# Supplementary material for: Uranium-stibinidiide, -stibinidene, and -stibido multiple bonds and uranium-nitride formation from multimetallic diuranium-distibene-mediated dinitrogen cleavage
Source: Nat Commun. 2025 Aug 4;16:7136. doi: 10.1038/s41467-025-61612-5 (PMC12322283; doi:10.1038/s41467-025-61612-5)
Supplement: Supplementary file 3 — Source Data [file 41467_2025_61612_MOESM3_ESM.zip]

Archive with 74 entries (74 files):
- Supplementary Data 10U xyz.xyz
- __MACOSX/._Supplementary Data 10U xyz.xyz
- Supplelentary Data 7U,6U 29Si.jdx
- __MACOSX/._Supplelentary Data 7U,6U 29Si.jdx
- Supplelentary Data 10UK 29Si.jdx
- __MACOSX/._Supplelentary Data 10UK 29Si.jdx
- Supplementary Data [HNEt3][BPh4] 1H-11B .jdx
- __MACOSX/._Supplementary Data [HNEt3][BPh4] 1H-11B .jdx
- Supplementary Data [HNEt3][BPh4] 1H.jdx
- __MACOSX/._Supplementary Data [HNEt3][BPh4] 1H.jdx
- Supplementary Data [HNEt3][BPh4] 13C.jdx
- __MACOSX/._Supplementary Data [HNEt3][BPh4] 13C.jdx
- Supplementary Data [TrenTIPSU][BPh4] 1H.jdx
- __MACOSX/._Supplementary Data [TrenTIPSU][BPh4] 1H.jdx
- Supplementary Data 1K 1H.jdx
- __MACOSX/._Supplementary Data 1K 1H.jdx
- Supplementary Data 1K 13C.jdx
- __MACOSX/._Supplementary Data 1K 13C.jdx
- Supplementary Data 1Na 1H.jdx
- __MACOSX/._Supplementary Data 1Na 1H.jdx
- Supplementary Data 1Na 13C.jdx
- __MACOSX/._Supplementary Data 1Na 13C.jdx
- Supplementary Data 4U + 4KC8 1H.jdx
- __MACOSX/._Supplementary Data 4U + 4KC8 1H.jdx
- Supplementary Data 5UK 1H.jdx
- __MACOSX/._Supplementary Data 5UK 1H.jdx
- Supplementary Data 5UK 29Si.jdx
- __MACOSX/._Supplementary Data 5UK 29Si.jdx
- Supplementary Data 5UK' 1H.jdx
- __MACOSX/._Supplementary Data 5UK' 1H.jdx
- Supplementary Data 5UK' 29Si.jdx
- __MACOSX/._Supplementary Data 5UK' 29Si.jdx
- Supplementary Data 5UNa 1H.jdx
- __MACOSX/._Supplementary Data 5UNa 1H.jdx
- Supplementary Data 6U + 2 KC8 1H.jdx
- __MACOSX/._Supplementary Data 6U + 2 KC8 1H.jdx
- Supplementary Data 6U + KC8 + crypt 1H.jdx
- __MACOSX/._Supplementary Data 6U + KC8 + crypt 1H.jdx
- Supplementary data 7U,6U + 2KC8 1H.jdx
- __MACOSX/._Supplementary data 7U,6U + 2KC8 1H.jdx
- Supplementary Data 7U,6U 1H.jdx
- __MACOSX/._Supplementary Data 7U,6U 1H.jdx
- Supplementary Data 10UK 1H.jdx
- __MACOSX/._Supplementary Data 10UK 1H.jdx
- Supplementary Data Cy3SiCl 1H.jdx
- __MACOSX/._Supplementary Data Cy3SiCl 1H.jdx
- Supplementary Data Cy3SiCl 29Si.jdx
- __MACOSX/._Supplementary Data Cy3SiCl 29Si.jdx
- Supplementary Data TrenTCHSLi3 1H.jdx
- __MACOSX/._Supplementary Data TrenTCHSLi3 1H.jdx
- Supplementary Data TrenTCHSUCl 1H.jdx
- __MACOSX/._Supplementary Data TrenTCHSUCl 1H.jdx
- Supplementary Data TrenTIPSLi3 1H.jdx
- __MACOSX/._Supplementary Data TrenTIPSLi3 1H.jdx
- Supplementary Data TrenTIPSUCl 1H.jdx
- __MACOSX/._Supplementary Data TrenTIPSUCl 1H.jdx
- Supplementary Data TrenTIPSUCyclo 1H.jdx
- __MACOSX/._Supplementary Data TrenTIPSUCyclo 1H.jdx
- Supplementary Data UTrenTIPS + 4KC8 1H.jdx
- __MACOSX/._Supplementary Data UTrenTIPS + 4KC8 1H.jdx
- Supplementary Data UTrenTIPS 1H.jdx
- __MACOSX/._Supplementary Data UTrenTIPS 1H.jdx
- Supplementary Data USb Spec Mag.xlsx
- __MACOSX/._Supplementary Data USb Spec Mag.xlsx
- Supplementary Data 5U xyz.xyz
- __MACOSX/._Supplementary Data 5U xyz.xyz
- Supplementary Data 6U xyz.xyz
- __MACOSX/._Supplementary Data 6U xyz.xyz
- Supplementary Data 7U xyz.xyz
- __MACOSX/._Supplementary Data 7U xyz.xyz
- Supplementary Data 9UK xyz.xyz
- __MACOSX/._Supplementary Data 9UK xyz.xyz
- Supplementary Data 9UNa xyz.xyz
- __MACOSX/._Supplementary Data 9UNa xyz.xyz
