# Supplementary material for: Uranium-stibinidiide, -stibinidene, and -stibido multiple bonds and uranium-nitride formation from multimetallic diuranium-distibene-mediated dinitrogen cleavage
Source: Nat Commun. 2025 Aug 4;16:7136. doi: 10.1038/s41467-025-61612-5 (PMC12322283; doi:10.1038/s41467-025-61612-5)
Supplement: Supplementary file 3 — Source Data [file 41467_2025_61612_MOESM3_ESM.zip › Supplelentary Data 7U,6U 29Si.jdx]

##TITLE=	20230420-1628-B400_B.14-20.11.fid
Ref JD900
Group Liddle_S
Si29_CPD_Night C6D6 /mnt/nmrdata/Liddle_S mbdxwjd3 20
##JCAMP-DX=	6.0	$$ MestReNova 14.3.0-30573
##DATA TYPE=	LINK
##BLOCK_ID=	1
##BLOCKS=	2    
##ORIGIN=	Mestrelab Research S.L.
##OWNER=	n16601rs
##$MNOVA/LINK_BLOCK_TYPE=	ITEM	$$ NMR Spectrum
##$MNOVA/ITEM/POLYGON=	(XY..XY)
5321,5835
8722,5835
8722,8208
5321,8208
5321,5835
##$MNOVA/ITEM/Z=	0
##$MNOVA/ITEM/ANGLE=	0
##TITLE=	20230420-1628-B400_B.14-20.11.fid
##JCAMP-DX=	6.0	$$ MestReNova 14.3.0-30573
##BLOCK_ID=	2
##DATA TYPE=	MNOVA NMR VIEW DATA
##DATA CLASS=	MNOVA VIEW DATA
##$MNOVA/ITEM/ZOOM/X=	-1.5599999999980362106e-05,	1.0223147999987129975
##$MNOVA/ITEM/ZOOM/Y=	-1907.4289657500000885,	2537.1500096250006209
##END=	
##TITLE=	20230420-1628-B400_B.14-20.11.fid
##JCAMP-DX=	6.0	$$ MestReNova 14.3.0-30573
##BLOCK_ID=	3
##DATA TYPE=	NMR SPECTRUM
##DATA CLASS=	XYDATA
##NUMDIM=	1
##ORIGIN=	Bruker BioSpin GmbH
##OWNER=	nmrsu
##.OBSERVE FREQUENCY=	79.502522217999995746
##.OBSERVE NUCLEUS=	^29Si
##.SOLVENT NAME=	C6D6
##.PULSE SEQUENCE=	zgig
##LONGDATE=	2023/04/21 02:58:30.000
##.ACQUISITIONMODE=	SIMULTANEOUS (DQD)
##$ORIGINAL FORMAT=	Bruker XWIN-NMR
##$MNOVA/SCALES_VERSION=	9
##$PARAMETER FILE=	(acqus, ASCII, c:/Users/n16601rs/OneDrive%20-%20The%20University%20of%20Manchester/MS%20U-Sb/JD%20NMR/U2Sb2/11/acqus, 0)
$$ ##TITLE= Parameter file, TopSpin 3.6.2
$$ ##JCAMPDX= 5.0
$$ ##DATATYPE= Parameter Values
$$ ##NPOINTS= 1	$$ modification sequence number
$$ ##ORIGIN= Bruker BioSpin GmbH
$$ ##OWNER= nmrsu
$$ $$ 2023-04-21 02:58:32.594 +0100  nmrsu@pink.ch.man.ac.uk
$$ $$ /mnt/nasr/NMR/Liddle_S/data/mbdxwjd3/nmr/20230420-1628-B400_B.14-20/11/acqus
$$ $$ process /opt/topspin3.6.2b/prog/mod/dirdata
$$ ##$ACQT0= -9.54927425515661
$$ ##$AMP= (0..31)
$$ 100 100 100 100 100 100 100 100 100 100 100 100 100 100 100 100 100 100
$$ 100 100 100 100 100 100 100 100 100 100 100 100 100 100
$$ ##$AMPCOIL= (0..19)
$$ -1 0 0 0 0 0 0 0 0 0 0 0 0 0 0 0 0 0 0 0
$$ ##$ANAVPT= -1
$$ ##$AQSEQ= 0
$$ ##$AQ_mod= 3
$$ ##$AUNM= <au_zg>
$$ ##$AUTOPOS= <20 >
$$ ##$BF1= 79.502522218
$$ ##$BF2= 400.17
$$ ##$BF3= 79.502522218
$$ ##$BF4= 79.502522218
$$ ##$BF5= 79.502522218
$$ ##$BF6= 79.502522218
$$ ##$BF7= 79.502522218
$$ ##$BF8= 79.502522218
$$ ##$BWFAC= (0..63)
$$ 0 0 0 0 0 0 0 0 0 0 0 0 0 0 0 0 0 0 0 0 0 0 0 0 0 0 0 0 0 0 0 0 0 0 0 0
$$ 0 0 0 0 0 0 0 0 0 0 0 0 0 0 0 0 0 0 0 0 0 0 0 0 0 0 0 0
$$ ##$BYTORDA= 0
$$ ##$CAGPARS= (0..11)
$$ 0 0 0 0 0 0 0 0 0 0 0 0
$$ ##$CHEMSTR= <none>
$$ ##$CNST= (0..63)
$$ 1 1 145 1 1 1 1 1 1 1 1 1 1 1 1 1 1 1 1 1 1 1 1 1 1 1 1 1 1 1 1 1 1 1 1
$$ 1 1 1 1 1 1 1 1 1 1 1 1 1 1 1 1 1 1 1 1 1 1 1 1 1 1 1 1 1
$$ ##$CPDPRG= (0..8)
$$ <waltz16> <> <waltz16> <> <mlev> <mlev> <mlev> <mlev> <mlev>
$$ ##$D= (0..63)
$$ 0 5 0.00345 0 0 0 0 0 0 0.06 0 0.03 2e-05 3e-06 0 0 0.0002 0 0 0 0 0 0
$$ 0 0 0 0 0 0 0 0 0 0 0 0 0 0 0 0 0 0 0 0 0 0 0 0 0 0 0 0 0 0 0 0 0 0 0 0
$$ 0 0 0 0 0
$$ ##$DATE= 1682042310
$$ ##$DE= 6.5
$$ ##$DECBNUC= <off>
$$ ##$DECIM= 624
$$ ##$DECNUC= <off>
$$ ##$DECSTAT= 4
$$ ##$DIGMOD= 1
$$ ##$DIGTYP= 12
$$ ##$DQDMODE= 0
$$ ##$DR= 21
$$ ##$DS= 0
$$ ##$DSPFIRM= 0
$$ ##$DSPFVS= 20
$$ ##$DTYPA= 0
$$ ##$EXP= <Si29_CPD_Night>
$$ ##$FCUCHAN= (0..9)
$$ 0 1 2 0 0 0 0 0 0 0
$$ ##$FL1= 90
$$ ##$FL2= 90
$$ ##$FL3= 90
$$ ##$FL4= 90
$$ ##$FN_INDIRECT= (0..7)
$$ 0 0 0 0 0 0 0 0
$$ ##$FOV= 20
$$ ##$FQ1LIST= <freqlist>
$$ ##$FQ2LIST= <freqlist>
$$ ##$FQ3LIST= <freqlist>
$$ ##$FQ4LIST= <freqlist>
$$ ##$FQ5LIST= <freqlist>
$$ ##$FQ6LIST= <freqlist>
$$ ##$FQ7LIST= <freqlist>
$$ ##$FQ8LIST= <freqlist>
$$ ##$FRQLO3= 1239665.282
$$ ##$FRQLO3N= 0
$$ ##$FS= (0..7)
$$ 0 0 0 0 0 0 83 83
$$ ##$FTLPGN= 0
$$ ##$FW= 4032000
$$ ##$FnILOOP= 0
$$ ##$FnMODE= 0
$$ ##$FnTYPE= 0
$$ ##$GPNAM= (0..31)
$$ <sine.100> <sine.100> <sine.100> <sine.100> <sine.100> <sine.100> <sine.100>
$$ <sine.100> <sine.100> <sine.100> <sine.100> <sine.100> <sine.100> <sine.100>
$$ <sine.100> <sine.100> <sine.100> <sine.100> <sine.100> <sine.100> <sine.100>
$$ <sine.100> <sine.100> <sine.100> <sine.100> <sine.100> <sine.100> <sine.100>
$$ <sine.100> <sine.100> <sine.100> <sine.100>
$$ ##$GPX= (0..31)
$$ 0 0 0 0 0 0 0 0 0 0 0 0 0 0 0 0 0 0 0 0 0 0 0 0 0 0 0 0 0 0 0 0
$$ ##$GPY= (0..31)
$$ 0 0 0 0 0 0 0 0 0 0 0 0 0 0 0 0 0 0 0 0 0 0 0 0 0 0 0 0 0 0 0 0
$$ ##$GPZ= (0..31)
$$ 0 0 0 0 0 0 0 0 0 0 0 0 0 0 0 0 0 0 0 0 0 0 0 0 0 0 0 0 0 0 0 0
$$ ##$GRDPROG= <>
$$ ##$GRPDLY= 67.9911956787109
$$ ##$HDDUTY= 20
$$ ##$HDRATE= 20
$$ ##$HGAIN= (0..3)
$$ 0 0 0 0
$$ ##$HL1= 90
$$ ##$HL2= 90
$$ ##$HL3= 90
$$ ##$HL4= 90
$$ ##$HOLDER= 20
$$ ##$HPMOD= (0..7)
$$ 0 0 0 0 0 0 0 0
$$ ##$HPPRGN= 0
$$ ##$IN= (0..63)
$$ 0.001 0.001 0.001 0.001 0.001 0.001 0.001 0.001 0.001 0.001 0.001 0.001
$$ 0.001 0.001 0.001 0.001 0.001 0.001 0.001 0.001 0.001 0.001 0.001 0.001
$$ 0.001 0.001 0.001 0.001 0.001 0.001 0.001 0.001 0.001 0.001 0.001 0.001
$$ 0.001 0.001 0.001 0.001 0.001 0.001 0.001 0.001 0.001 0.001 0.001 0.001
$$ 0.001 0.001 0.001 0.001 0.001 0.001 0.001 0.001 0.001 0.001 0.001 0.001
$$ 0.001 0.001 0.001 0.001
$$ ##$INF= (0..7)
$$ 0 0 0 0 0 0 0 0
$$ ##$INP= (0..63)
$$ 0 0 0 0 0 0 0 0 0 0 0 0 0 0 0 0 0 0 0 0 0 0 0 0 0 0 0 0 0 0 0 0 0 0 0 0
$$ 0 0 0 0 0 0 0 0 0 0 0 0 0 0 0 0 0 0 0 0 0 0 0 0 0 0 0 0
$$ ##$INSTRUM= <spect>
$$ ##$INTEGFAC= (0..63)
$$ 0 0 0 0 0 0 0 0 0 0 0 0 0 0 0 0 0 0 0 0 0 0 0 0 0 0 0 0 0 0 0 0 0 0 0 0
$$ 0 0 0 0 0 0 0 0 0 0 0 0 0 0 0 0 0 0 0 0 0 0 0 0 0 0 0 0
$$ ##$L= (0..31)
$$ 256 1 1 1 1 1 1 1 1 1 1 1 1 1 1 1 1 1 1 1 1 1 1 1 1 1 1 1 1 1 1 1
$$ ##$LFILTER= 300
$$ ##$LGAIN= -0
$$ ##$LINPSTP= 0
$$ ##$LOCKED= yes
$$ ##$LOCKFLD= -446
$$ ##$LOCKGN= 111.04077911377
$$ ##$LOCKPOW= -26
$$ ##$LOCKPPM= 7.15999984741211
$$ ##$LOCNUC= <2H>
$$ ##$LOCPHAS= 210.3348
$$ ##$LOCSHFT= yes
$$ ##$LOCSW= 0
$$ ##$LTIME= 0.200000002980232
$$ ##$MASR= 4200
$$ ##$MASRLST= <masrlst>
$$ ##$MULEXPNO= (0..15)
$$ 0 0 0 0 0 0 0 0 0 0 0 0 0 0 0 0
$$ ##$NBL= 1
$$ ##$NC= -5
$$ ##$NLOGCH= 1
$$ ##$NOVFLW= 0
$$ ##$NS= 512
$$ ##$NUC1= <29Si>
$$ ##$NUC2= <1H>
$$ ##$NUC3= <off>
$$ ##$NUC4= <off>
$$ ##$NUC5= <off>
$$ ##$NUC6= <off>
$$ ##$NUC7= <off>
$$ ##$NUC8= <off>
$$ ##$NUCLEUS= <off>
$$ ##$NUSLIST= <automatic>
$$ ##$NusAMOUNT= 25
$$ ##$NusFPNZ= no
$$ ##$NusJSP= 0
$$ ##$NusSEED= 54321
$$ ##$NusSPTYPE= 0
$$ ##$NusT2= 1
$$ ##$NusTD= 0
$$ ##$O1= 0
$$ ##$O2= 1600.68
$$ ##$O3= 0
$$ ##$O4= 0
$$ ##$O5= 0
$$ ##$O6= 0
$$ ##$O7= 0
$$ ##$O8= 0
$$ ##$OVERFLW= 0
$$ ##$P= (0..63)
$$ 15 15 30 15 30 0 0 0 0 30 60 0 0 0 0 200000 1000 2000 0 600 2500 0 0 0
$$ 1000 0 0 15 1000 0 0 0 0 0 0 0 80000 0 0 2550 0 0 0 10000 0 0 0 0 0 0 0
$$ 0 0 0 0 0 0 0 0 0 0 0 0 2100
$$ ##$PACOIL= (0..15)
$$ 2 3 1 0 0 0 0 0 0 0 0 0 0 0 0 0
$$ ##$PAPS= 2
$$ ##$PARMODE= 0
$$ ##$PCPD= (0..9)
$$ 100 0 90 100 100 100 100 100 100 100
$$ ##$PEXSEL= (0..9)
$$ 1 1 1 1 1 1 1 1 1 1
$$ ##$PHCOR= (0..31)
$$ 0 0 0 0 0 0 0 0 0 0 0 0 0 0 0 0 0 0 0 0 0 0 0 0 0 0 0 0 0 0 0 0
$$ ##$PHLIST= <>
$$ ##$PHP= 2
$$ ##$PH_ref= 0
$$ ##$PL= (0..63)
$$ 120 0 -3.6 120 120 120 120 120 120 120 120 120 15.31 18 56.23 6.33 120
$$ 120 0 20 120 56.23 120 120 56.23 120 120 120 120 120 15.31 9.29 120 120
$$ 120 120 120 120 120 120 120 120 120 120 120 120 120 120 120 120 120 120
$$ 120 120 120 120 120 120 120 120 120 120 120 120
$$ ##$PLSTEP= 0.1
$$ ##$PLSTRT= -6
$$ ##$PLW= (0..63)
$$ 0 34 10.725 0 0 0 0 0 0 0 0 0 0.29792 0.14985 0 2.6813 0 0 34 0 0 9.6525e-05
$$ 0 0 0.0015444 0 0.074479 0 0 0 0.29792 1.1917 0 0 0 0 0 0 0 0 0 0 0 0 0
$$ 0 0 0 0 0 0 0 0 0 0 0 0 0 0 0 0 0 0 0
$$ ##$PLWMAX= (0..7)
$$ 122.1 29.5 0 0 0 0 0 0
$$ ##$PQPHASE= 0
$$ ##$PQSCALE= 0
$$ ##$PR= 4
$$ ##$PRECHAN= (0..15)
$$ -1 2 0 1 -1 -1 -1 -1 -1 -1 -1 -1 -1 -1 -1 -1
$$ ##$PRGAIN= 0
$$ ##$PROBHD= <Z104450_0142 (PA BBO 400S1 BBF-H-D-05 Z)>
$$ ##$PROBINPUTS= (0..15)
$$ <19F-109Ag> <1H> <2H> <> <> <> <> <> <> <> <> <> <> <> <> <>
$$ ##$PULPROG= <zgig>
$$ ##$PW= 0
$$ ##$PYNM= <acqu.py>
$$ ##$ProjAngle= 0
$$ ##$QNP= 1
$$ ##$RD= 0
$$ ##$RECCHAN= (0..15)
$$ 0 1 0 0 0 0 0 0 0 0 0 0 0 0 0 0
$$ ##$RECPH= 0
$$ ##$RECPRE= (0..15)
$$ -1 2 -1 -1 -1 -1 -1 -1 -1 -1 -1 -1 -1 -1 -1 -1
$$ ##$RECPRFX= (0..15)
$$ 1 0 0 0 0 0 0 0 0 0 0 0 0 0 0 0
$$ ##$RECSEL= (0..15)
$$ 0 1 0 0 0 0 0 0 0 0 0 0 0 0 0 0
$$ ##$RG= 2050
$$ ##$RO= 0
$$ ##$RSEL= (0..15)
$$ 0 1 2 0 0 0 0 0 0 0 0 0 0 0 0 0
$$ ##$S= (0..7)
$$ 83 83 83 83 83 83 83 83
$$ ##$SELREC= (0..9)
$$ 0 0 0 0 0 0 0 0 0 0
$$ ##$SFO1= 79.502522218
$$ ##$SFO2= 400.17160068
$$ ##$SFO3= 79.502522218
$$ ##$SFO4= 79.502522218
$$ ##$SFO5= 79.502522218
$$ ##$SFO6= 79.502522218
$$ ##$SFO7= 79.502522218
$$ ##$SFO8= 79.502522218
$$ ##$SOLVENT= <C6D6>
$$ ##$SOLVOLD= <off>
$$ ##$SP= (0..63)
$$ 1 120 120 54.54 120 0 120 120 120 0 120 120 0 0 120 0 150 150 22.44 120.87
$$ 118.96 122.27 114.95 150 150 150 150 150 150 120 150 120 120 120 120 120
$$ 120 120 120 120 120 120 120 120 120 120 120 120 120 120 120 120 120 120
$$ 120 120 120 120 120 120 120 120 120 120
$$ ##$SPECTR= 0
$$ ##$SPINCNT= 0
$$ ##$SPNAM= (0..63)
$$ <gauss> <0.0> <0.0> <0.0> <Eburp2tr.1000> <0.0> <0.0> <Sinc1.1000> <0.0>
$$ <gauss> <0.0> <0.0> <gauss> <gauss> <Eburp2.1000> < > <gauss> <gauss> <0.0>
$$ <0.0> <0.0> <0.0> <0.0> <gauss> <gauss> <gauss> <Gaus1_180r.1000> <gauss>
$$ <gauss> <0.0> <0.0> <Reburp.1000> <Q3.1000> <> <0.0> <0.0> <0.0> <> <>
$$ <> <0.0> <0.0> <> <> <> <> <> <> <> <> <> <> <> <> <> <> <> <> <> <> <>
$$ <> <> <>
$$ ##$SPOAL= (0..63)
$$ 0.5 0 0 0.5 0 0 0 0.5 0 0.5 0 0 0.5 0.5 1 0.5 0.5 0.5 0.5 0 0 0 0 0.5 0.5
$$ 0.5 0.5 0.5 0.5 0 0 0.5 0.5 0.5 0 0 0 0.5 0.5 0.5 0 0 0.5 0.5 0.5 0.5 0.5
$$ 0.5 0.5 0.5 0.5 0.5 0.5 0.5 0.5 0.5 0.5 0.5 0.5 0.5 0.5 0.5 0.5 0.5
$$ ##$SPOFFS= (0..63)
$$ 0 0 0 0 0 0 0 0 0 0 0 0 0 0 0 0 0 0 0 0 0 0 0 0 0 0 0 0 0 0 0 0 0 0 0 0
$$ 0 0 0 0 0 0 0 0 0 0 0 0 0 0 0 0 0 0 0 0 0 0 0 0 0 0 0 0
$$ ##$SPPEX= (0..63)
$$ 0 0 0 0 0 0 0 0 0 0 0 0 0 0 0 0 0 0 0 0 0 0 0 0 0 0 0 0 0 0 0 0 0 0 0 0
$$ 0 0 0 0 0 0 0 0 0 0 0 0 0 0 0 0 0 0 0 0 0 0 0 0 0 0 0 0
$$ ##$SPW= (0..63)
$$ 0 0 0 0 0.099636 0 0 0.0069582 0 0 0 0 0 0 0.099636 0 0 0 0 0 0 0 0 0 0
$$ 0 8.9034e-06 0 0 0 0 0.34363 0.0042066 0 0 0 0 0 0 0 0 0 0 0 0 0 0 0 0
$$ 0 0 0 0 0 0 0 0 0 0 0 0 0 0 0
$$ ##$SUBNAM= (0..9)
$$ <""> <""> <""> <""> <""> <""> <""> <""> <""> <"">
$$ ##$SW= 403.147990241569
$$ ##$SWIBOX= (0..19)
$$ 0 1 2 0 0 0 0 0 0 0 0 0 0 0 0 0 0 0 0 0
$$ ##$SW_h= 32051.2820512821
$$ ##$SWfinal= 0
$$ ##$SigLockShift= 0
$$ ##$TD= 65536
$$ ##$TD0= 1
$$ ##$TD_INDIRECT= (0..7)
$$ 0 0 0 0 0 0 0 0
$$ ##$TDav= 1
$$ ##$TE= 293.8
$$ ##$TE1= 300
$$ ##$TE2= 300
$$ ##$TE3= 300
$$ ##$TE4= 300
$$ ##$TEG= 300
$$ ##$TE_MAGNET= 0
$$ ##$TE_PIDX= 0
$$ ##$TE_STAB= (0..9)
$$ 0 0 0 0 0 0 0 0 0 0
$$ ##$TL= (0..7)
$$ 0 120 60 12 22 120 120 120
$$ ##$TOTROT= (0..63)
$$ 0 0 0 0 0 0 0 0 0 0 0 0 0 0 0 0 0 0 0 0 0 0 0 0 0 0 0 0 0 0 0 0 0 0 0 0
$$ 0 0 0 0 0 0 0 0 0 0 0 0 0 0 0 0 0 0 0 0 0 0 0 0 0 0 0 0
$$ ##$TUBE_TYPE= <>
$$ ##$USERA1= <user>
$$ ##$USERA2= <user>
$$ ##$USERA3= <user>
$$ ##$USERA4= <user>
$$ ##$USERA5= <user>
$$ ##$V9= 5
$$ ##$VALIDCODE= -1
$$ ##$VALIST= <valist>
$$ ##$VCLIST= <CCCCCCCCCCCCCCC>
$$ ##$VDLIST= <DDDDDDDDDDDDDDD>
$$ ##$VPLIST= <PPPPPPPPPPPPPPP>
$$ ##$VTLIST= <TTTTTTTTTTTTTTT>
$$ ##$WBST= 1024
$$ ##$WBSW= 4
$$ ##$XGAIN= (0..3)
$$ 0 0 0 0
$$ ##$XL= 0
$$ ##$YL= 0
$$ ##$YMAX_a= 4652483
$$ ##$YMIN_a= -5291909
$$ ##$ZGOPTNS= <>
$$ ##$ZL1= 0
$$ ##$ZL2= 0
$$ ##$ZL3= 0
$$ ##$ZL4= 0
$$ ##$scaledByNS= no
$$ ##$scaledByRG= no
$$ ##END=
$$ 
##$PARAMETER FILE=	(audita.txt, ASCII, c:/Users/n16601rs/OneDrive%20-%20The%20University%20of%20Manchester/MS%20U-Sb/JD%20NMR/U2Sb2/11/audita.txt, 0)
$$ ##TITLE= Audit trail, TopSpin 3.6.2
$$ ##JCAMPDX= 5.01
$$ ##ORIGIN= Bruker BioSpin GmbH
$$ ##OWNER= nmrsu
$$ $$ /mnt/nasr/NMR/Liddle_S/data/mbdxwjd3/nmr/20230420-1628-B400_B.14-20/11/audita.txt
$$ ##AUDIT TRAIL=  $$ (NUMBER, WHEN, WHO, WHERE, PROCESS, VERSION, WHAT)
$$ (   1,<2023-04-21 02:58:30.522 +0100>,<nmrsu>,<pink.ch.man.ac.uk>,<go4>,<TopSpin 3.6.2>,
$$       <created by zg
$$ 	started at 2023-04-21 02:06:48.469 +0100,
$$ 	POWCHK enabled, PULCHK disabled,
$$        configuration hash MD5:
$$        80 E1 90 03 1E 56 F1 7D 54 17 8B 87 82 AD 5D 8C
$$        data hash MD5: 64K
$$        13 14 3E 2C A6 AB 5E 51 2E 74 74 2A 49 FD 57 D4>)
$$ (   2,<2023-04-21 02:58:30.556 +0100>,<nmrsu>,<pink.ch.man.ac.uk>,<audit>,<TopSpin 3.6.2>,
$$       <user comment:
$$        ICON-NMR User ID: mbdxwjd3
$$        data hash MD5: 64K
$$        13 14 3E 2C A6 AB 5E 51 2E 74 74 2A 49 FD 57 D4>)
$$ (   3,<2023-04-21 02:58:32.743 +0100>,<nmrsu>,<pink.ch.man.ac.uk>,<dirdata>,<TopSpin 3.6.2>,
$$       <wrpa from 1 11 "20230420-1628-B400_B.14-20" "/mnt/nmrdata/Liddle_S/data/mbdxwjd3/nmr"
$$        data hash MD5: 64K
$$        13 14 3E 2C A6 AB 5E 51 2E 74 74 2A 49 FD 57 D4>)
$$ ##END=
$$ 
$$ $$ hash MD5
$$ $$ E3 79 72 E6 5E 4E 18 61 81 FE 42 6A 86 55 DE FA
$$ 
##$PARAMETER FILE=	(auditp.txt, ASCII, c:/Users/n16601rs/OneDrive%20-%20The%20University%20of%20Manchester/MS%20U-Sb/JD%20NMR/U2Sb2/11/pdata/1/auditp.txt, 0)
$$ ##TITLE= Audit trail, TopSpin 3.6.2
$$ ##JCAMPDX= 5.01
$$ ##ORIGIN= Bruker BioSpin GmbH
$$ ##OWNER= nmrsu
$$ $$ /mnt/nasr/NMR/Liddle_S/data/mbdxwjd3/nmr/20230420-1628-B400_B.14-20/11/pdata/1/auditp.txt
$$ ##AUDIT TRAIL=  $$ (NUMBER, WHEN, WHO, WHERE, PROCESS, VERSION, WHAT)
$$ (   1,<2023-04-21 02:58:30.522 +0100>,<nmrsu>,<pink.ch.man.ac.uk>,<go4>,<TopSpin 3.6.2>,
$$       <created by zg
$$ 	started at 2023-04-21 02:06:48.469 +0100,
$$ 	POWCHK enabled, PULCHK disabled,
$$        configuration hash MD5:
$$        80 E1 90 03 1E 56 F1 7D 54 17 8B 87 82 AD 5D 8C
$$        data hash MD5: 64K
$$        13 14 3E 2C A6 AB 5E 51 2E 74 74 2A 49 FD 57 D4>)
$$ (   2,<2023-04-21 02:58:30.556 +0100>,<nmrsu>,<pink.ch.man.ac.uk>,<audit>,<TopSpin 3.6.2>,
$$       <user comment:
$$        ICON-NMR User ID: mbdxwjd3
$$        data hash MD5: 64K
$$        13 14 3E 2C A6 AB 5E 51 2E 74 74 2A 49 FD 57 D4>)
$$ (   3,<2023-04-21 02:58:30.902 +0100>,<nmrsu>,<pink.ch.man.ac.uk>,<proc1d>,<TopSpin 3.6.2>,
$$       <Start of raw data processing
$$        ef LB = 1 FT_mod = 6 PKNL = 1 SI = 32K 
$$        data hash MD5: 32K
$$        BD F3 46 A6 4E 31 57 6F E0 4A 56 A4 19 32 F8 4F>)
$$ (   4,<2023-04-21 02:58:32.060 +0100>,<nmrsu>,<pink.ch.man.ac.uk>,<proc1d>,<TopSpin 3.6.2>,
$$       <apk 
$$        data hash MD5: 32K
$$        38 FC A8 33 F0 56 40 0A 2A B9 D9 DF 4E CA 47 9A>)
$$ (   5,<2023-04-21 02:58:32.089 +0100>,<nmrsu>,<pink.ch.man.ac.uk>,<proc1d>,<TopSpin 3.6.2>,
$$       <abs ABSG = 5 
$$        data hash MD5: 32K
$$        D9 42 0C BE 0C 3F 25 4F 70 EF 95 08 AE 5F 7D 4A>)
$$ (   6,<2023-04-21 02:58:32.926 +0100>,<nmrsu>,<pink.ch.man.ac.uk>,<dirdata>,<TopSpin 3.6.2>,
$$       <wrpa from 1 11 "20230420-1628-B400_B.14-20" "/mnt/nmrdata/Liddle_S/data/mbdxwjd3/nmr"
$$        data hash MD5: 32K
$$        D9 42 0C BE 0C 3F 25 4F 70 EF 95 08 AE 5F 7D 4A>)
$$ ##END=
$$ 
$$ $$ hash MD5
$$ $$ 37 10 AE 39 45 BC 5F 99 49 72 6C A0 8C F0 96 14
$$ 
##$PARAMETER FILE=	(cpdprg2, ASCII, c:/Users/n16601rs/OneDrive%20-%20The%20University%20of%20Manchester/MS%20U-Sb/JD%20NMR/U2Sb2/11/cpdprg2, 0)
$$ 1 pcpd*3:180
$$   pcpd*4:0
$$   pcpd*2:180
$$   pcpd*3:0
$$   pcpd  :180
$$   pcpd*2:0
$$   pcpd*4:180
$$   pcpd*2:0
$$   pcpd*3:180
$$ 2 pcpd*3:0
$$   pcpd*4:180
$$   pcpd*2:0
$$   pcpd*3:180
$$   pcpd  :0
$$   pcpd*2:180
$$   pcpd*4:0
$$   pcpd*2:180
$$   pcpd*3:0
$$   lo to 2 times 2
$$ 3 pcpd*3:180
$$   pcpd*4:0
$$   pcpd*2:180
$$   pcpd*3:0
$$   pcpd  :180
$$   pcpd*2:0
$$   pcpd*4:180
$$   pcpd*2:0
$$   pcpd*3:180
$$   jump to 1
$$ 
##$PARAMETER FILE=	(datafile, ASCII, c:/Users/n16601rs/OneDrive%20-%20The%20University%20of%20Manchester/MS%20U-Sb/JD%20NMR/U2Sb2/11/fid, 0)
$$ 
##$PARAMETER FILE=	(format.temp, ASCII, c:/Users/n16601rs/OneDrive%20-%20The%20University%20of%20Manchester/MS%20U-Sb/JD%20NMR/U2Sb2/11/format.temp, 0)
$$ EDIT_PAR COMMAND FILE
$$ 
$$ DI_MODE         LONG
$$ ED_ENTRY        ACQU
$$ ORDER           FILE
$$ 
$$ 
$$ HEADER		"F2 - Acquisition Parameters"
$$ T_NAME		Date_
$$ 		TYPE	R64
$$ 		CLASS	ACQU
$$ 		SUBRANGE 0.0 50000000
$$ 		REL	"Date_=itodate(DATE)"
$$ 		INV_REL	"DATE=datetoi(Date_,DATE)"
$$ 		FORMAT	"%14.0f"
$$ 		TEXT	" "
$$ END
$$ T_NAME		Time
$$ 		TYPE	R32
$$ 		CLASS	ACQU
$$ 		SUBRANGE 0.0 1000000
$$ 		REL	"Time=itotime(DATE)"
$$ 		INV_REL	"DATE=timetoi(Time,DATE)"
$$ 		FORMAT	"%14.2f h"
$$ 		TEXT	" "
$$ END
$$ NAME		INSTRUM
$$ 		TEXT	" "
$$ END
$$ NAME		PROBHD
$$ 		FORMAT	"%14.14s"
$$ 		TEXT	" "
$$ END
$$ NAME		PULPROG
$$ 		TEXT	" "
$$ END
$$ NAME		TD
$$ 		TEXT	" "
$$ END
$$ NAME		SOLVENT
$$ 		TEXT	" "
$$ END
$$ NAME		NS
$$ 		TEXT	" "
$$ END
$$ NAME		DS
$$ 		TEXT	" "
$$ END
$$ T_NAME		SWH
$$ 		TYPE	R32
$$ 		CLASS	ACQU
$$ 		SUBRANGE 0.0 1e8
$$ 		REL	"SWH=SW*SFO1"
$$ 		INV_REL "SW=SWH/SFO1"
$$ 		UNIT	"Hz"
$$ 		FORMAT	"%14.3f Hz"
$$ 		TEXT	" "
$$ END
$$ T_NAME          FIDRES
$$                 TYPE    R32
$$                 CLASS   ACQU
$$                 SUBRANGE 0.0 100000
$$                 REL     "FIDRES=2*SW*SFO1/TD"
$$                 INV_REL "TD = nextpow(2*SW*SFO1/FIDRES)"
$$ 		UNIT	"Hz"
$$ 		FORMAT	"%14.6f Hz"
$$ 		TEXT	" "
$$ END
$$ T_NAME          AQ
$$ 		TYPE	R32
$$ 		CLASS	ACQU
$$ 		SUBRANGE 0.0 1000
$$ 		REL	"AQ=aqcalc(SW,SFO1,TD,DIGTYP)"
$$ 		INV_REL	"TD=tdcalc(SW,SFO1,1.0e6*AQ,DIGTYP)"
$$ 		UNIT	"sec"
$$ 		FORMAT	"%14.7f sec"
$$ 		TEXT	" "
$$ END
$$ NAME		RG
$$ 		TEXT	" "
$$ END
$$ T_NAME          DW
$$ 		TYPE	R32
$$ 		CLASS	ACQU
$$ 		SUBRANGE 0.0 1000000
$$ 		REL	"DW=1/(2*SW*SFO1)"
$$ 		INV_REL	"SW=1000000/(2*(0.005+DW)*SFO1)"
$$ 		UNIT	"usec"
$$ 		FORMAT	"%14.3lf usec"
$$ 		TEXT	" "
$$ END
$$ NAME		DE
$$ 		FORMAT	"%14.2f usec"
$$ 		TEXT	" "
$$ END
$$ NAME		TE
$$ 		FORMAT	"%14.1f K"
$$ 		TEXT	" "
$$ END
$$ T_NAME		D1
$$ 		TYPE	R32
$$ 		CLASS	ACQU
$$ 		SUBRANGE 0.0 1e38
$$ 		REL	"D1=D[1]"
$$ 		INV_REL	"D[1]=D1"
$$ 		UNIT	"sec"
$$ 		FORMAT	"%14.8f sec"
$$ 		TEXT	" "
$$ END
$$ T_NAME		D11
$$ 		TYPE	R32
$$ 		CLASS	ACQU
$$ 		SUBRANGE 0.0 1e38
$$ 		REL	"D11=D[11]"
$$ 		INV_REL	"D[11]=D11"
$$ 		UNIT	"sec"
$$ 		FORMAT	"%14.8f sec"
$$ 		TEXT	" "
$$ END
$$ NAME		TD0
$$ 		TEXT	" "
$$ END
$$ NAME		SFO1
$$ 		FORMAT	"%14.7f MHz"
$$ 		TEXT	" "
$$ END
$$ NAME		NUC1
$$ 		NONEDIT
$$ 		TEXT	" "
$$ END
$$ T_NAME		P1
$$ 		TYPE	R32
$$ 		CLASS	ACQU
$$ 		SUBRANGE 0.0 1.0e10
$$ 		REL	"P1=P[1]"
$$ 		INV_REL	"P[1]=P1"
$$ 		UNIT	"usec"
$$ 		FORMAT	"%14.2f usec"
$$ 		TEXT	" "
$$ END
$$ T_NAME		PLW1
$$ 		TYPE	R32
$$ 		CLASS	ACQU
$$ 		REL	"PLW1=PLW[1]"
$$ 		INV_REL	"PLW[1]=PLW1"
$$ 		UNIT	"W"
$$ 		FORMAT	"%14.8f W"
$$ 		TEXT	"power PLW1 "
$$ END
$$ NAME		SFO2
$$ 		FORMAT	"%14.7f MHz"
$$ 		TEXT	" "
$$ END
$$ NAME		NUC2
$$ 		NONEDIT
$$ 		TEXT	" "
$$ END
$$ NAME		CPDPRG[2]
$$ 		TEXT	" "
$$ END
$$ T_NAME		PCPD2
$$ 		TYPE	R32
$$ 		CLASS	ACQU
$$ 		SUBRANGE 0 1e38
$$ 		REL	"PCPD2=PCPD[2]"
$$ 		INV_REL	"PCPD[2]=PCPD2"
$$ 		UNIT	"usec"
$$ 		FORMAT	"%14.2f usec"
$$ 		TEXT	" "
$$ END
$$ T_NAME		PLW2
$$ 		TYPE	R32
$$ 		CLASS	ACQU
$$ 		REL	"PLW2=PLW[2]"
$$ 		INV_REL	"PLW[2]=PLW2"
$$ 		UNIT	"W"
$$ 		FORMAT	"%14.8f W"
$$ 		TEXT	"power PLW2 "
$$ END
$$ T_NAME		PLW12
$$ 		TYPE	R32
$$ 		CLASS	ACQU
$$ 		REL	"PLW12=PLW[12]"
$$ 		INV_REL	"PLW[12]=PLW12"
$$ 		UNIT	"W"
$$ 		FORMAT	"%14.8f W"
$$ 		TEXT	"power PLW12 "
$$ END
$$ 
##$PARAMETER FILE=	(intrng, ASCII, c:/Users/n16601rs/OneDrive%20-%20The%20University%20of%20Manchester/MS%20U-Sb/JD%20NMR/U2Sb2/11/pdata/1/intrng, 0)
$$ P 0
$$ 113.299261   112.942471
$$ 106.495646   106.188069
$$ 25.971855   25.602762
$$ -20.755320   -21.062898
$$ -25.307467   -25.725773
$$ -33.390604   -33.722788
$$ -34.990007   -35.445222
$$ -36.847775   -37.179959
$$ -37.549052   -37.893539
$$ -38.730150   -39.173061
$$ -39.554457   -40.194219
$$ -43.159266   -43.442237
$$ -43.675996   -43.958967
$$ -44.291151   -44.623335
$$ -44.894003   -45.213884
$$ -46.370375   -46.677952
$$ -52.263560   -52.608047
$$ -59.239418   -59.571602
$$ -60.888033   -61.195611
$$ -114.566460   -114.874037
$$ -114.984765   -115.784467
$$ -116.092044   -117.248536
$$ -117.519204   -117.863691
$$ -117.912903   -119.155516
$$ -119.659943   -120.521160
$$ -120.816435   -121.271650
$$ -121.283953   -121.468499
$$ -121.480802   -122.182079
$$ -122.194382   -122.735718
$$ -122.748022   -123.436995
$$ -123.449298   -123.855301
$$ -123.867604   -124.175181
$$ -124.187484   -124.679608
$$ -124.691911   -124.999489
$$ -125.048701   -125.996040
$$ -126.192890   -126.771135
$$ -126.783438   -127.115622
$$ -127.361684   -127.669262
$$ -127.718474   -128.161386
$$ -128.161386   -128.468963
$$ -129.034906   -129.330180
$$ -129.502424   -129.785395
$$ -130.228307   -130.548187
$$ -135.813914   -136.133795
$$ -182.725635   -183.020910
$$ -186.281231   -186.625718
$$ -190.169011   -190.501195
$$ -190.771863   -191.079441
$$ -191.633080   -192.408175
$$ -192.420479   -193.417030
$$ -193.429333   -193.773820
$$ -193.810729   -195.114857
$$ -195.200979   -195.963771
$$ -195.976074   -196.529714
$$ -196.542017   -196.898807
$$ -196.911110   -197.194081
$$ -197.206385   -197.833843
$$ -197.846146   -198.129117
$$ -198.129117   -198.695060
$$ -198.707363   -199.174881
$$ -199.187184   -199.580883
$$ -199.593186   -199.876157
$$ -199.888460   -200.355978
$$ -200.368281   -201.450954
$$ -201.463257   -201.561682
$$ 
##$PARAMETER FILE=	(parm.txt, ASCII, c:/Users/n16601rs/OneDrive%20-%20The%20University%20of%20Manchester/MS%20U-Sb/JD%20NMR/U2Sb2/11/pdata/1/parm.txt, 0)
$$ 
$$ Current Data Parameters
$$ NAME     20230420-1628-B400_B.14-20              
$$ EXPNO                11              
$$ PROCNO                1              
$$ 
$$ F2 - Acquisition Parameters
$$ Date_          20230421              
$$ Time               2.58 h            
$$ INSTRUM           spect              
$$ PROBHD   Z104450_0142 (              
$$ PULPROG            zgig              
$$ TD                65536              
$$ SOLVENT            C6D6              
$$ NS                  512              
$$ DS                    0              
$$ SWH           32051.281 Hz           
$$ FIDRES         0.978127 Hz           
$$ AQ            1.0223616 sec          
$$ RG                 2050              
$$ DW               15.600 usec         
$$ DE                 6.50 usec         
$$ TE                293.8 K            
$$ D1           5.00000000 sec          
$$ D11          0.03000000 sec          
$$ TD0                   1              
$$ SFO1         79.5025222 MHz          
$$ NUC1               29Si              
$$ P1                15.00 usec         
$$ PLW1        34.00000000 W            
$$ SFO2        400.1716007 MHz          
$$ NUC2                 1H              
$$ CPDPRG[2        waltz16              
$$ PCPD2             90.00 usec         
$$ PLW2        10.72500038 W            
$$ PLW12        0.29791999 W            
$$ 
$$ F2 - Processing parameters
$$ SI                32768              
$$ SF           79.5025222 MHz          
$$ WDW                  EM              
$$ SSB                   0              
$$ LB                 1.00 Hz           
$$ GB                    0              
$$ PC                 1.40              
$$ 
##$PARAMETER FILE=	(procs, ASCII, c:/Users/n16601rs/OneDrive%20-%20The%20University%20of%20Manchester/MS%20U-Sb/JD%20NMR/U2Sb2/11/pdata/1/procs, 0)
$$ ##TITLE= Parameter file, TopSpin 3.6.2
$$ ##JCAMPDX= 5.0
$$ ##DATATYPE= Parameter Values
$$ ##NPOINTS= 1	$$ modification sequence number
$$ ##ORIGIN= Bruker BioSpin GmbH
$$ ##OWNER= nmrsu
$$ $$ 2023-04-21 02:58:32.887 +0100  nmrsu@pink.ch.man.ac.uk
$$ $$ /mnt/nasr/NMR/Liddle_S/data/mbdxwjd3/nmr/20230420-1628-B400_B.14-20/11/pdata/1/procs
$$ $$ process /opt/topspin3.6.2b/prog/mod/dirdata
$$ ##$ABSF1= 201.574
$$ ##$ABSF2= -201.574
$$ ##$ABSG= 5
$$ ##$ABSL= 3
$$ ##$ALPHA= 0
$$ ##$AQORDER= 0
$$ ##$ASSFAC= 0
$$ ##$ASSFACI= 0
$$ ##$ASSFACX= 0
$$ ##$ASSWID= 0
$$ ##$AUNMP= <proc_1d>
$$ ##$AXLEFT= 0
$$ ##$AXNAME= <>
$$ ##$AXNUC= <29Si>
$$ ##$AXRIGHT= 0
$$ ##$AXTYPE= 0
$$ ##$AXUNIT= <>
$$ ##$AZFE= 0.1
$$ ##$AZFW= 0.5
$$ ##$BCFW= 0
$$ ##$BC_mod= 0
$$ ##$BYTORDP= 0
$$ ##$COROFFS= 0
$$ ##$CY= 15
$$ ##$DATMOD= 1
$$ ##$DC= 0
$$ ##$DFILT= <>
$$ ##$DTYPP= 0
$$ ##$ERETIC= no
$$ ##$F1P= 0
$$ ##$F2P= 0
$$ ##$FCOR= 1
$$ ##$FTSIZE= 32768
$$ ##$FT_mod= 6
$$ ##$GAMMA= 0
$$ ##$GB= 0
$$ ##$INTBC= 1
$$ ##$INTSCL= 1
$$ ##$ISEN= 30
$$ ##$LB= 1
$$ ##$LEV0= 0
$$ ##$LPBIN= 0
$$ ##$MAXI= 10000
$$ ##$MC2= 0
$$ ##$MEAN= 0
$$ ##$ME_mod= 0
$$ ##$MI= 0
$$ ##$MddCEXP= no
$$ ##$MddCT_SP= no
$$ ##$MddF180= no
$$ ##$MddLAMBDA= 0
$$ ##$MddMEMORY= 0
$$ ##$MddMERGE= 0
$$ ##$MddNCOMP= 0
$$ ##$MddNITER= 0
$$ ##$MddNOISE= 0
$$ ##$MddPHASE= 0
$$ ##$MddSEED= 0
$$ ##$MddSRSIZE= 0
$$ ##$Mdd_CsALG= 0
$$ ##$Mdd_CsLAMBDA= 0
$$ ##$Mdd_CsNITER= 0
$$ ##$Mdd_CsNORM= 0
$$ ##$Mdd_CsVE= no
$$ ##$Mdd_CsZF= 0
$$ ##$Mdd_LrLAMBDA= 0
$$ ##$Mdd_LrNITER= 0
$$ ##$Mdd_LrRANK= 0
$$ ##$Mdd_LrZF= 0
$$ ##$Mdd_mod= 0
$$ ##$NCOEF= 0
$$ ##$NC_proc= -8
$$ ##$NLEV= 6
$$ ##$NOISF1= 0
$$ ##$NOISF2= 0
$$ ##$NSP= 0
$$ ##$NTH_PI= 0
$$ ##$NZP= 0
$$ ##$OFFSET= 201.574
$$ ##$PC= 1.4
$$ ##$PHC0= -65.96252
$$ ##$PHC1= 992.216
$$ ##$PH_mod= 1
$$ ##$PKNL= yes
$$ ##$PPARMOD= 0
$$ ##$PPDIAG= 0
$$ ##$PPIPTYP= 0
$$ ##$PPMPNUM= 2147483647
$$ ##$PPRESOL= 1
$$ ##$PSCAL= 0
$$ ##$PSIGN= 0
$$ ##$PYNMP= <proc.py>
$$ ##$RDF1= 0
$$ ##$RDF2= 0
$$ ##$RDFWHM= 0
$$ ##$RDINT= 0
$$ ##$RDPOS= 0
$$ ##$REVERSE= no
$$ ##$SF= 79.502522218
$$ ##$SI= 32768
$$ ##$SIGF1= 0
$$ ##$SIGF2= 0
$$ ##$SINO= 80
$$ ##$SIOLD= 32768
$$ ##$SPECTYP= <>
$$ ##$SREF_mod= 1
$$ ##$SREGLST= <13C.CDCl3>
$$ ##$SSB= 0
$$ ##$STSI= 32768
$$ ##$STSR= 0
$$ ##$SW_p= 32051.2820513224
$$ ##$SYMM= 0
$$ ##$S_DEV= 0
$$ ##$TDeff= 65536
$$ ##$TDoff= 0
$$ ##$TI= <>
$$ ##$TILT= no
$$ ##$TM1= 0
$$ ##$TM2= 0
$$ ##$TOPLEV= 0
$$ ##$USERP1= <user>
$$ ##$USERP2= <user>
$$ ##$USERP3= <user>
$$ ##$USERP4= <user>
$$ ##$USERP5= <user>
$$ ##$WDW= 1
$$ ##$XDIM= 0
$$ ##$YMAX_p= 219884953
$$ ##$YMIN_p= -178186758
$$ ##END=
$$ 
##$PARAMETER FILE=	(pulseprogram, ASCII, c:/Users/n16601rs/OneDrive%20-%20The%20University%20of%20Manchester/MS%20U-Sb/JD%20NMR/U2Sb2/11/pulseprogram, 0)
$$ # 1 "/opt/topspin3.6.2b/exp/stan/nmr/lists/pp/zgig"
$$ ;zgig
$$ ;avance-version (12/01/11)
$$ ;1D sequence with inverse gated decoupling
$$ ;
$$ ;$CLASS=HighRes
$$ ;$DIM=1D
$$ ;$TYPE=
$$ ;$SUBTYPE=
$$ ;$COMMENT=
$$ 
$$ 
$$ # 1 "/opt/topspin3.6.2b/exp/stan/nmr/lists/pp/Avance.incl" 1
$$ ;Avance3aqs.incl
$$ ;   for AV III with AQS IPSO
$$ ;
$$ ;avance-version (15/06/05)
$$ ;
$$ ;$CLASS=HighRes Incl
$$ ;$COMMENT=
$$ # 170 "/opt/topspin3.6.2b/exp/stan/nmr/lists/pp/Avance.incl"
$$ ;$Id: Avance3aqs.incl,v 1.1.8.3 2015/03/05 16:46:54 ber Exp $
$$ # 12 "/opt/topspin3.6.2b/exp/stan/nmr/lists/pp/zgig" 2
$$ 
$$ 
$$ # 15 "/opt/topspin3.6.2b/exp/stan/nmr/lists/pp/zgig"
$$ "d11=30m"
$$ 
$$ 
$$ "acqt0=-p1*2/3.1416"
$$ # 1 "mc_line 21 file /opt/topspin3.6.2b/exp/stan/nmr/lists/pp/zgig exp. def. part of mc cmd. before ze"
$$ ; dimension 1D; AQ_mode 
$$ define delay MCWRK
$$ define delay MCREST
$$ "MCREST = 30m - 30m"
$$ "MCWRK = 0.333333*30m"
$$ 
$$     dccorr
$$ # 21 "/opt/topspin3.6.2b/exp/stan/nmr/lists/pp/zgig"
$$ # 21 "/opt/topspin3.6.2b/exp/stan/nmr/lists/pp/zgig"
$$ 1 ze
$$ # 1 "mc_line 21 file /opt/topspin3.6.2b/exp/stan/nmr/lists/pp/zgig exp. def. of mc cmd. after ze"
$$ # 22 "/opt/topspin3.6.2b/exp/stan/nmr/lists/pp/zgig"
$$   d11 pl12:f2
$$ # 1 "mc_line 23 file /opt/topspin3.6.2b/exp/stan/nmr/lists/pp/zgig exp. start label for mc cmd."
$$ 2 MCWRK  * 2 do:f2
$$ LBLF0, MCWRK 
$$   MCREST
$$ # 24 "/opt/topspin3.6.2b/exp/stan/nmr/lists/pp/zgig"
$$   d1
$$   p1 ph1
$$   go=2 ph31 cpd2:f2
$$ # 1 "mc_line 27 file /opt/topspin3.6.2b/exp/stan/nmr/lists/pp/zgig exp. mc cmd. in line"
$$   MCWRK do:f2 wr #0
$$   MCWRK zd
$$   lo to LBLF0 times td0
$$ 
$$ # 28 "/opt/topspin3.6.2b/exp/stan/nmr/lists/pp/zgig"
$$ exit
$$ 
$$ 
$$ ph1=0 2 2 0 1 3 3 1
$$ ph31=0 2 2 0 1 3 3 1
$$ # 35 "/opt/topspin3.6.2b/exp/stan/nmr/lists/pp/zgig"
$$ ;pl1 : f1 channel - power level for pulse (default)
$$ ;pl12: f2 channel - power level for CPD/BB decoupling
$$ ;p1 : f1 channel -  high power pulse
$$ ;d1 : relaxation delay; 1-5 * T1
$$ ;d11: delay for disk I/O                             [30 msec]
$$ ;ns: 1 * n, total number of scans: NS * TD0
$$ ;cpd2: decoupling according to sequence defined by cpdprg2
$$ ;pcpd2: f2 channel - 90 degree pulse for decoupling sequence
$$ 
$$ 
$$ # 46 "/opt/topspin3.6.2b/exp/stan/nmr/lists/pp/zgig"
$$ ;$Id: zgig,v 1.11 2012/01/31 17:49:32 ber Exp $
$$ 
##$PARAMETER FILE=	(title, ASCII, c:/Users/n16601rs/OneDrive%20-%20The%20University%20of%20Manchester/MS%20U-Sb/JD%20NMR/U2Sb2/11/pdata/1/title, 0)
$$ Ref JD900
$$ Group Liddle_S
$$ Si29_CPD_Night C6D6 /mnt/nmrdata/Liddle_S mbdxwjd3 20
$$ 
##$PARAMETER FILE=	(uxnmr.par, ASCII, c:/Users/n16601rs/OneDrive%20-%20The%20University%20of%20Manchester/MS%20U-Sb/JD%20NMR/U2Sb2/11/uxnmr.par, 0)
$$ ##TITLE= Parameter file, TopSpin 3.6.2
$$ ##JCAMPDX= 5.0
$$ ##DATATYPE= Parameter Values
$$ ##NPOINTS= 67	$$ modification sequence number
$$ ##ORIGIN= Bruker BioSpin GmbH
$$ ##OWNER= Administrator
$$ $$ 2023-03-29 10:45:12.706 +0100  nmrsu@pink.ch.man.ac.uk
$$ $$ /opt/topspin3.6.2b/conf/instr/spect/uxnmr.par
$$ $$ process /opt/topspin3.6.2b/prog/mod/cfserverav3
$$ ##$ACB= 0
$$ ##$ACBTAT= (0..23)
$$ 0 66 66 50 0 0 0 0 0 0 0 0 0 0 0 0 0 0 0 0 0 0 0 0
$$ ##$ACBTBA= (0..23)
$$ 0 1 1 0 0 0 0 0 0 0 0 0 0 0 0 0 0 0 0 0 0 0 0 0
$$ ##$ACBTBLK= (0..23)
$$ 0 1 1 0 0 0 0 0 0 0 0 0 0 0 0 0 0 0 0 0 0 0 0 0
$$ ##$ACBTCTL= (0..23)
$$ 0 0 0 0 0 0 0 0 0 0 0 0 0 0 0 0 0 0 0 0 0 0 0 0
$$ ##$ACBTDI= (0..23)
$$ 0 102 102 72 0 0 0 0 0 0 0 0 0 0 0 0 0 0 0 0 0 0 0 0
$$ ##$ACBTDM= (0..23)
$$ 0 10 10 0 0 0 0 0 0 0 0 0 0 0 0 0 0 0 0 0 0 0 0 0
$$ ##$ACBTFHI= (0..23)
$$ 0 400 400 0 0 0 0 0 0 0 0 0 0 0 0 0 0 0 0 0 0 0 0 0
$$ ##$ACBTFL= (0..23)
$$ 0 73 74 8 0 0 0 0 0 0 0 0 0 0 0 0 0 0 0 0 0 0 0 0
$$ ##$ACBTFLO= (0..23)
$$ 0 14 14 0 0 0 0 0 0 0 0 0 0 0 0 0 0 0 0 0 0 0 0 0
$$ ##$ACBTINP= (0..23)
$$ 0 1 2 3 0 0 0 0 0 0 0 0 0 0 0 0 0 0 0 0 0 0 0 0
$$ ##$ACBTOUT= (0..23)
$$ 0 1 2 0 0 0 0 0 0 0 0 0 0 0 0 0 0 0 0 0 0 0 0 0
$$ ##$ACBTPO= (0..23)
$$ 0 150000 60000 20000 0 0 0 0 0 0 0 0 0 0 0 0 0 0 0 0 0 0 0 0
$$ ##$ACBTPW= (0..23)
$$ 0 10 10 0 0 0 0 0 0 0 0 0 0 0 0 0 0 0 0 0 0 0 0 0
$$ ##$ACBTSB= (0..23)
$$ 0 0 0 0 0 0 0 0 0 0 0 0 0 0 0 0 0 0 0 0 0 0 0 0
$$ ##$ACBTSDT= (0..23)
$$ 0 -1 -1 -1 0 0 0 0 0 0 0 0 0 0 0 0 0 0 0 0 0 0 0 0
$$ ##$ACBTY= <no>
$$ ##$AMPDFLT= no
$$ ##$AQSBDCH= (0..95)
$$ 0 0 0 0 0 0 0 0 255 255 255 255 255 255 255 255 255 255 255 255 255 255
$$ 255 255 255 255 255 255 255 255 255 255 255 255 255 255 255 255 255 255
$$ 255 255 255 255 255 255 255 255 255 255 255 255 255 255 255 255 255 255
$$ 255 255 255 255 255 255 255 255 255 255 255 255 255 255 255 255 255 255
$$ 255 255 255 255 255 255 255 255 255 255 255 255 255 255 255 255 255 255
$$ 255 255
$$ ##$AQSBDHW= (0..95)
$$ 3 1 8 8 0 0 0 0 255 255 255 255 255 255 255 255 255 255 255 255 255 255
$$ 255 255 255 255 255 255 255 255 255 255 255 255 255 255 255 255 255 255
$$ 255 255 255 255 255 255 255 255 255 255 255 255 255 255 255 255 255 255
$$ 255 255 255 255 255 255 255 255 255 255 255 255 255 255 255 255 255 255
$$ 255 255 255 255 255 255 255 255 255 255 255 255 255 255 255 255 255 255
$$ 255 255
$$ ##$AQSBDID= (0..95)
$$ 82 88 83 83 65 80 66 66 255 255 255 255 255 255 255 255 255 255 255 255
$$ 255 255 255 255 255 255 255 255 255 255 255 255 255 255 255 255 255 255
$$ 255 255 255 255 255 255 255 255 255 255 255 255 255 255 255 255 255 255
$$ 255 255 255 255 255 255 255 255 255 255 255 255 255 255 255 255 255 255
$$ 255 255 255 255 255 255 255 255 255 255 255 255 255 255 255 255 255 255
$$ 255 255 255 255
$$ ##$AQSBDNO= (0..95)
$$ 1 1 1 2 1 1 1 1 255 255 255 255 255 255 255 255 255 255 255 255 255 255
$$ 255 255 255 255 255 255 255 255 255 255 255 255 255 255 255 255 255 255
$$ 255 255 255 255 255 255 255 255 255 255 255 255 255 255 255 255 255 255
$$ 255 255 255 255 255 255 255 255 255 255 255 255 255 255 255 255 255 255
$$ 255 255 255 255 255 255 255 255 255 255 255 255 255 255 255 255 255 255
$$ 255 255
$$ ##$AQSBDSL= (0..95)
$$ 2 3 4 5 9 21 255 1 255 255 255 255 255 255 255 255 255 255 255 255 255
$$ 255 255 255 255 255 255 255 255 255 255 255 255 255 255 255 255 255 255
$$ 255 255 255 255 255 255 255 255 255 255 255 255 255 255 255 255 255 255
$$ 255 255 255 255 255 255 255 255 255 255 255 255 255 255 255 255 255 255
$$ 255 255 255 255 255 255 255 255 255 255 255 255 255 255 255 255 255 255
$$ 255 255 255
$$ ##$AQSBDTY= (0..95)
$$ 114 2 17 17 5 207 209 7 255 255 255 255 255 255 255 255 255 255 255 255
$$ 255 255 255 255 255 255 255 255 255 255 255 255 255 255 255 255 255 255
$$ 255 255 255 255 255 255 255 255 255 255 255 255 255 255 255 255 255 255
$$ 255 255 255 255 255 255 255 255 255 255 255 255 255 255 255 255 255 255
$$ 255 255 255 255 255 255 255 255 255 255 255 255 255 255 255 255 255 255
$$ 255 255 255 255
$$ ##$AQSBUAD= (0..95)
$$ 16 52 36 37 54 33 32 32 255 255 255 255 255 255 255 255 255 255 255 255
$$ 255 255 255 255 255 255 255 255 255 255 255 255 255 255 255 255 255 255
$$ 255 255 255 255 255 255 255 255 255 255 255 255 255 255 255 255 255 255
$$ 255 255 255 255 255 255 255 255 255 255 255 255 255 255 255 255 255 255
$$ 255 255 255 255 255 255 255 255 255 255 255 255 255 255 255 255 255 255
$$ 255 255 255 255
$$ ##$AQSECL= (0..95)
$$ 3 5 2 2 6 1 2 255 255 255 255 255 255 255 255 255 255 255 255 255 255 255
$$ 255 255 255 255 255 255 255 255 255 255 255 255 255 255 255 255 255 255
$$ 255 255 255 255 255 255 255 255 255 255 255 255 255 255 255 255 255 255
$$ 255 255 255 255 255 255 255 255 255 255 255 255 255 255 255 255 255 255
$$ 255 255 255 255 255 255 255 255 255 255 255 255 255 255 255 255 255 255
$$ 255 255
$$ ##$AQSECLS= (0..95)
$$ 0 0 0 0 0 0 1 255 255 255 255 255 255 255 255 255 255 255 255 255 255 255
$$ 255 255 255 255 255 255 255 255 255 255 255 255 255 255 255 255 255 255
$$ 255 255 255 255 255 255 255 255 255 255 255 255 255 255 255 255 255 255
$$ 255 255 255 255 255 255 255 255 255 255 255 255 255 255 255 255 255 255
$$ 255 255 255 255 255 255 255 255 255 255 255 255 255 255 255 255 255 255
$$ 255 255
$$ ##$AQSETH1= <no>
$$ ##$AQSETH2= <no>
$$ ##$AQSSPLT= no
$$ ##$ATT19F= (0..1)
$$ 0 0
$$ ##$ATT1H= (0..1)
$$ 0 0
$$ ##$ATT3H= (0..1)
$$ 0 0
$$ ##$ATTX= (0..1)
$$ 0 0
$$ ##$ATTY= (0..1)
$$ 0 0
$$ ##$ATTZ= (0..1)
$$ 0 0
$$ ##$BACSAIR= yes
$$ ##$BACSCAP= 0
$$ ##$BACSDEL= 10
$$ ##$BACSFCM= no
$$ ##$BACSOPT= <>
$$ ##$BACSTY= <no>
$$ ##$BARPTY= <no>
$$ ##$BFREQ= 400.17
$$ ##$BGAETH= (0..9)
$$ <no> <no> <no> <no> <no> <no> <no> <no> <no> <no>
$$ ##$BIRDS= yes
$$ ##$BMPC= 0
$$ ##$BMPCTY= <no>
$$ ##$BPSUTY= <no>
$$ ##$BSMS= 2
$$ ##$BSMS19FLock= no
$$ ##$BSMSETH= <149.236.99.21>
$$ ##$BSMSTY= <no>
$$ ##$BgaChFac2= (0..7)
$$ 0 0 0 0 0 0 0 0
$$ ##$BgaChMap= (0..7)
$$ 0 0 0 0 0 0 0 0
$$ ##$BgaChMaxv= (0..7)
$$ 0 0 0 0 0 0 0 0
$$ ##$BgaChRouting= (0..63)
$$ 0 0 0 0 0 0 0 0 0 0 0 0 0 0 0 0 0 0 0 0 0 0 0 0 0 0 0 0 0 0 0 0 0 0 0 0
$$ 0 0 0 0 0 0 0 0 0 0 0 0 0 0 0 0 0 0 0 0 0 0 0 0 0 0 0 0
$$ ##$BgaChShimMap= (0..7)
$$ 0 0 0 0 0 0 0 0
$$ ##$BgaChShimMaxv= (0..7)
$$ 0 0 0 0 0 0 0 0
$$ ##$Bla01Eth= <no>
$$ ##$Bla01Nam= <BLA2BB 150/60 20-400>
$$ ##$Bla01PN= <W1345049>
$$ ##$Bla01SN= <1736>
$$ ##$Bla02Eth= <no>
$$ ##$Bla02Nam= <2HTX in BSMS>
$$ ##$Bla02PN= <>
$$ ##$Bla02SN= <>
$$ ##$Bla03Eth= <no>
$$ ##$Bla03Nam= <>
$$ ##$Bla03PN= <>
$$ ##$Bla03SN= <>
$$ ##$Bla04Eth= <no>
$$ ##$Bla04Nam= <>
$$ ##$Bla04PN= <>
$$ ##$Bla04SN= <>
$$ ##$Bla05Eth= <no>
$$ ##$Bla05Nam= <>
$$ ##$Bla05PN= <>
$$ ##$Bla05SN= <>
$$ ##$Bla06Eth= <no>
$$ ##$Bla06Nam= <>
$$ ##$Bla06PN= <>
$$ ##$Bla06SN= <>
$$ ##$Bla07Eth= <no>
$$ ##$Bla07Nam= <>
$$ ##$Bla07PN= <>
$$ ##$Bla07SN= <>
$$ ##$Bla08Eth= <no>
$$ ##$Bla08Nam= <>
$$ ##$Bla08PN= <>
$$ ##$Bla08SN= <>
$$ ##$BlaEth= (0..9)
$$ <no> <no> <no> <no> <no> <no> <no> <no> <> <>
$$ ##$BlaNam= (0..9)
$$ <BLA2BB 150/60 20-400> <2HTX in BSMS> <> <> <> <> <> <> <> <>
$$ ##$BlaPN= (0..9)
$$ <W1345049> <> <> <> <> <> <> <> <> <>
$$ ##$BlaSN= (0..9)
$$ <1736> <> <> <> <> <> <> <> <> <>
$$ ##$BsmsAuxEth= <no>
$$ ##$CFASMOD= (0..7)
$$ 1 1 1 1 1 1 1 1
$$ ##$CFASMUL= (0..7)
$$ 1 1 1 1 1 1 1 1
$$ ##$CNFTXDR= (0..7)
$$ 6 6 0 0 0 0 0 0
$$ ##$COMDIG2= 0
$$ ##$CPDBTY= <no>
$$ ##$CRCOTY= <no>
$$ ##$CSW1= (0..31)
$$ 1 1 1 2 3 0 0 0 0 0 0 0 0 0 0 0 0 0 0 0 0 0 0 0 0 0 0 0 0 0 0 0
$$ ##$CSW2= (0..31)
$$ 0 2 2 0 0 0 0 0 0 0 0 0 0 0 0 0 0 0 0 0 0 0 0 0 0 0 0 0 0 0 0 0
$$ ##$CSWNUM= (0..7)
$$ 4 1 0 0 0 0 0 0
$$ ##$ConsolePnSn= <>
$$ ##$CryoCoolUnitEth= <no>
$$ ##$CryoProAccPnSn= <>
$$ ##$Ctb1Eth= <no>
$$ ##$CubeEth= (0..7)
$$ <no> <no> <no> <no> <no> <no> <no> <no>
$$ ##$CustRegisterNo= <>
$$ ##$DATSTAT= no
$$ ##$DIGI140= (0..7)
$$ 0 0 0 0 0 0 0 0
$$ ##$DIGIB12= (0..7)
$$ 0 0 0 0 0 0 0 0
$$ ##$DIGIB16= (0..7)
$$ 0 0 0 0 0 0 0 0
$$ ##$DIGIFA= (0..7)
$$ 0 0 0 0 0 0 0 0
$$ ##$DIGIFOURIER= 0
$$ ##$DIGIHA= (0..7)
$$ 0 0 0 0 0 0 0 0
$$ ##$DIGIHAF= (0..7)
$$ 0 0 0 0 0 0 0 0
$$ ##$DIGIHRD= (0..7)
$$ 0 0 0 0 0 0 0 0
$$ ##$DIGIIA= (0..7)
$$ 0 0 0 0 0 0 0 0
$$ ##$DIGIO16= (0..7)
$$ 0 0 0 0 0 0 0 0
$$ ##$DIGISA= (0..7)
$$ 0 0 0 0 0 0 0 0
$$ ##$DIGISAF= (0..7)
$$ 0 0 0 0 0 0 0 0
$$ ##$DIGISL= (0..7)
$$ 0 0 0 0 0 0 0 0
$$ ##$DIGITYI= (0..7)
$$ 0 0 0 0 0 0 0 0
$$ ##$DIGITYP= (0..7)
$$ 0 0 0 0 0 0 0 0
$$ ##$DIGITZ= 0
$$ ##$DPPFAC= 1
$$ ##$DRMSETH= <no>
$$ ##$DRU= yes
$$ ##$DRUETH= (0..33)
$$ <no> <149.236.99.89> <no> <no> <no> <no> <no> <no> <no> <no> <no> <no>
$$ <no> <no> <no> <no> <no> <no> <no> <no> <no> <no> <no> <no> <no> <no> <no>
$$ <no> <no> <no> <no> <no> <no> <>
$$ ##$Description= <B400B12>
$$ ##$DppType= 0
$$ ##$FCUMEM= (0..7)
$$ 16777208 16777208 0 0 0 0 0 0
$$ ##$FCUPAL= (0..7)
$$ 0 0 0 0 0 0 0 0
$$ ##$FGSVTY= <no>
$$ ##$FQMIX= 0
$$ ##$FUNCMOD= <>
$$ ##$FourPeriBdEth= <no>
$$ ##$FourShimBdEth= <no>
$$ ##$FourierPicsCon= no
$$ ##$GCUTYPE= 10
$$ ##$GCUTYPE2= 0
$$ ##$GPREDEL= 0
$$ ##$GPSCUTY= <no>
$$ ##$GRADRES= 5
$$ ##$GTUTY= <no>
$$ ##$GcConn= (0..1)
$$ 1 0
$$ ##$GradAmpGain= (0..7)
$$ 0 0 0 0 0 0 0 0
$$ ##$GradAmpMaxCurX= (0..7)
$$ 0 0 0 0 0 0 0 0
$$ ##$GradAmpMaxCurY= (0..7)
$$ 0 0 0 0 0 0 0 0
$$ ##$GradAmpMaxCurZ= (0..7)
$$ 9.99999904632568 0 0 0 0 0 0 0
$$ ##$GradAmpName= (0..7)
$$ <GAB in BSMS> <> <> <> <> <> <> <>
$$ ##$GradAmpPN= (0..7)
$$ <> <> <> <> <> <> <> <>
$$ ##$GradAmpSN= (0..7)
$$ <> <> <> <> <> <> <> <>
$$ ##$GradAmpType= (0..7)
$$ 2 0 0 0 0 0 0 0
$$ ##$GradPowClkCtrl= 0
$$ ##$GradPowClkTime= 0
$$ ##$GradPowImax= 0
$$ ##$GradPowType= 0
$$ ##$GradPowVmax= 0
$$ ##$HDIETH= (0..5)
$$ <> <no> <no> <no> <no> <>
$$ ##$HFAC= 3
$$ ##$HPCU= 0
$$ ##$HPCUTY= <no>
$$ ##$HPTXLP= (0..3)
$$ -1 -1 -1 -1
$$ ##$HPTXPI= (0..3)
$$ 0 0 0 0
$$ ##$HPTXPO= (0..3)
$$ 0 0 0 0
$$ ##$HPTXTY= (0..3)
$$ 0 0 0 0
$$ ##$HpprCoverType= 1
$$ ##$IF451= 0
$$ ##$IFREQ= 1
$$ ##$INJPTY= <no>
$$ ##$INTFPR= 0
$$ ##$IPSOETH= <149.236.99.141>
$$ ##$IPSOTYPE= 2
$$ ##$LDUETH= <no>
$$ ##$LOCKCONF= <DL>
$$ ##$LOCKTY= <no>
$$ ##$LOCSWID= 0
$$ ##$LOCSWIF= 0
$$ ##$LVDSSPLITETH= (0..5)
$$ <> <no> <no> <no> <no> <>
$$ ##$Location= <University of Manchester>
$$ ##$M2FAC= 0
$$ ##$MAS= 0
$$ ##$MASETIME= 10
$$ ##$MASITIME= 10
$$ ##$MASTY= <no>
$$ ##$MAS_CT= 0
$$ ##$MAS_SG= 0
$$ ##$MAS_TO= 0
$$ ##$MEMPRM= 0
$$ ##$MHFAC= 0
$$ ##$MXFAC= 0
$$ ##$MagnCoilPnSn= <>
$$ ##$MagnDewarPnSn= <>
$$ ##$MasEth= <no>
$$ ##$NAMPD= (0..17)
$$ <> <1H/2H 1H> <1H/2H 2H> <XBB19F 2HS> <> <> <> <> <> <> <> <> <> <> <>
$$ <> <> <>
$$ ##$NFCU= 2
$$ ##$NFRED= 0
$$ ##$NMRCH= 2
$$ ##$NMRMEM= 16384
$$ ##$NPSGU= 0
$$ ##$NRCU= 1
$$ ##$NROUT= 1
$$ ##$NSGU= 2
$$ ##$OrderNo= <GH002606>
$$ ##$PAMPF1= (0..15)
$$ 75 24 96 64 0 0 0 0 0 0 0 0 0 0 0 0
$$ ##$PAMPF2= (0..15)
$$ 0 0 0 0 0 0 0 0 0 0 0 0 0 0 0 0
$$ ##$PAMPF3= (0..15)
$$ 0 0 0 0 0 0 0 0 0 0 0 0 0 0 0 0
$$ ##$PAMPF4= (0..15)
$$ 0 0 0 0 0 0 0 0 0 0 0 0 0 0 0 0
$$ ##$PAMPF5= (0..15)
$$ 0 0 0 0 0 0 0 0 0 0 0 0 0 0 0 0
$$ ##$PAMPF6= (0..15)
$$ 0 0 0 0 0 0 0 0 0 0 0 0 0 0 0 0
$$ ##$PAMPF7= (0..15)
$$ 0 0 0 0 0 0 0 0 0 0 0 0 0 0 0 0
$$ ##$PAMPF8= (0..15)
$$ 0 0 0 0 0 0 0 0 0 0 0 0 0 0 0 0
$$ ##$PH4= 0
$$ ##$PHF4TY= <no>
$$ ##$POWCHK= yes
$$ ##$PRAMD1= (0..7)
$$ 2 0 0 536870912 0 0 0 0
$$ ##$PRAMD10= (0..7)
$$ 0 0 0 0 0 0 0 0
$$ ##$PRAMD11= (0..7)
$$ 0 0 0 0 0 0 0 0
$$ ##$PRAMD12= (0..7)
$$ 0 0 0 0 0 0 0 0
$$ ##$PRAMD13= (0..7)
$$ 0 0 0 0 0 0 0 0
$$ ##$PRAMD14= (0..7)
$$ 0 0 0 0 0 0 0 0
$$ ##$PRAMD15= (0..7)
$$ 0 0 0 0 0 0 0 0
$$ ##$PRAMD16= (0..7)
$$ 0 0 0 0 0 0 0 0
$$ ##$PRAMD17= (0..7)
$$ 0 0 0 0 0 0 0 0
$$ ##$PRAMD18= (0..7)
$$ 0 0 0 0 0 0 0 0
$$ ##$PRAMD19= (0..7)
$$ 0 0 0 0 0 0 0 0
$$ ##$PRAMD2= (0..7)
$$ 0 1048576 0 536870912 0 1048576 0 536870912
$$ ##$PRAMD20= (0..7)
$$ 0 0 0 0 0 0 0 0
$$ ##$PRAMD21= (0..7)
$$ 0 0 0 0 0 0 0 0
$$ ##$PRAMD3= (0..7)
$$ 2147483644 2131230719 2147483647 603979775 0 0 0 0
$$ ##$PRAMD4= (0..7)
$$ 0 0 0 0 0 0 0 0
$$ ##$PRAMD5= (0..7)
$$ 0 0 0 0 0 0 0 0
$$ ##$PRAMD6= (0..7)
$$ 0 0 0 0 0 0 0 0
$$ ##$PRAMD7= (0..7)
$$ 0 0 0 0 0 0 0 0
$$ ##$PRAMD8= (0..7)
$$ 0 0 0 0 0 0 0 0
$$ ##$PRAMD9= (0..7)
$$ 0 0 0 0 0 0 0 0
$$ ##$PRAMLED= (0..1)
$$ 15 15
$$ ##$PRAMP= (0..9)
$$ <> <tty10> <no> <no> <no> <no> <no> <no> <no> <>
$$ ##$PRAMPTP= 1
$$ ##$PREEMPTYPE= 0
$$ ##$PREPTY= <no>
$$ ##$PREREC= (0..15)
$$ 0 1 1 1 0 0 0 0 0 0 0 0 0 0 0 0
$$ ##$PRESHLD= 0
$$ ##$PTS160= -1
$$ ##$PTSA2X= (0..7)
$$ 0 0 0 0 0 0 0 0
$$ ##$PTSF2X= (0..7)
$$ 0 0 0 0 0 0 0 0
$$ ##$PTSFMX= (0..19)
$$ 429.9 429.9 0 0 0 0 0 0 0 0 0 0 0 0 0 0 0 0 0 0
$$ ##$PULCHK= no
$$ ##$PerMagATempSens= no
$$ ##$PerMagEth= <no>
$$ ##$PerMagFluxSens= no
$$ ##$PerMagMTempSens= no
$$ ##$PramDutyCycPerc= (0..15)
$$ 2 2 2 0 0 0 0 0 0 0 0 0 0 0 0 0
$$ ##$PramPeakPowerW= (0..15)
$$ 150 300 500 0 0 0 0 0 0 0 0 0 0 0 0 0
$$ ##$PramPowerSwitch= (0..15)
$$ 0 0 0 0 0 0 0 0 0 0 0 0 0 0 0 0
$$ ##$PramPulWidthMs= (0..15)
$$ 0.02 0.1 0.1 0 0 0 0 0 0 0 0 0 0 0 0 0
$$ ##$PreampMod01PN= <Z003959>
$$ ##$PreampMod01SN= <00409>
$$ ##$PreampMod02PN= <Z003959>
$$ ##$PreampMod02SN= <00409>
$$ ##$PreampMod03PN= <Z003504>
$$ ##$PreampMod03SN= <00403>
$$ ##$PreampMod04PN= <>
$$ ##$PreampMod04SN= <>
$$ ##$PreampMod05PN= <>
$$ ##$PreampMod05SN= <>
$$ ##$PreampMod06PN= <>
$$ ##$PreampMod06SN= <>
$$ ##$PreampMod07PN= <>
$$ ##$PreampMod07SN= <>
$$ ##$PreampMod08PN= <>
$$ ##$PreampMod08SN= <>
$$ ##$PreampMod09PN= <>
$$ ##$PreampMod09SN= <>
$$ ##$PreampMod10PN= <>
$$ ##$PreampMod10SN= <>
$$ ##$PreampMod11PN= <>
$$ ##$PreampMod11SN= <>
$$ ##$PreampMod12PN= <>
$$ ##$PreampMod12SN= <>
$$ ##$PreampMod13PN= <>
$$ ##$PreampMod13SN= <>
$$ ##$PreampMod14PN= <>
$$ ##$PreampMod14SN= <>
$$ ##$PreampMod15PN= <>
$$ ##$PreampMod15SN= <>
$$ ##$PreampMod16PN= <>
$$ ##$PreampMod16SN= <>
$$ ##$PreampModBisDat= (0..15)
$$ 20070123 20070123 20070301 0 0 0 0 0 0 0 0 0 0 0 0 0
$$ ##$PreampModPN= (0..17)
$$ <Z003959> <Z003959> <Z003504> <> <> <> <> <> <> <> <> <> <> <> <> <> <>
$$ <>
$$ ##$PreampModSN= (0..17)
$$ <00403> <00403> <00400> <> <> <> <> <> <> <> <> <> <> <> <> <> <> <>
$$ ##$ProdigyEth= <no>
$$ ##$RCUCDS= (0..7)
$$ 0 0 0 0 0 0 0 0
$$ ##$RCUCFS= (0..7)
$$ 0 0 0 0 0 0 0 0
$$ ##$RCUCSS= (0..7)
$$ 0 0 0 0 0 0 0 0
$$ ##$RCUI2C1= (0..7)
$$ 0 0 0 0 0 0 0 0
$$ ##$RCUI2C2= (0..7)
$$ 0 0 0 0 0 0 0 0
$$ ##$RCUI2C3= (0..7)
$$ 0 0 0 0 0 0 0 0
$$ ##$RCUI2C4= (0..7)
$$ 0 0 0 0 0 0 0 0
$$ ##$RCUI2C5= (0..7)
$$ 0 0 0 0 0 0 0 0
$$ ##$RCUI2C6= (0..7)
$$ 0 0 0 0 0 0 0 0
$$ ##$RCUI2C7= (0..7)
$$ 0 0 0 0 0 0 0 0
$$ ##$RCUI2C8= (0..7)
$$ 0 0 0 0 0 0 0 0
$$ ##$RDCU= 0
$$ ##$RFSINPUT= (0..1)
$$ 0 0
$$ ##$RFSVTY= <no>
$$ ##$RGTYPE= (0..31)
$$ 9 0 0 0 0 0 0 0 0 0 0 0 0 0 0 0 0 0 0 0 0 0 0 0 0 0 0 0 0 0 0 0
$$ ##$RG_max= (0..31)
$$ 2050 -1 -1 -1 -1 -1 -1 -1 -1 -1 -1 -1 -1 -1 -1 -1 -1 -1 -1 -1 -1 -1 -1
$$ -1 -1 -1 -1 -1 -1 -1 -1 -1
$$ ##$RG_min= (0..31)
$$ 0.25 -1 -1 -1 -1 -1 -1 -1 -1 -1 -1 -1 -1 -1 -1 -1 -1 -1 -1 -1 -1 -1 -1
$$ -1 -1 -1 -1 -1 -1 -1 -1 -1
$$ ##$RG_tab1= (0..255)
$$ 0.25 0.28 0.32 0.35 0.4 0.44 0.5 0.56 0.64 0.7 0.8 0.89 1 1.12 1.28 1.4
$$ 1.6 1.78 2 2.25 2.56 2.8 3.2 3.56 4 4.5 5 5.6 6.35 7.12 8 9 10 11.3 12.7
$$ 14.2 16 18 20.2 22.6 25.4 28.5 32 36 40.3 45.2 50.8 57 64 71.8 80.6 90.5
$$ 101 114 128 144 161 181 203 228 256 287 322 362 406 456 512 575 645 724
$$ 812 912 1030 1150 1290 1440 1620 1820 2050 -1 -1 -1 -1 -1 -1 -1 -1 -1 -1
$$ -1 -1 -1 -1 -1 -1 -1 -1 -1 -1 -1 -1 -1 -1 -1 -1 -1 -1 -1 -1 -1 -1 -1 -1
$$ -1 -1 -1 -1 -1 -1 -1 -1 -1 -1 -1 -1 -1 -1 -1 -1 -1 -1 -1 -1 -1 -1 -1 -1
$$ -1 -1 -1 -1 -1 -1 -1 -1 -1 -1 -1 -1 -1 -1 -1 -1 -1 -1 -1 -1 -1 -1 -1 -1
$$ -1 -1 -1 -1 -1 -1 -1 -1 -1 -1 -1 -1 -1 -1 -1 -1 -1 -1 -1 -1 -1 -1 -1 -1
$$ -1 -1 -1 -1 -1 -1 -1 -1 -1 -1 -1 -1 -1 -1 -1 -1 -1 -1 -1 -1 -1 -1 -1 -1
$$ -1 -1 -1 -1 -1 -1 -1 -1 -1 -1 -1 -1 -1 -1 -1 -1 -1 -1 -1 -1 -1 -1 -1 -1
$$ -1 -1 -1 -1 -1 -1 -1 -1 -1 -1 -1 -1 -1 -1 -1 -1 -1 -1 -1 -1 -1 -1 -1
$$ ##$RG_tab2= (0..255)
$$ -1 -1 -1 -1 -1 -1 -1 -1 -1 -1 -1 -1 -1 -1 -1 -1 -1 -1 -1 -1 -1 -1 -1 -1
$$ -1 -1 -1 -1 -1 -1 -1 -1 -1 -1 -1 -1 -1 -1 -1 -1 -1 -1 -1 -1 -1 -1 -1 -1
$$ -1 -1 -1 -1 -1 -1 -1 -1 -1 -1 -1 -1 -1 -1 -1 -1 -1 -1 -1 -1 -1 -1 -1 -1
$$ -1 -1 -1 -1 -1 -1 -1 -1 -1 -1 -1 -1 -1 -1 -1 -1 -1 -1 -1 -1 -1 -1 -1 -1
$$ -1 -1 -1 -1 -1 -1 -1 -1 -1 -1 -1 -1 -1 -1 -1 -1 -1 -1 -1 -1 -1 -1 -1 -1
$$ -1 -1 -1 -1 -1 -1 -1 -1 -1 -1 -1 -1 -1 -1 -1 -1 -1 -1 -1 -1 -1 -1 -1 -1
$$ -1 -1 -1 -1 -1 -1 -1 -1 -1 -1 -1 -1 -1 -1 -1 -1 -1 -1 -1 -1 -1 -1 -1 -1
$$ -1 -1 -1 -1 -1 -1 -1 -1 -1 -1 -1 -1 -1 -1 -1 -1 -1 -1 -1 -1 -1 -1 -1 -1
$$ -1 -1 -1 -1 -1 -1 -1 -1 -1 -1 -1 -1 -1 -1 -1 -1 -1 -1 -1 -1 -1 -1 -1 -1
$$ -1 -1 -1 -1 -1 -1 -1 -1 -1 -1 -1 -1 -1 -1 -1 -1 -1 -1 -1 -1 -1 -1 -1 -1
$$ -1 -1 -1 -1 -1 -1 -1 -1 -1 -1 -1 -1 -1 -1 -1 -1
$$ ##$RG_tab3= (0..255)
$$ -1 -1 -1 -1 -1 -1 -1 -1 -1 -1 -1 -1 -1 -1 -1 -1 -1 -1 -1 -1 -1 -1 -1 -1
$$ -1 -1 -1 -1 -1 -1 -1 -1 -1 -1 -1 -1 -1 -1 -1 -1 -1 -1 -1 -1 -1 -1 -1 -1
$$ -1 -1 -1 -1 -1 -1 -1 -1 -1 -1 -1 -1 -1 -1 -1 -1 -1 -1 -1 -1 -1 -1 -1 -1
$$ -1 -1 -1 -1 -1 -1 -1 -1 -1 -1 -1 -1 -1 -1 -1 -1 -1 -1 -1 -1 -1 -1 -1 -1
$$ -1 -1 -1 -1 -1 -1 -1 -1 -1 -1 -1 -1 -1 -1 -1 -1 -1 -1 -1 -1 -1 -1 -1 -1
$$ -1 -1 -1 -1 -1 -1 -1 -1 -1 -1 -1 -1 -1 -1 -1 -1 -1 -1 -1 -1 -1 -1 -1 -1
$$ -1 -1 -1 -1 -1 -1 -1 -1 -1 -1 -1 -1 -1 -1 -1 -1 -1 -1 -1 -1 -1 -1 -1 -1
$$ -1 -1 -1 -1 -1 -1 -1 -1 -1 -1 -1 -1 -1 -1 -1 -1 -1 -1 -1 -1 -1 -1 -1 -1
$$ -1 -1 -1 -1 -1 -1 -1 -1 -1 -1 -1 -1 -1 -1 -1 -1 -1 -1 -1 -1 -1 -1 -1 -1
$$ -1 -1 -1 -1 -1 -1 -1 -1 -1 -1 -1 -1 -1 -1 -1 -1 -1 -1 -1 -1 -1 -1 -1 -1
$$ -1 -1 -1 -1 -1 -1 -1 -1 -1 -1 -1 -1 -1 -1 -1 -1
$$ ##$RG_tab4= (0..255)
$$ -1 -1 -1 -1 -1 -1 -1 -1 -1 -1 -1 -1 -1 -1 -1 -1 -1 -1 -1 -1 -1 -1 -1 -1
$$ -1 -1 -1 -1 -1 -1 -1 -1 -1 -1 -1 -1 -1 -1 -1 -1 -1 -1 -1 -1 -1 -1 -1 -1
$$ -1 -1 -1 -1 -1 -1 -1 -1 -1 -1 -1 -1 -1 -1 -1 -1 -1 -1 -1 -1 -1 -1 -1 -1
$$ -1 -1 -1 -1 -1 -1 -1 -1 -1 -1 -1 -1 -1 -1 -1 -1 -1 -1 -1 -1 -1 -1 -1 -1
$$ -1 -1 -1 -1 -1 -1 -1 -1 -1 -1 -1 -1 -1 -1 -1 -1 -1 -1 -1 -1 -1 -1 -1 -1
$$ -1 -1 -1 -1 -1 -1 -1 -1 -1 -1 -1 -1 -1 -1 -1 -1 -1 -1 -1 -1 -1 -1 -1 -1
$$ -1 -1 -1 -1 -1 -1 -1 -1 -1 -1 -1 -1 -1 -1 -1 -1 -1 -1 -1 -1 -1 -1 -1 -1
$$ -1 -1 -1 -1 -1 -1 -1 -1 -1 -1 -1 -1 -1 -1 -1 -1 -1 -1 -1 -1 -1 -1 -1 -1
$$ -1 -1 -1 -1 -1 -1 -1 -1 -1 -1 -1 -1 -1 -1 -1 -1 -1 -1 -1 -1 -1 -1 -1 -1
$$ -1 -1 -1 -1 -1 -1 -1 -1 -1 -1 -1 -1 -1 -1 -1 -1 -1 -1 -1 -1 -1 -1 -1 -1
$$ -1 -1 -1 -1 -1 -1 -1 -1 -1 -1 -1 -1 -1 -1 -1 -1
$$ ##$RG_tab5= (0..255)
$$ -1 -1 -1 -1 -1 -1 -1 -1 -1 -1 -1 -1 -1 -1 -1 -1 -1 -1 -1 -1 -1 -1 -1 -1
$$ -1 -1 -1 -1 -1 -1 -1 -1 -1 -1 -1 -1 -1 -1 -1 -1 -1 -1 -1 -1 -1 -1 -1 -1
$$ -1 -1 -1 -1 -1 -1 -1 -1 -1 -1 -1 -1 -1 -1 -1 -1 -1 -1 -1 -1 -1 -1 -1 -1
$$ -1 -1 -1 -1 -1 -1 -1 -1 -1 -1 -1 -1 -1 -1 -1 -1 -1 -1 -1 -1 -1 -1 -1 -1
$$ -1 -1 -1 -1 -1 -1 -1 -1 -1 -1 -1 -1 -1 -1 -1 -1 -1 -1 -1 -1 -1 -1 -1 -1
$$ -1 -1 -1 -1 -1 -1 -1 -1 -1 -1 -1 -1 -1 -1 -1 -1 -1 -1 -1 -1 -1 -1 -1 -1
$$ -1 -1 -1 -1 -1 -1 -1 -1 -1 -1 -1 -1 -1 -1 -1 -1 -1 -1 -1 -1 -1 -1 -1 -1
$$ -1 -1 -1 -1 -1 -1 -1 -1 -1 -1 -1 -1 -1 -1 -1 -1 -1 -1 -1 -1 -1 -1 -1 -1
$$ -1 -1 -1 -1 -1 -1 -1 -1 -1 -1 -1 -1 -1 -1 -1 -1 -1 -1 -1 -1 -1 -1 -1 -1
$$ -1 -1 -1 -1 -1 -1 -1 -1 -1 -1 -1 -1 -1 -1 -1 -1 -1 -1 -1 -1 -1 -1 -1 -1
$$ -1 -1 -1 -1 -1 -1 -1 -1 -1 -1 -1 -1 -1 -1 -1 -1
$$ ##$RG_tab6= (0..255)
$$ -1 -1 -1 -1 -1 -1 -1 -1 -1 -1 -1 -1 -1 -1 -1 -1 -1 -1 -1 -1 -1 -1 -1 -1
$$ -1 -1 -1 -1 -1 -1 -1 -1 -1 -1 -1 -1 -1 -1 -1 -1 -1 -1 -1 -1 -1 -1 -1 -1
$$ -1 -1 -1 -1 -1 -1 -1 -1 -1 -1 -1 -1 -1 -1 -1 -1 -1 -1 -1 -1 -1 -1 -1 -1
$$ -1 -1 -1 -1 -1 -1 -1 -1 -1 -1 -1 -1 -1 -1 -1 -1 -1 -1 -1 -1 -1 -1 -1 -1
$$ -1 -1 -1 -1 -1 -1 -1 -1 -1 -1 -1 -1 -1 -1 -1 -1 -1 -1 -1 -1 -1 -1 -1 -1
$$ -1 -1 -1 -1 -1 -1 -1 -1 -1 -1 -1 -1 -1 -1 -1 -1 -1 -1 -1 -1 -1 -1 -1 -1
$$ -1 -1 -1 -1 -1 -1 -1 -1 -1 -1 -1 -1 -1 -1 -1 -1 -1 -1 -1 -1 -1 -1 -1 -1
$$ -1 -1 -1 -1 -1 -1 -1 -1 -1 -1 -1 -1 -1 -1 -1 -1 -1 -1 -1 -1 -1 -1 -1 -1
$$ -1 -1 -1 -1 -1 -1 -1 -1 -1 -1 -1 -1 -1 -1 -1 -1 -1 -1 -1 -1 -1 -1 -1 -1
$$ -1 -1 -1 -1 -1 -1 -1 -1 -1 -1 -1 -1 -1 -1 -1 -1 -1 -1 -1 -1 -1 -1 -1 -1
$$ -1 -1 -1 -1 -1 -1 -1 -1 -1 -1 -1 -1 -1 -1 -1 -1
$$ ##$RG_tab7= (0..255)
$$ -1 -1 -1 -1 -1 -1 -1 -1 -1 -1 -1 -1 -1 -1 -1 -1 -1 -1 -1 -1 -1 -1 -1 -1
$$ -1 -1 -1 -1 -1 -1 -1 -1 -1 -1 -1 -1 -1 -1 -1 -1 -1 -1 -1 -1 -1 -1 -1 -1
$$ -1 -1 -1 -1 -1 -1 -1 -1 -1 -1 -1 -1 -1 -1 -1 -1 -1 -1 -1 -1 -1 -1 -1 -1
$$ -1 -1 -1 -1 -1 -1 -1 -1 -1 -1 -1 -1 -1 -1 -1 -1 -1 -1 -1 -1 -1 -1 -1 -1
$$ -1 -1 -1 -1 -1 -1 -1 -1 -1 -1 -1 -1 -1 -1 -1 -1 -1 -1 -1 -1 -1 -1 -1 -1
$$ -1 -1 -1 -1 -1 -1 -1 -1 -1 -1 -1 -1 -1 -1 -1 -1 -1 -1 -1 -1 -1 -1 -1 -1
$$ -1 -1 -1 -1 -1 -1 -1 -1 -1 -1 -1 -1 -1 -1 -1 -1 -1 -1 -1 -1 -1 -1 -1 -1
$$ -1 -1 -1 -1 -1 -1 -1 -1 -1 -1 -1 -1 -1 -1 -1 -1 -1 -1 -1 -1 -1 -1 -1 -1
$$ -1 -1 -1 -1 -1 -1 -1 -1 -1 -1 -1 -1 -1 -1 -1 -1 -1 -1 -1 -1 -1 -1 -1 -1
$$ -1 -1 -1 -1 -1 -1 -1 -1 -1 -1 -1 -1 -1 -1 -1 -1 -1 -1 -1 -1 -1 -1 -1 -1
$$ -1 -1 -1 -1 -1 -1 -1 -1 -1 -1 -1 -1 -1 -1 -1 -1
$$ ##$RG_tab8= (0..255)
$$ -1 -1 -1 -1 -1 -1 -1 -1 -1 -1 -1 -1 -1 -1 -1 -1 -1 -1 -1 -1 -1 -1 -1 -1
$$ -1 -1 -1 -1 -1 -1 -1 -1 -1 -1 -1 -1 -1 -1 -1 -1 -1 -1 -1 -1 -1 -1 -1 -1
$$ -1 -1 -1 -1 -1 -1 -1 -1 -1 -1 -1 -1 -1 -1 -1 -1 -1 -1 -1 -1 -1 -1 -1 -1
$$ -1 -1 -1 -1 -1 -1 -1 -1 -1 -1 -1 -1 -1 -1 -1 -1 -1 -1 -1 -1 -1 -1 -1 -1
$$ -1 -1 -1 -1 -1 -1 -1 -1 -1 -1 -1 -1 -1 -1 -1 -1 -1 -1 -1 -1 -1 -1 -1 -1
$$ -1 -1 -1 -1 -1 -1 -1 -1 -1 -1 -1 -1 -1 -1 -1 -1 -1 -1 -1 -1 -1 -1 -1 -1
$$ -1 -1 -1 -1 -1 -1 -1 -1 -1 -1 -1 -1 -1 -1 -1 -1 -1 -1 -1 -1 -1 -1 -1 -1
$$ -1 -1 -1 -1 -1 -1 -1 -1 -1 -1 -1 -1 -1 -1 -1 -1 -1 -1 -1 -1 -1 -1 -1 -1
$$ -1 -1 -1 -1 -1 -1 -1 -1 -1 -1 -1 -1 -1 -1 -1 -1 -1 -1 -1 -1 -1 -1 -1 -1
$$ -1 -1 -1 -1 -1 -1 -1 -1 -1 -1 -1 -1 -1 -1 -1 -1 -1 -1 -1 -1 -1 -1 -1 -1
$$ -1 -1 -1 -1 -1 -1 -1 -1 -1 -1 -1 -1 -1 -1 -1 -1
$$ ##$RG_tabA= (0..255)
$$ 0.25 0.28 0.32 0.35 0.4 0.44 0.5 0.56 0.64 0.7 0.8 0.89 1 1.12 1.28 1.4
$$ 1.6 1.78 2 2.25 2.56 2.8 3.2 3.56 4 4.5 5 5.6 6.35 7.12 8 9 10 11.3 12.7
$$ 14.2 16 18 20.2 22.6 25.4 28.5 32 36 40.3 45.2 50.8 57 64 71.8 80.6 90.5
$$ 101 114 128 144 161 181 203 228 256 287 322 362 406 456 512 575 645 724
$$ 812 912 1030 1150 1290 1440 1620 1820 2050 -1 -1 -1 -1 -1 -1 -1 -1 -1 -1
$$ -1 -1 -1 -1 -1 -1 -1 -1 -1 -1 -1 -1 -1 -1 -1 -1 -1 -1 -1 -1 -1 -1 -1 -1
$$ -1 -1 -1 -1 -1 -1 -1 -1 -1 -1 -1 -1 -1 -1 -1 -1 -1 -1 -1 -1 -1 -1 -1 -1
$$ -1 -1 -1 -1 -1 -1 -1 -1 -1 -1 -1 -1 -1 -1 -1 -1 -1 -1 -1 -1 -1 -1 -1 -1
$$ -1 -1 -1 -1 -1 -1 -1 -1 -1 -1 -1 -1 -1 -1 -1 -1 -1 -1 -1 -1 -1 -1 -1 -1
$$ -1 -1 -1 -1 -1 -1 -1 -1 -1 -1 -1 -1 -1 -1 -1 -1 -1 -1 -1 -1 -1 -1 -1 -1
$$ -1 -1 -1 -1 -1 -1 -1 -1 -1 -1 -1 -1 -1 -1 -1 -1 -1 -1 -1 -1 -1 -1 -1 -1
$$ -1 -1 -1 -1 -1 -1 -1 -1 -1 -1 -1 -1 -1 -1 -1 -1 -1 -1 -1 -1 -1 -1 -1
$$ ##$ROBOTTY= <no>
$$ ##$ROUT14= (0..7)
$$ 0 0 0 0 0 0 0 0
$$ ##$ROUTER= 3
$$ ##$RX22TY= <no>
$$ ##$RXFMAX= (0..7)
$$ 432.5 -1 -1 -1 -1 -1 -1 -1
$$ ##$RXFMIN= (0..7)
$$ 5 -1 -1 -1 -1 -1 -1 -1
$$ ##$RXINTLV= (0..7)
$$ 1 0 0 0 0 0 0 0
$$ ##$RXMSTY= <no>
$$ ##$RockSwitchEth= <no>
$$ ##$SCMTY= <no>
$$ ##$SGUC1= (0..15)
$$ 18 19 0 0 0 0 0 0 0 0 0 0 0 0 0 0
$$ ##$SGUC2= (0..15)
$$ 33 256 0 0 0 0 0 0 0 0 0 0 0 0 0 0
$$ ##$SLCBCONF= <SH>
$$ ##$SPECTR= 10
$$ ##$SY2FLAG= 0
$$ ##$SYNCTRIG= 11
$$ ##$SamChgEth= (0..3)
$$ <149.236.99.52> <no> <no> <no>
$$ ##$SamChgProtocol= (0..3)
$$ <SOAP> <> <> <>
$$ ##$ServiceNo= <>
$$ ##$Sgu1PowerLevels= (0..7)
$$ 0 0 0 0 0 0 0 0
$$ ##$Sgu2PowerLevels= (0..7)
$$ 0 0 0 0 0 0 0 0
$$ ##$Sgu3PowerLevels= (0..7)
$$ 0 0 0 0 0 0 0 0
$$ ##$Sgu4PowerLevels= (0..7)
$$ 0 0 0 0 0 0 0 0
$$ ##$Sgu5PowerLevels= (0..7)
$$ 0 0 0 0 0 0 0 0
$$ ##$Sgu6PowerLevels= (0..7)
$$ 0 0 0 0 0 0 0 0
$$ ##$Sgu7PowerLevels= (0..7)
$$ 0 0 0 0 0 0 0 0
$$ ##$Sgu8PowerLevels= (0..7)
$$ 0 0 0 0 0 0 0 0
$$ ##$SguType= 2
$$ ##$ShimMaxVal= 32760
$$ ##$ShimPow1Ch2Sh= (0..38)
$$ 0 0 0 0 0 0 0 0 0 0 0 0 0 0 0 0 0 0 0 0 0 0 0 0 0 0 0 0 0 0 0 0 0 0 0 0
$$ 0 0 0
$$ ##$ShimPow1Imax= (0..38)
$$ 0 0 0 0 0 0 0 0 0 0 0 0 0 0 0 0 0 0 0 0 0 0 0 0 0 0 0 0 0 0 0 0 0 0 0 0
$$ 0 0 0
$$ ##$ShimPow1NChan= 0
$$ ##$ShimPow1TotIMax= 0
$$ ##$ShimPow1Vmax= (0..38)
$$ 0 0 0 0 0 0 0 0 0 0 0 0 0 0 0 0 0 0 0 0 0 0 0 0 0 0 0 0 0 0 0 0 0 0 0 0
$$ 0 0 0
$$ ##$ShimPow2Ch2Sh= (0..38)
$$ 0 0 0 0 0 0 0 0 0 0 0 0 0 0 0 0 0 0 0 0 0 0 0 0 0 0 0 0 0 0 0 0 0 0 0 0
$$ 0 0 0
$$ ##$ShimPow2Imax= (0..38)
$$ 0 0 0 0 0 0 0 0 0 0 0 0 0 0 0 0 0 0 0 0 0 0 0 0 0 0 0 0 0 0 0 0 0 0 0 0
$$ 0 0 0
$$ ##$ShimPow2NChan= 0
$$ ##$ShimPow2TotIMax= 0
$$ ##$ShimPow2Vmax= (0..38)
$$ 0 0 0 0 0 0 0 0 0 0 0 0 0 0 0 0 0 0 0 0 0 0 0 0 0 0 0 0 0 0 0 0 0 0 0 0
$$ 0 0 0
$$ ##$ShimPow3Ch2Sh= (0..38)
$$ 0 0 0 0 0 0 0 0 0 0 0 0 0 0 0 0 0 0 0 0 0 0 0 0 0 0 0 0 0 0 0 0 0 0 0 0
$$ 0 0 0
$$ ##$ShimPow3Imax= (0..38)
$$ 0 0 0 0 0 0 0 0 0 0 0 0 0 0 0 0 0 0 0 0 0 0 0 0 0 0 0 0 0 0 0 0 0 0 0 0
$$ 0 0 0
$$ ##$ShimPow3NChan= 0
$$ ##$ShimPow3TotIMax= 0
$$ ##$ShimPow3Vmax= (0..38)
$$ 0 0 0 0 0 0 0 0 0 0 0 0 0 0 0 0 0 0 0 0 0 0 0 0 0 0 0 0 0 0 0 0 0 0 0 0
$$ 0 0 0
$$ ##$ShimPow4Ch2Sh= (0..38)
$$ 0 0 0 0 0 0 0 0 0 0 0 0 0 0 0 0 0 0 0 0 0 0 0 0 0 0 0 0 0 0 0 0 0 0 0 0
$$ 0 0 0
$$ ##$ShimPow4Imax= (0..38)
$$ 0 0 0 0 0 0 0 0 0 0 0 0 0 0 0 0 0 0 0 0 0 0 0 0 0 0 0 0 0 0 0 0 0 0 0 0
$$ 0 0 0
$$ ##$ShimPow4NChan= 0
$$ ##$ShimPow4TotIMax= 0
$$ ##$ShimPow4Vmax= (0..38)
$$ 0 0 0 0 0 0 0 0 0 0 0 0 0 0 0 0 0 0 0 0 0 0 0 0 0 0 0 0 0 0 0 0 0 0 0 0
$$ 0 0 0
$$ ##$ShimPowMaxUA= (0..63)
$$ 130000 130000 130000 130000 130000 130000 130000 130000 130000 130000 130000
$$ 130000 130000 130000 130000 130000 130000 130000 130000 130000 0 0 0 0
$$ 0 0 0 0 0 0 0 0 0 0 0 0 0 0 0 0 0 0 0 0 0 0 0 0 0 0 0 0 0 0 0 0 0 0 0 0
$$ 0 0 0 0
$$ ##$ShimPowMaxUC= (0..63)
$$ 130000 130000 130000 130000 130000 130000 130000 130000 130000 130000 130000
$$ 130000 130000 130000 130000 130000 130000 130000 130000 130000 0 0 0 0
$$ 0 0 0 0 0 0 0 0 0 0 0 0 0 0 0 0 0 0 0 0 0 0 0 0 0 0 0 0 0 0 0 0 0 0 0 0
$$ 0 0 0 0
$$ ##$ShimPowMaxUG= (0..63)
$$ 524287 524287 524287 524287 524287 524287 524287 524287 524287 524287 524287
$$ 524287 524287 524287 524287 524287 524287 524287 524287 524287 0 0 0 0
$$ 0 0 0 0 0 0 0 0 0 0 0 0 0 0 0 0 0 0 0 0 0 0 0 0 0 0 0 0 0 0 0 0 0 0 0 0
$$ 0 0 0 0
$$ ##$ShimPowNum= 0
$$ ##$ShimPowRcbType= 3
$$ ##$ShimPowRes= (0..63)
$$ 1e-20 1e-20 1e-20 1e-20 1e-20 1e-20 1e-20 1e-20 1e-20 1e-20 1e-20 1e-20
$$ 1e-20 1e-20 1e-20 1e-20 1e-20 1e-20 1e-20 1e-20 0 0 0 0 0 0 0 0 0 0 0 0
$$ 0 0 0 0 0 0 0 0 0 0 0 0 0 0 0 0 0 0 0 0 0 0 0 0 0 0 0 0 0 0 0 0
$$ ##$ShimPowRng0= (0..63)
$$ 1 1 1 1 1 1 1 1 1 1 1 1 1 1 1 1 1 1 1 1 0 0 0 0 0 0 0 0 0 0 0 0 0 0 0 0
$$ 0 0 0 0 0 0 0 0 0 0 0 0 0 0 0 0 0 0 0 0 0 0 0 0 0 0 0 0
$$ ##$ShimPowRng1= (0..63)
$$ 1 1 1 1 1 1 1 1 1 1 1 1 1 1 1 1 1 1 1 1 0 0 0 0 0 0 0 0 0 0 0 0 0 0 0 0
$$ 0 0 0 0 0 0 0 0 0 0 0 0 0 0 0 0 0 0 0 0 0 0 0 0 0 0 0 0
$$ ##$ShimPowRng2= (0..63)
$$ 1 1 1 1 1 1 1 1 1 1 1 1 1 1 1 1 1 1 1 1 0 0 0 0 0 0 0 0 0 0 0 0 0 0 0 0
$$ 0 0 0 0 0 0 0 0 0 0 0 0 0 0 0 0 0 0 0 0 0 0 0 0 0 0 0 0
$$ ##$ShimPowRng3= (0..63)
$$ 1 1 1 1 1 1 1 1 1 1 1 1 1 1 1 1 1 1 1 1 0 0 0 0 0 0 0 0 0 0 0 0 0 0 0 0
$$ 0 0 0 0 0 0 0 0 0 0 0 0 0 0 0 0 0 0 0 0 0 0 0 0 0 0 0 0
$$ ##$ShimPowType1= 0
$$ ##$ShimPowType2= 0
$$ ##$ShimPowType3= 0
$$ ##$ShimPowType4= 0
$$ ##$ShimSysAngle= <>
$$ ##$ShimSysFunc= (0..63)
$$ 1 2 3 4 5 7 9 11 15 16 8 10 12 14 6 17 13 18 19 20 0 0 0 0 0 0 0 0 0 0
$$ 0 0 0 0 0 0 0 0 0 0 0 0 0 0 0 0 0 0 0 0 0 0 0 0 0 0 0 0 0 0 0 0 0 0
$$ ##$ShimSysMatId= <no>
$$ ##$ShimSysMatrix= 1
$$ ##$ShimSysOffset= <0>
$$ ##$ShimSysType= 1
$$ ##$ShimUnit= 0
$$ ##$TFXNUM= 0
$$ ##$TOSITY= <no>
$$ ##$TRIPLO2= 0
$$ ##$VTU= 1
$$ ##$VTUETH= <no>
$$ ##$VTUTY= <tty05>
$$ ##$WBREFAM= (0..15)
$$ 312.9 96.3 100 100 100 100 100 100 100 100 100 100 100 100 100 100
$$ ##$WBREFLM= (0..15)
$$ 0 0 0 0 0 0 0 0 0 0 0 0 0 0 0 0
$$ ##$WBREFPH= (0..15)
$$ 77.85 -68.67 0 0 0 0 0 0 0 0 0 0 0 0 0 0
$$ ##$WBSGU= (0..15)
$$ 0 0 0 0 0 0 0 0 0 0 0 0 0 0 0 0
$$ ##$XFAC= 2
$$ ##END=
$$ 
##$DECIM=	624
##$DSPFVS=	20
##XUNITS=	HZ
##YUNITS=	ARBITRARY UNITS
##FIRSTX=	16025.641413571100202
##LASTX=	-16025.151573999295579
##DELTAX=	-0.48906375200382079527
##XFACTOR=	1
##YFACTOR=	0.76526646797742547967
##FIRSTY=	35.850311279296875
##MINY=	-308.528167724609375
##MAXY=	430.117889404296875
##NPOINTS=	65536
##XYDATA=	(X++(Y..Y))
16026D6NMm1m0PPl8l8NMMMO9O7opMMj9j9M3M2l2l3RQQQk0k1K5K4l1l2rrK4K5KKm7m7K7K7K5
16004D0K5k0k0L3L2j3j3k4k4K1K2Q2Q3n2n3l8l9OOnoJ7J7j1j2j1j2nnnnKJKJM3M3l2l2pqp
15983A7pmmJ9J8n4n5K0K0L0L0L1L1k4k3jjm2m1LLONNOK9L0L0L0k6k7M9M9j9j9o5o3nnnnjj
15962c6M3M4j2j2j2j2j4j5K9L0k6k5J8J8J%J%nnkkqL6K6o3o3Q6J9K0ooooJ4J5J4J4j8j9j9
15942C6j9J2J3M3ko4K5km6j7j6j9k0J6J5J6J5j4j5L1K9L5L4m1m0K8K8OOk6k6k4k6kkm6m7J7
15923a09J7K0K0K4O8nr5j1P8Lm1j3j4j7j6K5K6j9j9j4j4L2L1K0K1N0Op4J4R1M6qqL4L4m2m2
15905I9m2m2n7n7M7M8lkm7m8N0N0k5k5LLM8M7J1J0o4o3RJ0J0J0k0j9K5K6M4M5l0l0j1j0L3
15887C3L4k5k6mlJ2J2L5L5k0k0KKl7l6PRm2m2L3L3QQl6l6M2M1M3M2j6j7j6j7n1n1K3K4nmJ9
15868gJ7k7k8k8k8P0O9mnK1K1n5n3k8k9M7M7K5K6j9j9p5p6K9K9LLK6K6oonoJ9J9J8J9L2L2
15849I4j4j3J1J1l4l4j0j0qj0L0L1L1L2L2L2m3m3m0m1l9m1K6K5kQ6L7L7llk1k1J2p8l8M9L9
15831F9L9mnn0m9KKJKJ7J7k8k7jkJ6J5K9o0L4L5m3m2KJl3l3J1J2J5J6J5J5j3j3j3j3L9L7o
15811Foklo3K8J16l3J8J8n1L9j1j2n0n2N3N2J9J9k6k6O0O1p5p5L1L1j5j4l5l5J0Rk3k3m0m0
15793a40M8J38R3Mjjl2j20l6l7RRn6L4POL4L4j1j1N0N0k4k4k2k0k2k1M6M4JJJ6J6p9J0llK
15774a1LMMMNk9k9M6M5POj6j6k6k8onJ8J8mmK1K1%jL3L4j2j2K8K7j7j7m0m0L5L6RJ0l5l6O
15753C6ON1N1m9m9mmJ3J3o2o1M0L9nnJ2J3l4l2J2J2l4l3M4M2o0o2O4O4j1rKJj9k0L1L0QQk2
15734A7k1k2k2mmmmL4L2p1p1K4K4R8R9p9p9mmJ3J3rrj1j0j1j0QRRQK8K7K7K7j2j3j2j1NOP
15713A8OK9K9K9K9KKj03j03j8j9j9j9M0M0noK4K4JKo8o8L7L6M9M8J7J6Q4o6n7n6mmnmK7K8
15694gK6K8l7l6RQPOOPJ2J2l3l1o6o5M0M0%JK2K3j7j8NNNMm0m1L3L4j2j2L6L5l9l9LLLLqp
15673i2L7L8N3N4n1n0j0j0J2J3J0J1J1J1l0k9P4P5p4p3L0L1j4j4L1L1k4k4m5m7k1k0k1k1K2
15655a26K2K1K2M6M6k9k8j5j5PPL6L6l8l9J8J7n7n7M7M6JKp7p7K8K8j6j6OPK6K7P7P6KR2N9
15637B12r0j27K1O3O3m6m6o8o9K3K3M5M6nnm8n0k8k7k8k8Q6Q4J1J1K9K9OOK5K5k0k0p2p1L
15619c7LllllL1L0L1L1l7l8QQkkk4k5LKM7M8n1m9onpoL8L7k4k6mlm3m4L2L2K0J9K0J9k8k9
15598d3J7J6m3m3KKm3m2KLN6N6N5N5%Jm5m4J6J7L8L9rrn9L0L0L0L6L5l4l5k8k9k1P0J9J9l6
15579H1l6LMJ1p8noQPj1j01m6M4O3O2non1n1K4K5N2N1o0K7%JJ0J1O1k9m0l9jjk1k1L0o0K7
15560f6K6K7K6m7M1l0l1m7m6k2O7N3N2L0L1P2j8m3m2n1n2n8L2Q5Q4j9k0K3o5K8K9J2J2k7k7
15542A9p8J0NNN2N3k2k3l4l5m7M4O1k6m7m6k4k3L0L1m7J03O3q5m9M0L7n3n3L8N1N0L9n0k3
15525c4k3OPN0N1k0j9K0J9L9n1%%j5j4j9k0J7p2k2k1O7O7l3N5M3m7MLL9n2j26l6M5M5n4n4
15507a55L7L6L7L7K4K5Pq3n1L9N1N3J16K6n8n8k3k4m6m6j0j0L5L5L6L6qrm8m7llM9M9K5o5
15490Fj4j4K4K5L1L0p4p4k0k0J9K0J5p4K1K1poj3P8MNJ0Rj1j3j2j3M4M3o0o1L4L4j1j2L3L2
15471B9J5J6pQ4k2j12j4j5o0o1k9O1j2j3RQQ3Q3J6J6ooj8j7NNk6k5J7J9M3M3l2l3pqpqj4j5
15451a5j5j5k7k7J9J8NOM6M4p5j66K9J20L3L3J7J7o1o1m0l9M9M9M9M8L1L2p4p3J3J4J7J9n1
15434c1L6RJ0N2N3PQm4m4j0j00n2L9j9j8M3M2llJ4J3qrL4L5M0m9j4j3o9K0L1L1qql0l1R4N
15415E3j5j5k1k0K6K7J1J0j7P3K8o2n5n4p2J8R6Pj1j1J0J0l3l5J2J1j6j7M4m6m7M4J5J4K6
15398a2K5o8K2poMNM8N0K0K0Jq9j03j5L4L5m7m6QR8OPl8l9M3m7m1m1QQJ4J4k2O8P4j6q3PK6
15379g5K6k7k7nnQRQ1qKKk6k5mmP9o8n7n7L9L8jkkjK2K2K3K2J4J2qrl6l5P0O8m6m4k4k3k0
15358a02j9K5K6J8J9M5M7l6N5MMk6k5j20l2Q7Q5m4m2m8m8llN0M9M9M9m7m6Lq6KLlmk8k9nQ6
15339i0J9K0m9M2K6K5j4j4j1j1J7J7p3J7J1J1k8k9k8k9P0P0K5K5KKp6J3O5k4j2j3KLm9M2k4
15321e0k4K7K6mnmmpppoN4N4L0n9K2K2noo0o1L8L8Pq1rj0J3J3J2J3qqqqj7j7o7K3M6M7PPL9
15299dL8j2j1L4n4o1K9P3j7l5l5q6q5P9Q0QQQRj3j2opJ6J05J0J0m9m9jQ9N9l1j9k0o7o9L7
15281e1L7L3L4m0m0PPj5j5J2J1J2J0k3k4k4k4OON1N1o0o2M5M4J3J4J4J4mln2L5k0k1j5j6k4
15262g7k4N2N0j6j6K8K8k6k7k7k7J4J3l1l2N5N6m4m4n5L4Q0j0J8J8j2j01M2M2o5K5K8o3p9
15246a93J1L3L3O2O0L6L6l9l9J5J5J5J4m6m6K9K7k8k9n7L2L7L5lmjjjkQQL1L0qrLq6p2J9P
15226f8PL4L2j0j2RQl5l6K5K5k1k0KLK6K5MLK6K6J4J3j11k2L3L2o0o1mQ6J6k9k8k7P2P1J9
15207F7k5n0L7QPj7K7J4p6k6K0K9L1m2m0J0J0L2L3nnJq8jkJ6J5l3l4J1J1M8M6KKn1n1ponn
15187i2K6j9l0O0OPOPOOj9j9j8j9P3P3l1l1M5M5l0l0J6J6L9L8l7l8j2j2kM2mr4j1L3LJJ6J5
15168C1J5J5l8l7L6L7J0J1QQj3n8q5ML4j2qL6O8K3j08o4M1M0kkj5j5QPj4j4O1k7m3JP1K6n9
15149b3o0J8J7o4K7N0N0j1rj1j0K7K8j2j1q7KN3l7nQ5m5m6j6j5PPn9n9P6P6O0O1m4m3k2k2
15131f7K3K3j1j1q5OM1M1K4K3l7l7j0rm5M5O9O9LLMLn9n8J5J6QPK9K9J3J2n7n6n8L3J12K3
15112G4n3L6O4q5JKqqj9j8k0j9M1L9M1M0m7m7N9l2r6N3J2p5j%L3L3Oq3j29l9Q6Q7J8J7j5j6
15093f8K5K4L0n7n9L2jjMMK2K1k4k3mnL6L5L2n6poKKK4K4k7k8J8J7lmK0J10OPOPL2n8n2n2
15073Ek3k4jjN2N2k3k3J9J9n6n6M3M2kkppk9l0qrL6L5M8M7k8k8L0L1m5m5k2k3N1N2k3k3k4
15054@k2k1k0K4K5nmj00j1J8J8K9o0L9L9j2j1K5K4M1M1lr2m2m3PPM6M7L8m9n0L9MMO0l0N4
15035E4N4MMq4q3qrM5M5n9n9R1R0m3m3jkN4l5mQ7Q1rp2p2LLn3L5L0L0k8k9M6M6p1p0n2L8N3
15016Gl5K0J9l6l7l7l7M1M0M1L9qqlll8N1%JmlKKn4L6KKR5Op9J2O9q1l5l6L6L6l8l9RRRJ0
14995a7JJk1k2J%M6M4JJm8L9P5P4j15j14J6J5K6o2l3N6K9K7m4M4M0L9k6k7nmo3o4k0j9L2L2
14976f5M9M8L7n3p5J5JJPPj5j6RR9J3J3k6k6k2k1JJMMj8j9mmnmJ1J1J1J2L5L7L6L7q2q0o7
14956a03Q4O5k5n9L0L8L8l2l1m0m1L3L4J8J9mml2l3J1J2k6k7M9M7k5k6J8J8P0P1r4r4k8k9
14939i8J6J6M8M6k8k6L3L5m0m0kkK0K1rqL6L7j2j2L3L4m1m0j7j8j7j8K8K7K4K4n0n0k5k5N1
14921d9M9ONl9l9M4M3l0l1L4L2j1j1RQRRPOj6j6m3m4O1O1j0j0rj0l4l4R9J00l6l7l6l7n6n7
14902a13j2j3J6J6O1O0J7J7J7J7n1n1p3p4J7J6NR6K2o8J1J1J%%JJ7J8onm4m5JJm4m4O1O1k0
14883a03k1k1k0K7K7K7K7RRRRJ8J8k6k7J7J7J12K3l5l6q5q6NNN6N5m1M7lkRRLLL7n3p6p7Q
14863a26QQ3Q2q1q1l7l7O0N9J31M3K3K3q8q6l5l6M6M5l1N7l6l7M1M0mljkjjk1k3Q2Q3k8k9
14845H2J7J7k8k9k9k9K0J9k6j15m0J11K6o4J9K0PQK0o9r2kQ1P9j9j9j2j1L3L2j5j6j7j6Q2
14828B5Q3k2k2j4j4l6l5L0K9L0L0N3N4q2q2RRl6l5J9J9LLo8K0l0k9j4j3O2O1qqq3QopjjL5
14808f4L6Q4mk0k0J9J9K8K8K8K8m8m8m3m1n1L9j2j1N4N4J0Rj3j4QRJ8J8o3o2O2k7nQ6k8k7
14790C6K3K3j0j1n5n4K9K9N2l8k4j15O6O4J6J6k9k8NNl9m0K4K5j6j5j8P1Q9R0Q4no0o0n1n0
14773B9ooo2o2j8j8J4J5J5J4J7J8J2J1N4l4p4P6O1k7m1m3m5m6%jM0L9L9L9J3J3rrl0l0J4J5
14754a3kjj7P2O4q5o8K1M6M7k3k2m9n0k7k7Q3Q3k2k1L7L8ppJ5J4J5J5rrn3n3m8m9llL1L0j4
14735g1j4k1k1K4K5l3l2j0j0j1j2L4L4M0M1M0M1pon0n1L3L3L2L3l7l5QPk2k4K1K1J7J6J7J7
14717F7nonnrqJ4J5l8l7L6L8L8L8qpm9n0nnk8l0ppN5N3J0R%%m5m5qrqrppL9L7k1k2j7j7jQ7
14694A1J05m4p9J0J07J7q4q4j4j5k4k5N1N1j8j8o2o3J08J06LLl9l9OOLMK0K0Rq0r2N7M3M1
14677Ak2k3j2j3L2L3K1K3q1q2M0M0l6l5j8j9j8j8P8P9P8P8J5J5o0o0OOo9o9K1K0jkJ3J3rr
14658d4J8J8J7J8KLm2m3j7j7Q7Q8j4j3L2L2m4m4k1k0k5k5M4M3O7k3NNk2k2k2k1l6l6RRk1k1
14640i6KKkjm7m6L1L2L2L2K7K8J0J0l6N1Qq2k3k3J6J7N2N2m6m6n6L5K8K9M3M4o1o0j2j2O3
14622eO2j6j6r0r2N9O0K7K6J55Mj27l7j3j4L1L1N5l4poQRJ11K0o9K2J0J0jjj00r9NR5O4q7
14603E0j26K3MMQRK9L1j0j0j4j6K7o2m0M9P2P3O3q6j19l0M6M4O6O6m5m4m0j29o0L0K5o5J6
14586a61J06PPJ2J3nnK8o0RR9kkk7k5mmk8k8l4l4M5m5N0N0N9O0j6j5j8j8N1N2Mq5l5l4o8o8
14567a69O7O8N6N8j2j1j46n7L4L3LR3lkJ6J6jjp6J3J3p7L3L4K6K8L3L3j02j01j7j6N8N9j4
14550c1j5L1L0j1j0j1j2l7l8L7L7o4o4M1M1l1l1l2l1K7K6j8j8M6M6R6Om0m1k2O8L4L5mmJ6
14533E2J7j09k0RQqrK9K8K2K3K6o4q3q3k5O4J3J4L2L2L2L1j0rrql0l0l0l0MMLMN2N2N0N2j5
14513H1j5j5j5L6L7rrj0j0J2J2o3o3J2J2m5m4JJN6N5p8p8K9L0QPKLk1k0J%M6M6rqJ4J3ppp
14492a9pQQQQk5k5k6k5J7J7J7J8O9P1l4l5NMMNm9m8nmM6M6KJo4o4M0L9J3J3rj0O9O8o7o6j7
14472cj7NNLLj9k0N8N8j6j7n8n9n9o0O7O7qqJ3J3rj0M0L8L4L4M4m6p1o9L4L3j0j1NOJ6p2n5
14452a21L5K9K9o3K8J6J6P7j1r1kR8Rl3l3n0M0K8K9K2o7j7j7K9K8Nq4n1n1J9J9M7M7k7k8K8
14435f8K8p1p2kQ8O6k4J8J8j0j0l5l6j3j3K1K2M3M4kjm7m7L1L0L7n4KKJ5J04M0n0POj4j4K0
14416E9o9n0M0N7N9q3q1KR1m9n0Q4Q6Mq5q5Nj4j5klo5K6P0j9J7J8j1j1J6J7onM1M0l3l4k1
14398e9k0N4N4l6l8j3P6L0K9j0j0o5o5L9L9QQQPm4m6n1L9L2L1o7o8R0Q9O0l0j5j03j5j4N5
14380b1N4j04M6K3K2j3j1j0rrj0JJK4K2o3o4L5L5L2n8Q7jL1L1k0k0l5l6q8LM3M2K9o0OR5M0
14361G0M0n5n5nnj8P1K1K1m2m2LMl3l3J2J1j0j0O2k7jkM2m5RRM7M9l2l2J2J3m0m0L4L4j2j2
14342A3M5m6n2L7P6j4k6k6k5k6p1K0J5J4j9k0K6K6L0K8L5n4p9p9K0K0J9K0J9J9k7k7R8ROP
14325A1K4K4l5l4J0Rk9l0M6M4k8k8k8k8M2M1R3Lm4m3r8j0N5N4O0O1KKk0k0mlJq8n6n7j8j8
14306a37J2J1L4L4M6M6K5K4K3K2j03j3J1J0m0N0N4l6j28l9j12k1O3O3O8k2L4L3k7O1J7p3l
14290a3krq%%%jJJJJK7K7m1m3l0N9J4p6J1J2J1J1k1O8k7k7l1l1P4P4m3m4JJlmp8p9N3N3N3
14269e8N2qqqqNOOOLKM1M2M8m1RRm2m2m1m2J7J6onK0K1k4k5M3M1J15K6k8k8p2p2m3M7mlJ5
14249a8J5k9l0K1K2M3M3l6l5p6p5n5L6O1O0k5k5LLRR7N3l7k4k3J6J4j3j4QQLLMMK3K4K4K4
14230A06k0j9L1n9kkl0k9klJ7J05Q0j1q9q8KLm2m2M3M3N3l6o4K6l1l1LLK6K5K8K8m6m7j4j3
14211i8j3j3NNK7K8k1k1Q5Q3k1k1N5N4k1k0K4K4J6J6k8k9j7j7N9N8m8m8m8m8k4k4K0K1l3l2
14194f5J3J3K8K6ONj0rl2l2J8J7J8J6M7M7KJj5j6l8l8O4O3m1m1j5j5j4j4m3m3q2O8N7N5qr
14175a6j5j4j5j5K7K7p8p8P6P6N2N3j2j1j2j2J4J4J3J4k6k6k6k5j0j1J2J2L1L2m3m3L0K8N2
14158G5N2q8q7j3j3L0L0QOK1K1n3n4K8K7m7m7J1J1L4L3k9k9k4k3qQ3M4m7m7M2O0O2m2m1LL
14140hl4l3O2k8J3J3JKJ8p0KLOPJ7p2k9O1N0M8J8J8n7n6L7L6qpk0k1k1k1JJmnQ8jMMkkk4k4
14118c7j4j3RRl4l5J0J1l4l3J2J2K4K5P6j5m0m0L5L5m2M9Lq7KJM1M1N4N4n0m9QQo7o8N9N9
14100b1j6j6NMK7K7MNQ3pr2kO8k3mnj0j0l6l7N7l1k5k5j2P7P0j9l7l8JJL0K8n1L6J0RN0M9
14080A24j07j6l2l2J3J3K7o3j2j3j1j2J3J03N4N6p4p3m1m1L3L4J0J0RJ0M3M5K5o4r8rJ0J0
14064e6nnnnJKKJjjN0m1m8m9Q1Q1o3o3J1J2RQm2M8P5P4L2n8OR5j0j00l2N7K4K3n4n4M2m7j9
14043b4k0K1K0j8j7m6M5J8J8k2k1J4J5l0l1ooJ6J6l6l7l6N4K2J11K2o6o6Q5J43N5p1j60l6
14027g4l5OR6l0l0M2M0M1M2k5k6k5k4J9K1K6K6q3OL1L1o0n9J9J07N2l8k7k7k1k1j9k1M8M8
14010E6M9m2K7o4o2o3M5M6l0k9N6N6J2J1L2L2Pq3m0l8ooP5j4o3K6J43N4n5n5o2o2j7j7K0K1
13992d0m9m9pQ2P1p7L9L8rj0o6K5k6k5j2j2N8N7O7k2j6j7k6k7J7J8j1j1J1J1J3J1l1l3j7j8
13975i3J07J9MMM9m1k6k4pQ2llm2m1L6L8L8L8ooj2j2J2p7k8k6J5J5Q8jj9k0K0K0q0p9j0j1
13956h2P4j7k2O6K8o2r6N4N5l5J9J9M8m2RRl7l8POL7L8qp%Jl9l9m8M2L0L0K1o7K7K7qon3n3
13936a12l1l0rqL9L9R5Np2J7L7L5pqM2M2o7K2P7P7k1k1r6r5m1m1L4L4KJP5P6k3k4j8j9n0L9
13918eL3L3l7l7L7L7m1m0MML3L4j0j1k8k7J7J6j0rl2l2K4K5O8P0j2j2q1q0KR1llRQMLj3j02
13898g3K3K3N0N0N6l4l5l5o3o3o6o6M0L9l1l0P4P5N2N1n2n3J5J6OOP2p6l8l8J8J8J9J8K6K5
13881A9MLO0N9m0m0n4L5L6L5m0M9p6p5ooooJ1J0O1k9m0m1Q7Q8k2k1k2k1k2k3k2k3J0J0J5J6
13862b7k8O0M0n0l4l4L6L6K1K2M5M5j8j7l6j26k4O5N3N5K1K0ppl4j24q8O1J31M2n7n6l4N5
13845Gl8m0J2J2N6N8l1l0p9RQQL6L5n5n5nnk8O1O6k2j9P1O6k4j4j5m7m8K3o7l1J19M7m1JJ
13827Bl6N3N9l2q3Nooj5j6J3J3k9O2j2j2K8K7m6m8%%K2K2klklK3K3j2j2j26K4J04m6nQ3KJ
13807A4J5J5mr3o9K1M5M5k2O7O8k2PQj22l4QPJ3J3K6K7j8j7j0j0O4O5k8k7p8J2N5N7j3j3k9
13789D3k9ppJ2J1o3o4J7J6K2K2p4J5R9m9o2K7PPO3k5KLM8N0n5n5n1n1J8J8O1k9K2K2l1l0q1
13771a58Rj%K7K7ppn2n2L1L1P6P6k8k8O6k1n1n0M3M4J7p2l3N6P3j6l5l6P4P4M6M6k8j19O1
13753H3O1M0m9k2k1k9k9j3j2Nq4M9J39mnm3m4l8m0OOj7j7J13K4p1J7Q7lo3o2j8j8l4N6M5M4
13735C9k0j08J5J6J5J5K0J9o2K7P1j8k3k2M5M7O0N9m5m5p6p4%jJ2J2J2J1ppm8m7kQ7L6L7r
13717D1qJ9o9rrL0L0j%Oq4M3M3L7L7m8m8m8m8L5L5R1Jm8M2q8q9llP5j5m2M8lkk1P0K4o4K2
13697b1K1n3n4j8P1K1K0j0j0J14K6l5l4l5l3p1J9J4J4j0j0O3k7mlL6L5m9n0nnm6m7K9K8J5
13680a04J5L7L7J3J1k6k7j1P8Q0j1MMr8oj%NNnok8k9LLM3M1M9m1n8o0kQ8O6k5k2k2m2m2q1
13660a65O9O3k8k3O6N4N5l1l1n2n3J1J2o2K9L5L5M6m3K1K2p6P2P3p7q8q8J3J3J4J3NNONJ9
13642f1K0lmn2n3K2K2J9J9j0rQ8km1M7lQ5O8k1kjJ5J5m5m5r5oo0o1N1N0L1L0j4j4K3K3K9o0
13623eo4o4ONK4K5J8J9K6o4j4j3J6J6Q9jL1L0k0k1opn1n1P1P0mml7l7L7L7o1o2o8K2Q1Q0J2
13604F1J1l3l3nlo4K6P0j9L4L4NOk7k8k1k1n1L9P7p0k8O2QQM3J34K8o2n9n8j9j9jkjkllml
13584GM5M5l6l6N3l8j4P5n5n3mmK4K6K6K5j1j0or4l0l1L9J28M5j04K5K4K2o8j00M8NOl1l0
13567h7jjP4P2m5m4L0K9l6l8KKM5m2p4p3R2LN3N2KLm1m3n3n4qrL5L4L5L4N7N8j7j7j7j6o3
13548f7o2LLKLK5K5O4O3M7m4l8l7l6l6m2M9M8M8M0n1n2R6L5L5m5M6k0j10m4J04M4m7j8j9o8
13530e6o9K7K7MML9L7J7J6M6M5o0n9n5n6k8k8oQ3K8K7K7o0j1j1K7K7K6K7rj0rrL2L4j2j2o
13511C4oJ7J7L6L6p0o8m0l9O1k8l8N1mnn9o0M5M5N9N8j6j6j4j6J3J2l6N3k0j9N3N5LMk9j18
13493d9k3k3j4j4p6P4L7L8JKn4n4K1K1O4O3m0m2J4J4J4J4J2J0N7N6j11j10l6l6O4O4Q6Q6n
13476A25nn0n0jkjkj6j7K7K8l9m1j7j8j1j0L4L5mmJ9J9J1J3k6k7r2kJ7J6kr2L4L3O3O2m1m2
13457g6lkP1j9J1J1NMjjm7m7KJKJnnM0M0K5K6m8m8OOOOK1K0jjm2m2L2L3%%NOn2L8O2O3r4r3
13435h4p0K1N9N8M1M1j9k0n8n8pQ3L2L2%%n1M0NOJ7p3k6k6QPN8l0J9K0k0j9Q1rp8J2n0L9m5
13416f4m6j8j7Q4Q3P1P2K9j82j7j7ooL8M0K0K0K6o5j4j4QRq0RMML8M0J6J7qpM8m1j03j3L5
13397gL5J3J3o4K4L2n6M8N0LR3k6k7r4mK0J11N6r3m8m9m5m7jkj6j7K9K8OON0N1K5K6j09j08
13379i4L6L6rrJ4J4J2J4LLo6o7K2J11L9L8k5k4K6o4kjpnl0l0ppL1L2m3m3rrL6L6PPl2l2rQ1
13358b6j5j5K8K8N0N1j7j7NNk3k3%jmnnmmlJ3J4N9l2n6n5J2J2M5m4k2O6J1J2l7l6RQNNMMk1
13337a9k1K3K2l7l9POQQJ3J4J3J02N8l2o0o0m2m3K3K3%Jm3m4L2L2rj0L5L5P2P3q3PJ4J5n5
13319C9n4l0l1l6N3k8k9K2K2L7L6ppm4m3KJj8j7K7K7L3L4L3L3l8l8JJO7k1o6K4KLN8l1POM6
13299G6j03p1K0m1m1L3L4j2j2K4K5j6j5j5P6KKM7M9LMm4m3JKj2j1K9K7L8n2MMm0M8jkO2O2
13280A41m3m3QRj4j4j6j6j5j6jjM3M5j5j5L5L6o5K6k0j09rj0L0L0J9K0K0K0J4J5l1l1J9J9
13262F5J9J9l0k9j3j3P4j6j14k6rP9nlo6K3J8J8k0k0KLj5j4k6O4N8l0k0j9M7M8Mq6k6J23O2
13244A26k8n9n8J1RJ9J8JJr0jK3K4m5m5O1N9N4N3k2k1m1m0MNm6m7N2N1J8p1k2k2L7L6M2m7
13226am7m7j14L5Q8Q7l7l7K4K3K4K3O2O3L7n2k1k0m9m8p1p1MNOPk1O9L2L2qpO3O4m1m1j5j5
13208a5N9O0l6l6j3j3l7l9l8l8M1M2llL4L4j1j1m1m0L4L5qpJ5J4K2K3K3K3K2K2k3k3j8j7j7
13190A6j7n1n1N4N3K3K3n1n2OPQ1Q2k6k6k6k6n1n2ppK3K4n1n1MNN0M9klk6k5J4J5qrJ%%%K5
13169f3K5k0k0j9j9Q6Q6j6j5QPm9m9K5K6j7j7K8K7m2m3KKN5N4n0n0JJk1k2K4K4O8O9k9k9J00
13150A28n0mnn9n8K3K3M5M6m5m4JJm8m9k5O5l1l1M9N0J7J7J2J2J7p2k2k2k5k5J9K0J9J8M0
13133GM1J3J2PPK3o7M0n0o6K2j1j1N4N5k0k0poJ6J6m2m1j9k0K9K8K7K9l4l3J1J0o2o3j8j8
13115a61RQN4N4J1J1ool6N5m5j35o1K9J07J08j5j5j5j6L0L0j5j5K4K3k6O2N5N5k0k0O6k3n1
13098A10j41k9O0j8j8L4L4Q5nl5l5m0l9K0J9P0k0J7J6o5o4Q2Q3Mq6j10k0K8K9m6m5K9K9K5
13081d2K5j1j1n2R7J40o9q9N8POk2k2N3N3L4L4o5o5r4nM5m3k8O3N0N2j9j8M7M7Qj43r6N3M1
13063A9M3k4k3K6K5j9k0klm6m7L3L3o8K2Q7kn0n1N0N0k5k3o2o1P4P3k1k3K3K2%jp2J6L0K9
13045A2rrj4j5N4N5Q9kn5n6k8k7J7J7j2j2L9n0l6l5m7M3L9L9K2K2n6n6o2K7M4M3n6n6RJ0R
13027a03RO2O1J7J6j5j5o5K5L9M0n4n2n8L2N0N0J9p0N3N5l1l2p5p6J2J3J9J8o0L1K4K5L5L4
13010C3J3J2nnk7k7PPl6l8M0L8J7J7j4j4L0L1m2m1LLk7k8M7M7j5j4j3j4j1j1l4l3M7M8KLN
12991APk1k2J17K7l6l6mj53J5J05j2j3opKLM7M8k7k6k6k6K3K3N2l9p1p3K7K7KJN7l2r4mM0
12972a04L9Q2pM3M4m3m2j8P1j6j7l8N0NOONO4k6KKn6n4J9J9l0k9KKj23K8M3M3K5o4L1L1jk
12953hjjm0l9m5M4O2O0K2K1o1o1O3k5J3J4m2M7L5L6m0m0Lq7QQj1j1k2O7Q3pk6k5L4L4j1j0
12935D1L2L2m3m2m4m5n0M0L9L9j%K3K4k1k1m7m9K7K6L5L4l9m0K3K3P3j6k2k2K9o0n6L4K3K2
12917Ak2k3k3k4L9L8L7L9l3l2J1J2N0N0k4k5k9k9jjn6L2N1N2M9m1m1N0rrM1M2l2l3l8l8L6
12899F7n5n4L5KLN7l1j6j6K3K3J8J9O9k1k9l0q4Mj8j8N6N7or6l1J19P2j8K8o3j12L8P2j7l1
12881A6l0Q7jk6k5rro3o5j0Q0OPJ2J2K9K9o5K4nmj6j5l8N2P3j5j6j5K3K4l0k9p0Q1L4L6%%
12862F9J0RJ0J0m7m6m0m0k4O7M3m4m1m1K9K9K9K8j5j5RRQRK8K8m6m6j6j6q9%P2P1KKKJJKk2
12842a1k2k2k2J5J6P0j8o9K0l7l6J04J04o1o0LLLMJ2J1N7r3n2L7K2K2J8J8n6n7K2K2O5O7p8
12825B1p7l3l3M1M1L6L4N5l5j09j9M0L9J%KKR2n8l9N2N4r6oon5n5q0J0L4L5ooL9M0j0rM1M0
12806A7JR1N1l8n6L4j7j7p9J0L3L5oop4p6k8O2JQ9L4n5k1k2M4M4%%K0K0k6k5k6k6L8L9K8j22
12787b9m3M6nnM4M5K1K0J4J5k7j15p1J9N1N1J2J2l3l3J1J1k9k9k9l0K7K7N3l4J4J3l7l7J1
12770f9J2LM8Q3pRRk2k2M0L9K5o6m3M6k0k0j5j4j1j0j1j1qqL5L4k9N8P5L0j4L1k4o9o7o6k6
12751g5O4Jm5jM4p0p0m0M9J47N7n3n2PR6N4l6L4n6q0RRN4L8qj2j1J6p3L7Q3j8j9j7o2l1N7
12733B7j6K8O0l1o3o2l2l1L2L2L2L2qpJm4j4P6N4l7j6K8L5L4L5L6m8m7L7L6L1L1rr9o5o4m3
12715e9M7R8J0k4k4n1n2LLKLK8K7NNl7l9%jM3M2Q1o9j14k5llQ2Q2N9O0k7k7k7k7m4m3l8l9
12696i3m9M1L7L8O7k1k3k3J3J3L5L5k2k3%%m2m3K5K5J3J3k3k4K7K7q4q6J8J7P1O9mmlmL2L1
12678G6J05J5k6k5n9L1j5j5M7m2q4PLMl2l3J9K0j8j7K3J13M3m7m3m4nmnnk1k1JJj9k0k0k0
12659a32Q5Q5J8p1q4O6M3M4j0rrj0OPM3M4J3J2J7p4m1M9jkn6L4OOr0r2J4J3K7K8j8j8L1L0
12640Dj3j4L2L3m2m1K2K0q2q3N7N7N6N8j4j3nmo1Q8j9j9k3k4K6K6rQ1k3j13JKmnl0l0pqP9
12621d4P8K4o5k3k3m0N1N9k9K5K7j4j5L1L1KLj5j4o4K3K5o4n0n0Q0P9L1L2j3j3l7l6QQRQK6
12603E1K5K0p0k0j9RPo9K0P2j7q6MK7K6Q2pj6j7l2N6K5o5l0l1M1M0M1M1J%k2k2mnn0m9j4j5
12584g2L1L0j6j7K9K8J9J9mlj4j3j3j2mlKKk4O4J5J4k9k9M4R0P2j8r3mj2n7%jn0oj2P7P4j7
12564H7M0M0nnl7RN4l7r6N5N7l3m3Kl0l0J1J2L9n0m7M1PN3M4j05j9K5rrn2n3K2K2L0K9L0L0
12545G9n0m8nnn8n9J6J6ONK8K8jjjjj6j5L0L0L5L5J4J3m7m5N8N8K7K7j7o3n5L4P6j3m4m3m
12526B4mJ6J5L8L8k1k1m4m3poL8L8mnn5L4K9K8J2J1%jM5M4o4o5p0K1llK6K6j4j3qr7%jn7L3
12506i0O1N9K6K7r5nR9Rl4l5l9m0k8k9l4N7J0J1poR1R2m4m3n4n6l1N9L1L0J3J4K0K0kkl6l4
12488a5m7M3J00J1j23l4M3m6N5N4MMNMonon%Jk2k1M5M7n8n8j3j4O0O1n3n1o4K6N8l1k6O4J6
12469CJ7j%p6p8K8K7N7N6L7n2n4L5N0l9%jonMNNNL1L0J4J3q6MM9m2K6K5j05j6M1M3N3l7m9
12449A1m9j0j1LLLLJ%JJJ9J9P4j5o1K6M1M1L1o0p7p8n9L1N6N6l4l5lll1J17J13r7j09k0rQ2
12430b9J01m7q2PN0N2PPJ7p2r6r8K9K8NOPQPQPQL0L0NNN1N0j7j7K7K8k1k1k1k1qpRJ0pr6k2
12409h3O8k9k9N3N1l6l6M1m7n0M0M0n1J0R8R3Ml2l3QPn9n9m4M6J51Lq8Ln8K9O1O1k8k9k8k8
12391B0K0K1k5k5J8J8k8k6k9k9l5N6M6M8m9M2L6n4o9J9Q5Q7J7J6l7l7l7l8k1j9m4m3K8K7j7
12374e8j8N4N2k1k1l7l7L7L8llJ4J3Jq8l9l8opO4O3M3m5MN%%j7j6j2P8Rq0RR8P7j4r9pR9J00
12354A92j5j5n5n4L0J19l6j26j12L8K7K7m2M5P1P1n0n0n6L4k5k4MKj9k1p2J9M6M6K8L0m8m7
12337c8K2K1L7n2J3J4Q9jj05j6Q8R0m0m0p8p7K7K7j2j1j1j1l1l1l1l1Q7Q7Q6Q6j5j6j5j6o9
12320B7o9MM9M5m5o6K3L2j0J8K0J3J2J3J2KKm3m2m0m0L7L8N3R8K5o5j02j1R6n4k9O1j6o1n1
12302f4nM0Q4M3m7j0n4l4J2m0l9J2J2L5L5j0rL0K9R6Oj8j9k4k5k2k1J4O0J1p9l0l1L9L7n6
12285d2n8M7M8j2j2j1j2m8m8O0O0jM3P5j5o2K7j5L0Rp9n6j0M0mk2k2K3K2K3K2K8K9r6pJ6J6
12267a4NNm7M3kkPR7K7o2n2L7k4k3M2m6MML4L5rj0ONOOj5j6QPj8j8k3O5M0M0l0k9m4m2JKk
12246blM8m2K3K3K3o7N4N3l0j20l2N9M6M7k2k2k2k0L2L2Q4ol7l7j9k0J0Ro4o5M5M3M5M5j9
12228G2j9j3j4l8M9l9m0l9N0P8j1o4K5R3Mp2p2llM8M6k5O5K5K5l9l9p1J8l3l3K8K7K6K7M6
12210H5M5l0k9k9k9l3N4m2m3j4P6J0Rl0k9K5K5k0j8K7K9M6M5Q8kj11j10o1L0k1k1j2j1ONP7
12193a3j3n7L2j4j4L1L1O8k0m4m5QRRRK3K4k2k0KJJKj6j5j5j6K3K4K8o0J9K0L5L7J7J6j1j2
12174F2K4o5m8M1L2n6m1m1J4J02k2k2KLm9M2N4N4j4j5K9L0Q0j0m3m3m8m9nnooj0j0J8J8k7
12156c0O1J8p1K2K0k7k9j5j5O0N8m6m5K9K8QPQPk4k4K0K1j3j2ppoQ2m3m1k5k4k4k5L9L8K0
12137gp0jQ8L9n0J6J7l2l4J%JJk1k0J9J9K6o3m2M9L8L7K6K7J1J02n4n4q6q6qQ2J19L0j9j9
12119H2o7o5O7O8kkkkN1N2Lq8p2J7POk8k7p9J1L6L5ll%J%%NNl2l4mQ4M1m9J3J4K5K5L0n9n4
12098Fn3JJK3K3l2l2j0rL6L5J8J9q2QJKKJJ14l6q2QQ2Q3n0m9m9m9N8N7O4k6K6K6p9p7l3N6
12079BOPn9n9L9M0K8o1o7K3K7o3L9L8j3j4O2O1k8k8J1J0J22L1m4m4r8N0nr5K7K7P1j8k9l1
12061c5l0l1m5M4L3L3N6l2p8J2O8O7K9K9%jj19l0n4L7Q7lL6L6QQj0j0l3l2poj3P8k7k6k7k6
12043a4R8Ro9o9JR0N1l9k6O3J3p7m8m9J5J5L5n6j0P8nnK3K3N7N6m8m9m4m4k2k2m0l9k5O6Q6
12025b1o4K0J10PPj0j0K4K4m5m4nQ4l4l5n7L2J10m0JJqrm0m2j9k0j7j8P8j2lln3n4P2P2j1
12006c2P8P7p4ool3l1M1M2o5o6j7P3O0k9K2K2L5n6j0Q0j9j8j3j4j0j1L4L4J1J0j3j3K8K7j7
11988A21j8m4m5o2Q6L0j19n4L6J%J10J12q1q0k9l0k8O2J2J2QOo6o8QQK4K5K4o6j6j5NNONJ2
11970a03J2l3l3K4K5P6j5NNM4M4J9K0k6k6MNJ00J0q7q7l8N2K1K2K8K8j8j8m0l9qqn3n3M8M9
11952d4qQ2N3l7m9n0jQ7N6r3r9N0L2L1L6L7o9o8k1k2Q4Q3k0j9LLJ8J8JKj5P5L1o0PPm3m3k0
11933A5j8K4K6n2n3kkl3N6Q4nq2PN5N6M5M5%%mmn4n5P0k0j00j0R6PJ8J9k5k4k5k5k7k6l4l3
11914i0N2l8OPL5n4P1P0J0J0J0J0l5l5q5MO6O7l2l2j6j4M0m9o1K9N4N2l1N9j4j4l5l4j2j3
11896d2N5N6L2n8k5k4oQ4kkk4k4k0j10J6J5P5P4o0n9o6o5j1P9K0K0K6K6J7J6n7n7RRN4N4N
11878C0OK8K8k6k7p6J4L5L7K0K0o1n9l6N4NMRRrqL4L6k4k4kkk1k3k3k3K0J9J9J9j4j5QPL7
11858B5L8M4m6l0l0M0L9KKKKm0m0J0J1n3L5O0O0j2j2j2j2QRo1o0o2K8KR1K3K3m7m6k1k1PQ
11839c6J1J00%%L2n9j3j4K2o8n7n7lQ7J4J4L0L1M8M8Jq9m3M5OPJ2J2k6k6k6k6NNMNk1k0LR3
11820E1JKPPn9n8M7M5k2k1j6j7j7P2P3j8QPn5L5Rq1n9o1o1R0J24L5k4j13n0M0M5m6j7j7N0
11802f4l9m5M5N5l6l0N9J1J1J6J6n5n5l3l3N2N3J3J3m0N0P2j8j%J6J6llqrN4l7J4J4l6l5n2
11783e2n3K2J11J2p6n3L7K5K6j5j4K4K4K6o3j3j4LLllL3n7poMMM9M8L5L4j5P4qpkkl7l6q6
11763b8LLMMMM5m3o3o3m8M2O7O7K3K4K5K4p2p1J2J01llrQ1l0j19j8j8K6K6m3m3j1Q0P3P4k3
11745A00k3k2k3QQo0o1o1L0N4N3J8J8mnNNj7j8Q8Q8j7j7nnJ7J7j4j3j3j4ppppl3l4j1j1L4
11725C4L5M6m4q3Oj7j07KR2M6m2k1O9N9N9m5m4l8l8k5O4J4J4K5K4k6k6%q9q4O5O3k8L3L1J6
11708D0J5J6J6p5p3JJK7K8MNk3k4p5J5M8M9L0L1M1M1j4j04RQj9j8l7l6RRK0K1J9K1J4J5k5
11689C0k5o1K9M6M8O4k6k0k0nnK4o7rqq0q0n8R2J03J4l2l1QQJ6J6n7L3P1P1K3o7J2J1q9%N5
11671C4N5j3j4K8K9M6m3j14R5P9p2n1n2J5J4j2j2R3R3m3m3l7l7m3M6P1P1j5j4n9o0J6J5p9
11654a3J0K7K8L9n1j0j1j5j5PPQPMLkkMq5q0J0N0J40J6p3o2K7M4M6o6o6RQM7M6k8k7K7K9K2
11634E9K3L1n9n4n2O3O5m1l9J7J9J8J9j2j2L3L4OOj6j6p1p0MMJ1J1O0k8J5J5J0J0m2m0p0K1
11616f8J3J2K4o6M5M4l5l5onn1n0j0rO5O5K2K2%jnoL8M0L6L5rrj7j7J1J1o6K4J8J8POj1j1
11597F9p3J4M1M0j7j7j6j7LLKLk7k6M7M8k1k1N2l8M6M7J2J3l4j25k7k9P1P2qrL2n8n2n2j1
11579f3j1k2O7N4l5k4k4k4k4N1N2nmJ8J8k4k6p6J4L6L7M0M2POp2J8L4n5M6M6j8j8NMj4j4j4
11560B8j4K1K1j9j8PR7N1l8NNm6m6m7m7qrN6l5J7J6jj%jM0M1J9J9k2k3K3K3k3k2o8o7M9M7
11541C0RRm3M7LKo4K5K0K0k5k5M5M5M9m2qpl7N3L1n9m5m5oom5m5Q5Q3L5n6nnl5l6l5l6K6K7
11521f6K6K6noj2j1L7n2p0Q1N9k8rrJ2J01j8j8lQ7J3p8n2n1o3K8N3N2j6j5O1O2m4m3l2l3M2
11503FM2j4j4l6l6J9J8N2l7o7K2M1M1k2k2K2K3kkkkJ9K0N9N8lr4KJm7m5N7N8L3L3j1j2l0l0
11484I8l0l0J4J3qrn5n5j0j1N0M9N0M9l9l9NOK1K1k4k4MMMMk1k0j9k1ONJ0J0j03j4M0M1RJ0
11465ij3j3L8L8J7J6L0L0m5m5LMK6K6ooj01j2j0rM1M0RJ0qpj4P5n0n0l0l2j7J33J3p6k8O1
11446B9N4l5k5O6j5P4L0K9o0o0o7K4POn7n7K6J14M0n0j7j8J7J6P6j4J4J4qrllq2RKLmnk1k2
11426A8m7M1M3m9k3k5RRQ9Jm8m8oQ2j2j2OONOL7L6p3p3O5k3o5Q2Q1p0m9n1N0M9P9j2l4l3L6
11407G7L6j1j2q0q0l8N3M1M0M7m3j18k8J7J7m7m7k0P0lkRJ0L2L3P7P8n7n5nmM0M1o2o1j8j7
11389i0O5O5J4J5nr5k0O8j2j0J5J6K6K5k0j9l5l3J1J1L7L8J3p6mlrj0mnO9P1K2K2m8m7m4M7
11371F1P0k1l4l5m0l9N8N9m2M7Rq2l5N2K0o8j9O9k4k3MML4L5m0l9ooK8o2m0M9L8L7o0o1J4
11353h8J5MMMMm8m7kkO1O0m4m4O0N9M1m8l2N8N8l1k6O3j4j5j8j8k2O6OPj1j0K1K1n4n3J6J8
11334A9J8J8kkM8m1j8j7n6L3P5j5KKr0%M9l9K3J14J3J3o0o0RRP0k1k1k1N6l4j08j9j2j3po
11315i1L2L2j3j3%%K8K7m6M4ppj6j6L0K8K3K3%Jj4j4L1L1K5K5n0m9p7p8N7N6k7k8l9N1Q7k
11296D4L1L2j3j2j3j2J6J6n9n8m8m9N7N6Q8Q8p6p7m8m9JKq0RO5O4j%j%l6l6j3j4j5j6N9O0
11278c8M1M3K0K0j8j7k3k3J4p5J9J9RRL1L2M3M2l3l2l5l6M0M0L0L1Pq4k6k6j5j3P2j8o4o6
11260h0o8K2P0P0O2k9K2K2rrqrrrqrqqqqk0k0m8M2K8K7Qq1k8k8l4l4M8M9M3M3P8j2n5L3M3
11240G1M3k6k6J9K0mln8n6J7J6l2l3o2K9L0K9L5L5J1J1j1j2j7j7P9j1o6o6k6k7K1K1N7N5O1
11223A07r0j39J0J00J0k9k9l9N1M6M5RJ0l5l5J2J2L0K9K9o2q8JJ03J5mmk6k6M9M8j4j5q9r0
11205i8L0L0rrOR5N0l9q8r0J0J0L3L3ppK0J10j5j5J2J1N1N0M5m6j21l0MNQ3po7o7O1O2l8l8
11187B0QPJ3J3PPM8m3l6l7l1l1J4J3K7K6NNk5k3J9K1k4k3j20k9N1N1N1N1K6o3L7L7p2J6M0
11169E6n1J6J6L3L3k8k8P7P7l5l5m7M3L8n2j9j8m5m3K4K5J01J0j4j4J7J6J6J6k3k4k3k4k0
11152G1k1k1k0LKR9Qppl5l5j2j2L3L3POj6j7MLj3j4n7L1K6K6j8j8kjJ1p8n1L9j1P9j1rj9k0
11132d4l0N9P2j8pok6k5M8M9J8J7J8J8J2J1q5Om8m8J1J01j3j4qrJ8J8k7k7J0J0M3m6o7K0j5
11114dP4K0p0o3K6K0K1L3n7%%%%k5O5O5k4m4m4K4K6NNONJ7J6k8k9LLLLo2o4J1J2j1j1RR7j
11093C2q9k9k8n3L8Q3qj1j0OOM2M0M7m3l0l1L8L7k2k0K2K3JJK9o0KKM2M2k3k3noK6o5LLjr0
11073h2j7P4L0L0QQK4o6L0L0JJ%Jl1l1qpMMm0m1J%P5P4j8j9j9j7lkllooooj6j7o7K3K4K4Q0
11051A5Q0k7O4PPM7m2o7o7llqQ2ppk5k4l5l7QRM7M9N4l5J2J3J8p2j4P6lkl4l3j16L2M9N0m6
11032A2m5JKn0M1PPM0M0q1RN6N7K8o1o1K9L7L8l0O0l7l6O4O5L8j13n6L3r4r3j3j4J7J7J7J7
11014e2L1K9L0L0K0K0p9J2L7qM8Lm9m9k8k9RRl6l6Q6Q5J1J1J5J4l1l1OOK6K6o6j09r1jL7L8
10995e6N2Nn9L1J07J8q9KM5Jk3k2J9J9l7l5L7L8K3K3n2n1L5L7q9JqqJ6J06M7m2m3M8P7j3r
10977A51r8l9Pj9j7k7O2L7pllm9n1KJP6P6n4n3p7p7J05J04L0K9KKNNp3k8M7m2l4N4M3M4k3
10958A08k3j5o0k5O2Q3pK2K2k8k8kjk3k4p3p3L1L1M5M7JJllK0J9j9k0o4o4PPPPL4L4J2J2o9
10939a2o9L5L6N1N2k2k3k1k2q2O7MML5L6n6n6j1j2j2j2L3L4J2J2J2J3m6m7Q8Q8l7l7QQn6n6
10921f1M8M7JJ%JlkK0K0k9k9J7J6K6K6j9j9L1L1j3j4n2n0k9k9K5K6M6M8lmq7O1K7K8r9r7j0
10902a03rL6L6K6K5j8j9K1J9n4n4J9J9O3O4L6L5J3J3m3m3m3m2M6M8KKk7k8J7J8J2J3J3J2P
10884A32Omm9j86l7P2J17O2J6mr5j50o1J8J66K5o4j4L1qr9L2P7O8K5Rl6j13k3Q1L5J0l5M0
10867D4m8n6j2QN2K3K5M9N0m8m7K8j6j9P1mr5o0j7K7K8OOj7j6qpqqk4k5l0O0K1K0j8j9J2J2
10848f0J6J5j4L1N5l3j8j8M4M6Q4nq8m2lm6nM0K8o0j0L5K7K9j4j4n9o0M4M5K9K9j5j6L8L7
10831I2M9m1n2L8NNo1n9K1J9kQ8O6k5p6p6j2j3P9rl4l3k1k1k7O4O7O9o1o0k1k0k1k1N9N7M0
10813E2n0n1L9MNK9L1m5m3qpL1L1M2m9KKNNJ6p3n0L9J08J9l8l8KKj0rl3l2L8L6oqj4j3K6K4
10793A1P0k1o5K4j5j4J2J3k9l1M5M4j7j7K8K9n1m9o2K8R9J0rrj0j0J2J3QPL6n4k7k7o1K8M9
10775a2M7k0k0k0j9N4N6LLLLqqqrk4k3P0j8k6k4J2J4j%k4k2K3K4l1N7L2n9jkK0K1p4J4l7l7
10755g1J4J3P4P4L0K9j7j7k3k3k2j11l7N3M8M9j4j5nQ4non4L6l8l7J3J3M6m3k6O3L1L0LLj1
10736A31j02r7N1j6j6K1K0J9K0k1k1K2K4J5J5o5o5J16K6l3l3M0n0J%J1J1J2J1j0j0O3k7J3
10720G6J3l8l7KKP7P8p3p3L2L3l0k9opJ0J0J1J0o7o7L8L7N4N4q0q0K7K5K7K7L4L4J2J2j9j8
10702A11n8n7k6O3N8N9o5o6k5k5L2n5L9L9k1j9kQ7Kq8M2M3j0j0j1j0L1L2m3m4M0L9J7J6m5
10685G0m4k3k1l3l2l9N2MLl0l0m7M3O7O6NOj7j6mmJ9J8JJm4m4N8N7j7j8M4M3q2q2m9J01O5
10666D7k3rrL0L1J1J2J1J2o0n8M4M6p6p4l1l0N2N3KKO6k3k2O7klN3l6K8K8j7j7m0N0jjn2n1
10647A0n1n1mmM2M1N1N3K9L0QRl7l7k8k8n5L2l0l0J9K0j7j7K8K7qpJ3J4m3m3O1O1MMLMlmm
10627F2lppn1n2MMMNL7L7qpK3K4k7k7k6j16M0L9k7k6JKm6M4L8L9M4M5l0l0j8j9MMO9P1mnq5
10606A9q3jQ9J5J4q4q4O8O8Q0j0j24l5M4M2J5J4qqm5m6opM0n0%%M2M1lmoopoj7j6J17J19o9
10587A02o8OPJ8J9nmp3p3L1L2K1K3J7J7N9l2n5n5J4J4k9l1L0K8j5j6K4K4LKk8k6k8k8M1L9
10569EnlM4M5l9m0Q4o7nnM5M6JJJ4J3l7l7O4k6p7J3Q1rn8n7k1k1K5K4J0J0j7j6N4l4p3P5N3
10550F0l7K3K3O5O4p0p0k1k0P5j5n6n5J3J3pppqJJn0M1N4N5j4j4K2K2k3k3J9J9k6k6m6m7k5
10531i7k4M9M9M8M9qpj4P7m1m1NMQ2ql3l3j1j2J1J1J5J6J6J6k3k3k3k2k8k6n6L4R6R8l2l3
10513H1mmJ9J8m5m6%%k0k1m9M1PPJ2J2K8K8K7K8noooj9j9j3j3m9L9j0j0j8j9J7J7J16l4o0
10494B1n9N3l6l7N4j1j1nnM1M2K0K0J1J2l3l3L8L9l7l7K2K2K7o3m6m6K4K2M6M6JJk8k9r0N9
10476A5M8M8j8j8k9k9M6M6m0m0k3k1J8p0k0j9O0N9J5J6L0L0m5m5q1q2N4N3K0K0P5j4l8N2n
10459F8mKJl2N7K7o4n3n1k7k6R9QK6K6MLrQ1N8l2k1k0k6k7j1j2j1j2p8p9N6N6QQl7l7L6L5
10440a0M0M1r4nK0J9J1J2o1K7J5J5kkllllL7L8J6J5K4K5m6m5p0K0RRM9m1m1M9J4J3O4q6n3
10420A4L7k3k3j0j1nnm3M7mmlkK0J9P6P7l4l4l3j22m8M2O7O6l2l1K2K3J8J8L1n9l6N4M1M1
10402A51k8k9j8j9j8j9JJKJN6N6m4m3k5O6L7L7j0j0j1j0RQm2M8qpQ2o8o1o2MMLLm1m2K5K4
10383CJ00J00k3k4K1K2p2p2k6k7M8M8k8j16q6O5k5k5K9L0O7O9J5p5p3J5J0J0L1L3L6n4m8m8
10366g0J0J0L3L1POK9K9KJm3m3j0j1j1j1J7J7J7J7L0L1j5j5l3l3J1J1J2J1J1J2l7l6j5j4k7
10348f9k8l2N7O7O6K2K2L8n2p6p6J3J4N2N3N0m0o5o3m0m0J5J04L1L2M4m7l5l4l6l5KR1M2M1
10331H8QPKJJ1p9n6L2J5J4k5k4N7N7L5L5J4J3o2o2n6n5J9J9K2K3K3K2l5l4j3j2K0K1Jq8l8
10313h0N2R5Pp0K0j4j3j2j1J0J1jkN4l5n7L3J00J2k9k8n5n7k4k5N0N0K5K5m8n0l3l2J2J3N7
10295e0N6O2k7L0L0KKk5k6m8m7L0K9J3J3n5L3l2l4q2PJ13K1p7p7l8J12P8j0O0k9o8K0j2j3
10278c9O8O9K0p0n7L1qqM3m6P3P3M7m4l7l8j4j3j4j4LMQq0J6J6J0Rrj1o6K3R5Pj3j3M0M0o
10259I5om6m5k4k4K5K4k6k6O9j9j9k0M4m4NOJ9J9k5k5LMp2p1N3N3p3J8N8N9O9k0m7m7Q7Q7
10241A18j49o1N4N3K3K4n2n1M7M8LKl6l5RQk6k6P7P8m1m2LMq1q1N3N4M4M6K3K3q5q4M9M9q5
10223d3q5K8J18J1J2k8k7k8k9J6J6KJJ26L7l0k9L0L1R2n8j28l8Q1Q2Lq7m7m7k8O0J8J8k1k1
10206Hj5j7j6j7O1O2m3m3N3N3n7n6P2j7ooKR2J9J8k0k0m8m9L6n3J7J9N7N7m8m9rrj5j4O4k4
10187C9k5k3N1l7l1l2L0K9L1L0jjR5Nn6n7p3J7P3j6q4Npqk4k4N4N2LKNq4m0N0O1O2K9K8o7
10168F1K3J8p3J6p3poL4L3j1j1L2L3j2j02m3J06k8k8MMj9j8P8P9n6n5l2l3m3M7R1Jj6j6J5
10151gJ4k8l0K2K3M3M5n9n9P5P5k8k8n0n0N6N7N1N1rr9r8rkkMMK9K8K9K8L3L3m3m2l9l8PO
10131gk9k9M5M5j8j7K6K7n5n6J9J9K4K3OPj8P1K2K1k8k8o7o6o3K8P2j7j1j2kQ7J10m1MMm4
10113E2m4K8o0l0k9J5J5m8M2L1L0J23L3QRj1j2n6n6M6M6nnK3o8o7K2%jj7j6K3K5k1k0MLML
10094A9k0k1k0k1J8J8j6P4L7n2q5MLR1LKl4l4L4L4L0o0l6N2K2K1j7j8k8k8M0M0j0r9l1O0N8
10076C0l0m8m9KJP5j5N5N6p5J4j4j4J2J3l4l5L5L3M3m7m6M2mlmmOq4M2M2L3L3m1m1L1L1o3
10058b2K5J0J0ppj0j0J1J2J6J7J1J1J6p5k2k4j0rmloQ3J07J7p4p3l4l5M2M2L6L6J2p9l9N0
10040B1P5j5mlp8p8mlM3M3j1j02NOJ6J6O1l0R0R0qr8qqK3o6OOJ1J1J2J2LKM7M8m2m1o3o3P1
10019gP1llm4m4JJJ%J%k3k4%jM4M3jjK4K5KKL4L4j6j6K1o9o7K0M1M2K5K5p9p8J9K1R8Qp1p0
9998a4l5N4j7j8K4K3k0k2l7l8j4j5L4L5J2J2M1M2l4l2K8K8L4L4m7M2j4j3L2n7j2j3K3o7o8
9981h9K3J6J5n3n4J6J7L9L8l7l7O8O7KLM8M7m7m7N3N2N1l9j6j7j0j00KJk0O9O9k0l8l8JJl6
9963@l8PPM2M4M4M4j8j8j8j8p2p1L4L2j5j6j6j6LML1n8l8l7L2L2J2J3l8N2L8L7L8L9L4n5p8
9944aJ1k5k6K5K3J1J1l3l4k1k1P9P7M2m9p2p3M7M6k6k8MNk4O5JKK9L0J3J3l3l2L9L8ooRRR
9925A28RMMj0j01q3O5K1K1j3j3J1J02j2j2n1n1k1k2K8o1k5k5j2P9N2l5K0J9O7O7K2j28l5N5
9907F4k7k7l8l8L1L1R6Pm8m7j8k0j3j4k2O7L3L4M6m3l3l1j9O9n4n5M0L9M1M0n6n4J9J9k3k3
9890b7k4k4K9L0M5M6M8m1l0l1J9J09j7j6j3j2q8q6M7M5M1M1K5o6K9L0QRl7l7k9k7J5J7M7M8
9872A23J2J1p2P7P8p3l8l8kkJ3J3n6n6k8O0L9n1j1j2j7j7O1O1L8n3n9n8k0j9L8L9n6L3J0J1
9855b1L2L4J5p4p6J5k7k8N3N3LKM7M8j7j7r5nJ37M8K4K4L4n7j1j1J9p2p1J9MMO0O0r1jk9k9
9836Cj%K2K2J2J2j1j0PPN8l2k4k4M0M0k3j12r1%M0M1JJNNK7K7j6j6K9K9L5L5rj0j6j6POo2
9816C8o0J3J2l9m0N6l4J6J6J0J1J2J3J3J3j7j8L9n2n2L7Q1rp8J1jjP0P1l5l4m1m1m6M3K6K7
9798C0K8K7J7p4l3N6O2k7m6m5K9L1m5m4K1K0k3k4J6J6O0O1llJ9J9l5l6J0RL2L3m3m2o8o8P
9780e6PN3N4k1k1j7j7K1K3N2l8l2l1j1j1M1L9o7K3nnL7L8N3r7m0M9L5L4n3n3K0K2k6k6M7M9
9762G0k1k1k2k0J4J3Q3Q3r3j82P2J61l6l7J4J4J1J1n9n7n8L3L2n6RRK6K5M2M1l3l4K2K1k4
9745E3k3QQRQOOPOK5K5j9k0m9m9K6K6M1M1l4l4q3q4J5J6M8m1j3j4M1M0M0M0l7l6L7L8nooo
9725E1n6n8N4N2p8J1N5l4NNm5m5OOM6M4L4n5J6J6j9j8N5N6j7j7K8K8j8j8N8N7m1m2m1m1JJ
9706D2l9l7j9P0kjJKp6J2N5l4K1K0l7l7L7L6l4l6o3K6M6M7K6o1NNK2K1J8J8k7k7K1K1M3M4
9687A29JJJJn0n0nnr1r2J2J3kkklL1L1Q9Jo9P9L6L5j0j1j%q2O7j7j7OPOOJ6J7M4m6k8k9l9
9666b2N0K2K1j2j2p2J6M0M1J1J1k9k9RR8k8k8n7n7L7n1m2m2k4O7N7N7R7Pj09j9k9l0l5l4M1
9649g9M1K5K5J1J01P9p2j07j7L0L1m0l8OMNNn0n1N4N4O2O2j3j3j2j2l5l5L1L1m4m2K9K9j5
9631D0j5NONOJ0J1m1N0J2J3n8n6N7N7J3J2o5o3k6k5O4k4LLN5N5J1J1J2J3mmLR3o3o3l0l0l0
9612B3k9J5J7J1J1P0k1j5j4LLMLJ4J4qrJ9J9Jr0q6LK7K6o3K5L9M1J00n1o5o4l6N3O4q5mnL1
9592iL0noR1%n2n2j3j3L0L0L1L1L8L8J3p7n4n2J4J6onk8k8L3L1j3j3m7m8N7N5nnnmL8L8L4
9572A08L3L9n1m6m5p6p7kQ8O9p9k9l0j4P6M7M8RJ0m1N0j3j3pppppp%%ONnQ6M0n0l0k9j3j3
9552A6opo5K3J17l2p7P2J26L6o9o8J5J6l0k9K2K2k3k3nnmnK7K7J0Rj23l5J25L4N6l4l5l4k4
9534B0k3kk%%n1L9L0L0L7L6rqK9o1r1N8M3M3l8l8PPK9K9k3k2K1o9l5l6l2N7PPK2K2K3K2J5
9515I3J5J0RN3l7j08j07j9P1K0K1j2j1l4l4JJk2k2J9K0M2M1J5J6R5Mq2Rj1j1L4L4m8m9K2K1
9497E9M4M4l9l9K1o9j14L5P7j3opk9J19L0K9M3m7q9Kj7j7K3K3Oq3ON%%J7J8k0j8j3j3RRK9
9478A5L0N9l2o4o3l2l2P7P6N1m0l3N6Mq6p4J6N7N7M7M8j9k0l7l6L1L0m1m2l9M9J5J5l6N5P
9460F9q2n5L5J1J0k1k2O3O3O2k9l0l1L2L1n4n4N6N8qqm5m6l3l5O3O2L1L0pqj08j09J22J24
9443A37poopj6j6L6L7n7n7n6n7K8K7K6K7nnk6k7M8N0mlOPOOj9k0j9k0OOl1l2l2l2L6L5J9J8
9422AklRJ0J1J0k1j9k1k1K4K2k8l0J3J3j0rN6N8N7N7o6o7k9k8NMMNN6N6j1j2m5m6m4m6N3N1
9403A7J5J5J0Rp2p3J9K0K0K0LNNNPOj6j5%%%%L8L8m9m9J02J3m1m2ONj7j6N0N0NNk4k5m7m7
9382d5P1P3r4r2M4M3P2j8l8l7L0L1n0n2ppO0N9J4J5J6J7J6J7l1l1l1l1L2L1m3m3JJK3K3PP
9364E3o5K3mmK4K4o8o9o9K1J2J02NOJ11K1o3o2l0l1qqK7K7L2L2l0O0O0l0l7l7o4o5RRN3N3
9345B0n1n2P4P3O5q6m5m6M9M9NMNNm0l9k2k1N3N3L0L0j5j4l8l8PPJ1J0j2j2M0M0O7k2n2n1
9326D1j3j2N8N8j7j7qql1l0N0N1Kq8j07j7O2O0L1L1L0L1q4q2qqO3O4j0j1k1k2POK7J16j3j03
9308G8l6N5K6o4k9l0M0M0j5j5j09k1P8P6k3k2j9j7K5K7J0J1J0J1n4n3K1K1RQL2L1K8K7p7p7
9290Cm1m1M0L9J2J03l1j21J8J8J1J2l2l3J2J2L3L4j2j1O2O2L8n2o8o8JJJ8J7J8J8rrn3n3M7
9272eM6M2M1O6k4j8j9j9j9k4k5R8Rm7m6m1m0L3L4Q4Q5n1n1llm8m8K0K1L4L4P6p3r4r4jkkk
9253g6J1J1J1J1J9J8O5O4l1l2l1l2RQO8k1o5Q4J8J7QRl7l6l5l4J1J0n4n5j1j0M2M1K0J8mm
9235Em8m8L4L5L4L5rrL5L6qqq4q2ppJ6J6M2M2l1l2J0Rj2j3J8J7k7k7L7L6l6l8N5N4L2L3j4
9215I1j3n8n7J3J3J2J3J6J7J6J7J4J5o1o0onook3k2%%m5m4Q1Q1J28k2o8K2N5l5M4M4p0o9m5
9197b3M4ppk3k4P4P4l0l1m7m7K8K6poJ4J5k3k1K1K3j7j6NNJ06J07k9k8j6j6JJnr5O1O0non0
9177H6n1nmnmNOoQ5M0m9l9l8J2J2l4l2N4N5k0k0n8o0J6J5%j%%L8L7ppL2L2m4m2K0K2k4k2l
9157hllkK8K9K3K4L8n1n2L9l9l7l2l3K7K6K6K6OOJ02J2k2k2k8k7NOl4l2jQ8J4p6l4l5NMj4
9137e1j4O1N9n5n4K0K0rrM1m7k9k9J1J1N7N6J2J2K6K6L2n8mlKq7o5K6J4J5J6J7K3K3L8J29
9119B33Kq7j11M0J8J9L3n7n1n0j3j4J1J00L8L8o1o1PPj6j5k5k7J9J9l1l0J5J4j0j0J18J19
9102A81K7o3j3j2m7m7k4k3L8L9l6l5J4J3J3J4kkJ23L4o0o0k0k0m2m3KKM2M0lmM8M8N7r3l1
9084E5l0j7j6RJ1L3L3l8l7j9k1P3j7o1K8J9K1j4j3p5J4L9L8L2L3j2j2j4j3j3j3l4l4J1J1n
9067d8nM1L9j0j1m3M5K5o4rrpoopj2j2O4O2l9m1NNRQK5K4J5p4K0K0O2O3p3J7P6p4j13L7RR
9047A7M8M7p3J7O3k8l3l3j6j5K4K6M7M8o9p0OOj1j0j7j6L1o0l6N3M5M5n4n4M5M3K2K1m8m7
9029c6N6N7j6j6j6j7J8J7j0j1O1l0q3q5M6M5%Jm5m5L1L0k0k0N5N5l6l7J4J4k6O4J9p0NN%j
9011b7l3l3J2J1K7K6MMN1N2m8m6p0K0M4M4j1j1J2J1K8K7NOK6K7K6K7n5n5j0j0j%K1K2j1j1
8992A01j2j1OPM5M6j0j00j10L8Q0Q0j5j6m4m4m3m4L3L2j2j1K1K3nnN9l2k5k6J2J1J7J7n1L9
8974E1P9p2r2mJ2J2ooM9l9j9P0J5J4m7m6K8K7LMLLJ6J5o3K7P6j4klj8j8L8n2r3mJ4J5m0m0
8955a07%jJ11K1llM6M6K3K3n5n5j0j0j2j2L3L3mlmlL3L4j2j1qqpqj1j0n5n5J8J9O2O4K4K5
8935A48m1m2k9J20P5p5q7q6L1L3L4n7l3l4N5l3k8k9J9J9J9J9N4N6k0k0n3n2N2N2K3K2n2n3
8919GK2K2P2j8o3o3OOononK8K6M0n1l5N3K6o3QRK6K6j1j0L4L4k6k7l2N8J1J1n8n8K5K5Jq8
8899d9M5M3ooKKK5K5J5J4O0l0L1n9o4K5o8o7M2M2jjM4M4lmK0J9k8k8J1J2J0q0J5J6J9J9k6
8880H0k6k1k1k1k1L1L3l6l7m0N0M4M4K6K5k9k9k6j75l8N3L7L7M3M2k9k9k9l0J6J6m0N0J18
8863F8K9n0m8n0m9K5K5M8M7n6n7%joQ4M9M9m4m4l8N0J%l0l0L8L9Q9kn6n6K5K4k6k6Rq1J4J4
8844b3jjp6p6M9M8k1k0j5P6K5K5L2L2p1p3MLP3P2O0l1j04j6N0N0n0m8M8M8LLj1j2j2j1mlm
8825A8lL0L1j5j5K1K2L2n8n8L2kkN1N1k5k4l2l1n9L0M1M3KLKJM7M7n6n6j1j1L3L3j2j2j0j0
8806F8j0j0K8K9K8K8l3l4J7p3m0m1m7m6M7M7R7PooM4m6j01j2JJJ25L6J1J2KKm3m3j4j4L7L7
8787H5q6KQq1PR5J7J8k0k0Q2qo4K7M6M5m6m7kkJ5J4l1l1k1j9k1k1N1N1PPl9l7j0j1M0J30k5
8768A05k5l7l6j3j3K2K3k2k0K8L0j5j5l3l4j5P4J14K4ONQQl1l1p2J8l3l1NOl3l4n3L7O2O0
8750C9K4K4j5j5k6O4n6n4j1P8P9j0k0j9K6o4j9j9j8j9k9O0O1k9l5l5K9K8M0n0p1J7N5N6J2
8733G8p7l0N8J4p5m2M9lknQ4O2k8o5o4L4L3J2J2k2O7M9m2qq%Jn0M0k8k7%JL5L5j0j0J8J8n8
8714D6n6KKPQn4L5Q4mm6M5n7n6n9o0J5J6RQRRJ3J3L5L6P3P4l0l1L9L9noPPo7o8K1K0J5J5J7
8693A20p2j11L8R0Jo5K5LMo5o6K0K1L4P9L1n8k9J4N0N0k1k2k1k0m4j35J05J03K4K3opppn7
8676B2n5j2j2J9K0llppJ6J6j2j1N9O1m7r0j8P1L1n8M1M2J2J2J2J2ool7QL9n1k2k3K1k3K3J13
8656A47j4o0M6M6o2o3PPN9l0n8L1O2k9m7m6M4M5q8r0M7M6M1M2N8l2p9J0Ol9prJ0J1J1J1j2
8638B2j2K1o7q1RK2K3O0l0kkk9l0P6P5l0k9qqk7k6M8M7j6j6Q5nm5M6j0j1k0j9j9k0L1L1J5
8620D9J4j04j4RJ0M8M9k6k6k5k6M7m2rrj5j5L4L4L3L5K9K9L0K9j08j08lmK5K5j00j1L1L2K0
8602c3J9M5J36O4q5l8l8m8m6J7J7nmk6k6l8N3O2k6p6p5O6O6K0K1L5L6p0o9K3K3K2K3K8K8p7
8585B4p6j4j5m2M7O1N9M1m8j8j8N2N2ppo3K7K5o4J4J4L3L3l6l6q3PMR3N7l3m3m2q2O8J08J9
8566A11k5k4qpj7j6o1o2O6O5Q9Q8p3p2mlO6k3p5J6K9o1j1P8k4k4K7K6kkj7j06l7J13K3K3n4
8548A2n3rrlmlmN3N1QPn5n6j1j2L6L6L4L6NMm0l9J7J9q1QQ5mQQm9n0K5K6NOm4M5qrJ8J9K0
8527D8K1K6o4k7k6l2l3mnmnM2M2mlJ3J3O9k0p4J5kkP2j7j1j2J0J0m0M8j7j6j1j1RQk2k2J24
8507H6k6p1J7P0k1mmn2L5L1n9M9m1l4l5n5L5j6j5J9J8J9J9J4J5J9K0m9L8O8k2r7qJ7J6j8P1
8489D9K2K1qqO5k5l9l9K5K5rr7n4L7RRN9O0l1l1l1l0L5L7l3l2%Q9j5j05n1n2N3N4k2O8mlJ5
8470A3J6n8n8K5K5P5j4mlM1m9k3k4l0l0L3L3L3L3j%P8j3n6L4K3K2RRRRM1M0n9n9o4K6K1K0
8451A23q2q2K3K1L4L4M0n1n4n4qQ1P9L4K0K0p2p1k6k5l4l4J5J4K7P1N3l8J1J0m0l9J0J2K3
8434D5o7k4O5L5j0K7K7p5J5Mm0rj0k7k7k6k7L0K9L0L0llklL0L1L1L1j3j3j3j3j9k0j8k0o7
8415h9o7PQJ14J12L9L9p4p4L2j3m9L9K0o9l0O0K7K7j0j0l5l5K6j9m2M9m0NL1K9RJ0j4j3%%
8397@jjK8K9j7j6n4n5K6K6k3O6K2o7J1J1ONj2j3q6MN9N7p0p2O3O3J7J7l7l9L7L5k5k5J9J8
8379FllM1M2K3K3k2k2%%k2k3k7k7k8k7onJ7J8k1k0Q0rj0P9K4K4n5n5J9K0oop9q1j7j6J19J17
8359F2K3K3K9o2j9k0Q0P9n3n3m8m7k7O2O4k7j6j6m9M0k0k0L0L0MMm0m0MMj9j8j4j4L2L1NN
8340a1K7K7L8L7qpj0j0j0rk1k2k1k0J%M5M5l1l2l0l2K1K0k4k4K7K7K6K7l0k9l1l0J8J9k7k6
8322i0L9L9noN5N6L8n3q4MpoK2K4L0o0QQK5K6l1l1n8L1lkKLL0L0L1L0j1j1j1j1j1j1j1j1k
8302EjjkJ3J2J9J8o5K4J9J9K1K0l5N4P5j6nmp2p1J0Rq0QL2L3k9k7Nq5n3L7M6M7J08m0n1L7
8283C4klm0m2L7L5L2L1K0p0j4j4j9P0kkn1n3k7O2m0l9P1P0k7k6J8J8k6k5K0J8jkQ4o7RR%j
8263D5j4j4j4j4k5k6k5k6K4K4K4K3klkljkkjK7K6P8j2q5q5M4M3nnN5r3k3k3L6L7N2l5o1o1
8244a24J2J1L5L4j1j1Q7Q8J5p5o3o4j2P8N0N0k3k4K2K1m6m6k2k4N1N2k3k3j9j9KLK6K7N6l5
8226E6k4k5J5J5j8j8o2o3K0K0K1K0O8O9o7o5k6k5J9K0NNK7K6k4k5K0J9j7j8NMJ4J3prm8m7
8207a07N7N6m7m8N7N5k3k4l0O0j7j7j2j2k0j9K5K6J2J2L4L5J4J4o5K6M8m2J4J4J5J6k5k4n6
8190BL5K8K8j3j3j3j4k1k1K2K4P5P5N1l9p4p4K5K6j4j4j4j4j1j0j0j1J4J4l1l0j9k0K5K5q
8173a9qlkk4O6O7k3o0o2j2P7M4M5NNj4j4l8j28K6K5Jq9M7J36k5k4L1L1l8l7n2L8Q1pNNk2k3
8154A1l5l7l0l1n0L9O4O3l0l0J5J5L3L2L2L3n0m9K3K5m8m9N5N7mll2N9j5j5l1l1J8J9k5k6
8136b8L5L5rj0K9K8p6p6RRLR3k0j9j2j4O6O6o3o1n4L7RQJ8J8lmm4m4k1k2jkj4j5LJ53P8p2
8117A3J6J6o2o3n7L2O3O1o2K7k4k4K9K8K7K9k6k4o4o5J2J02M5M6N6l3k9k8k1k1J7J8J8p1K3
8099DK4poR0jq2q1M7M7KLm7M1M8M7N9l2l2l3j5j5k9k8k7k8j1j1M0L8J9J09j8j7n1n1k9k9K3
8081c9K4k2k2llL7L6R7PJ3J2n9n9l6l7M7M6K4K4l6l6k9l0m6M4P8p1%JO5O6l3l2nnp8J0L5L4
8062A9mmk5k6J6J6kr3m6M5O4O2j8j6j7j8jkpQ2K6K7o4K6j%MNK7K7m8m8K4K3K3K4l4l3J1J1
8042E5K3K3K2K3k8k7J2J2M4m5p0o8n7n6N5N4l1N8N7l1K3K3J8J8l4l3j1j1K9K9Mq5K7K7k3k4
8025BL6L5o9o9ONM5M4K3o5K8K9l8l6j4j5Q2Q2k2k2mlM2M2m0m0O2k9p7J4KLQQQQk5k6J4J4M1
8005H9m8KLK6K5m9m8qqL6L7M1M0qr8p5J3O1O3M9M9MM%%p5p5lkK0K0M4M4kjPPPOo3o3j13k3
7983f5K9K8Q5nj3j3j9j9J5J5J5J5J4J3J3J4rqqqm6m4K3K5M9m0j3j2J%l1l0N3r4j1j1QQL0L1
7964a5j8j8k4O7M5M6j8j8m7M2L7L7j3j3J0J0J8J9nmj9k0j9k0kkkkKKn5L6J00J1l9l8j4j4j5
7945B8j4M7M7kr2l7N2M1M2qpl0l0k3k2m6m5K2K2K8K7m6M5ppkkK4o3l1l1LLR9Qm1M8O1k8K9
7925F2K8k2k1j6j5k8O1J2J1k7k7K8J18j4j5l0l1l3l2J2J3l4l4M0M0p6p8l2l3J28J27KR2k6
7909A50k6LKj8j8MMl7l7QRL7L7l8l7JJk7k6N2l7K0J9k5O6O6k5m7m7P6P7J1p9k8k8l0k9jkJ9
7889B0J09O4k7o4o5j14k5MR4N9k9j2P8k3k4k0j9j9k0OPk7O1M2m8l6l7LLMLn6n6N0M9P9Q1n5
7871D0n4K9L0j6j5M6M6k9k9J1J1l9N1K5K6m4m4l6l4O8P0q9q8J7J6L0K9j4j4MMJ1J0j27l7M7
7853h8M7M1M0mmj3j3l9M8K1K2MMk6k7r1r2O3K13P8p1%%l2l1J4J4o2o0Q8Q8J4J3m2m2KLrj0
7834F1o5K4R6Om3m3J7J8k8k8OPOPJ4J5L6L7m2m2j37m8k3k3K2K2J10J9lnP0P1nml0l0M5M5n2
7815A03n3J7J7M7m2l8l7o0o2m3M7R9Pm0m0N3N2j6j5p8J2L0L1R6Or8qk3k3K2K2R6Pm7m7J3J5
7797B2l0l1RQl0l1n5L4Q9Q8%%K2K3OPo7K4J4J5m9m8p2J7M0M2rrn3n5Q7Q8Mq7NMjjK2K2p3p4
7776h3o6Q4P2j6OON2N2n2L9l5l4j2j1nnl0N9RRppJ6J5QRl7l6Q8Q9m6m7k1k2m3m4j%M4M3K7
7756F7K7m9m7m3m3R1R2k0j9k0j9K6K7m8m7j3j2L2L2j9k0k0k0O1O1J6J7%Jm4m5l5l6l6l6L0
7738a11K9j5j5l3l4M2M2m2m3R3Ll8J12K2K2n4n6K0J9L1L0L0L1n9n9J6J5M3M4K1K1k9l0ppm
7721E0nm8m9J8J8k7k7M3M3O6O7n8n9J7J7QPl8l8MLMMM8M9n6n6j4j5j4j5k5k5K0K0NNN0M9J8
7701F4J7k7k7j6j5l8l8P0O8n9o0PR7k8k7m3m4O2O1J6J5poM2M2l3l4kkj8j9k5O4M2m8k5k5l5
7683c4N2qqm7m7NMK8K7O1O3J7J7J5J6ppk6k5mlo2o2j8j8N4N3k1k0K6K7j8j9L8L8l7l7k5k7
7664c9M7M9K7K8m2m1o0K9P3j6j1j1j7j6K6K6j9j9j9k0K5K3NNj8j7k1k0jQ7J3p7j12L9K5o6
7646a35M0L9N0M9J1J0m9M1n4n4k4k3kjJ1J0L9L9k0O9llk0k0JJQPL0L0K8K8p5J5N9N9j05j4
7627G2O3k6k8k8N2l9p1P7J8J7jjkr2o8K0k4k3k4k4j0j00O4O3M9M8M7M9J6J6k1k1j7j7n4n4
7610g4P1P0RJ0l2N8KJM5m6m6M4k5k5L3L3o2o3K0K0K9K9k3k3m4m3J8J6N0m0j2j1K6K6N5l5L6
7592I7L6n2L9mj52k5k6j1j2M1M2M4M6M4m6n3n2L9L9K2K1%jnoJ7J8q9q7L9L8N7N7p0p0K3K1
7574A9j5j4j0j1k7k7OR5N8l1l1k9L0L1o2o4MMJ7J7J8J7LKk4k6J14K4PPp3p1mnPOK9K8k4k5
7554c0J3J3N9O0j6j7p0K1POl2l1M5m3p2J7M4M2m8m8m9m9Q6Q5J7J8L8L9L8L9l8l8j5j5k0k1
7536C5LKL4L4o9o8L5n4mlM2M2ONl2l0q5O6P1j7J0p9MMO4O6mmJ9J9o4o3k6k6QRN4N6nr5l8l9
7516a17JR1m2m3J9J8J9J8M3M4n1L9KKJ3p6l5l6MMppO7O7l3l2J2J2K4K5k0k0K7K8L4n7j9j8
7497@l0N9L5L5J7p4n1n3J6J7P0P2k8k8o6K3p7J3N6N7j22l3J5J5kjO9P0o6o4L2L1j2j3M9N1
7480H2NNJ4J4J4J4m0l9q4q4M5M5M4M5MNo5o5rP9L5n5m5m6opJ9J9J9J9l1l1M3M3K4K3K3K4k3
7461G6k2K3K3mnM1M1p9p8lmjjkjllllQPQQJ0RJ0J0j4j3j4j4qj0L5L5K2K1n3n3J9K1n4n5ON
7439f2j7j6P8P8Lq5n9R1M7M7onJ8J7J6J5ppmmp9p8lln5L6K6K4P0P0l3j23j9P0L0L0r1%N8N9
7419A27m1m2j6j6OPN7N7L3n7k0k0k6k6NMNNJJK4K4p0p0k0j9jQ9L9L8k8k9k8k8j0rj5P4K8K7
7400F0p1p3llL6L6O7k2r6pR9J00l0l0m9m8mmJ7J7%%n6L4P8j1J2J2j7j6noj9j11l3J18P7j2
7381C7KKm2m3pQ3L8n2opoom7M4M3m5KKL5L5L6n5k6k6RQl5l7LLKLl4l4J7J7n6L5K8K9L7L5n9
7360c8L1N3N3m6m6PPj5j5kjL7L7J1p9LLp9P1Q2qj3j3o2o4P1O9L2L1n3L7j4j4oonom7m6n3L7
7340e9j0j1P0O9llm9m7K3K2k2k2K5K5P6j4k0k0p0p1M8M9LLM4M5j%l2l3J3J3K0K0p6J4J8J9
7321E6N9N9N2r8q9q8j1j2O3O2j3j2Kq7kJ47J3J2n7n6o3o2P4j5m0m0J02J02P4P4k1j11o6K4
7305C2RRl0l0n1n1K4K4k6k6jQ8N8N9p0o9j5j5QQL7L6qpN3N4L1L1l8l9o7K4K1K2jkM1n0J%k9
7285D5k9K1K2j9P1p9p8n2L8Q2pr0r1pQ3n3L7L7L7j%m6m6k4k4N1N1QQl7l7J5J5O0O0rj0qrJ5
7265@J5J5J5MMMMopppl6l8l8l8Q7Q6J2J2m8m7Q6Q7n4n5n3n5L3L2L3L2l6l6l6l6P0O8nnqpq
7245C3qj8j6j8j8PPPPOOK8K9p3p5L0L0J7J6L8L8kjkkl1l2J4J3J%%Jqrqpk3k2k3k3n3n2N2N2
7222i2JKM6M5L9L9l7l6m2m3JKM9M7MMmmM1M1j1j2n7n6J6J6pom4m3k0k1J8J7J8J8%J%Jpppp
7201i7n4n4M5M6J05J3l3l4n1L8L4L3K5K6k8j17L7L7j4j4J1J0j2j3l1l2M3M3LLL1L0m6M2J5
7184D0J5j2j2LR3P4p8q2PJ4J5k6k5j4j3QQnmJ7J8k8k6k8k7kjMMm5M5N0l9k0P0L6L7NNm0m0
7164An4n6jR0OOJ6p1J1J1j8j7L4L4K7K9J0p9k4k4m6M5k9k9opk1O9J01m7M1M2RRRJ0J9J9ml
7144A12n5n5rj0j3j2O1O3q8q9K5J14LLl6l6LMp1p2qpO7O7K9K8r6pJ8J8k2k2M1M1mmn3n3K2
7125a03K3PPQ1Q3l2l2J3J2PPl8l7l1l1rqj9j8k4O6Q6Q7j2j2ONo9o8qqqqP3P2or5n7L4K2K3
7105a9RRQJ0KKKKj2j2J1J0M3M3l2l2LKm2m1j6j6n0M0O5k6M7M8L6n4p1p3j2P8NNK5K3P5j5j4
7085F6j3j9j9l7l8j4P6j%k2k3Q6mLKRJ0l6l4j2j2L2L3lllkK1K2K7K7q9JM7m4J2J2l8l7k8k9
7065g4k8k8L9L8L9L8L0L0N8l1o3o1POK7K7j9j8n5n6J9J9O3O3m1m1K0K0K6o2j8j8N0N2K0J9
7047I7j35m6L2L2qpM5M7M6M7m6m5k3k3o3o4j0Q0J1J1noj2j2L3L2k2k3p4J7J0J0poOPnQ5R6
7028A02Om3m2L5L5P4p5o1o0L4L5K1K1k4k4K2K1N0m1J6J6o5o4J9K0K0K0mlM1M1o3o3J2J3J1
7011E3J0l4l3j1j1J1J1RJ0J0Rl4l3J1J0K6K6q5O3M1m8O2O3m6M4Q9jk6k6l2l2l2l2p7p7O6O5
6993A9l8l8l8l8PPJ4J5l1l0RJ0N4N4L3L4j2j1q9r0j1P9Q3qn6n6j2j2O3O3K7K8OOkkK1K0k0
6974E8j9k0j9N0N1N1N1k7k7j22l1ppjjN8N8k2k2J3p7mmL4L5j1j0k7k6l2N7l2l3k7k7J2J2l8
6955a33N1%jNNL4L3J6J6k7O1%j49r7N2J5p6jQ8M5M5J19l0RRk8k8J2J1j1j01K4K5M2M2kko6
6936Go4m8M3M9m1n9L2K6K6RRj0j1j6j6J01J2j2j3nnmnm5m7K9K9K9K9j5j5L2L2O1k9K9K8k2
6918A30j12n1R7RQkkm1m1k6O3N8N8J1J1o4o4o2o2J2J2L2L1L3L2k1k1K4K4l2l3l6l8J2p8J8
6900a11J8k0k1L4J23OOl3l3mnn5L5N7N6J2J2Lq7O7O8J1J1J1J1k4k4k4k4K2K1K1K1q4q4j0r
6882b6J1J1J0J1l3l3k3k4n4R7J2J3OPq9JO8O6N0m1%%j6P3L7n3r2l%jl1l0o8Q2P2P2j1j2oo
6863D7m7M2qqk5k3J4J4Q8kq6q5L8L8O5k4%%j7P4M0m9q7JJ2J2k6k7j9j9k5O5j0j0P0P1j5j5
6844F4l2l2o3K6M9N0k8k9K1K2n9K9K4K4J1J1J7p3k1k0J7J9K1K2n4n3J8J8K3K3l2N8J4p7o0
6827e2o0L9L9O6O7l8l8j6j5LR2P6j4o3o4JJk2k1k4k4p0o9J5J4RRR0JOOJ6J6k8k9m2m2j7P2
6808a10L7L6k7k7p3J7P2P1J4J5j4j3Q2pjjj0j0O3k7p0p0N0M8R8n2o9K1M6m4J2J3O0O1j5j5
6790A61n6n7j2j2J9J9k7k6j3j4o5K6M2M2LLk4k3kjJ1J1k2O7L6n4k0j9L4L6o9p0j2j2oprQ2
6772d0L0L0j6j6K8K9n6n6M8M8j8j6NLkjM1M3l6l6L3L3J5p5r1km2M8J03J4o1K7%%l7N1J31j9
6753A40k1k1l6N4j0j1j0j1Kq8PPl5l5M0L9J1J2l4l3oppoJ0J0N4N5J1J1l5l4l1l3M2M3l7l5
6734b8L8L9OOl9l8l7l7L8L7k6k6J9J8L7L7pql5l6RRN4N4J0J0m6m6l9m1m3M7M1M0n2n3K2K2
6716d4L4L3j1j1J1J1J1J1l5l4K0J9p4P4O4k7k1k2J8J8rql1l1k2k2K3K2MLMMj4j4j4j4L9L7
6697BJ6J6kkm6m8MLLMk5k4N1M9K8K8OOj3j2L3L3p6p5n4n3M5M5M6M4noMLo2Q6J28L8l4l3j6
6677A35j7j1j0J1J2k0k0k0k0j8j7NOm9n0mnL0L0N2N3k3k3k4k2klllK5K4K5K5k7k7J9J8j0j1
6658C1j0j0kkkklmnmL1L2j2j3LMLLp1p3L3L2RJ0l6l6K2K2n3n3L9L8l6l7L2L2L1L2j2j2O2O3
6638G6K3K3j7j6q2QN3l6q3q3M6M7k2k2nnQ6mJJj0j1j0j1L1K9m4m5%%K2K2nnJq9P1P0K0K0%
6618D5JK9o1ooo7K3L7n3k4O5PPK3o5m9M1N3N4M7m3j4j5l2l4L6L4O4k6n9R0L1L2l5l4n4n2o0
6599g0L1N4N5j5j5L3L3J0J0n6n6J9J8l0l0qqk7k7k7k8M1M0L5L3j4j03qrQ4Q3L9L9L0K9m5m5
6581I5r6r7RQM7M6m8M1klQ8o2k0j8M4M6m8m6llJ%K8K9o9K0J3J5k5k7P4j5o6K3O7k2o6K3J2
6562gJ0K5K5k1k0j5j6OPk8k8k8k7O7O7M8m1j31m3L7L6K4K3Qq1j00N0J16K6L1L3Kq7KJmmK5
6543a2K4K4K5j4j5j4j5k3k3P6j3l2N5M5M5l8l9POPOJJJ5p4k4k2K0J9n4n5J4J5rqM5M5k8k9
6524d6J1J2J1J2NOOOk6k8J7J7P7P7n2n2l5N6N5l4llq4q3l4l4NMQ0j1J7J8NOo4o4K2J12O0O1
6505A05L5L6m0l9n7n7M7m2j04M5N6N4M5m4l9l7k0j9M9M9j8j07l4l5M0M1M1M1M2M4q7KM5m2
6488dl9l8J13K4r3N5Q1o9k0j9jjjjL1L1j3j4mmp6J3JJPPO1O2L7n2J8J8k8k7pQ2j7j06q8KP2
6468fj9m3m3K7K6KKK4K4o0o1N1N0j9O9J5J4L1o0n3n4J8J8M0M0o8o9J16K7k5k4J4J4L9L9no
6450H5l4l4J1J1J6J6lr2l4N7k3k2%%K3K3p2p2K7K7O9k1j6j6M9M9L2L3m2M8lkm8m7M7m2j1j2
6431b3j7j7J3J2l3l2K0K1M3M2k2k0j6j6l5N5N9l0m3M4K8K9nr3L1L0j3j2N8N7M3m7o6o5J4J03
6414I7RQm7m7m6m7N4N4RRj8j9j8j9kjjkklK0J9KKm2m4j6j6k2O8L2L0opj4j3l5l6J5J5L8L7
6393eKKq9KoQ4M4m5llq2Rk5k4j8j9Q2Q1L6L7QRl1l1n3L6L6n3k0k0l1N9K9K8L5L5KKLKo6o5
6373b6j40m9J04J03K5o4K8K7j5j7r5oM9M9P1P1lmqqqrn8n8j3j4m4m5RJ00KKj5j4mlJ9J9k8
6353g0k9M7M7QRL1L2J1J1l3l4o1o1j7j6l6l7L9L9RRl6l6M5M5R0R0jjk3k4l9l9n1M0N2l7K0
6335gJ8l7l9O6O7ONj13k5l1N8M1m8j3j3MML5L4l9m0j8j8j8j8K9L0L5n5L5L5L0K8K0K0n5n4
6317d1O7O8P4j7m5m5K9L0r3kM6M6O0l1qpM3m7m7m6Kq7m2M7M6M6j7j8n1L7j3j3k2k1K3K4l9
6299f4l8j4P6J9J9KJj5j7OPL6L8pql7l7j5j5M3M1llNMj8j8J2J0M0n0l0l0j4j3nnj6P4Q4nm4
6278dm5n3R7M0m9J6J7Q4ok7k8l9N2L1L2l8l7J2J2l2l3L0L0PQl1l0l0l1L4L3j5j05mQ5K8K9
6260D0j5j5j4j5MLMMppqpK4K2K4K4J7J8k2k2n1M0j0j1K2K2k4k3m1m3J13K3l8l6p1J9L3L3J7
6241B6J7k7k7J7J7K5K4n0n0k7k7J8J8M9M9n4n5LKJ4p6k6O5L0L0LKL7L8J13l7n7n7j0rm8m9
6223h9J0R9k4k6L0K9k7O4M8m3k5k6k2O6k8k9l1l3J3J3O6O8l7l7MLK7K6j9j9K7K6J4J3k6k5
6205H0q3NL1L0K5K6m5m4l2N7l8l8M4M4l0l1j0j1L2L4j3j3L8n3l8m0r1%j5P6J14l4k1k1K0K0
6188b5n0L9L9m9KKmmM4M2L8L8J1p9n0n1J0J1nQ5Q0p1n4n5K6K7K5K7llm6m8N9O0m5m3K3K5L0
6169E8n9J9J9qrk0j8K4K6ooJ7J7kkm8m6j5j5K9L0K0K0k4k4M8M9k9j19m1M9J5J6j4j3K6K6R5
6150H5Pm9m7n3n3K2K3K4K5K4K5j1j2j1j1L6L7Q7kr0q9J0J0K0K1K0K1M2M2M1M2m4m3j13j12
6133g6m1M9M4M2m8m9K6K5LLK4K6j6j5P9j0k9k9J0J1MNo7K2k3k3MNo0o0P4P5ONj3j03m1M9L7
6114g5L8QPQPL0L0L0L0J7J7n7n8OPr2r3kQ7qrQRQ2Q3n1n1n0n1qpJ0J00J00Rm0m0ooj2j1Jq9
6093i2L6L7K1K2J6J6J6p3j7j8o6K5M5J34R3j18q2OMR5nr4JJM6m4j9k0k6k6K7K6P1P1j3j2l5
6075D9l5l5l5L9L9j0j1rj0QPo7o8mnP1P0q3q4N2N2K5K6Pq3n4L7N6N5RJ0oQ5O4q6p1p0ooL4
6055d3L4Pq2L8L8M4m3k2O6p5p6j6P4pojjnnnnN4N3k0k2k0k1k0k0J3J2J3J3RRL1L0m9m9Q4Q6
6035I5k1k0n8o0m0N1N0m0MMkjj1j0J2J2j9j9K5K6K3K3n0n1m8m7l3N7J44oRQj9k0l5J14K6o5
6016Hqj0J2p5j6j7m2J07J7J8M2m5MNl2l1l1l2J8J7J8J7mmmmM9M7q0q1k2O8J06J7L9n2m5m6
5998g2n5L5PPlmp3p2PR7Q0rm4M7R6n2q6q7m5J04P6P4L9M0k4k4K2K1ppk6j14p0K1R6Nm6M3L1
5979B8L2%%M5M5p1p1k6k6N0N1k4k4%jj%J8J9k7k5j0j0N9O0K3o7k2k2L8n2qQ1k1k1K4K3Oq3
5960a0l9N0j9k1j5j4J3J3l2l2J7J7J7J7L1K9m4m5QQPQJ2J2O6k2o9K1N8l0j3j3k0j9K7K6L1
5942C1n7pom1N0J1J1L8L9p1p1L4L4j1j2l9N1M3M5j10k1O4k4j4j4l1l1J4J4p7p7k9O2Q1j0r
5924a40Q1O4k5RQM7M8k8k7QQL1L0ONo4o2r5nM9N0N8O0r6r6o2Q8K6K5ppj9P0O6k5j9P2J9K0
5905A71q0q0n3n4%R0l1l2l1N8l1l1K0K0j3j3J0J0ppj8P1J02J2poM1M1o3o4popnk2k1l3N8L5
5886A7n4lQ5J5J5k5k4N5N6k0j9ook9k8qpL1L2Pq3M2M2k7k7l7N0P1k0J8p3n9K8l1l3M9m0o4
5867a10K7J2J1O1O2K7K8j7j7m1m1m0m0L0L0P4p4l9N1rrj1j2K9K7P2j7m8m7K1p0n9R2ooK7J17
5849H5l7l8J3J3K5K4%q9r3r2J2J2j1P9K8K8M0M0N1l8k5O4j4j4j7j7ONrj0J2J3j2j3j2j1j7
5831a9j6o7K3K3K4K9K9k4k4k4k4j0j0L6L5k7k7kQ7J5J5J6J5K6o4n1n3n1L8O7k3m5M6j1j1k5
5814h4k5p6J4L2L1J5J4O3O2p1p2K6K5K1K0O2k8k1k1l3l3M2M1pqpqlmllj8j7L3n7L2L2K7K5
5794A8J3J3k6k5q5Mjjk3k3K2K2O5O4P1j9m4m4K6K6MMMMrrmr3JJj0j1N4l8J4J4l8l7PQM1M0
5774@l1N7K0K1qQ2O6k5p4p3j1j2J1J1N1N0Kq8q1PK5K7qql0l0RRj3j3J7J6ooN7N7L4n7o2o2
5754f9PPj6j7j6j7M0M0nnm6m5j6P5nQ5M4m3O6O7l8l8n4L7j5j4k1k1j6j06N1N2M6M5m4m5N9
5736IO0POr4nK9n9KKl0O0M8M9L8n1m1l9p0K0L5L5M5j05K5K4j8j7J0J0j2P7MNm5m3J10K1l0
5718G2k9j2j3qqk9l1N5N3J0J0jjm6m5J3J1rj0M4M5NOm8M2R3Mr4lJ0J0L0o1r9N0J2p8lQ6J52
5698A85Km4m3JKm4m4j0qO4O5l8l7KKP9j1l6l5M0M1n9n9q8Km4m4J8J08N6N7n5n3j06j5J11J10
5680G2O2k8j1j2q9%J1J3k5k7K2K2K8o1jjo3K6L6n5M6M6k5k6J9J9j3j2l5l5J7J8K8o1p0J9O9
5662g7O9J3J5J4J5k8k7onK5K6j9j8QRL2L2o3o2j8j8K0K0l1N9K0K1K1K1J6p3j07M3O0O1mr4
5644c0o3Q6M1M1o0n9j4j5M8M8N5l6n9o0k0k1k3k3mQ6M7m4o0L0J6J5R5R6J8J7n7n7o6o7RQJ3
5626f9J2l2l2K5K6P6P6m9M0n5n4l1l1K0K0q3PK6K6N5l4ppJ5J4J4J5k5k6K0K0llK5o5n7n6J02
5607h5J02lmP0k1m8m6lln2L8l0l0l5N4k4O6K0K1k0j9j5j5k0O9L1L1qqk8k9k8k9rj0M7m3j2
5589a28P8P2j8k8l0m0M9M1M0L1n8j07M2K8K7j6j6N9N9K6K7m3m3q5MQ7Q9NOJ4j35m8m8P6P7
5571I4m9m8k6k7K0K0k5k5K7K8p7j22QR8R8OlL9q9r0n0L9L4L4j1j1O4O3NOOOl7l5l6l7M5M6
5553a2%%J9J9K3K2ON1L3n6o4j9nnK2K2k7j16l2N9k1k0NNN2N2oL9K5o5j06j7N7J1j9k0k2k2
5534a32K8K9K8K8j0j1n5r9m3M7L3L3O5k4K3O7J1J1rql7l8L8L6j9k0m2m2J7J7K3K3q5MK4K3
5517f6R5Op8p9O1O0N9O0l9l8l9l7ONm5M5j0j0n0m9N7N7o8K2J7J7K2K2K9L0K9K9mmj3j4N9r2
5498E2p9RN5N7L7n3n9n8m0N0O3O4ooj9j9RRl4N6K8K8M1M1l4l4n6n7j7j7J03J2j01j01M4M3
5480A1J9p0K4K2k7k7K2K2k3k3J6J6L8L9l9l8N6l3n8n8J0J1j5j5PQL6L6j0rqqqqJ6J6l4N5M6
5461A5M7K8o1o0o1k2k2N6N5J0J1J1J2q6q7M8J38L4n6l2l2k1k1J10K2j18l0L7n3K8J17j9k0
5445b2n4n4L5J24l0l0k0j9KLK7K6j8j9QPo5K4M0L9%JJ5J4l4l6M2m6m8M3K4K3K9K9k2k3K8o0
5427a7j6j6l3N7M8m0l0l0J8J8k7k7L7L7qqJ7J6k8k9M7M6J1J1l5J15J0j40l1l3KLN1N0n3n4
5409f1K8K7k3k3L1n9qrN9N8j6j5k4k5j9j8m9M2O4k6l2l2l7N3J7J06O8k3QPk1k1L6L6j0rm4
5391C6m4n0M0J%K7K8l4l4J1J0n7n7M8M8n6n6J1J1M4M5N6N8O1q8p7J3J3J4k3k3M2m5J0J0k0
5373b7O8lmLMm8m9L1L1RRL1L1MLK9o0o1K9k6k4k1k0J1J0j1j2R1R2l5l5K6K7P7j4q7q7L3L4
5354E9n3n2j0j0j3P8P6j3J3J3K0p0k9k9l5l5M8M7n4L5m2m2j9j9O4k6OR5J00J0M3j06q4OK8
5337@K9J3J3L6L6o0o0q7LM3M2J7J8n4L5Q9kk9k9l3N7l5l5O4k6n0L9L4n7j2j3L1n7J3J4j0r9
5319a22nnM2M1P1P2k6k6l6l5mnP2j8o4o5M1M1O3O4n6n5lmj4j4j4j4M8M8K6K7l2l1l0l1K9K8
5300DM6M6L2n8n3L8l5N5j3j3k0k1j9k1j4j3j4j4qqL0K9N9O0n2n2N1N2l7l7M8m2k8k9j5j4J3
5282f7J3k4O6k3k2nno7o7j4P6J15l4k7O3LLMMj9j8l8l7M5M5M0M1k6k6lmo0L0N1l6o6Q5RJ1
5263A6Rq1n5L5J7J6K6K5m0m1k1k1K5K4J4J4qrl8l8O7O5l8m0m0l9K4K4n1n1N6N7j8j8P1P0K7
5245C5K6j2j1l4l4j7j8j8j7J5J6J5J6N8N9m5m5m3m3KKMLM9M8J1J0J0J1m8m7klmnM0M0NMNN
5225D3m8m9lmO0O0j5j5QRl7l6qrJ4J4pqJ5J5q6q6J9J9%JP6P4OOo8o9J6J7J6J6k3k3N2N1K1
5205C4K1n4n3poL8L7QPl6l8j0j1j0j1N7N5j3j3j17k8N7N7kjM3M3L9L8o6o6K1K2lr2o7o6O2
5187a31O3PQPQN8N9p5p5J%K5J13m6m6NMj5j5PPl7l6QQJ5J5N9O0j3j2o8K2P1j8l1l1j4P5J9
5167F1J9L9n2r1jk1O7P4j5k9k9J0J1LMJ0Ro3K7k4k3KJJ7J8N8l2k6k6J2J3o1o2L0L0M0m8q6
5148a34NN3N3K0J9M9m2n7n7J2J2ooK3o8L9L9L3L2j4j3p1K0O7k0o7K4Q6mk2k0KLK4K6j9j8o
5130cr7l4N6R5Ok5k6q2QJ7J6%%M4M3k9l1K5K5r9j0j2j2ooJ8J8J8J8K3K4j6j5q0J0O4O4k0k1
5111c2k1k1MLm1m2O0N9j5j5mmM7m3NNm0m1l0O0M9M8M1m7k0k0l3l4j1j1O9O9%jo8K3J7J7L9
5092B1M1l5l4J3J3QQJq7J6J6j39J0Q2qj0rK9L0J3J3j5P4m8m7N3l5ppL2L1J8J7k2k2j22l3N2
5073h9N2K6K4m8n0k1k1N4N5j1j2l3l4P3P2klNMP7j2l8l9PPm6M3k5k3o5K4J9J9m3m3o6o5Q5
5054a43Q5J1J0j8j9JQ9R3Lm6m6k0j8K8J19K1p0j9P2n1n2k3k2Q5Q6qr8N5r6j12k2mmM7M7j3
5037e2j4RRm6m7N8N9K9L1rqq7KJ10J11k0j09o4K6J1J0J6J7p7p8N7N6M6M6KJl8l8L7L7k5k6
5019D2K0K0l7l7L9L8J2J2o4o2k7k6M9M7J2J1j1j1k4k3K1K1J9J8j05j7kjK7K6l9l9l9l9P4P4
5001b1K8K9j3j3o8K1O7k1l4l4j9P1J16K6o8o7k9k8j5j6J9p2m6M3J43N2n1n0o2K8KLKLOq4p2
4983b24P8K6K7J3J3N5N3L0o1nnj1j1m2m3Q3pK2K1k8k9k4k5Q0P9non0m9j6j6j0j0k8O3O2k6
4965b6O3O5m7m6L5L5p0o9J5J4k6k5j6P4K4K2j5j4j6j5lkM8m1j5j4L0o0K1K1j9P1M5m3o2o2
4947a23j5j5Q4Q3O9k1rj0p3J6L7n0l0l0L4L4M3m5MNkkn8L2R3Mp4p5M2M1j0rM7m1l6l6L8L9
4929a9J1RQ2ql2l2k1k2k7O1K2K2MNO0O0n5n4Q9o1k1k1k1k2K4K4j3j2j3j3J5J5k4k3r6oM9M8
4910a6J3J2Q7mm3m2m7m9N3N2k2k2O0O1Pq3m1m2JR0O6k4p2p3J4J5J5J5J0J0N5N6n8n6l5l5N6
4892a6N4P3P3M4m6m6m7J9p1r3lj0j0J8J8n6n5L0J19K2K2K9K8o0n8j5j5RRLLP8j1o5o5L7L8
4874a6kko2K9k2k2OPj6j6R5R4K0K0l3l3q8%Q6mn2n3M1L9mmq3q3Q2Q1o3o4M1M1J1J2J1J0KL
4854IllM3m7JLj0j2j1j2J8J8J6J8l5l6RRppj2P6L3L4l7l6l9m0NNK3K3O7O8n8n7J7J7o6o7K8
4834e5o2kkL8L7L6L6p5P3N8l2NNq3q4M5M6M1m6k0j9L6L6L1L0K5o6q8KK0K1j9j9l9l8O7O5l0
4816b6l2L8L6Q5nk9l0l8m0j2j2p0K0P4P3kkn2n2P6j3o2o2o8K2K5J16J8J9K9n8%JJJp6J3QQ
4797g8K5K6M1M2O8k2j6j7q4q5N0N0onL8M0l1l0k4k5o0K9k1k1R1R0M3m7o2K7K7o1r2kqqpQ3
4778d2j2j3L7L6KJq8O2O6k3Qq0RQK4K3m9M0pok3k4OOj7j6L2L2L2L2J5J5k4k5k6O5J9J9j09
4759Ej8k5k4Q8Q9j6j5RJ0J0Ro4o3J0J1j5j5K9L0j8j8j8j8J9J7k6k6L0L0j4j3K0K2O6O7J5J6
4741A96k9l0j2j3J0J0k9k9opl4l3M1M1OOPOj8j7NNpoq0q2j0rL3J23N8j20q2R7J57k2p5p3q3
4722a05q3N3N2P4P3l1l1JKJJo0o2P4P3M3M4o2o0l5l6J0J0qqL7L6MLLMj8j9j9j8l4l4J1J2O8
4702c4O8o6o7JJM6M6O0O1j3j4q5q3N0N0j7j6NOl4l5M1L9J3J3n5n6q9KN6N6MLm2m1M8M8k6k7
4683h3j1j0O4O3M4M4m1j30l0l0M5M4n5L5PPM5M6k9k7QRl5l6M7M6K2o6L6L8Pq1l2l2L7L7k1
4665a8k3K3K2k2k2j%J0Rl5l6mmmmj0j0rj0N8N8J3J3MMMNj9j9k0k0j4j5j5j5O0N9Oq5l4l3o7
4645b20K2N4N4l7N4qrK0K0n8n9J7J06Q4o4rQ1J9p0o5K5qrklM0L9l3l5K0K0k5k5KJk1k1l5l5
4626a73M0M1J0J1J1J1K1K1n4n4n5n6K0J9K2K1K1K2OPPOJ7J6ooK6K6j9j9M6M6PPo8K1J6j33
4607i8q4Ol5N5O4k5QQQ5Q5J0J0l4l5M0M0m8m9k5k6J2J2l3l3o0n9J5J5M1M0M1M0m8m9lmJ14
4589gJ13q1q0l7l6l7l7O5O5j0rllM2M3j8j8R4n5q2QK3K3J9J8k7k6n0m9K6K6P8P7MLm6m5k4
4570e3k3k1k0K4K5L7L7l7l8k3k4k3k4kkP3P3j6j6o1o2J%M6M6L8L9o7o6M9M9M8M9j8j7o2o2
4552a03P2P0N1r8k5k6J0RN2N3k2k2n1n3N3N2K1K1j14j14KKP7P7l3l3M2M1k5k6lmJ7J7L9M0
4535F6l5l3k9k9lQ7J04m6j00j1O3O4l1l2n3n4k7k7M8M8k9k9J5J6M8M7LLrrrrlmJ9J9k6k5J9
4516GJ9NOr9j00M1M0mmM5M5%%m2m4k6k6O0l0J0R8J12K1j12j11n8L2L2L2m3M7J8J9mlJ8J9l5
4497a5l5j2P8M0M0o0n9j4j5r0q9MNpQ3Q7lq2RJ13l7QQJ3J4l1l2k3k3K2K1J2J2J8p2j3j3K0
4478a18p1m3J07Q6Q5M5m6m5M4L4L5o5o4l0l0pponk8k8L1L2j4j4M4M4l1l1J8J7k2k2o6K4J8
4461a29J9L3L3L3L2l6l8QQO1O2r3lk8k7k2k2%jk8k9N8l2O4O4k5k4k5k4N2N3OQj7j7j8j8JK
4442e9JJj1j1L4L4K7K9k2k3Kq7l8l8N0N1NNj4j5o5K5K6K7L2L2J6J8nnK3K2n2n1o6o6j8P3Q2
4423c1rLLOOj6j6m8m7K8K8j4j4QRj5j5QPJ6J5k9l0LLR9Qp1p1Q9Q7Q9Q8m7m6l0l1J5J5j7j8
4403A8P3p7k9N8%%j6j6PPl3l5m5M4Q7kk1k0j8j7m0m0L5L4L5L4k6k6l2N8J3J5p8p9J3J02N1
4384C4N2q5q5j0j0klklK8K8k2O7j4j4J4J3n2n2K3K3N2N0N2N2j7j6o2o1m5m5j%j4j4L1L2M3
4366c5M3K2K1mmk7k5qqL7L7MMp0p1J1J1O7k2n4L6N8l1n2L7K5K7l3l3J2J1n2n2jjn5L6j5j5
4347a69K0K0M2M3l2l1L8L8Rq1l6l7Q8kN7N7j34J5k4k5rrM0J29M5m5j0j1llj4P4O9k2m0m0q7
4329h0q8J8J7J8J8n5L5K3K3j6j6J6J7J7J6J1J0j2j2L1L1m9m9J0q0l4N5N4N4m5m5L4L3J1J2
4312a7J8K0rqJ2p7k8k7J6J7J0J1M3m8p1p2O5O4M6m4m0M9J5J6L5L4rj0J0J0l4l6k9k9opJ9J9
4293g2K5K5l3N6OOk1k2k2k2J4J4J4J4j1j0L5L3N3N4k8k7K5o5n3n3n8L3K7K7l3l3J2J2m7m7
4275a72N8N8llM1M1k3k4jjK8K8j1j1n2L7L1L1k9k9pqj0j0o1K9K1K1j8j8L9L9j5j5M2j07%j
4257h5K4K3k1k2J0J0J0J0m3m3L2L2J4J4l1l2K4K3Q9n8o6K4RRk4k5M9m1j1j0M9N0N7r0l0l0
4239a00PPK9L0K0J8k9N8J4J4k6k5k0k0N4N5L7L8o7o7m7m7LLm0N0P4P4m9m8lmL7L7l7l7o3o2
4221a32P2P2p4p4L0L1L5L5J1J2ppopRPlQ7P6j6o3o4l9m0ONM7M7llJ1p9k3k3k6O5j1j00NOK2
4201a09K2OOOOL5L5l9m0m4m4%JM2M1lmK7K6m8m9M6M5o0n9O2O2l4N7L2L3l6l6J4J4QRRq0q1
4181a22RK4K4O8P0K2o8K8K8J6J7l2j22l0O1m7m7O2k8k3k2onL9M0k5k5klQPN2N1J6J6K7o4r4
4162h0ml9l9j2j2O3O3J3J3m7M3R7n2q6LnmM7M6j0j1l3l3J0J0L3L1o5o6j1P8N9O0mmo9K0J4
4144A7J5N8N9j7j7K2K2m8m7p0J9k9l1K0K0k4k5K4K4N1l8MMm6m6J5J6l0l0K2K2k8O1M3M3MM
4126F3rj0M6m4p4J4l6l7p2J7J1J2J4J4l7N3j1j1k8k7OPl2l2k7O4J3J3Q2Q1kr2k8k7J7J7PR6
4107A1JKq4q5K0K0kkM3M3K3K2M0L9j9j08qr8K8K9k3k2L3L3m1N0k4k4MML5L4J8J7%R0j0r8n7
4088f6L3P6P6M4m5p0o9n2n1LR3QQJ8o9L4L3OPLMMMp9q1k6O4j6j6L4L5J2J2j1j1m5m6k7O3P4
4069c2j6mnkjM8m1j1j1K8K8m0m0n2L9Q4op6J5PPl3l2kkO7O7J6p3k2k3J8J9J9J9J8J9J8J8j5
4049A5j5j5j5l1l2l1l1J0RJ05J5k7k8J2J2M5M4K2K2k1k1m3m3K4K3L0K9n3L7j4j4m2m3KLp0
4031a30p0N6l5N3N3K2o7J5J5j3j3N5N5L1L2r8r9j05j5%%J41J40k2k0KJJ9K0n4n5J2J2M0n1
4014g3m6m7k7O2K6K6j3j3Q9Q8Nq5j3j3K0K0K1o8p0K1K7K6pqj9P0P0k0n1n3l4N6K9K8J2J2J1
3996E9J1l4l4l8l9L6L6L7L7m2M8K7o4m0M7K6o5j3P5l9l8M0M1%jjjo5o4k0k0m0l9J4J05J3J3
3978c2nr6J0J1J0J1mQ6M9r8n8L3K3o7MMjkJ1J1J7J7k2O7Q9JN1N1q9q9l8l9OOJ1J1J1J1k6k6
3958h0o6o5m8M2R3Lk9O2M4M4L5n4j6P3O0l0m9m8l5l4J0J0L3L4Q8%p0J9n8n9N3N1n2n2OOK9
3940e0K9K1K1j03j4M7M6n3n3qrL6L7OPj5j6J0J1n9o0j7P3K2K2onj2P9M4M4n4n4j4j3J0RLM
3921c4M1j06p2p2N4N4l6l7RRK6K6k3J28N0r7n6L5N4N3J4J5j2j2j6j8J1p9j4P6P1p7r0%R2K
3904c1J3J2M6M7k9k8L3L4p2p1J4J3M6m2o7K2j5P5lr2p6P5K8K8J2p7K0J9l7N3M7M7K8o1n6n6
3886a01j7j7ooJ7J6Q3Q2PQm0m0m0m1K3K2j7j7J3J02Mq5m5M5O2O4k2k1K3K3RQm2m3k6j17k2
3868a54O9J09l8k5k4K4K4K3K4QQl7l6qrk7J22Q8o3j4j4m5m5M9l9K7K6K1K1j8j8r1r3O5O5Q7
3850F2Q8l5l5q0p9j3j2J0J0k4k3N1N1J8J7n7n7K4K4KJK3K3n3n2j5j4N4N5L3n6l4N6L6L6j3
3833B2j01j5j4p1J9M4M4MNl4l4M1M1m0m1M1M0j7P1N1m0J4J4l7l6lmJ9J7m1m1LLO3O3j1j2p5
3814d8p6N9N9n8n8j4j3K1K0K1K0K1K1M2M3l5l4L9M0n5n4j0j1K5K5k1k0L9L7l5l6K6K6K7K6
3797E9K6K6n0m9k7k9J7J7l8l8PPK0K0n5n5JJM6M6k4k3K2K2J0J0J1J0m3m4m3m4K0K0M3M2O1
3779BO3j02j03RRRRJ6J5opl9m0OOM3M2K1K0K7K5m7m9m2m3L3L2N0N0n4n5OONOj9k0j9k0L8L7
3759h0L7L8NMNNNOK2K3M5m4l9l8N2N4Mq5m2M6M1m9l1l2J3J3m7M3M2m6jkj8P0M7m2n5n6l9N1
3739g5J%RRL1L0K9K8p5p6ONOOk8k7J7J8M7M6k7k8j9j9MMjkj7j8j1P9K2K3J7p1l2N7M7m0j4
3719c9P5J1J0q3q3n6L4N8N8m4m4PPm0N1N1m0J9J8j0ronn0n0L1L1LR4O3O4l5l6n5n7j1j1pp
3700i3j2j3P6j4k0P0Q4mj8j8n6L2J7J8L6j12l0k9LLK5K6m0m0NNL7L8qpo3o2J3J3M3M2M8m2
3682d7JJk7k7onK2o7l2l2L7L8K8K7j7j8J3J3q3QM2M3N4l5JKM1M0l2l3k7k8l1N8J08J9j02j3
3663f6K7o4POJ%j2j3O3O2QRRQo2o3M2M1j3j4RQopk9k9J%m4m5P2P1mmL9L9j15k6L4L5J7J6J3
3642B1J3o2o2MNK7K6K8K8j6j6J0J0%Q9K1o9RJ0l9l9p9p9k5O5j0n6P0k1K2K2K1o9KM6m6m7m3
3623b29m4Q3Q4L8L8l0l0l0l0PPQPP3P2kkJKm3m4M6M6nmJ5p4l1O0l4l4k9k9M5M4O6O8n3n1k
3604b0kj2P7Ql8n9o0j7j8j%jjP6P4%Jkkm6m7MNMNnmO7O7K1k5q8Jk9O0l1p6M9R3J1l4K5o4j05
3582a39M6N8J2k3K3OOnn0q7Lj0j1L6n3oQ5N7J02O1k9p0k3J8O4L8n2j7o2m9m9mQ7lr4o6K5N9
3564a16O0J09l9o6K4K3o6r4N6J5j35k0J30Q1Q1o5o7RRL0L0l9l9k8O2O1k7K8L0j5j5p2J7J7
3547c1p4j6j6K4K3J8J8n7n6N5N6O0k7n9o0M1M0J7J7J%m2M7llj2j1Q4oj4j4j4j5j5P4K5K4l8
3529D1l7o0o0K7K8P7P8j0Q0j5j64m8M2k4O5l9m1l5l5N6N6j9j9L8L7j3j2L0n9n4n5k3k4K2K1
3511a48QPQPl3l3J2J2L1L1L1L1n4n3llJR2M1L9l7l9j6j6KJM6M6m7m8N8N6mnm8n0jjM4M4k5
3491a6k5k5k5RJ0RJ0O3O5m1l9j4j4m7M2P5j5l2l4k9k9Rq2l3J17K6K7O2O4j2j2%j%jk8k8l3
3473b7N5j6j5n0n0J1J00NOj8j6o8K2%jNNJ8J9N1l6j22l2K2K3j08j7O7O7M2M2k7k8j1P8K1K3
3455D0J6p2o8o8K3K4K3K3JKJKm2m2MLP7P5k7k8l3l3j0j0N2N3K6o1J2J2qQ1N7r4lln4n5K0K1
3435f3J8J8K3o6M1L9l3l5k9O1N5N5m5m4n1n0L7n3L7L7M8m2RRk9k9J6J6K1K0q4q4J3J3Q9Q7
3418B5m7m8mlmnl8N2N4l6Mq5n4R6P9j1l9l9Q5Q4L0o1j5j5J5p4n8L2P7j2l2l1J7J7J7J7m3m3
3399i6Q3qk7k7K2K1q6O4K5K4oon7L3jjo5o4j5P6M7M8QQn1L8J08m2q6q7OON6l4j5j5N4N5j%
3379hn1L9KKr9N1K0K0J6J5p1P7M5m6m7m9j6j7J6J6P3j8o3K6P3j6l9l9J7J7O6k3K6K8n9o0l
3361g9Q6L4n4p3J8O0N9M8m1JKm7m5P1j8qr8k8O2R3Mk4k4l0l0j3j3r1jQ0rO9O9L2L3l5l5k5
3343@k6KLm7M3J5J4k6k7M9N0K0p0r1lJ6J5J6J6P5j4L7L7j4j4q6LmmKK%Jk8k8q7O2J10K2k9
3323A2k7N3l6q2q3K4K5%Jj8P2N6l3l1l0K2K1j6j6m1m1K2K1R7OPR6k1k1k0P1kr2JJk2k2L1L0
3304A5N7N7k5k6o8o7R4NJ1J1j6j7J4J3r2r3kQ9%JK6K5m0m1RRJ5J4o9K0P2j5J3J2PQK9L0rq
3285F8n1m9m9M1ONL3L4M1M2q1p9m4M6J9J8K0K2jjl4l4r0jQ2pmmK8K7NNM7M6l6l6l7l9K9K7
3265A4pon9n9K7K8R4R5j9j9j3j3l1N9L6n3qqj4j4n7n8o3K6N7N8J7J8j1j1P9j1k6j15J0J0p1
3247a18K0J4J5mmlmJ8J7k7k7J8J9O4O2qrmr2MMjjJ7J7J7J7k6k6J8J7J0J0J0J0rj0J9p0k2k2
3227g0qQ0nr5m5M5J0J1N5N4L7n4r7rO3O1l2l1o5K4l2N7nnk3k2L3L2m2m3N8N7J2J2K8K8m7m6
3208a9j4j3N9k9ppJ1J0k7k6J9J8N3N4m6m4m8M3qqRRN8l0l7l8K6K6J9o8LMopk8k9O3O2p2p2
3189a37j1j1J2J2P1P0mkL0L2j3j4m4m6j%lkk5k4RRQ5Q3m7m6K6K8lmllm3m4O1O0J0J0j2j3n3
3169@n2N1N1j3j3RJ0L3L3j2j3o8o7k4k3QQj5j5L8L7L7L7m7m8klK2K2K2K2l4l4j2j2kkm7m7
3150a65K3K3k2k2L2L2L1L2J3J4l2l1L5L6j0j0j0j1n5n5lkO3O4M8j01m5M5L4L3ooJ5J5k9k9
3132e6j4j3L1L2l5l5l4l5k6k6J9J9K9L0j6j6J4J3l7N3%%o9o9Q8Q8O4k6k1k0k1k1KR3j3j03
3114a31L4L4OOL2L2m2m2J9J9L1o0r3lM5M5rj0O0N8M9m2LML6n3llJ8J9J8J9q7q7M7M7j1j0l4
3095c9l3L6L6j0j02o3K8N0m0l1N9LLj6j6o1o2Q2Q2L2L1M2m5m7M4k4k4N7N6l1l2lml5N4MNo7
3077h1o7L8L9lklkNONOj1j0J8J8m9M1N8O0K8o2j12k2K2o8r8N1N5RM4M4l3l3l3l3N2N2OPML
3057e1j9j9QPPPk0k1JKl3l2M2M2K3K4K3K2K1K1q3m0N0m0k5O6J15l4j9j9o0o1J4J4MMMMM9M7
3037D5k7k6rqn4n4L9L8L6L4k3o9r1kjM4N2Pk2K4R0%j9j9k6k5llllONONJ8J8n8j3L6n3p1k5
3017b04N2N1J0RL9L8m6j36K7K7K2K1M7M5k7k8m3m3KKj6j7N3N3M5m4q9%N5N5J5J5J2J4rqJ2
2998A1J4o0o1m6m6L0K9MNl0O1J01J2n7L3l9l8J3J2K4K5j31m1N2N1N8N6j6j6P9j1n1n0j02M8
2981g7O9k0m0N1J27L8m0m1p8p8k8k8k0P0J3J4N9l1llK8K6m6m8K6K5J9J9J9p1K5K4J5J6k9k8
2964b6%Jp0o9k6O4J4J3k8k9mQ5J8J8l1j21L4L5L4L5l3N6N6l3qqN5N6K1o9j8j8l6l6j4j4M7
2946d9M6k2k3J6J05J0J0m6m7k3k5K9K8m5m7L9L8L1L3Nq4L5L5L8n2p5p7M1M1l4l4M6M7M5M7
2929H2lkkkn7n6J9J8K2K4k2k1M2M2l2l2qrJ5J4p5p5LR3K4o5q4q5O5O6K6K6n2L8J12K4j4j4
2910D5k0j9j9k0K5K4l0l2qrk2k3K3K3l2l1P0k0o7K4J2J3j1j1J1J2J3J2L5L4K9K8j6j6k6k5
2892b4m8m9M2M3M1M2j1j1Jq9n7L3k4k4J5J5N1N0O2q6j32J7N6N5l1N9N8O0m0m0k6k5k6k6NN
2875e9j7j7L8L8l7l7ppopN3N2QOp3p3JJO9O8M0M0K3o8q9%L2L1j8P0K2o9ooJ1J02POq7q6kQ6
2854C3l5l6kkm1M9kkNMm1m0L5L6j5P4M6M6n4n4ook9k9J8J9J8J7L4L3L4L3o4o4p4J5N5l3p7
2835a02p8j6P4P4j6j0j0n4n5M0J30N4l4J5J7K2o7m2M7J3J4KKk0k0K7K7K8K7j9j9j9k0j6j8
2818b2j8j8k6k7n5L5L9L9l1l0J6J6ppJ1J1O1O1oQ4o7o5p5J4N4l6K6o5N6N5N4N5k1k1o3o2m1
2800g6m1O4O4m0m0PQm9M1R0%j8j7M3M3l1l2RQRRl6l4N9l0k3k3M5M6k9k7M5M7J1J0r4r3l0l1
2781a36P5P3k1k2k2k2j0j1P9j0M8m0j9j9K2K1k3k4o0o0M5M5O5O4M2M3J1J1j3j03o4o5K5K5
2764e0O6q3m4m4O2O2L7n1o1o0RQJ0Rm7M3J09J8%%rqj4j4L8n1QQq5O5Q5Q5lmM7m3OON0l9q1
2744D0q1j1j2j6j7r5nN3l7R5R4j7j7N7N7KJm4m4m6m8K1K2Q2pK0p0o8o7N5N6L5n5l3N7n0n0
2726a43L0L1j1j0L5L5l1l0P5P4j5j4k0j9P1j8o2o3j26K4O9P0Q0ql2l2QRl7l6pon2n1K0K0J9
2708a53K0kkLLKR2K5K3o5K4J8J7m5m7LMk8O1O7k2l3N5POl6N1KKk7k7k7k8K3K2N0l8m8m7K2
2688g3K2M3M2kll3l4J1J1m5m5L0L0J3J3N7N8nmk7k6J4J4l1l0j1j1j1j0m4m4KJ50J6p4L0K9
2670B2k8k9J6J6qqqqO7O8j6j06j2j2K7K6omJ1J1lr2LLJ7J7k2k2J5J05J05J6onn1n0n3L5PQ
2651D6K4K3k2k2j5j6k0k1K7o1j2j1J6J7L8L8KKj7j06p4J6%jQ6nk9k9l6l5O9O9QPl8l7LLM9
2632f4M8l6l6O9O8m5m5n1L9M4M3k5k4k1k1m4m3M5M6n5n4m6M4Q9jQPKKl6l6m2M9O2O1l6l7R
2613f3Rl5l6MNn2L8P9j1n1M0k4k3m7M4Q0P9o9J9k1k2P9j0j5j7l8l9lQ7j4j4O8k2j5j6%jk9
2594e6k8Q0j0nmK0J9klo5o7m8M2R0%J2J1l2l2J2J3K0K0k6k5J6J5poK3K3k1k1K8K7Rp9o0L0
2575h7J8J9M9M7k6k5J1J2J8p2k5k5l1l1P0P0K4K6j4j3j4j2J0QL2L2l3l4p8p9j5j5L0L0J4J3
2558i6rrK8K7j8j8N4N2k0k1mlmmL5L3j0j1LMm1m1k8k8M7M7K4K4j4j5l4N6J7p2m5M5j1j1NN
2538f1MNk0k1K5K4QQQQnmJ7J7J4J3l7l6Oq3l9N2jjl5l5oQ4L4L3m4m5JJJ2J3L5L5NOr9r9j0
2517b13j1L5J24J71K2q3q2m6m6LR4qr8RRp9J1L5L5j9j8K0K1J12K0LLn0L9j1j0RRl4l6K2K1
2499a7P1j8o5o7J2J01pqM9m1o9o9O0O0%jn1L9n4n4K7K6JJL9L9M4m7K6K6m6m4k8O3Q0j0JKr5
2480b4r6RRN7N5L5j13%JL6L6k6k6k6k7JJR7Oj6j6k3k2L7L6L8L7j0rp8p9l9N1J2p8q9JN0M9
2461a43N4N5L4n3n9L1K0K0L7L6R9n1l9l9qrOq3o0K9QRrqM1M0J9J8m1m2LML8L9l1l1n6L3j7
2442a06j7M7M7K4K4K6K6j9j9%jm4m5l0l0M4m7K9K8K3K3K8K8j7j7j5j7n6n7m3M7L6L6lr3m7
2424b07M2P6P6POo1o2pQ2j3j4M8m2j05j4NNL5L4L5L5n2n1poP8P7K8K8K8o1q4OnmN1l9j5j5
2405h2k6k7Q8kk6k7L9L8l1l1k5O5N2N4P0k1J5p5j29K0j%M0n0n0M1RJ0ppk2k2K3K3J6J5jjn2
2386i7L8N9k8l0l0M0M0k9k9k9k9J1J2N6N6L0L0j5j5l1k9n3n3O1O0N4N5J0p9l0k8k7k7k7k7
2369a30KKmQ6QPJ3J4nno1K9Oq4p9J1N5N5j4j4jjK1K2J8J8nnK9K8Mq4J4J4M7M8K0p0p0K0L0
2349a1K9mmj0P9L5n6K6K5k6k5l9l9J2J0q5Mk4k3j6j6j6j5kkP4P3K1K1n2L8j3j3J5J6J8J8n5
2330c2n6J1J2j7P3L6L7lkLMm2m0n5n6o1K9LLQ4Q2r6r6j2P7M1M0k9k9P0O9l5l4o4o4J1J1PP
2311a13PPqqj4P6opjjO2O1L8n3L4L4j8j7j8j8j8j8m9n0K5K4nno2K9Q0j0k3k3j7P4O1O2J5p6
2292E1j9j09l7l7L8L7m8M1M1m9O7O6j4j4k6k7j0j1O1k7%%OOm5M5J0Rk9k9m2m2J17J17K1p0
2274D8j8j9n2n3K8K7L1J19M6m5r9r9O0O0J8J9q5q6K2K3k3k2J5J5q7MQ8kn1n1J0J1N6N6l2l2
2257a00PQN8l1mlmnP1P0mlmmn3n4j0rm0m0K9K9L2n9L1L2M0n0p2J8J3J3J9J8M0L9N1l9o8K1
2237a7N9l0k8k8J1J1L6L7J4J5n6n6j1j1M0L9l3l5J3J3J3J2m5m7jjJ2J3or6l7N4M2M2l2l2J2
2219a14J3QQL0L0n0m9M9N0Jq9q8Jj1j2M0L9L8L8J6J5J6J6Jq9p7P4N9N8m9m9N1M9Mq4l6l5j
2200a29kMMl5N5j9j8J7J7k8k8nnM0M0j4j5L6L7j07j6R3R1K3o6ONm7m7kk%%%JLMLMJ8J7J2J3
2179d2L8n2M4M3k5k5p6J4MLl5l6QRQ3Q3nmPq2n3L7K6K6m0l9O6O5%%Nq3l7l8L2L2J3J4o2o2
2160a44ooj2P8QPN8N7llJ9J9j6j6o5K3MNo3o5J6J7O7k4l6l6MLM2M2l4l3j4j4k5O4O0l0j9j8
2140h9%JJ%K1K0k5k4J8J8k7k7mmnmjkn2L8K6K6L2L1J6J5l0k9l8l8PPJ11J10L3n8j03j4k5k5
2121i3k2k3J%K3K3JJl4l4o3K8J3J3J9J8O9O9m1m1%r0L5L6rj0rj0J9J9n1n1rQ2L0L1L1L0m3
2102d2m4l0k9kr1QPm9M2O3O3l7l6j7j7j8j7j4j4RRooL9L9OOl9l9O7O8j3j2M9m1MR4j6j6J2
2082f0J2RRRRl6l6n9n8PQl7l8M7M6K2o7L3L4j1j1o5K6k5k6K9K9m6m7ppJ6J6K9K9PP%jooL0
2061a86n9j38J2P4P4L8L9J13J13J13J14J16J16J1J2k6k5j01j00K2K1k3k4M8M8LLl9l9m0l9
2046B51n0n0N5N5j11j11n9o1N9J48J04J3q9q9p0J8M4M3k6k5K1K1J5J5N1m0J1J1k6k5k6k5q4
2030c2q5L0J19N8N9M0n0l3l4k4O6Q0o9j8j9o8K2O7k3NMK2K1LMr7r5k3O8J5J7qrqpono2K8Q7
2011D0kRJ0J9K0n0m9r3lK2K2jjj2P7M4m6l3l5N7N7O6q3k0j9l5N4M6M5k4k3l4l2J1J1j1j1O0
1992E3k8j5j3m3m3P5P3%%j7j6N9N8k2k3K7o2o8o8%JM0M0R1Jl9l9k2k2N8N9k1k2P0j9m4m5l7
1973b3l8OPj9j9N6N5J5J5pqL0K9j5j6N5N4p6J3K0p0l7l5j5j6j5j5K3K3J8J7N2l8m2M6P5j5
1955I0KLo0L0k0k1l2l4J1J2J3J2rj0j0j1L4L4L3L3o6o6m2M7lll8l8q3q2J3J3Q8Q8m1m0O4O4
1937b5M1M3O4O5n8n7j9j8K3o7K7K9p2p3KKN1N1k2k4k4k4Q1P9rj0mmlQ7qrn8n7l5l6J6J6K2
1918a7o9K0J9qrk1k2kQ7R8Qo7K3M4m6l9M8L0L0L0K9l3j23j56oP8P8j6j7mnP6P6o1L0N8l2n8
1899E1L2k5k4K6K5m9m9N1N2Lq7l9M9opKLr3mJ7J7K8o2K4K5M1M1l8l8l2l3l6N4N4l6k9k9J0
1880a11J1K5K6K5K4p0p1j7P3L2L3jjk8O0o2o4mmR7Qp4J6R0Jj12k3JJJ6J06L1n8M0M0j6j5M5
1862G0m5q9%j9j9RRO7O7J9p1q7KKq7K1J11N4N5m2m0j9j9QRl7l7K9K9J1q0o1K8J7J7N0M9MM
1843a1MLm1m1jkjjK7K7MNrrO5O6LKl7l7j11k1LMJ9J9J9K0M0M2M2M2r3r2J2J2n8n8J7J7L0L1
1822d8j5j4KKm2m3J9J9N8N8O2k6j6j5m8M1k7k6NR4%jk3k3k4k3J5J5J4J4j9k0k0k1K7K7K6K8
1804C2j4j3l5l5N9N8Nq4l0l1RQrrO6O5l8l7l9l8K8K7K8K7P1P2K7K8m6m5j7j7p5J2j9k0Q5l
1785E3KL%Jk3j13QQK5K4K0K1mr3L8L7RJ0K3K4J%rrl1l1k5k5k5k5N1N1j8j9o0K9JJRQQRK6K5
1764A5K0K1L0o0j0j0LLKLjjL8L9N2l8n6n6j03j3M1M1J6J7k9k8k3k3N2N2kkm7m7J2J1M0M0p
1744hQ1K6K7P0k1m4m5j5j6j5j6n1n3qpK0K0klQPN7l1opj2j2R7R7l2l2n4L6j5j5POm8L9J9o9
1724b0j5j4k8k7mQ7j4j5L1K9Q6nk9k9j6j7OOK5K4n6n5J01J3r2lj9k0QQL5L4j5j5M7m1j4j4
1706c7ooo2K8O4k7j6j5OOOOnmL1L1J30j9p1o9n2n2pqL4L3j7P3O6O7l3l2l9l8j7j6L5L5j4j5
1686b6M2m7K8J17mlk0k0m5m3j7j6n0M1Q4mkkk9l0lllmLLN8l0m2M8qrK4K2K9K9l9N1M1m9%j48
1666g6q5J26J5J4NMPQo5K4K1K1j8j7qppplmm8m9QQKKR6Or9rLKm3M8O3O2non2n1K3K3P5P6K2
1644A05o9J0J0Mq5P0j9m8m9KJKJj8j9K7K6NMj8j8M7M6K4K4l3l2J1J2mnM0M0l3l3j0j0k1k2
1625c5K3K2kkm6m7J2J1j1j0k3k3Q2Q1L1L0p4p3L5L5QQR2LQQj09j08K6K6K5K6K6K6k8k9L2n8
1606br1N8L5j14j1P9O3O4l8l8L7L7J6J7n9n8l8l8L7L7N1N2PPrrl2l2N0N1NOl9m0l9l8N7N8
1588I9j8j7L5L4J3J2MMl5l6n6L4OOj1j1j1j1l1l0P0k0mQ6PPm2m3o4o5P0O9N1l9m0N0K2o8l6
1568il6m3m2K2K1K2K1J0J0L2L3l5l3J0J1QJ0J5p3k2k1P2P2J6p2k3k3k1k1K4K4j5j5j5j5M1
1551f0M1M0M2MMm1m0L2L3L9n1m3m2lmk0k0K5K4m6m7kkM0L9nom6m6L5L5n1M0Q5oonL8m9m4m4
1531a33nmJ9J9k5k6J6J7J6J7m3m2KLQ2Q2j4j3o9Q2Qq2j7P2N5r3QRl5N5R7Qm2m0l0l1n3n3P9
1512a04Q0N5N7J3J3l2l2noM6m5m0m0jkK0K0M2M2l1l0J4J5j9j9K6K7K5K5k0j9m1l9m1m0kkj
1493i1kL8L7ppK6K5m8m9N3N1n1n3PPN3N1rrqrK6K6j9j9l3l4n7n7N0N0k6k5K2K2k3k3mnnnM3
1473i1M3l2l2l8l8PQO1O2j3j3K7K8M9M9K9K9m6m7n1n2pprrL7L6k2k2o7o7L9M0nnM6M6%Jj5
1453e1j5j6j5N5N4j9k0l3l3j1j0L7L6J5J4O4O6j0j0k4k3k4k3K2K2k3k3LKj9k0L4L5j0rqqJ5
1434A7J5r0r1l6N4J19J18r1jqqM5J36K4o7n6n5k1k0k1k1K0K1k5k5j%m0m0l6N5LML1L0N3N2
1416D4l6l5J0Rmlp8p9k3k3K2K2O0O0J10K1ppL2L2n0n0K6K5LKm2m2k6k6m9m9O9O8O7O9m2m3
1398C7k0j8M1M2n4L7JJl8l7k7k8M2M2K9o0l8N1j0j2%%l0N8N4N4j9j8q7q8l1N9O8k0n5R5J31
1380A52M1p0p1n1L9j8j8J0J1k8k9l4N6k7k7k1k1J0RN5N4lkm7m7M2M2lkJ4J4n5n5lQ6L0L1K3
1361H7o8o6K2L8L8o1o1K1K0M3M3j7j8j7j6J6J7J8J7k9k7k9k8l6l6m1M9K5K5RQM5M4K2K2%j
1343G8m5m4ppn2n2M3M2K0K0n0m9n5L5R3R2l1l1j4P4m5m4jQ9j5j04M9M7kkk9k9j3j3M1m9KK
1324e6J3J2o0L0L0L1rrJ4J2qrL9M0nmj8j7l8m0LKLKJ1J1j1j1l4l3J02J01kkkkj0j1j1j0j1
1304C3j0j1j1l8m0l9l9KKO2k7l8J12%jP3P3K8K9l2l2k6k6k4O5q9r0J0J1L3L2L9M0j4j03k4
1287g0k3P6P5N3N4n2n2J5J5o1n9LMN8l0l0N9N3l6rrj5j5l7l9M2M2q8JK6K6K6K7NMMNMMn7n8
1267e9P7P7p4p4o9o9j6P3O8O7O4O3m2M9nj54p0K0O2O2J9o9j1P9KJk0j9K5K6l0k9n1n2k0k0
1249a19N6N5L0L0r4oOPJ7p3l5l6O5O4R3R4l5l5p9J2Q7lm4m5K0J9L6n3p7p8M6M7k8k9J0J0R
1231e6J0k2k2J8J8N6l1mmk9k8J7J7%JM5M4K0K0J5J4N7l4p8J1m7m7MLJ3J3q2Qppk4k4O1O0j4
1211c5j5J6J5ppk9l0J6J6J8J8LR2L6j13q0J0L0o1o7Q4K3K3m3m3o6o5j1P9K0J9LLL0L0J24L5
1193G1j8j8o2o3j2P8NMQ5Q5p4p4p2J7J2J1K4K2k1k1n3n3K2K1K3K3M4M5j5j4j5j3LLm0m1J5
1175f6J5O4O6l5N6MNonn1n0j0j1J14K4r1r0RQj6j5OPL2L2QJ0m1m2l2l2o6Q5R6Nk8k8L5L5L1
1156C2n8rqM6M8k7k6J2J4M7m3j18k9Q0P9mnj7j7o8Q1J33j7p3J6m3m2J9K1qqM9m1l5l6j7j7
1138h9R4n3q2RK3K4J4J4l1l1N0N1M9N1p0o8k4k4N4N3k0k2K0J8L1n9p4J5N5l5J7J7n4n4p6P4
1120a33J15K4l2l3j6j6J7J7J7J7L4L5Q6nk6k6k6k6jQ8m6j35MMjjM3M3jkMLn2L6M2m9m7M1j0
1101a4j00n5L5M7m3p6P3L0o1L9L9J00J1p3p4k7k7K3K3J0R9P6j3j3j4J4p5r2jM7M7l7l7L7L8
1084d4rqJ9K0n1M0L3L4j7j7K7K7J1J1j7j7l3j23llJ7p3k3k2L8L9L9L9O4O3J4J3J4p7j10M0
1066d5M5M4k0k1MLn2L8N4l4k8O0llk0k0%jm5m6L2L1L1L2%Jr4nK4K5j5j5l9l9j6j6L5L5j6P5
1047b4on%%L9M1l4l3n1n2ooJ2J3J2J2%%oQ5L3L4n8o0oQ3N6N5k7k8m4m4l9N0j%J2J3m3M6N6
1027G9l4m9L8k6k6K4K4k9k8j9j9m3J08K2K4kjp5p6J9J8O4O2noJ7J8m1l9m5m6N1l8OR5N8N8
1008A38m1m2j1j2j2j2LKK6K5JJm3m3o9o8OOK5K6K5K5L7L7L8L7m9m9k6k7J7J7k8k9L8L7J3p5
990e6l0l0J5J5j7P3K3K1K1K0J05m5MMnnrrJ9p1n2n3j4j4L1L0QPpqqqj5j5L0L0j3j3n8n8L8
970a19L8K1K1J6J06J1J1m6m7m0m0m6M4ooK6K7K6K5m6m8lkJ0J1J1J0ppL8L7l5l5M5M5l9N1N1
951A09l9k7k8J7p1l7l7L3L2O4O4m0m0M3M3r1r2L0L0L1K9m2m4L1L2L5L7l8l8K1K2p3J6O6O8
934A16J8p1N1N0q4q4n1L9L8L9j00j2L7L6P2j7j3j2klk5k3L0L1j4j4k4k3N0N1m9m8n5L5K3K2
917A4P9j1L2L1p4p3o0L1L5n4J5J04R9J0l2l1l7l6JJm4m4k4k4p5J5K9K9K9L0M8l9j8P1K4K5
899G6m5m4K3K5k1k0j6j5j6j5o5o5L4L4J19K8j9k0qQ0j4j4k5k7J9J8RJ0l5l6k8k9M6M6POOP
880A6J9J9J3J3R7Pm8m8k9k9k9k7K4K4k1j9q3q4N2N2K9L0j6j6onNq4j9P1O0N9qqm7m7k4O7j
861d1jk8O1J1J1j3j4l7l6R2R3m2m1l0l1J4J4O3O4M5m5o7K3J2J1m0m0N9O0Qq3l1l1llM1M2l5
843C2l3l5l5N4N3N9l1o2o2L7L6j1j1non5L5L0K8j0rJ1J2JKl7l8k5O5O4k5j3j3k3O5LLl6l5
824b0o5o4J1J0P1O9j3j03J3J4j4j5JJJJO3O3J8J8QQl8l7PPOPk4k4K0K0POj6j6J%k1k2M1M3
803D3llj0j0J2J3K2K2K2K3j19j18j3j4O5O5M1M2M2M3o3o2J3J3J3J3n9n8M5M7OPl8l8J6J7J6
785E3J7m5m4k3k2k2k2K4K3KLKKM0L9mnK4K4k1k1RRl6l5J5J5O1O1j1j2l4l3l5l5J0J0OPl8l9
765h1L1L0J30m8l7l5llj4j5L0K9J9J9k6k6j9k0j9k0k7k8M7M8N7N7j7j7p7p7klK5K4KKN8N7
746E1J2J3K1K0nnN0No6K5JKl8l8J0RJ0Rk5k6k5k5J2J1n5R4N0m0k5k5n1n3ppMMn6L4O0r1k9
726a85J7K8j6j4L1M2M2R4NPQk4k3j9o4m4M5M1M0Pl7p3P7O5K0OR5Q8j22l9PM4m6n0mRJ0k7k7
707A4k5k7rrO6O6j8j9MNKLKLp3p4L0L1m2m3k0j9M2M3K0K1m8m8K8K7l8l8j5j5L0L0L1L0L1L0
688Ij3j4K8K8j7j6K7K8j7j8ONNNmmn4L4k4k5j4j04L4L4j1j1n0L9L4L4L6L5l9l9l1l1M4M4R
669a8RRQQ0Q0k5k5l3l3M0n0LLP2P3l8l7l8l8k1k1K2K3K7K6Lq8j3j4j9k0J1J1k8k9o0K9K5K4
649g0J5J5J6J5m9m9N5N5K1K0k4k3N0N2JJJ0q1k9k9J1J1RJ1j3j2j3j3j0j0j0j0MLM9M8J0RJ6
630F2p4mlM1m8k8k9M1M1L0L2m4m2k0j9kkL9n1K9K8l1N8QRn2n2j6j7J18l1j03j3L8L8M4M2l1
612a4l2J2J3KLm2m3L9M0L8L9J2J3l3l2J0J0n8o0k9O0Q2pj5j4K3K4m1m2Q8jm3M7j5j5J1p9l5
593h4N6K4K3L0K9m1m0j9j8O8P0n9n9n6L3Q7Q8m3m3m2m2N0N2j9j8o7K2J7J5L7L6l9l9l7l7J2
576e3J3l4N6ONPOOPJ7J7o1K7M1n0o2o2rQ2RRQ0Q2K7o3J8J8J2J2KKm3m3jjm6m5L1L2r6r8J2
555a31J02K9K8%%%%j9j8K5K6k4k3J4J6P5j5q9%MOm2j34L2L1k0j9M2M3lln7n6M8M8N4N2n0n1
536g9J6J5J11K1LKk6k5J%k2k1M0M0l4N7rrk6k6jjm5m5J9K0P0k0k3k2n7L4m7m7L3L4L3L4m1
517d3m2P5P4M7M6P2j9L8n2n3n3o4K6rrj4P5K0p0rqr4nkQ8%%k2O6m8m8O1O3j7j7O8q3J1J0m4
497A5m3N9O1M1m8j28l9L4L4L4n4n0m9J7J8M0M0OPN0N1MMm1m1nnmnkjM2M3K5K6k0k0m5m6L0
478C5L0J5J5J5J4J%P3j6n7n7m3M6R4Lm5m5k3k3K2K2qrJ4J4m2m2q1O9m4m5j7j8O8k3j6j7L1
459i0L0N3N2nnl9m1q5O5P5j2k0k0p4P6J03m6m5J03M8j02o3K5O1k9p6p8O4O3J8J8l9l9RR8P9
442A32j1l0l0k1k0k0k0J4J4J5J4k0k0k0k1K3K2m9M0N8O0J4p6q1l6L8pp6J4L8L8k3K1R1Ko1
424Fo0k2k1R7R9M9m0o2K8p3p2%%%jM0L9pqK8j6o8K1Q9%NNl0j19p4J5J03J02N5l5k3k3J7J7
405F1l4l3l2l1MM8P9j1o9J8l5l7P2P3l2l3MLoM0L6n3m5m5K9K9k5O5M2lNOJ7J7n8j4N5l6l5
386C6N5k2o7q6LJ%POJ0J0Q4Q5j2j3n7n6j5j4L1K9l3l4M1M0L0L0m6m4l9m0L6L5M4M5%%J9J8
367A17k1k0j10k1L4L2K2K2k3k2n8n9l4N6N0M8j9j9M2M3M3M3q4q3qrq4q5N0N1P0P0l4l5J4J4
349gJ3J4k6k8K9o1K3J11N6N6m9n0K5K5L6L6rrm6m7k4k4K1K0kkK6K6LLm4m5JJJ7J8J8J8ppp
329A02pK9K9POj4j5q4q3n8L1Q5nq8O1jr1K0J9RQN8l0M7M7pQ3m3m3nmnnj9k0j8j9RJ0RJ0m9
309c4n0nmL6L7rrK0J8K0J9nnj6j6Q5r3l8l7J1J1l3l4K8K8NOK4K3K3K4MNm0m0klM3M2POl9l8
288b5J%M5M6J8J8n7n6J9K1K1K1r0r1J4J4mmM1M1klM1M2rj0rj0mnm8m9k1k0Q5Q3n2n2N1N3r
268D5rqrK3K4O8O8p5p5K9L0rrn4n4llk5k6K4K4n1n1k6k7M9M9K0J9K0K0j6j6j6j6N0M9n3n5
248g5K0K1K0J9k3k4M4M5O8k1o7K4L3L2l7l6QQJ9p0o4K5M3M4K0K1l6N4O8k2r5r3m8M3J17K8
231A13j1j2N1N2K3o8J7p4j06j7L2L1j4j5j4j4L3L4j1j1n4n4j0j0M9M9N9l0j3P8L2n8o2K6J6
214C7J5k7k6M6M8k7k7J9J8m0m0MNK7K7NNj1j0L4L4k3k4k3k4J3J4J8p0K2K2n1n3p0K1O5k5K7
195d5K6jkj4j5L1L0rqm9m8K1J11L8L9L0L1p5p4o5o5m7M3J11K0l3l3R4Oj8j9J9J9k6k5N5N6
177A09M0j09p5J5m6m6rj0L6L5K5K5llL9n0%Jk9k9O7k3JJJ8J7j5j5j6j5K0K0Jq9l3N7l8l8j8
158a82P2O1O0J02J3p3p1l4l4M0M1j8j9MMM3M5l0l0m2m1O3O2K1K0M3M3k1k1k2k1l9l9m5M5K1
140B1K3K8K8n1m9ooJ5J6J6J7k8k7M6M7m3m3O3O2k5k6k6k6j5j5j6j5K2K2J7J8N8l2l2l2Q1j0
122G7k4k4p5P5M1m9j8j7k9O0M3M4L0o0o9K1j3j3L8L8L8L7m3m3j9P1l3l3P4j6l5N6m1m0p1J8
105dJ8J8m0M8NMp3J6J0J1l8l9j6j7J3J3L6L5J3J4mlo5K4O9k1k4k3l0l0Q6Q6j8j9k2k1N3N3
86A18j2j2l4l4%%j2P9P9j1k9l0NNj9j08mmj0j0mnO9P0o8o7k3k2nmJ01J00PPl9l8L0L0m4m5
67GJ1J1J1J0J2J2J2J2k9k8k9k8klklL2L2L3L2k9k8k9k7ooL7L9J%m4m4kkM2M3J1J1l4l4K4K5
46E1k1k1K4K4L0o0k3k1J7J6j9k0N5N5j6j5j6j6j9j8K5K6M2M2K0K0J%JJp7p7k2O7J3J2K4o6
27C9J4J3L0L0n8n8qom9M0O8k1o3K5J9o9LLqqQ2pJ5J5R2Kn2n2QPl7l6k2k2N1l9j2j2M7M7P2
7H3p8m3M4J9J8j5j5MR4qpj5j04N0N0l9l8O6O6n1n2opJ2J2L4L4j6j7K8K8l8l9OPnnm4m3m4M6
-13b8Pq3J7J05K8K8m3m2JKppJ6J4J5J5l1k9m7m7k5k5K4K3O2O2P0k0k6O5Nq6%jl8N0M8R3k6
-32A39p0L2P7J5p6m8kK2K2K2K3m6r2p3J6M4Jj3j4j8j8K7K6m2m2N4N2Rj41l3N7J2J1k8k8J%
-50a22M2M2%m6kQ8P6j4l3l1p0p0L5L5nnM0M0j4j3J8k7n3L7K8K7j8j8K6K5m0m1Q3nJ6J6k9k9
-68a1qQ0j4j4n3n4K7K7k8O2J02J2L2n7m2M9rrk6k6M8M8k7k7opn2n0N2N3L9n2o7Q2M3m7k4k4
-87B2J5J5q9r1M4M5N7N8k3k2K5o4rqo5K6O9j8J5J6K0K0r9N0R2Jl2l2QPK1K2J5J5L8n3k4k4
-106F3J2J3q3PN6N6j3j3lklkl3l4k7k8j5P4J9J8%q9ONp6p6K9K9M1M2O3O4L5L5m0m0n1m9K3
-125A3K4O4O3J5p5nQ6j9j09q2OmnN7N9j6j7J9J8mmQQj5j4m0l8NNMNO0k9p9J0K8K8J1J1J1J1
-145G4k0k1k7k5O7k2j6j5J8J9P0k1k8k9J0J1ppL7L8n3n2pqook9k8J8J9k6k7P1P0JJr5pl5l5
-164a28M2M1llj9j8MMK9L0k1k1M9m2m8M3P6j3jjj1j1L8L9j05j7L9L7N6N7p9p7L2L2J0J0j8
-182C2j8m5M3N3N2m7m7lmm7m8P2P1n7n6r2jN4N3qrL7L5k2k3N1N2j1j1J1J1n7n5P7P8J0Rl6
-201A04l5OPPOm6m6jjj1j1k3O7L6n3j02j02R8R7K1K3J7J6J7J7l2l2l2l1L8M0onj7j7j5j7k6
-220d4k6N4N4n4L4N7l2l3l1j5j6O8O9ooj0j0n4n5N0M9NNl2l0J3J4N6N5K8K7P8j3o7o7k7k6
-238F2k6k7RQRQooK8o1j5P4k7k6LLO0l1l5N5kkklM3M2nonoPQo8o7K6K8N0N1o0o0M5M5j2j3
-259I3rj0m1MP1j9l9q2ON0J25k5m4m3k0k0l1N7K2o9q3l8L8L8M1M0QQM2m8MR3M2m7m9m8K2K1
-278F0m9m9mnO1O1j4j4l5l4J0J0K9L0rj0k5O4M2m8J2J2l3l3q1QN7l0p5J4R3R4KKk0k1k1k2
-296B9K3K3K7K6j03j02rQ1J0J0ON0L4n7o2j9K5O8O6k4j6j6J2J1L4L5m5m5ooJ3p6q3PP9j1J
-314a0JM2M2kkpom6m5j8P1K7o2m2m3LLL2J20l3l3MMKMopqpM9N0K5o4k5k4J4J5MNp3J6J01J3
-335H4O3O3L0o1rj0j0j0q0p8J3J01PPn5n4M4M4P7j4j4j3j7j06l0N8L6L5J9J8k6k5n5L6k9k9
-353A0poN9l0K0K0Q2Q1k4k3JJK3K4j1j1n7n6l9m0j7j6Q7Q9Lq6p7p7Q1Q2l0l0k9l0K1K1%jK0
-372B8K0O5O5JJm4m5m0m1Q9Q9Jq9j05M3L8n1RQkklko0o2J4J4N6N6m8m8K9K7K2K3qr6kkL5L4
-392A7L5L5m3m2QQl5N3K5K6m4m4L0L1J2J2N2N1k1j12o6K2l3l5J6J6L0L1qqq2QL0o0K3K4k7
-410f5k6P7P7n7n7K7K6m1m2J2J02k4k2k3k3j7j7MR3P2j8n9o0MMO3k5n0n0O2O1J7J8j%l9l9
-428c6kQ6qqKKk1j9J4J5L7L8%Jm5m4N3N4KLK1o9j13k4N7N5J8J7j6j6K9K9m4m4m9L9O6O6l3
-447A13l3m9m7llLKm2m2M8M8m8M2M6M6N8l2ONnoJ7p4r5pN2N0j8j8qqL6L6NNNNj0j1l3l3n2
-468d9n2L2J21JJl9l7O2O4j1j1NONOL2L2p2p3M6M6K3K3jkk5k4K0K1k5k4K3K3n2n2k1k0j9k1
-487c8J5J4l0l1k2k2K3K3K5K5k6O4M6M6K8K9LLm2m2j8j9j8j9K0K0J4J5N6l5J7J6k6k6q2PK4
-505C7o6l2l3ppO8O7QPq7KN4N6j3j4ook8k9K1K0O5O6j4j5K5K6Q8jn5n6j%p6p5J3J3J3J4L1
-525G3L1j4j4l1l1K4J13j0j0nmk8k7l9N1Qq3mkk5k5N0M9%jM5M4J7J6ook3k2m5m5qpk8l0nn
-545f2M1L9k3k4kjmml2N7L4L4M6m4k1k1K4o5MLkkKKL7L8P8p2o2o2qrL7L7LMj9j9k2k3k8O2
-565d9L2L0k1O6M0j08p0J9K4K4K8K9J4J4QRL3n6n6L3j3j4L1L2R4Mn0n1NMr0jM3M5K7K8%%r9
-584C8r8l4N6J00J1o5o4k0k0k0O9J8J9L4L5k0j09L7L6j3j4rrM1m9K8K6Lq6mQ6M5m5l7J11k3
-602E4k4k1k1k1k2J1J1J0J1l1l1o4K5R9Rj0j0L7L9l7l6k2k1KR2N0N0L1n9l6l7k0j9L5L7o3
-620bo3k9O2N5N6NOK8K8mlKKr9rOON5r5o0K8N8N8M0n1J9J9j0j0k5k5N0N0p3p3m7M1RRM3m7
-640A0qoN6N6P3j6m2m1j6j6o0o1K6K5K4K6P7P7n8n9LKm2m2L0L2r7r8nQ5K9K8K9n9N5N6K4j24
-658b7k6J23j2j00L3L3J9J9N2l7j15k6K4K3K5K7o8K1L0L2J4J4k9k9M0M1J2p7m3m3j2P7N0N0
-675A15j6j7o1o1O2O3j2j3JJJJRJ0m1M9ppn2L8QQJ4J4N1N2n4n3%JP5P6q0q1onj%j8j8m0N0
-695E6K2K2K7K7j8j8J5J4RRKq7j21K9K3K4NMO6k4p9p7P3P5%jk8k9J6J6j6j6N9N9J5J4rqj9
-715A31j9K6K6rrn4n4j1j1QR8O5k6m4m5k1k2L5n5l7N2k6k6J4J4l0l1onL9L8L6L6m0l8M7M8
-733I4o3o2M7m2n9Q9O2k7mlp0P8N2l9p2J7j7j7k7k8M2M2M1m7r2lMNJ0J1M5M4M6M5NMMMk0k0
-752G9k0j9l2l0L8L8O9k1j6j5l8l7L6L7L5L4m0m1kkm8m6POm4M6J1J1J1J1P4j6L5L4o3o2j8
-770Bj7j%J24L5j9k0rqM4m6p0o9N7N9j4P5j8j9J0Rk3k3l6l5n9R0M5M6Q3pq6q6j11k2L2L3L3
-789b1L1j1j3M1M1J8p3q7q8J1J2P5P4%JM5M5l0k9L6L7k9k8o2Q6KLj2j1J7J7k3O7n9n8llM8
-807F7m2l8l8L1L0rrrrL6L7qrK7K8j8j8%%K3K3L4L3j1j2L1L0k4j14m3m2M6m2L1L2j9j9j6j7
-827b7N1N2N2l8l2l2l3l3OOJ3p6K4K4k2O6M5m5opj8P1L1L1qrj0j0J2J2qrJ4J3J2J2l3l3m5
-846A3m4n1M0Q8Q9K0J9k8k9k8k9J%J%K5K5K4K5PQPPn1n1k8k9o5o7k1k2K3K3K4K3k3k4%jM8
-865e1M8m7M2L3L4J7J7k0k1K5K4L5L4j1j0k4k4j7j8q9%j1j1L2n9J4J4M4M5l0k8j4j4l7l6L5
-883g9L5N6N7QPl8l7K5K6K6K5L3L3m3m2K1K2K1K2j6j5Q0j0o3o3j8j9n4L7K5K4J5p5K0K0J5
-900H1J4J5J5oon1n1J2J2J2J2J7J6J7J6j0j0J2J2K7K7j08j07K6K5K6K7L6L7j5j4or5k0O8%
-918F3%l9l8L8L8J1J00j7j8l5l4o8o7j3P6M6M6L0L0j4j5O1O1n5n5nnn4L6PQl5l5O1k9RQj9
-937G9k0k6k5j9k0o2K8N2N2l5l4j3j3J7J7N6N6O0l0o0o0M2m7j4j4K4J13J8J8j9j8%R0L0o0
-954A63m8m9N4N5n1n0l2l2M3M3n3n1K1K2o8o9L7L6K9K9K9L0k1k0k0k0K9K9K3K4J7p2p2J6k9
-971b8k9kkO9O9M5m5OOj7j7p3J5RJ0P8P9n7n7K3K4k1k2L0L0m5m5K3K2k2k3k2k2K2K2m0m1M
-989d4Nm2m1j8j9L2L2ppK5J14Q6Q7j04j03k3k4k2O7P3j7j5P5k6k6NNNNO8O8o8o7o4o3K1J09
-1007H2O3O2l2l1o1L0N2l8q5q4J4J4jjJ6J5M0n1m3m5LLM8M6rqj0rk4k4N2N0K6K6j9j9J6J6
-1026H0k9k8m4m4L4J24L7n3j9j9k6k5KKl3N6Q0j1NMm6m6N1N1Kq8p4J5J14K5j0j0q3q5k5O5
-1044e1K1p0N4N2n6n7L1L1k5O5N5l3K2K3nmnmL5L5j0rm6m6k3k3KLKKN0N1k5k4M5M6n4n3p7
-1063g5J1POP1P2K1K1Q0j1nnl6l7RRm7m6jjj2j1k8k8o0L0J04J05J37j3j54j53kkM4M2M3M4
-1081A29l1l1K6K7j3j3j2P8NNn2n1N4N3j4j4l6l7J6J6r0q8L2L3L2L2KKR7Qr0q9RRmkJ8K0J0
-1100D6J0J0J0noooPPL5L6q7LM8m2K8K8j%J0J1j8j8J7p3J%JKk1k1k1k2K3K2k3k5M5M5O7k2
-1120I5m7m7m3m5O1N9%%K3K2n4n4o1L0N9N7K0J9q4q3l9l9N2N2R5R7n7n6p9p9J9J9O5O3L0K9
-1138I9j5j5L5L5p0o9klM2M2m1m1LLP8P9k7k6j0j0n4n4J3J2J3J2j5j4j5j5N2N3k2k1KLLLJ6
-1157E9J5J6J5j0j0l3l3J0J0l5l4j7j7N9N7QRQRJKp4p3O6O7K1K2m5m4k2k1L5L6l9l8N0N2O
-1175H8Pm0m1j7j7J5J4L7L8J7J7n9n8O2O3J7J7o8o8PPK9L0K9L0l0l0k4k4m8M1j0rL2L3J0J0
-1193A07J5J5k5k4j42n3K6K6N0m0OR4J0Rl0l1L3L3m3m1LKj4j4l3N7L9m9p4J5j9j8N8N6l7N1
-1211A8j3j2qqJ3J2J2J3J3J4l7N3J5J5n5n3M7M9LLk3k4jjMNr1jL1L1l1l2m8M2J5J4K1K1k3
-1230Ck2N1N3k3k2J0RL8L8n6L4K9K9ppj3j3J8p1p2J9MNj3j3M5M5l0l0L3L2r7r7qQ2P5P7NN
-1249A45MNm5m6N3N4J6p5p4J5J6J5MLJ6J05L0o0mmn4n5QQl8l7j2j3N5N7%r1J1J1QR8K4K5l9
-1268A39m0L6L6j1j2n6n6k5k3JQ9k3k2j7j6J3J4L1L2K6o4n2n3JR0Q6Q5l0l0qpnnk7k7RJ0j3
-1287G6j2l3l2rQ1K8K8j1j1LLJ5p6p5J4j9k0qqJ4J4J6J6O1O1L9L9poKJm9m9J5p5l4N4L6n4
-1306B8r2mP5P5OONOM2M1P9p1l2l2MMj8j8l3l2M3M2m0m0NML4L3L8n1k3k2J6J7j3j4RRk2k3
-1325D1k2k2K9K9M1m9o1K6k7k9P6P7JKj7j8j7j7N7N7j8j8JKo8o7N6J48J2p8n9n8J0J1RRl5
-1343A4l5l9m0j5P6L9M0J%OOl9l8K2K1%jj5j5POO2O2m3m3J6J7k9k8lklkP5P6l0k9k6k6J9J9
-1364H3L8L9opppo4K7M8m2l6N3l0l1k5k5M1M1J9J9k6k5o5o4J5J04L2L1j5j6j5j6k6k7O2k8
-1381D9LLl0l0J26L7J5J4K0p1n2n1o3K6N7N8l8l7%JqqpqN2N2j%m4m3k1j9nmN7N7R3Mk9k9M1
-1401A67M1j12k3L8n1K7K7n7n7K6K6j0rj0rM3M3K0K1ooJ7J7k9k8k8k9M7M7k0k1noL2L2j6j6
-1419A23J6J5M9m2o4K6m6m7J2J2QQj5j5k9k9L7L8KKK5K5m7m7OOJJJJJ2J1p1p1LMK6K6M4M5
-1439F2JKrr8l7N3L2n5j%J4J4J9J9n6L3L8n0j6P4M7m4mlK8K8L3L2j0j1L5n5k7k7k0k0j9j9
-1457a7O0O2QRJ7J7K1p0q3QJ3J03N7N7j5j05m0m1OOQRq0J0M1M2RRJ8J7o5o6M5M4qqQPM0M0
-1477A93j0r9k6k6LLK6K6k6k6M2M2J4J5k3k3M8M7J6p5lkl7l6K4o5PQk2k1M5M6J2J3m0m1L3
-1495F2L2L2L2l4l4O4O4m9m9LMmmmml4l3M1M2ppl0k9k3k4k2k3qpL7L7k1k3%%N2N2N8l2m7m7
-1515A3q5MQ6km1M7J5J5k4k4NNj6j7MMMMJ9K0K1K0p0p0L5L3O1O1l9l9l5N5NMmmM1M1p2p2j6
-1535hP1O6O5mml3l3o7K4J4p5j9j9j5j4L0K9NNJ1J1l8N3KKj1j1j1j1J6J6J0J1J9p0j9k0L1
-1554IL2Q8kn6L5k2k1k9k8o7Q1P6P6k1k0l4l5J0J0k0k0O1O1p6J5RRKKllRq1NNP8p3n7n7jQ9
-1574C6Q2j28nmN6N7ook9k8l7l8O1O2K7o4l5l4LKN7l1j0P8jr0LMqQ1M4M5N5l5l6l7r1lOOJ3
-1594B2J2l9m1M1L9j04j6O3O2Q5n%Jj1j0j1j0n4n2M4M6K6o5j4j3P3P3K8K8n0n1l2N9Kq8j5
-1611B3j5K7o2J6J4rP8Nq5l2l1L8L6NNNNj2j1K6K8P8j2o1o0k1O9J3J3M6m5n1M0J04J4nnQP
-1631A86o8o7K9L0j5j6M5M4l0l1L9L9ooK2K1jjk4k5L1n9q1RP8P8M7j03r2lJ2J2L9M0l7l6L7
-1649A37n4k7k7q2PJ7J6K2K2K2K1K2K1n1n2l2N7P9j1K3K3L7L6k9l0o9Q0J3J3O0l0k4k4l8l7
-1666A11j5j4kkP4P4rrn3n4k4k5N1N0KKm3m4L7L8qqk0k1K5K4J%l3N7P9j2o0o1L1L0RQlkr8
-1686H3qj7j7O2k9qqq5LM0M2n8n7JKP9j0j7P1L2L3N0m1J1J0%%L4n6n7L3K3K2L0L1j8j09p8
-1704A9J2O0O1N0M9n5n5k4k3K7K7p9J2n1L9J00J0rrj7j8NNn5n4N1N1QRo5K6K9L0m0l9k0j9
-1722D8N5N6M3M2K6K6j16k6l2l1MML3n8%%J6J7j0j0j0j0m0l9O4O5ppm0M9K6o5qql1l0J3J4
-1741B3J6J6n4n2j10k0MR5J38j0k6k4K0K1O1O0j3j03jkk9O1m0l9M3m6NMm7m8N8N7N8N8O4k6
-1759A72q9q7L5L6O8k2j35J3N8l1m5m6N5N4O1k9J5J6J0J1PQPQL5L6J1p9n0n1j1j2P6P5r1q9
-1776@L4L5j0j0J6J7J6J6j8j8j8j8j5j4L1L0m6m4jjQ3Q4k0k1m2m2m0m2K3K3J6J08K3K4j6j6
-1794A27k9k9POJ06m4l5l5RRRRj6j6K9K8M1M0J5p4J0J1NNl6l6q0Rj2P7J16l3LLpoj6j5Q0j0
-1813B25m1m0m5m6n4n5P3P5N3l7l2l1NNl9l9ooL8L9L5L5r0jjkMMn6n7J8J8j1j1K8K9Q1pM9
-1833A07m2K9K8n3n2j5j4k1O9l5l4k9k9rj0L6L5P6P6q8q8M6M5J02J2m2M9n3n3K1K1RJ00P9
-1849B73j2k6j76r8N0llK3o6K3K2J10J9J6p4klpqn3n2N1N2O1O2O1O1p0p0NMp7p6LMo9K0O4
-1868C9k5L6L6Q1rj2j1N2N2L8n3m2m1p7J4l8l7R9R9pok6k6K4K5j26l6M6m5r4mM5M4NNj25l6
-1886a36J33M1K4K4k9k8n0n1K6K6j4j4l9N0M4M5oon5L2l2l3R7QJ1J0N0N0J8J8j13k3P7j2k
-1903A41jl5l5l5l5L2L2k4O5P3j8q7LJ4J4J9K0o8o8L7L8ppL8L9p2p1LMM1M2R2Kl7l7k0k0l7
-1922C5l6L8L8L1L1L7n4j9k0K5K6l4N6J00n1j05M5lmJ0J1r0q8j5P3L6n5o5K4J3J2j1j2NMP9
-1939F7j1M0L9j6j6j6j6K0K1k5k4poopK7K6P2P1o1o2J4J3j8j7j8j7L3L3j2j2k9k9n1n0J2J2
-1957b6L3L4ONm0l8N5N7m8m8K5K5LKm5m4K9K9L5L5L5L5k1k2k1k1NMK8K7J2J2l3l3n7n5j2j2
-1976d5N9O0m5m4poO7O9k6k7k6k6NNP9Q0J3J2l3l3o3o4J1J2K2K2K2K1m6m7K9K8P2P2mlk9k9
-1994A57J6J5l4l5j2j2o4o4P0P1RJ0RJ0j6j6j6j6j5j4j5j5K2K2J6J6K5o5L0L1k2k1JJQ4Q5
-2012B48n1n1k4k5K6K5l0O0O0l0n9n9j4j4j8P2R5N%%n6L5j5j5lml5N5MMj4j4j3j4mlmlQ2Q2
-2032B81j03j3M2M3k6k7j7j8j7j8o1o2M4M3N0N1n5n5POK4K3m5j34oQ3N3l7J9J8j1j1j1j1J6
-2049F5J6l0k9kkK6K7k7O3N8N7m6m6K9K9p8p7M9m2J9J9PQM2m8m2m3L2L2P7P7m6m5k3k3k8k9
-2067B6M7M7PQr7r7N6N5j9j09l0J18J02J2k3k3M7M6j8j8K7K7n3n3q2RJ7J7O1O2J0q1l0l0l8
-2084@l9j6j7P8P8N4l6j2j1K3K2N7l4k7k8P6P7q4q3j8P2K7K8m1N0MNj02j3L3L3M7j02o3o2
-2101b4M1M2M2M2j5j5MR3M9m2j41n1NMJ0J0M1M2l7j26lQ7j4j4L6L6rrL4L4P4p7n7n6QRN4N4
-2120A61m6m6o8K1j0Q0Q1qq4PK9o1m9m9K2K0M4M4qpn2n2N4N4J0Rqqk5k6k7O3mnl8N1R1n9n2
-2139D9L8M8M7j3j04n3n2KLKKP1P1P2P1o1o2l7N2j1j2n0n1L4L4L5L4K8K8j02j02l0N7J04J03
-2156B45J2j39mmj10j8O3O5K8K7P8j2n6n6o7K3kkN0M9k3k2K3K3l7l7J4J4p3J6J21L2n6n6l9
-2173G0l9k3k1Q1Q2ONp0p0j2j0n2n1K5J14M0n0K7K6L3n8p5J4LLM1M3llL0L0n1n1P1j9l3l4
-2191A9n6R1J25k6k13o3O2O1L8n2M3M3l5l5j0P9mlK4K5mnl2l3P5j6L5L5l1l1l1l1l9l8L6L6
-2209C9l2l1M5J37M1n0o8o8ooL9M0l2l3rrK3K3K3K3j4j5QQl0l0J5J5J0J1MNK4o6j5j5MNm5
-2228c2M3NNJ0J1k2k1k2k2O4O4nnm1M9M3M4l3l3l2l3M3M4kkp2p2k4O6J8p2q9JPPJ08J7rrK9
-2247B6L0K3K3%%k7k6l2N7K0J9KLJ6J7J7J6%jjjnnq1q0P0P1nmm4m5JJM9N0MMqrm8m8NR6M4
-2269A94M5o4o4j9j9M9N0kjlr3L8L8j25l5j1j1L6L7K0K0k5O4P5p4l3l3m8M2K9K9L4L4J3J3
-2286B00J3J3p3p4m5m5q5NQ0j1K0J8J4J4jjM5M4L2L2O0l0l9l9r5oO5O5rr8m7M2L2L1L2L1L7
-2304B27n3o4o4O0O0L2n8l0k9o2o0L8L8M3m6l9m1PQL0K9L4L4M6m5l6N4M8m2jjpoJ6J7oom4
-2323H1m4L2L1M3M3qpPq3j6j5M0n0j0P9J16K6n3n3j0j0p9p8J9J10J5J5JKm3m3k6k7J9J9J1
-2340E4J2q3q4l5J14N2N2M9M9MMJ1J0j1j2p6p5n2n4Q2Q3j7j6p8J2L5L6L2L2j8P1l4l5p9J0
-2357D5J6J6K2K2j5j5j5j4J1J1L3L3PPl3l3p3J6J1J1K6K5O5q5J9J8J0Rk5k5P0k0l9l9O0O0
-2375A92n0m9KJp2J9M2M3l6l5L3L4K2o9o8K1M0L9l0l0j4j4j4j4OMNNL3L2L3L2N8N7m8m8n4
-2393A08n4K0K1k8k9J1J1N7l3j0Q0J6J6k3k3lmk6k6J5J6ppl6l5R1%j3j3o3o3J9J8llK5K6L
-2412E1MJ6J5J0J0L1n9q2q3M0M0J6J8j0j0L5L5RQL1L1m4m4j6j6l0N9RRL5L5J2J2r5r4J0RO3
-2430G0O4Q2o8n3R7MLj9j8p0K1MLJ0RJ6J5J6J5qqj3j4J8p2l3N7N8l1k1k0k1k0m9M1PQq2OP0
-2450G4P1KJ%%k3k2k6k6J9J9l4l5J1J1LLj9j9J2J2J3J2l5l4j1P9j1j0nnmlM1M1opL9L8l4l4
-2470I8J1J0J3J2j0j1LKLLK0K0mr4mmJ3J2P2P1o4o4l3l3l3l2J15J15n0n0mmn5L6RJ0RJ00p
-2489B01qk4k4k7k7M7M8k9k8p4p3J5J4qoK2K3R8R8K8K9m7m7k2k2l3N7jr2q5MJ8J8K3K4NNN
-2507A05Mkllkl7l6l6l6L5L4L4L5j3j4l6l5poL7L9M6M6Jj49k3O4K9K8j2j3J0J0MMj9j8k1k0
-2527B4k1j9P2P2kkj9k0K6K6K4K3K4K3OOOPl0k9n1n2J3J3l3l2QPQPK3K3M6M5l8l8q3q2MNM9
-2547C9M9K5K5K5K4n1n1n1n0K3K4K4K4L6L5L6L5l8l9l8l9K6K5k0j9K9K9j6j5j9j9K7K6J1J0
-2564A42J1J0J8J8J8J8m6m6L0K9o3o4J1J2k9k8J6J7JKJ9J9N3l7J4J4J3J4o2o2J19J19p6p6
-2580A48nmk7k7l9l8OPJ8J8k8k7J0RL2L2M8M7n7n7L4L4NOM2m9m2m3ppm6J03K7K7RQl3j24K
-2599A2KJ4J4N9N9j4j4j4j3j3j3K6K7N0m0l4l4L2L1L1L1j1j2J1J1n6n6j1j1M2M2llj3j2J0
-2617A27J0j4j4RQk8k8nokll1l0P9j0M1M0LMm2m1J2J3PR7kkMMppn2n1j6j6K8K9ONONK5K5q0
-2638A00q0Q2Q2PPn3n3K2K2k9k9opL2L2j4j3k0k1KJm0m0L3L4l5l4M0M0O6O6rj0m5m6m6m4O9
-2657F3P1mmm3m2O2O2k9l0M6M6J7J8mnM7M7k8k8jjk3k4j2j3j2j3rrrj0m0m0L5L6n4n4rqN3
-2677D5N4RRM9M8k6k7RRo6o6J3J3l2l2N8N8J3J3n8n9M7M6qql1l1MMj8j9qrL7L7J1J1L4L4M6
-2696B13M5k9k9o2o1J3J4L1L1L2L1MMp1p0M3M4kjk2k1m5m4M6M6k9l0l4l3J1J1M7M6K5K4K1
-2714A99K1K1K1n2n2n2n2poL8L8o7o7L7L8k2k1JJL9L9J6J6k3k3N2N2J9K0K0J9j1j1q6q6PP
-2732H3K9K9NNONn0n0K5K5J4J4qrj0j1j1j1K7K6K7K6llm8m8m4m3k1k1MNM8M9mnM0M1K1K1n4
-2752A21n4RRL2L2j7j6o1o0m1m0R3R5K5K5KLm5m5N9O0m2m2k0j9nmJ8J7ppqpO2O3j3j2j8j8
-2771A24j02M8O1O0M5m5j02j01K7K7K1K1kkMMm2m1K3K2n2n3L1L0j3j4K4K6K5K5opooK6K6K6
-2789A32K6L3L4J1J2k5k5K0K1K9K9J4p7r7N3QQlkk5k5L2L2j3j3k5k6N0N0n3n4qrM9M9n1n1
-2807A10j7P3K8o2l3l4J2J2n1L9j1j2L8L8M4m7mmK9L0J0p9J0J1O7k4m7m8J4J5N9N9PQl3l2
-2825A75m9M1J3J3p2p1LMK1K2M3M4J5J5L7L7l8l8PPqrq3q4lmmmLLM8M8ppQ9kp2p3K7K7L2L2
-2845A78k3j12L4L5k2k1L9n1NNm7M2l6l6K0o8N6N5pqL7L7k7k7M8M8L3L3m6j36k9O0N0M9k4
-2862A44k4pqR4Ln0n1j3j3L2L2nmm4m4n7L0N5l6K5K5J9J9j3j3j3j3J0J0J1J0m5m5L1L0K3K2
-2881A27J%j9j9NR5j0j1nnLMj8j9J5J4l0l0m0m1NNL2L1P7P6k6k6k7k6LKk0j9k0k0K5K5j2j2
-2900I0J1J0J5J6n5n4k4O6M4m7K8K7K2K2k1k0m4m3K9K9m6m6L8L8J6J6K5K6j4j4o5K5K4K5m4
-2917A05M6K9o1nQ4L4n6k5k5RRL1n8j4P6j1j1n0n0LLklL2n9L7L7llrqJ10K1l4l4NMo5o6J1
-2937C4J01N0N1RRl6l5LMMLj3j3L2L2j%j%j9j9m2m1J4J4l1l0n1m9N3N5l0l0J6J5L7L7qqP2
-2956A88P1o4o3j9k0MLj1j1O4O4RJ0J0J0m9n0m9m9J4J3J4J4QQRQj3j4j3j3J0J1J0J0l0l0M5
-2975A09M5ppJ6J5NNm0m0qpqqk0k1k0k0K3K4K3K4l9m0OOk2k4jjM1M2klL6L5L5L6j6j6j5j6
-2995A25L3L3L3L3j0j0j0j1m1m1L4L4j2j2p4J7J14o5o4o3N8N7j7j7p4p4N9O0j4j5QPnoP8p1
-3013G7J8J8QRn4n3N1N2J7J7k7k8l2l1J3J3J03J03o2o2KLKKk6k6J9J9J9J9k6k6k6k5k5k5r
-3031B1rrrM0M1M1M1lkm7m8L3L3J7p2o8Q1Q1qM8m2p1p2j4j2O0O1K1K0k5k5L3L4j2j2QQl7l7
-3050H8l8l9L7L7K9K8K8K8k9l0p4p4P6P7N4N4m6m5k3k3k7k8M8M7OOl9l9K4K4K4K4l0l0J4J5
-3067A54J6J6l5N6m2m1l5l6POPPJ5J6L8L8l0l0J0RO2k9K8o2qpj3j3MNo5o3m5M6P0P0m1m2J3
-3086E6J02JJL0K9LLk4O5j%L3n6o1o1m4m4k1k0k1k1Q5Q7R2KmmrrpopoLKLLPOl8l9J5J6l0k9
-3108H2KLLKllk5k5j4j3L2L2M1M2J9J9MMo6o5oQ3O2k9o1o2k1k2J2J3J2J2l2l2P1P3J2J1m4
-3128A23M6M8m2l0l0nmO5O5J8p2k6O3n4n4p7J4QQl7N3N8N8m2m2J2J1j1j2NMMNk2k2j7j6k4
-3146B9O6L8L8j8j8J8J8L4j16l7N3M6M6J3J2p4J7j2j1KKKKj6j5N9O0j1j2j7j8O3k8k2k2l9
-3164A32m0j8j7j6j7O3k8n7L2l8J10L9n2M8M8jr1L4L5k7k7J2J2M2m7m8M2N2N2N8N7OOo9o9
-3181B18j1j1j0j1L1L1m4m4J0J1ppq6ML2n8l3N8KJK7K7o6K4pL9N0m0mM1l3l2QN3N7l4l5l4
-3199A17m0m0J8J8j4L2J6p5KJJ7J7k8k8M7M7llP9j0l1J5l1l2J6J6rj0k7k6l9N2M6M6KJKKk4
-3219A39k4K2K1m3m3KKj2j2j2j2j7j5Q7J33O2k9j03j4K9j6j12k1M0M0%Jk5k5N1Pj2P9LLOO
-3237A86l9l9l8l7MNqn1l9N2K5o2J1J00K2o9L3L2L7L6J8p3r7pJ02m9q8%m2KN8J4M1M1NNN6
-3255A47l4j7j8K2K2OOK5J15k5j15m0N0L2n8p7p6L9M0J13K4o7o6L3L3K2K2J6J7j1j01l2N8
-3271A05J11K0k9k9rrn4n4k2k3k2k2J0RMR4K1K1kkK8o2j1j2L2L2j3j3J%N8l3k8O2N7l4ppN
-3290A73R6K2o9q2q2KR1J7p4J1J0J0J1l7N4J4p6q5MMq4k7O3K9K8llP2P1j0j1J2J2l7l8L8L7
-3308A63j7j7j2j1j4P6k0k0k3k3%jM2M2KKo8K2ooqrrqo2o1N1J43POj0j0j3j2L2L3j8j9j8j8
-3328A08l9l9L6L6K2K2K3K2M2M2q8q7p7J3QQN8N9J3J3m5m5K9L0JJj7j08l1O0k0j9L0K9M5m5
-3345I0r9M9L6L5j3j4o4K6K8K7L3L3mlmmk8k8R8Ql0l0l0l0l4N5M5M4K1p0j39m8L4J23J07J7
-3363B37m0l9r6oL2L2pqJ2J1J2J1N6N6n0m9l1l2J4J3O1O0j4j5l9l9j1j2N0J40m6m6k1k1K5
-3380B00K4q3q2N3N2k3k2j%n0n1K5K5jjP5P4l4l4nok8O2j2j03L0L0K5K4kjkkn0m9K5K5klM3
-3399A45M3K9K9PPj8j9j9j9llllk7k6M8M9k1k0k1k0m1m1L5L4J4J4rrl2l3l8N2K3K3M0n1n0
-3418F6M0Q0j1J2J3q9Jm4m3R1R1L7n4m8m9ppk4k5JR0M0L9o5o5j4j4m3M5R1%m0m0N9N9o8o8
-3436C7k3k2N4N6P8P8j8j8NNJ5J6opk0k0l3l2q8O3K3K4J7J7n7n8m5m3QJ00M5M5k4k5RQl6l7
-3455I1rj0rrO8O9l7l6k3k2J7J7L9n2j0j0J18l1QQk2k1KJqqJ5J4l7l8PPk0k0K4K5OOK8K8J1
-3475A77J1l4l4M1M2mlm1m0L4L4L3L2j2j2m5m4N5N5N3l6q2Qm7m8L4L3J8J8k7k7kkk0j9n7L2
-3493G4K1K1M6m4K9K8k8k8ooK4K5L0o0m5m4K5K4K9K9j01j00m1N0R9ROR5Q4o7o7K3L8L8m6m7
-3510A17m7m7L2L1Q2rj7j8k4k3K0K0n5n5PQQ6mk5O5j3j3k3k4K2K2ooJ6J6j9k0k0j9J4J5O5
-3529A51k4M1M2llp0K1M5M5k7k7nnO4O3m1m1ook8k9m1m1MML1L0m5m4L4L4onj2P7L3n7lkl1
-3548A17l1K1K0k4k5OOj19l0N8N7J13K4m3m3p7J3M2M2k8k7l3l3M3M2P8P7q3OQ5oONm0l9m0
-3566A40m0k4k3K1K1m0m0NNJ9K0M1M2L3L3p2p2RRn9R1Q0j0m6M4J6J7k3k3j9k0K6K6k1k1k6
-3583A19O3k4k4LMj5j6Q0j0k4k5J5J5LMRq1k9k8J0J1K1K2L8L9K2o7k2O8N5N5L7n4m4m4l8j29
-3601A9m3M6J15K5l2l3KJK1o8m6M4J3J4K6o5L9L9p1p1K3K2J02J2o0K9mmN7N6r4lK6J17N2r9
-3619B07k8k7QRJ8J9n6n7LLLLJ8J8nnL6L6m0l9ONl4l4q1RL2L2L3L3Rq2KJM1M1J9J9lmo3o4
-3640D1M2M2k8k7k7k8LLM8M7QPmQ6j8j07K3K3l7l7j5j4K6K6j9j9L4L5j1j1K3K2M4M5n9n9J6
-3658A24J7LMM9M8j1j1q1q1m0M9P4P4rj0l2l2K1K0R4Lm7m7n2n3n4n3M9N1J9J8J15K4o4o4m6
-3675F9m7J0RK7K6N4l7J4J4j2j2j2j1N2N2OPRRRRn0m9mnj8j9LML0K9L6n5k8k9j1j2O4O4o7
-3695A28K2R7OJ8J7n7n7K3K4k9O1O1k9o9o9p4p3P1P2P2P2k6k6K5o6p1p1k3O8J9J9k1k1K0K0
-3712A33n5n6QQQQK0K1J4J5L1o0k5k6m1M9L8L7j2j03K2K3M5M5K3K3j8j7l4l4m9M2j5j5P2j8
-3730A07J0J0L7L7M2m7l4l5m0m0L1L2K5K6Jr0n0M0L9n1m0l9R0R1rqq0RK9K8L2n8j14L5L4L4
-3747H4kjj3j2N7N7J9p1KKk7k7o6Q4M5M6L1n9qpqpk9O2R6n4m2m1onM8M7k7k7o0o0j6j4J8J9
-3767B8j2j3J01m9q9%Q4Q6m4m4j2j1L3L3M6M7nmk0j10j5j5klM3M3J5J6K2K1j11k2L3L3L6L7
-3784A76L1L0lr4KJMMm1m1kkjkj6j5j5j6J1J0Q4pl2l2N8l2J8J9J8J8l9N1Oq4mmJ8p1kjQ8k
-3805H9k4k4pqK1K0K0K0K2K1K2K1l7l7l7l7L7L8qqMLMMj5j5j5j5k1k1K4K5M7M6k2k3m6M4k
-3824A10jk3O7k8k8J4J5l1l0M6M6O8O9j2j1q7q7J6J5o0o0L4L3o2K8M0M0K3K3n5n4j0rKKj6
-3842B7J33N5r4MMrQ0L6n5k5k5l7N4j5j4L7L7n0m9mmm7m7kkRQP8P9P7j2J5J6l7l7j5j4qqj04
-3861C5j4N9N9j0j0j0j0J3J3K8K7k2O7m8m8L3L3m0m1MMJ0J1l5l5nnJ2J2L1n9qqL7L8l8l7L8
-3880H1L8l6l7kkM9M9o8K2J2J1N1m0o3o4L9M0j1j2L3n7O9O9k6k6J3J4N1m0m4M5J8p3j6j6M
-3897G5MK1K1M2m7o7o6m1N0P2P4J2J1Q7Q7r7r6m5m6o5K2R9Rnon0n0n2L6Q1qJ3J3O4k6l2N7
-3915A51L0o1l3l3OPk0j9K5K6RJ0O0l0kkL2L2L5n5mnM1M0o4o5RQRQK2K2k4k3j6j5j6j5llk5
-3935D9k6J1J1N6N5K8K7m2m3l4N6l9m0L3L3J1J0j3j4j3j3J4J4J4J5n1n0n6L4P3P3N5l5j1j1
-3953A81j7j6K0K0k0j9p4J6M1M1k6k5Kq7QRJ2J2m8J03J8J8llml%%K3K3RJ0l6l5j2j1j2j1K7
-3972A31K7L3n7k4k4K0K1r0%Q4Q4k6k7M9M9OOr8r9L1L1L6n3K9K9k1k2ON%%M4m6o8K2N7N7k1
-3990A81j12n7n6P2P3k3k3k3k3J3J4J4J4K5K5k0k0OOl8l9nmonK0K0K0K0j7j8K7K8L7L7J05
-4008B68m5j34m4KJJ2J2J2J2%%%%NNONPPK9K9L1L1m5m4j9j8o9K0l6l7J4J4k9k7rP9J08J9l1
-4027A41l1J7J7j2j1Q8jk6k6kkkkJ4J5QRJ4p7p1p0M1M2j5P6O9k1j0rMLm1m1k4k4l0O0j3j4
-4047D3L8L7k4k4m7m5QQK5J17N6l4k2k3n4n4N1N0N5N5O0l0q1q2o3K7LMRRL6L6o8o9O0O0j0
-4065A17ro2K8%%L3L2ppl8N2JJo0o0J6J5q1q2kjl1N9M2m7k9O2N1N0K3K3K3K3N2N2n3n2k4k4
-4084H6K2K1K9K9m7m6K9K9j6j6n5n4J5J5N2l8j0rJ2J2J3J2n9n9J9J09M1n0m3M6M0L9J%q3q3
-4101CoqL8M0l6l4rj0J4J2POL5L5l9N1Oq4K3K2J7J7j9j9N0N1J4p6l7N4P0k0o3o3k1P0J8J9
-4120A28J2J1N1N1k9j19p8P2J5J6mlL7n2k5k4llJ9K0j2j2J1J0M5M4l1l0j9j9K6K6M5M6n9n9
-4137A04l2l1l1l0K1K2K2K2O3O2m2m3J3J2J3J3k3k2K3K3J0Rl5l5k8k8J8J7N6N7m9m8n3n1q
-4155ipR6R7qqm6m6N8N9qqqqk2k2pQ3R9n2ook2k3k2k2L2L2j3j3JKJJlklkM0M1o5o4l3l2J2
-4176F4J2P2P1lmk2k2k3k2J2J3l3l3J%M6M6j9j9k0j9jkm7m7L5L5L5L5qrqqJ8J8K3K4p8J2J8
-4196A43p2m0M9opK8K9K2K3O6k3j29l8J6J7K2K2J3J4r2r1M8M8k6k7K0K1K0K0J5J5K0K0l3N7
-4213A84OOk3k4o9o8N7N7L3n8J2J2POj2j2pol9N2P6P6m5m5q9q9m2m2O3O2kjN4l5n2L8L2L3
-4231A06k9O2l5l4k8k9J6J6J7J8l9N1P6j4klQQN3N3OPl9l8n2n1jjj0P9M5j06m6M4L4n5J1J0
-4250A08NNj6j7j6j7L9L9opm7m8LMJR1R2Jk6k7q6MR7N1m7ln4n4pL8O5k5j9K5LLJ7p3j11k2
-4270c7lkM4M6K7o2m9L8N7J2LM8O8K2J2J2r3kQq3l2N8M2M2KKklklN6N7m9m9l8l9POk5k5P6
-4290A47j5q3OkjLM9L2n8m9mJ3J3J5O0L8n3km6j2P7J72K1m9no4o4j12k2M9N0J0J0k2k1JJl4
-4308D9l5L5L5L5n5r3N5N2l9l5N6M7m2j4L1J3l2J01J01k4k5k4k5JJJJk6k6lmL8L8ppj0j0O9
-4327B23k1n0M1j6j5MMMMm1m2k0j9PON2N1PPJKL8n2k3k4jjr6pN3N3j6j7k1k2K3K3L7L6l9l8
-4347I5PPo8o7mmP0P1l3l4M2M2L1L1QRQPpQ2Kj49j03j4k8O2J7J7L3L3o7o7j9P1K0K0RRRRK0
-4367A77K0n4n5l3l3J2J2j7j7N8N8OOOOl6l6n8n7M7M9N3l6j5j4l2N8K7o2n7L2L3L3opK1K0
-4385A09LMk3O7J7J7qrm8m7l1N9J21k9r8qL7L7J%m5M6m9M2M7m3r2r0PPK6K6P1P1l6l6j3j3
-4404I7M6M6JKo0o0j5j5K6K6k4k5O7k4m8m8RJ0Q0P9Rq1J4J4M1M1k9k9r9rJ5J5LLLLm4m4NN
-4423FJR0J1J2L2n8J5J5m1m1MMj8j7j2j1J2J03K8o1k9k9J1J0L3L2j3j3kkqqM3m7klL5n6M0
-4442F6L9m1m2L3L4J4J4l0l1j5j5J3p7N6N7N7l3J6J5j2j3J0Ro5o5P3P4l0l1MMo9K1L6L5Q0
-4460A91p0J7J8K4K5M2m7o6o6p9RL3L4J%R6NLLm8m7l9l9O6O7KKk1k0m6m6K9K8PON2N1k0k0
-4479A37mlK0p0j39m9L6J24J04J3j6j07o6K2L1L2kko3K6K1K0L0K9m6m6J5J6P1j9LR3qqq0p9
-4496C6K5K6OON6l3n1n1kQ8J3J4n0n0j01j2J2J3M0M0M7m3K3K3M0M0j0rL0L0Jq9PPNNj7j7J2
-4516A10J2pr6r7pJ01J02n3n3ppO3O4M0n0l8l8k1k0QQL1L0l4l5O7k3o7K1P1P1L5L5M6m4p0
-4533A48J9j4j5k7k6m2M8K2j28k0P0N9l1K0J9O9k2j6j6J5J4J4J5rrL5L6K8K8p7p8l8l8O4k7
-4550I0LR2j4j5K0p1o5o4OPnQ4Q9kL3L2lllln5n4K0K0j7j6k3O8o3o2j2j2LKLKkkP3P3M8M7
-4571B49n7n8QQL0L0l6l7RQk3k4k4k4L1L1j4j4K4K4KJk3k3p4J6J00J00L1L0m7m7m2m2n4L6
-4588A05rr8NOm3m5Q5Q6O1k8J6J7J7J7n7L4j7j7q7q6M8M8j3j4j3j4noL8L9JKK3K4j8j8o9K2
-4607C7N5N4m0M9Q6mk3k2k6k5K0J9n1n2m6m5m1N0M3M4K1K1J5J5O7k4j32J8K6K5m0m0M6M6n
-4624A41mJ3p7M9M8l0l1qqj5j5K9L0m5m4L0L0K3K2k2k3l1l2M3M3k7k6J8J9N7N6J2J2l9l9m0
-4642A19l9O2O2J7J7QPPPn9o0j4j4j2j1L4L4l3l3J2J2k8k9k8k9K1K1k3k4j3j4K2K1J02m7j4
-4659F1P6J7J7K3K3j9j8j9j8j2j2j2j2L7L7J5J4l8l8OPopJ6J6j0j1j1j0L4L5j0j0j5j5j5j5
-4677A01L9L8opj11j10l6l6K3K3k2k2Q0P8Q0Q0nnmnm6m5K0K0P2p8l9l9M9M9k5k6m3m2m2m3
-4695h5L0L0K9K9j1j1j1j1OOJJJ02J3pon8L3K7K7J0J0j8j9L8n3kkrrl1l1l7l8O5O7J5J4J0
-4714A14RRq0l5N5N7N7j3j3K4K4P5j6OO%%l1l0n9L2J9K0k0j9j9j9k0j9ppL3L2k2j13m0J08
-4732I8K0K0j6j05l5J13JKL4L4j2j1k6k7J9J8lmJ3J4L5n5mmk9k9J6J7N8N9m0m1n1L9P9p2q9
-4750C6JM5M6l2l2M4M3l7l6O9O9o9o9OOnonoklM2M3K3K4k1k2m7m6K8K8j6j6p3J8R2Kj7j6p
-4770H2pJ5J6K9K9k2k1J7p3k2k2KLKKQ3Q3n2n2K3K3k2k2J0J0J0J0k7k6k7k7K0K1K5K6l9N2
-4788A32M5m4Jq8m8L9opM3M4j5j5L0L1JKk1k1J2J2PPJ20L0q5q5J0J0l0l0r7qM5M6ooooR2R2
-4807B27O8k3j8j9kr2lr4r2N6J46N6m4m4m3M6M1M1m9m8K7K7L0L0j5j5j9j9m1m2J2J2o4o2p
-4825c6pR2R2Mq7l6l5M0M2K6o3o2Q7R3Ll0l0M0M0o8o7L8L7l0l1K0K0pQ4j8j8M6m4o6K4M0M0
-4843A73M6M6r6r6RJ0J4J4qqK1K1O6O6m0l9m6M5NMl5l5L3L2j2j3J0J1o5o5j5j4L1L0l1l1K0
-4861E8K0L2J23P8j2m4m4nnk2k2J%m3m4L2L2qqL1L1N0m0m7M4J3p8KJnnj7j05q5J25KKk5k3
-4880a0oQ3O3k7L5n5ppJ0J0ooj8P2N3l9J9J8J5J6l0k9p6p6N4N4L4n6nnJ8J9k7k7POJR0r3r2
-4899b0M1M2L6n4m2m2J7J05J1J1J2J2O3k7n7n7J2J3m7m5kjL8L9oon0n2j3j2P1k0L1L1K2K2
-4917G6P3j7m4m3l1O0K2o8j1j2R6R6M1m8m3m3lmL2L1Q3qn0m9j0j0k6k7m8M1k9O2J6J7J2J2
-4935A46J2J2J2J2J2J2l5l4l4l5K2K2k8k9L3n8n1n1P2P4l1l1P0P0k9k9o4K6K0K0LLLLONON
-4953A42NNNNq7q6J03J5r7oP3P3l8l8PPKLN4N3lQ7j2j02p4J5Q6nk4k3M6M6p5p4m5M6n6L4M5
-4972A12m5j5P5L6L6%q9m5M6M2M2LLk8k8o1K8N2l8k7k7rj0L0L0M8m2o1o0k0O8k6k5M2M3L7
-4990A17L7L7n4OPp7P4j0j1j6j7M0n0l0O1L3L3j00j0K0K0o4K7J11J11K5K5n0n0n4n4l1l2Q3
-5007A57Q3k2k3l1l2rj0m9m9N6N6k9k9M6M6j6j6OOM1M2mlj3j2n8n8L8L8J3p7l7l8L2L2k3k3
-5025C1K2K2J5J5J6J5n2n2poL4L5j1j0ooooO0O1J6J5m1m2MLK0J9k6k5lmlmNMMMl5l5j7P4N4
-5046A51l7j9j9n5L4Q0j0N7N8lr3m0m0K9K9l9l8JJJ7p1K1J14N6r3L6L6O0l0k5k4k5k6K6o4
-5063E5j3j3RJ0k4O6k9l0ppO8O8q3q2rqK2K0K1K1j0j0n9K9nlN6l3o1K7L6L7J46mp5J5k2k3
-5081I6N9N8kkp7p7%%K2K3%Jk7O2n1n2K4K3J8p2m8L9K8K8j2j1J5J5RJ0K6o3o3K6j7j6N7N9
-5100A08lr2j6P2JJK9K9k8k8l3N7M9M9J0J0l2l2p1p1m2M6K5o4L6L7Q7lo2K8K8o3k5O4N9l2
-5118A28l4l5NNk6k6M9M9k0k0K6K5k3k4P8j2m8M2n4n4kQ8K2j28j6P2O3k6n8n6J31J32o8o7
-5134A18k3k3n3n3N0N2J9K0J9J9K5K5KKj1j1n6n6L6L6rrooJ7J7M3M3l2l1mmlmnmn0n0NNP1
-5154A21P1L6j13q9KP0q0l9M9K5K5L0L1l5l5j2j2l3l1J2J1N0M9K7K7K4K4k2k1m7m6K8K9%J
-5171A27k2k3ONj7j7lllkj7j7K8K8K6K6K7K6J5J5k9l0k7k7J8J8MNM9M9k0k1o6o5J1J1j1j2
-5190F2J4J4qrN4N3q2q1K2K2J12l8o0L1R7Pp4p4K6K6LKk0j9PPk1k1Q6nk3k4n2L8J6p5L1L0
-5209G4KKK5K4n0n0j6j5K8K9J5J4J04J4J0q1j30m1j%M8N0K9K9K9K9jkkkj0j0%%r1O0k5k5j1
-5228E2j1j2j1jjR5NJ4J5m2M9l6l6l0l0L3L3j2j2L6L6rrpoL8L9J%o8o9o4K4J00RJ8J8j1j0
-5247A28p3p1m2M8k9O0Q9jj7j7L4n6qQ2n0m9J3J3rrm1m3L3L2ooJ7J6j4j4j9P0M6M7PPm4m5
-5265G9JR0N2r9qrk4k4k4k4M6M5K3K3n7n8l2N7RJ0J5J5l9l9NOkkjknmM1M1lml1N9qpkkqqj3
-5287G8j3J4p6n2L6L7L8q1QJ8J8P5j5O8O7j03j03n7n9M2M1P3j5j5P4N0N1n0m9qqpql1l0l0
-5305b2l0J3J3J07J9NN%%M2M2l3l3J5J6k9l0k4k5k5k5k5k5pQ2Q0j0JJJ2J2o0o0M1Q6Mq7l2
-5323A4p7qL7pol2N8M6M7PPj2j2L4L3J9J9k6k6j3j3j2j3K1K1k4k4L3L4L4L3m3m3m3m3l8l8
-5342e6L6L6K8K8K8K8KJKJRRl5l6K9K9m5r0j1P6M1M1J9p2l2N8P5j4o4o4n6n5mQ4O0J4k5K0
-5360I5j7j7L1L2m1m1j8j8O0N9j9j8J0l4j8P3L2j2mlj6j6LMm6r1n1R8Q3on0nM0oK2K3K0K0
-5379A58n4n5j4j4n8o0ONONK3K2O6O7jjP2j8k2k2mnO3O3j3j2l6l6J0RL8L8o6o7popom1m1O3
-5399D8O4PQq9KmlJ27L7j1j2n7n7q2PK4K6P6j5l9l9jkpQ3L5L4nnj2j2o2K7L0L0o9o9MNN6N5
-5419A33j05j5L9L9K0J9k5k5L1L1j9P1rqk6k5QRo7o7o3o4J2J1P4P3N2N2n5n4K0K0o3o3l9N1
-5436b7K8K8Q5nj7j8k2k3J4J3LR3K7o3n8L3noOq4ppRQJ2J2J18J17r4r4NNN8l3k6k7NNp0p0
-5456g2P5P7JKl1l1n8L1M2M4K5o5j5j4K5K5j9k0N0N0J1p9j2j1L7n2n7L2Q5lj7j7k6O4J3J3
-5474A03K3K2q2q2J4J4rpL6L8J5J5j0j0J3J3j3j2K6K7P7j3L2L2K7o2j03j2n3L6klj08j8L6
-5491@L5j8j7j7j7K0J9K0K0JJKJJ6J7O7k3l6l6LMj5j5k1O9M3M3K6K5m2m2m2m3k7k7J9K0L1
-5509F4P6R5Nn1j42m5M6O0J5K6K7MM8%r1KLk6k5M4M5l0l1j9k0LLj3j3m1M9K1K2L3n8n1n1l2
-5528d8l2K9P3N7l3j5L0P0K4l9l9OOq2l5m3M8M2m6l3l3O6J10Oq3n0L8Q3pn9L0l1l0L9m9k7
-5545e7O2O8O9mr4o1K8M7M8jkM4M4o4o4k0j9O2O1m3m4j3j3L2L2J5J5jkn9L1mM2K1k4MMNMQ
-5565A57Qn9j4Q9jr9n4rL7K4k2PPkjm1m0l2N8M1m8l6N2M5jLKK5K5NN0R6n4j27K2m2m3o5K4
-5584a3M8m0nL9J2J2qL7K3o7q2PmnK6K5K6K6j2j2LM7R3Lm9m8k9k8J7J7o3o4M0Q4L2n9m9L9
-5603A9j9O9N1Nl3l3RRRRl6l6K6K6K3K3Km3o8K2J5J5j0L5O3k7m3m3m0M8P1K7o2j6N4l6p4k8
-5621a7l7l8L0K9P4P5k1k1j7j8k4K1M7m4llm7m8l9N1R8RjM4l3l2l5l4m0M9JJN0N1n6n5M8M9
-5640F4o9o9L0L0Q6mppJ12l7j13L8J0J0mlJ2J1k8k8oQ4K8K7L1n9l1l1n4n2P4P6J2p7lQ8m0
-5658A01l9l4l3L1L1RRk7k8P8P8K8K8j6j7k2k2M7M7k6j17j15k6%%K9K7J8J8N8N8k2j11q2P
-5675c5K7J16M4M3K3o8o7K2m4m5L1L0k8j17j3P8k3k3Q7Q8pql0k9KLM7M8k0k0j4j04L1L2k5
-5692C2O6K7K7J4p7k4O6o5o6lmJ8J8Q5Q5j4j4q1Ro4o3%Jk2k2R5R6J1p8KLKLo3K5N0N0J4J4
-5711A53q2QJ8J9j02j2l1l2J8J8k4k5N1N0K5K6K5K5K3K3n2n2n9n8P0P1P2j8p3p2L1L1L1L1
-5728A27JJN8l3p4J7m0m0J0J0J0J1O2O3m2m3l8l9L1L1L2n9l1k9M0M1mlJ6J6K2o8j1j2K2K2
-5746G7L1n9rrO4O5P0k0m7m6Mq5jQ9M5m6o5K6O5k5OOJJm0m0n1L9P1j9l8l8K7K7O5k5m9J00
-5764A67O2k9q2q3m6J02J40j0QRRRl5j26p4P6L7n4JJM0M1k4k3j8j7k3O8L2n8j22K5J8J7j5
-5781B3P5K4K4j0rn5n4J1J1l9N0O7O8J9p2l9m0O0O0k5k4k5k4l2l1M4M4l3l3J3J2j7j7j7j6
-5798gO5O5K0j29m3M6j4j2j4j4L6L6m8M0L5L6j6j5N3N4O5k4j9j9j4j3O0l0q2q2J7J8M6M5K3
-5815A65K3n6n7M9M8n4n4l7l6O8k1j5j5j1j1L3L3m5m4L0K8O0N9p6p5k1k0J9J8O1k9K2K2L7
-5832I8L7J4J4p0p1J1J1o6K3R9Qj6j7%JnnnnrrR3Kn8L3k4k4k9k8K0J10J1p9%j%%j8j7n9K9
-5852aK3K4OO%Jk8j17J7J06K2K2K7K8pqn8n7Q5nq0J0noL9M0N4l6J4J5l6l7n8n9j5j6K9L0K6
-5871eK6j9j7K3K5JKjjP3P4K8K9m7m7l0l0q0q0J15K7k9k8QPqQ3J9j31L3L3L4L4L3L4l7l6q8
-5890B7LO5O4M6m4n5n4m2M9J3p5J2p6n6L4N3N2J2J2OOP3j7j29Q0J4J3m8m7l4l5J00J01J6J7
-5907A56lr2j02j2O5O6k0k0k0j9jjN5l4l6N3R3Ll1l2KKQq2PQM6m5N2N2J3J3m3M6O0l1m9m9
-5925G8l9l9l8l9K5K4K5K3J4J3J3J4J4J4J4J5mlK0J9K9L0m6m6j3j4j3j4POJ1J2l2N8PPo7o7
-5944A8L9L8N7N7L3n8n3n3n3n2l2N7j0j1n6L4Q1Q3O2k7k2k2j2j2j2j2K0J9k6k6M9M8MMk3k3
-5962A08k2k3oppol5l5j2j3NMM9N0nonnk3k2K1K2M7M8N3l7n4n3J5J6k3k3%jk5k7k6k7O4O3
-5981C7J9J9LLR2n7j14k3N1N1MMjkK6o4M0J31J9J8n1n0o3o3J2J2j2j2j2j2k1k2N2N3k5k5k
-5999A5lm9n0K6K5PPN1N3RJ0NMQq2pQ3k3k2q5q6mQ6L4L6poL3L3or5j7j8j4P5j9j9%jN0N0j9
-6020F8P1Jq8p2J7O5O7K6K7j8j8l5l6L5L4J7p3J%j0j1m4M5M5m6j2j2M1M1mmononM1M1pr8j63
-6039i0p4L4L5Q8Q6L9n1m0N1m6m4mQ5J2p9K3K3nnj3j3N6N6l0j18L5L6%%N0l9ooj1j1K8K9m1
-6058D0m0m1M8kjL6L6j0rl0l0J3J5m4m4L0L1O2O4Rq1J7J8J3J2k8k8J1J1N1l9k8J22j2j2p8
-6076H2p8llmmJ1J2N2N1Oq3M1M2m2m3L2L3j9j9K1K0N9l1n0n0j8P3K1K2k1k0k0k0QPj4j5j7
-6094A9j8K8K8K1K2jjL8L7o8o8M6M5J%k6k6N6l3j03M4J12K1j1j1l3l4p0J9qrOPM6M5Qq3l2
-6113A4l1l8l8O8O6l2l1l3l2M4M3MMm5M2L8L8L8L8N0m1j06j5k7k6M5M5JJL0L1QQj4j3j3j3
-6131A08m2m1MMj1j1J1J2M0M0%Jl9N0%%j9k0K6K6lkllmmj05j5P2j8l6l6j5j5QPK1K0P2j9j8
-6151D3j9P2j8N0N0o1o1k1k1Q0j0k1P0QQL0n9p9p7m1M9K6K5n4L4M1m8p1K0O3k4l9N2L9M1K0
-6169I7K0l1l1P3j8j2j1n9n7rP9J3p6JKQRKR3J1J1k2k3r5nO8k1N5N5MMj03j03JKK7K8K6K7
-6188D0l9l8P0P2p9J0K9L0k1j09M4M6NOONj9j8P7j3l0k9l4l4L1L2L2L2rqn9L1LKPQk6k6J9
-6207D6J8qpJ4J5J3J4J4J3l6l7RQrj0j0j0O3O3Qq2oon1n0LR3l3l2k2k3K2K2k4k5K0K1R5R7
-6226A90M6M6k3j14J1q0l1l1j4j3L8L8opm6m6K9K8N1N1n4n4M8M9LLJ3J4l2l1l4l4l3l4K8K8
-6243co7K2M0L9M6M6j1j2L9n1j5j6j6j6n0L9j2j0K9L1o5K4N7N7J5p6p3J5L6L5l7l8l6l7j3
-6261h4j4N6N4K9o1l4l4L9M0L8M0k0k0k0j8L1L3J0J0k4k4r2r4p1J9R4NL3L3k3O7O3O3nnn4
-6278F0n3K2K1O4O3m1m2m6m7m5m6N7N5J02J02p0p0p5J4M0L9N1l9o2o1L1L2j2j01LR2N9O0J0
-6295A67p9m9m7J04J05J4p5j10M1n0m9L4L5j7j7P9j2nnK9K8J4p6p0p1L1L1P4P6N7N7k1j12
-6311A11r9rk0k0NNj%O4k5j9j9K8K9L0K9m4m4JJKKLKJ8J8J8J8k5k5p4J4%JOO%J%Jj%llon1
-6333g5p4J6M8R1J24L3p4p4n6L2K7j7J4J4L6L7l9l9J1J1l3l3M3M4%jL1L2QRoon0n1n0n0JR0
-6352B4L3j2p8J1J2l2j9j8k4O5Q8kk0k1q2QO8j9r3lL4j2J7O2N3N3j2j3j02j4M7M6n8L0L0n8
-6370a1K8K9k2k2L9M0o6o5j8j7K7K7N4N5RJ0l9l8l8l9N1M9NOl4l2J1J1K9K9K4K4M7m3l7l7
-6387D6m7m9K7K5qrrrrj0L5L4N4N3m5m6l3N4K7K7K5K5q1p9M9M9NMl1l1J4J4OOm0N1j0Q0J6
-6406A80p3j32m2PORJ0L2L1l3l5rP9J7J8n3n1Q7Q8k7j16J9K0J4J5M2M3R3Lq7q7m8m7%Jj7j6
-6424e9LR1lkm6m6K8K9J3J4O0N9k3k4k3k4J0J0L2L2L9L9o6o6j3j2J0Rk3k3J6J6M3m6NMl6l6
-6443iL2L3O3k7JJK1K1n4n3j3j2j7j7P7j2ooJ%k2k1l3l3P3P1n6n5k6O4K4J14ool0l0n2n2O
-6462d6Nk2O7rrJ7J9J5J4L8L7o5o4m3m2M3M4M8m1%JK9o0m8M2QRN0N2POj8j8j8j9K3K3k3k2
-6481C0%%%JOOJ1p7J9J7L0L0L3n8opqqJ5J5nnm3m4j8P1O7O7j2j3n7n7K6K7j8j8K0J9Q9Q9L1
-6501B65o0n9n9Nq6rP9j0j0m9m9L3L2j2j1K4K5K4K5k1k1K4K4m4m4m9L9j8j9L1L2l3l5M0M1
-6518D5J%k2k1O6O7qqllM2M2K8K8r8qk1k1PQJ3J3o1o2mmM7m3j4j2j9j9N3N4K9o1k4k3k0k1
-6538e7o3Q6R2n8n6L4mml1l2M4M3k9k9K2K2o6K4M4M2P9j2j09k1n8L2L2L3k1k0k0k1L7L8L6
-6555B9L7l6l6PQ%jonj4j05k9O0Q6Q5j3j4%%%%K2K1NNj27l8M6M6OO%%J8p1k7O3J3J2k6k6k5
-6575b4k5K0K0mmk7k7K3K4K3K2O3O3m3m2l0l0M5M6k2k1n0M1ppL8L9J4p6K1K0onJ%j19l1M9
-6594b8M7M1m8m3m3J4J4lmJ3J01k3k4J5J4N3N4Lq7l7l5j9k0j9j9k4k5K1K0l0l0M4m7M3M4M4
-6612b3M2L2J22J7p4kkpqJ1J1l4l3K8K8j7j7l0l0k8l0K8K7j1j0n2L9NOM3m5M8N0OPl3l2o4
-6630c2K5J9K0J3J4l1l1k2k3K3K3m7m7N0N0jkj%j%j%M1M3j0j0rj0K8K7j9j9p0j15lQ6J9k7
-6649e0J0l5o0K9J5O0O1J8j2n5P8P9n7n7jr0m0N1O8j9M3Q8k8j18p8J3O6O5j0n4n8L3M6M7J6
-6666F4J5J3J3m0l9J2J3k4k5klk5k5opooqqJ4N8N6l3j1j2n1L8P7p1o6K3l9m0O0J5K2J11R4
-6685A51No8j13k3K2l4J1L0j5m2m3O7K1o2K7O4k6QPJ2J1j8K5N9l1K7o4o4K4L5L6m2m3N3N4
-6702F1J1J1J1J2l1l0QPj9j9j9j8mlj0j0O5k4pQ1M3m7j3j3RQJ5J4j10k2J09J10J5p4j12k1
-6720a6M3M5j2j2q5M%%M7m1mQ5K6K5L2L1l1l2l1l1LMj9j9n2n4J4J03N4r6opj7j8k3k4O2k8
-6738h0N1M9k2O5K2K1j9P1o2o2K6K6K6K6m4m4j3j2O1k8j%n4n3K4K3P5j5l1l0m7m7nQ4O7k2
-6756B6L4L4NNK8K8J3J4l9l9nol0j19o1o0P4P5j5P5L0n9o4o5J5J04j1j0J8J7J2J2M0m9k8k9
-6774c0J1J0j1j2j7j7L5n5P0P0OOo8p0O0N9J4J5j1j2J2J1l5l5l4l5L2L2l3l3l6J14L6n3J6
-6791A2J8j1j0J7J8k7k7qqqqm0m0J15K5PQK4K4k4k3K1K2J7J7K8o1m5M4j1j1n5n3J10J11PO
-6809A81j6j5k7k6m9m8qrL5L6j7j7j7j6J9K0K0J9K4K4q1q0l2l2rrL7L7n9L2P6P6K7o2jjL8
-6827G0L9k1k0m3m2llQq2p8J3L1L1NNK8K8OOPOONJJK4o4l7l7MMM8M9N6N7j2j3j01j1J3J3%
-6847c%%%qqqqj2j3l5l5ONN1N1QRJ4p5k3k3M7M6J9K1k4k4K2K0n2n4K9K8K3K2L3n6o3K8L2n7
-6867f7jjN1N1L2n7q0QklN6N5m9m9K1K1k5k4L2L1k3k3Q3o6l8N3Q9Jm9m7J0J0N5N5k0k1k0k1
-6886B8J8J8k7k7k3k3k4k3L5L5rj0j8j8l4l5K5J15M0m9l0l0M0L8j6j7l9m0RRLLO1l0p5J6K1
-6904h3K1K6K7k2k3J7J7P3j5j1j0o5o6j2P8N9N9j0j0j6j6q4q5j6P4k1k2R0Q9j5j6j9k1KLj4
-6922c7j3L7n3J7J6J1J1K0K1n2L7J7J8Mq5p6J4l3l2l4J17J0J0m2m3O3O3RRn9n9o8K2P6P6J3
-6939EJ4L6L7j7j6o1o1k6k5M9N0k1k0K5K5j4j3n8n9O4O3rP9n8n9K2K1mmrj0O5k3j8j8L0K8
-6957A0J1p8l4N6k2k3N5N4n0n0LKQRJ3J03k2k3N6N6n0m9m4m4L6L5KR1j3j03LKjlJ1J2j6j5
-6976a2N7l2j9k1j9P0K1K0k8k9k7k9ONNOMMLMM3M3kjk8k7l2N6L9L9l0l0l7l6J8o9k1P0O4k6
-6996B2m3m4K6K6l9m0OOk9l0J6J5N2N2m4M6j2j2J0J1M1m8qQ0N6l4k9k8J8p2o1Q9LMJ4J4pp
-7014B0opl1l1J4J4K0K0k4k5L3L3m1m2J5J6J5J4n3n5M5M4O7k3k3k2P6j3L2L2K6o5j4j4j3j3
-7032B1j3j2j3j3n2n2M6J34L1n9ooL9n0k8k9J1J1J5J5l0l0L4L3J0J1nnn0n0M8M7N3l7m1m2
-7049f4m8m8N5N6N4N6onn0n1j7j8j7j8M2M1lmklM2M1LLK5K5m3m3L6n4j03j3ONL9L9J13J13
-7068A84PPj8j07l7l6LLK8K8p7p7R2R3p1p1l3l2j00M9Q5nRJ0K4K5KKJ3J4l5N2j7j6opk7O2
-7087B0J2J2n0n2opL8L7opKJN1l8m6m7J6J7O4k3o9K0M3M1K6K5qql1l0LKRQn6L3L1n6M0M0M1
-7107I2n0qqj4j2m2m2O3O2pqppm7m9m8m8J%P6P6K8K9j5j5k0k0Qq2K6K5K6K5l5N4Q0P9j6j6
-7126A34j6j7L0L0j5j6l1l1p5p5kjM3M3npk9k9K3K3j3j2p3P7P6p3m2m3ppJ5J5j3j3K6o3K7
-7144a46K6Q7ln8n7M0M0onJ8J8k8k7jjM4M4M9N1k4k4K4K4J8J8L0o0j05j5j0rm9m9L7L7M3M1
-7162A2o6K4J7J6L1L1n1m9M9l9j2j2j9j9K5K6Q5Q5J1J0j1j1l0j19q6NM3m6K1K0L8L6M7M7p
-7179A02r7k2k2k8k9LLlQ7M4M4n4n4pppoJ6J7k9k8L0L1L0L0ooM5m6j1j1n4n6k6O5J4J4rj0
-7198e3n4n5N2N2POl6l6J0RllJ9J9NMN0M8KKK4K5p2p2L3L2QRj5j4k1k1K3K2lkk5k5M1L9nm
-7219B2j3j1l5l5jkjkR5R6p0o8k3k3j%J2J3J2J3J1J1J0J1KKm2m3l2l2J3J3M2M2M2M2%JJJJ1
-7239H4J1l4l4L3L3J1J0q3q2l7l8J1J1N7N5k0k1k1k0j7j7j6j7PPL0L0j7j7K9K8%jm5m6j5j6
-7257a67O0O0j5j5L0L0j4j4qqo5K5K0J9j0j1M1n0O1O1j9j8l5l4J0J0m1m1j3j3j5P4P5j5KL
-7274d0mlj4j5qrk5O5J4J5j6j7POnoM0L8J8J8n7n6OPk7O2Q6mk8k9K5o4l7l7KJk1k1M5M4%j
-7295d5j4j4L1L0O2O2Qq2k6k4k6k6n4L7M1m8l0N9N4l6m3m4N6N6opk9k9J3J4N8N7K7K7p8p8
-7312d7NMm7M4J4J5n5n5j8j8O3O3L3J25o2o1j0j1l3l4j5j5l2l2QR7O4O2P0k1p4k7Mm0q3l8
-7330a57ooP2P2m4m3l0J6J29M0m2m1N9O0N9O0p5p4klk5o9n1L9j3j3j3j4M0n1M5M5%%M4M4m0
-7348A2m0m0m1k6k7M9M8PPpn2J6J05R2n8n0n1M5M3mmp8q0O9O7K4K3n4n6j0j0k8k8p3p2J16
-7366a66J17j8j9o0o0M5M5J2J3km6n2L8O4k6j24l5oQ4O3O2l7l7QQL0L1l1l1rqL2L3J0J1K0
-7383d1K0klm4m5K5K5K5o5rro4K6J01J0k1k2l9N1P9j0%Jn9n9m1N0P6j4l2l3j8j8K8K7poL9
-7402g8L8RQj0j00rQ0Q0rp5J5lkN8l1k6k6rj0RR8K1o7J0J0j1j0l3l3N4N3J0Rn5n7M9M7j9k0
-7421c5Pq2l9l9L6L6j2P9k3k3pr8n2L7O6O6l4l4K9K9M0n0n0M0Q0j1n1n1M8M8J3J2l2l2j8j8
-7439a25NML0L0N7N8p2J6M7M7q7LK8K8n9n8n9n9K8K7K7K8j0j0L6L5k8k9k2k3m0N1M4M5llm8
-7457f1m8j5j5L0L0L5L6rj0K3K2k1k2LLp2p3J3J3L6L5kkk4k5j8j9J10J10J3p6m9m9RRJ04J5
-7475C9l7l6m3m3MMM8M9L4L4n0m9J16l3k4k3m9m9mlK4K4N2l8rrO0N9l7l7k2O6O9q2q6LKKQ
-7494f6Qk6k6k6k6P3P3kkk4k3N1N1n4n5K1K0m2m1m7M2O8O6N4l5r6pJ2J2pon8L3PQl3l2N4N4
-7513b7k2k1j6j6j6j5K2K2K3K2MMLMkkkkO8P0o6o5p0p0L5L5K4K4n1n1MNM9N0m5m5R0Q9l5l3
-7533b5l5l4j9j9j9j9jjK1K2k7k7P8P8j2j3n7n8K7K6K6K6L5L5l9l9k3k2K2K3OPPPjkjkkkk
-7553e5lkklkL1L1K9L1j9k0j8k0K0J8lll0l2p7p6P2P2K8K7QRl6l6J3J4l2l1q3q3Q2Q2J1J1
-7572g7J1J1o1o1J4J4M6M6n9n8M4M3K2K1ONNOq8q7J8J7J4J4L6L6lll1N9%%N5l2rqRQk9k8M6
-7592b8M5o2o3J1J2POPOK6K6O4q4%%l2l2N2N2j5j7j03j4M1M2K9K9j4j5k8k8J7J6J2J1K3o8
-7610f9o5K4J4J3RRN9l1o1o2LKQq2pQ3J8J7P4j7p0p1N3N3K5o4rql6N5M8M9noO9O9q3q2l8l8
-7629a50L9L8O7k4kjpppon1n2K5K5LLL1L2j3j3j9j9K6K6RRL2L0l1l3J2J3RQl4l6mnnmO6O6
-7650D6J2J2J9j30jkl1l1qrO5O3m0m1K6K5k0k0klM2M1p5p6jjJ8J9nmL8L8pppopoN8N7j7j7
-7670Ep4p4L0L0L2L3L1L3n9n9J5J6poook1k0N5N4j5j6N9N9m7m6p0o9L3L3j2j2M0M1QRO5q3
-7689b1r5nM7M8L0L0M4M4j21j20J1J0J0J1mlk0k0j0Q1O8q0j%l3l2J0J0l6l5j4j4QQJ6J6J6
-7707a46J7k7k7M8M8k4k4p3P7J24k6j18k9j0j0P0P0rrj0rO2O1J7J6m7m7Lq8r9r9L0L0R3R3
-7724g2k1j12O4O3m8m7N4N4J5J5q8LJ08J6jjop%%j%rrrrppm7m6q0J0N5l5j7j8K1K2O2O3L8
-7744c4n1n4n4m0N0J17K6N8l0MNjkk3k4K7o3J5J5%%N0j00m4M7K6K7j3j3J1J0L3L2l9m0m0m0
-7762a52L6L5J3J3n5n4K0K0J0J0N5N5m2m2LLJ3J3l2l2JJm3m4L2L3J0J0ONK9K8J7J8nom9n0
-7781a17k7k7K5K5n0n0RQL1L2onJ7J7k0k1k0k0N1N1N2N0l4l5l5l5J0RJ0RJ4J4J5J4L9L9o5
-7799b6o5K5K5M6M7n3n5j0j0N3N2k3k1k9k8J6J7n0n0k7k7M6M5l0k9K2K3K2K2RRl6l6M1M1l4
-7817g8l4K9K9POK8K6m6m7KLm2m3qrL1L1Qq2M3M4K6K7m9m8m8m7L3L3l6N5j9j9K2K2j7j7M8
-7835a36J36j7j8j6j6J7p2p2J8O1O1J4p7pQ3N7l2j05M4k3k4j4j4J6J6O6k3L5L5j6j5n2n2r2
-7852b34N9j7j6L8L7O7O6o4o3j24l4N1N0O8O8K0p1k6O4K5K5K5o3n8n8O8O8n8L2O6O6l4l3n6
-7869d6n6J3J3j9j09j4j3j1j0L5L5M2M2lkj8j8N8N7K2K1k2k3n6n5j1j0K1K1pQ2L8L7l1l1m3
-7886g1m4j9P2j1j1nnK9K9m6m6RQj4j4O9O9m2m1O5k4j9j9P1P1K2o7j10k0kkk6k6J9J9j4j4
-7904a60L7L7q9JP6j4L3L3m3m2m8M1P0k0m8M2N5N4K4o5l8l8pqm7m6k4O5ppNOM4M5K6o3j4j3
-7923a47ook8k8m3m3R2R3K4K4K9L0n2L8L7n1k9k9q5NL5L6KKm5M5noJ1J2NOkr2MMQ4Q4q0q0
-7942a55ooooM4M4r2jJ27k3l9l8NNl5l4L4J24nr5q6NN3N3OOK8K8j3j2NMl2j21LMO9O9j0j00
-7962a99n0L9L4n6J1J2OOj9j8LML6L6llk0P1M2M2j%ONj14k4L2j18L9L8j6j6L7L7M8m3l8N1
-7981a03J7J8P4P6l6l5Mq4j14R6N5l5j6j7k0k1N3l8k2k1K3K3m1N0J6J5M8m3l7l7L5L5J3J2
-7997e7K0K0k5k6K0K0K6o5ppm1M9J1J1k8k8j4j3L2L2OPOPl9l8POj0j0M6m4n9L1P5j4j00j0
-8016b03J30k1r3lk3k3P1j8O0l0mmJ2J3M4M4l2l1k1k1K5K4qrj4j4J1p9l5N6K9K9j1j0L6L6
-8033h7l4l3r4lN0N1L0L0PQm1m1MMq2q1k8O3O3O3K3K3k6k6J3J3L2n8L8L7k6k6J8J9opopL4
-8052h9L4onn9L1K0K0L7n3m7m7OOOPl7l6L9L8K7K6p9p8O5O5J9K0LKk0k0J1J0NMK5o6o6K4o
-8072a64pp4J6J5J6J16K7m9m9l6N4N7l3m7ll0l1J7J7M0M0J7J8K3K4k2k2J7J8q8q8L6L6rrj2
-8090a69j1L3L4MLj9j8J3J4j8K8j0j00k7J9J0J0L6L6K3K2k2k2j4j4j5j4rrrrJ4J5J4J4k8k9
-8108b24M7M6j5j5PQk1k0N5N4k3k2k3k3Q3Q3q1q2J9J8lmK1K0n1n2pL9Q0o9n7L4K7o3qL6L0
-8126a56j5L3L3j9j09m3M6rj0O4O4j1j2L0L0L0L0n0n1K5K4L5L5p1p0m9m8K6K6M3M3l7l8or7
-8143b84K9K9k0j9K5K5M6M6k9k9J5J4l0l0RRRRJJN1l9m0m1m6m6J3J3Q8Q8j6j5j5j6J%nnL1
-8162a73o0n9L0P0P0q0J0O1O0K2K1n0n0kQ9L1o0j33J8O1O2J6p3%%j0j1L4n6p5p4l3N7OPM1
-8180b33M1l4l4M9M8n3L7N6l3%%J7J6L2n8p4P7J5p5m2m2KR1O1l0o9K2%JM0n1n9L1N0N0J0J0
-8198a31l5l5P3P2K7K7J8K0n4n6pqqpmmm9m8K4K4KKJ2J2L4L4j8j8o3o3pqppP8P8LLp2p2QR
-8218b21j1P9P9j1o5o4MNK8K7j7j7JJk2k1L1L2Pq3j9k0P5P4O9k2m6m6K1K2N0m1n3n3J7J6K7
-8236a67K7j2j2n8L2O0l0k3O7j2j1j7j6l3l2j6P4k1k1M5M6n4n3q0J0L5L5K6K6K6K6p5p6N3
-8253b31N4N0m1J1J0K4K4n1n1pqqqL0K9m0l9k2O8R2R2m1m2k4O7M0n1o4o4m5M5J6J7l6l7RR
-8271b23L6L7l3l3lQ7J32M1p2p3J7p3m9m9K1K1K0K1k4k5L2L3j3j3m3m4k2k1J9K0J9K0QRRR
-8289b02M2M3M2M3k5k4k5k4l6l6l6l5K2K2K2K2J6J6l4N6j0rn5L6j0rmmJJKJRRl0l0m3M8P5
-8308a53j4k1P0j4j5Mq6m7M3J8p2PPJ3J3j6P5L0L0j0j0M2M1m3j33l0l1J9J08OOj1j0K1K2L2
-8325a09n7p8J1K5K5M1n0k7O3l7l6k5k5j0Q0k2k2P7j3qqk1k2K3K3J9J9J3J4O3k7jr1o5o6O4
-8343b60O3k1k2k1k2K5K5n0n0l4l4J01J02llK0J9J7J6m0N1O8k1J6p4m6M3pr8k4k5R6NnnN5
-8361a43N6Q8n9k6O4nnm4m4l7l7RQj7j7j1j1k0P1K5o4N6N7n4L6O7q3l2l2J5J05RRJ0J0o6o5
-8379a77mlM2M1N7N6p1p3q3OJJl1l0M5M5P9P8l6j25k0k1N0M9K3K4J7J8L1n8qpj3j4pql0O0
-8397i6RRJ5J5l0l0j1j1J1J1ppppK6K6j9j9K8K9j6j7l1l2J4J4KKm3m2poL3L3O7k3j7j8m3m3
-8417b38L2L2M3M3j1j01J1J2N1N1kkK0K1l3l4O3k8m1m1N8N8k7k7k8k7nnM0M1j8j8j8j8MNm6
-8435a83M4onM5M5M1L9l4l4l8l9L1L1N9l2n6n6j5j4j4j5K4K4p5p5N4J44O9k1m4m5N5N5k6k5
-8452i2k6k6M9M8MMn2n1k3k3l4N6L4n6J0RMMk3k3K2K2MMNMONN0N1OPl8l9L5L5p0p0m9m9K6
-8472b40K6M8M8M2M2j5j04N1N1K0K0k5k5p4p5O0O0j4j4l7l7rrL6L5m0m0j6P5%Jj6j7JJK3K3
-8490a44N0M9n5n5jjk4k4M9M9M9M8m9n0J9K0Nq6o3K7jkM4M3O1l0k4k4O7O6qpm2m1r3kQQk6
-8509a90k6p2J7P2P2M0M0l4l5l7l8j4j5L9L9onOOl9l9N5N6L3L3m4m4KJl5l5j3j2J2J2N7N7
-8527h4J9K0lll1l0l0l0M2M3M2M3m2m3LLl2l2J4J3l5l4M1M1k7k6J8J8J6J7k9k9M4M5l1l1k7
-8545a47k8J7J8K8K8m7m7K6K6LLL4L4j1j1%JM6M4jjkjnnlno7o7QQJ0J1j2j1J3J4Q8Q8m2m0
-8565ek0j9l8l9POK1K0n4n5M6M6K3K3j6j7%JO0l1m1J08l6l6k7k7M5M6%Jj4j4n9n9L2L1RRp6
-8585a49p6k2O8jjK7K8J4J5qqJ%K2K3O7O6lln1L8k9k9l9N0K3K2rrrrk3k4J6J5m4j34qqJ5J5
-8605a71kjm8M2L7L7k0j9N5l6JJL5L5k2j12j1j0m1M9L9L8M3m6N5N5KR2Q1Q1m6j36r0jL6L7
-8622C9k7k7j2P6Kq7j1j2ONo6o5L9L9M7M6M5M7o6o5J9J08rj0n4L5K1K0j9j8M0M0l5l5l6l5
-8640a5RQj4j5PQl1l0l1l0K0J9K0K0K1K1k3O5m1M7k0j8m7m7N8N7M3M3l3l2n8n9j3j4L0L1j5
-8658e9j4poppKKKKJ1J1J2J1mmQ0o9k5k5l5l5N9N8P5P6kr1j36m6J5J5K0K1l5l5j0Q0J8J7K9
-8677c6K9p0J9M4M3m8m9lmM1M1J7p1M1M0rj0mnk6k7L7L6K0K0p9J1J0p8L3L4j8j7J7J8nnj0
-8696b3j0l2l2m8m8N7N7K5K4k0k0llL7L6M0m9p4p4K8K8O7O7Mq5n2n3rQ2M5m4j01M9L5L4mm
-8714g3J3J2N8l0p7J4K0K0LLJ7J7n3n3m1M9R4ML1L2LMj3j4j3j3m8m9K1K1P2j7j2j0j4j4RR
-8733a8M2M4jjlkn4L7RRl5N4QPrrqrn3n3L5L4N8N8n7n7p3p4QR8l4l3J5p4%R1QRK0J9n7L1K5
-8754EK6k4k3kjj7j7NOl9m0L6L5M3M2rqQ5o%%n9n8K2K4m1m1m1m1LL%Q9P1j8k9k9K2K3K7K8
-8774E2m9M1J3J3j5j5N8l1m7m5n2n2K2K2N9N8J8J7onJ2J2PPN7l3nmk0k0k0k0rrl0l1j5j4j4
-8793i3j4P7P7MMM3m7j3j4p9RN1l6K1J10j3j3k4k4MNn0L8N6N5j9j9p2p0N3N5m0N1N5l6m7m5
-8811@l5l5L3L3M6M8k0k1J4J4J3J4o0n9kkm0N0J6J6pr6qrj2j3o3K8O5O6M9M9K7K7m0m0q8q9
-8830a31QRP3P3OOL3L3L1n9j6j6k1k1qpM4M5o4o3J9J9m4m5M4M4m3M7mmJ%l7l7M0M0J6J8L5
-8849F4L5klJ%J3p6n7n8MMK9K9OOK4K4K5K4rj0p6P2J0q0k1k0%JK4K2K2K2opM7m3ooo0Q8K1
-8869G7K2Nq4MLk8l0J2J01N3l8J9J9l8l9J4J4PQk4k4m5M5J28L8m1m0k4k3J9K0l7j25l9N2J2
-8887gJ01J0J1J1J0N3l8j0rj5j4k8O2k5k4k3O7Jq9J9K0rqJ4J3j6j7l9l8J8J8J9J8ppp4p4L0
-8905g6L0N2N3J1J0O1k9p1p0J5J5M6m4PPJ4J3L6L6n2n2p4p4L2L2J0RM9M8J2J1K7K6m0m1O0
-8923I9O1o2o1n9L0O2O3k8k7K6K5m2m3m2m1J6J6R4On7L4J5J6l1l1K0o9J0J1OOMMNMJ9K0ll
-8942G3n4n2kjK4K3K5K4K8K9p4J5L5L4L4L5O0l0j46MooK6K6n9n9M9m1l7N1O9k2NMN0m1l8l8
-8961A7m7M2R4NM9m0j24l4Q6lJ6J6J0J0j0j1N7N7l7l7l8l7l0l0K4o3k5O5O0O2L2L3nnk7k8
-8978A04k8k8ONK8K8j3j3l0l0m7M1klq9%M7M5M1M1J0q1n9o0M2M1P1j9L3L2OOJ1J2j0Q1PQn5
-8997A79n5q4PJ0J0k2k2PPM5M5MMq7q7rQ0k1P0K9L0P3P3m7m7n2n3O0l0j13k2J10J10k6k6m6
-9015A04m6N9N9j4j5n9n9k2k0K2K4J8J8nnL3L3J0J1pon2n2N5N4k1k1J0J0l5l5KJKJL1L1j5
-9033I9j4l1l1P4P5k1k1m4m3k6k5J9J9J1J2l4l3O7O7l7l8LKLLM0M0l5l5J9J8n6n6N0N0k4k5
-9052D2M4M4l1l2m1m1m1m2P5P4j%kkjkj1j0J2J1M0L9nok0k1KKm5m4K9L0N0N1k5k5K5K4K5K5
-9071A96POj28j27K9K8J04J04j5j5L1L0m1m1o4o4MLMLj0j1L5L4k6k5n3L5L9M0K2K2k2k2%%
-9089A12K6K5m9n0N4N4n6n7P9j0l5l5QQO8k2p1P9P3p8j8j8k8k8R3R3P1P1j24j23j9j8J3J4
-9105A02rrM1M1m0l9K2o7j7j7J4J4J4J4j6j7j6j6L9M0M0M0QR%jO0r1m5J04LLk8k7l1O0j4j4
-9124A54n2n2mQ7M0n0OOJJM6M6J3J4q3Pn4n4q6O1m6m5R7R9l6l6j4j4J4J3L1L0M4m6M4M4k9
-9142A97j19PPj7j8PR7J0J0K1K1j16k5K3K3N8l2rrJ04J5p0p0M2M2M8m2J6J6J6p5mnn0n0rQ1
-9160A41L6n4l3l4j7j7j3j1k4O5Q3pNNJ7J7K3o7k3k2onN6N7j9j8l6l5J0RL1L1m8M2O5k5j4
-9178A65j4M1M1o4o4K8K9j1j0o0L0L6n4j16k6N2N3M3M3M3M3j1j1j1j1j6j6OOK0K0k5k5M1M1
-9195B36l4l4n3n3qpN0N1m9m9k7O4k6k7m4M5J20L0QQm3m3l9m0k5O6R2n9l7l8p0J9P9P9KR3
-9213B37l3l4o2o3P2P3j3j2j3j2j9j8kjR1Jk3k3k5k6LKp3J7J1J1L6L7J3J4OOl9l9J7J6J1J0
-9232A54j3j02K2K3n5n5K0J8J9K0O9k0KKJ9J9L7L7pqjj%jk0j9k5k5pr6onP2j6m4M6R8Qm1m1
-9251G7K8K7K7K7L0L0j5j5J7J7k9k8j4j5L6n4o8o8j9P0N7N7P3j6j21l2j3j2LMJ08J09n9n8
-9268A61o5K6L4L5o6o5k9k9J7J6M7M7M2M1J3p7p6J3N6N6j8j07o4K7O6k5M0M0OOK0p1llL9n1
-9285I9k8O2M0M0J8J8jr1l4l5o9K1RJ0M6m4m4M6O0O0q9r0p1P6J6J5K6K6MLrj0rrk5k5J01J0
-9304A23J4J3QPj7j8K7K8J6J5n9n9ONK8K8j4j4l1l1k8O1L3L4k5k4K0K1m9n0K4o6K1K0qqK2
-9322G3K2k3k4j0j0J2J2P7P8n8n8k2k3N2N3o0o1P5P5n5n5j0j1k8k7M6M7L0K9L0L0l0k9l0k9
-9339H8j4j3j4j3K0J9M3M2PQl8l7l3l4M2M2o1o0P3P4m4m4L1J21O9q1l6l6M0L9l6l6J1J2l4
-9356A17l3%%M6M5l9m0L6L6j0j1q5q4J9J9J9J9M1M1M1M1n4n4n4n4J8J9J9J8m0l9j8j7L9M1
-9373D2Q6Q6l6l6RRn1n2K4K4k7k7M8M7l8l9L7L6P2P2l3l3LLKLJ9K0mll5l5J0J0k8k9q0J1J3
-9392A00J4O9k0j9j9k4k5N8N7j7j8j9j9m2m2J0RO0l0J4J4N9l1ppj2j2J3J2m3M6J28L7m2m1
-9410B11r1r1j6j5O8O9P5j5m5m5m5m5j7P2j%N9O0J4J4J6J5n9o0M9M9K6K7k2k2o2o1p0K1M4
-9427A07M5K1K1J6J6M8m1q6LJ2J2M0M0n2n2qpl6l7L9L8m0m0NOO9P0l5l5j4j4j3j4L8L8q8K
-9445G4O3O3j6j06k0k1k6k5O9P0P6j4m3m4k6k7N4N5m5m5k2O8P3j6l5N6jjm2m3O2O2j7j7j8
-9462A75j7j8j9MMm8m9K7K7k5k6K0J9M8M7k8k8L9M0o6o5rrO6O6n2n3k9O2K7K8K7K8K4o6j0
-9480A61j0m8M3n4n3MNM9M9o6o5k0k0K4K2J8J8J01J1j4j4RQK3j26m2M7J1J0mmmnN4N4RRk2
-9498A68k2k2k2%jj%kkklLLj9k0M2M2mlJ3J2J9p2O4O5p6p6K0K0lkKKp4p2J13J13j6j6j05j6
-9518E0L8L9l1l0M4M4l8l8L7L7M5M5q1J0J4J4J4J4L2n7m6m7j3P7P1P1m1m0N5l4j8j8k3k4j9
-9535A53j9p0K0K7K8j2j3M9N0K6K7l5l5l5l5PQPPj0j0L6L5J6J7k9k9K5K5k6k6J3p8k7k7M2
-9553A02M2l9l8L0o1l6N1K3K2OOK1K2k3k4nnnnL4L3L4L4J3J3l2l2k3k3J6J6J1p9l5N6K9K9
-9571A78j0j1m1m0o4o2K6K5K7K6nnM0M0L7L8l7l7OOj6j6k0j9N6N6o3o2J3J2K9K9M6M6O6k5
-9589B69m8m8o9o8j4P7j6j7J2J2O4O4m1m1QQQQrqrqQRl7l6k0k0K5K5J1J1k8k8nQ5Q5nlmq2
-9609A25QK9L0o4o4n3L7O1O1L0L0o6K4J7J6k9k9N2l9j1j0jjM5M4nmn0n0ppn9L2L8L8jj%%L9
-9628B05M0J4p6n3L7N4N5j6j5k2k3k2k3m3m3m3m3J2J2N1N2M8m3o6o6L8L8L9L8L4L3m1m2%%
-9645A20k2k3Q2Q1J%L2n7m7m6k6O5qrL3L2m3m3k8k8k8k8M0M1M1M0p0p0L5L5L8L8opQPl7l7
-9664A06K0K1lklmM1M2KKp3p3K5K6K5K6L8L8M4m6o3o4m4M6KKQQk2k2JJK1K2k4k4L4L4j1j1
-9683A46QPm3M7M0M0k9k9m1m0L5L5j7j6OOJ4J4l1l1MNk4O7J9K0j9k0l5l5O6k4m6M3j2j3J3
-9702A30J3J4J3nmk7k6KLlQ7m0m1RJ0L2L1j4j3%JN6l3j11k1K8K8N9O0j6j5m5m6L0K9K5K5L0
-9720B55o0n8n8J2J1L4L3j2j2j5j6OPl2l1L8L8J09K0l5l5k5k6K0J9qqK0p0J7J6l4l4mlP1P2
-9738B22K0K1K1K1o0o1o1o0P7P7J28L8p7p6k8O2%jm0m0J8J8J8J9j%oorj00mmQRl6l7L8L7q
-9757A37qk9l0qpN1N2%JM4m7MNk9k8J2J1K4o6m4M7NOM3M3N5l6K8o1l6l6M2M1k5k5M2M2l4l3
-9776A53O4O3M4M4o8o9l2l2oQ4M0n0m6m6k3k3N0l9j1j0OPL3L3l4l5KKKKK6K6LLM4M4n9L1r
-9795B14qklrj0K3K2J1q0k9k8OOOOM1M2j1j1M3M3m6m5N2l9m0m0qpn8L2M3M3J6J7p4J6R4n7
-9815A71o1K9l2l1M0M0J7J7k4k5kkN1N0p8p7N4N4O7k3j2j3J1J0n3L7n7n6Q0rrQ1l0l0p5J5
-9832A25L0L1O4k5m6m6j4j4J4J5L7L7K0K0j33m4q9N9L4L3l5l6L2L2j2j1J01J01m9m9n0m9l6
-9848D7l7JKkkk3k4K6K5K5K6M0L9j3j3M2M1M0n0K7K7k6k5jQ9j4j5j8j8j9j8m8m8L5L5m1m1
-9866G1J1J2J3J4J4J3n5n6K7K6J3J3QPM6m4m5m6k5k3J2J2K3K2K2K2N5N4N5N5m4m3J3p8m1N0
-9884A83O6k4j9j8k4k4K3K2J2p8m9M1PQJ4J4qqN4N4k1k2J2J2O8k3m8M2r0r0K8K7K8K8k4k4
-9902A49o4Q7K6K7l9l9J5J6l0k9m3m3KKj4j4j3j4R2R4j2j1RRl6l6qqrqN5N5R9J0J7p3k8k8
-9920A65M0L9j2j1M1m9k0k1J8J9l3N8K9K9m0m0opp5p6j7P3%jJ4J3r2r1RRQ4Q4mlllj7j7K3
-9939A09K2K5o6j5j5RJ0N4N5M5M6Jq9j31J9N4l5j6j6K4K3M0M0M0M0k9k9ooK3K4k8k7j4j04
-9956G7k9O1J9J8mmN7l4k2k2o4K7N4l6p6J5k0j8J7J7R1JL9L8o8K1P4j5rr8j2P8k9k9K1o9N7
-9974A24N6K7K7M2m8q1O9mmM9m0l5l5K6K6Kq8LLk5k6J0J0O0l0mmrj0n0m9nmM8M9L0o0k8O2
-9994H4P9j2L7L8n0m9m0j30k9J20M1M0n0n0qQ2M3m8l1N8P6j5RQj9j9K4K5n0n1l2l2P3P2k9
-10011A65k9J6J6j4j5J4p6J1J1OOJ5J6o0o0O1O0m5m4K3K3K3K3j9j9N6N6q4q4K1K1J8J8k7k7
-10028G6PPPPJ4J4J4J5jjk4k4L6L7r0r0p4P3O5O5LKo4o3l5J13K9L0oonoKKK5K5k3k3K2K2J
-10048A78KK4K4m3m3m3m3N6N7o9p0k1J29R6Nj2j2l9m0L0L0j4j5mnk6k7j8j8N7N7j6j6j6j5
-10065A20MNN0M9l2l2l3l2K2K2K2K2RRo6o7L8L8ppm2m2MLRJ0j4j3L8L7l7l8M6M7N2l8L3L3
-10084B22j7j8m3m4m9M0Q0Q0M6M7j06j6k1k1J9J9k6k7LKmlL1n8qpj4j3j3j4j7j7j7j6RJ0l9
-10102b0M8M1M1k8k9J2J2Q6Q7l5l4j08j7KLN3N3NMkjjr2r0kj2j2O8O8k8k8J1J2Mq4j6P3J02
-10120A46J1n7L2JJj6j6L4L5K9K9j4j05q3Qj8j8O1O3m3m3n9o0j4P6O9P0N0M9k5k5l9l8OPO0
-10138A64O1m5m4nmmml5l5M1M0L2L1k2j13RJ0k5k4Q6nJJk9k8M4m5l4l2L4L6J9J8J9J9m0m1
-10156E1l4l4l0N9O0l1j5j6JKP0P0K5K5k5k6k5k6NMQ4pp5J4LLL6L5r6oM2m8QQj6j6K9K9KK
-10175A41k6k6J00J0J5J5m8m9llk4k5p5J5qqkkQJ0j3j1M9N1k5k4N0N1OOrrrq%Jk2k1KKm8m8
-10196a4R8RJ5J5M3M3P7j3j01j0O4k6n9L0Lq8NMr6pK7K7L3L3PQl2l2n1L9O2k8%%k8k8M1M2
-10215A12J3J3K1o9RJ0q4N%%M5M5O3O2J8p2JKr7r7J3J4K2J11Pq3n5n3M4M5jjL3n7p7J2p2J8
-10233h0N6N6R1%JJj01j0K9L0L5L5NNo5o4jR0O7k3l3l3L4n5k3k3l2N5J1J2R2R2j0j1l3l3J6
-10251A83J5j10k1j7j8n6n7M9M8K6K6l4l3J1J2jjm5m6Q7Q9J3J3%%%%l1l0M4M4N7N8p7j22m1
-10269C5M9nmM8M8LLj7j7o2o1Q2Q3k2k3l5l6J3J2o9k4Q3qm5M5N6J2K9j6K9L0n3n2l0l0RRJ2
-10287H1J1J6O2M4m6l4J1rr9o2K5O4k7K5j9k9J7N6J1l1J4qqonJ4J3l9NK4o6R2R3j%%%j4j4
-10307A61j4j4K1K0klr2r1J6J07J5p5j8j8j%M5M5j7j7j7j7k5k4M9M9j0j1L4n5P7j2J0J0RR
-10324A44o6o6J1J2j0j1%jM5M5nnJ8J8qqqqK3K2Mq6l2N8KKL1L0j25l4N5N6r4mP1P1n8n8PP
-10344D5K9L0K9K9j5j6J2J1NOjr0m0l8rrrqJ5J4N4N4Q3ok6k5p8J2PPL5L6o9p0L4L3L3L4K2
-10363A60K1n3n3J2J3L5L6l1l1J4J4K0K0nr5l6l6LKl6l7O2O1R5Nm9m9j3j4K0o9l5N4P4P4l
-10380A50kn9L1O6k5m3m4jjk4k4L2L2RRqqp6P5P9j1n6n7O2O2m3m4k4k5N1N0J3J3k6k7n3L6
-10398H9j4j4K3K3q2q2L9L7O1O1m5m5%%n3n5K0K1L5L7M2M3l5N6m1m0%JNOj9P0n5n5J4J4J9
-10417H1p0L7L8L1L2L7L7l8l8j4j3j4j4q5q5N5N4r3mN1M9l4l3O1k8N5N5MNj0j0j1j0RQj4j4
-10435F7l6l4k4j14J6J07NOLKM7M8l1l0J4J4l9l8j6j7O6O6l8l9L7L7L7L7k0j9r5r4J6J7L9
-10452cL8rj0L6L6qrqqJ4J3J9J9p1J9k6k6j0Q0K4K4M3m7l5l6o6K2M1M2K1o9j9j8M7M7j08j08
-10470a09k7J23Q9jOPM0M0j0j00p6J2l4l5J6J5P8P8LLk3k3K2K2l2l1l7N3l9l9M4m5k5O4j4
-10487A5j4J3J3k1O9R3Kj7j7k8k8K2o8L1L1k0k0PON7l3m7m6N2N3k0k0m3m1J8J7O9k1o3o2O
-10505e5PPOPPk0j9K5K6j4j4j3j4M5M5rr8N1N0J%popojkjjj6j5j5j6M9M8MMK2K3K2K2J2J2
-10526A46j0j1jkm7m6L4L4j2j1pqJ4J5m6m6K7K9J0J0j2j2K5K5LLk3k2J%poL8L8j5j6o1n9Q7
-10545E9Q9j7j7m4m4k2k0L6L8L7L8J8J8k7k6K1K1n4n4qrJ4J4K8K8K8K8r4r4J0RJ0Rj3j1L1
-10562C0L3j3j2l8l9O5O6KJJKrqn3n3J9J7M1M1k3k2K3K2j1j1j1j2ppJ5J5%%P5P5jjO6q4n1
-10582A43L8k1k1l2l2l2l1RJ0RJ0kkM9m1j5j6k5k7M4m5L3L3o1K7N3N2n7n7J7J8J2J1o2o3N2
-10599b2N0k4k3k3k3KR0j7j6j8j7P6j3o1o2NR6P2j7M0M0J2J2L3L3k2j11j9j8j3j02nQ4O2k7
-10617E4JR1M1n0l9l9L0L1m1m1o7K1J4J4K0K0LLo9J9N4N3RRm7j35j08J02J26k3%jqrrrP3P3
-10635A66k6k7m3M6k7k7ppL3L3K9o1n8R1M7j02o0L1l7l8l3l2K5K5K5K5RPN3N3J7J7k9k8j4
-10652G6j4QQNNk3k3J2p7Q2Q3l5N5j5j04KR3J1p8J4J4l2l1QR9N3l6k6k5llj1Q0N1l8j5j06
-10670F4o5K4m5m6NNN1M9NOm3m1L1L3J%JJRJ0j3j3MNM4M3R5Np9q0JJ%Jj0rL5L5n1n2K3K3m0
-10691B3l8r1%O3O1K4K3k3k3N2N3K9K9j5j6j0j0n0m9r5nM9M8k9k7ooJ9J9O3O4k3k4N1N2%J
-10710A83m5m4j5j4k0k0K9n9j0j0J5J4N4N4j3j02LR1k3k3j7j7J2J2J2p7J04J5j5j5J9J9n5
-10726D2n5L1L2j3j3L9L9J6J7LLm2m2rrllj6P5k1k1J6J6K1o8m0m0jjj1j1R3R4j6j6l8l9k9
-10744b0l1M4M4OOp1J8R0JL6L5j6j5j5j6j4j4M2m8j14k6P4j5K0K2k9k9L0K8j5j5k2k2%Jqq
-10762f6O2O1O5k6p9p9N0M9l1l0K4o5L0L0L5L6rj0LLl6l6l1N9QRj2j2L9n0J0J1NNj0j1rj0
-10781a8k7k6M9M7MMLMn6n8o3K7L9L9l6l7P4j7j6P2j0j2m5m5OR5N5l4m5M3j3j1j5j4j4j5k1
-10799h7k2L3J22J4J4P1k0p0o9K8K9L1L2L6n3J5J4RR%J%JJ1J2J2J2l2l3l2l2n4n3l5N5J27
-10817I6L8j1j1llmll9l9l7l9k8k8p3p3MMP9P9J0J0J0Rl8l8j9P1J25L7p2p1L1L0L1L1j3j3
-10835D0j2j3L1L2j4j3j0rmmo4K5J03J04Jq9p3p3j03M7O2O2M5m6%%N7l3n6n8K3K2P1p8j12
-10852a39L9P6j4j9P0J6J5K0K0k5k6j8j7K6K7ppoplln3L6J2J3J9J8p8q0N6N4j5j3j5j5J6J6
-10870a1J6J6qqL1L2O2k7n2n1j0j0o0L0L2L1M3m7J3J3l6l8RRQRMLp0p1O1O1J5J5ONNOn1n1
-10889f6ooK6K7Q1po5K3l1l2J9J9O9k0l1l0J5J4PR8K5K5%Jr9r7l3N7m3M6l8l8M3M3K6K7l9
-10908A0l8n0R9J12K1n9n9M0n0j13L6M6M5L8n2jjrrj4j4M6m1QQl5l4l4l4N7N8J3J1N1N2j9
-10925H5j8m2M8lllkk0k0q4MK8K9O2O3j2j2n5n4j1j0n2n2N4N3M9N0k4k5j5j4rrj3P6K6K6k2
-10944F9k2J7J7L3n7q4NM7m1rqppJ5J6k8k8J7J7j2j3J0RL2L0Pq2j1j1NOj6j6O3k7J9J09K9
-10962I3o1J1J1o9p0J5J4K1K0k6O2j0j0N9N9k2k2Jq9q5q4M5M6K3K3N0N1n5n3J9K0j10L9K1
-10979f3K1L0K9j8j9k8k8J02m7q8JK0K0K6K6N1N2p9J1O9k1Q6mo4o3o9K1k5O4L1n8p2J8Q7k
-10996A7K0K0l0l0m4m4L1L1j8j8O0k9p4J7NOJ8J8J8J8m1m1L4L4K2K3L4n6o5K4K4o6m9M1N9
-11013c1N9QQQQl2l0J2J4j5j5j5j5k8k8onkkM3M3l3l2J2J3J0J0J0J0j4j3j4j3J6J6J6J6l3
-11032d4l3l2l3J0J1J0J0j3j3O2O2LKKLN6N7J1J1n6n6J9K0l0l1k9l0K5K5M7M7l5l4J0J0OO
-11050E6l9l8j0j0L5L4l6l8l7l7J1J1N7N5oomoqpqqM6M7k8k8m4m3JJrj0J4J3k2k2K3K3j5j5
-11069a07j5j5K2K2K2K2j2j1j2j1M6M7k8k9j8j8N7N6o9p1MNP3P2N5l6o4K3J9p1J5J5RPL7L6
-11087G7r8r9K7K8K2K2N0l8l9N0j4j6rj0m9m9K6K6PQN2N2%%k4j14rrL0L1j7j7NOM2M3k7k7
-11106f1pQ2j2j2opJ6J5k3k3nQ5N0m1j7P2P2j8o7o7m2m3m9M1M1M0JKM3M2j1j01O0O1p9p9L5
-11124a2L4J2J3o3o5J1J1PPN0N2l5l3L3L5lr3n4L6O2k6QPonooM8N0j7j6j33J7O7O7n1n0n6
-11142a03L3O1O0rr8o0R0k2k2L7L5L7L7l4l3J5j34p2P9N7l2j8j8%R1L8L9K0p0k6k7PPL1n8
-11159f2m8m7j3P6N4l6K2K1opM2M0mlo2o4n7n7j9P2O0O0M6m2L0K9K4K3K3K3k9k9K2K2n3L8
-11177H9J5p5j6j5k2k1K6K5K0K0J8p2k2k2l0l0l6N5M9M9K7K7Qq2l3l2K0J9K0K0qrn9L1J4J3
-11195a9J4J2K5o4MR3L4n7m4m6J9K0l7N2R8Rm1m0qpLq5j06j6O3O3K0K1M7m0J8J8l0l2k7k6
-11212i2M8M8K5K6o9J9N1N1J2J2n6n5j05j6KKJ03J3m0m2k5k4M2M2klopL8L8k8k7o1K8Lq7R
-11230a33RM0n1k2k2N4N3O0l1j7j7o2o2rQ2Q2rK3K3O1O2o3o1o9K2lmN3l7l6l5L3L4M2M1J8
-11248D9p2N0N0k5k5o8K2O5k4n3n4n9o0j2j3O3O2J1J0J1J1K6K7K5K7K0K1K0K1l1l1qqk3k3
-11265Bk8O1L7L7nr6m7M2K6K5N2l8j12k3RJ0N9O0mmK4K5r8pJ8J7J2J2J7p3%%k8k9j0j0J14
-11283D7K6k7k6l1l2j3j3O2O1ppo2K6P0j9o3K5O2k8j6j7m0m1j9j9L6L6o5K4M5m6m0N0K5K5
-11300a1QPo3o3j0Q1J1J2J11K3j7j7o7o7jkP3P4k8k8l2N6n0m9L0L0j7j7j7j8j6j6K3K3O2k7
-11318ij6j7n4L5j5j6l1l1M4M3J0Rl5l6J4J3rrL8L8l8l7L5L6l9m0k2k2n6L4J24L4J6J4KJl1
-11336b3N7M2m9LKJ8p2n0M0M5M5k3k4JKk0k1j9j9LLl7l8O1O2P8j0l5l4j8j7NNO5O6J2p9L6
-11355F3L6QQk1k1q9r1k8O1L3L4m9m9O2O1n8L2k0j9M4M3r0r1J7J6M0L9O3O3j5j04m1N0J4J6
-11372A7m0m2MMj4j5L1L1L7L8J9p0r3lO6k4k9k8J0J1K3K2k8O2k0k0j4j4K1K0K1J9k2k4k4k3
-11389i1j3j2KR3J28k1oom7m6kkk8k8J7J7k8k9J6J7L5L4rj0o3o2J2J2%jP4P4m9m9nmk3k4K2
-11408a05K2O9O8l5l5k5k4N0N0o0o0j6j6K3K3K3K3kkp7p7J7J8O3O3n6n6M9M9PPPPk7k6J8J9
-11426b4J4J3pqK5K5j9j9jkJ9K0qrqrMNMMl1l1l2l2LLLLN0N0n4n5MMM9M8k2k3m6m6NON0N1
-11448b4LLm1m2nnnnJKm4m3J23J23m1m2KLL3j2l2N8M4M4J2p8q0Rjm6o3j8J8J8O5O5kkk5k4
-11468e4JJM6M6NNL5n4qL6j1n6n1oJ4l1K0K1J8J7jkl2J2R1Kk0k0l3l4j2j2k6k7K4K5m1N0L0
-11487c2o0mM2on1l8QK4K4m5m6O3O2%M5O4k6M3m8m4%o4K7j0j00LR3rqJ6J6k9k9j%m5m5P1P1
-11506f8K6K7j3j3n8n8j8j9N7N7N3N2p4J5N4J0l3l4rrL6L5O5O5r0r0q7O3j6j6j3P7O5q3n3
-11523i7n2m3M7O6k3J0J0O7O7ppn2n3k5k5m2M9J22L4n3n3k0k0K6o4m1M8JJJ71K1m8M3l4l4
-11540a0m9M1Q6mn3n2j4j3J5J6J5J6j4j4j9O9J7J8Mq6n5L4N2N3j0j1L4L5l6l6J5J5j21l2q
-11557a02pK7K8j7j8KJm3m4J16J15Jq8K6K5K0K0j4j5o5K5N9N9m0m0j3j2j1j3pqn3n2O0O0J5
-11575cJ5j0qKq7q3PK5K6J3J2J9J8n1L9j1j2J8J8k7k7K2K3%jM6M4N1l9p7p8rr%jL9L9M4m7
-11594f0MMO0O1p3p4o0n9o6K5P5P5KR1N0m0K2K2p3J4n6n8k0k0N6N5m6m7J9J9K9j21p6P4O3
-11611a29O3l3l3k4k5K0K1j4j3L2L1NNm0m0j2j3L3L2J8J9nmk5k4Lq6N6N6K8K8o6o6m1M8N0
-11628a45M9L1o0KKmmJ9J9k6k6J2J2j0j0K7K7K7K8p6p6K9K9J0Rj3j3qqqqK8K7j7j8J1J1J0
-11647a11J1noM0L9JJm4m4J3J4N8N7J0J0RJ0j8j8m0m1q2q1poM0M0M1M0k4k3N2N1POPPk1k2
-11666b9k2k2K0K0K0J9NNN0N0L1L2r5r3j19L1P3j8k4k5J5J5QQQRM8N0k5k6n0n2K4K3k2k3k2
-11684a03k3RRl6l6K0J9M2M2nnk7k7j1j1O5O4k2k2K3K3j8j8MML8L7l6l7K0K0M4M3l4l4n5n7
-11702i1MNj9j8P6P4J%m5m5N3N3K7o2q4Om5m5NOM1M1O8k0j5j4m3m2L8L8ppm3m2n4L6R2JkQ7
-11722IJ48km7m7l2l1j4j5Mq6m1M9k8k7L3L2q8O3K3K3J6J6J7J6J7J9n6n6J5J5L0o0p0Q0J8
-11739e7p2J3J3j4j5j2j2j7P2K8K8K0K0j35J5O6O5k0k1k1k1J1J1J1J1L3L2m1m2kjk4k4j4j4
-11756a30L2L1k4k4MMp1J8P3P3K3K4n1n1J6J6J6J6m9m9Pq3k7O4JKQ0j0m9J00K8o0K2K1n9o0
-11774a26j1P9L8n2m6M3ooM5m6O1k8m0N0Kq7l1l2N4N4QRk1k1JJK8K9k3O7L8L9l1l1n1n3K3
-11792g3K3J5J6k1k0r2N9M7m3j6j6JJj8j8N5l6%%O4O3J5p3K1K2j9j9MLN9N9j5j6%%m4m5jj
-11811e9jjK0K0k5k5J6J6J1J1N5l3k7k8k0k0k0k1l5l6O9P0l7l7J4J4j8P2K6o3L3L2Kq7l8l8
-11828a88L6J25M8m0ppL3L5r9j01M0M0l5l5L9M0onj3j2j3j2MLj9j9noM0L9k6k7p7J2N2N1J2
-11847a03J2K5K5L1n8RJ0NMmmO8k0J8J9l1l1OPj3j02l3N8P0P0N6l3j7P4l0j18p3P8LKJ2J0
-11865Bm4m6K9K9K3K3JJj08j09o1L0Q4nJ2J1j4P6N3l7l5l4MNL4L4j0j1l7l7L8L8k0j9N3l6
-11882h3OO%Jl1l1q2RQ1Q1J2J2p2p2MLk7k7K3K4l2N8QQJ4J4K0o9k4k4M4m6K6K6K0K0J0J0J1
-11901f9J0qqqqN5N3j5j4o9K0pqL0L0J2p9k4O7L3L2n0n0n0n0K7K7K7K7N4N2jr0m6m6N4N3r
-11920d6rQQK9o1n5n5J7J7k7k8K4K4K4K4k2k2n1M0j0j0P0P1j2j2J0J1K3K1k1k2rql1l0O5O4
-11938Il4l4n4L6j4j5M9M8M8M8l5l5l4l5k7k7J9J8l8l9opo0R0Q9o0ppOOK1K0k5k5nnJ1J2L8
-11957f0n2kkK1K0J5J5L0o0o1L0LKQRk6k5J9K0j1j0j1j0M4M5l0l1j6j7NOm7m8n3L7O5O4K6
-11976h8K6J7J7onm0m0o3o2poL9J29J00m8KKn1L9j1j1M2M0llnmp7J3k4k5j8j9L1L2jjJ08l9
-11995b0l2l1jkm6m6J5J6J6J5J9J8J8J9j6j5j5j6ppj7j7J02m9l9l9J7J7O2O2j5j6j5j5l3l4
-12012a47j0j1N1N0OOmmnmj2j3j8j8N9l1p1Q0O9k1j7P1or7k2O8J09K0l9j27l7l7N3l7KJM1
-12030a02M1QRQQK4K3j9k1o2o2M3M3jjn2L8N2N1m6m8M2M1r3r3m8m9llK2K3K2K2nmM0M0RJ0
-12050i3O0l0J8J9l8N3llLKk9l0K5J14k6k6k5k6P7j2l6l6nnnmK6K6m9m9N8N6Mq6j5j5k0k1
-12068a46mlM1M1k8k9k9k8M5M6l0k9j%M5M4l4l4l4l4L4L4L3L4L6L5M1m7n4n3P6P5j5j5j4j5
-12086a6n5n6M4M3M3m5o6o5k9O1J0J0k2k3M7M7M3m8m1m1rrL1L1M1m9KKm2m2l7l7j2P8K7K7
-12103a57J6J6K1o8K8K9j7j6K0J10Nq5QRKLM0L9lnk7k7p8J3L0L1j0rl7l7L8L8J9J9J9J9l1
-12121c5l1l1l1K2K2k4k3N7N6m8m8PQQQJ1J2ONL0n9n5n4O3O3J8J8p2p2L8L9p9J2%%L4n5nm
-12141a89L6L6j0rPOOPk1k1m8M1R0R0rrj06j07q3QP5P5ONO2O2Pq1m1m1K2K3O1k9k4k3m4m4
-12159b14Q1qKKM2M2k3k3%%l0l1l6N4K0K0q0p9J1J1J1J1N7N8POM4m6K7K7J9J8q0q0nQ4J0q1
-12178a52j2j2j8j8J4J4J09K0l3l2PPM0L9onrqJ5J4O9P0J5p5r5r7p8J2L7L8LMj5P4M6M6l6
-12196hl7RQ%%m6m5%%K3K2l8l8N8l2K7K7k4k4K6K5n3L7j7j07n6L3M3M4M8M9opk9k9N0N0q5
-12214a02q5ppJ6J5N1N1N7l4l0l0RRJ3J2J2J2l1l0M4M5NNMNm5m6jjK8K9L9n0n4L5JKj2j1j1
-12234h8j1J1J1J7p4q3q2J6J7N6N5N6N6QQqrj12k3KKj6j7k7O3L5n4p1J9N3N3Q8ln6n7J3J4
-12252a38L0L0j5j5LLK6K5p8p8q3OK2K1Qq1j6P5M6m4NOM4M5K0K1kkLLK6K5j6j7K8K9LMm1m2
-12272a11j%NNn0M0J1J2J4J3j0j01K9K8JJJ3J4l1l2N3N3L0L0j6j4l8l9k6k6J9J9J7J8k8k8
-12289a26J%OOj5P5P5j5n1n3l3N7NON1r9J0J0N6l3n5L5k2k1j9j9k0j9qqL7L7KKM7M7p7p7N8
-12308a47N8R1R3j3j3n0n0noJ0J1j2j3l0l0n2n3j3j4L1L1OOK2K3L0o0k0P0N6l4n3n3qrqro
-12327b23oJ7J6L7L7o8o9O9O8o7o7J2J2J1J2KKk1k1k4k4N1N1N2N3k9k8O5k5j9j9lllkpoJ5
-12345a52J6K1K0k5k5L3L4L9n1k7k7J3J3K7K7Qq2o3K6J8J09L1n9n4L7k4k3j7j8LLK5K6J5J6
-12363h7q4q4m1M9jkJ%noL9n1j2P8J04J3l0k9mQ6rrJ8J9j10L9l5l6J9J9k8k7M1M2Q6mKLj8
-12382e4j8K8K7l2l3l2l2KJKJJ8J9R3R2j7j7j1j01NOK7o2L5L6p0o9j2P8L3n7k5k5P4P4rrn4
-12400h8n4K6K5m3m4m7M3M4m7m4m4K6K5P9Q0K4o5NOk8O1K4K4j5j6l6l7Q9%k2k2j17L2j5j05
-12417b76RR9l4l5M6J37J05m4q2q3oQ5p1p1L1L0j4j4k5k4n2L7M1M1JJO2O1P0p8q1q0M6M5q
-12434a31pqqpqpqJ2J3J08J8q4q4J5J6K2K3m7m7j8P1M3M4j3j2MML3n7k9k9L8L8l8l7NOK4J14
-12454b8L2n6m0m1o2K7R7PN1l9N1N0p7p9n9L0N3l6p6J4J9K0k0k0M3M3p7J3J5J05L6n5k5k5
-12470a09qrJ6J5k9k9m2m2L4L3K2K2K2K2RRRRK4K3n0n1qpR7R7o4o3m1m2ooPPQ3o6k1k1l0O0
-12490a24l6l6l3l3l8N1N0N0N0M9K0p0k0j9M6M5k9k9MLJ5p5n5L5N3N4m5m5m5m5k7k7M7M8Q2
-12507a29Q1n3n4k7k6k7k6R0R1J6J5l0l0k0j09qQ3P1P1q0q0nnonJ7J7k6k6J9K0M7M7M7M6P
-12524A3Qj7j06k7k7OPR3Lj02j2k2k3N9N8j4j5j4j5Q1P9n4n4K0K0j06j5M6M6k3k3K1K1O1N9
-12542C2l2j22j22l3J5J4R0Q9m5j36r1%K9K9L4L5K4K5R9R8K4K3n2n1l7l7l7l7rqJ5J4j2j3
-12558a85L3L3J3J4J4J3J7J6n9n8P3P3o1o2k7k6mmM1M2l3l4jjK1K2NNK8K8k6k5Lq7L0L1J9
-12576a19K0L1n9L6J26N5r3j01j0l4l5M6M6L6L6j0rj3j3j3j3J1J1J1J1qpqqm6m5m6m6N6N6
-12593a48N5N6rrrrJ4J3l1l2m9m9mmN2N2QPk1k0K4K5PQPQj8j7j8j7ononK1K1q3q4O1O0L8L9
-12614g7j5j4QQj8j9j8j9J8J8mnm0l9O5O6LLLLk6k5J9J9j7j6NOJ1J1j1j1k5k5K0K0k6k5k6
-12633a95k5lkllK8K9K8K8RRl6l7L6L6rrl3l3J3J2l3l3J2J2L9M0o2K9P5j5L6L6K1o9j8j8n8
-12652a66n7J7J8K0K1k5k4LMK2J13O4k4p4p4k5k5N0N0p8p8l0O1Q5nk3k4jjpQ3k0k0NR4R5O
-12670C0j3j3j09j10mnJJN2l8L0L0K5K4KLKLk6k6M4M3N8l0n6n6m6m7jkk2k2N3N3LMm2m1L8
-12689b10L9J6J7J0J0P9P9J2p7p8J2J8J9k1k2llK4o5n4n5P5P5J7J6J6J6k4k4k4k4j5j5rj0
-12706a83n6L3M9M9P9p0q2RqrR3Lj7j6K3K3L8L8J5J5k2k1m5m5LLLLo7o8k2k2L4L4j1j1J8J9
-12724a91J9J9j8j8j7j8J0J0J0J0N5N5m7M4Nq5l4N5J1J2ooO7O6l7l8l0k9J6J6l5l4m5M4P1
-12742i3j9qqRRl5l6kkkkJ1J1J1J1K3K2K2K2m2m2m2m2NMk9O1O0l1j8j9rrL6L6m4m4KJK9K9
-12762a64j1j0j6P4N1l8RRL2n8K8K8k6j17m7M2L2L1jjL8L9Kq8o6K4K4K3POj9j8K0K1lr3L2
-12780b04L3llm8m8LKqQ1L2n8k9O0L3L3j2j2M7m2o6K5J8J7j5j6nQ5J1q0j3j2MNM9M9LMl9m0
-12799a59OOLMM9M8K9K9J0p9j52o3M1M1N4l7L7L6j7j7qqq1O9L0L0j5j5QQM1M2l3l3J5J5J5
-12817e1J5p5p4n0M0K6K6K5K6L8n2kjK7K7p8p8poJ6J6P4P3K0p1o9p0J%J1J1L4L4k5k6llJ0
-12835a91RRJ0m1m1L4L4LLm1m2M6M6JJk8k9l9N0K4o6l7N2J9K0KKj4j4RQk5k5l6N3N4l6l1O0
-12855a87L0L0p0o9M9N0K7K7jjJ1q0n4L5k6O3J05J04L9j10j04M5P8j3lln4n4rj0L6L5NNMN
-12872f5LLm2m2L5L6j6j6Qq2q2Rppkjm2m3J17J17m9j39q1J29J27k3%j%%m6m5ooO9O9p7p7k
-12891b77lO2O2K2K2j16k7P8j1NOM5M5m4m5k1k2J5J6pq%%k2k3Q0Q0mr5j4j4P9Q0N5l4n9n9
-12909a53rrO6O6k1k1k1k1J9J9k7k6rrl1l1L5L5J3J3kkM3M3j3j2kr1m8M2j4j5J8J7J2J2J2
-12927a22p7QQP8p3o7K3N2l8j11M0L1L1nmP7P7n9n8k9k9J6J5j7j8j8j7K8K7K8K8j6j5JJJ8
-12945a86p2k7O3J1J0ooj9j9K6K6M5M5J%j9k0j9j9N4N5n0n0MMMMM7M7k8k9K6K6qQ1M9m1m0
-12964c0M8M5m4n7n7p8J2l8l8rj0Q7ml2l2QPN4N3k1k2j%NNkQ9J3p6j00j00R0R0K2K2p4J7K9
-12982a29K8j0j1l0l1k4k5j09j9L5L5Q0P9N5l5NOm5m6KKJKqrrqK5K5J9K0L9n0n1M0j2j2n1
-13001b26n1L6L6J3J3RJ0j3j3j1j2o2K9N5N4O1O0m5m5m4m5J2J3L5L5o5o5M0M0M3M3kln6n7
-13018a78l4l4M1M0mnO0O0m6m5LKP8P7m7m8m8m8QQQQJ3J2o3o3J1J1N6N6K2K3q3q3J6J6J6J6
-13036a68j5j4L0L1j4j3j4j3K1K2K1K2l7l8QPRRRRk2k2k2k2K9K9K9K9K5K6n0n0O4O3j1j2n7
-13055a02n6j2j2m7m7N8N8O5O5K0K0m9n1K5K5l6l6L9L9k7k7k6k7J9J9k6k5o4o4J2J1OPN1N1
-13072a44JJK3K4nnk7k7N9N9j6j6L0L0K8L0p9q1nnLMj9j9K5K5j9k0k6k6l1N8J6J6n4n4O2O3
-13090a21j8j9J7p2J7J7J7p3Q3Q2m9n0mnLKK6K5m8m8K7K8KLM7M7l9m0m0m0K2K3j8j7o4K5k5
-13108b77k5k5k5Q0P9QQQPMLj9j9M6M5k9k9rqn9L1M5M5lr4j1j0OOM6M6JJK5K6p4p3o1L0Q0
-13128a74j0o4K6J5J4RQN3N4J9K0k6k5o0n9J5J5M5M6K1p0LLm8m8%jK3K2M6M6K3K3o1o1J4J4
-13146a30k9k9k8k9J2J3J2J2l1l2J3J4m3m2L6J27M8m1qqL2L2RRj3j3j3j3ppL7L8k2k1m5m4
-13164b04q1q2K4K4O5O5j6j5Q2pjkrj0o6K5P0j9k9k8o3Q8K6K6k5k4K6o4qqO1O1M2M1lmLLm3
-13183g9m2KKKJLKM2M2K6o2o4K7l6l7J4J5k0j9K0K1M1m8p1J9QQN4N3m1j32k6O4J0J1J5J6N6
-13201a03N5k0k0K3K2K3K1o5o6o6o6N8N8N8N7m7m8m8m8NON6l4l1l2m3M8j4j3j9P2L5n5K4K4
-13218a93k7k7K4K4j2P8J00J1m9n0J01J1m4m4n0n0l0l0J5J5K5K5k0k1M6M5k9l0n5n5N0N0Q1
-13235a15Q1n5n4j3j4j3j4M6M5j10k0K7K7L8n2o1o0L9L9LKLLl1l2j3P7R5Oo4K6J7J6K3K2k1
-13252a07k1k1k0K6K7K6K7qqK0p0l2l3L7L6MLr2lK7K6J0RK8K8l8l8n7R4J04J4n4n4nQ4J%r4
-13271a24r3n5L5O5O5k0P0n6n6jjjjLKM8M8k5k5k5k5L7L7qq%%J%l0k9J5J6K2K2%%L0L0j5j5
-13291f7K3K3n2n2ooO9O8m9n0n0n0J9J9mmN0N1k5k5J8J8l1j21l9N1n0n1O4O4P6j5j04j4K9
-13308b23K8Q9jjjkr2O4O4n9o0P0P0Nq4j1j1PQj0rq5NK4K3L9n2pQ3ooM4M5j2j2j2j2k9k9k4
-13327a82k3k4O5J0RR0jn5n5K9L0K9L0J1J2l3l3k4k4K7o3N4N5k6k6J2J3j19k9O4k6p1K0R8
-13344a56QO9k0m9m9j0j0J9J9M2M2K1K1jjl3l3l9N1l4l5k9k9j9k0j9k0R2R2O8k2J4J4l7l6
-13361a29m9m9k5O5N5N5m4m5l3l3l3l4N2N2KJR1Jk3k4j6j7OPJ1J1l4l4j9j8J01J2kr1n2L7
-13379b45O4O5onL0L1j5j4l2l1rrJ9J8L6L6Jq9o6K4k8k9N3N2J1J0l4l4JJPPqQ2Q2qm9m8o5
-13398a94K5L0n9k7k6k3k3Q1Q2j5j5l7l7%%NOl7N3M7M8K0K0q5q4L1L1j3j4K8K9m7m7Q1Q1j35
-13416b20m4J8J9M1M2O7k3j8j7m0l9J5J05J6J7k6j17p1J8L8L7ONo9p0P7P7KKnmnmK3K4j6j6
-13434a55k8O1ONj6j05q4PQ6Q5m4m5K4K3K3K4J7J6k2k3n2L8L3L3qqL2j19j7j6l2l2M3m8M8
-13451b50M8O2O2j3j4L8L7J3p7j7j6K2K3j1j1o2o1Q3pkjj0j0j5P4nonoqr8n4L7P6P6L7L7n7
-13469i1n6k9k8l2N7QPj7j7N3N3L1n8qpL1L1k0P0l5l5k9k9J9J8J9J8O1O0p3p4n5n4j0rP9Q0
-13487g1MNr9r8J%Q4pjjl4l5M1M0n2n2k9l0O4O4J3J3Q5mn0M1j4j5L7L6j6j6l8l8J8J8J9J8
-13506i9opn6L3rj0N3l7q8KrrJ6J6L8L8n8n8P6P7J5J6o0o0KJP7P6l6l6q8O1J63m5n4n4j0j1
-13525a40k1O8L5n5m3m4m8m8Q1Q1J8p2p2J8M9M9J0RJ0J0l0l0m0N0N0m0K4K4k6k6l8l7J7J07
-13541a00l7l8m8m9M9J40j7j6n4n4M5M5P3j6r2kP4P5MNp1p1k6k5M2M2P6j5o5K5l2l1j%m5m5
-13559b55MLM9M8RRO5k5p6J3qr9l6N5M3M3l2l1j0rK3K2K3K3l8l7O7O8K1K2k4k3o1o1j6j5r
-13577b55qO2O1L2n8n8L3k0k0L1L0K0J9K0K0m4m3KKN0M9k5k5K1K1k4k4n0n0noL5L4j0j1O4
-13595a30O4M6m5m4M6J7p2L9L9p2p1m5m4JR0Q3o7k3k2J0J1j3j2K7K7K6K7k1k1K5K4m0l9m0
-13611b19l9rrQ6lkjpqN7N6L2n8K3K3k7k7rj0n4n5N9N9j6j6rrrr%jM4M5m2m1j7P3J4J5lkj3
-13632a38j3j2j3K9K8j6j7MML3n8onJ1J2m1m1k2O8J10K1KJl6l7l6l7j0j0j0j0N2N3J3J3o4
-13649a78K5kln6n6k8k8j0Q1P5P5K4K4k1k2o5o4M0M0OOM0n0j10j9M9N0J04m7ppK7K6j8j8K9
-13667h8L0J1p9o3K7M0M0L1n9qqm4m5K5K4N5l5o0n9L2L3J0J0K9K8j7j7opL8L8l2l2l3l2L2
-13684a91L1L2L1p6p6n2L8L2L2L2L1L4n6nok2k2l4N7O7k4j2j3J6J6k9k9n7n6M9M8opopK6K7
-13703a87m9m9O9P0K9L0p2J8M0m9k3k3J7J6J8J8P4j6p7J3L2L2l5l5L4L4N6l4n9n9L0K9K4K3
-13719f1O2k7q3q2MMm1m1j3j3R2R3M8M8LLj9j8o4o3onono4o5NNO8k1j6j6j0j1O5O5j9j9N1
-13738a72N1Mq5m4J06jkO5k6p3J7O1k8j22l1j3j3M1M0O3O3KKk1k1m1m2j8j9M0M0n6L4K1K2
-13755a56m8m8mnM1M0j0j1k5O4Q1p0MMm1M8K1K1qpj07j06%Q9M0L9N9O0j5j5l0k9M6M6o7o6
-13773a65RQj7j8L3L3o0L0J8J9K4o6p5J5J05m5M5M5klm7m8pqjko4K7N1N1m7m7r8qL6L6M1M1
-13792a61O2O2P0p8m9m9j3j3J1J2J1J2l7l8l7l7L7L7qrL2L1j4j4j5j5j5j5nnnnkkK1K1M6M6
-13810a30k4k3o9K0N3l8r3N6P2P2MMMMJ6J6l5l5N0m1j2j2j9j9k5O5J6J7k3k3K2K1M4M4K6K6
-13828C1m8m8k7k6lmnmM0M1k3k3J6J7M5m5l9l9KKM7M7l2l3J9J8o8K3M6M7k6k7J9J9m0m0m0
-13846a61m0J8J7n7n7N7N6j8j9P7P8N7l0j03j2j9j8q7LkkJKj0Q0J32M2l6l7j0j0N9N8k6j18
-13863a35j8P2N9l2n0n0J8J9M7m4j0j1j7j6K5K6K6K6%%k3k2J2J2j2j02O3O3P9rK6o3r3r3K8
-13880a99K8K9K8QPQPL6L6o4o4o9K1J6J6j1j1J2J2QQL0L1k5k5K0K1rrj0rm5m6K9L0K5K6j9
-13899a23j9k1k0K5K5L1L1L1L1k2k2r2r2o8K2K6K6n8R2N9l2K3K4k8k7O2O1J3p7n1L8N8N7%
-13915a7jj7j7KR2r2r4K0J9k6k5jjK1K2m3m2p1K0nmn0M1L2L2O0O0lmm8m9OPl3l3NR4%jM1M2
-13935f1mlj5j4j4j4M4M4kjj5j6PQL8L8o0o1JR1o5o5k1k1k1k1M6M5J%M1M0l5l4l2l1j05j4
-13954c01Q5Q5O7k3o0n9NNJ13K3o1o1M7M6k9k9m0m0L3n6mmrrL3L4j2j2M6M6JJm6m5K4K5M1
-13972a40m8m9M2J9J8QPk5O6k5k4l8N3Qq2K2K2J7J7m7m7j8j9K0J10Nq5l4l4M0M1l7N3M1M2
-13989a01M3m6o9K1j4j5n4n4K8K9K9K9l3l2J2J3J0J1O1k9l4l3NOP3P3l2l2K6K6K6K6nnl3l2
-14007a06K2o7n6n6kQ8M3m7k3k4l5N5J15J13k4j14j3j4j8j9K8K7NNj7j7N7N8J0J1o0n9m5M4
-14023a35L9L9K6K5k5k5m0j30nnJ5J6L8L8k4k4%R0rj0lmk9k9k8O1m2M8MLk0k0jQ9J3p7o0o0
-14042b61n7L3N7N8KLJ9J9J9p1j17k6O0O1K1K1L2L3j3j2K3K3n2n2j6j7N3N3L0o0q4q4J2J2
-14059b78N7N6N3N2PPk2k2k3k2K2K1Lq8j9P1qrklM3M3JJk1k1o5o5M0M0kklkl0l0P5P6j0rl1
-14079a19l2l5l5L4L5J07J7l2l1k1P0k6k6nnn5n5P6j4o4K6J2p7JKJ4J4N9N9K6K6n5n4M2m8
-14096a69K6K5k5k5K0K0n2n2N3N3LLN3l6j8j7n1L9M0M0K2o9J5J4RROON6l4o9o9l0l0jjM5M4
-14114a47j5j5L0L0j8j8j9j8K1K1k3k4k7k7k7k7L2L2j3j3P0P0onnoJ9J09nom5m5opM4m6J5
-14132a20J4m0J11L3j16m5m5jkjkR2R1j4j3k0j9LLL0K9j5j6l0k9n8L2OPr3r3L9L9L9L9kjj
-14151a69kK3K3K3K3n1n1oorrrrM2M1N2l7n5L5KJL9L9l7l6o1o0J4J4J6J7J6J6ONlmJ15l5n6
-14171a43n6LLK5K5pojjk5O4Q6o5j29K2O2O3N7N6Lq6p2p2llM0L9l6l6L3L2RJ0K2K2j7j8j19
-14189b19k9K5K6M3M3J8p2n0n1J8J9L4L5mnn6L4P9j2JJJJo4K6L1n8l9N0onj2j1j2j1NNNNK1
-14209a90K0L6j15l0O0K2K3n4n4k9O1K2K1NNK2K2K2K3j9j8j8j8ppppL2L1L2L1qro0L1L7L7
-14227e5l3l3l0k9L9M0K8o2L3L4m0m1k3k4P7j4QRl0j20j5P6k2k1O5O5p9J1NNO1O1m5m4QQL0
-14245i7L0o5o4k6k5M0n0%JJ5J5Q5Q4N0m1l4l5rj0M1M1m2M8llK3K3n1n2j1j1L3L4j0rn5n5
-14263a95%%M5M4k6k6O9k1m3m4K6K7k4k3K2K2mnj0Q0K1K0m9m9rj0n4n5J5J4N9O0o8o9k3k3
-14281c06P4P4K9K9J2J2j0j1J7J6ool7l8l7l8LLj9k0N2N2n3n3J2J2J1J2J01J01l4l4NMl3N7
-14298d7P2p5o2o2rrL6L6l1l0n3n3M5M5M5M5MLm1m2QQj4j4K6K7M9N0J5J5o0n9l7l7QQj7j8
-14317b25N8N8j3j3j2j3n6n7j1j1N3N2k2k2K7K7NNj6j6OOj1j2L3L3k4k5N1N0OOl9l9J0J0J0
-14335a31J0J3J3J4J3k1k0k0k1l4l5l4l5K0K1O5O6LLK6K6LLm2m2r2r1P4P3pqqqK2K1n3n4K0
-14354b47K0J9K0k0k1N4N5O0O0m5m5m2m2m3m2O5O5j1j0RRRRJ8J9J8J8l6l5RRj4j5QQNMN0M9
-14373Aj4j6l7l8L4L4m1m1l1l1qqN1N2n4n4k4k4k5k4O6O6j0rn5n6N0N0N3N3QQm1m1L5L4k2
-14391a09k2K3K3J4J4l2l1lkm8m8K3K2J7J7J39M8l6l5m4m5JJj4j4L1L1l0k9K1K1m5M6K3o6
-14408a38n0n0pQ3M0n0j0j0k4O6K1K1o3K7N1N1J7J8q8q8qrrql2l1P4J64O8q0RJ0j1j0L4L4
-14425A2o7o8J2J3n2L8n8n7J2J3J2J3o8o8O8O7QRj5j4mnmmJ3J4l7N3L8L8N0m1p4p3j0j0Q2
-14444a64pLLn1L9O3O4o1o0j6j5K6K7j8j8kjkjqpM9m2lQ8L1L1PQJ3p7l8l7KJJ6J6m1M9Q6m
-14464e1p9J1J2p8l7J13O5k5j0j0k2k2JJm3m3Q6Q6K9o1q4PmmM7M7qpJ5J5kjp7p6M1M1M1M1
-14482d5p0o9NNK5K4K5K5k7k7P8P7n1n2opk1k1m4m4jjL8L8M1n0k1k1KKKKQQl2l1J5J05Oq4
-14502a94K6J16J6J5j9j9n5n5j43PN8N8L5L5o5o4k2O8M0M0k0k1n9o0mQ6O3k6l7l7k0k0L8L9
-14518b00L8L8M0M1p0p0N3l7q2QJ%L4L4q6MP8j1l8l9k0P0Q5Q4m5m5jjkjppL8L7OOK9K8LKL
-14538bKK3K4j01j3J%o9p0K2K1k4k4M9M8j1P8pj56m3M8J7J7K2K3j3j3j2j3MLMLK8K7j7j8K6
-14557a16K5KLl5l6j1P9l4l3m5m5l1N9M8M8M4m5K7K8o5o4j33m2J9J10R2KK5K4n6n7L8L8L3
-14574a04L2M8m2l6l6%%K3K2K3K3J17K8n2n0j27j27J4J03O5k6m8M2rqj2P9K8K8j0j1j09j10
-14590b42kQ7J5J4l3l3l3l3j8j9N7N7o3o3M2M1J7J6J7J7mlllJ%JJM9M8n6n7RQQRj1j1j1j1
-14609a95J0J0L8n2j4j3N0N0L7n4k6k6m2m2L3L3M8M8K3o7j9k0N0M9l5l6RJ0PQJKrr9m8m8L4
-14627b95L4R1%QR9M2M1k8l0l0k9J%K3K3o0o1j6j6K2K2j04j4N3N4j0j0p6J4L8L8N6N5k0j9
-14645a04p4p4KJM0M0R0JK0K0K0o9p4p3K7K6J9K0llJ9J9J9J9pqL7L8j0rj0rmlm8m9j4j4J4
-14664a68J4m8M2L7L6mnO9k2J8J7n7n8nQ5J17l2o1o3n4L7L5n4m4m3LKm2m3O4O4M1M2j9j9j9
-14681a37j9m2m3KKJ8J8LR3O6q5k3k3N9l1q2RJ02J1l7l7K5K4k0k0O1O2L7n4RRLMn3n2K3K3
-14699i5k2k2K3K3%%j%M4M3kjl7l8L8L8m9m9m8m9rqL7L6J9J8k7k6m8m7qqJ06J6lkJ8J07Lq7
-14719a17m0m1K9K9m7m8K7K7J9J8nr6L3L2O7O7J6p3k2k3opL9L8l8l8OPj0j1n6n5K3K4JJOP
-14737b17OOP3P3kkm5m4n1M0K5K5QQl8l8j5j5j%%jL7L6Q8lk0k0k5k6K9K9j6j6ooL3L4L9n1
-14757f9oQ3q2q2K4o5m6M5O3O3KJk7k7L5n5m4J06L3L3J8K0m3m4m4m4j5j5j5j5M6M5n9o0MM
-14775b32P6j3q1q2M9M8klM3M3k3k3N2N2k0k1N5N5k5k5M9m2m6m6ppJ4J3l2l1J3J3J3J3jjL9
-14793a23L8l0j21k5k5L9L9ooMMM9M9L2L2m3m4L5L4m0m1k5k5k4k5L4L3j1j1j6j5q4q5J1J01
-14810b91J01J0L3L3O1l0o2K7M6M6l9l8k2k1O2k7k8O3M6M4k3k3k1k1KKK3K3K8o1pqj9j9N2
-14827e8l8j0j0p6p6jjK8K7N6l4j4j4N4l7j1j2PR8K1K1MNo2o1j6j7M4M5K1K2M7M8n8n7ppo
-14846a35pl0l0J5J5K6K5j3j4nQ4j1j1j1j1nno3K7J08J8q8Kj0rj9j9K6K6kjm7m7rj0J3J3j4
-14864b28j4L7L7J4J03O2q7J1J1KJj7j7j7j7QRK0p1n9L2J9K0LKmlM4m7J0J0q2RL3L3PQQPj1
-14884a14j2j1j1L0L1m4m4PPPPL6L6rqQRl7l6J3J4O4k7m6m6lQ7J9p0o0n9K2K2K2K3l1l0k5
-14902b59k4N1J41m4m4M8M9k7k6n3n2ppK3K3%Jrql1l1L3L3j1j2O7O8Q4Q3k1j11l9l8O8O8j3
-14920b7j3K1o9j03M8l0k9n8L3J22k7m3m2L0L0QPL2L3j9j9O7k4NNM2M2l1l3j4j4n3n4l2N8
-14937a51j6j5j3j2O2O3J2J3j0rJ6J7l4N6n5n5mmnnmnMMj8j8Q2Q3k2k3l3l3K3o6p5J6Q5Q6
-14956f3N9r1n1n1K4K4KKN6N7j9j8r7r6J28J29j3j4l6l6K1K1n4n4k8k8O8O7O4q7j3P7l8j28
-14972b16n1R9L8L8LKopppJKJKk4k3N2N1k0j9m2m3K2K2jjj8j8j7j8M3M4M3M3k0k1m3m3j1j2
-14992a82L4L3j5j4L0L0lmmlJ2J2J2J2r6r6RRK8K8K9K8JJk1k1j5j5L0L1O5O4l8m0l8l8QPq
-15011a38pppK5K5KLJ5J5o0o0l0l0P6P5M3M3jko5o4M1M0p8p8N6N7J4J3O5k6l4l4NOk8k8K6
-15029a32J17KLQPpql0l0o3o2J2J2llj5P5M5m5J2J1j4j3RRK0J9k6k6K5K4k0k0n0n0M9N0N4
-15048e4l5o0o0K7K7MNppjr1J2J2N6N7j9P0k5k5RQRQl0l1l0l1L8L7kjo7K4M7m4QRM7M8k6k6
-15068a10J9J9m0l9k4J26J22L4m5j35q3ON5N5k8k8k8k8o8o8L7L7klK0K1%Jk3k2J1J2J1J1j7
-15085a94j6K8K9M4M5j0j00k7k7J3J2L0L0o5K4N5N6P2j8o8K3l4l4j5j4R1Q9o8p0m5M4O6O4
-15101A0pr7o7K3J2J2j9j9LMK3K3JJl4l4O3k8rrPQJ5J5l0l0k4k4K1K1LKklO4k6KLk8k7J8J8
-15122a45K6K5K0K1qr7q7O4M1M2K8K9NNONm9n0mmKKJ8J9K1p0l0N9K9o1nnlkk6k5M8M8KLj6
-15142a19j7J%mr4KKM6M5n0M0M3M3kkK1o8L8n1KR3K3k3j01j2M0M0%%%jj2j3n2n2pQ2O2k7j5
-15161i9L1k6k5N1Oo4K6J5J4Jq9l5N5kjn8n8j3j2j3j3l5l5O3O4Q0Q1N1l8m2M9L6rK1K2m0m0
-15180h1MNj8j8k1k1J0l5o6K4P8j3l0J6K9j5M3m6PN2k6J8KJN0M9J1J3o1j07p5J5O7K2k7O2
-15197h2j3j3K4K4n1n1N1N0K5K6n1r5k2O9P4j7l4p9q7MK0k5N6N6k3K2O7k3k0P0J2J2K8o0r6
-15214a52oj7j8M3M3K0K0l1l1k5k6n7L3J09J8o6o5L4L4j5j5L0L1j7j7N7l4J2J1K8K8m5m5%
-15231a31%qqLq6PR8K4K5LR2M8m2j04j04N5J44M5j05j45NMMN8N8j8j9j8j9J0RRRJ6J6M4m6
-15249f7k5k4M4M5NNj%N0l8l4l3LMm2m1j3j2j3j2P2P2llrqrqK2K2p7p7JR0J7J8j1j1o2K9N0
-15269h4N0L3L2o1o2J9J8q8JK6K5O2O0j4j4m7m9llNNNNK6K7K6K6o3o3o4o3J5J5J5J5K0K0K0
-15288a07K0JJKJK5K6K6K4n9o1J5J4m6m6K9K9j%m6m6K1K1M3M3l6l6L9L9l8l8L7L8%JM6M4j9
-15306Fj8j9j9J0J0l5l4mlJ20n9LKL6L5n8n8l7l6Q9Q8m5m6M1M0l2l4j0j0j0j0L1L1m3m4N2
-15324g0N2k3k3K0K1K1K0n1n3n2n2N4N5k1k0RRN4N3k2k3j%k9k8n1n1j3j2L2L2R0Q9Oq3l1l1
-15342a23m3M8K3K2j1j1m2M8lkLMP6j3n0n0o1K9kjMLMMM9M9q0q0nmP7P7JKNMm1m1K2K2M5M3
-15362Al0l2M2m8m5m5kQ8N7l3m7m6m5M4M0L9k2k1m4m4NMMMppJ0J0kr2MMM7M7K3o7kkL7L8M1
-15383i4M1n4L5j6j6j6P4KKl8l7qqqpM5M6M6M4j7j6k2k2N7l1j07j7J9J8l0j21O9O8m2m2L6
-15400a67L7J4J4k1k2k6O3PPl2l2nnmnN7N7Rq1q1RQ2Q2L4n5k8k8j5j5o5K4J06J05k3k4k9k8
-15418h4pol6l6RQK7K7J0J0m8M3L7L7m5m5m5M5o2K8j7j6M8M8n7n7K9K9j6j6J0Rl5l6L5L5L4
-15436a06L5L4L5J5p4o3K7k3k4n1M0K3o8k8O1l4l4n9L1N0N0R2JQPL3L3Rq0m5m5N5N5k8k7m4
-15454a39m4o5K6P0j9M3M4ppj6j7K9K8K5K4L5n3q8LK1K0L3L3J0J0m6m7K0J9M8j02j03M8K1
-15471a43K1rrn4L6rrp8J2O6O6RRQ2qn3n4j3j4k9k8P7P7k0k0N5N4j8j9j3j3n3L8Q1pl5l6m1
-15489a02m2l1l2j7P4R1n9m4m4N2N3k3k3P4P3l5l7L0n9rrNONNj6j7j6j6j4j3MMJ05J5K1K1
-15507b0k0k0Rq2l6l6LMQQm7M2O5k6L1L1k5k5k4k5K4K3N2l8j0j0L0K9k2k1J%l3l3j0j0J9J9
-15526a75l4N6O9K5m6M4N7l3p9l5L3j2j5L0L8n1r0jj5K9L5j0lkL9M0M5M5LLl7QL6n5l1J3k0
-15544i6k1Pl7j9P2j5j6j0rm2m1m8M3M1M2M6M7j2j3L3L2j0j1o1K9%jN0N0p4p5J%l7l8J6J07
-15562g0K3K3K7K9k4k3P4j5q1l6Ql7%Q9J7p2q1RlkLK%%M0nl5N4k3j12K4O8j0j0nnl4J1P5p4
-15582a81j09k0Q6Q6%JM5M6lkm7M2j8P2Kq7j5j5k1k1MMMMM3M2N4l6n9L2k4k5K7K7L3L2o7K3
-15600d1K8o2l5N5jjm0m0NNRRLR4J9K1K7K6p3p3q0J1L9M0N4r6l4l3O2O1qqn4n3onL9M0non
-15620a12nk9k8M6M6o4o4J2J1L2L3j2j3KJKKj0j0j0rK3K4k1k2L5L5j0j0j4j4j4j4J5J4J4J5
-15638a23L0K9j5j5J4J4k5k6l8N1J2p8K6J15m6m6J9K0k6k5P5P5n3n4k3O7qr8l7l6RRlQ7rq
-15656a40RJ0L2L2J8J7p8J2l7l7L8L8L7n3k4k5LLMLk8k7M8M8rqL1L1M4m6MNJ6J6k9k9J2J2
-15674d7J3J2p6p7kjL9L9N0l9n0M1Q7mn5L5J9J7Nq4l4l5K7K6N0M8l9m0L6L5mmn4L5j6j6j6
-15693g9P4k7k7K3K4J8J9p9q1rQ1Q6mn2L6j9j9k6k6k6k6rqklm2M9J48N7k5j13ONK0K0lkon
-15712e2K2o7l4l3O6O6k9k8J7J6klM3M1J3J2j0j0lmk5k6J4J4rqk3k3o8o7O5O5j0j1l8l9OP
-15730a55L2L2N5N3mmm8m9PPPOl6l6QRj1j1L4L4J0Rl5l5K2K2n3n2N2N3L0L0%%p5p5J6J6op
-15750a48J3J2l2l2L4L5j1j1J7J7J6J7L6L5o9o9l1l1M5M4K8K8m7m7K2K1K2K1L2L2m3m3qqL8
-15767f5L7J3J3J2J2J8J7k7k8m8m9mmRRRRqqrqK1K1K1K1m8m7lkK1K1K1K1K1K0K1K1j8j8m5
-15786c0m6Lq7L9L8K9K8OOooj2j2K9o1j0j1l6l6RQN2N2k3k3J3J4J3J4rqL7L6K4K4k6k7L9n1
-15806gk3k3J9J8P4j5j14k5poj1j1j1j1K8K9P9j1o2o1j2P7K9K8l5l5m3M6mmJ0J0J5p4MLP4
-15824f2P2j0rO3k7n3n5M5M4pom6m7r2jJ08J9n7L3K7o3K4K5k7k6QRl7l6O4O4nnl0O1l5l6l
-15842a09lM2M1k6k7mnmnk7k7L5L5O3k6J0J0MNLLLLOPN8l2n3n4j5j5j5j5PQk9k9J33M3j16
-15862a17k6qpJ2J1l3l4J%P5P6RRj3j4J3J3J4J3k0j9n9n8nQ5L5L5J3J5k9l0M8M9n5n6k3k3
-15880a03k3k3MMM9M9ppqpN3N1j7j6n7L3J0p9k9k8J1J1l1l0P4P4QRM6M8K7o2n6n7j5j4QQK3
-15899f9K3K4K2J5J5l0l0n0n0K5K5J1J0l4l4J4J5J4J5J4J4J4J3m6m7jkJ4J3j0rM1M1mm%%k3
-15918e1k3pqL8L8K0K2k4k2noJ8J6m1m1LLjkm7m7j4j4O0O1noJ8J7j9j8K6K7oon1n1J2J3J2
-15937a11J2POPOM0L9nnK6K7j9j8j5j5j6j6J2J3J2J3J0J1l3l4L1L0j4j4k7k6J8J8j3j3J0J0
-15955c6J7J8onm1m2L3L3k1k0K4K4J1J1l3l3llJ9K0j4j3RRL8L8l6l7l8l8L6L7K9K8j5j6JJ
-15974a4JKJ6J7ool7l8OPj4j4l6l7LLK6K5pqL8L7J5J5qpKLKLmlmlL9M1l4l3qrqqk7k8J8J7
-15996f5MLLMlklkl2l3J3J2L8L9l7l7M8M8KKj0j1L4L4POl8l8l6l6j3j4KKM7M7l6l6l6l6L3
-16016a26L3j2j2J0J0J0J1L5L5rj0j7j7K8K9k3k2%
-16025d7
##END=	
##END=	
