# Supplementary material for: Uranium-stibinidiide, -stibinidene, and -stibido multiple bonds and uranium-nitride formation from multimetallic diuranium-distibene-mediated dinitrogen cleavage
Source: Nat Commun. 2025 Aug 4;16:7136. doi: 10.1038/s41467-025-61612-5 (PMC12322283; doi:10.1038/s41467-025-61612-5)
Supplement: Supplementary file 3 — Source Data [file 41467_2025_61612_MOESM3_ESM.zip › Supplelentary Data 10UK 29Si.jdx]

##TITLE=	20230202-1514-B400_B.14-18.11.fid
Ref jd801
Group Liddle_S
Si29_CPD_Night THF /mnt/nmrdata/Liddle_S mbdxwjd3 18
##JCAMP-DX=	6.0	$$ MestReNova 14.3.0-30573
##DATA TYPE=	LINK
##BLOCK_ID=	1
##BLOCKS=	2    
##ORIGIN=	Mestrelab Research S.L.
##OWNER=	n16601rs
##$MNOVA/LINK_BLOCK_TYPE=	ITEM	$$ NMR Spectrum
##$MNOVA/ITEM/POLYGON=	(XY..XY)
5321,5835
8722,5835
8722,8208
5321,8208
5321,5835
##$MNOVA/ITEM/Z=	0
##$MNOVA/ITEM/ANGLE=	0
##TITLE=	20230202-1514-B400_B.14-18.11.fid
##JCAMP-DX=	6.0	$$ MestReNova 14.3.0-30573
##BLOCK_ID=	2
##DATA TYPE=	MNOVA NMR VIEW DATA
##DATA CLASS=	MNOVA VIEW DATA
##$MNOVA/ITEM/ZOOM/X=	-1.5600000000019640718e-05,	1.0223148000012871606
##$MNOVA/ITEM/ZOOM/Y=	-2646.1555752392578142,	9434.2190657080082019
##END=	
##TITLE=	20230202-1514-B400_B.14-18.11.fid
##JCAMP-DX=	6.0	$$ MestReNova 14.3.0-30573
##BLOCK_ID=	3
##DATA TYPE=	NMR SPECTRUM
##DATA CLASS=	XYDATA
##NUMDIM=	1
##ORIGIN=	Bruker BioSpin GmbH
##OWNER=	nmrsu
##.OBSERVE FREQUENCY=	79.49457534299999395
##.OBSERVE NUCLEUS=	^29Si
##.SOLVENT NAME=	THF
##.PULSE SEQUENCE=	zgig
##LONGDATE=	2023/02/03 02:08:26.000
##.ACQUISITIONMODE=	SIMULTANEOUS (DQD)
##$ORIGINAL FORMAT=	Bruker XWIN-NMR
##$MNOVA/SCALES_VERSION=	9
##$PARAMETER FILE=	(acqus, ASCII, c:/Users/n16601rs/OneDrive%20-%20The%20University%20of%20Manchester/MS%20U-Sb/JD%20NMR/TCHS%20U=SbH/11/acqus, 0)
$$ ##TITLE= Parameter file, TopSpin 3.6.2
$$ ##JCAMPDX= 5.0
$$ ##DATATYPE= Parameter Values
$$ ##NPOINTS= 1	$$ modification sequence number
$$ ##ORIGIN= Bruker BioSpin GmbH
$$ ##OWNER= nmrsu
$$ $$ 2023-02-03 02:08:27.224 +0000  nmrsu@pink.ch.man.ac.uk
$$ $$ /mnt/nasr/NMR/Liddle_S/data/mbdxwjd3/nmr/20230202-1514-B400_B.14-18/11/acqus
$$ $$ process /opt/topspin3.6.2b/prog/mod/dirdata
$$ ##$ACQT0= -9.54927425515661
$$ ##$AMP= (0..31)
$$ 100 100 100 100 100 100 100 100 100 100 100 100 100 100 100 100 100 100
$$ 100 100 100 100 100 100 100 100 100 100 100 100 100 100
$$ ##$AMPCOIL= (0..19)
$$ -1 0 0 0 0 0 0 0 0 0 0 0 0 0 0 0 0 0 0 0
$$ ##$ANAVPT= -1
$$ ##$AQSEQ= 0
$$ ##$AQ_mod= 3
$$ ##$AUNM= <au_zg>
$$ ##$AUTOPOS= <18 >
$$ ##$BF1= 79.494575343
$$ ##$BF2= 400.13
$$ ##$BF3= 79.494575343
$$ ##$BF4= 79.494575343
$$ ##$BF5= 79.494575343
$$ ##$BF6= 79.494575343
$$ ##$BF7= 79.494575343
$$ ##$BF8= 79.494575343
$$ ##$BWFAC= (0..63)
$$ 0 0 0 0 0 0 0 0 0 0 0 0 0 0 0 0 0 0 0 0 0 0 0 0 0 0 0 0 0 0 0 0 0 0 0 0
$$ 0 0 0 0 0 0 0 0 0 0 0 0 0 0 0 0 0 0 0 0 0 0 0 0 0 0 0 0
$$ ##$BYTORDA= 0
$$ ##$CAGPARS= (0..11)
$$ 0 0 0 0 0 0 0 0 0 0 0 0
$$ ##$CHEMSTR= <none>
$$ ##$CNST= (0..63)
$$ 1 1 145 1 1 1 1 1 1 1 1 1 1 1 1 1 1 1 1 1 1 1 1 1 1 1 1 1 1 1 1 1 1 1 1
$$ 1 1 1 1 1 1 1 1 1 1 1 1 1 1 1 1 1 1 1 1 1 1 1 1 1 1 1 1 1
$$ ##$CPDPRG= (0..8)
$$ <waltz16> <> <waltz16> <> <mlev> <mlev> <mlev> <mlev> <mlev>
$$ ##$D= (0..63)
$$ 0 5 0.00345 0 0 0 0 0 0 0.06 0 0.03 2e-05 3e-06 0 0 0.0002 0 0 0 0 0 0
$$ 0 0 0 0 0 0 0 0 0 0 0 0 0 0 0 0 0 0 0 0 0 0 0 0 0 0 0 0 0 0 0 0 0 0 0 0
$$ 0 0 0 0 0
$$ ##$DATE= 1675390106
$$ ##$DE= 6.5
$$ ##$DECBNUC= <off>
$$ ##$DECIM= 624
$$ ##$DECNUC= <off>
$$ ##$DECSTAT= 4
$$ ##$DIGMOD= 1
$$ ##$DIGTYP= 12
$$ ##$DQDMODE= 0
$$ ##$DR= 21
$$ ##$DS= 0
$$ ##$DSPFIRM= 0
$$ ##$DSPFVS= 20
$$ ##$DTYPA= 0
$$ ##$EXP= <Si29_CPD_Night>
$$ ##$FCUCHAN= (0..9)
$$ 0 1 2 0 0 0 0 0 0 0
$$ ##$FL1= 90
$$ ##$FL2= 90
$$ ##$FL3= 90
$$ ##$FL4= 90
$$ ##$FN_INDIRECT= (0..7)
$$ 0 0 0 0 0 0 0 0
$$ ##$FOV= 20
$$ ##$FQ1LIST= <freqlist>
$$ ##$FQ2LIST= <freqlist>
$$ ##$FQ3LIST= <freqlist>
$$ ##$FQ4LIST= <freqlist>
$$ ##$FQ5LIST= <freqlist>
$$ ##$FQ6LIST= <freqlist>
$$ ##$FQ7LIST= <freqlist>
$$ ##$FQ8LIST= <freqlist>
$$ ##$FRQLO3= 1247612.15700001
$$ ##$FRQLO3N= 0
$$ ##$FS= (0..7)
$$ 0 0 0 0 0 0 83 83
$$ ##$FTLPGN= 0
$$ ##$FW= 4032000
$$ ##$FnILOOP= 0
$$ ##$FnMODE= 0
$$ ##$FnTYPE= 0
$$ ##$GPNAM= (0..31)
$$ <sine.100> <sine.100> <sine.100> <sine.100> <sine.100> <sine.100> <sine.100>
$$ <sine.100> <sine.100> <sine.100> <sine.100> <sine.100> <sine.100> <sine.100>
$$ <sine.100> <sine.100> <sine.100> <sine.100> <sine.100> <sine.100> <sine.100>
$$ <sine.100> <sine.100> <sine.100> <sine.100> <sine.100> <sine.100> <sine.100>
$$ <sine.100> <sine.100> <sine.100> <sine.100>
$$ ##$GPX= (0..31)
$$ 0 0 0 0 0 0 0 0 0 0 0 0 0 0 0 0 0 0 0 0 0 0 0 0 0 0 0 0 0 0 0 0
$$ ##$GPY= (0..31)
$$ 0 0 0 0 0 0 0 0 0 0 0 0 0 0 0 0 0 0 0 0 0 0 0 0 0 0 0 0 0 0 0 0
$$ ##$GPZ= (0..31)
$$ 0 0 0 0 0 0 0 0 0 0 0 0 0 0 0 0 0 0 0 0 0 0 0 0 0 0 0 0 0 0 0 0
$$ ##$GRDPROG= <>
$$ ##$GRPDLY= 67.9911956787109
$$ ##$HDDUTY= 20
$$ ##$HDRATE= 20
$$ ##$HGAIN= (0..3)
$$ 0 0 0 0
$$ ##$HL1= 90
$$ ##$HL2= 90
$$ ##$HL3= 90
$$ ##$HL4= 90
$$ ##$HOLDER= 18
$$ ##$HPMOD= (0..7)
$$ 0 0 0 0 0 0 0 0
$$ ##$HPPRGN= 0
$$ ##$IN= (0..63)
$$ 0.001 0.001 0.001 0.001 0.001 0.001 0.001 0.001 0.001 0.001 0.001 0.001
$$ 0.001 0.001 0.001 0.001 0.001 0.001 0.001 0.001 0.001 0.001 0.001 0.001
$$ 0.001 0.001 0.001 0.001 0.001 0.001 0.001 0.001 0.001 0.001 0.001 0.001
$$ 0.001 0.001 0.001 0.001 0.001 0.001 0.001 0.001 0.001 0.001 0.001 0.001
$$ 0.001 0.001 0.001 0.001 0.001 0.001 0.001 0.001 0.001 0.001 0.001 0.001
$$ 0.001 0.001 0.001 0.001
$$ ##$INF= (0..7)
$$ 0 0 0 0 0 0 0 0
$$ ##$INP= (0..63)
$$ 0 0 0 0 0 0 0 0 0 0 0 0 0 0 0 0 0 0 0 0 0 0 0 0 0 0 0 0 0 0 0 0 0 0 0 0
$$ 0 0 0 0 0 0 0 0 0 0 0 0 0 0 0 0 0 0 0 0 0 0 0 0 0 0 0 0
$$ ##$INSTRUM= <spect>
$$ ##$INTEGFAC= (0..63)
$$ 0 0 0 0 0 0 0 0 0 0 0 0 0 0 0 0 0 0 0 0 0 0 0 0 0 0 0 0 0 0 0 0 0 0 0 0
$$ 0 0 0 0 0 0 0 0 0 0 0 0 0 0 0 0 0 0 0 0 0 0 0 0 0 0 0 0
$$ ##$L= (0..31)
$$ 256 1 1 1 1 1 1 1 1 1 1 1 1 1 1 1 1 1 1 1 1 1 1 1 1 1 1 1 1 1 1 1
$$ ##$LFILTER= 200
$$ ##$LGAIN= -2
$$ ##$LINPSTP= 0
$$ ##$LOCKED= yes
$$ ##$LOCKFLD= 5290
$$ ##$LOCKGN= 122.749992370605
$$ ##$LOCKPOW= -38
$$ ##$LOCKPPM= 1.73000001907349
$$ ##$LOCNUC= <2H>
$$ ##$LOCPHAS= 224.2418
$$ ##$LOCSHFT= yes
$$ ##$LOCSW= 0
$$ ##$LTIME= 0.100000001490116
$$ ##$MASR= 4200
$$ ##$MASRLST= <masrlst>
$$ ##$MULEXPNO= (0..15)
$$ 0 0 0 0 0 0 0 0 0 0 0 0 0 0 0 0
$$ ##$NBL= 1
$$ ##$NC= -5
$$ ##$NLOGCH= 1
$$ ##$NOVFLW= 0
$$ ##$NS= 512
$$ ##$NUC1= <29Si>
$$ ##$NUC2= <1H>
$$ ##$NUC3= <off>
$$ ##$NUC4= <off>
$$ ##$NUC5= <off>
$$ ##$NUC6= <off>
$$ ##$NUC7= <off>
$$ ##$NUC8= <off>
$$ ##$NUCLEUS= <off>
$$ ##$NUSLIST= <automatic>
$$ ##$NusAMOUNT= 25
$$ ##$NusFPNZ= no
$$ ##$NusJSP= 0
$$ ##$NusSEED= 54321
$$ ##$NusSPTYPE= 0
$$ ##$NusT2= 1
$$ ##$NusTD= 0
$$ ##$O1= 0
$$ ##$O2= 1600.52
$$ ##$O3= 0
$$ ##$O4= 0
$$ ##$O5= 0
$$ ##$O6= 0
$$ ##$O7= 0
$$ ##$O8= 0
$$ ##$OVERFLW= 0
$$ ##$P= (0..63)
$$ 15 15 30 15 30 0 0 0 0 30 60 0 0 0 0 200000 1000 2000 0 600 2500 0 0 0
$$ 1000 0 0 15 1000 0 0 0 0 0 0 0 80000 0 0 2550 0 0 0 10000 0 0 0 0 0 0 0
$$ 0 0 0 0 0 0 0 0 0 0 0 0 2100
$$ ##$PACOIL= (0..15)
$$ 2 3 1 0 0 0 0 0 0 0 0 0 0 0 0 0
$$ ##$PAPS= 2
$$ ##$PARMODE= 0
$$ ##$PCPD= (0..9)
$$ 100 0 90 100 100 100 100 100 100 100
$$ ##$PEXSEL= (0..9)
$$ 1 1 1 1 1 1 1 1 1 1
$$ ##$PHCOR= (0..31)
$$ 0 0 0 0 0 0 0 0 0 0 0 0 0 0 0 0 0 0 0 0 0 0 0 0 0 0 0 0 0 0 0 0
$$ ##$PHLIST= <>
$$ ##$PHP= 2
$$ ##$PH_ref= 0
$$ ##$PL= (0..63)
$$ 120 0 -3.6 120 120 120 120 120 120 120 120 120 15.31 18 56.23 6.33 120
$$ 120 0 20 120 56.23 120 120 56.23 120 120 120 120 120 15.31 9.29 120 120
$$ 120 120 120 120 120 120 120 120 120 120 120 120 120 120 120 120 120 120
$$ 120 120 120 120 120 120 120 120 120 120 120 120
$$ ##$PLSTEP= 0.1
$$ ##$PLSTRT= -6
$$ ##$PLW= (0..63)
$$ 0 34 10.725 0 0 0 0 0 0 0 0 0 0.29792 0.14985 0 2.6813 0 0 34 0 0 9.6525e-05
$$ 0 0 0.0015444 0 0.074479 0 0 0 0.29792 1.1917 0 0 0 0 0 0 0 0 0 0 0 0 0
$$ 0 0 0 0 0 0 0 0 0 0 0 0 0 0 0 0 0 0 0
$$ ##$PLWMAX= (0..7)
$$ 122.1 29.5 0 0 0 0 0 0
$$ ##$PQPHASE= 0
$$ ##$PQSCALE= 0
$$ ##$PR= 4
$$ ##$PRECHAN= (0..15)
$$ -1 2 0 1 -1 -1 -1 -1 -1 -1 -1 -1 -1 -1 -1 -1
$$ ##$PRGAIN= 0
$$ ##$PROBHD= <Z104450_0142 (PA BBO 400S1 BBF-H-D-05 Z)>
$$ ##$PROBINPUTS= (0..15)
$$ <19F-109Ag> <1H> <2H> <> <> <> <> <> <> <> <> <> <> <> <> <>
$$ ##$PULPROG= <zgig>
$$ ##$PW= 0
$$ ##$PYNM= <acqu.py>
$$ ##$ProjAngle= 0
$$ ##$QNP= 1
$$ ##$RD= 0
$$ ##$RECCHAN= (0..15)
$$ 0 1 0 0 0 0 0 0 0 0 0 0 0 0 0 0
$$ ##$RECPH= 0
$$ ##$RECPRE= (0..15)
$$ -1 2 -1 -1 -1 -1 -1 -1 -1 -1 -1 -1 -1 -1 -1 -1
$$ ##$RECPRFX= (0..15)
$$ 1 0 0 0 0 0 0 0 0 0 0 0 0 0 0 0
$$ ##$RECSEL= (0..15)
$$ 0 1 0 0 0 0 0 0 0 0 0 0 0 0 0 0
$$ ##$RG= 2050
$$ ##$RO= 0
$$ ##$RSEL= (0..15)
$$ 0 1 2 0 0 0 0 0 0 0 0 0 0 0 0 0
$$ ##$S= (0..7)
$$ 83 83 83 83 83 83 83 83
$$ ##$SELREC= (0..9)
$$ 0 0 0 0 0 0 0 0 0 0
$$ ##$SFO1= 79.494575343
$$ ##$SFO2= 400.13160052
$$ ##$SFO3= 79.494575343
$$ ##$SFO4= 79.494575343
$$ ##$SFO5= 79.494575343
$$ ##$SFO6= 79.494575343
$$ ##$SFO7= 79.494575343
$$ ##$SFO8= 79.494575343
$$ ##$SOLVENT= <THF>
$$ ##$SOLVOLD= <off>
$$ ##$SP= (0..63)
$$ 1 120 120 54.54 120 0 120 120 120 0 120 120 0 0 120 0 150 150 22.44 120.87
$$ 118.96 122.27 114.95 150 150 150 150 150 150 120 150 120 120 120 120 120
$$ 120 120 120 120 120 120 120 120 120 120 120 120 120 120 120 120 120 120
$$ 120 120 120 120 120 120 120 120 120 120
$$ ##$SPECTR= 0
$$ ##$SPINCNT= 0
$$ ##$SPNAM= (0..63)
$$ <gauss> <0.0> <0.0> <0.0> <Eburp2tr.1000> <0.0> <0.0> <Sinc1.1000> <0.0>
$$ <gauss> <0.0> <0.0> <gauss> <gauss> <Eburp2.1000> < > <gauss> <gauss> <0.0>
$$ <0.0> <0.0> <0.0> <0.0> <gauss> <gauss> <gauss> <Gaus1_180r.1000> <gauss>
$$ <gauss> <0.0> <0.0> <Reburp.1000> <Q3.1000> <> <0.0> <0.0> <0.0> <> <>
$$ <> <0.0> <0.0> <> <> <> <> <> <> <> <> <> <> <> <> <> <> <> <> <> <> <>
$$ <> <> <>
$$ ##$SPOAL= (0..63)
$$ 0.5 0 0 0.5 0 0 0 0.5 0 0.5 0 0 0.5 0.5 1 0.5 0.5 0.5 0.5 0 0 0 0 0.5 0.5
$$ 0.5 0.5 0.5 0.5 0 0 0.5 0.5 0.5 0 0 0 0.5 0.5 0.5 0 0 0.5 0.5 0.5 0.5 0.5
$$ 0.5 0.5 0.5 0.5 0.5 0.5 0.5 0.5 0.5 0.5 0.5 0.5 0.5 0.5 0.5 0.5 0.5
$$ ##$SPOFFS= (0..63)
$$ 0 0 0 0 0 0 0 0 0 0 0 0 0 0 0 0 0 0 0 0 0 0 0 0 0 0 0 0 0 0 0 0 0 0 0 0
$$ 0 0 0 0 0 0 0 0 0 0 0 0 0 0 0 0 0 0 0 0 0 0 0 0 0 0 0 0
$$ ##$SPPEX= (0..63)
$$ 0 0 0 0 0 0 0 0 0 0 0 0 0 0 0 0 0 0 0 0 0 0 0 0 0 0 0 0 0 0 0 0 0 0 0 0
$$ 0 0 0 0 0 0 0 0 0 0 0 0 0 0 0 0 0 0 0 0 0 0 0 0 0 0 0 0
$$ ##$SPW= (0..63)
$$ 0 0 0 0 0.099636 0 0 0.0069582 0 0 0 0 0 0 0.099636 0 0 0 0 0 0 0 0 0 0
$$ 0 8.9034e-06 0 0 0 0 0.34363 0.0042066 0 0 0 0 0 0 0 0 0 0 0 0 0 0 0 0
$$ 0 0 0 0 0 0 0 0 0 0 0 0 0 0 0
$$ ##$SUBNAM= (0..9)
$$ <""> <""> <""> <""> <""> <""> <""> <""> <""> <"">
$$ ##$SW= 403.18829194254
$$ ##$SWIBOX= (0..19)
$$ 0 1 2 0 0 0 0 0 0 0 0 0 0 0 0 0 0 0 0 0
$$ ##$SW_h= 32051.2820512821
$$ ##$SWfinal= 0
$$ ##$SigLockShift= 0
$$ ##$TD= 65536
$$ ##$TD0= 1
$$ ##$TD_INDIRECT= (0..7)
$$ 0 0 0 0 0 0 0 0
$$ ##$TDav= 1
$$ ##$TE= 294.2
$$ ##$TE1= 300
$$ ##$TE2= 300
$$ ##$TE3= 300
$$ ##$TE4= 300
$$ ##$TEG= 300
$$ ##$TE_MAGNET= 0
$$ ##$TE_PIDX= 0
$$ ##$TE_STAB= (0..9)
$$ 0 0 0 0 0 0 0 0 0 0
$$ ##$TL= (0..7)
$$ 0 120 60 12 22 120 120 120
$$ ##$TOTROT= (0..63)
$$ 0 0 0 0 0 0 0 0 0 0 0 0 0 0 0 0 0 0 0 0 0 0 0 0 0 0 0 0 0 0 0 0 0 0 0 0
$$ 0 0 0 0 0 0 0 0 0 0 0 0 0 0 0 0 0 0 0 0 0 0 0 0 0 0 0 0
$$ ##$TUBE_TYPE= <>
$$ ##$USERA1= <user>
$$ ##$USERA2= <user>
$$ ##$USERA3= <user>
$$ ##$USERA4= <user>
$$ ##$USERA5= <user>
$$ ##$V9= 5
$$ ##$VALIDCODE= -1
$$ ##$VALIST= <valist>
$$ ##$VCLIST= <CCCCCCCCCCCCCCC>
$$ ##$VDLIST= <DDDDDDDDDDDDDDD>
$$ ##$VPLIST= <PPPPPPPPPPPPPPP>
$$ ##$VTLIST= <TTTTTTTTTTTTTTT>
$$ ##$WBST= 1024
$$ ##$WBSW= 4
$$ ##$XGAIN= (0..3)
$$ 0 0 0 0
$$ ##$XL= 0
$$ ##$YL= 0
$$ ##$YMAX_a= 4872205
$$ ##$YMIN_a= -5295400
$$ ##$ZGOPTNS= <>
$$ ##$ZL1= 0
$$ ##$ZL2= 0
$$ ##$ZL3= 0
$$ ##$ZL4= 0
$$ ##$scaledByNS= no
$$ ##$scaledByRG= no
$$ ##END=
$$ 
##$PARAMETER FILE=	(audita.txt, ASCII, c:/Users/n16601rs/OneDrive%20-%20The%20University%20of%20Manchester/MS%20U-Sb/JD%20NMR/TCHS%20U=SbH/11/audita.txt, 0)
$$ ##TITLE= Audit trail, TopSpin 3.6.2
$$ ##JCAMPDX= 5.01
$$ ##ORIGIN= Bruker BioSpin GmbH
$$ ##OWNER= nmrsu
$$ $$ /mnt/nasr/NMR/Liddle_S/data/mbdxwjd3/nmr/20230202-1514-B400_B.14-18/11/audita.txt
$$ ##AUDIT TRAIL=  $$ (NUMBER, WHEN, WHO, WHERE, PROCESS, VERSION, WHAT)
$$ (   1,<2023-02-03 02:08:26.212 +0000>,<nmrsu>,<pink.ch.man.ac.uk>,<go4>,<TopSpin 3.6.2>,
$$       <created by zg
$$ 	started at 2023-02-03 01:16:44.218 +0000,
$$ 	POWCHK enabled, PULCHK disabled,
$$        configuration hash MD5:
$$        3D 22 0D 5E 13 61 63 90 B7 D6 38 88 27 90 1D 32
$$        data hash MD5: 64K
$$        FF 69 17 E4 18 AC 06 22 A8 A7 C7 1D 6B 58 12 90>)
$$ (   2,<2023-02-03 02:08:26.246 +0000>,<nmrsu>,<pink.ch.man.ac.uk>,<audit>,<TopSpin 3.6.2>,
$$       <user comment:
$$        ICON-NMR User ID: mbdxwjd3
$$        data hash MD5: 64K
$$        FF 69 17 E4 18 AC 06 22 A8 A7 C7 1D 6B 58 12 90>)
$$ (   3,<2023-02-03 02:08:27.381 +0000>,<nmrsu>,<pink.ch.man.ac.uk>,<dirdata>,<TopSpin 3.6.2>,
$$       <wrpa from 1 11 "20230202-1514-B400_B.14-18" "/mnt/nmrdata/Liddle_S/data/mbdxwjd3/nmr"
$$        data hash MD5: 64K
$$        FF 69 17 E4 18 AC 06 22 A8 A7 C7 1D 6B 58 12 90>)
$$ ##END=
$$ 
$$ $$ hash MD5
$$ $$ CE 67 AB 98 E1 B4 AC 70 5E FF F8 7C 0C DE 41 30
$$ 
##$PARAMETER FILE=	(auditp.txt, ASCII, c:/Users/n16601rs/OneDrive%20-%20The%20University%20of%20Manchester/MS%20U-Sb/JD%20NMR/TCHS%20U=SbH/11/pdata/1/auditp.txt, 0)
$$ ##TITLE= Audit trail, TopSpin 3.6.2
$$ ##JCAMPDX= 5.01
$$ ##ORIGIN= Bruker BioSpin GmbH
$$ ##OWNER= nmrsu
$$ $$ /mnt/nasr/NMR/Liddle_S/data/mbdxwjd3/nmr/20230202-1514-B400_B.14-18/11/pdata/1/auditp.txt
$$ ##AUDIT TRAIL=  $$ (NUMBER, WHEN, WHO, WHERE, PROCESS, VERSION, WHAT)
$$ (   1,<2023-02-03 02:08:26.212 +0000>,<nmrsu>,<pink.ch.man.ac.uk>,<go4>,<TopSpin 3.6.2>,
$$       <created by zg
$$ 	started at 2023-02-03 01:16:44.218 +0000,
$$ 	POWCHK enabled, PULCHK disabled,
$$        configuration hash MD5:
$$        3D 22 0D 5E 13 61 63 90 B7 D6 38 88 27 90 1D 32
$$        data hash MD5: 64K
$$        FF 69 17 E4 18 AC 06 22 A8 A7 C7 1D 6B 58 12 90>)
$$ (   2,<2023-02-03 02:08:26.246 +0000>,<nmrsu>,<pink.ch.man.ac.uk>,<audit>,<TopSpin 3.6.2>,
$$       <user comment:
$$        ICON-NMR User ID: mbdxwjd3
$$        data hash MD5: 64K
$$        FF 69 17 E4 18 AC 06 22 A8 A7 C7 1D 6B 58 12 90>)
$$ (   3,<2023-02-03 02:08:26.585 +0000>,<nmrsu>,<pink.ch.man.ac.uk>,<proc1d>,<TopSpin 3.6.2>,
$$       <Start of raw data processing
$$        ef LB = 1 FT_mod = 6 PKNL = 1 SI = 32K 
$$        data hash MD5: 32K
$$        C7 E0 91 E4 62 94 2B B6 52 4B 12 5E 1E FB 69 F3>)
$$ (   4,<2023-02-03 02:08:26.722 +0000>,<nmrsu>,<pink.ch.man.ac.uk>,<proc1d>,<TopSpin 3.6.2>,
$$       <apk 
$$        data hash MD5: 32K
$$        27 F4 43 55 2E C8 63 C2 4A 93 58 1E 5C 81 75 29>)
$$ (   5,<2023-02-03 02:08:26.757 +0000>,<nmrsu>,<pink.ch.man.ac.uk>,<proc1d>,<TopSpin 3.6.2>,
$$       <abs ABSG = 5 
$$        data hash MD5: 32K
$$        39 BE 23 4F 70 08 4B 15 60 A4 61 E2 37 5E 04 83>)
$$ (   6,<2023-02-03 02:08:27.521 +0000>,<nmrsu>,<pink.ch.man.ac.uk>,<dirdata>,<TopSpin 3.6.2>,
$$       <wrpa from 1 11 "20230202-1514-B400_B.14-18" "/mnt/nmrdata/Liddle_S/data/mbdxwjd3/nmr"
$$        data hash MD5: 32K
$$        39 BE 23 4F 70 08 4B 15 60 A4 61 E2 37 5E 04 83>)
$$ ##END=
$$ 
$$ $$ hash MD5
$$ $$ 8F E7 C2 D3 DC BD B8 AD 36 05 07 38 BD DB 40 B2
$$ 
##$PARAMETER FILE=	(cpdprg2, ASCII, c:/Users/n16601rs/OneDrive%20-%20The%20University%20of%20Manchester/MS%20U-Sb/JD%20NMR/TCHS%20U=SbH/11/cpdprg2, 0)
$$ 1 pcpd*3:180
$$   pcpd*4:0
$$   pcpd*2:180
$$   pcpd*3:0
$$   pcpd  :180
$$   pcpd*2:0
$$   pcpd*4:180
$$   pcpd*2:0
$$   pcpd*3:180
$$ 2 pcpd*3:0
$$   pcpd*4:180
$$   pcpd*2:0
$$   pcpd*3:180
$$   pcpd  :0
$$   pcpd*2:180
$$   pcpd*4:0
$$   pcpd*2:180
$$   pcpd*3:0
$$   lo to 2 times 2
$$ 3 pcpd*3:180
$$   pcpd*4:0
$$   pcpd*2:180
$$   pcpd*3:0
$$   pcpd  :180
$$   pcpd*2:0
$$   pcpd*4:180
$$   pcpd*2:0
$$   pcpd*3:180
$$   jump to 1
$$ 
##$PARAMETER FILE=	(datafile, ASCII, c:/Users/n16601rs/OneDrive%20-%20The%20University%20of%20Manchester/MS%20U-Sb/JD%20NMR/TCHS%20U=SbH/11/fid, 0)
$$ 
##$PARAMETER FILE=	(format.temp, ASCII, c:/Users/n16601rs/OneDrive%20-%20The%20University%20of%20Manchester/MS%20U-Sb/JD%20NMR/TCHS%20U=SbH/11/format.temp, 0)
$$ EDIT_PAR COMMAND FILE
$$ 
$$ DI_MODE         LONG
$$ ED_ENTRY        ACQU
$$ ORDER           FILE
$$ 
$$ 
$$ HEADER		"F2 - Acquisition Parameters"
$$ T_NAME		Date_
$$ 		TYPE	R64
$$ 		CLASS	ACQU
$$ 		SUBRANGE 0.0 50000000
$$ 		REL	"Date_=itodate(DATE)"
$$ 		INV_REL	"DATE=datetoi(Date_,DATE)"
$$ 		FORMAT	"%14.0f"
$$ 		TEXT	" "
$$ END
$$ T_NAME		Time
$$ 		TYPE	R32
$$ 		CLASS	ACQU
$$ 		SUBRANGE 0.0 1000000
$$ 		REL	"Time=itotime(DATE)"
$$ 		INV_REL	"DATE=timetoi(Time,DATE)"
$$ 		FORMAT	"%14.2f h"
$$ 		TEXT	" "
$$ END
$$ NAME		INSTRUM
$$ 		TEXT	" "
$$ END
$$ NAME		PROBHD
$$ 		FORMAT	"%14.14s"
$$ 		TEXT	" "
$$ END
$$ NAME		PULPROG
$$ 		TEXT	" "
$$ END
$$ NAME		TD
$$ 		TEXT	" "
$$ END
$$ NAME		SOLVENT
$$ 		TEXT	" "
$$ END
$$ NAME		NS
$$ 		TEXT	" "
$$ END
$$ NAME		DS
$$ 		TEXT	" "
$$ END
$$ T_NAME		SWH
$$ 		TYPE	R32
$$ 		CLASS	ACQU
$$ 		SUBRANGE 0.0 1e8
$$ 		REL	"SWH=SW*SFO1"
$$ 		INV_REL "SW=SWH/SFO1"
$$ 		UNIT	"Hz"
$$ 		FORMAT	"%14.3f Hz"
$$ 		TEXT	" "
$$ END
$$ T_NAME          FIDRES
$$                 TYPE    R32
$$                 CLASS   ACQU
$$                 SUBRANGE 0.0 100000
$$                 REL     "FIDRES=2*SW*SFO1/TD"
$$                 INV_REL "TD = nextpow(2*SW*SFO1/FIDRES)"
$$ 		UNIT	"Hz"
$$ 		FORMAT	"%14.6f Hz"
$$ 		TEXT	" "
$$ END
$$ T_NAME          AQ
$$ 		TYPE	R32
$$ 		CLASS	ACQU
$$ 		SUBRANGE 0.0 1000
$$ 		REL	"AQ=aqcalc(SW,SFO1,TD,DIGTYP)"
$$ 		INV_REL	"TD=tdcalc(SW,SFO1,1.0e6*AQ,DIGTYP)"
$$ 		UNIT	"sec"
$$ 		FORMAT	"%14.7f sec"
$$ 		TEXT	" "
$$ END
$$ NAME		RG
$$ 		TEXT	" "
$$ END
$$ T_NAME          DW
$$ 		TYPE	R32
$$ 		CLASS	ACQU
$$ 		SUBRANGE 0.0 1000000
$$ 		REL	"DW=1/(2*SW*SFO1)"
$$ 		INV_REL	"SW=1000000/(2*(0.005+DW)*SFO1)"
$$ 		UNIT	"usec"
$$ 		FORMAT	"%14.3lf usec"
$$ 		TEXT	" "
$$ END
$$ NAME		DE
$$ 		FORMAT	"%14.2f usec"
$$ 		TEXT	" "
$$ END
$$ NAME		TE
$$ 		FORMAT	"%14.1f K"
$$ 		TEXT	" "
$$ END
$$ T_NAME		D1
$$ 		TYPE	R32
$$ 		CLASS	ACQU
$$ 		SUBRANGE 0.0 1e38
$$ 		REL	"D1=D[1]"
$$ 		INV_REL	"D[1]=D1"
$$ 		UNIT	"sec"
$$ 		FORMAT	"%14.8f sec"
$$ 		TEXT	" "
$$ END
$$ T_NAME		D11
$$ 		TYPE	R32
$$ 		CLASS	ACQU
$$ 		SUBRANGE 0.0 1e38
$$ 		REL	"D11=D[11]"
$$ 		INV_REL	"D[11]=D11"
$$ 		UNIT	"sec"
$$ 		FORMAT	"%14.8f sec"
$$ 		TEXT	" "
$$ END
$$ NAME		TD0
$$ 		TEXT	" "
$$ END
$$ NAME		SFO1
$$ 		FORMAT	"%14.7f MHz"
$$ 		TEXT	" "
$$ END
$$ NAME		NUC1
$$ 		NONEDIT
$$ 		TEXT	" "
$$ END
$$ T_NAME		P1
$$ 		TYPE	R32
$$ 		CLASS	ACQU
$$ 		SUBRANGE 0.0 1.0e10
$$ 		REL	"P1=P[1]"
$$ 		INV_REL	"P[1]=P1"
$$ 		UNIT	"usec"
$$ 		FORMAT	"%14.2f usec"
$$ 		TEXT	" "
$$ END
$$ T_NAME		PLW1
$$ 		TYPE	R32
$$ 		CLASS	ACQU
$$ 		REL	"PLW1=PLW[1]"
$$ 		INV_REL	"PLW[1]=PLW1"
$$ 		UNIT	"W"
$$ 		FORMAT	"%14.8f W"
$$ 		TEXT	"power PLW1 "
$$ END
$$ NAME		SFO2
$$ 		FORMAT	"%14.7f MHz"
$$ 		TEXT	" "
$$ END
$$ NAME		NUC2
$$ 		NONEDIT
$$ 		TEXT	" "
$$ END
$$ NAME		CPDPRG[2]
$$ 		TEXT	" "
$$ END
$$ T_NAME		PCPD2
$$ 		TYPE	R32
$$ 		CLASS	ACQU
$$ 		SUBRANGE 0 1e38
$$ 		REL	"PCPD2=PCPD[2]"
$$ 		INV_REL	"PCPD[2]=PCPD2"
$$ 		UNIT	"usec"
$$ 		FORMAT	"%14.2f usec"
$$ 		TEXT	" "
$$ END
$$ T_NAME		PLW2
$$ 		TYPE	R32
$$ 		CLASS	ACQU
$$ 		REL	"PLW2=PLW[2]"
$$ 		INV_REL	"PLW[2]=PLW2"
$$ 		UNIT	"W"
$$ 		FORMAT	"%14.8f W"
$$ 		TEXT	"power PLW2 "
$$ END
$$ T_NAME		PLW12
$$ 		TYPE	R32
$$ 		CLASS	ACQU
$$ 		REL	"PLW12=PLW[12]"
$$ 		INV_REL	"PLW[12]=PLW12"
$$ 		UNIT	"W"
$$ 		FORMAT	"%14.8f W"
$$ 		TEXT	"power PLW12 "
$$ END
$$ 
##$PARAMETER FILE=	(intrng, ASCII, c:/Users/n16601rs/OneDrive%20-%20The%20University%20of%20Manchester/MS%20U-Sb/JD%20NMR/TCHS%20U=SbH/11/pdata/1/intrng, 0)
$$ P 0
$$ -103.344114   -133.563549
$$ 
##$PARAMETER FILE=	(parm.txt, ASCII, c:/Users/n16601rs/OneDrive%20-%20The%20University%20of%20Manchester/MS%20U-Sb/JD%20NMR/TCHS%20U=SbH/11/pdata/1/parm.txt, 0)
$$ 
$$ Current Data Parameters
$$ NAME     20230202-1514-B400_B.14-18              
$$ EXPNO                11              
$$ PROCNO                1              
$$ 
$$ F2 - Acquisition Parameters
$$ Date_          20230203              
$$ Time               2.08 h            
$$ INSTRUM           spect              
$$ PROBHD   Z104450_0142 (              
$$ PULPROG            zgig              
$$ TD                65536              
$$ SOLVENT             THF              
$$ NS                  512              
$$ DS                    0              
$$ SWH           32051.281 Hz           
$$ FIDRES         0.978127 Hz           
$$ AQ            1.0223616 sec          
$$ RG                 2050              
$$ DW               15.600 usec         
$$ DE                 6.50 usec         
$$ TE                294.2 K            
$$ D1           5.00000000 sec          
$$ D11          0.03000000 sec          
$$ TD0                   1              
$$ SFO1         79.4945753 MHz          
$$ NUC1               29Si              
$$ P1                15.00 usec         
$$ PLW1        34.00000000 W            
$$ SFO2        400.1316005 MHz          
$$ NUC2                 1H              
$$ CPDPRG[2        waltz16              
$$ PCPD2             90.00 usec         
$$ PLW2        10.72500038 W            
$$ PLW12        0.29791999 W            
$$ 
$$ F2 - Processing parameters
$$ SI                32768              
$$ SF           79.4945753 MHz          
$$ WDW                  EM              
$$ SSB                   0              
$$ LB                 1.00 Hz           
$$ GB                    0              
$$ PC                 1.40              
$$ 
##$PARAMETER FILE=	(procs, ASCII, c:/Users/n16601rs/OneDrive%20-%20The%20University%20of%20Manchester/MS%20U-Sb/JD%20NMR/TCHS%20U=SbH/11/pdata/1/procs, 0)
$$ ##TITLE= Parameter file, TopSpin 3.6.2
$$ ##JCAMPDX= 5.0
$$ ##DATATYPE= Parameter Values
$$ ##NPOINTS= 1	$$ modification sequence number
$$ ##ORIGIN= Bruker BioSpin GmbH
$$ ##OWNER= nmrsu
$$ $$ 2023-02-03 02:08:27.483 +0000  nmrsu@pink.ch.man.ac.uk
$$ $$ /mnt/nasr/NMR/Liddle_S/data/mbdxwjd3/nmr/20230202-1514-B400_B.14-18/11/pdata/1/procs
$$ $$ process /opt/topspin3.6.2b/prog/mod/dirdata
$$ ##$ABSF1= 201.5941
$$ ##$ABSF2= -201.5942
$$ ##$ABSG= 5
$$ ##$ABSL= 3
$$ ##$ALPHA= 0
$$ ##$AQORDER= 0
$$ ##$ASSFAC= 0
$$ ##$ASSFACI= 0
$$ ##$ASSFACX= 0
$$ ##$ASSWID= 0
$$ ##$AUNMP= <proc_1d>
$$ ##$AXLEFT= 0
$$ ##$AXNAME= <>
$$ ##$AXNUC= <29Si>
$$ ##$AXRIGHT= 0
$$ ##$AXTYPE= 0
$$ ##$AXUNIT= <>
$$ ##$AZFE= 0.1
$$ ##$AZFW= 0.5
$$ ##$BCFW= 0
$$ ##$BC_mod= 0
$$ ##$BYTORDP= 0
$$ ##$COROFFS= 0
$$ ##$CY= 15
$$ ##$DATMOD= 1
$$ ##$DC= 0
$$ ##$DFILT= <>
$$ ##$DTYPP= 0
$$ ##$ERETIC= no
$$ ##$F1P= 0
$$ ##$F2P= 0
$$ ##$FCOR= 1
$$ ##$FTSIZE= 32768
$$ ##$FT_mod= 6
$$ ##$GAMMA= 0
$$ ##$GB= 0
$$ ##$INTBC= 1
$$ ##$INTSCL= 1
$$ ##$ISEN= 30
$$ ##$LB= 1
$$ ##$LEV0= 0
$$ ##$LPBIN= 0
$$ ##$MAXI= 10000
$$ ##$MC2= 0
$$ ##$MEAN= 0
$$ ##$ME_mod= 0
$$ ##$MI= 0
$$ ##$MddCEXP= no
$$ ##$MddCT_SP= no
$$ ##$MddF180= no
$$ ##$MddLAMBDA= 0
$$ ##$MddMEMORY= 0
$$ ##$MddMERGE= 0
$$ ##$MddNCOMP= 0
$$ ##$MddNITER= 0
$$ ##$MddNOISE= 0
$$ ##$MddPHASE= 0
$$ ##$MddSEED= 0
$$ ##$MddSRSIZE= 0
$$ ##$Mdd_CsALG= 0
$$ ##$Mdd_CsLAMBDA= 0
$$ ##$Mdd_CsNITER= 0
$$ ##$Mdd_CsNORM= 0
$$ ##$Mdd_CsVE= no
$$ ##$Mdd_CsZF= 0
$$ ##$Mdd_LrLAMBDA= 0
$$ ##$Mdd_LrNITER= 0
$$ ##$Mdd_LrRANK= 0
$$ ##$Mdd_LrZF= 0
$$ ##$Mdd_mod= 0
$$ ##$NCOEF= 0
$$ ##$NC_proc= -7
$$ ##$NLEV= 6
$$ ##$NOISF1= 0
$$ ##$NOISF2= 0
$$ ##$NSP= 0
$$ ##$NTH_PI= 0
$$ ##$NZP= 0
$$ ##$OFFSET= 201.5941
$$ ##$PC= 1.4
$$ ##$PHC0= 200.3804
$$ ##$PHC1= 87.65637
$$ ##$PH_mod= 1
$$ ##$PKNL= yes
$$ ##$PPARMOD= 0
$$ ##$PPDIAG= 0
$$ ##$PPIPTYP= 0
$$ ##$PPMPNUM= 2147483647
$$ ##$PPRESOL= 1
$$ ##$PSCAL= 0
$$ ##$PSIGN= 0
$$ ##$PYNMP= <proc.py>
$$ ##$RDF1= 0
$$ ##$RDF2= 0
$$ ##$RDFWHM= 0
$$ ##$RDINT= 0
$$ ##$RDPOS= 0
$$ ##$REVERSE= no
$$ ##$SF= 79.494575343
$$ ##$SI= 32768
$$ ##$SIGF1= 0
$$ ##$SIGF2= 0
$$ ##$SINO= 80
$$ ##$SIOLD= 32768
$$ ##$SPECTYP= <>
$$ ##$SREF_mod= 1
$$ ##$SREGLST= <13C.CDCl3>
$$ ##$SSB= 0
$$ ##$STSI= 32768
$$ ##$STSR= 0
$$ ##$SW_p= 32051.2820512417
$$ ##$SYMM= 0
$$ ##$S_DEV= 0
$$ ##$TDeff= 65536
$$ ##$TDoff= 0
$$ ##$TI= <>
$$ ##$TILT= no
$$ ##$TM1= 0
$$ ##$TM2= 0
$$ ##$TOPLEV= 0
$$ ##$USERP1= <user>
$$ ##$USERP2= <user>
$$ ##$USERP3= <user>
$$ ##$USERP4= <user>
$$ ##$USERP5= <user>
$$ ##$WDW= 1
$$ ##$XDIM= 0
$$ ##$YMAX_p= 289721600
$$ ##$YMIN_p= -63711829
$$ ##END=
$$ 
##$PARAMETER FILE=	(pulseprogram, ASCII, c:/Users/n16601rs/OneDrive%20-%20The%20University%20of%20Manchester/MS%20U-Sb/JD%20NMR/TCHS%20U=SbH/11/pulseprogram, 0)
$$ # 1 "/opt/topspin3.6.2b/exp/stan/nmr/lists/pp/zgig"
$$ ;zgig
$$ ;avance-version (12/01/11)
$$ ;1D sequence with inverse gated decoupling
$$ ;
$$ ;$CLASS=HighRes
$$ ;$DIM=1D
$$ ;$TYPE=
$$ ;$SUBTYPE=
$$ ;$COMMENT=
$$ 
$$ 
$$ # 1 "/opt/topspin3.6.2b/exp/stan/nmr/lists/pp/Avance.incl" 1
$$ ;Avance3aqs.incl
$$ ;   for AV III with AQS IPSO
$$ ;
$$ ;avance-version (15/06/05)
$$ ;
$$ ;$CLASS=HighRes Incl
$$ ;$COMMENT=
$$ # 170 "/opt/topspin3.6.2b/exp/stan/nmr/lists/pp/Avance.incl"
$$ ;$Id: Avance3aqs.incl,v 1.1.8.3 2015/03/05 16:46:54 ber Exp $
$$ # 12 "/opt/topspin3.6.2b/exp/stan/nmr/lists/pp/zgig" 2
$$ 
$$ 
$$ # 15 "/opt/topspin3.6.2b/exp/stan/nmr/lists/pp/zgig"
$$ "d11=30m"
$$ 
$$ 
$$ "acqt0=-p1*2/3.1416"
$$ # 1 "mc_line 21 file /opt/topspin3.6.2b/exp/stan/nmr/lists/pp/zgig exp. def. part of mc cmd. before ze"
$$ ; dimension 1D; AQ_mode 
$$ define delay MCWRK
$$ define delay MCREST
$$ "MCREST = 30m - 30m"
$$ "MCWRK = 0.333333*30m"
$$ 
$$     dccorr
$$ # 21 "/opt/topspin3.6.2b/exp/stan/nmr/lists/pp/zgig"
$$ # 21 "/opt/topspin3.6.2b/exp/stan/nmr/lists/pp/zgig"
$$ 1 ze
$$ # 1 "mc_line 21 file /opt/topspin3.6.2b/exp/stan/nmr/lists/pp/zgig exp. def. of mc cmd. after ze"
$$ # 22 "/opt/topspin3.6.2b/exp/stan/nmr/lists/pp/zgig"
$$   d11 pl12:f2
$$ # 1 "mc_line 23 file /opt/topspin3.6.2b/exp/stan/nmr/lists/pp/zgig exp. start label for mc cmd."
$$ 2 MCWRK  * 2 do:f2
$$ LBLF0, MCWRK 
$$   MCREST
$$ # 24 "/opt/topspin3.6.2b/exp/stan/nmr/lists/pp/zgig"
$$   d1
$$   p1 ph1
$$   go=2 ph31 cpd2:f2
$$ # 1 "mc_line 27 file /opt/topspin3.6.2b/exp/stan/nmr/lists/pp/zgig exp. mc cmd. in line"
$$   MCWRK do:f2 wr #0
$$   MCWRK zd
$$   lo to LBLF0 times td0
$$ 
$$ # 28 "/opt/topspin3.6.2b/exp/stan/nmr/lists/pp/zgig"
$$ exit
$$ 
$$ 
$$ ph1=0 2 2 0 1 3 3 1
$$ ph31=0 2 2 0 1 3 3 1
$$ # 35 "/opt/topspin3.6.2b/exp/stan/nmr/lists/pp/zgig"
$$ ;pl1 : f1 channel - power level for pulse (default)
$$ ;pl12: f2 channel - power level for CPD/BB decoupling
$$ ;p1 : f1 channel -  high power pulse
$$ ;d1 : relaxation delay; 1-5 * T1
$$ ;d11: delay for disk I/O                             [30 msec]
$$ ;ns: 1 * n, total number of scans: NS * TD0
$$ ;cpd2: decoupling according to sequence defined by cpdprg2
$$ ;pcpd2: f2 channel - 90 degree pulse for decoupling sequence
$$ 
$$ 
$$ # 46 "/opt/topspin3.6.2b/exp/stan/nmr/lists/pp/zgig"
$$ ;$Id: zgig,v 1.11 2012/01/31 17:49:32 ber Exp $
$$ 
##$PARAMETER FILE=	(title, ASCII, c:/Users/n16601rs/OneDrive%20-%20The%20University%20of%20Manchester/MS%20U-Sb/JD%20NMR/TCHS%20U=SbH/11/pdata/1/title, 0)
$$ Ref jd801
$$ Group Liddle_S
$$ Si29_CPD_Night THF /mnt/nmrdata/Liddle_S mbdxwjd3 18
$$ 
##$PARAMETER FILE=	(uxnmr.par, ASCII, c:/Users/n16601rs/OneDrive%20-%20The%20University%20of%20Manchester/MS%20U-Sb/JD%20NMR/TCHS%20U=SbH/11/uxnmr.par, 0)
$$ ##TITLE= Parameter file, TopSpin 3.6.2
$$ ##JCAMPDX= 5.0
$$ ##DATATYPE= Parameter Values
$$ ##NPOINTS= 65	$$ modification sequence number
$$ ##ORIGIN= Bruker BioSpin GmbH
$$ ##OWNER= Administrator
$$ $$ 2021-05-27 15:37:55.479 +0100  nmrsu@pink.ch.man.ac.uk
$$ $$ /opt/topspin3.6.2b/conf/instr/spect/uxnmr.par
$$ $$ process /opt/topspin3.6.2b/prog/mod/cfserverav3
$$ ##$ACB= 0
$$ ##$ACBTAT= (0..23)
$$ 0 66 66 50 0 0 0 0 0 0 0 0 0 0 0 0 0 0 0 0 0 0 0 0
$$ ##$ACBTBA= (0..23)
$$ 0 1 1 0 0 0 0 0 0 0 0 0 0 0 0 0 0 0 0 0 0 0 0 0
$$ ##$ACBTBLK= (0..23)
$$ 0 1 1 0 0 0 0 0 0 0 0 0 0 0 0 0 0 0 0 0 0 0 0 0
$$ ##$ACBTCTL= (0..23)
$$ 0 0 0 0 0 0 0 0 0 0 0 0 0 0 0 0 0 0 0 0 0 0 0 0
$$ ##$ACBTDI= (0..23)
$$ 0 102 102 72 0 0 0 0 0 0 0 0 0 0 0 0 0 0 0 0 0 0 0 0
$$ ##$ACBTDM= (0..23)
$$ 0 10 10 0 0 0 0 0 0 0 0 0 0 0 0 0 0 0 0 0 0 0 0 0
$$ ##$ACBTFHI= (0..23)
$$ 0 400 400 0 0 0 0 0 0 0 0 0 0 0 0 0 0 0 0 0 0 0 0 0
$$ ##$ACBTFL= (0..23)
$$ 0 73 74 8 0 0 0 0 0 0 0 0 0 0 0 0 0 0 0 0 0 0 0 0
$$ ##$ACBTFLO= (0..23)
$$ 0 14 14 0 0 0 0 0 0 0 0 0 0 0 0 0 0 0 0 0 0 0 0 0
$$ ##$ACBTINP= (0..23)
$$ 0 1 2 3 0 0 0 0 0 0 0 0 0 0 0 0 0 0 0 0 0 0 0 0
$$ ##$ACBTOUT= (0..23)
$$ 0 1 2 0 0 0 0 0 0 0 0 0 0 0 0 0 0 0 0 0 0 0 0 0
$$ ##$ACBTPO= (0..23)
$$ 0 150000 60000 20000 0 0 0 0 0 0 0 0 0 0 0 0 0 0 0 0 0 0 0 0
$$ ##$ACBTPW= (0..23)
$$ 0 10 10 0 0 0 0 0 0 0 0 0 0 0 0 0 0 0 0 0 0 0 0 0
$$ ##$ACBTSB= (0..23)
$$ 0 0 0 0 0 0 0 0 0 0 0 0 0 0 0 0 0 0 0 0 0 0 0 0
$$ ##$ACBTSDT= (0..23)
$$ 0 -1 -1 -1 0 0 0 0 0 0 0 0 0 0 0 0 0 0 0 0 0 0 0 0
$$ ##$ACBTY= <no>
$$ ##$AMPDFLT= no
$$ ##$AQSBDCH= (0..95)
$$ 0 0 0 0 0 0 0 0 255 255 255 255 255 255 255 255 255 255 255 255 255 255
$$ 255 255 255 255 255 255 255 255 255 255 255 255 255 255 255 255 255 255
$$ 255 255 255 255 255 255 255 255 255 255 255 255 255 255 255 255 255 255
$$ 255 255 255 255 255 255 255 255 255 255 255 255 255 255 255 255 255 255
$$ 255 255 255 255 255 255 255 255 255 255 255 255 255 255 255 255 255 255
$$ 255 255
$$ ##$AQSBDHW= (0..95)
$$ 3 1 8 8 0 0 0 0 255 255 255 255 255 255 255 255 255 255 255 255 255 255
$$ 255 255 255 255 255 255 255 255 255 255 255 255 255 255 255 255 255 255
$$ 255 255 255 255 255 255 255 255 255 255 255 255 255 255 255 255 255 255
$$ 255 255 255 255 255 255 255 255 255 255 255 255 255 255 255 255 255 255
$$ 255 255 255 255 255 255 255 255 255 255 255 255 255 255 255 255 255 255
$$ 255 255
$$ ##$AQSBDID= (0..95)
$$ 82 88 83 83 65 80 66 66 255 255 255 255 255 255 255 255 255 255 255 255
$$ 255 255 255 255 255 255 255 255 255 255 255 255 255 255 255 255 255 255
$$ 255 255 255 255 255 255 255 255 255 255 255 255 255 255 255 255 255 255
$$ 255 255 255 255 255 255 255 255 255 255 255 255 255 255 255 255 255 255
$$ 255 255 255 255 255 255 255 255 255 255 255 255 255 255 255 255 255 255
$$ 255 255 255 255
$$ ##$AQSBDNO= (0..95)
$$ 1 1 1 2 1 1 1 1 255 255 255 255 255 255 255 255 255 255 255 255 255 255
$$ 255 255 255 255 255 255 255 255 255 255 255 255 255 255 255 255 255 255
$$ 255 255 255 255 255 255 255 255 255 255 255 255 255 255 255 255 255 255
$$ 255 255 255 255 255 255 255 255 255 255 255 255 255 255 255 255 255 255
$$ 255 255 255 255 255 255 255 255 255 255 255 255 255 255 255 255 255 255
$$ 255 255
$$ ##$AQSBDSL= (0..95)
$$ 2 3 4 5 9 21 255 1 255 255 255 255 255 255 255 255 255 255 255 255 255
$$ 255 255 255 255 255 255 255 255 255 255 255 255 255 255 255 255 255 255
$$ 255 255 255 255 255 255 255 255 255 255 255 255 255 255 255 255 255 255
$$ 255 255 255 255 255 255 255 255 255 255 255 255 255 255 255 255 255 255
$$ 255 255 255 255 255 255 255 255 255 255 255 255 255 255 255 255 255 255
$$ 255 255 255
$$ ##$AQSBDTY= (0..95)
$$ 114 2 17 17 5 207 209 7 255 255 255 255 255 255 255 255 255 255 255 255
$$ 255 255 255 255 255 255 255 255 255 255 255 255 255 255 255 255 255 255
$$ 255 255 255 255 255 255 255 255 255 255 255 255 255 255 255 255 255 255
$$ 255 255 255 255 255 255 255 255 255 255 255 255 255 255 255 255 255 255
$$ 255 255 255 255 255 255 255 255 255 255 255 255 255 255 255 255 255 255
$$ 255 255 255 255
$$ ##$AQSBUAD= (0..95)
$$ 16 52 36 37 54 33 32 32 255 255 255 255 255 255 255 255 255 255 255 255
$$ 255 255 255 255 255 255 255 255 255 255 255 255 255 255 255 255 255 255
$$ 255 255 255 255 255 255 255 255 255 255 255 255 255 255 255 255 255 255
$$ 255 255 255 255 255 255 255 255 255 255 255 255 255 255 255 255 255 255
$$ 255 255 255 255 255 255 255 255 255 255 255 255 255 255 255 255 255 255
$$ 255 255 255 255
$$ ##$AQSECL= (0..95)
$$ 3 5 2 2 6 1 2 255 255 255 255 255 255 255 255 255 255 255 255 255 255 255
$$ 255 255 255 255 255 255 255 255 255 255 255 255 255 255 255 255 255 255
$$ 255 255 255 255 255 255 255 255 255 255 255 255 255 255 255 255 255 255
$$ 255 255 255 255 255 255 255 255 255 255 255 255 255 255 255 255 255 255
$$ 255 255 255 255 255 255 255 255 255 255 255 255 255 255 255 255 255 255
$$ 255 255
$$ ##$AQSECLS= (0..95)
$$ 0 0 0 0 0 0 1 255 255 255 255 255 255 255 255 255 255 255 255 255 255 255
$$ 255 255 255 255 255 255 255 255 255 255 255 255 255 255 255 255 255 255
$$ 255 255 255 255 255 255 255 255 255 255 255 255 255 255 255 255 255 255
$$ 255 255 255 255 255 255 255 255 255 255 255 255 255 255 255 255 255 255
$$ 255 255 255 255 255 255 255 255 255 255 255 255 255 255 255 255 255 255
$$ 255 255
$$ ##$AQSETH1= <no>
$$ ##$AQSETH2= <no>
$$ ##$AQSSPLT= no
$$ ##$ATT19F= (0..1)
$$ 0 0
$$ ##$ATT1H= (0..1)
$$ 0 0
$$ ##$ATT3H= (0..1)
$$ 0 0
$$ ##$ATTX= (0..1)
$$ 0 0
$$ ##$ATTY= (0..1)
$$ 0 0
$$ ##$ATTZ= (0..1)
$$ 0 0
$$ ##$BACSAIR= yes
$$ ##$BACSCAP= 0
$$ ##$BACSDEL= 10
$$ ##$BACSFCM= no
$$ ##$BACSOPT= <>
$$ ##$BACSTY= <no>
$$ ##$BARPTY= <no>
$$ ##$BFREQ= 400.13
$$ ##$BGAETH= (0..9)
$$ <no> <no> <no> <no> <no> <no> <no> <no> <no> <no>
$$ ##$BIRDS= yes
$$ ##$BMPC= 0
$$ ##$BMPCTY= <no>
$$ ##$BPSUTY= <no>
$$ ##$BSMS= 2
$$ ##$BSMS19FLock= no
$$ ##$BSMSETH= <149.236.99.21>
$$ ##$BSMSTY= <no>
$$ ##$BgaChFac2= (0..7)
$$ 0 0 0 0 0 0 0 0
$$ ##$BgaChMap= (0..7)
$$ 0 0 0 0 0 0 0 0
$$ ##$BgaChMaxv= (0..7)
$$ 0 0 0 0 0 0 0 0
$$ ##$BgaChRouting= (0..63)
$$ 0 0 0 0 0 0 0 0 0 0 0 0 0 0 0 0 0 0 0 0 0 0 0 0 0 0 0 0 0 0 0 0 0 0 0 0
$$ 0 0 0 0 0 0 0 0 0 0 0 0 0 0 0 0 0 0 0 0 0 0 0 0 0 0 0 0
$$ ##$BgaChShimMap= (0..7)
$$ 0 0 0 0 0 0 0 0
$$ ##$BgaChShimMaxv= (0..7)
$$ 0 0 0 0 0 0 0 0
$$ ##$Bla01Eth= <no>
$$ ##$Bla01Nam= <BLA2BB 150/60 20-400>
$$ ##$Bla01PN= <W1345049>
$$ ##$Bla01SN= <1736>
$$ ##$Bla02Eth= <no>
$$ ##$Bla02Nam= <2HTX in BSMS>
$$ ##$Bla02PN= <>
$$ ##$Bla02SN= <>
$$ ##$Bla03Eth= <no>
$$ ##$Bla03Nam= <>
$$ ##$Bla03PN= <>
$$ ##$Bla03SN= <>
$$ ##$Bla04Eth= <no>
$$ ##$Bla04Nam= <>
$$ ##$Bla04PN= <>
$$ ##$Bla04SN= <>
$$ ##$Bla05Eth= <no>
$$ ##$Bla05Nam= <>
$$ ##$Bla05PN= <>
$$ ##$Bla05SN= <>
$$ ##$Bla06Eth= <no>
$$ ##$Bla06Nam= <>
$$ ##$Bla06PN= <>
$$ ##$Bla06SN= <>
$$ ##$Bla07Eth= <no>
$$ ##$Bla07Nam= <>
$$ ##$Bla07PN= <>
$$ ##$Bla07SN= <>
$$ ##$Bla08Eth= <no>
$$ ##$Bla08Nam= <>
$$ ##$Bla08PN= <>
$$ ##$Bla08SN= <>
$$ ##$BlaEth= (0..9)
$$ <no> <no> <no> <no> <no> <no> <no> <no> <> <>
$$ ##$BlaNam= (0..9)
$$ <BLA2BB 150/60 20-400> <2HTX in BSMS> <> <> <> <> <> <> <> <>
$$ ##$BlaPN= (0..9)
$$ <W1345049> <> <> <> <> <> <> <> <> <>
$$ ##$BlaSN= (0..9)
$$ <1736> <> <> <> <> <> <> <> <> <>
$$ ##$BsmsAuxEth= <no>
$$ ##$CFASMOD= (0..7)
$$ 1 1 1 1 1 1 1 1
$$ ##$CFASMUL= (0..7)
$$ 1 1 1 1 1 1 1 1
$$ ##$CNFTXDR= (0..7)
$$ 6 6 0 0 0 0 0 0
$$ ##$COMDIG2= 0
$$ ##$CPDBTY= <no>
$$ ##$CRCOTY= <no>
$$ ##$CSW1= (0..31)
$$ 1 1 1 2 3 0 0 0 0 0 0 0 0 0 0 0 0 0 0 0 0 0 0 0 0 0 0 0 0 0 0 0
$$ ##$CSW2= (0..31)
$$ 0 2 2 0 0 0 0 0 0 0 0 0 0 0 0 0 0 0 0 0 0 0 0 0 0 0 0 0 0 0 0 0
$$ ##$CSWNUM= (0..7)
$$ 4 1 0 0 0 0 0 0
$$ ##$ConsolePnSn= <>
$$ ##$CryoCoolUnitEth= <no>
$$ ##$CryoProAccPnSn= <>
$$ ##$Ctb1Eth= <no>
$$ ##$CubeEth= (0..7)
$$ <no> <no> <no> <no> <no> <no> <no> <no>
$$ ##$CustRegisterNo= <>
$$ ##$DATSTAT= no
$$ ##$DIGI140= (0..7)
$$ 0 0 0 0 0 0 0 0
$$ ##$DIGIB12= (0..7)
$$ 0 0 0 0 0 0 0 0
$$ ##$DIGIB16= (0..7)
$$ 0 0 0 0 0 0 0 0
$$ ##$DIGIFA= (0..7)
$$ 0 0 0 0 0 0 0 0
$$ ##$DIGIFOURIER= 0
$$ ##$DIGIHA= (0..7)
$$ 0 0 0 0 0 0 0 0
$$ ##$DIGIHAF= (0..7)
$$ 0 0 0 0 0 0 0 0
$$ ##$DIGIHRD= (0..7)
$$ 0 0 0 0 0 0 0 0
$$ ##$DIGIIA= (0..7)
$$ 0 0 0 0 0 0 0 0
$$ ##$DIGIO16= (0..7)
$$ 0 0 0 0 0 0 0 0
$$ ##$DIGISA= (0..7)
$$ 0 0 0 0 0 0 0 0
$$ ##$DIGISAF= (0..7)
$$ 0 0 0 0 0 0 0 0
$$ ##$DIGISL= (0..7)
$$ 0 0 0 0 0 0 0 0
$$ ##$DIGITYI= (0..7)
$$ 0 0 0 0 0 0 0 0
$$ ##$DIGITYP= (0..7)
$$ 0 0 0 0 0 0 0 0
$$ ##$DIGITZ= 0
$$ ##$DPPFAC= 1
$$ ##$DRMSETH= <no>
$$ ##$DRU= yes
$$ ##$DRUETH= (0..33)
$$ <no> <149.236.99.89> <no> <no> <no> <no> <no> <no> <no> <no> <no> <no>
$$ <no> <no> <no> <no> <no> <no> <no> <no> <no> <no> <no> <no> <no> <no> <no>
$$ <no> <no> <no> <no> <no> <no> <>
$$ ##$Description= <B400B12>
$$ ##$DppType= 0
$$ ##$FCUMEM= (0..7)
$$ 16777208 16777208 0 0 0 0 0 0
$$ ##$FCUPAL= (0..7)
$$ 0 0 0 0 0 0 0 0
$$ ##$FGSVTY= <no>
$$ ##$FQMIX= 0
$$ ##$FUNCMOD= <>
$$ ##$FourPeriBdEth= <no>
$$ ##$FourShimBdEth= <no>
$$ ##$FourierPicsCon= no
$$ ##$GCUTYPE= 10
$$ ##$GCUTYPE2= 0
$$ ##$GPREDEL= 0
$$ ##$GPSCUTY= <no>
$$ ##$GRADRES= 5
$$ ##$GTUTY= <no>
$$ ##$GcConn= (0..1)
$$ 1 0
$$ ##$GradAmpGain= (0..7)
$$ 0 0 0 0 0 0 0 0
$$ ##$GradAmpMaxCurX= (0..7)
$$ 0 0 0 0 0 0 0 0
$$ ##$GradAmpMaxCurY= (0..7)
$$ 0 0 0 0 0 0 0 0
$$ ##$GradAmpMaxCurZ= (0..7)
$$ 9.99999904632568 0 0 0 0 0 0 0
$$ ##$GradAmpName= (0..7)
$$ <GAB in BSMS> <> <> <> <> <> <> <>
$$ ##$GradAmpPN= (0..7)
$$ <> <> <> <> <> <> <> <>
$$ ##$GradAmpSN= (0..7)
$$ <> <> <> <> <> <> <> <>
$$ ##$GradAmpType= (0..7)
$$ 2 0 0 0 0 0 0 0
$$ ##$GradPowClkCtrl= 0
$$ ##$GradPowClkTime= 0
$$ ##$GradPowImax= 0
$$ ##$GradPowType= 0
$$ ##$GradPowVmax= 0
$$ ##$HDIETH= (0..5)
$$ <> <no> <no> <no> <no> <>
$$ ##$HFAC= 3
$$ ##$HPCU= 0
$$ ##$HPCUTY= <no>
$$ ##$HPTXLP= (0..3)
$$ -1 -1 -1 -1
$$ ##$HPTXPI= (0..3)
$$ 0 0 0 0
$$ ##$HPTXPO= (0..3)
$$ 0 0 0 0
$$ ##$HPTXTY= (0..3)
$$ 0 0 0 0
$$ ##$HpprCoverType= 1
$$ ##$IF451= 0
$$ ##$IFREQ= 1
$$ ##$INJPTY= <no>
$$ ##$INTFPR= 0
$$ ##$IPSOETH= <149.236.99.141>
$$ ##$IPSOTYPE= 2
$$ ##$LDUETH= <no>
$$ ##$LOCKCONF= <DL>
$$ ##$LOCKTY= <no>
$$ ##$LOCSWID= 0
$$ ##$LOCSWIF= 0
$$ ##$LVDSSPLITETH= (0..5)
$$ <> <no> <no> <no> <no> <>
$$ ##$Location= <University of Manchester>
$$ ##$M2FAC= 0
$$ ##$MAS= 0
$$ ##$MASETIME= 10
$$ ##$MASITIME= 10
$$ ##$MASTY= <no>
$$ ##$MAS_CT= 0
$$ ##$MAS_SG= 0
$$ ##$MAS_TO= 0
$$ ##$MEMPRM= 0
$$ ##$MHFAC= 0
$$ ##$MXFAC= 0
$$ ##$MagnCoilPnSn= <>
$$ ##$MagnDewarPnSn= <>
$$ ##$MasEth= <no>
$$ ##$NAMPD= (0..17)
$$ <> <1H/2H 1H> <1H/2H 2H> <XBB19F 2HS> <> <> <> <> <> <> <> <> <> <> <>
$$ <> <> <>
$$ ##$NFCU= 2
$$ ##$NFRED= 0
$$ ##$NMRCH= 2
$$ ##$NMRMEM= 16384
$$ ##$NPSGU= 0
$$ ##$NRCU= 1
$$ ##$NROUT= 1
$$ ##$NSGU= 2
$$ ##$OrderNo= <GH002606>
$$ ##$PAMPF1= (0..15)
$$ 75 24 96 64 0 0 0 0 0 0 0 0 0 0 0 0
$$ ##$PAMPF2= (0..15)
$$ 0 0 0 0 0 0 0 0 0 0 0 0 0 0 0 0
$$ ##$PAMPF3= (0..15)
$$ 0 0 0 0 0 0 0 0 0 0 0 0 0 0 0 0
$$ ##$PAMPF4= (0..15)
$$ 0 0 0 0 0 0 0 0 0 0 0 0 0 0 0 0
$$ ##$PAMPF5= (0..15)
$$ 0 0 0 0 0 0 0 0 0 0 0 0 0 0 0 0
$$ ##$PAMPF6= (0..15)
$$ 0 0 0 0 0 0 0 0 0 0 0 0 0 0 0 0
$$ ##$PAMPF7= (0..15)
$$ 0 0 0 0 0 0 0 0 0 0 0 0 0 0 0 0
$$ ##$PAMPF8= (0..15)
$$ 0 0 0 0 0 0 0 0 0 0 0 0 0 0 0 0
$$ ##$PH4= 0
$$ ##$PHF4TY= <no>
$$ ##$POWCHK= yes
$$ ##$PRAMD1= (0..7)
$$ 2 0 0 536870912 0 0 0 0
$$ ##$PRAMD10= (0..7)
$$ 0 0 0 0 0 0 0 0
$$ ##$PRAMD11= (0..7)
$$ 0 0 0 0 0 0 0 0
$$ ##$PRAMD12= (0..7)
$$ 0 0 0 0 0 0 0 0
$$ ##$PRAMD13= (0..7)
$$ 0 0 0 0 0 0 0 0
$$ ##$PRAMD14= (0..7)
$$ 0 0 0 0 0 0 0 0
$$ ##$PRAMD15= (0..7)
$$ 0 0 0 0 0 0 0 0
$$ ##$PRAMD16= (0..7)
$$ 0 0 0 0 0 0 0 0
$$ ##$PRAMD17= (0..7)
$$ 0 0 0 0 0 0 0 0
$$ ##$PRAMD18= (0..7)
$$ 0 0 0 0 0 0 0 0
$$ ##$PRAMD19= (0..7)
$$ 0 0 0 0 0 0 0 0
$$ ##$PRAMD2= (0..7)
$$ 0 1048576 0 536870912 0 1048576 0 536870912
$$ ##$PRAMD20= (0..7)
$$ 0 0 0 0 0 0 0 0
$$ ##$PRAMD21= (0..7)
$$ 0 0 0 0 0 0 0 0
$$ ##$PRAMD3= (0..7)
$$ 2147483644 2131230719 2147483647 603979775 0 0 0 0
$$ ##$PRAMD4= (0..7)
$$ 0 0 0 0 0 0 0 0
$$ ##$PRAMD5= (0..7)
$$ 0 0 0 0 0 0 0 0
$$ ##$PRAMD6= (0..7)
$$ 0 0 0 0 0 0 0 0
$$ ##$PRAMD7= (0..7)
$$ 0 0 0 0 0 0 0 0
$$ ##$PRAMD8= (0..7)
$$ 0 0 0 0 0 0 0 0
$$ ##$PRAMD9= (0..7)
$$ 0 0 0 0 0 0 0 0
$$ ##$PRAMLED= (0..1)
$$ 15 15
$$ ##$PRAMP= (0..9)
$$ <> <tty10> <no> <no> <no> <no> <no> <no> <no> <>
$$ ##$PRAMPTP= 1
$$ ##$PREEMPTYPE= 0
$$ ##$PREPTY= <no>
$$ ##$PREREC= (0..15)
$$ 0 1 1 1 0 0 0 0 0 0 0 0 0 0 0 0
$$ ##$PRESHLD= 0
$$ ##$PTS160= -1
$$ ##$PTSA2X= (0..7)
$$ 0 0 0 0 0 0 0 0
$$ ##$PTSF2X= (0..7)
$$ 0 0 0 0 0 0 0 0
$$ ##$PTSFMX= (0..19)
$$ 429.9 429.9 0 0 0 0 0 0 0 0 0 0 0 0 0 0 0 0 0 0
$$ ##$PULCHK= no
$$ ##$PerMagATempSens= no
$$ ##$PerMagEth= <no>
$$ ##$PerMagFluxSens= no
$$ ##$PerMagMTempSens= no
$$ ##$PramDutyCycPerc= (0..15)
$$ 2 2 2 0 0 0 0 0 0 0 0 0 0 0 0 0
$$ ##$PramPeakPowerW= (0..15)
$$ 150 300 500 0 0 0 0 0 0 0 0 0 0 0 0 0
$$ ##$PramPowerSwitch= (0..15)
$$ 0 0 0 0 0 0 0 0 0 0 0 0 0 0 0 0
$$ ##$PramPulWidthMs= (0..15)
$$ 0.02 0.1 0.1 0 0 0 0 0 0 0 0 0 0 0 0 0
$$ ##$PreampMod01PN= <Z003959>
$$ ##$PreampMod01SN= <00409>
$$ ##$PreampMod02PN= <Z003959>
$$ ##$PreampMod02SN= <00409>
$$ ##$PreampMod03PN= <Z003504>
$$ ##$PreampMod03SN= <00403>
$$ ##$PreampMod04PN= <>
$$ ##$PreampMod04SN= <>
$$ ##$PreampMod05PN= <>
$$ ##$PreampMod05SN= <>
$$ ##$PreampMod06PN= <>
$$ ##$PreampMod06SN= <>
$$ ##$PreampMod07PN= <>
$$ ##$PreampMod07SN= <>
$$ ##$PreampMod08PN= <>
$$ ##$PreampMod08SN= <>
$$ ##$PreampMod09PN= <>
$$ ##$PreampMod09SN= <>
$$ ##$PreampMod10PN= <>
$$ ##$PreampMod10SN= <>
$$ ##$PreampMod11PN= <>
$$ ##$PreampMod11SN= <>
$$ ##$PreampMod12PN= <>
$$ ##$PreampMod12SN= <>
$$ ##$PreampMod13PN= <>
$$ ##$PreampMod13SN= <>
$$ ##$PreampMod14PN= <>
$$ ##$PreampMod14SN= <>
$$ ##$PreampMod15PN= <>
$$ ##$PreampMod15SN= <>
$$ ##$PreampMod16PN= <>
$$ ##$PreampMod16SN= <>
$$ ##$PreampModBisDat= (0..15)
$$ 20070123 20070123 20070301 0 0 0 0 0 0 0 0 0 0 0 0 0
$$ ##$PreampModPN= (0..17)
$$ <Z003959> <Z003959> <Z003504> <> <> <> <> <> <> <> <> <> <> <> <> <> <>
$$ <>
$$ ##$PreampModSN= (0..17)
$$ <00403> <00403> <00400> <> <> <> <> <> <> <> <> <> <> <> <> <> <> <>
$$ ##$ProdigyEth= <no>
$$ ##$RCUCDS= (0..7)
$$ 0 0 0 0 0 0 0 0
$$ ##$RCUCFS= (0..7)
$$ 0 0 0 0 0 0 0 0
$$ ##$RCUCSS= (0..7)
$$ 0 0 0 0 0 0 0 0
$$ ##$RCUI2C1= (0..7)
$$ 0 0 0 0 0 0 0 0
$$ ##$RCUI2C2= (0..7)
$$ 0 0 0 0 0 0 0 0
$$ ##$RCUI2C3= (0..7)
$$ 0 0 0 0 0 0 0 0
$$ ##$RCUI2C4= (0..7)
$$ 0 0 0 0 0 0 0 0
$$ ##$RCUI2C5= (0..7)
$$ 0 0 0 0 0 0 0 0
$$ ##$RCUI2C6= (0..7)
$$ 0 0 0 0 0 0 0 0
$$ ##$RCUI2C7= (0..7)
$$ 0 0 0 0 0 0 0 0
$$ ##$RCUI2C8= (0..7)
$$ 0 0 0 0 0 0 0 0
$$ ##$RDCU= 0
$$ ##$RFSINPUT= (0..1)
$$ 0 0
$$ ##$RFSVTY= <no>
$$ ##$RGTYPE= (0..31)
$$ 9 0 0 0 0 0 0 0 0 0 0 0 0 0 0 0 0 0 0 0 0 0 0 0 0 0 0 0 0 0 0 0
$$ ##$RG_max= (0..31)
$$ 2050 -1 -1 -1 -1 -1 -1 -1 -1 -1 -1 -1 -1 -1 -1 -1 -1 -1 -1 -1 -1 -1 -1
$$ -1 -1 -1 -1 -1 -1 -1 -1 -1
$$ ##$RG_min= (0..31)
$$ 0.25 -1 -1 -1 -1 -1 -1 -1 -1 -1 -1 -1 -1 -1 -1 -1 -1 -1 -1 -1 -1 -1 -1
$$ -1 -1 -1 -1 -1 -1 -1 -1 -1
$$ ##$RG_tab1= (0..255)
$$ 0.25 0.28 0.32 0.35 0.4 0.44 0.5 0.56 0.64 0.7 0.8 0.89 1 1.12 1.28 1.4
$$ 1.6 1.78 2 2.25 2.56 2.8 3.2 3.56 4 4.5 5 5.6 6.35 7.12 8 9 10 11.3 12.7
$$ 14.2 16 18 20.2 22.6 25.4 28.5 32 36 40.3 45.2 50.8 57 64 71.8 80.6 90.5
$$ 101 114 128 144 161 181 203 228 256 287 322 362 406 456 512 575 645 724
$$ 812 912 1030 1150 1290 1440 1620 1820 2050 -1 -1 -1 -1 -1 -1 -1 -1 -1 -1
$$ -1 -1 -1 -1 -1 -1 -1 -1 -1 -1 -1 -1 -1 -1 -1 -1 -1 -1 -1 -1 -1 -1 -1 -1
$$ -1 -1 -1 -1 -1 -1 -1 -1 -1 -1 -1 -1 -1 -1 -1 -1 -1 -1 -1 -1 -1 -1 -1 -1
$$ -1 -1 -1 -1 -1 -1 -1 -1 -1 -1 -1 -1 -1 -1 -1 -1 -1 -1 -1 -1 -1 -1 -1 -1
$$ -1 -1 -1 -1 -1 -1 -1 -1 -1 -1 -1 -1 -1 -1 -1 -1 -1 -1 -1 -1 -1 -1 -1 -1
$$ -1 -1 -1 -1 -1 -1 -1 -1 -1 -1 -1 -1 -1 -1 -1 -1 -1 -1 -1 -1 -1 -1 -1 -1
$$ -1 -1 -1 -1 -1 -1 -1 -1 -1 -1 -1 -1 -1 -1 -1 -1 -1 -1 -1 -1 -1 -1 -1 -1
$$ -1 -1 -1 -1 -1 -1 -1 -1 -1 -1 -1 -1 -1 -1 -1 -1 -1 -1 -1 -1 -1 -1 -1
$$ ##$RG_tab2= (0..255)
$$ -1 -1 -1 -1 -1 -1 -1 -1 -1 -1 -1 -1 -1 -1 -1 -1 -1 -1 -1 -1 -1 -1 -1 -1
$$ -1 -1 -1 -1 -1 -1 -1 -1 -1 -1 -1 -1 -1 -1 -1 -1 -1 -1 -1 -1 -1 -1 -1 -1
$$ -1 -1 -1 -1 -1 -1 -1 -1 -1 -1 -1 -1 -1 -1 -1 -1 -1 -1 -1 -1 -1 -1 -1 -1
$$ -1 -1 -1 -1 -1 -1 -1 -1 -1 -1 -1 -1 -1 -1 -1 -1 -1 -1 -1 -1 -1 -1 -1 -1
$$ -1 -1 -1 -1 -1 -1 -1 -1 -1 -1 -1 -1 -1 -1 -1 -1 -1 -1 -1 -1 -1 -1 -1 -1
$$ -1 -1 -1 -1 -1 -1 -1 -1 -1 -1 -1 -1 -1 -1 -1 -1 -1 -1 -1 -1 -1 -1 -1 -1
$$ -1 -1 -1 -1 -1 -1 -1 -1 -1 -1 -1 -1 -1 -1 -1 -1 -1 -1 -1 -1 -1 -1 -1 -1
$$ -1 -1 -1 -1 -1 -1 -1 -1 -1 -1 -1 -1 -1 -1 -1 -1 -1 -1 -1 -1 -1 -1 -1 -1
$$ -1 -1 -1 -1 -1 -1 -1 -1 -1 -1 -1 -1 -1 -1 -1 -1 -1 -1 -1 -1 -1 -1 -1 -1
$$ -1 -1 -1 -1 -1 -1 -1 -1 -1 -1 -1 -1 -1 -1 -1 -1 -1 -1 -1 -1 -1 -1 -1 -1
$$ -1 -1 -1 -1 -1 -1 -1 -1 -1 -1 -1 -1 -1 -1 -1 -1
$$ ##$RG_tab3= (0..255)
$$ -1 -1 -1 -1 -1 -1 -1 -1 -1 -1 -1 -1 -1 -1 -1 -1 -1 -1 -1 -1 -1 -1 -1 -1
$$ -1 -1 -1 -1 -1 -1 -1 -1 -1 -1 -1 -1 -1 -1 -1 -1 -1 -1 -1 -1 -1 -1 -1 -1
$$ -1 -1 -1 -1 -1 -1 -1 -1 -1 -1 -1 -1 -1 -1 -1 -1 -1 -1 -1 -1 -1 -1 -1 -1
$$ -1 -1 -1 -1 -1 -1 -1 -1 -1 -1 -1 -1 -1 -1 -1 -1 -1 -1 -1 -1 -1 -1 -1 -1
$$ -1 -1 -1 -1 -1 -1 -1 -1 -1 -1 -1 -1 -1 -1 -1 -1 -1 -1 -1 -1 -1 -1 -1 -1
$$ -1 -1 -1 -1 -1 -1 -1 -1 -1 -1 -1 -1 -1 -1 -1 -1 -1 -1 -1 -1 -1 -1 -1 -1
$$ -1 -1 -1 -1 -1 -1 -1 -1 -1 -1 -1 -1 -1 -1 -1 -1 -1 -1 -1 -1 -1 -1 -1 -1
$$ -1 -1 -1 -1 -1 -1 -1 -1 -1 -1 -1 -1 -1 -1 -1 -1 -1 -1 -1 -1 -1 -1 -1 -1
$$ -1 -1 -1 -1 -1 -1 -1 -1 -1 -1 -1 -1 -1 -1 -1 -1 -1 -1 -1 -1 -1 -1 -1 -1
$$ -1 -1 -1 -1 -1 -1 -1 -1 -1 -1 -1 -1 -1 -1 -1 -1 -1 -1 -1 -1 -1 -1 -1 -1
$$ -1 -1 -1 -1 -1 -1 -1 -1 -1 -1 -1 -1 -1 -1 -1 -1
$$ ##$RG_tab4= (0..255)
$$ -1 -1 -1 -1 -1 -1 -1 -1 -1 -1 -1 -1 -1 -1 -1 -1 -1 -1 -1 -1 -1 -1 -1 -1
$$ -1 -1 -1 -1 -1 -1 -1 -1 -1 -1 -1 -1 -1 -1 -1 -1 -1 -1 -1 -1 -1 -1 -1 -1
$$ -1 -1 -1 -1 -1 -1 -1 -1 -1 -1 -1 -1 -1 -1 -1 -1 -1 -1 -1 -1 -1 -1 -1 -1
$$ -1 -1 -1 -1 -1 -1 -1 -1 -1 -1 -1 -1 -1 -1 -1 -1 -1 -1 -1 -1 -1 -1 -1 -1
$$ -1 -1 -1 -1 -1 -1 -1 -1 -1 -1 -1 -1 -1 -1 -1 -1 -1 -1 -1 -1 -1 -1 -1 -1
$$ -1 -1 -1 -1 -1 -1 -1 -1 -1 -1 -1 -1 -1 -1 -1 -1 -1 -1 -1 -1 -1 -1 -1 -1
$$ -1 -1 -1 -1 -1 -1 -1 -1 -1 -1 -1 -1 -1 -1 -1 -1 -1 -1 -1 -1 -1 -1 -1 -1
$$ -1 -1 -1 -1 -1 -1 -1 -1 -1 -1 -1 -1 -1 -1 -1 -1 -1 -1 -1 -1 -1 -1 -1 -1
$$ -1 -1 -1 -1 -1 -1 -1 -1 -1 -1 -1 -1 -1 -1 -1 -1 -1 -1 -1 -1 -1 -1 -1 -1
$$ -1 -1 -1 -1 -1 -1 -1 -1 -1 -1 -1 -1 -1 -1 -1 -1 -1 -1 -1 -1 -1 -1 -1 -1
$$ -1 -1 -1 -1 -1 -1 -1 -1 -1 -1 -1 -1 -1 -1 -1 -1
$$ ##$RG_tab5= (0..255)
$$ -1 -1 -1 -1 -1 -1 -1 -1 -1 -1 -1 -1 -1 -1 -1 -1 -1 -1 -1 -1 -1 -1 -1 -1
$$ -1 -1 -1 -1 -1 -1 -1 -1 -1 -1 -1 -1 -1 -1 -1 -1 -1 -1 -1 -1 -1 -1 -1 -1
$$ -1 -1 -1 -1 -1 -1 -1 -1 -1 -1 -1 -1 -1 -1 -1 -1 -1 -1 -1 -1 -1 -1 -1 -1
$$ -1 -1 -1 -1 -1 -1 -1 -1 -1 -1 -1 -1 -1 -1 -1 -1 -1 -1 -1 -1 -1 -1 -1 -1
$$ -1 -1 -1 -1 -1 -1 -1 -1 -1 -1 -1 -1 -1 -1 -1 -1 -1 -1 -1 -1 -1 -1 -1 -1
$$ -1 -1 -1 -1 -1 -1 -1 -1 -1 -1 -1 -1 -1 -1 -1 -1 -1 -1 -1 -1 -1 -1 -1 -1
$$ -1 -1 -1 -1 -1 -1 -1 -1 -1 -1 -1 -1 -1 -1 -1 -1 -1 -1 -1 -1 -1 -1 -1 -1
$$ -1 -1 -1 -1 -1 -1 -1 -1 -1 -1 -1 -1 -1 -1 -1 -1 -1 -1 -1 -1 -1 -1 -1 -1
$$ -1 -1 -1 -1 -1 -1 -1 -1 -1 -1 -1 -1 -1 -1 -1 -1 -1 -1 -1 -1 -1 -1 -1 -1
$$ -1 -1 -1 -1 -1 -1 -1 -1 -1 -1 -1 -1 -1 -1 -1 -1 -1 -1 -1 -1 -1 -1 -1 -1
$$ -1 -1 -1 -1 -1 -1 -1 -1 -1 -1 -1 -1 -1 -1 -1 -1
$$ ##$RG_tab6= (0..255)
$$ -1 -1 -1 -1 -1 -1 -1 -1 -1 -1 -1 -1 -1 -1 -1 -1 -1 -1 -1 -1 -1 -1 -1 -1
$$ -1 -1 -1 -1 -1 -1 -1 -1 -1 -1 -1 -1 -1 -1 -1 -1 -1 -1 -1 -1 -1 -1 -1 -1
$$ -1 -1 -1 -1 -1 -1 -1 -1 -1 -1 -1 -1 -1 -1 -1 -1 -1 -1 -1 -1 -1 -1 -1 -1
$$ -1 -1 -1 -1 -1 -1 -1 -1 -1 -1 -1 -1 -1 -1 -1 -1 -1 -1 -1 -1 -1 -1 -1 -1
$$ -1 -1 -1 -1 -1 -1 -1 -1 -1 -1 -1 -1 -1 -1 -1 -1 -1 -1 -1 -1 -1 -1 -1 -1
$$ -1 -1 -1 -1 -1 -1 -1 -1 -1 -1 -1 -1 -1 -1 -1 -1 -1 -1 -1 -1 -1 -1 -1 -1
$$ -1 -1 -1 -1 -1 -1 -1 -1 -1 -1 -1 -1 -1 -1 -1 -1 -1 -1 -1 -1 -1 -1 -1 -1
$$ -1 -1 -1 -1 -1 -1 -1 -1 -1 -1 -1 -1 -1 -1 -1 -1 -1 -1 -1 -1 -1 -1 -1 -1
$$ -1 -1 -1 -1 -1 -1 -1 -1 -1 -1 -1 -1 -1 -1 -1 -1 -1 -1 -1 -1 -1 -1 -1 -1
$$ -1 -1 -1 -1 -1 -1 -1 -1 -1 -1 -1 -1 -1 -1 -1 -1 -1 -1 -1 -1 -1 -1 -1 -1
$$ -1 -1 -1 -1 -1 -1 -1 -1 -1 -1 -1 -1 -1 -1 -1 -1
$$ ##$RG_tab7= (0..255)
$$ -1 -1 -1 -1 -1 -1 -1 -1 -1 -1 -1 -1 -1 -1 -1 -1 -1 -1 -1 -1 -1 -1 -1 -1
$$ -1 -1 -1 -1 -1 -1 -1 -1 -1 -1 -1 -1 -1 -1 -1 -1 -1 -1 -1 -1 -1 -1 -1 -1
$$ -1 -1 -1 -1 -1 -1 -1 -1 -1 -1 -1 -1 -1 -1 -1 -1 -1 -1 -1 -1 -1 -1 -1 -1
$$ -1 -1 -1 -1 -1 -1 -1 -1 -1 -1 -1 -1 -1 -1 -1 -1 -1 -1 -1 -1 -1 -1 -1 -1
$$ -1 -1 -1 -1 -1 -1 -1 -1 -1 -1 -1 -1 -1 -1 -1 -1 -1 -1 -1 -1 -1 -1 -1 -1
$$ -1 -1 -1 -1 -1 -1 -1 -1 -1 -1 -1 -1 -1 -1 -1 -1 -1 -1 -1 -1 -1 -1 -1 -1
$$ -1 -1 -1 -1 -1 -1 -1 -1 -1 -1 -1 -1 -1 -1 -1 -1 -1 -1 -1 -1 -1 -1 -1 -1
$$ -1 -1 -1 -1 -1 -1 -1 -1 -1 -1 -1 -1 -1 -1 -1 -1 -1 -1 -1 -1 -1 -1 -1 -1
$$ -1 -1 -1 -1 -1 -1 -1 -1 -1 -1 -1 -1 -1 -1 -1 -1 -1 -1 -1 -1 -1 -1 -1 -1
$$ -1 -1 -1 -1 -1 -1 -1 -1 -1 -1 -1 -1 -1 -1 -1 -1 -1 -1 -1 -1 -1 -1 -1 -1
$$ -1 -1 -1 -1 -1 -1 -1 -1 -1 -1 -1 -1 -1 -1 -1 -1
$$ ##$RG_tab8= (0..255)
$$ -1 -1 -1 -1 -1 -1 -1 -1 -1 -1 -1 -1 -1 -1 -1 -1 -1 -1 -1 -1 -1 -1 -1 -1
$$ -1 -1 -1 -1 -1 -1 -1 -1 -1 -1 -1 -1 -1 -1 -1 -1 -1 -1 -1 -1 -1 -1 -1 -1
$$ -1 -1 -1 -1 -1 -1 -1 -1 -1 -1 -1 -1 -1 -1 -1 -1 -1 -1 -1 -1 -1 -1 -1 -1
$$ -1 -1 -1 -1 -1 -1 -1 -1 -1 -1 -1 -1 -1 -1 -1 -1 -1 -1 -1 -1 -1 -1 -1 -1
$$ -1 -1 -1 -1 -1 -1 -1 -1 -1 -1 -1 -1 -1 -1 -1 -1 -1 -1 -1 -1 -1 -1 -1 -1
$$ -1 -1 -1 -1 -1 -1 -1 -1 -1 -1 -1 -1 -1 -1 -1 -1 -1 -1 -1 -1 -1 -1 -1 -1
$$ -1 -1 -1 -1 -1 -1 -1 -1 -1 -1 -1 -1 -1 -1 -1 -1 -1 -1 -1 -1 -1 -1 -1 -1
$$ -1 -1 -1 -1 -1 -1 -1 -1 -1 -1 -1 -1 -1 -1 -1 -1 -1 -1 -1 -1 -1 -1 -1 -1
$$ -1 -1 -1 -1 -1 -1 -1 -1 -1 -1 -1 -1 -1 -1 -1 -1 -1 -1 -1 -1 -1 -1 -1 -1
$$ -1 -1 -1 -1 -1 -1 -1 -1 -1 -1 -1 -1 -1 -1 -1 -1 -1 -1 -1 -1 -1 -1 -1 -1
$$ -1 -1 -1 -1 -1 -1 -1 -1 -1 -1 -1 -1 -1 -1 -1 -1
$$ ##$RG_tabA= (0..255)
$$ 0.25 0.28 0.32 0.35 0.4 0.44 0.5 0.56 0.64 0.7 0.8 0.89 1 1.12 1.28 1.4
$$ 1.6 1.78 2 2.25 2.56 2.8 3.2 3.56 4 4.5 5 5.6 6.35 7.12 8 9 10 11.3 12.7
$$ 14.2 16 18 20.2 22.6 25.4 28.5 32 36 40.3 45.2 50.8 57 64 71.8 80.6 90.5
$$ 101 114 128 144 161 181 203 228 256 287 322 362 406 456 512 575 645 724
$$ 812 912 1030 1150 1290 1440 1620 1820 2050 -1 -1 -1 -1 -1 -1 -1 -1 -1 -1
$$ -1 -1 -1 -1 -1 -1 -1 -1 -1 -1 -1 -1 -1 -1 -1 -1 -1 -1 -1 -1 -1 -1 -1 -1
$$ -1 -1 -1 -1 -1 -1 -1 -1 -1 -1 -1 -1 -1 -1 -1 -1 -1 -1 -1 -1 -1 -1 -1 -1
$$ -1 -1 -1 -1 -1 -1 -1 -1 -1 -1 -1 -1 -1 -1 -1 -1 -1 -1 -1 -1 -1 -1 -1 -1
$$ -1 -1 -1 -1 -1 -1 -1 -1 -1 -1 -1 -1 -1 -1 -1 -1 -1 -1 -1 -1 -1 -1 -1 -1
$$ -1 -1 -1 -1 -1 -1 -1 -1 -1 -1 -1 -1 -1 -1 -1 -1 -1 -1 -1 -1 -1 -1 -1 -1
$$ -1 -1 -1 -1 -1 -1 -1 -1 -1 -1 -1 -1 -1 -1 -1 -1 -1 -1 -1 -1 -1 -1 -1 -1
$$ -1 -1 -1 -1 -1 -1 -1 -1 -1 -1 -1 -1 -1 -1 -1 -1 -1 -1 -1 -1 -1 -1 -1
$$ ##$ROBOTTY= <no>
$$ ##$ROUT14= (0..7)
$$ 0 0 0 0 0 0 0 0
$$ ##$ROUTER= 3
$$ ##$RX22TY= <no>
$$ ##$RXFMAX= (0..7)
$$ 432.5 -1 -1 -1 -1 -1 -1 -1
$$ ##$RXFMIN= (0..7)
$$ 5 -1 -1 -1 -1 -1 -1 -1
$$ ##$RXINTLV= (0..7)
$$ 1 0 0 0 0 0 0 0
$$ ##$RXMSTY= <no>
$$ ##$RockSwitchEth= <no>
$$ ##$SCMTY= <no>
$$ ##$SGUC1= (0..15)
$$ 18 19 0 0 0 0 0 0 0 0 0 0 0 0 0 0
$$ ##$SGUC2= (0..15)
$$ 33 256 0 0 0 0 0 0 0 0 0 0 0 0 0 0
$$ ##$SLCBCONF= <SH>
$$ ##$SPECTR= 10
$$ ##$SY2FLAG= 0
$$ ##$SYNCTRIG= 11
$$ ##$SamChgEth= (0..3)
$$ <149.236.99.52> <no> <no> <no>
$$ ##$SamChgProtocol= (0..3)
$$ <SOAP> <> <> <>
$$ ##$ServiceNo= <>
$$ ##$Sgu1PowerLevels= (0..7)
$$ 0 0 0 0 0 0 0 0
$$ ##$Sgu2PowerLevels= (0..7)
$$ 0 0 0 0 0 0 0 0
$$ ##$Sgu3PowerLevels= (0..7)
$$ 0 0 0 0 0 0 0 0
$$ ##$Sgu4PowerLevels= (0..7)
$$ 0 0 0 0 0 0 0 0
$$ ##$Sgu5PowerLevels= (0..7)
$$ 0 0 0 0 0 0 0 0
$$ ##$Sgu6PowerLevels= (0..7)
$$ 0 0 0 0 0 0 0 0
$$ ##$Sgu7PowerLevels= (0..7)
$$ 0 0 0 0 0 0 0 0
$$ ##$Sgu8PowerLevels= (0..7)
$$ 0 0 0 0 0 0 0 0
$$ ##$SguType= 2
$$ ##$ShimMaxVal= 32760
$$ ##$ShimPow1Ch2Sh= (0..38)
$$ 0 0 0 0 0 0 0 0 0 0 0 0 0 0 0 0 0 0 0 0 0 0 0 0 0 0 0 0 0 0 0 0 0 0 0 0
$$ 0 0 0
$$ ##$ShimPow1Imax= (0..38)
$$ 0 0 0 0 0 0 0 0 0 0 0 0 0 0 0 0 0 0 0 0 0 0 0 0 0 0 0 0 0 0 0 0 0 0 0 0
$$ 0 0 0
$$ ##$ShimPow1NChan= 0
$$ ##$ShimPow1TotIMax= 0
$$ ##$ShimPow1Vmax= (0..38)
$$ 0 0 0 0 0 0 0 0 0 0 0 0 0 0 0 0 0 0 0 0 0 0 0 0 0 0 0 0 0 0 0 0 0 0 0 0
$$ 0 0 0
$$ ##$ShimPow2Ch2Sh= (0..38)
$$ 0 0 0 0 0 0 0 0 0 0 0 0 0 0 0 0 0 0 0 0 0 0 0 0 0 0 0 0 0 0 0 0 0 0 0 0
$$ 0 0 0
$$ ##$ShimPow2Imax= (0..38)
$$ 0 0 0 0 0 0 0 0 0 0 0 0 0 0 0 0 0 0 0 0 0 0 0 0 0 0 0 0 0 0 0 0 0 0 0 0
$$ 0 0 0
$$ ##$ShimPow2NChan= 0
$$ ##$ShimPow2TotIMax= 0
$$ ##$ShimPow2Vmax= (0..38)
$$ 0 0 0 0 0 0 0 0 0 0 0 0 0 0 0 0 0 0 0 0 0 0 0 0 0 0 0 0 0 0 0 0 0 0 0 0
$$ 0 0 0
$$ ##$ShimPow3Ch2Sh= (0..38)
$$ 0 0 0 0 0 0 0 0 0 0 0 0 0 0 0 0 0 0 0 0 0 0 0 0 0 0 0 0 0 0 0 0 0 0 0 0
$$ 0 0 0
$$ ##$ShimPow3Imax= (0..38)
$$ 0 0 0 0 0 0 0 0 0 0 0 0 0 0 0 0 0 0 0 0 0 0 0 0 0 0 0 0 0 0 0 0 0 0 0 0
$$ 0 0 0
$$ ##$ShimPow3NChan= 0
$$ ##$ShimPow3TotIMax= 0
$$ ##$ShimPow3Vmax= (0..38)
$$ 0 0 0 0 0 0 0 0 0 0 0 0 0 0 0 0 0 0 0 0 0 0 0 0 0 0 0 0 0 0 0 0 0 0 0 0
$$ 0 0 0
$$ ##$ShimPow4Ch2Sh= (0..38)
$$ 0 0 0 0 0 0 0 0 0 0 0 0 0 0 0 0 0 0 0 0 0 0 0 0 0 0 0 0 0 0 0 0 0 0 0 0
$$ 0 0 0
$$ ##$ShimPow4Imax= (0..38)
$$ 0 0 0 0 0 0 0 0 0 0 0 0 0 0 0 0 0 0 0 0 0 0 0 0 0 0 0 0 0 0 0 0 0 0 0 0
$$ 0 0 0
$$ ##$ShimPow4NChan= 0
$$ ##$ShimPow4TotIMax= 0
$$ ##$ShimPow4Vmax= (0..38)
$$ 0 0 0 0 0 0 0 0 0 0 0 0 0 0 0 0 0 0 0 0 0 0 0 0 0 0 0 0 0 0 0 0 0 0 0 0
$$ 0 0 0
$$ ##$ShimPowMaxUA= (0..63)
$$ 130000 130000 130000 130000 130000 130000 130000 130000 130000 130000 130000
$$ 130000 130000 130000 130000 130000 130000 130000 130000 130000 0 0 0 0
$$ 0 0 0 0 0 0 0 0 0 0 0 0 0 0 0 0 0 0 0 0 0 0 0 0 0 0 0 0 0 0 0 0 0 0 0 0
$$ 0 0 0 0
$$ ##$ShimPowMaxUC= (0..63)
$$ 130000 130000 130000 130000 130000 130000 130000 130000 130000 130000 130000
$$ 130000 130000 130000 130000 130000 130000 130000 130000 130000 0 0 0 0
$$ 0 0 0 0 0 0 0 0 0 0 0 0 0 0 0 0 0 0 0 0 0 0 0 0 0 0 0 0 0 0 0 0 0 0 0 0
$$ 0 0 0 0
$$ ##$ShimPowMaxUG= (0..63)
$$ 524287 524287 524287 524287 524287 524287 524287 524287 524287 524287 524287
$$ 524287 524287 524287 524287 524287 524287 524287 524287 524287 0 0 0 0
$$ 0 0 0 0 0 0 0 0 0 0 0 0 0 0 0 0 0 0 0 0 0 0 0 0 0 0 0 0 0 0 0 0 0 0 0 0
$$ 0 0 0 0
$$ ##$ShimPowNum= 0
$$ ##$ShimPowRcbType= 3
$$ ##$ShimPowRes= (0..63)
$$ 1e-20 1e-20 1e-20 1e-20 1e-20 1e-20 1e-20 1e-20 1e-20 1e-20 1e-20 1e-20
$$ 1e-20 1e-20 1e-20 1e-20 1e-20 1e-20 1e-20 1e-20 0 0 0 0 0 0 0 0 0 0 0 0
$$ 0 0 0 0 0 0 0 0 0 0 0 0 0 0 0 0 0 0 0 0 0 0 0 0 0 0 0 0 0 0 0 0
$$ ##$ShimPowRng0= (0..63)
$$ 1 1 1 1 1 1 1 1 1 1 1 1 1 1 1 1 1 1 1 1 0 0 0 0 0 0 0 0 0 0 0 0 0 0 0 0
$$ 0 0 0 0 0 0 0 0 0 0 0 0 0 0 0 0 0 0 0 0 0 0 0 0 0 0 0 0
$$ ##$ShimPowRng1= (0..63)
$$ 1 1 1 1 1 1 1 1 1 1 1 1 1 1 1 1 1 1 1 1 0 0 0 0 0 0 0 0 0 0 0 0 0 0 0 0
$$ 0 0 0 0 0 0 0 0 0 0 0 0 0 0 0 0 0 0 0 0 0 0 0 0 0 0 0 0
$$ ##$ShimPowRng2= (0..63)
$$ 1 1 1 1 1 1 1 1 1 1 1 1 1 1 1 1 1 1 1 1 0 0 0 0 0 0 0 0 0 0 0 0 0 0 0 0
$$ 0 0 0 0 0 0 0 0 0 0 0 0 0 0 0 0 0 0 0 0 0 0 0 0 0 0 0 0
$$ ##$ShimPowRng3= (0..63)
$$ 1 1 1 1 1 1 1 1 1 1 1 1 1 1 1 1 1 1 1 1 0 0 0 0 0 0 0 0 0 0 0 0 0 0 0 0
$$ 0 0 0 0 0 0 0 0 0 0 0 0 0 0 0 0 0 0 0 0 0 0 0 0 0 0 0 0
$$ ##$ShimPowType1= 0
$$ ##$ShimPowType2= 0
$$ ##$ShimPowType3= 0
$$ ##$ShimPowType4= 0
$$ ##$ShimSysAngle= <>
$$ ##$ShimSysFunc= (0..63)
$$ 1 2 3 4 5 7 9 11 15 16 8 10 12 14 6 17 13 18 19 20 0 0 0 0 0 0 0 0 0 0
$$ 0 0 0 0 0 0 0 0 0 0 0 0 0 0 0 0 0 0 0 0 0 0 0 0 0 0 0 0 0 0 0 0 0 0
$$ ##$ShimSysMatId= <no>
$$ ##$ShimSysMatrix= 1
$$ ##$ShimSysOffset= <0>
$$ ##$ShimSysType= 1
$$ ##$ShimUnit= 0
$$ ##$TFXNUM= 0
$$ ##$TOSITY= <no>
$$ ##$TRIPLO2= 0
$$ ##$VTU= 1
$$ ##$VTUETH= <no>
$$ ##$VTUTY= <tty05>
$$ ##$WBREFAM= (0..15)
$$ 312.9 96.3 100 100 100 100 100 100 100 100 100 100 100 100 100 100
$$ ##$WBREFLM= (0..15)
$$ 0 0 0 0 0 0 0 0 0 0 0 0 0 0 0 0
$$ ##$WBREFPH= (0..15)
$$ 77.85 -68.67 0 0 0 0 0 0 0 0 0 0 0 0 0 0
$$ ##$WBSGU= (0..15)
$$ 0 0 0 0 0 0 0 0 0 0 0 0 0 0 0 0
$$ ##$XFAC= 2
$$ ##END=
$$ 
##$DECIM=	624
##$DSPFVS=	20
##XUNITS=	HZ
##YUNITS=	ARBITRARY UNITS
##FIRSTX=	16025.637371154298307
##LASTX=	-16025.155616335398008
##DELTAX=	-0.4890637520025893914
##XFACTOR=	1
##YFACTOR=	0.75357692214600646707
##FIRSTY=	17.676788330078125
##MINY=	-233.5756683349609375
##MAXY=	1116.43408203125
##NPOINTS=	65536
##XYDATA=	(X++(Y..Y))
16026B3j5j4ONm2m3K7K8j0j0J1J1pok8k8j9j9K4K3K2K2k0k0j5j5j6j5K3K4KKkkm3m4L8L9L8
16007f5L8J3J2J2J2k5k6k7k6j0j1j1j0J7J6J7J7j8j7K4K5j4j3K8K9JKk0k0J3J4J4J2j7j8M
15989b8LJ2J3l0l0M1M0jkk5k6onK5K4j7j7L4L6l5l4JKk0j9j4j4K9K8j3j3n6n6%%%%N7N7J5
15969d4J5L1L2j0j0k9k9qqK1K0%%j4j3j4j4nok7k6M0M1jkQQQQL0L1j1j0J6J6k5k5m8m7K3K3
15949e5j1j1J0J1l7l6OOL8L8nmK2K3KKJ4J6k7k5RRj2j3J2J2n8n9K3K3K2K3K9K7m0m2%%M2M1
15930B5nok6k7lkllmmmmNNMNNNNMjjkjjkjkLLQRm9L7P2o6m3M2j4j4JKKJk4k5k4k4L2L3L3L3
15904a1KKm0m0j6j5K6K7J3J3J2J3onm3m3K8J11J3p0l2l2O2O1nmnmm2m2%%k9k8L7L7N3l2l7
15885g1M7K4o0qqn2n2l4N0P8pk5k4N9N9l9m0L4L4L4L3k2k2k2k2j0j0P4j0N1l3q0N%%J1J1m9
15867i6L5M5m0q9N2J13L0kjppl2l0l2l1N0M9o7o7n4Q7KLN1l4J4J4nnn3L2j0rnmM6M6k4k4M7
15847a2M6k4k2m5m5qqM4m1m1M4K5K5m0m0L4L3L4L4j6j6K6K5j5j5K6K7L9M0l1l1j7j8j7j7k0
15830c7j9K3K2NNNNK9K9m1m0m6m5lmM7M6MMj0j1j1j1JJm1m1M0M0L9L9mmm6m7o0o1L8L8J3J3
15809i6J2J3noonK5K6K5K5k7k7J5J5j9j9K4K3K5K6j6j6m0m1m2m1L0L1L0L0LKLLm7m7mmR5R5
15790F8l1l1llll%%j%k1k0k1k1J9J9k3k3P1P0%Jn7n8M1M0J7J8n1n3M6M4MLL3L4l8l7k1k1K0
15770HK1p5p6P9P9k1k0J%QRo1o1llL9M0lmJ8J8L8L9llL6L7ook3k3kjm7m5N2N2N3N2M9j20j08
15749A4j07k0k0L3L3J2J2O9P1k8k8K3K3m7m6JJk1k0m9m9P8P7RQL0L0n7n6K4K4j12N6J07K3
15732I8o3o1KLK3K4j9j7N0N1p5p5L2L1rj1klO8O8q1q0j0j1J2J3J2J2J9K1j%n7n8j6j5JJM4
15713g9M3J2J2j0rJ3J3rqp1p2K8K7M5M4k6k6jkM1M0m0m0KQ6J20k0o3o2l1l1M0L8m4m5mlk7
15695a19k7J00R9K2K2K1K2n6n6p7p7M2M2%%ppppk8k9J3J4n2n3J8J8M5M6Q7Q7m2m2m1m3k0k0
15676a12m2m1M7M7NNK5K5K5K4k3k3J9J9N0N1k0j9k2k2k1k2L5L7n5n7K0J02R4m8l5l4m2m4M4
15659hM3k6k6J3J2k8k9J2J2PPOp9n0R2N5q4oJ34N0N0J2p2k2O2l9l8m0j24kjj8O7Jq3j1P4%
15641g7jN3N2p3p4L0L1j5r9O7J52N7q4j05k1qpK8K8N4N3o7J7j0j0rqJ3J3j6j7NNL0K9q7mj
15622g6kl1N3J21k0n2L1l5l6l6M9J7J7Op8m4M1j2j2N2N1j2j3K3J08j8j03l1l0OOL9L9o3o4
15605a09L7m7K2K1J5J5k2k2o4K1J6J5k5k6Q8LJ2p2p2J3o8J7P4P4O3O3l4l4mmL7L8N1N1k9j13
15587Ao3o3J0R5L3L3mlpqL0L0L6m8m9L6n6n6o5P6L7m8K5K5N8k6n1L2Q6Kp2p2J1J1J09J09q
15569A86qp1p0r1M9R0R1Jq4o2K1J2J2n4n3k3k3M2M1L4m9r3rL9L8R1Ol2l2LNl3l4p5O5J39N6
15551A25Nq0NMm3m1l4l4LMM8l5L2L3RRl2l2OOR6J1OOO6O6m7j32j42kN3N2j0rK1K0k1k1%%m3
15531g2m3N0M9QPn7n7q9mR7J2ooN5N5P6P6m0m0KKk4k4KKn5K7J8J8J8o6m6L9K7K8n5K8j5j5
15512a8J1J0j8j9k5N9l6l6l7M8NNJ0J0k1k1JQ5J2J2J3J2k3j07j7j8O3O1l0l0r3qJ6J5M0M0
15495b9M9l3k1O2l1l1J4J5QRK5n8k7k7m4M2O4O3n1n2p8Oqqj4P1Q1lo9J6N9O0K3K3J5J5pr3
15476C6o2o3m6L9PPJ2J2N8N6j3j3m0m2k6k6Q8Mp6p6J16J16l9l8M5M6MLn8n7j5j6J7J7J7J6
15458A0J7J7n3n4J4J4N0N2J3p1J3J4l9j24l5J06N8k6l9M6k2k3k2k2M4m0QPj6j6k2O3KJPPn
15440f6nj0P5p1p0OOM3M3JJl0l0rrL5L6J4J4K5K5j7j6NMN7k7n3L0R0Orr3qrj4j4j04k0L7L7
15420i4k8k8OPM9M9QPl4l4L3L2J7J6o4J9M1M3oop5p6M7M8L1L2q5jK2K2p0o9J0R5j0j1J%l9
15401i5M6qpJ6o9j6j6RR3N0l2N6N7j8j9m3m2k1k2l1l1l1l1N9N8j3j2J1J1o3K1R8J3j0rQ5L
15383D7m8m9j%O7j6J7J7qrn8o0j6j7M6M7k4k4nnL6L7LLKLk2k1l2N3P7pp4p5j7O9O7j5P7P8
15363A43k5k6L2L2j48o3M2m3N3N1n7n8J2J2mmJ7J8mmJ3J1Mq1m9m9l2N3J1J0p5RQ4Q3J0p5P1
15345b6P0nnnoN4N4j6j7n6n5M2m1j07L3K0J9nmk7k6K0K1k3k2N2N3j9j8LMkjK6n9MJ43M4m1
15326G6p3J0j2j0k8k8ONONJ3J3N5N5RRl4l3l6l4PPm2m2J%J5J6L6L6k6k7P1P1k8k9qql9m1j9
15306g5j9J2J1n8n9j2j1J15J14J%J%N3N2j8j8n9n8J1J2m8m7k6k6L5L6qpj3j2j3j3%%P1P1m6
15288e1m5K5K6j7j6l8l8K4K3j9j8L0L0L0L1P4P5n2n1J9J9k2k3K7K7POl9m0j7j8L4L4l6l5m
15270c8mJ8J7m4m4k8k8O7j8p1P0L9L9ONJ4J3qoJKm4m5M2m2K1K1J3p3lmONNNmmO4k0N8N9L1
15249I3n3m1m1nmk5k4j9j9J1R7k2k2m6m5K5K4J%j1P5R4J0n8n8q4JP9P9llllJ9J9mq8j8j8M7
15230d3M7j4j5j4j5QQPQL9M0j2P1L9m6pr2l3J05k9j13l0l1L5L5L9L8l0l2LLKLJ3J2p7PP1P0
15211G0OOmmmmkjj4j4p8O1Q0Q1n2n3j47o4J03J7m7L7kkL5L7J14k6r4rM1M2NNl0l1l0k9k5k5
15191e1k4k5K8K8K9K7qoqpj5j5q1q0J9J03Q3lJ7J7k9l0m8m8ooL4L5l6l6N0N0K7n7QQj9j8J2
15172h1J1N4N3ppr5j2L7L7K7n6r0N1M0m5k3O1N0N1l7l6J1Rj10k7P2j3j4j5K3K3O6O7K0K0j6
15155I9r9n3n2J8J9J4J3M1m2q5jL5L5kkj1j1J0J0O3O1o3o4k4k3M8M7k7k6J6J6J8J7j04L6L6
15137c7L6K3K4o3o4OOJ0J0N0N2k5k4k4k5o5o6Q1Q1O4p5n0L5P0j4llrrL2L3m7m6J02l9k3k2
15119a8j0j1k9k8J3J3O0N9j1j1o5o7NMM3M3n6n6j7j7K6K5J4J3k9J10R6J1l2l1p3p5N2N2rj1
15101a7j0j0OOK7K7L2L2l9l8jjM1M2l7l7ONj8j7j9j8J1J0N2N3K7K7m3m3l9l7K6K7L5m9m4m4
15083f9N1M9K4K3K8n7RR3Q1kp7p7l5l4j1P2L2L2J4p0k4k4k8k8n3n3K6J10j3j4L2L4j3j3M0
15066E5m5m1M1j0j0mnM2m1l5l6m1m1N9N9J7J7RJ0l8M6nmQ9Oj4j3q6lJ3J3J9J9J0RN7k7n5n5
15047a9K8n4J0J0j0P4M1r9r5M6K0J9kjJ37lk7k7pr0j28J3O1k2j5P1oom9L7K6K6P3P4n2n3J9
15028B0J8N1N0RQo5o6k3k3k9k9J3J3qq%Jm2R8J9J9K3K3k5k4Kq1PQK1K1j9k1M5M6Q3n8p3p2
15009f8J6J7K0J9O7j7J6J6OOK0o5%Q5N1l4j28m2n8n9R3R2K4j15m9L7M3m1N3N3l9l7N3N5Nq0
14992A5l1l2kkJ14L2n2n1n2n2k2O2N7N5k2k1MLnP8P3o7j1P4J7J7n2n2Jq3o6J9l4l3mmL8L9
14973e2O2O3ppJ4J4l3l4mq7k0j9k2k1P3j0k1O3P9om6m8j1j1O9O8K7K7l6l7l5l6kkj7j8p2J3
14955a42J1R5L0n5m9L5J8J8R3R4o0n9j8j6j3j2j2j2mlKJm0M4M9l5n5K9k3k4L6L5R2m7n4n4
14937a05PPM5M5M9l5norj1K8K9m0m2m2m3NNnP9O6j8o5P5N5q6q4%J4J4o4o4J0R5Q3lj9k0J2
14918d3J1l0l1R0Q8l8j21q3N9O3k0M6M5LMr4rPQP0j3o4o5O8O6P3j2n7n7m5L9P6pMLL5L5j0
14899I4r5j09k5n4L0j8j8N7N8LLo7J9P2P1k1k1K1K1L2n2m8L6P2j2K9K9j9j9k4k4k3k4m5m5
14882a16m5m5L6L5N7N7M7M9OOl1l1J1J1j2j2r5M5Q8Ml8l7j2j2j1j2L3L2J5o9j7O5M1m3k0k0
14865d0n1L3N2N0j9j9P7pk5k5l4M8N4l1RR4n8n7M4M4j08k3M0m5p9O0J28j2k3k3j6j7J9o5m4
14847f9R7lmp1J1PPqpkll7M6L1n3n0L5K4K4L4L4J7o7k0O4n7n9R2R3j1j1k9j14L3J15K7j13
14829Cr7j4R0R0k7k6k6N7Q4jq1LK1K1PPo3o3J5J4k7k7n3n4l9J02M4m1L7L8pol3N1k0k1l6l7
14811a15P0O9%%n5n6J8J02Q4%k7k7K9j11q1MJ5J5k7N8QRJ3J3o4o5ONJ4J4N6k8R6J3j5j6n0
14793b6n1J9J9K8K7J46O1l7l6o0j43p0J4m9L5J23L7K0K0j0j0j0j0k3k3j9j8jQ3l5l3N5N7m3
14776C7m1MLo4K0OPN4N4l1l1j0rK3K3j8j8KKLKo6o8L2L1%%K1K1PPl5l5N4N4N4N4llm5m5m7
14756Fm6k5k5nmO6O5J5J6L7L7l3l3l3l3qrJ2J1KKo8o9M5M5k6k6j9j9JKK8K8M9M8k3k1jjrr
14735c0rrl1l2J2J1M9M8k0k2l5l6L5L5M5M7n2n2POOOJ9J9k2k3n7n6M2M2j7j6K6K5L4L4J3J2
14717E4PPl6l4k8k7poK5K5j8j7k4k3M7M7O0O1o6o4L7L9l2l0k4k3M7M6ppk8k7j4j3J03K0n3
14699A7n3m1M3K1o3n8K7L1L1ooJ9J8n0L4O4O5k8k8m0m2KJM1M0K4o2l6M7K1K2j08k3M7l8M2
14681b5M1q6kL2n2L7L8O5j8r3j0K2o4J1J1ooR0No8J7OPj9j9j9j8J6J6L8L8N1N2j8j9M6M6L
14663A46Mp1p1p6RM1M0K6K5k1k1J6J6K9n5J4J3k1k1L5m9j11K9L5n0K4K4KLp9OP6rm7m7l0N5
14645a11J4J5M1M0m6m6KKp0J5Q6JL0L0m5m5J5J5ook1k2r0oP4P3N3N1N0l5J3J2r3r4N7k8k2
14626i7O2R8J5k1k1nop6p8K1K0j3j3L0K9J8J8O5j9l1l2j7j6P9Q1m7m5NOj4j5j9j9M7M5M9l5
14608D9l0N5k2O2N8q4o9o7pqJ5J4n1n1n2L2Q9Q8j3P1K4K4l3l2l2l1OQQQj6j6MNM8M9m2m1p3
14589e3O6j2j1m8m7L9L9Q2j13q3N9M2M2J4J5m1M2nmm2m3Q0mo9J4k4O0J12k8o9P1Qp6KJM9M8
14571A13JJN2l4k8k9m9m9K1K0l4l5PPM0M1l0k9NNM6M7j9j9k4k5lq9L3J16O2k3j2j2opm9m8
14553c6J0J0MNO9j5PON9k6m3m3m4L9m4m5n2L3N6N5m1m2JJj1j1o4K1L1n4M1M1L3L3M3m0n0L5
14534b8K5K3K7K6L2n3k0j9M6M6nmJ0j30n6K9k7k8j2j1j2j1K6K7j5j6O8O7klJ4J3N5N5mnm7
14516H1m7n8o0J0J1J9K0k3k3N8N8j3j2o0o1J0J0L4L4L4L4K5K6m5m5lllll0l2L8L8k8k9M0M1
14498D3j8j7LLppk7k8o9o9L0K9RRL1L0k2k1j%O6O6K4K5k9k9k8k9K0K0m9n0k3k4J9J9RQRR%
14478f6JJJJ0J1J0J1l2l3J0J1L0L1RRK7K7ONj1j2J0J0j5j4q3q5j2j1L1L1K1K2J6J6K8n4QQ
14459a7K7n6j4O9rrm7m6J6J6K6n8j7O6J4J4j5j5N5N4pqm9n0M5M5QQr2qJ5J5ppppk7k6M4M4
14439a7LKo2o3l5M9O7O6K6n8m9m8o0K4L0n5L1J15O1O2l6l5j5j4q4q5O5O6L3n2O7O6m5m4Pp7
14422i4l8M7L6L6k9k9Q9MJ5J5j6j7J8o6KKMMN0l3k8l0n6n5j2j1K6K6O6j9j3j4N0M9m9m9K3
14403i6K3K2K3l7l8j6j7O5O4ooj5j5M1m3m5R6J0J2k8k9J3J4P6P7p9p7J8K0J9J9J0RJ00J5q8
14386A11q7k2k1m4m4jkL4L3j9O4O4k0j46o3J01J5l0l0J2J2J2J3K2K2K1K2L1L2o2o0k2O2O3
14369G3k2pqM0m4o4J9L6L7m3m2K2K1P9nj67L0llk8k7l1N5OPK0K1K1J9o1o1O5J48R8m3n7n8
14351D3k3k2r3r3P9P9N6k7k1k1K1K2lQ1J2p3J3J2KKm3j27K2J06M6l9q4q4kkO9O8J7J5N9N9
14333A26k0k1k6k5Op7j10L1J29J31m4m4m3m3m4m3j3j2L1L0rj0rrj5j5N6N6j5j4j5j4K9K9L0
14316fK8N4N4m5m5J1J1J1J0k0k0k0k0ooppppL5L4QRRQjjm4m3J9J7J8J8m9n0M8M8LMl9l8L9
14296A5M0klk7k6M2M3PPr1r1J0RJ5J5J8J01O3p8r7r9J9J9M3M2M1M2KJKKo4o3PPk2k2k3k2K6
14276i2K5K6K5J1RJ1J1k9k9J2J3N3N5j7j6q6q7j7j6M2M3k8k8K5K6K6K5L1L2N4l2lq6o0Q1M8
14259E8l6k2k1L0L1K6K6M3m2j11k8m2m2L4L4k8k8J05J03j18l4L7m9m7m7M6M6M0L8M0M0k3k2
14243C7Mq0jjL6L5lkL9M0l3l4l3l3L0L0n8K6%%Rp3k5k5M0M0PQj4j4L4L4qqr6r6L0L1K3K2K8
14222e4K8m6L9L3L3JKL9L8j2r6m9m9JJL7L8N8k5JJK1K1J6J6Pp6k8k9kkkjqplq7lmm5m6K2J07
14201a14L8L8k0k0mmO0k4N9O0L3n1q2N7L9L9n2n1k6k7M3M2PPl6l4%Jn6K9J12k9o4o6RR3oq8
14183h8J6J7rj0k8k9l4N1O3O3l0l0m0m0m5M0K6K7L2L2k2k2nP9N1l3q5N4R6J2K0K0l0j15k4
14166b0k6L0K8P8qm2m1r5j0L4L4J8J9k9k9J3J3K4K3LKk6k8P0j4r9M1K8K6J1J1J1J1l6l5N3
14148D3l1mll0l0l7l8O2O1%Jk1k0qqn0n0m9m8N0N1J0J1J1J1N1N2RRJ9K0kjm8m8R5R7L6j34
14129C9MNn2n2M7M5m0m2K9K8l4l4L6L4k2k3K0J8k4k5k5k5J3J4J3J3L1L1L2L2m5m3n6n5Q5q6
14111a14L2L1l5l5L5L5M6M6k4k3J1J2q6q6J3J4J3J4M8M9k2k2J3J4L4L4j3j3K9K9n6n4j3j4
14095e8O5O6q8q9P5P3n1n3L7L6l3l3K0K1jjJ%J%M3M4m9m9K6J12J7J7M7l7n9o0KKQp6k5k4r
14076h2qK6K7J1J0k4O0N0N1Mq0j32PM6M4N9k5j%L1L2K2o3o3K2POJ2J3j8j8o5J9KKlQ1K0o4
14057A8j1j1qrj9O4J4p0k9N7L6m6m7L8Pp7J8J8m7m6Q1Q0%jK1K1J1J2J7o8K0J9k7k8lll3M9
14038A8K7n5mmOPj5j4j1j0L2L1j5j6K6K7k7k5nnJ2J1J0J2n4n5J6J6j1j1P8on1n0M2M3J5J4
14019an6n6LKlQ2K5K5J0J0mmm5m6K7K7NOOO%JJ3p0%Q3l4l2qp%jM1M2K2K3r5r5mJ37R0Nj00
13998C0j6K6n7k4O0j9O6K3K2J4j26p1J5Q4Q5noO4k1m4m4r5j2M8M7j1j2j06k2Q5Q4n1n0n1n1
13981a41L9M0lkM3M3KJl3l4QQK0J9kjnnQ4%l7l7r3j1J21L8rqj9j9j9j9l6l7O3O1j3j2k6k5
13962e6n6Q5NNjkk3k3lkO8O7k7k8J5J5K1K2K1K2j4j3PQj06j05jkk0O5J7J8RJ0RJ0j1rl2l1
13942f6m5m4Q3Q1P9P8j5j4m5M0k8k9o4o3o9J6jjR4RL1L1M0m5r8M2M6l8J1J1l1l1n4L1M5M5
13925C2M3r6j8j8%%o6o5JQ5R0Oj17l3J4J3RRo0K5M1M1M6M5%%%%MLo0o2n3L1K6K6J9J9j8j8
13905e6o3K1O4k1j7j6k2k2M4M4k6k7M0M0O6j8l7l7j%L4L3o3o5k6k7M4M5JJN3l0r2pK0J04n0
13887f9m9P8oj11k6rrK8K8N4l0K5K6K0K0KLJ8J7Q3jL2n2j35NM7M6l6l7j5j6MNj7j7PPK9K8
13868b3l3l3RRJ8J7O5j9l5l6K9L0K7K9qqr9j6PQL3L2J2J2j1j1rj1K0K0K0K1nnK2K1l6M8J1
13849A22p3j0P5k1k0j7j7l8l7O3O3opm2m1Op9Q7Q7j6j6LMm2j26n3L2%jj0j0N5N5J0p5P2P0
13831D7j6j7NMKLj15l1L3L4Q0n8j4O9k2k2j0P3l8l8l7M8M7l7kkQPQ5%L3n1p7O2P7P8m0l9M
13812A33Lk6k5o8o7LLm5M0kjkkK9n7qrL0L0L0L0qpopj1j1J1J0L6L7l4l3K8L0m0M5O0N9J4p1
13792A21m7m7l5M9P9oj31m8O5k0m2M4M4l9l5M9pqm5m5PPL4n1O8O6K0K1l5l3l4l4K1K0k2k1
13774g0rql4l5R6J2oom5L9qqQRl9M5J00J00kq7j8j7J9J9p0p2%jqpppk6k7rP6M3m2J2J1J0R
13753f0jQ3M9l5k9N5j6j6j0j0J3J3k9k9RRj5r8P4P3K2K1K0o5j07k2N6N4J9J9LKJ7j23p7ON8
13735f7N8j25J6J10K6j9k0J3J1%q3l6l6LLM6M6k3k2M3M3lq7O5O3lQ3qqK3K4m7m7m6m8j3j4
13717g9P7o4k7k8J8J8J7J8mmL8L7J7J7J7J8poL6L6n7n7k1j9N9k5K3K3o4o4K9K8O3k3m4m6p
13699e7qpqN0M9R2m8n9K7J2J2n6n8J4J3J5J5k7k7N7N7r1r2L4J18K5n8m9L6j7j7M3M2Q5n5m5
13682A7L9j7j7k8l0M1M1k6k5k6k6nmKJl0N5N4k9p1p0nnl7l6OR0J30j2p4J1J5J4k2k3M5M4N8
13663D5k6j01M0M8M9M0m3n4n4j03R4j6j7O1O0J9J9pppoj8j6j2j3m8L6Q2jl5M9p3p5N4N3J1
13645B8J2k2k1J9K1k5k4J2J1J4o9jjkjp1J5jjO1k3m7R4N7k8jjO7j7q0MK1K2o1o1j1P4L8L9
13626D0M4M4p1o9p1p1J8J7N1N0O4p5QRk9N6K3o1l5J05L1n2l5M7rrL9m5k3k4P5qrqOp8l6M8
13608d3OON8k6j8k0M5M5n6n7M2M1n6n7M1M2J9K0k2k2%%l8l7k2O2J5J5k0j9N1N0m1m0KKN2N4
13589G4j7j7m0l8l9l9k4k5M7M6M2M2q3q5mnL2L2K4o0K9L0K1K1%%m9n0N0M9J4J5O6j7q8mj4
13571f4j5M2M0K4n9oP8M7M8k0j9j4j4r4j0N9k3KMk2k3kjM0M0l0k9L9M0m8m7K2K2pnJ4J5J5
13552C9J5Qj32q9J09K6K5N0l5k3k4oP7L1n3K0o3j17Q1Q5Jo4o5J2J3O0k4j2j2j2j2QR2N1l4
13535B6J0Rj8j7L1L1P9oq2q0j3P1L3n2m1m2K8K7j4j5j%k8N8J6J8m2m2lQ0Q2lp2p1k5N8k0k1
13517e1j5j5mnM8l6q9mR3R2M1m3q4jL7L6M2M3l2l2L9L9l5l5l4l5J8J7lmP1P2p8p7j4O9P6r
13498I8r9j5L0L1l0k9k5k5k9N5N9k3r8j3J1J0qP7P6qk3k3l3M9J4J3M5l9m8m7l0N4NNM3M4M2
13480A16r8o7J8K5K4L0L0l6l5l5l5qqp2O9J20L7q4q6PR1KJj5j7p0J5N5l0j9j9L1L2j1j2N0
13462dM9N5l0l4l5o5J8L9L8M5M4l0l0q2JM8l4J6J8j5j4OOL6L5l5l5L3L2l8l8n0n2K4K4Q8J73
13444B07rr5j4j5Pp8j1j3j2j2n7K9k0j9J5J5K0K1n9K7R0PK4n9j8j8L4L2l6l7L1L0MNM7l8j16
13426i1j18MMK6K5M2M2O4O2j4j4j9O5J9J8K9n5p5p5K7J11j5j6q3JO2k2J6J5o0K3o2o1n4L0
13409a49Q1Q0k5k6nnpqL5L4K7K6r6j3M0m6o1K3J4J4O7O6o6J7O0k4J4J5RRk7k6m7m8M9N1k1
13391C1k0j1j1RRk0k1k2k1l2l2rP5O8O6L1L0o1o0L7L7M7M7K9n6q6jQQR4m7l9l8m8n0M4M3N0
13372G8l5rqn7n7o3K2O5O4%%l8l9l9l9K5K4k3O2M5M5M6M5J2p2p2J3K8K8qql6l7l7l7k3k2K0
13354a37K0K5K5n1n1J03J9l2l2K0J9opP0j4rrnmmnMLjkL6m9MMl4N1M0L9K6n7j0j1lklkOPm1
13332f0M4nnK6n8NMQ8Nm9m9j3j3jjjkM9M8m9m9L3L3P4P5LKm0m0n2n0n1n2O1O0P4o6k9N5o5
13313f1o6q8mJ23L8M0L8N5N6m2m1m7m5P1j2l9m0J3p1o6P5J51O6mlQRpoj02j8P9mqqK8K9j1
13294H6j1k8k7l4M9j9j8k3k3P2j2n1L3K6n6RRK3K5JJo0o0n8Q3K0K0Q8Nk4k4J9o5j8j8J1J1
13276c8J1J1j1j1j7j6P1j4n6K9J8J8K3K3M0M0n8n9m9n0qpJ7J7mmRRl3l4L5L5qpK6K7j6j6O
13257e1OM8M8LMLLk5k6k5k6j8j8j9j8k6k5P3P3L2L2l7l7J1J0J0J1m3m4kjN7N6m0m1j9k0K3
13238e8K3L3L2l7l8K4K3K4K4opm8m9M6M4k4k4k9k9k9k9N1N2RRKKk0j9j2j1L0L1j8j8LLJ6J6
13219honl3l3L8L7M3M4K2K3ppk7k8M8M8k3k3k4k5J8J8j5j4POo6o5k4k3P0P0n6n6qpJ4J3j2
13200g6j2N8N7o9p0%JN9N8j1j2J5J4N7N7J0J0o1o0ONl6l6M2M3M3M4l4l3RQo5o5k4k3JJP2P0
13181E3J8J8k5k5j5j6K6K7o0o0J0J1k5k4J7J8qrJ3J3l1l0l1l1ppO3O4OOM7M9q2q2J6J6ppL5
13162e6L6o0n9j7J24O7j6J9J9m9m8k8k7l5l4j3j3J17J15J8J8OOj6j5lkkkRJ0MNM4m0j47pN2
13144b0l2LLK4K4m4M1L4L5j1r4l8l8N5N5j5j4l6l6J4J5p6RN3N3J38N4mj44o7J8o4P8J15L1
13126A19L0n5n5n3MMM5M7ONOOk6k6J6J6l4l4l4l4L8L6P0j5q4Jj0j0K9L0o8o9noO4O4k0k0M7
13107B5l5l0l0N9k4p1J5Q8Q7POo4o3j6j7N4N3L7L7n7n7j00j7OOk1k0k0k1M3M3K1K2N3N3m6
13090Fm4K1K0j%KKN0l5L1L0r1qO0O1J8j22k7k8j6j5J3J3rqM0L8K2o2k9N6RPOR0k8k8o3o4%
13070h3JN0l6PPK4o0L8J21l4l5n0n0O6O5J9j22l8l8MQ9k3k3K4K5k5k5Q8MP1j3Pp6n6n5j8j8
13052a68P2P2N0N0l2l2l2l2m8m7l0N5Q7LNq0L2L3j5j4J4J4p6RM4M4l6J05lq6J6J6l3M9R3R
13035A08n3n2o2K1ONJ0J0j2j2K5K4M3m2j6j4j3j4j03j9O8O8KKj6j6K1K1K9n4q6N4L1L1klM4
13016C4M5k6k6RQRRj0rn1n2R0R0l7l7N3N4m6m5j0j0J1J1l9l8l9l9J8J8k4k5J4J3J4J4%J%J
12997d7K5K4K6K5L6L6L6L6mno0K3K0j21j58j7K3K2J0J0j5j6N4N4O9O9k9l0J9J8k5k4m7m6m
12980a3nj6j6K7K5k0k0k1k0k1k2N0M9J7J6k4k5k7k7P1P1r2r2m5R6M2M2QQk6k6k7k7M1M2jj
12962iooJ6J4J0J0onk7N5J5o9m1m1K5K4O0O1J5o9L5J19J5o9q6q4k1k0l4l5m0M5N6N5J9J8o3
12944f4o2O4O3j1j3K3K5N5k8n5K8J5o8j7j7K5K4MLJ4J4p4RO9P0p9p9J4J5j3j2J00J5o2K0Q4
12926I9n6K8K8n3n2n3n3J06J05k1k1k6k7J5J5m0m0N1N3P1j3p0o9K0o4L0n4ppK4K5L6m9pP7
12909An4n6r3r3Q8Q8kQ2J9J9K9n4nmn3n2Q7Q6j2j1m7m8m8L7k0O6M9l5J%L7L7qpqqK8K9L3n1
12890D7K8K7p7p5j5j5j0r4rrN6N6K3K2P4rm0M2mmn3L1K5K5N1N1r5r4m6R4L0j11n3L0k0k0k6
12872a67N9J24M0M7l8j45mj3j3mmP8P8O1k4m6L8j4j4m5m5m5m5K3K3K3K3rqL3L3%%L2L3N1r1
12854B5j00j6QRQ3Q4n6n5j4j4J6J5J5J5j5j7K5K6OO%JPp6l5N0l8l8l3l3O7O8q8q7M6M6R3Q
12835DNONOl8M6Mq0n1n2J4J4K8K7K3J06K3K2L3n1q0p9m2m3J6J6J7J6J3J3k9k9Q5Q3l7l6j12
12817a34k7N2N2k6k6M5M5m5m5k7N7J02J8Jq3q0O1M7M5rj0m2m3m8R3k9k9j7j6N4N4O3O5m4j26
12800e2j9j8J8J9L5L4o2o3j8j7%Q5N8k5o3K1L9L7KJJ7J7J6J7q3q5J9K0r4j0k0k0R5J1m1m0
12782a69N1N2M6M5K5n8j2j2K1K0j4j6q2LK6K6J8J8k4k5l3l3O6O5M1M2n7n6l9l8j2j1P9J63
12766A16O6k0l7l8o4o3K7K6j4j4K3K5M6M6kjm3m4k8k7K4n9p8PN3N2k2k2k2k2J9J9J8J9PPr3
12747a13M7P0P1m8m6RRl3l4K5K4M0M0L7m7nnL0n4j23m0M2M2M8M6j2j2j1j2K0K1K1K0m2m1k6
12730d2k7L8m8mP9M4M4m8m8J5J5n3n5J2J2rj0M3M2l1N3K1o1n3Q8k3j09l4N0K8n7J8J8m3m3
12713a78RR3l3l3J5J5J7J8J7J8j8j8J9J9P5qk6k5r8j3RJ0K5K5M7J31l3l4J9o5l5l5J1R5l7
12696bl9L3L1L2n2r4j0O0O0j0rN4l0p1p2j7J24P5rl9M5qqqppqm3m4K6K6k2k3O7j7m9n0mQ0
12677c9KKQPj9k0m1m0M2M2n7n6R1R0M0m5jjm8m9L3L3mnl2N3K5K6l4l4L5L6j8j8m3m4P5j1l3
12657e2l3k4k5M0M1N8k5k1k1k1k1J%J5J5J4J5k4k5M5M6MMNNJ2J1rj0k3k4J8J8omm8m8poop
12637a23M8M9r8r8j4J28O2p9k3O2NNj2j2j3j2k5k5P3P4P1P2k6k7PPj4j5m7m6onqrL4L3K1K1
12619C5k1k0j1j0L0L2p9q0K0J9J5J5N7N7l2l1RJ0k6k8M3M3J5J4n6n5JKJJJ5J5J3J5k2k0k2
12601c6k1J9J9j5j4j14K6R9J5l5N0K9L0K7j14k1J19K1o3k7k7L8M0n8n9k4k4J8J8N0M9m8m8
12585h1J9J8kkmmr4rO6O6l3l3R2PL5L4l8l7%%L7m4l6l5p6RN1l4NNP0O9J0J1j6j6N4l1k6k4
12565a7o9o8KQ7R9m0p4J0JJK2K2P1j3j10k7NNN2N2JKj9j9mlm5m6M9M9k1k2m4m4M9M9Q9Nj7
12546B0j8K8K9m2m2J7J6l0l1J7o7k5O0K3K4K7K9p9p9J9J9k0k0LQ8K7K7l7l8L8L8J7J7k5k4
12529FJ7J8L4L3r3r2K0K0jjOOnP9L9m5k2k1N2q8n1n1K0K0K0K0L8L7%Jp3J0K8K7M9l6q5q7O1
12510i0O2K4K3o4J9O0k3l7l8m4m3M4M4QPj6O7O8j7klL9m5m1m0m0m1J7J01L1n3J8J7q5q6N8
12492a01N9l2N4J0J0Q2Q1N3l3j02j8l6l4n1n1K5K4j7j8onj5j5J13k9LQ6PPrqnnL8L8rj0rr
12473F3l7l6%%P1j2ppMNN2l3j9k0o6o7o3o2J20J19rj0K0o2k0O5J1J2l6l8j6j6jjm3m3M2M3
12454i7M2M2K8L0L0K9k4k5k4k5LLj7j9m3m3kjP3P1L0L0j0j1J0J0JJm1m2m6m7N2N0j8j6j8j7
12436e1J10J12j6j5l6l5n7n6OPOOR2R2l4l5J5J5k8k7jjjjl0l0J3J2ppm9n0%%P0O9n5n4j2j3
12416g6O6O4K4K3n8n7n8n8J3J3J3J4MNNMlmk5k5M8M8ONook7k7L9L7L8L9M9M9k1k1q5q5j4j5
12397f5N0N0QQm6m6K4K3p3p3K4K5J8J9J8J8OPNPJ6J6J6J6L1L1m0l9j7j6j7j6j6j7j7j6L0L1
12378a7o9o8M3M2J%J4J4J3J4m5m4kkL1L2K1K1P5r1r3P7L2L1M2M3k0k0K3K2m3m2m2m3k6k7k7
12360a30k7N8N8j2j2L3L2L4L3m7m5N1N2k8k8k7k8J1J2q3Q6J5J6K2K1p1j56q3Q7O7j7pP8k6
12343f1k5N0M9j9k1P8P8j8j7j8j8J1J0J0J1k2k2o4o4J6J7K2K1p6QL1L1l3l2L2L3O8j5k1O4
12326I4J8o8j4j5K5K5J9K0Np9p9OJ5J5J9K0J0Rj3r7l6l6Q6Q5j5j5K8K8l1l0R1Qo2K3J8o7j1
12308aj2n4n5k0O3J1J1R0Ol6M8m6m4L0K8k3k5O5O5P2o8q8q7j0rJ3R7MLP1P1N5q6n4L0j9k0
12290G6j5r8J18L5k2k2j3j2j3j2n8n9J4R9O2k2m0l9K4K6K5K6l2l2J1J0m5m6KKL0J13M8r4j16
12273f9j16N2N2Lq1J7J02K8K7l7l7J4J4N5N6JJm1m1J2J2rrp3p3r9P1M7M7j2j3M3M3K1K2K4
12255E4K4p5p4j3j3j29M1Q3Q3l3l3m1m1j0j0m8J20O7O7L0L1j2j2j2j1j2j1L1L1RJ0m3m3N5
12239F0N5k3k4ll%jp0p1J6J5J6J6j2j3j2j3N8N7m1l9JKo9o9J3J3J3J3M7M7ONNNl5l6J8J9l
12219c7kL7L5nom0m1JJJ7J8k5k5N9N9L8L8n0n0m9n0j8j7N2N3o2o3L7L6K9K9j3j3J5J3n5n7
12201a11k9k9P0P0J2J2J1J1JJj9k1N6N6j4j4l3l1QJ0K1K0%%m4m3kjl9l9L1L1N8N8L7L7q1q1
12183b0J7J5O0O0j1j1n3n2n2n2ooO5O4l4l4QQK7K6m2m4K2K2%Jp1p1N6N6k9k8J3J4N1N0QRk6
12164A0k4M5M5J2J2n9n8M4M4n4n3k9l0J3J3k4k4J9J9J9J8k3k4POM9M8o3o4OOQQj3j3M0M0K0
12145dJ8O0O0m0l9q1q2M5M4J4J3pokjk2k2m8m8N1N0j3j3N7N7L2L1o6o6M3M4KKM1M0k9l0m5
12126D0m5m5m6M7M7M5M7K4K5j8j7j4j4j3j4j9k0o1o2j1j0n3n3J26J25K8K7k1k2k2k0J8J7J8
12110C4J8opooj5j5n8n7N9N8L7L8l2l3J0J0J8J8k5k4J4J5L6L5k1k1k1k1n8n9J1J1LKLLrql0
12090i9l0m9n0K0K1J1J1N4N3j2j3L0L0RRRRRQo1o2M1M0L9M0q1q2m0l9J2J2N4N5nnm7m8k4k5
12071a96M7M6j4j3N7N7J7J9n1n3j7j6K5K5K8K8POj7j9LKJ5J4k7k8j6j5NNP1P0%%jjK0K0jj
12052A01m4m4m9m9LLm0J29L2j37J8J9N1N0l2l0l1l2Q9R0qrk9k9M2M1k1k1K0K1n2n1l0l1j3
12034g3j3N7N6M3M4q4q2m0m0N9N9j8j7j8j8P5P4L3L2k4k5k4k5ppppJ5J5J0J0j2r6n8Q3J8J8
12016Fj4j5n5n5l7M7J00J6K5K6l6l5L4L4J3J3J2J3m9m8ppL1L2nnl9M4llk2k1R6J2j05j06j2
11998a25j3qqN8N7K9n5KJqJ33N9k5j3j2j8j9k9k9J3J2L6L6onj6j6o2K1J0J2k5k6N0N1k0j03
11980f1n6Q5P0P1p8p8nP9O2k3o3o2l5N1KLP6P7k2k1k1k1p3J1N8k5j9O3J9J9K9n5j17j18Q8
11963i0Q8J1J2J3J2l6l4J7o8J3R6K2o2l5l5m0m0J9K0K0J9K7K7j6j5M4M3M0L9k6j08QQl0l1
11946f8l6M9j5j5j0rJ0J1N2N2j1j0L0L1k7k6k5k6L8L7l2l1k6k6j2P3J01l9k4k4N7N8j8j8L5
11929A06n0m0l9j2P1k6j10K6K7K1K1O9O9rj0Q2n8k2k1j8j8MR0KKo4o3k5k5J7J6L5L5L4L5j05
11911D7j03l4l4K0K1P3j1K6J12M2m3o4K0l2l3j9k1o9J6O1N9O6O5pqr2pl9M6Q3n8qpn9n8ll
11893e5r3qK4K4J19L5J5J4N7k8n1n1r8r9J9K0R0Q9J1J2J1J2J3J3n8n7PQo2K3jkq6jN8N8l5
11875e3l5k6k5N0N0k0O4mlN8N8m0m0l8l8o5K0nm%JL9L9p9NJ02J03j9j9J1J2j0j0m8m7J6J6
11857A6J7o7m2m1L9M0J9J9JKN0l5k8l0QQK1J9%jrqrrN2N3Kq2m2m3M2m3QPLKN1N0m7m7k4k4
11836a02J8J9R4R5l1l2j6j5L2n3mlqrl0l1l1l1M2M2k8k9OONOJ0J0J0J0J1J1J1J0n0n0M8M8
11818i%jp1p1M6M6K5K5o8o9N9N9K9L0l9m0qqqpL8L9l3l2k1k2k1k2j8j8K3K4N6N5J4J3j5j6
11799c6j5j6O0N9j1j1m6m6N3N2l3l1J0J0j1j1l2l2L2L1j0j1N0N0m8m8M3M5k7k5l7l6l6l7Q3
11782f8Q1J2J2m6m7nmM9M9p6p7l5l6O3O3opjjJ7J01M0j00o4K1OPL4L3L9L9p3J1L2n2j9k0J7
11763a1J7RJ0o0o1MNN2l3K1K1n4n5LLR3R%%m8m8K0J9j7O9L8j01NMj1j1N9N9j7j9L4m9n7K8
11744g0R3Qk9k8j2P2N2N1m2m2pqM0m4o0o1MNM6M5M0M1L6m9%jj0j0L3L3l3l2j44o1NQ9NNP8
11725C8P9m7m8l5l5O2O3J7J6mnn5n4M2M4pom9m8jkK5K3l4M8M3r6o3K2l4l4J0J1K8J12L2n2
11707Fm0m1K8K9m2m2N1N1PRrrK%j16N1K7K7N7N7m1m1l9m0j9j9%%R7R9J8J7k4k5l6l6POJJm1
11687a2m1n8n8O9O9k3k3M8M6K3K2k0j9K1K2K1K2o7o7k5k5PPN0M8qrk9k9NNNOK9L1m0l9L2L1
11668B7j1j1k0k2o4o4k5k4P4P5k0k0j9k0Q3Q1j7j5j4j5PPM0M1K0K0n3n1l2l1M2M0%jk9l0J2
11650c9J2LLM5M5m0m0JKrj0lmm6M0M3l9N8J43l7j21j11L0Q9Pqpl3l4LLR1RJ8J9n7n6l1l1r
11630a01j0J32J32L1n4p6Rkkl0k9l0l0k0k1o8J6N5N5j0j0O5O5l2l3K9K9N6k9o7o6jkK9K9j7
11613hj8%q4m2M2K2K2OOo1o2J3R7O3k1K5K6L4n2lmm0m1m6L8N0M8J2J2o5o6m0l9K4J08M4m2
11595d2q1LJ24M0q7q8L4L3J3J2N4N5M6M6q0q1LLLKkkk2k3l2l2L8L8k4k4mlM2M1p5RJ8J8j9
11576d6j9M4M3k5k6P3P4k5k5OPR2n0o8J6m0l9JKj5j5q0MN5N6M8N0l0j13m7m7J8J8M8M9M3M3
11558H0K8n7r8j5k6k6K2K2L3L4O9P1j4r9J9K0k8k8J4J5p8p9l2l1k9N7M5M6M7l8K6K6P2j1l8
11540A9j22l6M9R6m4m6m6l3l4L2L1L7m7k4k4M1M1L6L6opLLM0L9jq5LMK4K3K3K4l4l2l4l3M
11522h0NNNL1L2r6r5K3K2L5L4J33qk7k6m1m2k0k0K6K5K6K6L9M1lkK4K3j9j9m9m8opj1j2l2
11503a08l3N7N8p0o9N1N1P1P3j3j2L0L0L8L7q9r0J3J3k9k8J%o1o1r8M2O1O2LMj8j8ppk8k8
11485a72J02J01L2L2j9j8l9l9L2L2l8l7j2j2j2j2llllO5O5nno8o9JJK4K3O5O6J3J3n7n6j0
11467b5rJ1J2j8j8j8j8j%O9O9r5r7KKj5j4K7K8K5K6j6j7j1j1L2L1M0M0O1O1p9p8n8n8JJM4
11448g4M4j1j0l2l2J0J0j1j2J0Rl3l3J7J7J7J6K2K2O4O4l5l6n6n7J%J%j7j6K5K6K6K6j6j6
11430g0M2M2K1K1p5p7l4l4K2K3K3K2P9Q0j9j9k3k4J9J9l5l4llJ35l3o5o4k0j9N1N2J5J7mn
11413B3k4k5mmJ9J9n0n1M1M2kjP0P1k7k8qpn0m9L3L3J29m1m9n0j7j7n6n5J5J6JJK2K2rj0L9
11394c8L8l4M9KLO6O6q9q8lkkll1l1J0J1noN9N9O8j6l9m0j6j8j08k3K0K1J0J0k0O4J7J7L6
11375A4L7ook2k2J9J9o9p0n3L2R6J2ooMMMMk1k0O8j4n0n0J0J0M8l7j0j1LKm0m0N0M9k0k1J9
11356i0K0m6m6M7J31N6k9l2j16NR0jjk7N6P4j0J%K0J9L0n4p4J0k1k0j5j5K2K1J5o8k1k2J3
11338g8J4l5N1JKL3n2j7j7J9K0P6P7k1k2l0k9J1J2L2L2l9l9O4O3n2n3r9O9M4M4J0J0o1o0n2
11320g2n1J8J9O3O2l6l4KLm0m0K6K6K7K6o8o8L1L1poL5L6j9j8N1N1m7m5nmjkK0K0j4j4K9K7
11301A2L8L8l3l3k6k7J5J5n8n8M0M1nnnnj3j3L0K9n4n4J01J00j3j2j3j3n8o0j7j7k0j9N1N1
11284g0ppJ4J5M7M7NNo0o0L8L8J5J6n4n5P0O9j%m5m3N3N4M0M0n9n8l4l4RQp3p3klllL9L9K7
11264e6K7P4j0m4m6n5K9jjN3l3j5j5K7K8n7K8mlL8m6nQ1L8L9l5j19M1M1ppJ5J4N6q3n4L0o
11245d3nR7R9jj41o9J4NOm0M5J1p3q8N4J19k2k2k3POOp8j1J30k7k7m5L9P1P0N4l2l1l1L4L4
11227I2RJ0l3l3n9n9L4L4L5m7m8L7L9M1LLNMj6j7QQl5l3J8J7m6m7m7L6J1J0ooO5O4n8n8j6
11208h1j6kkM1M0j8j8N2N1L7L6j4r9m3m3ooJ1J2l7l6J31M5l3l2j6j5j1j0%Q4L6L7l7l7NOn6
11189d4n7J9J9k5O0J7o7K6K6L0n2p2J2K9L0k9k8M2M2JKJKrqrrK6K5L1L1j13l0L1J14n8n8p
11171e9P6J59P3n6n7q8q6j7j7M4M4L9M0Pp7k8l0j7j7M8M7J3p0J9J7mmp3J2P3P5J06K2o0o0
11154I4l9l8j8O5k3k4L3L4rrklklp4p5l2l3J7J6N9N8mmJ7J7K1K1k1k1NNNNq0q0j1j0MLM6M5
11133d5J7J6nnj1j0n3Q9P8nm8m7k7k7J5J6L1L0j0j1l2l2L8L8OOPOnnq3N7l2l2kjR1R2l4l4
11113C7k0j8j9j9m8m8ooM2M2K1K1l6l6l6l6K8K8QPj2j2J23J24q3N7P9o2p7p6j6j5K9K9QQJ
11095A1%m0m2k8k8ppJ0RN3N2M3M4KKn5n4l3l4M2M2n7n7K5K5m5m5OOOOK0K1K0K1L5L5N7N7o1
11076E7n9j9j8K7K7j5j4j4j4l5l5RQLMO0k4m1m2j4P1KKk7k6M4M5k9k8l4N1QQk8k9L4L4J3J3
11057b5j2j3j3j3K5K6Pp6k4O2QRJ7J7J6J8j7j5K5K6m9n1lll0N5R6J2J5J5poq3LJ9K0j4r8J9
11038d2K0k1k0R7J3ooj7j7M9l5J8J7l8M7J49Qj2j2L6m8p0P1j4j3o5o5L4L4k3k3J9J9k4k5p
11020B8P8N2l3p1J5K2K2j00r8K7K8K2K2L6m8j00M1N2N2rqn0n1n1n1K6K6O8O7M7M7k4k4l4l2
11003fl3l3j7j7p0P1J5R9M3m1o3K2N7k7lmJ0J2L2L3J1J1l4l3j2j2J1J1J1J1o3o4o5o4J7J7
10985a67Q8Q7M9N0Q7n4q1p9j9j8N5N5M1r9o6J9MNJ6J5J5J6M6M5LLm1m1m0m1N1N1p4p6RJ0L1
10967d5L0O8O9l0k9kkm5m3J%%Jl5l4O4O4rrk9l0O7O8lkn0m8k9k8M9M8OOl4l3RQN3N4J2J1m2
10947G7m2J%LLLLm7m6K4K2pqqqPQl6l5l9m0N9O0OOM8M8j0j0J1J2j7j6K5K6j5j4OOk5k5M5M5
10926A06j4j4n6n5J7J6L7L8ONo5o3k5k5J8J7L1L0L0L1m8m7ooM5M6q0q1O3O2l4l6KKKKM3M1
10907C5k8k7LMl9l9QQRQk3k3o5o5O8O8l1l0K8K7PPO3O3l5l4K5K5jjM5l9m3L9O5k0l7l6m0m0
10888i1KKO7O7n6K8O2k2q6lK2K2Q1ml1N3o4o4m4M0O2O4k4k3J9J9l6l7l0l1n2L2K7K7NOOOj8
10868Cj7K9L0k7N8J0J0p2p1n0L5M4M2k6k8K3o2k0O5k6k7k2k1J2J2J2J2l9l9MLQ2Q1j3P1j5
10851F3r9Q0Q0n5n4J5J6m3m2P4j0j6j6k2k2K9K7j3j4L3L3j5j4L0n4pqJ0J1RJ0l5l6l6l5J1
10833a15J0J7J6o2K3M7M6l8l8L3L3L4L4qpm1m2NOl9M5klM0L8Q5n5j32RL8m6k3k3M2M2j6j6
10815f3L0J13j1r4m8L7P3P4m8m8p1p2MMrP6O5O5k3j07l8M7%JNOKKm1m0P1P0k3k2k0O3K2K2
10797G4n2L4j5j4l3l4l5l4pon5L0P9P7Q8Mn2n1o3K2k2k3L7m9o9J4N2l2PQKKJ2J2J01J7m9m9
10778g2J5J6K8K8K9K9n2n0J9J8k5k6M3M5j0j1K7K6m2j27M2M2K1o1l6l6N8N8J4J6m7m8n9K6
10761a02R2Ol3l4n3L2N4N4ooJ6J5l7l8N6k6j22l7L8L7kjkjN4N4N5N5K3K3m7m8m6m6k9N5Q2
10743H5lk1k1nom1m2n2L3l6l6KLPQm8L7P9P8R0n0K9K8j3j3rqn7K7O9j5n1m9j4j4llm0m1RR3
10723a4J35N1q9q7j04k0Q8LJ3J4QPl8M4j1j3qpKKj4j4MQ7jjj5j5J2J2n5K8J4J5L7j02mlK2
10704a7K1k0k0K8K7j4j3j0j1j1j0l1l1M0L9J2J3l0l0KKj9j9j1j1L2L1M6M5K4K4m0l9JJj6j8
10686c3l9m0K0J9LML5J18N8q3j01j7OOr3M9L9M0k5k5mmLLj8j8Q8Q8l9l9PPPOk1k1k1k2L2L0
10666EL2L1l0k9k9k9%JP0P1KJo8o8n4n4J7J7L5L5L5L4LMl8l9ppppP8P9QQm0m0KKK9K9PQK1
10645A18K1k2k2m2m3k1k1K3K3K3K4K5K6K6K6nno7o7q9N1Q9Nk5k4mmo2K2k7k6L0K9m2m1P9P7
10627E8k0k0k9k9l0k9J0RK6K6J7o8M5M4P1j5rqJ9K0j10L0P8o3m5m5J2J2Q1Q3l9l8m8L4J2p1
10610b9m6L8M3M4n4n5M0m5L0K9k1O2POO8p4o4o5L1L0K9L0n6n6l5N1l3l3P1O9k3k4P4P5o2o0
10592hJ5o8j7J22mmj6j6NNJ0Rk7k7p4J0Q5JjQ4l9l9o2o3J4J3J9J04Q3kl2l2l7l6k3k3O7j7
10574b1POK7n5k8k9L8L7K3K4Op7J9J03J09l2m6m5M4M4MLo7o7M3M4pr2k4k4o8o7L9J23K3n9
10556d2m8m9J7J7J4J4KKJ16q0n4L1n6K9j3j4K1K1k1k1L0L1J%R3m6p4O8N8k6r1qM3m2L3L2k3
10538c5k4J9J9k3k4j8j9m2M2L6L7J8J8lkL2L3rj0J1J1l1l2l3l4pqqP6QOO3O4qpMMl8l9o7o8
10518h8N5k9k2O3K4j16m6L8Q0P9j2j3l3l4L7L7J6J6m2m1J%J4J3L4L5m9m7K2K1k6k7k7k7K1
10501g3K1K0K1K8K9m2m1MMMMj5j5K7K6J2J1j0j0nnJ4J5l1l2M5l8o9P2K9n4N4k9o7P5ppR9J01
10482A65n3n3p2p4j9j9N2N2j0j0L3L2j5j4l7J04M4j52RRLMl9l9k5k4J7J8KJKKJ9J9J9K0l1
10464f0l1L9L9opppL8L6L8L8l0l1rrj5j6K7K6m3m2q5q5O5O5M3M3L4L4l7l7n6n6j5j4j3j3N8
10445a01N8nnonJ1J2j0j0k4k5J8J8M0L8kkl4l5L6L5N4N4p3p2j5j5j4j5%%J%K8K7K8K6O2O1
10426A39rrjjm3m3K0J9k2k2j2j2j1j2J4J3J3J4L8L9q9q7j8j7Q1Q0kkJ9K0k5k5J7J7J3J2J3
10408A19J2j8j8j8j9l1l0RJ1J2J1J1J1l3l3QQk4k5J01J02k9k9j00r9rrrrL2L2L3L1k5k6k6
10390g6k6O4O3l9m0J7o8l2N4Q3%m5m6k4k3j9j8J1R5M7M7j0rJ2J2N2N3j8j7l6l5N4l0n9o0N
10373f1No8o9KQ6Q0o0o6J8L3L3M7M6j21J8N6k7J9K0lq8l1N4P2P0k5k5p2J2PQJ3J2l2l3l3l2
10354a35QRRRM6M7k4k3j5j5J1J2MQ8K1K0m7m7nnN1N3NNM7l7n5n4l0N4n7n8oP9L1L0o8o9K9
10335h2L0j5j5N0M9O8j7oop4Rj7j8M1M1K0K0l1l1l5M7%%%jN4l1n0L1ONl1l1m6m6k8N6P9oJ3
10316BJ3p7O2Q3n7k1j9J3J3l0l0J5R9kq6L6L7J4J4n7n5K4K4M5M5O4O4j19j19L4L5J3J4o2o1
10299c2r4j0P5j1nnR9J5l5l5L4L4j9O6j7j01r2M9J01J8q1q1L5L5l6l5NNM7M8Q4Q5Jq4L3n2
10281D4j4j5O2k2m6m4m2m2NNk5N9R5J1K9n5qqKQ5M4m1l6l6m5L8K0K0Lq1nnN1N1L1j10j4P0
10263C1Rp4k8N7k3k4j8j8jkm4m3L3L3L3L2K6K4K5K6J7J8k5k5MNNMm6m5nmLLLLN3N4J1J2k6
10242G3k6k6k6J2J3J2J3MLo5o7L2L2L1L2p5p5K4K3RJ0l3l3lklkj9j8K4K3K5K5K5K5k7k7p0
10224a27o9Q6Q7J5J5j8k0N0N2n8n6M2M0o4o5L3L4j5j4j5j5J4J3J4J3L8L8mmO3O2l7l6n2n0
10207a0J7J9KKo7o9K2K1K1K1M0M1kkj2j2o4K0j4r8N3N3poj2j2Q6Kj24m0L7L8j4P0N2q9m7L7
10188d7l9M5Qp6R7R6pol1l0J2J2LLJ3p0m0M4L3L3j4j4m6m8j04L7%%M2M2ONo3K1R1Pj5j5p3
10169h8J1P1j2L9M0m6m6m1m1j1P3K5K6j9j9L3J16RJ0n6n6m3m5L2L1k6N8N9k6m5m4rqK9K9K9
10151C9L0j5j5j5j4l6l6N7N5L3n3r3j0J4J5K0K0PQN1N1k6k6M5M4n5n4qpl2N1NNM5M5q2q1R
10133iRN7k8k5k4J2J0L4L4rrj7j7n9n9J6J5L7L6k2k4J4J4L6m7M1M2l1l0J0J1k9k9qqL5L5p
10114Gpo5o6l7M7J3R8j5j4o4o3PQk1k1M9N0M7M7k3k4K7K6K7K7k9k8P0P0p6p5k8k9j1P3K4K6
10096D7m1l9JKl3l3l8M7N6N5j4j4Q5KmQ1q2j65p2p1K9K9M4M5P1j3j3P0M4M4m9m9m6m7l2l1
10079a34Q4jNNnnmnn1n2rrL2L1L2L1L5L3qpj5j6K6K6j2j2K4K5M7l6n9o0K2K1m8m9llL9M0K4
10059b1K3m6m6P3P3K6j14K8K7k3k2J7J5K2o1K4K4J4J4M1m4rr4r5M5J40N6n5L1k2k3RRN1N1
10041A38l2l2n3n3N1N1j9j9k9k9J4J2PPQPJ7J7m8m7o8J7O8O7k4k5k3k5L3L1j07k4j5O9K7K7
10024dj0rj5O8KJn7n8l0N4J28j2l4l2q5N6P1j2PQo2K2k0k0k4O0J34pj1j2j1j51M7M7k9N4r
10006D5j0mln6n7P0O9QQl5l5MML7L8l5j75j05L5Q9Q9M6l7k6k6L8m8m4m4ppK8K8J18L2K5K4
9988H1kkl5l5L1L0Jq3m1M4nmmm%q5l7l7O9O8l0l0j3j3K9K9M3M2k1k2n1L3N5N6q0q2n8K6M3
9969i4M3L1n3j2P2O6j7o5o5N1N0R4J0L7L6o1o0p1J2K7n7nnj2j3L5n0PPM4M3k6k6j5j4J31j0
9950F5k9k8l4l5l9M4M9M7r7j3Q8Mj4j2%JM1M3nmp3J1M7M6m6m6o2o3o8J6L0K9ppK7K7K7K7K1
9931HK3L3n2j04k2lmM4M4N7q2j05k0N0N0k0k0N1N0l4l4qpk7N9j0j1K3K2K2K3j7j6k7N7Rp4
9913g2r1oN9N9K2K2K6K7OOK5K4r4rpqM0M0o8o7KLL2L0l6M7J9J9o9J4O9j5J1J2pr0K5K7j6j5
9894dRJ0k7N6j4r8J2J3m1M4pooP7J1J1m7m9j8O7O6j8l2l1%%Rp6k3k3j0P5O4O4j7j01q0ML2
9875a04L2J5J6k8k7RJ0J6o9K5J09M8l7k5k6j8j8N3N2J0J0o0o0L4L3J2J3NNl6l7j4j5j5j4j6
9857a12j6K7K7P4P4j8j9r8j4j9k0K8K7K8K7NON9k6J3R7K4K4j7j6q6q6lmk4k5K2K2k1k0J5J5
9839c0l2l3O8j6K2K1N8q2q3N8k6k7k8N7Op8kQ2L4L3qqN7k6l4M8M6r4j57p2N9O0O4O3%%%%k9
9820b9l0rqL1L1P3P3o4o5r5j2N9k6OOO2O3l1l0rP4L3n1j3j2MMOPl5l5L5L5o2o4NNL2L1p1J3
9800f3RQJ6J6k7k6J0RL0L0rqPR3M4m0q9N3l5l5J00J00k7k7Mq0k3O2l9l9K5n9j8O6rj0mmK4
9781C5K4j8j7M8M8Op9r3M6%%J0p3p3J1K5K6j2j2M2M1ooN2l1l6M6R0Mo6J9M1m4l7j21J1R5%
9762d%KKo3o3JQ6L3L2P3j2n7n7m8L6K1o4l0N6N0l4KKllO5O6nmM0M1l0l0%%m2m2l5l5l6l6L0
9742i5K9o0K4P5P4RRn4n4j2j2o1o1J4R8M0m5m8L7J34nj9j9j3j2J3p1l2l3l8l8J0RN2N1qqM0
9723h0m6R4R2j1j1j8j8j7j7M1M2nnRp4poO6O8l1l1ook6k6l4l4m4M0P0j5J2R5K1K0M2M1K3o1
9704A47q5q3lmllm5m4N4N4n8n8P0O8P7P7k1k2nnnnm9m8K2K2k6k5J5J6k5k3J7J7l4l6OPkkJ9
9684c1K0J5J7J6J6p9q1J7J8O4O2ppKKj8j9j7j8N2N3L2L1o7o8j00j01N4N5J8J8J8J8k9k8M2
9666c0M2n3n4J7J7O2O3l6l4j5j5OOl3l4L7L7MNNLm1m3N6N4PPo2o4J5J4opK4K3KLqqqqQQK9
9645eK9QRl4l2m2m2K8K9j7j6Q2Q2l6l7j4j5P5P5p9p9jkjkJ4J3J3J3l5l7L4L3JJ%Jk1k2k2k2
9625g3M5M5LLO9O9k9l0n1n1J7J9m6m7K4K4j6j6K6K5NOj6j5QPl3l4J7J8N8O0j4j4j4j4j9j9
9606cj9j9lkK9K8R8p1p6R2Qp5r7j3q8Q2J33l4n0L4J8J8l9m0L0L1M2M3JJk0k0K2K2q0q1J7J7
9588f4j3j3K9K9K1K0K2K1j9j8K2J07O2j07r6j1l2l1N0M8o0K4J1J3k1j07J1R6P9o1j7j9k3k4
9571g1m5m5K0K0jk%%k1O3J3R6R1m9j19j19k1O4L6L5jjk0j9K6J10L3n1p2J2O8j5q4q4j6O9R3
9553gR1L9L9q4%J36N1n1n2l2l3l3l2N9N9j47j46j9O5L8L9O5O7l2l2mlJ7J7llj01j01%JL8L8
9535e6M3m2N3N2j43n9J24L8rqK8K8k9k8p7QO6O4nnK4o1K9K9l4l3Q3jo0o0NMO1O1l7l7n0n2
9516h6%Q4N1N1m2m1N6N7J5J4K3K2m8m8r1q9QRP9Q0j9j8llJ8J8m1m1L0L0o4o3k1k2J9J9K0J9
9498a8j6j5j6j6jkK0K0KLM5M5JKK3K3j4j5n6n6lkJ8J8L8L9N3q8r0oPQJ5J5n6n5L8L8l2l2M2
9478g6M3k8k8L9L9L8L9o0n9N7N8N7q4l6M7Mq0J4J4k2k3o5o5qrL4L4O3O3l4l5J0J1k6k6QR2
9459@O0q1k0O4N1N1L8L9o1o0m5m4klLLj8j9l0l1rj0P6P5OOp8p9K1K0O2O1J9K0p0p0J%M2M1
9440B9n5n7ONM8M7j1j1J0J0qpm8n0J2J2J2J1K3K2k0k0k2k1k2k1O1O2l7l7klk3k3J4J4J4J4
9421g2j%NMl4N1Q7n3l4M9npl2l2n4n3P6P5ONkjkjk9k9R7R8J3J2n8n8m0m0N7N7%Jk2k1K5K4
9401F2m7m5KLM3M5n0n0qqj6j6N5N3k8k9k9l0J2J3l0l1LLM4M5M7M7k3k3j2j2j2j3k7k8M4M3
9382cL7L9lmLKLLj7j8Jj40j15K6L7L6j8j8K5K4M2M2n7n7L6L6poK2K1k0k1N2N0RRO6O6o2o1
9363F0k5k4J7J8noL7L7r3r2L4L4noonppm9m8N6N6J3J4J9K0k3k1K0K1p6p8J0J1j1j1P6P5p8
9344d8p9N0N1m9m9M6M6M4M6N0M9k1k1p9p8l7l7j2j3j2j2O7O6M5M5j0j0n2n2J4J4Q3Q5l6l6
9326E8PPmlk5k5L4L4rqj11j11j2j3K2K2k0k0k2k2J33J32L1L1m0m0n2n3J7J7jjK0K0j4j5j5
9308e1j4j3j3n4n5R5R5N2N2j4j5j5j5J4J5n7n5ONM7M8p2p3lkM0L9L9M0J5J6k7k7J6J6J6J6
9290A07k5k6k5k5j3j4j3j4J8J8J7J8J6J7J7J6q3q2J5J5k2k3jkJ12J14m2m2MMK0K1k5j08m2
9273g8R8O1O1k9l0q8q9J0RO5O4l4l3N0N0LLJ9o6l9l8MLM5M6J3J3j0r4noM1m2p9Ol3N2J05l3
9254eM9M9o6o5MNm6m6N3N2P3P4nr0LMkkklklklklm1m2m2m2%jM8l8J1J0K7K6M3M2n5n6K0K0
9233e1Q9R1onm8m8n0n2m6m7l8M6R8J3j42jJ26J25L1L0MMOp9k6k5rP5L8m6q0Mkq7kkj2P2J0
9213d2J1J0J0P9nJ%m5m5l5J05Qj32K5K6K9L0L0K9NNj6j7kkm4m3K3K2o9p0m8L6j2j1O4O3l5
9195f2l5k0k0K2K2M8M7n0n1M9M9M9M9k8k7n4L0L1L1Qp6k4j09n3Q8J19L5qpk7k6M4M3k8k9p0
9177d0P0M0m5k9l0J9J7O2p9j9O4K0o4l8M7opPPOPm3m5l9l9M9J32Pp7k0k1J2J2R5J2l1l0p1
9159h8P0L2L2RRj3j3m4m6llJ8J7J8J6rrmmj8O5J8J8l2l2L7m7n3n2o4K2J7J6O4O4L7L7l4l3
9140A5qpj2j3L5m7NNp5J0N6N4N9k6L1n2q1LJ1J2L7j02k3O1QR2Qj31lQ2j6j6P1P3PQn7K8KJ
9120A05nom8m6J5J6pr0m2m1K4K4J9J9J3J4L3n2mmJJK2K2K0K0j6j5p8PP3j3O8j6m3m4j2j3Q
9101g1RN1N1Op8o3K1j0j0M5M4p3J1ppk3k3k3k4n0L4M5M5O1k4k0O5N9k5j8j8m0l9QR2RQm7L4
9082EN7k7k5k4L9M0o5o7K3K3O5p5l8l8J8J9Q6Lk5k5J8o8o5o4K8K9J2J3rqJ6J6N8N8J6J7M3
9064G9m2K2K3k6k5LMo6o7L6L6l5l5J9J8m0J00N6N7K3K3o6o6o9J3J6J4m8n0k3k4M8M7J2J2M8
9046B7M9P6qo0n9K5K5K0K0J9o6o6J9k1j9k6N7M5m1J3J2o5o6m3M2N8N7l8j23rP5J6J7L5n0m4
9029i7m5K6K5jjR3Pm1m3j4j4rrP1J56M1r9o1P7L8m6K0K0n6n5L1L1L7m8J2J2l6l5K5K5j7j7
9011Crj0l2l1KJKJP1O9n7n6J4J3qpJ8J7k4k4j4j4QPJ3J2J2J3nnnnm2m2N7N7K3K4j9j8OOj5
8989Gj4J3J5J4J4j7j8K5K5j0rk4j07r9M2Q5Q3n1n3J8J8qqJ3J3k2k3P6P5j2j3K9L0p3p2n2n2
8971a42P4P2k4k5j1j1O0N9jjm4m2MMM6M6RRl3l3k6k6J6J6m4m4K7K6J0J1L9M0j28J2J07K3p5
8953@p5J2J3Q5Kk1k0J3J5k3k2n9K5P5qk7J13L4n1k1k2j6j00m8L7K6K6K4K3m5m6kjMLn4K9K5
8935g7K5M0L9kkJ5J4J4J4j3j3j9j8K6n8j2j1K5K5M1M1N3l2q2q2K9K8K8n4J0p5l8M7K6K6J8
8917dj24m0M4N6k8qqQQL9L9kll7l6m7L8K4o1k3k3K2J06N9N8QPj14l2R1Ol8l9k0j9K2K3nmJ7
8898d0J7l9l8L2L1PPPPlkL9L9l6l6m2M2j6j6j01j6J1J1J6J7k4k4J8J9P5P5L3L4%Jm1m2j6j5
8878ij6j6j2j2N9N8J5J6K1o4l8l7j%qqL8J22m8j31q4%kjR3RllL4L2j7j8o6J9mnM3M3l9l8L1
8858d7L2k8k8P1P0n0m9K0K0j7j8RRo2K3J2J2L1n2j00j6R9J4l2l2K7K7O2k1jJ40m9m8M4m1M9
8841H0M9q6q5PPN3l0L7L8OOJ6o8j15l2J4J4rrl6M9L8L7nnrr5N2N3k9k9J4J3k3k4J9J9O4O2
8822E8l4l4L8M0l1l1o6o6J1p3lJ39N3N4k7k7J5J5o6o7k4k5J09J08m7m5p0o9N8N7Q3Q4p1p0
8805b4J9J7k2k4J2J2N3N4l8l8L3L2mmk6k5MMj7j7L2L1N3N3l9m0LLo3o1PQj5j6N4N4k2k2k1
8786@k2j7j8j7j8K1K0K1K0k9k8QQMq0j8J22P8om8m7RRK8L0%%j3r8n9Q2P6o3k3k3L9L9L8L9
8767F4llk7k6k6k6mml0N4O3O3q2KL6m8l7l8N9N9j5r9q3%P0O9N3l1j28m5O1O1mmj4j3j4j4m
8748a08nL8L8r4r4Q5Q4pr2N5N4KKO6O6l4j19n4L0M2m4J0J0LLL4n0j4P1L0n2m1R9O3k1QQML
8729G9M9M9Mq1l2N3j%NNq8q7J5R8K9n6K5K4p9p8J7J8J2J3M6l7J0J0J6J5J6J5j8j8j9j8j6j7
8710b2j2j2m4L9J4J3N6N7J1p3k7N6jjL2n3k6k5OOJ03J05%%k1k2l5l6l6l6jjjjq2q3j2j2N9
8691a18N8J7J6jjk1k2n5n5M3M4L7L6K2o1r9M2N3l2m5M0K9K9J1J1L1L2l1l0n2n2N4N3j6j7L2
8674a8L0L2L2j6j6n7n8K2K2K2K1J9K0k3k3o9p0N7N7J2J1J2J1l4l6L5L4m9n1M7M7OOj5j5nm
8655dnnk6k5J6J7K1J9k1k1k1k1m2m2OOOONNNNJ7J7k5k5L2L1J1J0POPOK3K3j8j8onL6L6j7j7
8634A5K6K5K2K2m9m9%jj1P3L3n2l6l5rP5m3m1L0K9l4l5p3J1j5j5MMM6M7O2O3J7o8q2JrrP3
8615A2P4MLj4j4j9k0Op7l1l1M9M9POk3k4qpM1m3NMOPj5j5j2j2L6L6n1L3J04J9NOp1o9j4j5
8595g3N6N5lmL8L9J1J2l1l0p0p0K9K8mlmmj7j7o9J4Q0oM2M2K0o4j6j7J1J0N2N3m3m3j%J9J9
8575D1k4k2j9j9J7J8Lq1o0K5L6L7Q3Q4n3n3n6K6Q8Q8qr3r4j0k0k1N8N7L6L7p0o9L0K8n3n4
8558h7l2N4M3M3PPrrJ2J3j9j8o0K3n4L0N3N3L6m8oP9l6l6N9k5o2o0LMmmn1L4J5J5J5J5Q2j
8538G4NMm9m8M9l5q1N8L8L9M1m4l3l2m7L7m7m8lQ1qrj7j8RRoP7N1N1j0j0O0O0j04j03o1P9
8519IL4n0j5j5J2J1j11k7P1j4M0L9J0RJ0J0k5k6J1J1M1m1j6j6k5k5kQ2kkK9n5p7p8qP6Q0m
8501d9PPj6j5L2L2l6M7M9l6k6k7m0m1R6m4n0R1O9j5j03k0P6P5L9L9m5m5p6QJ1p4k1k1K2K1
8483g9%Jl3l2J0J0J8J8P1j3o0K6k3k2k0O5J07K2jjopo1o3O8J51m4j28p6p6J3J3n7n8J47J46
8466B6rqQ5Q5m2m2n9n8L9M0o1o3L7L5m7m8N0N0l8l8L2L2RJ0l7M6L3L4p9No1o2P1p1pP7k1k2
8447g7L7L6j1j1R4Rj8j8k9j13QR3K5n8J5J5poJ4J4O4O4o3o3m4m5J05K2k6N8NNn9n7J1J1N3
8429E3N4J1J0k7k8L8L7J5o9l2N2mq9j4j4k1k1K2K1j7j8k2k3N8k7k7N8J2J1J6J8LMMMm3m1n2
8410h8Q9MNR9m3l8M6n3n1J0J0N7k7nnj0j1o7o7O5O6rP5j3j4L1L1j2j2m3m2k3k2k8k8L7L7O9
8392B0j6l7l8j4j5j4j5K6K5O7O7p2p2n9Q3J36N3m5m6j7j7m3M1K8K9K8K9L0n5o0K5L8m6m1M4
8375D7M1M1Jq4n7K6k5k6qqJ5R8%Jm2M2k4k5o5J8K7K6l7l8%%k1k1%%K3J07NMn4n6j1P3jjP8
8355F9ok9k8J00J01n4n4j7j7l3l2m2M2L0L1Mp9m3M1P5rk6k5N4N4j5j6o2o0l9M6lmj3j4j2P3
8337a2N6k7q5jM4M4k2k3L4j04k1k0M1M1mmL8L7n9o0J1J1K4K4K0J8K4n9r8M4Q6KRJ0O6j9m1
8318B5m1M3M4k7k7j4j3L7m5l7M7j1j1M6l6l8M8JKN4l0q5q6k2k1O3O2M5m0p7PN4N3J3J2qqJ8
8300cJ8k3k3m2m2m7L8L7L8M2M2J%ONn1L1n7n8M7M6MMj3j5j5j4K1K1P8o2j11j12POO8O7K5K5
8281a1m4m4kjj2j2N9N9JJm2m1j2j2J0RO4O2l4l5ooL7L6k6k6m7m8l1l1R0R0M0m2j7j7L3L2l7
8262a3l7L0L0j0j2L1L1l9l7j5j6L8m6k8N8M5M7J5J5R4m6n6n5n0R0K3o1m2m2p5RO1O0m0m0k2
8244a05O2N2l2o9J5N7N7O2O3k6k5k6k6k7k7p3J0k8k9R4J0o2o1L2L2P7P9K8n7p2p3M9M7k7k9
8227d8O9P0l7l7l6l6P2P4K2o2L3L4K7K8o1o2j9k0%%%JK9K9j3j3n4n5l2N2JJPOk8k8J4J5mn
8207f6L8L8k0k0K3K1L7L7M3m3j02j04M9J33P3j2k9l0k3k3k8k8L9m4j55M2Q7Kk6J14N8q1MN
8191Ik9k9M0M0J5J5n6n4j7j6N3N3J8J8n3n2L8L6L7L7k4k5j9j9q1LK5K6j5j6j6j5L9L8j06k3
8173a25K9K9j9O6K5n7n3L2K5K6K4K6Lq1j7O7K3o0j4P0M7M6j9j9o2o1k0j9M9M8K6n7K4K5r7
8156g0j3R9J01m5m4m5L7rrO0O1r0q8j7O8k2k2l5l4Q9Mj05k0l7l6P5rR1Pj2P2O3O2m5m4K6K6
8138I0o2o1QQL0L1j2j1k9k9PQL5m7m8L6lmM3M3l0k9l1l0L0K9m1m1llL3L4L4n0r3qO6O6JJM8
8118A6M9m9m9K9K8J51Rk9k9r4rO4p7o0K3j4j4O0O1o5o5L4L2j5j6m3M3N3N5M0j01j0rKKp6p7
8100a50ppJ3J3O1O1k9N5P7pj4j4j4j4k2O3N8q3p1J3N9O1r5rJ2J3k7k7l8M7N4k9m6m7J7J7m
8082f0mK0K1M1M1j2j2n3n4M0M0Q9Mm7m7k9l1l8l8O0O1nmmnJ5J3k7k8LMJ01J02opk7k8KKm1
8062E2m0n2n4j0j1J10J10J2J1j9k0N0N1j29j29K6K6J5J5k6k7qqL4L4j6j6n9n9J3J4Q3Q3k2
8046C4k1K0K0O2O2J9j21k4O1l8l8k1k0k0k1jkM1M0n2n3n3n3N4N4J1J1n9o0L9L9P8P7PPJ2J2
8027A03l0l1m2m2j%J9J9k3k4J5J4ppj7j8M4M4Q0o0j8j8K5J10K3j19q8N1N3l1l6l6k1k1L2L1
8010b7j0j1M3M2q2q4J1J2K2o3k2O3l3l2j%l3N2L3n2k5N9M6M5RQK1K0M2M3j9j9LKRJ0J4p0o2
7991c6o3j7O8o4o3R1R0N4l1j04j04k2O2M2m3L1L1M6M6M7M7jjk3j07o5J9J6J6k1k1J0J1M8M6
7974C5l4j19q0O0L8L8p6QM8l7M3M2QR1K8n8o2K2K1o2m3M2K7K5Lq1L7L6ooK9L1M0m5j8j8k9
7956b2l1K1J05kjl9l7lkm5m4QRLLK7n7N6N5M3m1K7K7J8J7%q5m8L7j7j7P4P5K3o1k3k2opk3
7936ek5O4j9q7q8Q5Q4K6n7q4J12P5j0k0k0m1m1JJk6k7M4M4l2l2J0J1j2j3K5K5L4m9n0L5N3
7918iN3j2j2QPQPO4O3J6J6rr4o7o6j6j6MNoo%jl1N3M7M8p0p2jjK0K0N4k9q9N2L3L1P9oK4o1
7897C8q0LqqL6L4l4l5L8L7M3M4j08k3K3K1k6j11O8O7l6M6NNk4N9J2J2o1o1RQO2O2o4o3m6m5
7879a01P3j2l1l2OOP5P4k4k4j6j8OQ9l8l6l2l2N2N2m5m6J1J1N8k6j0j1PR0M0L9n7j41o4K0
7861h7n4n4N3N2L2L1L1L1l8l9k8k8J4J4mlk5k5M5M4K3K2kkm3m4N9N8l8m0k7k6L5L6N7q2q7
7843a39N3N4l1j1j1p0J6J0J0K2K3P4qk6N9N9k6n1L3K8n6J6J7j0j0q4q5O9P0PPQP%%j%j0j0
7824Crj0K5K6MNp4p5k9N5Q4%m1M1O8j7ppj3j3l3l5L4L2rpoor6j1LKP3P1N5k9n3n1j9j9o5J33
7803b0R1Pllm9m8n4L0o2o3O9P0K0J9M2M1m4m3n4L0O5j9rrRJ0n6n6K4J07j0j0j0j1J1J1m4m5
7785f6klk1k1P4j0m7L9OPj0rJ2J2j1j1n8K7P4P3j9j9k9l1l1l0K6K5K6K6j0j0L1L3n1n1rrN3
7766b4N2j7j7J1J1K1K0j40jL9m7L6L6L0L1j3j3l3l4O2O3pr1j01L9K5o1J5J5l3l3L6L7ooNM
7748h9NNk2k1k2k1L3L3l7l8M7M7O1k3l9J00K3o2j1j2K6K5k5k6J1J1J2p3j25J6O5O6k5k4M3
7731f6M4JJj3j3K9K8k0k1K2K0K9L0m2m0K3K5K4K4o4o3k1k2nor0N0P2j3M4M3M3M3%Jn4n2j2
7712b1j1L9M0J9J8j4j3q4q4K6K6M7M7j1j0L2L2lklkj5j5j4j5l0l1J2J1M5M6K3o2m8n0L8L8
7694Apr2PR1l7l8O6O6l6l5JJK3o0K9K8J9K0M6l8ppj3j2L2L2n2L2r7j4L8L6L2n2L8L7p1o9K2
7675d0K3L9m3m9L5L5n0J2J2m3R7P1j3j33m9N3N2K2K1K2K1K8K7L2n2o7o6l0l0L6L4oonnm2m2
7657i9m3M1J7J00L9L9k7k6j5j4j3j4j4j5MQ7Rp4k8k8M0m5K6J10RQn6n6N1N2j9j9k9l0k9l0
7639i1M7M6l2j17J1J2P6P6N1N2J0Ro9p0JJM8M9p8p7pqJ4J3L2L1L1L2n4n4M4M4nmnmj1j0J0
7620D4J1P6P7p8p9k7k7opj5j5j4j5M6M6k3k4NNl7l7L6L6poo6o7MNj0rO1O1onL6L5n6n8j6j5
7600a41M0M0M0L9k8k9J4J4J7J8L9L9p9p8n9n8K9K8P0P0l6l7L4L3M2M2n7n6popoQRl4l4K1K1
7581d5k1k1n3n4J02J02k1k1K1K1j3j3j3j3l9l8L2L2QQm5M0K3o2j0rj0j0nno9J6L8L9K2K1O4
7563aO3l2l1MMN5l0J7J8k5k6m0m2q0MQ3Q3KLr5r6N2N2N8k8j6j7P5P7KLo8o7l7l7L4L4J9J9
7544gn6L0O0k4LQ7k8k8nQ0M3m2o0n8L2L4o4o6j2j3J8o5m4M0K5K4R2Pm3m4L3L4L2L3m0l8k9
7526e9J12J4j25k1O4O4k0rj0K5K4L0n5m1m1n2L3K2K3j5j4NOk2O3J1J1q6q8M8l7l7M7J2J2J8
7509h8J7K0J9M5l7m4m4M9N0k0k1P9o0L0K9%jj7j7L4m9m0M4N8k4k6k6l6M8M5M7p4p5Q4Q3m3
7491C9m2mnJ6J6K3K2k0k0rrmq8K9K8PQm2M3O5O6m2m2K9K9l0k9K2K1j39JK0K1J7J7J7J8l0l0
7472a1J1J2%%k0k2K6K4K5K6q6q7M8J32l4l4L6L7M1m3j1j1k8N7M2m4r2qk4k4Q2jn1L2K1j19
7454i8j1P2L9M0K7n7k3O0l4l3K0K2K7n7n0n1J5J4J0RN2N0n8n9m2M3K5o0L6L6K9K7j3j3k4k3
7437e3R3J0rrL9m5j28m3PQK6J09K1K1m7m6P1j3kjp6p7j2j1k7k7J8J03N0N0M6l8l2l3M5M5k
7419C1kL5m9m3m4PPj4j4K5K6MMK9L1j2j2M5M4q2q1J8J8n3n2L8L8KJr9j5J41N4K3K2or0m1m2
7400a08n7K7R8J3nnK0J9k1k3L5L3l6l6j7j7j6j7J0J0J0J0k1k0k1k0NOK6K6RQN6N5r2qn5n6
7381a75L1L0N7k8J%m2m1L3J18n6n6M9N0N3k9k6k6Q5Kl1l2m7L7L0n3m9L6K6K6n9K6N8N6q5q7
7363a18m3M1M2m3k1k1J3R7J24p2J%J3J4J07J07L3n1m6m5n2n1o5J9N5q5o4K0j2P2J19p7m7m9
7347h5N8k7K9K8O6O6L6L6q6q6J1R7k2k1j3j3o6J9nq8NOM1M1n7n7jjM1M2k6k5M5M4kko7o8m2
7328a49M2L7L7n4n3J8J7O1O0J8J9L5L6O2k3l6l7m2m1j3j3Q5Q5POm4m4L3j08M2M1m3m3M6l8
7311Fl2l3m4M1J7J7m9m8L8L7rj0L9m6M4M4nomnMMRJ0j03j8Q0nj9j9J21L7m8m7m8m9m6L9N6
7291e0N5%q4ONOPPOj6j6L6m8o4K0L8L8j9j9K3K3jjo5P6O8j5n7n8L4L4l6l6j7j7N4N3O6O6N3
7272A55q9q8mr7M3M7M5J9J8o9J5Q8n2POm4m3K4K4o5K0qppP6n3n5P7P7P6P6j02j02q5kN0M8
7254A9L0K9j3j3k5k4k9l0O5j9o6J7N2l4n1n1K5K4P7ql2N3N1l2p1J3lkJ5o9K1K1l8l9Q8Q7k6
7236A2k6J5J6n3n4j1j1P1P0m5L7M4M3l0j14J0J1NNj3j3o0K5N9N9j1j1N6k9p1J4j2j3L5L5j8
7218B7j8j7j8j3j4K9K8M7M7L3j08o1K2N5k9k1k2O2k2l4l5K4K5J8o5j9j8K2K2K2K2N3N4j7j7
7201F4o7o9KKM9M7n4n6O3k2j7j6M1M1jjk2k3j4j4n2Q8M5M6N6k9n2n0l6l5j8O7N6k6j7j7k6
7183f7k6k0k1nP9j1j0j4j3K9L0k4k4M7M7k5k5K3K3k7N8N2q7m8L7K2K2j3j3N6N7MLMLj08j08
7165i3o2K2J32M7m6L9n4n5K2K1l6l7L4L5MMMNkjM6l7o2o1m3M1K4K4m1m1k3k3M7M7o4o3L1n3
7146b68L3J17K2K2N1M9N0N1q6q6l5N0J5J5k2k2rj0rj0K2K2O8j5j4j4K7n5K2K0K7n6l7M7J12
7129I4K8m6m7rrj2j2m6m7p6O5P5j0J3J2QPNNJ0p3l5l5Q6Q5QQQQl9l8q1q1N1N1K8n6QQlkM7
7109c9l7k6k7o6J9J3J3l7l8NNR9R9P6rk8k7l4l3k0k1k0k0J9K0K0J9k8k8O6O5O0k3o5J8n8n9
7090a27J7J7QRN0N0j2j2j1j2N4N4L2n4J7J6l1l1m2m2K8K7J0J1k6k6RR3K3o1J1J2l2l0mP9n
7072F9nn4K9j2j3p3J0NNJ2J1J1J0klpqK6n8j5j6R5J1o1P7K6K5l6l6PPm0M3RRJ5J5l4l4q1L
7052e8jkjkP0j2qqJ8J7J8J9l1l1m1M3N2l1m2m4pP8P7pn1m9o7J8N5l0J9J8R5J1KQ7Mj37nno9
7032c8J3O4O5K6K7n3n3Q3n8j84m4M6M6J7J8K3J07l4l3r9j5L7L6k8k8M7M7l2N2NML4L4o5o5
7015BjjM1M2J0J0j06k3l1l0K7n7K1J04Pp7n0L6j8j8O0N9j0j0NNNNK6K6p1p3j1j1J0RP8P8L5
6996A03L6o0o0j7j7j8j8K5K5l4l3M2M2l9M3K4o0o1o2L3L2N4N4j19l5m1m1POO0N9O9j5k8N5
6979A1j7j8j7j6N3l3l0l0L0L0N8k4m7m8J2J1n7K8M3M3J%L8m5m6L9M2M3k3k2K7K7m4m2J3J2
6961BpqP2P3m8m9p2J2N3k9llqqL7L7N2r0m7L5KJN9N9L6m9k7k8RJ0n0m8m9n0L4L4N5N5L0L1
6942A15J4p2j21l8QQM2M2N1l3n9K4R1m8KKj8O8L1n2%%l5l3L9J24k8j13k2k3N3l0J6J7lkl8
6924b1m0o6J7J3J3j9j8k3O1lkM5M4lnO0O1kq5o4K0rrJ8J7L8L9mmo5o4r9r9J9J60Q0lM6l6j5
6904gj5O1O1l7l7j2j1L6m8j6j6k2k2onl3N3L3L3lmm0m1NR0K3o0O2O3j9j8j8j8J6J5J6J5L6
6886A10L6ook2k1k1k1k3k3k2k2M1M1k9k8mnrj0O1k2j7j8l9l8K6K7L4n0n0L5M7M8J0J1J3J2
6867D6k4k3o1K5j8j8k2O3k7k6PQPQl7l6q4%Q9Q8K0o5j2P2K4K5r7j4Q4%k3k3l4N0L1L1M3m3
6849C4l5l6q4N8N7k7L0K8j6j5j1j1m8L7L2L0K9K9j3j3k4k4l6M5M8r2j20P8M2M1Rp4n2L3k1
6832i2k0K9K8K9K7qrj0ro4o3J6J00L6L5M7l8rrn5n7J1J1J0J1LLMLOPo4o4J8J7O0O0j%m2m3
6812h6K0K0k2k3j6j7K5K5KJm0m1J10J09j7j7jjjjk1k0K0K1N7N8m2m1k7k7J5J5m3m5K6K5k2
6794b2k1k2k2K0K0J9K0l7l8l7l8Q4Q3J4J4j4j4j2j4L0L1L0L1p8p8p8p9P5P4P4P4m2m2m1m1
6776g7L5L6L5L5M0L9l1l2k6k6J6J5J4J3J8J9k0O5Lj38o2K2j05j06O4O3pqL9L8J09J09kjm4
6759A42m4j4j4k0j9Qp6qqm1m0Q6Q5ppp7p7j5j4PON4N5j7j6OOM9M7j2j3j2j2K4K4K5K4KJp4
6740A4p3qr3q2N8P5P4L6m6n2L3K7K8l4N0MLm0m2JJk4k5l5N0J6o9PR2L0K9npK3K4P1j3rj0n7
6720B2n6K9K7L9m6o8J5L2L2L1L0l9m0L5L4q2Jj7j6n4n3J2J2N5N5m4m5N0M9O6j7j15l2Q1Q0
6703F3J6J6ONl7l7L0L0o5K0N6k8o8o8j4P1O9j4m6m5mq8n1n1P0P1K4K5R3QK3K2%q5l4M8L9L8
6685A08n1n1o0K2O7j6n3L1QRk7k7J3J4n5K9L6L4P7o3k9k7L2L3m4m2MLk3O0O2k4l6l6K2K4M5
6666F9m0N0N0m2m2o7J6M6M6p4p4K4K4m6m6K6K6j7j6L6L6J7o5j1P3jjn7n6M2M2j0rr9j4L8L7
6648h9M3M3k5k5l1N4MML5m8l6l7K8K9L0K9n9K4N0N2L4n1%%n2L2K0K0K5K5pom9m9K1K2k1k0
6630A9J6J6n3n4kjJ24J25J7J6n4n4n4n5l3l4ooJ4J5P0P0%%l5l5j4j3qrL4L4m2m0K9K9J0J0
6611D6l2l1n7n7M2M2P1P2k6N8M8r2p8p7K3K3JKm7m7N1N2k0j9N0N0k6k5k6k5M8M7k2k1qpJ3
6593dJ3L6L6opqqk9k8j4j3j4j3N3N1m5m6PQK8K7m6m7m6m7Q0Q0RJ0m7m8k6k7KKM4M4j4j5OP
6573e5NNm8L7L6m8p5O7qpm6L9j5j5J7J7J0R3k3k4K7K7Mp9m4m5ppL7L7J6J6J8J9p2p1m4R7O0
6554d9N9L3L2J5p0l8M5O2k2RRo7o6M8M7M9l7N3l2n6n4J2R6j7j6p5J0L0L2L4L4J1p4n1n1oP8
6536A7J2J1l1l0L4n0j8j9l1N3ONN7N8o9o8j2j2RRM2M2M9l7j8j7L7L8L9j01k6N6K7K8j0j0k0
6518E0k0o1o3l4l3L6L7j5j6N4l2QQm0l9J0J1J0J1PQQQj9k0j9j9N6N7J4J4m1m1p8O3L2L2k9
6499h5l0jjN2l3j06k2J13k9n9Q2Q7Q6K2o2j8k0R3Rp0o9K2K1K1K1j4j3N0N1O6j9q9mK0K1j7
6482G6j7l6l6K7K8L9m6n1L2K2o2j0j0mnmnJ7J7J6J6jjrj0O8p2m1M4O2O3l1l0J9K0p9p8J7J6
6462c9N9N9rrp8p9qqM5m0kQ2K8K9r1r1J2J3j8O7J9K0L9L8l1l1m2m2RR4jkMML2L3rrj09j09
6443a71M5M6M3M2J%kkkjm2m2K9K9k5k4J7J8LLo8o8K9K9K8K9L3L2o5o5KKM5M4K0J9O2O2K3K2
6423A80p6p7K0K0K0J9l5l5PQl8l7L2L3n9n9O7O6k0k1k0k0j8j8j8j8J8J7J7J8J1J2J1J1k7k8
6406c7k8k8K8K9m2m2Q8Q8j0j1pqppk6k7J5J6NMNMj1j1j1j1l7l7OOJ4J4J5J4NOl7l7KJlmJ1
6385a03p5M4M3M4M3KJk6k5k6k6L7L7P9P9j5j4n7n5MMl3l3j0P4P4j0k6k5p1p3K6K6P4P3o7J6
6367A0R1n1k0k0k8k9K4K3j02j03K3K4K3K3K0K0K0K0P4P5K4o1l5l5l9m0L2L3L2L3J9J8j8j8
6350F2n2L3n6n7NMNNJ7J8J6J8m5m6P6ok4O0R8J3o4o5l2l2or1k0O5R6R5L5j06j36MR1Oqqj3
6331d5j3J3J2J3J3MLl3l3n1L5Q1ln4L1O4p4n6Q6P5o4kkj0j1PQo4o3J8J8O5j9J6J6l1l1J6J6
6312d9k6k6j7j6o4K1Q7Q8j5r9K4K4J8J9L0K9ppm8L5j01j7M2M2J26j5j12j14O1O1ppppk2k1
6294i7k8k7N1l3J4J4L1L0l9m0L5L4L0K9M6l8l7M5K5K4L0K9j30j31k4O1Q4Q3J0p5LLklj5j6
6277b4j7j6j9j8N2N1J6J7n3n4K0K0J5J3K6n9j1j2k1k0O9j5M2M4L3L4J0p5o8J5o2K2R8J3k2
6260D4k2R6J1j04k0K6n8n6Q3O9j6n1n1M2M1m4m5K5K5l4l3l4l4l0k9O4O3P9n%JlkmlK5K6j6
6241B6j6j7j8n1n2n6Q5R5J0jjRRN3l1k9j14m5L9O0k4o4K1P2P1l2N0N0r2q6N3M8l4O3k1k1k0
6223a1K4K4l7l6p5O5Q3%m6R3M7r5j9j9k8k8%JJJMMmnR9m2l1l3l2l3J0J1nnn8K7Q6JJ2J2k8
6203f5k9M3M2k7k7m9m8Q7Q7l8l9l5l5m5L9P2j1m9L5J6J6k6k6O3k2k7N7J5o9N4N2J2J1m0M2
6186C6L9m7k9l1l1N3K6K6RQK9L0K7K6m3m4j4j4rqj5P0k1k0MMRp5o7o7K7K6N5N4j5j5qqrqO
6166c4OOPj8j8l9l9M5M5k6k5M5M5K3K4l1k9J1J1k2k3k2k3J8J8L9L8l0k8j5O8M3r7j8O4o3o5
6148a09J2J1QQLQ6M9M9O3p9jjn2n1k8k8k9k8OOP1P1K8n7n0n1m1m0N8N9O9P1l7l7Q7n5j8j7
6129FqrrrJ0RJ0RLMo6o7J2J3J2J3J8J9J9J7l1l2l2l2klL9M0mmmlN9N7J7J7k2k1o2o4K1K0K0
6108b0K0r6r7N8N9lkM0M0J4J5k7k7J6J4k7k7N5N5p1p1j3j4j3j4N0N0M9N0j7j7j7j6m0m0l9
6090a23m0l0l0R7R7kjkjm9n0N0N0J8J7J9J8LMl9l8N4N5m3m3m9m9N0N0K1K1N9q3m4m4J7J7j8
6072f1j7L5m9r6j2O3O3m0m0M9l4K1K2J6J7J3J2J3J3QOq6mO6j8qqJ2J2J2J2k8k9M3M1rro1K2
6053c8N2l1p8p8J22J21nnKJm2m0j4j5n7n7nnJ8J02K5K5L4m8j1j2N3N3p4p5K4K4N6N8Pp8MM
6034A7P8o3k6k6O2O3J1J0NNl5j19p8Pj2j2L5L5J7J8O4k0k0k0J6J6m9n0K0K0k9k8K3J06j1j0
6016B0nok1k3%Q3L9L9L9L9O1k3m7m6p6p4j1j0L6m7j49rN2N3rj0M8M8M2M2O8j8j2j1K1K2m9
5998I6m9%JmnQ5%r9j4j8k0K8K8%jM2M2k3k2k2k2rrL3L3j3j4j8O5QQl0k9o0o0l8M7m1m2j3P2
5978h7N9N7O9j5k1k2k7k6M4M5j28m5K0K1K5K6K5K6m9m9N6k6J6J4P2j3j20K0M4l8J7J5J5J4
5962C4k8k7%%%%M3M4m2m1j37O1J91o3n5n7N4N3K4K3j8j9k8k7k9k8J3J2J3J2K5K6j7j6pqqq
5943c5m9m9ppP3P2K0o2l2l1l2l2%Q5L7L7%jm2m3J1J1k6k6L2J15Q3n8q6lO2O3K9n4j3j3M3m3
5925B9NNm1m2K8K8K7K8K2K2j3r8n5n5N9k6j5j4r5j0R8R7J6J4J6J6MMJ8o7q1N9M3M5J7J7l6
5906F9M9L0n5p2p1J0J0l2l3N1M9L3n1k1O2l1l1L1L1L2L1j3j3L4n0n9o0o5o5L0L1P3P3k0k0
5889c3k0k1K1K1j7j6j7O8J9K1j2j2J4o9MNL6L5j0r4j27J5N4N5ppJ7J8Q5Kj4j4o2o2j6j5K7
5871a28K6O8O6KLj4P0m2m3o1K2J7J5k8k9K7n8m9R2P0o9r1oM5J29K9K9rqm4m3M8N0j2r5j07
5854a28L5M9M8L7L6p7p7l5l5M4M3K2K2j6j7NMQPl4l5rrO1O1oml1N2LLo1o2L7L7nnm1m1j9k0
5834a53O3O2pqm3m2j%L1L1o3o2M6J32Q8Mr3r3ooO2k3m4M1N8N7l5l5J7J7N8N9q5q4o3K3J3J4
5815g0P0j2m4M0j2j3k5k4m6m5M1M2p7QJ00R9Q6n6l0l1j7j8J6J5M6l7j00j6L0L0j7j7NMn5n6
5797a86R0OMMJ9K0K1K2MOm7L7L7m7J4J4l7l9J4p1k3k3L1L2N8k7J8J8l0l0J3J3O1k4qrn0n1
5779a46l1N3OOK0K1k8N8k3k2J2J3j6J24O0q1l6M6rj0MMLMl2l2j1j1M8M6n0n1k9k9M2M2JJJ
5760c2JK5K4K4K5qqqqP6P7n0n0n3n2noNQ8O6j04qrq9r0O1O1O0O1k0k0k0j9m1m0K9L0j5j5j5
5740g2j5J4J4J4J4L0L0j3j2M5M4LKp1o9K7K7j5j6j6j7J2J2J2J2m5m5K6K5l6l6L5L4%j%%LM
5721d0O0k2j13N6P2j1rj0N4N6nnm8m6JJJKj2j1k7N6O9r9m8L7ppjkl9l8L1L2P4P5n2n1L6L7
5702D7L7L7o1o0j8j9p7p8P2P3Qp6K2J06j5j7j1j1RQN6k9o5o6jjJ7J7l9M5P4o8l0N4K3K4j4
5683b7j4L1L0o6o8LLl9m0M7M7Q9Q9o7o6MMj3j3N7N7OPN9k5j37n4K1K1K6K6K6K6j3j4n4n6p
5665i4pL5L5n0m9P7P7l7l7NNK4K2K3K4l1l1J0J1j2j4o1K3N0M9m4m2j7j7OQ9m0m1q3Jj5j4k3
5646a93O1N4q7kkk6k6M5M4kkr3pP7P7j7j6P1P0N3l2r9j5P6ok7k8L3L1lq7j7O8J2J2N8O0l7
5628G8l6ONn5n7K2j18qrN7J41oq9QR2R4J0o5o5K1K1l2N2M2m3p9Nrj0mmN6N7J5J4J9K0p1p1
5609Dp4O6K8K9j%jjj5j6j5j5k5k5k6k5NNl8J03J18L4l7l7J0J0J0J0k9k9J4J3k3k4k2k4O2O4
5590H3O9j6o8o8kkL1L1nnm8L4P7pj8j8M7M7l6l6l6l5K1K1J5J6N8k7j33j34L7L7l4l4J2J1l6
5572a51M8O8O8n2n4M8M6k2k4QQQPM7M8k3k3n6n7J3J4n3n2J8J8J4J5J5J4j0j0O1N9l8l7l8l8
5554i3L5L5l5l5M3M4KKj1j1j1j0J7J8J7J7j0rrj0K8K9j4j4l5l5l6l6J2J2J1J2j7j8N4N3j1
5536a9j1j0j1k0j9l4J07L5m9m1M4l0l0k5k5p1p1K7K7L9L9lmM6M5LMlkM1L9L9L8lmo3o3k1J19
5517F0P6qn1n0j0j0rj0j0j0rj0n9n8j7J24J30M6k7j12m1M4L2L3%%M8l7k7k6J6o8k8k8M2M3
5499b1m5M0P3j2O0q2j28J2MLN4N4k2k3K0J9oopoMMRQk9N3N5l1j0j1K2K1l0j15L7L5o1K4M5
5480A1M6j2j1m7m9k3O2O0k3j7j9l5N0K4n9J1R4L8m8l7l6l3l3O6O4k1k2K0K1m7m9l9m0n9Q2
5463a10N0l4O4O4j2j1j1j0r1N0P3P5L9j58K0J8PPJ4J3k8k9k1k2mQ0J4o9rqj01M0K5K6L7m7
5445e9j0P3J5o9j6j7L0L1j3j2L8L7n4n5o2K2J8J7M6M5k4k5mmL2L2J04J8o0o1oon2n4J18L5
5428D8k2k2O4k1o6o7k7N8J21L8nq9r4j1O0N8n6n7j0P4k4j08M4M5Q1Q1l0l0O5j9o6K0k9k7m0
5411f3M6M4l9o4o4n1L3J25L9K3K2K4K4J8J8o0j44n6Q6N8k4n9K6J4J3J8J9l6l6NOk0j9P5qr9
5393a06j4L1L2K1K1p0J6J5J4K0K0q1q1R7m4K3K3J5J4NNl1l2kQ2l9M5J10K6p1p0k1O3Q5Jj3
5375A09j2q3q2n3L2P4j0k2k2Np9NR0J6J5RQj3j3L1L2j5r7l8M7O7j5q3Lqqj5j4K8K8j0j1J1
5357i3J1J8J7J8J7m8m8j%M2J25QRm2m0k6k6Q0lk6k6K3K3j7j9j9j8j14Q4J17L4l3l2j4j3K8
5339dK8J4J3qqn7n8J3J2K8K7M9N0m7m7k5k5k7k7J5J6J0J0L2L0k2k3p0J4K4K4J18L4J3J2n8
5321H0n8q5kkkl6M9M3M2k7k5k7k7QQl5l4L3L3o2K3R8J3l2l2J5J6n4L2K3K3PPj1j1n3n4K9K8
5302e9K9K9mlmlJ7J9J8J9J2J3l0k9l1l1l2l1k0j9Q0P8j5j5L1n1QQl9m0k1k1j%O1O0j0j0l1
5283f8l1POj7j01m4J55O9j5n4n4K1K1j6j6K1J05R4m6n9o1L0L0k5k4O5j9k0k0mmL2L3N2N4J2
5266A09J2l5l6J1p3p3J0PPPPL3n3n2L3N9N8J3J3K9j11q0NK3K3O2O2J33pj12j10p8p7M9N0N0
5248c2M9M6M5l1j14k5k5j7j7k2O2O9O8N1l3l9l8m4m4QPPPooM7l8p6RN1l4NR0Q4jo6o8l0l1
5229a32L0K9j8O6J%J1p4J6J5J0J0J1J1J1J1J3J4l4N1J4J4k3k3PON4l1l9l8n0m9Q2km8m7n0
5211a71L5N9N8K6K7J0p4j0P3K1K1m2m2m7L7k6k6o9J6%jM2M2R0Oj6j01j27J3N6N5J6J6k6k6
5194h5K5K4j7j8K6K5l6l6n2Q9N6k6%JnmO3O4o6j50l3N2M1M1K6K7r0r1o6P5O2O1K3n8j2j3P4
5176cP3k5k5j5j4j0j0k7N6NMj9j05l9M5Lq2QQM1m3P5P5n2n3l0N5M2M1NMJ1J0ONRp5J5J4MN
5156hMMk9k9k9k9L4L5J1p3l7l7O0J43Rp6K8J11k0k1j6j5k2k3o0o0qP7P6ql2l2l7l7L4L4l1
5138a09l1j1P4K6K5M8M9k2k2k5k4k6k5M0M0J8o6J8J7J7o6NMK3J05mmQ1o1n2n0j40JR8R8%q4
5120c5l8l8k4J17K8K8M3m1onL1L2l9m0l8m0KKM5M3k9k9J3J3k1k1K2K2O3O5J4p1l9l8K5K6L5
5101G7L6ppppL6L5r3r1OOoo%%%Q4J4p0l9m0mlnoM8l7k4O0QQK0J9J1J1N2q8j0j0ppppm8m9%
5079a54jk5O0J2J3K6K7j6j6K3K4l0N6J0p3k5k6Q1lm0M5l8M8N1l1j8j9k3k4l4l4Q4%l1l0PP
5061a17J4J5J5J5J2J3N3N5n4n4n4n5M7M6K3o1n5n5j9j8O1O0j0j0N1N2m2m2k5N9J00J7n7n8
5044g8R1R1k3k4j8j8j7O7k3j06j03L8J00J5QOKKLLl8m0J9J9k3k3L8L8L3L3lq6m0M4p3J1Q6
5026A1Kooj1j2K3K4K4K3k3k4k8N4P9P8j00j00k7k8oP8l1l3k7k8RRRQKKKKK6K5P8oj18l4R5
5007A5R7m1m0KJk5k4J7J7L5L6J4J4j2j2q2q2M9M9kq6j5j5LQ7pqpP7l4l2k8k8O9P0N2l2j19
4988b7l5L9L8J3J2K8K8K4n9k3O2P6qn4n4r4r5k5k4J15J15K2K2o5J9k3k4l9M4m4m5J8J8k4k4
4971i3L0K9j8O6O0O0M2m2m6m7P5P5k6k6o3o3n4K9K8K9k9N6K4K4K4o1K9K8p3p2n1L4llP0j4
4953B8n6n7QQL2L1l9l9ONP1P0j9j02M3M2MMK6K5J5J4l3l3nq9m7L7P4P5m1m1n4L0K9n4j0rj5
4934f6j5J4J4J4J4j1j1L1L0K7K8OOl5l5k8l0k7N8P9Q0o1o2N7k8n1n1J4J3O1O1l7l8J1J1n9
4917a6o0m4m5M9M9K5o0q1LJ7J8O5O5mmk5k5J6J6k6k6k8k7J5J5N0N0QQM5M7p1p0q3N8N0M8o
4898A6pj1j1L9m3o5K0M0L8n2n4J%J%jkkjJ8J8L2n2n8Q3J03l7n7K7k9l0O8O7n9n8M8M7%%P6
4878A13qn5n3jQ2M1m3m0l9llJ0J2L3L2%%J%n0m9pqJ2J1l1l1RRQRL8L8J5o8k5k5J2J3L8L6l5
4858bM8Op7l6M9P6pm8m7q1MN0M9O6j7j7O7QQk9k9J1J1o0n9J2J1j0j0O3O4J7J7%q4OOj2j1n2
4838c9n3OOP5j0OOm2m2L8L7J06K1k6k6p3p4m3m3N5N6K0K0oP7m5m3KLK2K1K2K2l3l1j1j2m0
4820g1m1L9J23kjM5M6j6j6l2l2j04k0N9N8k0j8k0k0kkJ6J00N7k8MMn6n4l8M6R0Oj2j2NNl8
4801D8l7l2l3l9l8P6qL4L3k7j12L7J21P1j4llk8k8p4RO2O3Q2kj35Orql5l7K9K9rr4N2N3j5
4783a5j5K8K7K2K3m8m7J5J5k6k7L7L6ono0o1j9j8M2M2M2M2L1L2l9l8j8j9j9j9K0K1k2k1N9
4765hN8n8K5m5m7O3O2n4K8N3N3j%m2m3J5J6k7k7M2M3%Jm1m1l9m1LKLKonooJ0RN0N2J6J7J6
4744A02J6j7j8l9l9J1J2l1l1%jK1K0M5M4N9q2m4M0o8J5k3j09j0P5J23M0l4l4K7K7p2p1NNM6
4727A0M7MLLMn0m8n0m9M9N0PQk7k7M3M2p1p3K6K6KLKKL6L6l4l4poL6L5rrJ2J0K8K9K8K8q9
4706B6q8L7L7QPj4j3k7k8M3M2K6K6K5K6j08j07rrM6M6MLK3K3KLkjk3k2j2j3j3j3j5j6j6j5
4687a11L9M0J9J8n9n9L9M0K6K6j5j5O1O2l6l7p0p0k9k8N5N5J3J2J3J1L4L4m3m2o4o4L8L7L7
4670c3L7j1j1L0L1r2r3L3L4l1l1J1J1Q0P8J0Rk8k9k7k9O2O4l6l5npL5L6l2l2p5p5mmL9L8j0
4651i2rJ2J1QQN0M9j00j01Q2Q2J4J4pponL6L7J1J0l1l2l1k9l0l1L9L9n4n4q7kJ34pm3M2PO
4632f7R4R5o0o0L8L7M6r5k3k2J1RL8L8L7L8m2m3%jK6K5o5K0j8j7q2q3k2k3J00R8J1p3q0OO9
4614d0j5o1o1k6k7K4J09J1J0J6J5lmn1L3L7L6n2L2K7n6m6m6M6M6J7o7L7m7j1P4O5O5%%p0o9
4596e2RR3l5l5k5k5o5K0mQ0jjK6K5kjL5L5j8j03j0P4Q9Nj8j8l4j18n7Q4R3Rj0j0or0kjn8n8
4577a80M0M1QRl3l4O7O6J8K0P7qp7On3n5K6K6K3J07j6j6l1j14k5k5k9k9J4J3Q9Q8j4j5O8j6
4559C6j6O9ooMq0l8l9L6J18KJl5l6L0L0MMJ0p4o2o3j5P0nQ0nnJ18L4j3j4lkKq3o0K2QRm2M1
4539B6P3o7p1J2POL2L3l7l6l8l7m7m6J27M3k1k1m3m3l8M6J16L1onK5K6M8l7n9o0L3L1L2L2
4521F7k9l0k3k4n9K5K1K0j3j4N3N1Np7k3k2q5N5M5l9j6j6l1N3Q5Jj7j7J4J4k8k7MNNMM3M2
4502B2k6k7OOOOm5m5K5K6o1o1O6O6K5K4K4K5J9J9k4k3k1k1%Jp7p8M9M9L2L0nol0N3M8r2o0
4483g5K4l2l2KKM5M4M1M1k8k9K6K7j6j5JKKKk1k0%JO1O2o4o4m2m2K8K9mmlmQ0Q1m6j30m9R3
4463b6Q6n4L6L6K7K7m0l9poJ5j24r5J02O5p4L2J14Q6n5K9K9m7m8m7m7L3L4J3J3m9m7ooL2L1
4446B3l7l9NNM1m4j07L4K0K0J6J5K8K7N0r0o0K5m1m1L5L5j4j4PQMNM6M6%jL6L6K5o0l3l2j6
4427c7j6j7j6L9M0n1L4M7M9j7j7QQj3j3p3p5N3N3l1l0l6M9j0rn1L3K0K1P8on1L3K2K2j5j6
4408IK7K6l5l4O3O3p8p7n5K9k4k4K4K4PPj5j4L7L8j0j1lq8n1L4Q8LL5L5nnQ3n8j14K6j4j4
4390g1m4M0pqK6K6P8ok4O0j4j4k8k8M2M2j3j3n9o0L4n0qP7PPrqM4M5n4n3J8J8j7O6Q6n6o1
4371A1K4k4k3j9j9J1J1l7M8j3j4Q1lj6j6J5J6M9l6l1l0k5k5pP6J2p3mnM2m3NNQ4Q5j8j9O9
4352A44j5r5r4l0l0qrL1L1L0L1M2M4q3q4K0J9j7j8p5RL2J17P3o5j06k0R3Qn6K8LMl3l4PPK8
4334g1K8M7M8%JJ8o6o5J8K5K3P7pk6k7K1o2n3L1K1K0L6L6k9k9n7K7N0N0p2p1K7K7qrJ2J2k5
4315b2k5J6J7k8k9J4J4mlJ7J7j7j7J08n8j44K5M7M6J1J0o0o0K4K5M5M5k3k4llJ8J9k4k3n2
4297a01n1M7M7j6j6K6K6l1l1L9M0j0rrj0L6L5K3o0j36L3L2L2K8K9PPK9L0m2m0k9k9J3J3K0
4280b8K1k2k2M2M0k9k7lkm5m5k9k9qrM9M8OOONmno0J10Q2kq2q3J0J0L1L1P3P4k8k8k7k7KL
4260El9l9MMJ6J7O8p1p1O9L7L5m9L4M4m1J2J2QQM5M5J6o8k5N9l3l3k7k7j0rj6j5Q7Lm8m6j9
4241e8j9j8j9P9P7K7n7j%j1j1L0n3n3L1M1M0L0n5k6N8N4l1K3K4n3n1P4P5k3k3OPm0j22p1J3
4223a06J2R6M3M3n6n4K2o3k0O4MLJ9o5m5M0K9K9k8k8k9k8M2M1L5L6Rp6k3k4o9J6O1O1O4j9
4205C6m1m2mmnmL8L7nmP5P5q1p9l0l0k5k4n4L1J10J09pqm9m9j3j4j3j4j6j7N4N4mmlmONNN
4184gNMl6l7N9N7m0l9m0m1KLM9N0k1k1K8K6K8K7MLo5o7n1n2qrL6L7L6L6NNMNl0l1M0M0k2k2
4164e0j6j7j7O8L3j06l2N1M3m1j1j0K6K7j1j0L1L2LLLKk5k6J6J6j6j6K7K5m5m6lmM8M8OOj8
4145fj9K4K2J6J7k6k6k5k6J6J6L9L9llRQRQm7m6mnj3j3K9K8j2j0j2j1k5k6k5k5MLP2j2k1k0
4125a02R5R5M4m0o3o2J%K2K1m4m5p6QL9m5LQ7O2O1l2l1k0j9o2o2Q4Q3M2M2l9m0l8l9QRRQj1
4106d7j2j2j1M7M6N2l2n5n7o6J8N1N2J4J4k6k6n8K6R7J3K8j13j43lJ22J20J8J8k4k4K1K0j7
4089E1j6m1M2l6M7Q5jk6j10j8j7N2N3m1M4mmk7k8noj6j6Q3kq9N0l2l4LKQQj2P1O8j8m5j29
4070a06l7M8k1k1K6K6MMM7M5m4m4k4k3J3J2L4L4K2K0k0k1PPK7K8l4l4p7p7QQN0N1N5N5j5j5
4051A8M0L9llk2k3m4m3k8k8J5J4M1M0K0K0l3l1J0QK4K5m7m5j4j3QQOOM8M9J7J7n3n2k9k9M1
4032b6M1QQN0N0l6l6OOj4j3PPk3k3J9J9j%j0j51o0Q0L4L5L6L7o0o2J9K0J9J8j3j3n6n6j5j6
4013a65K7K6Q0Q0RJ0m7m5k6k5P0O8k9k9%JM3M3n7n7J3J2O8O7l1l2n2n2J8J7J5J5k8k6p9p9
3996a77P7P6k3k3J9K0J9J9jkK5K5j8j7j8j6j7j7l9l9LLJ5J4L6L6j3j3QQM0M0J9J9q6q6J2J2
3977f0N3N2J1J1j7j8j8j6j9k0K3K2k1k3k3k3M9M7m0m1q9N3O3k2J0J0M6M8j5j4n6n7O1O0l6
3960il8K1K0k3k2k8k9ppL7L7J6J6k6k6k6k7M3M3%JM1M2n5n6l3l3lln2Q8N7k8NNJ%QPj3j4M3
3939b7M2k7k8%%m2m3k5k5M5M5N7N6j3j3k4k5M5M5ppk8k7K5K4j8j6p5p5K4K3J6J5J5J5N7N7
3921F1J5J4m3m3k1k3J5J5n6n5K5K6M6M6j9j8K2K3o6o6L2L2M4M5n2n3pppoQQoP8R6m4n9n8J7
3902d1J8mmL7L9nmopm7m9j4j4N7N6j0j0j0j0K4K4K4K4n6n6n7n6J7J7J7J7J2J2J2J2KJKKJ1
3883b3J2J1J1m0m0L0L0l1l2n3n4J4J5P9P8K4n9j8O5n5n6rqJ1J1nmJ5R8N7k7RRnnM6r5o2K2
3864c4mll0N4Qp6P4P4n8n8j6j7ONM8M6j0j0L6L7q4jK2K2k7k7J4J4mmJJm1M2P5o5l1l2N7N8
3844F2m4m3K6K6l0l1m7m7l7M8J21j9K0K1J2J2l5l3q2LM7M7L0L1l6l6N3l1J1J2o4o4MLjQ3K5
3826A7K6J0J0p5p6J9o5%Q5J5p0JQ4J5p1k7N8j6j6M7M6n1n2J3J4J3J4J5J5K0o3L8L8L4L4k9
3808G0k9J3J3j7j7k2O2rj0k5k6l3l5J4J3n4L0L0n4J9J9l4N1J8J6N5l0k9N3Pp7lmo1K3M5m0
3790e8L1J14Qp7k3k4J6J6k0k0L8J25Q5n6J6J5OPr9r8K8K9J5J5n0m8j16l1J05J03j3j4l4l5
3774d4j3j2n5n5L8L8L3L3O0k3J9J9k1j05l7l7Q0Q0N6k8J8J8l0k9K6K6NNk6k7k6k7qpN6N7L2
3756H9n4nom0m1j8O7ppkjl1l0M0M0J6J8%q3o3K2K6n9q9N1R3R3mnk4k5M3M5P2j4j9k0k4k5R
3736B8Ro1o2l1l1O8O8N0N1m7m7L4L6J2p2J2J2l5l5%%%%nnK7n8n2L2N0N0m1m1o3K3K7J11J11
3717A25k9p8OJ6J5N8k7p0J6k6k4K1K2j5j4n7n7O9O7K7K6n0m9k8k9O6O4nnm1m2L3L2m4L8L9
3700E0m5L0K9j8j8o0o1RRM4M4k6k6j%K5n8LLJ3J4O2k1p2p2NOM8M8K8K8j4j3J1J1k4k5m6L9
3681d1qrm6m7N2N3qpO2O3j3j3L5L5q6%M5M6K0o4n3n2p5J0K8K7K7n7n2L2k1O3Q9Nn4n4Q5KQ
3662B7RL0n5J2J2o3o4K7K8K2K1L6m8m8L6K3K3j3j3L4L4l5N0%%o5o4K2K1K6K7kQ3J2p2m3m3
3644a3k5N8m4m4n3L1O6p5RJ0k3k2M8M9K0K0jjj5j7O2p8m1m1n5L0O8O7N0l5k8k8L6L6nnJ6J6
3625D3jkm3m4j1j1N5N3Q1nj62k2ooN0l4l1l2L4L3LKlQ1jkoP8J03J8o2o1L5n0p3p2K3K3K3K2
3605B0j7j7j7j8j7j7K5K5K2K2L6m7p5O5P5ro8J4l7l7J4J4N5N7k6k6l1l1M7l6n3Q8O0k5q6j
3588e2J4J4O1k2jq5q0O0L5L5J8J6K1o4NNonk7k7l1l2j0j1P0O9K4o1k3O1M9N1n3n1l5N0L7m5
3569b6l6l7RRK5K4P5j0l2l1k9k8l4N1L8L8k6k7o3o4j3P2O2O0mlmmm7m7jjl8l8l9M5Q7LJ7J7
3550e0N2N4K5K5j7j01p8O4N1l1n5K8M6M6m3m2kjnoK6n9j02j8j9O5J06J06L7m7o1K2M0M0LM
3532A03QRp5J0NNJ5J5k0O4O6p5l3l3M5M6j01j6j9j8q1LK5K6K9L1POJ2p2qqJ10K5r3ql4l5m1
3513a05M3L8L7mml9m1m3M2m8m7R0R0M8M8J5J6J5J6n6n6M3M2p8p7qqk8k7J5R9J22j8j35n2J7
3495c8J7K1K2QQQ7n3mlj2j2qpj8O7K4o1n0n0j8j7K5K5l0l0J3R6J6j25j8O6j3j2qqJ4J4J4J4
3476d4KKq8mO9O8Q0nj9k0K2o2n1n3o3K2K0K0j7j8K2K1K7K7l4N1lkMq1q1LJ8J8j9k0M1M1kj
3457a09j3j2L0L0O0N9o7o7j7j7K5K5noooO0O0o6o6K3K4J9J02L7L6k9k9J3J3J8o7n0n0j4j3
3439g5N4N3J2J2l8l7MMK3K3l2N2J4j26j16Q1R3Rn1n2MQ9Q9NQQo3o2qP5K9K9k8k9q9r0l7J05
3421e8J09l1m3M0j5j4j6j5N4N5K4K4Jq4l5l6Pp9j5j6j5j6k9N6QRPPN5N5k7N7J0J0jjn4L0M1
3401E9m4K0o3n2L2O9j5l2l2MNl6l6L5L5M6M5kjRp5k0j9o5P5lmJJM4M2k5k6k6k6M8M8%Q6J7
3382A19J8m8m8lmlmqrQPQ6Km4m4m1M1onMNl6l8KJJ8J7J1p4J6J7K0K0k2k2k7k6J00J00l1l0
3362C9J2J2RRj1j2k8k7J0J0O5j8p0o9N2N1m6m7j4j4q0p9J0R5J16L0mmn2n2R1R0o4o3j9k0P9
3344a3P9J0J1J5o8PQo2o2o3K2j5j00j7O6N7N6M6M4N1l3m8m8n9K6M3M4L3m9j15K5J2J2J6J6
3327e3j5O8R9J3K1o4k8N7l9l9l8m0N9N9J0J0l3l2l4l6PQk6k6k5k6O0O0l9l9K9K9M1L9J23j9
3309A41j14k8L2L2l2l1l5l4O4O3o1o3jjQ7n2j6j6lkk4k3L2L2L3L1o2o2PQJ4J4qpPPN0M9NN
3289C8l8l6j1j1J1J0pqJ4J4m3m3N6N4J9J9lkk3k3J9J9K1K2m9m7n7n7J4J4J8J8J9J8J5J4k7
3271c9k8mnnmJ2J2n8n9L6L6opO9O8jkNNj6j5PPQQOOj5j6RRl2l3m5m4N4N4J0J0l2j17j00M2
3250b10J12J11K0K0p7p9N0N1PQj9k0K2K1j7j8K3K5PQPQn1m9K0K0k0k0j9k0mmlmRJ0RRPOM7
3230CM9PPl5l4noO5O5l0l0J3J2nnp4p6J7J7J7J7m2m3K8K8M1M1M1M1m6m7m5m6M0L8kkl9l9L
3211f1LJ5J5k7k7k1k1M9M9JJ%Jj6j6N5N3k8k8k8k8RJ0N0N2l5l3l5l4l5l5L6L6j7j7K5K6K1
3192c5K1K0K2l8l9MMMNNNM4M4n4n3q0q0J9J9L1L1L1L1llllJ%M3M2o5o7k5k4k7k8P2P2popo
3171h3K9K9m2m2rrrqK1K1K1K1KKM5M3n4n5J6J5j5j5K6K7j9j8K3K3nnl8l9j05L5N5N5J8J9N9
3152C5O1J4J4k9k8l7l7l7l7K0K0k2k2m9m9K2K2L4L4P5P7j8j9n9o1L5L6L4L6PQo3o2JJM3M3
3134D3m3m2%jN1N2J0J0m3m2k5N8M3m3l1l2K6K5M6M7%%O9j6o8o8j14K5R0Oo3o4K1K0kq7nmO4
3115h7k0m6M0K8K9JJM3M2k9k8o6P5M3M4l8M7lll0N5K1o4n3n2K8K7l6l7oP7L1L0m2m1nnL3m9
3096d5qP6M8M8k2k2J8o7j13k9J00J6n0L5M8M9K4K4L2j08j12K7N0l2l1N4N0l3J9J8MLLLl9l8
3078@q6kK1K0K6K4qj0L8L8r7j2o1o0k0j9J7J8J22L8M2M3k3k3o4o6O9O7Q3n9j18l5M1M0q4%
3061a00K3K3L9L7o0o0m8m8J07J06M0M1n2n2n0L5j3j3N0N2k0j9j1j0q5%L6m8l8l8R8R6N6q5
3044a1p7Qjjn5K9K4K4L8L6mnPPP7P8k1k1k6k5K5o0n8K4J3J2p4p6k1O3nnk9k9J3J4O8O7klk
3024A6kJ4J4J4p0K2J07Mq2n9K4O9j4n2L2j6j6L2L1L4L4l6l7l6l6J1p3L4L4K8K8J1J2k6k6o2
3006c8K1r1r1RR3M5M6L5L6J4p1qqJ2J3p2J2J04K0K5o0j2j3q0KP8oq8mJ3J4j7j6j7j6kjkkL1
2987i2L1k1O2M6l7MQ8M4m1l1l0j1j1p8NonM2M1L2L2J7J6m6L9LLL4j07j11K9J1p4L4J17k9l1
2969c1L9M0M1m3l7l7L6L6l3l3J7J6k4k5l0k9R7R6j5j5o3K3j4j2L3L4l9l8LLJ3J4ppM6M6n4
2951D7n2nonnl3l3l8M7k5k4K3K4M3M2K2K2l0k8R2Rp0J4Rp4J9J7oqK8K9m1m1O7O8q7q6L2L1
2931a2L7m7K0J8J4J4l6l5L3L5m3m4jkqpqpllQ6LK4K5jko0o2QRj0rO1O0l4l2l9M6L7L7n6n6
2911e0P7P8m9m9l6l7OOK2K2m8m8M1M2M6l6l4l3Q0nooL0L2k1k1K7n7k1k1J6J7j5j4ono0Q1J
2892e4Kl3l3L7L8n5n5L8L8K7n7L2L2j0j0KKM9r1j8O7J2J2n2L3M0L9p7PQ1km0M5q9r0M2M3j5
2873f3j4j4j4J3J3J4J3k1k1j6j6k8N7P9P9o9p0K1K0R1m8o7o9L1L1L0L1JJm6L8n1n2J9J9P8
2856@mnoL4m8m4m4k8k8O6O5Q4Jp0J5k2k2K1K0R8J3m3m3Lq0QRJ3J4O6j8m3M0j3j1k0k0K2K1
2837AJ%N3l2m1M2%q4k2O2RRj0j1O0O0n4n3j01j7l1l1J1J2O0k4J9J8l0j15O0N9N8N7j8j9Q9
2818D7ONNL1n5opj7j7j2j2m8L6K6K4L5n0p8p9Q9MN2N1k6k5k1k0o8J7O8O7p0p0NOn0L4N2N2
2799a9R9J5K0K1j2j3l0j13k5N9KKN1l3o9O9oq9J8o6l9M6J10K5l2l4N8O0j7j6j7j6J7J6J2J2
2782F6j6j00r6M6L0n4qP7P3j1n2L2P4j0j02j9L1L1K9L1L9m6m5L8RJ0J4J5n9n8rP6N0N0m3m4
2764D9j1j0j1j1j5j6P9or8j5N9N8NNj3r6n1L4MQ7PPL3L3n9n8j7j7qpk8k9KLM4M5rrOPJ22L8
2744A33o9o9rrJ2J1J04J05Jj40n7n5k4k3klO7O7j2j1pok5N8K1o1k4N9KLO1k3j3j2n0L5K9K9
2725I3J0J0pr3n9K4J11K7m6j30l8M7l1l0l1N4M4M4PPk3k4j9j9m8L7P9nl0k9L6L5M2M1l5l4
2707A7m2j28l2J08llK2K2P1j1o2o3N2N2m7m7N0N0PQk8l0qrM2M2k9k7L3L4l7l6p2p3K6K5jj
2689a28K0K0Q8Q9l8l8K5K4LMOOo4o4OONOmmmmo6o6N0N0P2r8k3k3P4P3P4P4k4k4k3k4K5K4j7
2669H8j8j7j8j7j8NNMNj9j9k0j9K8K9K8K9rqL3L4L7L6r0q9%%K0K0POj4j5QRj3j3MMl7l8K2
2648c0K2K1K3LLLMj3j3RQl6l5J00o8nnNNk0k0k0k1K2K2M3M3K9L0m1m1K6K6j6j6K1K1n0m9K0
2629A0K1m9m9K9L0l6l5n3L1nP9N3j42o9o9P4P4k6k5M9M9POl3l3QRJ8J8mlj9j9m0m0L3L3J03
2610a5J03j4j3o1K3kjl2l3j3P1J8J9J8o7K3K3p2p4llJ01J00n9n8J02K0q0NK6K7Lq1K2o1l4
2593g2J05J2p2l7l8M0M0J4J2O6j9L4n1K6K6K0K0j1j2ook2O2j3r7j7j00l7M9OOJ1J1L3L3l7
2575b1l7N3N3j7j8k2k3mJ36j5j4ooopooJ5J5n9K5J6o7k6N8P0j4n7K8Kq1o6P4NMJ4J2K2K1K7
2555G2n8j7j7jQ4PQrql2l0O6O7l3l3j2j2rrqrj4j6j5j5l4l3QRM5M5KLL3L4L9m6o5o7jkM2M1
2534@k9k9J0Rj2j2MLm9L5P3j1J9K1l6l8ONRJ0j7j7K0o4j6j7nnj5j4Q1o0k8N6L4L3J8J8%jm3
2514e4m3L3L3J2J2M1M3k7k8l1l1l7M7M4M4m9m8N4N4j6j7l1l0l1l1K9L0J2p3n9K5m8m9P7P7
2497f6O0k6oP7j7j7j9j9KKk3k3J9K0j2j1l3l2N6N5J8J9j04j9J2R6rj0M7l6n1L3k0k1j0j1M
2479g5NL2n3L8L7LLm0l9P7P6J2J1p4J0L4L3l4l4LMP7ql0l1l2l1J0J0L6L6l9l8j7j02j2j3M5
2460a10M4O5O5LLo7o6J6J6O3O3l9M5M6m0o8o7l1l1M4M4K2K2lmk5k4l8l8j7j7L7L7J6J6QQj3
2442a5j3j9j8m0m0M2M3q5q5K0K0J9K0N5N6p3J1J15n3K6K5mmj8O4M7j21k7N7JKj4j5j1j1j1
2424e4j1J5J6k6k7llO8O6n1n2M6M6L1L1l9l9QQl3l4O6O7lmj2j2l3l2l5l5QPJ0Rj2j2nnO6O5
2404F1onL7L7n7n6J4J4j6j7n8n9qpqqO2O1J19n0m5L8J3p1o2K2l0l0L0L1m0l9K5K6M6M6NOj6
2385Ej4K4K5K5K5m6m5mlJ5J6j0j0N0l5l3M9k7k7p0J4lkM5M4L1L2l9l8l4l5jjJ31rm6L6J%o2
2366b6K2J3J5l3N0M0m4n3n4j27J3Q0mL3L2K7K6K3K3KKk4k4l4M9L9m6o3o3J9J9jkj6j5K7K7
2348d8KKlQ1k9k7J3J3J0p4j06L5K1K1N1N0o4o5j9O6Q2jJ0J0l8l9LLL9L7M4m1q6q8Q2Q0Q5n7
2329E5o7J7K3K3k4O0N1l5p6QJ0p4k8N7j6j7l2l2nmO6O4L9L8mmk7k6k7k5L5L6l4l3o5o5O3O2
2310a3j00j00jkO3O3l5l6onooJ1J2J1J1k2k2K0K0N3N2P3P4o7o5L1L3J6J6nnj5j5K7K7K8K7
2292A42m3m3J2J3l0l0K3K2K3K3J7J7J7J8j4j3n6n6jjjjm9n0M9M8k2k2J9K0J3J4k9k9j0j0j0
2274c0j1k6k5J6J6O0N9J7J7n2n1J8J8J7J8mnl7l7L2L3j6j7K5K6p7p8pqRQN1N0qpL4L4l3l2
2255cj1j2J0J1l2l1KKq7mppO0O0M5r7K4K5N9O0j1j1o2o2L6L6OON4l1j0j0K7K8n5n3l3l3%j
2235a12M2M2J3J3rqj1j1k7k7QR2K2o2l5l6KKN7N7L6L7k8k8m8m9L7L5M7l8n3L1k3k2K7K6K6
2217B5K7l1l0l0l1m5m6llJ2J2J2J2%JnnM8l6j5j6J01J7q3KK2K2o2K2K5K6L1L0j1j2o0K5l4
2198h6l4K4o0k0O4Q1nn0n0J6J5J4J5N1N1K5n7l8M6k7k8kkJ3J3L8m4k5k5M0M0j9j8m0m0K5K6
2180g3K5K5qqL5L3J1J1q7q8M1M0jkn8n9M1M0L7L7l1N2j4j6n2n2K4K4o6J8k4k4N1N2PQrqm8
2161a16L7L7m8pqpr2j5j5P4P3L2n3l2N3j5j4L8L8p2J3L5L6k9k9k9k9qqR1Q9o2o2k1k0J6J6
2143a13l6M8R8J3Q0o0r0oj2P3M3M5n0m8k1k0k0k1L3L4rrM0M0N1l4q7mK8j13NQ9K4K3N8q3m6
2125e7R3M4m1m9n0kQ2J3p1l5l5l9m0j1j1L1L2O1O1O5j9j8j7M6M6l6l7j7O4N2l3p4QJ0p5J5
2107d4J5M9l2J2J4m6m8j0j0O3k1n8Q4J00J6LKl3l3J0Rm0l9l9m0PQN5k9k5k6M1M0J3J4J3J3
2089Hj6j7L0L1o4J9O6j7o9J6K6K8K6n8n7K7k9k9J8J9NO%%N8k6K2K2qpqqk3k4p2J4MMJ0RLL
2069e8n0L5O5k0o6o6k1k2P2P2P5rn9o0QQQ3J66K4o1p8p7QQl5l5J2J1l1l1J0J1M8M8L7m6%%
2050b4J5J4l7M5j8j03rqk5k6pP6P9oM6M7k9k8k2k2o2K3M0M1k6j10o8J7M4M4N0M9k0k0M9N0
2033E9qrn0n1N0N0k1k0%%ooN2l1J1J1L4n1n0L4l1l0K7n7n2L3K3K2k1k0LQ7LLQOJ%%%POl5l5
2011e4j1j1j5j6O3k1r2pN5N5N4N4K7n9n7K7POk9l0M9M7p2p3L1J14M9r2k0k1k9k9J7J7J1J1
1993d4L0n4qpL9L9l2l2K4K4QRo7J8M2M0poJ4J5JKJJk3k3k2k4K5K4MMm0m2K4K4M5l8m4M0Q9
1973G3Oj3j2k6k7k5k6j5j5o8J7P1j3L4L4L6m7k6N7m2m3N3N1L5j05o4P7K6K7opo7o8L0L1j6
1956g3j6MJ43K0K0o5o3j2P3M6M7l5l4q2KMLm4M1M3m0l0l0L0L0ppn4L0Rp5N3N3OOn5n4J6J6
1937h1l2l2J1J1O5O4J8J7qr2k8N7K5o0j1P2M3M3k1k2o6o8p3J2O4O3K7K5L8L7o2o1m0l9KKK1
1919g9K1k2k1lklkOPJ2J2k4O0K8K7L6m9r0oL1L1M7l7r0oM0L9pok9k8K2K1L4L2K7j13j1P2r
1899c2j0L8L7pqLq0p7Rk4k3K0K0oP8opM2M0LLl8l9J7J7j5O9L8m7l4l6rqK9K9M0m3n0L5N0l4
1879a6k3k4M5M5n2n3m3m3N6N7mmL9L8mlmlK5K5K6K5o1o0L7L8p8p9M7M8kklkn3n2J7J8J5J4
1859e3J4J4k0k1M0M0R1n0j3j3j1j1Lq1j10L0M1m4l3N1jkN7N7j4j4pqqqK0K0J9K0k0j9O7p1
1841d8j02M0K1K2J2J2J3J2J3J2k8l0j6j5N4N4n7n8M0M1L4L6l5l4J0J1J0J1k0k0k1k0L2L1j0
1824Grj4j3n6n6K5K5O8O6L8L8l3l2jjjjl6l5l6l7m2m3J13J12j8j8j7j8J3J2k9k9J4J5k8k8
1806h5J1J1J1J1j3j3j4j3K6K6j7j7J3J3k9k9k8k7M3M3KKM4M3k8k9k9k9k4k4P4P5K2K4K4K3
1788I3n2n2J7J8l6l8O0O1K2K2p8p6NNNMl8l8NMP1O9k8k7l4l3J0Rk3k2J9K0K2K3k1k0N7N7m1
1769B1m0N1N2j9j8m7m8nnkjjkK8K8j5j4RRN0N2j1j2j1j1j0j1q0q1nnL7L7J8J8J8J8j3j4QQ
1749a9M1M3k9k8m8m9K2K1l0l1J2J1L6L6J4J4j3j2j4j3k3k2k3k3K5K5j8j8J2J2rj0j0j1O0O0
1731ij9j9j9j9n1n1O6O7R4m6m1M4N7k6o8J6P5rn4n5J5J5k7k7ppJ5J4L2L2j0j0j7j7K6K5OO
1713cM7r2n0L6%%K5K5j7j7j0rj0rK0K0K1K0l5l5l5l5L6L6LLq1N9P5rn0L5O6p3m7L7KKk2k2
1693i3M8M8l3l4j2j3L0L0K9L0m2m3m2m3K9K8P7rk6k6O7O7M0M0M9r2j03j02L5L5R9m1n0L2M3
1676E2M3Kq2o0K3l0l0J1J1J31qn7n5o6o5J8J8O1O1KKj5O9R0j08j11K8J0J0kkj4j4K8K8J8J7
1658A4k3k5J5J5M0m3K9K9Jq3j7j7J9K0j1j0q5%O1k4QQM9M7k1k2kjK1J9l9l9Rp6J8J9J3J3J
1639g0%%JK2K3K2K1o0o1J5J4k4O0K2j19K2K2J8J9j6O9K0K1m1m1q9nJ5J5K0K0JKN4l0k4O1K
1620ALOp7j0j0Q6Q5m0m1kjqP7LLq9r0MMm2R9R4m7nP8l7l8J0J0J3J3n7n8M7M6NMj3j3pr2J0
1600g6J0l7l8PPn9n8KQ6O0N9K7K6j1rk7N7J0J0j4j3K3K3lq8KKN0N1m2m2o1K3K3K2n3L0P2j2
1581C9n2n3j2P2K1o3L2L1M1M1n3n1m1M4M3l9k1k1nnj7j6M9M8J5o9m8L6J6J6k7k6M6l8j1j2
1563i0J6J7K6n7KQ6L4L4K7K6p3p1p4p5NR0M8M6J00J6k1k0k6k6%jk2k0m2m2JJl3l2l8M7M1M1
1544e9M6M5lko7o7MQ9P7o3r7r8K9J13k9l0M6M6m4m4N5N4k5k7M4M4qqn4K9N6N8m1m1k8j12O
1526a06Ok5k5l0N5L3L3l2l1l2l1O3O2Q3jK6K5o2o1QQJ0J1N7k7l3l5klO0k3m7m6K6K7P3j1j6
1508a3j8M7M7k6k7N8q2r3qOOo3o4KKJ15L0j2P2L0L0ppM1M0Q9Lm6m7n1n2klO6O7o7o5o2o1j1
1488a36P5k6N8Q8Ll6l6j2P1m5m5rrqrj9j9Q0P9l1l1L8L9M2M3rr3qqJ0R4l6l5rj0kkkkn1n2
1468g0P4P5l5l5l9M4K4K5L4m9qqqql1N2N8k7p5Qm3m4L5L5n6L0mmk0k0J7J6l6M9M6l5k7k6k1
1449a07k1%%MLj7j8J8J7J8J7J0RJ5p0J2J1K8K7L9L9KLj28m4PQJ2J2J2J2N2N2N3N2L6L6l5l5
1430A41p2p2rj50r9j4N6N5N5N5N4N4r3r5NMK1K1j%jjM7l8N9N9J7J7q1Kmlnnk5k6L4L4qrL1
1410A0L2n7K6o5o6L8L9o0o0O8O7JJ%Jl4l3O5O4K4K4Pp8p0J3LLK6K6m3m5NMO9O9J0p4p4J0K4
1390c0K4j3j3opjjq1NJ02J9%Jn3L3KKm5L9j1r6jQ4M2r9m1M4P4P3j9k0k4k5J7J7jjkjj4j3j4
1370e4j4j2j2K9L0j7j8K5K4J4J2J3J4J3J4J3J3n1n1P4P6l0l1n1n0LLLLKKj9j9m1m0N7N8k8
1351d3k8k8k8J1J1N4N2j3j5K7K8pqO3O3n6n6n5n6l7l6O3O2PPK7K8l7l8j7j7j9j9Q0P9l9l8
1333b8L1L1J8J7n3n2k8k8M2M2K0K0k1k1OOj4j5m7m8K3K2K4K3j9j8M5M4M6M5l0l0M1M1l2l3
1316G0J1J0l2l2j1j0kkk2k3o1o1j6P0O4k1m2M3R0Oj2j1J3J3qqJ8J8k5k4k2k3J9K0P5P6m2m2
1297F4r8M2J1p3nnj0j0J8J7L9L8L1L2j4r8q7lO3k2lmlmp1J2j3j4L0L1L5m9jjj1j2N9k6K2K2
1277g1N8N6J6o9n5Q4O9j5mml0l1k2k3k3k4k9l0O3O4M9l3k9k9N6N5J3J4MMJ5p0m4L8K4K4rr2
1259c0q8N3K0o5L9L9n8K6O8j5m4m4O8j6l1l1ONN4N2Kq1m8m8R4Qo5o5Q5Q4jjM0M1o2o3p7O3
1240h6Q9Nl2l2l6M9M8l5J2J3OPj6j7K0J9M8l6OOL5n0J8J9J0Ro1o0K1K1M1M2k2k2k2k1j5j5
1222c4K7K6%%m1m2o4o4O4O3K4K5kkJ05K1j14j14j9j9N1N1O4O5j09k5KJo2K3L5L6jjk6k6n8
1204a40K7M1m2lkm8R3J3J4n5n5l1N2M4M3N8k4o4K0l3l2M1M0M1L9k0k0K1K2l8l7j7j6K2K3K3
1186@K1m5m7mnooL7L6MNMNllp2J3J5J4k2k2j1j0k1O3P2j1j%n6n6J5J5L7L8P3P4P5j1n6n6j12
1165b0k9nok3k3M7M7JJo4o4OR0Q9Ol9l8K5K6k5k3n7K9P5ql0l1rr3o4P7J00m1O8O8j2j2l2l2
1146b5J7J5n0L2J4J5k1k2L8L8l8l7L6m8oP8j8j7or2MNM1M1j9k0k0k0J5J4l4N2k9k9n6K9R2
1128c1OJ8J6jjm2m3Q2Q2Rp6n4L0K3n9o0n9j4P1N2N2j2j3M5M6MMj8j7j8j7l7l8l8l7K6K6L2
1110f1L2J0R4ONj7j7K5K6r1q9L7L7k9k8l4l4J1p4l7M8R4J0k8N7J9K0K3K4n4n6nP9K1K1Qp5
1092b2q9nR8R7j8j8k3k3J0p2J6J6rqj4j4Op9m5R5M7l9l5N0J21L7o5o4ppj8O7P3j0nP9j2j2
1073I9ppp4p4n1L3m1m0K9L0R0ON3N3j9j9o1o0L8L6L8L7l5l4l4l5M0L9kkk6k5M4M4m3m2jjR
1054a5Ro2o2llllkkM0M0M5M3KLm5m5m5m6K1K1K1K1K2K1K2K1m6m6M7M6J07K3j62k3M1M3QRm9
1034A4m8K1K0K2K2j03j05N2N2J0J0l6l7L4L4L4L2rrkkklj6j8k7J13jjQQJ1J2l1l1j2j1j0j2
1015a7j4j4j4j4k0k1k1k1K8K7K8K8n0n0pqK6K7K6K6J3J4k9k8PPPPk2k3kjk6k5J7J7J5J6J15
996B4k5l4l5m4m4kkK4K5%Q4N1q9m6L9N4N2KJK3K3j9k0N1N1m8m7k7k6K3K3j9j8l7l8MNk9k9
977a19M1M1J%J%MMK5K4KLM5M4KJo9o9QRo3o2O0N9O8p2mlK8L0n9o0j7j8k3k3M8M8M7M6k3k2
957a7l5l5QPj2j2j1j2J9K0K0K0J0J0l2l2RRRJ0J2J2J2J1m0m1k0k0N6N7J3J4K5K5m0l9k9N4
938A5L5n0k8k9qqn0L4J04K0JJn1L2j7j5j1j1MMMML8L8mmk2k3P3j2o3K1L9L9p2p1n4L0K0o6
918a13RRN6N5j5j3j6j7n8Q2M0m3j08j09j0P4K7K7j4j4j3j4R2R1j1j2K4n9J1R4J5J6K0K0q5
901C8q4j32m8J9J8l4J07N1N1Qp6R8J00o2o0QQMLP9on7n6K8K9J1p2o0K4M1m4j4j3l9m0L7L6
883i9L7L6m3m3l8l7j3P3N8N8N5q5r6j1ooM2M2rj0n1n2N4N5N9k5klQRN5k7k3k3n6n6j0P5O5
864d3j8qrk0k0L6m9m6R5J1J1nnonL9L8L8L8J8J9J3J2L7m8m3m2o4o5N7N6l2j17j8O6K9L0kl
845b5l7M8K0K1J5J5ppMLk8N6k6j09j05k1QPJ3J3j0j0j6P0P1P0J%Q1mq3q2l9m0l5l5L1J15l
826f0lk9l0j09L2qpL9L8Qp7qqL0L1MMM2m2M2M2L9m5k4O1j0rPp8J9J03N4k9j9k0k5k6K2K1k0
806d8k1PQK3K3%q5%jQ8Lp0p1rP5lQ1J0p1m7L8P3P3RQq8q7J0J0M1L9k9l0j6j6nr0j8O7N6N6
786gklL4L4K7n9l1l2n4n3M4M5K3K2k0k0klkkk3k3k2k3L4L4L5L4J%m1m2N0M9K8n7L0L2j%K8
766F2n6n0n0J0J0L1L2mlL8L9m2m1L1n1p1J4L2L1jkK0J9k7k7%jm4M1L5L5J1J1J1J0j5j6k1k0
747a9M6l7jQ2Pp7o7J8l3N1N5k7ppj2j2mmJJm1M4JJk3O1PQN6k9k4k2j8j8K4K4lkjkJ5J6J1J1
726E0Rp5J4J4N7N8o9o8j6j5j6j5L5L5M0m3mnn2n2j5j5N5N6M9N0j5j6k3O2k9k8j7j8q3q3n8
708b46K5P2P2J03K0M4m0qqj4j4k1k3O7j7k4k5l0l0P8P7m3m2p1J3QQK4K4m6m7l4l3l9M6O8O7
690c9L1L0k4k6k5k5K0K1K0J9q8q9O1O1O2k0r1qL1L0ppj8j7K5K4ppN8N7L4n1Jq2n2n3M1M0N
671f5MNNK7K6j5j5j1j1N9O0k4k3J9J9p7p8J8o8j6O8k7k6Q3Q2J3J3j2j2j2j1k7k7J0J0O0k3
652Ar4rK3K3K8K8J1J2k4k5k0O4k4k5J1J2J0J1M1M0q2JL3n1l6l7q0NK7K7R4R3o2o0o0n9L9L9
634g5K1K1k1k1N9N9m0l9NNMNO2O4l5l6m5m6J9J9O0k5o5J8QQm0M4L6m7%Q4m6m5m6L9L6L7%%
614D1OPl6l5J2J1o1K2N2l2%jL0L1o7o7M4M3k1k1n3L1N4N4n9o1NNL0n5L5L5ONl6l6K9K9QQk9
594c7k9RQN8k3K7K8j01j7OOO0N9O8p2J0J1m0m0k3k4o6J9l4N0R7J3j4j3nr0m5R6J57P2r8r7
576a4J27M3j07j06j9j8P1j4qqL2L2l8l8J2J2N9k4n5n5O6O5LLLKL3L2L7m7m5m4o8J7q7N4M5
558d7M6k3j08j8j7O0O1J3J3J7o8k6O0k4k5llP4j0n3L2l0l1M6M5l7l7ONJJK3K2j4j3N2N1Q8
539A29Mj9j9o5o3k3k2O5O5o0o1OOj5j5n8n7pP9K9K9P6pP6qj12k7j2j2N9N8L1n3ooj8j8N2N3
520E4l5l5L4L5m5m4k3k4m1m2N8N7j3j2K9L0onL5L7qqlkn1L2N4l1p6p8m1m0P6P7POL4L2J2J3
501D9m9m8K1K2K9L1J10l1p8p7J2J1o8o9N7N8OON2l1llpqm1m0M3M2p9J17N5l0n3n1M4J28J6
483A43o8j00M0O5j9noJ9J8l4N0J4p1j8j8l6l6NONNNNM2M3lq6l7M8j6O7J0p4k2k2J8J8k4k4
464i3L8L9L7L9m3m2m3m3K8K8O9P0p8p7K1K1K4K3l2N1J10l1r7r5J1R5M2M3j7j01j1j2k8k8p5
447a57J0L6L7%%K5K5j7j7N0M8k1k0l6l7O2O1J2J2j08j09K5J10O2O2m7m8%%r1pP2j2r2M9q9
429a50mJ05K1K2o2rrj5j4K7K6K6K6O3O3m0m1Lq1k9k9j5P0O8j5m3m5K0K0K3K3m7m7L1L1L0L1
411C4k5k4J6J7J6J6l7M8N2l3l3N2j6j00m8m8kkO9O7J5J5N2q9l5l6M6l9K3K4K2K4q8nM4m2o7
393a17J6K6K6L8j04k4k4N7N6j4j5R3R5l3l3n7n9J3J2j5j5O4p7m2m3M8M8K1K2m9m9O2O2o1K3
376d9O8j6k7k8l5N0KKm5m6m0l9k2O3J06K1J4J5LLL9m4l5l5j8O8J9J9o0o2j9j9OOOOK9K9K8
357c7K9m6m6mlN1N2RRL0L1m0m0J%m2m2nnm7m7J5J6J5J5%%M2M2j1j1O0N8k0k0j9k0J7J5O0q1
336a9m6L9j7j7m1m1K9L0K2K2O3O4K1K0l1j15q1q2l6M9J6J6K2K1j9j9K3K3ooM2m3j%poL1L1
318d9m5m5J02J7n8Q3L4L3k8k8m0m1m1m1J5J4J5J4NMMNLMP3P4nnonk5k6M5M5J5J4k8k8m4m3
298a3K5K7m4m4N3N4N7N6p0p0l9l9m0m0L6L6L6L5M4M4k7k7o5o5NMK2K1K1K0J3J4k9k8k1k0K2
280c6K2K4K5j7j6L0L1m0l9oonoJ4J4k8k8j7j7J04l5J8J8N2N3kkjkp8p8K0K0LLMLl3l3l3l3
260a33J3J3J3J3JJ%Jj4j5N7N5j0j0j1j0l3l2RJ0M9M9JKN6k9klk9k9k9l0l1l1J6J7rP6N4k8
241a2rrk0j9%q4O2O2n4n3J7J7L6L7J3p1M4M3M3m2L8L8o7o5qrklj2P3K5K5j6j6j5j5m2m2N7
222e5N6J8J8J8J8o7o6j6O9J1J3J8J8n3n2l2l2L8L7nnonN9N9K2o3OOJ5J4j25m2l1N3M8M7O1
203F7k3m4L9l9m0J8o6j21l6J8J03J%OOj5j5l0N6Q5n7J8J02Op7nmKLq8lK3K3j3j4K2K1JJl5
183a04l5PQO8O7M7M7llllMMl8l8j03j04N1N1O2O1o5o5P4P2L2L1NMo6o5RRj2j0j0rN9O1l6l7
163B4ONK6K5NMJ8J9n2n2n0n1M8M7M8M7n1n1l9m1KKJ0J0l2l2L5L5J4J5l9l8L2L3j2j2l3l3O9
144c9O7kkK1K1%jNNl7l8j37j38J6J7P4P4MMM5M4KLJJJJj7j9j8j8L2L1o6o7QPQQNNK6K7n5n4
122a45l1N3M3M3OOn5n6R1OK8K7r4j1m4m4l9l9M3M3M4M3O2O2qql2l2Q9Pr5j2k2k2M9M7NOJ9
103C3J8j8j8o3K1M6l7m3M2N8N9j6j6n4n2q4JP9P9k7k6k1k2K2J05L5m9lmL3L4KKj4j3n3L2q5
85a7q7k3k4M7M7k3k3r1pM8M8J1J1l0l0J2J2P1O9n5n7lmL9M0k8k8M2M2J8J7p4p6o8J6L9L9L7
66d3L8J3o8rrj4j4K0K0M0M0K8K8j5j4l4l3l3l4j9j9N2N2K0J9k1k3q7q8M0L9K9K9P0P1J7J7
48A05q1q1j2j3RRl1l0J2J2QRl4l3N1N1QRqpL4L4l8m0L2L0qrL2L3o6o8L2L1J3J3qpJ6J6k5k5
27b5j6j5j6j6M6M5LLJKK2K2oom7m8j4j3QPL1L0j2j2J2J2N3N4m0m0l9m0N6N8j0r5q9Q0J44k4
8F6o3o1N3N3lkk4k3qpk9k9k7k8ooK0K0O3O2l9l9LLM0L9kkp2p3klL9L9l1l1j7j8n9Q1J06K0
-13CPPJ4J4k8k7m4m4N5N5l3l3J0Rl3l4L8L7l7l7L4L4k1k1K2K1llm6m5L5L6l0l0MQ8N4q5m7
-32a04L7P0j3j0j0l7l6MLj7j8LKj9j8N8N8J6J6L5L7o1o2L3L3l8l8k2k1K0K1Q6Q7J7J7j1j2
-50A06J0J0l8l7j6j6j3j3K9K9k0k0m0m1n0n0M8M9kkjkj3j4j8j8O3k1K7K6OPm7L8J03J9L5L5
-68A48n1L3M4r6k1k0k4k3o7J7J7o7lkqpM1M1pP7K5K5j2j2LKklJ7o6m6L9N8O0q5q4l3N1j8j7
-88g6L3L3K7K8L4n1r1qk7k7N0M9MNl8l7L2L3o6o5j3j2N9N8j6j7j1j1k4O1N5N5M0M1n5L0m3
-106C9j27K4K4L4L3j3j3K9n4n1n0J9J8J9J8k6k6k7k6J7J7O7O7q2N7N7q3l9l9N1N1J8J8klk1
-124ek1M8M9p0o8k7k7K3K3K3K4m6m6o0K5J07l5r6j1N3N4j1j2m3m4P9P8Q1lk6k4j5j5j5j6J3
-141e6J3J3J3J2J0n8o0Q1Q0m8R0J40jr1r1q3Km6m7K2K1K2K2lkkko1o0j8j8O9O9Q1jp6O4k0
-160b0k0J6J5l2l2P6on9n9J3J3J3J3M5M4n3n5pqqq%jj%j2j2k2O2P0j4l2l3j1j1L1L1k1k1P7
-179c9P7lkr0N0J05l5l7M7k4k3P1j3p9p7r3M9O4O3L0L1n1m9n1n0L3L2L3L2j5j6K7K6l5l6l6
-197h4l6QRl3l3P9P9k0k0K0K0J9K0J5J4k8k7l3l4L6L6K6K6nj73k3k2l2l3pqR2R1pqpponL6
-217f5L7K8K9j4j3mnk1O3J01o8l9l7n2n2P5P4o9p0K9L0k1k1N0M9m0m1K9L0nmnmM4M5n4n3J5
-235b9J4J4J4l0l0J2J1k8k7J4J4OOM7M8J7J8k4k5l6l6NOL1L3l9l7mnL8L6J7J6k5k6p5p5n7
-254a91K7P3j1jjO3O2j7j00n2n2m7R4J76L7lkk3k3m9L6M7M8o4o4p3O8K3o0o4P7N7N7L7m7o9
-271c1p0J1J0j6O9N6N7qropM6l9r0oJ1J1MLK4K5J6J7J6J7o1n9j8j8ppk7k8l7l8ON%%ONN6J39
-292B8J3p0j5j5N0N0k4k2k9k8L2n3k1k1J1R5j02j03l5M8M4M3L2L1oom1M3L8L7j8k0m1m0RJ0
-310i6l3l3J7J8j8O7R9m0k7k7j2j3J4J3r1qJ1J0J15L0m9m9O7O5J5o8RJ0K4K5L7L7l4l4K5K5
-328A01L4j08J0ROp8n5n6J4J5%Q5J4p1k8k8R3R2o1o2m7R3L7m5NNJ9o5j8j8ooJ5J5j3j3N8N8
-346@PRRRj3j3j1j3l4l4RQK7K8N9O1O7p4q5%j5j4mmK1J06k0j03j3j2j8j8L0L0j3j2%%J%M2
-366@M0%jk5k4r5r5jjK1K0rrQ1lJ9J9J3J4M4M5KLk7k7k5k7j0rj0rL6L6L5L6j3j3j3j2J9K0
-386D5L0L0q3Q6qj76n0L5j3j3p7R3k6j10j5j5P9P8L7L8L6L8L0L1m0m1l8l9l9l9n4n5P2P2J1
-403i0J1J2J1j7j7j7j7M7M7k4k3%%M3M1mlm7m6L0L0L0K9LLl8m0m6m7N3N2J7J7J6J7m3m4p4
-422a28R6N0l2p3p4L0L0K9L0M0L9l0k9n5n5n5n5O6O7mmK2K3K2K3n6n7J5J4m9m9M9N0J1J1J2
-440g6J1L9L7mlJ5J5k6k6J2J0n7n9RQN1N0M6M7n3n1j8j8j8j8K4K3j9j9o3o4L6L5L3L2L3L1
-458Ej2j4K8K9qqqql8l8L2L2m9n0K1K1O2O1K0K1kkkkk9k9J3J3%%%%lmlmj7j6j2j0j5O9N3q7
-479A0O3k2n2n4J6J5J6J4N2N2RJ0p4p2K4K5k6k6k7k7L2L1l9l9K1K1K1K0K6K6m4m3L0K9j3j1
-497fppqpnonnL6L5o2o2onJ2R7O2k2j1j1l6l7l7l7L0L0mmq2O0K2K2MLK5K5j6j7NMJ3J4K3o0
-518d3NQ9k8k7m7L7J1J0k6k8k7k8RRL1J15l2l2k7k7%%k2k1K6K6m5m5nmM6J30N4N4j7j6Nq0
-537C0j1j1K2K2K8n7mmn0n1R1R2ooMMRJ0j06k0q2N8L3n1P3j1m2m2l0N5Q0llQ2Mq2jq6L4L2
-557Do1K3M7M8L2L3k3k2k2k3o7o9L0L1J2J3J3J2nnlnM3M4n4n4NMl8l8K8K9j5j4M5M4R2Ql0
-576I2l0k2j05o0Q0N9O1Mq0j23l8L2L2Q0P9n7n6k0k0O5k0o2K2k2k3N3N3l5l5L5L6n6n7O8j8
-593h8J7J01OOK3K2K3K2l6l7NNJ1J1L8m7p3p2qqK0K0K6n9J2J1M9M8k7k5onJ4J4jjn0L5j3j3
-612c0l3l3RRJ1J1J6J6m6L8J11k9k8k7j4O9P2P2L6n0j15K7LLM6r6j6j6mln0L3lmm0m1llm5
-631a47m5L1L1J0J0N2N2JJQ5n4r3qLMn5L0jQ2N1l4m0M3k9l0M8M8%Jj8j01k8k8NR0Q4Q4l1l0
-650G4j0j0o8o9j8O6klklM1m4RRl4N0LLJ9K0K0K0m3m3k2k3k9l0j2P2L0n5klJ3J2j4P1N8O0
-670A11K2K3j2j2J5p0p0o9jQ2K0o4p8p7N4J38M1m5j00j00P7P7%%j0P3Mp9j07L5Q0Q0rj0m9
-687c0n1K0K0M5M6k4k4l7l7L3L3LLKLJ9K0k3k1m9m9M9M9K8K9m2m1K3K3r7M4K9K8M7r4l1l2
-705h6L0L0qqn0n1L1L1L1L1J0RRRQQj3j3k6k8J5J5J9K1k2k1k4k4k4k5l1l1J1J1J3J3J3J3N8
-724d6N7m0m1MNl9l8M2M1jjQRQQmnk5k6K4K3j9j9JJM4M2K1K1n0m9j5j5K8K8j7j6K6K5k9l0
-744e9p2p3J7J7O0N9j6j5l7l8O4O4o3o3l2l2L9L8K3K3K2K3L3L3L3L3j33j34K1K1O8O8l0l1
-761f9l2l2l2l3K9K9K9K9L8L8o1o1n7n7M1M1mnL8L8M5M4n4n4O1O0rrj6j7j6j7qqpqLLM6M6
-781hK8L0m1m0l1l2l2l1l7l7L3L4L2L2L1L2J6J6J5J6n3n3J7J6p0p1J%MNM7M8L3L3j0rn6n6
-799a48M3M2k1k0k1k1M4M4M4M3o3o4L4L5j6j5j6j6KLKKP0O9k8k8o4o4O2O3j7j6n9n8L3L3L3
-817e4L3j8j8j7j8M4M4k7k6l2l2L8L9PQPQO1O1rrq5q5j5j5L5L4pqN7N7j3j3rrn1n1M0M0l0
-837c8l1m3m3Q4Q3M5M5n9n8j0r5k8J14K0K0k6N7P2p0n4n5j2j1N9N8K6K5K5K6l5l4p6p7J9J9
-854e8J9J9KJKJL0L1m0l9LKLKj8j8J08J09q3q2q3q3j4j4K8K8ONM8M7L1K9L0L0n0m9M8M8p5
-873Dp4nmL5L6L5L6%jj%n9n8j6j6K1K1k2k1J9J9M0L9K2K2p6p6K3K3K4K2m5m7K5K4qrn1n0R2
-893e7R2ooO9P0n7n8llm4m6QQQQkkk3k3o2o3O5O4M9M7k3k1O5O6nml0l1rrK3K3j9j9j6j7j5
-913hj6N0N0RQk4k4k4k3mmm6m7J1J0j0j1N3N3L9m4j06L5ppm1m0L0L0Q2Q1j7j7p4p5n5Q5J2
-932h6J3O3O2n6n7l6l6J9J9k4k4NMj7j7J0J0L2L1K8K8Mp9KKn0L4J2J3O6j9L6L4j2j2OONOo1
-951c6o3QQk9k9oP9L9L8P5qp7Pn5K8M6l7j32m6M8M8j6j7PQl5l5PPL3L4L2J16M7l8o0o2K4o2
-970a04J5J5J0J0RJ0l8M7k2k3K5K6J4J4k7k8L5L3L4L5m9m8j17l3M8M9O0k5J6J5l6M6J7J7k1
-987B9k0l3l4RRJ3J4k9k9MMMML6L6J9o4o1K4J17L2l2l2j6j6j%m4m3n9n9P3P4QR1or0m8m8k
-1007a66Q3n5n5qpN0N1N9q2J3J2MMK9K9qpl7M8M6l5L9M0m8R1K9n6mnO5k0p1o9P1P3k6k5k0
-1026C2k0P0P0J2j29j02j8P3j2M5M7o0K5M0L9M4r8n5n4n5K9J9J9kq7J2R6K6K7K7K6lq8k3O0
-1043C2kq7q8kK1o3j0rM4M5L6L6M7r2o7J8J09K4POJ3J3J3J4k6k5k5k5o1o1MNN7k7K0K0m1m1
-1061a68N8N7k6k6J6J6K7K6Mq1m6m6j0rK8K9K4K3P4j1L6L6k8k7l4l3L8m7l6l6n0L4qqk3O0
-1079a67M7M7N0r0n9K5M1M0RRl7M8R3R4M7l7o0o1j8j8j8j8llM3l9J3J3QPJ1J0J1J1l9l8LL
-1097b2k6k7k6k7n5n4l2N3j0rO6O6M2M2M6l6JKOp7m3M1jq5J6J00M8M7m6m5Q1Q1nonnn9n8j1
-1117c2j2m9L5M1m4k4O1m0M4J5J4k1k2o9o9K9L0O0O0l8l8ooJ5J5k4k3M7M7k5k4lmm5m5KLl0
-1135a75N6Q6n4L1L1k0k0M5M3K4K3J3J2n8n7K0K2K2K1l2l2J0J0o4o6L3L3k7k8ooP0O9k9k7
-1152b7j1j1J0J0J2J1l0l1m9n0M9M9M1M0n6n8m2m1K8K9N9N8P5j20p5RM8M8l1l1J2J2nnL7L6
-1170@l9m0m0l9L6L7L7L7J6J7J7J7r2r4n2n1R8R9%%m1m0KJk4k4P4P4o3o3L5L6ooL6L6j0j1
-1188c0J0J0k3k4k4k3RJ0j1j2L1L0m0m0P7P6k1k1j4j4l6l5K4K5K4K5m1m0k0k0K3K3k0j9K1
-1206a10K1%%M1M0k9l0J9J8O0O0r3r4L2L3l7l6L5L4K7K7m3m3k7k8J4J5J1J2j0j0RRN1N0oo
-1224A6m7m8k9k9M1M2J5J6ook6k6M4M3kklll1l0M0L9POl4l6MNMNJ%k0k1qqO3O2K0K0n1m9l4
-1245e6l3L7L7M8N0p8p6nnL7L8l1l2J1J1J3J2J7o7k3k2ppOPOOo7o8J2R6L2L2N8N7J0J0pr1
-1264c2n4L1O7j6m1m0mlK7K7K7K5L4L4J2J2l2l2J1J0k1k1K1K1l0l0k9l0J5J6k2k1n3L2O2k2
-1281d9j22K0O1O2J8J7r9j5J6J7k1k1P3P1j7O7j5j5j5j5m1j26rrJ0RRRJ8J7m7m8M5J29L0n3
-1299c9J5J4l8l9J0p6l3N2LLn3n3n3Q9M6M6J1p3nnM5M5M6M4m4m5K0K1N7k5Lq0q5JM6M6N2N0
-1318A9L2j08mmL0L0L8L9n0L4j7j7j1j1qrrrK2K0K2K1p1p3K6K6opooN5N5J3J3l0l0k9l0n7
-1337a07n8J4R7Q4n6m2m2k5k5K3K3j3P3L9m6p6O4O0q2k1k1J8J7q0NK7K8l1l2J1J1N7N7l6l7
-1354a22m5L9O2O2N7N9m0m0n3n3kQ1%jj1r8n0L5J8J9N5l0J8J8P2P3k0k0j35n2K8K7J3J2l5
-1371e9N0o1o0L5n0L1L2L2n3J6J6m6L9O6p5J0J0JJJ%l9l9m0l9N4N5N4N5m1m1j4r9M7M8M7l7
-1389i3lmJ3J3l4l4L2L1N0l6p7PM8M8N8k5l0k9rqo2K3P4P3n6n8J4J3m2m1N7N7k7k7l2N2K6
-1407c8K6j6j7R0Nm5j29p3O7J10J09q3q2O3k2j9k0l0N4J3J3n2n2M7M6K4o1m0m1L1L0l2N2N2
-1424b0l2K5K5O0O2k5k4k5k5n4n5l7M7M2m1N3N2K2K1n3j36lQ1QPn3n4M2m3q0NP9P9J7J7N8
-1441D2k5k7j12N7N6J8J8k4k4l5l6l5l6M8M9k2k2K3K4K4K3q2q2o3P8J20J19M9l5l9m0p0J4
-1457d7J5J6K0K1o6o7Q2Q2M3m1l6l5kkJ4J3J4o9q6N6M9l4m4m3j7O8K6n9j1j1K5K6M6M5L9M0
-1475G0L0n5qpj%M7l8l7l7l8l8k3O2P8P9Oq0l0l2j9j9KLL9M0j06k2k1k0k1O4K7K6L2L2K3K4
-1494C2m6m7kkL9L9j3j2j3j3j0j0rj0M4M3PQm9L3l8l9L7m7L8L8L6m7m8L7M7M8M4M5K9j12j1
-1512F6j2k5k6M4M5l2l1l1l2k2k2p0J5K7K6L2L2n1n0k8N6J1J0K7n8o6K0O5O5m1m2JJN2N0N8
-1529F4k8j3j3j1r8mll0l0K5K6J6R9Op8lQ1k4k5nP8L9j02q6kJ7J8JKk2k1P7P7k1j9M9N0m7
-1548D0m5lmNONNl1l1J0J1nnO8j6o1K2l0l1j2j1J4J5n6L0K3K4rrk0O5J5o9m3M1N4N4j1j0j4
-1567a9j4PON3N4p4p2k0k0K2K2k3k4L8L8P2o8j6O8%Jj6j5J1J1j0j1m1m1k1k1K3K4K3K3j3j4
-1586e7N7N7l4l3RPm2m4K7K7J2J1l1l1n2n2P5P5rj0L3L2j4j3q4q5N5N5j6j5O0N9J8J8k7k7
-1603A1J6J6j8j7l8l8k8k8J5J5j8j9K4K4M3M1k7k8J3J2J2J3O3O5l4l4k8k8opJ1J0l1l2j6j7
-1621h8MNjjk2k2NMl8l8L5L5J4J4K2K2K2K2J6J7k5k5J0J0l3l3L0L0K9L0o3o4k2k2N1N2RRo2
-1640f2o2L6L7L7L6P9P9j19j18QRJ0J0l3l2Q2Q1j7j6j2j1n3n4l4l5PQJ1J1l2l1l7l7O1O2R
-1657a22RN1N1J2J3k9k9o0o0L9L9pok8k8M0L9lkO8O8l0k9opO4O4o9o9o9o9L7L8L7L7j3j3j3
-1676e5j3j9j9K3K3j5j5j5j6N1N1RQrqj08j08K1K1O4O3l8l9L2L2j0rL2L3k1k0J%j6j7N5N3
-1694BK4K4J9J9k0j05m3R6N6l0p0p2j5j5j6j5J3J3J2J3%j%jM3M3NOl2N1M2r8m0l9ool8l9J17
-1713a03J16k9l0l1l0jjM1M2L0L1j2j1j9k0K3K1n5n6M2M3J3J3pqk0k1%%k6k6noK9K8QPL8L9
-1732D7n9o0qqJ3J4k5k4mll6l6OOK5K6K5K5K6K7m4m4ooL6L6k3k2L9L9J01l8p6PK7K8o5o6l8
-1751a38l8MMJ1J1J1J1jkP0O8j9k1k0k0M9M9PPk7k6J4J6%Jk0k0k5k5k6k5J22J23l2l2m4m4
-1769b7kkmnk6k5J3J3L5L4kjK0K0NMMMJ6J6q3q2N4N3m4m5j4j4l5l5J7J7L9L8J3J3J4J2k2k4
-1789c8m4m4L3L2rr4o4P7O3O3R7R7l0k9m0m0l9l9L7L6nnl1l2j1j0K0K1k2k2N2N1J0J0j2j3
-1807B6n3n5%%j%k8k8J4J4K9K9PQj9j9KLk5k5K3K3k8N7l3l3O7O7M5m0j1j1r1r2O4k1k1O4J7
-1826g5J7K2K3k1k1k1k1N2N1j8j9KJK3K2nnK2o2m4m3n0m9N6N7N6N5N4N4N9k6l8l8%jj9j9j8
-1844A3j8k0k1k9k9J09k9k1k2m6m6K8J12L0n3j%k5k5J3J2O6k0r9M3K4o0k4k5JJk0k0M7M7m8
-1862a55L6J04J7KJjjK0K0j9k0K3K3k3k2m8L5k8k8j1j1J33pm5L8K5K6m9j32J1J1k1O4n7n6
-1879a45J9J9j1j2N9N9NMK5K6m4m4nJ34Oj33m7m7M4M4R0Pn7n8q9nM8M8p3p3R7R6q6q7QPL4
-1897a37L3j7O7O6j6NNk0k1l7l8MNN8N8O9j5j16l3M1M0j3j4rro4K0J5J5k4k3l4N1K8n6k5k4
-1915a65Q4Q2L7L6j8j02l5l4L7L8J6J7K9L0RQKJK3K2o5o5J0Rk4N8J7o7K1K2J7J7j9j9j9j8
-1933hk0k0m1m1M7M8NNrrmmk0O6O4j9j3j3MLk0j8n6Q4m8m8j6O8j1j2O1k1K1K2K2o2m3m3m8
-1952a47m8K0K0K1K0K4K5j9j8M7M7NL%%nnL5m9o4J9PR1N4l0m3m3K2K1L6L6l0k9l7M6j6j6n9
-1970e9K6k8k7K5o0L0L0QPJ9o7k2O3j1j2J8J9N9O0PON5l1q4q3k0j9J3J2j0r5j1j1NNJ8J7R4
-1989e4R2k9N5J2p1J3J4k9k8q0Mk8k7Q3jkjO2k2m5m5%%M2M2KLKKK5K5N7k7q5jJ7J7j%K1K1
-2009C5k0j8K2K2rj0J2J1JJk0k0l7l7L3L3l8l8O1k3j19K2J40N6K3K3nq9j2j2j8j8K4K4KLm0
-2027c5m1JJnnl7M8P3j2n2n2n5L1J00J6KKmmJ2J1J6o7p6p5P0O9M8l7J0J1k8k7l3N2ppM6M5
-2046Em0M3O7O7k3k3r3r3n4n4J6J7P9P9J2J4n6K7k5k6M3m1OOo5o6p1J3P3P3N2J35m5m5l3l5
-2064f1k3O1J3J3M0M1kkk9k9J3J4nnm6m8RQl4l4M8M8M2M2j4r9l4N1J13L0m5m4o6o7K6K7K5
-2082b3n9RJ0NMNNM5M7p6QM5l8J8o4n7n6QRJ7J7mmJ6J7J7J6J7J7k5k5QQM5M4Nq0J0J0N3N3
-2102G7m0l9m2M3Q4Jn3n2L9M0n1n0mmm5M0L4L4K0K1M7l7ooq0q1ppppM4M4JKj7j8N2l3r8r8
-2122b59N6J41%q4M0L9L1L0j7O7L3L4j3r7m6m6K4K4oP9L2L1L1L0j3j2m7m8k6k5J3J2qpk0j9
-2139d6k5k5N9k5l0N4L2n3m7L7O4O3N2l4q9pO7O8j5j6l7l6KLM5M5K5K5j30j29j5j5K6K7KK
-2157g6M4M3j5j5j1j0m1M4M3m0oopop6QN9N9k5k5n2L4J6J7k1k0J9J9kkqqQ1ko2o3k5k6J2J3
-2176a39L3L4N9N8K3K2J3R7jq6n6n6m3M1N4k9j8j8j7j8j7j8K0K0N2N3Q5n6JKKKo8o7NNM6M8
-2195F8n9n8L9L9r3r4L3L3J7J7L9L8kjkjn2n4j0j1J08J07j8j9J2J2K7n6j09N8R7p3j9j8J2
-2212GJ3qqpqj1j1j1j1MNM6M5k9k9k9l0M9M8OPo2o2L6L6N7N7o9o9J0J0l2l2noL7L6L1L1l9
-2232Cl8ppn0n0N1N0QRL0K9l9m1qqqqm4m4K7K6L1L1j2j1ppJ4J4L2L1J0J0k1k2M7M9p0p1jj
-2252g3qrqqKLM5M5%%n7Q2POJ6J5j2j2L0L0l2l2l1l2M7M7M8M7m1m1JJm7m6nnk6k7M5M3k1k1
-2272c4M7M9J0J0RJ0o8o8k6k7N5N3m3m4O7O5lmK7K6m3m4k7k8M1M3m2m0J%K7K7j5j5RJ0l2l2
-2291d9o3o2k0k0M1M1jjLLM5M6NMK6K5ooL6L6LKo8o7m8m7K2K3qqqqN4N5m4m4j8j8K5K4j8j9
-2311a32LKK1K0%jK5K4j7j8j4j4k9l0n5K9K3K4K1K1k7k6M9l5q3JR6J1l2N4K2o3l1l1Q0Q0j8
-2329e0j9m2m3NOoP8R4m6p2J3m3m4M3M2ONm1M3M4m2K0J9J4J4j3j3j4j3K1K1k2k1J3J4L4L5
-2348D0j5j5l5l6m1m1JJK6K6k1O3K8K8qpONl0l0k1O4L6L8K3K3%q4l8l8o5o4M4M4l3N1O6p5
-2366h4n8Q4O1p8J0RL1L0L1L1J4J4l4l3qr2llk6k6J7J6N0M9j9k1M9M9J3J3j04j9m6m6%JP1
-2384e7P0J5J6J5J5m7m5n2n2J5p0K0K1J5J5K0o5QPK2K3L2L1N6k7k3k5l5N0n8n9M6M6l1l1p9
-2402a98OO6O6N4l1m0M5qql1l1M0M0J3J3J2J3J5J4n5n6N4N4Q1mo4o3JJm9n0M4M4L9m3m4M1
-2420a9OOn3n4k8N7l9l8J27M2l6l7L1L0j1j2j7j7K0K0J7o8l1N4L3n2r3r2l6M8M3M3J2J2l1
-2437a63l0K1K2M3M2ooL6L6OON5l0l9m0llRRLQ8J1J0p4J1n9o0P1P1J2J2j14j15P5P4MMJ1J1
-2456A1n9n9mmL9L8j2j1poNQ8k3k3l7M7qrM9r0j2j1L3L4qrk0k0l6l6nP9J6J6J6J00N8k6n7
-2475C7n6L3n1o0K5M3M1k5k5p3J2N5N4P1j4o3K1n2n3j9j8K4K4m3m2K8K8J4J4pqK1K1%%MMN1
-2494A6l2k7k8j5O9Qp7r3qL3L3J27M3K5K5j7j7j07k2J03K0k9l0QQlll9m0o7J8O9O8k8l0J2
-2511b7J3L8L9k6k7m3L8M0m5l0l2ONN2N2J6J6l9M6O7j8j05j03O5k0J0J1Rp3L4L2j3r9q0O2
-2528a29J9J9opJ6J5j2j2n4n4Q4Q4L8m6p8OmmMNq6jm2m2L3L3L7L6O3k1kkkkL3J15opk9j16
-2548a24n0L5Pp7J8J8J9K0K0K0P7P6K6n9m1m2K3K3K5K5j6j7K2K2K2K2q2q1n9K5qrmlQQP4P2
-2567C5nr0k6k7L8m7j3J28P4rm6m5j00j6L5L5O0O0q5jO0O1M3m2n0m9pqj06k2N7N8K2K3m8m8
-2584a01QRj2j2kkm3m4L1L1R4J0P2j1l8m0j0j1n2n3L5L4N6N5qqL3L5o1o3L7L6J4J3k8k8K4
-2602@K2m6m7L4L4qrK5K5Qp5p9Omnl0l1N3l0R6J1o4K0qqm5m6l4l5QQM1M2J12J11m8m6n3n3
-2621a48Q5%m6m6nQ0l8l8M5M5K4K4L4L4o4o4J0J0J0Rrj0l1l1nnQ6Q4J9j21k1k1J9J8k3k3p8
-2639a91p8N5N4k5N9N3N4n4n4O7O6Mq0j29J3J6J01n9o0o4K1P1P2O0N9l3l4o9J5L6m8J3J3l5
-2656a11l5j2j2L1L0J1J0k7k7k0O4O4k1p4p5N6J41J9J9j15l2lQ1M3l9o1o1L2L3L1L1o8o8N2
-2673a13N1O3O4k1j61r2N0P4P4L1n2Q4Q4m2m2p1J3L5L5l4l4p7p7N4N4m5m5N7N7j4j3J2J3q
-2689c6qj9j9KLl2l1j4P1N0l5p2J3J8J8M9l5l2l1ONO8O7OPj15K6L9L9O7j7r2qN0l3J9J8RJ0
-2708C1q3q3kQ3L5L5j2j1j2j2k4k4M6M6j3j3K8K9m4m5k5k4J5J6N8N6nnm7m8j1j2K5K5P0j4
-2726B9J6o7j27m3L1L2J8J8J8J8N2N1J5J4m0M4k2j04j11k6M8M8K3K4KLn2n1r7M3J56J5j5O9
-2743C2MNl3l2k2k2K1K0J7J7p1J2K4K4j3j2J0J0j1j0K2K1j9k0J2J2J1J2k9k9k4k4j7O8O6j7
-2760A5klqpj2j2j2j1JJj16l3M3M2M2M3M4l8N0N1p9p9n8n8M4M3KJM3M3l6j20j1j1kJ38M1m4
-2779f5K9K8J8o4j8j8mmn1L3J8J9J07l2o6J9NNM1M2j%k3k2p0J4JJPPJ8J7M4m0o5o5K8K8j4
-2798i3j3K3K4P2j1n2L1kkK4K5J5J6K6n9o3K1Q4Jn2n1L6L6j1r4nnKJK3K3n7n6j4j4R3R3on
-2817DljlkQJ0j2j1J7J7m4m4j16K6J01J01mmm6m6j0j0j0j0l4l3QRj5j5j5j5M3M2L4L3L5j07
-2836a22k7k7jjM1M1JKK2K2l0l1O8O7nok6k7NNNMMMLMk7k7k7k6PPj4j4JJP2P0KKJKl7l8MM
-2858d2l4l4QQL7L7J5J5J2J3qqj9j9K3K3K4K5j8j8l7l6NMj6j6K6K6k0k0N0N1l6l6j5j5q0q0
-2877b05M7M6L2L1l1l0r2M9J25j6q5jR0Np5p5J3J4Qp7j5J26Q2mJ1J1jjJ9K0qqprlmm5m6K6
-2896h3K6j7j6ooO7j6j08k2K8K8J5R9j9j8j8j8M8M6N1l3r7j4o0K4LLJ4J4N2N0L8m7m6L8j0
-2913a0j0j0rJ6o8K2K2j0j0rj0N4N4J2J3l3l1l8M6M5M5k6k5P0j4q7q9l1N3K7K6J3J2J3J3j29
-2931i3j31o7J30J26j6m6L7N5l0k5k4N5l0llL6L6J3p0J6J6J1J0k0k1%%llm5m5OOM8M9KLm0
-2950f0l9L1L1m0l9M1M1L9M1o3o3OPj9j9K9K9PR2Oj34q2N9J3J3J8J8k4k5j1j1L1L1llllml
-2969f5llP2P3L1L0o6o6L2J18N0r1r0N0K0o6qrQRQQl0l0p3p2kjO4O4K7n7p3O8N2l3K3K4J6
-2988IJ7J7J7RRl3l3j0qL2L3o8p0L0L0J7J7mlQPl4l4o6o7O1O1l3l4l3l4O6O5P0P0o8J7m7j33
-3007a50j6O8J5J5L9L7j63q0R4R5%JK9K8L5m9j7j7p5RJ0p6jjJ4J3n7n7O4O4J01R9j2r6p6R
-3024a04M6M5N5k9J5J5l2l2j7j8j7j7o1o0j3j3O9J54QOo0o1MMR0Nj7j8P7P8k1k1m8m7k7k8
-3042i0j2j3RQL1L1m4M2Q5Jo8J6K5n7m8m7k9k8J4J4K6K6j6j7PPM9M9MMo7o6j4j3K9K8N9N8
-3061gj8j7Q5Jk1k2m3m5o5o6R0R0K0J8P3P2n4n4j5j5n7n7onJ6J6J0J0P9Q1qqp8p7m3m3Q3Q3
-3079Cm9n0qpj5j5K7K8P5P3k3k4m2m2%%qqqqN6N5j3j4J9K0k2k2J0Ro1o1M4M3KJk6k5m7m8K7
-3099a54K7M7M8k0k0N0M9k6k5J6J6J4J4k7k7M7M9n1m9ooL5L6o0o2RRq0q1M6M6N8N9M3r6J2
-3117f0R5M0M0n5n5j1j3j0rq1q0M0M0lkl8l8L3L3j1j0L1L2k0j9J3J4N2q9j6O9P9P8j4j5lm
-3135C3lmK6K6j7j7L6L6o3o1L9M0l0l0k7k8k8k8RJ0J4J4n7K7K3K2k8k9k8k8K9K9K0K0N5q4
-3153h2n4L2j6j5N5N4L1n3ook0k1o9J6O2O2K5K4J7J7n3n3J7J8J8J6J9J8mq8lmO1O2j00j00
-3170a23m9L6K9K9K9L0L4m9l5l6o0Q1KJK6K6L0n2J6J7N7N9o1K4o1n9n2L2K8K7N4N4j5j6n0
-3187Cm9qqj3j3M1m5m2M1L7m8j0j1o2J36P6po4J9K1K0K7K6p1p2K6K6QQm5M0R4J1l5l5n6n7
-3205i1J4J4J4J4J4J4opoopoopNNO0k3q3N7R0Pn0m8L8L8P9oK8n7j74l5L6L7J2J2N9k5n2n4
-3225a02J2J2n2n2l4N0N6l0K4K3M8M6k2k3QPM9N0k6k7k6k6K9K7o0K4N4N6j9j02l8l7r0nN0
-3242a46N1N7N5J9J9m6m5j00j6L1n3L1J16N7N8J6o9j00M0L3L3k8k7j7j8n9o0L1L1P8oKKM3
-3259A3l9j0j0k1k0N9k6m9m9opL0L1rr2mlQQP9P8J6J6O3k2m4m6K0K0j2j2J5J5j43n9M3M4L8
-3277h7m6l1N4Q8Lj5j5J7J7j0j0K1o3NNK3K3K2K3m5m5k3O2J5J4k1k2lkp2J3j8j7N8N8j1j1
-3295d6J0J0K6K7m8m8Jq4OOK2K3J8J7N3l1k1k1o1K4M7M7k6k7M4M3o7o9k5k6POPPOOM8M8N4
-3314A3N4j6j6o3o4PPl7l7%%N6k9n5L0M3m2O4k1k4O0R6J2l1k9m1m1K8n7n7K8K9L0l5l5J6J7
-3332a40N9N9l2l2Q6JqrK7K8L1L1r6r4JKM4M2k4k6M3m2j4j5l6l6n5K9QRm2M3K2K2m6L9%%r1
-3352b12M9O8O9k9k9j5O9N5q5m8L6LKQQK4K5lkj0r4l0N6O0k5j4j3j2j2j7O8n9o0ool1N5M9
-3370a08M9M7M7k3k2l4l4O4O4k8k8k8k8M3M3J7J7q7j72j8O8RRopj%R4J0QR1l6l5K4n8l8M6
-3388d1O0O1K5K4l2l2k7k6l0N2OOk6k5l1N2j0rk6k5J2J3rrpql4N1j%m3M2M0M0m6m7l3N2MM
-3408c3k7k6onL9M0l0l1j6j6j7j6K0K0O8j7j0j0j6j5JJM3M4j8j8m5M1J5J5J5R8mnm2m1k7k8
-3426e9jq6L3L3KJlq7j8j9jjM1M1k0k0k0k1M9M8M9M8LKl9m0L7L6ooK4K5K5K5n5n4l2N3QPR
-3446A1Q%q4K4K5P2o7p9OJJmQ0Lq2M1M1NNj4j6o7o7q8mL5J19N5N5%%J5J6K7n8r9j5M4M3l1
-3466d3j15M4M4l7l7O2k3m5m6M2M3M7l7j8j9M6M6rj0J2J1nnonrj0p7O5R2m9n1L4J0J0J5J4
-3484a9j4j4o2K3K4K3K8K8m0m0o7J7L1L1ooj5j5OPL8L9l2l2L2L2L7m7m7m8J8J8k7k6J6J6J
-3502i2JO7O5Kq1n6n7ooJ5J5l1l2O7O7K3K3j9j9J9J9L9M0j1j1q0q1j0j0L2L3MNK6K6J5J5o
-3521A0oQQl4l5l6l6OPjj%jK4K4K5K4KKm1m0J5J5N8N6n4n5mmo0Q2M9l4J2J3l6l5o4o4L4L5
-3541a32L9M0Q2Q2m9m9m8m9l8l7MNL1L2M5l9l8J03R7m4l8l8m8m8kjkkQ8Q8l8l8LKK4K3L9M0
-3559H9lln0n0k9k9m2m2K8K9j2j2L0L0pqJ4J4L5L4o2o4rj0rj0L6L6j2j1M7l7qP8J02r3r6j2
-3578a18O1O0K9K9j15l2K5K5l3N2NMN3N4J7J7p7QM9l5p2p2pql4l4RQrrL3L4j0rj4P0L6L4n3
-3597b9K9R2Qo7o5m0m0LLL8L8L7L8llllj9j7Pp6k9k9PQMLj7j7K4K4MLPQl0l0k1O3P9nJ02J9
-3618A05m4m3L1n3p5J0l4l4J3J4K1K2J10K6r5r7lQ1J23j6j05k2OOpr1k4O1N5k9J9J8m0M5O4
-3635A8j8o6o5J%P1P1l8l8NMM9M8Q0mj18l3j1j1m4M1L5L5j3j4L8m4p1J4LLP2P1JKl8l7j6j7
-3654c4m7m7K4K3L8L8P9Q0m9m9j2j2M1m4kQ2j1j1k7k7rqqqn4n5J5J5K1K1K0K0q1q2J7J6pp
-3673a41J11K6K1K1m4m6q4N7R5J0l5l7n2L2Q3jj7j8j9k0K8n6l3l3L3L2qqL4L4mlJ2J3j3r6
-3690a26K1K1klJ9J8lmlmKJj9j9j1j1L2L2K8K7OOM9M9K7K8m3m3jjl1l1J1J2jkm2m3k9k9J3
-3711i9J3mlmmK1K0%%LMl9l8L3L3L3L2p8p9qqJ3J3l0k9O8O8K6K6RQRQj1j1j1j2J%J%m2m2N7
-3732e3N6k6k8J6J5k1k2k1k2j7j7l9l9RRJ07J06nop4p6n7n6J4J4K0K0O3O2N9N7m0l9OOj4j5
-3750d8PPl6l5l1l0J1J2K1K2J6J6Qp6p1p1P0P0k9k9K4K4K3K4j4j4J04J9p4p4l2l2OR0J08J08
-3768I4K5o0j2j2K9K9r6r8k2k3J9K0kln0L5N5N4l3l3q4JJ05K1p3J2lmN5k9l0k9K6n9n9K6J0
-3786a98J1O4k1l0l0q2KP1P2N5N6L8M0k2k3j46pJ3J2J3J3J02J8j3j3o1o1jjJ21k0l6l5Mq1
-3803a76QPl9m0qqL4L4L9L9L4L4N8k4m9m8J%o2o1l2J09N1N1m0m0L1L1M7M6K4o0o0n9k3k3L2
-3821a42L2N9k6K8K7m2m3N5J39P4j0p7Qo7o5k9l0J4J3k3k3k8N6N9N7ppp3p3k2O2M7M6m7m7
-3838a05l5l4Q9Mm0M5j27m1N0N0j5j5QRj3j3O2O2l6l7O3O2m1m2N0l4J3J3r1r2o9J6P3P4j5
-3855a52j5K2J06K4K4o0P8M7l7m5m6J9J9j2j1o9P1j8j7J2J2JJk0k0L9M0o0o0q3q4M3M3O5O4
-3872g9K3K2JKK2K1o5o6MMk8k8M2M2o0o0R5R5j3j4K9K8l3l3k9k8lQ1P0o9m3m3mmK2J06L7m7
-3891cl4l4L4n0m3M2j6O8j7j8N9N7NNq7q8k9N5QQo3o3J12K7J4J3ppk1O3M7l7n6K8J7J6j0j1
-3910a6q0MopK5o0j6j7M9M9llKLmQ0P4rMq0r1pQ3jj8j9m1m1o8J7N6N7rrk6k5M5M6j8j8j8j8
-3930a34M8M9k3k2kkm5m4j6j6K6K7rqJ2J2l3l4M2M2m5M0L5L5j9j8K4K4J%o5o5pP8l5l5p1J4
-3949b39O6O5J8J8KKrP5l5l4q5N6J22L9k3k4p5RL8L8p7p8j9O5J8J8L2L0j1j0j7j6K6K6p2p3
-3966a34K1K1J05K1l0k9K7K9k3j07J9J8k3k4m6L9L3L4l0k9K3o1k7N8M7M7m8m9ooM5M6k0k0
-3983g9k7N7L1K9j3j4L5J22m3m3n8n9LKLKj9j9kQ3J9o4j02j7L2L3L8L8J5J5J4J5PPm4m4R8
-4001E1m3l3l3j7j7j6j7M3M3k7k7K5K5K6K4m0m0K9L0j2j1L0L0o0o1p5O6P2j2LKPQPQj2j1j2
-4020d7j1j3j3l3l4n8n7J3J4J01J01k6k6N9N8J7J7%Jo8p0poL5L6j3j2l4l4j3j2j3j3N8N8j3
-4037e8j2N2N2m5m6KKk0j9K4K3O5O6q6q7j7j7nnnnk9k9R8R8l6l7L4L4j4j5l6l6K7K7m4m3J2
-4056a30J2J3J2nmnnJ9J8klL9M0o0n9O5O4ommnk5k5ooL7L6qqlq8J4J3RQk5k6J8J7KLM5M3l
-4077A2lK4K3q5kJ6J5M2m2q3%l7l6L3L4P2j4l6l6klM5m0MLklO4O3l3l5J1J2J1J0j3j5k5N8
-4096GK6n8k7k7K2K2m3m3l9M7kjRR%%J14k5L1L2m6m5mmM4M3K6n8j03j9kkK9L0pqm0M5L4L3
-4116@L4n0mll0l0J8J8n9K6k2k2K7K6j6j6M3M3O9j5n0n2O5O3M6l9n7n6PR0k7k7KKl9m0qpn0
-4135a40n0K9K9K4K3k0j05oP8l0l1k6k5O9P0M3M2N6k8n0n1N9N8j1j0K0K2%Jj27j28n7Q4J04
-4152h4K0OOm5m4N4N5m0l9m0l9J4J4O2k3%%N1l4j17K5Q9R0M9l3k4k3p0J5pok4O0N5N5l9l9
-4170e0KLn4n5M4M5J8J8M4l9o1o0k4k4P4P4k0j9k2O3K0K1q6jJ05l3m3M2KKP0j3l6l5NMoP8
-4188E3K6n9Mp9m7L8L2L2j07k4%%OOPOQRl4l4RQpqL8J20k9k9M4m1KQ6k1k0j06k1n8n8M6M7
-4208a55L0L0m5m6L8m7mQ0K0K1j7j7n4n4P3P3LKm5m5J04K0q2q2l5N0M4M5M4M3m9n0q3KN3N3
-4226h2J5J5L6L4q5q6j6j5L8L8M3m1K9L0o6J8o3o4J2J3LLm0l9M1M1K0K0%%R0Nj3j2j9j8L6
-4244g9L5Q1j15r2oL1L2j2j2N8N8J8J7k4k5m3m3M7l8L0K9K4K5q2q1J7J7j9k0o7J8L3L4L9L8
-4261g7j6j7M8M9L2n0p4p4j9k0R9J4mnmmJ9J04j3j3m2m1o8J7Q9Q8M9l6q3jR6m3k9k8j09j08
-4278b74J0J0J6J5J0R5R5J1j0rOOn3n3kQ3k5k5JKO2O2j4j3Qp5k9k9J2J1OPN1l4J4J4j7j8K4
-4297d9K5L4L5ppoooon8n9J2J1K7K8K7K6J4J5kjo7J7J0J2RQp0P0m0m0ONk8j12m6R5KKNNQ0
-4318c0nOOm2M3m8m7L2L2l9l8k7k6R1R2M6r3POj6j5K6K6j6j7n9n9l7l6j5j6P2P3KJM1M1K4
-4337a4o2l6M8%%k4O1J2J3kkK4K5o3K0O9j6q3%j0j0J4J4k9k8L5L5j3j2Op8J2J1POl6l6L5L5
-4356g2P2P1L1n3n8K5K1o3j1j1pppqj8j8m0l9Q5Q6m2m2j4j4Q1ll5M9lmJ9J8J7J9k1j9k0k1
-4374e6J9J9R7m2k2k1J1J2p6p6pol2l1j1j1L5L4J2J3O9O8l0l1k4k5M6M6p9p9K0K0j1j2J0R
-4392a42m2m2j4P0KQ6J01l8K5K5mml8l9L1L1m4m4N4N3J4J4n6n6klk9N6M5M7r8r8k4O0O1k4
-4409f6RJ0N1l2k4k3J9o6J4J5j2j2M7M8k3k3JJm1m1P3P3k6k6M5M5M0M1O0k4p5p5POJ7o7k0
-4427e4O3J01J7n1n1p1p1j7O7k2k2OOl6l6M6M6O7O7o0o1rP5QRJ5J5p6p6jjM4J28j7j8l8m0
-4446d8LLk0k1JKlkK0J9l8l7NNJ06J05p7p6k5k4J8J8n0m9qpN7N7N8N6q0q1j0j0onP3P3j03
-4465a01L7M7l7n8n8k1k1N7N7J5J5j4j4q5q4O1O1O1O1l4l4j3j2j6j5K6K7PPkkN6q5r6j1jj
-4483b20M7M7%%%%J3J4K7n7m6R6N3N2l5l7OOJ9J8k3k3k6k6M5M4k1k1k2k1K6K5m5m5m7m6mm
-4501b31P0P0P0O9m8m9m9n0JJPOn3L1N5N4J7J7nmj3j2j31m6K7K8j0j0j4j4P9P9mq8mmO3k2
-4520a17j2j2k7N7l3l3L1L1j2j1p0p1K9K8J1J0J1J0J9J9k4k4N4N4p0J5R2Po7o7J0J1m2M3O3
-4537h7k1L2L2l7l7k0O5Op9l2N4K1K2OOK7K7r0oJ8J8p5p5M2M2M1M2KJj9k0P7P6K6n9m8n0o1
-4556a33K4k5k5K8K7q1MN4N5k5k5k4k5poM1m4K3K2M3m1O2O3m2m1j8j8k3O2QRpqL6L5ppm4m4
-4575a24K6K7N5N4J2J3m9m8k8k8K9K9K9K8j1j1n3n3n8n8M1M1O1O2rrk3k4klmnO6O5RRj3j2
-4593C1p7p7N0M9%%J%k8k8m9n0rrK8K8K5n9KJ44P1j1KKm5m7N2N1l5l4L4L6rrj0ro5o6MMj9
-4613a31j9K4K3L5L6q6q7j1P4Q5n7%jJ3J2mlm6m5M3M3JKl3l2j2j1O4O4K1K1QQj3j3o0o0M0
-4632a07L9QRQRk7k7J5J6k5k5k4k5O6O6K3K3J3J4k9k8k2k2K0K0j4j4l6l5m4m4K7K7l0k9O9
-4650a35P0n3n2J8J9L8L9o0o0K6K5K6K5p7p6N0N0K1K1m9n0J3J2N5N5j%jjk2k2o5o5opO4O5
-4668a10J4J5J5J4j6j6K6K6o4o5L4L4N6N5J4J4pqk8k8k1k2K2K1mlm6m5J5J5k7k7M9N0M8N0
-4685E0j3j3l2l4j5j4K8K8l5l5l5l5KJK3K2O7O6n9n9j7j7K6K5J9J9pqmq8p8O3M6M7L4L2j1
-4703a1j3j3j3O0O2rrm6m5q8q8J5J5N8N7%jk2k2K5K4j8j7ONk7k8n0R0L3L2j7j7NMl3l3L8L8
-4722e3M6M5k4k4j3j4j3j3J7J7mnk9k9J3J3n2n3J9J8jkK0J9PQl6l5O0O1O8p1o5o5N3N3kkk3
-4741i1k3j7j7l3l3l1N4M9r2J9J04M7M7lmlloopol6l5L5L5jjkjl6l7L4L4J2J3N9k4j6j7l7
-4761g6l8mQ0L8m6q3q2l7M8K1K2J1J1pP7j6j00L3J17O4O5q2q2j2j2ooL1L1l5j18jjj1j0Q8
-4779a28Q8j6j6j5j6K6K6P3j1K6K6n8j42J4J5l3l4L2L1K6K6Q5Kk1k0nmL7L8p1p2K7K7n1n2
-4796a40qrK8K8PPO6O5l3l2r2r2O0k5o9J5NNP0O9M6l8QQLLm8m9j1j2Q0ok8k8QQN0N0J2J2o
-4816a3r1m0M5J3J2k0k0k1k0O3O2pqM5M5L2j08r9j4K9K8K7K6m4m4L7L7non5n6j3j3K3K4K3
-4833a26K3j0rL2L3K0K0opJ0p4l8M7N7k8j8j7L3L3o5o5L1L2J5J6l9M7M0j00o8J7L6L6k7N9
-4851f0L2L1m1m2N4l2j02j8%jONK7K6M6M5n3n3M1M2k9k8m8m9P6j0k7N8M2M1M5l8q1Mk4k3n0
-4869a88L5M2m3J1J1j0rm6m7k6N9R0n1NNJKkQ3M6l9o9J5L6m9q4JJ8J8j3j3K0K1J11l0m9n0
-4887a88KKmmQ6Jj7j7j02j8O2O2RRJ4J5l3N3N7k7q7lM2M3m4m4l9l8j0P4O4O4J7o6q7mO1O1
-4905c4M2m1o7o8N5N4j9j9j9j9l4l3LLJ07K3M8M8j02j03K4K4rj0k5k6k7N7N2N1L2L1M1m1o8
-4922f9J8n2n2l1N2l7l7L7L7nnL1L0l9m0K6K5K6K6m6m7N3N2jjp5RM5m0K9K8N3l0p4J1K6K6
-4941d1j1j0k7k7nnl8l7MNooR3R3k2k2l6M9M0j01K6K6onJ6J6j3j2j3j2JJo9o9N5N6J4J3l7
-4960a22l8L3L3n2n2P5P5k9k9L3L2J06l4q1q2j0rL3L2%%m3m2OOj4j5Q2Q3Q2Q2p2p1kjN3N5
-4978A03j6j6n8n6J3J3j3j3j3j3K3K3K3K2l2l3l3l3K5K6K6K5k5k4m6m6L9L9l2l2mlJ7J8j2
-4995a18j1n3n4R7R7K6K5n9o1L8L8nnk7k6K8K8QPk0k0P1o8r0J07P7pj0j0K7K8n9n9j7j7no
-5013a05O5O4K7K6m4m3pom9m9J7J6J7J7k0j9k0j9nnk6k6K1K0O3O3j8j8j8j8l2l3L8L8QRRR
-5031e3l3l3l3l3J9K0M0M1j9k0o1o1J3J4N7N6j%%jK5K5j8j7K4K4LLj3j2j3j2k2k2k2k2N2N2
-5050e3j8j9J8J7n3n4l5l6O3O4N6N6o9p1k9l0J2J3L3L4rrl0l0J3J2LLK4K4oom8m8J1J1L3L2
-5069a21J5J4k8k8L9L9qrM7l8n4Q7N5k9K7K7JJm5L7j7j7n4n4K0K1k2k2J0RN2N1p4p5q1NJ04
-5087a15J04j7j7jkK1K0mlqrO6j8j2j2l6l5JKrr3n4Q7noMLL9M0llo6o6O1O1J2J2rrK5K6l9
-5107f7l9l3N2J53J3q3q4k3k2J8J9j8j8j4P1J7J8N0l3l3N1m2m1J5J5j06L5K7K6jkP0O8n1m9
-5124d1K6K4o4J9n5K9J2J2KJn4L0K4K5k0j9j5r9MMM1M1J7J8jq5j7O8K0K0k2O1kjp9N%%K4K3
-5144b4m6m7m3m3K7K7K0J9J9K0%JNp9J0J0M8M7M7M9k1k2m4m6m0m0K7J12J2p1k1k0k6k6O5O4
-5162c0M1m2m6m6K5K5j0P5Qp4j8O6nq9q7lJ5J5M7M7MNM9M9m8m8j1j0N8k7k2k2J5J5L6L7J0
-5180DJ0l3j19LQ8J9o6j8j8O2k2MMLLl9l9QQLKN1l3N7N6k5k4J2J3J2p3n1L3M1M1MMMMNLj2
-5200a1j4j3j3K1K1k1k1KLKLj1j1j1j0RJ0RJ0K4K3j7j9lkJ8J8j1j1j2j1l5l4PQk4k4lkMMP4
-5221g4P4j3j5l5l6POl5l6J2J2l0l0K3K3M4M4J7J7mmpqpprrqrl5l6l5l5NNM7M8K3K3j9j9N
-5241a20NMNJ3J3l0k9K3K3K4K3J2J3l0l0m7m7K3K3nnk6k6N5N5L4L4nnmnn4n3J7J6j4j5K2K3
-5260i0j3r8n5L0N9N9q2LN6N5J5o9n1L3K3K3OOm1M3k4k5K3K3j6j7k7N8R3J0o3o5M4M3JJn0
-5278g9n0K1K1P6P5n1n0n1n1l0l0O5O5M7l8p4J0J04J9nnk7k6K4J07rj0m5m4p2J3QPK8K9K4
-5296do0J4J4p5J0MNM0M0l0l1K6K6m5m5MLj8j8l5l6O3O4K4K4J9J7Lq0q2LL2L1L7L6POOOk5
-5316b0k5J7J6QOl4l5j4j4K9K8L5L3o3o5m8m9P9P8l1l2M0L9onk6k7RQRQo0o1L9L8L6L5J4J3
-5335BJ7J7mnk0j9o2o3K2K2O4O3n7n7J3J3nmJ7J7K5K5K5K6j0j0l1l0k3k2M7M7n2n3J8J7K0
-5353a0K0k1k2j1j1l3l2l8l7MMM0L9llL9L9lml5l4PPk0k1K2K2J0J1J0J0m1m1L0K9L8L7l3l3
-5372f8O6O5K4K4k6k6nnonp6p6k2k2M9M8K1K1J9K1rrj9k0J27m1q8P9%q3k6k7NNNOj0rJ1J2
-5391g0lmK8K9J04o3j67KP4j1K6K6j0j0j0j0j7j7J37J38m0l9q1q1l5l6PPK9K9K9K9o2o1k0
-5409a53k0J1J1Q1Q0k8k9n0n0j2j1j2j2L5L4qqM4M3M3M3n0n1qqO1O0l6l7l4l5O5O3m4m5k4
-5426i1k4L2L3l8l9K0J9kkQ0Q0j8j8k6k5nmqpL5L4l6l7NNl0l0O8O8l9m0KLkkkkjjNMl3N2k3
-5448d0k2Rp6M2M2m7m8M6M6J06K3n2n0o6J9lq6J02J01K1K1qr1K4K6k1k0k1k1L9L8mln8n9O3
-5465b8O1N3l3p3J0J9K1j7j5k4k3J3J4K2o0J3p1j5j5k0k0L7L6l3l4Q1Q1j8j8NMR9J5o3K2k9
-5483cl1OPOOl7l8k1O5pr2k8J13P6o3k3k3L5n0l9m0J3R7N5l0j1j1K5K6K1K3P5j0m4M0m4M0
-5501H4M3m2q7q8l8l8MNN7N7J5J5l3l2R3R4n5n4j2j3L1L2r4r4j8j8j9j8MMP4P5kjM1M0m0m1
-5520f9JJqqqqO6O5o0o0K0K0K0K0l1l0M1L9k6k6o9o9O5O4K2K2j0rj0rj0j0rj0j7j7K6K5k6
-5539i2k7M4M4L4L6o3o3J6J6n4n5llO8O7J1J0o0o0j2j2j2j2M8M7n2n1N6N7J4J4m2m2%%onL6
-5557a08L7n7n7M2M2P3P3k5k4j9j9j9j9N9N8J7J6m2m1K7K8p5p5Q0P8m1m1m2m2M5M6M4M6q4
-5574a9q5j4j5L9L8mm%%m3m3k3k3M7M7k6k7M4M3QQl5l5P1P0k6k8K3K3j8j9J4J3n6n7L7L7L7
-5592aL5q8q9m7m7L0L1J00J00m1m3K8K8PQRQj4j4j4j5l5l5n9J09P8P9rj0o0n9j8j9m8m8on
-5611a74R4R2O3j06J9J8QRj8j8K4K4J6J5n5n4nnonMLMMl6l6OPJ2J1J2J2J5J5k7k7LLLLk7k8
-5631a28P2P0n8n9M0M0j8j8l9l9PPl5l6J4J3Q4Q3j1j1n4n4pqO3O3qpj3P1N4N5m7j31qqo1K4
-5650i8P7P5m6m4k9l0J3J3J1J2N8k4j0j1K7K6n5n5M3M4J0J2l0l0L2L2j0rk1k1m3m2K8K9j7
-5667h3j02r3j0N6k8M1M1O3k3K9K8K9K8q2LK0K1Q5KPPl1l1o5o5k4J17Q5Jj2j1K6K6l0l0rr
-5685b3NNJ0p4k6k5J1J2K1K1K2K1L3L3o4o5L5L5L5L5m9m7K2K1L3L2o5o5NMl7l8L1L2j2j1k8
-5703a15k9J3J4j0j0L2L2J7J7L8L7k6k5k6k6j15j15M1M0N8N7J5J5M3M2JJK7K7m4m3n0n1qr
-5720a35R8R7n8n6L2L2L2L3n5n3n5n4K6K7O9O8j11j12M4M4L8L8mmj7j7K6K5m2m2j%k7k8k8
-5737a70k7Q6Q6j3j2jjp1p1n8n7O9O9M6M6K5K4P8P9L7L6m3m4m3m4p0p1K8K8l3l3O6O5l4l4
-5754f2PQJ5J4k7k8rj0rrO7O6j2r5%%nnj4j3K8K9K5K5LMK3K4j8j8q3q4RRL1n3p5Rj6j6LQ8
-5775a74O3p8P7P7K3K1o6J7l6l6O3O1M9l6p7OK7K6r3r5NNo4K0MLN1N1l5l5j3j4K2K1k1k1J8
-5793a84J9j9j9J2R5K6n9J3J4j3j3k1k1K2K2N3N4N3N4MNJ41K25K28K28K07K07J14K8Oj35k43
-5809A103j57j49j49k1j05j06k1L3L3j08k3j5j6q1q1q9q9J8J02K5K5p4p2O6j7l1l1L2J73M3
-5823B18m1l9l8k3k3K2K2m9m9J9J9kkK2K1j6j6pP8O2k3r9j5k5k4J4J5k1k2j2P1j2j3k0O3N8
-5841A13k6K5n9j6j7j1j0j2j1K0K0k6N6L9L9KKl0k9K3o1k9N6R3Rn7n7RQk5k5o1o2n0L5N8N8
-5859iQQP4P3K7n7m7R4n4n3m4m4%JL6L7K0o5MMl8l9N1l4n6n6l3N1j5P0R7R8K4K4j8j8p8p6
-5878c3K1K1m3m4N5N4J0J1j07k3Q0Q0m0m1l4l4PQP7P8N9q2m3m3j0j0k2k2L9L9N8q1q8lj1P4
-5895d3Q7Lj15K4Q6Km6m6M6M6QQo2o3L4L3pql7l8ONOON4N3m3L9O0q1p1O8K3K3o2o4k1k1L6
-5914g2L5L6L5oom8m8NOj6j5Q6Q6j2j2n0m9qpJJj5j4J9J03J25p3l9m0rrqrn0n1J9J8llRJ0
-5934g8L0L1j6j5N4N5M3M3k8k7llm5m4J0J2l0l1M1L9k9k9l2l1l2l1K0J9K0K0J4J4J5J4jjj
-5952a3jnnJ6J6j1j1L0L0KJk0j9rql0k9J8J9J8J8n1n3M7M6k4k5m5m6P1P1K8K9p3p4mlN0M9
-5971@j9k1k6k5nnOOK8K7n3n3j1j1J2J2J1J2L9M0L8L9qrqqk1k1K1K0poj5j6N3q6l5N0P5P6
-5991I6j8j8j3j4j4j4MMMMj3j1QQK0K1n1m9l5l4QQL4L4J3J4K4K5K5K5q6q6M1M0J9K0m2m1m4
-6010h4R7J8J8OOJ1J1q7lK3J08j4r8llj7j8j8j8O2O1k8N7k8k7O7j7j03j03M6M6K5K5j8j6l
-6028a9mM3m0K6K7m8m9N8N8m1l9k0k0JJK6K6L0L2m3M1%q5N1N3q0q0L1L1L1L0n7n8j1j0j9O5
-6046f2J43Mj15l2m0m1l9M5P3P3j2P2N6k9nP9j6j6n3n4j1j1j0j0N9O0j8j8LLn3n2j1j1J3J3
-6063b3q1q0OR2O5O4l6l5L4L5L2L3L8m7n2n1q3JQPO1k4J6J6o0o0L6L6n9K6Q4jRJ0j%m2m3j1
-6082h0j2n3n4P1P1K8K9nnm7m8rj0L3L3j3j2ppO1J44N5q6j00j6pqN0l5l0l0pqL5L5J9J9q6
-6101i2N4N9k3l3l3k1O4L6L7j6j6P7P8k4j09j9j9lmmnQQj4j3MMq0Ml5M9K3K3Q7Lm0M6PQk9
-6121D7l0l3l3QR2M0j01j7j6M7M8m7L8Np9k7k7k1k1K1K1K8K9QPN1N1m8L7J3j28m4m4J6J6J6
-6138g7J6J5J5k2k2M9J33L5m9n7n6j1P3mmm0m1N6N7J5J5p9p8M8M7k5k4K1K2o0K3R2Rk3k3k8
-6156A8k7l0l0l0l0O2O2l6l7jkM7l9nnQ0oonn4n4L6L5R7R7L6j06o7o9O9P0k9k9k6k8k8k8O3
-6174c5O2M8r1l7M7L7m6J5J3l3l3K5K4j7j8nnLMj09L3nmO0O1l9l8j9k0N1N0qqklm6L9rrON
-6194e6OOK4K3k1j06mQ1P4rk4k4LLN2q8n6K8N4N3M2m2l0N4JKl7l5OOqqL3L5K2K2k9j12MMm4
-6215i5m3j7j7NR1M1M0N2l3MMm3m3poO8O9o4K1o0o0n6Q5N3l1K9K9Op7m0M5O1O2j3j2n4n5Q
-6233e3RRRj1j2j1j1oon3L1N9N8k5N7MLLLN5k9p2p1q2N8R6J3rqj3j4k7k7k7k7Q2Q2j7j6L6
-6253D0L7o3o1K2K1K1K1L6L5l5l5l1k9L3L5Q4%n2n1lmN3l1n4Q5O5p6n8K7M1M0k4k4k4k5l2
-6270a6l3J0RJ2J1J1J1m6m8o5P6J02l8n0m9O0N9M2m2p9MR7J3n9o0K9K8M8l5J3J2m1m3m7L6
-6287f8j4j4J2J2O0N9j0j1nonoJ0J1NQ9j8j7j3j2L9L9l2l1nmk1k0o6J7lmlQ0J19k3n8K6l0
-6306G9l0J1J2OPj1r5o9o9L7L7onN9N8J4p1p5J0jkL8L7l3l4J9K0kkjj%jj0j1O1N9p4p4K4K4
-6327f5O6O8o0n8O3O4J9o6n3L0onJ23L9J1J2M0m4o7o7m8n0n8Q3M6M7m3m2JJOp8k7k6L9L8m1
-6345a08m2k0k0L4L4J4J3NNM8M6j7j8K4K3l0l0J7J8m7L8O3k0l8M4j3j3Mq0QRnonnQ5Q6k2j05
-6364b6m3m4N0N0L8L9o0n9L6L4pplmO6O7j9k0m0m0ONl5l7j2j3pqj9O5j0P5N8N9M9r1j18l3
-6382e8j1P3M3M4PPp1p1K8K6j6j5l8l7j1j1L2L1qqL4L4J9K0kjl1l0J1J0l6l7L3L4N9N9j0j1
-6401I1m1m0M9N0K0j21q9nK4K3QPMMRp6L3L4o8J8M2m3L1L1L6L6MLp9O0P1j3J0J0MNl9l9RR
-6420H2r7j4j9j9P7P8K7n8j4j4K4K3m5m4p2J4RJ0l3N2J4J5p0J4j7j8N9N7MMnmO6p4o3K1mm
-6439c8M2M3K5K5j7j7j0j0N5N5M9l6n9n9l0k8M1M1l3l3j3J26k3k3L2n1j5j5k5N8llN1l5no
-6457E6O0O0q2q2n9K5O6O7N1N1m4m5kkk5k5k5k4RJ0j13l0R3RJ8J9qqLq0j03j9N6N6M5M4m4
-6475b2m5j7J24N0l4j8j9l4M9N0l4n0L3L0L0l0k9m6L6L8m7PPM4M3m8m9K1K2rj0k5k5n1L4N1
-6492B7N1J6o8k1k0J1Rj0j1M3M3k7k7nnL8L7j1j0L1L2K6K7NNk1k1m4j27l7l8N1N1O9j4l3l1
-6510iJ6J02J1J2r5r4k5J16N2l3K4K4mlk4k4k6k5R5m6l1l1m6L9L3L3l2l0j9j8k4O1J9J8O7
-6528H3j8N8k7l2N2qqL4j07k5k4L7L7nnJ7J7k5k5n1L3J7J8k0j9KJPPl8M4J9J8j9k0N1N1J0
-6546A37J0l8l8N0l5o1K4J7o7rj0m5M0P5o3j3P0m5m7l0J10j0j0J6J6N3N3M6l9q4q3o9J6L9
-6563b4L8N3N3J1J1o2o3L7L6K6K5m4m5RQl3l4J5J6J0R5j7j7L0L1p0p0k7k8L0L0J01J01k6k6
-6580A80o8o9j9j9K4K3J6J6J6J5m7m8k5k7l1l2L9L9N7N7m1m2J8J7mmO3O3o4o4%Jk1k0PRQQ
-6598C1J6J7m2M3Q5q3n7K8J33M8j10j10nmL6L8M1M1kjp5p4l4M9J55j5j36L3J8J7M9N0n4n3
-6615G3j0j1J4J4L5L5l3l4l3l3m3m3Q3Q3k0j9JJklm4m4N4N4j6j6PPN0M9jkk2k3l7l8L2L3N
-6634A03Nl8l7OPOPMMN2N1o2K2O7O8l1j16r5j0j9k0K6K7L0L0QRK5K6m5m5k0k0k0j9K0K2o8
-6653d0J6LKK8K9J0RJ5p0KKprKq3M0M0n4L0K0J9J6o7o2o3M6M7L6J20K6n8Op8k2O3L1L2k2k1
-6672C4l2N3N3l2r5j3jkJ29j1p1J4M8l7j6j6M9N0L5L5j0r5o9J4L3L3M5M5or1m1m0mmJ9K0J9
-6690D2K0L0L0o9o7JKM8l5L0L0m6m5M6M7MMNNl7l8K4K3M5M4opk9k8LLKLj7j7j6j7poL6L6m7
-6710B9m7nml0l0M1M1MLl7l8L9L7L9L9ppL6L5k7k8ooP9Q0p6p5N0N0QPonp7p6K7K8j5j4L1L2
-6730A19j1j0m1m1K9L0J8J8llm3m2%%k4k6k5k6M1M0jjP1P2k7k7KJm0m1j7j8N2N3K3K2p6p4
-6749b6Q5Q6J6J5n7n7J3J3J7J7J7J7j3j3j3j3l2l1L8L9k7k7k7k7K9L0LML8m7m1m1P0P0j9O5
-6767A71K5K4J6j25r0mM3M3o6J8K7n8m8R0PPK4K3K4K4m0l9Q7Q8p2p2p2p1K3K5P8pp0J5P5j0
-6784A13K4o1p2J3Q8Ll7l8o3K0J4J5J7J7k6k5K1K0L2n4n3L1M7M8QRLLJ6o8o3o2M8M6NNJ2J1
-6803F7J1J1K9K9p3j57l5M9O5j9RRLLO3O3m1m1J3p1J8J8N9N9m0m0j7j6K6K5k1k1o7J6L9M1
-6820F6k0k0m4L9qrPPJ3J2l2N2L5L5r3M9L4L4M0m5k4k4N3l2J0J1kq7j6O9MNlkn5Q6J2p2l7
-6840D8l7NOK3J08l9l8K0K0j7j7o5K0k7k7RQJ0RK1K2O4O4j8j8n6n5j8O7K4o0n6n6O4O5rrJ2
-6858F7J2M4M5j02j7JKOPJ9K0Q3n8l9M6J13K8r8j2k3k3l8l9L3L2M4M3M9M9o9J6k6k6n4L0L5
-6876B00m9l0N4JJn1n1qrJ5J4k7k8M2M2O9j6k4k4k9k9J4J3n7n6%%NOl5M9QQm0M3rqQ8Mr5j0
-6896ij5j6N4N5O9j5L3L3ppqpj7j8o5J9l6l7k4k6o5K0J4J4R8R8N6N5j6j6n8n9M7M6MMn4n3
-6914I1n4n2N4N6J3J4k8k8K0o5J1J2POK9K8K3K4K0o4j1j1m6L9J13k9j5j6k5k5m5m5k2O1K6
-6932F6K7j1j1M3M4k6k7llM0L9l4l3l9l9R7J3P1j3P7J62k3j64r0r0n1R0k5k5K5K6l0l1O8O9
-6949A89MMl8l8J2J2J2J2l9m0klK6n9n8K5N6N7J6o9j7O8k7k7j6j5KQ7O5j9r3r2M4M6K2o2j
-6967D4kL6L6k7k6k7k6j5j5M9N1J24M0J7J7o0o1o5o6N9k6o1P7P6rk3k3J0J0J1J0K3K3K3K4
-6984B28j6j5j5j6p1p1K8K8J7J7O5k0NOj7j02pP8L1n4J6J5J1J0l3l4RRrqrrK9K9l7l7l3N2
-7002G0N1l3N0M9l0j15J2R7JKl7l6q4JO1O3M5l9m7m8J8J8l7l6L2L4J5J4k7k8JKM3M4K7K8J8
-7021A99J8l1j72m0M2jjMNkkO8O9m7m7nnK7K7j6j5p5p3P9Q1J3J2N6N5j2j2O8p3rrj8j8j4j4
-7040A12j4j5J8J7J8J7OONOl6l5OPj6j5j5j5K4K4m6m6M6M7MMLLLLMMl8l8PQQPL4L3qrK8K9
-7061A95K8K8l4l4QQl2l2J1J0n1n2j0rJ2J3J2J3KKm1m0N8N7j3j3J2J1M9M8N7k8p4p4n7K7K7
-7079I4n7m6m8J01J03O6O6K4K4L1L1j19j19p6J0LMj5j6N5N5L2L3l8l8K4K5L5n0o2K3l1l0q
-7096H6pqpk4k4J9J8m1l9Q5Q6jjP0P0PQr6r6L8m7L8L9O2k2o7o8p1J3QQQPR7J2k2k2p4RM2M1
-7116A34M2M1M0m5o2o3J8J02L2n3q4q4J0RJ9K0K4K5l5M9L9L9M2m3m3M2ppkjn0m9j01j7M9l3
-7133cO5j8k1k1R7J3k8N7kjR4J0j2j3l3l3L2L3Mq1l3l2rqrqMMM0M1M5m0q3LJ9J9K4K4RQK0
-7154A77o6l6M8nmN1N2N1N2oonol0l0J2J2K1K0lq7l9m0MLn5K9j8j8j%jjm8m8M5M5R0Nl7M8
-7174A75k0k1o2K2k7k8K0K1K1K1K1K1jjjjopm3m3l0N6J29j1j3j4K6K5n1L4L4L4p8Pm2m1l5
-7192I1l5j3P3O0O1l3l2k0k0K3K3J9J9n1n1l4l4L7L7m8m8K3K2m3m2k0O3L8L7n7n5N3N4OR1
-7209A94L1L1M1m3m7m7n3n3M3M3%%k5k6k0k0j4P2O6O6jjN1l3j16l1O7j7m8L7j6j7L2L3P4o6
-7226A87q1MJ8J8l8l7N2l2J7J8J2J2J0J1R0n2r4r3N2N2J1J1OON3l1K1K2r6j2O7O8J8J7m7m7
-7244A93k1O4n5n4k6k5qP7N6k8j2j2n1L4j3j3O2O2m5m5P8o4o4P8k5k5j6j6L5L4K9J14J6J6
-7261C30Pp7j19K2Q4jl6l6J%L5L5ppJ5J6nnJ6J6m6m6n5Q5J2p3L4L3P1P0p7p8l5l5J1J1l1l2
-7279A03j1j1RJ0J1J2J1J2l6l6POJJ%JM0M0kkm2m3%jppL5L5N6N5J4J3rrn2Q9N2l3j8j9j9k0
-7300B36j9k0L6L6l4l5m0m0N9N9m5m6m5m6k3k4J9J9O3O3l5l5L0L0j2j2opJ5J4J2J2rrj5j4
-7317A32j5j5N6N7J4J4QRo3o2j2j2RRJ1J0J1J1k1k2j%L0L0m5m6O7j8MLK3o1m1M5K9K9pqNN
-7337A72M2M2P6rl2l2k2k2n9n9JQ6L8L8JJJJm1m2JJj0j0Q4Q3Q7Lj48o3JQ6mmM3m1l6l6j2j1
-7357A95L0L1n1n1n1n2N7N6O2k3m2m2k6k6j5j4K7K8QQj3j3L5L4N1N1N7k7k8k7M5m0K3K4j2
-7374B69r7K1K1M0M0n9n9j3j4m0M5l6l5l6M9lmM4M4J%M3M3j4j5j4j5l3l3RRJ2J2N9k5j7j6
-7392A83p0J6O2O3pqM9l6n9n9QQl9M5KJm6L8O3k2K6K6K7n9j1j1j8j9j4j3lQ1qrmmmmJ7J6J7
-7412B21J6l6l7l6l7M4M3M4M3k6k7l1l2O0k4o7J8MNm3M2K1o3j1j0K0K1O3O2j3j3pqn8K7P2
-7429B47P3K2o3n8n7OOOOL6L6L1L1J8o6o1o1l1l2L4L4O8j7j6j7lq7l5l5j9O3K1K2m6L9K8K9
-7447A52M2m2ONJJM3M3k7k6k7k6nnnnLLkkN2l3k8k7L8L9l2l2j1j2j6O8N1N1m3m3J2J1l0l1
-7467A11J3J4n7n8OOP6P6j2j1j1j1l0l1J2J2N5N4L7m8l2N3%%J2J3J2J2m9m9M9M9m4m5m0m0
-7485A04l7M7P8o2J1J2QQk2O1J0RL7m8J%J3J3J3J3KLl1l1j04L7K8K9J0J0RJ0o7o8LLL4L5J5
-7504A96j26L2L3K9K9j3P2O7p5j23l9L6L7k3O2K4o0n8K6O7O7Mq0q1NN1N1R3m8qqK6K5K2K3
-7521C35r9r9n1L3N6N7k4k3n0L5N6N5l8l8k1k2K1K0N2N3n2n2M2m2o5o6M4M4k6k7J3J3N5N5
-7537B44j7j7MNj2j1j2j1OPj1r6QR2Q7Km6m7n6K7RRN6N6qqrqJ5J5rr3o3o4L0K9J1J1k3k2o7
-7558A3P5R0Nk3O0N1N0kkK4o0l9m0kkJ9J9p4p5PR2O5O6QRJ7j24p2p3J8J7K6K7Lq1rrk4O0N1
-7577A61l3k3k2N9O0j7j6L3n1m0m1MQ8N7N6K5o0j30m5K2K3M9M9jkM1M0nmM2m2p6p7J7J7k5
-7595A33k5J7J7J7J6L8L8o2o2RRJ6J6k6k6M8M8OOk4k3p1J4M3M3ONLKLKj5j5n3n2n0L5K5K4
-7614A35mr0j8O6M9N0N0N0J8o7j5j4n5L0P2j3k5k5J2J1M1M1k9l0j1j1j1j1O2O3K0K0k9k9q
-7631B95qk5k4M6M5MMj8j8m7m7q9N1P4j0n3n2N0N0N1N0o9o9m6L9M6M6J3j28j34PQ8LP3j3j2
-7648A73j3QQN0N0OOo5o4j5j5K7K8M5M6n3n3J5J6L6L7llp3p4POj0rqP6K9K9mlL9L9n9n9J1
-7668B04J2KKm6m6k7j11PNK3K4K3K3N2N1RRmln2L3N9N8opm0m1n4Q6J8o6l2l1P4P4MMnnL7L7
-7688C54k2k1n3L1P5j0j03j9KKN0N0qqpqK3K3k0j9J2J2L9m6k3k3M6l9q1MM1m4j7j6j6j6o4
-7706H1K1P2P1k7k7k7k7R2R2l5l5l7l7NNM3M2k3k3o1K4M7M7j3j3n5n5n3n2K7J11K4K3m2m2
-7723A43N3N4m6m6O8O7m0m1J19k3j3j4l1l1l7M8P2P3k7k6L6m9jjp6p6l4l4%JM3M2J5J4q4q4
-7741C4N2N2P9pk0k0M4M5rj0J2J2j9j8q7lK1K1J1J0l4N1lkK1o4l4N1p7O5J18k4j18l3L7L7
-7759A91nmO6O6m6m7o7o8j9j9K2K3N4N3J1J1qqrqK8K8K8K8j%jjo1o0L8L8K8K8m2m2k3k2J9
-7778A99K0K6K7j6j6MMj7j7o4o4L5L5K1K2M2M3k9k9J4J3K0J9n1n2l5l5O4O4l2l3l2l2L5L5
-7795A88l5l5M8M9OOk6k5J6J7M9M8k2k1j4j3QQo4o4L5L4QQPQK2K3M3M3k8k7J4J5n6n7j4j4
-7813A88kklkK5K5M6M5j7j8o0o0M9N0k1k1m9m9M9N0rqK8K9P9nn6n6J6J5J6J6k8k8kjn1L4N7
-7832B69N8J6J6k5k6k8k8k8k9l2l2op%Q4P4o7M9N0kkQ1Q2Pp8j35n2M3m2L3L4L3n1o3o4NR0
-7850B27P9nm6m6k2O4K0o3J2J2m1M3J2J1J7J7k2k2k2k2klkkJ9J9J4R9m7m6k0k1N6N6J3J4q
-7869C42pJ4J4J3J3n8n7k8k7Mq0lQ2P6qJ9J8L4L5m5m4n9K6N6q5m2m2pqL6L5N4N5j1j0q3Km6
-7887A78m6L0K9L0L0l7l8j4P0Q8Q7l4l4l1l0J1J2n0n1K0K1j6j6n0L3J01m1p7O4M6M6j0j0p1
-7904B40J3J11K8KLk6j10n3n2K2J06J7J7j9k0LKQQo0K4kkm1m1K9L0onO5O5J2J2l1l1M0M0K3
-7922D21o3p2J2Q2Q1p6j60r0nQ9R0P1j2J2J3o2K3o9o9N4l0J4J5L0L1l0k9p2p2llJ9J8J0RJ00
-7940B77J5n3n3M0M0k5k5J02J02n3n3J6o9LLl5N1N2l3K0K0rj0POj6j00j1j1l5l6j2P2K2K2
-7957B31J12l0n0L4M8M8j3j3q3q4l1l2M7J33l1l0p8OP6qO0O0O4k2m4m4j2j1j2j1K1K1k2k1
-7974B79opL6L6jjm4m3J2J2l1l0mmK7n6kQ3N6k8j5j5%Jk1k1K7n8n1n1P0P0N8N8J6J6K4K4j7
-7993C99j8o4o3L5L5K7K6Rp6o7J7Q3ko2o2N5N4J6o9K2K1klqpM1m3l8l8n0n0M8M8K9K8K9K8
-8011C28ononQQj4j3k4k3M7M7l6l6l1l1l1N3OOm6m6K9K9jQ2P2P3Np9m7m7k2O2N2q9l7l7ll
-8030A89K6K5MNK6K6j0j1p5J0J09K4L5L4j3j3l7l6k1k0M6l8l3l3OPl6l6PQJ01J02P1j3j21
-8048C15j21J3J3N6N5m0m0L1L1K0K0m5m5m7L7J1J1k3k3J9K0j0rL3L3J8J9K3K4n1L4L3n1j6
-8064C48j5L2n3p5Rjjk1k2noQ8LK4K5O1k4k3k4jq5m3M1O9O9k4k5k6k6J6J6K5K4m6m6K6K7o4
-8083B47K1J9K0m1m0k9N6L0K9L0K9m1m0j4j4Q4Q5j7j7k8N7K7n9nol9l9L1L1j5j5POj8j8j3
-8100C01j3nQ0j0rL1L1r6r5O1O1mmkQ3M9r1q4Kk2k2R2m9m4M1K8n8n2L3K7K8Q5Jn7K7K8n7n3
-8119B62L2k1k1K3K3k0j9L1L2L6m8ONk1k1J2J2q2Jjq6l3l3J24J24klrql5l5K3o1L2J17N7k8
-8137C65j8j7l3l2J0J0m4m4kkj5j5NOj%k7N8j9j8N7N7O9O8l6l5pr2k6N9P9nJ1J0o8J5l7M8
-8156C34l7l6M5M5m6L8L9m6k9k8M2M2m4M1ppJ6J6J6J6%%p0p1j3j3K9K9l4l4RQM4M4JJO1O0
-8174D61l8l8j5j5m1m2j7j01l1N3N0N0P7P6k0k0k0k0l4l3j3j2L3L2P5o7o5J9n8n8k6k6O7O8
-8191B51J05K2n9n8N7N7m2m3K5K5Qp8n4K9J9K0rrL1J16J8j52n8J11P0r9o4o3R8R8n8n7K8K9
-8207C14K8K8m2m2%%N3N3J0J1ONONN7N7p1p0j6j5j6j6k9k9qrOOj60J0J10J11l5l4P7P6k2k2
-8226C93j2j1n3n4jjK0K0M2M2q4q5N2N1RRL7L7noL1L0o9o8j1j0L2L2k9l0M2M1k5k4k5k5k7
-8244B65k8J5J5M4M4KKJ5J5k8k7kjJ9K0K5K5poQ3q7o1o2QQL0K9j7j8o0n9N7N7L6L6K5K5m6
-8263C91m5j5j5j5j4M8M8M2M3M5l8QRj0j0j0rl0l0p2p1NOK7K6K7K7ONl5l5PPppJ4J5J5J6n5
-8282C14n5M7M6k4k4k7k8K0K1m4M1L0L0M2m3o0o1oP8P8pn8n8QPJ7J7l0N4K1K2j1j0o2K2R8
-8300D05J4p2J2l4j20K8K9l3N1R6m4lkmnL9L8pppon6n5M8M9r4rL7L7P1j3J4J3Q6Q6l5l6j23
-8318C88l8QQP1j4qqJ4J3k8k9%jM2M1opk7k8L3L2n7K7J2J3n7K9N0l5p6QL6m9K5K5j8j8K4K3
-8338D18kllkk9k9n5K9N0N0j5j5n7n8J4J3j1j0L1L2J4J4k8k8k0j9J8J8K8n7l5M9N2N1L4n0
-8355C89l3l3MMM0M1O7j7m7m7M6M7p5p4Q0Q0n5n5J5J5ooQ4jm1m1mmKLP7qp5J1m3m3J9K0O1
-8374C97O2k1k1k1k1l4l4j2j3J01J02K2K3K5j15n2n2NR0%%LKk9N6Q8Mm2m1m5m5n0L4J7J7K
-8392D02JL2L3Rp5ppj3j2K9K8K9K8k2k2m4m3M0M1LLq1LK5K6m5m6L0L0j9O6llL2L3j6j5Lq2
-8411C71k0O4Q6n5k3O1J4p0L4J19k3k2n1n0r3M8O2O2O7j7m0m0KKK3K3j7j8K6K5j19j19j1P3
-8428C74R3R2k8k9J3J4k4k3j9O6k4k4L3L3O0k6o4o5K9K9l3l3j5O9M0m4l3l4rj0J2J2k6k5J6
-8445C97J7j3j4K4K4P9nk7N9o2o1R0Oo3o2KLJJOp9P0O9pok8k8J5J4K9L0j3j3oom9m8M7M7k4
-8464D16k4m3m3Q4Q4L0K9j3j3k3k3m4m4j8j9K8J12Q9Nj7j02p6QM9M9O0k4K3K3onm9m8N4N4
-8481E63j6j6j0j0P4o6o3K1q7lR2Qnnk3O1q1q0L1J14R4Rn0n1l3N2j4j4m5m6m2M2O3k2N7N6
-8499E55m7m8N3N4j4r8r1J07Q0mK5K5k8N6mnp0p0jkjjk6k6M5M5K5K4j8j7K9K9m1m1jkjkk1
-8518D72k1K1K1k6k6J6J5K7K8K7K7KKLKo1o2RRk4k4M6M6QRQRNNMNJ6J5k7k8M2M2n7n7L2L2
-8538E92L3L2o5o4k2k3nnonM1M2jjK7K6m4m4%jjjm2m3N6N6N7N8N8N7p8p9qql1l0l0l0J6J7
-8558E01J6J6J03J03k4k4j0j0n3n2NNNMk9l0J3J3J4J3J4J4PPKKk6j11p7O4J14K9j3j3LLM5
-8576F43M5l3l4m4M1l5j19j03L8K4K4J13k9l0k9q1q1J16J16R3Q%%MMm7R5qr2J4J5RRl4l5l4
-8593E43l5K1K1O9j6p3p3l7J05O3k2j3P1l6l6J1J1ppn5K9l1l2k7k6N7N7J5J5M0L9L9L9k6k6
-8610F67k6k6rqn2n1J9J9J8J9J7J7J7J7K8K8K9K8n3n3R3Qpqn5n5MLMLL7L7L7L7o5o5m8L7O6
-8630G08j8n6K9L3L4o1o0N6N6J1p5p1J3N6k9m6L8P5j0m7m6l5N0M1m4l9M6k9k9M7M6klklK6
-8647F60K5l9m0q7jM9M9P1P1K3j18j7j8J6J5ppq2LK0o5N8N8K9K8m2m3j5j6j6j6N2N1J05K0
-8664G74o7J7l5l5k2k1%%O4O4O9j6j1j2j06k2N8N8ppJ4J5l3N2k5k4K2K3o1o2RRm6m5mlm0m1
-8683E03N9N8m0m0KKqqL4L5O2O3O8j7j5j5K2J07O3p8j76l5M9l5K1K0k7k7m3m3RR4N1l3L6L6
-8700G54m0m0lllmM3M2%%j9j8KLk0j9K8K8k8N7L1n5L5n0j29J2JJj6O8M7M8L6L7j03j7N3l2
-8719G27p2p3J06l5k4O1K5K6J3J2k9l0j9j9J8J8L6m8p0J5M7M8J0J0k7k6nok2k2Nq0ppP7pl2
-8737E94l2mmJ48Pm1m1nnl8l8p7O4N5N6L6L6ook3k4J9J8M8M8j7j7m5M0J3J4nmnmm7m7MMk6
-8757F43J16poJ1J1n9n9rqL4L3J4J3J9J9l0N5l5l5j1j1L2L2n0n0k8k8NOk5N8N7k7L0n4j2j2
-8775F32RR%Q5nok7k8nQ0Q8Q9K3o1o7P5k8j13n3L1M9M9P0P1o0j45p2J2j9k0O3O2O7j7k1k1
-8792G96K1o4q9q9O0O0KKk0j9J3J3N8J43M3m2q8q7KKM4M5M0M1ppQ6Kn0m9m5m6llj0j1J1J1
-8811G66j0j0L2L2J3J2O0k4l1l0PPk3k4kkK9K8K9K9jkppM4m1m1M3MMm7L7N6q6r0oL6L6K0K0
-8831H60m0l9KLl6l7R1R0J7J7k5k5j2j1j1j2k1k1k2k1O5O5oom4m5Q2Q3m0l9LKJ2J2n9n9O1
-8849H34O1rro5o4L5L5nonnj7j7K5K5k2k3K0K0j1j1j1j1l2l2L9L8L9M0J8J8NNl7l7J1J0J1
-8867H60J0k2k3K0K0J3J3qqrrM7l7p7O3k0k1k2k3m3m3l2l1J1J0N7N6j5j4k8k9P0P1J5J6oo
-8885H26J0J0j1j1L5L6L5L6q8q9j8j7M1M1nq9L4J18M3m2k6k5l1l0k3k3M3M3lq6n0L4O0k5j4
-8902G39j4J6J5p4J1R0R1N3N4r2r2K9L0M2m2NON0N1m9m8k5k5o7o7L9L9L9L9M1M1Q8Mk7k7p9
-8920H84Mmmm2m1j2j1KJ44L3n1MNj6j6j7j6n0n1qrN4N3j7j7k5k5k0j9K5J10O7j7q2q3j7j8
-8938F97rrL3L3l3l3l2l3P3P2P8pM2M2l3l4JJOOMQ8M6l8m3m3M1m3o8o9J1R5nQ1L2L3L4n0m0
-8957I27l9m7L8L8m7POj7j01n3L0K1K0M0M0M0M0o5o4OPnmrj0N6k9k9k9J8o7j4j4J9J03j5j4
-8975G84L1L1l4l4l3N2Q3n7MNm7m7m4m4N5N5l0l0J3J2K9K9j3j3K4K3K3K4o9o9K4K4O1k3j9
-8992G80j8MMRRm2M3Q6Jj9j9J3J4J7o8k0k0M1M2k4k3k6N8J1J0kkr6r6mQ0P0p1J0J1KKO6O7
-9011I00K4K4j3j2n4n5j7j7N3N3J6J7k7k6p6p7K2K2J6J7J7J6J0J0J0J0J6J6J6J7K3K4m6m7
-9028H82o0o0L9L9j9j8J3J3R4p5p8p9P8P8k0k1m5m5llL5L6P0r8j23M7M0L9QPPPK4K4K4K3R
-9046H89RRRPPo4o3J6J5k6k7M2M1jjk1k2k2k2PPPQRRJ0RRQl4l3J1J1J2J1mnmnJ1J1l1l2M1
-9068H18M1jkl6l6l6l6N4N5j6j6M2M3n7n6k1k0k0k0N0N0L6m9q9N1N6k8K5K6k2k2j0j0onnP9
-9086H07l9m0OOJ%L6m8jjO2O3j4j3Q7KN6l0m4m4qpJ2J1POM9l6l1l0J2J2m0M4j7j02k7N9K2
-9105G88K3K8K8J4J5K0o5o1o1K9n6OR0K9K9L1j10l1l1RRRRL7L6l4l3klkkl7l7J0J0%Q4P9o2
-9124G95n4L0K7n8l6M9L8L9l8l7L2L3rrn7K8NOJ6J6q1Mkjl9l9O0O0J3J4J3J3K1K1m9m9j0j0
-9143G55rj0qpqpM1M0J9K0J9K0k3k3nmj0j0N6k8r9j4K0K1M7M7J9J9J3J4J9o6K3K4p2p2n0L6
-9161G47N9O0nnm2m1OOn8K7M9N0J8J9n1L4jjP8pr9j4K3o2K1K1q2q3M5M5LLK4K4j8j9K9K9j3
-9180H19j4r9j00P8P9M7l8o0o0L1L2P3P4l3l3J0Rl9m0OR0N0l6k5k4j6j5O1O1r2pm6m6n4Q6
-9197G29R2m9n0L5J2J3N3q8k1k1n9Q2N0l4kkL6L5JKK3K2o2o2QQl4l4J3J4l5M9KKM3M3n7n6
-9216G01N4N3l7M8RJ0l3N2nnk1k1k9k9J4R8P8o3m3m4o0K4R4J0LKm5m5J7J7nmL0L0MLJ0p4J5
-9235H13J5ppn5L0k5k5O9j4M6M6l0k9L2L2j5j5P1j4l7l6J3J3k9k9J4J5l4N2kjK0K0o5j49K9
-9253G12J14Rp6K5K4r1pj3j2k2k2JQ6L5L4n3n4m7L7J19k1q3N9M0M1j3j2L0L0pqp7p8L5L4J2
-9270G81p3m2m2l0N5O1k3L0L0M3M3n5K9Q7n5m0m0J3J3k3k4m0M5O6j9J9K0K0J9l7M8j%o0o1
-9287G57o6J9M4M4K9K8k7k6J5J6lln1L4J6J5m9n0J7J7k6k5M4M4l2l1P9nM2M2l2l3J0J0J2J3
-9305H88J7o7j7j8r3r3l3l3J22J22j5j5l6l6l6l5POkkL1L1J47Pj8j8%q4j11Q7L5n0J1J0l6
-9322F73l7L4L4M3M4k8k7JJk0k0L5L5qpj0j0O1O0n1n0k8N6K0K0L5m9q1Lj3j3Q9Nj8j8M8M9
-9340H58N3l1m9n0J6J6K3K3K3K3m6m7mmn5n4o0K5J1J1N8N8POl5l6lkL9M0j4j4l5l5l1l1L4
-9358F88L4J5p0l6J05Q9Nl8l8nnJ6J6l6l7J1J1m9L5j2j2M3M3N4l1n4L1M8M9L9L9l1l1nnk1
-9376H55k1r0pkQ2L0L0l5l4j4j4j4j3l5l5l5l4M1M2K0K0M9M9M9l5n6j40j01L9J05J89M6r5
-9392H36k8k8L4L4n2n2j0j0nmR3R4j6j6l7l7l8l9L2L2K2K1m9n0L0K9j3j3nmmnO2O2o5o5L2
-9410G68L3j0rJ3J3n8n8PPj5j4M9N0m9m9J4J3L5L5l3l2L8L8k6k6mnk5k4M6M6rj0p9q0N0M9
-9428F89PPJ8J8L9L9K9L0j2j3m9m8N0N0J6J6k7k6k5k4k5k5J6J5onm9m9N0N0K2K2%Jr4r3NN
-9447F24K3K4j9j9M5M6K4K5K8K8j9j9Kq3J3J3nQ0Q5j12j32O6L7m7o7J7N4l0nnj0j1Q1Q1Op8
-9464G41r6j2OOL2L2O3k1l8M7J6J5k7k7p5J0O1O1o1o0L7L7n3L2JJl1l1k4O1O1k4k3k2k2k2
-9482F51j0P4K2K2Np9l1l2K9K9K8K9L3L2J1J1j3j3n5n6J7J7J6J7k9k9J4J3MLL5n0q9mR2R2
-9500H06K7n8J1J0l1l1J1J1lkllJ7J7J2J2J6o8j6j6l4N0Q3n9rrN3N3n6n6j4j4K2K3K2K3j9
-9518G78j9q9r0M7M6MMm8m7Q0Q0L3L4l8l7n1n1J9K0J2J2n9n9K6K6K5K6RRL0L0j8j9K4K3o6
-9535G06o7NMK8K8M9M9NMj6j7l3l2n4n4M0L9kkk4k4J8J8O7O6K4K5poj6j5Q4n7r5j1j8j7L1
-9554G23L0l3l4RQR7R7q1q1rP6M2r8l3N2mnr8r7%JO2O2rr%%M3M2j0j1j0j1j%jjK1K0N7q3p9
-9574F44p9J1J1J4J4N2N1P4j2ooo2o3m0M5K9K9l7l7J1J0J0J0J3J3k9k9k0k0M5M5J2p2p2J2
-9592E71J2J2N9N9NNl8l7QQK9K9l3l2O6O7k0k0j9k0llmln1n1%Q5%JM8M8j5j5l7l6l1l1J1J1
-9611F35j1j0J2R6J6J5NNo5K0j7j03j05k0Q2Q1J5J5MQ9M8l7k6k7NMJ5p0o0K5jkn3L1N4N5r
-9629G11rl0l0k0k1N0N1RJ0L0L1m7m6J8J8J3p1n6K9M4m1J2J1L1L0m5m6K8n6j15K7R0OP2j2
-9646F76p3J1J05K0RRm5M0J0Rl3l2P7pm9L6j8j7Q1Q1Lq2QQJ0Rq9q9L9L9n5n4l6N0PPm1M3M8
-9665G15l6l6M9m2m1j9O5m7m7k4O0P8P8O5j9p5p6O9j6q6jnonP9j6j7l7M7%Jm2m3M7l7j1j2
-9683E57R2R2opJ5J6n5n4llQ8LL7L8j3r7JQ7L9m6n1n1J4J4lmp4p4OOOOM3M3J%n3n3M6M6j6
-9704F33j5K7K7N1N0Nq0p6Qk3k3nmO6O7m0l9L1L1J5J6O3k2l0l0q2Kj4j5J3J2J4J5k3k2J5R9
-9722G17j8j9K7K8m4m3j0rL2L3LLl9l9l5l4L6L5K3K2K2K2opopk4k4r3rN1N2J4J4m0m0L1L1
-9740F50M7M7N2l2m4m4k9k8J3J2l0k9LLLKk2k2mQ0J6o9OOpop5J0J1J1L8L8llP2j27l6M8j1
-9759E47j2N1N1k0j9M5M5K2o2k6k5J2J1K0K0n0n1K6K7j7j6K1K1l2N3M3m1J2J3j9j8N2N2p2
-9776F64p2k1O3O9O9q1q1K2K2K7n8kkRRK9n5L5J19Q4n6r9r9m0l9j3j3J8J03J3J4RRRRJ3J3
-9794G00k9l0J3J2P1p1M0L9L6m9L4L3o5o5j4P0jq5k5k6l2l1j9k0J04J9OR1O4k0k7k7RJ0L6
-9811G51L7l5l4k0j9mmk9j14m3M1O3O3kkN7N6j3j4l0l1l0l0nnJ5J6L1L1m0m0PPP8P7m9n0n0
-9830F37m9j7j7K5K5q0q0J9J9P7P7OOk8k9M2M2jjk2k1qqqqJ0J1N2N3Q2Q2p3p3j3j4j3j3j5
-9848F74j5OOm1m2JJJ1J1j0j0j%%%M0M0l0l1K1K1%%K3K2K2K3J0J1J0J1k1k0k1k1k6k6nnK4
-9868F63K5m6m6N2N2L1L0j21j21R1R0l2l3l2l3M0M0llk0k0K2K2m0m0m0m0P4P5P5P4J6J6n5
-9884G63n4m0m0LLk8k8M3M3L5L6J4J4k8k8k8k8l3l3L7L8K0K0k2k2NNl7l7QRQRj2j2L0L1n4
-9903F10n5M5M4o7o6k5k4J00J01N8N8j0j1j0j1k4k4k5k4k8k7M3M2o1o2RRJ3J4k9k8K4K3LL
-9920E88l9l8L2L3K5K5K4K5j0j1q1q1RRL1L1j9j8l9m0LKK3K4NNNNj2j3j2j3J5J5Q5Q6J2J3
-9939G04J3J3n7n7l7l6k9k8M1M2k3k4J9K0j5j5K8K7k5k5k6k5K1K1K1K1j2j1J0J0l1l0M0M0
-9955E85PQK8K9l0l1l0l1LKLLJ2J1J2J2l7l8j7j7M7M6n2n3N2N2J0J0o8o7L1L1LKK4K4rrL3
-9974E91L4N8N9m0m1n9n9j8j7J9J9J9J9K7K7j00j00JJ%JK4K4j8j9L9L9lll4l5L7L6LMLMm7
-9993D95m6K3K4noO5O6n2n2J8J9M0M1l0l0k0j9k0k0RRN2N2k2k1o3o4M6M5LLl0l1n2n2R2R2
-10011E59K2K2l2l2l2l1NNNNj5j4K7K7M3M2K0o5l5l5L0L1L7L7n2L2m3m3p5p5n8K6R7J3J4J5
-10029D77MMM0m4j06L6R9m3k4k5L5L4J3J4klkkN1N2QRo3o3j7O8O6j9q4%O3O3l1l1j8j9K4K4
-10047E88J0J0M6M7Nq0j0P5RJ0K0o5p9p8J4J5l6l5K9L0L6m8k1k2J4J3M1m5J3J3J2J3r7j3J74
-10064F08L3r0q9%JM2M3k8k8L8L8K2K2j13k9N1N1l3l3j2j2L1L0m0m0K2K2O5O4o8o8L1L0kk
-10082E57O9O9k9k9k9k9m9m8ooj3j4o0K4M8M7J6J6q1LJ02J7l5l6KKj8j7MML1L1P3P3k9k9K4
-10100F55o1j11k6k8N7N0N0J4J3l8l7MNk0j9J8J7M9l5l0l0N7N7p0p1J1J1N4N3llm6m5ooon
-10118D79L4L4J6o8j1P4m9n0N1N1k0k0m4m4k5J16J3J3k1k0j8j8j8j8K7K8j6j5P9P9j9k0m2
-10134E38m1j9O6JJj5j5n3n2kQ3onoP9K6K5Qp7l1l1J2J1r1nJ7J7K1K2K1K1L6L6j1j2R7J2J4
-10152F92p0q6jJ6J6k1k2L2n4r7j3N6N5K2o3K6K7L1L1ool5N0M9l5L4L4j5j4m0m1q2Jn0L4N7
-10170E12N7L5m9p3p2mmR0R0L1n3nopqqpn4n3lkpJ34L2n2rj0K8K8qqqqRJ0RJ0L9L9llk3k3
-10191E83k2k3k4k3J9J8L9L9n9o0m1m1N8N8QRJ9o6l9M5O3O2p3p3n0L5J4J5r8j3P7P8j6j6j3
-10208D89j3o1K4MMN1N2n7n7J3J4QQJ4p1k8k7RJ0K4K5j8j8qplko6J8J4J3L5L5K9L0Lq1QRJ8
-10228D44J9J9J8j1j2klj26J5Q1lJ6J5o0o0K2K3J12K7o4o5k8k8J7J6K3K2r2pP3P2n4n4j2j1
-10245C42RQN1N1kklkL7L7l3l3L6L6M1m4j2j3o0o1M5M5L6L6L3j09p7QO2O1M9l6p8PM4m1%%
-10263D68nnl3l2K0o4k3O1RQOOl1l2j2P3P2j2J0J1ONL6L6oop7p7K3K2J1J1O0k6m1m0mlnoj04
-10284C10j04P6P6NOM1M1n8n8K1K2j1P4N4l2r6j2L9L9KKJ8J8l0N5k8k9l8J04L7m7l2l3L5L5
-10301E02J3J4l7l7o3K1K7K7J0p5P5P4k9l0k2k2J9K0m6m7P2j3j2j1K6K5J4J3l4l4N9k5j1j1
-10317D52r8M4O2O3qqlq7M0M1J4J4j2j2RRj3j3RQL5L5O2k3r8r8rj0L5n0j24M5J10K6l3l2o1
-10335C21J08Q2lj%J6J6k8k7ook5k5M5M5l8l8l8l8P7P8k7k6Jq4r9P0J81J3q4%L2L2o1o2l2
-10353C69l3L8L8k9k9J3J3K5K4O7O7m3m3k2k2k6k7M4M4m2m2k1k1L0K9k9l0l0J40K1o3l6l7
-10369C37J%%%j%K6K6m5m5K5K5m6m5P6P6NNq9r0O5O6N0N1k0k0m7m7nnJ7J6J6J6K1K0k2k1l7
-10388C55l8NOj3j2N2N3R9J5j12j12o1Q0R9J5r5M6J16k4r7j2l2l1J17L3j9j8rqL4L4L2L2J1
-10405E41J2l5l4k9k9o4K1K6n8n3L1M9M9RRq2q1pJ34Lq1n5n4m1M2J38N4QPJ3J3l0k9J0J1J0
-10422D28J0NNm3m3j5j00k9N5M7M7P3P3K0J9k2k3l1l1p3p3K7K6M8M8l3l3m7L8N1r1k6k7NO
-10440B91%Q5L4L5lkjjk1k2n7n7J4J4M0M0l0l0MMJ03J02lmmlq5q5J4J4K5K4K5K5p8p8K2K1
-10458C72mlmlJ0J1N2N3m4m5m5m5J0RJ0RKLj9j9N0N0QQm8m8k6k7j8j8N3N2RJ0N2N1L6L6op
-10478E27m7m7K3K3k1k2k2k1K6K7j6j6N9N8j2j2m4m4m5m4P0P0n7n6k4k3lkK8K8K9K8kjm4m3
-10495C28RRN2N1k9l0k9k9ONOOM7M7n1n2kklkQ3Q2j6j6j10j11M5M4k6k7M4M5J4J4opk9k8P0
-10514D02P0llM0M0k7k8o4o4l5N0N0l5m9m8kkm5R7R5J1j23J9jjkq6QRJ3R7Mq1m4M1k2O2J16
-10533D59L1m3m3o2o2j5j4k8N6R9J4J%j6O9L7m7r0oJ13K9j8j8J2J1n9n9K2K2J6J6J9o6KLo7
-10551C18o7N5N4M3m1K7K8K1K2kq6o7o7PR1K3K3J0p4m8L6K6K5k0k0K2K2K0J9r9j4P5P6J0J1
-10568D59llqP7l1l1M5M5OPl5l6o0o0J4R8M0m4o2o2j9j8K9K8q3KJq3KKJ19L5m2M2L7m8l4l4
-10586B92N4N4M9l4j4P1QRn6n7K4K4m7m7J8J7J2J3M6l8q6jO3k3k2O3P7pj01j6l3l4opPOM4
-10604C22M3R3Pj5j6o0n9l4l3p7RN4N4J1p3K2K2j3P3MLJ9J9J8J9m1m1k0k0R3R2J4p1o7o8K6
-10622C09K6K6K6NNppm5m4r9j5Q4jkjJ0R6R6J2O5O5n4n4J6J6m5m5llk7k6%%j5P0j05L6L5n0
-10641C50L4n2N2N2n2n2onool4l4RQj0j0j0j0M5M6M6M5l3l4RQj5j5N6N5L4L3L4L3r2r2k1k1
-10660C39K0K0k2k2J6J5k6k7pqqqooL7L6m5m6llQPK1J06N9q3m0m0p7p6N0N0O2O1qr%j%jj8
-10680C17j8rrr8M2L4L4pqJ20k2l1N4m5m5K9K9M4m2o6P5J36N2k5k4k9k9k7k7k7k7OPl6l6q3
-10697B09q2O3O4J01m0M0M0l3l2J0J0KKm9m9N8q2qP7K8K8rrm5m5m4m5N5N5N5N4kllkKLo8o8
-10716B38rqRR4P9mn1n1k9l0O5O4L9m5LKJ1J1J1J1k8k9L7L6J4p0p0J4N0M9J3J2k5k6k0k0J8
-10734C65J03Nq0JJmmq8q8J0J1RRN2N1K8K9p0p1l2l1O1O2J04J9o0o0jjM1M2l1l1p9PL9L9M4
-10753D01M5n7n7l9M5j0r5m2m2P6P6L4L4j5j6o3K2j1j1noJ6J5J6J5PPmQ1P7qq1q2QPQPM6M7
-10772D46K3o1MMkjK7K6m4m4j3j3n5n5J02J03j9j9o2K2K8n7r2qO6O6MMNMn6n7J4J4QPp1O9
-10791C17j4j4j1j1P9nk9k8M4M4PPn5K9j9j8K6K5j6j7k7k8J5J5rrrrQ1Q2ONL4n0p4p3k7k7
-10809B37k7k7Q9Q8l9l8k0k0N0N1J5J5k8k7JJJJK4K5K5K5J3J3j4j00N7k8l3N2J4J4K4o0n0
-10826C24n0M8M9k9N6j5r9l2l1L9L9l5N0M5M4m3m4M6l8J5J5N7k8j4j3o6J8K1K2p1p2M1M0p7
-10843B12PK5K5j2j2j2j3L0L0RJ0l3l3K1K1K1K1l2l1L8L9k5k5k5k5O2O1o5o5mnmmL3L3L3L2
-10861C38N9N9k0j05l1l1O3O2k4k4k4k5o5o6p1J3P6P5J1J0k2k1k2k1L7L8j0P4l7l7m3M2N1
-10877C09l4J9J9m9n0M9M9rj0nnr3rJ23L8o1K4M1M1n5n6l8M6R9J5JKn1L3j4j4n2n2l0l0j6
-10895A75j6kQ3J31rj8j8n9K6K0K1p2p2qpO3k3K5K5L9L8J2J2kq6j29m4M9M9N5N5M3M3J%p3
-10912C27p3L1L0p2J2N5l0j6j6K7n8NMM2M1J8J7j9k0o9J5L7L8KJKKOOOOj7j6j1j1n2L2J03
-10931C85J9pol3l3jjl8l8oP9j1j2n9n8j2j1k6N9N4N4J2J2J7o8k9k9o1K4jjM7M7LMJ10l1j12
-10950B42k8L8L8M9l7m1M3M8l7j03j7J2J2n3n2J9K0N7N7K7n7OOJ9o6k7J14PPJ6J6l2l1j6j5
-10967B41J12K8n2n1L0L0L6m9pol9M6K3K2N4l1ONrqM0j01k2O3l9M5N0l4l2l1J4R9k8k8J9K0
-10984D16n0n1p7Qj8j7L5m9K3K3J8J7J2J1rj0l8l8MMO1O1J5o9q7jO8j6n7K7M8l6l3N1L6L5
-11002C17Q0mJ%k6k6r3M8J33po6J9j1j0J2j29q6N6O1O0K6n9j7O7k7k8M8M8n3n3o6P4J38N4
-11019D81O2p9l8l9n2n2N0l4J4J3q7q7j3P2P1j4l1l2N3N4j2j2l8M7R5J0j7O8%q4n0R1Q5n5
-11035D40j4j4j8j02n4n3M0M0N3N2L0n5o1o0NNj3j3L5L5mQ0L9m7k4k4l5N0k8k8k2k3N1N1N
-11052C19q0OR2l2l3J5J4K6o0k0O5J8J7o0K6k3k2j3j3qqk6N8J1J0M5M5LKq2q2J6J7k9k8k9
-11070A57k9O8O8K6K6K4K4o4P7J36nj01j5P2o9r8j2m3M2M2M2o5o5L3L4m1m2m1m2K2K1O4O4
-11086C10k4k4k4k5k7k8q1Q9K7K6L8L7l6l6L4L4k8k7M3M3NNNNj4j4K8K8l2l1l1l1L8L8PPj25
-11104B09M4K0J9j8j8K4K4l3l3l3l2Q1Q0J1J0ppN7j13o3J06M3M2o9o9N8N8k1k2k1k2JKJJJ8
-11122C28J9j08j08J36J37J0J0%%J%j20j20PPL7L7L7L7p8p8K1K1LLLLm8m8N1N1K7K7m3m3J1
-11139B30J1N3N3J2J2J2J2%jm2m3L6L6j0r5p0J4K7K6rr3K5K5L7L8mnn2n3J9J8j0j0L2L2L3
-11157B96L3L3L3m8m8noJ1J2j0rNOJ1p3M0M1j1r5n8K7L9L9J18L4j7j8r4r5jjR4J0RJ0M4m0
-11175C16q3Kjjo6o6J3J2J3J3Q4Q4O2k4k4k5J2J3k4k5P0O9rr3k5k4m9m8P8P9J3J3rqLLQp7
-11194B79m4m5k7N7N1N0j5j5l0l0L5L5L2n2%Jq2LK5K6N4N3o8o8m1M3l0N4O1O0mnJJl6l6r3
-11212B00rL9m5j1P4K1K2llklj2j3L6n0J3J3L9m5j05k0N4N3ppl3N1L2L2l4l3m7m7J9J8kq7
-11230I8LLO3O2O2O2m5m5n6K9O5j9J2J3o9p0p9NK3o0j4P2L6L7k9k8K8K9K9K8k8k9M2M2M0M0
-11247C52n3n4m4M0ppK4K5K4K4o4o4O3O3k2k2%jJ1J1j0j0n7n7J4J4n7n7l4N1O5O5k4k3l1N4
-11265B02R6J2k6k7N8k6k0k0k5k6j2j2j2j2qpqpL8L8mmK5K5j8j8QQQQl6l6L5L5QRl4l4J4J4
-11285B09J5J4k4k3M7M7l5l4L6L6m2m2m3m2J0J0N2N3N1N2p6p5j8j9N3N2N1N1m8m7j5j5OOM
-11302B57NM6M7j4j3PQn2n2rrJ0J1j1j0NOl6l7nnL8L7m7m6k6k6L6L5L5L6M4M5k6k6l7l7l7
-11320A47l7N9O0J6J7j6j6K6K6l9l9MLpoL6L6M5M6n3n3M3M3L8L8qr1kkqpn0n0M1M1M6l8m3
-11339B46m2r5j1%jMNN3N4OR1K8K7j9j03M1M0K4j16m4R7J27M3k7k7M2m2m4M1n0m9q5%m3m2
-11356A29k4O2O1k3mlQ6Kk5O0j5j4k8k9K0J9o3K0J6J5j2j3K9L0J4J3k8k9l6l7N7N7P7ol0k9
-11374C19j7j7K6K5k5k5m7m6M5M5LKk6k7MLr5M5J18L3n1L3rr3l3N2Q8Mk0k0m7m7J9J8k4k4
-11391A89K2K3k0k1J8J7J7J7Q1Q1k4k3lq7q1KK4J07K0o5n5L0J9J9j7j6K6K6l6l7OOp4p3q8
-11408C0N4Q7KJ6J7mll5M9Q4jj8j9m9n0qpj6j6K0K1K8n7L3L4N7N7m1m1k6k6J6J7J1J2rrM9
-11427B59N0m1M4J1J0k6k7jjN6k9r0N1Q4%JKk0k0l8M6m3m3L8L7J2J1N9k5m9m8p9p9J5J4Q2
-11445B23kKLj8j9k9N6Q5%J0J1OPj5j5l3l3o0K5mnK2K2RRN2r0m9L6J%K7K7m4m3N4N5j6j5M
-11464B56NNMJ7J6k6k6L5L5ppk9k9k9l0K0K0n1n0k0k0K3K2K7K7j5j6k7k6P1P2lmmlQQo3o3
-11483A23k3k4M7M7O2O1J9J9m4m4kkN3N3p5p4jjk3k2K2K3KJk0j9N0N1l4l4QQk5k6M5M5n5n6
-11502A35J6J5O2O2l6l6M6M7k4k4p7p6N1N0k7k6k7k7K1K1%jM9M8k2k2M4M4JKnoL7L7M1M2j
-11520D34%k7k7p0o9j0j0O0O0j3j4j3j4k0k0k0k0O4O5o3o2N2N2j8j8m0l9L1L1m0m0L0L1L7
-11537B80L7ook5k4k5k5j3j3L0L0J7J7J7J8j7j6j6j7n5n5j3j2J9J8k3k3O4O4O4O5n7n6j5j4
-11554B14N6N5m3m3o4o5O3O2mmm6m6m3m3Q5Q4N0N0QQjjm4m3j0rL3L2j1j1n4n3L4L5qqlmlm
-11573B01P0P0k9k9m2m3m3m3N9O0J7J7o1o1RRK0K0p5J0J25M0n7n6m6L9qqJ1J2Q3Q2q1q0j0
-11590A82j0%J%JLMMLj1j1N9N9LKN6k9q7lj8j9M8l6J1J1M1M0l0l1QPl0l0KQ7M4m1l3l4LLl
-11611B26lN9N8L8j03p2J3J2J1J7J6QPl5l6l2l3l7M6M1M1kjJ9o6j3j3q6%N0N0j0j1L7m7K9
-11628A78K9K3K4j4j3K9K8K3K2k0k0JJJJl4l4l4l4O1O1rj0l0l1PPP0j5rj0K3K3m8m8l2l3J1
-11647A45J0k4k5J8J8j1j1j1j2J8J7N9N9k3k3jkm5m5N4N4J8J7llo9p0L0K9M2M1k9k9M7M6N
-11665B91Ml4l5mmm8R3R2m8l7l7llRRj2j3OOo4o5P7P7OOk9l0l0l0l2l3J0J0M0L9M0M0L3L2
-11684C29o6o6K1K1m9n0k3k3J9J8M6M5k5k5M6M5MLl2l3j1j1j0j1L2L2j2j3j2j3%%M7M7l4N1
-11701B87M0j00j0j0j8j8l2l2J1J1M1M2l4l4M1m4RRo0K5O8j8POm1m1K1K1N8N9Pp6k9k9L1L1
-11719A99l9m0O9O9k9l0k3k2J9J9j3j3j3j3rrj9O6M8l7j0P5%jM2M2mq9m1m1M2M2k8k8L4L4
-11737B49J3J3LLLMJ1J1J1J1onk7k7L1L1L6m9o4o4k7k7P5P6J8o5Np8L4L3j6j6o4K1N1N2j4
-11755B46j3Q4Q4L8m6o1K3p1p2RRK1K2M2r9K3K2qrl0l0L5L5J4J4lllkmlm1m0j8O6J9J8n7n7
-11774A54n2n2k6N8N8k6J0J0l7l8K6K6P4j2m2m1k8J13J4J5K8n6rrr9M2K7n8M1M1K1K0k2k2
-11790A49kjM0M1rqlll8M7P0P0NOl7l6o2o1J4J5n8K7M4M4Pp8p8OJ02J02j5j5m3M1L5L6n0n1
-11809B53qqo2o1j1P4j5j5j0j0L8L8L2L3L2n3p5p6N0M9M5M4N3l2n5n5%%%jm2m3%jK5K5j1j2
-11828A35n7K9J07J08KLm0l9l0k9k4k4o6J9J3J3NONNONONM5M4LKj4j5n7n6P3P4LLj8j7o0n9
-11847A14j%j%K9L0K4K4P0j6j09k4k6N9J6J6JJP2P1k4k4K4o1k7k7RJ0l2l1l7M7Q7Q6o3o3J0
-11865B34J0J0J0o5o6RR3M1m3l3l3l8l9J3R7O4O3K1K2%q4llK1j19m6L9M1M1k4k4M2M3n6n6
-11882A82o3o2N5N5J13k8n3n3K6n8j1j1llO7O8M6M6p5p5n6L0j8j8J6J7O0N9m4m4N5N5L4L5
-11899C44o4o4L9L9l2l2l7l7j6j6L3L4J3J2QQL0K9l7l7NNJ3J3N5N5r3r2n0n0M5M5M5M5RRl3
-11917B43l4j4j3N6N7q1q1P4P4M0L9q7q8j2j3j3j2N7N8m1m2j2j3RQO4O4ppj4j4K8K8k8k8k8
-11935B17k9j%jjjjjjK1K1K1K1opm9m8qpO3O3J5J4k7k8k2k1k2k1j0j0L3L3poO4O5nnnnq5q5
-11956A26j4j5l3l4R4R3M6M6n2n3m8m9ooL4L3Q2mn9n9J10K5m0m0klNMN3l2L1L1j6j6PQQPr
-11975B53j0J2J1QQl4l5J9J9L5L4K5o0m4M0rr5m1m2lmJ4R9N7k8l9m0K0J04O2k3o9o9m4m4o7
-11992B0P3L6L7J7J8j6j6p8O4K1K2Mq1Lq2p8O1J56J5J2J2K4K5J0Rqr2k9N5K4K4L6L6l4l4P
-12010B73OPPj1j1j1j2k8k9k9k9POOOK7K6K7K6k2k3J9J9j3j4j9O6j9k0k9l0o0K4O7j8POKJ
-12029B08n2n3oP8Q0nr8j4L8L7k2k3n6K9K8K9n5L1J4p0j5P1j0rP6rk7k7n7K7P4P3L9m6m1m1
-12047A96lmJ7J8MLo6o7M4M5M4M5L1L1l9m0kkQp6j04j9N5N5lkllK6K5K6K5j9k0O5j9K6n9q5
-12066A54jL5L4J6o8l5l5L0L0J9J9k3k4l0l1M1M0n1n1J9J9m3m3J12J12LKm5M0K6K6L2L2l6
-12082C25l5l6l5L1L2L1L2m0l9m0l9J6J5noj0j0n3n2P0O9jjl2l3l2l3J2J3q7jJ16k4j0j0N8
-12100A56N9J6J7o7o7L1L2Q1Q0j8j8k4k5m6m5ONOOL7L6L7L7nnmnKJm0m1p7p6poK5K5R6R5k9
-12119B81l0p2p2N2N2j9j9l4l5QQj6j6K6K6RQN1N1m5m4lkl3l2O6j8n4Q6R3Pp5p6j0j0j3j4
-12138H2K9K9O2O3l6l7J5J4k8k8J6J7J7J7l0k9J3J3KKLKl2l2J0J0N1N1O1k3n9K6l2l2M0m4
-12155B03LLn0n0K1K1O5O6o1o2N9N8j2j1ooM7l7j15l0M0m4kQ1O7O6K3o1j09k4J08K2n7n6R
-12172A69p5k8k7O4O4O4O4M9M8k2k1p2p3j19l5L9L9M4M4J5J5J6J5n4n4j1j2j8j7K4K5L5L4
-12188B29J8o8p6QM9M9R1Or2pm3m3J3R8L5L4K2o3r5j1J2J3j5P0J8J7qr3r3qJ5J6K0K1pppp
-12207A11L3L3L8m6kkqpO9P0k0O4l6l6J1J1l8l8Rp5j%j1j1lq8l9m0K1K1P0J57k9k8k4k3k8
-12225H5k8J0RJ4p0K5K5o8J7l5M8j0j0nmO5O6K0o4RR4M1M1j6j5j6j5llm5m5K4K5J5J6Q6n5
-12243B28o4P8R5m7n1n1p3J1J2J2k0O6k5k4kkkjj8j8J9K0N3l2l7M8L0n5m7R3N0r0n6K9J5p0
-12261G4o5K1j%l7l7J12J14J4J5rrn2n1n0m9P6P8J9J9n1n2K6K5K6K5L6L7ooM4M4k6k6nnm2
-12279B26m3n1L4L4n1OPM9l6RRMMQQJ3p1J2J2n8n8m2M4O6O6K2K2k6N9k1k0L7m7m9L4L0n5j7
-12298A70j8J9K0M6M6%q5p9Nm8m8LKK5J10L2L1oom1m2m7L7K4K5K9L0nmM8l7j3P2O6j9o0o1
-12316B21o6o6NMJ0J0n0L5N2N2J9o6k4O1J%NON9N8m0m0K3K3k9j13j0j0k1O4LKM1M1R7m3o4
-12334B50o3JKJJk7k7L8L8N6k9k8N5L2L2o1o2J0RRRJ9K0k9k8M1m4LMJ2J2k4k5j5O9Qj33j2
-12352A24P3k6k7qqL9m6KJrj0O8j8L1L0n3n4l1N4K3K2L3L2p9Nk4j65kJ38RRj1j2j1j2k0k0
-12370D7K2K2J4J4J4J5N4N5l9l8o0K6L0n4k6N9OOl2l2L9L8qqJ5R9m2m2%%J3p1p1J3K3K2j4
-12388A09j4L6L5oorrL4L4JJJJJ2J2q7q7J2J2N4N5J2J2J3J2j0rO6O6j01j5N4l0n1n1l9M6O1
-12407B27k3m1m1k6k6J7J6J2J1J1J2ppK9L0J4p1K0J9j8j8N2N3POl5l6opn4L1K4K5Pp8K0K0
-12425A69n5n6j4j4P6rJ9J9J3J3J7J7K7n7p1J3O0N9K4K3J9J9n1j36m6m5M8M9k2k2J8J7J3J2
-12442A46O0k5p3J2Q6Jl9m0l8M6M6l9klqpJ3J3J3J3J3J3J3J3j4j5j5j4k5k6l0N4J3J4k4k3
-12459A22L1L1j2j1k3k3l2J09j7j7qrJ3J2n9n8j2j2L1L1j8j9Q1Q1O3O3l6l6n8n7J2J3l2l3
-12476A11J1J0m1m0m0l9L5L7L6L7J7J7J8J7MMMNk2k2M9M9k3k2k3k2%JJJk5k6J7J7M0M0LMp5
-12495A65RM7r5n2L3M7M7l8l8LML7L7ooo6o6L2L2nnnnJJJJJ5J6J5J6MNNNNNNNj6j5j5j6J7
-12517A66J7k6k5O3O2qpk1k0o8J7j5j5l1l2J4J4K5o0l3N1Q3n8J6J00k1k1q7lJ28j3j4j5LL
-12534A69m7L8J1J1K2K2k1k0pqL5L5L2L3o6o6o6o6L3L3O5O5or0q8N3L9L8L4L4l7l7K7K7m4
-12551A87m4j2j2N8N8j5j6K7K6m8m8K2K3N0N1r6j1j02j00N7N9M2M3M8l6n9n9j3P2j9j9j4j4
-12567H6J9K0p1J4L2L2J7J6JJk0k0l0l1J2J1O4O4n8n8n6K8P5qj1P4J%r7r6N9N9N7N7j4j4J0
-12585B25Rl3l3n1n1J04J04K0J9n0n1l9l8L2L3m4m3L2L2p7QQ7n4m4M1O1k3n2Q9j7j7%%%%K4
-12603B03K4K5K4n4n4j1j2J0Ropq1LQ2n8k5O0K5K5L9L9J8J8l3l2j2j1L2L3l8l8j2j1llj21
-12620D7J9O7O7QQl5l5J5J5N7N7ONo5o5kkM0M1k2k2m3m3N9O0J7J7o4o4POl2l2J0J0l4l3QR
-12639F2LMj7j8j6j7N4N3PQK8K8K8K9m8m7j4r9rrK1K1K7K6m5L9rqJ2J3k9l0L8L7O8j5m1M5
-12658A80lq8J8J8J4J3l7l6O2O2k5k4J7J7M2M3q5q5L0L0M1m4j7O8k7k8k0k0N0N0k9k9O1k4
-12675A95ooj1j2K5K5J6J7N9q3k4k4J9J9k4k3k4k4O7j9k0k0nmn1n1llm4L9J10K6M3M3j0rL5
-12693B38n0j6O9K3j18l9M6n1n0k2O2R3R2n2n2p8OJJj4j4j3j4P7P7PP%%k2k1j4j3m0M5O2O2
-12711B75q8q8J2J2K8K8J11K5n3n4m6m6n1L3L3L3p9NN4N4j7j7K4o0j9O6N0N0m4m4o4o4OPN5
-12728A27N6N5N5q4q5j5j4m6m7K4K4K7K6N9k6m8L7j1j1m8L7Q0nP2P3q8q8J6J7L7L7l5l5o1
-12745A12K3L7L6k3k4o2K3k5k5P1P2k7k8j5j5ONk0k1l6l7k2O3J33M9o5o5j9O6K5K4r1r2o3
-12761c0K0R3R4L5m8J4J5Q4%ONn5n4j3j2QQRQqpJ4J3j3j3n6n5L4L4L4L4PPj4j4p9p8P6P7L5
-12781B15L6r1r1RRK9L0P2P2n4n5k8k7oo%JM3M3lmO8O7K0K0n0n1M1M2k9k9j5j5OOl6l6j5j5
-12800A73k7k7J5J5K1K2k1k1kkm3m4Q9R0rrk1k0N0N0k1k0k0k0K9K9p0o9lkllpqL4L5j8j8j8
-12819A06j8NNONJ7J8n4n3klllJ0J0J1J0K5K5K6K5n0n0K1K1K1K1k1k1K1K2%%l6l7L4L4m0m1
-12838F7L0L0k3k4J8J9J2J3J2J3MMNMj2j2j2j2M8M7ONp1p1jjL2L1J0J1j7j6K6K6m8m8k8k7
-12857E0llJ8J7l3l3O5O6OOl6l6K0K0k2k2j8j8K5K4K9K8QQJ4J4L6L5r0r1j4j5M2J26O5p6m8
-12875A64L8P1j4m7m8n2n3noL6L7M6M7n2n2j2j2N9N9l0k9M1M1mmmmJ7J7n4n3KKm0m0k5k5J8
-12893C0J7jjL6L6K7n8n8K7L7L7n6n6K9K8K4K3J8o8P9P9NMJ9o6q4N8K0o4JJM9l6n0L4lkO6
-12912A81j9j3j3K8K9P6qj06j05l5J06M5M5L1n3r8r6k6k7P1J57Q9n1m3m2oP9K2o2K4K5Q3n8
-12928B30k0k1l1l2J1J2L9M0l0l1MLk3k3O3k1j6j6J1J2l0l1k4k5j0P4N9q3M4M5N5N6m4m3Q
-12945B12Rl4l4KKJ8J8Mq0l3l2LLJ01J02L9L9n9o0J2J2l1l0qqJ3J3p2p1k1O4N6N6rrk2k2j
-12964A42jOOk8k8J3J54N6q6r9j00jQ4O8O8k6k6J3J4l0k9j2j2L0L0L0L0j2j2o2o1k0j9K3K4
-12981A27KKl8l8k1O4R2Pl3l3m9L6K5K5j1r7ooJ31J31Mq0j40%J5J5N9O0j2j1NNN2l3llo1K4
-12999B06M1m4J0RlmqrJ3p2J3J2K8n8n1n2K6K6N7k6n4L1M8M9k3k3p1J4L1L1ooJ3J4J4J4k4
-13017A66k5lll3l3M3M3m4M1L0j11K6K6L9L8l7l6k0O6K6n8onj5j4O2O2n6K9K4K3l5l6j3P2
-13035B33m1m0PPool2N2L2L3j0j0j5j00n7K7K7K7j0j0j7j6K6K5l3l3l3l3J10J10j1j2n8K7
-13051A60%%k0k0%JN7N8j4j3n0n0JKm6R5J16k5kkj0j1l6l7q2N9P2o9n5L0kq6L7L7RQN1N0o0
-13070A53o0O1O1N6l0j9j8j7O9K6n9k3k3k3k3n1L3K8K8j8j7o6K0O9P0MMn7n8j5j5j9j8N2N1
-13087A56ONl7l7O8O9kjn8n8M1M1o6o7L3L2J4J4N6N7L6L7o1o2kjp2p2J9K0k3k2O6O7mlk9k9
-13106A31qqL9L9l1l2QPl5l5onk7k6K6K7O9O9N2N2m7m7m6m6m6m6J5J5N8N7j5j5j5j5L1L1j1
-13124A64j1k1k1N0N0KJK3K2k6k6m7m7RJ0RJ0J9K0p9NM2r9o1K2kkP4P4OOOOj4j4l5l5ppL5
-13144A11L5P8P8n0m9k6k7M3m2NMnP8ook1k2k0k0M6M6M8l7n9o0K3K3M4M4klj9j05n2L3M9l5
-13162A22k6k6j4P1L1n3k1k2N9N8O9j5m6L9K8K9j4j3k4O1K0o6q2q3J3J2J3J3kklkOOOOL3L3
-13180B14L3L3q1q2l9l9J01J01k6k5rrr8j4K4K5o9o7N7N8J6J5J5J4RJ0M6l9ppk8N7K0o6j9
-13197A24O5L3L4k8k8k8k8O2O1l7l7m4m4N5N5NMj6j7o1o0L7L8J4J3qqJ9J9k3k3k0k1K2K2n
-13215A46nO5O5l3l2l3l2NNM8M7n9n9J1J2J0J1N3N3j9j9j9j9k7k7k7k6%%%%klklmmL8L9nm
-13235A45mmo9o8K9L0L9M0llj%M1M2l1l1J2J2RJ0o0o1N5N5m4m4J5J5J6J5QQj4j3J0Rl2l3N1
-13254A51N2j9j9L3L2rj0p0p1K8K9rj0rrJ11J10p2p3k8k8k8k8j3j4L0K9L2L1j0j1j9j9K3K3
-13271A36O3O3l6l6L2L1l7M8l9l9q1q1L1n3j1P3O0O0l4l4RQl4l4k3k4l4l5n6Q5J32ql1N3J7
-13288A41J8L6L5L6L6q1q0j0j0L9L8M4m1p0p0L2J17l0k9M4m1k7k6J0J0K6K7M0j00k3O1l2l2
-13304H8l2N1NMM9M8POJ2J2or1l9M6JJp1P0rrK1K0n0m9L8L9l7l7L9m6j9k0M6M5M6M5n9o0o5
-13324D0K0O0N9noJ5J4K6o0l8M6k8k8OOOOn8n7J4J3J3J3J02J8LLm4m5NNm8L6J6o8K7K7L9M0
-13343A93k6k6K2J06M1m3j39n5O7j7m3m2l0N5Q8Nl7l6j7O7N7q4K1K0j10L1K2K2P3P3o3o2j1
-13359A22P3rqr4q%JOON3N2Jq3N7N7L0L0p5p5P2j3k4k4J3J4n3n4M6M5k3k3kkK1K2K1K1L2L1
-13378B56j0j1k1k2k1k1n4n4J6J7K7K8M8M9qqL0K9pr2q7q6L7L7l3l3k1k2P0P1K3o1J0R4pp
-13395A56J5J4L6m9r1oL7L8M2M3j1j1n4n3K8K8K2K3N1l4k3k3o9J7N9k6l6l7JJJ1J1l1l0L3
-13413H2L3j0rJ4J5J4J5L7L7nnp4p4lmK4K3n6Q5K6K6qqK7K7o3K2j3j3k1O3N6q5m8L7KJm9L5
-13432A53R9m1K5n9p7QllJ9K0J9J9l7l7q5%M1M1k5k4J6J6N8N9llN0l5j10k5pqQ2Q3O8p3m8
-13450A73L7K2K2m0m0llM7l7q0NMMJ0RN1N1QRp6p6l3l4J5J4J4J4j3j3j3j3L2L3l8l8O0N9j1
-13468A32j0o8o6L0L2L5L5l5l5N5N4J3J2n6n6j4j4nmQ4n7q1N8O9P0M9M9m9n0k7k7J6J5J0R
-13485A73l3l3L7L7K9K8L1j10l1l0J5J6J5J6KKKKo0n9J0J1KLM5M5%jp1p0P7P7k2k1J4J4k9
-13504A33k9m8m9N0N0M3M4M4M3o3o4klN6q6poMMM6M6nonoppqpk9k9O9O9o2o3k6k6M6l9J7J8
-13524A00J4J55k2k3j3j3j22J9P4o8j6j6r1qP1P1k7k7o8P0R4J0mnopJ5J4k5k5M0M0K4o1L0
-13541A94K9k7k7m9m8m3m1L0J16kq7j1P4O0O1nnj4j3rrl1N4l6l6l7l8QR3M9l5mlm1m1JKj8
-13559F1j7JJ43k0k0j7j6N8k6k1k1MMl2l3L2J17J8o6K7K6m9m9m0m0m5L8O0N9l5l4J5J4L6L6
-13576A68k1k1K2K2k4k3J9J9j0rO5k0p7QK6K5LLM1M0K5o0opo4K1J0J0L1n5j28J3N1N1J7J7
-13594A82n8n8m1M4O9j6n3L2J08J07J4J4l1l0m7m6p1J4k8k8KQ7J56m2o3K1o5J9MNk8k7n1L3
-13611A28j4j4J6J6onO4O3r1r2JJJ7J7O0k4K3K4J1J1l1N3n0L4k9k9llm1m0n1L4j3j4O1O1O7
-13629B12j9k7k8o5K0M3m3l7M7M7M7m6m7k2k2K3J08L8m7l6l7m2m3N6N7L6L7nojjm4m4o2o1
-13646a4LLM9l6l4M9k5k5R7J3N1N0n3n4RRMMJ27M2q4%K9K9l0l1p7RQQo5K0K0o5NOM2M3o7o7
-13665Bn1Q7O8j6M0M0K4K4O6p5l8M7j0j0k8k9l9M6N1l3k3k2K3K3O5O6l0k9J2J3j3j3j8j8M4
-13683B46m1j11k7K2K2L8m7p1J3L2L1qrqrK4K4j4j3l9M5Rp6l5M7J14K9KLN0l4o5J9M6r5j9
-13700I5j8l3N2K1K2K7K6NM%jL6m9m9L6j5j4j0rppL6L5j9j9o7J8N2N3o0K4J5J6k2k2K2K1K1
-13719B16K1j7j8j7j8j1j1P8oj14j14N7N9J02J8ono3o4PPk5k5l0N4K6K6K6K6M5m0m0M5m6m7
-13736I6N8N8l6l7l6l6N9O0l9l9N9O0j1j1j0rmmm5M0P7o4r4j0%jO6j9o1K4poN2l3oP9J11l1
-13754B50l2N3m1m1j15l1M5l9j6O8N7N8l8l7NMn8n7j6j5J8J9J8J9n3n2nnk3O1N7N7k6k6k6
-13772C7k5K6K7K6K7qpJ4J4j9j8K4K4%JP6P7r1nn3n4POl6l6K5K5M0M1k6j11m2m2M8M6M8M7
-13790A33l7l8NNL0L1j2j1J4J5J5J4pqj3j4O0k6m3m3k2O2N7N7k5k6k0k1k6N9N8k6j1j0n2n3
-13807G1o0K5J24L9K8K7m8m8k5k4k5k4l1l0l9J00L6L6n0L4J17L3m1m2kkk9N6RQRRJ2p3r5r5
-13825a0P2P3K7n8m5M0K9K9nnl1N3opNq1l4l5j8j8M1M2k2k3j8O5N5N5Q9Nk4k4J2p2k4k5j3
-13843I4j4N7N7j4j4n7n7Q2Q2L4L4k0j04n7n6n8n8O3O2R2Qp5O6R6m4j8j8j45lJ00J00k4k4
-13859A67J3J3K4o1n5n6O8O8K5K6q6q5J3J3K6K5j6j7nno1K3J32qk2k2%JJ%m7m8P9P9J0J0o0
-13877A62o1j6j6NNN5N4J1J2o1o1j3j4lQ1rr%JJ%qqj3j4K9n7RR4K1o3l6M8L4L5llk0k1k1k0
-13897A07l4l4QQP7P6m6m5p0J4MMP7rllj4j4j9O5j3j3qqj5j6P8P8j0r4r5j0K2K2O4O4Mq1J0
-13916A28Rkkklj3j4MQ8J1p3K1K2J7J8k4k4l0k9p2p1O1O1J9J9k2k2p0J5K7K8M1r9J2J2MLP3
-13935A21P3n3n4j7j7K6K5N0M9m4m4l2N4OONNNNj3j2j3j2j6j6K6K7l5l5m8L5L6j04j5j6JQ5
-13953D4J23j8n6L0J5J5kkL1L1N5q7O3O3o5o4OOl7l6O2O2m6m7mmn2n2rj0P7P6k2k2Q1Q2o4
-13971B23o5j01L9L1L1M1M1q6q5j2j2N9N9j6j5K7K7k1k1o3o3Q2Q2M0M0l8l8l9l8NNNNlklk
-13989A19k2k2M8M9m9m9ppJ4J4J3J4O2O2l7l7j5j6K7K7J9J9J9J9pqm9n0j5j5j5j6K0J9k3k3
-14007H2k1k1K1K1on%%l7M9Q5n6m5L9OR0K1K2j6j6p9q0K0J9L0L0m1m0LMM5M6K2K2k0k1K3K4
-14025B20j9j9j5j5l7l6k2k2M9M8J1J2j0j0RJ0K2K1R9m3ook2k1k1k2j4j5j5j4%%J%ONl6l7
-14044C6M8M7K6K7N4N5j6j6m9n0M9N0o5o5m3m4J6J6L6L7j5j4K8K8KLLKPPl5l6l8l8L3L2qq
-14063A02L4L5n2n2J8J9L0K9j2j2onO5O5J4J3q0q0j7O9Q4n7p3J2lkJ2J2n9n8KKJKL1L0L1L0
-14081A74qqJ3J3J6J5k6k7k6k7noj8j7l9l8O6O7llK7K8j5j5l8l7l7l7N0N0K9L0PPm1m0M4m0
-14100H5r3P5M7l7j00O7R4Rl2l1nnmnk4k4J8J8M4M4M3M4K1K1p8p8J0J0J1J0p5p5K4K4L6L6
-14117A25N7N8n5n5n5n6O8O7llo6o5NMM0M0klRQQQk0k1k0k1k1k1%JP3P3k5k5j2j2l3l4N4N4
-14137A24J1J1NNo5o5L1L1J0J0j8j9j8j9j1j1L1L1N4N3M8M8J2p2p2J2j1j1J12K7k7k6l2l3
-14154A56k6k7J0J0M8l7l8M8j6j5L3L2N5N5Rp6r3rRJ0m9m8ooKKKKL5L4l6l7R5R5lmo5o5ON
-14173I7J2J2m1M3P1j4n4n4K7J13J9o6p1J4L2L2qqqqK9K9m1m2K0K0O8j7k6k6J1J0p7p7ppK5
-14191C2K6K5K5K6K6J11l0k9N6j%ooj1j1O1k4r6J01Pj34m2m2k8k8J4J4M2M1n7n7k6k7J9J03
-14208G4R6J2J3p1l3l3Q5%m0M5M4m0o1K4J9o6L9L9Q1mjkm3m4p0J6N7k7k1k1O4k1n1n1L7L7
-14226H2J27M3j4j3J9o6k3k4M6m0kQ3L1n3m3m2k1k1k0k1K3K2K8K8k0O5P1j4o2K3M0M0J%l7
-14243B36l6n2L3j5j5k0k1N0N0l0k9O0k4J4J3RQlmr3qJ%qr2m8R1QQk6k6K2o1j8j8%Q3J8J7
-14262G4n6Q4LKl1l1Q0Q0K8n6m7m7P4P5%%l6l7p6Rl9l9L0K9N1N0o1o2j9k0K6K6j6j7mmJ6J7
-14281E6j3j3K9K9LKLLl0l0qrL4L4l6l6K6K6j6j7J6J6N1l3p3O7J24M0k5j09m6m6P7P8QPm8
-14299A41m9nojjK0K0n0n0P7P7ppKKp1P0l0l1K4K4j9j8j5j6K7K7p4p3Q1Q1J3J3qql2l2m5R5
-14318A46R8J4n7n6o1o0J0J1K4K4K3K4l5l4j4j4k6k5J5J6J9K0q1N9J8J8K7K7J0Rj1j2j5j6
-14334I5K7K7j08j06J4J3J21L8J4J4j7j8MLK5K5m4M0l5l6J2J3ppN8N8N9k6k7N9KLrr4p4J1
-14352A27K3K3K0o5o5J9j1j2poN1N2j9j9m9m9P2P3M0m4N1l4m6m7k5k6k7N7J00J5l5l5n6n5
-14369iLQ7N1l4k3O2QRJ5J6ool8l8m4M2Q7Q7l5l4l0k9qqL4L4l7l7K5K4j7j8K2K2K2K2n0m9
-14387A22pql3l4j2j3M5M4K3K3O1O2L8m7j16j16ONJ01J01k7k6lkm0m0n5L0L0n5K9L0j0ro5
-14404C2P6J8J8onJ6J6m4m3jjO8O8O2O3k5j09o7J7oom3m3O1O0L8m6n2n1J3J4%%nnM2m2j02
-14423b0L6J07l4j6j7J0Rj1j2O5O5n7n7j18l4M6M4M8M8M2M3K8n7L3L3K4K4j9j8m7m7k6k6K3
-14440A12K4m5L9L3L4j2r7k8k8RRnmJ6J6P4P5K6j15l4l4k5N9P7qK3K4k0k0k0k0M3M3n5n5L2
-14457A43L3J1J1n1n0k9l0j2j2N8N9%%K2K1m0l9LLonJ5J6poJ5J5J3J3l0k9M4M5k6k6l9m0O0
-14476A23N9nnnnl5l5R5m6o2Q0J3J3k0k1k0k0n8n6M0M1K5K4MMj4j3K9K9j4j3l5l4M5M6k5k4
-14494A05m5m4N4N4N1N1p6p6l0l0J3J2O4O4K2K1m3m3N5N5n7n7j5j5j3j4L0K9LKJ7o7m8R3N6
-14511A78k8LLk4k3j5j6K8K7J1J1n9n9J0RN2N2lll6l6p4O8N4N3L3n2p5p5jjJ17L2j7j8K3J07
-14529B56%q5J1J0M6M5q2q1k7k7o8J4l4M9J3J2oP9Rp7J2J1OPJJl7l6m5L7j0rL8L9L9L8k3k3
-14548A03L0n5l7M7l9l9q8N1M1M2J8J8p8PP1j3llO3O2M9r3m8L6P6rj58p1JKQ7Q8P4o7m2M4
-14565A67K9K9QRLLk0j05l4N1KJPPooopOOJJK8n7lmPR0KJmlo0K5N2q9j20P7J27M4n7n7j5j00
-14587C0k9N6k2k2j6j6PQPQN5N5J03J9j5j5k1k0k1k0k0k1NNN8k7m7L7j5j5k5k4M5M6%%L4L4
-14605B01M4r6o5K0L5L5l1l0lkO2O3M7l8m3M1Pp7p8PL7m9m8L6N4l1k1k0MLN1l3MMjjj8j9j
-14624E0Q4J11K6m8m8j7j6j6j7jkjkppM7l9n9K7k7k7L4L4qrLKLKM6M6k5k5N4N4k2k1M6l9R
-14644A95RJ1J0pr2n2L2k0k1J0J0J0J0L1L1j1j1j1j1n3n3PPPPK4K5K5K4J9J8O1O1l2l3l2l2
-14662A73q8q7J0J1M5M6LMrqqqk2k2M9M8K6K6p4p3K4K4K5K4l3l2L8L8ppppK2K1k1k1J2J2J3
-14681A60J2L5L4l6l6l5l5QPJ4J3J4J3k4k4J8J8n4n4j1j2L0L0L0L0NOo5o5K1K2K2K1j3j4Q5
-14699A70Q5l3l3l2l3J7J7k5k5j7j7K5K6PPo4o4KJKKJ9J9n1n1O3O4O4O4llmlp0p1%%L0L0j8
-14718I7O7o4o4l6M9N0M9j5j6l8l8j%P0j4L4L3n8n8j2P2K2o2n7K7RRRJ0J9o5n3Q6J0J0O1O1
-14736B03poppn2n3M6M7k5k4o2o0O4J49J01J02r5r5k5k4p1p0J07l4pqj7j7j0j0m7m7N2J35
-14753A26j0j1%jN2l2p9PM8l6m4M0j3j3K4K5k2O2onJ%J2J1j15j14L1L1L1L1L6L7j5j4P2o9
-14771G8l7M8K8K8l7l7J4J3J4J3LLLLL4L5o4o4K8K8j3j4j5j4K8K8L6L6poj5j4j5j5klM0M0
-14789B09JKJKk3k3k4k3L1L1j1j1n5n4J6J6MNl8l8l1l2L9L8j0rj0rppK9L0Lq1n9J10l5l6J
-14808e8J69J22L7l2l2l0l0qrl0k9l0l0K3K4m8m6QQK9K9MLMMj7j8MMmnL8L7QQN0N0n5n6J5
-14828A11J5r3r2L5L3L2L3l8l7Q5Q7ppm2M1R0q0n9n8k7k6K5K6M7M6j9j9j9k0M5M5KKm1m2m2
-14846C2m1L0L1j1j1L4L3J3J2L5L4l7l6m0l9L1L0k4k4lmO2O2qrjjm3m4K8K7m3m4L2L1J0J0
-14864A14M9M8n0m9r0q8O6O5l5l4L5L6L7L7mnKLm0m0O3O2K0K1j7j7n9n9l1l1rrK2K3M5M4J9
-14882A44J8kln6n5P3j1j08O0R8p1j3j2kkK5K4j8j8m4m3N4N5P1P0n6n6Q0P9m7m7j%m2m3NM
-14900A10j7j7M3M3n1n1j9O6J9J8k3k2J4J4L9m6k5O0J7J7j9k0k8k8l8j22j02R5J27j3mnL4
-14916F6n1k6k7n9K5O8O8N0l3K3K2k4k5J1J0Q1Q1%Jm2j26n5Q6m6L8MMRRllllj9j8K3K4k6k5
-14935H9K2K3p0J4RRkkn5L0O4k0J2J1l9m0LLqpj4P2j8j8RQlmj2j2Q7n5o4J9K7K6J1J0o6o6
-14955a7p1J2N2N1P8P8j2j2ppq0NK8K8l3l3m3M1N9k6ooq7N2J6J7K9K9o1K3j3j3J3J4J7J7k0
-14973A12k0k7N8J0J0K1K0m9n0nmmmO0O0m2j27o1K1L4L4Q6Jj5j55p1J25P4j0l6l6Q0P9%q5
-14990H4j6j6JJM3M3l9l9L2L1l5l4k9k9o0K4J8J9Q2Q3j0j1j23l8O8O8j9k0JJO2O3l7l7J8J7
-15007A67JJp2J3O1k5m0M4Kq3n5L0O7j7K2K2O4k0N8N7Pp8r5j0L2n2k7N8qP5O3p9l6l6L1L0
-15025A72Q7Kp6O5J7J7L4n0m5m5LKKKk8k9pqN6N5L2n2MMK0K0JKo8o9n7n7J3J4NONOL9M0M4
-15045A78m0l2l1qpn4Q8K4K4K5o0o0K5MLR8J4k0k1J7J6jjm9m9Q1lKLL1L1o7o8j2j3L0L0JJ
-15064A30K2K2j0j0Mq1q8N1M3M4p3J3M9l5P0j5n7Q4Q9Nr3r4K0K1jjL9M0n1n1n8Q3N1l4k0k1
-15082H7J1J2Nq0j4P0K4o1qql1k9O7O8O4O4r2r1nmL7L8l5l5j4j4k7k8M1M2J5J4J5J4pqqqJ4
-15101I5J3k9k9L5L4qqooooK3K2JJNNl8l7J4J3J4J4k1k1P8P7qql0k9k5k4J7J8LKKLj2j1j1
-15121A16j2j3j3QQL2L1r5r5J9J7O1O1l1l2j0j0N3N2J1J0l2l1L9L8J5J4k8k8kkJ9J9m6m6K5
-15139A22K5l4l4l4l4K6K7j6j6K0K0K0K0pqJ4J3k7k8M4M3j2j3j2j2O0N9K0j20r3M8L0L1nn
-15156A32Rp5p3O7J09l1j5P0n8n7j%K0K1n4n4l0N3P0P1k4k3l0l0l0l0OPPPK4K5K4K5j3j3L4
-15174A40n0L9L9J2J2n0n1k7N7M4M5m9m9J7J8%q4j5P0P0j5j00j5k6k6L2L2J1J0K6K6qpq3N8
-15191A03k2k1rj0R0Q9j5j4K7K8n1n1lq8j5j4K3K2RRK9L0k8k7n9K5P7pjkK1o4ONM8M7k6j11
-15210E0p5QK5K6J0J0j6O9M4M3PORJ0n3n2p0P0n0n1O6O5nn%%%Jl4l3l3l3J5J6l3N3R0R1or1
-15229A44n1L4K9n5L1L1j1j1k5O1l0l0l3l4j1P4RRppj5j5K7K7OOj6j5RJ0kQ4Kq2k9k9P2P1
-15248B28l1j15n5L0P1P0M0m4j23J7P3j3J8J8K0o4n9n9K7K7o7o5K1J05ppn9K4M8M8N0N0k0
-15264A97k0L4L4j3j3%q5p4p3K5J10J7o8m6L8j4j5J4J4J3J4K9L0j3j3j4j4j3j4L1L1L1L1l8
-15281A53l9l8l9l1l0L9L9J%M3M3j3j4j4j3J0J0l2l3L9L8mmllj8J24M1m4l5M9M2M2j09j08
-15298H9R0R0l7l7nnm7m8l4l4O4O5n8n8n7n8M1M0Q3Q3k3k3M7M7p3p3l1l1O1O1j0j0l7l8L4
-15315F8L3n3n1j0j0L7L7L8L8J6J6J6J6k6k6k5k6M6M7MMJ3J3n7n8L5L6qpJ8J9J8J8k5k5o7
-15333A12o7LLM5M5J3J2n8n8N6N6N6N6n5n5J5J5lmmmJJ%Jj2j1j2j2M3M3k7k7l2l1L9M0j0j0
-15352A63q1j64m1J00N7N8oopoK3K3j9j9K7K7m4m4K1K0K1K0K7K7K6K7k6k6k6k7K9K8m2m2N8
-15369A56N8J5J6l3l2p4p5l6l8L3L3N0N1m8m8M9M9m9n0K5K4K5K4J5J5J5J5k6k6o8o7P0P0%
-15385A38%l7l7NNN8N8j3j3QQl4l4L9L9o0o1m5m4N3N3L5L6L5L5k9k8J4J4k9l0K4o1m7L8N1
-15403A44N0K1o3l2l2o5J9ppM3M3JJmmL3L3N7k8p8p9L3L3N9k6k9l0O4O4l5l4PQl9l9m4m3N3
-15422D8l0K3K3m3M2L6L7RRo2o1O2O3K0K0n8n7L6L6Rp6M3M2K8K8r9r9L2L2J1J1m4m5lkRJ0
-15440D0M6M6L4n0o8o7l8M7M1M2n2n1M6M7L5L5N3q9q8N3L4L5L0K9k2j06O2O2J1p4o9J6l2l2
-15456FK6J09n9n9qP7P2P1NMr5r4M0M0J4J4M0m5o8o8%jjjL2L2j0j1QQN0N0m4m3jjL4L4l1l1
-15476I5p7Pj9j8L4L6J25M1l6l6m2m2mnmnM0L9LKn1L4P6rn7n8PPk1k1k7N8J1J2J6J7RJ0qr3
-15495D6n1L2mmJ02J7n9K6N5k8LLoonoJ3J2n8n8q1q1j2j1N4N3O8P0M4m0l5l5J3J3N0r1J1J1
-15514B5L6L6P2p0j1j1k6k5J7J7OPPOL6L6M1m3j4j4j8j9J5J5K9n5p1P0J04J9k5k4n0n1O5O6
-15532A98noQQPQm4m5Q0oj15l1L8L8K5o1m6m6m5R3L6L6n6n6J8J03N2l2k1k1MMMNl8l7L3L3
-15550A20QQo1K4j2j3j02j7J01J9ONmQ1J7J7o9J6J6J6r1oJ6J7j6j6l0N4R1n0j8O6M2m2o0o0
-15568G3n5n4M6J32jq5j2j1L5L6l0l0j9O5O5k0JJO7O6n9n9n3n4o2J9J6J5J5J4J5J4qrlln8
-15586A0K7J57J6m6m6J6J7NNl8l7L1L1J4J5p8ON1l3jM1J7k5p5l4M3Jm0J02N1l3q7kl4l4J8
-15604C1J8J9J8q2q1J7J7K5K4K7K8lM0N8q2n9K7M1M0J5J4PM9l6j20p5RL8L9JKJ7J6J7J6j1
-15621A21j1L2L1n2n2J9J8L1L1m0KK7n8p6QqpL9M0KJjm4R8J4p3l1O3p7j49M9J20J22k1k2n
-15639A41nnmn2n2rj0K0J9k2k2J8K0L0n5qP6J0l2l4N0R1Nj8j9k4k4K9K9m1m2poppK1K0K1K0
-15658A15j7j8j7j8K6K6O8O8l1l1l0l1kkM1M1M3M2J%l5l6l6l5m6m6K5K5j2j2j2j2j6j7K6K6
-15675F1N0N0QPn8n8M1M1L4L4l6l6q0p9n8n9K5K5K5K4l7l6L3L4K5K5K6K5pqqqL8L8Q0Q1m9
-15694B13m8oom5m6N4N3rj0l0l1k0k0K3K2%%k2k1llllJ5J4j11N6J15n4p4p5L6L6L5L6popp
-15713D1K9K9j4j3nnnmk4k4J8J8j0j1L2L2ooJ5J6NNNNJ4J4q4q4L0L0N2N1J4J3k9k9k3k3J9
-15732H8K0N8N9m0m0MLl9l9JKJJnnJ6J6L0L0j2j1J9K0M1M1r2r3L4L5K2K2j9k0KKo8o9j6j7
-15751a8K4K5j0j0Q9Q8ONl7l6k0k0m1m0L3L3J2J2j2j2j1j2qqL4L5NNl7l7k5k5M4M5k0k1k0
-15769A5j9LLM6M5K8K8j5j4J8J8k4k4k1k0k0k0L0L0j2j2rqO2O1l3l3RRk7k7J5J6%%J%L2L2
-15788A63l8l8j2j2j2j2PPl5l4N4N6J3J3J2J2l9l9O1q0m8L5Q4Q4j0rl0k9J2J3O5O6l3l3r4
-15805A20r4n0n2L7L7L6L6nonoN1N0m8m8mllmj1j1j1j0llllO6O7K4K5l7l7K8K9K1o4r5M6M2
-15825I9M1k0k0MMl8l8j6j5K7K7M3M2k8k8OOOPj6j5K7K7MMo1o1o1K3O0q0m0M6N8N9RJ0o2o0
-15844b0N1N2J0J0J7J8J7J7k6k7k7k7l5l4L4L5KKJKm6m4N2N3k7k7M3M4ppj05k0J28j1L1L1
-15861A60qrrrnnnok9k9O9O9J8J8J8J9r0r0j9k0j4j5N5N6j6j6K7K6j3j4j3j3K4K4j8j9j2j2
-15880G5n4n4N3N3J2J1J7J8k5k5rrj0rn2n2M6M5K6K6j7j6J4J4n6n5J4J5J4J4QQPQJ8J7k4k5
-15898D1onnoL9L8l2l2PPQPnoooK9K8j3j4j8j7j8j7N7N8j2j2rrrrnonnJ9K0k2k3M0M0klm0
-15920F1m0L1L0jjjjkkkjm2m0K8K9K0K0K0K0l8l8MMJ2J1J2J2k5k4k5k5M9M9M8M9j6j6j5j6
-15940A38l4l3RRPPPPn9n9J1J1J8J8k5k5K4K4j9j8K7K8K7K7J5J4J4J4l7l7NOn2n2J9J8J%%
-15959E5%L2L3o7o5KJM3M4K1K1k2k1K3K2j9k0l8l9L2L2N6N6m3m3k5k5k5k4J6J8J7J7L1L0m0
-15976H6m0qqqrJJM3M4QRRRl8l9l8l7K3K4K4K5m3m2%jP2P2k6k6k4k5J8J8OONOm0m0m0m0M1
-15997b2M0M1M0k9l0l0k8P6P7OPl6l5l5l5OOPOJ0J1J0J1l4l4L7L7LKo8o8K2K2K1K1J6J5J6
-16015H2J5m4m4K6K6K1K2k1k0PQPQjjjjl5l5%
-16025A9
##END=	
##END=	
