# Supplementary material for: Uranium-stibinidiide, -stibinidene, and -stibido multiple bonds and uranium-nitride formation from multimetallic diuranium-distibene-mediated dinitrogen cleavage
Source: Nat Commun. 2025 Aug 4;16:7136. doi: 10.1038/s41467-025-61612-5 (PMC12322283; doi:10.1038/s41467-025-61612-5)
Supplement: Supplementary file 3 — Source Data [file 41467_2025_61612_MOESM3_ESM.zip › Supplementary Data [HNEt3][BPh4] 1H-11B .jdx]

##TITLE=	Et3NHBPH4
2023, 12, 18, J400,  gradient enhanced HMQC with X-decoupling
##JCAMP-DX=	6.0	$$ MestReNova 14.3.0-30573
##DATA TYPE=	LINK
##BLOCK_ID=	1
##BLOCKS=	2    
##ORIGIN=	Mestrelab Research S.L.
##OWNER=	n16601rs
##$MNOVA/LINK_BLOCK_TYPE=	ITEM	$$ NMR Spectrum
##$MNOVA/ITEM/POLYGON=	(XY..XY)
5321,5835
8722,5835
8722,8208
5321,8208
5321,5835
##$MNOVA/ITEM/Z=	0
##$MNOVA/ITEM/ANGLE=	0
##TITLE=	Et3NHBPH4
##JCAMP-DX=	6.0	$$ MestReNova 14.3.0-30573
##BLOCK_ID=	2
##DATA TYPE=	MNOVA NMR VIEW DATA
##DATA CLASS=	MNOVA VIEW DATA
##$MNOVA/2D/THRESHOLD=	0.00018633071158546954393
##$MNOVA/ITEM/ZOOM/X=	-2.5024496302237051459,	12.511660161157919902
##$MNOVA/ITEM/ZOOM/Y=	-299.60786245179218668,	300.78279524572155879
##END=	
##TITLE=	Et3NHBPH4
##JCAMP-DX=	6.0	$$ MestReNova 14.3.0-30573
##BLOCK_ID=	3
##DATA TYPE=	nD NMR SPECTRUM
##DATA CLASS=	NTUPLES
##NUMDIM=	2
##ORIGIN=	JEOL
##OWNER=	n16601rs
##.OBSERVE FREQUENCY=	399.78219837824997285
##.OBSERVE NUCLEUS=	^1H
##.SOLVENT NAME=	DMSO-D6
##.PULSE SEQUENCE=	hmqc.jxp
##LONGDATE=	2023/12/18 13:03:32.000
##.ACQUISITIONMODE=	SIMULTANEOUS
##$ORIGINAL FORMAT=	JEOL Delta
##$MNOVA/SCALES_VERSION=	9
##$PARAMETER FILE=	(datafile, ASCII, c:/Users/n16601rs/OneDrive%20-%20The%20University%20of%20Manchester/MS%20U-Sb/NMR/jdx%20files/[HNEt3][BPh4]-HMBC-11B-1H.jdf, 0)
$$ 
##$PARAMETER FILE=	(footer, BASE64, c:/Users/n16601rs/OneDrive%20-%20The%20University%20of%20Manchester/MS%20U-Sb/NMR/jdx%20files/[HNEt3][BPh4]-HMBC-11B-1H.jdf, 4214784)
AQAAAGA5AABoZWFkZXIKICAgIGZpbGVuYW1lICAgICAgICA9PiAiRXQzTkhCUEg0X0hNQkMiOwogICAg
c2FtcGxlX2lkICAgICAgID0+ICJFdDNOSEJQSDQiOwogICAgY29tbWVudCAgICAgICAgID0+ICIyMDIz
LCAxMiwgMTgsIEo0MDAsICBncmFkaWVudCBlbmhhbmNlZCBITVFDIHdpdGggWC1kZWNvdXBsaW5nIjsK
ICAgIHByb2Nlc3MgICAgICAgICA9PiAiMmRfaW52ZXJzZV9hYnMubGlzdCI7CiAgICBhdXRvX2R3ZWxs
ICAgICAgPSAgVFJVRTsKICAgIGF1dG9fZmlsdGVyICAgICA9ICBUUlVFOwogICAgYXV0b19nYWluICAg
ICAgID0+IEZBTFNFOwogICAgZmlsdGVyX2xpbWl0ICAgID0gIDEyOwogICAgZm9yY2VfZHVhbF9tb2Rl
ID0+IEZBTFNFOwogICAgZGVjaW1hdGlvbl9yYXRlID0gIDA7CiAgICBmb3JjZV90dW5lICAgICAgPT4g
VFJVRTsKICAgIHBvd2VyXzIgICAgICAgICA9ICBUUlVFOwogICAgcm91bmRfcG9pbnRzICAgID0gIFRS
VUU7CiAgICBzYXZlX2Fib3J0ZWQgICAgPSAgVFJVRTsKICAgIHZlY3RvciAgICAgICAgICA9ICBUUlVF
OwogICAgbW9kX3NhdmUgICAgICAgID0+IDA7CmVuZCBoZWFkZXI7CgppbnN0cnVtZW50CiAgICByZWN2
cl9nYWluICAgICAgICAgID0+IDUwOwogICAgZ2V0XzkwICAgICAgICAgICAgICA9ICAicHVsc2Vfc2Vy
dmljZTo6Z2V0XzkwX3ZhbHVlIjsKICAgIGdldF9hdG4gICAgICAgICAgICAgPSAgInB1bHNlX3NlcnZp
Y2U6OmdldF9hdG5fdmFsdWUiOwogICAgZ2V0X2ZyZXEgICAgICAgICAgICA9ICAicHVsc2Vfc2Vydmlj
ZTo6Z2V0X2ZyZXFfdmFsdWUiOwogICAgZ2V0X3NwaW4gICAgICAgICAgICA9ICAicHVsc2Vfc2Vydmlj
ZTo6Z2V0X3NwaW4iOwogICAgZ2V0X2dhbW1hICAgICAgICAgICA9ICAicHVsc2Vfc2VydmljZTo6Z2V0
X2dhbW1hIjsKICAgIGdldF92YWx1ZV9vZl9maWVsZCAgPSAgInB1bHNlX3NlcnZpY2U6OmdldF92YWx1
ZV9vZl9maWVsZCI7CiAgICBnZXRfcHJvYmVfcGFyYW1ldGVyID0gICJwcm9iZV9zZXJ2aWNlOjpnZXRf
cHJvYmVfcGFyYW1ldGVyIjsKICAgIGdldF9zX21wYXJhbSAgICAgICAgPSAgInB1bHNlX3NlcnZpY2U6
OmdldF9zX21wYXJhbSI7CiAgICBnZXRfZF9tcGFyYW0gICAgICAgID0gICJwdWxzZV9zZXJ2aWNlOjpn
ZXRfZF9tcGFyYW0iOwogICAgc3Bpbl9zdGF0ZSAgICAgICAgICA9PiAiU1BJTiBPRkYiOwplbmQgaW5z
dHJ1bWVudDsKCmFjcXVpc2l0aW9uCiAgICB4X2RvbWFpbiAgICAgICAgICAgICA9PiAiUHJvdG9uIjsK
ICAgIHhfb2Zmc2V0ICAgICAgICAgICAgID0+IDVbcHBtXTsKICAgIHhfc3dlZXAgICAgICAgICAgICAg
ID0+IDE1W3BwbV07CiAgICBkZWZhdWx0X3hfcmVzb2x1dGlvbiA9PyBfZ2V0X3ZhbHVlX29mX2ZpZWxk
KHhfZG9tYWluLCAieF8yRF9yZXNvbHV0aW9uIik7CiAgICB4X3BvaW50c19kZWZhdWx0ICAgICA9ICB1
cHBlciAoeF9zd2VlcCAvIGRlZmF1bHRfeF9yZXNvbHV0aW9uKTsKICAgIHhfcG9pbnRzICAgICAgICAg
ICAgID0+IDIwNDg7CiAgICBzY2FucyAgICAgICAgICAgICAgICA9PiAyLCBoZWxwICJzY2Fucz0xKm4i
OwogICAgbW9kX3JldHVybiAgICAgICAgICAgPT4gMTsKICAgIHhfcHJlc2NhbnMgICAgICAgICAgID0+
IDQ7CiAgICB5X2RvbWFpbiAgICAgICAgICAgICA9PiAiQm9yb24xMSI7CiAgICB5X29mZnNldCAgICAg
ICAgICAgICA9PiAwW3BwbV07CiAgICB5X3N3ZWVwICAgICAgICAgICAgICA9PiA2MDBbcHBtXTsKICAg
IGRlZmF1bHRfeV9yZXNvbHV0aW9uID0/IGlmIHlfZG9tYWluID0geF9kb21haW4KICAgICAgICAgICAg
ICAgICAgICAgICAgICAgIHRoZW4gX2dldF92YWx1ZV9vZl9maWVsZCh5X2RvbWFpbiwgInlfaG9tb19y
ZXNvbHV0aW9uIikKICAgICAgICAgICAgICAgICAgICAgICAgICAgIGVsc2UgX2dldF92YWx1ZV9vZl9m
aWVsZCh5X2RvbWFpbiwgInlfaGV0ZXJvX3Jlc29sdXRpb24iKTsKICAgIHlfcG9pbnRzX2RlZmF1bHQg
ICAgID0gIHVwcGVyICh5X3N3ZWVwIC8gZGVmYXVsdF95X3Jlc29sdXRpb24pOwogICAgeV9wb2ludHMg
ICAgICAgICAgICAgPT4gMTI4OwogICAgeF9hY3FfdGltZSAgICAgICAgICAgPT8geF9wb2ludHMgLyB4
X3N3ZWVwOwogICAgeF9yZXNvbHV0aW9uICAgICAgICAgPT8gMSAvIHhfYWNxX3RpbWU7CiAgICB4X3N3
ZWVwX2lucHV0ICAgICAgICA9ICBsb3dlciAoeF9zd2VlcCAqIHRyYW5zaXRpb25fcmF0aW8gLyBfZ2V0
X2ZyZXEoeF9kb21haW4pICogMVtNcHBtXSk7CiAgICB4X3BvaW50c19pbnB1dCAgICAgICA9ICBsb3dl
ciAoeF9wb2ludHMgKiB0cmFuc2l0aW9uX3JhdGlvKTsKICAgIHlfYWNxX3RpbWUgICAgICAgICAgID0/
IHlfcG9pbnRzIC8geV9zd2VlcDsKICAgIHlfcmVzb2x1dGlvbiAgICAgICAgID0/IDEgLyB5X2FjcV90
aW1lOwogICAgemZfZmFjdG9yICAgICAgICAgICAgPSAgaWYgeF9kb21haW4gPSB5X2RvbWFpbiBhbmQg
eV9wb2ludHMgPSB4X3BvaW50cyAqIHRyYW5zaXRpb25fcmF0aW8gLyA0CiAgICAgICAgICAgICAgICAg
ICAgICAgICAgICB0aGVuIHJvdW5kICh4X3BvaW50cyAqIHRyYW5zaXRpb25fcmF0aW8gLyB5X3BvaW50
cykKICAgICAgICAgICAgICAgICAgICAgICAgICAgIGVsc2UgaWYgeF9kb21haW4gPSB5X2RvbWFpbiBh
bmQgeV9wb2ludHMgPSB4X3BvaW50cyAvIDQKICAgICAgICAgICAgICAgICAgICAgICAgICAgIHRoZW4g
cm91bmQgKHhfcG9pbnRzIC8geV9wb2ludHMpCiAgICAgICAgICAgICAgICAgICAgICAgICAgICBlbHNl
IGlmIHhfZG9tYWluID0geV9kb21haW4gYW5kIHlfcG9pbnRzIC89IHhfcG9pbnRzICogdHJhbnNpdGlv
bl9yYXRpbyAvIDQKICAgICAgICAgICAgICAgICAgICAgICAgICAgIHRoZW4gcm91bmQgKHhfcG9pbnRz
ICogdHJhbnNpdGlvbl9yYXRpbyAvIHlfcG9pbnRzKQogICAgICAgICAgICAgICAgICAgICAgICAgICAg
ZWxzZSAyOwogICAgY29tbWVudF80MDEgICAgICAgICAgPT8gIioqKiBZLWF4aXMgTlVTIChub24tc2Vx
dWVudGlhbCBjb2xsZWN0aW9uKSAqKioiOwogICAgc2FtcGxpbmcgICAgICAgICAgICAgPT4gIkxpbmVh
ciIsICgiTGluZWFyIiwgIk5VUyAoQXV0bykiLCAiTlVTIChNYW51YWwpIiksIGhlbHAgIlNhbXBsaW5n
IG9mIFktYXhpcyI7CiAgICB3aGVuIHNhbXBsaW5nID0gIk5VUyAoTWFudWFsKSIgZG8KICAgICAgICB5
X251c2xpc3QgICAgICAgICAgICA9PiAiIjsKICAgIGVuZCB3aGVuOwogICAgd2hlbiBzYW1wbGluZyA9
ICJOVVMgKEF1dG8pIiBkbwogICAgICAgIGF1dG9fbnVzX21vZGUgICAgICAgID0+ICJwb2lzc29uIGdh
cCIsICgicG9pc3NvbiBnYXAiLCAicmFuZG9tIiwgInBvaXNzb24iLCAiZXhwb25lbnRpYWwiKSwgaGVs
cCAiTlVTIHNjaGVkdWxpbmcgbWV0aG9kIjsKICAgICAgICBzYW1wbGluZ19yYXRlICAgICAgICA9PiAy
NVslXSwgaGVscCAic2FtcGxpbmcgcmF0ZSAoJSkiOwogICAgICAgIHNhbXBsaW5nX3BvaW50cyAgICAg
ID0/IHJvdW5kICh5X3BvaW50cyAqIHNhbXBsaW5nX3JhdGUgLyAxMDBbJV0pOwogICAgZW5kIHdoZW47
CiAgICB3aGVuIHNhbXBsaW5nIC89ICJMaW5lYXIiIGRvCiAgICAgICAgbnVzX21vZGUgICAgICAgICAg
ICAgPSAgaWYgc2FtcGxpbmcgPSAiTlVTIChBdXRvKSIKICAgICAgICAgICAgICAgICAgICAgICAgICAg
IHRoZW4gYXV0b19udXNfbW9kZQogICAgICAgICAgICAgICAgICAgICAgICAgICAgZWxzZSAidXNlciBk
ZWZpbmVkIjsKICAgICAgICBudXNsaXN0X2lkeF9iYXNlICAgICA9PiAxOwogICAgZW5kIHdoZW47CiAg
ICBjb21tZW50XzQxMSAgICAgICAgICA9PyAiKioqIG91dGVyX3NjYW5zIChjb2xsZWN0ZWQgaW4gYW4g
ZXh0ZXJpb3IgbG9vcCkgKioqIjsKICAgIG91dGVyX3NjYW5zX21vZGUgICAgID0+IEZBTFNFLCBoZWxw
ICJUcnVlL0ZhbHNlIGZvciBvdXRlcl9zY2FucyI7CiAgICB3aGVuIG91dGVyX3NjYW5zX21vZGUgZG8K
ICAgICAgICBvdXRlcl9zY2FucyAgICAgICAgICA9PiAxOwogICAgZW5kIHdoZW47CmVuZCBhY3F1aXNp
dGlvbjsKCnB1bHNlCiAgICBjb2xsZWN0IENPTVBMRVgsT0JTIFJFQUwsSVJSLE5UWVBFOwoKICAgIG1h
Y3JvIG9ic19wcmVzYXRfdGltZSggZGFudGVfcHJlc2F0LCBkYW50ZV9sb29wLCBkYW50ZV9wdWxzZSwg
ZGFudGVfaW50ZXJ2YWwsIHBoYXNlX2RhbnRlLCBwaHNfc2hmdCwgZGFudGVfYXR0ZW51YXRvciwgcHJl
c2F0X3RpbWUgKSBpcwogICAgICAgIHdoZW4gZGFudGVfcHJlc2F0IGRvCiAgICAgICAgICAgIGxvb3Ag
MTAwICogZGFudGVfbG9vcCB0aW1lcwogICAgICAgICAgICAgICAgZGFudGVfcHVsc2UsIChPQlMuR0FU
RSwgT0JTLlBIUy5waGFzZV9kYW50ZS5sc3RlcChwaHNfc2hmdCksIE9CUy5BVE4uZGFudGVfYXR0ZW51
YXRvcik7CiAgICAgICAgICAgICAgICBkYW50ZV9pbnRlcnZhbDsKICAgICAgICAgICAgZW5kIGxvb3A7
CiAgICAgICAgZW5kIHdoZW47CiAgICAgICAgd2hlbiBub3QgZGFudGVfcHJlc2F0IGRvCiAgICAgICAg
ICAgIHByZXNhdF90aW1lOwogICAgICAgIGVuZCB3aGVuOwogICAgZW5kIG9ic19wcmVzYXRfdGltZTsK
CiAgICBtYWNybyBhY3EoIGRlYWRfdGltZSwgZGVsYXksIHBoYXNlICkgaXMKICAgICAgICBkZWFkX3Rp
bWUsIE9CUy5QSFMuMDsKICAgICAgICBkZWxheSwgKE9CUy5QSFMuMCwgUkNWLkdBVEUpOwogICAgICAg
IGFjcXVpcmUgKE9CUy5QSFMuMCwgUkNWLlBIUy5waGFzZSk7CiAgICBlbmQgYWNxOwoKICAgIGV4cGVy
aW1lbnQgICAgICAgICAgICA9ICAiaG1xYy5qeHAiOwogICAgb2JzX2RvbWFpbiAgICAgICAgICAgID0g
IHhfZG9tYWluOwogICAgb2JzX29mZnNldCAgICAgICAgICAgID0gIHhfb2Zmc2V0OwogICAgb2JzZnJl
cSAgICAgICAgICAgICAgID0gIF9nZXRfZnJlcShvYnNfZG9tYWluKTsKICAgIGlycl9kb21haW4gICAg
ICAgICAgICA9ICB5X2RvbWFpbjsKICAgIGlycl9vZmZzZXQgICAgICAgICAgICA9ICB5X29mZnNldDsK
ICAgIGlycmZyZXEgICAgICAgICAgICAgICA9ICBfZ2V0X2ZyZXEoaXJyX2RvbWFpbik7CiAgICBjb21t
ZW50XzEgICAgICAgICAgICAgPT8gIioqKiBQdWxzZSAqKioiOwogICAgeF9wdWxzZSAgICAgICAgICAg
ICAgID0+IHg5MCwgaGVscCAib2JzIGNoYW5uZWwgOTAgZGVnIHB1bHNlIjsKICAgIHhfYXRuICAgICAg
ICAgICAgICAgICA9PyB4YXRuLCBoZWxwICJhdHRlbnVhdG9yIG9mIHhfcHVsc2UiOwogICAgeV9wdWxz
ZSAgICAgICAgICAgICAgID0+IHk5MCwgaGVscCAiaXJyIGNoYW5uZWwgOTAgZGVnIHB1bHNlIjsKICAg
IHlfYXRuICAgICAgICAgICAgICAgICA9PyB5YXRuLCBoZWxwICJhdHRlbnVhdG9yIG9mIHlfcHVsc2Ui
OwogICAgb2JzX3B1bHNlICAgICAgICAgICAgID0gIHhfcHVsc2U7CiAgICBvYnNfYXRuICAgICAgICAg
ICAgICAgPSAgeF9hdG47CiAgICBpcnJfcHVsc2UgICAgICAgICAgICAgPSAgeV9wdWxzZTsKICAgIGly
cl9hdG4gICAgICAgICAgICAgICA9ICB5X2F0bjsKICAgIGNvbW1lbnRfNyAgICAgICAgICAgICA9PyAi
KioqIFB1bHNlIERlbGF5ICoqKiI7CiAgICB0MSAgICAgICAgICAgICAgICAgICAgPSAgMVt1c107CiAg
ICBqX2NvbnN0YW50ICAgICAgICAgICAgPT4gOFtIel0sIGhlbHAgIkooWEgpIGNvdXBsaW5nIGNvbnN0
YW50KEh6KSI7CiAgICBpbml0aWFsX3dhaXQgICAgICAgICAgPSAgMVtzXTsKICAgIHJlbGF4YXRpb25f
ZGVsYXkgICAgICA9PiAxLjVbc10sIGhlbHAgImludGVyLXB1bHNlIGRlbGF5IjsKICAgIHJlcGV0aXRp
b25fdGltZSAgICAgICA9PyByZWxheGF0aW9uX2RlbGF5ICsgeF9hY3FfdGltZSwgaGVscCAicmVsYXhh
dGlvbl9kZWxheSArIHhfYWNxX3RpbWUiOwogICAgY29tbWVudF84ICAgICAgICAgICAgID0/ICIqKiog
UHVsc2UgRmllbGQgR3JhZGllbnQgKioqIjsKICAgIGdyYWRpZW50X21heCAgICAgICAgICA9PyB6X2dy
YWRpZW50X21heCwgaGVscCAiTWF4aW11bSBhbXBsaXR1ZGUgZm9yIGEgZ2l2ZW4gcHJvYmUgYXMgZGVm
aW5lZCBpbiB0aGUgcHJvYmUgZmlsZSI7CiAgICBvYnNfZ2FtbWEgICAgICAgICAgICAgPSAgX2dldF9n
YW1tYShvYnNfZG9tYWluKTsKICAgIGlycl9nYW1tYSAgICAgICAgICAgICA9ICBfZ2V0X2dhbW1hKGly
cl9kb21haW4pOwogICAgZWRyYXRpbyAgICAgICAgICAgICAgID0gIG9ic19nYW1tYSAvIGlycl9nYW1t
YTsKICAgIGdyYWRfc2VsZWN0aW9uICAgICAgICA9PyB5X2RvbWFpbiB8fCAiID0iIHx8IGVkcmF0aW8g
LyAyIHx8ICIgOiIgfHwgZWRyYXRpbyAvIDIgfHwgIiA6IDEiOwogICAgZ3JhZF8xICAgICAgICAgICAg
ICAgID0+IDFbbXNdLCBoZWxwICJkdXJhdGlvbiBvZiBncmFkXzEiOwogICAgZ3JhZF8xX2FtcCAgICAg
ICAgICAgID0+IDAuMjVbVC9tXSwgaGVscCAiYW1wbGl0dWRlIG9mIGdyYWRfMSI7CiAgICBncmFkXzIg
ICAgICAgICAgICAgICAgPT8gZ3JhZF8xLCBoZWxwICJkdXJhdGlvbiBvZiBncmFkXzIiOwogICAgZ3Jh
ZF8yX2FtcCAgICAgICAgICAgID0+IGdyYWRfMV9hbXAsIGhlbHAgImFtcGxpdHVkZSBvZiBncmFkXzIi
OwogICAgZ3JhZF8zICAgICAgICAgICAgICAgID0/IGdyYWRfMSwgaGVscCAiZHVyYXRpb24gb2YgZ3Jh
ZF8zIjsKICAgIGdyYWRfM19hbXAgICAgICAgICAgICA9PyBncmFkXzFfYW1wIC0gZ3JhZF8yX2FtcCAr
IChncmFkXzFfYW1wICsgZ3JhZF8yX2FtcCkgLyBlZHJhdGlvLCBoZWxwICJhbXBsaXR1ZGUgb2YgZ3Jh
ZF8zIjsKICAgIGdyYWRfc2hhcGUgICAgICAgICAgICA9PiAiU0lORSIsIGZnX3NoYXBlX25hbWVzLCBo
ZWxwICJncmFkaWVudCBzaGFwZSI7CiAgICBncmFkX3JlY292ZXIgICAgICAgICAgPT4gMC4xW21zXSwg
aGVscCAiZ3JhZGllbnQgcmVjb3ZlcnkgdGltZSI7CiAgICByZWZvY3VzX2NvbXAgICAgICAgICAgPSAg
MSAvICgyICogal9jb25zdGFudCkgLSBncmFkXzM7CiAgICBjb21tZW50XzEwMiAgICAgICAgICAgPT8g
IioqKiBpcnJfZGVjb3VwbGluZyAqKioiOwogICAgaXJyX2RlY291cGxpbmcgICAgICAgID0+IEZBTFNF
LCBoZWxwICJzZWxlY3QgVFJVRSBvciBGQUxTRSBmb3IgZGVjb3VwbGluZyBvciBub25fZGVjb3VwbGlu
ZyI7CiAgICB3aGVuIGlycl9kZWNvdXBsaW5nIGRvCiAgICAgICAgaXJyX25vaXNlICAgICAgICAgICAg
ID0+ICJXVVJTVF80MCIsICgiQ1ciLCAiRElQU0kyIiwgIldBVUdIIiwgIldBTFRaIiwgIkdBUlAiLCAi
TVBGNSIsICJNUEY2IiwgIk1QRjciLCAiTVBGOCIsICJNUEY5IiwgIk1QRjEwIiwgIkJVU1MiLCAiV1VS
U1RfMzAiLCAiV1VSU1RfNDAiLCAiV1VSU1RfNTAiLCAiV1VSU1RfNzAiKSwgaGVscCAiZGVjb3VwbGVy
IG5vaXNlIG1vZHVsYXRpb24iOwogICAgZW5kIHdoZW47CiAgICB0eXBlX3lfZHAgICAgICAgICAgICAg
PSAgX2dldF9kX21wYXJhbShpcnJfbm9pc2UsICJtX3R5cGUiLCAic3RkIik7CiAgICBpc19hZF95X2Rw
ICAgICAgICAgICAgPSAgaWYgdHlwZV95X2RwID0gImFkIgogICAgICAgICAgICAgICAgICAgICAgICAg
ICAgIHRoZW4gVFJVRQogICAgICAgICAgICAgICAgICAgICAgICAgICAgIGVsc2UgRkFMU0U7CiAgICBp
cnJfZGVjX2ZyZXEgICAgICAgICAgPSAgX2dldF9mcmVxKGlycl9kb21haW4pOwogICAgd2hlbiBpcnJf
ZGVjb3VwbGluZyBhbmQgaXNfYWRfeV9kcCBkbwogICAgICAgIGlycl9qeHlfZGVmICAgICAgICAgICA9
PyBpZiB4X2RvbWFpbiA9ICJDYXJib24xMyIKICAgICAgICAgICAgICAgICAgICAgICAgICAgICB0aGVu
IGlmIGlycl9kb21haW4gPSAiRmx1b3JpbmUxOSIKICAgICAgICAgICAgICAgICAgICAgICAgICAgICAg
ICAgIHRoZW4gMjUwW0h6XQogICAgICAgICAgICAgICAgICAgICAgICAgICAgICAgICAgZWxzZSAxNTBb
SHpdCiAgICAgICAgICAgICAgICAgICAgICAgICAgICAgZWxzZSBpZiB4X2RvbWFpbiA9ICJQcm90b24i
CiAgICAgICAgICAgICAgICAgICAgICAgICAgICAgdGhlbiBpZiBpcnJfZG9tYWluID0gIkNhcmJvbjEz
IgogICAgICAgICAgICAgICAgICAgICAgICAgICAgICAgICAgdGhlbiAxNTBbSHpdCiAgICAgICAgICAg
ICAgICAgICAgICAgICAgICAgICAgICBlbHNlIGlmIGlycl9kb21haW4gPSAiTml0cm9nZW4xNSIKICAg
ICAgICAgICAgICAgICAgICAgICAgICAgICAgICAgIHRoZW4gOTVbSHpdCiAgICAgICAgICAgICAgICAg
ICAgICAgICAgICAgICAgICBlbHNlIGlmIGlycl9kb21haW4gPSAiRmx1b3JpbmUxOSIKICAgICAgICAg
ICAgICAgICAgICAgICAgICAgICAgICAgIHRoZW4gNDVbSHpdCiAgICAgICAgICAgICAgICAgICAgICAg
ICAgICAgICAgICBlbHNlIDE1MFtIel0KICAgICAgICAgICAgICAgICAgICAgICAgICAgICBlbHNlIDE1
MFtIel07CiAgICAgICAgaXJyX2p4eSAgICAgICAgICAgICAgID0+IGlycl9qeHlfZGVmOwogICAgICAg
IGlycl9tICAgICAgICAgICAgICAgICA9ICBfZ2V0X2RfbXBhcmFtKGlycl9ub2lzZSwgIm1fYWRfbSIs
IDQpOwogICAgZW5kIHdoZW47CiAgICB3aGVuIGlycl9kZWNvdXBsaW5nIGRvCiAgICAgICAgaXJyX3B3
aWR0aF9kZWZhdWx0ICAgID0/IGlmIGlzX2FkX3lfZHAKICAgICAgICAgICAgICAgICAgICAgICAgICAg
ICB0aGVuIDEgLyAoaXJyX20gKiBpcnJfanh5KQogICAgICAgICAgICAgICAgICAgICAgICAgICAgIGVs
c2UgaWYgdHlwZV95X2RwID0gInN0ZCIKICAgICAgICAgICAgICAgICAgICAgICAgICAgICB0aGVuIGly
cjkwX2hpCiAgICAgICAgICAgICAgICAgICAgICAgICAgICAgZWxzZSBfZ2V0X2RfbXBhcmFtKGlycl9u
b2lzZSwgIm1fcHVsc2UiLCAxW3VzXSk7CiAgICAgICAgaXJyX3B3aWR0aCAgICAgICAgICAgID0+IGly
cl9wd2lkdGhfZGVmYXVsdDsKICAgIGVuZCB3aGVuOwogICAgd2hlbiBpcnJfZGVjb3VwbGluZyBhbmQg
aXNfYWRfeV9kcCBkbwogICAgICAgIGlycl9hZF9iMm1heCAgICAgICAgICA9PiBpZiBpcnJfZG9tYWlu
ID0gIkZsdW9yaW5lMTkiCiAgICAgICAgICAgICAgICAgICAgICAgICAgICAgdGhlbiA1W2tIel0KICAg
ICAgICAgICAgICAgICAgICAgICAgICAgICBlbHNlIF9nZXRfZF9tcGFyYW0oaXJyX25vaXNlLCAibV9i
MW1heCIsIDFbSHpdKTsKICAgICAgICBpcnJfYWRfc3dfaW5wdXQgICAgICAgPSAgX2dldF9kX21wYXJh
bShpcnJfbm9pc2UsICJtX2Zzd2VlcCIsIDFbSHpdKTsKICAgICAgICBpcnJfYWRfc3dlZXAgICAgICAg
ICAgPT4gaXJyX2FkX3N3X2lucHV0OwogICAgICAgIGlycl9hZF9xMCAgICAgICAgICAgICA9ICBfZ2V0
X2RfbXBhcmFtKGlycl9ub2lzZSwgIm1fcTAiLCAxMDApOwogICAgZW5kIHdoZW47CiAgICB3aGVuIGly
cl9kZWNvdXBsaW5nIGRvCiAgICAgICAgaXJyX2NvcnJlc3BfcHc5MCAgICAgID0gIGlmIGlzX2FkX3lf
ZHAKICAgICAgICAgICAgICAgICAgICAgICAgICAgICB0aGVuIDEgLyAoNCAqIGlycl9hZF9iMm1heCkK
ICAgICAgICAgICAgICAgICAgICAgICAgICAgICBlbHNlIGlmIHR5cGVfeV9kcCA9ICJzdGQiCiAgICAg
ICAgICAgICAgICAgICAgICAgICAgICAgdGhlbiBpcnJfcHdpZHRoCiAgICAgICAgICAgICAgICAgICAg
ICAgICAgICAgZWxzZSAxIC8gKF9nZXRfZF9tcGFyYW0oaXJyX25vaXNlLCAibV9iMW1heCIsIDFbSHpd
KSAqIDQpOwogICAgICAgIGlycl9hdG5fZGVjX2NhbGMgICAgICA9PyB5YXRuX2hpICsgMjBbZEJdICog
bG9nIChpcnJfY29ycmVzcF9wdzkwIC8geTkwX2hpKTsKICAgICAgICBpcnJfYXRuX2RlYyAgICAgICAg
ICAgPT4gaXJyX2F0bl9kZWNfY2FsYzsKICAgICAgICBpcnJfYmFuZHdpZHRoICAgICAgICAgPT8gaWYg
aXNfYWRfeV9kcAogICAgICAgICAgICAgICAgICAgICAgICAgICAgIHRoZW4gX2dldF9kX21wYXJhbShp
cnJfbm9pc2UsICJtX2FkX2ZyYXQiLCAtMSkgKiA2LjI4MzE5ICogaXJyX2FkX2IybWF4ICoqIDIgKiBp
cnJfcHdpZHRoIC8gaXJyX2FkX3EwCiAgICAgICAgICAgICAgICAgICAgICAgICAgICAgZWxzZSBfZ2V0
X2RfbXBhcmFtKGlycl9ub2lzZSwgIm1fbXJ0X2ZhYyIsIDAuMDEpIC8gKDQgKiBpcnJfY29ycmVzcF9w
dzkwKTsKICAgICAgICBpcnJfYmFuZHdpZHRoX3BwbSAgICAgPT8gaXJyX2JhbmR3aWR0aCAvIGlycl9k
ZWNfZnJlcSAqIDFbTXBwbV07CiAgICBlbmQgd2hlbjsKICAgIGNvbW1lbnRfMjAxICAgICAgICAgICA9
PyAiKioqIG9ic19kYW50ZV9wcmVzYXR1cmF0aW9uICoqKiI7CiAgICBkYW50ZV9wcmVzYXQgICAgICAg
ICAgPT4gRkFMU0UsIGhlbHAgIlRydWUvRmFsc2UgZm9yIG9ic19kYW50ZV9wcmVzYXR1cmF0aW9uIjsK
ICAgIHdoZW4gZGFudGVfcHJlc2F0IGRvCiAgICAgICAgZGFudGVfb2Zmc2V0ICAgICAgICAgID0+IHhf
b2Zmc2V0LCBoZWxwICJvZmZzZXQgb2YgZGFudGUgcHJlc2F0dXJhdGlvbiI7CiAgICAgICAgZGFudGVf
cHVsc2UgICAgICAgICAgID0+IDRbdXNdLCBoZWxwICJwdWxzZSB3aWR0aCBvZiBkYW50ZSBwcmVzYXR1
cmF0aW9uIjsKICAgICAgICBkYW50ZV9pbnRlcnZhbCAgICAgICAgPT4gMC4xW21zXSAtIGRhbnRlX3B1
bHNlLCBoZWxwICJpbnRlcnZhbCBvZiBkYW50ZSBwdWxzZSB0cmFpbiI7CiAgICAgICAgZGFudGU5MF90
ZW1wICAgICAgICAgID0gIHg5MDsKICAgICAgICBkYW50ZWF0bl90ZW1wICAgICAgICAgPSAgeGF0bjsK
ICAgICAgICBkYW50ZV90ZW1wICAgICAgICAgICAgPSAgZGFudGVfcHVsc2UgLyAoZGFudGVfcHVsc2Ug
KyBkYW50ZV9pbnRlcnZhbCk7CiAgICAgICAgZGFudGVfYXRuX2RlZmF1bHQgICAgID0/IGRhbnRlYXRu
X3RlbXAgKyAyMFtkQl0gKiBsb2cgKDguM1ttc10gKiBkYW50ZV90ZW1wIC8gZGFudGU5MF90ZW1wKSwg
aGVscCAiY2FsY3VsYXRlIGEgdmFsdWUgb2YgQjE9MzBIeiI7CiAgICAgICAgZGFudGVfYXR0ZW51YXRv
ciAgICAgID0+IGRhbnRlX2F0bl9kZWZhdWx0LCAxMFtkQl0tPjExOVtkQl0gOiAxMFttZEJdLCBoZWxw
ICJhdHRlbnVhdG9yIG9mIGRhbnRlIHByZXNhdHVyYXRpb24iOwogICAgICAgIHByb3Rvbl9mcmVxICAg
ICAgICAgICA9ICBfZ2V0X2ZyZXEoeF9kb21haW4pOwogICAgICAgIGRpZmZfb2Zmc2V0ICAgICAgICAg
ICA9ICAoZGFudGVfb2Zmc2V0IC0geF9vZmZzZXQpICogMVtNcHBtLTFdICogcHJvdG9uX2ZyZXE7CiAg
ICAgICAgcGhzX3NoZnQgICAgICAgICAgICAgID0gIGRpZmZfb2Zmc2V0ICogKGRhbnRlX3B1bHNlICsg
ZGFudGVfaW50ZXJ2YWwpICogMzYwOwogICAgICAgIHBoYXNlX2RhbnRlICAgICAgICAgICA9ICB7MH07
CiAgICBlbmQgd2hlbjsKICAgIGNvbW1lbnRfMjAzICAgICAgICAgICA9PyAiKioqIHRyaV8gcHJlc2F0
dXJhdGlvbiAmIGhvbW8gc3BpbiBkZWNvdXBsaW5nICoqKiI7CiAgICB0cmlfbW9kZSAgICAgICAgICAg
ICAgPT4gIk9mZiIsICgiT2ZmIiwgIlByZXNhdHVyYXRpb24iLCAiSG9tbyBEZWNvdXBsZSIpLCBoZWxw
ICJTZWxlY3QgUHJlc2F0dXJhdGlvbiBvciBIb21vIERlY291cGxlIjsKICAgIHdoZW4gdHJpX21vZGUg
PSAiSG9tbyBEZWNvdXBsZSIgZG8KICAgICAgICBub3RlX3RyaV9ob21vZGVjICAgICAgPT8gIlNldCBb
ZmlsdGVyX2xpbWl0ID0gMi00XSBpbiB0aGUgSGVhZGVyIHBhcmFtZXRlcnMiOwogICAgZW5kIHdoZW47
CiAgICB3aGVuIHRyaV9tb2RlIC89ICJPZmYiIGRvCiAgICAgICAgdHJpX2RvbWFpbiAgICAgICAgICAg
ID0/IHhfZG9tYWluLCBoZWxwICJudWNsZXVzIG9mIHRyaSBwcmVzYXR1cmF0aW9uIG9yIGhvbW9fZGVj
b3VwbGluZyI7CiAgICAgICAgdHJpX29mZnNldCAgICAgICAgICAgID0+IDVbcHBtXSwgaGVscCAib2Zm
c2V0IG9mIHRyaSBwcmVzYXR1cmF0aW9uIG9yIGhvbW9fZGVjb3VwbGluZyI7CiAgICAgICAgdHJpOTBf
dGVtcCAgICAgICAgICAgID0gIHg5MDsKICAgICAgICB0cmlhdG5fdGVtcCAgICAgICAgICAgPSAgeGF0
bjsKICAgICAgICB0cmlfYXRuX2RlZmF1bHQgICAgICAgPT8gdHJpYXRuX3RlbXAgKyAyMFtkQl0gKiBs
b2cgKDguM1ttc10gLyB0cmk5MF90ZW1wKSwgaGVscCAiY2FsYy52YWx1ZSBvZiBCMT0zMEh6IjsKICAg
ICAgICB0cmlfYXR0ZW51YXRvciAgICAgICAgPT4gdHJpX2F0bl9kZWZhdWx0LCAxMFtkQl0tPjExOVtk
Ql0gOiAxMFttZEJdLCBoZWxwICJhdHRlbnVhdG9yIG9mIHRyaSBwcmVzYXR1cmF0aW9uIG9yIGhvbW9f
ZGVjb3VwbGluZyI7CiAgICBlbmQgd2hlbjsKICAgIGNvbW1lbnRfMTExICAgICAgICAgICA9PyAiKioq
IHByZXNhdF90aW1lICoqKiI7CiAgICBwcmVzYXRfdGltZV9mbGFnICAgICAgPT4gRkFMU0UsIGhlbHAg
InNlbGVjdCBUUlVFIG9yIEZBTFNFIGZvciB1c2luZyBwcmVzYXRfdGltZSI7CiAgICB3aGVuIHByZXNh
dF90aW1lX2ZsYWcgZG8KICAgICAgICBwcmVzYXRfdGltZV90ZW1wICAgICAgPT4gcmVsYXhhdGlvbl9k
ZWxheSwgaGVscCAicHJlc2F0dXJhdGlvbl90aW1lIDw9IHJlbGF4YXRpb25fZGVsYXkiOwogICAgZW5k
IHdoZW47CiAgICBwcmVzYXRfdGltZSAgICAgICAgICAgPT8gaWYgcmVsYXhhdGlvbl9kZWxheSA+IHBy
ZXNhdF90aW1lX3RlbXAKICAgICAgICAgICAgICAgICAgICAgICAgICAgICB0aGVuIHByZXNhdF90aW1l
X3RlbXAKICAgICAgICAgICAgICAgICAgICAgICAgICAgICBlbHNlIHJlbGF4YXRpb25fZGVsYXk7CiAg
ICByZWxheGF0aW9uX2RlbGF5X2NhbGMgPSAgcmVsYXhhdGlvbl9kZWxheSAtIHByZXNhdF90aW1lOwog
ICAgZGFudGVfbG9vcCAgICAgICAgICAgID0gIGxvd2VyIChwcmVzYXRfdGltZSAvICgxMDAgKiAoZGFu
dGVfcHVsc2UgKyBkYW50ZV9pbnRlcnZhbCkpKSwgaGVscCAicmVhbCBsb29wIG51bWJlci8xMDAiOwog
ICAgZGVhZF90aW1lICAgICAgICAgICAgID0gIGlmIG5vdCBhdXRvX2R3ZWxsCiAgICAgICAgICAgICAg
ICAgICAgICAgICAgICAgdGhlbiAwLjIgLyB4X3N3ZWVwCiAgICAgICAgICAgICAgICAgICAgICAgICAg
ICAgZWxzZSAwW3VzXTsKICAgIGRlbGF5ICAgICAgICAgICAgICAgICA9ICBpZiBub3QgYXV0b19kd2Vs
bAogICAgICAgICAgICAgICAgICAgICAgICAgICAgIHRoZW4gMC44IC8geF9zd2VlcAogICAgICAgICAg
ICAgICAgICAgICAgICAgICAgIGVsc2UgMFt1c107CiAgICBwaGFzZV8xICAgICAgICAgICAgICAgPSAg
ezQoMCksIDQoMTgwKX07CiAgICBwaGFzZV8yICAgICAgICAgICAgICAgPSAgKHsyKDAsIDE4MCksIDIo
MTgwLCAwKX0pLnlzdGVwKDE4MCAlIDIpOwogICAgcGhhc2VfMyAgICAgICAgICAgICAgID0gIHswfTsK
ICAgIHBoYXNlXzQgICAgICAgICAgICAgICA9ICB7MigwKSwgNCgxODApLCAyKDApfTsKICAgIHBoYXNl
X2FjcSAgICAgICAgICAgICA9ICAoezAsIDIoMTgwKSwgMCwgMTgwLCAyKDApLCAxODB9KS55c3RlcCgx
ODAgJSAyKTsKICAgIG1vZHVsZV9jb25maWcgICAgICAgICA9ICBpZiB0cmlfbW9kZSA9ICJIb21vIERl
Y291cGxlIgogICAgICAgICAgICAgICAgICAgICAgICAgICAgIHRoZW4gInRyaS50aW1lX3NoYXJlICBv
YnMuYmxhbmtfaW5oaWJpdCIKICAgICAgICAgICAgICAgICAgICAgICAgICAgICBlbHNlICIiOwpiZWdp
bgogICAgaW5pdGlhbF93YWl0OwogICAgcmVsYXhhdGlvbl9kZWxheV9jYWxjOwogICAgd2hlbiB0cmlf
bW9kZSAvPSAiT2ZmIiBkbwogICAgICAgIG9uIChUUkkuR0FURSwgVFJJLlBIUy4wLCBUUkkuQVROLnRy
aV9hdHRlbnVhdG9yKTsKICAgIGVuZCB3aGVuOwogICAgb2JzX3ByZXNhdF90aW1lKCBkYW50ZV9wcmVz
YXQsIGRhbnRlX2xvb3AsIGRhbnRlX3B1bHNlLCBkYW50ZV9pbnRlcnZhbCwgcGhhc2VfZGFudGUsIHBo
c19zaGZ0LCBkYW50ZV9hdHRlbnVhdG9yLCBwcmVzYXRfdGltZSApOwogICAgd2hlbiB0cmlfbW9kZSAv
PSAiT2ZmIiBkbwogICAgICAgIG9mZiBUUkkuR0FURTsKICAgIGVuZCB3aGVuOwogICAgMVt1c107CiAg
ICB4X3B1bHNlLCAoT0JTLkdBVEUsIE9CUy5QSFMucGhhc2VfMSwgT0JTLkFUTi54X2F0bik7CiAgICAx
IC8gKDIgKiBqX2NvbnN0YW50KTsKICAgIHlfcHVsc2UsIChJUlIuR0FURSwgSVJSLlBIUy5waGFzZV8y
LCBJUlIuQVROLnlfYXRuKTsKICAgIHQxIHlzdGVwIDEgLyAoMiAqIHlfc3dlZXApOwogICAgZ3JhZF8x
LCAoRkdaLkdBVEUsIEZHWi5BTVAuZ3JhZF8xX2FtcCwgRkdaLlNIQVBFLmdyYWRfc2hhcGUpOwogICAg
Z3JhZF9yZWNvdmVyOwogICAgeF9wdWxzZSAqIDIsIChPQlMuR0FURSwgT0JTLlBIUy5waGFzZV8zLCBP
QlMuQVROLnhfYXRuKTsKICAgIGdyYWRfMiwgKEZHWi5HQVRFLCBGR1ouQU1QLmdyYWRfMl9hbXAsIEZH
Wi5TSEFQRS5ncmFkX3NoYXBlKTsKICAgIGdyYWRfcmVjb3ZlcjsKICAgIHQxIHlzdGVwIDEgLyAoMiAq
IHlfc3dlZXApOwogICAgeV9wdWxzZSwgKElSUi5HQVRFLCBJUlIuUEhTLnBoYXNlXzQsIElSUi5BVE4u
eV9hdG4pOwogICAgZ3JhZF8zLCAoRkdaLkdBVEUsIEZHWi5BTVAuZ3JhZF8zX2FtcCwgRkdaLlNIQVBF
LmdyYWRfc2hhcGUpOwogICAgcmVmb2N1c19jb21wOwogICAgd2hlbiBpcnJfZGVjb3VwbGluZyBkbwog
ICAgICAgIG9uIChJUlIuR0FURSwgSVJSLk5PSVNFLmlycl9ub2lzZSwgSVJSLkFUTi5pcnJfYXRuX2Rl
Yyk7CiAgICBlbmQgd2hlbjsKICAgIGFjcSggZGVhZF90aW1lLCBkZWxheSwgcGhhc2VfYWNxICk7CiAg
ICB3aGVuIGlycl9kZWNvdXBsaW5nIGRvCiAgICAgICAgb2ZmIChJUlIuR0FURSwgSVJSLk5PSVNFLmly
cl9ub2lzZSwgSVJSLkFUTi5pcnJfYXRuX2RlYyk7CiAgICBlbmQgd2hlbjsKZW5kIHB1bHNlOwoAAAAA
AAAAAAMAAACvAAAAc2luYmVsbDQgOiAtNjAgOiAxNjA7emVyb2ZpbGwgOiAxIDogVFJVRTtmZnQgOiAx
O3BwbTtbdHJhbnNwb3NlXTtscHJlZGljdCA6IDggOiAkKHlfcG9pbnRzKSA6ICQoeV9wb2ludHMpO3Np
bmJlbGw0IDogLTYwIDogMTYwO3plcm9maWxsIDogMSA6IFRSVUU7ZmZ0IDogMTtwcG07YWJzO1t0cmFu
c3Bvc2VdOwAAAAAAAAAAAA8AAAABAAAAMAAAAAAAAAAhAAAAkRIAAAAAKyoAAAAvAAArKgAAAAIAACcd
AAAACVRJTUVfWk9ORQAAJx0AAAARR01UIFN0YW5kYXJkIFRpbWUAACsqAAAAAgAAJx0AAAAQUFJPQkVf
QVRUUklCVVRFUwAAJx0AAAAiNW1tIEJyb2FkYmFuZCBHcmFkaWVudCBBdXRvdHVuYWJsZQAAKyoAAAAC
AAAnHQAAAAtQUk9CRV9ESUFMUwAAKyoAAAACAAArKgAAAAYAACcdAAAAA0hGMQAAJx0AAAACMUgAACcd
AAAABFRVTkUAACcaAAAAAQAAFckAACcdAAAABU1BVENIAAAnGgAAAAEAABXLAAArKgAAAAYAACcdAAAA
A0xGMQAAJx0AAAADMTFCAAAnHQAAAARUVU5FAAAnGgAAAAEAAAoBAAAnHQAAAAVNQVRDSAAAJxoAAAAB
AAAEcQAAKyoAAAACAAAnHQAAAA1SRUZMRUNUX0xFVkVMAAArKgAAAAIAACsqAAAABAAAJx0AAAADSEYx
AAAnHQAAAAIxSAAAJxsAAAACQDNMzMzMzM0AAAgBBAgAAAgAAAgAAAgAAAAAJxoAAAABAAAAPQAAKyoA
AAAEAAAnHQAAAANMRjEAACcdAAAAAzExQgAAJxsAAAACQDNMzMzMzM0AAAgBBAgAAAgAAAgAAAgAAAAA
JxoAAAABAAAAWgAAKyoAAAACAAAnHQAAAAxMQVNUXzFEX1NISU0AACcdAAAAdDEsNC42NCwwLjEsSG9t
b3Nwb2lsLDJILERNU08tRDYsWjEmWjImWjMmWjQmWjUmWjYsMiwzLDMsMCw5MFtkZWddLDJbc10sMzYs
MSwzMS40WyVdLDcwLjZbJV0sMCwwLDRbbXNdLDAuMlt1c10sMC4xW3NdAAArKgAAAAIAACcdAAAADkRF
Q0lNQVRJT05fUkVHAAAnHQAAABRyOiAxMTEwKCAxMTA5KSxnOiA1MQAAKyoAAAACAAAnHQAAAAdWRVJT
SU9OAAAnHQAAABM2LjIgW1dpbmRvd3MgLSB4ODZdAAArKgAAAAIAACcdAAAAD0VYUEVSSU1FTlRfUEFU
SAAAJx0AAABLYzpcUHJvZ3JhbSBGaWxlc1xDb21tb24gRmlsZXNcSkVPTFxDb250cm9sIDYuMlxleHBl
cmltZW50c1xobWJjX2dlbmVyaWMuanhwAAArKgAAAAIAACcdAAAABkdFVF85MAAAJx0AAAAbcHVsc2Vf
c2VydmljZTo6Z2V0XzkwX3ZhbHVlAAArKgAAAAIAACcdAAAAB0dFVF9BVE4AACcdAAAAHHB1bHNlX3Nl
cnZpY2U6OmdldF9hdG5fdmFsdWUAACsqAAAAAgAAJx0AAAAIR0VUX0ZSRVEAACcdAAAAHXB1bHNlX3Nl
cnZpY2U6OmdldF9mcmVxX3ZhbHVlAAArKgAAAAIAACcdAAAACEdFVF9TUElOAAAnHQAAABdwdWxzZV9z
ZXJ2aWNlOjpnZXRfc3BpbgAAKyoAAAACAAAnHQAAAAlHRVRfR0FNTUEAACcdAAAAGHB1bHNlX3NlcnZp
Y2U6OmdldF9nYW1tYQAAKyoAAAACAAAnHQAAABJHRVRfVkFMVUVfT0ZfRklFTEQAACcdAAAAIXB1bHNl
X3NlcnZpY2U6OmdldF92YWx1ZV9vZl9maWVsZAAAKyoAAAACAAAnHQAAABNHRVRfUFJPQkVfUEFSQU1F
VEVSAAAnHQAAACJwcm9iZV9zZXJ2aWNlOjpnZXRfcHJvYmVfcGFyYW1ldGVyAAArKgAAAAIAACcdAAAA
DEdFVF9TX01QQVJBTQAAJx0AAAAbcHVsc2Vfc2VydmljZTo6Z2V0X3NfbXBhcmFtAAArKgAAAAIAACcd
AAAADEdFVF9EX01QQVJBTQAAJx0AAAAbcHVsc2Vfc2VydmljZTo6Z2V0X2RfbXBhcmFtAAArKgAAAAIA
ACcdAAAAC0NPTU1FTlRfNDAxAAAnHQAAAC4qKiogWS1heGlzIE5VUyAobm9uLXNlcXVlbnRpYWwgY29s
bGVjdGlvbikgKioqAAArKgAAAAIAACcdAAAAC0NPTU1FTlRfNDExAAAnHQAAADMqKiogb3V0ZXJfc2Nh
bnMgKGNvbGxlY3RlZCBpbiBhbiBleHRlcmlvciBsb29wKSAqKioAACsqAAAAAgAAJx0AAAAJQ09NTUVO
VF83AAAnHQAAABMqKiogUHVsc2UgRGVsYXkgKioqAAArKgAAAAIAACcdAAAACUNPTU1FTlRfOAAAJx0A
AAAcKioqIFB1bHNlIEZpZWxkIEdyYWRpZW50ICoqKgAAKyoAAAACAAAnHQAAAA5HUkFEX1NFTEVDVElP
TgAAJx0AAAAdQm9yb24xMSA9MS41NTg0MSA6MS41NTg0MSA6IDEAACsqAAAAAgAAJx0AAAALQ09NTUVO
VF8xMDIAACcdAAAAFioqKiBpcnJfZGVjb3VwbGluZyAqKioAACsqAAAAAgAAJx0AAAALQ09NTUVOVF8y
MDEAACcdAAAAHyoqKiBvYnNfZGFudGVfcHJlc2F0dXJhdGlvbiAqKioAACsqAAAAAgAAJx0AAAALQ09N
TUVOVF8yMDMAACcdAAAAMSoqKiB0cmlfIHByZXNhdHVyYXRpb24gJiBob21vIHNwaW4gZGVjb3VwbGlu
ZyAqKioAACsqAAAAAgAAJx0AAAALQ09NTUVOVF8xMTEAACcdAAAAEyoqKiBwcmVzYXRfdGltZSAqKioA
ACsqAAAAAgAAJx0AAAAHUEhBU0VfMQAAKyoAAAAIAAAnGwAAAAEAAAAAAAAIAAAIAAAIAAAIAAAIAAAA
ACcbAAAAAQAAAAAAAAgAAAgAAAgAAAgAAAgAAAAAJxsAAAABAAAAAAAACAAACAAACAAACAAACAAAAAAn
GwAAAAEAAAAAAAAIAAAIAAAIAAAIAAAIAAAAACcbAAAAAQAAALQAAAgAAAgAAAgAAAgAAAgAAAAAJxsA
AAABAAAAtAAACAAACAAACAAACAAACAAAAAAnGwAAAAEAAAC0AAAIAAAIAAAIAAAIAAAIAAAAACcbAAAA
AQAAALQAAAgAAAgAAAgAAAgAAAgAAAAAKyoAAAACAAAnHQAAAAdQSEFTRV8yAAArKgAAAAgAACcbAAAA
AQAAAAAAAAgAAAgAAAgAAAgAAAgAAAAAJxsAAAABAAAAtAAACAAACAAACAAACAAACAAAAAAnGwAAAAEA
AAAAAAAIAAAIAAAIAAAIAAAIAAAAACcbAAAAAQAAALQAAAgAAAgAAAgAAAgAAAgAAAAAJxsAAAABAAAA
tAAACAAACAAACAAACAAACAAAAAAnGwAAAAEAAAAAAAAIAAAIAAAIAAAIAAAIAAAAACcbAAAAAQAAALQA
AAgAAAgAAAgAAAgAAAgAAAAAJxsAAAABAAAAAAAACAAACAAACAAACAAACAAAAAArKgAAAAIAACcdAAAA
B1BIQVNFXzMAACsqAAAAAQAAJxsAAAABAAAAAAAACAAACAAACAAACAAACAAAAAArKgAAAAIAACcdAAAA
B1BIQVNFXzQAACsqAAAACAAAJxsAAAABAAAAAAAACAAACAAACAAACAAACAAAAAAnGwAAAAEAAAAAAAAI
AAAIAAAIAAAIAAAIAAAAACcbAAAAAQAAALQAAAgAAAgAAAgAAAgAAAgAAAAAJxsAAAABAAAAtAAACAAA
CAAACAAACAAACAAAAAAnGwAAAAEAAAC0AAAIAAAIAAAIAAAIAAAIAAAAACcbAAAAAQAAALQAAAgAAAgA
AAgAAAgAAAgAAAAAJxsAAAABAAAAAAAACAAACAAACAAACAAACAAAAAAnGwAAAAEAAAAAAAAIAAAIAAAI
AAAIAAAIAAAAACsqAAAAAgAAJx0AAAAJUEhBU0VfQUNRAAArKgAAAAgAACcbAAAAAQAAAAAAAAgAAAgA
AAgAAAgAAAgAAAAAJxsAAAABAAAAtAAACAAACAAACAAACAAACAAAAAAnGwAAAAEAAAC0AAAIAAAIAAAI
AAAIAAAIAAAAACcbAAAAAQAAAAAAAAgAAAgAAAgAAAgAAAgAAAAAJxsAAAABAAAAtAAACAAACAAACAAA
CAAACAAAAAAnGwAAAAEAAAAAAAAIAAAIAAAIAAAIAAAIAAAAACcbAAAAAQAAAAAAAAgAAAgAAAgAAAgA
AAgAAAAAJxsAAAABAAAAtAAACAAACAAACAAACAAACAAAAAArKgAAAAIAACcdAAAADVBVTFNFX0lOX0ZJ
TEUAACsqAAAAAwAAKyoAAAAHAAAnHQAAAANIRjEAACcdAAAAAjFIAAArKgAAAAIAACcdAAAAAkhpAAAr
KgAAAAIAACcbAAAAAQAAAHMAAAoBHAgAAAgAAAgAAAgAAAAAJxsAAAACQD31wo9cKPYAAAgBIwgAAAgA
AAgAAAgAAAAAKyoAAAACAAAnHQAAAAJMbwAAKyoAAAACAAAnGwAAAAEAAABzAAAKARwIAAAIAAAIAAAI
AAAAACcbAAAAAkA99cKPXCj2AAAIASMIAAAIAAAIAAAIAAAAACsqAAAAAgAAJx0AAAAEU29mdAAAKyoA
AAACAAAnGwAAAAEAACcQAAAKARwIAAAIAAAIAAAIAAAAACcbAAAAAkBOhR64UeuFAAAIASMIAAAIAAAI
AAAIAAAAACsqAAAAAgAAJx0AAAAEU3BpbgAAKyoAAAACAAAnGwAAAAEAAAAZAAAKARwIAAAIAAAIAAAI
AAAAACcbAAAAAkAwtcKPXCj2AAAIASMIAAAIAAAIAAAIAAAAACsqAAAAAgAAJx0AAAAGU3F1YXJlAAAr
KgAAAAIAACcbAAAAAkAXKPXCj1wpAAAKARwIAAAIAAAIAAAIAAAAACcbAAAAAQAAAAQAAAgBIwgAAAgA
AAgAAAgAAAAAKyoAAAADAAAnHQAAAANMRjEAACcdAAAAAzExQgAAKyoAAAACAAAnHQAAAAZTcXVhcmUA
ACsqAAAAAgAAJxsAAAABAAAAAQAACgEcCAAACAAACAAACAAAAAAnGwAAAAJAI8zMzMzMzQAACAEjCAAA
CAAACAAACAAAAAArKgAAAAQAACcdAAAABExPQ0sAACcdAAAAAjJIAAArKgAAAAIAACcdAAAABFNvZnQA
ACsqAAAAAgAAJxsAAAABAAE4gAAACgEcCAAACAAACAAACAAAAAAnGwAAAAJATqNT987ZFwAACAEjCAAA
CAAACAAACAAAAAArKgAAAAIAACcdAAAABlNxdWFyZQAAKyoAAAACAAAnGwAAAAJAXfzMzMzMzQAACgEc
CAAACAAACAAACAAAAAAnGwAAAAJAKQAAAAAAAAAACAEjCAAACAAACAAACAAAAAArKgAAAAIAACcdAAAA
DUpPQi5WSVNVQUxJWkUAACclAAAAAAAAKyoAAAACAAAnHQAAAAlWSVNVQUxJWkUAACclAAAAAAAAKyoA
AAACAAAnHQAAAApKT0IuRk9MREVSAAAnHQAAABpMaWRkbGVfU1xkYXRhXG1iZHNzYXc3XG5tcgAAKyoA
AAACAAAnHQAAAAZGT0xERVIAACcdAAAAGkxpZGRsZV9TXGRhdGFcbWJkc3Nhdzdcbm1yAAArKgAAAAIA
ACcdAAAAFFNBTVBMRS5HUkFESUVOVCBTSElNAAAnJQAAAAEAACsqAAAAAgAAJx0AAAANR1JBRElFTlQg
U0hJTQAAJyUAAAABAAArKgAAAAIAACcdAAAAE1NBTVBMRS5MQVNUIFNISU1NRUQAACcdAAAAFDE4LURF
Qy0yMDIzIDEyOjQ0OjI5AAArKgAAAAIAACcdAAAADExBU1QgU0hJTU1FRAAAJx0AAAAUMTgtREVDLTIw
MjMgMTI6NDQ6MjkAACsqAAAAAgAAJx0AAAASU0FNUExFLlBSRVBBUkFUSU9OAAAnJQAAAAEAACsqAAAA
AgAAJx0AAAALUFJFUEFSQVRJT04AACclAAAAAQAAKyoAAAACAAAnHQAAABFNRVRIT0QuRk9SQ0VfVFVO
RQAAJyUAAAABAAArKgAAAAIAACcdAAAACkZPUkNFX1RVTkUAACclAAAAAQAAKyoAAAACAAAnHQAAAA1F
TUFJTF9BRERSRVNTAAAnHQAAAB5hc2hsZXkud29vbGVzQG1hbmNoZXN0ZXIuYWMudWsAACsqAAAAAgAA
Jx0AAAAWQUNUVUFMX1NUQVJUX1RJTUVTVEFNUAAAJx0AAAAUMTgtREVDLTIwMjMgMTM6MDM6MzMAACsq
AAAAAgAAJx0AAAANRU5EX1RJTUVTVEFNUAAAJx0AAAAUMTgtREVDLTIwMjMgMTM6MTI6MDYAAAAAAAAA
AAAAAAAAAAAAAAAAAAAAAAAAAAAAAAAAAAAAAAAAAAA=
##$PARAMETER FILE=	(header, BASE64, c:/Users/n16601rs/OneDrive%20-%20The%20University%20of%20Manchester/MS%20U-Sb/NMR/jdx%20files/[HNEt3][BPh4]-HMBC-11B-1H.jdf, 0)
SkVPTC5OTVIBAQACAsACGQECAwQFBgcIBAQAAAAAAAABHAEcAAAAAAAAAAAAAAAARXQzTkhCUEg0AAAA
AAAAAAAAAAAAAAAAAAAAAAAAAAAAAAAAAAAAAAAAAAAAAAAAAAAAAAAAAAAAAAAAAAAAAAAAAAAAAAAA
AAAAAAAAAAAAAAAAAAAAAAAAAAAAAAAAAAAAAAAAAAAAAAAAAAAAAAAAAAAAAAAAAAAAAAAAAAAAAAgA
AAAAgAAAAAEAAAABAAAAAQAAAAEAAAABAAAAAQAAAAAAAAAAAAAAAAAAAAAAAAAAAAAAAAAAAAAAAAAA
AAAH/wAAAH8AAAAAAAAAAAAAAAAAAAAAAAAAAAAAAAAAAAAAAAAAAAAAAAAAAAAAAAAAAAAAAAAAAAAA
AAAAAAAAAAAAAAAAAAAAAAAAAAAAAAAAAAAAAAAAAAAAAAAAP9FzRJs6g4o/Wvd9JJjmlwAAAAAAAAAA
AAAAAAAAAAAAAAAAAAAAAAAAAAAAAAAAAAAAAAAAAAAAAAAAAAAAAEOSi0tDkozDc2NjAAAAAAAAAAAA
AAAAAAAAAAAAAAAAAAAAAAAAAAAAAAAAAAAAAAAAAAAAAAAAAAAAAAAAAAAAAAAAAAAAAAAAAAAAAAAA
AAAAAAAAAAAAAAAAAAAAAAAAAAAAAAAAAAAAAAAAAAAAAAAAAAAAAAAAAAAAAAAAAAAAAAAAAAAAAAAA
AAAAAAAAAAAAAAAAbWJkc3NhdzcgAAAAAAAAAAAAAAAAAAAAAAAAAAAAAAAAAAAAAAAAAAAAAAAAAAAA
AAAAAAAAAAAAAAAAAAAAAAAAAAAAAAAAAAAAAAAAAAAAAAAAAAAAAAAAAAAAAAAAAAAAAAAAAAAAAAAA
AAAAAAAAAAAAAAAAAAAAAAAAAAAyMDIzLCAxMiwgMTgsIEo0MDAsICBncmFkaWVudCBlbmhhbmNlZCBI
TVFDIHdpdGggWC1kZWNvdXBsaW5nAAAAAAAAAAAAAAAAAAAAAAAAAAAAAAAAAAAAAAAAAAAAAAAAAAAA
AAAAAAAAAAAAAAAAAAAAAAAAAAAAAAAAAAAAAFByb3RvbgAAAAAAAAAAAAAAAAAAAAAAAAAAAAAAAAAA
Qm9yb24xMQAAAAAAAAAAAAAAAAAAAAAAAAAAAAAAAAAAAAAAAAAAAAAAAAAAAAAAAAAAAAAAAAAAAAAA
AAAAAAAAAAAAAAAAAAAAAAAAAAAAAAAAAAAAAAAAAAAAAAAAAAAAAAAAAAAAAAAAAAAAAAAAAAAAAAAA
AAAAAAAAAAAAAAAAAAAAAAAAAAAAAAAAAAAAAAAAAAAAAAAAAAAAAAAAAAAAAAAAAAAAAAAAAAAAAAAA
AAAAAAAAAAAAAAAAAAAAAAAAAAAAAAAAAAAAAAAAAAAAAAAAAAAAAAAAAABAePyD4nJZF0BgCIQvlv41
AAAAAAAAAAAAAAAAAAAAAAAAAAAAAAAAAAAAAAAAAAAAAAAAAAAAAAAAAAAAAAAAP9EKUi1ZLHwAAAAA
AAAAAAAAAAAAAAAAAAAAAAAAAAAAAAAAAAAAAAAAAAAAAAAAAAAAAAAAAAAAAAAAAAAAAAABAAAAAAAA
AAAAgAAAAAAAAAAAAAAFUAAARhAAAEtgAABLYAAAS2AAAEtgAABLYAAAS2AAAEtgAABLYAAAAAAAAAAA
AAAAAAAAAAAAAAAAAAAAAAAAAAAAAAAAAABQAAAAAAAAQAAAAAAAAABAUAAAAEzgAAAAAABAnOAAAAAA
AAAAAABAnQAAAAAAAAAAAAAAAAAAAAAAAAAAAAAAAAAAAAAAAAAAAEAAAAAAAAAAFwEAAABGAAAZAwUA
AAABHAAAAAAAAAAAoe80uv///z8AAAAAAAAAAAIAAABERUxBWV9PRl9TVEFSVCAgICAgICAgICAgICAg
GQQFAAAAAAAAAAAAAAAAAKWl4T8AAAAAAAAAAAAAAAABAAAAQUNUVUFMX1NUQVJUX1RJTUUgICAgICAg
ICAgIAMFBQAAAAAAAAAAAAAAAAAxOC1ERUMtMjAyMyAxMzowAAAAAEFDVFVBTF9TVEFSVF9USU1FU1RB
TVAgICAgICADBgUAAAAAAAAAAAAAAAAAR01UIFN0YW5kYXJkIFRpbQAAAABUSU1FX1pPTkUgICAgICAg
ICAgICAgICAgICAgAwArAAAAAAAAAAAAAAAAADVtbSBCcm9hZGJhbmQgR3IAAAAAUFJPQkVfQVRUUklC
VVRFUyAgICAgICAgICAgIBkKCwAAAAAAAAAAAAAAAABIRiAgICAgICAgICAgICAgAAAAAFBST0JFX0RJ
QUxTICAgICAgICAgICAgICAgICAZCwsAAAAAAAAAAAAAAAAASEYgICAgICAgICAgICAgIAAAAABSRUZM
RUNUX0xFVkVMICAgICAgICAgICAgICAgGQwNAAAAAAAAAAAAAAAAADEsNC42NCwwLjEsSG9tb3MAAAAA
bGFzdF8xZF9zaGltICAgICAgICAgICAgICAgIBkAAgAAAAEcAAAAAAAAAADxaOOItfjUPgAAAAAAAAAA
AgAAAFBST0JFX1JFQ09WRVJZICAgICAgICAgICAgICADAQIAAAABHAAAAAAAAAAAje21oPfGwD4AAAAA
AAAAAAIAAABCTEFOS0lORyAgICAgICAgICAgICAgICAgICAgGQAgAAAAAAAAAAAAAAAAAAIAAAAAAAAA
AAAAAAAAAAABAAAAU0NBTlMgICAgICAgICAgICAgICAgICAgICAgIBkBIAAAAAAAAAAAAAAAAAABAAAA
AAAAAAAAAAAAAAAAAQAAAE1PRF9SRVRVUk4gICAgICAgICAgICAgICAgICAZAiAAAAAAAAAAAAAAAAAA
AAEAAAAAAAAAAAAAAAAAAAEAAABUT1RBTF9TQ0FOUyAgICAgICAgICAgICAgICAgGQogAAAAAAAAAAAA
AAAAAAAIAAAAAAAAAAAAAAAAAAABAAAAWF9QT0lOVFMgICAgICAgICAgICAgICAgICAgIBkTIAAAAAAA
AAAAAAAAAAAEAAAAAAAAAAAAAAAAAAAAAQAAAFhfUFJFU0NBTlMgICAgICAgICAgICAgICAgICAZAAQA
AAAAAAAAAAAAAAAAUHJvdG9uICAgICAgICAgIAAAAABYX0RPTUFJTiAgICAgICAgICAgICAgICAgICAg
GQACAAAAARoAAAAAAAAAAAAAAAAAABRAAAAAAAAAAAACAAAAWF9PRkZTRVQgICAgICAgICAgICAgICAg
ICAgIBkAAwAAAAENAAAAAAAAAAD+1GA2MdS3QQAAAAAAAAAAAgAAAFhfRlJFUSAgICAgICAgICAgICAg
ICAgICAgICAZAAEAAAABDQAAAAAAAAAAOBMD7IFTvUAAAAAAAAAAAAIAAABYX1NXRUVQICAgICAgICAg
ICAgICAgICAgICAgGQABAAAAAQ0AAAAAAAAAAGAPnIkBdrdAAAAAAAAAAAACAAAAWF9TV0VFUF9DTElQ
UEVEICAgICAgICAgICAgIBkJAQAAAAENAAAAAAAAAAA3EwPsgVMNQAAAAAAAAAAAAgAAAFhfUkVTT0xV
VElPTiAgICAgICAgICAgICAgICAZCyAAAAAAAAAAAAAAAAAAgAAAAAAAAAAAAAAAAAAAAAEAAABZX1BP
SU5UUyAgICAgICAgICAgICAgICAgICAgGRQgAAAAAAAAAAAAAAAAAAAAAAAAAAAAAAAAAAAAAAABAAAA
WV9QUkVTQ0FOUyAgICAgICAgICAgICAgICAgIBkBBAAAAAAAAAAAAAAAAABCb3JvbjExICAgICAgICAg
AAAAAFlfRE9NQUlOICAgICAgICAgICAgICAgICAgICAZAQIAAAABGgAAAAAAAAAAAAAAAAAAAAAAAAAA
AAAAAAIAAABZX09GRlNFVCAgICAgICAgICAgICAgICAgICAgGQEDAAAAAQ0AAAAAAAAAAAw35V++lJ5B
AAAAAAAAAAACAAAAWV9GUkVRICAgICAgICAgICAgICAgICAgICAgIBkBAQAAAAENAAAAAAAAAAADT7fm
h9byQAAAAAAAAAAAAgAAAFlfU1dFRVAgICAgICAgICAgICAgICAgICAgICAZCgEAAAABDQAAAAAAAAAA
BU+35ofWgkAAAAAAAAAAAAIAAABZX1JFU09MVVRJT04gICAgICAgICAgICAgICAgGQoEAAAAAAAAAAAA
AAAAAFByb3RvbiAgICAgICAgICAAAAAAVFJJX0RPTUFJTiAgICAgICAgICAgICAgICAgIBkKAgAAAAEa
AAAAAAAAAAAAAAAAAAAUQAAAAAAAAAAAAgAAAFRSSV9PRkZTRVQgICAgICAgICAgICAgICAgICAZCgMA
AAABDQAAAAAAAAAA/tRgNjHUt0EAAAAAAAAAAAIAAABUUklfRlJFUSAgICAgICAgICAgICAgICAgICAg
GQsCAAAAARwAAAAAAAAAAAG4o0lzddE/AAAAAAAAAAACAAAAWF9BQ1FfRFVSQVRJT04gICAgICAgICAg
ICAgIBkBBQAAAAAAAAAAAAAAAABUUlVFICAgICAgICAgICAgAAAAAERJR0lUQUxfRklMVEVSICAgICAg
ICAgICAgICAZAgUAAAAAAAAAAAAAAAAADAAAAAAAAAAAAAAAAAAAAAEAAABGSUxURVJfRkFDVE9SICAg
ICAgICAgICAgICAgGQgTAAAAAAAAAAAAAAAAAAQAAAAAAAAAAAAAAAAAAAABAAAAQUZfVkVSU0lPTiAg
ICAgICAgICAgICAgICAgIAMMAgAAAAAAAAAAAAAAAAByOiAxMTEwKCAxMTA5KSxnAAAAAERFQ0lNQVRJ
T05fUkVHICAgICAgICAgICAgICAZCBMAAAAhHAAAAAAAAAAAKVyPwvUoF0AAAAAAAAAAAAIAAABYOTAg
ICAgICAgICAgICAgICAgICAgICAgICAgGQUFAAAAARwAAAAAAAAAAP6UU9An0eY+AAAAAAAAAAACAAAA
QUNRX0RFTEFZICAgICAgICAgICAgICAgICAgIBkGBQAAAAAAAAAAAAAAAAAycCAgICAgICAgICAgICAg
AAAAAERJR0lUQUxfRklMVEVSX1NUQVRVUyAgICAgICAZZQIAAAAAAAAAAAAAAAAARkFMU0UgICAgICAg
ICAgIAAAAABDTElQUEVEICAgICAgICAgICAgICAgICAgICAgAwkTAAAAAAAAAAAAAAAAAAAAAAAAAAAA
AAAAAAAAAAACAAAAYWZfZGVsYXlfcmF0aW8gICAgICAgICAgICAgIAMNDQAAAAAAAAAAAAAAAABBVVRP
U0hJTSBPRkYgICAgAAAAAGF1dG9zaGltX21vZGUgICAgICAgICAgICAgICADAAoAAAAAAAAAAAAAAAAA
AAAAAAAA8D8AAAAAAAAAAAIAAABidWZmZXJfbG9vcCAgICAgICAgICAgICAgICAgAwEKAAAAAAAAAAAA
AAAAAAAAAAAAAPA/AAAAAAAAAAACAAAAYnVmZmVyX2xvb3BfaW5kZXggICAgICAgICAgIAMACQAAAAAA
AAAAAAAAAAAAAAAAAAA1QAAAAAAAAAAAAgAAAGNoYW5nZXJfc2xvdCAgICAgICAgICAgICAgICADAQkA
AAAAAAAAAAAAAAAAAAAAAAAANUAAAAAAAAAAAAIAAABjaGFuZ2VyX3Nsb3RfcG9zaXRpb24gICAgICAg
AwAwAAAAAAAAAAAAAAAAAAAAAAAAAPA/AAAAAAAAAAACAAAAY2hhbmdlcl90eXBlICAgICAgICAgICAg
ICAgIAMCCgAAAAAAAAAAAAAAAABDb2xsZWN0ICAgICAgICAgAAAAAGNvbGxlY3Rpb25fc3RhdGUgICAg
ICAgICAgICADAwoAAAAAAAAAAAAAAAAAMTgtREVDLTIwMjMgMTM6MQAAAABFTkRfVElNRVNUQU1QICAg
ICAgICAgICAgICAgAwQKAAAAAAAAAAAAAAAAAAAAANPT8M9BAAAAAAAAAAACAAAAZW5kX3RpbWUgICAg
ICAgICAgICAgICAgICAgIAMFCgAAAAAAAAAAAAAAAABobXFjLmp4cCAgICAgICAgAAAAAGV4cGVyaW1l
bnQgICAgICAgICAgICAgICAgICADBgoAAAABHAAAAAAAAAAAnMQgsHJoMUAAAAAAAAAAAAIAAABleHBf
cmVtYWluaW5nICAgICAgICAgICAgICAgAwcKAAAAARwAAAAAAAAAAAAAAAAACIBAAAAAAAAAAAACAAAA
ZXhwX3RvdGFsICAgICAgICAgICAgICAgICAgIAMKEwAAAAAAAAAAAAAAAAA2ICAyICAgICAgICAgICAg
AAAAAGZhY3RvcnMgICAgICAgICAgICAgICAgICAgICADCxMAAADxDQAAAAAAAAAAAAAAAAAAR0AAAAAA
AAAAAAIAAABmaWx0ZXJfd2lkdGggICAgICAgICAgICAgICAgAwgKAAAAARgAAAAAAAAAAAAAAAAAAFJA
AAAAAAAAAAACAAAAaGVfbGV2ZWwgICAgICAgICAgICAgICAgICAgIAMAMQAAAAENAAAAAAAAAAAAAAAA
AAAAAAAAAAAAAAAAAgAAAGh5YnJpZF9zcGluX2dldCAgICAgICAgICAgICADATEAAAAAAAAAAAAAAAAA
U1BJTiBPRkYgICAgICAgIAAAAABoeWJyaWRfc3Bpbl9zdGF0dXMgICAgICAgICAgAwAOAAAAAAAAAAAA
AAAAAAAAAAAAACpAAAAAAAAAAAACAAAAbG9ja19nYWluICAgICAgICAgICAgICAgICAgIAMBDgAAAAAA
AAAAAAAAAAAAAAAAAABkQAAAAAAAAAAAAgAAAGxvY2tfbGV2ZWwgICAgICAgICAgICAgICAgICADAg4A
AAABGgAAAAAAAAAAAAAAAAAABEAAAAAAAAAAAAIAAABsb2NrX29zY19vZmZzZXQgICAgICAgICAgICAg
AwMOAAAAAAAAAAAAAAAAADJIIE9TQyBPTiAgICAgICAAAAAAbG9ja19vc2Nfc3RhdGUgICAgICAgICAg
ICAgIAMEDgAAAAEGAAAAAAAAAAAAAAAAAF5qQAAAAAAAAAAAAgAAAGxvY2tfcGhhc2UgICAgICAgICAg
ICAgICAgICADBQ4AAAAAAAAAAAAAAAAAQVVUT0xPQ0sgICAgICAgIAAAAABsb2NrX3N0YXRlICAgICAg
ICAgICAgICAgICAgAwYOAAAAAAAAAAAAAAAAAExPQ0sgSURMRSAgICAgICAAAAAAbG9ja19zdGF0dXMg
ICAgICAgICAgICAgICAgIAMHDgAAAAAAAAAAAAAAAAAAAAAAAOCOQAAAAAAAAAAAAgAAAGxvY2tfc3Ry
ZW5ndGggICAgICAgICAgICAgICADAjEAAAAAAAAAAAAAAAAAU1BJTiBPRkYgICAgICAgIAAAAABtYXNf
c3Bpbl9hY3Rpb24gICAgICAgICAgICAgAwMxAAAAARwAAAAAAAAAAAAAAAAAACRAAAAAAAAAAAACAAAA
bWFzX3NwaW5fZGVsYXkgICAgICAgICAgICAgIAMEMQAAAAENAAAAAAAAAAAAAAAAAAAAAAAAAAAAAAAA
AgAAAG1hc19zcGluX2dldCAgICAgICAgICAgICAgICADBTEAAAAAAAAAAAAAAAAAQVVUTyAgICAgICAg
ICAgIAAAAABtYXNfc3Bpbl9tb2RlICAgICAgICAgICAgICAgAwYxAAAAAQ0AAAAAAAAAAAAAAAAAAPA/
AAAAAAAAAAACAAAAbWFzX3NwaW5fc2V0ICAgICAgICAgICAgICAgIAMHMQAAAAAAAAAAAAAAAABTUElO
IE9GRiAgICAgICAgAAAAAG1hc19zcGluX3N0YXR1cyAgICAgICAgICAgICADCQoAAAABGAAAAAAAAAAA
AAAAAAAATkAAAAAAAAAAAAIAAABuMl9sZXZlbCAgICAgICAgICAgICAgICAgICAgAwoKAAAAAAAAAAAA
AAAAAAAAAAAAAPA/AAAAAAAAAAACAAAAbnVtX3NjYW5zICAgICAgICAgICAgICAgICAgIAMMEwAAAAAA
AAAAAAAAAAAyIDQxIDczICAgICAgICAgAAAAAG9yZGVycyAgICAgICAgICAgICAgICAgICAgICADCwoA
AAAAAAAAAAAAAAAAAAAAAAAA8D8AAAAAAAAAAAIAAABvdXRlcl9idWZmZXJfbG9vcCAgICAgICAgICAg
AwwKAAAAAAAAAAAAAAAAAAAAAAAAAPA/AAAAAAAAAAACAAAAb3V0ZXJfYnVmZmVyX2xvb3BfaW5kZXgg
ICAgIAMNCgAAAAAAAAAAAAAAAAAAAAAAAADwPwAAAAAAAAAAAgAAAG91dGVyX3NjYW5zX2xvb3AgICAg
ICAgICAgICADDgoAAAAAAAAAAAAAAAAAAAAAAAAA8D8AAAAAAAAAAAIAAABvdXRlcl9zY2Fuc19sb29w
X2luZGV4ICAgICAgAw0TAAAAESMAAAAAAAAAAP///////yNAAAAAAAAAAAACAAAAcGFzc19yaXBwbGUg
ICAgICAgICAgICAgICAgIAMBMAAAAAAAAAAAAAAAAAAAAAAAAAAAAAAAAAAAAAAAAgAAAHByb2plY3Rf
aWQgICAgICAgICAgICAgICAgICADAjAAAAAAAAAAAAAAAAAAICAgICAgICAgICAgICAgIAAAAABwcm9q
ZWN0X25hbWUgICAgICAgICAgICAgICAgAwAUAAAAAAAAAAAAAAAAAAAAAAAAAElAAAAAAAAAAAACAAAA
cmVjdnJfZ2FpbiAgICAgICAgICAgICAgICAgIAMBFAAAAAAAAAAAAAAAAAAAAAAAAIBZQAAAAAAAAAAA
AgAAAHJlY3ZyX2dhaW5fbGltaXQgICAgICAgICAgICADAhQAAAAAAAAAAAAAAAAAAAAAAABqCEEAAAAA
AAAAAAIAAAByZWN2cl9nYWluX3BvaW50ICAgICAgICAgICAgAwASAAAAAQYAAAAAAAAAAAAAAAAAAAAA
AAAAAAAAAAACAAAAcmVjdnJfcGhhc2UgICAgICAgICAgICAgICAgIAMCCQAAAAAAAAAAAAAAAAAAAAAA
AABPQAAAAAAAAAAAAgAAAHNhbXBsZSAgICAgICAgICAgICAgICAgICAgICADAwkAAAAAAAAAAAAAAAAA
TE9BREVEICAgICAgICAgIAAAAABzYW1wbGVfYWN0aW9uICAgICAgICAgICAgICAgAw8KAAAAAAAAAAAA
AAAAAEV0M05IQlBINCAgICAgICAAAAAAc2FtcGxlX2lkICAgICAgICAgICAgICAgICAgIAMECQAAAAAA
AAAAAAAAAABMT0FEICAgICAgICAgICAgAAAAAHNhbXBsZV9zdGF0ZSAgICAgICAgICAgICAgICADBQkA
AAAAAAAAAAAAAAAATE9BREVEICAgICAgICAgIAAAAABzYW1wbGVfc3RhdHVzICAgICAgICAgICAgICAg
AwgOAAAAAAAAAAAAAAAAAAAAAAAAABBAAAAAAAAAAAACAAAAc2F3dG9vdGhfcmFuZ2UgICAgICAgICAg
ICAgIAMDMAAAAAAAAAAAAAAAAAAAAAAAAABwQAAAAAAAAAAAAgAAAHNjYW4gICAgICAgICAgICAgICAg
ICAgICAgICADEAoAAAAAAAAAAAAAAAAAAAAAAAAAAEAAAAAAAAAAAAIAAABzY2Fuc19sb29wICAgICAg
ICAgICAgICAgICAgAxEKAAAAAAAAAAAAAAAAAAAAAAAAAABAAAAAAAAAAAACAAAAc2NhbnNfbG9vcF9p
bmRleCAgICAgICAgICAgIAMEMAAAAAAAAAAAAAAAAABPTiAgICAgICAgICAgICAgAAAAAHNoaW1fZGVs
YXlfc3RhdGUgICAgICAgICAgICADBgkAAAAAAAAAAAAAAAAARE1TTy1ENiAgICAgICAgIAAAAABzb2x2
ZW50ICAgICAgICAgICAgICAgICAgICAgAwAIAAAAAAAAAAAAAAAAAFNQSU4gT0ZGICAgICAgICAAAAAA
c3Bpbl9hY3Rpb24gICAgICAgICAgICAgICAgIAMBCAAAAAENAAAAAAAAAAAAAAAAAAAAAAAAAAAAAAAA
AgAAAHNwaW5fZ2V0ICAgICAgICAgICAgICAgICAgICADAggAAAABDQAAAAAAAAAAAAAAAAAALkAAAAAA
AAAAAAIAAABzcGluX3NldCAgICAgICAgICAgICAgICAgICAgAwMIAAAAAAAAAAAAAAAAAFNQSU4gT0ZG
ICAgICAgICAAAAAAc3Bpbl9zdGF0ZSAgICAgICAgICAgICAgICAgIAMECAAAAAAAAAAAAAAAAABTUElO
IE9GRiAgICAgICAgAAAAAHNwaW5fc3RhdHVzICAgICAgICAgICAgICAgICADDhMAAAABIwAAAAAAAAAA
AAAAAAAATkAAAAAAAAAAAAIAAABzdG9wX3JpcHBsZSAgICAgICAgICAgICAgICAgAwAGAAAAAAAAAAAA
AAAAAFRFTVAgT0ZGICAgICAgICAAAAAAdGVtcF9hY3Rpb24gICAgICAgICAgICAgICAgIAMBBgAAAAEE
AAAAAAAAAABnZmZmZmYzQAAAAAAAAAAAAgAAAHRlbXBfZ2V0ICAgICAgICAgICAgICAgICAgICADAgYA
AAABBAAAAAAAAAAAAAAAAAAAOUAAAAAAAAAAAAIAAAB0ZW1wX3NldCAgICAgICAgICAgICAgICAgICAg
AwMGAAAAAAAAAAAAAAAAAFRFTVAgT0ZGICAgICAgICAAAAAAdGVtcF9zdGF0ZSAgICAgICAgICAgICAg
ICAgIAMEBgAAAAAAAAAAAAAAAABURU1QIE9GRiAgICAgICAgAAAAAHRlbXBfc3RhdHVzICAgICAgICAg
ICAgICAgICADDxMAAAAAAAAAAAAAAAAAmpmZmZmZ6T8AAAAAAAAAAAIAAAB0cmFuc2l0aW9uX3JhdGlv
ICAgICAgICAgICAgAwUwAAAAAAAAAAAAAAAAAAAAAAAAAPA/AAAAAAAAAAACAAAAdmVjdG9yX21vbml0
b3JpbmdfYXhpcyAgICAgIAMSCgAAAAAAAAAAAAAAAAAAAAAAAABgQAAAAAAAAAAAAgAAAHlfbG9vcCAg
ICAgICAgICAgICAgICAgICAgICADEwoAAAAAAAAAAAAAAAAAAAAAAAAAYEAAAAAAAAAAAAIAAAB5X2xv
b3BfaW5kZXggICAgICAgICAgICAgICAgAwYwAAAAAAAAAAAAAAAAADQwMCAgICAgICAgICAgICAAAAAA
ZmllbGRfbmFtZSAgICAgICAgICAgICAgICAgIAMUCgAAAAEfAAAAAAAAAAB7L75oj8ciQAAAAAAAAAAA
AgAAAGZpZWxkX3N0cmVuZ3RoICAgICAgICAgICAgICADFQoAAAAAAAAAAAAAAAAASk5NLUVDWjQwMFMv
TDEgIAAAAABpbnN0X21vZGVsX251bWJlciAgICAgICAgICAgAxYKAAAAAAAAAAAAAAAAAE5NMTY0ODAw
Mzk4MDM5OCAAAAAAaW5zdF9zZXJpYWxfbnVtYmVyICAgICAgICAgIAMMCwAAAAAAAAAAAAAAAAAAAAAA
AKylQAAAAAAAAAAAAgAAAHByb2JlX2lkICAgICAgICAgICAgICAgICAgICADBzAAAAABIwAAAAAAAAAA
AAAAAAAAXkAAAAAAAAAAAAIAAABwcm9iZV90dW5lX2F0biAgICAgICAgICAgICAgAwgwAAAAAAAAAAAA
AAAAAAAAAAAAABxAAAAAAAAAAAACAAAAc2F3dG9vdGhfc2hpZnQgICAgICAgICAgICAgIAMJMAAAAAAA
AAAAAAAAAAC4HoXrUbjyPwAAAAAAAAAAAgAAAHNhd3Rvb3RoX3RyaW0gICAgICAgICAgICAgICADDg0A
AAAAAAAAAAAAAAAAWjEgWjIgWjMgWjQgICAgIAAAAABzaGltX2dyb3VwcyAgICAgICAgICAgICAgICAg
Aw8NAAAAAAAAAAAAAAAAAFNISU1fWjAgICAgICAgICAAAAAAc2hpbV9uYW1lcyAgICAgICAgICAgICAg
ICAgIAMADAAAAAAAAAAAAAAAAABOT05FICAgICAgICAgICAgAAAAAHNoaW1fdHJhY2tfYXhpczEgICAg
ICAgICAgICADAQwAAAARDQAAAAAAAAAAAAAAAAAAAAAAAAAAAAAAAAIAAABzaGltX3RyYWNrX2F4aXMx
X3N0ZXAgICAgICAgAwIMAAAAAAAAAAAAAAAAAE5PTkUgICAgICAgICAgICAAAAAAc2hpbV90cmFja19h
eGlzMiAgICAgICAgICAgIAMDDAAAABENAAAAAAAAAAAAAAAAAAAAAAAAAAAAAAAAAgAAAHNoaW1fdHJh
Y2tfYXhpczJfc3RlcCAgICAgICADBAwAAAAAAAAAAAAAAAAATk9ORSAgICAgICAgICAgIAAAAABzaGlt
X3RyYWNrX2F4aXMzICAgICAgICAgICAgAwUMAAAAEQ0AAAAAAAAAAAAAAAAAAAAAAAAAAAAAAAACAAAA
c2hpbV90cmFja19heGlzM19zdGVwICAgICAgIAMGDAAAAAAAAAAAAAAAAABOT05FICAgICAgICAgICAg
AAAAAHNoaW1fdHJhY2tfYXhpczQgICAgICAgICAgICADBwwAAAARDQAAAAAAAAAAAAAAAAAAAAAAAAAA
AAAAAAIAAABzaGltX3RyYWNrX2F4aXM0X3N0ZXAgICAgICAgAwgMAAAAARwAAAAAAAAAAAAAAAAAAAAA
AAAAAAAAAAACAAAAc2hpbV90cmFja19tb25pX21zZWNzICAgICAgIAMJDAAAAAAAAAAAAAAAAABPRkYg
ICAgICAgICAgICAgAAAAAHNoaW1fdHJhY2tfc2tpcF9hdXRvc2hpbSAgICADCgwAAAABHAAAAAAAAAAA
AAAAAAAAAAAAAAAAAAAAAAIAAABzaGltX3RyYWNrX3dhaXRfbXNlY3MgICAgICAgAwsMAAAAAQ0AAAAA
AAAAAM3MzMzMLGFAAAAAAAAAAAACAAAAc2hpbV94ICAgICAgICAgICAgICAgICAgICAgIAMMDAAAAAEN
AAAAAAAAAADNzMzMzGxbQAAAAAAAAAAAAgAAAHNoaW1feDIgICAgICAgICAgICAgICAgICAgICADDQwA
AAABDQAAAAAAAAAAzczMzMwMYEAAAAAAAAAAAAIAAABzaGltX3gyeiAgICAgICAgICAgICAgICAgICAg
Aw4MAAAAAQ0AAAAAAAAAAM3MzMzMzDpAAAAAAAAAAAACAAAAc2hpbV94MyAgICAgICAgICAgICAgICAg
ICAgIAMPDAAAAAENAAAAAAAAAADNzMzMzPxiQAAAAAAAAAAAAgAAAHNoaW1feHogICAgICAgICAgICAg
ICAgICAgICADEAwAAAABDQAAAAAAAAAANDMzMzMzLcAAAAAAAAAAAAIAAABzaGltX3h6MiAgICAgICAg
ICAgICAgICAgICAgAxEMAAAAAQ0AAAAAAAAAAAAAAAAAABBAAAAAAAAAAAACAAAAc2hpbV94ejMgICAg
ICAgICAgICAgICAgICAgIAMSDAAAAAENAAAAAAAAAADNzMzMzIx0wAAAAAAAAAAAAgAAAHNoaW1feSAg
ICAgICAgICAgICAgICAgICAgICADEwwAAAABDQAAAAAAAAAANDMzMzOzVUAAAAAAAAAAAAIAAABzaGlt
X3kyICAgICAgICAgICAgICAgICAgICAgAxQMAAAAAQ0AAAAAAAAAAGdmZmZmZlxAAAAAAAAAAAACAAAA
c2hpbV95MnogICAgICAgICAgICAgICAgICAgIAMVDAAAAAENAAAAAAAAAABoZmZmZmY9wAAAAAAAAAAA
AgAAAHNoaW1feTMgICAgICAgICAgICAgICAgICAgICADFgwAAAABDQAAAAAAAAAAZ2ZmZmZmMsAAAAAA
AAAAAAIAAABzaGltX3l6ICAgICAgICAgICAgICAgICAgICAgAxcMAAAAAQ0AAAAAAAAAAAAAAAAAKHDA
AAAAAAAAAAACAAAAc2hpbV95ejIgICAgICAgICAgICAgICAgICAgIAMYDAAAAAENAAAAAAAAAACamZmZ
mZkjQAAAAAAAAAAAAgAAAHNoaW1feXozICAgICAgICAgICAgICAgICAgICADGQwAAADxDQAAAAAAAAAA
TDeJQWDlMsAAAAAAAAAAAAIAAABzaGltX3owICAgICAgICAgICAgICAgICAgICAgAxoMAAAAAQ0AAAAA
AAAAACpcj8L1eG5AAAAAAAAAAAACAAAAc2hpbV96MSAgICAgICAgICAgICAgICAgICAgIAMbDAAAAAEN
AAAAAAAAAADXo3A9Chc1QAAAAAAAAAAAAgAAAHNoaW1fejIgICAgICAgICAgICAgICAgICAgICADHAwA
AAABDQAAAAAAAAAAFa5H4XpUQ8AAAAAAAAAAAAIAAABzaGltX3ozICAgICAgICAgICAgICAgICAgICAg
Ax0MAAAAAQ0AAAAAAAAAAJqZmZmZWT3AAAAAAAAAAAACAAAAc2hpbV96NCAgICAgICAgICAgICAgICAg
ICAgIAMeDAAAAAENAAAAAAAAAABnZmZmZmYOQAAAAAAAAAAAAgAAAHNoaW1fejUgICAgICAgICAgICAg
ICAgICAgICADHwwAAAABDQAAAAAAAAAAkML1KFyPDEAAAAAAAAAAAAIAAABzaGltX3o2ICAgICAgICAg
ICAgICAgICAgICAgAxcKAAAAAAAAAAAAAAAAADYuMiBbV2luZG93cyAtIHgAAAAAdmVyc2lvbiAgICAg
ICAgICAgICAgICAgICAgIAMAFgAAAAAAAAAAAAAAAABjOlxQcm9ncmFtIEZpbGVzAAAAAGV4cGVyaW1l
bnRfcGF0aCAgICAgICAgICAgICADARYAAAAAAAAAAAAAAAAAAAAAAAAAAAAAAAAAAAAAAAIAAABkZWNp
bWF0aW9uX3JhdGUgICAgICAgICAgICAgAwIWAAAAAAAAAAAAAAAAAHB1bHNlX3NlcnZpY2U6OmcAAAAA
Z2V0XzkwICAgICAgICAgICAgICAgICAgICAgIAMDFgAAAAAAAAAAAAAAAABwdWxzZV9zZXJ2aWNlOjpn
AAAAAGdldF9hdG4gICAgICAgICAgICAgICAgICAgICADBBYAAAAAAAAAAAAAAAAAcHVsc2Vfc2Vydmlj
ZTo6ZwAAAABnZXRfZnJlcSAgICAgICAgICAgICAgICAgICAgAwUWAAAAAAAAAAAAAAAAAHB1bHNlX3Nl
cnZpY2U6OmcAAAAAZ2V0X3NwaW4gICAgICAgICAgICAgICAgICAgIAMGFgAAAAAAAAAAAAAAAABwdWxz
ZV9zZXJ2aWNlOjpnAAAAAGdldF9nYW1tYSAgICAgICAgICAgICAgICAgICADBxYAAAAAAAAAAAAAAAAA
cHVsc2Vfc2VydmljZTo6ZwAAAABnZXRfdmFsdWVfb2ZfZmllbGQgICAgICAgICAgAwgWAAAAAAAAAAAA
AAAAAHByb2JlX3NlcnZpY2U6OmcAAAAAZ2V0X3Byb2JlX3BhcmFtZXRlciAgICAgICAgIAMJFgAAAAAA
AAAAAAAAAABwdWxzZV9zZXJ2aWNlOjpnAAAAAGdldF9zX21wYXJhbSAgICAgICAgICAgICAgICADChYA
AAAAAAAAAAAAAAAAcHVsc2Vfc2VydmljZTo6ZwAAAABnZXRfZF9tcGFyYW0gICAgICAgICAgICAgICAg
AwsWAAAAAQ0AAAAAAAAAAE2EDU+vlBVAAAAAAAAAAAACAAAAZGVmYXVsdF94X3Jlc29sdXRpb24gICAg
ICAgIAMMFgAAAAAAAAAAAAAAAAAAAAAAAMCVQAAAAAAAAAAAAgAAAHhfcG9pbnRzX2RlZmF1bHQgICAg
ICAgICAgICADDRYAAAABDQAAAAAAAAAAAAAAAAAAWUAAAAAAAAAAAAIAAABkZWZhdWx0X3lfcmVzb2x1
dGlvbiAgICAgICAgAw4WAAAAAAAAAAAAAAAAAAAAAAAAIIhAAAAAAAAAAAACAAAAeV9wb2ludHNfZGVm
YXVsdCAgICAgICAgICAgIAMPFgAAAAEcAAAAAAAAAAABuKNJc3XRPwAAAAAAAAAAAgAAAHhfYWNxX3Rp
bWUgICAgICAgICAgICAgICAgICADEBYAAAABGgAAAAAAAAAAAAAAAAAALkAAAAAAAAAAAAIAAAB4X3N3
ZWVwX2lucHV0ICAgICAgICAgICAgICAgAxEWAAAAAAAAAAAAAAAAAAAAAAAAmJlAAAAAAAAAAAACAAAA
eF9wb2ludHNfaW5wdXQgICAgICAgICAgICAgIAMSFgAAABEcAAAAAAAAAADO0D/BxYr6PwAAAAAAAAAA
AgAAAHlfYWNxX3RpbWUgICAgICAgICAgICAgICAgICADExYAAAAAAAAAAAAAAAAAAAAAAAAAAEAAAAAA
AAAAAAIAAAB6Zl9mYWN0b3IgICAgICAgICAgICAgICAgICAgAxQWAAAAAAAAAAAAAAAAACoqKiBZLWF4
aXMgTlVTICgAAAAAY29tbWVudF80MDEgICAgICAgICAgICAgICAgIAMVFgAAAAAAAAAAAAAAAABMaW5l
YXIgICAgICAgICAgAAAAAHNhbXBsaW5nICAgICAgICAgICAgICAgICAgICADFhYAAAAAAAAAAAAAAAAA
KioqIG91dGVyX3NjYW5zIAAAAABjb21tZW50XzQxMSAgICAgICAgICAgICAgICAgAxcWAAAAAAAAAAAA
AAAAAEZBTFNFICAgICAgICAgICAAAAAAb3V0ZXJfc2NhbnNfbW9kZSAgICAgICAgICAgIAMYFgAAAAEN
AAAAAAAAAAD+1GA2MdS3QQAAAAAAAAAAAgAAAG9ic2ZyZXEgICAgICAgICAgICAgICAgICAgICADGRYA
AAABDQAAAAAAAAAADDflX76UnkEAAAAAAAAAAAIAAABpcnJmcmVxICAgICAgICAgICAgICAgICAgICAg
AxoWAAAAAAAAAAAAAAAAACoqKiBQdWxzZSAqKiogICAAAAAAY29tbWVudF8xICAgICAgICAgICAgICAg
ICAgIAMbFgAAACEcAAAAAAAAAAApXI/C9SgXQAAAAAAAAAAAAgAAAHhfcHVsc2UgICAgICAgICAgICAg
ICAgICAgICADHBYAAAABIwAAAAAAAAAAAAAAAAAAEEAAAAAAAAAAAAIAAAB4X2F0biAgICAgICAgICAg
ICAgICAgICAgICAgAx0WAAAAIRwAAAAAAAAAAAAAAAAAAPA/AAAAAAAAAAACAAAAeV9wdWxzZSAgICAg
ICAgICAgICAgICAgICAgIAMeFgAAAAEjAAAAAAAAAADNzMzMzMwjQAAAAAAAAAAAAgAAAHlfYXRuICAg
ICAgICAgICAgICAgICAgICAgICADHxYAAAAhHAAAAAAAAAAAKVyPwvUoF0AAAAAAAAAAAAIAAABvYnNf
cHVsc2UgICAgICAgICAgICAgICAgICAgAyAWAAAAASMAAAAAAAAAAAAAAAAAABBAAAAAAAAAAAACAAAA
b2JzX2F0biAgICAgICAgICAgICAgICAgICAgIAMhFgAAACEcAAAAAAAAAAAAAAAAAADwPwAAAAAAAAAA
AgAAAGlycl9wdWxzZSAgICAgICAgICAgICAgICAgICADIhYAAAABIwAAAAAAAAAAzczMzMzMI0AAAAAA
AAAAAAIAAABpcnJfYXRuICAgICAgICAgICAgICAgICAgICAgAyMWAAAAAAAAAAAAAAAAACoqKiBQdWxz
ZSBEZWxheSAAAAAAY29tbWVudF83ICAgICAgICAgICAgICAgICAgIAMkFgAAACEcAAAAAAAAAAAAAAAA
AADwPwAAAAAAAAAAAgAAAHQxICAgICAgICAgICAgICAgICAgICAgICAgICADJRYAAAABDQAAAAAAAAAA
AAAAAAAAIEAAAAAAAAAAAAIAAABqX2NvbnN0YW50ICAgICAgICAgICAgICAgICAgAyYWAAAAARwAAAAA
AAAAAAAAAAAAAPA/AAAAAAAAAAACAAAAaW5pdGlhbF93YWl0ICAgICAgICAgICAgICAgIAMnFgAAAAEc
AAAAAAAAAAAAAAAAAAD4PwAAAAAAAAAAAgAAAHJlbGF4YXRpb25fZGVsYXkgICAgICAgICAgICADKBYA
AAABHAAAAAAAAAAAAO5o0lxd/D8AAAAAAAAAAAIAAAByZXBldGl0aW9uX3RpbWUgICAgICAgICAgICAg
AykWAAAAAAAAAAAAAAAAACoqKiBQdWxzZSBGaWVsZCAAAAAAY29tbWVudF84ICAgICAgICAgICAgICAg
ICAgIAMqFgAAAAEfDxMAAAAAAAAyMzMzMzPTPwAAAAAAAAAAAgAAAGdyYWRpZW50X21heCAgICAgICAg
ICAgICAgICADKxYAAAAAAAAAAAAAAAAAAAAAuE9NhEEAAAAAAAAAAAIAAABvYnNfZ2FtbWEgICAgICAg
ICAgICAgICAgICAgAywWAAAAAAAAAAAAAAAAAJqZmbkFDmpBAAAAAAAAAAACAAAAaXJyX2dhbW1hICAg
ICAgICAgICAgICAgICAgIAMtFgAAAAAAAAAAAAAAAACu5GRDPu8IQAAAAAAAAAAAAgAAAGVkcmF0aW8g
ICAgICAgICAgICAgICAgICAgICADLhYAAAAAAAAAAAAAAAAAQm9yb24xMSA9MS41NTg0MQAAAABncmFk
X3NlbGVjdGlvbiAgICAgICAgICAgICAgAy8WAAAAERwAAAAAAAAAAAAAAAAAAPA/AAAAAAAAAAACAAAA
Z3JhZF8xICAgICAgICAgICAgICAgICAgICAgIAMwFgAAAAEfDxMAAAAAAAAAAAAAAADQPwAAAAAAAAAA
AgAAAGdyYWRfMV9hbXAgICAgICAgICAgICAgICAgICADMRYAAAARHAAAAAAAAAAAAAAAAAAA8D8AAAAA
AAAAAAIAAABncmFkXzIgICAgICAgICAgICAgICAgICAgICAgAzIWAAAAAR8PEwAAAAAAAAAAAAAAANA/
AAAAAAAAAAACAAAAZ3JhZF8yX2FtcCAgICAgICAgICAgICAgICAgIAMzFgAAABEcAAAAAAAAAAAAAAAA
AADwPwAAAAAAAAAAAgAAAGdyYWRfMyAgICAgICAgICAgICAgICAgICAgICADNBYAAAABHw8TAAAAAAAA
NjhMqKSIxD8AAAAAAAAAAAIAAABncmFkXzNfYW1wICAgICAgICAgICAgICAgICAgAzUWAAAAAAAAAAAA
AAAAAFNJTkUgICAgICAgICAgICAAAAAAZ3JhZF9zaGFwZSAgICAgICAgICAgICAgICAgIAM2FgAAABEc
AAAAAAAAAACamZmZmZm5PwAAAAAAAAAAAgAAAGdyYWRfcmVjb3ZlciAgICAgICAgICAgICAgICADNxYA
AAARHAAAAAAAAAAA//////+/TkAAAAAAAAAAAAIAAAByZWZvY3VzX2NvbXAgICAgICAgICAgICAgICAg
AzgWAAAAAAAAAAAAAAAAACoqKiBpcnJfZGVjb3VwbGkAAAAAY29tbWVudF8xMDIgICAgICAgICAgICAg
ICAgIAM5FgAAAAAAAAAAAAAAAABGQUxTRSAgICAgICAgICAgAAAAAGlycl9kZWNvdXBsaW5nICAgICAg
ICAgICAgICADOhYAAAAAAAAAAAAAAAAAYWQgICAgICAgICAgICAgIAAAAAB0eXBlX3lfZHAgICAgICAg
ICAgICAgICAgICAgAzsWAAAAAAAAAAAAAAAAAFRSVUUgICAgICAgICAgICAAAAAAaXNfYWRfeV9kcCAg
ICAgICAgICAgICAgICAgIAM8FgAAAAENAAAAAAAAAAAMN+VfvpSeQQAAAAAAAAAAAgAAAGlycl9kZWNf
ZnJlcSAgICAgICAgICAgICAgICADPRYAAAAAAAAAAAAAAAAAKioqIG9ic19kYW50ZV9wcgAAAABjb21t
ZW50XzIwMSAgICAgICAgICAgICAgICAgAz4WAAAAAAAAAAAAAAAAAEZBTFNFICAgICAgICAgICAAAAAA
ZGFudGVfcHJlc2F0ICAgICAgICAgICAgICAgIAM/FgAAAAAAAAAAAAAAAAAqKiogdHJpXyBwcmVzYXR1
AAAAAGNvbW1lbnRfMjAzICAgICAgICAgICAgICAgICADQBYAAAAAAAAAAAAAAAAAT2ZmICAgICAgICAg
ICAgIAAAAAB0cmlfbW9kZSAgICAgICAgICAgICAgICAgICAgA0EWAAAAAAAAAAAAAAAAACoqKiBwcmVz
YXRfdGltZSAAAAAAY29tbWVudF8xMTEgICAgICAgICAgICAgICAgIANCFgAAAAAAAAAAAAAAAABGQUxT
RSAgICAgICAgICAgAAAAAHByZXNhdF90aW1lX2ZsYWcgICAgICAgICAgICADQxYAAAABHAAAAAAAAAAA
AAAAAAAA+D8AAAAAAAAAAAIAAABwcmVzYXRfdGltZSAgICAgICAgICAgICAgICAgA0QWAAAAARwAAAAA
AAAAAAAAAAAAAAAAAAAAAAAAAAACAAAAcmVsYXhhdGlvbl9kZWxheV9jYWxjICAgICAgIANFFgAAAAAA
AAAAAAAAAAAAAAAAAMBiQAAAAAAAAAAAAgAAAGRhbnRlX2xvb3AgICAgICAgICAgICAgICAgICADRhYA
AAAhHAAAAAAAAAAAAAAAAAAAAAAAAAAAAAAAAAIAAABkZWFkX3RpbWUgICAgICAgICAgICAgICAgICAg
A0cWAAAAIRwAAAAAAAAAAAAAAAAAAAAAAAAAAAAAAAACAAAAZGVsYXkgICAgICAgICAgICAgICAgICAg
ICAgIANIFgAAAAAAAAAAAAAAAAAAAAAAAAAAAAAAAAAAAAAAAgAAAHBoYXNlXzEgICAgICAgICAgICAg
ICAgICAgICADSRYAAAAAAAAAAAAAAAAAAAAAAAAAAAAAAAAAAAAAAAIAAABwaGFzZV8yICAgICAgICAg
ICAgICAgICAgICAgA0oWAAAAAAAAAAAAAAAAAAAAAAAAAAAAAAAAAAAAAAACAAAAcGhhc2VfMyAgICAg
ICAgICAgICAgICAgICAgIANLFgAAAAAAAAAAAAAAAAAAAAAAAAAAAAAAAAAAAAAAAgAAAHBoYXNlXzQg
ICAgICAgICAgICAgICAgICAgICADTBYAAAAAAAAAAAAAAAAAAAAAAAAAAAAAAAAAAAAAAAIAAABwaGFz
ZV9hY3EgICAgICAgICAgICAgICAgICAgGUsLAAAAAAAAAAAAAAAAAEhGMSAgICAgICAgICAgICAAAAAA
WF9QUk9CRV9NQVAgICAgICAgICAgICAgICAgIBlMCwAAAAAAAAAAAAAAAABMRjEgICAgICAgICAgICAg
AAAAAFlfUFJPQkVfTUFQICAgICAgICAgICAgICAgICAZFBAAAAAAAAAAAAAAAAAAU3F1YXJlICAgICAg
ICAgIAAAAABwdWxzZV9pbl9maWxlICAgICAgICAgICAgICAgAwErAAAAAAAAAAAAAAAAADAgZGF5cyAw
MDowODozNCAAAAAAam9iLnRvdGFsX3RpbWUgICAgICAgICAgICAgIAMCKwAAAAAAAAAAAAAAAAAwIGRh
eXMgMDA6MDg6MzQgAAAAAHRvdGFsX3RpbWUgICAgICAgICAgICAgICAgICADAysAAAAAAAAAAAAAAAAA
b2ZmICAgICAgICAgICAgIAAAAABqb2IuYWxsb3cgZW1haWwgICAgICAgICAgICAgAwQrAAAAAAAAAAAA
AAAAAG9mZiAgICAgICAgICAgICAAAAAAYWxsb3cgZW1haWwgICAgICAgICAgICAgICAgIAMFKwAAAAAA
AAAAAAAAAABMaWRkbGVfU1xkYXRhXG1iAAAAAGpvYi5mb2xkZXIgICAgICAgICAgICAgICAgICADBisA
AAAAAAAAAAAAAAAATGlkZGxlX1NcZGF0YVxtYgAAAABmb2xkZXIgICAgICAgICAgICAgICAgICAgICAg
AwcrAAAAAAAAAAAAAAAAAEV0M05IQlBINCAgICAgICAAAAAAc2FtcGxlLnNhbXBsZSBpZCAgICAgICAg
ICAgIAMIKwAAAAAAAAAAAAAAAABFdDNOSEJQSDQgICAgICAgAAAAAHNhbXBsZSBpZCAgICAgICAgICAg
ICAgICAgICADCSsAAAAhHAAAAAAAAAAAuB6F61E4JEAAAAAAAAAAAAIAAABzYW1wbGUuY2FyYm9uXzkw
ICAgICAgICAgICAgAworAAAAIRwAAAAAAAAAALgehetROCRAAAAAAAAAAAACAAAAY2FyYm9uXzkwICAg
ICAgICAgICAgICAgICAgIAMLKwAAAAEjAAAAAAAAAADNzMzMzMweQAAAAAAAAAAAAgAAAHNhbXBsZS5j
YXJib25fYXRuICAgICAgICAgICADDCsAAAABIwAAAAAAAAAAzczMzMzMHkAAAAAAAAAAAAIAAABjYXJi
b25fYXRuICAgICAgICAgICAgICAgICAgAw0rAAAAAAAAAAAAAAAAADE4LURFQy0yMDIzIDEyOjQAAAAA
c2FtcGxlLmxhc3Qgc2hpbW1lZCAgICAgICAgIAMOKwAAAAAAAAAAAAAAAAAxOC1ERUMtMjAyMyAxMjo0
AAAAAGxhc3Qgc2hpbW1lZCAgICAgICAgICAgICAgICADDysAAAAAAAAAAAAAAAAAU3lzdGVtICAgICAg
ICAgIAAAAABzYW1wbGUubG9hZCBzaGltcyAgICAgICAgICAgAxArAAAAAAAAAAAAAAAAAFN5c3RlbSAg
ICAgICAgICAAAAAAbG9hZCBzaGltcyAgICAgICAgICAgICAgICAgIAMRKwAAACEcAAAAAAAAAAApXI/C
9SgXQAAAAAAAAAAAAgAAAHNhbXBsZS5wcm90b25fOTAgICAgICAgICAgICADEisAAAAhHAAAAAAAAAAA
KVyPwvUoF0AAAAAAAAAAAAIAAABwcm90b25fOTAgICAgICAgICAgICAgICAgICAgAxMrAAAAASMAAAAA
AAAAAAAAAAAAABBAAAAAAAAAAAACAAAAc2FtcGxlLnByb3Rvbl9hdG4gICAgICAgICAgIAMUKwAAAAEj
AAAAAAAAAAAAAAAAAAAQQAAAAAAAAAAAAgAAAHByb3Rvbl9hdG4gICAgICAgICAgICAgICAgICADFSsA
AAAAAAAAAAAAAAAAQm9yb24xMSAgICAgICAgIAAAAABtZXRob2QueV9kb21haW4gICAgICAgICAgICAg
AxYrAAAAARoAAAAAAAAAAAAAAAAAABRAAAAAAAAAAAACAAAAbWV0aG9kLnhvZmZzZXQgICAgICAgICAg
ICAgIAMXKwAAAAEaAAAAAAAAAAAAAAAAAAAUQAAAAAAAAAAAAgAAAHhvZmZzZXQgICAgICAgICAgICAg
ICAgICAgICADGCsAAAABGgAAAAAAAAAAAAAAAAAALkAAAAAAAAAAAAIAAABtZXRob2QueHN3ZWVwICAg
ICAgICAgICAgICAgAxkrAAAAARoAAAAAAAAAAAAAAAAAAC5AAAAAAAAAAAACAAAAeHN3ZWVwICAgICAg
ICAgICAgICAgICAgICAgIAMaKwAAAAEaAAAAAAAAAAAAAAAAAAAAAAAAAAAAAAAAAgAAAG1ldGhvZC55
b2Zmc2V0ICAgICAgICAgICAgICADGysAAAABGgAAAAAAAAAAAAAAAAAAAAAAAAAAAAAAAAIAAAB5b2Zm
c2V0ICAgICAgICAgICAgICAgICAgICAgAxwrAAAAARoAAAAAAAAAAAAAAAAAwIJAAAAAAAAAAAACAAAA
bWV0aG9kLnlzd2VlcCAgICAgICAgICAgICAgIAMdKwAAAAEaAAAAAAAAAAAAAAAAAMCCQAAAAAAAAAAA
AgAAAHlzd2VlcCAgICAgICAgICAgICAgICAgICAgICADHisAAAABDQAAAAAAAAAAAAAAAAAAIEAAAAAA
AAAAAAIAAABtZXRob2Qual9jb25zdGFudCAgICAgICAgICAgAx8rAAAAAAAAAAAAAAAAAAAAAAAAAElA
AAAAAAAAAAACAAAAbWV0aG9kLnJnYWluICAgICAgICAgICAgICAgIAMgKwAAAAAAAAAAAAAAAAAAAAAA
AABJQAAAAAAAAAAAAgAAAHJnYWluICAgICAgICAgICAgICAgICAgICAgICADISsAAAAAAAAAAAAAAAAA
AAAAAAAAYEAAAAAAAAAAAAIAAABtZXRob2QuaW5jcmVtZW50cyAgICAgICAgICAgAyIrAAAAAAAAAAAA
AAAAAAAAAAAAAGBAAAAAAAAAAAACAAAAaW5jcmVtZW50cyAgICAgICAgICAgICAgICAgIAMjKwAAAAAA
AAAAAAAAAAAAAAAAAAAAQAAAAAAAAAAAAgAAAG1ldGhvZC5zY2Fuc18yRCAgICAgICAgICAgICADJCsA
AAAAAAAAAAAAAAAAAAAAAAAAAEAAAAAAAAAAAAIAAABzY2Fuc18yRCAgICAgICAgICAgICAgICAgICAg
AyUrAAAAAAAAAAAAAAAAAEV0M05IQlBINF9ITUJDICAAAAAAZXhwLmZpbGVuYW1lICAgICAgICAgICAg
ICAgIAMmKwAAAAAAAAAAAAAAAABFdDNOSEJQSDRfSE1CQyAgAAAAAGZpbGVuYW1lICAgICAgICAgICAg
ICAgICAgICADJysAAAAAAAAAAAAAAAAARXQzTkhCUEg0X0hNQkMgIAAAAABleHAuSE1CQy5maWxlbmFt
ZSAgICAgICAgICAgAygrAAAAAAAAAAAAAAAAAEV0M05IQlBINF9ITUJDICAAAAAASE1CQy5maWxlbmFt
ZSAgICAgICAgICAgICAgIAMpKwAAAAAAAAAAAAAAAABhc2hsZXkud29vbGVzQG1hAAAAAEVNQUlMX0FE
RFJFU1MgICAgICAgICAgICAgICADGAoAAAAAAAAAAAAAAAAAAAAAAAAA8D8AAAAAAAAAAAIAAABpdGVy
YXRpb25zICAgICAgICAgICAgICAgICAgGQcFAAAAAAAAAAAAAAAAAEZBTFNFICAgICAgICAgICAAAAAA
RENfQkFMQU5DRUQgICAgICAgICAgICAgICAgIAMDLAAAAAAAAAAAAAAAAAABAAAAAAAAAAAAAAAAAAAA
AQAAAHhfc2NhbGUgICAgICAgICAgICAgICAgICAgICADBCwAAAAAAAAAAAAAAAAAAQAAAAAAAAAAAAAA
AAAAAAEAAAB5X3NjYWxlICAgICAgICAgICAgICAgICAgICAgAAAAAAAAAAAAAAAAAAAAAAAAAAAAAAAA
AAAAAAAAAAAAAAAAAAAAAAAAAAAAAAAAAAAAAAAAAAAAAAAAAAAAAAAAAAAAAAAAAAAAAAAAAAAAAAAA
AAAAAAAAAAAAAAAAAAAAAAAAAAAAAAAAAAAAAAAAAAAAAAAAAAAAAAAAAAAAAAAAAAAAAAAAAAAAAAAA
AAAAAAAAAAAAAAAAAAAAAAAAAAAAAAAAAAAAAAAAAAAAAAAAAAAAAAAAAAAAAAAAAAAAAAAAAAAAAAAA
AAAAAAAAAAAAAAAAAAAAAAAAAAAAAAAAAAAAAAAAAAAAAAAAAAAAAAAAAAAAAAAAAAAAAAAAAAAAAAAA
AAAAAAAAAAAAAAAAAAAAAAAAAAAAAAAAAAAAAAAAAAAAAAAAAAAAAAAAAAAAAAAAAAAAAAAAAAAAAAAA
AAAAAAAAAAAAAAAAAAAAAAAAAAAAAAAAAAAAAAAAAAAAAAAAAAAAAAAAAAAAAAAAAAAAAAAAAAAAAAAA
AAAAAAAAAAAAAAAAAAAAAAAAAAAAAAAAAAAAAAAAAAAAAAAAAAAAAAAAAAAAAAAAAAAAAAAAAAAAAAAA
AAAAAAAAAAAAAAAAAAAAAAAAAAAAAAAAAAAAAAAAAAAAAAAAAAAAAAAAAAAAAAAAAAAAAAAAAAAAAAAA
AAAAAAAAAAAAAAAAAAAAAAAAAAAAAAAAAAAAAAAAAAAAAAAAAAAAAAAAAAAAAAAAAAAAAAAAAAAAAAAA
AAAAAAAAAAAAAAAAAAAAAAAAAAAAAAAAAAAAAAAAAAAAAAAAAAAAAAAAAAAAAAAAAAAAAAAAAAAAAAAA
AAAAAAAAAAAAAAAAAAAAAAAAAAAAAAAAAAAAAAAAAAAAAAAAAAAAAAAAAAAAAAAAAAAAAAAAAAAAAAAA
AAAAAAAAAAAAAAAAAAAAAAAAAAAAAAAAAAAAAAAAAAAAAAAAAAAAAAAAAAAAAAAAAAAAAAAAAAAAAAAA
AAAAAAAAAAAAAAAAAAAAAAAAAAAAAAAAAAAAAAAAAAAAAAAAAAAAAAAAAAAAAAAAAAAAAAAAAAAAAAAA
AAAAAAAAAAAAAAAAAAAAAAAAAAAAAAAAAAAAAAAAAAAAAAAAAAAAAAAAAAAAAAAAAAAAAAAAAAAAAAAA
AAAAAAAAAAAAAAAAAAAAAAAAAAAAAAAAAAAAAAAAAAAAAAAAAAAAAAAAAAAAAAAAAAAAAAAAAAAAAAAA
AAAAAAAAAAAAAAAAAAAAAAAAAAAAAAAAAAAAAAAAAAAAAAAAAAAAAAAAAAAAAAAAAAAAAAAAAAAAAAAA
AAAAAAAAAAAAAAAAAAAAAAAAAAAAAAAAAAAAAAAAAAAAAAAAAAAAAAAAAAAAAAAAAAAAAAAAAAAAAAAA
AAAAAAAAAAAAAAAAAAAAAAAAAAAAAAAAAAAAAAAAAAAAAAAAAAAAAAAAAAAAAAAAAAAAAAAAAAAAAAAA
AAAAAAAAAAAAAAAAAAAAAAAAAAAAAAAAAAAAAAAAAAAAAAAAAAAAAAAAAAAAAAAAAAAAAAAAAAAAAAAA
AAAAAAAAAAAAAAAAAAAAAAAAAAA=
##.ACQUISITIONSCHEME=	NOT PHASESENSITIVE
##NTUPLES=	nD NMR SPECTRUM
##VAR_NAME=	FREQUENCY1,	FREQUENCY2,	SPECTRUM
##SYMBOL=	F1,	F2,	Y
##.NUCLEUS=	Boron11,	1H
##.OBSERVE FREQUENCY=	128.26613597384300647,	399.78219837824997285
##VAR_TYPE=	INDEPENDENT,	INDEPENDENT,	DEPENDENT
##VAR_FORM=	AFFN,	AFFN,	ASDF
##VAR_DIM=	512,	1640,	839680
##UNITS=	HZ,	HZ,	ARBITRARY UNITS
##FIRST=	38580.246913580303953,	5001.9139948942593037,	3.4417309507261961699e-05
##LAST=	-38429.54282407402934,	-1000.429812327599052,	1.8236607502331025898e-05
##MIN=	-38429.54282407402934,	-1000.429812327599052,	3.5679743604077884811e-08
##MAX=	38580.246913580303953,	5001.9139948942593037,	0.001486905035562813282
##FACTOR=	1,	1,	1.6898309427066842075e-07
##PAGE=	F1=38580.2
##FIRST=	38580.246913580303953,	5001.9139948942593037,	3.4417309507261961699e-05
##DATA TABLE=	(F2++(Y..Y)), PROFILE
5002B03K02l27P9j7n7J69j18o0N8N5J61j56j04j6j4l0O4O7J54k17J57j31J61j54N7j36J40
4903A90K7j48l2M9J68q2k3J07q8j47J03k6rN3mO0j69J21p7J56r9N2k8M1j58J02l4J74k13O0
4793A26Mr1K18j23O8L7j35K7ORr6M0J17m5M4j51J31p6J14j23j7k6K0j9l7J34M2n9nQN7q9n0
4672F0J83j37L6N0P2K5n4j14j4J22j22m6J22k4q9J74j39m3O3Q2p7j0J77p0j5J4p4o2N4JM3
4559A88M2PJ7K6j3M5k19J26q7R6o7k0K7l3J91j19r6j4J7J1K8k8r8O0R2j22K3P9j05l9J09K3
4442A47k6P1n4J4j13P8J14r5r9O6j4Q4j14M8n6nJ28o6jJ59j83L4Q0q8J04M2j79P0K7k8PKq8
4321F6J28j07R5l1J6n3M3j06O9O2O0R8j71J3j20J52r2L0m1J35j52oj7N6N0r2L4no1J27o8K7
4204A39N5l0N3joj26J1k3JM7J37k06l1K04Q4j47lK2Q1k16N9O3M7q0O5p6Op4P3Qn4PQ6m6J2
4075A41J15o7r0O2r7N2P9r9M5k6J18j27m3K26j51J8j3p9N2R9j04R4j26l3k0K9l9O1j8J04j29
3962C4Q9P6j55K35m4j64P7k5q8Q9M7N9m6j61LJ32j43J24j16L6J4J8J14p1r6J14q0J29o0J00
3852B41r8n1NJ97j32r4M7K97j12k02N9j32R4N1k6k3q1K75k20J03l3m3N3p7j1j2J41j68oR2
3742A34K7j10M6lo0N1N5R5o2J04k1j40N3q5k9j2OK03o0qq2M9j2r9K33M5j44j06O1J46L4o5
3625B44j72K9K8j21K00j85O2O8R6q6j32J42j8m6R1m2j8j18L0K7J23K1j66O1j8K7Nj7K2l3n0
3511E4M0L5k8o0J10l6n8O8J42j38J02o1j6Pnn8R6l0M6n4p3J48j38J30L8q7j09O2Q7j13MK8
3394A33O4m2r7J87j07N3M3n4J0j30K5Q7M7p1J3l1K49j45n9j06K5J08J10k13M0P6p9k3q6L0
3284E7J33q5K8O8J0p5k5O9L6j69J52k8j28M9m8M0N3p4O8k3kp0J34l3q5L1NM0J6Q7j01L2q4
3163G8R7J12k27J56r5o4O5p0J51m1M7q2J96k57M5p2J88j41k2M3M6r5J01l3N5o0j09J6J20O7
3054B15j82M2k1L8J31Jl4j00J51q9J5r8P2L4J1j7q4J05o8N9J10j39l0QJ52n6j34m2J46n3m
2940A39N8j42O2PjP5j19k3QK5M7q1K3J21j77J88Jo5j31O8M3m9Q9J48q6m4j36K17j53N2p5K2
2823A11jo5j9J13p0K13k39R3P8p8m2k7J58R1p0J9k47O4J59j30K0l2K5q1O6J43m3j32l7J6O7
2709A23K1p4j2L2K9P8j42J7J12p1JQ2k8l2p2M5L9L0r9J19j27Kj8k5J79r2j5J36o6j23J09r4
2592F4O1ro1mpL5M5J01j01p2j4J06M3j17k3L7jO3j03O7P2Q0j65L3J3p1J0j6J09o4P2n9m0R
2468I3J9J7K8j35J69o5JP4n4l3Kj9m3k0O6J70j51L6n4N9p1N1j7l5P5n3J0L7j31P7j0J25j45
2347G3N6P5l8Qj1j31%nK21j86O7J8j1p4L6R2n3l1o1P4Oj09J72o7J02j05J9J2JJ05j16o8J37
2226B08r2o8K0K8J1l1M1q4R0N3q9QQl9M5J25r9j6k1P2J0l4J29k09K9Q2j05P5J8l5N6j02m9
2105C5M0l1J07k6K7r3Q1M9p9nO2oo0n9rJ36q4K3J08j06PJ53q6j49J60l6j03Q4l2J3NL2j29
1984B9M5M5r4J68q7J98j93n5Q6j21M1J2J4N1n3J15j36m9J44k6k4K46j54r0rO9k8Qj24L35j96
1871A67J67j83o7J82j32l1n5J29L9j09K7r%L5K5n0nr6J40j63J86j54J05m7R0o6o9J00J0qj26
1757C2Q4q4K07p7k9j4nO0M2n0q2j3M0m0m9J36r6J90j21L0R6j57m6J05p2JJ94k26P3J00rj47
1640G3MR6j43L0P7L3K7j08K6l1J7J66j03J10j01K7l0p6J6kj8J12j59j0J21mRn9P0n4L8K7J3
1519A94M6O0k26J17j3l8o1J7o1K3J38l4m4Q1n6L6o0k2M0j12P6qJ8K07j87%R8p4o1MMl7P6l6
1395A05k6R8p2M9r4J52M0l2rj23L4J52j39nJ56j96j5J01p5J32j53NJ39j0j74R6K2j2r3M0K9
1281A22J09r1J07j35J2%K6J29j34N6J05r2j05R5q3M0p2o8J67J52k36N4O6K3n7Lj59J05m0Q6
1171A85p8L9o6jk2J14j22J29j70L1J29j03K3P2J04r2p6j7J24m1Ll9j1l0rm2M9J70j58L0J8
1058A43k0L6l1k2l5l0J04N6j95N8J69o8K3Q4k35K24m1o2n9M5o9Q5j45K15j51j9J39j29J7R6
948A83L5Jr1Qq1R7Mq5m3M8J26n8j6O9mK8j18O8J5j23P9M1J80j15j57j5Qj4J37j30%J63j78
827F2O8P3j69M2j3rj7N3Q0j7N8o6k0j4oL4J49j65nJ7O2J31j33o0M8n9o2R5P9j12j6J10o9J02
702B51n2k8l5o6L5l6K1J59pM3j85J56j81K4L0l9R6k4j9Q6j37J9j3rM7Mj12J31p3J18o7J09
585B46j92K45k0j79J05j1o5M2l6Pp7j2M1J57o0j31KO8j9K30j54o1q3P3N0q7K5k4M3l5N4q0
468F2K48k14J31l2j33J46j01R0j16O5p2M0oR5j27Q1OJ0q4J93j92M2L5l4M6mj50LJ03m9Jn5
351B8K08J18k02M7j22K47j38j33J92p6r1J31j48J99k5j57K8L5kJ17j00J24j98J56n0J22j64
252A46pK1PK7o7J78l4j17k3O1L9j52Pl0%k6J96j47J03nl7l3Q1j43J9M3N0J3qq6qO8L7j19J7
124G1Pl2JO8M8M7j80J4L9k8P2n2N7j08RJ27o0J75r7j38Q7J18j95J13m3j00K05J89k75K7K4
10A90oj07R6l1Q2j63J8J34O4j53J4N1L3j40P4l6Q5O7Lq9j05J24j42QP6J17k12P4J4j31J42
-103A51m1p5J21p4K0KM0lM5j04R4j02J05p3O8J1r1j3J3J66k54J69K7j80K03p8p8J3L8J11j54
-217G7K0L7l4l4l1J25n7J17k5nN9j87M8PR3q2j3o9O6M0k8J0p0o1J09k6J10m9M7m1M9j70M5
-338G7QJ57k37K18r4r0R1MR0j39k8J69m1r0K6J8J04N6k00l5Q4Q4j10l4K17j99J25J2j40mk1
-451G8J38o5m0q4Q6P6j52Q0K0R4j47J59j96J29L3n8j0J45j77p2J61r8J39q6j07N3Q7j4P6k13
-561C5J07p5O3K36k16m6m5J4J30r9J7q6Q7kk9n7K0K5O6j06J48j32J29k9J06p5Pn4l8L5R7j62
-678G1N9R3j4m8j6K6pK3q4L1J0j9J2n8K9P5M6r7j00O1L4N5m7m8j4J89Kl8j99j5J00pM6o0l0
-806F1P0j2m4P6Qm9mN0Q3j22M0m6O6Q1r8m7J3q9K3J39j53N7j2n4R2l0O0m8n1N7R4j33J02l9
-931A41m3l8L2N5K2q7RmJ36p4k6m7rKP3l9J38j35J36
-1000B42
##PAGE=	F1=38278.8
##FIRST=	38580.246913580303953,	5001.9139948942593037,	3.4654833143576979637e-05
##DATA TABLE=	(F2++(Y..Y)), PROFILE
5002B25J10k55P1k9P1Kj07n4J11lJ41o5j30JK6n9J16k1J50k14J68j30J82j89nK0l8P7o5j6
4892I1k5J73j49L2J43Rk24K5o0N4P7j9Nr9R0JL7j7O3r8J08j90K20j30J14j28M9k5q7K59j80
4779A19N0n6m9M3k0J18j50J18J7o8p8Q2j8QR2n0K1j19K4k5O8PPmM0j28K02j39n0K10j15N6
4661B13j9Q8l8o2j8k9K3j6j30J76j15j2K27j51r1J6J31j8r1J84q6L7L8j48o8J28k2J2M8k2
4551A85N3k6K1Q7k53J53j20J09L9j13K7MJ59j23p0KLM1l5j4n4M3j8l9K0O0o3MO0j5L2M0q7
4431A12M6j16M6J29p7o7N0M1j09J0K7n6QQ5K7j41K69k22K3J28j38J19N9k02Q4N7j02K0Q7j06
4321I1J7L8Q5j22J0p6P2nq9J89j8J33k12J32j76R4m8j8kK01k39Q2n5M3O1p2K9j4l2P5j04K3
4204I3J21o5l9J56n9j29N9m6j1O5Q8j12p5J87M4m7j37O6J25k25Q0pm8J03o5M4k5n5J11J1j22
4090H6p3J18P1p7J20m6q0N8j30P1R7m0L0k0Q7j10j5J35p9j5j10o2J09K4PN5j13M0q3Q8m1K4
3973A26l2Q1j39J8J74j96K20K3k39J22k2r2J00J3L5k2j01J3J3J2M0j20LN9N9p5L0J8O1l6P2
3859B18j14O2J03j90R6Q9j27J2o1K89j48j37L1k5L4K7qpq8K12j43M0Qj6p5l1k3K4J72j92L2
3746F4nJ32j13N8m8m0J5J01L7M4L8p0j26J00j12nj2O8J35k5j56P1MOq0K21J3q5j68R4P8P1
3629C05q3j84j1K8K4J95j66L1J03j7j27j9R1mj05J35o5l3k6k4L1J25j1j00K9P1o9%O6j07M3
3515A26l0N8l9K2oM9q4m2K9J16j03J14j36J05p1Q6Pk9K6M2j49n6J53r6J92l2m5r6K3R0r7L
3398A30M3l1k4n4J21m2J9Jk1J8q6Q1J8K6l5l2M6J36j87ll9J0J37O8k07M0K7mo5Kk1J05j21
3277E6J29kjN5j29P6L6j87K52k50P4o0j4L5R1k9R6q9j2m4R5j9r4N3n7k4J46j1l3N3j37O3Q4
3156B02j49J41m6j03J04l6N5k0L6r0J72j57L8j05J58j39J03J2l2j18J21%O7q1j16M4M1J8o4
3050E6M4n9J4J10k5J52q1k7m9N8j17L7K6N4p0j2Qk1l1K35j60l3PQ6k9Lj32J69k8M4p0j06Q3
2929A36j4O1M5j02J9j31P2m2J0j6J15j14O0P6o7p0M8K3k2O5J55j2j50r4K67k25J12j31Q5o6
2819I3jJ6J07j66J59j09P3o1n3L8N7Q7N2r9M3j77P7N5m1k9q8P4l7N6J81j03j18o2J3J30k8
2706A39j23J67j72O8J38k12J67K0n4L5J2j2l2p9N5j2M3p9N3p7R5k5k4K0J6K9J33j18j17P4
2596A28r5J36rp6OJ3n2N7P9r2l4L5L7O8l1j02l3QN3p5J89o4J88k74N1k4L6m0n8J60j19K8J37
2475B31q1J4n6l3J19j30O6n9J33k9j1jp4M8o7m3J10Q2j48J37j05N9k0k8j9N1L1j47J25Rp8
2361H6K2k5J78j01j0J07l2o7Jp9l2J0J30r3PN3nq4rJ71j58N0q4J49j05J8J71j57O7j37J29
2248A71J8r9J34q1r3K04j43o3RK4N9r8J18l0l0K3o7l9P0l8N1J34j51O7l5P9NKPj79Q6N8o7
2127A06P8P7j07j7J8Nn9n8R2n8P3j8lj2k5R8nj5j42R5l5K13k67J75l6q4k6K05j48o2J33o5
2010A26j1J5q8O8P3j3j02j0O2r0K38j20O9j83N1m4K3k8J31j19J0J8Q8m4q6Q6L6j3J60q4p2
1896A47kK4jn6n2K48j05J07j58o4J18k0p6q9J41J02j97R5l7j0m1J66r3q2O0M0r6K14j54R8
1787B27q5p0m6NR4N6o6p6J50o8O6n1m4K7p4J09Q1k6p2o3K7k7j3K4K5J47j17L5L4j05o8J57
1669A93j07K4J05j54Q3R7p2l8j11J58j10J6L2j6P2j6p3O2o2J38j05L4P1p1K0o0M7m1l2R9j08
1556G5KO4r4R0QPo4R7m9L1P0L2k20J21l2J10j98Q4o2k5K35j44r7K16r2j4j5K7j03R7m2o8P
1435E4J22m7N7J9Kj64N4L0j09P6o2M5Q9q1J20j44J21Q0j42J64k01O9J21j25L2N2j89J14n6
1329A01M0Q6j67j4K28j25j33N8R7j8j42M8l4K14n9R4j85L9K0J3Q2j60J06K7K8r2Q0q4n5l1
1219F2l1J58K06l62P1J20j8q5K4k1j0r0J88p3p0l7Q5p1J64r8j1M0r4P3l5jJ03J18j76j1K0
1105A38L2Oq1O5m6l6l7KM7J60j57J7J47j66L7q0J34j25%R6j0r2QJ30%o8J29j32R5p3l5O6j31
984D0P4N8j16K01j47m6J31j01L6K4M3l9NM0j49O1J2r3J3M4O4J3j53K17m9L8j60J55M3j83O
871H2J62J80k30j40j0J17q0J53j81N5J82k39L4O3j35L6J02q9L9K6P8r9J14r4J3p2N5KJ62j39
761A47p1J01J4J13j95P5p9j0o7J51L6r0jQ8OK6k1m8o9n8L4L1j7J26K5jj69J81j27nK0oL3M8
637B21n8l6Ln8M8L1k1Kq2R6o8J03n3Q5j64L25jl42J58m1m5J29j08P2j35l1O7J08J5j43N3l9
519I1NJ61n4r5q3P6M2j17P0q5J11q1J08q0K13k46J28K4p1J33j33N5o6l0j7O2J1J23k18N5J2
406A04N2q9K80j67N0n3o7Q1j9n9m8R3r6%j8J89J39k82Q1j70L23j40j01J22n2k6J24j91K56
300C16K6k30n0R5j0K6r7J08n0M5j3J00j53M1QK7J00j29K00j03j12r0P8N4m7L7j35j1JJ35l5
186A32O7O4j72L6J26j96P3n1P4N7r9J2l8M0P0j11l2J26j36K3M0J07o9j33K2N6J9RJ0Qr2K1
69F3lP5J36j53n7oR5Mo7Rp1K17J53k63qj9O7m2m4L5N4l1M6N1P0k25Q6nn5l1Q1l9Q6lN7m6j46
-67G1J55p0n2Q2n3j19M1L3J2j2J3o9J21l8l4O9K8n4K6lJ01j53P0j40Q2J19j27M4j2P6j40J44
-184B11r0q2J30r9KqL4P6l3jL0q3OJ5M1nK7m3N1k7o8Q5n1J34j64P9j03J5R2k0m8o2J9L4q3
-312A1J94l7ro4P2j14M8m6J34j32K5M6k3M3m3J55j97m5K51j4j19l7J7Q0O5j79l6O9J09j56
-422F8L1J81k29J09M7q8p1J9J64q2l1j09Q6O7q3j8O1O9j79K57j75R7m1M3r1J26j46j3J57j46
-532H0J81o7p7N8l0N5K1j28M5nj10K68k06J7k9Q6qo0n7L0nJ07j43Q5p7O8Qp5J93j06R1n5J08
-653B63k06M0M4m1J28k5o6m4J39q0j9k7J52j35M0k7o3L1M5p4Q5J6Q6J3j75n9L8J9N2j7n9K8
-770A02N8J81j35j18j9M0q1O5m5l0J57K0j18N4%r7J40K2Q4j21Mn7N3L4N5j48kL1n5J09j65
-883A8N3P3j04J01o7Q4n5pkP3n7J16j07o6Q0n0K3n0N0J1q4J28L0q1n7N8n6J41m9Q7j68K49
-1000C15
##PAGE=	F1=37977.4
##FIRST=	38580.246913580303953,	5001.9139948942593037,	7.3215228439948987216e-06
##DATA TABLE=	(F2++(Y..Y)), PROFILE
5002B05k4j25L1kJ93j39n6n3J33p2J46k4r9M2M0p5Q2q9J56j87J55j12J42j56r4K07j87N6L4
4896A28Ln3Q1j57J20J28M4j70m5k7O0K2k4m3ON4P3r8J4O2m4R4j44K23j32N5r4K7n1l5J87j37
4779A27Pj18J0L8lJ90j58J53m9j30M5J38k37J26J9P1Kj30k4l1K01j37m5O8K4p9J94j44n8J78
4669B48r7P7l9R4j04l7M1m0rN0j10Q3j05K8J70Mj76p5J83M5j57J08q7J34M4k13l7J62lm2L0
4555A70n3L0n1O2J46k49J39j48J40R1j50rL4J46j19p5L2j4J03j28L8k5J48k29K0L8N8%ML8
4445A87r4R3m2pN1r9o0J59n9l3M3O3r9n1L6q0R7qJ04j38K16k40RJ17o0M4P9j82Q5K6n1J1O7
4324A84m8j23J49O2j48k%j2M9m8J31o0J12k12K23j68M3l2Rn8K49k58J60j13K9J08j10M0m4
4218A12K4P2j79JJ80q8m0J64k7j11J31j27m2R1L3n6j08J82JL5j54K7J68k32P7q6N3J35k09
4112B7J66m4j1J15qj35k4R3Q1j06M2Lo7J8n3P5K9K3LL8l4o8K8P8l6o7r7m1J86j19Q4Rp3P3
3987A88j45J73o1K5JJ2j42j7K22j75J46O5j68L3j1l8P6m8l8J2j2P4j42J40j8r9L3J3O7m9r
3874A08J03m2K0Lj13J7K17j99J44n3j51J39j14J88j40j6m1J04n9K5L7n8j0R2q8lO4Nj48pM7
3760G1R7L9j53L6l3J45j23O9Ql9k6P9mJ41q7j14o4J13o6J3j1O2Q4J6k20J08l2O1n5J43J1j9
3643B50j86J08l0J16p6n6o8j2R4J58j36M0R1j15j43J13N2k7j59J88j0j57N1%L1O7n2qJ6J22
3533B62j27J2N5j60P4K6J7q7R9M0n8K9j04l5R1o4J03q5P8q4J37M9j61P5P5k28K0O9lJ57n9
3420B13K5r6K6L3p3J6R6j63j4P9Mm6P6kk5j8j8R0o8N3mp0P4%j37M3J2MJ27qj41J5O0o4l9M4
3288A04KM3r8J61o7J1J44j75O2Nj54K74j88J7j03O5j7P4J4J15j04l3J5nQj21R6j16J30J6r8
3174G7N5Q9j52Jj1j8J76L4j88M2J3K8p6N0q2J08ML3n6K6q1J48k0r6q8J22j4R4r6r3R8o1l7
3054B9O4M0p4m1P1QK45n8j71J2N0o3j6qR7j11Q0j01N3j5K23j47l7km2L2J18k11J84mJ05k50
2936F0K2N3jP1O5j44Q0j56J02p4O1r8N3l0Q6j9m8OO1j07L9M0J06O9k03J0K41k02N0j47J48
2823A94j18R8l0J18k57J09L7J6j37J3M9J27pj1p9N5r7J06o5L0j8m4J0O6o2J97j09j03m1kJ48
2709A93q0r3K45j46l6J69j86K12j15rR7o8j7l8Nmp3N0j6o0mJ43m7Mo2M9P3P1q2j35L3K1P4
2589A68qp2K7N2j10M7L5q5K4Q0l0Q3L0j34J2J2m7m9K36j81K62k12p3n3J80N8j50Q9j28l5K24
2475B52o8K3j07o0J65j30N0r4K38j11J5j9l0N5p3m4J04l8n3J81r1k3O7j42JJ48o7RJ4m2Ln9
2358G4l2K05Lr5J20Mj53Pk2l0pL0L1r0J04J4o7n7J94k13J54j26K36k32J31R0j67mn9J07M7
2244A97j68J49o4l6K28k09n7Q7L9l5j04J53K3j42Kl5L2Q0m9m0J59j10J8l1R2j6M3q3Nl9M0
2131A29l4O9J63j60p6J10N9j28l7Lm0P6M3p7J0J7J94j31n2r2J62m1J84k12J22j47k9m5J76
2025B16j34J8Q0j05R0m3lj7J18p6k8p2N8m0K79j90n6j8mj7P0lJ43k51N8K8k8Q3r9M5J11n9
1907A54R5n1o6J5O2o5l8k3J06L1N4j60N4l1L9n9%j3J37j96J08k0n4n5K32j31p1J12k1m4K03
1794C04r4N3k5j59K8m7J7J74j66n7J87L0j69Q6p7M5p1Q2R7l4j7o6m4l6O2o7J42L2p5L7k7k5
1677A20n7J52j00j3K2n2L7Q9r6O9r3Q6q9J12r4o9Q6P4j01P3j09P5k9p6K11j13L3l3P6p6J1
1563A26OL4p5J01j60O0Q3p3j8J20o8l0J03l3j23N5n3K50k78J47p1n4K96k42p2K66j43l6PP5
1453B00j29J90r7k1r7k5J17K2j9J22k32J13J7j42K4K1M9M7q5J83j45P3N3k03K40j72N3O0p4
1347A43P4p5j11J66j65J31L1p5j6J87j74n8k0Q4ml0P1j13K06p8J11j93M5N7r0L7l5N6p5J05
1237A92k7Q3m4j69P8q4J04K56k81n1J19q0k9M2R4j41J5J47n4j47M6N1p9J97j07k2J22j60k2
1131D9Q9o9R7J17j98O0K7m5K2j32J57o1l0o3P2k5J29r4l8K45j51q3m6K40j75mP0q2KN1N4l
1014A82j38J17Kn3m5K1J03j14M3J6n4J56j07L3Rp6K8j8O7m3M0N1j71M4Pm9L9K6o4J00n5J29
897B26r9N0k6O9P3j77q0K08J46k59j13OK07j50J68r9l6J68k49P3j7n9KJ62j12P5j0N6j30J26
787A99j17P1j17M5L3J09p9J5JK4O0k31J79j43L7n8J22L2n1J1J7P1k2j4n1n7o1M9J12r0M4N9
670A99l4o1J10n8LJj5j2Q1n9j12J42j19Q0L2n5Lo6M7l6P7m4O5j39L49L3l50P1p1j2K34j05
552A79Pr7L6QkQ9r0N4j27j0J03M2jj19OO0q6O1p5O0K3K5lJ09k15j3K47j17J16j45J6K0m0J0
428A31j0J6J51j91n6M0Ln3L48j35O9j55o5P3l8P8j15O4q5j6J5J62R3k64O8q9K21r1l4J0l6
314A09J7J51k27K67R7k96m2P4l0m7n9L0Q1J0jQp7Q7l1N8J36j11J63j59r8p5M6J6Q4N3k00L1
197F5l3N3R2K0R9k53R1J45k32Q1l7O7O3j37O6l6PM7j6j28K12j33K4m3J63j43n2NM3J31j54
84G7R8m8l3j7K9M4J42k40M7l8M3J17j73J9LJ22R6j82j2m5Q3L1l8p5N6J21L2k8M7k15J02l4
-34A31o0l0R8qN9o3M9N0j60J61%q8O2j40J5J6o9J28n6N5j42R9M4j03J03N0q8k4R2R8j60O0
-151A79r6o0J98j22P7k3O3j30J30n4j15J7j3K8L6n1K9Q1L4%q1lM2o1O2o8m0J01j37J00J02
-264B25r5J05j36Q7m0r0O9K6j02P6k3k5l5J59m2r0j0N3k5M7r4R6j0m9N8QqN3Q6k45K1K17k5
-385B42l1j76M6N0Q1j61kRJ21l5j2O5j28j3N5L9j25K0J78j40N1j10L4P4N2j24Q6lk5J53j15
-499A56K3l6M9r5J6n7N8Q4j18J83p4jN1j56J14l2m0k2J13m5M0j47qJ3J43j44k2J15Kj13K16
-612B66k23J63q5J5K3j11J58k7L7o2M3n4j22R7rJ67j39L9p0O5k1n1n2K60j49pN4j86N7O8j07
-726C7J45K4Q8m1j60PK9o3K5Lj5J46j10K76k25m8L0n1no0rJ0J66N9k00L4Q6j39J54j7J03r7
-843A82j3j11O0M5J30k08l2J78j08j1o1rJ13q8M9m1J12j13M7j9pL8Q5j08o5J20n2n7P5J9k0
-956A30Ll6J20j19p2J09j18K21o0Or3K09
-1000C00
##PAGE=	F1=37676
##FIRST=	38580.246913580303953,	5001.9139948942593037,	2.3172278815764002502e-05
##DATA TABLE=	(F2++(Y..Y)), PROFILE
5002A39j27L9M0l9K46j77j9k7Q8m4R4m7k9O4K7q2M3o7R4j47J70j10N0k5kJ17j12q3N3pn5L6
4885A01m5J04M5L9k6o1r2M8k0Kj5L2K7J09j77j3M1N7O7q5J56m5rr6J3l6J5L1no8ln3P2l2J85
4757B63j45J63n3j82J50J11k19P8o2J65m9r2m7o1L11k32k2M3qL4J14j25n5R3q4R7j2Q5j49
4650A10pO9l8nP2m5o9j3K6M6J65j84o7J24Q4j10r6j1J86K4k36M0J28lk3j3j05K5m3K7J87j83
4533F2Q8j23J06J36j36o6L6J69j00j48Q7k9J75k08R9qK82l50o3O7Q2K0KO8k05J49j32R4Q6
4427B40j20p1Q2l3k2O8N4pp4m5l5R6p8J62j06J41k27J1K6R9n1O6j00P4p7R0m4Oln4P6N1j45
4306E0J11j5j31O4J4M6n8N5m1J14r9M3n1M5j30K43j84K04k01K8J27j42M4o3Q0Q6k32N8J55
4200B20j30L8M1P3r9J70j94p1J08K0q1n1J21l2P8n9o7J96k34M9K6O9O2j93J20k6L5R4k5j54
4090A04J8J56Rj43j4N9n3m9O4O6m6M1JP3j53nN2P8l9j18J4n9K25k15R4j7kM9j45K06j18J08
3973B41jl0j08kJ60j45J37J4j01k6lMN6r3l3m3O1J90k66J57j2q0P9p5O2R9r1O5p2M3p1J4q2
3852D8K16j20J31j34o5R5q5L3n7Q2q4J18q8J9N4q9J06l3o3pP9K2m9l4J2J34p2o9kJ1O6r0N5
3731A40R6p3l6L0K0J53k18n7l2N2K3J9kOO9L5j07m9nR4l9N8K0K4j60J00j10J39n2O3r5lO3
3610A66R9r3P9L0j62q4J98j4n2j08J51N8j71m2P8J7j8l4J9M0J02j53M3mj30P0P5n0r7J60O8
3497B41j35J70j79p2P3l1N4K0k4PR0O0k21P0J12j61P1j08J08N4pM4p9M8n2n9N0J25j46q8J64
3383A99m7j16J62K8m7p2K7P0j25J34or8N1q0L9k1L5m4J30q7l3NO0j12j2J5L5M1K1O1p2PJ47
3262B95j72M9l2j04K54r8p5l2O5o3N6L3J14o0p9O5q0J7j24J18r8K02j34j3l4J51m6j10L5m8
3153E2K22O3k23q2M1P4j00koN5R3K2qr8K2R6m1j27j6Q8n8J32j05o3J23k3K6m5M9p8m4J0J28
3032A77J39l0k03N4j5K9r3M3O5o2P5j59J07J4J75j09m9j7j07L2J84k08J26PJ92k94O0j8J6
2925A31O5J07k25J37j31J42m7K7j05n0M5J90j83k2O2L8j30RL7M5J15j89R9J72j68m4q9J56
2823A94j02J12m2J08k21L3R6n4Lmn2J45p2o0KK3NR0j38N3K6MOP1j49J59p1l9m3k7J42j48k3
2702B7K13m0p1J44j43J76j72J5J32j11l8l3O9m3j06M5O1o3j7J17o5K6j2l0R6jj3j10l1J20
2592A42k3j4m6N0Q7j01J1no5P6R3r9J16L4r1qM2j34l5K34k24K92j49j68J23J00J24k20L4n9
2482A17K2L4K1pr1RN7j12Q0m5K00q6k7r8R0M0o7m8Q1j37J26J02k2j09J00k09N4J56q1J01r7
2369A54m6K7j07k3J91P9j29Q3M3j88N1k2Nn8Q0J9j21R3M9l6r3J40j61J70j48L08l23J76j5
2263A98j04l5L9j1O8j05R0q4M3K45k65n4J25J04j50o2J27L3j53k8M0L3R5n6j07J81r8no7J05
2153A42l1M9j17J54j40N9p7O2K41j81q3J34R0j51k9o7M5K7O9j24O9K7K07k00q6pJ60k0P1o9
2043B24K2j64OM5%o2O8L0j14J22o3J41j47J09j05L1j02K8M3K62k14q1L9n4O2M9J2P4j86P3
1933A48m3o1J11p0%J46p6M1l5p5J8J50j66L4l9l6J63J9j78K02j54J5rJ24j67R9q9L8M2j42
1823A0Q6J60j75L8K8j4K7R1p%L9o1n1j09RK32j56p2J24J10k47J37j05N3qj1R3o3M9m7j25r
1706B6J08j1Q1p6rK6n1M0l9J20p6p5lP0q3R0j00J04j5K4o7J53j69j8lJ38o1%p5N5N2k0N7j12
1581H1L0J5Q7r7L0r5J54j27J43j71P4O6j26L8J08p2j14J28j05K1m2L1K47k29J12o4l5K70k74
1475H4j9K18j74m1L4R3r2K00j10pn6Q2l9r1j9K34k47J23J3j54M2L5O2K4j15K01j42Q1j7j38
1365F5J40p5oJ0k9J11j58M1P6j03Q4jJ0J9R2j03p2O0j11%J02N8j44K33j86J62j54L2N2j85
1255B0L9J28o1m4L1L3O8M0r4qo9m2K87j54j29O5o8O3L3R2k05J04J43r0r3K5rj7J56j44K7J12
1138B39j11j02J60j19M2J09r7L4K0q7j4N0L2k3K7j31R3o5J31p6lJ49l0j87M2K59j99k3L7n5
1028A02k7J35m0nr5j0J33j04J3L0J8Mp6l3pJ34n8J12p7p5nJ6O9%mJ9j26O9J5J3nj8l0MN3O0
897B04j42M4R5NO8j57o1J35Q5j29q7M4J05j34J53l6r6J22j06K0o3nk1J27o9R4o2K1q8R4r2
783F8O9n6j5L4K8j4J03r4O2j7j20J02j1o3j4L9O1j3L0q8R4k5n1mk1qNJ39j15o3O2OK0J7%L9
651A86k0o0k6O0nr8J87r9L6k6j0k8k9nK9K4l3L9j19K98Q2k42p6k7J7K55p7j03l0R7k3j04J19
530A89k4M9j18p0K9P5J14j14k2N3q4P4j00J5J20m2L5N4j12L8J84k06J12j16pJ01o3J1n3J0
421A32J42j09q5k6k2J1K99o0L4k02m0L2l7J88j45K4n4L3l6J35J2j48J2k6J15l4L9o6m5J2J73
307B58k25K29J80l45kL4l9M4j03P2J1L8n6oo4J16m5L8J20k2R8j23j49O2j8K2O7N8k20J8rO5
190A04R5l8J04j52J5J19j62j6L6N1M3j04N3m2K3j6J14k14K25j25N3r6J93j46l4M2j1K00k89
84B5K14j17J2n8J06m2J83k23M5n0O5Q2j50m6Q6l8M0j4j6M7o4P3N7j02mJ51%p9Qj24Q8o7J14
-37B02j16K1N4jo8n5J68j27J36M0p6J0n7L2o4m8Q2k4N6j23J4J05j39R3P5p4q8J41Q3j37M4
-151A59L5j00P0n5N5l1J44k21J20J4j43M1L4rO8j38L1R6N0Lm8j6M5q0K4m9l8M7K0L4R1j16
-268A37K5k4L3M1r7l0N1j12J59o4o3j2J15m1m7l3M5M0N4j15L5Q8nk1k4m3J78rk39R3R5o4J36
-389B82k19jPJ06p7j9KK0J07m9o9L6n4J9N2o3m3J62j59J18j08j5O3J43j28P3p9R7L0o2k1J2
-506A63on9o3MQ5Ol0J51j10N7O8k28J02l2K1j5J58mj16o4o3K2J72k04L9J80L9j03J34k16J63
-620B51k9n5K1j56J17N6Mo7m0J17j32LJ0J51j34M5l1rN6j09MK21o3q1Q2j88M1M5n4P2N0O2
-737B60q0q8K8N9j17l0PL4K15j25K46k94NQ4j01L7j04lJ6J37R2k19nJ47q8N3n7J48q9j3q0
-850G5mJ28R4j71q3K58j61j24R5o2P8j8l0pJ48j53M6K2l3P2j9J0p1N0K6j39K33j29kN8j42
-964D5J73j22pN4o0J72m6j13J6R5
-1000B07
##PAGE=	F1=37374.6
##FIRST=	38580.246913580303953,	5001.9139948942593037,	2.6486221031518653035e-05
##DATA TABLE=	(F2++(Y..Y)), PROFILE
5002D3J15m1Q5j14J54j09k7j8M4M8Mp9O2L2lo7K3jj0r6K08j33k2J03M5J2j6j30j3k9l5J23
4885A58r2J39o6L1J26q7j71M4l3L6K6K2k3J27j51n9j3J20O8m3N6Q0p4r4NJ8J7r6J30j47O5
4771A19p5J42j14J62j09J41nj87J29P8j21L3j08J74j02k2k8p1L20k43L6n4K5N6M7j08l0mm1
4665D0J02OO4j42k0Q4j6JO0J5j60M6K8m3K17r7q3Q9O6l1j23mJ17Nj70L2J11m2N9o6j32J86
4548A99p6p4J11q4RJ4m0K04j12j08RK17q4r7Kn3K25j76Q5J4L49m31j0n0J27j4K0J18k51J30
4438A73o8L7J21j20l5n4Pk0Q8M3M7J6j95L9M6o1J27o0Q0j48k6K5J19p4jL4O4j67J48j12k1
4324E2NN2J7O7j68K05n6j63O6J5J9n8j8J11l5NR9q5K1q1J15p0K44k80J0J11j43L4n3J04J11
4211B53k20J00J09j86P4o2J90j11J67k13p0J31K2j18N8k3k0P9P5j59J87k14OJ78k2J5j10L3
4108A49J0O1N9k1k04O9K24p3j88J9O5l2r2J24N5p9j6O2N5k04Q6jJ15q3j32R9o0K13k19M6j6
3995I1Q3ro9J49k02K49m3o1j8MN6j06J84j12n2l9k1M9M7j17J04j21RL01l52J15N1o3Q7j62
3885C2O8J98j20l8kLj24J65j60J31j6J17j69J06j01j1k0O2K6o7J9jk6K5M0P6j15L7l7K3L7
3771A58K5l9l9J52j46L1m9N8k6mK8J27r3k1l4P5J04k96K00j50K4J8j0J1k1N6L2nj25Q3J0m3
3654I1O1l1L1j01O8j12J10j1J35j26KM8J3l4J26o6j20k2K53j14n9n6J18R5j51j00J16k1o7
3548G6M6m0P6K7j37O6p7kJ9R0j00jQ9Q2j03K14k40k8L1JnO9j00J27j3N3j73J1J13l8Q5j73
3431D5J47r2J13k3k8N6j24n5Q5J20o4j21J38m9j27J57M3k8j10M9K0q8J76k3j53N5K5K2l7L4
3321A63j23J62r2NM0m4N4j11pj5J05R1k9l2j9O8j34N7n1o4K25n5j54P5N1p2K8L0Q2K3j34Q5
3204B08q3k0m7O9o0K01k16J54j49J56M9j69J16j01J82Q2k08o8lP4mj17M7R2K7mL8j56P8Pl3
3090A42j07J6M0n6J38j02l7J13N4N0j39O7j04j7NJ91l4kj29R3j18R0j40J22KM2j0j53J14R
2980A40J50m2q7l6kq2J78j36J0J4K78j92jj12L8N6J24k95J77r0J64l2K1j12n9O1K21k59j7
2874G8J16l7j7q6M8P0M7j27J08J01j44j01JJ02l9N6K9L8j56N5K8j09J27k4j30J03o5j4M3m2
2764E9J00J9j09%O2M0L1L0q7Kj5O8q7n0J26j53JJ27O6p0R8r8J00j19qJ18j22o4PP7n5m8j0
2643C6J02po4R5l9l8M6p4O1jJ7j7p6J04j08pJ4M5Q5n1J4k2o1R6O3j40J47j0J0q2O5j59m0J93
2519A97j70K70j09j56K22j4J35k27j1L0L4j72J62p0k2N8q5k2N2L1J06J2q2j05J13K4l0o2M6
2413A55j00J58kO4j32N1j86P7J11PQ0j81N9p1m4mJ09R1q3l8O4j06Q3p8O4r9J96r2p6L8Q7k4
2296A78r6K6p7J50j38L27l56J69j02j1j8N2r2Q8l3L3q2P0K59k90L6M2J60j92n2Q3jPj16O9
2186I3lJ26p0n9J49j69J00j14P2j3Kr6J93j56J02p6m1K71j74l2Q7Q8j29l2p4Q6J8N6j04M8
2076A49K0J75k07l4j6J28L3j00J07q2r1LJ29j60K4J04j7q0N7m8K56k10K6l3J1r9j0J07J99
1970C41j40j7p8OL6M2K5n2k8O8j06M6k5j1l6J15j7m5J3n9J2J75k37Q7n9L1Q1Qj17K40k14n0
1852C5L4K47k32NJ2nO7o8L2J34k37J74j00J3J27r6Q9n0Q0N7j41j29N9J81q2n3J3J35j25J7
1743A93q1M7L8j05J02r5Q2rj47O5N2J7J8j02J1J9m3Q7n3Q7l5j32P4J10j54N4l8kP1K5l7J13
1625B32j55L7q6J37Pr8Q0N3JKp7q0L5P3O4j23K6p7J44j28J14j24J20J3j17N4P7r4m2J3mJ5
1508I2m3Q6J47j50L0l3L6J52k35k0J54j74j9P2O2o5J87r9j4L0J41j36j43K5K06k17R7J2j46
1402C5Q6J2P7N1j76J75j23J00o3o9QK8q6Rk0J23n4L7k2qLL4J5O8J6qj18J25j45qP1L4j58K95
1277C44l36K36n3k1nn8L9J01j57O2J5o7O5R7j9q7J4j10J90n6j45P3K6J7M0k4j06Q4J68j51
1168A76p4M1l9M3P4j62L4P6L2j26J29j58QJ33k3k8O5j28mJ12o8M4Q3j35J6J0J29j23O0o6J21
1054B52j39JK61j95m8qL6j21K12j42N9o0O3O2op2J0q1J01j56L8qK5j5J60o9j11M7K3LL9n0
937A11m7%Q9L4M0p4n0O2j40J03O4j34mJ24K7Nj38M3KL2L9r4Q3q2l4J18k1r9Q6M1n8l6Rm8L5
809H8J8J02j00l9lN4m0J1L3M8r5k3J0J47o5K5p4l1LJ34j19RJ6N4MN8j34K3or1R1k1L0l5J22
681B04r3m3m8J09Nm6M1Q0m5j19J4k3J27j44K18o7k2r3Q2q0M6M2j5m0%j6m3J25J41j04j73J00
563A20KJ80p4j67J0J50k4j60J02L8M5p2l7q0RJ91n8k2L0j20J17r2m7J54n2K6N3k1J11L3k54
450I1Q9m0j9J51j34M6o0KR7j9j12m0Q1J2R1M6m6j79J1k9P6J46j38No4J03o3O5n0l4j0L9J2
329A26j8R3m8m9o1J53j44J24K47l56M1K5n1J49j73J23k5L6j08R3j40R7j4m9P3Q4L9j0k45J76
219A88rN1n2O6k05lK5R7L3j01R3J1q0M1jo0NM0K6n6J2n5P0o8K00k49J73j30J07r1J77r5p1
98H9R2q4K29l08K81k00M5q2J35o4J90j64K9p7J34j8j16o9J32j43qJ48p2J33j10JJ20K0p6L7
-12B24k0q2l3oR7j33K25r7p1P6n0n6L4N4m5Q0K7j1n7%Q5k04O5l4LN2l6kM6q9N3M8kj23R9N9
-143A76r8J5J86j10r5N4k1j8K11k50N9M1j11J35k9L2M8j79R9pL6K4j5J2K6k4r8O8r1n4K17
-257B39n1N1j07p3J23m1R2o3J9p2k1J20r3r2k2Q2QQ2j62P7N4N4j22kJ31L7o3r4l2K29n7j68
-374F3J13o2r3K91j40j13j0J16k9k3Kq2J76n2j27J37rM5j04J8o6J24l7M2j16Rk7J84j12P8
-484A96j10J61q2j9k0K3l1l4N4q5L3k2O7R8j67R0Q9k02K2K4L8N1J04Rj50l5Qp8J48j01N1J13
-601B43J12r3j1j49J26N2j18lj04N8P2J4q3l0J13p6m0KP7J8q0L2O6Pj44N6J10M8j35P5j36
-715G9J9L5j2J0N1k0n1k4J3J17j48l5oJ6K31j01K21l17L7J02q4pj0n3k4R9J07j63l4J08L9
-828A95j5j29J80j06lM8j28J79K4p2j40K72j87l3O9j00J1P8r4K9J49j50J6O3pN1j56J90j20
-935A14m9J37j91L16k68M6N5p6J18r3O2k6nJ09j5k02O2j9
-1000G5
##PAGE=	F1=37073.2
##FIRST=	38580.246913580303953,	5001.9139948942593037,	1.9875013094861060381e-05
##DATA TABLE=	(F2++(Y..Y)), PROFILE
5002E8J82n6R0j35j2J0n1k8K1J27o2%N7n3k6l5L4Pn1n0K14j56N7O8O2p5O3j56l4n8O2J48j46
4881G6J50j59N0K15j17j98O1mK5J7J2q9J27k0o9kJR6l2l1J74j22o0nP3k5k6R3j31J9q1J93
4764B11j65J39n7Q9N8j71N4L1%K6j27J13q9M0j6o7K55j88N1j26J05MNq5nK6J2P3p4L4p2k1
4647F3L3K9k3M9J3o8J3qK7O0M0j05Q1j5M7j7j09M2Lp6NJ01o2J16j25o5K58j48j3o5ko0J46
4526A65o0J74j09j02KK17j07J1j01o5K05r8O7M1L09m61P8j60J65r3P6J51j80J1M2p1J19o2
4423A64l0j04M2KJ9P3J6J58l18Q0j9J8L2mL8n2r4J27Nm0o4J75O0j50K7j39L5J9L1J3R3j77
4306C6J76m6j56R7RN7j13jP5j19P8J98j25n2roM7K64l08m8J08j22QoO2J68k08R6Q0j72K5l7
4189E6J97j47J32j79j7J64k5k3M0j54P7R4Q3k06J34j69l3K69j20nl8L0KN3L2pj87M1K48j21
4079B21j28N3q%l9O2M4o9r4J51j6r7P9r3J55j53j4L5qJ25j11m7K4J18m4j0P9j21K23j07r6
3966A14R9K2o0n4K11k31k8j4n1R6N5j35J88j34K0K67l04j1J44o3N1j54O0J81r5j31R5p1M4
3859A11P7j47LO6J22j81K14k46L3R8K0o2k1n2R9r3k5K11m7j28J70j01k9K9O3rj01J54j69R3
3749A52o3Q1p7O2L8N7n8k6p3J03N0j81K70k55J05p7o6OR2l2M2K2l0N1o6q2J43j30Pj4J2k5
3632C8J6L6J47j55LO4q5M4J41j61L0m2K94k17m8k1J05P5j24j7M8q1M8nn7O6p3Oj3K7K1p3O7
3511A04j7Ml5Q7PJ54k70N7M1j6nJ4j00J92j19L3p2k4N1O9R1j31J30k02J84j22N2M4j62LL9
3398H1J01qj22R6n0m8N5L7L8j14M3m8L9J26l0j50O5J18o4LNj47J74k7n6Q7j44J95j80O6q2
3284E9P9J13p1j2k3n4l2L9k2L0J10o9q1M8L6k6k9M8KJ05j59O0j3j00M3K2l9J33j20J88p9N1
3167B37N4j65J15n4M9J11j57n6N1OM7j51L0J10j6l7Q2j33N2p0K0p5Nj7O2N6q5qO3R4N1j49
3050A22O7j58K8QK07j81J7l5J64j93N7qL3k1J32j02j19R8J5J00M7j53j2N4k1J1n4o3RL07j05
2936B51k1j92R2L4P7j49O7q9J49j7M1j25j7O8J63k43k6J65j46J15j10M7J00l7n3L7O6j18n
2830A24l6J6K9l0J46n5j05J04o6r0J48l1n7q6J09j3%n5J29o7j4o9P2M5N2j4M6j28QJ42j21
2717A33o0J03o3m4J30%k1K3n6K8k2k8N5j06m1P7j3n7M3n0Q6O0r6J08oj14M0m2m5R6nO2j20
2596E5N6n3L5Qj4J4K0P3j6j16J00Mo9R6o5J26j67N9p8kL8m3K05r2j07K57j18R2j51n5R6J3
2479B01n3L7j33N4P0j35O2k3O1NJ13r7J2j2J7L8q6Nm8J32r8J29r7k0j15N5P1R0K7k21J90j32
2361I9k9J3N1O2L2j40m7J09J1j24J16n8K13j96j8MJ14l9n5r7jR4q6K77k57O3ko6j6L1%R5j09
2241D4J0L5l3K54k60J36k9J19j48o4K8j1J35j71N5l7J63j03pJ45k50J92j04N0k1J0q1J09j14
2134E2J20j6p9J76j38J0L7M6o8m6k9O7N4J6l9l6pJ40j77Q6p8N1J07k21J93j49NkJ80j75J3
2021I3J38o9o0k2k2L06j88r8J02o2o0k3R3J16nJ3j90J00m8N5M1j62J47L5j35J03j26L2l6K2
1911I0J00j61J16k7K3R3k13N8m6J15l1kOJ69k12m9JL13k47L3k6N1jK9o1J43k33K18j62l0K32
1797B89k46J37p6Q6J54k01j06Q4P7J6ko9R1oq9J4K2M6j88J42r6L7N0p9L1QJ1j6qp8L6l0J26
1677A67r5M0L1j06P9J22j40OJ9k6kP2k5N1n9K1j21Q7Q3j51J93L4o7Jj27kK7Q8K5j64K5P4J0
1556A70j09J6%R3Qj08P6M0j14N5k1M4rl9O5J23j17o3J5J19Mj72m6J16j12N4K4Ln7J47p9k2
1439A04J34J26j70r6N1Q7j51N1kq1R2RN9R6k27J15q1J06o6k4o2O0n1k1l6N6R6qj4k4n7J26
1321A97n6J15JL6j44J30p7j1n5M6j71L24k27Q9P7j03o6O9K9P2k09P6J14k09R5O3M2j32J31
1215B46j24J00m9j29J39mL0M6j90L0P9J70j72q9P9j7L7nj01n6R5J40j45P5j57K3J77n0q0J49
1105B47j53N5J9r3O8J35j00q5J23Q6j36Q2j65J36j5o5K09j54p1p3J41j78K30j49Q9o3J84l4
1003B70O1j69nj03J21j20J04J8j34lJ43Lj32J50n0q2N0o1M9k1Q8M2O5j52l5P8m1n9J10j01
893H4J2JJ23r9n5J20j27J05J0o4J19j61l7J14n5o9J29O9r9nJ0p6K0J8J03r7o2L1L3k8lQ2J29
772B75k12j1l2J24M2p1o5N1p3J82q4k5M9J7MP5j07o9k0Q2Jn1M2k1P5q4L5%Jj1n0N7J06p7j00
644E5K3J3J31j47J54o0o9p1J22q9Q9J01j08n6K5p7JlJ47K6j95J54J0Q7j10r9m4J98j2j42L9
530I3P9L8k9K4j05JO8K0j6Rj68J68o0q0J03j9LP0N2J35j13k00K1M2l1J68j78J18r4oN3M2j58
410E0Q7O9L9j41J30j22p3O2KQ0M1j06J7j17J57m1m1mk5K1Q4o4m6J16K4m4q2M1k3J9K56l07
292E9O9L0o8K01k03Q6J7Rq0Q7j42N9Qj14M3J28mQ0k42K07J3L9j32Q1j85M7KO8j0j38Q0J41
175B36j36p5J72j9j05L5K9k4k2p0J05p0J95k23J00q8J19m7J10j4j43J33j58K39k48K91k59
76F3N6p7J15mJ16j02L8q8J86j07r9l9J19n8j0R2j37J99n3j31J12J89j37r0m6nn6M1J28j61
-34E4J91k4j01M1n3p4J55p7M9K3m1Q9j12kJ65k12O3k4q3L0O1Qo1LN9m9R1j14K5M0r5N4K36
-154C15j20j72J12j10P6J51j24k8l8j5J56r1J17%j84J48r9LL8J3P6jJ9j90J47j37J6J97p9
-261A96j3m5q8J71r7P5j4J16j99M9Q8r5j23O6k3P0J10k13P1N5L2r9rJ09Q9p6j44N0J23l4j34
-374F4J53j86J11J42k4k20K7J01n8K6m2J5M1l2l3R8J6P4k27O9p1J22K6Jj38N1q0J27p5R3r9
-488G2J67j24%Mk6Nl8J30j05p0N7R0L6j74N3J02j07OJ0L7R7J8j1q1m4N7j18O2J7O1L3J63q7
-609B92j60m6O7J08j52j7L5J3j6O1j06N1k8M1m9Ll6J76k21Q6J62l2j37K3J6J32j38N8r1j0
-718H5N3OM6lj61P5j2j1J66j84L4n3j1J65o0K13k65L4N9j7j06J39j23o1P2R0p6nj5J90Mj60
-836A08P7r6KJ58k06J45l6L8j82K43j66N5L2j41k0J55j14R7O8j36L6N2jK8j21K06j72m2J32
-942A99j62K77k58pL2M1N9n5J03q7J1P2Qr4j01J0
-1000D8
##PAGE=	F1=36771.8
##FIRST=	38580.246913580303953,	5001.9139948942593037,	3.0511171644320711493e-05
##DATA TABLE=	(F2++(Y..Y)), PROFILE
5002A37J00k3N6j06j31Q4p3m0O8J15p4J35k7j42mk9N9n9L9n2J46j19J49m6R1j47R6j46M5n6
4892D6P7J42j19O8j96O3K30j23j27L1J3K9lk4pl8J50j10j4o1J17m9k8J43j33KlR2r0R7kk8
4775A45q4j0J25r9Q0j2L4Q0j29j2l1Q7M3j49M6N5K6m5o5J69j05K0j45J61m1qol8J02lR3j70
4658A14j0JK5l0P6j00J03j07O0K3p0P2n5J28j09Q4j16J01R5k02k7J3J5K0N9K8N7j65j7K66
4548C32j95Q8j80J8L4J13k2J03j04m3k3J80j64J10j69j1R9k9P0O2K03m22J47j52J11j19J02
4449A39J34p0j11R7j26P3N2o2n5L5J3p2J37q4K84l19L0m9M6k0L6M4Nj49J61o0j7n6K67N4j68
4335A89p4Mk3N1p1K8J05j31L1M8j31J04L0P9j65M5l7L5p4L05j55j41O2m3R6K47k90j03J74
4229A95j17m2N9m4K48k13M5O3o3l9J2J21j80O8j06M5J95j09J08oj55Q7J76n2j89N5j15j8K57
4123B86j51k4mR8m9J3L6qn7j00K12j13L4J4r2M1jL1L0o2K6N3j00k2N4j15J66j54L7p0R8mM1
4002A44q6M3O8m2J9L4K1J15j77j08J86M2j42OJ68k65K1l8J06j3M7j37J64j19J15J18j34j34
3900B2J92p8j4n4N0N8Kq2K7p2J31l9o9m3J05O7j33K00j58p4J51j1j13L6P1j3j11N4J63j62
3790A03j6J85j54k2j9P8O3j81J48p0Jk2O5n2N9P2p8L9q4n9R1K1q1L04l21J68j26k8k6J51j16
3676I3Q5l3N0J8n6j40J72j69kN9m9P6o2L0J19j49lR9m8K3Q2j67J44r2L03k83j5j1J15j3o2
3563A14P5k1j43K12j34NJ0m2N2o8J26jj62M3Q8k4r4O7N6O2j79P0J02q6L1q2k9J84j18m4L0
3449A00p9J7R2R2n4J02j98J20j67J08L1j18L3n1Q7j5r0J28j25R1l5m5J24q7Qk8R8J9j6K6l1
3336A37J39j43N9m3r0J33Qr7J15p4J34k02J25q5oJ07o1k6ko3P7o7L8R4j9r6P1p5J6N4r2J10
3218A76j07J36j32PP4j28M5K7k2j9N9J50K0nj9j14M5O9j26J40r0q9J48l7L7j48NR9l3l2J06
3105B42q9j6p8O6o1j5PJ01J0q7K8K0M7L8p7N6j63M0L0J34j60o7O8K05k25m0J55p4j8J85j45
2991A17l5J5O3j5J34k09R1NR4j70NNk8K10o1Kk01J56ll3K2K1j40R2K4M9r6j0R6M8j61m5J87
2871B29k06J89r4M9O5n8Qo5Q2o2O9p8o4P6j07K10j01p6J43j37J8L7j9R1q3J01j18j0l4J13
2761A68j35R5q3Q6l7O1m8J73j47j2J28j05n6P3rn6J98j76R1q9j8j8M7j5k6J1K7N4j25j7N6
2647I6m8K4J35j17J20jp8n7J5K4lkQ6j49L8O0J5%m6j00O7J57Jj84Q5n8P9j4o1J76j86%J8M4
2523A36p4M5J37r5n5K23j61J6j0o3P8k7J21r4j09L9O8m0Ql3mm0J44o9Q9j10L7J07j06l5m2
2409H1J22j46J17m2j6q5J7P5Q1J9j16J59o4j18N9j9N8J37r4j12J15j17o2P1K2J60k58N6l7
2303F3J31o7K0p1o1JL3J50r6n5J44j66M1j8P1J25k39Q3M8o3J70j62J81l0k7o2m3l7Q4R1j72
2189F7J7n6J90j43K7J55j72Q1m8N2p0Q6j03Kn1R7M3o3Q4p9mK6k4J2o9K6L2R1l1L6j17m1J20
2068A73j47J89r2o9J81o8k9r5M2k3J84j20k6J71j21n7k3m5K72j03j57J67j30%k2J7M1J28L7
1962B75k22J24j38J02L9o1J20oj44J11j18j2kl4J68j34J15n0L7Lj01l5M5N3j4p4J06Q1j21
1856A13p2K7K24k04R3j08J36r3J12j21J41j78J72j45o6K48j36m1k5L2J91j79p1N0l8J07O1
1757B30j03J2O4j32J33OJj57J18n0n3R1k5m3MJ5k1N1j11L6l4J57j06n4J04o9M6J14q5mL5K7
1640A97j57J22k2J0M1k9j35L3J48j29K04Qj12j5q0M9K7N4oj49pK03q2j44K3M2J2M7j07J07
1530A53Lp1N8M6l7N7p5RJ84j36j04K8J78q4j53l1J42q0N0ql5j6L5o4oK24M3j56o7R4k3l6l1
1409I1k8K1O3M4qJ21k21N7n0J24o6Mm2qR3q5l9m3J51l6P5j22p1J90j25J42M8J3j23N3M2k8
1292B37j81J29j35K03n4n7J80j77k7O4OQ5k14oK19k67J07j4R4j53K36j35J18j27r1J67q7J24
1190B44J5j70k1J06J51j43o6N6M3k7n0m0j4J22N7j25lj4o0K00p8q9J62j29N1q2k6J6J73m4
1080B15j61K16j1q4P6n6n2J32j01Q5q3p4m9J40j37J60j7k9k5K32r9P6k31j2m5P7p3J25P7j80
970I2J0L1N6j19K09j12r4oqJ86j49O7L7R0j91RK1J20j85R9q4P3q5J56j86J08J08k34K23j45
860I7L5J23m3j94J39k0p6J51j2n2j9on9J01j16R6o4L8m8L3p1O4N3J80k42n0L7l1J32j04l0
746D2J35q0P4j8p0P9nrO5n1q6k3J62q2o6M2L7M9j51J14M2j31L3k7O1J06j02m9pP1R0p2L4q5
622A22j00K5J13p2R5J18j89QPj01MJ31r2J20j65J51L2nj70P3m2J41k1o0o2J00K2OR1j11Lp2
505A00P0nj2r6R5l3n1qK4OO2J06R6k00o1K7j0l5J44m5J17j90k1M8N8j34J64J2P9j82K1j03
388D3N1O1M1lk4p3L5r6J00Lj08J20j25Q1Q5r6q4J05J04l8o3m9M4qJ78k17O5M8o7K03j92k0
270A04P3j8LJ9q3JJ7o5M7L5k2Q1j68K32Poj41Q3j54Q7pmk4lk1J48j19OP4L6j47NM4lrq7O9
135I0k6J27j38M4L5M6k1J4O7k17J47j24J80k02K69k03j8m6R4O5j2n0O0n3J81j44n9k5O5K7
25A73m0N9j18J76K3k09N2L01j64m1k00J19o8J8J43j23M0O2r5Qk1MP2q6R7j0j37J90j34m4K29
-89B76j00l4N1q6j1L6kj07N6Q2j22J28o0M2K5j53J47J26j26q2K3k6Q7lJ5j0q9%J00j28J75
-202B30l8j53J59j26OkM1J25k7K2j76J09j02R4O2l5q4O5n6J24j06j1L5J96k54P1Q8o8j53J12
-312A48o1O8P8j79K8N9j8k4j6N0J45p1j10O0l4M3j52K10j28J30j9R6k96O9Q2j40J22j10J52
-418A82j13j9Q2M1K0P0k29L7m3J41J1K1j67P9rn0O9K5q9J30m0k5ql9J0m8J39p1j4NP7j7o1
-539I7r2J44j8j2k1L3R9m0o8J4j5L9j11NJ01L2NJ47q6k09J4J9J02j31k2J62j0j15Q4j12R3
-653A28o4J19q0L1j6J31j89kJ88Jj01o9k9J60o4K1o5m9N9J8J08l3r4k3K4rJ47k05J28q4nm
-770G8O7J22j57Pj8O3p3J46j88j4K6K2LO7n1J91M8j62p6pj8K07k33N8n2J02p9P1j05J00J4
-883A59j33K3J11r9J68l9j17P0K8j8J6nJ14j86Q8k3n0J28j13q5J07l3N0l2J11j20kP1OM2j96
-997D1P1
-1000A12
##PAGE=	F1=36470.4
##FIRST=	38580.246913580303953,	5001.9139948942593037,	2.6072502805618569255e-05
##DATA TABLE=	(F2++(Y..Y)), PROFILE
5002A70mK9Lm1k5n6n9L0Q3Ql3K22j14j36K2o9O8j4K4l3KM8R9j52J76k10P3k1O7q7O2J72q4
4881B20m6j15J3J63q8n0k0J4P5K2q3J03j37J76j58n1L4M9n7L7Mo7K7L4O3o8Q4r2J10j34N6
4768A18K2j9M1J0K5J8n9k6l6L6N8j69MK09Jr1n6R3l9m3o0J24l8KQ3r1J07nR9j75q0M4O4m9
4643A22J13j98K01j87P1N2p8K0PP0r1P2q9L8J65k17qJNP5j9J59l9j17o8K10j94K04k25J4J03
4529A72N1kL9n3L2o7J24k22J58j89Q0m1L4N4Q1J14k96J10j07N3K9pO2L8j94P9r6O2J10j06
4420A02pK0J8p8J28j46L04k30m9N6r0J7K5J29j9j39Q2K1r7j1L14L7j96q2Q0q1N5j11L4P8m2
4306A22p8J21q5Q4J4P7j74Q9p2R3j38K97j45j63P2j1P8J90k47m2J79j33j00J31j23K61k14
4207H3JL8O6n0l2Q3p5q5K7j5K03j68K12n1q4L2K72k45j05l0k6N7J13p7n3k5J59r5l8Q1m4O8
4090A97j50N2m8J57j0j28O8j1P8J7r3J30l2j57k6K1k1J23k2q1K9L3k1O6n8kNk8L7K1J00N7
3973C03k44L8R8L9j62O0N2j38P5m8J27n8nr9M1m8J80o1J01j74J35q9n8%P6p8J60q9k1J1O0
3859A84j02Pp2J95p6l5J10n0j04J14j8n1J9J34r8o8P6O6j17K5J15j60K1p0Q5J51k43J22M3
3753B03j24K6J5J0M9P1k14J67j83KN5J8JK73l17J71r0L3jO2j58J29q1O7pJ7j57R9j20M3M5
3640A04q7J40q8k2P2l1qP8K6l2j8k5R1j27K81k85L6k5J28j34J08L2l2p9J91k44O6k4P1k4l8
3526A01J27jk19O0J19k5n0P5o1rNqJ69j71P3j41NJ83l0r3L4j15N0j1R0L6N5j56J7j0k0M5j5
3405A09k8rJ0n7O0J20j16J09k1p0J3o9j4Q4N7j25J5J92j09J35j85Q6q3k7P6Rq4J17J8K8j81
3292F0J40o8q2J12m5k9PN3P4j23N8J24j16q6J42j54k8J47j07J32j24N1p8pJ00q8l3P2J4NJ
3178A24R5R8k7q9m9n8K16k37J13l3p8J69l6k1j09j7J08p0N0P6p0r0K8J3j1n7P3Q0Oj15O7P
3061A56p6K7J4O9j13K3N6mrp3O4J44k32O0J09q3p9J92r2Lp4J13j39J85j63J45p8J84k83K5
2951G1P5n8Q6n7N5j30J91l6j65J65Kj64L3R9rL0j01J32n1o2o9J43n6P4n6L7j4j3K0j02J05
2838A75qQ1q4r4R2o6P3o5K1O1j03M6q6J2K27q3Q3k42K8k7R1r1J05q5J45j56M9p5K46j23oM3
2720A84l7n0M5Qm8K20k75K01j71qj5L0K0o8J58K2L3j79M9l2lo5K13j30R8k2J1j16L1J19j38
2607H5NP1j12M8J07k7Ql8n2p6K15K1k12P3o0J37r8M6J00j26k4nJ00q1L7R0j23JJ15r8o6J11
2490A72j8ro2K30j52o2mQ6Rm3j7n7M6K4m0J05j44R3J32r9o6n8J20p5j6k1M9q2j8J04j1R7j1
2369B02N1L2j76R5q8P0J96p1r3N3k50O7l0R8P0j90P5j07J45q1R1m3j11J13k8L1L0o5J10j73
2259B3J02J4L3J12k21R8pk6M4n8J83qj71K9mr0J44Mj19k0l6J55j35J2J71r9k3lN9j11J51j00
2142A03r9M6L0L3j4M8j1p0N7q4O6p5Q3oQ5p1J09j60K5K4j00K00p3j06J73Pj58M1L4q4J43p4
2025A22l5K00j61n6M2o5J44no6P7j53L4k3RoJ33Q2j95P8q3Q2j9L3P2k3j45R9n4p6K5N7P9p3
1904A30J04j28L6m5N0j29J22p3J10j56J23J4Rj58J05N8p5R0j72K06j59J53j09R8j32J02r7
1805G7N1Q2K6k14R4n6J61q3o2k4K5J6J17j08n4P0n4J77J2q0p1P1%m6L1mj02QQ2n2L5l7%o1
1680B7J82o6m8K9m5J5P3Nj5L6N2k36J24Qj6R0p6j14R1O1o8J50j4j23k9pO7N1j0k4n8m3K41
1559C10j18j57J26n7k1L0k4O4l9J2rJ12j42J84j17p9K64j54o7j7J87o7j93N5J42j11K8rn7
1453G6M3r1JK8K19l3j24n5J03o8J08j36j2M9K4J01r3J07j56R5j13J77r1rJ6q6K11j20p4K7
1343A24Nl3J44j84J5J12j39J37J31o0m4j04J90o2j34J08j07J8J18j51K22j82O1n4nJ10j62
1244G4LJ24j78QM8J07j19J71j10J57j89m7J19j60K67o6K4k15J31J56j14j0j1J12j00n0n6P6
1142A52J51r1n8p6J34j33J56l9p6P8n2rn6k2K6J05Qj46K20j32J1R3Pj98K48r6p6nl5P1K7j00
1025H7J39O0j76Q2J74j14M5k42mnO8o6J15J52j95M8l6K4q4K15j27l4n2M7K10k52K9K2J08j28
915A10Rk0K31k37K6n3J22m0M9j34J39R0k51K09k05J38P0K2k20J14N2j05J37j10M1m6m2J6J11
809B23j79N8l7J12q3L6j11J09J9J73j99j02J29j01N7Q1j20J64j12%K5q4R6k5l5K4L5o9L1J29
699B44j45n1R1K6O3j95J29M5j70O3k5O5P7r6m1mP9M4N1p2p2l7l0J28q3R5P9k15J08l0r9N0
582G2J54j96J41r5Q0O5r1l8O8m0J04n4J9j40R5nM1J31r2m2o2PK4l3J2k0k9J3j8k2N1%J30l
457B27j77N2R0j27j7P8J52Q2k88l7Q1L7j3J06m7J08q8j65M5N0N4N7j30on9M6n0L0J0J0R4j45
340F0N6M6p1p2K7J64l6k9l3%K9N1j27K7J08n6J71j40p6K1l6Q9Rm4q2L5j6N9n0K7k6p1K58l6
215B36o5r8N6n6N7Jp5k2J23p8P4l4P8r1R5r3m0L8K6K5q9l3N6O6n3J1P7J5j2p9J20k03P2K2
91A27R3j65J59p7r3qJ05N6j32j9Q8J5J08j22K2n3J3O9q6N0j1P9N8k26P9K26j38J31k49N5j14
-23D0M2J21o9m9O2r5L8%R9j35M7O4rr2J35j26l8J91Lj10R4n7Mk7l0j4j2J01j13O1M7O5Nk00
-147D3J92j1j20Kn7J05O6p4K7N5n7o0N5r4R8l7o6J07o4K3j8K2J09m2mr1j9K0R5n3L4j52J68
-268B02q0R6p5j17P1K28k22L9J09k3j73R3o7M7K6q2l2R4r2P5l7J4J53o0n1K0j11Q2m9J17m8
-382A47P9j04J66k27J0N4j8J5n5J53j67k4J50m0J7J9j45JL4J04l2P4j42K9O3o1J36o6j22P5
-491A23P5m8n3N1p5n0R7j5O6p3O0m4K7q7J40oq3J6KP3l4j15L3P9l7q2R2M0l1L9P8r1n1o6L9
-620H9N7j9r6J74j6r6j6p0O6P3P8j17O0K7J9j04m8R1P2m2j43j9J26L7m8k2q1K5L0J27nj0j81
-740A8J33j7P6j70K03n7n6n0J45o9k5l1LL6P8Qj82K7rl2L2J52n0J04O5j08j98Q8l8J84k08
-854E2l2J25m4M7j01JQ6nk8j9L4m1K02j21q6O0L6m4N6K4K7j47J89j76Q2n3J0LJ26j77N3l8
-971A01R2j15k0Q8j8J69j80k
-1000A15
##PAGE=	F1=36169
##FIRST=	38580.246913580303953,	5001.9139948942593037,	2.2436281142290681601e-05
##DATA TABLE=	(F2++(Y..Y)), PROFILE
5002A56r0O6k0J8N9j63L4MJ03q0L1K35j71o7j5m5M8P2p9M2j08J80k4j52K20j63L9K8K3j01
4892H0J2K38q1j23l7N2j5j4K0p6qJ25P4j15J38j37R8j88J9M2qj7J8k0J4oM5L4K4m9j00J75
4775B14j11O4J6n1K9K4N7p2Ql2Qn0L7r4OJ92j4j19k6N4l4q9N1L6L5mJ30j22M1K5O0o9j76O4
4650H8Q3n4J47k54K55j01p9O0Rj17J13J7r0L0M1o0J49j53P1J3j14J16p8K43j08k7j68J25j48
4544IL04k26M0P6mOk8O0P4q5M9j89O1n9Q1j67J37n5J10J26k12K3n7J0J51n0m1R3k09OJ8J41
4427A93J5j10M4n2K9j4L1l1J18p6r8J64j34m1rK43q4j14j4J63j53K0K60Jj97rN2q6Oo1M6j6
4310H6P0Pnj3P5p1O0j33J37m4O0j03J51p6j06K9k4R6J04k01N9J33j21j38J68j30J70j82P7
4204A35n4J31n3p5P3N5j10kq9J85q5J67q7J4n8L43l67l5p5R4R1o0J6o3l8J44j13m6J19j13
4094D4J52q1m5n4J73j1q8O5o3J54Pj35J62o0j73K5pJ0N8Q8j77J47p3N7j8Pr3J6j8K4RJ13P3
3973B88k63J16M3j7j07P1p1j3J06lQ6n6p6n6N0PQ9j53K70j71M3q3J3r7J23q5K21j65K5L7n3
3859A19j1l3J4J86k42P3J6M2j01N7nL6m2J41j24MM2l1N0l6J2r4M5q7Q3K16k67R2J10j20k5
3746A20n3O5R3rj32J14j02n3k1L5O6J73k06P4J6L7L7n8j45J49p7mj8J08j70K5m6M9M1p7J17
3632A48p6pNQ0k1P6K2m6p7L1N1j29K42k28O5l7J18j43K09r6K2k7J04k09J5l1J32p8QQ6J3k20
3515BQ7R0Kk1J26k21RJ03p9K08k41J13j19l3J91M2j07lo3J5q4N6J14nq0o6J26j08L2Q8j24
3402E0Q3m9M2L8Q6q5J25j4r7n3r9O2P1N4j40k2K14j32J27j70O4p5J7j1j1j7Q7P0l7j17P7k5
3284A13o7J05q9L9n4J29Q5j12L9J08j20q1J34j58JJ39q4Q3p7m7l5K3O9o4o6R0M7J30j60L6
3174A56J17l7r5Mj12K81k01J1k2R1oKq0o5K4J34j01Q6L2q3j17J14p7Q4j19J15P3Mj35R4Rj46
3057C5M3k1J23r0L2O0r2O4n7R5L1j72J53K7k0j70J59NNj45J31j46J15l1J06r9J81k86J6J00
2947A52q9qj9J10r4K19o9j43J24k9j28P6R9q9J62j81J30p3j6p2K7R5ljj8n1M3m0KN3KQ0q0
2827A71q8J20m6j04L8J50j07jNj01nK86r9P1k29Rj8M7j8O9r1K05j92Pl8J74r7L4m8M1m7K2
2709A20J3k0J50j32J32j51n3L9l9K2k0K12LMk10J15j21O3j01K35j47O6o5Q4r2LJ80j69q0O0
2600A01j5J6J40r0K5Pm2k6O4L6j56J18n9N4j14J34Pm2l4m9J21o1RR2j76L8k8O4q6R9M9q6o9
2479D1K32j41l0k8J20J2r7%QO2m1p8O9n2R5J07o7n3p7P0J8o1q8P1m6l5J14m2J50L4o6R9j71
2358A29J04j14N4K10q7n4K0j85K0j8N3k8k7M7n7L8l8P7l0q8K14j25j2P6n7po9J09M8kM7j41
2241A07Q9n1K0n2LJ63jk22R8J4j00J12m6m4l2K3K9j9n0J55m8J2q0N3k5O5n2o5J6P8j36K3P0
2120A07L4j33J08l8j6j2J08k2J8j00J66j40Q9n8o8J39n6l4R0%p5J4P5j39P6p3qK14j53n2O2
2006A23n1P1J5J3Nr4j2j1Q4Ol7J53j92N7L2K5r2O5L1Mr4M5j3m2k2J13K3o8J31k19J7m8K07
1885B25j75J20j30J74j30J7j1J15j43P9q2M6M8j01J32j53J25n2L2j10N7J7J02p9J61j82N1
1787A53j08J26k1n3r1J67j43J45j08m1J2N1J63J8j55nO0L5j4l2j8j4r7J58j26J3N4kj18K13
1677B22j2m5m9nj7J6Q2n8N5M1j94N2P5o0Q2q1q0K00j14J4R0m7j22PK3O5Q9q0l9K7l8K09j27
1556A81o9J01q9J9q2J01j0r1Q1p6J30j53K60j45j30K67j40j3n9J43kj67Q4R9j21J1rq2Q2p0
1446E1K8oJ70kj05J7l4l4K13j96qK1j4J59j44N9p6J66j73K10j10o9R8j31K41j12j18Q3r0l4
1336F0J40j21M5j4q8J10K15j56P6k23K53r3lno4q7J60j63J91n7N4j80N4N7n2O6r9m5O3R1P7
1223B62j15mk4J42j78k5K1P2J41j81K11k38J1J96j14M0o4J66j48k3j28J51J66k26L9q6J98
1124B62j27K0L5p6k2M6p9J29j31J13q0M5n3J39j49L0J70m1k05K39n6k01L7M8J48n8o5J56M2
1017C16k90J88O2o5Oj91%oP7q6P6K17j74Q2n8m7m6J68q4kk9O4J65k79k3jJ04kk1J1K24k73
900H3j6L5R4%m9l3R8P3j73O0l6J15k7J1j61O7R8p5Q9j55Q9m7q4J08N1j24L6n9J28q6K6j14
783B2J12PJ10j29l3J27j17r0L06k12J04j27J9K4n5J04p7n9K8P6l6N2P0j66k7J78q4Q7j01M4
673A57Jj4l1l9N7J6m1m7J7J8JJ85j34L6l7k5N6j05O9nr6J08n1n7R4O4j13R9o1MR9j59J02M0
549B08p0Q1n8N6j35L7k6P0J27n9j14N1j10Q4o0J00j24RK4N9m2K9o0J32j59L7J0J09j30k5J4
435F5K57L5l05lP7oQ4Rp2J08jj84M8P5L7M5k50R0p5O8n2O8q4J55L8r3l3pnp5%J60m3J7Jn5
303I4J10j00m7m5K06o3J48n8o6j18k6J05Q4m8j47N6J3N3r9J01Jq5K10j00r8m8J9P7l2Pq9J5
186C0J48j39L7N5Q6k10J42k2l2PN7L0m7j11R0N9mn5P9mJ0j16J20j49PJ14N6j32QL1n8lQ9J7
62A90j52K8O5M8Rr1J05p9jM5j08L6Q3J4J3j84J42M8o0K75k61Jj17M1Q0l8M4m0r5O5nJ35r9
-59A37lj7J6j2N6j16LQ7M8j33R5j0K5m7m6M9n1J07r6j2J49N8k2k15K01j24p9L1m4J46M8l0
-176A99r8J37k6j06Q2o4m9J9J9L8K0mlj3Q5m4l1J2j61J35M3K9j7j58J72j42Q2j4o9k8J95j35
-294A05k1J16L2j52j3rJmL6p4J74p7K8o0L1Q1n2Mm5J6m0R7l1J3j0l3J13j27l6J9J27j13K4
-414A20J02j37J4J19j28K6p0l5R7qN6mO1r6k8R5j8J47j08j57J8J41n4r8J47j29l3J0K9J24
-524B03j17K8l8P7o2J43j5j61R2n9L8J6m8p7J71q3o7J67m9r3R9K5j01M2o8O6R2nj37Q3Ol8
-642A30j08J8k6J48O9j13O3M6q5j7j1k7P1K4j01l4J16M8j14M1p5L1K4J3O6K0j21J03n1j6r5
-755C7K45Qj37M4Q0k43J08p8J27q3K08j44r8J5m6K6j7K00q6M7K6J0j16%m9J04j38LJ98j58
-865I3R2q4J4M5m6M8n0o4M1J86j44l3k4Q3q3J56n0oj06K40k43J55j97N7J42R2j69l3o8O0n7
-978D7LN3m2K46j45p6
-1000H6
##PAGE=	F1=35867.6
##FIRST=	38580.246913580303953,	5001.9139948942593037,	2.0923716874676756561e-05
##DATA TABLE=	(F2++(Y..Y)), PROFILE
5002A20p6J0M8mQ6j44M0l8J21j11J06J70j79l4m9L1J1R1j13J17r9J62j31j6R2p3Q9m2l4n1
4892A00n2K62r3j25lJ29j80Q5N2r7J1N7J17j08J03j20K6j41J25m2m2L5l9P6j6L5k0L1P6j56
4782H6P2L7n2L6M9j00OL2J09j17K6m5N2o8Kk8J4J09m4r8J5O1r2M4k8m3J49m1J38j33o1Q9l0
4661A46J11k39M9P3o6J71j91J82j0j75K8J45j48M5P2j43j3J11o7O9q0J49L0j94J07n3K15j38
4559A86N9k27N3NK46j83M3ml1M5j38K15N2m9k9r6j17J57j0j05J22j64J30J73k20nm8j5K10
4453B55k1j12N5j46P2k8J90r1n3R1j62M8M3r0J10p3Q9r2K02j17j54L9K62j28q4qJ73j35M5
4346A80J27n6j39N4k5lj02K1P6j09J43M0r2Q7N9j73L4n4J64j9K7n7m7N5o1J1r3J64J5j68J61
4233B20M0o5j00R2r9N1r2J67r4P0n6k3PJ49j45%o7Q0O3L7j16J11j60L62k00j81K9Q2J02j56
4123A08K4l6k6O4r8O0M5j02J00K0M3j60J34l5l1Q2j12J85j1j43J07l3j24R8K3o6j0J49j88
4017F7J96j81J16r5R5j80J35k7m5m1J02J27k01N4O6j04LJ9J8j06J05R1Ok8j48KJ59l3m5L6
3907A63J50j14o8n1Q6r2M4j6J94k01N7K7j61J57j36J56J00k20jK2M6j03K4K0Q2j18J12q5P6
3801A50k7q9J70o2j01L5K7q9P3K40k43O4J32n3q6j04O7J79j41J1L5j3j03n7N7P2Q7o7l3J01
3691B32j4P9j26q4J29p2j10%J58j56K0Oj4M5Pm0j9P0j8R5m2J02l4k4r3J1K3q0J89j44O3m3
3574A16P7p1K15k20R7Rkr0l2k3Q9o3J3L5L8j68P4M4M1qJ65l24P9R7j01J89k70J31n4p2J70
3460A81P9r3o5K1j1l0m2J13n5Oj1J03l1j16J75j59J00p5R6K0K5l5J42j6j34l1j38J48j4P5
3350B28p1m4O1p8J03j11L5k8K7q3j6K6M1O2k0l5m7M3J9Q0j26O1j06J43Q9o1OM9l7r7P8j18
3233G3R6O0p0jnp4KK7N0n9n5N9M8K22k50kN7n3l8N0m2J77j27j8q4K44j82N3l2r4Q4J21p0K3
3109A90K3j04j8O1j30J51j55J02J06l4j22R6Rn8N3j23J13p9K9L4k6j6K0R1r2l8J78l2K6k05
2999E0R8Q5j0j62R6o2k8R5L2l6Q7j99MP5r2L9P7O8j73K35j09p6L6p7m5J29P1j25K31j72O3
2885B05o0Ln3mQ3%O0j17M1Np1O6Nk5R4r5o1J65n3j22K8K49k71Q7m2m6l1K56r8L7j00k2Pl0
2761I0kO1j08K33j73j7j7P5p7Q1j7Ml1jK9M1j8P2Pr2j00R0m0l3K0K34j5l3k02J54j67J19j05
2640F2K27j68O9j00O6j2l1J88j17j16M7Rn3J87j58M2P8r9J06j34L8n0J86j32l1o6J67o2M9
2534A92p6rO1k5l2J43k02J8M3K7r8M7J07j08n3J48r4mnJ11J0j56K8Q9L3k4j37J9J25KN5k4
2416B11jj08k6J33p1n4k7J5n9J01O9N9L8j29Q4j19J01j05K3J79j33K8mm8q7J02q2n5L4O6j0
2303A25k9JJK0o1K74k23n1J23n8l1lQ5L4j2m4k3M3m5N6j23K5J33k1j42J21on2Pj0j9l2P6j12
2178B7J07n3Q7K9L8j47J0P9p1K7o4j0J83q6r5J4L6o0P4Kj08P2J10no4j17J80p8R0o1p9N1o2
2058E6O6K1k2M6p3J36j62M1o1m2K05p1o5K2j7R2m8N7k5l3m5J0R4J5j63K22k06Q9P5k7j12J02
1940A77o2N6nl5Nmo3J38lr3J51k51J9M5J94j65N4o1J09o9p3k6J86j07M3J2j05M4kkm3L6k0
1819H0j9QOJ31K0j02J68j07j2j55J66n0l5l1J42j43P9j10N8j7J7J42Jj88L6P7M6Nm3n7J00
1706B13j74J89k06rJ29K9j45J90N2q4q0N7o0K5N9j21R7K6j53QJ27j01L5k6m7K64k69Q7R3j19
1596H6l0J9%M1J14j29l1M4JJ30j24M6K8m5Nj35J86n8j46J19q7O2L7J59j51m9J05q7L5p2O7
1483A40L9p1P4J1p3M3p3n6M5L4j8l7J09J00q5P6j75j2K73k05o5K5l5J97j45L5m9J92j39J70
1373C25r6j21J50j47J90n9j51J11l6r8O3j6L8r0m6R8K57k28J86j65J15r3O6j20KJ8k9m6R0
1266A68R9l1j81Q5m9M7N8j51rJ74L2O5j25j54R4O3r5l7jK00K4k31K85j79j31K31j21R1r4J84
1157C11j74K4q7O8J65k91J09m6J71n1j39P9q9L5K0j5J86j39Q4k07N0L0M3N3j26K43j42j09
1054E6J17Op2m7L5J80r7qJ37ok00P4m0M7L0j38k2L9%n3K9K04j31R2p4o4l7Q5j2k3K4P2Q2j78
930A07l6jl2J05k7L2J72k93OJ28J1K2j00M9O5K2n7j38J54J22j37n5n7J9R0K6K5r9K0j4j08
816B1J77m8k7O5j09J01p9jq5J08OK1p1O5J25j68rL02k47m5r8J33J3o3J25j36jJ34o7J3QJ9
699A82j00m8K30k27R9M0k6n5J12p4n2L8o0N5L9o5q2N9J97j55J48p0M4n0o4k7PNMm6M6O9q0
578I3K3Q3n7m0J11j54J14O0j16M8k1O0o2n8MN3R7l6j14J02j77J42q0J53k10J09n1J19j5j7
468A63q7J58j01j5oL3J1r4O9J55k3j98L0N1n3J25q5k4N5L8j09K7P9NJ0j14J2r8J04r0J31j17
351D2J93l3Kj34mL0p4M6N4m7O2J1o9K04k59M4K9J11q1J75Qr2j70M6j5J45k4j44O1L7J1j34
234C1J23R9j22J36j36l0k4L3O9r3Nm6L8P5j13N5K3M9o4Nj3L6k1O7JM0j25M0M7O1j54P1l5N5
109A83o0P5j42O9P2K3p9j20R1PL0K2jj06N6O3J7mj47J66p4mpn1m3J27J2j03M2K2r5L7L22k04
-15A96j4n1m8O2n6J32n0k9k8QJ02R2j58p2J7J2O9j37J2K8J9r1J01J2J1k2j3N1l8Q2r1jJ47
-136B54J9l4j62J47j63Qm9P3O6M9Rj40J26oj27J37n5l6k0M5j0R1n8ln2J01l6n0J17j59R8o2
-253A18K22j10j52J48k14P4M4jn7O7m6p1Q7Q5r1k6km1P2Pm4K12q8k6o6K3J0m8N7j03J16j35
-371B1K18j54N3j07J21rm4l7J0J68j57L4P9j00N3P5j68L2K8n3J12q0M7O2j6n7l2Q7k1J49r7
-484B17j46l7J35l6j13J89j21j5o0L0J35j04lk1J05l0R8Lj29O1j14lQ0j3RP4n3p4J75j34o6
-598C9J16L0r7jk2J05R4j0j09p8O5j7%n8J7K4R1n4L7O3j80O4M6j6m7L8k4n8J72k2o4J5p4R2
-722A77M1j41Q3NL2L7r0q4l0K38Q1k01J39k0j55K7j13K11j42K64k28m9Qj9K7l4J87j47O8p3
-832I9J45m7k5q6Km2J9K39j65L4KNJ4p2O6l8j09N4J32r1K3j03Q5j35K56j42M7j16K25j81J22
-945B17j71k4K42J2m8j41n7j7P1kj9k7K30j08p1
-1000H7
##PAGE=	F1=35566.2
##FIRST=	38580.246913580303953,	5001.9139948942593037,	1.5597779565723612905e-05
##DATA TABLE=	(F2++(Y..Y)), PROFILE
5002A17%o0O0n4Q0n9k0k2Q5j02J87O3j34o4qN9l3N0oJ07j28J53j43L4o8N7J27j08r8M8oJ15
4885B29q9o7pJ85j49Q1K8j21P3p5J32o8K9r5oNJ01r0m5N8m6Q8l1J12j31M4Q0j82K11j07K0
4771A67j3M8l5o7J1J79j23rm5J02p5J4m0M2N3j28MPQ3j29J16r9l7J91p8J22j38r1J13m9J97
4658B93k37K6J8p0J47r7Q7N4j74l4K60j38q4J70k08P2plk5OJ98K0k30P4M7R7j39J24j83L1
4548I5L8J77j11Nq9j7J26j36K03l5L3q7k8n4J46j33j6R0q5O9J22k32M7o7l8J84N9j25m1l7
4438F3J36j12J82j54K8J18k09M6N7q1J03n1Q4j01K07j03j51L8K04j21n2MJ28r1R0k4j17l4
4335H7O3q0J09j34RR3n8N9J9j16J85J9k29M3PJ42NPk3j69J45m5J9j23J82m2j19J92p0K0l5
4222A62n1k4j8jJ73p9k3l6P0j16J95j59K6pmJ45o6j42J83j89K58P3l62J14N7R7j37m7M6p7
4112F1Qj7Q7j6k9l8J01J03k02J69j22rJ37j22J50m6r7k0K7n3J39L3r2n2J45j61K10k38J16
4006A72j30J58r0J23o5o7o4O9J27j39l5J22j43Q3n9J52k02M0J95o1j2j37J7K02n9j58K04J0
3903B53k5j59kJ03rp4K3J71j30k8K8o8J22j80K33J4j23j31J23k7r8jN1Q8r2l9J1J02r3RP8
3790A30On6KKk6L9J59j53K7J13J3r3j02j4K63k65J08K2J2j17l4N4L6J03Nq5J16r2J15p5p7
3676A36J14j03j15K7Q9r4L1M3r3P6M9o6q2J23k4Q3n8J24q2Oj19j8L1j6J29p0N1m9K1j9J89
3563C14k63J24N0r9J9J8%o2J8l3J6O4r6J1K1N3nJ61k63K3Q1k3P9j39OK1m7O4R9m3j38R0J6
3442A37j7%j5p3O1K7R0P0k67K35j16L1o6Q2J3l3J7J46j6j49K4j37J88j13R5k3m2j12P0Pm1
3328G3L4qM3r2L9m0%K2M8Ol8KO3P1q0k3o1R9N7qk3j0M6r3Kp9K08l5o7q8Q0p0L6M9L9o4o9N0
3189A19J3K42k52Nm5o0J7Q1mQ1m2Lj33K66k56R6O5j34P4P0k1m9N5j14N7K7q1R3j15J4J73j09
3072A36p6P2kJ7Q9q8k4j4m5k1J18j06J37J2j94R6J58m1J4j57K0J22l0j03PQn0R0n0O2j9n6
2955H2J0j0LP4N1R5k83K32j48j8k3J0l6R3N4j34K29r3k2o2L2j3Q3j13P0J06k10J39n4J3%j8
2838A39l1R9j40k0K11o1p1k7K87l61J27p7j3KJ70n4l4L2J0Qr2l2Q4j24K02j08m5j7J0k5P8
2724A27O9q2J0l1L1J24j97K36j22l5o7O2mo5J6K21j9p3j00R1j53J56j02K09j80R7q8n0Q5n7
2614A09J56n5n8L4l9q8J95k15O1J48k03K67k61L3KK31j95r5K6J21o0R6j00L7j5J7p6J96j91
2508G8L8J47j43j04J9J15o6o4O6m2K3O3K6L6j53N6O4J8j7j18K7K17j12lRO0j42m4J82j31K1
2394A26Qj1r9Q9J56n1K2p8m8k6Q1r8J9J07j14J37r5P7j60K05j82P8j24J30jn4ko5J47j06L03
2281C71k92QO4m8J28j04Q3o1Qq6O1l3J2Q0j65M4O2o0j3J31l4J7l7J6n1l3J10j30R7k9J4J58
2164B88m8j13n5J22j62J02q1l5K67j6j02j09j2L0O5J6p9O3Q8K6r6j01J12j7M7j2o3o1j8Q5
2054A31l5Q6J8j61J92j64O1L3j28R9N2r8j5QQ8n9O2l8%k3J4L1L5j66K11j61R3N2p2o9J75j39
1937A13L9N4j03N0k2o2J48l7o6R7j57O0M6R0j00l6kM5Rp1p2K20j10M9J09k59P2L1r7M5J9o1
1819D1qJ39o2K01j10j5Q1m5m1j42J67j04k3M8Q5r6Kr5J43q3K3R2m5j08L5O8L2ONq5J48j83
1702G1K04j59p2Q2P5j43J27J20j61n4J09r9P5k7m5J6N8j51KJ01q6PK0j1K32k00k7J42j76J41
1592A71n6j9J0R7j28M1k7K8J9j05J43n0L4o3k6J36p3p5L2k6k3J53M3j15J0m6j3Q8p7O3m5L6
1475A37M5q3L4Q6j73L9k3R6p4n8R9J24l3J03j96k8K19j58j37M8j3J79j19M7n9J51k3O7n0r4
1365A53J12j43Q8L7j59J01O3j76M4qM1j7j32J17K43k33K36j29J3p7N2j98P2J01j69J21M2J34
1263C29j23r4K9J0j4qqo9K21m6M9j08n8Nk6J5p3J11J31n0o8J09p9j28J07j06J80j37J69k01
1153F9R8l0m2J51j09m4k4J18M4j73j7L9Q1q3O8J64q3k4j02l2Q%J90j89K16j93n5J5P1J9Lp2
1036H2J77r5P4O2k5r5j12m6J44Q8j52l0Q3p0l8P8J17r8J00r7l3n0K6K9m0M4O1J%o5J1q9O2
915A04RJ5J06j69k1J63r0N3j11R3R2r8N1q9P2J59k18p6J0mqJ66l2k0r2M0q8J91j41N7R9j59
798F4Q0q6k4K4M9jn2l1J39J34k20O2K55k04j34M3Q3jj02J48j38K7K24j89N7m7j7j6q2K17j76
684H6oJ25o0m8J04n4n3K1KK4J33j80mO9O3j60K14j00J33j50J7j16J79j19n1l8J54j7j27Q7
574A28N1m6k6P1q6K3J10j31L7k0O3K1j33N6mQ8n6L5pj06J03p4J66k32J33j05J32L6o1j05K11
461B72k0j56N3j18J93j66J28Mr0j0L2L8p2R8j41R0m2L1m9R5K0n0k0N7o9r3J19r1J16p9J65
347B45j19J29j79N3Lo1O1n2k8O6nm0K61k90N6Q4m2o7K38J5j19j70R0o0Q6M6j40J38L4p2j17
234D4O3J63r6O0j18L5kL0J2o2L1r7O1qK5On1K3M7m4r3J52l6L5l3J32j23j2j0J50k14M6r0J04
109A30M5M9k02J64j0j7j4j00J11m3J00o1Oj10P9Q8j8O2k45J87l9k3m0Oq2P8M7o1J38j32L3
-4A26q8K39q1lKj36P7j01J47j9N8j29M4L8K58k76l3o4JJ46j74K5K7K5j0J01m5q2J9L3N8j5
-122A68L3q1K9Q4l9jo9N7p2k2l2N4j0R4k1Pl4Mp7J15k5N7j22L4l2J47j05m1o9J28j2o6K17
-242B98j96J24k10L78j46j42J49j71L9mK2k5n3Mm6K6R8l6J29j52J3P8n7mK26j28l4o0k2Ll5
-356F6J11p9M3j15K22k12Q6jM1p6k2RL7P4r9k5R0m7P2J0q7l1J63j27R9j42J02M7p8l3J1R5
-473B04j07J40l1j04p3P4Ml5R5p4%o4oR2n6J1l8J47j6JO4o7l2p7MP0o4J34m6mo2J38k00O8
-598I0O3N6r5Po3J72j0Qk6j32N6p7J29j17N1q9R8K2MR9k14P7R4k9l1o6M1o5K16r2O0q1p0J42
-722B28P6j59n0k6J72%j13m1kJ21J28k10K12j18qr3q4J77j09K39j97r4M2M8k8m7J45j85J29
-828A53p0J23k2M0j61j1lk0K68j40l6Q6Ok8o3M9K3j10PO1J5O9q6l3j1J36j39Q1r8Q9o5N9r8
-949G1O4J14o7Q4j62j6k9P2n0n4J5J42p6J3
-1000A21
##PAGE=	F1=35264.8
##FIRST=	38580.246913580303953,	5001.9139948942593037,	2.5191437089233659208e-05
##DATA TABLE=	(F2++(Y..Y)), PROFILE
5002A54J2o0k7n9J07j3q1N9kn8K11k1o6j20P1J5o3pJ45N1j67J43q3J5q6O6J26j09r8O0O5o7
4885A13n1qL1J37o4P9k1j65J47j67R3Lm9m3N2M1K2n4j8L5k2L6k0J66k34N3N6j06K64k19P7
4771A64n4nJ28j49n5K66j40n7k5J57j10N5q2R3N2j91Q8o4R2q9Q7j33L7J45q6R8j13J8MJ10
4661B41N3k16N0n7MK6j9K9M5p4m6K43j26j22J77j61Q8n6L4p4R3J30l2k02K1J68l2j25J50j13
4551I7J0N6J21l6n0r8j1J68o7R6j49J25j14QN5Q3k49R1PJ4O0J7j99J07n7n8Q9J37j00n5J9
4438A17J29j59J16p8L3J00j85M0L9QKL4M4j41J92j04p0J3R7o8j8k9R5l6J33j27o0n6M8J0Q8
4324B07j32nP0Qn2L1o3J72l9j86J05j8P3N2k2%k2j1n3N7o1Q4n1l9J23j43Q8L0j47K3L7m5J28
4204A99k8n7L5O7j61J17j18L7N9n1J59j05q9J37r4K0K97l70R0NP8o1j04J48j98M6K7O2k0k8
4094I9n5O3J36j22J57j89m8K11j22J04r2pj04L6k3J63J6n6o9J01j30K13j90M0n3Q4J2J09j35
3987A49k3k8L1N1p8l9R0r4P9j19K19k16O9J48n2n8om2J50n7j32K22j14O8j93M7N0R4j55M8
3878A09J39n8j46O6K1N3j31J85j8n4j13J01q3ol5L4R5Jn2m4M7p5N3o4J16J8p9j0M8N3m1qj
3757A21M5M9m1q0o5K53k28M4N5k3p6L3Nj7J75K7j35J26j64J40K5j05R2j32p0J7K8k8L3Q5j43
3643D6J23PO3j74N4k7Q2m2J06o3Mj61MQ8m7Q3k5N6p1Kk2J46j37LJ01j45N3J06M4k12P8p0M3
3522I6O6j8q0P4oj7J03j55rL7J10p7jj12Q9k1n9J21K7o8NO1l5O3j26l7O8KJ13J29l16K28o8
3402A87n1l0L5lm5K4J35rj01M7j35K07j68R1ql5J7K6j28nL0MR0j27N0l8l3O2M2qM1r4Q7O7
3277B24k6j12jQ0PJ1m2K5J1n3o0n7L09j35n7n5N7p3O1J01K4p6m4K4MJ40j81L2r2O8k8mK7K
3153A11M7J4j06J26j70J11R0j28J9j1K3p0R8j28J24K1n8K2k8o4K05j78k4L2l1P2J42m8j43
3046G0J04j35O3P7n4J51p3o1l6J16qm7m0o8J22l4l1n9J8N3l7o8R5l5M0M0j12Q8P0j0J50l39
2929A0J92j38M6n0J14j09M4N7j52J73J7q9o1M8L3J49k33Q4J14k30J60q4Q9n9l5O4K8j68qK36
2819B42n0q1oK44l33J14p2PL1P0J4n8O4P9j9j19p2J25j10R8Mr4om4M4L0J12j24N2m4J1J82
2702B91k67K84k00k1M5m8M9n5j5J58Mj11M6m8r4J88q8J68j55J00p1j28J20o1J16k0K3J3o3
2596A60l5J01j98N7J70j58K46k35N1q8K30j30j03K0K3N3L5n2Pj5K9q0J75j85J30J37k70kj8
2490E5M1j7n9oL3J1J23q8R8r7M0j3L5o3Jk1K93k03n2J6R7j57R2Q6k14R7P8m2j35R0K02j57
2372A64LL0j42P5Jj05K7L5J24R3k33J51j40J94j96J23j22Q9m2o5j1KJ88j96L09k79J70j32
2270A15l1K55j96J08j65K5J0J7q7M2J02j01L1q1PNJ24k6N1Pm3o2j5R5j19N1K5p4L00k04jj02
2153F3R0q8O4n5%J91M2o2j59l5K0P4M0n7O9M6L6q8r9N6J8qM5%j13M3rp2K27o5j59J57j54P3
2028A31J10j97L4J23j21J6k2K2L8L1p4J0L3Jo8P0j09J69r5P7Kp3k4K17j38k7M6j30J18o7j6
1915H7J34j00K4rn2Q7N9n6j6o9K%O8j3n6J75j60Q3J71j91k8j6J0n4L0n5J3J81j50K73k08O3
1797B27j3j7j0r2J11j25l8J22O1p1l6q6J97k02J05J5j04M4K2K1Mj6Q0p9J21j56K32j10j18
1691H9jJ17j35O8J65k39K1J18j09J06j10J21j25J02j37k1J5L5P8p6PJ28m0j59J35j32K44r9
1589A66n4kM0n7O8j8k9r7R5J7l9N7j27J01M5n5j7J6k3P5L6n3j0Nn7j0J29j04J44j43K6Nj17
1468A3J38Q3j96Q2QM4j07n9K01l1M9R0j29%K2o5k6o1L5R2r0M6l7P4J11o9J8k5K9j21k9J60
1351B50j32O4J14k34R0q0O3P9j97J01J86j77K20r7k4r0j4k5n0J32j08J60J8Q0j82j0m7J47
1248B37j26p8J02n9J92j15L8l4K8p9p5P3p6J63K1o4R9q3K3p5n7k8K63k06J42j85J22rn6R1
1138A89L9j63k5P6R9j13k0J28l3r2N8J44j6j51K7m9o3Q4J50j66J14j46j8L9K4K4Q7j69J45
1032B03o3J59l0k6l0j28M2K1R3j22l3J04j16l3J07N8q8J55j36k4m4J3K8L3m1K1m3J75j13M
922A46p8j7O7RJ9Lp9J54j83J32j19R6J55k35J05L1p8J93k26L5j9j9LR5n7J6j24M8l1J57j29
809G0K8J11j83Q7j03P0J9rj9k2M5M7J44k14O2J81r3j1l2J9m2j18J53o9rK94k67R4m9o2K8q8
692F2J38j9OJ1o2j4QJ6l7J0R5n2J98k79O5M9Mj53J88j06K01k22Q9j34K70k35K4n1J87j43L8
578A52k7rj0L6k5Mr5J62p3R3j41R3N7j30M5m8J10r8J61j15l6O9l2J37j83N7j00R0R7r0r9K19
461B71J3k48J40q4J57j99J39j05jK5J4M5p1L8j05J25q2O3j01J84l4j39N5R7j08o5J06r2Q8
355A26n7J61k14K61j52M6Qp1R0j11j8K2Jj8K43k23L6J00k00N3K25l6p4j94J15lj5P8j52K78
245C05lj81m6L4R5k9J2p8N3M4j8m1K7O5j66P7n6J17p1p0P5J4j2q7J59l3n1k8J78q8m3r6K09
124B67j29m4Kl2J47N2k24J76q0k2Nl7K14k29J86q2mj56P2J17m2J22k29J28%l5l7qk2n3P8J23
7B24Q0j54N7j48M9O6KL5j55Q0m3%oJ73k05P2K3K99l26M5j55P0J29j89N8J8J23m9J17r4j67
-107B9L3N8R6mk6n3J6K2j02R4%j4Rp8L4l8m6J83j21J53j56K9J9OK1J08j80j6MJ55j05j04R5
-228A21l7K4l2K54k67K13j65K39j10j05J57j68P2q2JK8j19K3j1P7L9o2K67l14Q9N8q9M9J84
-334C34j66%m9k4Qk0J67r9m5m7J40j84J12Q9p7l8k7K5N1q4Om8P0J6O7n7M7j04K30j91R3j15
-451H0J36p0o4m4O7J36k27J00R8q3q1rN8K2k3j8Ml5k0L9QPl2J75l1j01J39n2j13M4K5L9r5
-572G9J50j49K9k2R5j19N5J6Q4r1R8j55K16j66L2O1k1k4r2J17j32P4k1j1K9kJ20j53J4J08
-682B19r3O3j19K6o0K20j13J51j66n9J66J08j57j41j2J72Pj17J4N9n2J36j57K44j38N6j75
-781H2k2O1k5J83j25j35R7O5p5p5J08n2K7N3l1k9J48k36J26q0k1K12j32p0J44Np5l4L2J07
-891B33j49LpJ17J02o1j43J05k6j0Lj7j08M6J2k8J51l8m7R4o4n7l4Q0j10k2M6K3j8O3
-1000A39
##PAGE=	F1=34963.3
##FIRST=	38580.246913580303953,	5001.9139948942593037,	2.1312554963515140116e-05
##DATA TABLE=	(F2++(Y..Y)), PROFILE
5002A80J7o6j11L9R3k4o1N1l1k1J66n3rj11N5l9n3P3J17qj26O3k6jR9r9P5l3lp5J22j07l5
4881E8jR8j0K5P6p4j35J37q1q4Q6o3N6N6lq4M5NJk4N9n4J61k07j6N0oK40k74R7o2NJ94k01
4757G0j1K35j87o5jJ83j60R5j06J39P0j34M9j34O7j8K7j08O9P6m6P8j8Jm4K20r4j79J00j18
4647E6N4J9o6N7n5P3p4J72r8o7R1m6M0M6l6o5J10K8j09l8p1K27j21p5J00n1k3P8Q9K8p2l1
4529A70p2J53k4J8k29J81j15K7J25K6k04Q4r6Q8N4m0r9Q1k8n6J1J33m3PK7N9j57J4J23m3K5
4416B00j39O5J7O3o1L7O4j75J56j15K9%k1nJ5r6R7J9J40j33O6j65L6R2J8j53L7M1N9j61J79
4302B06r9R5q0j05J16k6KJ20p2K1P5j16p3J13k1pk4K8K0j00N2Q1l2j00O8j01O9L0NQ1jq9q0
4182E6jk0J18q4J54q7lK9k7j00L37k53L6l2RM9j34K23k03K2PL8K8j19L1m6J68KP6j73m0J68
4064B29j10O5j29R6l0n7l7J30k6L3r0O2q9J84r8k2K3k1O8J09k18O2jqnk6K0J2o1N9r6J66j39
3944E5J21K0K7j58J36r5M2k8m7J68k03J53j26L7n4J73j58O9P8m1r3J0L0On5P0K6l3l5K1n8
3830E8M6k8nJ17K3k9r0N1o5J3P5m8O1q6l3R7P7k11J14K2q7M7N0m0k1R3p3j1Jo5P1J2n6k5J83
3702B38M4j98J64k07J61P6j12L6j14m5NL2j1O9Q4j62J51p4J79k22j2nO7RM9Kk4o5k9O9j04
3588E1M3qR5j22O3q8J18oj12J39r5l5J70J02k58L8n0M8M3Q4j52J34o7k2jn4M9k7J77k16J22
3475A63j26N8nkj3Q3J3l2L5l7J03j70j4R3m8J02J19k77K15m6j06MO5o5j3o1J25%nL6j50J96
3358B40j39N8j4n4J63Qj80k2l4N7J50j41l6L5o4J16K2p4J09j76J21N6nj38L9M9lk5m9J54j34
3244H9J6n8nK86k26j6Q1p1p9N5J60Nq9L6k2M5o0n9N1r7J10oj08Q3p3R5J5o1o2K1J10K5o9k6
3120I6m9l9J11Km2P9K1p1k8O8n0J21j85%j1L0OJ91k5j91J86j25J29n0J3J38j07L1j59O0M3
3006A93j15R3j53J11qjk4p8J43j20P6p3M4N4Q4j51R1N2q0K00k97R1k3P2q3J18j45K6P9j03
2896G3L1Q1j20J6j8O0J67j11q9P1j02P1r2Q9m0m8J92q1o9m6J63k3j34Q4J13j89O9j2K3j8J9
2783A30L4L0k3J31n6j08r0J64r1j2J18j35K5n4JK4R1j12O1j3J3J39k20K42j83p2J47j46R4
2676A29l2l0P0L8j31J50j79J0J77p0J05q2O0n6j06L9m2J01j2Q1j1l7J8j2q6K2J15k2J07j85
2567A29R0j65J75M2j79J9p7J86m2jo3O7Qp3J14j84K26P0l03O6m0O5p0pJK6k3J49j82J86r2
2453A18K0j1L8j18J35j56L67k35n5k7Q7j25J75J5j18j0J11m1j45P8K51k48nR1l7N1q2k9o2
2347C3N3K21O2k88J52j05J27j41J00n6L4j13l1J7O5J51k43K55j75K72k63o5L07k34J22j23
2252A34l7O0Jo2l4J14k2J9j33Q5p7R2K9K8O1j12l7J9M8j46L2J03j20L51l43J34j07JK0L1L
2138A35lO9N5Oj03k9n4N2J09q6R8Oon6p6RK3m7Q5P7j19L0o6o7K82j00j03P8j18J4J61k36J13
2017A33L7j14Q2p7m5J64j3j33L7O7k7o8J8j4J16o2Q0n2J8o4J90j08m3l3q2J48k0j3Q4j70J06
1904A42o5M3Q0P6j54j1J3k9n7P0O8k0J17k09Q6K31q4j13r2J56j64nM0n6K00j71K81k02P7j10
1794A38k2P3m8O0j27o1J44R7p7L0j31J90j98P4m7mRJ4nro0J33n9P3j24K55n9j34p0J25j25
1680E5N1J43k22O7P5q0J00j39K10j52M7p0n5K2O6J23j42PK6R9j32m4l0K73q1j10Rl2N5K3M4
1567B06q7k2J20j48J01k9l8N3l4lj1O1p0J30p2j17J25k8Ro3J53j34K11j38j03mM3M8K5r2L6
1453A28N0k6r3n3K79j95J17N0k9M3j95L1R1j06L2Jp8K6K3N2J58k08J00L6l9q6p5K18r4N4P6
1340B88k50J05q0N6J43k18N0J00q7J51m5Lj36n5J76r9Rj0J99m2Qj96P2n0J71j27ok2oJ27j71
1226E8O4Q5j3p1p2K3J5J00o6m0K07j80N5l3o8K9K36k53J26q5K0k2L9rJ29k41N2JP1m5Q2J18
1109C12j64n6QJ28J5k35J33m9o1J41L6q6j2n0M7N5k4l9J65k26R5k1K18p9p2J7L4n0m8J8j8
995A32m3J06j25kN7J8q1K52j86n6Ll2O2R8j25m3l2K86j38m2p3K7O6M9m0O9r9J01j73J68j28
882G6O2J93k93R3R5j23J47j48M7K3n7Q1n0n3JKl6J9J13q1m4Q4o6K2k2P2m8l1n0O0O1l9J23
761B33j56K8Q1M9P2q9m6j01j4P2K6q6L30k97J22Rj20L2o2J9J13P2j19n3j4p5R9nLJ43r6K12
644C82l39J13JM5j18N4p3K23k50J13j00K91k92J24n0J74k62J67q3p1L6R4j38J15j01Q6j0J50
541B81k49J17N2p1j6n5J07q3J82j29j8M1K3Q1r8n0n5QJ64r2n9J37J0j95J39PM6j67R3p9J39
428B11r3j6P8r8K5o2R2o4J39j65J76k3j35J13J2j28j9O5q8J01j00J88j07J65j03NK7p8J22
322B40j14o4kP5k5J10j02K8R1j24K4J20j12P3j61J1O5O6o3r7L53n7k87L7J16r1J5K2m1M0Q4
208B30r3q4J45P1j87P6m4J18j55nJ13q0O2l3J01mj75K7J54k5m8o1R2L8j50Q9j32J74O7k01
98H0J23j10O1p8J9L37m19K35j6m8j61j6J35n3J31j53R2K1k3l0o2M3n6j4K62J2j07j0j23k4
-12D8R6nL2q6M0L9q1j8J92k16N4P6K04l05J10j01R1J7j72P2rK04o2R5j28j37OL8J37Pq2Po2
-132A01lqP4J8m0L8r1N5j05L2J72j85J75j63O0N1m4K3J00j44p0J02N0n3o2J37j97L8P5J97
-242C33l02K75j13M0l4m4J43j79J04j15m1Q3p6k2M3N0M9j37L33l38P8K3p5Q9P7j67N0l5P3
-349A65o4j7K25j54m2l6L5n0P8J16j40J2J4mL4j02l9N9l0L3O4o6J37j48K18k24J08n0J27j87
-458G2L6k9J3J69j30q0K06j05p9k2N1M0q8%j3M9p1N7P1p9K4J63n6j55J64o3j33J42L1K6l4
-572A77L8j81J1L1J03n1Jl2J22q5J55j93K03k05l7J04J24p8l5mj12J10j0Jm7L0P5q4pQ0j48
-685E6J21o3l7j1J33o3J44j93l2J66J07j70l4k7RM9j08L4J60k07J27j00K46p4J6j55j1o6N2
-792F9J36o5n5O4K5r7l7L1O1r1J42j32N7J36j78J62j43J8J14j63k8J38j0n2n3M4J61k03M0
-898I1m6J58J14k5j94J49j47J13j07Q8m5r1%K3J81j51P4m8J00j42l1J02j48N0N7m8O3p
-1000A33
##PAGE=	F1=34661.9
##FIRST=	38580.246913580303953,	5001.9139948942593037,	6.5189387896680273116e-06
##DATA TABLE=	(F2++(Y..Y)), PROFILE
5002A77M1p7l0QN1m4k0mNk2R5m4L2p3J3l6k3J01K4n4K5q9j8J9K15j65j7N1P1j72J33Lp1lJ16
4874B18j52P9N0j11M3k3O1m9m0l8Q3L8l5k3nK0l5k6J56j34Q3n6kL1m6J88k61J00n6J34O0j92
4757F0P1J49k40O6pQ8j65R3n0J08O6p6J5j30J2K8J8o6L8LJ9P9P6r3m7K51j92j26J50j47N7
4643A08J09j67Q4q1J33o5L7m8m5N6N3J0J01j07n7J19n8j63J50r8J82j58k4K6k2l5P8P9O6l3
4533B30lj28J15l1j4q2L6p1J9J17j3l9K6Kk6l7M2o3J2kk1M1%K1M6N0m2j10m4K65j01p6r2J13
4409A40j1P3m0o8J18j12O8q8L7J5k6l6M1m1K4N7P5l8R4j52J0O1l6j33O0L6Q3j63K33j71L5
4295A45m1p3N4%j0J46j04L4R1j47p8J36Mo7J1Q0m1l2m9J23Q4j88L7p2RJ9R8J05p1j6j29K2
4178H0l8P4p9J48o1O5o6j6M0R4n2l7J9j45J79j49K39j41l4k5K3Q3j28j6MJ18O3k8p7K0J3q7
4061H3L4q6J29j6m1J3k3o5J38j38N1OP2j2m9P2m6J4J17j76L9J4m6j6OM7Lo9K3l3O0L1Q3q4
3936A35J09k36K49j38m1K2m2J34j18J21q9L3q9J30j00P3Jn1P1r2k7mL3k1N1m3L0m4Q8l0nl3
3819G7J23j5%r8J23j40K5J79k23J01j9o9R4Q5r7oQ5k08L6R7MJ9q3P4P0j64K9J34q2q0K5J00
3702A96N3j57J23j81J54L9p5o1l3MmN0n5J19M4j35J19r8J85j93J3K9pM8PK7l2L5p8J5p5m0
3585C6pJ63j12P5j05R4J5o5P9o3j4O2J57k48k%K8oJ87j81J36p9Pm0k3M6mJ28k17J48j44L0
3467H1JR5j17O6O8Pn2kR9j59%J12n0K2M4j69K21n5j14J4J56j20m4o7N9PO0L6j80J53n6K5K
3347A43r9K03N8k19K5j1JJ85j07j26Q4q5J13L0j40J33j11O3L5m6n3K4kL5j07K9K03k37R9l0
3237I0j5K16k82N8J57j54o4L9J57lr9J24m5Q1k55P2N7j18J02L8j09J06j03M5K9KL4m8Q2q1
3127A13L0PK7n5R1j00P1roj00oR8rPj28J6kR8r0J54rr7J25q6J46j24M0J14j02R1k23j2R4q0
3002H4J14j45L3L0NL7r4Q4p1Q6j25J8O1J34j29M3L1j21K15k23rR0Q3j24R3j18RJ21p8L3k0
2889A47r9P2o7L9J30M3k25j7R2K9j24MN5J0J95j78Pm6Q0jn8P7p8L3qM6L2r9K3MJ23r5J22q1
2764A87o7p0J80o8r6J86j28L9m4p9N9M3q5J2O5M4np2J32j22m1J03j17M5kk5O1J0r2J34n5n6
2647G6J08n6M0RRn2q2m2J5R0JO7j4K0L8r5J4QNJ13k7j54J23j44O4K08k80O2q3J80k2l2j33
2526C4J79j8p8N9j52K50pk09L4j4J31j70L2N2k6l6J32j30J90j46mQ3J0o7J49k28L00j89pp4
2416H0Mj8J18jJ5j26O7nq9J0L18k73j2M2P9L7j40M0r8N2J94N9k65J40q3M4m8N1mJ3j70O2L9
2296A32M8Q9j64R9n9L10k71j19K59k05J03l7q3K8N8p7r8J09N3Pp4K8j00N7R4l9J01j50J0L4
2186A43J9j06m6J58m7K32k97J35q9m6K8O6M4m9j1OO4L4n8n9j7J97j40J16nr9j0m0j8J9o2J10
2068A72J01r1k9m3m2K34p5n7L1o9r7J68j56J63j19p4J55j33Q2R1o0j25J18j9p0P3j02J00L5
1962A62n6Q4r7J10j30R7m1j6n2j4M6J24p4J9j01K8l3R9M9Q8r4j45R4j3j19PJ64J2O6j87j9
1849E8L12jj57r9K23k21r4J65j49J64n2J74j12O2k23J1J19qM4j57j8M7J64q1J58k03J34j22
1746A38j3n1J00r8lJ3J4o6Q7n2N6j03K43pj08o6N2j10Q8L3m7LK7m5O8q9J52m5j04M2JJ0OJ35
1622B61j58J3M3R2r2l2j03K25Jj61M1p8J23k3O4q7K1J25j80J48r1k1L7n4N7n3Q9r1J05j17
1512A04n0J11k0K0r2J60j34K23j05k09J44K3k8n8N2k5O0o9m9k3K51k19R6J7N8O2j96m1J46
1406B09p5rl7n9J8L1J12R0k39J03O3o2n3J1J39o9Q6k0k13N4N0j2J53j95j3LQM4L2N2j42J06
1288A66R4n8j64K8K79j30m0j56J39L7J9J4l8j22N9Q5j62O6J57j35J0j01j7J30J4m1q1K28j51
1182A29Mj7j0J9J83k35J02k0o8n4J71j04J70k32J23q2J2OJ70Q2j82r3K9P4k4o3%l0K4J05p9
1069A10M7p2rP0K7k2q2J97k27L4J1K35n7j92P6J70j37m0j22J20o9J06q5J1j6J3k1K52k25m8
959E5M7o0O4J06j56MpK13j05j31J6N8L4Q4m3N1q4K7p7J29j15MJ78k79R8N7k8%k7j6R8r1J31
838B35j18n1n4J26n3L2P6q0n5K7P7m4K7M5j04qo1J02K8l5M4j05L7l8J76Q9j04j05l7O5k6O1
721A69j11K75k83J37R0j74Ppq7J61J47j87o3k5K5J1L5KJ35p8J71l32J10n7J39q6j13K2J81
615B14j43k5l0K78k64J49rJ24k21J21o4o0N2P1j57J61r8lmJ86k40P3M3J0q7k3M9kJ07n2n0
501A06J6O2K1%r0m4m7J85o3m1L9l1k7M9P0l2r5L2nJ42j19n0J23j78J21j01O2k9J75j80J13
388A84L3o5O6qj59K7J7J6M9p1J05%L7n5m8L3l8J10p3j34L3J23pr4L1K6J03k6n5lq9J60j35
267I3p4Q3J93k09J6L19r8k62NK01j66o7J10j0jQ2j56J9J28K2j34N3j4P0j56M1P9r3R9pM6N1
150B63j68k6R1M0l1Qq5K17k54J47j17R7Q1j74O5r3J45j46L3M18m28J11R4r5j77M9J8m2N4m3
40E2R3J9Pm8p8O0k7l9K60o2n2p8m1O4k0K9l2j1j0J20n9L3M4j63oJ25O8k16J30j4P1q5j24N8
-85F8%J87k0L1j47p4L0oJ39L7j24Q7j71N2J25m2J1k5M4p7J8n6M9J13j63O5o2N2L2J3m3O0n1
-206A52jQ6q5J1m6J41j63o5J52J25j91J79q1p8kJ7R9j58J03j00p5J15J8r6J32p0Q6j39K57
-312C23j59n4jnN9p5o1N5k2J70j62%K48j95L4o3p1Q4L1J07j20PN6jj1j9j04N7k6j9N3QJ39
-433B63j73J70j52P5m6J19j12pKn0J45j5j01J98j45n9k2K1L0l6p0%J04j21N5J61j89Q4J14
-539B43p0j60J28m6j7Q9L2PM1p7j06j5L2J33n1l0rR6q7J51j77J45j08r2K3K51j20J8q2j01
-649D1J53o5Q1r4M8l1pJ4J3o9K4M2p1M8qL3M3j28NJ39O2j92J22r4l2J4l7J9K03k08J00j41
-766B7K28pl5n3n6k1m3J06jj8L6k6j16R9q7R3n4P1j17J92k8p3J66j85L4N6j38j0R1l9Q3j02
-883G3M7J24j58Om0J20J03K6j81J06j12J02j39J16R1j86l4M2J47j53J05j92K62k07J8P6j30
-982C2P7O0m4Q0r2
-1000A13
##PAGE=	F1=34360.5
##FIRST=	38580.246913580303953,	5001.9139948942593037,	2.7489988497109152377e-05
##DATA TABLE=	(F2++(Y..Y)), PROFILE
5002A54Q3r1M7l6J0o2Lm1O9m8L1qM2l6L8Jq5O2l4q1J70j42K0n6K07r7j11O8J30j30N8Q3l8
4881A80k7R0j78L2J0p8J49j23J54j7r2n7O9J5m4J34j36K3o1L7J76j51n8Q7O2mj24J41j94J38
4771A53q0J80o7p4N9Q1j93J11Nn0m6rL6O7rk5j4n6N0n2Q1q5RKRJ18J09j76l9K05k32l2J52
4650A88j26K7J84k08M3kR5oj25J1n8P3J01M9M7j64l2J04j01j2J26j21J40j74PLj4k4M9O5P4
4537B19L0j4j04N5j13mN3j1Nm5M4m8J03N0N8l8j93J20o2n2kM6N2j6ML0P6j28m1L5K10j15j27
4416G7K0O9n0N1K9j06M9K9orr1M2O2r8L9M0k4N2l5R8L3o5j8k2o8rMN5P3j33J86j92J5M9r3
4288E3Oj4N4Q2p1J0M5q6KL3J1q9K6J18qo3r9J51J19j85m1N4j9n9J18J24j09J8n9oJ1o5oJ09
4163A65o5J25j27n0J62j25J69j29J07j61J66j48J89o0q1l2mJ23k6j94J22N8M3r0N2L7r5r2
4061C9J1M9O8o4M0M3j05K7P8j38kR0n9M9n9J23j5o0P0j4r5J7m4j2J3K8N8p9l2M6o1K13j7j15
3936I1J32j48K04j50j1L4q9N6RR9r9L4o7K3l2N3p3j8J74j44l7J9O5O0j06n6N6OJ47j41K5l7
3819G9Q9p7M2o9J78j82N7J87k49O1N4p2M4M4L3r7J51k09P0mK9N2j86J35J81l20J39J56j98
3713A18l9L2O3J6J2k7j29J43n6J7p0k9N2OL8r1J18Ln5PL7lp7Q9L7o1L6kj2rJ15j13p7M0j10
3585A9MJ80j6j0q2O6j8mN4q1O7j07J84k13L6J4M3j9J69j67P5m6N2n0J5n0O4L1q1Q7j83L1K3
3464H7J41j12m4R7O9j42M6O9j21J1J09l5m9l6n2K23o3j00J7K07j63r2J4j8KP9M6j42K9M0J8
3350A35K5n2M7J45k59J26M2j06J83m0j51R3j06Q1K7j12O5Qj0J8j02N3k1QM2o7Q5Q2j49R8n9
3237A29m5J31j33lJ38j60m7R5L5L1q2J18pP4j80l6O5p7M0J5l9J09j11KN9L8J20j10K1j69J37
3123A58O4L4m7M5j35J48p4o2j14P5M6M2r1l5L1J7R3j06L9L9KK7m2J13j12J1Q8r0J35k10q6
3010CJ41J8L3q8m9M3N0N5q0j8RL6n4p6L2J76p8j0J4q1J56j50p6J43P3j42Q4k9o6J84q3Q4j30
2889A24m5M6m6nL6J67k58J09M1L4j53J01k2K3J40k39N7k9M7j0N2L6j42J37j07R4K4j43J4k6
2779E7J69j12N1p6nj8J53m2j67K13o5K9l1p4M3M9j08l3J13N7j58J11oo0N1l5l3j7L2j4J20
2665A94p5n6Q2P3q7K7m4j3P1j8n9m7P3j4J0J5kJ6O2K5j01L9J1j29K20q5j66J22l9m7K89l13
2548C4J19n5N4J05j12q5J57m1p1Pn4J59o0q2rP2J29j99lJ27r1l0Q3l4J72k26JJ55kl7J66k34
2431A15J29q6N5p4j18Q3k4M4J01j58qK6QjK68k21m0n3J56K2j58P9o1k8J25P7j89J15n0l3M0
2318A41L0rK9j63Q9O5J5J6m4n6K5K75j87p8R7j27N9k0o4l8J58j40l0K3Q2J6j0m2o2N0J00j14
2200H6J08j36O2nK7No8O9L2Q2j72R1q2qp6J49P1j28or7R3J80r0k7o2K44j56Q1J3j85K3j4j8
2079H6N2o9J18K6k5r2N3n6J42j7k4J2l5j24O0PJ40k25JJ67j68J52K9j06m3J88j33r0J33q0
1970G9J32k5k3L8j22J37j61k3J38o3R2j45m4K67j48l4K8j01J4J24K2R7Nj64kL5j25N3J14R
1860B04N3j56k8K60K7j51pJ72k27r0J85j35k7J21M5j1O5k66J16JL9N8k01L8m8J55n8K87k61
1754A60N1n8l5oR7j69l9O9M0m5M0p9N8J2Q5L2n7j8m8l8P4q6J03l5K7l9Ql2M9J11j26J0J13
1633B29r6l4J19j32M9Q8K9q0N7k06J04J22j79Q0n7P4L4l3l7OJ29j30J24j01n7O5l9J06q8N2
1523A98n5J0o8L4ML0pp4J20q5J63o9j31J95p0p2o0J05o1J9o8oM1J11j19K1J6R2M9r1j27Q7
1406A32L3p9J0J4J7p4J68Ln7p9O0n3k6N6R3o8J36j14j45J0J43o2J19j34l5Pj7PJ8P4p8J70
1288B49J6J5k39j5L25k04j5n6J08J01j59J79j46j27J15O2r8j0J92k50J12j03L2J37k2kj63
1190C4K00j05l2mpK7J06j47L9L1q2K0J45j48J47j24J16j46MjK18K2p8j59P3J9p5M8r9j1R1
1076A22M8j43J77o8j9K8j4Ro1J69j95j5K4K05Nk13L0K18j55Nk5pr0R6rj9m4Q7%J35k28R2J
955A46ml1P9j42Q5m4J00l1q7N6KJ0R4m6L7o2j9k1R7p9o3J17j41O5j9P3j18O5p2J13q5J46q3
834A38n1j8O9k0K4M9q3n3M1J06p0M0nr4J9l2R8n4L7j0r3K5nJ35N4p7j46J38L5p0J9l1J22j94
710D3R5J57k08m2O5n4L8J99j62j04O3L6r5P5J1Q3%J11k09pl4J42n5k3r1J15kn9n7K07j84Q9
593A43N5M8j13L1j7n2J31n3p7J26j04p3l5J91j47J2L4Q2j35J6L0L5j1L7o0k7O7j8Q3l4q7J8
475I6Q2k2n6K9o5M2k5R5l9m0OJQ0m0n4J25j35J40j42L3k4J46j63O8O6oQL5j66M7j0R0k1j2
351A69NO4n9j0r6NQ8PJ0j50N9R3M3q6n7J8J59k1j03j04J62rj00K3p0K86k69Q1K43j11j26p5
234F9J91j31m9R2rk2L0j05J23K4p9k7J4J0K4k8k7j4K5M3qMJ22p6j24K6O8J1M3j88L13k98J58
113B05q8OQ3j45K5m7J75j14k1M30l77k4J92j20j45P2l0J4m2k5J07OM7r3j7J5k4L5J37j40J4
-1A11o5LP5n1J17p3m6l0J76m9Q4p3r5k8R7l4o3P9N4K0j36k2L5Q1j5P1m7j29lL9k2R0R0j47
-125I4J50j61M4J66j19%MO4r5rj7O1M5j49k8N9J4rJ16j19M5jR5M7j78M4p5J30p5r2J27P5p0
-246A83O2p2J8j25M9M6q0P5o3p4Q0J12j71K33j75P3n9O7O2j53L0L3rn5Pmk2J87k32L8K11j97
-363G5J11p8m2N9j5Q7o0k6P0M8p1Ml3n4K8Pn5R1J15j87J24k0nr9J25L4j18M0n6O2R9j14K11
-484C57j83Qo8QLK8j32O1R5j35j7K75k48R1L4n8o0nL0K9L2L6j4R7j35m8jK9J24n0n9Q4lr4
-609A11J18j37O6k9j7k5K29j50L8n4j34J73j10J62p8J0j14L0N4p0K7o2J59j08P9j14J08r3
-711F9QL6Q1Oj43J80j64R6j12M0M3J22j28Q7j41J16J4j9K5r9lo4N8O8n1K1lr4J34j63P1N6
-828A47m0l0K16j77QJ78k00K8J5l1p8Q5n0J73j00K9K6m4p1k7N5Q9O3j27J9L7j5k3lK03j99
-942A56r6P3Q1q8L9o7J61j70L9J9j20J11L3k3P6j37
-1000H7
##PAGE=	F1=34059.1
##FIRST=	38580.246913580303953,	5001.9139948942593037,	2.2847534637548960745e-05
##DATA TABLE=	(F2++(Y..Y)), PROFILE
5002A35J17j07R7p8kr2kqJ08o2j3O3k3j6J03Kj45k1l7N8J04j15R5r2kO8o8k0R5k6K9N6P0r0
4877A81L7j26m1N0K6L1n2J10rl8pp1ol9K39k09J1lL9J18p2m6MJ39p3j54J10j05J69r9J14j16
4760A12O8kM7j09P8J8j44M3o9Q0J09j75K6m9M2J13j33J23q2k2N3q2J89Q0j82l1J03j57K1P5
4650A43o5L0J63j89k0O2N2O3k05L7m0K7J16J33q1j90J2O3o8Q1P6j05R3j79O3MK3l1L1JN4O8
4533B22k5kk2q9m5Q9K8J6j02P5j12J36J13J9L1k01Mnj05j8J18K3N7m1l2Q4j54K1O5J39r9j05
4416H3J04J0o9JP3Nj44J54m2L8j27k6J08r0L2N8j6L5r2J82p7M3m5p9n2O1j4P4K4j22R1r5J7
4295A03Q9j41J20r9N0kJm2rL6K2J3m5q7K8J18M6j16l0J06M7r1j00J40o6K6k9J32j05J2K1N
4178A53M1j20j8R2r4J79j41k2J66j80K37k12J61j14J25j43J19J0j15Kn8J58P1k38J06j1Mn7
4075A01J45pn8j29rJ06L4j41J39K0q0M7L5j06n5J19j42O6nJ31j0l0n2R8j45j4j8MRm3J53r5
3958F8ON0o2K15j29l3M0l7J43j14J0N5p8r7R2J09j13L2n7k8LJ0m0J4J42j22mK4P3R8k03l7
3841C0N1O0J27k28M7JLj2j8M3J05q9J2J23j04n2Q0m6K9p9J45j41J87j99J19p4L9O1r6MK74
3727D02l81J61J58k89N2j5J07p8J68j36j04J30j43J46K3j34N0K4L6r0N1j1M2j43K05j49J9
3629A01J13M7p3krp6K8J60j16j26J18j12rJ50Q7r4n3L0l8J6O3j21J39j64J06j41P3K9O1J2
3519A99N6j18l1J3Q5j01J19j71J38q2R4J1j71L1O1J00n6j66J08J14j97O8M5p5KJ00k4n9P8
3413A71j38J93m0q8M0J61j96k9Ml5mQ2L7m7q3P4O9j3K6p7J40k00J58P5k03J33M0j65J53j35
3303A03N1mmm5Q9o6K4J7k2p0P3rJ6Q8o2o8J35j02o1M5Rk6L3q2j3J01p2J20n7MP0K8j21o4L2
3174I0j9R5j19oJ24j12O9O0lJ24j05n1q1R8R0J3m9J1j03J69r9j28k5N6rQ5j21O4QM1K8j06
3057H9o5J24N8n9qM1k4n8P0r3J70j51n3J02P8n2k0j16L7J21K5o2n5L1k7J9k2j9J12m2l8kk
2936A09O6r3k8O9K9j24J30M4j74K53j10J20j64j8K%ml8J56j69J85m2L0j30J54n3j9P1k34P1
2827H9j4P2l2Q4K6o8J07j97J26np7p7j2J37o6J0k1kJ3Q4k1q5P0L0J6k5k6J5Q0j44M0K2L5n8
2702A26M5j08K8J06j17k9L7onJ38j38k4L3J53n6n7k6l8O8j9o2K4J32j3m8Kk4J6P9Kn5j3M2
2581A93r6J26l7p9n2Q3j10K58j86J00p5r1K56j26j8M1m3l6m9J0Q0q1LL5Q5J02j85o5J92j12
2471A23l3L3K7J41k64N2J40pk7J81k24m2L4J15m0k05J26o4K4R1j19J04o5M1P2Q3j33o6K2L6
2361A56Mp3J7K5r9L4N6q0N2K0n9M8N6n3M9j29O0J13j1n5P0j59P7J62o0L1o0o7L5j07K4m3J83
2241B17k13R0J0RN6nm7l0N1P2j34N3r5J24q7L3J05p5QM8j0j26J05r6L5j2O5J08j82J2QK4J23
2120B44q6Jn1K23j04j4M7j44k9jk1J12q3J14j03N7n2R5q8L8L9lJ1k7q2p3J44R0j39l5J30j57
2003E3J25%j48L4K61k11l7M8k9J67o4L3l8j25J09j39M6J88j72J90k55O1J82k03m6J11p3n2
1900A6J01K5Q9Q6j30j40Q3n4R3N2m2Q5j73J11O8J4j13J22N9j93o5J78q4j25J37l5O9O6k16
1794H4J43j26R5P9j97N9M4r8j0L68k85k7JJ9J3L3j42J7QK8m8R9o2k8J15o2K7j0L7r7J4J8k4
1673H5P6m0L2k6p3kJ08J09l7j25K40k51m9R1p6J00O3K4j19J24k27MJ78j61J09l5j9J69j55
1567A17Pn0J16p1R7p6J5J1l5J40r8l8M0r0J3M8p2P4j5k2L6j9P0o0m0K33j52o4J2L7m3m9l1
1446D1K0Q8n9j7j6L0P5N1n6j01j4J40j45Q8N9Pj33J63m7P8k07P9o6j2O1P6p5J64j58r7R4P3
1329A84p3N2n2pL3o6J11j55N0qJ73k2R2k48P9J63k16P0n7R2J31k08K01k60M0N9J0j3o1J57
1219B51j55O7o8N0J09ml1j63J23q9l0M5o6M6Qj7l3P3oO0M2j16N5kP8j31Kn0K27n0L7j31K7
1098A58L1k3l5m7n3J02onJ08q2nm4k7N7oJ04j54n3L9J29O3r5j08J50o9L0N3j04k6j1Q7l5n9
977F4J22oj5j46K22m9K2r7P2j42J22n6l5N6L5J0l2j9J02q5N5n8K1m8P3l5j08K8P2l1N1J0m1
856A34%l7j5j8J28l1k5k4rM3JK2oj28J04M5m9K7n8JJrJ03o1J8M5r2p2Q0K8J6m6n1J27L2j10
724A14l7P7j2n8OJ98k17j8M3m2J3J54o2q6Q6l9q8O1J7K0R3Q2j13j01L4N1j5Q2k32J05J03q
607B11j42J28j37P3O8l6j5J4k1k7K36k28J3O7n5j26J21j3o3K5k4J17j40K4J00j7j09O1Nq3
497B7L6qJ00M6j34P5%Pp9J00%p6m4P8J6l1pjm7J01k5P6qJ04j92J7l9P6r3M2L3M3OK5j21N5
366A58j7J05q4M6p5R8j02L4j29PJ86j42J12j30M6J8J05L3k17qK29r0q6k8K01j71n4J56j72
259B9K62k13O2J53r4kp0N3p9P7K2n1Ml2j5J46k4j19Ql1K2K9L2n7p4Q9k4j5k2J92pj40k0K6
135A17P3O1j69K51k33J09q8o2N5r7M8l9J45k4q7L71k83p0J74j06l0j2j2L4L3j09O1MR9j39
25G5L1J4n2P6Rq5R4j3j09J4k6J96m6j49P3J06o1J03j21j9j2J0q0M2N4O3l9q9M2N1J29k33J42
-96A90r2nJ4l0j7N3J15j50J68r4j6J82j42k4K8R8j45K4m5Q8Kj77N9K5k1m8J96j61R1o4K03
-209C05Mj94L1j22R0K4o5N3N4L2m5n5J51k00nO9n7R9n3q3J2J71k03K97j46l7K0j07K07j75
-319G2P8J6n5J21j18Nk9J61j63k4J66j86J38o8Lj3l8Q1j6l2M2J19j28m1R7j42M8R5j70J13
-429A32Q8j87J00P2p7n0L3J62k22Q4k8l9J83j14K31k19J18j51J9l0O2j32O6R3j36nK72k63
-532F2O5n4j9R3m2k0K1qN0k1J04j11om7O6O9nj10J76j06r1J29j37PJ0P3PJ11j40j0N9j48J10
-653A37j8J27l2m8l1p8O5q9O4j9J88j74P5r6Q0r2K4P7k0j7PQ7j85J78j43L9P6K6k1L8o7k0
-770A38j0O1L8j10l0k0L3P2q9L0P7q7R8j44K0R3l7l5J98k35J5K05j75K3l2M9j04Q2k5J70o3
-883B06Rr0N7j12j3J2J15Ll8k3J36j26Q5r7K21j60j17Q5J4n3oN5K7o2J0k3o2R7l1J9N5j32
-1000F1
##PAGE=	F1=33757.7
##FIRST=	38580.246913580303953,	5001.9139948942593037,	1.3400846000877209008e-05
##DATA TABLE=	(F2++(Y..Y)), PROFILE
5002A32J22j26J31j10J9j11l0L2J29l5o0J43j15m0J62mj50l0k0R8J3j02J63o9k5J8m2O4j05
4896E2O5P1n2K03j65k7m0n5J42lj14O2N4l1Q5M5j85pm4K35k15K2O4l3M6N2j5j15J99j60l7
4782I9O3q1J69r5j6m1J15m7O0p0M1rj25M2r2Q8J99k25J3Lj4J31j31R3k8o3P2j08K04L2j39
4669A40mL3j8n5pLN9O4j33%K8J7R6j57K4k5QM7K03j93m8k0n6Q4J0K6j9J6p7Q4k7N5j6nn9K3
4537A01M9rR9r9O4q2M7J9mj44K05j49Q2J32r2J34j68j32R8j34M7R1j8Q9l5j00O5j02M8M1Q3
4423B26q4n9J65k8n4o2N5J17j91J30o1P8p1j18N1l7K7M3L0K2m1J43j73J20o5m9K5kJ0Q0n3
4310A74j17j6R7jJ03j99K23j30j7rJ8q6j6J06OR3j16r6N9M1O1r5j7R1p7M4p0J16j14J17q6
4196H7M9p2K2J08k9N4q8r5P4o7J64j08J9J23j04J53k19J19l8Q5j41O9M7j38N7j15K01J13k33
4090I7Q9j08J6L7J59j04O5j36l5J02L1j27J15n3LL0J4p7n8R0r5k2J12P6m3L3p7O1o1l7p3M6
3973G0J8k8J59j42N1N9r7J83j99J00j21O8Q4l9k1J05n2j18MJ18j00J9m8kj4l9J27q0O7l9l7
3859E6N1R0Q1j94nM3L9P6j85j4P3j01J81j71J64o6N6l7K3N3j34P5j4O7j58J39j30J60j60J47
3749B05q8Q4Nj0q1K90l54J32J14k76J19m3J12j66K63j40j19R2p7J59N1j69j0M3M8o6k2j5J25
3643B06j05J31k7q8Q1P2n0l5l5j20M3J70r0PLr7l3J23J62j39j5L9q0j1P3j58J90r9l7qJ2P1
3526A56L6M4l9m6n7j6Q3j24J97j59R5j47K23q0o7J8P1J2Qj52K1J13j66J3M4l5j2Q9J4m6J82
3413B73k37J29K1q7Q4J8j84J38j26L5M1LL6K6p8j2J47j01J03m1l0l8R5O6k20J1J17j62K50
3306B77j67K9mQ2j10Q0j09N9J31j00n2M3n3R6P3j61l6J72j17k8k6O8j3r6M9K2L9r5J81o1l0
3193A43O3k5r8L9r3L3J82r7j22J24r7J18P8q4P3m9j10L0M9P2lp2lj8J19p6j72O6jMO6p1J13
3072A81k1O8o9j09N0RR0j02J6k2O9j25P7r3J75r5l8Q5J04j13L9j59M7J36k6m0Mrq9P8J7L4
2955A69Qn8l4lN4k1m8J3J3m0j6J27Q6k19K50j36J29j44j5MK0LPK6q6J93r5J7m8J09rp7kj15
2830F2K0j9J04l8M3L4l1J13k22J15m8K8j39KN0L5J23n1p3NOk2N7j25J14L9m1J4J2P5j40R2
2713A94m8RP2q3q5Q1P8k3j49J29q4NR0j24K1m5J49L4j27J1k0k9ll0O2J43K3r1j7K5p0J10j9
2592A89j0r3R8M1o0K1No8L8j15J44m4Q7j21k5J75p2J8q2kj6n0%Q6o3j9R3L2J00j69p6J94n6
2471A80o9J3J7J02j78L8J23o2mJ58j94o3K3J67J5k32J10L4n6l2n8K38j30L3J52j41k7o5J17
2365B09j01L0K1m2O1o5N2j54K4MN5Nn5P7l2Nm2k0J44j7r3J32j80J09j5N1J63j38o7K9j4n4
2248H2K3Q3j10M4L4j0N7p0J7l3K8P7j09qj00K03p7m6J39n9L4n1J8j01O7r6L8J11q0J62j22
2134A45p3N8J13j00k2nnJ53nj27P0k3r3K8p7J54p7R4r0lN8P9j03n7O9LK5n2l4m2J18M2o0m3
2010A18Q2j18M2L0j12jL06k37j3m4K2J86p5Q7j13p8K2l6P4J93k46K12k60J14O9j98J6P8l2
1904H8l4j1P5K6J52j07j06KM1R3M0j16J12j94K26r8K5r5K27o6j26o7J74m3m3l1m1J15L8j55
1794A01J52j91J35Q6j53N3J15k15o3L56k65q3J45LK4n0p1K9o%n4J56n7q9J78j29j9J3P6n1
1684A26j2n3O4M4k3j4J9j29kK43OL5k18L39l72l3N3kJ15l4Q5j88J47j47J23l1j25J22k5n4
1574E9K29j35j6l8k3l2J00l4J67j04n5J39q9j36J72q6lK7m4L4K8j4KoM1j22J6K54j90Noj6
1457A24L1n1m3L4P8m5q3j3K9L4J48j78QJ04Pq5N1O9J4j24R9l0J01k47J44r7l0L9M5l0J20j37
1340H6p3J45k0l1l1J5L8J3o0J54j95pQJ04jJ41k02J61l7j36J05q4Q8J39j46Q5j66J14n4o5
1230H8R7qrL2Kp9L9Q7K7p8q3K6p0k9R0n2L8n9K9N1qK1O7l4q0k6P9L5o4j2n8J80j12Q3l7m6
1098A27R0jj38L5n1N5l8J31po7Lj14M5P5N0Pj00q7N9M5P2rj47j1R0K7O8j00M1j25J70K4j31
977H8O8Mj45O3K27p7Jj13R7j73J21m7n1O4J12o1qo1J29j62R6q2J21j10M3Nq5l5K03j32J66
864B66j07M1m4k0k7qP1k5K7p3j5Q2l5rJ19k17J20l6PJ2l4L4j1J2R5K6j07J22j05l6Lk4N7q7
739G4M3J9P4j41l5J20q7L6n2K06j85Q5r8j6O6M0N6o3M0j06J4J2kmJ29Q2m1j65M4j1L7J41k42
618G0J8K06j1j96O3j01J42j7j00N4M2o5Q7K58l87J00k5N3q9J63r9p8M1n3J14j09oJ37l5j25
508E2J2P4q1N7J5J1N6j67J26m6Pp3J39N8j73j4N4M7k7m1M1l0P9pK6J11O9k54j4k8PK1rl1Q4
380A51Q9j01k3N6j8O0p8N9j26J17p7N8j22P7J37k11J56j35L7n8J42J28k84J5J99j77K9K1J23
274B44k41N7K07k02J52j10K4P6p4P5l3j09m0K03k1j34Q5o1KJ44kl3r1n5J2P8Jl0K3m5n6j1
157C5OJ89Oq3m5m9J27R9j95J90j32N4j05o9LK6N6q2O1Q2j22K48j32k0Km7R2j16PK8Q0j15%
36G9L0J45j55K6N6o1M3p1J12Q4p4j64K9n2J77j0j33J20No3O1j13O1J6o8o3M5O1J7o9K9M0O2
-85B02J50k15J2o6L6N9j10rR6N6j39J31np6J75j10p1L7J25j79Q8r2Q7K0j50O7l3j0j1J39j59
-198D5J43j74K82k0j46jk8n5L4Kk8M9J19j42L6J61j71l8J37j68J59n7j03j3J40j04K26n1j07
-305A27L1nK3j12R2k4m6K18k17L2k4J61r0j07K03k34J07l1L5r8k3J16j8J3%J42j62p1J68j19
-414H7k1J66j36jN8j31O0Q1q2J33j45J98j86N0k8p2J69p2K26k53K32k39O6p1M9n4oJ13j33
-521E8P7J67k56L8j0m4J96m7j19OLN1j5P1m3N3j39Q6pO6j70K34j71n7K04j94L7Q9kQK4p2q7
-642C5J62j45lJ22M6K4p5M1j17j5M1P4r4K31k41M2j0%L0p7J30j46J1J14k1p9J06j17%Q7j7
-755A39P3m6N1j25n6J31K1q7o0J8P5l5o2O4R9q2M7l3l6M0M4q5J44j90j2J91j01K2j7Qp5M8
-872A13NJ43j9j4j92J10q9kO0J38j69Q8KJ20j49Q7n5Q1q5m5L4l9o4L7P5o5L1k3l8M3K6j04
-989D1P9J3o3
-1000G0
##PAGE=	F1=33456.3
##FIRST=	38580.246913580303953,	5001.9139948942593037,	9.842979125096462667e-06
##DATA TABLE=	(F2++(Y..Y)), PROFILE
5002A34J03j33J42j04K2o0j4o8J57J8j15K05j61j16J95Kq8Kn9Q2J4j40J83J0M4j44k4J52j70
4896F9J2J35j72L05k11q6P7m9J88n8j01K1L3q9K24P6k38No2J72k00Q2R1j15MJ33j4j54K04
4790B82k32J13O3j17J43q7q9M7O9l9R3n9M9j11m7rl3J9K62j47j9K2q6Q5o1K4M3j03O4j4J01
4676B26K2j23K4M0L3j12j1kO8j8q1O4m3QO7q2J7l0Q8o1J85j55L4m3m3O2o0J5N1r2M2J07o2
4555A35P4J2p2q3L4k2K7J27j47J80r1M8k4n0j33L03k03J00P6k27K30j07j37R9j22Q2O6k8L4
4449A81K0j45K8l3P0jN7j07N9J27l4k5j13J2J69j40L0o0J19j0j14m9j9J7L0P1L8K4L7j35O7
4335A71o7L7O9p9M6N4j28o0M5R0k6J31k02K03j13q4P7l0o9oP1k7J88j34j40Q7j7K2lo6R3p9
4218E4M9k0O6n4P9mj21l3J06J54j31M1k7m7m5M1M2m3J1R9m0O8j50PN0M1j46N7M6j16P1n0J44
4097A99Q8j93J06j45P3P2R9k00J83j04o1Q6M9j11M0j33J03K0j7m5j9J6j5o7J72Oq2P3J8p2
3987A39M6l4l8l1L2j6J84k04P5Q4j53J33j93J95j57L7L3L8q0J74l9q8q0P2n0j5NL1n8J8J42
3874B02j12j1K3p3P3Q5M4j04NJ8j4J5k4j03J13k9J40k01J89j52Q5k8n7J43j67N4OJ00q6Qp8
3760F4O5r3J42p0J64r1N5q1K01k89J15K5j46J25j7J3j53K35o1j44L1J1J50K2j24p7K5O7k1
3654A43m1o9J87m3LR0j69L0J16%o5o9p7k6J48m6J52j33n4LJ3J87j34L0J05j54o1N7p5J26l7
3541A37j05Q6o7J14k9O6o2K2L8j46K6J13ko1Om1J58j72P3J2N7p6M2r5k1N3q0L7n5K3O0j4J05
3420B02r3J74k36O2Q5q7J23j38N0P4j66N1R7j08J09%p9o0J83j66J54j1j66J01M5Nj07j2M2
3314A28J4J55j94J0P6P9j45L9j22Q3J76j15K5r2o6J62M0j48p5J56q2M5m3J5Mj9J5M3o0n4J70
3200B20o9R8p5n9q7J64j00m6K11l2j60P0o2J00R8j69L0K2r1M5K9J8J6j04j2P9K1k2q2J7n3
3087A5J04j7k4J32l4Q5j38j20J96j61J12p1J8K7M1q2L1l3J23q0o4P6J11j33P7j68O3P5p4k3
2977F4J00l1r2P7j0J09m6p5k2K7M4q2j5L6k0QK2M7J26j92J75j43J18j14k5P1Jj5N1Pq7J32
2860B46j13J5M0nQ4p2j06PNj2P0k0j5K6k7J48j72P1q4P9j05l7qJ27K06j05j39J4j5p6J76j23
2742H0j0J08o3J1M2J7q5J04o1L5R9j62JO4J3J09k06J40j34OL8k8K4q4K9J46j68P4Mj01j4J9
2625D7J6J20Q3j19k3R3j95J51l1J6j06J08J50j71pR3j1m0q5J5M5P7j64J07QpP8j98P7m0J7
2512A04pO9n5n0J13n8J39j69j0J22M8j29Ol3P3n6J9J54j95O5O6j32Q9j53J98P0j91N8O8m5
2402A78j66J3K82j72M0K07l34Q9l2J39j56J15kKJ6o8Q8j39o2J22q2N5l6n1P3l4L7J3Jjm2Q2
2285A75j40J15r6L3K47j49o2j1J75j91N2k6NoL8N4jj19O0nm8J35j07Nr0J93lr3O9l4J03j87
2167I1R1l5l6j0o1K10k11K21n1j43K2K25j84j4k9K1N6J06j92L6J01j13M7j40J52l2O5M9j56
2061H6J06Q0p9j18N9k3N8r3mJ2P4L2n3j2L6n2n9J24q6m7K72j91m7m6J3J62k6J02j74L2j09
1948B9R6KJ87k46J63j66R0j9l3l0K2l8K1lO5j05K11j20L3p7P4O5N9j64Q0j26K30j79J33j34
1838A20K13j46m9r1J59l7N4j53RJ22k7o6J16j28J02O6q7K4J43j40j50J91k13M6J96j01N1j23
1735A01Oj2L4jk8J14o5q3J71j39m2RQ1N0p7r2P2O9nj04P9j02j0K57m9O3k37L74l70KKK7J10
1614B05j72J69j62J05n8J69j54p0O1j1J02L2j0k4K9j66N0M9l6K41j73o9Q0n1n1J40n2l7qJ2
1505A40k3P0l6K7m3Q9j89LK45j83R3r8m3J35k6p8M6J7P4j94J5O2o0K77k54M0J73j12Nj0L2
1391A94O9r4L3K3L3k17J85j01n8L3m5P9M3r9k9J12r8N3l9k6P8ql7J23j19J2l1j9J7J42q6J74
1274B97k14QO8j03J01J28j08l1L0J15j65o1J32P2j63J58j8j32MR2M6r0j2l7lm3O3qN9n7l2
1160I6J41q5jO5k7j03m3P5NjK1l3R3j34K6P1m6J28n8j14J6K6l9l1K05j33L3l9o6N1O9J02j07
1039A63j9j12N9K6pK1p7J16o7J4J7j6O9j21J60J06k12o1L7O3m7K04o3o7p8J08j66O6l2O7K1
926A72R6j40O1j03J57k05J10q6J77j35mL4l4k6K10j78K15j77N8l2NN0n2k9l3P0j41J13L1p6
816A08m0K24k22L7r4N8L1Q2o6QL7N5J17k21J59j20O8j21jJ14j64Q6j13J37o1N4l3j06Q6p9
706B0J86j06J42k19J05k1QJ29n2m4n7M7j5l6J8R0P2L3k09K6j6P7J30j48j01K99p0k05J7n8
596D2J99j21j16R8L1p8K34J85m57J60j27J58m0J53j35p7Jk0J24o6n7R1L0j37P2kp3J24JNm4
483A58j02Q8n8k1k6J10J06k09j4O6L9Jq1P1O8K1n0K3J67L9k77r3M5m0R9p6l4J06J43k53R4
369A10M1j3k4M0Lj30R9rO2j10R4P4j43J02j30L6KRJ60k32Q3O8j02N1k9K0n4L8J75k21P5k3
252A22L0K4q2Q6lj06%J47k5j49J12m1n9J16O9M1j59m9l1J16n1J3R4j51K5k0L1R1k7jl3j22
135HJ36J56k49J51l3kj12%N9k6N4q4m4J57j10R4P6l4j42L0J54j37j5l4R5p2m2Q9J47j61K2
21A31Q8n9qo8J91P9j39j53R4p7N2J2k3J01p6l0j8p2J13O4j22n8L2N2l4l9J06NP1J39j45p8
-96A31k4k4J41j67LJ54j7j27N4R0q7J24m5j39L2J33j27Q9n9lQ3q6m0m3M7RN0j20J46n9J11
-209B30j0p5j4M1j6j24N5n0PJ98j90R6J02j21J7J24j68Q2n1r1L8lK4J19K9j11J0Q4j73QO4
-323A31o7K0K10k49M2J0J78n4j54K56l10L6M2M1q6j1J31l2M8j4R0j52L7L1o8l8J47n8r4K4
-433H7k3j5K8N3J90k22J45q9J8r3kL8J7J93k26K45k76J33j20rO2j15J48j17J42N1j91k3J41
-539A70r5J85o8j20n2P4J2k4N2MJ14j56J0p1J10r0J34j18j8K37k31M6J72j25j6j9kL3P5j62
-649F1j0J13j7Q7m4K6q3j19J60J44k61K85k66J5N6o8J05j18J51j19nJ07j03L2K0r6mK2J5J11
-759A97j27J62j51l6P0Lm1j9l5J52j43K7O2J4m7K0J01j01l7J56j45Q2j24Q2L8oJ0M0r3l6M
-872G9L4J34Km7j49K7l7KJ25J41k81J72oP6r0ON5j17QO2l6q2j1L4M8l9jpk8J00n0k8L2m3L3
-1000A18
##PAGE=	F1=33154.9
##FIRST=	38580.246913580303953,	5001.9139948942593037,	6.2734638959227595478e-06
##DATA TABLE=	(F2++(Y..Y)), PROFILE
5002A23P8r8R5m5j9J5mq8Q6O9j21J77j22k8K5J4j6j9o4L7J04j31P4J13L5k27PJ94j41q9J84
4888B18j53K28j93k5P1n0K12j18M1j24M1r8K57O1k27J2p5J21j86J44R7j24rR7l0j09J59j88
4786E0J29Q6j47J07r3J2j5NJJ14l2R8j83o3l9O3m2K05l4l5Rj09J2L5l7Q3j22N0R9l0P5j42
4669A10LN5P4j27L5p0N0K4j10R8o8K6M2o1j5j5J59o2M4Oj4l6m3N5l3O7k1j45R3J22q8R4J7
4548B66j36q8P6k1KP1j04J79n3L4l7j09lK59k48J41Nj19P3l6l4Np9Q6L9no1R1j52j4lJ07j6
4427A16L2j38K11j6nkj18M7N6o2p5QJ12L7p1K1q2L5PJR2O4j07J9p9NN9P0j17R3k8j50M8P7
4302A60K4n1J60j72R7n7j12J66n6m2Lj3n1K25q7j76Q4k4KL6q0O4L7q5O5mN3m5J12j69l7J25
4185A52J87k22j5M2O8j34P7q3L6m2Q8L3pq7l9Q0J0j25M8QK1m0M9O5J8j26J39p5M8J15l2j46
4068A11J50m3o4O0P3j29l7l7M0K7n6j9M0o7O4l1J25n6q4O0J51j61P8k1N1j57M2j4K18k50R2
3955A56J05j79O6j11J87n8m8JL0j27K39n2o6j2m3kp8J04K9j14O4J07n2n0nL5kK2M0Kk4j8o7
3834G9k1J33j40J02K4M6j52J55l1j04M8k6R2q3k7L9M3jm6n5K1q0J16m0K26j64R3l9O2k06J02
3720A66n5n9J72J4j21l8J07K3j42j7M8J55l4l0p7p3P6M7l0j00J77j8qN3j62l0J63P3j17q5
3610G8k1J3jrK60k12KN1j27J42r2P7J72j95j05lR0J5k7q5J19j22J20m1J4KN6R8k10k0K91k23
3493A07J9k8J0J21k05J64NL5j36L5k3jl0j7J13j45Q0R7j10J81j27N7j36L4R7q0J34r6Q8j1
3383B32j01j8J50j95J97q2p0o6J34j48J63l3j04P8L3q9O1O5k2R3J1k07KJ57K8j70M7m6OJ37
3273B43n0J01k14lJ15J3n0q1nNJ17n8n1j0J21m1L8j38KR1n9K56j89q3J6J40j5j35J30K3j51
3160G8L7k0O1P8k24Q3L3%m1K5m4P1o3n2R6m6omj9LJ12m2m4J20j9P5j38o5K12j62kL4l2R1k0
3032A66k0l0j1J32p2j21O6J03j25J07j44L8%k7k2J10j3m5L4o7J39p1%m5N8j6n8lMl0J01nk9
2911A04J56j53J07j40J03j04m7J67l7n5R0M8j13M3q4RQ0j12J65L5k18O9J5K1k8J6l6l0qJ65
2801B28j00L7p3J7l4j6l5J30K23j26j81L4N3p4J11m2j24J29n3m0Q9q0NQ1k5Q1R3j86L0K8m5
2687A35K19k32J17j44mN9J0L1r1n7J66j69J45J7p8n1k5j4R4J06j24k0J59j42Nl2L8L8k4J95
2578C27k01q7J59N6q2m9o7O3O4j60J66j24L5J78k19O2j2M9K4l2l6n3J12p5J02j48N8L4J50
2471B94j96rp1P2K7O1J55k56P8o6j5J68j70Q9R6j01J3J8K7j53K0J92j92O5K21k68N0j5Q1j29
2361H6J85q5Q5l9j08J01q7j22K28j96Q8K4j03N9M4K4N2j40K3K4J1j01R0k1LJ43j13J2q6K89
2252C70k81R3j49J06m9J6J44q3m5j0R5j66K01j29N1o9J23Q0j05J2l3J51k10N8J1o5M5j39K42
2145B65k22J90k2j33m3K66j6j40ok2j6J53j34j07K07j05L0j15P4K9N2J28j97K9J09j5j26K7
2043A40r5R6q7m0Q7K2O7j30L9LL2j18J91j15k2J69p4j40L7j3O8R3O1k11J42j43J23j18J56
1937B20j75P6n7L5l7J07p4Mo2L3P0K4o2R8j14R4o7M5K8P8j50k9K0J37j31K43j74O3j24mp1
1823D4P8n5J32j35J9J14j04M2J7KL8J9ok4J20j4k07K1l8J15J58j86R5j71R7j30J14J4%K2q8
1710A03j8J04p5o1j0O2J50j43j9o7J19No0j0l6rJ63k7O2j99L36l08K7k9L3J30j23M2l4J02
1600B10q3J45j17q8l5P6J91k22J27K0P3j88J05J0r4J88j55m9k1O3K0N7l5m4k3J1l5P1m3N4
1490A89q3J34j78K5J39j58J54j83MJ53jr4M2p7J85k38Q4R1j13K79j88qJ35j63P7n1l6J50m5
1384B25nM3m0j74J84p3q9M4o7R6L9j14K7M3q9P7Jq3O0K8l9K4J1j2k7R8j46N7O1J25j62Jjj11
1259A2J36R0j33l4R9J36k32L2P7J20j72J43l1j70m4J28M4o5Mn3O2k8j5L3Q1q7m0J87j55j2
1149A13N4O5j36n3kmK7J18k9K4j20oN6N5J05j59N4j34J49j50L2J74j83J33q9%J0O0J50k08
1039A06Q9j58O6N6j05J6RK38j88k6o8P1O6p2J38J58k63n8k4K17j58J59mj50rQ7j04k9j4J50
930A96K2M0k04J37j23J44j46N9rJ01j08l1L4J0o3K29j73K02j82PJ6Q1O5m6j66L5K2r0J65l8
820A86j05l1K36j70p8N6q2Q8J71j90L7P3j0J63k25R5j25J80k09O3J14j96Q6rl1Q9P4j74n1
713B5P8r7J33oJ42j94J42j38L0J38m6j31R0%m0n4K9M0L4J04k16nM2P1N3J9j58K97j47j72L1
600I4n1J94j74j1N2n4M2K49O2l85J58q0Q5K0Q2j68km2K9J64m8r8j5J53j53J22j04p4J76mN1
486B70j59K9j4n8m8J2O9J28j95oL6L5N0r1K2J51N1j57O7J45J8j85p0Qm2N4n7RQ1P4j20j8O
366I5J5n3J29k3q7QL7P5j02N9J2o0N9m7J3O2q6M8q4J04l4L5pr2k5N7L3J24j94N4oO3j1q5L9
237A25%QlJ9PJ2k3Rj31O6J30O9j41m5p2J03k1k0J30j49Q8n9L6nj4QL3q4qK10k71J12M3j6j19
109B7M5J07j00N4m2j4O0n4k7K48j09n3k2J06o7l4p9K9k7l5J38Q5j56M3R0n5m4PJ47O3j70j01
-8F0J21o1q5M1J01K9j28K3n7K9N2J25j54q2N1%J5n8J45o7R9R6q4m2l3j14K14k00J9J86m6j32
-125F3k7J64m6M6K3j93QJ17JJ2J4j17J44j5j23m5Q0LMp5J01Q0p2J7j9OL7L8j15j8l8l0K42
-246B67j51J7J05j17Q7O6p2m5o5l3N7p4P1N3L4q9J5J04j75K3Qj1K9J20j70J4M3J59k7j44K38
-360C37l21M1M7oL4o6J39j9M4k6K2j09R5j07l1K9M3M2j33j0M4o0Q7Q6J46k52J26m4L4j81O7
-473I8p0R7J67j23J17j97J57j70o0J45j07P6q9J72m8m8q7J85j06J27r6lq2O1j6l6O3lJ41j23
-583A42p5J0k0O3j7K1n4K60k50K1K24k12j2n5L3J45J9j62M8k4n2J53Nn2mj10J46K05l78K78
-693B96k23K1N3q5J08p7R6Jl9N3j47R5J7j20O6k4m2J10j26J61j05qJ6l4KNm0J58j1r4M9j23
-810IP0M4J36j55n2K17j95M3q8J49p9O0qQ4j49j6l9N4J47mp6l6L6j18KJ61J16j87Q5n6N7j7
-927A95q7J55k30O5J40q5j24J20p4Q6Oj13P0k4Q7r5Q8j9p0P0
-1000A61
##PAGE=	F1=32853.5
##FIRST=	38580.246913580303953,	5001.9139948942593037,	8.5093106463318690658e-06
##DATA TABLE=	(F2++(Y..Y)), PROFILE
5002A02O0l4rM3p3P1Lk7m0R7n3L4lO5q4k6Qo4j9k6J93j01n2J94n1j72N5J42j02p5J45n7N3
4881A97j06P6l6k8K16j73J55j87K5%J60l0j41Jp2R5n7N6R9n0n9K3m1n0J16q1K3J28j53P6j16
4768F6J31q1k3J1J04K7J43j60j75lR5k7L2P7l4k2j00j9R4o7P0r7M1J77j28J32j18j20N9J31
4658B16r6N6j45M3J36j78Q3m5N3Q0j30j7jJ48Oj04J39o6nn9O3lJ13r8j05O1J15j11J26k0j56
4544I9r5J15J6n4K7j3O4L5l0Lq6N3J72k78J61j9O4j38J7K7m6k9O3JL0m8O3j30m2K7J11nk4
4423A11l1K20j85M7Oo5J06j29KJ1JJ2Q2m2P0r7Q3k4q9J46J03k44J44j80J13K5J5j14J65j67
4313I5K9j0M2Mp3J75j45k8J6n8J88m3l7M9j28j5J32J0j71Q1k0M5l1j4pO1j36J36n5J02j47
4200D7J99j25n7P9J91k08j02P0J89j73M8j35P5q2M2J04Mj18K8K7J9m3j1k4R9q4O4Ml5m2J31
4086A81l2K1J98k02J9J4K1m5M0Q6j57n5Q2q7K8m1k9Q5p5O6J9L9p3k8mK38j82L8j2J49k54K6
3969G4j6K35k65J36R3j56K5q1J34N6m8%p3o4J99q7m4R3o5k4q8J07L6j18L2N4L2p5k7J34m4
3856A65p4R6O4r8k9q0J4J65j65R1N3o8n0O1J38k35O4O4mM4j12J08j11P3m5n1Q0j36N7J2K13
3742C04j79J19lp4j22P1o7k2K06L9k25N0J7M4r9j0L8J36p4O3n1j33K3J29l0n0P5l0J30j23
3632A52k8p3J21J39j95p8M2M9q6j9K86j85L0O5j72J2k7R3J89j48j16K2R2l7q1L9N4j16O8J16
3522B08j62P5O6P9j89L0K80l69N0mj4J44p6P4pK7j74L8J2N8m9k7J51j59R9R2j94K24q1q0m5
3409G7M3N9n5J05K0L1p4k5p3J60j90K02j34o3l6pk8J30p5P7o2N8p1R7Q3J3R8j09j99MJ81l3
3292B04j79J13K8o9L1O9J34k00J1J5K7K7j00m2k9J74q7p3l6J99n1J6j01ml7L0K99j85j25P1
3182A30P8J10k25N6Qr6J6K5O1ro0K7mN5r1mnL9k1l5M0K4o5k5k0P8P8oj05R2J0K9r9k2K00o2
3050B02r5Q3r5J16m8K8j03N0R1l0j73N0P7j13J44o3n8OQ3kn0K7Qk3QJq5J32q3P3q9J5K5p8
2925C1K3J24k8l1J27j23P9j47R1j18K2J56p5o8R7O5j07K7l3m9N7NK4J87k53L4K4O7j33N6l0
2812A01q4R9P1m8K1m1j07O0K1q5J29J74q8j06l6J42p1k4M8o6pmm8Q6p1k0N9LR2J62k41L9j7
2691A43k6K26k42P6j07k9J32j9O6q7nL1j36J94J6n2r0o5K4J30j2r3j4J94n2j64k8J10J34j37
2581A18J58j89P2l4J12q5k6p8M2O5m5N5j34O1K10j87l3J09J4N1j40j2k7J08L7r3nJ6l2K00
2471C08k38m3M8k5L4J69P9j57m1r9O6J67j20n0Q1jQq5J09j54N8Q7j48M2J91p7k3k6k3n0K18
2358C05j81J64p8j60R5kj13K30k44J12M0j9q5J54j3P4k05L9N6l2n8PK8J09o8n3J32j11K27
2252C50k89J56j33M1q5K5J78j68J17j32K17j56J16j56Q5l3J6J45j08L9n9J44j38l4J3j3N5
2153A93j53J97j44R4m1o3L8J01J89k31J2n4OP6l6j15J38p8qp8N5K3O2J13j35j11J45P2r4n
2043A68r3K5rl6Q3l4Q8q4on7J01j07J68j39J0P8N4j87K6NKJ91Ok03J97j45J20k03J05o9Qk8
1926C5J6pJ52o8k5k3l3J05KM1l1j4j4k3K3KP1p7o1N8J6j7L05k01j40Qj2mk1O5Rl5k7J37j12
1797A00P3j15J37l2l6Q2q7O3J30k36jP4J03N9j82J39k06J89k24J54J0L5p2q1K1J6N2r5k7N6
1688I9J82j82N5r3L3J1J10j72j6JJ6N6P7j52K26k37P0o3L4J77m0j03M4J45j21Q1j8j41m1J56
1578A94J56k70O1Q8R4k20J90pj50N4n9J4m2J41l6J5k6m1rm5j1M6MK6j03J28j30Q5L8j37J64
1464B12j31N1L9M1r2J2p7J66j80J29Q3j30J96j25QL0j58J18n5k8J24L3Lpn9j50J41j4j22O0
1354A18L1k8R4j47P9l1j1J7J0m5j3P9m1m5Q2p8j1K40k18n2J40N1K7j04m8o9J21L4j49J17p6
1241G4J67k26P7N5J14q3N8o0j43O7K1J5m2k7k3J15J2q1N4M9j19M4J36j90L1JJ68j14p5l3L
1127D5k4J91m8%j13J04r8J28P0j65J49j89J59j80N7O9qL5r4NlL3J80k57J95k12Q4P8j16O5
1017A40n2K95k00p6k9j1N3j1J12J51k58O6p8J93j92Q0Q0j88N2O1n9o0MJ13L3Ok08J53j05P8
908A43o9K4O1j4o0J6k1N6j10K31j70J84j46q1P4J74K2J3k85J37q2M4J02p8j05K8J42q2r9J02
798A51p6L9K02k63L0J21q1J50r2p0pJ37j61N8Q4j43L6R4j94K03P5k07l1Q8j28N7P5R1r4J36
688B80j50nR4l8j66K10n7p0l9PK8l3J48j44m8Q8L9m1J93j59K05j83j09N4n7J28q0k6L9n5J03
574A56J56o0k30J34K4o2P3l3j24N2P5n2K06o6j05n7K02j58J03j64l1J40J3J04k06J25j04m7
472F4j4l0N8J18j63P5r8M9J08j07n0K14J11k50R3P5Npm1m9n8j6N9o5R5o0M4q0n7J12K9J9K9
351B12j01k7J7J11r2j5k7rM1O7k4P8o1j34P6O7o1P6k2p8P2o5L3O4j05P5o9P3j9n6l9k3J15
230A50j2q0N4J44j30P5j57O7P2N2n2n8n8J5Q1j06J21p0J04j01N2j00J13j22J33n5j13K16j74
124F1pQ6O9j61K1J13j39O2J1J1l8K4lK23j84P3n4pL4k1k7j7p1j7J38j6j37P2P2o0m9J18K2
3B02L4j58l2J04nq2J03O7r0j23N9m6R1j2J58j44j23Q1o1J18j08J57j78J61M3o5P7p1o3J18
-107B12j79J5J79l6j44rJ21pJ1O9j93j3N8J12p8O3j46J46O1q6p2K7J5oo8O3J56j50lMN3l3
-224A42Q9o8o6o7rK39j03q0J77j66J39rM3o4j65N0M1m1LP1n0l2K8N6l4k8n9J17j9On9J4K3
-345A19R4J5j11J61k61J29kr9J45j08J38J0K7l7k8o9R6j90RQ7n9J25j29m0R2p2J72J8N6k22
-455F6J39m8O2j80P8Lk2J52k1o0m3J48k12M9M1l5jp5J62j11Q5j10J21n6L1j08J25q9J3j7j
-568H6P3o7J12n9j00R8q9R8q5P7p2K68k45MJ99k46N9r2J04J02Nq1J7p5mR5K3j48J08o8P0K18
-685C85k97J16j12lK3l7M9Mj4J13m5K6j59R8N4j23Q5L5j88J48p0K5m0J0N5p4J8l9M3P0J29
-799B85k05K8M5NJ8R0j73j8K07k01J6m6J17j09O6oQ9j10l0m0J0J64j0p4L2J24k19K9J10O5
-909B59o8j1r8R9j1j44J94j06k8J55r2j29J79j36J59m1j38Q3k8N0q3J59k9p3N5
-1000A77
##PAGE=	F1=32552.1
##FIRST=	38580.246913580303953,	5001.9139948942593037,	1.4628382814407814294e-05
##DATA TABLE=	(F2++(Y..Y)), PROFILE
5002I2M4J2r8R8r6P6QM5j17Q7L4r6R7J30j10q1l3l2RL1R6n0j19J98j70L5N2L1p1j6Q8Nn8l0
4877I1J38j55M3J89k06J88j55k2Q3J32k19K0m3j8K8P9o5J14L6j44K0j1n0Q5k1r6K02j75O4
4771A32j00J67r8Ll5N6J01J56j13k18K5O7J3j2K2j0k1q1K5L3m2nrL2J77j49J25m5j06n2J31
4658A69m6L5j07Q0R6j91N8k6Q5Q8j93R5p3P5J02j66J60n9K5n6K5j0J45j30o7M5R4j43J66q2
4548A94j15m3P8K2j03R3l8l9J51r1J6L2J3Q3k04N2K6J37k04M1K2j9j8K8l7M5N8l7j14jM5R2
4431A65k2n9L4K11k95R2LmJ25j39n4J61j00j7R8p1P3p3J33o5j26J64J54k96J56k12J73K1q6
4324A44l8K04l01K07q4l3K1q4J83j49J5o6Q7J18om9R6k09L6l4J11j07J15n2M0o8L6m4Ql0Q4
4211A51n7P0j09J55n9n5M0J14j05l6p9K74j91Jk2j4K0n7O2J23k04L6J7N5om3L4K9l1j0k1Q
4094I0j8O4k3J0K83l55J49p9O1k0M0Q2j67L6M4j36J9L5m1M7k0mQ6o4Oj9k6K15j97N2n9K14
3976C05k28%n7K03j60J31L8j19J6q5M9J62j1Nj52rJ44j27L7J17n7l9j26R5N8o6ok9N8m9oJ48
3859B40n0j46J56R3j87J5k0k2J36j46N1O1j46L8k2K66j41j17J68r1J51j76J77j76L6m8OR5
3757B01j07o2R9J01j42J57Jj78l4J0mM8J10P2k30L3J1k7l2M9M3N9p7J16l5j05n9J81m3kk7
3643A27k7K45j90N0j19O5J66k74j2R1M1j02J2J70j02M7M0j52L7j1oJ27k6j11O5J4m3q5J28
3537A65m7r4M7K51k25N1P5k4q6K8K07k93L3n6O0P7Ook8M3j49P6n2J23l0o6J31j22J07N5k05
3424E2J70L8n8j36P2oj5M7J10k3q7J7n0P9j08J25o3j15NQ8j16Q5OQ2j34M1M8J0L8P0P9j67
3306A84j67RJ39q3MK5R4q6n8J26J16j27rk7O2M4j36O1j58J97j20l5M9O7j7Lkm6pM9J71q8j66
3185F8O5K1K26l15R3n8%o1M9P9p5P0m7rP6q0n9R0o0k1j2P3M4or2m1Q5M5L1j63J08J0l8o1M1
3057G6J56L9j13O7j21J04n9O0j68J71m5M5j54rL0l5J13N7j65P8Q0K7j89N9N5r9J26j18K2Q7
2947A77j11P3o8j0R6j32N7J42q1J7O9j07Q4j47O0r4R1P4r8K8PK6o8J21o6o7j9J59j42K93k59
2834A05RJ3J12j44L4k1n1J14ol5J4nm4l6M4o2O6P7RK3j53K05q0j44J16j8p8K0J9L5K7j05O1
2713A21o1N4L05l44P5m8Q1R9k13Nk0rJ17o0J30q5K9n8r7J92Lj3j28jj7K11j66m6K0J51K1j82
2596F6rJ19J35j95O5j62K89k56J27o0mj7j8J17j0n3n0J07J20j80r0K12k8N9j41m7K2Q7J12
2490C17k53J41l1o3J76j83m8O3p7k2K93n0lj88N0kJ53p2j37L6N9M1j37R6j41Q7L4j5q6J37
2380A75J10q2m3j15N1K06k22J80r3r7MN9m5J17j41P1lO7j83J99m4P5j73M1N2m4j2r4P0K01
2270B87j86o4K48j21Q3j97J83n9o0r6J23O1j52J89j82K60j09Lj50O5J8j00J77j10J20p6Q8
2171B43m8o3k8M3M7j19J22q3J5l3k2J14p5L35k51lm7M3j1N3j19P0l6J0j28J21n7R3J4j5j34
2058E1N1J61k6o4k7j02P0oO0n3M4O2k4j64J00j07J33p0k7L9J20j81k8M6J4J66k9j44J92j38
1948A19J15j82P6l3Po8R3r7J51qr0Kl7N9nJ28r7M6j00pL6nK5K6M6m3p7N6L27k19j59jj0K4
1823I8JJ40j17Jq2J97q6L9j29J47j04q0J60j38PK38k34P2R0P6q3j04J86k45K58k20J28k3P5
1717B68j38J5n3m8J48j01j7M7J40j84J11q0p2J2K57j65j15L5N6n3J08j23O8m8rj5l1K01J5
1611B29j23J5J53j10K6N0j77M4J67M5j39j18J20R8k38K64pj82q9O1J01k0J51j61L0j2m5K3
1508A56j14L9M2N5m9j01O3l8J19l0r9J14m1Q1q5J11q3l2N4%o9J43L1j13Q0r7Q1j6j85J22j2
1395A27Q0n9J36L6j03k7j37P4O0j21N7Q4j19J33j21R1r5L1l0j2L3n5O1JJ2lo5k4K87k19J0
1281A23K1mJ79j83l4l8O1pJ8Q7j29L7l5JJ7L9M9k9j03k3J53q7k6j6jn8J48M4p9L2m8p2J64
1160B01k0p3K9q9K06o8m2m5K0k3J07o9K5j04J47q6N1L4l4J07j72R5j21K8n6J67p2o5k9K1J
1047G1J62k14K42j79N5O1j09J06j27K95j52q9mo7N8mP5Q0j60J23p4R7j00k7J25j60Q1M1n4
941A52k4pKM7K2j26O6n0L0n3J3Q1q3l8J03r7J18p6J33j74J68q9o6K4K14l4R5l01J52j08R8
827A92Kp3o7P1M1ml0K0k3KJ71k39k7J64j42Q8R8k40K20p7j1rN5l8k8J13j83J63N9j28o8J16
710A88j65K9O9J9M4R8r2o1J4k0n9J81r9j01Jj4O5m5O1%j4j3RN1J56j39P8j35k5J3j8J7O5q6
585G2J6M8N0K4j42k5P9J03j56P6j22J80j72K57j64K14j14o7mJ34j56L0j42J06m2N7J30j57
483A13J41j65kom1K3J15j10J10j33j3J59j65Q8J13J11k08MLmJ74m6o4o6m7J33j54Q6m8L3l2
369A02k9J31K6r6J07j15l7k1J44o6j00J8m1K3J54p0P8op6K0j4k4M4J3k3P9j33N4l1j0J10j43
252F8M1K5l2r3N2R5m9l3J1J95j81J40j94J15j6RN3o7j2j09J75j09K9K5R9j29Q0j24J65j86
142D3J51l5q5J50j27k8N0J65k20k0Q0p1N3K3J8r0P9K3J29k02J49l5j34J27J6J8k4j04o3J62
32A98n1j13M2N4q8oJ87j09Qj02L3L4O7l9J65Lk14K1om8J17l6J30r1j31Q8m3J05m8P6r7L7J7
-89A60j05K12j17LJ5r3QR5j5j43N6M9j5M4P1j60j5J6J37j33N2n4Q9J05l4o9l5L3oq7Q2J17
-206B63j23l1l2J11j31J27k2o3o8j4J82n2n7J58j94J36n6J13K6k16M0K8m0o0J29j39R6k9j5
-312F7O4rj13J97m0o6rK7k2J8O3p8P4j17J27Jj42J64j21J11L8J9j4o1o2N3j10M3J9n5J22j08
-429H0j3R4q2J75m3m8p1R1j9M1r5L8P2j46J15N1j99R0J36k37J68r1M2Mp7J01j32J61j25J5
-539I6N9p6rJ03p5l7j0N8J01j46K9J8p5J41l4Ko3K7j4K15j96RJ18k05R0n4J61p7RP6q5J1k
-660A65NJ2j29J37l9k8J68j68j8K8r8K0L8k7P8j31J79j3L7j37L8O7p5N1Q9j82J43j10q2K0
-770C8L7O9q2N3o8Q4l4K28k60j2K33n1m8M3j37k2J73j45l5jK9n5K8K6N6oo6k3k9J34J1m0K4
-891A52K00k61O7K6pL3r5k7J46j06q5Q9Qn6J29n8r5J33r3J77j36l0k7l5K5LJ45jp5J8
-1000A64
##PAGE=	F1=32250.7
##FIRST=	38580.246913580303953,	5001.9139948942593037,	2.6889531000051647425e-05
##DATA TABLE=	(F2++(Y..Y)), PROFILE
5002A16PJ9n1K6o9J6KJ08j20M7R4J4l5J53j11p3j18P0J7N1rKj13J36m2%M4o5m6J8M7K4l1l8
4877I0J59k31J26J14j50R1p4o8J45J83l19P8r2O6p8J78j80J39J01k32J03J8n9L3Qp4J92k32
4775C5M8j9R9o9Rk1l8J39J40p7j54K6jO3J01j57PM7n8j2m0N9j06O5L6J06j19P0L0j1p2K6l4
4654A18j7M5R4n9j29P8n0J01K6j92K02j49O7J24j65J08qL6j9p2l2J51j00m2M3Q0j94K00j21
4548A24m0j8O1j2p8J14j17MJ69j8j26J45k8J6p2o6M6J03j85R3j1M0m0Kl2%J34j08q0N9J6J17
4431B12r0K3l3J86k30N3j6K6R5l2j30K38k04O3O5j33K6k4J62r4j15J45J99k84J01j55J51N6
4328B61j95J23J43k48J82j11o8oj9J59j28J01j23J24pL7o8J10k09L5J4j5J2J38p8l1k6L2n0
4222H9j7K3L0k0rnN7Pl8N6n1PK5j23K52j99m7J07r0R9n3k9K16k04p0N9O9J4o7J04q6L8q7O
4097F3N8m4Jkj4L27l11O0q6P7j3N9N9j46J17m7j00Q4K2om9J6o6J61j60J19n1n5J65k07J68
3984A99j92K25j15M7q5N9NQ2l0r6om3m5K22K9Pj46j5J13j58J47N9n0j4j96R0Q3LJ7j14k2Q3
3867A43j6Q3k9j64J70J06k44R2J9j04J14p5k5N2m6l6J23J52o1k15K09j63K25j85J87j21p3
3768A18o4J12K6nj57J57n6q2K02j7j80NkK3O1qJ28k01l4P2j5l8P1N0qo9J18l6n5n7J51n7J3
3647A66q5O5J94j20L5j69O2J31k34M9O5Kj16Q9K6l0O1j0r3R7j7o9nJ06q3O3n4m0RJ32j42p0
3530A5Q7K64k40O1Q5j48L5l4J11j62J03j53J92n7K3m4o4O4l3M3j10J59j8r4P3n4J08K4j14
3424A22mJ74mk52J19q8K0j4J49k3o1lM9p0j2M2Q0j98L2K50k45O5N6L1j05n3J16l7m6J14M3
3310B47j49q3L8jL8R9j20J44n1m0K6P1m9l5K5N6K8j65J34j28R5j21K1Q4r0M4L1R0r5L6M0O
3193B26L7j81K9JK65l36J38J9j8j27J2O4j8O3o9k9Q1n0o5J23q6K6r9J66m1J07r1j08N9M2J6
3079A56j13R8k2o0M3PP1J04j07L6q7O6p0P9j98K75j95J18q9o5l8J07NJ75j94N7M3O8j94L2
2969A08M8j34J71o1O0l9j28O3O5j19J60j12%K01j66M3L2q8R0r0k2k6R6%r0J16o4n4j7K16j39
2856A20Oj08K15j61K52k30J1k0J42p0k4J9q8J12k1n2J7K8J9j23O3k8OJ9P5J00k05K04q6j23
2746F9O0k1J8o6O6K4M6q7M7j55J9M03m09J19l1J45m8p4o7K0K6Oo0J78r3N8p3r4J45k0M4j47
2629D8J00q3K39k37m1P9N7O9r9k1J10Q8j99j6l9L50l36L7j7N2K3p6J69k7j30PJ64J9j92QJ37
2515B43m0M8n3j02O0L6J34k69J83l2p8J09o6n6j6k4RK40j72J56k88J46m7J55n7j35N0J7M7
2409A98q7l9K0m1N0O3j41N6K42j45o1o3M9J67j33Q5q5nm3K3K5l5J3M0nL8r5N2m9N6n7K8J3
2288A34%%nJ4J49j34j29K68j39mp2J17L4j03p0J54o5l1J31j91K38n0q5q9k3Q5p0M9o4J57p6
2175A30L4Rql0oN5p4P4p8l2J26j24J20j72L63k06m0rO6l8R6j47L8K2O8k25J68j18J53j38J04
2061A81o3p5J79O8j62M9j47Q2K4K7j6n8J93K7k46K8p9P8N8o9L7O9j58K6Q8o5Q5l6m1J45j14
1948A15R8j62R4j4j3m9J31j63J10O8j32m3K9j9k7J77q8J8Oo8K9j0m6J15J27q3j05O4K73k17
1838B15J7j95M7mM4J45j04k4j06K12o5oj9M0j19oO9o6K3J37k06R4J34L4k08l1K42k76K80j84
1728A14J29p1R9j51R1j32m7J28n9J0J5P2j54J48r8j0j8K60j04j42L8J07j31O1p7o0J24j06
1625C6M9pQ6N1o1m3R6o2qO3j42J06J50q8m1r7%R3n5J33Pj76M9q9J85n6J62l03J00Qm9M6j29
1505A4Q4P6K8j04o3L0J1Q0q3j6J4L8J10j90J93o8n3J29j20K4J47n5n9k4q9J46P7k11J0O5J35
1391B76k26K22N1j80K7j21PJ19o3M3M0j23J11m2P5j36M0o0k8R8o2k9Q1P3j12R6k3J27j52N1
1281A80r1pK29k08L2k8m1kJ38N7l3j23Q9K3j08r2J90r5ql6J88j46m6O4O4j27J05L4m3jj40
1168A8J01J85j92R1k6j14J55m4L8j04O8n3K2o2P2j01J44l6k5j8Q1M7j40L6l7kn4J50r9m7l1
1054B3K4P4Kj00K15o0P%j19J07j52K63j04m2k2j5P3o8K9l0M2N0l1K8J4n7N5j28J18ll7K1l3
933A44r7O6O2o5k7K7Q0j39L3J1L5o6Q4j07J34n6N5m4K2l0j4j3J30n1J40k59J31k3M0r3n0Q
816F8R0nLN6r5L0J2O7j32PR8j67j5K51k01K46k87J35o7L9P0o9M9j06Q9J8Kj10J25j47J7k0
699E1l7J72M2k9q2o4L6jJ35r9j13K0O3L2l6o5J34J9j21k3K25Jj08l8j4L3K1l4l9J05r2j2R6
578A78ml1n7j0J2J44j39nQ3J52k72L23k17J57j70J1K0P1j58n4L4J42j63P2Q6n3R3j78N4k7
468I4l6kJ01m4R5j39m4J77j56J48N5K2q2j21kk6K72q8j8m8j9J22j65k8J55j28L7J0J08qj80
355F2J57p7p0k0J25j5j43P8J1r6J59j04Q6K2Ok1j05O1JM0MK7j01J04j50L5J40j67oR4n5j6
237F6O5N1j11N5k7J44j81J84k12J17n4j9J24n8M5j36J36n9n9Q8Q1j28Q6p1J00j04N6l5o3J64
128B45j15Ll0J95k20o3J5O2N0rJ7r1P6K6J2j14J23K0j58J16N7M6n5j02r4J86L3j84N0N2p6
14G3mJ48j72L5j1L0o5J22l1K11k1k33N4l5mN6k7O1k1j05Q4k8N3N7l6L3j32K0n6K10j57P0m8
-107A31k2L5m1Mo7L9O5k8M9K6q6m5M2P7j26k7N4R4O4Lj0r4J8J6q8J08J2p4M1j48J56j44R5
-228A29Jj2k1o8O2J0N1K9j09K7k4Q3J46j98j3P0j11KR8o9P2q6M9k3N3j07J80l7p1l0K8n7L4
-349H8J2l8M6K3J6O3j09Q7j06N2N6K7M4q4q0k2L2N5o5j6J25j00M0P0j01J05n5j19Q9J5R1l5
-466B06m7J1J12j94J2R7r1j1J31k03K45k28J08N1n7Nj10J61j28j5J25j28P2%n1n2oQ7J47j60
-576H9OJ3j02J76jo3k8n0J04Q4r3MP4j32N8j8J89k44lK57k07J07l1m1M2n0Q3mj05L7l7o2J28
-696A80j19kN6r7J15k6mN8N8j01m6M3J7k2J10q9J16j44j9krLj7R6o7O6n3J98k42m2L40r5j13
-817A47K4m0l9O4n5r0L2Jj2N3j6N1N7j00l6N4K3O5m2j3K29k37R8l3q2Q7j51R7J51j62n0j7
-935E8L7j2R7jr4M8j7J75k16R6r8l7L7M2P1M5q2j9
-1000A30
##PAGE=	F1=31949.3
##FIRST=	38580.246913580303953,	5001.9139948942593037,	1.8601169358589686453e-05
##DATA TABLE=	(F2++(Y..Y)), PROFILE
5002A49l2pJ5j9k9l5NR6j04J4J09J61j95J37j06J5j29K2R0Ol8K2j05J13R4r6L3j12%J0kL0
4885A12N8k7Q1j26P5kKr5J3n4J36K39k11n2q8J08m0Q5j53N3J45k27J23L0l7l1M2j9J74j83
4775A31p4pO1j7k8N9n1L9J24p8l9L7p3R1J96k21l7J01l3p3p5J68j23K7M9K2r7K2O8Q9j05J2
4658A65n8p8J97R5k39nR8o8Q3p7n1J70j78J62M1j73O5K3L4L9j80j7J05k3l3O0O7j95J63q6
4548A06pj6O9m0lNn7J3J35O4k23J65m6k5M1m7k9Kn1R1m6R3q0jj8k0J01j32K5O4n3J73j60J34
4423B27j63J58j30N6m9K8L3P5j87K76k65J47K3j46o6J7J61q3q7J02K11k54M4j4O0J05k28K25
4321B76L7k08J61q3k4j09P2J39q2M6q1J51j62P9q8P8j25j1J47k06J43J12p1j15M6%k4J9k4
4215I3nK8n0K9J0L7k7R4j32lO3p3J89k01kJ22j32J35q1M1J71k08Mk4O6K2q2J63j84P5j06L5
4097F7P7q2J4O2j16L03j79j02j8Q2l4O1L2j07J32r6n8J89l3N8j34lk3J59k31J87o5j27J37
3991A52m6J47j73N5j2J29j21k9J02K7p7r1l6L5J8Q6O8j5q1l2R3j72K04mn8N3j57PP3M8Q3j96
3874H0j8J34n2jNj09J05J00k26J31M3j70Q2Nr8L3N7n6K24M4p3j56J37k02K58j11J03l5j46
3768H8mJ40q7J38k39J92j84l1K16k4r0n0K6L8J0n3J73j95LO2N8n8K8K5j0o2P8m6Mp4J30o9
3651A33oo0J36N8l4J9j32M5L8q0K2K9m6o0J20j1p1N6n3j0J07Kq6k0O3j8J0p0n0J02J19j99
3533E3m4J05K06j78P9Q8j74O1j25M0o1J70j78K56j47kk0j14M9J13l2r8J45k8r2j1J6J10M1
3427B28n6j05K14J0k47J28j47Pj2J00O6m7o9J46j71L2Q4Q3k24M0L42k94M7K8Pn9j22J17m4
3321H2l6M3mn0JQ4j7J08L9j84J30oo3m4L1J3o1J31J3j1j55J46l4k6k1ON8j19J4R7J52j33J3
3200A97N7j31J38j72J2J6J91j87K1J54p2j48j1M3J2J2L0j27P4k5lR0k4P5j69J69j56K11n8
3094B19j54K5P1o6J6M0k8k2J09o6k2J21r4J4j1J5q2R1j49K62k41J27j8q8k6J17o9K45j76j5
2984A45PR8j28K7k6m5P0J3P8j10r9K7J53q5Q6p3l9K20k40K3K6n4R1J4j27K5Q5n2o6J41o0j02
2867B3L7K15k04J13j66J91r2J09j65L9m1J09K4m8O9j70R8Jp8L5M7L3j34R2m9k4J01KJ01j59
2757A09J31o6p6J0m9J19j34O8L1%Rpr4J05J86k48L4jJ35j46Q7o9k9J9p4L4J20j06J08p2j03
2643C1R2o0J13j23J55q2J48k19k1P3l6J10j9j8Q3K4j56k1L6L12l23n2L8J01J6n5J36n5j90
2537C8J06J67q5j76J32l7oL1N6j23O5l9J19j67J25J9p7L6M0o8j33J01M1J12k25K84k28P2n8
2431A22J47p1p5R4nl7m5j00J24j07OQ9q9j9K78k01q1O6pJ31k9J4q6Nl0j1P0j00Q7K9P1j20
2314A20K2j15N7l9Q4Mn1R7m1Q8k0K9n9r3J80j54Q8q5RJ28q6o4J34j27K2J01k00J83J3j35R
2200I9m4O6K2o1P9J2p8N3k8Q0l2o7P8n5P1j08m4K73k24N7j29K39j34k9J7O4NO3j76L1Q6R5
2083B81k13R5j16K16j67O1l0J0J8J60k79J06n8J7L8pM7j31K15J13k76o5K5M9P3l5L8o3j6l4
1973G2J77j84k7k2R0O3p3O9j18M8M8j4l8J37j22K3J11j06n9K8k3k3O4k5RJ03n9l1m1m2R5J70
1856C00o3j35J09J26j65J32k69N6m8O0R6j7k3p0J27l1n1R0n6j9j0m4N6LJ4j28L7J85k2j39
1746A01l2J78k22J91j09J55j18Q4r8J01j45l0K5J2L5j5jj06J62j44J27m0J61j9j19L3J01j46
1644A22m2J9k4R9j40N6M1l9Q3Qn1J3l9l9N3j7R0J06j65k7K9j07L0J86o2K0j15J17j73K30j35
1530A27J78j85j1Ol8K6n7P7J01m0r7m2J32o0j3q8N9k9L7J12j35J36n0k1J10j64P7J53j44J0
1420A67q3P7KJ81k20r0J19J14j85J45K3j74P7j14l4J33K1M2q2m5L8N3M8j15L5j03O3M4p1M9
1310A15j6J30j86K19rp3m1M6j54L0J71j37O7j6j16L8J34O4J5j19J12N1k09lP5j25J29j20J82
1204B54j63l7J16J01j51M6%rj7k8O0K08k81J61p4j14J35p8J13j70J36j03o3K3Q1j28J72l7
1102A53j9p8J10j0r2KM2k4L0lrp6O7n0J85k18M9J11J08l5p2j45O5m8J59j18N7j5K4O9r9pm
981A09R2o8K8P2Om1m7r9J56p7J7N4o2rj8N9j1j25J00J34k06O2j04J87p8jl4Q0o5L8R2j28K2
860A35k3L1j0L7N2k00J44O3m2n5j31R0J03k1l9J53j73J4O9q5K7M8L6j52L4J28j54K53k43M2
750A31p1K5J45o9n1l0M3n1J28j35J08o3m5oL5N1lNo2lO7n9Q1k1j06j1J32k2p9l7J52N2j62
629F9pK34j14n8p5O1O4R4j15l3M3l3J3L7m2J14q6p1l4J59j03o2K03Q7k29K73j82L5j65O8j3
516A32M6j30O2J6J37j46L9l0O3Nj08N6n0l4P8k5L0N3j39j2J39m7Q5K9r5M8j78Q3j6J74j56
402A09Q6j3K6O9j12j10K26j08k9M2N0Jk14J28J4j00NL5N6j06L9J12j72P8j4M2m0O2Oq1O8p
285A48ljm4j8J54j82J4J02q5N0nr6Q1M1L9j25N7LM6j62J90j59L7j6k8J30k6Q9j15N9l5p7R8
164A61O7r7L6lK0j2k0o0l1J80o9K1j03J40j19l7MK1O8l0J8q0M4Qj08P6MP6o9RP9N0j01p6J7
36H4J08J15k95J29P6p6m2N4j30J22n3N6r2J02n0K08Pj91Nm9O5k6j1K2J6n7O0j7nJ58j52J73
-81C14k76j2J18Q0j57J24n2l0Q6j83M2M4l5J21K4l9m5L0q8Q9j7p4PoJ52n2K8Q1j47l8P7m8
-198A18R8r7j3J45k25J13l7K4J1K3k1r0j3P7N3r4M0q8O6n5K23j24p1J60k03R1O6n6K3p5J47
-312B16j56R6r4J45l6k9p8J7qJ00j01J3O6N9j60J66o9J2q1k9N8N0R8r1q9j2P7N4j23k7J90
-425B34j06R0L1j16J4j8ljk6K08o7p4jJ31j69j12J08M5j34J40q6K30k88R4Q7kr0p5J36j24
-535E6J15K8j22M7m9n5N4K4mJ56j04N4l5j15J21j0n6J4m5J12p7L7k7R4j22R7k5J46k11j1K66
-649C53k59J27p3m3J38o5N8N4j33j43P6n2J74n6n0L9j12O5Q7j55J36L4o8r9L9Q0j09Q3L7O7
-759B30o9j8J0q2oN4P5j07O6K8O3j84J5K69j22j19J4P5l1j07J5j9j9J22j17J18j22J11L4r6
-869H1p0J54p2J24p8n0K13j65R3l3j36J13j60J24J40j01q6Pn5N7O6N3j29l1K8J70j87J35n1
-975A54k6J8kLP1j03k4
-1000I1
##PAGE=	F1=31647.9
##FIRST=	38580.246913580303953,	5001.9139948942593037,	1.1546623682079371065e-05
##DATA TABLE=	(F2++(Y..Y)), PROFILE
5002A57m2n1M4L0j6k2O1Mj52OP8K41k80J03j02J41j03m1J29r5K1J2m6P4J10j21J8r0L2J2q5
4888B7R7Q0K5n9j6L7j22J68j61lK4M9K14r4j29o6J26M2o9l0r8J72j25L1N0j4p9R1k7J85p2
4775B54j76m6K3N0q6J28n0o2J56j25N4N2r1O2K27j87r5R8J6j07l3J95j65NO2j4j19J9M6J59
4665B50j48N9o6o1K28Q6l13O8Q7n1L0q0J6P3j32K32l3j89M7pK8J07j86L5pL8m4J17J3j07O2
4551A52k1k6j3P7l7L3j38Q4n6J45O7j51N3l5n0J19l7k1r1Q7M6r9J70j42Nn2N2j7q7R3O1j20
4434E1K12j42J53k54J09l8Q8o9J9nJ06j97K48k07J29mq7m0l2P5qm5nJ77k08J3J23j3J34k00
4324H3K31o0j91J68m0K8j95J58J07o9n6J9J93l11J33j16J6J3n2J90j53R3L8m0r5L1nJ0lm7
4215G8j3N4j0j5K0J4m4J20n9j09N7j4J66j85O8O0j51J34j51J56J04k20J16j12Q1kp5J88j94
4108F2N3m1j2J27j26P8N8j79K13p8k4q3O7k3pK2o9P8Pj14K61p1J27j76n6R6Q2k69J96n9o4
3995G6j4J33N7r7po0K17j53k3Q9k3q3q8R4l4J8j1J44j06Mk1O8j65J84l0p9J35q4m3K0L8J63
3878C19k75J12L6n7n5L9k4mP0j11P7O2j54MM6k1j2J1J9K13K3j85k9L4o4J29J3m4N1j64R0J08
3760B57j90K64k95K00k24OJ42kOj23L6P6p5O0J19j70L9M4P0k5l5k9L0k3Mn4N9j07J04p0l6
3647E8L1J21o2J1K3J3k5p1N7j8J4r8R3N2O4j85Pk1K3Q7K0p4O3r2O9o9qoO7R7k10JM9J21j0
3519A92M2P4j26L3j80K3m7J83j45K52j67j9K9r0j4J92j13n0J12p0k3l7k5J05J14q0l1R0j6
3413B08j25R0j16j6L7o3J83m8j19J68j32JJ84o8j68O0L22k55K8m0oj4l5k4pR6r4L7K3n9J27
3299A75L1N4j3j58P9J2j11m0L2M7o1J73k5p5r8J04O8j23J08m2KQj26J55J82j37o7R8k02J91
3189B41j58K1J3P7qj15K51j21j29K5J11j36jJ58j86J1LN7M7M6J05k38J63j57J75qj54%J00
3083A93j73J45k6J1m2J78j31r5J10q5L2M6k5p7R1j01J78j65Q1K8p1m5R2p1K40j24r7KJ01n7
2973A43M4j03QM0k2J06q1n5J8J14J0j8k6RJ10k57k3L8%R4J10j73jR2q6o1R9Qr7O3J58j59J12
2852B14j47J28n3l0o6P7k5j2Q9j5Q3j89M9K3j00P4L8no4J09j13k8J61m9L2l5Njq1K8L9M0j11
2731F5K3J9p0J35q0j4J75o0m7pmQ6j70J96q8m8k6l9P0M0j06J74r2r8J05p2R6q0J63n3J8j44
2614F7M0k2n8J22mNL7k5o8J0L1K21k43r7R5Q8qM7K4q0p7Q7J30j99j7J16k02N5L2J24j15M4
2497A60j09Q1l1J0J00m4rQ2o0q3M7N5k2j75L49j83%j7R1q8J0J06J6j56nj6N8m1n0pj0kJ99
2376B56k25P4nl2J31kJ6j24m1M5ML7J4j4M7J23k70J37n8P3r0O1j1j00J73j03J61o3o4k7rQ3
2259A97j44K02j30jJ06m2m6N1q6l4J24j11J2O6j45J12J3j7M5j8R1q3p4R4j20J48q1j1N9o9
2149A08Q8j17k6L21k80k0o7J19q9J31m7K3O5k2j51RJ36P3j30j3p5K51j31k8l5J20j33K24k09
2043I5n4P8k7L2j1P2p8O8J93k24j24Q5Q8k7N4M5j80J34j54K57k28onL9k6k6M3m7m2R8L8l5
1926A25Q3m2k3J01o6k5J4o7J9q6K9J82k2Jo6q7J8J7J56k2j52J69o2k2J09j81j9l6J9N2L0J6
1808A62m2K5K5q6J59j06P4n2q4J31n8l8k5jJ50p2K3Kl6p9J7qJ86j55K5MO5p9l7Kj8L7Lm8l2
1680C4R1n7J19n6L2N9n5K1R4j65p6O5lM9j19L5R0j17J00M9l5j4p9J7M2L0K8N4r4l1K3J2q4
1559E9K50j79Lj8N8j23K13j73J54K3j22k6l9m1K5N9J08j02m3n0K15j07j21O1nM0l5N5oJ6l7
1446A12M2L1j22Q2J50j69L2q9J99j30J94j66j62J33M5o4L5k9o7Q5j18L7K5R7M6j37K3q4J43
1340A74J3n3N1j62J17Nq9J83j60J93j48J59J5j81L3oq9LN7K3J0K4o1j0M8R3j0o3J48M1k34
1226A24P2m3j10J81j47J42j48j3Q8J32r9m1j7RK3J1J2K23l05J69q1j32J82j26J12j70J52p0
1124A30l4%L8q2J53j03L0m7%n3k8RO5k0R5l0Kr8J10o0K44k22L6n5K70o9r3j48P1j1O8j15O9
1003A22M4J3K3m9k8R1qj20N4J56p0k4j11l7J43p7J7N9q1J24j12M7K5j51R5J56j98N2m6J25
893B34p1p5N0K2q2Q0J50k20N7l5N8p8J40j20q0J36R8j08O6j80P4J10o3m3K21j75n7J26j60
787G5J09N5J9j56O6k4j05K42j41r6J8jJ56m2j22K4J6l2J10j08N6O2j52J38j6p0Prl8J08P2
673B21j29K3R2j72L0J42o5j33K6J38O2j47M0J06j40L7l3K0O8J54j82l2l0O3N7m4o3K66k19
567A56o0o3J67r4n5K01J3j16J85q8r9okq7N3J8P7k8R6j38O8j13J28q7PRn5k7J73j79R0J5j22
446C7K3P0Q1k6K6j14N8q9O8j9P1r8J01RP3on4m5P3J0j13O5m8R9k08K7J08p3or0J20n3%K06
322B83k62N6J08Pj66P2J08l5K0j4n2k1nj2J55j63N5n0O3Q2j43n1J18j6K8o6k3P6j9r2P2o2
204E1j8J04j08Q4J7J03o7Rp6m0O9P6m5p1P8k0L5n2j05O9R0L4J2j41J4N0j4Op3Q7k2L7o8K8
80A33l5K9Po3P7k1m3N5M5j29J8Q0N2J14k61J03J18r7p1o4KJ65j32R4o3L9o2J48P4j59m0p5
-37C8J31q1mP9l3l%K4o2K15k53L03k57mJ12n2p4J20k1j06J38j19j7Q1q7J29Q1j29j22J59j07
-151G9J27j10qM9r7K12j71L7J47j88k7Q6K3N8j68J17J37k49J4O7K0L4J5o4n6O1M6p4J0J0P
-264A44k7l3O4Pj38K45k01O5P4q2l9J4J87k16P1p1J11m8M6j34J2P8R9n7m0N4P3j90J34k7l0
-378A45o7l5j8O4J04p4n9J22j5L9j25k4J81j05J22j8j13Mj7P8j35mK55l0j51J1J39j01k9p2
-488G2R2j40J36rJ87k61J8P8P4j52m1J32r8J60m7j14j7Kk1P6M9l6O9j0M6l4r8M1m1KM7j8N9
-609B03j17N4p2J34j10J60o6L7o9J5J51j72K8j05K2J88j17N0J23j44j00J0p7J88lr3N0j23
-711D5K8J38j10R5l6o1p0J18K4j31L8P0J0R2q5K8j28J40mJ9j92J04J24n8j12K7J53j18k0l6
-821I2J48j9j71m5J03j4J31j46R8j04P2j4k0m0J48j62J75q4r7J81q7L0L4j53J62j95Q2J02
-924B07K4j26K7J5j6L8Q9j86J8l9J38p0Q6Pk0pl0k6N2j38J7
-1000F0
##PAGE=	F1=31346.5
##FIRST=	38580.246913580303953,	5001.9139948942593037,	3.5354900319362059236e-05
##DATA TABLE=	(F2++(Y..Y)), PROFILE
5002A26j3r3M1J12j6k8J29l4j81j6J5J98k04P0o1J48p7R3j5j52O0j6N0%M3n9rNK1J7q4J06
4885A76M4O9j70M9K6j07J80j38l2M8K1O2K9j19p6J36J18k05Q5j08O6n3m2Q9k3q4J19o1J84
4779B83P0k41J6r2Q5o0O9n4m2J65q4k8O0n9MJ92j17j12O3N4q0%J86k22jP4Nr8j9lJ68j70J05
4658A17l1k5J80P9j86j3M8jl8N7p4j9n3K34n2j92N7o5P0P9n7j1J8j4p0J99q9k7L4mo8RP5j8
4533A49M3q6Ml1J24k9lo9jn8J46n8O4j07J01L4j73K75k14Oq6J24j23L4N5O7r2J40n2Q5j72
4420I7m9P3P8n3k3L7L8r5Q6p0L6J5l0m5J3kK8j2j08J14o5N9M2l6J40j83J99j10j45J61k2P5
4302B43k39K26N9j08j30J37K18l87J96j54o1J48m6J08p1P2l1l1j3l3K8K8q8jl1P5K0k0K4j0
4193A28r8J25kp2L9k2J50j74J17Qj57J04n4O1R4j66J30j58R9p1m5J75j42N4rn4J79j63J23
4086A99Nj47Q0j8J01j52L4J0p8L4k1j0J63j32J83p0J73j78o6J78j6k36J34n5N0j03J66m6K3
3980B05J5j84K70j57lK9n2n4n8K04j00m9m6K76k56N8K5L0j33J23k1m6J33qr1jmK08k75J58
3870A96q1pm9M8M8j01J9M3j6M9j27j0J4Q7J4j02O2J44P1k56M4o3J27l1J20j86J16j21J31P3
3760B56j50K30k45J18j74j4N1J8J00j13k1P3r3J67L8j15L0L9K9M9j04r0P7M5o7n9R6j15M3
3654I9m2M6%N8q9k1L9J82j07p4N8o4N5j14K08o2J60k65n1R0m5Q5Ml6R5j24R7q7QL4lP7j84
3533B7N3m5N6J56k9L8o5L4j24k6n5R7p9J86j14J7J9o5N8J17j45j0P6j28Q4Qo7j5J97j53P9
3420A82m6n1J4M9q1M1j1m7J30k8j17J01p1L3K06k50l2R4J89j53K9j02n1L9N9n9K9Q1o4Q4j6
3306A81j14J27N4l4k6j13O3j6k1l8J3N6l4J08k4j31j6M9R1j40J90q9m8J07j77J44J73j01j45
3200H9J33j97J92j49K9rk1J33p5J40j49p1P7J87k84M7J85j66p1O8L2K4Q9J16k94J59o9M5L1
3094B21j12NR7j66J41n2N4j21K37j67r5M7o5R7L2j2o7P4n1J9o4O5L5j8q7L7pJ86p4j55M9R0
2977A73l0M9r9m6J54j79J17J1l3J1L3J24j10J3R8p0k08R4k6j3Q8J61j74n6J46j29k3l2Q2j20
2867FJ06J26p0L0m9O4p7n3j1R4m0n6L7O2M8j30%K5q6Q9L7q6K5J03j53N2O0or8J24j50J02p3
2746E2L1J37p0l8k1nJ0O8p1k2K17k13P3lk5J9j18K25j10k5q4L1M8oo5J94j04q4J64p9K6k6
2629A26J49o5l5m5L0q1J8M6l8K3j3JPL9k1Q7q5j24J24J7j5J65j03j04J25j6J04k73J46K5j1
2515B03r6L0J11j21M0n7J0J8o6J06J6j2M7l1Op3L3p9o8L36j70l6N1mp2Q1P9L3k40N1K7k5M0
2394A68K2j14l5P6M4j27J87j45%J60q7O5j58J7P0qm9J21j09J02R1k53J58J7O3j37J9%p6J42
2285B24j43J83j01k3m9K1L7r0J96j33J17m6j1Lo5L3j17J31Lj17M9m9J12L1n1J0N1N1j02l2
2175A23O3j74J82j64J42nr3J00r0J6K59k89l8PP0m9K04j18l3R7j07m3l2J16K1oq7o7K49j10
2065A44k4l8J57k22K41n8r3J4l7J7K1K7op3K12j03j44J13J05j49J72M8k31K15j94K06j85L2
1962A67l5qo4j3O6n8O9n3R8K7m5L8k8O5l7j5O6j85R7r4l6L51k02Q6p0j15M8L4N0kj04J61k09
1841E0J64m0l1o2J9kJ39j62P3m9n0Q7q6J60r8J02q0n4J56j17m3M9K1L3q4J36N0k58R1l7l4
1728D3K12j78l6R2L2J1m6N3j12mO4j9n3K0N8M7n3o1P1K6PJ29k25Q7o2K2l4o0M7P9r6O5N7l3
1603A50j5j04J54M3n6l1nM6L0j34J49j01J61j66n0P8p4j0J73q9M4J58j59m7p1l3M1RJ03j36
1494E8L7n7K28j21o9L1m3Q5m9j3R5p3pO6m3kK5J04j01qm1K01j68J07n0j36L4k3J7j9O8q4O0
1373A09r7J08m8J03M2j9rj54J65n4KQ1k16J29Kr3K54k19K29j17M1L3j14Nq5L0k4p2J72j07
1263G7J09rm6l4Q3q0J3J87rj71Q7r9k1J19j28J10j09%l3J62K6j38J5J2Q4n8mK07l02J81l5
1149A96j88K27j20L8n3M7P6Rj21J4J0P7j44M2J3q3Q0n8j2k2K7J33Q3j33j00J00l4K67k07M9
1039B13j54L10r3l8j87J66p5K8J8q7Q1Mo3P8l9R8j05p8M5J79q7m6r1K0Q5L0p2K6p6K15k08
926I7P9K8j10L6J47j00k6L8Pm9q2Q7K8o3Q4J02k27P5L4k7n9J53j47l6R2R5j45J49k01Q2J00
812B41j35L7K10j47p7J32j05N0K8L4j53Q2j52L0J23p6m7J3j5J06k4j27Q2m9O7k3qj6J73k34
702B0K18r2o2O1m5p8J54Q3j69jJ56k01N5J00o8m3p1J32L7j17R1n9m3J15n4PL5J54j71m4p9
589B1J49Q8r1o3L28l40jp5J54j01l2J31m2J2R6J0j29Q3n5j14J3J63Mj3L3j50J37j02J02j20
479I6O9l4l8mJ98k21P5Qp8j1K4J65j45O5mr6K3L7m4J7J24l0%J19j02%K1j10J22j22P1j70K44
358B69k36M6R5l3Nn2k5%K7K20k83M4J45J3j52J1J83n6l1l0o2l2J13n5Q0j23J09j72J92P3k52
245C1O4P8p6J8K5j25J43k0m7q2M2P4J11k15L1N9P5Nj4j56M1J0R9J1j63J32j3J2k4q8J10m8
128A00J43k0j08n8J14J6l1r5N9nP1m0M4p5J09o6l9L9n6pk1M9k2O1K5N2K1j34J0J68j09q9m1
7F5L3J58k09J25Mm5m9P2J32j42j4q7R1m6l3J53j08N4j02J25j21K11k08K79j77M5K6j58J5J00
-103A89K3j99J64J1r0Q9p2O3R8j68k2R0q3J36j66N3M5j32K36j36m3J14j90J83j04R9K5j62
-206E1K07L8k42k3J05K4N8Pj20K4P5L2j84J93j04Q6r8J1j22J68j25J94j13n3Q2p6l4P7J59
-312B97j75j6o4Q5l4R2j55QJ18Q4L8j38L3P9j04K8J2m5o4K9k7m8M8l7J6K06q0J4p4K0N5q3
-429A18J32p2q7Q7j00J07j14K2J32N2k27M7J47k9N5j79L0p7J50MJ23k17j7OJ46j58rJ39n9
-535A52J02p3p8n7K1N2M3N3k2m1P9j8mn7j6k2OO0lJ5k0n3p4J46l4J24j02r1O2L3M2j3j00n
-660A07N2J02j45O1J64j50l2l1k6P6J9j09P2j19N9J01n6P8o0j24k0J97l5j03J04q8j8K41j54
-766A63K8j26K34l0n0j53L4K01j31l7rK8m7O3r1J72pj70K4P3j4P6o1l5K2l9KL3k9J12j83J56
-883B09l7j23J50m8p5J36j42K29k76P9L0J28j48J0J21q7J5J06k35J07n8K8L2K7K6lk4k2k7
-989A28km8l1
-1000D7
##PAGE=	F1=31045
##FIRST=	38580.246913580303953,	5001.9139948942593037,	4.0198498027166351676e-05
##DATA TABLE=	(F2++(Y..Y)), PROFILE
5002E8M3q7L0J32k3l3J84n2j61o3O1pRO9m2K4m0K54j40l6m5p9J23p2n0P0n5R1K3nm6M8J7P9
4877B79j72M0M1l3R5j45PO7L3j46J35k5j25J27J59k65J48l5j01j2j6P6m2m5Q8j1R9J66k53
4771A34Q4j30L8lm6K1j8J19k3j50N8j5k3J10m1p4R6k7%j5J75k51J5N3J5j4n5K8L6L0n0Ml7
4650D4J25Q4o0o2j1O7q7J46j62J2n6J69k2j65J01%R6j20L8n3Q3m5j01K54j91K9N5oj07K2P2
4537A49ML8%j21P3O4j83J65j46K8k8J13j09J71j22P5P8k45L64k67nL6L3j01K4J0R3k1K6K5
4427B21Jo3j44J59K6j4q8Q9k4%p8N8n8R6l4r0J16l8JL4j38J04j1J04j19l1J47j71J44j01K3
4313A21M3k8J02k19K30K5k08L7O8J99k82J74j91j4J19l3k5jR3j8j04N3p7O0N2j52L7l6Q0K9
4204A34j0K4j4j02O6pJ0P1m4J07j57J54l2j32K4J06j03J69p4J9j11O3j29j7J19q4J19k3n3
4097I3J61j89J57o9n1k5J7J46j54k4K8o8K5L8L3J32j34O6m4J86j53k0K02j12j53N7n2J25r6
3991A22P4j38J68J8j76J94j16j8l5m2k2j2K45j17j38M7L15k69m5Q4k6p8J03k7L4L6M8j48L8
3885A19J4J35j82Q6j37M7nJ6R9j28j9J47n9n5k0rK5N7N0p5n6N6J38n3j26M8J06j17J30j95
3775C7P4n1J10N7j7P7j28Ko7p5R2p6J50np6m1P4R0j8n8J4K0l2J29j61j09Q6J10j03n6R9o4
3658H4n6K0J50j11nJ2m1JK51j69K7o8n6J15n8J95j84K34k90N9K4j08J02m5K8N9j7M6l7n6N6
3544A62n1O6j41R6l6M7J12p5k1JP8p2n7o3L2n9P8rP8m6k7J19L1j16K9K3j31J07L7l9j27K18
3427B44j66J20j32LJ1K8n3R3o6k6P7Pr7K1k2Q0J71j87n5J13Kl4P1j47M1n8J07l7K4K2l8J12
3310B29mj26O9M8j20K1r9R2q2J74j23k3Q4j6K1K7q6kJ5Ln6J85r0r2J39j58R6J18l1j32R0j41
3193C0J66j44K5J4m2J18N2p1p3o1J09K10k08j8J28j01p6Q2m1K2J03J20l42J61Ll0J9n4M2O5
3083B08j35J01k7P5k12K52j49Mj00N1O8%L9q4O4Kj50O7J3K0M6o1o4M8J45q1j18N3J20o2K8
2969A61k3r1K20j09j07R0mk0l7K15j55K0J79k31q3J44k2p1O8J71j42r0K10j84M8n0j7k7J5
2863G8J44k7n5Q2Pj33L7k9R3r4J9j07J44k3l9l1L9m4N9P7j19J2Q0j08J24j30J09p0Q7o0k9
2750I3M8p4J83o2k3n0K5L1l8L9j41K33j00o2K8k6n8j4J81j20N6j7q5K1K5l6J45o4p8K01j13
2636A48k3O0J26j54RL8m1n3J0pK5k6q0J27lQ4r4p0J10j33J09p2M0J96j87j24K83j17J09j39
2526A51R5q7J86j89MJ09j38P0j4MpJ6l3N8njk2N8j24p0R5o8K40j73j5R4r5j4J05K5K6k49R0
2405A22L8r0P8J37j26j24J40j25J9K29k33L7J83k24J33q6P5J0l7j02J57j46J52j2j54J66L6
2307B53P2k09J6L4m9O8r0R5j07J41l4j10J14r7J47j32K11j69k4P7j09J09q8K7P7j28k8J6J13
2200A96Lm0l5J25m7q4K8pj03J20l9Q6n7p8P7n9P7J20k28PJ3R4l5J88j71o3J24q5n7K5j2K1
2083A04N3n6m7J09r0O6j3Q3j85J73N6Kj64j9NM2LJ8m4N9L3j53J53Q2k47K87K9k63K53j25L2
1970B36r3K5n6kpo7J33j29J51j58Q8J51j93Q6kK8jp6J76k39J02o2j4L31l25J61o0r9N2J06
1860B43o7l5j3Q0r9J26j84J08n2N3NK19l68J24j16K1L3m3J03m2N5o8j4J74j07p0P9N3r5j0
1750I3J59O2k01L0L2j59K01j49N9%K2O0m4O5j35k9O0K6q4k0R8lj5j1q1J06j0J73k83K25j46
1636A01P1j27OP1J8o5N5L5n2qr2K49M6j46j1j03J49M8k43K69j33M7p2q8J51j15mJ42pm4J97
1523C45j46n4r5N7j2l8P8j27J05m0J58j15O4j08k9P6k5j5J23q9N0Ml5O4l5Pol8L6R9j36J0
1406A33O8o2r1N2o1j0K22k02Rl5J48o5L5J1J23k5j78J88j57J6J11k06R0J4q0K36j79K22j01
1299B26o3K4J1k5j32J17k8p5J50j58J56J0n4o2j3k6k3J85o7n4M2p5P7N1j20J14p5Prj1J68
1186B68j71L3J9R2j64K7J51k05J41L0j68J23q7J9L4o2K20M5k51K6P9j9q0K4J7m0J10j27l0
1080E4K2pJ42J66k30j11N7J2K54j69O9j57K27j14P3k64K47j03lJ13j53K0K2j49K16l1M5j70
977G8k8O0J05L0j23j3L9L0Q5j04l9n4K28k55J27nl7k6J17N0j49J07j11qj1M4J24o4L6oj41
864H6P9J20j66j3R6j7j16R8L7j58J76j73J11O3k03J64J25j07m5J06p8J3l0O5j14R0r3M6k2
757A40p8J25o7l9Q4o9j4Q7j07R1j29J16n3K28k51J74j28M3O5p8r4J16Q9j81M0J25j00j8K0
651A37j5J2j00R2k2q9J21p9M8R6p0qj3P8l4p2k4J09Q5r7n2L11l32K0n9Q0r3j1M2rM5M0M7q
527A76J4k7j01LJ87j13N0k2j39J80p1N7p1M5l4k4J6J40j67P0pn3n6O1J27k22J42K6j22L1K7
413A23q7kK70j02k8J54k14N9O0j51P6k1M2o9J54k16R6J5k8O8j9j48rJ06J61k02l6J37M9j06
303A32K5J86j17p9m4l0k3J63m5k6p1J22r1J62L3k12M7L7j04P6K4q8P1Kk8nl0R7J13k89K1P0
186I9kQ5k2o9j1ON1N4p4K4j7l4O0q8J10n6J23p3oQj5O2r7j4j3j3J01pO3j05J23r7j5M5j36
58E0R8o2K3N9N8n6J02j04j6q5K22j00j04N6oJ05k21J16Q8j36j3N1J14j20P1q1m0P7q6J53j52
-56F1J12j03J48j48J40m9J15r8Q2l5k04L2J12N6j77N9J56j77R8ok6O1j30J08o8j3J04j74R2
-162A28L6j21K16n4q9qj8K19k71J52M2j55K25p4j97J04k1J5O6K2j56R6M6Qj11J97j66J18j18
-268A31Mk7J12j13R2M7k35P8%M7N6P9o2r6j04N7P3K3j06mR6R6J09k45K8N8m2J3K3n2n7N6j4
-389A21r1L1j8K9K06r8k1QL4o5n1J34j16n0J57j84J00M9j9n4J28j72J2J52J8J31k59J4j07
-495A9K08rM3j26k6n9J39j10J4J20jk4l9j6Pj18J40J7J4J7r2J12j07L5j2j8J9l6M8J1pK3r0
-616I6JJ00O0oj13n3LK8j0J34j87J46J9m4r0R6J17j49M1n4N1n8rn0M1m8P8P3n8P6J1j59n1
-737C2K16p1n1J42k00L1K31j61lr4K29Kj20l0q8K44j56J4n7p4R2M2j08J46J0j71J34O4n7n
-847A83R8k38J71r0J10n3m3O1o2J2K3j01J28m0j8O4j27K87k83O1LJ14j62j3J96j23OR8k03
-953E9J11l9m5Q1j2k5K7oNl0o2J20j35
-1000D9
##PAGE=	F1=30743.6
##FIRST=	38580.246913580303953,	5001.9139948942593037,	3.4728207538137212396e-05
##DATA TABLE=	(F2++(Y..Y)), PROFILE
5002C8L9o2L3Q5k9kJ83n8r6j19J35K5n7Q6n9o9PL54j56Rq4j45J32q7k3P6q6R9N7l9no1J6N2
4877A89p4jO2rK9j89R0J22L0j32K7P8j51P3J53k21J43L9k45K3O2J6J5n6K0J03J1J26j98J24
4768B59j32j0Q4j96J76q0O5J9j33j9j1L3L0L5o0J55j41P6q1J81j48J6k3n3Q0pk4kJ19q9l9
4654H0n9M9J08L9q2p8J41j02J43j62O3o2L5K7j22J64%J44k41Ol5J14k8j11K37k15J4R3Nm3
4544A22q1Q5RL7L3q6N9J3n7L4j12j4lR5n8J32j17NJ62k12L14k76k5J68p5m5k6j5J18L3k0Q
4427B05m5K6j44J61k2J8j21Q8l0L4j13Q1r8J66p5j03K00j13j4R1j43J62o3J52k81PJ30j34
4324B2P3l5J30m8KP1j85J95K6j65R1k7J32j38J46k12oJ10k6j43L9J33M5j94R3j14O1J04o7
4218A13n5M8j0M8k7L1k5m2Qp2N8R6k1M5q5J27n9o3q2K20j37K03m8p5m2Oo3k8M2o7J66l2m2
4097A36Q1k00J93j16L2l7K4P9r0m2k5J8L6M2M7Q8j25m2k2J73j25M6J98j89l7ok1J05o4m1l9
3984G7J33Nj11R4m4p0m6O3p2J6J95p7p9K8K94k49q9Q8r2j4J12n2O7l0P1j80J01N5J4j09J6
3870A15L4p8M8o1J27j02j2J69l4j85J34p1O7m1R7m1j46O2P4J15k24J55O5j28N0j03k2j5O5
3764A14O6J19j01no5J7j02J40r5N7J32j38r8J64mk0k8K4m3p2J75j72J3m6J47j00j6L4K0n8
3654E9j8K09k14K6N5j4J5J65j96J20j75Q5N8l6J65k71K62k35J27m5r8N4n6Q3l1J01jOr5M3
3544A48o2N0r0J18pM5No1j06O7J40l9j7q2K3j04J0N2J07j09K3J27l7o8R5m8q7L3P2K1j41J32
3427B10m9K9r6L6p2K7k4Q9q7ON5j1l0Lj8N1J23rj54J27j48L1J51k04J90j51O1j2pqm8J25M2
3306B28r5k2J5k7Oj6%qJ72j97m2J00K3r5J41n7Rl2k4k4J42Kj81J18p5K1K4O1o5J0n7J16j25
3185D6K0R1n0L1J20k16J19j25O3J64o5q0O2k1o2P9q9JJ08J21k54M4K2J2n3j7R1K8j31R1LQ4
3068B37j72J16p3Q0j48O4J2K9M9j06O4N7j11L6q0L4N8K6n7m1J44j56mK4J34r8j5O5k3J44j6
2955B73k17N0M0p8k2K04j28k4K19k94L3J22K1j13K2J55p6p6K27k30J19l1j09M3q2J67m4r1
2852H0J74l0j76J03j8O3j64J05n7M5r5N9k9M2MKJ31j22n4N4l6J77j37M8K2k1P1j85J58j57
2742E7J70L1n8n8N7l0q3J45k09J94Lj72M5L6q9rJ38r7J43J7j66j5Q8p7R1J5p4J91j41o7J64
2629B40J05k80N9J27j44K4m2m5J93p6j12J53k8J23j40q9J39j04N3r2J14R7j92j7K03j55J18
2530B32J3J9j88L26k47m2J36j21R6rPj3R3j10N7j8ro7P0m9r2J70p9R1j68P7O3j40L2J05l5
2416B00mj59N8O3r3L1K20j26j06J09j44K4K48k14jJ88k47J10J3P0m6k8r0R4o8J08q5r8J88
2310B15J3J03k69N6M8n3KL2o5n1K55j1k37K44j48J59j91K23j97r2J52k6P5q3k3R0j34n7M0
2204G0J48o1J5m5J80j89o1O5o2K8J9J09l1o7j5L9o5J30k3p7l7%J21l0J64k03n1K02m2j80J06
2090A57q7J12o5J6j4p4%J19qk4r5J07R1J26l01pLK8J14n9Pn1P1p4J28L7k00K69k5k86K48R
1973B72j62Lrp1N6N3j03J86p8M7r9p8K95k80P1M1LP4k06K83j19m9l1J8K08k95J67o0m1N1J70
1860C17j40r0N0k2N0L7p5L4l6Q0OK37l92J02m7ko8j0K5K9l0pk5K06n9j01O7J01k10R1J41J6
1743B75n5o4N7j51R2n4J14l4k9O4k0J4q9Mk8O0r2k0L9%M1M1j05N2l0J69k19K31j61J30j66
1629F6J3O5k7m6Q6k2p2P1p6K14M3j80R5j64J38k9j00J97j65n1L2q1J84o9r1J28K0j04J79j06
1519A48m5k9O8n2Nj3l3P6k3O7r6J86k43K9kK2L0J03p1R8o2PP4q5p3N4l2R4k9q9K2R6J9j51
1395G0J02l7n5K15j78j2o4J52p0k1n9K35j9j82K41k48j7J30r4J1Km2J19o2J76q7p4n7J17k0
1285A72q5J18k9j09J22j1M6km8o6p3J39j34P4j02N6rl2J39O0j46J16m5J1R5j72J85j32qK9
1175A59N8j94N8O3j9L7O1j19l9m8J16J3l0J95R9l49N0J10j04LO0l0j5J01j75k4J19q5J16K05
1065C92k41j28OO9J90r8O2j54J46j30J88k30J81o9k8J36j16q0J9k3J30l%j35p7R5m5K29j82
959A04L0P3j9L6m2p6o0J62q3L1o7M2n1O3J89k56J31j69P3lPK33j03k9j02KQ0J51k73P4m0J16
842B24j95K29j45p0Q5j09J47Lr1J30Ln8%Q4j00L1j03R3k8P3lK1r9o3J92q8r8J32j70J44N2
728B23j17L6r3J10o8K62k62P5n8R0O2j32o4O6P9j63J10J7N6j17p5Q4Lq2P7n8Mj3J09j8M4l1
611A56n0n2l4J84j06j3P0M6o9l4K42k18po4J6m8M2LM7j2J2l5J54j09P7j56J05J03k21J31n4
497A06pQ6p2L5jQPm1K5K2p9J35p5k2m7Q1L1j17Q2l3J3m1L2l1n9K46r6n0J69k83Q1N7J5q4P1
369A64nN0M2j46Q8m3p7J64kj19m3P2O4q4l9K5R3o1M7J77j70j08n1K3kJ33Lj09k9Q0K3J39j5
248B84j60J7Lr6J60o2l0K1J0k3O1n0N5R5k54L8L4q3J21j9O0r2O4l6N8rl9m4o7J66j25J07K3
128A88J6j38J36K1j18J20j41M5j4l3O3K0P0j31J17r7%N9j36J69o6l0P7K5j03J68j25m8q4K34
18B64q9j12R5k8K4r2J7J47j87K3O8L6p3J38p7j22J71j34R6j37J43LO5j27N2N8l2n0Q9l7j39
-96E3k7J55K1j32n9K75k36Q1R1q6J2n7J60j99O3M5j48R9O5j07J71k6q4l8N7K00l43J54J18
-202B78j89J84j47j14K12j50NN7M7j31R3J2l0K6J11j45R0q3j4P0N6j30J5K19k63M5rN1P7l0
-312B13O5j39q4lJ50r2k8JM8J38J08l00L2Jj1Q8j5n2m5M6rn4J06m4k9J13n5o5R4J2j20j8J34
-433A86p4n2J48j38j8J75m8r4O3k9p2J45N5J83l16O8j20J64j9l3J7n6j6K1n7K5O2P9j64L7
-543A22L1O7j54R8J2o7R6r7P9j66N9K0M5mk9J3K1j4k4j1L7O1J32j52r3R2j67K5J05P9j87K23
-660B52k6j85O5J28j4j37R3l6R3j04p1O4r0P5M8J15j16O4R8j67m4J47q3L4J00j79L0J26q6
-766A94l3r0J34R3j78O6j50K40j15Kq7j8P7Jm0L3L4q3J46R5j33n7K39k84J25l7J88j78q0O
-876A10J03j29L8l9J03j4J10r4j22L21k57L8J5N5j64rJ79j11J9O4j11M8k4l1P4j0j28O9N9
-982A62mm2q9K33j96
-1000F4
##PAGE=	F1=30442.2
##FIRST=	38580.246913580303953,	5001.9139948942593037,	3.1243987905327230692e-05
##DATA TABLE=	(F2++(Y..Y)), PROFILE
5002A15o2l9jM2J3N8Q7m6j7q4J15J33k12Q4o2m8J0L29p0j9p4j80R6l8lN4o5LJ15m3J1j76N1
4881G7l1O2j6O6l8RKm8J90po7o8J14j32j1J17r7Q7P5k31PM1j1J09q8n4J68Rl1r4J24j05j8
4760A10J73k21J75j40L2K2k4l7l5K7N8M4r3J48j34R4j69J96n9K7o5n6O5O1r6K0R7n2q7J0o8
4647B3J10J03j07r5J64r3Q0n1plp6N6q7K12n4J81k35j14O6R6j7r7J56j30m9J04J2P3k09R2
4537A04j8P1j6O3m2oQ3j19l5n5NR6L0K1r3n7K13j64K10k31m3K49j40J2o9oR9M8L9j12k4O1
4420A74j13J27l9J6o1PJkrQn8J53j05j4J67k06J7J18j12J87j34J96k42N5m9mn7O5J25j04O5
4306A72J4j51J25N0Rn4l5N9k3R4j95M0N4k0l9j0N0Q4j80J05j09k5J63j9m0O8j16J09m0No2
4193H3K2pOq4Q4M2pM0J5o8L6n7J28o0J79p0r7lm5j7j0N6p1J31j3m9j3r7J41p4Rl7K0J6j5n
4061A09m3LJ01jQQ9j12j06NJ19j31J15J80k30P7m7J0L7k7j27J51k8Qo5N2oj02L7R5r9J5O9
3944A56Ql8K1K44k29n6N3j19J7Q6m7N8m3O9j09Q0N8o1p3L1J13j39Q5j46J09m7j2J58L7j64
3834A00J38j21P3j32J42j4j11J06j00J62k11J95O6j26l2m3m9l0L4P7K24k56P6k5Kq1J22n4
3731A32n7K56k18j8J21q3L4k8N3j36m2J41n5%n4R9o3J3m2Q7m4n7J94j93P3Nk1P5M4j87J77
3618B06j12P8Nl0J24j95J49j20J17o2p8l9M3O3j18J54k7L0o7on2K2l5J04K0J3k2k6n3k3J70
3504B33j9O0q2l5j17P8%R7j14L1Q9p2l1J77j14l8r9J24J01j54M0O2o1k6Km9J1rK9m6R5Kq1
3383H4L7J9n9J2J06Q7j99J41j32o1K39j80K37j93j6J7q1L2n6P3Q6l6n4p5J84r3O1r6Q4N8j84
3270D2N3k0Q7q8J50r8L8q7J05j18P2J44k22LN3o1j1P8l7j1NO5q4J6J35r2L0Q5j00Q0j50jP9
3149A40Q0j06OL5k6N9o8p0J07J19j62k9l6J04q5k2J03J5j47J24lQ5j29nK6J12j42K1m4J29
3039A91j9j07Q1R5j05L1j48J10k0J19n9j00J38j23oO6N5j09n3J34M0O3M0k22k9P9j23P6P4
2933A69l9r9J97k20Q0L8J00j23m3J35ol5J88k43J52j1r2K0m9Q9r2qJ26k7j18M8K3J0q4K6K0
2819A32n0j9M6J5k5N2l9J33j36o6J8J1K07k9j16R0q8J67k69K02j82J36Q3o9l3M6r4q7K07j71
2709G2J14kp4n1J23r8p9J26n9J85K0j64m3R9j18N4R1o7J37j25j03K27R1k43p6K11k29J01q3
2603C7M8K39q3j42J10l8J27j31jK5l7l2k2J17l9j18N6K3n3O7J29l5j87L01k56q7J50l9Q7k0
2493A96K7l2J47j36N1n6K6j52O3P8K0O8o5n4j48K01k0j31J9J15r1l3m5L6Q9r6P9J09j22kK1
2380A62n5m9K48j44q4J72j14j9O4L8p9N8j12L0M9NNq1Q8k5J40k00O4qr0j7J31j08l3K51Jk60
2263B8L12j76J99k68J47j19m6N1Q7J8j18pO2j32Rk1J96j29R8l5K06k93J8l0j5Q6n8J70j22
2156A18k7M3L2j11J43q2N6j06m6J40k4J36j88k4L03p4k23J30n3J14j79N3L4r1L5O8k7j14j
2050C5P4M9K33l03m9J5k2K66j19m2K0l7M8N8J8j56K37j01j46M5J61j63k9nj9NP6r8K03Qj11
1937A51%m8J90k33l6Q4oJ70j17J13J8j89K7k5M7p6P1q4L6O3J97j83j07N6r0J13k8Q1k5n8J06
1823B18J3J80l48J20O6j20%o3o0P4Mk1J1J25l0r2L1J63j84L3J24n7R2j22K6p8nJ9J32J3j24
1710A40N7L1r7rM9n4J3o6jj8J6M2N4l6k8l6Q7p3J48j23J78j92J2K8k9j9J23r6o7J70p3P5L7
1589B43j32J88j93J29j55N1J08j61M4l6m7J54p7n4P2J9j26R9p8j5J15j8m5O3r1J7L7j2Nl4
1479G0K16j88l8K3n2P6O8o3J25p9J9P3j21J7k6j5J00q1q5Q9P8P0j80R4J6j14J45m4j0j20J19
1365A82o6l8OJ30mj54K76k74k3P7N3m5m2L1q3R4J16p5Mj35J21%j2J01k5j18L9J41n6rn3l4
1248A25rQ7j16M7k1k7R7j65J25J16j63R3j1KJ61k01R5p3n8K6J3m8k7j2J08k8N2m9o9O0K8m1
1131A17P3O1J62l49K0J18j33L8R5m7k3Q1k07M1J68j64N0K13j77j28P9M5N0oJ4j49J07r2K05
1025B62j01J7J7k1N4k4o3r2R4QM5lo9r5N9M8J48j79K8J22n7q7P8m8j02N7J27m7j52R3j9j2
908H6K62k66P0p4R3r2M0K67j52q6n0N2Q0J12k49J14p6P6j74L51l79J01q1mJ29o3O3M5j13n
798G7M3O1j29P7n8nQ7PP4kj34J4J38m1j79K01j66J76Qj21pl9N6o3K90k55J2J1O4O3j90J3L6
677A19L8q9J42j17J94j97mL0n2m1J12n0K8m2J19l2k7K8o9o4J47Q0j40l0N8j3Ml1J40j35mp8
560B4LKQ4j8NO5k4l2J41k23K17k19J98k4j32P8q0O5K2j04M7N4QL7q0K5j13RK33j63K4KM3n6
435A18mRo9J15n7J2L9q1R5k6m1J48j02j19K2J52j5k1m0J13kr9P0p0j03J95J0o6ol1n0K9O5
314A90r9N9k8N5J61j80j01n0N7J4O4O5j48j5RJ36J18n7j38K5k9n0J72j43K8K6j4k3Q5l5KM4
197B00j30L8%kk7KJ56j62J18p7K1J0m6n2J3J38j09N5P2o7r8J74Nj58J46r9j4M5Kn1K6N8j41
76D6J10r3M2K2k9J75r0p5J09p7l3J73l4k03P6J53j17n6J7l2n7P4p0J48j02k3N5l2lJ50m9j14
-41F1J68j70K2k7Q1J04k8n8k1R0j16k3M1K9p4K4J38p8j07K1J81j83j7J85j11M6o3J49j64K4
-151A24mq2L0J26j04J24o1l9K5J4J48k62Q2K07k30Q1r9m4K39k50N0K9L5p4K8NqQ4Np2L0j7
-268A20kR9K1j88L9K99k41J09j15oJ49j42J38j46l2KJ23j47K8PK0J55O0k61J8l2O6P5p7l6
-378A03l4Pj0J9J26m8n0m9N9jK4l2q1L0R3L2r7J04n8l3J00n2Rk7Mj25J20J19J78l17J02p1
-495A44M0j9n0J43j15J2jo9L0j7J55j56QM2J11j05l4L6j41K21j44J8n0l8O4J04j07O0k7K0
-605A35k0k5M4KL2J64k27k2J05j09Q1R9j15p7J83q0o8K4J58j53j04R0M7N8m0l8K4q7N8kJ79
-718C16j72M4J38j58J0P0p4J12Mj20kJ4M1m3j19M5J46k03R8j08J63k0n9q0P4j8jO4r0J9O4
-832A55N7J56k08k1K58k16l4N3K32k61j17k8K17j44n8M0P4K7J87k12j21L26k27K4RM0j24J1
-935I5N1o4N8J1k2j1k8K6L7K5p6NJ05o2m6mJ84j96
-1000H8
##PAGE=	F1=30140.8
##FIRST=	38580.246913580303953,	5001.9139948942593037,	2.3769658582750707865e-05
##DATA TABLE=	(F2++(Y..Y)), PROFILE
5002A62j21J6%RO1M4n0j8L8oN9J67k86N3m0L0j4K13N0p4m4j71N0J2k9P6Lj61J69Pj2q3J9N
4877A34m0JL8o3J2J73j37K02n2q1m0Q8q4r6Q4M5K1N4j45k8k9L4J54q1j28J45N2j65j3J11p5
4764I1K9K14k27J16j49L7qP5n4j0k8R4M0q5O0o4J05k14J64LL8r3J5j2J14j31j1N3J0q2O4o7
4647H7N8J14j59lQ6o1K9L0j26Q6o2M7r7K09j20J84j71j0l7J18o4o5N2l4J6Rj1J86k45M1o6
4533B1J47j35J93j15K4J26j98L1l8L5K6Q8m9q8K7J14q4N9j39j0J96j35P9r7J7L5J8J51k51
4427D8M3M0n0N3ol9M2p6K2m4P4j8l5J12j06M4J20j47K5M1n3J74k06K24j48R8j46O0q6P3N0
4313A83j18J05j2j18O2N1J34k06K5N6j7K8j32J27n6j4Q1rq6P2r2J19r5jQ0j8O0K3k08J92j6
4200B00o3j14Q4k5P0j16J4N9KJ38j46m0J26pl6K4J60j15n0Pq6j7M9P9n1O9K9o8p3J8R7l6k9
4079A53j01J4O3j0J6Op8J77n3o3J44r8j21P9K6r5N4J59k19J40o1Lnro0J56j59N2m6O4n3kN
3958G8J26r6J2q3J10l3K4J99k19jK2p4k1L4J3K9k6M1l5M1K0p0LO1M6r6Q5j44j0J9j6J13J32
3837B84j18R9j29L9j50J41jo3J13j51N3m2J09J08j18q0j5l6KK5oK85l11P0P0j02j7N2K0q8
3727D3K80k95P8P4j37J10l4O1j36nK8J14j15J3P9k0k5j2N9o9kN8k2Mj9n4J54p8j02J38qNr
3607A56k8P8p6N1m1O6Jq9r4R3N3j14Q3l9L3Mm5n4J4oN2M5l2J09o8J9j07J23j0J29n8j24q0
3486D4Q7K2P5r6PO1q3k4K37j37%j16M6J80j69n5J28j14K8j2%j1ml3K2J74o9j20N2M7j27J7
3369E7J29O7j88J63r7r7K53j16K07j73p8L9q5J1Mm0Q6K5K3j26J85j57J41j47J25o6p5Q6j06
3262E0J39j9R3j64N7q1J85j76j3K61j99j09J40j10R3m7o8L9NL9l1J5J12j20M3K8M7j1j22n0
3153B6R3Q0q0l5M0K5K6k2q9M0J05p5j8p4J07o6k1L7L4q3R2j4N1r9o4R3J14j02l9o9K35j29
3035A19p0J23P6j15J9j26J40j21J81n8j02Q6K8p7J02o1q7l2J29O6K3K9j70o7Q9o2O0m5O4n9
2925H2K5o4O5p4J98j05p4J35LjJ11k09J19K4l9k7J9nj14R8J1K5n8k5N3j0K1p7K8p2N1M6L0
2805A90r7Q2k0M2j44K7m6K8J74J01k73J33j08K00k39J59j60J28K2k9K5j1pj45J84j18R3j14
2702G7J34j42J59j24o7P8k6J58J0r9q0Q7r4J4J31o1N5o4n8J56R9j46p8P3j02jNP8J89o7j77
2589A17P2l9Q1n4L1m4K9j16O1O9j20j2N4n0M7l8J64m2o5R9j67O2r8J12L9l6P8j06J74j41P2
2475B33j08Q2j29K5R0J50o8l5j19r5K50r6q6n1J41j27Lj8Q7O9j32K12j29j23J57m4j8q6K60
2369B95r0j60J25K2j03M0Nm6J56j84M0J10q7J14o3l7o8J66p8N4q7r1K2J02pj31K09mj94L02
2259C32j60K09k91K7K0L8q8J41k5j64K1L5k8N7o0J43j66J65l2K01l14J05o5k3P0n7R1j50M2
2153G4Q0L5j70J05qJ06j45jOj0J05q0n2L68j50j32P6MO4j64j4P7m4qM7l9m5n1L3pK80k03o6
2032G1Pk3K84j13j31R1j04J38k9N3j79K41j70J7j09J95j6r8M4k9o5M6n9J86P4j93M5J5L6j44
1922H1k3P%K31m2l1J11k61R4j42M1NM3l1j4R7J77k01q3M0qj1o7J71%j02J11L9O3k56J52J64
1805C55k52J23j04r4N2O6n8R5k9j9n8J5K01j24p2J16j21K00j40m0Okj5J49O9j92M4P7k19O5
1695I4R4Rj01pJQ2p1m1N3J8m8j4k9P1L4o6K06j95Kl0MJ7J46j38m9J92l9r1L7m7K23j85J43
1574B75p7k9J9r7J12p9m2J04j20N2J6M9n4l7k0k8J68j43M3O0j00J4j1j4j6O0J43q6r7J16j63
1461A8J05J8p4J21l7mP2j38J49r3k9O2k3p2M5J07O7j81P5J6j41N5J19l0j10O7n8l1J20n6J9
1347A58j36K65k14L0l3J59r6p3J11m3mQ8q0N1p5nPP9O6j2p2j21K57j36J5p0O9l3qOP2p6lJ82
1223C25k50L6J47j68O7K4k8J80k05M4k2o4K0k2L8p7k4J19l1K8J4J8Q6j11p3J46o8K09k55n3
1113E0J19r1NP0mm3J09j59J5J62k04J5J28p0p5J42K0r0O1n9l5K7N0L0N2j44J15K1j01P2K2
999B10j10L5r7J15Qn3o0L9K28r0j39K2J55o6r9O9Oj33J05J29m4k24Q5K8o1K42j83l0J6J05
889B08j71J03K08j84p2R5j0O4L1j11N8L0j02o9L81l37Ro3oM8q2J62m5r9k1P8LJ6m4P3j38J67
772A80j02J40j9j31O3P1L1k06K11j45J67k1j37lk9Qj0K87k18Q6r1J9P4k23J01M2k4j8J49j36
662A16J65k03J02q7m0K7Q6r1K9R1m3Qj11O3k0o3K35kj54lK3l6P2n1L2j20L2j8k5L6J00o8l9
541D3J75o6R6Qk02K36k06J80j56pQ1j36M9J5Rm1O5L9K6j20J6K5r1K39j73J4N5qr8M2j9P0K
421A62k7l0P6o7p3N7J9R1M0k09O9O6R9j21m8J18Op2N7p2k2Q3J3j2O0j18j33P8J80j39l5k0
303G6N9J31j46o7l3N7K7j3J22j47l5N2J10R0r1j01M1n5L1P8q1j2P1o9mL9Pnk0lK9m7O6j37
179B0L6J87k07J58q0l9pOqN5O5k4m5P4q9O2O6Oj26Q7l5j18J17O8j27%K5l7Np8J40j14Q4J71
54B98j27j03J87k48J55R6L9j80O1J18j73M9j32O5K6j4o7O2L9r7K3n9M1J13Rj13J50j59l6N6
-56G9rJ68j07N3r0P3j02J9n3J03m8O0J31j58r8J16M5p7q3K04j08Q7p2R4o2rl3m8m0J54r7R7
-173A89o8l8N9l8R0j28O1K27k47m5P2q2K22k36R3mk4k5j2nJ23J9n8o1J5K3j0J29j1j61M9K44
-290C62j98J77j95l1J98k28J18j21M9JP1r4L2pPJ28J6j89K9j4J37l0j15j8j9j7j4O8Q8l5k1
-403A35m2N0J09j74j0o2R3J5J26j35P8oOn7j6O2O3j23m1k6K25R9k56Q6Mr4j0M8J61j85MO5
-521A92j16L5j6J26l3j05M6J11k9j68P7J6J59k14l8L3k2R0R1j78J26p4L4k3J23n5q5N0J11
-627B64j50K8k1nJ44P8k77M9R5j30J32r2J73k35k0K0J29k2N3jm7qk0m7K17j98L3J14j14P5
-737B17L5o8J58r6p0l5o9J66n2j28J57m2j57P6j3K2Q1o4m4O2q6N6J07r2j09J79m5K09k31L9
-847A63J74j07j48Q8K44k54n9L8Q0n5o7k3O2M7J84k53q2K72k12L8j8O7o4M7j08j0R2n4L2k3
-956I1m7Q8l4O6ol0J20j20l6J03O0j37
-1000A18
##PAGE=	F1=29839.4
##FIRST=	38580.246913580303953,	5001.9139948942593037,	1.3713492990063969046e-05
##DATA TABLE=	(F2++(Y..Y)), PROFILE
5002A66j17N8K0K4K3J6j32pO4O9J7J10k23rk2O3j0R3J16j04k7j10PK4MO1Q4j72L8R0n0J3J8
4881A95O8j64J6j2K1n5K46j45J68q3j63P1M1l1j36O4J30l1rj8q9o3J01J28k9j82M0J02l0j29
4771B2J26r6Q2J92k12K9j05N0j8J22q4L2p3J23L2m1n6PJ10j85O6L7M2q5P0o6J34j18q4K0N3
4658A26pO4p3O7Q6k15R5RpM5qj26N5j6R2j31J51j28J29j08J08j55J97j54k2j6PJ12p6l0K29
4544C00k38PL1J05j04N6p5O5N3j80O4nO9p5J32p9j09J04N3Pp6l7KP0p0J50j32P3m2o8K62k49
4427F4J2NK8m0O2j23J10j03PJ22o5N9r6P0r7P3M8K8Mo8MJ49k24J81p2J46j54O5r1P1n4q2Q1
4306A20J5q1Q1J5J22j74k9J06r2Ln1J72j54%J75k1j80K5M0R5o8J7jj4J57n7j50J52J4j10q6
4193D1N8n4R9p6O9r1J16J28k50M0J04K5j83Q3J47j60M3oj15M0L4Q1NJ0P6q0q7O2R2l9qj23
4075H1m3J14k7lP3j57K27q3j32K21r5r1J25j8m6r2J55j44J12m6o1L0l5M3P3j21K3K4J9q4Q5
3962A27q0J42o6Ol7J8n2K1J88k15M4Qk7o5L0R7J4k2k5l0L7l7m0J31K2q7K8N9j22om5j1M4K11
3837B60o2J3q1j5l8M7j4k2Q3j02j0R6o4J75r5r3rqK9K9j01L01k16M8M2j43k8M1L2J1J47j57
3720I6j8P0r7Q0m0L2nj04oK40j99L2J18Qr9N2K2j34R8q8J36r4Ko1J91j72J2M9O3q4J9jJ2K0
3596A50J8k7RJ11j01r3M0O7q1K9n5mP7l8p0M3l9k1P6k6K36j42N0j13K8k9J71j9j93K4OR1N8
3475B33j01oQ2q6m3K34r4Kl1j01K29j77j15J26j11K7O6l7j9J0p3P7K04j12j22MJ03r1n1J47
3365A74j3j31J77p9n7J93o1J42q9j20M4k4q5M2m8O2L7J24k15J15j53J94j51J22j02k1Q9j29
3262C7J70KN7j81K9J2J43j80m6K88j39j08J08j16J18p6k8Jl5M4J2K9K1j03MK8J49r7o6o7J82
3149A92k9l5m5%O9j3Qj8o9N6QL3m5N6n4k6o1O9nL8J9j3r0oN9P7l4q9K8K11k03j6J56Mj06j9
3017A07m8J08j36J24k6n4PJ63j03P2j30j1OM7O1K1l2o8r2P3JL0p8R1Qj01J04l8k8J45p8p0
2900G5J50k5LJ2j24K4P7Jm1O1q1p6J37p0J02o6m8M4N2L6p8n4k7L1Q2J8j31P4M1r7n5O9p2N1
2775I5N1K16l18R4n4J26j35R3j32J32j13N5Q6p7J70k16J02q1J04j42K34k16J72j27l8M2J2
2676A35L5K8%j32P2j8m3J38n6l7OQM3J40j11K5j33M6o8Q8M4J29m7j80N2m9PO4Pk7L7j39J35
2556A99n2o8M2j2J44j19m3P7NL6j20N5J01j55J01nm8J08k07J75j34J18j59J45PQq3K79k06
2449A89Lp3o1K15j15l7p7J10r7O7p1J10M6r9K52l15P5P6Mq4j07K91o7j65J5J19j22m7oQ3J53
2336B65k12O9J02p8Q6k0j05q5J37ON9j44M7l9LQ9j24Q5k5r9K34j03J76k35J3M3Q5q3N9l8k9
2222A39j09jR4N0m1M5j33J51k3J52k95J89kj56J10k1p0k0J6R3K4j56MR3J20j63P5j34l0P3
2112G4O1j06L49k21L2J2M4Lr2j08R1j8m6O7j2L4j21m2N3J73n9m1j7KJ80n1j40O6o8J26j15
1999A10J30j99K23j87J05%k2J07j14N7o4n9j9qJ49Q4j43PM7n4p4M0q9J6K30rq4J34k24J00
1889A90p6J27k06Q1O9j21J06J22j88l6L8L2qk8J4O9r9N0Q2o6r6J24K12l51K53j21j55O4O1
1783A43j6J53j84K7n2L8J83o2j47J10j64K51j37r5M6N8r5J84P0j54oP5j55k0J30O8j53K6j9
1677A03J70j38j30Q7jQk1RP9q4j6J94j54k7n7L7J4J64j13q3J62J2j06O1j03K09j06J16K8j16
1567A98n4m3J09n0l9N3r3O9QO1k4l5J8r7J55k12J24J3n5k7Ml9l6J10L9K4j14J75k06J12m1
1453A07m4M1L7m3P2j33K15r6n5K2L8l4NJ27J6j17N8q5q2O7J13o8j5K5n9l5J78j18N8j75J90
1340B10j07L4n3J72j39p6J70K4j07J13j19L8lp7qJ61QNj7j59J90j82O4n1J69j31q3J73K7j34
1230A12O5K29k83L2Q3j96O1N4o9J50j76L4J5lM5k4k4q4L7J0K4L9PO7J25k26p3J52r3J78j37
1116A31n6P2o5pOM7n7J98j55l4J22j53J20j49M0qJ67%j26M7j11J26o5J14j45J74k18J67P5
1010B57j91O5R1m2p8qO0j3j05Q9KL10k89j03J7J53k7J9q6M7j30K12J5K0k59M1N5o9J49n8q5
897E9K1J17p6K3R2j73Q4R0m3K6n5N7o7J74k56J0L49k14j11j1Kl5M2R3j23N9m8L9r9J94k11
783IJ65j13J44j62J32k7o0K6N8M3j48J59j46J43k5j67L0l4K8L7K37j61J47k13k1Q8j27P3O8
677A83p0J2J32n4Oj06J22j79P9M8K9j87J6K44j58M7j26J1N1m3J85j8j44P8l2jO0n9l1mn5O7
560A03p5N3P7n4J0J12r8K14p4j90K48k14J38k44O7J63j88%J8J78j52M7O2mj41RJ66j37J56
453B50q0p4R8Kr2l0L9J23r3Km4M6k2Or0J04L6Q3j88J27p5J37j67l2Q8J5l5M8n2K7j7kK8J34
329C00j61n6k5K27j67o3l2P2Q9j07j9j6N1L8q8J72j11o1J15J7N1j13L8l6n4J06p1J10j11R5
219A90j12K9n7O6M5K5n4K3j03J02r9mJ53j78J57p2o7K4K0j3P7j2P7j48N6l5J44k3N3j17KJ2
102A61j22R1J50j29l2j1N9j03J9J67j40J3J58j39j22K65j36N5K3M2o6j5Q9j97J57j76J49J6
-1B26j17k8L5R5j53M4m4j7O5O5r7J14q4j6km1J28j23J61j61M6nK0J7J0n4M0J29j55l2R9r0
-118G5J3l2J23q6O4nJ3K3L0q0l7l5Q8p5R3O4j78L1j4M3k2Q5J61k30n8J05q9J50j57J16m2n9
-235G8L2K2q6K09jn0j43N8Pn3J97l9k4o4J27j46K26k25O6J31k49O3p9Q0j1J6j1L7k9j5P3J4
-352B11j08N3l2J66j09r9k1QK2j9K6K8k6O2M4l4J68l00J36j30Q1m6J62j51O1L0L7j27K7pK09
-466C22k39P0q8K22k7j64N1O4j83J9J42J30k27m7J46j41M6P2rP5j74O7M2N1j62K7J33J02k09
-572A11j3o4K8J18P3j01N9j42P8j5K14j10j89J24k4lL8j47O8J79O8k59L9J0o7J76j54J42j62
-678G5j1M1N7o5R4K9j06P8r0o7K03j98M5M8nP5O5r7J76j61m1n3l6J81p3r5K69k55m7J44n7
-792A23o4R7L5o8pn7J02O0l6j11R5r2J97j56K8M9M0q8m5K09j47NM9n9N6l7j19P4L3J09k11
-905F4mJ69j65M8k4O7l5J30j07o1O0j09L2K2o0J27j26Q6L4m5J37j41l0K16r2m5
-1000A48
##PAGE=	F1=29538
##FIRST=	38580.246913580303953,	5001.9139948942593037,	1.0921077773673459888e-05
##DATA TABLE=	(F2++(Y..Y)), PROFILE
5002A35m0M5J3N1l4jj25k8Q1R2K5Rr7j1p0L3M5M3M7p2l6k4ok7J32l2J31j06j41J62n9L5L9
4881B09J18k12J8n6J07j08K07q0J16r6j67J19o%q9K0J42n9q0J19j60L5N4O4O1k22j7O1J40
4775B38j31R9j18M5J33j82J2n6oJ9J17j21P4q9J57N3m0r5J4Q8j04o8N1L0PM4p8J31r7m3mk6
4658E4J06Mo9R1L8j54P3j2L0Q2j03j8q2L7J62j50P2m5O3j39J98k07K39k21J0K0n1J77j29K0
4548I6J45j69k1J35N5o2j67R0N0o3p2M4K5Q0j46J69j05k9N6P0M0p6m1j3l8KK00j84J81j08
4438A44p9K22j72n4OO6r6J06m5k0l6QJ96j87J59j83L3l3Q2j05J94Kj23K1J33j41L4l2J72j36
4328A36P2o8O0j31k2qQ5n3J19L9l9J3j84J31j19R4p8J43j61L7J83n2j48J3P5K2m1K0o1O5J49
4215B91j36qM4J6q0m5Qo8P0k5J23j55K05M4j36nQK2q7L5N2j43J10m7j8J17j12K9P6k8J07p2
4097A92j07P1R0m0K8l5r6L3Mn3J32j87J97o4j46K48j21jJ22m2l3j68J49q8P0j0j11O3p4J13
3987A36m4O7n6P1n2N3j4o4L7j4mP2j30m0N5J27j66K7L6m0j0L8J23rj0q7r7P8l3j3J82k1j48
3867E0Q7M8j11N2j01J3M7J15qq8Jn1O2Np9PL3L0R9Oj56J67o6q5k5M2J4K4p2K31j41J12r0J0
3742A82j42J49j14P2kM9r5P0m8lp2j4J35j14m1K75j51o3J44L5j66R7J4j55J35l0Q2j85N8k9
3632G3J57k13Q2J2N1j08K8O5p8Q5j4k6k9K05r0j21k2R8qK7p9o3J05j1l8Nn7L0J0P0J92j94
3515A44N4p7k1q9J59J8j20P0j01J39M1j26L2R7q3m6J57Mm5N1j84K31j65l1L8o6m0J37j28%
3405E0O0q6O6J67o0j52k0J34L7j64J12p8qJ12o7j6J17l8O7L3j47M6J7j51M0qJ08j9K02l28
3295B6L3K4Q9j19R5Rj02O7j04K14n6M6j21m2J14L4j57J1K27p9q2O0q3P8j7Nn0p8N5K9N9r7
3178H8l8N7l9J70j32m4n6J91n5j8l0m1Q0m6OR6n3j19R9O5m4P6l7o0n1j0N1pO7j7r1J4K6KL2
3050A32p3P7J67j85j3J68q1o8l0j7N6m2k8M0j0L5J30q3j4q9N0Kl0P5Qo2nr3L1L7J8j6J5O2
2925A64q2J65j68Q3M6n6p0J44j1k4r5Jm5P7J1lM8j22j7J27p2J59j39k5RJ57j5k7j17Ol2J18
2808A95nj15K8R7j73R9ol7O1n5K35k09k8M8l8LN4j22J06l2m1R9j04K87k41L8p3J09j3J47k74
2695D0J93r2l0L1M8j44J16P4j86O7M7r9J18m8j13N2P5o3K10j56J45k69J19m1J06j3P9l4j28
2589A04M7n9m8J39m7N3j7r2J97j96J3R1j12K80k69M7m9N7Q9j66J40P5r9M0k3m5P3j77O0j9
2479H7Q2j42J39J05j0k49L74l00L0Lm9J52p8Mm8L8l6O6n3L5M9LJ72k52J28p2J00j52q1K47
2369B92l2j58q0J56r2k8NP0J01j19J1P8J2m3J7r0j6J7J4P9j61J68j09m9J07l7l2n7K7P5j4
2255A12R6j16R5o6J13k1m0l1J06j39r6J38J0J1k8q6R1J0O2j53J64P3k86K12k4j45M1j0R0j0
2145A73p5N7k4J34j74J35j05p4P0L1j04K15k01J66l3M9k6o1j26M9j5l3Q0L4N8j43L3J9j7Q0
2036A72ol6K8J7M9q3J3j3N3j73J85q4P3j30R5Q4j63J65j05L5r8J2p1K6J06K3j2n1L4j6p1R3
1918A51j47L1J74k5n2J12j00K9O1Q7l05R3J54j31K7N1j38J8M2J1P3o4o2P3m4m7J11j38O4N3
1808A62J88l02K67j18j49L2%J03J40k57J00p5L2J41mj41O7j68K48j40p3j3J04q8J78Rk7p6
1706A40J0k4m9Q2P6j05Rn5K28j54j18Q0j02J43r2O3Q9j45j2J43q7n3J3K8p1J82n4j40J05M2
1596A72K2R0k55J66K8K4Q6j13q4m9P3J6l9J5k2RN1NJ9l5N8j68J35q1L7l0lq0J07m4o0L8m3
1475D5J21q3J72j78Q6p9M8m8N6n6L7j06J92n9p4J8M9RM4Q7n4nL2j95N3R7l4p2R3j4o9l3J67
1354B47p7R2k11J26m1qm5J48j51k6J50O8j53J56j81QQ3r1jJ63n5QK2m9k2p2KL9J77k44K7J54
1237B43o2j19J01K41k67Q6J8j97MO4m5M6K5r2L5O0O9k7q9l2N6k0rQ9p1O2J57k54n0Q6K1M9
1120A78m1pRp8J1J05q7l5K53j43q1N3n9J71j34p6L7J54j9j13J4n2J48j28J29j40J10r6P8J16
1010B77j34q6J02N4r6P1J2j9j17J83p6L08l63p0m3J22N2P2j80N3q0K48q0J02k16m1N9k9K1
904A06N4q1l8J00P6q8m9m9J76J8j8k8j17J85k09L02l10L2K43l9k04QN0m8R7J6j24J07m1Pr3
790D1K19j83N9o3J51r8Pk3Nl6J31n6n9J19j12O2Jr8k5j4J11k1J73j08J36k36l9O7p6P8R8r0
673A21K1P2M3j61M8P1j97J51Q3k8j56J4J99j37L3q5J5rJ5K1K3j26J62n9J7J8k3k9P6q3K8m4
556I4RK8L7K3jj07K75p3k37K95k50Q8o0k7J70k10P2q7K91k49M3O4j2j41P2J53j48R3J1j25
446I1J05Q4j35j02R3R1q2j5j0Lj2J09j68J13J4J4r3J48r7M4j64j0N6J3J3L1j7J5n6MNJ92j62
325A15j2j9J56j87j7J5K5N9j12O6j5L7M0j18J80o6n5J08n9Kj03J81j54rJ52j44K01j52Q8p1
215A32rm4N6P1P9j50J7q2L6j2m8Q5n7J14m8k5M7m6o7J06p2J36j28k4K6J53p1J14j34o6K4j6
98I7l3K33r7o0k6Q8j42O6J90j08j19J39p3j35K48mo3Pm1O1p8M3j31K02j44J75n0j53LP9O7
-15B41j78R3r1l0N4M8l4O7j7k2k3J1m6O0J07j95M8L4l3P5l2n6l6J35o1jN3j31k2L5P6o4k7
-136C8J31o4O5J12j40l1j8RnO6J91l12lJ09J6l4J02N9j85j1L7k4K0q1J51r4m3R4K6j57K41
-250B65J5m0j63M4j0LJ76n1Q6j77Oj06K62k24J86K6k04J51r2l0kn2N3M1k6m1kO7J2Nq0J36
-367B34j16m5m2M3N3m0j9j5j0J56L5o7J76k40J65j54K6k3P8j34L0P5L3m5j0q7K81k17J03p0
-477A54J26j51p2L6P6j26M8R0J04j86k0O1p7RJ37j20J32j41N6n8J05m7n6J60L1j29mq3j6J14
-587A53P0Mj2j82J03rK17q2k35J42j09Q1L5l6q2J63P7j46l6k7O0P3j16L9Nl5L3n2L9j5N0r1
-704G9J00j23nQ3q6j7L3J08l4J47j64J75j70k7n2N9J23r3n2K91l30pK56j42k5J3J20j11q0
-810F9J3J43m5M8q7l3J1L8Jp9o8K13Oj42O8L3KL7j20J29l0j79Q4J9mr8M1Q1k3LlLm7K38r8
-938B24j16M9q3k2N7p4J54q6m3L1l7J35j05n8L12k09M1
-1000A70
##PAGE=	F1=29236.6
##FIRST=	38580.246913580303953,	5001.9139948942593037,	1.725877882563509047e-05
##DATA TABLE=	(F2++(Y..Y)), PROFILE
5002I6O4k0k9R9o2l2p4K3K4N4Q0m2l6K0j24mJ29J2q9K0pj5M4o9J54r9J14j7j63R1j8k5P6J51
4877C26k08J3o7J33j04P5L7P1j10NJ2l2j6j2k0J28q5j15K09j97J06J3j1J73k49M2q6K17p0
4771A78O4j06j9Q4j69J62j02k6m2J03j03M1m0J56J29j15p6nL7K7j31l8NJ52n8l1J26j20Q7
4665A70k5j13J57q7m2R5pPo8Q4jR1j48J1m6l9K20j53M3oR0j91J72j10J42j52m6N4l9J18j42
4551C9Q9Mj7n8J72K4n4l5n8K3r1k5K3N1M3n5J08j33N7K7P9Ok5o9k8Lm9K12k40L04j61k3Q9
4431B32j12p0M4M2r3R7K3p9M7nJ64k12J94k30K0K4J02q2Q9J3j04j1J25q1m7j3J30j10P8k5
4321A50M9j00j3k5O7n3J37R3k23J56j98M4K6N5j18O8l2L2J33p4o2J6M8l9n6K6p5J48N7j85
4211E2J36o5j7K9n0j1m8MJ8J21p4K01o5mm7p5qN1P5p2l9N5p8O3J35j50q4J16l2J01n7j18O0
4090A23O1j2L0R5j68m9Q2j04J53j38O9Rr0J86j49R8Q8m9n3q3O1p8P8J7m3m8l0J01j25J83n8
3976A57M1r0J68j05Mj21Q4l3J32k34M7J46m5q8j2P5j09Q7j6J80p5L2j20k4j4K0j7J54l0k4
3867A70n1O8q8L3q0J2Q6l1L7jp8J7M1L0p3p7M3J41Q5o1o1L2o1m8l0P7l9J6NJ67j15J61k13
3746A14J58j66J78j74L4j06J90n5L6n0k4j14M0J21n5q2K44q1j09R9M8j84R5L6q9P2M5Nj82
3640D4O4oJ00j82R3J9j5Mo0J27j36J25j07J8k5K12o3j15p8R2J02J0j01n2P1KJ0p7j6N3j3J08
3522B08J08k08M2k9J3k0n7O2K4M6r3N9J9j48J36L3n8j4L6J22j27J02j97K02j32L9N3j11J4
3416A24O0j31LJ08j13K0Q6Q6k30J05J9J46k39O6o5M4L8n7OL8k5lJ38j49N9J2p9n1N4J52q8
3303A34K31k56k8O8o2l8M1J26j43nm4K52j89N8l3p1J51r1m5J7J83p8k9Rl2RQ3oo0j05M3K8
3185A18R1j37oJ92j60J25j12p6OQ3Qk9Qn9M7j2n1J83J7j74Q5K9o7J21Kp8l5n6L8l5Q6N0j15
3065H7J4%p5N6J8P3R7j25j7J40j42k6K6n3J0L6K5k3j3J05Qm5n4l4O7mr3J39l7mo7k8m7N4J7
2936H5K2n0R2n1K02k46J46Ln1p1R1O1o7j32Q3L7j02M9J9Pq9qQ6j0J69k14J4k1K37q1K3j32
2819A01K2p3J03j0p6NP2rM3r4M9M5k5Q7q2q1R9j54J01L3q5N0J01j28J4o7K74j93%o4P2R8L5
2698B63k32J72m4m1L5P0j23P8Q2k18Q4N5j08Q0o5j2l2Q0j12K49k05J94j60jJ5P8l9K6l3j7
2589A19K9j6m6O8o6R8q9j4K46k09m2J65j85K79k96J28l9l9J06j3K7J2k6J4k3l4ln0q0J45l
2475A63j11R2J47m3j72K58k02p5K6lN9KJ9m4K0ML4K4j01Q1R4O3j71J49j84J72j67m9J50M9
2365B84j79m5P4m7K2k1J7M9J1p5O1J08j08j9k6L8k9m6Q4j07J78j61L9LL2n8j9L7J2Ll6K3J22
2244B21j69J48L1p8l7J81j24j67J59o6O5m5o0K8O2m0N1N2J32k21J86n9j39kNQ0n7K3R2j33
2134A19J37j71J69r0j07J54p0p0K7P7O8p0L2Oj23m2J5NL6j2M8M4j17J16m4r8J16J0l9N6j24
2021E8J47o0L0mMm8J5O0r7l6O7P8j84J59q9k0m0M4k8j9N6p6J44r9K0O1q5J05j49K3R3o2LR9
1896A70L6q4J82j4k34J6K30r4q3j7n5N1N0k2J13j10K4k6Nj00Q7o1Q3jJ06j25J60j00r3k6o
1783F2J67N8j50P7o8m1J07M1p2l1j05K06j54l4l5N8OJ07l6R6j26o9N3K9k0L7kk8r6K43j01
1669A79j20Q5p5J61j80J18P6j20o5Q2j2o6M6N9j40J54Pj71L8K5J57J08k96O5J45r9Q9k5p3
1563A52n9N9K3n5J0K7o2J17j00J04p4R6k17J00P2n3j7j1r9K04n2j00l7K5J09n2J26j16L3p0
1453H3J10n3K3k2n5n5J31l3q9L9L0L0J00L2j16J11j2j30N0N5j33O9O5p6o4qR7j5J16k02J32
1340B10m7q1l6J11j18O4M1R8j57K00k45KJ48p3L0R9j02rM2Q8j98J37j41J00J48k90J19M6j32
1234E4KN4K24k29J36L5j38n7lO0m2J64j83K7N4O1Mj01j1O8K0j17J35j44J3J57j68m0nJ20l7
1120A13J5K7%j13J8K40k58M7J95p5j08j3NJ56o2j39M6J09rj13Rk1J36j62J20j5n0M4J1J22
1010B75r6j55K2J32k8P5lJ7r7K09j70K53l26pl0L1N5M9j75K2J0J91j04J47j24j10N0L7j9M5
900A76q2l5QK08j29p0jJ39n4O1p6j32K09r4J61k41O0K3J27j89m1R8j7R7m4m4L5k4k9j8J49
787B31q7q0jJ73p1n6j8J1l5J89j95L8J02j5n2N6m1k7o9J56p7J03o2O0j45qj6m9Q9J11q9L5
670A61k8J23j89J08rq5R0J14o6q4N9J7n6L6q7O3p0P5q2J1n8J41n2Oj2M6k2Q9o3n7N0o1l8J31
545B01Lo6n1K03jk08K50k76K5J29k0O2j98J43j53K95k96M5N0M2j57J63L5j04M7M6p7O0J66
439C58k11q9N2M5Qp1L6O3j08J57j18M2J2j08N3J18o9qj27rL0O4l9RQm2k2J25j31J80j26KK9
318A13Q1o8r6N7J8K1q6P4k9M6K5p2J42n9j0N3r9n4kJ81j94J4J66q0J04j30Q4J8r8KL4P1Q8
197C15j92MJ7r8O2p5J0O9Q3Lj9K9q1j20J39n2O8L1j01k1J30o9J48j44n1l8O8q4K55o2r1m3
80I0R0j16O7J85n9k09J11M9j79J62J21j52O3j98J63j09J0J4J40j08J79j11j06oJ09K8j62J23
-23A89j22MM5k0L1M8%k2LL7j58J81M7j95N8K2j01Q8k0l1J6K6L2j2K6l3n3n7Q1q0Q3N6j05Q0
-147A44J66j65l0k0k9Q8%K49l82O3J18K4p0J02m5j29rpQ9j20k2J68j40PJ36j5j58K11J7l0
-257B11r5l5%J29P2l6J33k32o8l9K52k45K52o6j22K50j22j38M9j43Q7K2J7k3q8J23J19r1j16
-363E7O7m8j9n5P5N3o3l0k1J06J20o6m7J27j11J54j33k4K6n5q0J8R4j9N8n5MJ40r5Q3n8M0
-480B43k32J3M6L1l9P5k0R4p8M9j29P9q4J45j11P8l9Ml6N0M7q1J05o0mk5K0p8JQ8J00n6r2
-601A04J4k7J51J5j64L0j0%J2J17k08P7R4l4j01kJ09k6k3n1J28k8o0j15J97j57M4N8j1p2L2
-715I3n4Q1q3R4Q6j54K20k36J50j02l5l1R4R9r0l3K23k63MK88j96%j0J38j45j25R1J56j56
-821A04J46p9q5R9n7P2j69J36M7N5j34j22K08o2Ro7J23n0j47M3K2m2LMK3R9pk5l8q2L12r5
-938B44j65R9m8j8L0p8J72n5r4NK8kk9m2K84k46J00
-1000A85
##PAGE=	F1=28935.2
##FIRST=	38580.246913580303953,	5001.9139948942593037,	1.8254620954394340515e-05
##DATA TABLE=	(F2++(Y..Y)), PROFILE
5002G9J39j19p2J47K3j25J0K0m0lJ49l3m3M5j42L7J43o6j38P5P4o9J18p9M7r2L1Q4r8jK2p5
4885D8P8J66j73j8l9J02n6p6J49N2j41J40o6j5p6P3k3J17j52l9J55j59J16oo1K64k57L0r1
4779D2J52K2%o0m5P2j21K13j35Lj19O6qo7L7Q8K18j88m9j2k7J68j31m6L6P2j54O3J26k00K09
4665B25n1j09J20j50JM9MJ29j79K01o1N7p6j07J15j54K27j47O6l3J34j67Q0j5K3j6r9L7jK1
4555A24j04J08q2J32q6J21J6m3J14k29N1%j11L2O5n4P0N7j26N8Q2J9m7K6p6k3O9j05J77j92
4445D3L04j82J0pq2m6P6np4Q2Q0p5J02l9Q4j84J78k01L0L4J00n5Mqm5n1J09n0l1oK4p0N6K2
4321A27M9l0j2k0K2p7J52J22l15J60r0pR0m4r6j7J24J3P8n6mk4L7l2j13N9K5N8m4p5J06j28
4204C8J6P4p6Mk2oJ8N0L3J80j58R0o2j09LP8J37j01n1L3o6J00R4j01j36P5kN3m7n9J7j3M0
4083A24j9K27k40p9J59j33J32o8o5J03m3J14n9N7M7l2j01M8j4r0J13K9j5j28J5R8p7J06pm2
3973A60p3K19j38M3j84J65p3J20j89NK49j55r0LP4q3R2n6K15j62P6j11K9q7K3J1J07mM6j35
3863I7P4l5n4j1QQ3j02O3J94k62R7j1O7k4j53P9J61k0r2P7q4p6K2J2M6r8J0R5R3r9J52k74
3746C5K48j27J46j54l3n0J13M4J4p3Jq9M7M3J9p4J36k1p4mL5j36N2O6j5PN5rj16J9J5M5j20
3625D5P4J6l7N9r3J43j30J41j76L8j2J49l4j9p0m4K13l7q4m3L9ON5j73O3K8pJ10L7j97K3J2
3508I5O6J8j31Q0O5J1o4k1Qq1J67q2k0L9n3J95k08J01j54J59p9O5R5j75R9n6l5k2J29j19n4
3394C8P3J69k47J38o5J89k56N3m4L4Lk6j6J0L7N4pq3P3l1L6l0KJ45j33J96j02m7J1j24M5k
3277I3J56j21l0m9K62k68K5L6m4J19j66J74j09J98j55L5k8Nm8J63m4l8j19J7K3J15p6k5K69
3171C70k31O1r4q1O3m6Q0n5P3m2l0R6n5J00Q4j90R5n5r9J42M9m4o1j3qo1O0J20j46N3m1m3
3054E1k1J04N9mm8jO2j56nJ10j01JN2J44j19pJ39r2l3O5j17O9nj28K00p4M0j42N7q9O7pL5
2933A06o5O8lJ65j90J03L8q1m7K9J35j10nJ7O6j85J06o0J1k0n0L1O6J24j41l8J4J99j16L2
2823A99j39P3m7NL2p0P5p4J62l3j63J47K3J7o7K0o6Q5j02N2J0j4J8J06j12q1l4J85r4k0j9
2709G4j3J78q1m1N2j0m8L4P8j1l0O9k09J04K0n4P7j51J03j6k9oJ10q1K5pOl4J1M0q4l8J09
2589A47jN1j03J7K7%j15O5K36j29j24J98j98J48q0N2K8j95J05J33r1n8L9J4jl9p3O0n1J32
2479A94k0j29N5J53p3p4J58k8j82RM1l1R7k5o1O4K3k9J29k13R7J25K9j76J54k15J81j37j5
2372A01L5J61k05M0m0j6K5n4N6n3J21j31L1J78m0r4K2O0m0nJ1p7R7j71J23Kk6m3lO0J02q5
2255A42j08O4J07j33P9M2m7o5J91q7j61J50n1j7ml5%Q4o1J44p2J77j20J29q0j68lK5Q0j11
2145I1J21N7j59J13j35J73j29p6K00r9p9K0J69mj21J3Q8k07J9P2K4jm6J0jn0J88j00l5J2K
2032A30m0Q0o5J06j01P1kJ9Rj44J82k28O2R2n5n9O9n2j7J08o8om0%Q7M0j30J00j1n4P8j21
1915D0JJ6O3j15J30J16j84K31j23q7p3K84n1j68p3M4N8N4k4O7j44J45q9J5r5L5J1P9l1L8J0
1801A80M2o1l9p0J02Q8o6N1Rl7j42Q3P1K5j75J7J36j50J2lk3N1J9M1J03j38kp9J50j17M8M1
1684A67m2m8J21Lj49R4j5J34k26J73Kl5j31L5P8j02L8J10j25N8M7j51k7R8J30Q2k15j5J67
1578B56j85L3J00m4j2Q8p3p0O4M4j41J54j17J45j64J12j18n3J90r9N4j02J6J66o5j39K9N0
1475A19P6n8Q1q0k2nJ11o4M8Pj46MJ34p0p9J3J9J1J28oj47J89o1m1M3m0j39K20j5j56rJ3P
1354H5L1J20j36J29n2j58pO9n6J29j05J21j37K37k50O7Q1m8O6K3j26KL7J72k23K08k00P8J41
1248B98k12M1o2J7m3M8J61k09J53J23j13n6n5R5l9J75k03L5KJ3J01j34MQ0L9k04J65j72l9
1142IJ12oo8k5R9n8O0QQ0j65NL06l45J14P6K5j03ml1Q9K9j32K5N3O5j09Mp7J17j25N9R0q7
1021I0R0j4R9j13j01N1jL6P6k3O4q9K16k33J75k60Q3oO5r1K5j31N2L0Q6m6J19k9j32K6J09
908B23k2mj02j4k9K27o9k7j31J31j13J63j09j13J34R5l3j48J30r5J07j08k5M9jJ04q2J5m2
801A11j9o5O4O1J7j01j5J76q8m8k1jL2J60k21M0R0Q3j29J25n0Oj64J94r9K1%l9m1K5o1L6J8
681I7Q9q1O7j30J57n0L9q0J7J9J16p4l3J09j56oR3j18R5n2R3k9r0M0J0l5j4MQ9k5N8oj69J77
556B21j14p1J38j1l6K3J1J16r9J10k17rJ90Jm9j28J25j49K11j78j3mJ37j57J85r0K3k2J1J9
446A74J5J98k66l2m6Q7N3j26N6J51j98J44l3l9K0l0J7M7o6Q1j38JL4Q6j27J0J5m7j8K24j44
333A03J7l4k7O4Q0M2j74J3R6o8k3J0m2R1mk8J50j13O4k2r5k2nJ03o6o4J58j8m4n6R6J10j76
212A16j3L4P5N4j64oJ08j65N6o4L2O8N6N3m2j3o3p1R2L4j06J94j18j25J02j7J24j22L3o9K0
98I3J3J51m1j07o4P4n2L4J38Kj81L6J46k25P4J99j81J54j47J0j09J01K9L1p6J53j04l0n4J11
-12A78pr8J21q6J5Mk6K0N8k0ML1O3j59J50J8j89M8K8n5m3K1K0J29q2M4l7K2L7k7j29O5p8J92
-136B32q5j08J08J33j26j5o0kJ30p1K32l54R1Q0Q3j05R6j34p3m1nJ87j12J0M9r6qJ48q2n9
-246D3J24j9j3Lp5K6J70j7mJ06j98o9J5K17k83K43j41rK60j04j97R7j29J7J1M5L1q0O8J74
-356C12j65j00J02n4o8pN7K0n7K3nJ45P2k05M7kK9J25q9m3M5j60J6P1K9j05J23l0O5l7N4M1
-473B49n1j3j17j2Oj5j3J07j12Q2L0J07j96J48j57R1No0N5n9P7%N1p3L8j50J21q6J48n9q6
-587E6N7J14o8pm0p4R4Q8p1k2J5n4m4K52k42K7J8N1j11K0R8o3K5J8P9Qj89O5J20j34o9J96
-704B13j29J1J8q1J17q4Q2O9j29J64j74nM9p8nJ00Q3q5k0R8j80O9K29k00j1PJ26j60o6J31
-814A59Q0k12K20r8l5R6jpq1J58q4P4j26k8J21j42l0M5O4p3j0rjQ4p7n2K3J21K0p8k0k4J99
-935B76o8j89J80l1j9J5n6J70p2o8K6M4j37K8J1J50k00J39
-1000A99
##PAGE=	F1=28633.8
##FIRST=	38580.246913580303953,	5001.9139948942593037,	1.4197939890436828136e-05
##DATA TABLE=	(F2++(Y..Y)), PROFILE
5002G5J72k02Q5j8J69j94N0m4m8j3J25j5m8M7j08O1J46j68l3LJ42r2J85j03q8l0j4J03l5L0
4892A40k3mkJ49j18q2ON7j2L5mO9j91K04j18N0j34J30J0J19k55M2N9o1Q3j2nK37k31m8k9O2
4775A23Q8p3Pj0L4l7J52j14Rr6KJ8j1nj6K66j70J0n1p0K32j23m9P4m2r0N2J21j77J76o3j00
4658F7P3o2k1j1P7J11q3J25q8JK8j48J55j87J58j41Q9n5J36j05M1Qo6J05j15L0nJ8r1N3K3
4544A20J03j01K6K4J6J62l39J60j2j17L6O6o3N7K2j18L0J59o9q0O6n0kJ19j42J02o7J89j44
4438A53Lm4p1j9J03n1k4L7J26q7J58p1Oj58J31j07M5K5N2m8M3p9J0m6M1l4N3n7m9N1o6Q5L6
4317A47J4Mn0J9q2J61R1k40j9O6M1L1j56J5M8R3k0L2k6L4p9K1J6n4J3R1q4k6O0p7k1J37j15
4196H5o3M9Jk7J1J1O2J48j67Q1m1r4P1j7J79p3p6j8k2J13Prj43K5M1j6l1K7nq9N3m4K59k59
4072B9J0J13j46R5Jk9O5RK5R0p2PLj46J61l9q8J00L8l7r5J1R3o5J5P0j42j3K00j00K3r6J54
3951B44j07P2j29M1K29j52j70L0M0mO2QJ48j63J8o0J5j03j2J02M7J9M1j06NL4p5K3j0M1j7
3837A11K3L01m12J58m1Q5J9j57L0J62j47q7K12j73q1J09M8j2j09K4J26pn1R2j83J74l2O0o8
3731A74o2%n2J59L4j10L5p0K5rQ0l2j3J9J7j14Ln1M4M1N2l7jM9p6k2M3K1q5O7k9J9Nl9J07
3603A92q2J31r0r2j3J12k3J02q9j28K50r7Oo0qJ7P6j64O7j0OQ8Rj68QL1R2K3r0N6O2m2l4o1
3478G7O1n1J51j31m3Q8m8J72k31L1o4J01k2N1J12j74J45j46M3k8J36r6p5J54O6k06Q8p8J38
3372B21j79L5m1QJN6o7J05pJ32k18M8O4j9L7j5l4J19j39R7N0j04J1n4L2KJ17j03j6n3K15j82
3255A19o1K7k3P9n4K35k36K18k36Q5k6Pp5J78q5rj02j9J9J37k0j5K54k26or2k4P9k2Nr0J57
3138A78%j22J80o7lJ08j62J24j43m5M3P1M0j05O0j1r2K9J18j56J23q4KM6QP0j38M1L0m2k7
3024G4l3J29j20KJ1K26j75K7J24j13o8J90k17N5pm7J34r4O7j06O3j09R2m6O6m5j6N1M8m2R
2911A30J26j45NL8J39j52N6J5K3j19P4j41P5k4p6M8Q6L8J8j40N0J23r5j3r9J01jp7O8j00J43
2797A74q6J66j09r1J12J3K5j38O6k6M2o9K4j1P7k5M2k8r6l8M9Nk3L0m3J86j16P6n9J4k2KP8
2676B01O3j27O8j53J06k8L4R4k12J32J1o3J7jL3j37J03J09j09r9J77j94KJ38l2J01j67L6J27
2570B30j69P8oJ27k7j34J46j62pJ46m2R4j84l2K28j76m2QK6O6j00l1N3J0N0L0r7m6J43m1n9
2457H0J12J04k17M7Jj9J06j10r1J55K0r9K18k28M4R7J19k65J11j16Q8p2pk0K24j88R9j24k
2350F7K2n3J57j42P6j5p2J48O2j02L5M6n6P2l2r9k8j9N3P7j47k5L2O9J79j54o1rJ01K8j13
2237I7K4J1o9J28n0q2J00P6k23P8LMO6k5J33j84K32n0M2n8k14N8jJ13j52J84m4q3N4o7J51
2123B52j91M3J30l6j39J39P8J2j54k0J75j38p2J08L1o0k8l7p0L1K32j35km0L2j07Q1J7R4j37
2014H9M5L4M8%j92K19j63J0J20j70O9m9J7Q3R5j06m2n0k5J74lj38J51q1l3M9q0l2k5J82j51
1900D5Q5J29j90J61j59N9o9K03l7j69K2j4N8K4Ok6r4J81r8op4M6rQ7m4O0Qm5K5l5l5J21kj14
1776A00J85o3lj75RR3J18k00M0L8p9O0k0K4l1o9J79K8j09O7j16J30j87J81n5jK1n6J00j57
1666E2Q4J4R5j91J72r1P7j44J7J23j57JJ54q8j5N8j08pJ75J4k2o9m3J02q5p0J09pN0J16j74
1552A42l9J37L6j92J07mQ4k45R7J0n7R4o2J10j61Q8Q2p4j17J03K1O5p1O6j05m3Q3O2r0J25
1442B52Rk03N7J50j15n3k7K3m6J10k3o8J48q5j3Q2j38j3K16p5j31K7j7j3KJ12n2P8k1j35K3
1329F1O9r7J61j19K5o9K04j80J15m6l8J09k0j44J11MJ19j68J77j81L4J77j83l6N8K6j14Q3
1226A38O7j35M9K24j34k8p0P8m9J50j38M7o2n4K37k19L0J07J3k30J62j52L6lJ15j17J2qoO6
1116A26n3K00k38J1K82k70P2j1Q3p2L5r6L9R4r0k5J4J62q8qj46N7rj9J08l0N2kP2j63l9J64
999B12r5n0J33q7R9q5J81k05R0j45J20J5J13k53J09j31R4j2L7KO0J1r1k4J87o0qj29k8K9J48
886B37L5n4j88J35j05J76j44n6%K51j58p6J87p4m4m4L7j2j3J28r6K4p0m0K4J0lQ3l7m6J32
772A99j33J9j9L2N5P6j06n3N0J43j67K00p6M0k26J82q1o2J12m0o8K4l1M7j7L2p7J05j26P6
662A10O9Oj19P2l0Q1m8k7J45j69p1J53j34Q3L0O9j2j17J28j07n6jM1P4k9J8N8j40J52j10m
549A15j5M0K7L3j77K36j4k9j28O3R7Nj07pjo9O1L0l2n1J36j04J11j22J39q7m7O7J2J66k02
435A46j7o4J14J8j14K8J58j98R4K1r0L3J30r3l3o5J57j43K2M4M9j62O2L4l1o7K46j41r5P2
325A15n9P7P7J06j59j07K05j81L6o8l2J52l4k5K10j86J26j00n1N2j07J5Q8j07J25J3j74M3
223E0J04J83k02j11P4O3J0r2PJ36j66JmR1j6M7N6o9n0Kk7N9J18j66J61p1j19nN9L4o6Q8n8
102A21n1Q8O4m7o9k7j3mqO8M5o9l5J68k16R9J12j37J97q9p8l5Q4mo7o5J04j2Oj00R7m5J7P9
-23A78k9J8n4K7m4O9m8M9L3J11j84J02J2j60OO1K7j30J1N5J99j59M4n3J8Q6qj61N1k8J79j64
-140A14q5J36L4l5J3j06L5J23j24J61k04K1J3K07j59J00j93j0K7j2J45p6L5q1Nn9J23j18M3
-246G3O8k4o9R5j9QR4m9K9K3r5m2J0K00k83K04j79Q1J57l1j97R8n4p1J00l5P6q5L3J67j57
-360A26o7J79j27j00L0L7k0ON3LJ14M5k36J31j36O5R5m9k3K5q5j7J01qo6K6J12l6j29J52j3
-473A88l7k2l4j7k1k8N4J3Lq4R0J64j40J06j83L8Q8j38O3r4J52L5%o0J5j3J4r8J66Mo4jJ1
-594A70o0L0rn6J08k5K9L7j14k9j6K41k59J07j27Q2l0l5Q8j9k7J11j7N3j04N5Jm6m7J46j73
-707F5N0mq0R4l7PP0l4O7m5o6Q3j26PJ30M6j02Pj9n3O2J31j61l2J5J28j62RJ76o8j11J65j33
-828G9K6R5M9r8L6J11j32R1j58O5M7j42k0O4k2p3J27nk2J07j16q0O4M2N9j22L5K8ORl2R6l4
-949A80l5J0j9J54j23kM1M0j66K8M0lr7J62
-1000B10
##PAGE=	F1=28332.4
##FIRST=	38580.246913580303953,	5001.9139948942593037,	5.1291144700371660292e-06
##DATA TABLE=	(F2++(Y..Y)), PROFILE
5002E8J85j36J28j98K87k12O1j32R3l5k3N4q5L0qQJ57j94k5M2J06p3K28j28o6r0J52j04PJ08
4892A95r2L7j4J04n7j05J2L9pJ19j30J22j77J29j68J43p2O1M1J16k62K2J5K4M8l8R3J37j68
4786A67j03L2j5R2j10N3N1o2Q1M0m7k3k2j5l0N5j2n3J65o0P2q6o9J68q8n8R9j45L2J0J01j10
4669A10Q1m1r2K5L9l8L9M4K8N5jo7mN6m7M3j46N8j04M3oO5j2K7k8q1J52r9O6n8J19j51k2J22
4544A75N3j07m1J8J06R6k45J63p2q2M7O0rm3Kj06K3J79j47lK4M8l7J58j71J7N2O2p1m9l4m1
4427B5j2J13l8J2m3J56j23J81p6j9j57Q3j5N4K1k7o2J63r3rJ4q2J4J31j69k4J30r8J00j5L
4313A38J8r0N3j0R8K9j65L4jP6l7k8l1O7N3n4lj9P1j03k3P4M4o8J38k10J48L9j95Q4J83k55
4196E5J2L7J8p7NN5pJ27o6n8K7q9J08q1J96m4k7j16nJ08l5K8j13NO4p4M5K1Qn2qP9L4m7n8
4068G5K7l2n5N1N4L9M1n9J90j54n2M5j09J40Qo3K0N1r7K1LN5r3l9J37j45j8J64m9m7J4J28
3951B51j18M4r3J64O8p0k18J0k1Q3L8J02N0n7j39J6p4J0K9J08l2J5k5kp2N2N4l7m4j4J11k9
3834A60L11m40J47m5Q1L5q7o5J07j84N7J41k07O8M5M7p1n1N0P6j08K6M9n9K2R2o0N8n0k4l0
3720I1P7J00j48N2o9Pl2J07J3j53M1J22j89P5o7J14p0J09p2L0L3n0p7Q1J2q4R4j09R9r9Q3
3607A21L0k0R0J1k23L1J35l8J30j02r0J55j47J38r1n7M1M8n5ooNN7J3j08J3OP0j3k6LJ04j04
3486A15j9n2J52r6J21k8j70J01LJ06j43n1L0J1mL5P1o5R1j07J6l1J40p0m1J79m0j44j8Llj
3369I1l4J8jl7J06o5J52j21J93k06K3Q2lj6j1m7R0r7k0J19j56Q5%J2J8O4j02mPR6j00k4l7
3248G5l0N1K0K97l19J93k44J02J5Kr6J20j05mk5Km7J60j3J3J63j52n6p2J1Q6rm2k8J38N5k15
3131D6K15r2m9O2q0J43j87N0o6J1J17j33J24L4j09L4J4r4J49r8MJ40j24J29j84L0N7n1O2n5
3021I9R7j01l6K1J84j49M9Q4o9n9J40k08qJ8O2Jr6J02mJj05R6o3J14n8o8M3m6R9n1J95k19
2903F5P2M6J50j99M3O3n0k9J5j34J01k1j07Q7Q3j8J47k54O2P7m0p7O5%N9j03J0r5J50rR5j75
2786G9L4J2K1Or1L5OK4r0Nj5J63j06j3Q7n8k0k0l2nN6L4J13l3L2j57N6L2o0Q2O8j91R6p2Q0
2658A58m2J06O8k08J20Jj8j3Mj2l8j8K04j14j31J82j98pJ16o2J28j33L8J83k33J61m9k9N8
2552B22j07N5p6K8J26j20J58r7j38J99j75P0j02M9J10j51K6j6P0p3J12k2j17P1Q2r9L3J76
2449B94j79O5m0K7O4j75J3J10mp7J91j99j4L6K54k63n7P2m0J7o7P6J32j31J07j25K2N6m8J67
2339B84j67o7J57o8l0J12p3O1J7q3J50m0j23q7J05m4J07j49l5P6OK00j85k9k6J09J57l00M1
2233G6K3j5Rj6LK3K05k18qL9JN5k5J15k57K99n3o4J5j53M7n8J69j39J65j77O8k1K4Q1n7Rr
2112A56O3j84J87j1Q9j17p2K14q5j08Q8M2j05om6l2j9K27j57K2l6J22j89pM4J40j01o0Q7M0
2003A86m5p1J38p2n4J11q2L7j20L1J62O2p2j02o7j2J40L1j14J41n8p6M4m7o0O3J11j37M9J03
1893B20j23N7j4L4o5R9n9o2L9l9P0n2M4p0L5Q7r4k6l1N2m9J01m7R3n8p1J40q2N5M2o1O5N6
1772B86j14K1r7o2M4J73q1j1j16O1O9l1L6n2k8J19l2m6N1mJj28K04j61P5M6j38J07j10M0k
1658A20O2j04R9j21J46r5L8Q5j80k5J48n1m7M7n8M2J75k0j62O3o2J8P0l9n4L6Q8J24k35K5
1548A33J92Qk09K7P4K5k19M9P2l5mJ5J29j23O6k3o9J4N9JL7o1O0j57J4J17lj19K15k6k06R4
1431A47J22j31j9m3P5j49N5k7R4J8l6r1J47o3k4J45j08N0m1n9K6n1J10k9jM1q8J5J31j82J82
1318B16n7q0nJ09j31J87j48o8J53%j52J80k2J6q3O8r1L3J99j97k9J81j08j8J9K6o0nK29k02
1208A60Rp0P2p6Q6JM6j11n7K85l11N0J55n2j23N2j09P1N0J04j48Q7j13R7m4k1K08k91K5K02
1098B34j45MN7j9k0P3j37R3O8o8q7K9J98o1j5j29m2O7MQKJ5L5N1j51l3K41n6j74J74j91J20
981A45q4R1n1L4j1M7J1J57k73J16j20P1m0Q5l3M1k3j1q6K53j30L2j44k2M1R3J05j06m8M0n0
867A30R7j78O2l5J88j84m0J98r1q1rQ5m6oJ20r2j1m2QN5r4N5N8l9mN0j24O7RL5M4mjq0l9J38
735A99j50K52q6N2j73N9l8j08K42m2p7m4K6oJ8m2qO0o8K1N6K3j40R3l6J8J4o6J40m4k3J8q1
615E9J5J01K2m9q9K25j63j09O3J1L6k5L9O1j8J0m7M2j15J22J4Mr1J28Kj19p6J51J8j7r1R2
497B06j47M3o9J62j9k8K9nj6l3J48j04m7j3N4Q8j6m7n9M2K3n7J7L4j14O1jp7M8K20j46p9N4
377A52J8o8K1N0m7j19J50M4r0n8J89j26q1Q3o0J02rJ70o3j81K08k57P1l2J7Q2n0o2K82j99
267A37J19j53J8Q3j95O4N0k6K2K1Rp1L8K30j87o1L3m2kqQJ02j26l3M5J26r6P3j2q9jK4RL9
142A48J80j39j7L8p4o8R1p0rR4m4m8R0J7p0JJ3n4l0rP4m7O3o2J09j37J60m4l6J45p0n6%j1
18A28K0p5k0j7M6K5o7N1k3P1J4PL0j00O5o1L9m2O2K9J64k05L9J2j00n3J00O8j26J0K7K08k22
-103A04P0n2KJ33k8j65O6J1J01j49o0J44n4N0K5j18N1Q6j44O5k3m1qK54k21J14j68J8N9m1
-213H1R5n9P7j52M8m0N6PNL4N8j88J39Rk0k2k5M4p8M0L2m6J38k13J91n7j9j7O2j53M5P5j29
-334A8J62j19R1q0K7Q0n9o8J80j34o6M4PJ2qJ00qK3M1j64J47r8r0P8k5K5k3K2p4R6nJl0K08
-458C11k13j3Q0p2K5k0j7qRp2J84j76J56q4n4K30r6N4j75O2P0q3n5O7oJ07l4n6J8O2k5l9O3
-579B00Q7p4k6q2m4J1Q7j4R8j63J16R9k50K9P6J41k80J69j02rL4n6J01qk6Q5o9P4L0Oj32N1
-696A59j2O6j50O2k7q4M5N6o9M0M3K6M2KJ7j69J7J65Mj14K2n4O0m0M5r9N5j0P7j62O6J85j61
-817A03l7Q4j27J8J46M0j30J06K1o6P7j66Q6j4k8LOj18N7J11Nj0O5j10p5O6l1P7r8N3L9j17
-935C6R4P6Rm3n7LJ5J21j80R9K0K3j30L4J9j06L5J35
-1000B03
##PAGE=	F1=28031
##FIRST=	38580.246913580303953,	5001.9139948942593037,	2.6379237169749103487e-05
##DATA TABLE=	(F2++(Y..Y)), PROFILE
5002C2J89k4Q3k24K38j71P0j08J46j10j06J85j88M1O8q3J75j11k9K9Pj6K22j34L9j98K53k03
4899G2K5J14j25L4L4K4jp5QK1LJ05j65J95j93P2l6J6Jj4M3R0j64k7O8J0K9r1J51L0q1n8K7
4779A42q8Q5m9kR1r9J31o4K8o8N1K2j01P8K7k1k1L5R7o3o6L9j5m9R0j79J02j6P0k7l5J5p7
4658F3L8K3k5P9kn9J76j35rO5j3N3n8l6n7l8l7O4m4J08l6p3%Q9n4J15j04K08j87q6J53J4j15
4537H0K7o1J44j5o2R7j07l6O2M7K4j19L3j4QO1j10Q2o3J53j30J72j70k0J00L2p4j07jK0j9
4423C4R7LJ9j17J66q6O8n0K7r5P9o5L0M6j09L4J41j6p6Q6j97J10J38k22J5J10p8R7m5m3Ln4
4306E0N2Q3k2Pj16J56j37O5o3J32q8M4K5o1l8l5R7n8k9N7J20j50J55k06K32J6j35LK00k09
4196A47m8K2L4j00rN2m4J50Qj73J03j37J15o6K05o0N8j07j06O8R1j14j4RL4p5J01n3L5n3L9
4083A12R3j50J81j19q3J17q1j4N6Q6M0j14J97j15j41Q3o4M0J06l4o5N2j62J27L5j5j29J8J10
3976A67k2j17J99q8r7Q4P1r5O2r4K92j50M1k00k9N6j6M9J38pM0k34O8kk5L5J49j30K5j18R6
3863A48j4n0J66o8p9p6K17r0K67l22N5l3O7QK6j09m6P7J2k7j9K2OLr6NP6j6J5p0J14r0j6J49
3738B12j62J57m2o1J16j28J81j63M6r5N0k9N9L3j05j1J23j19J24j41J60j49J32j04J71j03
3643A52Rj53J36m6q5J51j38J23p7R0o2K6K6J06j70OJ35m5M9q8l7M8j24J99j04m8N1l9P0q5
3533G6L3rN8Np3J9j7N2q3O2j01J96r3r0NJ99j41O7J18k23L7M7L5ro8L2pn6N0J7J7JMlr0J46
3402B13o3%J49o3q3j30J01m2O4p4M0K6l2M3l6J68k24J88r0n5J38l1n7j4k1M0mnk0K2Rnj1M2
3277A83kr2J8Q1m5o5R5r8l4M4K1L23l36J22j51P3O6J3j33M4j11mN7L3n8J24m7L6M0l9n6Pn3
3156E6P9k6n1Q5O6J03k93K01j19lj3j2J52j63O8qN0p4p0R9J12j14L5n5j9R8p6j2J98k28K17
3043B83j36n9N2K7L1q5R8p5n3N6O1o3M1M5l2j0l8n1n7Q2O5j04N8J0L0m9q9P3l1J21q4m0m4
2922C3J26l1mJ56k00P2lK11k39k3J25r6L0m7o3Q6L3j28O2R2rK05l47M0P1Qr2J66q6J32j37
2808A43q9k1Q2M9O6j96J04p1K7%j9nQO2q2Lj4J32j51L0Q3j1j8Jr1qL9J18O3%pk05R1P2j13
2680G2R2J1j44J08j6K3J3J19k0j52J15n8N3l5Q1j59P7j26K44m8j27J14j59k3Q0p0J33m8j4
2574A36K38k05J29o2j58Q9o8j6L0O9K4j36J90lj97R6p8R6j12Q5P0r9n4j0J08j09R6L8j18k0
2464D9J71n5j26K05r3L2l0N2kj54Q4K8l2M7M3j38%k4K80j89p3Q5n2K0n3N9M6q5Q1m8O4N7q9
2343A60J66j85r5K20m2j42M6k5R1j2j11K11j5j34L1N4p0J8m2o4Q2n3J53j68JL6N3K42l77Q0
2233A09n3M9q5Q6k7m4K72j40r1N8K4K8m8R5j37K02j00j50R7m2qJ3R1j00J05j10M8o9J09n1
2123A31J46q2j08J07j36J18l2J37n2r1J90n7q2L3P4j16k0k9j5m9J77j76N2%J94k13k3k8J36
2017A86n3l6K6rp3O9N7j4j03O3L3jl2n0J67K6kj51q8K4L2R2n0Q1J4j53O9l9o1J58Jq4rN4m2
1889A02K8O0Mp7K3o6M6J0k6Q3j38P2j6M6M2j14j6MJ0l4J09k6M2j01oJ95j23J35p3n1K01j24
1772B21j35O1k2k8n6J56J8M5j79O5M3J0l2Qk9L2m6L7l1J03n9o4J44j90J13L8j16M9m9pm0P3
1655A33l5J2k2P0k6P0mj27J1O6n4m1L4k4Q8J05L2j24j0p1l6J48kj58P4R1J18k60Q6K28l8j64
1537A70n8O4nj07PM9j5L3jJ36q0M3j24l0J18j2j5mk8M5j05M0P8l7j33K61q7j55J11M7j09J9
1420A16n2J77k17J6N0N5o7O7qj9N5r9J01j13J64q5p4J3l4J26p1n0R3p7RJ94k41J88k1q9j6
1307I1K8o1K19j74pN2N0j52J79o5j7%j08N9N9J67j98LK03k37J43q0K3j1J2J86k48mn5J09o3
1193A03l0J38K2r5l1K25k41p2K03r4j1p6j2J6J03R2j30J73j91J63j95J09R7k08PN5k4m5J79
1087B30j87L2J15j08R7O2r2j36J12J24l2k0r1l9N0L4o1k9k2P5L3l7o7K31Kj42Q7j86R1l1m0
973E5O7N5j9Kk5J97j76jm8Jm7J42p3M8n6M2j02K56k10R1j43Q6p4J10J04j38R0n8qM3j43J09
856A77k0M4j36J8J08j23MM6L4n5N6M1p4l5k5P3J8j18J32L6j50Q3j0k6J8M7j9K9k3O9p8j17
739B4P0m5K15p9M4p4q9J0k3K62j23rr7O0j00J23q8Q3l8n4R7j12P5j04N2K7p5P9k8kO4M8o2
618A31n6KJ03l1n3q3K98j89n8M1n3K3j7J11mO2j06L1O6p4R4j7n4J9N0n1j42PJ55jl8l3J14
497B47j51L6%L2PK7r5J06o8MR7o4k8j34J14j2J89n4j13p4Q3K8J3j09k9O4q7J7M2K12j27n3
380A20J20j83Q9j5M3j63L5J85J5j39k9P9j11N0j7k2J28j16K08O1j94R9j91J3Q1jJ7o8n0K75
270C19j49O4j20M2N9j49J03j22J33j17K0J51j07o1K58j66M7Jj33QM9n9L9k0r%J41j52J06j05
160G1m0J05p1N6L7J95j19j14R4m3j11J26j33J5O1j3l4O8J3o5J7M0n4n6K4J27j39J10o7Ll3
47G0J67j35O8K8q1jN2j50J12j4PK0o8j1QL9M8J3m3QM7j11O6j2l2K2ON0J87j98k8Rm5p6J16
-81A38M6j22P2k4J65k55J16m3k0J82q8j29Q6J7J1p1n6J57k6K6nq7M9M8j02m2J18m8P0J09k48
-195D4J15p5j3O6n0M2o2J23r5k7J5L4N3OpJ07j88J10k7m6n7k2L1J3kJ16p5Pj12K01L2j06k7
-316A24l2p7K6J35j15J14j37Q0k8L7r3O2o1Q4l4n6R1k9P0q7J97o9q4N2j30J88p2j21J1J3N3
-429A12p5Q3r2N1J3N1%K02l07O0J8p7J23n3m3j9P2o1K34k25J32n2r5K15r7Kj36R1L2mr5J41
-546B01j55J33k0o8NQ5nNk3J51j05o0q5l0K0J30LK1j75J40J20k38NJ56O3k21J02k9r2N4qQ9
-664A69l7N5m6j4K5J09Lk08J16qj3q3O7n0j7l3J07l1r3P0N5O0O0j2k00K1J78l3p0J0n1R8j39
-784F5Jl7J59Kj2j44R4J22n0j53N1J8l1J18%k9jp5Q4lo5Lm6O5nnn1M3N1J3J6J3p7m9J5l7Q2
-920A45n0K0QO1l2P2k8l9m6j7J8O2j29J31m1ko9P7n6nK3O3
-1000A66
##PAGE=	F1=27729.6
##FIRST=	38580.246913580303953,	5001.9139948942593037,	5.521567072719335556e-05
##DATA TABLE=	(F2++(Y..Y)), PROFILE
5002C7J61N8mj09N9o5Q7n2J12j83j3J70k15O4O0r7J40q2J7l3n0O4J44j11R1k13K54j77N0K0
4892A84j18O1P0r8M1k4L9k7L7L5j34K57k33P8M5j20O7o8RL9j9j5M9K6Nj10J10m3NmK4j24J09
4771A53k5m7Q0M2Nq6M8l2PR5j43L4R2jn0m9O9K6m5j18P7K3K0r6O5l6L8P4j66Q3p3R5p5K1P9
4643A84k5j29K39k35N9J41r9J07j01J03j49k4J8J0n5J70j56j1qJ3OJ32r5K28j79r7J20k9j02
4537C6J22q3N3r0J30l4n6k2P1L2K1j36J16J2J1n2QN0r4K17k31J48j19OO3R3j65p5J2P1o3R0
4420A42J1L5j75J71J9q9o6R7l7J22j07o9R6j30J72m0R1j23J40k07J20J08j72j0N3k3M8k4o0
4313I3o4R9l4J50j67P6j12J87j73Ll2J95q6kLk4q4jM2M7L6m7J33j61Q5q5K00K9q7o0J82r8
4196B43j38K0L6r6J7J0n9K02j0j32P6j30L0k5K23j02J13m1j53nJ93k40P7L0j8m4P7r4M8o3
4086D5J07L2j02K14j37j19J75q7rl8J35L6j47J27Ok01J09q3l8J86mq9J7o0J3J07r3n9N1J8
3976A12R4j62K43j57k4nll2R0j10L65l35J34j58j0J15j30R6N7KP3j83N9J25j31j0K30k35P1
3870A81j64J05P1n5J28m5r9q9K29j57K01j49l8lM2n2J26q0j2N7l8j38J63l8Lm5lo4R0j19K45
3757B53j77J33j53N9J09j49J15l8p5K19k63K17j38L1j29J37j9j8rM8j3k0JJ12j58J69j64J07
3654A87j05K35k08R8j46J17j56L8J02r4J07k2L9j27L0l5J62m7m5J13k9p4m5J5l6L4P8p6nN2
3544A57q2J18j28L6j1Q9k2o3K0m0O3q6Q9l2J01Kj86K4J94j42j3K39k26J8L8k2J25j53Q9qj08
3431H0M9O3l6m7P7N1j86J46p0K8P5Ll4r7M8K8lo3QM8K0p9J4J57j26k8L3j15K09q4o5j4L4n1
3306G3J32L2j14J77j22l7m3O3o5l7P5O4j23l9J86j41j6N0j8K66k88M1kL2R4J9j70J8p5O0j4
3193G8L9m8R2q6L4n1P0j3Q2j42L9jq0J80j0J26k68Q4j07P0M8j12J67j19L7M2J64l03O4mJ99
3079B71j21K0j3m9M2k5j5J81j99K21j36o5K0O1%j16J14m4k0M2k8j0M7Mj7K5j46R4l4Q7K4q6
2962A29J29p0%o9p8M6M2O0j01M4OJ28j72P6O0q1Pr6K96k43j3N7p1K2n6oN8J03j47J6J02RK29
2841D16l37m2Q3L2n2J57j15K03j81j37NJ9M5J01j16M1m9m8O5J0k8k7J05k6L5n2M1kj8j2K8
2728A44l9K6q0l3LJ82L3m3K7r4j3P8j39J05l5l7P4K4o2R5J03j39o2R8j33J20l2J47k40Q4j42
2614B0J93O2j31N8r9J5j4%J05k4r3L05j66O2m2k12N1k1M0J6L2m3lR7O2k38RL0P6r7J42pj9
2493A66j52L5J38p5K5L8j04j5J38K8j76J34nm7N9K6n2q9Q8m7l4J65r9n1O4j7J17j26KM8l3
2380A49k3J5l2L8q4N4M2J23Mj35J64j87k2J59Nj58o3M0N1l6o6J81L8j37J30Po0j11O2r4P8
2266A32n2N2j14O3R6o1K79l20O7p6L8r3J50r7L5J47n0j28P0Q2l6n1N2k2R7r7K3q6OjJ18o2
2149A61o2O4M3n9q4J62j39K43j46n2km8L6N9N3ro1J25l8j6l7J35j28m7j0m3l0J17j76P2K7
2036A10K25j98Q%om4O7n1n0J09k9oon9lP8n5Q7k9N0MO5j80o7K5R6k1RK7N1j93R3m8l4K25m9
1904B01l8j01KJ9L7M6Or7mO9jl1MQ0j58O7J8K0N4j31M1l4l4L3R3Pp4p6Q1J68j33J75j50MK08
1776C71k71n9J05l4Kn3N9O7J71j73j6j6R7j43Q7p2ql0J13l9M6K4p9N7r9M6Kn5J5lj8m3J04
1655A55m4M8m0J3jR4j08rJ6M2j08k9L9k5J04MJ25j1j39n2JN6P6j84O2P0J15k13J03K02q0n3
1537B29j34l0O0k7m6jM2J18q9J46n4K6j81K6J53o8o0j6OJ9M1lPj4j39K48j38p6J06m3k7K6
1420A07o5K77k90O9P3n6n8J27N8j36Q7j53J47n6R4q7o4m3L0J19j13KO5r8OK44k52J62j5m1
1310A40o0k5O2J55j41P2o4P0j50J48j25N9J0j3j8L4J14j38k4J64k20K02j56L9J4NJ81j73j29
1204C3L5R9j1j5R0k1j8q3J84j25j03J11j5j5j01K1k7P5P2o0K27k53K15k91J85k3q3K1p1K7
1094H0J0J95k36j3J66m7PJ16j27j04J41pNm5l4j5L3N1n7Km2k8lQ6q0J78L5q6j0j25R8J3M6
973B03q5Q5q4K8o0J97p1r7L3p8j0J21p5L0%Qn1J90k46J15j28K05k04J67Q7j18J12j42L2L4
864A98q3R0j5n2k8N8m3Nm9J02l0n5J12m3n9J2o5J01l3n8J63K0j84O5JqoR3j03MM4R9r6j42
739A5O9k3J38p7M5K5j46qK9K91k53Q7p7N4j18J60j20J36q4n5J44j86L5Pm6J24j56Q8N5r2L2
626I3R8l2j10J8J06q7Q6j05K34k18J7L5j01O1J6P6n7O6j24O5P3mL2k0j31J02L5j25p5J23Q
512A55M7l7J0P3j16RK9q6K1J12j70J59L4j02K2Rk6l2J3q2K85j5k08L7p5J37j8Kj71J21l6m8
395E3K6J24m3KR8j91J19m5J6k6n1J98m1p7m5n2k6J25j49N3J27l5O3J41j89m2m1o6J58j5j0
281A59j16M4J79r1K7k5Njq4J11o7J17k23nK08p9j27K42j45J35j7j06m4R6j43k8J04mn2J39
171B09j56Q8q1P3L6j27P6N9J55j17K4l7l6j44J76j56J5J6N4p1N5K9Jn2O4n2m1J9J34r0R1p2
54A42j09O9J14j67J62r7n7qJ20j1mj7K3N6j8j36J5P4O8l7o0k8N5p2M4L5j01R0o0Q8J77j87
-63A63m3ok8n1J09k3j14J51p4Q9j11L4l2k5K02j60j4K8Mk7Lk7J34M6m9p0k2L4L9k4o7J17m8
-184A38J07l3j55K6L3o9P6l4okR5j8j11N1O2QN9n4J02j04M3q2l6L5j00N1J22j10J30l9n2j10
-301B3J96R5j47P9j90k3J13K5r7M6j04P6L4N1p3o3J3L9J8r3J37n7J06j73L07j62j06J3k4J15
-411A74k9m7p1O6J6p6M9l1j7PP3N2J24j36j02J8M9R7q3n0o8J26k3K19k02L6j2n1J63j36l4
-524A01m3M5L9N3r0J52j15l5M1p5l9Q1K5L1o0J69j21j17K7k6Q5N1j1r1J8QJ02j19m8J95K4
-638B57j51L2J8j25J2O6M6o0J33j47P4n8R5O2j18P1o4n7QM3o3L1pO0Jj09J0O5N3Q3J0k02Q
-759G7J51o6J7K5q4P7j67j1NK02J7o9q5Q0K5R8k81J16O6lM8jM7j53m7J07j05M7m8N9k1j2%
-880A11j0O4nK0J4nm0j5p3J4J07o1lo0K10j09plj4Rrj5k0M1M2j16j4j0J38q5J4J9q
-1000A21
##PAGE=	F1=27428.1
##FIRST=	38580.246913580303953,	5001.9139948942593037,	5.166428309166803956e-05
##DATA TABLE=	(F2++(Y..Y)), PROFILE
5002E2J23R4r8M4j36R1R2m9N7k01O0J19j79O8M8p3J02r3N7j00j8J14J7p9Q6j30J73r6R0r4
4892A41j02J47M6j80K7L8R3q7N8Oj25K86k34P8O8k05J34j01n5J3J02J3m5J11m0r2om8O5K1
4782A27L4n6Q9o2m2K3J90j21m6K8N0j20J70j55l1J54J3Kk02j9J59Kj06kJ40p8m0N0m7JJ78
4669B83k27P7q4J38j57P6M4j3q8J51j23m9J68j35R4p1K14j80j8J6l0j3K02k33R3j27R8l9O8
4562A35k5J85j60o9J29j17M2N1n3p8O8J13k05J02n0L7K4pr6J75j0N2j18N0K4j14K57l01Q9
4456A30k7M2%J45k15oJ6J04j30R4k0N9j72J45R5m7j64O0jJ43n3j07O4j10J95j46J35j30J64
4350B63j63P8N6j04j8nQ1p5L5m0n5J38r2J69j81R6j45J21q2L7p7J12k1m8j4M2q8N8n5J23P7
4237B23j35R4n8n4PJ37P3o9n6J38qj94N3j1q2P0N4j33K26p8p5N4j01m9pK17j09J05M5j40N
4123A42J13j63L4O4n6l7J6m3K2KP0o3L7J66j22r0J50r5K2n8P2N8j66J9J30j98J37r4N7K4J6
4009A66k5m8K5q3J26q8L9j8n3J99j51K09j42kr8j1K2P6j16L40l09P5j09O8R1p7N6j17P1L6
3900A52p4O6J98j92j09L22l05J28j44L0J16K6LK0r4l8J37j99J25Rq6L3Ko9J24rJ23j25p2R
3790A07J10r3K6m7O5j37P1JK16j74L6p2J7R4j32M1kp3K55k49J32q2J9o6J19qk7j07J50pj31
3676E2J12N2j13J55j49N5o6J74k06J54p7M4q4K8nm9J29k6K7j57L6KN3Q8j03P1K4j97K1L8o0
3563B3J24m1j4QN8j6N7j01l7J6J04m6n7J0o0Q9j7M1O3j8R9k16j5J59j12p5K88j82K6j1m0K16
3445C23k63J75Pj47J9J27j13qM7J29k47J19n4M4m2R7K6r3L0L3m5l3j1K9J01k08O1J26L1j66
3336I4J4o0J86j08lm4N2j10K36J4o8J83k07m4p6N8n3LJ16k4r9Q9Q8j43j5N7k5J27j90QR6L0
3218A82P0J2j71K3n5O9l4poO1j00jK8K5K2J60k06k7R9m1R0n7J15j57l2P7n3J04j11R2r5LM3
3098A22K63l13L5n6K24j19nM9j05K0L2j6J08q5J48j68mj7M2rj35J24j4M0rl4n2J12o2pK2J08
2980B39o7j8P0j4j6J37j31l6o4o5K7J17m3j00J45P8N4k56J23l7N6n2o9K29j96R5j34j2nM3
2871I8pj2J29j48nJ04j3K34k53o8N1M6j3O2p7K48k11o7q4N1lR9l5n1N0n6K8M6k1q6Q6M1P0
2750B33r5j9R7o8o4M1m6P9j08rl0J86K4j31J31kj03N4j43J17J4n8N0Q3j48J66P6k27J6M9j55
2636A0J43qJ75j88k6l9L4J64j39M1m7P1j13Q2R4n1j72L38j19j9Nk03qM1J07o5l1k6J23j7P1
2523B28j71N2o3M4o5J78r3N5j26oJ65r4M1l0o7L7K3J13r5K3M8j62J90m0j6r5P5q8L8J73j21
2409A51k7R3k8J8j53O9N8k0r1R9j18Q4o7O4K6J94r2j38J53j89M7O9O5j54L7mp9n4J26j4J07
2296B32j45J97l3n5j52P9j07O4J5l5k6Q2J08j65K37k17O5k0l8q1J64j21J04M3k1j22J21J05
2193B78j11j7oN2j0J5J27k33k6O6J73k06l3Q9R0r7j11J86k8Q9j27K6j14KN5J01p0j5J0N1r
2079A97M9j02K07j75m8Nn8k8Q1p6LJ2K15j34J8L0r6q7J56n2j1J81j30n0l0O7K5qj28J51M7
1966B31r3K5R3j99j5qK14j48J6J4K8q0Lj5l1K36k9j6j84K0MJ6MK9p9j5J94o7n5J5O0j26O5
1845A07ooJ04j20Q6q6K8pP8J6j13k9Q4J04j10J52j38L1J27k54J07M3j24K3k0JO9K42j27r7
1735A65q6J87k03J06j24J5rJ44N8j66J99j43kK2p3n8M2RL0K6l9Q4o8J10j32Q0m9P5j38Q7j9
1622A30O4j09p2O7o9Q1n1J74Q4k07j1K3m5J61j57PL2J36r5Q3P4p2M8j78j3J35j13n1j9J11
1512A48R8j50J49m4%j25J1J33p3j42P7l0nJ58m3o6N2j03J51q3o6P5o5O6nl2K66k92N2R8j52
1398E8M2J09O8j33K5j46J89j4k7n5l5k0N7L5j21N8M2r4l3K68k20J04k7L8j15QJ05O0q3J45
1288B88j34M5j33J04n5M1n0J47r3n7Q7k6j00O4K4M8j18K1Nn8K18m7j82J14j1L9K1L0o5O4j63
1175F8J92o0r2qJ26q9m4%Jm1L7L0K18k53K22j93P3r8L0L8q3k0P8J73k37o3K08Nj05J70j12
1061A71r9J69j32N8j14L2K0K6M9l3O7m4p6l2N8q2J28L3l3r9o1J20M8J11j90Q5j20P3OP4Mm1
944A76J3r0L8mm5k3Q8o1J2J28j19Jr4K53k31J50J23j10M1j56M5N5o6N6qo0P1O5j72J49j60
831F5J40n2o8J41r7n5P8r3P1o4J5J91l6q4p7N9l1j5J50j44p2J51J13j48r1J16j37J13j10P6
721A05R4p2o6J4K93l40J31%K6o3J03j56J57p7l7J27j12j01R9j05J95j95L9J31k9p9L8P3j61
615C2lJ44j42J93j03J44k32R0O1j23Q4N2m1n3j0kJ4O3O5l6J1j92J26O4p6p2J52j36J21m7O0
501B08Nj17K9J1n2n6J85j19O9J69k17m0O1l5P6km3J51O0k92K76k51J35p8J68k38J32jj46J9
391F7PP4L0K5l7M1l9j7Q0j15J60j00N3o2j21N9J17j46K0J07N1p7J44j75p3L7r2J56k6K8j37
278C9N4R9o0M0L9l5o7j9J03Q4K7k16n0J33kr7J28q7J40j7m7r5J33j56L1L5j5o7J12q9mL1R6
157B01n7m7nR2Q9j28K06j72m1l6R3j73L2K5Q1o1j1L0O7q2M9o1j7j0Q6KJ01q0j50R9L5j29K00
36B28j55Q5j19J06J37q0p9L4P2Q6k16l9J26L3m9l2r8M8J6K2M3j49J22q4R0J65j97J7k4l9J1
-78H1O9r3K4P5q9j8N8l9JQJ27j75O5n4L7jL3kN8R8j07j24M1JP1L8r9J02m2P4q2k4l4O6j15
-206B9P5j7l0J18KK1j45L7Q8o3J35r1N9M5q5q3L8J0j05J04J18j58P2L8j9j36J21J39j44J09
-316B82j79p1J71o6r7O9q2N2O5O6j1j23J2J77j19p6R8p2J14j44K87k22K8j04J11q2O9j2q5
-422E6P7l4k8m7O7pJ2j6J08k1P0j76kJ10N4q9l4o2J04J2J59j41m3%j4J35j65k8N1m9Q7O2j13
-543I5J69l8k02J21n5mM8n1L4n0J36p5j7lm5R7Oo2rO6j38P1rn0J81Pq2L7j7p9p3J06Kn5J46
-671B08o6J7j11NJ50J7K5j42j6M1rm8L0L2K7J2j06J1mO6P4O0j65j4P5r2J10Q8j42kr4k9K2
-792C0J86Oq4L1Mm1J79k85J53O4J1NJ1O9k08M6k0m0k6k2J75j41Rl4j1J30j4Ol6J6j3J8j49
-913B5Q0J08p8kq8K17j26j29P1K1O8K0k8k4N5Kj29K6k1J64k1j28N2J1
-1000A46
##PAGE=	F1=27126.7
##FIRST=	38580.246913580303953,	5001.9139948942593037,	3.9056805690051987767e-05
##DATA TABLE=	(F2++(Y..Y)), PROFILE
5002E0J01R1j55J61k08J66O9q1Mj34O8O1j09M4M0n9Q8q7M7j20M8J18j05o3Q3j3O4kJ14j49
4892A32j26K17Kj19k6N2J32j16L4L4j55K51j63N0M1k13K08j22q2J06L5L4j55K16j00q6l2K3
4790G2J0K2K6L0N4r2l3l4K74j85k5L1R9k09J90j38n5J66M3J2j59O8m1O8j1j45K30j40m0N9
4680A47l3j4K23j99ln2J06j30N6J0Lk9M2Pr7O9r9K0K2K42j38L5j02k2K4K28k52J32j39J38
4570A95r5l7O3J14j60jJ99k51J87p4Oo7R6Q6j29L3n6k9J9l1l8J69n4J33j67N1K1j44K66k73
4460C2pN5P1n6J40j18k0K9J12j78R6p3P7r8Q9J03O1j99n4KJ30N1q7J2j00J28m5J2r1J49p1
4346A52r%n3j2k1J91k00Q0k5j3J26q4J21o1L2j87LN0J23j87%P6l6j0L7m9M9LO1R7j92M3N1
4226A56Jj11O1J26p7K0Q6J6j89J17r7p7J27J07k09K32j44k7L6o1p0K5J04l9L5J24j05L9n6
4119A50l0J0Q2p8l1m5L2kN1J0j19J03J39r4o2J13r9L7J0q0J13j45k1J07j22J57l7N0j26QR0
4006A71j04L4Q3r5P1oq9k7K23j18R7m4l8j53J08k2P1j00J76j16l2n2J26j5L2J5r1m7l2K5J00
3892A51J90j68j07K51k54J10j02m0R1J23j16R3o9J1M0j14m4J02n4L3l4K4k6R2J99k92K0P8
3790A88L2j30M6l2R0j47J8J25J07q2j31J00q1R8j43j9R9r4K31j78MoOmQ3J1J0r9Q3j3r4J03
3673A81l1k7J28j17j6k4L7k6P6N6r1O4l0j26J3J42n6O4j82J03L3p3J34j29J0J14j37k7m%P5
3559A34k5l0nM3P1j0m6j25O9O8n0k8l3nO3L1j1J28r3J73k26l3J06p7l8K04j02J8p3l4K59l15
3442HK25N4j83L5Q8j26N6m0J80k37N5RP3j71J31J02j25O7k8m9j0K2k5J50j98KP9J57j06j62
3332C3P5P8q9R6j00J4MJ71m2oJ39k12k3n9j3N5k0Q5q7p4J93j5q7n2O7pj9n6L7O7P3KJ0j12
3207A26k0oJ2K3j07O2M9p8l9Q5n8N1K20k35k0J08K2n5n4P5l3K8P4r7L0ORp8Ml0K86k41J7o0
3083G6J60q5m1R8j51P6L9k7L4MN9k00P9m0K0rm4L4j7R5m4L0r5J45j55J9l1L47j95kK3l0P4
2962B46Q6j63m8m7k4OJ55j23n3J66J26j8k77J14n6J16q1L5N6j19J66j93m0M9M8L1r8J01j12
2856D9j0J08p1K06j35p3L8Q6k1p2jK51k00k1q0L8Q5n4K4r3J00Nr9J11K4j51M3Q9P9j29j2Q8
2739B02n4j05K3M4Q8j56M2l8J02M6j51J70O2j57K7q7O7Q9j01k3J53j89K02L6k30L3k8J2L3
2632A12jJ62r0q3Pk1J41j30L6j6J18j72J12R2l0j20J67o2r1O1j55J6K4J05j27j4J03N1l2j
2523A62k7M6j34j3K7J25j65R2m7k0J46j61J23j08LN3r2J65J0l7P4j52J61j15R4j53O1n3Q2
2416A47J06o1n1P7m0O4j90O6L7Lj34J23j29Q6lQ2o2K61j94m8J11k23J02j0J01j42J48m9j75
2310CP7J35j47J36j43K02o5o3o0ql3O5K7J0o5P2R2j78P7q5P2M9j06k7J08j02R9Q0q5j08K18
2197B47M9j62K5k0O5j16J57J51l06n4J09J82k83j5J50M3n3j52J52J33j27J8oj03j4J00O3j24
2094A09n5O6K0K7P2j35K46k44k0J6N5j54Q7k8J7l6J32m0J2K7r3LL3J7KJ86j81o6m0J69L5m9
1977A90p4RJ43k12J01Q0k11N2m6K32j84oJ5KL1o2N3m4J68NOk04O5k3K3r8O6M4p9J96q4n3j1
1856I0L4p7N8l2k7J68j17J06q4P0p3P5j8l1j01J19K7n7N7m7QL5mP1k0j54M9n2M5P3J24j4j69
1735A32m4J49j28J2k8n2K3Q2J60j70J67k06K5Q4j84R1ql4O3O6q1N4o1R6j45J67q6j4NM4q5
1622I4R7n3j05R0q4N7N9l2J37j81J1J5M2Q2j09l9j8J61QP7j02OO1j79P6J44k43N5k0R8J5j13
1505A07R1l2m3J0l9N8j7PJ3p6nJ10n8p3R9k0j3N2j17K6K9M1j2J2J78k05k2J03j40J06M2K1
1387B33m4n9k9J04J4j00l5K0J6P0q6p7N9O8o8l7J92j71M4m0J07j51Q8N4j3k2J90j61J5j10
1277G1N8J25j09j03K30p7j76J36N8j03p1J57o8J5l7l1N1O2M0j48J52j40Q0K8J0o8Q7j30J57
1171B56q4o2p4K23j67K7rL5j18N7NJ47j42J41n6n7j07R1K9m3n7R3J65k45j7J68M4j35J27l1
1061B04j39K01k04J14j24PN4K0L8k3J04l6m1k7p1m0N5J2kk9qJP5J64k09L8J0l2R7o7K3Q1k9
941B17o2O9j22k1lN9j20N6J08kn2q4K05j82R4J89j40m3m4J0N2r4K2QQJ11M3k05J75k18J45
827A79k2j05J48j16j3P9p4j0K1j5K27j40N0j85Q2l5l3K10j06m1Q3J21k05RQ1j40P3l3k9J25
717A86Jr0J9K24k44M4N5Pn4N0j72J31k8j5P6k6j22P8r6J96j62j3J49M7j06j11J95j09l8J23
607A95j25J19l4N6j24N9R5j68J04Q7j75%%L1k7K1J24r5N6j07pR3M4j63J37j58J31q6J31m5
497A69j20M8k1R0m9Q4p2l1K64k58n1M4k8J08O2n2J7J31k98M16k65J5j47K61j85J10k2j59l
391E8%Q2Nm8J12j0nk8J04j23O2j18J53l5j46N8J32j12qQ7M0j32R1j54J31q7p3J17m8J07q6
278A26o5N5n0O7N6m4j06J8J02J99n6j67n2j3R1n5kL3M8%Lj02J23j18R5o8m7j4N4j0o3O3J28
157B29j53P8q2Q4L9j45L41k40l4Q3j9j63M2P4L1K8r7lJ02l3qo6pj9j9J01J20q7j28O6qj2J26
36B21j37J51j45J0K13q8j42M7O2J70k46l2J23m9mNj34PJ01nM7j20N4m1J7J57k00J02k6k1M6
-78A43Qq5O4Ll6j8K2n1L6M0J7r5L2k4Q5n5Q4j5l6J39j32j8n5j8J04O6j45R9K5n8M7k9K0Lo4
-206A03%l3l0K14q1K5j33L2N9j01J85j14J3J88k44J7P7r8PQ7J00j91j2J24Qq5%J59j13O1r0
-319A34j19J81j02n2J35r6k2Q2O6L1o7o4K60k09k5K6p7R9m6J68j63R3j32J29j92J42k3q4R5
-425A68p1K0m2N0j8O7r1J60j66J81j26k6O3Rq4jj3O2J1P3m7l5n2k4J20j36J7P5j01J04L7j48
-543C6J85K8j86Q0j5L4O0j89J3rP5J2R3p8o8N7L1j25J78oj02o9L4l3J33pnP0r3j0q6N2K7n8
-667E9P1R4q4j15Q8KJ59k0j71N0Qo0K5m4P1J9L1j29K2k5M7Q7P1j02j9k2jO5J61k07l5o7j5
-788A4J6J56n1o3J66j03l3J59k04J42O5j7Nj9Q5j62N6j13J48j95RK41j82K2p5n0J86K6l9q1
-898A09L5%M2j51J06N3m5Ql6O1p7N7r6j9J14M9k0J3k5K6j22M9l7J78M3k64O5J06
-1000B22
##PAGE=	F1=26825.3
##FIRST=	38580.246913580303953,	5001.9139948942593037,	3.6528799682855606079e-05
##DATA TABLE=	(F2++(Y..Y)), PROFILE
5002E0R4N6j30J60r4Q9J8r3k9n3L8P1q9RK6p1J12n7mk4K9Q5j12KN1QpP0Q7j37j10J60m1j9
4877A45oJ2J50j21%L8j27J15l7K1j8j55K67j37q8J36OM0j19J65j37j28J33m7j8M0k7O4L1p4
4768A24n8LK06j72l8O4R1j35N5p4J1O7R7m8qJ26k34J19K2j69K29j25q7Q1j0M2J36j32q3J4
4658A14K3o6J7J1k1J3j2N4l6Jq6Q3j4J39m9J01k43K4O9K03k94J88j22J37j10mJ5M5r6PK74
4544C65l41K51k02Q0%L0Q6k6o4l4o6mKl0J07o0J71j96N5L7j22J75j31Jm3R7l7L8K9m4L3P6
4427B33j74R1j20Q6j9M6N3J35j88j12oN7J48n3J3p4l1J24j34%P5O3j13j7o4nLK61j79Ll6J6
4310H2J28j8K0M1%k12L1mJ91j92K3k5O1l1k7%L9K4nJ14j65RN4J10k37L0J20r3J11N3lj51J79
4189B57j61p0J37J10k22K21j75L2j5j8k1J1m1Q5k4J55r5O0k07Q6L9N2q4j2Lj1nM2rl0j1J43
4072B22n2n8P8r9J8J12k04J43o1M1q5LJ50Rk2j10l8J38j29PK45k77K00n8j22M5J73q2m8P2
3962B11p5q5P8k9J37j25m5M5K4n6J53j61J52j8Qk02J04q4J25J08p6k9N3j00K8k5p4K5J44j41
3852G0J15m1L6j0k2j17M5M8j5j3O2j12J73J55l15J58kNj47L7l9J02r9k5J77k8O1k14J76j40
3742H1J01j77N4J21j44J90j05r2M3j1L5M9L2N4o6ql8J9K7r7O6Q5o2p8j2MJ05q0K17k25J85
3629B73q2j46K5J02o8J33k25J75L6n4J4n5p8J82p6n6j4J0j8J17j32L6l8J24m3lj02M3J2l2
3519F0M4o5K1K6M1o5J45r9K03k03l2M5l2j7J02j4rr6k0K14j76J08J34k09J14p0o4Q5j01J69
3409B39j71k4R9J08j66KJ69j68J20j07j5k2P9k4Q4p4p7RK13l1j63N2K4j04J94j42n0J22Q8
3303B64j07O0N7j27j2k0q8J31K2l6m0m8J57q2Lj03Q3Po4L5OM1J16q9N9m8j08Q7r7J17j35N6
3185I7M6n3k6K2n0Q5J82k26M7J9J20j85k8L5M2J01L4n2j02J25m5m9On7J70j19L3r2O9nr3J54
3068B05j79J45J2m3J4Oro2rl2Q0l2j7Qo1R4L4N5l3M4j57NL2L10k53K5n0%J52j2j65J1m8Pj2
2940F5J46j01l4J00J39l4k68P2Q6Jp2Q8r2m7J86j24k8K9qR8j67P0m6n6J41r4R5j6p7N6J52
2827B60p2j53L7K09j26k7j9k7J75j70N6l8M2Q7k09J35J01k24Q7O8J6j38N2j7N2j19J4J20L7
2720B09j34N5m2k8J05n6O0J04j52K5j2k5J29q0j44J78j11J62k5j64K%N3K0l7J17J2q1lRK9
2607A75o3k4MJ43j64O4Q8N6p3m7%j36J12p8L0k6O3j02N5J45n8O4r0N3j4j03l5N3O6j05nRJ5
2486G2R4q0N7n7k3M1J5K2O6p1R3r3N0j63J93j49K0kQ4K6j1l7Ml3J62j38O3r8N2l1m5l5j2O0
2361I6Q1q9K75k59Q8P2k30P8K4J6p2J52p4j09R2R8j13P2q6R5q5p9M5l2KJ31m2N3j03N1P3j63
2244E8j2N2j1R2j28PJ06j15K2J95j23j02K74n2j70M9J8M5j90K27J39l16l3P9J61k25j9J47
2142A75j0L5j06l2K75k74K06j37l0K9M9J7p9%n4P1K1N6j19K23k36l8J7J97j85K1o0R5pn8L9
2028A01K2k5j8Q3q7P4k7J45j75m7K2J56Qn3Kj55K17j90J12N2j71Q7m8Q9j09ll6O6K9m3O9j7
1911A30K9K1L1j43Q0k1O6j02J2R5j28J49o1m8m3QM9k6m0m2K11j31R9l1O5j15O7p3N9j41J35
1797A61k9Kp6O8l4L7J35L4q8q7Q5j52R6Q9q6J42k20J16j9l4m3Q2j23M0k7K04K4l5k38J22Q1
1684B27k00K11o5q5P5O9j34L3k3j1M2J19q5j34J58j4j47J27Jj14J22j01J28M5j77J20q2j2
1581I3RJ28j4k6q9m2J36R8O2k43R9%j34J04J58l31J95m8N7p0L6o2nl7J08o7n0P5J15l8p9j1
1464A27l5m2N7O8N3j67J31j26PP6rnN3P0p0q0N5o4J34n5l5O7r0N0KJ9o6m9O7lJ06j88k3L7
1340G2J27p5l8J08j21J3l1J21j56J36on5K9J89j54J5r4NK88k56J8N1K0j26J00P1p6lj4j0M0
1226A88o5m7K07j22J9r6J94k02O7M2j8J2MNQ0j77JjJ63k18R6nO7j44J17j28J00kqO0r7p4O9
1105H7k3L3n4L2J73j26n2Q1O1o9lQ7j93K28k27J36n4p3O9J8K0l4J00j2J9l8j62O8p2LK1J32
988A76m1q9L4K44k19LJ16j43J49j30j6J64l3l5J05j70k9O2l6n2n0J41M9m6j02J08j04M3K29
882C28j67q3Q2J1Nj18NnR5R7mj23J00k17J26L8j17J11j25J12l5Jj05J52j18K71k71J70q4p2
772F0Om7K19p0JJJ30k19Q4j1k0J2L7j48J27M6q7M3J05j53O8K2J4j05K0q6K5K0MNM8p1J4l1
648F3J07p2OP2J16j46m8J55p9o2J19j18l5R1k9JK4J04j97J15J00k66O4J39r7%m4J51j26R2
538B00o7n5N5J39k27N5j4M8j04J61n1J8q3M0P7j8J0m7r1K90k14o4L5K3J9J39q0m9J45k54M43
424D79k18q0j57J96l3N5p5o1n2O2J3o1m9J85k5K4oN8q9o1oQ6L3j64K5J67o9rO2n0j09L4n7
303D8K26j77m6J31q4J42n0j32KK6nM0J3j7p3R3K14r6j01k8j02J18l8j02J55m0MK2o5N7o3J73
186B45j40q2L5pM2j2K3J16j40J00o2k8K6q0L30k45j1J56j02j30L8J07n0J34j57l5R6L3o6j3
76A21l5J5m5O3J26r8q3J0M6K7O1j39J77j55m4J85k8j58N8L0J84k10L3P0j37Q9Mo9oM7m4Q7
-41A82q4k6K0m9R4kj0J3J1L7l6m3K6l3L9L2j16J4J4Q5o0p2L6O7O7j17J25n2r1J68j09N0j41
-162C9N7L7O7j76R0J41j33J18j02Q1m0Kn6q7oK57j58K4p9P3l1k6J20j30j8K72k88P2M9j36
-272C3J27RJ00k28O1M4JJ8j01J48p7k3K1p6R0p1O7O7q0r5R4M2O7Rj40K56k15L3l8q5P4M7L9
-393B18l6O8j24R8j30Q6l2p7J31q0L1j2Kn9J30j12K17j67O8o0J2n1k2p1L6N4M2l6j6N6L7q8
-510A13q5O9l2J3O4r7P4MpL2N9q9J3M8L1O2k52%L6N2lJ44r4q6PR3o0J34j9l2j48L9m4P0k4
-638H5P8Q7j68N1j04J1J16r9jK03j16o5J57k05K63p3j39P9l9r1J32j13O5K3P1j78NR8n6J43
-748B20Ql6nn0J00n9J88k66P1j55L6m2J61j07n3K49j71mJ11q1O8P2q5M9r5J19r1L0j05K59
-858C36k02p2K43j46nn9J7O6Q3j02k1k2mN3j29J15j3L0J8mp7J1J73j18j24R0O1%L4j13J00
-971B19j50P0m4J76R2k53k4J86
-1000B72
##PAGE=	F1=26523.9
##FIRST=	38580.246913580303953,	5001.9139948942593037,	2.4613953428342938423e-05
##DATA TABLE=	(F2++(Y..Y)), PROFILE
5002H6P1J0p7Q1L4J5m2j6k6r0L1J34j30%rj9J09o4k5N1mK0J8M0j4j4l1J28Nj12m6M3p6N9L3
4874A73l0J61j19nj8j2r8J01Rj9j11K76j36o5P1O1K9p4Q2j23p6J31j08j5Q0p4K7L4j4r7R2
4760A33M4q4n0P0L5j2q8K6N3m8J48j49J55J23k88J19mj24J84l3j50J32l4J17k1m1j18L8l8
4654I5k9J9J0o4N0l9J04jO6j86J43l2%J8J41k34J0R5J34k31J35j05J09q0Q9p8k3Q8j02L13
4544D15l63K33k68J27N5m8R1N9j58J6n9l7M3l9M4M8K5j35N0M7l1j1K3k6o9P6O6q1P8k6K7n
4427A67j08Q6j25J12k0K6KJ13j28r8P4m1Q9j0P2p4o4J20j89J08l9J95j73L2j9J8j13K54j20
4321A47p1o0M8J20O5p9Q1Rk07P4j00K12r4jj15J53p5k5M2K6l0o8J42p8Qm0J73k09P1k0m5J04
4204A58L0K6j28J83j56n3P9N1j48J98j63J08r6J9M0n2n3R5mJ38j29M9o8m2Q3J4j02J7O6p9
4094H1jRKJ2q7J57%q8N9j00j9K05j09k6L2M8n7k9J30J1j03J7j2M1j11L1K63k76J54n0j24N4
3976A14J39m6j52J35o0l7j7PK39j82m7n5J42q0J68k45K10m1O0k23J50j11J11pJ3J7j17O8n4
3870I9M4r6P4Pm0P4m5K9rK3j09j0J21q8P8Op9J90J0j66J71r6L7j61J1MM1j4n0J53j50K00r8
3749A61L9j35J06j17O6Q8j87J69n4qp5J3KRO3Q2l3o3p8J35o1j14J29K3J7q1k2J43Rk02L15
3636C39j84J16j08k8n6O3n8J70k48J85N4jj40Q7j35J50l8n9J5kp1J93k18J22m1K9j5Jn3J2
3526H1L0k9Q1n0o1N3K7q6Q9l3J77j49l1j1L3m3K6L8l1K0J1j9Nk7K15k02J70k30NJ02p8O8q3
3405F8l2J17J17j66j0J38j67J15j28L5q6J11N0q3R5q9k0J71k4p5l2P3j23J98j30n7J31J2j52
3299E7J63p7J1l3J1j11J58R6j25mOoq0P4o1L3j0k4O2o3J02R0j78J64n2j47J54j24J07r9J3
3185A07J4j4j6j8N0P2M6j83J10p7K04j83p1M8jJ51pL8p9O0q2jj7k9J0K6M4j42l3R9j05J99
3068B20j72J35j7m7K1m5j4R2j58L5J28n0k1qk3j0J82J7jl8j08m0J04J65k43O4j18Q8J58r3
2958B03j51J25q3mk6J12m3n3M2J06J0k20J3K24j35l9R3j47NJ07l9N7l6n6J34j97J32o5pQ5
2849A47m3r4Q0n1N6K12j33r9k9J22Ko9M3j02K18k01O0K6l4J59j47j8J93k48J28M5j20n1O6
2742A18o5R8m2L7N7k8n9N3l5q9R8l4k1J26r1N5K7q6J08l0q7j5M8Q2j04j0o1J08o7O7n6O7P8
2621B47j02J3%l2M1j24K2J37q4m8J04J20m5j92K1j3P6n9K7r5J7N9k3J87j54J94j24L2r6j9
2512H7L4l1M5m3K0m6NM5P2p1K4r3N7Q0k7K3q7R2l8n2j1Q5n9n0PR0l8qM1r1k4K19p7J18k45
2383E3J13L7j75K8Qj7N0L3J73k68J86O0k00MJ25j26O2J9m3m6Q7L8j7K9k3l8o3k8N5op3K13
2266B50j10P3j00K2P9j91J70kj26P8r1oJ80j68l4K43r3p8K38j39j26N1N2L0j22J08J22k28
2164H2l6oJ38r3n1R3jR9n4j07K22j86K24k80M3J24m3K2l5K7j39J03j5L3p8J66p8j57L1K51
2054B99j60k4n3J04K0j32jP0p4M5J04o3J8n3N2j13j3P0J00m2m9Q3j06Q7j7J3K1j09J05l6j21
1940B5R2km8O5o3M6L5N1j25J7L5l9R3j9P2r4j9J02j29J06m5l5o3k3J88q7q3n0K09j30O2M0
1823A84L6j04K5m6M7m5L6m1L2k1ll8J18J01Qj39jJ24k25R9O4q2J27k29K51j77K6k2J02j12
1713I5K0pO4K14k02j17J14M6j73K52p8j11O0L8j63M7J5m9J63K4p4j37J81p0o6N4Or6J46j23
1603G3K00j2j44L9j4n1K1J33o2O4j47l5O6J74K7k89J52q3l3L3J75j90J54p3j4j20K15k56L2
1497C5J02O3p7r7J25J49n5p2k1j01MR0O7Q5k36R3p9M7M2m4k5Q5rN7r0k9rJ57j55mR6k7L4o5
1373A36qJ1k7P4p4J57j92m5K9J65p0n1L5q1L2j1Q1j53J48Qj09N8J39j20N4r1m4L87l18J07
1263B27j35R5n2M5P4o4M4j62J32j3n6j0K53j72j05k4K01j73kJ13j06J38j32J33J8k40P8J8
1160A23R8j75J11oR3j99J56j87K06n6r7P1lr5O2poj3o8J69O0j26j6L1K6r1J72k20K22j69O1
1047A27Qr3O1K4mn1O9OP5n0j31R8j01k0P2J27l8p9p1L39k82J8J25j66J24r7j8J05kj3J38j71
930A29l2O9n5mn0Q3L4l5p7L7q1MK13j53k3R5M5l7o8K7j05J41N5n8K4L8k03Q9Q2n2K3j46K28
809B37j63J02j08J49j86K96k71J26L0j39j0JJ44o6L2n0J45j76R6j00R6k2O3k10J16N4m2L6
706A80k2l4J03m6M5j88K1J9O0p4L6p0P1%L0k5k7L3M0jJ55k09O1J44j08j06J76j45n7J07j00
593F9Q3J2Q1j66J00Q0k08K4K39k01O4q5J38j20J02q2j1k2J65k00j1M1J1J5L4k6J31j94J32
486A95n2J1qKj01K55j45n4J9O8l2R7r1k0P6k13M12j53j18q8j4J63k6j19Q1j03O7Qp4M0R4j3
369A64J8N0k1m8q4Q9r5J08j13o0J93j6oL0r3n3L9K8J30j73j9J66r8J00l4r9n5R8j06J6J02
256A58M7j20L3J42p7m3J9q7M2m7L6L4Pp8L5j2o7M2K18j50Kq5l1L2M5Q5Pj3nOj30JL4K37k26
128I1LJ79j24j23N8J17q5J63j74l8M5P5j04J01q7L8k4j0J17j25k3n7J46J1L5j67J62j45k8
21B7N8N8o8M%J25r4O3K6r4R9n1%Mn1o1J38o4l6J8mm1J89j79R6K8pl7jm9k6Q7O1k02J21n9J18
-114A96k3j28J04N0L3j02Q4r6k1J28o6M0j58J27m9O4j35J2K39p4K7j41R4l8O7o3j53M6K12
-220B76k30L0K1J05q5L0M2j43l3K72j26j4m7K2R3n3R6j59J17j14m5J16j33J10m9r5R9J2J3
-327A28k7J26n6j7r6N4J5R2P1k00J79j37O7o5j02N3R5%QK1p1K6m9K8j2p0J68p1kK0k9j22J75
-447B00r8K78j86m5k1J07j89k4N9n1J07N1r6p9J20J05p0m5j09N9pK5m3J6k3J94j54L9L0m3
-557A07J28pK8k29L5L8O8q5J09l1r7O1O0NnK8K4k19Q2l4nQQ6R7k00M7p6J4J41j34O7J29p5
-678A65l1J46j65J68j19j12J06q3m9J74r9J1JJ06j86kJ63r9J52m6J3J1k4J27j35J53k82J57
-781B21j58L2n5J26j2p0J33j14n2J40%m5O9j47J01j16J33p0lk4K54j53j26K03p6n2j9O7m6
-887A41J18j54R4j00k5N1r3Q0K3M8L4rn5PJ68n4j80K4M6L0K0j65J78j64P9p1J46J18j70p0
-997I5J72
-1000B67
##PAGE=	F1=26222.5
##FIRST=	38580.246913580303953,	5001.9139948942593037,	3.8299480365822091699e-05
##DATA TABLE=	(F2++(Y..Y)), PROFILE
5002A32K1Op4J9J35m9p0Q8l1j63O7J27j44K0l8J21L8j16lN3k8m2J47Q0j27J7o1K03r4j02P4
4888B06m8n9jP0p2J64j04Lq5J39r2k3J1R3j45K30j10K3j00J79jp9L0o5J7Nj15k0J16q9m2O4
4771A00M6o8J02p7M7o1K1lL9k8k8O8j01J32j36J82P6k42Q5m9o0J34Q7k07K14j04J60j73M5
4665B01o6k8l6j9P0k7n3K1LJ65o7J22k07Q9Qj1o4J29j43J6Q8N3m9l3j03O4mJ55j33r2K63k09
4548A03L01l53J95j39L2Q4j26J00J03k30Q1m0m6N5l8N8Q6j79N9j3L6M6j06Q3r3K7k2J76j29
4442A11K1J5K3j06mQ9j15J65j04L3J2jo6m5J32j0q9L4J33j28P9p5n7J00j05K58j96M2M5M4
4332B35j89J85p8r9l6Q4N0J23j26O1K3j51K9l5R0L7r0q4J69q7J5O4rj02l0R9k4J4o0R7q4P1
4215A62q7L4J9JJ15r4Q3r7m4JK2q2J75j32J59j33L4P1j33JL5K3J44j58nO8q9P3O0j81M4P5
4097A64r2kQ2q3j3KQ5K5j19N1p5O7J18l0j35P5M6N3j05R5k7p8O4K6n2n8M0J81k03N9L8j47
3980E2L7J30k2j19O6Ql8p3PL20k47P1j07J03r7J61j81J62p1N8j56J09p4J29q2J6J3j06J07
3874A76j14O4q8J19q4J1R7r5K9l6M3r2Q6P8j42J57p6p1K28j56%J35j42Q9j79NJ14r6P3q0J05
3760A58q9J42J9j00o4Q5n4L2P1j53J30l8Q1j67P1q9%O1P8kq8o2J95j43o8J30o0J09n0j6J56
3647B75m0j29K01m3n4j02Q7j29J40j20J54k36J33J20J7k48K04j97J01Nn0N1qPQ8j92J18M0
3544A93j28O9l2J5KO4p1R7l8j64J08J7n2j4N1J26p6n1l5O3m5l4L3k5J35N3k53J84r2J78j46
3431A32J55k10l7J18m0l2k0L3N1Q3j59Q0L6j01K2l3K7m5j5J35r9J17q9j1J55j30K5r9J53m6
3321A56O0o4j6L4j9q9J96j78R3m5jn3J46J14j02r2Q4j42j0O7Rk9l8l6J29j23J98L8k11K04
3211B80j06o5J35j03L6n1oo0N2J1lO8P5n9j43J26p9J82j30r9N7q9J66k4J12J8p7j10O2o3J6
3098A29n1J11J6j31K4JnJ44j58R1m8l1Pm8M8R7j22LJ03m7M6j05L2j9K36n5Qp8m9r3J50M4j96
2977E4R1p6J03R5q9j10J70j32j2m9O8ko6O4kO8j21qK40j97j5J04m9Jj6o7J49o9k9M7j15J57
2860A87j40Q6K1J6q3%pJ9K07j60q8j0OJ26j00N8j35J81j39L6O3p5J86m5j81K67j99Q8N4j77
2750F2P1l9P7o6R1K1l1p0J1O7k6l1j4m2n8R1MJ03K0r8N1qJq8J07oj66J70r5J05j67J11m3N9
2625A74P1j35N8m6l4J26j53L2P3J6r1J38L9l1j05j21J03J14j10Mp2M3L9p2J85k21K99j30k5
2519A68q0j2J36j49O7l3J05p7q6J7J85j41O0j29Q7P1j4n2q4M6M2j06J38n8M1j03j3J07n4o1
2409A8J28pq7J25j6J72k69J15M6j15l7P9m1n2J40J9j82J71N4j61o1K01k08J70j41Q2n9O0k8
2303A16Q8J4L3j04k1k5P5k5j11K14j47P2o5jJ11j14J55j6j80Npm9K41k03M6J21n1j1J32j58
2193A35n1N3K3K9p5nJ17p6j5q3P9qn0QL1J21j2o2Ml3J96k79PK05j04Q2n7pp7L3m6J8k3R2Q8
2065B58k41O3J81o8n4pN8J7j18l9O5k7K4O5J2n0k8q3M8m3O3L8q6k8J11J0n2J34p6j2l9R9n
1944A90l5K3l1k5J2j13J16JJ17j86K2n7N8J10j5J2l5n5Q2o4P7o0Mq3n3K74q3j56k7J40r0J
1827G1J04Lm7n0J04r9O5o5rJ9J04j25K3R8L3Kj27L5J44k14N8l4K08j12j19K46k69M8L0M1l3
1713A33j2Q3j03K67k21JO2kj21K12m1j27L3qj15N1M1P4P3o6o9o6J50j40P8l1m6m7J34j41K42
1600B78o0n6K7j7q6K7P8n0J18j91j8MK11j7k28J60r1L7p6J31j3Q3p3p7o7K73j70o4J13qq6
1486I2l9R7J14k2o7k3N4m2k7J01Q0k39omR2lj5j15R9k8J30o6p8J3J30j90J15j2Q7m6r0k1M9
1365A20L1P6j76K08j16r4L1J18kj00J0n4Q0j4L9j33Q8J07j69O4N3o5R5q5m2L69k62P5k3o6
1255A63l2j0R2o8Q2j39J15m3k5O8J76j34k04M6J48j33m7J95k01K57k38J83j0r7pm6Q5j13J33
1149A96l2J18k63J59j28K60j68m8m9J08o1N1O1j43O0m5K5K13j72o2m8R3J4R1k16J80l5r9M7
1043A07n4L5M4m3J2L2n4Q9m2l4N8q0n3J17M5J4p9q1L55l34L1P2p8J7j8N3k0J9j8J55j48j4
926A05K3k5JnL2j7n0M0J00j34mL7n1K3M4O0m0j3N2j47R5K1k0Q6N0k38O0J07J7m7j33K52k28
805E3J72j31J33j76K73k12J6R9j10o5L2P7q7L9o0J67j11O4r5R8k5O1k01Q7K6N0k6j17J61K8
695B20r8Q5j57pK5J47j77P9m2l4P0R7q2j04O9P1k7J44k06R3J74j83j56K76j85Q3qo6K3J3L0
582A67q3P5L0j16j9K78k51J37j14J14p6Q1j18O4l1O4j06R4j46N0Q2m9k4J83k31J92j71j4K8
475I0Q5r6K16j05Ro2J23j2o6p0M0mq6K67j21r4n9Q2M9j03j5Q4j01J5N6Kl3N4Lj5J29r6l2J4
351A48N3j25K7mRJ5N7l1PL8r8O6lmp1KJ72r9L1l4l6o8J09j06J9R8Q2j13n9M4j0kO4j07J3j8
219F6J10q2R6j61J05Jk2L1J56j44P2j53k4k8N0J78j11J05j19P4p8j07N7J93k02RJ46q0r2M0
109H6J10pN1j27l7k1O9o9J85j28K2jm0J17j67K5j8J24rL6j12M1o7jR4o9M5j05QL6O8J0L7K
-15A88O4j33M2K3j44M4P9n3J6m5L9J5J63k63J48J6p3J5L5j29lR3P5j58J63j05R1N0j38J16
-125B31j5Nm1j3j22R9O7m0qj10J69j32Q6q6n4K45mp6p7pNJ26k5j70M7J38j82m2J15Q8p8L5
-242A74Jj29L7J08K4j9j58J09O5l1L9k5P3j88l9P9r0P9l4j3nR8LlJ03j75O4m3j3L2P3J14k43
-363F7P4j8N7n9j06M3Q3O6o8pL9m8l0J2K7p0J77o3m9M6l3j00R9o8L22k40o8k9K22k21l0J27
-480A54j42J12Q1j21nKJ48k4lj44mJl2Q2r2L7K57k38m4J39q7J96n3l8j28L5N6M7o6m7Q9j10
-598E8J38oM6j33P4M9j58K3J7o9R7rJ21j63n2N6JQ0j04Q9K7k4MQ1n2O3j07p2O4j17M7J22m8
-718A43Lo3J12j33L1J06q0R7l0L1J4J4J00j55R5j88R6r5L0k2L5J00j10j5J9o7J59K2j32L6
-828A53k7j6M6M6r2o4K8J99j04j15J61rq2MQ2p5Q6j28J31j28l9N1l3j6J36qO1n6K4k5Q3O4
-945C38k25j2K3O6k1j17J66r8M3j32J04J04o3k7O8
-1000B17
##PAGE=	F1=25921.1
##FIRST=	38580.246913580303953,	5001.9139948942593037,	3.5117122024530544877e-05
##DATA TABLE=	(F2++(Y..Y)), PROFILE
5002A59n1O6j19J6J53r2l6J19m4j14O0K9j00L7l1K00j2j26l6N5n0l2J79J23k68J09j13K76
4899C57j64j10K19j01l6j29R9q2J21o8jm0J94j6k11K7J95j83J51o1J41k56K60m5j19J5OR2
4797B55j44m6k3J03p8J3pP4k0P2r1J27j28%K9j9P6j16Q3q2N6J3N2O2j79J4m0l7J11J64k47
4683D7K96j64J31k43Q5L8j29K4mR1l7n1n4J21J57j71J50j35n4Q6N7j48J9m9O3N5j6J40j86
4577A19q6JP2J61j24p4K97k82K47l09J55Ol4Q0j90J25Q7j65N1l8j7L6l7J08K8q5L1q7K4J00
4467B00n4K1n9K6j20K56j79N2j5K8j21K3R0r2J91j97N6M6L6j51KJ37Ql8lJ00k15J87j81J0
4357D4J09p4K14k19K5J29O6k02J01p0q6k1J33l7J46j03K6rm8m7O5o7J38j87L4J00j0lQ1o1
4248A67j24R2Jn3L0J9q9P9K8p5O6j5l7J57qq3rk5q0J83k05J59j05J64j13L6O5j97M7k1K6J53
4130B33j27o7J28n5J9J77k76N3K3k5j5J93k11k1N3M6Pq2%K4O6K7J0j15J0Q7J11j42M3n7P7
4017A94m5Q2q8l9oP8j04l0J75j62K5J18l8m7j5P3n5J9p8K88k70J35k0k1j05J31j23J80j23
3911A29K5p1M2j9J76j24k1l4M3L4j19NpP2J0j10J80j17Q3j42K3l9J45M5j43J72j21o6K06k17
3801D0O9O8r8R9j52J5J63j96J32n5J7M3j8J16j81P6k7J0l6P9o0P7n7J50k14J12j54J36r2M8
3691A10J7j05L3J88j87k1R7j13J49j2j9Q3k3m6R4Q1j92q1J54j49K49k35J04j45OK32j7k18
3588C4J87j76lN5j1N5j5J04p5n5qJ61j92J03o4Q9KM0j21J14k6j19K3Rno6Q3Q8lq6k4L0J7r9
3464D6LJ3J75J10k57J76q3K0n4P3r6l9R8n3l6j9O5lJ2j09J47n6k8q1Q8J7l1p1J34P1l1q8j9
3343I4J97k51Q5l6R5M3o8J2Rq0L4kJ26j49Q2k5n1L9J15N4m3j89J52j42k1N7N4q7k3m4J51j30
3226E8K18L8j90J26j64P8Q2j07KJ0k0j04P9N5LK9R3n2j50R5l6J13j01p0M1n4O0%J14Q7j60
3112A73j28J22j18O8mR4m2m2O5q2M5Q2j17O0j09Nj8M7K9J8ln6M5l1J58k36P5M1K06j48%o4
2995A35L1j31J50M8j57M6QN7Krq9J73j76K5q4K2L5k5R9j32N8ok1K00j65j9J35j5J9Oj34R6
2878A82n1J7q6j0J37j60J59k6P3j05Jk8K9J15j36n7J1L8N7r6K2m8L1pk5O7k6J15O9k07K05
2764B60j23lO9j8kj27J65j59K16m3r6o8L5R7k6Rr3N2m4q5Q3J60l9p4Ql1R0kL6r8o1J81j11
2643A58O2j47N7k7Q3J7j02O2n7j5J39j42O6JQ6r7J83j06m1J4j31N8J83j46l8j2N8l3j5R2j54
2530E6K42j16o2P2j41K20k15Q5l8J57q3j03J0J46j20L9o2L8J2K3m8p4J2J01n6Q5r3N2p1OM1
2416A15mpjJ26j25j0J7J83j82Q7j6J1r0J00L0m8N4j09n6P8L2j04n1J81k06K12j18Q5j18L0
2307I6pR3NR3j03l8o4J44n3l4P1j27M4k3NJ15RK4oj60m5M1j7J69j92R9K0m4J03%r2k0Q2n8
2182A30M3n9n1J06L7M9j53N0J4jk0m4J35j3l3j48N5J78j63q1K22j07J32r1r0L9m6m6J0O2j8
2068I8J95k82Q5N8O8o3K1K3l1q9K7l8K0L0j6Q2p0J4p9P8m8kj8K6L6r1J03p1J72j05o4M3M6
1948A58L8O0o4o6J7n4K9J3J5J17j49K7j02L8J23jj04P2n5K0L4K8p6O0j12m8K57l2j94kO6m1
1830G2o1J52k8Kr2K04k14J19p7KJ9J41j75N5K7k0K2j2l3J41j47M1n8L13k80JJ93k68M7J06
1721A92j18P4j6J22q7R3p2J7jl1m4R3N6j61J0l0j7kQ2J10K0j43o1kJ49k24K06r3o3QM2p3J81
1600B17n4PL7k4j16K3J7kJ06j87K6K7J16m9r8J31l1L8l3q8J23J5n5m2l9K31l9p6qn4j00J8
1483C7Q4M9M5n6k1J88p3j52J34N3j99n6J1J13k1M9j27qJ3J28k4m3J5J7l0O4j15J82j24j01
1373C2N8oP5R7k27J99j8j32O9l1J19j81N9l9J13l0J6j24J4J84j77N1l8%J02n4k7K74j38l7
1263B03J56j63j27oP7p5J20l2j5j9JJ57J2n1j73L3P2j12%J71k11L13k64J24mN1r7j40J29r8
1153C2J98q5J43k69J16p2K38k33K3k9N4K9M4P8k47J40n4k1K30j65o0L5m5J27J4j92J09J19
1050B57j76j9J2lQ9j07J41Jj30J7J2L7j6m4PP4p0J02j06k9K91k54m3L4J4n9N0P7LNq3J21j08
930I7J0Ln9mM9K8q4K9R3J56j78Jl4ql6M3jJL1N2j45N6J1J18j7Q1k39J2J20N8r3j06K11j86
805G0J66j32R3j34K36j86l7R8m7l3k4L7o9nJ2J22m9J6j5okM9j34L9j8J55j34M7J44r6q8P7
688A52l9l0m0J76k12R6qo5R1J31j47j0m3Q0NQ8o3k5J97k48L7J38j77J34l9Oq3Rn3lQ9l2m3
567F9l9K60k50J96j37Q0kL6r3R7kj01MJ48k30P8P5o7n7J66j63K00j14p2M0O7o9J63p7P0j58
453A18J97lk39j7P9k8PJ50j17o5n6K28j27q5R7j9j2nL6K4j11M5K2n2K04j35m9Q6J3j3j30N9
336A02Q2j61J56q8J2J47j49P5n1j10P1J5J40r4l0l5J0m8P9n3K9O2Q8l9j63K1K2J6P3j34K8
223G3N7P0j04Q3j39J36NM7qP5j60J35j39o6L2m5K04j59J70j90J10Jj30l5J73j47L3M7njm9
109G4R3R3q8j8p5m0J2N1J50j29l0Q5r3J30j67K5RO4MK1k4o6K4j6K07j85O6j18n5K2J41r9J20
-12A88M3N1k06L3N0r0P9k5m9R0j38P3J02P3j44P1l1j35R2N7j67LO3Q2q6J95j19K6J04j02Q1
-125B64q0KJ2r3k0O4K8k1o8k7J86j91J23n7n2J33M0j21O6j65K3J82L3j76K6J02p5m6O9J8m9
-239A30M4k1q3P6n8J12N9j31l0M5P2o1J16k2j63J7p1JP2k1k1j7J18nN8J4j26K2J3m2N9L1J28
-360C15k62KN1K6m4p5M6J7J25j37rJ68o9j03N7L6q1J62n8o7L9j3m3oo7L35k88kl2K59j59p1
-477E2J37j67N4J25j02Mo1J34M0J9j68l3L0M7O2j21N4J93k06l6J01j07K19q8j00J0K1O8rJ1
-587A83r0Q5j23J60l6O6j24KM1n2l8O8r3J36j07J59j33o1J02k4L6m7K5k5oM5OO6kl5%m8r7
-707C9N8L1L2K7j30R8o8L8K2k9M1L2MQN7J9j32O1n8m6mL5L7q2J91j48j19J19%J09J0j34l1
-828H7J28j65J46K8n9j32RJ23r3l2J35K7p0j1N1J5l5k6O4r5k2O0nrJ01m7R1j23Q2l2nJ55k47
-949I4k2J5R6m8n3J11j5Lj69J33l2K9M9j7
-1000A74
##PAGE=	F1=25619.7
##FIRST=	38580.246913580303953,	5001.9139948942593037,	4.0461443859385326505e-05
##DATA TABLE=	(F2++(Y..Y)), PROFILE
5002A52j04J55j83L1J11j09K3Q8l7l0N5m5p3M7k6K17l7q0j20R1p4K9J31J51l09J44j56K96
4899C38j76j04L14j62k8j29M1J0J2l9jM3J57Qk14K8J50j87P2kK40k41J69q2j07k7O8J19j62
4793A08k3%N4o2Q7r4Q1kN2p1J73k19LO6p7J59j92R1m9J3R2n6J53j55q1M3o5J10J42k55L35
4680C61j59J8j40KJ40j28M3j0P1oq5q2J92R5k46J49Oj77J15J03p8l8p1N2J5n9K70k51mK5j7
4566A06R3o0j1K27l09J70j48M5J13p2N8j81J22K8%n1o2L6ol9J39p2J36o9j51K5J23L7m4J9
4456B02m6j24K32k14J92j41M0n0m0O9l7J64k22M5N8J84k27j9P8J4P3k4N1j15K8k1j36J10r
4350A15J32k11L3J50O1j39Qp9l6j1J41r9J45l9Qq7O6k7N0j36J28p5j1rJ25p3Q5q1p6J17l5
4237A40j24N8P9l8J2k3l8R5j6m5P6J31k36O0J9j17K97l16J24o2R8m2K4M0j66P8o6JQ9l5OL0
4119A33k0m7K84k87K0m6P9l7K45k90O0k7L2Nqp5J10rj2L3n0n6J45R3j32j6L1J02j55J52m4
4006B13j03o1J1m7R5J21j18J8P1r9L1o4J04o4Q4p7J36r9PR0j05r3Q8j01K39j71Ql4K2pK06
3892C01j59np8J11j3q1n7P1l0J50j58J71q0J14j13q0j5J20L7j31J59j01J5K8l8p8LJ5M8n0
3782G6JJ08j41P7N5j11Q4r8J72j34J45j71O3j05R5M2L7j12J94k20J27j76K61k16K8qj6J0J75
3676B42j71L3J5k4K4L1m5nJ5L2O7J02j84p4J13o6K68l21K1K3j9J89p7j31J12l1p3RO4J0l2
3563A17J77k36R2j14K38j53O7p7J40Mk4j55J27j6k2r4J7L4n3M6O6O2j24lm9J27j59J9L1J35
3453B20J48k72K24q5j25M0l2NmJ01r5Kl0O7l5l8k9J29j26M0j6M7K8n4m4O1J99j45o3n2K20
3339B86k02L2N8l6Q7j01M0J8j63J18K9Rp9J07nq2J20N5n3Kj35R9j02n6R3N3j26M7J2N3r2J46
3222B32R3j71Lj14J51J8j51P1M5m4k2j3Q3Qo2J23J0j65N8k6P7j09%K0K6m7L2N2Q1j32n2P8
3105A53j00N2K8N4j00P0N7n1J3K6m4N2j96M9K7M2Kp2J29j12K2l3K33k80M3R6J56k27l3mJ28
2991A80j01R4J07j76J1O0qq0P5q2J65j97J04q6K2M9%N1j25l3M8l1J46q9k8J34J1L3K8j20m4
2878A18j8O5j02oP9l2J14n6J10j48M5p6O8j0o5Q7j03J19q3p0pL6J5K9q5M9N7k1J61j73J04
2764B01n2r3M6J62r6j47J50o4K26j34r1n6M1J00l9K5j29J76q3o1k0K13j33l4J8m1R7R4k5j90
2654F1J00J02r0L0o6l4m1J08k0Kj1K8k9P3j32J26n8J27j32K32j89q4R0p5j0K02j39o6L6M1
2545A82p7N9Nm4J03q5k2J48k35K32j68O2j5J34q6l5nJ6m3jOk6m5Q6L6j13J06N0r7J4k3j6J2
2424A15K6l1L9Or9J87j17k1l7J35n8P0j26J67j42R4J15n6l0j67K8k8rk4P4L1j27J71Joj48
2310C3J7J36o3OJ48q4r5p8J88m5M8r0m8K0l2N3M9J50j47J7q7ppJ6O2j35J39n3o9K07o8k5m5
2189A11J08j18P8q6nM9Q5J33k52L5O6N7l8j19J47p7k6L6j33J42n8r4J50o2J43r4j35J03q9
2083E7J5J1R8j07K01k29K9mJ53m6J4J3j00l5Q9j27K3P2j01J11k4J9o4R5j6o0q1J40M1j12J3
1970H8j3J13j8j46J12n0P1J00j13q9J07j26J50q2P4L1o1Kj03J0J35Nj36Q9J7l1O9o4o3J07
1860A85j22k1J45M0j63KR3p0o2J46o9J9m4J65k33R1L7n9O3Q3j55L0m0m4N4J18j10J13p7O0
1750A75N4J32l14P8J43k17L7K03k60J01L1P5k7o9P6Rq0k1K6n0K00k16j0K5Mm0J22M6M1k15
1640E9k3Q4J03j48J42j42L5Lp8Q9J2K0j1L2qj35K9kL3J5n2P1kJ3l9pO4mP0J0j87R8k6m2O9
1512A45j04J83R8n1j62o9N5p6M3K2Q2j2l8K58p4j92R7J5j26Mn0O0J5P5q4r5M8O4L1K0lj00
1395G9J19k3r2J46j14m9P4o7N4J32j85J20P2j70J25j17J49k43J19l1J29n0J8j37N8R8j23K9
1292A20q8L2P6Pl2J57%j41K49j08k23J02q0J3O8Ko5NJK19j67M0p6j7K9m2K7L5p6K47k29LL6
1171A24J55j77J2k1m1J84j29J50k03Q5r0J39j49J2Q4r0J26P3J2k36J57r4M5J18j13n9J34j65
1069D3J69j5q2n5K64j78q8L6m1J54j78K52o3j26m7N4M7r8J9J01j7j05J23j41P3J29j10q0Q0
963A20m9M0K2J1P2L5j30M2p9J7P7j30J1lQ4j13J86pJ62j86QK2r3o0O2j08N5J04k1r1Q0lJ60
842B97j23Q7j65j0P5N2r9n0R6m0Q0p0J9r5K03j63n6O4mN7j25K6K3L1OJ0q%J4q5J3N6p7LL4
713G6J36j44J46M3j57K8n3N7l2k4P0r0pJ9j4O7J11j75O0n1M3N1K4M9j32J74k00J46pp5M6K3
596B08L3j10lq3j9J31p3j4m0J94j81J78j42K4R0k3KP5J9k34Q5J31j35L2L1o9o6Q4j8J61k6
483B42m0M2p7j0O3k3Q9k00K65l6k65j1O4%L3P1k4j34rK21j92N4K3q3J01Rk4Kq9m0P1r1K39
362B41j16q8J08oP4j07m1J44j29J02q5kJ15j36O6q1R8o6K7P6q7m2K5m3MJL1J8P1J8Q7k10P2
241A39l7K3M1j05N0O2kl4k7m1J00K0J13o1K0j77J61o9j29J03q1J13j01J55j47Q1L9j28j1N4
131A24p3O0k7K4R0j42O2J55j50R1j52qK8M9O6p3n3J70j57J18j31L0k9LO7k7M9r5M2nK43j86
14A63L0l9j14J4J28j36J52K6N3k13pL3O3K4j04m0J54j33N1R4j5J2K2j10m7L8N9j32J8l1Q5
-100I8qJ98j20l8J22k7Mj16K2L2o0M7n3J0J6j24N3J84j78J11k9n4J3N0q4J74p4j25J44Q3j74
-213I7oJ29n3k7M8r0k1Q2m9j2P3j69J48J43j16j56K5J73j48K25j25m9Kl0m5O6j3q9O5N7l0
-327A05J52r5K6o7L6j1L5K6Q9k24jkMKl9M7n6R8q6K5J97q0j45Q2K3r8J41m3l1joj6J4l3J69
-455B37j58m9L3J73q3o0R3j34k8J55n5k8J5j5J10Rj81L7MJ20J1j39N5Q9r5k0L1r0J87j11n1
-568F2N9K0N4l3L8j7kj28J18j3O7p2q8J0K2JN7n0R0j68J79j28K1O5m6M2k3p9j0j6O2l2J42
-689B04j4J7P8j20r8M0l7R6M2j59R1m4K6o1J9J08K3o6J6J07j18p6P6K7p4l3M6R9j51K10j89
-803H5L5oO2N2l9n0j04K01j96J16M6Mj42kO0k5l6R0K8m6k7j2J75k00O0k5j3J0O2KK5j5l3J03
-927B45j42P2j8J4J11k34L4k1J05l5n0P7L9k4j24J96j40pR4j0
-1000A82
##PAGE=	F1=25318.3
##FIRST=	38580.246913580303953,	5001.9139948942593037,	4.1347135265823453665e-05
##DATA TABLE=	(F2++(Y..Y)), PROFILE
5002A10k0J34j67n2J26m9j7J3N4j2N1Kj42P0m8J62k7j2j41R9q6K7J20J38j83M6j35K11j30
4896A42o0L03k26j4j7o9R4M0r9N5j6J28k8j24M4L3j43NN2K77j82N1o6oj12P9P9j9r9kO3p4
4779H9J36j67J12l7P8o9J88k90K0P8n1J85k16M7l2M8N8j27K60j18r1Oo5J25O5k26L01p9j35
4672I3K0q2J87o7M6l9K4L5j07l6J55mj69M6J63j12l5J00N3nj00o1rl0K53k22M8N4p5l0K7K2
4555A43J60k50N1L3m8J39r5M1r8O5k2J22j18p7O8n9m0J48j37K82j17j58L9R6J26r0L4r3r0
4449E5J80j29K26k45N3n3m7J8L0J15j35m2M7K97k45j3l6J6J59k3M3j3j50J11j74L2O5L6n2
4343A26M2J2J7j5j11l7OM4O1j27J35L1k3j12J17K3mj05K7N4n8n8J84j31N0K3r3P8l1m0l5P0
4226A20Q1r5k8k3J34m2l7o1K83k36nQ1r4K64l09N1OnM0lJ5m7O7p5K2n7K9R2j8l3j10L10j96
4105A21l8M1L4n5K06k62O3p8MJ03rp3J07j25%P7j3j1R4O0r6n1J48J3j94K02K2j86K9K4o6J15
3987B06L0o4j0K9j68J19j01J16m9P3j5m9J75k04J54j13o7P1n3J95j70J6o7O5m0J82j20L2q8
3881H5P1n4l2J8J0n5K03j18R6l6R9m1j27o0Q7N8j43J56n9P9j57J08j66J23p0J6K1Opj2k1J98
3764B76k05L3k3J24q8J86k69Q1n3J7J11J8j93K22j91J10j01K82k61L4o5Q4l7J05j12Q2p1M2
3662A38p4N8p0P1p7P5R9K6p0o4KM0K25l25kJ24oO2j30l4K7J14j14KR9k7n1J93k70J18J3Q9
3544B61j05L5o3J43Nq7j37J02pQ9j97O6L4Ll2L7J18j48J9j04J99j66ON4O6J24k74K83r5j97
3434C2J02n9NK4J26j13K6m2O3l4J0p0J02j39P4M7j7N5r3n1P1K15j93Qp8J55j17K6R7j06J3
3321A39knJ4m4RM8j25J5J59j7m9J49k1j59QO4n1r9LJ09L0j09Q6L2l6k7K1J51j41j19J36J5
3204A84l3q1R9J3n7M1p6P8M1j79J36P6j55L0m9P6j25O7RQ7j04K5J3j1kL3j1k2k0O9k5n9Q6
3083A54J5M2n0J3K2L1j86J3P4j0Pl5J18j60R3m5J69k23j7J08J14j04l7m7J35p9Q5Q9j96M0
2973A33P6r0k2L1q5J56j76J62p7M7M3j0l7j00O5p7LR1k6l8Q4O1K6J5n9j64j5J35j1r6N3P2
2856A70O4q2R6j46Q3r4O8m1J4J49k23J78j70j3N9k2N8J3r7N9N0j13J84j46L6mm7l8K20j72
2746I3o2K7Q6K01k11j9q7J08K5o1L5j03K17j12k4r6K33k16M2N4L0n3J61n8j31J39l6l5M5j2
2636A80p3q6R4L7L7q3J28m7j2j29J88j18J64k01K73j87j29J08L5n6J05r7k0L0mo8R4l3N1l3
2526A48m9O1J31k25J24m6L8K3N6r5N4l1r1K9k3K3o6KJ13O0j61J68L0j56n5N9m9O7M7o7M1k8
2409A32KL9m2J6j11O9O1M5j70K38j91Q8J65p9p3j12J8m9M0l5J28j06m5R5R5q9l4l4K02k18
2299D5L9J78q6j60J08J5J0R0k01K5P0j00R8o8K81k85P2k2pj5MOo0J84j11J9J17m3j2r2J04
2186B03j09J03j33L8KR3K02l16j7J50R8o2j32J54j89k8K62k30L5pk7MPJ16o0l2%q9Q9j3J09
2072B21j41J37j26n1J28L1%k4J7j13lJ03r1l6R4l0n2O4op2J18L0q1p9R8M0k5o6k7K8J54j84
1955E6J05q0NP9r3j8J56j16J06j19J17r8P8n9q0K1J35j9rn4J08k7M7j81l2J30o9j5M5M4o6
1841I7k8J66j18p8J45j26M3LP2j28pJ60j37J04K5r6j4o0Q6o4J86j31O2m5Q0J06p3k18Q4J28
1732B24j63J4K90k46k1R6k2J0m9N4K6j17qN0r5K83k59l2R1k2k7J34q7J17j97nJ53j1l8L9j74
1618HJ32J0l3Q2q0P0q9J4J2o9J7k3O3r2P8J20q9J7k8K4m2J2J17L1j68j6m0j6J46j48J16J79
1501C15Lk44k5J56j24l5L4J3Q4r5K57m3j38J2l5m3M1l0m6R4Rk9q5O0k8R6N2n3j01J49j03K8
1384A46Lmj4N4j14qJ56j34P8J40j94J51m3K3j63N4l0J20n6M1j60J37m6l7no0nM5Q2o3N7J00
1266B51j08J33M9j92R8j60R8k5n2O9p2j9K27k69Q5M6n5J7M0l6r6Q1J48j53o6L5J81k13J74
1160B16j42Q0N2o8O4j03O9j35qJ16l5N0j08J14J44j28j55J46j41J26K5q5j7J57j67R0rO9j80
1054C7K96j58j00K8o8K09k20L04j55p3J4j5L4n6K8J44j12NJ9j06J29o5ql6Q0j26J29L4r2J08
944B08J01j50J2r9K2J34q0J2j38J64j20K69j17J21j66K6O2j62k0L8jp2J98j58LJ05l3J18j63
838A14O8m4Kk7J0n8L7q2J57m1K9m2r3J95j18p1R2k9Q4j29l5O0R5j7m3k1N0l3l0m4Q6p5j2J06
713A41M9LO9r3o9J01j03J0j1J4k7K1j4l1jM2M7m7kJ2M5M5j7O6j76J17m5J00j04N1r0J29J8
593B50q1j4m4NO8q3j0l7J15q7Q8j15J4J16q1J03L5K6k16M4N1NRnq6j3M0M6J12NMQ9k36N1n5
464A13N1M6j05K61r9j31m7j2K6L0rJ30k26K6J09q5Q4o7o5J57J2o0k0Mm3K7n9J16k7j28J03
351A12k6J08m0j24J45rJ4j9o3jn6L5kJ79j49L9mo7K5N4q4J0j9P0k5J29j39K25k15N5l9K3j
230A41m2O9pm9L7q0J2K1M7J70j25J4j00N7J8j60J37p9p%Q9rL2%j03O3J7r7N4Kj0J21j81J1
106F3J57r5J39k37M8N1ql2K9K1J41j69O0q4N1j09J2J13q0O8p9K5L9J79j14k3N5j58m2J85n0
-8A56M3j8M9j23L9j05J67m0j23pJ52n2K8l2o1J32K4j98R4o3N9n4K1k3k2M6J70j17p8J05O9
-122B38r4j21M4L0N6K6j64NP8k0l3J60j13N2J2q3m2O9k8J78K5j50K3J10j71m1J78r0K5M4j65
-235C8LR5q1O3K7r3J13J04j21m2K7M9j65K43j80R5o8O2j03N6rn9M1lRJ56j53J07p4J7L6j2
-352A78N2Qj24Oo3k9J13p0L8l9k7J0N5J54r6j20N8Pr5J03KlPn8mQ2%n2P1j16NQ8mPK7p9pP0
-491A55ro1J06j48J37k9p0K4l3J57m8j17L6nM9m6k9k3J45j53J00ML2NK8m1L6l2j13K9N1N4
-609A91p0o7m4K9R5J1L8k0j12J02j41J04K2m9O7k2q7QOm7OJ38K3jJ51j32j18J9O6J2J2j34
-726E6Q5n2J9o7k3K54l7j69P6J36k46j9J20M1L4j72O6J24j10J09k11J60m1M3K1j16P6j41J64
-832A80q6K1M8K8p5m1R3P0j42L5J1l9pl3K88k56j2n6O1M8M3jK3j08J2Q2l9m4mR9j3j76J49
-953A59q4O1mp2O4L9k7n7K39j21r1L8N2
-1000A96
##PAGE=	F1=25016.9
##FIRST=	38580.246913580303953,	5001.9139948942593037,	4.6591627324232831597e-05
##DATA TABLE=	(F2++(Y..Y)), PROFILE
5002D4R2P2r9k8J37l6o9r0J83o8L0M7j85R1m9N0lM5q3P8r3l3J80O3q3j1j06J01n1k1K25k54
4885G6KJ18j66J22J34j71J01j04J11j09j8P3p2Kq2P0K30r9o3L9K7j31N8k6J42j49m5J14j11
4779G3J91k20J57j18J54q9J64k53K3N8j1J85k22J0n3J03k3q4K04j7q4p5l5J34lj40J61M1j71
4672F0M6o1J34j5P5p2m0O1r3NP6j02O3q2K14l3j43N0J61Kp0j49j8M8R7j29O6O4o0j13N5NJ49
4551B51j37l3R2q8J14j00L1k0kKJ30j31n1M0r1O2N4K1J08r6r8M4P0J48r9l2p1o1J33k6J99
4438C63k81P1o9n3J1J6Q6n7o1kL16k08M0j29k6J89NO1L6j50N8j46nR2m4J08K8j14n3J28j34
4324G6L9p4R8k7q6Q4P3p8k0N8M8k9p1pN6l5K7P5j06m1J96j68K1k6N6j05K8J40j07Nl6J69j09
4204A24l5QK10j39j24J35m9J26k14mP1L5l6mk0O3K5q5N7J6j12J43j4l6r2J66m0r4J31k6n4
4090A32R4j32k0k9J0J34m9m9P1m0p4P2MK0%P7o0n6J82p7j67J98P8k04J06Jn8P7Ol7n4j3p8
3969F5P1j01J00j5j1Q1j06L19l18R5n8o0P9%Q9j06Jr8Q4l9R3L5M4j54P3j24nR7n4J3J63q5
3852A68O1k0M4M4j50j03Q6J01k04J83m5J07k13J22j35K08k11N3K1L3m7M7j23L14k31j2J2Q9
3749A99j01K20k92P7Jl5J21K4j40J06j34N1K4K06k02J8p2R8l2k4k0R5j21P2m5qJ4J15o4l4
3640A17R2o4L8j7p4P6J67k68P3J05k7n1j50O9n1J84j53P8P5m4p0J70j77J7J71n8p3Rj7Q9O
3526B42j18l7J2J3J63k55J17K1O9j10oJ60j50O0o3J24j40n3J10J2L7r8J66r6j80J15J4r5L7
3420G1J30p0Mo1O5j5P0j56J15q1L7N5n9Q2j06o0J35J00j63J01q2K0l8L6J17r1j15J15o5mJ00
3306A87j38P0L1o6J18n8M5J07q0k02P2J36j59K2J0N9L6p5N3K2q7M8l3R9q2j6J40j30n0J29
3196B08Jo8k8P8j11M7J02j04n6J54j52J2k0K1k3J2jJ16j43J7L4k0J5P6r3M9q7J53j20R9n3
3083A15l7J41j03N4M8k3r7o5R3n6N2M6M0j78J49k7Lj02lL2Q2R8k9q5N3r0J08K0j91J08P3j63
2966F6J25q3j02J58j16J46p1P4J2k4j16m5J50j43L5O1k6j8qJ17rl2L0j40O8K6N3j64J29M1
2856A94N1r6J6o8Q9m2l0Q4L4R6k91K09j18j8Q2r3N1M8r9Q7mr4J08j26LK6L7O4j1j41J8R6l4
2735A28J79k38N2o4J24p8p2Q0m3J33r7k0oR8j07Q3J4N6k06J83n6N6N9j91K4Q3J6l9p4l5J47
2621A89nj18J91o8n1r7J91j62J79j93K14j39j04O5J52p2r3l6J13m0o2k2Q9k6J18q8n8J12J01
2515B80j56m0Q6L7M1l5r9J17n8j03M3j6k8j7O6J04J0j73J71K5j37p9N5J8J7P5o4Jr2J82j56
2402G5P0J0j34K5J47rk0Q4j70P9J24j07o8J7k7N0O8j12J08j71J0QJ27j19J29r7J80k16K9J63
2292B53j21n6J46j76Q9O5j74KJ46r8N2p3K63k62J21m9o0M3o5N1n0K35j41Q6j2mMj31M9j9P1
2178A85j43M3%O7K21k38p7J32J04p5j08J68k46J1L48k48m1k8Q1j01J8O9j9M7q6k2J15o5R8
2072B10j23N4j8j9J46j02P4o7Mm8l5R5m9l7R8K5j73R5jm3O1P1q2m1rK3O9n2q5K7K21k19J05
1951A75l1q3K8K6K8J06r2Jo3R1r8J18j25M3l6J05n9Q3j51J74k0N5j96qM3K3k8J18j25L5p5
1838F2K15j31q1R8j24N1J8Onj6J39k11J14L9l3oq5J21r1J92j19j4l7Q2R0j60j02K3J61j25
1728G1J3K88k03r3J24r3j1N8m8P3rq6L1K2J93k58j7O4l8oJ52j92J52p2p7K07j33P6l6j03O7
1614A16M3M0L6q1O1j66J6rO1k4n8R3J0k0J69j91P6o2P5j55J05P8L2j56J6m5O0N8r3N7J01O8
1497C11j83j6J75j62km7n7J98j63J86Qo5l5r0J7O5J5n4Q5j09L0q1J27j01J57K5j20j8J05j45
1387E6J34r6O1kP2j68k7J09p4O7J86j80J00N1o9r8J5n2P5l3P3j80J80r1rn9kj4N0Q5j20M8
1270H8Q4K1j01K26j38O1j47J35q0j03J85j41n7K04j32n6J48l5l8Q2j20j0O1M0o3K0q9J33j38
1164D0K31j98J79j04Q8r3RJ0q6N7O7%o9l9M1K25k59m7Q4n1N1P9j65R7N5o8o2J4K06j60J43
1050B75j14r8L9p6K16k09K86k40K9M6p9K4O8j4J45j92Q7k2r7J90j64lj9L8m0Q3O6j76R4J73
941C16j52K2j46O6J00J3J1j89J96j61L21k02M5j28N5P7j92L2J6R5j36K34k44O3Q7n3L1j27
838E0O8N2Lj20J4k9J16j4O6j03O6k5j18K02j05o0J16j2rm2j14K1J50k0l7p7J34r9K4o6J21
724A53j03MJ13l2J73m9j93O1J09m1j22K0RQ4n7O9o0q1K6n2J65r4L0R2K9o1M1j66R8K7j0j08
607G4J36j88K04j7l1k9k3P4pr3Ok2M3k5Lo3J31op9J20oK2j32k5J5N7J1k9m8mJ00j4P1k8M8
479B46J51l27O8o9N6n0Q6J99j65j9l0q7K7N3n4J90k10l9M2L7M5j30L5J14%m3j0M2J9m6m8k7
362E6J12j41J01p8R4J0o9J3J15n5L1j22L1p6j6J10J55j53O1q8l1P3L6o7j1K0O6p6J92k50K69
248C12j77k0J9J2l5J3R0j24J3K5L5r0n7O8J93j54L9K9j00O3r3O2m7O4r5M8J15Qp8n3J11O5
131B61j53lL0J2O1j49j8R1MJ43k64R8Pm6k0M3R9R1j40qm7O4j10R4K7p8K5o4N1M3M5lq2J22
7B26j63mJ89k6m0n3K4JO5j09J07p8p5QJ08J8Pj55J0R4O9j83J10q1P3k4Qmj06N6J44j25l4K1
-118G8J52j68Pm5pJ55j6q0Nj5O3n1Q3n2j5O3j14k9J12k7R9J09j39n5J26j69o2J90j37R9M0
-231B00r9jOr1J04m3QJ44l9j35R9P8j07n9J11j53J80j46J20j02M7mpk6j3J38Mj27P3j2j5O0
-349A93m6O2o4QK8o5p6J79j20J8j8M0j15J06R8j00p5M2k8jj9P5l8Q1j35M7P3M5j48J44p3j13
-466EM6L1Q9lm8K4oJ1o8J63j35K6m8Q5o7n6J58r3k4pL4N4q9m1L0J79j81J20k9M6p6J30j44
-587A16L3Nq3k5P3M3p6J4m0M5M0k8J33j63NJ2l4K0pj9N4JK1l7j4k1n4J04P5p3J82q9j08j7
-711H8J86q0o1n4M1m3M1rn7K51n2k05J03J20j46o2P4K3J10k29Q7Q3m0l0l5N5J5l1lp1Q0r1
-828E8M6L4L6ln1N4j33J44J43k15j1jl9M7J1K78j89j99J18l6P7Qnk6j3n9M4Q9j39j7J28n2
-945A27q7J99j24j6Pk8J8j1JJ4K29r2r2q8J08
-1000A65
##PAGE=	F1=24715.5
##FIRST=	38580.246913580303953,	5001.9139948942593037,	3.220232974854297936e-05
##DATA TABLE=	(F2++(Y..Y)), PROFILE
5002F8M8K9rK6J46n8q5j10K10j09rL5j50Q1NK6p8O7m0R1j01l7K01m3l6j7q6J4L0MJ07j43l4
4881D3K01k27R1K11j98J05j38Q6j23k1J12j07J48j40N0J19oj40J68l0r8O4j59K56j38r3J46
4782A82j53K50k01J47k07K34j15J34j52L1L7l6J83k37K4q4J30o0J6k1J35r4j20K1J04k0p1
4683E7PJ32p3n2k3O9OJ26q8r2N0n3K5pK2P1k6P6K8j52qJ70k2Jj29m2Q4p9JN0L7K2o7k8o4J96
4551B25o1m7L4o8Q9p4LM8q7R0K5q9j2k6K0Q0j6O9p5l1l2M5R3P9n0j53M8o0N6M9J45k53J01
4431A65Lj35J03j18R8m5JqJ82j38J20j10p9J01O1N1K0l6q2q3J9O1p1J90j2j65lJ35rrj74J33
4313A66q3m2L5Q7j23N8RK7ll5K1p4M9R8m7k7k1K13k07K2p3R0j09N6L9Kk0k5K02j86m0J34N5
4193B48m2j38R7J4o7q0K2O2J38j69Q4j09J33l8j03J08R3k13J34nj6r8K7J14j21J76o6l2l2
4086A21L1o8jO0N7p1j5J5J23j53K0N1nj05J60l7p4J42r8j35J43J23j25Q4l2j1K2M2n1n1q9
3973G3P6l5n0M5K1r0J39MK55l18j6Pp4Q8L7Mj9l5p0J8K0K2J51P0k21J10j44l5J13r3M1J46
3856B40q1O9k2k7R5j31j25J11J40k59J95o2J02j43L8o4K27k67J02m2O7K8pj54L12j99K2q0
3753H5J01j41K39k40O9Jl7Q2N5o2Kq9k5J40N5n4j7n7N8Np8JN7j06O6M2p7R0N4L4j30L1r2P7
3629A39O4q7K7J36j74P8R6o1j28kJ3k7J00q7R9Pl7j03J41o9j00L11j47o6k4N6KOj06P1m8M4
3511A24J44k54J26L0J13j47n8J81j40J24o8M9j05q9J46l8m2J26op4j09Q3K8j14Q5K4J3n9p0
3405B3O6mJ18j82J18n5J4J8o8R9p7M0J12r5o2J54q6p2M5k2J39o3Lj5q7k3J95k05M2K07j26
3292A51K7q5J48Pr2o2J23k5j58J61p4M9O5r3Okr2J06J4k3k4Q5P6k43oK59q1j61M2J10j42J3
3174G9J52k4j36J76j87pN5n7K8nj5J01j21O3qJ05j23Q7j11N8p9J87j15J42j93L7R6j19J20
3068A86M1j10K9j29P9p6R6Q1Pj34J01K1j53N1lj6J8K31l7o8k3j27J29rj41J20N7j72J95j43
2958A01p8J37j04J25q2R8l4l6lm5J08p9k7P3p9P1m4P3m3j04J16p8J54q8N8j44J54k5N6n6p6
2845I9J6O8J7j69K37O0k7k56J82k6m3P4j62K1J11q5J00p2l3K7j02J6L0N5J78k39N8oJ78k10
2735I7J34k14R2%P4j57J3R8m5K3j8n6J21q8N6J12l1Qj34K6K1J52kj95n6Q9M9N7j00l4J08n7
2618A43j18K00r6nm1J21r0P1j4jn9o0K4K17p9r3k4J06j17m9j0L9J0J36n3j05J09J09q8p3O0
2504A70N8K1j01q6J19p2k1LK6j01O9O1R4n9j44J14J9pm8l3Q6o6J02m8o0qJ99j36K3l6l5o1
2387D2J80p8J19j01j3M3k2j02n4J49rP3O0j56O0j71N8j9M4j9J91j51J01q1n7J62j68O7J23
2281B71j97N4j8n6K1J10o1l8N8J13j52J35r9o9O2o0K3n2K52j31J16r6k0M4j33l0R5j7p5J3
2171F3L2K7J72q5q3PO7n5q8J92j38k0K97j93r0o0J58p0q3O5l5P4j04Q6P1r6L8l4n0O8O3P0
2054B66j84J60q6m7Ro2R2m5%J08N5k02L4N9l9k0J00p3L9m2n4Q8l6n4J21R9k20J14j2k9N0J6
1937B05j5L9m6r8M0J7Q6j0j47J42r2K9o9J15j59J81l0J14j61J7o3Q2m0K00k29N3j07K18j05
1830A67o5LL1o1M1L5J6k9Q3j79%J40J1J7j84J40m5J91r1j23j8O5K2J7j76M0J44j10M0J82j26
1717A78j01R7o7j01J03p9J21R8j63N3M9J13k33K0Kl2l6K05j37J6M3j38K29k03J71m2r8j5Q6
1611A39R2j6n5N9j86M6l8J14p9M7nR3r7J92k38R9j08J52j92K06l8J7j64J33q7R8Ko6Q4n1J06
1497B59j02rJ69j89N8j68Q4J52j78O9L1j7k5j06J6Q8M8k7L3j45K7KJ17j47K01m5j36K8P6q8
1387G6J24n9k6RJ29j65POl0L1K02j22k8J18m5r3L7j08J2K2Q0j63J39J5o1p4NL5O3J7j12Q9
1270A30p5J43m1R3q2Pq8J68j03l5J28j51n3J33l0p7J31L5j37J00j93J16K2n3JJ02j69Q7k2
1164H7J79j81K34k43K44k19R0q2K9O3qO8j69J1KK71k37Jn4P3q6K09k40J71p6O3j77RK70j07
1054A95k4n1q5O7o7J54j21J83k20J04J5r2K0J55o2J29k26J27j4j32K58k00M6j18j1J06rR8
952B25j93K5K26j48M4j18Q6l0J12J9k28K44j92L15k29n5q6Q9P7j68N3N2J03j33J95j98K8L4
849A49m8%p4R3O2j9j26J18p5J22N2p0n7kO3j33J97j56j5R0N5j40O2j43O8M0rJm1J22j21ml5
728B6J54j37M4N7p7L15j56o5l7R9L4j70Rm1K28j63J53n6j51M8k1J67j10k4J28L5j14O0j30
622A05J05j4j40L2J00j51J45n2K5m4j7J46o7q9J0K2l6K2j0m4K13j11RL2l3%m1p6J46r3K3o2
505E5P7p4J30n2M6r3P1J87k86J3O6l8l2J21J45k11M0L2j57J3J11nO7j08p3J35o4j4n8J2R0
391A46m4K8pK9R1j24kn5J43j63J08j15P8kJ7r5J80j04N2j09J45j82M2N0J35j16R3j62j9J04
281A42j1j3m0M6O3j24K54j84J27r6j26J07nn8N3R5k02J21j6J11j88O1l7J12n6PR3j02k6j7
171I1m1J7J68j61N0J01%j34J0J14J01j42q7NQ3l7q1J1QN3J20j99J06q4l5J27q3J23J09j28
62A85m6m5O5o3J19m9n7K7q5J10rr4J07r3R0j19Q2J59o2o9o1k7J18L1n3K2n7l3J7O7L3k6j20
-59F4L9k9J25j15P0k7P8n4lOj20MJ68j55O3m8J48j38P3n4nN9m2L6K4j04Q3pNj8q9J07l8o7
-184C9P2M2m7J57j05q1J44j26m3R5r0J00K1l5j5n4m0O4n5O0J46j31k5L4J38j60j7Pp7J64j48
-297C4Q7m7M3J4J6p6J2K16j52o1k0P6m0M8n1K9p3J18M4m8r4J86j59j0nJ13j18M6N7r7lK8p4
-418C9Q3n8O9j11J68j26O8j6Q6n8J2J8j08Q4j37J48km2N4m1Jo9J99q3r3K5J32j73n1J44o0
-532A02L7k2P4j2r7K4j4K49k36R5k6M8j50K01j58m2P3n6J6QM7mj8o6J06n2m4J99k58J07k8
-645A03L7j00KL6k5P4O8n4p8O8j03Q8J04q9Q0pn6p0K50j25j46N2l3kO7J1n2J49%j14J4O5m8
-766A66q3N2J0J06k15J15L2J6j61J42r0R6o6p0R1l1mO0j4P6k5j40J41j26P2J93k37k8j4L4
-876I8L6J8K30o9k49J47j08Q5l7Oj03J70j72P8Q6j21l5P7L0j21K38j42p6k0J09q0o4L2P2J78
-986B93r2l1j06L6
-1000A00
##PAGE=	F1=24414.1
##FIRST=	38580.246913580303953,	5001.9139948942593037,	4.0011555029195733368e-06
##DATA TABLE=	(F2++(Y..Y)), PROFILE
5002A48j19K1P2R2J18p7p3j35K26j13m1k0n4K9R2O5j47K0l5J19q8jJ63j39k5J6p0m3R2J9k4
4888H8M8n9J88k05K7J85j59N9q7M9J0o1Ql1J85k00N6JP3p5J44j15k7Q8j10J41q2m4O5j32K32
4775B60j42J04j83J91j33J41o4N0kp5J54k34N4q4J29k3K2r0J34j30j6PL9J7n7Q2j9j0p5rJ3
4661E1kJ73o4q3J5n1M0l6J87o9P0q4N8q7l9Q2l6N9j4p9Q6j31M8K9m9J38m3o5j4J25l2n7n2
4540G4L8O9o3l5J21j63J51j14rK7p1R5R3n6J5p4n8J2K8J43m6O6j64R6p4o5J21N1j85J38R5
4427B56k01J53j29M6o1N3PJ4p4J89o7j20N0R5km2R3j71%jL6m4J78o7j23J12N1J00o5k28J31
4313A69j22j4J4Q5p4OK5l7N6J8J1k5m8J51j55L1R1J15j81O0r1J7rN2r4J06p0QK28k35kJ21
4196B07rJp2KQ0j78k1O8K6K02k51K11k21J69n2j38J68R0k06N8K0l2o1j4J25j00J64q0%m9R5
4083B02l2p0R7l6n1K7m9K40k12j7J16n7j07J71j9j15O0k8p3mJ72mk4k3K6J0P9r3M0j71J56
3969B11j22j0kN2l4M6R2J54k61k7j3p5R0L4J2J6p4k9k0N7J02N4J14k05Q5j28j0L4o8j7J55
3856B13r8Q3Lr6Q1o5j03R4J64k36J37p7P3n9j4qJ89j94J12j27Q0Q3l7j39K14j31P9k02J48
3749A67j33K01j34L7l5j9K7J00j9k3q7j9J47j13J23m6l6j4M1J6j05j9k1M6Q6o9Q2m7J66j98
3640A02j0k7K0J21q1j7J39p7OQ8o7j75J39o5L8J1L2J4o4J2m7%M0m5K21j54o9l3Q1o7Qo8J51
3519A57m7N3M7k07R9P3J12j05j26J72j33J88r8%p7kP1j03PK11r5l9l3J0l2p5J50j15R3j33
3409B3N1k7m3J67r3N2p0J3l8MO3k7J05J12k12RJ18r2j4O3n9P0n5J45j56o2K1J56j45j5K69
3295C33j43n6m3J86j15m2JJ59j64n8J86j50J01O1j27l3j4p0J21N0j0l0J01Rj90J5K22j13j33
3189E4K6J51j59k3J57Qq2J30k12k5Q3j3m2L2j7M6j9Q7j06J51j80Q9nm9J8J16n7J01k35J58
3079A83n2p8J62J9j88J19j23L4m6O0Q2K5q4QQ5m3l3j1j5m1K40n5qq5j44J20N2q5N6K5j07J62
2962B34j39l6J12j27J18j17J10o9k8J90j33M4Rj01J02j35J89p2K5l7k6J8q9K27j42L3o6R4
2860A88m0J9O2p8qL0N0j53K23Q7j57j46J15M9n5L9k25M7J25n9R5j36N0m2o6O5RRK61k58Q6
2746A86L2J59k45J8q5K9M1Jo9J5O7n7j7N1j6J28j58N6J44l3r3Kj00J53Q9qj54j08QR5J69j63
2629A37M0J2r1q7J37j08Q1j2M8N1j12J68j77N9p5j7K54r2M5o1J7j52L5J2o2L1R6nj17O3J46
2515B64m4l2l9Q1l1j18m7N7o7J00o2R8p1jO5O0o1j32P4l2J30l1n2Q5r7J00m8j09J50R5l3n6
2398A96p6N6p3J30j25K06k76J88K0j76O4m0Q8N0L0K4j49j0p4N0pq2J17J80j69rP6j64J86j88
2288D3J35Q3j42J0o4rR2J7k4j30J61K4q1J43j25K4k8K2q9JJ85q4J19r8r8P1q0K9N0r5PJ0J8
2167I7K9P8L8j18m7j2Rl5J50l6q0K40p6j42m9J57j3j51J20j17N0k4J38j5l9q1Q5j44J12J39
2058B63l6k12K39o6j34L4n0Q3p4J00N9Q5k26LJ37j12n3J08o6J32jj05mn4L4J92m0j57J05m9
1948A35P4O2jr5l9L4j28J04n9K45j30j28J78j05p7j2Q9q3J09n9K02j65Q8j31Q0l9K14k42K7
1841A48r2J76n3m3r8J87j84J02M9Mo3M5o8k4J33K5J8k18N4O6J60m0k13nL7j5J52k01P8Q6j18
1728H5N0O2m6q2O8j5l6m2K4Q3J02j93J16J0N7j85N2k8%oJ28j06o8J10r4J30j59J86nj59M2
1614H1L6R3o7k5Q7j38L0K4K6j22K01j02J00j23J73j74K7j00J99j99K57j07k2q8J37j37J24
1516A91j9o3J10j02O5m6J5J37j98J21j42J09Q8j48L8n3lJ1n2m1J01N2pk2J2q9J01L7j68K09
1406B44j25ro1Q3oN0oj25K2J88j00j4O2p9l9J68m5j69J43O3j22R9j72O6pL1j14M0J30p3j5
1292A08p1O3O7l0oM2p9Q2J41j54n5l8j4J95j20L6L8j07L9J1j4j6L4J33k44R8m7QK2r4PJ59
1175A94j28P3RO9j05K32l23L30k69J13j64J57k6l5J40j91M0l0K59j47L5j84J49j66K63k25
1080G0J64j62J64j64l5J98l2j13nk8N9n1L2K2K6m2N2m3k6QJ65j15J13j75J26k6j23K54k00
973A13J22j88M4O8p2J22j45l3K15j61P5PL6j66J41M1j66K01j65K34j92o6J7m1P1n8K3Q4L8
867A99q2R5j09k1j2k7J43j20N4M7m6n5J38n8P9O9j83L3q5J81j60J85k37N1N9R6j87P9j11J61
757A76j07l2L0P6L8q7k1K7R1j65R1l6K2K93k13O5j53P2Q6j12l9k2K29k18K00k4j88Q3QR6q2
644A84o9J06N9j40J30j03O4o8p9O3J3j22P3p1P1j7n6J83p3n5k9P5j04Q2J9q3K26j51R5l8l1
530A54n7M8j19K32j90J1k8J26j47J02m2M7n3l3J57j40n6J44n7P1jJ25k32N5J17k10JJ52J7
424A94p3M1l7J23j03j03L2l7J37j11P5n0K9J46k01J04k6R3j83Q3r1J02r7Q3m1Q6j38O4L0Q3
314B14j57N7o4J85j07J25k09j1R4p2P5p6M3L6r5K64j06j5pj36J10k0n9P0Q4p9J4L4P4k22J47
201A91n9l3R5n9Q1k6j05Jn5K7J94r2L7JOj38M2J09Q3o1j47m1J19m3q1M4qJ5P7j09J16j43n
80C3J78j30P2K01j40q1n0O9m2J23j05k9O9j16J45o3q3R6Mr9k5J43J17j23l8n0m4J56m6K2l8
-34A26J4k2L5L3j8n6k8J8m9J08p0P9MP0r5%Ro5q6K22j87J07n2R9r3J10p3K0o0k0Q4M9r5OO0
-162A84k1Jj26Q3P3p2j00J93j50J04p2n3J60o3m8J1PM2j3Nm5l2k8K4M1RR2k2J9j50J82j03
-279A32m8L2q1R1mj7l8M2N1Mo4OK11k29J6o3Q9n6K9n3j5M4R1K3j0o4J28j73l3qJ44Jo9P0j33
-407D6Q9j0q8J31n5K0o5J20o9N2j11J15oq4J02p3J45j95Q2k9m4Q5l7Mj00K24l0j16O5R8k08
-521E8mJ10J3oj1M2m2m8M7o0K82k96R2nL6j18J47r1n3N3m5M1j4N9L4p1p7J06q4m2K13j15K9
-642A80n4M4j34K0N1m7Q8N6l4j56J47p0M9J06l3j16P9J4j28K50j17j42P2o9K7O7L2o8L2Q2
-751B28k9p2j3K6m9L6J0L5j19Q8K6L7j08J11k00J52op4O1n6O0J22j38R3k5m4L3pq0K04k19
-865H3M5r5J32k0J2J36Q4k83J60j40O9q9M2j08K22j93J52n1l8m6R8M3j88K54j39q6j1K05j92
-971E8L5p5J09J32j56O9no9
-1000I8
##PAGE=	F1=24112.7
##FIRST=	38580.246913580303953,	5001.9139948942593037,	9.1427891675266437232e-06
##DATA TABLE=	(F2++(Y..Y)), PROFILE
5002B09j12m5M0J30N5q6l0j03J66q9m3mj8j1J32N9j21m0n5J16m2J7J19j79l5N7m2QK9K9q6
4888B5J27n4J56j44L1J9n9k1K5J4N3K4j48J2J93k20P6n4J00kN3j57L9J10p0L1j9Kj8n7J30
4775A97o8N3j10R6j24J76KO1p4q0R1j85N8n0J16J1j4N7m8j11M8j1k0O5q1K10j67l1Jj5oLJ20
4654A70kp3N8q0M9k2J76j50J58k24N2Mn3l4J02m5J27j03P2p0lM4j00J66l8q6O4M4l5n5q5J42
4537A70L8j03m4J95j67J20j35k7Q5k4L9Q9r3o2J16j68K3lJ55j41J96j03N2o7o1J04j18k9J00
4431A37J53j96J41j11Lj5M3L5j20n0K08kj53N0Q0n1j00J74j22L5q5M2PR4j02j6J53JJ38j07
4321B64j88R3j56K5J4N9l0o5P4m6N7O2l7J06k12K10k11J3K09pj12P0m7m4N7Mm4K4n6QK29k52
4204G1O9J3N0m9J4q9J30r8q8N4MJ99k61L23k90J44Oj34J73Qj16m1R3j04N2l5J5m4J20p7L0
4090A42K7N6Mj36J01r8lO1o8K38k02m0J48q9OM9%j54l0P7J8l0J12N4j53O6k2R2N3j43J49k05
3973H0J55j62J0l9P2Ql1J23N9j71K8q1PM5nR1k5p4k4M7mJ74q3J41j33K2r1M3n8k4q5J75j10
3852H0O4P0j42J2J7o0K4J65j77O2o1M5jJrJ09q2J31j80N1Q3nj28Q5n0J35j51R0j13J44n2n
3735A52n9j4pJ31k8Pr4J2J08j03J16n5j1p8M4J19k07L4k4N3L1oK2j02K39k16M0nJ4O0p3PJ19
3614B26mq6O6oj66J69j27J12K0K0q0r9J22P0j75P0N4K8q6m2P7o4p1K6pJ32l3N4r3j00L1J42
3497A80N6J8k05J35j40K29j21%o1Q4jr6M1J80r7k4O6q9j29K2J43j66J05m1O0m9PJ3j3K8p9
3383E6rM4j2K4j8J15J38j63k4Pr7R1N6Pr0k5J97k40k6Q5L9o8KK47j31j05jJ78k15O1j3J39
3266B49j60K5Q7j60J88mj30n8K1l8N6N0J00n4M7m3l4k7R8q3Jp9J92j32o1J24k7NN6j66nL6
3149G4P9q5K3orN8J01j80J01j53R8R3j03N6M3lK3j26J54j58nJ73%j65O0p7Qm2J1O8P2m6o1
3028G6J16P5j29J1l6J1J12p7N3j23qk1J30o3J8k9j9P2o6L9M4j47J03o0J9n9O6K18k15JP4j58
2911B8J32r4K08j22K8j5Kk7o4J53j25M1j4j3M5q9K10r6k6j6O3m4J23P9k18m7M6R2l3k6q5L2
2794A28j3k2P2q7M3q4kO9j1k1K51j41%J24M6j73p5N3p1M2n6P7n7K5l4J2N0L6J03j25o2J52
2676B49J0j98J38j51K28m7N8j82o2M3MK41k27J21l3j20k9RR1l4%j3J84k37K61k68J46r7o9
2570A6K73j14J50p6n5j43P2Q5j23J1K5K8q4%J62j2j1q0Q1q6p8k2L7K1R6j45J73q8o7J09j2
2457A43M9j72J36n6O3K6n5M6p1P7p3o0J88oM4q5r3J00qK0j27K17k13J75J3j90J22l6lJ10m0
2343B41j8p9r4O7rOn7J01J36j40p1J59k08J55j57J35M5j05J8J3r4J47o3j3k4M2K6n3J19j23
2233A02J23j37J07j43N6O2l8J12m9j55K5J8J01m0j1o3L5m6R8nP6j83M7k7oQ1k2K5o6J31L4
2120B42j71l7J18N7j49J31j35m2R0J28j13P7j25J03j27O8J63j12j28K14j5k26P8n2N4k2J56
2021B25o5J43k62Q9J50k54M9J9p5J94N3j56n1OJ8K29j34o3P0j01J66K4L7k08p6J00o1R4q7
1915G3K91k04r1J49o4l8l2P1l2Pp1K46k02J86j80N8k2J51k03J6l8J07Mj2j01K05k13J00J1
1808A72J1q9M5J8M9O3J5qj77m1J47Q1K9k18l1J9Q1L7j30Q5N3j41K4N5o0n5J02l8L7l4l2J04
1691A73lj32J27j9K5p9L9l7L1N8l0p3J8J0j2lo3J44L5j74J14pOj06LJ35r5MQ8p7l7K22r9L
1567A89r9J18o9p1jJ67j52J92r1p1L7L9j60J14k5n4J12n4k1qL3Q9j85J71n6O6K5q9O3j59K3
1453G3J1nn2P3L5jo0J75j67J60l5j57J59j83J27j44R1M9k4K3o5m5J85k0n4J59j38r3R1K5j08
1340H5O0Q0j15J58k15J48p3l2p6N7Q0k9L4j17M6N9l0R0nmrJ89k46j00O8q1J97j25Q6m1m6J36
1223B29q5l7N8n7J96k43KR4q9L7l8L0M8j6N0N7p3j5J78k89K82k44P9r9J53j69L7J43j50Q6
1113A55r1K04o5Q4j89R9o4J09j50J03j57J90j36k7M4M6op2J5N1l5n0J03j21R3Qo4L9nJ33j58
999H6R2o3J23j03j3J45r5Q8j39K3j2n9J17r9k1J64k04J23J28k1j49j2Q5k8N5p3J13j33N0j3
889A55r5j3L2L0P4m0j1l0k1o3L7l2K27j55j6N2m2k0J01L4NM6k00R5o2K03j98J58j88%J19L
772A85o2p5OK04j23n0o9J70k4l1M2K1k4j55J16j16J77J51k14J22j83K3R4J6r3M3J07j89J89
666B58K0k00J05RK1l8n5NQ6j02J83p6k6q3O1K1k5q6j5NmO0r8J35j7k1o1Q1j07J36k0j08J70
545B14j27J62o5j2j22J32j54K27j84k4Q2N3j75O5m3Q5N5q9o3O2j4M0j5J09j06J38j92J9J91
439B49k24K5J14j8j40J81lK6j1j90R3l9J53j03Qp3L5J53j82J67n9P8j95L7j7J49j96P3L9j4
329A16o4J5J46p8l0N1j28K35j24J28j98M8k3o7J14p4Nm9J22J15n0r3L2o4N6l2k0M2Q7J9j37
215A00J40j5j54J29l4q3J20r3K8M9r9qJ0k9J19M5J6j00K2r8K0J38QM6j69K4J4O0j61N5l1k4
98D5K3j5J26j02o2J68q3j2K59j16j41nO0o1J05j30K0R1j23J38j00J5M4Q8j70pJ47M7j65L2
-12A16m1RQ6l3j1n6R0k4N9pj07m0nO5j4K8m5J35k1N0j22J2J7J0j18K09j89Q5k6O0o4J51j19
-132A40N4j16K7L6O5l8j04J23oJ8j20L4J36m9q7J39j10p5n1L1J36k1j7m2J4L0n3L2q6O1p0
-246C1PJ01k4K0J49l3j59R1m6q4J17p5K6P4Qj43M2Q9k7k1NJ09j90P7n5L7o6P6j06J06k2M2
-363A56m5L6J5J9j55M2J3KJ59j54J35j88J40o9n2J53q6j2MN2qJ7j65J44l0o9R4k7J97k14P3
-477A77j35JP0kM0r6J65Lm9K2M3j10j8R6K0o2J2j1m4K1L7q5K45l23J31QJ0j0J5j9j7Pm6O3
-601A59oO0Kq2l3Jk8l7J78M4k6j05K2q1j3Q0j4J9L7L2j30Q2j6J8R7Mk47J20P2j62J95p0p1
-722A01Nl3K1N9N2j05O0L8K5j38l2R4k8j1J9o3O2j1N4K5k0J5j21N7Q1k1j16O7L1J34k31J22
-839A92n4J04j25J27j56J67j99J68k24K09q2N3k6K31l10J79j32L6j36Q7m6J26q4J62k22Q5
-935A30p0J64kk16K29j16l8N0K00k82Q8j06J11J24k36J34Q1q0
-1000A65
##PAGE=	F1=23811.2
##FIRST=	38580.246913580303953,	5001.9139948942593037,	1.0386394023953471333e-05
##DATA TABLE=	(F2++(Y..Y)), PROFILE
5002B38k8r6K1N7k1r2N3lJ1n6lO3l7PO6mrr6j1J0K4K2Q5q9p8L8j2L2k3L8j1L4k6J11o0L2j64
4866B3O6j5O9j7oJ66k44j9J74j67R9m5Q7j8k3m7lJ09n4j5J0On6qL9j3J0l1L1o7J50P4M4j47
4742A62n1L2q2qKR1Lm5J63j38O0p4j8n5Q8r7K90j83o1J3j9J8J4NP3j09J30p8M4n6J25r4J58
4621C03k32k1M7%J1J04j85K00j06N4n9j0P8m7O9l4j09J16J4o5m0K4J10kj63J2K01j18M8m3
4511A57j44J64jj7M9j19J4J33k19O7J1N2nJ23j09M0k1j2P0j61K4LJ54j11P0q6j7M7J3P3j92
4398E0j8J24Q3j58K5M2n6j0Q9m4M5q9K1L8j9j5j2J53j8Q8j21p7N6r8oJL8l5J8rpM0O7r0J84
4269B80k41K17j87L0J60j09l6L7O0n6L3n4L1q0N0n2J87k33J46l8J01j56Q8j53J60p0p4J9J6
4163G6J20j60L36k94O4P2j26J78r2J8j28J61p3P8j37k9nR3p8M7P9RJ4j44O1r9L1P4k6J36q0
4050A76q9J20q4Q8p5J2j22Q6p4J15NO0K1j44Q2j33K25qj87K06k19J61j49N3r8O9%m2R9J6r0
3936H0M6o3L9QK0J06q4qo4Q3o0J79j51J01m5k1l3J01j51J1p0J74j07L0J08j70O7k9k2kP8j01
3819E0Ol7R3m0O0n6K3J1J41j78OM3N8j17m0N1J52n6N1j62J44k3l6m3l5PJ10p7O4q6L2Q0K4
3698B20m3m4K3r3K7J35j96J43j06O2q0O7l7M2J00j27N7l0M8m1p0P4N3L8j25J4J03j40J14j22
3588F6J48N2q1j38k4J88J60k45JJ07j40J5J6J60j66o7L0nJ14j8O1j62o2K2J51l3J71k59P4
3482A36j07J81j07M8l4R0k9k2m0J30p0j7J83j75j17N2M0p5J8Q6K4l2N0j39L0N3m5n8J19r0
3372H3L4k3P7J60j06qj23p9J47M6R5k16Q5R7k09l6J27j05J8L0K35j20p0p1J60j88J02n6Q2
3266A68k4L1r5L9J46j14n5p5N1k9%L9J57m4l5p4J02n5l3k5Q1j16J83o9o1P7j08O9Np1J3PJ04
3145A89o0m2J3l4P0J11j89oJ6KJ28m1QoL1o3oJ20k00O4J55%j40l4rlm0pJ6J19k6oL1J41k00
3017A02O5q2J10k7o7L4r6Q8p5J01l4M1r1M8m2M4J29m0j54N5O5p1m0J13J54k42qP7j10P5J1
2903A33J37j24K5oj7j3M3j9q5J04l6j12J69p2J83j60%n1Q2M8M4K0j57j9j8J13Qj02O4J1j41
2790E2M4J0O7p4o2O5J3k3J0J39l7m5K03j09p8q6J50j67M3j0J03j44j8L9j1O1O8Q0j00j43J27
2676A67P0j84J63j48K20j95J88k70K5J23j02K27k25J64k0j52J2j2K08j72Ro9K76j92J75k78
2581HJ64q8J3J49j44J89o8p9j17Q1J71j61k4m0N1l2n1J28J3rm6M2l7o5k8J02J2P6j95J99j33
2468H1n8J25j02J79j90J73m4q8J45q0lm7P5r5L6J18o9O9m3j09Q8J01r1r7J66n5O8K5j60R7
2358B15Pr0J44q1o6M0j02R6p7K5l0R1O4p7l5J14j33L3r3Q9M1r6K4P1j36J46q6m3J22j19R0
2244A48o0P3p5J58j99J41r2N9mo1R9jj19j7M1J15j02J01j56N5q8J91p1P9q6POp9J57j55K7
2131I2J01k4J4j42mN2J01j04Q3p7l9O9P8j47J44q1K7n8K5J26j20m5J63M3k43J09j23N8O4J42
2021B84j78K15l02J85J55k58K7m0l6R5J04j88k4J31p7J99j20l0K4o5J71o6J23l24J51q7%J14
1918A83p0K06k19l3N1J6Q6j21J13j8r5%J63k38K67k13M6K1J8o4J9l2N0M4K5j03J69j38J3n2
1808I4M5o6Q2PJ13K6Nn3j40N7O5m1J02j85m5L8J18j26%O3L6j55k2J84k01J7J60j38J26k5j24
1695A7J77j57P2jj7J6M0J5p8O1J05j66L1L8o5M9l6o0Q5O1p9N6L2j23PrP9p4j1J23r8M4J41
1574B75k8j11n0N1J9j17L4J61m6J3j4q1R0n3p8Nj6pO6l0n1N4%N9q8J11MJ9l8jP5k03Q8m0J5
1446H7m8M4MMp5K84k29J90n7j52J01r3Q7j02RR2r0R9Jj23J29N0r3K35j72j19J0O6K3P1q0n2
1329A01J96k21J55j13n4m1J27q6M0P2q9k4L5J0J43j1J4j9J10j90j11J53j70J38l4N0r7KJ89
1223B75j49l5J10l7J23j61j11J51o5M0m5R5j25R9nJ63j71K1R5k24J96j81J6K5R3q0L0mr3J39
1113A85j48J41k5J19j15J9L5o1m5Nr5J75r8mn9N1J35j49L9O8k8j7M4r8N7j0k3K5k0J02j46
999E9K0N2J30k16J32J2P0l8m1o2l9J8O2o4nJ38k07J33K11o2j69n8J04O5q8L2K8j23J29l8o4
886A21j05O1L8P0j00M7o5k7L4K2l2J64j17j00J00j2k6j1J67q2Rl2N8l0J66k29J10o9p7K08
776B61j62P4r2K7J89j14k0q3Q9l6L0Q7J3j53p4Q9o1J85j4j76J36j10n3N9J61j42P1k8q7J38
666B04N3j95J13j2k8qMj11R5l0J89m5j28o0J30L6k5j9o5L6j05J05m5L2J8km1K6p6J93j21q8
549C0O1k3J67q5J4j40J85j77J74j54k0J32j6j20J27j10P1R4p2L7o3j9j3j5J09j58J29o5n3
442B7K09k03N5N1r4P7O2Rj13J56j96J12m8J07m2p9N6o0R8m1J13j29R2j94RM8K01k27kQ4p9
329E9P1p0K02k34R5M5q8J81r8Q9j20P3j53L7L3j3rJ0J36m6k4p1J1k2L4m3L3qJ25M8k39J97
212B41r9kMM5o2L0r0OM8l8O6m3J0m4J60J2j64L7m4nJ61q1J20j42Q6m5R0j99N4o3j4J8l0J38
87A61o2p1P7J2J7J14j5k12J07J2q7N0kj0M8r8Q9r2O3M7J25j40m4J40m6j13O0n4M9J8J01j72
-30G2l6J28l3R9p1j17L4j1P9o5j8j3J88q8M3j31J4M7N4j18J66j12l2O0jj4J61j86Q4o1J8l8
-147A02M6L0j48J19K3K9j02N9Q8j6J0Rn7j81P7j6R3k9P0r7l8Q0j00O0l1O5j21J5R5j6LK17
-264C38j21m8oo9p8J73l9K9M1O1k24M0J07o4K0M2n0o7P3p1M6p3J37j47J60j13O1j06K6J04
-374A82r7k6Q3N7j67K17j67J95j72Q9j23L4J26j49k2M5L5L1k3j06J22j17N3j7QK22k08J12
-477B17j60P3q1O0N9o0P4OL2k9k2M3n5O9j0r4M6rp7O7K1p4J33j54Q6j8oO3r7K0Pmm8J00j3
-605A65O1q4l0J3k7j6k9J03J53m6j72Jk0m0J40k1o2L8J28j23RK9J3P2rk01N2R5j02O2ml4o5
-726D9K2K8O2N0j12J73r5L7j79J04J19r9p7L3p8J63o3N1j4K2k4p8L0J22oj25P8jN8k30J94
-839B14j39K06k56K12j43J39k01K81k77J82j33J52k05L07k98J79q0j4j8k1k9KR5J20j86N6
-935A45q2J46j2j78J51p3J4Q1J72l08P7o5R4J26j49J9J19q3
-1000A94
##PAGE=	F1=23509.8
##FIRST=	38580.246913580303953,	5001.9139948942593037,	1.2378898645692970604e-05
##DATA TABLE=	(F2++(Y..Y)), PROFILE
5002B37K8j42J00p5o3k9O7P4j41k5R2K2ONj3p2J21j51O1p1K6J9P4L4j31J6mO0o6M6K8k1kM8
4877A58K3Rj00j0P3K3m2o4K60k72k4N4l3R9n7J04j03m7P5l4P1l8mj3l8l4L5J9m7k4N1O1p7
4757E4P8J69j2j46m6M4n7o7O1M3k8k5J72j18J92k04j5m8M9k1K49j49j6n7k6L2K0o5J28j76
4647A5J93m7J0q4O2L2R5j58l2KO5L4K4j42J33q6M4q0QJ07j3pj5p6O9L3j15k1R1J03l5j21K8
4526A16J10j9k9K0j69J75Pm4l3p1J33Jj57P1L4p4J48K4j64N5O6kM3p0l0p8R9J7k7n7j1P1j6
4405A39J19k22K0KJ71j18m7nk8Q0L6m4M7Rk1L7q5Q2q6J66k8l2j00O1K4m5l1k1M0j9O7q3KP4
4280A61L2j31J71j23J77j87P7N4j54K5k4J92q1k6p2P0q3R1r9R7r4J43K7L3k31J07j14J31j10
4174E9mJ2K9J1k3K63k69qR6r3J70j49J36j73J67K9N5k18j7k7J14j02M2Q9l5kn6l0k4kO1M6
4057A47L9P3j62N7o0J32j71J9PJ06j50J31PM3k1m7J5j08K20m7k16J84j77J64o6Q6j65M0l0
3951E0j1M5P6q4J5K5K3m0Q7R4j47Q1j07O4r0J08r3k9K0PK6J34k31L5l0K02j31N1O7j79J76
3837B14j03MN1m4o8L6o3J59j36J23q4K2l3J18j28k2Q4J1r2L1L2Q6J7L5k16J47k0l8Km5J9O1
3720A60j30J09o0M4Q1P0j69j9O3q7P7Jm7J33j26N2o4j1j2R1M6n5L5m3M3o5n7R3l1L6o3n4J78
3599B19j02Rk7J27L9j97Nj2J58K21k78m8R6k02Q4O7K09j98j17K1LJ05PP7o9j87O6R5j08K89
3489C52k57%OJ8m7J01NJ6rnr4P3m4j0K72k05p6N2p6J3k7J46rkQ2k32O3P5k6n9J12j36K5OJ9
3361A22J40m8L4j76mN8M1J55k54J82m2j10l2J02p2qoK36j14%j87J20k9L2q6R2K5M2j20J29
3251B22O9k22O4q4J5JL8M6O0j1r5n8J56o4J5p5P1p2R5Mk1K6o4m1J48j28K2OO1k4p7K1l8M5
3127A11J18j65Q5k6p6R1J01q3j5M4q4K4Q3j61R2R1K4j15r2L9J4j6j4n1J27k3R3q3J39k25J14
3013A61j21J98j17Nq7O1L5l2rj0J02j11N3j11R6K21j02j64j1J80r6r2J49O7j73kK2j0k0R5
2903A77K8j8l9No3K7J47k6j61J33q7o0J49J3O4k27L8n1J08R6%o1l4k1q0J17L2j42J55qk02
2790IJ30r3J96j97J5J14n9k7K6N1LjJ95k20k7o3K23k33Q2M9N9k19L1M6n9P4O4N7q3j27P2Q9
2673A77q6J12q3J15j63K07j61p7J36j37J13n1P2Pj54L7M0K11k49K2k2K06j25Q0j81O5m0J05
2570A76J8j68J57m7m9p9O3K25j66o0m7O6j6o6M8K4j3K3rJ08j38RQ5NO0j47J31j01j9M9n3J34
2453B03j53J50l3j10J95j23j3q7J00n3O2J9r0N1Q4j67O0J79j22p3P9O4k0N1j51N6P7j56J41
2347B20k5j43J43p6M9j21N1l7J15j0j3j5N9m7l2n0L8Q5o2o8Q0r7R5m8p4K04j65Q9j02N7K3
2233A23R7j42N2k1P1kj21P7J8r3Q1l0O2j18J52j61K4L4J51j45J34K7j08j2q9J94k09LK51q9
2123B11j40n9Q2J4L5n3lL0k1J6J4L7k5j2o4O6l7N8o8J3J08P9k05J02j44P7Q2R2j51J99k90
2010D3J86J71k28k8j9k2p5J46p4q2K06j07J11l3m6l1K4J54j75J92j96J33k13J9J62o4O9j82
1907D1K6LJ9J76j80J61%j73P4N0j15J59k13N3R2j58J79j3r1M6L6M7j33J59o1q7o8O6j9J27
1797B03q6J56J2J9r6j37J87j0j65J46j45j9P9P0j79O6K5K1r7O4J24j46k0J41j82J58o3j5Q8
1691A99q6O8m7q5J4J14J1j45Q7J17k21J19J7p6Q6k5n2k8P8Rm4J20k15J50j2l6n6k0J08J0J5
1578A74L8M4j62pj3Q1p8k7J68N9j73P8l7L8r5L4o8N5k8K7r6LQ5k5P7l7K2J4j6q4Q7P5j70Q6
1453A29o0J7j8Lk6M5q0K83k61J83k4j72J06j4ml9m2J08q5J95n4j76P9J05j13K37j69q5mK6
1343I0R7R4k02J0K11j91R0j22j0j8J22j17JR1Po9j8L3J35K7j9pK1j18p6J80j93N3J22m0j13
1230G1K9J45j45j9J34L2oq4j06O8QQ2j09J46j72Q2o9K82j89rJ1j58J34j33mP5N8O3j2j49k2
1116C4J42j61J36p0J11j4mO4j79O2j01NJ38p1OL5n4J53k05Q7Q4m1Mk0k2J7L2l0k9l5R8p7p3
995B2J00J20j73J32r5K01j47M4j87O5M7j5m7L3R4j33P7K49o4k40K8O9R6j46Q6j0j45J56m3
889A74j1q6k8L6J14j51P1Op6R7m9kM5kp2J03n3Ll8J26j60LJ21N3n5J29k29M1M0q5K16k43J33
768A71L3m4J25j20N3o4n2jP4R0J4k37J5M4j1J53j35n8J19l5q2M3J82j78N3j14N1Q0M5j80J41
655A75o9Rm7N3L7nj04J78k1j36l3P1J02l7N5q8K0j22N2O8j5m5K2Km0k3K31k33J9JM8P7j28
534G4M4m2J30j85J55q3k1O2m0o0K03j31J7Q4n8J50j40o5O4j25J06j4q1N5n2J54j61P7J0j3
424A14Q4m7pn9J41j76J46q0L0O4r2J27j39L8O1M2j82J10j34qM5K42k27J6L7j11J46j48K39
318B72j34m1M6n7J04j3L1KN2k16O9n8R5j9Q7Q1j81j1NM8q6N0m4N1m3J62L1j08K5j54J69j48
201F7J53p4m5p4J13j17L9J79j63J10n4L6M7j76K3J4N3P9j32J31n8R8qlj68O6m8J2O1j31J23
87A53n3k6j1N5J00j38J36j41J03m4l6n0J55q5k0p5L4L0j0P4J12j17k5J11j25%N0p7P3k6J82
-26C09k68j1J17o1J73j55M0m4Q5jj48JJ2K03j75Q5j17m0J17K2m0Q1Kj44J27p6M8J46k45R2
-136A35M0j8n2m4R0k9j3K0L9p8J42m6QJ19r7k8j44J06m8N8q4J81j59p6J56j39O6K5N1j57K6
-250E0O4K4OJ85k14P9l2j31N3R2KK7j5R5k25L2R0r3M4J04j36K3j2l9P4o3J46j62J34j63J36
-363A75m7n8R0j31Q1Q3J14j90R3j28K26j41L1j19Q5N9k14P5k6P2M4m8n4R6p2L5l9m9K08j70
-473H1J34q2Q5j91J00J6kj0rR0l1r9K03j05K0n4q7J02M4j53P0K0l3PK0O8o4K1M7j54K0L1k
-594A03l3J23m2Q0j88R0k0J00q8m4M5J54k3k27M2lj4J62o9o7j9K09j02n1M7L8K6n8j30L6O3
-707A40J7p6N8m2m8J1K7P8J7n2J97j43J4j34J29J74j74q7QnJ26m5K5o5LN5j33M6J46m7K9n0
-825A99K5q9n8J77j39J44j89Q3r5J50j97L52k97J34j45K25j71J47j81Q8J0p5J02j01loQ1O2
-927B33l0j5o7J4K9j32Q1j7K5Q6J25k57J6K2P5R2p6m3R1r4
-1000A58
##PAGE=	F1=23208.4
##FIRST=	38580.246913580303953,	5001.9139948942593037,	1.5402114513562992215e-05
##DATA TABLE=	(F2++(Y..Y)), PROFILE
5002B21K0j33J77j71J0L0k3J07k03mJ61j03J04m0k9N1K4j58R4j6q5j8R2J22j18on4R3q3N4
4892A16N4m2rqP0j1k9p0J31k5m2L3J59k33om8L9Q5o4J05j64L9O5k0Kj1M1p3n0j6J20K4o9k9
4768F4KJ18j54L2K57r8m1j01Q2p9o4R3k6J6J1R3o4K49k89lOm6O5J64j29N0j02k3LM0p8J33
4650A81j20J14qn5m9qJ14L3q4l4L6M8K4o5o2Q2n6N8r4MJ32j5m0J4Jm4O0j44L3N5J21m4l0q
4526A50j6J04q1K6j18J28J9l7j37Q0J10j16J9j8M4r9J57k9j44MJ62l6J8J9m9j13K3J20j10
4420H0Jj3L3m1J75j63ml7J67m1r8k7NL2P7r0J4J34l8J3q7R1j27J96m4j67j0J25olm4k7M5L3
4295A54N4j01j0J03kj44O2O0J28j78O9m5j05M2j2K24j22r0J0N3Lmr0j8J03R7P8n2k16N1j7
4182H5R3j32L6L2qj2L5J51k33l7O5k9J37j28J75j62J08J27M1k04o9PJ11j19LP5p4l2R2j14
4072B0L8m3N3Q3K7J35k02j6m8J49j61N4M0O1j07P1k3K6k8JnJ7Q3l0j33L3qN8M0Q8k22J6J3
3951H0rKJ14r8L1K8K4n4R2J24k18J32j22J5o9k3N4J0m2J6K5J25j93k5L2K00j81R0J3j33K15
3837B55j19RJ02p7o4J9n0J70j95J57p1N0j11K6l5m5J94j12n4Q4J4K1M7J6j63N0Rk0M1k8%M4
3720A64p5J0k5N6R5K9j69MO3j14J53j34P9P4p3K8J2j38O0K4J34r5M3m5j2j7j5O2q9k5O6m4
3603H6J05m2j07Q1J10m2q9P1r5R9K35k54o4L4p3J5J05K13k05j20k6LJ08M5Q3J6k57N2N0r0
3493D7K84j91p1Q7r3jJ29M3q7L9o3n7LJ5l3K75j52p6O7o1k6MR5l1K9R2k39J19L9l4j2M7q1
3372A06o4P1k4O1J2N0j03j5J5JJ52k02K22j49k7J3M4M3o5m3J70q7N6j62oP1m4m3J30k0M8Q
3255B19P1Nk71J29o5l1L5O6L6l1Rn1l2J11o8J16j39P5p1OM5L6k6J4j81L42k50N0l3K0Nn2%
3134H9l2L3J01j39J94j01j01O6J95j71MM1m1m6P1o3N9jO3n5q3K3L8Jn6m8J03j0J45j50P3j38
3017F4P6j01J92j59N3l0N0l2M5m3n9J37q3J2m0rK91j14j77k0J89j03r6J36j4n0j0K5Rj3N8
2903A84p4J16j01L2n6MJ96P7k67Q6j08J1R6N5l3j42Kk6P9J13k2j10O7j7j16R3Qp5J15lj51
2790C3J45j72K56k25O1J18j13k1lM9JN3J21j86p7j5K17k38J27P5J4j52O6n5K8m4L1L2o7J0
2680F9J8Jj4Q2Mk1P0P7p5j48P6r9rJ37o9J8n2k3P1J80k33K6O1N6q6L7l4q5K9J46o8j19K8o
2556D5%pmK18j39q5Q3Qn0n5M5Kj5Jk6K08j93N8RK4L7m6L8L2j11NQ6l5p9Q7j6M6Q5j55N3q4
2424G0L0J4J6m0o4L6J98k50J29P8l9q2L5O8n4P6j65K1J38j81J06J11j96J43o2%j04O9o7J25
2314A59n6K3l4L7K7k2m7K4J08k0j87L9ML6K4m2J31j22M8r0L5R2K0p3o2K6J08j4j30N1L3j14
2197A2J71m3k3q3Q9l3o4J43J05k06J96P7j74n8k0J54j81J7K60j15j21o4J03J2p1j9mO9j7l4
2087G8j1K03k36P0n6J25j27Mj2Q2M4P6j15M7p4N4O8Lj3R6k27J05J86j96k7J3k8j4m5J18j18
1973G3J28p8J8N0n6q6R2J83j95J20m4O3j97OJ75p5n2o4nJ29j54J95j77J95Jj75J23l8jlj03
1860D8PJ66j23J87p0j30Q5j0L2j44J90m8j51O9k3k2J66j99J74J1N6j11j49K64l3j48M7j01
1757D0M6R3j9j8n2JpRJ14J4o4m7J06j30J02p9J07l2J0J6L3k14J3J21K5j56O4Q3j31P6J6p1
1640F9J29n2Qj36Q4M7j45K16j77J68j7j22K4p3M8J43m7lL2j32K6m8J10n2k1J08J14k26J04
1534A79Pp7o3J19j07J13q5M8k4p8N8J8R3m8l3pl6N7k3Q1j04J0m1K3M1o9l4J13j11K05j99J19
1417A45J5j03J00l4n3rPO2KJ86j39q1o2J59o4R1j32L3rlN5O2r8l3J75j43J7j27O9j9O2J5j41
1296ER8J10p3m4j7Q3P6n8j8K5j13j4J79j71k1K39j14j03O7Pl8l4J28Q2j02l7o5l4N8J59j63
1182I7J46p9l8r7L20j40p0m8m7Q1p8M6n0O8J20j1k08M8P3r9J68j47N9K6O5jk02J40n6rQ8n9
1065A06k5R3l9P7j62R7O5p8J0p2N5L6Q2r0o4m5J20n5rnQ5j2K1j54K59j37L3o7QJ4n1o5O9K3
941A23l0RK32j6k33K4L8Q9j02O8k9r5Q9k7K7n0r1N2J43j88O5L6n2R9j15N1j2Q0o4J38j40M4
823A63L0l9p8K0O0O5q3Q3j61m7J05l1J29j25L4J64r9L1j35J62m3j43J2Q5N3L0j52k1KKJ00
710A73o7J6Q6k6j00P9R8j91J6k3R4K0j9j45K00j42Q7j25N2J90nk24J37j5j4n9k9J33p4J14
600B37p6j8p4m5K00o6j21N3M9j02P2K06k26O3K7Lrq4j2N6L2j35J52J9p5o6j4k0K24r0m0P1
483A91o5J92j17j04J11j95R8Q7j17qk0J10j30J00rP8K0j17m6J59m4j30J69j19m0J69k9R3j75
377A12K8Q1m4r1M8l7o8K2K50j64N0j1r8J15r4J47m6j47N5n1J7Q5j5J26Lj85K0o7J56o2J33
263B68K6k48jO4J33j86Q8m3L2l3J29K7L7j36j22K21j30J23j12m2n5J65j19n8K71k71K03Jj67
157F5J17j45k2O2J31n1j35J06N3O0N9j46o7P4m4K8R5j64Q2m4j9J0pJ59r6K2n3O4n8J9n6J63
40B62j32n1n6j3J32q7R1O7q0K2L0j57R0N7o5N2k1J37k28j0O8q3K56k09J46j10J68q7j49M8
-70H8l8K00k42J68r5PN3p4J05k1Q8r1K3j22Q5J34k30L0J39o6Rj03J00M5o2o7Q6r1K35j94M
-184A03K12j42k8o2Q5k1K4j00K02j73j1J31j61M4K0P7j49K3L5N9m5J47k38J34k5l2M7oK5M
-294A79l4O9j44J4M2p1J2J61p1jj22P5M7k8J08j54L3p7J42ql1m7jL8Q0J58k35M7j13K34j12
-407A90Kp2P6l5q8J14j08N7O2n3m8L3L3k2J2j36J36q3R1J4R2j92Q8p5O0o6j5Q9L8j33K76j67
-524A70j2j15PJ33M9j82K1L8ML4j3Q8r3O4qj63J8P3l1%J00p1J30j99J38j11J97r0q2K7N7L7
-642B15j45N6k5KJ49j18M9j63K04pj11L5Q5l5n8q1L5j4J27j58R5l7L5o2k3R1k2M0J26p7j7
-755A91l5L5K15j78m6n2J5O8nK4j09n6J90k24M1K01j38J99j97R8k36J11J32o4%m7q8nJ14j27
-865B7L30k77Q7q7J85j22K2n9j1J11j32J70j05J6N4p8K6J04mp9l9Mq6K7J7NP6N5j49n3J22
-978A57O1J1k3l6%j01
-1000F9
##PAGE=	F1=22907
##FIRST=	38580.246913580303953,	5001.9139948942593037,	1.5961169992806389928e-05
##DATA TABLE=	(F2++(Y..Y)), PROFILE
5002B05n1mJ41j89Q2J9n6J03k16MK03j62J39j14M9J41j13j02P8%r5oK5J56m3k1j49J18p3P2
4892A41P6p2k4k0N5J9n2o3J58q3kJ29L2j55j6K1o2O2k8M8o3N0J2lo6PJ09j17N1j08J98j9l4
4771A81m8q0J48j75M0K38j83Q2j34P4o5nO9j00J31k4Q0o1K31l13K4N3o3L3J11j59J26r8J1
4665A24p2P4p8J14m3J6J5j09L3n9Q5Jk6l2J32n3KOp9M5m0R9j01pJ33m3l8L5O1j07M6o6P3n1
4540I0J11k6lk4j07J98r5j5n2O7N3k6j16J06K7j63J98j37N1k6L2k6J2n8J13q0K1O5m2r8K9
4427G9Q8j48R0n2l9L5J45p9m6J0O4N4j17JK9p6Q6k9nR7j1l0o4O5n2J49o3r5OL1j7J0m2PL7
4299A18P0J9p8j2J03pj36l1J74P8j47j4j17P3l0P7J34j40j02R5N1K1j29l0L3J19N8P2j03j64
4189E5K6M2N7p4J1M9p9K4M8L7j09n0L1k0Q9o8J17j01L1J57N4j57j42J06P9j17m7M4p8N4Q7
4075A56j37N2j4Q5j9N9J20j73p6oQ6m0P3kl5k7L9q7L3k7k6R7N1o5M5n4L6j2k5J13P7k45ON8
3951A16K6j3M4p5J12p6O5j1NJ83k76J18r7l0J1K9j0J16pj20j2R5j07n4O0J52k40J18Mo3J87
3837B50q6j4J33r0op5J3J31j73J41m4L2r2o1K1o5K38j15n6N8oLM7k6m8q3J11l5M2Pk9P9p6
3716A26o8K0N1R7m6l7JK0j50J91n7kj3L6LN4j27LJ5J84j70P5k7q0J0O4L2j04jP2n2K0J9m4
3592A15KJ30j72J53rj06j7K04j71m7L2p8J6J21J68k05n0o9PQ4P8N9O9k43NJ3kJ86q8j18J13
3478A80q3n1J50O6j68Q3q0l7J1N1p7J53k6j10Q8J3j03M5Pm8M7Q5j43J35k7n5N5l2L0j36R6
3365A19n5j1N3mL9n8J22j26P0q8J90k03K5R0k2J24j04j3Rj8P6j08M6k6r2J00L2J4j1R8L7l4
3248B71k59J28jl3J0P0qm7nP7p5O4o5J48j40J26j33l1K8Q5o0N5j57L38l21J09r0k6L1K9o7
3134E1qM7M6r4K37j55p2J68J10k28M3J7j5j18Q9K2ln9Q3L0q4K1L5L1j25k7J08K5J23j56j8
3021A24j8M3q2J01j51N6R6lp8J19m2j04J05lo6J3n8K70n8j93L8O9r3M2K4p5M9k6R6m6P1o0
2903A60n0R7r8O1j1o7J83J66l06Ln6K8N3K1p0J6L0q2J3J26k3r9J03k3j21O4n5O5l6M0p3J23
2786A82j23J83j40M8N8j37Lm8O4N3J2N9o4r3M8M3j21P7Q8rm7P5j61J28j51oL5k2J06m6p7o
2669A1P0P0j06K35K1o4j66jj7J58j6j60N9K3j10P5J27j31JJ32p5j15P7J21j56J4J11j00n7
2563C1J8M9l5Pn7J51p3p2J82m9p2o4R0K9l1p2J4J58j80Q3q5Q3j3R2l7J14k12J4J70j51l6J9
2446F5M7J38l5j53J38m0lk3n1J2QK9J83k61J70j12R3r5N4l0k0P6j33k3J41j43L7K23j70N2
2336A74n4l0l2Q0p5N2o7L3j7oO9J3m0M7O7J5j92K5J5OP8o1L2p5L1N7n6R4rn1j05QJ51n6r2
2208B9N5N9r9J26Ko4o1k2J03l9R9P4j60J25P8j47o9L1P5r2MJ86j16L5j42Q2Rj14k3J71o4l3
2090I8m1J9K45k34j7Q6M7j81PoJ21j6M1%k1MJ5P3j11J25k6j05m0J80j66J02j6l6Q6j80J81
1977B34o9n6rm4R5m0r1P5K40j43m1J01l7j11KJ64r3q7L3q1K21k18P7r0J90m3q6J60n5lj48
1863D7N0m8K15j11J75j47r1J07n6j5j4J39j03q8R6o4kJ25j43L3RR9r0k6J14J1n5r7k9R2N1
1750A84q8J20j49L5l8N2J32p5om6O7p2K6kJ33j19M0j2J25k90J7P3M0p3L5K7p4L4K9r6J75r0
1633A14P3j56M1K3L5L4r5J46m7j26J12j27J9J71r5O7j00o8N8K5O5p8N7JR1j12N2K7j65L2J25
1519A99j96J73j22P5N3j58M9P5O9m6n8j3m1J84j56Q5l3q6JK6R2j39QJ30j00M0m9J03n5M1M2
1406A93q3o4k8P0L8Q2J06j81M4j66J96Nj24p3J72o7K6k5k1Q8n1Q2j00L6j19O3k7j4J37j60
1296C5R8J06p0n0q2L4Q6n3n7J24q8J6J08j24o7K64j55p6J13r8P1n8Q0Q7j17l2pn9L0K04j45
1182A18P9L8q7n2J79m6j41k0L2L3k1J3p8K7Q3N1j66M2%j0J66j63Q9j17J98j25j03J41j9k1
1072A20M2k0j02J22oL9o5O3K3j30L2q7J04N1R3j37o0l0J17q1O2q3N7J09q1j31K25n3m3J04
963B54j02pqn4Qn4P8m4J45P6r8j33N0N5l5Ql1K1qk4K3qm2O3Q0j81M9NRP9r3N3N6K6p1J79k12
827A12M9P5j12O5l2o6O1m7Kj0M3q5N1j6M9q3K52j22o5r5K33m0j01o0O4rR7o5o8l5j4L8J44
706B10n2O4j8r3P5J1j37oN7J28k5j29o7K23j29N7j42kL11qk28N0j5O7p9k5O6j19J30rp0OJ5
585A17J49j43Lj8N7j53J55J46j59P0nk0l8M0o7L0p1oQ5J20j32p2o4j0J71J9r9R2r7J29Pj21
468A15P0j70M7J48k6j56RJ18j47J22rR6k0q7o4K18j40r6J82j50NJ27N7Lj44L9O8j53Q6j6J9
355A51j26K1J82n6P2m1q0M8J5J5l4p1L1o1L4J4l7K01l4j30k8M9R6j26J35%j34l1J3J92k30
241E0J09n0J9RJ7P7J19k05o9J63k2L0j21l4j8J42o5j09K52k55J82M1k03J03p9j2kJ85j74m3
131C7P2R3RR5k62P4M9o8M8J29j51K8lo6K8m6J71P5j71pL2j2K6n9J27j28m3K0m5J09j23J02
14A40J4NL6r9l5M7O0pk0K8kj09jkP3J61j96J55r9J61j44r3N4q8J90j56J17q4P2l3o3J46j06
-107A22J18pr8j14R6J12j70m9K00j27J03q4J00J4n8j43J69j23K56k45o0K48j26k0J6J7N3r
-209A91n7J11j08pJ32j96N1n2J29q2KLO9j37J32m9k0j0R1Oq0M4lPo7j9qk3N1k8R8J4l1pJ%
-341A48K1P2j48m5N6O0lK5j43Q9j4Q7J57k75J16j48K00q5jk3L2j21P4J47j38KJ05o8n9o0J23
-455A83m0L6j41M7MJ4P7Q5j65J07j14M7m5J0J3R3r4K36k21J3n8J8J14j5j19o0N1J8J29j60
-565F3J21q9R1l8j01J8O7o0J1N5q2K02j92J35r1J09j5j18K6o6J09jNj0k1J31j36J54j66LJ57
-678B71j58KJ29r0O8j28Lk4J20j34O9J6N7j23n7P4l5R9%O6m4O2r1K06r3j1j01Jj6L2N2j28
-795I4l7K12k52M4K14k36K96k59J32j03KQ3K4j51J02m0K6k0p1K46k32N9j8O9p0k0%n5J74j61
-905E2J66m1j3R4k19M1J66P6j21L1j02m0oJ1j5P1l2l2p4J80M7r3J1J7r5k2
-1000E8
##PAGE=	F1=22605.6
##FIRST=	38580.246913580303953,	5001.9139948942593037,	9.6398971436428837478e-06
##DATA TABLE=	(F2++(Y..Y)), PROFILE
5002A95j41J69J9j26J00k3j9P7k39N6J75r6O8j54J21J50j94l6O0l1o1O3p8J61L6j4k03Q3n7
4896F1J07P9j12k4kJ7Q5j49j0J61j31N8J53l7r0k5M6j31M5L4n2P5N0k3rj08J6J71j23R6j70
4782E8K47p9J8n7j64J52r0J8J45k26J56q8K1k1M8J9j08J59o1J13p6J60k81Q3N0k6q0J15j79
4676B6J53n3M9p3M9j18J23k1k0J5ml3m7J6n1M6M6J17j83j8K43j65Mp7J47j47O9O5m4l1K7Q3
4559A93r0K4j7J13q2M5j3o8Ml3J45q7m3k6L5R5m6k6M8o7o5K40k36Q3J7m7J9L9k0j1m9O4Rl9
4434A08m4L9J5q0Q4o5L5P6J6m9o3J2oJ45j36KR7n2o7R4O8j21O8p9k8M4N9M7p4pl8m0Npl7O7
4302H8K6P1j6m1pR9Qj34N6P9M1j03j43J10J8r2J25Op8J2kR0k6j38m3J42M9L7K2j02r7Q5JJ6
4178A59k6OO1j57N0P5l7L8j23Q9q7Q3n0L9k7J1P5Q4j20q6J12O9j23k9j5K3N5rj08M4K1J27
4061B24j60P4Q7r4r6Q9n6N0Q4j1j46O9N4j28Q8r7P2P9j9j19Q9nR9j10n5J28Q1k19NO3R9k2
3944A97o9m5K01k12J35M7r7K10k91N2m1n1R7R2q6J35O8k40l4P7m4m6N8J02j35J8L2m8J37l7
3834A82n1J30j04J11k04Q7N7q1R2j9k5j0l9k9l7J57pp7ln5L1L5r3P2KO2q0LM5m5J29j31q3
3713B2P8J0Q7j05Q7Ok5j04J45L0j04o6J25j7N8n0j02J19Q9j92P1J9q2o1J79kj28Q0K6q5j9
3599H9N4O7j15J70j91J96p5k4j59J87j07L6J04j93J5J03Q5j49mn1N6J0O1J8O9j46j6j0K9R9
3489B08Rj27Q1m0q7J45O4j91J05P8k04R5Kr6rJ28j45J01O0j30N8qm1l7J12m4J11q8n1R2o6
3376H5J00j22N2q8Q7l8k1R5j04K77k24m1RR6p6n9J57o8J44j32O4j78Q5M4o7J68j76L3J12j33
3266H1J64j35J14M7n0j66M9P0nm0O4n1l2rJ74j23J6l4J04p8J39j86k9j0J03m4L6r2K26k93
3156A0J79m8j14L2J09j50J5O7m5J4J91j87k3K77k7k28P3j8J1r1K3O8o9lJ7J00q1L3QP9k02
3043B0J1J24N9N5j24q1M9R5j20k3J5K9Q2K7j34J52p3r4M6J10j68N9j3J32M4k24Q5p5L2J23
2933B20o3j12Q1n3J60j02J66j73O4o6l8P9J5j16J42J74k48l0J7J7pp5k2Q6J24j58k0J19K0
2827B01j07J10n4j00P7j8O9j28L8J5L8k3R1q4O8m2j23M1K1o4J32o7N7Lq4J02j31K7mQ4LL8
2709A86P6k41J76j36mJ00o0J13j49K3j4k2M1k4K02M7j19j31m7M8K64j60j14R7jj14J0N9J9
2603A25n4J70j16km1K36k17j7M9j03RM4O7l0kj03O0N4o7K05j00o1p8R8N3n5k6k1M6q8N7kK8
2482A18p8K09p8R4j32n7J71j32p7j4J30J23j44q3J63lN9j48j08J09L4J1J63k19J37k42J96
2383B02r7O5j10N1M2j4j04R1q7oK49o7p2m4l8K5J05r8l1k6K7R8r8J1M8%N3kL6j39R0m5l3J21
2259B03q9o8O4q8K12j33O0Kk4q1JR9n8n4Q7M0j01M1P7n9o5J19m8K4j1J00n1p0M9l3l0OPK0
2134A48m6Q0q0J44j65L6K2p9k4K68j77o3L5m0K54j32j42J92k6j17j9K0N9m4J1P5m5K6k1J04
2025B54j94J78j22N3j10N3p7K52r2k2J09j90J14M0k26Q0o7Q0k7j7j8K55r1j29J62j23noJ52
1918B66j13n2P1j13K09j69o0J4J59j53M1K09l3o7j58P9p6K28j25J55k31K8Q4r1m3J44L7j61
1816G9J9O5m9O2j5lj16L2P4m8M4l2Q5j1j34j5J38l1r1K20k32R3m8K3J19q5j4k3M3l2n1Q5J08
1695B59j32lj3J66k42%K1J9RQ1K7j46J09l2j08J64n0N3j29jk0K08j62NJ09j15J6R4j26P5M3
1581A79j07J52j72j5J0J40J8j21J13p4NL8LM1r3J7R0j19J6r5P8Q1j29K9J02mlo6k2k9K29j97
1464I5M9L7q5j5J7J03j18RJ03p6q0L0J77j92J83m2j07p6M5J4L3J54l3j48J32j68J60O0j88
1358G3pJ66j47N4m7L7N5j6Jr1J24j28K2k5j3J35j57J76Kn8m1q3O0l7QP0K1K0j7J4p9p8J91
1237B05j57l0J33K1j3o6J3M0l0j9k3j6N2J06n1j2J14n4q7O7M9j94O4L4j2K9n5L5q8LJ50j66
1120D2P8p0O6J08j48J64j74K12k49j9J59qk1%M7j77J30pP3j3K7qj54Q8l9P4%N7j27k9j2R2
1003A62j03R9j02O5J25j56j7J27j5r2K37k09J7K9k5n5j2N0l1k5J85J6k45J24M4q6p1PJ18k4
893A37q0l4L2O1N8k2j11M0m6N5O4lkR4m8n9K03k29qR7n5J25r6j28M5M2o1P0J09j98N9l5J07
772A83j66K44j10p6N0J25n5n5p9M7q3K22r6o3p0J5O0J87j46L8J1l9K2n8J7m4M1J79m0k04k8
659B9J92m4m2o8rK82m0j61j6qQ4q3k6J8n9RJ02j05P7O7O8k21J84o0K2j66J73Q6j14R8o6l4
541A69j7J14n3o0j44J41k4J99j63%j33j5N3J63j50J52j33k6J88j41j0j04P4Q4R3j70n6J40
439A71r9L3K1L8k6L7p1J06q6j13J94j45M4OJ44r1l5OJ02j17O1k5L2j40M7M3L0J00p3n6qQ8
322B18o1j04J05K2p3Q1p1r4K06l3r4l7J17M7j67Q9J9Pm7o7J84j96R9o4N1L6j11J59J14j96
212A39o3R9Q2n2p7q1O2O6rl4R8j59R5M7q4L2j8j5o6J92k47P6Q5M2k6P0j67O6qq2M1J64r0n8
87A20N7q3j8k0J15J82k55jM3L5j6p1P3o7j2R4j06O9j20J15%P2L2j46N5m5L2O4j12J06j18r
-30F5Mo0K34K3j68J32k7P3j35p6O0r2J50p1N6o7J52j32O3N9j63J04P1j42q8J40J3j14k0J49
-140A93j83J79p5J42o1n5n5J33r5J70j82j1Q3n4J9km0J27l4l1J4j4l9J64k40Q4o0Q2K4k1m0
-253A22N3j23M0R0j22J5J55l8j02O6O8%j59K5k3n1J27L4q1N0l9J68j21l8P3O5j49N4qQl6N8
-371A81n1J9o4J28O9k57K07j63J12n3j1K8l9JM4J70j66j3J44q9n8p0Q9k0J6r6R9n6K7M2M6
-484B16j05J33r1k0J5RK5J8m9J65k36O5M2m1R5j06pq7OMJ99j79K5l7Q9m0k3J9J1l6k5M1q6
-605IK58k04J08M6r9P1j24K8%J3J09o8K9n1R9j18K09j23j15K10j48m3J48j10J81j89l7M4J
-711A34nmN9M8j84L4nK1L2q9J83p0J33j80J36M0Jj24j6r8M9Q8j21P0J03k23J76P4j91J79q7
-825A63Nj7q8J12N0j63J18K7N0m9j17J44j80N1L5n4mk1Kl2J53j36P9O6r5J30j42j8J00J86
-935C55j77R8j60jj5j8lP6p0rm9J84K7j80L6P3j4J0
-1000A63
##PAGE=	F1=22304.2
##FIRST=	38580.246913580303953,	5001.9139948942593037,	2.5821675080806016922e-05
##DATA TABLE=	(F2++(Y..Y)), PROFILE
5002A84j06J82q9l9Q8q0N8N7j69N5N3j8Nm1M2R6j87NM7q6k0J57j70J73N8K2j90Ln9J50N5j33
4885A03j4J7J3J12j87J0J41q9M6J07k2p7mjr8M6L7j22J55O5m9l0j09P3J39j04J08j81K35j17
4775B03O3m2j46N0Jk4N2p6M3LKl4Q8l5m0O9m9J13p2Q5j82J35k0J9j93J50k3j5QP2l2L5j93
4654A5J61p4NJ9P2o9m1O6r9N7P3N2j73N4K24k07j4j11J71j38J04k1J3m4j4P4l3N5o0J47q8
4540A76K9l6j36J6N6J04q3jo2O8P9r6M3J1j45N8K02k31R5%%M2p6L3o7N4M7l7q6M1qk7K2J6
4416A01j8P4Q9n6o4o0j6j0J75j29j1J59k9j85J73J47l29J79q8j9L0J12n0o7Nn7l8K5mJ0L0
4302G9L8L9m4j0jJ14J3j49J21OJ3n6o5J74r9m5Q5j44P6L6j04J42r7M3j11J19j3L4k5o0j0J18
4185B17q0L3n1K0O1j83L7R5m2J08j51R5j44J02k9J3j6M2oN6q9M1L1J17j67L5l8O0K0j03jk3
4068F0O7J32k23K8M4Kp3J59j49O5O8L1j10M6P3j33Q7j26J70j1j02O6p1K6J17j90k5O0J22j48
3958F2LN8J52k1j34q5K77k93J57J08j46J45k41N2n5l0J28R2q7P8J52l03j4O4mPk4Q8l1J6n
3845A66o4P7ln2O5j10K44k45O4j1L1L0Mr5R2l1n7j0K6J29o5n6p5J6K9l1K4J55l6j06m0N3k8
3724I0J50j94mQ3n0Q6p7Q2K8p0m2J51J9j47K8M3k0L6M4j70J74l5r4m3R0k8l0J34k9j75J35
3610A65J2j23K1L7J45j40J59j16M8q9J07j67J98j94J53J12j94p1P6j7N1j15k9J07Lj2L7l4
3508A30QJj3pM5O4r7OJ8o7Q2L8j58J15K14l55J49o4p7R1J1r7N0O7j10M9N1j0m9Q9o9Q3j36
3387E2M5M0k6O2j03K6k4J08j12J42p9j19L82k51k3m6l4J49j22J08n5Q5j39J48q9l2j0o4K74
3281B93k75J55O9k06K68k41O7P8n3k6o2R9N1q8O0k0q4M8J64j40l9M2K8%O4j71l2j9R0J3l3
3167A00pL7n1J11M7j53j2J44j46m6R8p9N2J35k08K1L20j43j53N9k8O8n4o6M0j0J0n5J04l5
3057A00K0KJ00j59m6J43O2j8q2o7M0J72j41p7P8Q8n5J58k29J50j43l5J0J97k36J02OL3J08
2951B81k61J03k3J22O8r3j68J06r9J84j24K33k39J25j89K2R0Qr0Q7O2j13N3QJ5o8lj7k7K19
2841B72j95J9L4J01j55J02j01m5J29L8Ml2r4P9q8J11mq1J07j19k1J0Q3n6K4m2N8j7q8J61j00
2728I4L5l3j1O4N7O5k49J34m5k8J67j34J33j92N9J1j5n5L4R2J31j94m9n1N1K76k31l4R7j3
2618A66j01Nj4J26q9J34q0J14j65K80k67l4L6q3P2m8J05J6J3j52L4J19r3J92j24l3q0J03K0
2512A72o4L9n3m4K6j8J10k3q3K30j00MN8j83J40p2r0mJ29Q8k22N0R0J5J76k98j3N4N0j6J42
2398B90j20K1j20R9q6M6q4P0JJ24k08M9m4J4J77P2j54l8o2P8J05j29n5N2J8J28j29j04R1N3
2288A55Pj3On3J12n8j00J55o5o5J55j86K20j77K1RP1j33L4L4J1o9J33k7j26j1J42n7k6K10
2178C09j94R2j36K07J5k18K8L5om4j5J01j00j1J2J17j20pN5o5j0L02k33mL7j17K39l8k15K36
2068B52p3m5n0O9l4k9L1N7k4j0nJ13k08J21r6J35o5o2Q2J90j52J7M0j77O1J43j57L7p9L5n1
1955F6K8j9J54n5m3P0j57P7j9J40j26j5R4j11J22o6k9n6J80j58oK63pj24q6K8q3K06j16J02
1845B54j88N0L5j10K9J90q3j50R1L0K1P9j60J09j36P6k5k8M5J0L4k2o4o5J69j25kK52k95J24
1735A45o2J2P1j6j7o1N5m2NRQ8n6j03N9O9q5k6O1o3J3J47L0j81J65j20n4P9N9l8p0m2M2K27
1614C00k90Q0O3p0N6L6p9J03m7o2J34r1l9n8K10j6q8O3r5LP2n3O4m3K3N1%j61mM6PJ6l2J28
1490B27j22Q6o7p5LK15j36k1R4m2n8J6Q1n1lN2o5K0j12K47k60K55j30q8NP9r2OK06j89%R3
1373A74r2P4R3p5m9J29j67LM6J24j29L4Mj21J71j26ppK7M9j13K23j20k5j6JM5l9n1J91j38
1259A13J16m7m0m8n9O6o0j5O8J53q1p2l2m2R8M6j34J4J21j7N9o1J15j0j35M4R1j95P7L5m3
1146A25N5j24J57r3lJ02j98J52j53J23J8j13K01q5J24k22k3J29j5k1qQ4j74R6m8J41j6mlj03
1036A01Q2k4Q2r7rn0rKQ1p1M6m0L9Q6j80Q4O1n5j00L08k86Q8QK1p6L7JJ3o7J41O1j83J11Q0
911B86j94jn2J23Mj00L4n9R9K4q9k2M1j0pQ7N3n9P3j22j4K06j71p3O6L2J45j45p0J26l6j6
794A59nJ62k14pO8P0j68J19p0M2J9M1p6m1j1N7n8K10j88nq2L7J29J09k40N1K0M3m6q7J62j28
677G2M1K00k7j36j12J04P6j25L4nJ78j06n6k4l3P8p8n2K3O6m2O9p7Q5P3Jj82K43o2m0j57J56
560A85M8j13J51q1p9K3J09K1j57m5J31j23K14j39L4j33k1L9J66j81K35j58j9J59j73K1p8J50
457A86r1J79j25o2Q4j3r9O8k0m3J63j11l3N4j03J52j16L0q8J92r7Q2r2J92l0q1qK8j57R5j8
344A18j4J53j20l0j2P2l2m2Q5K6r7R5j7j50J29rj01lJ08K0j40J0N6R5l3j25J19j13O0m7J02
230A63L0p8J01N5j67n8J00R1j00j2q8J00k6K7J00r1o0L2j0K9L1J1j8j00J55j74N4J13lm3J8
117A82j5J2p1j5n7J88Pj59J14k7q9J1J7J71k09L9R5j6q2q0M4LM4J20j50J7n5Q1L7P0M6r1L1
-4B13j20mR4j63J75n2p3klK52j10j29R8M7l3p0j04O9l1O4K2k1n5K30k02J55l8j89P3J12n4
-118A51r4J98j28n1J6P9n9M1n9J70j00o5M3O0j8M9j15K6k5Q2%r7m2J61n1po2O0m3J84k25N4
-235A33K4o3J41l1p8Rj5q5J27j22OJ62p4k7L2J61n4j19l1j6l1J00J14j74l4k7L30k18p5J13
-345A78P6j41J13n1K2r5K5Q3n1j03K05j08j02J67j42L3j2o1Q2j04K08q9J67j94L4J41q7m8
-447A46j1j7%k5k0J84j65P7lk3LJ15q2m7M7j1R6j16PO8j65O0J36r4Q1j65P9r4k9k7K27l8j05
-568H9kN8q0L6L3p6M8m7N8p9K21j36l1K05j54j2q6K9P8o0J42j27O0n4L8q3K14m5l0L0p1q0
-685H6J31r3K28j92q6R8r3J15k9K5M7j59N1k0M2o5J02J5r4J56k02N4J36Jj15j2n2j7P3r2J24
-799A63J8j42K75q4j35J8J45m9p6j27K20Jo0K2L5R8k6j85N7j41O3P4km9n1L5m4Q5p3oJ26j47
-916C8J20L6r2j1K48k14J18j40J6ml9K5P5l9o3o5J94nj71L7Q6J10k6
-1000B34
##PAGE=	F1=22002.8
##FIRST=	38580.246913580303953,	5001.9139948942593037,	1.9492881619953550398e-05
##DATA TABLE=	(F2++(Y..Y)), PROFILE
5002A66m6J13r0k0P0j24J29O0j05N3n5mk4J18q0Po8k6K5k3m9J93j65J41LQ0j52l7p6J58J2
4888A84j06k2L6L4P6j20j2Q9Qj7L4N8j19M7q4L2N4m2l1N3P6o6n7m5J36K4p5J14j55J67j04
4775A67Q3j7o9q1O8p7qO9k8M3J2q2J02m3K7p7M1N3o5O4o0J46j23M5q8K4J02j73O8Q2JP7k41
4654D2J62j51L2N7O6k1n2R1j38N6P1Mj07R5J14j95k7n0J28n2M2n9N5l9o9P1QJ06j40J43r4
4540A49Q3p8J5j56P2J22r2M9o8Q6M2j31O9J5j56R6J24j46O2k8M0R4j69J2L2M1qjj05P9l8p4
4423C2R6m1L4M7R3p4m7r0J6N4N6n3k6J48j7j41R3K08k66J02o7m3j2J30j12m4J5o4O4o4L3M6
4306A06l7Q7l5k6k9J1J41j2j60J40qk8nL5J68k19Q2L5j78J13lj36J53j65K07j25M8m6L5l0
4196A19k6P1J03j64J43j65O0J9j15j2P0mR4q5M5r1JM4M1p7O2O1o4rM8o8K24k42R3l8R5m1j63
4075B9Q6r3J17R4j12k6p7Q7m4J80j86M4K2R7l2mP7j50M3q7J97q0p1J48k00N8P6r5j1l1Q6o6
3958G6lQ1J37j6r6j37K46j91LJ77j30j3r5J56j37j6O6M9m9JK09k57M1J1L5Q2j58J05J5N7o3
3845A86o7J0NK6o8r1L30j93k0J4N0l2K8j06J38n3n1j3m5J84pj03Rr2K2R7j07K76j21j03j0
3731I3j9L4R8j42RN5q2J04j3k0O2j21J8K22q6j07J01p8J7jJ19j61J05j00M0p7M0J7R7qqj02
3614A06j1L1r1N9j6J66o4J01r1j19mJ92j77K64k88K39N9j42j48O2r2K22k28rJ12M5j03J58
3511B33k15J47K5k6m0OQ8l7q4P7m2J1Jj02J31K56l81J16j00RJ41j19m0K7M2q0M9O6K4j1O5
3398B37j38J09j94J30K8k9mo0nN9P8j38K33k20o9L75k03k0r6L2J48j47L0J2k2o8J48j4q1K2
3288A33LJ55j88R2Lq1K02k48N1K4n8R9j30N2J31j10M7N0j58J02P8j05q5J32j4L1q6n8n9K1
3178B6N3N5r6R0n7O1L7J21j75m3J67j34q0J26j5m1J13k05P5K36k03l7L4J1Q2n7o7l5J51j29
3068F4K7%L0k7O2L8o8j19J65K2o3n5J2pK12j12l6k1J58j72K94l07J36k25L6J9K04k14J28m3
2958A38M4O3j85RJ50J08j0p4k27J32j14J39j11K44k57J15m9l6N3n2K0O6j43M0J07%Jp8R4q6
2849A01k2J68j43L8p6J76j83N8p7k4J72M8m5O4j89J35j71J95j02l3P8r0L6l8J03J0j57J05
2746A37j2m6L3P1k9N3m3j27J37J7L8k02N2N9m8K01j85J30j26pL5%mn8rK21k18K6o3M5J94j54
2629A18k2M2L8j03K8l3J57q7M0l0K05k42K43k49k8N2n2P9r0P5N9N1j88L7J09r9J38j08j2n8
2519G0J22o7m4P5n9NL4j06J71m7p7K19q8j13K36k97J12j4o1j4R1Q3j71O4j3QL03m02Q5l1N4
2405A28l2J08Mj35MN8o1K7LL8qJ97k48l1OM8O8J68j57m7q9J14P3j45j7P9J7R1j16p6N1O0q2
2285I8R8r6N4O4l8j65J53J7n1J95k26J35j72Oj1J89k09N3%O0p8J86j15j25K3J04p2N4K21k64
2175H8J28k01L06L7j97N4p5K4r6J2R7j30L7%J8j8kJ8p3mK87k25J38n9k3Q2K1k13J89p3Ol7
2058A16Q9j31LN9Mqn2R0N7k17M9P8P8o8K3O4J16j65N9p0j41R4J22p5M4r4J3q0O2k6K6l3Q0
1937A66k9j06Q8l0J15j06J2P6r9K9M9l3j09K63j03j40K69J1j48k6kq7J64n0J6Mr9ok2RJ87
1823B63j79l4Q9lJ10J6k02J14j09J14o9m5PJ64q9k9M4m2N1j34P8K07k82Q9p2M7JO3N6j88R8
1710A34j17J53j45J01L5j18J13j31P1m7J13o0n2J51pr2J11j67jQJ48j12J2p2P7K02k37L8K
1603A11R4o9k2OR2l9l7N8k5l9m4J72n0J1n1p2J04j3j15R3o1P0K2J13j85m0M8p8J59j12J57
1490B58k47K00p6r2qJ48k9n4J05mr7J6N7J8pj0o6J22k17K53k19K25j97k8R2Q6j06o3J78j76
1380F2Q6n9K7k9Q9N6p4J05r2j45J99Q5k04M4N6j17J28j16k2NK7mmJ61j85M7k4O8j8L0j29K52
1263C05k30J56p7l2l4k3JM2n6l5K21q9p8l9O0mJ28j74k7J47m5J01o7P0J0j24M2J01j80O0K9
1149A59l1L8j21J85pn3L8j85J89j23N6m7p5J69J6O6j69rQ3l3k7L5M4j70Q9o1J81o5k3M8m1
1036A56J6kJ06j99j6K0j1J2J04n8k1L8l8O8q4O8J9q4n3K47k40Q4l1N0o8N0MN1l1L1M1r2P1
915B08J22k08P6j64J12J0m0R7q0Ol8L2n1K7J0o3J33O5r7K3j59L9J83p4j1l6NJ52j44m0K46
801C41j53J9q2K03k10n8J11J01j75L3j9J01n1jq8j9O8O3o6J69k42P2n6j2J84K5k12J10n8Q3
692A81q2m1J88j66K5J63lj6k02JJ68r3N2pO5j82M7N2j29J00n6L4l4R6K3o3k8N9M1k6n9J76
574B84l5j22j01J00L9j55K19j0j51L8K4J42k10L6R9j52J45m9j4o9qJ15L2j67L02j66O2J0j93
468D5J67j33J74j43J15m9k2k0R4k19R0J8o5J79j33k0N6p5O7p9O9J7rL2J07k11K72K2j81jJ9
355A83j61J26K1j35J94j81mL7RM9P0n7L4j32Q4R9j70R5l1j04J3L7L3p5N0m1J24J5j58N5l6
241D3MM5J11j6PJJ0j31m7J79k9j01K3RK8o9K6K30k08JNj03P8Q0mlq6Q3j18K2J39ro9L0N0j8
109A93q5K2q7J28J02k06J23L1j10ol4M9p3J21J04j14j11L7N5q3R4P9j40k0K1%Q5N5N7n7Pj77
-8F0K5J7k3R8jj16mP2J99k00l1OQ8j10J5l8L4K8m7J12p5o2K44j81J41j14q0j4R4M3o0J99k39
-129H0J2N8J3K8j05J3J27o7k2L9m2Q8n7n4K4n4K21o7k16jJ47o7N2j04P7K7J46j37o9J08j81
-242A7K30k2j00m9N9r1O2k5m9J08r2J31q9K26r5q4l6J6p4Q6J69j58p2j6L28k46j18J20Q6j16
-352A06J07l4O6j34o5J94p1j32K96k60k6J11j06L0Kk9J3N1J56j78J28j72Q6Q2l5n2L5o1j1
-458I7n1K1K58k44Q3Kr1J23N4j01k9M8l8J72k31O5l4j2k7K16j38Q2j42P3o4m5mJ54P7o4p6
-572A34O8j73O5N6r2Q1NJ7j09J81k7j44K50q8j71l2L1Q4l4J04j12L6ko3m1J74L6M7j54M8p5
-685A00O3n5K17j15j27R3m1Q4Oo6P7o2m2j2N2j21K47j32r6J08j68Q3P2Np4K0K0m2ml7R1Jk5
-806A20K72k04j31l1K61J7k21j2J79k8Lm5QJ38Pk19Mr9O7J05P6j42m7O4o1L4m2P9KPl5J21
-924B47j45O4J08j64O9q3PJ1m6M4O8l6n1m9J26n0o1LP7J65m7
-1000B57
##PAGE=	F1=21701.4
##FIRST=	38580.246913580303953,	5001.9139948942593037,	6.8391118475119583309e-06
##DATA TABLE=	(F2++(Y..Y)), PROFILE
5002A40j5K7K6r8N8o1R7P3o8L8k6r9l5K58j64o4N7o2j4Q7n7J03q3P4q8J44j13j9n4Q5l8l9
4885G0m9N8M4Nrl1J6J06r0nJ47j84Q3j8K2P2j27L2k6N8n9q6Q2J36j07m6J25r8N5l8O9oL0j95
4760C6J28j22N4O3l4K2Rq2O4L2L5j76J18j1p1J11nJ26j70K1M4m9J24k37P0R5rJ58k80J58j15
4647A07n9J15jP3q4R7j07j7N2oo9J36l1j25n0Q0N2K0n8OJ9Nj23J08j1J48j56M6r1J60j00J23
4529B59j94mJ26q2O2m1O5K8r7J9M7j48Q9N3o5J5k3QJ99j61j17J55oq2O9n4O3rj47J22l7L7
4412A49k6Q8l7K2j68R8P3p7M4m5J02j1p8OK23j71O2n6m7j04J42j14k2J27r7N5j17K7R3n0J41
4299B32j43N8j03L9J37n2p3M4L7q8L8O3J49l00K31K0j21K5n9l3N3r1J76q2k6j5%j4l9J60N6
4185B79k02K44k41J00q6m7kJK7L5M2%j2q3Q6M6j23N6J32q6K3k8j49L44k78Q0k5J51j01q0j0
4072I3p0J08K5L2m1p2P9p5J68k01O9j0J00L2m2O8j48qj1J22r8O7Q0k54J01JQ2m9M7j07j0%
3955G8J00Q4j6Pj23J03r5j13K25r2q9J1J74j35n7ON9q5J7J48j16O1l4N5J59k42R6j5J07r4
3845A84o2o3oJ51k02M2K45j27l0O4mp3M5n0J07q8k7m8Q3K5P9j56J06j13k7J40j25K55j30q8
3735A07J5m7O5Pl7k8J3n3J10J5q0P0j38K2K99j97l3J16j71J10o0J50j17l1m7Q9K8j19J8K38
3625C14j50Q3l0k09P5L2Kp2J43M5N8j34n4J0J52k02K78k57K54k8o1j53L6m4J89j92j4L3R7
3519B01j54K54j90P6M0n8m5l5J01L8j53J02k4rk4q6J51J93l17N1m7N0J04j44j8L9%n0O5QO6
3405A85L7J5j56J90k59J46O9q5l1J6l3O0O8j28K13k68KK80j02m9j13J55N0j57k1Q8j17L9Q2
3299A76lm1O3M7J4j04L0q8K8J63j85Q7p6o7J55j24m7K12q7OR2j80J09l4l2p1J62k7K8j53K1
3185G4j5MK7N0o7J02L8p4j5J54j32o5J48j31n2J11L7j28J10j38J02O1j88M2Q1L6Qn1k8J3J70
3072B84k73J33l7M1o2J07m2Nj50J91n3o4m5Q0l4J92m8k6j26K05j60K98l04J27j45o3K4J64
2969B19j47J74j30O5j1l6p0K14Q7p4j5k04Q0o7P3r9J78k03J5J19j7nj36J11R6J4j09%M0m1
2860A21k0Q8j15N7M9k8J9r6J42j60j7J15j16J46K2o3J41k58J96j42J58j92J36q0j0M2n6Q0
2757A59P2j49P7p6m8J94o3%R9n9j91J68l3j2r1K5N4k1J68j70P7m4n4K0nQ3j10k3J84j73M7
2643A05nMN9J7o1m4J11j21L9n1J80o1m1j3K52k56J29j45J9Nj1N8k0LM7Q6j94J3P9p3N2n0j2
2523A00j6J24j27nN0m5N4N6j50J49n2p1J84oj62K37k89O2N4n0k8L4R6r7K9r1oL71l07J1p7
2409C2N7l7M2J06j36l2R1k8N6J0L9nJ79k43r3O5O1mJ55r9n6p1Q3L3j28L9O0K2Kn4rK4J4j00
2285G5J76j76J44k7k2j39M8J21n4J95k25M2j26K9l7K49k40K9RN6n6K15j92PoPp9J25J56k08
2175I6R1j12K51N2j74O7j36J15j35j1P2j31P5p1Q3Pk4o6L3lJ34j72K86j88J06m9M8j92R9j4
2065A37K0LP4j47k3N5k2k1n2J81k0j14mJ01K8j28J13N5N4j36Q3j09m5R2j7LP1p9j0q2R6r0
1948F7l8O2O0m3o8Q0m2P5l3J6J6r0J8R7q7m9K92j11j05J38Oj33K0j0r4J18M8n6J15k19K5O8
1830A43j16J94j16m4J14l7J74j07r5j0QP5q7m7L7J91j65N0P7k4r2j6N1J18j95K7l5L7j6R1
1721A85J18k74J31p6J26q1J7L7j15J34l0p4o4J41m4l4O8p8N5km7m8j8J52j17O6p6M8J83j97
1611H6P2q2J92j71p2J06M1J7l2jOk6qR0r4J32j55l1J62o7j32Q5r8J02J0J78j20r1M1K4J10
1497B74j53J37j81J56j03nr3N3N4l2P7J8j17MN8N6po4m2J71k17J62j52J61k03Q7Q5P4n3r1
1387A14N3j6N3j34N9o8J2J67p4J01j8k12K68m8j07K1N9j02J20j44l2NkK0P0M8r5N2p9J17j09
1274I9Q3j13K12k03J18j09K6l4J0J4M4q4N2M4n1p1l5J51j27J98j15o5N1L0O0k4%jl3k3J25
1160B29j53N3nJ1J7l8P1J23j56Mj09J57j6o0kq1J08M0M5j37N5L2n1m4Q6l3r9L4rJ57j41l1
1043E7J31J4r6M7J14k53J35o8%J6J29q2k6N8j32Q8J5L0j3l1l7J18p2m5K0j0m9L4M5P9n0Kl
922A65k9KJ50j24R0k39J22l5M9J26q9p0q6J88r1j0j0q3J66N6j12K4j4l6R8rN7p8r3J36p5r1
805E5L37k21K4j35K36k03p2Q4J67j59j2L2P1j05Qo5Q9J5M5q6R3j89J09j3q4J97n0k9J01r4
695A46L7o5n2J80p4p9R3QJ19k60O3M7J6J2ol2o1m8J48j17L1j7Q9r0Q7O0j43J6PK7k3JJ10J
571B31k09J2LP2K3K5Q5j65%l3J97j67J7P2j15L3P0j20L3J6J32p7p5K91j58P8r6j20K24j64
461A15J14n1o2O2K6j35J83j73j4N7PM8o1P0k9q6nn4J54N1j37J07J26k69K67L6j92j1Ok0kP0
344A98l3K3j06J0k1J09k9J00j40K8r3j1J91j37R9p3k8o1M4O7j24J35j07N3Q2j27M7n8j4J10
234A34J12r4O6p3K5m7o5J99j31n8j1Q8m5k0j5K84k17K9n0Mn6J19o2L9k8jj03kJ49J4r8J10
117A96K9k7m4m4mM1J46j89R6M3j21rk7P4q0J37Q1j75jN1N9j37J05k1o8k4O5q0Q8R6Rm9pj86
-8B3J01q0R6J1k0j00LJ58Q2j92N7j01Q0m9N3J2L6N2j21J40q4n1J35r2N4j40M5j3J13n5M2J33
-125C28k87M8J15l6N6j69Q7K3qM8k1j10J57r6K1o6j7K97j30j05q7K7o3J29p8L8R1Q1l8k12
-235B3J65j10J36Lj10q7P7m5P2MOq5pK13k44K48q0r3L2N5j18O4J50j00mn9K48k23r3L6Q9q6
-352G7N7K5R7j28q8J76m0j68L84k30j12K6qJ1j6N9j14J99M0j85P0PpqO8r0P5m9j0m8l2L05
-469C43k56K8L4j10J89lj17j6L3o2K27k52P7j6L2o7K13j73R6j05M3J1p2j6R7J24K1j47Q7j72
-579G1K4O2k4K8O4m9j29J41O1j00J03l6j50l0j3O3L4K2l1QM7j01J3M4O4P4j95Q7j8m1pJ69
-696B55%j51M4N4j7P7j42J10J9j60lQ3j37K99k19m7L4k1O0q8J0K1L6M4n5k7LJ5L0P9J92k45
-814A53j23R3J18J25k96N5Q4nK0q0j0J31L9k00J8o3L3J28P6k11J2M7k6J3p0J54r9J27r2P6
-924B27j69K22j01qk0n6k1J9n4O1O3o3J6oK0r4J7j4R7J29k9
-1000B36
##PAGE=	F1=21400
##FIRST=	38580.246913580303953,	5001.9139948942593037,	2.152948763978201896e-05
##DATA TABLE=	(F2++(Y..Y)), PROFILE
5002A10J5o1J44j42MR1oN6n6nJ06j63q6L36j88l5L3k4k7Q7m2lK9j6j11J55r4L8m4K1q8K8l0
4881C2L1O1m7J18r8m8J86j68M9J57k11M7J47q7R5j75M6n5J8j0k5J07P5j67m3J29J2r3M1L0
4771A54j8J12k22J42j31J19J2n9J7k0MJ5R9lj09L4k1rQ6kP0j02j0R0l8M5j37j4R8o8K27k94
4654F7J56l0j55J32m5J19j29J06mj36J4Rn7J55j58M4j8J11l7M5j55J31p3Q5j71J55o4J76q5
4548A88j28lJ50p6J24j50j5L9k8M3qRM8j7p6P2q7J0M6l2Lj1p3L21j60j25J22k4j29J19RM0
4431B01L2k18J20j3L0q8O2M2Q0k15J30Q0j68J02p5R3rm2m4J80q1M8m7rj51P5k5n9K42j61M2
4317A54j22LJ10k5J86k54J46j50O5J00p8L9o9Q5j08M0J3J10j09J41M4j04l2m0Jl1J3N0oo3
4207A09M2o5rp3K57oj32K18j73O8j85ML7l5l1M9R7l5N4n9M2K3j32M0J28j8rr1l3K63k15l5
4090I5MK01j26kj47L5N8n8J46p4n3J25j34J45j37P2LK2P8o5L4j06M9l7oo0J71l4j47N3n4K04
3973B55p4R8k13j3L9O9L7k5J48j21j3o0J4O6n5N5r1J08o5q9K1J26j47N6l6K4N7k1LK31k66
3859A18Q4j09J53p3n8q9K6J66j47l7J78p3L4M4j4o8K8l1Q6j08j0lJ21j34J54j87J70n5q0Q7
3749A73m7J04k0p9l8QM5o1J9l9l8J5R8L4o8K7n4n1K97k42J5R8j04J23j36J41o1j45N5M6J14
3636B29j87j2L07k42J91Jj90RO9l8j06J13J06N4k20J36r1J15k08J89j01J94r8J1p1qk7R5q4
3530A36k5J7P0j21K36j70N2M7j00l1KL5J07j64P2j8M8j2j62J75O5j97k2N6L0K1n0k2L0k4l0
3416E1Q1q4R6Q1n8q6K45k91J16Q9j25KN8j5l7J03j11J05j11oJ07Op1j23K47l2j70j5J25j40
3306C7N7L6k8M6N9Q8p9p3N0j43pJ76j04Q2q8n5J06n7m2J63l0n0R6j65Q2p9lk7J43l4K5L2j28
3185H6J5NJ8M2n0P8O1j50k2J38k5n9O7j51RM8Q9j78R8j2R1j32J2p6J89K0j05l4J9Q1J41k56
3068E7J10n0N4o5P2m3J0j30K19j39l2LN0m4J47J8l1j95K01l8J64k16J25j16r9j6J33p6K33
2962C06j97J0j4Q9o2J23O5j10P2j72K9QO4j20N5k8k6N6M9n5j01M5J52J20j65j54Q5q6N3K7
2852A18n6N5j6Q7ml4K3j26KJ96j61P6j8o6J92k04J54j20J14j21J74k27J8N3l9L4J07l2n1k4
2742A04m7K59j49j4J22o4j91J35n5p0N6N8o5M1R0r8J1lro1NJ07n4j3N1j14M4R5k0j8R9q4k4
2621A24N6j14J3n8J79k3m5n8K37k13k6K1P1o0K0LP3jj1Q7j66k0N9n1m2M2k6K1Q3p5j1j1l0
2501D8N8J08j66J14m6o7J17J22j49P5j40J9J01o9j8nO1o6J5m8M6K24j60q7l0P7p1n1J28L4
2391A74p3J9pR0kO7m0J17k12r6J13M9k6O3j3n2l8lJ8p6R4kM5j24M0M8J8n4M0P6j64J79j00
2270A68m2p7j9J47m0J29j72J2r1L8oK06j94k8N4M6m8J87k21J16l9o5%J08J9o6J0n0J91P6j82
2156A67M7j06K36j80p0J01j43M0o4J68Lr5n4J14Qm5q3L36l04K17j08N3j71LP1K6J2M9p6r5
2047E7K3KJK3R3n5RllJ4q9L0P1L0r2P3om8M4j13Q8N4m4j9p6J21j56Q7P1q0J7q1P1n1K7N5m
1911A41l6m3M8P2j10M8K25j60J1Lm2o6K8Or8O9J38q3J19k63J21N0j13J05K3j37J50m5J82k48
1801I5N3j29J79l8j12K2Q1R0j74J63M7j6j91O6L3K0n2j2qm6L6J03J02k62J41QNml5J3q6J03
1684A95N6j71m6J11k2loo9J07j18J41r4l6J26p9N1p2J8J69k06J71j50J67q9q1N9l5O2j7mM
1570A39k6K6%j22K11j86mJ56p5n0jJ07r9j8J66j3p5LJ15M0j46O3p9J13j46Q1j16JJ6J2N8J5
1453A66j03k6Q9N3j4j03N0J26j90Q8j03R0k4Q5pM0M7j00r2Q8O1q2k4k2n9J81o5J08J8k20K86
1340C42k09N1K2J3p9J78k21m1K9o1J10O0m8K9J3j26J51j68P7j1P9q5O3p4J8l4K3mO3j04J54
1226B10j26l0j8kJ17o3J01l3r3m8Q5J0J00j18pN8r2J33q7L8o1N2M0J9o9K20k39j7k7Q9J20
1113B62j53O7j15J70p7L5j16J38k1o3o4J04p3L7l3LJ02j23k7J20N7j65P6P2j07R6j33L6K4
1006A29J14j07J3K0j39O5O6L4m9J5l4J6Q3j89J34r1k5L3L0R5r9M3l8j5o6J33J8N4j54N6j07
893C8J13J18q6r7J2J49p6m5n2k8J25K8j02J01J8m4K0MJ15j23q3N1K4j60L22j99jq8J88j95
783D7m3Q8J30j03p2J01mr9N2j1J11l7Jo8j2n6P9K8o0Q4j08J42R2r1Pk6j32J60O4j95M8j1K12
662C18k60J38j21J29j1j7j12J25j40J48k9q0JR8j19R9N3j60N6p2J18n6l1R1J2p5n2J6L2J74
552B73j84J33j34m0J57k4q7l6O1rq9J19o8J9QJ02j22L0K13j34N3j56J7J90j60j2Q8j75J52
446A85L1j72J65n7l4n1J40j27R1N4lj56R5p6R2N7j20L1J72k60J96J1j30j3j0J47j64R3J03
340B90j55L4J4j30K34j23N6j09nL5n7P4o0N5n5L5j06J31N7j71J45q0r4J35m2L2j05K0Q9J29
230B73j68Q1j18P3M3j06J66j17l3k8Q0q1M3k5K15j69N9j42J26r3R2j28Q6M1o0p0J4N4M7p9
120G6J40Kk4kj57J35j1J29j69Q4J5j25J3j7K03j71R4K9j49R7M5L7j36J09j42K7l6J19r9mJ83
7B95r4l2k8n6P3L7k6l0l1r0j4K35m3q5K9q2pJ09M4mK6J02j81J34r2l6Pmj6o9N4j3K18k49J74
-122B55K9k76N3J70o2M1q5M6o0JJ06n4n1R9o3P6j91N8K74j47L2j41n5P9j4k3M4O1M0K7j88
-235H1Q2k4K1K2j16m9N5j2J40n8R2k00N6K13k19P5mj11J09Q4j23K7M6j7M9j00J84j83n6k3
-345D1O0l1j8O7R7p0m3N1L8j40L62j89q6j00J12r4l0J13p3J82r0j23M0J44j11pJ04j38J18
-451A86m2J4o4m0K53k14l7M9n6J54lp2p9J5n1K22j70L3P7j6n6J66j96R3q4L9Q4r4n5N1J25
-565B32J01j88Q2j05JL5K3j9J00j00j15P2J10l2o1qQl0k9M0J8o9L2P7J8o4K8k0k3M9%p1O1
-685A53j17O2O9R3j55LJ10j15J45j15O3P4k36RJ19j52K80k56M9P2jj0l9m6O0kL6n5Lml0L7
-803A04J57P0k03l9P1lK01k49M6k9M5Mr1J5N4O7j16R9j05LJ45oj54K4kM0j0j04J70j07J53
-916B50j06lj19L27k69J50j03k3o2L0n6O0O8j11R5N0m9m2j6o7J21M5J1
-1000A81
##PAGE=	F1=21098.6
##FIRST=	38580.246913580303953,	5001.9139948942593037,	2.8576072509167715907e-05
##DATA TABLE=	(F2++(Y..Y)), PROFILE
5002H1N7o6J28p0j01K02p2ml8p2K33j57q5K83j74Mm3O5j9K0j4q5J29j12L4L8q5R1l7j4p6N
4885D6J3JJ03mJ30k01m9K05j78R4R0j72n7L01j89J12j79K2n3O8LK3Q7k8o6o3O9J44j72J9r
4771A10QQ7j00M1j19J45%j10N0n5Q8M7O1k6q7j3k4Q6J4Ok3J5J9M2Mn5k5m1P9r7J96k58J38
4650B03M8j75P5QN0j74J27J07j33n2m3k9J06kM4lQ3j17J6j7O7j68J60j39J19r8J71Kj86M3
4540I3O3k0K6k1l1o0N9K6Rq3R4N9j69P8K0q3P3n4P9n4PK56j95n0j3MmN1J5J9N5k04M9j1M9
4412A32l1oP1R6j95R5P7j83R3r8J36k2m9l1Q5k1L6j8M8r0q6J10j47L07k06L9j06M9L7jK19
4299C40l26K08j52Q9M6q9J05j12P0p8K2m3K6J59k9P7j06l3O7r1j3K5m0L5n4N7j12L8j1K01
4189B76o9k2J06j6j0j74J5N4m8p1J46mj01J18k6J7oj35N2M3Q8o8j12Q4J43q9j57M1J95r7K6
4075A99q1l4O6j29J48j07k3J71j73J32j8K0J5m0R0n1m7k7J33j07k2l3J42p8n1k0n9K49q1R6
3966B80j72p9R3k0K2l7K79j38m5r9J58r5k0J55j41k8M8r5Q6J28j40Op2N1K1O1j26K72k42J04
3856B15j88J44pk8l1N2K6o6r3J08m4R5j4M9m0kn5P1j12MJ06N3k18J78j17J22L8j42jP2r6J57
3738B36o5j68J00K0q3OmJ5k8J00N4p6j0Mj5J68k00J6P4L7Q1k01J16j0o7n7K1J42j56O7J74
3625B91k37K33lj51%O2m3p7Q3P6O6k62K17j78J22j41k3J26Q5j11M1M6m3n5NL2m1P5l6o2J64
3511B61j57P9N3j37k0J25j14J58j30M3m4J28J1k44J86n9n3m5R2l0l7N4j1j7L7p5R6r7K8R9
3402A80j28M2K41k38N5L8j06O8L5M3j75J65j03lR0k7p5P3n1r3K42m9j59qJ13p5lj6N4K7J3
3288A70J12r3j02J55j05n3O1m1M3k0n7L1K8l2J01K6o8O6j51M6M1j16mJ10J1rJ63k01J6J0K0
3174A58L3o4L1L8j10L1N0P3n0Qj26j0l4J28j34K4J28N7j84P3m2J47kp1j32L1J30R4j80O4q9
3061G0J21o1j6M3n3o5K35j97QK0k2k7R4O4m0j02N8Q2Lj12J32j37o1J1P3o8K82k12q3J06O9
2947B15l7j2N3j25J58j41jR0O4j29p6J46kj31J21p1n0n2K03J63j61o8r7J2k6M8K3o0k4J66
2838A99k1K6m3j24N9J77j30Pl0j08K14p6M2j15P0L8R8k33j5J4rmJ04Q3j57J33o4K08j74k3
2728A46Q2l7j21K3j4J3K1P4j54P2L3l2mNM1r0J15p7M2n5k5j9j8J88om4R9r9K4l9o2k9j2J04
2603A45RQj20J64j31M4J1O4l2m2o4J41N0n5L9j16k9Q3r0l1N4j4J9MK9m4n9J8k0J54j36R7l7
2482A13o7K1K17j37j07M2K6J03o5K8m6j0o7L0K5O2R5n2j15%J06j00j8k0J59k1j10NJ04QJ10
2369C19j21M3j64l7J39J8k1jL2k1k6j19M8rJ21o8R2j50J7N9M5j14J69o5m6J35j20r5JO3J4
2255A38PK1p7N6j23RMJ78j31m2P1R2j15J31j52J16m7q0L5J29j51O4o2l4J44J01k13kj1L41
2145C97k15j30J72j73k7Q0Q6M5j56O6P6K9j01m2K55l24K23o7J5j06q6J06N6k3L0J8j45K3J8
2039A00N8K3m1k1Q4j2q5N0N9j70M0N2o1J9J27j02k5K1J05m6m4J2q8J20p7R2L8j35K9p8M8k3
1922F9oP7l1m6O5j7P0m8N9J12k07J39n6j26M9l5N1q8K2J76p1M7j69J41l2QMP7j65J37oJ29
1805C29k64Q9p2J95j60r5Q6N6j1j43K62k0k4j77P0K6m2R8l5k4j24Q2J33Qj67J37Q4j20K2p6
1695A23J6K1%O9j48NJ0K6k3k3N2jp2J63j00q4J87q8Pn0K6J33k27K50j83M3J41j37k2n6J9Q
1578H5O4l7l5M0o5R7pp3m6J04n6K7o5K65j43j03K8J07j2k2J24j5j25rJ9Q5j75J26n4l3p8L6
1461E4O4k1l7l0Q3K9m5o0R4N8j59P4r8L0J33R6j29k0J65r7j54O6R5l2p2Pj8J07o5J04J1j86
1343D7K69k92J67Oj0o1K46k98m7J01q5J38rm4N7l4q0J25j12J8L7p8P9L0J6p0j9Mm7J06j22
1230C8K25j36o3O%L3P3m4N1j01K0p3oK54k48P7L7l2J4J3j0j07P2R1O9j06J47j87q4PM0K04
1113B74j68P4j23K71j69k7n4J70p0o9o8Q2j2R9n9k4L4K0l5RP3p5Lk8N1Oj33O2N7M6r3M1l8
992A27n2j2O5J08j17K6k0l0J89k10J05p4k8J01r7Q9j18J10n4J1K2j23J76nl1pj00P4P6p0q0
878E1J05M5j9n6m8J4O8l1q1J87l5jn0J2J61j79Qk9R2j29J24r7k0L4O0j17n7J78n3k4n9J02
761A56n1m5N4J2P1k8n3J0J2j13N3M5Pn5OJ14P9q5N0j2j64O5J81k74Q2k3J66j94J59j68J31
648A88M3q5j22K07j44O5R1j99mP5o6R8K1j27O9o3J83j24p4J05k2Q9j35R1n2K66k84Q0q0o7
538B3K82j94j8k8N7R0j32K1L9%m7O7o1O1Q5r9M0j51R1J40j43%N7k1M9l0r1K2J02l2j32K22
421B69k42J82j6Q2k30K13j08l9O9m1j00K31k24J33l8n9K0j8K80k80O7K04k77J33K1j62K32
322C02j30j4k2l1J00p0l9rm1K2R5j16J47M6j37J23p5p7L4N8K2j53K3P8J24j64M5q3K3J29j35
208G5J02m6j5J8Pk6K4jN5p5N4j12J22r6O0r2M6Q5p2l7J0m8P6nQ7lj6K1j14J61p1Q6j60Q1j5
80A66p9moK63j90J9m6l1J24N0J5j19J25k22P8p1J95q7j13K29j90L4p9Q0L6J44j53j6N1j56
-30D7kK01q7l1n3J6l5J57N1j6k9J72k11J07j16j9m6J2j4J3j2k3L04l12K01n8j97OJ99p1K5
-143A79kj0r8m4J39m4L5J4j1J02k34Q4J69j01J34j52l8J09j62N0O7j8L4M0r4K2rk4Rj31OJ00
-261A21j9J38j30J71j83pK19j50n7L0kO7R7j39Nn7O1N1j00J30r0n4rk0O0l0k4N8Rj3m0J31
-378B24j12K71j60j0j23J25j51n1Q7J1J31j56p1O0J70j78J24J9j34J23n6K9n4kJ16j55m5P
-480C9L7M7O7j5j08l8K5J07j00K7J00j6o4J65j78K1m4M1J20q9r2oJ43J10j96N0j0KLM1m6R7
-598B40r1q4k9J15K3j23J09K7j4qOl9j28M3J97o1k3P7o6j16P6R0j92J00q6R6n4J24j30LJ00
-711A82j29J30Oo9J15j55J5O6j36J80j38K7J20j9p4O0n6K6m6J9pK5n6rJ6J68n0j24J0N0j0
-825A37J51j45J4q1N7k1p6N7p6R2J8J69j79j2J58j13L9o8k1M9k7r6J19k8J00j23o1P8K39l00
-935E0K02k03P2j05P3oj9O1j02J00J12o4k2Qj12O5L5l5
-1000A10
##PAGE=	F1=20797.2
##FIRST=	38580.246913580303953,	5001.9139948942593037,	2.2272286514635197818e-05
##DATA TABLE=	(F2++(Y..Y)), PROFILE
5002F1R1n1N4K2j37K12r3o2L5N6O4j40o5J99j34K9j12J57km2Nj27J72j16J18m7l4O6j7l5l3
4888I4m8K6L9R9L9R7k89LJ67r7N7lr6J0K14j94P2j53rJ7J33m4K4P4j22P4q9O0K04k10l8j8
4771I3J03p8N8q5o7J21J8l5j4l7P3R4qPj42K2n8J54n2M3j42J14O4pL9j10M2l8O7o2O7j59P2
4650A57J07j58MQ4m1o8JJ69j4j01p8m8J6J88mj4P2j68m5J74j9j08N8o4N1n1Q7L9j07m8M3J4
4533A28k0O9r1pM1M5kj09P6Q5k03O4J00l1J0j09J75j21P8K00j95l7j39O2J06M2n3MM7j24q
4420H3o4Q9N3j8J8P6j40K7O6j24M7l4J13n0q2L6l0J7ML7P8k7j25J56j59K33k07M3m3N0l8O
4302I1K19k62J71j17J09Kj05J05p5j1l4J9j5l7K72j54P2r2QJ66k06J01o0J0n4k2K3o5P3NJ34
4189B71j18N5rJ57j13j14L0N4o5m7J66p0j68J36mK3j8j55J08p6J71r4r2J12L8N7j53LJ13q
4079A90pM8j27J15j49K4J2o3J25j21J09N8m8K2m0M4j0j40O1J55j50R1o8N2N1j21p4J0K04q8
3969A65M7l4o7M2j12L7l1L16j58j2j44K43j89j5J79j02q7N2p9J41O7q8o0J7Qn9J79k07J92
3863B41j72J47p2n7O4L7l4Q3j34N6p7lj0P2o0J47k8op9K4o2k0J89l1j72J01mK1J38k03o6J76
3746B06n9R6m1q2m2N7j11N5rO0r6J11N2j29k3L2O2J9j07jO0J14N9k29J03Mm2q2j3J01q3J49
3629A91J1j33J75l6j00RN4j4j9M0K8O5j85J21j65R6n4P9K4l6m7K4J19n1r3MM8o3J41j46kQ0
3511A65j07R0O7j55k5K51k69J87p3N5r5J66L8k37J44j09L0m6J05j05N4j3K0q5J56j61J17o3
3409A02n8N8l6K7J97j26Jp0j4J06l4J25k39J57r9M6J28m4j38K3Om5J79k7r8p0J17j4j1j13
3299C6J92o1o1J18m9r7J92j14M7j22j4M1M1q1J2O8p0Q8N6k8J3j42J5J34j81P6j7J25q6K00
3189C31j71k2PL7Mp0m8K0M8M8m2J11n5K4o2r2O1k6o1OJ48L3j21K3J7P4j4Q1k03p8J45M0r2
3068A01K4r6J63m8m4O4r0mK31k05L3j0q3K7L0P9m5k4rJ20k9j25J34j78K9P1N2j39K79j63j3
2955A32P7j6j5o8L1r4J47j15PJ40M4r6j44K34k1k14J10L0o7J8O8J53j37P6k36Q4r6J40j4n6
2845A02q7J72m3P1k2j23M3J17k8k0l6r5J29L6o4j14K3J72qj47O9o9o5M3nJ50j70K46p4J02
2735C05j54j4OK6k1j13O2O1n0P5j08j5N6l7NO3oo6K11k29Q7j13N1LrJ20M5j16J41j35M0q9
2618H2Rk9rO7J4L9j47P8k0J64n3PN3j37j6N7R9n8j5p1J4Q4j31L7j4J3J2j0L7o8n2P3j7L1l3
2490I0O9l4n0qJ32r1M4j09O9N0j6J04j30m8n6L4O6M7Q8n5n5j9J12p8m8kJ00O0k32KJ06M4J46
2369C32k31j0m0jJ35k4KM3k3L6l7j01k2L3J02q5J31o5j14RJ09j43K14j72J35J7r9j08O8Q5
2259A76l7K3K0l4K8j37K4m4J59r3k5O5J38k14J05n6N4k8n0K7J77j76K1q3LO5R3j56P5q5L49
2145C84k17j09J78j91K5O3%J10j14P3K7N8r6k5J13j59M2N3o9J3r4J2R2o5K3R6j50P6k8P9K0
2032B20j74O4Q7j4q1J03R3j07j66Q4l4k4J62j47k0J29J37j20j20Q3j16Q0N8N3m7o5k7m4J5
1926F2L4K4k4k6j9J46j23J01lO2k3j69J82l7r0K6r3R9j00L7J21k3m8p4J64j54J43l1N3j19
1816I8P4O2L7j08l1j4J88k40K4L4j4n3QK12j05m7n6L8Qm1J97p5l1k3n7J57j26j0J02J43j90
1702A61j7j17N4J39o7j8j0Pp2J10r8%N6m7NJ15o8p5K12j06m4KK0J07j52J85j91j9K86j99p2
1589H7N5q9j2J40j10rJ4l6K07j57On4N5k4M5j11L31q9j67rO3M0j6O9m4r2j1M4O7j11N4O4r9
1468A01Mn6N0p5O7l1L6Oo8R6j9L7p6P4j09lJ78J06k10l0J72q5n8q7J16j5n3j9RJ20p3N7l8
1347A24m9J59j30J09q2L5o6K70l32j4J46j02J42r9M0j3p1N8N1o5O4l9o3Q6J3Q0j19ml8m3J11
1234A59j30K36r0n4k2nk3J61j52J40r1J9l8j9K15k52J11j7K8p2P4q1n9RJ25J37p5l1n3j03
1124D7k6R0J01q8Lq1L22j77j17M3J43j01q3j8K7O7R8q7j6k4J27m7n6M3L8n9j26J66q9p3M2
1010H9J22o1k9M3r7Mj5OK20k08M2j9k1K24j56j9On5J96k02K0rJ11l5M6M0j17O4JNn0p1K9K3
886A27m2o3J50o8N5m5J0rN4o2p1K03j31P2r9O0J58k27R0k9R8j09n2OQQ6l4kp5J91j85L9N4
765A58Mqj03P3K1j4M5q5P1O7j71lJ5R3j40J49J1N5r5J50m0j31o0K38k95J41nJ2p3J29q2J2
648A39J64j93j4J28j15l7K09k54N4o8J15mJ2p4J7M8J44j72K4Pl0J51j66J41j30L14k80Qk9
541A09p9K80k21J0J2N6J33j54n0O7J2j10O7J4N9n8n7P5m0nJ07j36J86j72J35k5j17jo7K14
431B44p0k5J55j95J04r0J60k65K68j01j31K9M1j5Q4j89J15J2j00N4jL27l13J4K30k41R5K6
329B22p8O5m4k9Lj0Q9q7J5q7Q8j24J71j29R6K8l4J08j21k1n2J25O5k18J8J07K6o0kK1j32J76
212A95j31M0j0L2P7n9L4oK8n1jl9N2Nq9J5pkO8l4l2lj9RM6L0K1k0K7kJ31j32M7j63Q1j5J8
76A41j01L1K29j29m2o3M0P8Q1K0j20J41k37P3j26K79p3j03J11j86Q8j02J28L7J82k15J6J04
-26B82k21L8R7l0p1j5J3k2J35M6J6j25K28j69O4j58mM6q7K4N2o8l0L00j98J02p0j24l8J88
-136B01p6L3K4m2j14O3L5n8R0m6L2R3j67M5K1j1J75j15l3J26k54J08O7q2M0KJ6Ql8J0j8j11
-253B4j5J51j2O8j56J87j04q1K21q7o2m8J26K3R9j83%j2K0Kk9P4M1q0l5m7J17n8q2J5K9L0
-371A36n7J75r9J52j40N5r7R1q0j03J0P4Q5r7q6M1J51j62K05n8q6Q7o9J2K1nMj14j7J4O2l5
-488G0J13Ln2r6J1M5o3N7M6L4p7J84j46o8L9QJ17n6r9k1J56K5j88K8N7J0j9N6n0M8lq6Rm1
-612E1N4K9J63q5rL8p2o4o7N8J79j47K2J55j47j06J88k8j05n1nJ05j18Q4q1M2L8Nl8J46j83
-726E1J28o3L0Kr4O7O3r9J12op8O7l3Kn0k2P1K4j22L2L4Q5j25n2J2Q4P6jl1l1l6Lqm6O2Qp6
-861D0J15J94k45NJ58r6J04j33J2m2ln5Q8PQ2j21j8Q2J12j76J19j13J8j30J14L3q6L1n3O2
-971A05J71o9l1O4j82Q0J10k11
-1000C7
##PAGE=	F1=20495.8
##FIRST=	38580.246913580303953,	5001.9139948942593037,	2.841736568370833993e-05
##DATA TABLE=	(F2++(Y..Y)), PROFILE
5002F4J12q3JP9p7J07p2o7R7J91j32j37l3R5o1L2MM9K2l9J1j51J38J4P5r1K0MK3o9J2p5J2
4881G5J00M5P4L3l12O9J05j6Jq0lR6M6o8m1j07M6O9Q6o5j2P2j00J06j02R2J79k28o2LJ63k20
4764D4J70j64J8M0K6J04j30j1K7J02m7Q8k34J14l1P2q5J13j68N9R3j9N8q8L5l4Q1k1n3m9k8
4650H2J50j17k9R5o6N9j33J27J51j71k2p2L6J61k6m6R3j75j3J89j7o5o0K7j3J4J0j4j3n0K5
4537A17j8J25j9j71J04k2Q2l1m3K0K9j19N5O3O0m4j60K18j70R3K16j13j35j9k6J07O9j28q
4431A32J8k1Nk1JO1l%J7p7m8N2k5L0J8M1p3o3Q2r7N7KL0L5J8q5J54j32R6j50L0O3k6p1K0J47
4299B17j19J04p2J09Qj29L4L6j27J6J2J7M2J62j51k2l2M7K21k41J84j66R9j59nl7P2L1J0R1
4189B52j47O9m2K44k01l3M4L7o9j2J34o7q1j7JL9nq6Q9o0Q0k9o5L8OJ34j43k3J7J21p4J42
4072B93j77J54j78j5J27j34L6j5R5M9r4M5pl7J0m2j4R5j38J84o8nJ73k33j8K4J40j13nJ03
3962B35k3m7r8J0j0K27j53L9j46K47j22j11J31J3J8o5j15J64l2mj03J03lj19K34j22o9n2J74
3856B01K6j44N1R4o9J20k73J97r4m2J9j4k5J80n1K9p3o6P9j16J95p8n5j5R2p4K15k12OJ05
3746B08Q2p1j5J3j50J55j87J41o2N1r9J00K4r2q0J1J41p4%m0M8R2P2j92R9l3o9L7m0l5J3J75
3629B23r5n6J11r8k5oO5K7O1m6K5L5j14K0M4q5PK09j03j25L7K0Q4k6r9N5j7q6J69j71L2oM6
3508A12j6R0j49j9L03k55P8j6P3j12J24P0j81J03j26N7n7J41j35J13r7N4j32K36k29J46o1
3409A15l1n9J29q5J38Jm4q5L4Q1j02J99k09P3r1J39Q0n7p1p2L0k9J56m1k2j14J33MJ0j37K15
3295B88r8j38J14jj8J06j55J67k25J5Q7K3j13M8O7j38J01N7L3m1j36LJ54j72J79j44K12j53
3193A22J59p8q4ON8m2j4l7OQ4M7j14J28q8Q8j3j23J38j38p5R0K5M5p7J8N3MrJ90k39j02J02
3076A30Om7j2N9K8k0K7m7m4J3K09j71K6n3k1kjN8n4J4nR2Q0j88O2n9j8J01O5j69J59k9J6J7
2951B22p2j4O4l3m6Rq9Q4Q6Qk4j30K11p5j10l8K15j26P5n8J25j35J89k28J4k1J04n3K8j29
2841E3J06q6J13L4j08nJ9J10j9q0m5M7R6j25r1J1J83r4k7J51q1q0L3r6J01p7K62p8nr9k0l8
2724F5R7O7j59M7N5r8P0l7k0N4q4jJ38j05l7K76k32M7q1R5o0M6oJ12k22K24j86K2m2L5ol1
2607D3J04JMj22M5M1J72n7l3J14j82M9m1P4k8j9n0Q5J8j14M7o4L4K3O0n7p7NP2L4j34R4L6
2486A77m5j1J8q5kK48k68Q9p3P4J77k28j0Pl9O9NJ74j43L3l4Q6lj36R8l5J30k22K6jQ7J37
2369C00k58L1Q8q2R9p2K7J25r0R0m3m2j10L1M5m0J27pj70L9O0j20J53q7J85j34o4k9O6O6K
2255A86k9R6l5n4r6N7n6P6q7L2L6J40k16N2Qj4Kj2L0J85j65l3m8N7JJ9mJ41j73K21j79k6J03
2134B15j74Q5l3M7R1l2j1lQ7r2K3m4L6j33J60j51J30r0n2O9n1K2J06j13J32r0N2J7j38L5M1
2021A41Kj1J33J5J4k45L5jL8M4o1R1l0J86j29k10J62j21j2J91J1j37L4m6Pm2M4P0j43P8k5
1907H3J56j87J06J4O3j46J9N7K7l5m7m6Q5j28P0J5N7q9l1J75j27P8l2M4n8nJ24n7K6j14J0
1794A07J65k17P8l2m7n0J59R9j67p0O7M5l6k8K55j40K5M0j70J35j97J15L7J75j85m3k8k4J60
1688B28m4n7M6k8r9J80j10j9m3j0RQ0opJ43q6q2P0l7J13q4Q6j62J04J68k05r2J59p0l9Q3j61
1570B8N3l9L4J95j03q3nK4jN3j12K30K0k17R5r7M7ONn2Q5k2o2O4J2q1J67j33O3q9NK7L3r3
1446E7J8j7L7J17j56Q6pR1j72j1J86J01k11O0Kp2L8k9j2m3j0j9k1J93o2m1p0J05jj8J49j78
1329I0Q1j02K37k69K7J15j17J46j35P8j07J2J08%p6J23j01P1n0J8J12j02Qr3LQ5j20J84m8
1223A78k1m1j5rJ60k02K24r8m8R2o5J15j61Q8l5K7l7M7j45L5m4P9K08n8j47L2j07J7R9p0O3
1109A61j25J2K84j42j11O6J08j11j18N8K0O6P1j22M7m1J32m3o0j7J17j02q0J16j22j4j0J95
1006B35j68O0M1j53NO3m5K61k71Q7l0rJ87q8q9M4p3K76k25r7R6J31jM9rn5l4Q7q4n7m1MM4
886A41m7p1J34j51J29n6Q1n5N9J0j02J42j58P4j5N5P8k19J00K9O4q8J2p0J0R0q6R9o4J10j49
772H6J3J26o9M2j80J16Mp0J02p6O9P4j47l1m4J52q9J26qRj22K51r8q2j14K24k36J35lj30O6
659I6P1oq6K83k68M4M5o1r9K55j79J09p9Q5j04L9n9k0R9R3j79J19r1L7R8j44J53j82K99k13
549A55j6Mq3J77r6j0RO5J26j20n2Plj10P8L1P7j60rR6L3j04R3j39L13l19K08o8j50M3O3J04
431B43j57J23R2j64P3j27J59k35K31m6nj48M6J52j04p9L1J34j09m9M1K86k91lJ65q9l8K8P0
325B30j73P5J5l0O7Mn4O7j81K93k36J48j57L5k1J06Q9j92M5o4J01J58k73L7J37j47P8l7J01
219B21j22N8p7mn9R7J37j26P6lM1j8l2j73J96n8l6j11O4J1qK9l4k0J01r9K8J8O9m4K7O2J03
98C14j60K1j51Q0J9N5j54N3J43k6m6M0p0rJ44L4j31J40k39Q0o7K23o2k8r5J8k7l5O7J02J12
-15C45j70K5Q9k24Q3m9N1j29J93j48j1Q5J3R5k26K38n0K4k10L8J45j24l6Q7p1J7J23k6pJ1
-125A81q9p1J56p1L3kj4j06J47L5j35O8o0M2M3n5J2m7%J58m5n4J37j99N9N1p8M1r3J12pl6
-242A13M3l1q3%J17Nk8m9M9M1r3J51n3l4q3J91j2R4k42J0J09p8m9O1N0J26q3j15l3J37j08
-356A23p0N5o1Q6m4J69r4N0j24O7k1LO2j70R2mM4o4o8rJ35n3J52q4m7N4o1m4J26m3j1r2rO1
-480A06K3M1j3oL9j62qL0MM8j0N0m2J47j06q1Q3l3P7qq7oJ39n2j19P1l0Ok0R6m3j3P8j15J03
-609A87j07N9L9J81j53l0R7j65k9MJ05N9j94N5K32k43l2K44j36J3j38j0Q3m7j8l9P1j4J01
-715A75j43K10q4on4N4m3m9J6K17k44N9N6m2j7L2j3Oj11J35Rj53N4O5l0n9N8j0L2J09j08M8
-832A69p6Rk8K8n5P9Q4j07O0J75k70N6J35qN0j30K9j57Q0l7J20l7J11p9n1K9K1l5OQ2j18j19
-949A6J09Q3j48J3m2O0K06r0k2Q6k35J74J21l11
-1000B0
##PAGE=	F1=20194.3
##FIRST=	38580.246913580303953,	5001.9139948942593037,	3.6982219171477481723e-05
##DATA TABLE=	(F2++(Y..Y)), PROFILE
5002H3J40j38l9R2M9r5rj0O9L04k28j14m5j3N4j8J30q2M7RL1k03R9J29J8j08L6m5P8j21O8
4888A68r9K3J16l7J10n2j80P9M9nn6k7NJ31j00P7j26l2P2R8j5k7q5P8K1N5r3Q9R7j93o3K7
4771A05J68j95J26j05OJlK05k25lMO1l0J60j76O2N1j06o9J87r9r5P9j5O7j6mo4J31kj05J1
4654A12r7J49n5%J3j9J14j18n5K98k28P3nl3Q7l7r9J45j25L9N6Q5o5j33R4o2N5k5j14P2J02
4540B24q1n9K13q4j59Q9m9J12p9K4K6o9l9R8k4J11n2j82K05j71L7K93l3k39O3l9N3R1j65j9
4431I6qO8J4K9n7j0L1M8n9m0n2lO0L3%j2o7M9M4r1M7O0k9n1J5k3J54p4n3m0k6J66j32o1P4
4302A00j5O2L6m0P0Q6j31r9J83j62K6k5k3J09K9l1j50P2J8K39j78J81k29J37j89l5JJ39n3
4196A28K5O9j50K1M7J85k42M9N7%n3J5O4j7rr4MNK9KL5l8j2N1n2JP1N6j63k4l5K34j11J41
4072B89j93J67j46M0Q0j87M3J8R9or3Q3Qo8n2J18j25J5l8J54j5j2J86k72P0rR0j38K0J29M0
3958B95j37n5k2NQ7j11P2q6J73J7j92K1J42P5l8k33J43p8O2r0J22Nl6J01k4j27n4J42P0r7
3848A52k4R9j05J66j65J05j46J5k0J0JJ24j03R6n2j40K08k10J10n2Q0r8J11j11K24j37L8o
3746A70J83j86NP0j40K07k62J92j01J4n1N3j0O3j56L0Q9n8N1r7K8RJ21j01P9q5o9J13j6r8
3636D7L6J27q3q5R4o5kl1M0L6J63j51L8Kq6L2J71j83KK39j44j50O6M1j7J7n6L9m7n4J01l7
3519A00J9q5J25j08J13j16kK50j52k2OM4p3K7J03j04P4j32M4m4J43j16J05j01P3r9J78k31
3416A9J58q1K6m8J24j62P8R6p8K4J2qr9K14j88K1p4J56M2n8K4p4j6o0J77q4N0r0J17l4L8r1
3299A31J63p3j70R6RK1N9j49J72k35R0M0J5j26P8P3j19J3O2N5n6j29j7J28j15K60j94K08j89
3193A01J01Mj41L9O5q7R2L7n7K1N2j63J78j75J61K1j02J55j65j11J67j44P3m2N6M9m1OJ90
3087C40k06j11J08K6q2l3J67n8k4Q0j37RK0J71j10k0p3R0p4K0K8p5K2pO5J68j55n3L2l8Q1
2973A71J01j57k9J60m2l0l5o3K17q9o8m9n0J64m2l4O1j00J57j03l0p5L03j57Q4j23J17j43
2871A16K06j75q1P6L5o9R8j20M0r8J11P9q3m3o4K00j3j47N6j9J01j29m6M6O2j03P2J85p4p4
2761A45Qj04JKK24p9o7j3m7j7J15J20j88K7K1p7L5j2Q5k6r0N9Q6j18l9K26j68M0m6J03j23
2647H3Q8j12J66j10Q3j48L3Nl4JmJ21kn8l0J7L0J07k6k3J25j70O5m9m5M0Jl1J47j00m9K7r5
2526E3O7J7J36j36p6O4K3Q3j87J29L0p4L0K7rj40L30k57L6k5l1J98k67P8np0M2k0K36k32R9
2413A49j9M1Q8k52J95j22J51j00O7q3O5M9o3J8O2j14N2j31L1J84r6J05l2m1j31LJ0lQ2K9j21
2299G3J52j14o1P9N6J27k38k9J7N4O1M8j00J37Kj22n5Q1o7rp8J13oQ8l8p9J0l9K6j7O5J31
2182B68j74jl1P7j7l8O7J90j96Q3j08J2L6j23R6j03J68LK0j04k3J15p8P5j70J93j22Q6j26
2076G5J19m0m3l1K3PN7o2J70j41p%J9p6nK8P4J26j31J57k27j3lQ5l6P2J11k14K17p8j54J14
1959A93j07k7J88j1l6m7qM1j15oJ28j21Q9l0J09j52L7M3L4j66J07n6J06k8r5J1Q4r7L0q6J39
1845A51n8k4J54k1j14k7J30n5o0J40j18J00j25K1Q9r5O0q5Q5j31K56j7j42J6k5O2p7J4K51
1739C55k11J33L3k05O3m0K5pJ59j35rK8p1N5K7L0l4p8o8K02r1l1j1o1k1J7P0M1L2k5r2J15
1622A95j20J41l5j6q2J69kj20q7K07m3l4j9p4K0p2N2J47mj70Q1l6K3Q2r2J9J40k28J48j70
1512B0J2J6j6j1K91j14j56R7Q5j26J37r0N5j02k4J35Jj47rJ6Q3J01k26J27J4J30k52KJ73Q0
1402C02j82J08j35m7R4N4o6n7m9J02l7J53m0j15Q6J6p3m1K45j56J8j52J68j20J8M8r8J32n5
1296A21km4O8K3j5j19J35q8J61j95O3J08m8M1j58L2P8j09J13klm1k3jJ68k23K73j25j36K25
1186B77j07Ok7M9m4oN4pj82J22m0l8K46o7r6J6r8M5P2j54J77j35KJ75r4K4j9Q7j11r0N7L9
1069A33K7L2j28J28n2O0k4k2l5J10j31J8J9n7k7L9J46k13J11N8j69M2N5l4J80k01O2j2j6Q2
959A81k7K3p6mK56k21l5j3J94J0M0r0K2p6J56j85l0K8q1J16j02n6J07m7O6j34J55r0L7J44
849B68j70Q0l0p1J10Lj7j31L9J00kk6P3r4o6R5j05J71m5k1m3j7J21r5O0p7L1l5L2Om9L1K8
728A54o5j2K9L7k2N8N2l4j27K70j52m5r7J93j72J12l0p5M0nM9j48L52k65M2l1J6n0J53p9J61
615C09j21N5j35L0n6N0J1N8j40J62j47R9L2r9J26j67J91j03k9L6p6Q4K2l8j8Q7O8m5l9k1r2
501I4j3M5J2J17j70pO7R1j58O0r4K88k24Q8q5Jk0J14jj33J21N7j31J26j48P7j58J46K4R4j83
388I7k7K45j77l6l9J86o4j57R3J87k29K6M0N6j46L7K06j72m7N0m4J69j14N9rj72M00k64Q4
281B38j70N4p5J57M9k53J11k5qK64k81N4J41k03R3q2J78q7k7j9n5K5OJ83k00J07L1K9K8o7
171A96j24J22l3J7q0p4N6Lj6j6l5K14j63o3O6J04o8L6M7O0j37K4q2N1O4j0n6k0R3L8l5P5j36
51A18p7K15%j06J12j71M5L1R4n3N5k31J58j60N1lK00m1l8RJ7j43R2p7nk5K42k65kjj6J62q0
-70A07k4J08Pj45M6J24r6r8P9l0N7r8J48r7J08n6o5P3j5l7l2O1q4J31R8j43j4lj1l2N4JO0
-191A82j32R0K7j03J46j44L1M3k4O1j16N0l2L5K1n2q%O1lj02R7r6J62m8L4m7o%J34n0R1k86
-312A6K2K14j66%M7P4J32m3k25J2J19j45k2J10n3M7m2J33q6Pr2K0M5p5J75j99J88k8l7j08
-422D0j3J5J06NN2n3m4N9l7j00J74p1L8q0oN6J0J08j47j5J27k00P1o2N5L6K9n9K7N8l9l3P4
-543A81n6NL9o4j8J08l4l6Q8j06m5J4J27l5j9O1j43J78r8J02j00J54j40n0J26k09P8L4Q8o9
-653A61o2m3K67k95L2K21j25O9p8q5l3Q7l9p3Q3l7J21q3J22O1j30j05P1n8qK3L05l22K6Q8
-762A61m5l4M5j2P1j31P9l3m0k3N9l9M0R8K0o4N6j26O6q7J9k8M0m2P0J24r8%J17j90P7R9J8
-883B67op0K2j67Q6j1J07o3J09j7j03m2P1J4j01K24j93p3N6J42k03M5o4P7J87j24L0K7k15
-989A2K60O7k88
-1000E1
##PAGE=	F1=19892.9
##FIRST=	38580.246913580303953,	5001.9139948942593037,	3.1447485525859519839e-05
##DATA TABLE=	(F2++(Y..Y)), PROFILE
5002A02J64j59o4J01J30k20PO6o1L74k20o8r1j0P4r2K10j51N4O2O4k20Q4J47k2j09Pn8J29
4896B30j75J23j21Q2O0j20J42j27lQ6M4r0r8J26o3J25j13P9j19%Q1J11j32O9j60O5J33L5q6
4790A84L3Rr5p9M1J23j25O0k2oQk2K05k26n5K6L5j4J69r0j7J45k78M4J72q3l8L5j17O5M7n
4672A29r2J27Qj11K1K7k5K3K1q6M4J22o5j8J83j86J16Q1j57N0n2j43J81k7K7j20K43r9j24
4566I8J07q4N9n4p6K1K66j84l2J38p0r6ll4J34j46Q4O8j16k4J45r2Q4k5j61J70q9k2K91jk65
4453I1O3qJ3R5j59j0kR1j4P8p7j15Q8J11j01m1L5p9O9K5n1k1l0J47pr1K2J01m6q4o5M3J56
4332B27pj53N7p1K08j79n8J01p6J32k0k7lK20j11j67K44j75L5m5o8P8q3J07k7k3o3K43r3J26
4222C29k01Q5j35m4Q4J23j32L7L7j02o2J32P0k13J01Q8m1n4K2j4M6Rm2J6p3O4O8l4m0m1P5
4108A58j3J0J09m3j72j1pK46j06P6j95J39l8O7m1j22P3l2J01o1m6R8Pm0j45K23k08P3KK8O7
3995A97j7J22j82J05o5M5j30P5Q6J02j81l1n4N1l6p4P3N9LJ23j84j8J28P4Q1l20O7O8Jp9R0
3881A79NN1n2N3l1j69J40K9%p4N1j13K05m9j0j49Q3j19J19o1J01j58J63k3q8J78k31M2oJ20
3771A86r2L8m3J18k1K7j14K21k22J7N8l7K04l02K07j18k9M3k8m9K36k56J12k3jQ0j43Jm8J49
3662A71jM1j12J0O1M5j46M6M8k1j37R7O8p3L8n0k1K71k00j7%r8J26J98k00j8J58j03j14L5
3552A02N8n2Jpj4l2L3k1O3M7j20R7r5J06p1m3J66j9m2nm2j1o6J40n7O3n5o2J3O9p2O6k1P8
3427A95p7P0j44J27j06P9k8R9j95J9J34j00J14L9j13j5J51j90J6m3P5K8j8P8k4o1l6J05n9
3321A20M7k4P8j15O5NR0l5j59R0k4JJ41o7Rj99J44p0P0j15J04P0j05q1J22k2L1p0l6k0J4K27
3204B86j84J59k05Q2K1j42J01N9j03J33Q5j50k0P3j26K01k36J56L1o1J28j45o6J77j13j06
3109C5K9Q2K9p5L1P3q8j00J05O4j39K5J43Kj26Q6m5p0L1J17m8q6l6J66j16K9K0r7L1j6K7J88
2991B71p1j15J8K1J6J52j29q2J96j38n6Q2j04K70j29j19k6k4K22j59p0J22m1P4J8r8rK41j25
2885B08M8j20J16j09J23j31p3O5K3j02J22o3k1M4k7P9n0o5O8L8qj05Q9p1P2q9LJ9l1M1M7J54
2768B94o1n3j7j28J15n5J07o1p1O5j7p7J32J27k11L9j4J3np8K07j16o3J45l4kn2K1m3L2m5
2654I4J24r9L1j44J66M9j05J9P6j04m6n0O5Q5J0r8P1l5oK8M6j6J08j38N1j4j11Q9k2MJ82k25
2537H5K8J2j10J46m6J84j49p4Q9n3J19j67J00O7j02L6L9J36k79K83j87J5J01j82J18j30O9
2438A48n3o4MN2J65k24O5K2kJ50j74P8q5R2J5J13j30M6o8Q8j0L8p3K1j98L4J86m5O3j4q1p1
2321H8n1R8q0K0M6rK18k57J8R5L5P7j82l8qRR2M9j18J04O4j23p3R7o7p4M0Q0l4MJ53j49m0
2200H4k4N9r0J11M6j28M6m8N6k2n4Q5K12j67j0l0k1J2o1O6J9P7m2L3n5r7Q8QN0j60J94p2r
2079A56m9K1N8m0o6M1j9N4m8J75j66n9m3J72j73L2OJ66N8k55K48j17l5m4O9nJ07J06l19J68
1970A99N0j21O6q7qJ19%J18j67rR9k01m0J83o5L5MK5q9k9Q5lk1jq9J44p5o9NJ09m3m0L4Oj9
1841A05k3J56J3j97LJ80j05o8R8q9P6q4O9o1L0M7l2J21j87L20q7j38L3r1O9j04J20J62k46
1735I0K28k8j65j8O7k9M5O5p2j1P2r5o7R4J02r2q5J2J22q5NQ5j61K1m3Q5K4k2Mo0J09j31J03
1614A69nq6K2J48j47K3o2J85k5k1q3J6k6p5K5J18K7j16J01r1L5R9n9j00J14j72J21j14O5j7
1505F9RJ9L21k10j55J29P8j08J5MJ2p8n6K07j3j22r0J29J1O7j82J05rJ75l06R2Q5N1j57R9
1395A91j82Q9nJ38q5m9o5J72o8J22k4j44J75o5m6o1K46j28l4j27K0L7nl2J0M5L4m9Q7j3l6
1281A48k0q2JNJ91j50k7P1LJ11k18M5O6r4O0N4k9k2k6k9K34k35K44j40j18K13j19m6P4J7p1
1168A11l7J40m8j18J19l1q9J70p1J6K1q5J9M5o8J12p4n0N1l5J63j09N9r7k3%M8Onj5J07j00
1050A32k1LK1J5L9j34O6Oj7o0J35K7j54Q7P4j90J13J3m9Q4r3K2J9Lk1k2J69k02J01J72k23
937A15L6q8K23j6M1j64J02q0J59k14J4R5k09J83j55RQ0oO5j27J20o8n5L05k58M2L3j39J41
831A84l2m6n5L6J04q8R1K8m4j45J27r6J93n1j19L0j5M3o1M1O9p3m7J29j08J1l7n4L5L8P8o7
713I9M1PJ03m1j06J95j54m9k4J52j04P3o4L%r8J16j02K62j95L5r6P4l8P4J5J83j79K7p3n1
600H5m4J60j33N7m0R9j08Q9J8n9P1j14L0K5n6P2m9Q8J6o7k8J18l2L4l1J7k00P6NpJ61j59m2
479E2N0J25j40rKJ26n2n0q1J44j3N9p8R3j25N2l2J87k05Nr7J32L3R6j70rK30j61m9n6J41J1
362B11j80J03P4j25L6o8J20q5J2K25j12j71O0m3K39k04J65j45p0L86k35K5j12P1n6Q3j0j12
259H2L1k2l7K37k24M3J09n9n6m7J54n1l2j0o8J16o9J53k05P2P3kK6n2l2mM5L0oj58K8J29j40
139E4nl8K74j76j1j6Q5q0O8j0j8p7N7k6L3J30j61R5r2J00K4l1N3j25k3J94j02l0P1m3m3J31
21B62n4l6J06j39P4j51K5k3K36k06J09qp1k8P1O1j65P5J79k27j4OR3n3P6q4K4Qn7L4O7o5k4
-100A01j8NQ7KL7r6O2jk8n3R1j41l3J09r8Q1J61q3q8O5o4nK6MJ14j52K8N0j21J16j04NO1N
-224A25R6j00n3K2M5Pj04J06m4K6o5RM7L5L1Oo2l1K1N7O4r9R0j78pK00k24J26o3J08Q3L4k78
-345C0J8P6n3OP0kOk8P8p5J2l7L0l6Q5J4j48K06L2j42j0j19O9R9k1j8kn7Q8k8q3R9l8N6o3
-473A14j1M4K2J20k07mJ63j77J07j50O6N6N0j66P6j4O9j8N5o2p4Q4k3m5M0O0kQ7j08j03N8
-587A07R8j0j2Pj49K07q6J45k46R3o5M3Qj01J18L8oj44J44j49K12j82k0J12mO1j9q3k1M3n6
-700H3m5N1n5Q9PJ9J88k31k5n0kK5lL37k65O2nr5J23q1NJ07j35K5j19R3n4j4J12n5J62M9j13
-821A90l9q3L6l6ol1M2L3k8J37n6m6M2k6L3Q4m7k2J0K2q5j4M1K5m3M5O2j03j10K09l9j71K45
-942B71j63JkJ81k35O6p3J05J14j60J09p7p3K25j5k25
-1000D9
##PAGE=	F1=19591.5
##FIRST=	38580.246913580303953,	5001.9139948942593037,	2.0676203348557464778e-05
##DATA TABLE=	(F2++(Y..Y)), PROFILE
5002A11J52j41o0J34J17j38p8J05j46K83j56j2j28M8M0m7J14j21K3J21Q5k23J03R6l3j02n5
4903I2k1J52j74J24j35J57qj08Q5p2J5R6N7j68j9J18j02J47m7n8m6qQ5R2k07J70j46k7K04
4797B48N7j15k6L2m2j14M2L5n8J2L3K9PlJ29j25j23M6J07j14J32l0o8K28k19rJ15j06N0J04
4687B54j61PL0J9J0o1L1j21K9J34j28P5mq4K8J05j7Q3Rm8Q3J30k74O8n2l3K6Q4k3j09K14j50
4570A54m8Q9n9J1r3M2m8L20k33K7m3J6m2m3k1J30p0jJ04p1r6J78j32LQo3J10OM4J12k0j82
4453H9j9M7NQ6j22L6j5P1p8J22o4j02N4J24q2n4J19j40M5J1r2L3l6K26p4p8pR5k6q0j8l7J51
4332A90M9j76J00p4J70j40l8K6M0K7l4l6l0L09q2j54K19k19O3m3l6o5J6K3J17j02q2J99n7
4226A80N5p8m2l0K3M4J51j48kj4k4l8O1l3o6O3J17n3j03J0o9R4m7R1J7r9P2R7r8k1n5M7L6
4105A38K0J14r2q0l2m3K51j00N4j10l5R5O3j87R4Oq4R3p1k1Q5Mj4o8J26j42Q6k8p4J42l9L0
3987A81j7Q8j08j1p6P1O1J40j45k9r0R9Kj15N5J53j60J38j07j3L1L6K26l51K2J74l4r5N6k4
3878A58J33j76J02K1j78J47q9R6r3j2o5K02N2j37LK1j51J36r3Q7q4R9Ln0J17j85J49j12Q0
3771A81n2m2K9J5Q3oj42J55j79RJR3J45k85J94j18m3J59q6q6L12l17J82j39N4J02j47j0N2
3665A14J7N7Qj16N6OJ10j42K0k8J8p2QJ58r2R3j21m8L17j85j38O2n3R1K01j71j8K4k7k4n3
3552G2P4M1q4j6j0l5R8m0JJ02j48P7m5J03m1j11P6J10l2j2r9%l4J21q4Q3J1j27M6l9l6N2N5
3431A29Q8n4m3m7R6j40J20l2J17k29J2J07j03J36J09j37jJ00k05O6l0QJ5N3J5M6q4P8q5O2
3321A67n1M7L6j77N6J21L3l1j01R2r6k5K70k9j10j73J52j65J49j06J43M2j27j12K02j54J70
3222B23l4n1r3P9J13j24J03j91R6j1j3N4O8j19Q7J20k43j4J21n4J68j74M9jl1R2j05RJ61l0
3112B55j95O8J6L3j21P1j17J09n2J5R1j34Q4K7J47k63O5J18j48K9L4j2m9oJ51q9k1L6j03K8
3002F7K5m2J56jq8n8R0o7J97r1rP9j42n8J17o4K08j27j20l3kK16j80J4J4L7k2J82j73j3J32
2889B44k9ro5R6o1M2j35O9r2J41j53N4J1p2J59r8K2pq2J74j22j0Q9nr5M6n8N8o4kR2M9Q6o6
2764B07l6k4j38K52j13m5M0q4R9L3j65J45R0j97N4k1P5j2r6K13j77oJ87j50J17n2q6N3p1m6
2654D6J48Jr8n7O4J56j59R3J04k19L1l0kL9N4j23J41p6o6LJ79j20J04j12L9nK4J2q5L2J88
2541C06k86N7K7q3J95j02J69j12o4O8j05J27j30M5J29j06qP2K14l21J62j06M3J86k60nJ3O1
2438A86q3o5j1Q8Q7j43k7N8j9J44k8r5J5M4N7J46j76N6r5R6l7J3K8lk18J00P1K2k8Lj25N0
2321A11r9J84j48K6l1J02K21l15Q4R9m1N1p4p1km2R2Rk2K4P0p2j18R3k9k9N6J6l0m7K41j40
2204A69r7l0J14j19P4j2P4l7p9K3n0J0L7K04j16m4K0o0Mk2K8J34q0j9M3R6j33n4J37l4j04
2090G7J21m9l9k3o6J74o2l0J3n9J45r1J29j58m5R0N7j25K9o2K61o5l4kJ7o0l5l3Q9O0R2k01
1973A15o4K55j58J4n9j7O7L8K02k10q0J84k78Q8J43p8l1O5o0l7n3Q9K4O4q9m5J04j46K2k3
1863D6J05Jq6J39j20L5o5K12m6r8N0Q3j41m3K0K6Mp2J25j04L5M5N6P5j70L18r4k05J9j25Q8
1750A13r7K13L5j77K17j07p7m9R0n6J64m7l1o9J36j21o2M7J13q4J1L2pr6O8J33k14M8l5Q4
1640A75n3P9q9J1N4m1l0J3n2L3J23o2n1k1J29k2j7j4j5l8m6l6J57o1K3P3j10L5Q0k8J5j38
1523G6m2O1n9J19J8k6k0L04k42j04J39L6q5j05R7k9J1q8J80j1n3j74K41r4J4j13J02o2J98
1417B89k71J67j7L4j40M0m8J16j35K02j02m9LJ71j28J13j4j54K04j08qJ3J59j54j7n0p3P9
1314A22m0o5J28o8P7NJ36j35%n4k1K1q7J80L5j83K1RJ96k36M2K6o9L4J01p6J8l5k2K64k35
1201H9J43q4k9M2q6O5J2J0q3o3J68o2%N6k8m7rK6K1O9p4J1M2r5P4j8n8l3M1K09j37j3n4J7
1076A22m0M1Lk3Q8P4j77k5nL4P3j3n9mR3k7j07K13q6j09R3P1k10J69j2q4Oj2OL6N0oj26K53
952C00k27J31R4k18Q3l9J24o5N9j97J65o3R4j50M6J15j92J10n4%RkO3m7M7k6j46M25l41L6
842A34kr8M9l1P1n2O3M4j68K12p3K8j25J32q7J78q5r4J0ln4J3qJ74j66K9J16j70J12j15J03
728A37j22Q0P4j13P7M6N1j3q9Q1q9n2M8O7j7J9q5L3J2o8P8o1J26r8P5q6J1n3M3P8J54k02k5
607A17O7j50PJ90j88L9N4m2rK2N5j9M4j13jL0p9R1j0J05l5q6LJ33j30R1l9P9q6p2JJ0J50j52
483G7n6L8J20o6m3L4j9N4j00N0Q0K8l0j15K78k92J2J51J61k58pn5J20MOj10N1J64j09q5j5
369F8L2P6j03P1j3j5Nr3P8N0k6J60j01j24P4j01K40k40K17k18J0L08j86J1j2K1o7O0n9J6K9
256A68r4J08Qj09%L8R0j57J34m9j5K2m6L5Q6m8L6r5l7P6j7m6K8K4m8P5LQ1j74l6K34j80m5
135E0nK51j28J7q1L3r4J27m7m6k6L3QK5K00k92K07j40J02k7j9j4l8K2J72k33P8L4O3j26K25
21C31j80j5J07n4J2p7m2L3J57k34J32pj27L9N4K04k13M9O3q9k3K8J34j63J07L5k03J4LK6K4
-92A25n0O9o5K5R8R8m3n3p2O1J8j64J84j53l8O8p0K6J26K4j29J04j03O3m3KJ01q8J8K3m8L1
-209A45Rj12Q8j5J06r0q1J13k0N0q6J12r9J8r1P6m7J41o7M2j12M2K0L3L3j41P0o6K9J12j51
-323F1J27j11O7PJ14j29j03O2O0jl2RL4lM8p7j2J4N8j26K35j79o0J62J25k30J37k51J16P6
-433A98q6K9j9k5O6l4p8L8M8K3m8l3O9K3R1j62LJ44j58J17j95L8J02Oj07poJ61m1Pn6q4R6
-554A20K5k7r0J74k5P6p7j16Q1RM7k0k8j01J48q0J59k13K7p7K13j76OJ25L4j45LJ66j78J05
-664A65n9m2n4J28M1Nk7N9p2r7O1j0k6J2Q8r3K63k82R9j09K3L6n1K85j52O7q0j24K52j88K1
-777A39J34j50L3l6%m9J8J16j46J90O3r7j16ml4K8k8n8R1P4j35J06K6r4pJ04k5J08j65nP8
-891A59M7k8j19R8p2on9J37kJ4R5j04j27Q4m4Q5j6J74k41L3n6J46J1j72J64l8o5J51q5j46
-1000A8
##PAGE=	F1=19290.1
##FIRST=	38580.246913580303953,	5001.9139948942593037,	4.5024629798717796803e-05
##DATA TABLE=	(F2++(Y..Y)), PROFILE
5002A08R9q8l0J26O5m5p1R4j18M2p8M7r7N1K2N4q3l0j8J81R2k44J32L6k2r0j14O0J29j08O4
4888A66j29J98Pp1J0j0q2J01M8j28J2N3j05K32n8j28mk9Q5L7j15J16j05n1J87Q6j72j1J59
4782B99j17j07K2j0Lq0M1J02l1K1O8k7j32L8J32k11J01j1p6K79j37o7O6j40J05J85j87K5j1
4676A43OJ09k43O7k5qJ27r3M3l7nm7Q1NJ48j02O9N1J02l30J06oRq9J64o2L2L9k05N4R0k3n9
4555A11Qm7N5J69j97O9q4rj4O2n9N8P0q8O3j4j45J85j77O8l0k0N9N3J20q3n8k0l2K9j5Q1p4
4434I4Q2o8M9j18J24k7Nn4R0k5n2J78j80J5J4k4K8r2K75j61l6J1MJ5r3J04j27J12Q5j49R4
4321A73m7R6q7K3j13J50q7L1q7J20K07n4j12J72k87R7l0jj35J32j48K27j44PR6q6nP9j67O4
4211H4P7k3K12j41o7m8L4m3O1j05j0J08Q2m4j47j4O8j1N2QLp0N6R8j33N0j08PO0K6R1q7K3
4090A49o8n2K30j17J14k3j56J12L9r7R3o4r7J00l2r7J01k6k0J5L5Nj3k6r2J58l9m4J00M2p7
3976A53r8RlP4J43o2l5j14J06N1j46P5J86k64Q3Mm8m1qL30l16N3J51k6j00K4q9K09k42J36
3867A95po6J32k18J37q0o1QJ78J19k50J79q6r3N2l3L1qL5Lj2M1j00K01j96O2k4j06O6lJ25
3753B21n3l3k5l4o4J50l1L8r7O5j28L4K23r7j07K43k05J02j70L7J13r7oO2l1N1J8j33P3oJ22
3640B35m0o3q6K7ll9J66j0P2j91K7K48j48j33Q4m8qJ95j19no0LQ3j54R3J17j03p4L9n2J38
3526A91n9q9J42j27R0n5J17k3j71K7J82k5k2p0n6J6J18j23J20j1q9L5k5n8Q3%J01Jj17j4Q2
3413A71j45J01m7J75k10nN9j3PJ74q6m9P5k03J30m3O7J2J2p4R3j01J88j93R5j38J01J0k9r1
3303D3J50J0p0mR4j94R6K21j1j52j32R8j5K7j04J71Mj66k7J93j34J36J0m7j13J02j0m4N1j00
3193H3O7J6k2K9P6j51J6J55k32J0J33n5J32j06J2o7l9J03q6P6J26J2j43O8r6O1j56J07M6k6
3083A49m7j4L4MM7j25K69k89L7J90j58L2p3qJ24p8J01k1j07O7q7J2N3m4J00KJ2lk3j32K08
2969B32n5K8j3J0m5j7J6J24p2l9p7nJ06j12O3m2O8r8K57j52p6kJ06n7ON7k6Nj42J69j81K22
2852B58j85l0P5j00K00p9q5N8m4J51j84rK08q2n1No3J02j27N0J02P1K1j03m1nm7K74j73j06
2742F1J33r6Q3N6j16M7K8j02lOQ7ql1J08j89P6J50k26J86l5L5%j94L1O1R4j87Jk2J90n5L5
2625B04J11k60J06nj09J1J48j65J58r0r3R1K02k72J22l7Oo0J48m2j01J0J79j77m3O6o8J98
2523B38q4Q0o3l0J3p0Q2m5o4J58q1o9J15J91k42Qn9J31J97k79M8l0M9n6r1jN1N5j06MJ9j6
2405E3P6J31k44R1N4K5J52k09Q5j5k5n5j9J51l5j69J53n1O4j39L1j8N4r2J56j31O1q4J09J69
2296C29k64R4N3q4M6Rq7J6j0j8l6J33Lm6Ko8mM5J5K6m3KpJ54n2j34m0J43p5l1MJ98r5j06P3
2167A45j12Q5o2J77p9m3K9ln7k3J0J69k19M4Q7J82j35j54K02q1q9O1n0lo3Q9P1j09K4J7p2
2054C8K22j30K3j08j4J92p1l1pj04L42j96J35j56Q2q8K2j30J46j3P7n5p3K69k25l2m3l0M1
1948H3P2J80j54j39K15j88P9J49j49p8J17r1l4j4LJ31Q7j40k1O2j34K3N7JJ7m9J56j89R7j16
1838C3K61j38rJ15m0j11j3n9J15j1j22J50l0j2RJ21K7j36K76n6k89j2J5j5KJ57q2k2J07j68
1728F3J4J1L5q1K85j32k3j05J90j57O1r3N1j1J28J3j17qJ3J13j88L9JJ02j45K18k03J04rJ4
1618A83j24M7J4m4J68N2k27M9O2l3l0J11j03nj6p9J81r4O3N0j17N5M4l1J16k49pJ27j01R9
1508A61P5m5q1K29j62p2J31kp3o5M2n4J12q0N4LJ7j55K44j65o4j9J04q3J45j57J86p0N4j50
1398F0P7m9J17j47J60j10n6P9J54k02J15kj47J70j04J7Q9J06k29N8J3m2nq1L8J20j36N4R2
1292B09J36k55J17j00k2J56j81P1K05k61J8m6K17k03J3Nm9L4J14j14P3n4M0J99j98MQ1o4r4
1186E1l6J84r1L7l2n5O5n1J29l4m1L1j22J68j01Q9m6P5K4k06P0J8l0o3Q3J72q2j32L3J7o1
1072F3M1Ll9J39N9k08M5o3J9Q1k7J6p8J71j5j72K63j56q3J09N5k15J88k3j05l6K3J3L1R4N0
959B43j92K22j48O9M6j30M1L3j6r5P5j14J28l6J0m1M4P8j01L4Q4l2r3J4K2M8j7%j43M21l78
845G6M7r6L8L5k5R1p5P4k3n7J25j51O4k8J18r0J45j25j9j6NQn9K7J07j31O3K3r5J41j36J82
728B43j69L7ll3K9J26n3K7o2l7k2K7M2m4P8l9r4L6O1K6j6l3Oj7J32q0o3m2K5J04P9j27q7J78
604B35j20jR5q6nN3j30K1n1R8M7P5j87J41j26l3M4J5Q2o2k8J8J05j58J27n0Q1K6j92L1N2O7
486A84j32P0q9P7K9j6k4M9q6J6R8m9O4j00l4K73j55n5J61R4k61K8m5L4K1n1p9Q2J01n0j10
373D5J3jL8RM6n3M3j8j09R2R1p1Q0j18oJ25j71J61j63J56o9q4K13j71Q3M8n7j04P6m6Q2N9
256B19j78K18j73K5k6p6J79j73K77k47M6O7p2J17K7J4q6k3n2J4K8m8J9J0K3J8m5J40j43q4
146A5K76j72m9L5J54l2Pj25j8o7J55p1P1n1o2K1N2K12k18J18j48P7q5J8p3N5J3J63j97L9j
32A12J09j63K98k25k4O3J1j0l2o4R0K1o7j6J5p2l3P4K88k27J4l9M4j5kJ38j45N2J27k93L2
-81F1k5N5k7j0P6m5N0Q3J28q5jj46N6N7j39J51j24r8P7L3M1q1J19r9Q2j42J11o2%K0K9K5k0
-202A50K1j1J08j92J01p9P2m3o7J26l5P7o0R6j27J5k5j0nQ5p7L8j02J10kj8M5q4m5k3Q2O1
-319A82p3R4o3qj02J43M6j22Q6K7Rj26n0J52j3N7r6p2P4M6j19K75k88lR2J96k74K54l21J71
-429A74Nj39J61j13M6rl5n9N5P6j3o0n5J36k3N8q7MJ14j60J06j27k7J16r3P1n4J1J46n4q1
-543I0m3O1K9L0J7j20J84j16O2k8o6P3j00R9j8m6k0K6q2J28qO1j45K14j18n3M9K7r7M9R1j63
-660F7P9m2MO4m7NMK7J25j46j32J75q5L0oJ04k00K66k11J11q4j8O2n8J51k6M1j23p1K68k42
-773I2K6J63j70O3M0j02m0Q8M8r1O7N9l5j28M9o4M6m0l1Q3Q1j26j8J22j68O5Q9p9J73j96n4
-887A2J06P5Kj63R1k2n1Q5r1J50R9o1j31m3K5n6J49LJ50k39l3J8J52r3j04J21J40j82N4j14
-997D9L
-1000E2
##PAGE=	F1=18988.7
##FIRST=	38580.246913580303953,	5001.9139948942593037,	1.8982551409862935543e-05
##DATA TABLE=	(F2++(Y..Y)), PROFILE
5002I6N7k0k3N7J7L4K8J1q7j43KQ1K0j7J0J28j80k6%J83J04k98J63oop5l6L3R1n3K1j18J89
4881B37R2j10J6n2j44R8J2ql7N1j03L00r6q0l7l5P6l5PKn8nJ27Q9k16R7J92j88o1j3O2pr8
4760G5K8O8q8K9P8lj30P2O8j30mMk7K15o0j16L3n7OK34j91P7k6m2K03k24k9M3l2M2Knj3K6
4636A26r4P1K0J38j21J02M4nk59Q4O8mj02J52m7P9o8j19L3J05k7q9J44k19K05p0o9N7J19j79
4526G5n1J50o2l5J68r5j4J4j29J71j27J19j8j26K8L6J98k49J0P1L5k9o4Q8n2J02j35L0Kk4
4416H7J2Q3j30N7K3k6K08j79k4L7J3J7r0K51k47K1Q8j05J7o3J57j63M6J28j09L0J3J9n5J12
4306B28j74J49j91J45j26K29P2k9l7R4l35J09qJ4l1M6o1J01j36Q3K3r6L7J01j29j6J09q2K64
4200C53j26j34k9K7n9J60j36k9J63j7l2j34K3R3k5J96j87k1k8L4R7j21R2j14k4K8P2Mo3Q9
4090A52j03N5J29j48J91L1j71N2LO9k2r5p4J43l2j48J41j15M8j4L3N9j07Km6J10J4l1N5k5
3980A56K9j67N5l7N8J24Jl3j18O5O4q4O1J76l09O0P3r9j6OK49k27R2P5Mq0Pj44K25k28J48
3867A86r8P6J25k21L7j2o7nK08J15k91K70j98j7l9O2k1K1K1m0M0k0k0J61k05J38q6r5J8Q4
3757A27Q7j05P5j26P3p5K37j83o6R7j3n8rK73j23j78J85l5l6l3o3O5rj8mJ8jR1j84R0K6M4
3640A69R9j43j01N7jRM4J35j2k46J19J42j02j5O2j09q2J76o2Nl7l7J45j15J0J13n8r7J8j4
3530G2J59j20nM9o2Q6j01J20pj80P1J36l5n0k9o6J8J18r8J30j05oM2Ko5R5q2J09P6j75pP4
3413A64p4j9n0K33j26o7K5O8j08J76l0p6N8j44J42m7R8K5o1o0O9j30K50j69J2j45J14%P7r9
3303A06N7J5r5N6R0j60J42O5jj55k5j4J31o3r3J62l0j49RJ68l7%O1j8j23J24m2k1Lk9N4P1
3185B59j25M9M1j54nJ51j00m0J05r6J14m8K0r5m7J31r4Q8Q7k0j8P3k04P9j14Q8J59j19o4O0
3076A61j10J60Jj24J58j65K5J27j39O0j40P2J62j49P4K7j66P2n4M2kJN8l1J31N6j59j10J24
2969A62k7J5j8J41m3j55J07M9qJ1p9k4j4m7Q3j2M8j40K16n8j25k8J31o4N0JOl4n3J47j17J41
2852B62j97n4J28q7J33J1j67R3L2J7p2J8J22j16N1q1o9J09o0j1J35Q3k5j47o2K9M5K52k30
2746A42J5N2k9K3L8l1l2pk9p6L3P7j5N1j7j52J38P2k12J49j3J74m3j72L0o5J28j69J7k9R9
2632A47M0j8J03j45P0Nj65rK28j90J07q9l1J28J33k45K9J07q3o0J30o2m2o2J73p9m0M6p1J52
2523B07j8l3j3L2n6KM7L4j00N3l5l4P0Q3p4j05k3J92J29k42J80j48J4Oj06J1J2L2p5K8J2m0
2405D2K9K22k49L7Q2k7J25k04J09Q4j23q0j0J87p5p4J77j42P9j41K5J01Kj15J02o9N1n1O3
2299A57Q0j42N7oq0N7L2l1l5N1j09J03O7Kj82R3K3q9N3N4j7p7M6L2RP3j48J0J00m1p0J6K16
2178C04r1j33J44j50J14j51J65n3m8J4Q9j08n6LJ29m0j21J20J76r6j59J58o2r1M7l5J3KJ10
2072A94m8j19J8P0k4K01j42j04Ol2K35j42L4j4q3L42k82J83j69N9r6Q4p4M6n2M9P2qJ88k54
1962A38pr4O7j8K4P9k5K5om2oJ89k18k7O9or3J6K2J16O6j60rK8l1l1J23j16mO9Q1j54J00m9
1838A16J79j30n2J89j63Knl7O6oj22P8M9mm4J31K8j38K21nl07M3J29j46L6O2j66J34k3m8n9
1724HJ08qn8K89j80m5J9J17j61J47k01QL2J98k5j41J31j40O0q6mN0J01j37K16k51J86l9j2
1618A82j16J08k3q2K16O4l09J05J0o3m4J85j54M9no7J15L6o7O2j38J01M7j01J74j92o0J92
1516B25r3l4J39k8j25Q9J7q3J07j8p6N8p3p3J66k7j01L6M7q0J72j35m1j0N8nk6k2J55m0Q8
1402B67j96J71j46J03j06Q6q8o1J14J35k56R4L1j09O8o1L2J26J02k33P4M4j5o4q2P3J18j39
1299H2nJ50J02k54J66j24o2K57j77o2K95k57J7l6J09j29l2N6o4N4R0j29J06o6O8J16j05j20
1197D6K42j73K7j23J76j52Q9Mn5j1m3K26j11p2J37r0J37j59K6LJ75l2j67L4ql0o0P2R1K2j85
1083C6Q8j8p5P6Qq7J48M5j23K5r0O0Rm4O4o8J62Rj86K51j55o9R8M4j95J62l7r0j1N1l7M4Q5
963A80Q1j95J49l6k7K1Lk2M3j27J5J8m2M9J1K1j9jJ8j4L3J61n1j74N2qO6o0Oj23L59k99K3
842A11l7L2J73r6k4m8N9p5N0On9m5Q0J07j02R5j44L9pJ7O7j56R9l0N0k5n3L6R6j33J91j62
724A12J7j18J09m7J66j19M7j7o0n5J06J6j38J52p7n0k0J27Q9r4jl6pJ55q3j01K0k5J11oNk5
607A53J16q2k4qKJ2kk4j29Q7o6J15J27k30K00k30K2QQQ3p6R0m7M5j21J67rl0R0j56k1Q2k9
486A23q2J83j55j9J09kr9J22j25M8J33j44N3j11Q3J11N0o5R8L1k16O0k7j02R4O6j37oP5kl2
373A15r4J00n6N7K5o6N5Mr0J00M8j10KL2n9J79k05N3K1rO2j48J63j19J18K3j07k2k7L3P5O8
256B21k13K39j70O3pj7Oj06L22k96R0K8k3P6qP5j57l3mm6J00O4j19l5Q7j7n5R7m3r5K14j35
139A03J6M5J7Q2k9j47o1P0Q1j01J46m2j07mJ15J35j12K8j27M3r9L4P3o7k0J52n1q0m3Q9j09
25C0K97j67p6L0L0pl8LJ05j38O6j05M8j9N0k1K57k28K9L6k9J7p7R9o0JJ56j92L6m2N3j03Q7
-96A28o6M6N9N5J01j17O1q6o6P6n5P4j02n3M3J17K9j73R5l0M6j69J11l0Pr2J49M8p8O4k3J53
-213C22k04J27j70L0N8q3N8M1L2l7Q4j23K0J4j08J22o4pLk4R7k7k2N8k6r0k0M1O9m8P8j4L
-334A90r9m0J97r1R6l3L1j74J5J47p5Q0j18j05J12Pm0K05k16o2R5J36k58L01k73J95q9oJ33
-440B61k12J07q4J9K7K2O7m9j04L5J10r0M6m9J8P2j69Q3km3N7l9R9m7m0J16l1q7j1Q7J2j1
-557A70N8j47K14k28L2N0OL9k6m2L9o7L2n9M2n9J42O6j62J65rl6j15K0J08r2K9j10J29j07
-667H2Q0J27j11p7R2o3J50j54p6J85j61Q5J9R6k46J83r8N7m1n0Q3l1pO9Qj31J9K06k14mJ92
-781B69j66N2R6j62m0J29j5M3j21M0L3q5N6m7O5n2%K4Q4r8m3J38j37O3%j03K54j67l3jP7K0
-898A73j00j5J01m4J08j55J40J40j94q9rJ92j89R2L7J30k28m7P3J05j65nK6K96k60m4k0P0
-1000A19
##PAGE=	F1=18687.3
##FIRST=	38580.246913580303953,	5001.9139948942593037,	3.4262971894349902868e-05
##DATA TABLE=	(F2++(Y..Y)), PROFILE
5002H4J08j8p4k9oJ06J44j36m5n6qJ2J31j00nJ58j10j25N3J13J38k90J11k6qm8M8NO6k8Pj17
4885E5J36J86j71N2j22j02L3m5J15j21J69j14K51q7j7o2k9P0p9N6j01LN2P0N7j67J46J39j90
4779A83Pp0J34k7j16O5j4j21J2J31l3j18J36o4K7m1N0m7J13j1j58L0L1m0J49j72J37k4o9K57
4669C37j65l2k1n6m1J16o1M4L8r3N2K8R6j01P7N1j52l5k5R8j9n2O5K0K7q4M0l1P8p1l5J95
4551B88j74J68k11K9j3K58k46n6J21j8j18K06o5o2J4r9J86p7Q5K6j99J2l5K76k20J08k0M8
4449B12n0n6R6p8R5j82J0J37j50K6J10j59Q8nJ9K11j57o7N1K0K1m1J78k78M9J76j49k7L3P9
4339B12j62j4K10j10p0R9l6k8J68j17N0n6K3o5J81k9j5N3mk33qN0k8R9j00R2m7p5J02k9K0
4226A33J00pj11j00J27j03K55q9j25j8o1R7J26j74M1J19j15l1n8O9M4qK89l10k7k3RJ24r6
4119G7O8o2o4N5J12n9j01J05j01J45K9j20J81L9j75N9l1J56j30q4pJ59m3r9J09j93J97j00
4017A22O5k6l2m3m6Q4P1m3nr6J42j86O2K8j4J07mj4j08RJ8O5MJ39k83J17K9j28Q5J8O1j19
3900G9J19j2L4l6K4p9P5j58J24r1P0J43j94j5O2r0L9J84M8k49K52k90N2p3R7k8QN4q4O4l2
3786I7NM4j13K56k12jm3J29K7j36J19q6Q0p6K51k43O1K4k2k0p7L10j70j41M4J22j82J17l2
3680A32q1P7m2m5P8j7J24j55M5M9p3J93j71o4R1j8Rq3K62j05j43O0L9l7R0N2j90m2Q6j1jJ
3563A10k4J00Kr6L5K8n8p2P1J43j90J33j3l3K9r0P0J4j25O8J09n9r9nMK7N1m6J08j17J1O1
3445A47l0l4R2j23J03J30k38K8N7J9j38K5J80jj40l3J58j42Q2Mm8M2n0J00l4Q8K9j29PL3j47
3332C7K08r3n5j7L3oR1p5PK3k7j4P7m3Q9q1Jj15J14j52K14p1q0J30p1m3m8J32M4j13Q2K6j04
3211A00J22Kn1l8K4L9J12k35J25o3q7R5K8k9o5N1r9J46n7K7o5J5O6n9M5O5j38J45O9k05J9
3098A04n7N7J82j40o3J32j83K19j9n2o8jNN7j25J03j11J45Q9j92Q9K5j34poJ05p4J4Pj1K05
2984B95O9k21p7M5l4k0Q9J42l6j63R7mM0J0m7n3ln5M4M3K3j40Q7O0j26Q9J4j5L6q4O4r1M6
2863A24R5n6N4j84K1J09r0O0J08j47L1J19j58N5L4J3j05J68j85m0M3L6l2J22Q6n8j51j4kJ04
2753A60J87k38J39q5J02o0%M8m4Pn5o9LQ0m8J22j16o7J25Jo8Mk7K71o2j02kj22P6j15N7KJ0
2632A14jjJ05j8J0j1j15rJ96j64J3p6LK05m1o5n5J92k06N4l0n1P4p5R6k9J1J5o9P3M1j22M4
2512A08R7j21M9M6P6r4p6J9M9j9l4R8p8L3Q8J3j39K48k23m0O3r4K9L5l0jn1O8r1J05J49k23
2394E9j3R3o1Q3j05N4J49j12n5O5J0r2J6J69j95P3J5m8R1J5j62O7j1oM2J1k8%%kq4N7RP9j55
2266B8J08k5J66r7j9m3kN4r0m9J35p0o8O4N8o5J16j49O8O5m5l8j3J69k7j62J80j49J27j98
2156B9J34op1JJ46r9j14%P4J29j47J0J20k8j17P2Mq1J04k2k7N3N2r3lq7P9jJ74j37q9J5K6
2036A00J20j34L7L1n1K96l07J12j09J6m8R6k2l2j7KJ67k0R5k08P4j24J20o6n1N1J9J72k25
1929I4Q5j22K41k43P3l4J20j25jJ06J5Nj58K7J0K8L5P9k04lJ62l7m7M9L0P2l4j52K14k51J43
1816A77j2J0j8j7o6m0J02K3j5K8Q8j86J77J9k19J16J67k41J9j2L3j6p2J10p0M5j7%J94j74
1706A33j05J74K6j20J80k68J33r7K09p4p2J90k50J11n3k6N2O8o3J07k22K28m5p9p5J89r1n7
1603A03J84K2k12O5qj13K7R8j00N7j6LoJ71k16J14j57J37R8j96J62j25l7J83k3k02J66K0p4
1497A25q5J66j12P9j7p4J28j32m8J07O7j81P6J5j4N1j2J8q3L3L9j28R5N3N4J02k17J73j88
1391I0Q7q5L9m2p8J21J11k11j7R4n6j8j7K7J06J08j38J3M6J2r2k0LJ17j05m4J61L1r8Q7j20
1277A12p6K67j08j25K57j89j3rj6l3L1K3o3P6L6j08Q1n3N6L4L9j43K51k65J83k34J21r9Q8
1171A21rk6lp1K39j40l6J67j02R6j37o4O6K34r6m6K1k5r8nJJ3J00n7Oo9m6R4K2j15Q6K1k0
1050A22j7q2J09k1m7J4j4J02Rq2J51r0p5O6N3j54J08o5o0J7J08j01O7L6P0j30P4N1r4j6J01
937B10k1k8j17Q0K8j09J5P6O4l3q3N0k0N8J76o1j82N7M8l5p7Qn4J92q1m4KJK67j60j16M9l
816A57q1P3q6Q7q0P5J02j23L2j31Q6mL8P6j97J40j06J75j24KN8K6j03J32j00Pj0J2o2J23p6
702A18%K7Nn4L3J0q2Q2m8K4o7J19P9j31L8kn7J14q4r7P9p0J07n3J01L5M9o1n0n2J9P3p8Q4
578B10j35J29j02K0J58j90J56j89ROJ2J37r5Q9j08j8o8J80O0j34P2n0r3J06j05k2K59j38j32
472B4J51k2j19P9N7p4J62j39Jk9N1o7K45p3L0mj45N9K4j42R0J32j71q1P7L3M1j29P8NPk4m7
351H0L5M1m6K9K4q8k9K02k24K14k17Q2O7p2L5j30J56K5J3n5q6J29n9m2L7M0j43J30pML1k0
234A56o4l0K47k02P9l5N3n1J1J03j54p9K3m4J19J25k10j2O1MLn2Q8n4N3o2Q7K9j09J68o1j53
117C7L0Q1Pm5O8J0q4o1J77LJl4r7J7k1l9K09j80PQ9N1j27k8K9j9J72o1j26Q6l8j9o0J22R8
-8B55j44j8m1K1l2J84j13J46k10J17J17j65N9j24k0O6j7J12o3M0rJ9j55J62j13J01J1K1N6
-114B63j32R2L2k05P6J4J6r2Q6m8J67k4j51J6PO6j01OmJ3j2P9P2j28O4qJ23j36J49k69P9J06
-231B16j23n2J67o5k0Q1j03M1J8j01J49j36K3K1L7L1m6K7O1l7p2J4o4J13p4Q7NL6j15m5J40
-345B14k7P2p2N9j62J37N5j61R4j18k4M4qK8O9p7n8J47r7l8J26j34J66j43J49N9k63J15j04
-451D8J11N4n9J20j19j17J12M7j01L7o2L8J6n7rR0p9K0R0M1p5p0P9J8L8l2KK7o5R7j96K66
-568C10k21rQ8K1qJ18k16J12q5N3n2J17n5J6K9j24Q7Q4M8k76K5K43k21%k3J41j28J29J33q9
-678B47j53K34k39J14j07k1J72k08J08N7Q6k50R0k2Kjm9Q5J3r1O0qj01P5J31j22n5J96j10
-784A33l4J23j54pO9l0J60k53M5L4l1L0RJ01q6L7m9P8r7JJ20m6J6j12LK24k03N1r3O4J4j5
-902A02k1O8L9J9q7O3J32k49J1l3K74k04qN8J19k06L6K0M0j66K9k3L52k32o9L6P7
-1000A77
##PAGE=	F1=18385.9
##FIRST=	38580.246913580303953,	5001.9139948942593037,	4.3991560232825577259e-05
##DATA TABLE=	(F2++(Y..Y)), PROFILE
5002F5J93o2j52N4l8J31J44k87L8J4j2j0J89j82j7J56l5j24M1M3J76k02ql4m0j0J09KN6l4
4892A64Pj10M3K48j97P7j63M0m9M1mJ9J16j22R5lNn7k8Q3q6L8r4K9O7J7Ln9J09N1j10P7j44
4771A03J75n2j15R4q8p1l3J41n4p4J79j67J16k4O8o2O3j3j75O6K1K9%n4O5ok5K32j31K9j35
4658A02q0J04J7j15Q6N6l4J3pR7j10O0N8j90M5NnL4o1QP8m0l5J05k9lj24R0J34o9J06j02o6
4537A28n2K57k52J4NN3j09J37l3o4On6J90o9J7Q5k07LM0J74r8Q3o6jm9J6R3j23O5j41oJ74
4420B14j54NN4p9P4n6O0J89j44j00N3K2L0L7P0j98J3K31j82l0P5j3r9k7K54j59r3J12l2J1
4310A38J30l9k1M0p9pQ7o8k0J17r3j06k9Q1j21J92j30J01j28K5M8m3J21J33q4j35m5L3n6J49
4200A91k8Or9N0R2Kj85J20L4o1n4n9J23l5kL17l16qm4l5J78j06K3mn9N8J24l1j06O5l6J01
4083B16l2l6R2k3j56J26l2J19j80m1R8R4k6m5M1j86K74j13L7j33J16j11l5Q4P4j04j6j4Q0
3976A68j08lP3l0R8n5K2j00M3l7J13m6J07j76J02m2j07J23K7q1l3J25q0M4L8O6n2n7q2P7L1
3863A68r5J82j68L1P3j31J41J06j7k09K21k57J4L7l2Rk1J01j4l1rl0j5k9L12l17Q4mP7l7j04
3749C6O7K7L7m6J75j94J56q3nJ6r1K62j98K9j65J92j39Q5M7j87J08l9P1kJ3P0j22RP3j12J45
3636B35j25l7J12K0o5p8K24j59nm7k9O3J21M6k29J1K7J3k9M8Nj5J33j75n3J01L5l9K2O7j37
3522F1J42Rm0p7J6k4J6k5%J16q2o9J6JO2j1m6N6N1j10O2r0L3Q4j20Q5J18j98J3K7J11q7j8
3402H2O9J29k01k5J66j39l1J8L1L6K6M1k2N7Rj68M7M5q3jQk8P2k3j5J4k1L0J1L8j19M9Q4n
3277A81j46j4R7R3j34O9L0q4J01j26J6n7R4O0l0o2O0o6R8N1q3n1N9NJ43k32J58k13L9J52r0
3163A18J2l0o6L2J46j35Rj9N8J3OMN7j14J00M8p7q0m0K2J34r4QJ03j26J35KJ5r8l0k3L9p0
3043E9N7o7K06jj76R3mq1o9K5J50n7o8j9L0K19K4j63q0M3r2Q5O5Q4m4m1j6lQ4o5j2q2R1l7
2918A38o7P6Qr3K0N0r3J30JN2k1j86J43o5L7M8l2Pj20P8N5r2L9J38j06l7K01k87J26M4p9o4
2801D9K60k38j8k0O9oM7Q7p8r1M6m6J15Q9j23J58k05K17j36l0Q5K8Nj20lo0J03r1J64j66M0
2687A31K9k8P4m0q6K48o2m4l2j02jo4R8J9Rj06K2J43J7l4m6m0K1R8r0p8rl0K77k61J59k1J47
2567C18k60J08q0n0J48p1Ll6O2Ro1L6Qn3M1J07j77N9N2R0p9j23M9Q1o1%J15m0M8j3j02K1K07
2446C56k39m0M0n7M8O7p6N4j48J41j17J59N1j91j5O7o4O6j1j3J45o3k0J00j31J0k7J37j65
2339F4J1J45j11L5R3j78O9pr0J65l7j12J01m4L6r0OkJ59j63L9O2K13k40m3J39q7J9p2J5P8
2226A73r6j6J7Q1pPj51J14P1q8K0mM1O5j84J58p3J01j43K5N9q3L0J01l6j44QR1Q8r5o0NL6
2105A11p5O4L5o7J63m2m7N4k3m9N8r0mj1J75j41J7n6J09l2q3j0J25l1K26k89j6J2o7N3O0J
1988A30n4J8k5K49j19%r7J31r9J14j09l8J69j28K31l35J25p9J66k43J34q2K11j44kJ11l0r6
1885A09q4N6J4J0J52mk20P4J14j33O0j0O2j5M2j25J30j53J04j2N3q6m4n%j6N2R5j57J61k13
1772A1J34j0p1J25K05k71k6J5J20j57P3L4l0j8l9N3J04j02r4J64m3q1K03k31J42j57J76j04
1669A25PJ61k47K17j06m8L9M0Jk2j42K15l9j27m4K50j21m1J18l3o0J8J0j52Q6l2K3J2m7J13
1559A74o0J69j51J9p0N2J52j96N0r5K5J50M9j34m5P7L2m0M7j33O6k7qQ3j29L4j6J33j29O4
1450A43J1m7l4R0L2j45N9J0p8J42r5J66Q8j78N5j41R9j10K6jn7Q4O5j57P1j0k8N5n5j9Q8N9
1332A88r3M0K1K5q1K0p5R6m9p7J66q0P8kq4m9J87j9r9J24r8n6J4n4MJ56r1lP8m3o1K0j7O0
1208A46o7J86j70K13k18K03k51J7L0J8j9mL1p9J57j08Q4P6j43O9q7k5O0J81j24O1J3%j70M9
1098A29n0P9rQ8p3j16K5P3K3j22J5RK6l0rP6J8j1p5j4M2l5R5K8%j07M1Q6j28P1q0m7K5J44
973A87j04L7J9J6p%Q6j00o0J20L6j34j0OJ10k00K3J33L8Kj69J72m8J5J45q5j09J7J25j41p9
860D1M4Pl1J90j03o1MK79j80q4J23r1m8%m6J34o5L6J01j34l6k8O4l0N0O3j28J00n7J36j98
746E2J15J7l4n0J7kj0J08j14j6L8L7q1M3N0j1p8O2l9L2LK6o9J04lj17P1L9q3J0m7l8N2l6L8
618H6k6J41M0Qo0p1nm7J48j41J43q5J41r7r3J54j16P7p9MqM7J35j17N6j37l4K5P9J21j78Q
501A19M6j26J07j05j7K90p0k34J80p4K0m3J53j71J61q2J6k3k3jJ74r0j3rm5j1J09j24L0J13
391B57j22j15N4Q4O5r8k0R5J2j27M2l0M1Mq6M6OK4J78k96J96j77J31K4n3o0o0J17J24o2q8
278A06o9K08Kj69j3km2M8J35q4P9q5K0j0J00q5P5q1J08j86P2J10j13Pq6mN7J22j90O1j3K0
160I8L7j5K2J9j01O0N7jj17J24o4r4J56k0m2P3r5P0m1j06K04j41R5m7q1K0K5n4K65k17O1k
43A48Q4r8rJ10j18M4L1j34J58j17n4L0J23J15r3j94O2Oo0K71j92L0o9J30R5j84N9n1Pk0n7
-70E3M0L0K4M4m1j19J83m0Q6o9j6K2n3jJ41k21K2K2ro7K01j44J82r1j21J2l4J43l8l3m6J4
-187G6M2M5P0j33J3L5M4l0J40k64J09R7j64%J20j46J4N6o5M8NL4K0n2p2J13N3m0o5P4Q6j11
-305A52l3L5q2J35j32J02J1L4j40Q9l3M3K5q3Q7j03J88j7k23R5o7JK3J0N2r1L3L5J41k46J05
-418A46l8qR0j03K20Jk57Q5q7J74O1j67K07k13m5R9j6m3K4o8J0JP8j6K7j06KJ37M1j50m4M9
-535I1O0J50n7j12O2j03J38j63K10j22K9J9k7n4K40k70J03q1O6m6J72n0r6k0o0j6J23J56l18
-642B4K1K35k47j2N9R8q8J25J00l3j84L29l22Qo1O4J04j62M0Q8P9k12K8J6m8J4qP2M5l5o6
-755G1JQnR3n0o8J59l5j23Q9q3P8j02M8J77j97N4%q6PJ06Q3j40Q9m8J3r0%J23N4j9j92Q4J62
-880B61j99R9j57J17o8O7N6r3J49j36K1J7P8j87N9kJ96j40rj4J19j71J02o6j0m7j1JK46j24
-989A54n2J4R4
-1000B10
##PAGE=	F1=18084.5
##FIRST=	38580.246913580303953,	5001.9139948942593037,	1.7492795450380071998e-05
##DATA TABLE=	(F2++(Y..Y)), PROFILE
5002C0K41j02j10J43q6J32L7j65J5q7L1kJ95k08k5J31j9o4J1K9J66j18p5l4k5k5J20J7N9o1
4892A51%q4k5K21j39M6j42J44n4N6j21J87J0j13k8O0j0m5k9J03q4J0J3PM8k5n8J1N4k4K1J33
4775B94k02J60p6j02J11j36L3j8M3l9J7J53j10j4M0N2m1N3m3j28O5n3Q6J1k3m4M3J1J87j42
4665A88J14k10m9J89j03j02P5M3O6k2r8J38j43O6P4q6p2Q1r8J36j31O8L4Rk8L7Rp4k0N6K1
4551A68L9M3Qj22m9J51k10J40j49J07m6O7m1l8J3k6J70j05l6J32j57%J21M9qL2o0q7K8N6N9
4438B49j36J7n1pJ25j19K6l0j3L3k2M2J52j57r0P2mK9J21n7q6J3K07k11J2N5p0J9k9K41k21
4324A10K6j2N0PM4L9o2O7r4Mkl9k5J01j24n3O8N8q5J22Rp6q0O1jNJ00J38j10j67O7p4%L0K0
4196A22J23j77J57O0j23j49J73o3R1p6j12J67q9l5K63k33Ok2n4J69j24K3j0K1k1R9K8p5O1
4090B00j3L6l4J3J6j41J5Q3J3k2q7L1J10k9K1rm3r5K33q3oq7J12j57K1R6M8j97J9J07j1k8
3973A32q7R5j8Q2p8M6r2R5L8l0l5J06j55P3q3m8P6O4j16k4J02j13O2R1J06p9r5l2K3J15j59
3859F2J21j31O6Q0j46K48l1j9j91K08j79l4R5j34M9k1J11N6j00j1o9J88k04L03k82O3N2L7
3757A87j13l3K8J06m6L8K0o8J64j68J6O8n2J22j48J65k35J01L6q1J33k19P9RJ28l7RQp0m2
3647A05J13r2J4rm7J10R6j70L8N6j68J01j34L3O4R6L6j64k0M1jl9J08k5r7J88k00J12q6J61
3537B20l1j7n9J7L0O7l8j81J40l3p1R3q4J01q3M8K7r9Q1J6j19LK08k11L5Pj7R4r1L6L8j3r6
3416A8mJ69k7n7k1K14k29R5M2j01n7PO1M5O3K0m5J4j9j55K0R9ll6l5KJ00o3k2q0L3Q6qM7j22
3288E1l7J59j06qL6Q4O5j10r3J94r3O5j47pJ1Q9m4J52k00K1k7N8P1j03oN9n1J84j20J19j40
3174A26n9J52j90R4K9j5m9J47j84krP4L3K1k5M7K8r9K1Q2j27l0l4O3NP0ol6J6M6Q2K4j98k0
3050G7N3J7q6j9K37o9r7K8j4l9j6l7J53Lj39P5p3K01o2k0q4N6j28J79k4P3r3R2j32Q0J16j61
2933A47m5j5P9M1j30M6j8j7J04j20o8R0J02Q4q9r2M9Pk8Nn2J4k6P0lo5N0R9m9r7K48k32L7
2812A26M4j14j2K92k38k5N7n9J9k0R2p8j3N5o2R1j2N9R8j76J71j67k5M6J71m5j65N9r0R5r2
2698H2J53j55J23j00k0J71k8q5J33o5l4m6m7J7ML2QK1N4j85J94k5n7p7J7R3n0Oj14O3LJ82
2581B68q7K2K9O8j34k0M5j08J60q9l7o6P3L5n1N6j07J07LP1j41l2M7Q2n9p5L7O0l7L5J16k7
2464B44L5q7j53J44J04k10M6n2k3M1Q2q2Q8j22R4q5J23lj30j6K6l9Q8l3J8O1l6K7J24k01J15
2350A88r6R1p2r4K25j52m9K03j40N3j8q2J76o2p0P8o9Lmo4qJ39o9o3P5K43l03L3J77j43l2
2237I4l2J76p7o3jnQ2lm7p3L7J12j25P6K9q2J13j94Q9M9M5p8k9P0l7O4j3L8j18j1J10n9L0
2116A67j9r9J1k9J30j1n9J77o2o2K4q0M6N8o3q0pJ77j60R5j13J89j42n0nJ67k6J59k39l5J08
2003A67q2j9N2l0k2N8q3L21k52n1L0J14k5P3j37L8K14k28J87k61K7J15L9j86N3k7K18j65K6
1896A64K0Lj15L6j5J0m3K62p3j75P3P1j26R1l7Kl9M4j1M9l7qK3N9j17o8K9R8j48J24J31k36
1779D1J16p4Lk6M6L6K32k07p2N2J24k15J64o7K0l9p9Q5O4j8p7Q3q5p1K13j10N7j27J23l8l3
1666A21P7j43K40j14j01L3P1J9j32l6J32k3j07O5J31p3p5P0p2O6oM4j24M7j0J5j6n4J82p3
1556A54Q9M0j51qj2J69j61%r8M2J37N8l3j78Q3J14l1k9j34P4o8J12k5o8P4J2K9j02R9K6j29
1442H5N7K2K4j20N3p7K0J79k21K46M8j07j20k1J28j27J9J0NJ7%r6J73j27qR5q0n6J43n2r0
1329B2J48k5Lk9J7p2LJ8l0J01r1Q8o0oo0J21L1j7k4k6r4L4P8r8K53k22J12N3j46Rm8K8J40
1208B11j75K43j99J55r1J39j80J2Om0O8o0L3o7M7l1J79m5j67J02m7j4Q2L7q8J14j0M8k05O3
1098A20k6J56j41J95j58j37P6N9%j12rO8o3K3M7oQ1K6q3m4j7M9R1m2N4j55L0J35j31N9n5k0
981G0l0J34n5k9N3n5J05n9P9p9o0P0J13k24M4o3K01j66J6J19n4P6j67J96Jp0Q0j40J3l0J56
867B45j47r7J09Ok1K23j44j25k6K08j32O0J10j44l5n5Q4Q2r6L3R6j15q5Q7Rn8K5O9o8J03o1
754A40Q5j96J47k1l1lq6M6rJ83k21M6oJ04j13QP1J9j08J25n1L8Lmm8J07q2r8R0O5o6j17R7
633A14k9l6L9o4M1J72l9Jp9m8O7r3J52j42J09k3J40r5j22J13m9mM8qj3Q1N1j02L8j46J2N3
516A39K5J00j71J8K3p8N7k7o2K57J4k55J59j30J75nJ9j85R7j4O9n7q3J36jr6rj5P3r8J59j46
399H8J4L4Lj33L1J43K7m8q4J34P7k53J63j11oN9l4n0P0O2J09k63J47r0O7Nl7M6j45P1J52q0
281A68J5j73K21R8k63n4Q5q9J83O3j66J22j32P2K8n3J3P4r9J20j50J8J60j22O7r0n7NO2k2
171A04M6k2j8L5O9r8J08j16Q0k3k8j1k9m4K4K10j51m9J48r3K5n1q5J58j29M5k4n6M6k7Q7J70
54C01j54O0p2P7l8l6K16k36l4O4q1J75j60l2Q2O8J72r6k01L6mk2K31k32m4R1R0Jo2JJ1O2q9
-67A45j19N1J1rQ7j12L6J41JQ3j27n6J1N7j49J98j39k7Mk3rK14k13J62j32n3L8M9L4K3l1j03
-184D3N2J9L8K7p8p1J00M3k5Q5j16K2R0j83J18k2r3M6l9M2m2OJ54j38M0p4J30O3q7p1P2J38
-301B89k15J4J5kJ35j81R8K1j5r1J51j48Q1j7p4R1k4J61n3k25R5Lo1Q5MP5j75K5J58P0j26
-414A64K7m1n3mJ4K02l6k21O8q2K18P9k55K39k97P4L3m3PM2m4p5J00R1Lo6k7p4P4J12j92k2
-532A5R6L0J76o8k16J09j11J67l6L6k0P7m9r6l7K48j82J1n7Q1o5K14p2j02ln3n0OK50k46j7
-645C6J40p8m0M5P4o4Q5M9K7j69L43k78k4p6J12j2o3o2Q5P9j27lN1r6J9kO4N4J9r2j2N9r9
-766D4R2k0o4J22K3r4k8k1J62j40M4Q5j40P6P2j88M7J49qj76J30J2o4J2r5R6J27l4j50K4J01
-880A96j7k7j14J40r4N9R7j45J32j72M7j3Oj7J0O3K2m4O5j31J26j30J26j54K7oN1n6J16j2
-989A51m4RR4
-1000B10
##PAGE=	F1=17783.1
##FIRST=	38580.246913580303953,	5001.9139948942593037,	2.1799431124236434698e-05
##DATA TABLE=	(F2++(Y..Y)), PROFILE
5002E8J54j14O5R6j33J28p5N1l2j54P5m2J46p6o3R9j07noP4R4m8r1k1K1m5P4L4P2r8k7l3O5
4881A36Pol3p7J82m7L0j48K65q2r5J03r4j5p9M4M9p9LQ5J5J9l5j13L1j1l4J30J69k13P9p7
4764A09r6J36j30R4k9K0n0Q9J24q2j65J44K9k2N4o0r7P0j01O1J14o9j08J21oJ58j88J90k10
4658A00j5K03k00l4Q3m8J70m5j76J42j43N2J10o2j18J14m4J32j10O3RN0l2p9M8m2N3m8K1J3
4548A67j0Q9j23o1N8k5J43j68LJ2P8o9l6L6k1J32j44PQ4q6M9R7k6N7m1k4j56K01j7j3q6l5
4431G2J1JO1q6O0l5l1L0K9j5J17j82M7Q1j13K3J68j66OO8J05j96M8ql8J08m9J98k58J44j40
4317F0J71m3l0Q9q3L2om7l8J0J9%oo7N6K8j4L8J34k19pQ1j8K7L0J00r1j57J65j63O6ml4J87
4193B66k09K09K6j98p2J75j06J60r4r7J68q8p3J34j23K5K5n3R9j12O5p8J19r4MR7k0O2Lj1
4083B09NRl8j22J29l8O9j40L6P0O9j42N8J2o3j4R5m4qO1k2j65J07Q3L6j96j2J43J8l2j38J07
3966A42pN2p3N7p8J03J07j54L2J00j89M7q4L1l8J19n7m6K8p0J34NJ33j35m4Kk5J44o4p6o6
3852C0L7R7j18L15k02O0j80J96j60LQ2j42L4lR4P7r3m2p5L02k46J78j74j1J26K8j95RJ48J8
3742A93j35J69j41M8R8k05K9J28%o7J1J83k57O3J35k16J74j56MO5J09rm7j6Kj12J53p5q3J17
3632A62p5P4J84k54J61p7j60J15n9K3oQ9J3q1n4N5k5RJ14n4l1N2j71K22k09K72r1J4j21P2
3522A63r1J23j9p7N6J0j45J75j01km8J18L7j83P0P4j23J15Q0j93K9P2q3J02p1k7lR1j30N0
3413F9P7Mn8o7K21k15K17r8m3kl3K8N9R2M2r8n4j1r5L1O2N3R8j15n6R1q3k7N3j10J01pNqk9
3284I4L1o0OQ8NP1o6q4K02q3qj17K1nJ29j95K90k28lJ5k0K2o7M7K1o2K02o1J05o8j17Q9q6
3163A08M1M2Q0k10J44j12L2m5L2R6l8m7M3R9k13OJ77j47J7m3N5K6M8o9J3q2O9J47J12l04J7
3050I4M2P1j90J4K23r4np8J3pJ7o7J04O9r8R0j84J70j15R3n3L3p2J45p8J09j17J33j99J71
2940B34J31j81j64J88r8J33j31K4q2N0J38j25p4RJ77N8j45L7k9K2m2l6p3M5K1K1k5J2J2O0
2830A67Mj41K34j30m2K8p3OK75k19l0J13j60J8O7N9m2m3L2p4M8q4K23J5n5K1j13J0n4L14j25
2717B49j60P1m2Qk2P9q2J49j88KJ90k9m9Q4q3o8m5J8M5M7l3l1K1K21l36J98m3q6k6k3J86j98
2600B4P9m0K9N6RJ53j20L9J0K2j85J73j70J87j07k3p5K3Q3l6M6j05J39k3L6k2j70L1M4m9l
2486E5K1L6J3j9J85l6Kj20m1R2jj51J09l2m4l5J08n2R8q2K3j3J1J3o1m8J9j9Q4q0J00l9l3
2365F3O2J37k03J43r3M0oj08J98j31l3J67j02J8j2m7J41o3j0O1r6n7J07m7q1L2L5j1m8K18
2255B74k22J03J06j64l1L9K41k29LpK1M9p7J4j6p0J58j15J12K9r1O4j59O0O5Mn7L8j6M4Q6
2142B56j22Q4m5o0Q0j73J68K4j14k1M1Q4l0m5J26m9r9j0n3R4K2j3j29J03P7j22O2j20K15j84
2032D7m0Q5J06l5J10j66J6J26p2q3M7r5PJ54j37K88l23J29n2nQ5J9j32J07J75k35P0j12n3
1926C1K51j0j49m6O0J82j96O8j26P9M6j3p4k3m1K87j08j01K5L3n6Q6n0j08J8l7J17N8j5j05
1816H3J00kj05m5jJ93j60J75M0j73k9M3m6J07k1j13K37q5q7K3J12j74J66j40M6j3l9OQ6J5
1706A99q0K8q7L2M3O4p0m5Q9N6j50M2o8J82l0j73K2J67k4j27k3K5Lk1J52r5N7j56O9k8O8J
1589A22O7q9KM7m6oOJ42j16N9K14l02M2m9J36j24M3p6JJ17rQ2j39j7J34n5l1j07P4r4K07q1
1472A54k5O6N3o8j12J71j0j84J56o2K8k1mo6N9J28k05K05j2m5j38JJ34j03K5k6O5m6j5j7J79
1358B65k18K2Q5q5k1J47j33J18M1p2n0M3j4j7j05R8L1J6O1j19p0P4n9P6QP3j19j0oKJ21j24
1241E9K54k79J99Qk04M3o3K5K46k13J80j82N7K8O5p4M3n6r8J83j04j4l4m7M5K19j55q2J38
1135A87m6p9J28j29LJ19o4R6j86K2Q7J36j69K31k52l3LO1l5qPM7o7K9K8n4J07M6p1jn0J56
1017B49m9JK3k04K7J84j58O2k9J2p6O5L1q4J04j14J52p4L7n4l0L5J62k55K6P2P4j03K6Q9j46
904E5J33j05J30P1j08jj22M0pO6k9j07J11lN1J65j74k9p6K5J0P6P3j22o4Q4K0P5j87O3P9p5
787A18q7J44l9o3m1J24q4J82j48R6j29N9m6M6J7j0j26P7J52j61k0L0O6p9n3Q2kj1J10n4K9
673A79j5m7jJ02p2r3M6Q5k7j08J21n3m4K8q0O5J85j50J7q9O5O3r1O7q9K9NJ29r6m5P6l6n5
552G1J34m3PJ07r7m5P0j70O3M1R9k7j24P6q5oJ8L4j00J89P7k05J07j52K86J9j40q4m3M9J13
439B39r5m6J34j18J2np5J57l5L2j90J25r8J05j12P0J12l1l2m3P4J60k80J92j96k4J01J09j44
333I8JJ07K3j86J07j6o0M0n1K36k55N6O5m1J35j95Q8J91k89M4Q8j50K33lj65J13j9q7R3j35
223F6O3O8r7R0n0n8K58k02P9k4j06l9M2O9M7n2m1L8Q5j51J58j05Q6o4l8L8j7p3L3K40k34l3
106G6J28K7k7j38nO2N2k9o8L2qk7J53K7m4K7j23O8J0q8K83k99k4J0J6J23j49L8M2J7K46j44
-12B64j26Ml7L9J05j88LO8O3r0Q5n7L2Q7j17o2M3o8J1M7k7O0J24m8R0j16j01L5Q3j69J29l5
-129A31o8N4j6l1J80k26J08q5N2j9J92j57P0k6j19J11Pl3l2K2n4N4J37j42j0P5r9J04j21J36
-239A95j44L2L8r9J34j03j8K11k22L6P2J9P8r4j2k3J85k40Lk9Q1J51j87O6K0p1O9O5j42N5
-349A26lk9pM3Q1n2j44P9K6r0J32j4R1j59k9K09m9Pj5Mj62J1O2J38o3j48O3m6J97J21k49J20
-466B51j58J3k6J8m8Q5k9n1J01O2K7j34J01j59rJ62o7j30J64k3R6n4j06lm6J07R8j33L9J12
-576B60j02j40J35L8oq7m3R5r7K32j13rK9p3j7kJ29j70l4Q0K8o7N5J04q5L2j3Q0j35K86j53
-689B37k2p8R8j15J5q5LJ12m4k5O5j20O8o7M4O3N1p1l9R9j65P7K7q7J22L5l2l0p3K08j13p
-806A51l2q3P7J71k30M2J97j43n3L2O3q3Q8j10OJ41m3r0m7M6J79j74l0J27m6PQ5p7mJ4l2q5
-924F4L3N8l3R0j23L5R8j62J13j07J16p3L4r6J37r3J8J1j0J3N5
-1000A78
##PAGE=	F1=17481.7
##FIRST=	38580.246913580303953,	5001.9139948942593037,	1.1686553079925943166e-05
##DATA TABLE=	(F2++(Y..Y)), PROFILE
5002A56n2m3J78J9j44Q4j08J65l4r0N5r7O1R3j30J30j41p2K1Q6PJ6r1LL0k7L5M3Q9j43n9K8
4885F8J50j71R2q1nJ65m0Qj44K54j21q9K62k33L2j05J37j03o4K7Q4N2k3j2j31R4j8QM3J77
4775C13j83k9m1rQ8o4O3p0O7j06J53R7p2j14P5M5o7P2n2r2P9q2n0K09j01j02J54m0J33k38
4665C6K24j68kJ93k52L0J19j53K40n9j16Jk6n9J45q7N3o2P5O7j0k2O8kKj76O1M9M2j23J74
4551B62j37p7J39q5r1Q2Q5R0j57p6J7J15l9p2O6l1P5l6Lln3J26l3l1J11j14Jp9K47j10j07
4438H8J8n7LN4k0q3Q3J1n9J02%n2Q3n7K0J10j93K8J27r4m8J13j3r0kk0M6Q6o5J31k35K08j66
4317E7K01j01o8R6r1l7J32j24mK5Q2o3J23n2r2j1J07m5J90k17k5J05l3J9l3K7m5o9J94k12
4207C6J32l0r6J84j63J54K6j78K0J02p4R4r2j3J10m5q5j8j5M5O6l1j0o7R0j24J75p7m9L6K2
4094A25N8K3mL5l4q5L5Q9j01R4q7l8J21Rj72K9L8N4m8o3m0Q4J29j45j2O6L2M2j07r0Q4J25
3976B46r2j36J14JJ8q7R2o2O1J60k23J00O8k06K8m2R4p5O8K3n2n8J0J95j40J43j56RM8o9J54
3863B34Nk05K8rO3o7L19l17J48j57J61j80Q2J9j04K3J2Q5K4k6q0n1K93j55K8j02j0J45L8k27
3753A7rK59j07j26K42j97N3pn6j3R5L9j22P4J03k15J51O6j76N2Ln0L8M9N9j43L1P5j60J32
3643A57n8q4J59q7QK50k78K58j09j73M0K4ql9J30k4n2m8L9n7R2N5j5Nm9j15K15k13K92j92
3533A23J20m1m8j34J12kRj7L8j21K06r6j28J9J35L0j75L8N9m3J95j07o8P0j7p6P2l7o8J01
3424A49k3o1N4j6k8%o3J46j46K76j84j8O5j14J8Q1J30O7j31j64P2m7P5l9O6J84j35n3L7p2
3314A26m3J38j94Q0J7n3J04n0j9N7j27J39r4R8Jl1J59n6j06o1R2p1J68k31K59k21P1L6p0p1
3204D7R4l4k5M0J23q3J29l1r9J8M7n9K1J62l22J00L7K9n4J6R1r3o4P8O6j30MQ9j38O3l4P4
3087A62J1k1L4o9n7k5J90J48l04L7J8R0j81J1J46q3O8j60N6K5j1l8J8J10JL1j79P8N4m4K4
2973A40l0M6J3m8J09m0M5j48J51J28j49j57K70k14J15j16N6j13M9J06j6j29J24N1k5j64J53
2874B07m8j7j1n6K4L6m7o1M6O5p2O8K1j47J42lo8k0K1k8K41j67n2J28j80J3J62O0m2j05J3
2761A23r7JQ4J34p5N4j14%K3j7K82j95j20M3L4j10Q8l6M1J09j71J6J14n8OJ12j17l6m2M3k0
2647I9R3p1p3K3L14l12P1N5j47N2o0K04j62k4M6k9Q9j52K98j41J8l3J39k45J91j67J56r8J3
2541A47q1k1J25lk9mP3m5J7J21k42L9k2l4J8j2O6J3j02K67o3l7j15P3Mo4m1O3N9o5m4J18m1
2420A38P2o2n1P4j41R4k8m4j1J7K8QO4q5j4J6J38j44Q6k4MRp8J45q3J6P9r6j1JOP6n3M4P5
2292B65j25J6N8j2j54O5l6J01m8J0o0Q9N2j38L9N8J93k85N1m2Q8lj54J04jj03J42q3J32j3
2182B06o4L0j11J13n2J1q2J47q8P5J06j90Q4N7j24RL7L1L3j35j0J15j9oj0K4J2j32n4P8L9
2068A30NK9j39J64j9m2m5j3J17j72K0P1N5m2P8r8J9J52l1q1Pj00m3K57j55J79j82J53j25j27
1959B2J50qr5J20P8j43l5oN5J43k4q6o4Q0J41k37J12q4m6J98n1j07r4O2J87j18%j1m0QR7p6
1841A28o5oM3J8J12n1r8J30j10o0M4n8K18j40K01q1j09n1N9l3J69p9r8P3L4o3n4R9r8J40j46
1728F8K0K8O6j00J06rn9%n7J43j83K04j89M3J22P3k52J93j79P1J39j67rJ92q4m1j00L5PJK00
1614B82k00R8q8l5L2NJ8O1n8KRo5K6O5O4j64Q5L12l94J05q8O8q2J05o1K2L2r8J85o0j04J06
1497A85p6J3o0N0l4K05p9l4M7M2o2j52K50j11j18J26r1O6K9k4j6N5J7j18J32p9j4K7j05J18
1387A89q2R2j03R5r6N1k2J66k61N3M2q3P9P6j46K65n6j12r9J00l1K1j18J26M8l0J42k08k0
1281G8J3K9j6J6P5j17l3O9RN9r5K02j74J44m2j03n4jj7K83k37J24j22p2J04KL4P3p4j32K21
1168B46p8r4%l6K7K04k26K9J55n9o2R0j33k5J09j03Q4n7J5J10K4j27K31k65L4n6K5qQ3nj5
1054A17OK6l9K6J8L4o5Q7q0K08j67J00l9k13NK03j58K6%M6n3p4J29q4J27j35R8k6pn5KN6J59
933B78k34O5Q9o2k8L2N9j06O5m7P6P5o5p9P9j50Q7j23J33j24J05K2J2J51j97P6n8Q4k9o7M1
820A60l9r1K02o2J02k42N8M5l7l7J32o3o1lJ18j67K78k62J77j11m2j9R6L5M7j24L6O3l9j03
710D7P4j2k0l8M9k4L8P2k8nl0q3P0N8kn3m5J08rj07J30p2ql5l9Q6J39k03J9L4N8N9j31j1j3
582G3K0k9M8o5N8P8o5l4J17r4N6J16k24K2J38j87O0%K14j35m8N2j18JN4L9j30J17R6j24N3
468A59j22L12Nk37O7j29L1J18j12P0%j43K00n6j12J53N2j03l4J41j28Pm8P4O0k6r6L1nK26
358C55k44J59k49O7O7J73j82j04J68p2n7M2K0q5M2q3L58l04N0o2K1J94j48q2K42k45J24N7
256B22j46J68k6q3O6J08k64J44j29R8J6q2M0mn6L27k92P0O9j15j01J30J3P0j11l9P2J4q6J14
146B07r4J02l2n2J4J02j29k2K30k04n3M8J38k5j98P3o5K01J9j54Q6p7P7J06j16O2pj49N6L1
36A75j04K46k72N2l2N6K2q2Q1l1j1L03k03k8pp4R6o2l6J5l4O3rM7o3JR3j35Q2Lj19R1j7Q7
-89A94m4J47j65R4k7j29Q0J1p3j2M7p9R6L6p1P9j78N0kO6m5L03k85P4k4j15J47Q1j76K2K6
-202A28Ol2J73k11jJ29j57P6nP0j26K0M5p3J28p6q4K25j54NJ02q8Q7o5P5j32J81j12p9R0q5
-316F0J85j62M0k7o8J80l9r7N1L8Kj09N6j2k1j7J4K8J7O4l2Q1j39RJ46j70J20j6J8j53J10
-429A57m9R1j04m7N1PJ35J70k16k9L5j10JM6n6L0qML3M2N5j38J83k15J22qJ0j73J84n8l1k0
-546I4R5r9j0j2K10j97pJ18j25J8J41j60J46r6p1P8q6J76j42R9J3n3k4Q8J4j29J8R8p8q2R4
-660A29J31q9lr0J21j18K06Qp1l7N4j55M9o4m1J63l4m7L6r2R6p7k5P6N8m9o2J28j59N6O9j35
-777C2J56mJ0Pj22J99r5l0j22J2J1K49k18LK39k77J18p6N3l0R3j01j3R8p0j7o0L6K31k67N4
-891I9P8K9m5L6j1j24J70j8j52Q6R5q8Q6j69Q8K7o8O7j18J09K1Mj56K00r1l7l0O3lk5
-1000A23
##PAGE=	F1=17180.3
##FIRST=	38580.246913580303953,	5001.9139948942593037,	1.3111120097164530307e-05
##DATA TABLE=	(F2++(Y..Y)), PROFILE
5002B56k36R9J40m0j17M4nM7L1l6L6j17L1J57j94J78r4q8kJ0o7R8r5K4OK7J2M3R9j93Nj1K13
4881B61k09M6n7N8J04l9L6j21J32j04q3L36k66Q3m5J21j91k5K0M1P7r1M0q6J36K7p6QJ36j22
4771A47j23L3L8N6l2M4j27R9j08J64O5l3l6pQ1j71J29l4j11Q5p7J4J21n5q9J17l8R4j72R7
4661A71j03j4J77j70jJ17j47K17q0m1j14Q8qmk6J49j55P6j1J14j29J79j02M8k03O3P4J4j02
4555G7K57j89j01P4l0J8K9P8J4r1o8j2O8M2q0P6n1%J16o8J7p8J83k13K7J46j36l1KK40j56
4442A60p2J7m8m5J50j07K0m6N4jJ08m2l6L1P4o3J36j96KN0P3j23R2l6m7p1J07j8M3n3N2j10
4324E5J57q2J12j29o9N2q2R5M9j28M3j6J17n6J93n5k18oJ85r5J45j10q4J17n5ko8O2r8P0J41
4211B40j33Q5o9o1Q8n0nJ02r7N5Jn3po5J14JK7q4m1L8OP6Nq9k4Q0j08J48k2L5j04rM7K5N5
4083B07L3r9j11J34N4p0O6j0j09J20m4j12l2Q6J57j22j4kJ7N7j67J45j5m5N3mj46J0J96j47
3973H6q0R4J7jq3J32o4l3J85k25J35K2j77%M0J09k1m4P8m9j14P3K16k69J24l9n2J04p5J39
3863B28Nj76M2L5l0n3K72j69K1j03J17j13N6n3Rk9K7P4p5M9r7j1J75Pn2j07Q4P3M1k29K4K59
3746C01k13K8J69k00K6p3Q7%j3N7N1q8lr2K05o7o6p5J70q4l6N7O4j57P2Q3j44M3k9n1J30o8
3629H4l8K39k34L05j08j49n5M8POJ32n6n4l9J5r1J69n6Q9j6j6j25J41j56K23k46K41M2j81
3522A21m9jqN3l5J3l2K23j04j38pJ35Oj08Q0r3O1K35k60N6J08r6m2rJ8l1R7j33N6K1o1j0%
3402F6l7M0%J90j56o4J43j29k4P3J70N1r5j04NpL4p8K7J89j00J1j0m7o9J48j91L0M7q0J66
3288A99j05N1N3j14Q4j45O7P2oJ28k2j89J6J23j11J74k03J48j58J39M5j17q0J81j11n7J10
3189A72M8j25J61rn4nJ03j46kK05k68l9J98j4n0K7K1j00n9J29j7j5k5jp7M2j7O0J6r9K22j80
3072A02mm0Q2J44k05M3j3O3j40N0L0m7R6q6QN6p0OJ2L4J01o8j09jJ85j80J28j10J74j53N4
2958A42K4P4o0n2P8J00r5j03L02k23nj02J01q3LM1J00j79K27p1j36k5J32m0m0J9n3P0R0j51
2849H5LL0M5j24Q0J7j07M9N8k7r5J33j08K04p1r7J10j65O6J43P3m7j30Rj02M3J23N3j66J17
2739B02j78P1K6P7J83k32p1J4O8j02R9j53J70L6r9L2J4j12N7J57j52N1m0M8j39J12q0l6L3
2632E6K47j74r8K19j68L3l3J67j15p3R5o1M4N8nk8O7j50J79j08O1o8J2l7Po5l6J48L8j44Q1
2519A49J5o3PK40k68O8j9rj4m6Q4k6mJ73j03o7r3J54q5k4Km2J58n7L2J14p6M1n6j21J50j15
2402I9M0j6or0P0n0J34k1p8j7m6J23l5k3N4j0Lm6R7o6M5N2j17LoR1l3n4P9J12j37R8m8K4j97
2274B8K14j62J47j8j84P0L7N8r8P8N8P8j57Oj10J82m3m2Ok4n1Q8m2R8p0l1L7o9J23j49O7N
2156A30R9m1k4J24k12M3J58j83o1K35p6J8j16m7J92j44M4M7r8J16r1n9N8J1O0J3j37J52q6
2050A25L4j09P0Jj0n6J4K8m0N4l9j0J53L4m8l4n8n2K25j39P4k7J16j37k5k2K9n6P2m0J8L4
1933A79j08J53j9k9Jj5O0J10k48J35J8k13K51m1r8p0M8N7p8P1L3j83M2J16j03P2p5J18j07
1827G7J42q3J1P8k10N9R6j01J74q2J42j53o3J7J7L7J15j16K1j14P3%j20O5k8J49j08m5L5J73
1717B58j16N4n8K5k9q2K34j23N2j61LK29lk15K49k57oK36j63RJ35j20L4j64J00QoJ78o0n1
1607A90k3o9j8OK7K6l4M2j07k3N2J07k9qn3L24l73J49j31j0%J13j7L5r1kJ00K4j74N8l5L9
1490I5k3K9J2J83o1n8L7k5L9j81K80k21K8jk0O9lK8k4O5r9J8M3j37pJ41j52J16j00K16j63
1376A24N2j05J11p0J54k28O2j2p2J67mj07K90j02j31j05J07J1kj08J53J8k0J46j74l7o8J47
1274A97j37J09j5n2KL0M2l8m5J65p7N3p4J3j22K3K9K02k23J06r7j7j9l3J04R9l0j18J41nj59
1160E4J0kqJ59j85J7J77p4M4j1m8o0L8Mm5Q4N8K3j00r1K20q5q1K8r6P9O3k6q2P9P3j30J27
1039B13o9pp8J87j01J99k10J75q5j66k2J63r4q2M9N8K7k5J4p8J49j13l3O1L9j42K2P0J49j80
930I0J07K9j44L2K7K9l1nqP9k5M3j48K13k87J65k6K2j15P0N7q7J56k12J21J2J38p2j35mK2
816A13m2J96j22J37j99J0k2K1J9N0n7o4J11Q3j18J69k31J55j05l5L3nO0P8l1p8lN0j14Q6n8
702H7j0ROO7o7L7Mk9l3m0R6l2M7J8m9R4m7j47J86j07K3r6J0J24N6j34n3J77j4Q2j72n8Q3K3
578A41J3j19N3J5Q2p9QM3j23J36Q1j02m6J27j48oJ1K13j37Kl0o5o1J33K3j06J6P4n8K6q3K71
461C05l2j92J47q4r3Q5l7J09j48J2K00r9r7J02Q2j47Q5J71k21k5L6L4KM3j88P9o2K58j93J11
351B43j56K3N4J68j74j14J68j89J04j6lP1n0n1K93k70J1nj0J29o1j13J31j56J65J0r6J8nL0
241A49K2J82k47O0j25J75q3n7K0m1K6L05l29Q3J17q5j30J56n3J01j48n0J37j19M6N5p6Q1K6
135A98q4k3K06j46q1J78r6j01L9J09K5j05M2j19K18P7k20J29j46J85L3k26J37j8j46K2L2j1
32A08N8j33J23j3ko5j5J04j02k4L10k31N4j0q9J20j73R7j4o9K0J59j14L1q3J00j01J57k1j27
-78E5R7L5O8j42J88k19K4J12j19Q1o6ql4K8PK4J12o6p4q7N9o2O4pL26l00L8j4j14J36J92l05
-195B9J62p1N2q9J25j80J80m9m6o3P4Rl1p9J19j5mj6k9J08j04J21j2j04L7j7J38j57R2K3j12
-308I1J47k11J95j29L0j07qK09r7n9P9L6L0j20Po8J1R9j10O3J00K1q7O4p9K0N7j25P0RKJ4
-425A54N8j25J08q5n7M8K0Q2J93j79n3J05k10N9LM1r7N6J3n2L9P1p9J90k23K16j28qj27J50
-535A83q4l0n4K33j17k4m4K00j52m3J2l8J11Q1p0M8n0p3K8m2O7q6J01k8ml7J19J9j04N0R4
-649B66k02l7R7J17m8j5j16J12j36J57J37j58K5pj23M2m3MJ96p7p0k1j7P5k5k6LM7k9p4J19
-762A73j13J10K9j62J76n3QM7j20J30p6k1q5K6o2K72j76JK10k34J04q2J4ML7p7L2P7j02PK0
-876A14N1J06k15M9J4J02r2k4J6o0J33M9j55P3J45j57P2j65J40q9O8K7j41J26M2k2j44K10
-978B73p2j13J1J09l2j11
-1000F5
##PAGE=	F1=16878.9
##FIRST=	38580.246913580303953,	5001.9139948942593037,	1.1428402103774715215e-05
##DATA TABLE=	(F2++(Y..Y)), PROFILE
5002C26k09L4P3m1j00R8J3j10J41k2j2r2R8O2j75J64l4l0o7p2K7N9n9j9m9R5J2L8Q9k22J04
4888A20j10K50j95l2L4N7N3m8Q8n0p9n9P4J74j86R2J3P2j43p2J5O6L7j21N0l0J29Q3j70M5
4779A57L9m2j25P0JN8lK6j14K1l6J26J7M6j5k2P8k60J93%j45R0r9J09K6K1j13P9jM6j00m5
4661H3J4q4J46m4m0M0p2J82j08ok5PP0r4M9J43r0q0o9K01j69K49j51M5j71J21l3L2k8J97j39
4548A76r6k3K0J21n8M0o4P3j03N4p0J17n0O4q0p3K20j22Q2r7J82k36nJ31p3p5RJ81j24Q5r8
4434A08l6RJ37j62R9m9l6P2M5m8J0l6J69j42J45j44o8OK06j57N9L5j15p9J68r2J6oj6j8J06
4321A86k0K9j01l2l7L5J49j00KKo1R7n1K56r3j73L7R4j00L1K4j35J21q0j8k3K38j85O1M0q
4207A85k0o4jk6O9%N8o4O3r8o7K7pJ25p6O1p5M2J1m2M3M0p9j9O6j21J10K3R5j19Jk0m4J25
4083B02J7j72M0J9L0L9j3M3l7j4n2p0R3M8J39j85R1M7j06n8j8J59r2j04M6R4j69J67k4m5q5
3969C0O5nJ9M1N9p6r9J12j10O2Mo5M1j5P9L4l1J3l0q8Q4J74k27l0J22j50J37JN2l8r4N2N9
3848A82n9q5K04k4q5QO7p4K1k2L1o8K2O5r8L6o8K3J1J38p8o7J17k2K8r6l8J99k03J01P4j70
3731G0K1P4k3J5p2N2J56j83ko0J97j74K6J6J51j35q5J75l6k7pL5j14Oj0J6J9k9K9P6j38K92
3614C31j09l8j09m0R4L6J06p6k4n7Qn7J42j26J41n5O6j25O4r6O0J5J07R2k37n0rn0O2M3j7
3500I2OK12j29r0n6J25k8l2J14j72Q8K19l12J06J39n1p1j13Q6J7Nj30J34m3o9J45j18LnO8
3391A40K6m7l6J14l1n2j9J71j2Okj09L1p0j3l0P6k0P0J3m5q4R2q8l9N6o0J65j41J06Lmmp2
3266I1p5R2K2Q8Mj96Q5P5p6J11j46L8KJ05L2j71n1K44j57o4J26l9p1J14K5m1K1R2j91mJ84
3153B69j64n3K42q1l9L8p1o3j8J29k9Po5kj6l9NL5K0l5K76k16J2jr6J12n4N3n5J1j02J13m7
3032G6%M5j7K3P9n7n1Q0r5J49j53n0pJ88j63J63j71K44k64J39q4J63j09jO8L2l9o4L04k15
2922B13q5p7R6k6k8K6J14j98K74j60n0N5K1n1lL0o1N6J64k17Q1k5Jp6RL5p7J41p3L5q6J60
2805B18j89J68K1j28J01j82J19Q4O1k7j09Or3Q0J27Lk36J33j25K0N9J28R9k40lj7K8K1J5m0
2695A02O5j1l3N4m8l5m0J59j69J12rL9r2m9K0J6RM7J7m6J48j47j2j8J48q4n8J24o6o1K40k57
2578F5Q8J88l10J43N3lj3j08N5p5K8r1J61P5j97M4Lm3j5K73k45R1KJ6k8p1N4l1O2J10j19p7
2460H5j3J24j35P7o6lR7l0J11J03j19J9l1j81J92k5m0PK0j43Q4j18K20q2o7l8K3OO5m4K9m
2343A23Kl7M7m4L6O9q9K7k6J50j37p4P0J61j29J25j39M9j54K85j61Q8l0j65R6o8J08r3R7L8
2233B25n0L4o7q3J82m3J2l6p2PQ4j2Mj23O1Rm7Q4j56J16J11j9O2j50J19j97k2K23k07jK40
2120B88j03Ro2o6J54j93M6J15j67J96m9r6K8J9J26j9j20P4j15J01m5M1j00J44j29n8M8n1N4
2014G0L0p4Q3R0rm8Nk4P4r3K8Q0M5j00O0j63J12l0jj16J39Q5j62J78j75L9J1O2L8Q6k04J42
1896B58K0j70R4J4m9j6j8o7J18j6R5j71n9P7k0O7n3J10j83J25q3J21J3j49P9J30j76J26J8
1790B35jj24n4N7lJ22%j27J17j32k6P6o0n7L8J88j24q7J0K52r0j5p0J02m3j58K75n3p6l7j10
1677B5L44j05j35K06k20M0J32j60M3N9j20Q5j27L6N1J2R3Q0j47mm1j12K7N0k1j2Q2q6KPR0
1563A74r7J79j94K41k20J10j42K1K1M8O1Jj94J65o1Q0j28n2P8j1j1K6K0J55m6p7L8j18J76
1457B43j71K43k40J10o3P3j2q1J30q5Q3j41J30m9j62N6J04j31J29j53L40j65o0k3P5j27J48
1358B01j36N3m1l8J74m5n1J79p4j24o3P7R0q2l5J18n0L5R9j13n4r8K18k14J59j01L7O0o7R3
1248B07j25oJ94o2n3n9Q4j18KR8P9j50J00j33O9p3P2n6J16L8j23N7O8j82RO0q3J35j01l0J50
1135A84p2J39r3k1Kq5R4l1J17O4p3r3r3J32J21k30J44j18M1M2o3q9R8J50k10J89j12l1q1K19
1025B41r9J29j58J76r3q6n6J02k2l4l2K1J21L8j04o5J44o6j27R9J33k25J1N2J39r9J10m6j20
919H4J3K3nK6j4J4P5j39J78j88K38k71J36P4k8j43M3M8n0O0r5m8J25R5l4j3n6m4%J43j42J60
801B65j60K8q9J14rm2l4n8K06N9p0J4j17P2o7L3Kr6O6Q9Q4k09PN4o0O5k8q6O5n0J63j46J2
681G7rJ2l5K1R8q3j2R1K5N1j01n9J50j58J4k9kJ07no0o5K17r6J17j57j9R2k6R1p1l2n7N7n9
556H5L4k7%J32oKo8P0r8m8Q9N8m7J8n6o8j4R7L1p3o2M7m6N0p2J73o1pR8j9j88L4R7O0j56M2
424A01J54j08l4L9J2p4J10K05l28K4J15m0o1J27j91N7n6K09j45O3k0r0N4J37j24m1J17r3L3
318A52m1p0K15j07m3J87j64m1Q8j2Qjp2k1m0J35k2l4k8l9J06KJ57j30j7j48K33j93j8O3m6
204E9M6J90k37R4O8k9j10J11j01J17p3q0J50j47M1J29o9m6N9j19j3K28j00j10J19j4j07J12
102A68p8J24j2Oj00J39R6k49J63j74K41m1k70J58jj23k9M6P6q2KJ67k9n4k3n6J26p6j11K54
-8B58k07R1K7j08J01l7j9l7O5q9J97k27J57j08P5NO6k0j04M2J21jk09K20p5j08J63j02M7p7
-118A07pLj7P8n3J59k7j84PM9m8qK0K40k29J3K5q1K6K75l33K28j55Q7j22R1j30K79k00O7o7
-231I3PL%n8J67K6j99N0Q1n0r0K64j52j3o3K5J47j21j3J28j22J37j67J10j05K1k6l7J44r6
-341I1K3O3k1M8q8ll8m4J90j81P6J02K4j82O2Qk3j9O0o0lk0J72l8j16J29j5j37N5k1M6J70
-458C10j22K2O6k53P8o4J72j71J30l0n6j5N1lJ60j84K27j56j12j5Q9j01J73j03J64j13k3J1
-561A32P2q7N8q9M6N2KM4m4j0m5mm9K0j7N2l0LpO1N2n6N8M1k43Q0J3P8J6k9o2O9j65J55J73
-689C40k19N1n3n7K5l7K4K56j18r8k8RL4N0jq6L9j0m6M7o1J83m8j30J30p1l4Q6o0Qm5J8j8
-810H0j2j8J88j40O1J10r8l9LQ5j10k8K3K6Q9p1o5R2M7l7r5Pj4J17j21m8nJ37o6J26j01N5
-927A78J35k04M5j7N2j19J28lj36J58k8j4o7J48n1j95J22J13n4j50
-1000D1
##PAGE=	F1=16577.4
##FIRST=	38580.246913580303953,	5001.9139948942593037,	7.0363653321692254394e-06
##DATA TABLE=	(F2++(Y..Y)), PROFILE
5002C42j65m0K6J6j18J52k5n2R5j1j12l4J77q9J0%J6O6j51p7J14J%q0pL2M4K2N4j56J01r1
4885F0J61j54K6K2oM8o2J07M4k24L7J31k4n7N5M5%k1j38J0J12j4qp1K4O1J55k30R3o3K6j09
4768C6J28q4Q3J3km5q1jJ19m7J23m0K6J7j62R1O6j80R2q1J38m2N7j15O1J9J5o0o6P5p6K7K9
4647A33k9p3mJ88j10LJ4n5J30n5l5J47lj77OP6m2J54j17Kj16J77j04R3p4Q2l7j14j7J6J95
4533B54j47j4l1J98j76J34j09Q1rM1j18r1K18j05J21p7J11r4q3L4L2m9l2L9j9J75j69kL4R7
4423B44j98J62j9j01R2n3qM7r3K25j92J35p0j48L6K33j71Q2N8j54o2J44j25J5L4m2J9P4k9
4317A35K5o2lj8K2J16j40P8k2r2P1k5K54j59k7K6Rp9p4J19j19P7r7J0Q5K79k32M1p5J02j42
4204H3K0J4r0J43J41j09m0L8j63M7R1o8R0k4j5o1J03k8n9k1O6m1nO4j29N2O5Q7q7P8q7j49
4086FJ61J9j11Q8j35NJ79j18R0O5j56L0r1J66M8O5k22J30J03k09m6O7J17j44m1n6J55j10K66
3980C21k63J61j65J25j28P8J16Mp2n8p0L2n2M9k3R9q8K7P5N6j08J0n5R0J06j44oN0j06M9J09
3867B19o9n5m0O9N0n1j00J28K6q5J30J2r0J8N1j3o4j1N1n7j4k4M8m4R9q6N8O7j05KR3j33J07
3746A87p1N1j0m3j0J82j43jn8L0J42j60Q0j53J71j13j0J06J11j96o0K39j14M9n2m4m0Mj4J19
3636A79j38L7P9q9l1K19j03J05j51m2J05K2P2q1L3q5Ql9J11m7J2o3J23p4J7o7m0J68oJ06j94
3522A46j39P6m5N5P5M1p7J76j63j8p1Q1n8N0R3j33L6J49k32M7J58Q4j34j50J05K4j19L2Q9
3416A78j16n6K66j91M9rR8j81O9N4K3P2p7o6J25r4J26P7j97N2j74J26j7k5m8N1J03o3p9ML2
3303A12n6L6o6J68m9joQ8o5o9j6n2J00RNq1R0k5J8j5n9NJ02L7Mj90L0K09j65j6P4j37J10m6
3178H3R1r5Q2M1j65M3O6p4J4K27j43j4K4j39j2L1P4L2m9m7L3j7m5oM9m5J35J84j84M5k2j29
3061F8k0P6N5q7kl8R8k5k9klR0R8k5j54J57j84J34j13o4kJ04l5J33j88K06k18J21n9J02j02
2947I2j4J55m3j0o3K70k19n5qk8L6k7O7J9j23J98k00J97m0oo9KO4q3qK23k20J00o1m8J0o4
2830D4N0m1K07j87Q4o2J64k22J35N5j24J18j65J06J4JK0n2np9R1J47m7k46J19o0J4R1O6P4
2720C10k48Q0n8o2J46p7R1p0M5m3P9o4M1q5O5n8M7L0nJ6m3N2q2ok1N5P7k1q3j9m7J50m9n8
2596H5J76q1j38L08j20r7K83l70N8J46K0n2r8Q5j22J00j16J13R8j82q5M3N7k2J39j76J04K4
2493A80O0o0r8K2OM7R3p5p9M6P4j16J00j38Q9Rl4J60P5j49RJ6j90J65O7j01M4L2j60O3j26
2380C1K05r1n5M2Nn4O5J0m1Rln4KR8r9Q9J0Ql6J56j93l2m1K10j16R9j83O6k2K15j00K2r0p4
2255E8J75j96J31q0R3rj02J41j32P8N9j4oOp9J4J03j1q0r2J33p6o1K6j0O3J65j20J53j98O3
2142A95j56K3J19j22L4J29n2J4l8%Mjr7J20q2J38m9j34L7L1J52k6r1k9o0J04L0Nj70K30j24
2028A34o2M7q1R7M8r7j1K6L1l6O6J1j28k2N7J04k3m3J03j99J50Mp4L0pQ3q2J15j89J65j33
1915H4J19J7O6j48J62o8n0j06R1J8K8m4j39K75j16R2j20p3n4J41n8L1O8j94M6n3J86m2p3J01
1805A87J57k51P2J30j31o2o0N7j6J88j00q5J14r3r0J03jp6O4J95j59j17L0K43n1o4j3R7k3
1699B45j54J60lj36R0j53L44j60p1J07j10L8J7j25P8qr2J02m6o6R4L7rJ52j50k4J6j51J9O2
1589A03o9K8R0J0l0KK3o4K13j95O0l4K9j01N8J0j4J29m1j06J07j36P1ol6J7m0l0N4j2J24l4
1472A80q3L6q1J79j17J40j23O8MP4j22p4J48j20P4l2R1j14p6N3M6n8O6p8K82j17j77R2j9j19
1362B3R1k3L3j0n3J36k3k1Jkq9l6J03J31j76O7M2j31J06L4o4n0J9J24j21L9j10Q8J23j84J47
1248B14j61K3K25j11j51L8O2m8m2J39k6k3L8j29Q8k7J09j93J09Q6j44J7R9j29J2J04j71J64
1146A72j15M6M6j3J21j19k9Q6r3J0M7J27K1j47K6q3qK56k85J72j10l5J06j56N3oJ93k56J94
1039B21j05Ll5J16o4J1m5J14p1K5j09N5LJ08j38n4J85R9k01J9N2oj19M4K08k30l6O0P3j2Q1
926B52r2l1p2M7n6N8K5K7Pj52K69j96J69k11J23J05K5k23M6k8J02n5K3l6kmP2J09j10q8JR8
809B02j35J70j12M1j04J68q7n3Om1K08K3l2j15k9L1j4O7n0o3k2Q4J73k45N6m7K1J2K6p1L9
695A07m6J28q4nq0O7l0KJ35n5j06P2J38k1j13N7R1j51n5N6pM3Po8j5J76j60J44j02J0R0r6
578A29J61k4j23n9mk1L3NN7J40r1rl5L1m9n2J22j08P5K2K7j55K9K6Q0o5q1L9l5M7p7L0j8J21
453A68K3N0j87l0J52J2r1j4J09q9N7j3j35O0M7K28k71OJ62j15j04J68j29L4M3M7r2J4R3j65
344C8J4R9k4k2R6O1j18m3o7K31j19l8O6k3m3Q0K7k7m0n1l6PN1j1mJ29j14P6nK8J4m5j39J88
219B36j98k6J22KmK2m7O4k8L3q2Q8j23Q1P4q0Q3o7q2K66r9j81N5o8L0J00Jr8J12l2o0J14j73
98C5K01J8k9p8O4P3k41J80j12J91r6j26J2L3q6K8K8K2Q3j29K06p0p1N7j12J51k4j76J32j43
-12B1P3J49j79N9N5j24j2J56j00J11r5O2q7M6P7m2j4l9k3J67p0j40J33Q0j03Q5q8Op7jNPP4
-132A72n5J22L2j90N4qJ7Mn3Q0j18L8P3q9J7J91k54K02j50P2j21J90k14K85k54J15J7r8L5
-239A12l6RJ68Q4k55LJ61j43n3K88k66P5q5J8R6n1q4J79j12N8n6M2r1OR0m5N0r5J21L4j05
-352A17L6k2J9p1k5K38j96N4O6M3j35l6O0p6o6J49k4r7kK36j36k6Q6M8j42K0p1J2J06l7P7
-466B05Rj93J8M8J13j28J36n4Kr0l4O3J31j31J65j08n5p7L4J7K03j37Q7r0nL9n0l1J81r2m
-579A72J3j9L7o0J3lk9q7M3J7J5K0m9L7M7qPM1l3j52J22o0O6L7m7J1M7j60J42J31j73j1k5
-700A02n1L6n1K2K89j29j25J3k1J3R3Qj45O1j5J8j3n9K29j12m6J5n4qL7M3p4k2N7l0l7L8J28
-821B10j40J25M8l3j56J00J75k49KJ41o8O8k1j15J25K3j34jqJ8M4r8M8K5Q6j85J45l6Q3L3
-931B55j34n8J87j07j1L4j2p3J64j39N3QL3k5q9O2R6n9j22
-1000F3
##PAGE=	F1=16276
##FIRST=	38580.246913580303953,	5001.9139948942593037,	1.264224738406483084e-05
##DATA TABLE=	(F2++(Y..Y)), PROFILE
5002C05j08p9oQ1j15R8l0P9k2M9k36J5K23j77K00k00M2J71k44j8J11qP5j33Pk5R7j2J7q6P8
4888A49j6J8n7Q2l1p1P6n7O0J19j86N2J01q8oj7L2o0J31j82K2R5l6J17j85O2k1K21k43R3j14
4775F0N3p2J78j17P7j7k7M3o1p7J21p7J32p9J00q2Nn9J40k01R1LR7j20N0p3O9%Ll7J0M3n7
4654A19l1K0K1m3o7J83o8M8o5j5R7J6j83J65Q5j49j1o3J02J4o4Kj7J48n0Q3j88k3J10j71Q8
4540I3l5J98j96m7K01R0j88J40q7MK3J2j42mN7J2Q3qrM5q4o7J25m5k7q4O6J74j89N8K6L2k04
4420B3J99jj13P1j42N6N7r3K13k00J17pr9J0J52j72J72j3r7r0R5q1L2jl7N3N0j16J26p5J6
4306A05MkJ3n7Q9n3p1N3Q8Q9j75J01oqn8L3k9ml9mJ8O6K47k23M5j55J38j79O3L0j08J60K49
4185D20k63K1j5r9J33L4j27Q8M5r0l6J36q4m1r0R5k6K9N5p6l9J33qm8J55j41j14N9M8K0K3
4072A97j19l0J93k14J57R2j69N7n9J04Q2j3k29R4J41k55J20J8M6j53N4o6P4k0K91l05J82j77
3969I3J86k68J45J23k4m8m0q7L1n4J4j2J43j56j8R4J39j75M1k3O1O3j05Q7q7j8m7J87j28O
3859A23j03P7L7m3k5J6l8O7J63l3j35M9Q6p1on7K0mm7K7O5p5Pp6J99j9j44k5K53k09K1K6p
3738A19j1O5m3K32j96p0qJ3K0m3R5j28R6K2m7O7Q9k18PJ92j27O0m8j33R3n2K1J99k41J11M3
3625A79p3l3Q2m6J77j72K2N8qK2n8P6j00Ml3R3M8j63j6J36Nl9l3J24no2R8j06q6M7r9R4O5
3504A98R6j47J25k00Q2p5J4mP4J2q0J4M3q2RR3K13j49j70J11rp7O3Qj56P8J81j91R0j1J36
3391B89k00k5J43o6J50q9p7O2j27J80J27k41N5r8J31j8P0j96M4R5p9n1k1M9l0J8p8J49O5j50
3281H1R4P8j09o8J8k5P7l5p3L4J04q6P5j32J6P8O3j2Ol7KN5j34P2j5oM4j36J19o5N0j9m7N7
3156A24p7j9N8K01j72N1m2q0J8lL5L7r7J17o2j8K1j8M7n5J64Q9j24R3p5j19k3N5L5p9K5oM8
3035A49L1j05N0n5J51J02Lk53K28k44J02np1o0Q6QJ10j72P8j00J05L3mj17L7J72p2qp6K00
2925C03j71jK9j32M7KQ6p4KM2p6K68j36K9m0o2J06r0n7K08j73P5o6n3P3k8n4J0J91k24J11
2812A45k5J26k01J19J8q2J23j13P6l8r9Q2J6k5k8N9J69j07j78O9L4J6R4n0J08k56J25m8l1
2706I8Q2j56J94j94J82j20J02o1N6o1k7O9K1ro1J01L8M2j99j8J33j33J76j87J0K3l0Q2%j00
2596E3K42j12j44K40P0k42K98l43O3R1P7j41k0Q0o9P1p5J7J07j70Kp4J29k0l0p4J02M3J15
2490B86j23j18R0k7j7Q3J8j00R9N7j14R6j65J22K0j06J65L8j57J4O6j43Q8J38j44Q1L8j57
2387A28L1o0R2o1j4J30o1n8lN4n7Pk7p1K6K33k45N9J14j6m4J19j98M0n8J36j04O2o1J4L0P7
2270B14l0nj44J10J67k73Q5ML1o7L3K0j04K02r4K0o1J04l4j9J00l4q1j4J14j44o0j1O8K9J46
2156B72j38J67j59j3p5Q7o0N0k7KL3J0m2R3j20J63j22K0j8J04q5r8M5OJ32Op0q1N2K4O5Pk13
2036A7K28k7j12N3j29J67N2j03Qj34Q0n1Q7N6o5j8k2K9Nk5O5p2O8L7j31J41j63N0Q5J0m8J62
1918C00j74O5PM4j15J87j78R8j69N0O0O0jj62K98j35km5q1p3J91j64J03N7j44Rl1J18p1k9
1808G3J49J45k80PK16j30j09l5N2L1J38j35j6J5m3o4N1O5r5J11J55j47l7k1J61j2p0M8M4K0
1699B87j15j0Nj23K08j53K27j30l6mJ6jp2m1P9k3n8R5PLl0M3p0J11n8l6L9r1N6m0o0L3O9O9
1574A96l1K7n1j0J38j09p4J06p1l5M2L9p1J45l7m0L7j21nJ01k3l1l0q2J16o0R1l4p0J7M7P9
1457A96m5J6PjR8L9k09O7K1j4j8P4j1j09l4L0J21o0l8MJ73m6k33J64j01j7j1L5ON0q6P7L9
1336A84l3j7n5m6LJ40J14k45J51k9j00O6k2k4m5J42qj1l8m7M0J69k75J82j43O6J71j57n2J4
1226I5j8M7p3J08o7J18q1j0pJ7J24k24O9P9j53J1Q1J0j2J02j55J37j85J30kM3K6r6MJ10j6
1113B12j82J31J32n8j77J34o7k2K33j92O4q4o0K34k34Q7k7J39k54J43o4O4m9L4Mj33O5M3l2
1006H4J47j70J9k4K76k30p1J51J41k63J50r3N5j11RK35j59r9J23o1N7M5r1M4j18P7r0J9P7
900A29M0p3p8K70j95P8j21J29M2J31k96O9o4J55q9Q7L6j51J07LJ18j68m8l4J02j40J78k8k1
794A68r6J83j72K6N7p6J84l0j0j16n2P4OO2j04K4j00M1K00j14K3j30N9m2N2M3j7Jk9L8j2l9
677A02l2j2nJ45k6o4r4K55j17o6J41K2q9r3N8J6k7M7q6J7J08j63J30m6J3R5j52J92Qj71Ol5
560G7l8jJ28NJ55j34j06L0L5j8j1P3r5P1K0J25k07ml5J61r8l1J1J1qp6M6J0P2k8Q5j25l8P8
435A40K5p8m0J24j02J27n2M0j37rJ72k2j07J56j60N1k1n0M2J31j05Nm6J26o6j9o6J02r8J08
325A71J80k37l2kJ34q7j9m4J00j9RP1Mj16k7Omk8M6l7K36j54J04k3j27J48p1j28J07k0o3P4
208A52Opj17J02L7j03O0o5J33r7l3K24q8Oj9j20L16j29k08K0O0k7m3J01q0J24n7k5P4q5J53
95B65lo5m7MN0j51J06QP5j31J0p8M3j8O4Nr2K43k31K24j10m1R9j35J78Mk14O6r0OK94k48K4
-26A14O4j37O1J05q1K6L6o9m1J9J47j38j1M0pR4j01lkJ56o9K9p1j3j23M4j2P0JJ5K0R6j51
-147A08R3q5O5K2r4q8K0O9R5j20P7J2j56J64l9%p3K27k52J83j48L8J21j07L1n9qJ32J64k41
-257A51m0J59r4n7K22k88O2lj9rK7r2J60q0m3L9L3q0k3J73l2%j29J94J8j66k1P9L1j33J08
-371A47J87k16M1M9K9Nj42O8o5l8J5Q3j49M0J81j61N2J1Q3n9o4m6k9j2Q0M6l8m2j4J61o4m4
-488I5J16j4Kj15l2K1J24j17R0l5Q4k10M1O6J75j32J2k0j5K8j27OK71j06n9J9M2q7k7K6L1
-601A53n6m7K3R8n6K5n2J9J59j39L3jo7q0J50q4R6j3l1N1K2j62J38P2q0o9L1q4N2o4O9K02
-718C08r9j20j1K2J3N2j3j34R0m7Q8j6j05K21j13L4p0p0J54j26J22no9N3j10j6P9Q2j56J40
-828A78J02r7p5N2K03l28Q5K15j44j5K8j08J18Nj78N0OM2n1j5R3L9oj26O9j6J22r7M6j34K37
-942C00j61K8q4JJ7J45j56J00K5r2L6j3kO0m5q2
-1000G7
##PAGE=	F1=15974.6
##FIRST=	38580.246913580303953,	5001.9139948942593037,	2.0828942069783806801e-05
##DATA TABLE=	(F2++(Y..Y)), PROFILE
5002B52o1m6o7J22q6k7M6J08j10J41j60q7J77p4K06k56l7K62k69j2L9L4J65j79j9m8J44n3
4899A05K0n8P9M6j29O7R7r0k9L4l0NJ03j25R4N0n3Lj07k1L0J57j97Q7k5pK00k65Q4k4K17k46
4782G2N1r7L8L7J36q0L3q5k3J17k1o9K8l5P8p1J17j75J61o8O3j73O2R3O2k27O7k4P5k1nl5
4665H1R4k0l1k4n1J00k2r2J42k3J03j66P6J3Q1j75K9J53q1q8n9J21j25pM1R5O6K7L3k22J5
4551H4J43j63N2j0J04j60L9K41l9j07N4n0m8L9k0r1K6n3R7qR4j32J35l0q6J53q5%j00O3J20
4438B62j85J35Ol9j42J61j1p9K7q5J2M0l1J41j75J10L1k9l0M2j44K66j42J8j40O0oM0n5k6
4328C2Q8L5n8Q1j19J6K6Jo8M3M5j00Q5l8J90j30O9k3m2O6o2J06j42Q1j15N9OJ4J61j45O1j42
4211H1N9j7j00J06q5J01K89l15O6n0j4J47n5j62J15P0j21LJ41j17j7p3R2k8K6L4j1j12J98
4105B51r7m9J84j64n6j2P3J03m5o6l5J58k23J75L9q9QKlJ48q4k06L9J22o6P1j1k0j11R5o9
3991F2M2K3K57k17O8q1J91l00J45N0j7j4l2n5Om4l7K1J42j78RK5J67j25K5QoO2j23J80j92
3878F2P5r3J64l5nj37J7R3r1O9l9N8K7J02m4j49O9N3j20R1p4k5P5j01Q2N9j53NL3J90j05j24
3760B9K9K30k12J3mm3R8N0n5K35j75j30NJ5k3k5O0L1K7N6m0l0Q7j33lJ01j03K5LJ0L5j19N2
3640I6K17k57J54l6%l5n9N8J23j61O7L1j7o9OP9r2On5R3J06k00k1J10O0j17K2K76k09n7Q1
3526B00k1j4L4j88J06O7J14j57P7j67J16q0n3J59%q2l7J3k3M9N0n8K54o7k49J44l5L4M8j12
3416A22o0R9Lj03J15KJ54j53j71K01j29J88q1o6j%N2J50k40O4NR9n1J42k75J90q7p3oJ7k4
3303H3QprL8J56k63K18K8j48N0r8Q3RL0j13J3J07o6M2n5q6J45ok5P0N1k0j14p4J56q9J10p2
3182A52m8MJ13q3k9JN1p8M6n8J52j57J42j22j3M2l7J07j39J0J85j81J5L3nJ0jJ11K1o6J23
3068C01j13j33O0j5Ql4L6K0j2R3k00J61p6J28Q3K7k99K59k72Q5P1n6j15J67p3R9j28k9OR2
2958A41N9nj58J55K6o3lm9R7K3q3M0r9m4K6O8o7M7n2P3J85k02Q7J4r5Q8q0mQ0j13M5n0M5M6
2834A78Lj65O5J03j43P7J5M6j26J00n3j2Q4j8K5o4m6RN9m7O1OJ51j50o7NJ22j0Q2j40J43k35
2717E8J17L2m0J0j32J58j33J65j89J19l2MMn5J11O2j07m9Q3J21L9k79j5K04k03J73j46k6M5
2610I9N0l7L5j18K64j36j13J13K08k79K26k65J10j3J27k33O4O6J8j6L9r6R0j43J21j14Q0j7
2508A30j13J6O6N6J52j92p8K00j54o0M7J33j42J36R4j55Q7j50R7Q4j61J03Qj35M2P6p6M4J48
2402C03j71J14K8j37j2M6l6m3O4J56j10n6n2N5k8Jo9k4Q6K58k99j8J67j9m7M5j54Q1j1L8p0
2288H6O5M6j8j3l7j6J8kJ41O4k63NJ04n6n9R1j16J27J24k33M1o4J61J3l4N8n4k4J7P8j63M7
2171A34l5lOP2j8M9q3n1L0Q9j50J50p9j7rKn8J71j04J92j17p2L7Q0j35L6j0m6R4N4p1n1J25
2050B12p5N9N2j98J28J10j82N7j45J97N0n0l4p2M7r0oJ22P4m2q8j00J76o4p3P3lM6j57K02
1940B26j15j5J13p8M0J25j09j6K3J5j14J81k17K08q7m9LQ2P8k13K70p5j37K9r3oJ48j60P8
1834A35P6j02M5o1K9n8l3K35N6k42l4K21m6j79N0j0J44k3j14L3j03PK5k9J05j24J61O2o0O1
1724B27j09O8J6j9N5rO2n7j63l1nK38j23K3lm2m2O1m3L2o6K8L5n8J03k4J38j88K2m9m3Q9K0
1603A43k0k4J14j49J9m3N5R5%O2j17j0N1mp6J44j37lmJ05j32R8L2j3J0j06o7J40Kn5J9q4J18
1483A63r0O6o4l2j5Q0N6po9J02p1J69j8k40J81r2J41r5J11j16j0o6K3J90p8j47O6O3J7j35
1373H3J00j05JK9l2j7J01j01K5J00q4J46j87j0M4J18O4k37J58o2Pl1p3O3m5J76j38O6L9r6
1263A02PJ67k53J43j22J14N2j39J00o4m5P8o9Qk4K23j88R6j08L2J11j75O7jRr8%J80o7O4p6
1149A24O5j41R0J4L6n6n8O8R6M5k11O1J20j29q2R0l9J5J52o8o8n1P2K48k95P5JN6j71K7l0
1036E6J10q5j1Q6m9p8J5J2K29j97n2J5L31k94k6P6J25k41K31k20R6o3m3K08m7j40J75j77Q8
930A30K3p2R4o5M1p5k6O0O4Kj36K30j73Pj3R7o8K22k40K9O1j3p7J26O0j87K54j11K6j88L7
816A19n8J19j44J65P0j26p8J42j81P7J22j23J57p5j8oj39J30J6K7j40Q2r0k1J44M9k2j30L0
710I8Qm4J64l2jq3M9Lj2j36M1M2P6j2k1m0J62j89mJ75o2Or6RO4r5P1k2qL0m2J7K3n5J18j67
578C5J61J8j02L9j7r8j1J85o2J49j42r9j0P0nO9m2O5l2RJ80k17q2n3K43j73O3k9N5o1p8J61
461A89q3M2k2M4m9m3j7J24j18J3J41j30J13q7J92k74J16p6J70j43J10j67J77j98N7K5J75k07
358G4J10r4J02L6jj88J56j74J02K18k51Oj4M9k7Jl8R6j1l6P5K8j29L1k9j1n3J07j05K39j31
245A38J54n4k13K45j36j14M6J54p7Jj6K7o3M7N2j06j8l2J81o6j18L24j14o0J6j11K61j30r0
139A28k0Q1q9j9N9q2J02kl1N6n0J18k4r3j7m4J07n2l2J13k9j47Q8n4J3K5O5l3p4K23k50J97
21B33j24K8Q3j39K08J0k03N2p0o6L64k36k2M3m7O3lm1j7R1j57qL3J87j90J4L7N9l2o9O9m3
-96A07J03j5jl6oo2m0M4O6r8J05n4J13r6J11j47P7J8o2k7j4M9Q3j51J02p5n5Q8O5n2k7J52
-213B65j85M1j3l8J95o4L6p7p8N7K44k19m9J19J8j06J77k46l1J20k8q6K7l8R3k9K9p0P6p2
-323F8k5J57rl0q7J53Mj67j3R7K2j18K05Q3k37M2O6l3J31k03R2l3r0l5J13q5K1O5n8L4jK3
-440A52O3j53QQL9Ko2pM8J4J51k07N8O5N9m5j02Qk3J13j48R0j6J51k34N0PJ76q1o4R5p3J9
-561A61j13l2K83j29q7M4R7r6n9L7L3m0L4n9J89j06m1J2p8K92j99K5p1L2j07J21o0J03o5M0
-671A61L6k8q6O5L0qn2J1l1J3m9J20M6l9n4r7J28k6k8k8j4L4m5R2j1r0J31l0M8k3j49K44j80
-792I1R3O7j14N8j82L0R4K9j19O6K30k41O7MJ25k79R1K80j62j25N3o1Q7J7j49K7L9K3j22O1
-902G8J19J1p1o6Q8o3J16j76K10j22J26l1o7r5pM4J11n3O5J1j81J48m9j7Nj4m5
-1000G5
##PAGE=	F1=15673.2
##FIRST=	38580.246913580303953,	5001.9139948942593037,	2.5804607503232546151e-05
##DATA TABLE=	(F2++(Y..Y)), PROFILE
5002B31o1Qj14J30n8k5N0K6j38K02o9j06L8M6J53j60q7K52k17pk1j6K39k15n1j0J12p9Q8p6
4892F5J05M6j85J30P5j49R7o0oK0k5m4J27Pm5O7j94K6J33M5k01J86j79Q0J93k44L5K4J76k60
4782D5J0ok5J45M2k6j1j60Q6Q8jkj10L2M3J1M6j32J51M2j32o4j6J50N1j79R1p7L1L9m3p5J47
4661A91o8k2J1p3J34p2n8J15j1J27k04J32n6J32j06j12J73l1j49M0L7oJ4p9J56k7P8m2p7K3
4551A70J13j85j7Q6k8l4KK69j55J4o9no4M6l6KJ4O4o8r3J84k04J61L7p8J69j46K8j16Q0N1
4438A92j74K02kr0o2Q6m3om3K7m7KJ4Q6r5R3L4%k9n4j5K16k51J16j40K9J2O0j8l0N0M3O5n0
4313A78j49mM8L2Q2m4m3PR0j45K39k24K62j95o1J43o8J40j55Q3j09N3Ko9N9j5P6j00k9Q4q4
4200H4O7p2K9K58j69k0l1lJ31j36p9P4M1j15N8J12q2k9j9Q1Ll8K9Rj34K01r5q2J27j32rK6
4083H5K2J26q2j2m8J20j63J36k8Kn9O4r6K18j60q9M0MJ25m0m8l0l2P1o7Q2k9K02j19o9R8J31
3966C55k75J65q1jK2k1l5Qo8K7j5J07j02Po1J14j7KM5n7M7j34K16k05J22o7J7J25p4q3o9J82
3848A96j25Q1l9J82r6jj0p5J2j9n7Q4k7KQ2j04O4K9p3j0J1J49j44m9RJ30j22N9q7mJ09km4
3727A11J91j09j12n2L6J49j63M6J00j0M0m9r8R2m3j0L7r2rN2J06L3j18j1J93k37J92j03L1
3621A93Rr3N5L9j12N9M6kj57O9M5n3K2j11J07J00m6j25O9N5q7k9L67l49k7P0L4M5L6k01M1
3508F9O9Q1q9O0j5k0o2n9K62q9j09j4j7P0J6O1j16J66R9k97J13j0N1Q8k04k3J28j83N3J07
3398A86J7J33j18j79J41j23J51m5o0n5J21q4J57j90J04K0P0j04J63k29K89k54m4L3K6k4j8
3299H4k8P5r0K10k02J70Rj80J81j78J06m5J21j09k4P2k8k3N0j22J33q8j3J50P4k7k25J0J77
3193B40j09J32j69M0q0K68j65k5J2M1q1J10j43P9j22K10j53KN3l6J91k40N3J84k06okL3n8
3087E3P0M2pl1J20j15n8O9q3J5oK1M2o2J46j27J05o5N7L6M5k04J66j90K9Q9l2j05J87j43R7
2973A61n9J03j16O6J1O0r6J42j66k6J9K7j4K14j98L4n6l5k5L6J5JL1J8Q5k18J47M9m5oo6R0
2856A83n8n4K6k7J23K0j5j46N1j0j3%O1o1PM7r9N1LR0m6p7P6p5N6p0J58m3Q9j36L6k0J21k6
2731B22M4j52J19j61N6J52j01qj02Q4k0R2j93R7L5j03R3k8O3J01k03P0n0J72M4k61jJ38r1
2625A08L5O2j04j9J26j48M6k8J67j26k1OK05k35J06j64J31p0J33j21k5L9Q2j36K04j73L3k9
2523H4J44r4k8rom7L4O4J42j87qK28k86NN9J30k06J40J67k21Q0j21M7J43r8m6J6o1N9Ok2Q9
2405A97P3j69J40k2j04n7J56r3p5J47J00j09n1m1PlK3q9M7P8K32k79k1J04Kl6m9o1M3M0lk0
2288A07O4J05o9m5j4r1L8Q8J68o9j66k1J03r9J6K4p6J99K6k58k0J36J5K9loj8j5K1N0j47J54
2171B26r2n5j4L1J07j20nk4Q7N5j23J41q2M4j47N9k3Q3l3J65j00j31J17L9j65J48p3r0R6M3
2061A64q2qJ93j78M3J09j39RK01k03M5q2J11M4N3j42J4N1r4l9R3J38k4j14j01K09o4j73J26
1955A60l3M5j28J50M9qj4r5K6N6j0n0O2k2q8Q9j30K21l6m8j24R9J40k48J98K2k11M6p4L4P7
1841A55r1PQ3n7Q6p6m5Pn0L17j19j46M7P8J4r8N6j05K50j59r7J02q9l7J06k4Qp6J28p4P1J31
1724C03j95JK6P2rk9Q6Nk47R4J4J38o4j74J56q6J8po3K16j80j0Q9n0R9q8K55k62m5J7P8p4
1607H4Q4o1K7J19j93P6q4%J34L9Q6j72n6K5M5m3J55j55jl6J53j79NJ20lL6j23l3O4L8p0Q9
1490A70p0R5j15O6j00MLPR8m0p3J51j35J97r0j22J32q6J96j32J28j82J06j28P5J42p3k02P6
1384I8j5M6K7j3l9qN9j32J4Q1q3L1J02j42K51j91JO7O0Jj44P7l5N1m6j01J17k1J24k07O5J89
1266B84j97J9J06j67R4j20J46q9K9J01p8l0K3k8o1N6K34j95R0j70K6O9m4P2j18J72j40lJ76
1160B57j34J7M9n8k5K4L8k6p9m8J05J08N2j42m1Q3p4Mp5K5jJ16oj44j1K12J88l44J01L0J3
1047B14r5k7n2J11p0m2J28Pj22J4J9K42j74q6P4K19l11K0R1L2j19J66j85J9N9q1P3N1j33J82
937B24j67K9K5n4J04Nmp4L3m5J08R9j60J23j03m4M7K3r2J75o0o5J65j40p1J31J3j07K63j35
827B46q8m8Rl2Q6r7R9J52j87q3M3J1m2J85j49J27n2p8O6q4O2M7l0j34P4n3K2rJ63n1j13L2
710I4O8j38K11j3m6Mo6N8j6r6L1N0j4j3PN6N8j14o5J59j40J01o6o5J27j67R2P3k9m4O4p3J15
589B03j77J35j22O4M0K2J8j5j18L0J24q7R8j36R1j02KJ6J56j28J50q8kJ75k04j04J1K06k50
483HJ42n0Q6p3q8K18j79O0J3n3J6l3k1J75j33M6J15j00K9j07K62k74J62o6P0r6O6j52K30k56
373A7J27j5J44k37J73j35J01Q2K1k25J36o4m6J43j31M8q4JK9rL2M7k3k6L7Pm5O2r9k9j6J45
256A68j37J15J6J18q3j92K84k33j5N5J56o3p9J3J9l4K8R5j15o8M9J22n1j16L35j51r6O9j43
150F6J53o9N1p4P8j37M6J3p7J6J09o8R2q9O8j6o5m0l1J81j5j15J37p4p8K7j3N2nN2q3N1O7
29B10j31Q1j04R2K5j31K30J5j54K5m8r2L02j14r6N0%P3r4qk7O2l0q1M7J67j79M0n3J20j28
-85F9J8O2j3kK5k0K2jJ9j36J23K5j30J28l3L9m9R1j69P3k1L6ll3L4M7j51N3N1n0K6O1o1J8
-209A48Po2n6O2n9K05pN7j12j24k6K79j78o2Q2J30j59J80k36l5J72j2r3o3J8N2K0Q2r9N1p6
-323H6l1J19L4r0QN7j7j11R0j2J6k5K16k6k38O3P2p3J49j89J17j5j55J07l6J1Ko4M2K8N6j06
-440H5J49j64kK4O5jp1R9m8PR6j99J13kJ02q1p6PrP6j33J11m9J19j78M3p2K15j7j14J90j40
-557A45L6j10n7K16j45J5m5J03L2j23N1jN9J9j14K25r3r5L6j16L07k01N1j29J13j28O2l6P3
-664A50q7J20J3r9P0p2K3L2on4Q0n0j5J28q9L7J2k9O6j01m7N5k6j9J5J9j9k0J4P1J6N2j88
-784E2K39j60L0R8j24O1j21oP5k6n0l2L40l24J12L6m3j06ML20j29j87K8j3M9N8n4p9R7l4o1
-898E0J5J37n2m5l9J23j01K3n7J75q6j9J70j91N0l4o4Q1M0K9j1j87K33j46J7o5L7k2
-1000F1
##PAGE=	F1=15371.8
##FIRST=	38580.246913580303953,	5001.9139948942593037,	2.8696902518277056515e-05
##DATA TABLE=	(F2++(Y..Y)), PROFILE
5002B35r0K4n6O4k2M6k8o7n2J38J2r2q8R4R9j7q4K24k16N0M1j49K37k30Nm7M4l1J15o3J06
4888B02kj12R7K2j67K11j53J1N3m5p2J22J0j12J73k24J36R0m8j87K77k66J45J16j32o8L4J57
4786B68k38M4M2q3J73n1J4m5l5P1nk0Q7j64L4K2R1pp1P2J49k99O6p7J43M3n9R6j27k5J20q3
4669A46q8J14m3m2J8qJ07j41J8P9l7R3j45J16r4J84q1j08J06k0m7k9OJ67j9j17R8q7Q3j21
4559A08R9j1R1k03o7J93j29P7r8K99k35J14j74M5m8M4K6j2M8J19k17K3P3j35J02N5r3J92j87
4453I9M6l8J1lj7Q9Rr6k0J9j0J6q3N3pKn1N7K0P2rj9K9j08M3J63j99O1p6k0j7Q7O7o0j7Q1
4321A74J36j46j14N2oJ5J69o2r6R3M3k32K24p7K05k92n7J52o6J64r0J6k8nK0j22l3R4O9p8
4211A22l0N4N3l9o9kJ78K0j40Pl3J08j64Q1k3j4l3L9O0oo5K6N4N3j09O9n1q5J20l5m0m2m4
4090B0J1Q8l6R8p4N5p0N1r0Q1n2N4q5P0k9J61j96M8qN2J11p3j51L4M5qk6R6j19J77o9r0K05
3969B81L3k18K07j49o3N8nk8L1j25J32o9P1qj8q9OO2qR8l7l9m4J33j58J24j9j14K07j31J0
3856A31o0J55j11L3j3K42j84r0L4J9p8K3O0q8M4O4K4l9LpN6q3l8J35j14J8p5nM1Q0p4lJ9k3
3731I6k8J11k6m9m5J1K06j42O7K2m6M2q9q5P3pK7K0r9K2L1J15R4j22r3J61j88J97j20K0N6
3618B32p6ojl3J3O8Ko2l3J1KK9p9N3K5Q6j75L6K1R1j70L14l00j9M7K3P1L2j58R0m6KL8P7R0
3489B95j82kl4K71j54q4Qo0J39k5K2q0K6K80k58ML7rJ35j80r5J57l0n5R1JQ1q0j55Q4n5N8
3372A51Nq4l8J29j48J58r1J15l5L7j51J38o1K60l11j7M6J3K3r7J4J12j34J63j25P6L2j72K20
3266B28q0l3o7J92r9j4J5K8j04J26r3R9j81QJ93O3k0k06N4J27o6O2k18R6m6K82j90n0O5L4
3156B05j22J60j56K3r8K15j43O1j8j1K48k32k9J96j76p9k2R1n7N2k1J7m1J03p2R5j7j06L3
3050I9jm0O0n0J34k5Qn6K4m4L1l4J0l1l6N2j0m2J42j61J01OJ79j89L8p9J35MN6k30k5L4R1
2929A51m9K54k48J6k9K1q2PM7l1J14o9J1k6N7J6L1q5p8J73j36K3j4jJ32J1o7m9L6k1j1p9J25
2808A50r1P7kn2J1mR8o5q6R8r3M2n1J89q6J1n5Q8RJ6Mk4n8K2m7m3K55j76K4j15O3L6M5j39
2684E1L6J11j88J58PJP8k43J94j47J31M9j49j1J7N1q8K17j00p4J28k22L1R2K4p3Q1jR3j88
2574F6J4QJ6l8O4M0r5M5K2k9J46j81oP6J04o1j43J6M7p4M0O9O5m7m7K18k83j1J28Q4k39J00
2457A14K18k80Q3j01kJ66N2j89Q1k5M3p4j9J82k8j20J56j29n6mJ39p5n1J33k6m5m6K0l3k5
2347E9Q9o5K5N2J67j96K2qL4k1j23K6m4Q6K6j8L0J73j46l4N0p7l2Q1J89j67l6MK1m3K2kl1
2226A13J66m4j50k1J59j06J1O0l0M2q5J0O7j40K23j08r9k7J40K6j37J4NN3J5j07J52m5L9j26
2116G0P4k5m9KJ60p5j37J91j6j44J86j31o4J15o5m7k5K56k58J03Q7o1m6J72j26J1m1lM8J51
2006C13k59R1N3p1O6m7J13K8j15m6J48j1j70O3k5R5j60M9K07j7q6n4o5k2P2k0R3o3j4m2n7
1893D7K20j3k0k08J01J36k30J37P8j34jRk0l8j8j1K4j8J42q2p1N8k9L47l27oJ29k7k8L4L3
1779B14j67K77j76j11J95j33k9J52l6m9o0J24r6N8J41k22OjJ45j20K1O1N4k36K02oNJ2l1%
1669A94j12K2k4j6K38k50KQ8RK1j10L02j96j11M5J82k46J07j6P1K3j42R5n6j11J85P4Q2k05
1563A45q2O6K2rJ18j56K2j8J14j71O1nK0O2j32RM3K5q0J39m9N6j39P2r4J1K9K9N4r5m3J79
1446B03j78J82p2k8rO7P6j27J49j55J36j77J38K4n2r0J5n6k1J85j06J9N6jj34L1k1m2P8M2
1336A32l0R9j03J4Q3j0o9k5k1M3J6oq0Q2L1M2j34j6K76k76N9K3n3L1q3J10n5J03Mk3m1n3M0
1215A10J1PJ99j63L3j85O2QQ6O2k12K60j43J6J13j93KJ71k01J05M1np2k1m9jJ51J2n3p4K3
1102A00P9m9o2M4k3Q0r4QJ8J56P6l10J50M0qk6o4n8M5M2o4Q7J0q8qK5K40j18p4M2Q5j97k8
981E6J58mj27R1o6o7J54q2p0P6p9J42q4j8K0rL2P0m0q9J09j12J47J07j25N1k9p6N2o9M8o3
864A04J66j70K15j26o9N5p8L9J23n8j26J11p3jM0l6J9J99j61j19j3J26j26K03j39Q6K6j44
761G3L8J9PO6r5o3pK1N9j04J53m1q0Q9J8q8J18J9j04J05j71J45m3j5L2Oq0k5J7J40%k5j19
640F5Q7r4P7Jj04J28o5l2J23nj05J23j27J87j63J4n6k7J61NLk9r3N0L0m2K5j06J87q0j04L7
523G1K14j34J13r2MJ27j88J0n1J77j54K1m1J08m2o7J71j74L6J5j02K6%O1J27j34N6N1j2o7
413A30o0J82j70J28K2q1oM6j26K20k76J94n0N5j29J23j71J40N5L6j65N3O6j28n2P2N5q8n4
307B1N4n8J14L3l3l1K0n6Q0M5j52ok4J69j37L1J70j4j05r0K58k22L4N2Q1l2j19J19q0n8P6
193A40J23j62J0L2R3r5n0K72j71r3J23j59k4J07R0j43R4j64N3P2k1k4R0j12J23j00l7K3O2
87A52j25Q5R9K4j54R1o4qm0JJ32p9M3j24J43n4K0Jr0R7m2o6J87M7j03k4l0r7J58R3j41K0O
-34A58R4j24Jl2qJ25j00j1J39j45M7j15J38j38P8L0K4j7no6Q1JN9j48J47Jj22J24k6k4j8L8
-151A86j41Q3m9J04k2l9L8Pj10m6J99m4jk9l3O2J3j08Nj6l3J64M5O8j44j25N4J10o1q9L0J78
-268B56j67K09k64N6J33J9j26j02M7L6M6O4k0l3o8n3J02J12j97R1qn7k1J46j25L6N9J92r2
-374B71j85P9K7mMp3P9lj67J78j05P7l1o7k0J02P0j36J14j00Kl7L6O5o9J73j27k2Ro0J13k1
-491A72O6n0q4l2L9J3j5M8o6J2o6K8R1M7Pj05K19j83M3j25n1J49j41J84j35j6J51j33P8n1
-601I4J73n7j26J90k7q8k1j6J56j75J08j20P7j14P6q0K9p2J56K0j55K17j68K1N4Po1J31q9
-707A40JJ02j39R9K5N4k3j86N1Q2q9m3O1m3l5N8p3J20k2R4j62J67q3j4N7r2O1l8Ppo2Nk5L04
-832C52k09m7J31j98L9k4K65p1j80kk5K9R5M4j91J64j04L6l5J11j11Q4k6O9q5n9M7O7l3k1
-942A12K02k61J49k1j54O5O1J9n1r8K31j73K4o0J8k2
-1000D1
##PAGE=	F1=15070.4
##FIRST=	38580.246913580303953,	5001.9139948942593037,	2.2938869733479805291e-05
##DATA TABLE=	(F2++(Y..Y)), PROFILE
5002B16r6j0O7k2L2M3p2p5j1O5M8o0n3MLJ30p4K10k48J30Q6k23J88k16P0j12O5OM8pP9m1o5
4881A05Q9n0n2K05k21K3N4P7j81Q4N9j33J54j72J44L9r3p7K45k59J47L1lj61OJ27j00K9O4
4775A80j59J71r9N3r5J19J6o1r2J66l8p6k7J44Jp2NK12k85P9r3Q6K0N6P6j30m8J43r4p6L8
4661A20J9l2l7N9J02r0PJ5n0j7mM1r4K21j12k3K4l2R2j43K5K82p7p3%r6N5n7P9k5M4j80Q2
4540A25Q9j49J13j25K57k39J10j40K0qK2J22j21J40Q8k71J23n5p7J32K9j06J47j65M1J10j36
4442G6j2J33o9K9p0j1l4J09n2j8nM2K9l1o5Q1P2q8m9J14j49M9J51j36kj5k2qL7J26r0p0J30
4321A82J38j71p3J08k1n9J81l5q3J13j3k15J15O5R6k69m1J07q7J93J4q6Q3q1O4p6k2K4L5p3
4211A13k3j8K07j32o4J0J16J03k12L0n9J00p5J11o7mK9m4J4L5q7O7nJ00j64J41j61J2J5PQ0
4097A75q8m8PP5l4K3l6J15r2l5j7K4j4L8Qn5J23N2m0Nj10J33O1k1j43k5J14j23L4P2j06J30
3980B02j05J07J01n7j53K34j06j33K8Pk9O5j29J30q0M9O3l9o2J2m1k4J59Rj28J5P6j24J07
3874A54N0o1N0j27R0l2P8o5k6K2K27k13m5k6J14j51J32M9j17LJ11o8Q1o1k8J27j40m8J33q3
3764A30Q1p8l0J9P6n9l0o3K8m8O1J6K3noJ10j8M5n4p9O5j05nok5J08j2p2L6L3L2J86j30j63
3640F1J45j32J63q9K2L2k8p4J1N5J4Pj7N5j37lM5J0n1N8p8J45j61J5L5J87j71P8j13mM3o7
3522E6P2j1q7K06j84J3N5R2J64l26Q0l0K24j64p5M7o3J30l1l7k4n8L83j77r6N5n1J06o3j40
3413F6J04J40j44Q3l5K2k1j43O6k4J6J8r5M6J7o9R8l2J06q7kp3j0R0J82k37j3L3QK8o9J8Q3
3292A70j03P3o8nM5n8Q9R6k00k3J83p1Qk5R7j36J13o1R2j61j9J25L3kj08P2L2J9n9m2o0Q3
3174A29J55j57o5J21M5j68J45r5Jo7J30j09J45j13J5K73k32j12K28j60p2M7M2J5m1p4Q8p6
3072C8J06j2J41o1j05nO9j39R6nM9N7o0p6R6n7j10R8q4P8o2k4J6L2R0j39R8M0J75j75Lj37
2955C1J46J09q2j6q5k5P1kJ47j97LrM8j02j5J8l1J44j14MR4J6o8P9o7m9J18j50J09m3KQ0J1
2834A75j22Q1L1Op0l7R9k2L1pm3m0Q0K5K5j08Mj08O2K7J15j24l1K8R1O4j17O7j04P7k5op4
2713E0K40j99M5j14R3J0M3j19rJ65j60J29L2rl3m7R9r8k3L3k7j1L6J5p5K10l7q9O2j29l5J24
2596A72j31jJ47mM4j72J2J11j24J0qJ30j03J03j08J81l3j59O2O3J05p1k23N8L4p2P4P3o5J36
2486B41j29J66j56m8R9Q6k34R8J78k73P0q2M0P3J90k48J12k3J5q5q5K54j06m2J65k15qJ15
2383A68jn4K8P3j68Q3p2J08n7k8J24r1%K7P8q6Q0r9O2l1j33N8L9l7J03r1j7K38k10RP0m0n7
2263G6JJ73j35J2N3p5O0k6M7q9J08n9n5RJ52j92nJ15J3J5j21mJ25j70K36l8j32k7J96j13k5
2149A25J5j3l1j3n4J42J0l8k3L1l2r5J7J26m2n5J61o1j17K01j55k9J04j54P1k6J64j67J30
2043A92k9Oo4Q0mj7l4q5Q8J61k31N2L3l7J71j56L6R5j15NO1Q3j84K6oJ87k63j2K73l2p7jj57
1922D5J0J6N8Q6r9N8j6q0J47%nj55M4M8j33J63ll7L8Ll9j24O1JJ6m2J33j03j1K3k5L53l66
1801F5L2J60m0j42J39j4j34J71q6j05K44k38L2J73m7m0q5J59l4p6Q4j15M3k7J24j69J06m5
1699A35P0j73K41Kj29Q5N9j11p9m0L9KJ46k31N3L3J09j37l1K42m9j17L2J65l03R0L5J40j44
1592A34l3R7k0r3Q8J18N8j97m7M4M0K9J0j32N6%K9j10J39j62K6N1r9N6R1m6nO1j8Jj43O5m0
1472D8j2P1O4k6k9o2J51j65J26J03j22o2J49r6o5J51r0R9j93J73o8l8L4M8j08k4J59j04J8
1365A30J22o4q5j0kk9O1l9J00j00J6J3R6p1j27P3n0R6p3L9l2NJ01n5k7N1J67k87R1J4Kp5j
1244E0M7J05L3r2M0m5q3N4M6k2J59j38k1r4P0RJ00M5k41K40r5J9K5j99L4K29k14J08R8q5j6
1131A66k0o9j0O1l6K6l7k9J49p8LK5N7Qj20M4J8P0n8l4N3M6o6N3j16k9m2J63p6L9m1l1KQK26
1003C25m0o3k4j0oj19J70N3k45O5L2m9J29o3r3j7j2Q9NrrK6o9J28n5j09J41o5J32J4n3M5K1
882B65q3J7j21J61j50K15k57K04k1m8n5m6P8q2N4K7L8r6J4J8ml0J94r4j38J12Rj47J83j03
772A14K5R7j82pR6J3L5j61Q1q0O7N5j31O1MRJ04j40K5M4Ko8R7j05J12n6L4O1n6r3m3%J86L
648B03k1q5k9Q4l4M4p7M7P3j35Q6N6j22J17j41J97j18r1On1K49q3Nl5m9O7p7M0L1j3N6j5q5
527A00j1K04j23M4o7M0O9j80J11j23J68p4r7JJ03mk0P7n4n9j4K6n7J9N9P9j44P1l2R3j27M2
410A20j7j4M3R2j62P8L4q5J80k01J66q7l2L3M8j57J16PK8l8j1J26j39M2l9K4k3j11N4k0J00
296A55M4l4q5L7k3R5Jj88J04q9J23j23J63J17j38j22M7J67j08j2J3L6%p4J72j54o7P8J32k10
186E7J18m4J51k01P6J20j50o1J35m1k5O4J7j93J31j41O6J08L1j8J6j55J01j6p6k9J77j21P2
80A69MQ7j91K6j1K7l8j2J95j74N6q6J05l4O4J5j31O4q4M0R2J08q4n1m2p0k1K98j32q7MJ19
-37B25j16J0%m1J33m0j03R6p4K6j6J6l9M9ON4J2l1j61J10J8M6r3J27J0j44J64p9k9kl2m9O5
-158A18J0O9k1q0N0lq3O8P7%k4j22K2P9J57l04R5p0l0J16Q7L3j36n1R6p0J16p0o2J03n1J87
-275C06k50O3R4N6j71o1K5M0L2K8O5j16k7o1P5J83j86QJ9n3j0J47j65L3R1J49q3j24R0m2J04
-389B59j48O0k0J2j19J40n5Q1q4Pr3J60K2r0K3k4O1j15m7J55j11K39j66n1o4N3J10J0KJ5j14
-502A08p4Q4n3J12Jr0J4m1K0K13r1l0n0J92j87Kn6k8J26r9K00j08k8L2j14J19j03K55j57q7
-612H2R5O0n2j00R6jj21J31n5m1j5R2j62L7K9N1M9j05K13j55pM6%j2R2p3k3P2j27J44j4J06
-729C32r1k09J45K2j11j7N4m5pN1j05J02l8P5o0L8L8kp5k9Q6NO5j20m9QmK20o3j55J78r7p1
-850G1K7J40l0j63L5j8%N4J13j64J10j13Q1m0L0r6J49lj2m2M8p5N0QN5O0k48J47L6j29K2K3
-967A26L5j12l6K19p5k4j0n7m0
-1000B6
##PAGE=	F1=14769
##FIRST=	38580.246913580303953,	5001.9139948942593037,	5.0621392801986075938e-06
##DATA TABLE=	(F2++(Y..Y)), PROFILE
5002A66o6o2J66o1O6j7m3l2n5Q7%l8OL8j02J36o5J88k07J31R2k36J31j68J02j04J40p2m3O7
4892A45M7j6q6Q3j10P6J71k41L5J2J67k00L0R7o3Qj08J00J7r1J2J83k04J22k3Q4k12O7l9R0
4782A53m8J10j83R4p1J24r7J30n6l0l6L0J28j66qQ2N0r1o0K16j53K5r9N7j0J14M4r3m5R9m6
4669A64r0k4N2K5n9N4J21k2j4o0pq9O4l6pJ53j71Q6m9k6J63j82J5L47j49K8q9q1K6R8j03J2
4551A50l8l7J35m0j09R5j0J11j49k7K6n0QK6J41k19K32rj53Q3j15J1J11N0n4m0q6K4K01k35
4442C3N6J76j88L0m5jm0J57j09K7M3K0O2j2j28N6Q0j62K3R7j23RJ66j62J1J1J6k1KJ25j00
4328A09n8J27Q5j25n5J36kj22J17koQ3o6j26K9R6j6j54OJ05j06J14J15j86J63j32J27l4o9
4222A53K4j4n2o5j0K69j87k7LJ04N5j92M0l1O0LQ5o4J9O1j02jQq3J08p1J22j85J96j79K9O1
4105A37r4J96m9j11LJ3M1m1l5J28j03p1J8J4M8k9Q3j20J73mJ09m5j53R9M8K5r0r6J68k41Q0
3991A01N2ON8j34K14pj01j08K14l5q2q1J6k8R0j06N3k7K3J02n5POr9RP7M5j04m1P3p8K6J33
3870B19oj27k2P6K3k8oo2M2J55j88Q8j24K12r8L2K7Jj15J04j74K27j13k1J07j41K3J00j05
3764A06J40j1k6o3M9n8n2l5N2j01J59o0N2%J1n5J40k3q9q9P7jlp8MJ18q4ML3M9j04K59j21
3643B00j89J54j06J08l8P0q4N0j40N3J40L9j10l9J60k09k2Q4l5k2J00j55J16r4N6O8J47j16
3541A86j56L6L1O6j22P4r2L3K35k60J13o0R1K25l61R3k1J23j16q6R7m5O8j1jn8l3L37o5j75
3431A46M6j2m3J03p6k7K19j84P2n3k0N3j52R0o0L4j3k0L3q3PQ1k7R4r7k5L8p1J4J54j25lJ8
3310A11K8n1J12j05M2q3N9l3M2p8L6k4K39j82n0O7j5Kj3J21j11O6p2J11j10j1j7J8JOQ2n7
3193A31R2j52J31j68J37j1q5L6N1R2j90N8J2l0k9K4l4J71j32J1K48k53m8J46j62Q6L1k3N3
3087A93o7j00J12o4R7J9R9l9j25p1J89j92J15Pm3J00m1j48J98k3n4n8M9l4m5j9J8K2P4j02
2977F7N9M7J08q0l3p9L1J76k24J96j09o5J4O5j1o5OL6kr7PL4l4M4%j3M7J4j26P4L7j2j9n7
2852C6J03rm5NRl7Q4K7Jr8Q1K3J2j9K5n2j04J60j2J01j50j1o7lP1L5j06J2k7O4J24j29M6j33
2728A7J43J4n4l0J30j12j9J0L4RK9j50NJ45j33J22M0L1j35J09j3m2n8l2K8M3R0j28k2J47N6
2614B74r6j3j0n5J12j44m8J36KJ4j28PK06k24J0nJ30j13J57j90L07j65j25J17N1J65j28k13
2512C1K9J9m2P5Q3j88K82j85O2lm0k2J20j69Q7J01j62K4n0Q7oJ96k30R7Jk6n7n0J44j50M1
2398I9J68j40l1J45p2j16J14K5n4L7j37J92j14PJ29j46j1J6qlJ49j59R7p0p4L3J30j27J37
2292B16j57k0K10j39k0N8m9mm3P5M7j01J16j10R4o9R2j64O5n2J8L9J49k29K3Q2P2r0k8J9J04
2178B04j90K17M5j32m4J76k25P8M5k4p6n5J10PP6j41P0m7j3l0J07l8j9QR9q4q3J93r8o2N9
2065A33l5L7J8pj0J10j17L1o5J2P1k1m9o3J07Q4j18k0k1MK23j93k1J27j30L1j8J87j98J7K
1951A08K68l24N4J01l3qM7j86Q8q0J03M7j07Q1J01j13PL5k7n6kp6K4J95j16NJ18n9j8r8P6
1838A55m3R1o5Q5j12K5k3l5L10k19n0J41k5j70J43q1m9mN2p3K39k33J1J55m2J1j01J91l9j35
1728A10m4J03M0m6P0o0R0j58L9r4K29K1k18J26P4j65mN%qJr9O8k6K07j80k8J31Q3r1J7O8j99
1607F2R0l7K09k71N0R8j1l5n2J73K1j30l4K2P1O1r9o5M7J0p0l2J62j06j10K5k9R8R7p8R6q8
1490A45Rm0n0k8K0m8J37K8p9J04p9P1j08O3K40k17l5J28k41O5R0m1M2j69J65k4m8N5J10j92
1380G3J9P3k9KJ21o4o3n5Q1l0M5j38J86p6l4k4J15j08L2p5M4N3j22RM8p6J40j36Q3J16M7k07
1263E0Q1N5j9j31K4L7J62j5j22L4pl6l3L1j2J30r9n8K3M7OP3L1j60J01jlp8l0n2K45j60N7
1142A71J29j50P0m7j06R4j01QK5oj5Q2l1QJJ61n7Kq7P%j02J78l1O6j55J18j35j4JJ21n8Rj35
1017B1L1P1n2J80M8n5r1k0J33j64J05J25k77O5J9J3M8m2r6Km0Q0N0Ml1L3j56J81n9o0L0P1
900A67Q3j31K5Q1N5o6l5q7J70m1O6k60J04J11k0j51J00J4N1j40J57j24m7K3Rj5kJ24l8j10
790G3J82o9j51J61p0m2J56j80O4MM9Kj10J27j20M8M8j36O5l0Q6R0j41k7J10j59J31o2K2Ok8
677I9M8R1r9m4l6m1J60K9r1J9j02J73m8Mm8kJ86j83j3J16p6M0j00J39q7k8n0n0K54j34Rj4
560A21j7R3j65J01Q4K0q6N6m5k6J26j15j1l2R9L4j85J44j50J61l5j01K3L0K4N2k5O9j41nJ06
446B04q9K2J0L0j68R0n4J15j23J19j04K9j9R9j28Q7Kk7J38q3Q1j34l8J37K5j39K3jj3Q9K3
333B03O1j18J55j52j1K5j24N0J7O9N8m6r2%N8P9m0j46J15j32M5k2J83N7j70p4P3N8Pp7m4M9
215A14K4JJ62j40m0j7J48j82J53j63K65k46J50p4q6k6Q3J32ql8o5r1O3q8J70RO5l6Jj96L5
102G9J05k6j21K15j00L2o0J52k06n9J10k2jrK26k76J00n9L7L9L8N8j52Nn9O5M2J53r1l3n4
-12A28n5O9J90j14k10K5J26r6K7Q1j0m0R3j07m2L7j2Q5r1K7L0j7R0nLj50j6O0qj0P0N9j88
-132B9K49j74L8k6r7P1JO9L4J2j43N1K4p7J46n7O0l9q6K1K7K49l17O3l6q4O3J16o0o3N7Q2
-250B03j17J57n0j26OJ11J44k13L5L5Q4k02j5K7O1l7O7M1j24K1k9jJ82q4j35J11k4o9J10k5
-360A44n4PJ09Kj13J10r1J74j31N7q6Mj08Q4M3O6j30O7j5P9l5m5m1L2J19j27j8R0j25K10j40
-473A38m8L0n1P2O1k6N0j28p8Q5m7J61J7j47J31j16K4K44j50j05K6J19j49o1R1o4J57j53K07
-579B90n8qm5j48J61j29K73k52LpJ01qq9J14o6o3O4M7j41J25Rj40M7M2L1L2q2J63r6j2J0Q
-696A76ML5qq0Q1j41J94p5J04j03p4R1r8n8N2Jj0M0k2r6O4Rl5Q1r9J49L2j96M6J21k1J30k10
-817H4j9j2l9J68O0j00R1m7j28N9Q2k9q6kO9n2k4J25r6L4k1M8l2n4l0J10L8p2KJ32j74J34
-935B19J9rl3j68N5J26r4k3M5L6q6m6J53J5l0mj00m5
-1000C0
##PAGE=	F1=14467.6
##FIRST=	38580.246913580303953,	5001.9139948942593037,	1.073492057912517339e-05
##DATA TABLE=	(F2++(Y..Y)), PROFILE
5002A45n8MQ8k7L5m4K7on9Q5o9m1M9Q3q0K3o0J41l1%M8j69P0j03J01l7J78j75r5J08K3N8j06
4881A06Rm0P1J24k00N8n5J75j14n0J10k2n5p6J2N8n9K6J25p4L7l6R1k15J68r5J25j61J67j03
4771A07p3L0J68n2L3j34O0N9j80K65k31R7m4Q3n4p7R4k1j2r5P7pO1M3m4n3M7L9j60lpJ06K2
4650A44o2J48J0mj11O0Jo7m5M8N7j33Q7j05N5Q5j04k1L33k13J51j39q3NK04k61Q1r0R7R9j40
4537H7l6N5J00ro1r5Q1m0kQ0N6j09J26j24J7J8r5P8N3Q8pk28pM4J61j67Q1J35k13j0j7NJ6
4416F1Q9j05L1J13j8J05l0j40J4P0j45J07K3k8j7J25k13M6qN2o1K2P6p0j3P3J1l4o8J18M0
4302B26j08j5MJ10L6j16j8L2Kq2m3Q7J23j08mJ61k26J52j36J96j8j48P9n6j3k5LJ87j92L0
4193A20l6R5m2o2L2J6l1L3M6j7%J05j27Qm1o7J37p2J02j04J15p1p1J56j34J79m4j04k5l6J33
4079A93n6p6Q2q4j8k3M5J17q4O5q3J13j0J91o3j41lP7Nl7r4J68k50L2P5P6K0p2J56p6r9q1
3962F5J32L8K1j75L1nP3j07L9J4J1R2p3R1m3p5Q8j15N9K5j23N7j8k0J22J8j40J5j3R2r6K0
3845A00l1JO9j15J56j22K84o1j52L7J44j80J9l2J25j39J1Kq0J01P1j65J64Q8o7o7jm1n4L2
3735I7K7j22K16r9M7l3N1l5R8r5o7k7L5Q2j3p1K8N4j29O3N3J3j33J80n8j08J14j16O3jJ17
3621B31j79R1q4K4J65N0k21m2K25j90qN1n0j1J09j21l1KJ14P2M7l1r8n8J2Q9j19Q8%MJ47k03
3504G5P6j16O3K72k81L4qkl4rN6m2J0qJ26j54lK37N7k18L1L8j47J86J4q1J46j86M9k6j5Q5
3387B25j62J45j37P5k2M7n1j08M8P4m9J03q4jM0o6NJ15p9JPO6j42K88k73M0m2M7j9Q6j36M2
3270H3P0J54r6j27j6N5m9N6N7o9O5j21J41p1K4j21P9p4Q3O9m5O6r2J38j61P2r9n8J57o0J66
3156B76k22j6J08n6Mn4P3R8o4%J60k85J42m2j3Q8J8p4N1l4j23J04l8O4N3J4L3j59n4K21j79
3043I4R9Oj20J13M3k11K05kM2j68J30j19j5J6J6k0N9l0k9M4K9L0n1n8k8J81j32J42q1j04k8
2929E3J13j16M4J3Q1o6q4N0O8p8j7P3o1j2L5o2qJ19Lq1J4M3M9j10k9j1J12mL1l9p2J75l7J2
2805B01o8P9l8j09J36pR9j60N3n9p3Q7rPl7p7rJ76k6m5o7P5N0r9QM3Rq7J06l8P4k5j45Q2m
2676A03r5J19K4Q7q9J03j00k7j3l1qJ21O6k44JJ04J46j00o1R6p4J24j03o9J7L0n1k2k9K77
2567C02k57N0l8J33j24J16j57K75k10jL3Q4K26j79k18K3K7k7M5R5j17K15j68o9R5j6j21J31
2464A48m1oP0n2J3o2J43l7R5j10K8L3n4m6j5lm7JJ63k9n4J18k1j88J02OQ0oj86K38j85L0J43
2343B69j97LK4k2l0K01j77J36r0nl2J82j61J17j24k3J01J4r9P7j15O0l4O7P9j84J45o0Rp5
2233E6R9r0J01j12L0L2J34j20o6PJ01j15N8N2Qj44K30J0q5o5R9j70P0N7k5J0q5J29j02J42
2123B46j25J5o4J6l8K04j37l4L7M7n7p5J40K7j38J2Q8j0O5r7P1N5j28Jj6L9nK1q4j1Q8L4o1
2003A26l7p1Q1J61j30j5Q0j27qPJ85j66LpK98k46K2j06RM2Q9j46R0o9P0Mo7L2K17j44j11J14
1885A80p0K3m0Rj8J74j34k4J79j45K2o4J00r7J56p6O2p7J9m6o1K16o5j13R6j5j10J01j58L3
1776E7M9k4l6J79l3j43J25m4N8o6J78j11o7j6J22K1p8K7O1O1j92m0l9J84L7j90Q4K0j41P0
1666A13J09q5m9l7m1N7n6K65n3j79J17P7k4j8l3o2J34j62K31k08j1J00m3N0j19J48j0k1o6
1559A24O1N1O8j48jRK5j59M1J25J9j75N0n5J19N2l7J72k31KPjn8rk5J52p1q1K21o9k4k4%K81
1435D11k27n9J16j75L6K5j0jn7M6R5l8m0J66k46L9pO1K1L7lo8m4J09QL3j99J79K0j08p7J43
1318A86j19J65j93R0K4q0l0N7k6J7K8j3J15oj32R5L9m4l8q8P3J21l2q3l1N8rj11l1R3O9J8
1201A82p2K7M2n3M2M0k9l8Q0m8j64J18j04K17j33N3J04j36R5m3j66J96j26L9j3l9L8m8O8l2
1091I7k1K29r5J19j95k7k7J20P9q2R0j48N7o6m8R9k1j4Lo0l0Q5r5Q3J26m2j24K3J86j67K5
977A59J60j76K3o3R4j5o5q3P0o8J05M5ll7M6j12Q7o1kn6J71Pj94L9J01R0n5o3l9J30M8n4j38
856I1o3K08j4k13J91MJ88k80K02k77K9L5k4m3R1J8om6J82n9q8O1m9q9K15j38N9q2O4K7m1J07
739B60j79L0O4n8N6j30J48N9K1k10K19k18J66j17L5q8L9O8P0j06K4m6q7J46L0j71J44n4J05
633B20k7o6j4J8K14j75p4R6mn7k4Q5j03J25j79MJ43j02pL1j1J14j89J11J17L8j67R2l3NJ8
519A99q6l9j2J53J8j97J14r1J18l6j3J7p1M4J20j05J55j95N3J26j39N0l2j0n0m5Q4n0m4J24
410A60lq3N8Pk5j0l9J6R6L0qj34K3J15M5j48n2L8p2J50J10o1q4J97j84MNp7M0%N7O1o3j6j05
281D8J22R9n7j21P8j38O4L3P7L2j05m1K1j4R0j49J9%M8L8J18n8n0j03J81j17J31k02K81j74
171A51J24j97k6j3MK61k9j19q2L3k5m8K71j09P5o1L6k21j2J82Nj69K21p6j0o2J82j71o3J38
62A90j18L6MK60l65J43p5L1L6K3Q8j14m8k6K0N5J42r9Pl0o9J07J00j21o5m2PJ6n0J75Kj85
-56C5J98m4p6K4k8J07j45M4M3n2J31o6N7j12o7O4o1J3j5J45j59K86j97O4q2l3N2nL6K4L3j59
-173E5K5N1k4J26j57J13l8nLm2K27j94Omj30L4J15j38K2J36P8j08P9k3j46P2Q9J25j81M0n1
-286A55Q9k03J1N9O9r6J27p3mJ2k9l3Q1N1j18R1m1r8O9J13p9j07K8J15j41J30q9J77p6L6o9
-400A57l8q1K7P7O7r8L6O4j0l6m9m8O3J23r4j0M7o8O1l7l0M4r8k7J29j0K1j14m3M2L1J30O1
-521B89j98J94j47K3J97j05j59Q8Qq5L4O5j15J74k18K06j3j9Mk20J88j11K14k72Q6Jj2M4P
-627A48K3mq7j8J45n7J02j39m9J5N7Q8j9r2R1l3Qj0K3m1pP4j44J41j75K04j20M7n6N9K6j61
-744C9KR8l0j4P9j03k3K5M7m5Q1r2J07M3j20J9J07o4J61k47j1kJ9K2J30l1J6o3j23P4P5m3
-861A33K4j03J76j23o5Q3l0l0J13ml6o2l0L5R0r4L6J54j99J92N6j83k6o6QJ39p0r2J21K0k2
-975A45o2Q4M1Kk2j09l7
-1000D2
##PAGE=	F1=14166.2
##FIRST=	38580.246913580303953,	5001.9139948942593037,	1.2616447747859638184e-05
##DATA TABLE=	(F2++(Y..Y)), PROFILE
5002A89j09P1l1N4n9M3L1M2n8K8q4n9O8O0n2no1O3J65j40l7j6j1m7Q9L3J81k63J0QJ7J08n7
4881A71j34J39n2M3j02J06j26J24Jj15R5k3M5j28K6N5m8m8J14O1o2k2J7p7J38MJ9j50R6Np8
4768I4NJ42J7o7j30P0J28j66J70k18J46o2J6K9m8q1O6l4j9N7j8j7J12k5q8R5K7j29j0M5mJ11
4650B14j75J50PL2j01R5M7j77mN3J1m6om8P8q2K1M5J81k33K49j49j03J1K17k39L7J4L8L5j34
[truncated: 1,819,448 more chars]
