# Supplementary material for: Uranium-stibinidiide, -stibinidene, and -stibido multiple bonds and uranium-nitride formation from multimetallic diuranium-distibene-mediated dinitrogen cleavage
Source: Nat Commun. 2025 Aug 4;16:7136. doi: 10.1038/s41467-025-61612-5 (PMC12322283; doi:10.1038/s41467-025-61612-5)
Supplement: Supplementary file 3 — Source Data [file 41467_2025_61612_MOESM3_ESM.zip › Supplementary Data [HNEt3][BPh4] 1H.jdx]

##TITLE=	Et3NHBPH4

##JCAMP-DX=	6.0	$$ MestReNova 14.3.0-30573
##DATA TYPE=	LINK
##BLOCK_ID=	1
##BLOCKS=	2    
##ORIGIN=	Mestrelab Research S.L.
##OWNER=	n16601rs
##$MNOVA/LINK_BLOCK_TYPE=	ITEM	$$ NMR Spectrum
##$MNOVA/ITEM/POLYGON=	(XY..XY)
5321,5835
8722,5835
8722,8208
5321,8208
5321,5835
##$MNOVA/ITEM/Z=	0
##$MNOVA/ITEM/ANGLE=	0
##TITLE=	Et3NHBPH4
##JCAMP-DX=	6.0	$$ MestReNova 14.3.0-30573
##BLOCK_ID=	2
##DATA TYPE=	MNOVA NMR VIEW DATA
##DATA CLASS=	MNOVA VIEW DATA
##$MNOVA/ITEM/ZOOM/X=	-2.5106359258902495313,	12.511258996560389534
##$MNOVA/ITEM/ZOOM/Y=	-0.016061429643892621844,	0.3196901440859017951
##END=	
##TITLE=	Et3NHBPH4
##JCAMP-DX=	6.0	$$ MestReNova 14.3.0-30573
##BLOCK_ID=	3
##DATA TYPE=	NMR SPECTRUM
##DATA CLASS=	XYDATA
##NUMDIM=	1
##ORIGIN=	JEOL
##OWNER=	n16601rs
##.OBSERVE FREQUENCY=	399.78219837824997285
##.OBSERVE NUCLEUS=	^1H
##.SOLVENT NAME=	DMSO-D6
##.PULSE SEQUENCE=	proton.jxp
##LONGDATE=	2023/12/18 12:45:07.000
##.ACQUISITIONMODE=	SIMULTANEOUS
##$ORIGINAL FORMAT=	JEOL Delta
##$MNOVA/SCALES_VERSION=	9
##$PARAMETER FILE=	(datafile, ASCII, c:/Users/n16601rs/OneDrive%20-%20The%20University%20of%20Manchester/MS%20U-Sb/OG%20compounds/[HNEt3][BPh4]/[HNEt3][BPh4]/Et3NHBPH4_PROTON_FT-1-1.jdf, 0)
$$ 
##$PARAMETER FILE=	(footer, BASE64, c:/Users/n16601rs/OneDrive%20-%20The%20University%20of%20Manchester/MS%20U-Sb/OG%20compounds/[HNEt3][BPh4]/[HNEt3][BPh4]/Et3NHBPH4_PROTON_FT-1-1.jdf, 540672)
AQAAADklAABoZWFkZXIKICAgIGZpbGVuYW1lICAgICAgICA9PiAiRXQzTkhCUEg0X1BST1RPTiI7CiAg
ICBzYW1wbGVfaWQgICAgICAgPT4gIkV0M05IQlBINCI7CiAgICBjb21tZW50ICAgICAgICAgPT4gIiI7
CiAgICBwcm9jZXNzICAgICAgICAgPT4gInByb3Rvbl9hdXRvcGhhc2UubGlzdCI7CiAgICBhdXRvX2R3
ZWxsICAgICAgPSAgVFJVRTsKICAgIGF1dG9fZmlsdGVyICAgICA9ICBUUlVFOwogICAgYXV0b19nYWlu
ICAgICAgID0+IFRSVUU7CiAgICBmaWx0ZXJfbGltaXQgICAgPSAgMTI7CiAgICBmb3JjZV9kdWFsX21v
ZGUgPT4gRkFMU0U7CiAgICBkZWNpbWF0aW9uX3JhdGUgPSAgMDsKICAgIGZvcmNlX3R1bmUgICAgICA9
PiBGQUxTRTsKICAgIHBvd2VyXzIgICAgICAgICA9ICBGQUxTRTsKICAgIHJvdW5kX3BvaW50cyAgICA9
PiBGQUxTRTsKICAgIHNhdmVfYWJvcnRlZCAgICA9ICBUUlVFOwogICAgdmVjdG9yICAgICAgICAgID0g
IFRSVUU7CiAgICBtb2Rfc2F2ZSAgICAgICAgPT4gMDsKZW5kIGhlYWRlcjsKCmluc3RydW1lbnQKICAg
IHJlY3ZyX2dhaW4gICAgICAgICAgPT4gNDY7CiAgICBnZXRfOTAgICAgICAgICAgICAgID0gICJwdWxz
ZV9zZXJ2aWNlOjpnZXRfOTBfdmFsdWUiOwogICAgZ2V0X2F0biAgICAgICAgICAgICA9ICAicHVsc2Vf
c2VydmljZTo6Z2V0X2F0bl92YWx1ZSI7CiAgICBnZXRfZnJlcSAgICAgICAgICAgID0gICJwdWxzZV9z
ZXJ2aWNlOjpnZXRfZnJlcV92YWx1ZSI7CiAgICBnZXRfc3BpbiAgICAgICAgICAgID0gICJwdWxzZV9z
ZXJ2aWNlOjpnZXRfc3BpbiI7CiAgICBnZXRfZ2FtbWEgICAgICAgICAgID0gICJwdWxzZV9zZXJ2aWNl
OjpnZXRfZ2FtbWEiOwogICAgZ2V0X3ZhbHVlX29mX2ZpZWxkICA9ICAicHVsc2Vfc2VydmljZTo6Z2V0
X3ZhbHVlX29mX2ZpZWxkIjsKICAgIGdldF9wcm9iZV9wYXJhbWV0ZXIgPSAgInByb2JlX3NlcnZpY2U6
OmdldF9wcm9iZV9wYXJhbWV0ZXIiOwogICAgZ2V0X3NfbXBhcmFtICAgICAgICA9ICAicHVsc2Vfc2Vy
dmljZTo6Z2V0X3NfbXBhcmFtIjsKICAgIGdldF9kX21wYXJhbSAgICAgICAgPSAgInB1bHNlX3NlcnZp
Y2U6OmdldF9kX21wYXJhbSI7CmVuZCBpbnN0cnVtZW50OwoKYWNxdWlzaXRpb24KICAgIHhfZG9tYWlu
ICAgICAgICAgICAgID0+ICJQcm90b24iOwogICAgeF9vZmZzZXQgICAgICAgICAgICAgPT4gNVtwcG1d
OwogICAgeF9zd2VlcCAgICAgICAgICAgICAgPT4gMTVbcHBtXTsKICAgIGRlZmF1bHRfeF9yZXNvbHV0
aW9uID0gIF9nZXRfdmFsdWVfb2ZfZmllbGQoeF9kb21haW4sICJ4XzFEX3Jlc29sdXRpb24iKTsKICAg
IHhfZGF0YV9wb2ludHMgICAgICAgID0gIF9nZXRfdmFsdWVfb2ZfZmllbGQoeF9kb21haW4sICJ4X2Rh
dGFfcG9pbnRzIik7CiAgICB4X3BvaW50c19kZWZhdWx0ICAgICA9PyBpZiB1cHBlciAoeF9zd2VlcCAv
IGRlZmF1bHRfeF9yZXNvbHV0aW9uKSA+IHhfZGF0YV9wb2ludHMKICAgICAgICAgICAgICAgICAgICAg
ICAgICAgIHRoZW4geF9kYXRhX3BvaW50cwogICAgICAgICAgICAgICAgICAgICAgICAgICAgZWxzZSB1
cHBlciAoeF9zd2VlcCAvIGRlZmF1bHRfeF9yZXNvbHV0aW9uKTsKICAgIHhfcG9pbnRzICAgICAgICAg
ICAgID0+IDEyMjk0OwogICAgc2NhbnMgICAgICAgICAgICAgICAgPT4gMTY7CiAgICB4X3ByZXNjYW5z
ICAgICAgICAgICA9PiAwOwogICAgbW9kX3JldHVybiAgICAgICAgICAgPT4gMTsKICAgIHhfYWNxX3Rp
bWUgICAgICAgICAgID0/IHhfcG9pbnRzIC8geF9zd2VlcDsKICAgIHhfcmVzb2x1dGlvbiAgICAgICAg
ID0/IDEgLyB4X2FjcV90aW1lOwogICAgeF9zd2VlcF9pbnB1dCAgICAgICAgPSAgbG93ZXIgKHhfc3dl
ZXAgKiB0cmFuc2l0aW9uX3JhdGlvIC8gX2dldF9mcmVxKHhfZG9tYWluKSAqIDFbTXBwbV0pOwogICAg
eF9wb2ludHNfaW5wdXQgICAgICAgPSAgbG93ZXIgKHhfcG9pbnRzICogdHJhbnNpdGlvbl9yYXRpbyk7
CmVuZCBhY3F1aXNpdGlvbjsKCnB1bHNlCiAgICBjb2xsZWN0IENPTVBMRVgsT0JTOwoKICAgIG1hY3Jv
IG9ic19wcmVzYXRfdGltZSggZGFudGVfcHJlc2F0LCBkYW50ZV9sb29wLCBkYW50ZV9wdWxzZSwgZGFu
dGVfaW50ZXJ2YWwsIHBoYXNlX2RhbnRlLCBwaHNfc2hmdCwgZGFudGVfYXR0ZW51YXRvciwgcHJlc2F0
X3RpbWUgKSBpcwogICAgICAgIHdoZW4gZGFudGVfcHJlc2F0IGRvCiAgICAgICAgICAgIGxvb3AgMTAw
ICogZGFudGVfbG9vcCB0aW1lcwogICAgICAgICAgICAgICAgZGFudGVfcHVsc2UsIChPQlMuR0FURSwg
T0JTLlBIUy5waGFzZV9kYW50ZS5sc3RlcChwaHNfc2hmdCksIE9CUy5BVE4uZGFudGVfYXR0ZW51YXRv
cik7CiAgICAgICAgICAgICAgICBkYW50ZV9pbnRlcnZhbDsKICAgICAgICAgICAgZW5kIGxvb3A7CiAg
ICAgICAgZW5kIHdoZW47CiAgICAgICAgd2hlbiBub3QgZGFudGVfcHJlc2F0IGRvCiAgICAgICAgICAg
IHByZXNhdF90aW1lOwogICAgICAgIGVuZCB3aGVuOwogICAgZW5kIG9ic19wcmVzYXRfdGltZTsKCiAg
ICBtYWNybyBhY3EoIGRlYWRfdGltZSwgZGVsYXksIHBoYXNlICkgaXMKICAgICAgICBkZWFkX3RpbWUs
IE9CUy5QSFMuMDsKICAgICAgICBkZWxheSwgKE9CUy5QSFMuMCwgUkNWLkdBVEUpOwogICAgICAgIGFj
cXVpcmUgKE9CUy5QSFMuMCwgUkNWLlBIUy5waGFzZSk7CiAgICBlbmQgYWNxOwoKICAgIGV4cGVyaW1l
bnQgICAgICAgICAgICAgICA9ICAicHJvdG9uLmp4cCI7CiAgICBjb21tZW50XzEgICAgICAgICAgICAg
ICAgPT8gIioqKiBQdWxzZSAqKioiOwogICAgeF9hbmdsZSAgICAgICAgICAgICAgICAgID0+IDQ1W2Rl
Z10sIDFbZGVnXS0+MzYwW2RlZ10gOiAxW2RlZ10sIGhlbHAgImZsaXAgYW5nbGUiOwogICAgeF85MF93
aWR0aCAgICAgICAgICAgICAgID0+IDUuNzlbdXNdLCBoZWxwICJzZXQgOTBkZWcgcHVsc2Ugd2lkdGgi
OwogICAgeF9hdG4gICAgICAgICAgICAgICAgICAgID0+IDRbZEJdLCBoZWxwICJhdHRlbnVhdG9yIGZv
ciB4X3B1bHNlIjsKICAgIHhfcHVsc2UgICAgICAgICAgICAgICAgICA9PyB4XzkwX3dpZHRoICogKHhf
YW5nbGUgLyA5MFtkZWddKSwgaGVscCAib2JzZXJ2ZSA5MFtkZWddIHB1bHNlIjsKICAgIGNvbW1lbnRf
NyAgICAgICAgICAgICAgICA9PyAiKioqIFB1bHNlIERlbGF5ICoqKiI7CiAgICBpbml0aWFsX3dhaXQg
ICAgICAgICAgICAgPSAgMVtzXTsKICAgIHJwdF9taW4gICAgICAgICAgICAgICAgICA9ICB4X3BvaW50
cyAqIGZpbHRlcl9saW1pdCAqIDMuNjRbdXNdICsgMTBbbXNdOwogICAgcnB0X2RlZl90ZW1wICAgICAg
ICAgICAgID0gIGlmIHhfZG9tYWluID0gIkNhcmJvbjEzIgogICAgICAgICAgICAgICAgICAgICAgICAg
ICAgICAgIHRoZW4gM1tzXQogICAgICAgICAgICAgICAgICAgICAgICAgICAgICAgIGVsc2UgNVtzXTsK
ICAgIHJkX2RlZl90ZW1wICAgICAgICAgICAgICA9ICBpZiBycHRfZGVmX3RlbXAgLSB4X2FjcV90aW1l
ID4gMC4xW3NdCiAgICAgICAgICAgICAgICAgICAgICAgICAgICAgICAgdGhlbiBycHRfZGVmX3RlbXAg
LSB4X2FjcV90aW1lCiAgICAgICAgICAgICAgICAgICAgICAgICAgICAgICAgZWxzZSAwLjFbc107CiAg
ICByZWxheGF0aW9uX2RlbGF5X2RlZmF1bHQgPSAgaWYgeF9kb21haW4gPSAiUHJvdG9uIgogICAgICAg
ICAgICAgICAgICAgICAgICAgICAgICAgIHRoZW4gNVtzXQogICAgICAgICAgICAgICAgICAgICAgICAg
ICAgICAgIGVsc2UgaWYgeF9kb21haW4gPSAiRmx1b3JpbmUxOSIKICAgICAgICAgICAgICAgICAgICAg
ICAgICAgICAgICB0aGVuIDdbc10KICAgICAgICAgICAgICAgICAgICAgICAgICAgICAgICBlbHNlIGlm
IHJwdF9kZWZfdGVtcCA+IHJwdF9taW4KICAgICAgICAgICAgICAgICAgICAgICAgICAgICAgICB0aGVu
IHJkX2RlZl90ZW1wCiAgICAgICAgICAgICAgICAgICAgICAgICAgICAgICAgZWxzZSBpZiBycHRfbWlu
IC0geF9hY3FfdGltZSA+IDBbc10KICAgICAgICAgICAgICAgICAgICAgICAgICAgICAgICB0aGVuIHJw
dF9taW4gLSB4X2FjcV90aW1lCiAgICAgICAgICAgICAgICAgICAgICAgICAgICAgICAgZWxzZSAwLjFb
c107CiAgICByZWxheGF0aW9uX2RlbGF5ICAgICAgICAgPT4gNFtzXSwgaGVscCAiaW50ZXItcHVsc2Ug
ZGVsYXkiOwogICAgcmVwZXRpdGlvbl90aW1lICAgICAgICAgID0/IHJlbGF4YXRpb25fZGVsYXkgKyB4
X2FjcV90aW1lLCBoZWxwICJyZWxheGF0aW9uX2RlbGF5K3hfYWNxX3RpbWUiOwogICAgY29tbWVudF8y
MDEgICAgICAgICAgICAgID0/ICIqKiogb2JzX2RhbnRlX3ByZXNhdHVyYXRpb24gKioqIjsKICAgIGRh
bnRlX3ByZXNhdCAgICAgICAgICAgICA9PiBGQUxTRSwgaGVscCAiVHJ1ZS9GYWxzZSBmb3Igb2JzX2Rh
bnRlX3ByZXNhdHVyYXRpb24iOwogICAgd2hlbiBkYW50ZV9wcmVzYXQgZG8KICAgICAgICBkYW50ZV9v
ZmZzZXQgICAgICAgICAgICAgPT4geF9vZmZzZXQsIGhlbHAgIm9mZnNldCBvZiBkYW50ZSBwcmVzYXR1
cmF0aW9uIjsKICAgICAgICBkYW50ZV9wdWxzZSAgICAgICAgICAgICAgPT4gNFt1c10sIGhlbHAgInB1
bHNlIHdpZHRoIG9mIGRhbnRlIHByZXNhdHVyYXRpb24iOwogICAgICAgIGRhbnRlX2ludGVydmFsICAg
ICAgICAgICA9PiAwLjFbbXNdIC0gZGFudGVfcHVsc2UsIGhlbHAgImludGVydmFsIG9mIGRhbnRlIHB1
bHNlIHRyYWluIjsKICAgICAgICBkYW50ZTkwX3RlbXAgICAgICAgICAgICAgPSAgeDkwOwogICAgICAg
IGRhbnRlYXRuX3RlbXAgICAgICAgICAgICA9ICB4YXRuOwogICAgICAgIGRhbnRlX3RlbXAgICAgICAg
ICAgICAgICA9ICBkYW50ZV9wdWxzZSAvIChkYW50ZV9wdWxzZSArIGRhbnRlX2ludGVydmFsKTsKICAg
ICAgICBkYW50ZV9hdG5fZGVmYXVsdCAgICAgICAgPT8gZGFudGVhdG5fdGVtcCArIDIwW2RCXSAqIGxv
ZyAoOC4zW21zXSAqIGRhbnRlX3RlbXAgLyBkYW50ZTkwX3RlbXApLCBoZWxwICJjYWxjdWxhdGUgYSB2
YWx1ZSBvZiBCMT0zMEh6IjsKICAgICAgICBkYW50ZV9hdHRlbnVhdG9yICAgICAgICAgPT4gZGFudGVf
YXRuX2RlZmF1bHQsIDEwW2RCXS0+MTE5W2RCXSA6IDEwLjBbbWRCXSwgaGVscCAiYXR0ZW51YXRvciBv
ZiBkYW50ZSBwcmVzYXR1cmF0aW9uIjsKICAgICAgICBwcm90b25fZnJlcSAgICAgICAgICAgICAgPSAg
X2dldF9mcmVxKHhfZG9tYWluKTsKICAgICAgICBkaWZmX29mZnNldCAgICAgICAgICAgICAgPSAgKGRh
bnRlX29mZnNldCAtIHhfb2Zmc2V0KSAqIDFbTXBwbS0xXSAqIHByb3Rvbl9mcmVxOwogICAgICAgIHBo
c19zaGZ0ICAgICAgICAgICAgICAgICA9ICBkaWZmX29mZnNldCAqIChkYW50ZV9wdWxzZSArIGRhbnRl
X2ludGVydmFsKSAqIDM2MDsKICAgICAgICBwaGFzZV9kYW50ZSAgICAgICAgICAgICAgPSAgezB9Owog
ICAgZW5kIHdoZW47CiAgICBjb21tZW50XzIwMiAgICAgICAgICAgICAgPT8gIioqKiBpcnJfIHByZXNh
dHVyYXRpb24gJiBob21vIHNwaW4gZGVjb3VwbGluZyAqKioiOwogICAgaXJyX21vZGUgICAgICAgICAg
ICAgICAgID0+ICJPZmYiLCAoIk9mZiIsICJQcmVzYXR1cmF0aW9uIiwgIkhvbW8gRGVjb3VwbGUiKSwg
aGVscCAiU2VsZWN0IFByZXNhdHVyYXRpb24gb3IgSG9tbyBEZWNvdXBsZSI7CiAgICB3aGVuIGlycl9t
b2RlID0gIkhvbW8gRGVjb3VwbGUiIGRvCiAgICAgICAgbm90ZV9pcnJfaG9tb2RlYyAgICAgICAgID0/
ICJTZXQgW2ZpbHRlcl9saW1pdCA9IDItNF0gaW4gdGhlIEhlYWRlciBwYXJhbWV0ZXJzIjsKICAgIGVu
ZCB3aGVuOwogICAgd2hlbiBpcnJfbW9kZSAvPSAiT2ZmIiBkbwogICAgICAgIGlycl9kb21haW4gICAg
ICAgICAgICAgICA9PyB4X2RvbWFpbiwgaGVscCAibnVjbGV1cyBvZiBpcnIgcHJlc2F0dXJhdGlvbiBv
ciBob21vX2RlY291cGxpbmciOwogICAgICAgIGlycl9vZmZzZXQgICAgICAgICAgICAgICA9PiA1W3Bw
bV0sIGhlbHAgIm9mZnNldCBvZiBpcnIgcHJlc2F0dXJhdGlvbiBvciBob21vX2RlY291cGxpbmciOwog
ICAgICAgIGlycjkwX3RlbXAgICAgICAgICAgICAgICA9ICB4OTA7CiAgICAgICAgaXJyYXRuX3RlbXAg
ICAgICAgICAgICAgID0gIHhhdG47CiAgICAgICAgaXJyX2F0bl9kZWZhdWx0ICAgICAgICAgID0/IGly
cmF0bl90ZW1wICsgMjBbZEJdICogbG9nICg4LjNbbXNdIC8gaXJyOTBfdGVtcCksIGhlbHAgImNhbGN1
bGF0ZSBhIHZhbHVlIG9mIEIxPTMwSHoiOwogICAgICAgIGlycl9hdHRlbnVhdG9yICAgICAgICAgICA9
PiBpcnJfYXRuX2RlZmF1bHQsIDEwW2RCXS0+MTE5W2RCXSA6IDEwLjBbbWRCXSwgaGVscCAiYXR0ZW51
YXRvciBvZiBpcnIgcHJlc2F0dXJhdGlvbiBvciBob21vX2RlY291cGxpbmciOwogICAgZW5kIHdoZW47
CiAgICBjb21tZW50XzIwMyAgICAgICAgICAgICAgPT8gIioqKiB0cmlfIHByZXNhdHVyYXRpb24gJiBo
b21vIHNwaW4gZGVjb3VwbGluZyAqKioiOwogICAgdHJpX21vZGUgICAgICAgICAgICAgICAgID0+ICJP
ZmYiLCAoIk9mZiIsICJQcmVzYXR1cmF0aW9uIiwgIkhvbW8gRGVjb3VwbGUiKSwgaGVscCAiU2VsZWN0
IFByZXNhdHVyYXRpb24gb3IgSG9tbyBEZWNvdXBsZSI7CiAgICB3aGVuIHRyaV9tb2RlID0gIkhvbW8g
RGVjb3VwbGUiIGRvCiAgICAgICAgbm90ZV90cmlfaG9tb2RlYyAgICAgICAgID0/ICJTZXQgW2ZpbHRl
cl9saW1pdCA9IDItNF0gaW4gdGhlIEhlYWRlciBwYXJhbWV0ZXJzIjsKICAgIGVuZCB3aGVuOwogICAg
d2hlbiB0cmlfbW9kZSAvPSAiT2ZmIiBkbwogICAgICAgIHRyaV9kb21haW4gICAgICAgICAgICAgICA9
PyB4X2RvbWFpbiwgaGVscCAibnVjbGV1cyBvZiB0cmkgcHJlc2F0dXJhdGlvbiBvciBob21vX2RlY291
cGxpbmciOwogICAgICAgIHRyaV9vZmZzZXQgICAgICAgICAgICAgICA9PiA1W3BwbV0sIGhlbHAgIm9m
ZnNldCBvZiB0cmkgcHJlc2F0dXJhdGlvbiBvciBob21vX2RlY291cGxpbmciOwogICAgICAgIHRyaTkw
X3RlbXAgICAgICAgICAgICAgICA9ICB4OTA7CiAgICAgICAgdHJpYXRuX3RlbXAgICAgICAgICAgICAg
ID0gIHhhdG47CiAgICAgICAgdHJpX2F0bl9kZWZhdWx0ICAgICAgICAgID0/IHRyaWF0bl90ZW1wICsg
MjBbZEJdICogbG9nICg4LjNbbXNdIC8gdHJpOTBfdGVtcCksIGhlbHAgImNhbGMudmFsdWUgb2YgQjE9
MzBIeiI7CiAgICAgICAgdHJpX2F0dGVudWF0b3IgICAgICAgICAgID0+IHRyaV9hdG5fZGVmYXVsdCwg
MTBbZEJdLT4xMTlbZEJdIDogMTAuMFttZEJdLCBoZWxwICJhdHRlbnVhdG9yIG9mIHRyaSBwcmVzYXR1
cmF0aW9uIG9yIGhvbW9fZGVjb3VwbGluZyI7CiAgICBlbmQgd2hlbjsKICAgIGNvbW1lbnRfMTExICAg
ICAgICAgICAgICA9PyAiKioqIHByZXNhdF90aW1lICoqKiI7CiAgICBwcmVzYXRfdGltZV9mbGFnICAg
ICAgICAgPT4gRkFMU0UsIGhlbHAgInNlbGVjdCBUUlVFIG9yIEZBTFNFIGZvciB1c2luZyBwcmVzYXRf
dGltZSI7CiAgICB3aGVuIHByZXNhdF90aW1lX2ZsYWcgZG8KICAgICAgICBwcmVzYXRfdGltZV90ZW1w
ICAgICAgICAgPT4gcmVsYXhhdGlvbl9kZWxheSwgaGVscCAicHJlc2F0dXJhdGlvbl90aW1lIDw9IHJl
bGF4YXRpb25fZGVsYXkiOwogICAgZW5kIHdoZW47CiAgICBwcmVzYXRfdGltZSAgICAgICAgICAgICAg
PT8gaWYgcmVsYXhhdGlvbl9kZWxheSA+IHByZXNhdF90aW1lX3RlbXAKICAgICAgICAgICAgICAgICAg
ICAgICAgICAgICAgICB0aGVuIHByZXNhdF90aW1lX3RlbXAKICAgICAgICAgICAgICAgICAgICAgICAg
ICAgICAgICBlbHNlIHJlbGF4YXRpb25fZGVsYXk7CiAgICByZWxheGF0aW9uX2RlbGF5X2NhbGMgICAg
PSAgcmVsYXhhdGlvbl9kZWxheSAtIHByZXNhdF90aW1lOwogICAgZGFudGVfbG9vcCAgICAgICAgICAg
ICAgID0gIGxvd2VyIChwcmVzYXRfdGltZSAvICgxMDAgKiAoZGFudGVfcHVsc2UgKyBkYW50ZV9pbnRl
cnZhbCkpKSwgaGVscCAicmVhbCBsb29wIG51bWJlci8xMDAiOwogICAgZGVhZF90aW1lICAgICAgICAg
ICAgICAgID0gIGlmIG5vdCBhdXRvX2R3ZWxsCiAgICAgICAgICAgICAgICAgICAgICAgICAgICAgICAg
dGhlbiAwLjIgLyB4X3N3ZWVwCiAgICAgICAgICAgICAgICAgICAgICAgICAgICAgICAgZWxzZSAwW3Vz
XTsKICAgIGRlbGF5ICAgICAgICAgICAgICAgICAgICA9ICBpZiBub3QgYXV0b19kd2VsbAogICAgICAg
ICAgICAgICAgICAgICAgICAgICAgICAgIHRoZW4gMC44IC8geF9zd2VlcAogICAgICAgICAgICAgICAg
ICAgICAgICAgICAgICAgIGVsc2UgMFt1c107CiAgICBwaGFzZSAgICAgICAgICAgICAgICAgICAgPSAg
ezAsIDkwLCAyNzAsIDIoMTgwKSwgMjcwLCA5MCwgMH07CiAgICBwaGFzZV9hY3EgICAgICAgICAgICAg
ICAgPSAgezAsIDkwLCAyNzAsIDIoMTgwKSwgMjcwLCA5MCwgMH07CiAgICBtb2R1bGVfY29uZmlnICAg
ICAgICAgICAgPSAgaWYgaXJyX21vZGUgPSAiSG9tbyBEZWNvdXBsZSIKICAgICAgICAgICAgICAgICAg
ICAgICAgICAgICAgICB0aGVuIGlmIHRyaV9tb2RlID0gIkhvbW8gRGVjb3VwbGUiCiAgICAgICAgICAg
ICAgICAgICAgICAgICAgICAgICAgICAgICB0aGVuICJpcnIudGltZV9zaGFyZSB0cmkudGltZV9zaGFy
ZSBvYnMuYmxhbmtfaW5oaWJpdCBhbnlfc2FtcGxlIgogICAgICAgICAgICAgICAgICAgICAgICAgICAg
ICAgICAgICAgZWxzZSAiaXJyLnRpbWVfc2hhcmUgb2JzLmJsYW5rX2luaGliaXQgYW55X3NhbXBsZSIK
ICAgICAgICAgICAgICAgICAgICAgICAgICAgICAgICBlbHNlIGlmIHRyaV9tb2RlID0gIkhvbW8gRGVj
b3VwbGUiCiAgICAgICAgICAgICAgICAgICAgICAgICAgICAgICAgdGhlbiAidHJpLnRpbWVfc2hhcmUg
b2JzLmJsYW5rX2luaGliaXQgYW55X3NhbXBsZSIKICAgICAgICAgICAgICAgICAgICAgICAgICAgICAg
ICBlbHNlICJhbnlfc2FtcGxlIjsKYmVnaW4KICAgIGluaXRpYWxfd2FpdDsKICAgIHJlbGF4YXRpb25f
ZGVsYXlfY2FsYzsKICAgIHdoZW4gaXJyX21vZGUgLz0gIk9mZiIgZG8KICAgICAgICBvbiAoSVJSLkdB
VEUsIElSUi5QSFMuMCwgSVJSLkFUTi5pcnJfYXR0ZW51YXRvcik7CiAgICBlbmQgd2hlbjsKICAgIHdo
ZW4gdHJpX21vZGUgLz0gIk9mZiIgZG8KICAgICAgICBvbiAoVFJJLkdBVEUsIFRSSS5QSFMuMCwgVFJJ
LkFUTi50cmlfYXR0ZW51YXRvcik7CiAgICBlbmQgd2hlbjsKICAgIG9ic19wcmVzYXRfdGltZSggZGFu
dGVfcHJlc2F0LCBkYW50ZV9sb29wLCBkYW50ZV9wdWxzZSwgZGFudGVfaW50ZXJ2YWwsIHBoYXNlX2Rh
bnRlLCBwaHNfc2hmdCwgZGFudGVfYXR0ZW51YXRvciwgcHJlc2F0X3RpbWUgKTsKICAgIHdoZW4gaXJy
X21vZGUgLz0gIk9mZiIgZG8KICAgICAgICBvZmYgSVJSLkdBVEU7CiAgICBlbmQgd2hlbjsKICAgIHdo
ZW4gdHJpX21vZGUgLz0gIk9mZiIgZG8KICAgICAgICBvZmYgVFJJLkdBVEU7CiAgICBlbmQgd2hlbjsK
ICAgIDFbdXNdOwogICAgeF9wdWxzZSwgKE9CUy5HQVRFLCBPQlMuUEhTLnBoYXNlLCBPQlMuQVROLnhf
YXRuKTsKICAgIGFjcSggZGVhZF90aW1lLCBkZWxheSwgcGhhc2VfYWNxICk7CmVuZCBwdWxzZTsKAAAA
AAAAAAAAAAAAAAAADwAAAAEAAAAwAAAAAAAAACEAAAASDgAAAAArKgAAACcAACsqAAAAAgAAJx0AAAAW
QUNUVUFMX1NUQVJUX1RJTUVTVEFNUAAAJx0AAAAUMTgtREVDLTIwMjMgMTI6NDU6MDgAACsqAAAAAgAA
Jx0AAAAJVElNRV9aT05FAAAnHQAAABFHTVQgU3RhbmRhcmQgVGltZQAAKyoAAAACAAAnHQAAABBQUk9C
RV9BVFRSSUJVVEVTAAAnHQAAACI1bW0gQnJvYWRiYW5kIEdyYWRpZW50IEF1dG90dW5hYmxlAAArKgAA
AAIAACcdAAAAC1BST0JFX0RJQUxTAAArKgAAAAIAACsqAAAABgAAJx0AAAADSEYxAAAnHQAAAAIxSAAA
Jx0AAAAEVFVORQAAJxoAAAABAAAV4AAAJx0AAAAFTUFUQ0gAACcaAAAAAQAAFcsAACsqAAAABgAAJx0A
AAADTEYxAAAnHQAAAAMzMVAAACcdAAAABFRVTkUAACcaAAAAAQAABD8AACcdAAAABU1BVENIAAAnGgAA
AAEAAAQlAAArKgAAAAIAACcdAAAADExBU1RfMURfU0hJTQAAJx0AAAB0MSw0LjY0LDAuMSxIb21vc3Bv
aWwsMkgsRE1TTy1ENixaMSZaMiZaMyZaNCZaNSZaNiwyLDMsMywwLDkwW2RlZ10sMltzXSwzNiwxLDMx
LjRbJV0sNzAuNlslXSwwLDAsNFttc10sMC4yW3VzXSwwLjFbc10AACsqAAAAAgAAJx0AAAAOREVDSU1B
VElPTl9SRUcAACcdAAAAFHI6IDExMTAoIDExMDkpLGc6IDUxAAArKgAAAAIAACcdAAAAB1ZFUlNJT04A
ACcdAAAAEzYuMiBbV2luZG93cyAtIHg4Nl0AACsqAAAAAgAAJx0AAAAPRVhQRVJJTUVOVF9QQVRIAAAn
HQAAAFhjOlxQcm9ncmFtIEZpbGVzXEpFT0xcQ29udHJvbCA2LjIuMC5hcHBcQ29udGVudHNcUmVzb3Vy
Y2VzXGdsb2JhbFxleHBlcmltZW50c1xwcm90b24uanhwAAArKgAAAAIAACcdAAAABkdFVF85MAAAJx0A
AAAbcHVsc2Vfc2VydmljZTo6Z2V0XzkwX3ZhbHVlAAArKgAAAAIAACcdAAAAB0dFVF9BVE4AACcdAAAA
HHB1bHNlX3NlcnZpY2U6OmdldF9hdG5fdmFsdWUAACsqAAAAAgAAJx0AAAAIR0VUX0ZSRVEAACcdAAAA
HXB1bHNlX3NlcnZpY2U6OmdldF9mcmVxX3ZhbHVlAAArKgAAAAIAACcdAAAACEdFVF9TUElOAAAnHQAA
ABdwdWxzZV9zZXJ2aWNlOjpnZXRfc3BpbgAAKyoAAAACAAAnHQAAAAlHRVRfR0FNTUEAACcdAAAAGHB1
bHNlX3NlcnZpY2U6OmdldF9nYW1tYQAAKyoAAAACAAAnHQAAABJHRVRfVkFMVUVfT0ZfRklFTEQAACcd
AAAAIXB1bHNlX3NlcnZpY2U6OmdldF92YWx1ZV9vZl9maWVsZAAAKyoAAAACAAAnHQAAABNHRVRfUFJP
QkVfUEFSQU1FVEVSAAAnHQAAACJwcm9iZV9zZXJ2aWNlOjpnZXRfcHJvYmVfcGFyYW1ldGVyAAArKgAA
AAIAACcdAAAADEdFVF9TX01QQVJBTQAAJx0AAAAbcHVsc2Vfc2VydmljZTo6Z2V0X3NfbXBhcmFtAAAr
KgAAAAIAACcdAAAADEdFVF9EX01QQVJBTQAAJx0AAAAbcHVsc2Vfc2VydmljZTo6Z2V0X2RfbXBhcmFt
AAArKgAAAAIAACcdAAAACUNPTU1FTlRfNwAAJx0AAAATKioqIFB1bHNlIERlbGF5ICoqKgAAKyoAAAAC
AAAnHQAAAAtDT01NRU5UXzIwMQAAJx0AAAAfKioqIG9ic19kYW50ZV9wcmVzYXR1cmF0aW9uICoqKgAA
KyoAAAACAAAnHQAAAAtDT01NRU5UXzIwMgAAJx0AAAAxKioqIGlycl8gcHJlc2F0dXJhdGlvbiAmIGhv
bW8gc3BpbiBkZWNvdXBsaW5nICoqKgAAKyoAAAACAAAnHQAAAAtDT01NRU5UXzIwMwAAJx0AAAAxKioq
IHRyaV8gcHJlc2F0dXJhdGlvbiAmIGhvbW8gc3BpbiBkZWNvdXBsaW5nICoqKgAAKyoAAAACAAAnHQAA
AAtDT01NRU5UXzExMQAAJx0AAAATKioqIHByZXNhdF90aW1lICoqKgAAKyoAAAACAAAnHQAAAAVQSEFT
RQAAKyoAAAAIAAAnGwAAAAEAAAAAAAAIAAAIAAAIAAAIAAAIAAAAACcbAAAAAQAAAFoAAAgAAAgAAAgA
AAgAAAgAAAAAJxsAAAABAAABDgAACAAACAAACAAACAAACAAAAAAnGwAAAAEAAAC0AAAIAAAIAAAIAAAI
AAAIAAAAACcbAAAAAQAAALQAAAgAAAgAAAgAAAgAAAgAAAAAJxsAAAABAAABDgAACAAACAAACAAACAAA
CAAAAAAnGwAAAAEAAABaAAAIAAAIAAAIAAAIAAAIAAAAACcbAAAAAQAAAAAAAAgAAAgAAAgAAAgAAAgA
AAAAKyoAAAACAAAnHQAAAAlQSEFTRV9BQ1EAACsqAAAACAAAJxsAAAABAAAAAAAACAAACAAACAAACAAA
CAAAAAAnGwAAAAEAAABaAAAIAAAIAAAIAAAIAAAIAAAAACcbAAAAAQAAAQ4AAAgAAAgAAAgAAAgAAAgA
AAAAJxsAAAABAAAAtAAACAAACAAACAAACAAACAAAAAAnGwAAAAEAAAC0AAAIAAAIAAAIAAAIAAAIAAAA
ACcbAAAAAQAAAQ4AAAgAAAgAAAgAAAgAAAgAAAAAJxsAAAABAAAAWgAACAAACAAACAAACAAACAAAAAAn
GwAAAAEAAAAAAAAIAAAIAAAIAAAIAAAIAAAAACsqAAAAAgAAJx0AAAANUFVMU0VfSU5fRklMRQAAKyoA
AAACAAArKgAAAAcAACcdAAAAA0hGMQAAJx0AAAACMUgAACsqAAAAAgAAJx0AAAACSGkAACsqAAAAAgAA
JxsAAAABAAAAcwAACgEcCAAACAAACAAACAAAAAAnGwAAAAJAPfXCj1wo9gAACAEjCAAACAAACAAACAAA
AAArKgAAAAIAACcdAAAAAkxvAAArKgAAAAIAACcbAAAAAQAAAHMAAAoBHAgAAAgAAAgAAAgAAAAAJxsA
AAACQD31wo9cKPYAAAgBIwgAAAgAAAgAAAgAAAAAKyoAAAACAAAnHQAAAARTb2Z0AAArKgAAAAIAACcb
AAAAAQAAJxAAAAoBHAgAAAgAAAgAAAgAAAAAJxsAAAACQE6FHrhR64UAAAgBIwgAAAgAAAgAAAgAAAAA
KyoAAAACAAAnHQAAAARTcGluAAArKgAAAAIAACcbAAAAAQAAABkAAAoBHAgAAAgAAAgAAAgAAAAAJxsA
AAACQDC1wo9cKPYAAAgBIwgAAAgAAAgAAAgAAAAAKyoAAAACAAAnHQAAAAZTcXVhcmUAACsqAAAAAgAA
JxsAAAACQBco9cKPXCkAAAoBHAgAAAgAAAgAAAgAAAAAJxsAAAABAAAABAAACAEjCAAACAAACAAACAAA
AAArKgAAAAQAACcdAAAABExPQ0sAACcdAAAAAjJIAAArKgAAAAIAACcdAAAABFNvZnQAACsqAAAAAgAA
JxsAAAABAAE4gAAACgEcCAAACAAACAAACAAAAAAnGwAAAAJATqNT987ZFwAACAEjCAAACAAACAAACAAA
AAArKgAAAAIAACcdAAAABlNxdWFyZQAAKyoAAAACAAAnGwAAAAJAXfzMzMzMzQAACgEcCAAACAAACAAA
CAAAAAAnGwAAAAJAKQAAAAAAAAAACAEjCAAACAAACAAACAAAAAArKgAAAAIAACcdAAAADUpPQi5WSVNV
QUxJWkUAACclAAAAAAAAKyoAAAACAAAnHQAAAAlWSVNVQUxJWkUAACclAAAAAAAAKyoAAAACAAAnHQAA
AApKT0IuRk9MREVSAAAnHQAAABpMaWRkbGVfU1xkYXRhXG1iZHNzYXc3XG5tcgAAKyoAAAACAAAnHQAA
AAZGT0xERVIAACcdAAAAGkxpZGRsZV9TXGRhdGFcbWJkc3Nhdzdcbm1yAAArKgAAAAIAACcdAAAAFFNB
TVBMRS5HUkFESUVOVCBTSElNAAAnJQAAAAEAACsqAAAAAgAAJx0AAAANR1JBRElFTlQgU0hJTQAAJyUA
AAABAAArKgAAAAIAACcdAAAAE1NBTVBMRS5MQVNUIFNISU1NRUQAACcdAAAAFDE4LURFQy0yMDIzIDEy
OjQ0OjI5AAArKgAAAAIAACcdAAAADExBU1QgU0hJTU1FRAAAJx0AAAAUMTgtREVDLTIwMjMgMTI6NDQ6
MjkAACsqAAAAAgAAJx0AAAASU0FNUExFLlBSRVBBUkFUSU9OAAAnJQAAAAEAACsqAAAAAgAAJx0AAAAL
UFJFUEFSQVRJT04AACclAAAAAQAAKyoAAAACAAAnHQAAABFNRVRIT0QuRk9SQ0VfVFVORQAAJyUAAAAA
AAArKgAAAAIAACcdAAAACkZPUkNFX1RVTkUAACclAAAAAAAAKyoAAAACAAAnHQAAAA1FTUFJTF9BRERS
RVNTAAAnHQAAAB5hc2hsZXkud29vbGVzQG1hbmNoZXN0ZXIuYWMudWsAACsqAAAAAgAAJx0AAAANRU5E
X1RJTUVTVEFNUAAAJx0AAAAUMTgtREVDLTIwMjMgMTI6NDY6NDcAAAAAAAACAAAAkAAAAHNleHAgOiAw
LjI0NDI2W0h6XSA6IDAuMFtzXTt0cmFwZXpvaWQgOiAwWyVdIDogMFslXSA6IDgwWyVdIDogMTAwWyVd
O3plcm9maWxsIDogMiA6IFRSVUU7ZmZ0IDogMSA6IFRSVUUgOiBUUlVFO21hY2hpbmVwaGFzZTtwcG07
W2Rpc3BsYXkvcGhhc2VdOwAAAAAAAAAAAgAAAJAAAABzZXhwIDogMC4yNDQyNltIel0gOiAwLjA=
##$PARAMETER FILE=	(header, BASE64, c:/Users/n16601rs/OneDrive%20-%20The%20University%20of%20Manchester/MS%20U-Sb/OG%20compounds/[HNEt3][BPh4]/[HNEt3][BPh4]/Et3NHBPH4_PROTON_FT-1-1.jdf, 0)
SkVPTC5OTVIBAQACAYABGQECAwQFBgcIAwAAAAAAAAABGgAAAAAAAAAAAAAAAAAARXQzTkhCUEg0AAAA
AAAAAAAAAAAAAAAAAAAAAAAAAAAAAAAAAAAAAAAAAAAAAAAAAAAAAAAAAAAAAAAAAAAAAAAAAAAAAAAA
AAAAAAAAAAAAAAAAAAAAAAAAAAAAAAAAAAAAAAAAAAAAAAAAAAAAAAAAAAAAAAAAAAAAAAAAAAAAAIAA
AAAAAQAAAAEAAAABAAAAAQAAAAEAAAABAAAAAQAADM0AAAAAAAAAAAAAAAAAAAAAAAAAAAAAAAAAAAAA
AABzMgAAAAAAAAAAAAAAAAAAAAAAAAAAAAAAAAAAAABAKQXhGQnYbgAAAAAAAAAAAAAAAAAAAAAAAAAA
AAAAAAAAAAAAAAAAAAAAAAAAAAAAAAAAAAAAAAAAAAAAAAAAwAQWV+1k9jYAAAAAAAAAAAAAAAAAAAAA
AAAAAAAAAAAAAAAAAAAAAAAAAAAAAAAAAAAAAAAAAAAAAAAAAAAAAEOSiAVDkohRc2NjAAAAAAAAAAAA
AAAAAAAAAAAAAAAAAAAAAAAAAAAAAAAAAAAAAAAAAAAAAAAAAAAAAAAAAAAAAAAAAAAAAAAAAAAAAAAA
AAAAAAAAAAAAAAAAAAAAAAAAAAAAAAAAAAAAAAAAAAAAAAAAAAAAAAAAAAAAAAAAAAAAAAAAAAAAAAAA
AAAAAAAAAAAAAAAAbWJkc3NhdzcgAAAAAAAAAAAAAAAAAAAAAAAAAAAAAAAAAAAAAAAAAAAAAAAAAAAA
AAAAAAAAAAAAAAAAAAAAAAAAAAAAAAAAAAAAAAAAAAAAAAAAAAAAAAAAAAAAAAAAAAAAAAAAAAAAAAAA
AAAAAAAAAAAAAAAAAAAAAAAAAAAAAAAAAAAAAAAAAAAAAAAAAAAAAAAAAAAAAAAAAAAAAAAAAAAAAAAA
AAAAAAAAAAAAAAAAAAAAAAAAAAAAAAAAAAAAAAAAAAAAAAAAAAAAAAAAAAAAAAAAAAAAAAAAAAAAAAAA
AAAAAAAAAAAAAAAAAAAAAAAAAAAAAAAAAAAAAFByb3RvbgAAAAAAAAAAAAAAAAAAAAAAAAAAAAAAAAAA
AAAAAAAAAAAAAAAAAAAAAAAAAAAAAAAAAAAAAAAAAAAAAAAAAAAAAAAAAAAAAAAAAAAAAAAAAAAAAAAA
AAAAAAAAAAAAAAAAAAAAAAAAAAAAAAAAAAAAAAAAAAAAAAAAAAAAAAAAAAAAAAAAAAAAAAAAAAAAAAAA
AAAAAAAAAAAAAAAAAAAAAAAAAAAAAAAAAAAAAAAAAAAAAAAAAAAAAAAAAAAAAAAAAAAAAAAAAAAAAAAA
AAAAAAAAAAAAAAAAAAAAAAAAAAAAAAAAAAAAAAAAAAAAAAAAAAAAAAAAAABAePyD4nJZFwAAAAAAAAAA
AAAAAAAAAAAAAAAAAAAAAAAAAAAAAAAAAAAAAAAAAAAAAAAAAAAAAAAAAAAAAAAAAAAAAAAAAAAAAAAA
AAAAAAAAAAAAAAAAAAAAAAAAAAAAAAAAAAAAAAAAAAAAAAAAAAAAAAAAAAAAAAAAAAAAAAAAAAAAAAAA
AAAAgAAAAAAAAAAAAAAFUAAAOBAAAD1gAAA9YAAAPWAAAD1gAAA9YAAAPWAAAD1gAAA9YAAAAAAAAAAA
AAAAAAAAAAAAAAAAAAAAAAAAAAAAAAAAAABAAAAAAAAACAAAAAAAAAAIQAAAADQgAAAAAAAIdCAAAAAA
AAAAAAAIdEAAAAAAAAAAAAAAAAAAAAAAAAAAAAAAAAAAAAAAAAAAAEAAAAAAAAAA3wAAAAA4AAAZAwUA
AAABHAAAAAAAAAAAoe80uv///z8AAAAAAAAAAAIAAABERUxBWV9PRl9TVEFSVCAgICAgICAgICAgICAg
GQQFAAAAAAAAAAAAAAAAAFSh4T8AAAAAAAAAAAAAAAABAAAAQUNUVUFMX1NUQVJUX1RJTUUgICAgICAg
ICAgIAMFBQAAAAAAAAAAAAAAAAAxOC1ERUMtMjAyMyAxMjo0AAAAAEFDVFVBTF9TVEFSVF9USU1FU1RB
TVAgICAgICADBgUAAAAAAAAAAAAAAAAAR01UIFN0YW5kYXJkIFRpbQAAAABUSU1FX1pPTkUgICAgICAg
ICAgICAgICAgICAgAwArAAAAAAAAAAAAAAAAADVtbSBCcm9hZGJhbmQgR3IAAAAAUFJPQkVfQVRUUklC
VVRFUyAgICAgICAgICAgIBkKCwAAAAAAAAAAAAAAAABIRiAgICAgICAgICAgICAgAAAAAFBST0JFX0RJ
QUxTICAgICAgICAgICAgICAgICAZDA0AAAAAAAAAAAAAAAAAMSw0LjY0LDAuMSxIb21vcwAAAABsYXN0
XzFkX3NoaW0gICAgICAgICAgICAgICAgGQACAAAAARwAAAAAAAAAAPFo44i1+NQ+AAAAAAAAAAACAAAA
UFJPQkVfUkVDT1ZFUlkgICAgICAgICAgICAgIAMBAgAAAAEcAAAAAAAAAACN7bWg98bAPgAAAAAAAAAA
AgAAAEJMQU5LSU5HICAgICAgICAgICAgICAgICAgICAZACAAAAAAAAAAAAAAAAAAEAAAAAAAAAAAAAAA
AAAAAAEAAABTQ0FOUyAgICAgICAgICAgICAgICAgICAgICAgGQEgAAAAAAAAAAAAAAAAAAEAAAAAAAAA
AAAAAAAAAAABAAAATU9EX1JFVFVSTiAgICAgICAgICAgICAgICAgIBkCIAAAAAAAAAAAAAAAAAAQAAAA
AAAAAAAAAAAAAAAAAQAAAFRPVEFMX1NDQU5TICAgICAgICAgICAgICAgICAZCiAAAAAAAAAAAAAAAAAA
CDwAAAAAAAAAAAAAAAAAAAEAAABYX1BPSU5UUyAgICAgICAgICAgICAgICAgICAgGRMgAAAAAAAAAAAA
AAAAAAAAAAAAAAAAAAAAAAAAAAABAAAAWF9QUkVTQ0FOUyAgICAgICAgICAgICAgICAgIBkABAAAAAAA
AAAAAAAAAABQcm90b24gICAgICAgICAgAAAAAFhfRE9NQUlOICAgICAgICAgICAgICAgICAgICAZAAIA
AAABGgAAAAAAAAAAAAAAAAAAFEAAAAAAAAAAAAIAAABYX09GRlNFVCAgICAgICAgICAgICAgICAgICAg
GQADAAAAAQ0AAAAAAAAAAP7UYDYx1LdBAAAAAAAAAAACAAAAWF9GUkVRICAgICAgICAgICAgICAgICAg
ICAgIBkAAQAAAAENAAAAAAAAAAA4EwPsgVO9QAAAAAAAAAAAAgAAAFhfU1dFRVAgICAgICAgICAgICAg
ICAgICAgICAZAAEAAAABDQAAAAAAAAAAYA+ciQF2t0AAAAAAAAAAAAIAAABYX1NXRUVQX0NMSVBQRUQg
ICAgICAgICAgICAgGQkBAAAAAQ0AAAAAAAAAAN27GN/WQ98/AAAAAAAAAAACAAAAWF9SRVNPTFVUSU9O
ICAgICAgICAgICAgICAgIBkJBAAAAAAAAAAAAAAAAABQcm90b24gICAgICAgICAgAAAAAElSUl9ET01B
SU4gICAgICAgICAgICAgICAgICAZCQIAAAABGgAAAAAAAAAAAAAAAAAAFEAAAAAAAAAAAAIAAABJUlJf
T0ZGU0VUICAgICAgICAgICAgICAgICAgGQkDAAAAAQ0AAAAAAAAAAP7UYDYx1LdBAAAAAAAAAAACAAAA
SVJSX0ZSRVEgICAgICAgICAgICAgICAgICAgIBkKBAAAAAAAAAAAAAAAAABQcm90b24gICAgICAgICAg
AAAAAFRSSV9ET01BSU4gICAgICAgICAgICAgICAgICAZCgIAAAABGgAAAAAAAAAAAAAAAAAAFEAAAAAA
AAAAAAIAAABUUklfT0ZGU0VUICAgICAgICAgICAgICAgICAgGQoDAAAAAQ0AAAAAAAAAAP7UYDYx1LdB
AAAAAAAAAAACAAAAVFJJX0ZSRVEgICAgICAgICAgICAgICAgICAgIBkLAgAAAAEcAAAAAAAAAAD4sHLD
SmAAQAAAAAAAAAAAAgAAAFhfQUNRX0RVUkFUSU9OICAgICAgICAgICAgICAZAQUAAAAAAAAAAAAAAAAA
VFJVRSAgICAgICAgICAgIAAAAABESUdJVEFMX0ZJTFRFUiAgICAgICAgICAgICAgGQIFAAAAAAAAAAAA
AAAAAAwAAAAAAAAAAAAAAAAAAAABAAAARklMVEVSX0ZBQ1RPUiAgICAgICAgICAgICAgIBkIEwAAAAAA
AAAAAAAAAAAEAAAAAAAAAAAAAAAAAAAAAQAAAEFGX1ZFUlNJT04gICAgICAgICAgICAgICAgICADDAIA
AAAAAAAAAAAAAAAAcjogMTExMCggMTEwOSksZwAAAABERUNJTUFUSU9OX1JFRyAgICAgICAgICAgICAg
GQgTAAAAIRwAAAAAAAAAAClcj8L1KBdAAAAAAAAAAAACAAAAWDkwICAgICAgICAgICAgICAgICAgICAg
ICAgIBkFBQAAAAEcAAAAAAAAAAD+lFPQJ9HmPgAAAAAAAAAAAgAAAEFDUV9ERUxBWSAgICAgICAgICAg
ICAgICAgICAZBgUAAAAAAAAAAAAAAAAATlAgICAgICAgICAgICAgIAAAAABESUdJVEFMX0ZJTFRFUl9T
VEFUVVMgICAgICAgGWUCAAAAAAAAAAAAAAAAAEZBTFNFICAgICAgICAgICAAAAAAQ0xJUFBFRCAgICAg
ICAgICAgICAgICAgICAgIAMJEwAAAAAAAAAAAAAAAAAAAAAAAAAAAAAAAAAAAAAAAgAAAGFmX2RlbGF5
X3JhdGlvICAgICAgICAgICAgICADDQ0AAAAAAAAAAAAAAAAAQVVUT1NISU0gT0ZGICAgIAAAAABhdXRv
c2hpbV9tb2RlICAgICAgICAgICAgICAgAwAKAAAAAAAAAAAAAAAAAAAAAAAAAPA/AAAAAAAAAAACAAAA
YnVmZmVyX2xvb3AgICAgICAgICAgICAgICAgIAMBCgAAAAAAAAAAAAAAAAAAAAAAAADwPwAAAAAAAAAA
AgAAAGJ1ZmZlcl9sb29wX2luZGV4ICAgICAgICAgICADAAkAAAAAAAAAAAAAAAAAAAAAAAAANUAAAAAA
AAAAAAIAAABjaGFuZ2VyX3Nsb3QgICAgICAgICAgICAgICAgAwEJAAAAAAAAAAAAAAAAAAAAAAAAADVA
AAAAAAAAAAACAAAAY2hhbmdlcl9zbG90X3Bvc2l0aW9uICAgICAgIAMAMAAAAAAAAAAAAAAAAAAAAAAA
AADwPwAAAAAAAAAAAgAAAGNoYW5nZXJfdHlwZSAgICAgICAgICAgICAgICADAgoAAAAAAAAAAAAAAAAA
Q29sbGVjdCAgICAgICAgIAAAAABjb2xsZWN0aW9uX3N0YXRlICAgICAgICAgICAgAwMKAAAAAAAAAAAA
AAAAADE4LURFQy0yMDIzIDEyOjQAAAAARU5EX1RJTUVTVEFNUCAgICAgICAgICAgICAgIAMECgAAAAAA
AAAAAAAAAAAAAIDb0PDPQQAAAAAAAAAAAgAAAGVuZF90aW1lICAgICAgICAgICAgICAgICAgICADBQoA
AAAAAAAAAAAAAAAAcHJvdG9uLmp4cCAgICAgIAAAAABleHBlcmltZW50ICAgICAgICAgICAgICAgICAg
AwYKAAAAARwAAAAAAAAAAAAAAAAAAAAAAAAAAAAAAAACAAAAZXhwX3JlbWFpbmluZyAgICAgICAgICAg
ICAgIAMHCgAAAAEcAAAAAAAAAAAAAAAAAIBYQAAAAAAAAAAAAgAAAGV4cF90b3RhbCAgICAgICAgICAg
ICAgICAgICADChMAAAAAAAAAAAAAAAAANiAgMiAgICAgICAgICAgIAAAAABmYWN0b3JzICAgICAgICAg
ICAgICAgICAgICAgAwsTAAAA8Q0AAAAAAAAAAAAAAAAAAEdAAAAAAAAAAAACAAAAZmlsdGVyX3dpZHRo
ICAgICAgICAgICAgICAgIAMICgAAAAEYAAAAAAAAAAAAAAAAAABSQAAAAAAAAAAAAgAAAGhlX2xldmVs
ICAgICAgICAgICAgICAgICAgICADADEAAAABDQAAAAAAAAAAAAAAAAAAAAAAAAAAAAAAAAIAAABoeWJy
aWRfc3Bpbl9nZXQgICAgICAgICAgICAgAwExAAAAAAAAAAAAAAAAAFNQSU4gT0ZGICAgICAgICAAAAAA
aHlicmlkX3NwaW5fc3RhdHVzICAgICAgICAgIAMJCgAAAAAAAAAAAAAAAAAAAAAAAADwPwAAAAAAAAAA
AgAAAGl0ZXJhdGlvbnMgICAgICAgICAgICAgICAgICADAA4AAAAAAAAAAAAAAAAAAAAAAAAAKkAAAAAA
AAAAAAIAAABsb2NrX2dhaW4gICAgICAgICAgICAgICAgICAgAwEOAAAAAAAAAAAAAAAAAAAAAAAAAGRA
AAAAAAAAAAACAAAAbG9ja19sZXZlbCAgICAgICAgICAgICAgICAgIAMCDgAAAAEaAAAAAAAAAAAAAAAA
AAAEQAAAAAAAAAAAAgAAAGxvY2tfb3NjX29mZnNldCAgICAgICAgICAgICADAw4AAAAAAAAAAAAAAAAA
MkggT1NDIE9OICAgICAgIAAAAABsb2NrX29zY19zdGF0ZSAgICAgICAgICAgICAgAwQOAAAAAQYAAAAA
AAAAAAAAAAAAXmpAAAAAAAAAAAACAAAAbG9ja19waGFzZSAgICAgICAgICAgICAgICAgIAMFDgAAAAAA
AAAAAAAAAABBVVRPTE9DSyAgICAgICAgAAAAAGxvY2tfc3RhdGUgICAgICAgICAgICAgICAgICADBg4A
AAAAAAAAAAAAAAAATE9DSyBJRExFICAgICAgIAAAAABsb2NrX3N0YXR1cyAgICAgICAgICAgICAgICAg
AwcOAAAAAAAAAAAAAAAAAAAAAAAARJVAAAAAAAAAAAACAAAAbG9ja19zdHJlbmd0aCAgICAgICAgICAg
ICAgIAMCMQAAAAAAAAAAAAAAAABTUElOIE9GRiAgICAgICAgAAAAAG1hc19zcGluX2FjdGlvbiAgICAg
ICAgICAgICADAzEAAAABHAAAAAAAAAAAAAAAAAAAJEAAAAAAAAAAAAIAAABtYXNfc3Bpbl9kZWxheSAg
ICAgICAgICAgICAgAwQxAAAAAQ0AAAAAAAAAAAAAAAAAAAAAAAAAAAAAAAACAAAAbWFzX3NwaW5fZ2V0
ICAgICAgICAgICAgICAgIAMFMQAAAAAAAAAAAAAAAABBVVRPICAgICAgICAgICAgAAAAAG1hc19zcGlu
X21vZGUgICAgICAgICAgICAgICADBjEAAAABDQAAAAAAAAAAAAAAAAAA8D8AAAAAAAAAAAIAAABtYXNf
c3Bpbl9zZXQgICAgICAgICAgICAgICAgAwcxAAAAAAAAAAAAAAAAAFNQSU4gT0ZGICAgICAgICAAAAAA
bWFzX3NwaW5fc3RhdHVzICAgICAgICAgICAgIAMKCgAAAAEYAAAAAAAAAAAAAAAAAABOQAAAAAAAAAAA
AgAAAG4yX2xldmVsICAgICAgICAgICAgICAgICAgICADCwoAAAAAAAAAAAAAAAAAAAAAAAAA8D8AAAAA
AAAAAAIAAABudW1fc2NhbnMgICAgICAgICAgICAgICAgICAgAwwTAAAAAAAAAAAAAAAAADIgNDEgNzMg
ICAgICAgICAAAAAAb3JkZXJzICAgICAgICAgICAgICAgICAgICAgIAMMCgAAAAAAAAAAAAAAAAAAAAAA
AADwPwAAAAAAAAAAAgAAAG91dGVyX2J1ZmZlcl9sb29wICAgICAgICAgICADDQoAAAAAAAAAAAAAAAAA
AAAAAAAA8D8AAAAAAAAAAAIAAABvdXRlcl9idWZmZXJfbG9vcF9pbmRleCAgICAgAw4KAAAAAAAAAAAA
AAAAAAAAAAAAAPA/AAAAAAAAAAACAAAAb3V0ZXJfc2NhbnNfbG9vcCAgICAgICAgICAgIAMPCgAAAAAA
AAAAAAAAAAAAAAAAAADwPwAAAAAAAAAAAgAAAG91dGVyX3NjYW5zX2xvb3BfaW5kZXggICAgICADDRMA
AAARIwAAAAAAAAAA////////I0AAAAAAAAAAAAIAAABwYXNzX3JpcHBsZSAgICAgICAgICAgICAgICAg
AwEwAAAAAAAAAAAAAAAAAAAAAAAAAAAAAAAAAAAAAAACAAAAcHJvamVjdF9pZCAgICAgICAgICAgICAg
ICAgIAMCMAAAAAAAAAAAAAAAAAAgICAgICAgICAgICAgICAgAAAAAHByb2plY3RfbmFtZSAgICAgICAg
ICAgICAgICADABQAAAAAAAAAAAAAAAAAAAAAAAAAT0AAAAAAAAAAAAIAAAByZWN2cl9nYWluICAgICAg
ICAgICAgICAgICAgAwEUAAAAAAAAAAAAAAAAAAAAAAAAgFlAAAAAAAAAAAACAAAAcmVjdnJfZ2Fpbl9s
aW1pdCAgICAgICAgICAgIAMCFAAAAAAAAAAAAAAAAAAAAAAAAGoIQQAAAAAAAAAAAgAAAHJlY3ZyX2dh
aW5fcG9pbnQgICAgICAgICAgICADABIAAAABBgAAAAAAAAAAAAAAAAAAAAAAAAAAAAAAAAIAAAByZWN2
cl9waGFzZSAgICAgICAgICAgICAgICAgAwIJAAAAAAAAAAAAAAAAAAAAAAAAAE9AAAAAAAAAAAACAAAA
c2FtcGxlICAgICAgICAgICAgICAgICAgICAgIAMDCQAAAAAAAAAAAAAAAABMT0FERUQgICAgICAgICAg
AAAAAHNhbXBsZV9hY3Rpb24gICAgICAgICAgICAgICADEAoAAAAAAAAAAAAAAAAARXQzTkhCUEg0ICAg
ICAgIAAAAABzYW1wbGVfaWQgICAgICAgICAgICAgICAgICAgAwQJAAAAAAAAAAAAAAAAAExPQUQgICAg
ICAgICAgICAAAAAAc2FtcGxlX3N0YXRlICAgICAgICAgICAgICAgIAMFCQAAAAAAAAAAAAAAAABMT0FE
RUQgICAgICAgICAgAAAAAHNhbXBsZV9zdGF0dXMgICAgICAgICAgICAgICADCA4AAAAAAAAAAAAAAAAA
AAAAAAAAEEAAAAAAAAAAAAIAAABzYXd0b290aF9yYW5nZSAgICAgICAgICAgICAgAwMwAAAAAAAAAAAA
AAAAAAAAAAAAADBAAAAAAAAAAAACAAAAc2NhbiAgICAgICAgICAgICAgICAgICAgICAgIAMRCgAAAAAA
AAAAAAAAAAAAAAAAAAAwQAAAAAAAAAAAAgAAAHNjYW5zX2xvb3AgICAgICAgICAgICAgICAgICADEgoA
AAAAAAAAAAAAAAAAAAAAAAAAMEAAAAAAAAAAAAIAAABzY2Fuc19sb29wX2luZGV4ICAgICAgICAgICAg
AwQwAAAAAAAAAAAAAAAAAE9OICAgICAgICAgICAgICAAAAAAc2hpbV9kZWxheV9zdGF0ZSAgICAgICAg
ICAgIAMGCQAAAAAAAAAAAAAAAABETVNPLUQ2ICAgICAgICAgAAAAAHNvbHZlbnQgICAgICAgICAgICAg
ICAgICAgICADAAgAAAAAAAAAAAAAAAAAU1BJTiBPRkYgICAgICAgIAAAAABzcGluX2FjdGlvbiAgICAg
ICAgICAgICAgICAgAwEIAAAAAQ0AAAAAAAAAAAAAAAAAAAAAAAAAAAAAAAACAAAAc3Bpbl9nZXQgICAg
ICAgICAgICAgICAgICAgIAMCCAAAAAENAAAAAAAAAAAAAAAAAAAuQAAAAAAAAAAAAgAAAHNwaW5fc2V0
ICAgICAgICAgICAgICAgICAgICADAwgAAAAAAAAAAAAAAAAAU1BJTiBPRkYgICAgICAgIAAAAABzcGlu
X3N0YXRlICAgICAgICAgICAgICAgICAgAwQIAAAAAAAAAAAAAAAAAFNQSU4gT0ZGICAgICAgICAAAAAA
c3Bpbl9zdGF0dXMgICAgICAgICAgICAgICAgIAMOEwAAAAEjAAAAAAAAAAAAAAAAAABOQAAAAAAAAAAA
AgAAAHN0b3BfcmlwcGxlICAgICAgICAgICAgICAgICADAAYAAAAAAAAAAAAAAAAAVEVNUCBPRkYgICAg
ICAgIAAAAAB0ZW1wX2FjdGlvbiAgICAgICAgICAgICAgICAgAwEGAAAAAQQAAAAAAAAAAGdmZmZmZjNA
AAAAAAAAAAACAAAAdGVtcF9nZXQgICAgICAgICAgICAgICAgICAgIAMCBgAAAAEEAAAAAAAAAAAAAAAA
AAA5QAAAAAAAAAAAAgAAAHRlbXBfc2V0ICAgICAgICAgICAgICAgICAgICADAwYAAAAAAAAAAAAAAAAA
VEVNUCBPRkYgICAgICAgIAAAAAB0ZW1wX3N0YXRlICAgICAgICAgICAgICAgICAgAwQGAAAAAAAAAAAA
AAAAAFRFTVAgT0ZGICAgICAgICAAAAAAdGVtcF9zdGF0dXMgICAgICAgICAgICAgICAgIAMPEwAAAAAA
AAAAAAAAAACamZmZmZnpPwAAAAAAAAAAAgAAAHRyYW5zaXRpb25fcmF0aW8gICAgICAgICAgICADBTAA
AAAAAAAAAAAAAAAAAAAAAAAA8D8AAAAAAAAAAAIAAAB2ZWN0b3JfbW9uaXRvcmluZ19heGlzICAgICAg
AwYwAAAAAAAAAAAAAAAAADQwMCAgICAgICAgICAgICAAAAAAZmllbGRfbmFtZSAgICAgICAgICAgICAg
ICAgIAMTCgAAAAEfAAAAAAAAAAB7L75oj8ciQAAAAAAAAAAAAgAAAGZpZWxkX3N0cmVuZ3RoICAgICAg
ICAgICAgICADFAoAAAAAAAAAAAAAAAAASk5NLUVDWjQwMFMvTDEgIAAAAABpbnN0X21vZGVsX251bWJl
ciAgICAgICAgICAgAxUKAAAAAAAAAAAAAAAAAE5NMTY0ODAwMzk4MDM5OCAAAAAAaW5zdF9zZXJpYWxf
bnVtYmVyICAgICAgICAgIAMLCwAAAAAAAAAAAAAAAAAAAAAAAKylQAAAAAAAAAAAAgAAAHByb2JlX2lk
ICAgICAgICAgICAgICAgICAgICADBzAAAAABIwAAAAAAAAAAAAAAAAAAXkAAAAAAAAAAAAIAAABwcm9i
ZV90dW5lX2F0biAgICAgICAgICAgICAgAwgwAAAAAAAAAAAAAAAAAAAAAAAAABxAAAAAAAAAAAACAAAA
c2F3dG9vdGhfc2hpZnQgICAgICAgICAgICAgIAMJMAAAAAAAAAAAAAAAAAC4HoXrUbjyPwAAAAAAAAAA
AgAAAHNhd3Rvb3RoX3RyaW0gICAgICAgICAgICAgICADDg0AAAAAAAAAAAAAAAAAWjEgWjIgWjMgWjQg
ICAgIAAAAABzaGltX2dyb3VwcyAgICAgICAgICAgICAgICAgAw8NAAAAAAAAAAAAAAAAAFNISU1fWjAg
ICAgICAgICAAAAAAc2hpbV9uYW1lcyAgICAgICAgICAgICAgICAgIAMADAAAAAAAAAAAAAAAAABOT05F
ICAgICAgICAgICAgAAAAAHNoaW1fdHJhY2tfYXhpczEgICAgICAgICAgICADAQwAAAARDQAAAAAAAAAA
AAAAAAAAAAAAAAAAAAAAAAIAAABzaGltX3RyYWNrX2F4aXMxX3N0ZXAgICAgICAgAwIMAAAAAAAAAAAA
AAAAAE5PTkUgICAgICAgICAgICAAAAAAc2hpbV90cmFja19heGlzMiAgICAgICAgICAgIAMDDAAAABEN
AAAAAAAAAAAAAAAAAAAAAAAAAAAAAAAAAgAAAHNoaW1fdHJhY2tfYXhpczJfc3RlcCAgICAgICADBAwA
AAAAAAAAAAAAAAAATk9ORSAgICAgICAgICAgIAAAAABzaGltX3RyYWNrX2F4aXMzICAgICAgICAgICAg
AwUMAAAAEQ0AAAAAAAAAAAAAAAAAAAAAAAAAAAAAAAACAAAAc2hpbV90cmFja19heGlzM19zdGVwICAg
ICAgIAMGDAAAAAAAAAAAAAAAAABOT05FICAgICAgICAgICAgAAAAAHNoaW1fdHJhY2tfYXhpczQgICAg
ICAgICAgICADBwwAAAARDQAAAAAAAAAAAAAAAAAAAAAAAAAAAAAAAAIAAABzaGltX3RyYWNrX2F4aXM0
X3N0ZXAgICAgICAgAwgMAAAAARwAAAAAAAAAAAAAAAAAAAAAAAAAAAAAAAACAAAAc2hpbV90cmFja19t
b25pX21zZWNzICAgICAgIAMJDAAAAAAAAAAAAAAAAABPRkYgICAgICAgICAgICAgAAAAAHNoaW1fdHJh
Y2tfc2tpcF9hdXRvc2hpbSAgICADCgwAAAABHAAAAAAAAAAAAAAAAAAAAAAAAAAAAAAAAAIAAABzaGlt
X3RyYWNrX3dhaXRfbXNlY3MgICAgICAgAwsMAAAAAQ0AAAAAAAAAAM3MzMzMLGFAAAAAAAAAAAACAAAA
c2hpbV94ICAgICAgICAgICAgICAgICAgICAgIAMMDAAAAAENAAAAAAAAAADNzMzMzGxbQAAAAAAAAAAA
AgAAAHNoaW1feDIgICAgICAgICAgICAgICAgICAgICADDQwAAAABDQAAAAAAAAAAzczMzMwMYEAAAAAA
AAAAAAIAAABzaGltX3gyeiAgICAgICAgICAgICAgICAgICAgAw4MAAAAAQ0AAAAAAAAAAM3MzMzMzDpA
AAAAAAAAAAACAAAAc2hpbV94MyAgICAgICAgICAgICAgICAgICAgIAMPDAAAAAENAAAAAAAAAADNzMzM
zPxiQAAAAAAAAAAAAgAAAHNoaW1feHogICAgICAgICAgICAgICAgICAgICADEAwAAAABDQAAAAAAAAAA
NDMzMzMzLcAAAAAAAAAAAAIAAABzaGltX3h6MiAgICAgICAgICAgICAgICAgICAgAxEMAAAAAQ0AAAAA
AAAAAAAAAAAAABBAAAAAAAAAAAACAAAAc2hpbV94ejMgICAgICAgICAgICAgICAgICAgIAMSDAAAAAEN
AAAAAAAAAADNzMzMzIx0wAAAAAAAAAAAAgAAAHNoaW1feSAgICAgICAgICAgICAgICAgICAgICADEwwA
AAABDQAAAAAAAAAANDMzMzOzVUAAAAAAAAAAAAIAAABzaGltX3kyICAgICAgICAgICAgICAgICAgICAg
AxQMAAAAAQ0AAAAAAAAAAGdmZmZmZlxAAAAAAAAAAAACAAAAc2hpbV95MnogICAgICAgICAgICAgICAg
ICAgIAMVDAAAAAENAAAAAAAAAABoZmZmZmY9wAAAAAAAAAAAAgAAAHNoaW1feTMgICAgICAgICAgICAg
ICAgICAgICADFgwAAAABDQAAAAAAAAAAZ2ZmZmZmMsAAAAAAAAAAAAIAAABzaGltX3l6ICAgICAgICAg
ICAgICAgICAgICAgAxcMAAAAAQ0AAAAAAAAAAAAAAAAAKHDAAAAAAAAAAAACAAAAc2hpbV95ejIgICAg
ICAgICAgICAgICAgICAgIAMYDAAAAAENAAAAAAAAAACamZmZmZkjQAAAAAAAAAAAAgAAAHNoaW1feXoz
ICAgICAgICAgICAgICAgICAgICADGQwAAADxDQAAAAAAAAAATDeJQWDlMsAAAAAAAAAAAAIAAABzaGlt
X3owICAgICAgICAgICAgICAgICAgICAgAxoMAAAAAQ0AAAAAAAAAACpcj8L1eG5AAAAAAAAAAAACAAAA
c2hpbV96MSAgICAgICAgICAgICAgICAgICAgIAMbDAAAAAENAAAAAAAAAADXo3A9Chc1QAAAAAAAAAAA
AgAAAHNoaW1fejIgICAgICAgICAgICAgICAgICAgICADHAwAAAABDQAAAAAAAAAAFa5H4XpUQ8AAAAAA
AAAAAAIAAABzaGltX3ozICAgICAgICAgICAgICAgICAgICAgAx0MAAAAAQ0AAAAAAAAAAJqZmZmZWT3A
AAAAAAAAAAACAAAAc2hpbV96NCAgICAgICAgICAgICAgICAgICAgIAMeDAAAAAENAAAAAAAAAABnZmZm
ZmYOQAAAAAAAAAAAAgAAAHNoaW1fejUgICAgICAgICAgICAgICAgICAgICADHwwAAAABDQAAAAAAAAAA
kML1KFyPDEAAAAAAAAAAAAIAAABzaGltX3o2ICAgICAgICAgICAgICAgICAgICAgAxYKAAAAAAAAAAAA
AAAAADYuMiBbV2luZG93cyAtIHgAAAAAdmVyc2lvbiAgICAgICAgICAgICAgICAgICAgIAMAFgAAAAAA
AAAAAAAAAABjOlxQcm9ncmFtIEZpbGVzAAAAAGV4cGVyaW1lbnRfcGF0aCAgICAgICAgICAgICADARYA
AAAAAAAAAAAAAAAAAAAAAAAAAAAAAAAAAAAAAAIAAABkZWNpbWF0aW9uX3JhdGUgICAgICAgICAgICAg
AwIWAAAAAAAAAAAAAAAAAHB1bHNlX3NlcnZpY2U6OmcAAAAAZ2V0XzkwICAgICAgICAgICAgICAgICAg
ICAgIAMDFgAAAAAAAAAAAAAAAABwdWxzZV9zZXJ2aWNlOjpnAAAAAGdldF9hdG4gICAgICAgICAgICAg
ICAgICAgICADBBYAAAAAAAAAAAAAAAAAcHVsc2Vfc2VydmljZTo6ZwAAAABnZXRfZnJlcSAgICAgICAg
ICAgICAgICAgICAgAwUWAAAAAAAAAAAAAAAAAHB1bHNlX3NlcnZpY2U6OmcAAAAAZ2V0X3NwaW4gICAg
ICAgICAgICAgICAgICAgIAMGFgAAAAAAAAAAAAAAAABwdWxzZV9zZXJ2aWNlOjpnAAAAAGdldF9nYW1t
YSAgICAgICAgICAgICAgICAgICADBxYAAAAAAAAAAAAAAAAAcHVsc2Vfc2VydmljZTo6ZwAAAABnZXRf
dmFsdWVfb2ZfZmllbGQgICAgICAgICAgAwgWAAAAAAAAAAAAAAAAAHByb2JlX3NlcnZpY2U6OmcAAAAA
Z2V0X3Byb2JlX3BhcmFtZXRlciAgICAgICAgIAMJFgAAAAAAAAAAAAAAAABwdWxzZV9zZXJ2aWNlOjpn
AAAAAGdldF9zX21wYXJhbSAgICAgICAgICAgICAgICADChYAAAAAAAAAAAAAAAAAcHVsc2Vfc2Vydmlj
ZTo6ZwAAAABnZXRfZF9tcGFyYW0gICAgICAgICAgICAgICAgAwsWAAAAAQ0AAAAAAAAAADJVMCqpE9Q/
AAAAAAAAAAACAAAAZGVmYXVsdF94X3Jlc29sdXRpb24gICAgICAgIAMMFgAAAAAAAAAAAAAAAAAAAAAA
AADwQAAAAAAAAAAAAgAAAHhfZGF0YV9wb2ludHMgICAgICAgICAgICAgICADDRYAAAAAAAAAAAAAAAAA
AAAAAEBf10AAAAAAAAAAAAIAAAB4X3BvaW50c19kZWZhdWx0ICAgICAgICAgICAgAw4WAAAAARwAAAAA
AAAAAPiwcsNKYABAAAAAAAAAAAACAAAAeF9hY3FfdGltZSAgICAgICAgICAgICAgICAgIAMPFgAAAAEa
AAAAAAAAAAAAAAAAAAAuQAAAAAAAAAAAAgAAAHhfc3dlZXBfaW5wdXQgICAgICAgICAgICAgICADEBYA
AAAAAAAAAAAAAAAAAAAAAAADyEAAAAAAAAAAAAIAAAB4X3BvaW50c19pbnB1dCAgICAgICAgICAgICAg
AxEWAAAAAAAAAAAAAAAAACoqKiBQdWxzZSAqKiogICAAAAAAY29tbWVudF8xICAgICAgICAgICAgICAg
ICAgIAMSFgAAAAEGAAAAAAAAAAAAAAAAAIBGQAAAAAAAAAAAAgAAAHhfYW5nbGUgICAgICAgICAgICAg
ICAgICAgICADExYAAAAhHAAAAAAAAAAAKVyPwvUoF0AAAAAAAAAAAAIAAAB4XzkwX3dpZHRoICAgICAg
ICAgICAgICAgICAgAxQWAAAAASMAAAAAAAAAAAAAAAAAABBAAAAAAAAAAAACAAAAeF9hdG4gICAgICAg
ICAgICAgICAgICAgICAgIAMVFgAAACEcAAAAAAAAAAApXI/C9SgHQAAAAAAAAAAAAgAAAHhfcHVsc2Ug
ICAgICAgICAgICAgICAgICAgICADFhYAAAAAAAAAAAAAAAAAKioqIFB1bHNlIERlbGF5IAAAAABjb21t
ZW50XzcgICAgICAgICAgICAgICAgICAgAxcWAAAAARwAAAAAAAAAAAAAAAAAAPA/AAAAAAAAAAACAAAA
aW5pdGlhbF93YWl0ICAgICAgICAgICAgICAgIAMYFgAAAAEcAAAAAAAAAAA8CI2i/8zlPwAAAAAAAAAA
AgAAAHJwdF9taW4gICAgICAgICAgICAgICAgICAgICADGRYAAAABHAAAAAAAAAAAAAAAAAAAFEAAAAAA
AAAAAAIAAABycHRfZGVmX3RlbXAgICAgICAgICAgICAgICAgAxoWAAAAARwAAAAAAAAAAAhPjTy1nwdA
AAAAAAAAAAACAAAAcmRfZGVmX3RlbXAgICAgICAgICAgICAgICAgIAMbFgAAAAEcAAAAAAAAAAAAAAAA
AAAUQAAAAAAAAAAAAgAAAHJlbGF4YXRpb25fZGVsYXlfZGVmYXVsdCAgICADHBYAAAABHAAAAAAAAAAA
AAAAAAAAEEAAAAAAAAAAAAIAAAByZWxheGF0aW9uX2RlbGF5ICAgICAgICAgICAgAx0WAAAAARwAAAAA
AAAAAHxYuWElMBhAAAAAAAAAAAACAAAAcmVwZXRpdGlvbl90aW1lICAgICAgICAgICAgIAMeFgAAAAAA
AAAAAAAAAAAqKiogb2JzX2RhbnRlX3ByAAAAAGNvbW1lbnRfMjAxICAgICAgICAgICAgICAgICADHxYA
AAAAAAAAAAAAAAAARkFMU0UgICAgICAgICAgIAAAAABkYW50ZV9wcmVzYXQgICAgICAgICAgICAgICAg
AyAWAAAAAAAAAAAAAAAAACoqKiBpcnJfIHByZXNhdHUAAAAAY29tbWVudF8yMDIgICAgICAgICAgICAg
ICAgIAMhFgAAAAAAAAAAAAAAAABPZmYgICAgICAgICAgICAgAAAAAGlycl9tb2RlICAgICAgICAgICAg
ICAgICAgICADIhYAAAAAAAAAAAAAAAAAKioqIHRyaV8gcHJlc2F0dQAAAABjb21tZW50XzIwMyAgICAg
ICAgICAgICAgICAgAyMWAAAAAAAAAAAAAAAAAE9mZiAgICAgICAgICAgICAAAAAAdHJpX21vZGUgICAg
ICAgICAgICAgICAgICAgIAMkFgAAAAAAAAAAAAAAAAAqKiogcHJlc2F0X3RpbWUgAAAAAGNvbW1lbnRf
MTExICAgICAgICAgICAgICAgICADJRYAAAAAAAAAAAAAAAAARkFMU0UgICAgICAgICAgIAAAAABwcmVz
YXRfdGltZV9mbGFnICAgICAgICAgICAgAyYWAAAAARwAAAAAAAAAAAAAAAAAABBAAAAAAAAAAAACAAAA
cHJlc2F0X3RpbWUgICAgICAgICAgICAgICAgIAMnFgAAAAEcAAAAAAAAAAAAAAAAAAAAAAAAAAAAAAAA
AgAAAHJlbGF4YXRpb25fZGVsYXlfY2FsYyAgICAgICADKBYAAAAAAAAAAAAAAAAAAAAAAAAAeUAAAAAA
AAAAAAIAAABkYW50ZV9sb29wICAgICAgICAgICAgICAgICAgAykWAAAAIRwAAAAAAAAAAAAAAAAAAAAA
AAAAAAAAAAACAAAAZGVhZF90aW1lICAgICAgICAgICAgICAgICAgIAMqFgAAACEcAAAAAAAAAAAAAAAA
AAAAAAAAAAAAAAAAAgAAAGRlbGF5ICAgICAgICAgICAgICAgICAgICAgICADKxYAAAAAAAAAAAAAAAAA
AAAAAAAAAAAAAAAAAAAAAAIAAABwaGFzZSAgICAgICAgICAgICAgICAgICAgICAgAywWAAAAAAAAAAAA
AAAAAAAAAAAAAAAAAAAAAAAAAAACAAAAcGhhc2VfYWNxICAgICAgICAgICAgICAgICAgIBlLCwAAAAAA
AAAAAAAAAABIRjEgICAgICAgICAgICAgAAAAAFhfUFJPQkVfTUFQICAgICAgICAgICAgICAgICAZFBAA
AAAAAAAAAAAAAAAAU3F1YXJlICAgICAgICAgIAAAAABwdWxzZV9pbl9maWxlICAgICAgICAgICAgICAg
AwErAAAAAAAAAAAAAAAAADAgZGF5cyAwMDowMzozNyAAAAAAam9iLnRvdGFsX3RpbWUgICAgICAgICAg
ICAgIAMCKwAAAAAAAAAAAAAAAAAwIGRheXMgMDA6MDM6MzcgAAAAAHRvdGFsX3RpbWUgICAgICAgICAg
ICAgICAgICADAysAAAAAAAAAAAAAAAAAb2ZmICAgICAgICAgICAgIAAAAABqb2IuYWxsb3cgZW1haWwg
ICAgICAgICAgICAgAwQrAAAAAAAAAAAAAAAAAG9mZiAgICAgICAgICAgICAAAAAAYWxsb3cgZW1haWwg
ICAgICAgICAgICAgICAgIAMFKwAAAAAAAAAAAAAAAABMaWRkbGVfU1xkYXRhXG1iAAAAAGpvYi5mb2xk
ZXIgICAgICAgICAgICAgICAgICADBisAAAAAAAAAAAAAAAAATGlkZGxlX1NcZGF0YVxtYgAAAABmb2xk
ZXIgICAgICAgICAgICAgICAgICAgICAgAwcrAAAAAAAAAAAAAAAAAEV0M05IQlBINCAgICAgICAAAAAA
c2FtcGxlLnNhbXBsZSBpZCAgICAgICAgICAgIAMIKwAAAAAAAAAAAAAAAABFdDNOSEJQSDQgICAgICAg
AAAAAHNhbXBsZSBpZCAgICAgICAgICAgICAgICAgICADCSsAAAAAAAAAAAAAAAAAMTgtREVDLTIwMjMg
MTI6NAAAAABzYW1wbGUubGFzdCBzaGltbWVkICAgICAgICAgAworAAAAAAAAAAAAAAAAADE4LURFQy0y
MDIzIDEyOjQAAAAAbGFzdCBzaGltbWVkICAgICAgICAgICAgICAgIAMLKwAAAAAAAAAAAAAAAABTeXN0
ZW0gICAgICAgICAgAAAAAHNhbXBsZS5sb2FkIHNoaW1zICAgICAgICAgICADDCsAAAAAAAAAAAAAAAAA
U3lzdGVtICAgICAgICAgIAAAAABsb2FkIHNoaW1zICAgICAgICAgICAgICAgICAgAw0rAAAAIRwAAAAA
AAAAAClcj8L1KBdAAAAAAAAAAAACAAAAc2FtcGxlLnByb3Rvbl85MCAgICAgICAgICAgIAMOKwAAACEc
AAAAAAAAAAApXI/C9SgXQAAAAAAAAAAAAgAAAHByb3Rvbl85MCAgICAgICAgICAgICAgICAgICADDysA
AAABIwAAAAAAAAAAAAAAAAAAEEAAAAAAAAAAAAIAAABzYW1wbGUucHJvdG9uX2F0biAgICAgICAgICAg
AxArAAAAASMAAAAAAAAAAAAAAAAAABBAAAAAAAAAAAACAAAAcHJvdG9uX2F0biAgICAgICAgICAgICAg
ICAgIAMRKwAAAAAAAAAAAAAAAABFdDNOSEJQSDRfUFJPVE9OAAAAAGV4cC5maWxlbmFtZSAgICAgICAg
ICAgICAgICADEisAAAAAAAAAAAAAAAAARXQzTkhCUEg0X1BST1RPTgAAAABmaWxlbmFtZSAgICAgICAg
ICAgICAgICAgICAgAxMrAAAAAAAAAAAAAAAAAEV0M05IQlBINF9QUk9UT04AAAAAZXhwLlByb3Rvbi5m
aWxlbmFtZSAgICAgICAgIAMUKwAAAAAAAAAAAAAAAABFdDNOSEJQSDRfUFJPVE9OAAAAAFByb3Rvbi5m
aWxlbmFtZSAgICAgICAgICAgICADFSsAAAAAAAAAAAAAAAAAYXNobGV5Lndvb2xlc0BtYQAAAABFTUFJ
TF9BRERSRVNTICAgICAgICAgICAgICAgGQcFAAAAAAAAAAAAAAAAAEZBTFNFICAgICAgICAgICAAAAAA
RENfQkFMQU5DRUQgICAgICAgICAgICAgICAgIAMDLAAAAAAAAAAAAAAAAACAv+PTyg4BQAAAAAAAAAAA
AgAAAHhfc2NhbGUgICAgICAgICAgICAgICAgICAgICADASwAAAAAAAAAAAAAAAAAVFJVRSAgICAgICAg
ICAgIAAAAABub3JtYWxpemVkICAgICAgICAgICAgICAgICAgAwAsAAAAAAAAAAAAAAAAAFRSVUUgICAg
ICAgICAgICAAAAAAZmZ0X2NsaXBwZWQgICAgICAgICAgICAgICAgIAMBKwAAAAEGAAAAAAAAAAAeuaPr
l8FkQAAAAAAAAAAAAgAAAG1hY2hpbmVwaGFzZV94X3AwICAgICAgICAgICADASsAAAABBgAAAAAAAAAA
gJJjBxXIUUAAAAAAAAAAAAIAAABtYWNoaW5lcGhhc2VfeF9wMSAgICAgICAgICAgAwErAAAAARgAAAAA
AAAAAAAAAAAAAAAAAAAAAAAAAAABAAAAbWFjaGluZXBoYXNlX3hfcHAgICAgICAgICAgIAAAAAAAAAAA
AAAAAAAAAAAAAAAAAAAAAAAAAAAAAAAAAAAAAAAAAAAAAAAAAAAAAAAAAAAAAAAAAAAAAAAAAAAAAAAA
AAAAAAAAAAAAAAAAAAAAAAAAAAAAAAAAAAAAAAAAAAAAAAAAAAAAAAAAAAAAAAAAAAAAAAAAAAAAAAAA
AAAAAAAAAAAAAAAAAAAAAAAAAAAAAAAAAAAAAAAAAAAAAAAAAAAAAAAAAAAAAAAAAAAAAAAAAAAAAAAA
AAAAAAAAAAAAAAAAAAAAAAAAAAAAAAAAAAAAAAAAAAAAAAAAAAAAAAAAAAAAAAAAAAAAAAAAAAAAAAAA
AAAAAAAAAAAAAAAAAAAAAAAAAAAAAAAAAAAAAAAAAAAAAAAAAAAAAAAAAAAAAAAAAAAAAAAAAAAAAAAA
AAAAAAAAAAAAAAAAAAAAAAAAAAAAAAAAAAAAAAAAAAAAAAAAAAAAAAAAAAAAAAAAAAAAAAAAAAAAAAAA
AAAAAAAAAAAAAAAAAAAAAAAAAAAAAAAAAAAAAAAAAAAAAAAAAAAAAAAAAAAAAAAAAAAAAAAAAAAAAAAA
AAAAAAAAAAAAAAAAAAAAAAAAAAAAAAAAAAAAAAAAAAAAAAAAAAAAAAAAAAAAAAAAAAAAAAAAAAAAAAAA
AAAAAAAAAAAAAAAAAAAAAAAAAAAAAAAAAAAAAAAAAAAAAAAAAAAAAAAAAAAAAAAAAAAAAAAAAAAAAAAA
AAAAAAAAAAAAAAAAAAAAAAAAAAAAAAAAAAAAAAAAAAAAAAAAAAAAAAAAAAAAAAAAAAAAAAAAAAAAAAAA
AAAAAAAAAAAAAAAAAAAAAAAAAAAAAAAAAAAAAAAAAAAAAAAAAAAAAAAAAAAAAAAAAAAAAAAAAAAAAAAA
AAAAAA==
##XUNITS=	HZ
##YUNITS=	ARBITRARY UNITS
##FIRSTX=	5001.7536172314394207
##LASTX=	-1003.7025312420680621
##DELTAX=	-0.22910220686199625484
##XFACTOR=	1
##YFACTOR=	1.0277251576131646226e-06
##FIRSTY=	-0.00043998187175020575523
##MINY=	-0.00094309862470254302025
##MAXY=	0.55879312753677368164
##NPOINTS=	26214
##XYDATA=	(X++(Y..Y))
5002d28l5l6j0j1m3m4%%J1q8Q4Q4l1l1ooq8q9O7O7j4Q5Q5j4n9n9J8J7PPj8j8L7L7j9j9K6p3
4993f07RJ09m1m1P7k3q1J9OPM6M6o9p0L4L4O6l4k6k6m8N1L4j33N7N7oR3N0n0o3L6M3j24J9
4985e49J8k3P7l8l9m9j48O4K30j3j2n6M5M4n5o2o2J5J5L9L9p3K6Q9j0r4OR5mn3n2j2Q9JJj6
4977e27j16K3K3k4k4QPk7P2K2K3q4J6R9jj6j5k2k1NNp7p8M0L9J5J5qrl3l3O0O0n6n6J2J3O2
4968f08O2r9j00J6J7O8O8J7J8k8k7K2K2n3n3L0L0N1N0j18Q2L5o4k0k1J2J3J2J2l8l8J2J2J4
4960e92J3j1j1j3j3L7L7k6k6K4K4l7l7P9P9k5k5j2j3R1j08j02km8m9P4P5K0K0K1K0o3o4Q6
4952e77Q6o0o0m5N5J39o0j69K9R6R7L8j62k7k7M4M4j9j8n6n5J55m5o9J30J8J8N9j40N0N0m6
4945e27m6%%l8l7J74k4MNn4n4lmrrMLj01R9L6L6n5n4O2O2k6k6K4K3m4m5NNj7j7O6O6j9j9j9
4936e73j9J8J8J8J9p6p5N3N4p7J24l9l9k0k0O3O3l7l8M6M6j6j7L4L3r1r2K5K5k3k3M7M8L0
4928e11j70qqO0N9J0J0J2J1J2J2ppo9J31l2l2j9k0m4m4NOL6L6K3K3R4j05p7p6J9J9J9J9L9
4920e74L9L9L9l2l1l2l2J5J5LKJ38o2j33j32O4O3J4J4k4k5K5K5OPOPL1L1L1L1m0m1m0m1l5
4912f29l4J5J6N7N8n8n9n0n1L3L3R0R1n9n9MMN4N4%%m0l9o2J04O0j05o1L9k8k8K5K4k5k6J
4903f51%Q4Q4l9m0J1J1%%POp9K1O9r8p0R7pqK1K0k9k9L5L5L5L5K0K1o3o3l4l4l3l4O1O0k3
4895f01k2o0o0R0Q9j7j8j8j7L0L0L0L0J5J5l4l5j2j2j1j2K5K5j58QJ08Rm2m1N5N4L6L6J05
4887c80j95p0R6lmj05O1R5k04JJ02M0M1llk8k8J21K2p3R4Mj63m8m8p5R2J12J2nmP7P7O1j06
4879d37p7K2q2J9N7m3K0K0popoOOOOk7k6k6k6KKK8K7K4K4k6k6QQK4p5r2P4J25m2q1J9Rr1N6
4870f11N5jjMNM8j19j3j4N9N9J4J3l6l7n3n4K9K9qql3l3M1M1RJ0J55N6j32L5n2n3QQj4j4j4
4861f22j4%Jm9J17N5m4k7k8K1K1k9k9k7k7N6N6J5J5o9o8L1L2j9j8m0m0P6P6qqJ7J7J2J1j4
4853e51j3J6J6rrK0J9QPN3j46N0M9q1q0Q9R0J37o2j45N4n4n5QQK3K2P3P2m4m4L9L9o7o6J6
4844e18J6m6m7L7L7r2r1K5K6M3M4o9J30l4l5K8K8l6l6M6M7n6n6n6n6K2K1P2P1j1j1o0o1k0
4837f98j9N1N1P7j23J5J5%%k5k5K4K4P4P4q0q0L6L6j6j6O8O7n3n3mlp4p3J09J10j9j8POl7
4828e72l8o7J33o2o3L3L2k9l0K1K0k2k3R4R4q4q3O6O7j3j3k6k5j02R8j4j5ppppJ00R9n0n0
4820e52qpJ7J7j2j2o2o2J25J24p9p9n1J49k4j24M9M9M3M3r9r9J7J8j8j8QP%J%JJ2J3J3J3l2
4812f19l1l2l1L1L1N6N6r8r7J9J9O0N9K2K3r7J04N9j40j0Q9K7p3K9K9o0o1lmP9Q0k7k7k6k7
4804e91j6j6j7j6M8M8l5l5O5O4QQJ04Mk02kl9l9R0R0j9j9m5m4l2l1N2N1K6K7k4k4o5o5M5M5
4796f01Q7j4m1J26P0j62k8P3j8j8j1j1m2m1O8O9L8o1j49J8J1J0P1P0o4o5J9J9J9J8l1l1Q3
4788e19Q3o6o7QPm2m2J5J5L9M0M1M0j30J03J00j32l6l7klj07O0K5j40P3P3J4q6m1J26l4l4
4780f56O0N9J9J9l1l1J1J1l8l9k3k2LKL6L5j5j4L7L7p9p9N4N3P9P8k3k2p3p3P4P3m3m3%%n0
4772f14n0M9N0%%m9m9L4L5L6L6m7m6l1l0N3N3JJm9m9P3P2m3m4M6M7mlk1k1k2k1P3P4K3K3L3
4763c81L3n1n0p2p1J57m2Q5Q5j11j10k8k9k8k9L9L9j1j1l6l6Q1Q0m0l9m0l9k1k1P5P4j15Q4
4756e79Q3j15JKj1j0J1J2J1J2L2L3j8j7m0l9o9J31M4M4k7k7l7l6K6K6j74K6O4O3m9n0L4L3
4748f10RQRRononL2L2j8j8J7J8l3l3l1l2Q5Q5l2l3l2l2l0l0R5j05l6J63m4m4R9R9n1n0klk
4739e63kl0l1n9J40k2k2R6lj5j5p7K3O6O7p7p7j7j8j8j7M0M1M0M1o3o4N3N3m7m8mmJ27K8q8
4731e66J2rrO0m1p5K4l8l8N3N2lmQ3j6lmo2L9k9k8R1p5J3J12o5o5o4L5N6N6k7k8O9l0q1K0
4722e85j3j3R9%K3K4Q3j6k10m4k8k7M6M7mlq1q2R1qO0O0rR1N9m1k8k9p1p2m9J17M5M5jkL9
4714d87o0M5M5J0J0j34j33K3J22N5j12n0J17OPN3m7m7N3jjM9j18Q4Q4p5p6m2m1P7k3o5J35
4706e37O6l3mj05k7P3LKJ0RKJO5j36LLn9o0R2R3O7j32o2J37l7l7J6J6J6J6J9K0l1l1K2K2K3
4698d95K2l2l1l2l1l7l7M0M1N3m6j09R1R2qq5J5J06Pj09j0J6q4k1k1L7L8j2j3R1R0K0j80L0
4690f04L0l3l3K6K5K6K5j4j5j5j5J1J0m0m0M7M7mlO6O7j17j16L0L1L0L1k3k2k3k2K5K5K6K5
4682e36m4m5OOj9j9j8j9O3O2n4n4K9K8K9K8K3K4o0o0L8L7j2j2PPQPJ7J6l3l3j0ro0n9Q7Q8
4673e46l0k9j3j4j4j3M3M4m6m6R9%j31J02N5m5J5J6R7o8q2J9m5m5o0J07O0j07n8M1P0P0K7
4666e27K6k0k0k0k0j0rrj0l6l6Q0k0j31L4J08QJ2J2N5N6m1m1P5k5j68jQ1Q1J5J5l6l5l6l6
4658f29J3J4J0J1J0J0J4J3J3J4j0j0j1j0q2q2KJM1M1M1M0j6j6L4L3p5p6M1M0l0l0O0N9l4O6
4649d90J6q3N5N6jj00o2J04J1q9K4K4n9n9l9O1O1l9M0L9m4m4n8M1R2qJ9J8r9%Q2j7o5o5j6
4641f94Q3k2k3K0J9K6K6m3N7JJppJ00jr7r7J2J13J31l5j45K1ooMMK8K7L8L7j95k9P7k2J04
4633e00Mn2M8n1n1NOJ8J8l9O2mmLKk3k2k9k9J27K7r0J1n9o0P0P0j34l4Q2j8K1K0k9k9l8O2
4625f39mnJ16n1j9Q0L5o5r7P0K1K0K5K5M5n4p5p5k8P2K1p8K2K2j38K8K06M1l9l8K9K9q7q8
4617f73M5M4M4M5j7j7j7j7j2j1j2j1j7j7j0j0j8Q2o3o4J05NO2O1m4m3j02J31L6j30K8K8m9
4609f38n0K7K7J34L4j59PM4n6J1J1J2J3p0p1L3L2L3L3j0j0J68O9j07qP0l0k9k8k2j21pR3M
4602e61r6J5J6L6J36k6k6j9k0l3l3j33L4O9l0L6L7j3j2j3j3L1L0j08rP7P7O3l7j25k5O2O2
4594e51K7K7k3k3L6L6j08j07QJ09l1l0m2m2P4P5L9L9j36O4J07r4l9l9q7J13n0m9P1P2m5m5
4587f44k0k0L0L0onM4M4m4m3POLLN2N3J9J9r7r7L3L3j7j7RRRRL6L5q1q0L0L0L1L0K0J9K0J9
4577d89J7J8j57M2Q7j13O2O2POj05R4klm0m0k7k8K2K3lmllL1L1q5q5N5N6k7k8j3j2L7L7k9
4569f09k9K2K1RRN8N9j8j7L2L3o5o6J8J8l3l4J6J6RRm1m1RRJ21p8k1k1J6J6J7J7l3l3N7N8
4561d90k6k5j8j8j8j8K3K3K2K3nnO4l6j34O5Kr7N4N3o9o8L3L4L4L4j0j0j0j0M0M0m3m3j0r
4552f28M0M0K8K8m2m3o6J33nj06L3L3k4k3J4J3J4J4k2k1k2k1M0M1rrJJJJL9L9m4m5K6K5k5
4544e51k4N7N7k7k6j7j7j6j7P5P5j33O7J0j88k5P5j09R0J02r7M0J38m6m6K1K0k9k9m6m6L7
4536f25L7o7o7Q3Q3l3l4k9J70o7o7mnJ5J5k4k5o2J04j%J17m9o7L2J09J0o7L2j1j1nml0k9k9
4528f05l0j9j9L1L1J3J2l8l7O8O8k5k5N0j16K8K7RRRQJ8J9J11n4o4o4k5k4K9L0R6lj40K6J04
4520d92o3KKn8n8O2O1J1J2j0j0j0j1K7K6k4k3r6r6Q8Q7l5l6M8M8m4m4L9L9J3J3J3J3q0q1l1
4512f98l1Q4Q4l2l2mnM6M5q6q6O3O3L0K9K9L0q1q0l1l1K6K7K6K7M1M2M2M2m0m0m1m0m5m4J05
4503e66J05m0l9M3M3l5l6l5l6J7J7J7J7o5o4J9J9Q1Q0o9p0k6k7N6N7k8k9k8k8M2M3p4p4J2
4496g01J3J3J3L3L4j7j6K1K1K1K1K1K1k9k9l3l4l3l4K2K2K1K2J8J9J8J8n4n4nmJ6J6l4l3K2
4487f64K2K3K2RRRRqrqrJ9J9o4o4L2L1L1L2o6o6N1N0j2j2j2j1LLN2N3j6j7j7j7KKKJK5K5k6
4478e62k5o3o4N3N4RRJ0Rj4j5j5j4o1o0Q9Q9j2j2o1o2J15J14o7o8RJ0p3p3M0M0M0M0j2j3L8
4470e78L7J0Rp3p4L6L5m7m8L1L0L1L0L3L3n1n0J2J2J2J2l1l0K0J9j2j1j2j2M0M0j0j1J8J8
4462e32l2l2L2L2j8j9J3J2p1p1L8L8L9L8k5k5k5k5J1J2J1J1j3j4j4j3K4K4K4K4j8j7j8j7%
4454f16%J%L5L4m8m9kkkknnM5M5j8j8O5O5q0q0L6L7JJQ4Q4j27j28Q9Q8o8o7M9M8j5j6j6j6
4445e73ONJ2J2nR5O8j32l1l0M0M0mlq7q7J8J7O7O8nmnmo3o4j4j4P6P6j20Q0n0m9l7l7O8O8
4436f02J9J8l2l2Q4Q5k6k6k5k6ooook2k2k1k2Q2Q1L2L1l1l2l2l2j8j8j8j8J06J06p6p6J0R
4428e68m0m0K4K3K3K4k5k4n4J46q0p9J6J6m0l9M3M4J4J5j04R5K8p2lmJ07J07K6p4o1J39L3
4420c84o7j27k6J17J7j6j6k3k2p5p6QQJ6J6l4l3P4P4P4P5j7j6j7j7k9k9K1K1n2n2kkN4N4o2
4412e65o2rj0M1M0NONNrrqrJ7J7j26M0J7J7L4L4o9L1J18m9J2J2q2q2L1L0K0K1N8j07j4j3l3
4403f45l2Q3Q4m2m3QPJ8J8r8r9P5P5qqLLj13j3J23m3N7N7%Jm9m9J0J0J0J0m4m5o6J01J30l6
4395e50J8J8m9m9L5L5nnM5M5j30j30q1Q6M8n2J5J6O4O5q4q5M9M9N0M9M2M2p4p5l8l8P8P8l8
4387e56l8N1N1r9%ooM8M8kkppNr5k7P3K3p7nR4Q8j1r4r3pR4p0o9M6M7P6k3q0K0P8k2r8KM5
4377f05M5JKl9l9M4M4l3l4J6J7OOn6M3M7n3RRKJn4M5mno5L5J24m3N8N7p4p4j3Q6j22j22J37
4369f01k9r5P1M4M4L8o2j2Q7o1o0N1m9J3J2n1N0%jOOk1k2K9K9KLj10rR3pJ3J2j7Q3l4j33Q6
4360f02Q6N8m1j00%k0j9N3m7P5k4j17M9N6m4j%M3M3L5L5q1q1O3O4J3J4qqrqk4k4K5K6J2J2
4352d96p1p1K0K0l0l0R0Q9o0o0RQRQp6p7POM3M4M3M4j7j7j7j7K3K3k7k7k5k5N8N8JJJJk8k8
4342e93k8k8opM4M4l3l2Q4Q4q2q1JKK2K2k8k7NNN5N4n2n2L1L1j9j8j9j9K7K7K7K8l0k9K1K1
4334e48m7m7L7L6n2n2O4O5rqqrK3K2K2K2noM4M4o1o2o2o1N4N3MMk6k5p6p5J05J05j1j1l7l7
4325f31J3J2J4J4J4J4o7o7M9M9K4K5K4K4K0K1o3o3K6K6n8n7L6L7m6m6Q6Q5r7r7QPQQj0rJ16
4317e51q4j48N2J56m4J8J8OOmnM6M5p0p0J4J3l8l8M5M5K4K5K4K5j4j4j3j4j9j8j9j9k3k3R3
4308e73R3l1l2l1l2M3M2m0m1L7L8j3j2l6l6J4J4RRRRj10j09J06J06onooJ1J1l9l8k0k0O3O3
4300e59j4j4j4j5K1K0J4J4O7l2p6R0J1q8K2K1Q0k0j37l7K3K2K9K9L1L1n3n2J4J3pj08m4N5
4292f63J04Nl7O2N6m4j4j3M0M1j23M4O2l8q9J1L2L1l9l9j2Q8RRo8o8k8k9k8k9N4N3N3N3j8
4284e72j9Q1q5m6N5%j00l0P0O9l0m3N7N0m9J3J3m3m3L1L1j2j3k7P3K9p1J6J15l0l0K4K3k7
4276e20k7kklkj8j7j8j8K2K1p8Q8N3m6Q7j3o9R8n3n2MNm5m5k4k4l0P0PPJ4J3lmmlK1K1J5J5
4267e59J0r0j27L8N4N3Q5q2j08N9MNP2P3j0j0k5k5p4R1J5q5R4om6N3k5P4P9q6l7l7K4K4K4
4259e01K4j02j02Q1Q1n2n2L2L1LLMLn7n6O0O0k6k5k5k6j8j8l9J27J15n1Kr7q3Q2Q7q0n4J12
4251e57PQqqn8n8M5M5nnm9n0L3L4L7L6j3j3j0j0j0j0RRRRJ1J1l9l8J7J7J8J7l4l4ONQ9p7p8
4241f92Q9K1K1n2n2M8M8M8M8J0J0p3p4k0k0L8K38j7k17N4m6l9O1n8M3k5k5R8R8l1l1l1l1M7
4234e14M7l6l7l9m0P7P7o3o2j3j2N8N8k5k5l5l5Q4j6o2J38o4o4OOj13j3J32o7J4J4m9J51j1
4226e33j2qrqqn4n3O3O3q0p9LMO9O9j4j4lmmlL7L8L7L8m9m9KJJ3J2K6K5j62L8N8m1L4o5j6
4217f38j6J02J01q1q1l1l1J9J9j0j0m6J54K1p9M0L9n5n5n7J42J7q3j4j4K4K3J36o4n1n1N2
4209e78N3q1q1O8O9mlM6M7k9k8K1K1pqn7n8rqrrQ2Q2k9k8p4K5P4r3l3J33L5o4qrj4j5PPN7
4200e09N7q0p9MLJ4J3l0l1l2O7N5j11J3J3N2N2J3J3p0p1J9J8O8O9r1r1N9N9PPPPl3l4n0M9
4192e74J02o4j4j4j9j8j9j8J4J4J4J4M8M8l5l4k0j9j9k0K5K4K4K5o1o1N6N6popok7k6K3K3
4183e78J27J26j56j57K9L0k1k1Q1Q1o8o9O6O6k7k8J05o2j11N4j3j3llrj0rrm9n0J01J00p3
4176e73p3M3M3K3K3j30L5P6r0J17m8p6R2m0j40O7O7J2J1J1J2p1p1K6K7K6K6LKLKL0L1k0j9
4168e43KKJKp6p6O7O8m6j46m0J27R9%m6N4Mr5J7J7MLklQ6j4j35L2J9K0k1k0QQQQK1K1r5r5
4159g55R3R3M3M3n9n9K4K4n6n6poj2j1L8L8KKKKM7M7llL5L5q1q1qqM1M2O4O4n2n2m2m3M1M0
4149e34pqLLj50J6K3p7J40M0j15j6N3N3k4k4L8L9j2j2m8m8L5L5J9K0J9K0l8l8l7l8qqqqN8
4141f44N8n9n9M7M7M7M7J7J6l3l3o5o5j5j5j7j7O6O6l6l5M9M8N0N0o6o6N4N5r5r5O8O8N5m4
4133e51j14J17L1o9O8l1l8O1j02j02N3N4L0K9q6q7P2P2j8j7J22K2j76rJ34l2j2j2j3j4j4j4
4126f46QPQPJ1J1J0J1l6l6J4J3J4J4l6l6RRn3M7J7q3R5mo8R8J5j52qR2K5K6K4K5K5K4m3m4
4117e86O2l8QPnR5o2o2R8o8p2R5j6j6J2q8q9J2N4N4MMP2k8q4J5K6p5M4M5k2P9Nr4q2Q3M0o0
4108f33O0O1%r9n2M9j4j4K9K8k7P2J1J1J7J7m7m8L6L6k4k3L3L2j19j9JKJ05Nq9J2J11n5on
4100e46o4o4Q6Q6n9n9j5j5N6m3m3N6P6P6K2p7m9m8O1O2PQm3m2P7P8p2p3k4k4K5K5l2l3J5J15
4092d94O6j33o5o5K1K1K2K1N2N1o5o5J9J9l1l1M4M4l9l9O3O2R2j08K4K5J1J2j46j47J03J03
4084e53J2J1l8l9ooooLLMLk4k4k4k3L0L0L0L0k1k2M7n3o8J31%%R1j09n9J41P0P0j00j00KL
4076e70KLm2m2P6j23%R9L1L1n4n5O3O2q0p9l0l0Q0P9l9O1J00r9l6O3L8L8l9l9l7l6Q8j11o5
4068f92J35m0l9O9P0j4j4l5l6l5l6N0N0%%J0J1j02R8o3o4O6O6n0n0%%J4J3O3O4llk7k8m8m7
4059f47KKM8M7l5l6k3k3K7K7%jK4K5M0M1m2m3JJ%Jn4n4O2O2p6p6p2J28ppQ8Q9o1o2N6N5k5
4050e18k5p4p5J06J06m3m4NMN5N4n6n6K7K6nnl1l0j6j6mmn1J48o0o0R3j07L3J32MLm0m0l8
4042f02l8J2J1P9P9K9K8r9j00n1n0R5R4k8k9N0n1j13Q7M4n6N0m9j01krR0N4m6P3k8J2J1m5
4034e99m5K5K4n9n9R2R1k4k5QPl6O3j12Q7J00j00l4O6lkK2K2m9m8o4J35k7k6JKO9k9j66L4
4026f59R8R8j5j5L5L5p8p7NOk4k3K7K7j9j8OPM5M6l8l8m2m2QQk7k7K2K3MNK9K9j1j2J4J4K5
4017e49K5k5k5RJ0j6j5mmM6M6qrl3l3m3m3POK8K7LKM0M0m3m4rqJ6J6l5l4J6J6kjjkK7K6k4
4008f04k3K4K4K5K4RRo1o2r1J08J01KJ8J7p2p2rj0rj0N1N0N1N0l5l6J4J4n1n0m5m4j4Q7J42
3999d78n7l8l8L3L2n1n2jkP4P3L7j63L1L1J8J9l3l2m1J59L4j66P8k2n8J41K3K3r6r6j3j4q
3992f53qM2M2J5J4l5l5n5n6R4R4j3j3j3j3ooP7P8l7l7Q8j12j39O1M2n8LMJ2J11M7j52m0O0
3984e97N1N1n9n9M9M8o8o8K6K7J4J4J20p9j62L7J3J2K5K5J2J2p1p1O0N9q9r0M0L9M0L9j4j4
3976f28mmk2J45nnK3p6l3O7L7o3j07pO4O3j3j3MMn2n3R9kk8k8J3J3q6P9O6l5k4P5L7L6ppp0
3967e47o9pj07n8M1R6R6K8K8k2k1k1k2N6N6mj05n4M6mlm7m7P3P4K3K4m4m4n7M4L4o6lmL3L3
3958e71j7j7%jj00O6K3p7L9L9J5J5l4l5n4n3N6N7M3n7r2J40N1j15pqO4O3q2J8P2k6L5L6j5
3950e29j4q1J9J11n6%%o9L1L6o3m3N6ooj2j2L8L7k7k8K3K2L1L2L2L1q0q1LKJ0J0J6J6n0M9
3942e52poj3j3j3j3OOm9N0m8m7M8M8j08rJ3J2J17J6l3O6n5n5O3l7jR8Rr0n3n3K5K4N3N3k3
3933e71k4n4M6J28K9p9p9l5l6L3L3j8j7J4J4N8j09noo0J07L0L1rrllo9L0Q5q1J9J8n6n6n6
3925g60n6J02J01j0Q9Q3j7r4Ol1l1N9N9j4j4M8n1r8JM6n5m6m5MMm1N8J02o5RJ08M1M2p7p7
3917f20M0L9l7l7J3J2J8J8J8J8o3o3K0K0J9J9l1l1L7L7j3j3j7j7j7j7J9K0J9K0m9m9O7O7N
3909e29Mm6m5R4R5n5n5k4k3k4k3K1K1k9k9NNm5m5L4L4K8K7K9p1j33O6J15J5l2l3POK0J9o9
3901f65J30P4k6MMklo8o8M9M8k0k1k1k1K1K1K0K1m0m1p6J24M8n0l3l2mmmmK9K9K9K9m7m7o3
3892f80J36J98j34j03R6J7q3j27P3l7l6N9N9n0n0L3L3nonok3k3o6R9QPr9r9J37J37K7K7j41
3884f27m2P5k5k7k6N6N7o2L7K6K5j2j13L3L4l3O8j0j09OJ05L7L7L3o7j1j1J0Rj07j06P2P2
3877e96RJ10L7o1k1j20M5J43j01j01L7L7K7K7Q5q2j18J14q6q6J01KK9K9Lr7k8P3m0m0mlj0
3869f86j0J09J0q4J5J09n7n7J09R5nn4n5j4j4R9kj03lM1n9jjj4j3O3l6m3N7Nr5Q4Q4o7o7N6
3861f04N5j67o7J54j3MMJ5J15O6l3n3n4J6J7N8j42p0J28MMJ0J0J0Rr4r4J22J22o9o9J5J4J8
3853e59J9J2J2L2o8j30O9Rr2K7K6L2L3L2L2l5l6J5J4l0l0J9K0NNm4m5mmM5M6NONNmmM5M6j4
3844d83j4o3o4K3K3o0o0J4J5l5l6KJL9L9R2j08o4J35K5p6j31O8J18q2o9J30N0N0k1k1J8J8
3837e27O7O8j03j03J4J4k5k5k4k5N2N2l1l1J3J3J24p4L8L9k23J09P4j25O9l0j02kJ8J9L7L7
3829e93L7L7J4J5l5l6j3j3L7L7k7k7kkJ9J8ooo9o8J4J5L1L1OOm4m4L9L9O8O9m8m8j8j7j8j8
3821f20l2l1M6M5Q8j3j32L3j0j1K5K4J1J0m0l9K5K5M9N0ppr0r0QPPPN6N7k7k7K2K2Nr4q9P7
3812f60J50N0n9n8N1N2l7l7o8o8R7kj29L7O8l1O0O1m5m5j9k0L1L0j9j9K0K0O9P0k3k3q9J1
3804e74J11n4l8l8J6J5M0M1OPN6j10r9%m5N4J00Jn4n4KKn2J15O5j01J4J3j16N1O2O3Q1q6Q
3796d98Qj7j6j6j7m0m0m0m0M5M5nnM5M5j04j05K7K7K7K7L8L8N9j07m4J23l2l1L4L4L4L4q3
3788e50q4l4l5P8P7m0l9L2L2n1n1N2N2KLj1j0l6l5k4k5J30l7m3J23Lj63n6M4KLN0N0J34J34
3780c23j31j31J0J11R7k01j95J05P8P8j9k0J0Rp4p3M1M0rrN7N8n8n9j6j6j6j6Q8Q9k8k8o1
3773f12o0K3K2J5J4O5O4k9k8n4n3N6N6k8k7j1j1j1j1j9j9j9j8k8k7Q9j0k8J37L9o2L0p0k0
3765f45k0MLMLL8L7m5m6M2M2M2M2j5j5r8r8O0O0J0J1JJJJOOm3m4L8L7L8L8o9o8M8M7nnM5M5
3755d66l3l2J7J7NNNNn0n0n0m9j1j0k7P3J64kn2n2j3j2L7L7l2l2J8J7j0j0j0j1NMm5m6K0K0
3747f56K0K0J6J5K2K2%R9K7j39n4M6k0k1k6k5K4K4M2M3m1m0O7O8m9m9L5L6q1q1O3O3k1k0N0
3739e21N1p8p9J32o8j17Q2J9K0j7j8%Jp1p0p2J28P1k8L8L9q5q4L5L4L5L4j3j4j3j3K7K8k3
3731f10k2L4L3j6j6nmnnJ8J8OOJ31o8o2L8l4l4K2K3O0O0J1J1n7n7qpk5k6j9k0m4N6J11q8l
3722e97kL4L5m4m4m5m4O6O7N1m7p0J30J1J1l9l9l8l9Q5Q4L5L5k4k5k4k5m1m1m1m2k5k5R1R1
3714e35j15j14J34J35k7k6k7k7N8N7QQp0p0p6K4MMJ1J0%%m4m4k5P5Q1j9p0K9P7P7L1o8o2o2
3706f58JJKJqpN8m1p9Q7M3n6K6K5K0J9L6L5n8n8K4j42o4J70m2m1N7N6qpJ2j53j5J52L1j35
3698g16j2Q9K8K8QJ08O2j04p2p2OJ04J04Mj13j3J13J3j07N9K5p4qql4l4r0J0M1M2M7M7opo
3690e38pmlmmk7k8K9p2K3K2O6O6l2l2l2l1Q3Q3r5MM1n9J4J3j24M2P9j54Q8Q7r9%m0m0Q2Q3
3681e20K8K8k1k1m6m6MMK2K2k9k8J6J5J5J5M1M2m2m2n9o0rj0L7L6j4j3N6N6OPm4m3J06J06
3673c85r7r7N3N2K5K4j25j25J4J5J4J4P1P0m6m6j%jjqqqqk2k2k3k2O9O8J8J9ooonm7m6MLK
3664f26KN2N1p5p5P5P4j3j2L7L7OOp7p8J%N0N0j%jjm2m2QPk0k0k0k1L4L4L4L5JKKKm3m2M1
3654e68M1l4l4NOP7q9J1J1m6N4M1M1P1k9k2k3j0j0j6j6M3n6r3P3llJ44q8j69p0J37J36J6q3
3646e55p6K3k7P4J7J8R8jr5r4K8K9j6j5p0K9l3l3J34L4PPl9l9j38K7J48M9l5l4P4P5j09j08
3638f46R6R6J3q7q9P8k2k3QQP0k9r8LJ3J3P2r5n7M2O0O0J6J7m3m2M0M1rj0rrOOJ06o1p2K8
3629e09l8l9o4o4J52J52r0r0ppj2j3RJ08P3k7k7P3J0r0l3l4L8o2o6J67J07r2j5Q4p5K4j3j13
3622e83nR5Q8j1k8k8l4l4L9M0m4m3LLLLOPOPN1N1o5o5mmmlM3M3ppo7o7J7J6M9M9M8M9p1p1
3612e29k1k1M0M1m3m3J1J1l8l9L5L5Q5Q5l8l9l8l8R8R8j8j9n2n2L1L1m8m8L5L5n9n9R1R1j
3604c90jj%k9k8k2k2k5P4Q7j12m7N3j5j6LLJ6J5m9J50m6m5L4L5l6l6j19Q2J31o9k7k7M4M4
3596c91rrn9n9Q9Q9o1o1Q0Q0l7l6poopK0K0O9P0q5q4jjlkllK4K3k7k6l2l1N1N1O2O2n5n4M8
3587c17M9l4l5J5J4J5J4j06j06M3M4M1M2rqllllL2L1L2L1qpj07N9N9m1K6K5m6m6m6m6RRRR
3578c66L2L2q5q4P4P5R5p1j12N5N7m2N3N3mlQ5Q6Kj64k8P2O1l8l1l1M6M6J6J5o7o7l8l8P9
3570b35P8NNNNL1L1j8j9l1l1J9J9PPPPM1M1MMj04R6L2L3j4j4o4o4K8K9k2k1O5O4N0n0n2J46
3561A20K8K8j8j7j8j8N5N5j79J9J21K1m0l9J33o6j16Q3L7L6j%K6K7r7J02P3j25M8M9m2m2Q
3553B51QL7L7j3j3O2O1J1J2O1O2q8q9O7O6j6j7J5J6J6J5O0O0k3k3N8N8k6k5K5K6K5K6L8L8
3545H78m6m5K2K2K1K2P6P6qpJ6J5J5J6%JQ4Q4QQQQM0L9L9L9NOJ9J20J15q4j28P1M3M2N4N5
3536A749M7M6M6M7R4R3J1J1J7J7O7O7K2K3K2K3P9Q0J48n1o4L6O1J61j8j8J05J04m2m2PQQ5
3529C041Q6L5L6J14J14M5J45P1j28J36L6J00K01m5m5L3L4q4J5K18J9L4L3q1J18O3l7L1L1K4
3522D393K5M6M5M6M5K4K4K4K3K4K4J7J8O4l6r2J08L5L5M7M8l9l9l9l9N7N8J0r0j14Q5J7q3
3514D771Q1j8n2n2n9n9o0n9mnn4n4M1M2m2m2onq9q9p6p6p7p6ooq9q8l1l1l0l1l6l6Oj94o7
3506C242J32j3j12j46m7k5k6m6m6L6L7r4r4j69L1N0j50p4p5k4k4k3k4r1r0m7m7k1j20j27P2
3499A845K4K3j2j11k4J75J3j87nj05j24P6l6l5k3k3r6r7K0K1n5n5K9K8n9o0n9o0K2K2RRjk01
3491H88ooK6K5k4k5k8k8k8k9n4n4mnl8l8M5M5ONj11j10N4N4o2o3N3N3MLl6l7l6l6n6n6O0O0
3482D11J8J7o5o6J3J4l7l7j1j2o1o2j6j6O8O7j4j3j32l2J38o1m9m9p7Q8J44k1j16j7k6k6l1
3475f9O9PPN3m6n3M6O6l4n3n5N8N6j14j5j8j8N1m9j5Q5l8j37j0j0L3L4N4N4jkP9j8j07j06
3467b16n7M3M3n7K1K2K2K1m8N0L9j28j9j8MJ04o9L2P5r2mmmnp4R1N4m6j9j9L7o3L7J37m8m8
3459b06L6o4j13j4l6l5K5J24O0l9K3K3r5r5K1K1LMJ0J0j13j3P6k3j3Q7J4J4K1j46klJ4J4J4
3451c96J4k3k2O6O7j26k6L4L3pqqpOPPPL3L3L3L3j00j00j7j6N5N5NNm5m5MNL2L2r7r7J59m0
3442d55m5m4R8R8n1n2J7J7J7J7k6k7k6k7O1O2k2k1jjn1n1QPQQPQPQnmM6M6j34j34M8M9N4N3
3432d33MLo2o3N3N4k2k2O1O2l6l5l5l6K0J9l0l0J8J9J8J8j0j1j1j0J08J07qrj05j06J1J1M2
3424d46M2L8j62L6L7k6k6K3K3j4j4p5J25J%J01r8l6l6K6K5k4k4j5j5L5L5k4k4k4k3M7M8qq
3416d80L1o8q0J19Nr5k7k6RRRJ0M2M3m1m1k7k8l0J69N1m8L2o7r4OO0O0N8N7n8n9L8L8m6m5
3408e14JJKJm9m8O7O8k4k4p3p4K1K2K1K1L1L0L1L0j0j1j0j1PQPPl4l4M9M9RJ0n3n3R2j07n2
3399e96M9QQl6l6k0k1L0K9ooM4M4pqM9M8p1K9R1j09p8K1KKjjo9L0R4j05j05R4R0j0J21K2r3
3390d73Pn5n6K7K6K7K7l1l1N2N3l9l9m0l9N3N2o4o4N9O0J0RL3L3q4q3N7N6n9o0pqpqOPOOj2
3381e93j2j2j1k0j9l1l2J81j9q0K1K6K7N2m8q9J11M9n1l2l2M5M5RJ0llO2j38q8J11m0m1k8
3374f73k8J01J02m8m8ONm5m5J01J00m8m9k8k7N6N6m2m2P7k3j34O6Q6j3m8m9nnM3M2k0k0J55
3366d44m4o5L5o9L1j9j9M6M7l7l7N4N4NMj9j8L1L1o1o1j1j1RJ0J0RJ0RRRm0m1LLL8o2n6J10
3357e47j4j14OJ06K0q0L2L2m4m5M4M5m1N9Rr1j3j4R6lj29L7j2j3J2J1J2J1L7L6k3k4Q4q3q3
3349f84Q3j8j9j5j4L3o7P9P9m2N7Qr2J0Rn8M1P4k5L7L7n1n1k4P5LKRQn9n9rrK6K6M3n7p1R5
3340e90Jr8L2L3n7n7Q0Q0L7L7j06pJ48j9j14j14mR5Q7j3k8k7m7N2L6L6P6r0MMj0j0p6K4J14
3332d91n2qR2n5n5n5M5k7k6k1k0ooP8P7kjkjm5m4J06J05j34j33L6L7M4j56l9J61j0rklP3k7
3323e76j72K7J17J7P0k9j04R6Q9j0q1J9M0M0n2n1O7l3p6J24m9j48K4J23r0J0J10r0qrj22P6
3316f51J33o6j07pk5k6L6L6L5L6Q0Q0j03j03O9O8m8m7ooN0N0p1K9R7j03j58M1L4L3M5M6p1
3308f00p1POJ31o9p9J20mmJ8J9l2l1j4j4L6L7M2M2p4p4NNm5m5O6O6j7j7j7j7O6O6m4m4ONm1
3300f10m1P6P5k4k3k4k4N8N8k5k4n4n4mmL3L2j7j8J3J3Q1j8j00J00j8j9n5n5onQQQQk8k7k7
3291g33k8L8L8L9L8N6N6r4r3O2O2k1k1nnnok6k6J43n8l2O8jjL0L0n2n3J9J9K0J9n4n5N0M9
3283e33Q8j12n0m9J5J5J4J5LLLLK3K3K2K3k6k6m0j40k5J75OPl7l8M6M6o0o0J69l1K7K7j04
3275e78mJ28p1p2J28j1j10PQo7o7j7j7K5K5K5K5%%J%N8N8QRn9n8n8n8R4R5M4M5k4k4p4p3J9
3266f40K0K0K0m2m1QQrqr2r2R6R6J3J3J2J1J1J2N4N4o2o3m6m7O9P0llj6j6R9j02j01R8j3j3
3257f25M9N0j1j1j0j1k1k1p1p1L8L8L8L9K6K7n6n7RRN2N3K6p3j29P0K3K4N4m5n4J45jj00K
3249e95KM6M5l5l6J5J4m5m5L8L7noooK5K6J37o2p8p9K6K5K5K4n8n9M2M3m1m1kkkjJ0J1J0J1
3240e92k2k1O1O2o8o9Q1j8l6J30Mr6RJ0MLj5j6j5j5L1L1n2n1L7L7o3J04O3l7q7q6L4L5m9m9
3232g21M7M7m2m3R8kj00O6R7p0k2P8K2K2n4n5k6k7K3K4q5q5O4O5M8M8O9r8q6Q0Q9j1p1L0K3
3224e58p7N3N4l6l6J5J6p7Q8K9K9m4m4K8K8k2k2J1J1O2j05l8O2mmn0n0L3L3j1j2P2P1q0q1
3216f56L6L6ONOOk1k1O2O2l0k9l0k9MLm6m6L8L8m5m6O3O3J2J3k3k2k3k2L5L6q8J10N3j47K8
3208f09K7M7M6j49N1K1K0L3L3p6p6M0M0j6j7j6j6M4M3pok5k6k5k5M4M4l8l9PQQQL5L6L5L5
3199d61n0n1n1n1j5j5O8O8mlmmKKKKm4m5L8L9j3j3j3j3o7o7Q2Q3nonnn5n5R4R5l8l8l8l8K4
3190f68K3P3P4n5n4K8K9PPp7p6J3J4J3J3N4N4MMK6K5r0r1j9j8J03J04p0K9q9J0J2q8Q7j4j4
3182f17Q4q9J0J32L2n6n5kkMMq7J2J3q7LMJ8J18N3m6J6J6l5l5J9J18Rr2L4o7j02kp1K8k8k9
3173g75J22J21O6l3r0J1J3q6K6K6QRRRo1o1N5N6L4L5q3q2P2P2p2p1MJ04kkm7m7J0Rk4P7Q2
3165e06j7r7MK4K4poj4j3J7q2K9K9k6P3l3l3MMNMJ9J9J9J9%Jo2L7Rr1k2k2k6P3K4K3o0M1M0
3155e76o0j9j9q8J2O0m0q4J6O2O3K5K6j8Q3L0j36L3o7k2J45j46K1J14n3J0J0%%j5j4j5j5L0
3148f47L0L1L0l2l2J2J2O3l7p4R2j8j7R7p0n0J15o5o5NJ05j1j2Q8p9q6J5l7O2J3J3j0j0Q9
3140d80p6k9P2n6n5J00o6k8P1K0J9k4k4l3l2m3J23MMPQm0j39L2J33N8j07o4L5q8q8O2O2J44
3132e18M4m3m3r2PPr3L0L1K4K4l8l8J38k8R1R1llp0p0j4j4o1L9L9o0K6K7R5nj98J00P0r7J1
3124e94J1JJqqn7J08O3l7q6q7K9K8K9K8k1k2j5j5MJ04m6m6J06n9j09N6L3L2pqj0j0L9M0j5
3116e48j4rqm2N7Pr2K9K9k6k7M8M8n8M2m6m5J14n2j09N7K2K2J15j18m2N6l5l6L3o6k9P1QR
3108f35O8O8m9m8j0j0mlo1L9L3L2K2K2l4l4J8q1o8o9lR6M1M0l2l3O8r9pR4J10J09p5p5n4M6
3099e78N5m4L3L3j37R6O5l5k0j20K3J23j1j2n6n6j7j7P6J76j4j3r6r6J03Lj27L8J36l1j33
3092f53l3J2J2J8J8J0J1l3l3mR5m4m4llO3l7m0J26k4k4q3q3J29L0rR2l2j31N3N3l6l7L9L9
3084e86R5nk1k1k8k7j9j9L2L1Q7Q6j59n9K1p8k3P7j6j6R5lJ1J0m5m5O7O7q2q3L7L7j3j2j5
3076f22j5j5j5%%O3l7o9L1J3J3Q8j1nnk0k1L0K9nnN7m3n5M5k4k4R1rn8M1k6k6K9L0o6o5m9
3067g30J17K7p2M5M4K5K5r1r2RQN8N9K8K9l2l1lj69M8K13k7k8K3K2l9k07j7J50oR4M8n2K8
3060d96p2m2j43k3P7n4J12M1M1KJm4m4P2P2LLq0q0K6K5J%j4j4J1J1N2N2r7r8P6P5j11j2Q6
3051e85j48m8J19j5Q4K8K8J09n7j09rM3n6l2O8R7lj3j4j03O2l1l1JJk4k4O1O0J1J1J6J5l4
3044e22l4KJk3k3K9K9k1k1%%k5k5O1O0n5n6rrP4P3m0m0m0m0L0L1j4j3m0N9LLOOmmO6r9n6M4
3034f36n0M9J4J5J08n7k1k0N4m6m5N4o8o8P7k2j0j0p0R6O0j06lkJ0RJ6J6j8Q2N7m3k3k4J4
3026f11J4K7p2j0j0j08qJ8J19O0j07l7O2L2L3m5m4N0N1K3p6L2L1l0l1J32L1n8M2K5p4j2j2
3019e63j6j5jjr4J39N8m2M3n6k4k5j52n3P5P4l3l3P9k1j6Q3K7K7m4N7R9o6m9N0m1m1k2k2J24
3011d95K4j13j2n7n6J04LJ7J6j38l9N5N6k9k8k6k5L0P9J14J4j10j1L9j2n1n1K9K9N4N4r2Q
3003f20J7q4l3O6L5o5N4N3p5K5Q0j9r1RN7QkknmMMJ5J4j60PK22N6r7r7M2M2k1k2k1k1RJ0J25
2994d85J26j00j00m9n0l5l6Q0J30K7p2L0L0Nr4q5Q1K6k4J5J4j8j8j9j8K3K3K4K3j5j6n0%J36
2986d91L5j5j6m8N2N2m8kkqrl2l2J2J1K9p2p1K8k2k3J00J00K5K4k9j30n0M9P0P0m9n0o4o4
2978f70J27j06o2J70J8q2o8L2L2L2R5oJ3J4q3q2J54N4r5Mm9n0P3P3o8o8J11J1j15j5J61O2
2971c83o5o5o5o4j3Q6L7o2RQn3M6j6j6M7n4j7j8l6O3J39L8p6p5o5L6k7k7R0j1M6M6p8p9M9
2963f25M8o3J04J03o3j1j2k1k2k5k5L7o2n1M8K9L0O2l8j27k8O5l4J2J11Q1q6J5J4J9J9k6k5
2955e47r0RJ36l0j7Q4o6o6qqqqN2N2M6M6k6j27J9K0JJ01p8p8L0o9j4j3KKKKM1M2P0j29J36
2947d89J36PPq6q6m8m8J24p5p6J24K5K4m6m7J3J3J3J3J3J3p0p1J4J4J3J4mmK03Nk15j6n7n7
2939g07J09J09m0m0J6J5O6O6j0j0j0j0O9O9J12J13P3k7j45N5J40n8O5O6L4L4j6j6%%n1n0M4
2931F5M5onrrrrL5L4R7R7j12Q6L7o3K4J24L1j69m7N4j6j5n2n1J0J1o7J33N6j44m9N0M5n6j09
2923C7j0M4M5m7m6MMJ3J2l7l6K3K3n9o0J8J7j28k8k8j28j1Q8P1k9j45m6P4k6j08j0P0l1l0
2915e00P0K2p7p1K9k5k6k0j9P4P4K4K5n4n3J25K6q5J5n3n3M7n3LLM7M7l6l6k6k5K5K5l3l4
2907e98J39M0l8l8o1J05N2m7P5k4m9m9k8P2k7k7R1ql5O5J5q5m7N2rj0J6J6J10n7J8J9o9o9
2900d90QJ08p1p0Q6j3j4Q7m3m3J3J3NNjR8j0j0mmN9O0o3o3Q2j7j85M7Q7p9P2P3N5m5j00jQ8
2891b80j1m8N1j12j3J40o0p0L1M4M5KJJJj8j9j8j9K8K8K7K8k5k5l2l1O2l8k3J76M0j59Q2Q1
2883a33K3K3o1o0j2j2j1j2n8n7N9N8j9j9L1L0l0l0J9K0j3j3J04J04k3k3k3k3m0m1m0m1Q8Q7
2875a48Q8Q7k1j9k1k0K7K6L9L9j24P4N6m4J58m2p4K5O8O9j5j4Q4j5k8J71P6k4M5M5N2N2N3
2868G25N2P2P3P2P2J45J46O8O9J38K38L00J01K29L29K72K73M72O72N92O92Q97R97J429J761
2862A0886K242L105M136N266O792P657O676M348K126J660L929O788P274N479L003J606K261
2858H5234L125K435R06J7O16K651L782L117J455m5m5J223J822J036M38J306L367N454N918
2854A23812M720L722M470O664P550M557n5l046k440K014M906L245j171n758p328n135k681
2850A38046k216k781l778l262j468o20r53j761k493j488J75j68j697l210l409j642k46o45
2846A06384k174l826m025k446j847l685o011p698o834m011l013m543o736q861r059o858m398
2842B0359k844k245k191k191j840j506j100p67o11o11n08n07l50l50k67k67j81j81j81j81
2837A480j03j04n4n4j01j01M9M9k6k6R0R0o5o6j15j15M3M4opm5m6j29j29j9k0j69lJ4q6p6
2830A94K4MMn3M8J41M1J54J53P9P8l3O6J04NJ30L0k10j10M4M4k47k47r8r7j17j17j16j17K4
2823a95K3m3N7L4j33r5NJ07PK5J92J3J1M0J40R8o9q0J9j7j16L0K9j74j75L6o3q2J8j08pP0
2816d03k9k3k3J44M5j19M7j3j79PQl5l5M8M8j8j8L1L2k1k1K9K9k4k4L2L2o5L4L4o5l5l6J5
2808e71J4J2J12o1o1j4j4L6L6K4K5L5L5r8O8O8r8O2O3j64KN0n0%J00Q7q0l5O4n9n8R7R7n9
2800c35n9j22k1M6n4N8N8J2J1j6j16qrp7K3J23K5LLm6m7P6P7p0L0K9p0K8K8L2L2j19M8O0m0
2792d07K3K4PPL6j30j67O5Q4Q4RRRr1M9M8j6j6L4L4L0L0M3n7j1R0k3k3K1K1K1K1POp0p1L3
2784b37J33P7P5LLlmJ05NNJ04n1n1L8L8P3P3j0j0ONJ2J1j23k4O0m0Q9R0K7J27P3P4J35L6L4
2776I58L3K2K1L8o1%Jo5L4J27J28j17j18l4l3K1K1K1K1M7M8lkR3R3J6J6m9N1J13q6J7J16O1
2768A549O0j30O9O3j37Q3j7j7Q2k8J72K33L5J14K14K72L72M92M92N70O71Q74J074J183J383
2762I728J665J864K387L252M320N848P835J0295J3203J5928J8447J9843J8500J3913O218k891
2758A50355j1029j6016j7195j5268j1895r037p466p134p224o625n579l916k061o65N23J521
2755C1289K644M041N752Q346J1144J4135J7045K0169K4292K9411L4497L7090L4428K5454J1400
2751C11137m889j9253k8627l2633l2434k9963k7105k4345k1619j8165j4108j0319p195m819
2748C5663l291k135q72J20R85K098L760N894Q221J0066J1196J2143J3405J4985J6780J7494
2744A46512J5700J0114J007r299j8008k3035k3767k1037j6982j2793r535p620o223m836l838
2741A6360k831j967j609j409j092q91q55o55n40n41m45m45l19l20j70j69k77k77j60j61q4
2736A143q3q4q4n9n9j42j42qqqqn0n1n0n1J1J2J1J2o2o3o2o2l5l5q5q5M4M4m0l9j5j6j5j5
2728b39L4L3L4L3L1L2L1L0k0k1K8K9n5n6r2J09j0j09m0m0k4k4K6K6J2J2l7j36p1J28P2k7%
2721c01J00m5m5M7M6llM0M1M0M1k6k5k6k5L0L1j54n5J65l4p8J21Q6Q6o3o3J41n7j06R3N7N9
2713A15m2J59Q4Q4M7M7O3O2K12K12J89J89K27M26L71L72M80M80P34R33Q88J087J500J966K714
2707A3599M110N882P544Q325P727O042M645M920O449P860P394L904j348n650p311o887n092
2703F2113m122m985o698p828p669o141l997k068q16N0P55J620K764M560O388P518P977P645
2699E7066O980O780P659R986J2854J4382J2775P657L34p178j2769j5097j4207j1614r003p474
2696E9131o980o979p223p023n964m567l059j796j090m91Q9R53K041L438M436M636M021K891
2691C6464K087K419L625M222L371J044k281m607n048m183l095k896l574m306m904m705l635
2688I998k504j699j100p56m25m57m58l55l56k06k06k72k71j22j21p4p4RRn4n5O2O1K4K3K3
2682F44K3P1P1m5m5L0L1q6q6j58j58m2m1j00j00N0M9q6q5l7l6J5J6R8R8J6J7R9J00J12J12
2675E47J12J12j7j7j7j7L3L3j17j17k8k8j11j12j60j59m3m4k1k0l3l4O1j39j31K02K7K8M8
2668a62M8o0o1N5N6L3L3j7j7O4O3J4J4j55j57p4p3m8m7KKk4k3k4k4K8K9k2k2j3j2j3j3n0n1
2660g21L3L3K0K0K0K0j0rrrL0K9n3n3j4j4j4j4K8K8J11J10j41j42P5P4J9J8o5o4l1l0N3N2
2652f20kjkkrrj0rKLKKJ8J8m9N1J07n8j02O4o2o1L1L2J%O0O1j31L6M8n2J2J3m4m4P2P2L3L3
2643d96j44K3L5o5L7L7J4q5r6P0N4N3k0k0k0k0P9Q0j03j04J15J15n7n8j05O1l3l3K1K0K1K0
2636f04J5J5J5J5k2k3K8K7m1m1QRJ9J9l1l1q3q2J33J33l5l4Q1j8j08N9RRL1L1L1L1Q9Q9j54
2628d11J2J6J5J09J09q7q6llrqqrp9p8L7L7KJJJJ5J6J5J6K2K1K2K2Q1Q1Q0Q0q5q7J30J29o1
2619E6o0L2j33m7m7n8n8l1l0O9r7j26k5m9m8R6mm2J25MMJ5J4j1j1P1P2P6P6j07pL2j34q4J5
2611d52q3J6K3p7L3L2p3R3L9n9OPj1j1k7J38N2m9J35J34M2M2M1M1k00k02j18j18J3J4J3J4
2604e52L0L0K0K0J4j52o9R7k5k4j4j5qqqqL8L7j12N4R6mk0k1K9L0k1k1m1m1M2M2PQQPm5m6
2595f46NMK7K6j7j8j04nJ89K2j03kN3N4j24k4R7p0k0k0L0L0o4J03N8j07l2O8R5p1N3N3m1m1
2587e42J1J1J2J1l6l5j5Q5J3q8o4o5o6R9O3l8O8O7j17j8%j01J6J16L6o4r5P1K7K6N4j13m6
2579g17N3j2j3lkM8M7k4k4K6K6j9j9O4O4p9p9M8M7j07N9O1l9J47k0j05oK5K4n2n3NNp9p8K2
2571g59K2m0N9Q5j4qqK2p8k7P2N4N5k3k2J2J2J2J2k3k3k3k4n3n3N1N1J83j7j66L3K8K7m3m3
2563f57L8L7m5m5K3K2k7k7L3L2L2L2r7r8J9J9PQN7N7m2m2QQK2K2j5j5j25P4M4M5J8J8k0k0
2555f00j21P8J6J6LLLMk8k7Q4j14m7m6R1R1JKq2q2O5O4O5O4p4p4k4k5M5M6l8l8M0M1j0rj4
2546f31j3L6L7J8J9o5o5M1M0M0M1r2r1N8N8j0j1P3P3p3p2q5q4J43n5N6N7q8q8K8K8L1L0L0
2539e86L1o3o3K1K0rrl4l4K2K2O1O1J02o4j13N2PPk7k7l5O3J4q5L2L3K6K6p9p8P0P1p7p8J02
2530f18Jm9N0j2j2K4K3l0j31N6J55k3k4J7J6l3l4j4j5J1J1NNjjJ13J3p0K9l1l2l2O8J0J0n0
2522e95M9O9r7r7O9Q2j7K4K4p4p3n2M7K5p5p5K5J39L8q6Q0N6j11n7n6J4J5N1m7L5J36M6n4
2515e42o5o6M5M5ppj13j4M6M6KKmmN0j16j9J46j1j11j8Q2l6l6M3n6j7J49K3p7r7KO7l3J13
2507e88J12n8n9o4L5J0J1O6j00m7N3J3J14m5m5N5j11lkL7L8NNm5m5L3L4L3L3o5o4K4K5p3K6
2499f52N2m9MMMMn8M2Q6q1o7L2J6J6OOm3m4J1J1K4p7L4J33L8o1J7q2l9O1M5M6r8O8K3p7N2
2490e93m8q4J5M8n1o4J69k9j28R4R5k8k8N3N2l0l0m4m4OOJ4J4J4J4M0M0p7p7J7J7qqM2M3p4
2482f52p4Q9R0o1o0O3O2p7K3O1O1n0m9p2p2J0J1l9m0M4M4N5N5NNl6l6l6l6qqP5P5J5J4O5O5
2473d19n0n0m9n0k6k6k6k7L2L2L2L2k3k4k3k3R2R2r1r1J0J0J1J0K4K4K4K4l2l2l1l2N7N6k6
2465e89k7nnp2K8J48j9r1Ql1l2K5K5j4j4L6L6ONONj6j7j6j6NNONk9l0P6P6Nj62m7N3Q1j8o1
2456f71L8k4k4L2L2J6J7l4l3k3k2j3j2JJ67m2m2QQN8N8j03j03M7M6J5J5J4J5j3j2j2j3m1m2
2448f92M2M1j4j5j4j5P0O9q0q1O9P0o0o0J07r3J9J9ooooN0N0l3l3K6K6K6K6k5k4k5k4NONO
2439e80n7n6q6J14K5K4j3j3J%J%L2L1n1n2QQQQL7L6j4j4l1l2N2N1L3L3j7j7j0j0M0M1r3r3
2431f56N7N7n1n1O6O5k6k7k7k7PPR0R0j72j72P7P8J0J0J0J1o5o5N2N2j2j2k4k5J43n6ONm1
2423f16m1O3O3Q2j18onm8m7m8m7J1J2J2J1N8N7JJL8o1j05O1N5m4k8k8J0J0J27J27q1q0l1l1
2415f66J0J0J0J0m4m4P2P2j1j1j1j1j1j1L8L9ppppn0m9%JL8L8p9p8L6L7L6L7J5J4l5l5l0l0
2406g21K0K0N5N4MNl7l7l8l7K5K6K5K5L0L0n3n3K6K5K6K6r6r5Q7Q7%%j1j0N8j08k1P9L1L0
2398e23m7m7R8R7j19j19J6J7l4l4k6k7K3K4Q1Q2l5l5L1L0n2n3LKLKk3k4K6K6J9J8J9J9k1k0
2390f03k0k1K6K7n7n7L8L8L8L8PPl7l7n1M9R2p3k8P3k1j21K8K8k2J44m0m0k9k9M3M3ppk6k7
2381f34K4K3M3M3p4p3nnnnJ6J7J6J7n4n4O2O2p6p6M0M0%j%jj2j3P1P1p4p4J0RJ2J1O2O1o7
2372e93o8m4J22k6k6L4L5QRQQq7q7K8K9l2l2J7J7N7N7k6k6LLm7m7N5N4NNK9K9k8k7O9l1o9
2364f15R8k0k1j0j0k4k4O0N9j06j05M3M4N1N1j31L4O5l6q5q5M9M8m5J22KLl7l6j8j7j8j7%
2356g31%%JJ2J2J3J2M7M7l7l6QRQRm4m3M0L9J7J6J7J6n9n9N7N7K7K6k3k3rqrrK7K6K6K6l3
2347e28l4q3q3nnnnR5R6n4n4O2O1q9q8K7K7k3k3J6J5Q6j3r8J35N4m6LKlmk5k4K5K6m3m3P4
2338e74P4n1n1kjl6l7J4J3J3J2J2J3k1k1K9K9j5j4j5j5L0L0q2J7O4l6n6n7O8O7m9m9J7J7L4
2330f29o6o0J06J89K2j64o5J08Qm9m9o2L8M9N0r4r4M8M8n2J14K8p3ooj8j8N5N5M6j21p7K3
2322g16k8P1K2K1j2j3L7L7k2k2k8k8J01Kq1J8MMm0m0J22J23r4r4M0M1j0rNNNNOOPOp0o9PP
2313f74M2n8n2M7p2K7J16J7kkqrLKKKj3j4LJ03P0r6n2M8lmlmM6n3o0M1M2n8NNj7j7L3L3J3
2304e71J3LLM8j17p4K5j8Q2M4n5o0L9P6q9k5P6QRL1L1k0j9j4j5j4j4J0J1l9l9POPPl2l3Q4
2295f28Q4m8m8m8m8P3P4rj0m6m5L7L8P2P3m4m3p0p0Q0Q0l3l4J7J6m2m2m1m2P3P4K3K4jjJ6
2287e39q3m1J26%j01L3L3n7n7O1O1k3k2rj0rj0nnM5M4m7m8m7m7L1L2L2L1k2k3O1O1l3l3l2
2278f52l3O4O4q5q6Q4Q4l2O7J9j48K5K5Q3q2j32L4nmNOO1O0j6j6j1Q8k4j90O1O1JJO4O5q5
2270e79q6l3l3M9N0m8m7L5L5j9j8L7L7k2P8Q0j52k1J46j7j16j5Q6K2K3n9n9K4K4m3m3QPK1
2262f48K2K1K2lllmN3N3o3o4L0K9k0k0k2k1k1k2Q6Q6o4o4K1K0K0K0OOOOm7m7O9P0n1n0n0n0
2253f91N7N7n9o0l4l4J15J6r3P2K9p0M7M8m2m2J7J8o6o6R2R1n8M1R0p7m0O1L6o3jjQQm1m2
2245f77M3M4M3M3l8l8l7l8N5N5n1n0p6R1J34r9o5L5rR1o6o6K4K3m2m3P4P4j2j3o2o2J1J1J1
2237f82J1J06J06j1j1j14j15O8O8m9m9m9m9O0O1n5n6M2M1rrO6O6J6J6l7l6M7M7N1N0r9r9j2
2229f19j2L8L8K4K4k5k5l7l7l1l1l1O9L3j33rJ57LLM8M7kkr3r4N6N7qpn8n7K2K2J1J77p0p0
2221f22N7N6p4p4RQK2K1k8k9J1J2J1J1m5m5m4m5J29J29n4n4K2K2K2K3ooj24k5J64l5j19Q1
2213f19N6m4K5K5j2j2j2j3klklj4j4q3J17K0q1J00Jn3M6j6j6m4m3P4P3j9j9j8j9J6J5O6O5
2205d62j20j21K9K9l3l3Q3Q3n8n7K5K6OPPPj3j2j2j2L7L8m6m5Q1Q0j37l8M5j55N9N9p7J22
2197f08O5l3n2n1qqM9M9j00j01N2N1JJjkJ15J15l6l6J4J4k2k1k2k2j8j9j8j9jjkjOOJ2J2m5
2188f85N6L4j65L9J38M3n7K6K6J9K0l0l0l0l1N0M9%%j7j7j00j00M1M1M1M1nonoL7L7L8L7o5
2180e36o5J8J9l2l1J8J8K1K0K0K1poopn8n8K5K4k2k2K8J27O3j03q7q6k6k6R0rj12N4J42k5
2172f16p8Q9M0n9M7M7m3m2lmlmK1K2P5r0q8P9k6k5PPm3m3L4L4j6j5MMMMP5P5pqllkll3l4L4
2162e89o7j58QJ15J4N2N3l7l8L6L6n8n8J48j8KKj08N7m2m3J22K1l3l2k6P3l3l2MMkkO1m0l9
2154f47O0j0j1M5M5j1j1M5n4k0k0l2O8L3L3M6n4p5p5l2l1jkQ2Q2m0m0l4l4l2O7O7l3K2K3K2
2146e59K2r6MK4K5L7o3n0n0n8M1N8N8J04o2o6o5j40J59J68Kk9k9J7q3L1L1j9j8m1O0N9m1K2
2138e47K2J6J5m7m7LKN8N8j59n8J45k0l1l1m4N5O2l9q2J8kjJ26K7k7k7p4K6J0RM6j20j19J81
2130e96L7o3O9l2j2j2p4K6j6j6rj0N4N3M8M7k8j28J7J7o7L3l4l4R6p1l3O7j3j2j2j3P6k5L8
2122f32L8j2Q7Nr5J5J6m6m7J01Jl6J30l5l5L1o8k8k8pR3mnO9l1j37L0l0l0J09n7llp7Q9N2
2113e80m8k7k6N0N0m0m0M3M3l9l9NNR6lo4o4n0n1K6K7J09J0m0N9m2m3J03MPQm3m2l1O9p0p0
2105g38J03J04j3j3j9j9j3j3p3K6J24m2q0Q5P5r2mmj4j5k1k1N5N6L0p0p0K9KLQQk6k7K3K3
2097f33M9N0o7o7L0K9M3M2j64L5k7k8J5J4j4J84j4j5J10q9o8o8l0l0j0j0J07J07RRm1m1L1
2089e52L0P2j28j12Q8J2J3k5k5j2j3j24P6K26K5n4n5j7j7L1L0n2n3N3N2l1l0j9k0o9o9M0M0
2082f89p2J27P7P6r4r4K0J9P0P0J5J6o8o7rqm6m5j22P8J94nj7j7l0k9m7m8L6L6L6L6j4j4l0
2074f59k9l0k9R2R2j2j2j13Q7Q7j13noj8j7M6M7l7l7O8O7l9l8j07O0P1r6j8J48N0m9M0M0q3
2066e52q2J5J5J14n1j04mk0k0K7K8K8K7oppoPQPQm7m6O9P0j25j24N8N8K5K5k5k5J0J0R3R4
2057d55k0k0k0k0p3p2M4M4J6J6J6J6l1l1l1l1K7K6k4k3LMLMK6K7n7n7NNNMn9o0N7N6K3K3K3
2048f11K3OOOOm5m5L8L9m9m8O9O8n0n0L4L3o8o8j9j8P8P8mnj7j8L3L3k6k6K4K3J0Rm1m0M2
2040e90M3m1m0NNm4m5j8j7L2L2L3L4L3L3j7j8L3L2l0l0k9l0kjM9M8K7K7r0J0J30l6n3n4j3
2031e92j4j3j4j1j2j1j2M8M8l6l5PPPPnoM5M4PQPPJ0J0j06j06N7N8PQK1K1o2o2K4K3K4K4j6
2022e84j6j5j6M8M9l4l5l1l2J9J8K3K3k7k7o1o1N5N5L2L2L1L2r1r1N9N9qpqqM8M9l5l5j9j8
2014f27j9j9L7L7o7J00O8r9K6p4j19J13Q2j7kkqpj8j7j7j8K2K2K2K1M3M2pqn8n8K5K5OOr7
2005f61r8j7J83j2j3m1m2mmK03M%%q6q5O4O4m0l9M3M3o4o5J8J9N0N0%%o6o5j6j6K7K8K7K7
1997e84M9N0o6o7j5j6j6j6j4j3L6L6L1L1L1L1rqrqj01j01Q2Q2j5j5L5L6m4m4L9L9j8j9o9o9
1989g28Q4Q4J%l7l8J2J3K5K6q6J13j1j1m8m8N4N4l0k9j9j9R3j06K4K3J1J2m0m0k9l0nJ61M0
1981e24o0k2k2N4N5ooooJ4J5l5l5j3j3j3j2o4o4N3N3n6n5K8K8k9k8Q8Q8k5k6K5K4noonk7k6
1972f70K3K4J9J9J3J3k2j23j16M9J46M5p0K9O9r8LKRQRRq5q5R8R8rqp4K5R0p6k6k6Q1Q1l5
1963e61l6l5l6J5J5M9N0%%NOm5m5ppM2M3n6n6ooj4j3L6L7k1k2k1k1O7O7J7J8M5M6l7l7p3p3
1954f70J1J0l5l5M9M8ooooL9M0L9L9n8n7n8n7O0O0k3k4J2J1J1J1LLLLk2k2k2k1JKJKJ9J9J9
1945f13J9j6j6O7O8J6J6l3l4N1N1o5o5PPm2m2L9M0m4m3k5k5k5k5L2L2L2L2l0l0J9K0k4k4R2
1937e81R2l9m0m0l9k1k1O2O2k6k6k6k7K3K3K3K3kkkkJ2J2J1J2m7m7m6m7N1N0N0N1j1j1j1j1
1928e68L9L8j1j1n2n3klj9j9j9j9P4P5m2m2RQRQj2j2o2o3L3L3l3O6R7o8M1M1p4R1M2j24o7
1920f71o8ONK7K8k3k2llJ51j6j02O3N3j13j5j4K4K5N9N9k5k5j5j5L5L4j0j1p7K2Q1q6J4J4
1912f14L6L5q1q0K8K8j1j2j5J51r3r2M1M0M1M1k2k1k8k8J7q3m3J23L2o7ONj6Q3P8q9QJ08p5
1904e69p5QQJ08n9r1Qn2n3O2J60Q8p8p0L0l7l7L5L5j5j5j7j8L2L2qqqrqqM7M8o2L7J31l5o9
1895e32L2l5l5%j%jj6j6M6n3p6K5L9L9L9o0POo9R7Rr0K5K4k5k5o9L1Q0j9p1p1RJ10P6k3J5
1886e78J4r2r2mR5L7o3O7l3j7J49o0o0l8O2L6o3J9J8rj09m5N5M3M2k6k7N7N6n5n6K8K7j7j7
1878f56L4L3J8J9l2l1j8j8kR8P7r0lR8Lr7r7LN3m6J5J6L8L8m5m5qqr0J1M8M8K8p2J0J0n2M8
1869f64j1j2N1m9mlJ5J5%Jj2Q8Mr5kkm3N7L2o7R7R8k5j25o3J04M3M3N8j08j27k8J41M1m0m0
1861f32p4K5L2o8L6J36N3m7j01kM8n1m9N0O9l0NOjjn8n7R2R2kjkjl0l0P5k3n1n0ppPPj7j8
1852f77N8N9k5k5JJKJN4N4k9k9p5p5%J67N9j73j32L4J09RqpP4P4j45K0J22m4r0q9k6k5N7N8
1844f61jkJ05Mm6m7LLm9N1P6k4l3l3n2M9M9n0%J00J3q5L2L3p4K7o5o6J31l5m8N2j5j5L5L4
1836f04K0q1K6K5j7j7j7j7k0k0L6L6l5O5m7m7J19J8j04mM7n2J7J7k9P2J6J5l7l7l7l7N9N9
1828f12J5J5j21k1P3P2l9m0J00jK0K0l1l0j8Q2P2k8L0j36j79N3K6K7j6Q5RRRRM9n2l4l5p0
1820f88R5M6j20N2N2m2m1M8M9jjm1m1RRo3o2J19K1r5P1K1K1J%N7m4J%J%k2P7k9k9m1m1m8N3
1811f46J2J3Q1j9j3Q6M1n9j43K3%JO2l8K4K4q6J3QPn8n9mR6J03Lq4q4M8M8l5l5K3K2J6J6P
1802e86r3N6J57p3p2J7J8L2L3j1j1p0L0j6j6q2Q4M0n9L7o2P7P7p4K6k4k4o6L3k3k3K3K4k6
1795f47k6L8L8L8L8o9o9j5Q4N1m9l7l7k3k4L3L3n7M2M9n1k3P5J22m5j55P7P9q8N2N2m1m2%
1787e97j%jl3l4m0m0J28K8M0M0j39m0j3j2Q8Q9k8k7P0P0m7m6l9l9J1J0j13j14J58N8L8L7k5
1779e63k5J7q2q8J1J12J2J9J9rj08L1L1K2K2l3O5j0j0mlrrrrj2j3L2L2L4o5o6L5K8K8j5j6
1770f08KKKJm8m8L5L5K9L0K3K3k1j22l8O2K7K8k1j20l0P0J01o5m2m1L1L1L1L2m6m6l4O5J09
1762e61n7m6N3j4j3K1K2M3n8q2J51J3q6M4n5N7m3j23k3o9R7J07PQ6j3j4Q6lj03l5l6k1P9R8
1755d91jn6j55m4J23J6J7O1l9l2l2l9l8J7J8k3P6K7p3POO7l3p2R5M5M4n4n3R1qq0K0PQonN7
1746e32m3j18j8LJ03Q6p9J9K0j4j4L6L5kkk8j29J9J9J3J2J4J4K0K0r4NJ70o3j18j8l3l2j4
1738g43Q6K4K3N4m7m6N3J6J6J2J2P7q9n2M8oo%Jj9j8j8j8j4j4O9O9M5M5p2p1k4k3K6K6m8m8
1730f74k1P9pqN5m5L5L4n4n5L6L5M2n8J4J4r8Jm4m5J08Pm6N5n2n2j7Q3R0j0n7M3M3n7KJ02
1721e22p6p7K8K8K8K7k7k7K9p1M9M8L7L6Lr6n1J15p3p3K0K1ool0l1klK2K2K2K3r0J09m2m2
1713f78J53m6j85J48Q5j14J5J5N2N2j3j4r7r7noP7P8R0R1j26j25k5k5%%L6L7O1O2n2n2J1J1
1705e86j55M5LLJ29o9j53M6M3M2k8k8N7N7PPK4K4n9n9l7l7M7M6KKJKK8K8n6n5M3M3ppj0j0
1697f27l4l5N2N1l2l2j1j1L9L9O2O2n5n4l2l2j06R2J30p0L0L0k8k8k8k8K9K8k1k1l4l5J62
1689e48l9noPPq6q6O4O4N4N4MMo6o5j6j6j5j6O8O7j9j8L1L1o3o3j3j3N2N3K8K8k8k8K2K2J6
1680e33J7l3l4l7l8r9R9O6O6l9l8K4K4j38O2N8N7j2j3j8j8j30O9QQk9l0L9L8L9L9j3j4l8l8
1672f29j4j3L6L6L9M0j1j1k3k4KJK0K0o3o3M5M5M5M5l7l6j2j1jjq4q3J4J4O4O4o3o3N4N4P
1664e97Qm2m3k8k9N4N5NOOOl0k9K0K1j7j8j7j7M6M5l8l8j9k0qpn9J40J40n9k9k8RRRRk8k9
1655f41p4J24J3J2LLm7m7L9L9l2l2j01R9P0P0m7m7L6L6p3p4lmJ53m6o3o3p0K62Nj95J1J2j
1647f73jj3j2j3j2mmmlP1P0j2j2k2k3K8K7KJKJn1n1O6O5opN6j43OOM3M4J4J4o8o9N9N9RRm7
1637e98m7J5J5k1J78q4q4n2n3L0L1klM8M7l7l8P9P9n1n1jjMLLLl2l3l2l3O7O7j6j6MMp9p9
1628g66O9O9m7m7J9J9J8J9k3k3O1O0nmnmk2k3K8K8m1m2M2M2m8m9L5L5qqJ16q2j22P9R9jj63
1620f95o3J43n7k5P6j19Q2J16q3r8KQ7Q8k3k3j9j9N0n0p2J28J6q5N9O0l7l6N1m9j18Q2Q3j16
1612f64QQJ1J0n8J41k1j20L1L1JJJJL0L0n3n3K7K7r0q9Q3Q3l3l4K2K2P1P2o2o3o2o3K3K3K3
1604f85K3J11J12l8l8q9q9K8K7j9k0O4O4J1J1J29p0j60o1O0O0l1O8j4j15K0K1m8N1Pr3m7J19
1596f31Q2j8o4L6Jr9Q0Q0K2K3j90r0J49M8l3l2p8K2l4l4J47J47K0p9poM4n7pqL7L6o5o4k1
1588f43k1M6n5n4M6%JO2l7l0l1J12J13q2q3PPo2L7Q1q6RJ08qqn3n2n3n3K9K9K9K8M1M0J9q0
1580f47l7O2poJ08J0m5m5r2QR0qo0o0J7J7J1J0P3k7M7J46j03k02r2QK8K9R0Q9J3J3j6Q4K7
1572d67K8l4l4l3l4k1k0k1k1K5K5L8L8j21P8P9j21n7n6M7M8M2M2p5p4K4K4K5K4J0J1K9p0j26
1564g48P4J01Jr8KK2K3pqqpn6n6K7K7M1M2M1M2q9q9M0M0o2J37L2o9MNkkl0l0J9K0m5m4NNj3
1555g13j4Q2Q2j81J8J41n9m7N3J02r7o1M0l6O5L0L0P8j22j44N5J36L7n3n3rrl1l2J64l6j1
1548e95j1K7K7p2p2J1J1M4M4l9l8P1P2m5m5%%%%k6k5M5M6J03r6o7o7K2K1p9Q8J11J1m5m6K8
1539e86p2j15N0J12J3nmJ8J8o6o5J3J3J2J3o6o5N0N1K8K7K8K8K6K6k4k4m4m5NNPPPOk7k8K3
1531f50K2l8l8J2J2n4n5O2O2O7O7j6j6m0m0m0m0N7N6o0n9K3K3K3K4M8M9jjKKj15j14O5O6J6
1522f19J5m7m8L5L6j8j7j8j7J1J2J1J2M4M5l9l9N6N6OOo8o7M9M9p8p8ONl4l4J16J16q0p9L6
1514f58L7M5M5l8l8%jn1n0Q3Q4l3l3J0J1r3P3M8j18mmq8P8Q4j5N5m5q9P8J0J0K1K0l3l3P1
1506e61r5o7R9n5n5K6K6K6K5l7l8P9P9m6m7L6L7ooooJ2J2l7l8J7J6J7J6n3n3L0L0r2r1N8N8
1497f90K3K3k7k7J8J8J8J7p2p3M3M4MMMMO1O0r4P3P5r2l7l7OOOPK0K1K1K1KJm8m8K1K0K1K0
1488e63l3l4J6J7M0M0j0rl7l7J3J3k6k6m3N6J31l6j09rl6l6N3N4J8J9l1l1KLnmO9l2l1O8j4
1480e80j4qpK7K7j46m5N6N6J12n4p2K8l8l9noL9L8Q2j8k3P6K4p6k0j9m3j42l0J36O0N9m7m6
1472f58K4K4J8J8M3n7o3L7O7l3n4n4k8k9q5J5L7L8J49N0j4j5p7K3M0M0L7j28o3J69n5n4k4
1464f62k3K0K0R7kj19j9n6n6N6N7J28l8jR9n4n3LKPPJ3J3j00%K01l1j54J4j9j8jj02o2J05
1456g28Q0j9M7M7o7o6k3k3J13J3pqp7K2J0J0M5n5n4M5ONP5k5o3L7m2N8K12M5j60o0rqQ1Q1
1448d62r7r7N3N2j11j12J11J11m9N1l2j31N1N1p1p2Q3Q2n7M3L9L8m2j42L5J34m4m4rj0M0M0
1441e68oppoj%j%m7m8KLM0M1j5j6M3n6n1n0R4R4n6n5mmmnO0N9j53n2J27K7J7J7j51J5J35r7
1431f86O4O5o2L8p0j70k1P9J03Kj8j9K8K7p9K2J4J4QJ08l3j33J8J9J8J19K8p0j5j15q7P9J45
1424e80n3J8J9J5J5J5J4l1l1l1l2M4M4m0m0p6p6J73J74m2m2m2m2k3k4O0N9L2L1q5q5L3L2n0
1416f47n1R1R1n9n8j2j2P1P2o6o6N1N0r3r3N6N6k9l0l0l0R9J00n0n0j9j9L0L1J3J2J2J2k3
1408e90k3k3k3noM5M4n8n8rqO3O3k0k0n8n9K5K5j0j0J14q4n8J41o6o6K4K4K4K3K4K4K4K4n6
1400e99n5K7K8NOOOJ5J5J5J6p8p9NNN4N3k9l0onMNn5J12O1j04k1k0J9J9L3L2q4q4N1N1JJJ6
1391e88J6l4l4j2j2M3n5ppM7M7p8Q8j5j5P3r3j42K3J03J02K4K3K9p1j08N8RRk5k4j03mN2m7
1383g28l2O8j5j15j0Q9k9P0O8O7K0q0LJ03j9j19N7N8o6o5R4R5n6n5k5k5N8N8l8l7l7l8j2j2
1375g05j3j2O7O6j6j7LKM6M5K6p4o8L2l6O4J01o5M0o0j56P7J20m7J2J1k2k3k8k9J9q1N9N9
1367f03l1l0l6l7R8kq6J5O6O6j0j1L1L1L1L1l0l0l0l0N1N1l2l3J9J9l1l1K5K6r2PP5j26j19
1359g88Q1O3O3K5K6j4j4L6L6r3r3R0R0p0p1J3J3jkO0O1j61L9L2o7j5j4J31L1p1J28J21p8k6
1351d39k7m0l9QPmnP1j28p3K8MMO0O0K8K8q8q8N0N0o6o6M2M2j4j4J36L6j36O3K3K2J10q9q1
1343e25J18oop8p7P1P2m4m4OOl6l6J5J4R7R8j9j9M3M4l4l3l3O7Oj93O4O4o1J38%jO2O2K8K9
1335a41q8q8O5O4O5O4qqJ07J09M4M5M4M5M3M2pqK5K5L7L7l1J69J07J07J77J77J27J27J58J59
1327A790J29L28K48K48L64N63M49M49P45P44R54R53J370J701J910K242K640L373M047N045
1323C0292O582Q776J2214J7733K5886L5392M0483L2437J0722j5805l5645m0232l3475k4235
1320G1125j6676j1691q383o189m730l600k828k362j872j541j374j175j151q19o77o77m74m74
1315D432m75m74l52l53k82q2k62k61l3l3j92j93p7p6j17j18o7o8k18k19o8o9l7l7l7l7J2J3
1309B20J3J3K9L0n3n3p5p5k5k5RRl9m1K3K3J7J5l3j35k8k9L8L8L8L8m0m1j9Q0Qr1Q7Q6j08
1301i6j10n9o0J02J03k0k1k7j27q2Q5K0J9L0K9P0O9m7m6M6M7LLl2O8J2J2n8n8M6j20n9J07
1294a51LLk0k1Q5j4J3J3n0N0P1P0L1j34j09N6m1m2m3N6N7m4M8M7o4L5l2l1L7o2M2J42m6j46
1286a91N9N8J14J4o4L4l8l8P9q5l6l7q4J5RRnmj21j21N4N4n0J16L9j27M0o1j12j2L5L6P9k1
1278c63m8m7J8J8J8J8J4J4J4J4j10j10R6R6K8j38n1M9l4l3K2K2N2N1o5o5o6o6Q3Q4k0k1k0
1270e46k0K0K1K0K1l3l2l3l2O0O0M4j22l7O2mml2l1J7J8J1J1J0J1PPPPnonoj2j3j3j2K7K8
1261e29K8K8k4k5K6K6j5j5j5j4OOOOjjM9M9j5j5j4j5L0L0k0j9N9N8n7n8J8J7o6o5L9M0m3m3
1253e48P9Q0p0p1O6O6J5J6j6j7j6j7rqN1N1j09N6O9r7q0J19N3m7J7J8L0p0q7J13J63l6o5L5
1245b66K3p7N4N4l6l5O5O5j7j8N2N2l2l1P0O9j3j4jkJ1J2m1J57L4L4J20p9Q3Q3J52J52P0O9
1237H19M5M5J95J94J60J61K76K77L91L91L85L84P23O22P29R28R40J139J344J542J699J698
1232A5087J671J572J462J262R86P86N96L97N09N09N47P47Q05J004J283J282J289J289R28Q29
1228C4840M92K7q2j83Q6N52J034J899K572L170L891M224M290M091L675K943K038J440R24M59
1223G2382N40O40R60J425J647K246K621K622K659K194J202o2j823l486m509n108n050m319
1219F6781l235j838m84N13J575K306K702K701K257J658J131N33J65j68o8K65N28Q60J280J745
1214H1207K213K213J959J361J60j502l180m843o220o819o719o120n380m515l335k470j872
1210C6138j274q96n63m91m90n53n53n78n78l74l74l23J0K05K05L30L30L38J39m98q31j479
1205B7840k077k328k528k628k428k135j803j594j395j155r54q84o85n67n67m37m38l07l07
1201B623k58k57j83j83j33j34p4p4q6q7q6k85p0J30r0r0k8k8m9m9m9n0OOp7p7N9N8n7n8PP
1194B84p6p6o2o3j1j2k4k4k3k4o1o0P6P7N8j42n9J41qqMMk0k0k0j9k7k7k6k7K0J9J3J3M7n3
1185b16J28p1j24P7m9m8J3J3J3J4p3p3M3M4pqppL4L5K2K1Lj96NNl7O3J26p4j55n4O3J63N8
1177b56m3l0l0j6j6j7j6k0j9j4j3m3N8J13q6OOooj0j0r2r3M6M7M6M7m3m3M0M0NOp7p8K6K6
1169e65P0O9j2j12q5J14NOJ7J8ppppo8o7M9M9M2M3j59M1M8n2J7J7P0P1m5m6ONONjkqqQ7j2
1160d15N0N0p6K4K4p6n1n1K5K6K7K7p7Q9N7j10o1L8J17J17PPM1M1p5p6kkNMj5Q4J40M0p2K8
1151i1J0RPr3l1l1l1O9LKJ57j0L3L4j9j8p5p6J05Nj21j22K1K0K1K1RRLJ03P3P3N7j10l1l2
1143d7j42K4M1n8O2j03M3K08m3m4k4k3k3k4j5j5nnj34L3Q2q4llk0Q0j23j24Q8j1K6K6q0K0
1135d20p9K0J17J6n8M1k1k1L4L4Pr2j4j4l3O7K7p2o0n9L7L7m5m6N0N0%%l1l1J9J9J5J6l4l4
1127e58K3K4K3K4k9k8k9k8J3J2l7l7K7K7L7j28K5K6J5J5N5N4o1o2qpqpJ1J2O1O1n1n1n1n1
1119f86M8M8klJ9J9l1l2k4k4O0N9m0l9K7p3q8P8J50N1J7J6j06j06K4K4K4K4L2L3n1n0RQRR
1111e67j4j4j4j5O5O5j8j8n8n7pqN0N0%%j7j6Q3q3l7O2o0M0n2n2K3K3J31j00r5K05M1n8K2
1103e00p7M1M1m8m8kkM8M8r9r9N1N1LLLMklM0j60j27P2L1L1O8O8n0N0J00j00l1l1K7K8K7K7
1094e17k3k3k3k3J9K0PPO0j39n6J44m7m6J6J6K4K5k5k5l4l3N0M9K5K5n8n8j1j2j1j1N9N9k4
1086e94k3j3j2L7L8o2o3K1K1RQm1m2K4K4O8O8K1p9j41N8J12J1o5L5M9n0J2J2j0rM1M0qqrq
1078e28RQRRm8m7L5L6K5K5j12j12j10R1k2k2M3M3opK4K5K4K5n6n5O3l7r0J10N4m6n0N0J00
1070e40r9N2N2j0j0l0k9N4N4K7K7n6n6j4j4o4o3P8P8nnl5l5j0j1k8k8K1K2OOOON1N1o6o5M2
1061f40M3pqLKK8K7m4m5ONj7j7M6M5j00J00L7L7l5l5J4J5Q3Q4L3L4L6L6j4j4J51J50J01J01
1053B41P9P8o9j69m0J60R0J89Q0j18q3q3p4p4m9J51R8j01j02k03p3p5l0l1k4k3k3k4j21j21
1046e44K8K9LLk2k2q6q6L0L0M2M2m1m1l7l6Q2j8j24P6O1O1J55m5p2K8ppk5k6K3K4o0o0NOL1
1038f00L0j1j1o1o1O7O6j7j7J3J2m4m4J40M1j26P4m6N3M0n9OOn0n0K5K6k4k5M9M8j01j01P5
1030f77P4m1m2K2K2k9k8J3J3J3J2L7L6j4j4PPj8j8J6J6rqo6o5Q5Q4j3j4J1J1RJ0L4L4o6o5
1021f21j6j6pqM3M2r0r1K6K6j0j1L9M0OON6N6m2m2PQOOj9j9J2J1l8l8NOOOK6K7k4k3M6M6l7
1012e94l7M0M1m2m3j41j41J08J08NNNNpoP6P7OOp6p7K1K1k9k9R1R0k6k6j06j05M3M4LLMLL7
1003f43L8L7L8k9k9l0k9l1l1Q6Q5k7k7N6N6J7J7J6J7KLKKJ05J05p7p8O4O3O4O3L3L2L2L2q
995B6rP5P5Q4Q4L4L5K20K20K70K70J09J09J09J09L11L11M94M94O55O55O13Q13J137J469J627
989A0399K226K932L796N508P968J1437J4163J3988J0332M712L90J005O657J5327K3505K5001
985A59346J6823L068q701j0770k193J1523K4621K8137J7166k725k1806k9069k1823q069M894
982A60422J0521N535o636j9334k5144k1221j2681m903o14j345n806j0925j3884j3153j0179
978C0653p188m977l448k528j929j530j198j069q70p68o68m81m80m61m62l03j04k65k66k18
974A440k18o8o9j00j01j01j01q6q6p4p4j45N5J37o1o0o0j01R8n4n4m1m1L0L1n3n2N7N8k5k5
967E6N2N1o4o5M3M2m0m1P2P2m5m5r3r4K3K2kln2n3J3J3p0p0pppoN8N9k4k5j9j9k0j9k3k3k3
958c83k3K5K5m4N6J09r1k8P1l3l3k8k7O7O6j16j16K8K8K8K9l9l8l8l9R3R2k4k3p4p4M2M3L
950d66LN2N3m8m8KKopM4M3k9l0K0K0J9J9r7r7K3K2K3K3m9m9L4L4n0n0P3P3n4M7J03r7m3m3
942e31ook2k3O1O0l4l4l4l5k0k1O2O2L3L2j8j7j9j9j9j8lkJ14J15p1p1k1k1onoollklL5L4
932d91l4O6O0j40q4J16M4M3m0l9O5j34o5L4k6J74J03r7m4N5J11q8j70K9K1K1J2J3J3J2n8n7
925e75qqK2K3K2K2jjjjk3k3k3k2qpM2M3NNONR0R0n9n9O6O7O6O7M8M8M9M7m0m1J08J08J22J21
916C92L9L8q0q0J03J03J50J49o7o7k18k18k1J78J34L5q0p9j19j18l5l5n4n2n4n4n2n1o5o4
909c42P9j21j77K2M7n3m1N9J2J2J8J8m2m2k7P2O0j39m3J55m4N5J8q2K5K5K0J9o1o1K2K3K9
902d85K9n4n4N6N6OOo6o6J7J7K5K6K5K6n3n2n2n3M0L9j%q8P8J61nq0q0pqj9k0kR7J09n7o3
893e52o3m6J20k3k3N2N3p0p0P5k5o8R7J0r0k4k4J2J2J2J2J9K0J12n3l8l8L5L5J6J6l4l3J1
885e55J1J1J2k0k0K9L0l6l7l6l7j2j1Q8p8JJ02J4q6o1L8J25K6j09N8J01o4m0m0j%P7P6m6m6
877e36k3j23n5J12O6j01O3J64r5r4R5R4q6q5L0L1O1O2J2J2n4n4mmJ7J7o7o6NOQ8Q9p3p2J0
869e58J1j3j3j3j3O3O3n3n3k0j9O3O4n0n0m9n0O8O7rj0m1N8R5p1l8l9n0m9L0K9L0L0RJ0RR
861e53j4j4j5j4M2M2qql2l1J8J8L8L9k2k2Q8p8l4O5o5L3k6k6R3p3l6O4N0N0o0o0m0m0J0J0
852f11j4j4L6L6k4k4K5K6O1O2n6n5j5j6j5j6klklL4L4L4L4J8J8j32j32J1J2O7O7p0L0J10j22
844f11j03mM2M2J6J5J6J6K2K2k8k8L7L7J04Lj94k9J22m5j03kM7M8k9k8N5N4k9k9k9l0%%pR4
836e36j1j1nmn7n7N6m4k9P0RQJ8J8K3K4o4L6L6o5m3m3O6O7l1l1J9J8n6n6ooR8R9m7N3J5q5
827e54M3n6n1J14m1m2R1rN3m6qqM1M2k9P1j34j35O6O6p3K7m0l9J43k3qqo2o2n2M8J04No5L5
819e96N6N5p5p5M1M1N7N6o0o0k5k5k4k5K1K1P7k3J1J0j07qO8l2M8J47K8j39l8l9L7L7j40K7
811f53K2K2K3K2L6j29n3J13L9o0OPJ3J2J3J3p2p1JKJ30l5KJ01l8l9l3l2J6J5J6J5o5o6N1N1
803f05J6J6l4l3J4J4l6l6O5O5J5J6j4j4j4j4K0K0K0K0n3n4mmJ6J6J0J0L7o3j06N9L6o5N2N2
795e60K7K7n6n6oooom5m6J38L7r3P2k7k7mmKKq0K0J40k6m9m8K4K3llmlK6K6K5K6l8l9J2J1
785e97k9k9k9k9K1K0K1K0K8K7K8K7RRp4p4L5L5m9m8Q9Q9OOj5j5o5o5L1L1M4n7lR7J7q2j12
777f82N5N5j11m9N1R6lm9N1p8K1Q7p9l5O4j1j2nnj7j8O6O5JJm3m3m1N9J6q5n7M3R3pj8Q1P5
768d68k5n8n8M6M6L6o3qpj7j7j7j7j7j7j8j7M4M4j8Q1O3l6K6K6o0o0j1j0J2J3J8J9j02kQ1
760e68j9J8J7J2J1k1k1L5o5j19j18J57J58m0l9J6J7o4L7J63j36j43R1m3N7J37k9j02kj4j4
753f31M2M2k9k9L8o2o9R7O0m0p7K4M4M4mnmnJ7J6J7J6Q1Q1kkn7n7j07j07J17J17l3l3l9l9
745e78J1J1l7l7J3J3J9J9r8LJ29l7q1Q5klPQk2k3K8K7n9o0K3K4L2L2L3L2j01j01M9M9j7j7
736f26j7j7P5P5m1m1L2L2j8j7j5j5o5o4M9M9M9M9K1K0l0l0k1k1k1k1P7P6ool2l2l2l2j6j6
728f48O6O7p3p2J0J1kkMMm4N6j04O2R5p1M6n4p4K5M7M6M2M1M1M2q5q6O5O4l2l2l2l2K2K3K3
720e41K3o7o6J6J7m2m1QQl2l2O1O1p3R3N5m4j7j7k4k3n5n5R4R4j5j6j6j5j3j3L7L7M8M9O5
711d51l5j48J8O4l5n8M2L6o4O1O0k9k8n8n8K5K5lmlml8l9J1J1L8L8L8L8l2l1M1M1N1j15k7
703f22P2l4l3p8p7R3R4k3k3l4l4l5l4N8N9QRN1N1l2l2n1n2L2L2m8m8JKK7K7K8K7m4m4J05J05
695d97l2l1q2q1J5J5o8o8N3N3N3N4J5J6J6J5l3l2q3q3L0L0P9Q0j4j5j4j4l1l2N1N2l0l0N3
687e90N2mmmmm1m0M2M3r5r4Q8Q8lllmM5M5p2p2KKQQLJ03P6j24lkr9r8K6K7P6P6n4n4O3O2r
677e41rj5j6J17J6j95MO0l9K9K9K0K0k9l0k0j9k0j9N4N4k9k9%J%%m9n0JJN9O0k3k3P0O9j3
668e04j3p5p4M1M2m0m1m6m7J46M6j33O7Q7j3J8J9j26P3O7l2k5k5l1l2J1J0J0J1M3M3p3p3L3
660f36L2J2q7k1P8m0O0k5k6Q5q1r6P0M9M9noL8L8N4m6m0m0J7J6l9m0K6p4l0O9K2p8J1J11q5
652f58q5NMK9K8K9K8m5m4NJ04J01o5q3q2J3J3J3J4J5J5J09n8m2m1O4O4k2k3j3j3q4Q2J32l4
644e25j0rj4j3r4PO7O6k6k7l9O0K8p2MNr0J43N6j11NNn5n6M2M1m2m2J1J0m5N4%J%%J01Kq2
635f44J8n7n7K7K6O1l9l9O1l1l0N9N8o2o2o2o2R9R8M9M9k8k9K1K0n1n2L1L2m2m2M2M1RJ0R
627e69Rnon5n6klkkK5K6K5K6q1q0J03J02k3k2p3p3P4P4m2m3j1j2j1j2LLLLK9K9k0k1L2L3L2
618e93L2j5j5j5j5K6K5k4k4K4K4K4K4l0l1l0l0m2m2P5P4L8L8m5m5J3J3o9p0L7L7M4M3j26k6
610f96J28l9k9k9M3M3LKm8m8J6J6J6J5m7m6L6L6l1l1J9J8M7M6l7l6N0N1p8p8J32o7o0L9L3
602f11L2M0L9l8l8l8l7l8l8P9P8P3P3p7p6l6l6l6l7m2m2P4P4jjj%P9P9kj01q3J16N5m6K4K4
593e16l2l2NNppR3j06j00%o0o0J81j9k3P6O4l6o8o8M2M2m0l9N6N5m9J51O7j32j7j7l0k9k9
585f79k8K1K2o4o3Q7Q7J1J2k6k5j20Q0P4k6l2l2M5M5l9l8J1J2MMMMk7k8K3K2L4L4j16j16N6
577g67N5OOL7L7L7L6qrrrr4r4Q9Q9L4L5r3r2J00o5o6J01j8j8pqM3M4N3N4j63LJ15J5j12j11
569g54L2L2L3L3L3L3l3l2l3l2K1K2J2J1J19m7j36j36K6K5P5P5kllkl9l9J1J1QQm1m2O5O5J6
560f08J5m7m8L5L5MNMMlllmNMJ5J5j18M8N0n0M1j26j0J57l8O2j1j10j6j6M5n6p8Q8j1j2O4
551f72O4j9j9L1L1j8j9kkkkj3j2j3j2k7k7N6N6j5j6nnn9J08O3l6J0r0K0J20p1p1N2N2p2p2
543g08M5M5l1l0P4r3p4R3R4nJJonk2k2k2k2O5O4n3n2M1M1qrj0rk0k0L7j29p9Q7L7L7j2j2O8
534f23r8n4J13L3o6nR4k3k2o6o6N7N7QPL2L2L3L2j6j7j6j6p3p2J1J1Q3Q4o6o6J8J8J17m8p6
526f49K4j6Q4K3K4N1j16j00O6J1q7J05Nl8J28M0L9m0l9J28K7M1K07L11L12J06J06j78j78k61
519A36k61j53j52p0p0R8R8j9j9j1j2j1j2M1M0M1M0P8P7K8K7K9K9L22L24N26P25L86p9m38n38
512A200n07l07k43k41o8o8j88J2Or4J9J9J2J3r4r3J23J22j8j9j9j8Q2Q2J59J58K77J77J75
505F59k5l31j33j73j74j35j35j8j9K7K7k3k3n0n1O6O6M4M3l9l9l4l5l4l4j1j0j1j0j3j4j3
498f55j3j2j2L8L8jkjjl5l6M8M7n0n1R8R9l1l1l1l1M0L9m3m3j5j4O9O9j3j2R9j00j3j4K4K4
489e28k4k4p4p4lkQ1Q0MMMMj2j2j1j2pqpqP7P6p2p3J6J6j09R1O3j36L8L8K4K4k5k6M7M6mm
480e22P6P6P6P5m4m5m5m4kjM9M9KKq1q1K6K5k3k4onq8q9j1j0L9L9L9L9Q9Q8n7n8J28K7n3J46
471a99K7K8j3j4j3j4p3p4P6P6m4m5j27j27J13J13J00J00K37L8r5NJ01Kj9j9J04J04N4N4J64
464F20J64J59J58K37J39Q2K81J30J30K71K71K37M37N96O96Q46J045J188J388J721J920K270
459A4986K734L271M268N332O595Q761J2417J9357L0327M4712N4486M4538J4819k1660m8188
456A96755n1953l9919k6672j7164j1206p549n144l615k509j646r67k37M53J185J910K641L721
452C8084M852O428Q091R994J2852J7213K5257M0856O5655R9888J17507Q4588J2453o6678j13948
449C63092j07050p5338m8236l0485k0264j3947r882p422n752m622l788k925k001j138n31K00
445B9911R48J680K461L591M721O383Q985J3439K1134L2637M5908M9565L2063m48l3671n1688
441A67619m7840l4211k2431j4386r698o974n195m065l316k719k345j746j463j265j066q66
438H033o72o71o34m34m64m63m03m02l19l19k44k43j93j94q3q3r5r6K0j79j80K0j15j14j03
432A370j02k2k2k2k3M2M1p5p5p4p5p5p5n6n6j05j06m0m0p8p7l2J68J18q2o7o7K0K0J7J8J42
425E10n7l9J61pj07k9k8l5l4q3q4l3l4n8n7M0M1L9L8o1o2m7m8m8m9L1L1K5K4J3q8J86j2q0
417d1J9j13j2O7l2p0p0P7P6K7K7r0r0J23p7K3K4J1J1o7o8R9R9k4k4p4p3L5L6j4j4p6p6K3K3
409c05l1l2O7O8n0n1j%M1M2k0k1J79k0o4L5o6o6M0M0m7m7N2N3N4N4m6m6j7j8o7o8K6K7J45
401a60n5p8K1m7m7J8J9q2q1P3P4K4K3mnmnpqLLo1J05O7l2L2L1K5K5j7j7M3M3k1J45K75K75
392E93L18J52n4j53l07j41k41k39J2J2q8q8M3M3n6n7k7k7J72PlR6L0K9J2J1O2O1K64K64L47
385A047N79N24K24ql74o05m38l12l11k06m0K2p7k6k7j33L3M9n1q4q4N0N0J%k1k2P9J77R2p4
378C4J58L25K31J32L7j97l21k21j81q2q5q5K1K1OPj60o0J92K7m0m0LLm7m7lklkM1M1n9n8m0
370d54m1LMN8m2K1J88n7n7n3n2Lr6n0J15P0O9l6l7J9J8o4o5L2L2L2L2K2K3k8k7M6M6lmj9j9
362c71j02j02lmllN6N6k7k7J4J4R8R7o9p0p0p0O1O0J0J1j1j0j0j1L3L3j7j8j2j2NJ05J0j56
353e15k8P0m1m1J4J5J9J9O8O9j8j9L1L2n6n6pom5m6L7L8M1M1m2m2oonoK3K3k7k7L3L2q4q4
345f02Q8Q7MNk2k2k1k2K3K4k7k6K2K3K2K2LLKLm7m8P0O9QRp5p4L6L7L6L7n4n5mnk3k3k3k3
335e63K9L0k1k0L3L4L4L3m3m3M0L9mnn5n5j4j3L6L6l8l8l7l8P6P6ppn8n8R1R2o8o7M8M9NN
327d66NNK4K3K3K3k0k0K9K9n8n9K4K4m9m8L5L4J5J6l5l4j7j7L3L3mnmmO9P0m7m7L4L4q3q2
318e17j7j7O6O6jkNNm6N2R7p0j22k2J17J7JKnnj1j0j1j1k6k5m2N8J16n1r0J0k8k7K8K9L8L9
309d10m4m5ONONJ0J0J0J0l8l8J2J2p8p9P1P1L6L6j5j4m7m8L6L6O0O1q9q9k2k1K8K8LLLLqr
300e33rqQ3Q2o6o7m0m0P6P6L9L9m4m5k1k1K9K9J9J9l2l1o1o1N6N5k0k0k0k1Q3Q2l4l4j2j3
292d86L8L8j3j3o2o3j3j4L6L6k3k3k3k3K5K5K5K4N4N4r6r6L1L1L0L1J7J6l3l3kklkk0k0L0
283e22K9PPPONNj11j11M6M7M6M7MMl5l6j09N7O9l0M6M5j0j1J9J8l1l1k9k8j6J50M7j19j5j5
275e48ooM5M4JKm8m9N2N2l1l1qqqqK6K6K7K6j4j4j4j5RRm1m1k1k0k1k0Q3Q3l3l3J6J6j01j
266f23J47k0n9M1j9k0L7L6m7m8LKl3l3J7J7K6K5r0RJ01o4L5L5JJN1N2m0l9l9l9mmmnRQN8N9
257d60qpr0r0J06J06m4m3J5J6J5J6l8l9P8P8l4l4l4l3L5L6q1q1N1N2JJOPN6N6l3l3l3l4m6
248e64m5J6J7q6J13J19q0n4M6k3k3J1J0J0J1M3M4l9m0l2l2l5J66lj01J6J7K8K8K8K8r6r5Q7
240e10Q7r2r3rrK9K9L6L5l8O2M0j58%J00n1n2%jN0M9n6n7poQ1Q2l4l5j5j6j34O5Q3j7J07Q
232d47k7k8j16j17O8O7J30o9nnj8j7K3K4K4K4n2n2L1L1J3J2J3J2L2L2n1n1K5K4l8l8J13q5
224e18j69L0R0R0K0K0m6m6n2n2P3k6j19M7P7k3M3M4j0j1j0j1R0Q9o0o0jjq5q4O6O5J6J5ON
216d98K2p7p3R4M4M4k4k4k4k4MMl9m0K3J22J20m6j36L0K5p4L9o2jjm2J25Q7j2l6l5m2m2M8
208e21M8l6l5mmn4n4P8P8NNr8O7L1p0O2O3o0o1P3P3m3m3l4l4J5J6l0k9l0l0J04J04K1K1o4
200d70o5J9J8l9m0J1J10pj72M3M4k7k7K2K3J9J9l1l1O4O3q6q6J6J7J6J6KJKKM1M2m1m2J5J5
191e24J5J4n6n6J4J4j36J96P2j28O1O1l5l5%%j%n1n1jjL4L3Q3Q4o1o1j0j1p0p0J3J3K6K5K6
183e74K5oppoK6K7K6K6l0l1J9J9m2m2m3m2J47J47j03j02NMNNj8j8L1L2j3j4j3j4rrM0M1J6
174e02J5J6J5n2n2n1n2QRRRm4m4P2P2k3k3k3k3P6P6p4p4J02J03j14j14K8K7K7K8J9J9J9J9
166d97k5k6k5k6K2K2r4r4Q7Q6L7L7m4m4m5m4J42J42p4p5KJm8m8qqM2M2J2J1J2J2llllN2N2
157d24l1l1POPOJJm8m9qrP5P5k2k3p2p2N2N3l1l1m8m8O8O8poM3M3J1J1p2p2M5M5M5M6q5q5
148e66kjP8P8p1p1k1k1O2O2J0J1m0l9K2K2k8k8k4k3k4k3L7L7L7L7m2m2M2M1l3l3M9N0n1n1
140e59L3L2LLLLk7k7K3K3m9m9L4L4N0N0l3l4KKKKm1m0m1m1NMMNM2M1M2M2kjjko3o4j4j4M0
130e78M0l6J65O0j39k0P9MNm0l9r5r6K1K1J26J27k4k3r5r5N4N5J5J5J5J5m9n0J%j9k0k0k0
122f40L7L7L8L7j1j1j1j2POPOkkn3n2Q8Q8j28j28Q3Q2L2L3k9k9k9k8N4N4l6l5J03LJ01r9j40
113e79N9o7J32P7k3l7l7K8K9K9K9j09j09M0M0l6l6M1M1K7p2j22P7%R9N2j47jkL7L6k1k2r6
106f43J03J60m0JKr3r2rj0N1N1N1N1j9j9j9j9m2m2M1M1p3p2J10J10p0p1r9R9M1M0KLK5K4j71
97e97K9mmQQk1k1R1j08m4m4R3R2J6J6l4l3K2K2K3K2j7j7j7j7N6N5o1o2qqk1k0R2j07ONl5l6
88f80Q1Q2MMNMk9k9K1K1%%%%KKKKJ6J6j00j00P3P3K3K3L5L4q2q2j5j6L5L4k0k0L0L0o6o5J7
79f35J8L2L3j7j7M4M4oollmlqrO5j35p0R7J35l2k1k0n2J15O2j04r3P3J1J2o2o1R4R5n6n5m8
70e90m9k4k3J7J8J1J1J04Mq2Q3nnm4m5Q0Q1llj3j3j02j02J43M3j43K2L9L9L2o7o1J05Q6j3
62d69k9k9j0j0L2L2j8j8l5l5j0j0K1K1J04J03q5q5l5l6N0N1K5K6l0k9K1K1k8k7p8p7R5R5J2
54d74J2k2k2k2k2K4K4k0j9m6N4R8o8l5O4jkj6j5m1m1n3n3O4O3j0j0M0M0J7J7l3l3P3P3j43
46e38j43O8O8j5j5j0j1L9L9l5l5J47J48r0r1pprrrrK3K2K2K2j75j76M1M1R7R8M8j52q4K49
38d48J11q9m4m4q1q2J25J24n8n8J8J8l1l2j4j5O9O9K6K6r0r1L9L8L9L9k7k7k7k7j2j2j1j2
30e91K3K3M8M8m9m9O7O7r3r3N7N6k6k5k6k6M8M9K3K4K8K9q8q8MMMMqqM3M2k6k5N8N7p6p6M1
21e26M0r5r5Q9Q8j0rM0M0l2l3N1N1o3o3j3j3L2L1OPM3M4l9l9n7n6l6O4K5p5L8L7mnmmL1L2
12d82L1L1ppo3L7l4l3q3q3J44M5p2K8QQK0p9O3O3m7J19O7j00j08rL5o6M7M6K7K7o2o2J37L7
4c77m6m6o3J02N9j07n8M3R2R2p6p5M0M1o4o4q1J9J13n4j0Q9k4k5L8o2J6J6r6LOON5N6N9m0
-4d23J5J6jjm5m5n7M3N3m6j23M4K7K8mlP9Q0l0l1r3PK9p1rrl4l4Q3Q2p1p1J2J2J09J10o3L6
-13c99j09j09J4J4K0K1L8o3l7J29K9K9k0k1K3j43K5K6J6J5M3M2L5j32j38R5M7j19M3M3L3L3
-20d77j4j3L6L6l5l5M7M8l1l1J2J3N6m4q1Q5m0m0k9l0K4K3K3K4K8K8n5n5l6l5Q1Q1l3l3q4
-28e86q3Q6Q5L5L5PPl2l3r4P1L4o6J8J8J2J1m1m2J5J5n6M4Q1q4k4k3l4l4N1N2N2N1L5L5n8
-36d40n9J06o1j87M5P1l0N4m6p2K7M8M9K3K3o0n9L1L2j8j9K5K4J4J4R1p5j14j5J1J10pj06
-44e70N0n0j00O6L3o6K7J26j9j9j3j3K7K7m0O0O1j05M4M5p2p2L4L5Q8p9l4O5n4M5L9j27ON
-52e50r3J41L7o2QQj5j6L4L5k4k4k4k4M9N0l4l4j8j8L2L1K5K5k4k5j9j8L1L1l1l1J9J9P1P0
-60c68j16N0R8o7j10j0N3m7m7N2L1o9poK2K3p1R5k0j9R0p6m9N1OJ05rj09L7L7l9l8J1J0j3
-68e19j3j3j3O1O2j5j6l1O8J06o0k4k4l5l4k9l0k9k9K9K9L0K9J5J6m1O0Q7Q7j56n6P0r6r6
-76f10P0P5k5j4Q6k6k5M3n7r2PN6N5J4q6lR7llJ0r1n6n5K7K7k4P6P6k3j0j0K8K7L1o9j3j3
-84e03LKLLo2o2J15J15L7o2j12j3N3N3k4k3JJonL6o5n8n8K6K6P0P0k6j25rR0MMK2p7n7M3O4
-93e06O4p2p2M4M4M0M0m3m3J3J4l7l6nmo1M0mmN2N2K7K7k3k3K1K2K1K2r1r1N9N8l8l8l8l8
-102f07J3J3J2J3J7J7J7J7l3l3J7J7k2k2L5L4o2L7J50n0q9J0n8n8L8L7j2j3k2k2R6j03N9J59
-110c98o0n9J1J1NNM4n5j12Q8j4j5Q1Q0n2n2J6q3m1J59m3m3k9k8k8k9K4K4k6k7N5N5NNJJJ
-118e23JL2L2j70L0M9n0Q7j3j15Q5l4l3k3k2R4R4mnn4n5M8M8jkL4L3j6j6q0q0L7L6P1P1j12
-126e26j12J6J7J6J7J4J4K7K7r7J03rj09N7m3N8N7m7m6m6m6L5L4l1O8R8o7j8j7J0J0q9P7J9
-134e29q1p1L0Q5Q5RQj3j3o2o3RRRRR8R9n1n1K0J9l0l0l1l0l1l1J5J5J5J5m7m8O9O8N4N3l0
-143d49l0l2l1J8J9J6J6l3l4k4k5K5K5M1M1l2l2j02O4P0r6j19j9O0m0k5P5J3J3K4K4k6k6J6
-151f15J5l4l4K6K5Q2Q2j26k6J04o2l9J27k7k6n8n8N8N9NNo1L9J02o4j14N2J29K9p6K3m0l9
-158e37l4l3K4K5J2J3J33o5k21k2J18J9o3o2Q3Q3o9L2J21p8o5L4J2J2J2J2Q3j7q5J14Pj91
-165e93J6J6RJ0J0J0p9p9L8L8K9K9k0k1ooooQRo9o8lR7J65l4j26P3kkK6K7k4k3K3K3K4K3l7
-174e01l8J2J3o3o2K0K1qpqqQ7Q7o3o2L9L9p7p7M6M7M6M7l6l5M8M8o7o6J6J7KKJKJ0J0J0J0
-183d98p7p8k8k8J19J19l1l1k7k6K3K4m2m2QQpoJ12q8n6M3L1L1n1M8R5p0j07N9J09n7k4J42
-191d03k2j22lkrqn4n4L0K9Q6Q5l1l1j0j0j0j0LKKLn0n0O7O6J4J4p0o9M0M1m3m3J8J7L4o5
-200f18k5J40N4m6j33l4J10J0PQm9m9R6R7n3n3N4N5j8j8j45K2k2k3klM7M7K3K2K2K2l8l8l8
-208e69l8J6J6J5J6JJKJm7m7P0O9LLm8m7M8M7r6P0j4j4mmK1K1k9k9J0J0RJ0L4L5q2q2K5K6
-217e71K6K5l0l1K0J9RRO5l5K4K5J8J8o7o7o7o8Q7Q6k9P0K7j39l0J35J54q0j5j5p9K0m2m2
-225e70Nr5M4M4n8n8N9N9J2J3J19J9q0q1l7l7O1O0P3k6m4N6n6n6jjjjJ2J2nR5M7j19j3j3r
-233e71R0j6j6k1k0P8q7m8N2k1k1N7m3m3N7J9J9L1o8mmj0j1M7M7j36l6J75QqqK4K4L6o4j05
-241e97oNNJ18m9JJq2J7ONJ13J4p4p4k2P8L4o5n0N1P0P1NMJ5j51m3m2llM8M8l5l5J7J7J30
-250d58p0j4j4k6k6k3k3K7K7j6j7j6j7L4L3j6j7J0Rp3p4J5J6R8R8n7n7qpJ05J05j11j11J5
-258f59J5O4O5KKo7L3J3j88kR8l9O2O2l8M1n7j5Q6J7J7k6k7m1m1m1m1M4M3L8L7j7j16o2J37
-266f01M2n7l8l9O2O1J1J2K2K2k8k9k6k5N7N7k9l0K1K1n5n4K9K9p2p2M5M4ooj9j9J26p4j24
-274g42P6P3P3o5o4M6M7lmR8R7q5q6k9l0l0k9j9j8O5O5K5K5n9n8OOPOJ3J4n3M6J50j7l3l3
-282e19j3j4j3j3r1r1K5K5O7O8j6j5K6K7n6n6j9j9j8j9M5M6mmK4K5L0L1j01jJ52j4n9n9j9
-290f42k0ppJ42k3m3N8n9n9L0K9J30l7j21k2l8l8J11J10p2p2N8N9n8n7P5P5qqp5p6M1M0L9
-298e45L9m5m4m4m3J06J06n4n5K8K8nonnpon7n6P8P7p2p1M6M7mlmln4n3M4M4JJp0L1J36o3
-307e62k1k1J6J6l4l4Q3Q3PPl1l0j19Q1Q1j19pqL0L0l6l5M7M7k1k1k1k2J2J2J2J1j3j3j3j3
-315f19ONOOO4O4n9n9N8m2j5J85j12j12J8J7LLLMK9K9j39O0J13J4o8o8PQPPK1K1r8J02P7k3
-324d77qj08J2J11kjk7k7K3K2k5k5k5k5L1L1j9j8k1k1k1k1M5M6nmj0rj0rK9K9K8K9k8k9k9
-332e68k9K5K4k6k6J7J7J7J7mlmmm8m9Q1Q0j34O5O9O9o8o8j8j8O8O8m8m9K5K5K5K5n6n5no
-341e69K2K1k8k9j9j9j9j9O9P0q0q0N2N1l3l2mmmnQ0Q0p0o9nnP9P8j9j9j9j9%J%JMLMMl8l7
-351f25J2J3J4J5J4J5n5n4K8K9M6M6l7l7P5P4m1m2k7k6k6k6K1K2Q4j15J2J3%%kkkkk4k4O0
-359e74N9qqqqN4N3o3o3k7k8K2K2%jj%j7j6j7j6L5L6Q5Q5p8p8NNK8K7n5n5k5k5R1R2j6j5j6
-368e19j6m4m4L8L9j5j6j5j5O4O3n2n2L0L1L0L1q7q7lmM1M1rrj0j1P2P3k5k4p4p4K1K1K2K1
-377e67pppoj1j0j1j0p6p6M0M1L1L2L1L1QPP4k6q7Q0L5o4N5N5%jj6j6j6j6KKm9m8P2P1m5m5
-386e50M0M0rj0qrr1r2N5N5NNJ5J5J5J5pon7n7O2O3k1k1o6o7j6Q3J31l5rqq6Q0R2p3j38O3
-395f02N6N6k2k2k2k2J0J0J0J0n3n2L1L1K4K5j37O2J7J7O6j35l4O6llO3O3n4n4q7q7R6R6l6
-403f16l6M7M7lllmLKj1j0J05r5l9O1n4n4M1M1m9N1J13q6j22k2R2R2j4j5j5j4MMMMq8q9R7
-411f34ln0J49L2o9J11J1p8K2j6j5n9o0O9O9j5j4K7K7n5n6o8o7Q3Q2ppJ05r4%%j24P5O7O8
-419d94llj7j6j6j6LMLMLMLMK5K5n7n8K5K5K5K5p0p1M6M6J8J9J8J9m4m3OOnnmnk1k2k1k1Q5
-429e71Q6l1l1kkkjl7l7M6M6NMNNn9n8K5K5M8M7kkn4n4n5n4O3O2M9N0J29p1m2m1l6l5l6l5
-438f53L2L1j8j8N6N5OOJ8J8r8r8L3L4j6j6K6K6K7K6kkkjKKLKl1l1J9J9M5M4l8l9M9M9jjp3
-447e10p2O5O5J37o2j24P5kk03p3J26L3L2p1p2O3O3n4n4k6k7O3O2p1K9J2J2P4r3J%L0K9k1
-455e64k0MMO5O5q5Q2J19j13q6q5pR3j3j2M3M3K7K7Nr3p0L1K4K4p8K2M3M3K5p5k5P4j01j01
-463f65K2K1ONONJ9J9l7O3j4j4M9n1j6j6jR9R5mk5k5llj15j6M7n3P6k3r5P0k2k3n6M3Q1q6
-472f37P1P0j3j3p7R0n4n4Q7Q7r6r5Q1Q2k9k9j36l7J12J3K7K7l5l6R8kj46m5M2J42L7j30J9
-480e79K0RJ0j8j7L9o1l8l8P2P3n9n9M5M6M9j50M5M5M5M6nnmnn5n4J1J0l9l9N2N1o5o5N0N1
-488e86L9L8M1j58qJ91jjM1j59k9k9k9k9j04R5L4L3R2R2n7n7j9j8L1L2rrj0rK8K8k1k2m4m3
-496f36L9M0J0J1l9m0J9J9J9J9%%J%%%J%j6j5j6j5o9o8j9j9N3N2N3N2LKN3N2o1o1o1o1M9N0
-505e99N0N0MNMMk4k4k3k4PQm3m2L2L2L3L2l8l7M6M5k6k6k6k6J5J6Q5j6j52M6J2J2L3L2n0
-514e73n0NNqqQ6j15n8J42p0L0J20J9N4m6q9J0q6J14Rr2J01KL7o3q9J10K3p6k1k0N1N0mj03
-522f03q3J16O8l2p9q0L0K9K9K9J7J7qprqM8M7l7O1Qj92pR3k5k6NNQ7Q8l5l6j0j1m8m9JJL5
-531e71L5j4j5k3k2K7K8o2o2N5N4l7l6P9Q0l0l1N3N2j18j18kkK5K5K6K5J0J0J0J0n2n2O4O5
-539e14n6n5ooO1O1k2k3j1j2L8L9oon6n6K2K2lkK0K1K0K1nnmnl5l4rj0l3l4N0N0n2n1L2L1
-548f23LLN2N3llk8k8k8k9Q7Q8p3p4k3k3M7M6lmm5m5P1P2m9m8L4L4o1o2Q8Q8j7j6m2m2mlM6
-557e64M6o4o4J9K0K6K7K7K6n3n3L0L0J7J6l3l3JJQ5Q4m1m1m2m1J3J3O3O3n1n0L2L2k1k1m6
-565e47m6O5O6j8j7l5l5l5l5N1N2JKL3L3q4q3R6R5k1k1p5p5J41J41q5q6l5l6M9M8o7o8L7L7
-573e57L7L7r2r2K4K4N8N8r1r1PPO3O4r0J0J62l7q3J17qpj1j1j1j1qqqqk3k4L3L2o9L1Q7j12
-582f01k2k3Q2Q2J7J6l3l3jkM8M8q7q7l8l7ONONK7K7k3k4K3K3K2K3kln2n2M4M3Q1Q1P8j21
-591d54j21P8ONl1l2KKKLj7j6j7j6L0L0k0k0k0k0L0L0L1L1L1L2m2m2m1m2N6N5k7k8q3q4R9
-599f20R9K9K8K9K8o9o9J4J4k4k4j3j4p8Q8R5p2pR4k4k3m7m7O9P0p4p4M3M2M1M0p0o9o6L4
-607f27J27l8o5L5l2l1N8N8k5k5k7k7J7J6N4m7q3Q2M9M8Rr1r9O7P3k6k1k1k7k8rrN1N1j18
-615f81M8J38k9l5O4Mr5J0J1j00O7J12n4N0N0K8K8j21j22J8J7J8J7N3N3o4o3K5K5p4R1K1p8
-623e68o3o2L9L8L8L8klMMn0N0Q7p9N1N2p5p5K4K4n9n8Q5Q6o5o4L9L8q7J13J14q5p7p7R1R2
-631d42n8n8M8M8o8o8O3O4n3n2n7n7N9O0Q0P9o9p0N7N6r2r3L1L0k0j9M2M2J7j83o9J31OOR
-639f00Rm1m0R5R5k1k2k9l0K1K0jjM9M9n6n5nnO7O6j6j7jjn0n1j4j4j4j5L0L0K9L0p2p1P8
-648e74P9J2J3l7l7L7L7j3j3lln2n3O5O5j8j8M2M2j07j07K8K9n5n4N7N6PPRJ0J0RN4N4o2o2
-656e46M5M4l9l9PPm3m3n2n1O4O4J7J6J7J7rqqrn2n2R8R8KKN2N3n7n7ppl1l1l1l1J4J4R6R7
-665c79j30j30K0J9J02J02j5j5l6l7l6l6k1k1K9K9L9L9j1j0j4j4j4j3j02j01Q1Q1j4j4O8O9
-673d85k3k2k3k3%%N0N0ppop%Jm9n0k8k9N5N4K0J9o4o4L4L4j6j6k3k2k2k2K8K8K8K8j%jjK5
-682e57K5K5K5o7o7o8o7Q4Q3JJN4N5NN%JJJl5l5l4l5J1J0l9l9rrM1M1n5n4R4R5J9J9r3J07
-691d60j00r9lmJ4J4R7R7n7n8N9N9o3o4N3N3n0m9J%M8M7l6l5k4k4k3k4K1K0K0K0K9L0n4n4
-699e99N1N2p4J26O3j37j3j2p2p1J1J2K6K6J39o1k0k1J7J7J8J7l2l3%%j13Q7N2N2j8j9j5j6
-707e60L5L4ONm4m4K1K2o2o2M2M3M2M2o1o0J14q6j15Q4M3M2J4J4l6l7P0P1j3j3m6m5m5m5k1
-715f51k1K9K9k3k4R2R3j4j3K8j71p7J22N3m7J6J6J0Rm9n0N5N4Q9j10n3M5j2j2ooK5K5k5k5
-723e99Q7Q6l0l0N6N6j27j27K1K0k9k9O3O4j9k0qqqqM3M2O0l8j34O6N4m6l7l8M0M0L2L1R4
-731c80j06n7n7M7M7k4k5k5k4N9N9LLK7p3j85J5N2m8P0P1m0m0J1J0M4M4p3p2O1O0j6j6n3M7
-739e84O6j33n1J49n9n9M0M0m3m3J9J9J9J9j%jjk4k5k6J72J3q7M4n5m2N7nnlmlmQ2Q2L1o8
-748d74j30L7J50q2n5n6N7N7j23M2Q3j8M8n2n8M2J3J3L6o3q2Q4j6j6PPN8N7rqqrk1k2k1k1
-756e53QRjkJ05o1j40m1N2N2k5k5q4q4O6O5M6M6M6M5n8n9N8N8k5k5l2l1L5o5r9J33J42k4l2
-764e00l3l5l6J4J4K0K1o3o3N2N3l1l1l9l9J10J11n5n5K8K8LLMLk4k4k4k3J6J7J7J7k3k3K7
-772e63K7k7k7N6N6mmlmp4p5LLM8n1j32J01M7n2J02J01n5n5O1O1p0p0o9p0M3M4M3M4M6M5j04
-781e78j04N0M9j%l9l9J1J0ONONO0O1j23j22J00J00J7J7n1n1O6O5j8j8j9j8JKJJj7j7j8j7
-789f17ONP2k8q3Q3j8j7K0J9J9K0oon5n5K1K1K2K1mnM6M6l7l6J3J3J4J4o9p0M0M0M0M0n6n5
-798e82K8K8n2n3O5O4k8k8K2K2l6l5l5l6O0O0n7n7N6N5k7k8QQQQQ4Q3n9o0m8N2N0j17j03O3
-806f17J6q4N8N8l1l1M7M7lll7l6K0K0j27k8J26m1N7N7l7l7rrrrN5N4k9k9P4P4m3m2l1l1J9
-814e71J9M9N0o7o8J3J2J2J2k9k9N3N4m1m1m1m1j7j7N9O0lj03M2K09j7j6p3K7K0j46LML2L3
-822e57L2L3m1m1J41k4q0K0MLl8l8J2J2K4K4o5o5O9l1k4J42K4p6rqo2o2J1J1O3j03L6K02M8
-831d13j18nmj08N8K1p9N2N3mmN4N4r5r5J8J8J8J8M2M3m0m0J1J1J1J2k3k4k3k3K6K6K6K5l
-839e04lmlMMMMj6j6j6j6R3R3k3k4m5m5L7L8q2q3%JJKO3O4j01R8j4j4n1n0M5M5j62L7M2M1
-848e56N4N4o3o2j6j6k5J75N9j41L4L4m9m9L4L4L7L7m6m6j4j4jkj41N7mnN8N8n8n8k6k5R2
-856f00R1M6M7p0o9poopj4j4M8M9r1J08q7q7K7K7K7K7M8M9l5l4O1O1n6n5l3l3k6k7l1O8J2
-864e92J2L0L1j9k0q5q6J27K6p3K7j5Q5L8o2N0N0KJj48J8Q6j5N3N2l5l5O5j02j27k7K2K3L4
-872f09L5M1M2m9N2o1o1J07Pq1Q6j8j9jj02L8L7qpr9O8J14J3k2k3K8p3%Jk3j23l5J31J25m1
-880e30L7L7q6J5J7q3L0L0q7q6l7l7K9L0J9K0J23m2q6J46%j00j8j9j2J53O0l9N4m6j02kPP
-888e98O3l7J00jj27L9M4M4L4o7q4J6L0L1J9q1k5k5j3j3j4j3K6K5K6K5k1k1k1k1O4O5j9j8
-895e68N1N1r9r8L4L5j5j5J2J3J3J3J4J4l6l6l6l6J16J6j02R8k0k1MLP2k7j10R1k9k8llml
-904f39K5K6K5K6l0l0k9l0K7K7P6P7J3J3l7l6J3J2q3q2J01r9J4J4j0j0M1M0j6j6L4L4J1J1
-911d87J0J1p7p6L9M0J8J9J8J8l4l4N0M9k7k7k7k7k1k2k2k1N0N0N0N0q6q7O2O3p1p2J2J2N3
-919e44N4o5L4Q7j13o3J36N9m1o2o2L5o5j08N8M4n5O1O1l1l1N1N2j0j1n4n4J6J17J08j25p
-927e28pk2k1n9n9J23J24m4m5m5m4Q3Q3l3l3L6L5j4j5opponmnmn3n2L0L1M6M6R6p0r9Jj6j5
-936e84L1L1L1L1k2k3p2p2J01J01m8m9KJN2N1l3l3q2q3kkkkK5K5P5P5lmlmn0n0%jk0k0L0K9
-945e73L8L8j1j2n3n4L0L0j0j1j0j1N2N1rqJ12n3j74N9K1K1j4j4j6j7j6j6K0K0K1K0K0K0J4
-953d95J4K9p2j46Q7K8K8Q7q0k3k2q3Q3N9m2k4k5l7l8J3J2nnM4M5J6J6n1M9Nj61jR9L8L9L4
-961d85L5jj67J9J20l4l5L4o5n9M0K8K8JJJJonj09N7L6j30N7N7K3K3j16j7P4P3rj0J16J5j34
-969e43l4OPj27k7J9J9J02J02Jr8m9N1K2K2k1k2ppJ05Op6K5J1J2m2m1QQM9M8K8p2n2M8j5j4
-978e48j1j0j7j6M7n3M6M7Q0k0j02m%%poJ32o8onn5n6noJ00R9j7j6k2k2k1k2j9k0j9k0M2M1
-987e59rqj8j8j8j8K8K8K8K7N9N9k4k4n9n9K4K4KJJKl2l1l2l1R5R5n4n4m3m3p1J27j4j5kk
-995f38L3L4j6j7N2N1KJq6q7lmP0O9m7m7rrp2J28k7k6L5L6J7J8J8J8rj0rrk0j9j6J84%
-1004d14
##$OBSERVED INTEGRALS=	(X Y Z)
(1.0317221240378353642, 1.1907307148076722303, 9)
(2.9795773609683617877, 3.1209183305415550969, 5.9284067666097577387)
(6.6964739497895982012, 6.7897822106037430956, 3.9589173367958667704)
(6.8416201332782673461, 6.9222569018830846233, 7.9924443870332613216)
(7.0892902082787756513, 7.1630152538603226731, 7.9527559446970705892)
(8.7273685647937604415, 8.8679069329335842298, 0.62486948802798392144)
##END=	
##END=	
