# Supplementary material for: Uranium-stibinidiide, -stibinidene, and -stibido multiple bonds and uranium-nitride formation from multimetallic diuranium-distibene-mediated dinitrogen cleavage
Source: Nat Commun. 2025 Aug 4;16:7136. doi: 10.1038/s41467-025-61612-5 (PMC12322283; doi:10.1038/s41467-025-61612-5)
Supplement: Supplementary file 3 — Source Data [file 41467_2025_61612_MOESM3_ESM.zip › Supplementary Data [HNEt3][BPh4] 13C.jdx]

##TITLE=	Et3NHBPH4

##JCAMP-DX=	6.0	$$ MestReNova 14.3.0-30573
##DATA TYPE=	LINK
##BLOCK_ID=	1
##BLOCKS=	2    
##ORIGIN=	Mestrelab Research S.L.
##OWNER=	n16601rs
##$MNOVA/LINK_BLOCK_TYPE=	ITEM	$$ NMR Spectrum
##$MNOVA/ITEM/POLYGON=	(XY..XY)
5321,5835
8722,5835
8722,8208
5321,8208
5321,5835
##$MNOVA/ITEM/Z=	0
##$MNOVA/ITEM/ANGLE=	0
##TITLE=	Et3NHBPH4
##JCAMP-DX=	6.0	$$ MestReNova 14.3.0-30573
##BLOCK_ID=	2
##DATA TYPE=	MNOVA NMR VIEW DATA
##DATA CLASS=	MNOVA VIEW DATA
##$MNOVA/ITEM/ZOOM/X=	-25.598682462740537602,	225.62347621846646462
##$MNOVA/ITEM/ZOOM/Y=	-0.0021933823009021580219,	0.021950745722278952599
##END=	
##TITLE=	Et3NHBPH4
##JCAMP-DX=	6.0	$$ MestReNova 14.3.0-30573
##BLOCK_ID=	3
##DATA TYPE=	NMR SPECTRUM
##DATA CLASS=	XYDATA
##NUMDIM=	1
##ORIGIN=	JEOL
##OWNER=	n16601rs
##.OBSERVE FREQUENCY=	100.52530332516499811
##.OBSERVE NUCLEUS=	^13C
##.SOLVENT NAME=	DMSO-D6
##.PULSE SEQUENCE=	carbon.jxp
##LONGDATE=	2023/12/18 12:48:29.000
##.ACQUISITIONMODE=	SIMULTANEOUS
##$ORIGINAL FORMAT=	JEOL Delta
##$MNOVA/SCALES_VERSION=	9
##$PARAMETER FILE=	(datafile, ASCII, c:/Users/n16601rs/OneDrive%20-%20The%20University%20of%20Manchester/MS%20U-Sb/OG%20compounds/[HNEt3][BPh4]/[HNEt3][BPh4]/Et3NHBPH4_CARBON_FT-1-1.jdf, 0)
$$ 
##$PARAMETER FILE=	(footer, BASE64, c:/Users/n16601rs/OneDrive%20-%20The%20University%20of%20Manchester/MS%20U-Sb/OG%20compounds/[HNEt3][BPh4]/[HNEt3][BPh4]/Et3NHBPH4_CARBON_FT-1-1.jdf, 1069056)
AQAAAEYzAABoZWFkZXIKICAgIGZpbGVuYW1lICAgICAgICA9PiAiRXQzTkhCUEg0X0NBUkJPTiI7CiAg
ICBzYW1wbGVfaWQgICAgICAgPT4gIkV0M05IQlBINCI7CiAgICBjb21tZW50ICAgICAgICAgPT4gIiI7
CiAgICBwcm9jZXNzICAgICAgICAgPT4gImNhcmJvbl9hdXRvcGhhc2VfcC5saXN0IjsKICAgIHNuX3Jh
dGlvICAgICAgICA9PiAwOwogICAgYXV0b19kd2VsbCAgICAgID0gIFRSVUU7CiAgICBhdXRvX2ZpbHRl
ciAgICAgPSAgVFJVRTsKICAgIGF1dG9fZ2FpbiAgICAgICA9PiBUUlVFOwogICAgZmlsdGVyX2xpbWl0
ICAgID0gIDEyOwogICAgZm9yY2VfZHVhbF9tb2RlID0+IEZBTFNFOwogICAgZGVjaW1hdGlvbl9yYXRl
ID0gIDA7CiAgICBmb3JjZV90dW5lICAgICAgPT4gRkFMU0U7CiAgICBwb3dlcl8yICAgICAgICAgPSAg
RkFMU0U7CiAgICByb3VuZF9wb2ludHMgICAgPT4gRkFMU0U7CiAgICBzYXZlX2Fib3J0ZWQgICAgPSAg
VFJVRTsKICAgIHZlY3RvciAgICAgICAgICA9ICBUUlVFOwogICAgbW9kX3NhdmUgICAgICAgID0+IDA7
CmVuZCBoZWFkZXI7CgppbnN0cnVtZW50CiAgICByZWN2cl9nYWluICAgICAgICAgID0+IDQ2OwogICAg
Z2V0XzkwICAgICAgICAgICAgICA9ICAicHVsc2Vfc2VydmljZTo6Z2V0XzkwX3ZhbHVlIjsKICAgIGdl
dF9hdG4gICAgICAgICAgICAgPSAgInB1bHNlX3NlcnZpY2U6OmdldF9hdG5fdmFsdWUiOwogICAgZ2V0
X2ZyZXEgICAgICAgICAgICA9ICAicHVsc2Vfc2VydmljZTo6Z2V0X2ZyZXFfdmFsdWUiOwogICAgZ2V0
X3NwaW4gICAgICAgICAgICA9ICAicHVsc2Vfc2VydmljZTo6Z2V0X3NwaW4iOwogICAgZ2V0X2dhbW1h
ICAgICAgICAgICA9ICAicHVsc2Vfc2VydmljZTo6Z2V0X2dhbW1hIjsKICAgIGdldF92YWx1ZV9vZl9m
aWVsZCAgPSAgInB1bHNlX3NlcnZpY2U6OmdldF92YWx1ZV9vZl9maWVsZCI7CiAgICBnZXRfcHJvYmVf
cGFyYW1ldGVyID0gICJwcm9iZV9zZXJ2aWNlOjpnZXRfcHJvYmVfcGFyYW1ldGVyIjsKICAgIGdldF9z
X21wYXJhbSAgICAgICAgPSAgInB1bHNlX3NlcnZpY2U6OmdldF9zX21wYXJhbSI7CiAgICBnZXRfZF9t
cGFyYW0gICAgICAgID0gICJwdWxzZV9zZXJ2aWNlOjpnZXRfZF9tcGFyYW0iOwplbmQgaW5zdHJ1bWVu
dDsKCmFjcXVpc2l0aW9uCiAgICB4X2RvbWFpbiAgICAgICAgICAgICA9PiAiQ2FyYm9uMTMiOwogICAg
eF9vZmZzZXQgICAgICAgICAgICAgPT4gMTAwW3BwbV07CiAgICB4X3N3ZWVwICAgICAgICAgICAgICA9
PiAyNTBbcHBtXTsKICAgIGRlZmF1bHRfeF9yZXNvbHV0aW9uID0gIF9nZXRfdmFsdWVfb2ZfZmllbGQo
eF9kb21haW4sICJ4XzFEX3Jlc29sdXRpb24iKTsKICAgIHhfZGF0YV9wb2ludHMgICAgICAgID0gIF9n
ZXRfdmFsdWVfb2ZfZmllbGQoeF9kb21haW4sICJ4X2RhdGFfcG9pbnRzIik7CiAgICB4X3BvaW50c19k
ZWZhdWx0ICAgICA9PyBpZiB1cHBlciAoeF9zd2VlcCAvIGRlZmF1bHRfeF9yZXNvbHV0aW9uKSA+IHhf
ZGF0YV9wb2ludHMKICAgICAgICAgICAgICAgICAgICAgICAgICAgIHRoZW4geF9kYXRhX3BvaW50cwog
ICAgICAgICAgICAgICAgICAgICAgICAgICAgZWxzZSB1cHBlciAoeF9zd2VlcCAvIGRlZmF1bHRfeF9y
ZXNvbHV0aW9uKTsKICAgIHhfcG9pbnRzICAgICAgICAgICAgID0+IDI1MTMyOwogICAgc2NhbnMgICAg
ICAgICAgICAgICAgPT4gMjU2OwogICAgeF9wcmVzY2FucyAgICAgICAgICAgPT4gNDsKICAgIG1vZF9y
ZXR1cm4gICAgICAgICAgID0+IDE7CiAgICB4X2FjcV90aW1lICAgICAgICAgICA9PyB4X3BvaW50cyAv
IHhfc3dlZXA7CiAgICB4X3Jlc29sdXRpb24gICAgICAgICA9PyAxIC8geF9hY3FfdGltZTsKICAgIHhf
c3dlZXBfaW5wdXQgICAgICAgID0gIGxvd2VyICh4X3N3ZWVwICogdHJhbnNpdGlvbl9yYXRpbyAvIF9n
ZXRfZnJlcSh4X2RvbWFpbikgKiAxW01wcG1dKTsKICAgIHhfcG9pbnRzX2lucHV0ICAgICAgID0gIGxv
d2VyICh4X3BvaW50cyAqIHRyYW5zaXRpb25fcmF0aW8pOwplbmQgYWNxdWlzaXRpb247CgpwdWxzZQog
ICAgY29sbGVjdCBDT01QTEVYLE9CUzsKCiAgICBtYWNybyBvYnNfcHJlc2F0X3RpbWUoIGRhbnRlX3By
ZXNhdCwgZGFudGVfbG9vcCwgZGFudGVfcHVsc2UsIGRhbnRlX2ludGVydmFsLCBwaGFzZV9kYW50ZSwg
cGhzX3NoZnQsIGRhbnRlX2F0dGVudWF0b3IsIHByZXNhdF90aW1lICkgaXMKICAgICAgICB3aGVuIGRh
bnRlX3ByZXNhdCBkbwogICAgICAgICAgICBsb29wIDEwMCAqIGRhbnRlX2xvb3AgdGltZXMKICAgICAg
ICAgICAgICAgIGRhbnRlX3B1bHNlLCAoT0JTLkdBVEUsIE9CUy5QSFMucGhhc2VfZGFudGUubHN0ZXAo
cGhzX3NoZnQpLCBPQlMuQVROLmRhbnRlX2F0dGVudWF0b3IpOwogICAgICAgICAgICAgICAgZGFudGVf
aW50ZXJ2YWw7CiAgICAgICAgICAgIGVuZCBsb29wOwogICAgICAgIGVuZCB3aGVuOwogICAgICAgIHdo
ZW4gbm90IGRhbnRlX3ByZXNhdCBkbwogICAgICAgICAgICBwcmVzYXRfdGltZTsKICAgICAgICBlbmQg
d2hlbjsKICAgIGVuZCBvYnNfcHJlc2F0X3RpbWU7CgogICAgbWFjcm8gYWNxKCBkZWFkX3RpbWUsIGRl
bGF5LCBwaGFzZSApIGlzCiAgICAgICAgZGVhZF90aW1lLCBPQlMuUEhTLjA7CiAgICAgICAgZGVsYXks
IChPQlMuUEhTLjAsIFJDVi5HQVRFKTsKICAgICAgICBhY3F1aXJlIChPQlMuUEhTLjAsIFJDVi5QSFMu
cGhhc2UpOwogICAgZW5kIGFjcTsKCiAgICBleHBlcmltZW50ICAgICAgICAgICAgICAgPSAgImNhcmJv
bi5qeHAiOwogICAgY29tbWVudF8xICAgICAgICAgICAgICAgID0/ICIqKiogUHVsc2UgKioqIjsKICAg
IHhfYW5nbGUgICAgICAgICAgICAgICAgICA9PiAzMFtkZWddLCAxW2RlZ10tPjM2MFtkZWddIDogMVtk
ZWddLCBoZWxwICJmbGlwIGFuZ2xlIjsKICAgIHhfOTBfd2lkdGggICAgICAgICAgICAgICA9PiAxMC4x
MVt1c10sIGhlbHAgInNldCA5MGRlZyBwdWxzZSB3aWR0aCI7CiAgICB4X3B1bHNlICAgICAgICAgICAg
ICAgICAgPT8geF85MF93aWR0aCAqICh4X2FuZ2xlIC8gOTBbZGVnXSksIGhlbHAgIm9ic2VydmUgOTBb
ZGVnXSBwdWxzZSI7CiAgICB4X2F0biAgICAgICAgICAgICAgICAgICAgPT4gNy43W2RCXSwgaGVscCAi
YXR0ZW51YXRvciBmb3IgeF9wdWxzZSI7CiAgICBjb21tZW50XzcgICAgICAgICAgICAgICAgPT8gIioq
KiBQdWxzZSBEZWxheSAqKioiOwogICAgaW5pdGlhbF93YWl0ICAgICAgICAgICAgID0gIDFbc107CiAg
ICBycHRfbWluICAgICAgICAgICAgICAgICAgPSAgeF9wb2ludHMgKiBmaWx0ZXJfbGltaXQgKiAzLjY0
W3VzXSArIDEwW21zXTsKICAgIHJwdF9kZWZfdGVtcCAgICAgICAgICAgICA9ICBpZiB4X2RvbWFpbiA9
ICJDYXJib24xMyIKICAgICAgICAgICAgICAgICAgICAgICAgICAgICAgICB0aGVuIDNbc10KICAgICAg
ICAgICAgICAgICAgICAgICAgICAgICAgICBlbHNlIDVbc107CiAgICByZF9kZWZfdGVtcCAgICAgICAg
ICAgICAgPSAgaWYgcnB0X2RlZl90ZW1wIC0geF9hY3FfdGltZSA+IDAuMVtzXQogICAgICAgICAgICAg
ICAgICAgICAgICAgICAgICAgIHRoZW4gcnB0X2RlZl90ZW1wIC0geF9hY3FfdGltZQogICAgICAgICAg
ICAgICAgICAgICAgICAgICAgICAgIGVsc2UgMC4xW3NdOwogICAgcmVsYXhhdGlvbl9kZWxheV9kZWZh
dWx0ID0gIGlmIHhfZG9tYWluID0gIlByb3RvbiIKICAgICAgICAgICAgICAgICAgICAgICAgICAgICAg
ICB0aGVuIDVbc10KICAgICAgICAgICAgICAgICAgICAgICAgICAgICAgICBlbHNlIGlmIHhfZG9tYWlu
ID0gIkZsdW9yaW5lMTkiCiAgICAgICAgICAgICAgICAgICAgICAgICAgICAgICAgdGhlbiA3W3NdCiAg
ICAgICAgICAgICAgICAgICAgICAgICAgICAgICAgZWxzZSBpZiBycHRfZGVmX3RlbXAgPiBycHRfbWlu
CiAgICAgICAgICAgICAgICAgICAgICAgICAgICAgICAgdGhlbiByZF9kZWZfdGVtcAogICAgICAgICAg
ICAgICAgICAgICAgICAgICAgICAgIGVsc2UgaWYgcnB0X21pbiAtIHhfYWNxX3RpbWUgPiAwW3NdCiAg
ICAgICAgICAgICAgICAgICAgICAgICAgICAgICAgdGhlbiBycHRfbWluIC0geF9hY3FfdGltZQogICAg
ICAgICAgICAgICAgICAgICAgICAgICAgICAgIGVsc2UgMC4xW3NdOwogICAgcmVsYXhhdGlvbl9kZWxh
eSAgICAgICAgID0+IDJbc10sIGhlbHAgImludGVyLXB1bHNlIGRlbGF5IjsKICAgIHJlcGV0aXRpb25f
dGltZSAgICAgICAgICA9PyByZWxheGF0aW9uX2RlbGF5ICsgeF9hY3FfdGltZSwgaGVscCAicmVsYXhh
dGlvbl9kZWxheSArIHhfYWNxX3RpbWUiOwogICAgY29tbWVudF8yMDEgICAgICAgICAgICAgID0/ICIq
Kiogb2JzX2RhbnRlX3ByZXNhdHVyYXRpb24gKioqIjsKICAgIGRhbnRlX3ByZXNhdCAgICAgICAgICAg
ICA9PiBGQUxTRSwgaGVscCAiVHJ1ZS9GYWxzZSBmb3Igb2JzX2RhbnRlX3ByZXNhdHVyYXRpb24iOwog
ICAgd2hlbiBkYW50ZV9wcmVzYXQgZG8KICAgICAgICBkYW50ZV9vZmZzZXQgICAgICAgICAgICAgPT4g
eF9vZmZzZXQsIGhlbHAgIm9mZnNldCBvZiBkYW50ZSBwcmVzYXR1cmF0aW9uIjsKICAgICAgICBkYW50
ZV9wdWxzZSAgICAgICAgICAgICAgPT4gNFt1c10sIGhlbHAgInB1bHNlIHdpZHRoIG9mIGRhbnRlIHBy
ZXNhdHVyYXRpb24iOwogICAgICAgIGRhbnRlX2ludGVydmFsICAgICAgICAgICA9PiAwLjFbbXNdIC0g
ZGFudGVfcHVsc2UsIGhlbHAgImludGVydmFsIG9mIGRhbnRlIHB1bHNlIHRyYWluIjsKICAgICAgICBk
YW50ZTkwX3RlbXAgICAgICAgICAgICAgPSAgeDkwOwogICAgICAgIGRhbnRlYXRuX3RlbXAgICAgICAg
ICAgICA9ICB4YXRuOwogICAgICAgIGRhbnRlX3RlbXAgICAgICAgICAgICAgICA9ICBkYW50ZV9wdWxz
ZSAvIChkYW50ZV9wdWxzZSArIGRhbnRlX2ludGVydmFsKTsKICAgICAgICBkYW50ZV9hdG5fZGVmYXVs
dCAgICAgICAgPT8gZGFudGVhdG5fdGVtcCArIDIwW2RCXSAqIGxvZyAoOC4zW21zXSAqIGRhbnRlX3Rl
bXAgLyBkYW50ZTkwX3RlbXApLCBoZWxwICJjYWxjdWxhdGUgYSB2YWx1ZSBvZiBCMT0zMEh6IjsKICAg
ICAgICBkYW50ZV9hdHRlbnVhdG9yICAgICAgICAgPT4gZGFudGVfYXRuX2RlZmF1bHQsIDEwW2RCXS0+
MTE5W2RCXSA6IDEwLjBbbWRCXSwgaGVscCAiYXR0ZW51YXRvciBvZiBkYW50ZSBwcmVzYXR1cmF0aW9u
IjsKICAgICAgICBwcm90b25fZnJlcSAgICAgICAgICAgICAgPSAgX2dldF9mcmVxKHhfZG9tYWluKTsK
ICAgICAgICBkaWZmX29mZnNldCAgICAgICAgICAgICAgPSAgKGRhbnRlX29mZnNldCAtIHhfb2Zmc2V0
KSAqIDFbTXBwbS0xXSAqIHByb3Rvbl9mcmVxOwogICAgICAgIHBoc19zaGZ0ICAgICAgICAgICAgICAg
ICA9ICBkaWZmX29mZnNldCAqIChkYW50ZV9wdWxzZSArIGRhbnRlX2ludGVydmFsKSAqIDM2MDsKICAg
ICAgICBwaGFzZV9kYW50ZSAgICAgICAgICAgICAgPSAgezB9OwogICAgZW5kIHdoZW47CiAgICBjb21t
ZW50XzEwMiAgICAgICAgICAgICAgPT8gIioqKiBpcnJfZGVjb3VwbGluZyAqKioiOwogICAgaXJyX25v
ZSAgICAgICAgICAgICAgICAgID0+IFRSVUUsIGhlbHAgInNlbGVjdCBUUlVFIG9yIEZBTFNFIGZvciBu
b2UgYnVpbGR1cCI7CiAgICBpcnJfZGVjb3VwbGluZyAgICAgICAgICAgPT4gVFJVRSwgaGVscCAic2Vs
ZWN0IFRSVUUgb3IgRkFMU0UgZm9yIGRlY291cGxpbmcgb3Igbm9uX2RlY291cGxpbmciOwogICAgd2hl
biBpcnJfbm9lIG9yIGlycl9kZWNvdXBsaW5nIGRvCiAgICAgICAgaXJyX2RvbWFpbiAgICAgICAgICAg
ICAgID0+ICJQcm90b24iLCBoZWxwICJoZXRlcm8gaXJyIGRlY291cGxlZCBudWNsZXVzIjsKICAgICAg
ICBpcnJfbm9pc2UgICAgICAgICAgICAgICAgPT4gIldBTFRaIiwgbGlxdWlkX25vaXNlX25hbWVzLCBo
ZWxwICJkZWNvdXBsZXIgbm9pc2UgbW9kdWxhdGlvbiI7CiAgICBlbmQgd2hlbjsKICAgIHdoZW4gaXJy
X25vZSBkbwogICAgICAgIGlycl9hdG5fbm9lICAgICAgICAgICAgICA9PiBpcnJhdG5fbG8sIDlbZEJd
LT4xMTlbZEJdIDogMTAuMFttZEJdLCBoZWxwICJhdHRlbnVhdG9yIHNldHRpbmcgZHVyaW5nIG5vZSBi
dWlsZHVwIjsKICAgIGVuZCB3aGVuOwogICAgaXJyX29mZnNldF9kZWZhdWx0ICAgICAgID0gIGlmIGly
cl9kb21haW4gPSAiUHJvdG9uIgogICAgICAgICAgICAgICAgICAgICAgICAgICAgICAgIHRoZW4gNVtw
cG1dCiAgICAgICAgICAgICAgICAgICAgICAgICAgICAgICAgZWxzZSBpZiBpcnJfZG9tYWluID0gIkRl
dXRlcml1bSIKICAgICAgICAgICAgICAgICAgICAgICAgICAgICAgICB0aGVuIDVbcHBtXQogICAgICAg
ICAgICAgICAgICAgICAgICAgICAgICAgIGVsc2UgaWYgaXJyX2RvbWFpbiA9ICJGbHVvcmluZTE5Igog
ICAgICAgICAgICAgICAgICAgICAgICAgICAgICAgIHRoZW4gLTEwMFtwcG1dCiAgICAgICAgICAgICAg
ICAgICAgICAgICAgICAgICAgZWxzZSBpZiBpcnJfZG9tYWluID0gIkNhcmJvbjEzIgogICAgICAgICAg
ICAgICAgICAgICAgICAgICAgICAgIHRoZW4gODVbcHBtXQogICAgICAgICAgICAgICAgICAgICAgICAg
ICAgICAgIGVsc2UgaWYgaXJyX2RvbWFpbiA9ICJTaWxpY29uMjkiCiAgICAgICAgICAgICAgICAgICAg
ICAgICAgICAgICAgdGhlbiAwW3BwbV0KICAgICAgICAgICAgICAgICAgICAgICAgICAgICAgICBlbHNl
IGlmIGlycl9kb21haW4gPSAiTml0cm9nZW4xNSIKICAgICAgICAgICAgICAgICAgICAgICAgICAgICAg
ICB0aGVuIDEyMFtwcG1dCiAgICAgICAgICAgICAgICAgICAgICAgICAgICAgICAgZWxzZSAwW3BwbV07
CiAgICBpcnJfb2Zmc2V0ICAgICAgICAgICAgICAgPT4gaXJyX29mZnNldF9kZWZhdWx0LCBoZWxwICJk
ZWNvdXBsZXIgb2Zmc2V0IjsKICAgIGlycl9kZWNfZnJlcSAgICAgICAgICAgICA9ICBfZ2V0X2ZyZXEo
aXJyX2RvbWFpbik7CiAgICB0eXBlX2lycl9kcCAgICAgICAgICAgICAgPSAgX2dldF9kX21wYXJhbShp
cnJfbm9pc2UsICJtX3R5cGUiLCAic3RkIik7CiAgICBpc19hZF9pcnJfZHAgICAgICAgICAgICAgPSAg
aWYgdHlwZV9pcnJfZHAgPSAiYWQiCiAgICAgICAgICAgICAgICAgICAgICAgICAgICAgICAgdGhlbiBU
UlVFCiAgICAgICAgICAgICAgICAgICAgICAgICAgICAgICAgZWxzZSBGQUxTRTsKICAgIHdoZW4gaXJy
X2RlY291cGxpbmcgYW5kIGlzX2FkX2lycl9kcCBkbwogICAgICAgIGlycl9qeHlfZGVmICAgICAgICAg
ICAgICA9PyBpZiB4X2RvbWFpbiA9ICJDYXJib24xMyIKICAgICAgICAgICAgICAgICAgICAgICAgICAg
ICAgICB0aGVuIGlmIGlycl9kb21haW4gPSAiRmx1b3JpbmUxOSIKICAgICAgICAgICAgICAgICAgICAg
ICAgICAgICAgICAgICAgIHRoZW4gMjUwW0h6XQogICAgICAgICAgICAgICAgICAgICAgICAgICAgICAg
ICAgICAgZWxzZSAxNTBbSHpdCiAgICAgICAgICAgICAgICAgICAgICAgICAgICAgICAgZWxzZSBpZiB4
X2RvbWFpbiA9ICJQcm90b24iCiAgICAgICAgICAgICAgICAgICAgICAgICAgICAgICAgdGhlbiBpZiBp
cnJfZG9tYWluID0gIkNhcmJvbjEzIgogICAgICAgICAgICAgICAgICAgICAgICAgICAgICAgICAgICAg
dGhlbiAxNTBbSHpdCiAgICAgICAgICAgICAgICAgICAgICAgICAgICAgICAgICAgICBlbHNlIGlmIGly
cl9kb21haW4gPSAiTml0cm9nZW4xNSIKICAgICAgICAgICAgICAgICAgICAgICAgICAgICAgICAgICAg
IHRoZW4gOTVbSHpdCiAgICAgICAgICAgICAgICAgICAgICAgICAgICAgICAgICAgICBlbHNlIGlmIGly
cl9kb21haW4gPSAiRmx1b3JpbmUxOSIKICAgICAgICAgICAgICAgICAgICAgICAgICAgICAgICAgICAg
IHRoZW4gNDVbSHpdCiAgICAgICAgICAgICAgICAgICAgICAgICAgICAgICAgICAgICBlbHNlIDE1MFtI
el0KICAgICAgICAgICAgICAgICAgICAgICAgICAgICAgICBlbHNlIDE1MFtIel07CiAgICAgICAgaXJy
X2p4eSAgICAgICAgICAgICAgICAgID0+IGlycl9qeHlfZGVmOwogICAgICAgIGlycl9tICAgICAgICAg
ICAgICAgICAgICA9ICBfZ2V0X2RfbXBhcmFtKGlycl9ub2lzZSwgIm1fYWRfbSIsIDQpOwogICAgZW5k
IHdoZW47CiAgICB3aGVuIGlycl9kZWNvdXBsaW5nIGRvCiAgICAgICAgaXJyX3B3aWR0aF9kZWZhdWx0
ICAgICAgID0/IGlmIGlzX2FkX2lycl9kcAogICAgICAgICAgICAgICAgICAgICAgICAgICAgICAgIHRo
ZW4gMSAvIChpcnJfbSAqIGlycl9qeHkpCiAgICAgICAgICAgICAgICAgICAgICAgICAgICAgICAgZWxz
ZSBpZiB0eXBlX2lycl9kcCA9ICJzdGQiCiAgICAgICAgICAgICAgICAgICAgICAgICAgICAgICAgdGhl
biBpcnI5MF9oaQogICAgICAgICAgICAgICAgICAgICAgICAgICAgICAgIGVsc2UgX2dldF9kX21wYXJh
bShpcnJfbm9pc2UsICJtX3B1bHNlIiwgMVt1c10pOwogICAgICAgIGlycl9wd2lkdGggICAgICAgICAg
ICAgICA9PiBpcnJfcHdpZHRoX2RlZmF1bHQ7CiAgICBlbmQgd2hlbjsKICAgIHdoZW4gaXJyX2RlY291
cGxpbmcgYW5kIGlzX2FkX2lycl9kcCBkbwogICAgICAgIGlycl9hZF9iMm1heCAgICAgICAgICAgICA9
PiBpZiBpcnJfZG9tYWluID0gIkZsdW9yaW5lMTkiCiAgICAgICAgICAgICAgICAgICAgICAgICAgICAg
ICAgdGhlbiA1W2tIel0KICAgICAgICAgICAgICAgICAgICAgICAgICAgICAgICBlbHNlIF9nZXRfZF9t
cGFyYW0oaXJyX25vaXNlLCAibV9iMW1heCIsIDFbSHpdKTsKICAgICAgICBpcnJfYWRfc3dfaW5wdXQg
ICAgICAgICAgPSAgX2dldF9kX21wYXJhbShpcnJfbm9pc2UsICJtX2Zzd2VlcCIsIDFbSHpdKTsKICAg
ICAgICBpcnJfYWRfc3dlZXAgICAgICAgICAgICAgPT4gaXJyX2FkX3N3X2lucHV0OwogICAgICAgIGly
cl9hZF9xMCAgICAgICAgICAgICAgICA9ICBfZ2V0X2RfbXBhcmFtKGlycl9ub2lzZSwgIm1fcTAiLCAx
MDApOwogICAgZW5kIHdoZW47CiAgICB3aGVuIGlycl9kZWNvdXBsaW5nIGRvCiAgICAgICAgaXJyX2Nv
cnJlc3BfcHc5MCAgICAgICAgID0gIGlmIGlzX2FkX2lycl9kcAogICAgICAgICAgICAgICAgICAgICAg
ICAgICAgICAgIHRoZW4gMSAvICg0ICogaXJyX2FkX2IybWF4KQogICAgICAgICAgICAgICAgICAgICAg
ICAgICAgICAgIGVsc2UgaWYgdHlwZV9pcnJfZHAgPSAic3RkIgogICAgICAgICAgICAgICAgICAgICAg
ICAgICAgICAgIHRoZW4gaXJyX3B3aWR0aAogICAgICAgICAgICAgICAgICAgICAgICAgICAgICAgIGVs
c2UgMSAvIChfZ2V0X2RfbXBhcmFtKGlycl9ub2lzZSwgIm1fYjFtYXgiLCAxW0h6XSkgKiA0KTsKICAg
ICAgICBpcnJfYXRuX2RlY19jYWxjICAgICAgICAgPT8gaXJyYXRuX2hpICsgMjBbZEJdICogbG9nIChp
cnJfY29ycmVzcF9wdzkwIC8gaXJyOTBfaGkpOwogICAgICAgIGlycl9hdG5fZGVjICAgICAgICAgICAg
ICA9PiBpcnJfYXRuX2RlY19jYWxjOwogICAgICAgIGlycl9iYW5kd2lkdGggICAgICAgICAgICA9PyBp
ZiBpc19hZF9pcnJfZHAKICAgICAgICAgICAgICAgICAgICAgICAgICAgICAgICB0aGVuIF9nZXRfZF9t
cGFyYW0oaXJyX25vaXNlLCAibV9hZF9mcmF0IiwgLTEpICogNi4yODMxOSAqIGlycl9hZF9iMm1heCAq
KiAyICogaXJyX3B3aWR0aCAvIGlycl9hZF9xMAogICAgICAgICAgICAgICAgICAgICAgICAgICAgICAg
IGVsc2UgX2dldF9kX21wYXJhbShpcnJfbm9pc2UsICJtX21ydF9mYWMiLCAwLjAxKSAvICg0ICogaXJy
X2NvcnJlc3BfcHc5MCk7CiAgICAgICAgaXJyX2JhbmR3aWR0aF9wcG0gICAgICAgID0/IGlycl9iYW5k
d2lkdGggLyBpcnJfZGVjX2ZyZXEgKiAxW01wcG1dOwogICAgZW5kIHdoZW47CiAgICBjb21tZW50XzEx
MCAgICAgICAgICAgICAgPT8gIioqKiBub2VfdGltZSAqKioiOwogICAgY29tbWVudF8xMTEgICAgICAg
ICAgICAgID0/ICIqKiogcHJlc2F0X3RpbWUgKioqIjsKICAgIG5vZV90aW1lX2ZsYWcgICAgICAgICAg
ICA9PiBGQUxTRSwgaGVscCAic2VsZWN0IFRSVUUgb3IgRkFMU0UgZm9yIHVzaW5nIG5vZV90aW1lIjsK
ICAgIHByZXNhdF90aW1lX2ZsYWcgICAgICAgICA9PiBGQUxTRSwgaGVscCAic2VsZWN0IFRSVUUgb3Ig
RkFMU0UgZm9yIHVzaW5nIHByZXNhdF90aW1lIjsKICAgIHdoZW4gbm9lX3RpbWVfZmxhZyBvciBwcmVz
YXRfdGltZV9mbGFnIGRvCiAgICAgICAgbm9lX3ByZXNhdF90aW1lX3RlbXAgICAgID0+IHJlbGF4YXRp
b25fZGVsYXksIGhlbHAgIm5vZSBidWlsZHVwL3ByZXNhdHVyYXRpb25fdGltZSA8PSByZWxheGF0aW9u
X2RlbGF5IjsKICAgIGVuZCB3aGVuOwogICAgbm9lX3ByZXNhdF90aW1lICAgICAgICAgID0/IGlmIHJl
bGF4YXRpb25fZGVsYXkgPiBub2VfcHJlc2F0X3RpbWVfdGVtcAogICAgICAgICAgICAgICAgICAgICAg
ICAgICAgICAgIHRoZW4gbm9lX3ByZXNhdF90aW1lX3RlbXAKICAgICAgICAgICAgICAgICAgICAgICAg
ICAgICAgICBlbHNlIHJlbGF4YXRpb25fZGVsYXk7CiAgICByZWxheGF0aW9uX2RlbGF5X2NhbGMgICAg
PSAgcmVsYXhhdGlvbl9kZWxheSAtIG5vZV9wcmVzYXRfdGltZTsKICAgIG5vZV90aW1lICAgICAgICAg
ICAgICAgICA9ICBub2VfcHJlc2F0X3RpbWU7CiAgICBwcmVzYXRfdGltZSAgICAgICAgICAgICAgPSAg
bm9lX3ByZXNhdF90aW1lOwogICAgZGFudGVfbG9vcCAgICAgICAgICAgICAgID0gIGxvd2VyIChub2Vf
cHJlc2F0X3RpbWUgLyAoMTAwICogKGRhbnRlX3B1bHNlICsgZGFudGVfaW50ZXJ2YWwpKSksIGhlbHAg
InJlYWwgbG9vcCBudW1iZXIvMTAwIjsKICAgIGNvbW1lbnRfMjAzICAgICAgICAgICAgICA9PyAiKioq
IHRyaV8gcHJlc2F0dXJhdGlvbiAmIGhvbW8gc3BpbiBkZWNvdXBsaW5nICoqKiI7CiAgICB0cmlfbW9k
ZSAgICAgICAgICAgICAgICAgPT4gIk9mZiIsICgiT2ZmIiwgIlByZXNhdHVyYXRpb24iLCAiSG9tbyBE
ZWNvdXBsZSIpLCBoZWxwICJTZWxlY3QgUHJlc2F0dXJhdGlvbiBvciBIb21vIERlY291cGxlIjsKICAg
IHdoZW4gdHJpX21vZGUgPSAiSG9tbyBEZWNvdXBsZSIgZG8KICAgICAgICBub3RlX3RyaV9ob21vZGVj
ICAgICAgICAgPT8gIlNldCBbZmlsdGVyX2xpbWl0ID0gMi00XSBpbiB0aGUgSGVhZGVyIHBhcmFtZXRl
cnMiOwogICAgZW5kIHdoZW47CiAgICB3aGVuIHRyaV9tb2RlIC89ICJPZmYiIGRvCiAgICAgICAgdHJp
X2RvbWFpbiAgICAgICAgICAgICAgID0/IHhfZG9tYWluLCBoZWxwICJudWNsZXVzIG9mIHRyaSBwcmVz
YXR1cmF0aW9uIG9yIGhvbW9fZGVjb3VwbGluZyI7CiAgICAgICAgdHJpX29mZnNldCAgICAgICAgICAg
ICAgID0+IDVbcHBtXSwgaGVscCAib2Zmc2V0IG9mIHRyaSBwcmVzYXR1cmF0aW9uIG9yIGhvbW9fZGVj
b3VwbGluZyI7CiAgICAgICAgdHJpOTBfdGVtcCAgICAgICAgICAgICAgID0gIHg5MDsKICAgICAgICB0
cmlhdG5fdGVtcCAgICAgICAgICAgICAgPSAgeGF0bjsKICAgICAgICB0cmlfYXRuX2RlZmF1bHQgICAg
ICAgICAgPT8gdHJpYXRuX3RlbXAgKyAyMFtkQl0gKiBsb2cgKDguM1ttc10gLyB0cmk5MF90ZW1wKSwg
aGVscCAiY2FsYy52YWx1ZSBvZiBCMT0zMEh6IjsKICAgICAgICB0cmlfYXR0ZW51YXRvciAgICAgICAg
ICAgPT4gdHJpX2F0bl9kZWZhdWx0LCAxMFtkQl0tPjExOVtkQl0gOiAxMC4wW21kQl0sIGhlbHAgImF0
dGVudWF0b3Igb2YgdHJpIHByZXNhdHVyYXRpb24gb3IgaG9tb19kZWNvdXBsaW5nIjsKICAgIGVuZCB3
aGVuOwogICAgZGVhZF90aW1lICAgICAgICAgICAgICAgID0gIGlmIG5vdCBhdXRvX2R3ZWxsCiAgICAg
ICAgICAgICAgICAgICAgICAgICAgICAgICAgdGhlbiAwLjIgLyB4X3N3ZWVwCiAgICAgICAgICAgICAg
ICAgICAgICAgICAgICAgICAgZWxzZSAwW3VzXTsKICAgIGRlbGF5ICAgICAgICAgICAgICAgICAgICA9
ICBpZiBub3QgYXV0b19kd2VsbAogICAgICAgICAgICAgICAgICAgICAgICAgICAgICAgIHRoZW4gMC44
IC8geF9zd2VlcAogICAgICAgICAgICAgICAgICAgICAgICAgICAgICAgIGVsc2UgMFt1c107CiAgICBw
aGFzZV8xICAgICAgICAgICAgICAgICAgPSAgezAsIDkwLCAyNzAsIDIoMTgwKSwgMjcwLCA5MCwgMH07
CiAgICBwaGFzZV9hY3EgICAgICAgICAgICAgICAgPSAgezAsIDkwLCAyNzAsIDIoMTgwKSwgMjcwLCA5
MCwgMH07CiAgICBtb2R1bGVfY29uZmlnICAgICAgICAgICAgPSAgaWYgdHJpX21vZGUgPSAiSG9tbyBE
ZWNvdXBsZSIKICAgICAgICAgICAgICAgICAgICAgICAgICAgICAgICB0aGVuICJ0cmkudGltZV9zaGFy
ZSBvYnMuYmxhbmtfaW5oaWJpdCBhbnlfc2FtcGxlIgogICAgICAgICAgICAgICAgICAgICAgICAgICAg
ICAgIGVsc2UgImFueV9zYW1wbGUiOwpiZWdpbgogICAgaW5pdGlhbF93YWl0OwogICAgcmVsYXhhdGlv
bl9kZWxheV9jYWxjOwogICAgd2hlbiBpcnJfbm9lIGRvCiAgICAgICAgb24gKElSUi5HQVRFLCBJUlIu
Tk9JU0UuaXJyX25vaXNlLCBJUlIuQVROLmlycl9hdG5fbm9lKTsKICAgIGVuZCB3aGVuOwogICAgd2hl
biB0cmlfbW9kZSAvPSAiT2ZmIiBkbwogICAgICAgIG9uIChUUkkuR0FURSwgVFJJLlBIUy4wLCBUUkku
QVROLnRyaV9hdHRlbnVhdG9yKTsKICAgIGVuZCB3aGVuOwogICAgb2JzX3ByZXNhdF90aW1lKCBkYW50
ZV9wcmVzYXQsIGRhbnRlX2xvb3AsIGRhbnRlX3B1bHNlLCBkYW50ZV9pbnRlcnZhbCwgcGhhc2VfZGFu
dGUsIHBoc19zaGZ0LCBkYW50ZV9hdHRlbnVhdG9yLCBwcmVzYXRfdGltZSApOwogICAgd2hlbiB0cmlf
bW9kZSAvPSAiT2ZmIiBkbwogICAgICAgIG9mZiBUUkkuR0FURTsKICAgIGVuZCB3aGVuOwogICAgd2hl
biBpcnJfbm9lIGRvCiAgICAgICAgb2ZmIChJUlIuR0FURSwgSVJSLk5PSVNFLmlycl9ub2lzZSwgSVJS
LkFUTi5pcnJfYXRuX25vZSk7CiAgICBlbmQgd2hlbjsKICAgIHdoZW4gaXJyX2RlY291cGxpbmcgZG8K
ICAgICAgICBvbiAoSVJSLkdBVEUsIElSUi5OT0lTRS5pcnJfbm9pc2UsIElSUi5BVE4uaXJyX2F0bl9k
ZWMpOwogICAgZW5kIHdoZW47CiAgICB4X3B1bHNlLCAoT0JTLkdBVEUsIE9CUy5QSFMucGhhc2VfMSwg
T0JTLkFUTi54X2F0bik7CiAgICBhY3EoIGRlYWRfdGltZSwgZGVsYXksIHBoYXNlX2FjcSApOwogICAg
d2hlbiBpcnJfZGVjb3VwbGluZyBkbwogICAgICAgIG9mZiAoSVJSLkdBVEUsIElSUi5OT0lTRS5pcnJf
bm9pc2UsIElSUi5BVE4uaXJyX2F0bl9kZWMpOwogICAgZW5kIHdoZW47CmVuZCBwdWxzZTsKAAAPAAAA
AQAAADAAAAAAAAAAIQAAAN8PAAAAACsqAAAAKAAAKyoAAAACAAAnHQAAABZBQ1RVQUxfU1RBUlRfVElN
RVNUQU1QAAAnHQAAABQxOC1ERUMtMjAyMyAxMjo0ODozMQAAKyoAAAACAAAnHQAAAAlUSU1FX1pPTkUA
ACcdAAAAEUdNVCBTdGFuZGFyZCBUaW1lAAArKgAAAAIAACcdAAAAEFBST0JFX0FUVFJJQlVURVMAACcd
AAAAIjVtbSBCcm9hZGJhbmQgR3JhZGllbnQgQXV0b3R1bmFibGUAACsqAAAAAgAAJx0AAAALUFJPQkVf
RElBTFMAACsqAAAAAgAAKyoAAAAGAAAnHQAAAANIRjEAACcdAAAAAjFIAAAnHQAAAARUVU5FAAAnGgAA
AAEAABXNAAAnHQAAAAVNQVRDSAAAJxoAAAABAAAVzQAAKyoAAAAGAAAnHQAAAANMRjEAACcdAAAAAzEz
QwAAJx0AAAAEVFVORQAAJxoAAAABAAAFZwAAJx0AAAAFTUFUQ0gAACcaAAAAAQAABFwAACsqAAAAAgAA
Jx0AAAANUkVGTEVDVF9MRVZFTAAAKyoAAAACAAArKgAAAAQAACcdAAAAA0hGMQAAJx0AAAACMUgAACcb
AAAAAkAzTMzMzMzNAAAIAQQIAAAIAAAIAAAIAAAAACcaAAAAAQAAABgAACsqAAAABAAAJx0AAAADTEYx
AAAnHQAAAAMxM0MAACcbAAAAAkAzTMzMzMzNAAAIAQQIAAAIAAAIAAAIAAAAACcaAAAAAQAAAKYAACsq
AAAAAgAAJx0AAAAMTEFTVF8xRF9TSElNAAAnHQAAAHQxLDQuNjQsMC4xLEhvbW9zcG9pbCwySCxETVNP
LUQ2LFoxJloyJlozJlo0Jlo1Jlo2LDIsMywzLDAsOTBbZGVnXSwyW3NdLDM2LDEsMzEuNFslXSw3MC42
WyVdLDAsMCw0W21zXSwwLjJbdXNdLDAuMVtzXQAAKyoAAAACAAAnHQAAAA5ERUNJTUFUSU9OX1JFRwAA
Jx0AAAAScjogMjY0KCAyNjMpLGc6IDQxAAArKgAAAAIAACcdAAAAB1ZFUlNJT04AACcdAAAAEzYuMiBb
V2luZG93cyAtIHg4Nl0AACsqAAAAAgAAJx0AAAAPRVhQRVJJTUVOVF9QQVRIAAAnHQAAAFhjOlxQcm9n
cmFtIEZpbGVzXEpFT0xcQ29udHJvbCA2LjIuMC5hcHBcQ29udGVudHNcUmVzb3VyY2VzXGdsb2JhbFxl
eHBlcmltZW50c1xjYXJib24uanhwAAArKgAAAAIAACcdAAAABkdFVF85MAAAJx0AAAAbcHVsc2Vfc2Vy
dmljZTo6Z2V0XzkwX3ZhbHVlAAArKgAAAAIAACcdAAAAB0dFVF9BVE4AACcdAAAAHHB1bHNlX3NlcnZp
Y2U6OmdldF9hdG5fdmFsdWUAACsqAAAAAgAAJx0AAAAIR0VUX0ZSRVEAACcdAAAAHXB1bHNlX3NlcnZp
Y2U6OmdldF9mcmVxX3ZhbHVlAAArKgAAAAIAACcdAAAACEdFVF9TUElOAAAnHQAAABdwdWxzZV9zZXJ2
aWNlOjpnZXRfc3BpbgAAKyoAAAACAAAnHQAAAAlHRVRfR0FNTUEAACcdAAAAGHB1bHNlX3NlcnZpY2U6
OmdldF9nYW1tYQAAKyoAAAACAAAnHQAAABJHRVRfVkFMVUVfT0ZfRklFTEQAACcdAAAAIXB1bHNlX3Nl
cnZpY2U6OmdldF92YWx1ZV9vZl9maWVsZAAAKyoAAAACAAAnHQAAABNHRVRfUFJPQkVfUEFSQU1FVEVS
AAAnHQAAACJwcm9iZV9zZXJ2aWNlOjpnZXRfcHJvYmVfcGFyYW1ldGVyAAArKgAAAAIAACcdAAAADEdF
VF9TX01QQVJBTQAAJx0AAAAbcHVsc2Vfc2VydmljZTo6Z2V0X3NfbXBhcmFtAAArKgAAAAIAACcdAAAA
DEdFVF9EX01QQVJBTQAAJx0AAAAbcHVsc2Vfc2VydmljZTo6Z2V0X2RfbXBhcmFtAAArKgAAAAIAACcd
AAAACUNPTU1FTlRfNwAAJx0AAAATKioqIFB1bHNlIERlbGF5ICoqKgAAKyoAAAACAAAnHQAAAAtDT01N
RU5UXzIwMQAAJx0AAAAfKioqIG9ic19kYW50ZV9wcmVzYXR1cmF0aW9uICoqKgAAKyoAAAACAAAnHQAA
AAtDT01NRU5UXzEwMgAAJx0AAAAWKioqIGlycl9kZWNvdXBsaW5nICoqKgAAKyoAAAACAAAnHQAAAAtD
T01NRU5UXzExMQAAJx0AAAATKioqIHByZXNhdF90aW1lICoqKgAAKyoAAAACAAAnHQAAAAtDT01NRU5U
XzIwMwAAJx0AAAAxKioqIHRyaV8gcHJlc2F0dXJhdGlvbiAmIGhvbW8gc3BpbiBkZWNvdXBsaW5nICoq
KgAAKyoAAAACAAAnHQAAAAdQSEFTRV8xAAArKgAAAAgAACcbAAAAAQAAAAAAAAgAAAgAAAgAAAgAAAgA
AAAAJxsAAAABAAAAWgAACAAACAAACAAACAAACAAAAAAnGwAAAAEAAAEOAAAIAAAIAAAIAAAIAAAIAAAA
ACcbAAAAAQAAALQAAAgAAAgAAAgAAAgAAAgAAAAAJxsAAAABAAAAtAAACAAACAAACAAACAAACAAAAAAn
GwAAAAEAAAEOAAAIAAAIAAAIAAAIAAAIAAAAACcbAAAAAQAAAFoAAAgAAAgAAAgAAAgAAAgAAAAAJxsA
AAABAAAAAAAACAAACAAACAAACAAACAAAAAArKgAAAAIAACcdAAAACVBIQVNFX0FDUQAAKyoAAAAIAAAn
GwAAAAEAAAAAAAAIAAAIAAAIAAAIAAAIAAAAACcbAAAAAQAAAFoAAAgAAAgAAAgAAAgAAAgAAAAAJxsA
AAABAAABDgAACAAACAAACAAACAAACAAAAAAnGwAAAAEAAAC0AAAIAAAIAAAIAAAIAAAIAAAAACcbAAAA
AQAAALQAAAgAAAgAAAgAAAgAAAgAAAAAJxsAAAABAAABDgAACAAACAAACAAACAAACAAAAAAnGwAAAAEA
AABaAAAIAAAIAAAIAAAIAAAIAAAAACcbAAAAAQAAAAAAAAgAAAgAAAgAAAgAAAgAAAAAKyoAAAACAAAn
HQAAAA1QVUxTRV9JTl9GSUxFAAArKgAAAAMAACsqAAAABQAAJx0AAAADTEYxAAAnHQAAAAMxM0MAACsq
AAAAAgAAJx0AAAACSGkAACsqAAAAAgAAJxsAAAABAAAAkwAACgEcCAAACAAACAAACAAAAAAnGwAAAAJA
PvMzMzMzMwAACAEjCAAACAAACAAACAAAAAArKgAAAAIAACcdAAAAAkxvAAArKgAAAAIAACcbAAAAAQAA
AJMAAAoBHAgAAAgAAAgAAAgAAAAAJxsAAAACQD7zMzMzMzMAAAgBIwgAAAgAAAgAAAgAAAAAKyoAAAAC
AAAnHQAAAAZTcXVhcmUAACsqAAAAAgAAJxsAAAACQCQ4UeuFHrgAAAoBHAgAAAgAAAgAAAgAAAAAJxsA
AAACQB7MzMzMzM0AAAgBIwgAAAgAAAgAAAgAAAAAKyoAAAAHAAAnHQAAAANIRjEAACcdAAAAAjFIAAAr
KgAAAAIAACcdAAAAAkhpAAArKgAAAAIAACcbAAAAAQAAAHMAAAoBHAgAAAgAAAgAAAgAAAAAJxsAAAAC
QD31wo9cKPYAAAgBIwgAAAgAAAgAAAgAAAAAKyoAAAACAAAnHQAAAAJMbwAAKyoAAAACAAAnGwAAAAEA
AABzAAAKARwIAAAIAAAIAAAIAAAAACcbAAAAAkA99cKPXCj2AAAIASMIAAAIAAAIAAAIAAAAACsqAAAA
AgAAJx0AAAAEU29mdAAAKyoAAAACAAAnGwAAAAEAACcQAAAKARwIAAAIAAAIAAAIAAAAACcbAAAAAkBO
hR64UeuFAAAIASMIAAAIAAAIAAAIAAAAACsqAAAAAgAAJx0AAAAEU3BpbgAAKyoAAAACAAAnGwAAAAEA
AAAZAAAKARwIAAAIAAAIAAAIAAAAACcbAAAAAkAwtcKPXCj2AAAIASMIAAAIAAAIAAAIAAAAACsqAAAA
AgAAJx0AAAAGU3F1YXJlAAArKgAAAAIAACcbAAAAAkAXKPXCj1wpAAAKARwIAAAIAAAIAAAIAAAAACcb
AAAAAQAAAAQAAAgBIwgAAAgAAAgAAAgAAAAAKyoAAAAEAAAnHQAAAARMT0NLAAAnHQAAAAIySAAAKyoA
AAACAAAnHQAAAARTb2Z0AAArKgAAAAIAACcbAAAAAQABOIAAAAoBHAgAAAgAAAgAAAgAAAAAJxsAAAAC
QE6jU/fO2RcAAAgBIwgAAAgAAAgAAAgAAAAAKyoAAAACAAAnHQAAAAZTcXVhcmUAACsqAAAAAgAAJxsA
AAACQF38zMzMzM0AAAoBHAgAAAgAAAgAAAgAAAAAJxsAAAACQCkAAAAAAAAAAAgBIwgAAAgAAAgAAAgA
AAAAKyoAAAACAAAnHQAAAA1KT0IuVklTVUFMSVpFAAAnJQAAAAAAACsqAAAAAgAAJx0AAAAJVklTVUFM
SVpFAAAnJQAAAAAAACsqAAAAAgAAJx0AAAAKSk9CLkZPTERFUgAAJx0AAAAaTGlkZGxlX1NcZGF0YVxt
YmRzc2F3N1xubXIAACsqAAAAAgAAJx0AAAAGRk9MREVSAAAnHQAAABpMaWRkbGVfU1xkYXRhXG1iZHNz
YXc3XG5tcgAAKyoAAAACAAAnHQAAABRTQU1QTEUuR1JBRElFTlQgU0hJTQAAJyUAAAABAAArKgAAAAIA
ACcdAAAADUdSQURJRU5UIFNISU0AACclAAAAAQAAKyoAAAACAAAnHQAAABNTQU1QTEUuTEFTVCBTSElN
TUVEAAAnHQAAABQxOC1ERUMtMjAyMyAxMjo0NDoyOQAAKyoAAAACAAAnHQAAAAxMQVNUIFNISU1NRUQA
ACcdAAAAFDE4LURFQy0yMDIzIDEyOjQ0OjI5AAArKgAAAAIAACcdAAAAElNBTVBMRS5QUkVQQVJBVElP
TgAAJyUAAAABAAArKgAAAAIAACcdAAAAC1BSRVBBUkFUSU9OAAAnJQAAAAEAACsqAAAAAgAAJx0AAAAR
TUVUSE9ELkZPUkNFX1RVTkUAACclAAAAAQAAKyoAAAACAAAnHQAAAApGT1JDRV9UVU5FAAAnJQAAAAEA
ACsqAAAAAgAAJx0AAAANRU1BSUxfQUREUkVTUwAAJx0AAAAeYXNobGV5Lndvb2xlc0BtYW5jaGVzdGVy
LmFjLnVrAAArKgAAAAIAACcdAAAADUVORF9USU1FU1RBTVAAACcdAAAAFDE4LURFQy0yMDIzIDEzOjAx
OjMxAAAAAAAAAAAAAgAAAM4AAABzZXhwIDogMS4wMDQ4W0h6XSA6IDAuMFtzXTt0cmFwZXpvaWQgOiAw
WyVdIDogMFslXSA6IDgwWyVdIDogMTAwWyVdO3plcm9maWxsIDogMiA6IFRSVUU7ZmZ0IDogMSA6IFRS
VUUgOiBUUlVFO21hY2hpbmVwaGFzZTtwcG07dGhyZXNoIDogNVslXSA6IDE7cGVha19waWNrIDogMFtI
el0gOiAwLjFbcHBtXSA6IFBlYWtzIDogMFtIel07W2Rpc3BsYXkvcGhhc2VdOwAAAAAAAAAAAABQAQAA
AAAAAAwAAAAQEQAAAQAAAAMAAAABAAAAAAAAAOcHDAAAAAAAAAAAAAAAAAAAAAAADAAMAAUAAAAAAAAA
AAAAAOgAnUMAAAAAAAAAAAAAAAAAAAAAAAAAAAAAAAAAAAAAAAAAAwAAAAAAAAAAAAAAAAAAAAAAAAAA
AAABGgAAAAAAAAAAAAAAAAAAAAAAAAAAAAAAAAAAAAAAAAAAAAAAAAAAAAAAAAAAAAAAAAAAAAAAAAAA
AAAAAAAAAAAAAAAAAAAAAAAAAAAAAAAAAAAAAAAAAAAAAAAAAAAAAAAAAAAAAPA/AAAAAAAA8D8AAAAA
AAAAAAAAAAAAAPA/RlPF+xygYz8AAAAAAAAAAAAAAAAAAAAAAAAAAAAAAAAAAAAAAAAAAAAAAAAAAAAA
AAAAAAAAAAAAAAAAAAAAAAMAAAAAAAAAAAAAAAAAAAAAAAAAAAAAAAAAAAAAAAAAwBWlu4NZIkAAAAAA
AAAAAAAAAAAAAAAAAAAAAAAAAAAAAAAAAAAAAAAAAAAAAAAAAAAAAAAAAAAAAAAAAAAAAAAAAAAAAAAA
AAAAAAAAAAAAAAAAAAAAAjxrVEzKR1g/MNmuPAAAAAAAAAAAAAAAAAAAAAAAAAAAAAAAAAAAAADqcTAL
iId0P+pxMAuIh3Q/AAAAAAAAAAAAAAAAAAAAAAAAAAAAAAAAAAAAAAAAAAAAAAAAAAAAAAAAAAAAAAAA
AAAAAAAAAAAAAAAAAAAAAAAAAAAAAAAAAAAAAAAAAAAAAAAAAAAAAAAAAAAAAAAAAAAAAAAAAAAAAAAA
AAAAAAAAAAAAAAAAAAAAAAAACwsAAAAAAAAAAAAAAAAAAAAAAAAAAAAAAAAAAAAAAAAAAAAAAAAAAAAA
AAABAOpxMAuIh3Q/AAAAAPNgeLQ2Iu6+BLlfP26yQ0AAAAAAAAAAAAAAAAAAAAAAAAAAAAAAAAAAAAAA
AAAAAAAAAAAAAAAAAAAAAAAAAAAAAAAAAAAAAAEAAAAAAAAAAAAAAAAAAAAAAAAAAAAAAvmNYr4SsWY/
Mq4TPQAAAAAAAAAAAAAAAAAAAAAAAAAAAAAAAAAAAAD+GEWYYfuSP/4YRZhh+5I/AAAAAAAAAAAAAAAA
AAAAAAAAAAAAAAAAAAAAAAAAAAAAAAAAAAAAAAAAAAAAAAAAAAAAAAAAAAAAAAAAAAAAAAAAAAAAAAAA
AAAAAAAAAAAAAAAAAAAAAAAAAAAAAAAAAAAAAAAAAAAAAAAAAAAAAAAAAAAAAAAAAAAAAAAACwsAAAAA
AAAAAAAAAAAAAAAAAAAAAAAAAAAAAAAAAAAAAAAAAAAAAAAAAAABAP4YRZhh+5I/AAAAAPNgeLQ2Iu6+
LApSZs3MQ0AAAAAAAAAAAAAAAAAAAAAAAAAAAAAAAAAAAAAAAAAAAAAAAAAAAAAAAAAAAAAAAAAAAAAA
AAAAAAIAAAAAAAAAAAAAAAAAAAAAAAAAAAAAAu9Q6smWQ4E/md0SPQAAAAAAAAAAAAAAAAAAAAAAAAAA
AAAAAAAAAAAogJYCOS+yPyiAlgI5L7I/AAAAAAAAAAAAAAAAAAAAAAAAAAAAAAAAAAAAAAAAAAAAAAAA
AAAAAAAAAAAAAAAAAAAAAAAAAAAAAAAAAAAAAAAAAAAAAAAAAAAAAAAAAAAAAAAAAAAAAAAAAAAAAAAA
AAAAAAAAAAAAAAAAAAAAAAAAAAAAAAAAAAAAAAAACwsAAAAAAAAAAAAAAAAAAAAAAAAAAAAAAAAAAAAA
AAAAAAAAAAAAAAAAAAABACiAlgI5L7I/AAAAAPNgeLQ2Iu6+fDksjsnnQ0AAAAAAAAAAAAAAAAAAAAAA
AAAAAAAAAAAAAAAAAAAAAAAAAAAAAAAAAAAAAAAAAAAAAAAAAAAAAAMAAAAAAAAAAAAAAAAAAAAAAAAA
AAAAAqBjcU3hf5E/qG8RPQAAAAAAAAAAAAAAAAAAAAAAAAAAAAAAAAAAAABbIj1md5DDP1siPWZ3kMM/
AAAAAAAAAAAAAAAAAAAAAAAAAAAAAAAAAAAAAAAAAAAAAAAAAAAAAAAAAAAAAAAAAAAAAAAAAAAAAAAA
AAAAAAAAAAAAAAAAAAAAAAAAAAAAAAAAAAAAAAAAAAAAAAAAAAAAAAAAAAAAAAAAAAAAAAAAAAAAAAAA
AAAAAAAACwsAAAAAAAAAAAAAAAAAAAAAAAAAAAAAAAAAAAAAAAAAAAAAAAAAAAAAAAABAFsiPWZ3kMM/
AAAAAPNgeLQ2Iu6+0GgGtsUCREAAAAAAAAAAAAAAAAAAAAAAAAAAAAAAAAAAAAAAAAAAAAAAAAAAAAAA
AAAAAAAAAAAAAAAAAAAAAAQAAQAAAAAAAAAAAAAAAAAAAAAAAAAAAu9sAZnocpQ/0MsRPQAAAAAAAAAA
AAAAAAAAAAAAAAAAAAAAAAAAAADiBmYQs5THP+IGZhCzlMc/AAAAAAAAAAAAAAAAAAAAAAAAAAAAAAAA
AAAAAAAAAAAAAAAAAAAAAAAAAAAAAAAAAAAAAAAAAAAAAAAAAAAAAAAAAAAAAAAAAAAAAAAAAAAAAAAA
AAAAAAAAAAAAAAAAAAAAAAAAAAAAAAAAAAAAAAAAAAAAAAAAAAAAAAAACwsAAAAAAAAAAAAAAAAAAAAA
AAAAAAAAAAAAAAAAAAAAAAAAAAAAAAAAAAABAOIGZhCzlMc/AAAAAPNgeLQ2Iu6++Ln43CQdREAAAAAA
AAAAAAAAAAAAAAAAAAAAAAAAAAAAAAAAAAAAAAAAAAAAAAAAAAAAAAAAAAAAAAAAAAAAAAUAAAAAAAAA
AAAAAAAAAAAAAAAAAAAAAgB3jqPeiZE/DtASPQAAAAAAAAAAAAAAAAAAAAAAAAAAAAAAAAAAAADNb/8v
JzPEP81v/y8nM8Q/AAAAAAAAAAAAAAAAAAAAAAAAAAAAAAAAAAAAAAAAAAAAAAAAAAAAAAAAAAAAAAAA
AAAAAAAAAAAAAAAAAAAAAAAAAAAAAAAAAAAAAAAAAAAAAAAAAAAAAAAAAAAAAAAAAAAAAAAAAAAAAAAA
AAAAAAAAAAAAAAAAAAAAAAAACwsAAAAAAAAAAAAAAAAAAAAAAAAAAAAAAAAAAAAAAAAAAAAAAAAAAAAA
AAABAM1v/y8nM8Q/AAAAAPNgeLQ2Iu6+TOnSBCE4REAAAAAAAAAAAAAAAAAAAAAAAAAAAAAAAAAAAAAA
AAAAAAAAAAAAAAAAAAAAAAAAAAAAAAAAAAAAAAYAAAAAAAAAAAAAAAAAAAAAAAAAAAAAAvuLqbSXj4E/
5SMTPQAAAAAAAAAAAAAAAAAAAAAAAAAAAAAAAAAAAAAq37PP39WyPyrfs8/f1bI/AAAAAAAAAAAAAAAA
AAAAAAAAAAAAAAAAAAAAAAAAAAAAAAAAAAAAAAAAAAAAAAAAAAAAAAAAAAAAAAAAAAAAAAAAAAAAAAAA
AAAAAAAAAAAAAAAAAAAAAAAAAAAAAAAAAAAAAAAAAAAAAAAAAAAAAAAAAAAAAAAAAAAAAAAACwsAAAAA
AAAAAAAAAAAAAAAAAAAAAAAAAAAAAAAAAAAAAAAAAAAAAAAAAAABACrfs8/f1bI/AAAAAPNgeLQ2Iu6+
dDrFK4BSREAAAAAAAAAAAAAAAAAAAAAAAAAAAAAAAAAAAAAAAAAAAAAAAAAAAAAAAAAAAAAAAAAAAAAA
AAAAAAcABQAAAAAAAAAAAAAAAAAAAAAAAAAAAos/4FQVV2c/QMARPQAAAAAAAAAAAAAAAAAAAAAAAAAA
AAAAAAAAAAB4eORf8nWUP3h45F/ydZQ/AAAAAAAAAAAAAAAAAAAAAAAAAAAAAAAAAAAAAAAAAAAAAAAA
AAAAAAAAAAAAAAAAAAAAAAAAAAAAAAAAAAAAAAAAAAAAAAAAAAAAAAAAAAAAAAAAAAAAAAAAAAAAAAAA
AAAAAAAAAAAAAAAAAAAAAAAAAAAAAAAAAAAAAAAACwsAAAAAAAAAAAAAAAAAAAAAAAAAAAAAAAAAAAAA
AAAAAAAAAAAAAAAAAAABAHh45F/ydZQ/AAAAAPNgeLQ2Iu6+/LqSTnEfR0AAAAAAAAAAAAAAAAAAAAAA
AAAAAAAAAAAAAAAAAAAAAAAAAAAAAAAAAAAAAAAAAAAAAAAAAAAAAAgACAAAAAAAAAAAAAAAAAAAAAAA
AAAAAiYd0S5Po1w/aJyXPAAAAAAAAAAAAAAAAAAAAAAAAAAAAAAAAAAAAADjBJcCCJ5yP+MElwIInnI/
AAAAAAAAAAAAAAAAAAAAAAAAAAAAAAAAAAAAAAAAAAAAAAAAAAAAAAAAAAAAAAAAAAAAAAAAAAAAAAAA
AAAAAAAAAAAAAAAAAAAAAAAAAAAAAAAAAAAAAAAAAAAAAAAAAAAAAAAAAAAAAAAAAAAAAAAAAAAAAAAA
AAAAAAAACwsAAAAAAAAAAAAAAAAAAAAAAAAAAAAAAAAAAAAAAAAAAAAAAAAAAAAAAAABAOMElwIInnI/
AAAAAPNgeLQ2Iu6+7OQXJDGDXkAAAAAAAAAAAAAAAAAAAAAAAAAAAAAAAAAAAAAAAAAAAAAAAAAAAAAA
AAAAAAAAAAAAAAAAAAAAAAkACQAAAAAAAAAAAAAAAAAAAAAAAAAAAou4wkN4rVg/uePjPAAAAAAAAAAA
AAAAAAAAAAAAAAAAAAAAAAAAAADeQOcUlFV6P95A5xSUVXo/AAAAAAAAAAAAAAAAAAAAAAAAAAAAAAAA
AAAAAAAAAAAAAAAAAAAAAAAAAAAAAAAAAAAAAAAAAAAAAAAAAAAAAAAAAAAAAAAAAAAAAAAAAAAAAAAA
AAAAAAAAAAAAAAAAAAAAAAAAAAAAAAAAAAAAAAAAAAAAAAAAAAAAAAAACwsAAAAAAAAAAAAAAAAAAAAA
AAAAAAAAAAAAAAAAAAAAAAAAAAAAAAAAAAABAN5A5xSUVXo/AAAAAPNgeLQ2Iu6+/Wyri6t2X0AAAAAA
AAAAAAAAAAAAAAAAAAAAAAAAAAAAAAAAAAAAAAAAAAAAAAAAAAAAAAAAAAAAAAAAAAAAAAoAAAAAAAAA
AAAAAAAAAAAAAAAAAAAAAtY5JxhMelY/dtLDPQAAAAAAAAAAAAAAAAAAAAAAAAAAAAAAAAAAAADdh1Ga
ppdzP92HUZqml3M/AAAAAAAAAAAAAAAAAAAAAAAAAAAAAAAAAAAAAAAAAAAAAAAAAAAAAAAAAAAAAAAA
AAAAAAAAAAAAAAAAAAAAAAAAAAAAAAAAAAAAAAAAAAAAAAAAAAAAAAAAAAAAAAAAAAAAAAAAAAAAAAAA
AAAAAAAAAAAAAAAAAAAAAAAACwsAAAAAAAAAAAAAAAAAAAAAAAAAAAAAAAAAAAAAAAAAAAAAAAAAAAAA
AAABAN2HUZqml3M/AAAAAPNgeLQ2Iu6+HFYjKOoBYUAAAAAAAAAAAAAAAAAAAAAAAAAAAAAAAAAAAAAA
AAAAAAAAAAAAAAAAAAAAAAAAAAAAAAAAAAAAAAsACgAAAAAAAAAAAAAAAAAAAAAAAAAAAs1aLFxeamA/
h7dcPQAAAAAAAAAAAAAAAAAAAAAAAAAAAAAAAAAAAAAGpJVg5QSUPwaklWDlBJQ/AAAAAAAAAAAAAAAA
AAAAAAAAAAAAAAAAAAAAAAAAAAAAAAAAAAAAAAAAAAAAAAAAAAAAAAAAAAAAAAAAAAAAAAAAAAAAAAAA
AAAAAAAAAAAAAAAAAAAAAAAAAAAAAAAAAAAAAAAAAAAAAAAAAAAAAAAAAAAAAAAAAAAAAAAACwsAAAAA
AAAAAAAAAAAAAAAAAAAAAAAAAAAAAAAAAAAAAAAAAAAAAAAAAAABAAaklWDlBJQ/AAAAAPNgeLQ2Iu6+
AAAAAAAAAAAAAAAAAAAAAAaklWDlBJQ/BqSVYOUElD8AAAAAAAAAAAAAAAAAAAAA
##$PARAMETER FILE=	(header, BASE64, c:/Users/n16601rs/OneDrive%20-%20The%20University%20of%20Manchester/MS%20U-Sb/OG%20compounds/[HNEt3][BPh4]/[HNEt3][BPh4]/Et3NHBPH4_CARBON_FT-1-1.jdf, 0)
SkVPTC5OTVIBAQACAYABGQECAwQFBgcIAwAAAAAAAAABGgAAAAAAAAAAAAAAAAAARXQzTkhCUEg0AAAA
AAAAAAAAAAAAAAAAAAAAAAAAAAAAAAAAAAAAAAAAAAAAAAAAAAAAAAAAAAAAAAAAAAAAAAAAAAAAAAAA
AAAAAAAAAAAAAAAAAAAAAAAAAAAAAAAAAAAAAAAAAAAAAAAAAAAAAAAAAAAAAAAAAAAAAAAAAAAAAQAA
AAAAAQAAAAEAAAABAAAAAQAAAAEAAAABAAAAAQAAGZoAAAAAAAAAAAAAAAAAAAAAAAAAAAAAAAAAAAAA
AADmZgAAAAAAAAAAAAAAAAAAAAAAAAAAAAAAAAAAAABAbDM6r7nfmgAAAAAAAAAAAAAAAAAAAAAAAAAA
AAAAAAAAAAAAAAAAAAAAAAAAAAAAAAAAAAAAAAAAAAAAAAAAwDmZ1X3O/NAAAAAAAAAAAAAAAAAAAAAA
AAAAAAAAAAAAAAAAAAAAAAAAAAAAAAAAAAAAAAAAAAAAAAAAAAAAAEOSiJ5Dkorwc2NjAAAAAAAAAAAA
AAAAAAAAAAAAAAAAAAAAAAAAAAAAAAAAAAAAAAAAAAAAAAAAAAAAAAAAAAAAAAAAAAAAAAAAAAAAAAAA
AAAAAAAAAAAAAAAAAAAAAAAAAAAAAAAAAAAAAAAAAAAAAAAAAAAAAAAAAAAAAAAAAAAAAAAAAAAAAAAA
AAAAAAAAAAAAAAAAbWJkc3NhdzcgAAAAAAAAAAAAAAAAAAAAAAAAAAAAAAAAAAAAAAAAAAAAAAAAAAAA
AAAAAAAAAAAAAAAAAAAAAAAAAAAAAAAAAAAAAAAAAAAAAAAAAAAAAAAAAAAAAAAAAAAAAAAAAAAAAAAA
AAAAAAAAAAAAAAAAAAAAAAAAAAAAAAAAAAAAAAAAAAAAAAAAAAAAAAAAAAAAAAAAAAAAAAAAAAAAAAAA
AAAAAAAAAAAAAAAAAAAAAAAAAAAAAAAAAAAAAAAAAAAAAAAAAAAAAAAAAAAAAAAAAAAAAAAAAAAAAAAA
AAAAAAAAAAAAAAAAAAAAAAAAAAAAAAAAAAAAAENhcmJvbjEzAAAAAAAAAAAAAAAAAAAAAAAAAAAAAAAA
AAAAAAAAAAAAAAAAAAAAAAAAAAAAAAAAAAAAAAAAAAAAAAAAAAAAAAAAAAAAAAAAAAAAAAAAAAAAAAAA
AAAAAAAAAAAAAAAAAAAAAAAAAAAAAAAAAAAAAAAAAAAAAAAAAAAAAAAAAAAAAAAAAAAAAAAAAAAAAAAA
AAAAAAAAAAAAAAAAAAAAAAAAAAAAAAAAAAAAAAAAAAAAAAAAAAAAAAAAAAAAAAAAAAAAAAAAAAAAAAAA
AAAAAAAAAAAAAAAAAAAAAAAAAAAAAAAAAAAAAAAAAAAAAAAAAAAAAAAAAABAWSGekdaEMQAAAAAAAAAA
AAAAAAAAAAAAAAAAAAAAAAAAAAAAAAAAAAAAAAAAAAAAAAAAAAAAAAAAAAAAAAAAAAAAAAAAAAAAAAAA
AAAAAAAAAAAAAAAAAAAAAAAAAAAAAAAAAAAAAAAAAAAAAAAAAAAAAAAAAAAAAAAAAAAAAAAAAAAAAAAA
AAAAgAAAAAAAAAAAAAAFUAAAP5AAAETgAABE4AAAROAAAETgAABE4AAAROAAAETgAABE4AAAAAAAAAAA
AAAAAAAAAAAAAAAAAAAAAAAAAAAAAAAAAABQAAAAAAAAEAAAAAAAAAAQUAAAAEQwAAAAAAAQlDAAABEg
AAAAAAAQpYAAAAAAAAAAAAAAAAAAAAAAAAAAAAAAAAAAAAAAAAAAAEAAAAAAAAAA/QAAAIA/AAAZAwUA
AAABHAAAAAAAAAAAoe80uv///z8AAAAAAAAAAAIAAABERUxBWV9PRl9TVEFSVCAgICAgICAgICAgICAg
GQQFAAAAAAAAAAAAAAAAAB+i4T8AAAAAAAAAAAAAAAABAAAAQUNUVUFMX1NUQVJUX1RJTUUgICAgICAg
ICAgIAMFBQAAAAAAAAAAAAAAAAAxOC1ERUMtMjAyMyAxMjo0AAAAAEFDVFVBTF9TVEFSVF9USU1FU1RB
TVAgICAgICADBgUAAAAAAAAAAAAAAAAAR01UIFN0YW5kYXJkIFRpbQAAAABUSU1FX1pPTkUgICAgICAg
ICAgICAgICAgICAgAwArAAAAAAAAAAAAAAAAADVtbSBCcm9hZGJhbmQgR3IAAAAAUFJPQkVfQVRUUklC
VVRFUyAgICAgICAgICAgIBkKCwAAAAAAAAAAAAAAAABIRiAgICAgICAgICAgICAgAAAAAFBST0JFX0RJ
QUxTICAgICAgICAgICAgICAgICAZCwsAAAAAAAAAAAAAAAAASEYgICAgICAgICAgICAgIAAAAABSRUZM
RUNUX0xFVkVMICAgICAgICAgICAgICAgGQwNAAAAAAAAAAAAAAAAADEsNC42NCwwLjEsSG9tb3MAAAAA
bGFzdF8xZF9zaGltICAgICAgICAgICAgICAgIBkAAgAAAAEcAAAAAAAAAADxaOOItfj0PgAAAAAAAAAA
AgAAAFBST0JFX1JFQ09WRVJZICAgICAgICAgICAgICADAQIAAAABHAAAAAAAAAAA8WjjiLX41D4AAAAA
AAAAAAIAAABCTEFOS0lORyAgICAgICAgICAgICAgICAgICAgGQAgAAAAAAAAAAAAAAAAAAABAAAAAAAA
AAAAAAAAAAABAAAAU0NBTlMgICAgICAgICAgICAgICAgICAgICAgIBkBIAAAAAAAAAAAAAAAAAABAAAA
AAAAAAAAAAAAAAAAAQAAAE1PRF9SRVRVUk4gICAgICAgICAgICAgICAgICAZAiAAAAAAAAAAAAAAAAAA
AAEAAAAAAAAAAAAAAAAAAAEAAABUT1RBTF9TQ0FOUyAgICAgICAgICAgICAgICAgGQogAAAAAAAAAAAA
AAAAALd6AAAAAAAAAAAAAAAAAAABAAAAWF9QT0lOVFMgICAgICAgICAgICAgICAgICAgIBkTIAAAAAAA
AAAAAAAAAAAEAAAAAAAAAAAAAAAAAAAAAQAAAFhfUFJFU0NBTlMgICAgICAgICAgICAgICAgICAZAAQA
AAAAAAAAAAAAAAAAQ2FyYm9uMTMgICAgICAgIAAAAABYX0RPTUFJTiAgICAgICAgICAgICAgICAgICAg
GQACAAAAARoAAAAAAAAAAAAAAAAAAFlAAAAAAAAAAAACAAAAWF9PRkZTRVQgICAgICAgICAgICAgICAg
ICAgIBkAAwAAAAENAAAAAAAAAAAp+Ezdk/eXQQAAAAAAAAAAAgAAAFhfRlJFUSAgICAgICAgICAgICAg
ICAgICAgICAZAAEAAAABDQAAAAAAAAAAqPUrBWrT3kAAAAAAAAAAAAIAAABYX1NXRUVQICAgICAgICAg
ICAgICAgICAgICAgGQABAAAAAQ0AAAAAAAAAAIfEvJ0hqdhAAAAAAAAAAAACAAAAWF9TV0VFUF9DTElQ
UEVEICAgICAgICAgICAgIBkJAQAAAAENAAAAAAAAAABFT+2kpBPwPwAAAAAAAAAAAgAAAFhfUkVTT0xV
VElPTiAgICAgICAgICAgICAgICAZCQQAAAAAAAAAAAAAAAAAUHJvdG9uICAgICAgICAgIAAAAABJUlJf
RE9NQUlOICAgICAgICAgICAgICAgICAgGQkCAAAAARoAAAAAAAAAAAAAAAAAABRAAAAAAAAAAAACAAAA
SVJSX09GRlNFVCAgICAgICAgICAgICAgICAgIBkJAwAAAAENAAAAAAAAAAD+1GA2MdS3QQAAAAAAAAAA
AgAAAElSUl9GUkVRICAgICAgICAgICAgICAgICAgICAZCgQAAAAAAAAAAAAAAAAAQ2FyYm9uMTMgICAg
ICAgIAAAAABUUklfRE9NQUlOICAgICAgICAgICAgICAgICAgGQoCAAAAARoAAAAAAAAAAAAAAAAAABRA
AAAAAAAAAAACAAAAVFJJX09GRlNFVCAgICAgICAgICAgICAgICAgIBkKAwAAAAENAAAAAAAAAAAp+Ezd
k/eXQQAAAAAAAAAAAgAAAFRSSV9GUkVRICAgICAgICAgICAgICAgICAgICAZCwIAAAABHAAAAAAAAAAA
bN6CtubY7z8AAAAAAAAAAAIAAABYX0FDUV9EVVJBVElPTiAgICAgICAgICAgICAgGQEFAAAAAAAAAAAA
AAAAAFRSVUUgICAgICAgICAgICAAAAAARElHSVRBTF9GSUxURVIgICAgICAgICAgICAgIBkCBQAAAAAA
AAAAAAAAAAAMAAAAAAAAAAAAAAAAAAAAAQAAAEZJTFRFUl9GQUNUT1IgICAgICAgICAgICAgICAZCBMA
AAAAAAAAAAAAAAAABAAAAAAAAAAAAAAAAAAAAAEAAABBRl9WRVJTSU9OICAgICAgICAgICAgICAgICAg
AwwCAAAAAAAAAAAAAAAAAHI6IDI2NCggMjYzKSxnOiAAAAAAREVDSU1BVElPTl9SRUcgICAgICAgICAg
ICAgIBkIEwAAACEcAAAAAAAAAAC4HoXrUTgkQAAAAAAAAAAAAgAAAFg5MCAgICAgICAgICAgICAgICAg
ICAgICAgICAZBQUAAAABHAAAAAAAAAAAJTZIVrjE9T4AAAAAAAAAAAIAAABBQ1FfREVMQVkgICAgICAg
ICAgICAgICAgICAgGQYFAAAAAAAAAAAAAAAAAE5QICAgICAgICAgICAgICAAAAAARElHSVRBTF9GSUxU
RVJfU1RBVFVTICAgICAgIBllAgAAAAAAAAAAAAAAAABGQUxTRSAgICAgICAgICAgAAAAAENMSVBQRUQg
ICAgICAgICAgICAgICAgICAgICADCRMAAAAAAAAAAAAAAAAAAAAAAAAAAAAAAAAAAAAAAAIAAABhZl9k
ZWxheV9yYXRpbyAgICAgICAgICAgICAgAw0NAAAAAAAAAAAAAAAAAEFVVE9TSElNIE9GRiAgICAAAAAA
YXV0b3NoaW1fbW9kZSAgICAgICAgICAgICAgIAMACgAAAAAAAAAAAAAAAAAAAAAAAADwPwAAAAAAAAAA
AgAAAGJ1ZmZlcl9sb29wICAgICAgICAgICAgICAgICADAQoAAAAAAAAAAAAAAAAAAAAAAAAA8D8AAAAA
AAAAAAIAAABidWZmZXJfbG9vcF9pbmRleCAgICAgICAgICAgAwAJAAAAAAAAAAAAAAAAAAAAAAAAADVA
AAAAAAAAAAACAAAAY2hhbmdlcl9zbG90ICAgICAgICAgICAgICAgIAMBCQAAAAAAAAAAAAAAAAAAAAAA
AAA1QAAAAAAAAAAAAgAAAGNoYW5nZXJfc2xvdF9wb3NpdGlvbiAgICAgICADADAAAAAAAAAAAAAAAAAA
AAAAAAAA8D8AAAAAAAAAAAIAAABjaGFuZ2VyX3R5cGUgICAgICAgICAgICAgICAgAwIKAAAAAAAAAAAA
AAAAAENvbGxlY3QgICAgICAgICAAAAAAY29sbGVjdGlvbl9zdGF0ZSAgICAgICAgICAgIAMDCgAAAAAA
AAAAAAAAAAAxOC1ERUMtMjAyMyAxMzowAAAAAEVORF9USU1FU1RBTVAgICAgICAgICAgICAgICADBAoA
AAAAAAAAAAAAAAAAAACAldLwz0EAAAAAAAAAAAIAAABlbmRfdGltZSAgICAgICAgICAgICAgICAgICAg
AwUKAAAAAAAAAAAAAAAAAGNhcmJvbi5qeHAgICAgICAAAAAAZXhwZXJpbWVudCAgICAgICAgICAgICAg
ICAgIAMGCgAAAAEcAAAAAAAAAAAAAAAAAAAAAAAAAAAAAAAAAgAAAGV4cF9yZW1haW5pbmcgICAgICAg
ICAgICAgICADBwoAAAABHAAAAAAAAAAAAAAAAABgiEAAAAAAAAAAAAIAAABleHBfdG90YWwgICAgICAg
ICAgICAgICAgICAgAwoTAAAAAAAAAAAAAAAAADYgIDIgICAgICAgICAgICAAAAAAZmFjdG9ycyAgICAg
ICAgICAgICAgICAgICAgIAMLEwAAAPENAAAAAAAAAAAAAAAAAMBnQAAAAAAAAAAAAgAAAGZpbHRlcl93
aWR0aCAgICAgICAgICAgICAgICADCAoAAAABGAAAAAAAAAAAAAAAAAAAUkAAAAAAAAAAAAIAAABoZV9s
ZXZlbCAgICAgICAgICAgICAgICAgICAgAwAxAAAAAQ0AAAAAAAAAAAAAAAAAAAAAAAAAAAAAAAACAAAA
aHlicmlkX3NwaW5fZ2V0ICAgICAgICAgICAgIAMBMQAAAAAAAAAAAAAAAABTUElOIE9GRiAgICAgICAg
AAAAAGh5YnJpZF9zcGluX3N0YXR1cyAgICAgICAgICADCQoAAAAAAAAAAAAAAAAAAAAAAAAA8D8AAAAA
AAAAAAIAAABpdGVyYXRpb25zICAgICAgICAgICAgICAgICAgAwAOAAAAAAAAAAAAAAAAAAAAAAAAACpA
AAAAAAAAAAACAAAAbG9ja19nYWluICAgICAgICAgICAgICAgICAgIAMBDgAAAAAAAAAAAAAAAAAAAAAA
AABkQAAAAAAAAAAAAgAAAGxvY2tfbGV2ZWwgICAgICAgICAgICAgICAgICADAg4AAAABGgAAAAAAAAAA
AAAAAAAABEAAAAAAAAAAAAIAAABsb2NrX29zY19vZmZzZXQgICAgICAgICAgICAgAwMOAAAAAAAAAAAA
AAAAADJIIE9TQyBPTiAgICAgICAAAAAAbG9ja19vc2Nfc3RhdGUgICAgICAgICAgICAgIAMEDgAAAAEG
AAAAAAAAAAAAAAAAAF5qQAAAAAAAAAAAAgAAAGxvY2tfcGhhc2UgICAgICAgICAgICAgICAgICADBQ4A
AAAAAAAAAAAAAAAAQVVUT0xPQ0sgICAgICAgIAAAAABsb2NrX3N0YXRlICAgICAgICAgICAgICAgICAg
AwYOAAAAAAAAAAAAAAAAAExPQ0sgSURMRSAgICAgICAAAAAAbG9ja19zdGF0dXMgICAgICAgICAgICAg
ICAgIAMHDgAAAAAAAAAAAAAAAAAAAAAAACyVQAAAAAAAAAAAAgAAAGxvY2tfc3RyZW5ndGggICAgICAg
ICAgICAgICADAjEAAAAAAAAAAAAAAAAAU1BJTiBPRkYgICAgICAgIAAAAABtYXNfc3Bpbl9hY3Rpb24g
ICAgICAgICAgICAgAwMxAAAAARwAAAAAAAAAAAAAAAAAACRAAAAAAAAAAAACAAAAbWFzX3NwaW5fZGVs
YXkgICAgICAgICAgICAgIAMEMQAAAAENAAAAAAAAAAAAAAAAAAAAAAAAAAAAAAAAAgAAAG1hc19zcGlu
X2dldCAgICAgICAgICAgICAgICADBTEAAAAAAAAAAAAAAAAAQVVUTyAgICAgICAgICAgIAAAAABtYXNf
c3Bpbl9tb2RlICAgICAgICAgICAgICAgAwYxAAAAAQ0AAAAAAAAAAAAAAAAAAPA/AAAAAAAAAAACAAAA
bWFzX3NwaW5fc2V0ICAgICAgICAgICAgICAgIAMHMQAAAAAAAAAAAAAAAABTUElOIE9GRiAgICAgICAg
AAAAAG1hc19zcGluX3N0YXR1cyAgICAgICAgICAgICADCgoAAAABGAAAAAAAAAAAAAAAAAAATkAAAAAA
AAAAAAIAAABuMl9sZXZlbCAgICAgICAgICAgICAgICAgICAgAwsKAAAAAAAAAAAAAAAAAAAAAAAAAPA/
AAAAAAAAAAACAAAAbnVtX3NjYW5zICAgICAgICAgICAgICAgICAgIAMMEwAAAAAAAAAAAAAAAAAyIDQx
IDc0ICAgICAgICAgAAAAAG9yZGVycyAgICAgICAgICAgICAgICAgICAgICADDAoAAAAAAAAAAAAAAAAA
AAAAAAAA8D8AAAAAAAAAAAIAAABvdXRlcl9idWZmZXJfbG9vcCAgICAgICAgICAgAw0KAAAAAAAAAAAA
AAAAAAAAAAAAAPA/AAAAAAAAAAACAAAAb3V0ZXJfYnVmZmVyX2xvb3BfaW5kZXggICAgIAMOCgAAAAAA
AAAAAAAAAAAAAAAAAADwPwAAAAAAAAAAAgAAAG91dGVyX3NjYW5zX2xvb3AgICAgICAgICAgICADDwoA
AAAAAAAAAAAAAAAAAAAAAAAA8D8AAAAAAAAAAAIAAABvdXRlcl9zY2Fuc19sb29wX2luZGV4ICAgICAg
Aw0TAAAAESMAAAAAAAAAAP///////yNAAAAAAAAAAAACAAAAcGFzc19yaXBwbGUgICAgICAgICAgICAg
ICAgIAMBMAAAAAAAAAAAAAAAAAAAAAAAAAAAAAAAAAAAAAAAAgAAAHByb2plY3RfaWQgICAgICAgICAg
ICAgICAgICADAjAAAAAAAAAAAAAAAAAAICAgICAgICAgICAgICAgIAAAAABwcm9qZWN0X25hbWUgICAg
ICAgICAgICAgICAgAwAUAAAAAAAAAAAAAAAAAAAAAAAAAEpAAAAAAAAAAAACAAAAcmVjdnJfZ2FpbiAg
ICAgICAgICAgICAgICAgIAMBFAAAAAAAAAAAAAAAAAAAAAAAAIBZQAAAAAAAAAAAAgAAAHJlY3ZyX2dh
aW5fbGltaXQgICAgICAgICAgICADAhQAAAAAAAAAAAAAAAAAAAAAAIBPAkEAAAAAAAAAAAIAAAByZWN2
cl9nYWluX3BvaW50ICAgICAgICAgICAgAwASAAAAAQYAAAAAAAAAAAAAAAAAAAAAAAAAAAAAAAACAAAA
cmVjdnJfcGhhc2UgICAgICAgICAgICAgICAgIAMCCQAAAAAAAAAAAAAAAAAAAAAAAABPQAAAAAAAAAAA
AgAAAHNhbXBsZSAgICAgICAgICAgICAgICAgICAgICADAwkAAAAAAAAAAAAAAAAATE9BREVEICAgICAg
ICAgIAAAAABzYW1wbGVfYWN0aW9uICAgICAgICAgICAgICAgAxAKAAAAAAAAAAAAAAAAAEV0M05IQlBI
NCAgICAgICAAAAAAc2FtcGxlX2lkICAgICAgICAgICAgICAgICAgIAMECQAAAAAAAAAAAAAAAABMT0FE
ICAgICAgICAgICAgAAAAAHNhbXBsZV9zdGF0ZSAgICAgICAgICAgICAgICADBQkAAAAAAAAAAAAAAAAA
TE9BREVEICAgICAgICAgIAAAAABzYW1wbGVfc3RhdHVzICAgICAgICAgICAgICAgAwgOAAAAAAAAAAAA
AAAAAAAAAAAAABBAAAAAAAAAAAACAAAAc2F3dG9vdGhfcmFuZ2UgICAgICAgICAgICAgIAMDMAAAAAAA
AAAAAAAAAAAAAAAAAABwQAAAAAAAAAAAAgAAAHNjYW4gICAgICAgICAgICAgICAgICAgICAgICADEQoA
AAAAAAAAAAAAAAAAAAAAAAAAcEAAAAAAAAAAAAIAAABzY2Fuc19sb29wICAgICAgICAgICAgICAgICAg
AxIKAAAAAAAAAAAAAAAAAAAAAAAAAHBAAAAAAAAAAAACAAAAc2NhbnNfbG9vcF9pbmRleCAgICAgICAg
ICAgIAMEMAAAAAAAAAAAAAAAAABPTiAgICAgICAgICAgICAgAAAAAHNoaW1fZGVsYXlfc3RhdGUgICAg
ICAgICAgICADBgkAAAAAAAAAAAAAAAAARE1TTy1ENiAgICAgICAgIAAAAABzb2x2ZW50ICAgICAgICAg
ICAgICAgICAgICAgAwAIAAAAAAAAAAAAAAAAAFNQSU4gT0ZGICAgICAgICAAAAAAc3Bpbl9hY3Rpb24g
ICAgICAgICAgICAgICAgIAMBCAAAAAENAAAAAAAAAAAAAAAAAAAAAAAAAAAAAAAAAgAAAHNwaW5fZ2V0
ICAgICAgICAgICAgICAgICAgICADAggAAAABDQAAAAAAAAAAAAAAAAAALkAAAAAAAAAAAAIAAABzcGlu
X3NldCAgICAgICAgICAgICAgICAgICAgAwMIAAAAAAAAAAAAAAAAAFNQSU4gT0ZGICAgICAgICAAAAAA
c3Bpbl9zdGF0ZSAgICAgICAgICAgICAgICAgIAMECAAAAAAAAAAAAAAAAABTUElOIE9GRiAgICAgICAg
AAAAAHNwaW5fc3RhdHVzICAgICAgICAgICAgICAgICADDhMAAAABIwAAAAAAAAAAAAAAAAAATkAAAAAA
AAAAAAIAAABzdG9wX3JpcHBsZSAgICAgICAgICAgICAgICAgAwAGAAAAAAAAAAAAAAAAAFRFTVAgT0ZG
ICAgICAgICAAAAAAdGVtcF9hY3Rpb24gICAgICAgICAgICAgICAgIAMBBgAAAAEEAAAAAAAAAABnZmZm
ZmYzQAAAAAAAAAAAAgAAAHRlbXBfZ2V0ICAgICAgICAgICAgICAgICAgICADAgYAAAABBAAAAAAAAAAA
AAAAAAAAOUAAAAAAAAAAAAIAAAB0ZW1wX3NldCAgICAgICAgICAgICAgICAgICAgAwMGAAAAAAAAAAAA
AAAAAFRFTVAgT0ZGICAgICAgICAAAAAAdGVtcF9zdGF0ZSAgICAgICAgICAgICAgICAgIAMEBgAAAAAA
AAAAAAAAAABURU1QIE9GRiAgICAgICAgAAAAAHRlbXBfc3RhdHVzICAgICAgICAgICAgICAgICADDxMA
AAAAAAAAAAAAAAAAmpmZmZmZ6T8AAAAAAAAAAAIAAAB0cmFuc2l0aW9uX3JhdGlvICAgICAgICAgICAg
AwUwAAAAAAAAAAAAAAAAAAAAAAAAAPA/AAAAAAAAAAACAAAAdmVjdG9yX21vbml0b3JpbmdfYXhpcyAg
ICAgIAMGMAAAAAAAAAAAAAAAAAA0MDAgICAgICAgICAgICAgAAAAAGZpZWxkX25hbWUgICAgICAgICAg
ICAgICAgICADEwoAAAABHwAAAAAAAAAAey++aI/HIkAAAAAAAAAAAAIAAABmaWVsZF9zdHJlbmd0aCAg
ICAgICAgICAgICAgAxQKAAAAAAAAAAAAAAAAAEpOTS1FQ1o0MDBTL0wxICAAAAAAaW5zdF9tb2RlbF9u
dW1iZXIgICAgICAgICAgIAMVCgAAAAAAAAAAAAAAAABOTTE2NDgwMDM5ODAzOTggAAAAAGluc3Rfc2Vy
aWFsX251bWJlciAgICAgICAgICADDAsAAAAAAAAAAAAAAAAAAAAAAACspUAAAAAAAAAAAAIAAABwcm9i
ZV9pZCAgICAgICAgICAgICAgICAgICAgAwcwAAAAASMAAAAAAAAAAAAAAAAAAF5AAAAAAAAAAAACAAAA
cHJvYmVfdHVuZV9hdG4gICAgICAgICAgICAgIAMIMAAAAAAAAAAAAAAAAAAAAAAAAAAcQAAAAAAAAAAA
AgAAAHNhd3Rvb3RoX3NoaWZ0ICAgICAgICAgICAgICADCTAAAAAAAAAAAAAAAAAAuB6F61G48j8AAAAA
AAAAAAIAAABzYXd0b290aF90cmltICAgICAgICAgICAgICAgAw4NAAAAAAAAAAAAAAAAAFoxIFoyIFoz
IFo0ICAgICAAAAAAc2hpbV9ncm91cHMgICAgICAgICAgICAgICAgIAMPDQAAAAAAAAAAAAAAAABTSElN
X1owICAgICAgICAgAAAAAHNoaW1fbmFtZXMgICAgICAgICAgICAgICAgICADAAwAAAAAAAAAAAAAAAAA
Tk9ORSAgICAgICAgICAgIAAAAABzaGltX3RyYWNrX2F4aXMxICAgICAgICAgICAgAwEMAAAAEQ0AAAAA
AAAAAAAAAAAAAAAAAAAAAAAAAAACAAAAc2hpbV90cmFja19heGlzMV9zdGVwICAgICAgIAMCDAAAAAAA
AAAAAAAAAABOT05FICAgICAgICAgICAgAAAAAHNoaW1fdHJhY2tfYXhpczIgICAgICAgICAgICADAwwA
AAARDQAAAAAAAAAAAAAAAAAAAAAAAAAAAAAAAAIAAABzaGltX3RyYWNrX2F4aXMyX3N0ZXAgICAgICAg
AwQMAAAAAAAAAAAAAAAAAE5PTkUgICAgICAgICAgICAAAAAAc2hpbV90cmFja19heGlzMyAgICAgICAg
ICAgIAMFDAAAABENAAAAAAAAAAAAAAAAAAAAAAAAAAAAAAAAAgAAAHNoaW1fdHJhY2tfYXhpczNfc3Rl
cCAgICAgICADBgwAAAAAAAAAAAAAAAAATk9ORSAgICAgICAgICAgIAAAAABzaGltX3RyYWNrX2F4aXM0
ICAgICAgICAgICAgAwcMAAAAEQ0AAAAAAAAAAAAAAAAAAAAAAAAAAAAAAAACAAAAc2hpbV90cmFja19h
eGlzNF9zdGVwICAgICAgIAMIDAAAAAEcAAAAAAAAAAAAAAAAAAAAAAAAAAAAAAAAAgAAAHNoaW1fdHJh
Y2tfbW9uaV9tc2VjcyAgICAgICADCQwAAAAAAAAAAAAAAAAAT0ZGICAgICAgICAgICAgIAAAAABzaGlt
X3RyYWNrX3NraXBfYXV0b3NoaW0gICAgAwoMAAAAARwAAAAAAAAAAAAAAAAAAAAAAAAAAAAAAAACAAAA
c2hpbV90cmFja193YWl0X21zZWNzICAgICAgIAMLDAAAAAENAAAAAAAAAADNzMzMzCxhQAAAAAAAAAAA
AgAAAHNoaW1feCAgICAgICAgICAgICAgICAgICAgICADDAwAAAABDQAAAAAAAAAAzczMzMxsW0AAAAAA
AAAAAAIAAABzaGltX3gyICAgICAgICAgICAgICAgICAgICAgAw0MAAAAAQ0AAAAAAAAAAM3MzMzMDGBA
AAAAAAAAAAACAAAAc2hpbV94MnogICAgICAgICAgICAgICAgICAgIAMODAAAAAENAAAAAAAAAADNzMzM
zMw6QAAAAAAAAAAAAgAAAHNoaW1feDMgICAgICAgICAgICAgICAgICAgICADDwwAAAABDQAAAAAAAAAA
zczMzMz8YkAAAAAAAAAAAAIAAABzaGltX3h6ICAgICAgICAgICAgICAgICAgICAgAxAMAAAAAQ0AAAAA
AAAAADQzMzMzMy3AAAAAAAAAAAACAAAAc2hpbV94ejIgICAgICAgICAgICAgICAgICAgIAMRDAAAAAEN
AAAAAAAAAAAAAAAAAAAQQAAAAAAAAAAAAgAAAHNoaW1feHozICAgICAgICAgICAgICAgICAgICADEgwA
AAABDQAAAAAAAAAAzczMzMyMdMAAAAAAAAAAAAIAAABzaGltX3kgICAgICAgICAgICAgICAgICAgICAg
AxMMAAAAAQ0AAAAAAAAAADQzMzMzs1VAAAAAAAAAAAACAAAAc2hpbV95MiAgICAgICAgICAgICAgICAg
ICAgIAMUDAAAAAENAAAAAAAAAABnZmZmZmZcQAAAAAAAAAAAAgAAAHNoaW1feTJ6ICAgICAgICAgICAg
ICAgICAgICADFQwAAAABDQAAAAAAAAAAaGZmZmZmPcAAAAAAAAAAAAIAAABzaGltX3kzICAgICAgICAg
ICAgICAgICAgICAgAxYMAAAAAQ0AAAAAAAAAAGdmZmZmZjLAAAAAAAAAAAACAAAAc2hpbV95eiAgICAg
ICAgICAgICAgICAgICAgIAMXDAAAAAENAAAAAAAAAAAAAAAAAChwwAAAAAAAAAAAAgAAAHNoaW1feXoy
ICAgICAgICAgICAgICAgICAgICADGAwAAAABDQAAAAAAAAAAmpmZmZmZI0AAAAAAAAAAAAIAAABzaGlt
X3l6MyAgICAgICAgICAgICAgICAgICAgAxkMAAAA8Q0AAAAAAAAAAEw3iUFg5TLAAAAAAAAAAAACAAAA
c2hpbV96MCAgICAgICAgICAgICAgICAgICAgIAMaDAAAAAENAAAAAAAAAAAqXI/C9XhuQAAAAAAAAAAA
AgAAAHNoaW1fejEgICAgICAgICAgICAgICAgICAgICADGwwAAAABDQAAAAAAAAAA16NwPQoXNUAAAAAA
AAAAAAIAAABzaGltX3oyICAgICAgICAgICAgICAgICAgICAgAxwMAAAAAQ0AAAAAAAAAABWuR+F6VEPA
AAAAAAAAAAACAAAAc2hpbV96MyAgICAgICAgICAgICAgICAgICAgIAMdDAAAAAENAAAAAAAAAACamZmZ
mVk9wAAAAAAAAAAAAgAAAHNoaW1fejQgICAgICAgICAgICAgICAgICAgICADHgwAAAABDQAAAAAAAAAA
Z2ZmZmZmDkAAAAAAAAAAAAIAAABzaGltX3o1ICAgICAgICAgICAgICAgICAgICAgAx8MAAAAAQ0AAAAA
AAAAAJDC9ShcjwxAAAAAAAAAAAACAAAAc2hpbV96NiAgICAgICAgICAgICAgICAgICAgIAMWCgAAAAAA
AAAAAAAAAAA2LjIgW1dpbmRvd3MgLSB4AAAAAHZlcnNpb24gICAgICAgICAgICAgICAgICAgICADABYA
AAAAAAAAAAAAAAAAYzpcUHJvZ3JhbSBGaWxlcwAAAABleHBlcmltZW50X3BhdGggICAgICAgICAgICAg
AwEWAAAAAAAAAAAAAAAAAAAAAAAAAAAAAAAAAAAAAAACAAAAZGVjaW1hdGlvbl9yYXRlICAgICAgICAg
ICAgIAMCFgAAAAAAAAAAAAAAAABwdWxzZV9zZXJ2aWNlOjpnAAAAAGdldF85MCAgICAgICAgICAgICAg
ICAgICAgICADAxYAAAAAAAAAAAAAAAAAcHVsc2Vfc2VydmljZTo6ZwAAAABnZXRfYXRuICAgICAgICAg
ICAgICAgICAgICAgAwQWAAAAAAAAAAAAAAAAAHB1bHNlX3NlcnZpY2U6OmcAAAAAZ2V0X2ZyZXEgICAg
ICAgICAgICAgICAgICAgIAMFFgAAAAAAAAAAAAAAAABwdWxzZV9zZXJ2aWNlOjpnAAAAAGdldF9zcGlu
ICAgICAgICAgICAgICAgICAgICADBhYAAAAAAAAAAAAAAAAAcHVsc2Vfc2VydmljZTo6ZwAAAABnZXRf
Z2FtbWEgICAgICAgICAgICAgICAgICAgAwcWAAAAAAAAAAAAAAAAAHB1bHNlX3NlcnZpY2U6OmcAAAAA
Z2V0X3ZhbHVlX29mX2ZpZWxkICAgICAgICAgIAMIFgAAAAAAAAAAAAAAAABwcm9iZV9zZXJ2aWNlOjpn
AAAAAGdldF9wcm9iZV9wYXJhbWV0ZXIgICAgICAgICADCRYAAAAAAAAAAAAAAAAAcHVsc2Vfc2Vydmlj
ZTo6ZwAAAABnZXRfc19tcGFyYW0gICAgICAgICAgICAgICAgAwoWAAAAAAAAAAAAAAAAAHB1bHNlX3Nl
cnZpY2U6OmcAAAAAZ2V0X2RfbXBhcmFtICAgICAgICAgICAgICAgIAMLFgAAAAENAAAAAAAAAABmZmZm
Zmb2PwAAAAAAAAAAAgAAAGRlZmF1bHRfeF9yZXNvbHV0aW9uICAgICAgICADDBYAAAAAAAAAAAAAAAAA
AAAAAAAA4EAAAAAAAAAAAAIAAAB4X2RhdGFfcG9pbnRzICAgICAgICAgICAgICAgAw0WAAAAAAAAAAAA
AAAAAAAAAADABNZAAAAAAAAAAAACAAAAeF9wb2ludHNfZGVmYXVsdCAgICAgICAgICAgIAMOFgAAAAEc
AAAAAAAAAABr3oK25tjvPwAAAAAAAAAAAgAAAHhfYWNxX3RpbWUgICAgICAgICAgICAgICAgICADDxYA
AAABGgAAAAAAAAAAAAAAAABgb0AAAAAAAAAAAAIAAAB4X3N3ZWVwX2lucHV0ICAgICAgICAgICAgICAg
AxAWAAAAAAAAAAAAAAAAAAAAAAAAi9hAAAAAAAAAAAACAAAAeF9wb2ludHNfaW5wdXQgICAgICAgICAg
ICAgIAMRFgAAAAAAAAAAAAAAAAAqKiogUHVsc2UgKioqICAgAAAAAGNvbW1lbnRfMSAgICAgICAgICAg
ICAgICAgICADEhYAAAABBgAAAAAAAAAAAAAAAAAAPkAAAAAAAAAAAAIAAAB4X2FuZ2xlICAgICAgICAg
ICAgICAgICAgICAgAxMWAAAAIRwAAAAAAAAAALgehetROCRAAAAAAAAAAAACAAAAeF85MF93aWR0aCAg
ICAgICAgICAgICAgICAgIAMUFgAAACEcAAAAAAAAAAD1KFyPwvUKQAAAAAAAAAAAAgAAAHhfcHVsc2Ug
ICAgICAgICAgICAgICAgICAgICADFRYAAAABIwAAAAAAAAAAzczMzMzMHkAAAAAAAAAAAAIAAAB4X2F0
biAgICAgICAgICAgICAgICAgICAgICAgAxYWAAAAAAAAAAAAAAAAACoqKiBQdWxzZSBEZWxheSAAAAAA
Y29tbWVudF83ICAgICAgICAgICAgICAgICAgIAMXFgAAAAEcAAAAAAAAAAAAAAAAAADwPwAAAAAAAAAA
AgAAAGluaXRpYWxfd2FpdCAgICAgICAgICAgICAgICADGBYAAAABHAAAAAAAAAAAULsETIUd9j8AAAAA
AAAAAAIAAABycHRfbWluICAgICAgICAgICAgICAgICAgICAgAxkWAAAAARwAAAAAAAAAAAAAAAAAAAhA
AAAAAAAAAAACAAAAcnB0X2RlZl90ZW1wICAgICAgICAgICAgICAgIAMaFgAAAAEcAAAAAAAAAABlSF9S
xgkAQAAAAAAAAAAAAgAAAHJkX2RlZl90ZW1wICAgICAgICAgICAgICAgICADGxYAAAABHAAAAAAAAAAA
ZUhfUsYJAEAAAAAAAAAAAAIAAAByZWxheGF0aW9uX2RlbGF5X2RlZmF1bHQgICAgAxwWAAAAARwAAAAA
AAAAAAAAAAAAAABAAAAAAAAAAAACAAAAcmVsYXhhdGlvbl9kZWxheSAgICAgICAgICAgIAMdFgAAAAEc
AAAAAAAAAACbt6CtOfYHQAAAAAAAAAAAAgAAAHJlcGV0aXRpb25fdGltZSAgICAgICAgICAgICADHhYA
AAAAAAAAAAAAAAAAKioqIG9ic19kYW50ZV9wcgAAAABjb21tZW50XzIwMSAgICAgICAgICAgICAgICAg
Ax8WAAAAAAAAAAAAAAAAAEZBTFNFICAgICAgICAgICAAAAAAZGFudGVfcHJlc2F0ICAgICAgICAgICAg
ICAgIAMgFgAAAAAAAAAAAAAAAAAqKiogaXJyX2RlY291cGxpAAAAAGNvbW1lbnRfMTAyICAgICAgICAg
ICAgICAgICADIRYAAAAAAAAAAAAAAAAAVFJVRSAgICAgICAgICAgIAAAAABpcnJfbm9lICAgICAgICAg
ICAgICAgICAgICAgAyIWAAAAAAAAAAAAAAAAAFRSVUUgICAgICAgICAgICAAAAAAaXJyX2RlY291cGxp
bmcgICAgICAgICAgICAgIAMjFgAAAAAAAAAAAAAAAABXQUxUWiAgICAgICAgICAgAAAAAGlycl9ub2lz
ZSAgICAgICAgICAgICAgICAgICADJBYAAAABIwAAAAAAAAAA9ihcj8L1PUAAAAAAAAAAAAIAAABpcnJf
YXRuX25vZSAgICAgICAgICAgICAgICAgAyUWAAAAARoAAAAAAAAAAAAAAAAAABRAAAAAAAAAAAACAAAA
aXJyX29mZnNldF9kZWZhdWx0ICAgICAgICAgIAMmFgAAAAENAAAAAAAAAAD+1GA2MdS3QQAAAAAAAAAA
AgAAAGlycl9kZWNfZnJlcSAgICAgICAgICAgICAgICADJxYAAAAAAAAAAAAAAAAAc3RkICAgICAgICAg
ICAgIAAAAAB0eXBlX2lycl9kcCAgICAgICAgICAgICAgICAgAygWAAAAAAAAAAAAAAAAAEZBTFNFICAg
ICAgICAgICAAAAAAaXNfYWRfaXJyX2RwICAgICAgICAgICAgICAgIAMpFgAAACEcAAAAAAAAAAAAAAAA
AMBcQAAAAAAAAAAAAgAAAGlycl9wd2lkdGhfZGVmYXVsdCAgICAgICAgICADKhYAAAAhHAAAAAAAAAAA
AAAAAADAXEAAAAAAAAAAAAIAAABpcnJfcHdpZHRoICAgICAgICAgICAgICAgICAgAysWAAAAIRwAAAAA
AAAAAAAAAAAAwFxAAAAAAAAAAAACAAAAaXJyX2NvcnJlc3BfcHc5MCAgICAgICAgICAgIAMsFgAAAAEj
AAAAAAAAAAD2KFyPwvU9QAAAAAAAAAAAAgAAAGlycl9hdG5fZGVjX2NhbGMgICAgICAgICAgICADLRYA
AAABIwAAAAAAAAAA9ihcj8L1PUAAAAAAAAAAAAIAAABpcnJfYXRuX2RlYyAgICAgICAgICAgICAgICAg
Ay4WAAAA8Q0AAAAAAAAAALOQhSxkIRNAAAAAAAAAAAACAAAAaXJyX2JhbmR3aWR0aCAgICAgICAgICAg
ICAgIAMvFgAAAAEaAAAAAAAAAADc45UCE+0nQAAAAAAAAAAAAgAAAGlycl9iYW5kd2lkdGhfcHBtICAg
ICAgICAgICADMBYAAAAAAAAAAAAAAAAAKioqIG5vZV90aW1lICoqKgAAAABjb21tZW50XzExMCAgICAg
ICAgICAgICAgICAgAzEWAAAAAAAAAAAAAAAAACoqKiBwcmVzYXRfdGltZSAAAAAAY29tbWVudF8xMTEg
ICAgICAgICAgICAgICAgIAMyFgAAAAAAAAAAAAAAAABGQUxTRSAgICAgICAgICAgAAAAAG5vZV90aW1l
X2ZsYWcgICAgICAgICAgICAgICADMxYAAAAAAAAAAAAAAAAARkFMU0UgICAgICAgICAgIAAAAABwcmVz
YXRfdGltZV9mbGFnICAgICAgICAgICAgAzQWAAAAARwAAAAAAAAAAAAAAAAAAABAAAAAAAAAAAACAAAA
bm9lX3ByZXNhdF90aW1lICAgICAgICAgICAgIAM1FgAAAAEcAAAAAAAAAAAAAAAAAAAAAAAAAAAAAAAA
AgAAAHJlbGF4YXRpb25fZGVsYXlfY2FsYyAgICAgICADNhYAAAABHAAAAAAAAAAAAAAAAAAAAEAAAAAA
AAAAAAIAAABub2VfdGltZSAgICAgICAgICAgICAgICAgICAgAzcWAAAAARwAAAAAAAAAAAAAAAAAAABA
AAAAAAAAAAACAAAAcHJlc2F0X3RpbWUgICAgICAgICAgICAgICAgIAM4FgAAAAAAAAAAAAAAAAAAAAAA
AABpQAAAAAAAAAAAAgAAAGRhbnRlX2xvb3AgICAgICAgICAgICAgICAgICADORYAAAAAAAAAAAAAAAAA
KioqIHRyaV8gcHJlc2F0dQAAAABjb21tZW50XzIwMyAgICAgICAgICAgICAgICAgAzoWAAAAAAAAAAAA
AAAAAE9mZiAgICAgICAgICAgICAAAAAAdHJpX21vZGUgICAgICAgICAgICAgICAgICAgIAM7FgAAACEc
AAAAAAAAAAAAAAAAAAAAAAAAAAAAAAAAAgAAAGRlYWRfdGltZSAgICAgICAgICAgICAgICAgICADPBYA
AAAhHAAAAAAAAAAAAAAAAAAAAAAAAAAAAAAAAAIAAABkZWxheSAgICAgICAgICAgICAgICAgICAgICAg
Az0WAAAAAAAAAAAAAAAAAAAAAAAAAAAAAAAAAAAAAAACAAAAcGhhc2VfMSAgICAgICAgICAgICAgICAg
ICAgIAM+FgAAAAAAAAAAAAAAAAAAAAAAAAAAAAAAAAAAAAAAAgAAAHBoYXNlX2FjcSAgICAgICAgICAg
ICAgICAgICAZSwsAAAAAAAAAAAAAAAAATEYxICAgICAgICAgICAgIAAAAABYX1BST0JFX01BUCAgICAg
ICAgICAgICAgICAgGUwLAAAAAAAAAAAAAAAAAEhGMSAgICAgICAgICAgICAAAAAASVJSX1BST0JFX01B
UCAgICAgICAgICAgICAgIBkUEAAAAAAAAAAAAAAAAABTcXVhcmUgICAgICAgICAgAAAAAHB1bHNlX2lu
X2ZpbGUgICAgICAgICAgICAgICADASsAAAAAAAAAAAAAAAAAMCBkYXlzIDAwOjE2OjAwIAAAAABqb2Iu
dG90YWxfdGltZSAgICAgICAgICAgICAgAwIrAAAAAAAAAAAAAAAAADAgZGF5cyAwMDoxNjowMCAAAAAA
dG90YWxfdGltZSAgICAgICAgICAgICAgICAgIAMDKwAAAAAAAAAAAAAAAABvZmYgICAgICAgICAgICAg
AAAAAGpvYi5hbGxvdyBlbWFpbCAgICAgICAgICAgICADBCsAAAAAAAAAAAAAAAAAb2ZmICAgICAgICAg
ICAgIAAAAABhbGxvdyBlbWFpbCAgICAgICAgICAgICAgICAgAwUrAAAAAAAAAAAAAAAAAExpZGRsZV9T
XGRhdGFcbWIAAAAAam9iLmZvbGRlciAgICAgICAgICAgICAgICAgIAMGKwAAAAAAAAAAAAAAAABMaWRk
bGVfU1xkYXRhXG1iAAAAAGZvbGRlciAgICAgICAgICAgICAgICAgICAgICADBysAAAAAAAAAAAAAAAAA
RXQzTkhCUEg0ICAgICAgIAAAAABzYW1wbGUuc2FtcGxlIGlkICAgICAgICAgICAgAwgrAAAAAAAAAAAA
AAAAAEV0M05IQlBINCAgICAgICAAAAAAc2FtcGxlIGlkICAgICAgICAgICAgICAgICAgIAMJKwAAAAAA
AAAAAAAAAAAxOC1ERUMtMjAyMyAxMjo0AAAAAHNhbXBsZS5sYXN0IHNoaW1tZWQgICAgICAgICADCisA
AAAAAAAAAAAAAAAAMTgtREVDLTIwMjMgMTI6NAAAAABsYXN0IHNoaW1tZWQgICAgICAgICAgICAgICAg
AwsrAAAAAAAAAAAAAAAAAFN5c3RlbSAgICAgICAgICAAAAAAc2FtcGxlLmxvYWQgc2hpbXMgICAgICAg
ICAgIAMMKwAAAAAAAAAAAAAAAABTeXN0ZW0gICAgICAgICAgAAAAAGxvYWQgc2hpbXMgICAgICAgICAg
ICAgICAgICADDSsAAAAhHAAAAAAAAAAAKVyPwvUoF0AAAAAAAAAAAAIAAABzYW1wbGUucHJvdG9uXzkw
ICAgICAgICAgICAgAw4rAAAAIRwAAAAAAAAAAClcj8L1KBdAAAAAAAAAAAACAAAAcHJvdG9uXzkwICAg
ICAgICAgICAgICAgICAgIAMPKwAAAAEjAAAAAAAAAAAAAAAAAAAQQAAAAAAAAAAAAgAAAHNhbXBsZS5w
cm90b25fYXRuICAgICAgICAgICADECsAAAABIwAAAAAAAAAAAAAAAAAAEEAAAAAAAAAAAAIAAABwcm90
b25fYXRuICAgICAgICAgICAgICAgICAgAxErAAAAIRwAAAAAAAAAALgehetROCRAAAAAAAAAAAACAAAA
c2FtcGxlLmNhcmJvbl85MCAgICAgICAgICAgIAMSKwAAACEcAAAAAAAAAAC4HoXrUTgkQAAAAAAAAAAA
AgAAAGNhcmJvbl85MCAgICAgICAgICAgICAgICAgICADEysAAAABIwAAAAAAAAAAzczMzMzMHkAAAAAA
AAAAAAIAAABzYW1wbGUuY2FyYm9uX2F0biAgICAgICAgICAgAxQrAAAAASMAAAAAAAAAAM3MzMzMzB5A
AAAAAAAAAAACAAAAY2FyYm9uX2F0biAgICAgICAgICAgICAgICAgIAMVKwAAAAAAAAAAAAAAAABFdDNO
SEJQSDRfQ0FSQk9OAAAAAGV4cC5maWxlbmFtZSAgICAgICAgICAgICAgICADFisAAAAAAAAAAAAAAAAA
RXQzTkhCUEg0X0NBUkJPTgAAAABmaWxlbmFtZSAgICAgICAgICAgICAgICAgICAgAxcrAAAAAAAAAAAA
AAAAAEV0M05IQlBINF9DQVJCT04AAAAAZXhwLkNhcmJvbi5maWxlbmFtZSAgICAgICAgIAMYKwAAAAAA
AAAAAAAAAABFdDNOSEJQSDRfQ0FSQk9OAAAAAENhcmJvbi5maWxlbmFtZSAgICAgICAgICAgICADGSsA
AAAAAAAAAAAAAAAAYXNobGV5Lndvb2xlc0BtYQAAAABFTUFJTF9BRERSRVNTICAgICAgICAgICAgICAg
GQcFAAAAAAAAAAAAAAAAAEZBTFNFICAgICAgICAgICAAAAAARENfQkFMQU5DRUQgICAgICAgICAgICAg
ICAgIAMDLAAAAAAAAAAAAAAAAAAB0bCyaLAAQAAAAAAAAAAAAgAAAHhfc2NhbGUgICAgICAgICAgICAg
ICAgICAgICADASwAAAAAAAAAAAAAAAAAVFJVRSAgICAgICAgICAgIAAAAABub3JtYWxpemVkICAgICAg
ICAgICAgICAgICAgAwAsAAAAAAAAAAAAAAAAAFRSVUUgICAgICAgICAgICAAAAAAZmZ0X2NsaXBwZWQg
ICAgICAgICAgICAgICAgIAMBKwAAAAEGAAAAAAAAAACIG4cECJ87QAAAAAAAAAAAAgAAAG1hY2hpbmVw
aGFzZV94X3AwICAgICAgICAgICADASsAAAABBgAAAAAAAAAAqFHoQXvXbkAAAAAAAAAAAAIAAABtYWNo
aW5lcGhhc2VfeF9wMSAgICAgICAgICAgAwErAAAAARgAAAAAAAAAAAAAAAAAAAAAAAAAAAAAAAABAAAA
bWFjaGluZXBoYXNlX3hfcHAgICAgICAgICAgIAMAKQAAAAEBAAAAAAAAAADzYHi0NiLuvgAAAAAAAAAA
AgAAAEJhc2VsZXZlbCB2YWx1ZSAgICAgICAgICAgICADASkAAAABAQAAAAAAAAAA2Tf/OWwtQT8AAAAA
AAAAAAIAAABCYXNlbGV2ZWwgbm9pc2UgdmFsdWUgICAgICAgAwAnAAAAAQEAAAAAAAAAAGBmy9moH1A/
AAAAAAAAAAACAAAAQmFzZWxldmVsIHBvc2l0aXZlIHRocmVzaCAgIAMBJwAAAAEBAAAAAAAAAADlR520
MZhQvwAAAAAAAAAAAgAAAEJhc2VsZXZlbCBuZWdhdGl2ZSB0aHJlc2ggICADACoAAAABAQAAAAAAAAAA
/MdidRTvKb8AAAAAAAAAAAIAAABNaW5pbXVtIGRlcGVuZGVudCB2YWx1ZSAgICAgAwEqAAAAAQEAAAAA
AAAAAOPdKlIkb5Q/AAAAAAAAAAACAAAATWF4aW11bSBkZXBlbmRlbnQgdmFsdWUgICAgIAAAAAAAAAAA
AAAAAAAAAAAAAAAAAAAAAAAAAAAAAAAAAAAAAAAAAAAAAAAAAAAAAAAAAAAAAAAAAAAAAAAAAAAAAAAA
AAAAAAAAAAAAAAAAAAAAAAAAAAAAAAAAAAAAAAAAAAAAAAAAAAAAAAAAAAAAAAAAAAAAAAAAAAAAAAAA
AAAAAAAAAAAAAAAAAAAAAAAAAAAAAAAAAAAAAAAAAAAAAAAAAAAAAAAAAAAAAAAAAAAAAAAAAAAAAAAA
AAAAAAAAAAAAAAAAAAAAAAAAAAAAAAAAAAAAAAAAAAAAAAAAAAAAAAAAAAAAAAAAAAAAAAAAAAAAAAAA
AAAAAAAAAAAAAAAAAAAAAAAAAAAAAAAAAAAAAAAAAAAAAAAAAAAAAAAAAAAAAAAAAAAAAAAAAAAAAAAA
AAAAAAAAAAAAAAAAAAAAAAAAAAAAAAAAAAAAAAAAAAAAAAAAAAAAAAAAAAAAAAAAAAAAAAAAAAAAAAAA
AAAAAAAAAAAAAAAAAAAAAAAAAAAAAAAAAAAAAAAAAAAAAAAAAAAAAAAAAAAAAAAAAAAAAAAAAAAAAAAA
AAAAAAAAAAAAAAAAAAAAAAAAAAAAAAAAAAAAAAAAAAAAAAAAAAAAAAAAAAAAAAAAAAAAAAAAAAAAAAAA
AAAAAAAAAAAAAAAAAAAAAAAAAAAAAAAAAAAAAAAAAAAAAAAAAAAAAAAAAAAAAAAAAAAAAAAAAAAAAAAA
AAAAAAAAAAAAAAAAAAAAAAAAAAAAAAAAAAAAAAAAAAAAAAAAAAAAAAAAAAAAAAAAAAAAAAAAAAAAAAAA
AAAAAAAAAAAAAAAAAAAAAAAAAAAAAAAAAAAAAAAAAAAAAAAAAAAAAAAAAAAAAAAAAAAAAAAAAAAAAAAA
AAAAAAAAAAAAAAAAAAAAAAAAAAAAAAAAAAAAAAAAAAAAAAAAAAAAAAAAAAAAAAAAAAAAAAAAAAAAAAAA
AAAAAAAAAAAAAAAAAAAAAAAAAAAAAAAAAAAAAAAAAAAAAAAAAAAAAAAAAAAAAAAAAAAAAAAAAAAAAAAA
AAAAAAAAAAAAAAAAAAAAAAAAAAAAAAAAAAAAAAAAAAAAAAAAAAAAAAAAAAAAAAAAAAAAAAAAAAAAAAAA
AAAAAAAAAAAAAAAAAAAAAAAAAAAAAAAAAAAAAAAAAAAAAAAAAAAAAAAAAAAAAAAAAAAAAAAAAAAAAAAA
AAAAAAAAAAAAAAAAAAAAAAAAAAAAAAAAAAAAAAAAAAAAAAAAAAAAAAAAAAAAAAAAAAAAAAAAAAAAAAAA
AAAAAAAAAAAAAAAAAAAAAAAAAAAAAAAAAAAAAAAAAAAAAAAAAAAAAAAAAAAAAAAAAAAAAAAAAAAAAAAA
AAAAAAAAAAAAAAAAAAAAAAAAAAAAAAAAAAAAAAAAAAAAAAAAAAAAAAAAAAAAAAAAAAAAAAAAAAAAAAAA
AAAAAAAAAAAAAAAAAAAAAAAAAAAAAAAAAAAAAAAAAAAAAAAAAAAAAAAAAAAAAAAAAAAAAAAAAAAAAAAA
AAAAAAAAAAAAAAAAAAAAAAAAAAAAAAAAAAAAAAAAAAAAAAAAAAAAAAAAAAAAAAAAAAAAAAAAAAAAAAAA
AAAAAAAAAAAAAAAAAAAAAAAAAAAAAAAAAAAAAAAAAAAAAAAAAAAAAAAAAAAAAAAAAAAAAAAAAAAAAAAA
AAAAAAAAAAAAAAAAAAAAAAAAAAAAAAAAAAAAAAAAAAAAAAAAAAAAAAAAAAAAAAAAAAAAAAAAAAAAAAAA
AAAAAAAAAAAAAAAAAAAAAAAAAAAAAAAAAAAAAAAAAAAAAAAAAAAAAAAAAAAAAAAAAAAAAAAAAAAAAAAA
AAAAAAAAAAAAAAAAAAAAAAAAAAAAAAAAAAAAAAAAAAAAAAAAAAAAAAAAAAAAAAAAAAAAAAAAAAAAAAAA
AAAAAAAAAAAAAAAAAAAAAAAAAAAAAAAAAAAAAAAAAAAAAAAAAAAAAAAAAAAAAAAAAAAAAAAAAAAAAAAA
AAAAAAAAAAAAAAAAAAAAAAAAAAAAAAAAAAAAAAAAAAAAAAAAAAAAAAAAAAAAAAAAAAAAAAAAAAAAAAAA
AAAAAAAAAAAAAAAAAAAAAAAAAAAAAAAAAAAAAAAAAAAAAAAAAAAAAAAAAAAAAAAAAAAAAAAAAAAAAAAA
AAAAAAAAAAAAAAAAAAAAAAAAAAAAAAAAAAAAAAAAAAAAAAAAAAAAAAAAAAAAAAAAAAAAAAAAAAAAAAAA
AAAAAAAAAAAAAAAAAAAAAAAAAAAAAAAAAAAAAAAAAAAAAAAAAAAAAAAAAAAAAAAAAAAAAAAAAAAAAAAA
AAAAAAAAAAAAAAAAAAAAAAAAAAAAAAAAAAAAAAAAAAAAAAAAAAAAAAAAAAAAAAAAAAAAAAAAAAAAAAAA
AAAAAAAAAAAAAAAAAAAAAAAAAAAAAAAAAAAAAAAAAAAAAAAAAAAAAAAAAAAAAAAAAAAAAAAAAAAAAAAA
AAAAAAAAAAAAAAAAAAAAAAAAAAAAAAAAAAAAAAAAAAAAAAAAAAAAAAAAAAAAAAAAAAAAAAAAAAAAAAAA
AAAAAAAAAAAAAAAAAAAAAAAAAAAAAAAAAAAAAAAAAAAAAAAAAAAAAAAAAAAAAAAAAAAAAAAAAAAAAAAA
AAAAAAAAAAAAAAAAAAAAAAAAAAAAAAAAAAAAAAAAAAAAAAAAAAAAAAAAAAAAAAAAAAAAAAAAAAAAAAAA
AAAAAAAAAAAAAAAAAAAAAAAAAAAAAAAAAAAAAAAAAAAAAAAAAAAAAAAAAAAAAAAAAAAAAAAAAAAAAAAA
AAAAAAAAAAAAAAAAAAAAAAAAAAAAAAAAAAAAAAAAAAAAAAAAAAAAAAAAAAAAAAAAAAAAAAAAAAAAAAAA
AAAAAAAAAAAAAAAAAAAAAAAAAAAAAAAAAAAAAAAAAAAAAAAAAAAAAAAAAAAAAAAAAAAAAAAAAAAAAAAA
AAAAAAAAAAAAAAAAAAAAAAAAAAAAAAAAAAAAAAAAAAAAAAAAAAAAAAAAAAAAAAAAAAAAAAAAAAAAAAAA
AAAAAAAAAAAAAAAAAAAAAAAAAAAAAAAAAAAAAAAAAAAAAAAAAAAAAAAAAAAAAAAAAAAAAAAAAAAAAAAA
AAAAAAAAAAAAAAAAAAAAAAAAAAAAAAAAAAAAAAAAAAAAAAAAAAAAAAAAAAAAAAAAAAAAAAAAAAAAAAAA
AAAAAAAAAAAAAAAAAAAAAAAAAAAAAAAAAAAAAAAAAAAAAAAAAAAAAAAAAAAAAAAAAAAAAAAAAAAAAAAA
AAAAAAAAAAAAAAAAAAAAAAAAAAAAAAAAAAAAAAAAAAAAAAAAAAAAAAAAAAAAAAAAAAAAAAAAAAAAAAAA
AAAAAAAAAAAAAAAAAAAAAAAAAAAAAAAAAAAAAAAAAAAAAAAAAAAAAAAAAAAAAAAAAAAAAAAAAAAAAAAA
AAAAAAAAAAAAAAAAAAAAAAAAAAAAAAAAAAAAAAAAAAAAAAAAAAAAAAAAAAAAAAAAAAAAAAAAAAAAAAAA
AAAAAAAAAAAAAAAAAAAAAAAAAAAAAAAAAAAAAAAAAAAAAAAAAAAAAAAAAAAAAAAAAAAAAAAAAAAAAAAA
AAAAAAAAAAAAAAAAAAAAAAAAAAAAAAAAAAAAAAAAAAAAAAAAAAAAAAAAAAAAAAAAAAAAAAAAAAAAAAAA
AAAAAAAAAAAAAAAAAAAAAAAAAAAAAAAAAAAAAAAAAAAAAAAAAAAAAAAAAAAAAAAAAAAAAAAAAAAAAAAA
AAAAAAAAAAAAAAAAAAAAAAAAAAA=
##XUNITS=	HZ
##YUNITS=	ARBITRARY UNITS
##FIRSTX=	22678.600297301079991
##LASTX=	-2573.0579877596451297
##DELTAX=	-0.48164450837454653165
##XFACTOR=	1
##YFACTOR=	6.3645098789546601831e-07
##FIRSTY=	-7.3625298682600259781e-05
##MINY=	-0.00020254956325516104698
##MAXY=	0.019947536289691925049
##NPOINTS=	52429
##XYDATA=	(X++(Y..Y))
22679a15%JK3K4K8K8j9j8J8J8M0M1p1p2OOL0L0j6j6K1K0kko3o4J3J3J4J3L6L6LLLLJ3J2j0
22660B8j1n5n6N2N1L0L0POppqpl4l2J3J1K3K2M5M6m1m1m1m0K9L1j6j6oooojjM5M5J6J6r2r1
22640g5lmK0K0J7J7k9k9J5J4O0O1M5M6l2l2q0p9kkK5K6K4K6j6j6L1L1JKKJK2K3k4k5j4j5o0
22621ho1J4J4J3J4M1M1nml6l4M1M2o6o5L6L5P7j6p2p1R5R5m4m4K7K7K7K7p1p0k0P1R5KRq3
22603G3j00rJ1J1NOj8j8j4j4L3L3N4N4n3n4m5m5O2O2l4l3M3M3p0p1ONK7K7L2L3n1L9M0n2L9
22586E7L8m5m5l1l2pQ5L1L1l5l5o4K8K2K2j9j8j3j3jR1M6m8jjl0k9k6k6K0K1M5M6rj02QQK
22567b9Kj6j5j6j5MMMMrrrrmmJ05J03l2l2l1l2%jn2M0JJJJM3n1n0M2N4N3j8j8K9L0M1n2p4
22547a6J7PPl4l5l5l5O9O7l8l9J6J5NR5j0j03n1M2M9M8k2k2n2n3opl0l1M7M7j6j7j6j6K1K2
22529a10R9R7m9m8n5L8O3O4P0O9p0p0j7j8K0J12Nq9n6n6j6j5n0n0K8K7J2J1J1J1j2j2j3j2
22513h1K0K0n6L8M0M0N3m1kkq4q5M0L9L4L3Pq5p5Q0L8L7J%jjjjJ0J1J0J1l7l5RJ0L5L6m1m1
22494a7l7l7RRNNN2N1l6l4J1J1llmlK7K7j8j8k2k3k2k2M4M4kkM5M6lmJ7k9l8N5j8j10l1O2
22474a6L7qn2n3%%k0k0N6J01R1o3q4QJ9k8qrJ8J8o1L3Q1j1l8Pl9q6mQ8J31M0l5l5OOk7k7J9
22456C5J9OOJ8p5k2P0M4m9n1mq3q4Q2Q1L4L6n7n6N0N1RRj4j4J0J0N6N7J9J9L1o2p8J6q9q9
22438e9N0M8k3k1l5N7N8l5l0k9J1J0J4J4K6o6l8N4mkJ2J2J0J0k5p1n8L6M2n1k1P1J9J8KJj6
22420ij8L0L2l7PN8l5j9j8K1K2K8K8q0p9L0L0j6j6LLOOlM3O7k5J2l5n9R3N4l9l5N8Kr1J9J9
22401E7j7P5J13m1j11o5QQMNN0N1n2n3o8p0n0M3Q7o8o6Q9J8k9qro6K6N1NR4Kq7NN6N4J8J8
22383G7onl0l0M8M7r8r7M2M1k7k6N7N6l3O0L3j2j6j6j9j9J6J5J5J5o0n9M8M8j6j6L0L0k2k1
22366E0K5K5q8q6Q2Q3RRo7o7N8O0j8j7n7n7j1j0J5J6L9L8L6L7j0j0k8k7k8k7K4K4k2k2j9j9
22348f0K7K7JKM7M8k3k2JJm0l8R8J00m9m9klJ6J6l1l1K1K2k5k5L4L4j2j2K1K1K1K1k0k0m3
22330G4m4K4K4O4O5m9j41p2Q0L0o1jjK5K5k1k0j0j1J3J1l1l2J05J07p5p6O4O4m4m4m3m4rj0
22314f4L7L6k8k9onN5N5RRK6K6n5n4k2o9k1P3R3M8n7n6j0L5J9p4K8P3J8J9k6k6j2L5K9o3n9
22296a3L1J8J8K7K7oL9M8m4j13k0N2m2j0j0j5j6k3k3K4K3j7j8K9K9J9K1Nm0l9N2O7K2j1n7
22279C4k8k7m8M6n0n1K7P4K7o4q6PKR5R9N3K8j8J5p6j17L7P9L3N0m3q4QK3k3qpj0j1JJJ4O1
22261F3j7j09K8P2RQj8j7O7k6p4J6M7JJM7J0q4j3P9N1j04q6PJ7J8M0M1N3l9j16k4j%N2N0l3
22243A6l2M3M4M8M7q5q5j37m4M3M2m4m5L3L3K3K2O9O7l6l6l7l6M8M8QQq6OQ3j0k3k4k4k4n
22225h2Q6j0j2QPl9l9M7M7K8o4o0L3J0q4j6P5N9N7k3j14p9P5Q3rk5k5N3N2k4k3J0J1l5l5Q
22208d9Ql8l8K0K0J4J4O0l0l7N6L7n4m9M4qpP3j9j1rK9L0J1J1o1n9q2J1R4Kp8J6O5O5L8L9
22190A28j4j3K0p2n6n7j10M4J22J21pj00m6m7k6k6klj5j5k1P2J0J0J5J5nnL5L6N3l8l2l3j0
22173g2j0l9N3J3J2J8J9PQQRQQJ4J4l2O0QQm7m7m0m2m4M8P2P4k0j9k0j9K7K7m4m4k3O9P1k3
22155G0j2j2ONM2M2l6l5j3j2pom9M1Q9mj6j7k8O5m8m8j8j9L0L2m0l8l8N6P3P5j9j12o6K7L8
22137bL7l3l2K8K8j8j7RPL7L7j4P9LLq9q9M3M4L4n9ook0j9k0k0j0j1L7L6qqo6K6N9l3n3n3
22118a39RRq9MO9P0M7M6Lq8p7P7M1M0M1M2M0j15p8J3jjNNj5j6j12M3J53jp3p4M4M4M3M3l7
22100A5l7j2P9J0J1l6l4L6n5mlPPPPK2K4K4K3RJ0LLrj02o4Q8O7k6J3J3ppk5k5o6K5J9K0l7
22081gl7L4L3k0j12o6K6M1M0%JL3L3J0J0K8K7L4n9l3l2l8l9pqj4j4O9k4O9O8L8n5k1j9k1P1
22063C9P1k1J9J8l3l4j9k0K8K7l0l0J7J6J1J1l5l5KLm3m3J7J7J8J7Q6Q7RJ0j07j05n6L6J8
22046c4p5j8j7J8J9J8J9nmmnK6K6k7O6M0M1%%j8j8K8K9j06j06L3L3noM1M0J3J4l3l2k9k9K9
22028c8o3k5O8J0J0J9J9J7J9K1K1k6k5k2k0k2k1l6l5M1M2J5J5J5J3J8J8L0o3r8oM0n3n5L7
22011a20N7N7P3P4l5l4m6m4%Jj0j0j0j0MMp4p3P3P2N3l9p4J9J21K8n7n8j2j2KR5N2m1l1J5
21994A0N5J0L8L9j1j0n0n1m9n0LMm3m3J0J0N7N6l3l3J3J3N1N0N1N1p4p3k7k7MNjR0J7J7k3
21976E6k4J5J5l1l1nnM0M1l3l3l2l4R3R4M2M2k4j17m4Km1m2J2J03Q5qk7k7p4p3L4L4l6l6l6
21959a05l6O5O5j3j2j1j2j1j1poopK1K1K1K0J8J7J8J8m6m5MR6L1o3k0P3M1j14p2K0PPN2N4
21941G2M5m7q7O5Rq2m6m5O2O1J5J6j2j2j2j1l9m0n5R9Nq7K1K1%%K4K3mmj0j0O1l2l7N5O6k5
21922B3L2L2j4j4l7l5L0L2L7n5ooJ1J2l8l7j9P3Pq4k7k7M8M7l0l0J4J4o1L1O7O6l6l4l9l9
21905i2L8L8llmlk3k3m1m0k8O5Q0Q0R5o0j9j9k0j8m3m3M6M4M6M5MMm2m3l8m0k0P2O3k8m7m8
21887f8M7M6N6r7p2p3k7O7j2j1J7J8qqL9L9j8j8O0N9j9j7j9j8j8j8NNK2K1k5k5O6O6j1j0j3
21869B8j3J0J0K7K7k0j9poM0M0L4L4m3m4k2k2Q6Q6n5n6m6r2q4RJJJ0J1N7N6klllk1k1KJj%
21849a3J3N9Nq7o7K5R0jj06j5j1n7N2N2K7K6j9k0N5N6L3L3n1n1K7K6L2L2m6m5n6n6Q3L7n0
21832A2M2L3L4NNp2p1oopoQQQQM0M1J6p7l8l9O2O4nnn2n0K0K0K7j8p2K0J1J1K5K4PQj09j8
21813i2R1jK4K6k6k6RJ0K7K7N8l6l0k9k0j9l1O1P5j7onp3p3q9O6J39M8JJo5o5M2M2K3K3P5
21795A65j8m8m7o4K6L6n6r7nj0j1J9J8J9J9M2M1K9K9OOQRl9l8j9j9M8M8J12m3r2KN4l8k6k7
21777C9%JonL2o1pqLLLLqpO9P1%Jp5J9o2o0K2K2RPj4j5j0rJ4J4K6K7m9n0j2j2L5L4L6L6L7
21756I3L6k9k9k9l0L5L4M0n3k8k8m5M7K8o3m2N2J07J6l5l5l0k9l0k9M8M7k9k9J2J2j1j1L8
21740AL9L9L9n6n6N2N2mnM1M2o1o1j5j5pqn2n4R5R5M5m8p0K2O3l0k2k3nnl6l7M4m8o7K7J4
21722g5J5KLK5K6J5J6J6J6m6m5L1L0l3l4O8O8J1q3nQ8n6n5mmL3L5m3m2N5N5RR%%J%o6o5O2
21702C3k9OPj1Q2O5k7j6j6k2k2m5m5L5L3M0M0o8K4M4M3J2q0q1J2NMJ0J0OOp0p2L3L3j4j3M5
21684cM4M5M5l1l1n4n3P2P3mnonk9k9j7j6OOJ3J4L7L7k8k8k8k7M0M1l6l6K2K2k5k4j4j5L0
21666CL2k1k0K5K6j1j0L6L5k5k5kkJ5J5n7n5q2J0N7l6O1O0m6m8j1Q1L6n6J%nnj1j2M7m7k7
21647g4O6QPllklklllPOm6M7nnJ%RPJ5J4n4L7L7n5jlrqJ5J5O8k5o0o1p3K0N6N5j5j6M7M9K
21625E6KPPl9l9j0j1j1j1N3N5K8o3m4m4mmL8L8pqk3k2N4N4mlmlj8j9j7j9K6K4M9M9o8o8M0
21606A7M0K5K5k2k1n2n2kR0J8p5o3R0J9p2J1J2j8j8N8O0l5l5J6J7l1O3J6p7K7K7J5J6lr5m9
21589e8M3LLo8o9N3N3k9l0O5k8k2k2L9M0l6N6PPJ3J3%%m5m6L3L2j2j3n5n5N3N3rqJ5J6o3o3
21570a34j6j6K2K2k4k4N9O0j3j2p0K2M8M8mlmlK6K5L2n9j2j1K9K8j4j4o1o1J2J1L5L4LLk0
21552e6k0RRRRN3N4k4k3o4o5J2J2O2O1m5m6ooooL1L1N9O0o9K4P1k3k5k5J5J6K4K5JKo8o7o6
21533f1o7K2K2Q0j2l0O1O2l0l9N4nmnon0n2RRl7l7K9L0O5O6M1j13p8J4LKJ5J4l8N5LLj5j4
21514c4p3K1J00Rj7j5K1o9n9R6RRP0k2MNl3J4N7l5n7n7K1K0M3M4M6M5jj55j20k8N0M9j2j3
21497f7j2j2K4K4K3K3NMNNj3j1j8j9J3q1n7L5M5M4O0l0l8N3J26L3r2r1n1n1mmmmP8P7mnj3
21478dj06o7Q8O5J8Om0k9J8O7k5n3oL9L7l1l3j2j2K5k1m7M6jjONJ0J1L4L3n6n7K0K0LLLLl3
21459g4l3J4J4m0l9L8L8M9M8k6k8OPm0l9J3J3j0j0PQQ4J29pj00n0M1J7J6K2K2o2o1K2K0q1
21441g2J1O6O7k6k5K0K1j25j27qQ4O5O4opL8L8p0o9P2P2M8m5p3p2L0K9J4J4J4J4J8J8J8J9
21424A29ooN3m1p8J4k1k0PPp0p0J0J1N0N0l3j27n9R5M9m5O4O3J5J6q6q7j3Q0j8j9J09J09n
21408A27no0j53m5M8P6P4n8n7j8j8m7M6J9J9k2k2K0K0M2M2J1J0J1J0o1o1j5j5L9L9J5J6k1
21391Fk1KKN4N5O7k6m7M6n8n9m0m1L6L5m1m3L4L5OOL1L0mnn0m9j8j7L0K9K3K4k2k1K7K7MM
21372E1k5k5jkrj0L7L7j5j5l7l9M0L9ooj2j0J1J2P5P6l3l3r2r1J6J6%%m6m6M9M8K6K5KKK5
21354C4K6L2L2RRr1r0J8J8ppO9P0p3p1MNLMM9N0ooM1M0l7l8RQo2o1J4J4klK1K0K0K0k6k6o6
21333c3o7P2P1J%K3K4J8J8n9n9K3K2k4k3l2l2M5M5n3n4l1l0J8J9O6O4k2k1L5n6QR9o6o4l6
21316i1l5M1M2M1M0l1k9k6O6K1p1RRMLk9k9ooj8j8l0O3P2k2j0j0J5J4o2o3K9K9J26L4m1m0
21298ik4k4LLL8n5l9N4M2M1l7l7j2P9P0P1o3o3K4K5K9o2p1p2R1R2k3k2k3k3K8K8m9m8L5L4
21281C1j2j1k9l0J6J7JKrQ2L6n7JJ%%n7L3J5p8m9M3k7k6K5K6k2k3k2k2M2M2M8m5J9J9j1j0
21263d1KJk2k1K1K1K2K0m1m2NMP7P8n9n7lM2K6o7j07o0K1K1L1J23R9Pl8l8LKj8j8MML6L7L6
21244A11L7q6q4m3m2k1o8QJ01Q2j1k3K4q4l7J03J0J7O2k0o5m6m7K7P4L2n8n4pppM2M3J2J2
21227a3O6k6n3pOPl9m0O9O7L8L8l9m0K1K1kkn7n7j0j1M3M2K0K1M3M3l5l4q5q6qrL4L4L4L4
21209B8M6M6l1l1%Jk0k0n6j0M5m8j1Q1N1Lo4o3J0J0RJ0RRP0P0l8l8K9L0m9m8L9L9l8l9q5q6
21190a40K2K3K0J9M3M2J8J7o0n9mmlmj1j0j1j1J5J5J4J5klk6k6M1M0ookjkkL5L4L5L5k8k7
21171C5N0N0j3j2l6l6k5k5J9K1N7N7k0k0l4l5j1j2K3K3k3k4p1p3L6L6rrrrN3N1N3N2m2m2M
21153C0Nk2k1N4N6l2l1rqJ4J5L7L8l3l2rj0j4j4O4O3l7l6l7l6k1k1k1k1J3J4J3J4J0J1J0R
21135EP7P6l3l2M8M7o0o1k0k0o6o6O7O7j0j0K3K2n4n4K4K3JJn5n5N3N3K5K6k0k1k2k2%%J8
21118b5J7k9k9M6M6k9l1l8l8M0L9J6J5oqMMMLj6j6L0K9l3l3j0j1l1l1O8O7Q0p4l8N3l8l9J3
21099b9J3j2j2j2j2j1j2n8n7P1P2M8M8jkm6m8JJM8M6l8l9L8L7n8n8J9J9j3j4L2L3K3K4k2k1
21081bn0m9K7K8J8J7noJ6J4K1K1n0M1Q9nnoM7m6r2J%r1%R2m2m3J7J8J7J7POP9P8Pq6LLM1j13
21061C4p7J5j4j3kkq2RL5L5KJj0Q2M2n0PQRRJ5J6n2M1Jr1l1O3LNJ4J4l2l1NONOj5j5L2L0J1
21041C8J2q7OL9M0l1l0m2m1NNkkjkL6L6j1j0L5L4m2m2l5l5J2J2J5J6J5J6MNm8M5NMJ0J0J0
21021DJ0J0J0k5k5k5k6j4j3R4R3j9j8p6J6J6p5j8j7M2M2RRp1J45O4r1j6j6M5M6K2p1o9K1J7
21004C0J7k3k3J8J8n8n9J6J7J6J6j3j4j3j4O0N9m9m7l5l5P4P2L5L5o4K9oom7m6K6K6K6K7q
20987E7qn9L2K0K1L2L1j07j4J1J1k7k6k6k7L6L5L5L6k7k7k6k7n3n2poQ9Q7L2n9mnj0j0L4L2
20969B4K7K8M0n4jjr0r2K0J12J05J3l8l8J6J5K2K1r7nN2N2m2m3O3l1j06j4ONP2P3K3p1k6O7
20951A07l8l7k9k7j04j1P7P6P6P7kr5j4j4n7L5K3K4j8j10o5K8P8P8PPqqpqm7m8L5L4l9N2k3
20934Ek2K0K1M5M5J0J1l5l6j5j4rj00p2p2J0J02N7N6O3O3m4m4LLJ8J8J8J8rrrrm3m2K9K9N0
20915A10m2q8MllLLOPOPN0N0k1k1j43n2NNN9N8J3J2N4N3N9l4q0p9l0O2L4L4ppp0p0k4k4N2
20896e2N1N0N2n0n0m9m9L9L9L8M0LLLLk4k4k8l0M0n0n2M2LKRQJ4J4J2J4J9K0J9K0m0l9l8l9
20877e7KKKKM2M2J9K0n4n2K4K3j6j6j6j6M5M4n6n7p2K1M9m3PJ00nn%jM6M6j8j7j8j7K5K5P8
20858A28j5NNjjm1m1NOmlm9n0J6J6l0l0kjn4L9K2K1K8K7J0J0l4l6J5J4J5J4M8M9o0n9n2n1
20840a21nonnJ4J07Q4rn4L8J4p8n1M3QQJ3J3ppppn6n5K2K1l5l5M2M2N1N1k6k5j6j6L1K9m9
20821d4n0N9N7J8J8Lm3n8L5L3n7l2J5L0K8Q5Q4n3j00n4L7j3j4QN4Q3rk7J9M3n0o3j6k5k4j1
20804c4j1L5L5J3J4J4J3L0L1m8m7KKl8l8n1M2R2Kp2K0l7l8L1L0j5j6J2J2j1j2k6k7o1L1Q7
20786c4on6n6M6M6j%M4M3M5M4k5k4k4k5oo%%q5QQ7op7l3J3J3RRJ0Rjjm8m7Q8Q7J0J1l2l1l1
20766c3l2j3j2L4L4L0L1Q2rq8q8m3M9K0p3n6R9OOqqM0L8M0L9j8j8K9K8M5M5jjm1m1m1m1k6
20748Dk5N0N2J0J1J1J0nom7m6r4kn4n4J00J00J06J4k2k3p4p3M0L9K1p1p1K0J6p8K5K4J9J9
20731e4mnM2M2PQl8l9j1j1J2J2K2K0K2K2O4O4m5m4p4p3L4L3j4j4j4j4K3K4K2K4rrl7l8Q2j0
20713B2mmmmnlL1L3Q5qj1j2o4o3p6p6L2L2M0L9opK7K6n0n0L1L0m6m7jkM5M4KJN8l4r8oJ3J3
20692g7QRj5j4N8N7m9n0P3P3K3p0r4jP8Q0kkMq8l2l2L9L8l0l0J5J6j9j9K8K6MNJ0J0p6J7l6
20674f5l6L8L9J5J4NOm0m1K0K0k6k6O4O4R4Jl6l5L6L7l4l4m0N4K9K8p3p3J8J8J8J8k7k6k6
20656bk6L0L1j6j5L8L8rqm1m1j8j9L8L6M3n0n1n2K9J21l0k8p0p0K4K4nnN6l8j4L2J7k9r8n1
20638b29jR3M9m4K3K3o1o0P4P4llNNNNL2L1m4m6klklKKoQ5P6K9j6j6l6l6n8n9K5K5k1k1L9
20619f8L8qqL5L4j2j1o6o7M1M2J9K0M2M2l5l6l5l6P7P8l3l3qn3rQ3M8m4o3o4J0J0N6N5p5p7
20601a11L2L2P2P2K6K7p6p5K8L0N0Lj06j2N2l9k7k8n1n0KKj3P9N3Pj0j0L3L3k7k7jkkM2K4
20583C2o9k1k0K0K0k1k0K5K6O1O2j5j5k7k6m9m9j1j1L6L6P4P5K9K9l1l2n4n4k5k5K1K1J8J9
20566B9n7n9K6K6k1k1%j%jLKKLJ9J9J9J8k6k6k7k6ooP1P1K0K0q7q9l1l2M6M6J0J0J0J0J3J4
20547iN9O1J4J5l1l2j3j3n8n9O1N9j6j7p1p2R7R7K7K7MLj1j1n8n7P3P3l5l5k8k8J8J8K1K1
20530I4lkMNp2p2M3M2l5l3k0j9K7K6qrj4j4M6m7k3O9k7k8L0L0l5N7%%J0q1m0J14m1m3J4J4
20511d1L8L6qrjjn3L9M0M2K7o5k0P2O6k6j15j13N0M9N3N3%Jo1j53q1P5L9L9LKJ3J2l3l3k9
20493i3k8nnJ4J4O0N9J3J4o3o4l2l1J5J6k1k1Q8Q6l0l0qqK2K2n6n6J6J7K2K2j8P5K3K3ooj6
20475B4j6K8j26j27K7J06J04PPm2m3j4j4LR5K1K1QQp0o8k0k0K6K6J7J6ppMNK7K8k9k8o9o9
20457a61k7O6R2R0K7K7MLn4n5klm6M5onmmM1M2qqqqk7k5p3p3J7J8O3O3kkm8m9N4N3p5J7ll
20437e7KLm1m0OOoo%%o4K8P4j8k5k5J9J12M7m4l4l4O4O3j3j4mooomnnnJ9J9J8K0JJJKJ6J6
20416G5M0L9lmq0q0J6J8J7J8nnno%jP4j8o3o3QQk5k4n3L9K7K6L1L2o3o5J2J3l7l6P1P2l5l4
20397f9M3M2n5n6N2N1j3j4l8l7j%K2K3l1l1J5J5L7L7m1m0j7j7K9L0K7K8j9j9rrL7L7k3k4K3
20379a5K2nlnml3l3j0rQ7Q7k0k1m5m5L1L1J0J0j4j3ljJ9K0pqqqK5K5KKm6m6O1O1opq2q4p1
20359a59p2O8O8K6K5n2n2N2N1NMK8K7j8j8k1k2K5K5l9l9QPN8N8J2J2j%%%o6o5m2m3J8J7O4
20340e1O4k4k5K2K0k3k3k4k4O1O0J4J5kkM4M5kjp9p8j4j3j3j3J1J0k1K6O3k7k8J8M0n1p0k3
20322a18J8J8k6k6N2N2q1J2P2K6J0J1MMMMj7j7j0j1o1L1N9l1j5P6n7n8poppk3k3N4N4K7K6
20304A3j8j9j3j3j2j3N9N7J3l3m2M8K4k3J0N5Qq5r1KQ0L5o6k1Lr0M9N0q9MK6k0L2L2L5j1k0
20286d4P1R4%m9n0L9L9L9L9o9o9QQl2l2j7K7rj04NR8M1lm9m9J%M7M5J5J5l1l1j5j5j5j4j8
20268h4j8k9O3R9Ol7l7p4J8R5Lm6m8N6N4N9N9M0n3q5Pnmo0o0J7J8KLK6K5k3k4Q3Q5rqqrm2
20249E5m2NMmmJ1q0q5O9M5M3O9q6M8M7n1n0K5K7k7k6J3J3Nq7j3j3J0J1O8k4o9K4R8n4ONJ9
20230EJ9l1l2M8m3o3K9J05J4m4M8j0j0j3j3J3J05m5m5j6j5j9j9MLJ8J6k2k3o2L2N1M9N9l3
20214F0nnJ9J9n8n7j1j0L6L5K8K9j8j7MMm2m2kkK1K0m4m5JJNNN1N1K7K7j9j9j5j5j6j4jjm7
20194f2m7QQN4N3k4k5K2K0L2L3m5m4k0j9k0j9N2N1K9K9o3o1j6j6J4J5O1O0k1k0j9k0PQPPJ3
20175B2J2j2j1qpL7L8kjjjj7j7j7j5O0O1j5j6j5j5j5j4n6n6K1K1m0m1O8O7j2j0L4L5j9j8K7
20157E2K8l3l2j0ql8l8RQJ6J6K2K0n1L9O5O5j1j0L6L6l8l8l9l8k8k7J8J7K7K6MLr0r2J6J7
20139h1J8J9J8J9JJJJN8N8j2j3m7M6M7m7K4K4P0k2mmj15k1N5l8K1K0j2j3o5K9n4n5K8K9j8
20122c4j8j9j8M1M0ooK2K4L6n8p5J7NNRQN5N5J3J2j2j04ONk1k3j2j3j3j3L2L1j5j5J6J6J6
20103a1J5OOOPn7n8J9J9k0k1N7N6MMm2m3NNK8K7l6l7RRmmmmNNNNMLMLRRj5j4K3K3k2k3L2L1
20081B8RRk5k4p2p1P8P8N3l9n6n7M6M4r6r7M2M2QQQRL2L1J2p9m9M5j4j3N0N0M4M4Q2j2l7l6
20062G5M4M5q9q8k4O8P4j8j35m4PPM5M5l1l2J5J4J5J4K1K1k5k4k9l0M8M6l5l6J0J0K6K6K7
20045F3K7k2k3o7o9OOM6M5J8p5KR4k3k4O0O0p3p2L4L6j2j1J1J2M4M4o4o4L4L4j2j2m4m2K9
20028dK7O2l0j44n2J20K7q4q5O0O0J4J3k3k4%%j7j6L0L0m0m0OPO4O2O4O4o5o4m5M7R4Jp6J7
20010F0P4j9ppm4m3r4kL9L9qpQ4pkjk0j9MLJ5J5l1l1J7J8onL4L4j3j2o7o9j8P5J6p7MMRQl3
19990i0l2n0M3P5j7n2J03L8n3k7k7J3J4M2M1l5l5O3O4Rq5l8l8JKL3L3QJ0o8o8L9M0m2m1j9
19972a46j8N3N4M8M7L2o1j07j4J4J5K0K0ONN1N1j2j2j2j2n2n3K3K4j6j7j6j7j2j2L5L5L7L6
19955A7L7L7j5j5QPl9l9j12j11j1Q3J62Rm6m7K0K1l5l4P4P3k0j9MLl7l8QQl6l6j4j3O6O5m3
19938e8m2m3m3LMM3M2K0J9j2j3l5l6N9N9J3J3L1L1L2L2j7j6j7j6o0o1j4j5L4L5p4p4J2J1l5
19920a88l4N6N7Q0P8j6j5j6j5pqJ6J5l2l4J3J2N6N7k0k0l8l9j5j6P1O9M8M7j0rq7q6l0l0M8
19903d2M6j7j8K8K7o3o4j7j8Q3Q2OON4N4l4j25k1k1k7k7J4J4M3n1P4P2j0j0o0o1j4j4P3P3
19886C5N8l4n9R6M9m3l4j27k5O8j3j3n4n4K8K8MNO9O8J2p9l8l8KKM0M0J6J7l4l4M2M2M5M6
19869A33l2l2p5p7L2L2l6l6J0J0M1M0nnM9M9RQq9MQ7oo9K4K4o9m1N0L9L9o9o9o5o4m2N1M5
19851a05M5p0p1O8O8ooL5L4O3k9K2K3m7m7jjn5n5Q4Q3o0o2o8K6OOJ1J2j3j3J1J0L8L8qr%%
19832d3%%K0J9J8K0nnM1M1n2n2k7k9pol5N7K0J9L6n5o0L3k5k6N0N0k8k8K1K0K0K0j3j3O2O3
19814A21p6p6n8L6Oq7P3P3N5l8l0l2j3j3j3j3K1K0K0K1m7m7k3k4J0J1N1N2M2m9KLJ3J2r5r5
19796a87QQN4N4K7K7j9k0p4p4k5O9J31L6m2m4k1k1N6N6L2L3p4p5P4P4M9m3p5p7K7K6k4k3N4
19780b3N3k5k5k5k5JKKKnnj1j0J18K6k3k4n0M1K9L0K9o3J2J2K1K0klJJJ%MLJ5p8n8L3K3K3
19760D7k3k3j6j7j8P3L4n8r0Kk6k7k6O7J5J5L9L8N5l8p9P4Q0j2l1l2m2M9onR8OJ1J1m1m1q
19742E5qqpJJJJj6j5j5j5MMJ0Qq8Lm9m8M8M9M9M8m4m5n7L7P8j4kkrrrrK7K7n0n1l6l6P3P2
19721d6k0k1N7N6M3M3M8m4j8j9p1p1K9K9j1j2n0M2J13K1or9r9j00ONN2N1NMK8K8j5j5J4J4
19704b9m9M3qrN6N7L1o1p1p2O2O0poppj4j4L2L1l2l4m5M8J9p3o7K5M9M8N9l1k3k3k9k9M1M2
19686c7M0M2JJJJk1k1LKm0m2NNrqJ4J5N6N7J0J1l1l1M1M1j8j10j22L3P0O9KLj4j4l6l7J6J5
19666c7O1O2lmn0m9K5K6LLm0m0O7O8O9O8j5j4j1j04j08j7N5l7j08j7L9M0P8j2p6J6J1J0o1
19650a02L2N7N6JKM2M3K6o6p2K1Mq9l7N6PPJ2J3k8k9j1j2O0l3N9O0K4o9j7j7OO%%J2q0J7J8
19631b1N1N2N8l4j03j01L1L1l2l3J4J4k0k0p2K1onP8P7j8j8p0K3K2K2K8K9M5M6o1o1%JJ%M5
19613A4M6l1l0k8k7J9J9J4J3l1l2NNN6l5p3p3L0K9K0J9M3M2L5L6j1j1jjjjL4L5m3m3n8n8M9
19595b5M8n7n9o5K8L2L2N0m4m3M9O2O3Pq4J1J3MLMMk5k4m8m8J6J5q3RP4P4n9o0K2K1K2K2O
19576c3O%%O2l0k9O2l5l3J00Qk6k6l0l2MLLMkkL7L9L2o1J5J5o5o5rQ4L5L5j1j0N2m0j1j1k0
19557A5j8j9j9OPm0m0%Jp7p6O6O6M3M2J7J7J6J6J6J5J5J6j2j2j2j2m3m3KLJ2J3J2J1L7L7m1
19539C7m0L3L4oooQ7J6p7n4L8k0k0J%OOl3N7OPJ2J2l4l4k0j9QRk6O7M4m8l1l0l7l7K9K9K8
19519a2K8J8J8M0M1r7r7m2N1N7N8L8n4j3j4r3kL7L7o0o0n4L8J15K2n4n6m2N0J02J0j0qm2m2
19503i2L5L5p9p9K9K9L2L3n1n1M3m9L1L2q6OL2L1L0L0M2n1l1O2M9N0q6q7%R2L7L8o4o5M0L8
19485EM0L9J5J6RRRq4l2l2l9l9L8L8qqrql3l4J3J4l5l4j5P8J21K9L5L5K1p1p2K2k1k0j5j5
19467c8j5j5PQo5o6M3M2J7J7J8J7P4P6o4o2PQQQo3o3J4J4O5O4M0n3n9n9j5P7L9n1NNM6M7n6
19448B2n5k8O3P0k3q4QK1K0N9l4q3q4o1L2N2N1Pq6m0N3j9j9L3L3NNMNk9k9P3P2M2n1m5m5J3
19430g2J4L6L6k3k4K2K1L4L4k2j14N8N6k5k6pqJ4J5RRl7l7j0j0n6n6L1L1j6j5NNN2N2ppJ7
19412b1J6n2n3oo%%J09J07m6m7%jklllj0j0n6n7O6O5N9N9n0j41p0Q5LKJ7J8k0P1k4k6M2M4
19393E6lkl4l3l5l4L5L4j1j2J8J8j11j9M9N0k3k2O7O7m1m0p5p6K3K3J75K1n7n6q6OL2L1K1
19376d4K1K0K0jjk3k4j%M4M6klk6k5L1L1p6p7klL8L8N5l7qqm5m5O4O3J0J0o7o7O2O2j5j4j9
19357a8k0llP5j7j1rl9l8J1J04J9p3m5M8N3N4J4J3k1k1K6K5r4r3J5J4k4k5k4k4N1N1M9N1m4
19339B7m3LKJ%m7m6K2K3K2K2lkn0m9n5n6N3N3lmK0K0l9m0PPK2K3K2K2rj0J3J3O3O4J8J7m0
19320F3l9OOm0m1O5O7K5K5k2k2l4l4j1j1k5k6K0K1L5L6L1L0k1j13j25K9O9O9k9k8j9k0K6K7
19303a0j2j3j2j3O0O0J4J4ppJ6J6n4n4N4N4OOp1p1p0p0PPJ2J1J2J2MNJ1J0k3O9O9k4k5k6K6
19284go7j9P5n6n5l0O4Q0j2P2k0p1K0o3o4l3O0M9N0k2k1l0l0J1J2O2l0p6J6P7P5NNk2k1K4
19267HK5P8P9N4l9p6p6mmL2L2m6m5k3k5m8m7q8q7K7K6k0P3J40j4o2R2N3l8j00pP4P4j1rJ2
19250A0J2o1o3pQ5O0O0j1j2k1k1k1k0J6J8pol3l4J3J2j0j0J3J3K3K3%Jq5q6N4N3K5K4L7n5
19232a1o4K9k9k9L2L2L1L1M6M5l2l2lkn1n2k2o9QJ01Q6oOm0n0M2RJ0l3l3J3J3L6L6rj0kkL9
19213F4L8L3o0n4n3J8J7O5O5%Jm5m6m9n1K7K7lmm4m4j9P3R9Pl3J3pr9q3J0K9K9MMN0N0l5l6
19194d2M0Q6J0q2q2J1N7J0j9P3N0j06l7Qm9m9L0P7K5o7p4J9J02n2n8L5M1M1l0l1K8K7MMKL
19177EMLK9K9j8j8n8n9J8J8M1M0l5l6K2K2N4l8p4k9j4j4M9M9K5K6k5k4n4L9O6O6l6l6J0J0
19160E7j2j3j4j3L9L9o3L0O5r0m3m3N5N4J1J0J1J0rrL8L7k6k7K6o7p1p2%jn6n6J14J12qqL9
19142D6L8K4K4n3n3qpj3j4J00Pj10j7P8p4n8L5pqNMr5lN3N3n4n5klk1P1M3M2%jjjk4k4l6N7
19122f2J0q3kjM0M0M6m6j7j7K4K3J%M6M7LLm3m3jjj9j8j9P4K1K2k7k6K0J9k3k4k4k3L2L2j4
19103c0j4L2L0K5K6Pq6j0j1%%M5M7j0rj5P8j1j0p7p5k0P4L1n9m6M7M1n2L5L4P5P6m5m4m5m3
19086iQQQRl9m0m0l9M3M4K1K0m9m9K8K8J7J7O8k4n2n3J9J8L8L8pqK7K7n1m9l8l7j4j5Q5Q4
19067D2L9L8lkn0m9k1k1JKL4L5m2m2NMMMk3k3p0p0J7J7j2Q0L5L4J7J7n6n5Q4Q3J2J2pj00p8
19048a08J4L4L3m7m6L0L1OPOPOPK9L0J0J0l1l0l1O1j4j3M1M1R3Jq2q2K0K0L0K9p8p8L4L3N7
19030H0N7l9l9l9l8J4J2rj0j4j4K7K5J5p8N1N1m7m7N5N5Jr0l4l4m0N3R2o0rQ2k5k3m0l9L8
19013f0L8N8N8n0m9j4j4o7K7P2P2N3m0m2m2p6J6N8N7J8J7n8n7P0k1m5m7ool4l3P4P3kmj02
18995a08rN3N4L5L6k0j9m1m2j1j0j6P6m2m1M7M7r2KK0K1R1jp7J5nnM6M8QRN5N5q4q4K5K4m1
18977A9m0NR7O7q7l6l4qQ3j4j4j2j3L4L5j0rj0r%Jm6m6K9K7j7j8N0N2k6k6l9m1o4o4M0M0N9
18959d5J51N9l4n3n4pqn4n4J2J2j1j2k4k5N2N3J4J5l2l2M5M4M0M0l1j23OOm2m1L6L5M7M5K7
18942E7o5o5K8K2p0m2m2n4L9QQM3M3n4L9J25k8n9L3onJ2J2L4L5ppqpRRRQn9o0k0k0P6j7o3
18922a09L0kjM5M4L6n5n6L6l5l5M8M8m6m6J%L3L2m4m5k0j9N7N8l3l3J3J3J2J1N8N7j7j8L0
18905D8K9j1j1l4l3kkP4P5q6q6rj0J7J7J7J5M6M6l2l2qqrqk1k2k2k2nnM2M1k0k0LLK8K6j8
18886ij9J5J3pqn9n8J9J9K2K2K1K2KKm3m4j1j0L7L6k7k7Q1Q0J3J3l3l3J9J9nml9l8j6j6m8
18867i9m9klN0N0k7k8L5L5J1J2K0K1q6q7N6N6L3L2M2M3r6r5n6n5N3N2K8K8J5J3j06M7Q9lK4
18850E3K4o0n8j5j6QQj3j3j3j3J7J6k9l0M7M6M6M6l4l3l4l4nmP3P2l4l2l4l4M0L9oppqppJ0
18831c5J0J0J0K6K8q0q1k7k6J9K0J9J9J9K0L5L5p2p3O1O0j7j6l6l5l5l5P0P1ppJ3J3L5L6O
18813E3Pp0p1LLK7K7k7k6k6k7R9R8m1l9k0k0K6K6lmlml2l2M5M5OPOPm7m7L0K8qrl3l2k7k7
18794a32J9K0m2m2O6O7L5L3L5L5l1l2l1l2l4l4J9p5pqm2N1J9K0P2P1m9m9llM9M8k7k8MMj9
18776e3j9MLMMPOj6j7M7M6J%m0m1M1n3k5O8J08J5j4j4lkL1o2o1L1JKl9l9j3j2R5R5l1l0l0
18757el1L1K9m6m6M1M0l5l6P6P7r3r3L2L2Q2rm4m3K7K6n1n3M9M9O3k9k4k2L4L6j1j1m0l8m0
18739g6m0%JM6M6jkM3M5J7J6r2r0K3K4K4K2m3m4m4m4mmP4P3lmLKk7O4L1L0or8k4O7J5k9k3
18720c2k2K6K6KLM2M2qr9n7L5N8l3o5K8J1J1J03J1j02j0R2%j04j2K5k2K0k8o3K9K0O6J34M2
18703A69m2Ln1j42p7P8J37j6n3pL3L4j0j0L0K9p9p7j9j9MMj4j5L5L5K2O8R6Ko2o1J0J0j2j2
18686B1n6j04MR6nnrj0J4J3N3N3QPRJ0o8o7L4L3m2m3NNk1k1J7k8l2O1M1L9M7M6j5j4j5j5l5
18667A1l3J2J1j0j1j1j1L5L4j03j04P8P9JJk4k5K2K2PQPPm9n0K7K7l6l5M2M1l3l2M4M4P5P5
18649A43r5kK5j29m3N0QPL6L7j7j6j6j6mmP3P4ppn4n2qrqqJ5J5o2o2O2O3O1O3J3J3J2J3p6
18630H8p6k8l0k5k5K1K1K6K6k1k1j8j9NNJ6J6ppJ8J7o0o0j1j1O7O6JKKKK0K1K1K1m5m4KKm7
18611f9m6Q8Q6K4o8l8l9N1N0L1o1j9P3R1kn4n3j3j3l7l7J4p8J9J9L6L7k2k1o8o8J00J00o8
18595e5p0j5j6L1L1K7K6M3M4P4j8r6l%jK9K8nnK4K4o9K5M9M9n3n2ool5l6l0l0q5QKKm3m4P1
18575a86P1K2J14J3p9p6J7N7l6N2N0n2L8L4L5O9k4p6p6n7L6K4K5M0m9n0M3j5j5l1l2M6M6K4
18559BK6k2k0nom7m6qQ5j7j10o3L0M9M9j4j3k0j9N0m2m2N0llK6K6O8O8l8m0o6o6M2M3k8k7
18541a51J9J9L7L8rrj7j7L0K9L7L8l9l8m2m3O6O5l4l5l5l5O9O7rqk3k4K3K3K1K1kjK8K9j7
18523G1j8NOj8j7rqn4n5j7j8NOM2M1J9J8L5L5m2m0n5n4l2l1K4K5k2k2J05J04N9N8o5o5J3J2
18506D1N3N3n5n6j7j7OOL1L0j6j6o5o6J2J1Q0Q1k7k7k1k0m3m3lkK1K1rql2l2j6j6R2R1QQl8
18487@l7l9l9m5M7mmk1k1M5M5jjKJJKm5m5k5O7R3%p2K1K6K5L1L1jjK2K2QQl8l8j5j4O5k7j15
18467h6k3N8N7M3M2lmp0p0j9j9P0J61o0o1j0j0M6m5j07j3k6k5O8O9rrJ8J8k8k8m1m0L7L7M7
18449c5M6k9l0l6l7j3j3mmj5P7N8l5k3k3M4M5N5l6p0K2R3JRQK6K6m1m1J1J2l6N7O3l0j4P8
18431A66q7q7K7K9J0J1p4J7j1j1POJ3J3m1N0ppO9k5j00rL9L9l2l2qql2l1N9N8p2p4k5O8J14
18414B2K2m4m4p3p4J03J02K2p0p0K3P3P2n2n1n2n1M6M7%%RRj4j4N7N5J1J0o4o4j8j8MNMMj1
18395h4j2k3P0P6j5O7O6l9l8PQK4K5n3n3k2k1K9L0o7K5J36j8l0k9KJj1j02K5K6k9k9o5K9N8
18378c6l5j%RRJ0RO6O8j6j6L8n5mlj2j3j3j1M2M3llK9K8m9m9K6K5QQo6K7kkK1K1n7n5j1j0
18358c5j1j1J3J2J3J3M0M1o6o6m1m1ONR7R5m3m2jkjjj5j4L2L0K6K6Oq6j02rm4m4Q4Q4PPJJ
18339c6PPo2L1k6k7M0n3n3M0J3J4P2k1L1L1n0n1L5L5J2J1jkM3M4o6o5j4j5q6PR4R3rqk4k6
18321c5n7L6O0O1k9k8o1L0J7p5j8j7L7L8o7K5L6n6n1M2L2L1m0m0R3R2m2N1L2o1K1K1k4k3m6
18304a5m6ooooQ7Q8n1m9mmk6k7LLj9k0L7L7L6L7o5o7J03J04n0n0O0J3q9NPq5l6N6L0j7k9O3
18285dL6n4o0n9l9PPR9Q0j1M2Q8k6p2o6o6m7M6N1Mj0j0k9k8N0M9QQl2l3j9P3lkM4M6l2l2m
18266@nnnJ0Rj2j3p5p5L3L3J4J5l2l2L4L3J1J0m3m4O5O5M0M0ooj1j0j1j1q5q6lkMR7Q3rj09
18247i4M5J08J7K4k3o0L3M8m5n8n8m6M6M3kkjmmk4k4J6J7Nq8j3Q0M6jO2J7j14k3K5K4N2m0
18229a6o4K9RRJ4J5J3J5k8J6k8O3K3p0K4P0N0m3j08j7K8j6K9L0KJL7ro1L2rn4K2K3l1l2M6
18211A4%l7N3k3j14j1L5k9J8N3m0l4J2M1M1km8j8P4N8r4l0k9OPQ4Q4n5n4p3p3O6O6K5K4JJ
18194al9l8L8L9k7k6J9K0LKLLj4j4j3j4rj0rj0K1K1j2L5K3p1l5J1p6J6J02N6j0rL3L4PQQQ
18174G3n1n1K6K5j8j7K8K9o4o6J01Qp4J8R4Lr3kO9k2l3l5POj6j6R1R2k2k2K4K4ONm2m1L1L1
18156A06m6m6RJ0RRnoJ8J8k9k9P6j7j11j8L1L1j4j6L0L1K2K1lr6o8o8j8P5L7L6mmJ7J7O4O4
18138A33l7l7j4j3o4o4L8L8K5o6o7K6N8N8qpl5N7N8l5NOk3k4k6k8J9J9RJ0N2N1l3j23j7P5
18120A6M6M5n6n6L4L6j1j1K5K4KKnnn1n0PON8l4j2j2j9j8ppJ01J01k8k8k8k8n0n2Q2rq2RK8
18102c7K9P3P3l4l4p2p4NML6L4j0j0PPOPJ5J4rrm0m1NNK0K0J9K1k8k7j0j0P3j8j2j2L5L6l5
18082B2l4q1J3J2J2o7K5P8j5n7L5Q0j1o8K3l5l5%JK3K4k1k0Q8Q7J7J8n4n4k2O9l5l3M5m6o6
18065h2o6rQ3QQN0M9L0o3n5L6K3K5m6m7k3k4PPp1p0P0P1K4K5j2j1QR9M7m5m0N3k2k2j6j7J9
18047AK1k6k6j9j8j9j9O3O1m6m6L4L4m3m3O3O2j4j4J0J0J1J0l8l7L8L9jjpplr5m9M4P8Q0M
18028I2q9l5N5m7m7L9L8ppP5P6jjj8j9r0q9n1M2L6L5N9N9L4n9q0p9rqK4K5K4K3RRRRM3M2J9
18009A40J9p6p6NR8K4o9k7k8l5N6Q3Q2k6k5k6k5l9l9L8L8qpL9L9p8p7%jJKk6O4%%ONl1l0m2
17990e2N0M1n0k2O9J4J3J3J4nr6o0R3M8m4L5L4M2n1j58o7P3P2N4l9q4q5M8M8J5J6l1l2J9J8
17973d7k8k8j7j7N5N5R7Nm7M6Lr0qrl0k9J7J8k1k1N0N0mr7KKK3K3K3K4J4J5qqo1o3j5j6J2
17954a30J3L6L6K0J9K5o6p6p6OR8O1O1K1K0J6J6l1l0K7K7j9j9JJm6m5RRQ0Q0j5j08q3QLKl7
17936h6l8L5L5L5L5M8M9k9k8k5k5k4k6LLm3m4O4O3j0j0J5O0L6m2m1OM8k9j29k2L6m1K3O9q
17919c7qj8j8O0N8k4k4k5k5%jj%mllmLKN2N1l1J6j3q9K3K2p2OO1O1L5m2p1k5L9l9o7J0j6j5
17899a76Q0Q0L2L4JJj01j03o3J4R5J9p1OO6O6J4J3l1l3PPOPJ4J3l3l3j2j3L4L4L4L6m2m1j
17881d0%k4k3J3J3J3J3K3K2M6M5MMm5m5K3k2j17m0M9M8K4K4M4m9MMo8p0QQK1K1k5k5O9O8J9
17863C7p2l0O3N6N7j29l8j2j2P0P0J5p7K0K0o1o3M4M3l2l4K0J9K0J9j2j2L4L4m2m2NMo1o1
17846a40o7K6M5M6R7R8o3o2J3q1o7o7m8M5OPN9N8llP5P3k6k6J9K0l9m1OON1N1Q1j3o4o4p4
17828f6J7NNl0l0nQ7M0n1l2l2l7l8onj2Q2MMQ1Q0O0l3k6k7p8p9K9K9NMP5P6J8p5n1M0m4m6
17809f2POJ1J0m2N1OOM0n1oon2n2nQ7k1j13P0O9O3O4n0m8k7k6L4L3l7l8m1N2L5n8J7J10N8
17791I4l5l8l7lkM5m6j8j7mlM2M2k9k9J6J7j9j9Q4po5K6K0p0mmL7L6NMj9j8k8k8mnK1K1K0
17772b1K1nnJJm1N2%JnnonJJKJl6l5m1N1l6l6J7J6M7M7K3K4l1l1n5n5L3L2O2l1j1j1K3K4N6
17752C4l4L9M0j3j3K7K7J2q0n7L4Q0Q1n3n4j0j0j07j6k1k0NR8Qq4K1K0O3O4j3j3l2l2M4M5
17735H0j8j8o4o4M3M1O0O0kr4m0m2k5k5N2N3P1P3o6o6K4K4%Jj2j1j2j2N3N3K9L0p2p3k6k4
17718a9m4m4LKO0N8m8m9J2J2L6L4j3j3O2O3n8n6j2j1j5j4N6N8mr5r7lO5O5N0m1n4L9klJ12
17700I2K0o7o6o3o3j7j7L3L3J0RJ5J4o0L2pom7m6K0K0O7O7k3k2K9L0nQ6P6p9o1o0n2M1O5k9
17682c1m5M7Q8Q9j9k0M6m7j8j8J5J4qro9o7O5k5j3P9k5k4k7k8n2n1N0N1MLK3K2k3k3NNN0N2
17664F6k8k8J9J9k7k6J8K0k3k1k9O4m3m4j5j6j8j7J1J1M5J38P1q4r8pRRK4K4JJM6M6o2o2N7
17646E1N7m5m6k2O9K3o9nnnmj14k1N6l7m5m5N7N7O5O4L9n3k6k8n0n0k1P1K0K0K1K1K0K1j6
17629B5j6n5n6n6L8L1L2m2m3L3n9L1L2Oq6j6P6N9O0O2l0p9q0n7L6LR6R6NJ6J7j7j6k2k3L3
17611C4n9qqLLLLJ5J5l0l1NNm2m1k0k0K7K6k3k4Q5Q3mom6m7OR7J7J7J0q3q4J0LMo7o8J6J5
17591b09R3R3J2J2m4M6P2k2o6K4J5p7LLl0l0o4K8M7m5L6L6k0k0MLL4L5m3m3R1Q9j7j8l4l5
17574d1l4l5J6J7J6J6N6N7J1J1p1o9k4k4k6k5k6k6P1P0P0P1j9j9j9j9l1l1K5J16k8k7m5m5
17558f1QRQ4Q6k6k6L2o1j18k7qpL9L9qpK9K8K9L0q6q7N3N2J0J2NOrj01k4O8M0M1onMq7o5K8
17538h7J4J4K5K6m1N1j8j13J1J03jjL5L5j6j7O5k8n4n2K7K6j8k0K5K3K4K4o5o6J2J1l3l3O5
17522d7O4K9j25j4P8MLQ6Q6o6o6J1J1l0l0l6N6j2j1J6J7J7J7j2j2K5o7m4M8JJP7P8l8j30K8
17504A3K9j3j4j3j3n9n9N0M9n1n0L0J23Q2j0l0l0ppq2J0N2N3j8j8M8M9Lr1j57mJ1J2N0N0K6
17487A4K7J7J7J7J7j5j5o2o1J6J5qqK1K0Kr1l9N3J8J8NON1N2o6o4k0j9J9J9nmRRO0l1J2J3
17468A9N3N3j1j2j13j13J7J09O4k9k1j9k0k1m3M9P3P4rrrrl0l0M2M2j1j02nmJ1J2NNO7k6n0
17450an2K8K7j7j8J6J7L9M1k2k2k2k1k5k6K1K1lll7N5M3m8L1L2k0k0k5k5N7l3q1J2M2M1K4
17433B6K4j7j7j6j8j1j2l5l6l0l0J6J6J7J7opO5O4Qq3qqj4j4jjP6P5J1J1k9k9k6O4J9p2kk
17414a5m8m8l3O0J06J3m2m3M9m3l8l7llR6Lm9M4K8o5m2N1M3n1pQ4O9q5j6j6K0K0qQ3N8N8m4
17396A49m4q1p9k4O9J0Ql5l7L5n8onKLK6K6M7M9K3o9m7m7N5N3P6P6o3o3k9k7k9k8K0K0K1J9
17379A6j2j0n8n8RRRRK6K7K7K6k2k4%%l1l0J9J12K7o5L9L9l1l1J5J5m2m1m2m1J6J6J6J7l2
17361h1l2j3Q0M3n1m4M8j2j1poN2N1N2N2l9l9l9l9lkooJ9k8l4O0j0n6l0O2N8N7m2m0mM1P4
17342G5j8p7J6m3m2M0M0nn2m1N1P3j7m5JM4M3Q8M1j27l4L3j3J9J8l1l0pql8l8QQm4m5R4R3
17325C0l8l9l9l9J2J3J2J3J9J8mmN2N4m9m8m3M9O8K4j9j9k3k4k3o9n1M1J17P0nnk6k5llm0
17307d6m0L8L8JJp0p0j9P4K7o5O0O0k3k3K3K3k4k4klM3M3OPj6j7l0l2J5J5OOj3j05m9M5J0
17289a30RNMJ6p7MR7RN7K0k4L2j4l7QoL9M5m8L0L0l4l4J2J3o3o5J4J3PQJ0J0l8RL8n5k1K5
17270h2N1m2n8L3K2O8M0n1m8M4rrNm1m3M9Nq7l8N6P2k0K4K4n9n9J2J3L5L6k5k5K7K8qQ4Qq4
17251e2l9l9OR8M3m7l8l7m2m2L5L5POOOj5j5L2L1J9J8P5j6o6K6M0oj3j3L0L1k2k2K5K5MNm2
17233C7m1K0K1l7N6R4%Oq7j05n9K1O9m5m5L7j0l5N8L8n5m3N0K4k2p3J9J24L2n5n7j6j6LMm3
17215a31m3L4L4N7N6M4M3l2p8q2J0KKJ5J4J4J5k4k3p0p0L2L1j2j3K3P0P5j8p1k5N2N1PPK0
17198A6O8L4n9oM0l9l8k0j13l4J20P9j3m2m2kjj3j3MNJ09J7r0KL9M1l1k9j9j9K7K6m2m4j1
17181i3j0n4J02P1j9n5L8K5K7j8j7j2j3n5L7K5K5O9k4j8j8l2l4j0j0k7k7n7L7M3M4Q9Q9L1
17164A49o3o8K5N9l3k2k2j2j2j1j2J6J6K9o3l1O2MMK4K4K3K4qqn4n3ONMOKLj4j5o1L2N6N6
17145F7l1l1M4m8QRk0k0poopmmK1J12j9k0l7l5L3L3N1N1L0o2o2L0ppjjj4j4j5j3PPr0KmmK5
17125e9K5l9l9PPK0K1k0k0p1K3R9Pk0k1J4J4L5n9m0N2O3k9j8j8M1L9L4L5K4o8PPK9K9j8j7
17107G6l1l0J6J6MMm2m1nnL6L5N8l4n9n9L8L7J5J4l7l5m9M4L5n6nQ7L0L0j0j1J4J5l3l2LL
17089C6KLl6l5l7l6L3L2L2L2K0K1n7n6NNMNj5j4r0LL9L9l2l3k1k2N5N6PPPPJ1J0J0J0rj0j0
17069b2j0jkJ01J01k0j13l7l7K0K0k6k7noM1M0j2j2j2j2RRj0j03k9O4NOK4K4k2k3kkM4M3r
17051cj0q7q7J36J35J9p4l3l4j4P7P7P6k5k6o4o3l8N3j8k0j4j3L6L5l5l5n3M1O9k2k3P0j1
17034B2j0LKLLJ7J7n7L4l0k9o5o4p2K1P7P7RRRJ0J4J6J6J6jkjjkjkjjkjkppN1m2k7O4O0l4
17013H9n2n1P4P5J8p5n1M1QQl3l3m9n0lmM9M8KKpoP0P1l8l7RQr5r6J2J2O4O4j3j3m3m5k1k2
16993a13L5L4l8l7m1N3R8OjkM3M5p1K1O8k5l3l3QQK3K3n4n3ppL9L9k8k7k7k8P8P6L2L1n9n8
16975A8j2j2K4K4n2n3N5N3k3k2oopoJ3J2J8p3j8j8k4k4N8N9J2J1j4j4O2O3j3j3k4O8K3p0o5
16957DK9K8K9M0n3m1m1m7m7L3L4J1J0J1J2l3l5J3J3l3l3PQPQJ2J1j1j2N4N2k4k2J1J3l3l4
16939d9m4m5n6L7M6m7J2J1J6J5MR6L7n4LLm3m4L4L4KLKLP0P2P7j5l5l6p0K2L9L9l2l3j1j1
16921E2l5l3J6J5K2p0OOM5M6l6l5l6l6j8j8N9N8L5L5m3m1l5l4J2J2m6m6J%j8j8J12J9k0k0
16904h7N2N0Q6Q5L0o3p3p3l2l2j9k0K8K7M1L9J6p6n7n7J5J5l4l4J2J2K9K8jjO2l1l1O1JKP
16886b3PJ5J5J8J9l6J1j0j01J7J7mQ8J24l2m1m0j17k4O2O2JKL3j3o2K8m4j37m1N3M0M1L7L6
16869Al9m0M9M9LMm3m3o7o7N1N1M7M7j1n9qQ4J8J8L9j15l6N6m6m6L6J27J23l2r6lJ8J9r1J
16852aJ18l6o6K7j3j2rrj0j0rqlkm4N0M8m2m0l9l0O3J38j6k6K0l9l9M0M1k5k3m8m8L4L5J1
16834b2J2QQL1L2k6k5k5k5OPOOk3k3l1O1M8Kj9j7O3k9n3n4j3j2L4L4L5L4L4L5J2J1l5l6PP
16815F5l9l9j8j9NNL1L0N5N4JJm5m6J4J4J5J4nmm5m4k1P1K6o8ooj9P4O3O2j8j11j3j4K8K7
16797G5n0m8K1K1j8j11kQ9l8l8rrkkJ8J09M4n0o8o9O4O3J0J1J9p2k2k2J1J0J6J6k7O4J3J3
16779C0L5L5j1j2n6n6j1j0l6l6M1M1llM3M2n2n3ppK7K7K7K6m8m8N9N9N9O0m3m3p7J3J5p7O3
16762A3O4J8J8j07j2M1M2L1L0QPm2m2o6o4J4J5l1l2j3j2j3j2J1J2J1J2jjjjN7N6j9k1k8k9
16744h7J8J8M2M0J17K5m2m1n2n2J3q0l4N9K2K2j9j9llL7L6J01Pn4n5L1o2r6N7kkPQj%M5M6
16725D7L0L1n1j43o8K5J3J3%%K3K3K3K3k4k4j8j8K9K8MLl7l8K0J12O7k7o1o0M1M0K2K1n6n4
16708d1LMK6K6K6K6n2n0j4j5L3L1N8N8q1q0J2J2J2J1k5k5k5k6O3O2m5m6J9J8J8J7KKm4m5j8
16690i3j7K8J20J29k6j04j02M1M1J8J8k4k4m7m7qpqqjkM4M5J5J4o1L2j2j3qpJ0J0J07J6n2
16673A7n2n8n7JJM7M7P1P2P7j5p1p1l5l6O7k4j8j9RJ0Q5Q7l0l1l0l0M3M3K3o9j37m5L6L6M7
16656iM6o0o2J6J6O1O2q6q7K1K1N2N1NOj1j2%r1j1Q0K3K4j6j5j6j4lkLLq1J1L4n8M6M6J5p7
16637f9l8l8KKO8O8K1K1K4K4k3k3K5K6Oq7q3RN9N8k1k0N7N7m2m2j7P7L0L0m2m1m2m0j9j8K0
16619b1K0O6O7l8l7j4j4ppn2n3k2k2L1L0r9oJ8J9J02J01K5K5rrl2l2o4o5m1m2P4P3l4l5J5
16602h9J5N6N5J4p9p3Q1N3l8k2k3ppl6N6rrrrO3l0p5J6NMM0n4K8K8J7J7N1l9m0N1K3K2K9K8
16583A04M6M5o2o3NMk4k5P8j5p1p0ooM1L9J0J1j5j07O4O4j9j9n0n2nnM3M4M8m2k3k3nnqpL8
16564d3L9J3J3l1l3ooj8P4M1n1j7j7L4L4p2p4RRRRO5O4P1k2l8l8m3m4k6k6J38J38R2kj72p8
16546eO4O4K3K4n7n7j1j1ppn8n9Q8nq3J1onK4K3L1K9m6m6j2j2O5O4jkk4k5MLk0k0M9M9LLj5
16527B7j5k9O1J07m7n9L3K6o7n4n5K7K8j9j9kkK1K2N3N5k3k2M3M4m3j36n3n4M4M3M0n3n2M0
16510i0poM5M6Q1Q2k6j19q0P3L2o0l9l9L2L2ONK9K8K1K2O8O8m5m5J3p9q7Mn3n4KKn7L7J19
16492c9K7PPm6m7L1L1l4l4J3J3K1K2kkMMK6K8O2O3p7p7k7k9n7L5m1m1J1J2L4L4P9Q0ppM6m8
16473G5n2n2l3O0K7K8j3j3L7L7J4J3l8l8l8l7j3j3J0J0N7N8J1J1m5m5JJJ4J3QQkr4m2m3O9
16455d9O7l9m0M8M6k9k8L5L7Q3Q3J18J19o1j54n7n6o3o1ppl0l1Q5Q6n4n2rrK0J9l6N5LMJ4
16438E0J5l2l1K8K8j8j8o0o1J7J6OOl4l5l8N6N5l8M2M1N0m1n0J04N2j03nmK5K6L3o1l0l2m2
16421h3m2j8P6nn%JP1O9P7j6o8o6MMM4M5l8l8M6m7ONm2m4LKJ6J5jkr4%N5N5K6K6LMK3K4O1
16400A52O1K6j29n9n8p1K2M7M6l6l6J1J0k9l0ooK7K7LMJ9J9n7n7N9N7Rq3k7O7QQl7l8M0L9
16383BNNj7j8KKm5m4M2M2l5l5k2k2N6N6j5j5o1o1O7O8o1L1L4L4J5J7nonnk9l0M8M6l3l2j0
16364c4j0kkL8L7O0l3q3q3k3P1N2l9m9M3O2O3J6J5o2o1K1K0k5k5K9K8M1n2m6M4M0n2n1n1N2
16346e1N1m0m0O8O7m2m1m8M6R4R5r9r9n9n8K2J16J5p8o6Q8R0jP6p9r9pQQK4K4L4n7k7O5%K
16329BM9m4j51n9J19J19J7J7l6l5m8M5O5k6p6p8L2L1KLR2Jk4k3M6M8l0l0M6M7l1l1opool2
16311Bl1j3P8K1p1o0o1llmlO6O6J8K0K6K7LMn7n6j0j1KJKJJ1J0l6l6onK4K4l7N6j9j9NOp0
16291a38K2O0N9P2k2jjm7m6j9P4jjj0rL5L7k4k4P9P9O9k4m8m9m9n0n4L7j9k0L2L2m4m5q0J3
16273a25J09J6l3l4l6l5J1J1k0k0N8N7L1L0m6m6L0L0Q1j1o8o8j9P4k0k1K5K6Qq4rrL7L7J4
16256a9J3J4J5o0L2j5j5L1L0L1o1mml7N5MMm4m5KJJ9K0k8k7L0K9m6M6Q9R0L9n3qqL3L2r1r1
16237CJ7J7L3L2j4j4PPQPl3l3l3l2K4K2K4K3K2K2jjp4p4LMj1j0nnl9N4P6j6m7m9l5N8P0k0
16218a3rj0q1q1L7J30K4K4K0K1Q1p4o4o3J4J5N9O1kkm9m7J4J5l0l1oon2n3K3K4%%l3l4M4M3
16200i1mmmmL2L3j3j4J0RMMN6l5l0l0j0j0rj0J6J6O8k5j5j5nQ6J15m1k4k5m1m1j9j8qpN0m3
16180i6k8O5PPlmK0K0m2m1NNJ2J2l4l4N9N9j8j8k4k3j%K1K1k6k5lkK0K1J9J9k7k7MNMNooJ84
16160A06R3p2p2q2J0j9j8l6l6%jk9O4O8O8J03J0l8l9o1o1j6P6J17l8j26l4J1J2j9j9j9j9n3
16143a69n3K4K4P2P1M6m6l9m0J%LLQ0P9K4K5n3n2pqj3j3M8m3l8l9J5J5rrL7L7Q8mo2o2RRN
16124d4MNMQQl8l8K3K3K3K2j7j8r9pJ41M9n8L3O6k6L2L1l6l7n3n3n2M0O4O6n7n5j1j0j9j8
16106a04j9j8J0J0L3L3P5P6R2o3r3%k2k0O1l2l0O1j2j3M6m8m5m7opK6K5M7M9O9O9p0p0m5m4
16089b6JKm6m6MR7L5n6JJj2j2O5O6n5n3qrONRQmM2P2k1k6K0n7j03k3P0M4m9m3m4N9N9M3M4
16069F0M4M4k2k3o9o8k7k6N0N0noL6L5K2p1q5l9kR2N8O0k6j18r3%J3N9J6p6m0ON1N1K5K4M5
16052D5M5m2q7m0N4O2J7k9k7j6j5l1O2R9n4n9L2j3j2L8L9l6l5M0M1OOm0m1J1J1l5j29m6J08
16035g1L9qJ4l3mmJ0J01lr4p5k8pQ6P3K6Pl8m6m5K8K9J8J7ooK0K0n5n7L8L7L7L8j8j7o3o4
16016a04l8l8M0M0K2K3j%JKP8P8K7K6n1n2O2O2p8p7RRj4j5LLKLJ3J3J2J3qrrrJ6J5J6J5n5
15997D5n4K2K2MLk0j9oopoL8L8l9l7n5n4qqO9P0l9l9l6l6M1M1N8N8j9j9k%m9m8K4K5M7M6l2
15977A3l1n6n5M3M2K0J9k8k9M9M8j5j6o0o2l0l1M7M7O5O3J8J8m9m7lkLMLMM1M2M2M2o4o4j04
15959g3j05k0P3J19K6noqpm2Mj0j03j7P5N0m4n4qR5M8n2n3K2K1NMN1N0K3K4k3k3llq0q0K8
15941a01K9j8j7K5K6K6K5QQQRl8l8q5q5N4N3PPJ1J1l6l5M3M2l4l5k2k2k2k2K9K9N2N2k0j9
15923i5K4K3O1J4j7P6J7p6o2j10o1L1N3N3L6L4J2J2K9K8m9m9k3k3K3O8M0n2r7nN8J2klJ8J7
15906A5J8J8OOJ%j5j07q5QL5L5qrm5r2j0Q3Q6Q5m6m8J1J1Q7Q8K4K4k2k2j23j21J6J7M1M0m
15888bnL9M0o8o7J3J3J3J2k1k2KKL7L6rrl4l4J2J1K5K4K5K4j7j7OOM6M7l1l1j9j9o4o6M9M9
15869dK5K6n2n3opjkM5M4L0L0j7j6j7j8OOk7k8k9k8O5O4m2m4l0l1M6M7M0M1l6l6k2k3K3K4
15851gm8m9kkjjM6M5jjjjJ0Rl6l7n8n7Q1Q2m6m6%%l4l5P4P4L0K9j6j5JJJ%K2K2M0M0J4p8l2
15830A7O0mnm5m4k6k7J8J7L1j5j8P3J06J05mr7j11o4J2J2J8J9k7k7o8o8RJ0O6O6J9K0p4p6
15813a22L2L3%j%%j9j8N9N7o9p0ON2M4n0j8K9J6O1O5k8K5k2j02j0K7j9J8J8j6P5L0o3l1l1
15796d2QRj4j5R3R4L0L1p8p8j9j9j8j9j2j3L4L3m7m8kkL8L7qrl7l8LLR5Jj7j8n0M2O1O2Kr0
15777a7m7M6Rl7o4L0J48N7k4k4l5l4k7k9l4N8L4n6j1j1o3o2P4P4O8O9Rq3j00N3J38M5l2l2
15760I0l9l9l8l9LMLMK2K3O8O9n7n7j6j5M8m3mQ9M9m4qrM2M2mmJ5J5o3o2QRm4M8K8K8j9j9
15741H4M2n1p5p6m2m2L6L5L9L9ppq3q3K5K6M2M3L7L6M5m8MMk1k0k1k1J7J7J7J6K7K6j9k0k2
15723ak3K4K2K0J9mmrj0j5j5Q1j3l7l6J8J9L7L6k2j14r2Jj5j6L7L7J0RRJ0M3M4kkL4L4j0j0
15704I4qL9j1j02r6n1N6N7K8K9m7m9L3L2j3j3%%m6m6QRP9P9M3n1pM0J6p7MN1r6nQ0L5j4j4
15686F6M2n2n6L4K7K7n3oK3o9mM1k1K3Q2j0l0k9KM8K9o5l4l2r2KP4P4o1o1L2j5q1P4J07J5
15669E1n9n9J2N7M4m8r8oM0ok7k7M7M8RRo8o8L2L1j4j5L2L2RQool8QJ21K9p9l5JJp1K1L9M0
15649iN5l6r8pM4M4j2j2M9m1j06M9LLL6L6j0j0K9L1j6j6QQl2l2r6mJ11J7m8M5pj01m8m8N5
15632a66N4O1O0j6j7qrL7L7ooM1M0k0k1k0k0J5J6l1l0k5k5NMn9L3N3N2O8k5j01rK6K5L2L1
15614G6l2l3l1l3jjk4k4M7M7l7l6R8Oj9j7RQprm5M8O9k2ppl5l6M8M8n9n9k0j9mQ9J54%m6m7
15595C7MMP9j4mmq1p9m0N2Q1j1m8M2LLM9m3LKL4n8n8L4m3m4LLJ12K0r7N6M8m4k8k8KKM2M2
15575C3L9n4k3k5M8M9k8k8m1m2NMK5K6k2k1M5M4K2K2n3n3K5K3K7K6K7K7p5p4LKm9m9Q6pm3
15557g9N0l2l1J2J1OOL8n5n4L8noJ%J7J8o0o0Q3Q4N4N5J9p4r7mJJN4N2M4M3klp1o9PPm5m5
15538i1L2L2OOp0K3L7L6o5o6NNL4L4%R1M7m7l2l2j8P2P2k2p1p1m1m0NON8N8k2j16j3Q0M6M4
15519A2J9J8J9J9L2L3L3L2j10j08kkM2M4mlj6j7l9l9mlmmK2K3jjK7K8j8j9L2L2m5m4KKn6L7
15500c1R4Lj6j7j5j5L1L1llp9q0MNQ0j3o3o4M0L9O8O7J2q0J%k8k8j3j3J0J0l3l3J4J3Q7Q5
15482F7n2n2j3j3o6K8L2L2Q4Q4p7p7q3Rk2k1PPR0Q9m9m8M2M1mmn0n1K6K7J3J3m3M7R4%m9n0
15464HN4N3Qj47j13k1K6K6L9M0J14K3k6k5l2l0o1o1j0Q2O3k7p5J8N0m2j0L6J6J5K9o2p5J9
15447i8OPKLNNL1P6O2l0j24l2P2K5J7k7l8N4M5km7m6M4M6kjJ0Rl6l6j8j7N9O0rj0k3o9m0N4
15428a3n0r6m3MP7L2L7L6N7N7m9m8jjj3j3L2L3p7p8%jLMk0j9M4M5kjO9P0p0k2J2q1l4N8N4
15409hQPN5J2q1q4RO1l2JM6k2k2%R2M7m6OOM9m4r0KM8M9n3n2L6L8J5J4k7k8N0N0M6M6l1l1
15390A42k8k8n1n0k0k1k1k0K8K8K8K7opoorqL6L8o6o7J0J0lkrqJ13K1l5l5k0k1N1N0Oq5J2
15372c2J3k7k6K0K0K6K5n0n1J2J2L6L4J8J8n9n9MNj9j9K4K4P5j7M8M8o1n9l4N7j7j12l4l4
15355a91J1J03N1m2N7N5M7m5r1%M1M0J%o4o5j4P8L7n3K1K1J0q0l6N8L0K9j0j0K8K9p8p9OO
15337i9POj5j5O2O1j6j7PPm7m7j%J3J4J3J4l0l0J6J6L2L3J0QN0N0MMk1k0m4m3N2N3PPn3n2
15318dopj4j4L2L1k8l0M7M7p3p4O5O4l6l7J0RK1K1M5M4l7l7k7k7j26K8J31M0k8k7M4M4kkk
15300H5lJ3J2J2J2n3n3n3n3J2J3J2J3KLm4m4K9L0PPj5j4QRQ2Q3k5k5p3p4p3p4K1K0M4M4PQ
15282h8N5N3K2K1j7j7L3L2RRl8l8l6l8J7J7l7l7RRj5j4K3K3K3K2o2o3O9O7NMNNk2k1m5m5O
15263i5OP0O8Q9mk1k1rj0K9K9l7l7j4j4k7k7n0n1N9O0nmk3O9L6j19j2j3n7L6R3%l9N3N4l9
15245B3l3l5k7k7J1J2M2M1k7k8L6L5l3l3M5M6l9l8L2L3n0n2j0rj0rllmlK7K6K7K6k1k1p4K0
15227a07j4j5LR6N4l8K0J8K0K0j9j8k2k3k2k3j0j0J3J3j8j8K0K0NMl4l5M7M6QPnonoKLKKj4
15207c9j4l8l7L1L0pq%%k4k3L9L8%%n0n1j2j2J4J4N2N3J9J8mmrql1l2M2M1Q0Q0l2l2rrj5j5
15187C6n2n4k3k2J6J5k2k2J6J7j3j3j3j4RQL1L1J20J20k6k6r9r8L3L3J2J3j1rK1K2K1K2j6
15170F3j6j6j6rql2l3P6P6l9m0PQo1o2l4l3L7L6N7N5m3m3R5R7n0n0q6q7N2N1n5n6Q3Q3j9j9
15152c1p1K2K8K8j2j3J2J1l4l5ooM0M1lln0m9M4M4l4l3J4J3Q9mj6j7OOj6P6P7j6l9l8k1k0
15134a6N3N3KJK2p0q1P2J3J2lr4J3J3J2J3m4M6M7m5j9j8J7J5N5l7n6n7m0N3M8M6L4L4j9j8
15117E7Q0j3r0LK9K9m3m2k7k7o3L0P4j9l2l3m8M6J21L0M9M9lln1n0n1m9kkqQ5nnM1M2L2o2
15098F9n0J05POl0l1m4m3QPm5M5mol2l2l2l2N0N0M9N0N5N5jr4n4n3o6K7MMl7l6R1R0p8p9k1
15080a28k0L1L2J1J03O8q7k9O1JJJKKKJ7J7l5N7n7n6m6m6K6J16j1j2kkm7m8M6M6M7M7o9o9
15062c0k3k3NMK7K8kkm3m2jR1ppJ%J4J2P9p6l4l6ooJ7J6K4K3k1k2%jM6M6RQL2L2l3l3K5o8
15042B3p4J8k3k2K9o2n2J04POK8o5l0O3J0J1j7P5P6j7k5k5J6J6L4L5l7l7o7K3K5o7m7m7m6
15025a61m7n1M1J29J27k4k4m7m8O5O4j2j2K6K6k1k0o6o7M1M2N6N7n1n0p5p4L4L4O5O4J8J9
15009E8k0k0o5o7k6k5Q2Q3j8j8r3%Q8Q7J7J6oom6m5k9O4M1n2jjo0L3M0M1l1k9J5J6J5J6ON
14991F5m2m0K5K5k1k0n2n1%JPR9N3m0k2k3o4K9N6l7K0K1jjjjJ0RK7K7nr8r2r2L5L5N8N8l5
14972g8l5P4P2k9k8%jMR6kln7n7K0J9l8l9L8L9k9k8R9Qk3k3n8L4J3J2n8n9K8K8m9m9M1M0o8
14954a46o8N5N4P8P7mmq0q1N0M9r5r5P7j6o2L0P7P8N7l4j1j0j7j6JKl9m0k0P3M3M3J0J1J0
14936C7J1K3K3q6q5J1J0J0J0J2J3J7p4J8J9J2J3PQj4j5qqJ1J03Oq5nok3k4K3K2klK0K1n3n4
14917h5LR4nnJJoon9L4O1O3qrj9j8K7K8n4n3l1l1M1L9noM6M7%JK9K9p9p8L8L8qqj1j1l4l4
14897d3lkK0K1k5k5k4k5NNNNK3K3M5M6K3K3n4n3K7K8j9j8ppJ5J6mlM2M3m3m2LMj0j0qj0K9
14877A6L0j7j6l2l2M4M4klm8m9K4K3K3K3m4m5JJl6l6RJ0K6K5M9M8k1j9LK%%%%L0L0j6j7oo
14858A6M1M0n6n5K0K1K2K3L1j54j08P8L9L9PRl7l8jkK2K2j3j4Kr0p4Q2O1J5L9L7lR0J36j9
14840B28r6r6k8k7J8J8p4p4L3L4K3K4%%M4M5M8M7q7m1j4j07j2j3k9O2K5o8m5M8J09J5K2k3
14824Ip0p1J1J03O2J7l5l4nr9M2Q7l9N2j7o2nnL8L7J%%%KKJ7O3N1m2r0m3NOQPNNNNL2L2L0
14803A17K9j6o2j27K6L1o2%%K3K4J9K0K1k6n4L7Km2L7L7n4rK3p0n5L8N2Oo8o9L7L7J2J2J1
14786f3J2J6J5J0J0L8n3m2m2l3O0N4N3k4k2n2M1O6O8j0j0l3j25p9J4MNN6N7K6K7N0N0k0k1
14769A03k7k6M1n2l9m1q9LN0m3L4L5P4P5k3k2JJn8n9l5N9J2J2M0M1p4p6k9l0Q4Q4L7L8nno
14751H5nm6m4m6m6kkm2m3l4N8Q2j1N8N7k4k6k8k9J8J8l6l7M1M0L5L3M8M8N2j02j48OM0L8K
14734HLj1j2L3L4m2m2j9j9K0K0K6K4p2K0M4M4N6N5k1k2l1l2l1l1ppppPPQOj7j7K9K8k5k6K0
14715fJ9J6J5l1k9M5M7%%m7m6ONl3N8K7j8Rq2q0P4O0l2OPl1l0M6M6K1K2n6n6M3M2l4l3KLN7
14695C2J2o1L0P4j8k7k8o3K8k1o8Jm6j7J37N5l6m9lP1K6l9PN5N5j5j5L1L2OOp1p2j6j7K9K9
14678C4lmm9n0O5O5p4p4JJM4M4N5Qm6M6J8p5q9m3N8N8j7j6J2J3J2J2j7j8j8j7M6M6l0l1PO
14659b0K9L0K9K9J0q3q6PN5N7K8K8m8m9poopJ0Rl5l7K2K1n5n6%%M6M6J2J1j2j2m4m5LKj3j3
14640a50N8N8O5k8K5K4p2p3k7O5J33k2r3kL6n6q5O9J4J5P5j7qoj4j4opm1N1J30L7J8J8l0l1
14623A09l1l1q0q2N8N7K5K5k2k1OO%JJ0q2l0l1K4K4O9P0QRO0l2m9m9K3K2k1k1k1k0JJJJmn
14603b2J25L2n0m9l2l2m4m4L3L3K4K4k3k2j5j4L1L2l9l9n1M2Q2j1l1l0JJKJj3j2j2j3J5J5
14586a05N5N5L8n3K0K1J2J2k9k7n9L5Q0j2LKllm8m8klJ0J0l7l6LKRQj7P6N2l9M7M9j4j05m6
14567h7m6k6O6l3l2Q1Q0J3J2j0j1q6q7N2N2K0K1R4LqrK6K6J9p3KKr1r2P8P8JJk2k1m7m6K5
14549g5K5J07J6o7K6Nq8J6J6L4L4j2j2J5J4J4J4j1j0n7n6p9p8L5L5l1O1L2L2m1m2NMO2O1j4
14532a0j5O1O2Oq7n7n8j7j7k0k0N7N7MNjjP0k1o8K5j1j1L5L4R5Kn4n3J4J4o2o2%JK4K3QQP8
14512C8P9L4o0q2J0N2N1L4L4j42j40Q6pm9M2L0L2j4j3L3L3l5l5J2J1l0k9P7P8k8k8k3k2k6
14496CO6O7k7n4n5J6J7J8J8nnl3l3M3M4l9l9PQL2L2L3L2J2J3o6o5n3n5N9N9k2P1K5o8onn6
14478a1n8J4J4l2l3k7k8J3J3O3l0l6N7L8n5k6O7PQo4o5O9O8M2m8j4j4k0j9KKM9M9o8o9j3Q1
14460g4K9K9O3k8MNP6P6p8p7%%J0J0r6r8K5K6K0K0Lq9m3N0O0O1m2m1M3M3l4l4K5K5k1k1k4
14442i7k4J35M4j7j7k2k2NMJ5p5m5M7M2n1L9L8m4m4P9P9o0n8p1p1L1L1O9k3j01pQ3Q3k0j9
14425f4L3L3m3m3N8N8m8n0o2o3K0K1l2O1M9N0O9k3l7l8j54%Q4Q3rrr0KP2k1k1P2M2n1m0l9
14408a30J9J9R5R6k7k6k6k5J6J7q0J1J2J2o0o0M8M9JKJJk2k2Q3Q5n5n4jkL3n9m8M4LMK3o9
14389i2j7j7O3O3J10m5p3J7LLj9k0k1k0K1K0K1J9nnP6j7o9K2M2M2J1J1p0j61k3P1M1n1l5l5
14372a39O7O7NOj9j12k7k7j3P9Q2j1o1o0LMK7K7M7M6J6J7K3o9l0O2K5o7J8J8o2K9m6m6L3L2
14355e6L2L2j8j9k0j9jjkjK5K4P6j6m6m7K4K4j8j7k3O8N6N6j5j6J0Rl6l7n4n5o1L1J7J7P5
14337bj8L1L3LLp5p6KJRJ0L2L3rrM3m8j3j2j9j8QRL1L1Q4Q5k8j20q6O%%k3O9K3p0Q3Q5N4l9
14317A03m9m8n9L2O7O8mll2l2rrk3k2K2K4j9j9l1O1J9p4o8K4P1O9l1l1j5j5j5j5K4K4N2l9
14300bm7m6%JJ1J02ONk9k7J8J6mmnnj8j8NNJ5J6l2l1onM0M0l5l7M1M0m5m6L0P6J7p4k1k0%
14280g3%M6M5K5K5Lq9j4L2l4N7J04J1p0o9M0M1r7r9K8K8M5M5L2o0o2L0J5l2l4N8P6j5mmkl
14262B5m2m2q3J1Q6M0R4Jn2oM7M8n8n8m9n1k7k7J5J6J5J6L4L3j3j3O1O2J5J5n4n3nlRN6L8
14245A01n4k4K3jm6nQ7k4j15l6l5m2m2J0J0j3j3L5L5Q1Q1m2m3MLk5k5K8K7l4N8N7l3j0j0j5
14227d7j6K4K4K3K4o7o9RRJ0J1L3L3J1J2J2J1l2l1J4J3j4j5j4j5M1M0M7M7r1LM9m3k0k0LL
14209A2j12j9NNN7N5k0k2N4N4n3n3j0rO7O8NMm2m1k4k4J0q2l8N6k6k6M8M7JKk7k6K0K0N8N8
14191E2n0m9M9M9k8k8K8K8NOn5n4N8O0l8N6M3M4l7j30m8m8qQ6N6N6o7o6j5j5k2P1R3JJ6J5
14174A14RRJ0RRJ0m0m0n8n6o8K5K0J9RQl8l8K9K9K9K7j7j7K8K9%Jp5p7L1L0j5j6N6N5k2k0
14155bK1K2M2j13j05M9O1O0l5l5m1N2L9M0k6k6n8L4N8O0n0m9j5j07j2Q1K3K3l1l1K1K2o3K9
14139f2P5j6n2n3o4K8KKPQL7L8M3m9L9L8J3p8j3P9L3n9o3K9M8M9j4j4j4j4J0J1l5l6J0J0R
14121a8J0llllq3q3K5K6QRRRj1j2O0O0K0p0j24l2N8l5M8J40K7K8j4j3K5K4k1k2nmM8m5o5o5
14102a00O8O7M2M3mmk2k1o2o2o4K8K3K2MNK1K1M5m7p0K2k8k8K4K5K0K0P7j4oQ7J4j41n9L4
14085b0M2M3K9o3j40m8K4K5P6P5k0k0k0k0mmnmRRJ4J5o0L4MNppL4L3qj01n4L8O1O0K1K0K8
14066I4K7j9j9J0RK7K7m4j36K4K2j4j4O2O3o2o0J5J6N9N9n0m9l4l3j0j1KKk1k2J2J2O4k8N7
14049C7N8mr6m3m4m9n0N7N6j9P4K4K6j5j4J3J3P2k1n0M2l9l8j3j3o0o0K1K1P9j3o7K6K1p2
14032a40M7M8J9J8K3K4n2n3p1p1L8L8N8N9p4p5J9J11O4k8qj0QQrj0k7k7k8O4O3k8o8o7j7P5
14015g9L3L4R0kQPrQ3K8o5m8m7j22l1Q7Q7J6J5l6l6L5n5p7p6k5O8J5J6jjM5M4j8k0K6K6j6
13997aj6m0m0RQQQN2N1O3l0q9Lj5j5M8m2l2l2m6M6O6O5L6n6mmm1m3MMpoopk9k9M8M9L1L0n0
13977e1M3L4n6k2k2j6j7O2O0M0L9o9o7l1l2M6M6m2m3O5O4J7J8n5n3o1L3N8N6J5J6q8LL0o1
13960d1M1M3k5k3K0K2MLN6l7n5n5J6J7%%k3k3qqL9L8l1l2N3m0r2O2O8k5J8J8J1J2pqqoooO5
13940D7O6K5o7k6O6J2q1k2k2j9j9j9j8j6j5PQPQQ3Q5k1k1LKl4l4l4l4LLKLo5o6P4P4J4J5J5
13921a1J3rj0j1j0l4l3P4P4K8K8n0m9KKk0k1L7L6L7L7n2n2nmJ3J4l1l2nnnmJ2J2j0j1J7J6
13902b2k9l0J4J3J4J4LMk0k0m5m5O3O4L3L4m3m2kkK2K1M0M1l6l6pnoprj0j0j0qpJ5J5Q3Q3
13883A25q6q6k7k7N0N1N7N8q1q1j6j6L0L0j2j2j2j2J4J5rrL4L2j2j3l7l6J0J0mnmnk5k4K2
13865a13K2j4j4L2L3J9K0k7k7K2K2K1K1kjjjP2P2l6l6n2n1N6N6j8j8r4r5K7K6K7K6RRj4j5
13847c7m8m9R1Q9j6j6o2o2N9N9J3J3j4j4r1r1LMN0N0J9J9J9J8MNMMNMNMklLLm0N4Q8o7l5l5
13827Gm4m5k0k0Q8Q7n2n1K5K5j1j1l4l4n1n1N8N7O9O8m0l9M4M4o4o3K8K8K7K7k9k9J5J7J9
13810D5J9k7k7m0m1ONjkjjJ3J4N9O1l2l1RQR5Jk4k4l1l2J5J5L0L1j6j6m9m8N8O0r9r8k1k1
13791a38P3P2l4l5M4M3ll%J%%J6J7o0o1J7J8O2O4j7j8K9K9n2n3%%o5K7P7j4p2J9O2l0l9PK9
13773A2j5n9L3N3Pk6K0M6m7m8mJ2J1Q3Q3n6n5n1n3k9k9M0L9o3o3J3J06Q2j0K1K2r2r2l1l2
13756a72J9J12J20K8k1o7l0O1l9l9j6j6j1j0m5M8mmlkK1K0L7L6m0m1J6J5l1l1K0K0mlk7k7
13738a10N0N1J1J3L6L6J1J2r1q9l1O2L3L2lkm8m9L8L8l2l3j1Q0P6p9l7N5pom2m4J17K4n7n7
13721e3M5M4M4M3pr9o6K6P0P1J21K8n9n9o5o5j8j8JJk3k2nnnml1l0ppO2O1J5J4K3K4k3k2J
13702AKJ31L8j2j1j8j7MMMMn4n3k8O3k6k7P3q2j9P2n9o0j5P7P7j6k1k1J9J9m1m1m7M6P5P6
13684A17Q7nJ3J2R0Q9J10K02L20N99O56J93K44M00q1q2J15k88l35k41o03o03l67k11j29j28
13672A74n0n0k6k7n0n2NR6J5J5O6O7o4o4J3J3j8j8K9K8q0p9N3N3J7p5OMj8P3K2K1k6k6k6k6
13655el6l7MMJ23L2m9m8r8oK0K0LMLLJ2J2N7N8L3L4j05j04K8K7j8j9k6k6l8N5R4Kj6j8%%M6
13636B5M6j4j5n9o1J6J5J6J5LKr7lN1N2RJ1J4J4K0p2LKlml0l0l0l0j8j8N9N9kkm8m8J8J7J8
13616i9J8L7L7Q8lk4k4m7m7p6J7J1J1J1J0N7N6L1L1L7n6KKJr0J0J1j7j9NNj8j8NOONN4N4L5
13597A15n7j20k7l0O3K8K7j3j3j2j3j3j3L2L1L7n5lmrj0L4L3M6m7j06j4L6L6L1L0PQm9m9k5
13580h8O8M9M9q3q4L5L6K8L0P7j5o1L1k6k6k0k0L4L5OOJ6p7j01j03N7N6K8K7N9l2k2k1OR7
13563E1J10m5p9p9l9N3O2l1NMooooo3o3O7k6J2J2POK2K1pqM7m5JR2jjj9j9M6M5jjo1o1k1k0
13543e1j4j07m0J16R0kJ2J3JJJ3p9k3O9NOL5n6k8k8m0m1O2O3J00Qj30l8P2P1K8o5j18k7N5
13526f7N5N2N2n5n5mnP2P2j2j3j2j3jkkjk9k9k2k3m9M4qqppJ7J6OPN1N3rrn5n4PPN2N4n9n8
13505e1j2j2N5N3n8n9P1k2N2N4j0rj0rklN0m2nnj0j1JKJJLLLKn7n9J9J9K1K1M2M4o6o6k0k1
13485a02M3M3llj2j2j2j2K1K1l0l1J25L4j66p4J3J3O5O6K6K7k0j9opJ0Rj4j07o2L2J4J4j5
13468a31P7L6n7JJM4M4l2l3M6M4l2l0J6J6k8l0KKM8M8n4n5l2l2L9L9qpj6j6O2O0J9J9k7k8
13450A5mnJ5J08Lq9J4J5J6J6o2o0onk8k8RRl7l7L8L7L8L7j0j0j0j1L3L5L9n2o7o8LML1L1j6
13432e9j6o9p0J1J1K4P0P9j4j5P7K9o3p9l3j8j8N2N2OOj9j8K5K5K1k5n7L6P5j7o5o7k3k2Q5
13414h3Q5j1j2j2j2L2L0j6j4poq1q1L7Q3O8k3k9O4j3o0QRj7j7lmm9n0N7N8J1J0j0j1J2J2L5
13396a0L4m1m2O1O2J6J5j9j9m2m2o1o1J9J9k3K4R9On2nj5j4m4m4L3L3N8N7n0nJ24L3m7%o0
13379co2rrJ5O1O3k9m2m4n5L7MLJ0RMLO1l1o7K6O8k2M2R0k2o8J2N8j7j7l0l0J6J7m7m8r5r4
13360b42Q9Q9n0n0J6J6O3O2j9k0k0j9k7k7K0J9RQm6%J11J8l4l4K0K0K0J9L3L3l8l9p6J5L5
13343b6j1L7L6J0J1j9j9j8j8m2m1L6L6QRo8o9K7K7K7K7J7J6J6J6popnl4l4J2J2L0K9OPj7j5
13324dK9K9k3k4j5o1j25l2Q1L5n6rJ02J00NMm0q7n9L3N0MqrO0O0K7o5k0P0l7q2K6K5k1k2k2
13306h1k1%JM6M7K3K4q4q4K4K5K5K4M1M1l6l5mmmmM7M8M8M8o4o4j7j7M6M7l0l1%j%%n0n1m
13287h1mooM0M0K1K3K2K3n4n3K3K3m8m8N9N9l1l0l1l2M3M2M1M2o7o7RRJ7J7j23j22Q3Q3L7
13270d7L7j0j0j0j0kjjkK4K4K2K4NMm2m1m5m5L2L2j4j3L3L3k3k3k3k3jjM6M5n0m9mlJ02J01
13251G1l8l6J%J%kjjkK5K6m2m0m5J09J11m5KKr5O0j9j8L8L7m1m1l4l6l2O0O0l3MNkjp6p7%
13231a45JO8O9M3m9rj0L1L0j0j0j5j6L4n8ooM4M4J9p3k6k6M5M5M3M4l4l4K4K4q0J2J2q0KR4
13213D1K0J9n1n1K7K8j8j7k9k9l4N8j9j8j3j3mnM2M3L2L3M4m8r2%N1M9n8o0m4J11P8j3N5l9
13196G6o9o8q2J2L5L5M1M0mmmmJ8J7k9k8K4K5m6m7k7O7O5k7k1k1J9J8J2J2l5l3N5N6n3n1M8
13178B2M9k8k8%%J%k7k8J9J9j0j0L5L7m1m1NORRj5j4k8k9M9M7qpJ5J5pqppj7j7N9N9k3k3o9
13158c7o9RJ0J0RJ0J0RJ0k3k3K3K3%%%%l6l6J0J0P5P4l3l3K6K7n0n0l5l5J1J2P0P0l8l6l2
13140e8l1J4J5%%M6M6k2k1k3k2n0n0K8K7M9M8K5K5rj0J4J4K5K5k1k1ooooj01j02O8O9k9k8
13122h4J8J8L4L4L4L4n3n2K9K9n8L2MML1L1L0L1m7m7o9p0k3k3N4N4mmn1n1kkM4M4j9k0j4j4
13104a18n4L8M4m8M4J36L2L3n3n3npm7m8O1O0K5K5PQp0K4J8J7JJj01j01m8M6M5M5p3K0O6k7
13086e7l1l1J0RN1M9K7K7m2m1N9O1L3n9p8p9o2L0k2k1K6K6j4j4K4J18L9n2J9K1J5J5K4K5k2
13069H3k2l2l1l1l2J5J6J6J5LLJ2J3r0O3L5n6j10j8O4O4LMm4m3ONP7P6J4p8K0K0J7J7J8J7
13051A09NMm1m2q3q5O1O1l0O2O3k9n0m9p8p9j0rR8R9L6L8rj0j1j1j0j1K7K8K8K8l2l2R8Nl7
13034A02l7k0k0l8l8m4M8J4J3mmpoooJ2J2L4L6J8J8k8k8J9J8k7k8k8k9J7J7ppJ6J7n4n3pp
13015a22nmJ8J8N1M9k0k1j6P6N9l3r8nO4k6J3J1l8m0j9j9J0J0m1N2M6M5k5k7n0n0NNj8j8M0
12997a23M1Q7Q7k8k8k2k2m8M5n4n5K1K0L2o1lR0L1L2j2j2j2j1NONOKLk1k0J9J9k6k7j8j7J1
12979e8J1p6J8P3P3kjkjj4j5j3j4PPPOQRQQKJK5K4o0n9j3j4k3k2N5N3K2K2j9j8PR9rj01LL
12958A7llLLN5l8k2k2nnk1k1K6K6L1L1m3M9m3m1l6l7KLl3O0Q5qMNk7k8q0J3L5L4J7J6j0j1
12939b2L4L6K4K5k8k8L6n7q1q1J2J2L2J23k7j18o8K6N3N4L7L5qrqqn6n5l1O2M3M2k7k8K3K3
12921h%%K9L0N9l4l8l8PQk7O3J3J3nnK4K4j75q3MLkkK1K1J3J4J4J3%%m7m6M3M3J9K0K8K9K9
12902G4K9j5j4j5j5jjkjp5p7L2L2m9m9K8K9K8K9OOM7M8KKL4L4k1j15j02j03RJ02N0M8n2n4
12884i2MLk0k0L9L8M4m8K2K2q8NP8j5k8k8K1J14j5j5PPPPJ0J0l0l1j6P5P5j7p1p0l1l1J7J6
12866d5J7J6N1N1j1Q3Rj45r8oj7P6POjkm8m8M2M2M7m4J0Rr7r8rQ4Q5rmnj0j0ooq4q3M0M0Q6
12846h5Q5pqJ5J4ONL4n8m2m4k4O9O1O3rj0k6k7L1j22k08P1J30k4qrONj6j5O1O2k2k2k3k2M1
12828g2M0oom2m3L4L5J4J4l2l2K7K7K7K6k2k3J%K2K2l3j27M6M6M0L9j6j5M1m9n4L9j8j9M0
12810b9M0M6m7k7k8m6M7J06J5M7m6m0l8n8L6Q9kq3q4LMLLM4M5M3M4k1k2j5j6n1L9j0j2RQQ
12792DQk2k3P4j7n0n1l2O0M6M4jjL0o3l4l4K9K9K8K9J%p6p6J0J0N7N5o4o5M3M3K7K9j9j8m5
12774c5m6%%K7K8l1O1N6l6j07j6ONJ7J8m4N0R5Lk6k5kkk1P2nr7o5o5L1L2L1o2j5P7L7L7J9
12755BK0j7j6O0O1o1o0o7K6oo%jm0l9O8O8k2k2k3k2N5N5RJ0k9k8m1N3N6l6onk0j12qqJ1J04
12736c7L6j18m2N2L5L6M5M6K3K3J9J9jr4n3L8k0j8k0k0m3m3L5L5M6m7k9O3J03J1p0o9n1M2
12720f8M0M0N1m1m2m4K8K8K1K1K1K2n2n1K6K4j6j5o2o2P4P4klj6j8K7K9j9j8n9o0pQ6L9n3
12703e7K5K5k6k7j%jjo3o4p0K3O9O9K9K8k4k4jjj1j2O1N9M3m9k1k1L2L1j5j4k1k2K5K5J4J5
12684B7l0l1P8P9l5l5J3q0q0J2KKl9l9K9K9N2N2m5m6L1L1M3M3llq2q3N6N5j9j9Q8mq6O6P3
12667A02j9lmo1L1j%j8j8L9M0ppn8n7M9N0Q3Q4J42M9P5J69K72N51K04l83j44J97L42M36j18
12651B017m57j47P0L01L00k66m82j32K2K89J34m95m96k21k20j09j5M3m9QRk8k7J9J9o7o7j6
12638f3j5k8O6QPN7l4n9L4O2O3Q0j3j54o0M6m6m2N1Mq9K8J20R2M5m8kK3o9nM1J0Rk2k2Rl6
12620D8p4J9R2%m0l9JJm2m3LLl0l1j6L1J17K6LLN7N7q3q1L0L0L1L1J4J4Mm3n9R5O1l2j25p8
12602d5l3l3J8J8L3P8j2j03n8L6K8j7O1N9k3k2J%j3j2j3j3q4q5N5N4M9M9K6K4KJK4K5m8m7
12584b0nmKm5k7O6N3Pqn4n0kl2l2L9L8M4M3l8N2L6n7p5J7NOJJJJK1K0n4n6Q1Q0k6k7J0J0l6
12565a4l6L3L2j3j2M6M6o1o1m0m1ONm0m1L7L6%%M7M6m5m5k2k2Q9Q8j9j9QRj5j5l7l7RRK4K4
12546d1k3k2K3K4k3k3k3k3Q5Q4l5l4J1J1K3K3onor9k5J28QRk8k7K3K4k2k1n0m9llPON3N1N0
12527E2M9n9n8K0K2M4M5QQQRp8p6l1l0J9J9K0J8O4O4j4j3n9n8n9n8O2O2O1O2j8j8j8j7l8l8
12509b4j5j4M3M3llqqL8L8m0m0L8L7J%nnP8j5j24l0k2k2OPQQM8M9N5l8q3PjjNMrrM7m3l3N9
12488B4m3m5M4M3kkm3m3m4m3L0L0N3N2L7L6j0j0j6j7o2o4J9J8mnJ4J3o4o3L3L3L4L3N7N8J2
12470I3J1k8k8k8k7J3J3J4J4nmmmk7k6KKo7K6K0K0L9L9l1l1pQ3J0J0k6k5M6M7rj01kln0n0
12451h1N7N7m5m5%JqpqpN8N7j9j8rj0rj0n3n3k8O5Q6Q4M2n2j03j1L5n7k4P0Q3L7m4m3K9P6
12433I3%r3RQllNm0n6L7Q0j2K2K1qpl4l3m3MO0l2m6%j0L7km7q4QR3R1O6O6J9j36o5K5NNK2
12413B2o9o9K3K5K5PPN0N2k6p0k3O9mr6p8J5O0J3rj0KM9O3k8p1K1L3L2l8l9rqL8L8J4J6O2
12395H9O2j5j6p1K2k9p4k4K3N1N2k3k3K0K0k4k4J6O2M5m8n2oj1n7J1J0l8l9jjjjKJQPK2J13
12376E8Pq6ppj2j3M2M0nnPOPPPQo9p0k2k2l4N9O5k7m6m7M7M6M7M5k4k3j8j8k3P1J7J8j6j5
12357em5m5lr6j9P5K6K7N0N0N6l6o1o1K9L0Q1j1j3j4j8k0K1K1k5k5k4k5K3K2J0J0L2L3n3n4
12340e7qqL3L3M4m7n3M0K7K8k3k2K8o3M0L8j3j3n2n3J9J9J53O1n1n1o0L1N7N7%Jm6m6k6k5
12322hk5k6L6L5m0m2rrL7L6N3N4k3k4k8k7mnNOm1m1K2K2jjl7l7J0RnnnnM2M1O5O5kkm8m7k7
12302c6k6mmllllN4N4QQj4j3n8o0J1J0J1J1N1N0k6k5J0RJ0RM6M6jjl8l9QPK2K2kjn8n6j1j1
12281c9Q3Q3k5k5j5j6L1L1JJJJppM0L9N6N6J18K73M10N65M88K09j90m69n81m27k48j55n9n9
12265A64k2k2o8o7k2k1N5N5q0q2mmL3L2P3P3J2q2l4N7M1M0mr6m8M2k0k0Q1j1l7l5l4l4L8L8
12248a3K5o6o1R4O7k6j5P7K8K8m3m4m3m3L4L3mmmmmmJ4J4O5k8k2k2j3j3j05M9O5k6j1j2L0
12230gL0JKKq9m4M9j8j7j2j1K3K2K9K9o4K8K3K3l0l1N3N2n6L5J8p3m4M8L6L7m5m5p4J8M0L9
12212b3kjK0J9q1q2r6mN2N2K5K6k2k1JJm5m5M3M3O6O7kkm8m8O5O5j2j1JJKKm5m6k3k3O0N9
12193a2J2J3L1L1p6p7j8j7K9L0o2o2M7M7L5L6j1j1K3K3k1k3kkm3J11L0K9J6J6K0K1q2q1l7
12176c7N4j9j9M5M6ooQ1j2r0q8r3O2J04J2k5k3qpjjK2K1M0M0r9r9QQL2L1l8l9j9P4N5l6pQ4
12158D7PQj0rm6m6n8L4J3p9o3R3P0O9LKo8o9RQonR3R2R2o3j05j3J3J2J8J9JKo8p0n7L6L0L0
12138c4L1L0j5j5k7k6k7k7j5j4R4R3l1l0J5J6l2l3J4J3nnn1n1J2J2J3J2J4J4J4J4q6q7K2K2
12121a56N5N6k1k2K2K1k5k5J6J6M0L8l0l1J5J5M1M3K0J9jkm8m7m1m2MNK5K6k1k0J5J6l1l1
12104h6k0j9K7K7klM4M3rpJ3J4J2J2o4o6m8m8O0O0jjk5k4K1K1O7O7l0k9onn1n0nmj5j5L1L1
12084h3LKKLk0k0j9k0O4O5O3O4p4p4k8k9N3N2POjjjjllkloqJ5J5k9l0K2K1q8MK9K9n4n4N4
12064g8N4m5m6O3O2j0rJ2J3J3J2J2J3l9l7r1KM1M0M5M6k6k6k5k6j4j5O0l2n8n9J3J3j1j1O7
12046g7O6L3L3l8l7o9K3M9M7n2n4m3m4kJ53R4Kj8j9o9p0J8J8N3m0r7nJ5J5qrL9L8L5L3NOL3
12028E7n9q2RRQllm7M6P0P2J6J7k4k4j01j0P1P2P0k3j7j7J7J7o0o0MMNMQQJ9p3l0O1J01N5
12009A87Lr0j12o7O5O4j0j0pqpqo5o6J2J1L5L6N7N9k5k6m7m9K8K8K6K8J6J6l0l0j1j1l4l5
11992g7l2l2M5M5J2J1r1r1l1O2J08J5M4M3j4j4lr4m9M4N3N2m8n0N1N0NMk4k5N1N3m2m0m2m1
11975i2O5O3j3j3j6j8J4l2n5L8J15K2l3J4l7j29j2Q2P8j4n6j0L0K8l9j32J0J02p6l0J20l5
11959f1k4P0l9l9L6L7rj0k0k1LLJJK4K4j7j7j7j7M6M5o3o2K0J9K0K0K8K6j8j8J0J1RJ1OOP
11940C1Onnk7k8l8l9QRj1j1L5L5K0J9n8n7K1K2kjL1L1p7p7Q2Q2N8N9j16j17N4N3j4j4L2L1
11923B2l3l4j1j1J3J4l3l3j2j2L4L4rrqrLLKLK2K2k5k4QQl8l8K9L0l3O1P0q3m3N0k9k9k4k4
11903a76K9K9P5P4KLm3m4L0K9PPRJ0l7l6k4k4K3K2l0k9J6J7M2M1K0J9L9L9o9o9J8J7n3n3n6
11885a26L7L2L1k3k2J4J4J07m7r2r3K3J16J15K4m1m0o8p0n4n4J16J14K5K4k2j14r1O3P5j8
11870d5r5jJ01QK6K6lln6n7K6K7n4L8J02n1l8N4n2n3R2R2j6j5l6l5j3j2m4m4L9L9RJ02N0m3
11853F5M0n2j38J5L3L3K7o5j56kM1n2K7J19L6n6N3N3JKOOl9m0J2J2l4l4PQN4N3j3j3j2j3n6
11835g2n7J5J4R6Kk2k3qqJ6J5J4J3J3J4k2k2o9o9l6l5j3Q0N7J1l5l4J0J0RJ0MMP6P4Q4j0l
11817A03mo0n8n9o0MLN0N0O2O4j7j6m1q5j1Q2Oq5J%n7L5Rl8K2K1k7k8L3L4j3j3L8L9M9m1o5
11799g3K8J4J3L4j2m3M8L9n3l1O1O1l3j07j07p3K0R8NM2M3rj0MNK7K6k4k6N2l9p4k7J8J9j9
11781a03j9PPk5K0R7LMN0mmK8K8m9m9K1K2k5k3J4J2m0ORq3n1M1oQ6J9k7L6L7l7l6p4K0J3J4
11763f1nnJ3J3M4m7M9N1RJ0l8l6k9l0J7J7k6k5%R1K2K1MMJ0J0m2m2K8o3k3O8Q6ok6k6k0j9
11744bk0k0K7K6K7K7l3l2L8L9jr2NOl8l7QRJ6J5o0L3O4O4j1j03j00qM3M3k6k6J13J12ppqp
11726G7n1m9n7L6O4O4N1m2r0Mn4n5j9j9K1K2O0l2M3M2l4l5P3P3n5n5M8m3o5K7M7M6J5J4j4
11709E8j4M3n0o8o9J0J01K7K7k8k7k7k7m0m1OON5N6k2k2qpqqo6o6k0j9N7N8L4L5k8k8nnJ3
11691a17J2N9N8l6l7l7l7L2L1L2L2k2k2M1n3k6J28M2n1J0J1j9j8l4l6l5l5kkkkRJ0J0RJ1J1
11673g5J0J1K8K7j7j8k4k3K3K3J6J6J5J6n5n6rj0opM0M0n2n2K5K5N7N5n1n2k0k0N8N8jkjj
11655ip3p3k7k7M0L9l8l8N9N9L5L5ook9l0mmM2M2l4l5M9M7n1M0j1j1L0L1K5K6K3p0j15k3N
11637h7NO2k9m0m0m6m6K8K7K8K8K8K8K8K7k9k9k4k5j0Q1J57o0r1JPOP0k2p2p2o6K7l0O1J7
11620a02J6K3K2N9O0j7j7l9l8q6q5L7L8L1L2O4k9q0J1P7j5o2L0O7k6lQ9J6p6p1K2J0RJ6J5
11603bK5K5KLJ2J3k8k8RJ01P8j5m6m6p5p4L3L2j3j2m5m4k5O7O9k3j1j2l7l7MLR1jl1O1Mq8
11584f1J6J6L0L0L7n7j05j07L3L2j0Q2J05J3LMj06j4O0l2p3J9nmM7M7opj05j3O4O5J9p2n0
11568a05M3rrj7P7K3K4k5k4k5k5j7j6k9O5K1p2k5O8K4o9j7P6JJJ04J3n4n2j3j3N9N7J2J3m9
11550A6m8kl%%k4k3K3K3%%J08J08l1l1j02j01POm9m9n4L8OOJ7J8j3P9J14l9k8k8j5j4L2L3
11532b0m5m5k1k1kR1N7l7q1q1m5M7M2M1M2M2mmj6j6PQL9L8l7l8J3J4rj0M6M6K3K3k3k2p5J8
11514a5oo%jl0l1J6J5J9J8n8n9l1l1J05J2jR1L4L4QQj00j00K0K1klj9j9N8N7j3j4j4j3j2j2
11496g4M1n3m6m7K5K5R6R4Rq3LLk5k6j9j9N8N7N8N8j4j3l3N9j7j10qrj4j5m0l9L2L1M6m7%
11478e6R1m6m7o5o4OPJ2J2jR1M5m8k2k2nnk7k6N0N1K3K4j8j7l5N9O3k8q3RK9K8J1Rl5l5M1
11460b4M0l4l6L0L0j5j5m5m5KKN2N3k5k4K3K4k3k3K8K7m8n0LLLLM4M3M5M4m5m4m4m4L3L4L2
11441A4L4m0l9m0m0L1L2L2L0LKm3m3qqL8L8J1J2o5o5j2j1J1J2P7P6%jJ1J1l6l4k1k2k1k1j3
11423a08j4O4O3O1O1j09j08N4N3k3k3K4K3K4K3j3j4r0r1j1j1L6L5O0N9J3J3J0Rl6l6o9o8M0
11407i9M0O3O5p3p4j3j3O4O4K2K1k4k5L6L5m1m2k7k7l3l3J37M5o8K2N5l9mmJ4J3k8k7k2O8
11390D8K4p0PPJKl9l9m0l9O0N9J3J3MNl5l6n1M2n6n7J7J6l7N7O2O2rj0J0Rl0l1RJ01M9N0k9
11371A19k8k3k3p2J9k7k8m9M3J20K8l7l7J5p7pQ5K7K8o0n9o0n9M4M5M4M4k7k8k8k8L2L3O0
11355B9l0m3m3J14J15K8o5n9R6P9j4o1o0jjpoK3o9POK3K2k4k4j1j1L0K9P4j8m4m4LMm3m2l
11336d1lk7k6jjjjjjjjJ4J4L7L7L3L3p4p5KKk1k1j9j9K8K8j8j7L0K9N3N1k4k4k2k2K4K5oo
11317c3M0M1j9j9j7j9J6J5o1o1L6L5L6L4l9m1ONL7L6rj0pol1l0k0k1K6K6j7j8OOO1O0J4J5
11298G3PQPQp2p1p3p2jkjklmP4P4j0j0l3l2M4M4kkrrrj0R2R2j08j08RQj4j5M5M4lkj7j8NO
11277g2mlllM5M4M0M0K2p1o4o5k6k5N2N2L9L7N1m2q1J0K9L1lkn9L1N2m1m0N1L8n4l6l7o0L2
11259i5K7K7KJJKO3O3m4m5J5J5rqj4j3j4j3k8k8k7k8ONP7P5Pq4J9J8k8O4j0j0j2j2j2j1N9
11240AO1m7m7k1k1LKMMj9j9R1R1p9p8J0J1J0J1p0o9j4P9L9M0jjL6L8rrj3j3j2j3rj0rj0N6
11221fN6MMO6k7k1k1j5j5r2r2nmM2M2k6k5k5k6O2O1L8L7m4m5L2L2n6n6K2K2k1k0K5K6K6K7
11203a8Mq8j5L2J7J7P7j6r2%M7M6O1l2j1L6j4o0o4j7N6J0l3l4RN5K2p1j6j6K0K1llM4M3o3
11185d9o4qrK4k3J8J10O3k8m4KJ6J7MNp6J6P8j4n8j3N6N7J3J4j0rl2l3j8j7rn6m5M8M8m5J0
11167f1N6n0n1nM0P5j5l8J16Qj45o4K8P4P3J1J0K2p0j03j0R6J42Mj50j13k1O6O5J7p4k8K0
11151g5L3L4J2J3j1ro8o8J0RM1M1N2l9o1L2K1K0nnJ9J7j%jjjjr8pK0J9k1k2p1p1j6P8M5M5
11132i1l0O2J23L0n0n0K3K3K3K4k8k8P1k2l7l6k2O8M1n2m0m0K9K8j8j7L0L1QQj2j1n6n8J%
11114g5M7M6O1O1p7p7j0j0rj0P6P8l7l7N7l6J7J6k9k9K3o8L8M0L4L4m7m8k4k4L9M0ppl7l6
11097b7L9M0J%m6m5L8M0o7o9PQn1M2J07J6mll4l4J2J2l1l0l1l0NNNNK5K5K4K5ooooN1N2N2
11077A10N3n2n2n2n0k9k9J8J8n7n7N2N1noM1M1rqrqJ8J9J8J8L6L6j0j0J2J2l5l4j8j9N9N9
11059A22l3l3l3l2m7m7L0L0OOOOl1l2l1l2nmP2P3j4j4O2O3k6k6k6k5RPRQL0L0m8m7m5m5L3
11041g4L2J1J1N6N8l7l6J0J0o7o9RRj2j2j3j2K4K4K5K4lmm9n0N3N3OOOONNJ7J8J7J7k6k5l7
11021a4N5J8p4k3O9J3J4L1o2n7L4P6j7kkq4q5P0O9l2l3n9L5N3N3nr6m5m5K1K1K7K7j8P4Mq8
11004g7n1M1O1N9PPp0p1l0l0J6J7J2J2J3J2M9M8M8M9L1L1Oq6m6m6n6L6N8N8j2j3J4J5l2l2
10986D8r0r2nQ8K5K5P6P7p9p9K8K9K9L0m8m8K6K5j5j5oQ7j2j2nnonppn3n2P0P1l7l6M2M2J7
10967A21p5k4k4l0l0k4k5N3N3J7J8K4o8LLLLq0J4O0l3l2l2M6M6rQ3J31L8p8p9opL4L3j2j3
10950A02K6K6k7k6m2j34n7L5M6M5NMM0M0ppp8p9lkM6M6%%K2K3n3n5k7k6j8j7k0J34J15l8n9
10932b0L2J01Qp7p6ooL6L5o5o7m9M4qqN4N3k3k4J9K0J9J8j1j3pok9O3O4k9p7p9L4J25n1n1
10914e7j7j7lR1M9m3l4N7k3k3L7L8m0l9k5k5klJ2J2N7N8m9m8m9m9RRN6N5K1K1K2K1m4m3m4
10896e2m4J6J6l0l0L0L1L1L1K1K2K2K2m6m6k2k3llM3M2qqrpPPQPj9j9j9j9j6j5j5j6L3L3m4
10877i1m4O4O4m4m3OPN4N2l6l7j4j4RJ0RRKKk2k2l7l8P1P1L1L2j4j4n3n3K4K4L4L4J1J2J0
10859F6J0J0RPPPPk9k9J7J7n4n3l0l1M4M3K1K1J4J3rj0m0m0OOj5j6L1L0M3M3k9k9r2%onJ0
10839c5J0J0J0K4K5JKl3l1J4J3j6j7m0m0M5M4M3M5L6L6m1m1j6j7j7j6k6k6l2l2J02Qo8K4l0
10822h2l0nQ8L3n7p2p2k4O8M0M0K1K2K2K1k2k3k3k3JJM8M6j8k0j9k0nnn1n2O4O4J8J8j0rr
10804c6j0JJnnK3o9n2M1Q5qp9J3M7M7OPNOK9K9m3m2LMl7l6M1M0m3m5L4L3N9O1Nq9n0n2M6M4
10784IJ09J6p1p0k8k7M9M9l1l0pqM7M7l0l0K3K3K4K3p8p7jjj5j6O2O1k6k7N0N0K2K2k8j20
10767c5o2L0K0J9J0J1RJ0o1o3j2Q0L5n8k3k3N4N5m8m8n7L5K9K9J9J9M1M3m4m3KLJ2J2M0n1
10749a1J5J5J0J0l8l7QQn5n6N2N2%%m6m6n3n3kR0M0n3N2N1m8m7K9K9QQN5N3J1J0o1o0p9J4
10731a25J5J4J4J06L0o2l2l3l8l8K3K2J7J7O0l3K0J9l6l6J0J1N2N1k6k4l1l2M7M5k6k4P2k0
10715B9rro1o2O2O0m5m7QQL7n6K0J9q4QL0L0mnLR5J01Ro2L2k7k7pqn3n4l4l4P3P3K9K9j7j8
10695C2j4j5l6l8J3J2J2J2NMm2m2RRj5j4k1k0k1k0N7N7k0k0N8N8n1n0J6J7M0L9MMm1m3j6j7
10677i8L0K9M4M5kkMMm2m1M6M7o2o0k0k0N8N6LLLLOOl5l4o9K4J30L9m4m5mlj2j2l6l5J0J1
10658g5J0J1k5k4K2K1k1k1m4m4MNQ3Q2M1M1J9J8m1m2NNj8j8m1m2jkM5M5j1j0j1j0o6o6M2M3
10639i1L4L3m3m4L7L7rrk0k0N7N7m1m1m1m2N3N2OOL0L1j5j5M8M8o0n9NMj8j8j3j3j3j4N3N1
10621Cn6n6J9K0J9J9L1L0m5m6L0L0j6j6J6J5o1o2j2j2j3j2R2R1M6M6q1q0lmN0M9k8k7%jm7
10603g2m7k1k2K5K5K0K0K0K0l8l8L9L9qqL8L8K6K7n0n0K4K5q3q3M9N0k8k8K0K1K0K1J3J3R
10586B6QNq7l5l5Q1Q1kjK5o7r1KO7O6l6l4o0n9K4K4l0O3J43j0q1q2m9J05J52lm4m5o9p0PQ
10568a03n1n0N7N8K4K4K4K3o2o2j6j6O3O2O7k4j8j9K1K2k1j9K5K7o4o5m2m2rj0O3O2Q2rn5
10551e3L7N9O1m3m2m5m5R2R4l5l5M7m6o9K3O2k9J4J3l8l8l1l1J6J5k4k5K8o5l5l6QJ02J4p8
10534a58Q7Q7M8M8M8M8q2q2l6l5k6k6llllM3M3qqJ5J4m3m4L4L4M9N1k7k7K5K5n2n1k2k2K4
10517c8K5K7K8j9j8J0J0l6l7k3k3K3K3K2K2k5k4M3M3lll9m1M4m8q2P2K7K6n1n2Q7Q7lkK1K1
10499I4j2j1l5l4K6K6MLK2K1jjj7j7j7j6j7j6j5j7L6L7j0rq5q5q6q6P7P8J00R9KKm4m4J0J0
10480b8J0J0rrrqJJm6m5O1O2j5j6o5o6M2M3L3L3j3j3MLLM%JM5M7k6k6j4j07l1O2k0j9M6M7
10461b7%%j8j9N9N7n4n5K2K2k0k0k5O7m1m1p6p5K4J18P7j6l9N5j0j0P5j6J2J2l0k9O7k4q2
10444f0q2o5o5N9O0Q8mj3j3L9n3l6N7M5M5j8j9K7K6O6O6K0p4j23L0R8Om7m6k8l0j5j6n0M3
10427h2Q3pk2k1%R2J8J7QQl3l3m4M8lmo7o9RJ0K3K3O8P0n9n8o5o5O3l0k4k4O5O4J9J8pqpq
10408c4J4J4J3J4nnJ0q1l9J15K9o3n4n4K3K3m4M8R4Koon2n2k4O8k9l0L3L3J0J0j9j8m2m2R
10390a37Rj4j4J3J4J07m8r0MM9N0l4l5P4P3J5J5l2l0j8j8N8N9o3o3J4J3J0J0RJ0nnlnN5N5
10373A02m2M9m5m6M1n1p8J3KKl5l6J1J1k8k8MNm7J08J19K7m8m7qpN2N1k5k5K3K3j%KLn0M3
10354D4J2J3k8k8m6m7ppN0m2o7K7%JoQ7Q4rK7K6l6l5l5l5J42J42l1j24j08j6LLMLM8N0m4m3
10336b8L3L3M3M2o6o5mmN3l7m4M7J4J4J7J7kr4m2N1N0m0j6P6n2n2k9O5N7N9%%p2p0m2N0kk
10318d2J8J8J7J8oooom6m6n3M1J05J06n2n2j8P2kkj7j6j6j5j0rO7O8QQQQo0n9j3j2qpn4n3
10298a24L2L3L3L1qrJ2J4N6N6jr3p7p9ppRRL2L2K6K6k1k1M1M0l6l6ooP0P1k5k5m7m8JJk3k2
10279i6OOj7j7M7M7O4O4j5j08n0n0o5K9N3N3m2m3K9K9L2o2q4QL4L4opL0L0P6P6m1m0q7O8O4
10261D9k8m3m3J7J7J7J6l3l4qQ2L7L6nmp7p8J16J17q4j76l7N5L2L3L8L9j4j4o0o0L6L6L6L6
10244D7pqn2n4K3K2J02J1p7J6NMkllkPQQQoppomlm3m4l2O1L2L1M0M0o8o7l2l2rqL9L9J6J6
10223appL8L9n2n2n2n3NOj%J18K4k6O5P4j8l8l8j8j8K2K2L5n8n7L4L3L3pqn1n3ooQ1Q3q6q7
10204h8K3K3n5n4N2N1k5k6K8K7NMJ1J2L3L5o2o3l8N5N8N9J9J8n4n4n5n5klklK4K5O5O4O1l2
10186H1n7n6llR4Lk5k5J5J6j4j5l6l7j2j1p0K3J14K0L2L2JJN4m0p4p2kkN9N7j8j9klkkl4l6
10166f8J2J1l9l9L8L8J3J4O4k8j3j2j6j6lM4P4j8j14k2K8K8j9k0K8K7J4J6qqqrrrn5n5l2l2
10148b03J7J8O4O4llmlM0L9M0L9qrq6q4J6J6l0l1RRRRJ1J2j5j5O8K0o0L3O0r2k6K0RQJ2J1
10129a9ooooL1L1QQj%J2q1o6K6M1nJ5J6J2J3j6j5j6j7m0m1NOM7M7k5k4n2M1R1M5J5J5j0j1
10110F2l2l0l1l1n2n2K5K5opn4n3O2O2J5J6QQm3M9KKj6j5N2N1k4k5lkm9m9O1O0P1k0qQ4K7
10091A40K7j22j21J7J7N3N5n3n3M5M5ppl6j31n3M0n7n8Q2Q2O8k4p1K2n3n3J23J21K7K8K7K7
10075A47j02j00n5n4K3K3J8J8N4l9J4J3JJJJo8o9RRM9N0k7k8K1K2kkr6r6rQ3R5R4N3N4j8j7
10057G1p0K3OOJ1J2k0k0Q4rr5mlr6k4P0M0n2k1k0Q2Q1l8l7L8L9KJm4m4MMj9j9k9k9M2M3M6
10038A2m4o8K5K2K2J1J1p3J9K5o7l5N9J28L7KJm5m4r5kK3K3N4N6k1k2l2l4J3J3ppopqrrrQ
10019h0QQPJ3J3l4l3opooNNQ1j3MMM3M4n7n8j1j2P4P2J8p6r9j01O3O4J9J9K0J8k5k5k5k6M1
9999e7M0M0M0j9j9L3n8J0J1K9K9l5l6M2M2j36j38J2J04M3M1lmM4m8o6o8n1M1Q8nKLM3M2o9
9982c3p1L8L8k6k5P3k0m2m2N9N7O0r4o1L3J%l2l2M0L9J7J7n3n2j4j4j6j7K3K2OOPOK9K9j0
9964e4j0L4L2J1J1J9J9n0n0rrJ4J4m4m4K5K6kkk4k5N7N7J7J8RRJ0RlmllJ0J0L3L3j9j8m2m2
9944B0K5K5KJlmmlk4k4J5J5l5l3L4L5l2l1l2l2p0o9M7M6P2P0J8J7n1n2P8Q0m3m3j8k0J9J8
9926A4o5o6N0M9k0k0l5l4MMl7l7R5R4K6K7j7j8mr7j09M6R5R4k7k6l6l5LLj6j5N4N3k3k4k3
9908g3k3K1K1lkj6j5j6j6M5M5M7m3m6M7l9j31lQ9P0O9m1m1llj2j2J2J03M9j06o7Q7O8k3j13
9890g4k1R0Q9k0k0L6L5L6L5qpo2o2k1k1J8J7n5n5K9K9ppN7N7M1n2p4J8k1k2N3N4N7N7J9J8
9873B36o0o0k1k1j04j05mnN3N4N2N4J1J1J2J1mmn8n7KLn2n2j1j1K2K2Q0j2p6p6J8J8P2P1m6
9855c7m8k3P0K3K1m8m9J4J4L7L6L4L5p4p3J7J7l0l0L2L1QQlkK0K0J6J5l0l0k1k2K5K5m4m4
9837i0J5p9q6OK5J18J06m7l0O2j3j4J6J5llM8m3l8l8k2k1K8K8j9j9R6R4j2j3j2j3K8K8J4p8
9820C4l2O1ppL6L6P3q2r3jM0L9o3o3%j%%j1j1n8n7L3L4j3j3J11J10k9k8l2l0O5k6j03j04O0
9802a32O0klN0m2onL6L5K6K7j01j0N5N4j7j7k8l0k9l0L4L4L4L3k4k4K1K1m2m4O6O4n3n1no
9784e1J1J0J1J1l6l6J03J03n1n1nnk1k3k3k3L6L5L4L5o8p0QPJ2J2J1J2l1l0M7M6J5J5l1l1
9767a2l5l5M2M1J1J1L4L4j08j08J53J54qrn5n5k2k2M2n1j38M7J48l7J7J6m1m0QQQPK1K1k5
9750B2k4l9l8QQjkk4k5M1M1o8o7RRRRl8l9L9L9K0K0O6O5K4K4n3n3k1k2KJn1n1K6K7J24J26
9731A43m4m5n4n6K7K7j04j2J3J3%jJ7J6N1m3l6l7%jONo0L2J70P9n5n5RJ0k4j19p2K1O3O3K2
9713c1K2JJk3k2J7J6k3k4m8M6R0jJ7J7j2j2qqL3L2o6j59L3L2O6O6K0K1k7k6K1K0l4l4m4M6
9695A5Pq5J8J9J7J7k8k9mlO6O8K4o8o2o3j0j1O7O6l7l8L9L8j8j7m2m1N3N2k3k4l1l1l1l1j0
9678a71j0J3J3N6N6MMO7k3m8m9K1K1kkL0K9r9oO0O0k1j12r5r5J7J10M8M8PQk7k8l3O0J8J9
9660e2K9o3J1J1NMK9K7j8j8k4k4l0l0P7j5j0j0K1K0k5k6M4M5M4M4k8k8M0L9O6r0m9m8jjl1
9642f5l0K3o9j8j7K1K1j9k0m6M7M1M0j5j6l9l9M3M2lmL6L6j0j0N8N8j01qk3k2m0m0J9J8O5
9625h6O6l2l2j3Q1P5j7l5l5l4l3M9M9j8P4L8j16j04j2kkQ9mk9l0j0j0L6L6k0k0N7N6P3P4o6
9607I3o7l2l3l3l3JKKJL3L2j4j4j7j7O0N9m4m4O4O2l1l1J3J5m8m8L9L8p9P5P5p9JJL7L8q0
9589cq0mlK1K0Oq8q6O9L3n9nQ7L0K9MMj9j9m2m3O6O5M1M1nnopppk8k7k8k8OPPOK9K8K9K9o7
9568io8m5m5k1k1J49ol5N7mmnmP2P3o0n9M7M8J3J3j0j0nnnnm3m2L5L3j8j6j8j8K7K5j9k0p
9548c5oL9L8j1j2J1J2L7L8qj01j25K8P5P4j2j2J1J1j8j8ONJ6J6J6J6J6J6o1o2l6l7m3N0J6
9531e0J7Lr0J1J04l1l1L0K9K9K9l7l6RRm9m9N9N7l0l1l1l1O0N8j7j8M5M6j2Q0k5j16j3j3m8
9514h3m8k8O4N8l5K3K3k0k0m3m3NON2N1L1K9PPl4l2n7n7N3N4PPM6M7l9j31jjj00N5O2l1K6
9496i0K5J9p3k7O6M9M8k1k2L0L2QQk6k6k7k7J1J2J1J1KJm4m5P0O9jjpQ6J5p8m7M7M6m6q5P
9477b0K6K6K2K2K1K2j5j5l9l8k5k5jR2l9l8J3J3J3J3n7n8m9M4O3O2M9m3q9LN1N3L2o0m7m9
9459f7K3K4m3m3L5L5qqrqM9M8O6O7M4m8p3p4LKlmN4l9q5QNMl5l6O3O1qql6N5J6p6p1K2M1M1
9439a6NNo4o3K8J82P0k3k8k8J2J3n2n1K4K5ppk9l0N7N8j9j9j8j8j8j8pql0l1L4L4P9Q1l9l8
9421D6L9L9l7l7J0RK3K3k4k4K9K8j2j2j13k2O4O5o7o6J02J03o5o5j8j8%JM8M7l3l2J9p2m6
9404f8m5N6N7QRL2L2p9p7K9L0j6j5j6j5M3M2l3l4l4l3l9N4N4N4J3J3J4J3j0j0k1j9k0k0J3
9387c8J3l3l4L3L3qqk9O5N8N8j8j8j8j8j8j7K9L0K3K3q1J1J0q2Q2Q3p2p0k5k5K6K6K5K6j8
9369B4j8o3o4M2M2K3p0j1Q3K3K4M4M4J9p4m5m5K2J14J0q4k5k4m3m2Q3Q2Qq5OMj8k0J3J3P5
9352F7j8k0j9l4l4n8n7K6K6P8j4LMj9k0l5N8N8l5l6l6llnmJ8J9%%k4k3J0J0m4m4JJJKM3M4
9332a16l1O1OPJ2J2jkk5k5j3j3J0J0K6K5P3P4Jr1jjl2l1l8l7J26L2p3K0L7n4l5l5L4L5j4j4
9314h1k6O7J05J3q0q2klNNK8K8K3K2k9O2opjjj4j5j3j4OOK8K9mmk7k6lklkn4n4J5J6L2L1n9
9293i1L3O3O4m6m6J4J2J3J3m4m4poLKM1L9MLK7K6m1m1J2J3k5k6k6k6M3M3n4L9Q7nk2k2M9m3
9274B8o6K6K8K8k0j9p2p2n9R5J6J6P7j4l0l0L3L4qqkko3L0N3l9j0j1j6j6lkllKLKLJ4J5O6
9255Ak5K0J9j0qj7j8j8j8m1m1M5M4K1K0K1K0J1J1k7k7J3J2J3J3o3o5jR2oo%jJ7J8K4K4J1J04
9236A82K6o7ppMMk4j16p1K3j4j4qqN0M8N0N0qpn5n3o9o8O4O5Qq5J4J3p7p7J0J03ppP1O9O5
9217G0k7JKo7o9L5L4M7m3PQr1r1j3j4O1O0Q4Q2n5n5rro7o8M1M1K7K7K2K1N1m2m0N0k3k4j8
9199e4j9N7N6L2o1o1o3p4J9N2N2J2J1K9K8J04J1pqn9n9RJ1J0J0N4N4n4n5n9o0J7J7P4P5k7
9181G4k8K0J14n2j43r2%P1k1K5K6J9K0n2n3j3j2M5m7j8j8L2L3RRKKKLjjN1m0K4K3mnl9m1L1
9162d5L0K6o6p2K0N9l3k8O5P5P7mr7o7o8LMJ6J5J6J6o0o0j4j4P2P1noOOOPJ3J4J4J3l3l4L7
9143b5L6N4l8j15k3P1O9k6k4l2O0J02n3n9L2J2J1k4j16m0N3N8N8j3j3j1j0L5L5J8J8n9n8j3
9127c0j4n9o0K5K4K5K5k1k0N7N6k4k5N1N2n3n2k9O5N9N9j1j2n0m9n1n0LKK6K6O0O0O6k6q3
9109B2q2l8N4O0l0K0K1P5j9r5lK3K4p2p2l2O1L2L2J7J6J7J7PPOPJ7J7J7J7m6m6m6m5L2L2J6
9091D0p4n5R9L0L0K6K5LKlklkm1m1m0m2j8j9j9j9qrL8L9K3K4k9k9O9k4k4k4J9p4k7O6QPJ9
9072e9K0l3N9KKM3m8m3m3J03J03mnk7k6k7k6onnnk6k6klL6L6j1j0K5K3KJooJ7J6L5L4Rq3k2
9051Ik0k7k7ooopl7l7M0M1M8M6n9o0j2j3J2J1K0K0j5P8M3m7j3j4j4j5j4j4l1l0J6J6J5J4l7
9033a32N5M0M0M7M6j0j0j0j0nok8k8NOm1m1k2k2O1O1j6P6Oq6k0P2rqj5j5j6j5k7k7JKnQ8j1
9014b9j1J4J5k6k6M1J32L1o1q1J1k3k3m6m5N9l4n4M0%R3O3k9K9K9l5l4l4l5J7J7O3O3L2L1
8997A54p7p6l0l1P1P1N6l8j14k2J3J2K4K4l7N6K6K7k7k8p3p3j0rJ5J4K2K3K2K2prl1l2N3N1
8980C2POOPPORQo4o2o0L2K7K6j1j1L5L5lklko8p0n0M3P1k2j1j0M7M5k9l1J1J1K2p0l2O2LL
8959e0j3j4MLRq4M5M6j7j7j7j7j2j2QJ00Kr1m4M8M5m8J0J0JKm5m5J1J2N8N8n6n6Q3Q3m3m2
8941h5L4L5M5M6l6l7J5p7p1p2LLLLJ3J2L6L6N8N7q0q0M7M7nQ7MMl6l6J3J3L5L6m8m7m3m3J
8922a10R3nnM1M2l5l4n9n8qQ5O2k9n0m9kjkkN1N2k6k6L9L7l7l9j7j7R1R1j9j8MNj6j6j5j6
8904a8n0m9K8K8K3K4N1l9KLm8m9k8k7P5P4L1o1o1L1N7N6J6J7NNj02j03l1l1qqK5K5K5K5PP
8885g3PPQQn1M3Lr0M6M6J3J3j0j0qqrqm1m1N8l5M1M2J3J3n3n2ooM2M3lmkjMMn9L4Q0j2K3K3
8864C2K4o8l5l4L7L7n7n7o2L0Q8Q8O9k4rro0o2J9J8J8J7rrj0rJKk8O5Q1Q1m6m6o5K8N2m2q
8845C8pj4j4M6M6n7n6r8nP6P6N6l6l0j22p4Q1L4L5K4K4L6n6p1K1R2%n0n0j0j1J2J1M0n2NN
8827e5m6m7j2j1l5l4Q1Q2NMK8K9j9j8J5J5o3o3j0j0R4Jp5J6O7O7OOp0p1J1J0l6l7j0j0O7O7
8809f1RRN4N5l8l7QPl7l8M0L8k4k4kkPPOPo2o2J5J6m0m0POM1M1l6l6K6K7K6K6K8K8j9j8N4
8789A2N5n3n2J8J7nopoP0P0n7n7l5l4K8K8M5M6k8j20j10M5P1P0LLm9n1mmqqqqJ5J6J5J6k5
8770i2k6N3N2OPN1N3PQPPk9l0j06j07L6L6j0j0LLLLK3K2O9O9kkk6k5opopk2k1K3K4j6j5L1
8750C1L1M2M3o6o5L3L3L3L3n8n8n7n8J9J8k8k8KKKKOOO4k8l4N9P5j6p0p0KJN4N2k3k3lklk
8730d9L2L1L2L2m4m3j4j5o6K7J07m6k2k1qqK9L0j7j7l6l6K1J12k8l0qj00j2J43J01J0opj2
8713F2j2M2M2o7o6MNj7j9n7n7K1K0L4L4O3l0qrr6lN8l5k3k3J3J2POQ0j3ppM3M1n9o1l4N8N2
8694fN2kkQQq3P0P7p8p5J6m5m5NNJ1J0kR0N0m2o1L0K3o7J0J0m2m2LLJ5p9m3M9L8L8j8j8k4
8675a53O9L4L4l7l7j1j0L5L6j9k0j3j4l6N5N0M9j1j1J0J1PPj0j0r9oM0n3rqj4j5N5N4QQM9
8656A5N0j14j14j2Q0O9O7N7l6ppQRj4j5k9k8n8n9Q6pK2K2KJK4K5j1j0j1rJ7J8nnm7m9KR4M5
8637F6m7j3j1L1L2l9l9k3O9N2m0p2K0RPm5m6MR6J0q2l1O2K0J8k0k1nnnnRRj4j4ppP1O9n3n1
8617d1N0m0q4RK9K8M8M6l0k8j7j7JJN3l8l3l3N7N7j8k0rj0K6o8n0M3QQPPp0p1N3N3N9l4nn
8598g8j1j2L5L5J2J2J4J5q6q8n5L8L2L2n3n3Q7Q6rqqrK8K8K7K7rj0M2n0o1o2k1k1J0J1N7N7
8580a9o7o7k1k1j1j1O7O6M3M3l9l9K9o4j7P5NNJ1J0j2j2j2j2nmJ8J8QPl9l9J2J2N2N2O2l1
8562E3q6q7J9J8j0j0K3p0O0N9P3P3qj01r0KK1K1RJ0l8l7M2M1J8J8j8j8j8j8K4K4K3K4l3l3
8544b0j0j0n4n5Q5Q4K5K4L1o3p3p4klP2P1%%o1L1mmP3j9o4K6j0j1J7J8k0k1jR0L1o1p9q0M2
8525g9M3LKj6P5M2M2Rq4n4n6L2L2j07j08J9J9J8J9P9P9K9o3lQ8m6m5j8j9l6l7pQ5J0J0k5k5
8508i3N3N1m0m2MNM9M8n8n9l1l1M7M6J5J6J5J5nnnnl5l4j2j1K3K4n4n3R6R4N0M9j8j8o5o4
8489c8K4K4k1k3k3k3N4N3k0j9K5K6j4j5l7l8n9n9Q0Q0M8M9K1K0n3j45pQ6K3K3OOK6K6Oq6n7
8472c1L5K4K3m8m8n4L8M5M5N1N1o8o7p3J9M3M3k8k8n5n5K2K2M5M5n3L9N6N6m6m5K8K9L4n8
8455C6p1p2L1L0l4l4J2J2L1L0j0j0l0O2O8k5o3K9k9k9kjkjJ6J7ppl7l6M0M0KJM6M8m8m7K9
8436a5K9j5j6QPM3M3klm0l9M5m6j18L8J5J6K6o7m4M8J1J0K8o4l8N6lkK7K8K7K7klN0m3k0j8
8417a6K0K1p1p2j6P7j0j0M8m4j6j5KLj2j2K9K8M8m4o3L1k2P1J9J9M7m3OQJ5J5J5J6k3k2KJ
8399C0K9L0J0q2o6K7J4J4L3L3j4j4n1n2K5K5M3M4J9p4l0l1RRk5k5K1K2j4j3j4j3J0J0J0J0
8381d1J9J9P0k1m8m9qql3l4J3J4j2j2o4K9M4M4M4M3Oq5n2n2J6J08O1l0l3l3QQM2M0M2M2j00
8364cj00p5J7M6M5n7n7l0l0M8M7j7j7K9K9K0K1K1K1j2j1k6O6P7p5l0l0j6j7j6j7L0K9K9K9
8347c2J2J2O3k9j5j4L6n4n4L9Q5qr0JN1N2j0j0L6L6mmQq5j08j5L4L5K5K5k0k1l6l6j2j3L5
8329h5L5K9K8Qq4j14k1J03J1qrm4m3O4O5O7O9qrNNm1m0l9l9PPK0J9J9K0K9K9MLL2j4q9LJ7
8310A1k8k6K1P9L3p6p6K2K2jjK0K0llJ7J6opM0M0ppLKm6m7j2n7r0KJ35M0l8m0j5j5L1L1m8
8290f4m8K9K9k0k0O0N9k6J8N1m2n6L4N2m0N9N8k5k5l7l8o9k3P5j7l8RQ9M4l6l6j2j3j4j3J5
8273c1J5k6k6j02qM3m9k5O8J3l4R8R6J1J1M7m6o8k2J4l1rL8L2j4l1l2K5K6KKRRLMQ7ok6K0
8254H7n8n7l2l2K6K7llL4n9n3n4J0J0L2L3O2O1j5j6prJ5J3j1j0K8K9j8j09j33m1K2K1K8K7
8237a55L0L0L0L0nnJ7J8M6M7J%j25j27J3J2k0k0N2N2Q8lm9M3qpkjJ8J8n1n3o5K8Q4Q3J2J2
8219F8o4o4J3J3o4o3K1K1O7O7q7q7K0K1j1j2k8k9J7J09P4P5O2l1q6q6N0M9l4l2K0p4m4m5J07
8202f7J05qpM2n0p2J9N0N1n2n1rrR2R4k2j14r1KN6N6R7Mm5M8M2n1l1l0J0J0m1m0k3k4J4q0
8184a25oL9J3J2qpN3N3PPm3m4j2n8p5J8P1P1J9J8N1Mj30l8M6M6l9l8L8L9j5j6j5j5MNMNK1
8165d0K1K0K1k4k5J03J2r6r8n3M0P2k1m0m0l3l2P6P5L9L8pqk1k2k2k2kkM4M5L7L7qrL7L7p2
8147E7p0n1n1K6K6RQRQooooRQQQLKKLj4j3j3j3lmk0k1k8O5J10J8L7L7j5j6p6p5KJL6L5j0j0
8125@oqj06j3j0j0nmL8L9qrL0L0m8m8J3J2PR9M3M4LMj1j0J3J2L6L5j5j07p9J3JJNMMNk6k6
8105e8l2O1J8J7k2k3K8K8j8j8%jJ9J10M1n3m0m1k6k7k7k7LLLLj5j5j4j5K1K2L9L9Jr2J1J02
8087EN9l3k2k1p7p7l1l1M2M3QJ01J13K1r1q9l2l2M9m3o1L1K0K0N7N7O1l0L2L1q1q2M1M0o7
8070f9o7K9K9K9K9j5j5j5j5qrO9O8j3j4j3j3KJk1k2J7J7k9l0J0J0RJ0n6n6j0j0O3O2m5m6O7
8052g0O7j0j0PPPOj9j9k0k0n2n3ooQ7Q7k1k1j4j4RRK8K9NNj3j3R5R5k4k3jjj9k0j9j9O6O7
8032A69j35j33m4m4L3L3RRL2L2O1O3j5j5M0M0l8l7m9m8kll1l2J4J5Q6Q7k1k1j8j8j9j7noM0
8014A2M0l3l2J3J1m5m7O1O0J%m5m6j6j6j0j1j7P5K9o4kkJ6J6M9M8q9r0K0J9mmK5K5k2k2k4
7996a21k5K2K2L0L0PQn2n2%%k9O4L5L5o3o4J5J4L1L2L1L1qqn4n5K0K0O6O6lkm8m8qqpqJ8J8
7976d8J8J8m8m8L4o0l6N7L6L6L4j20qQ5j6j6J3J3R0R0J3J4jjj09j08%%n8L5M9m4RQJ1q1n9
7958a98L5Q4Q3L3n7k1k0k6k6K7K7n0n1O9O9K2K2j8j6k3k3J3q0kR1k5k5P9j3j0rr1KRQl2l2
7940a75L8L8qrN4N3POK8K8p3p5m4M8M3M2J%JJqj0n6n6K9K8P4P5j5j4k5k5O3r2j04j1J9J8K5
7921h1K4J7J6J6J6kjK2K1J%p1p1k4O8rj02N0M9llL6L4rj1MMM4M5mr4k9O4N6r7o9Q5P8P9q1
7902F8q1l7l7J0RKKk1k1k6k6N2N1N4N2J%P1k1j29l8k3k3ONJ0Rm9M4P8j4rQ3lmO0l3j8P4J04
7883B32n2p4p5jjn1M1j1j0L3L4m3m2j5j5J3J4m8M6jr4J8J8J3J2Q0Q1%r3q5OmnPPl9l9K9L0
7864h4K9L0J3J2K4o7p7J6J1J0m8M6L9M0j3j3j3j2PQN9l2P6P7r8r8j3j3O5O3ool0k9n2n2J9
7846a12J9N3l9J3J3M7M6M8M7m1m2m1m1qqqql5l6l5l5K2K2K1K2j5j5KKN9l4O5O4L6L7J7p6q8
7828f2MmQ8j1j03%%p0p0PQP3P3M8m5M2M0j0n5l9N3J0q3o6K8J6J6L0L1J6l1o8K6L9pKm4L2J23
7809C7K2k5k6K2O6k7m8m8j7j6m0l9M4M4l4l3l0l0M7M8M2M1o5o7jjl6N7O0l4K5K4rrON1N5l8
7791A8l1J4jjk2k2L2L2j4j3JKJ3p8m5M9Q9mk8l0p0K2Q0j3nM1L5L5j3j05k8O3qQ2K7j28j8K9
7773a3P0K6n2nl9q6j0j1K4K5K4K4L4L5m2m2J2J1j2j2K2K1L3n8n0M4L1L2l8l9l9l9%JM7M7O
7755a8Nm1m0MMQ1Q1n2n0k8k7M7M6l0l0k7k7N1N0j0rL6L7n1n1K7j9n5L8Ql7L9M0rj0L0L1j5
7737A9o0j12j9O4O5l0k9k9k9P6P5mn%m7r6lL4L4N1m2k8O4L2j4k9k9J5J4J4J5l2l2K0K1l8N5
7719c9N2m0J5J3K2k3n3M0j0n7k4k5L5L4m7M6N2m1NR7j5j07n2pK4K5LMqqJ5J5L2L0%M6Q1j1
7700A19n9n9k9O2l9q7j0j0O5O3J4J4l3l2QRj5j5K6K5k0k0l8l8L9L9j3j3o0n9M8M8k9l0N1N0
7683b8MMK9L0N2N3p5p4KKl2l2M5M4MLMM%%m6m6L5L4J2J2k4k3k3k4m4m4KKN9N9j9j8M7M6k9
7663Gk9m8m8kjj3j3L3L4l9l8QQJ3J2j1j0J8J9O5O4o7o9QRmmM2M3Q4Q5n4n5r7r8k1k1Q3Q3k5
7644d9k5J7J7opL1L0j4j6M3M3o4o5K4K4k3k2J6J6R3R3nnn2n1mmM2M3j01j00L8L8J1J3j1j0
7626bM0M2nmM5M5o3o3n0n0n1n0N3N4QPm2m3o5o6J3J4m5M8J29L7J8J7l3l3M4M4M2M3l9j30q0
7608a71J2k2k2M0M1M0M0J9J9k8k7l9l8M3J35O2l0p9q1j0j0N8N6P7p7m2M9nmJKm6m6%jl7l8
7591a59l8l8L0L1L6L6oQ6J32M0n6n7M6M6qpl1l1j0rOq6p2Q3J19K6j12j14K6K6n1M1l3l4O7
7574g5O8m0m1KKk1k1k1k0N7N7NMj9j8%%k2k3K1K0O7O7poopQRl9l7k3k4N4N3m9n0j01rQ8Q8
7554iJ5J7k3k4k4k4j0j0O8O6p6p7l1l0N7N7K8K9K4o7n6n7o2L0Q7Q6P4P5o4o4k6k7l3O0l4l5
7537i0M9M8j4j4KLL8n2j9j8p5J7P4P3K1K1n6n6k1k1l4O0O7k5p5p6L2L2rrp1K3O8k4lkL8L9
7518e9jjK2K2J0RN1N1Mq8k5k6m8J05P1k1k5k5J5J5K2K1n6n6KKmmN6l6l5N6k2k0j6j6l6l6P2
7500e0P1j1j1m8m8n7R8L4L4L2L2p0o9k6O7Q9lo5o6OOJ1J1J2J1L9M1l7l6PRQRq7q9jR2qrkk
7480g6J5J6k0P3O2l1k5k4R0jMNk4k3N4N4j9j9o6o5OOl4l4l2O1L7n5mnn0n1m2N1N2m2kkqpK7
7460a48K8MMjjM5M5m4m4L4L3rj0J4J3j8j9N9N7QPJ3J3n5L8J4p8o9p0L2L2j3j4o6K7m5m5R0
7442a39lQPK5K5j4j4L2L3%%k2k3o8o8M7M6p9J5L9M0L1L0KKl0j23m5M7M0M0J21K9j6j6l3N8
7424B4l1j25J0J1j3j3J0J1L0L1M8M7O1l1n7n5k0k0l1O1R1jk0k0j0j1q6PPPJ2J3OOL0K8k3k4
7406d0K2K2J3J3r4kP6p6l1l1JJK4K4N0M9k1k0jR2P0k4o9o8k9k8l6l5J1J2L4L5p0K2J14K3K
7388C5Ln0n1n2n1J7J8K3K3j0Q3M0j13l3l3L5L5K7K7LMj1j2j1j2m2m2j9k0L8L8Q5Q3j1j1j1
7370B2j1l3l4J3J2LKp4p5L1L2L2L1O3O3N2j03j08M6K7K5RRL3L2j9j9MMl1l1l5N5J5J6k6k5
7353GQQl8l9L4L3j3j2o5o5J3J2Q2Q1J1J0m5M7n5j47L1J23P2k1n3n2J9J8j2j2j3j2L6L5j0j0
7335FJ2J2j1j2pql8N5k3k4L8n2o3L0M8J41P8p7o1o0kkK0K2j0rL7L7p3p1L5L5L6L7J7p6mQ8
7317A01j5j6K9K9m8m8k2k0K3K4mmrj0J6p5l1O3KKl9l8j9j8j9j8KLM2M3K0p3k1k1Q7Q6k1k1
7299c8M2M3q5PL1L2rrJ0Rj4j4opL3L4J13K0o8o7l0l0J5J6n2n4J12K0j02rRJ0PPOPO1O1m7m6
7279A8k3k3K2K2mlmmK6K7K6K6k2k1k2k1J1J2J2J1K3K2o3L1O2r2j03j1L1o2m5J10M2M3k4k5
7262EJ1J0J0J1%%ooM1n1n1M1n1n1m6m5K8K8K8K8M8M6k8l0M0M2l6l5k1k0KLl0k9o5K8P8j5m
7243i2lJ8J9l9N3L6n7JKL2L2L8n3o7o8m4m4j4P8O7O7N5l6l7N5mmKKo6o5M2M3O2O4m5m4k9l0
7225g3poJ1J2l5J19R3Jp1p0j09j7RRM7M8JJM8M9n9n8j5j6L1L1j0rrrM0L9l6l8QQM8M8Rq2q
7205b7qn5n6qrL2L2L2L2k0k1k0k1k9k9l5N8N4N3N9O0n3n1n2n3K9K9j7j7j2j2k3P0L3o1kkL8
7187h2L7rrONm1m1rrj0rM4M4lkk3k3%%jjJ6J6M4m9N0M9j6j7PPl2l2k6k6l3O0L6n7Q5Q5mmJ2
7165C5p9k8k8nnN3l9rQ3k0k1L6L5rj1ppK7o4k5O7J0J0l6l5q2P3J29L7m0m0KKm3m4L4L4j3j2
7147c5j7j7j7j8k2k2o2R2K8K9l3l4m4M9R5Kj4j4p2K1R1R1M6m5j53o0j0j0P1P1K4K5o3o4J4
7130g7J4K1K1k5k5O2O0m7m6K3K2k3k4K5K4k1k2J6J6l0l1ONn3M1O1l1K7K5p8p9klJ04J02l6
7112B2l5L6L7rrLLMLN0N0K4o8r9r7LM%%%%nmj1j0N1m1J2J1m5m5L3L2k0k1jR2P2k0o5K7L6n5
7092e5KLj9j8O0N8n4n4K3K3J7J5J6J7K7K7j9j8m1l9r2%J3J2k7k8N3N3N3N3lmm3m3l0O2O1l0
7073C1k8k7J8J7q8MN9N9qpm7m9n0M3Q8mo2o2j9P4Q0j3o2o3n2n3K9J22J7p6K9K9k9k8P9P9j3
7055A7j3j3j3j5j6j6j6l6l6O2l0QPKKm7m6O1l1k9J26Q4qm5m5nnJ9J9k7k8j2j3k5O9O2k9K8
7037c3K8n4n4qqO2O2O6k5m3m4llMMMML3L3L4L4j5j4L9n5m0l9L1L0l5l7l6l6M4M5kjOPOOm5
7017d8m5p5J9O9O9l4l3L7L7j0rj5j4QQk1k1l2O0Qq6Q2Q0p3p3MLP0O8o4K7N4l6K1K1j7j7j1
6999A1j1q8MMq8K7K8K1K2K7K8q1q1O8O8M2m9qrQRL6L6L6L6j04j06k8k8KKP9P9l3l3P4P4NN
6980H4j9j8mnKJn4L7j5j3Q1Q3Jr2j10j7L2L1M3M4j3j05J5J5J0RM2M2r8r6M8M8k2k3J6J07L1
6962A18o1o3o4L2L3L3n9o5K8J06J4K6K6k1k0J5p8m4M6j5j6L7n4llJ2J2k8k8j4Q0L2n9jkJ5
6945c3J6lmllpoL9L9l6l6j14j14P6P6kjQ2Q0l6j28j6j6N6N5j4j4Q9kj08j6LLqrk0P3J01J0
6926D9m0m0M0M1ooj6j6o1o3k0k0L2L3n4L9Q6pqrqrpQ4J0J0m6m7L1L0k7k8J3J3Q0j2l8l6n4
6907h7n5k9O4P1P1R3o2n6L7kkk4k3jjq6q6N4N3N0M9k8k6l4l3J2J3J1J2j2j2m2m1Q8nK5K6k7
6889d5k6M5M4jjm0m1j8j8mllmK6K5K5K5j9k0j3j4q5PJ16K3J1Rl5l6o1L2K6K6o1o2P8P8M0M1
6870F7l0l0o5K7Q1Q3m3m2LMK8K8j02rMNj8j9M9m1J0RL5L5j6j7M8m4j21k9M6M6n6n6l7l7R3
6852a11%K8K9k5k4llmlj%M6M6J4J3l1l2RJ0rqp4K0M4M5j0rL7L7l4l5l4l5J6J6L9L9k6k7J9
6833c1K0K2K2Rl8n5L7N2N3K5o7m5LK6j9j6K9L0L0j9k0k3j15o9K3K5K6J6l0nQ7N8J2ooJ5J4
6815G0q4q6N3N2M6M6o2o1J6J5k9l0M1M1l5l6j5j4L2L2J4J4q9r1j8K9J04J1p3k6N0N0k7k6k7
6798a13k7NMMNj9j9N9N9O9P1K0p3n2L9L7n6n3oJ9p3p9J5LLL8L9Q4Q5r0r0M8M8M1M1l6l6k6
6780a2k7N0N1l3l1M4M4k7k8p3p4nnnmM6M6L5n8kR0Q5qo3o1p3K0R6NM5M5k3P1L1o1k2k3onj4
6761F1j4j4j4o5o7k4O9R6Mm3M8j%j8j8J9J9q0q1K9K9J2J2m4M9M7m3J8J6j03N0N1m1M2M4o3
6743a8o4K1K2j3j3L6L5J17K4j23j22j13M2M5m7M3M4J06J07l0l0n3n2m9m8K7K7r2JO5O5k0k0
6727h0O5O4j0j1l2l4n0n1l4O0K2K2j0j1K4K4J8J8M9m2j00j0L8n6LKQ4Q4jjk8k6J0J1%jl9l9
6709f8J2J2j2j1l2l1POj9j9O6O6K5K6n8n9J5J6J6J5k7k7J1J2o3o2O9O8N8N8k6k7p1p2P4P4
6692B2nnnnklk7k6J1J1j1j2J1J1J0J1M9N0q1q1J5J4J4J4j9k0K0J9QQM6M6PPl2l2mmn8n8ml
6672i3mlK4K3l0l1K1K0K1K0J0J1m4m4N3N2J4J4kkL6L7j8j8m1l9M1M2MLo4o3j0j0P8Q0J0J0
6653A08n5n4j6j6MNj9j9n3n2N6N5lkM3M3k8k9J7J6oqjkk1P0M8m4j5j4K7K6p7p7j%J2J3N9N8
6634D8J5J5o6K7K6o5n5n5nnn8L6O4O4J7J9J3p7p9J4J0J0P4j9r9pQPR1jp9J4N2N1m9n1QRN4
6615b4N4l3l3j0j1K3K4k9O2k2k2K9L0k7k7j25l3LLM9N0J14K3r5r5l3l4M4M4Q5Q5k3k3K8K8
6598G9K8K8l2l1qrP3P3JJj24l1l8l6m2m2L5L6j2j1O5O6l0l1J6J5noonj0rj0j0j0j0j0j0j4
6580g6j3j4j4K9K9j8j7M2M3lmM6M7JJm5m5k2k2KLk2k1lmlmK2K2M5M3jjm7m7K5K6k1k1K7K6
6560iK6K7l2l2M4M4m3m2o6o6L3L3L3L2j5j6j5j5J0J0j3j3J4J3r4r5K5K5P1P2l6l5M1M2M3M4
6543D5llk7k7M9M9l6l7l5l6pok2P1J04m8o4o4OPPOl8l8RRPPPPK6K7K6K6LMr4jL2L2J5J4K3
6522C2K2k3k4j1j2r0q9%jK4K3Q8Q7J2J1NOr8nN9l1j4j5n7L6L6n6O3O3O4k8p1p1k4k5%R4J6
6504dp7j6j6K5K5N4N2n4n4K5K4KKk1k1K5K6K9L0k2k2Rq3K0K1LR5N9r5o7K4j5j5j2j3K8K8O2
6485F1l0n4n4R9R9J9p4r3kJ8J7K0K1P9j4j10j6m9M3M1M2K9o4p6J5K9K7R8Mn2n2j5j4L1L1l7
6468A7l6J5J5r6nK1K1L7L6l9m0J7J7L9M0L3L3m4m5j0rJ9J9o2K8K4K4nmk8k7p8p8jkL5L5m2
6450a26m2L5L6r4kN1N1J0J1K8K8j9j8L6L4j0j0l3l3qQ4O3O4l9l9J2J2l5l5k5k6L6n7j07M8
6433a19O4O3k8k8K4K4p2K1M6M5k7k7Q7o6j36m3O5O5mnKJk4O9O8k4n2n3P9Q0m2m3MLj5j4QP
6414CJ0RNMM0n2p7p7N6N6RJ0k5k5K1K2L8L9ppm2m1MNJ2J2l2l4l2l1M5M6ONm0m1L4L4l8l8l0
6395a44O2J1J0rrrrl1l0P8P7PRl8l8J7J8K3K2q5NR2o1n7L5L2o2l4N8%%rj0l2l3O4O3j9k0N1
6375em1l0l0o8K4mnJ3J3J3J2M5M5kkool5l5O1l1M4M3n4n4K3K2J8J8nnK2K1j9j8j0Q1Q8nr0
6356D6LN3N4k2k1o2o0o4K9N3N4m2m1j8j9NONOK5K3n1n3POL0L0K5K6K1K0k0j12o1L2r1KKKK5
6337a47K4R6R4N3m1J2J1l5l6NNM3m9m8M3kkp2p4M0M1J14K3k8k8l4l2qpO9P1L1L1m7m6k2k2
6319B6o2o3l9N4KJJ8J8k9k9nnl4l4P8j4lkm7M6P1P0j4j3m3M9K8K8o8K1L7n5k2k2ONONJ7J7
6300@k9l0L8L7O7k7k9k8l6l5J2J2J2J2j0rn6n6LLN0M9n0n0L3L3n8L5j7j8J8J8M1M1l6l7J0
6282h7J1JJm5m4J9J9M3M3J8J8k9k8K1K2P8j3j16k4K6K6l7l7m3N0L9L9K1K0m1m2L4L5k8k8m
6265f2Q9l3l3K4o8QQKKklkkJ5J6J5J6QQj4j4q9q9N1N0P7P5L0L0k3k3o8o9kkk4k5M4M5jkL9
6244BM0J6J7n2n2ooK9K7j7j8k0k0LKM5M4n6n8k6O6R4Kq0J1L0L0NNJ0q2k1k1lmJ7J7J46N4k2
6225A48k2p4p3NNm1m2N8N7j9j9L0L1j6j6J7J6o0o1k8k8l3N9J7J6M6M5J4J4j0rj2j2j0j2l6
6208e5l6M2M1llK0K0l7l7l7l7R1R1j7j6j9j7j9j8K5K5m5m6j8P5P3j8j3j2p0K2J7J7K2K2m7
6190a7m9k9O4Q5pM5M5K4o9p5J8M0n3j8j7r4r3m7J08Q7ok1k1J9J9J9J9m8m9m8m9L4L3J5p9j2
6173b27Q0M6M6M4M4n7n8k7O6J3J4LMJ9K1N1m2l0k9n4L9j4j3j1j0j1j0kjkjN6N6N6N7nnnoJ
6154I6JJ%k3k3k3k3K3K4K9o4N9N9q6q4J8J8lmK1K2L4n9n2L9K6K8K7K8n0n0p1p2L7L6N1N0l1
6136IO2O3l0j3j3q4OL3L2kjK7o6l8l9L2L1k5k6pQ5N9l4k2k2M2M3N4l8r4kn8o0%J%Jl4l5K2
6116a41J15mmN3l8k0k1k6k6j6j7N5N6K2o9K8K9J%m5m6J7J7J7J8m8m7K1K0Q2p3r1J26Q3rJ1
6099C0J0K2K3K2K2n1n1q5Qkr5m8M5O4k8LN0L8L7rpK4k0k9O3O3k9m2m2o9K4K5k3m4LM6jM9M8
6080D4K3K3oon3n1l7l6l7l6J2J3N3N3Rq4m4J10J0l6k3k3N0N0K6K6K1K1n7n6N2N3O5k9q6ON2
6062G2Ok2k2K1K2k2k2JKo7o9M0M0K8K9N1N2k9l0J7J7l8l8j5j5L6L6p3p1QQRQp9p9L0K9L8L7
6044e4L8L6p3p4LLlkk6k6m9m9N9N8L7L7L6L7l8l8RQL9L7l8l9K1K1O6O7n7n6J9K0j2j2j1j2
6025a8k3k4K3K2llmlK1J9K1K1j5j4j4j3K0K1K1K1m1m0NNM1M1r7r8J8J8k8k9LLN0M9K7K9j8
6006A4j7k1k1KKmmk7k8K1K1k5k6J3J3N9N8J9J9k7k7JKJKm9m9n0n0O3O3m5m5L2L1N5N4m7m8
5988f5L0K9L6L8m0l9l0l0P7P8k1k0K6K6j9k0K7K7l9l9l9l9O1O2j5j5L1L1j5j6l6l6n8o0J2
5971a00J2N8N7mmm4m4J3J06QQj7j7K9K9p7p7L1L1N6N7k0j9qqk5k5o4K8K2K0k4k5K2K0r0r2
5953a77K1J13K0p2j5j5j4j5Q4qlkrqm0m0J0J03N5l8q8q8N2N2N2N2L3L3j9k0j3j07o6K6R0l
5936f4n0M3P9j2l2l2lmm9n0M2M3K3o9QJ02K0J9OOONK0K1mlq3q4opppppP3P3nmONm0m1lmM3
5914c4M2K9K8K8K8k4k4k4k5n7n8M9m3j07M8N3m0J9J9L6L6l3l3J3J3l3l2j0rM3M3l4l4K3K3
5897h1K4K3J8J6k7k9J3J4J3J3K1K3K2K2l8l7l6l8RRl7l7P6P5l1l1k0j9K7K7K2K3K4K3k7k7
5880B2k7k7n1n1K6K6M0M1ooK4K5k1k0K3K5n2n3RQj4j5J8J8J7J8K6K8j9j9k2k2J%K1J9n6n7
5862a03J9K0K0K0J5J5l0l1L2L2L3L3l3l3J4J3j4j5L2L2J0J0l6l7p4p5LKJ5J4O1N9l0l2n5n5
5844a49k0k0N1N2J18K7l0k9OPOPJKm4m4l2l2J4J4M4M3llK0K1k5k4j1j0o3L0P0O9o3o2nmmm
5825g9J2J3J2J3p1p0J7J10POL0K9M3n0m3m4J07J08o2o2K0K1K0K1j5j5RRL0L0m7m7J1J2l5l5
5808A5K2K2N0N1o6K7Lq9m1m3L5L4j1Q1%%M3n0p5p3l0l0M1M2L9n3K2K2m4m4k7k7P9j4l1J23
5790CK1p1L0L0N6l7o0o2j8j7K8K9K2K3k4k4K6K6KLK8K9m7m8nnnnJ8J7k8k9M2M2LR5N5j00m6
5771cm7p1K3J7J7KLk1k1J3J3L7L6j4j5L1L2j2j3J1J0l3l5l4l4J9J8J3J3L4o0n3n4L2L3L2L2
5754d9m1m1L6L6L8L7R0kn0n0K7K8j06j4J1J1k8k9nnO5O4j3j2j8j9n3M0Nq7K1J13K1p1n4n4
5736a58rQ4M4n0l7N6k6k6k2k2LR5O4O4l8l8o7o6J0J0L4L3K8K8J5p5p6J6L0L0j0j1M5M3l2l3
5719f4K4K4%JP5P5o3o3rqrrK7K7J3l3q1J1KLRJ0l7l7RJ0l7l7K3K3P0O8k4k5k5k5MNJ1J0n4
5699a06L8L5j1N8N8J0Rl3l3QPO3l0k8K0k7k6LKn7j2O2k9p0k3M8JopJ4J4mmM3M1NMm1m2m1m2
5679a29L6Q1L0o1j6P6K6k1J2J1j4j5j4j4L0L1L1L1qrL8L8q8q7j4j4J7l0l9N5J01Ro7k0L0L0
5662E3m4m3J3J3O5k8o8o8L4L4L5L5L6L6LLRq4k9k7J2J1j4j4k1P2mmm3m5K1K0P8j4n1M0j7j7
5644a2RQO7k6j6P6M8m5p9p9l3l3OJ00R2o1n4L7m5m7K5K5k7k7Q5pl2l3j5j5L1L2m6m6JJk6k7
5625a88p2Q2J35M3lmj4j4o6K6O6O5o6o8k1k1K6K5jjjjL5L5j2j2n4n5N3N4J5J4K6o5q8OK4K5
5607g2n0n0N9N8kklkn8n7jR1L8L8o4o5M4M4klk5k5K1K1L3L3j4j4k3k2K3K4M0M0l6l5j2j2L4
5588hL4K2K3K3K3k4k3k3k4k3k3o9p0j2j2J27J26n3n2K5K3n0n2nnPPl9m0L0K9N3N3j4j3o0o0
5571a49N8N8J1J2KKk0k1L4L2j2j2j5j5j5j4mlrrN8l4o9Q5K0K1K9K9J4J3J4J3q0p9l4l4L4L5
5552e4J1J1PPOPl7l7RJ0k3k3K4K4k5k5K2K2QRo9o9J5J5L8L8JKn1M2L4L4O8k4N8N8n1n0j04
5534f2j1J7p6m9M4qrm5M7R3Jk9l0j0Q3j3j3qpL4L4j3j2m0m0m6M7K2K2N1N0OPj7j7O2O1j6j5
5515I5p6p4p5p6NNN1N2J3J4l3l3K1K1k6k5L5L5j1j1J4J3J4J4j9j9k0j9M9M9LKLKM8M9n1n1
5496a2m5m6j9P3P0q2j31K5O6O7N2N3k4k4J7J6o0o0N3N2n4n5M1M0l5l6K2K2n3L9ppm7m8MNN0
5479g8N1j1j2o1R3N4r9n5L8L4L4O8k3o9o9KLN4N3L0L1l2l1l1l2M0M0o2o2n3M0J17K4k2k1k9
5461d6k8kkm9m8N3N2k4k5N9N8J1J3J3J3l3l2j2j3O4O5opl0l0l6l6RJ0K3K3M6M6%jm7m6m7m8
5442i0jjK2K1k5k5K0K0KLl9N3L6n6m9M3O3O2l4l3o9K5K8o4poN3N2POj1j1L4L4n5n5K2K1l3
5424c7l3j0j0JJJJPQJKJ07J5p0p2j4j4L3L2K1K1K6o5rj0L2L1k6k6k6k6NOj1j2p9J3L2L3N0
5404g1m2MR7MMJ5p6n8n8O9O9N0m1j4j3J2J3l4l4nnP2P1j0j0Kr0j28l5J08J08N1N2j9k0k6O6
5387G8j1j03j9k0kkj7j7j7j7J2J1N8N7N8N9k5k4K1p2r7r7L5L5J1J2l0l0j0Q2O3l0ONjkK2K0
5368BJ4J4l2l2k4k4k3k4J3J4L6L7K9K7m7m9N1N1k6k5NO%jL0o1mnn0M2Q7nL4L3m4m4r2jJ9J9
5349e0Q7mo0o1J0Rj3j4rrJ4J5J4J5J4J5RRN5N5n0n0m4m5j8P4P3j8j3j2j9j9l6l5l5l6J1J1
5331a60N7N7N1N3n6n5j1j0L0L0nr7k1P3J2J1N7N9M7m5r7nK3p0j2j2N4N2L0L0n8n6j2j1L8L6
5313GqrJ6J6J7J6J7J7q1J1j4j4K5o5q0J3mmO4k8P1O9opk9k9m0l9L8L7m1m2K9L0P7j5o1L2J5
5295AJ6K2K2n9n7n2n2n1M2M7m5n5L8N6l8O8O7j5j6J8J8k8k8K5K5K5K4m7m8k9O4M7m4J2J3M6
5277C2M7M7M7j06j05LKooP0P2j1j0l3l4KKKKm9n0K8K7N4N4m9m7n1M3J3J2L0L0j7j6j2j2R6
5259A01R6mmq2q1J9J9k7k8lmn0n0j0j0J3J3J5J4O1O0LLm4m2J5J4j3j4M9m2j4j4RJ0RRl7l7
5240g8j4j4MNN1N0O0O0m8m8poook0k1K5K4RQj4j4l4l3J2J3lkR5Lj5j6o6o7J6J6m6M8J07m6
5221a8j08j6J6J08J6J5J2J1l4l4m0m1OOL9L8J6J4RRj5j3j1j0K9L0O7k5j06j06J9J12N8l3R8
5204A18Nj09j5K0K0P9j4m8m8m7m8MR7K0p2K2K0L9L9o0n9J7J7n7n6K0K1MNK8K8M8M9n9n8J2
5187a8J1PNN4l8k5k7l7N6N4l7J9J8J3J3j1j1j2j1l4l4J1J2J1J1l4l4rj0rrRJ0l7l8O0O0j7
5168e8j7O0N9m8m8llM3M3K8K8m9m8l5l5j3j2O3O2m5m5L3L3j3j3K3K1K3K3J8J8k8k9mnn0n1
5151g4J1J1poRJ01O6q9j5P7l0l1n6n7K1K0RRK7K5P0k3m7m7L2L4J1J0J8J7oom2m2L0K9K8o4
5132B3L4L5KLk6k6P9j4j22k9L6L6mmL7L7j0j0o6o5L7L6K5o7j14k1Q5Q3QQmr6n0M2JJl9m0Q1
5114g8P9N5l7j06j07jR2J22L0n0n1M2M2l3l5K3K3%%j5j7m0m0m5m6L2L1J09J07l1l1l2l4m5
5097h7M7O9k4RN5L3L2L6L6p9p9K9L0m3m3L4L4k6k7p1p3J4J3rj0K7K7K7K6rrrj0RRRPOOOOL6
5077F4L7j0rn7n6K0J9P1P1r8r8j8j7m0m1N1N0Mm2l5N7P2K5Jm4m8kN1M9k4k3lll5J1K3o9m0
5059a36PM2M2M5M4K7K7K7K7o3o3l9l9K9K8Rq2m8M6O3l1l6l7ML%jk4k4L2L2p1K0Q6pm8M5OO
5040e2l5j27j2J42K6K7k2k1oQ6R3o2p6p7OOK9K8%jr9oJKl9l9N5N5k3k2L2L3L2L2N0N1k1k0
5022B6nQ9M8m5j00pJ1J2o2o4l8N5Q0Q2M1j14o2L1l2l1m3m2O5O6noM6m6O6O7j6j6n8o0j3j3
5004i3J8J7K3o9M0M1m3m2M1M2nnJ1J0O2l0j7j6k3k3n0n0k9J26M6M5O7k5p0K2J1J0NNj8j8l3
4986a7l4j0j1r0q9M9M9O0N9J3J3o2o2N5J48M1M1l1l0j1j2noo4K6K8o5l5l5ONO6O4j1j2J7J7
4969F5J7J7k2k2m6m4M5M5l2l0K0K2L4o0o5K7J4J5m3m3LMk1k0P9j5K0J9J4J2p2p3MMO7O6j0
4951ej0l6l7j7P5K8o6pqppjjp2K2P7P6j2j2j8j9N1m3j23L1Q9Q9M4n0l1l3J4J4k4O8Q7o9j58
4932a01o7P2P3M5M6M6M6k9k9k9k9l0k9ppN8N8q1q0J7J7O8k3J8J8n9n9n8L5O0N9MNNNn6n8N2
4914b4N0QQj6j5m2m3L5L4lmM8m3opn1M2O7q6l5l5J0J04MMm8n0K2K2O7k3n0n0J5J5J5J5J6J5
4895a5MR6L3o0m9m7k0k0n5L8N1m2k0k1m0J15P3P4m1m2O3l0j02j1m5m5M4M4M4M3pon2n3mnP3
4878c7P2rrqr%jjjk0j9K2K0K3o9NOrrrqj0j0m5M9Q6nn7n6m8m8L0K9M6M6K0p2J8J8L6L5k4k3
4857e5K2K3K3K4k2k1k5k4k5k5L9L8L7L8noonm7m8qpP5j8l3l3r4O1J03J0J2J2OPj8j6j7j7p
4838e2ol0l0j3j3L4L3M9M7K4o9m2m3jkL7L7mlo0L3K8K7l2l2M5M5J1J2J1J1N3N3k5k4j6j5l9
4820C9l8J5J6o1o1J9K0%r2k5O8Q5pn8n9J8J09P3j8o8p0J4J4L6L6o8o8QRj6j6O1O1j2j3l2O1
4802b0M0j74j28Q8R8NooN3N1n4n6j1j2j2j2N6N6O1O2J4J07n3n4J1J0J0J1lkLq9p1p2j6j08
4785b23p1Q3L8L7M5M5l2l2KLLKP5P4kkn4n4KR4K1K1L8n4n9L3N2N3l0l0q0J0m5m5PPj2j1K9
4766f2K9J31L9m8m8k4k4K1K2l1l0J07J08p2p1p1p2ONNNrj0L7L7ONNMJ5J5k6k5m3N0kkk6k5
4747f9K0K1k5k5k6k5ONONp0p0P5P5m1N2J32k2j6j6k6k6K5K4P5j6l9l8n1M2j0rM3M2M9M9k2
4729A04k2j01rR9Pj0rk3j77j04J12Q9Q8kkm2m3l5N8N1N2k7k7J9J9KJM8M9n1n0K8K7o4o2J2
4712EJ4l7l8j9P4J8p3O1O1L2L1K6K5Oq6k9k8r8oP1k1l0l0K1J12J8J8L0o2llp9q0j8P5K9o4
4694g7ooL5L4m7m7L1L0OOOPK6K6k0j9K1K2Lr0oQ5L4n8j7j7K3K3rj0j0j0l9l9L9L8J1J1J0J0
4675A0L0L0L1L0m6m7%JJ0J0l6l5PNj6j6LLm3m4rj0L7L7j%jjNON1N2o5o6m2m2J2J1N9N8N6N7
4654I1J0J0J9J9K5J17J56L42O06R16L97o54r10m76k85j00j00r9o6o5j9j9L5L5j2j2p0p0L9
4641a40L8K7K7MML8L8qpl8m0QPK9K8j6j8J6J4l0l0l9l8M0L9k9k8M9M9l2l2J5J5M6M8l0k9m1
4622d6m1L6L5LKk1k2k5k6kll6l6M1M1M0M0poJ2J3l4l3O1O1J5J5p2p1O7O7J4J5o3o2K8L0j6
4604A4j6k5k4K1K2jj%jK3K3n3n3M4M4l1l3K6K4K6K5rj0rrn7n7J9K0L4L3j05j05O3O3L9L9j0
4586gj1j2j1l4l4J2J3O2O2j07j07PQQPP1P0opM2M4l4l4j8j8K7K7klM3M4n8n7n8n8N5N4k3k3
4567f6m2m1R8R7OPn0m9K4j30n4J01O4O4K7K8l5l5J1J2k8k7n1n2R0Q8J2J2k3k2k3k1l6l5J1
4550f8J1k0j9m2m2J3J3O0O0k9k8k8k9K8K7MML5L5o6K6Q4L9m1m0j4o0j2Q1J5l2%%klJ8J8on2
4531f2pQ5P5j8o0j3j4L0J5p8j3j4p5J9R0M4l2J3qj01k7O6O6k6m3N0K1K1N0N0m0m0m6m6Mq9
4514a53n2J03J52O1m7m7J0J0l6l5RRRRM3M3l5l4j0rO6O7j8j7o1o0L3P9L4n8l4N8P6j6l5l5
4497G9m0l9j5j5j5j5MMK2K1Oq8q1q2R0R0J2J2j0j0J3J3L2L1j4j4o4o4J4J3POPPj1j1O7O6j5
4478A3j3j5j4K7K6L9n4n6L6%JkkM3M4k0k1m3m3J9K0k7k7k6k5K1K1J21J23L6n7n6n7l8l9L8
4460gL7L8L8m9m9m9m9k8k9q0J2O0O0J36J37j2j06n3n2mlM2M2J4J4o2o3M7M6J0J0n7R5J08J5
4444B09p7p6onK1K0J5J4j2j04n3n3L6L6nml5N8Q0j2l0k9J0J0NNONk2k1k3k2L5L3l6l7k0P2
4425a2R5Lo5o4n2M2R6Mj5j5kkk5k5J1J1m1N1P1P2l0l1m1m0j2j3q4RK8K8Q0j2o7o7LMMMM3M3
4406a3M3M3j9j9K7K7QPj5j6j2j2k2k2j2j68k5O9N0N0K7K6j7j08o4L0K5K5m0m1m4M9L8L7M0
4389d8n2j%ooj2Q1K6K6l8l9m4M9llL2L2Q2p2j07M7N7N8p9q0N9N8mmmmjkM4M4m1m2J6p5n8L5
4369g9N4N4l4l4j2j1M4M3K0K1m1l9r2%RJ0K1K1n3M0O4O5l1l2K7o5j01pJ2J2m4m3m9M4M9M8
4352a09KLN0m3k5O7N5l7p7p8%J54M2n0NNj05j3N2m2O3O3j4j4L2L1k3k4K3K1m9m9k5O8j6j6
4335g3K5o9l6N7K2K2jkjjj1j1O7O6l1k9p7p7j2j1J1J2N4N4L1K9ppL7L9n8n7J9J9j3j2J0J0
4316a2j2j2j8P3k4k6k0k0PPPPk4k4N4N2k5k6K0J9rrJ0RQl7LR5L7j16j17L8R3Kj3j4l5l6J1
4298g7J1M4M2K0K0j6j6k2k0K2o9k3O9m0m0J2J2J05J07l2l3OPJ7p5p7J3O4O4j4j5o0o0%jml
4280f2J9k7n7L7N0LL6L5k3k2k5k6M6%l2N9Jr1j2Q0M4jK8K7k4p0k6O7Pq4l6N6K7j8r0m4PPM2
4261i2nn6L7NNP1P0ool8l9PPo4o4j8j8N7N6J0RJJk3k2R0R0m9m8j4j4j5j4K3K3K4K2j1j1j2
4242c1j2lllll2l1m4M9Q0j3jkppM5M4k3O8N8r8l7l8n4L9K1K1K5K7m3m4m3m4L3L3K7K7N8l5
4223Dk8k9P2P3mmn1m9K5K7n0n0OR7J7J7L9n4j34J9Q6nk7k9l4l4J4J3j0j0O1O1j7j5l0k9J6
4205d6J7k0k0L2o1ooj2j1N4N4N9l3L0L1n3n1j0j0L6L5M0M0j6j07qpJ6J5j8P3jjJ1J0J1J0k7
4187E0k7K0K0L8L7l9l9m6m5N6N6Qq4l2l2mnmnP6P5l3l2K5K4K5K4K5K5L1o2m3m4p2p2J9J9m
4169g1mj5j5L1L1N9N9J3J3j28j30j2Q1M6M5n6n6J5J5k6k6k8O5N8N8ONj8j7j5j5k7O5P5j8r4
4151c1kM8m3j0rL9L9ppj7j6j7j7kjkjkjkjj6j5j0j0k0P2L8L7N9l4k8k7mmn1n1O4O2j3j4l3
4131f0l3J3J3m1m1R8R8k1k0P8j5n9n7o5o4J5J5L9L8J27J28J9K0m3m3q9q9L1L1k6O5P8j4o1
4115F5L2K3p0K8K9L7n5r5N7O8k4o5o4k5O6kjk0P2K6o7J6J6l6l6q4q4N5N5O7O6M3M4K3K4JJ
4097A86p1p1J3J2PJ00R4R4Q2Q3M2M1O3J55J38K30M32N86Q01Q01N50Q7m34p11p91o98m63l07
4083A051k92j99r6r6n7L6j6j6J3J3K4o8o0L3N2N2L1L2m4M9Q9Q9O7J59K53K53J57J56K52L44
4069B261O41J104J640K228K479K077J036m18j690k339k373j909j291q89o96m18j56j57j63
4060I67p0p7p6L6L5p2p3K8K7j8j9O8O8J15J14J53J52K30K30M22M22L92M84O40R80J660K619
4047I437L678M636M767L437R34k005m158m868m425l342k287j575j012o72m58l03k31k31j08
4038A214j08j29l7K0J9J5J5L8L8KJK3J78K24K24K28L21L60L59M55O09R51J538K401L606M895
4025A7460N730N173K978l96l706n533n750m738l408k283j449q78n38l47l47l56k63q3q4o2
4015A120o2j6j6p8p7O7O7K9J21Q1j2M9J41K01K94L56L56N04P21J006J532K394L537M555M709
4003B1579L754J497j491l934m962m684l696k490j594j068o11l95l32k39j76j29r8r8j19k6
3994F88%r3p5k8j4j4L6L6Q3Q3Q1Q1J13O6R2J86K65M20O65J004J426K014K380K225J452O1j395
3981A1838k291k481k079j505r18n74m81l44k51j17k5j48j49lmn8n8l4l5K9L0m8m8O9O8K3K2
3968D28n2n1J18J19%JJ49J50J78L32N40O93P44O51L23j42n24q02q10n94m16k61j93j47p3j18
3955B43j19k6RQl2l2K3K2K3K3n8n7K0K0M2M3j1j03n5j0jjJ13K1l5l5o9o9QQOPK7K6J1l5p1
3937a16K1J00n3r0KPPJ9p4M5M6M6m8jkpqrrO9O7k2k3j2j05m9M3O3O2pqqqK9L0j7j8l3l4J3
3918i2J3j7j8K9K9J2J2l3l4JKKKJ3J2N3N2O3l0k4k4o4o5j8j9RRQ6Q5K8K8L4n9r1r2j4j5jR1
3899d5O7k4K7K7K1K1p6p6OPl3O1Q4Q5mmn0n0lkk5k5k8k9nnL8L8L1L2j1j03k8k9J6J6l1l0l8
3880a77l8RQQQN4N4pol0k9mmmmJ00J00K0p2q7ON6N6L2L2L8n5k9k9J8p4l8l7LLN4N3l0l0P2
3861@j9m5m5N7N7p7J5j0j02JKL3L3j9j9M3m9m9M4M3M3K4o9K1K1o2o2Q2Q2k5k6J3J4J4J4m2
3844f4m2m8M6N4N4j7j7k9k9ook4k3N4N4j2j2J1J1L8L6j9j10K5K5mmk8k8M8M9M6M6o2o1m1m2
3826a31J1J0n2M1j1j1L9L8L9L7KJk6k8Q0j2o2K9N1m1l4N7k1k1j5j6O7O8m0m0L2L2L2L2l7l7
3809F3l7l5kjjjM7M8o0n9J2J2J3J1l4l6l5l6O1O2J3J5k3k4N2N4K4K4n3n2p9p9O0O0J6J7oo
3790Ej5j6j6j6J0J0l7l7l8l7P0P1L7L7rrn7n8J9J9M3M2l3l4j1j0j1j1l1l2J5J5K9K9OOn2n1
3772a58onL2L1P8P7N1N0q8q7O4O6p4p3K2K1jjk0k1LKqqL9L7j2j2L3L4k4k4o9p0O1O0J4J5k4
3753Ek4J6J5M3n0p3K0O9P0N1m2q1p9qrJ6J6L9L8j1j1n1n2k1P2M2M3NNp2p3k3k4K2K3%JM6M7
3735@p0p0PPnnj0j0K6o7L2L2J%J%L0K9K9L0N0N1q8q6KKP9P8%%J5p8j07M6Q2j0o2o2k2k2OO
3714a33OOj7j7R2R0l2l4l4l3J8J9M3M1m4m4KKJ1J0rj02j2Q1K3K3Q7Q7k1k1q3q2l1l0KR4R4
3697E2KM5M6l8l8J7J7K3p0k1k2mlk2k2k2k3opP1P0k1k1p8J3R3Jp9q0N1N0J0J0j26l3N5N4K
3678e4JP9P9l3l3p9P5N5l8j6j6o6K6lml4l4J2J2l9l8l9l9Q4Q3k5k5P4P3M9m4j6j6k1k1J6J5
3660@J6J6j9j7j3j2K8J19J3q0l4l2PPm1m1j6P7j1j0L5L5L9n3p8p8J3J4N4N4O5k6K6K6o1n9
3643c7j4j5m0m0O8O8L9M0l7l6M9N1K6o7o7o9p4p4L3L3L4L3J4J4J5J4lkk6k6j8j7PJ00qrK1
3625b0K0l4l4j0j1L9M0J0J0L6n5k7k7o0o1M8M9N8N8L4n9l2l3n5n6l3O0N9l3OOj%K5K5M8M8
3607C8kkm1m2n8L5Q0j1nnj1j1J0J0J5p7o5o4L8L7O7O6M8m5o4K8opj3j4J0J0L2L2m3m5kjR5
3589A7Ml5l5m2m2M3M2lmK3K4j5P7O2r3r7oP4P3LKo7o7J0J0k2k1p3J9rj0mmK4K5k8O4L2L2J7
3569@p4m6M7M7m5m0N3M1M1M8M9l0J7K8o5l4l3m1m2NMj4j4J0Rkkj6o3m9M4LM9J00Pm1Ok6k6
3551i5L2j5r3jM9m4K4J17PPO4k8k3k1k4k4K2K2rrL8L7k7k6N0N0k0k1j19k6Q9Q8J8J7n1n1k7
3533b3k9QQRQJ7J7noL2L2m0l8n0M3J7l0m3m3N8l5k6O7L5j1j0j0L4L3M8M8Lm4n4L9J0l7l1k9
3514b8q6PJ9J9Q0j2PN4m9m8j01qJ05N8J3J2J0Rp2p4J0Rk0P3klRQN4N5llklq7q7j0j0J8J7o
3494f8nL8L7L8L9q4q5qqJ3J2o5o5J5J4J17J15M7m5j22l0RJ0J5J5PPQ4Q4m8m8ppJ5p7K0K1k0
3476b0k0k0j9K3K4K4K3j8j9j8j9rrrrR3R3O8k4q9q7l9N5rrm3m4m6M6J8J7llJ04J05m8m7Mq7
3457g0lmm9n0k3P0P0k2j1j1R2R1k7k6m8m9n3n2N5N6MMp4p3n0n1L1J24R8Nj4j4j5j4L2L1j2
3439e2j2r3jP5j8opK0J9mmJ8J7J8J8J9J9K0K0l8l8l8l8j6j6L6n7j0j0o9K5K1K1K7K7K2K1O7
3421CO8K8K7M5M5l0j23p0p0M7M7k9k9rqj4j4O2l1k4k5J0J0l6l7K4K4K4K4K5K5k2k1K9K8j7
3404a4j7llllJ8J9k9k8m7m7L1L0L3L2MMN9l3k5k7M5M4l2l2k6k6k1k1MR6J30k4o8o7%jN6N7
3385F5k1k1MLn3L7j8j11l5N9P3k0o0L2K5K5j6j5%%%%L7L7J4J4J0J1l6l6mlmnJ6J7J7J7J3J2
3366H0l4l4l3l4J2J2KKPPl0O1J6p5j3j2K8K8N6N7Jr1K8K8p6J6kkMLl1l2J5J4lkj11j11N6N6
3346a37L3L3O7O6K0K0l5l4j2j1L5L5m2m1k2k2k3k2k3k2Q0P9J3p9q0J2L8L8llrrrrJ5J5J5J5
3328a8m2m3m2m3J9J8k8k8M7M8M7M7nom7m6k0P2K6o6j2j2n3M0K6o6rrL0K9L0K9j4j5j5j4J2
3310a33J2JR3Q2j0JJn4n5k9O3K6K6j8j10m4M8O2O1Pq5o2L0L5L5J7J7MMMMj4j3J0Rrj0Jr0l4
3291a17N8R8Ok2k3J8J8m2m3LLj9k0k0k0J7J6O3O2kkK2K1q2q4k7O6l5l5J8J8M6M5K3K3OPPP
3272G8l7l7l6l7QPQQjjK3K2l8l9L8L8j7j8K8K7qqqpp9p9LR5O6k6J4J3q2RL8n4m9M3M3m9j3
3252a14P9K7o5NOM0L9l2j26m9M4R2R0m1m1m6m5O3O3n1n2L0o3NR8R1%o9o9L3L3j4j4L2L1k9
3235a9l1M7M6l8l7l8l8MMj9j9m4m5Q9Q9O3k7p5J8j1j2J8J7M9M8k8k7j1j0j1j0nmnnM7M5n1
3217c6M0J8J7P6j7r0q9j8j8J2J2N2N2M3m9M1n0r0O5J8J7rj0j0j1m8m9R1R0J8J8k8k9o1o3o
3199a01Q6QPl1l3j5j5o7K6O6O5K4K4r6r7k1J35N0m0k6k6m6m7k1P2P2P1J12K0r4jM0n3rqQR
3182D8l0l0l0l1j8j9j9j9N3N3K9K9p3p3L5L4kkM5M3LMk0j9j6j5j6j5l0l0J6J6L2L1J06J4j07
3164b3j08k7O6J1J1k4k4k3O9P0k3J7J5l4l6J8J7N7N8P8j5m0m0m5m3L1L3mml4l2J8p4lQ9K0
3146B2p2o7K6L5L4ooo2o2K4J18M7M8k8j19l6N8R7NRRr5lOOj1j1J5J6J4J5J4J3l3l2J2J1J3
3128B4J2KLKKk9k9J6J7QQQQk5k6K1K0J0J0o6o7J7J8n9o0M8M9k9l0jkkkJ4J4J4J4L2L1nnr5
3108a10O0P1k1j8j8k4k4m8m8K9K9K3K4K3K4l8l8QQJ0J0j3j3jjM6M6l5l5J1J2J1J1J1J1m4m4
3090i5L3L4J1J1l5l5l9l9L8L8QQN5N3J0Rl8l6RRRJ0q8q9j1j2L4L4J0J1j5j5j5j5k6k5P6P7
3072d1L2o1J1J02Kr0o8K5nr7O8O9L1L0m5m6M5M3jkn4n5qrN7N8p3K1O0N9M0n2m0m0%%L9M0o
3053C9oj9j9m2m3O1N9j1j1p4J8M3M2nnJ8J7k3k4N4N4j6j6l9l9j2j2j2j3J7J6k9l0k5k5M6M7
3035a9M3m7kQ9p8p9k7k6NNK8K8k7k7J9J9M5M5M5M5j8j7j2j2r0Km1m1m4J11P6j7l9l9QPl8N4
3017f6K5K5K1K3n5n5pqppllM3M3o0o0M9M8O6O8rj0K3K3k4k3K0K1llk0k0J5p7k9O2N8l5m7m6
2998d4n3n3J8J8k9k8M6M5%jN3N1k4k5l3l4M4M3lmlmN6N7n1n0M8M9n9j51l7J17P0q3m1N2K0
2980b3J9p3J9O5k6nmJ3J3rrn5n6L8L7M4n0opl5l6J1J0l6l6R3R2j7j6nnnoN1M9MMl3l3mmJ0
2960b2J01J03Rj06j06mmk2k3N5N4J7J7k4k4j27l6K1K0N0N0kkP4j7j2j2J4J4r4r4MMQ2Q0n0
2942a2n0nmN2N1L2o0r0KP9j3n3L9K7K7J5J5L8L8p7p5JJK0K0k5k5LMMMRQj3j4n1n1K1K0J22
2923C4L1p7J4M9M9QRj2j1p0K3R9Op6p5k6k7k7k7K1K0K1K1MML7n3o2L0M4M3P3k0l9l8p3K0M5
2905hM4K4K5P7j5j10j08k8O4l7l8J5J5j5j4j4j4OPJ3J2J6J09P2q2o9K3n4L9R9n4n9L3L6L6
2888D6o4o6L3L3j3j4j8j8K9K8nmJ8J7j5j7Q2j1K3K2r0r1NNN1N1k1k1k1k1k2k2K4K5R4R6M3
2870A71j12l9l8p8J4k1k1L1L1J4J3j0j0L1K9m6m7j%jjm4m4O4O4L4L3m3m3j8j8ONJ8J8J8J8
2852b3n4n4qpN7N7k0k0N5N4LLJ8p5o3o4L6J28K1p1RJ0k6k5L1o2j6P7K9K8J1J2o3o3j7j7P1
2834c8P1l5l7K6K4n1n2M3M3mln2n2N7N6MMm1m2qqL2L3L9n1n2M0L6L5o0o1r2%Q2Q1J03J1m5
2816C6m4k0k0j4j4m4M8M9m4J6J5m8M5O8k4L4L4J8J7k9k8n7n8K0J9K8L0K3K4K3o9j7j7L2L2
2799F4p5p6L6L5L4L5m5m5m5m6PPO9k4p0Q5P9p5noj6j5J8J7J8J7K3K5k2k2NMjjM1n0n0M2J7
2780a1J6K4K3k4k5k3k4M4M4K6o8p5J7L6L5J0Rl6l6n0m9K8K7L0K9K9K9m9m9m4m4m3M9P5P4r
2763ej1j0j0j1j0L5L5m9n1K7K7J3J2pj00p5J7L6L7LMLMJ5J5J5J6J2J2o5o6L2L1j5j5LLLLJ9
2744f8J9n7n8J1J2J16K4j03j1M0M0j4j3j4j3M1M2j1Q2j1j2nnK1K1k6k5l3l3l4l3kjkkRRRR
2725h1K8K8K8K8n3n4m9m8j5P9L2o1J8J8PPJ01J0p2J9M8m2q4Qk8k8k2k3K8K9K8K8J0J0O2l1
2708c7K2K0q5q7j9P3L2o0L2J24M2n0j2j3NNl6l6J0J0Q1Q2n7n6o4o5M4M3JJJJ%%l2J5Qq4rL8
2688a12L6L6K4k2n6L6Q3L8m1m0KKm5m5JJJ6J5J6J6j5j5L2L1K6K7LMp2p2k6k6K5K6K0K0M1n2
2670f2lM3J7J6n6n7k2k1N6N6j2j2oon6L6N7J0n7n7M8M9J0RN0N0N0m4o2o2o2L0M9M9O4l0m9
2652A3lm0m1P1O9J1J1l5l5O1O1p7p7l3l3M2M0J7k9l2N9ppR7Nj3j2o5o3JJM7M7n6n8j1j2L6
2634e0L6L4L6K1K1k5k5l6l6O5O6Kr1o6K5L6L8rrJ1q0j05j2P3P3JJn3n4n9L4M3M3N9l1q1J2
2616i2N3m0O7O7J5J6o2o1J6J5L4L4l7l6l7N3N5l8j0j1o2o3k5k6N2N2L2L3j5j4L5L6m0m1k3
2599f8k3J8J7J04J2K4K3r8mP2k0k8k8l3l4K1K1K2K0n0n0Qq5m2N1pqR8R6Q2p3m3M9n8n9M0L8
2582Enplmn0n0K8K8NNN9N9p8p9j4j4O3O2K7K8k5k4K9o2o3K9K2K1K6K7k3k2K8K9k2P1pr9ML
2562GK1K1RRJ0Rl2l2J4J5Q3Q4k8j21q7MK3K4J6J6k5k5n2L8K9K8J4p7k6k6J3J2l9N3P2P2l0
2544I6k9q6q7N2N2M7M8l0l0r2r3J5J4j0j0M2M2k4O9O8k4k2k0k7k7mmj5P7O8k4j6j07o4K9J1
2527a15J2L2o1J4J4j7j8K9K9L3L3J0QJ1J0l5l7O1O1m8m6L8L8qqk1k0KKONm0m1L6L6J3J3j0
2509B1j0J3J3N0M9q9q8rqk6k5mQ8L0L1%r2L6L6qql1l2L9L8O2O2k9k9l0k9l9l9POj2j2L4L4
2490@L1L2M7m5j27K6M1M2k1k1p2J9K4K4j1j1n9L3J5p7r0LJ45J45m4m5n4L7Q1j1KJp3p5K9K8
2473c1N7l3q1J2M5M3R1o4K0K0p5J8N1j02nnl8N4KKl6l5oomR0rj0k6k6k6k6J0RRJ0M4M4N5l7
2453Eq7Nj6j6N0j05k4O8l0l1K1K1J1J0J18J19l6l7l6l5J8J7J7J8J0J0l7l6KJN9l4m0N1k9k9
2436b7K0J9n1n2k2P0nnLLM4M2l4j27J2J04mmk2k1PPn4L8J23l0l5N6k3k2OPk8k8nnLLLLM0M1
2416E0l6l5k4k5M8M6m6j40%R2K2K3J02J0L0K9k3k2o0n8j2j3l2l2l8N5opM6M6L0L2p6p6K1K1
2398e8lknoM1M0J0J1l5l6k3k3j8j7k7O7O0N9J3J3l3l2KKl8l9k6O7L9nqrJ2J1mmj7P5M3n0l9
2379Hl8j1j1j1j2M9M8J9K0J1q0l8N4J5l0m5m6J5J6J5J5MMKJL1j3r3JO7k6k0P3K3K5j5j6j0
2360Aj0l4l3m4m4j8j7oM1N0m4n2L9Q1j2j6j5N6N6l8l9L9L9M8N0k8k8KJm4m5P9Q0L4L4m0l9
2343H4m0l9j1j2j2j1rrm1OO0l3m0N3Q7o6p8l1J6J7M3M3L2L3j3j4j0j0J1J3j9j8N8N9NMK8K8
2324A64q4q4l8l9klM4M2j7j8NNj9j8NNj8j8NNj1j1J2J3L8L8L9L8m0l9NOL0K9POJ2J3L6L6l4
2305A45l4l4l4o9o9k4k3L5L6J2J3J4J4rrl6l6j4j3O7O7m1m1M2M2l4l5M1M0onJ4J4J4J5KKk2
2286D1k1l6l7RRM1M3r6r7O7O7m1m1KKM9M7J9K0k7k6l1l0M7M6n5n5rj0jkm7m8M8M8KKJ5J6r
2267g9qL7L7m0m1N4N3QQm8m8kkQ1Q3L6j19n5L7K1K2k5k3k5k4N0M9LMM8M7l0k9k7k7k6k7O8
2249D1O8j02j01L5L4Q0Q1j23j21J6J7rqL8L7l8l9QPj3j4O4O3m5m6%JL1L2m6m6J8J8k8k8K6
2231i2K7K6K6RPj4j5k8k8K5K4j3Q0J15m0l2l3m3m1j4j3j4j3O7O7j0rm5m5JJJKm4m5K4K4K4
2213h1K3qqR3R5M0n2m6m7o9o9PQN3N3n0n0l2O1N5N3k1k1l3N8J28L4J5J5m9m9r0q8k8O6M7m4
2195c1qQ4L3o0J%nnl7l8M0L9qpj9P2O7k6j5j5qrl2l0K7K8j8j8opo5K7P0k2j7P6j9j8jr2o2
2175a34L0mmM0M0N0m0r6kM8M8m6m5j7j6j00pJ8J7jkM4M4K6K6P8j5m4m4mlj8j8j2j2l4N8N3
2157i8N3j4j4L9L7p1K0M4m9j7j6K3K4K9K7Rq3p4J9PPl9m0L8L9O4O3j3j3o0o0m5M7N9r6n5L8
2139a71K3K4J2J2n2M1K9K9J17K5j0j01n9n9l9N3K3K3OOl2l1l8N6P2P1JJN0N0k7k7M8M8o4j55
2122d5l3O0m5m4j2j2j1j2L5L5M0M1J9J13O1O1r2r2j5j5J2J2M6m6q8LK3K2QRl8l8J8J8j1j2
2105b5N6l5n5n5j5P8L2o2m1m2jkP4P5l4l5m5m6N7N7O4k7k1k2J7J7J7J7l6l6l6l5P8P7k9l0
2087d9j4j5L2L1m9n0llR4R4p5p6M3M1K7j27r1Kj4j4Q7Q7n2n2j2j2J55O1j44n2O1O0J0J1L3
2070B5L4OPj6j7m2m4L4L3m1m2L5L4M7M7o2o0n2n2k6O6N7N7m4m5K2K2jkONNML8L9N3j00r9p
2052g6M0L8l0l1q3RN9N8j3j4N4N4k3k3k5k7k0k1j5P7K9o1r1r1J1J1N6N6j5j5l7N5KLnnJJl3
2033a40N9N3N3l7l8QQm6m6L1L1J7J7l5N7O3O3l8l9o5o5J2J2NMj2j3p4J9R6LjjL9M0K2K3n5
2015C0n4L7L9l3l1l6N5NMj%k3k4J%nQ7LLl7l7nok8k9k8k7nmK5K5j5j6nQ6J2J2j3j2l6l6M9
1994g3M9n5L8O5k5QQk0k1K0J9J8p3p5J8llM9N0l7l7M0M0O5O6M0n2m1m0%jj8j8K3K2Oq7m6M6
1976c5Lr0qrJ6J7M5m8J6J7j3j3J6J6L9L8M2M3l5l5k5k6klMMj8o5m2N2O0N9M9m3qqm8M2K1k5
1956@l3J4P7j4pL9KKL8n4k8J8K0K1l1l1o7o9j4j4N4N4o3o2J4J5L7L8L2L0poopl0l0poL2L2
1937a7j2j3j3j3P9P9nom4m4P1P1K2K1p7j24l2O0RRM3Q9L0o2p4p3n1n1oQ6Qq6pQ4N2Pj0j0l6
1918d6l6oom1N2J24L3n5n5JJJJk8k8M2M1j6j6j6j6Q5Q6M7M7o9p0l1k9L6L8J5J4n9n8M0M2j2
1900E3j2l5l4M9N1p5p5kR0l0l1k6k6m0N3P5P5mmk8k7J0J2ooonK5K6N5l8k4k5q7ML6n6n1M2
1881i7K5K6QQooJ7J7l6l6j2j3J3J4L7L7k1k1KKJ7J7L3L4L0o3o1L0m1m2l5l6J0J0M9M8J0J1
1863b1L2L3k5k5m8m9M7M8ppl7l7M8M8rqo0L2OON0N0k7k8k7k7k9k9RJ0N5N5Q5qK2K3o8o8op
1844Bkr4o5K8QRLLLLL7L6j0j0rrO2O1N4l9l5J0l5l5M3M5o7o8RJ0j4j3L3L3n9n9J9J8K1K1J8
1824c4J8j3n9j4P9J4p9L1L1k7O5O6k7ppj3j3k3k4m7m7MNN1N1L2L4J0J0oon3n1k5k5k5k5K5
1806a24K5P1P1M4M3K1p1l2J5N3Oo5j10r4kN5N5L8L6k0j9o6o6O9O9qL7O0l3n5n4m2m1NNM2M3
1788c9M1M3llM4M4m6m6%%J8J8k9k8RRRRjjm8m7M4M3n8n9k8O4M1n1RRm4m3K9K9k3k3M6m5p0
1768a77K4N1N0L7n6k2P1K9L0l7j30n3L9O2O3K0K2RRQRmmM8m5m7m7l0l1m3m4k4O9R2jk1k0J9
1750g5J9J9J9K0K0k0j9l2O0M4m9m9M3N9l2o0o1J1J1n6n7N2N1L9L8M3m8m1m2%jL2L1K6K4N0
1732F9m2o7o8llllL0K9K4K4M7m5m6M8k0k0j4j4J4J4j0j0L9L7l8l9K5K4KJKJm5m5N0N0k7k7
1714e9J4J3J4J3ooooL5L6j1j0lkm8m8QRj7j8J3l3J2J05K8o3q2l5P1K5m9lLLPOl9l9L8Q4O6
1694B0k6m9M3L9pKJllj8j11j22L3J30Q4J0q2l4l3o1o2K0J12N9l4p8J5Lm4l8QP5P5k5k5k2P0
1676g8J2J2J12K0q4PJ5O2M7m6j7j7m5m6j1j1J7J8l7N6R6Mk6j18j59mO6O5kkJ3J3J3J3J2J3
1659a7j1j0k7k7pQ5O2l0j8j7L0L2j4j06j21L5J9J8N0N0klK4o9K9K9k8k8M9M9m3m4k0k0%%P7
1641b4P6j3j2l5l6qqqqk7k6n0n0JJP8P8K7K8K6K8k8k7q5PP4j9L9L8k7k6mm%JM0M1K1p2j18
1622a11k5KLR0mq0J3N7N7oj00m8m7L4L4o4K9l5l5Q0P9j6j6m5M8N0N0k1k2J4J4O0O0J1J1m2
1604G9m1K2p1p1K1L1L0m0m1K9K9j8j7J8J8J9J7l0l2J5J5nnk8k8lkj4P8Q8mq0J2L1o0rQ3OO
1585D8J2J2m4m2m9M3J2J0K9o3m2N1m8m8j9P4M5M5RRJ0Rk9k9nop5p5O4O4k7k6J9K0j9j9K7K7
1567b6m4m4L3L3l3l4J3J3k1k0k1k0L3L4L3L4M9N0n8n7L4L3j3j1m6m5k6O7L2o0k6k6N0N1K1
1550a8K1lr7k2k1L8L8lljR1R1jm5m5K7K6l7l6j3j3M5M6L1j22j04j1j7P6J2J3k8k8J9J9K0J9
1532c6k7k7K0J9l7l8MLR8Oj4j3o7K6Q2Q1m4m3m5m4llllJ0J0RJ0L8L6qrl3l2j0j0j5j5L1L1
1513f5j%K3K3K3K4M7M8o0n9l3N8J6J7P4j8n2n2n7n7%%%%PPOPN2N1M7M6N3m1j17k4M8M9n4n3
1494a7k1k2k1k2J4J5J4J4k2k2k2k2J21J21J3J3p2p2m9n0MNN0N0K8K8m9m9k1k2p3J9N2N2k0
1477e5j9l0k9J7J7K3K3P4j7kkn9L3MNm2m2M3n0RQp1K1P7P6k5k6K0J9J2J2k8k9o2L1K5K6n1
1459f4n1K6K7L2L1m4m5k3k2K3K4K3K3M6M6M6M5o3o2l3l3J3J3N9O1m8m8mnp6p7k1P2M3M3MM
1441a5RRm6M4npPNn0M1L7n5K6K4l2l4J2J3K9L1j6j6m2m3R0R0k6j17p3K1J5J6K1K1n9n9J8J8
1423i8j6j6k1P1j8j7K8K9M5m7j3j3k5O8R0jmlM3n0m4m5j0j0M8m5j5j6J0RO2l1l9l8K7K8P2
1405ek0j4j4L0K9L0L0j9k0j9j9k4k5k4k4m8m9O1O0P4P4l4l2JJp5p5M5M5kjj1j1onL8J30L2
1387A04j22p0K2POj7j8j7j8k3k3N5N4j6j7L0L0J5J6qqk1k1KKppM0L8nmJ8J8RRr8r9K7K6ML
1367h4K2K2K2K1j9k0K6K5L6L5j1j1m6m5J%n0n0l1O2J06J3nol7l8O9P1n3n1l3N9N5l8K1K1n4
1349En3K3K4ooP0P2q0p8l3l3O7O7j0j0k8k9n1n2J1J2o0n9KR5K0K0rj0J4J3jjM5M5mmk7k7J8
1330d8J9nnooP1P1m9m7l0O2N2m1l0k8ooJ8J6m3m3m4m3L5L5Q2Q1r2r2J6J6K7K6k0k0LKm9M3
1311g8K9L0J11J8N2N1q9LJ9p4l9l9kkn5L8jjm2m1L4L5L5L4k5k3K7o4k9k9l5l5K2K2P5j9on
1293i8O5O5k7k6k1k2qQ3k4j17j5j5Q8Q6l1l2o1L1L5L5J4p6k2k2N5N5m9M3J06m8j14k2K4K4
1276d1J3J4j0j0K0J9n7n7PQM8M7O6k7q4O8NMrrJ5J5qrklp9p9O9O9l7l8O0N9J4J4j7j8o9o9
1257i8O2l0l0O3N9O0m8m7Q1j1nmk6k6l1O0rqm9m9M7M5J%p4p5L3L3J6J7k4k4K4J17j3j2J5J5
1239E5l1l0j0j0L5L6N2N2q7q7QPN3N4PPm0l9rqj06j4N1N2J1J1l4l5J1J1n3n2N0N0Q0j1l6l5
1220c4J7J7m2N1M9m4o2o3%jK3K3MNN1N0OPM2n1r6mL6n6k2k1N1N0l4l5q7OJ7J7K3K3ppppN6
1201e6N6J0J0jjk3k5j5j5o7K6K6K6L7n5j4j5Q8Q7rrL2L2l3j24m9M5N7N9M4m7n5L8N6l7n2n0
1183b3j1j1j2j1l5l5M7M7M6M7l5l4l4l5m6m7K5K5J09J5l7N5N7l6kjl9m0L8L6M7M6N3m1j23
1166Ej22k0k1L1L2Q9mp9J4k2k1O3O1j4j5l8l8j9P4M4m7l6l6kkJ26L5l8l8KKN0N1NMl8l8r1
1148i1KO9O7llj6j7o7K4j4j5L8L6o4o6M3M2n0m9mlM9M8P1P1n2n2M5m6l9l8n6L7N2m1L5L4J8
1129ep5n7L5P0k2j1j2l9m0n1M2Q9lRQj6j7nJ49N6r9m7m9L1L0j5j6k8k7J3J3P7j6o2L0ONl6
1111h5l5M8M9KKj0j0j0j0L7L7l9m0j8j7Q6Q4L2o0n4n5j7j6j7j7JJnmJ5p7kkP3P3rj01m7M7
1092a70P0k3RJ02klnoM0M0LLMLn7n6j0j0QQO0l2PPnnL8n3kkM4M5qpM4m8p7J5Q8lQQj3j3j3
1071C1j3l7l8RQk1k1l8l8k7O7O0O0k4k5l6N6R7Np1o9KR4Q4p1PQk6k6n1n3Q1Q0K9o4q0J2J05
1052F6J98Lq9l0l0j2j2j9j9j8j9J3J3J2J3J5J4l1l2j4j5K7K6J7p6l6l7r3O1N2N2n7n7K0K1
1035g3L2L3j4j4K1K0k5k5m9n0K9K8oonok7k7Q2Q1J%K3K4m5m3L2L1k7k9J7J7n8n9M9M9opL9
1017GM0K4K3M7M7m8m7jjo0n9o0o1m6m6O3O2QQj5j5JJm5m6QPQ4Q5J1J0L3L4n3n1K4K5n5n5r
997a21rJ2J2J3J2m0m0PPM5M5K3K2j8j8K8K7J0J0l6l6K1K1k5k5K3K3k4k3L8L8l7l9j2j2J1J1
980e6J7J6k9l0K2K2k4k4M5M3MMk9O1O2l0p8p8ppM1M1J7J8j6j4QQK8K8j8j9l0l2o1L2N0M9n2
961a8n3K4K4n8L6R6Nj4j4j3j4J6J6j8P4K9o5l7l7k0k0M1L9%%l3N7M2n2jR2m3m3n8n8l4N9j8
942g1j8J0J1J6J5qpkkMMn4L8O2l1m8m9qqL5L5Q1Q1J8J8k3k3k6O7O7k5m4m4J3J05J37K30M08
924I64O24O76K6o52o51l27j71j41m8r9r9r3r2M1M2nnJ9K1M3M3l5l5l0k8r1LM8m4P1P0ook1
908A2P2K9o4mM3l6l6K7K7K2K2Lr0o2j7J%M5M3%r2k3K3nn1l4N9O7k5j1j0N0R6P7j6r0q9P3P5
889A11m8m7k3k5j2j2j5j5j4o0p8P7Q5L9mM1O5k8j01rl5l4M8M9M5M6o1o2N1N0MMMNK4K5o1j07
871g8l8J16M8j04o0L2N7N5L7n6m0m2L0L0j0j0L6L7QRLLJ4p8p9J4j6j5K2k4j0Q2N2PJ4J4J1
853G1J2k7k7K0K0m1l9m1m1%%nomr6n0M3P9P8Q9ko2o3k2k3O1O1j1j1l2O0J05J4o8o6k2k1l6
835a03N7L9n3l7N6M3M4QPL1L1o3o1J4J4j8j8L2L4n7L4L0L0j03j04j7P6OOJ2J2j6j6j6j6L2
817e0L2P8P8j14j14k7O5QRqrkkkkJ3J3J3J3l0l0M7M7l0l1l1l1J9K0l9N4N4l8K0J8J4J4J5J4
798F8L4L4p5p3QOL1L1L7L6m0m1mlJ9J9k7k8J9J9m9m9Q8R0k6k5k6k5n1n2noQ2Q2Nq7j28K7R3
780HJj9k0N1N1p1p1j9j9L6J29%%OOm0m0m0m1POk6k6N2N2J2J3j1j0k4k4k3k4O1O0j6j6J1J1
761gJ1J1K7K6L3o0MMjkl6l6l6l6O8O7rrllK0K1j7j6L1L0m4m3m3m4N9N8Mq9K2K2J6J5J5J5o6
741b1K5Q0j3kjM0M1K1p2j13k1N6l6l9N3J8J8ooooL9L8qqrqqqN5N5n4n3q6q7N2N2l0k9J7J7
721e3LLmlL7n7j0Q3jjL5j0o5K7M1nkm6r7r6k0P2J36j9p5J7L2L3J8J8noK4K4n2n3k5k5j1L6
702a02P8j5j8P4M9m4p1K2J51lj03n5j6L1N6J0jjk8k6K4K5k2k1k7k7m1q8qQ6L8n4k4K1L6L6
685e8LLLLK4K4k1k1K1J9mnl2p9l1O3J6l0K5K5RJ0L3L1m7m8jkqrq4QJ5J5klrj0rrO6O7m2m1
664a22j0j0L7L6N8N7J2J1k7k8mmjjM6M5k9k9J7J7l2l1J4J5j8j7o3o3M2M2M1M2l4l3J2J2k2
646b2k3K4K3jjm6m7m8m7O1O0J4J3N9O0l5l6l4l5NOm2m1L4L4L4L3nnM0M1m2m2j9j9L2L0L2L1
627G6j6j6L1L1k0k0o6o5j3j4j3j4J1J1J0J1j3j4j3j4M7M6l0l1K1K1k5k6pqL8L9ppL9L9k3k4
609b8j%K2K2l4N6O8k6m4m4rj0j5j5O6k5p3K1j5j6L7L7K4K2n3n3J08J09K8o5q8NQ6o8r5mJ2
591e8J2M1M0j1j1K3o9k4O8k3k3N8N9k3k3K3K4o1o0J7J6J6J7J7J7L8L7p1p0m0m0j5P8K2K2N
574B8No2o4L9L9Kr1j4P9l0l1N3N1k8l0M8M7k1k0k0k0LLK7K5K4K4k2k3J7J6k4k3j09j6QRJ3
555h8J4k8k7k9O3O4l0L3L2K7K7m2m1j9j9l6l6j7P5N7l6kjj8j8j8j8O0O1L6L7oon1n2o5o5M3
537a39M4J1J2NOQ0j3ooOMoQ6pr9l6l6N0J42J4J3k1k1N4l8q6q4j4j4j0j1J19K5%jL4L4N6l7
518A10q9ML6n7n9L2Q6o7k1k1j7j7OOM4M3J9p3l3l4r2JN2N1j4j4n8L6J12K0l5l4OOj1j1O0N9
500C2O4k9p5J6k4k6K6K5J%k2k3k1k1P7j4nmk7k8k2P0P0k2n6n7J5J4LLLLJ9K0l3l2O5k8K4K4
481Ej0j0j1j0J2J2K9L0R4Jj13k0j3j06n5L9L9M0N6l4r0LK3K2N2N1K7o5r9r9k2k1m4M8J05J05
463b9J0J1l7l6N3N2k4k5K4K2%%popnm0m0L8L7j7j6j7j7llllj4j4K7K6R9Om0N3J8J7j10j9P3
443C4j8%jp8J3l8l9L7L8L7L7nnmnllJ3J4j6j08o3L0J3J4mmllj4P8R1%n6n7O5k8K4K3nmnnn
422a8mR2Jq0q1K1K1m2m3k8J8J4p9K2K2k9k8l8N6M4lj7j7L6L7L7L6m4m4KKM9M8K5K4K3K3k6
404C2k6J4l1q1J1N9N8j3j3L9L9J6J6j06j05LLL9M0jjl2O0N2j01o8k2N0N1j7j7j7j7O0N9m7
387a4m8N6N5k1k1j2j3j3j3K3K2Mq9q6OnnM5M4M5M3lmj3L2Q2j1k8J8QPo7o7RQl8l9N1N0LMq8
366h3q8J9K0Q6Q5RQn7n9j3j2K8K8j8j9J1J1l5l5N4N4P6P7o2o3l8l9k4k5jjQ8Q7O5O5r1r1J7
348C4J7L3L2m5m6o1o2j2Q1K3p1m1N1k0k0L3L2M2M1mmk3k3K1K3k3k1JJK0K1k6k4L4L5l7l5j09
330a32j7P1P1m2m1L6L6J8J8k7k8J1J1K5J19Q5p0j06j3k2k0L0L1L8L8j4j4jr3LNRJ0O2l0q7
312c0q8O7k6n4n4l5N8Q0P9R1krrm5M9l7l7qqK5K7n0n1N2N1Kr0l6N7M5M5k6k7k6k7L9L8ppj8
293bj9j9j9L2L2j3j5k8k8nmK4K4K4K3j1j2K7K9rj01r5lK9J22Q9o3j37m4L3L3NNL5L4n2M2O5
275B8O6ppJ6J6p1p0p6J6N4N3k6j20RRO1l2j5P8N4l7p6J7J18K6n9n8J2J3J4J5l1l1J4J4j0r
257c2qrRRP7j6rj0m3m5L2L3n3n3K5K5n0m9K7K8L9L9L9L9k3k2k3k3RRO6k6p0K2J1J0j1j1j6
238e4j7J6p8%R3n0m9QRLR6llNONNk9k9q1J2L6L6J8J8K9L1j7j6MLM9N0m0m0j1j1o9K1R9Ol2
218B9l1M3m9m1N1M0M0jkjjm3m3K7K9Lq8o1o0N1N2k6k5L3L3J1J0l1l1K8o6q8MN5N5K6K7K1K0
199@M0n2NNr0LK8K8L8L9K0p3o7K5J4J4l4l3J2J3L0L0NPomonk2k1J9J9P4j9k4O9qj00j31K5
180a33K7K8rrL9L8J9p4k7O5N2N3KKk2k1k6k5K1J9j9j9j9k0l7l8O5O5P7j5r0JJ6J5K1K2o7o9
162i2J8J10J4J3mmK3K4k3k3l7l6P0P1rrq0p9l3O0L5n5j2j1K9K9j7j7N9O1m4m2m3m3MNN0N0
143A2lkqqJ7p3k3k2O6O6K0K0J0J1o2o0RJ01or8nmj1j0KKJ30L9PQj27l5QQRQL9n1m7m7O0N8
123HL6L6r1r1J8J7Q6Q6q3q2k9k8JJJR4R9Pj15k3J09J7l0l0l4l6j6j5o8K5K4K5Q1j0r5r6PP
105a87L5L5L5L4OONOj3j4L3L1q0q1K7K7J7J6J7J6N9O0J3J3m1m2m1m1MNNNJ1J0J15K2j26l2
87c0P9P9o6o4M1M3k9k8J8J8K4K5k8k7L8n5n3L7J5J5K0K1o9o9k2k3j2j1O6O5llllK6K5k1k2
68A4OOm0m0L3L2j3j3KKl8l9o4K8P5j8J8J9J2J3l8l7QRL2L1L1L2l4l3J2J2PPPPNNNNMMm1q6
47e1r6mJ7k9k3K4L6L5O8k6JM7NOl7l8O0N8J4J3m0m0POJ2J2l4l3N3N4k4K2N3m0q6PJ8k7LMm4
27c7m6K9K9J9k8n9L3P6j5kmp3p4MMJ22J21P2k1n6L8rj02n9L2M6Jj6j6j47n6J01J00N7l6lR1
10A16n1n1Mq9q3P1O1l1m1m1L1J22N2m1p8J3KJL7L7rrl5l7l6l7J7J7l9N5L3j2J9J9n5n6J7J6
-9i1J03J1p5p6N3N4n5n4NNj0Q2R6n6o4L0J6J5K1K1l5l6J1J0%jk3k4j1j0j1j0K0K0k1k1MR7
-27a0K1K1JJp5p7J%M7M7n7n7j0j1P9P8L1L2ppm8m6m0N3N1l8j8j8j8j8l5N8NNlmN4l9n4L8L2
-47c5o0J0RK7K7l7l6J0RPOnQ7M3m9l7l8l4l4J2J2M1M2nol9m0L8L7l2l2J5J4jjM5M5poj%l4
-67c3N7P5p9n1M0K5K6k1k1j9k1K6K8MMK7K8j9j9RJ0N0N0Pq6q4P1P3q1l7N5k3k3m0m0q6q6N2
-85a52N3K4K4K3K4j2j2n9n8j2j2L4L5k1k0K6K5K1K1K1K0m6m7L0L0J1J1J1J0l9l9l9m0RJ0N5
-103h0N6j6j5QQL3L2m3m4%JJJJ3J3J4J3j5j4RRqrO8O9l1l1J6J5J3J3o4o3n5n4N3N4K2K1k4
-122a1k5K6K5k0k1m1m1NNL5L5J1J2j1j2L5L5l0k8n3n3KKKKK8K8K7K8k3k2k3k2K4K4N2l8m1
-140g2m1K4K5J18K7k9k9j7j5j7j6J8J7J7J8jjk3k3mmM2M3j2j3l4l6n2n2kR0L8n5M4M3lr4m9
-159a30M4J5J5k5k6L7L6j5P6k7k8k3k2QQPQmmM2M1k6k5J9K0K4K5n3n2o4o4M4M4k7k7J9J9N
-177h6NNMKJP2P3j5j07j0rp0p1k4k4M2M1M2M2K6K7K6K6kjkkn4n6N3N1J4J3M8m4q7N%%j5P7
-197A6P9j5m5m5n1n1M0L9R1jn1n0n1n0j5P9K6K7pppok5k5jjO3O3j3j3J0J0l5l6ppL9L9k7k7
-216d8J9K0JJN2m0nnO5O6l9l8PQm3m2j9k0jjpQ6K6K7J08J5n4n4q8Lm7m9MML0L0m8m7QRN5N3
-236BN4N3n5n4j1j1L5L6n8n8rQ4M7m5J8J8n6L4OPk1j9K5K7J0J0o7o7P3P4M9m4n6n5M5M7J4
-254H2J4l3l2O0O1rrm4m4r5lj1j1O5O3m8m8K1K1j7j7j8j7POPOJ5J4J4J4QRRQnnj0j1M9m4k9
-274gl0M5M6JJnr8pqO6O7l4l3k7k8J1J1L1L2l2l1j15k2P3P3OOj6j7l9l9%jj7j7J11J8q4QQ1
-293b0Q1l4l3MLj8j9K5K4o2L1k3k2kln7n7K5K4K5K4L7L6p4p4k4O8J7J6l3l2O8O8J3J4k3k5
-311c2klN1N2l8l7j5P7P3q2p9J4J7J6K1p1l6l7J3J2JKq9LK4K5Q8nm0N3M2M3j4j06n5n4PPP7
-330g7P7M3M5k5k6l8l9jjJ2J1K9K9N4l8j4P8k8k8o1o0J8J9J8J7k9k9RQjjN2N3l0l0QRk0j8
-349eN5l7NMn4n5k3k3oQ7ooJ7J7M3m8OR7K6K7l2j23k0k0K2J14j5j4J5J4o8o9J6J6l0l0K3K4
-367e6k2k2L2L2K1K1kkK4K5j5j4k7k8K6K5j8k0p4p4L4L4L5L4J1J1r8r7QQN4N4M7M6JJk8k9
-385d2noM7M6JJm1l9J8p5r0LqrM8M7KJQQPQrj0L7L7j5j5j4j5M8M8K5K5o1o0J7J6mmK6j8q1
-406i7J2m4m3L3L3N7N6M9N0k7k8r9j01L9L9N0M9k7k6j4j5rqK4J16M0n4J%k8k8k4k4N2N4l4
-423B4l2l3l4K5K5n1r8kR1L6L5j6j7L0K9j7j8KLM1mJ3J06Om2rj0j5j6k7O5K6o7q0l5J1J1J3
-442c1J4PPqQ3N2j03n6n7O1O0j6j5J1J1l9m1J11K0oor6r7j6P7J09J7l4l2J0Rl5l6M6M5M6M6
-460A18PPm0l9l3l2l2l3j4j3j3j4K4K5k8O5k0k0O4O2l0l0J6J5k9l0J6J7KJKKJ2J4K5o7mQ7
-478F0PPj5j5o0o1J1J0N7N7m5m4m4m5M0M0K2K2r4kpqN2N2q7q7O9P0K3K3K7K7j4j3RJ02k8k8
-496I0n2n2k9k9NNONj2j2L5L4k2k1JKM8M9LLnmm6m4jR1M6m7L2L2n1n1kkM5M4m6m6m0m0j6P6
-516a8K3K5j5j4o5K6RQJ5J4ooool5l6j2j3N9N8j8j8M4M5P5j9m2m1m7m7m8m8qpQ9mM9M7l0l1
-536e4q4J0O8O7N1N1JKm6m5j4j3j5j4J4J3N9N9m6m7o3o4N1J42Mq7RJ1m1m1m3m3m2m3P8P8l0
-554a07l0K1K0L8L8N2l9r2%R1lL2L2J6J6l1l1nnM1M1k4k5k5k3KKK6K6p0p1k5k5RRl2l2J6J08
-572e9J0J0j1j1j1j2mnnmQQRQlmK0K0K8K7j9j7K2K3n4n4K1K2kkK7K6Pq4p2K2K1p1K7J19J5
-592dJ5m1m2MNj0rL7L7M0M2qj01p7J5l7l7p7J6R7R8O7k5j01rO0N9J9K0jjk4k4j5j6nr7r3%
-611b23J37J36Q0j4pqk1k1mmJ8p3n1M1POr6r5L7L8qrR1Q9PQJ6p6m1m1l9N3KJqrL8L7ppppj3
-632d7j2L4L3MMj8j9J2J2o4o5Q0P9n8o0J3J4l4l3J1J1J7J6j8P5L3n8n4M0j9j9n5n4o1L3Q9
-649a38R0M6m8n2M0j7j8m5m6L2L2N8N8J1J2j7j9m8M6J8J7K4K4j0j0k7k7n3M0Q5on5n5j5j5
-666h8l5l4L7L7Jr2M4M3qQ4O6k5n2M0K9K9ppl0l0J6J6J7J6l6l5j2j3OOm0m0ooooM3M4K4o9
-685g9jR1m3m4M7M6M7M7l6l6l1k9m3M9M3M3l2l2l0l2K5K5Nq5n5L8k1k0k7k7k8k7J41J40KL
-702C4NMK9K8J0J0o7o6M1M3l5l5k6k8J4J3L4n6p7p8K7J19K1K0K2K2Q1j3j11j9L2L0m1m2J4
-719d1J05L7L8l5l4J8J7r0r0n6n5N2N3K1K2j9j9m6M5J7J7j2j2K6o6n4J00J05J4k7k7Jq9j12
-736a96j9L1L2L7L7rj0L0K9K9K9k0k2p9J4L3n9kkJ9J8J8J9J4J4J4J3L7L7l3l3j1j0j0j1j5
-753c7j5K4K3L4L5k0j9j9j8J8K0PPQ6Q6k0j13k1k2m4m5pon9o0l0l1J01J93L1o1K3K4l6l6%
-770gjL7L8j0j0q8q9MR6P2k0j4j4m3m4QRQQl7l7M9M8M2M3k1k1m2M9J03J1r6r6j7j7L2L3RJ0
-789a5KKKKooO8k4p3p5K6K6n6L7R9n3p7J6N5N3oqjkj5P7N5l8J0J0L4o0l8l6J0J0l1l2k6k6
-808a10j0Q2K9o5k7k7N2N2oopok4k5M6M5poL1L2j7j8k6O4N5j30p7J08O3l0l5l6O1O3ppn5n4
-827c5%jL4L3nnk4k6o4o4K9K8K9K9J6J6J6J6k2k2k3k3O3O2pok7k5lmK3K4l0l0k0k0J8J9LL
-846b5LLj8j7NOPPK9L0L0L0rrL0K9m0m1J4J4n6n5m4m4M1M2J4J5J3J5NOj8j7PRQQj8j8MMj0
-867a1j0J3J2qj0j0rl6l6L4L4l1l1k9k8K1O8O4j3l5J1N6N7k7k7J9J9q4q4l8l8O5O6J9k7PQ4
-884B7J8k9NNJK%j%%l4l6j2j2L0L0j6j6n3n3K5K4PPj6j6opM0M0K8K8NNo1o2J5J5J3J3N9N9
-905G1o9o8k3k2K2K1K5K5J4N9N3n5p2Mk3j01K7P3mnqrL8L6j5j5L7qn2K6N0Nk9k9p8p9OOJ14
-923e2J14k6k6K0K1k3k2k1k2%J%%J5J5J5J5LMMLppqpj9j9LMK8K8Lq8N9O0k4k3m1m2R6R6L4
-944A64L3J4p9j39m8M0L9n0M0L6L6r1r1K3K2L9J31K8j28m4m6n5n5P3P4KJl1O2J4p6klJ5J5
-961c7RJ0l8l7J0RQ4qj5j6Q1j0q4PK7K6L2L1j4j07m0J14P4j9ooj2j2m0l9j6j6L4L3j2j2kl
-979b0K0K0J6J6o6o7N3l9o2L0O6O5J6p6%joorqrrk8k8J8J8L4L3Qq4J7J7J1J1l6l6J1J0N3N3
-998Fk3k4j5j5l7l8N1N2k6k5k1k0K5K6Q5Q6k3k2L5L4m3m2n8n9l5l6K3K2n4n5M7M6R3R2QQL0
-1016I8L1n0n1k7k6onnnl1l1l1l1M8M7M7M7j8j7m1m1MMN0M9J3J3o3o4l6l6M2M1pqqpNOQ2Q2
-1036F4j1j2J2J2J7J8k9k9rrl1l3L3L1RJ0j2j2n8n8O9O9o9o9MMN0M9M3M2mmj20j22J7J8O7
-1053e3O6K2K1%Jm5m5J0J0J0J0k5k6K0K0lkk6k6PPL0K9j5j7K9L1o6o6j9k0onP1P1j0j2j1j2
-1072d5J3J3J2J2m5m7m6m6Q5Q5n3n4P2P1nnRRj4j4J4J3l3l2N2N3n6n4j7j7K9L0L0L0m6m6L4
-1090iL2j3j3J6J6L9M0KKm2j34j26O1K7K7L2L1j5j5QQl8l9M2M1l6l6J5J5L8L7k2k3%JK4K3
-1108A6k2k2J6J4r1r3%jj%N2N2N2N1k7k8mnn8n8ooo0L4N9N8K8K8j9j8M2M2mlj9k0j8j7k8J8
-1127f6Q7nm5r3QJ01N6l6j12k0J04J0K2K3l1l0ppj6j7J3J3q2J0R8R6k1k1k0k0j7j6k8O5O5
-1144F1k7L1L1l0l0k9k9noK7k0o5K8k7k7ooKm4k6O7Q9Q7MMm3m2n6n6l3l4Q6Q5L9oj5P7K8o5
-1163A9l1l2QRj3j2l5l6O9O9K6K5l2J5Lq8q4P0P5j7k5k7J5J4J1J0K0k6p5J8l1p8k0K7kkK7
-1181a36K7MMj6j6k8O5J12K0l0k9L7L9M3m8m2m0k4k4J6J5O0O2j8j8j7j8QQl7l8L5L5j1rJ2
-1198CJ3o2o4L4L4K8K7L5n6q1J2Q1Q1n1n1L5L7m1m0l9l9PPL1L1M2m9l6N6ppK9o2j0j1L5L4
-1216a4N6N8%%m6m6L9M0l8l7j8k0j9j9n4n4K3K4k4k4K2K2N8N7j3j4o8K4J9J9l1l1M6M6N8N9
-1233A00j9j8J8J8nnm8m7j9j11L3L4K1K2Q3ql4l3l1l1J6J5onP0P1n4n3qpJ3J3l2l3N1N1NN
-1251C2k2k2N8l4n0M2L1L0l8l7m5M9M6M7OOl3l4l2l4o2o2J5J5J7J8Q9Q9K0p2j28j28K6K6J1
-1268a60J04N6r9j1Q1P9P9k3k3n1m9mmj%M5M6llm9m9j8j8L4L4m1N1J10m4kjn8n7NNNNK8K8
-1287B7j9j7rj0j0rk9k8n7L5MLN6N6opL9M0J4J3J4J3l4l4m5M7K9o3n1n2kkK1K2m8m7L0L0K6
-1306f0K6K6K4m1m3LMrrL7L7l7l7M1L9j1j2j1j2l0l0l0k9K6K7K7K7J5J5qqrrL8L7L0L0p7p9
-1325h2j8j9N9N9J9K1k7k5qqqpN1N2n5n5QQQPKKM7M8J2J2o5o4NMQ1Q1L4L3m4m4n3n4N5N5l7
-1344I0l7o0o0O3O1j4j5K2K1k4k5m3m3LLOPl9m0Q3Q3OOK1K0q8q7J8J7M1L9J1J1l6l4J5J7p
-1363A2pn3n5K9K8o8K4J00Rq7q8J4J4j8j9K8K8j9j8J21J20k1k1n0M3LMm3m2O3k8p3J8Q4Q6
-1380A18j7j6p6p6k6O7M5m6q8NO0N8j1j1J7J9k7k8J8J7moMMkkJ03J1m5m5m5m6N7N5J6p6%R2
-1398G3l9l8o7K4J8p5O1N9J9J8J8J9j9j9j3j4j12k1O2l1KR3m0m1Q7Q8k0k0m6m6ooJ1q2jkk5
-1416a31O7M4m9k2k2k8k7J02J01N5N6l2l1n5n3LLK6K7J3J4j0j0l4l3l4l5k4k5jkJ2J2Q9Q8
-1433E4m2m1L4L5p6p6%%QPPPk1k1K6K5J05J05o4o4m7m7L1L0J4J3J4J3j6j5K9L0J3J2j1j1L8
-1450I8L9l9l9m1m0m1m1N0N0K6K7k0k0K6K7L1L2p7p5MLMLK1K2k5k4JJm5m5Q4Q2k5k4j6j7K8
-1469EK9k2k1K3K4k4k3m7m7JJP7P7k7k6N0N0p9p8l3l2P5P5kkp4p5LKJJK3K4QPL1K9J8J8k8
-1488A2k8j9j9j9k0N2N1K9K8o4o3j8j8P4P4P4P4rj0j0rj5j4j4j4k5k5kko8o8L9M0rj0J4J3
-1506BRJ0l6l7j6j5L1L0O7O8j0j0p9p8l2l3O0O0J05J06m1m2o5o4K3K5K4K5j7j8j7j7k2k3k3
-1523e0k3J7J8J7J7l0k9poM6M5o2o2O6O5M3M3k1k0K5K6j0j0j17j17k6k5N3N2m7m6OOnQ9Q2
-1540Cp1r7lJ2J2L0L1L0L0J1J0J0J1%jp6p8ppL9L9j5j5K6K5jr4j6P6k5k4MMK2K2K3K2j7j6
-1559g1R1R2k1k0L2o1k8k8rQ3K6K6m6m6n0n0n1n0L6L6L6L7k3k4K4K3NOOOL9M1ooJ2J1J2J1
-1577A01l6l7J0RJ9J8n9n8J9J8PJ00kr4l5l7N2N2L2o0q7NK4K4O9O9o4o3n2M1M1n1p1p1L1L1
-1594a05KLK6K5L5L3J9p3m8J05J23l1o0n9q1J2P6j3k9k8l4N9Q4Q4l9l8o1o2j0j0L7L6k6k6
-1611g4o1L1Pq6j2J42Q4qLq8j14k1K9K9j8j8N9N9J5J6J5J5J6J6l5l5N2l9r3JO3k9K8K9m8m8
-1628a18jkL6L5K9K9j9j12l5N7O6O6l1k9j01qM7M8k9k8J8J8kjN0m2l7l7LLopM0L9JJk2k2k9
-1647a32l0j04j2K9K9Q7oL2L2LLjjP0O9k9j22j4P8k9k8J36M5l2l1l8l6OONOm3m4k0k1m7m7
-1665b31O2O1L2L1rro5K8Q4Q3OOm1l9n8n9N0N0j1j2l5l5M7M8M6M8o1n9J7J7K6K7q0q2K2K1
-1682g4MLk7O5M1n0j1j0OPL3L2MMN4l8r3r4L1L1j6j5L1L1m7m6J5J6N2N2Rj45k8O5%R4Q6o7
-1700EQRjjNNl0O4nr6k0P2P4j9j20k8K1K2N0N0m0m0OOk4k4p1p0O8O8M9m4n6L6m4m5j1j1L5
-1719a47L6K9L0m8m8k4k5JR3l1l1P3k0J6J6L3L4K2K4%%J6J5l7l6%r3o9K3L3L4l2l2j0Q2N9
-1736a4l3m6m5K6K6j3j3o5K8J9K0k2k1Q8Q8j4j3m2N0P5j9j4j5N7N7l7l8j5j4j2j1L5L5k4k5
-1753C9k4k3kkkkK8K9j8j7k6k7M5M4L1o2j4j5Jr2m0m0K8K8K8K8K4K5P5j7l2l4q5q6K2K2M5
-1771a18M6%JnnL3n9q3RJ6J5R8R7K2K2L4n9o1L3m8m9k6k6N2N2OOPOJ0J1MNK2o9m2m1j0j0L6
-1790f8L6l9m0L8L8l9l9O9O8qrJ5J4n5n7j0j0ppJ7J6K4K4JJkkM4M4kkm9m8nnnoM0L9l7l7o
-1811f6oP2P0k3k4N4N3j8j9MNm1m1o3o4kkM4M5j2j1j1j1K0K1k6k5rrL8L7j0j1j1j1KJJJK7
-1830c1K8j9j9J6J7J6J7j3j2j3j3kkkkL4L4j2j2J3J3j0j0opM0L9k3k3k3k2qrrqL3L1L3L3k2
-1849F5k1K5K5n9n7M9M9MLk0k0NNj9j8j6j7OOn2n2ooK1K2K1K1OOK9K9qqn3n5j3j4j4j4Q2Q0
-1869A7L5L5k2k2m5m6NNK7K7k7k8J8J8lmJ9K0m4m5L1L1N4N4n5n5l5l6J1J0%j%%ONN2N2k7k7
-1888A0k7k7J2J1l5l5j8j9K8K8K4K5k2k2M0L9pnL6L7m0l9l4l5M3M2J9J8k8k7K3K4n2n3P0P1
-1905G5K5K4m7m7L1L0L1L2p7p6J6J7pok1k2K4K4lllkj9k0j9k0j9k0k0j9MMMMJ0J1j3j3P8P7
-1925B5l0l0l9l9P0O8J1J0m1j31nQ8OPN7N8J1J1n5n5l2l2L6L4m1m2K7K8K6K7m3m5L3L2p2p3
-1942a40MMllllM2M2L5L5N1m2q7ML0L1m1m1O5O4M5m7q5OK5K5kkn3L9klM3M4N1m0l0k9n4L8
-1961A3n9o1M2M2mnL9M0l7l6J3J3l2l3J4J3K0p4j0rLR7N1m0k9l0j3j4L3L2k6k6k7k6M4M4N5
-1979A7l6r2JP2k0noL6L4k2k3l7l7m5J08P3j8L0L0n4n2klM3M3k5k4k5k5k9l0M8M8l1l0J6J6
-1997e6j4j5Q5rk8k9M3M2%JJJJ1J2NOM1n3noL8n5n4L8k0k0k0P2j2j1ooN3N5n3n3mmL6L6M3
-2017H6n1p4p6J8J8L5L6N0m1m6M5R3%q1q1J4J4J4J3K0K1kkl7l7RRK2K1n7L4O7k5l7l8p0K3
-2035i3M6m6j1j0L1L0qrrqN6N5O8k5n1M1m0l8l2l3l2l2J7J7O3O2k7k9J8J8L6L7j01j03K7K7
-2052h8LMJ8J8nnN8O0J3J3m6m4L1L2n9n7j2j1j6j6L1L1L5L5p2p3K6K6K6K6K6K8K7K7k3k3o8
-2070b4o9O6O6K0K0j0j0j0j0J4J3l3l2J2J3J2J3rrrrl7l9l9l8J3J3l3l4m7m8R1R1N0M9k6k8
-2088d7qrJ4J5N7N8q1q1J6J6l1l1RQN4N3k0k2k2k2l3l4J3J3N7N7J0J0J0J1L3L3k1k0m4m3m6
-2105f8m5O8O8q2J0O5O6RQl7l8n2n4N5N4n9o0N5N3l6N6L9n4k4O7N6N6o6o7M2M2n1n1nnMLk0
-2124Bj8M3M4l3l4RRRRlllkrrqqj5j6j0j0p9J3J01R9J4J4o3o3m3m3RJ0j3Q0P4j8O5k7p8J3
-2143IN1N1J1J0LLr6lM1M1l0l0jjp7p9P6P4N1m3m3m3klJ4J3J3J3n2n4ppN1N0Q0j2o2o0J0J0
-2163c0j8j7j2j2l4N8Q1j1L6L7p4p4J3N9O2l1k8k8K1k6n0M2m2MQ1L5m3m4lklkJ7J8O2O4m2
-2181F4m2m1m2k3k3LML1P8L2n9j18k5J8p4PN4K2K2lmmlj2j2J4J5N7J02K4o8n3oM1M1%M6kr3
-2199c2n9j3O4O2%%%%k2k2LLl8RQ5ok3P1J5l2n9n8M6M5LLLLj0j1j0j1n1n2K5O9N2m2o3j8P4
-2219Cj6o1L2LLm3m3K0p2k0P3J7J08P0k4ool5l4J7J7o7K5N5r8r9N5J08J5l0k9J08J7j09M6
-2236@J07J5q0p8l6N6R9R9J4p9n0n1J%k2k3j7j7N3N2%Jq0J2K7o5o2o2Q6Q6L6n5K6K4K0J9M0
-2254I6L9lr6o7K4NMl3l4k9k8m3M9L0L0O0k9K1K0j3j1J0J0%%k9k9j1j05K8J20N2N4l0j21n6
-2271a15L7R8n5j01N3P3P2L0L1N3N4q6q6m7m7QQQPk1k2J7J7k1k1LKk8k8L6L5N8l3l4N8N8N9
-2289A30K1p1o6K8QQj5j4L8n5J6J5J0J0j1j2j2j2j4j3n3n3j1j0j1j0O5O4K3p1p3J9M1M1N4
-2306Dl7J4J4k9l0MR5k7k7M8M8K2K3l2l2j8j8j4j05m5M8J3J3J9J8k0k0j3j4j4j4kkL6L7PQ
-2324d2L0L0m4m5l9l9l9N4J38M6j8j8k3k4KLn6L7J24L3r8r6n1M1K8K8K2K0j6j7KLk1j14r8
-2340b57N6J41J41qqqqnnn9n9K4K4K3K3j5j6K1K3J4J3rj0j8j8j8j8k6k6k5k6L4L3L3L4opo
-2359b4oj7j7L0K9opK1K2o9K3J6J6n1n3%%n6L6Q9mk1P1K1p2l0l0q7NJ7J8P0O9M3M4lkq5q4
-2378h4n9L3j7j7j1j0J3J3J3J4L4L5L4L4J9J9k8k7nmj13j12K0K1kkO7O6K1K0k8k9J8J8l7l7
-2395a10RJ0K6K6L9L9J15m0q3J0K8K7p4p4N2N1n5n6N4N3k3k3LMK6K7j7j6k7O5K1p1J6J6qQ5
-2412A25Q0p6j55o4J4J4MMMML2L1L2L1l5l5k8l0n1M3J9p4L7L8l9m0pQ5J30L9nmj1j1l1l1K2
-2430F1K1l0O2l5l6k1k0Q7Q8m6m6q1J2P1k1m1m0k3k3K3K3m1m1L5L6k3k4L3J24m4m3j5j4K5
-2446gK4m5m7n3L9L4L4J9J8J12m3j26l5M3M2NNm0m2M9M9O0l2p1J9KLO0l4k7k6k5k5K2K2J7
-2464@J6J7J7nnk8k7K2K2k3k3o4o5J3J2M5M5N6l5m7M7j2j1k4k5n3M0R0Q9j2j2K0K0k6k6l0
-2481A8k9ppK4K3M8M7o8o7M0M0k2k2k2k2l8l7r0KQ6Q6m8m7k4k3l0O4O6O6l5l6ooJ8J8M1M3
-2499D4r5r7J6J5RRQ0j3qpO4O4m3m2n3n2n9L5k6k5N1N2R5Lj7j5m4M8L0o1m6M7J2J2L4L6N9
-2517A12N8o7o8p3J9K0K0P9j4l6l5NNo1o1j6j5l2l3m2J12Q8Q6J04J0m1m2k4k4k5k5N1N2l5
-2533E2l6l4l5L8L8qqllL3j3j11M3Q1j0l7l7LLK4K4k1k2m3m2O7K1r1LK7K7L7Q1%r1l4l4PO
-2552i8QQj3j2K5P2K5o5j6P7K5k1n8j3NNj5j5QQk3k3N4N3m0m1NOK3K2n4n5O3O2M1m9q4Qmm
-2571a00Q0P8KK
-2573F2
##END=	
##END=	
