# Supplementary material for: Uranium-stibinidiide, -stibinidene, and -stibido multiple bonds and uranium-nitride formation from multimetallic diuranium-distibene-mediated dinitrogen cleavage
Source: Nat Commun. 2025 Aug 4;16:7136. doi: 10.1038/s41467-025-61612-5 (PMC12322283; doi:10.1038/s41467-025-61612-5)
Supplement: Supplementary file 3 — Source Data [file 41467_2025_61612_MOESM3_ESM.zip › Supplementary Data [TrenTIPSU][BPh4] 1H.jdx]

##TITLE=	STL-U TIP SIP

##JCAMP-DX=	6.0	$$ MestReNova 14.3.0-30573
##DATA TYPE=	LINK
##BLOCK_ID=	1
##BLOCKS=	2    
##ORIGIN=	Mestrelab Research S.L.
##OWNER=	n16601rs
##$MNOVA/LINK_BLOCK_TYPE=	ITEM	$$ NMR Spectrum
##$MNOVA/ITEM/POLYGON=	(XY..XY)
5321,5835
8722,5835
8722,8208
5321,8208
5321,5835
##$MNOVA/ITEM/Z=	0
##$MNOVA/ITEM/ANGLE=	0
##TITLE=	STL-U TIP SIP
##JCAMP-DX=	6.0	$$ MestReNova 14.3.0-30573
##BLOCK_ID=	2
##DATA TYPE=	MNOVA NMR VIEW DATA
##DATA CLASS=	MNOVA VIEW DATA
##$MNOVA/ITEM/ZOOM/X=	-6.2250207782485240151e-06,	5.2219022549792226684
##$MNOVA/ITEM/ZOOM/Y=	-0.025449716682763596359,	0.2891614766919670676
##END=	
##TITLE=	STL-U TIP SIP
##JCAMP-DX=	6.0	$$ MestReNova 14.3.0-30573
##BLOCK_ID=	3
##DATA TYPE=	NMR SPECTRUM
##DATA CLASS=	XYDATA
##NUMDIM=	1
##ORIGIN=	JEOL
##OWNER=	n16601rs
##.OBSERVE FREQUENCY=	399.78219837824997285
##.OBSERVE NUCLEUS=	^1H
##.SOLVENT NAME=	BENZENE-D6
##.PULSE SEQUENCE=	proton.jxp
##LONGDATE=	2025/06/02 16:10:05.000
##.ACQUISITIONMODE=	SIMULTANEOUS
##$ORIGINAL FORMAT=	JEOL Delta
##$MNOVA/SCALES_VERSION=	9
##$PARAMETER FILE=	(datafile, ASCII, //nasr.man.ac.uk/epsrss$/snapped/replicated/NMR/Liddle_S/data/n16601rs/nmr/STL-U%20TIP%20SIP_PROTON__WIDE_FT-1-1.jdf, 0)
$$ 
##$PARAMETER FILE=	(footer, BASE64, //nasr.man.ac.uk/epsrss$/snapped/replicated/NMR/Liddle_S/data/n16601rs/nmr/STL-U%20TIP%20SIP_PROTON__WIDE_FT-1-1.jdf, 8404992)
AQAAAEglAABoZWFkZXIKICAgIGZpbGVuYW1lICAgICAgICA9PiAiU1RMLVUgVElQIFNJUF9QUk9UT05f
V0lERSI7CiAgICBzYW1wbGVfaWQgICAgICAgPT4gIlNUTC1VIFRJUCBTSVAiOwogICAgY29tbWVudCAg
ICAgICAgID0+ICIiOwogICAgcHJvY2VzcyAgICAgICAgID0+ICJwcm90b25fYXV0b3BoYXNlLmxpc3Qi
OwogICAgYXV0b19kd2VsbCAgICAgID0gIFRSVUU7CiAgICBhdXRvX2ZpbHRlciAgICAgPSAgVFJVRTsK
ICAgIGF1dG9fZ2FpbiAgICAgICA9PiBUUlVFOwogICAgZmlsdGVyX2xpbWl0ICAgID0gIDEyOwogICAg
Zm9yY2VfZHVhbF9tb2RlID0+IEZBTFNFOwogICAgZGVjaW1hdGlvbl9yYXRlID0gIDA7CiAgICBmb3Jj
ZV90dW5lICAgICAgPT4gRkFMU0U7CiAgICBwb3dlcl8yICAgICAgICAgPSAgRkFMU0U7CiAgICByb3Vu
ZF9wb2ludHMgICAgPT4gRkFMU0U7CiAgICBzYXZlX2Fib3J0ZWQgICAgPSAgVFJVRTsKICAgIHZlY3Rv
ciAgICAgICAgICA9ICBUUlVFOwogICAgbW9kX3NhdmUgICAgICAgID0+IDA7CmVuZCBoZWFkZXI7Cgpp
bnN0cnVtZW50CiAgICByZWN2cl9nYWluICAgICAgICAgID0+IDQ2OwogICAgZ2V0XzkwICAgICAgICAg
ICAgICA9ICAicHVsc2Vfc2VydmljZTo6Z2V0XzkwX3ZhbHVlIjsKICAgIGdldF9hdG4gICAgICAgICAg
ICAgPSAgInB1bHNlX3NlcnZpY2U6OmdldF9hdG5fdmFsdWUiOwogICAgZ2V0X2ZyZXEgICAgICAgICAg
ICA9ICAicHVsc2Vfc2VydmljZTo6Z2V0X2ZyZXFfdmFsdWUiOwogICAgZ2V0X3NwaW4gICAgICAgICAg
ICA9ICAicHVsc2Vfc2VydmljZTo6Z2V0X3NwaW4iOwogICAgZ2V0X2dhbW1hICAgICAgICAgICA9ICAi
cHVsc2Vfc2VydmljZTo6Z2V0X2dhbW1hIjsKICAgIGdldF92YWx1ZV9vZl9maWVsZCAgPSAgInB1bHNl
X3NlcnZpY2U6OmdldF92YWx1ZV9vZl9maWVsZCI7CiAgICBnZXRfcHJvYmVfcGFyYW1ldGVyID0gICJw
cm9iZV9zZXJ2aWNlOjpnZXRfcHJvYmVfcGFyYW1ldGVyIjsKICAgIGdldF9zX21wYXJhbSAgICAgICAg
PSAgInB1bHNlX3NlcnZpY2U6OmdldF9zX21wYXJhbSI7CiAgICBnZXRfZF9tcGFyYW0gICAgICAgID0g
ICJwdWxzZV9zZXJ2aWNlOjpnZXRfZF9tcGFyYW0iOwplbmQgaW5zdHJ1bWVudDsKCmFjcXVpc2l0aW9u
CiAgICB4X2RvbWFpbiAgICAgICAgICAgICA9PiAiUHJvdG9uIjsKICAgIHhfb2Zmc2V0ICAgICAgICAg
ICAgID0+IDBbcHBtXTsKICAgIHhfc3dlZXAgICAgICAgICAgICAgID0+IDIwMFtwcG1dOwogICAgZGVm
YXVsdF94X3Jlc29sdXRpb24gPSAgX2dldF92YWx1ZV9vZl9maWVsZCh4X2RvbWFpbiwgInhfMURfcmVz
b2x1dGlvbiIpOwogICAgeF9kYXRhX3BvaW50cyAgICAgICAgPSAgX2dldF92YWx1ZV9vZl9maWVsZCh4
X2RvbWFpbiwgInhfZGF0YV9wb2ludHMiKTsKICAgIHhfcG9pbnRzX2RlZmF1bHQgICAgID0/IGlmIHVw
cGVyICh4X3N3ZWVwIC8gZGVmYXVsdF94X3Jlc29sdXRpb24pID4geF9kYXRhX3BvaW50cwogICAgICAg
ICAgICAgICAgICAgICAgICAgICAgdGhlbiB4X2RhdGFfcG9pbnRzCiAgICAgICAgICAgICAgICAgICAg
ICAgICAgICBlbHNlIHVwcGVyICh4X3N3ZWVwIC8gZGVmYXVsdF94X3Jlc29sdXRpb24pOwogICAgeF9w
b2ludHMgICAgICAgICAgICAgPT4gMTYzOTExOwogICAgc2NhbnMgICAgICAgICAgICAgICAgPT4gMTY7
CiAgICB4X3ByZXNjYW5zICAgICAgICAgICA9PiAwOwogICAgbW9kX3JldHVybiAgICAgICAgICAgPT4g
MTsKICAgIHhfYWNxX3RpbWUgICAgICAgICAgID0/IHhfcG9pbnRzIC8geF9zd2VlcDsKICAgIHhfcmVz
b2x1dGlvbiAgICAgICAgID0/IDEgLyB4X2FjcV90aW1lOwogICAgeF9zd2VlcF9pbnB1dCAgICAgICAg
PSAgbG93ZXIgKHhfc3dlZXAgKiB0cmFuc2l0aW9uX3JhdGlvIC8gX2dldF9mcmVxKHhfZG9tYWluKSAq
IDFbTXBwbV0pOwogICAgeF9wb2ludHNfaW5wdXQgICAgICAgPSAgbG93ZXIgKHhfcG9pbnRzICogdHJh
bnNpdGlvbl9yYXRpbyk7CmVuZCBhY3F1aXNpdGlvbjsKCnB1bHNlCiAgICBjb2xsZWN0IENPTVBMRVgs
T0JTOwoKICAgIG1hY3JvIG9ic19wcmVzYXRfdGltZSggZGFudGVfcHJlc2F0LCBkYW50ZV9sb29wLCBk
YW50ZV9wdWxzZSwgZGFudGVfaW50ZXJ2YWwsIHBoYXNlX2RhbnRlLCBwaHNfc2hmdCwgZGFudGVfYXR0
ZW51YXRvciwgcHJlc2F0X3RpbWUgKSBpcwogICAgICAgIHdoZW4gZGFudGVfcHJlc2F0IGRvCiAgICAg
ICAgICAgIGxvb3AgMTAwICogZGFudGVfbG9vcCB0aW1lcwogICAgICAgICAgICAgICAgZGFudGVfcHVs
c2UsIChPQlMuR0FURSwgT0JTLlBIUy5waGFzZV9kYW50ZS5sc3RlcChwaHNfc2hmdCksIE9CUy5BVE4u
ZGFudGVfYXR0ZW51YXRvcik7CiAgICAgICAgICAgICAgICBkYW50ZV9pbnRlcnZhbDsKICAgICAgICAg
ICAgZW5kIGxvb3A7CiAgICAgICAgZW5kIHdoZW47CiAgICAgICAgd2hlbiBub3QgZGFudGVfcHJlc2F0
IGRvCiAgICAgICAgICAgIHByZXNhdF90aW1lOwogICAgICAgIGVuZCB3aGVuOwogICAgZW5kIG9ic19w
cmVzYXRfdGltZTsKCiAgICBtYWNybyBhY3EoIGRlYWRfdGltZSwgZGVsYXksIHBoYXNlICkgaXMKICAg
ICAgICBkZWFkX3RpbWUsIE9CUy5QSFMuMDsKICAgICAgICBkZWxheSwgKE9CUy5QSFMuMCwgUkNWLkdB
VEUpOwogICAgICAgIGFjcXVpcmUgKE9CUy5QSFMuMCwgUkNWLlBIUy5waGFzZSk7CiAgICBlbmQgYWNx
OwoKICAgIGV4cGVyaW1lbnQgICAgICAgICAgICAgICA9ICAicHJvdG9uLmp4cCI7CiAgICBjb21tZW50
XzEgICAgICAgICAgICAgICAgPT8gIioqKiBQdWxzZSAqKioiOwogICAgeF9hbmdsZSAgICAgICAgICAg
ICAgICAgID0+IDQ1W2RlZ10sIDFbZGVnXS0+MzYwW2RlZ10gOiAxW2RlZ10sIGhlbHAgImZsaXAgYW5n
bGUiOwogICAgeF85MF93aWR0aCAgICAgICAgICAgICAgID0+IDUuODdbdXNdLCBoZWxwICJzZXQgOTBk
ZWcgcHVsc2Ugd2lkdGgiOwogICAgeF9hdG4gICAgICAgICAgICAgICAgICAgID0+IDRbZEJdLCBoZWxw
ICJhdHRlbnVhdG9yIGZvciB4X3B1bHNlIjsKICAgIHhfcHVsc2UgICAgICAgICAgICAgICAgICA9PyB4
XzkwX3dpZHRoICogKHhfYW5nbGUgLyA5MFtkZWddKSwgaGVscCAib2JzZXJ2ZSA5MFtkZWddIHB1bHNl
IjsKICAgIGNvbW1lbnRfNyAgICAgICAgICAgICAgICA9PyAiKioqIFB1bHNlIERlbGF5ICoqKiI7CiAg
ICBpbml0aWFsX3dhaXQgICAgICAgICAgICAgPSAgMVtzXTsKICAgIHJwdF9taW4gICAgICAgICAgICAg
ICAgICA9ICB4X3BvaW50cyAqIGZpbHRlcl9saW1pdCAqIDMuNjRbdXNdICsgMTBbbXNdOwogICAgcnB0
X2RlZl90ZW1wICAgICAgICAgICAgID0gIGlmIHhfZG9tYWluID0gIkNhcmJvbjEzIgogICAgICAgICAg
ICAgICAgICAgICAgICAgICAgICAgIHRoZW4gM1tzXQogICAgICAgICAgICAgICAgICAgICAgICAgICAg
ICAgIGVsc2UgNVtzXTsKICAgIHJkX2RlZl90ZW1wICAgICAgICAgICAgICA9ICBpZiBycHRfZGVmX3Rl
bXAgLSB4X2FjcV90aW1lID4gMC4xW3NdCiAgICAgICAgICAgICAgICAgICAgICAgICAgICAgICAgdGhl
biBycHRfZGVmX3RlbXAgLSB4X2FjcV90aW1lCiAgICAgICAgICAgICAgICAgICAgICAgICAgICAgICAg
ZWxzZSAwLjFbc107CiAgICByZWxheGF0aW9uX2RlbGF5X2RlZmF1bHQgPSAgaWYgeF9kb21haW4gPSAi
UHJvdG9uIgogICAgICAgICAgICAgICAgICAgICAgICAgICAgICAgIHRoZW4gNVtzXQogICAgICAgICAg
ICAgICAgICAgICAgICAgICAgICAgIGVsc2UgaWYgeF9kb21haW4gPSAiRmx1b3JpbmUxOSIKICAgICAg
ICAgICAgICAgICAgICAgICAgICAgICAgICB0aGVuIDdbc10KICAgICAgICAgICAgICAgICAgICAgICAg
ICAgICAgICBlbHNlIGlmIHJwdF9kZWZfdGVtcCA+IHJwdF9taW4KICAgICAgICAgICAgICAgICAgICAg
ICAgICAgICAgICB0aGVuIHJkX2RlZl90ZW1wCiAgICAgICAgICAgICAgICAgICAgICAgICAgICAgICAg
ZWxzZSBpZiBycHRfbWluIC0geF9hY3FfdGltZSA+IDBbc10KICAgICAgICAgICAgICAgICAgICAgICAg
ICAgICAgICB0aGVuIHJwdF9taW4gLSB4X2FjcV90aW1lCiAgICAgICAgICAgICAgICAgICAgICAgICAg
ICAgICAgZWxzZSAwLjFbc107CiAgICByZWxheGF0aW9uX2RlbGF5ICAgICAgICAgPT4gNFtzXSwgaGVs
cCAiaW50ZXItcHVsc2UgZGVsYXkiOwogICAgcmVwZXRpdGlvbl90aW1lICAgICAgICAgID0/IHJlbGF4
YXRpb25fZGVsYXkgKyB4X2FjcV90aW1lLCBoZWxwICJyZWxheGF0aW9uX2RlbGF5K3hfYWNxX3RpbWUi
OwogICAgY29tbWVudF8yMDEgICAgICAgICAgICAgID0/ICIqKiogb2JzX2RhbnRlX3ByZXNhdHVyYXRp
b24gKioqIjsKICAgIGRhbnRlX3ByZXNhdCAgICAgICAgICAgICA9PiBGQUxTRSwgaGVscCAiVHJ1ZS9G
YWxzZSBmb3Igb2JzX2RhbnRlX3ByZXNhdHVyYXRpb24iOwogICAgd2hlbiBkYW50ZV9wcmVzYXQgZG8K
ICAgICAgICBkYW50ZV9vZmZzZXQgICAgICAgICAgICAgPT4geF9vZmZzZXQsIGhlbHAgIm9mZnNldCBv
ZiBkYW50ZSBwcmVzYXR1cmF0aW9uIjsKICAgICAgICBkYW50ZV9wdWxzZSAgICAgICAgICAgICAgPT4g
NFt1c10sIGhlbHAgInB1bHNlIHdpZHRoIG9mIGRhbnRlIHByZXNhdHVyYXRpb24iOwogICAgICAgIGRh
bnRlX2ludGVydmFsICAgICAgICAgICA9PiAwLjFbbXNdIC0gZGFudGVfcHVsc2UsIGhlbHAgImludGVy
dmFsIG9mIGRhbnRlIHB1bHNlIHRyYWluIjsKICAgICAgICBkYW50ZTkwX3RlbXAgICAgICAgICAgICAg
PSAgeDkwOwogICAgICAgIGRhbnRlYXRuX3RlbXAgICAgICAgICAgICA9ICB4YXRuOwogICAgICAgIGRh
bnRlX3RlbXAgICAgICAgICAgICAgICA9ICBkYW50ZV9wdWxzZSAvIChkYW50ZV9wdWxzZSArIGRhbnRl
X2ludGVydmFsKTsKICAgICAgICBkYW50ZV9hdG5fZGVmYXVsdCAgICAgICAgPT8gZGFudGVhdG5fdGVt
cCArIDIwW2RCXSAqIGxvZyAoOC4zW21zXSAqIGRhbnRlX3RlbXAgLyBkYW50ZTkwX3RlbXApLCBoZWxw
ICJjYWxjdWxhdGUgYSB2YWx1ZSBvZiBCMT0zMEh6IjsKICAgICAgICBkYW50ZV9hdHRlbnVhdG9yICAg
ICAgICAgPT4gZGFudGVfYXRuX2RlZmF1bHQsIDEwW2RCXS0+MTE5W2RCXSA6IDEwLjBbbWRCXSwgaGVs
cCAiYXR0ZW51YXRvciBvZiBkYW50ZSBwcmVzYXR1cmF0aW9uIjsKICAgICAgICBwcm90b25fZnJlcSAg
ICAgICAgICAgICAgPSAgX2dldF9mcmVxKHhfZG9tYWluKTsKICAgICAgICBkaWZmX29mZnNldCAgICAg
ICAgICAgICAgPSAgKGRhbnRlX29mZnNldCAtIHhfb2Zmc2V0KSAqIDFbTXBwbS0xXSAqIHByb3Rvbl9m
cmVxOwogICAgICAgIHBoc19zaGZ0ICAgICAgICAgICAgICAgICA9ICBkaWZmX29mZnNldCAqIChkYW50
ZV9wdWxzZSArIGRhbnRlX2ludGVydmFsKSAqIDM2MDsKICAgICAgICBwaGFzZV9kYW50ZSAgICAgICAg
ICAgICAgPSAgezB9OwogICAgZW5kIHdoZW47CiAgICBjb21tZW50XzIwMiAgICAgICAgICAgICAgPT8g
IioqKiBpcnJfIHByZXNhdHVyYXRpb24gJiBob21vIHNwaW4gZGVjb3VwbGluZyAqKioiOwogICAgaXJy
X21vZGUgICAgICAgICAgICAgICAgID0+ICJPZmYiLCAoIk9mZiIsICJQcmVzYXR1cmF0aW9uIiwgIkhv
bW8gRGVjb3VwbGUiKSwgaGVscCAiU2VsZWN0IFByZXNhdHVyYXRpb24gb3IgSG9tbyBEZWNvdXBsZSI7
CiAgICB3aGVuIGlycl9tb2RlID0gIkhvbW8gRGVjb3VwbGUiIGRvCiAgICAgICAgbm90ZV9pcnJfaG9t
b2RlYyAgICAgICAgID0/ICJTZXQgW2ZpbHRlcl9saW1pdCA9IDItNF0gaW4gdGhlIEhlYWRlciBwYXJh
bWV0ZXJzIjsKICAgIGVuZCB3aGVuOwogICAgd2hlbiBpcnJfbW9kZSAvPSAiT2ZmIiBkbwogICAgICAg
IGlycl9kb21haW4gICAgICAgICAgICAgICA9PyB4X2RvbWFpbiwgaGVscCAibnVjbGV1cyBvZiBpcnIg
cHJlc2F0dXJhdGlvbiBvciBob21vX2RlY291cGxpbmciOwogICAgICAgIGlycl9vZmZzZXQgICAgICAg
ICAgICAgICA9PiA1W3BwbV0sIGhlbHAgIm9mZnNldCBvZiBpcnIgcHJlc2F0dXJhdGlvbiBvciBob21v
X2RlY291cGxpbmciOwogICAgICAgIGlycjkwX3RlbXAgICAgICAgICAgICAgICA9ICB4OTA7CiAgICAg
ICAgaXJyYXRuX3RlbXAgICAgICAgICAgICAgID0gIHhhdG47CiAgICAgICAgaXJyX2F0bl9kZWZhdWx0
ICAgICAgICAgID0/IGlycmF0bl90ZW1wICsgMjBbZEJdICogbG9nICg4LjNbbXNdIC8gaXJyOTBfdGVt
cCksIGhlbHAgImNhbGN1bGF0ZSBhIHZhbHVlIG9mIEIxPTMwSHoiOwogICAgICAgIGlycl9hdHRlbnVh
dG9yICAgICAgICAgICA9PiBpcnJfYXRuX2RlZmF1bHQsIDEwW2RCXS0+MTE5W2RCXSA6IDEwLjBbbWRC
XSwgaGVscCAiYXR0ZW51YXRvciBvZiBpcnIgcHJlc2F0dXJhdGlvbiBvciBob21vX2RlY291cGxpbmci
OwogICAgZW5kIHdoZW47CiAgICBjb21tZW50XzIwMyAgICAgICAgICAgICAgPT8gIioqKiB0cmlfIHBy
ZXNhdHVyYXRpb24gJiBob21vIHNwaW4gZGVjb3VwbGluZyAqKioiOwogICAgdHJpX21vZGUgICAgICAg
ICAgICAgICAgID0+ICJPZmYiLCAoIk9mZiIsICJQcmVzYXR1cmF0aW9uIiwgIkhvbW8gRGVjb3VwbGUi
KSwgaGVscCAiU2VsZWN0IFByZXNhdHVyYXRpb24gb3IgSG9tbyBEZWNvdXBsZSI7CiAgICB3aGVuIHRy
aV9tb2RlID0gIkhvbW8gRGVjb3VwbGUiIGRvCiAgICAgICAgbm90ZV90cmlfaG9tb2RlYyAgICAgICAg
ID0/ICJTZXQgW2ZpbHRlcl9saW1pdCA9IDItNF0gaW4gdGhlIEhlYWRlciBwYXJhbWV0ZXJzIjsKICAg
IGVuZCB3aGVuOwogICAgd2hlbiB0cmlfbW9kZSAvPSAiT2ZmIiBkbwogICAgICAgIHRyaV9kb21haW4g
ICAgICAgICAgICAgICA9PyB4X2RvbWFpbiwgaGVscCAibnVjbGV1cyBvZiB0cmkgcHJlc2F0dXJhdGlv
biBvciBob21vX2RlY291cGxpbmciOwogICAgICAgIHRyaV9vZmZzZXQgICAgICAgICAgICAgICA9PiA1
W3BwbV0sIGhlbHAgIm9mZnNldCBvZiB0cmkgcHJlc2F0dXJhdGlvbiBvciBob21vX2RlY291cGxpbmci
OwogICAgICAgIHRyaTkwX3RlbXAgICAgICAgICAgICAgICA9ICB4OTA7CiAgICAgICAgdHJpYXRuX3Rl
bXAgICAgICAgICAgICAgID0gIHhhdG47CiAgICAgICAgdHJpX2F0bl9kZWZhdWx0ICAgICAgICAgID0/
IHRyaWF0bl90ZW1wICsgMjBbZEJdICogbG9nICg4LjNbbXNdIC8gdHJpOTBfdGVtcCksIGhlbHAgImNh
bGMudmFsdWUgb2YgQjE9MzBIeiI7CiAgICAgICAgdHJpX2F0dGVudWF0b3IgICAgICAgICAgID0+IHRy
aV9hdG5fZGVmYXVsdCwgMTBbZEJdLT4xMTlbZEJdIDogMTAuMFttZEJdLCBoZWxwICJhdHRlbnVhdG9y
IG9mIHRyaSBwcmVzYXR1cmF0aW9uIG9yIGhvbW9fZGVjb3VwbGluZyI7CiAgICBlbmQgd2hlbjsKICAg
IGNvbW1lbnRfMTExICAgICAgICAgICAgICA9PyAiKioqIHByZXNhdF90aW1lICoqKiI7CiAgICBwcmVz
YXRfdGltZV9mbGFnICAgICAgICAgPT4gRkFMU0UsIGhlbHAgInNlbGVjdCBUUlVFIG9yIEZBTFNFIGZv
ciB1c2luZyBwcmVzYXRfdGltZSI7CiAgICB3aGVuIHByZXNhdF90aW1lX2ZsYWcgZG8KICAgICAgICBw
cmVzYXRfdGltZV90ZW1wICAgICAgICAgPT4gcmVsYXhhdGlvbl9kZWxheSwgaGVscCAicHJlc2F0dXJh
dGlvbl90aW1lIDw9IHJlbGF4YXRpb25fZGVsYXkiOwogICAgZW5kIHdoZW47CiAgICBwcmVzYXRfdGlt
ZSAgICAgICAgICAgICAgPT8gaWYgcmVsYXhhdGlvbl9kZWxheSA+IHByZXNhdF90aW1lX3RlbXAKICAg
ICAgICAgICAgICAgICAgICAgICAgICAgICAgICB0aGVuIHByZXNhdF90aW1lX3RlbXAKICAgICAgICAg
ICAgICAgICAgICAgICAgICAgICAgICBlbHNlIHJlbGF4YXRpb25fZGVsYXk7CiAgICByZWxheGF0aW9u
X2RlbGF5X2NhbGMgICAgPSAgcmVsYXhhdGlvbl9kZWxheSAtIHByZXNhdF90aW1lOwogICAgZGFudGVf
bG9vcCAgICAgICAgICAgICAgID0gIGxvd2VyIChwcmVzYXRfdGltZSAvICgxMDAgKiAoZGFudGVfcHVs
c2UgKyBkYW50ZV9pbnRlcnZhbCkpKSwgaGVscCAicmVhbCBsb29wIG51bWJlci8xMDAiOwogICAgZGVh
ZF90aW1lICAgICAgICAgICAgICAgID0gIGlmIG5vdCBhdXRvX2R3ZWxsCiAgICAgICAgICAgICAgICAg
ICAgICAgICAgICAgICAgdGhlbiAwLjIgLyB4X3N3ZWVwCiAgICAgICAgICAgICAgICAgICAgICAgICAg
ICAgICAgZWxzZSAwW3VzXTsKICAgIGRlbGF5ICAgICAgICAgICAgICAgICAgICA9ICBpZiBub3QgYXV0
b19kd2VsbAogICAgICAgICAgICAgICAgICAgICAgICAgICAgICAgIHRoZW4gMC44IC8geF9zd2VlcAog
ICAgICAgICAgICAgICAgICAgICAgICAgICAgICAgIGVsc2UgMFt1c107CiAgICBwaGFzZSAgICAgICAg
ICAgICAgICAgICAgPSAgezAsIDkwLCAyNzAsIDIoMTgwKSwgMjcwLCA5MCwgMH07CiAgICBwaGFzZV9h
Y3EgICAgICAgICAgICAgICAgPSAgezAsIDkwLCAyNzAsIDIoMTgwKSwgMjcwLCA5MCwgMH07CiAgICBt
b2R1bGVfY29uZmlnICAgICAgICAgICAgPSAgaWYgaXJyX21vZGUgPSAiSG9tbyBEZWNvdXBsZSIKICAg
ICAgICAgICAgICAgICAgICAgICAgICAgICAgICB0aGVuIGlmIHRyaV9tb2RlID0gIkhvbW8gRGVjb3Vw
bGUiCiAgICAgICAgICAgICAgICAgICAgICAgICAgICAgICAgICAgICB0aGVuICJpcnIudGltZV9zaGFy
ZSB0cmkudGltZV9zaGFyZSBvYnMuYmxhbmtfaW5oaWJpdCBhbnlfc2FtcGxlIgogICAgICAgICAgICAg
ICAgICAgICAgICAgICAgICAgICAgICAgZWxzZSAiaXJyLnRpbWVfc2hhcmUgb2JzLmJsYW5rX2luaGli
aXQgYW55X3NhbXBsZSIKICAgICAgICAgICAgICAgICAgICAgICAgICAgICAgICBlbHNlIGlmIHRyaV9t
b2RlID0gIkhvbW8gRGVjb3VwbGUiCiAgICAgICAgICAgICAgICAgICAgICAgICAgICAgICAgdGhlbiAi
dHJpLnRpbWVfc2hhcmUgb2JzLmJsYW5rX2luaGliaXQgYW55X3NhbXBsZSIKICAgICAgICAgICAgICAg
ICAgICAgICAgICAgICAgICBlbHNlICJhbnlfc2FtcGxlIjsKYmVnaW4KICAgIGluaXRpYWxfd2FpdDsK
ICAgIHJlbGF4YXRpb25fZGVsYXlfY2FsYzsKICAgIHdoZW4gaXJyX21vZGUgLz0gIk9mZiIgZG8KICAg
ICAgICBvbiAoSVJSLkdBVEUsIElSUi5QSFMuMCwgSVJSLkFUTi5pcnJfYXR0ZW51YXRvcik7CiAgICBl
bmQgd2hlbjsKICAgIHdoZW4gdHJpX21vZGUgLz0gIk9mZiIgZG8KICAgICAgICBvbiAoVFJJLkdBVEUs
IFRSSS5QSFMuMCwgVFJJLkFUTi50cmlfYXR0ZW51YXRvcik7CiAgICBlbmQgd2hlbjsKICAgIG9ic19w
cmVzYXRfdGltZSggZGFudGVfcHJlc2F0LCBkYW50ZV9sb29wLCBkYW50ZV9wdWxzZSwgZGFudGVfaW50
ZXJ2YWwsIHBoYXNlX2RhbnRlLCBwaHNfc2hmdCwgZGFudGVfYXR0ZW51YXRvciwgcHJlc2F0X3RpbWUg
KTsKICAgIHdoZW4gaXJyX21vZGUgLz0gIk9mZiIgZG8KICAgICAgICBvZmYgSVJSLkdBVEU7CiAgICBl
bmQgd2hlbjsKICAgIHdoZW4gdHJpX21vZGUgLz0gIk9mZiIgZG8KICAgICAgICBvZmYgVFJJLkdBVEU7
CiAgICBlbmQgd2hlbjsKICAgIDFbdXNdOwogICAgeF9wdWxzZSwgKE9CUy5HQVRFLCBPQlMuUEhTLnBo
YXNlLCBPQlMuQVROLnhfYXRuKTsKICAgIGFjcSggZGVhZF90aW1lLCBkZWxheSwgcGhhc2VfYWNxICk7
CmVuZCBwdWxzZTsKDwAAAAEAAAAwAAAAAAAAACEAAADwDgAAAAArKgAAACoAACsqAAAAAgAAJx0AAAAW
QUNUVUFMX1NUQVJUX1RJTUVTVEFNUAAAJx0AAAATMi1KVU4tMjAyNSAxNjoxMDowNgAAKyoAAAACAAAn
HQAAAAlUSU1FX1pPTkUAACcdAAAAEUdNVCBEYXlsaWdodCBUaW1lAAArKgAAAAIAACcdAAAAEFBST0JF
X0FUVFJJQlVURVMAACcdAAAAIjVtbSBCcm9hZGJhbmQgR3JhZGllbnQgQXV0b3R1bmFibGUAACsqAAAA
AgAAJx0AAAALUFJPQkVfRElBTFMAACsqAAAAAgAAKyoAAAAIAAAnHQAAAANIRjEAACcdAAAAAzFIcwAA
Jx0AAAAEVFVORQAAJxoAAAABAAAVgQAAJx0AAAAFTUFUQ0gAACcaAAAAAQAAFpYAACcdAAAABUlETEVS
AAAnGgAAAAEAAAhXAAArKgAAAAYAACcdAAAAA0xGMQAAJx0AAAADMzFQAAAnHQAAAARUVU5FAAAnGgAA
AAEAAARfAAAnHQAAAAVNQVRDSAAAJxoAAAABAAAEnQAAKyoAAAACAAAnHQAAAAxMQVNUXzFEX1NISU0A
ACcdAAAAijAsNi4wOCw2LjA4LEhvbW9zcG9pbCwySCxCRU5aRU5FLUQ2LFoxJloyJlozJlo0Jlo1Jlo2
KDIwLjczW0h6XS8yMFtIel0pLDIsMSwzLDAsOTBbZGVnXSwyW3NdLDQ2LDEsMzEuNFslXSw3MC42WyVd
LDAsMCw0W21zXSwwLjJbdXNdLDAuMVtzXQAAKyoAAAACAAAnHQAAAA5ERUNJTUFUSU9OX1JFRwAAJx0A
AAAScjogMTY2KCAxNjUpLGc6IDM3AAArKgAAAAIAACcdAAAAB1ZFUlNJT04AACcdAAAAEzYuMiBbV2lu
ZG93cyAtIHg4Nl0AACsqAAAAAgAAJx0AAAAPRVhQRVJJTUVOVF9QQVRIAAAnHQAAAFhjOlxQcm9ncmFt
IEZpbGVzXEpFT0xcQ29udHJvbCA2LjIuMC5hcHBcQ29udGVudHNcUmVzb3VyY2VzXGdsb2JhbFxleHBl
cmltZW50c1xwcm90b24uanhwAAArKgAAAAIAACcdAAAABkdFVF85MAAAJx0AAAAbcHVsc2Vfc2Vydmlj
ZTo6Z2V0XzkwX3ZhbHVlAAArKgAAAAIAACcdAAAAB0dFVF9BVE4AACcdAAAAHHB1bHNlX3NlcnZpY2U6
OmdldF9hdG5fdmFsdWUAACsqAAAAAgAAJx0AAAAIR0VUX0ZSRVEAACcdAAAAHXB1bHNlX3NlcnZpY2U6
OmdldF9mcmVxX3ZhbHVlAAArKgAAAAIAACcdAAAACEdFVF9TUElOAAAnHQAAABdwdWxzZV9zZXJ2aWNl
OjpnZXRfc3BpbgAAKyoAAAACAAAnHQAAAAlHRVRfR0FNTUEAACcdAAAAGHB1bHNlX3NlcnZpY2U6Omdl
dF9nYW1tYQAAKyoAAAACAAAnHQAAABJHRVRfVkFMVUVfT0ZfRklFTEQAACcdAAAAIXB1bHNlX3NlcnZp
Y2U6OmdldF92YWx1ZV9vZl9maWVsZAAAKyoAAAACAAAnHQAAABNHRVRfUFJPQkVfUEFSQU1FVEVSAAAn
HQAAACJwcm9iZV9zZXJ2aWNlOjpnZXRfcHJvYmVfcGFyYW1ldGVyAAArKgAAAAIAACcdAAAADEdFVF9T
X01QQVJBTQAAJx0AAAAbcHVsc2Vfc2VydmljZTo6Z2V0X3NfbXBhcmFtAAArKgAAAAIAACcdAAAADEdF
VF9EX01QQVJBTQAAJx0AAAAbcHVsc2Vfc2VydmljZTo6Z2V0X2RfbXBhcmFtAAArKgAAAAIAACcdAAAA
CUNPTU1FTlRfNwAAJx0AAAATKioqIFB1bHNlIERlbGF5ICoqKgAAKyoAAAACAAAnHQAAAAtDT01NRU5U
XzIwMQAAJx0AAAAfKioqIG9ic19kYW50ZV9wcmVzYXR1cmF0aW9uICoqKgAAKyoAAAACAAAnHQAAAAtD
T01NRU5UXzIwMgAAJx0AAAAxKioqIGlycl8gcHJlc2F0dXJhdGlvbiAmIGhvbW8gc3BpbiBkZWNvdXBs
aW5nICoqKgAAKyoAAAACAAAnHQAAAAtDT01NRU5UXzIwMwAAJx0AAAAxKioqIHRyaV8gcHJlc2F0dXJh
dGlvbiAmIGhvbW8gc3BpbiBkZWNvdXBsaW5nICoqKgAAKyoAAAACAAAnHQAAAAtDT01NRU5UXzExMQAA
Jx0AAAATKioqIHByZXNhdF90aW1lICoqKgAAKyoAAAACAAAnHQAAAAVQSEFTRQAAKyoAAAAIAAAnGwAA
AAEAAAAAAAAIAAAIAAAIAAAIAAAIAAAAACcbAAAAAQAAAFoAAAgAAAgAAAgAAAgAAAgAAAAAJxsAAAAB
AAABDgAACAAACAAACAAACAAACAAAAAAnGwAAAAEAAAC0AAAIAAAIAAAIAAAIAAAIAAAAACcbAAAAAQAA
ALQAAAgAAAgAAAgAAAgAAAgAAAAAJxsAAAABAAABDgAACAAACAAACAAACAAACAAAAAAnGwAAAAEAAABa
AAAIAAAIAAAIAAAIAAAIAAAAACcbAAAAAQAAAAAAAAgAAAgAAAgAAAgAAAgAAAAAKyoAAAACAAAnHQAA
AAlQSEFTRV9BQ1EAACsqAAAACAAAJxsAAAABAAAAAAAACAAACAAACAAACAAACAAAAAAnGwAAAAEAAABa
AAAIAAAIAAAIAAAIAAAIAAAAACcbAAAAAQAAAQ4AAAgAAAgAAAgAAAgAAAgAAAAAJxsAAAABAAAAtAAA
CAAACAAACAAACAAACAAAAAAnGwAAAAEAAAC0AAAIAAAIAAAIAAAIAAAIAAAAACcbAAAAAQAAAQ4AAAgA
AAgAAAgAAAgAAAgAAAAAJxsAAAABAAAAWgAACAAACAAACAAACAAACAAAAAAnGwAAAAEAAAAAAAAIAAAI
AAAIAAAIAAAIAAAAACsqAAAAAgAAJx0AAAANUFVMU0VfSU5fRklMRQAAKyoAAAACAAArKgAAAAcAACcd
AAAAA0hGMQAAJx0AAAADMUhzAAArKgAAAAIAACcdAAAAAkhpAAArKgAAAAIAACcbAAAAAQAAAHMAAAoB
HAgAAAgAAAgAAAgAAAAAJxsAAAACQD3XCj1wo9cAAAgBIwgAAAgAAAgAAAgAAAAAKyoAAAACAAAnHQAA
AAJMbwAAKyoAAAACAAAnGwAAAAEAAABzAAAKARwIAAAIAAAIAAAIAAAAACcbAAAAAkA91wo9cKPXAAAI
ASMIAAAIAAAIAAAIAAAAACsqAAAAAgAAJx0AAAAEU29mdAAAKyoAAAACAAAnGwAAAAEAACcQAAAKARwI
AAAIAAAIAAAIAAAAACcbAAAAAkBOdeNT987ZAAAIASMIAAAIAAAIAAAIAAAAACsqAAAAAgAAJx0AAAAE
U3BpbgAAKyoAAAACAAAnGwAAAAEAAAAZAAAKARwIAAAIAAAIAAAIAAAAACcbAAAAAkAwlgQYk3S8AAAI
ASMIAAAIAAAIAAAIAAAAACsqAAAAAgAAJx0AAAAGU3F1YXJlAAArKgAAAAIAACcbAAAAAkAXeuFHrhR7
AAAKARwIAAAIAAAIAAAIAAAAACcbAAAAAQAAAAQAAAgBIwgAAAgAAAgAAAgAAAAAKyoAAAAEAAAnHQAA
AARMT0NLAAAnHQAAAAIySAAAKyoAAAACAAAnHQAAAARTb2Z0AAArKgAAAAIAACcbAAAAAQABOIAAAAoB
HAgAAAgAAAgAAAgAAAAAJxsAAAACQE6ZmZmZmZoAAAgBIwgAAAgAAAgAAAgAAAAAKyoAAAACAAAnHQAA
AAZTcXVhcmUAACsqAAAAAgAAJxsAAAABAAAAeAAACgEcCAAACAAACAAACAAAAAAnGwAAAAJAKQAAAAAA
AAAACAEjCAAACAAACAAACAAAAAArKgAAAAIAACcdAAAADUpPQi5WSVNVQUxJWkUAACclAAAAAAAAKyoA
AAACAAAnHQAAAAlWSVNVQUxJWkUAACclAAAAAAAAKyoAAAACAAAnHQAAAApKT0IuRk9MREVSAAAnHQAA
ABpMaWRkbGVfU1xkYXRhXG4xNjYwMXJzXG5tcgAAKyoAAAACAAAnHQAAAAZGT0xERVIAACcdAAAAGkxp
ZGRsZV9TXGRhdGFcbjE2NjAxcnNcbm1yAAArKgAAAAIAACcdAAAAFFNBTVBMRS5HUkFESUVOVCBTSElN
AAAnJQAAAAEAACsqAAAAAgAAJx0AAAANR1JBRElFTlQgU0hJTQAAJyUAAAABAAArKgAAAAIAACcdAAAA
E1NBTVBMRS5MQVNUIFNISU1NRUQAACcdAAAAEzItSlVOLTIwMjUgMTY6MDk6MzcAACsqAAAAAgAAJx0A
AAAMTEFTVCBTSElNTUVEAAAnHQAAABMyLUpVTi0yMDI1IDE2OjA5OjM3AAArKgAAAAIAACcdAAAAElNB
TVBMRS5QUkVQQVJBVElPTgAAJyUAAAABAAArKgAAAAIAACcdAAAAC1BSRVBBUkFUSU9OAAAnJQAAAAEA
ACsqAAAAAgAAJx0AAAARTUVUSE9ELkZPUkNFX1RVTkUAACclAAAAAAAAKyoAAAACAAAnHQAAAApGT1JD
RV9UVU5FAAAnJQAAAAAAACsqAAAAAgAAJx0AAAAMRVhQLkZJTEVOQU1FAAAnHQAAABlTVEwtVSBUSVAg
U0lQX1BST1RPTl9XSURFAAArKgAAAAIAACcdAAAACEZJTEVOQU1FAAAnHQAAABlTVEwtVSBUSVAgU0lQ
X1BST1RPTl9XSURFAAArKgAAAAIAACcdAAAAE0VYUC5QUk9UT04uRklMRU5BTUUAACcdAAAAGVNUTC1V
IFRJUCBTSVBfUFJPVE9OX1dJREUAACsqAAAAAgAAJx0AAAAPUFJPVE9OLkZJTEVOQU1FAAAnHQAAABlT
VEwtVSBUSVAgU0lQX1BST1RPTl9XSURFAAArKgAAAAIAACcdAAAADUVORF9USU1FU1RBTVAAACcdAAAA
EzItSlVOLTIwMjUgMTY6MTE6NDcAAAAAAAAAAAIAAACQAAAAc2V4cCA6IDAuMjQ1MDFbSHpdIDogMC4w
W3NdO3RyYXBlem9pZCA6IDBbJV0gOiAwWyVdIDogODBbJV0gOiAxMDBbJV07emVyb2ZpbGwgOiAyIDog
VFJVRTtmZnQgOiAxIDogVFJVRSA6IFRSVUU7bWFjaGluZXBoYXNlO3BwbTtbZGlzcGxheS9waGFzZV07
AAAAAAAAAAA=
##$PARAMETER FILE=	(header, BASE64, //nasr.man.ac.uk/epsrss$/snapped/replicated/NMR/Liddle_S/data/n16601rs/nmr/STL-U%20TIP%20SIP_PROTON__WIDE_FT-1-1.jdf, 0)
SkVPTC5OTVIBAQACAYABGQECAwQFBgcIAwAAAAAAAAABGgAAAAAAAAAAAAAAAAAAU1RMLVUgVElQIFNJ
UAAAAAAAAAAAAAAAAAAAAAAAAAAAAAAAAAAAAAAAAAAAAAAAAAAAAAAAAAAAAAAAAAAAAAAAAAAAAAAA
AAAAAAAAAAAAAAAAAAAAAAAAAAAAAAAAAAAAAAAAAAAAAAAAAAAAAAAAAAAAAAAAAAAAAAAAAAAACAAA
AAAAAQAAAAEAAAABAAAAAQAAAAEAAAABAAAAAQAAzM0AAAAAAAAAAAAAAAAAAAAAAAAAAAAAAAAAAAAA
AAczMgAAAAAAAAAAAAAAAAAAAAAAAAAAAAAAAAAAAABAWR0yiUhwvAAAAAAAAAAAAAAAAAAAAAAAAAAA
AAAAAAAAAAAAAAAAAAAAAAAAAAAAAAAAAAAAAAAAAAAAAAAAwFkdKrAoKD4AAAAAAAAAAAAAAAAAAAAA
AAAAAAAAAAAAAAAAAAAAAAAAAAAAAAAAAAAAAAAAAAAAAAAAAAAAAEbCrHVGwqzEc2NjAAAAAAAAAAAA
AAAAAAAAAAAAAAAAAAAAAAAAAAAAAAAAAAAAAAAAAAAAAAAAAAAAAAAAAAAAAAAAAAAAAAAAAAAAAAAA
AAAAAAAAAAAAAAAAAAAAAAAAAAAAAAAAAAAAAAAAAAAAAAAAAAAAAAAAAAAAAAAAAAAAAAAAAAAAAAAA
AAAAAAAAAAAAAAAATjE2NjAxUlMAAAAAAAAAAAAAAAAAAAAAAAAAAAAAAAAAAAAAAAAAAAAAAAAAAAAA
AAAAAAAAAAAAAAAAAAAAAAAAAAAAAAAAAAAAAAAAAAAAAAAAAAAAAAAAAAAAAAAAAAAAAAAAAAAAAAAA
AAAAAAAAAAAAAAAAAAAAAAAAAAAAAAAAAAAAAAAAAAAAAAAAAAAAAAAAAAAAAAAAAAAAAAAAAAAAAAAA
AAAAAAAAAAAAAAAAAAAAAAAAAAAAAAAAAAAAAAAAAAAAAAAAAAAAAAAAAAAAAAAAAAAAAAAAAAAAAAAA
AAAAAAAAAAAAAAAAAAAAAAAAAAAAAAAAAAAAAFByb3RvbgAAAAAAAAAAAAAAAAAAAAAAAAAAAAAAAAAA
AAAAAAAAAAAAAAAAAAAAAAAAAAAAAAAAAAAAAAAAAAAAAAAAAAAAAAAAAAAAAAAAAAAAAAAAAAAAAAAA
AAAAAAAAAAAAAAAAAAAAAAAAAAAAAAAAAAAAAAAAAAAAAAAAAAAAAAAAAAAAAAAAAAAAAAAAAAAAAAAA
AAAAAAAAAAAAAAAAAAAAAAAAAAAAAAAAAAAAAAAAAAAAAAAAAAAAAAAAAAAAAAAAAAAAAAAAAAAAAAAA
AAAAAAAAAAAAAAAAAAAAAAAAAAAAAAAAAAAAAAAAAAAAAAAAAAAAAAAAAABAePyD4nJZFwAAAAAAAAAA
AAAAAAAAAAAAAAAAAAAAAAAAAAAAAAAAAAAAAAAAAAAAAAAAAAAAAAAAAAAAAAAAAAAAAAAAAAAAAAAA
AAAAAAAAAAAAAAAAAAAAAAAAAAAAAAAAAAAAAAAAAAAAAAAAAAAAAAAAAAAAAAAAAAAAAAAAAAAAAAAA
AAAAgAAAAAAAAAAAAAAFUAAAOFAAAD2gAAA9oAAAPaAAAD2gAAA9oAAAPaAAAD2gAAA9oAAAAAAAAAAA
AAAAAAAAAAAAAAAAAAAAAAAAAAAAAAAAAABAAAAAAAAAgAAAAAAAAACAQAAAADUAAAAAAACAdQAAAAAA
AAAAAACAdQAAAAAAAAAAAAAAAAAAAAAAAAAAAAAAAAAAAAAAAAAAAEAAAAAAAAAA4AAAAEA4AAAZAwUA
AAABHAAAAAAAAAAAoe80uv///z8AAAAAAAAAAAIAAABERUxBWV9PRl9TVEFSVCAgICAgICAgICAgICAg
GQQFAAAAAAAAAAAAAAAAAE4hn0IAAAAAAAAAAAAAAAABAAAAQUNUVUFMX1NUQVJUX1RJTUUgICAgICAg
ICAgIAMFBQAAAAAAAAAAAAAAAAAgMi1KVU4tMjAyNSAxNjoxAAAAAEFDVFVBTF9TVEFSVF9USU1FU1RB
TVAgICAgICADBgUAAAAAAAAAAAAAAAAAR01UIERheWxpZ2h0IFRpbQAAAABUSU1FX1pPTkUgICAgICAg
ICAgICAgICAgICAgAwArAAAAAAAAAAAAAAAAADVtbSBCcm9hZGJhbmQgR3IAAAAAUFJPQkVfQVRUUklC
VVRFUyAgICAgICAgICAgIBkKCwAAAAAAAAAAAAAAAABIRiAgICAgICAgICAgICAgAAAAAFBST0JFX0RJ
QUxTICAgICAgICAgICAgICAgICAZDA0AAAAAAAAAAAAAAAAAMCw2LjA4LDYuMDgsSG9tbwAAAABsYXN0
XzFkX3NoaW0gICAgICAgICAgICAgICAgGQACAAAAARwAAAAAAAAAAPFo44i1+NQ+AAAAAAAAAAACAAAA
UFJPQkVfUkVDT1ZFUlkgICAgICAgICAgICAgIAMBAgAAAAEcAAAAAAAAAACN7bWg98bAPgAAAAAAAAAA
AgAAAEJMQU5LSU5HICAgICAgICAgICAgICAgICAgICAZACAAAAAAAAAAAAAAAAAAEAAAAAAAAAAAAAAA
AAAAAAEAAABTQ0FOUyAgICAgICAgICAgICAgICAgICAgICAgGQEgAAAAAAAAAAAAAAAAAAEAAAAAAAAA
AAAAAAAAAAABAAAATU9EX1JFVFVSTiAgICAgICAgICAgICAgICAgIBkCIAAAAAAAAAAAAAAAAAAQAAAA
AAAAAAAAAAAAAAAAAQAAAFRPVEFMX1NDQU5TICAgICAgICAgICAgICAgICAZCiAAAAAAAAAAAAAAAAAA
WSADAAAAAAAAAAAAAAAAAAEAAABYX1BPSU5UUyAgICAgICAgICAgICAgICAgICAgGRMgAAAAAAAAAAAA
AAAAAAAAAAAAAAAAAAAAAAAAAAABAAAAWF9QUkVTQ0FOUyAgICAgICAgICAgICAgICAgIBkABAAAAAAA
AAAAAAAAAABQcm90b24gICAgICAgICAgAAAAAFhfRE9NQUlOICAgICAgICAgICAgICAgICAgICAZAAIA
AAABGgAAAAAAAAAAAAAAAAAAAAAAAAAAAAAAAAIAAABYX09GRlNFVCAgICAgICAgICAgICAgICAgICAg
GQADAAAAAQ0AAAAAAAAAAP7UYDYx1LdBAAAAAAAAAAACAAAAWF9GUkVRICAgICAgICAgICAgICAgICAg
ICAgIBkAAQAAAAENAAAAAAAAAAAQcOuzGYP4QAAAAAAAAAAAAgAAAFhfU1dFRVAgICAgICAgICAgICAg
ICAgICAgICAZAAEAAAABDQAAAAAAAAAA2ozvjxSc80AAAAAAAAAAAAIAAABYX1NXRUVQX0NMSVBQRUQg
ICAgICAgICAgICAgGQkBAAAAAQ0AAAAAAAAAAJPhpLajXN8/AAAAAAAAAAACAAAAWF9SRVNPTFVUSU9O
ICAgICAgICAgICAgICAgIBkJBAAAAAAAAAAAAAAAAABQcm90b24gICAgICAgICAgAAAAAElSUl9ET01B
SU4gICAgICAgICAgICAgICAgICAZCQIAAAABGgAAAAAAAAAAAAAAAAAAFEAAAAAAAAAAAAIAAABJUlJf
T0ZGU0VUICAgICAgICAgICAgICAgICAgGQkDAAAAAQ0AAAAAAAAAAP7UYDYx1LdBAAAAAAAAAAACAAAA
SVJSX0ZSRVEgICAgICAgICAgICAgICAgICAgIBkKBAAAAAAAAAAAAAAAAABQcm90b24gICAgICAgICAg
AAAAAFRSSV9ET01BSU4gICAgICAgICAgICAgICAgICAZCgIAAAABGgAAAAAAAAAAAAAAAAAAFEAAAAAA
AAAAAAIAAABUUklfT0ZGU0VUICAgICAgICAgICAgICAgICAgGQoDAAAAAQ0AAAAAAAAAAP7UYDYx1LdB
AAAAAAAAAAACAAAAVFJJX0ZSRVEgICAgICAgICAgICAgICAgICAgIBkLAgAAAAEcAAAAAAAAAACqbkeb
V1MAQAAAAAAAAAAAAgAAAFhfQUNRX0RVUkFUSU9OICAgICAgICAgICAgICAZAQUAAAAAAAAAAAAAAAAA
VFJVRSAgICAgICAgICAgIAAAAABESUdJVEFMX0ZJTFRFUiAgICAgICAgICAgICAgGQIFAAAAAAAAAAAA
AAAAAAYAAAAAAAAAAAAAAAAAAAABAAAARklMVEVSX0ZBQ1RPUiAgICAgICAgICAgICAgIBkIEwAAAAAA
AAAAAAAAAAAEAAAAAAAAAAAAAAAAAAAAAQAAAEFGX1ZFUlNJT04gICAgICAgICAgICAgICAgICADDAIA
AAAAAAAAAAAAAAAAcjogMTY2KCAxNjUpLGc6IAAAAABERUNJTUFUSU9OX1JFRyAgICAgICAgICAgICAg
GQgTAAAAIRwAAAAAAAAAAHsUrkfhehdAAAAAAAAAAAACAAAAWDkwICAgICAgICAgICAgICAgICAgICAg
ICAgIBkFBQAAAAEcAAAAAAAAAAAuV9wLDifXPgAAAAAAAAAAAgAAAEFDUV9ERUxBWSAgICAgICAgICAg
ICAgICAgICAZBgUAAAAAAAAAAAAAAAAATlAgICAgICAgICAgICAgIAAAAABESUdJVEFMX0ZJTFRFUl9T
VEFUVVMgICAgICAgGWUCAAAAAAAAAAAAAAAAAEZBTFNFICAgICAgICAgICAAAAAAQ0xJUFBFRCAgICAg
ICAgICAgICAgICAgICAgIAMJEwAAAAAAAAAAAAAAAAAAAAAAAAAAAAAAAAAAAAAAAgAAAGFmX2RlbGF5
X3JhdGlvICAgICAgICAgICAgICADDQ0AAAAAAAAAAAAAAAAAQVVUT1NISU0gT0ZGICAgIAAAAABhdXRv
c2hpbV9tb2RlICAgICAgICAgICAgICAgAwAKAAAAAAAAAAAAAAAAAAAAAAAAAPA/AAAAAAAAAAACAAAA
YnVmZmVyX2xvb3AgICAgICAgICAgICAgICAgIAMBCgAAAAAAAAAAAAAAAAAAAAAAAADwPwAAAAAAAAAA
AgAAAGJ1ZmZlcl9sb29wX2luZGV4ICAgICAgICAgICADAAkAAAAAAAAAAAAAAAAAAAAAAAAAHEAAAAAA
AAAAAAIAAABjaGFuZ2VyX3Nsb3QgICAgICAgICAgICAgICAgAwEJAAAAAAAAAAAAAAAAAAAAAAAAABxA
AAAAAAAAAAACAAAAY2hhbmdlcl9zbG90X3Bvc2l0aW9uICAgICAgIAMAMAAAAAAAAAAAAAAAAAAAAAAA
AADwPwAAAAAAAAAAAgAAAGNoYW5nZXJfdHlwZSAgICAgICAgICAgICAgICADAgoAAAAAAAAAAAAAAAAA
Q29sbGVjdCAgICAgICAgIAAAAABjb2xsZWN0aW9uX3N0YXRlICAgICAgICAgICAgAwMKAAAAAAAAAAAA
AAAAACAyLUpVTi0yMDI1IDE2OjEAAAAARU5EX1RJTUVTVEFNUCAgICAgICAgICAgICAgIAMECgAAAAAA
AAAAAAAAAAAAAMBsyKfQQQAAAAAAAAAAAgAAAGVuZF90aW1lICAgICAgICAgICAgICAgICAgICADBQoA
AAAAAAAAAAAAAAAAcHJvdG9uLmp4cCAgICAgIAAAAABleHBlcmltZW50ICAgICAgICAgICAgICAgICAg
AwYKAAAAARwAAAAAAAAAAAAAAAAAAAAAAAAAAAAAAAACAAAAZXhwX3JlbWFpbmluZyAgICAgICAgICAg
ICAgIAMHCgAAAAEcAAAAAAAAAABANV66SRxZQAAAAAAAAAAAAgAAAGV4cF90b3RhbCAgICAgICAgICAg
ICAgICAgICADChMAAAAAAAAAAAAAAAAAMyAgMiAgICAgICAgICAgIAAAAABmYWN0b3JzICAgICAgICAg
ICAgICAgICAgICAgAwsTAAAA8Q0AAAAAAAAAAAAAAAAA4HJAAAAAAAAAAAACAAAAZmlsdGVyX3dpZHRo
ICAgICAgICAgICAgICAgIAMICgAAAAEYAAAAAAAAAAAAAAAAAABRQAAAAAAAAAAAAgAAAGhlX2xldmVs
ICAgICAgICAgICAgICAgICAgICADADEAAAABDQAAAAAAAAAAAAAAAAAAAAAAAAAAAAAAAAIAAABoeWJy
aWRfc3Bpbl9nZXQgICAgICAgICAgICAgAwExAAAAAAAAAAAAAAAAAFNQSU4gT0ZGICAgICAgICAAAAAA
aHlicmlkX3NwaW5fc3RhdHVzICAgICAgICAgIAMJCgAAAAAAAAAAAAAAAAAAAAAAAADwPwAAAAAAAAAA
AgAAAGl0ZXJhdGlvbnMgICAgICAgICAgICAgICAgICADAA4AAAAAAAAAAAAAAAAAAAAAAAAAM0AAAAAA
AAAAAAIAAABsb2NrX2dhaW4gICAgICAgICAgICAgICAgICAgAwEOAAAAAAAAAAAAAAAAAAAAAAAAAGRA
AAAAAAAAAAACAAAAbG9ja19sZXZlbCAgICAgICAgICAgICAgICAgIAMCDgAAAAEaAAAAAAAAAACkcD0K
16McQAAAAAAAAAAAAgAAAGxvY2tfb3NjX29mZnNldCAgICAgICAgICAgICADAw4AAAAAAAAAAAAAAAAA
MkggT1NDIE9OICAgICAgIAAAAABsb2NrX29zY19zdGF0ZSAgICAgICAgICAgICAgAwQOAAAAAQYAAAAA
AAAAAAAAAAAAXmpAAAAAAAAAAAACAAAAbG9ja19waGFzZSAgICAgICAgICAgICAgICAgIAMFDgAAAAAA
AAAAAAAAAABBVVRPTE9DSyAgICAgICAgAAAAAGxvY2tfc3RhdGUgICAgICAgICAgICAgICAgICADBg4A
AAAAAAAAAAAAAAAATE9DSyBJRExFICAgICAgIAAAAABsb2NrX3N0YXR1cyAgICAgICAgICAgICAgICAg
AwcOAAAAAAAAAAAAAAAAAAAAAAAARJVAAAAAAAAAAAACAAAAbG9ja19zdHJlbmd0aCAgICAgICAgICAg
ICAgIAMCMQAAAAAAAAAAAAAAAABTUElOIE9GRiAgICAgICAgAAAAAG1hc19zcGluX2FjdGlvbiAgICAg
ICAgICAgICADAzEAAAABHAAAAAAAAAAAAAAAAAAAJEAAAAAAAAAAAAIAAABtYXNfc3Bpbl9kZWxheSAg
ICAgICAgICAgICAgAwQxAAAAAQ0AAAAAAAAAAAAAAAAAAAAAAAAAAAAAAAACAAAAbWFzX3NwaW5fZ2V0
ICAgICAgICAgICAgICAgIAMFMQAAAAAAAAAAAAAAAABBVVRPICAgICAgICAgICAgAAAAAG1hc19zcGlu
X21vZGUgICAgICAgICAgICAgICADBjEAAAABDQAAAAAAAAAAAAAAAAAA8D8AAAAAAAAAAAIAAABtYXNf
c3Bpbl9zZXQgICAgICAgICAgICAgICAgAwcxAAAAAAAAAAAAAAAAAFNQSU4gT0ZGICAgICAgICAAAAAA
bWFzX3NwaW5fc3RhdHVzICAgICAgICAgICAgIAMKCgAAAAEYAAAAAAAAAAAAAAAAAIBOQAAAAAAAAAAA
AgAAAG4yX2xldmVsICAgICAgICAgICAgICAgICAgICADCwoAAAAAAAAAAAAAAAAAAAAAAAAA8D8AAAAA
AAAAAAIAAABudW1fc2NhbnMgICAgICAgICAgICAgICAgICAgAwwTAAAAAAAAAAAAAAAAADIgMjEgNzQg
ICAgICAgICAAAAAAb3JkZXJzICAgICAgICAgICAgICAgICAgICAgIAMMCgAAAAAAAAAAAAAAAAAAAAAA
AADwPwAAAAAAAAAAAgAAAG91dGVyX2J1ZmZlcl9sb29wICAgICAgICAgICADDQoAAAAAAAAAAAAAAAAA
AAAAAAAA8D8AAAAAAAAAAAIAAABvdXRlcl9idWZmZXJfbG9vcF9pbmRleCAgICAgAw4KAAAAAAAAAAAA
AAAAAAAAAAAAAPA/AAAAAAAAAAACAAAAb3V0ZXJfc2NhbnNfbG9vcCAgICAgICAgICAgIAMPCgAAAAAA
AAAAAAAAAAAAAAAAAADwPwAAAAAAAAAAAgAAAG91dGVyX3NjYW5zX2xvb3BfaW5kZXggICAgICADDRMA
AAARIwAAAAAAAAAA////////I0AAAAAAAAAAAAIAAABwYXNzX3JpcHBsZSAgICAgICAgICAgICAgICAg
AwEwAAAAAAAAAAAAAAAAAAAAAAAAAAAAAAAAAAAAAAACAAAAcHJvamVjdF9pZCAgICAgICAgICAgICAg
ICAgIAMCMAAAAAAAAAAAAAAAAAAgICAgICAgICAgICAgICAgAAAAAHByb2plY3RfbmFtZSAgICAgICAg
ICAgICAgICADABQAAAAAAAAAAAAAAAAAAAAAAAAASkAAAAAAAAAAAAIAAAByZWN2cl9nYWluICAgICAg
ICAgICAgICAgICAgAwEUAAAAAAAAAAAAAAAAAAAAAAAAgFlAAAAAAAAAAAACAAAAcmVjdnJfZ2Fpbl9s
aW1pdCAgICAgICAgICAgIAMCFAAAAAAAAAAAAAAAAAAAAAAAAGoIQQAAAAAAAAAAAgAAAHJlY3ZyX2dh
aW5fcG9pbnQgICAgICAgICAgICADABIAAAABBgAAAAAAAAAAAAAAAAAAAAAAAAAAAAAAAAIAAAByZWN2
cl9waGFzZSAgICAgICAgICAgICAgICAgAwIJAAAAAAAAAAAAAAAAAAAAAAAAAEhAAAAAAAAAAAACAAAA
c2FtcGxlICAgICAgICAgICAgICAgICAgICAgIAMDCQAAAAAAAAAAAAAAAABMT0FERUQgICAgICAgICAg
AAAAAHNhbXBsZV9hY3Rpb24gICAgICAgICAgICAgICADEAoAAAAAAAAAAAAAAAAAU1RMLVUgVElQIFNJ
UCAgIAAAAABzYW1wbGVfaWQgICAgICAgICAgICAgICAgICAgAwQJAAAAAAAAAAAAAAAAAExPQUQgICAg
ICAgICAgICAAAAAAc2FtcGxlX3N0YXRlICAgICAgICAgICAgICAgIAMFCQAAAAAAAAAAAAAAAABMT0FE
RUQgICAgICAgICAgAAAAAHNhbXBsZV9zdGF0dXMgICAgICAgICAgICAgICADCA4AAAAAAAAAAAAAAAAA
AAAAAAAAEEAAAAAAAAAAAAIAAABzYXd0b290aF9yYW5nZSAgICAgICAgICAgICAgAwMwAAAAAAAAAAAA
AAAAAAAAAAAAADBAAAAAAAAAAAACAAAAc2NhbiAgICAgICAgICAgICAgICAgICAgICAgIAMRCgAAAAAA
AAAAAAAAAAAAAAAAAAAwQAAAAAAAAAAAAgAAAHNjYW5zX2xvb3AgICAgICAgICAgICAgICAgICADEgoA
AAAAAAAAAAAAAAAAAAAAAAAAMEAAAAAAAAAAAAIAAABzY2Fuc19sb29wX2luZGV4ICAgICAgICAgICAg
AwQwAAAAAAAAAAAAAAAAAE9OICAgICAgICAgICAgICAAAAAAc2hpbV9kZWxheV9zdGF0ZSAgICAgICAg
ICAgIAMGCQAAAAAAAAAAAAAAAABCRU5aRU5FLUQ2ICAgICAgAAAAAHNvbHZlbnQgICAgICAgICAgICAg
ICAgICAgICADAAgAAAAAAAAAAAAAAAAAU1BJTiBPRkYgICAgICAgIAAAAABzcGluX2FjdGlvbiAgICAg
ICAgICAgICAgICAgAwEIAAAAAQ0AAAAAAAAAAAAAAAAAAAAAAAAAAAAAAAACAAAAc3Bpbl9nZXQgICAg
ICAgICAgICAgICAgICAgIAMCCAAAAAENAAAAAAAAAAAAAAAAAAAuQAAAAAAAAAAAAgAAAHNwaW5fc2V0
ICAgICAgICAgICAgICAgICAgICADAwgAAAAAAAAAAAAAAAAAU1BJTiBPRkYgICAgICAgIAAAAABzcGlu
X3N0YXRlICAgICAgICAgICAgICAgICAgAwQIAAAAAAAAAAAAAAAAAFNQSU4gT0ZGICAgICAgICAAAAAA
c3Bpbl9zdGF0dXMgICAgICAgICAgICAgICAgIAMOEwAAAAEjAAAAAAAAAAAAAAAAAABOQAAAAAAAAAAA
AgAAAHN0b3BfcmlwcGxlICAgICAgICAgICAgICAgICADAAYAAAAAAAAAAAAAAAAAVEVNUCBPRkYgICAg
ICAgIAAAAAB0ZW1wX2FjdGlvbiAgICAgICAgICAgICAgICAgAwEGAAAAAQQAAAAAAAAAAGdmZmZmZjVA
AAAAAAAAAAACAAAAdGVtcF9nZXQgICAgICAgICAgICAgICAgICAgIAMCBgAAAAEEAAAAAAAAAAAAAAAA
AAA5QAAAAAAAAAAAAgAAAHRlbXBfc2V0ICAgICAgICAgICAgICAgICAgICADAwYAAAAAAAAAAAAAAAAA
VEVNUCBPRkYgICAgICAgIAAAAAB0ZW1wX3N0YXRlICAgICAgICAgICAgICAgICAgAwQGAAAAAAAAAAAA
AAAAAFRFTVAgT0ZGICAgICAgICAAAAAAdGVtcF9zdGF0dXMgICAgICAgICAgICAgICAgIAMPEwAAAAAA
AAAAAAAAAACamZmZmZnpPwAAAAAAAAAAAgAAAHRyYW5zaXRpb25fcmF0aW8gICAgICAgICAgICADBTAA
AAAAAAAAAAAAAAAAAAAAAAAA8D8AAAAAAAAAAAIAAAB2ZWN0b3JfbW9uaXRvcmluZ19heGlzICAgICAg
AwYwAAAAAAAAAAAAAAAAADQwMCAgICAgICAgICAgICAAAAAAZmllbGRfbmFtZSAgICAgICAgICAgICAg
ICAgIAMTCgAAAAEfAAAAAAAAAAB7L75oj8ciQAAAAAAAAAAAAgAAAGZpZWxkX3N0cmVuZ3RoICAgICAg
ICAgICAgICADFAoAAAAAAAAAAAAAAAAASk5NLUVDWjQwMFMvTDEgIAAAAABpbnN0X21vZGVsX251bWJl
ciAgICAgICAgICAgAxUKAAAAAAAAAAAAAAAAAE5NMTY0ODAwMzk4MDM5OCAAAAAAaW5zdF9zZXJpYWxf
bnVtYmVyICAgICAgICAgIAMLCwAAAAAAAAAAAAAAAAAAAAAAAOalQAAAAAAAAAAAAgAAAHByb2JlX2lk
ICAgICAgICAgICAgICAgICAgICADBzAAAAABIwAAAAAAAAAAAAAAAAAAXkAAAAAAAAAAAAIAAABwcm9i
ZV90dW5lX2F0biAgICAgICAgICAgICAgAwgwAAAAAAAAAAAAAAAAAAAAAAAAABxAAAAAAAAAAAACAAAA
c2F3dG9vdGhfc2hpZnQgICAgICAgICAgICAgIAMJMAAAAAAAAAAAAAAAAAC4HoXrUbjyPwAAAAAAAAAA
AgAAAHNhd3Rvb3RoX3RyaW0gICAgICAgICAgICAgICADDg0AAAAAAAAAAAAAAAAAWjEgWjIgWjMgWjQg
ICAgIAAAAABzaGltX2dyb3VwcyAgICAgICAgICAgICAgICAgAw8NAAAAAAAAAAAAAAAAAFNISU1fWjAg
ICAgICAgICAAAAAAc2hpbV9uYW1lcyAgICAgICAgICAgICAgICAgIAMADAAAAAAAAAAAAAAAAABOT05F
ICAgICAgICAgICAgAAAAAHNoaW1fdHJhY2tfYXhpczEgICAgICAgICAgICADAQwAAAARDQAAAAAAAAAA
AAAAAAAAAAAAAAAAAAAAAAIAAABzaGltX3RyYWNrX2F4aXMxX3N0ZXAgICAgICAgAwIMAAAAAAAAAAAA
AAAAAE5PTkUgICAgICAgICAgICAAAAAAc2hpbV90cmFja19heGlzMiAgICAgICAgICAgIAMDDAAAABEN
AAAAAAAAAAAAAAAAAAAAAAAAAAAAAAAAAgAAAHNoaW1fdHJhY2tfYXhpczJfc3RlcCAgICAgICADBAwA
AAAAAAAAAAAAAAAATk9ORSAgICAgICAgICAgIAAAAABzaGltX3RyYWNrX2F4aXMzICAgICAgICAgICAg
AwUMAAAAEQ0AAAAAAAAAAAAAAAAAAAAAAAAAAAAAAAACAAAAc2hpbV90cmFja19heGlzM19zdGVwICAg
ICAgIAMGDAAAAAAAAAAAAAAAAABOT05FICAgICAgICAgICAgAAAAAHNoaW1fdHJhY2tfYXhpczQgICAg
ICAgICAgICADBwwAAAARDQAAAAAAAAAAAAAAAAAAAAAAAAAAAAAAAAIAAABzaGltX3RyYWNrX2F4aXM0
X3N0ZXAgICAgICAgAwgMAAAAARwAAAAAAAAAAAAAAAAAAAAAAAAAAAAAAAACAAAAc2hpbV90cmFja19t
b25pX21zZWNzICAgICAgIAMJDAAAAAAAAAAAAAAAAABPRkYgICAgICAgICAgICAgAAAAAHNoaW1fdHJh
Y2tfc2tpcF9hdXRvc2hpbSAgICADCgwAAAABHAAAAAAAAAAAAAAAAAAAAAAAAAAAAAAAAAIAAABzaGlt
X3RyYWNrX3dhaXRfbXNlY3MgICAgICAgAwsMAAAAAQ0AAAAAAAAAAAEAAAAAQFtAAAAAAAAAAAACAAAA
c2hpbV94ICAgICAgICAgICAgICAgICAgICAgIAMMDAAAAAENAAAAAAAAAACamZmZmZlaQAAAAAAAAAAA
AgAAAHNoaW1feDIgICAgICAgICAgICAgICAgICAgICADDQwAAAABDQAAAAAAAAAAAAAAAAAgXkAAAAAA
AAAAAAIAAABzaGltX3gyeiAgICAgICAgICAgICAgICAgICAgAw4MAAAAAQ0AAAAAAAAAAM3MzMzMzDpA
AAAAAAAAAAACAAAAc2hpbV94MyAgICAgICAgICAgICAgICAgICAgIAMPDAAAAAENAAAAAAAAAAA0MzMz
MyNoQAAAAAAAAAAAAgAAAHNoaW1feHogICAgICAgICAgICAgICAgICAgICADEAwAAAABDQAAAAAAAAAA
zczMzMxMOMAAAAAAAAAAAAIAAABzaGltX3h6MiAgICAgICAgICAgICAgICAgICAgAxEMAAAAAQ0AAAAA
AAAAAGdmZmZmZhTAAAAAAAAAAAACAAAAc2hpbV94ejMgICAgICAgICAgICAgICAgICAgIAMSDAAAAAEN
AAAAAAAAAAAAAAAAAABzwAAAAAAAAAAAAgAAAHNoaW1feSAgICAgICAgICAgICAgICAgICAgICADEwwA
AAABDQAAAAAAAAAAAAAAAABAU0AAAAAAAAAAAAIAAABzaGltX3kyICAgICAgICAgICAgICAgICAgICAg
AxQMAAAAAQ0AAAAAAAAAAJqZmZmZeV5AAAAAAAAAAAACAAAAc2hpbV95MnogICAgICAgICAgICAgICAg
ICAgIAMVDAAAAAENAAAAAAAAAABoZmZmZmY9wAAAAAAAAAAAAgAAAHNoaW1feTMgICAgICAgICAgICAg
ICAgICAgICADFgwAAAABDQAAAAAAAAAAZ2ZmZmbmNMAAAAAAAAAAAAIAAABzaGltX3l6ICAgICAgICAg
ICAgICAgICAgICAgAxcMAAAAAQ0AAAAAAAAAAJqZmZmZeW/AAAAAAAAAAAACAAAAc2hpbV95ejIgICAg
ICAgICAgICAgICAgICAgIAMYDAAAAAENAAAAAAAAAABnZmZmZmYCQAAAAAAAAAAAAgAAAHNoaW1feXoz
ICAgICAgICAgICAgICAgICAgICADGQwAAADxDQAAAAAAAAAA9ihcj8KVMsAAAAAAAAAAAAIAAABzaGlt
X3owICAgICAgICAgICAgICAgICAgICAgAxoMAAAAAQ0AAAAAAAAAAAAAAAAAMHJAAAAAAAAAAAACAAAA
c2hpbV96MSAgICAgICAgICAgICAgICAgICAgIAMbDAAAAAENAAAAAAAAAADNzMzMzIxAQAAAAAAAAAAA
AgAAAHNoaW1fejIgICAgICAgICAgICAgICAgICAgICADHAwAAAABDQAAAAAAAAAAAAAAAACAQ8AAAAAA
AAAAAAIAAABzaGltX3ozICAgICAgICAgICAgICAgICAgICAgAx0MAAAAAQ0AAAAAAAAAAAAAAAAAAD7A
AAAAAAAAAAACAAAAc2hpbV96NCAgICAgICAgICAgICAgICAgICAgIAMeDAAAAAENAAAAAAAAAADhehSu
R+EVQAAAAAAAAAAAAgAAAHNoaW1fejUgICAgICAgICAgICAgICAgICAgICADHwwAAAABDQAAAAAAAAAA
uB6F61G4CsAAAAAAAAAAAAIAAABzaGltX3o2ICAgICAgICAgICAgICAgICAgICAgAxYKAAAAAAAAAAAA
AAAAADYuMiBbV2luZG93cyAtIHgAAAAAdmVyc2lvbiAgICAgICAgICAgICAgICAgICAgIAMAFgAAAAAA
AAAAAAAAAABjOlxQcm9ncmFtIEZpbGVzAAAAAGV4cGVyaW1lbnRfcGF0aCAgICAgICAgICAgICADARYA
AAAAAAAAAAAAAAAAAAAAAAAAAAAAAAAAAAAAAAIAAABkZWNpbWF0aW9uX3JhdGUgICAgICAgICAgICAg
AwIWAAAAAAAAAAAAAAAAAHB1bHNlX3NlcnZpY2U6OmcAAAAAZ2V0XzkwICAgICAgICAgICAgICAgICAg
ICAgIAMDFgAAAAAAAAAAAAAAAABwdWxzZV9zZXJ2aWNlOjpnAAAAAGdldF9hdG4gICAgICAgICAgICAg
ICAgICAgICADBBYAAAAAAAAAAAAAAAAAcHVsc2Vfc2VydmljZTo6ZwAAAABnZXRfZnJlcSAgICAgICAg
ICAgICAgICAgICAgAwUWAAAAAAAAAAAAAAAAAHB1bHNlX3NlcnZpY2U6OmcAAAAAZ2V0X3NwaW4gICAg
ICAgICAgICAgICAgICAgIAMGFgAAAAAAAAAAAAAAAABwdWxzZV9zZXJ2aWNlOjpnAAAAAGdldF9nYW1t
YSAgICAgICAgICAgICAgICAgICADBxYAAAAAAAAAAAAAAAAAcHVsc2Vfc2VydmljZTo6ZwAAAABnZXRf
dmFsdWVfb2ZfZmllbGQgICAgICAgICAgAwgWAAAAAAAAAAAAAAAAAHByb2JlX3NlcnZpY2U6OmcAAAAA
Z2V0X3Byb2JlX3BhcmFtZXRlciAgICAgICAgIAMJFgAAAAAAAAAAAAAAAABwdWxzZV9zZXJ2aWNlOjpn
AAAAAGdldF9zX21wYXJhbSAgICAgICAgICAgICAgICADChYAAAAAAAAAAAAAAAAAcHVsc2Vfc2Vydmlj
ZTo6ZwAAAABnZXRfZF9tcGFyYW0gICAgICAgICAgICAgICAgAwsWAAAAAQ0AAAAAAAAAADJVMCqpE9Q/
AAAAAAAAAAACAAAAZGVmYXVsdF94X3Jlc29sdXRpb24gICAgICAgIAMMFgAAAAAAAAAAAAAAAAAAAAAA
AADwQAAAAAAAAAAAAgAAAHhfZGF0YV9wb2ludHMgICAgICAgICAgICAgICADDRYAAAAAAAAAAAAAAAAA
AAAAAAAA8EAAAAAAAAAAAAIAAAB4X3BvaW50c19kZWZhdWx0ICAgICAgICAgICAgAw4WAAAAARwAAAAA
AAAAAKpuR5tXUwBAAAAAAAAAAAACAAAAeF9hY3FfdGltZSAgICAgICAgICAgICAgICAgIAMPFgAAAAEa
AAAAAAAAAAAAAAAAAABpQAAAAAAAAAAAAgAAAHhfc3dlZXBfaW5wdXQgICAgICAgICAgICAgICADEBYA
AAAAAAAAAAAAAAAAAAAAADgCBEEAAAAAAAAAAAIAAAB4X3BvaW50c19pbnB1dCAgICAgICAgICAgICAg
AxEWAAAAAAAAAAAAAAAAACoqKiBQdWxzZSAqKiogICAAAAAAY29tbWVudF8xICAgICAgICAgICAgICAg
ICAgIAMSFgAAAAEGAAAAAAAAAAAAAAAAAIBGQAAAAAAAAAAAAgAAAHhfYW5nbGUgICAgICAgICAgICAg
ICAgICAgICADExYAAAAhHAAAAAAAAAAAexSuR+F6F0AAAAAAAAAAAAIAAAB4XzkwX3dpZHRoICAgICAg
ICAgICAgICAgICAgAxQWAAAAASMAAAAAAAAAAAAAAAAAABBAAAAAAAAAAAACAAAAeF9hdG4gICAgICAg
ICAgICAgICAgICAgICAgIAMVFgAAACEcAAAAAAAAAAB7FK5H4XoHQAAAAAAAAAAAAgAAAHhfcHVsc2Ug
ICAgICAgICAgICAgICAgICAgICADFhYAAAAAAAAAAAAAAAAAKioqIFB1bHNlIERlbGF5IAAAAABjb21t
ZW50XzcgICAgICAgICAgICAgICAgICAgAxcWAAAAARwAAAAAAAAAAAAAAAAAAPA/AAAAAAAAAAACAAAA
aW5pdGlhbF93YWl0ICAgICAgICAgICAgICAgIAMYFgAAAAEcAAAAAAAAAABFdDpWSushQAAAAAAAAAAA
AgAAAHJwdF9taW4gICAgICAgICAgICAgICAgICAgICADGRYAAAABHAAAAAAAAAAAAAAAAAAAFEAAAAAA
AAAAAAIAAABycHRfZGVmX3RlbXAgICAgICAgICAgICAgICAgAxoWAAAAARwAAAAAAAAAAFaRuGSorAdA
AAAAAAAAAAACAAAAcmRfZGVmX3RlbXAgICAgICAgICAgICAgICAgIAMbFgAAAAEcAAAAAAAAAAAAAAAA
AAAUQAAAAAAAAAAAAgAAAHJlbGF4YXRpb25fZGVsYXlfZGVmYXVsdCAgICADHBYAAAABHAAAAAAAAAAA
AAAAAAAAEEAAAAAAAAAAAAIAAAByZWxheGF0aW9uX2RlbGF5ICAgICAgICAgICAgAx0WAAAAARwAAAAA
AAAAAFW3o82rKRhAAAAAAAAAAAACAAAAcmVwZXRpdGlvbl90aW1lICAgICAgICAgICAgIAMeFgAAAAAA
AAAAAAAAAAAqKiogb2JzX2RhbnRlX3ByAAAAAGNvbW1lbnRfMjAxICAgICAgICAgICAgICAgICADHxYA
AAAAAAAAAAAAAAAARkFMU0UgICAgICAgICAgIAAAAABkYW50ZV9wcmVzYXQgICAgICAgICAgICAgICAg
AyAWAAAAAAAAAAAAAAAAACoqKiBpcnJfIHByZXNhdHUAAAAAY29tbWVudF8yMDIgICAgICAgICAgICAg
ICAgIAMhFgAAAAAAAAAAAAAAAABPZmYgICAgICAgICAgICAgAAAAAGlycl9tb2RlICAgICAgICAgICAg
ICAgICAgICADIhYAAAAAAAAAAAAAAAAAKioqIHRyaV8gcHJlc2F0dQAAAABjb21tZW50XzIwMyAgICAg
ICAgICAgICAgICAgAyMWAAAAAAAAAAAAAAAAAE9mZiAgICAgICAgICAgICAAAAAAdHJpX21vZGUgICAg
ICAgICAgICAgICAgICAgIAMkFgAAAAAAAAAAAAAAAAAqKiogcHJlc2F0X3RpbWUgAAAAAGNvbW1lbnRf
MTExICAgICAgICAgICAgICAgICADJRYAAAAAAAAAAAAAAAAARkFMU0UgICAgICAgICAgIAAAAABwcmVz
YXRfdGltZV9mbGFnICAgICAgICAgICAgAyYWAAAAARwAAAAAAAAAAAAAAAAAABBAAAAAAAAAAAACAAAA
cHJlc2F0X3RpbWUgICAgICAgICAgICAgICAgIAMnFgAAAAEcAAAAAAAAAAAAAAAAAAAAAAAAAAAAAAAA
AgAAAHJlbGF4YXRpb25fZGVsYXlfY2FsYyAgICAgICADKBYAAAAAAAAAAAAAAAAAAAAAAAAAeUAAAAAA
AAAAAAIAAABkYW50ZV9sb29wICAgICAgICAgICAgICAgICAgAykWAAAAIRwAAAAAAAAAAAAAAAAAAAAA
AAAAAAAAAAACAAAAZGVhZF90aW1lICAgICAgICAgICAgICAgICAgIAMqFgAAACEcAAAAAAAAAAAAAAAA
AAAAAAAAAAAAAAAAAgAAAGRlbGF5ICAgICAgICAgICAgICAgICAgICAgICADKxYAAAAAAAAAAAAAAAAA
AAAAAAAAAAAAAAAAAAAAAAIAAABwaGFzZSAgICAgICAgICAgICAgICAgICAgICAgAywWAAAAAAAAAAAA
AAAAAAAAAAAAAAAAAAAAAAAAAAACAAAAcGhhc2VfYWNxICAgICAgICAgICAgICAgICAgIBlLCwAAAAAA
AAAAAAAAAABIRjEgICAgICAgICAgICAgAAAAAFhfUFJPQkVfTUFQICAgICAgICAgICAgICAgICAZFBAA
AAAAAAAAAAAAAAAAU3F1YXJlICAgICAgICAgIAAAAABwdWxzZV9pbl9maWxlICAgICAgICAgICAgICAg
AwErAAAAAAAAAAAAAAAAADAgZGF5cyAwMDowMzozNyAAAAAAam9iLnRvdGFsX3RpbWUgICAgICAgICAg
ICAgIAMCKwAAAAAAAAAAAAAAAAAwIGRheXMgMDA6MDM6MzcgAAAAAHRvdGFsX3RpbWUgICAgICAgICAg
ICAgICAgICADAysAAAAAAAAAAAAAAAAAb2ZmICAgICAgICAgICAgIAAAAABqb2IuYWxsb3cgZW1haWwg
ICAgICAgICAgICAgAwQrAAAAAAAAAAAAAAAAAG9mZiAgICAgICAgICAgICAAAAAAYWxsb3cgZW1haWwg
ICAgICAgICAgICAgICAgIAMFKwAAAAAAAAAAAAAAAABMaWRkbGVfU1xkYXRhXG4xAAAAAGpvYi5mb2xk
ZXIgICAgICAgICAgICAgICAgICADBisAAAAAAAAAAAAAAAAATGlkZGxlX1NcZGF0YVxuMQAAAABmb2xk
ZXIgICAgICAgICAgICAgICAgICAgICAgAwcrAAAAAAAAAAAAAAAAAFNUTC1VIFRJUCBTSVAgICAAAAAA
c2FtcGxlLnNhbXBsZSBpZCAgICAgICAgICAgIAMIKwAAAAAAAAAAAAAAAABTVEwtVSBUSVAgU0lQICAg
AAAAAHNhbXBsZSBpZCAgICAgICAgICAgICAgICAgICADCSsAAAAAAAAAAAAAAAAAIDItSlVOLTIwMjUg
MTY6MAAAAABzYW1wbGUubGFzdCBzaGltbWVkICAgICAgICAgAworAAAAAAAAAAAAAAAAACAyLUpVTi0y
MDI1IDE2OjAAAAAAbGFzdCBzaGltbWVkICAgICAgICAgICAgICAgIAMLKwAAAAAAAAAAAAAAAABzaW5n
bGUgICAgICAgICAgAAAAAHNhbXBsZS5sYXN0IHNoaW1tZWQgaWRsZXIgbW8DDCsAAAAAAAAAAAAAAAAA
c2luZ2xlICAgICAgICAgIAAAAABsYXN0IHNoaW1tZWQgaWRsZXIgbW9kZSAgICAgAw0rAAAAAAAAAAAA
AAAAAFN5c3RlbSAgICAgICAgICAAAAAAc2FtcGxlLmxvYWQgc2hpbXMgICAgICAgICAgIAMOKwAAAAAA
AAAAAAAAAABTeXN0ZW0gICAgICAgICAgAAAAAGxvYWQgc2hpbXMgICAgICAgICAgICAgICAgICADDysA
AAAhHAAAAAAAAAAAexSuR+F6F0AAAAAAAAAAAAIAAABzYW1wbGUucHJvdG9uXzkwICAgICAgICAgICAg
AxArAAAAIRwAAAAAAAAAAHsUrkfhehdAAAAAAAAAAAACAAAAcHJvdG9uXzkwICAgICAgICAgICAgICAg
ICAgIAMRKwAAAAEjAAAAAAAAAAAAAAAAAAAQQAAAAAAAAAAAAgAAAHNhbXBsZS5wcm90b25fYXRuICAg
ICAgICAgICADEisAAAABIwAAAAAAAAAAAAAAAAAAEEAAAAAAAAAAAAIAAABwcm90b25fYXRuICAgICAg
ICAgICAgICAgICAgAxMrAAAAAAAAAAAAAAAAAFNUTC1VIFRJUCBTSVBfUFIAAAAAZXhwLmZpbGVuYW1l
ICAgICAgICAgICAgICAgIAMUKwAAAAAAAAAAAAAAAABTVEwtVSBUSVAgU0lQX1BSAAAAAGZpbGVuYW1l
ICAgICAgICAgICAgICAgICAgICADFSsAAAAAAAAAAAAAAAAAU1RMLVUgVElQIFNJUF9QUgAAAABleHAu
UHJvdG9uLmZpbGVuYW1lICAgICAgICAgAxYrAAAAAAAAAAAAAAAAAFNUTC1VIFRJUCBTSVBfUFIAAAAA
UHJvdG9uLmZpbGVuYW1lICAgICAgICAgICAgIBkHBQAAAAAAAAAAAAAAAABGQUxTRSAgICAgICAgICAg
AAAAAERDX0JBTEFOQ0VEICAgICAgICAgICAgICAgICADAywAAAAAAAAAAAAAAAAAiXhRQ5p4BEAAAAAA
AAAAAAIAAAB4X3NjYWxlICAgICAgICAgICAgICAgICAgICAgAwEsAAAAAAAAAAAAAAAAAFRSVUUgICAg
ICAgICAgICAAAAAAbm9ybWFsaXplZCAgICAgICAgICAgICAgICAgIAMALAAAAAAAAAAAAAAAAABUUlVF
ICAgICAgICAgICAgAAAAAGZmdF9jbGlwcGVkICAgICAgICAgICAgICAgICADASsAAAABBgAAAAAAAAAA
oy3R1v7Bb0AAAAAAAAAAAAIAAABtYWNoaW5lcGhhc2VfeF9wMCAgICAgICAgICAgAwErAAAAAQYAAAAA
AAAAACSCCfam13FAAAAAAAAAAAACAAAAbWFjaGluZXBoYXNlX3hfcDEgICAgICAgICAgIAMBKwAAAAEY
AAAAAAAAAAAAAAAAAAAAAAAAAAAAAAAAAQAAAG1hY2hpbmVwaGFzZV94X3BwICAgICAgICAgICAAAAAA
AAAAAAAAAAAAAAAAAAAAAAAAAAAAAAAAAAAAAAAAAAAAAAAAAAAAAAAAAAAAAAAAAAAAAAAAAAAAAAAA
AAAAAAAAAAAAAAAAAAAAAAAAAAAAAAAAAAAAAAAAAAAAAAAAAAAAAAAAAAAAAAAAAAAAAAAAAAAAAAAA
AAAAAAAAAAAAAAAAAAAAAAAAAAAAAAAAAAAAAAAAAAAAAAAAAAAAAAAAAAAAAAAAAAAAAAAAAAAAAAAA
AAAAAAAAAAAAAAAAAAAAAAAAAAAAAAAAAAAAAAAAAAAAAAAAAAAAAAAAAAAAAAAAAAAAAAAAAAAAAAAA
AAAAAAAAAAAAAAAAAAAAAAAAAAAAAAAAAAAAAAAAAAAAAAAAAAAAAAAAAAAAAAAAAAAAAAAAAAAAAAAA
AAAAAAAAAAAAAAAAAAAAAAAAAAAAAAAAAAAAAAAAAAAAAAAAAAAAAAAAAAAAAAAAAAAAAAAAAAAAAAAA
AAAAAAAAAAAAAAAAAAAAAAAAAAAAAAAAAAAAAAAAAAAAAAAAAAAAAAAAAAAAAAAAAAAAAAAAAAAAAAAA
AAAAAAAAAAAAAAAAAAAAAAAAAAAAAAAAAAAAAAAAAAAAAAAAAAAAAAAAAAAAAAAAAAAAAAAAAAAAAAAA
AAAAAAAAAAAAAAAAAAAAAAAAAAAAAAAAAAAAAAAAAAAAAAAAAAAAAAAAAAAAAAAAAAAAAAAAAAAAAAAA
AAAAAAAAAAAAAAAAAAAAAAAAAAAAAAAAAAAAAAAAAAAAAAAAAAAAAAAAAAAAAAAAAAAAAAAAAAAAAAAA
AAAAAA==
##XUNITS=	HZ
##YUNITS=	ARBITRARY UNITS
##FIRSTX=	40188.493073191471922
##LASTX=	-40132.332465747145761
##DELTAX=	-0.19150041017416205569
##XFACTOR=	1
##YFACTOR=	5.1764693664885861333e-07
##FIRSTY=	1.8771097529679536819e-06
##MINY=	-0.00026712723774835467339
##MAXY=	0.16773709654808044434
##NPOINTS=	419430
##XYDATA=	(X++(Y..Y))
40188Cj6n7n1K4K9j0N9Q8l7j05k2Pk3K8P5M4J9j4n1o7m1N6Q8m2j12NJ00M0l4KL9l9q8J1O4
40182b8l8p5O2R4m9n7Q8M3q5k8Kn7P6J54m2j20j1J8K9N5J6OL0k9j10n3O0J6m2J9j6q2M9P8
40175b7j10o3J69J08p7n3l3n1M1O2%ql9k8M9L0m0m0RN6L9qj8KK7pm6K3O7J6joj3L2k0j15k4
40168i7P2oqO1kq3l0P5P2k3j7O1ko9K2Q3J4n4m7k9p6q7RP7O0K6l1n7L8R9J7n6j3Rk8LL7o1
40161d1j08lL8J6J3kL5M9l5k2N7K2l0l0j3K4Ql7KL3k7r3o5K9O8mk1Q7Q8m0l7L0Kmk5j03l6
40154a75O9J1k6K3L5K8ql5K6J9p2nR8Np5MP9P3Pn7m5k6n2OJ08O3m7o0n6k2O8O7j9o1n3k7M
40147a28M9O8qo1rmqQ0P5l0m2kj7JO4K3q3m5K9l7o4kK2N1J7q5j8R4N1L9M4o6q5Jk3m4N0P2
40139c1Nk6m1m0K9J12R2k5o2lj3n7j5K2J4J4J3oj8KK9J4m2n0J6Jk3M2J2n7jM2O4R0J2p2q2
40132c9k1O4J3p2l8lK8M8l9o7L6O2ok0K1ln4kJ7p7n3O1O9N8K6n7l0K4m6o5M2R9L5k2pj4m5
40125g7l1j4K8N7rm3J4L3rk9K1N1j1l5M8P8K3Nj9r3o5L8K1j1L4J5n1j7L9%m5l4oL0Qo3j1O5
40118f5J8j7oKN2O1k4q6q6n1L4J00M3j7Lk2l7J3Lk8J4P1O7m4j12kN0l6j7P5L6k2K4J4o4m7
40111a03k0m5mM2N2N5k4q4mK5qM5K1j16p2O1N8O4O9o3j10RM6Lj0m2o0N4J62Lj53K7J36l9r1
40104a16m1k2Q7R3j0Mj1n3M%j8J5oJ5N4L0N5K9q5p4L0M8j8q5j03j8J28R9m7j3M7l2k7M2M2
40098D3M5J5n7j16j25j5O3K8J7j9p3K8J17j8j35qJ05M6J8Lo5k6J5m1rM8K4Lj6pj0p0j5R6L6
40091g5n6k5K4K1KnJ9N1L0l7n6j5Kl1j5P7P7KK0%q0KQ6J0k8Nj4l4RN2Or0r9nP3M3k8oL8J0
40083d0j6k7k1K5N7O8N7l3j27j01MK0j6M4O3l7k5L7j3qM4ml4L2M7k1n9j8L4L1Lk1l0J9O2J0
40076Fl2rJk9n8nP7J6l4N8K2r8m5Rj6M6M5k5N5P7p9j15k1M0J10O1p4l9K7kL1K0p5l0L6j5k0
40069h4J7OJ2j4o7JN2n0o5O0Q0J7NRmk1k2j1j1KK8L4L0nm0j4j3n1l0K2N7L7n7p2J5Q5J24N1
40062A13j20j11L2L1l7J6J17Q6p0j17l5K7N0jp6l2K2j2k1L5O0pk0P1K5q1k8J5QO3O6j0q2o4
40056h7M0Lr1nO2Mk5l1qO0N7j4m0J9O0j1q2%R8Mr7nL2j5N3Or5M7Q4q1l9M2o0n3Q6Q9Nj0J1
40048A3L5L5p9j17N4R5l8k9j0p8j3M7qJ8M5m6o7NM8Q3O1l5p5n6LP0Np4J2M0n2l2N2L0rQj8
40041g7n0J8M1rlk4n9MK2K7J39J07o9k9N2q6j08N2M8k5j3k5OM9j6j8L1k5j2O0k5p9N9P4m7
40034a0k4K9k1ON2jq%p2o4J2l0q7KO7MjN6J6k2K8L0q%K3O0M7r3j41L1J33L1p3n4K5M9Pj2n
40027a8KJ0j9l8j2l0n0m1n5jQ2O8M4K6k3m3l0K8M9k2j3M3nj1L6Qk9l8n1k2L5N2Jk6Ll1q0j0
40020b11O2L9Pj7jM0l1r5J4Q3K8M2M5m2k7N7Po2l4pK1M5J1j2o1j12pN9l3lQ6J5m6JJ1l3k4
40013a85N9O7j4l4j5j0K4K9j5k5m0n9J4R7N3j5OK5m0o5L2P6jk1J0k3nN4mm2Pm8p0N3N8m0j6
40005a23M4M8J7jK4k5r3J2N5r4r4O5O8m2m4K3K3qmk6j9M4J8nQ1Q1Kj1m2m4L9K6m0m7m9mQ1
39998f4L4r4m7J12Q3l3lK5n2o1oPJ9J5k2rJ7k2j8K5OjQj7K9M5n4m6N3K9m1k0L4L3rlM6L7k5
39991A0l9NJ0k0j7j2j2K1K6j7k7rj0%K7L3Jp2n9P1Q0n2l0P4J1l9K9Om9MK5j7k3j7mK2j1n8
39984a39j2O3N2KK6O7k4j51p2P8M2l6k1k6j8M4L9J4O1N9m1p4k1mL2O4k1l5N1k8j15j9M0Kj2
39977a33MM0O3J9n0k9M9j5r8OM9PP2J6r4J8J03Oj02j02M4Q4m0l4L6J3j4n1qJ21O0r4p2NRJ0
39970a02J0J7L6j8k6J12J07j01j77j14k8P2M6l3L5P2k5m3K6J1q9q7J02J77lm4O8k5j01K8M6
39964e1oL0Oj4J9j0J9N5n7n5O6L2J9N7o0q5L1K0l3k8J1O6O4K5l0q6k0O1K2m1n9k6Ol3k1K0
39957h6l0l1L3NOR8N7p6n6L5L3kn7j00j0P2k5j27k7J25P9j6K8M2k6k3K3L8J7m0o2l0PM5K8
39950e3j9kNl3j2Ll4OO7No6oN4K4K4K2o8p2K2M5M1J4n2KP3k0r4l0MlM0N4PM7R4k2j03m7k0
39943a03L9Q9l1m8J17N5j49j27K2P1J9k7MRn2l8L8K7j9nj5l2NLJ0O1k0q1M5O7k2J9L2l9OM4
39936b6m3m5L8L0QK1K5O0J8q0m8j7rQ2K2j20l1O6K1qk3PO7K5rpo8n7L7N5L9j2q5l4J6j9K2
39929h2Rr6%J39N4l0j3j7l0o2o0M9O0m3j5N0K3K6K3QK3l4m7O5M3o6j5Q9J02L2o2q4m7n6o9
39922a33K2P9k4p7MK2K4P7jj31l9J13N4o2k8M5L6kj3qJ3%n9l2O1K6j5N4K4l4K5J4l2jm4m3
39915h5M3j9o0M4N6M1P1j6p7nno0mK8m7m6L7M5J7k6q2k6N2RK4Q4Pl6qn7l8N8L1j6k3n5j0N1
39908a03J8j4j7L0Q2k2j06K4P4n4o8K9L9ml9o7k2Q2Q8j2o7k5K9L4N4N0n2q9NK4j1J5Nl7nL9
39901i3L1Mk1k7LN3N9%o9o0J6N2O6R3Rj04m8K7oK5J09J9j39r7K1j3j9O0M2qj0k5k7l7k0O6
39894f8M5l2J0L4pk2n7m8J1mk0K2M6N0Jp0l4L0J2pk4p0l6M2K9J5O1K2n2qM2j2l5RK0M1O8K
39887Fn8k2J3J4PnJ9L5NMNl1pL6ml7%J1m7n2L5L3o1k3P2K5k1J7j1m5M3P1l2n9qk2j9K4K5J1
39879e3jj6j4j0nMRL1Po1j8P3K5l1L3J8p9nJ02J5m7jj9jP3Np8qM9Lk6j7J8M5j8o0K6L2p3m5
39872a18O0M6k2l1KQ%Qj8l8nK5N0J1n8J6P0j6l5m2q8k1K5QN0J5o8J5J16L8n3l7k8k7L8O4M0
39865@O8N3p0j24m0K6k0k7M5L0J2N7Nm3J6Kl5LL3P7N4o7k8M5n4o7K2LPN7K5jPo3q0L5M4l9
39857c2qNl8Lk0n6Lk7l1J21J16k2n7l2JM4M2j1n2QP7L5%L0j8j02o7M3P0Ql9m9o6rJ16R7l4
39850D9o7m3j4J9j2m0j6l3lJ16J11n1j26qQ5L8k1m5l3RM6P6Oj15n7N8J5l4k4j8L3P2K3l7j5
39844e6M0Lo8k1L1k6k8P1R1Ko8m2jl9k1Q1N1m1lK8k5m6j6O7Q8m9j20m1j9nR8P6n0k0M9MlL2
39836Dnl0lk3m5K1M9l1n0J6qo4qO1O3K2m5mJ37O8j20k9J16L0n0l8k9j4m8n0N5N2m1k3J3k2
39829g3l4j8k5l5RR9Q8o4j11P0J22m9m3Q4k5j12O0J14k9n7%RJ6Lk0K5K6l3j5J3l7l4K0Ok0
39823g0Kj8l7M8P6j8l8J2K7M5Lp4j3N6K1K7mr7k0P8j4j7O9m0r3L7J8l6K8k7m8O6K6l1J2m6
39816i0p0K8N5K5%k3k7LO6M2k1J3j1p7K3O4k0%L5k9n6J9O7Mn9k3J1%qmJ9J7k5j9K5K7rm1l8
39808a07J7M5k2n4J9M5rJQ9R4n8j38j1M6l5k9J4m0o6L5J28P1pk6p6l8P5Jq0K9L3p7m9L5N4
39802i1M1j8p4%Q0j5q5NRm9K3N9mN4J65P6j32j48qK2j8J3M5M4K4rj2k4l2K4L8j1j9NJk7o4
39795a12n6%N3N1l8q1O2J42oq4pJ2K7N1k0m0M3L4Jjo9p7L5Nj04kJ14Lj00l8P4J20L5n7j9M3
39788fJ3l4k1J7%j3K5K1j3oJ5L6M1k0j00q3L3N6j6PK5j0N0O3k0oPm6j0K5k8l8ok4mO1K6m6
39780b9k3K0mk8J0%o7J7J03n6j36J8Q6L6J9L6M4j6o6j6K0m3n8M6O6jJ0j3p9k7M5M4K4lj3j8
39774e2j6k9m6Q0J21q6j02M2n3r3O9P2l2K6J13J9q2k3%j0N1Ln2L9M5j5rm0l9N3M1m1KQ6M6
39767H8o2j04k4R8P9m7m2J6l8n5ol0qQ3J8j30r6L6N6O3R2rj05k7Q8J06J7o8l1j8n3J1L9lR
39760e7J5J3K0j9%N7j3q5j7J8n4k3R0O1k1l5m9m7nK7O3O1jk7k0n2m2P0Q2l7m2K6MPK1j5j4
39753d0j5k5J2M3M6K1j6l9l7M1P6j7m1K1K5Jm2p5m1MJ0O%j1KN8M4m1l1L4Qk3LJ0l0l8K3O7
39746gL9j3o8p5l7k6K0Q8M5l0oJ5pM0P8pp4kO5J5m5l9j4L0N1j9p9j6N1J4j1L1pr9k9Q0pr3
39738a48%N6j0k2L2L7jkPl2l9M7Q5J4l8k0j1m0m7J1O6M5pm6m2RM2P7J09L4o6j09p9M7N5r4
39732h0p5L3K2K6L6j0l0k1L4P8K2j5J2J5k0o2n1onK6M0l3o0k2M9Q7l5q7M1K8o1k7m5n2Q5J26
39725c7J4KN4j6o1K3j2j15j8R5O2K1rl9J4N1kk9l5m4J2L0j7j4m5q3L6J22J5o6J5M9m2j4N3
39718c0m4m5N2lm7m3m9K6M7J7O6M1k8j5j6l3ML2KqN2M9n0n8M1P0l6j18k3N7QRK8k1m0n3m8
39711b07N0J15O6rk6K7Lj00n8M5K0J1M1Jqml0M7R2l4r2k2J3K9L8ml8l7j4Mpj2rj2K2Rp0n3
39704b13K4J6PL2KqN1M7l7o9l5L6Q1%q8m6J4M8Q9N9qk1l8o0k3J8rk6kj3lK4k9j1J09M6p6J8
39696i4P6l7p4j9jj7j2P1J20lj12n5J6J1n%L1L6qoK1j6k2L2M7L3J3j9m4m1K2L9n5j03k6M7
39689a54L8L4P1K1n4j2L3J1Ol0l9N2O4l2m3Om1o9K5M9jM6P0j7p7n9%N9M9j2n6m4pJ9K7K0K3
39682b4Rn7p5K0P1J7LK5k4n0kJ3J3L2Ol1j3L7N7K0l9o0j0N6K7o5j02n3L2Q8P5J2k9pL4ko6
39675f2o3l8k0L8N1J0L5N1j3n4k1L8N1j6k9J7m7r1PL3jN0N7rJJ4kN3M2j10j31M5R6m7p8M0
39668a03N6OK2K3oj0pNJ8rm7l8qK7M0k2l7N2L4l7L3L5q0l5P1K0n6o9l4J2oj8M8M2m3m7M7R7
39661b4Oo6J9L4l3Nl2j34l3P9K8RN9N4mk8rk4m1J5M8J9RJ5j1k4j3j7j7j8j9LJ3J5J5j0K4N9
39654b9ml2l6l7N9N5n0POr1J6N3p2RJ00K1K8K9q0o7L7M2J5J1m2n6O7J14ro2j5j6j0j0l2RL4
39647c8j5pJ6k1j7Rrqk3m9J0O1N5N6j7j01k2R6P1j5lM5n2j09K6K7j10l0Q2j3n3J6J5J0N8L4
39640b5l5KO4m3j21K3P8m9l6J07R2n7p0M8L4o9l8O3O7lRR3K1j42j26j2J0j3ML4M2J5k2NL3
39633a7k4m1l0o2J0J15R9P3lj04k7O9K5j3k6n3m0k7k3J3K9Jk3m5k3M5N1k0p2o8J7J11M7n8
39627i4JO0nm4l8n3j8L7L6L7M3ql6L7P4K1k3m0m3j3j9k6K5K4rL9N4m0q9k5K1L2P1M2n0k5M3
39620aQJ8N6k1q4o2n4l5K6O8M3J6N7K2j06q3N2P1J5%J8j6p5k0Q7R4L5qj7m6m1L1Qj7L8k7n7
39612gK1k4o0k7p0l2M3M6N3ol2L8j2m0M7M0J9%r0l4Q2K0k7Nm3o0J5J2m0LO1M7L0M1K0m4n8
39605f3l2k7L6O6l9m2J6m5oP5PJ7N4l5l5J3m6m3ll1J0N9l7m8P6L6l9O3O5p1n0O2N1j1j5j0
39598b2l9o8n8KN7O2P7O1n1n7L7J9n8n3J0M1j3l7L3K7m8k0J5j6L7O9l3n9J5L7P5P2l8o1mQ
39592A9J2k9n4M7R4j2r4o7j0j9k2O9P0m0lN5n8p1L7j3k9N4j4qJ46N7j15o0j1k4J5Qk2NOj6
39585i7j9l2J4R0K7n8QK8o8n2N1K9p1m3N1N1L5M1Jj0J1jmqlN5N9l2n3L4M7n4n0Rm6q0J4P5
39577e1L5%j8n1k9L4M0L0j4m9M3Q0k8n8%J8K1J9m3q8mL0n0pO3NK0N6OJj4p4n5K2P8K9j7M8
39570B8Kj28q8j2L2J04Q7K7oq0q3K3O3L6Jl4lL1k3o1k1k6n8M3J25j3q5J5lm3K2oj3N7ql9O1
39563g6M4l7qM7K9lRjn9j9N2K0jLm6m0Pj9jQ8K6j15m5Q9%q4PL1j0M6O5m0q8NO5j4n3J5L2K6
39555e3Q9O6r0j18NL2l7m5K3J15O8j05p0J20P8o9o4qJ3L1J1m4m4k2j6K5M2qj7RJj0QQn5o8
39548a99L6P7k0p9pN2%J2P9op7kL4K8L4%k1k0rL5K4l9j3P1M2l0j0k2q4l1J9JM6L6m0oK0k0
39541h9mK3K6kn3JM4m6j8J00M2l9l4n3l0K9RoJ3J2K7RqL4k8p8O3P9q1o0N6Qn8j7K2J0KnqJ4
39534i4nl9lJ3PP6R6J2k4Jk8p2l1L1Mk3M3M7k1M3R5p2j05O1L3p2k3nk2L9N9L0J6k9q1m4K8
39526e9MmN9Mj08o9K8L2JL5O4j5p2j8L3L8j2m6N1Q0l8o2q%Krj2rm1k9M3O8K2k7rK1moJ8jl1
39519h6k0L0M0%kl8q1rM5M2M8k2m4N5P3N1L2r8j44kO4PLJ3n2k8R7N9o7k9O0K6n2p3j9J5QN0
39511d8P9j0o5J1K3o5o8NP6P8l4q1J8N1j1l2oom0m9j9M7N8n7n7R2R2K0k4q5J4J16M0K4J6q6
39504A7o4J3L6L6m6q1PL9qm0k7L2O0L9K6j8p6m7L8N8N1K7p6o5Q4L9q7m2j5k1M1K4j3K0k4p9
39498a42j0O7L5LM3j6r6L0J13j3l9M5J1n4l1pj3LK6K6J8k4q0o2NM8N2L5L0J1n6m1K7k6o3L3
39491a12K5o4J8R4j7l7O0K4m5mO4Q2k6j14K1J19m9j69k4R2mk5O3l3j13J3K5o6k5M3P7J00N9
39484E2j3n2k5K0lj0J2k7n2j6Lj3m3k8K6K6K6O6L3k9j4RJ9K0n3r4k0M0N3M2j9n4J0J09Q6q9
39477bj12P7R2n6m8L2J2ql0n8KO0Nk7M3O6j2o5n3k2K7M0l1l5O0L8l7L9P5o9j10L3N4n9l0N4
39471e5j1o3J2N5K9K5K7k8q6j1P9J6l2K5M0pk7njJK7on3oJ3j9PM6Qo0rM9p2r1O6L1o8QL2k3
39463a37J1R3J00j4j42r1O1R8L4j6rL0qj12j09J2P7J2m5M0J13L6l4k6l%l6k6N0M6k1l8m7o9
39456a70nR7N5l5K2O9j6o8k2J2QM0N2l9p0K3J3l5J3k1n7J0jk8K4L9L1Jk8Oo2q9J17J26p6m5
39449a09L2l8j5N2K2K1Q2L0j13n4J15N9o2l8KK1Lm6m0mM1L9p6j05oK2M4P4mk6O1N2m2o2lM9
39443b2M8Nl8qM8K1k3prOM6k2j28o1Q7Q6J3Pk4p2l3OJL3N4K6l6m8N0Q2l3p7o0m8K0O2N1L3
39435C6m0o3j0j5K0J07N0n7n6n3l5M7M1j6%k8p4l3J6O5O6l8n2K7K7L1P2O3K0l5o7k3K7L2J3
39429F5l1p4m6K9L4j9k1J8L0J3l1l9N1Q1m8j19mJ15O6p0o5M3L6j2m0p2J0O2m7k4Q3rr1J5R0
39422b1K1m2j8j9k3L0mq6l7M3M3kk1K9K2n2l8j0J7N2l2n3Q4N9o9k2Q4O7l6o9KN3O4M7m9r2
39415g8J3J07M7o7p5j3LmJKJ0J1j9j4K4J3kK8K9ML1P9N3l5p5m7l2k0j8n6l9P9J34Jj37n1R7
39408a6O9j3k3j9l8l7J3K9jL9M8n4r9p8p2l5J9Q4J24N0l3j1L0K7K7Oo0q4jN3nn4kR2Q6m4q7
39401g0J5K0p9l4P4K8l2K6K0m5J4P4jm6lk1o7rL3j9RP8K7j2L2J8k6mpo9m6M8N2J7Kn7l7Q4
39394a3P9j3k2k5n0k8rj1J4J4j4K1M9ql2J1L0L1%r4j05K0M6LP5Q3n5q1L3N3m0o7J6N5L2ml6
39386d2j0%k9M0O7k1j6L7Mo7r4J3J21L8n8k8k7l8N0N2p6m7P0jl1J00R7jk9n2%O5m8j24nN1
39380c9l2o6LP3K9n7J1J10Lj04MM9n4j6P7J7l4k0oL8M0j2kL0J0m4p7k1L5JJJ0l7jM5l0n4q
39372a28J8R1R1l0q3p0m3J5J6mJ5l8q8rQ3O2j8j0O0J3m1L9N5j7Kj1j09m8P9K9m7kO7P3k2j07
39365a17n2JRK5j0k1J8j0K4J06J0r4NJ08O8l9o6jMl6rNJ7M6l2q6J4O8J8j4j6J0J5k9oP8Q0
39358I1on6MO5Rq5q1J5N4j8l8K5Kl5OkkO0J6r1p2J0K6Nj3kL3M5O8R8rj24J3J35l3j09M1M0
39351H5o0j5j1r1pJ08J7p5PN5j3l9QL2J8j7k6QJ1m2q7m4R4J17k4o0qm9l8N7M1k1J1L6l4n0
39344a06J4j1J0J39N9j18o4J1PN0K2LM4l9p4J9Nj5J0p9q8M7J03O6no3m1Klj5kK8L0j1n4RJ15
39337EN5o7n4jK2Jn0%P6K5p1j04k5O5N3M2K8m3l1j0j01n2J37R8m5RM3k5jj4p6J6O4m0l4M3
39330f2O1Q1Jp5M9M4j41q4M7j3m4j3NK4oK0R2K4l9k4m9j5P7J8r6n8M7R6N0m3o6j8j1pK7K9
39323g2KJ5Q5O8m2l7j6o4pL3m1lP2J3l7NO2J5j02r0K2O2N3K4j7l2n7p0OR4N7l8m6LOQL9J4
39316a3l4j9J3K7K6lk2nnj9nK9N0mq6n0M4M9QmL5O5K7j6l3j8K5ko2m6K1O0j1r4j3Q3Rp9n1
39309a23J7L3K7%o3k7O0M5%k3KM8jj6M5Nm5k8l4l5MN5P4K2l2k6j4k9l4J7L6l0m2L2M2oNK1
39301a8nJ7lo9J5O8m1m2J7OM1K9m4k0J1J5P5M7o2l4J3m7kJ06Lj47r1M1N5k6n9OO0M6rk4P5
39294CJ13n7j39mM9n1n7K4ll5M8M7n6m6J2J7L6N3L3k4j7Q3M0r5o0k6l6P6R8K0K2o0j15M8R4
39287C5o1p5pm3j2Q3Pq3K3R6K2k5k3j5QJ3K4J6o3p1J8N1K6m%J3k4J8J40P0j19j39l3K5OK6
39281g7M4l7m5M0mn6K9R2M6k9l7K2N0po7m9m0n4M2J19N6J3K2kl9l8j5m0n3j3j7J9J08M6m7
39274a8k9j5%O4M2o8r4j3M9L7l2n2N2O7l7k0j4n5M9Q1j9j6j9m5J5K3LN7M6m0p3%J34J35n2
39267A43j33qM7l3m4mj8pM1K5j8m0o0j0R8P9oj7n1p6PJ2m7JK8l4k4K1j2k2L4N2K0jK4O8K7
39260F2p1o7J3No9l1Q4R6J5q4j17K3J15K0j8rl6K4Q0M1np4j12nJ06N1n2l5K8Lo9r4pJ08R0
39253Ij3p4m0N7P3mk2%k6K2R9J2p9j4%m6l0k3j5O5J23M3p3n5qOR5R2o5p6K7L0n5r5NN8m7l3
39246g7O4K2ORo5k6M7m4p2L5J5m8O1J31qp3J4j1o4J2On4OM4Ml2l2M7P9Oknn5m5k9j3L9J6%
39239i2P2N3j8J5Rp8m0Q3O9o4j38o5O7O5l0PJ00K5p1lK5o3k0O1k6n8M9P1K9kl7MK9m3l6J4
39232c7n3p3jL4M9M3K3J4k9pP3J5q5m6J6J4L8O2j4p5MJ7o3k4K6jL6P2K5l3p2l3M7mn9L3N9
39225il6k9K2K0M6J5p1m8k5j9P8O5p6q8J2M7OmM9Q1K4j15j30O3Q4o7%O5n5k3O9K6K4L9j2l7
39218io2n3L2N0j7l1J6Om4J2P5K7J4J9n0r3r9l4R9J01Rn7q6K5J09K6Mk2r4OP8kJK4j1j6n1
39211i8p8oR0J20L7p5n2L3J4m9l1L6N0J4Nj0o5r3j5J19R7o6o1M4j4n2j1j5J6J5j9L9J0n6P1
39204e6J31ln8n3p9mJ08O7n6n6L5M3oRmp7k9N4j7l5N5J2n1L6O3p5j46j0Q9L4K7K9m1j4J4n0
39197a14qM8j5k8l1o5M4J53P9j6m7qO3K5o7m9l2n0J0P0K1l4l6JR4R5p6j26oj4o7J1Q5R2K1
39190B3q5j6Q8J7rO5M4n0j18p9M4O1Pmk9k5M5J3n2M1Q0o4q7N9O0n1n9J4L6k1o0NO6J0n2RQ3
39183IO5J0m4p2qQ5P0n9j06MM6l2k8L0L4J8ol5m6j3J4k6k9N9Q2J9m6p5l9K7M7J9ql6q5n9L9
39176a75O5L3L5K9j2m5qL3j0PN0n9p6P6N8k7l1o0j3P4j0o1K9O0L8J3m3m6j5k7K2Q1J3l9j7
39170e8l8m3L4Q3M6j4qK6j3l6mj4l5nK7op8n2M5N8N6P7op4jJ4m6pN7M6J7OQk5m8qj4n0k4m
39162a11L6Q0Mm6J3qo7j3O3K7l5PN0lm2m8o6rL4j4J7N5k3J4J35L1j16o0Jk4qQK2P2J7p8j8
39155a03L0l8k6L3K3L0M8K7Nm0p0j3M4M4J7j8l4m2m5%J7lK0J9LJ7l2o3L6R0mn1M7O7m7l8N3
39148CPm1J0Pm8l1N6Q4Lo4k3J7m1q3k8J7O4J04j6j38l5O4N3P6M6n0l8J3PmpJ2J9k8k4M3J4
39141B0l5J6L3l7l3L5L2%JkpMk7m8K1L6m4l3Po1l9O2M0RL6k6q9j9N3J0nM6oo7mL7J5J6lj6
39133g2K9M8J2nqp2q3M2R5Rm2l8rN6L3o8j9O6k9n7K6l0n7L5J5k0N4N7k8l7L1N2Qm5o9pQ5O7
39126B5l8r0K8J33K5m3J4m3p7MPl1m5rJ04P9o5m0M1JOJ5o4%J36lj44OR2j4k1K7j4lM4k1r5
39119g3n3L0O8L9k0n1k1M5M8J0Jn3q4k7l6K3J45oj47J6Q9j4j5M1M7Nn9m0J7k7m6L4J1l2O0
39112g5O0m7n0l9j4Q8Q8j7o6k1O8L0j00n5O3K4nL8j4m8J4j5o5N7J26j0o1K0J6j0Nl9l1P1K9
39105A5p5NQ1n0r1M3J9o7J0N6L6L5k9l2Q0O6p3r8j7oo0l1K2M1Q8Q0k8p2j4L1K8L3K4l2n1J
39098c2L7J2l8k5J7j0k0J5Nk1l6j5O4P4on4n6pP0L1o2l9J2k4j7M9N0M1J4j10r3R2Q3n3n5o
39091a13mj1K5Q5K7o8j2K3m8j7N4J5QO0J6m1J1K3n8n5moM7J09K1q2m9k1j9O2N8n6k3M5k5k8
39084e1N7P7O9Po1l3o7p6Q2N0j26qJ22m5j18K6M5j1N8O6n6p6JK9L2J9j9l3qLj1j3KMkpL2R5
39077E5L8p4m0L8K0k6n8p0j7L6K4J7M4Rq9q1M9P1k3k2L2Kk2J2M9N8K0jK5k8r9k8K9j9M7J22
39070A00j5q8J3K1j1L7K7k5k3KJ9Nn2j00o2K8N1J9pn6q6RJ07M5j1K7J1l7l6KR0P6p1p7L8Q1
39063E1L8r3j13O1O1q2l5N7RjM9L2j1j3PM4N0l7p7rRlqo2j0R3op1O1Q3J5J8k7o7kK1k0j3K6
39056B5M3J2l1n0n0l0m4n7L6J19R1N8kp2m3%J3K3m1n4M3K5n9RJ14O7k5l8q2j21pO7qJO3jq8
39049i4k1J10O8p9q2%oOO7J2m2K5Pl9K9qr4L1J29J6q1p1m8pN9K2o3JR1K4k0L8Jr6l4P6Rn8
39042a22M9J05j2p0K5O1m7r6rP3N7o2q5O0P9k5k0Qml7q7jP3m9m1Q6L9qj4p3%Q6j4o1L4R0O6
39035E4J4l3o0n7KN7M8Lk3l9m9j6K5L1N8M9o2p3O7O6n0k9lm8oPk5L3L0pN7M7k9n4r2q0j0P5
39027a22J58O0j16o0M6Qk1l3l9RJ5j4J8L5lJ9P4L5o6q4j6L7L9Nn1m8K7N1jlL4j5r9j01j1J10
39020a23J27On2j5NK4K1k5l0KL8N3j1n5qQj9j9k3RN3Ll3OjJ6N1j3qP5K8m9o9p8J7J04L6l7
39013A4j2RjRJ1k1nkp8n8N4N8J1kl7n3j0N0O3kk2L0j6p7N7J73L2j30n4N0no1m1k8%On8j8P4
39006i0L9J8N6k0j11l7O5Mp3J4P2J4J6L2%Jl5q4J9Q7j4k7P5M1m7m8n8n8MM6K9%L6N0k8OJ10
38999A04jj14k2L1N8J12l9j82l4Q4K7L1J2n3j8j5m6L5N4m5n5rj7NL2ok1K7N7Rm5QL1p7o5N4
38992i3M3j4k3j9K6N5J8l8m2J0J5J5L9p0j12P0J20M1K3n9q4J4J2k0pk9OL4j3Jkm2K6L3p0m5
38985a81O0O7Rm6l5J2n2q5N7R8k8k7N3N8M3Rj4jL%m3m6L5J1k9L3kn4J8L8Oj6m8k2Jj8L2N5
38977d9j5j9N1N8rl4J0Kn9l8M9P3K1j9j4k4l1kMlJ8N3N6n3j02L4K1j41l4J14nm5O0N4J7J9
38971A8j6n9o0L8J14oq1L1Mj09mR2k0p5J9M8Pnj8jM8Lk4N9M1m0k0l0k2M8Ln3M3O6m6l0P8L1
38963G2n5k2rj6K1ROL9J1LK7k6o5m5pN4L0o7m4J5j4K0L9m4nN4k5qO0km1m5l9L6Ro3M1R6l3
38956c3p0L7N1nPmo4l8K8L0J4om6k3Q1J10K3m0m3k5j3l6j9L5l0o4Q8J23k9m2L3Jl1m5m4O9
38949b0P1q2n4O5J1l2J8Qm5m0LJ7Km6o5M9J12l6j02N6J07l0o0M6L0p7n8J1K3L4J2l2nK9M5
38942c5N8km9mJ2J5O4L4m9k7L5j0p5k8L9K7nj4Nj4n2nJ8l9J2Q8J4n0PM9j5k8P3P8m7q1lN5
38935E1K3l4lM4oo7o0k9qk7n6MP7J6o9j5M7L3O5O7l3n2j0l3OP6nj06o5L4N9Jl1K3M3m5p3M8
38928a10J02J6l5o8p5RL3K4O1Jm0K7nm3L3K4m0NM7J3JLo4p1M8O4NP8R0m7q4j9L8L9n2n1J9
38921b4k8qR5M5j3j2o9l7L7k4o1k1J1J08J31m3j00M1M1r5p4M4L8m1r5o4Q8J49Lj8Q6l9j44
38914i3J0P0nJ9K5k6l4m2j0K5l1m9K2O7M9k1n0K6O5Nm9l7J6L6nj4N2J03Nj50q8J09Q8o1n1
38908b4j1o1m6J2J0K8N1L0J4mj3Ml3k5M8jo9nK4OK7J5OJ1k7J3K3j22j12P3Q4MM0P6j5j05P
38900f7Q1p9j00M6K5J8P1l4j06l4L2J14R1n0l7K3n3n7K8K6j0m1o4k8%pK1P5R4M0j8J2M9j3
38894D8n1K2O3l2q3j2K6mk4k8NM2M2%m6lJ5o2JP7j5lM6o4p9K4L4K7J2m5k5P0P8j7m1J7j3q0
38887g8l2N6M9l7j02n7L3M6L7O5K8n0qP3Oo2PP6M1n8n2R2O4r5l2k0j95q9J24N0j8M1J5kK4
38880f0l7n0R0J16j7j5M9k6o2j9l0n6qP4M0q6p3J1J8O7Q7j5m3J9k0n8L6Q4J7JJ2k7j3kq6o7
38873a49P8R5j5o6j6K6k0l6P0J19lp4K4N1l6n1k5j3OJ6O0L2j14r9L1J1l3jM4N4k3o2%Rl5n7
38866b02k5P2Q6nnM9Ml8PJ7LK1l0o6L9J15L2p9o1J9J7J2J8k0NK5k5j5l5p6lml3P1N1p6j0Q9
38859e6Mp1j7L4M7M8k0l4P0M2r8m5O1k1o3Pj6l3N4M9qK8L8KMk9m6L4J4j02n7M4K6PK2K6Nn1
38852a01k4O1L1k8l2l7rJ9L1Q2O1k8%M9m1j11m9k5l5M4M4k4O0O2q8j8R5k8m7Q0N8k1m0l5k9
38845g3p0n5O8R9J8j2J5j2r5l2R2J6k9P5J9q5j4K1J2N8J9l2K6L4j6l1m9k5N8J4j16p4N8P0
38838d8O8M0q7o2J5q0m8P0NKM3k3J9O6RJ8pm4K6J9l3j5k3k7MK8Q1L2j06p8K5K6L7K9k8%L3
38831a4%j7k7pN2L2lL0J4m1J3J03Qj94j52M6M9j2K3J8QL6K7K3k1q6K0J15Oq7m0J1KMP3M4q4
38824b8n7K6j8k6rn0OR1O2L6j9j18o4K2JO8J19k2j12m9K1O5L3m2k7J1KL5M8nL9P3j05j41O2
38818g2N3p4j5J5PO4J9o4k5O8J00k5j60n0R6M4J1M4m7j17oL0l0M3R6qn8kJ5j4j5K1J7k1MN1
38811eJ2n6n4jK0J8L6K6m8m0Q3R1n1q4J9Q7K8j14r7J07J36Rj1k9r6n6PLPJ3NOj3j2M1J6q4
38804h1o4N8M9k3L8Q2rq2p9j0L1n3o3L9J2k9K6j5l7Q3R4j6LP6K4n7m3j2l4j0P0L4m2M0Q9q8
38797Aj76j6P3k9p4K4J03J03M8n3m4P2M3m6nj2n0J6Jp6k4K4J0L9L4J5N4J5n8j4J1m5n7j7J4
38790i6K6JKL2RK5P6j0q0j8n6r3N7J09QoJ4pOK2k7q4j5R8O1l6m9k2J0M8K8l6l9J5J0k5j8J6
38783d4L1k3m7J2qj8O9L2l9J4j4q3J3O0l5k5O1M9onK3j5o8pQ7L6n5m6j7j6kknM2R3P9k4j29
38775c2n6J13R0n5r4l8M1L7l4j8Rl3j9Ol4QQ5Nn2N3N3o1k3M1oKK7m6n9L6N2j0l5k2K6K6l3
38768e0J9M7m7j8Q8O4kl9l2k1m5PO4%l0RK2K0j7n0k1K2Rk9kM2Lk3J5j0o1qK5j7K2P8Oo0l1
38761e1j3o1n8O4R5j8OQ5rp5PN5L4j8o5m2lj1QN7L8l4p1k6M4L7j2nJ2l0m2Rqn5K8P9PL6P5
38753F9k6p2j4J5j3m9j5N2M2j2n0m6kK7J7j8j5M0M7%l6l0NJ0k2l0J6P9M9j8J1K2k3J9J8p3
38746b6l1N2j4o2PK3n2p3OM2NJ8K3j1P4J12n5j07K0K3m5j0L0J8M4J0j35r4J39J56J8j5j8k4
38740D8l9q8n7L3O5L8n6j04LQ8M0k2l9j9K5M1L2J1j4oJ1j6pN1M0n6j11m5Q5J07ll6K2Lm1p
38733b3ll9OO0K2k8m8m0M7Q4m4q4K8L2J9Q4L5n8m1l6m4NL2J4jLnm3k6K6PNN1M5ln3k9R4R6
38726A47k3m0m2q8k0P4L0n9l9O7L4j13o3P8L7j0K5RNrq8l5O5Oj0N2j6q0m2l5pQ2Q8Km3pK2
38719d6J3L2K7j2Ll0r9j0L1p8NJ46M3j3N3k0p9pPk4j8pM0P3j2p0pMn5nR3K7r0l2R0Q6O3L7
38711A59m2k0K8o2p0Pm0m7K1pj9qm8J0O9k9k9Q0J0r6l8K5N7R0K1l7K2L0j3PPk5m0n9l5J7M4
38704f0M3LJOr8p7J13Q0p1l0L0K6L6j3l1N3O2ql1j8j3k5rJ6m4o2P1J36L1o9p9m5L5O9l3j03
38697a08lM8l9o3J4L6k2m8K9R6K9l4L8N4o1p8M7J06K4p0n8oJ5N8Q2Lp0o0m4j2O8Q7j2n7K4
38691A3L2o6o2M0L8n3n5j2j7L0O8NjN5K0l9n2m5pN1O8L8J0Ol9p3lJ5n7lL7o2l7M3rJ1O0l3
38683h5l1P0M4NK3k1m0L3O5K4l5o6l0J6KmJ1J9K1k9o6K8Q3j5o1KJ2j6Pj0l7L1N7l6r8l1P1
38676h7R6M8jJ5L1m2n4N6L4o5o8l0J01J43q1j31Pl5n2N5N4pl3k1K9O0L7o9j02M1L0j04j9O7
38670i7m%L6L7L7l4o7J2N2P3N6n9q1pmk9qK9jl8L2M8l4nL2l2%N8rm4k1l8j1J3o2l0J13P9l9
38662d7MN8j7q9m5N4P0o7j55K0J65jj02nPO4J55Kr6RJ2j6Ll8j2L0k5K9P9m6o1N7Ro7l3n7n7
38655b09O3P2j5QJ2n7j8L6rRN8lj0P3Kj18n4%l9N0J37M4j5L5J1q4r1KL4OL2L6m7p7qN2O9N7
38648D4K7Pj8o0m0L6L6mj3n5p7j2J5pk7l9L2R5J6l5K3O1L6l8p5k8J3L1N9N8J8l4n0j6J7K9
38641B5J3l2l6NJ8k0o0m8RN7M5j0J3O7k2j17k1O8M0J9ql9k4m1k6N9K3m0L1K0m4M1O9l1l5l
38634c5l7J4R0oq3J5L5m5j9Qj7L0L2n1j9P7j8j54k5J14Rk6M0n0q2L5O1M2K1p5r3N2J47N0m0
38627cPl2j32l6L8oM6N3m0j6L0j9j7M3N0L3M0Mm8l7k3j6k1p2J1J51N1o8nK0k1LL4j6n9K1P2
38620B0k4o9J4M1J9L8Ro0j6K5m7n3K7M8L2pm6jL6J4K4M0J5j0k0KL6n0j14K0M8r5m2Q4L7j3
38613c8m0m0O7O6p1m3R0L9o9j8M4qk8mj7j7RJ4J2L1N1K1k3MK9j3k6k4n3j8K9qJ2O9Pm5j8l4
38606f1m8j0J4J5J3K5K6oj5j6l6nM1L5J0j5JL8J7k5m0m7k2L5N3K6Oj2o2q6j8O6K7n6OJ20N2
38599D6n2k5j4n1qQ9J06j1r4J2O0m0l5Rm7l7J7%K0N5Om3m1k4ON1P9K3o4m7J6Nl6k3j1m1j5
38592a59M9K5rOJ7N0N1rl5n0m5L%J0P8L9n1j7L1k9p2m2k1J4M2J6No%P7O1l7l3oj5K1L2j0n5
38584g4o2L1R9Po6lJ8o3m8M2M0P%k1j3M1O6J4j8N4K5r5K6J47j2q2k5p0l8L7qnJ8m8k2Q0M7
38577B6k5ok4p9j3K9l2K3Q4Oj5O%M5J2q8l7P1P4Jn9m8p6r7L6J11K8J7M8J7j8p7j03K3R1j9
38571f8o6J6O5M8J9J5J6l4n4MJ3m6m1L8L4l0M0N9p3j7R3n7q6P1Lj03L4J27J0o1Kj2n8RK3j9
38564h6L5O8J1m6k6M4Kq1l2ol8M8Q8qm0k7j4L6l3j24K2J17k7m0O1J0jP0M3j2m5n0J3J3j3N1
38557a7L4n9m1K5j5q3J2J45N0q9l4N3N1k5q6L3J37J3n8Rj8l1J9k8k0M9k9p1K0Rk3K1L9M7K
38550D1p1oO3Nk7j1JK5Oj1J1k4n9n6m4L5P4k7p4k5N3J23O3l1jj8m3L0K6l1j3rJ3O2Lr2r4m8
38543a81rj0kQ1J01K4%m1r3K0J02J6j6RJ6J0m2o5l5k5L1P0K5L7K8p0p6KO8Q8J6k7k3p4rJ05
38536E1J9k3N0n3j35k2O9P9K3o2j9P3O3k2p2mL6o2p2N1Q6L6J4Rm7r2k3O1M8jj9lPm2q0k8J1
38529i5OO3J01M9J2J4ol6o5o8m7k6J6M1j4p5m3L7M7Omk6k1K4JrJ5m1o2K6Q6N0%N9Q5m7q6k5
38521e8m3m1J4L9J1k8L8O1o8n5N5%j6N5qn2K8K0k9L9M4m2j5M8J6k1m1l0Nj4l1OL5L5K2J8o
38514il8L9Q8k2l7L5k5n8Mj7n9pM6Ol1N4R5j7n2J1m2r7J7P4j6j3N9j1o0L9N4k4ON8Pl9pOl0
38507a3k5J3j7m3K6P2Pm6LJ3m8j3M6j0m1j9qK2J5l9k6L8O1K0l3pM5K9j7l7k2nML6M0k6o2J
38500f6L6pj6J3l2m5O3P9m1l6P0M7n8m0N7L5n7j4J6k5K1Qo6j0j3j8R1Rj05J2N0l6JQ5L7r5
38493e0m6J01J1q1J3no0M7Q0qk8k9m6J0M4k9m4M4N3lK6J9o8k0M9m9l1L9n4qR3mK3P4o8k5J13
38486H3Kp4L0O8j4q1l2M8M1Jkm9r0J9R7j4m1K3l0j9O4J6rJ7n5q7k7RL2N1K7mKL0j1o5j9K5
38478c8rlJ8k7m2JL4J7n8l5J15P2p6J1P4o7m2Q6k9j17rRk6K7J8J3Q3K5q6m8K0KkL1K0j0Kk
38471d8k6k4l7k8K0nj6N6K4n3J2P5J2j5M1K5l7j9L4M6J0p7r5J3N2J1J3ln6l6L8J3p6j0J14
38464e2M7n1j8Rj0k7l0J0N6M3k5q0n7MM4L1j4LM5K7M9Q6k0q6J4K1p3m6K4L1J5k8k0Ok4L1J12
38457D7K3o8m4l9l6L6R4K8j07r3L5M9j5j6K3L3Nj8jL1L9Ml9l8j5J8K3n4r1lP8O6Nk8NK3lk
38450d5J9L3Rm2m3oJ2j2k8M7Q5rl3J3k6p2m4L0Q6P6O9L6p1r4j2K8Mn1m5L1J4k5Ok6l0M6j3
38443h3n1P5Q0RM5J8k2K1n1j10l0j7kJ08Q8j4k8l6l6OK1Pqj9k1k1KK1j0l2m3k2O1O8qj7PN
38436c9rm0J8R1l6j00R1J23m2o5l1l2J5K7J3K4J5J6j7o5MJ8p8j1Q0mo8k6M5M4n8j3J38M5q3
38429a0L8Q9l6l9np6p6J1K5j4m7j3Q9Q5j2j4Om8n7K7J05O9n1m4N0K3k9l9q2o0N6Q7K1JJ5j6
38422B9j4L1nm9j4K5K2j6k6K7K9k8k6pMJ4JJ7M4Ol6qM5L5l1l1Rl5q8m9J3Qn0l3J01J43M3j9
38415H1j4k4m4l7KKj6L5M4k5n5n2l9J7R0J14kj19k0N7k3NP2K5k3l5k2OJ7M6J0o7K2R9k3j07
38408cp4k1O6O0p5q3P4R2k5k6J3j2l%k2j9m9k6P0L3m8MO5J4q2q5J8O1L4MpK8Kp5OJ03Qq1n2
38400a13k8J6M3o5o8J11O5p2P6J37k1n1l5l2L8%l6N5M2m0l2m3n7J6Q3M3l1j2K8j5l5K2K1m3
38394c3j5O6J8l9J6K1rL1j5j14p3J6%OJ08P9o3l7O0K4m7q1n2J2L5O0K6m5J7M0n3m1M6R0N9
38387A13l6l7Rj6qnn7m2J4Rm6p4j9K5J0M6J15Q9l3o9L8R5J9q7j47o4P1K4m5J2J3j0K8M0M1
38381A6J9m5m8pL3O9%q8m0J7nKL4J9k2PP6J5j05o8L3M8N4L6l1%K4p4n2Q8O6j8J3L2pl8n1k8
38373b6NJ2qm6m0L2M7%jK2jnK8qp1l2L0N3P5K6m9m8o4k6N5RJ3N7n1m9P2ro6%l6l5L4QJ2O0
38366b1lm1M0M6l6l5J1k3n0j1j1k1L1J3l1N2O8k2j3k2o9QN3J2qj2L2M4k5J5Q2L2m7j09p9M6
38359a04R5O1Rm4m2l0j2M8O2J4k1l7l4j6l4m5J4N3Rj0j4k5K9L0m5j0K9l7k2O3O1J2olpOJ2
38352Il2j4Q7M8j09j03M3O1m2m7qk0K2P4Jn8P1J80K7j08MN5k9k2J4Jj2n8r0m7oJ7N9J8p1p
38345i2R2J2m6N1R2kl4J6Jl1K3N3j7q8p4J9O8On2l0J8L3k4p9j1P2L8l3n0k5LM4P0Po2k7RN
38337d5J3l1l8P1Q8nl6j7%k4o3j6J9j0K1K8n3l0Q9R7jm7j6KJ3K1nj3l4p1M3J33Pk9L6p0n8
38330c1J07pj71m6L7OQ8R7k9o8k8J2J6n8o1N9O8qM%n3j2O9P3J2p0p3MNn3k4J5lppmL3K6KK9
38323e1L2j2k3jj6l4J8M3KM0P1j2n3l3l3J1Ro5k4P1M5j2J2L9j4n6K7R0qo9M6R6k0p4k3j7j7
38316a5J8j0q7m4Q3O4l5qL7jK9O5k8r2l4L0L6%j2Ok8o3kL7j1l6J5P5N7K1M2Rq2p3j3JkoqJ9
38308d6N0M7L8L0m0o3K4j6j02OO1k8j3J4k2L7L9l8KJ1o7nL5n2MO8m7m4P2L5l8lM0Rm0m7l4
38301a23lM9O2J4n6l8P6P0l1n4n0k8N7P8J3l6n6o4k3N5N4QK9L6jj0m1l4N2M5j5K1L6l4p4m2
38294e8J1jo3n4LK7N5O5K7J4k9r3k0J02J02K8j8l4k7kpk7Omm9kJn5JO4N2L5Kj1l0p1pP5M7
38287E5J0ml3n5l8L2L9p2j01J4N6k0n1lJ7K5O4L9lK6Kn4J5N1k6k2L3kJ6O6j6o7kMk5j2jM1
38279bN6kk2j5k1QK8K0Ml3m1m1k9P6R8p0j04J8Ll4L0K7J3M8Kl4k3r4o7Q1M3m1M0M8MP6M8r6
38272Bq0L4N0k4o7k6j8nP3O6L0M0m2n0N6mq7j9qm6qL2L9N0N1M6M0nn8j1Po3j8L2q4p7N8J7
38265g7k7O1J7q0PJ09P0k6n8pK3M5P8mo6J2Mn7l3n3o0J4Rm4J0P8L2kN3N7Qk3k8K5K5n7l5L7
38257C7N3L5l9p5RJ5n6j1M7%m1j8M9N0p4p2P6J5j02pO7M4L4pk8k9m8K5R3J2m6J7J9l5kL0J0
38250D7K5j3q0LN5m3m4L1Rj1nm8l1P4Q9j2n8J7N9Kl4j8jj3l3K5Q5K1l9LM2K3l1m6l0p5k8J08
38243B5L9o6mo0j36L0J27K7k6n0m4L5M0M3R2Jr8l1K4O0J01l3j06N1M1r9J8Q3r7q8M6l0n9R0
38237e4P6o3l9K4j8nL7rjN6J9n6o6k0J2KJ3N0O0K9k6k1LjL4J9o2k1L9k6j5P3L0m1k7l8j0N7
38229A4L4J0j0q2l2N9J6l1m0L1J32M7l4M8Mr2m3l1n1L1M1o0l6O0k2r0K1K8n0L1J01L0j0J9
38223D3K0k6l7opJ5P2Lp7j4M4L8J5k7k3j1n5n3J3M9Kr6q1N2O2QO6Q4m6j20m2M6M3l8o4M3N8
38216d7p9n3N1j7k3Q7M3l8K8M8o8o1R0N9o3nJ8n2K5O0o1n3K3k7l0L8J5lM5J8k9kOj3K9Q0K4
38209F3p2k7P8L6m5rK0k3m7k1J3K2J1J6L7J6oK9j5j11l7N7k8o2kj0K4P2L0M4O4j9j8L0n3j09
38202e2l0L4L3L0N0K3o7p6K4L6l3k8J4K0j5p3l6N9M9Rlm2k6M2K5j9kJ8J8L2N5N2Pn6n7MOl4
38194iNP2J1j09j01rM3Q4J6j29q5L5L0P2J27K7q9n0L6m4j14P8K04M2r4o0j1ok5n9p8mO6N1
38188g7Q5N3j14q1P7L8k3K1K9jm0n2K2R4N9m8r7k9Q1R9K3j3jm6o0NRl7j4L3L6ln6n1j0k1l7
38181a47MP4P7k4l6R0Mj58J8J17p5l9P5q2j05L5K8L9P8l6p0R0J18k6o4KJ6Kk6lM3m8o9Q4Q0
38174F6l0p6q7K2R9k8o5M5K8p1j9J18P8p5p2k1m2k2L9Q4O0k7k6K2m0r1k8L1M7N6L8K1L1J1
38168G6o1q6l7K1M8L5J5L5K1o8j09pJ00L3j39j48K9J17O8N5N3J9K4Rn9m3L2kr4p5K5P1P5N7
38161I0n1j01K2N8m6lN3l4lN2o7n6N0l0l1J08N5p7n1j0l1J5O7pm8M4Q3j0j37j22O1J16j5k7
38155h3N5M1j3l3k4m9q0K3J45P7l8l3qn0m9K0M0M8N7k8l6P2J8j02k9M5m0r7j6R4J00J6l8k7
38148b2OJ1n3o7O2J00Nk2m0p4JL4OO3M4p6q2j1K0J6K1N7K9o9p2J2K9NL0L6j5j5M1J0p7n7M1
38141g3N7l0p0J0Q5O1jk4J1K1PM5L2q1r5K8Q9J3n0j9pJ7P6kq2JK2pL2on1nj6k0O5M6q0r7j
38134i9O0K1q1p9P5J19Pk0J1j6k2J8K9j1m3j0KOK9m3r9K6R6j1l7M5J5q5l6O4Qn3mRj6J2K4
38126h9j5j9M5P3J3r3j47J8J69j0j19J8kk1R6J6q7J2O9K0l5l2L7L9%J1qj2J8l2p2J8J00M5
38120B4o9p5N9J07ll2L4k8j02nR8O4J2J1m2j29p2O3N8j3j7QO6Q7kp3q6p1L6Q1j7l9K8M1J3
38113A5n1o2K3K8j6J5Kl2J7Rq2p2M4R4J9j9J4j6LP8j9q5L2%p9K0N7K4M5on0L7N2n4o7K1L4
38106b7J5O6N4o1n4M8K5m3k1nl1l4rJ5l3o2J0L2L3Q7L6m7j6J3kj6k2om9o5O5O2q7l8J10J14
38099E7J9j01q5M8J4n0P8J09l4n6J8j4m0M9M5p1n5L3M7N8K1p1p2KM0J3omm8o5K7O7K9K3j2
38093A3n7l0l0p0j0P6O1L6rp3k1N2Rl8lM8Rm0K8M2j1N1J5j09RJ17k4j02m7k2J9P5N6L4K5l8
38086D1p5p1o4M9J35Lj04m3qqJ7J6J9L3J7L5O7oq4l6kPR9Q8j6J7j1j61q6R0L6o5l5J1J9J1
38079f5LjKK7M4K6m%K4ll0L1M8rlJ0qNk5q2m9K3N5L1j1l0j5L5N0ok3n0o0P2P6p8J0J05o9r9
38071d3O3O6m7q4j4N9J3n8r2p2O4J23J9qOm3pN3J7PK8J0orm7n2K7K8l4L1Q0l8q4k0mMK1J9
38064b4J7l5n5O2Q2n9o8K2j9l8N1M8m1n7QM8Lj8M3L5J2L0n2q4L2K3o4j2K9J5L4J6rK8K1k3
38057APk4j10j4J26N3l4L6P1j9n5K8L1o2k7M6k1l9O8N5q6q8J2Mk9J8Kl2M7M9m9k5J5m9k1N2
38050f3L5L2K7j6J7J8o9l3L8m8o1P0P9J7L4oo1J2L4n0l2L8J9k4n8p9lO9L5qk1%M2qp8n8l2
38043a92L8J18K7o1K9P3j7p8j8O0Nr1l7P0L5n3rO5L8J2j4m3L1R6K6o5r3m8K2K1MQ%K2J6l9
38036d2k0M8O4Qp8q7l4LP0R3j9q8j3M2J1KPk3k5K1J8n1p5J4P1J0%K5l4j3P3J2n2j6j4rK8k
38029g5j5M7K9l5J0M7MK3Qq2LJ06m6j21M4P4n2l3N0j5q8%O6m7r2Q6J51l1q4N4P4n5j06J1R7
38022Gqp1K8Q2K3n9nJ15rj72l7P4j0n6m4k4lJ5M5K4PM6NmM8l8r9j8k4J1J24N7m6l2J0L6n2
38015e4j23K2R2RK0J3l7J2K9jkn2m0R9J03l1l8Pm1l0M7K9QK6m2o4K7L5k4k3l6q6o8K6J22R7
38008C1k3j9O1j6r5k6PL7J26M9p0LM7j5m4n0j1J9l2n0k7LP7M8l1J6K3o9q4l0J2K2jj9K3Q9
38001a9M3n5k2K0l4lM9NJ4M9k1q8k5O3M1pj7m4k1K1l3o1j2k5j8R7J21j4p6rM3O3P5L3l0n8
37994D5m6k4q%l9q7k7M2L5P5P3p3r9N6N4r3n1J00O3j8K0l3j07J5Q2ojM1NOK7j0p1p5K1R1M6
37987B9j5n6m4J4NjL1j9l8J3oK6R1mj01p5J1R9O7j9l7q1m5J04O4p5m1L6J2qJ8Nj5Qj8k8M7
37980d6K8k2L8P9Q8L4r1o2K0m1l2M2J3rJ2j2n4o1k0J9L4L0LLk7p8OM3o0kO9m4l3P2N8M5Qn2
37973bPK6o2m9M1N1ql5N8J32j1j69j13JK6N1P3L1nNl0n8rNl9k9N9J04lo7P0J17k4n2k0m0j1
37966B1om4j6ql8J6O7M6M2Jo2j4J1n5k1L2l0rO5pm8Ol0o6L0P5l8r0L8J23K7l5J3J8l7m4PL0
37958c0Ll1m9jR6O8l9J2J04j4j35o7j9%J02P8k4L4K0j11m5N3JK7P4l0p8JRm1l7%K1Kj7K1L6
37951fk3o2mR1Q3nl2n2o7nK6J0L5J8l2l6k7rK6Oo3m0O0O3K0N0M3k1MM4ll5k2m8n6J3N1K2J0
37944B7%l4m2j6j6k7mL2N2N9K3l6m5pN0M3p0p9Q6J13l0o2Ok3l2M5K0j6O5O2K5M6m3q1J0rl2
37937F0pm7rM7j6q4r7j5R2N4PJ5j3J1L2l3j7M4Ql6m2m2nN4L8o4o3K4l3p2P0J09j7m8K2Q0O2
37930F9m4q6j8L7%n7l8L5O8K0m2j7ln7J1J00K9J3N5j1o2j9J9K1l9n0M8N5m6m8K4Pl3J7J01
37923E9Q7o0r4N3N9r6j14nQ7P1lql1q0KN4j3nK4j2J2N0J7J5M8j2j00o8K3L1m9n9P3J15j9o0
37916hK7K2k9j7j9J1M9jn3n1QR0L1q4o1lO2N8q2m4J16K6r8m3L1N0j2p0oK2n4k7P3M3j8J1j9
37909f9o3L4Q6nl0K2J7j5OJ9k1k3N3O6j6o6l6J0j2m3L1R6J1n2OPp7p1M1Q6J2k6k5l5K2P1K6
37902C7pl1m3L4N4jk2q7j15L4J18Qp8o6qP7Q8Ml4j4ON1R9M6m2j4J1j06j27N5J24M1%l1n4j2
37895ek0j5P5M1q1m9Pj7RJ4j3L9K3q1p3M3P5jk4L2J8rK7J7k8j2J5J2j9j4J4K1J8m0r1L6J20
37888F4RkP1l9j62r5J7N8L9j5QR8O4l8o8p9k8N9K3qoq1m8J01R1l3o2LL5L6N7%p2m0k1j9L1
37881e2K8Okk4K3L4m9k7M1K2J6j7k1Q2M6r4n0J4l5j2M9M5J4l7n3kL8M9O5O6J3n8m9m7j24p3
37874a75R0M2q1k3K7K3R0Q0j4l5m4l6M9N5m9n1N9N7j8Jjl9J4K2m2JP5M6%qk6o9q4k0N9K5o0
37867f0j0J17R4m7q3LL6Ojm2o3J7O1J8kj1k7j9oll6n8K2J06L9m6J3N7j4l7pn2o5M4J02K7p0
37860Cj03k2J13Q3m8l4jn9k1O8M8K4L1l8m2R1R0m9o0k4m9J1O8m1q6L1M8n0l8M7M7j1k9K7P2
37853I7N2L4Mp5j27j01l1L9O4Nn7k7PK1P0M1j9J7%m9J7L3j2%Jpj9l5L5O5l6n9LJ0J5K6J5K6
37846D3J0m8n5LK7j7j9K7j1n0J3J9oK7ok5L2l3q7M9R0m1n2M6O3or3q4L6P8K9L8M8po0n1OK9
37839c8J2J2j6l6K6M4pk6k1qnl9l6K3L2k2l9j0QK1L6M2L3opJ7l0k9L2j4m4K4L4K9L8k1m0K2
37831iN2L9L8J7o5j03j3K5l2MO8Pn3MO0K1m4m4l0j6O0Q5l1m4N5J6k2M1k0q6oK9Opn4k4J03
37824B7R2l7o5l4k6nk0m3L2J00M0o8p6J2Pm8KK3j0K3L2K5M9Pk0L1L7%k4l9m1m2k1pn6m6K8
37817a61%lO5k6o6J17P5j11l8L8K2J03Q5j5j3k5l3qm5o0nL4M9L0qk4j9j9k1J4K8J0L0M5J9
37810F4nn6o6J8M7OQll6K3O4n1j01qK4%Jj0J0N6K6m0o5l3lmJ0L9M9Jk9L0J9l3N4P1k3l2l2
37803a0K4P5p1r2K1m2m3O6N4ko5k8J01L8k5P3Oq8K2Q1Jr2j21nP9kl7J2poL0l4p3K8P6L0N4
37796B8R1Jr6o4Pj3k9P2J11k9j04RN5n8q0L6P2J0m3j3Q8N3q3m5lj02n2Q0O8M4Ro5j0O2NlL6
37789D5n4j02L4P8k3J1O9o1j08K6M6k4qK4Pk7n8n7K6J29Q5n6p6j4J9K0k0l4J6M7M9M6J4nJ7
37782H1K7k5p6m7K3P5M2q0j17l3K7L7K0l8l2P3J19K1r8q8K2O9M5K0l6p3j6Ll8qK9M6M7k2l6
37775c7M0L2jrl6J3N6l3l2P2Rj18n0O7O7M1j6o9J1P7k3p4pJ3j6m2n1J7R7M7l1k5j4j0K2L2
37769A9J5mn4q2j1P4M7n6p5NJ7j8N2J11L0l8pk4n3NK6j3K2L7j6j2J8K2Ll5k8JJkj9j1j1o6
37761a30mQ7np8pP5Q6k5r8J7Q7K8mQj4o0n2l4n8rN1K6N9J13M4m8q6o8K3N7j8k4L1j6k5M5k3
37754d9q7k8k5K6J42P5qN4L0p1m8J2Mjrk7K6P8Nq9n5L0j3j06m1O9R6Q2lq2l5J6qo8q2kM9L5
37747a08L4Ok2KK4M8kj06l4J07P7J0k5p3l8M5L6k0k6Mj1j4L5%n2kJj1P1P1LJJ5Ol1q5p0J8
37740a16P2Rm3M3L0r6l3M4nL8M5n9j6R3K8p5j5M6k9j3O9k4q1Nnj7O5M1o9r3jJ03J04K5oLn3
37733A4p1L3M3n4k3M1poN2j7p9L0Q0Pjl0o7L7Q5ok5K2N3L4n6p0Kom6k0J5L1J1n1n7L8R5M2
37725G3o5j05pP3L5K8L9k7o8n0l5MP2P4J6mJ8rm8l4m4m1M2O4j8m5pj5k2Mnn4l3M9O7L7K6L3
37718A8N7K2o3n3j9l0J9N9Lo7p7JO7M6M8K8r2r4O3J14L8m3j04n6P7N2q3q1j1j5K4Q8J4o8L2
37711h6J18K2n2J8M3m6q7k8pm9KO3J3K6Q5J0m3J3j9r0j5R2K7n0L2O5oJ1or9o1K8L6K8j2n0
37704g4KO3K0q7q3O0J03Qk6%k3mP5K2o5KK8l1JK9j0k5l2l1l6m3L5R2lp2L0J16M7m2m8k0J1
37697a1ok7PJ0rL1N8K5l3n0j8k1k7L2N7K7l0r9m5P5K8m7J3J6p4n8L1O4N1J2pK1k6j04m8Jp
37690a88Q9J15qk0K5l5o3L1P8j4l6O7K5j00k9O4jl2M2L2l2QM9j0n6m1J6J8r4o7J34J51m2j16
37684d0pK4l1L8P2j8m2k4J9O3m3q7J6rl2N3J4k0N3J0o6k8J1Pj7l1K1K9l6j1M0J1J6L2ol5k8
37677h2M3O9k3n0j6j9Jk9m8J08J59k8j27o2KK3L0L5J0k6j9jnlJMJ8L1jk9K2Jj04l2R4K0l4
37669f7O3Q9k8j07j5N5l3j2Q7J0l6M6J0p7n5M0N5n9p2N5M6n1k9M6N2J0qj9j5N2M1j00j05L4
37663i7L9l8J3O7j3m4K0M3N8K3o5rN5m6o4O0O1l1l3nj3PK9Ol3o2l5M0M3nK8N3k3p9n4J7O4
37656b3Nl0P3R4m2j00n1J2P8P2nl5l8m2J4M3j5j2K2kJ3Oq1p6nK1P9R8N4L2n0j28k0N1k9k8
37649d5J1j0M3N6o7q3L1M4k9l7N7J19K3r9o8Ol9o9O4J57L7q1l4M2L0n8o4M2K5p2l0j6r2n1
37642b57K5N5O6J9L2J03O3mj7l9l9pM4M6p3j13k5K9M9L5l8m6LK4L9L5KJ6K5l8l9K7K1K1L5
37636G9m7q7m5rQ6Q9p9o3J00K0q6K2L0o2%L6l7j9L7K9Jk6kK7J4K5Ko0k4M3J0m0j2L0k7m6M1
37629e0M6J0N7K5p8o5KK1L2L1m1q7k1MlP7N7l5K4L3p6l5L6J4K5j3p5oJ4k9N7J03j6n6j4m8
37622h0l5L3L2L8M2pk6l8m3QM4Jm2jM0k3o6l4lN5P2ol3K2N3qp6QQ6km6QK0lk6n0j4N9J2j06
37614a35p8N6J09N0n7r0J0O2JjQ3O9m7l7N6jj07k1R5K4n1J3L4k1kN1L3l3o5k5J9J7Kk8m3p
37607f5K7L7K6j9k8LmJ7M6k8q1k9MP%k5rM4N2KL5J31M3p4j2l4p9N0P1l5j7jp0o7K0M4mmK3
37600cll0m2l3%kNK6j7k5L4J3k0K9L8kk6p6p9M3J10K6jP1M7k7l4n4l1O1L1l7k5l4l1L0Qm9
37593a09QP2K9J1M2k7o2L6M7m2o3l0QL0%n6l6O3N2j8K6J6m9J7J1n9L8N8o5j0P5k8p3J7N2L0
37586A1j2p6m1M1K9nK1N8K3j04j02Q6J26Ok3k0m6PN6Kl7l2l3MK1k2K0M2m2oN7n6q6M7Q3nn7
37579f5M6J18j2o7Pk6l1j0p0L0J70L6j09q3n9j1Q9R9j8q2M8J31j6j13l6K0J9j8k6N0K7o1j8
37572d1K7Oj9n4k1L7L2M0J4rO5K1n8L4K7j15j21l9L4P1J5k2J2K6N1O0l0p3qL1M1M7Kk0J0K1
37565I4J3J4L3J6n3n3j6o0n6N3R1K5l4l2j8n7q5RR7K8n5j0M4J2k4pK2ol6j1m0o3N0P9n8n7
37558a51Q0L7j16m3J34O8o5oK3m9jN8%J5N8ql5L0M6j3m9k2j6l1L9M9n3nN6o2o0N5M0M0Pj28
37552g8n0J30K2q8M8O1l9J3J5m3M4O5l0l4l6m9j8l4KJ03O2m8m2J9L1%l0p3p1J0K0j6L5M9K0
37545c0N4L1n2o2j9K9M9L0lj7Jl6q6J1K7j38o9J39O4m3P1J09n2j05N4J07nm4n3q5K0J05M1
37539D3L0J8q1k4O3o3q0R2M2p7k3m9o9Q6M1j36jJ36lj8R8L5m1J1K7J3K9K0%j6p7j13m1L6M4
37532d8N6M5m1p6k2L0K7jRJ4p7r2O5J30O3J8n6j17l6L5l%K6l4l9K4k5l5R6P8l6j9Kj8K2O9
37525C4O0l1j01l9L8M6K4m5n6O8J16lm8J9k3q0l0j0o%m5L1J42M7o2k4J4qm2k8K6J6l9k1N8
37518bN6n4q7L0O6j8qM8m0q5N2P8p0j05K2J08O4k7k1K6m4r5J2Q2M1Jk9l3K2N3nm1L5N6m4n6
37511a2lj4l0k7k8k1K7J00K2p5O4J00q7l2J05K9j4n9j52o5M0K6N8L9l9l8j8M2R7J6n1j6ml0
37505e0k3N1N0o4l2Q4J7k6K3o0o8J06J04l7k7k4r2k1O1rm7lkJ5N4L1j3k1KJ8j2l3j3j0RM3
37498a9Rj6K3K5ol1l2J4K2JJ2mj0M9M3k6l2lK0L7kl6J8L3l3%P5K2m9p6j07o3M3P6J3m8qN1
37491a5M1O2M5q6q5L7Kn6K0N1K7J5j2K1L7q4r5L8K1l2N8O9k4j7Pj2jj4m9j6L1K1Mj2qM1M9
37484G9l2o8k3k6k9N5P6opM8M0L6K7m3m9J8qo2l2k8p6j1J45J34l3r1o1l7M5O0j4J1J0r9o0
37477a11P2K7o1K5J04k2j06%L5k5rJ8NJ7N0O4K1o8j07n0K9L0j3QN7M1J8J7j9m2l1m6lO8J6
37470Il4K6L3m2l4K1Lm2m0J4L9JL1R4J2j12j06j1P3R7R4Rj35n5J27L0r6J7P4j7n4pnn4k5L7
37463b8J1j4l2m9N0R2k9j4P7l5p7M1j8j06K9J08nm7O7O7q0n2N9j0m9N4P4k5q2rP9K1m5KK2
37457D7K3N7%r2l9M3K6kj5QP0j4j58l2J33lj16qPo1pL7M0N6J7l4o3p6QR4N4%RK0%k6m4j6N3
37449dPq8k5K2m2J3O0jK6L1m7ML6p9p4L9N6N2L8l1k1K2oJ7L3r4j24N0R2m0MJ18K2n7Lj2k6
37442b6K1k7q1o1l0N0J03L9k0j9k5jP2N4o8j00J9P0Qrj2k5L3P5K4Joq3j05j0K0pO3P9m7m1
37435g2N4Lk8L7L8PmJ1N0J4m5k9n6j03qO4QJ3Q4P9M6Nj03j69q3M8O3L5O0N1qk3k8m2kP6Q9
37428A32pn3lj3m4m4q0l3N5%o1LP0M5j2J6N7%k9K6L7k0m7k4J2K0pl2k3j2J6O6O8K2k3o4n2
37421c8mL7Q6N9n4q4l4j6j1L8O6jn0l4m1rN3J5qM0M3Kl3k8LqJL6Kl4l0m9j9O7N8l4l8K1j5
37413d5o6j6N1M4j2k6K4J3m2j4J0n0m1L9M9N4O9ol9j0k5J4L4k6J6L5k6N3R1k5m4l8j00n1L9
37407f7Pj5M1L1k0lK6K3nk2K6J8m7%Po0QN2k6oN7M1L0j4p6k8Rk2KOl7lPl7J8J02N3p3r0M3
37399d4R9rl1M7op9j0O7M6Pql7l9K0Mp8n1PMN9P3j8o0m6j4L5P3R3M2m2m8m4o0l1rk7k3L1K2
37392h5m5J5J01L7k3QK3j7l1K1jl8M6K9m9nj5nP8k1j13lN9L3J4MK5K8j4l9l0J1M8Oo1m5L6
37385a8O3m3j22k4L7k3M3J11J4lO9J0n5j3j4j7M1j9p1Q8P4j59q3J09N3NJ0m7m2QJ8l0o4OQ
37378h0l7N2O4j6L2j6j60l4J48Q5j5l2m3j0K2m4l3J01O3p9j5M3j03j22L4Q9M3K3M3K8m1k7
37372c7L8JnP0J9j07q9K3P4L6k1qL2%l5ooRO7J8o5k8NjK2Nk1J7Mo6k4N1L0L0lj05l5J12P4
37364G5J7N0J0o1p5o7n6j7M2N2MoK2RlQNk3m5k1M2O7jr8r5nM1K3NM3J14P9m9p4j8J2L3K4K
37357F5l5q9n2K7M0O0O3K3k2r3p7K3k4j04j2R1N7j6JM0qk3L7K9j9l3mK7j3m8J9R2R2%j16m7
37350d9P8pp2j3n9l9J13Q3kmq2m0J14j0j18O5R1n6k1L6kK0J5n8l1K2l8l8N7N0LK2%k6J0Qo
37343A6K7kk6O1O3o7p2J4nk4L1N9L5mm3p2p4J9P2j1j9N5km2M2L1p3n9%J7O9O8n0r9k9N6N3
37336A5m8p1qJP7J19l6q1K2qrP2J6l3j3r3j03N7J13K2l2n0l5L9O8K1NM5N8K0k0k4rK3L6j0
37329A46l3Lk7q8m8j2l8j7L6M1j5p9m2O5P8Kj8J1Pj0J4L9j3n1rQKL5rp2j5K9J3K7J5j2K8M1
37322C2j1k1Qm0j10n6O0P4Ol2k2J2L7j1p6j7O7J8n0NJ04P9l9j9O6Rn2j4j8l8QJ2k1%Rm0LJ26
37314D8Q6q3r6qj4l9qKmL3Q7O6m4j20r6K1J24L7o3K2N3jM0mj38m2J23O7J7M6m5o8Q4N7q3k3
37307C4rj39p9Q0L8m0QM3J4j3J8Q5K6j22r2N6P1J9J2qk0Lj4mP9L2o8PL5o7n6J9K1J4L4K5m1
37300Aj2P7Qn7J1Pk5k1k9M9P8l7l9O1J4r0o2jj7K6O8m2n0N2k3m7O6J5k3P4K6m1K8Qj1O3Rq4
37293C0l0L7N2or8m5N1rn2lNJ5K7k8m7rl0k6O5P5NJ3Nm4lK2k9lL2j6qN5N5K6j8p7l6M9pp8
37285h3K4R5rm0P0K7j09qJ45K8j16m2J5m5l3J4m2m0P5Q2k3o9%R0Q0J7jm6p8%K4m3l3K0Q%J3
37278c3LkLK1N5N4Ok7m2n8m6PO0O7M9Jo2j2Q0Oo5j7n0p5K8K3q1p2OL9pn0L3J16Q1Lp8o5Q8
37271a3J00l8nN3p6p9N2no0O2O2k7L9O4q1j06L2L0n9L2J06j4m4M7%p6j0N8L5k6o8m2L8N3j6
37264A8l0J9lm2K5O9J0j1nn0l2K0J2j1m2p1k5RpPJ5K0P3O7j9l2j9l4M4P0p4p5O5L0n1MO6J5
37257B5o0qL3l8j1L8k8JO8j9q5NJ03P9m1r7oO5k7q6%J1k1J9n0q5P4P6m9J4L6m6L1Q5l2p6j6
37250a18rmJ0o8j16J2J26Q4K9J4K5N0j5o7j0Qpol0L6J37O2n5l3ln1p1LO7M0RK4K9J8k6m8J1
37243E7pj07l2Q2jk2N5j1m2M9M0k8n9m9K4Jp6J2R7J9m5mO2L6l4oJ0l8pK2k8j9K8L6pq4m4N6
37235f4j4o7N1J05L8m1q9l7O1N3l9n4K9J3o3K4J08J7o6l3L2M1k9r3n4M4O1K1M6L8m4jO9On3
37229A6o5o0K4J03N9n5o0L6J4n0M0Q9j8n1j0mk2m7k0N0N9K3j8j0N8jj12k3P0RJ0M6j7p2n7
37222f6J3L5m4o8K5Q0K0p0l9P1M0m5%M8K9mm1kL8k8l8K3J7K3M3K0J9ml6K5M8m5o3pk6k2K6
37215ej2rL6m3j8J29L1j22k1M7n0o6J6J7k0N6J26Kj26l8L9l8k8P2N0jpn7o1KJ8P2J15j3j03
37208a0k0J1nK8lj3M4l4j11MN7JL3O3nn5j1L0k1l8N4O2m1o2PO3L5n8q4j0N6O8L1nJ6J6l9n3
37201Ak3OLm2j8P1N6J6L2l0r9j7M9j6j5Q1M3q1o6k4o0MQ9J8l1JL2O6K9j3Po8n9J02K0j70q3
37194a89P7Q9L4lrj9k5nJ1L2L8Nj1k1m4j3K8KL6R9j4j43n4P0L4m2l2J9J1j7J1M1Mk8K8R1K0
37187A11r9o9J6j5k1P5K1j10o2QJ3Q1O5n9n2L0J9j3J7L9RJ2M4K5k9l4Mnm2nLn8J3J01j2j08
37180h7m3J2L1L5j0K1J18N9n7nM8n0r7m7n5l3N7N0RK6j6m0K8K7j2J8j4p8j1O1L8M9L2j01j06
37173a43P5J14l0o8K1K0l0%lp5l4Q1O0n8m4N4L1n3o1%J02J01m0q9j5K1Lj6J8O5J3k0L1Qm2
37166cmqj5P8N9o2m9k0n4k7j2j6O4P0k8m1QPQjj3J6Mk2Pqk3J5J5M7Q9K9n7j32q3J11J13l1
37159C1j3L3qm1n8k4M5L8j5l9LM1L3M8L0m1m5k1rM4Pj22r9JJ1M3N9j4k3M2N9M3Rj8k5k3K9
37152A1M8l8o1j9k2nK1j8l5OK9kj9KroM1J1k5K1K4nj1m7n2K4J12J17k1j04QJ9j00k9R3N1L0
37145D0J3o9o3j6oM1M9K6K0o6q1J09J62m2j38j1L5o2j3J23M3o3J5J9o7l8J7lKK0oj2K5K1j6
37138HPO0M7m1j09m4P2M5l4k1NL2M7l9j08p1J5J06Q4n7r4nL0l4m3P0R7K5L8J2p0k6Jm6j7M5
37131a3K8l6m5L9O7J9k6m7j3K4K9M2qn5oOj2J5Np1q7J7Q0K7J4N8M7k8q8j5O8l3p3M4L7l9j2
37124d1J4k2n3j4P4Q2Nm8l1L8M0n0l6P1O5l2o2nJ6m1l5M5L5qk2n1k3M6N8N7Mq4m0N2M3J7j5
37117D9o1k0M3L0K2j3r6n0R9P7o4m1O0jq6K5J26O1jl1o7l7l6p9nM9j4K2O3k1lR5N3k9l8m2
37110C9l4l4o4lO9Kk5M3J5K2Q7pm6N5k0j15m1NK0Pn7KN7j8J2Q3j1q9k6M2K5l7k4M2L5jnJ3
37103A8K9Ql2m9mR9Q8p8j32l7L9P2O6k5j19p0O5O2j6NK1K7R1N7q2j21k8M9Rl8JK1j8k8QN8
37096A6O4K1K1L0l5o1PJ0m9m0k6j8L9J7m2L3Q9L4j0o2p1N8J12l0j09rO0n0j04M2Q0j7K7P0
37090I7m0o7J1O8N4j7j6j0p5k3J7r0o1O6O1L8M5K0k2p0n6j5oL9P2L0qnQJ8J6m2r6oJ01M2j6
37083F2%krm7j8Q0lj04K8J05J5m7o7n7PN1K1j3L8M7l3J1R8oj03l5K7J5j3n0k7P6O5m8rQ4K7
37075A66m5n5n4kL1m0n7L2K4m4L4O2p5p3K4LN3J65Q1p0q2n3p3m9O4O9n9o7K1j5l5L3M1L8L9
37069C2k1k7K2Ol3l9l1k5j7J3M8O9K7p1p6KK6L0L2J2ppO5J03k3r3j9kl0k6j5K6Q2M1l9k3M
37062A6j3PJ2k6mJ5l0l9K6Q4M5m1j5N5jp0j4L9K3K7K2m1o9l9mK7Lk1L3M8j1J9O5%l6j4l8L
37054D3Q2or8rOj04m9Q7N5k5j3L5J7l8j4L9K6K2Po0l0N1J2m4KK5%j4o2m0Q1K0j14l6J7n5L
37047a81Q1L0KK5L6L1K9J4l5n6j5J5L4N5Rj7Ll6l8Rl8r0l3O2J00K0o3l9mK1M5K2%k6m5J0N8
37040eO5N0l5p2l9l8L2J30M1r1p3m1m1MK9J2K6jn9kO1mm3J4L4j9n2J0P3L3rK1L7on9n0M4O2
37033C9k8p2o3l8M3N8j9rJ5pM4L7n4j2K9l7j3O5O9Nq8p0L8L6j5nM4R4M6q6r3J2P8N5kj2k3
37026F1o7l3M6K9mRm8j10j4Q7N1J2rm7nP0L2l9J1P3Kn7jJ4nK0j2m1%j9p0o2j9O1J13M8l7k6
37019A4j4p0l2Q9M7n4j9K1%J3N4P0pr5o4k4k3pl2lJ08O5n1m4j9NL7j3m2J3K4K4N7L6j5qJ4
37012E5nk8j5J2L2Jo2rR3K8o3k0Nj9Jk6q0k2N3K8knnK1K4j5%L1rm6J0Q7O2j2QJj13j13l1k2
37004a70L0P1nl4RL3K3j8j9K9M4L1j1l3J9L6k7l4M6N3l8l9j9m3M4P2p3n5N1k9j7J05Jp7P5
36997C1N8q9J4R5o0r8RL7K0j9q1m8K1N0O3K8l1n8r4p0M3R7J07J02Jm6L7O6lo7p1k2j1j6J0
36990EJ6Pm0q2L2R2l8j8Q7l8j17pK9mNj0l7QP7N1J8M3k0p3L3Q9J9k6m9o1k7K0K3jLj1p3n8
36983a33LQL8M9n0j19l8Q4R5K0K0L4m6l2R2M2r4k6Q7L2m6m9qQ4J00km7n6q1k0L0PL0O2M4J
36976A15l0j1l0o3J4O0Kk8l5j4L3j3p3mP9O3m6r9k6Nl0M1O7l2J4J29J8j21m6N6L2k0j6J3L7
36970D1K2l4m6K5L6n5p5l1k5jM8N4J6j9kL7N6O1k6j21rP9m2o1M6K2J9R2L2l1J9jo2j7L0l1
36963D6o6J9P7Rl0kl9n5K7N9Ll2KP2M9j08j50rM3j7k1mRN4M6j4j6PLNj6m1J3P0K7j7J1M5q
36955E1p1OP3l3q3j9pK6P6rp3K2P6ko1l3J4K8J3j4k5pK1K6M1P9M9m9p7oL7k0k9N5L6l3J0M8
36948A36K2l0j07q0K8J9o8q4LQ4L5rM8M9k4m4k2JM3L8l8k3O0K3n1l3pmjK5L7k8m0L3k3q8P
36941a13N6J4RkJ3P7N1l4k7Kk1PN6k7q9L5J13Pq6p2RM0k1j2K6k1%K0k8L0P0m0m2O9O4m6r7
36934a0o2l7J0M3l0l2N1OoP0K3k0M9L5l4j9J3RLqnk8r6j6J44M4j08l6J0qJ9n7q7R2J44j9n7
36927a0K5Ok6j7n8l1R0J00%o5l7J1npj1p7j6Q8K0l6QJ7J3K0J6k6q8j0J17N8n3n2m8j6P5N4
36920B9m7NJ12P1Lk1q5j05j3N1J2jM6j0r2k2Mm3N3J07j6o1j3k2j2M8P5L8k0kL7n0o9N7L2q6
36913a0k7L9JJK7K1LJ7P3J3j10l7P1j1q1n9j7O9P7l2m4J6K8%p2q3K4P3M5J4m0m3OJ2K6L1j7
36906DnK8j1k1J4k3k9L7J2j6K3l7j40o3P8R1L0Nj6n2k4M4J5m5PP2K0m4j0P3O9p1p5J16J02
36899A58r9n7P5Kp3l3j2K6P8K0p1m2J3J5KJ4M8M4j2n4m8j5Pj5m9m1M7J12J3q2l2J3K6O6K1
36892F5q5p2K4K6k7qL4J2k6j9OK4M3M3j0o5j5M8j2m4K7Mm4J2Pl6K4R9R5K1l8l3m8m5M9O4n6
36885D4o4L5j0r0J2Q6l8j57n7J05Q9L9O5L0K4Oj31p8P3rm7L2K4J0l9q1J6N6kK7N8qk9L6L3
36879F0l6OR1O4m6j31r8jJ6qM1J11P0o7p5L8M1k9K6O2o3j08nj7n4O0N8o9l7N6L8J0M0L6m1
36872C9m9L7K4l8Koo6qO8O3J5p1j10m0N7P6lm5Pko4l3N8P2pJ2R7J4p4qJ4J4N0K1k5o6p7JL9
36864a2J2J8K4L7L4m5n7M5K0j15l4J11J7n8qk4OL8m0j6M7l0n3PplM5K0jN1M9j6l4o4p0N0R0
36857C4j7k2K8n3j03K3J08K0m2K3O3%o2p1l3M1L5l3J4P1k3o1N0P0oqJ2Pkm7m1M8O4ol9k7J7
36850C2L1j9nK7j9J1K9p7m3N9l9j06NN7Jl6K6P3J0j6K3Mk9j2J2rj7K7no5JJ9k7M2M8q1n1R8
36843b1Q0j6%Kq5n5R9R9m6o1mj5J7Oj02n5L6k2L3J23lr7k2K2k6p3m3J9M4Q7R3J9j0JrJlk3
36836a0l2m6J3J08N8l4qJ1l1m5nL5Ql2J0P0N3j5n2l8l4k7Lnj4L1L0j3j5k0n8l6K4M4L4j1l0
36829g9QKQJ02P6n6o1J3Q3O1j02j36K6M6n9m0M3O9L8jJ5K1k9qN3no6J5O5m3q0Ljk7M0J8l5
36822b3J9K2l2j3L6N8K3m6LJ03L0j13o6L2l2k8R0M1n7j7%j2nn1o0K9O6k6j10k3J35J26j1j06
36815a8j04j6M9Pl3K8N4k8m0K7J2%O6Q2M3J3l7p4k8L8j8o8QK3j7J5j2m1J9LmN7Jk4P2M2o5
36808C2m8n0q9J4J22O4K3O0M3j6n2j6N9L2n4p9o5l4l3n8J5Q9M1kj8l4J8O6K9kl2o7qN5K0j2
36801A3l9q0%J15Q0n2r2KM3k4l0K5mp4l5P2N2j7L2K5p5n7L1N3M3J4k1%P0O2n7q1K5K7o9q7
36794a10m7PR3Q6m6o6M2N6Nj0pj4l0K2O9J8M1P7n4r2jm5p8N1P1p8q2P7P4l2j8pn0k2RjJ4N4
36787b4L9m8n1L0J5L1J17L7q4n2j3k8l6j4K3j9k1Q8N7m7J5P8J4m6n6k2L1M0Kk5k1rrj0K9M7
36780E8k4o5J3O5J7o4j17n4Q3R5Lj3J0j6l6j1K8P9O1k3k7Lqj5l1l0J1j3m2K8N0J6N2L6p9o9
36773b9J0m2q2LO2K9n8o7N6Q3k2k4M2L1lj6rqj3M5O5l8q3lP2O5kj6j0p1l2P3oq2J5L1l9k3
36766i6%k2NP0N6m5q9lO0N3L6j9m8L5L4p8n1Q0Q3J6j3k2l1kM8M0k4n0k6k3l2j6Pj3m5j1L8
36759i8j3o1K5J18R5Pj03j09O4J41Pp2j3J8j5j4K5j7n4N5Q1m0m6M7M0n2p3L3R0k6r0qK0oQ
36752c6j5n0k8KN4Q5On5k1KmK8O9J3m7M4Q5n0r1J5N5jl3l5p7n4L7Jm9M4N4l4J5J04K1r3j3
36745e2Q7Mm5L2Jp8k8j6q0KJ21R7K7l7m6OmLM9j4n3JOj2l0m9nK6Jk3kO6O8L5O8J1q7k5J2m3
36737fnoq6l7J8OQ3J05L%j4j13l9P9ko5%K9J2K5L0ql1j3pJ1L6NJ5M9m5r8J0N2mK4L8n4m0N6
36730A3J8j5K0o0j06J0P6N6K5rj1k6p7o4J8P4K7p9l5J05M5r4JJ07j7q0%J8J8Mm1OK2jM8Rn7
36723e2LJ6J8Q6K8o1l2ML9M0m3m8Km8o6Mlk3M2N9K7M2Pm2K0K8q4p8L3Pl1R6J30n0j31k8N5
36715c4P9O6oo4m5Lpo0nQ7K5l9K3K5j2J3ll3k0m2j4M2KL0J22M2q3o7kK0l8p9kL5j4lJ0K0P3
36708D5K9n1k9rJ4N4Qm5m7o5k9L5J6qL6O5K2k7k4lJ9L8K5J4l2q7k9L9K2L6J8o8NJ12l5j52
36701h8j2L6l4O1Q3o1n5J4m9q0J1J17M0j32n6J02N4J5M9Oj1N4O3j9o5k2%NJ5k5j0M7mNP0p0
36694E4j45M0P2n4k0K0rK1j7m8Q1P4p0j7O9m2q0K8L8j3Pjj8J2LjK1nL0P1o2j04K2pq6J0J05
36687b1P9Kn2qM2j3o8j0K6l8k5M9L2MJ0MK8K5l8m8%J7l1m8M5Q0j4l8J9J5l1l2j4l1J9J24M1
36680A01j24l9R9L7J4P5j1j04j1J00P2p1j68o7P7L5l4J7M0j9kL9j6j8M2K2L2M6q3j14Lj7k5
36674g2R1L7m0P5J8j83q5J13J07O0j8j07oJ05qr9l7j2oO3N3o2p4M0N7nK9K9m7%K8o0j3O7k4
36667A4m8O8N6q7p4O8M5l9QK1l5l0PJ4lj3m0p0M0J50M2l1P1O9p7j51q1J7J7K7R8N8p3j21q1
36660a64M1J58N9j22n2J04M1q0o9NN0J4o6n2J8J5K1Q1M9JO2N8k3l7m6o2k3L7N3l1m4P3K7r5
36654Ak7K1k7k3j3j3L2Q6M9q4j08LN7K1k9LO1k8j08J2P0Qlm1n0P1Q2k5l8j6lM1k5q0M8P3l9
36647d1K1J09Lq0l1J7M8O0jo3m7j8k3j3K6K4l2j1O2K4k2K7J4k5J1Nl7m7m4J3M5mJ2L5k1j9
36640b3J1k6k9j3n7k8J07Q7q4o7R7N9p1n6J3J8QK6M7K6lj1m2m8OM0O4P5%n3pK0Jm2n1L9N9
36633I2m9k3M7m5q0POj5M2L1l1NO3Qm4J5K7n6m3M3J8m0m3n8j1O3K2OM4k6o5K8M4l1m1K0Q9
36626A9O4l1j2L5n0n2N6J9l0N9K5r2k1P9Qm1L5K6o6n1rj4L7P0Rk8nk6m4J8M7QK0qn9L3N3p0
36618A1m3K9J9M2Mp6o2j8J5L0J0M4P3Mm3j0K9K6k5n5JO2J2n7m6j3J4Lj0M8K4m5J6J9p0j2O8
36611A8M2k7r2l0P7L8QK7j8n5n9k1N7N0j1qLm1n2L1P1m1r0M3Q2k1o0k5M8P4o1j14O7J24mo4
36604c4m6L4Q2Pj4Rq5q3O4O9j9j2M6P0L0k0LJ7m1r5r6l0L9K7%lk0K0N6j9l7K6N%N8Nl9L3p
36597@j03l3J9JO8J02L8l2m8K0K2r4o5P4L2m1J5M9M0L4j3l9m2o8j5Q0P8nq3k6P4mo5K5N7j7
36590C5j06l6J59J25m5m5k8m9OL6QJ2M6K7k7m9p9n7P1Q2n6p3J0L0M2M2l9l6M0l2q9j1JLK1
36583f1m7NJ31N8o5p2k1K6%j8M4L8k7J3O9Mo3l2OOj0o1k9R1O9l2j7j6k5N5L8m5rlj9N0qj06
36576h3J8J06nk9L7J5nj0o6n8K1K8j4j2j0j8RL6K7J0k4l9K6O3Lm2m8l0L1O4K3rL2Q3J9p5k0
36569E4M9J3rl3r3m4L9j4l0N8K4l3M5M8l2k5n2q0k0j2J9Q7mo6N3P8k9m6J7ko6j4O9J1l0O8
36562bO2q1r7K6P4L8QkK0K0n0n7L0K5n7j4N7j1o4J1L3k5QP6Lj05n1P8R1K3k3l2pRj9l6j6R
36555d8P1R8j6r1k6lj7M9Q3K3m3q4l1N9km2O4M1q9q1J7Q8L8p3J0R5m8r2Lj9qN5j2m6J4lmN0
36547b0j3p8j3RJ9Q8Oj16OJ02j6k1J11J02J4j7o2q0m3k1N5J08lm7J0o8j06L5P7J2K2K5l1l2
36541A4N6J04K7n1k1Mm0o6p7r7m0P1P4l1n9K5M9k8j3R3O6n2o5j5K3P5O4k9l1%q5n5J21R0m5
36534E6J1N1l0k6jl9k2K1NNK7k9p2nJ1q1o2M8L3k3K6O1J6j7JL9M7J6k8q4n5O4N7l5l5J3O8
36527C2J05Lq8nK2o9o0J3J4m1o5L3Q0m6m1P9K6j6Qp5m7Q9K6o0J3Mp4J8J22N3j2j6n3j6J2r2
36520a24o3Q8N8k8JJ5J2L8Pn6m8J4J6jJ9j2l1P7R5n1q5J1L4j6n4j9K5rL1R6j2n6Rp2q0O9M9
36513e3n1nO5N5K3Rrk2onpj2j7J3O%P9O9k4rj4q0p6l9J8P1J6n7j9K5k9n0M8N6k6N9J09q4j39
36506a12LK8L7Q0j2n3M1M6pK0L4j1l5j6om2r9o6N4Q1rl6M5O2k0%Q2j2o9M8Lj19rO4n7k3J50
36499F5J11o3o6j1n5j7Q1mq9k0n2j13K3J23P3K9LQK6J7J6l6j08n0N3R6P0l3o9k1%O9P7p5q8
36492c0nk8M0J10l5j12l4%J2RJ1P5N3l6k8Qjl3k2N0M6rJ0K2K0M6j2r0l7M5J1m9kM6KrK8pn3
36484A2l6m1p2j4M7MK3J03M3j7J4l7j00lJ07M3n5J4P6n2j20rL4j2K1P4M6j9o4n6PM0Ok3j2
36478b8k2l5J9N1lm1rP2Q7o0j22J3N8mK4O2K7k4l7lL9J4m8J4R9qr1nJ9k1j3j0k8k7qk3l1N0
36471e3Q6K2nMK2O1L7l5p2m8Kjk3j8l4k5L2Om6PN0Kj3Lj1M9J21L7q0p4k9mJ2jj4pJ5Rk9K1
36463b4N5o2l5J30K0r7O2O6q4k2J1o3J7O4k0jN5Lm7qP2N1o8m4P4J4j30q8M4rp9P5J17n0l0
36456c1N1l6mJ03K1q0p7l7P1Q0p6m7J50Q4j03q2j6j0L3P6L3q5q7L5Oq7J6J03L2%J2LK3Lm9
36449B8j4K7NPJ1l2n7k2L6M1J0j9q0p6L4N0J5O1K1o3MM1j5J0K2m2j5L4Jj4ro0o3jK5M8Q1P3
36442A03K2n1o9j0j0n0PN7Rm8o7qQ4R6L6m0o8k8j3k4MJ2L3Q8J3p7K5L9p8k9M2k2l7QM4J4o1
36435e4MO7mK7L5n0J4K4o6kK9j7L6K3m2k9m2k6L8K0j0K1L5jn2l3O7P6LJ4L6j6j4%m7k1L4l1
36428D6n5Nk9p1j0M2M9J9l7j9J8k7m2L5O4J2oL3K6k8K2J24O8r4j36p5o2k7Q2R1PJ5M2l3o9
36421b0%K3k0OL9l1n2K3Lm6J1O9K3l1J1Po4K2J09Kr4q5qP9K0m6RMn4l9K6P6N0j4m7m0MK3J2
36414d0J7Jj0j2j4L5L6l4pO4M6J3l5q6k5Rr3p1J10J30J0l5k7l2j4j0l2J9N3k2l3Lk6J8N1l2
36407g5n2k8QJ08Q3l0j4J1k9j5J3k7n4OO7N3k1r7j9J40O5j06n5K5j2L0Q0k0q0kJ7j6%k5k0
36400i1N7L6J3N9K4kJ1o8n0O6J5o0jJ1n9p8J3Q3k0q8L2P7ok7k3rP1O8j7kK5m4k5P9N7k0lL8
36393A42Nn3j7K0n3l5O3j0p2K6M8k9n4l5JK9L3J3l8k6K5nJ1P5Qn5%Mk4k0k2L8R0J5m8j6Mj5
36385B3l3kM8K4l9r8j33l3R0O8J7J5kj7pMjk4m1l1j3J9N7L9k3j8L4M6N7N6j2n7j5M4N1k4o9
36378@QN3oj8lm2l9JqoRJ4O8M1r1r9J0O5L6m2pJ03Rj32l0P7rm5L7M4npn2q4K5P1nM6J08mo0
36371C1K2M4mm8n4J2O9J4n9p3l5L5M9mj7OJ2J6qk0L4kj20n6P6K4rN8J6pJ5j16j25R9J41N3
36364F9M3m8j18j3N1OJ6L9l5l2Q8M9q2l8J2J0P9L0j27j03J2K7J0j9n6j8L9J6JM6L4m1m7L5
36357f5O6l3q5L5R6J0qJ3l2PK7r1k4J38N1rL5m7m7L4j5m9m5m0N9P6k8l6M2P6Rn6j5ln5j0O2
36350D3J9n4m1L1N2k4o2OL3j%j8l4K6K1j0M2J2q6p1K8Q6K6k7K5J3m1J3M9J1k1k0N9O6p9j12
36343d0lN4M2l1q0lL5p5q9M9Q3NKN4O2Oo6q7l7L7O6L2J6K0l5n3J4J6k5K5N8k2o8mL2j1mJ9
36336fLK1Kp7j5R7N1j2K1Ro6o4k5k0M6N1n7k3N2rK1P4np2p9mQ6L7k1o1p7P7J39l5j01pP1N8
36329H0l2j9N1j9q1n0l0K5P5Qo3l1J9J6K0L4Ll2j7j2pM2O2K9Qmj0Jj0j7Nom2l8LL3Mk9J2L2
36321A3PM0L6m6l9K1J4K9M2m1q4kK9o8p5P7J06Jl9q0p7Q4J13nJ7M6m7p4j9K6K4J5Q8N2j09
36314G5q4%k4QJo3K2O2NN2J6o1M7J01Mn0q3q2m4j3N6N4m4oP7om5O3L5r3m5M9J8kJ6PML1M6
36307A04km4j8l6p1%L4m5n0K2N8L9k9k5N8K0k8N5N7l5m1m6l0L1J6j0pJ2N5j6j29n9M3M8P0
36300AP1k0q2l2L9M0J4Lnj7l5m1j3qm2n6lP7N2j0P5R5r4j45j5RK9J15P8k7l3J9M6J6l8m2K
36293B3Ol9l8Nrn5n5J2J01J16M5j1K0K2o6o8J6ol8qk1rL9L7N7M9n2o2J8Pm0l6k0LL7P1O6l0
36286H7j01m0K7J0K0P5M5o5o6J0m3o9O1L8p9qL4l5K4P5k7l3P4M7m6k5k1l6O5Q2l5k4K3n7q7
36279a00j4L6K8LPM5Q6N5l7m3j2m1l0JJ3M3kp2J2P8j6r3p3k9K1O0N2L1K8J2oK1J6o7q8k7O
36272i6L8M8l3l0P4O3m9j25r6N7J05k1nJ09J5j14qJ03J5m0J0k5p0j5PoL3N6N3Pj01q3P5N9
36265A0o9j0J00M2k8K7P1np4l5mk5l2j1K9K9%L0rj11oJ33J9r5m7QL7L8j8o1k5O2N8l5KO9k0
36258D4k5N0j9n7mPJ1l4p6PO6P0N1m2l1L8k3j2P2j5r5j5N1O4O9J3n3m5n6p7J1N5l3j6N9Pl5
36251a8RL2O4O1l9q6k8k5o3l2J3L1M9J9k7j5J6L8L6Jk0pk7q8n3R3N6j20m7Q8J2KQ0J5n7j5
36244e2K1k5m2L5L7m9m3j9l5L1R5M8QN4M6o6r7n0k1N0M9n1j3L2k7L4P8LK6lj07qP2j7KO0K7
36237H3M2J1j02j05l5J2M0L1J4J0lJ8J7n6j1J20P0o5o8l1l3k2J5L3Lk9k5j9RN4M4k0l7K2L8
36231B5J1N3M1o7m6M5op6p9p3k6M7O5P3N8k2l6J9qm5K4P7O3M7j3r5m3Q2O0m9n3nNj5l8JN7
36223E8op0m2j4%J2JK2N7M5k6j05p7K1K9PN0R5M4q4r9RN6J3k4K0Q7J6n5L7K1j36p6Q2L0n2
36217e4j4j6j6M4Jl3M9J9p8k6L1L6N9Jo6oJ2m4J0Q2K3j8Qj5m9%J6k6K3P6%l4K0pm9LMm1NL9
36209c1j0J0O1j6q5mN9J6j5J4K2k5l9ml0k3O3L7l3J7K4n4l5N8P9J1p7o2L4rr9J7J24J5k7N4
36202C7K5o4n6j7k2kM6L7NnlP0J11j7j17n9K1J2k6K3N0l4n0j5l7J3Q1L2LJ3m4o8NK3l2jO5
36195CM6J2%m5r0n6M6Q2J4JJ6o5o7M9J9m6O7J00l9p6k3k1QQ5N7o9p6N7R4l4q8J0O7J8j4j3
36188B9m1q4m7L3L3J9O4N3KLmm9n8QN1jm8j7M9N7m7q6L8O4l2l4J8J9MPJ9j5o2j0N9J6j5J7
36181A2j1n0k2J0M3K4l8k2ok2L6K0m0L1M9l3l8j0K6O1j4r3k8M5K1j0K6Q1K2j17r4R1J58O0
36174A68m6j02o6M9O1n4p5NQl0j6lQK0j0pM4K2k5M4J11j2j18J2P1q3r6N6N8j8kL2M3L3j1k3
36167D8MJ0J1lm9n4l9nQ0N5o0lJ06lj38n7N9J7l6j4j2J6O7ko7lJ7RR1O9n1rN5l7r7m5M4Q1
36160E5J2m2j7l0o4j7O4Q4L0l5m9rRl8j2M6pjO0l0q0J9M4j1l8k6N7Q8rq1m7K0L3K0M9L0n2
36153B5l4Ok0K2L6o0l9M7J4%L7K1Qj3n1J3P2Jj7J5n5q8j0L5K1J2J6K3K4Jn4o0JK1N5J09J3
36146A47r9n6QK5qo4k5%o0k1O4O7N8K9m7n4L3O6o6j33K5J22L8k1PL6jm8J5O8k5j03p5kQ0J10
36139I0rj48o5P4%p2pmJ1J20Q1n8l4L2J1j2k4m1m1m7j2P6Q9M6J9k5m1K7L6n0n1K4L3J5L9J1
36132I3q4r4j4J6M5R4rr8K8Q0k0l4k4l9K9L1l7K8Q3K0Ok5j02k1P6L5K8K5o0o4j8JN9N4k1K8
36125I5N9o5j01qM9Q2L3r9r4K6M4QK3Rk6k5k0pJ0j5K2Q6L2n2p6n2J5J5J9P8lp7M2Q1NKj9m6
36118E0%J1k7NN5Qn8l8Nqn4j8R8N6r5n0N9J5k4pnj6k5J1O8M5k2l5o3j17lJ56M6q3%mn6M0L6
36110d4l7L2N5jol5p1lP6N0%J9K5l9p8j9O4K9k5N0P6p3j28j1K7l4k5J9N3Q9K9p9l3N5mo2P
36103e2Q6L7p6p1Ll5n9M6J00J8l8QM1j1k4K7pm4J0Kl4J5M5J6k2l8L6P2jk5OL2K4p7o4J23J18
36096A87p6q7K4L2j8m1j9J0j9n3%N4J7l4j9Rk8o3j5M0O5Q3K9l2k7n4n1P4J43L8r7j03k5Kj6
36090g0mL4O7M2m1o5l6j7L5M4l5j1O5j3o6K9O6Rn1l1M9K3k3Lk6JJ02O0rm3j03j1Q5qk0N3P
36083I1k9j7k1J9K7m9m4L2M2Ml9n9K2N8m9q2J1O4N6Lo2o3m6j6O7J10P1No9j17n2O3P2J3rl7
36076c0o4NM9pQL8m4j0J04L4n5p5j02K2J17j8k7Q9J1q0ON9ql7K4L8k5p0l7P5J01q7j54Q5J66
36069A01m0k4J12k7j21k9m7j4J05K4r1k2P1N5l4q7o4J1R9O6m3KN9o1j06J0M3qkM0Q2P2m1j13
36062b2k3P8L5k7nl5j03l5P2M3j6J8O6J5o0LP1j6o1J5J2j8M8L3n0l3j5l6J0K3JK9K2j5lnl2
36055a6m4k6K7L6j4l6j6K7P0P0M5ro5n7l3k5QM7O6L2l7l0K9J6k8l1nkk4J9P1j2q1JN1j8o5
36048e9j8M7j4r4M1J40j8r1J2J1o7l6P3Q2rk9k9o8QO1j3RL4n5lJ30O1o7l6J6j7mM0l0o9P7
36041A6J26l2p1K3L8nm6m9j0M%rOQ5P3p0j04j7K2pPO0L7m1o3l3Kk1o3kN4J2LMk8mL5K6K8%
36034a4m9J5Q7J8o0m0J3L6lj2N7Q2J0n0l8K3L7m8j17m5P6N2j5PJ9jJmj1pK4K7o5m5O8K4l3
36027A9K0j6m6N2P4m9p8K6O9L7K6o0j30k3M7nK9M6m7n2j4m8K0R4ro3j4j1L2M7l2J7R7Nk7O8
36020A01O0m3p3k8j1m1j9L7K9%j5l5j3N1O2J0j1N%oj5k5K1M5jj3k7n5JM7J8Mml9l6L0N8j3
36012E6k2K6k2m0Pl1j1J25P2q7l2O0j5m5L5K4k3k3o3l6P9Lj44l5J00M8L2M4k0m6k1J7N6j3
36006E5o2N9J26k4j54o7P6K8r2k8O9Kl4K4k8r8qP6L5K0P5M1j07j06O9O7q1n0O7N4j3j5N4N0
35999H0o6q1J5N0K3j5l3J0N6L6MOl1q6j9O3Km5j0J4J6j9n2%L0k4j7O1P6L0%k3l7j4J8L7J3
35992F8k9m6m9K4J26O8n1m7k1ML7l5r7j5N0Jn0l8J1M3M9N5L8l6n3L6O6%j5%rOl0m1R5J03n9
35985A59l7K8q1q7M5P8j8o0K5qj53k8J68O2k6L3k6n4K5rm2K4L2J6J4o9q3J8N7O3M7n4q5kJ9
35979ik5k3O7R2m8r2%J3J6M6J8Qm2r9K8J47L2j07j04p9m4P9J30J0m7J5lm9%O3N6J8l6o8k5
35972f2j0k7O8R5k4%P6no8p1o1K1O8J2m9o1NO1K2lL9Mo1KL9k9LM1n7n4M7j1o0M5Q7L3J6j7
35965E4o2qM5%J0N3k2p9k6j0l0j2rrL1O5K3l5nK3jN5P3m4o2ml4k6L7M1L0O2O7k4q4l3k0m3
35957a3mJ7J7N0L1l7n4m5m2J4N2Nj0Ln3o6JL5J8m7m9P2J04J2qrl7J5P5L1k2l0m6k9lm3l3L0
35950i8J7K3P2K8k7m0r1l7P9J8l3N7L9l3NK4jLK7L0l9p6kJ6rP2P0p7p6L4J2l0J3Kn5k9L1K5
35943e6j1J0J5m0k4J4k6qM3K1Mn2p0P7R6m5j1N5J5N4N0k6Jkp6k1P5L2m7k1J6j4jM6L9Qn3p8
35935a1J0O7L9J9k0o2l6jrj7J2Pn8o2PL5L3N9L8m0m2K6M4L2K2k1n2j8K4M0L1l2q4l8J8rl2
35928h1l0j8N3P4rn2n1k3P0P4m5n3O8R0Ql4m6p8m8N6P9NQO4J2o2m1k3JP9P0k4l0j7m6%M6J3
35921E9lmk4lml0mK3L4N9j2j21m6P6K9j7K1j3l3L1N4om3L3O5r3j44O6J60Nj09k6M2n0m7J00
35914B5M9m9M0N3n1r8n3Q4P1r6n4P9M7L4J9o9n4K1M7Qn7mN2m3k2J05Lj24j5N2j7l1k3mN8l
35907b0j08k3O5M5P2M4n2rN7Kk6j7l7MJ0j07p0R6L3l2Q7P1m5p0n7J2N2j2JM5J7Ol4o4M1P7
35900E4m3o4K4L1L1O0L2j1p1j09k0O6N3L6m2r8k5Rj2L4O2K2m%oj8k2k3KM5O3P7M7l7o9jN7
35893A30l0j44o6N4L0JJ2J9M2Oo3m6Kk1k1O6N7p2r2PJ0o2kJ10N0k5K4K4kQk9n2k1RN4M2k1
35886a2nM5K2l0j3M5L0k8m2k9j8k0%N4L3k7l1k0J0K3n0o1L5M5k9k6M9N4jOL3QJ6K4k2k6j1
35879C1l8l1RKj9j9j5pk6m0L5Q1K5L0M1o5q9RM9L5J0J5N3J3m9m6n8o1rN9P3jk3K6k8p9QJ04
35872EJ22K7r7j06o4J7J01L0m8k1k9NN9J2L9P2o8r9Pl2o6K3K5k2ON7R9N8o0p2k7m8k8J4rL8
35865h0P4k4m2K6k0l5M9O6M3Jo8n6J0N7N0l2k4N7K5l4m0m9k4OQJ5j%Ml1j3M6M2j8m0nj8l6
35858a11K0L2pj3KM0M6oj5J4L1J8j9k4J4K5l6p0J1N7J6K3L8RqJ1M2l7j35k4J01L4k2RPk5l1
35851A7j7j1K6O7J6n0n1j6P0R4n0j22J3J04M5m6p7j3N3J6m6p1n7L2O7PJ2Oq9p4M2N4J4J2j4
35844c7m3J5P9L5m4k3M1N5J0o4m9M9Jj20k4P8J5M0R0qn8l1qM5M4mK7J0p9p7l5JP8R8J8n1k8
35837D6O0M8n7o9k8RJj21j12J03J20pRM1Nk8n3K5R2l1j05LO1J0k5j8jpk9k6%J7L4J8k8OR2
35830E5M1n1j2J2l6m7m2L8J15k0j23J1P6J0J5K5m2l9N8L9q5m3N7j4n5J7J6K1Q1K8o0J6N5o3
35823E4n6L9Jn0n2l7O0L7r3nJ11K9l0l9m6L8N3l9rL6n7n0J02Q3o7n5N0L2j9J4Kn9n1k3OO6
35816b4N2pJ5J1o8l1N2NK0Q9k6j22l9M0Q4O9m7p7QP0N3l1p0n0m9L0J01K6k3J4k2o6k2L3J5
35810A3k5%L6K6K8J1m2j2L7k8p9j9K8J5J1om2j3K3j2k1j0k5L9J08O0J5k8r4l0N2j5l0M2np5
35803f7k1L3J6J2Oj9K7O4J1j2j5k8M2N1k8Qpr2J9O2q6n5O5J8l6j5L6M9l8n7M1P0J5l8l7j1
35796a7n9q4%N4R5J02m6p6P5K6p9K5J2j24JJ44J4q8j6om7RQ9Q5Qp7n9M5O7J8j3m7k2J7j3J6
35789B9L3n0K9J46m5j92K1J15p7p3N6o3j26N2R5rm0j8N0Q2Jo9l5N9Q4pl5J6j4j1N0j5o9K9
35782aN9l3m1J7J5mK0On3k5L0NM4O6r0r4M3j1m1J9m8j7R4pr2nL2K1K5Nj6pJ7L9M9M8l3j18
35775h2rJ27K7q0l3j3RO3Ko1k5PM8K1r7n6J08J01K3J7j9o8k3M7Pr4o2P7O7j3M8O5q7j03O3
35768BJ01j6n2K6M9jj4k1m8j2J7k3mM0K8K5K7Kk6n7n8k8j2J9M7J0l6pM3Nl8M3N7o8n7L7L9
35761C9O1O8j2o0k0J7n3p1R0R9q1p6L6J8o2p5K5P9J2k6l2k9N1O7l8p4k2OK4L1L9P8L3q4n4
35755DL5k9m1Q8N5q3k3M6l3l2Ml8j5L9K8Lk9k1knL2lp9k2K8K5L0l1lR4J6l0J1n7l8M0l3lQ7
35747A5j3o8RJ5JL1M1lo5oQ9%q7NO3K3K0oo9k4O3L4l2l8l0k5J8Q5L3q4j6P9k4o4L8K5l3J2
35740A2L1%j7p1p4K1J6k4L6M0k7j1N7O7Ll4k9k8M0O4n7p0K2K6Kl1o2J2P2M7K4Kj7l8o2l5j
35733i4kN4Q9Om8k0j5J4L0j6%J9l8%K4q7l3J39R6n0j04l6J20R9p6m8M8k2j8L8j3QM0l8l9J9
35726D6J4lm3k9M8L4PN0J5m0k2m0n6PL7mj6nk1n4m3J9L9J3L7N6Nn7p9k0K3l8QJ12K8n8j4M0
35719dO6J8k0O8O9m1n5m6n6n3n8K2J18L7o6m5j1NM4L6j6l9j7K8N1J7K9M2j05j41Q9J24q0q9
35712g9M5R1P4j0o9k4rk3Oom6K2J13Q9j6q4l0M5k2r9oO9prO7J2m4jl2j02o5J2O1M2l5OJ17
35705E3O9m6k1M0j6j03o9J9qqN8mjJ20K9p8J4J4j7L7j1m5Kl2m0J2K6M2Mm9N0Q5p4r0O5P2m7
35698E2k5Q5O3o0p9J1M8j6n8k1ol1rM2M0j8o2j4O7N6rj5kk0k8m7m0N0O4n4q1mM2M7mk9O1J09
35691A05P0J2p5r2j6j7o7k2O4R2J6n6NN9k5m9L4K4j6Mn5o7P4N6r9n9M4K7K3L1j0j5L8M6Nj8
35684G1n4o3J8M4KL0K9k4mL5L1on7m5nj7l8LP6M0l7jjo7l5J2K3L8J9J4j0q3m7L6M6O0J9n2
35677@J7L8o0lP5k0k2N3j1n8l1MR1L4j13j6Q5j4j4K7l7j1M6k5n9QK0l7k9N7O5kl7j3M2K4l7
35669C7NJ6q7r0K5Q0L5o4p3N2J06L9k3m5l8K6O5Pj9j3p0n0M3Nk8N3L1m5KO3L2k6l5j1NJ5J6
35662D1k2k2N6N6n3n6jj1OL5J7k8q3n3K1kL8R9Jk4L0o1o9M9Po4K0O2k9q2j6N3J9n5qJ19Q1
35655G1p1p5L2O2J0k5J6L3m5r1k7O8N3m9l2Q5N5o3m2M0rq5J9J33P0k6l5j9ojlqk5m8m9K0N9
35648hlk0M5N7j1p9n6L3M6mk5k4LN0L9m6p7J8Q0K9Lj8j02q1N2P3J7J4Mj3Qqk3L0j4q3O5J49
35641A20K6ql0j11j6N1l3j3K0k9rL1Pj4J6N3j4p9k7L7M4J2j5j1j7J2M3n2q5L7N6m1m7L5N4
35634CMj8J2M4Ok1P2Q5n7j18q7n1K4K3%N7K9nQ0N1o1o8q6p8N7O4l6jM5RKLJ0M8L0l5l9J6L4
35627D7l0pO3n2j15J8J1m9P7J14j2n0Mj5k5J07J48o9j48J5L5p8n9M2L6l7rO8L7j2pm2p8jO5
35620hj4l5O0N8Njl4m4mL3O6L2j5J1km5k9JPj9l5J8K9m3qO7k0p3K9J7n7J3M1j9M4R4l3j00
35613a3j3M9N3L9k9q2p9n8L6Q8J8M6Q4k6o5j8j3PJ3Lrm9J4Q0l7q3O8J45J5j30o4Q1P6J5Qk1
35606A49q6q6Nko8M0Q9l2J0O5o7m2O7m8j04P3J21l2r4pP2N8j1l8MM9Kr7p1N5N9k6l3J5L0%
35599A9k0k2k4RP4Q9K1n3l6oo8q9J4O2J7J2K0j6j3K2L2M9%p7MN8m7p5j6J6M0K7j9m9j9M5K0
35592AJJ5o5p1J8k3j9L4k7MP5JRO7rn5j1J3N3P2Mn2oO2L9l9m8rm7r5m6J3L1N5J2o7m4ok5j
35584a86L8LnR0J07lrM6l8j04m5K2Q0M8m8j8K3k0K0N2l4m9MQk3q1o2N1M0n4k3L3M7Q9O8MJ1
35577H2K6Kk1m0j0K5l5r2m9J4K8J3L1O4Jr9o7RK8M1M0L3L2j3j4L6J2nK2j5m1j7m0m0M9L2r6
35570g4p5N6Mq8RJ04O7J1OL0j0o3k1l0q1J6O7j8QR6J06L9r4q1P6M9q1n4PK2K2l7o0J8L7j2
35563b9K9N3k1L0J07Mk7Qj09q4R5Mj15M9J17m3q3J7M5n6j10K9R3n5o2N9J5j7M6K2nJ9J2j7
35557B0QQ1K6r7l0L9j4K4L9l9l3n0q9KO0J4K7P7L1p2o9K7L7k6j9N9Q4j4r9n3j6oO7L6o2qL8
35550@NM9L4k8Mkk9j0l3m2j2l0k5L1N3k3j14n7N5O0J5k0RR0R9K4o6q4J2M8j3K6P3l5o8L8L1
35543F5n7m9l8m4K0N9L1Qk9l2L0N2L0%pK6mn4KL5l9p3%P9K7n4k6K1K9J4l7m4m7l1P9P1l5L2
35535A0R8Ll8lJ6K1jl1k3LRj7l0j1J5K9pm5m3k8J5P4Q1L4m1q1j6L7J4mj7m7l2L7P4K9k9j0
35528D5K2jk0j4K2M8lk3K0k0n0k0o7n1P0N0j9K6M2m0q0J5J22O0n4p6n3K8Q6K8nJ5j3l5j9q
35521B8k1k7J8L3m7n3M3L1j1J9j3l7N0N7L3P0no0J7k6j20m0M7K1qj8j4J4J3j3NK3j2k8K4J7
35514A0l8RP2Ok8L7J6q0p2j6l1nJ02R7jl4j9KK%qo2l7P6L8m2qj0o1m6kPj5J9R9Q5j0m4MJ1
35506B3k0PPl0K5N1p5q0R0R7l4k9K0j1k1j4k4m4n3K7R8K9m6m0rL0L1m5o2N1Q7j3n7k8JK2J3
35499b6L1N7j1m7oJ0KrK0O7jq3k3L1pk1K1M3j0n7%L7l1k4O2Op2K5J20P2k4q8p1L0O9Qj0l6
35492E4j13p3J6L8R8Q9n7n6O0M1j9l8q6o6L6N9L4M6L3mm6j00o1Q2J04k0l2N4ko5KJl7Qk3m2
35485h5Q8R2p4j09l3J7M8K2kP9J15k9j72q8Q1L9p2nO6J9ML9L5j0k5J0L0Pk6oO4J8j12p7Kl5
35478h5RJ06L1p2j4O9L3l1j9OQk0p9q1QR6J12L7l3k3lOK1Lo2j16o2N1M6KK3K8M1N4%k4j9o1
35471a4n9OM5M6Jm4j7L6L9%o1o8J6lo5M4R6j9k9kk9M4O0l2%K9n7n1RnK2N0K7O6M9n5j6M6n0
35464E5o5L6L9j1j0qj0j8l5mJ02J12p0j44kM9j2k0k1K4J12Q9j8p1m1Rk3p0KL8j4N0P1j18j15
35457a12O2Lp2K9L9nMj2NL6J3L5O8J8l4l0l4m2j2Jj9k5m8j1J01O9k5J7J6o1k4K4k5n2J2O4
35450b7J7k6K8L5l3j9L3nl6j8lK9K7j7N1Q4o8m7R7l5j34M2P3m3k8Jqnm8l5Q0Q2l0n9j6J4L0
35443a7K4rj7L2P7J7n5j5J7j3j7j2jL1oo6k3N5M5k2k5L7O1K4l5p1l4Lk3JR7R3l9j03m3j6k2
35436g0L8L5m9j0N1l4m9N0J8m6J5O0L2pn8n6K0Qp0m5O3R1k7q3L8O1l9l2LJ7N8K3oL4J0KO9
35429A15O8K3ll4l6k9o4o5K3O2l3n1O5P4j7m6j00j16J7Q4M1Q1J03Pn6n7l4Mon2n1QL7J2Kn
35422b9k5J8O2N2N3Rp6o7rRL4Q3N9m1n7k1n4k7N9J1l5M3M4k2l0k0kj4m8J9Q0Jj7M9Lp4l4L7
35415B3M2qk7l1l7JJ4K2P0J9n5J7K5j00q7Q1J50O0n2p9m1mlj9l6m8j1O0M6j4j7j5j3K5J4l1
35408e9kO0N0n3j03J2P7j9m1J0k4oJ00Q2m0m7N8O3q6j17J2N7L4M2Kl2J4L8j1o6l6O5P3l4p4
35401aPN6k4r6m2M3L7k6j6O1M0l2J4P8J8o3m3Qj9k8K7oo7j8M2M0j7m4M9N3m2J6N6l2j1M2J
35394F1k1kL1J1n8k4K3l0k7N2M9j5rM1oq3j7M6qL3J15Rr8m3L3L2l2l0Q7P6p1p1Ok5m9K3K8
35387C7o7l9Q7N2p0n6N4Q0lm0J9M9J7l9p7m7K8N8Qn1m1l4m2K7P1Ol0oj7J6P1no9L0N2o8p2
35380a11K3J8j8L0M5m6p0J3K4j4J5L0n%K0J9K7K1Lj6k9LJ7j3K8M6m6l7O9O7k5l8M4M6l1k3
35373H6NpJ1oj2L4l1q1j4nJ5O8k6j00k8K0K8J1j3K8L8jJ8Ql5K0M0o9p1M6J5n7M5Q7l7o8J9
35366a9N1J2j6mrj4Oj1kP3J5j13n5O6O2K5Kk7k4k5k2L7M3k3k2jlM4M7m3n0L3K7l4k1pk0M3
35358B1R8L3o1r2j8Q7K4p2K6R6Mn6n8m5J9K4n1m8L1P6N2j3k4Kl8o0qJ7J1J5J4K9%m3J5M1m8
35351@k6R8J07J0o0q2q8m4M4M5j8j9J9L6K5j7k7Jj7m3lL6J3m4p2k3N4Q7J09R9pj18j24k8P2
35345eM8j4K6L3l8k4L9M2K5Mn2r9n1M1N3op4o7N9Q9j8l6J3J5L1N8K9o9j27nJ18N4l7o6k5Q8
35338E2M0r0RP1n2k4N7l3m7N3N9M6O9k2j11l9k4q7K7J50M3p0k9K8K8l7q4j6M9ol3O4J04J2
35331A57o1p0o0jO7L0j02j21K9P6j6k8J9M2M3k4o9j0L6M1L4K7Pl5j1N7K8n4q6m4L1J2l0J2
35325g4L7M9L4q4q6O5P0n1n6O0Q6n1r2M8Q0M9P9Op2k9l3l5K1k1l4P3O4m8o0j6J0J8j8m2K7
35318b6L7m2j3M5mj6%o2m7M3L3j4pj6j4N7O3jj5k2j3O1M4k9L3P3l9j02j1N3Mk5J7Ol1l7n1
35311f8LQ1K1p3l0K9k9m5O4P3k3k2j7p3k6M4L2M0N2om0OJ6rL0J5p8l5N4J3lJ4k9m0j5QM6j
35304b1n7LL0j1J5M7J3J1Q4R5l5r2J7N4j8n6p5m5O2Q4j0l2k0o8l6O8L8m2k8J1N4J9j01r0K1
35297a11N4M2J4jK8L2J4K0l4p3lJ2q0o1N5O8J3Kj9n0K5R5L7K1L5o9o1M2o4j12L8M3RO5j1p1
35290e6J0Jk3L2PjN3RmP6L7n0j2M3K4NJk2m4m3j8L9M0o4j22n0L8L9L3J04R2n5n5O0J4l4K0
35283A24n5j15K8Q7K1N2M3p9r3k4rK0P1K9m2jO5L1l6p4m6K0L2K5K6k6k1L7pn4m3o9m4K5K0
35276h2L0Q9M6p8j04j7J0l6J3Q9O6O0L0j11j16K8K7l7J9M1kM5P0j1k1J6kpj8l9J3O5K6m3o4
35270eJ1Q1L4pQK0K2k9r8n9%qL8P5n5r9M8O7k2K2M8j6mJ7m1p5m1N3R4j0r9m7L8M1k4p1j4N3
35262e4L3mmm7q0J1O2k5l0O0O6K3Jn1q4QR4Ln2O2J06L9k0r7p2O6O3l0l0k0KN3L7k3n6m1J0
35255b1Qk8LN7Q0J3q3n2j1m1J5O6J0j4lj2j8l0jM4K9N7P5o3j23J8Q2M0N5L0q9j35n9L8O4N0
35248E1M3Lj7Rl1p1rL0%m2p6rQ9K0p2j2K1k2mJ6L7Q9L5n0%M8K2l8r5m9J6NK1Jl4N8P6m0o9
35241e0l1jL1j0m8M6J21M4j6J7j3o2nJ3m3k1L6L4K1mp0r3j2L9L6O2K4o1j9M9M2M3Jm4J8Nj12
35234c3p0J2pO9Q8p0o0L5n0m1O9M3M5N8p9r1M5K1l9N5P5j0ojm4lJ5m7m9J0M7O1K2o4q2J0M8
35227a8m2l0N6j3k3J14M2j42r5K1J6J6N7N5K1Kmk5k8K0M0k0k6N9O3k1n1k5J7K1%K1Lo0pPj08
35220h7p0R3P0j8L2P3qo7k7L4M4j4o3o0%L5m3l9J03N6q1rN5ql0j8K2O2nn6NJ1rP8O4q9n5O5
35212D6On1j7n6o2M1R1L2m6rO4m0q5O2M7j2R0L1j10l8L8L3J5l8l0j9p7l3N8M1K6L2k9pJ10
35206A04P3p8q8k1oql4m2QK8j2PQ1P1pn0o7m6PPkLJ3M8L4nJ9Pq1p4O1R4l1p4ML1J5Lj0MJ1
35198cJ4J5j1lL1K7l4p6mQ2L3l2j9K1M4Ll6k1rJ6K3l5k5L6J0k3J9M8j8q0j6M9J4j4LJ6Kj3
35191C4J9J3k6M2O9l4n3j8l3JK9k0o9o1J7K9l3M1J03on3l3j7P0N1q4l2J03M5q9o0M4L0l3k1
35184c5Nok2j9J6M7M7J2k4J4L6m3n8J7J9j0PLj4j0l1oM0k6n4JnL7O1o3m6Q7jq5L8Q3JKj5q7
35176h7K7J48oj15j0L2qm7o9RP5N1M3K4PJ9k8m7K0J6l9k5mNO1Q6j6r0l5qj2M0N0rn6n2JN4
35169EO0mo1K0O6k7j2kp6%M5k1L8L8o7l2k7o6NJ5mO1K1p0KQ1L3m5o6J2N3l5l8O5L6j8L4L4
35162E3j1L5L8o4p2J9J9l8J4O9k1r3m5lK2Q4O7k1l5j7J0N3j9q9j8K7J1K4J2lk5k4M4Rj01l5
35155a24O3j6p1L1J17L8q9n4P1O0j9LM2Nl2k8J2K5k4JK7m2k1M0k2n2oJ4L4Nj7L9Qo0RN7Mp
35147B1J1%POk8k4K2L8k4m0N6M7q4j1J01j6n9J5n5n2P7K2q7m1K9M3L4J1oj6k3k2K1O9J7l0
35141B9L3L7k0j7qJ3J8m0k1L2mJK4k4qK3k8k2J0k3jM7K6ml0nO9Qj08o6%j7%N8O4L5pm4j3L3
35133E0nk8k7m0N5Q6p5n4O7l6p8K9K1KMo2k7J01R8RrL7K5o7o9M2L0o6l4k4n2K5K2k7N8M4l0
35126eL2J0o4K4O3ol4n4l5L6K7j2M9R1Pl6K2k8j17j1R2Kl2K9j1m6KPnj4k2K5L7qJ6L6n2q0
35119f5rK5L8L8j5j2O0L3m4n1n3m3kmk6L0J22J07j2o4oN7M4l6m7Ol4p6j3J9kM2O7rk3M9K3
35111A14m9OP4J7p9q7k4%K8P4mn4M0K9n0j6j7l4N1L9n3RO0j8k6jl2J2Q0L6m3o5k6K6O1M5n7
35104F6j02j8K1J3L4Mm9m2J4N3j2m0P9J01j9n0k2l1j5M0M6Ml1m4oK2m2l6P1Jj20k4N4J0N6
35098a4O5n1l4L5l9k5P0pn7L6L5nK7K7qpK7L3j5k6Lk2k2K9K6J6L4nn5o3n3PO5M7j2n5J5R7
35090A19m5j46j6M4J4J8LN0N8p9r8J7P8M7o6p4O3N4n1k5M4M4Oj5k6m2j3M5K4m9n5J8Q5M6o8
35084In7M9M3k5m6n1j1Rl0J5N7J0K0L3k5l6%L4O2M5j8n8j8N6M1m4q0q7o4L6J15P8j3p5m1L1
35077c6Jm2pJ8N7M9q8p9J04J12nj8J7qq4q3L3N9JM4O9j2k0K5j8m9j9k0J2Q8K7q4m6K1Jn2m8
35070h0O5J22K5l5l4p1l4L4ok3Pr%J7l9o9rO8P7M4Q0Q0p3j23JM4L0L3k7o2l9k4L4Q2K4j7j8
35063G5l8j4Ml9k7K2J3kk1l9J6O0kn6k7M3P4L1m0p1o2jN3j0p0M6J15j9p3N4Q4j5m1Lk3q2m3
35056a22N0N7K2L3J1q8j17J4J35J02J7m0n9K5O6o5n2Q9On0Q3R5M4J0r4j17m3JNm0m9K5P3O6
35049I3J7k1k7n1j9J7n1n4K0k5k4Q5N4%P3N9l8m0m0l5j8o8j2J30L5j56n6J65Q7j20qJ30k7
35043G5l2J06j8j13j8jJ1O2M4K9l2j27r7L5J09N0k3Lj2n1J8L9k8k9k5n7j4N7M0jK0M3MOO1
35036A34J7p9k9P3M9l8r7q2mL5K6L1L1M3M5Mm7n4k0j2K9R5lj11n7m9j2J18P7l4j8OJ1Jl0l4
35029A5k8K8O2o8j23QN8k1m8NL9j3l1P2O9o2n2L8PpL8M3L3k6r3m6N0P3J7m5k4K1L6M1rk2M2
35022G7L9J8j5j24r2R9J17n8j41m7P2Q2L2j9o1k0O8L3p2o3rJ0O4Q4J3n2o3l4L9Q0J5p9k9Q5
35015D9M9n8r9o2M9O7lL4Q9J2q5n1N4L1n7l7k7n4rL6K1L5O4Ol6K0J1rP6M0r5o1L8K3m5n3J2
35008b5N8J8k3K5L2l0M3P2j06q6R1K4m2N5Jj10n8K2j7o1K0Q5J8j2Oj5J5M4j6k4Qk8n3l4K5
35002g8J02P4j8l9l4j0J4k5m2Mj5k0P0Q7J3j4k6k4rp2l9J32Q6o4k3k4p7J3M3m7m3J8K3J9j
34995d6m1j9L4Ql5mK3L0M9K5J1P1M6q5p7L2Mn8JL0j0qj2rN7P2j5o3J1N5m9r2L5P6k8o7KQ9
34988D3O7q5j11J6M4Jmk7m7n0k4P2R9j5l7N2M5oj7l0rL4Pl0l3l2K2Q7L1o6l7K1K8R0R7l5q2
34981G9jM3Ro2o3J8K9j9l4k5M3P3k9o3QL1L2L7o3j34pQ7k2m4P1K6q3j8P6Oj04m3J32J27m1
34974G2j10n7QK3L2O7nj11l2O6J1jN1L3j5m4n3jN3L7MJ1L5K2m1m9J8M2M6L1o7o7N6L7m4o%
34967E2p0m6O6P4n0n7M4K0m5j3J7J2j2n3pN9nm8RJ9J4M1K8J4pm5oJ3j2O4O0o2l9O3N8j0l5
34960A05J1j0r1l7L2qk4k5k9M8R6L2J2M1n8j25RO1k8j0L9Pj0J4N6M7J5K8rn6m0r1j07K2N6
34953b7l6n4J0O2K8l3oM2N3N0K3njRom2l9l7p4JJ15M8n0m5n8k2P1K7q0o0L7M7J8M9L8l4k0
34946aJ1J2K3k1k4M0lk8M6J3k2Po0o2L3mk9O4N4jop6r2N7Q7l4j8N6k7q2J1M2J1L2kk8P5N8
34939A12p9j8M9n2n3J5K7N1kj02k9J17P7q7j11J9N9m2p2M5Q2j0LO6J4j8J7K9j9q7j4R3J0p0
34932B0l4j2L4O0Ok1kL5L3o3j02j5M5J6pj4l5m3k6J4Q9O9m3n3kK8N7N9J4q4j11M6P7p6l7N3
34925b5m6nJ37L3r5J6J01Rl5lk2n3l9k2k2k2mpj8M3J01L1m6J6M9m6n6Kl4j7O7L4j0M1L8n7
34918C4q8j5K8L8R5M6j05p8O5P5K0Mn3q7qM9K7nm2k8K4L3P5O9l1l5k2o2K5O7o4o9K5K3J0j1
34912B9n0PP2L6k2l0K7M4l1m7j9%N6L6nN6K4q1l7K6j0o4q7m0M1N6M1J7o8j01M0R8k3j2P4M
34905E7k4Kn6kP0n2o7P2K4n9K5N2k4l8KM4N5J1k3j5k1n7n8K0Q1P4Po9o6k6ojm1k7Q4M9p3j4
34897i0N9J5J2K8Rqm9p8oN9O3P2J7q7o9J4nl3L1K5q6n3Q5O3l2k4J1K1M1L7l6o6L1O2rK8N5
34890A07j9k0k2k5O2K7o1J4K3o2j3M4qj3K5j8n8K5Q9J6n3j6M6Rm6k9o3p9Lj9qJ18O0m2M1N4
34883H9n2p8m9j5M0M3j6J5P0l4q9K9M1m4l0K6N2K6j4J5N1J7m1j9M9J2n2K2Q1K4j6l0k8J5j6
34877I4p4k1po0J0O9ok6K2L0L7J0p0n3L3M2ONM9R8K4j06q3k5k9M2N4l8J3P6j5n2Jjj6L1M7
34870A11l7l6Q7L5q3k9j9n5kj5J8J40L2j05J2P0Jk4p4o5Q0J14l8j01j1K9RLj6K1P7ko3j5k1
34863B8JP2J2n5J0L2l8p9o0K6J01N4k6k2j9j9J8k1n5L0L1o6n4J2N0O3Qj8PjM0O7k9l6Jp6m0
34856e1Q0J3n4K7L0o0n9L1M0m3j9R8P5m8o7k3k1j5M9P8J5l4k4k1K3R7L0j03q5QN0K5o3n5Q7
34849A1O9q8o5M7N0On7p8J3Q1O3K4j2k5p7j26PJ35N0k8l1k6L5L1j9QJ4Nnp5k2Q1j1n9K1L2
34842b1j0m2K3J33J8j31m8K0jN4Q2J8o0q6j9L1j9nP6N0j7JJ2o4j35o1R8J28K7l0pL4J6l6k7
34835Bj5m6m8m6LQ1J6p2jN7M1N5M2k4k2Rl2o0PM2k4m0L2N2L6M8L8K0J5n3j03pP1lm0Nj8k6
34828hL4L4MJ6Okk7o7j2N9K2m8m8oNnMJJ8K6m4n0L8N2K5K5ml8KO5K6n7o5m1jM6L0K3L0m7q4
34820f3RL2rO7J05j1n3j2l9o5l0kJ3J5ol3k2L5O4J0l0K5P0l4j22%J02K7J0N9l0p3M3L6o6j0
34813A2M9J0J1k3q8m2L4L7m3j04j0P1J3J6N7L4K5J7l4o8m3K1K6KM2K1p2m5M0L2L1N6qp7m0
34807d0OLL1P3Qp7KM9n7LJ19l3r0O9M3n6rk6p8lO0j0o2L3R8Rj3O7lj22o7J2j1%L9J9J2K3K0
34799D1L1J4l1k8l0m0J4N2K0j4KRrJ1k1q2N0J55l4j32K6O7k4l4k7m3l7MN6L0o5o8K8P1K8j3
34792b3KK7Nm4k3N0J5p3k7N2K7J5L0j3k8K6N1%m3j8Ml5m6L9P8k1p1j5l1p6%J35J52Mo3N1L5
34785A48q1j1N4ok8m2n2KK4j9k6L6N7j7o6oM5Jp1m9M5N6RM8P0l5p9K0N3lLJ9j8k0k0o1l0N8
34778HO8j1p7l6L1%l4j5l4j4P6P1K4L3mn7l0opj5m2k8K6O4P7L4l8n7k4L4O5K3j8l5n2k3K0
34771cK9Nl2NN3j7l1P6L1j05o7J2ML3K7o7l4Q9N7m2l9oLj2l6j3J8LK9N7Jm3l3K6R8M0p3k1
34764B2M6MJ5L1n1n5M5Oj07k9O0k8m9nm2L7J41mj00O9J21o1j23m6J0Q8J12J8k3OKm3q6rR6
34757F8K8m4j4m5o3J9N0K4J8j7l9K2J2j00j8J27J7o7L1O2Rl5l8%nnRn2l9O3L6J6R4J0j56q1
34750a03R1Q5L4L5j8r5o8J8J5j9N3O0p2p2L6N3Rk8k7k0l6j1N1Q7O1m9q3k3k1K7R8K3k3J0m8
34743C0m5N3K0m4M5P3n1q4r%pjn0j0J27J08k1q9j23p0K5p%Q6J6m4O1N0l2M4M8o6jO5m9l9O4
34736G3L8J0k1q6k8M4K4k0j00p6R3R1l5JM3k4k1Lk8jK7l5n4K6P6K5o0m8M3M9l0j7P8N4n0o4
34729@k1L7Q5K0l0J0m0r2NN0RM3M2p3j04pM0K8O4M0m6LM0q3o5O2J4n4K4Q5M2j3k4m8o9oJ9
34722a3l1M6J03l2j00j2M7J0o1k6O1Pm2L8O4J2j7l2k5KJ0QJ0ok6j1K5M4Rn0lR6M3o6o4k8K8
34715A8O8l6j21rR3J4o4mO1P1N6k6p9kM3J8%p4j30n4M1M0lL8J23L5j12n2L7K9O8L1p2j8L6
34709F4k9l5mj1OK4Nj1M1N3p8r0P8O4q5m3P5N5p7j19L6J13J1m3l2K2O6j1j7O3k0p1j3m6l2
34702i1N2N3N2J8p0n7K6O7M8jj1j2k1K0L9j2k6j9n1l9jLL3O4K5k1n0m7qMLL9Q8Q2j6o3PJo8
34694D0l7L2M2Ml9l0K4O5K9l3k2k4n3jM5j0n4k7L1N0J4nL%ol2m1J8O1M9K4k6p9m7J6Qj5K4
34687bN3Rl7p3j17j3J29M3o1ok7n6O2R9K2L4O5J6j1po3n8N8P2JLj2n0l4n6r2lR1jq5M4R4o5
34680c4q2M0J2k0N8O3ML6N8p3j29L0P3n2RJ49N6p3l2J0m1o2J5L3m2k0J1l4O%q4K3J04k7l9
34673e4M8L2M3M3n2n8J9j8o9PP1L8k7n6j5l0j08k2J33J14J3m2l4K1L3ll4q1p0N0J24N3l5l5
34667amJ5K8J3m8p6%Q5M9NK6jn5jN2k2n5J2j4l0O8L2o1K8O9j0J0L1j9j2K5mn6m7J6L0Nqk4
34659E1J4O6J1m4m9n5mL6PK4kj03n3L0mN0J14jq0pL4k1m0L4M4l9J1Q0k7r5l9J6M1l1o2Q1P5
34652F3o1k6Pl0K8Q5J03M9r8r1J8Kj3k0m9RM4L3M0m9o9R0P6j09j02NJ7N3J05O4rr4j28K1J51
34645A15M0o4mJ6q1j27n1M8R8O8j0j6PpL9M9n6o4L5O9J5n2k8M4K0k6l2p1q8m5K5J04R2J7J2
34639I1%n5j9Jo0k1O0Ll8J9L1j9k3K8K5pM8P8m0j04l3K0O1L9r2n5J02L1r6l3M8L8rk3J5on1
34632d6j4NkM2M7nkM9K0m5qJ4k4L4O8k5o1m2l5J8L1k3k2J3jJ3N6K8l2j2L3K8J7Jo1o9mkl1
34624d9jK9P2Q0l1q7k0Jj8lMoL6R1L7o1n6J2P4N7m6o1J7J0k9K4N1m3r1j8Kn1j0O8M8Kk1m0
34617b7l2OK5L2M0K0Pj1l5k0nmL3J9k9jJ1l2m8k8M4M9o6k8J17M6n1nrj2L9K1jmn0j9P0M5j9
34609H8k2k0j8oJ5N4rr9OQ8n7j12N5J26Mo0j8l1pO0k4n9N7L4n5l5l2jQ5J9j02l5Q2O0K9J4
34602G4o0m2P5P9lm6l7j7l5m0OO7J08M5n1n0%J8j7j9M0pq6m6n6p5qK0M4P1Mj4M6K4LO9N8o2
34595H0o6Nl3m1K3lk1MQO0M1j10j02O9R2QJ3L6%l0m1rM5Qk1K3j7q1l9%JMpK8Q5N3k3n4l4L9
34587gQ5J2o3K0O6p3j00N1M9o4j2R2N8J3k2j19j31j6R3J15L3j3L7k7p7L5K6p9l8qk3L9N2J2
34581A6jl8o7k4j7o5j1R7L5j4R5K8j35n4P2Q3P8Qk1L9j8p5L3N9m1o5o2l7R0Q2p0l5M1pL8Q7
34574A24m3q9NK7j3MJ1p2q2K7P6N4jl3L4K8o8rN9j2RJ19O4q4p5J7Kj4k4j03l5Q0j5j1R5J3
34567F5j4J2j06q1K3j9J9O7j6k6QL4Q9N8j1l6n2OM7k3m0j2l7j8mm7l6M1P3Pn0J4M2m9l5O8
34560c9L2o1k1O4L7rK5mm7J9K1l2J6J1l0M7P7Ln1p5l3M8kp3J8Q5j2o5L3Q7no6oK0K4O3J3l1
34553H1mn5l7P3L0k6Ok3k6J4m3p2K3R4K5p1n3j5k0LOJ8O3J1m4K2M8J5K8K9k5m0J3lp3l8K8
34546c8J6K9J0n7j1M5J6L0M0RJ1qn7k7N1L7k7lJ8l0pJ0m0lM6Kk4l9m3K1K7K0J05O0j15r9J9
34539fK6Nj6k0M6P2j4n0QK5J0L9rj02m4Ql6K3Q1J6j5Qj6q8p4P7J34M4j0n4q2%P3K9m6j6M8
34532G4m2j12QP7K9J5Om0n2K0R1K3m4J5J2m8KJ02P6r3j29M6Q3n2o9rj4m7n0QO9L7k3nM5M7
34525E6K5j9o8k2M7j0m5K8K1l1J2jo3NL8l4qM3L7J2p1m3Q8N0j5%n5l1J08Q6n6r6j9O0K6o8
34518a3p9j1L1L6L4jm2k9K9N6jn1ML7j2QP6L9l2j3Ml0J3N0p2q2R1O1q3j7K1n2ON7j9j4N3q
34511D5q5m0QJ2N3L9k6J8L6p5n1R2M7o0ML1k4L7K7j18p3M4k3%J19K9p8jQm8L9P7lQK3o2o8
34504c9K6P2J3l4L1Oj17q0K7P5P0k3m9K4J0j2NnK4J6n3j9N0M9rq2j2Q0m3j34k3O7P1K8j3M9
34497D6P8l2p4j0L6L3l4k6O6jr2j8Nl5K5N7J3j8n7m9L8L8k3J2L7oJ6O0J8m3n5l1k0lO8P9o
34490I2qJ5m5m2Qk9n3J5N6Lo7pJ06M0r5k4O7nk6J5k6m7PO3J06O0p2j17l3K0lM4O5m9m9M6K4
34483E5JPj2M4J4j03j8J12M9m6n5l4j4k1m2m1oO9Q3mk1K2l8n0L0jk6N9N7pK8M5o9j36k2O5
34476b6J4JM1J0l6J2N8k4p3jj2l4R1J09n2p4J7l3q2K7N9j0L9N4l3k3%j9K4L9K0K1n1p0L2K5
34469D0n8k9Ok5lO7Q3K4k7l5l7jM5nm7N4J42L4j04m9N6j6p2J2Mm5Kk8o3N7O7l3nKq4o7NL2
34461a01M7P3Q5Nr6m7L3Km3m0krn0L1J33O2j4Kn7j04J9R3j2k8M6j6p1K5P5J0l1l3o2l9O8O3
34455A7l3j8K1pJ8L1k6l9lK5L3J1k8p3q4J7J12O7j5l0J6N4kn8j7J1nK2N2J2q2j07J7R1K9J5
34448D4M2J6J0ml3k2m1p2k2L3O8O2lK6Nj36l3J37Ln1M8k1p8l0LM6M1LO%K2L8NN6L5j43j16
34441e6L9k1p9K9N2K0O5M2n4p2j3P0L4q4j5J13J8j02o3KM0M1j0k8L0O5Rn0k2j0l8K1O3k4o0
34434d8j6j1K2O5Jl0K5j3o5L2R4K2m5m0L9R0m5j79o3P2on2P9R4p8j34OQ8J2m1M3R8np1J8N3
34427A1j2j4Nj9kJ3rMJ6qj0L4N2J5j6m0n1j0L3L1J5mk0n9o1M9R7K5L5Q5J4q0p4l0k5j4L5R2
34420A03Q5m8j07M0M5j14n9N1j3k3M0jl9OJ2oL1Rk6O8O9q7r0Lj0l0m2n3MK1k6K2J00O3J8J5
34413C1j0K8Q7oq1LJ6o5m2Ll2J0Q3Lm7M2J4m1O1P8j5l9p8o4M5L4k4J9K8m1o7k9J9J2qM7P2
34406D6Jk5LJL2N3kl0l5o1l0L8L6M2P6lr0lK6m5K9M3p2NN5q4p0L0J3K7N1kKlr4j4J69P4r3
34398I6lO1k4j2J2m9k8K1j3k7k0l0K1N7Mmoq3q1L3O7j9m8K3O8Q7K7r1qJ02m3r0M4jp6J0L6
34391A3kqm7l7N4M7J1N9J1j05q8pK4L0M7L7o2q2O3Q0n2m6M8N5L2J3lJ3jn9k2N8Jo4j1J5l0
34384a5k7M2Q4L7m1m3K7O7Qm9k1rk5k0l5j4N7K6l5J9L4k4NM4K9M6qj27q1N4O3kk5k4oK2ro9
34377d5k7K5j5j6nm5J1R8L5k3M2O8j3m4N%n9p3m6mK2L2P3P1jk4j9l9RP7Lr4j1P5k0n0N7K2
34370E2o7qJ6l7rkl1M4P7k3n6PL3J1qmj2o0q2l7N6Q0l5n9Q6J05Rmkl0%K5k2k8L1L7qk6l1n
34362a7K5J6L8M3n5r8KJ20R1n8q5K9L0o8m8L7K2j0O5M8p9n1K3k0j9J9qk1m5n6O3J06J5J2j8
34355D8j18k6N2q1l8J54J00k8J1K5k7J4J7p5pJ02np1ql7p2j7M6O4K2k2n5o0M8R0MPJ4m0lJ9
34348D7j8j2kkqMN0Ro5l1NJ9Oo6m8L2N7P3k6r3Q9J43m2p1ok1m0j9M8N1l9j5P0J0o4l2j5l2
34341e4J9O0J5k6j1Pj0k5K3L7n3p7J5N7K0j1J6M3KrM9N8kl1k7n0m4lj6l4lJ9J7OJ7K1j7J1
34334IQ3O4L0%m4l0j6n2p4k8N9L3m7MO0L8K3k1m1L9P7%l5K6J7n6l4j1l4J0J5o2o8j7K2O9R9
34327A07M2o9p3L5M6l2j5K7MJkj8Mj0o4m8MM9P7J8o8n9k5KM5N0M0K9k6k6K5m0q6K3N3k1j8
34320a9KRL9%k5N2K7o0oM3j5jL7ONom6l6n3n7L0J9k0P0N0o3j7K7rL7L9n7m2L4K1k0J6Q1K4
34312A16j12j33k1Q0N8k8pN5J9k7k4k0J3M0j2l5R2J64L6n4l2o4r3k9J9Kj1L1N2J5oomk0p0
34305a6k4Q5M2m9l4j9jK3k9l0P4Q5L6K8k9q2k9%m6m0N5J07K1p8k0O1K6k5m6o0m0qL4M9l9o5
34299h3N3O4LJ8Jl4k5k0J6J7o3p1JM1O5K6l7J2R6O8l3r3o8k8l6j2N3N0mk5pK1oOJ20N9j39
34291Fp8J08P1p4m5P8J6j00LQ1oLL2j8oom7OJ0n9OJ11M7p7o1K7J1k6Ol1o1J9L6J4N9M2l3l9
34284B5qlqK8M1k7l3K2ll0J8J8k9nO1M3k4j1K0j5m3j3L7O0Rn7m3pj7lK0qrlm3j6M7J1l0k2
34276e0k6lK9j8o3MO7K5J4M7J9J8L5j3j3Rn2l8N1O0J0n4q1k5lJ6N8l9j10O2J65K8p5j8M7L1
34270A14j0k3l4nN6K9o5o1J1j8n0N3Q1m5r3j1M3j4n9K7P7%m7n3j9Q5P7j3omk3J1k2l9M2J0
34263Bl7K4pp4j9N5O4mjJ01J0j19k4j4q5K6J17P2J7k6l6j9nJ2LJ5J6p4o2Q2N3n3LJ4l3K0J4
34256B8k6N4K4p0mK7j6OlNN0k5r4jQ4M0j3K6K9n7m3J8m0k7R4N4p7q6mQ8N1q7n0Q1K2j09o8
34249a19Q5J25L1mJ6j9k1K2ok9k1p9n6J12J11m7l2M2j7l5J5mk1ljJ7Rm3l9pL0R9P3k3j5qo1
34241G7k8L6K4rKjn6m4J9j8k7K5k5o1j9j8J6O7K7mJ6j9r2n4N2K8j9O3Q2j8m1MK5M6N9J3m2
34234H6l6k9l1L6R5K3p7q7n1j7J8J9k1%L5j8k9K8k7q3OP5P8O3l2o7K3J0o2j7K5Mrk1NL8L5
34227a2M9j0j18m8R5O3%L9N0j5mM2l7o6N9J0j45k0J58N7o2k2k6m0P1P1j01r7L7K6mL5L9M2
34221A16M5l0n7Qj7r8p1lJ6L8M5J8K7J8m7k0P2L9m0oOm9l3J2l1p6PJ03J8q1jQ4M8J1k1n9j8
34214b7L1K4K5pk4M7L9j0O1N5o2p1k9mOl9j9J1p2n8N6K9j3no4m2Q1Q2Rj0jK8J8j7lj6l4J0
34206a5j1k4Q6Q3o2r0j6M7P2M3l2q6n2N2O5j8l0Nj7RN7k1n3K9K0j0K3k0l9L4L7J1j0p5l4O0
34200A8K4LJ2n9j5P6j7l6Q0K6n5L5M5m9l8k4m7L0O2j8K9P9m5p9ol8m6M4M3nM1P0l3j06j2Q7
34193G6L0l7ro4q4J18J62k8l6oq6k0L1n2l1M5O2K9o4m5M3ql1L5J5L5O0o6q9J4l7p1O3Q9j0
34186C3n9q6m5Q8J05J0J1L3l1j5O6lr9j7K7n4OP0o9p5P5N5J8K1m7j4M2m2o3j1QM3L2j8k3k5
34179e3j9RJ2kj6m6n5oO3N5N1P7l0r3N6Q2o7p2k8k8L4O4J4jJ0L5N0Kl7l0o6p9J4N7mk0J6L1
34172b0N9Q2J6p0p0j5J4ol4J1R1M8o0l0L4Lrj3n0k3K8M2N6qr3m8Oj3j0LL5O1Jl8K1O6M7j9
34164I5r4n9Q1J15m5r5M5M3l4N2N3p8j03k9M0J1j1O7mj21k4J5n7K0P5J2nj1m6oQ1O8kJ8Rn9
34158A7J9N3j00o7J16O3o5l7P%MM4L0l7OL9p5n9N1pQJ41N0j20q1J2J1lK4Rm9k8L8O9K5r2o2
34150d6J03N5q0k4%m0J0M5L9K4m4k0Q3L0o1k3j5l7PJm1j0J5L0N3L8J6l8n4M2M0p4o6KL4N2
34144D6K7l2n8j0M5j2n8M9J08J9q1j13p5L4J16R1Km9k1j4p0k5R9M6n8kL5J7N5K9k6Kk6o3J2
34137C9K3m0pL0k3k6L4J7n4n4l1j4L3Rj9N9M6k0N4N6o6m4N4O4K1m2l7J3n9p1Q2Q3o6m9K9P
34130C1KL3mm7jO3M3k9o6pN6l3j11k0M4RNj1l5%J1j5j5mN5J26P3p5q8M5P4k3j6J7j6j7n6q2
34123h4J6K4m2j2j3l8J3L2J0M6R5J7j15n2O4J8K1O4kj7L3ln6j9M6Pn8j9%k8K1O5M1J1K3N4
34116A63l5j48k0J15oq9qL9M8K7m8o5rL8J5n5k3O7K8l3rj9KN0J3K2N8k6k5N4om1mm9l1L5l
34109B2MP0L6j1j6k5K%n5l6J4j1m6mK8LMJ1m4l6M2J2m9L6R7Nk5K5l2k8Q2M4m3m1n2j0K4o2
34101f5k9O8Lm1MK4P0O4k3l0k5o2mN5L0N1N0p0j37p7J9O4L3K8M8Lk4ok7l3l3p1k7P8P3poL9
34094GM5N3Qj10p3L5k3m6M3J7l4%J8J3l5n0N4N3m9NO9M1K7m2q8RL2m4RQ3Rn0j1PK9M6m3p9
34087f5K0O8N6M4qo6r2o4M4R2mp7%P5K7m5l2K2L8J9Knj6l8n2j8K0L8K7l4m4K2K5K8O7K3on
34080H6k7K2L8o8p0M3L7o0k8R0Q1k6l2K6On2n6k2jK6L5j5k7N8Q4k8p9J4K1p7n7L9M1j6l6J4
34073a6N6Rj5K8j4p5PO7Jk7qj1MK0K0ml3RL7j0j3j5n8k4K4Pj4k2%K5J1J5K3J6K3%l9l2j6o
34065e0LJ6L2J2QL3KnM8K0k1J7J3m0o7r9p5K0L9J5M5M0MK8M1l4p8l0k0m3N7J16J7j2J1k7j1
34058B5QoK1Oj3M4L2k5qJ9j5n9j1N3k2l2J01M6r0pK2o6K1J08K1p3j12o0M9P1O0J7m2OK6p0
34051D5o8LJ3Ppk3K3M1l5o0K5K5m4qO9R2M8n4q0j0Kk6LM7O2K1n7q4m2K9O2rn8K8O1JL3N8q
34044A25k3j7m4qJ8j7j7K6M5j5j10l7J01L7j6N5jn6ro6o5P3Q9K9qo4n0J2L1M6K7k0kL9L3L1
34037A72K1j9m8n6j1O6Kj01LR6k4j05l3Ol1j3M8L9j1j2K5J6l5k1J0j5j5k4k9O4M8j00m4J34
34030CR5k7mJ5n7k3Q6N6k7k7n0o0J0rq4LJ16P4Rk5p5n3J8J9OM8O5j6o9m7n1pP7L0NO8K8pK5
34023A38j9j8K2o6q6K4J4n0k1K0M5O4J1jK7o0p0P1L2r8mR3Mp4n8nM4K6k5k5Jk4j8P2Q6K8P7
34016A77J12m7j42k9K3k3jJ3k9m1k7NL8J8rJ4M1Lp1m0N6M1n2p1lN8Jj07p8J9L3L4L3J0M6P8
34009H3L5J3k3j01o7M0M0n4j01%J40J12k8m6K7Lo1m0%J3L2J9j8kL0j3p1PQ5k5j03mL2m7o8
34002a61KQ6Q1km6KP7K7j05m4Q2j9n9P6L0m7P5O0j21r0M1L4M8J32N6j25j25JJ0l9KL6KRM3
33995B9RqRm0m3K8Ol5J8L1l0p0j9P7O3l1m9kJ7L2P5K5j07o6J6o0rR9j4q5JL9K2jK6K9o5l3
33988a16M4k8kJ11P7Qm3q1k2J0j1L5N2KJ4N5qr4m7L8L9k5r2n3N6J1m8Q7J17p6q8R8J31Oo4
33981I3j3Q7L7j13q3K2J0MK8J1J2j6m5K0J8q0o8Rj2qN5oq7QR9O5J1n0m3K9Ml9RJ0o1l6N2K8
33974c9jQ6J9j52k1J42j6j01N6P9m9o4rj1OO6P7K8m2n4J1M8J8j0k5m3m5m2m1J3P1K9l3OM6
33967CMpN4N2l4n9l4k1mKOL3K0m2n1K7M9j5j3L1M3O0%r0j0Q0J5m9l7L5Q1k3r6k0J1J3L4PM0
33960I5Q7m9j47jR5K8L2L4j01j04J0j1j0M2lJ5L8p6o1L2KJK0k5j3Rk4k5J1K0qMO3L6pL6J8
33953F3m6j7KmJ2j0MO3K5k1k5o9m4M7O0M5Rn5n5J5N7%m4J0Pj7L7j2n6O6Q5jjl4m2M5K1m2K
33945H0j6o5jL9K1L6Pn9n4l1rM3N1OPL7k0p9l0jnO9N2q3r0k9KP5R5J7k2lQl9p4KO1po7n9j8
33938a53K1RPM6K6nJ6K5Kk5j5%k9OR5R9N2l5j02l6L1K6J5l6m0J5MrJ5kj7K0M7j0n8J6P0K5
33930A16J2K6nn4q2l6L9M3J0J1PKk3r9p7L6Qm5M8P8jj4K1L9J2l6l4NK2nn0l7L1P2P3K4n5q2
33923@m1j6l5RQ2K1m9J9P0K7k7k4M2L6m0oKq3n1pn2J0J16Q6qm3rmp6o0K4kj8N2P3N9J8j6K
33916H1p0j13O4J03n8m9K4oj0L4O4Lo8k1Nl3j2J1M0M6l6l2K5m5o9O1J49Q0p5j20m5KL6M1p
33909@MK6j5J5L9l1k5Po7j05k9M9O9M6rn1J3J09N1r0r6LO1L9J0K4On3j7N9K7k1j3J2M1oq7
33902em3K1J9L8K0j5J9J3k4jk2o9J0J00lj18l5K7m7n0K9Q5P7l0o7M1K2l8O0O2n4j2M0k4l1
33895eK4L7J1k2l6m3j7O9O3k6k4k3m5j1n2m4J00L0p4R2J18KL5l0j32l2M6pl2L2M6q2o2J00
33889FM6m7lj6OP7oo0L4P0J9j4m3n1j5QjK2K1n4k1J21P2j08j05k1lM0O3J0ON2K6n2m5L6K4
33881I4k9k6o7l0J18Oj94m3J03j1q0mJ18J48j6j37m2L7j0jP5L2m0k0m1m2O4N8k1J1L2jL0K5
33875I6m8n8l8k7N0J11J7n5Rpl9Q0R1o3r3l2k7pN5R1J7j18j43l9J04J33k7r0N4P3m4n0N5J11
33868A42Jj13m2K0k3jO3K3n3n1j6K4P6O8rn3k9J5rm8qK2LK7mq2l8Q9J14J5n5j7L1Kn5k9M2
33861D2J3l3K0L4k9l5j2j1M0O9l5j10o7k1J4M8M4N6L3n1l3L8RrL1Pk3J3J6jJ4j1l0J5K2k1
33854D6l9o4p7J0R7L3k9L8O7j2p2n5M6Q8j9o2N3R6m2j71j17lj8m2M7J17P4J2JKjJ8M9L2k5
33848G8m4k0K5N4j2m9N5M9p1j0P6k2p3j5k9k7O7L8p3k6N4J6kJ9J2RL1L6k3r5o8K5N0J7L4M7
33841A33j9m9m3l8K5K5q1m7R8P7n2k3P4j5q9J3N1LQj8m0L9P4m8j00M0L9r6M5J63n4j32j4k7
33834g8m2M8J12P0o1p5M4R4M8n7j33k2J00N6Jk1p1n2K0J9k8m3j9J8k2n9N3Q8l1j8J0m8M0P6
33828A7n1j9O8K7Nj5l7j2l6k5M1j3n2L3L2kQ7Q7o0p1K6po4J4O3k5l8L8j4p0M6P8j8l9qJ4k
33821bm7J0P2J0m2j2jl3l6N1R2k3q5k1k2k9N4M2k4K9K6o3k5N6K7l9l9K6K9j4L3N7k1k9K3q
33814B2n7nN8Qn7k1J6Lmj1NM8L5j3j0OLJ1M1M6k4n5J8J9k9K9Mj21p8M5L3j8k7rK4N0O6L9k4
33806F6n7l9M0J00Mq5m6OO1O3j8k8m9q6K8P5n7q2QM8Q0O6p7j05N4M0q5j6K7NJ06P3k5N3Qj20
33799C6n5rl7MM3O2M7l8n3pJ8N3Jo5L8R6j3l4j1l2K9L7o5l2O7k0r2M3R1m1n4k9p0NP8L2K8
33792E1Qm1PJ9m6j3L6k3m2J4lj5M2L5j2j5k1oL6L5J8J8k5p3m7j5l2RQ3N2KL6K6o7m6L9Pj3
33785A8L5Pl9o3o3K8Q7O8J4q0m7O0k8j08KP7M9K4K4L5K0k1q9o5O2M6l8J9J8k5O4O8n8p3j7
33778A1MJk0k7m0k5O6L8m6M6O6q8o5M7j6o2L1Q6Mn2J3L1kM3K9o8l9M9L0m5o1L9J03j3r5l7
33772f4m2l3N7lm4J03R0o2k8L6k7m2J5K6K0L4J0l7n7n3j9N9Q3l7j20rL9m5LQ1L2K3K8m2m8
33765g3pmJ5LJ0J07J05k4q2m6Nj8p3rN4L2Om9n5J7j1l1M6O1L5J4k1j0qn1l3L1M8J5k1k0K0
33758b2K4l2l5K3J9j6J3N5j2j06o4J7N3O5j7KJ44M7q1N7O3j24j19K4N9ql0N3O7n7r5K7Q0k9
33751D5q5K7P3k4m0K7J0l7k2Oj4o3m6K1O8Q0Lm7M4L9n1K7M9q1l9Q8M7n1o5n6k7L2N5L7N3K3
33744A06m6j7L5jm2n3k4O8P9j6m7k2j3RJ5J8M8lp5k2K9j6k9j1k3J8R3N4n6l8O1M8l3p2l5M3
33737C0pj57q5J34J38Qj5k3q9n4P3R3J9j8PM5J4m8k8ll5k6k4p2j1O6rj4O6J2rO3L3pj4l2J9
33730D0J4o9l7Jk6M3Q8om2L5M9K9O1K4o8p1m9JQ4L7m6NJ7n4n0J0L4j2m2%j0n9lN8K2J1M7J3
33723G9o1l4N1L8k5j0mk5K0K1k8K7Kj14K5J92J4j35oN3l4l6Jm0JJ44P8j18n0P5o0j10P9J47
33717A57K5o2n1Kk2p4k6Lj7L9J9o3M0J27k0j04L7Q4o6q0M6J5n2N6J07k8m8P3P8j1p7j02qP4
33710G1RoL6k0q5n7N2Q2n4l7J04Qj09l2K0K9op3oO5MNJ5n2OR9pq4K5O5OMrk4K2k2q6NM5n3
33702d5k2Q2K4n0m4j4N5N1l5J7P3k8o8l3j9NlRO1pp7K1J09J08N4o6j10l2Kj8j7j2NJ4J8M7
33695E5M7J2j0o6o4N9P1o0m7N3Jq2K1J42L4j23o2K9j2j3M2Lm0j9jM2M5l4k1L9Oj6k0j0N1J2
33689F4o1QM9JJ4M3K1k0k0K0l6q5J8L2r7p1M0M7M5J8m3J2M6m2k6N7J4l8j0QJ2ol0j1L9M5k3
33682C4n1K8P5K1k9o7p0J2Q6L9q0r7PN6K8J5Pj2mJ2PJ0L0Kl1j9lM4L3r3m8J25O3o5k9ol2M
33674BK2o5j00L9J28L2m3ML6J5K4K5m0o2l8l7QL4OM7N6j4k5n0o3L1O9j9q7l0M6kJ9J66R3j31
33667I6r6L8pn7k4j0M7P6k2j3J00M2m9j1Nl0n8l9J3j6k4R1J06Nl3m2l8RM3K4o3j02k0Lm2N9
33660c9J35ko5K8l2j06L7O8n9J5R0l5j7R7On7On1j02lL3kN3Q0K4Pj1o7m5M0M2j9k7k8n4JO9
33653A0J6k0O2L8o4K3N9j09q4M9l2l5R2N5k1k3k0J9K4kL7lq6k4K8m4k3Q5O1rJ7j0n3M8Q6m6
33646A01q4ojj9MPJ7M7j3r4n0K6K2kMM6L4j8K8N3m3p8k3N3R4Qm5L4j2j38m0J41J06m4q5nN3
33639G8Lm6rk1m9J3pn7P2J24qm1k4o0j3K4k0J9N3j5J4Q9J8m6kl2j19o8R4J06l0m5K7j3k4Q1
33632F6O8r0j09L1P1kl2m0k2M6M3l1p4o3J4P1N7N2L1PL7J3o1n6JM0L9K1Rn7r2kN2k1n2k1j7
33625g3QN6K5j1K6N8L7k7p4JM8p9j15N1R9mkN2K9K0k1j07l9P9Lq4lM8jJ3P5Oq5J0R8Ko5l3
33618B1rK1Kn9j2mn7N2R8jK3%r1J9P2l2K1L5r7l5Q9Oo1OL2J5J5qk7J7N4K1j0j2k7m5o0m2J6
33611e4Km7KP6O7j6q0k5M1k8j01l3R5Q5n6n6N0J6j3L8oj5M6j9m0N1L1jN9O6nm5j9j0l5j0k1
33604a0m6M3L7q7l0J07N0p3n3Pj8nM5j8n9L5O2RM3N8n9n0R0N1l9M0M7o1p3j7K2K7k3o6k5N7
33597A8L9m3J1J03K9l0N1K1q5l1j2j31r9O1R6J7n8n0K6N3L1K3kl0K2Q5J1q6k4M7rm1km1o4
33590i4Q1J17l6j4P7m0r4j4LK4L2m0l0O9Q3j7n5M0M1r0j10m0k5k5lP2J69O8j26l9J16M7j6
33584A31nm7o5l3j4k3k7N2P9k2m1J8J0mM1M4o1r4K1M0n6l4M5J4m1J0M6m4m4R3O4o5o4K2J12
33577E8Q5o8m7P7Jq9qM5K7nm4pM6j6o6l5kK3K5lj0K1N9j1r4LM2o3KP9%j8k3l0N5L7k8J3j6
33569A5o2RL3k3j1O0P7J1o1m4M5M0l0j3k7o3K6O5j0qKk8J8N9K8jk4m2l6l4j0M5L3l4k5K2k
33562@n2l5kK5L9qJ7J26O2o8k0J2n1l7K7K4m2n4Nj4n9JO7O5Nn8pL2l3NJ05N4l6j8OLK2Rn6
33555F1p4m9n8rJ08N9l8J1lo8NN2J1MJ7K4k3p0J4R2L8m1n4k2NL7L0k1M6P6j00j00R8M5j01
33548Bj7L7mN3O4k7k5l7r0qQ0N6J4l6o6r0q6P4J83M8p2k2J6m8o4N1O3k7K3N6m7o5k6k4j4K
33541g3N6Q3m0q2M6N4l0J5M1m6l3Q6Q0m9p9j2J0Ppn5n8LL4j3o0k5K6M0N0K2K2N1k7m6M5J0
33534D6m1j1j8K4M5m1l3po0KQ9J4n3J2O7mp3k9L3L5J8%rK1L3l2p6m2NR4J54L1p3kj0r5k4P8
33527F8K7n0J2P2k5q6MM1k8m3jK3mp4m5J11J24p4j60j1J07N6j0l4l6J7K3k7kM0K5K3J4J0J3
33520A00m1n3J2J8KLl2l8OL8K5m0n8K5N5J3M2M2n0m2J8l8n0L1J0mJ15R0j37j60L4P2qj1k1
33514c2PJ30R4p8j00l7J0O2J2p5j9Q2N8o9p1O4M2n5j2l1p8M3R2l6q8L9R9m0l9R2k7r9N3oj13
33507a26N0J11j1j1K3k9j1J5m7j7P3N3J5m3r9J7Q8JK9O4r9j74kJ21K5m0L0J1o4j7N3N0j4n2
33501b7L6Q3mm3l1m7m4jL2J1L3J11M3o9k8J2M6M9j27j56O6Q5k0M5M1n6KM6m9n0L8qr0lR2J8
33494C6k0Q3N4j00p7K4j0k5N9O1m8r1J2J04K3o1KN6K8j6o1jJ04J0j19j7N3q2j02M9O6KM6M2
33487H4m4m0poM9O0k2m2j5j8j9m1o3J1R7O5j6l7k9l7l2PMk7K3R5P5J7k3n3m9qL3K0j2j2o2
33480g4o4O5N6n7LN3kJ7Km1K6L2n6o9l5K2O3MNO2k7q8M1J03K2l3j5J0rm7o2k1O9N5o2n4M7
33473e9N5N5N2m2n3J1m2m8O0M1KM1nmN3o5j22L9N6m9L3J15j6r1l3%M8L4p5j5Q9k5q8K2M5K
33466B1L7N1Qk2m1%M8k7q2l5kN3M9o3l4O7J8n9q6l4P3O1lMJ9L5L1j5j4KJ0L7J9pPl3o6J7M6
33459I0o5q8K1N7M8O8Kr1o3LJ6M%l1p1oO4Mj6M1K2QK6j7o2k9L2M3j0q1n3J03J18l7l1K7n5
33452il0K6l7%M7k3k6PL8P9J0l7K7rr0l9L3j5q4k5P5Q3M3k3n8JJ6l4K6R3J1o4rK9Knl2n4J9
33444c8Q1M9k5p0j0M9j9n7KJ6MK4J9j2J2R0P8l6p4j1L0%m8rN6Lp1rO6l4j31m4J4l3K6J01O2
33437E1J9k6n1%no6k0N2M5jo2k9R5R4Jn5j07l7J19J08k6q9l3L5j6o5mpJ1J17P5q1j14m0L0
33430h2L3J0K5K6l9q0OP2rm8J9K7j8k3nj2o4k1J38J36m2p7M5M3o7k5N3nOO3Jj7j4o8lO8jl3
33423A8opj9l0k1jJJ1L5M6K6j6m4k6L2O6M1JKJ8m6j22o1M6O4J9j8K6L6n0k7M2j3m3mRL6M0
33416F1k0l7jL5Q0O9l0o7j4j5o1j6Q2P5j1m5m1mN1J8k1J9Oj8N1J5j25q4P1Q2k3p6k9P2O5n0
33409F4m3L0nk3J4k2m8%J1ON5L1n8k4J7k8J0P5Pm3k6rN4K7r9o6M3K1J3O2L8k0m9m5qLoN2P7
33401H8rm7J0L7K6J3j9m6o0o8pP2O0Pm8m6Q2J20m6j02k9l4m1k3RJ16J23k3p4mon3mO9Mp8k2
33394e3K2ON7N7n2n1J9QJ5M3LKJ5k2j4nl2k3l7m0L7O5L7O2L7o7p1K5N1k6o5pj1p5j4R6J12
33387A04N7n6q0M7O4o7p4K3N1Kl9k7J0K0Lj1mJ2M7Q8L8r1j14J2P2rk2L9j8m4N1np9O8J08l4
33380A42k7K5k6m7j7Lpl4j3jk2J1P0O6J2k8mK2n1r2OO3rm5JK9L8M4qq6n5j9q5k6J37P8l7K3
33373C1K0p9n3N7R6lj33p4M8K5L0R3L3m0k7l3J0Q3K2j3O4Or5J0R7j7j13n9OLkRj7m2KO8P0
33366H3k0p6j9N7Q4L7p6r6K1Q6K6k7jJ2k7j5K3j2j3M0k0q1rL5L5R5N8o4m3L3K3j8n8k8O6Q8
33359A99P1J0j11r0K5Lk4K0lk6Pj4m6rJ4NQJ1J1J5J3K4K0k4n8m6j5oj0LQJ5L4OlL5ll1%k6
33351A2j3N0Jo6j1P6O5l4m8K9J3l9kK2m8q0M3J13j9m4Q5K5r9m6j3j9K0pk3N9P2RMMm3m1N1
33344E8P0l7r9p3k9J0jl6LO9M6lL9M9m8oQ9m9j24K9O9L7O0k5q4j9KL5O6ql5k2o6k0O9L0j9
33337B7Oll4k4J0K0%QL6mm7j7Lj4k5j9M3Q1J4l0k2m4J2J08N7n4o5k6J1K9J4J7np7q5k3L3O0
33330b9K2k3LK6Nj9l4L3J08L0o6l5nk4lK1k0m5KMl8L2R7Kn8K2N7Mm2m8OJ7o4l5J03Q8mJ0j5
33322H5j05n1O7J1r8o2K7O3Q3O4j3k3K1qk9j1n4l7M6J8JL0k2oO3%n0Lqo8j8P6J6p6J4P1l1
33315a1j3Q8Pp0K0Kj18k8J19J7q6K0J04M4l4o6n3lM6Q2O9k7n5J5k7j05lR1L7k7o0m9%j9k4
33309a17L0%m8j2M4O7J8l8J1O3L6qk8j5PK0J5k0m5n2k8M1P0P0Q6M9m7j44j18N0R2nj5RJ7K9
33302H4j2%L8j4m1k4j6K4j9j06j1J15N6k5j0k4p8n3J9Nl0L7Q4M1M2M8k6n3l5o7n3K3M0L0K9
33295A8L5Rn0%R5Nq8m0n4n9J8K6M1R1K8q5n2R5Q2r0r5J9L2J7Qkkm8l3N7L6m1m9K0P3rn4M0
33288fL2k6L8M8j1mrj8N4M5p9o4M5K5j9rn9r4KP1J8j1J0j2JM7K6M8P8o7j34J7M0n5PP7km5
33280Ek0k3J9O2Oj9M2L1l4l1J8K7n2o8P2J02q3j29kK2j8m1q2k3R4R4K2n6n3O8N9p2JJ16Qn7
33274EJ1k2o1J6N1K2k5l8K8J5k8N2N4m7mM3j1k7j1J1j1o2J0N5l2pO0k6m6M1K1l3Jln7QJ11
33267F4kj12M7J21n8j11qKj0N6N2j3K2O6m6j17rN6pk7J8J2%M1L8%K4Lo9l3j3o7j6K0m4J7P4
33259b9n3n6N6J4L7J22Ko4P0L5j00k6N8j2l2K9L9L8K4l8n1j2lj6k5NN4L3m7o9J6P1PnL7k7
33253H2m0O2J6r2k9L6l3p9LJ23Q8r5j53l2N0M0J8j6k9J7J02J21k1j41m9M8Jj9nLO1O3l5o5
33246Aj6r%N9O8l0q2MP5J2n4k8l8o7J6M6KO4L6p0J5M6l1O1O2j07r8J4K7qj1L8K1m0MO4ko4
33239b0j5N0M3lo4n9K2Rj3O1M7K4R6k8j69j6M7n3N1J10m9l4N4m3o7J3lj4K6J6Jpl3j2J5lK6
33232FM5l2n1J4K9qk5J5M0j6l7mkJ2J4KLk1J8J18N3p0n7oJ1qk3O5J12n3j88q8K9K3K9N0K8
33225B7ll1j6K2l8n1O9N7o7k7R4O2m1j8M9Mk3L8kp3lO0J9k7k7K7J9p3m6L4j5m8J4L8L0np5
33217d6n6M7M2l1kL1j7k0QKJj0k3k6k1M9Q2J7j4k1l1L1J1j02m9R5P2K0R4P6q5q3O0Pj19k3
33211c4M2r0n4J08L6m5K0L8M6K0j01r4ok9J5J52J15n0n5K2m4q4QK3j3K2Lj0Q8O9n9j5L4p5
33204Cq4K2M0koL5N5J2L1J05K6j24q4%o1m9N4Rm2L1O0K7j6nO1Pr3k2O1J5o0m9j3k9L7J38J
33197I1j50QJ60N6o4o0n6k4N0K6nQ0P0n1l9Ok3L0P8k1n6Qj0k9Jm1p9l4K9O9L9k7m6l2K1Q3
33190E8N9k0p4p9k6M1M1l0o9J2M2l5rN2Qj1nm8k3O1N5j4k8K2K7l2o5rM0QMM7Pm8k1K5M1M0
33183D4J0k6k0LoK9Q1k3j06RP0j8k6L9j5m5O4K5j14k5P1QK1J7o8k6O4N8J4k9n1m2J0N9mr3
33176d1n5O0J03J8q0k9O7L3l0RJq2k8R8P4j6o4p4J1O6j1NP1j1k0P9j6j28l0Ql3M9J06%p2l4
33169Dj2J6R5M3r8m5P8J6m2j2m5k5P8P2K8M1l2j28p0QMM0O3l2q2l5J7O3K4p1l1M0J3K3O4%
33162G0r0n6M5K4l9J9K7m9J7R8J1m8J7M9ol9nK5K7K3jm6n2RM4J3J2Om1m3p5o5J17J24q3o4
33155b5N9J2%O1J6m6j7Ok3%M0RJ7Q2N3p1j10j1K7l0jJ8o2l1L3%M2R0%n9m5j1On7m9N5K2k3
33148b3M1J1m1nrJN1j3p6J5R9N3l4m8J0P1N7m3q9mOq2m2J7k7j7j5j8J11J11n0l5J1m5M3J10
33141A02k6p1ONJ7M3j4m1k9m9pL1k2lP7Q5L9l9p5K3P8k4o4j3k4k3N7P9J0nK4l0q9k8J4m5m0
33134g1M1P3M1m2n8J1j0l1N4K8k5Q2O4p0k1M1j9j9l0j04m6N3K3L0J05N6m7m9k0k3j7LNmPj8
33127gn1j3J1J5Q2O5m4m0J3Kk4l9%M2PjK3NK8Mr6n4N3K8jLl6j0P7O0k8j8K2k5k9K8m0r6L3
33120e1Q9Mln1j17N4J39n1p4M1l2o2M7L2l6l6l8L4J33N4m2L2M0j09j24K5P9L6M5J4j08j27
33114a63oN7N6P2N5j2o0o3k1J0j4l9K0J07M4q5l4P9M7K8O9j8j29m1Q9O8J8Jo0m8K1m0q5lK
33107g8l1L6R2R1N5qLJ9q4r8O0Q4q6j05M0R4K9o4p9K5O3j5k8JrN8J14m2j76m0R7L6k2k9n5
33100e2l2K3M8M0J1nl8n5K0L0k0N2N6m3J2M7m4qP3M2j9r3o7K4k0m8N8M3m6j7N1K9l2mN4Rk3
33093E6L5L1o2r6l2K3j8o5j8L5M6P8L7r3l7J68J36l4l9l7j20r5K6M6l5n8J4L5k1K9J34O1m2
33087H8Jj3n5Qj0l7O7O3n6m7K8N4M6Lm4k5J8k3l6L9j3r2M7J12n4q3Ol2j7J13Q6p9j20p3l4
33080a64N6J15K0m9J8Np3k5N9K8l4pN9J9o0j0M6k8p1J2N3j7k4M0J2l4j3o6o9J08J50kk2Ql9
33073AJ1M5j0J7oj04m8K1k3oL6K5K3L0K7qj1K9m5j02M2R4kL1N0p0o8J7jKM9nn6%L0mlK2j4
33066A6m7qql0N3R1K5jKkj5m1J2P7K8l9o2n3l8m1j4K3K4N2K8r2m8J07M8q3m9L4P5O5l1q0k8
33059e0RJ0J9M1K5q3j21L8J56M2j08p5K7M0M9N7k3p0oN9O7J0q7j02L0Q4l4n3M5K1o5o0L1Q9
33052A2K3l5J8L8j1k3OL5k9q6M4J17m1q8M6N9l2l1N2O8m1j16m7M8N0l0m9L4N6N2O6m0j11r
33046EM8J2%L3K6j16j59M1J21L0M7N3l8l5N1L0r4r5L3M8j6oOK0N1J2k1J5J7m8o4K9L7q2k1
33039c0J22J4j04n2NM3K9J2M8l7q7O5R0kK2mm9L7O4nl9m2k3J9L9lp4p5NO3K2l0k6l2mO2k8
33032A5j11L5J16J0n2l2L8J17N4m6k0Pk5j8jmK5K0n4o9j2N4J02M4n1m2k2m7m3k5llpL9O6J6
33025G1m7n9m0m1jJ03Q0oK4mj00m8N9P3L7k4n0pon7k2P1K9p6o0K9Q5M5n5m4K4QJ1M2Rj3mJ2
33018D8N1K7p1n8O3O3n9p5j3RM6Q4N5Lp1q8PM1mj3l2k1Qk4k2K8J6k9o8k7J00J01k5o6JP3M4
33011A02n0l2P7P6k0m1m2q3jN2o9k0J32J0j23o4JM3L4k2j5J3L6L4k0j1%n3mM5j6J9M7n3k5
33004d3J03Q6kn0o0kK7k6l2J8N1N2j7n5L7N1q9j17pQ0P8l0p1M9O6o6r5n4j0P3Q5ro0lQ9J19
32997A66M7n4o9j6kj1L5P9lj62j25R3J00l7J0N6m9n3M1O6L0JRNl8n9o0p2l7K8L5PN2J09K2
32990A44r0r3l2Q0J24nq0j8K2Pk4OL6n8o2M0k7o5L2J1J1Q9K5l2J3qj7K2j1k1On5n8M8Mn5Q0
32983a1J11j9m5j1M1P5n4j12K4K3n0J1j9r8K3J03kj6N6K6kM5J5o3k2L6Jqj6q9p1K2M6K3j3
32977d0K1J24Q2n1o1o6j22l6R9O2k0k3j7J8Q7P1J7kk6l6k4k8l4l0J1L8K2J5l6j09m5O5P8N4
32970E8L7k1r6j9J18J1r8M0L9p0J8J4o9N6L5j35j4J06l4m4O7j0p3J8N3L1N3K3m1OO6j0n5L1
32964I1M5l2n5m9l7lK9K7lKJ2n9p9Mkk0P6J02lo8j0Q1N8l3l9j7l4jN8j1j08n0J7kM4P9Jk8
32956a7j1n0l7L6K3qM9L9n4l7N7O5kq4n8M6M0J3or4j3J36J9p8j3l7mJ07K7m5O1P4p0j02N1
32950B3J06l3o6%m3l6O0L8j8Pok9J1K2k0j7Ppk8k3k8k4O2J45K9r0L0O1j03n8O8j9p4J7P7P2
32943A13K1o3j01m8M9O5po6q0l0N5N9jK3P5qr0QR1km7on0o4K7O1O5P8k0r1k7m1q6L3O2o4L0
32936g7J55k3j00O9M3r3j3Q1M2K1J9j6m5m9nK5l0j6N6pm9M1J1q2j0N2rrL2j7l4O5Q2k9n0K9
32929F0N2K5J1j9p2p7%M7l8q1O5J30pq1k7L9P9K4l8j3prJ6kmj2p8l8R5J07L4j5o6q9m3J2%
32922b0m8JQ1oq9M5J25Oq2o6k1L4M4L6L5mk7L0O0om6kJ4l4o4k3L5K8kPpm7l8L4O9K9k2q9j49
32914a79l8J06M4JP0K6l6%oK4R5J9l3L9j8j11kQ6Rj4lr7r4P2Q5m3l6L8J6l4k7mj4JN1L5k2
32907FpL7K4j2%K2J2k2o0l2K9%qN8L1k7J5K6j4j9n5o6J1M2PM0Q2oq8m2k4o8j3P1K6jN3Qm5
32900iM4N3l6orp2QK7o1M9J09p4p1P9J3l2N5Ll4L3l1q9K1J06O6k6m0K0j9o5L1M9m2l5Kj4j5
32893a2l5l1N7P2qk5J3L9J6l1RL9l9n1RRj5KN4L9p2o2M4J9m0NL2nk1oJlkLK7N2jo6k5K3k4
32885a0o2j2N1Q1L2q9r1M4Q9K7k6l5L3J06M6m6n1kK8j1m1J6O1J4n8p0PL7m2n4J7K8J1J6jl5
32878Hn6l7M2Q4rr2j1P6M5Rrk3L0K3o9k8O4op3L5R3Jj3J5l0%M9J%Om7k2%o6m7M9K6m7j1N5
32870A5L3j7m8k0P2O1k5j3k0p8k0N9K6LK8Jm9j5P2P7m2j00j5N2Nk7J5Lm7J7P3k2n2Kj2oK8
32863A4J3J1j3m0J0M9K7j1m9k6Oj4J5O0J8j7K1L6jJ2M1o4j12M9N1j14mJ44J0p0RL4K2Nk4k5
32856G3l0m3k6J4L3L2J7n1p3K7O6Ll4k0J2Lj3K0Jl2J2RJ2P6L1n8n3k1J8Q3Q6k2q4M6Q9r6j21
32849a4K8K3J1Q7nj23k2Q1M1j3k1oj2n5m3L0L5j2L1Q5Ln6J5K5l7k3Mk3l5%L2qo0%Q3O7Km4
32842G1n3k0QJ0J4nm2k0j1o1j2Q4R0P3K7n7o5j6J7L8L3J6Jj0mj2m7n7k7J5J7k7o7q0k6J14
32835i1J52J3l8L3l7j11k9j6l3O9O7j4L5M0o8p0L4N9lJ4N8l0j8J42N2j55o8P2J0n1NM7pm6
32828A7jQj6J5Ok5L2N1k9m5J3J1k7j6K9P2M9k7k6L9Ko8k5K9j2m5k3jK7N9M1j8p6m6O6P4j8
32821I6j6k4r0jJ26N1p5m6K4ll5pLmj7mP4R3Rj1Kn6m5N8N1m0j8K1o3q0N4P4p8j05L4N9m0m0
32814f9J5nj8OK5K7j5j2P3M5p1l7O9P5Oo8o8j7qJ4Q6O3j5Jon8rK2l7oM6NM0P4o7j31nO6M6
32807H2L5RpQpm2l5Q%p6m8J12P6j10m6Q6%p2m5k1L2M4K8M7%m9J5N3j7o6L9J41Pj15k0O1N1
32799A58J4n8n3K3lm5PL7J1j7l1L8P3n5q9J7j4n9J0J6j1L6N7Kk8L2L0o7j7O7rnO4l1n6N1p
32792H8j00M7J75L6p2l9q2r6ML5K3J3m5j6N1M7M1n5j47OJ28K1l2L2L3k0j7j2n1k3M7L0rj6
32786B5k9j1L6O8N7j6o9k2K5QJ5K2m2o9k7J9L8k5q1NM6j4PM8M3M6l2j00lO1k5n9jK0L6Q3N4
32779A37l0n8o7o6rM1O0N6ml4j5j1%L0M1L9j7q7m2K9ol2M5Q2j3n3M8O8l9l8J7l7l8J5RL7M8
32772A06mK9Lj24m3J14L4r8n9plP8J28K3o4p6p8m6JO3Q7k1m8P3L2q4RP3k7l9K4RJ1L3on2o7
32765a6j4M2mJ5O7n1p1L5l8p6L6M1M4M2r5p3J15J07jRor4o9J5k3k7R3Q1k2qk4o6K3N7p1j24
32758a51RR7K3QM6o1q8P3O5m2OP2L4m3p6K3J27J2j24m6K3j2L0M7k2N6J28l5j28l6n0o2J09
32751A2J62kq5n4kN6Qj03r3K8R4J5m5L4O3j3k1JLL9L0m8n0K5Rn4KK9o2k0Q7ko8J9J2m6LK5
32744a2PN9M5k9NK2l7mK7k2nK0l0o6n6J3N2KK1Q3rq4PM4k1k4J3PJ2L7Pm7l0j0n4l4N5O6K9
32737E9Pl5o4j6L2mkR0N2r2m9L8m8q3M8R8M3J2ll2k7lj9o8n1M8Q9L0l5n7k4M2J6m5QN0j2k3
32729c0L0K9Nj4j3Rj9m6j0oj8K6N7M1K1L1J5n2n6J5K8k1p9q4L3J07L8J3or5k5J18L8l6N6M2
32722A42m9n8o8m7K8J9mM8M5m1n3qk6RJ05N3p0p7rN3M3k6o1k2M0K7kL3k2q4J9O8K2k4p2K5
32716d4J32Or7p1m5J2L4K7O5M5j1l6n7j4L7kj7Jk9n1%L9J2J4J1m5PP7K2NJ0l7k5l5l8P5J03
32708H0K6K2Ko2o3m6l7K7R0L3m7j6RlJ5pk4K9J1o1JJ08N4o0l6J9Lj6n7m3P8N9p7k4P7M8L8
32701A50N2m1j26n2O0L7m8l7L8R6P6m8j20j3O4RK3M0n3l7Qr0m1R9J6m8jm9n8OJ8P3R3ml9l6
32695A7l0M4L9m3mL1l8l6J8K6J9k0j7O2L9l4Pnn6J8M7L2Q2lj24l8J6o3m0L6L5Ol9j6P5L1n5
32687A9J8J6r2%J32N3j8j7o7n5%mRQl8j5M3N4M1j6o0n8m1KMJ2Q1J7p7J5L7k3J8Qk0M1N0K7
32680A04J1n3n4M1N5j7JL0p2o5M6m9j13J4L1N2J20L0k2K7ll7r4j21K6J09K3jPk9J3Q0Lj17
32674b4p9N1P1j4l3M0L3o7m4N2L6K1N4Qk7RNj8j4l9n0j5J0L1L7pPR6L5j27q7N1N2ok2K7J13
32667A66O4n4l4j3p3j3R3K4m8mm0q6mRk9L8N5lk1k9k4k5n3j7L3K7K3jl6K6P3jk8M7Q4N9On4
32659A37l3J7j8q0n8K4J7p1m8M6N1K7Rk0k0j0LJ8LkMK5O1%p5m2l2k0P8R8L9Jl0k3J2N1Q8%
32652B27j02m8l2n6M3O9l4j0L2o7p1N8P9jn1m7j0J6K3K1k3k1O6O4p3j21nO9J4rl7q7QR1J4
32645a1K5O7k5MP1q9j53J8P8Ql8k9N2M8l8J8Q7j5p4l9k3J9N1Lj1Q1J15Kr0n2J4M3L0n5j05
32639a3j2O2L6K6k3j10m6N8po5J1O4L2L0M9K3j2j7n3j16o5Q9J20J0m2rL2N5L5Qj7n2m7j6k1
32632cj1M1M0m1n4Lnk6MJ7O1R6k6j25l8L8p%M9on8jK8JJ5J2lL6L0n0o1j5K2O3K4n3J4O5l6
32624D0m2K3nj7J0OJ1Nm9n2M8J17N5n5o9KJ9kM4L5o1o3j5pOk0l9K8N1l1q5LP5MK7J18k3j07
32617a5M9M2p6k3M0N7M1o1m8P4L9o3m7mJ1N3Q1l2j53o8N5J5m3K9J27L5j17l3L2n2M0J01o1
32611B5l0J03j8j14RP7oo3j8L6N7M0k5m6k1k6K2Q6J7m4jK1k0m5K5P3m3j30p1L1J36J18m1r4
32604B0n1n6j9N6J1p2J6Q9l9o2O5L9j1M2M7K7J4k7nK5l6l3P3M9o6n7mK8Q3K9j04p5M4M0j9
32598F1J2L1n4p6PN3K7j4k2k3j9M7M6n2m2L2K3j2j2K6M3%%L2j2m2J4N0L1K4lq7r9MM9lj8j1
32590A1%O0O3pj8pJJ7n8j15k6M9M1L9L7M4K3k9m3p6j06j7N9ln9k5L7P2L6J7O5J3j13n9N7K4
32583DJ7N0%k6k3m3RK9m9l5O3N7k3rP4K9m8L9O7m3j3O3l2p0J9l4r6M9J11J3J9j7j32p3MoO2
32576FQ3j3l2l2o2kL8j1KJ4k8L4O7n1q2nPJ4N1J7n1l1L8K2j1N2Q7L4K5%q9l9O6j2n8L1K2%
32569A01L5k8o5l3o2k1J05Q2pj8n3o7J3K9k5J6M7l5k6O7Qj07l9O9K9k6K5J14O9q1o1M1n7j18
32563g9K5J10O0k5n1K6K9l2J8oj14k4Q1J9K3M3k9OK3q5j7R0n2j04L8L7j0O3M7n7n4k6j2O3
32556B4N0n9m3K0PPj5n4KO1N7lp6k9P0P0K7l8o3L1O9K8M1k4j23k8O7k4n1L6K9qj8p4k0J05
32549E1J4j24m6O1M6J5M3L9q8j38k6N3R1J11J2o3kK9Lj3m9l5J6k3m4N0N2l7oO4L7lPJ7ok1
32542H7j1k1k1K8K4r8j45M3J56np0K9Jj9O4L9n0j8N1K0k7j4k8l1Oj2J9R8M4o3n1J6pp9mP0
32535B1k6k4N0k7n9J9K1J2L4L1Qj2RM7J0m7m6k7j4rL7J15L2r5J4P8p2o4K9o8r9M1Q9K7jL8
32528G2L0p2p0J9j4m0N4P0%k8j2J9Pl5j6MRP8O1j21j24J09J68j8j17o9mM3N0O8R1l7j53k4
32522bP0pmM0m2r6l1L4M1Nl4rK7j2KR3O3j0J7j7o8k0l2n4K1L1qK5L2l6p6l4M9P5K8j8NL5j3
32514G0n2m7o8oP6K7RM7l3r8m2J9L7L0J4j8m2lO0O0nm0L3O3l0k6Jo5j0Q5K8ML3k5m4Mj8o6
32507c8l6J8M3P0O8nr4p0L7J6o9k0lq1l0J05J06j4k0J06M1j40o9L5o2n6R3R5j3lM2j8m1K0
32501A3J5k6rpRO8L9l5J4M9o9j18j4O8M5o8j51n4Q0O7J9Kl5OJ22P5o2%O4n5o7L5K8%k9q0j3
32494g4O4jo0MP3L1l2nK4QJ2K9J0l0J0O8k7j16o3j3kJL2Q5Pr1j6K1l9qM8K3J0M7M1l4m9lL2
32486A7N4K5l3m8rO9M2j07j10L6J01P6Qn2pK2m4l9Lj9J5O8k7j23l8R9P9j2J8N0m8o7L6M6o3
32479A8j17j4R9K3q1l6L0N6N7qk1N7K9p3o1jM1Q9N7p7j27j4P8K6l9mM4N3L9RmK7N8L1m9q2
32473A13m2k6k7L4N5l8o5j1k8J3J04qj14N9J45n4j31K2P3n0n5N9J4q9MR0Kl6J8pj6K9l8o7
32466f8Q9J17m8m7P6O8Pj4j8KMk4j9k5q4n7M7N2l4l5N0M5p7r8j5qJ4R4O8j9l7qrk7J0Km8N9
32459a5Q6o8l0O4k1j7L5Jpl2k3M1jNJ02M6J2N5n5j22j0K7k5j3J9k3l8K7J7m6jJ7l1qJ3j5J8
32452a6L3qK3M0o7o2P5P7k4q6q9M3J13k8o8J4l3m0P9L3p5L6J16j3n6kn3n8N9P5oQM3k4j4Q9
32445A34M6m8k7kj5OJ4n2p8oPl6J7M5oJ9P0K6l7p1o6PP2L9%k0r8p4J04R7n2k2L9m6p2J4L4
32438c8j2k9pK6N1K1k8KO9N0kj5l6qO6J2q7j9M4n7o8O7Q4j5l8k1k8m1n2jN9j3m2Q3R3KK8L9
32430A39n8j05m6L1j8j20n3R9J19L5oK7L6K7O6J7o4j7j1p0j0N5N0M3m4j13mN8j2qJ5m0p0o0
32424a12K9J51P6p7n2j4m4mM3K3mj7J2Jm6N0Q5q0o7N0j8l2M8J2k3PPLlook9l4j3QN5R1L2n9
32416D3n2J5L4Jl7l6mJ5J4K1M2L9k6m9L9P7J8m2p4m2RK9K8j8k6O5L5r5q7JN9L9l8qO5qo2J
32409a5L4K3QJJ0K5K0m2p5N2J09p6j36K4N8j2j8l8l4J0kqQj8JM1Pj6M6N3m5mJ26j3j73k8P7
32402b0K1qn7J2J49J5j43l0L6j0M2Qo5P6J22m0j6L2j01p3M5LPL8o0n6O0K0p5m7K3L1NK2O2
32395B8Po6lN9K6qk4j4J6mJ4N9J0p2r5k3Q8Q9K5m8q8qM1NK3j3o1J2J1n6QP2K4n1qR2K6m9L0
32388G4Rq9n2M8R0M7m0l3K5K8rn0j6L6k3n2Ok0m0N7L5n2L1P1n5n5Ln0m5M4R4R9Oq6l2L4M6
32381H4M1l5p3RP1J7o2kR0l7j53K0J51L6lN7j1q3p5m3N0P2m0m2Mm8l6K6j4n5oN9Q0M8j4k6
32374E7K8L9pj6l2n1lM2J1n5q0%P2L4j6j8QL3Mj2Jl4k9J1J8M8kr8k3O6L4%p5q5M7K8n4M0P6
32366GJRQk7J7Pr9o3P2O8J8J7NL6O0k9q1k9pk5j2K2J9PNo7o7R3Q1r7o7Q7Q5ql4J9M5pp8p5
32359h4J9O7K7J5Pk2J1K5k9k5N8Q1k6r3qK0l8pM6M0Ll6m9l1K2N1l8l3J03L7j04o7n2j2R7K8
32352Ck7O3N9O3R3n4j14%mn5l4LL0J6J3J5p0o0O7N4j5kk0k8K1km5K2M3l7lO9pm7K9pr3qQ7
32344A8j6q6K8O6j5k2%l7m3J3P5R2K0n9nO6k9j19m4J2l5J3J28N9r6m6O2J1l6l4j5R2R6o8o4
32338a8K2n4r0K8J00O6l9j05mP8J1rK8j7k9M5N2Lk8m1l0n5m6R4J14k2k5K5J4M0l6j40L5J81
32331A48nj13N6P6r3n2R2lj20k0N2j3l9K0N3J2k5k2l4OP5Qn3O7R4q5j24M9R4m8n7M1Lm8jP
32324bnJ4L1O3L8m7l3K5nl8jL9j4j28j28K9J20N2nlk1PR8K7j33q1M6L1J5Rk9K2J00L8p5j01
32317d5k1O1M2j2l1K9J01K3n9J2K0m2j5ll4mJ0k7m0j1K2L5J8j9kM1%m4j2%PK7j3m5OO3K7p7
32310a2p4N1O4j5k0k7p7k9P5Q6K2k3l1j8K8M7J4L4N6l7p9k2l0j4N9J8n0j5J9K3K1mj6L6O0
32303A20l1r3l0M7M3k9l3N3L6o1m8K6Q2K1j31j04M7O1L4L0l1k3M5kn4OK3j6OL5L5L4J5k5o1
32297B7l4N1N7m3q2kO8J6k2J0j8k1J9l5o0J8M1J6L8O0L1l0l1K3j5r1lJ07M1m3o7n7L6J9p1
32290d7O3J33j1lL5n6l2Rl5L1Q9oo6LM9jp3j10q8kN3M3K2pk5J5N3K1k9rPk7J4L6l6RO1k7l
32283E3Q1J0o3m7k0J2Rl8l7K7N1jl3KO6J00M8k3m1p9q1N1P8r9j10R2J33J4k1j4q2j46p0Q7
32276i1J14K8k0j3L0L6l1k9O6O3m6o8J7M5j8n1m2k4M4O6RJ0J6m8m3NmpJ1K6K1pJ1J2o0n7K6
32269cRl4N0J20Ro4qm9q4L2M5l5J3O9Nl0J0K5krn%j0o7o8J1krO3L0KN4qm9M6Ro6M1O3q5q3
32261f4J0K3O0P1k9l8K9k9r3k0O1L6jkn0j04j9J01O1j7J9K3m8JP6Kl0L1j5o7K6O6l4l0P0K1
32254I7o2NJ6m4KL6j2j2pLL9k9j00nN9%j7J4L4L1j4k5NL3N7K4l1nmn0J2Q6J5q2p3ML7J2J5
32247F4ro1l0jk5%K7M4O0Mm6m7m3j5K2N8K5p1k8M2j2RL4mO0N8m4rKp7n5k8n5L4J50J03j0m7
32240G9l5nM1M3l1p1KO7K1l3m2l6mK9K3k5n0k0K8R0J02n4j43l7KpM8J7k6RJKL5K0ok0%L3%
32232D7mL8K4M7L8r7r5L6L8l9n2jM9Jo1oN8N0J9j1l1j0RQM3M2m4n5Jj8o2p5k5Q3P2pL5N6J0
32225A11Nj9l6RRnK3np7o8KM8Q7P7m0r8l6j8j7J0J2N1J18J05J4q6p4QK5J0k8p6m2k7k7Q3J09
32217A37l7n6L0kl3J4Pk7k7l9l9MK5J5J6K4j8p7k3O8N8J1j3J2M8po1KM7pm1NJ9n1k4P9M0j9
32210F0J5l2p0J5O4J8k9l8n3o0L5Q6j4j9R6Q1nm4p5l1M7rq6OP8J4k3l3p3m0J8L4M2M3L0j6
32203C2j8O8N4l5k2m9j14j6R0N6L1jo7rR3M5l1JPo7p6NK0n4l2L7j7k5P8N8m2j1N1j7p3M2R0
32196H2m4n7O1O0ok9m1k3lLL3L2j1j9MK6L7k7q9k4M8J6LM2mp2l8J6O%Mnk2j6M5N0m4m2K2k0
32189d6l5J5J8M8R6M8n3r8o0K0O1K8k8k8oRJ3j7J6Q9oj02j8N8Q7P7k8r0m2KJ3KjJ7J1ol5n4
32181b5K4J36J05k7p1k5j9k6Jjm8o5j9J0k5k0K7K5K4M3L5pl0lkm9k9M2N7j9q4J5J02j3q8k
32174e1N3Ql6K6R6K5m3KL6KJM1j2q1rkq7nR3L3j2l7n6J1M3OJnoKk2jJ7k4J8M2n2m9L9N7M9
32167A11rj04o0M0J6LP0L7l6J2L7j8j1J1n8j10l0P0N7J2J3Ol1j5O2K4q6j7M7o4n4N8J1m8K
32160e2M3L2njK2j6k4L7M5l8q3k7K9Ml4j6N0M2m4pP8qn4M5N9j2rM4N6Mk6l1m8j8j3k5K4K2
32153D5j5J9L5N7M3q1p6J8n4o8R7J06o3p5J5roQ4L7n4K6J03pj33o8N0L5j2rj7k0j1k4JK7k3
32146b7n9ON8L2K2kk9K9K0o6j2M6OL4L2m2j6J2m5o3k8RQ6J30Kq5K4%j16jN3n6MO9j6j8K5J7
32138C5K5L2K3Mj1j6m5oP3j6j07J1Q7Lk3M6M4n3p3PJ6k1k2oM3K2p0k1Q2P2J9o3j08j8M2MP
32131A8M7M5Jm7k8K3j7n9J3J1r4l5R1N1j8m3l9K9J8o9n8oN0J21N1o8k0O8J0j30j34M4J26L9
32125iK2L5m6m3L8jm3N9O5p7l3J04J5m4Q8M3j12k6O7l7r2l6k9l1J8Kl8M4Q9Lj3J6l1m2p%K7
32118e5N3L1J9lo5m1Q1R0j8q7r6mJ12K4q6J6P2l1n5PM0O0J2p7n2%j7RN1K3JJ6M3L0j1j9l6
32111C7l7K0J5mK2k9l9L7no7k7k2qN9N5K8L8km5JN1Qn3k9L6Oo4oN2k6k1R9M8r4n4N1N7Qj5
32103H1JKm6m8K9P3Ro4m7jJ2jm8n2N2J03j2r5l3L3L1%k1K7M6k8j8P2L7n9n3j0qR%j03q6O0
32096a56N3NL0n0n9R7Q9j7qPJ9Q6K3j11n2O2M9K3j7q7l1P5R6L4r2j35l7M8P5M8l1l6ll8KR0
32089E1M0QN2m8j03k4q4n0J58O9j18k4O6K0QJ6Pj9l3j1L4O9L5m1n9j7j1m6pN4k1m4O9L3o9
32082d0k8mRJ01O2o4KP9k3p3k1nL6N2o1o2J00O9j28q1Q0L0l0K1l3q4N1J34M7l0l6m0m1k8N
32076c4K7J1%J0K3j2j02o2R6O6m6j4K2N7R6m9j34K8Q9m8q8J5P2J9k7j3RPkJ5K0j5pK7%l8j2
32068FM5L4l7j1O9M4j7k4k4k3k0j5J6J3k5JOk5N6O7r0q4N7O3L9L4o9j03QN7K4j5o9j8J27N6
32062A53j31r1K2M5O4L2k5lJ7k5n6RR6L9l8J3Kq6qJ00%p4M5M4r9p3J1m0o5J3N5kk7M9M8j8
32055dJ9L1m6l1K3jj7j2J1Q5J00J8k0m6j47j27M0P6rk1J5L7K6J6L7Oj8M1K6n4l2M0N1Pl0j1
32048G9J5Mk4l4k6j9K0O6J5m4j5OLJ8PJJ9l8r4kQ0%n0Nj4m7P8J60Nj16k4M8j0o3l5M2Q0M4
32041A40l2q4qP5ko8kK1k0j4J9J6oj3j3NK1j8qR9Q5n3p6k3lK9K9l4n0k0k1l5j7L3N4K2J1L2
32033G1kn6l3OjJ6L8jj4Qk9q6n8N3J08J8k4N7J4j00j8Q6j9q6K6P5j1n5pK4j2lN6K3j7Lk8j5
32026GO8J6n1PJ1l9OM8pl6J5qo2mK3j7N8R2Kl0n9n6N1J3q1j7j3k0P6M3LN6l4j03nK3J1N5K3
32019F5m4l8rJ0J7Jl0m1k8J0N1L6K3O7J3q9j0O4k3k3J6q9r6O1Q6J2K8L8rqOnK9L8OL2qj16
32011D3m2P2lp9k3M3L9nql0o8K0J13N5QK1k6p8o2MP2L7p5o8M3N2m2l8N3N0n7q3RN7MmM1J3
32004E8j8J8K4M5O7m7j44q3j4mJ9P1P1mk5j3m3j2Ql6JOq3j1J16N3k1K6L2j2J8K4oK9j9j17
31997b6j9J01Po8NK1k7J9O0Nk1m9p9L9J05l2p2K6K2l9k5L0K1k7j3M5O7J5m6K4Q5l8p9M0O0
31990A37ok5j2n7j29j6J58P6n4k9k2pP7M0r1q5K5L2l5J0N1m1n3L0j5m0M6K3k9L1N8K9K2J7
31984A16k3p2o2jM2M2j0l2J8K6j2ml6r0j5O7J0j6K1lJ0K6l3PR8M1m4o4l0L7N5J5l9m0L7%o0
31977a8L0L2m4%j0l8O3P5k5j2J1n3k9M2j4o0J1M4K7qn9j5O3K2l4rj3o5k1R4O1m1j3L7J9j8
31970C2o4o5j6K3P0Q2J6l2j1Qrk4k2j1J4RNO1L1o9k9Kn4K0Q0k0j3N6l7q9J4P5M8k6j16n4J47
31963C2J30j18j36Q5R6n8k4N5nk6MmKJ1J3K5k6p7j4P3O9j4o1m6n9l6P4P8rJ0K3n0l1N1P7L9
31956A53q9j22L1M2j07o7J05J09j0n3NL0j8l4K1K2n2l2L0m4o1R1J34L3j5l2o5l7J5%l9j5M0
31950c1M1%lP3R1m3j07K0M5q0o2J6J3M9N6j9kK4m8n6L4N7k9k6O6K3l9L7L3o3k2M5m4r9OK6
31943a8p1KJ11N5K1kp7l4N2J1p2l2P1K3m6K3J9n2k0nk5J6N7O9K2m0l2l8l3O6R4K3rl1l2Ml1
31936C9n7j1l4mJ27L8j27j4Q2J3J3on3J2L5J5N5rj20l9R2M8l2j4k0o2j7N5M4J3K1J2j7j4j5
31929D9l5j0K3L7L1o7p0Q8L0p2J06R0j39p1M5mKql2Pl5m5R9J11o4j34l4N3N2L1K4J7J2J5J9
31922A21j8p3k3L0m3m3P5L9r9o1P8O9j4l4l1rN3M0l7l2J6J5rK0N6j0r9n5K9ln4mQ1J02L4l4
31915G3l0m3m3M7Q2K1k3o6m7L2K1j5PMJ2J3m2l2K9L4K1J7J5J7Qjj6j2M7N1l9p3l9j3K6N5j0
31908H8r1o0K6K7j7j3K2K6J8K9Km7pK7l0k5J5K1N6jj23k9J25P5j0p8j27lQ4J2K9L6m1L0L8
31902H4r6m3P5L2j1j7l6j2jl8j6M9N1L5L8kp0o5J5M0m8r5K2J41R7l9q4l4j9oN8O7l7r3L0R1
31895F3m1m6R2N7o4r0j8J04J09lp7j05o6J8N0Q0L0j03m6O7k0k0P9m5r8Q8Q6p6p2rM5Q8Rp5
31888ik4L4K6L0K6m5o1L9L3o2MM5q0r6J3N8L7j0PO7k9j19K4J03k0o6j1j7k5MK4N6J00J17K4
31881A97j02o6Jo8o5M8Q2O8J2m5J9K5q0l3J9l0L7O3o0qQ4l8r8oL6M1K5j4%Mm3KO4m0q2O9P9
31874I7m1K5P8o1p8J00R8j08j13J7k2m0P9O1j2L2qj04l5N7Pm3J1N7K3l8l6KJ0J4K2j4n9p1
31868i3jJ10M9q7oP2k0oL0n6k7M8K5N1L1m3Pj7o8P1O0j28n3J00O3K8lo9n3m1k7Q5P2p7o2M2
31861GK5n3o8%M8K0j3l9j3N5Jn8K7M2l0K4O3l2n4L1N8K7J1nnM2M6k1n6o1r0m5N0L2k2J0L1
31854a5mqJ6JjL6j5q8j8M9j0k4O5Q5m2r5J8O5L1L3nk0K4Mm6n9j1M0m0p0P6R3k4m7j1%j5J2
31847b0N9J3OO6j9j11n3mmJk1J4P5l3j29L3J47L6k3nj5%j2m5l6K4J29J00o2n4K4ok1n3m7Q3
31840C7P6k8J8Pp9k6Rk4N6R8k1o6j7NN2N7n6p8qj1K0O9l3j16l6M6N7M6Lj8Mj2nN8L6j8ql1
31832F3l2L1M0Mk8m0kkl4k6kJ2Qnnk1%O4M8k9m6JJ9lK0L4j4l1k4jO3L2p7r1j3N0L8J7j4l8
31825c4N1J09l8j42m6P2N9j3lL0J4J1m6p2O7Q1j01r6O5O9L9O0o3j55K5J11l6l6K2j6M3M6q5
31818hl6M9rMPo5J0N6n3m0L2k6m2J5L5M6K2l9m3KK5J4K4M6L0j1k7KM7L2k9n6l8K4N1j2k6L6
31811D9M6K7k2q6l7M4j8q7K4J07jj7R2K1n7L3%j06l2N8Q1N4q1q8P1L6k5J25O9j58q6O8L0J1
31805A45ko5k0M4nm0RO2M1m1p4l2J5L8rn0L3Q3Jl9Kop3r3m4J7N5O4M8J7m6q3J5R8Pm7L4O7
31797A26P0K2j52j50M9O0k3kkK1Q2K8o1n3Kj4l5N5N8o8n4K1M7O9k0o9N5O9k8l6l6l9PL7M8
31791H4L6j2n2o7j6Q2Q7Jo7q3m3%MK7K1m3k0N3L1K3M0k1l2M2J5o1k8Nj6M3R1n7j39qL2l3L2
31784d9R1K0rPo0q2K1O0mLK9k7m2M0O8j1o4m3QJ11J17n4j05l3p1k0J30N3o2L3O3n2p5l3oL4
31777a4L4ol7m2J8O3L3K4K4k7j8N5M2o5j04m3RK8J3mM3M2j5J6Jp8k9L3k1n9j9N0P5L9Rk1k0
31770B9K1j0k8L2Ok4M6J2n1K1K0o8l5J7qJ6O8M9J5Pj1j3Qok7k2j3j7m8o4J8R1J9n8RM9m1j0
31762aR5m7j46R7J79k7l3L0p5m1O3j7o6NM3K1l1m6k0j1L6Q8L8l7k6M6M1l6k8J3m1q6n2RN1
31756a2M7J4rJ9P1L2k3Ok1o4J1J1m1K1j5j00ON2j7K4M4j4J2K6j6OK9l5o5QK7p0q2L2P0J9%
31748Cj3j7O6J05j1o4K0j1q7QM0r1p6P5O3k7%M9L5j2o5m4N4P4J1m6o5j4L6L3K9lj0K2LK7L1
31741A28j10j08O9Q9kj2PpK9Q1l7j55j9P4l8l3O0k7j01M3J01J3M4O7k0l7n5q2l0mJ0K3RR6
31735F6J24m3n4N5m1j07J9L8o1k6N0L2K5M1J1m4q0l8K8ro9NQ8L3lN7k2j23nN0o9l9M8kQO6
31728IK3OL6lm3pN0L1p2n6O0M9k2l7k1O1N6o0l3jp2lO3m4n1P3R8K1o9p8k2J5P0R7nn5M6N6
31721A66o4q6k0mK3O5mo8pJn2KK4n1oP6L6K3M0rpJ2q3j16M1J17qm3O3M0q0o4J3K6L7M8j5o6
31713@k8Qk4n4pP1P9L4J6J6j6o2p7l7L9M9k5o8j9M7O1J3k6K0M2l0m1L5P8Qj00m3R4M2n2k0
31707B3j2mL2K0L7M7k7n1j4j6l0l6k4L4N3j0l5L%nK9K9L0M4lk8Non5m5M4O6k5k1K5k3j7J4
31699D8k1j6l1n3L2N1qJ4K3JM5M4k2k9OJ9pm9m7kkk7J8P1L1KK2m1q8J5O5j6j3N9L9Mkl1l6
31692F8k3k2kon2n8lO3N9nk1kJ5K8nk1kl5n7KL6J1J8Q3P2l5q1mP9M2n2o1l5ML2JM6N7o9k4
31684D1M9p8p1N1K6l8l3N1J00L2k9p6p2L7P4J4pj7k5j6LK9Lq0q8OL4nL3M5j3PK8J6L3lmP7
31677A34Kj37o7P8P2rm5o5n4L2O1nk3kj1K3P4N6lp6r9k9K0J6O8J00K9m2n2j5K9J8j1k2n7n8
31670g0J1M0Ol1j0O0O1K5N0K6l7k5k4m9j0M1M4Rl2l8k6l6l4M1P1j4k3N1l0j06J1Q1Ok2K5K8
31663G0rk8oJ7ro6o5JL4L3Qm4m4pj8J5P2J3L1J30K2q7K2K0q4l3J2kL1M4O9Q0k4l0L4o3p7N6
31656A18M2l9n5o1J0O2l7r2j7M7N2Ml7OJ5m9J1R5pp8L0R6K5k8j8m5n2O9J45K5j15j13j4L7
31649C2J1J1K5l4m4K7pq0rK0m5L8J26L0m4j3L5L8k8nN7l1r2k1J2ORK4J1o1o2J5M1K8l6q1L3
31642f4R4J1L1R0k0q7mjm8%Pk1M1N1j1K8K0j03o3O8M2k4l1k7O1J16l3j40k9O8K6k8k8LO1O1
31635A17n7r6K9O7l1m6Krl5k9L4R3L0m1L5O6l2n4L5Q6N1m0j14o5N1L7o1%J05N6j9m7o6k3M6
31629G5J6q3p6L5L5l9J2P6jp0RQ4L5PPp2n4M2Mj9P1N3q7j44j9J11M4m3J9M3j6NO9M2n1p4j1
31622C5K3K6J1o5j02k5N1M8K1Kl0o8J4J23M9l7K9Nj07k0J18Rj16j8N9nj4L5L7J4Lj1m7m0R
31615A6pkP1K9o0l8pJ3M4J1k4MKl0oM3J5l4NM5Mn8o0J1L6j5m0l4QN2J0QM5m6q3Qk3m7Q5R5
31607D6k9j7N7K1JM0Mj14j54pJ66R2p5l0O9K1l8l2mJ5m0n7O5J07lq0p8mL8m1k7P1L1k4j8K2
31600fQ9J1j09j2M2p9q0M5J02Q0Rk0ml4n6rL6N7L8l6p1j2M1K7k6n5kN4L8N2K5j24q8J11R4
31594A28m1l6J1J1j5j4J0rk2MMj6PP7O1n2o6j8l0KM5J1rol0l1kPlK2N6L3ONn8r0K5R1lj1L6
31586I0m3n0L9J7rL7j3p3QQ8J4o2kK6q4j14M6J12k3q7j5L2K6j8n0PM0pLM3J5K4P7J1n6jl9
31579Ir7N9J24j6l1K1j3j6k7l0L3N5K0m9j30m5J25O9q0m7M7K7j6ML5jl6J5j0j04J6J34jo4
31572b0k0m2J2O4MN4R6o0j23rJ3LR5O5q4j9J56R9o9q0m%J5K4m3m5J7L3N2j7j12l2K2lM5K5
31565A12j7Jm8o9j3j1lK7Qj2%%k2j9K6M4K7Pk1k2mOL0K3l5k0K3m5j01l0K5N2P2J1j9L4N7J0
31558H4n8pR7k7j38M6J02o8m2O7K0l0k6m4n1j6K3J5JO0N9n7m0P6M7n5p2n4l8JN0M0RL9N3K7
31551I3J7k3k2K5l1n0K9M1M0K0n4k5Ql8KM0j7k2MQK0J5L4J3o8k6Rr0l1R1Kj1P9j0o8J8K0J
31544D3K7l1o1M2Q6kn9m7oM8L7kJ5J3k4m4m7j8K4M4M5qj5N3J3n9JK4k8QL2l4o9m6j0J6OJ2
31537b1L4K0lJ7L1lm0k6j9m9J5J06Rp4L0J8r4m0Kj1R3J12j9q4m4K0L0nPL8L3ol7kRj8J4J1
31529E4m5l4k3n0pR8J05po7n4k2O6P5m1o0KK3K7NoJ1k0l9oL%M4Q4J0q7m2L2L4M0K0kOp1j10
31522e4J1J16R2po1k1pj7qk5ML5l6o3NL9j2l0M1M7k0o2p3%K5rQ0O7o5j6N5K3om1K6P9l7o0
31514A5j5m1J9N7l7n2L6L2l8JN8l8p2L1M4K7L3lk7p0q9J1N1k4n7kQ5P5nqL8Q4N5q2r4rj0K2
31507AL3p6m1J03J14N4j5q5r3p4nO6J3m3K0L7m0o6j4J1j4nL2L8O2N5l8j1Q8jo3L9K7JP3n4
31500A29k10l8J20K8j4Ql4J1O6l3n9L1nn5K9M2n3k5Q7M7q3p2K2P8P1l9q5K1N3K1N5Oq7m3K6
31494A6K0J3nm8%R0K2r3n8J8N7Q3J6n9oK9l8n0QM4P4L7q5p4N5M2m9rL9k0k1O7N7m3q3o7k1
31487d2M8K9m2j9J9k6nO0J0k1j6q2oJ13Nn0K5qk7K3ok7K7O6J9j5O3N0n6j1J3q4j6J03K0r1
31480D3o1K1K3p1j02PQ6N3Orj9k3mN7P9j7p5j6J1nj3m5jN5l7n3R4J15%o0k3L4%n1NM5PKJ7
31472G5J9K2j6o3m2K8O3J2j6J4j8p0rN4J9j0K3K8l3p6j5M8J4J0P2Kj04m0J4l2J4R6K9r0q5
31465f3j1LJ9O5K9l%p3n3N8J6l3K4K2MJj9k6k5J3N8L4J2J1k4l5L0N8l1o2lm4m3J01J03j1j4
31458H8Oj7l3l2pK5K7j0oO1J9j14q9L8M4k3K3Q7pr8l7L8M7J2n0l3M0J2k5J6J9k4PO0K5k6k4
31451C9j7k2%J5j5j6Km6o2L8P8Kl3j5J2N0O0L8Pk1%J4j8k3m4q2l7J2j0l7pO3O4J7K7Pn6m2
31444e8K3P8O2o5j12j6O2P8J5j07q5N0Q7M4jK5M6p1j03K1k2r0N1R3k5n0%K1J9J5J6kj1J3j
31437@j6L9N5k3o5j1J6j8L1P8j8l6L4l8l4R1k8j36O6J50pp5l6nPJj4j6J9K2l3oL9j1rK8k0
31430B1n9k8M7J03P6J1m3o8j6N9O6j1j09p2N2O0k4n7pO9M6m5n3j8J7M3m6o5Q5O7q1%Q2m1n4
31424GP3N6p4p8M0N4n0p4o0j6Q1N0j7M3L1k7O2N9q3o5J3k2J4P9Pk1M5M3kn6o3K6Lq7K2J21
31417A34j8j17k0L5k4k6Kk0L6N2r4o5J40J12j8Jnm0N7Q2p3q6M2Lp0oL0M1J1q8m0O1M1K0lk1
31410F6M1K1m4J9K4q7p6J8k1q3OO9PJ2P5L6m3m3pKqJ7Q1M2r8p6M9ln5N1O1l6m1nK9M2l6p4
31402f8K2M0j8K0L3lJ4rl6M2M0o5l0P8L6m8JO8N7K4m9j00l2K1jL2N0n8q4K3mq3K0Q3L1L0n5
31395B2j47nJ03M3N6M6l3K0O1j0j4n6j39JJ32L2J9O4n0q8l0m2QN8k8k7O8M3l7n2k8QL9N0j
31389H6j03r9L2O1j1K3P9L4QK4J6J6o6j39lQ0m6k2R4j1q3O0R2m7o4M2L6n6k4M6j9k7L6n3j00
31382a08M1Q4L3K2k0l1J6K2K4N4M4m7j53r3N8K9n6J6M7j5J0K6m3m1M6Q4N7J4l7q4l7R5J06
31376A63j7o4rOm8o1RO2N4qm5jPj5K8Nq9p0J7O6L9j5j9j1J6L6l8k8L4p8q3R3O3n7lP0P0K6
31368A05k7m5m1k1J5Rl7m4L8P8pjJ28P9r0o3M3Kn2KK8k3p0n4L4R3J3p3j7M5J5j9l5k7L5N9
31361G5j5n4K0P7kp1MM5k7m3l0l3QL7K8K3oj4J2L4M1k5q3JO1j8n5LK9K5M2J9j0K9K1n0m6p
31354D5ql8p6j4P8J4q2m9L5N3J5J9On8J1R8nm8M8M9J1J0l1o1l1RJ5oplK1N3j7p5j4M0N7K7
31347I1k3L7N6q5j20LL9RM4J9p1m3L2K8N6N3m3l2M4k2p8RM9l7p1j0M3K4j5kJ6j5k0J4K7Om1
31340b9n3QL5nrN2Q3L3m5o4j1NmO7P7n6m7R2N7o3n2j1o1m7P3P1l7o0l1L1R4L7p0n5L0K7j3
31333D9K0J5n8l3J4J1M1K7m2k5j4o2l5M4O1N7M4%j3lm3l8K4Ol1j4j5RM0K0L7N5jl0k2j9lk8
31325D5q8m5Q8P3p6o5M6J5%M5k1n5K6J8k0J3k8o5L9P8Pj1l2n4K4O3QkK5k2p2qO3M0Qj3j9J6
31318D4Lj1N1L9m8m4K9N6nk4K9l5j04j3Jk2Q1L3j02j1O4pqNoM2J0j23q5O9R5M5k2p6k5N5N7
31311C7L7ol1ook0kK9K6l7m2Jl7l4O3N1qJ8K6j0RN9jj09n8N1L4k9l4JN6O5J0k1k1j8J5J3q
31304F3M9N4q8j26K0R3K7%L2rm4J1Lp0k6N6L8NRl3n8oj4p8p6j2P5O8m9l7N8L8K0Nn2jP1M1
31296E7L4J7n8m0M6M7j1m5k6Qjl0m3m1jO3O5J1k0m0o5j8N8M7jL4Q7Nj12m5L2n2l1Q7Ln8P3
31289C6R5j1j1L3Jm7m6k0K5K6m5l5M5mp8j4M9J3j0Qk4m6O3J07l4q9pmm7J7J04N7l4LM5%RM
31282A34j05j04J1J8K0P3Oo1J2O3M7Mp8p3k5l0J8P7Lo5J5J14M5q2l2P5N1nrqm7q8k7M6j3n1
31275g1lK1L1J6nL8Qq1pQ4%m7K5J7l9L0R7K0n3p9p5K5O0m0qJ04J8r5pQ2K1KM8m5r3M9O9p0
31268D7r2LP4N1qPK6j5o0o6lL8%%j5p0K9J26K4n3l9n9k7P4O0k4pL4j8l2J3nk4J9M1l3q0JN3
31260a0QM9P5k4l1op2m1M6N6O5J2p4j7Nr6k7J07K2m7km4l2O2L3J7O9J8RQ6L5o8r0n3K6K4k8
31253F2N2P1o8m5O9lq4j1L2l4l2L6j6k3J14P7o5l6j4m0K3K2kP8K4j38m9J02Pp3Qnn7k2k0K
31246e8Q8M8p9l0J19M1j15j4P7m8p1Nlj3lJ3P0P5l3j20l3Q7J7l1M9Jk9R0N7m7j1j1m5m6q7
31240i0l1J14P4n2j2N4L6N3K1j00n0O9j1o3j5q1n7J20J06l8m9jj4k3K6M8j1j2M4j4p1J7P4
31233F1L0j4n4l2N8P2Kn7m5L7L5n0l2K1MqJ8M5J7k7j5l2p6o0NQ9P0l3jL6o8p6L9M4m7m4N9
31226b9M5l5oK9J6J1KL4L7m4l5J5l1o5m2QK0n3m5O9R1K3m4n6L4Q4J1l5Mon5j2N7J9j6Pj3k4
31219c0M7L6k7K7J8m5K2j6j12jN0j3M3J3l3J00R4o2j1Q0Jj6L3m3n6K7n4r9K8K9n3k7j9j3O4
31212a8O0j6RR4M8o6o1J7J2j1M5K1j16o8Q5L8m1J8K0n8p5k9RK6O6N7qJK5Lk6n3J4R8Lp6k1
31205B6j7k7j6o5n9N1J07P3J5l2k8J8K7j3j4ll9j4M8Qo1n8kN7O0J3m1m1J2K8L6O6oj07l9N3
31198A6Ol4K7Pr1l0O1l0o5O1N8n5k0P3M2j0j4OO6M5n9l6Pp6r2qM9R4O9%K6O2j9j01l5P2J7
31191H9j05o2L2K4J7Rn2l7Q7J46M6o9p3l7j5J6J5QM8M3n9j23o5L2N3Jm1kQ3R6K6k3l5n2l4
31185a3L3N4M1M6J6j1j8m1%L5l7l0L5k8q6k1N0P1M0k0k0M0M3k5o9n9J4O0j2l1M3J1p7o7J9
31178a4P5J6l7L5L6k5M1K0j41p1N9p7j30N0J00mo6lJ09M5o8jM6J4L9Om8oJ8j2JN5O5l5j30
31171c8m6J12R5l0q4j02o2N2N9%M3J03O7m1p5N8J19n0j54k2J16P1l7m3j8l8k9K0N1O0J1p6
31165I2p3j9k6J6Q2Mm8L5J0n7J8K3l9Nmn9J0N4OrKK5J5m8k9J2k0j7L7L3j5QR1K6j28o8P7Q7
31158A09L8m1j09n4L7M6J9L9P3J1q0q7m2M5Q1nn4j9L6P5Lr2l5L4J0j9m5k5M2J0m7nK8%k6r
31151e8L6L2RJ7j9k2N4Rq7l4L1Qk4j0N6M8l6k8K8J1j8L1N2k1l2J8m3p2L5P1L5op2m1O3P6M5
31144A42oj08r0R1J18o6r9L3M5qK5N6Rq0q6k9k3L4R1OpK5m2j1K6l3M0Q9k9m8J2k9o4rN6L7
31137F8k2l7l4rM8M9k9p4MR7M5o0n9RJ9m8o2K8P7L6JQK4Kn1n2J3K8j7j8%OJ6k1n1K7M5l0o
31129c0N6k2p1K7N4j5kM2j6o1RO9j3j06k1R7N7qJ2Om7m0RM3M9J1RP2L8o8o1l4p7KJ13j5j25
31122e7k0K9J5K9n2o5J7j0K4J21K8p6k4N5P2rq8m0M5O7K1m9k0M7K6j8nJ7k8j01n2O6N2k4K2
31116A5J09L6o3JJ5o8J5P3m9n1L8K1j4pnm1m5K9N0L2N6mn2j7j8L4O2n4m2L9l6p5l2k1J9N2
31109BL1j4l9J7O6pl0L8J4k0M7O5pn1l0NOk5k9j0j6k6j2M2R2L1n8k0Nn6K8J38lj28m4LJM0
31101D6K7k5p5p5K5N6%J4K6J2J5K3O4L0q8o7nm8RR5J6j2J03M8j32p7P8M5l3n0o2nL6q0j14
31095a80N0Q8PO5P3m3K1J14j8j16l1K5rqK8J1J1J9p4r4J9K0k8L1K8j7L3oj27k4J27M8j3L5
31088F5K7Lk4p0m8rrmpj3qJ5Q9Q3l6k1L6m2o9LL1Rk8oO9K7k1K8k2j15m9P0R3K1o8p5j6K2L9
31081c0L4j4j6P2P8n6j20rJ13M1j07m9R5N7l1j1jk5k0k1l9kO6L4n9lR2j0r1orn0K2J9k9J1
31074g4J6pJ5K9K3Jj9lL5O0K0rK6l1r6m3l3j1J00Q6PL7L7l5l2J5l4r1rN9J1rMk7j8nk5L0R4
31066I4K9j7K1l7j23m0N0j1n1KJ2nM5P8J2l2M4P2k7n6j5k6m4n4k5R0J01k1KP5pm3pm8m1rn1
31059f3K1J29L6q0o6J2P3lo9j8l7j1J35N1j44p4N0L9K3L2N7P3k2q8j8k7p8NK9n3l6MJ3Q0N7
31053C2n9n4J0K2N5M7k4PO7J0n9o0kJ6p3o7N1N0N8J09kr8m3J2L3k2p8ON5j4nN6K3k7JJ2k0
31045B5kJ3k3rLm3j4N0J7k7jJ0l7k6N9O1Oj0l6j3O8L5n1l1oj0M1L6m0qJ7o5OJ27j5j19J8N6
31038F2n2m4O8J00J0m7l4p1j14m4N5M5k5j7L4L7Kk1J0L7J1j8j8K5K7l1k2rl8L5O3LL5lq5K
31031c2N5pj5RN0M7m9n1K6%j7M1K9QM2J6j2L3Pq9q4oL2k4r6n0M8P0N8K3mK8Km1K0L2o3o3K
31024b5l1m0N2N7L1R3L1j11q0MN3P8Lj7L5k2q0n4rM1K0l5rRk8k3K6M3J5JjK5M3p1j23M7Q7
31017C5k1J4J2p0M1J43Kq9K6Q0n2j15PO3NJ2Qp0m8K7om1K8P0J7j4J%K4N5%n7k3J3qo7q0oK2
31009f2nK4Om1KQJ4J12O0r5l2M4m9p4J3L7j1o2n8jO1J07O0l5n0n0pJ15J01%J1mp0p0k9M0L8
31002D8m6k5K2j8j4J9K5J9oNJ0j6Pk8p5M4J07J7J6L7m7q5k2L7L0j5lN0J8p6q3NN4M0J3jM5
30995A08L5q0m0P0m7q6Q3N6q4m2L2O2M6n8q0J3K6kK8O2L4m5k6R6M3j29r1L3RoM8kp0j7K1k8
30988b8k0M3J8k2JQlnk8j1O4M4p3n3O4K6k3Mn3j2J22J3r9J0N1K9J6m4j8J0l4J4K9m8pP5N7
30981A17l4r7k9L4j4mJ3l3J9Q4lr7m1M6Nm6J6N3qm7j3K8K1J8M9K0n7m7J2Qk0j4mJ8M5pn0K8
30974c1P2Qj3PK7P2Oj28p8L0oj9J7j0j4K5M5N0Kj0Q0O3p6j09j5P8O4n3q1rK8O3M9k4j6K9Q
30967A31n2r6l8Q2N1o7k5N9j3r1m2M6O0m3p8P1J10Rk4l7j9L0J3M4M3j08q7N6J2l0J9ql5j3
30960g0k0MM8K8J0M2J0o3m4L9P2P3N1nk0Ok1o8k7N9N0k1n4n9j1M2J6L0O1n9j43k3Q1O4K8j
30953A05l2j7J8Lj2RJ7j3p2o8O5J34K6l9j9n2k0O1l3q1Q8N9j11j1O2p7n3J14J07l0n2j0p4
30947ho1R4Q3k7k9l3m7k1qK2N9K1n2k9M8N3Pm1o1L0P0n9q4N2J06N8l1j00l4O4N4Oj8n9m6N2
30940C1Q8Jm2J2M8Mn8o4k0K2M1L7L8L6pl2j5k9k1Rk9m4kJ0L9N0k6n2j2k1l4K4O4J8m4k7J5
30933HJ1k1j4M6L5j5O2R7n2j27o8n3nR1N0q1n5Q0L9o3J2K8q0l7O8J8k3Q5J30l0j26k1L6J0
30927C5J5K3L9Oq3m1O0K7m2nM9Km7J1Rj00o1Q1O0k0j3JK6M2n%J9m9l9N7L0p5n5O1O4m4k1N5
30919G2l6j06OR0J4n0KJ5k5nJ9MMrjN0K6l5j6Lj7L9J14N9m0q8p5M8J05k3q6o3n4K2M1NK6l8
30912cp1O3N3m3J3K4n8l0N9M2m9l9N7O5l4p5KK7p2o8M6K0n9l4J1L8L7M4R9N8m1K6P1q5j35
30905d1ML6j6M3Q1Lm1m0k8L0L6k1k1RJ2L0N9K5p9o1Q7L3r9J7R0k4j8N2J4m6o1l2kkM1Q1M3
30898A94ll7p8m3K8L5L4M3l5j11n2J8mJ3M5k1k6N4L6l0m7mQ6K3j26k1J03l2q6M7J06M0m9r1
30892Im7K0K8rl8j1N5P8K3m1p1n6j0KK2Q8N8m6m2k5l8J5J5m1J5P7M1K9Rn4k9J7n0p5K3M6P
30885fM2N5k2m9qpk9K7R9J8q7n7kK0Ql4l2k8j3Q7Q1m5m5J1MoJ9L6l5n9N2N6m7k9L4M5M0qq6
30877@n2P8Q3k3m7k0qK1M0Mr0j04K8P8Oj7k9k7L0O3Q1L4r0q2ro1k4J04P3L5O4J3ok0j08n3
30870c5P8L6n6mO5jm3J4l6o3O2O1l3qj4p2n2J8Q1R1M9j8o2lM7m2m3P8L8p9m7J2NJ7K9%j7l8
30863A5q1k3J00M8p7k3N8Nj9N1L3n5k5M7K6l1n7RJ14L1q6k8K5J2K0rm5j5N0N7k3p9l5K1N3
30856F4K7l0j2M4K1k4pOj9l2k4KK4K0K0Ll6lM8Jo0j6P2N5j8k6l7k4N9K4r1m3K7k1J3Q2m2j32
30849h5J3J08Oo7jP1M9j4l5m1n6o9j8O7M0k5M2N6k8nJ9k3K1M6j0n7p8L3J32J3m9Pj0J7M0n1
30842E8o7j1K8M2j5k3J6k3j6J1l1jO8K4l1%O2L9o3m4K5o1j03L0Q1L0Ol2k1O6Pr9LQ3kj2Qk8
30835DK4M0l4J8M9n6m7Kp9p0P2R6J4OOn3k6M9J1m1j3J3J8K3K3km0JL8k6l8J5K3M9O2j4n8%
30828E9J6o0o1pk9k3Lk5M4J15M2oj4k6J2j1k3P2O1k6k5j9m0m7k0kk7K2N2l3L1J55M0o3k3m5
30821F9q5k7N5M4k4j4Mk9k4j2j2J5L3M0J7k2J9N5J1j6l5p6n4L2P0K3m6m8kJ5ML2P0M0k5o1
30814C6m0QK7J2k6o0KO3K4RK5lkql0K0L2n0m4N1M9m8n5lkK4M4l2o4oJ3LJ2J9M3N9j1p5JO8
30806H5Rk2j1k9K2Q3K9l9p3j06l3R6L9r4l4M8J4P9J28j3o1J5k4n6k1m0nN5j1n8rL1L0lOO1
30799H8K8l9m4oR2P3j23j02J20R1r5p0L1j4o2PQ8O9k5o7j3lm7j5L3NJ8L8m4n5K8J9RN4K9K5
30792A21M6j0l0l0o3k7nj7K6mn2K5M1j0K5M7on6k6P9O7r6r8M7O2j0m2l3M3O9k3k7N3K8lMo7
30785D8r2K6R3K8l3m5l4K7Q9Pj10n2M2Lk8L5O7jn6j4K9J4j7m3jQ3L6q8q1ML9O3Q3k5j02P0
30778F4J64l1j21j5K0Rpl0jQqKl1m3M0N7n9p5O5R7k4n0J7Ro3p2J6L1m3J8J23P1J1M2K0n8o6
30771H7k5l6l6J8J4k9J1N2L0K1k0q8l4N3J8j5kk5j7J3k1m7j5O0J21N4m9o0m2J3O1Jm8m9l0
30765f1N9N6m6m9k4k6j2k2K3P5Jl3J4K2O0Q4Mn6l4K0M4J6J7K6n3q5J6O5kn1MP8Kj02j5O6j0
30757G1l0L8K7l9n2oM3N6%n3ML6m3n4NM1O3lq5k3K8k6k8RMJ5Jk3M2N9j3k3J7O9N5q5q2P5M9
30750A39m9n9p3LQ4Oj0L9n9q6M8P3j8p4n3M2O3MK2K8k9l0m5k2J01Q9m5m6L1O2N3mo9p5jO7
30743A07J1p2k6N8J8l6Rnm7K7K5m0L1J9p6lMq9l8K1M8R2L6J4J6r7p0N6L5M6O9m9o0O6P5k8
30736A47p3n3n9qQ8J6q2rM1J1K7N6K6l9m1nn5o9L6Q5M0qQO8Oj08j3J30M7p0m2k2m7j3L6M2
30729I4L3Ml5n8m2LMnL6K4j6L3L2m9k8K1PJ9Ql3L1O1m8m5N8K6j9K1qp8o5KO4M9l6p4l8K1L6
30722A0plL3MpNl2k7j0j8N5R7Lm7n7q7J3J21J9n3L6L1k5oj8JM1j0mJ3q0o9M5L0j1K7J3k6L8
30714C8N9n7o6L6K8j9k9o4j7Q2M0n7k1O4M6PRl9q2l9K1J2j0M1P2Ll0K6M7J0l8p4m5N6Q4k1
30707G3j13j09j9R1R0J8PJ3k5m7k3QOL2O0k5q7pN8K0m4m1K2M1M2Q5O8l1p5l7RL2Qm6k2No1
30700b4l1Q4N8oOJK1J4r3r1L2M4l8n8pL6L6K6L4M0j3r7p9J0M6N3K7k8j3Prlk0j7M2N4J1qq
30693C9k2m0J1N4%k5j2qM9L8n2j0J9p5k4J06K2p4M4J02l0n6%m2l8L7M1Rk1m2m3q1o3O1R9K6
30686aj3j5pMpj1J9N0K9qkk5j5Q3J4j46k6J18Rl1N2K9j2ll0m5l3rO2R6J7q3q0J7M3k5mP4M5
30679A30j0l1m4j2L7L0j9j7L0j2p5j2K3j7M6J22L6q5r8k0N2K8l8l8jJ4Mp%KJ5M4J3k5k5q1
30672d1r7RM8MN8J05m5j07Q7J06m3l2o4r1O6P0rQ7P4m9l4l2q4l3M5N6L9l2o7Kk2p9O0J22k6
30665E1n3J4j2J0P8Kr5l4L9RJ8L4l3n0J1oo9m0RKL5R0K0q0k5P9N9Mkk5k5J8n2j19M6J54Jn7
30658FK9l1o4P1J02Ll5m8n0KK4L0O9L2l1j0l9o0P6P8r0o1O1Np4q8q1L4J22Ll3O9j3q3P3J28
30651A26O6O3M0Ll3r8q9k7J6L4k8p1J9N2k3j6J1k7j1Pj5L9O5k8m9j0l3l0J7L7M9J8o4o2J7
30644c5L5mJ0Q1O0o8m0R7L3o8lor2n3L0pn6L1R0j2l8M3K7oM5M8n1q5J6K3q3n7K2L2R0O7p9
30637C7o9L2K2J8N1J9k6n4l2L3j1q9J2Q5K0K1Po0m9l3K6R2no2J2J0pJ6J8L1K8mm6n1N0J02
30630A44M0Qn5j23m2L8mn0m4JM9L2n5p7K2J05N8k7J5R2qr7k2KkJ3m4m9J8L4L6mk9N1M0n3l1
30623a8mmM6L9l2k9jl4k4Q3P2q5r7KJ5J6J3j9J7N4M1N3L5rj2rql4q3m4M1M7J1j6j1K1L3Mj8
30616E2rk9k9M0L9l6k5J9Rk0j0O5R8mq7m5M9Q0J0p7p4k7OM8L2m3lR4Rq3oK4j2O2P2n4p7j9
30608C9l0k6J3KLO3P3Nk5Kj1o6l3P7O2o8p6nj7LN0K7Ok1o9k7M4Rk5NJ6nj0LL1K1k8NK2n3j9
30600c3O4J9n5p3oP4K3o8n3N2J36L7r1K4J30J4n7l0m8L4J82P8j16q2l1o0K0O9k2o8j4K7ll4
30594C9j2%%k0k4N6M5q0m6M2Oj2OJ6K2j1j8J7K1j4l3J9M5m9n4N2N4j9m9n4RJ19J08l3q5l7
30587B6oM5M9j6j6q8j67K1J63N7Kk8o6M1P6l8k9J4k4rk9r4j2M9J1N4M1k4N9L0j55p5J48R4
30581A04n2LK8q1l3N2n4p9N2N5k9k2N4O2m2q7l1M0R9P3j6m3n0n3j8J3J8jPP2O0k9l9j7k2j8
30574b4j0j0j1LK4L0L5K8N1P6j6p3j2q7j39N4J17k0mM8l4l3L5k5p7MP5N8%k9kk2n2K6O8Mq
30567D8L6K7m2p2j8ok7J7Mk1Q1Q9m6l8L5pk9K0L1j4m2k5l4l6O2R7J0LJ8n4k4N0n7j13L0N4
30560Gn7n3J4N1O9L3j8l8kN0k7p1N4N3m1LQnO4J0n7J4j0m3Q3J09Nk1m2n9j5ol2j2N0P1l7j02
30552@k7j2l7L9Q5K3m4m6oN2P0k4r5k1K7PM2L9j2k5o7o3N0O1k3k7mj4J5N4N0Kl8pL2L4L6r
30545A17n9l4qNK4j7p1l9N0P9K5NK3ok8n1q1KP0j3l0J8k3NN0m6n4Q2N0p6j5M3p3n2O8j0l1
30538a01Q5O9M9N3o1n9P9Q5j6o7m1n9j19n0M8On1j5J00J54L7o8l0L6O7L0l2l1nmLj2k3J4L1
30531A02jj2m2j05p0L2M0J9M9O3K6m9q7rL2j5L2P5k9r0l3K2J5rK9N5qJ5R0j3r7lM5j1m3pP3
30524H1P2k3m3jj0NM1k9p5M0R8j1p9m1J2J1k3K0P1Mk4L4j9q9NP3k6r0k0O2O6j6o9j4Pk7LK2
30517bj9OL5q%N4L0k2m4k6M0N9on2l9K2L2k0J8K4p3pQ5qm2j2n1l6ORM6O1Np0m1R7R9m7o7K2
30509E8J9n9n5L8K9o7l0K9qPN4M8L0PJ2lq4o1L6J2j6J5n1r5K1Q2PJ2P0j5o5O4P0q0r3l6%N1
30502d7K7PK8m2m9L9K2J5N9J4l1m0l9RK5KPQJ9L7M4N5k7j27n6M8N0Pk0JJ2m8p9j9N2K8l2J0
30495c1O5M3Rl7m4L7N2RROQkn7n4l5p1j3O3k1l8R8P1m7lJ6m0J1L4m5l6J5J5J5k4l9P1J34M8
30487A92o6j06l9M4J4n0J1Q8Qq7k8K8lQL8K4J4l4n7L4N8k2JO3J2o4o9k0M0N0k2o6mN2np5k4
30480f2P3M9lK2rl6M3M1j5L0K5n5j4L1l8l8N6M7k8n4p0p1l4L1J17Q9m9q6n7k3N8L9o9n5L3
30474h2O8M8j5o4m8PP1M4m1kN3pk5j5o6o3m0OJ36J54K7l1MK7Qk1j3P%j4k7l4n3n5J3M0qRL3
30466C1m3l8N6J5m1K8P2M8Kl7RJ9o4k5O8j2j02pN3k0NM7m4j8Q6j8j01J9M3o6k5J08O6m1mL9
30459A08j5n0k3RKl2l2K7P3L6p1j09rO4ok7P6R2M7J09N2j48j20J0k9j8L7j3J0N0l1l5Mm3m5
30453e0K5L5j2k2L3L2m4j1Q6M4j7K5J1o3n2NL8K4%N1O3l3n8l0n5lP4kn2M4M6n5o5n2l1P1O2
30446F2k6mJ7j3L%k4l5k1N0K9n3M8J31j0j04n7ON4Pn3KK7M%m6k0Q9J8j19n4N9K9k9ON0K5j9
30438B9J3L5m1n3L6rp7N9Q2q0n8K1l0J8Q1ml2Ln9l9P9K6r6n5L8P3N9J4J5K1n6p9njOJ06P2
30431A12p4p4j2K1N5j7p6KM3K9Nn7l4Qj7N4J28N4k8p6q4QQ6N1k3m9j9J7K5RlMjj6k1j2PQq
30424B5j3j5pJ0k8o1N8J50J3q8j0J0rKn2l9K7J7N5Q0jj2J4K8O9J4l5M7lj58r5O4Q4J3m7o2
30417D5k3NK0Qq5j10N2J16j0j8P0%p0J8M4n1l4N7K7j4K3k0p4k1J8M2P2l3j19oR5L3n6k3Q4
30410F2O3l4j2l1r6J6Q8l3p2RM8M0Ok3j8jJ1PLql4LN8L6j9q1p5L2N9L1O4M1m2o6n9k5RJ0M9
30403A6N1j9K1P5j7m8M8L0r3q3M2N4jJ8Jp1m3M7P1Rj6K1l3p1M6O2n2l7L2K8K2Qm5o8lL4m6
30396a0o3K9K5k8kK8L6L2k1m8j8MJ2L0N0O4L8m3q9m7J0J1pJ2K2nj2J2N9P1oo5l9kK2L%M8N
30388A18n2J1Qk1N6%j30l7Q5J0n2Jqo9kJ02O1j4Mk0n3L1O1n2o1M7K2j04p4P1P4j3l2J1L7M
30381B0n1rM4K9M8M8p7j46o6MM7R6M3j3L9K2n1j8L6J5j4K6O6j7p2l7o7n0P2Q7Jn7j7P0L6l5
30374E2JM0K8lj4J9lm5K0N3l2m3M6N9j1n9l7L5M3l4l4K2j1m0%J4Kl7q2k2Q7Q9j9q1j0M6j8
30367B1m6j4OL5K2k7k8j0K3L2J2O0L7r5p1K9L4K3k5o9k2K3L4M7K4J8L4K1Mm5r1j4N2k7n6L9
30360a0N6j2lKo5m0M3L2J1J5Rlm0%J17O2q9p9QK7K9M5j0q0l9MJ0O3M3m7mN8Nl4l0n6m9K7P0
30353D6M4j5r1r0J1N1L3K0MM0L5o7m1M8QJ5O0k4p5j7po0m4O7O9k8LM0j0LKl1Kjl8qK5Jk6P
30345c9K2m5l3N7O6M2Lm9OM2n1l4N3k8o2O1O9Lj6m9J0Q5Ol6OrlM1J4n9n0L1N0K6J7JQn9j58
30338f1o3M7M2J00P6o1j4R4J1j18p7N8O8k2k3M1M7l7j09m7L0K4N1J2j39q8J27R6o5j4N8j1
30332C3nL5l8j7P4j7j17k1O8J5j3K0Kk1Nj0l1K3j1o3M3R3J1mJj9nj2k0rJ8P8%j38o7M5M3L7
30324Fqk2O2M1j8J8ko9l7K0Pn9q7J3J12Oq1P7J47j2o5qnjJ7M1Oj07o3P1L0oL7l3o8KmoN5M3
30317E0J4qp5n1O0O6Lk0lK0J5j6l1JL9J2k0KM4O9M6k6j12j35NJ05j1l7O9K0m8OL4Nn1m6P5
30310G0J01m6j16n9l2l1P2J66M6j16n3R6R5m8j19j4O6K4oj7m6m5m4J3J18O5p2j3O8rj5L9m1
30303I7p6ql0l5N2N8K7M6J7o3m4K4j9p3QN1k9j5R4N1p4k7O5L3qm8r5n3RK6Pm4kR2O6kl8q4
30296d4r2j8J00Q8m6n6J9J0K7L8j9l3pJ7K1k4n2j7L9N9OKM3n6j18M3J38K2n8PL5n1o4L1L1
30289B1n2l8L8L4OL9M2k3j1J1l8QP1l4o8L1Pl7L2J8l1L5O4j9l9M2O4j9o1j9j5p0o2M0O3oJ9
30282D3P6%p3l9l5n9M1J46M4j11j02l0K4O5K9qK2L2J3J7Kl8m5MN9M6rn6p2j6J8l6m1J4J0L1
30275c4J01O1k3k2n3o9N4J05J8J0J6o0o3MQrOm1q4M7J28j5o1J3k2LP7J4j0K6m8j21p1L4O7
30269a4K8K4O1M5n1j20m0N1J9K5N2j6j4M8J0j8qq0j29l8R2J24O6nm8l0Qk9m8L8Q6K2m8n5l2
30262b4l9l4k5j2Q9J03o0p3M5J8J0P7M1l1m5k2L4L0n7m4N3M7RL9Rj5M1m4j21M1J02l8n3pq
30255C6Jn8q5J9O6L4K3K3J0p6j00N5J01nj4km0m0j5M8Q1om1Jl2m4N4R8J8m1j3RmlJ6O3O8j3
30248A92l3np4j13l7J6M3M3m7r3k1K2K9N9N6M2M8M0Qj5l5p1l5J7q3j15P5J05m8k7M7k3n7j
30241i1J0J4O1O3K1rm0k9lrK9L4l3k0Km1m9k4M7R9%l4Q3N7q5m3J18R1q4j00K2L0m8m9L1P3
30234I4l6j16j1O2Oj7k6l0N7Q8l2r1K2P7n1j24k6R3J47O1o8l3K4j5j0K4J7k4m6M1M0j04o5
30228g2Q4O7jl8l2M4J6n8OM6nj4J2N7M7l5j8K2o1q5oL8O3K4m8L2J00o9j75k7N7j7J6J01K6
30221I7l7L2j1j23j4J37N4p1j5O2j6o9K6M9l6n6o1n2L7P1L2J3j5m2j9K5N9O1j1n3K0N5nj7
30215A07j6p9q2k1J3P8J06m0j01L8Q1J7Lm7o1Kk0n9%K5k7j6O7M2p3q2k0K8J00P7l2k6M2L7
30208F1oj2L1J3p7l5K6m7k8M2k4%N9l8o6kJ4P3N6p6m0J06O0n4k9jMO6K8q1l0M6J5jjk0LN2
30201H7K7k0mn3q5Q6J03j41j22M8J0J3P0j4k4P7M8m0LO3k2j35q5M7M8pM8N0o8n1L0K0M4M3
30195I4o2o7jk2l0Orj7N5R0L6j5k0JPj8J4P2j9j39p3O2R4L3n5p0j7J0J8J5j0J6O0K5k4%K5
30188F5J8Nk2l2j9k4J0P6K9p0j07m9R3J01k6rL1l8j2K5LM7L3l8l9m3k5RJL3M2k5jN2j8q0k6
30180c0K0l4n1L7Q3M2J0j2m4j8L5jl7N2N6p7l6P8j6j04j4M8j3n2K4P5j0q1m3M8J12M2q0n9
30174e0Rj0rK8nj9O6P2j0lk2p6J7O4k8J0P2m5p7J9J7j2j0m7K4J26K6n2M7L1q5n0Qm0m5L4M6
30167B1j2k9J0M5L6j5l7j0J2J6K2N5Q0Ro5m0l5m7PL2pl7j1J7n0j7J34L2j36j6R1J3l8j7K2
30160C5J3l6o0p1KJ23Q5l1m0JOj7qJ3j5%N6j0q2MP5pp1k8K6M4J0l8j7J5K3N2J3m8J7M8j2K9
30153I9M6p5q5k2m6NQ9Pp0J3O7K5KMk6n9j2L8l6o7O6P6k9M9J02o4j04Koj2N7%r0j0O8j6n7
30146g1j5m6k6P9M1k6M5N9Kkj3J6R1J3r3j6O4K1k6k4pk9j9M1l8j26K5R3n6l8Q9N5j3l6k6M2
30139C0K2n9OP1k0n2K4L6J6qp7j6J22J1j51j2J29K3o6l0k7k6%l3l4M6L4m0LP0K2n4m9L3L7
30132a9n1j8P4L1k3j3%M9N7m0m9J5k7l9N2P1L4j1m6J2N0j9l3rn6n9PK9j0j6L6L2PO1L3p1j0
30125C1O8k3j11p2K8P0O7Q2mj58r4P8L5m7M8O5m1k0K2lN3M9l3%J2rP3O1n6o8m0l9l4k5K9N8
30118E2j6n2QK6j0nM4Q4K7p8o0lm3l9K9K7RMlO5Q3o9j46l9Q4J15L8o9o4PM1M0K8j5n9l6J8
30111B3K8J0JPk4o7K7J18j6r6LLl8J8K9k5oN7K2p2l5M5Mo4l0O7J01K7o4q5m0k%N1R3Np0k3
30104a8j0j9P0R6nMM3l8m1K0j6J0P7l1j09J8P1m3q4l1J0L5J9KK4qn7k2K4K0Ml7m3M2M0p5n9
30097a17N0N3Rj5m5l0M3R2K0o7%N4Nkk2l5M6M1j6O4M7q3k5M8o9o3J03Q2p9o6P7J12J5p9p0
30090G8M0O9m9p7k3l8J4P2j6l7K6rj5M4nn1J1J6k5M6R2L1k5p1o0J4om0L7N2j5j6J7kl7jN6
30083I7L2pk2j4N2M5o0p5m7n8pM9J7mpm7j4J03P9p3o8O2O5m0m3L4J3o7l7M8N3Lk7qJ0j3mL2
30076E2J7j0j2m7n2L3O4%j0J1j1lJ8J5J7jjL8j5r4m3Nk4J9O9po3pN7O4j0r8m6R0R6j3j7M6
30068A27Ml1j9m0J8L0j00j6J21l5p9P1L1m6RJ1j4k1k1L4K3p4m1M6%j6M3M8O6N7m4n4%k6k3
30062C9J4J5Pj6LM9kl1L6No2J1N0l4m3L5O8O1J3p1n9K5Pm2j0l3q8KP2j0j9K2m3k3P2op4J0
30054e0M3J3J8J5L2L8j7k5J1j7p1p5J6J12K0n5P0N4q0j9J2l5L6K6m1J6J3l7J6L4MJ4j6n0j8
30048GK2N2K9m1j6L1k3l1NjL0L3j4qm2r4j0O8L6M1L6l4m9l3j6O6P7k0m0MMk4j9K8Ln7J9N5
30041G4n7n9M0K8l9m0RL2K5L3M2M1Lp8o8L9O2Rl5o7j4L7l7n1L7N0Ql5k9M7M0k3J3M1k9j10
30034f1q1P7J30k0q4NJ5LN5K8j6J3pmM6j0n0kMOkj9M8N2m0k9K7k0p9m4N0O6nr1q7O3J21k9
30026B9r7l7K2Q3N0n1k8L4km3RQ0jr6J3P7k5k0J9l0J3Q5L8j6l0J1M8j4j0M3n0r5qL9O1J5q5
30019C1n9rJ5N8K9lQQN4Pj21l4Q4j3o3Pj1l5N7O3m2qO4qm3jJJ8J7l3j5J3l5m4pj3J2P4L9k7
30012C5nL2L2nn9m2K7M0k7k8Q8R0k9nM4l2o5rM3L7k6n4m2l3k4l3MO5L0kK3Qj0k6m1jJm5j7
30004f1L2K7L6J2n9k8P2P1Mj1J1J5k4o6q0o0K2J11Q0m5q7j5M2M1J3KN8L4q8m7M0n0p4O0P9
29997F7j9n3m2pO1P5L7M5M1m5q0MO8N0Po0p9j1l0r0kM1l5J9O6n1q8J4N1K5K7M1K7j4j4N0L0
29990A26r1r8L6J04L1o1o3l3pN9J03M8j1m5r0k4Q1J3o0J3ko7%K7k3L1P6J1j9J9J2l7n9k0K5
29984EK3k1o6m4N6O8rm0n0nP4J9k6M3L5pPk1l7NJ1k2l7m9n1M3J28N4l4m5m9J6P5Nn8l7K2M4
29976B5k2l4K7oj0P2J8n8L1Q9J0o8r2m2L9J9k9jQ%O8Q3k7m6M8K2j08j11K0P5M3N3J6o2J3J02
29969A65j1j32q3N3J38M6q3m9j0j9P6J16l0r9m9j08j14R2J56j9o7L0J3p3p8j0P6J28K9j13
29964b9m6N0J6N7N3o6oO9l3n8Mj1j9K8N1jl5rnOJ8o2j03K7J37N4j1P4L5q8k7J4l3N1N7o9n2
29957C8j5n3K3J05L8m3m2KJ4m0m2J8J4kN6N9m2n5O8J08k0j19m7O1L4o1p4m7j6J9J1M1O1m9
29950Cp4N6N0n1qP5K5k5OJ0K1L3n0o2J3m2q8K0Q1N1N1M4l7o7L1N3n4n2K7lm3K9Q7j0r8k8L4
29943Hqo1m0N3R1J2l0K7K3l6MO3Qm5k2l2n0PM3J8L1L8l3n0K5M2jk3j4L0M4k1l4M8N5l7p5l7
29936B1qQM7L4n5n1K7K6L5N3p5j08L1J9m8J8M1j5l9J3J09K9j44m6R5Mk1M0%j1L3J8j4k2RJ7
29929G0j5J1K3o2m8L4j2q9l2O5P0K5K9L0l7m8M2M5p9r1M9Q1KK8M9o5r7k1k0NN7j2m2K1L0M3
29922C9N3l7p3J6R5N1n8l3Rn7L5J55l1j39L7P1n4m9J6J2k5l2k1j5L8Q0M2J2j7o0l3l9p2K9
29915e5N5n6rO9Mj0J8rk4J0O6L9q8q2K8op2j6krJ05J41J8m2n4j03l9J14J13j1n2j2M4R8K3
29909A94j14o3lr5m4R9L7m3p%j0J0j7l7K4R4R4qj01l7K7l7j5O8K6K8Q9Ln6N0O5n7r3n6l6o
29902b7OJ2N3jo4N3P8o9k6P1k6l8M5k4n4M6K8p3m5M7L3k8RM7l9m7Q4J05j8o9LL0p2r0P1J31
29895A42j5j15o9J4R4J15Pr0m6Pj6m4j7M2J4q2p5K0J00R7J3l9jK6k1r8o2P7O1l3L6N9m8k8
29888B5Pl7K3L0o7KQ2J3j6K1L5l5j14k6O1J9L0M5l3m4M6J00J0j20r7OL9K1lrJ5L7Qm0l3J3
29882A4M1J1l8kL0o8j40l4J19Q1p3k8R3L3j3J0NP7Q5o1o3J7o1q4K7L2j4J3j5n3K9M2j5N1P8
29875A26k4k6J9j4k5k0j6L3K2o6n6M2L6n8m9PlM8J02J3m7k2k1K7P0l0n6O5K0j08JJ03MJK2
29868A20j12j06O3Q3K5J9j4%Q1qj56m7J19M5o5l7nj5RM1ro5mO3K4pJ6J4jJ1lo3l9N3J0q8p
29861e5P4J5J2N6L1Rj4l3j4m4o7j4J4J5K4J6Kj2Koo9l4J7j8O1J24L3J8lp8lM2l5j1L2j7l4
29854C6l0m4J3P6J8l5K0N4M5K8m8r5l1M6J04J21J4r6l8J2o7j00o8lR7K6j09k9N0K4N0J2n1
29848BNK7J1L5mn3m9m6NL1o1n6J02Q8p6n4N4Kk3O2L6l8qQl5m6j5K2M7L0J2J4J7L1%m8J5M2
29840H6o3l7M1k9l2M0%%O6J5m6%L7J1%qo2l3R4R1l6r4q3k1P7L7o8m3rj5O5R5mm7OKo5n7mJ7
29833g6P7M5r9m1Q0K8L4L1q0l4N4l7p2O5J21k7j17J5Q7OmJ6k2l3l2m7j5N1Q4K3o7n4qJ9R4
29826F5R1n9j16j2Q1Q2J4m9p7n6N7J03l2p2J3m0j11L3J53J6j01k4k1n9K7L5jP7N7o5m2M7K3
29820C7n0oO4k5r5qN3M7L7j2%O8K4n6m0j6j6LQ%K0M2J9j2Nqp0n1j6OR8R0l3m9n2r7k9L4pj8
29812a11K4P2Q4rq4k4M7M3J0l6%P8K4m4jrm2K8L6o6o6K8M2J7M4N2j8q7p8k2J0L0N0J8k1k1
29805bm0j3N6M7QJ5jK6J05K4j12l0O0m1n5O9K3j16k1J21K9o8k8k3kM6Qm0j07j15J01J81k7
29799G8p7K4J6KKj5pl1rO5Kn7K9L1m4LN3Nk5j9k9k6J2K5nj3K3L5Jj8ON9P3Om8k2ql7m9k6J5
29791@K0lK1L0%j0m6o7LN2K0j8k6M3J31N5r7r2J7L5k8n1j2N1Q0K3j9J6m7j51k4J03qm9L0Q
29784a0l5l2lP6Q2nl5KJ6j0j8%j0j8pJ2M6J6k9rj8J1P8l2j15L2R4j2k4L3k5q0L6J22Pm6N1
29777A41N1k8k1kk5%Rq4j11%P0O5L9k5o4j9M6M8l2q2j7M4K6L5M8m8r5N5J32ko7k6k8rJ2KK3
29770F1qo8PR6M7l0k3Jj8k1J6K9J1k6n6k2km1n1qN8J17M3j12p3P9O3k8j7j3k6K7L4j3J9N8
29763A10L3pl7l0m4o9K0P5K4L9M6k7o0m2qk4q2j4Q0N7j6r6l1J32O2o9JL7j8J3L9l5n4L9N5
29756I9m0p2j8M9L7m4K2J01m0q7M2L5j6km4n0M1Q5K0o6o9LK4pJ3J6l9PQ9Qp5n2nP0N1k3L4
29749I7J5j24q5N2O4l2j25o3P6R7N6J9k9j8Pk1j6J0J1K3nl4K3O7K9m4p3Qoj24J4J66k8j04
29743i7P3K2j07L1J11l9j02kM7O0Q3K7p7n9K5Rl7J3M1k2n0k8j4K2K1m2k2O0N4J6J7om4KQ5
29736G1K1q7o0n3o2O5J43J06P6j9j15n4K4J4kj7j9K5K8l5j9L9J0j8%k7m9jN5N2Oj9LM5L2m5
29729A14m7Jj0j5k0l4J6K9pNoJ4O4j9q5nM9K8k0n2j2L7J5k5qKm2k7M1K9rJ0K3RL8L4p1j02
29722e8l0k6QP0nJ1J28L5r0m0j0l4rO0R3J4l7J1k7j25p5O9J17L2l5K8L7p8n0P1N4opl5m1K6
29715D6P3M4k3q3r4k3N7L3k4J1R0N0r2j02%K6PK7O6K7r1p2Q1J06L6QMJ0m1j07o5j9j7J4K0
29708a7KK0Nl0k5j7J1M0k4l2O5K2n4L4P6j6l3Pqj7PNK9Q3Qp2J7L0p9m0L3J0L4N1rkJ6j8%j4
29701I8q7j5O2n3j16kQ9Q5J6m6L3R2m0j17j1L3rK2L3o5r6%Q6P7km1Mmo1rN9J4j5mm3j6P3L7
29693F1m9k5mo0m0N5L3o4l3O7P6L6J5j9l1M5O0n9q0RJ2K5O4l4r0J0L1k0j6LJ1k9r6n2L7P4
29686g7Q6L2l8j0Rj1rjN2J09K2n0J5Jl5J4k6l7P1L5l6kn6q6k0j8N5R7r6j22J03Q0o8%L1q6
29680g2l7Q6rp3M6N9KN6N1m7q1k8O1Q4J9l6l4Qjn7k0N7J9q1q6M1J04Nk9P2O6p4j07j5J0j8
29673e9QJ5K5N3k6p2K0L0l4k4LK6Pr6m6J15L8p6M1P2pM3L2o0j0No9k0L2k4j1L7NpJ3J5K9M2
29665F5K5j1l9Joq9m9L6J0J1P7Q9k7j15J8J17J0K2O5r4j35j9k5m8J6M9K4l1n1PN6N2O0L1m3
29659E9n0pRL4M3qk1j3k1K6L9j6K8O1l3m8M2P0Kq1n6Nk0K7N7r1r0O3Ko2N7O2m9n0LK8j0m1
29651e0K9L0n5k6N6N8O0N0j5o5q1o2%N0N9N2Nn6k3P7Q2j2p4o9j9K2j5o7n7rK6K1J9N1Rk9N4
29644B6M1r3o3K1LJ9K7rK4O1K4l6n9k7M1P7%p9k7J5j7K2N8J6MK6Rn2q5l6K7K9J9L5j5r9lJ59
29637H3Q3n6l3ok0l2m9j6J8j2j3lj1L1Kj06l2J23N3o1NM2lN8Q8l2n2K4j5q4m9M1P0K0j2j3
29630C1j1K2Qm1PL8k9j3N2Rm7l0nK5K5j3j4j5j1N7L7q6r0jM7M8Rj4k1o0k0J20J30m2j44n4
29623i6N6P6M7k8n1L2N2mj4m7p3L3J15Rr6k3N7K3orl7k4J6J5j4m7m4MJ6K6N9j8j24k9J07J2
29616b9q5LP3Q9O6j05j34Q6R9o1j5M9rK1N2m7p4J8L4j0J4lr3l5P4Kk7N9qp9M4R0pk0K0l8r3
29609g9K1J20K0m5L7M0k5k4k8n5j2O2N4k5o6l8K5M9J9k7o2k4N9K4q5p2N9J32P3m3o8K3N2o4
29603B7r1O0J05j5o7jN6M3mk4k0l1n6o6j1O9Q1Rn1j3M9K2l4j8K5M1N5J2j00q9L9K9n0j1J1
29596a9k9J2O6Qo4l8O3Q8k2r3k3L2MJN2O4j7k3P7K7q5mQ1L4k2o3o1n6r1k8O1Ok8N4N4j7J1
29589A2O2j3o1K2N4k2o3l7J9N9M3k6l5K1j3m7M6N6j5K5Nq9m2K0K8N7J1n7k7L1P0Q2L8l5n4
29582A25j2j8o8l9Mj4j6J9N1K9j8J5N3J7KMj9m2p7m8L4J6m7OQ9J0j18k1J27P0qk6p0m9j9k4
29575h2O1Q9l6q4mN3L3k5n6j1M9K3j6K4K9j2J0l0r1j6mn7RM8K1K0RL9L8l3L6R4o5j38j3J00
29568A2J02k4j10lQ7K1m1j2L8J1r4p8O8P1J5P3J1j28n2K4oO5O7p4p7J2L1M9J8m5nL2pJ9M9
29562A19k2o8n7m6K8O4rmO6J5l2j8m4k1O4M6m1m6j3l4p4j5J14J16rm4L9M9k4k4ko6r9j3N7
29555d8Ll1N6N8m8qP2j4o9j0K7L5K4K6J9j6L6L6o7k1J2p2%O0K5Q5L1q1NL1nN3o1k18p2J19
29548b8Q7K7M4L3k4l1K0L9J1pk6p2p1k0QJ8NmL5j7r0L4J22j8o7M3L5n4n6%M0N4O1L7n7q1J4
29541D4J5l8L0O2k9p1m0j1k1k7Q3J44M0m0n2k7M5K0o6n3rJ5Qk8K7P3l1o9K0K6j3M4P5j3q0
29534E3q6o9L4O8p0o0R0K3n8O7J00j5m5J1K8kK0M5l8n5O5O4m2l5Km9o2mj7m5M0O3j5PK4n6
29527a9qJ02qj56q4M9P5M9J3jK2ol8K4K9r4n8J38J54Ro2p6o4m3k8O5J21Oo5ppj2O5N1n0m6
29521D0J0n4r9L7J23M2m1r8p1N4K5l6J09R0j37j11L0J5J0jm0PM6N1N1j4j2O4Kp3j4K0NK5J0
29514F5l3j8K5L9L2K4j7r3o7O8O5n4pP8Km6l7p8m9M3M8Nk0lN9O5j7l5Rj2j3M2K2jM7J1o4o4
29507B1l5J0O3N4J1j9l7o6o7K0R5L0p3m9L5J4j1P3O2l2J2L9k3j9m8o2M1L2k3P3O0q1o2M5L5
29500A18n5q8RQ3jl4P2N3m2QM7k3n3j2L3k2j12p7pM4O5m4q0L9L8J6P3J5o0n2n9k4Q9J27J6
29493A00p9%J04P2l1p5J3Q6J7l6LJ0l4n2l7k9KO9R1K5o1n1L2M7J0m8j24n7N2K5K2K6l8oQl3
29486B3N6L8o8M5R7o3r0j1j3j1J5MpJ9M8K5j5k0k3l2KJ6k3QN8rp8l3L2J8nN7O4o3p2K8nl7
29479b5N8O4k2nJ0k5nKqJ3j0LN4l3r0PM3K6L5j2l5K5K4n4l9L7k4j00j4N3J2K2K8l6m5ql0l9
29472a43K5Q3P8K2l8n0j5K2L2J1k2J2P7jj21n6O5M8rK8P3m3j52KJ29Rk8O7J4p3m9kJ3j2j9
29465b3M9L7m3k7kLL5Ll3J6Mo5l3N2P7L5j4m1m7rJ6k4j0K3l0k7M9K6l6m2jO6L3k3N2P0m7n8
29458A1L2M5pn8l7O3Q6n9j52j5J19L8k1L2l3j02J8R1PMO3k0r9j8L1m5m1P8O1m8qQ0N5Qk5p0
29451F4o4K4Q9K8k1Mn6r6J5M7m7p2J9J06N7j6L3K5p8r9n3N1J27L2p7n1oOL4O0jr2m9Q4J15
29444A42Op7j7L2jK2L7k9n9n5k3M9O9J0m8n2k9k0L3P4rj05o3N5O1k0kM5J2%j1m4k2J3M4O4
29437H2K6jl0n6J2M0j1j3k4n2k2Jj1J4J06J42l1j52rP4L3N2l0j51p0J1j4qk0l5N2R6K5qjj2
29430EM6Q3Ml4k4l3J7Kj08j1J35J7l1R6K0q8K7L0j06o6M0K8LL1Qr3r0M8Q2l0p7pL9j1m1K9
29423f0Q5M4j8k2LK0Nm5k8L6J8k6k4k9lO0Q9Jj16l8N1m5l2N8NL9R8l7j12n4l9l5M9J36Q3m2
29417G5l7N3N6j2l7k4j4J1j2r4n5L9Nj3O6P5J1k6k7PM5L4j3m6m9j8L7M1l7n1K7L5k3NO0J7
29410A11l7j6j0j6K5Mk6N1K6r7m3L3l5j2R2M5k2J3J2j8%rm0j7Om9q6M9J54K8o2mk8m9K3L8
29403C4K0%l6j3k8p6N5J68K8p5K1M8k6j7rp8m6N7%j01mP8m4q1N4Q7J8l2l1K3L3j6j5K0M0J3
29396F9l6j6j7n2J1O1j8m8J0J2k9J7M8n9r8P5J84O6q3r4o2o6NQ3K2l3l2m2L7Q6j6j3J02L7
29389A11q7n8j2j2RK0K4K4rK0O1l9q4L9Q2l7j15pR6Lk6O1oq1kO6L9l7rR4M1l5kl8n0K4J3j2
29382F9Qj8k3j2k2L2P7rq3l2L9N2L0k3p8rJ25Q5p1q2l1k7nj9l7O9J23Rq7q1mQ0L9l5mJ7k0
29375D2k2mk9m5K0O3j7n9LK4L3N9j1q2l1N3L4n4l5P5L6m3J1K0j1J1k7j2P7J0n9J7L1k9l2j
29368A6J9QNK4K6L6J9o1p2nmk7L8R5J9n4j4J1j9l%k1L3M5m1LP4m8q0O5R7O3M4p7j78r8O7J11
29361A16nq4o2PQ6L0o5j2K1J3N8j7r4K2Q9K4rm0o3j2Mn1k6R0R2m8q6K2M1k4K9O1n2n7L3j9
29354A2n8J3L7K7l1o4R3J29n4j4Q1q6j05R4R5l5n3mK5k6r2n9j9j4O8R3J5K9M8n7r7l3NQJ9
29347a0M9N9mo5n9k7K6O1L5j5k3j0j9k9KO1Q2j4r9pP1%m3j3K5N8k3r8j9qm1N0Q2L0K1l3r1
29340c8l7M1L7J3N5N0o8p2M8O9j1m0lLj2K1J6l7mL6RLLl1k3J1j4%P3kj24n8K9N0Q3Qm8O2N9
29333A57p5o7j3lM5N8kj6NolL2J5o7o6M8L5j16q9N7O0N8Q6k1m9M1Ok3J2m8m6L8J9j2j5l5j6
29326a6OOk6p4qN6j6l7L3P2M6l4m5J8K3L2O1J9n7n3J4J7j3L0J3m9kJ2k0M2M0n7j9N5mm1k6
29319bo8m1P9J00K6l3m1k4j9K4Q3Oj13n4Q4Q8jl7l5kL7j5n3J4No3PP2J6j5pj4j0pLmo1m8P5
29311d8Q9k5o1j3L1N7M3M2N0m7j12j8L4PL5M9j2m1j4j0m1l1J0J6L8N7Pk4k0KN8J4q7q0n9O
29304i8J18J8j00L6J08%m7k5K0O5J3o7m7k2l3K8J03Nj26l8P1k8p2P7J22%n9m2l6%K6K9O4N3
29298A16j4j3mk0L2L5q9j02L9R0mn8J0N6Nn6l4P4R6l7n1N7qj14k7O0Pm9pK5j1k9jM8N6k9m1
29291HN5K3m7OJ4k1M8O7k1k8L7K0o0j02n3L7L2j5KJ6J5J1o1l7J22L7j53j2J29Kl6Pn1l5R4
29284E0J30j0j14j1M8k5J4M6l6l5%m6j9P0O3l3o6j5nk6K7P3NjN2m0r1K2L1NK1j26j40J05J12
29277C5k4Nlm1Jjj6J0K3K0qpL9M0J8MmJ8J6l1l6pJ0j2l7oJ3j8nM4L3j5j1K2po5n1J6J1l7K
29269f2M9lk6K1M0O3Q2k4j13k5J9m0kK6JR5J10l6n8j2n8n5K2L1j6mL9J4k3j2noK1K7k7n3k5
29262b5k7K3J02J9o0K1L8j3K1J7n3k9K0l0o2l7m4J2J28O6q6o8K1L3J1oLP1R1jm7j6j4J8L3
29256A30k7K9J06l7j21RM2n8p7k0N2P7Ol1L2L4j6K4Rr0m7J4l5J8P4k8n0J3m2q1K3O7k8k5O4
29249A0%o4K4L2k5kJ2L8Q4lq5k1L4J1k4n1k9K1J1qK6M0Ql9n9qL8k2n8K6O3JJ8M3n8q8L3N7
29242a4J1N2J2r8m0K3l9J3P8j8k9N3N9M7K0LJ4l8p1n8m6O5R2n9n1M3JJ5Q5No5rJ4pj1n0k9
29234b7P6M5n1J9Q1l8j21OJ01k3p9N2P3k9k8J8ml2nK1PMpl6k2J8L6K2j0kK3Qpj1lj6p9k8P8
29227C0J3k6M7Lk5P3N3p4q1J9J9n8k6J8k4lL3J2K3K8ll1k6L2J4m7Jpm5P3P4r4n1J12M6j20
29220a8o6J08P2q8o7K1nnM2pl3M3N1L4L6m8p0kn5o3R5J03l5l4L5QlJ2m2j9M8m3o6P8R1J6l
29213A21n8r6m0L9L8l0rN4jk7N3O5kk6J7N7J7q7r9J9O2%pMOM1K0n6j02o9N8R2j3m8J3N7O1
29206A24K9m5q9l0Ok9J0M8j0k3k3l2Q0J40k2j26l7ro8lR3N1L2P2rr6j3M2k8J2O8l5m7N0J0
29199I3k9pm3j8O0M7J2Jk8l5j9j3JL3K4n1q9k2P5Q9J7JM8k7j13l5nl4M9M2m9J8L5j4R5J01
29192B10n2o9k6PL5l5o3j2nN3P7l8n6J7k5r9p1K2N1K6L2J7l6m4K3R6M2n3KK7n2jP5J7j3j8
29185F1o9m6J6J0J0M5L6k6o7j1Q4N9n3n7P1J21j5r0k2j5k3K2m0p6K9M6JM7%r6NJ01ml2L4l2
29179B4o8Ljm0l8k5L0P9P9N8J1m6p9l5R3J33%j11n3J1m0k8L8mL0J01qn7k3p6pQ3NJ3M8m4l4
29171B2J5l8n9n1j7P4N1n4m3K1L8L3K2K0k2o5K3R7J3m2jL5L3l3l5P6N0r0o3M1J9m8k5J2rj
29165aOm7QJ24O8l6n8p7j7M6o1n4J24N5p1K4J3q3l9MO3Q4k5J6Q5p6j20J0L6J7kk8k0k1k6r
29158h8J5J3o8p7M8O5M1Q7j7j03M7N6o3O0J20p9q2M6m0o9Q6O6l5L5P2rl2k7k9j2k3j0M2M6
29151H2J8k0l0K6J3m2j0j5j9P0K7j03n2M6K6OL3Op5m5Q1P3l5m8J2L4J9K6j9r0k5O0K7J9M3
29144A19l0r8l3L8mQP1m0j27l5J0K7M4l6l3R6J14L2k8j6J6l5n1K7K6j7Rj1m7%M0oo5k6N8K4
29138B1l1lk0l8L6O1J1k2l6m2k5PM7O7L2o0n0Q2O4r9j00j3RO7R4qo4j7J9L1L3M5K9q7j04J0
29131e4LrO5J3k6J7m9m2J33J18j02j48M0J17l9r7K4O6M6N5j5r6kJ03k0j16M9J32l6p4N6M5
29125A57l7kK3k0l9l5k8MK8Rj2J8M5k0q0m5J9Q3O3o9p9L5K9n0k3K6Jj7L1M5k0l7l2p9m1O7
29118h2Q8N5L4K7K4Ok4n7k5O6K0m9M3M7p0l7K5j1lJ3m4o2K8R4J6p9m2M1nj22l2J38L0r8J2
29111c5P2K7J0k9k4Qk9K9R5l8q7K1mn9L1P9L5lm1n8j4L8M9j2n7k8j5jM4Kl9N0Q5k3n7L7M0
29104I9o5l0R9P7k2n3pJ5n5l7N7j2p3J8L8k5j6N7O2n8o8P3M2p9j8P6N3j1n2j8J3n3p8L2J00
29097H1Nq4k1M6on7K9J31M8q1l6j3o3M0R7n1p9L7N5K1jm4l2J9j2qJ09O3j28j26JN8N5Nl6k2
29090@K6P2Kj10m5O6K5j7J4l5q3L4P1n4nJ02j0m6L4m9p8M6L4lP2L7p3o2J0O0P7M9%p3j13l8
29083f3O4M7J9P6L2q3l9L2qk8k3l2k3pJ6%m0oJ5ML0j2p0L6J45M9j07o2R1O5o9m9L8K8mj5l
29076D4K1k0m8K5Nj23p3P4O6J5L3J2n1l3K4J2JL5Rk6K2M9K0jm8q4k6O2Q7N6J3jqm3n6PL9m0
29069E0o8L1P3Mm7o7p3j1P0O7j5m1M1N7k2n3p5l7R9J10M4N9l8j48m4K4j9RN0O6Q4L2n1n2K
29062A11On5p1NN6K5KNj3j0L2J2l7KJ5o3j2J15M9o8n1j9NMm8K1J29M0l5J7l3j10j4O2n1q2
29055e9P8P1p8PO8r3o0Q5j1o8M1L7k3%K7J8Nj4l2j0M7K2q6j14mO5l8j02M3J13J8K4N7j1lL1
29049E1k9j4L8k2m6J3J5oPM5N1j8k9N6J7q2n1j7l6m2NJ36J44n1j13K8P7j0m0Jn2p2P6O6j17
29042b1p9N3K3j1K8M5K3j7l1NM3J4o0n1Mj2J8J26Q1n7pO5n0j03k3j1RO8j8q1RM1mk1l9LR1
29035E3Q7%o1n4qNlL6P4J7l5K7J8j04n3O5k5j21l7M5J3j2P0P4o3n8M5lk1O9K8p2nQ0j8o2Q1
29028G2P4p5l3L4n7o6M0M6k3m4l5J3P1%p9K7R1J1Jpq3kJ20J8r5l5j0l5J5L5J1N9R1jj12p8
29021d1M9P4rl3k7o6k5J03O7r0l9J04L1j09p5Mk2J0J19M5j01qJ24Q4Ro4j07l3L2rjO1lm1P2
29014H5M4j07l5R4mj00NO5l9o5jnl3k6L9J36J14k4j04p8K6O8j8n5jJ3J9N3K3m3k9K0J9k4n1
29007a9j2M8J6k5J8lr8l4J20Q4l9OM9m5n6M6L9o2n8J4rl6Lk3l8L8K9j8O5J07L5lj2j5K7J7
29000A56o1o6%J4l7m0M2P9J1k7OJ5k0j4K4J5j7k3m2k0J4j9j9L9L9J7l4q8m3pJ0P2K2n9j1K3
28994d9L0J9m0K5Q2m4p2M9R5O9j9j23r1L0P2K1qK5K5lJ2J0l6n6m4j7L4L6j6LQ7O8l2n0J0K
28987A04n2k6J7L1M1m7p7N9L1p2L0J3j15n2M5P9N0n6k6L6k6mO5N4L6k6r0o4pP7J09K3k2j7
28980A21p0o3K7M4pm6m8N0J19%o0L9K5k9On9j17OP8M4L0l2p6QM6j5j0K7k0n7rM5M4L8M5L2
28973A56l9o9OJ6m0RL0rK4J4m3k5oJ5M6j4p4n1k3J2N0O3N0l3q6lO0K7Rj1k5L1K9l4j8k0l8
28966a4K4L6l3JJ02Q4l9j24j07l6N6J04P4J3m0m6j8JJ4J2K0K7LL6O1n8q3N5O2m9r4o8oL0J2
28959A2Nqj5JKK6L1p0j11J9Q3J1KL9kl7%M3L5l4o9J1N9j0m0pj9m0j2N7J29J08j1r3p4rQk6
28952fj0J4j1J5L8j6l3k3j8K4K8OJ7K3K3j2n5K4R0qo0%lm5l7k4jM3L8k9o8j2N3O0J9o4r4J2
28945a02Q8L6J2M1Oo1l9M0J7q0m5P8Q0J1K7N1m5q5L2O4j7k3k6n8kM7J6LJ6mk6kL3J5m5l1P7
28938I9Q4k9n1k2l8l0m1l3O1L5n7LO9L8rk4Nl0q9rN2pk8J4P0N2l0l0k0m3K7M9l3l5J1K4Q0
28931H5R4m8j33n2NK4K7o3n3P1L3%N4MpM6K9K5k6r8PP8m2r0k1L1O0K7l1K7Q4l2j33k3M9r3
28924h5r7J22J12m7K2O6l8%L9n9l4N0j5m0K8Kn2qM6O7L4m7rQ9J5j07p2N3J06Kj09m0N7L0q
28917G3POj%j2j1qmL1No2k5K4Klj5n3m4K1R6N1o9k6P1M6QLm4m2L7J9p2J0R7l5o6Q7Q4j6lO
28909A73o3q7k3K5L3Jp7n7O1M3m8k8K1K5L0K8K8L0%n1p5l1L7K9J7L1m8q4J1J7rP5J8r2J6N9
28902C5m0J6O5k3KJ4o7%M6k1L4L9o3k4J8K3P4m9j58J6J29N2QjJJ2k5n8l5Prl3M3R1J1l1rj4
28895G6k9lK2l6n3L7J5n1J6%q9l9K6M8M8k7k0O1L0oK3PK8L6p1r2j2k5K2J29K7j20o0M5N2L3
28888D8J1l5l3N0L9q8p7N5P0%k4j5nlk1mQ5Q9m9r7kL0j0L3Q3kr1n0L5K7n6nJ14L5n3RJ7J7
28881A27L5o5r2K4M3k2jM5J9%Pn5p5pKPM4J3J5M7k8n5K1%m4L2O8J4J2l9j27j3J25K8m8kkJ3
28874F6Mr3l0J22M8n8QK6n8o6J9L0l1J8O9m9q1Rj0j4P9P3J0J1Pk2n2l9PJ0J1L6O%Qo9q1K0
28866e6M5K3K4k1l0K6J8kK7l3q1K9P9k4l2M8M5k5k8P1J08l1j20j3P7Rp9n6PM7L7l4p1JO4M1
28860I0k2p3n0K7L0k4oM9J1n7m8J5N1Qj9K8M5K8J0m6k1J3q2o2O8J3l5N2L9%P5N7p0m2L9n7
28853C4p4P7J9j34j2J09Lm5M2N9pPO1jp6k6Rk3j7J5L8J7l9k8J3lm4p9l8R1Q6l1j1L8k4n4l2
28846h0JP6N9j1J8K0k6J1Pk9J5K3k1l5qO9Q0m9r6J1K6o0k9L8j0m0k1m7j6L2olM4K3Jkk7%P5
28838A3R4O5j1j27q6P9N7n7jP1K2j6Rpn4k3rp0n0J9K1PQM2L7p0o0P9Q9J9k5o6n6K4O5J8j1
28831C9M6L7k8l2l0K2Q3k0p5L6N3j9l7k8k6o3n4M0M7RM7On9%J5l4jlm5J9L9l7k8M1O0N0L9
28824A09j2q2l9N8O0J9k0l1M8L4q4k9R0J5q2m0L2N5J4p1p5KK8jj8K1Q0nj07k4L6jPMRL1j7
28817A4lL2n7p7M5Q5j2q5k5K8j9PO0K4O1O3j00j10M4O3K1J3l0l0L1J3q3q4K0M7OJ7M1N0K9
28810I9m0n4rrJ0N4J5k5K2L5j7l9l2rL8K7l0n6n9pP0N2QJ8Nk6qK5K0kQK7j3o8p0l6L3O5%j8
28802DL2nk1L1J1QL4j3nK0l6l5l1m7L2K9j6L0nm7Jj7K4J10oj13k9O1N0m1q4K0R1J1k1M3K8
28795I8k3j7l3j3N6J1m6j0j9k2L0L0J5k1q2m3Rj5M4R1J4j6k5l2R2J02j13j04R9J06J6j5m6
28789A18m0k9l8J7N6qm6J7M2l7n0M0M8ql4r6q8Q3J35k5q3MJ0pK4MJ7J11O1r5o3Q1M1p1rO1
28782A43PJJ7l6l6j1q3r4Q4J95K5j43n8K6l0j0P4O0on3l8L3J5m0J5M2lk0k9QJ1q3j5J10k6
28775E2j11L1M8pN1K8l1J8k4q3L7O6l4NO9K2k1ON3k1j35o5L5K3K4K3J1N1N6nJM5j7j37j08
28769d4L4P1j4m7k5l9%M0o1n6J24J17m3j02p8OO1QnJ7kJ2N3L9k5l1O2P2j8j3K3m0r3o7j9J1
28762g2K1K4J2J3J8LJ4N8J6r0r0jk1m7O8O0l3J02J35q0m8O3p8q5P8N4n3k9M9K0p5k1P2M1L1
28755A29K3n2k3K3m8o2j6j9RO3L2j9K6N4l9n4N4L7n6m3l6k8J00J30l7j13l2JqK3Ln7J3J22
28749A00O3p0j02o0JJ8k8PQ3Jn0N0K2l5M9J0o3K2O7N1M0n8r9rJ3j9J9L6k2j4M3K0L1N0o7q9
28742A1K1k5p4O2J24L8J0J0o7q8%Ll0N6R3k3m6K1J4jj7n1j8K1Qj8p3n7P6R2m4q7K8P1m2o9
28735g1K8K4J7R8N7o8p7k6J5O6O1j5j6M3nm5rp0p0R6P4j01n4M1k1m7K1P7O3l9o0K5K3jM5J4
28728I3m2j4J6j8o9qJ04K3q5j0K3j9N8P1p2o6J4p5m6J17L7p7k0k4l5R4J48M1l6k4l0k1M4K1
28721A13n7o9n4j9KlM0M7Pk0o7l6N2L9L4P3K3k2L3Q4l4j80m2R3m8o3O1QPN8l8j3R6j5j04R
28715eP3rm1N7M2j27p8J16O9l9Rpo2nK1k3KL3l6n0P0R1l6o7J3M9J0m8l2M3L1m9m2J6K5M2P6
28707A32L7rjo5q7M7O3m0J0Q0J0o8o9jN4J8j7j4j5J8K4n9o9nm3q3QQ7O0Pj9QJ9m9o7L9M9m3
28700e3RP6%lM5rj5K2kK6M6k5l9j9n2m0LMK6N9J0l2MK8J6J2j8p3o4K1O9N3Nm7l6Jj5j6J8M2
28693C7M2%K9Q4j4p9%J3j6%Rll2j5K0l1k2O0jq6l4M8O1j2o2L0P7k1k8L0k6m4K5%k8M7N5m1
28685G2o7J0L5l2l2J8K2M0L2j7Rpo5rOk3L9L0k3%nL1M9r2r9P9J03Om1q0q7j3Q6J28M7p0q0
28678@m9l8K8R0M5j1k0l6l4K4L8j1qJm5k1J8j7J9P0L4K4L0%n0n6L8N9k1l5q2o8J01N6q9J6
28671@N9p4l9R3M3q4k3O7k8o6L8J4o7j2O8L7pK8K9l6k4on1OJ29R4k8m0J2L7j5p6k7L8j0n4
28664B5l3J7M6m1q5NL2jJ4PJM2P2N1kk6j3k5k9JRll4q7m8O0L1k8P3O0j21r2O3N1Njn9o4M0
28657h7J07N2l9n5KN1J0m0L4P5m4r8pM0RQK3k5p2k1M3K2J2N0N1K4j3m9m1j3K5N4l1j02pO3
28650A1j1m2K3N5Jn8j2O6M1j3k1m4m1PJ2L5L7p1q0M1N9J3RK3L1j0m4k6nN7N5r0r5O1P0k5J
28643B0N6K5j2m8o6K2N6m8l8O4L1l6l3j1K5K1j0J6J1j7KjkL5J4l9o5o1J1L2j9%PoO8N6k3K2
28636E9L3l2k6j0RN0Rl2k6p9o4Q5J04J2Mkl3J7Qp9j9Q6K2o3mM3pk7l8m3M9P8j4J0Mr8qJ12
28628I0M6l0o2n9PK5j0%N7M3p7r1J2M4M0L2J1N0Jj09m1Rp0j7R7Q0K7j2l4pj6m3%M5J9k6k1
28621A0K7J4l5k4QL0K1k8j6K7pk1K6j5q5k8K3k1%L3J5M1qo0N4K7p2O5R9p2m5O8L3m7l6M1J7
28614E9n8kL8k9l6%OL1L9K9O1nj44q2P1L9l1ok6m1O8R3k4k4M0J8M1K6n8QL5o4j0M9k0K6J00
28607B17J4p4o3o3p6N3J84M3q6RJ6o9m7k0K9J05J8o9J3J1q6l4M6LRM4n4q8L6O4k3k6J9Kl3
28600B4j3K0mm5m0j1K5P2N3l4k3O1J4p6J1J27J0j17K0J02q1j39j2%J5R0J0n7L4nr2J4J9j13
28594a41rO8r3n7J45J15%J9K1o6n4N6N2KK3J1J4N9l1j46n0R6L4o8J1O0k6j1M5nk4J3OjNj9
28587E4k6K3J6o0n1K2K9j2l7j7K9M1J9MPJ2j3l5k9k2j5J4M9L1j7oOl6l7J0K7Nj9%Lk1K1M8
28580A7L8O6Oq3j4M1j8l1J3J6rj5QL3K0j8k6J8L5k6o7l1%K6O5J1n0M2Q9pk4j5r3m3R2L0r0
28573FoN0k2j4J1k1K3L3o8r0L5J02j5r5K2P3J0L7N0m6j05m5J02J51k1j55m2Q1Lp6M2J37Lj03
28566D7k7K7J2M7L4n5m5L6M3qp5p9J2O9L8J5M8M0k8m3k5k6Jj8o7l4jK1Q7M4n1j0L8nj7mn3
28559a2p4LL1RL8kq8j9O8L5L5N1mj9ql6oN0K3k1m0jP5Pn6Q9J02q7q8jnK0J1m3l8n0l0M8M2
28552Ij6j1L1L8j3j5M5L4qK4M5ok1L8K5o6o7k3l5oP9Q9k0j15m7L2j7k7J8J2P3J17j0o8Ok3
28545A01q0rN8L5kk4n9p7k1N4N9J6rk0j5L1M4k1l6k3q6m3P6K1m0K2M3N3K9o2m9LJM0M0j0J5
28538E5K8k3k7K0K8k9n8k1J8N7P8L1kj6p6r3m5l2lO9R2O9K8k8n4n2m5l3nM9M6k0l7l0j9Kr
28531h7K9Q1J1l2J3l5p0M4J05J2p1l2M5Q2M3l1m5k4l8l8J5N0Kp1n5L8N3k7n1%J8K8M2j1l0
28524c7L1rj06m2R0O9j1O1J07o8j40lK8OO4L2m1rL4L1J9L3L5J1J9j2o8j3J9n0m8j0rJ4Kj0
28517A9O5O1o0j02m5K8O8Mp0j9L3K3J9k4o3k0K5N2O1J4l4j4O7J00k1j15l2K8l7m1J2jkJ5m7
28510e3l7P1N2l0m1k9L7P8J7jOn2l5L7J2m8j6L7j1n8pL4L3M3J9j7L5O4o5j42k2O7L5K3Lo1
28503b2m5O8O5p9r2L6N6j2k2K%j0N0P3k7o5kK6M5M0l1n2k6l5LO9Jq9J2R0k5p9k3j9J1O7L2
28496ij9NK0l6m3M4N8J2K8j2r3l7M6J1m2qK4m2l0J00L5q6K9J10K0k1kMLJ0K5kl3k3k5nMm3
28489b3l5K4O0R0P8L8m0j24l7O6j2m3K6J8rj7l7OP6K9o0n9m2j9M5L0k3QN9N6J3m3p4l7K4l
28482Il0O7J12K5q4j34j8J08N3n0p7J1Q9k3n1O4K7j3L0k8m7M6O4pn4%N6j8q8JP8K5nk3r8l5
28475a8N5o0q0Q4P2j2K5Rl6j1k2k4L9M1jmlLop0o2Q1J35Qq2l5j5o2m7N4O9k1pM6m4o1O1M4
28468D3m0j1L8K4kK3J0k9K2J7r0n4J0n9n1O1P2J7JoJ2L0j3j4L6J0jJ9n0n9J7QjK2k3rN6%k9
28460GK0m5p8L2L7j0L6K9J1M8L1J0n9j71n5J24P5K3j8j13j3J14ro3O1L0q6qJ05M1m3l8k4L
28454DM9L3k4l7MK6j2n4m3K7M9OQK8J3L3J1n3k8oj9O%M9J34J5j13l0L2Qj8n8l2Qo5p0M4P7
28447BQ1Q7l6j13pJ1l2N0L5q9m0K9j6O3J45Po7j3q4q4N8N1mOn1n2N0P0K7k5o6l4L1J7l5rM3
28440Fkn7k0N7R0L9k6m6k6O1J08J9o6p0j9L1lj5L4J6LL2ol3OPk0RM4Nk0j2m9m4J4nnK6k6n0
28432a3j7mK2L4KnK2K7l6q8m0OK5Q9O0o2k4P3L6j7l2q3o3N8O9l8m4N7Q3Pn8n7nK3J0M7O6j2
28425A18m3m0p6jN4o9m0J41Q0o8%R3L0o2m8j6n0k3N3Ok6M2K0k9lk1j6N3Rr7o4P4J37M8m0l
28418A23K0j9k9o8q5K8Q8J6j2k7n8J4M8o5n6R2O1o6j5P4M6J0j3o9n7QL0K7j0l2N0L7j15p5
28411i9J28J49Qp1m5j8l3k3kK2L9rk7%l0PR4M4m5q7r4qO8K8J7M8ln6K2O8m0q5K1P3N2L5k6
28404A22o9j6K1k3n7k0M5N1pm0mJ4m9n2N0M5m6k7M1J0m8MJ10R0Lk7l7J7M6m0l2K1l7k4N1M1
28397A27k3o5mJ1p3k1M9LL2N8l2o9j6L1k8q2N8J14k8m7Lk7j4K3Kn2l8J01J15o1o2N4Kl2M4
28391E3J6m2NL8j2m1JL1KrJ2OJK5M3J4m2k9L6Qm8j1J0j9kJ9j9m6J3J06P0n5p2n2q4n4J4L2
28383h2M3K9j8j5M3Q3M3k9l5l0k9L1M3J3O1M3n8k4M4m6j00KL4l4MP6N3K0l5p6K2O5m0l2M6
28377A15jp9m4N0L2q1n5O5N4n4p0L8N7o8n5N6M3L0O3J2o8o1J0Nn1j4K5J5N0L1n4k7K9k4k2
28370d8Q4N9o9l4O3K3n7p0m2K3N4J1j3jKOj2l0KL8O3N2m6n0P9Q7j0n8n5QK6m4j8M0lllq0l2
28362e8P6L9k3rlJjl4jO5Rn3M9R9k6p7j9j7MM6Ok8rJ1L2Kn9m7lj1m8o2l0J7M3P2P2pn2K5O9
28355F0mn4l2j2J1K4%K1Q0O7j2p7r9o7RN8J8j1O7N2j11j00R2J36L3m5n1J2O4%q4l4J7o0o8
28348a00L7P4M8Ol5j6pjN5L6n2m7M9Q6QLP4j4j39j14n2K2P6M6M0M0m6r8k5P5O4kol9o1M1O7
28341I3k6K2J02J1j10j23n1K5L4J6ol6m3k9L4P8On7k3K5N8L1j4K7L7l2m3jL9L6j3k6K5M7k9
28334H4q6j5L7j3j9K5J6k9%L7k2J5R4o4j24M8K7j8J03L6j02J4J05%o5k5j1J2L6k8o3J3N0K9
28328I7K4rm7pN6K0o0n4j2k0m1j2M8J8p1j8Q1L5j1K2K7J3ml1m7n0MK2m1K9R7j8rM8p2J6J60
28320A83n5j65j3%l4j9m3pL2J6K6L7J7jJ8N3J3k2J1J3J3j2n2J6J9p8j2O3J1RJ5l4k7oj2%K7
28313@O4L1o2m3N0M4k1m5l0K3P6M4o8q5N4N9j15r7P2P9%m1j0Q1M8n3j0J5o2j2Q2J5k1O4K5
28307A51n1Lqm5M5N6l2n1m5oL9RRJ2l9qK0k4LK7j4QMm2rk7r9LJ23J7n2N4K4n5R0J13q1q7j3
28299B2l2K9R2J4o5m5M3Q1L3Ml2q7n0Jl5j3M0m2p3P9J01j6J4O7k2q1m3K1O2K0l1m2m7J7R3
28292G7M0k4k1m1m2JJ4KoK9Q5J9n6K4N1o4p7noK3Q5jj32j06NM3L5O9N5m7o2l3o0mR7J02N8
28285A27j3o9p5p6RJ00M6K4Q0J1n5j2k4n6k8j6QK4j0K4N4r6j33Q1J42j5q1l5J7L0qJ4R9O4
28279A52n1o1J3M9J0m1m7n7p7k8N6O5J7L2M7n5p0N8J0r8J9O1l9K0Q6k2m5R8J25l3j12m8J9
28273E3N9K8p3q9l5J3M6J5j5nk4K8Q5k2o2K1OJ0N6l2q9l5j6O6J69N0j26q6J7Kk0L3O1J2k8
28266G3m3m2PL8k8p3L7J23Nj13l5L3J2P1J09J0l7k2n6n5K2O8ko0K4J3j11l3P6mK5R6p4j66
28259a12J2P7j7nL2J3K4Ok0Lj9k3M1J3p7q2qJ10J23n6j24M4J10mp5m8M2R7J6n0l2m1l9kLr
28252g7k5L1J19N9m2kK6k0l4j1J9l8r3N8J58j1q8J9K1n8o1j6MPK4J0k5l7n5%R8O1K7N2l8m9
28246A3Q6L6j01n9J9On0n6N6R9K8L2%j02k8N1j6J3N1q4j28K5J11L6k7J4J5k7J5L7j1K2N9j4
28239A21n4k8k2qJ2j2o1m0R9J07o6k3R4k7j5J03m6r2P1J3p7J6M9Lrk5k3qj9LN7N0%rQ%l5o9
28232C8m7L1M7k0l6k7k3N9Q8J4K3Kq9k3N0nJ9J0j01k6R2l6j01L0K6l0N0K4p0j0M2J8L5L8k4
28225F8n7J9P0l3q2K3N3l8q0n1k6mP2J14L5k1j6p3n8P6O5mO2M0r2p5JMK9Q0K6o4l5k1q9k8
28218a10P5L6MJ6J1jl6OR8M4m9l9k1l1j6J8N1O2j7j26n6Q2P2J9j8m1loJ3N6n7j04kj3RJ12
28211C8L4n2J6%n0K8K7p6j8R4N3m8q2jN0p1o8R0L3o3M1R5Jr7q9J1L0OL4K2j5MP0J17K1j09
28204G6l8Q5M7n2r5l7P5Q1kj8Mj5n4m4O3P5p3m7P5m8q5J20Q6j17m9Q5K8o9o4J6M6k3o2k4K4
28198c0Ml1RK5j0ol5l1P0L9o4k3K4ol5k5O7J15K6j7J4Ppj7n2n8J3J07R6l7q2L9P6j7k2qr6
28191B2j05K3J16M2r4m6O5j6n9Q7R4m9m1L6Lo5o3nM2P0O9l8q6P2J35k0q3OM5j4p4l3K6k3m9
28184a0M2N8l1J6Q0m7j03J1pq8nP9L0nM2Q9M5n9p7qll0K0O8N3J2rJ4l7j10j9M2qll5l0Q3J8
28177G8q2J7J9n4L8Q1l6r1j2N4K1mK5L7P2O4o6j02j3n8j00N4J13K4K4J3k4N3K3r9l9K3k0p
28170B6MJ0L4n2r8J8O6ll2qMJ8L8j3q3oM5m5k2Q2R1P2j1q8l5k2m0K4K6jJn0j0J01N5m2q9r6
28163a31L6J29Po0M1M5o7l3N9Jm3knK2O0l0n8L3L8J2Rm7m1K1K9L9K4n0o5k4J7N9N0J6J8Ll3
28156G9o3n4K7O6J7Kj9p9l2Q7O1n9o5JN%K8M8O0J7q3p9K6N2k2m3J9M5K3J5RkJ6L7J6m5q0l7
28148fRj0l4K0P0L6L7N5m0q5j3nj6j2l1N4J02l4p9j9k8JN5L4Jk1lK5l6p1J3N2j2l3J0J5K5
28141B6M8k6o3L0K9o2k3P6P3k5p8m6n9n4P4J25M0m8q1k3M7J7kK9Oj4L6O0j2j12j02K2Q2M1
28135C1J1l9q0nM4ML2P7M9J5k0j1L0ol4on0o8NL9N1P2rp5KL9lK2M1j7p2n8J2J8k4L9O8n5j00
28127c1pL1j1K6J30P6p1m9Oo5o5J9L2J2j0l8j6J5J9L9K1J3O2K2p4o8j7J9J0l1KM2K4K0rjN5
28120A32l0j17l1L1LkRJ6L6J8n5p6J0M4J2K2J4j4k7o9k5O0K3jO3L9k2J7L9j5j1J9j2j3l7j10
28113f0k4J08K7p3m5k5K7Q3rl8J07R9o3m1O2J5n7j1M9K4pj4m4j6L8ol8J9M2j0p3n7J0Nk5k0
28107d1K0P2K0p8l7J2J2Q6M8j03l5P7kl3K8k0o9l1JK8M4nl8K1N3l6o6N0N5k0N6P0n0k1J3q6
28100el8Q4Qo9K2M3n6m7M4P0L4k2OK5p5l0J04J7l7J7n6l2O8nk8J5j7J9M3l3o3n8k7N1K8m3
28093d3NQ9O7l2q3n5PN7K5j4K9J0l2J4j1q2j8P3P4J9qJ5k9p6K9P1n2j21o4O3J13Ln0J1K4K7
28086E5L0n1q7J1R9M7n5n8l8n2LP9K9o8l8O7M6KN5L6nN5J7r5n8J4j1l5pmm2k0M1K3NN5N4N
28079A04Kll3k4j0mM2K2p8m3M6M2N0M4m3o2k9j1L3Rn2j1J5j7PN2K0l5n5p4q0lR4P2LN2N6j06
28071hj22P5J29Rm4lK2K2L2op1m4J5K9L2rn6n9n3K8J04M1k0lOMj5n1n9PR2J9j25j00PN2M7
28064g6K4M3K0l2O5R9p4r0J7j3k7K4J2QK7j5k8M3N4m2l4O2J9mO6l8j28J1K9o9LK9o2k1N0R
28057c9k3JJ3L0L4l0l4M7j6p6R4J38l7n5K8j2m0K9J7r5p1N4L2m4j0K9K0J8J1nj7m1k5P2P4
28051G1l4J8P6q1r6P8O1m0qK6K4oo1k4K6l2m2M9O7Km5l0J5Nj4M0Nj01j0J02j7o0N8M3k2%k7
28044A6k9L8M7L5M0K1ORrp4j25o1O2J12O9RJ1No5o9jM0M1k6o2M5Q1m5r4o1n3J4O4K8K8J4l6
28036B5J0O7Ln0k4j2J0M3KJN5n2j25okp3QJ10J54O1j49j34L9M3oqk9LN4j6o9M5R0l2l9M8J9
28029F4k7l0l3Npn5J5J04Q3K9m6j18o5K5JON2ml2M4M0j1K6L6k6n1LM4k2j00m1M3K9L0J7o5
28022c7l5Q0Q0M0O0M2m4p5RJ6q0k6P7K1m5l4nN5N6%j2m7p7J8P1Jk2l7q3lQ7M4k5q1l9R1P7
28015A18PK3m4q4L6Q1Ok5m4o4l4%K5K3m5q8J7J28O2q1p7M7O2m4k7P8L1l1L6J3p4l3jk9QN2
28008B8L9%j9j1k3l1L3P5J3k8K8P4k9j44l3Q4K7K9M4p2o2L4qk6J5m0q1K3J23N1n5k0Ln1n1
28002f1k4pK1j6k7P0O8m0K0J20j4j05J8M7m5l1J5mj7J4M1K4k1n4n3j3K1L2N6L4n9p6j8LM1
27995d0O7J0NJ4n0k0L1k9j0O1Nl8j7l0JM1nm2m4l1L4Nr3k7N3kM8J58N4j11m4J26J32L0m9r1
27988A02o2k1j6K0L4J6J0n2m6N0K2rO3J2o9j6J2l2m8j3K8K6M6N8l8j03k7N2L4jM0N5l6l1J4
27981G4j08p9J41Q9o1J4K2p6m6Pj3l2jO0O3L2L7jq8n5M4Pm8M4R0jn9n6RQ2J3q8n9K3K5m5l9
27974g9J8k9kJ09N1l6J5M1j3m5j5jl9pO2L6Kj0l1K0O5J9JKl0J7N3o4q5L6j3p7L2N4LM8J8o0
27967F6k8j3l0K9P2Kn1QL6l3l4N1M7k7k7Qj5j0K9kj9J8llL3k1o6j4M9L1o7o5L3J6jN0Qj2M7
27960I2j0o3NL1j4o6q7J7J01J7l6K9L7J4J0qL7L8j02j09J9K0rL2K9KPK1RoJ9Pl4J5K5m7K0
27953F2J30K4j06n2Ql0l4j3j1J5mJJ00M6j03l3Lj38o4J27N4k5Q3N1o9RL8j06p1J04J10Pq2
27946C1q4K4O1j0k2j6m0RM5K6M7Np8l6Ql4J7Q9K5k8J3N4N9j8q3l4j5j9O6Q7oo9n7K4M3l8n0
27939dj5k3j4RL3K2k3KL2K0O6K4j22j10MM5M3M5N3Pn8j3Q3P9j7q2o6m7rN4K0l8j6l6k2Q4Q8
27932I8K3j2p7n6M4L8MKj3L6M5n4l2J5o9k4J07Lj24LJ06n5j72RJ57L7o3l3nN4O7m8n9L9K0
27925A1j7PJ0K2L7ok4K8N9j5q2rL3o1o7O2Q7j2o6n7k5M4J03P6J6m6j08n8P9P9o5j04LQ0M3
27919E7k3J4O3MlL3m6n7lq6m4J20M2o7MM3L9K6l3jL4n9q6l9l8N6J39Ln6O9Jj42m1M1l5k2L0
27912f3L0O5N7RK9Po8q0n1mJ3j5J1O6O2Pk3J6j2p9QL0l3O0J8j29J4J12QQk7q0M1Q0j5j2Ro
27904F3J1J7j7n5n2nJ6L1N8%m0N5P0j1PK1l1m9k5K7L1k4j3Km4l8j1pK7M7J0jM0K6n0j8N3j8
27897A03r6l3L3J0k0qjJ2M1ql4L2K6pJo3m5R3N0m8OK5pRj7q3q8m0J2O2J03O0m6o1L1Q3k1r4
27890b8MM7nJ4K7K0L3n7q2P7P6r6m2J37R0n6l2Np0o1L7M7J5k3j03n6J15J00mM1l1j76j9J29
27883G3Om6Nj5J3N7on8l0K1P6O0k1l6j6m8j4Q0L7n4j7Lo4n3RJ2LK2N2P0J8J4P3j8j16k1Pl0
27876D8M3N5lk9n1MM0j1K5J1q9k9N0J5jjqk6n5j0N9N1j3n7j8K5MRL6K3k2o7j2N0j7o6QN7J2
27869D0l6jM8J3LN6L3pJ0n4q1K2J2l0K5k7l9Q9K6o7L2qj13MJ29P3j8k2j5m3jN0k9q7j5M6J6
27861C4j8J7J6l3J7L3q2o7L1J0L5P6j0n0pmk3k3L4O5L0L0Jn5mj0o6K1N4j4J7Pm6L1Q6L2nl3
27854A27j9K0n0p2L4J9l8J3J1l0l6o4l7M0O1J5m7k0O1L8m1o6nP5M6j7j7kJ7J9k0KK3l1j1P2
27847G0P1J6j5k4j0j0m1m0oJ3J6N1N4q0j58OJ00lj7Ln2j2M4RK8P9M7k7q6o1K8L7pj4LM9M4
27840A05p9j04K7M1k9L3N4k4K0M0o5OJ08k8q5L8L8l3mO8M4r5j29J8Q6RJ1N4l5j08j7M3k1m5
27834e8J7K5j8J6M3qjj6o0M1Q6j3k3j4j3M9K3k8K0K6j3j0j9n2l6J4L3O0M5n4l2N7j9o4K5p
27827B2n9M9J03J5n6n2omp5m9R0J23M9om1n5k0j3l6k2JK3M7qm4K7M6mj3LL9Lr8m0Q4N3j1J7
27819H2K3o0o3L3K0%Q6J9o5L4J5r6l1N0K6Nj1n5n1KNK0Q8N9k9l5j1mm0o9M0R4l8n9N0K6l6
27812B4JJl2pkn6p1j4P1J04L3l1j6l9m7M4N4J3N2M3PJ2m9m8N7M2k0rom2j07p8P9O4o9j3N5
27805@m3m6N8K1l8L3O8M0M5Rq9j06kP3J6k6K6N3L2m0r9j9L4j6J0K7k7mK1k7n0J7Q0%o5N3O7
27798H6o7o3J5J9l9p2M0R9j8n3j0n4n1M3Q9L9j0J5L8qk2Lj2l0k4l0l9JM9O6O8L6Lj7n6m0K8
27791B2L2kMj1m2%P7O0jJ9Mq9n4K9%k9n2o7OK4k1L7Q1Kj4P5N0o7k1N9jm1p2o6R8P9j02k2L4
27784A8m7M9O3p0K7R8n0o9k0o1J8R5k0q0jL5K0Jk3rJ7K1K7J8J6J6oJ1J3j01j27K5Q9K1KK3
27777C9L0K4Rk4p2p9k3L0N0K1k5kL6l8q1K0N7l5o1mM1M4NOL8j1n1PN7O3J3o7k4R7O4p1n3J6
27769D6m9n3N8N0j2Ok1n7j3Jj3N3O9QK3K0o3j0J02L7m7n2q4m4R2J08N4L6q5j70j9O6l8k5M5
27763A9J4M1O7l2n3Nj8k2P2R1l0r8l0M0L1j8m5j4Qj9J6N6n1j02K5O9K0L1j1q5m4M9Q6K3n6
27756C5j2N8Mj13j01Q1J57mj32l0J11M7p1j9Nn7lO5J6QR4P5q9j33j2M0Oj2K8P2No5k0L6M2
27749A12j9o4Qpp7M4J10j5l8L8K3l0n0l5j5k1%M7k1o7J06J89lr0J3Mo4j7Lq3n2R2P9k2j6%
27742F2m1m5K7Q5j1j23k1Q8no5J7M0qj2J2K6L4qn9k1N6N5J3qk7j5L9L2j7KL8l2j09l3P1L0
27736F7k4Pll6JM3J1l0LJ4oM3J0r3oQ9J1kM4Nm3n3k3Ml6jJ14O5r2q1K3k8j09j2O7J5qorN4
27728a1P2l4r9KJ41Q6q6q3L6M5j3k3j7j0j5m7rP2L5j9L6%j01m3P5O9J1j4pj5l9n9m7J0P4P0
27721D3J4oL6K3p1p1J5J7l6K3J13M8l1K0lj04q6k5K6Q7O2J5M9J4q4m6No4l8M7j7m3K4rJ9J19
27714H5L1r3l5K2pJ2M3j5j6P3K8p4j1M7ol5m8m5J9N0L7Ql8%O3JoN1n3j21j4K1K3P5rq1L9N4
27707G5p5l6N2j1m7K6Q2M6j9QK3p5q9KL2J9Rk6l2L0Q4M1JL2j2m9J0ln6k3J8K8j3o3k5M8Q6
27700I8M4o7r9k5L8M6Rj2j0n2l7O5L8o2PP9l9j03l5J0L2km2N2P6l5NJ03pj20m0J8l4j0N3K6
27693c2jL0L4K2L3K8l6o7QO1%n3k5kk5k1QJ1mQN4M7n3p9J8N5Oj0j2l9j2K6lL2Q2k1m5R5M7
27685A65j13n4M3ok7K7J6n5o3J5L2MN5K7j07l0J37N8m1OKj2K0j0k9K0M8M4%n8l4Kl1m5pJ6
27679A5K1J5j1m2j7N9N6l0o1n4m9K2P1K5j1k3l4L2P2J2l3l9k7RlJ0P0L0k7nk6n4j8J7M6M8
27672F6j1k9L9P2op0m3m1k9Q1Q4l7o5o4m1Q5P9l3k1J%K5l6l6N6J3m5k4n4n0K9M5j2m5L2O4
27665b1l6j6P0m0j31l1O2N0OK4Q4M1n0j6K4KJ7J2k3PKm8rK9Nj4l1J0Q3M1j0J2kJL1o2j24J3
27657c8Q5m9j04J2O7Pj0mn1%J14N8p7q6j4Nl3K3Q1l6l9J03N7j0M0k5o9K0L9K0M6%q5k2J06
27651A31N0o8l0K8K7K5m2o8kj9m7L0M4j2PK4k6o4n8l3PN5N0lK1R5O7l8q6l2L1Ol1j3K1N3L8
27644A38l1l9l5p4n8mL1L9m4q7K3Q8P6R1K8n3j4J3m1m8J6M5K3O4R2l5j29o2J4N3Q2N3l8r4
27637H3m1K0L8O1lq9m7m3m6Q9O3r3k2O0l0k4O2K9k4Jjl2j8j7RO7rp6M1O1o0m1L8K0j1J8Q2
27630A15O8o1q5L2K3o5LL9p2m2Q5K8l2M0J4n2%On1NP4L3npm7m9L4O8%l8j2J0j9p8n3L8M6K
27623ek4j5K5ml2M6N6LM6M1m7l7J9J7%k9m2j8J2L3k8r5j5M2k7K1J00K2l2j3l4j9M7M2j5oK6
27616F1OJ3L0k4m3j0njKJ0L7mo8n7j1PK1M6lj05p7N8J05J9n7j7K6J3M2K3m4nK7J0P2R5J9l3
27608A78l9k1k8q3n4M3L4j8J0K7j7j9J7Nm0j2O1M1nN2P8j4p8o2l7l7l1J0J1k7J2O0L0j5n3
27602b1p3lQ7O9jk1j9m0k5J5k1o9j3N2N1M1k0q8K8J54M7m3jn3p8M0M6k1M1O7j2m0n7o0L4L3
27595B6o8%P8%K4O0p3p8N5N2MJ1PKk7n2j7K2N2J8n9j3M2NM9L8j11m2J19l1j65J0P3m1N1J01
27588A22r5q3M4n3j00qM9R0N9k5m2l8j2Q4J36N7p5j00j8L1K2k2l6L2N5j6l5rj7LO7P7rn2K2
27581A05L4m6m6ok5j5J7NLQl2o2j7N9O4RpN9O4m8o6Po5j13N6J21j2l7L6K3Jj3q2o0O0M6k8
27574cKJm8LP1M4Jj6l7j7M6M8rj5K1L4Rj7KK7ql0k8m4m8n4k5O3M7m1k1M9O6Oj04p1N6K5j1
27567b6N9L4oM7L0pJ0l7m8K9j9p5K7N1m1%L3o2l1Q1J6o3kPm7l8l7k0P8Q4lL0R3J3o0JK0n7
27559F4k7N9j2p5MK9kK5M0jn8o6PL1k6%N2k3q4j2M4J5J9N5J5l7k9k1n3o8j2O9O9J4%RM3P9
27552A36M0j0k3o8q2k9j0j6K2M5K5JJ0J2j9j1k5o8L6J03l0l6Q9J2r4o4l4N2J28K1o4K3L8n4
27546E6k7N3L3Rmm9k7jn3n9j8jN3P9Ml7K5L8l7n5j9lK0J1l9k6Rl2n5K7J03O1RJl0m2l0l7K6
27538f4R1Pr4n4M8Q5O9K6j1J6N8J6m0p5r3KR8Ro6pk3q6j0Q9M7n4k8Q5N1o0o3l6PK7n5m7O8
27531f7O0j9m3j3M3P1L2o8o5N4J2m9N7L7l7L5J1m7rm1n1NJN6J36M2q2p4m6m4j1N0N7qj7M8
27524A6L8n1l5N1J1r9m4Q9O4JN8N9p4j02rpl6J8L1j3JM1L3PJ6J7l0n3j2N7O7k3o0kk9n9K1
27517d2J0m0K6N5N0O9l1j13k5J8K2P7%p3P0J08n5o9M0K6oK9j8p9QM5n8m4%o2QR1mk1J2m8K0
27510dJ09L2k5o2j02oM7l7oO6Kl5QJ4J6Mk6J0L6K6N7jr9m3k7q6nP7O5Q8Rj40p3O4M7M3O2K4
27503A29Nm6r1qL0k1k9p3p0Q0J15L5M3K5m3oN3K7lJ2J8nk7n5o6j9L9N0Mm8kM2m2r1pO4K0n7
27495a8l0M7M9K0JoKj0l1n1l6P2J32K6p4q2p0j0R2P8j6J4N3k9n8o3r9j9M6k3jQ9M9k6j5Kl8
27488c3n4J3M4nJ6R1kj16J4P3j03j02O3R3P7N5K9N2Op8p4l5lK5N4N1k4p2m2K3O4j0n2L9J8
27482I5q4j4Q8L6o0j8P2J1p3JM8n2j09k9O7O6oo6m0M7N6k2o4m8oP3Q9pm7k9q9l6J36O4o3O6
27475E3J27j4n3j5k4j0Lj9j9KJ3j1l3j9j8kN4K9k7J0J7QM0j4l0N3k7j12J3O4k4k8M5N9l4o0
27468cK5%n5pJ0N5J01j4o1J7Lk1rm5n2j8kK0P0J10K3p6qJ6o9j3M9k4m1j8j3O7Q4m0p7j9mq
27461d7j7LO9K4q9k0Q5K4l4RO8P1k3j01n2RK1L6L2K5L5l4n6P2M9j28n5R9Np5l0l5pK5j5J1
27454d6M1lN6J11k2j06l0J1RJ7j9l5k6k8N1J02j4q5MM5k1o0lO6K7k7NLj8Rl7q0K5N4rK6lq3
27446i3ML2q3k4J12O4l3m6J6P1Ol2O1L1r1l7L4k4l2K6P3Q1J3k6J0K4K2J6k9o0m2k2k3J0P2
27440H1Lr4K3J06p3j24L7J7j01rR6M3L3O0l7r1J6O4mKO6K0o0k0J6n7r7l8L4P1N7Jo5p1K9N3
27433a3p1n8O4L1K3J25O3n1k9k6l8k2l2M1J14J3p3l3j6qM5O8L5l4r5o2j8l4k4K3N7M6MJ7J6
27426D8n1jO9J2J5J6n0L2O8r7r4N3Oj01m5P1R5qr0KP7K7K6L0k7m5m7J0J05J2j03p0p7j9J36
27419a5Q9l4J4L7n1l9P0N5l8j8j0r2n2P6N5j4LL3L9j3q1rP3Rj3J4j5kk8j01l7N5O3O4Jl9J7
27412F6nr2p8KJ9NO0Q2Pk9l9l2P3P6n1o9m4n0K7J20J07Oq4p2j8J6M8J0l2RJ3ON3Rn5PM8j0
27405A09o7m0M5M9J6N6L4p1p6j0j0k0L7P3nj10r0N3J07k9q6K7L4k3K5J2n4MM4j8j3K0j6PO0
27398G4rr7o2M0Q7M9PJ1on2k9Qo1r1K5J03O7J5nJ6J9Jll5n3l3l2mJ3j0M2P2J4J2rp3l2k2o5
27391a08L5R4nk1Rk8LM3l7p2J7O9L1k2j4O5R3J2k1J4l6q3qM0M4Q6Nj35m6N2o5m8R9K1p5J5
27384B3N1%j5J0K6l7n8J9K0%K7pl4rM2Q0Nq2n1j2j6j6L5R9K0r0n4%K2L7J2pNJ8J6j3k9j1K7
27377E3L7j7m1j9l0m8l1M5Q9j6n6O3M1p7l9M2K4l3k4Q8J25J2k6L1l1j17n5mk9LM2L9O3O6J4
27370A84n7j06o3M8O7l5p0j5lj3kRN8N4j7lJl7L7O3m0m1J3j4l0m0l7L2L3l4L1J02on5N5O3
27363A32l6qQ0Jj14n4Rk6kL5rj2Pk3k0J9Rj7k4m9j8P4M5o2m7J9RK8J06R8j6n6k2k1M0R1ll1
27356A32ko7j9P6ol4Nn5k7K7l9j2P1lm8L4M7J1L2J7l2l2l1j1M4L2j9k4J9P6M0m8oL6o5j03
27349A6kM5%j3j1m2j4M9mm7L7N2m1m6Lmj9%OQN2P0J8k3m9o1J0O7J5l5kK8%mJ4n4q4L4R1J8
27341G8l4p9j12l8L8N6R3P4k3m5pL3R1N9n3j06q1rK5k6J3R0L0l4k5m0KQ0%j02j2N1J8Q1P0
27334A56m7k1k5j11j9J09Q8L6j6p3q1k7O4O4j6k8lJJ6%n6p0j1N0M1nl7j4L8Pk8N7P0n2o3R
27328CmJP6M9l8j5L8J1kro9o0J9O7P3l3j46k6R8rm8Q6Q1p6p6O7R3%m2m9n2qL6L1Roj4lLk6
27320C0l7PM9K6j9qM2J7n4n3j9J0P3P1k0j2O4j0j21o2K0Lk0k4k3K1N3K2j7j0JJK1O4J5q4l2
27313a5M9l6o3L9J5JQ2kr9K7Q1l0m5K9Rm5L0J17Lj26n6M5L6k0m4l2k2QK9j2k2k6n6L7J09j
27306fl7L1M0O4K5r5o0N2M5L8P5j6r6M3J32k8j33n3Nk0k2K8K4n3o6pL6K5rJ7M1pK7Q2k9j22
27299b9m2P4Q2m4q3P8J14m6p7j0l5l9N3P6j9m9K5Po5l5N0J16R4j8o0l8l2J5L3m7m0O6M4n6
27292F3m8mkj0k3k0npK6L4nOO0O3j6j12n7L8kk7j0m0j2L7ql1L4O6J8K5P0qn9K9K1n5J0M0p9
27285@p6P2N7n0J5Q1Jj3L1k0n6l7j2P1O3j10j24K6M6K0N4L3%k5r4m8Q4Q2Ko6r7J1J06Mo4L1
27278bO4J8K5j3r2j3J28P4q3q9OL2LKJ6J1j9k3K5K5n2o0K0N4K2QJ9nn3n1k5l7k9J6Kl2K1P9
27271hK6p0o0N6O0o1p7J5L8KJ1O4N3n1q6L7J22K6n4J2K6k3lJ7%j7oL6kn2K6L7p8n4O7K6o1
27264fL6J06l3j10n1k1MK6J6M%L1N0J5j4k6K0O3m5r1K7L2lO0K6k7K1j4o2k5m5q2j4R7J27L4
27257A26j7Rl4m5j5m5K5J33N7n6p7n0k1k9LL6l1m6K2J5k6RO4M8pJJ3m0l3J9k1n8pLK0P1J4
27250C0k9M4K6o4l8N1P0k2r5k3Q2N7n6r1%M7k3m8M4J10M6m3OP2j1q9o4j4L6L4j0J9N3L0J7
27243A54l6p1kM2J8ol9l7k9o8m3J6%LK9%ON2K8mJ8L0J9Lm0n8j9jojl5jQ8J6k7Q7J1j12j0J0
27235a5l1M2Mp1l3qKJ3M1J00M9%M8l1r3M0O3l8k9Lj0nj9l0KRlL6P6N2j4p7j14q4M1J21J9p0
27228a4K7O2m2j6O6oq5j9O6Lo0M0P2l8m0J4M4N2n5r6L6O1k6j5j8n5L7J01n9j60QJ69J26k6
27222A54j16k6O7k8o7O3P7j6Ojp3j6L9j8l4k5nN1Ml9M2K7k6K8m1j14K7N7n0mJ8l5M9Q7j5l8
27215IRpk1K8L5l0j7kn6K0J19K3o9o6p7j5R7J20N2n1o6RLl3J0K8J9j4r2n7M0j7q0KP2M2j1
27208d4RP1N3j5n4l8J0L6L8%q8p4M8M5JN9J1j17k8J03M8m2q6o2M8L2m0L1N1j6L7J03K7n6k2
27201G9L3j2o5j7K8rl0j6k4l4J9R5L5j02m5R0O3J7j2j03p8L1J9j4K0K8qk1kmK5P3J0o7l0K3
27194eK3k5n2j4%M9J31N1r1n7N6M8n8o6J5J6%K8l6n9Q0R4n1p1m6o5M7J32J8m6J7K4o0j03R
27187f7R2k1n1K6j9oN7l8n3M7Nk7N7Q2L2qj9j7j6l2n7qO6M3L1M0k9QJ11lj40o9j2n7k1M6K1
27180fPK2j3j2Oj9J5P6L6j6l7m2j4j9k1K7J5k5j8k1NJ10R9p6j18%M6O2O9n7j10NM0J9L4J4
27173H3L0K6p6n5L9mk4nk5O5J17l6q6K2M1j7o0l4L1K4K2L7l9n5J0m2p7K9P5L3N%K3K6oj8m1
27166C8l5O5Q9l2p4K2P7J5n1l6j2j6k6m7m5qJ2M8N7LJ9N4k3o6j1j8o2kP1Nq2K1J52M0j09l6
27159cL6Lkl1m7O1J00J1n8j07l7J10P9k0j8k0mK0k2k7Pj6m3k9j8K0R3N2n8kO4m5j12n6J4Q6
27152a9P2l9k2Q6J3j01J0P6n5m9P6M6j9L2O2rp8p8m4J4M8K9K4K5QJ6J2l3m3nJ5l2n1K3N8k2
27146D6m0N7O2n7q5k1QK8K6NK5L0J8M7K1n3o4m3l7j3M2N4k4n7J0N0M8K0m7o5l8l3J7O6ln0
27139e0L0O9j0o5k8K9J7j2M3O2o4j10OM4j6QM1k5k7N0M0K4K7l0j1P3Nq5m4QK5L7Mm4LQ4J4
27132A22p7l3k8m1K2%m1J7K6K1M0k1j2J06P4l7%J7j00p8P7M8o3j6op5KN8k1mN7k2o9k8qN3
27125d0J20M9n7k8L8J6k4l3m0j9M7P5n0j56j2J55Q5j5m1m0M7M5q7m7L8k1nM9qJ7J01Oj42q6
27118f3O8O9m2l7Ln2k4O7j5o6M7L4m2M7P3m0o0QO8P1o0j31NO0k4kJ6n0QQ4J1k0K5K5K5J7M
27111A07Po8o8P4M6p7m5l3j1J09N8r9o8L3L3l6m9L1M3plrNP1N5k3m6qJ3m0l4M5jn0N9R7j1
27104A00k5L7k3j09l8O1N2kl1J0O8Po7o4n4J9P4j6n1J8L0M2O1rp6m8M0R6M2m9p5j5K5k3pR0
27097I0Q1k5q8k7O5K4l5j0j0K1K6r0p4M4J0j6M5M4Lpnl2m3L0O0l4p9j7M4M7K8K6K0j5l4k8
27090C9l0m4m5K0N8j6m3K7M6N1L7q1p9M3j5o5N5O4mol9m7pk2k1K6L1JK4P0K9OL6n7j05J2K8
27083b3lM4j4q4j1K0j4J8O3O7N8%o9n7J1O4K6q6j03NR1Q5k0r6j6K6n1n3J4Q5J20M3PK9p7j16
27076a7KK4l6j6N8O2k2j9O2kn9M9Q0n0r6j3K2mJ0J5j5oK7J6p0j18J2J09op5pK7L8L0l0p1l0
27069a19M6O7L3J6rn8n8j2M0N4j5l7N5L5p3oQ6J6k0pm3k6Pj4jJ2J2Ro4l3J34R5n3KN7k2m9
27062E7QK4o2p7N5P0o3m2M3L7J1m4m0P5L4j31o7R4P1K%%PK5%l9k7L7N5k7q4n0PN5Pj00l3P3
27055c9Kl3lo5n0Q1J31O8m7j12q1NJ08J11om4K5L2k0k6PL1N6Rr0k8P2J0KK4p0m4N2m0q9K8
27048c3N9rl4NO5J7r5m4M6j9l8J4nK1N4j2j3N2J4j2N3K1n8L5J06m5j27mO1K1K4J5m0l9j8n2
27041a4l5L2Mm4oL4K8ll5k8nK3P6N4LK3l9o2J00O3r9J7O2q1j5Q4Mm6m1l4JJ3Ok1l3L3N4m0
27034C3r1l0O4N7k2j2K7k7o3MN5L1J0M4P1L6pj5j1j0l0q8j21j8J04L3n3qk4n6L1O0L9M6k7
27027C2k4J09J6j76p3J05P2mj1prk7l2oj8l7M1R2k4o4O3N0n8L9J22J0m9J0J4l7k0N5K0r7o0
27020A7N3K8n4q3o7j8OK9P0Mn7N2Q6m8r0l9K2J14N7r9k8P4l6l4Q2L0k9rk6nJ3k4j3rk8M4Q8
27013G3Mm1J6J0n4o4n9JJ46J50j2o1J0J8MK1k4n5j0o0j35LJ51Q4qk5n4m5NK4K7K1mk3j3QL
27006C2l0l5pJk3k7k8n8lJ07N9m6OQ1J0o5J5J02M8m3q2p3l1j6j9J7Q1J02k5j21PQ2K1M6K6
26999A11m9Mpq8j7K5k5L0L4l6M0P3m8l3J9m0l1nk7J9K9k9J4M4k1J9J10Qj01KP0k6o4%J0l4
26993b0j3K5J4M4O2l9q8j2L7N2M9k8q1k6L0ol5M4P2k6n7J3M4L1K9K0k7p9l6P0N3m2RM4o6n9
26986BJ6k8J3J12K6q1o9l1M3R0K2p1q7l9J2P7J29J8j51r8P8Q5l6n4N2Q8l1j15MJ09Rp8j4N
26979Gm9l9K6K8k5KM7npN4Jo5LO3L4j4m8m8lL3J5k1j7L9P0K2n0n3J1M4J3j6l2l5%L3Qm7o9
26972i0j5N5L6jL1N3K3l2p9PJ51O8r7n3K8k2m3rnNOk1QL2l0m4K1N5L1k7m8J8N6l7j32p6O6
26965a11J19P5J0m8m6J5L3ro2p7kN7Rj9J9K6k0l7J2L9qm8m2J1R5R2j3p3m3mnjKk4PO9J4jQ6
26957I7N2k9j5l1l2L7J2k4K8Jq2m3L4L0Jj8k5J3M2J2K1L2l7m8J9Nj8K0k6n0P5J30Op2m1k0
26950E6l8m8k5QK1J5nk1qN0O5PK0L8o6o0P1L3o4J0J16O3n9m4Lm7j7J4q8n4P4L5j5Kk2j1Rl1
26943a3J3Q2nn9M4P0j0l5kK2j6r4p2N0Q7Mo4n2pO6N8p3m8P9k8j00P2P4p0l4L6j1j9N5Q3K9
26936A12j2l7q4m7N3M2n3q0rN1M4M1L5rRM7jl3NJ5mj3k4l5j7K1M3K2l4k7P6M9j17q4N5rp7
26929h6M0J25N4l8j8N1J5k8K5K8k5m7o9o0KP0O0o2q9K5K5k9J8%l8K1K3m2j5N0M7K0Pk0j4N2
26922G8N6n1j16k5N8J5RM5k7o1J5Lm0L4N4m5m8M2K6j6L5O3K2m9j11j4J13mp9O5L5q7J8P3k5
26915F1l3j3k3l7m9NN2N1R1L1j04o5K2J1K9M3o4j26J2J09J3pM7j0JK9o7l1M7k5LN2p6n5R9
26909B3L4n6L0K0r7o3L0O7J23N7j00o0K8RL8rj11j5Q8Nn1PN2Jn4J6O2k5k8M2Mm0RK3j6lK4
26902F4j2o8n6N2J21L2m5j1l2o0J8M6j3qJ4j7m9m7QM7L5K9J6j6k7k3oJ1K8O0J0o5pK3m8j7
26895a3N6K3n2n1L2O7J9k8o6m7M6N1J1L7L7m0p6k4mJ1R0L3r4M1J52m0j50l4M0M5L8nn1m7Q
26888A5L7Lj9pl7m3N0P7l6r8k7Q2Q9k1m0N3K8l8nj6m2K4L2m7m4K7Pm8J3P3N5O6j4j36l5M2
26881B0p1o1N1L4J3M9K5k0L9N8p4r5M0N4J4J1q4p2Q9K7j06N0J39k4n6L8nm3J3Rn2m8L7O3j
26874F1j8jk6J4P2j6q6K6P5l7m6k7j72j58R9J68O1J3m6n4N0O0nlK1L6L0kLK3J3Qj8n1k8j1
26868B8j3J7Pk2QK2J9J1o4l8R3Q8Pj9o4n9J4N3N8l7j45k2J25L5n7JK4QJ9ppJ9o0m2J22K5j50
26860cj5O9l8jO3pl0l0m3L7P7j6l2L8l0j03J5O8k7j4%o5K1J07mo4nj5p1m3O7J03J0m2QL5K3
26853D3K6jo1k9N2ko9pKn5rL2j4jP1L5p6n3P5Q9K4j2o1n6P6J28j0q3oK3pnj2n8n4N7Q0n6n7
26846d1P6O9kk6l7LLk5K5N5M7J9o6q1KP5R3L0l9n6p8o5j6M1P7Jl9K8k3q7k6l5n0N3O6lJ0K8
26839FK5N3L2m1n5RN1j6o4%J1k9OK2lJ9M4K7j6m9k2J1kk2l2J2M8j3n3K6Q2K1n4l8%J%JOM2
26831D6K5l0PO5J4m5k1M2N0n2j04oK5n8n1K4K1J4Q7J17%q5o0n0l2OpJ8M2Pj0o2p6M3O4J2N2
26824C2J4o3oM8J0l8l4OJoK2J8kKJ9J6j6j1qo0k3P5M7k8J9Q7pj14j1L7q2k1J11jr0OP1O6O
26816I2q8p0K9P1N2j5n5k3J6O6N7o0r9LM5l8o6M6R0Lj0L2On6o5M4J20M2lJm8o8n2J0Q3%o9
26809B3K0M7J2J9qk1J1J0J5l8j13j8L6j00n5J21O0l5M7J08L5p3r2j4L3Ok6j9L1N1j9j8N6K3
26803A15k9ml3p4l6mk6pO2L6m2pQj6O1K5j05l9N6N2M8J1j1mj0L6pr4QN7l7oPq1k0J07R9qp8
26795A0j6L6k7n9K1P8K9j8K7J8n6j3J6p0k6R9K3r2m8l8q0k2M3N0O9M3%M5O2l7o6%pk7K8K6
26788B1j3j0pk3j1M8P5K2l1n8k1M0l4q0L1L4lO4J0r0j0O0j2l6RK4M9Kj02J5J15m8p8J8K8J15
26782A13Q2j32r4j0j11l1J34Q4L7J2j03m9R4oj03RM6k3mN1L2k8n8KR7M4p5l8J1j9K9O2K9J6
26775A00m8o7J4k8q7J6J5q1M5J94P1p2o5q5l4J24R9kN2L5q9l6M5o2q2K7k5r6J7M8m8j2M9r
26769g7K5J22M0l1J9k5l4O8L6m4j6J8j8p9mJ18L3j01p6nM8M6ok0l7l6L4O1Nn2l8j5m9oJ26
26762C0J64O9m4r2o2j1K9kq1m9L3K8mm0l0O7N6l5J5N2l2n2k1J3P4K9n8j0M8Kk9k1m6n7K4Q4
26755D1M4K5O0K6l1j4k3o4JM1p4p7Q9J01k4k0M3mj02j22l3P4R5mr5n1j0j5P5R3k5k5J7pj0
26748eq0j06N5R1qM0Q9J6l4l6J7N4o7j45k5N6L2M4L8J5jo6n5L8Ok2M2rk0J18P6p8m7on7p3
26741a13m3O1J42O3j8mJ4K8l1r0j0qo7K3L2m7L2N8k4k7J0O6N5o8o9k9m0P2R8n6o3K8M2K5n9
26735a7p8O7R3n8q9j1pj6KjJ1%l8j6J4M8P8l4j08K7J07L4k4n5j2P5J9j05m9Q1K8p9n0K4O3
26728g6N5k8n0J8K0%K8Qj9J0K9K6km3j4L0%m5j6N3N6rn2n5k1K5M9L2k5mQ2J8p3J9P6pk9J4
26721H0j5o0j6lo7MJ09Jr4QN9krj6m3K2L9m1J3O6k6qO1J2L5L2j02p2M8j0m7O2R1K9L1oj31
26714C4j10M0P7K7kl8n4k5J1M3M8Pk8m6l2J1J2K5Q2Q1J7m7p1k9Nmjnjpn2j5O2K7j1K2K3k6
26706E0l0M0N5j6m5oJ3m4o0M3O0mJm8o4P6O2r9o5L5L0L8Qp8l5Q0O7Lok9m0K3O9j9q7J2O8k5
26699C3l9j2m5J1O9Rnjk0L5Oq7J3J15K4k1j3p9o8J9RMP1K2q0MR4K5J3M7m9j03k1J2jJ6J3k1
26692aj8Ln%Pk3k2J2Kj2K7N2Mk9M2P5ml7q9j53M1K08K1j10qK4K0L0n1j12l6Q0P3k8LQ3lo2
26684DK5N3j4l6j5l7m6L1L6l0j4P%M3J7k6K4nl7P8P5p8n9N5M4j1pj1m4j7J7nK2K9p2r5j6M5
26677g0J01N4j02r8M0P5L1j9n6k4K6K7L2L4k3k7K8ql4M7O5j4k5J3mn0n2oMk4L5J08N0nJ3l2
26670A10r7n6K2L2kQK9Q%j8m0m4n5K1P5n3o0P0K8J2R1J5m9J8Ko7m8K7L8j9j4N2L8n7n1R0Q2
26663A38j20j16L6K9M4J14L1j9K2k8o8m1j1O3Q2m4j06KQ9L3m3l6k1j8M4O7l9q4rj5l7M2M9
26657C0l0j5L0Rj6j2jmk9j6L0K9POk3l2P4J05o2j27JJ8o9k6M8M1M4M8M1L7l8m8O9L0r1j3O6
26650A11J4j7m4m4K5L0j3j8m2j6O0J1r2l2N7J7j4ml1k5K8L6kj4J2J9J0L6K7k7K4J21N3j12
26643A44j23K4R0J3k0Po0j29l3R1O9lk1K0Q6M8o1m9J0lok9o1j9MJ3L8m8r9K8M5m3N5J29Kn0
26636E9J4K2lo8j07K3J05ln1k0j7N3Q4n2j00K9P9ok8M5M1l6k3J6k2l9l5m5K3P5nJJ32M7j29
26630E9l0J12M6j2l4q1l7k3p4L0J07k0k5J03M9n6l0k2o6m2K4K4LM1M5k0k0Pk2j3K5J3k3m7
26623ij2N9N2pn1p7n5l1j2Q8J03o7r2Q8P1o6j2N7L5M1m8j25lM4j6M2K3p7JR0J3m2J2P7O4j7
26616A41q1q8k1O3K5m0J0K0k1J6k3j04j0P9L8Mn1m3Q2O3j9M3L6o3k3K8m1l4O5Q3K4k6q3p3
26610b4J4M6J9Llpk1n4l6L4N0jj9K0N5K0o3q3m6k4J1M4M0O2K4o4j5N5L2N3L2n5nL1o2n7LL2
26602D1Q5J5j02j6K9p1n6j7m2M4J03Lm9K6P1Oo9n0LRON3R5N0k3m6k8Rpn0K0P9k2o1L4M5jj6
26595A00m3m0pOL3Kl1L5M3n%m1k7O7L5m0m2k5M3N6j1RK5n1p4j6N0N8j9n0j1kK6N2j2k5J4m5
26588C7l3K8p6p5R5N7m7k6j9M1J07K6j7K1l8p8K9Q8k1q3QM9rl1lL5Np2n1j1k7M6Q1o7r4R0
26581c5J43J5m0L4M8o1q8QJ0l0K2N3J9l4p0KM3m5m0L7j3k7R6Q9l6J0Q2m1j01rkl4nj5k5L5
26574eQ3M1m1o0l8j9K0%k9L3K5l9M4P9o9q6K7J7nO2O2j3k9J0K4qm2n3k9L6J6o8l2K4n1n1M5
26567a19L9L7N8NK6M2r5j03K9K2j9J2J3KRpj0K3J3JP1M3r6m7O3k0q2J6P3j0r7pJ25N9o0k6
26560a7J6m1n9K4O1J0QK9l8p0J6N8rm4M1R0om6J6l1p7J9O2Kj6K%L2P3rp9rK8J0K0LOJ7j7O
26553H1K5m7p2J2N4l7p5K6N0LJ3j1J7J29O1p4m2qk7j0l5l3N6L3k7L8K8o5l2Rm0n3J1R2R8r
26546A39p0l2k5m4l3j1K5L7j3k4JnK6N8L5K9%p3m3K6K7ol5m1j2J7K9pk9O0J24K4p0oN1j7l8
26539G4Pm8j03j1P0N8P4M4r4j03O0Q8q4j17L6N4m7rM1J4P2L2j16m0P2k4o0L2O5P0O9Qo1m5
26532G8k1l2L3Q3rm9n2j27m7J12L3n6L0M3l7j2O5M4j8k0k3m1K1P5k5j44q6O6J02K5rJ6Mn9
26526c7n7L5J8o8J3P7l2n4N8Q6J1n6n0J3M5L2L6O8J7l8K1Np1J3N6m9m8Qk5j2K7j0l0j1oJ3
26519bKl5qJ0l8j6M7M0K3j5m2L2K9p2oO3k4KL5o0MO3j00o4J29M6k6R0L4j10m4L9J1NM0L9l5
26512H6o7M0N9q3p2P0M3o1k3L3ok8qlJ0J8pl3m1LN8L3KmLL6pp1J2P8np1l4K3K7KJ9Q1P5n2
26504A35j16rL0m0j6Ok5J0Lk6L5M0k7j3L3L3J7Kk5o5o9QO6j0o2K4K7l0K4Oo5mK5K2M7m2n4
26497a05Q8M7o2J5N9l9q2J5J15O5n7n0L7N2J3j5k0j8j6Mml7j1j0n2j2L6Mm5m9M5R4k7l3J17
26490F2O4p4j5N2Pl0n1l4K4J2PP4M6k6l6n6k2L9MmRm9l3K3r%N2k2q2N2J48L2o8l1J4j3n8J
26483IQ3K0l8K1K9j0JMk9o0l2M3K1m8J3J5j23o6R1K5j8N6j3p1L7M9k9rN4M1j8k4pm2j5O4R
26476C3l7N1P0J5k3m9J8M4o4l0N5l7q5j5L0O9M4q5j09RN3KL4N5m1o3j5j5M1O4j4j9PK6R3L0
26469A42p7J2Q5j9p5l6m0j9R5R1o4q0qj9J8M7l7l6Jj7L4L9k7j2k1o7k2K6K4J8J7M7N7Jo0n2
26462c4J8Mp5nQ6J2k1K8k0p0J6N9l1m0M0K1PP7M0m0J8L9o4r8k4K7L3M8K7m0l7K7L6Rk0m9k6
26455b2Kk9j7M9M0L9O9ll5O8N0p1o8nrnO1M0p9l6O0l4p4K8L1oK7N2N7J7r0r0M8P8k3m6l5r6
26448e7o4R4J09m3m9R7N9p5j8K2o5l1P0M0o9j00J8J16K6m0K2J3k2K6K0j6K1K2o5r0qR0R0j2
26441A31o8mL2l5n6J4O5K7n8k8R2O1o3o8l3l1jL3J4l9j5Q4L6j12j05j8J7K9J0K6P4j0p1L6
26435c4O8L0O3K0m0Jk9o7J9L7n3m6M8N0o8o1O9N3j2K0n1j25K5J22J8pM1k3q5m0M9M6o4n5O9
26428a2L3j6O5L7n6m2l2l2K4N3K8lqoj9j4j9l6N6J46J3j19n4nk1J7K9l8r8n1R5J14j9m5kk7
26421f4j1N1O4M8Rk1Mko8m6K6PJ6O9m1j17L6J01k9p4l7m6k5N1O6Kj6K5M1L7J4k5kN2Kn5l9
26414Cn6l2O7L1k1M9M5QJp9k8P5l7q4L1K9j9j4K2N7k0p3jj0j2J02Q2j3K0oj16p3M6K8J7Q4
26407A03K3o1Kjm5K8K5o6o3kL6K1NL8L1OJ5KRL3j5m8m0n3j9M7J0j6M5j5j01PN2k8O2J00p8
26400D9o6R5N2n7m2JK7Ko6n7J3J2rRNPL9J7l2k8k1pM5O2K7l9n5N3J00J3J2K3n7p4n2j7M5J3
26393D2J0O0o2j27L1J00L6qm2k9Jj5j6oj4MJ3J9M8K3k7k7k6QK5p8p9P8O5n7k2K2l9k4M5K2
26386d6MN6P3Nn2l5nK4O6K7l8m%l1M2P5k6p2k8j1knn6k2Q9O9j2l2p2o4J3K8K4pm8L9R9Kn6
26378A1j4L5O0jm3k1n6m6O9Q3K8J2m5n9Kk2p7l3J5J4L4Q2O7k4m8j0l5m7K8P2J3p6q4KQ7J13
26371H6M6n8n3K1jq0m6P8Q9l3p7J3O1J9k0k8k3j2NL5M6j0o1l4K8N8K3m2m2KJOM8mn7M1M3j06
26364c8n6P3%l9M3J2p4qJ22R0j3Mj7q7nN4j9LN3l2j05m4N5M6KK7k0q8K4R6Qoj0p7k8M4OqK9
26357A7K6k8n5J1O3j6m8N7O8l8l9Qk6l8ljL4P7L7j1qj6l1j2Ql6m4O8J00l1n5J6m1r3J7R5q
26350B4r0JQ0K8k1mK3Jo6n1M9M2o1n8K1Pm1j7K6O0P2K3l4m8QJ17J11k1o3NL9k1r1p0j1NlJ1
26342a8M5L3OP5O3q7p6L0m9j35l8O1M7K5O6Q7po7M8J17l2j40o1K2M6K8k3j7N0O8%p3l9Lj8
26336D0L2K9p4k5Pp1K0O2j7R9J13p7o8l0m8P6N9q2nO2l1r0p6M0J56N0j15p3N0N3l8p4l5K1
26329f0O1K5k2N0P6MJ9Kq9l5J6n8m0J8ML8M5m9n2L8L2n4k6P4K9o3k0J9j4oK7O4P1l0p0N5O7
26322A46p9o1O1J1q3n2J9N6Q4P7k0q4J7Q8k4j20o2N9R3k7j06j6Q2P5K9j2l7l2l7m6J5P3Nn4
26315C8mK3j5n0m2J8N9L1k8n1LM4jJM1k3l1P9N6m9n4m0j7J4%J0J1j6Nl4o7N3P2k7k2On%J6
26308DM7jm9J6K7j1j6o7n4M1N3M2Qr8q2O4P7l4n4OL4Q7Q0n4o4Q0Q3p2r8L6K6r0NP0o5m7M9
26301b1j5kQ2M1Kj0o7n1QK0M1N1Pl4q6p6L3O3J9K4L0M1N0j1p5m1L3lp7K3J26j0j05j6mkJ14
26294A02R3o7r2l1rkqL9J08L1q4r9o5J2N1k6r0k5J16J13l7k9O5j4n7M4O2k6o3mL7k6n4%ml2
26287g1J7O3N3L4j2n2J1Q9K2j04j04k2J9M4N7ln3k2mj5j5J3N0Lo4oP3P6K5n6q7pO6L7j9l6
26280@k9J8K0l4qJ6K2J09L9j19m9K2K1N8j8q3JJ8RP5M6p6p9M3M9l9RL6l8NK9p0k4P2J7j1Q
26273F5n8n4O2Q8mo8k1N4J4l7M1P1n7j06K5O7n5n6M5M8Qj7j9N8P3n9j21k0K9n0n2L7J5l0N7
26266b7Q8jOQ2N0l3j13j60m0J16O0l9J2N5j5n5j8K1L7k6j17k7J37J14K1Llk7k6J4k4r4jN4
26260B4p4m8J13P7n6m9M6M8p8j17mJ9j0J14J27q5q6M3j2k8K2n9o8L6O7N3No2j3J21J15l2p2
26253G7j1k6k2P1O5l8m8J3Nl7j6J%M1K8m1k7pm6k0K3K4O0M4r9j42lN4mM3J04K9k6l4n2j5o
26246c8oJ12J15n4r5j5O1P3j9l6M0j2q1OO1k4q4n4l6pN9O2J0j6j1JJQK0k6n3K4M1k8rO0M8
26239I8j1o1n3J5J6k0M6R1kk1J6o6o9M3J9m9k8k0nL1K2LLK3M9L5j1l8j4j3o6k0N4k3n5J6k1
26232h6m6O1Q4j0j0M1j8m9N1R7M6k6r1k2N7k9n0M5J1l2L5Rn1J8M2m4n1K0M7K6K3K7j7l4J3
26225H7k6r6l2J9JK3J2j5K3L6%k7LM1m0o3Q6Q1l3K0K1p6l3N7K5r4j31j2N2K9O1L7n3m7J3L7
26219a4K6ok0k3m2lQ3N4m0k1M0M2K8%k6lNk8n2k7M2M6l2j8N4J8j7K7K3Lj4q8n7N2%n9K0L3
26211FK7P2Qo9m0l7j6N2L5jlm3p2l6L8J13R4J1k1m5p7m9M9J20K3j38q7O5N6KK2J1k0j4j8l2
26204a4J4N3j4m7K0L3k1j9J0Oj4j4lK3P2L8n8j1N4l7n9N2J01K6r9r7N7R9l5j23q4J2N8K4M0
26198D3Q6k5j31j6P9J1k5L2Q3N8l5q9q2l7L5O5K9n1q1RN3j2j1J8j0J4N5j4q6n0K2K6J6L7j6
26191@q5rO7J3NM8K7J0J0k6m0mJ1k8JR6M4o2l7l6m3L3K7k2K7M4nj0k9m7J1L9qrK4L6N3L1m4
26183A13l6L0l7q5M7O4j12j04M6P1M3kp3j5Q2K0o2J2Q2J9n9q0m8K9P2M5j6m0K1L0n5l6L3K5
26177B4M1M4l9o1K3P2Mp9p7m0L1J06P5J0j7l5ol5j12mR0m0p3O9Q0Lk8n4j7P0L2m2j4K5L1k9
26170B8q4J7O8m5n0M9Q3K9q1o2O4N4k0j2rk3J5N2Rm9n5o2j4N3nk7O2K4k2N8J5p8j4J0l5L0
26163b7P1J2oKNN2M0r1j07M9Q5m3o1J9M6M3J8m0o7q2m6Q9J28jq9l7K2J0j6pM0R6N2p0j00k4
26156c5M7L7l4k7M6O8K0m8n7Kj0n6j5N3M8j4k4M1M4J3J3l4o2pK9%j4N2N6n7m0O7L1j7j5o8
26149C3q6l9%K2mnR5J33rj49j05M2O8k8k8N9K3k4Q6J09l1m1kp3m7M9K4j5K8Pp1k2P8J2p4n
26143A0J8n8n8j4kK2M2PlP9Q1k3j0L3k2k2J3kkl4o4K2O5m3p3J4N5P3J3j50j02J06P4n0j6P0
26136D9Q9K3k2Oj5k3Nl9k6K1j7j4k0q5k0J01P1n0n5M7Pq8M4J35nm1L3J1j2l4q5l7O5P5Pm5
26129E6l7j0jL1M5j1o8l7K6Km0NJ9j4L4P8J6o1m1M1L6n0m7OJ1kqj3k3J1P5J5p7k2rm9O0P6
26121B3p5l0J24O3o3q7n0P1J11j9n5J4j6l7qk3j5olR3P4r9l2J36N0m8l6n9j6N5K4%k5n8J1
26115a1P0K2rk1j7M5L3o6p2JO2Q8K0l7loj3K3k6l9L4J1oM4J5n3p9n7JK4J9Oj5J1J3m4j7L9
26107a0JnK9qm7j7J4L1J5n2m8L7K8l8j1N4L1k6J1Q0L7qPl1k8O7P8l0j08o9J5Rm1k5MNk5o2
26100a36OR6L6k0jk5j6Q4Q8k6p3oJ0o6m3J07J41%q8l0rm4j3J1m0n8j1L1K9K5P1R2K7o7o9N8
26093G1Q6m8m6M6k6r6k7K4L5M4Ll7k6mJ1Ll2QQ1N6j9o1n0rnkK1klQp9o7J03J04k9l9m4p8M9
26086g6J46J2j04p4j1N6M5j8J3N2K6j7q0q8k8nLRL2J04Q5k4l2L7M2m0p1L8O8m0m4OMJ3J3M
26079E6j9m2L5P3m7p8QJ7l1j9M8M7n%k4l2L9Nn8K7M2qK9Mm1J7Pl2J6J7l4k7J6M8N2O4J3j13
26072G0p1R8R0jk3o2p0k9j7njrK9N8L4Mm4j00p5PL1K8N8L1k7PL7k3mO9Kn1J9J8k7mlk1k4j2
26064a3J6nl7jJk0J4K2NM8O2k8m8M3j3j12JO5n3j7J19Q9ok7j5k3k4K7K7o1m0L3k1l4N3L2m1
26057A8j5M4L1l2l2k6j02n8Q1K6n7J9M6L4P7Or8jJ20L9m4K2Mp7M1O4j57o8J84O8l8K6q9j09
26050e3P6O8k6L4L8l0MJ3l0L0K5o6kM5j6J6lr2NJ09J3r2o1K0L2l0p1k7N4K9l5kk2r6k9N9O1
26043e2O2L3j2PJ9k0oQ2P1n2n2K7Ko5j04p5M4J07O8J0l9j9ln5l2L8K5K3K9J4M5M7j2l0l5m1
26036D9qJ3L2N4j6j12o7J7ol5j1j7K2R1kr5kN0K8J2p8n0J30J06o7o6P4J07l6j10j0N1rj03
26030f4n7J02O7o0QR3K0n5k7kn9m5N9M8J5P5O7k0m4k4j9k5l1j7K6K8j6j3Pj1mJ2oj9NL2j6
26023C0r4m9L8M4L7K2%K5Om3j6K8M6O5J1q6p0M3M7j9K5K8p8n7K8Lj1K0l4r1K1J31M2%R8J3
26016B03r4K1N8l0l5n0p1m7k1O3J03Mk5M1K3n1p9j3Q8N2n1o1n1oO8J5%Q9Mq2J6No0Mnk6L8
26009C7j4k2J26N8j12l5O1Rk9k6NK3l9p8l9j5JQ9J39mj25m4k2m7O2M1m8O8P1r5J1J52j8p5
26002F6Q4K0j43q5L1O1J2o3PQ9k2m7J02P2p7o5J1ko7q3OL0m7nR0M7l7m1L7R4M0o0q8rM5k0
25995a7k2N9Lm9K9M4JL4Or5k8J34O8r3j8R8Nn5L7jj26n3O8M1k2l4K4M6l7m3Jl0NL8k1qK9J0
25988B8L1L0j8lJ3m5n9j7kN5R8k8j11J5J14Q0J1n6r1m0K7nm9K0Q3L5n9p7K0Q6O3N1j5j24q2
25981b1M6N2m3j4Q8j9j32K6N6j06kJ44Mp7J6K8k8j0P3N8p7p1N9Lj21l9N2j0k2N9L3k7L1N4
25975F3j3L4O0o5p6Oj9jO2J7J0N9kn3j6k6m8K2R1L9l2rjm9KM7n2r2m2j3P1Q7k1QO2k4k7k4
25968C5p0L5Q0k2k4l5o9L3N9k0lP0Q9j5j19k4Q9Nr0l4L0ql3J9M1J5J0K0Ml4m6k2J5K4nJ8Q2
25961A00J7r2n8pJM1J0p5J1J09Np4m0l7L7J40P5l0n2m4J2N3j7o9j4Ll9j8j0o3J7J34M0q1l2
25954d7J9J4M4K7l3k4j6l2k3k1QN5M0J8KJL7pq8l6N7M8kJ2M1k9p3l1l4JO7j9r8n2LP3R4J3
25947IqL0Rm2k3K9k1n9N3P1j8Mlo3ML3J5R3M8r0k3J4j19q2R2J03K1n5p6j2L2N3N2l3k7N4q
25940E7m7L9N2MJ2K5j2n4l7LK0J1l5rQ9L0q0m5j7l1K5N0m4j20l7P3Ql0P1M7l7j1mk9J5N2j5
25932a1r6k1O2J1PK7LO7P6m0m8plL1ln4%J4m9k8N8N4l7n6M6Q8k4q2m2j6L3M1l1j1Jr1k1J14
25925c8O6J3K9j0m3j1l0q5J3J20qo6O9L2o1K4L2l5M1Q1l1j16l8R6O0o0rO4qk0N3K9m1l2Ll9
25918D4j03n1N3O9P1O1n4r0J4K5m0j6Rj7j7K3K5k8kO5MnN2p4j32K8O2QM8N4K6k5j14n2P6L3
25911C0j1J0j7nJ1m7PJ06J8n9%L7K6k7m3N9P6nJ3nr3p2k0k1jM0O8pp9L6J37Qj20n3N9L0m7
25904C9%M5K2K0k6p3l9m1k5M1J8MM7M9M9pj15m6R5M8p5n1M3J3m6K6P2Ok5k4l4j0no6j7J26
25897C8P4p7k2K0r5n6Q5M7lN5Jj01j4P5qj7M9l7q1J8J7k5K7K4k8MM2J5n9o4O4J07ko3k5K7
25890A2J8o7l9R1N1q0m7N0N2L0L4l1j11l2R6L4r2n7J8oLN5J0n6l2M5J00Q6M8K9m7j47j12J0
25884h4L2k1QM0nL0J05J8p7J1O2k2l1qo9l3M5j2mL2q1m6J20M2q6l0L2M5L7j3k2ok0oK0Mrr
25877a1k8qN6K7n3lN4j7l4K9J7j7RK2mpOl4j6P6J6j05nJ15O0L4L5n3p0K2P2J6r5q7L2kp8K0
25869iN2n0l2L9Nm3l6K6L6m7j0J03K8q0pO6J0m4j3j5n3L0J10Ql9L6j8p2MRJ0Q0l1j47rJ07
25863DO7J9l0l3K1KqK1n0r5LJ5p2KQ2k9l4R7O0k5k0l6j7L4Nk0K0K8k1m3PM5P2J02Rq3m6l7
25855A6nN7l8p7M1K3n5j5Lj4M4J00N7j2j5olQk4k8np0o1N5L8nK9L2L6j0j01l2N5nj2L0pj4
25848A0L3L0j4k3nmJ7J5o4n2K1j9j7N4L3J5J7j7%O2R6jj53p0P3Kk8N2jp4j5P4N4o0p3K4K4
25841A6k6mJl5nL6k2p9j5M4LNM6J9Kj3m4ML4K0M8Qk2M8j2j16m7L0J3j5J8P7M6j2%ppK0krJ
25833D7j9KJ4o2o0N6Q2K1L1O3j2p6l6j3lL7k4j09l4O1L0J0O4M5n7m3N6%p5pK4KK6lm5qk1p1
25826a07kQ5N1K1M4J9j7j5j6k6RP2K3p7k0M4l2l1J6ojl0p6jO4L5%qJ1Jj8Nnk5j1pOKk3Krn6
25818a09mR3J10O6K1j1k7l6n1l1K3K4J2Oo0p5j2oLO6L0p1m7L1Jm5j9Jo%N2J29P7n8l1N6J2
25811A14n8p0jQ4L7LN4m6j29kJ6o7qOo1j3M4K9N4O2RJ2M2j5m3J7J9j1J7j3q5n3J1M3O5J3p6
25804@n2N0M5n3m1M6L8Kk0m6mK8Oln1m6Q8J07J8nn4r1oM9K5M6M3m5n3Rn1r8M3J14j9q6j7K1
25796f3K7L3K2K1kj9N8Q9Nk1j6q3o8K0J7OK5n0l2J03K7j15k2L7n0m2K5L8L0K8L6Kn0j9RON9
25789G1L8m2J7L8o1k9M4j7l0J0j0rLj0j9o4m9P1O9l9J6R9j5r6PP9L6Jj1k9K4Q7K1n7m1k7l0
25782D6k0qLl7l9P2N2p3j1R3K8o6n2K1J1n5JL3l1L3Q6kjnj07o3M6J4j3K6M2K4MK0L7k4n2L7
25775G0O5j9j6L3n7j14L9J10k1l1O3Km2L6Jp0j1Ql7J5L2m9k1M8NJ0Q5M5o7j03k7M9kk1O9L2
25768A09p2n5q1q5R4J78L1r4j03l8M5K6j1J7j5k8O8O5k7LM1l1k5O4J8l6N3M5o3n9l9l8L5P7
25761F9O6J6q6p8M4O5pk3k6m8j2N2M2J3L0J1m7p7o5k8PJ9L3O1O7K7j0m1p6l7M5J2q0m7N1R1
25755C3O7okP9J9j22p8N1L6j8L5K7r7j03j2jJ8P5J9l7L4O2k2kQ4J6q2m6j0j0J4J1J7L8m5j09
25748f7J6J06Jm4M8M3m2o6o0l0KRM3M5kLlj6M3Jj04mJ06J9l4LLJ0L3L2L8L0k7o3l0rn4m7M6
25740b2M2k7J6Q2L8l2r2j16l4N9O6O0N6l5j10n0K5M7R2M6p8o5J1M2O5K7nMn6m8N0j4p0R0J03
25733A67j07j16j1j8K8N7k3OL8m6mN4m2l8M7mm6L0N4k7o5JK3j8k3PP5J25K9j00n5N3K6r2j12
25727a27k3L6M6N2L3l8o3L8O5LL8J2p8JL3n8k1M4K9L5j8p9oN5k4n1M6K5r1m1Q6O4k6o7m2n
25720a17J3P0R4nn2L4M5n1n6L9O3l1n8L7O2L7M8l4q1Krk9M5J3m4lJ5L7O9k4j16j6Q3j8j01
25713c9l0J1mJ0L4L0k6m7K9P2M1oo5n1M7P5kn7m2NJ0m1j6M3j1m1Rl1l8N9M5j4N5Q6nm5J3O9
25706A32M5l5l4Lp9r6L2L6j1J7m1o6O2L2r6j7M3j5L9O2k4RL9l0K5P9J2k2o2n5O3O4k8k5l1
25699B7l8L5O5m0j01mO3%k7rk4l1k0L1Q1L3j3J8L8Qn9p0JJ2K4Q5j3j24J3Q9n7m1J12J8r2L3
25692B3L3o9L1P4l8%N7n9j06L5R8k0n1K7m1j04L1Q7qOQ7Oq4KQ4J2r1p9K4M7k2j2J5l8l9K0
25685f2Pl8pN5J1o3ON7m3o3N4R0M9K7j0m6l2l1l8lK7N6P6J4n7n4k5J7K3l0n4m3%O8L8k6K7
25678b3P3L5J1l%Pm8p1J2K6p9p9N2Q4M6Q1M3p0r0o2k5M4M1JJ4J1l0n0n3nN8M0k2j6M9M2n7
25671a3m4M4J1QM8m6l9N4j0oN4l8k3P6Rk9Qk2n5m8J1Q6N5k2l5j3K3M4l4r5L1J24j9r3K9O3
25664I4j3m1k1k7o4l9L1O3Q7M2o6l5L7j6l5Oj9n8k8J6J5J6M6J1m8NO5K8k7l7Kjm9K3O8k0N
25657A6P7L1pn4p9NJ6m6n0n3J5J29Q1l2l1LJ4K1M2K4p5q7Km8p4Q5O6r9l3P5L3L3P6L7m5n5
25650A3J8Pq1n7J1J8K7PmM6J6p3l5N2M3PL9M5l3m3J5%j4J4N7P5r5k23j2J25K2O2J16m2j19
25644Dk0J6qJ6J9QP1L7p2jN9n0q2qM2L7m3o5J2L1J6J4l2j7P0L7n1k7j1l1j2k0nQ3R1k1p8j0
25636aJ9k9rK0m5l2K9m6p5O0J09QrN1J7n4m5nK3K3j3k3K3L3kOK9k9o8mM8Ml8rL2L7M9Mp8m0
25629c0K9j1n5n3k8N8P8j3rO6M0j9l4k7K6N9jn4m1%J9K2O7N9j4K5L0j08j07j1l5n5m0pP7O9
25622b8K8P7J9r2j8O3J9nL2M3oq2j09m5K1pOQ1Mp5L5O0l7J9R8J1m8j2l1m0L8K2r6m1R2K3p1
25615e2mL9j4j4Pj1PK7ONjk3J0K8j9l5L1Q2K2n0NN8j6p2m1l4m0RO4L6m5k1R1P2j3Kk4r5lJ02
25607G6qj34o1P3J01N3J4oNL4j6p8lL9n9o8M%OK4m1n2M2M5nL8L7k8PL0j0J2K1Oqj15j46oR3
25600h4J17M7j13j10M6J07N8l6o6j7l1l9O2Q1kpM6L7k7l5J3J8NJ0j8m9n9j4R9Q4o4q5L6J22
25593A32M9p2k0L6n9l4J14O8j06j42k8O2M0JJ3mn0j0Q9O6r5j27L2O3o2m5O8M4j2RJ5m2n3K6
25587c4P1N1J4m4n1j0n5p4M6J10N4j1o9o5L6O7J2k0n3m1M7N7J0J8lo8n1N4J03J8p5n0%L0O2
25580H6L2k5l2l0j5M0O9Rq3n3Q7R8l0n4Jm3o9M5Q2k9m9Qj3n4p3l7L8L4K4N9K1J7P6oj17l5
25573b1P9N8k2l5ko1j23RJ21L7kJ5n5j1J22N3q1m7J7j1l8k3k8j9M0L2o5p0M2O6LK7M9m9m2
25566c5O8L0j8N4pn0Q3L2j29n7Rl7L2J01M0n4j14j00J0J08R1L9k6j24o3J25P5o6j6k0o5N3
25560c1M2j19o3R8J09N5k0p5j8L4K2N7O0pj2J4K4K5o4j27k8N1N0N8j3q2RN7l8o5k1j5rj2J9
25553c5R3N8m2n9k5J2L9K4pm3j7N2L1NL6qn0LL3Jm2m5K6N5k5m7L2lr2OJ04L1RL1o6j12LO8
25546C4jj8J2n9n1J23J16q3j19LO3O9M8o2j51o4O3P7M1pm0j7K6Q3Q2n6j12J6K5o7LO1j2k0
25540Fjl5l2j5QM6L8O9J18K3p9l0K4ml7m4o6r5j1J60J67J1m1k9j06j00K0N6J1j4J2O2pj43
25533e8r5O1Q4J6JL7Jr5m2P2nn0O3N3j3J8j3m0M4O4k2r8p6N4Q3Jj5j7k4Kj8k2K2J2J9M0j3
25526C1qQr2r1O4R8J0m3l3RMl9kL5J8O6Q7k2p8k4Qj0k7J9N8L4pl2ML2p2j12K1P7no1m2M8R0
25519B1J1l2K8O1J6o8o9P1J14k8m6M9k7j08LO2k0k8J8j5m0RL6ln3m3J4J6l7k7K1PJ3O7K4m4
25512b7J8N5k3m6j0nK5N6np3m3M0P1kn4L1J06L8p3q1J6M1j6K1Qp1NM9l3nK1j9J7M5L2On9m3
25504A3O2O9l6r6p1j5O2P1k2m3L3N1J3k5m6J5N0k9o0k4l8m4j1J8Q9R6l0n1K1l7n7M6L5k8r
25498b8J8K1jk0K1K2m7n5nO5R6J6n8k8K0Pk6L5O7o2o7M5nJ7J22j3p5N5Nn7Lk8l1L6J8nk1p7
25490b0m5L1M7M3k2n2K3%m8Qm1o8O9N6l0L3M2j1qnjJ1O1Q1m3r3j2OM8Q6m2j14kQ0%j15o5O7
25483d5M7m6l9M4P4j6r9k4N9j2o5rJ9L8Q3N7Ok0n9j5O1om3M6J2o7kK2jK9j3l3M8M2J8M4l3
25476A02q8j7J9J1PkK3M7lq5o5M4L9r9j10O0J09j8m4M7Q5O0k4j05o6J0L2N7O5lq4r9mJ21Q9
25469A11m8n2KjN7P6n1r9l9k3K1M0m6k6Q1K9n7lL1k5n6KL9j9KR7Rr1K4P4k2m1KRm0o2M6P7
25462B8l8l7L7l0n5M9Q5O8O2j3p4k1K9k8q7jQ4mm4K6k1m4O5K8p4KK9n7k5K6RL9N3K3J6j6j2
25455G7K5ll1m2l2K0J6%M7J8m5k6pj9j5K0J6j5ORj9pljJ0JL2K8p3p0M7R4L9l9m7m0p1j0P1
25448c9L1j4l1n2lL3l3m0L2L6J0RpjMl8K3J32O3k4Lj2k4Nj5rj0o3k0M0LRN8L4l0n3pL6K8k
25440F2k3k9m6l0L7K0j6O4Q8j3n9j7K5J0k5j8k5l6J1L1Lk8n3m2LL7J9JQ0J12j3n1J6m5q1N3
25433B2J05Plj2j19p3P3K2q4n4M5J02J8p5k4J1j3K2M2M0M0J6M2L2p4o7Mj9%N2Ql1ok7o7J0
25426c5Q9J4j0Q0N5l1n6l9L1J4p5j0N0j0k8k5j4J3J5O5O3p5r1j5rN4Q0o4j03K0O3J7l0rM9
25419D3J6l9j0j7k4Jm3RJ10j7j20kP6N1Jl2ll5m6M1K3kM1k8k7J08O8n0o0p0n2L6O7j4p2J6
25413e6J02L7j3J9j3lQ0l2j89n1Q6j4l4L7mm2JM2P3R3M3m3m8k1j9L3Nr2J3J01k7rQ1m9j13
25406b6MK0j6L7N1J3L5j9j38q5M8Q0N6m0o4P1N4o4J3M0n2J4M4r5r2K7O1P5L4o2NO2r7j52R
25399a49P1K7K5rm3L9R5jp2m9l3QQ9Q9Nn6m8l8l4J5N1M3K0n4n9L2J0n1lM6O1J1q7m5O2N4K8
25392E0l5j22k5R9J6n8l6k4K0K7J5R3O8n4JN8o2j07J9J30R7j5o4m7J1R3K4j37q0R1P3n7q9
25386b7k0J7m5m7M8Q1P0L5o1r1oQ4O7j6QK0p8l7O2j9n3K2kp2n4K7O5K1O1J58L6j51j16n7o3
25379a33M7J16K5j4K0J3j5k1L4N9j0mL8l0o7lnm5j3K9J8j2PL5op0q2l3P1J06%l8M3K4k3J7
25372G8j5r7l3Q2M2o3l7L5K4J7L3OJ7N8np4m4j2J7K3o6n2Q2P4jj5n0l3L8K7LJ6l5r3n1L9P0
25365EN8J8n7o2L4P5K7l6p9m7M2O8K6k4l5k6k2M7R5j0p5JK5j1kJk0j4K6K3m8k2P4L5m5k9K
25358A8K9Ko5nM6m1m2N7N7Kl2n0n5JN6Jm7%J3J6O3M4l4l7J4Pk7j1k8o4lQ6O6nqj9q1j8Q9L9
25350C4MK6j9l2m0m4Q7J17m5n5L0j4j9M4Ok9k3p3n9L1K1rJ3J2K1J5o1n1P1R2J1LNn9l8K3j1
25343a5k1N5R4M8n9r6omq4j6P7J3m3KPl2RO4K2oK2J7J7J7q2j34m7L2O5M3m4k5O5L8L7J10M0
25336A80q9r9j3O7L4n5m1j0k0K5N2l0m6O6P4m2m5K0LNM5L1J4K0ok2L0M8k6m0J2k8o9KL7k0
25329F4j7L5Pk5l5q6k5J21L3j21k0Q1Ml0J1K6L6Qn9j8M7j2MQ3m4q4J23R9j09n8N8Oj8lm0k2
25322B0M5N0Km1j0M6k8j05lP7K3mppL0L0j4n5o1lM4K5pk9kL6j2n1j0k1m1K5M4kM0L3r2n7O5
25315b7J7m3j0J1K7K1J6M8L1l1q2o4L6N7L1N4Pl5k9q9m9R5K9j21m6J04P2nK8j4o9M1P4j8o
25308F1l4o3N7N0q0l6P2O0l2p8RJ03N1l1j4J0m1l2N7L3o6o6nN5P0Lk6J4K9l5j18q3N2R6L9
25301H1Kj3o4q7oO6L7L1M4mn4p1n3J3P4O3l6o4M4L6p5k6Rm9N2J49J1j08l4M2K3mNpl4rK4O
25294A4J6L7n1r7J7O7j3l1L0J4o1mJ31P6m4lK8k7m5j4Mk6j5Q6Q0p8j33JP4m2n8O5mr0M2R0
25287C6oo1r9j4J58J00q9p8M9Q0K9qNpm5pK2n2n4K7J2j2K0Mj0Mm1o9K2J14Q7Qkj3o0m0K9N6
25280I5J7l6J0M6n5j06qQ1N4n6q6L8J36L7q4oO6n1j13m3lL8P3J6k4ONk1j6j5k3J7N0Qo2m0
25273e5O0M0q1n2P5Q9K9l9q4k3Q8J02L2j0k4m9k4K7Km6k9QJ9M4O5pj06n5O6M8n7o3j5j4KK6
25266a1mJ5O5lm9M2N4n2o0J2K0L0N2j8p3rM8K5j0l5o6p2J4N3j9L6J22J6k4O1J1n4m6m2J9L2
25259H0o9m3N7J9m8k4J0Jj3LK0rn3j1J06J17k7j08o5j6N2O6j5oL7qj3n8j07L9Q6k8J8M1o5
25253c4k3O7Ql3PJ1RN8K9k3M7J8j15l3O2j7J1N7p9j03M7P7%j5Qjj0om3l6Q0Q0n2o6j3j1%k
25245c9j4jJK1K3m8l5J13J29l0q9l1l8k4N8L9j0L3J9q2o6K3nk7O3N7n3r0n4K5P7k4j02J7J19
25239d5M8j8J3M3K4nkK7mq8l6J02N9q4n1L7Jk3L1%j09r5N7J10J6j3J8mK2P0n5j37K5R0l0l4
25232d0k6n3J04J69j0p3m2r7o9L6K9j5O6J23Jp0joMO7pp6qK8JnK2L2Ml0l9J7P3ko1K3K9o3
25224C5l3K3k5k6L6L0J1K9qn1j8L3O4L6m6l6J1m4k7P9J0j01l3Km3K8Q4j4r4m7K6L7NNL3Jk2
25217e0L7K6j4O7Q5KK1lr7l9Nn5k8Mk7K2Q2N9Nk1j8l1l6rj6j3L3Rl8NO7Pj05l2J10N1j3L7
25210H9Rm4k4K0L4k2m6k2n5l2O2P7M4jmL9l2o9Q6J10o7r2J3jo5m7lJ6jl9l3K0M5M4K6k0k9
25203a4mJ0J4j9n4J9P4Kl4POpL4P7M3k8m3l6o0o5l5K1M7Jj1ql2M4O9m1pJ07P1K0oq1o4K4k3
25196A8o2M9M7p0j3M3j6L2N7m8l2M6nm6K5N6lm6k6K9L2JM6L4q0n8K1Lj3m7m5P5J00l0r2LJ12
25188I7N5p5r5j7Q3O4k0K5jj49o4J10M1m2Pj6m5M3J00M3p4j30J0J15k8r9K7P5K9Mm9p9QQ6
25182C9L3l0j9oj7rOjK1M9m5q1L0Nl5O4J3o0N3M7o8k0Q0P0Ok1m9q1m5pl5nP4M4m1j7M4J4m1
25174d1o4o7k4N0J02L4p3KP0j9k5kn3MN0LM5N8m4o0J4K3l8j6Q0N2k7N0Q6l8p1QJ3j2monkk0
25167C3m3l8J0M3Nl1jJ2KM3K8o1j3P8Jp1J8O4l6p6rJ0l5m1K6O2k5n0N4L3k3N4L0o7k7K0J4
25160gK5L6K4mkQl7n4j1K6j1p2J6R0JOM0m8k5Qm3K9N8qJ6Nk2mp6m0J42N3j64q2R0P5M1L2j0
25152A01j3m3r9jQ7l4j04nP6J01N9n2j01o3l3j5M8Q9K6j7J3qk6J8j4m9L8P3J0j2j1n8p3L2
25146f0J07J9o4j7J5k2m0jM0L8L0M0%m5J0K2p2n2M0k4p9J5Q1Rr9n1P9N1j5%lJ8J7m0K3J07
25139G7M3n3q2k4M2J2qk3p8mR7K0o0k8Lk4k8Q1J33jm7K7j8m1Pm7l9J02Q9m9q1n4pO2N1PMl0
25132C1l1Qm2m3P6P4m7o3L7O7j9l1L3j2p7l2M8O3Jm2l4l4j0L4M5M9K9m1o4j8J9Kl4m4K0J08
25125B6L9j08n5L9nJ8O5Nk0KJ4K9m6p4P1R3m3n7m8n6M2Q0j4o5l0L1P5K9o1m5L0Om7JK2l5k1
25118a13O8N1o3k9Q8Oo4N0K5o4L3O0n0l8N0J7q9j8J81Q2j77q3J37J09J1k3o5p1m4j5L7J7n2
25111c6J0O2l1m1L1J3J2J6l9LO4j4l8Qj1K2Q4lr1k8K0k1l0L6K3m7L6J38L1n7k7m0l9Mmj1J2
25104A7L2J4l0OR4N2p1p9J7O7K9m2n5K0j3j28NJ67K6o2K2Nj5J8n7j17n0M6R9Q2J9J9L2l8n2
25098G9J5KnKr6p8N0%l7O6O8J5J2k0o1k7L2Oq0q2pL5O0Q8Q0Km4j1l0n1L4Oj13k0J12N9PRJ1
25090H8P7P7m6j01l0L9j0p5j7K1j7J4Ok7N4M9o1l1J4k8j8J3J8O7O0n6o3N8K6n4O%j8Q8N9o1
25083A21k2mo8l3J1l7l0P4N9o9n7K3kLO4Oj13q1N3J03M3l8j1P8Qj14J1J13k7q2J3K0kRJ6J6
25076E4lpJ2k5o8k0O4N8m4r5l3M7N1Oj5J6K0l5p1k5K4K2J7j1m0K4O0k8l9M7L1m3n7l0j4MP0
25069g6P9k4k9N3Qj7M9K3j7jn1m3M0Ol1N0Q0k1p9k0L8L6pl8K5Q2j1q5j9K9mjM0j0o6j7qJP7
25062D1K2m1N0L0r1o4J9J2k8K7P1l3p5O8J17m3j14K2M6q5LJ38Ol3J14M8j01l8L3l7o0OM2L5
25055A07J6L1L3p2j36n8J6N2M8k9o7l5LL8K1n1n9%N2P5O0K6Mj0l1l8k0J9K6j6PN8Pk2J6n2
25048A9j03J6J05M4j2Orn7l2M4P0lp5l4M5P1P7J0j38j55k3M3Oj5pJ9M1K3L8P3jp8k1J9l2p1
25042i7k1M9P3O0J1pK6k7p6%jm0O4N6q2m1O5M9L1K6k8o4m2K5L8p7o2J14N5j03pM3n1J6O0o2
25035b7n7O7Q5k1j00k0P0qm6O4R9k8j13l5L3m2n0O8N8l7pL3jrjK1O7L3m3l9qQL5L3rn2k3O3
25027F1M2n8k4J7k3pk0k6N0Ml8L3k6m2P6K8j0R1M2n4J7M3o3n3K8m3o1J6k0ON9o0o4L9j6k4
25021h0O3M6j5j9K4%o2J9O0p8q0P5O0k9J1K6n4k2Q6N6m6q2o3LM8K8Jj9l7j3J6J6J4ql1K3Q0
25013A7J5p1j7M2lJ7N9m3q9J6L3k8KL5K7M4J4m7l5k7m1L9R8J9k8J5K4%j4j1Pk6p8k6M0J7J0
25006Fnr5r6K5P7M8J4mpmK5M6K3M2N5o3j27mQ6Pm9KJ6j8K6P5J5n0l2j8m9o1lQ5Q3k5n6K2L1
24999D3k0NO9O6lo4p1l6M8Q3l9j24j6P2ro3J1L6j5k4oJ4lp2k1J21J15J2n0k3K7l3m8P4N2p5
24992C3l5J0n4k9P4N9L0P1kj07j1O7rm0pj4l2nK4jj3on4pJ11R2N1J9p6o5J9pm6k0K7L1m9q4
24985e5%N7N9M2m6r1k0L4N4Q9K9r6o1N7L0m2J2N7Kp0o1M9R6k1n7K2j6o6L2R2mq9m6J3k7k9
24978g1P5P5nL0Nj26o6P7J7o1J8P2J0m1k5KK5Pm9qR3J9o0N4N8q5p4J3L3N6L5l8p3m0L0K5k8
24971b1j6Jj1L7N5m4p4K9N4PPrjL8JjN3J7j8m1p7j9j8q7J5J05Rj5O2J9o9m4MkJ6K8J8L1K0
24963E9JJ1nk2jOj3j5oj9m4l2oM3O6k6n2M8K6j9L1k9q1K2N7M1O8j9q0M0P7j6k2L1K4o3r7K
24956a4J4r0l4R0N9oj6l4m0jM1O5M9l1r6l2O2L2j3M2L2q5m5Q5J3p3PM7M5N6Nk1l7r8m6N1J3
24949dl0kJ6K5M9L8l0m0K2k9j01pN7j8l1M3J05J16L1q3r3k1lj2L7L9l9l5J5K8L7J7k4j7J8
24942G4nq8p4M4L0j2Q5R8qn2p7n5M7P5K8jn7q0qM0J6mk0JQ4N2q2m6P8rj39m6Q5M3k9j7K3M6
24935D0L0l6n7ON8M5qn8l8L5O3L4qm4n1m7j6N4L3k1N1O3r1j14K2L2k1N4P6oJ0K6j0L9M0o3
24928A22r3p5k8M6J6k9Jl0o1K6Q3M7J9nm7k8M1Pq2k7O2Pk6L1N0M1mn5lN2Pl0j5J8K8l4q9l8
24921i5O2O6k7k6L3j3n3%J2oj2pK7M9K2j3k9lN3M6l6n1K5J8p2m0L9JMN4k6o5N0M7k9M6P2l6
24913H7pN1q8j08J00O9j08J6J01p9o4R5P1ol2o3n6n6m9N5J43P2j9k6m6oL4q3p4R4N2n2k1j9
24907b2lM3K1pRkl6k2nn1l5N8Q8N7o0j43%J30M4o3q2l7M3M5k2k2M2M4kPKp9p6O8J29Kp8OL6
24899B7l7l9J4K4L3O5J3q6m3M6lj4L5l8q7kL9J3rmN6O4l7q2k4J9mk1J5K7MM0J8r5n7M6j7n4
24892a55M6Q6L9L0K4o1q7J6N1L8Q1rj39o0N0L3k%K2J5l0l4QN1L0n1k0R1O7j9j0j0m0RK5o6
24885A9k7M8j02j61M5R9RMj1j5K4K7L5J2j9Qk8p3oJ4J1N6L9M9N2q3o8N9m6q3P0K1j5J07pj41
24878g7j1M4RO5M1j9nl7l6K5nn0lM8N4J3l3qK7j4j9N0Pr8m0M8M0L9Kj9J2n0o0O3K8p1NN2l
24871A4j5lMNJ5N9L6k7J8L2o0qO7n8p0P8J0r7%L8l4l0j3JQ3J08k4j25l6R4P9j9m4k0k8k1Q
24864A7K5O2K2q8m1J8m2PP8j3l8K0j2m4kL9%p3m2O8J15M0o4l1J4n8n1Ol1l0J9L8L6qpN6M2
24857D7J7N6J7o1k4N3J2o0j0M2QMkp2n2M4N8K3j0l7K1O4n0j33l6O8M9kK5K0p2l7O0j6p6RL4
24850a9j2n7o9M0J42N0q7o2J2L4Q7N3r6m1Q9J5j8L1m4o8NPk0j8ql5m8O0J42N5m9p0o0l5J6
24843g8L5l8k6J20R3l2J0on7M9J0j13j4K0p9KO9J3J2J1M1P9l8o2M3k4m5O3J7l9Pj4j5J4k3
24836Ek2J1J4J0k2n0l9J3J04Q0l4qJ2q6n1N6M6J1j8k7L1P1M8l2q9nL9q3o6P9M8kM2j5o8k3
24829b0l6j4M1j0j8K4pNL9L0O6P3l9j34p5L2J9j6MqK3M9l0k0M7k9m2M6Mk7M9J2m0N5O6l9k0
24822F0j7r3k1Q7O0L3K6m3n4K9N6knK8l7r7j8J5n5k6M7%j7N5N8K2L2lp2o0j7%K6J1m5j5O7
24815A5J7p1j6L4l7j5J25J06m7p5rJ1mj4QM3J7j1J0k8o5J3P4j7j21k4J62P1j45p1P4L1k7m3
24809b9o4k3L8O3M8nl5j4K2L9J2NM4J1o0J8Q7m5q6M1j0j03K7O5n9k2P0L8nn1r9l4N6L9l1m3
24802i5K6L2m5QJ27O5n1LQ7L6m8m3k9n4k1N8N4pn3q5n1%l8nJ33J13k4l5nk4jN1N0Mk2j7j5
24795G9k6l5nK7qk1L1K9j7m1j3M8L3l7m3MO1N4m1n9L5O6m2j17j8O3L3M2L0m2k0ok7M1J9j00
24788b3m4M5j3pO6N7L1J6j6l2m3l2mj3j6jK1Q7P4n3o5j6o7o9mL9R3M1l6L4Kr9m4l3QJ42L5
24781F1j07k2K6RL6O2O8kn4j5o2j05L3J17J0p8j3O6K3l7j3Kk6j2J9RL7O1j2k2Rp5m7J14P8
24774A38k2Pj4k6N7K8q9j08k4J03R0q3q5Q3Q7l3n5n3q7j2J06M3n4LM9J3Nj3l5J6N5%m7jM1
24767H3K1K1K0l4l5J3j9n9MN6j1n1Omk1R0R1l6J4M1j32j04J06M8r9J8N3j45r3J41N8p3N8J16
24761A42k6n6M9O6k3l5J8j7n5j7KJ5K2l2l4M8K6l7L2M9o3r4n1KO5J0n5K8K6r3m4Q9O1l1j2
24754b5P7O2l9k4N1Nn7n3n5lO1J2k1L5K9o2n9L3J8j9O1N6q3j01J1O3J1oP4N8n3n0m4n0P1Q6
24747G0m0l8L2M1K2K0M6j2j07n3j3k3Q7R4n7l3O2M0L3Ro1m3lm4o4lK5j0J8Q4O0jj4l1n8m6
24740a1m3n7KP7J8o1k1L7J9j9RO4M1lJ5L5O1K9j30j62JO4NJ4L5l3p2J3O9J5k3j5QL1J5j7n
24733EM5K5q8p7L5Jj9Pq1k8J17J9m9P5O5l4j7K4rk7ol5n1J4K8nK4M0pk1K9M6k6m5J7Mk3L8
24726A0O8pr8p1O2O4p6q6K0J2l4K3P4O3N6kp3n2pJ9K9m4p6K3O6N0N4Lk2L2L9qo2n4J4L4L1
24719G4K7l5n7j3L9R3N0n3p1qO3j4j26JQ8q7j13P5P2r3q4Q8J15RqK3nl0k1k1k2J5O2L4l4k5
24712HL2M3Oj8k9m8n6j0J15J40m6j03L6L1m8m3m3j6rn4J4N3k2J1O1KJ2M6k4l1L5np5p2k5O3
24705f9N5m7NO4j7nM2JqmM0P1n7r1L3K0m3j1k9n1LM8M6Mm5l5J3pl3N8Q7k6j2L7o1j3R6o7j22
24698a30Q8J05J6L5on5J6M9j3m9k3jJ9L5oj7Pn7n4O5M7j9M1L7m6k1L9Nm6l3j2k6l7l1k5M1
24691f2J14M8m9JN3np1j04o0N0O0K5N1K5Jjr5p6R3L1j16j1R8M3J7Mo1p8k1N9O9L9N7J1j22
24684A7r8L0J6lK2q0q2Q9O1q5j9J04P3m4r5l4L0L9L2K8L0j3m0K5L0l5jKo9mJ01M8l5%M7m7
24677D0j24K1J01n6m5J11J6p6J5K1J1O1ql8M9J0m1M6K9p5lM8o5j4J21J0q8qk8r7k9P3P2Pk3
24670D4j4l6k5L7M7Jj6J4K9Lmk9r0l6O9K4m0Kmm3J9N7J0Jlj5K9K6j4j3m9k7O5Rp6l3K5J01
24663D5J26j4j11n3K9N3j7n1L6P2Jn5m0OK8J3j8k0L4M8k9m9K1K0m7k8L2Mn6k8O6O0o5n8O3
24656A8K7o2JQ6O3k9o7J1M1mK3L1n6n2J7j2l6K1K2J2L1m4r3jO1L4J8Oj2l1n5n3J0N0jk4J0
24649c9k5k1P0N5j4KJ8l3o8JQ5N1j3oL3M8rm5jKk4rj2j5J0J9Mk8m9k3M0M0m6l3O1K5l9j3j2
24642a3NM5rm1L0%q5NQ8K2J4K9n3m0K4JJ0L9k3p6o2mP1P4K6kk3J7O8j5p1K5N5kl5m8MM2k9
24634F3n8k0j5J4M5L3j0p8p1NMM3J32K9j04l4J6j7J4L0j0n8l6P6M8p1K1J35L5p5r6o2K3J4
24628c5j5M3K5k2Jj5j1P3M7l8k6J7M7M0k1k4K6Qn6o9JO1J8l5k4K6Q4M9o1r5o3j9K3k8n9M8
24621g9Q3k0l4M1N2K5L6N3j0p8mL4j07j00Q8N5p1K6J11L6pj7k8K4J7p7o1M0M4k2k5j6m1l4
24615f6NK7M0M8k0j02jJ16m7j12J37J32j21r2K4K3O5L4o0nJ5o9o0j6J0N4M1Rml6LO1k0r8l7
24608a22M0P8R8M0q9r2L6L7o5n6L4N5J0kJ5J7K5%n8l3j9m0L4P0K%M1J9m9q8k8L2J5N1J08M2
24601A58n9q5n5NP1M6l3pK9pJ7J9n6k4L7K6L8j1j01q0p9n6R2J19J3j0j0j3K2j2n5K1O0L1O7
24594A18N9p7j05NK0k6J2N1J8K0P2Mj25n9P7L3n2m8jN6N7Qk8p0o1J0L3J7ol9k5JrLLm4m4o
24587a48J1M8N9%K9J02J8q4l9j1qM7L7j7mj0m8l6j8J9N9lk3N1rq2K9P2m7p6K4P6L2j1m7q7
24580i5j1R7N5j2KLk2l1j7K8N0J9l1p2o2KK7L8P0J7n1l6l1N1R4o5m7R1k1m2P9LrR2L2k1mo1
24573A09o1J9jq3m4M8L4J9N2J1q0p1L2M4n8n2L5j1p3rM7J9pL1Q5L8m6l2LJ6O9O9k1o3k4j9
24566B5m8PO6l2n4Q6P5n2m5J6J4j9OK6m6n3k3m7M1O5r4m6J02M0K1N0k2k7ko5j7J26P9n7m1
24559E5j3l0J5mn6K5O2k0m5k4lJk2lJ7k6k4Lk2k4L0N7M1J8poK6%k6L7L4j4K8m1j18O1J47K
24552A31l0lo5n0M2N1m8j01j2Q1N1QM7M3n9o1L0K7j4l4o7J1J24Kj30lP1jM0K3q5J0O4j02j36
24545a45k5K4O9O9j7m9Pjm7KN6L8M8K8j5J3k3n6M0K7j06o3N5N3K4pm9NP0K6l0kL4Jl4QJ6k3
24538B1MK7Jk8p2k7P1L1j7J5jk7JJ2j8l3K9K3q3l7P3J3j0O3K0k9M6N2n9j02l1M7P9N9l3q0
24531@%M2JJ7lo9J2M4q8j9J35K8o4j1k4j7J6KL9L5m9nN4j5l7k0j8L9K9o7m5K9J3k6k0J8K3
24524b1j1j3Qpl4J3K5q2m7J11N6o0m0j2L8O9ql0K8N8N0j9p1j2N8L3k5OJ2q2n1P3J8m2M2M2
24517G3k8lJ0k8k4J1L2op3m1N7N8J0L7L9l5l7Ql4n5k1m4k9R7J05m8r5KL6L9P3lr3lP9Lm1Q
24510C6K2JPK2jl6K0P7k8j19m7KKK6LNM7J0l5J4O6M2l6n7NJ7k2m3m2rK6L0J8LM1N7n6j15k7
24502g4N0P8N8l9q3l9j2L1Q4Nq5J1O6p5j07M9R3K5POk2MJ02J03n5j10kkm5K0Nm7K2M2j4%j
24495D9l7k1LL3M7j5l5L0K5J5L6o5r5M8nj12O1J05q4q0K4K6K4j3n5j4N7P1k0j01k4N9L0Ln
24489c5J1P0M9n6o1K9O3K5j8k9ml6q8LP9om2K6M5K3m6o6M8Q6N%J2qL6M0m5o5l4l6j5M1N4K2
24481G7PMKKk0l8J5J6p2l3Q2M7j2Km9q4K3R9J9o8n1j6J5N0Lo2j8M3N9P9L8n2p2m4j0K7J1o2
24474d3o0J6Ql7M1Q6k7o0M5J1o6L1J01L8Pj0n6j9N4M5l3o1K5O4m2q0J9L1n9m8L1L8M8M3n1
24467C0l7N0j6p3J4M2l2o5J1J08O9l9k2N8K4o5n5J2J7k1j3M5N6j6l9j3mJ4jk4Jk7n4j5j8K6
24460g2J06M0jN3k4j17q3m3j7N0Q2L4n6r5k9K7L7Q1Q8Jn0nL4L6L0J4j6j6nn1o7J0N3Jp4q3
24453a27J6N0m1l4N9K2n7j3P2P1Nk5L5P1n3j03M3M7p3nL6n9%O9rqL0l3m4L0%n0N0Q6o7p8P7
24446a0Q3J2n0j16k2J02jn1M5j0p3N1P8n8p3P1J10j8n8M4O9lp1q7j8Pk1L4O2J4K3K4k9l4J3
24440C9O3Mj02l8Mj19o0J40P0j03m9R5J29O6pk4j1J8K5m5q8lP8L3o3o5K0N2j8p2mQ8J1r8m2
24433g6L0K8K7k9p8MN5RO0J21or1NJ3n0JJ6m4l3QL3J0n7l0Kk3L4L8j9J4l0o3J06J38k0n0J5
24426F8L0k0o1qK8J0M1L1j2K3oj05o2J9j6oP4K1q9l2N7K2K0P3K7m1k2NJ7L8K1l2n4k5%k2k7
24419a5MK6K4m9j11jJ00L8rpj5J9%n5M3R2o1q3N6J7j06o4J8J4M3P5L3N0N5l0nN3l0o1NL6K4
24412A23m1o1rm9l6R4J1j19K1O9p4k4P0J2N8J02m6p8Pm8m6P6K8p9j4O6M7K2j0m1J8O6pn2j1
24405D5KLK6K9Nm2o8l1L8R3L7n6j2J4q3n9M8M1J9jo6j05k5J30R4r0m5J00M2o7q0l3K3NQK7
24398c4m1l1N5L4J4lo7oP9K2rOk5pN1N3K8Nk9k8K7M4j6l3j4o6n1N9J8n8N4R5m9n7P5P5o0j26
24391a6n4N2N0k7l3K8K1l3j9L2N3K9jK2L8j0o8p2QN4l3n1N4N7m0n6j0J6J7M0M7J4Plq0q6L6
24384a7P9K7K2m5j34k8N0l9kN1p3n4J15P0o4k6L8K8M9J8o1oN6jj8m1j24m7J13Q7J3K9j5m7
24377CL4J7n2L1N4l3j9j7m2N7P7l2k0J3j8%l1n6M2N9l6n3k8rK0J5ML3L7l7p2qJ9QN0K8m3k9
24370c4j1L1J00J1q4OK4n7j9M2K7J2jj6l6m1M1O9k6l8N5N1k5PN1k3k7M9n1j17L8O1o9k0N5
24363C5J6kj5n7n5j5K3Nj7O3Q7j3j4O1M3k1o2p8l3N2P1jl5MNoJ8nj3N9K4j16q1O1N4NK1l2
24356C6r0k0N2P4Q9mr0oK0o9l8K2j6k6j2J8N9Rk0O4N1n7k6L7j9k9L3K3k9l6nk1q1m1N5O0N7
24349B4O4J5m2p9l2P0M8j2NqqPl8%N3r2j53N2Q7p8j6J27N3l2m2l0P6J04m4q9PK0m5n3MK2M
24342e1K1L0L3M9l5p6O7R3p2p3N2O5l2j13p3J8qj4R3Q0k1OL5mM0M8n5n9j4l1j6J5O2J06j0
24335A56j25n0J5OJ1mOL2mNO1Po3n2o0k6Q1O0m8k2L0k8q2k4P2P2No0j16n2J22J47Qo2l2mK3
24328EK1k6MO2j1k9P0K8n4%K5J1K1nm3p9m0R9J18%n1m0kM1J1pL4rr9n2L5Kk3Nj8J2O5l4p0
24321b3M1qr2N7J42kr0j2M0l6p0K2K9n2j5kq0j2R2M4nl2m2M2N6j3%j7n4J3L8MM6M0o6o7M4
24313d0P4K8j8n4j5K3m3k7N1K1M2M9m3K2O4r0q2%n0L1J23Ko0k7k5N8P0n2l9L4K3L2K2j9mk6
24307E5l7K1J7KL9pp7m8Kql7J2O9L1K0L5l3kP5l8q5L1Lq3l2L0N0N5mn0j5Nj5j1k0k8M9P6k
24299D5j7J5Pj5o1m6M1J2n6jL9JL1N1o2p2J04J34on3k9J0O0j7j11l9L6K7j2m7kK8k5N9J56
24292A85jp4K8m1j15OM0n7l3J01P1j15r4R0P3qK0Lj4J9l5r2k2P2P2ko7p8k3K9%kK9L0O7J9
24286H1j21l6Q8P%K1o1k0K5n2PR1qn2L0Op8k1P9N3J2%n1o5k3pL8P9qm4P8R9k0m9rj4k3lOL9
24278G4N8m7r2J9or1L1P2n8l3O6K8j7k5l3K7O6j1n6J0L0n2o9M4J11N6KorJ9No7l0M5NqK1m5
24271C4r9m2M8N5l1m8K9L3K2N5L4J4K1l3l2P1O7o1q8k6qL3O0k2n8JJ8Lmj5Lnl0K0P4J3o4m9
24263gJ7M4l1o3M8Q0j8k5j7n3k2j6l5K3M4J7j1p5p2J5M8N3L2o1m4J22J31m2q1j6n1l8M4J2
24257d8k0L9N5k0j04j7J45M6p4K9K2o2lml4N3J05M1o4r1pL5Lj7lL3Om0J8L1o2o8l0oJ19J51
24250A57n0r7N5J5r9qQ5L0k4OO9R1J2r5r2l5rRl9q6K8R7L3N8N2j08j05O0P0l6o4l9J2P6Q6
24243A15J2q1q2mJ1kK3k0n2J6L1J7M5kn9l7%O2L9r8l0J52M3j02jN3k0n9n7L4Q3k3k7N9K8j3
24236E4k7m4JJ6j2lJ2L4M3j9j5M9J4k8PNqN1J7r6l2Q7J4n4K1L7m9p2k4jrj4J2L3l7r5mO7J5
24229e4LJ5jM7L3p9MJ42J6r8qK0k6JL7K8k3m7J3J1l5M3Q5m7q9NM5L4K7k8j01p1J7j5l9R0J16
24222G1l1p5J0O4M4j8k9Ljj8k0%K4n4j02M6J06j1KR7N9Qj4q7r5RM5m1p2lM4L3j1k6M2P9Pp1
24214A4n4ONLL8Oj6K8j4l6L6L0l2K2J06N1n1k4jo2m2J7Pk5l8MN5Nm6K2O7m2j03J6L7n6K8O4
24207B5q3n2N7mj1L5lL1O8l6n8O3L5j36r3J04O3o5J5J08M2o2o4K0J5m2J8L7m9o7k5K0M1J4
24201c9L3O6L1ml2o5n0jK1NL3Q0J2m4om9o7P1Q4o7r0J9M1l1m3L9P9J2l9j4K8O9M5p2r4lL1
24194a1P%QLn0q4OJ27J06k1m7km2l0J11J12m4n0L7j5o6j8m5m1Q7M8q6k9L8k9l2J8QJ4j4r2
24187a18l1Q1K2j8N4L8j5j3k0J6O4J3k5J0rl6qm5r2JQ0M0on2l7N9L6l8J3M2J0j0l1rJ1j4j
24180c8oqK6J2K8K2r3l7J01K0j6R2O8k0l2l3l9k5j9k5NO2M6o3j01J3N9p1r1J8M0M5L8j7K6
24173a3P5K5J7K6j6k2j0j4J1M1Kp1n4J7k4j23p1N0Q0R4P4l5m5no5m6N0N4N2K7n0j3N3J2k2
24166F1nkOK0J9pl0JK8m2p2K9O7k1m6j5j1rj6nJ3j7l1j1J6R7J30J3q9n5J2j2n8M9J45K0p4
24159I8k2j9m8j1L3K7j0k4j3N3Q7l7q1M4J4l8R9Q7p9q9l0k4LJ1l8m8M5J03K9p8o8L8O5qKM9
24152A22l1j18o4K3K8L4O7L1k2J0K9k0o5o2j2on5k7K2NK0M2j1k2%l2KQ2K1j3Q3K4j23q2K9
24146i1R1P1l8k5L8m6l2O9kk9P4L7n9n8o3m6J8M4M9K4j8L9N5o6q8NK7Lpk4j3L2J7m9l9MNN5
24138c6P9J2nMKL8J0l2L0K2n2m1l8%Q0m2j27O6P5r8k2N3JN6qj53J6J64j7r6N7P5k7j7J7m1
24131Eo0KK4PQl4p5NR9O7k2l6J5Rm3kO7K5m1k0K5K4J1mk9l2k5J4O7K3m3j1MQL6j5k9K9o2j32
24124a41J3O7j6K5M8n0l7M7J0l8k6lO5P9k3l0L7nk2L8Rl8k2k4mK5jMK2k0k7Jl7k5L8K6L4M4
24116D3k7k8M5L3j8rj1n0l5j7o4JJ06K4oJ00Q0j2n7o1JPk5L3L6l3j6Qrmj7p7o0R3J16l1k0
24109C9N5k8l8K4m2m2O9K4q9l7K9k1m4lO5O5p0r1N5M8l1PK0J4K7j7k4N5N6lK6L9n6p9k7k6
24102e1J5M7k5m6J2L5M7J7n1j2O2%m5L3Lq0qL2j7M8J01pn3O7O4o9kQ3n6q5%m4j5N5l9q4oL9
24095c5M2L8J3j3j9k7p0l2P9M7n8k4M1j4m9J3N6N7N0K1%j3m5o9o1L1R5k1p0N0O1qk6n7k3l
24088d3p8oR9J0n3j3K1O3N8Mk5l9RP2K0jK2p1o6J00Q2o2m4L6N3L1mO%p1q3k0K3J1l8j8L7%
24081B2k1L8J4m7j2K1LjJ4j1n2k9Rll%jO5P1l2pN0p2j13RJ7LP9L5q6o0J6K8M9L3l8k2L1k5
24074b8l3M6J6j6L9k0j00k4K0PO2O9L3K0k4l1qPK6q5j38N6R0l7L4P5pk7l5j6L2L2Lm8k6M1
24067Ek8m7O0N3K1L4l5o6JL2L9L1m3l8L7m9p4J18R7q7o2pK4P1o0j30J2L4l5nj8k2P3O1l0K0
24060a3O2j7n0k0K0M1jK6P4m7r0L1J7l8K2Qm5K9P8Nj7J2k9l9ok4kN0K7J0J5j7m4k8L4M0k3
24053E1K2P5m7j21l7K4L8J6m0J2P4j8o7n2j02o5L0K5N8Q5J7K7P3K2n5p7K4P9n8q4L6N1M4M8
24046A08jJ6Or3n4P4M3p8p0J6J3J9Q5Mj38m4J03M3k5L2Kr3n7J2J1K6K6K1O5J7j01o7N7P2K4
24039G4j7n4j3O1Mr9n3L7K0k8m3LP5J6p4NO1n8r4O7J43J7l3M1j3r0k9lj4J9MmM0K4k7qJ9k
24032b6j0K9N6K2n1o6qJ6K5L6k4n3k6n2j6R1J02O3j6p3j3m3j06M5R4l1L5J06n5r6N6Q5n6r5
24026e5K7M7o7o2M5Q6N2k0n6l1rqk4LQ3O8k9l0k1n1N4J26j6q4j8j7K2O9m9r8MM3K5K1NK7M2
24019A04m2p0O1Q6p8o7N9j1n3R6J53K5r2p7j7k6l3j2k5j5M3P0M5jl2k9J5O4K4m2j0Mn3m3O
24012B7OQjl8k6om1m2M1J12P9l3m1M9L7l5m2n4l8N2M6m5k8N4N3J8L7Mn8RP3j0q5o0j0Nk8m3
24005e4j8k4j2N5O0JJM9J8l1%oo6l8Jl5KQ3N2k3l7J9J03K1j79j17J01O5p0m7j7k5J7K6J3P1
23998d1O5l9l9O1O5k4o9m8j3J1ol4N0J33jj06L5R6j4j3O5M1l3n2pJ7n0r2k7L1j1j5Q4O6r5
23991ip8O8J8o2M1P3n1r0kN6M3J9L4M1j2l7K8M5j6k5l3o0L8J09l3j14j4Rm5mM8K7J1L1N3O4
23984A71K9k9l8l7n2rL9Nl7k2J2M2K1m2p1m5nM3P7L6k1kk5m1Q1P7r8o9L0j9rK5j7mJ5mJ3J2
23977C2l4m5j8%J5M4N7L4k0n8m3k4MN7M3l6k5L6%o6k5J8k4j2K6k0j8M3J1k4J4N0N1K4rk%l5
23970B1m7j7J2L4K9k1j6K3QJ6L7J1K4J8m7n9n3nJ09R1k5m3PM2J6jK8j2m7j7n2m9K8MmO0L1
23962A34j9k1p0n5N5O2j4j8j8l3j2MJ6J4k3k1kK8Q5N8J2K3l7j08p9n2k1M2M0l1o2J5Q1K3r
23956a3M9M1k8k7K8M0RJ4Rm4k6M1J8n0m7kl2n3L1M6K4N3k5n4K7o6j30lM3O5O6k6k3NLJ00R1
23949A54n8o1J0k5o2JL3oK3Jj01j0J01Pj3K8j6OL5k5j4M3J9l0j6L6J1o3m0J4j8p2pJ19R8m2
23942F0r0l2J3k8k8O3J4r0K6J19lj15q9M5J31K8r1l8Q3O2l4qK4j9L0O0p3r8N5P6l3j1N0l3
23935B6n2M3On0J2Ml5mlK8O6%j0N1Po1o4l1M6P7J5k1Lj7m3O2J28m2j06J9nm0N9K9n8l4MK3
23928C2k0q4j8O3K5rJ2M7K5p6r9lM9M3K1k5j4K3k8p7k3N3N2nQQ5J8j08n3L9KoM8L7NJ9kn2
23921Dj1Ln1M5Q7j17j26Q1O0j9M1N7L5k3j09m6Q1P5K8l6j28p9M2K4J5P8L2m7k2%J4Q5P7n4
23914I6q4OKl0K8M0l3k5L1K5l2m7jN7P2mj02r3j2K4J7K2L9K3J6L2ql3L8J8p1%Q7no6J9K5o7
23907Dp0JM9J7n2k7N6M5k5o4k3M1K7O3J19m8j47J9L7n8J8M9m3l9K3M3L3m0j06k0R6K9l6M3
23900A4M5n9l8K8jj7K8J2m0j9K6N1O0k1p6k8j9J7J10M9l3L1L7k8k2k7r2j02lP1N6J1m6j1P8
23894D2J1n5L9N3n7q1J1P0J8j6J4J9J1l0o0KJ6kL7j8r4jQ3J9m3j7M8R7N9k9j3M4k2r4o5k8
23887c2k5j8LK1Rl7m6N3R7j1m8rk5J5N7j3l8L7N2j3j8N7M6m2o1m9lQ6O1k6QK1r9r0P0L2r8
23880g6J4J17jn9nJ0%k2j8K3M2L4mj8L9Rr9p5M0Q3K3p9rJ38j3j88JJ35l1p4O0L8m5K9P7k6
23873G0m8M3N7on8p3n3OQ9O3o7p8j5j8L2R8J0p2qL5j9k5K6Nl9j8rl2j5J4L4O9M2m8p9qN6M
23866c5p7pJ00M0l1j8n8o2N5R5K6k8m6l1kRK7K7K8O5L1l6l4n0m6M6N6J1J6j2j1M2%l2J2JP
23858G8L6m2q9k1j0l1K0N3M3L4Ok1l2j4K8Km7rMn3l5K7M7L6k8o7JK9k8m6%Q8J06k6o2P9P8
23851A34m7k4J5p1r8j7K0J1L9L8rML9L9L4jn6m9l5l1N5J18L5n2m5k3Qjn3k5jm8J2P9j8n6L0
23844e0L0l3j7M6Q2M9k7n4l7l4K8R8J4p7k2Nj9JK%O8R0Ql7k3l8m0J0%l8J7N7nk7J0ol2J2K1
23837C2n3oQ5j9j26o2K9Q5M9n8k6P0J7n1KL3l1l0Q3O9n8j0M1p8k3J01n4j02R1P0m8NK8l2m4
23830b1J4M3m6m7N7k1r6L3Q4L0J4j0j8j0k5MM5L0LK1N5%j13p8K2JnJ4k2N7J35k1j46p4J0L8
23823d3K4mJ2om2K4N5n1o8N0N4jJ2j0j9J3j1J7N7l6k8P8L5m1j5LkMMoJ5N9ko7K3L4j00r1J2
23816e8RPL1K0N6N5o3r8qL7M6N5j5r1m6N6L2o6m2M2M8M9j1j11l2R8P5j3j05q3O0K9n4J8L8
23809c5O6J26m1j49mQn6L1L0m1M1N3o3k9K5k6K7L5j06l6J47O7p9k0Q8N9n5q5J0Q3L9o%m0l8
23802B6O9N9p7p7l0q3l6O7J8J5J05M1m5j7k6m1j5LL9N6M3M3Rk8l3o9o0ljL4P2k7n1O4N7j4
23795H7P%l1Lko4l4O4L4o1m9OM2K2m3J2O5n7o2O8K8k9N4P2Nl7q1o3L4N6lj6j4l2j0M0N7M2
23788A10K4k2q2n3M1O6K1j6l5m8j1K5k3m3L9N1j1l5k1P4J45J3j59j51k4P1R7N0m1k6N5J2k5
23782F8J9k6o7lkj8N8O6k8k7M3J7m2n2m7K2R8J7q5m4J6J3j0m4j4J00J04l8r2l0lOL4J8m5m1
23775e9N2O7j3k3K3qo0k4K7NmL3N4L9jk3k2k5kj4m4O7J09n4p0K5j4l8j4k1KK5L6Pn8oL1o0
23768e5qJ31P8qml8o9l9j3K0J0o9o5J8K6L5P2Qn9J1M8m0m8L2j9n1Q2R9J8L3j2n7J2k2q3j2
23761c8J3k2%P1J10jr7oN4Jm7o2K5Q2j8k3K3l4pK1o2k4O2K1J5J8l3kJ2l6L4R6J5k4Kk2m4l5
23754C8j5J4L3K3n0q6J6O8m2o5N4N5m8l1J9o3n0J05Q6m4m1PnjO1Q1k9r1j4k8q4K5N8o3lJ08
23747bL0j4k6j01j6J14N8J2K1m7o6k0m1n2MN4Q8O2k1pM2j9l4K8J4k2l3n0k0J2k2k6K9M3j6
23740d4k9L8K6n0j4P3Q1N1J9j8l1m0p5o2J2J1l3L0P7qo8m7JM2j4n1O7R6m3o5L5J5l3K8O4J2
23733E3j7nL7J5j34j32P8J31M8Pn6m6J7m3n8O7J11L6l2o7p4k7N8R3L2n2l9K3J5l3n1n0qM4
23727e9L5qNM5Qn1pL2j3m1rK9J0j2K7L1NK6j5n4M0R0Ro7j13o0J00J30j4p7J1O0RkL7K1k7o2
23719F9q6o2lolP4R7J0o2j7K4k4l7K1K9qm0l2Q4J45l4j65m0K8l2M7J02j1k6N1K8j5l4j4M2
23713A00m6j26K7P4q2o4P4R1M3m2q6K2J14J1j00j7P4Nr2r3j0Q5O2n4n9O6Q3m6n4N5L5k4%j6
23706A0k9rn3n3M8Q7N5L7M9M2m7r1L1Q1m7q3J6M2l2p6k0O3M5m5o7j5J7RJ5N0Q0M7n5j09p0
23699g7KO0L8k9k3K8M4L4lk3j4j1J4N9L9n3r4k7L3KLL4m9j15lP4Kk1J7j9m4J2K8pMK6K1L0
23692hK5J3J5m7r0L1Q8nJ9P7n1j08lJ0qK6k2k6O9%q3M9N9r1qJ04k8n7O1J6n9J1O0L9j2q0o6
23685h0M1N7ljpo4m2N5Q9J1r1m0Q4M3n9l7K6L3J7%j6k9j0L7J8l0J3M0JO1Q4o5j05k7PP9P8
23678A68n8n6N4K2j03j17NN8J8J6MJ0N4k2p0J9K4l4l5j7J7%n4j0L4N8Q3l0q5L7J0l7O6kr7
23671g0M6O5k5N8O3o3m6J1j2k3l7k7O4N1n2kO0l1m3K2j8o1j9M7P1j6p4K2Q6K1n9n0K6M2%L1
23664E8O5j7r9p4jN7L5k6K0J00J9p4j3L4l7p4jL7j6OP0m3j22N1J33Pk0J2n5p6kM0Qk7k5on
23657f1k6k3P0J23qj10mR1K3o5o3k8J3N2L5J2M8L3p6q2L0K2n2KL4l2j2N9N3Rpj3l3j7M3N5
23650I5M8M1l6o5k3l7l0PpL9R8%r4m1RmpK0K9jk4kM1L0k8k1J5l3l9J8mJ1P2l8j05M3J10M9
23643A36L4lo4n1k6j9J5N5K1o7n1M0mo9L5O8m8k1P3oo6K7M2n1l0M1NKO5j2q9j2NQP6No3qq
23636a5M4N3q7rJ19n5j53pR9R3Rm8l1m9%J66J37j20j75mRn5M5N8n9nR3J5n5j3J1K2K0j0j7
23629B6j6l5k6RN4R0nj36l7J19Lj19K3J22J9m5m0k4O2Q2o7j12q%j9M7O4L6Qm7n7k9jM1L1J
23622A4O0Q7Qk2K8Mr6j02m0mM2N6kk6j4j6OKm1qQ7J05J8o6o4MM4Lk1J5J5k1k7rL2L8l1p1o7
23615h0n9L9J39M8p3m0j9n2JN4K8K0L7K4K2K8Nk7j5M3M5n2r6k0K8jqM3L5m4m8mj5k0l9l3R8
23607hJ38J2l4l3o1nO0mj12p2R1R2l8n0K3N1k5j18l0N7j2K2O5l2j4N7k8n1N9P7j1k1L3k0j00
23601d2l5P7R4j4j15l7O1oo5jR2R8k4p1JL0M6K8j02j23NK0l2J8L2oL1J2n7L7J00l1j10p1j6
23594a76N2N4j2K8J23L8j24r6J7Mm7m3RR3R7J4oJ1j7j4QrJ2M4j8o3j8K6M7N4jq8j00qN9L9
23587a1L3K8l5m7J4K3jj2l7m3J0M6K0k8l6RM2K1K3O6K9l4MRq9p2O1O6k7n2ON9K2l7jK3m7p0
23580f5j5M1K3j11j45M8J31L9N0L7q4n7L3PK8P4J2lJ8n6l2Q2L2j5K9m7p4M1J3o5K7Q7L1J9
23573A33J7p2j12mO2nk1K9J6J3L5k4o8k1Ok0qN1O8%m6JN8M1m3q0MP9M1m1n0j%l5j9J5J0oN
23566Hj7n5M3P6p6m0R0k1n9N0J0m9k1rJ6K4k4m6j6K0N1O1J0k2N1M2o8l0J7p9m4R1N3J4K9p0
23559A0o9M3rl6N7K1pL5l6o7poJ3L5k4k6L6K7q%J5nk6%Pn5n6L1O8J7j2K4L1J3N4J8j31r2O9
23552d8L3o8n1J9P4L5k1K8M8l0o1kP8L9o2LO1m1j5N0p5j04J2M8P4R6J2p1o6J8O6k3p1QN1r
23545C5m9J2Mp6J6J02J1J2K4m6J0Rj05l1R5M5n7o0N5Q6k6k9Jo4n0J4L3M0j2l2L4Ol3J8j0m1
23538e9N6N9r0j27J6J27J09qj14n2Q6O5n3o8PM3j2o4j6O2P8M6Lo2o7O0J04n3q8P0Q5m3m1J9
23531G8J2L1L6m3q6o4k7M0N6Mk8m1j2N0J4m2K5Q0J9k7j2J6K9J9Kl5p7l8%l2k4Lj7J1N2K1n
23524a2L1P0N0%m6r1n9M2M4j2j4k1l2MQkM8O4k1q2k5P8O6l5%N7p0j12J8M5lRJ3L0O1K5k5j9
23517H2l4r6k5J15Q2J3J4n8o4op3m1R7L3m3L5N1rk7l2l4k6j3%Nrk1M7J24O3k3Kjp5n9K5N3
23510G2M0J1k5J8M4m2m2K0o8p5O8J9r3K6J16Rn7j9LJ7Ln8n2lQN8M5q1rJ28mp0L1k0k4Q0J8
23503I2m1J1k8p6l2Kk5k9L9P2L2K3Qj6rl2m5K7M5k1k8j3l7L8J26M7k4j1o8r7m0rL8R9N0l6
23496C2k0K8J6ol3j04p3P7O2m6K9R5J1j8l6j12n9Q6J24P4ln5l5J9J8J5N8K2o0m3m2m1L9j3
23489Fr9mM1J4Q3P9k3n8o4o2ML1k0LM9k4m0O3K9o9lP6K2mK4m5n6N9kq4P7O1j03L5R5q9l1P3
23482D4l3pO3o8r0N7M3m5J8R2J5o3J2P1l7q7K9N8m7l8M3K1k6K3M2o9j27l0M4L1K4nJ6R2K3
23475H9j17o7P8Q6nn7n8k2O1N1o3q8j7J7Jk2JK7LMM1O6N5m2r5pJ9k9K9O6k6p5j1N4O4N3L6
23468A00j7l7mm1m7N0J2r1qM3o2k8J16P9k8k5JMnl0J5P6L8j3m0n4k7kK7O6J8l9pJ1l7o9kQ3
23461B6J0j04k4O9j6j7R2%q4N1Nj63j4J29K7L5P9m2q9o0n1O6J30j9p6nn0o3N8P2lJ7O3K0p6
23454gr9k3RK2P5L1n8m1PL7L3m5l5N1K9knq3p9K9N1N2O0rk4K3k4l6O0N2k5J7O2ml7j0k1J7
23447E0J04O0m7n6QL6k9m7L5j7q9M8O2p8oL2j26q0P9M6K9N0n3o1N0K4k8kj3l3qL4N1m3r9K9
23440h8R0J8j6k5j8K5M0M1J7l0k3J7J6k1k8nRJ6J2K2K8o0j04k2PK7Q2L5k8k7k7lNQN1J4m8
23433GJ4M7k6o8j1M5Km6rrm3RK7lP6Q2j09j24J03J23l7k0O9L4Nj1o4rO6l9q5O6J14n2j41l6
23426e3N2mk9L5K7l1J6O2m0p6M0N6l9l3Nl3k8N4O6M1L2m0o4K7M8k0l3QK8lj7J5LJ1N6J0n7
23419I2o0p7n1M1M0j7j0k1j9P2O3j6J9pq4l5m3n4J02J23j7k1J2j7k0m1m0K5N3N2L0m7p9m6
23412i8J9J09R2n4j06j3N3j0m6M9N0k1P5J31l1j01j5j2m5L2P3j3l1Nm6j4Q6oj19m0L7K4L3
23406D7N9O6L2l1m0n1q6OJ03Pm5J1m5r3NN1j4j9M3O1Oo7o7K3N8j2l9pl6m1N0O5j5k5k0m8J9
23399h9J01P3J9k8p6m7L8N8kk4K4J3m8m3j3J6K8k2k1P8P4l0m9j3jok8k9LK5N1O5K9plPl0n8
23392C5J1M4k3l0J2j7m9j4K5j5k5Q0R7l5p8j5K9L2jk2k9j7M7N0p0r0L6R0J6m6k9k0NR3Q2q4
23385G5j10M8Q5l3p0j3K3J7j3n0m1N2J05J4m7L6N1n6n6J4LJ3L8l1k9M9j1o8QN8M9K1l8l3m
23378E6m2n6mL5K1J8Lq7j05j0KLQ6R2L6Kn1p1kM6lj8O3O1m5n4kj6n2o4jJ16J09rl2jnM1N5
23371A15l5n0j2k1L5P8k0p3n6o7J7J15L5m2J1Nm0qNk9l7jM2N4L9%k2K8N2Pqk3o1k6K1rj8N1
23363E2M0q2q8qlNK6M5J11P8k8j2l1j01qP6j1m1K8k4r3pN3pJM8J0m7k6K2j0l7O1R9Mk2pm9
23356A7j5M6j4o2j4PJ2K5l8n3R2J29o0j19L2O3l8j4M6k5l9P2P6n0q8mM5m7j26mR3jqP1Mk9
23349a8P1P2pj8K7J6j07r3P4L0o1O1N1q8k7N3J5J7L7l1q4j4L6n6n9J27J29r4j09J4l3m8M8
23343f9J8l0J5L4Jl6J0J08R4J2k1j0K8j5j03m1O7rj45p6P1M3mP9R2m1j00j2M9j4l9M7O9jk7
23336D4k8n3pP5N0l7l9K7L1j7K4P7l2j30n6L2J8kK8N8L1kj3l8l3Rk5n7M8P7k6RM5j09j00R2
23329b9P1k1L8K1p1j5M3l3p0J7Q5K8k9N0M6q6l1M7j00r6Q6O5k7qqk4K0K7k5KO0J2o4r6n2J10
23322e7J75Rj11m6Nj7j3J9%k8j6j0jJ7QL7N1m7r1KK2m1k2M7O8K4l9m6J2O4K7n9m9Jj5N4J14
23315D8n0r4J40J51r2j09K0K5lJ0JOJ4pk4n4m6M9M6l5J2N7j6j6K1j9l5l7k3N7O0J6O3L6r3
23309G9p7K4On3k5L9K8j8JK1j0QK0m5l0O1K5n9k2J8J9O5L6m9j6rr3o1K4J9OJ1O8J17k5j63
23302f0m3J09P2mOlo8n9k0o1n6M8R2O1j7q4K1J10l7q9M8L0m7j4k9J1J17L6r1o8rJ2LMJ9rK8
23295d1R5l4j61l2Q8M1L3M5k1m4rjK9O2oq8n2N3O9m0q6M1R8pm1kj7J1M8j6l3j1j1Q3J01n7
23288H7n4N5k1j16m6O4M0l7RN5l6l4O1J2q1l2O5L5n1m4J1L5L3j7l2O5J02mj12p7M7J9q3LR8
23281A9J5m3j8j7k1Oro3OJ13K1n8K6Qn5L9O9oj8l7m3N6O8l3k5L6J2k0j2J1Pk0QP5K0j40j18
23274a41J11J21p6o0L6k9k8K8NK6N2J8J7J7jj6o4k9P0K5l3L3qj09o8k0J5Q4N0j6k8k9L8R8
23268H9O3lr0q2K3RoQ3M3p1q6l6K8L0jK5M0Ml6m2L3Q5K3m2l6kj9n2j6Ok1NK9L0O7L2m5k4p
23260C0m1J0O4%n6l2nK7K0k7j4K7J4rpJ0J0j7pL7L8l1p1J6Q5Qn9n1m9mN2N1N1Qq4n7K5j5k5
23253g8O5O9J8ol2j8pl1NRm8K6R5l2j05K6P1m2l1O8j0q7J5N5l3j9N3L6J9Oo1l7N4K5k4rnK1
23245B1L4l2m2K4Jo6PQ7j1o6J1L9N3K8q8n0O6J4k3M3M1rn2m9J7L4l5o3J0P7O8K5l7q9j4P5
23238D9Pq2m3M6R2L9n0k4N1L8k6n7j3N3lr0l4J3m1MO1nj4ro3J3N6m6K1J12l3j08j3M5M6K7
23232A9pn0l6L3J1kO8L6oK1m3m6M2kl2L5Qk7K6K9j1rm2j04q4J7J28J55J6j10m4J5k7j5L3J0
23225Eojj1J5M1k7q3k2N6M7K3K0k0m2pNK1K2n5l2M5o2j17J0K3pQ3Q7pk0Okj1PJ4KJ6K0RP5
23217A20J08k1j02m5m0o1j1J6J5O0M6o9j00qN7M0j8k9L3Qn6N8J56Qj18o8pOOK1O5M4n2m6M4
23210F0M7j9o2l1M0K1l0K5L6m7j2P1Lm3K4rq1n1n0m1O3J06O8J4m1k6J3ok4l5j5L8J8rL6L7
23203H8j5n3p1RP6l4p1M8ro6P4M2o8N0Q7n4n8NpK3J06N4j04p6R3Q6m6q8p2k3P2P6j5m3n0q5
23196a19J8J16j1q3N9R9j9k5M4j2o7MK2k3L6N2n8o8L4L5k2j5j7j9O0Q1qm2k6j8L6L2l9JL2
23190G0n1m1km8j9K1k9mK2m4kQ6Kl0J06N7r7kO5o1n8J2k4k3kk2K9J26R3m8o7ll4m5L4N0J8
23183C5qj7lJ5M1M4j6l1J2j2k1N4M4J5P5j4j42j3Q5n2j12jQ3L6m9m9o0q5L7J69R0m8l5K8M
23176I9j8J7NrN8K0j27p2Q4K1p3k4k4l7J6qn3K2Q5j2q6K7R4J4j5j8m8oJk6L3L7k7j0J6%K4
23169b0P5M4p4p2L0j3m7N8L7m0L5Q2%n1k3J3ml3m6l4J3L8M9N3%JNq2m7K0m6rK7o3j7L3j9K3
23162a04K8m4J4J02R1L3oJ1om5lJl5mQJ5P0Nq9j3L8k7pL1n2o5P6J07n1r4L1L8n7m1pl4L3J17
23154F5L0n3Nj1p0K5O1m2j5L9k9m9k0qM3K6p1m2P7O3m9m2N6N4K1Kn1k0L5m4m4P3K4r4k9R1
23147GQ8L6k6r8l4Q4J6n8rl1j7P2po9M8P2k0p7n4O7Q9l0m3qj8N7O7o2m9R5J15l6j25j3N9l8
23141E0o9mJ3l7l8Q7J27l3q9rj4j6L0L7%n3qJ06N4n9oJ8r9n4J20K2j68q8K9L7O5L4k8qrj4
23134g4J2j2kR1Q5m7l5J07L9r7n5p3p6Q4Q4j7j6m1j0M8KLj4r3k3O0K1RL2L6Ln7l1M3J2o6l0
23127i8O0N7jk1RM5K2l9o9j8Q2L4j09o4Q2J00L0l5k3J6OK9oj17m2Q9lj02m7M1R9O5m7o6mk
23120d7j0N7O3m2p3l8JJ11J03o6p3J9Pj1PK5J3j8Pkl9L1M6l7l4j6nPl1j1L2j5OO2j2p0J1N6
23112A4kl0j5j9j4qJ1O3oq1O6J42nn6l2l3M4N1k8k6n9o8M9M2j5L1ro1LJ8oK2Rk4k4m6j6J38
23105B0J76l0j30QQ4J0p6p8j2NJK6LpK6L2L2l0r2jN5k8k7K0LM3N4o7r4qJ%M0pp2m9RN3N1M3
23097a3K9l9k9O9Mo6N7O7q0m1P1L0K7O2m6q7M3M4o2j2P3ko0OM7N2M2p2j23RO3j4j6j1l1RJ8
23090A8j7j5j3j5k5jO9L4n4MO2j1o4l7K1L4j3PJ06Q9p0j27j3O6L2Mj7n4j3K8o3p9Q6J10k7
23084D2m2J0lOK9%m5n8OQ8O9l7p7j6L6Pl6j0L6Rl9k2qn4l4R2J09j5m2K2l3p6P2J45k7j06J5
23077A3L9mJ3k9m6J3QK2K8p4q1L4N1l5n8M7P4J1J00R8j26j23L2J4kL4kl1l9n2l1QN9P5L5p
23070F8o0q0PO4NoK3k5p1%O9K1kL8qj7Q4L9o7nM4l3j13q1M0N6lM1N3m4m8Qk7l2O2O5j0rj3
23062C3o0l8K4P0O5kl4j2K4O7K2n2j2Qp6r2k9j9RR0P2k2k8K1Pm8n1K6P7K4n3n5j4K5L5kJ0
23055A0R9K7j23m1M9j8J1N3j9k0nl2J7M5nm5o5K2J11j6j36m8Q2J02J7j6J7l1l8L6mn5J1O6
23049E8K0o3m4J8J9K4j6p5l9j0rL8M1nk0K1K2n6j2R2Nm4N7M8n1p5m1J3K1JJ4K2Kj2ML7P4N2
23041A31n8p5M8O0l3l3l3n9%O2P2Q3M7k3n6o3n0m2m2J1L3k6j9N1L3j6oj4jO5J3q6k3J3o4j
23034a01J11M4l7k0n4n5Q5J15lk7j7l2K3L7Jj2p3p5J8N4M3ml3L6Kq2K0P0l0j6M6L6J2j2mJ4
23028H0J2M1j3r0NP1j5o2o4l4N2O1QmK7K0m1qK9r6q7J00O5n5LP6N1Mj6k7o4n8L2R8K9p0l7
23020B3J0k5nL2MNj0k3L1L0RL1j4o5m0j2j2k8M2J22Kr2kJ1j6L3lm3N2J15mj13k2O6k4p3k8
23013c6j1M8P7rl6K2K4k7l6j7l3NP3mq4QO5j4m6J6N0J2nJ7ql8j3j0m7m0M3O5l9o6O4P5k9j7
23006aJ2J5Q3J3j30m7L4k2K0L3q3n7R4J06op1m5j4k0PO3M7rnj7m6J7L8j5K7O3j9o5m9j3N9
22999cR4J2o0lK3k3j2k3n8jJ9pK4Nm1oJ7K0L8rr6j03J9J08L4j9N7M8j8k0o5o1N1K1o6j5J1
22992a08RL8LpL9J9J1K0n8q5K0P6M5J5k7l0L3L2j8j2mMJ1KL1Qo7j7K6J0Q2O0q5n8J7l9m8K1
22985c1M1M3K1m8p7k7K2K0Jj4j2mqK6Q3O3k4q0n0L4N6K7L2np3j6M2k5l0L2L6Mn0o3M6J16M2
22978A50m4k0N5L3m2n6o4j7O2Lp9m3j1K9P8Jq2k9M5N6M3J3JRj7n5n4j5K6J9RL6K2j1j1k5m0
22971b5l3k4J9R0J15J4j32j20J1P0M9RoK3j4o9K7J06j2l9O3n5j71%R1Ojl2m6Q1Q4k5k4PJm0
22964bn2M6M8o1k7M8J9J1J0PM1np0PM0o3o2N3N7Mkk0l3ml1p2K0J04L6qM3K5n0o9j9O9N6o3
22957C1m3O0K9j5Po3j13QP8k0m3M5J6n5K1R1N3J3m0n3L2L3m2m1j3K2J1m9JM0k9pL9k4m2J2
22950e0J5qK0M1J0M4N2p3l8O4n8l7J49M7j23p0j5J0P8O0m9j03l3O9N4k5n2p5m7O0Q4J3n1o8
22943a05M6J40N2j6k2p3m1J6j4k4j5J5P9L5l7%%n3m8rK8M1qk2M6O2k1m8KJ7Kk5m2ML9jn0n2
22936a02JL6K4N9N0o1m6O1N2ok7l8QJ4q7p6N6N7J2J1m2k3O5K5%N3j1o6j8k3l2K6M1J9Lj6m
22929eL1N2L6n6r7MN8lm7l6N6J02m6j33K3J07ml4M5J6l6K7J8o0JN4pOK1m7l5%p0q8L6J25O9
22922H3k1n6j10r9M2P7mK0L0l3L0R6k2o8Q8J30l0r1l1m2q3m7K7Q0N0l3n6kN0Q7J9j45j29L7
22915a56Q7O1L3J8L3l8j29l4J04P8qj7M0L8j4k0l3o0J4R9J8p8k9J4q%Jj0L5O1J4n4q5m9M7
22908b7P3k2p0%K4m3n8J9P0N3K3j9k5M0N5k3o4j8L0J7M1R9Qr1l6j0kO4M8MK0J7k6q6q9K0P2
22901H8l9r0OM5QL4N2PoJ1N3M1r8j33NO1J3l6m8J1J0n0K0N9l9mJ19M5r7p9LL2K3jj5k8k0L7
22894@M6nQL1Pj0l4n5j8K3l0j08n3M5O1P6M7l4j1J5kN7N8m2r1q2L4J07k0m8Q8O4k9Qnp3l3
22887hpn9l8Kj7L7J10M1k8K2Pr9m6R6M9q3r1j7N7O4K8N0M7pK3J0q6j8Q5jl0L7j3m2K6M0K0
22880A61Pm0o3l2Pk0j18q8J03J25l5m5L5l1m5O9N4k9j6k5m3RL0pqK6L3NL6Q2l1j29j3M6n7
22873d7n2M5M6K6L0RL1N8rl2N5L3o4MN3q9j35RO9j2m0Nqm1%K6J1J2l6m2O9N0q1m2O2P0N8k5
22866G6p6O7J03q3j14J2J9nJ9J7jm2q6JO8j9l2L0j0j1L6k8n7Pj0k2O2P5PJon8j1Q4P4K4K1
22859A32j6q8n7J5jJ1O0n7j64l3N9ML5R3J3q0j3J16R2JQl2j02pN5n9j9J54N6j20k4M5q8j13
22852a24MJ1k1O7J01l0q9NL9J0K4J9J5J9KK0Kp0j7M9k4n1j0k0OO6L2n3p5k2M3N8K4J0J5m2
22845go6K4L6l0j3K8J2k4j4N6L4l3K1K8m8pM7jq6j07J1J15L7j7M4N7j6n0K1O0m0m8N3np8%
22839fJ2l9j2J2k2k6M7R4Om9j0l1o4j1L7K8j3k9%O2J17K2j44j05L1L8K2Qn9l8P8O1n3m1N1
22832b6M7loK7M3k5r9l9M4Kj7K8l2p9M0R7J2j5Mjmk9l7L2N9j0n7m4rK1K0L5P7M1k4kJ6j5j8
22824E4j7m2l7PM0N5K3n2k5P4Qr6j7M9j3m7l2QQ1Q2l2r6k7O4L7o9o2L7M4J6L2PJL2pl8k9o
22817GN4J9o2k5l1m2P2P0l6j9K7K6k0p6J7J01n4j45k5M0K7K6rk2K3M9M6K1l6n8j7L4L3K7L2
22810G4pm6k7RM5K5m1k6J1J6N2%j18p9M8J00N9l6n6NK1Pj0k1JJ1mm8q0J7Q6ml6K4L1K4L9J8
22803H4n3q5l4ljO1J15O2l5k1L6m0r5j9j7m1M2Q1Ko5k7O9O8k2l4mj4J4M4j8n9j9M%kl1l4M7
22796d4R9K3o3m5J0J9jjJ7j5o8m4K1P6O1l6k0R3K4r2k2Pm3K8M5r4q0J27J40n2m9J21O5r5m6
22789F6L4l2o3lJ6j0J3O8K3o3k9J7k4oL4k5k2O6P3j0q5q4lO1O0J4j6Pj1o5m7m3m0P2R0m5n9
22782g1L0kk4O7P0m6q0k7J6K9ll2K3O6K5j7j0L1M0k1m3l9p2k0L3k8J8J18Q4Lq1r1L4R1M0J4
22775A25J2Lm4o0l1o8k7J15M5j00k5J00R0op5q7j11l4J33P2n7N4O2r0NJ01k9k4N5l8q1qM8
22769B5O3K0k7m5p1n2K0N2kn4k6j9j3P1N6pK9k2m2J01K4j70n7R8L3k8J9L9Lmnk1RRl5J6M9
22762C6MNk9p6J5N7j6m1m0jR9N6r0n8O5M2l1k1K5K5k9m1L1O7Pj4Kp3p5O1K6q1JN8K5M7J0j8
22754C0L9m4j00L9R0M5J3p0j0J03l2j17K5Q0K1pj5k3l6j3Jl3j7J1jL0J8l7RL2l9l4M8N5mj3
22748D4k1m7L3Q4o4r0Q2R3K7M7n8j45kJ01N7pq9o0L9om2ln9n9M0P7P6kj05j9R2M3k4l3oK6
22741B0L6L1k2p2l6rl4l0K0O1Oo2L9J25jq1K4M1m8j7J6l4pN6mp3l7Lk8j3L9j3l8P9J23K7n8
22734B9n3J0M1K9N8K5q6q4lQJ7O0N5j7q2o6j5j7qR9J41j7j21L0J17n7j17M0M6n5J1K6r9l6
22727i1J26N3o7kK7n3j7P2k5j11J4Q8J7rrJ0P3pj30n1J5j3N7R5Jn4l7j0J1J2L3N7M4j4r1j8
22720dJ22J9j61j11KL0M2L3J5J3K8L8j3n1rMk8l4k6LK9K2M5O9J4l2l3k2L1M5k0mL9k4m4km6
22713b1q3l2L4R4N2o9n4K8J4J6M2J0K0M0j5RO5j3k5M4k9n8J6n1o3R0O1o1K0M1r4o3K2k4RM7
22706A9n4l3N4j3mQ5K8l1k5o8l7P9M8p8o6M6N8j%L1J3n3q8oP5lo6J8N8j2l2K4M9j2n8OP9M9
22699G9m2n0M6N3k0j0l1m0Q4Q3q2j04k9K0M3j7o7j0K3K8N0K2l5n2j0N6M2KK1J3j9k1l8j5M8
22692B1K3k5k9o7o1J3L4Lj2pQK4N7M7o6o2J06O8j15o6P5K9p7l3Q8R1M5J6q6r9K9M1pJ6Nj0
22685A7j0j1L7J9q2p2M2R9L5o0k3M6qp6o0J4O4j5r1L0J31kp2P1P4p4l4O0L0Oj5k2J6l6p6P
22678d1M8L1Mm4j2M5J3K2M6m2q3K8Q8J4MN9l1j22k6K8m2m5M1R9L0l9K5j3j19j9M3l8oK4k1
22672e1mj9n4%M1M1M7K4k3k4Mkk3l5m0K4P2k4m5P0P1j6n0l8L2M1l9l1oq3m6Q4Q9K4j5m4k1
22665f9j1m8l2J6Jj8L2O9N0J1k9m1j8mK4M6K3K1K6k1o9o0N7J41j4j54n0L5L4O3j2j20n8RL0
22658a40J27J14n4o7O0P2mm7k7K4J0k9rqj7nn6r0mR7J31N6m5k0J3oJk8k4M2ll4J8j6k8Rm0
22651b7l5O1O5km1J1Q3K4j7N3k3j73r6O1P3Jm4k0Qj4PN4K7oK0Pn2k9K9mn1k2M6P6j3r0jP1
22644A7L3J1J3K0Ol4K3M2j14r7O3jm8R3Q7m0n5j4L7N9j2p1j8O0M3k1o0m2N3P7j7k1om3J8O3
22637A04j4p7o8%N0jm6j1K0k8o7J5R2L9o3o9N6R4m2n7J03R3r4j42n0K9R7R1j0l8k8m1L7O6
22630D0j6k7jl1n2LO3L5Qlp5l3J03N4m5k4QL3J7lM9J9m9K8M6p6p3KnJ3Q2Mj36p8M3ok1O2M1
22623aJ7L7m0m1O6N3k1l2lJ3m7l1J21J14n1m4O1kj25p7J7k8m5M8K1q6l0R2P0l7p1j0N2M7k3
22616a6m1N2K0j19nJ73O6n7n5p6k2M9k0n5J2L7lk2K0J7l2OM3JmRjpn4p0L2Q0j8n6nqJ1O2K3
22609c3J5N0j5q0m2K4L3j3J4O9Ko8n0mO6O4mk6o2p6K2N5j9NR2L4p7k6O0nm7N0R9rj00p4l9
22601a15j5P3J03K7j1PJ0mk8l4j6J7K6k7l3K3ml7N4P1k1m5k8jN5K8qK3j3l4K8Rn9p6o5j9j1
22594a50J2J24R7m8m8L5R3Q3l8r0m0n3n8rpQN4M5K9N1J2r8j07j0M0L6M9N0K7j4l9pJ2J5K0
22588G6m1k5P6K0m0M3J9r0r2l2N3Q6J9j7k3l0L5L9m8kK4j12j05N7M9j5K8%l0L9j4o3P5P7l2
22581DJ8oj00J5R5J3k3m1m0M9O8%l0oL1L2J7K7K2Lj5o2o5opm6L2J52R2q5j02J4Rl3N2N6r6
22574C8j03L9M4j4M1L3o2k6M5Ok8k3mP4P6n1j03m4OK8J0pJ1rl6J1M3ok7J6K2j9k9j7J3M9M
22567An2MM5j6m4lK0J1OK7L9Ok9k0nK1P6Q2j0q4o2m0m1J6M2kL8R4Rm4j3o0o4M5N3k9j7K6j8
22559Hp3j2N2kk2J4K8P8N9m8qK1p4k6M5l5k8L7n6j00O1J07%K4M0p1l3N2Ok6o1l8J14Q5m3R
22552H4k1j16MP8l8n9rnO0Q6m3q7PL1j0NL0nm4j1N0Q0N2p1j02K9L6n9k0O8O6j5m9K0K7k5M
22545B8qk0O0J8q0K1J03nj03o3J5Lo0K1J51Q8n0m7J7qn0oL4Rj0OO2O0p4q1P3K2j10mN4k9K6
22538F3O1l6pJ6j03q0M2Ok5O3O7m8q3k8k3nO8N4LNLK2K8j3m0q8r2N1J35N0k5j3QokPm4n3L1
22531c1L1o2q2oO6Q4M7k1o2j3O1O3K8rl7j6LNJ1m0l0O7L5k8J7Jl3j3n4n4O4J06J8k8mq8j47
22524a51J7R8J1M3N5q2q6N0O9J7J4jl2rj5o2j9L3k4k8N2L7NL9k9p0O1O0n8l8k6k6P7O6m4k1
22517a7L4K3j9o3k2O4K2kQ3M9p8n1N3L4o5m9N8N5k9o7q0k2Q0N5j3K1M5nrQm5l4L0knM5om7
22510B9J3L1j8n0m1k2J3M7J1l7k1J1M4K7o6q5rM7R1O9l5n0j1l1m3K1P2J3n3mJp1NR3J6L2J01
22502A40l3j14NK6j6J7k2l6L2m1r6N2Q0k9L2J28K3j00m3L4j6m3Ll3q9LJ14O5pJ6pn5OM4J0
22496E0K3Lk7L1J1k9L4j3q1K4K0o4J1K1n2k0PPK8K1N7K8j01m9P3Nl4M0M5%j4J6K4p1m3J24
22489A05L9j26nP1oM1j0j87r1R7M1l6nJ8O5J26O0r6j27K4J19K1r2q7m7j9J4M2M4J3j5j3PK2
22482GOk8J9N5l8l2Q8N4m0J0N6k0j12m9Q0Q5L0j8r6m8N1l2r1N1R8l4n4Qm1p6j1L5P9O1m1n1
22475c9OK0K1j2n9m1M2J08N3j8j0m5o5rJ4M6L5p2m4O5On2K0J7l5M0P5kL4P1n4r8K5N9k8JP9
22468A54l3j34l4K7jon3p5j7pj6L3O6K9m4o7M6J40pj48k7N0m0j6O6N9N1K6j0K8O5K9k2j0L1
22462A33%k9L6M9l5n7l2m4l2Jj8k4K0K3KM6O8k0o7K8J00K2p4m1N3O5pn1l5qJ2K7k8j01l1P8
22455B9J6m5Pk1n2N2M6m4L4R7ln2n2o3RN2Oj8n3m7N7R4M6j5q0l9M2K6lj0n4n8L4O2m8o0P1
22448c7P7pm2n4J7Q5K3m0n3l4N1L1o0k0N4K0k7mM8K2qM7Oj17p4L0L5L3Pk0L7L5l7j3lm7PN2
22440B0pj4M2O5K0m5n5l7l5j2k1l9M1P7%J5P2mp1l7kQmk3j9j1K2N4K4K5M3j5l5pl5k8K5kk8
22433c3J3Jn1nP7L9k0K1L5kj2k8J0R4Lj29k4O3m8m1R0M3n0nl1p4L3P9j5l7J5N0J9o2r7l0O8
22426d1M9m2J3J02Kr6n2QMm8m3P1J33L6r8n2O3j9j01J7L6l7J7L6qL5M7l1m4rLL8L9m8m0Q7
22419B7M5q2lO2j9L4R7p7j43L2Q0L1L9k7n6K8no0LJ0K0O8k7r8nM7L6K1m2l0O6N1k9k4l6q4
22412e0k4O3K0m0k4Jnj7L3O8n3r5M5L0m3M9N9k1jK5L6M7k3o3J0N0%m7k3K4j0q0m1M6J8PJ01
22405G2Q8n9j05l5j4k7N3R7km8rm2m5M1N3K5M2L3j8k8J8M3j1q6p2j5j0l4m2l2L1N4l9m7P2
22398i8M5l4O6P2o9K2J65L8k6J9j02j19K5j4o7M7Kp6Q7J35n1q5LOK3M5k3o1rO5Q1Nl6j2m7
22392B2p3rM8P1N7k2n7l0j9KM3L3rk6l1m5oO4L6p2n7P0N6n9m3K0JqLJ4K9j7m1K3Ll8N3O8m5
22384Ik9M0n7r3M7M6k3L5Po1L2N2m9l2N7M7l8q5j0P5M2rNK0Pj7l3QN3nm0kk6PO1p4j30N4R2
22377a7k6RJ10M1r2l8P2%q0J0Q8L1n4n6j1ql4k1J2N2Q7M8p0j29m9P1J01L5n2n1pqj1j5k0M7
22370c5N7n2o7K0M6O6N9l5o9NN1K3j8k9j1j4k8JK2lmoo8p2L5O8rj4M7L8mk8J1J04M5j33r9
22363a00mm8L4J39M6L0P5k0o8p9j14j7N5oK9O6k9m7J4M4O8J6q4n3J3j6j6O2Q5j4j21r8K0J08
22356c0N9o5m1P0J0n6J4K2k4MJk4K2N5L2Mok8n0pM2kk8L8L3m5l2J1J8K7J8j8l3l9m2j6L8M8
22349b0QJ0j3n9M3J20lo7k5l9k3LnO8J06rr4m5L1N5K1l2k7M0M7n8j27k4J10Q2lJ0J4k6k4j1
22342C4K7Q1K9n7p1p0j2P7K1p5PJ13Mj28n0L1N4J38N6j30p8J7qJ3j6p3J7N6l7l2L2j8m9L4
22335f3M7J4P8P0n1o6j3J1L7K1m7q4l5P2R0Pm4l4m9o8J4R1L2j4J3M3P6J0j20q6J%K3P2J10
22329A58Q4n1j23l8J7pk1k2j9jmJ3N7Nq2n9j6J3O0K7j1J3k8n9K6O8QpL3Mk6P0R9l2r1n0k5
22322a7kj1p0n7L0Q9N6l3k7R2M1j28o4M3n0lJ71Q3j02o9K2J4RL1j8l8L9M7kJ3j7n0lj7k6N7
22315C3N4J2N2L0n6o5n7o4j0M7Pl6k1K1M8qq7l8J6m6m9P5J54Q0j6KJp7m9M4Jo8K0Q7mp1k2
22308f0M1N0k5p8LP1N3N4M0mQL7j6q3m1J4j8j0L1ll7j3j0j9nJ2L5K3o7p5PK0O5Q4o5k9J12
22301A02r7k58J1K05L8j28l6J23P4l2QK7l7k5K8J0j5j8m0JN7j4o4k3m1k6N2N1M2M4koJ8l2
22294co5JO1L3L1M6m8p5J4j0m8J8L3j1n3m6K2QlP8M6l3QN3J3n5l4O0L4l0JJNL0m2n5L5k4j33
22287a37m3Q2P6K0k7j4M7N0K4K5J0Kj3q4p2P7J04q1j35K3Q7L7L5K1m1l4M5N2m2o4kll5l2l0
22280g2PN5Pl5J4Km2K9N2l7l0P7R3%m1%n8j16J6P9mMPl4K5Q7M4n8j03j1N4Nl7n8j7R1O2q2
22273b5q0L6N5K1N8N8l2o5k6pL4P5L0m6p5n0K8Q5L3l3LN0Mo2m7K0N0Oo4p4jO6M7k4o5l9kj5
22265g3LO5L1l8l0nPN0N5k0n9LL6l9n2N2O1j5k7n%MkPM1N2j8q3K3J26nj26o8k3j6k1n9j1L9
22258a40ML7L8o6qP8jN3J84N4r8o0n7o5L1L1o3RJ09%o8K2j7j14k1J06R8K9l1m8n6o1K9P1l8
22251b9m7O8O5jj3jj0n7m5M3L8j3k5l5kM3K8K3K7nm9o2k0L2L3RlQJ4nk6m5j2L9j3l0Q1R6m7
22244E2r9qL9lj2LokJ2K6j3q8j3J09J3p9M7Q3o2o1M4Lj1O7K0o5l7j7lL0%kM5qj00n0O3M5l9
22236g7j0M9K0jK9M9L4k5q2l9M5Ql9L5L0p3k4N4j9m2M1M0n3p7RM4loK5L0J8nj1J9P1O8Jj0
22229A23J9Pk4o9l0P1J8p4j0K6n3n3K5Lo4j2K6l1l7oK8P6L4n1k6L5K3Kj3l1L9P1m6m5R3M8
22222I2p5m3K2Nl4l9l7j9P3Q6l3qJ19L6p8K7P0p6o6L9o2j31OR3N9Om1j1N8K9l8j5qn3OO7m0
22215a4o3P3N0l0K7On3J7K5k8Mk3p9l4K0N9L9l9L1J26K0j11p6RK2QK8K7j7n1l9K5M1J2N9N4
22208A25l6k2K4rl8l1NL6k3n6M0Q2k8o4J3Ln7k1K6J6Kl4m8L2N1l4l0M4M7N4M6m2o8j7rK4M3
22201D6o6j20J4Q7j3jJ12K6p7K1L6m8j0Ql9j6K4Lm2j2P5L8l9j2j0k0Jk2pN2J1n4j3O7K7o2
22194c5l1M8K8j0OL6K1lj0n0n2M3L4o8m6K3K2L4J1m1LM9Jj1Nk2l6k3LK9L3O4L2q1n6J0k3K0
22187d3P0J4J6L6l6n6jJ6K5J0o0q1j9PMM0P4Q5J2j11o3N5J2k8j0n6j2Q4K0l9LK6L7ko0MM3
22180A6n1p6j2K8P9R3Pq4n3L8L5j5J4K4%N3K3o8K0Q5l5q0k5j6lJ6Km9p1K8P7j3l0jm9lN5k6
22173f7j7O9j3p9J5N2K4N1L0l7l1%K2N2K0l7k4QQj4m1qN3J0n5oM5K0LJ3ro6o2M1R5N6k1p7
22165B3j8N7j7p2l3o0m2J07R8o0l0P5no3L0N8J1J3Km2m4k2l0k0M4O1J5k2m2k4K6L9K0k1j8
22159fM5J5p3JQ0j4n1K7j2p7J6O9j0m8m3jM8qk9N5O0nm9m2M8M6n8qJ00J3j15m8O4L7j9n9p4
22151a25M3J09L1j4m9l8L8J8O6J08j12j34J10N7j27j02pQ0J02M4j0n2l8MJ0K1J7j1l4m2K5
22146a2P2Rl1o5j06mJ14Q1Kl7m4k9j1j6J6Q9P1j4lK8n0j20m6N7qr4j5Q6Q2N1J4j9k4RM2Ml5
22138D4J6L6m1m6J9qk8L2K1k5lJ2MJ5%o7q5L5P9m2k9P9J2n0K0M6J0k1j8L0Lo0j0K9k0k0J0
22131b1J6N3M9k8q9p5K3O4k1n3lM1J09P5r9r6M1Jq9k3N8L9MJ3L4ko9n4M7P8ok2O1L8n5l1J3
22124B1k5m2jK1j0k3M3R4J8n8OK9p5p9M7M7n1n1oj5OP0M4j8j1oJ2J22J18r0j75k9N8j8l8M3
22117b2L2l4J0J6q9j5J27K1q1j6j3QJ13Q2l6n1k7n4k9O6L1m0M5J7r6RL8r0j2P5l0m3J1k5O
22111i6P3L1j2rk8l9k0mN7J22M7p5o3j0%K6K6j1LL2j9n3PM1J8J8j8p9l0N2L9qm6j7M5K1J8
22104C9O5K8l7p3o8jL5N6O1m9m6Q2j1j41j7J00M4j3j1l3p6m3O1Q4J1l4m0n5k6L9M6K7O2L3
22097I9r5q0N5O0PRk4l4QQJ4J2l5mOk6O8Q8m9k5J3q0k3J9q3j6N3l9qN0qJ3K3m3lP0K4n0m7
22090g3qrj7K7M7QKNk6RO5N3J7o7j09J9P3m4p7m3l5J6L1j1L5J11N4n9n5L6Q4L8p2r7m4l4K0
22083a30P3Rj1J9OM4O5Qj2oKqp8j04j4R0Q8NoOr0r3P2J19K3j6L4K1p3q1k1k5j4L2K3QNj5L4
22075a1R7M4n7p3PN7pm5k0l6K5J27%j62n0O3lk1J9K4M6L0k9K9Q6l9j14QO6ok7k4m1NM8k8n6
22068f8P7J07k1l4L3Pl4j9RJ9J8J1l4n0K0L2JL7Kp0j9K8j0m2l0M4Q2J4jK1l1p9q5j4J36R3
22061A50j30j09O6L8k4L1J5l2J3Oj1M3j4r2nK9l3j3J5L1O1jn2J3L3j5Lpj03n8J02Q8J1J7k8
22054C8n0%j9k6%l7J6J07k3j34J7J10PqN7J1l9K9L2l2K1M4n3o8l7k8L4L0l8rO2P5J3m4l0o5
22047c7p5L1Pl8R3J06k0n8n4kM1k8k5J6l0M9J50J3r9k0J2n8p7nM9LrO4J0j17l4J07L5j6P8
22041F2N9m4m5l8p0j6O5L4n5n7K2P7O2k1p6K4J06Kl8N5M3m1n8m4k6l6kR8R4L4M4%m4j2l8o5
22034E5l5j7K5M8ql5j6k4k9J6K8l0qQ6M3n0NN4m1r1pL6RmpK7M4m6n5M6K4m4PP4N7k0o8k2J7
22026D4k3m6nM8N3J2n1q1rO4J8k6j0l0l0J9N1O4J5p4l6O3Kj12l9N5J1K3N8o4r9N5P2%M4K5
22020F1n8k8j4l6J0L2K2M5K3n7p4QN7J4M2K8j01l3J10K3j6O6L1n1p4m2J2Mp1j05L0J32j5n6
22013h1J04Q4j3pl6k1K6k3l6j6k0M1P3o4j23O5J42k1n1kp6m4M0j2J0P7K5m2j6N0J0p0K6R3
22006I2oj6J2m6k9Pk7k6k0k8J9K9k6rM3K8L2O2pp3m7k4K6P6K1k6m1j00n7O6P4qq2n6O1Q9M6
21999B9K4k1qJ4o6n7N2M9L7L4q2j07J7L2LN6K0q2m3O5N5l7n5j5nQ3J24n3j06po0k2J46P3o6
21993B1k4J8Jl3p2k6N2J9l5%M4O3N3k6m6K6J6m0j7RRj2n3m8M4R2Kq1K0J04J3j6L1l0m9j1m8
21986c0j0P2J9j7J4l1k1O3oj20k1R9J3k5O4j4j26KR2l4j08j2O0K8J7M4K4K3K5n3n8QQJ4J6
21979A9l2oJ8k7MM2MjJ6k1o6m0M8P9L5j6m7l1%pm7k9O1L7p3l0M3kj5J7N0R0L8l5oNk0k1l0
21971DQQ2N4l2p3q8m1L6K3MK0l9m5J6j2J6P5lkN4k6j8M7k6l4M6K9j7m2o5k2N8M5m2m2O2Q4
21964I4nm4rjo2j05j2R3K2n2K3M7J2N3J5r1o9K9J01R0l4j06m0Jk5K4O5loM4pML5q5p4P5L4
21957C1l4J0kk2K0Rm5pO9K6n8n0oK8K5k3rL6qj4O2N6j7n3p2j6R2N5p1m6M6M6L2Rj07j41K5
21950a24J34N0m2j8M6O2M4k2j23q1N0K9k4Rok7%j0j6J4RK6O3J2m3Jlk4M0K2o3k6ql4O1J20
21943I8Np6j2Po3RJ29J2p6O2L9j02j0M2q1l2O3l2n0L1pj2K3k8oM7j3kO7L4j0j9rL1Mm4pJ8
21936C0qrLK3K5l3l1L6j7r7m2K4N2L2m2J1N5r3q9Q2M2l4M8P6J8j0mj3m9l6L4N4J1JK5k7q9
21929d1j2P2Jm8K4N7K1k9o0k0K4j1j7J9qj7N2M3m7j1O9J2p0q1n6J9P0P8O4o9j37L2J03j0J2
21922B8O2o0j10RO9kp0k3O3K9j4N7P1Jl3n8m5qjM5P4l1j14n0M8N4Jm1o5J8J41L6j19j2N8l6
21915b8j7K3l9k3M2N2K9m1k7R0N7n6j6J5p4q1LNJ2Q9kj35L3J77oj06J2K3l7k5PN8O7n1j12
21909h2k0N7N4L1j2j8J4k2l3M2L8k4J5N6K7J9Qm4m7l8o5k1L1j1j8J1K7P0N9j4o8p2LL1l7j1
21902f4J7k7K9M4n5oR2j1r7QL1m6NL7oO9Q7n4j12j7J09J29Mo9k0J1J8J0p0j18l2P4Q9O9N0
21895A78qn1jJ8n4j5M4o4q0Pk9j9M9NJL6j5l0ok8k8L0O9L9MMk9l0L7L4l9k5N0M9J0j0o1m4
21888bN7Jj01jM6l1J0P2K0p5j03J4Q3kj4J9lM1L7n4jQ5L6kj7q8p9J0K6jL4P4L9k4n4j6L7j1
21880F2p0LK3o5PJ13kp4NRm0l0J4L3j6m1J6K2k8nM1lk8M2N8j1l2qj4nK7L6N0O8Po7n3j7K1
21873D8J9m5j7K9l9l8L6Mn4l4K3L8J0L2K3o3k4P1J1o1k0M7Q7O3j5o2n1J2k0j27m3J08P5Oj5
21866A4j8J6J8n3q5K6J37P8P2J68N9j53k79k57O8M05K06l16l11K76L79q7j12K1j78p8K02J17
21861C35j16l06k23Q0j6j31K19K91qj01q1j6mj48p2J19J79K56J08j19j22j90r4J74l4k41M7
21856b14J98O8k0m8J4P5qp4K3P1p9j08L2np4Q2J22n6o9O1K8l1K5K3o6j01j3P9Mk8J22R8o4
21849F7m3LMM3k1j08l9O4N3j8l8k5l8j1Pn0j7Q5M4k0Ll6m6Q2J03qoM7k5j17j04j1R1J20N5
21843I0l7m3K6oj03l7M5k8j5O4L0kj2j0L5m3j29J0J06J3k5K2L9K7J8k1j06j17MO3J0L0R9K9
21836B6j00p1O5O6oL9P8lk4ln4m4L6L1j0RM5N6K2m6m9mn0o9M4M3q3n2L4pk0lj4K5K3l7LO4
21829d0M4L3Np4p3L5P5J6m3n2ON2k1q0pK8pJ6O7O9M9L6Kl1JJ4m0j0K7m9j00j06o8P8J25L5
21822A2K2k4j34p7N0L9j5PR1R7j6l9L5j1m9M7M0q7n3P6L5n2PN4Jk0m3p7lO3K0%N3N4k1l5k
21815D5k8k0M1K0j3J5nk6ql9q2jJ35O9r9l3M5m0j5L4nO7O3o9k4L2NP2M5r8q4moj3qj2lK6P4
21808E3N6j5j1qr4p4N8N1k2j4nk2j2QM0N9K5j7k8l5j7K3K1k3o0j1N8qq4pL4k3oM7M6Lp9n8
21800a51R6J12m5n7J04R5o8l2O6k7j08r9n8R0J06q0o2P7J5j8N5L0MJ4l3k8Ok9l1K3M3M9M0
21794I9k5q3p2m0l9J0R0N4oL9K4p2m8Q1J18J3o5j3Nn4l6K0N0M2p0j37j4R9M5k8j3on0j7O5
21787c4O7M0rq1n1M6M8Qj0m0n1m4KQ5J7p8P0J00j25q7P9l4n2J00jr7N5N7o2K3P5l6m6J3J8
21781c5O9Q5kk0j3q7r2KL1QJ1pl6PQ1N7k8m2k4j4K3L4j5m7J7M7n3p1J9QK1P1ok3L8k5m3N3
21773aK9m2qjl8pj2l6L0M4J8O4j8j40j0J26M3k8LK8K2k6o8j5N2M2N0N3k0o0l2k8l2L8J03J9
21766A42l8L0l5j19lN6MRk2l3O8P4n1p5J1L3%MLk3j4Rlk2j2Mk7k6N6O1k9m5k9nM0j1n3K0k5
21759g6j10K0R4J5K7L4nN7O0q0r5K5L4m6l0M0J5l4PM2K2N3Q8L8k7o5o7PK4n1o0n2n4NN1Q9
21752eQ5l1m2Mr1l7J10Ro4mo0q4J5R1J00jj00qJ08O3k5l7J8P7Jj49q8Q0K9o2M6J14K2l8pM
21745D3j5m3n6J0N2j0j6J8pjL4M9K5j6M6J02J0p9j28q0P8O1p1l5K5K4L3J1J7L9k4n1J4L8J8
21738A15Ol0n5l3k6m4j8N4L3r7o5J07P0pQ0K7j01l7k1q0K1Q5RJ2k2j17K6J82N2n0K0Lr7q7
21732h5%J5j4lj3mO9N8m3q6j4Q0O0kk1n0oP7%m8N3J3r0pL9l0K0P7k9j18l0J17Q9m7l6L2J0
21725C3j8m2j9Q2K7j05n0L5M4L3n6j10j3Q7R4nj11n0M8Qk6M4O0j4j5L6j4o6RO6Pm3j5MlK9
21718b9J3m7J3R0M9k3q7n3O8L1m0M8N4m1j1K8k9o3oQ4M9o8l6N1J4m3n7m4M5P0m9j00qO2N4
21711a1K7L1mp1l7J6rK8O3PjJ5j2%Qk4k6LJ6o1o7J03J10k9qkp3k9OnL0%o0l0K8N0J2k8MK6
21704dk9p0j3M3QJ4P1J5n3k4k5l1N5Q9K0%j1r7l8J03oj36l4J6j9O4R1j7l8K4J9k5k5NJ5Jj
21696d3O0J00nj24q1M9J22O9o9j31o2M5P3Kk0L4R%N6nm3J5m7p8L3O5M6L8k5m2j6j4J7Jq7j03
21690a61k4P0Q4jl1kj2J5M9J0qJ6J4Nk0o0n6jM8J6m2J1Q2K7l5qQK8O1j6r3l2pn4J4R3M1J6
21682D5O6J8p9l6L8J1lj1p0m9J0l2j9M3k9l8J09R7m6q2n9KO8J7l5M6J02j2j24l6M4j6J9O2
21676B1l5l5N7M7jl8k5L0j1o0pkk2Q0J22l1j42o3M2O9L0m3n7%L2M8L9j4k5Mj2n5k2O3M2m8
21669b2l6L3J9J4K5n7l5J10K4j25j1O1j3K0M3k9k4Mk1kP0O7rn0n4j1L5l7j13j9P7L7k6l1K
21662h4L9O5N1Jj9j7J3M0l5j03n5k1j1N1M0k7J6P9N4J1n3p6L9O7n9m9O8P5kl6nM6O2J0o3m5
21655F7J7K8L1Mm0k5m1o0pk1n6L3N8qQj7n3N9N9q0k9P3K5pj1K5P0m2j21l6K0O9O2m8l6K2n7
21648f5p7J4N1K1K5N8Ol4M0K1o0%Mp8pM9OP7P6q1q2j4l6jL1K8O5po4P0Q8q0j01PL8QK1J3q9
21641e9q0J09J34l8n9L4%k6Ln9o8K5J6J9O6OML5p3n7Q3K3n7J8J2n1ON1opOn8k4N4k6l9N3m
21633c4m0N6O2Pk7o5j7M6k4m3O5O3l4n3l3j2M7N8%kN9N6k9r1n1K5K6J2L4j7q6k1O0M6K7J5
21627H5l0p3p2k2L7P7O8j0qN5l8j03M3P0p9o0Pk7M0J00J0l2j6k8PO7O4j2o5j1Ko0m0J4K6K3
21620Ij6k9pj0lQK0L4Kj9Kpk0qnnJJ6L1O5Q8k4j56p8Q9P1j8K1L4p7j06l6JN6R1k0r2N6J40
21612I9Nr0p0k9P5R1m2n5K4j8n7RJ2oN6L3o9k8L9J1K0L6J0j4m9k1M5Om8j4N3M3n6m3N0Ol5
21605b1J5j6j9M1k7n4O5M6m2RN3J5Ml2p4l0JmM9L5l8Klj21o1J09J19L1J4M4j4r1m3j6m4L4
21598f4Q0k0o6lL0M1L5q1j44K8J20j9q0J5J01J07Qp7J0R5J0j9P2j5j08M1L6j30kJ44qr5QJ2
21592F2n9k9M4N1J0j3mj0l4m4o3k4Q4R2L9M2k2j26p7M0M1j7j8q%K6l0o4M7O6k7k4jKL4oj5
21585c5K0m6rQ7m9r7N6K1j7R7M9m7j5k6l7L3M0LKj2m9m4J0M9L4m4n3O2R8M9L6Lk9j1RJ7k9
21578A26q4m0L7P1K0q5n4L6j7o5J8K5p7p1M1Q8N7L6K1k9m4j0m7n6L7K7m7j1J2l7m3L7Q9ro7
21571a15P8J37No1m1k9j9k0J5J06J07or2q0pL7J3l5n0PL2k0K9R0on5%qj0MK6Q7Kj46o0N9k6
21564e2o0M3M3m2KQ5L0k4L3L3l6m6m8n8J4Q2K6q0o4M7M7rL2L6J6N2k0r5NM6k0l7m5J0O9qk6
21557a9O5O5K3k3r7m6L8OK0N5j5PR1k3j24j3L2m2j7M8K3n0n8N4Q3k5mL0p9o4Pk9mjo1K9R6
21550b2OjM4J7J2rr3p2K5K3MJ1l9k3P9M0m9J1Q8O3Ol6n5m6k3NK0K4j0l4K7N2lj0k3l5L3J5
21542B2p2rL3l7K9J21L0o0m8k7L9J05M3m1o7j17r0Q1J28nj3Q0pj11l5K9M5O6qm5M5Pj21j01
21536a11mL4K9J3L0N6L7j4k3kj9k9J3K9k2m0J6L2l7n5LL0L4L2K7Pm1l1rm0L2J15J0m9Rl8p6
21529e2K6P9no7j5N0K5m0k3M5L6Lmp6j02J4O7L0J4J6O3N5o7p8j2l9j9N1Kl0K2K8J7Ok0K4J4
21522C8r0m6P8M1l8m1kK7j2n2%M3M4M2j3l8L7J6p6j1P2lo0j8Mk7j6O0P0k3o3k6kkJ0L9L5J8
21514A5K5l4o2N3M9n8L1P5j12j16P4P5LL3M1K3J5k8k0K7K3j3o8q4mP6N8l3o7j2Nk0pM1Q5M0
21507A29j4J6o5j38M4J32k5n0M5K5n1p5l8K3M0M1K8n2p4L1M0j7P0P5q2r4j1pON6M8n%L1m2
21501D0p5M2P8l8q9j5P7P4m0j35p4O2P2M4P4rq6J0J9l8K2J4oP4k3j23J1J0j13l8L7K5O3Qo8
21494a14L3J12M1NL2J8j7l7m4l3l4J0Q8L5q1k4N6m1q9K9O6J1L2L2k9J0N0l2p6n0k7N9R8l6
21488E3j17l7L6M5rp7k2L0j6L5Q3ql8qk6KJ4m3j8O4M2j7j3k7n6J0M1rM0P0l5m2O4O1j2qK6
21480G8m0j26m7J04J31M4p6j23k6O3j2q0k2J9M4O9j1m7L6L2j8Qj9j09o3R4P1p6k5R5O0J5l0
21474A3q0j0N8K3Jk1m9oL7K5K5K3k5m4rN1N8n0p1L2Ql6L5K9J9J1q7j7J09l7r5R4J04n7q8k9
21467e6L4P6Jr7m0M0J2MJ7j2J5L4m3nJ11Pj04L1R9Nj8k9q6m9M3O2M7M9Qn3l7k7o9m2K6L1Q
21460gk9n7J7Q3k9j09L1P5o8m5P4J8l3M1L2j7L6O1J7j5p6m3R1Qj24%O8m9n0M2M5J6J9k1r1
21453h9m8O0O6J0k2k0l9q3j6Q8N0J9L8l3o4J1J8QL3jJ3Q6j3j19OP8k6m3L1L9ql5m0n6oM1l5
21446a01j1J12L3m7K9Ln7mmk2L9M5jJpm4n0k4J9K9k0j1P7Q1qm8l1m0k9M1L9k5J8N9j8n7j6
21439e0K9L9l0n6L6O7L8%n6QJ02mj07k4K3qL6N5l6k2N8j4o1nqj6j9n0mN6Q0P4n0j14j2J2k5
21432e8K9N4mk3L8M9rJ5J0o6LO9j5k7j6n6PM2n2o6jM0L7m1r3lP5N8M6L7l0n5nj1n2%J3k4M9
21425c6L6j04k3J26M0j8J9j9J3Q9J2n9MJ6l3MK1l7PO7k0q6m9ok0o7QJ02J8j7M8Om4j2kK0N7
21418F1L2l7n7J1K8p3n2Q4N4m5ok1j02oJ06N8K4Oj7M9O3j4m1k8k1m4o2j3po1k9J3K1O1L9j9
21411d5KK4n1r8K2J31N8k4j8K9N3m5r8QK2QJ05M8j12o9O9R1k4j04m0K7J3k0l0L0O9J7jj1j00
21404f4o8J17R9q1o1K0k1K1R2J8m8j8%k4k1N8O4m6o3j8KM2K0k7L6P4%n1p9q3J2Q6J5j6P0N6
21397A13q4j04J1P8M8J1j1n9o0L2N5j8j1O2N0%j5n4p1k3RK6K3qL3L5p3m8M2J0M8P8n7o8J9
21390A9m2p4J7J1m9RR1N3%%j7j5mk5K2K6n4kL7m8j0M9kK4N4j7k0O3M8o7k8R9L6m9%PK0K2o6
21383A18m7N8O3Qr5j28J1N5q6j31RJ13M1o2j7Q5P6j9q5p9l8L4O3j2k1N9L4pK4K3K8N0jn1n1
21376B2m3l0npoK8O4O6K2m2p3o2l9oK5M9N5No1j6Q8P4j6rk0p6mK3p2l3L0k3j0J1j8J9N1L7
21369bL0Qj4l0pN2k4j03K8P7l4J2P0l9j3J01lq7K2L2l0Mj4n1Lj3p0J5J01M0m4j9J3j8OK8n7
21362c0l7O1l4j28m8M7J18Q4p1o5P0M5n7m1L2L2JLj7pP1K9r6n0O9L7m2k1L1Jm1j1L2L1rm7
21355e8m2nO1O8m1l5R7L8o3QKo2nJl7N1R0j4o5k2K4K4pk7m3o6j6R7R2l5p1%N1N1nn6l4oK0
21348d0N9Jl8J9npP2j9j05QM0k3KL5L4%m8kP2K7o4l5N2jp4L4J00lq7p2k0j4k1M1L8j2J8Pl0
21340f1J5K1jQj4rL3Qk5J6M5l8j69j32P0J58M0j3Q0Q8j7o8l8L4L3o6l2Q1J6o5j4OJ0K6m2o4
21333h0K6Nn6J7L8j0N2M5n9m6j3j0O9O2o1q7J5P1po2oj1RJ06K8n2K9n1j26Q4J27n5mR1m7q9
21326e8K3Ql9J8L8oj3K2M4Qo1p1PR8N8n1NQ7j6p6Nj1o5K0Q2rm0M2mn3P3O3j08n7N4J3%J6j7
21319B9m0n2LP6L3k9%Ml9k0pp2l7O9%p3K7O8OmQMmj0K4N1oq2n5L7N2J6J4k1m4L5P5Jn9l0L7
21311a5M1k%K4J2k5o6o3oL2jo6l9N6P2M0L0M3O2k0j14l3L8j3J3R1L6p2p0mMj6l8l4O4O5o6
21304d0PJ67O5o0j8k7p2o3m7K2O6m9n4J03M0r4MM9j7J9Lm1L9N2m2k9M1Rp1l7K2j4pN3J7m2
21297d6mN5L3l6l4J4Mm9k0Q5P5l7n7k5j0L7M2J7K4m3j35o7P0R1K8kL4Q8J4j65j62M7J13km9
21290g2m1n7PR7P6L5J4l2j2M7mq1m6J6ONK9J3k0n5n5K4O4L2K9ml0M2N2rk0p5q5O5J06j0n3
21283bl5mL9L9N3L3q3o9N6K4n2J1L5k9%O5Mp0lO9Jo6m6l7KN7mk0Q2N7o3o9nJ5rLL6J0j5k4
21276a4n6j9M2Pm9%Q7M1o3l7K4J2J1nm2mM3k7p3N9J27k3q4lKK6R3J3n9Ll7r3M0P5m2l7mk9
21268i5K1L8m4o1QM0PM3J17J1j02QN7l0K2P6n4p2P5Q5k5k8qm7m8j1N9R1n1j31L2J00n6r1O4
21262@J11K0k8o4n3Q0R9m4n5K3L5%l8j6J9k4n7j5K2K9L2L6k9q8lP3J1k2nm0j2P7N0l6o5p4
21255e1k7O7P0k0q7j3J08K2j02jO8m2n9M1L6l6qP9N9m8o7j8l7k8P3O1k2L4O2m7m9K6j0l9j4
21248a9jK9No5oO7lm3L1O9l3j48m3J35P3m0j1m0j03pJ07P8nm5rJ1k7J4P1J4J0O2n4j22L0P7
21241E9m1l9op1m8N5O3L6N1K0m9k5L5j2p9o7l5NN6N8K2L2M5l1l7M8j9r8KM0%Rj8oK9j9j8J3
21234d0NL2L8M4M1r2j26K8N2l2k2K0M9O2L9jl1l3mJ4OJ5N6Mr1l3Kl9L9L7p1K4P2r5j11Kok1
21227a67P7J32N4k5l4l9m6qK4nJ2Q6J5l5R0Rj67m8M6j7K1K8J0P0J6p7OP2m5j06%J3n8L6Q6
21220B6k0oLq8J0J14k4r1J7L4n7l5J20J12r7o9J19M1j06n5J1N6N5n5m4Q5N1p1m1L7j8q2ON0
21213a2j7%qm0O2N4n3L2O7o3n3k2n1N3J30jr0k9J1K3N0l6j08L2R9k6l6%q9o0Q7J12N3l4p4
21207c7J4N1kK5L2l9o3p9l3J13J07mJ1Nj10r0P9J03p6j07R9J27n9o1M6L1J8Oo3nR0l0j38k6
21200f5O3K0j0j9MM3qk3N3j6j12OQ2j8o0j6rj1J5M2M7K6k1l4K1K3n7oJ13J6j37o8M1Nl4L0
21193g4P0j5o5N0Q8m5q2KK2K7O4N9Rl8p1m7L5N6l0n1K1Jm1K4M6j7o0n4J4O4K2K7Q1K4l1km0
21186D3o5J6K1n1m4rJ8K9J5M3M1j4L4L3j27j15R4J40j1r2LR2K7n3l9LK6rm9k4J5K7M2L5J5
21179A10J5j0p0p3QN7Lm1K6O9ll9Jj4l9j5%L5M4m1m7K1LL1Q3j9q1j2L3K7m1k4R2pj24L6P4
21172F8m7k5l0mJ18Qj23L6J49P2l0j12m3N9k3p2l4p2m2O5N0m%LJ0K3j3p7n7kj5QJ27J72N6
21166A99r4r8K5O3ok8l2l6OJ4%L4J7l1J4J8m8MM7m2p3j3K0J9K7K0o7o7Q1O3m6qj8k0J01Lj71
21159a23m0J07O6J5k5l1Oj5j7P0O7n9m7M3j5l0M7l0o3O8J5p8M6J20K4o5r5m1K6Kj6N7J06L4
21152A29n0m2k5k5K0K3k2J6M4m2r4m8J7O1M9K8N0J2k7O1N4j04q1M2j5l3N3Lm2N5M4k5K2Jq9
21145B0o8k6j3L3N1J5%lrKMk2k1NJ7L6J4l5j4K7J4lmQPm8n4L2N0l2p4oO3L9J8N9K3o1l2L2
21138D4L2Pn9q5J4L0p3l2P5M3L5J02M9n0o8n2j6lj3Q0J09r3j47P0J02n5m2rq8%J43N4p1p1
21131c8n3j5j0j6P6R0RL3pj13k5L7m4jO3Jj0K4k3o2J2M7l9k8Q7N3qM9O7Mn9p1mK5l4o1pP0
21124A9N4l2kN3n2j23k0M1k7m3M7R0M7K5K6k6m8K2L0n3k9N5Ql5%n0m3O8K7k3O0L3k2J2n3o8
21117c2L5Lm2J7lJ8Q4rn5K2l1j00l0O2J00N3k4j1J6j4k3om0o7K6Q3j1k9O3M5m8l8M8P3J7r
21110A43j4o4m3K5m1j02K4J04J1j6pq2k5R6M9j9l9n7L9R3k3o6%k2n0J8L7pNK2Nk5n9j3O8K6
21103ij7O4P5m4p2n2j02MJ73M7q0j0n6r3L8Q1L6j0m6J8Q7O4kp3n1J7k0m4J3QpJ6qk8K5O6J6
21096B4m0J1L5l3%K5o9j8Q9J5l0J5L8Q1K9r6n0J2p6m4Q6M7j8jl4m6n0o3L7O5J8J17O0j43m3
21089e0J05K5lK4l7p4m9k3j5K8R1O5n8j11k5M2J2Rno0K7J30Kj35j1J18j4j04L4R2L8M4pr4
21083A1o8k9j7K1K7JNkm1JO9k4r6J8M5m7J9J07J8o3k2J4kj4k3J4J12P5p6k2P9m0p7M8J2o7
21076c4J4P9L5k4l3j2J1M5Kp6JM9n3l0M8j6n6j1MkK5M7j5o6jL2K5O6K9l0K2K2n9m5J3J7%j7
21069FJ3N1j6p0K1O7j3n7k3M0P5L7pn5j27p3J05J14m9p8K1J9j0M5O4pn8l7k0l1J0P8O2Lj3
21062H7RPn9q0k5j7k3omL1P0K0l5kK5l2j5O4J7l7nj9ON7j1n4j5PL1K0%K7mn7jN4J7J1L5k8
21054F6p1NK7j6K6J1q1l4N1j2n2M1L1r2l4P3JK8J46M6q0j9M3J2m6l5J4k0k0O4O8J9Mj2l7q5
21047C0r0K5P7qk6K0kl3j6L1O7qj01o2J2M0P3M8l9o6n3k1K0j8m8K6N1Lj6k5K4P7Mm5j0mN2
21040a1Q5j7m6rn4rJ16M3r8n5Ql0j5ro0j5O1M6L2L0j0l0OM6M0K2k5r0l2N1NJ6O4l1j4J26L0
21033A67o5N7Kr3P7N3j79j23J2J8N2L1k2J9L5j8k1M0P2Jl6K4Pn9LL1r1q5L2LRQ8K8RN0o3r9
21026c4Nnp2j7J17J04m2o1m5j18o0M1L6O0O3J9K8k5q6J3P2%K2O6q6j56K8J09K4Rj3n9lN9M6
21019C9K9km3n3l0JL5L7j3n2m9n1PJ10P6l6l0No2o7N3O6j8j0J4QL6k5j03j8P0M9J0l9n1kK7
21012h2M4M2Rqk0j0K4k5p0mL2J6Qn3p0N7J60R2n0m6L3n9j33QP8Rk4n3j0Q6J4n1N3R4N6M4k1
21005A70p8n0m5j2P4K2q7o3j1QN1N8Qk3Lmn7l7RjKl4o8L2Q1pnQ3P8Rj6l7m7OL1j0l7j6L9O
20998B5r0m4M1Mk9j1MM6Q4N6rl6m5m2Qrp0qP5N6Ok8mK1j5J3O4k3q2NN8J0j5omJ3N1L3m5n9
20990akK8L7J6q6r7L8O3j9k7j9K3R4kj42n7N7Rk1P1J38Q3j5m2k9n9p9mO9L4l9n2k0j2m3j8
20983a25L8L1on9m7R4J22kj7mo2k5N1K7k7m1J0L9MK6L6n1j6Q1j0j00l1k2j4Q9N2n6k7ml0K
20976g4jQP7Kq9K9P7l4k9O3L8m6k9O3O7j0l0m0p6n0L8P0oo2J3P6K9m3m1L4O7J6n3r4k4O9J3
20969A8j8J0o1n3O7M1l5k1K3N6N5Po8o2N5N3m8qJ9m0j1L8M5L3l2m7qm7p2j4L8N1J7j5mk0m2
20962a00jO5J14P1l7l5J5j6l3l1l4J5Rm4J7M9l3j4L5l5k2Q8P5k1q1p1K5K5q0J1J48K5r1l5
20956b7qK1K7o0o0K5J9qj2l6OJ01M9q3k5Q9J0l6M6L4j8j9m2l7l1n4K3Q1L5K6j2o8NM9lJ7L1
20948E5k1j5jn2q2lQ5K5l0O4L9r3k7P0J4k2rl6l2J8N3N5K8k2n4l2L4M7n1r4lN2M2N8J6o8p1
20941f3k6L5N9j4o6j4L2J5l2m5K2P3M1J1mm7r4q0j2Q7J40N4m8l0k4l1K1K8L3N7k5p7j0K5K0
20935A1Qk5qJ2qj0n2q7L6J06l8q2N2P9Qj3QM6j1j14o5QPM2K1k5L9L5l2L3O5j9m8m7m7J3K4
20928g8j6L3Q9L9k2l3m6n3KR7J01j3o3j9l6o9n5m5K2Q2Rl6QPK2P1L8pj7m4J6J07kq3L9K4q5
20920a6l1Rl0j7k4l1J2L3O5R0L1n6o2lj6q6LJ42P0l9j1nl2n%j8J2K7j2p0o2M9J32M4q1n2K5
20913a5j9n4L1L5n2j2P1O2N2j1q9nN3m5l9K6LL1L5l4j3pm6J2L1k3J3R6P4m4q3NJ9n6l3N4O2
20906H5k0o5JM2Lj5m9o0L2Q2O0M7%o2n8j2K1J8j3l6k3J3L0Lo5r0J3P0mJ1Q0J7l8J6K8rkJ7
20899F8R%Mj0o5o1J6K0lN8R4K8p3r2J7L1q2l7M1m7l5O9Qm8K9M5k9o3j8N6Q2O7M2rn1n6k8L1
20892HN0K6J6m1r5l7K0noK7Lm6RP3K0m0m4l0J5N9P7O5J7ol3m2M7M8o5m0J0p7p5L3K7j1L7M0
20884C4Q%n0n4L4L6MK2j2l4K1L9j2l6KN9N4%l7j9K9K4j3l2p7j20m1J13J02o4p7M9M8Mmk0K1
20877AL5j8KK1J1M0Rm1k9l2KO1Np7o4PK8j3K7Q3l1j37j01n1N4J58M9n2L3L4j4M2oq2l0k5n
20870a06R1K0m5P2P8l8l2pn3o0k7rK4lp2J3J34M8l6J0Lk1L6J2q1l6P6J8p7J0O2n7KJ56Rj19
20863eL1O8o6o8LJk8j4K3K9J7jlN2O1j1j7K7M5K7p0j10KL7l1k8j8m3k9oJ3L8N8Q0N1j6j4K
20856H7m7q6nJ03K9r9l2N4NJJ9o1n2N0rq5kpn2O6J02J5Pk8o3L9L6r0n3P7J10N8j7l0Pmk7k2
20849fqoo0n2M5Ml6J05J07m2m1j5o5k0O4M9K0N0pj25o7O0Rn6J1N2K5L0M2kn7q4m1N7K1j00
20842a39m6O1J3o2l8L2L6J0P5J03jm9j7j2lkj2RMk7J8N2j5l3N3L2q2n3P8O3l2KL5m1n0j2P
20835d3J12J35m7j21j0K7n8o8N8R8k1q3m4PL8J1k8J6N5J6l2l2l0m0K4J14K8j10m3N3L9M3l6
20829B8j32j0J16O0PK2M1L2m5j22j05K0R4Mo7RM8qPO8j6j18j2P9jj8J4m1j5J05P2n7m7QK7
20822D7M2l6r3j0J4qM9L2m8p5o7J2J37J37J9q9r2KK3n5j8O9J5OQ2K1o0JM8po4j9O5J0j11p8
20815i9N2O2j3k0Noj3l5l8M6Q8M0mk5j2k2n6K1O0n7n9L3L3P8N4j08r3M0N3MrMm0m5R0P4n6
20808B7J4J4j11k2O6l2l7K7L6M7Om1K6N7OJ6J5l2l5j8pj6n0lO4Jr8q6J1O5K9K5O4L1j8MK2
20801F7ol5m8j6J7k3%P6op8MJl2M8N3OL4M2j1l0K1N5%m1k3l5p1m6L4M3m5n5J2J9M0N8l7p7
20794h5QL1J1lk6J1K5m3l0K4JNL3K2L4L2l6o7l3J8P6P0m3p0L8L2p6n9J8L9L2K2Rkjl4p9PO7
20786b2k2J8Q9n5j09kJ0M0P7k0m9J7K5M0L5k7k2m3r0J0P1krrm5k1j2J5P6K3j7O2N1n9m4N1
20779C1K7o7m9K3K7OML2L0l1nP5L1n9o7j7L4L0j7l6KO7J7q8n6k8q9l2P2Q0N6Pm3j9J1L0M7
20772C6K9on0m9nj4K1R8J5q2l8l3k7P0Q1K4J2k7n0K2Ro9J3R7j4q0j8J4L3M1k4n0J9N4k1r5
20765f4p6QQ6P0j8l7J4K5ql8j8N3O5Kl0k1l4m2j9MJ5K7M7K9o2o8M6L2n2M3J08k0p4rJ3K0J6
20758C3l0jP7P6rj06q3J3lm0K3M8K3L3L5K5Om1j8L9n4j33j5M4nLm7o9P1J09L9K7j7o2m8l5
20751i2LN3N0j4r4q0J8O9M5j3l2K0N3Oj1N5K8j10q2Q8P8o1j00n2L3J01P0L2K1n5o5L0Om6L6
20744a2N8J4L5K3m7n8KN3J8l0J8O1oj05p4O3P2q5p6J21J42k4p5m3n7pQ7K7p5j0P3J4m9n6o2
20738g0nM9nl5OK1L8L2k0jN7K9m8p8j2M1l0l9M0Nj3N1L2nJl1k8K5J1l7RR3O2m0p2n0m9l8K7
20730g7P5L9J3Mn3p0pP2M2r6n8J42J08p4r9n8j4K9JrO0R0Lq8o1Njj0J7J4n3o9M1R1L9M8K5
20723F1n2j4J4k7LM8kl8K8P6ko4m5rN5P7Pp6p5%j3n8N0P9l9m9j0nK1RJ2L6L6O0mj24o5M3K0
20716c6J4L4j7m1lk9m5J7J4j3O2Q5jn5l8PL4L2K6j9q1n4L8P1M0K2K6l4j09l9O0M7M3J3p8m4
20709e1N9P0M2J4J4Mp5p6k3m1J7R9J7p1m5k5m1j7M9O4J1lJ9K9ko4l9O2L8n3m4PJ7L4Kq0m1
20702a23L7J0J0Jn4L4J09L9K2j0p8j8lo3K5Q0j5j3N9j7r7J7O8o0n8O7K8l7L0K7m7J8R1Mo2
20695B1l6j8L6M3m9k7M9j3m4MJ1M6P1k4j04q8QJ13P8LL6J3o4l3QQPj1Lko0j9K4l2KK5o8m6
20688a29N8O9M1J1j8J8P7L1q7n5L6n9j13L0Q1nl6j1k1m1J5O4J0nJ5j8PM8K3Jl9l5M1mo8K6
20681d2N9k3l3MJ2K1L8K4p0j09K6J11K0m7m7k8N6P3k1m9k8j5K4L6K7J3p3o5Q9P7o8m4L5j1
20674b8k3K1M0P4L1r0n6K1o9j19NJ33J22J2k1L0j3r6q1oM0K0KM2O5O2K8n7o8%J8J4pl9LJo4
20667e3j0L6j0lmJ0P8L3k6J3j8n8n9p7J8R9J4qJ6k6K8Q5m3j44k8J17L8r1MR2k3p5J9O8N1k0
20660D3p0nO8M7k3o9m7lJ6Qm0m6KK1L9L4J3O7N0p1n9RJ3K2j1n0RM5jJ0R6N5r1l0R1l6r0N1
20653F7Qq5PL9k6JQq5p8N5N5n3m9k0j9N3N4l3QO0j0RJ15P2n7q8l2K9M0j9m8k8PN4N2jP%m5
20646B4k4k6n3L9Q7ro1k2L2M3m2j11l4M7L8L3J1MR8Q4j04r4M4mm7J9L9M4Mn6j7j9k9N7L8p1
20639c8q3m9j5M4J02P8m1p6MJ0OO1Q2M3m2r7n1K9R7Q5m3r5l0RJ4j1j5P9P3o3n1J6k7k3kn0
20632g0k6K9K2RmL5P3j0m1J9n0r1K0L8j2M8N6m3n0j2j9J3j2r4k0Q9M5j5oJ1j5m5j8PM1R8L4
20625C4m7MMn9J3Q8Oo7k9j2j8K8M3l5p8j0L5k3J5J31N6l0O2K7p0LJ6q4o5J8L5mk7l0m7LM4
20618g0k9j2Q7N2J0L3Rm2j02j04LL1l4oN4M1N6Q0j0r8o3k5J7Q7K7m4L7L5m4J6M5k3L5J06j7
20611A38r9ON4nNL0k3m7l1m6k6M3M0k6m2mM3O0J1m1k9j7m2j2M9mo7LK0o5l8N7R1Q7J4n3J5
20604D9O5%q0o6P1Q3j02j07M1J8j4L6j7k5L2j5QR2J0n7k2k5J3K0p6o1K3K8N4M0k8lom1L0K4
20597hm6L7R2J1n3j06j03M9J51L0j10n3N3L4nj9m2L0R6Lo1j4j3k2%K6O1J0n8J1J4q7p0LM4
20590a15N6j0k3M0P3Q3np8K3L6o9l6K1QM3M4m6r7n7QN9O8J9k6k2j1J0Ol5j4O2M0n0l2N2L5
20583F0j5K5K0o6o8j1K2M7K4m9n5J2N5O2J7n5m7Ok1m4M6R8K2l0k8p9j05RR1J3k2N1J8m0J4
20577b3J7m2k8J7L9K8JKopK5k5o7K6M5k1QJ9o9p8K0N0J6M3P4M0qm9n5NK8rrrk1K1L2kJ8K2
20569F8o6r1J4O8Ql3l0k7pRj2QQ1M5k6N0O0r2q0nn9M4J69qj26lQm9L5Q8K2k3OK7m9j30j8J48
20562B4Q1j3N1lj35o2L5Nj7j4K3N0n0o6R9Q8n8j1N2j7m1rj6l0jL2K6K8K8JK6J0j13r0L4L5
20555a8mj8K0R8L3o7k3j1m5%K0k2k0J5j7m5M1Q4Ll1mnM1J22L5j05l9Mr5l9N0l1m5K5P5R4J9
20548I5k6J1m2o6J3K0lM8J02O0m7q4n4k2PNNK8J1k0l8l4K0K5pN2O2o4r6l2j0L1N9m9j38k7
20541b05J33J25J0l0llj4j6k0j7k2%J1l5j6O4L7k6J3L6k8o6qM9M7K2j4l2pml4qO1N7l5p1N
20534d4N9K9k6o2m5J1M0K5m0o3mqPJ55J29o2o2ko3o2K4N0km7j2K6PNK1K2PkP6J19kp8m8k7
20527E1L8M2p5n2M6J7J0J9m2k2Ln9j1N9k8q7l4j3QN7O8N4L2k8n6mK3k8l2M3K6o1l9K9J3K5
20520hR5M5q0m4M2rm9QM4L5K1j0j5Lk7o1j4L1K8O4J7j04k7P0j8LP5m8o7L5l1o5M8L3o9m3P
20513h5%N3O8n3n3J04Q1o8l6P6N6k5p1l9L8Qp4l0L9L2L4j3p9m3qlM1M1J3Km5l0O0L8n1m1K8
20506c5L1j1j5NJ0QmLK5LK2N9m7o2J04Q1o8k4M3rn9o1jO8L7l7m5J5M3j7p4m8LL0Jl9QL8l9
20498e8l8O2O2k5o6l8j5k4M8J04Rn4j9K4Q5N3o2p7k0L3M9J8rl1l7k9l5N7J18j7l1J11M2j11
20492G9r5qM8K3o1k5J02P5l8j9l6r9K2Q1o2o7J2nN0O0o6m4O2nn4M2O5oj8jl3l8K2M4J3k2m6
20484d8m2QN5K7l5nR6P1n2o8k2k4l1l6j0N7K1n1LK7k8L6Q5k4n4O1P8k0n7l9m2mR3R0k6k4K5
20477I1n5r7n8l7L2P8L5Jk4L6J13J2n5j7p6p5K0Qk0nQM2N2N9M5o5j04%Q9Q7j0p6j0K6pJ1m
20470E0l0J0MK4Q0n7j41O0J10p9p0O7M3j1L3J1p1m7K5M6P1L7j08j59n2M1M2J8K1N4N0l3n2
20464a3L2Np5PN6MM7L7p3m3K1J7N8L1q3n6L9M5M3J7m4l8l3m5K5O2j2m3pNk9k8L0N1L2j1q1
20457e0l3M4l3j3J20L2r4k1J2n7J0J38P6l6L0M6j00q4K0k0MP0l5q7n7p2N3J59J7k1M8k6l0
20451A0Np5k3O7l1o2J5O3J30O7j08q4k3r7m3R2O1PK1j7n6j7K3K4K5L8L7PKK5Pl2m0n0l2O1
20444cP6l8n3P9Q9m4l6P1O0l3j18j28qR3M5l5m0m5o0qM7K1MKJP9P4o8p2K3j2n5J1K2o0l2Q7
20437f4M6m9jpn2O6J16J1j6OJ2N1Or7q2jM0L1k0n1oL5K2qj0L9N0l2m6kn6n0Q7N8r6m6J18R5
20429I7m6n0N1L3p2q0NL6k4j2P1M4oJ5m6p3L4M9PMm5l2L6Mrj8q5l5P9O8J2Oom6MJ40J14k5
20422A99m2k6m7l2l7p2m4N2P1plM2l2n6L9O5j1j07j18L1J41M8m7j2J3J5Qn8k6P9J7k8P5M7
20416A37o6l8L9L8l7q5n1l8m7pK5K4K9K9K7L6J2n9l2N7k3j08L0R4k1qL1o3p3QK3M7P0L1J1
20409D2ml3pJ6OQj1o4n3L2N4j5l7J5N1M8k0j02l5J06M5p5J8L6j45p6J51J21Nl2l1J4nm2j9
20402c8k7k1J9J8NmK1K3k9M7P5p4j0J29j9j63r3J2M5M4K7l3m0L4K4lK8k8m6K8J7J5N4K0l3
20395B4q4q7O1J39L8LL5k7o4j0k5q1l5N2O2J1l2K0J08O8q1j61p7O4N8l3%P3K5l2j7n5n6J03
20389a3J17j02j24J6l1o4N3Q2N7O7on0N0N6q7q0N2N2k4m5l5nL5N2J2k5N1N6q1q1j9o1kJ25
20382bR2k7q4n0J9N2M7k0m7K0ql5R2P3j15p0J16P9q2n7N3L4j1m3r0PQ5k8pO8n6o7M0ML2Q4
20375I8o6j06M0L9k3ORk4k5ON0K0m3j4Qk6jK3k7l1J4J1k4k4K8K7n6k2R8K3r0KO1k0k4O1R3
20368G1J0p9j6N3J9Qrn8%M7j4k4K4M5M6l3r8k0N9L0k9n7l0mj7L9R5Qo2j8ol1j8pK7Q4K2j02
20361d5q7RP1Q3Pn0j3Kj3OK4J6j5j7M9M0n4k6P9K9q7m3Ql5M1J04kjM8o0p6K6J6K0O5j7q6m4
20354b8m1k9K8rl5N0N2nJ7Mn1k6N6P1k4n7O8P3q5j20k2R1J34L2q5p3k0NL8M8n7j32k1M7l6
20347a42j3Q6N4m7o3K2Q1P5L5o6n5Q7L8p6j6k1q4j2P7Q8M3l0m7m2k0L4Qk4qn5m9P0J11N1l7
20340E3q8k1P0M9l3m9Lj6q6m8L3O2N9L7J7m3j02k4P5J00Q2p2j46L7R9m7n9L2L4k8m5OJ7j8
20334f0mK3ml2j5J5L6N8M5nqmj9J1J8m8p9RJ20O5q7p4L7N8J0k2Jqo5k6N4O3O3Jo9kK7n5n7
20326b9j3k7k5J9M3L2K1K5L3rq6l6O5k8j06M2R1l8m1M5L4Rj7l9L6O2m3o4ojnJ0Rk7q3n5O2
20319a40P5m9p7N4R0l4r3k4M8M7J3J0pJQ3M2q8l9O9J9l5J4L7j5lQ3Q1m6j12j9Q9O3m8o9RJ7
20312D6oL1Nn0j6lmRo9p2N5M5k7J7K3l3k5K5O2K2o0m1PmL5P3K9jl5r9n8Q0J00j5n5Kj7m4K
20305f6rk2N5M1o9l0N9l7q3N7N0m1O4Q6q4j15j1M5N5J7j2K7L0J2N1L9n9p0rOJ1j6n0J0L7n
20298c6L1N3j8p3n8J1K0l7J1Q1M1J0Oj2j8n6p7K9J05K1l6J8j8q3RP0oo5p7k5R3R9oj9J2J0
20291A0N5O0n8n0N2j2o9m1p2j8Q6J0q5n7MQ0Q2pJ4Q4jq7n0j9j0K1L6L9J1l8j6N5R7M8n8n8
20284C8k1n0J7P0n4o8N5K5o7l3M4L8k8l5LJ7J6jlJ6KK8N9m4n4Q1M5j5P1j5j37l2J4QP0n2j16
20277a08J17J41p3m5L8m8m0O6N1k5n1p1m5K6Jk6N6L8o1qL1q3p3Q3J00RJO9J04nj68j39J1P4
20271e3M9k5p7j6P4O3nj9PKNQm4k1J02Q1n1l4J6o4p2M6N5k0k5J3M0Mn8J2J05jj15k7N0jRR6
20263A09N2n8k0J6q2p9J5L2O6N0n9l5J7l1k5l7k8R9P1q3p5k9J0R9N1n4j4O2L7m9n5ok5k1J0
20257f9n1oJ08L9olq6n2K9K1M0j2n3O4N4k6O4R9j3n4pK1J1K1Oo8n3Pj3j7j5k7L8M1m7j0R0
20250F5M3m9k1K7k0l2L4J5m1k0%rl1l5N0O4o5o3Q6J12Oo5jO7l2q9qk9r5k6N6P3L3m1m6J9M2
20243b6jl1J7N0J2j9k5j8J9jo9j9P0L1J8P0k2q4M9Q2n4r2k9N5P5k7q0m1j0O9P7l0KN6l4k5
20236A5J3p1k0R1M5Jm6j05J4R4m2o8M8J2m1N9J01J0l7k3mJ9rk4O5R7m4j54p1M6Kl1O5K9q4
20229d8QP7j1nL6l5o1k9j6L6Q9N4k9n5J8N1j6k2Mo2p2K3M3j5jP2N7o1j02J7J40O7r9q3K8j2
20222a4q7%J09L9n9J3K2j41p9J37O2q2oN1Nj0k0j3J9RoK9O0J3p2m0L4k0m2M6K0p6j6R7Q3k
20215F3l5oJ8Pm%PQj1l8l4l5l2K9L1n2l2N2O8M5n2j37k2J17P7k3m9j6K5Po2m6L7K7KN5J8n2
20208d5nM8M5Ln3k7po1j4P2L0k1J5N8Nr8q6L6Q4L1J4L5J9k2n3m9J1L5omll5K3M5o5j02LR3
20201e1O5m6n2L0j%P3J3m8J8O9L8l9o0J4mo8k5Oj1K1oo9LR7L0p3j4P1j6j03J7J22K8l8K6M0
20194E7K7N3k3r9mN1ql4n9n0N7M8n7k1R9P5n2n6M4N7Mm1l7K6j9j06qP9K2J1L1j7m8k8l4k8
20187h8K6L9Oj0l7l3J4J3%J5L0N3L5k8k9K5Ko1J0P3o4j24jK1J3Q5N1l6k5L1K6rK2M2o7j20
20180a00M1J32On9j4k4k0K2L5N5j3p1L2L9o9rN5jPN2M1j0o9q6o3j3O0O8km9NJ10Q9p1j08L4
20173C2R4j9p2k0l9q1j4M6J9k1n1l3O3R7J8k6k7n7j9R2O5n6p9l8QN9Ko5K9P3k2k0M5J5qK0
20166A0ro7%Q3j3q2K1Rq3J4R3kk9O3O4k4k1L4jm0rkoJl0k5L8J1k0O0L9q7o8J1L3O2K3m1K1
20159C1M8m5m9L5J3n4K1R2j5j02l9NmL7M8m6p9J3L3LL9L2k7k6j1m4l5M4Q4M2k1n1LP4Mr1k4
20151f2N4K1k8n6jO7J5j0K6l1j9J20P4j11j00K8O4M7J0p3j12m3L5L1j8k9J1L7L8L3J5OK9J1
20145G9m9n4mkn5j6P8L7o2o2j6K4L8LjM9O1ko7k9M8K3j2RK9O1L4r6j02L4L5m6RQ9N4Jn0j01
20138c1m1N2j3p8L1M9q3l0J03M9kJ1l8l1J8nOJ6l4LN2pm9j4J5J7nJ3O5Kq7JQ6lq2l8M0P5N2
20130H5J9Mk5k3K6J2o5l3O5K3j08j04K9J07N2n3n4K4K0l4k0J7J3J4K4M1L1k6j0M7m3j36l6
20124a17M8LqJ2K7P9P8K4j3q8q2km9k3J34O1q2rL3j8k3l2j2P5Q2j2l5j7p3m5P3M8j8oj6j9
20117b2J0J6K9Ln7p1m7K3Q5pq7J4J03L6m4l9JK6M8K2n3k4N4mn4J2K4k9qM3K1rL2J2q0n8J1
20110f8lL3J28J23J7p8q8m2nj0n0pJ09N2j05o2J7m4j8P4K2%P2Jp8Lk7r9L3P2n1j0P5L8L2R
20103F5n2m5j7L1O3J9J5K8l6l3J1l4l4J6qk4rp8j00L5J08M4J5k5o0N6J20ml5P0O3l1o7m2j9
20096Fj4rpM0J13O7m6j05j05k8J3j3N8P6l1l2kj6J5Ll7k8pM9N9J6L0j9q7J1R3M7Lk8n3m0k7
20089c5LNm2k0M7L7kKK3L0Lk3rJ2J6k6n3K0L2q3o1O9N0k6k7J1M7%r2n5K8O0R1K1j20p2Q1O3
20082Ej2PJ0j5J1M1K1mm0o1RN8m6j13J6J30Q8k8j13p5L3M6J1Rj6n7l3N8R2rr3k9O5L7o3q2
20075a42PM5K3K1j2k2P4R5j4m4%l0l8M0M8l6j9N0J4l9l0o9r0JL7rL3O6k0m3M8Q4J8n7n6K1
20068d5P0L2k8ON7on5pnn1l9OJ6K2L5l1p5N8J08j2m2k1m7l5J5N6K9qM7J9q8k7O6J4m6m7KP7
20061B0N4o2n6O9O3m7n8j3K3L5ll3n9n5P5J42K6q1o8K5P4j0q0n8l8mM4K8k5l5%L2J0j6L3N2
20054DmK2P5%k5L0l7r0J5M0m5k5K7k4m9j5K2O6J9l4O0Q7m9q3mRm4j6R6P7o6n7K8Jj2K2k9n3
20047f1J0j8l8M1J9k4K9K1QN2j2p4OK5m9j9O8L8o3r2lO9N0M7M6m9r5m5nK8K0j4NK6K8J0l7
20040e2LM7j6j8J0n8n9K7J1m7J2J04M6p6m7Q1R0J3pj9p1m3O2Q8K6k9n2m5k3j4ML0J1qj1m2
20033g2j3O4M7K3K2n3r3l7pj4jM4N9lj3M7J5j8K2j9m2P7O9p4m0O5M7J4ml4QM5j2n6k3J1lk
20025D6N7M9p0q3J1pl3O2K2j10k5Q4lm5K3K6J4M7L8k0o5n6K1L0k7K9N5q2p6O8L3p0l8L6J5
20019d4pP1O3o3o5j1k4ON8K3l2m0J4K5m3m3L5O3M6Oo3n0M4Q8M2l7k0N4k6j12k2Qj0O8Qj12
20012a02PJ02l6j03K6P1j6%N8k7o4P0J45N6n9k8O3j7j13rM3n3m2M1Kl3K9Nn1jLj3Q0O4q0r9
20005h1m2j7K6P1K5n1l0j9p5J3J07K7L0M8p1j6Q9l4m5L6o4r8k7j3N5R0L4O3N1p8r2RM0RN3
19998B3J06k9j20K5Q2l8q0l4M5N6k2j6qn1K5N1m7n2l4j8O1K6m3J5L3QM3L6k4o0n1K5K8m2J9
19992f2R5j4r0j5J6l2j3P0P9po0o5p4j5R4J19N6j5l2j7j3kK9O8P4l9j26n0RJL2K2m1j0R2Q5
19985A49m9q2Pj4n7J1M5M8L7q1q8R1J13l9n8Kl5o3MO3M9j3l7j8n3l6P2P4L8M4l7o7K9Qq5n2
19978h0K5K6j2k5qK4L0l2n0M1R0N9ko9l3L2j3j8M8J6j4K7l0q7M5Q6q3l1J51Qj18L0J5j05j1
19971f8M0n2l5L7L1J2K4M1Pp4m0Q0N4l9nN0L1j9o9k3K6q9j12O9P7j3P3N1j21q7K7nl7K4P6
19964e8Q2M6m6q2jJ5m6K7P4k9l6J1l9mM5k4QP7oo2l2k0K0P3M7k2l8K3L9l9k7O7P1l0j08o3
19957h7K5j6r3j3J30J15l6q1K8M4o1m2L5m4q3N7R6J6K1K7k4pL5J9nk3JN5J1o3l4j2j4L0K3
19951C0OL9k1p5ok5r7PJ23M0p9o7j9nN3J19P0m6q5k5N2O4L1J9J4mk0n5m2M5M2p0o1M9L4p5
19944d0n4L7J9J0N7L1mJ7Kmln4n8k3j2J9l7j15M6J75K1m4M5J5j6K9m8j19J8J15k7j16j6J0
19937a24l1J3O1O7L5k9%R0L2q4n2K5K9M9N4m1p0nk4n9j7K3M0Ln9j2M5l6q8K7J07M0oj2l3K2
19930b0P5L3j0j8j0k9q1k9N0K8M3O4j5q4p6K3Q3j9m7N5L8l2jqq2p5K2K7m5mQ4N3oQJ2l8k7
19923e8M9J8k3M0J5n3L0L1r8m5N6rl2J1j1%L4J6M0O4OK0N7o1j06L3J5r5JM2p5JJ51N9r8q5
19916f0J1M0L2N7nr1l4L0J2Jk0J4N2p2j12P3Q9o1l6N2Rk7nl7p4oQ4P2Lk6K0Q1L2o1j7K7m5
19909Bk9M5Kk7K7kn5k4k4k9O6P8n8q4L3J4q5K5J70N0q9k9pn8k0N8Q0Np5MJ05M3p3j14m8L4
19902h9j2o3J5P0Ok9M3N9j8QO4J0k3k3n3j9M5L1m6q6nM9j2k7qqK8L6J4J2k2n6rM8K2k7K5P9
19895B9Rk8J4l7o7P0R3q0r5M5M6jP0R8mj04r2j5L2L3J5j7m1qM8Ln7K3O2k4l4QJ0j2p3l6J05
19888a2J14M5J6p5j40n2K8MNL5J0j2k7o2L7J55J2j44o0K7MoK3L6j1m0K9P0K4NJ8j6k2P5Q4
19881A77p6q9O7K2j36j03J6N1M5N5M0k0p%j06o5Q9L5n5k4n2n0R1J64O1m2m3l7J9J10Nj56r0
19875a04lm2oP9N4L4Q4J2r1j7L9j1J6L5m3n9r%J0J2j6K8R4K7j9J9k7q3n3k5QJ6m2k6L7Lk8
19868i7J5k0m8Q7R6r1p9R9J14L8l9j00k1N7KK6P1o0j25k7j5rJ10P7q7q0L5L6j1j4J3K0j6j5
19861e8N8P2l1q5l3j8m5mK5kL9Q4N3L8L1m2p2MN4J7l2m8NN0m2r6K8O8rK5P3Qm5m8n3k1K1J
19854c0J0O6Rp9j6M2KL6Q3j9q7k5k1m3K9P5L3j0KL0m8j27j6R8L3J9P7Nr0o1k6j2N1P2Jm4n3
19847c4o5k6L1L9J8k2k7N0N9l0m0OR%l9l2O5O3k5j9L1L9J1n4p0J3N4j2k9N6Nj32k2J19J4q
19840dP2k8r0J0k2q9J8O3j9K2P7k1l1R0L6j02m3K6m1J9J26%j07k1ol2M2N5%l0m0K8P7m4j36
19834a45m0M0M9Q2K6n5J1N3nk5n8n4N0P3M1J0q4n1J01N5n9k8k5m5Kmk4K3J2kO1J8p6k0M0k6
19827g9m4L7J08J00pp6j2Kp2m3Pk5L0P8m1p4Q8J18k6p4k5K4Q4O8l5o6l4j7k7m9J3J03K4o6
19820hJ4M9m4p6k4M3L8m6l2M9K1K8P4l7j04rN4P1N8l2p5l8j7QL7Kn7rM5k2RJ16K4p9j9J8J7
19813D7K0k1o4k9O2N2j2op4j46l7N7O7P2K5om5r4oO7M0M9K2m8j3O0P0Qo4n9k5j3Jjk4j1K5
19806e4M4N4K8n5q3j3O0O8J7k7J2M4n1j34m5N8J0k7J3L6N0Pr0q6K1J04P3k4k0No6n6Nl5j0
19799a67J06O3m9j4N0Nk8rOL0K7k0m0J3R5M9p1k3K2j10r4P7O3n3n6J7M3m6p6O3J05l3q7k9
19793a71J4M3O3L4KM4N2p5q8O2O7oK7Rl6k8o5m9J8l8n5O8J09J9m2NL6n2q2K0N8J1j7j5k5m3
19786a26N5J87J21m0j15q2K6Qq9J8R9rm5J7P7R9mj27j09j4%n3J1P4j8l7km4N4J79P6n0l2O
19779A11l0r6n6M3L6j3m6o5K3J03Kp1J1j0q9OP5MJL7MOL4k3q7PJ17K4q5NO2k1j4M9Jm4kK0
19772B9l7q5l1Mk9J8Q6Q2Q0qj36q8mj4L6P8oo2k3M4R3M6p1o5RJ7M4M1m8%M9q2r2K2Jk7j1N
19765a35M9pn6R5J58Mn3Nj4m5lL6J3n9q5lR3R1J3m3JJ7r9j10O0P3l9K8R0k2n3M1N0l7r6o9
19758a11J6Q0P2ko0l0M4Q0J1p8o8rOl2l0O1Q2J5j9o4k1J04L6o3k4p3m8J05M4n5Ok3p9RO5N8
19751EO7J5l3QK8pn2o8PP5J6l9oL7N5nj37j50NJ00M2j5J8N7L1m0l7L4Rm4L6O8m8j01k1M9J6
19744b5l9K7J04M3k8j7k3l9m4r2p1J03J52j2o1J6M%K2k5k9Kn4m7M8L6pN0L2n8j8L1J0O6L6
19737I3j07n7Q8O4l4o1nO2L4k3j5J3Nj2nj4m8qO1L7k5k6%j1k8J4K6k7KO1j3q9l4N3P8J2q3
19730b2k5J24P2n4L1M7j59j91j2R0R9M8k8l2k8o9k0O5Pl8N0K7k0Q8N6p2JM6l7m7k7k4onoJ7
19723e4K3l8n8M4P0K4N8j1q7M0P5l1ron7J9N7m2n8J1L0K0J7%k5m4n5k6N4R4K4k7K9J5l3L0
19716G3K7l7J6rj08k8K9m8j5L2j0L7R4J3p3r4n8L7L0q3pJ17k8j07O8P6q2m8Q0N2l0k3Pjj2
19710a13%M1N4K3J8MJ0N3k5j10J4R8k1p1KJ4PM6Jj09p9J2l4m3Q7J02K0K7L4J4lq5p4O1M5k2
19703bK3Rj2O7K5j31r7Q0O5p9k6J25Q0n1n9mJ0rrQJ4M7N1j0l0l9r7m7P8O0j2k0k8rM9L5l8
19696A7m9%L4M0L8J4oj7o8q8J5R3K6o6o0Jjn2K4Q9l2n6M0j3k2J08P7j4K6Op4j6P7L2l6n1j06
19689g0r7O1J15K9J6J5m0j7j2o8L1J33L8l2m6r0j7N8J1j4m4o3L5O7k4o1j8J8l3p4M8J24M2
19682B1J4J3k8ppn7j7O3N0j3l2L1M7k3NN0k7j2P1J2j7j1j28j31L7Q5J8qJ1J5l8k4N9kp7K9
19675b8O8k8m3k1pN5L3k5M1O7k6l1M6L5m9p0j7J8L0L9L7K0k5m2m4j12p5Q9N8m7J9M5k7l5l1
19669h3k5Q0J06l6m8P4L2k9Qn8m7Q6lj22jO6N%k4pP0J7m8L9O3m1p0kK3l0m2K6M8J4ql8o5j5
19661h5L1LJ4N6M3J6m8r2kM9mj0pK2M2p6j02L5O7M2L5l3n4M0J08N3l8n5o7p0MQo3m9K0L8j7
19654a46j6J08J18k6p2k3J5N8M2nOJ2K1L4mk2m2j04o1K3J7K5j0q2mN0k9k5N7Q1L5m6k6Q8O9
19648A16l9m5LK0J3k3n7n8k6K4M9M9P4M3n2n9k6o7m3R1J06k2n9K7N0j2n4n0k6k1j8j0j3J5
19641a00K2l6j0O6L7J9K9k6n2j9K3M8K2JJk9J0M7n7r3l5n8l8N6R8P6ql9M5M9l4k7L6L6l8m4
19634b2Kj5j4K0K8M7K3l5l9l9lJ9m5MR7km5O7K2r9nP1n2q1L0L8JJ6K8L3K4Nk3m3K7P9pm3j8
19627E1m2qN7J7m8p1m3M5N1m0o3jK2J7L4K8k4m5L1P1mn1J3M6m7r2L8R8m0p8M1K4n9LN4j6o1
19620i2jO7K6k0Jk9k8N6N8K5J8j8k5l1m0Mjm5k7j8OL4J1M4N7qRO2L2j6m0n0l2J1J2o0k3Q1
19612A0M6NQl1J0L3n7l3N3M8J4m7p4pL4L6K1o7q8J6Mq0j8N9N6Q5R4j7j46j10L6K3o1M9J33
19606C7N4K6%j03p8N9Q3Qk5oJ3Pj9l7j5M5N6lmj3j30j17Q0J38Rn2O0J04n9j18l3m4kP1m3o7
19599a18P3N3qRm3p8JP9Q8J7o8p9m4KM6O6L2m8o5JL0L4%p8n6K0K8P2R8pk6O1J0n3Pj0n4OK2
19591B0m0n1J1K5m8m0M0Mk4J6ojL5K0M2J1q1l9j9p3K8J14Qk1P6N7o3p1K6M0l4k5L9Rn9l5L2
19584g7N5K8j5j2J4l5l8P2N2o5k8M7J4Jj1n6m0j1k8M2J44N4o7J7K7j11q4%j2N8J15M6k2m7
19578B7j2K4k5k9np1r2%R2P2m8n2O7N6k2j2K5L3llO6lj11k4K7l2J4L9k4ON6K0j9l7n6k3M2
19571c7L1OM7K1m3J4M4l1l6LKNNJ3Pp1q4J3O3Q1P0l6p0L8Q1m1j34j2J17M9j6lk7QL9m9p0m1
19563d4n5K0N2o8o1M1J2NQ4Q6Qj7L1j6j20n6O2Q0P0jq8o3oK7M5L4K1j6n8l6qqJJ9L2Kp8p5
19556a42N8R3k0o5k3K1N7m2j49j1R9Kj4L8jqK8J9M%rj9NJ16J50k5j11kL5j9m4k1no5k5J04
19549IK5p9j6ok4J5K4K7j7q7l4N8O6J2mL9po2QJo0L3R1j3p2j4k1n7N7J24JkM1j16r9J30R1
19542F2q8p0LL3P3K0r8j14l7O6J14Rp3j2M4P2P6l7q0J7Po8l3j2oJ26J96M1j18j39r4J2J06
19536bM1q1n2O4L4k6K2J2l9J2J1jO7oq5O8J16n5r1m5r4m8R5P3l3K7R6l2o6J05M8j99j33J05
19529i2R9MM9R7Or8q4n8o3oM8K5L1N0Kk8K5M7m1q7J6J14N9m8l5R4Q0j02p7M5r4j49N2M5q0
19523a54J1Q2L9K3m9j17mP3J5O1R2n7q4N8N1j9L3M3m9n6Jm3r3qL9JJ9K2jM9P2Jo9m7O9J03
19516A07k1r2j1L5k7m2K8N9J5l7l9k6l5j1K8L2N5M9m0n8j5k0oO5Q6K3m6m2J4O2L6n1m8K5K2
19509G4j5m1j4N8k5j26jO2m9m4N8N6m0n2O4O4k9k5J0M3K8j19j24N1O4J4N1Rl3M4L3j14p9P9
19502f8M5lO0Rm0%l2jO5l0m6N3k9j23K8J13k3q3k1l7K9J66L7j32MQ8m4l0N9PRO6Jp9q7l3N5
19495d7N4Lk6o7l3P6Q7M1J4l7n4J3K5o6p3K3K7lL7no2NJ7m5pL7L8N8%p3l6J7L7K5plkJ6N7
19488F1j0n1K3lp4k7M2N2K0j2k1j6L9P1Mn7m8J6P3Qn4l4m9l1N1K6k6J9K9k2k4J2K1Qj8k6k0
19481d8l0pO5Q4j9j26p8M2O4K9J1j2l3lM5L8j3m0k0K5Kp7l0P3L9j2L2M5pk0K5Jp1j0P5Kn9
19474a8l0k0KK2k6l8K1M5L2J6k9n7K2O2m0n0R4N7j05j8J32J2r4J3K3o8jP5J5k9k3k5j2rjO
19467d4k7J5J10L2r2l0Pp1j6Q4J8m4J6Op4J6J65N2j18k8L8m5pM9k4k0J2n1QJ20K1j03j4J01
19460F2M5n4k6K6rk2pn1m1L6J7l7j2M2N2pn5MP4M5kom3o6j4l2q6K9J21L3k5l4m7K6R8J3j12
19453f5q0JmK1N4K2P6J06l2o1L9J3n3lL8pl8m8m4K6M8j9l1J1J6j4o1l2L0l0m8O4P6jj9k4J
19446g2N3K3j2J6J7ook1l3l8o1J2J58J27o2j09j8k1o5J5P8K5j4NM6L4m9l5N6J3m9J3Qo5l4
19439g1L2L8Nk9K6R6j0r8j5K6qK4N4J5m2m5kl1p8NN8NJ8J6p3k2R5K4o8KP8M2m0p7l7J8kn2
19432a23pM2j4%O2j1l3M8L6QJ9LJ2Ok3kk0p4k0O6L0k8jL5N1O3J9o4p8k1J6l4p1J2P6M2Rk9
19425Bm4L1P4qn5oJ5Mk6p6J2J27L0o2om4q3M8O9n9o7J8O5N3l4n3K8Oj1O0Mq0nM9j5q2q3jJ15
19417i0J30K1n9j4K2j6k2K4km2J0L8K5P2J1r2J3N6q4r9j1L8N9Pn5n6j9O2Q2N5O8Lp0p%l6K5
19410D7Mj00m7P5O6Nrj9j1J6k3p7m4M1Q0J8n2k0K8K7po4J8J27Pr0pJ2qrk5J6L2pmJ3L3K4l8
19403B8j6M4J1m5n0j3j2q4o3O1J01L0k4LLj1M8L9k8JL1J2m4j06k8P9K3m2pM5O6M5k5r5o6Q
19396h1K3N5Q2J0m4l7l7l6k5J1K5j6j2K2J8L0N1J1p9o6N2L9lQ4L2q8MM6l1L3P0o7j04qK8J3
19389Eml7J1P3J3kN0k9n7M2J2l6K3l3r2L2J01L4J8qq5n8J4QMJ1k7j2N2on2N4O4m7m3k2l4N5
19382hJ04J4o0n1j0rj8J7J3LK3k0l0P5N9q6o2N1Jn9K1L0m4k2K3L1N3L6k4l3k3j01j31L6J35
19375f6L1kOn8J2R1k7o4K8j3m2L9K4j6M4N3oj5NPl0q5o0M7O4k7k9P1O4m3k6O7J3n5RL0j1k6
19368Dj2L5Nq6l8N1N7Op8j0J19K9n5M1N1n5o4jrm0ML9J2l5l3M3L6l2QN6M0Lp9q1J0N9Q4Nj44
19360e5o6Q1jq5k3lk4K7Q1N3J7M0J6m9L0J03l7q6N2M5n7n0oL9L3n3q4m1j9j4Ppp2j2J28N9
19353c3m5N2Q1Pj1l7J6P4n0m6J01J4q9K3N2q0j49q0jK0O0P4K9LJJ4%n7jQ5J6n2l0lK0rl2M0
19346b3L6p7l8R6K1q1J7N3o7p8J7M6L9L1J0K3J9n9q0J1M3j3j9K7M7O4N4l5r7m8JK0M7J3m0
19339b0l2K7P5J6k8N1K0j07n6N5L3m7k9N3L2k1K2K2k7j1J1J2on0n2l0n0n3K3R4M2j8O0O8o3
19333A6p3nk5k4N7R3K6q5r3M4J24N7mj7p0n6J6KPN1jl5rNO2L6p0m6k2n0N3Q2o1n8N6J7k8Q
19325b0j4m3PO6O8oo3k8k5m9K1R7P9Rn7m9%j3m0k0lK1L1OL8Q1mr9m7N7L4o6m0O4K5q4n8L5
19318h9J3n1NQ0jj09l1R1N0k7rQJ1M5O8L2m7n0J1j9p8l6M8O6k3m8Q1O5p0k7J5m1%Rl8L8M1
19311a7o3j5L6j4M8P3l4kM2o2n5J9k2l6RK8N9N7j7n0jL2%rJ4k0m2L8O8o4j16K9J12N5lk7l0
19304B0k8m0j3Mk0j9K5Q6M8p2n0M8j8p9qol8L6J0p8M9J34%k9K1qj%k5K9N1j3j0M2qr1o4qO
19297a17M7P7P8L0p7m4R2J5j32k3J25N9n5r3p3J8O0JpJ9k2m4J3N8N8M7Oo2n9qk4l8ok4JR3
19290a1K2j02k9N5J6RJ0KJ6J0J3k4r1NR1lm3l2m8K6J03N7l8n8J7Pn9PL4k9J2K1j3M7N7K3L2
19283A12k2m4K2j2q0m0K7J9n3q1K3J34Q9k1j6K3j6n9l9L7N3n2n8L7J9k9l2m0K2R4M2m5o1j9
19276f6K8pl3O0J01J6k3m8p4N2J12j9l8j1j08j17K0Q9L0k2J6J7j3J0rj2M4ln5k5n2j6J14N6
19270A4p9rO2rK3P7m3q2N9J11Mp2m0j7k1M3N3n0r6k8O5P0j4n8m6K3R0J2l5M2k2q0J9pj12n8
19263b11M3N0ojL2l2m4O2L4l0M4K2n9N8J29k2j18n6M9J14N8o9j15k3Q8K2o0K7M3m6K3J29K6
19256A61j23r8J3L9J1L2L0m4n7M8R1Oj2J3l5m7k0j4K0Lm7QJ5j8O7O9n5m7L7M0Kl6o8p2K6J18
19249E6J4p7J5K0l5M5L9o5k6K3k0k7j5jM5K6l7k1Jk7PK7n2k5Q4J9n3J6K7LM5L4J5L2l8o2M7
19242E9O8l5p0nK2l4j7M5k2o2M3O1j0l5p0m6O6P1J1Qk1p0m6J1M2L2RK6N2K5n5r8j8P7K6q5
19235d5p2K5P4N7m1j10J0Q5k9k4O3%m3mKL0L5k2l2K1O7O3on6o8n0L6O7K8L4Qn5j3Rn7k3L5
19228aj8QJ08O4l8o0m1l7o3j8O2mn3L8K9j7O4O5n7p3J5K1m7j1N8%o8o0l0K0L4K4N2L1l7m1
19221h1LL5J0rJ5l3o1K9Ko6M9P9j6K0L2o0p5l1K7P7K9l2J1P8N4l2n3m7q4m2N7P6M1OrL1M3
19214G3l3p8k8L0M9J0r2n0J35J25l3n9m4m3K0J3q9m5J27J20k8k6L2k0pO4L2Kkp1m1O1j0p0
19208B4K9Pr1k2K7m0%P9k2j20l0K0lP9R8K6L7k8j29j3Q3ol6j4j9L4M2k7j1J8l4k1jn0j4O0
19201f8%l6O1P0J2M8K5o0m0l2o1QO1K1j4j2K5L6J4L7L9r2j95l9J49M9o6J0L6J2K5l6o8K3M9
19194iOLj0k3J8J1LQ5Q5m7j06m9K7N1nn7n9qM2J0MO5K3m5NL6K1L6j7j03k6R7J3r3rJ5q7n7
19187a54ok9O7J28j3o0N9O3n1p1J3N4N5M5o7j39kO7m7m6N3N8M5L5k3rL7Nj5l4p1k6Jk6oj5
19180a25kR9R6rp1l9M2Qj01n0J20J68j4j77q9lj7P1Q6n2n4N7P6J1l1mok8J7K5j2j0j8j6L0
19173b2L2K1K6Ok1o7p0M1O5jM0O8l0j17r4N6J11m9r2K4pl6M4mn4N0P6oj6j6l4J7M8L6M1Ln2
19166A7l7jJ8Rj2l1k9L0O7Ol1k4j6N5O9k7k5K9k8p6J0Q7K4n1j5K3J4K3Nn9p1J1R3N1n1l8R
19159B8l8o5j9M4P0j1l6K9k2k8P0Oj2O0k7n1Kl0mJrQ0K2q3J2N1KL4K9m5n6j1j5p0o9L2J04
19152b5K8n2rkk2M5M2j4ok6k0O4P5J7l7r3p0M2P2Oj6l3q4l8L9K0RJ8K4N2K0k2Jj6J7Q6l2j35
19145g5k9Q0Q6Qr0m5M0NpL8K1l6o8n4%K8L2O5N9Mk3m5l2L5%o7j3M5L2l2q4L8J09m0l4J02K1
19138G4o6K3O7ro4JJ9r4n3P4Lj6J11N8q4m4L6L4mm4l4Jj8l1L6P8j6j11l1Q3N8k8j31j31O8
19131a85J37l5q4J6M1L1K4RL3L6m0o3J9M6Oj0NK8K7K9N2k6p7L9M8o4k2J5o9j4R3Jp3mlj5J6
19124c3k5j1M7LmL4J6om2o7l7%O9R7Kr0m9P4L8j26o9J14J13M2Lm9k8K4k8p0j2K1j0o3j16j0
19117b48J62P7q4l5M2N2P4Kj19p0K1j3PO8J7ON4Pl8j1Mnj9jK6rk0K1J5RK0mJK3Prj6lPMO5
19109H7M0j06p0N3O6O5k8j59p1N0J3rK9L4j4m6KK0k2nK2KJ8L3KQK3k8m9k6n0m5M5P1Nl1j4
19102h5Lj3oN1N3J8J0j8m3l9mO8L5o1k9mj1M9K1k5K3ro8LO6jn6K6N6k4QR9O6n0j15l1K6m8
19095e9LQ7J0m3m4m8j1j2j4M0L1j4J2N2N6L3oj3L4M2j7q2j02j2J12O7l8l7m5k4P1J9q1j1J3
19088c1l1Q1J12n3p3l0j04j2J52L6r4l3k3k9K7j1pJ01O3l1k8n4o1L4Q1K4k5nJ3k0j6QJL6Q1
19082G9K1q1p7kkj2K3l1o2J5Mj4N0L3j2PJ4J1KQM1L2Lk0l9j8j8n0k4J5L5L4j7n0k8L8Q8L2
19074B8j4mk9k1ok7P3J15n8j20pM4M3%q2n9J5M7J08N3j46j24Q0O1n5k4J5J5M0J3MN8Nn0K0
19068A1j0o7K8K5o1mO3L6p6j79j9K24J58k9k8M1J8j5jm4j21o9Q7J28j6j07lP0Kk7RJ8j3j1
19061A8L8oj33j10N6J07K7k0rJ1L4Kn6j9L6J7nl0n3j1K1j8k3O7R6n2j23J8O6k0j1M6N6M0r
19054D8k9k6n7n3j1J6N6N4lJM8K9p6j40k4P6M9R0O5p6OQ5r4j15M5N0j1l1o3m7J3L2O5J34O9
19048A75r1j11o4n1M7J19J1p2k0J8L2M3Lj9ol3J9J19K4q6J8N5m1l1Rk8k3j6m4l3n1o3J4K9
19041a48MO9P9J8pj9j0J6nm4n5mN7M1K9N2Pn4r6p9O0R6m0l8N8om9L5O5M3K5j3m4o1n7NNq1
19034a46r0OP8O0J2J4J5k0k3OL6O2K8n5j04o5K8M9j1lL1K9M6J4n8m8ON3M4nJ7%r6l1O7J0j
19027d5O2N4l0j05n3P1P4k0o2l5m5o4L6J03J0k6K0Nj8J9P8J9j27p5P3M9O5J21ro0J8l8n9J6
19020B2l0m5O1M7m2J0Q7K9o4n1L5L5n9n3N1M3p0r0mN4K9kK5M8j4p7l5K9OOP2O3p0j21oL3l3
19013h1K7Q6Ol5l4m9J1M7MJk2p6k4M1j5k8Q5J14Np5p5l1O1P8k9m9On2k8J23J06L0L4p2j59
19006f9jJ22J7o8rK6kk5k8rK6M5J5l0l7m7k1P6Q9J3jK9J2o9j38q6K9R8Q0k2p2k4M2O6qp9j5
18999g5N8L8n2q6N6P5r3k3J33L9n0m7n2L6R0om0J5pl0L6M2m3m1Qm1p2N1J54M3j24n4J20O7
18993A25q2l4O4J3n9m9l3n4m9Loj8P5J04L0L1%r1m2L8RK0M6pl4j7k0k2j6L0N8k0l6O6Q0J2
18986A15n1q5k6j7o4L0P4k4m3MO2P5m8q9J1jl6J6J8L4R3L4m8kK5j4j8j3J3M3j9m9J5J0l3k9
18979c7l5pO9O6j1m2%K4Kk3l8k4mk9j0P0P4rm9pK0k7o3j4O7O0k5j8N7K2k5Nl8j05m2Q5J38
18972G7Q8%o2p5k6on8k9O9P2J3rk2k7Rlk8P1O3j19n2Q3q2j46L8Q9M1M1L7Kk9j7j2JJ00P0r5
18965F7o9O1Q4M4k7p8o3l3nJ3j4k7L5O1j2oP8Pq8l6k9l4P3O3q2n2O6ln8O4Q3l8n3rK0M9j2
18958D0q9p0k8K6Q6K9o8k3K9l7k3L9k7n5J8M5O0N7m0q9M2J15k8j19J8J34N5o2k6K6o1o8M1
18951e3K8PQ1N5p5r6L6N8j09j03O6N5J4N8No4j1N0M6Mo0p5JO7N9On9o3rK5J6l3k7L0j0j1O4
18944b7J1m6J7L8M1K7n9n0L7L3k5o4k6M5Jn4J5O6M2%o3n4L6O4L1PK4K7j5K3O0p0j05J7k3q8
18938a07MM0N0N7m2k2Q3qq1k5m7J0J73R8j08j10nRML5pr3o0L1O1M7Kj7k1l5L4O7m4m3N9L9
18931B8KJ1qj7l2l2j5o1l5O9J9n5kJj3O3O4j8%N7K2l0m9p6jJ00kj05k3kk0M2J3k2O0M5j1J8
18923a5n7q1J00J10r3j21%J6k9J1Q1P8O6K9q3l2J12nj40J4J07ok3J7k6j4J1m5k8K6k1k6J4
18917e3j0K0N3k8p2J8R5L1p4l7M7Jl5J0J8L1N2l9o6P4P4j27j16R5N6q9j9K2k0O7O5n6k6L3
18910eLJNJ7L0j7m8k0NQK6Q3O2n4q7o5k7R0Q0n2MQ8jp9q8o8K3N2k1QJ31N8j26o4M8m4q9j4
18903a47L6O5K5j1J6l1k7N1rk0J02M5j02n4K1n1k6J08J7n1R4J8j22J3L3l1P4O2pK8n1j26l8
18897i6J9KK7O6N5M5L4m1q2n9m6M2R5rk2L9pK1O6n3j04l1k5nO1J4o1KQ1J3p9m1L7M2j0q3q7
18890a80jK5k2L0Q6J5lP7N5p9j29k7P2K2n7m1M5J07J3r5jP0l3o1lPL5Q5Q1J1j0L9J9n7m7O
18883E4J1k7l2L3N0J3J8k2p4k1j1q0q4j5Q2J16L3k2Jj8k7JnJ6M8k0o3L9Q8ln7k8j2j1K5L8
18876C4k3l1K0ok5j0m0NO5k2p1KO9P7j5p4J5N2J7P0L9j48j73LJ08R4J8p7k3R0K9o3n5m3J6
18869g6O0nl1K3K9nj6j5jK6J6l7o4jO7L2k8KP9N2o5o9K0J6L0J01Qr9j9K0l9o0m4J6N5L2K3
18862C3J1j1l1o5o6m0J0R1O0rN4L2j27q2Q1L4m6L6O7j0m8KN2Qm7l1j4jJ9kjkm3j6M8O8O2J5
18855I1m2m9j9k3m1PN9J5j7lk1k6j0MM6M9mrJ9K7jn1j9L9j6n0J1K4K4N0J8l0o9p2L0J01M4
18848H6k0l5l9k8k4n0m8M2J23P4lj2k0m0m6k9N0R0rq4k0M4j7r6m8M0M5RJ6L9j2p8m7RM3O7
18841b8J9l7n2o9j5P4M6jM0M1lJ7K6k9pL6PJ8j5j22n8R0P4j6o1l8OK7K8n1j10j0M5j5J6P7
18834e0M5j9n3qO0N4M5K6n3k6L2p0j03L6P3Qk2rL2Ok6M2L5p7o8j4j1K2L8L7P1M4l7n3kN2M8
18827A05pn7q7o6QM3k0n1P2P2q8mJ45K3p2p8r8M4J35L3MLm8qJ1m3J8R3J9n0k7LK4Rk6k5j0
18820alk6m1M3N0n0k0N4kk8N4P4k8p3m5n4L0J20J7p7o5l4O2N8n5rM6n0k8R1O2j5Jpn4qK7l0
18813a4k3j1o3L2J32K5j0N5j7q4n0l5pM7M6J3Mk8p2jP6J1k9j2j6K0Po0J6Q6l6j19k5O3N1K8
18806@J6j8l9JM3k5r1%M9o1q2L1Q1K3l6J7R0K9o0l4L2J9j7j1OL7O5Pp0q2p7k3O6N1k5QP6K2
18798A8m0j0OJ4N2Qm8j1Mj9oK8M8K0K7P0n6j48L4R8n2mQ5n2j02Kj5n0mj0pJ4j8K9P7j1m2J
18791g0l0j7Q6Q0j9nM3n1o6N6L0p1m2J5jn8l7O1L2n1j7K4N5O8j0j4Q0L8k8L9kj45j11mlK4
18784a21P6M0mk1l0j9KP1R3j5o1l9q1m7L4K3K2K2j8KK0m1m6N5R8J4k8nn6n0O5N7k9NO8L0l5
18777E1RL5p6o6P7Oj05K5J11M2k3q7q5k5n8l9Q8J02L6j7j00n7R3M5n2L5J9j29o0Q0L2j8L8
18771g3O8L6Koql8o0k3L0K4OL5Lo2LO7J7OK0rJ0M0qr9j04N5R2o9o2L3m9l1R8O9K0M9J9n4n2
18763eRj4j04k7J01P4J7J9Kn2p7j3K4l9j8O3O2O6M5l0k9l4r5n6L1Ok6M8R4J0k7K3qk5Km6o
18756c5R5qj10OJ05N8pk7o3o8L2R7M2J3On3p8m3mM2N7j6m5L2Pp1K1Q7k7q3k2K4mm5JM7jk6
18749f4jJ3mn8k6Q2M0k5O4O7m4l0J8oj5j6MN4L8j8j6mK0N6mq7n1k1l2MJj5L4L3jK4M3K6m6
18742C7j22n9N0M1J0L4j6j17n4Q0O0K4L2l5n6LMJJ6K2M1mn4lnr1l2J10P6qK7Pm7K5K8n7KQ9
18734E9L3k0J0j3j04o4N0Nk8M8K6M2J10j8j19j2K6n5o9kN4O5N0rq3r6m3J6O7O9QoL8K5PM5
18727A12pj05o6K6O5N3k9p2j8J0J0Q5Q5q4j01L3oo1K2QkO2pl8M8L2pk3p5rN9o2j04L4M6k3
18721a09N7R4m0n3O4K1j13q1M5O8J0J6L3k5l3J5j3lO7L6LM7K6m7j00j00l4lNN8M0k7kL8j8
18714e8m6J7K6NM1Qp4m0K6Rj6M2J05Qj00k6L0l0j9O7J01P0qj06j20j8M6K8L3J9LN8J4j06q5
18707i6pJ8M8M3L7Q5K9j14r6%MJ2K9j9rM2l4q5P2J50j5j09j6L1k9q5o3J1M4M6M9K7Qnl4j9
18700e0K7L6ol5K0M8l0o2pJ2pK1O3L0m2m9l6l7J4R0P8k0p1k4K7J5l2lJ12Q7p1j16o0rK0M7
18693b0N7m0j16K5J00j5mP5J9j8k9n8J3N6l2n9j4K1M9L8mk9rM7k9j55n3J18R4j1n7l6J1K7
18687c8Qk8j5K1j2j9J8%rj3l7L8Q2j7J1J06nq3jj7l3L5k8r3kN4M0L4QKJ6j1qK6j6l8J8pq1
18679i4j1O9k0j14m0M4NK2J00J1p2N0R3l5q8n0k4J1N3P5K8r5j14J9Q3N6P3P6j1r5n7N2P0J
18673G1k7OL1l1q6oJ3q4k1P1QJK4j1L8L5n2PL8p5n5M9J4l3L5N9o2q2J03J08q2o4M1j5m3K1
18666e6L5J6j9n0K2R7L2k8Lj4n4k4J4pj3M6M6qJ1J4n1n0l4k7L4K4m1j1L8L4J9Rjj2j1K3L4
18659D0j2k6%j2KO6N3NOl4o9LJ7p8o3M9K0l4L8M0k9j7NK0K3m0l1N9M7j3n0o2J7N6K5L5j1n1
18652fKl4m3R5N4r1l0J8j2M3jj21qJ34Mq2P3R3j00j02M9K3l4N3Q3Nl9m8n1j4K0j5l7N0N4p5
18645i0j9J24K6n7J5j2j9O4k7j18NP1L4O7P2m9j47o6J17J38J7%rj00n0P0J3o2j8k8k7P5Q2
18638I2pm9l9J5K8l2rL4J0K7K4o5q4nMo3m3L5L5J1J5j8m9J3O2k0p2OK4M3J20Nj30k0M8oL1
18631b9P5J8n1j3K8m4m6O8L3o5l2j4j2L1k7m3J23J17q7l6J13J3q8l6k2lN8M8J3J0Mrl6k5J3
18625D7k1m8Jpm9K0P9J4k6K5M6Pj9lJm0l2K4lm6nJ4J7N9N2%l1n6m7oK1%n0KR2k1j46OJ61L0
18617F2j45p8Q3O1k6L0O9J3K2J8o7m9oo2k5N1m2o0O5J7k3R9L1q6M1N0o2L0P7m3n8m7n4K7L8
18610d9n0k2Q9O7m5k4Q1K1j04o9J6J5L5O4J0m9m2J4N8Qj0N4J0l4L0Nl9L4N6j5n0qJ9l6qO8
18603A00l8r9P4Q0j30j02N7L4OJ0q3o5O0M9j6l8l8K3P4O8N2J0J0Jj04p6O1Qm6M9N2qkJj8k2
18596fj9l1j0N7J2m4L5oj07mP2K6J9K0M6M0p3j29o9M0R3K1%O3K9l7j5kj9%%o5o2N6Q1RQM1
18589G0J6l1n2j8J8nn7m2N2R0K7LL2Mk5k4q9j16NR4M8k2l8k8j6J3L9N4R4N6o6n2J5k1l9l4
18582d5k5M5K4p5k3P3K4m7j8J1k8m2jM4R3O8k4j6N1K8l4l2j9o7o8L4M1k3RJ1l5J2L0k9qM3
18575a8J9j0j4J6O2j1j25m2J09Q2k3q4o1K5K9k3k8j3N0Q5l3j05NN3k0l7K5P0N2k1q0m1N0P5
18569A8L4J2L4K0j3OKm6l5L3P0Pj31j18O8O0j39q9J18R4L2N0n7p5P3L1p9K8Q5n0q3K7K3q1
18562g1n0O7P1K3K2L9K8Kj2o4j06rO0n1q1N7R6J6j7J6J1m9j8M6m8p7O9M6o6j6J3l9k3J7J6
18556h2l3n1J1N6R6P3r2r5N6j6r0lJM4J13K2J9N7o8p7N0N4K3L2K2%o6j03lO3l0p3k4k3%J4
18549a23k9L6J08M3J1J8j7k4l7o1j7N1M4m2p8l9j9L5Q2Nk4L2M4J9k7l6Pl5k9P3Pr6J2Q1MJ
18542b0K0k3j0K8j3JP0No5MQm8mNl9L1N0o3m7P3P9K4j2n2n2J7P3J4n2j4j4m5J3%p1K8J18K0
18535C7n9m5o2k9R7J00J1J7J5m7r6j02K2J19L7Q%p7j6M5k3RJ6p6lQ4l2o2Q5R6k3k4Lo7m9M2
18528d9lm1M4N4j7k4j1l6mQ2N5n0n0j0%Q0J04k6q2j7K9M8K5l9o5l0J5Mj1J5Oj0%%L9O2rn7
18520B1n6m5MOMN2J2k5K6j9n2N2M4o5n0J2ML6N9n6q6N4O8LK5j1n7j8pJ7M9n7j23L0J13j5j8
18513f9J13M5n2J9l0j01N0J05j9j2L5l4m7J2L6K4j4l3k0k7%N3L6ok6m6m1kK6k1o1K6P6l4o8
18507a07ml2l0N8M8NL0J3qK0Ol3n1j3R2Q5k9m3Jj3m6j3Q7J06L0k2p2n3K7k8n9J4k5oQ0l4q0
18500i9Q4N6j02o5M1%l2Q8J04m6o1Nl1n3j5N5R0k7j10j4K8j9lM5L2J8Q7R4m6q9j4j0j5K2J6
18493A4ro4j05OQ6l3p9L5O7L8K3k4l7j3j0K7L4m4m3P3J11J5k1K8j6m3K8n8j45K7R7l0l5j2
18486a12l1K8M6JJ0L4J7n8o5O2O4k5L7N9k2NK0m5l2pj7NQj7m1n5oL5KJ6L7LK2K3oL8K3m8J
18479IK1m1l5J0J3o0j16k5O1L5O8J01j0n5O3M3j32j09L8L3J2K8l3j4N9j4l9Q6O0p8k0Q0j0
18473B9r5m5mjJ2J4K6L4j7l0N0P0Ml8m2j0J1m8n8jJ1N3J06M4qKrrk6m7oK8M5M3n0o2L6kq4
18465g4J4R1Mp0l5L5L1l4j0M3j2l9Ql5p0J6O6M7L3j7n1J1Qq9n0M0j9k3R3O8n1k5M4j0n7O3
18458e6J34k6j21K0Q3j8k8J5l1k6M0l4r7M5J08n5j00P1R7l8k7M4nm6l5j6N8N1j3O4R7n1j05
18452al9j1jOJ2K6j7n7%K4m8n6OM7M5k2n9K3Q0L6j0m2l6N2P0l4m6O5M6q3q0L1N6nj7L4L2l0
18445cn1J6R2L5j00p2Ro4m3J35J20k7j2K4n1m2O8J00Nq5n4K6K3l2q3r8k7M1K7L5J21J23m2
18438A14q5M9K1q6j0L1m3m3QK6J9L4P0mj34o7P6K2p5k2L8Nl4k7K7K0o6k2R5O5J1J2j7k1k0
18432c3n8kJ00O1m6m6JqlK8lkJ7o9p2O8Q3K0J9j4k5M4J1q7n0K4J0k9o8l0R3O9m7j5L5JJ2j4
18424b5p0pO4L4l1o2J2R3N3j2l3k1OPK6N6l3j05m7MJ1pk9K3L5n2l3Q1J07K1o6kQ8pp7j0l0
18417c8m1M4L1J0L1k5lN2m9m3P2qj08j8J5q6l2J57J00r9l8P0k6l0P4K3p4l1O3N2m7n1N1K9
18411B7o7m0NK0P1M6J5O8Qn8L4L7n4l3j6o9p9l1L4O7L4n5j01oQ8P2O0M6l5p7l3nmnj7J4M5
18404Fj8k0P3Kj08n4%J6M7J1m8l1K2M0O2Q4op0%j5o0PJ2j7J2L8O7J3p7m8pJ3N4K1J3M9lk8
18396E2l6o2K6M0p7l9N4L9K2l7m0R2P7n1n5k4LK6J1K9kn8J6J6p7oM8m3m5L1O4L9n3o8P5J14
18389A01n2j00Om0q5R0J16m8n0RK3R2M3j02n9L5jMN4j7n0J5n2j04K3P3L2L3MJj0r8n8L4J2
18383a26L2K7m3K8Q7J9mom7k6M2O1jr5j08J2J33O6p3j4R7K2m7OMl0j6o0q3L5J03L2k2n3o8
18376a16jO9O1k7r0J5J15L2o5o1k1N3P4l4j16k0P0Jj1O8M0L5N1p4r6K4Ok8K4%k5j6m8k3L3
18369a01j1l9K2M1K5J7k6j3O2K1l2K2K2l2l9J8J05Q1n2r1o0m4lL8K6kM3Q6j7j12k5R2Q2on0
18363D8pM1J8m1j0O4j2j00m1k9k1P1L8l6j9j5N0R1m4o0P4N3o0q4k3N3N9K0l2m3K0jp2k3J6
18356e7j8P%o5j6Q8N4m8m9K7P1L3j6K1O4m3j48l9P2j5m8N0N9K1J3m4p9k2M1N5J2m8l3jm5n0
18349a96N2P4njL4nk9J0L4qj4M1J0JR1N8m2n3q5j04K7J42N0q4m5nn9J9P8l0k0N7J2J4J4p4
18342d1m6K3j8K0Q9k0j11l4M0M3J2m2j8O2O2jm1l3J8L6K5J5k0n0m5J4Q8L4o1lO5M4J1l6n4
18335B7k6j2L0N2k7p8o9m4j%JN4N8k5q9l0R2P1%M3L4n1m5lM2L9m3l6L3K9J4mkM1l7j41p1M2
18328a32N0K3M1N2l1p4O%o8OQ5N8M1Mo0l5M9Q4rj40m4J29L5r8lN8k0k5M7O6J0j6Ml3q4j7N3
18321A2kl6K5N8K5k6k9Nk0m9J2L7OJ7j9m7N3Q3m9r8k0L1M4K3l4l4J6j5o2lK7k6l2J8M0jl8
18314a08j6oK9O9J2K5P2o9j35k7L2O6K7r1j8R3Rm9j5o%l4m4P5J15Qj2Mo5m0N2L7Lol2k7kj
18307g5rNM0K5j4rJ0L8K9o7o4N5N4m0n8QK8n0m8N9P2L0M1K6j7m1m2l3k1L7P4K8ml4m2L8jj28
18299a00jJ36j8j17L4J16J0n4j2k1l3L1K4k0K6N7mm8l2k3k1L2O7L0j4q6r6L7M4m5J4L1j7M3
18293c0N7Pnl4j0N1po0j6RL5O4J3l6J0O3K5n6p5m8l5KM1N6Q0kj33n6P7J8m9J1M2k8m6Pl0k1
18286a09Q3J7q2qM6M5M3mj1Rj0nMJ3M0J0k1l4q4o7NkL7Q5Lj5J8l6LP7Nl1l3n2M4O4j1Ql4n2
18278d2P3J6o9O3K6j31l4O6J0mR%Pj2m0PN2Ll2Qj8o6J4M5k2L4Q1J1K9N5m0n9k9n7k9J2j2O
18271f9P2N3l0lO6op4o1p8k9K7j2J0L6J3O7M2n5NP3j5o4pJ5RK3j9o1J2L9j3j7j8J2P9M1l1
18264C2k9j3PL3J8m3p9k7M0O0M9qk4L3K5J2J3o4m1M6l9p8N3M4p4p8JR4Q0p1q5Q5J00n1p7L3
18257b3M7l9l6J2m1p6k1jk5NJ12J56L0n8K7K8o7l7K4Lj6m5p9%Q1M1Jj0l5K6P7k4n1N2L2p1
18250an4J8L0qrJ8m8p6L5O1%K7N3J6m2m6M4L3r0m2O0rn7j4k1OJ02O2m8rP0O0L4m3r9l0j9l7
18243g3K7k0q2K5L5n9LM6j8J8O0k2o7l0LL7J0n7J4J21K4p6K1R5J6n1k0J3k8o4KO3J6l3k8j5
18236i4N0P5k5m8N1K6o9k1L8l7n6O0O7m6l4M3M0L7Nn3j2J6k6KJ9o3n8M2M1l2n3j5L1K6okn
18229h6j0L4M2%k1k0K2O4K5ljo6o0O6O7l7l3j3o2k6M7L2j9l9L2Q4k7n9N9J1o8LPk0M1M2K0
18221B8K7k7o1j5Kk8j9J1k8l7P0R8J4%np2o3L%k7J2M2k0n2J6L5Nj5nR7Q1j09p2R3J6k3R0M8
18214A10o6q0o9k6k1o2J8P0l7%J38O0n2j7K4K4J0lmk4j4K3K7j5j03q5R5R9o3k3O7l8p7M6O8
18208@j4k0L8L7m9n1N9K0o8K9M4p2kQ4rn1pj9l8k8m7m7Q3J39k7q6N4N0k7kjj9J8K2lK7M0o9
18200a2j08L3P0k1nJ0k1J1J4j9RM6M0k7n0L0N4J5Pn8o6M9K3n8M6O1p0j1O4l1m6K1J1Pkl1j7
18193c2pj3qn6m9R8J29k1n2L3Ok5L3M4km3l6N3O5m4l1N7l4j17J0M0q2m0L4mM2N8lJ7Nl2Lk4
18186b8m1Ol2%J25Q0mJ3l2q2m4J3P2L6o1k5M1L1lj05j09Q9R8q2m5O5j7o7J6M1OPJ1K4N1K4
18179G2k8k3pj5QO0M9k9q8p0K1O6Pn5k9L8Oo9jN9k8k0P5K1l9JL1L3m7j41o2K6K6J17J37n5
18172D7j53o9J3P5R6J9o8m6J5j0l1j6k4N3J30Np7K8M5l7n5k4M%j9RK6j8m2k8j9J8J07J04k9
18165B9o1K8L2qrk9j3M2L1j2k2k8j6J3jm5k2K3l7m8P4P4k7QM9l7p8K1J08N9m5n8J4M3l8o0
18158d6K0l1r8N2J06k8pQ0K0l0k7j9L7O1l3j26n3P3Qn5M7M7qP3P7l6m9K0K6m8n3J1QJ7M5k1
18152F0o0o0r4l8M8M5M6N6Oj7J5k3r6k6J6n0L3R5k6L5J59K2m4J8k9k0nr0k9O2nJ7N9l6k5J8
18145C7o9l0Q6J8q2m4L9J7n0K2R7J5n2k7J8O6L1o4n4J5qn7%K7l7j1N1nl1L5M4Kqj2k4k1PP2
18137A3J02k3j10JM3l7j3On3MQ3M5k9o5j1N0Pj1rl9L0N2o5m2O0j3q0k1K3K0K3N9R1P5J5p8
18131A03j12j7N7J4j1lj0J7K4l1m4pK2J4k3OP9K5o1JO5L0J6J1q8j34oP4%rL9Lk0%lJJ4K3K
18123F1l4kJ6l6l9l7l7L6M7l7n5j8j1oQ1J55N5o5o1l4J6L8m1n0M2N8Rm5n5M3R8j2p5j0J7M6
18116E8M7o7p6Mk3j8M5J5m9k6O7K0j02K3J40J5n2m2l2L8Ol4M3k1j15PQ4j8o0J0K8nJ9L6l1
18109f6n8J7O4N1K3n5p3O6J05m0o9J9j0q4m4P0J04Nq5o7j4K6M5J6J1K4m6r8k5Q0J14Rj17k7
18103a29R4M0J3kn5J7M6j7M6M0p1LK6j10l1J34P1m5p7l2R0R8m6q7rK2k5o9MJ26Q3o6j03n1
18096g2rK1J6l8l9L6O4%k2N5K2j00j1J08J0k6N4M5L5J4p6q5j4OPL1J1m5l3J7RjJ1J8L1Nk9
18089B6K0L6n7n6N7N0m2l1ok7M0R7J2n6l1k8k8LkOL7ml7j4lK1On3LM7k4K0J05J6p8q2p1K0
18082a08N5p8n4J60J40p2r1L9M7l6k9nm7j1O9Qo4j7K8M6M6k6p9l5J8Rl3j5N8N0KK1J1k1J4
18075@J4l4k2L1M1j0n3pL2lrP%K1J3k6j3l5p8k5N6O9J0n6JP1Nm9m0n8l3P7J51O6n2jJ1j20
18068d8j05L9N4k4j4J10J07m4n6lk5LK1j7pL3M9Nl5Nj9p2j4Qj5L7N6kn3n9J5Q5M2n0o8k3o
18061i0qRrj2K9%m8pM7M4j4n4J2R9P4m4j03lJ05N3o3m4P1P5k5m7n2o5K2K9q4m6P5M9k9l4L3
18054e5N5l7o4K5K3QQ0M1l9J8K2n7m0l8n1K2K1n0mM5nl5M1J06Mo9K8j5j18K7J55O6l2m9k6
18047Cj1m0m1QO5O9m3j16lR2L4k7n4o2%M4on1k3L6M4OQK7J9M1N6j2q8n2L9J7l5RK3kM2L7n5
18040bo5QL6K0Ml%J4J9jKM8L6o5r0j8M0M4Qk8l9l9nK9O2N6p0p8J03R3n9o3p8n0R3M3j01k9
18032a25K8n2rP5kk6Q1O4m5p6k4P5P6m4n6k7q0l0O9J3m0N0J07or5lR2P2Qo1n0j2k3JJ8MN6
18025CK6p3L1R6o9q2P1O3k6k7j5l5n6l1L4L9j6pN7M4l0k3J6m1m3Q6Q7m4n2J1oj2Mn6r5j4N2
18018a33L1K0K6j1k7Mj2n6MO8l5p8Q6J22Jrj4l6L3K1j2J7k6k5J3q0n3P3Qk1O6L3k5j3lKl0
18011g1m6j9J8J04R0l8l4mm4N0J13k2q8k4j2n7k3P4M5o0l5O8Q3rq7n7K8P5M0n5n6L1L8j2L7
18005D1P0o7j23J5J9n9M4R3k1n1J0qn6jN8K1j8KK4j7o3L6J23L9l5o3q4LM8m0n5J0M7N1k2q5
17998a14m1j3KR1P1q2n3J03M6j00j0J19j1r9L1L4m5Mqn9k3K5O8N7J2K3j5l7J2J0M2K3j44q7
17991a68J10L8p3j2Ll4l1j1O2J20mj10J8J37O3m1r0n7M8N7RLq9j51M4J68Nn7M0oj04o1M1J09
17985b4R9Ro1o3j8L1j5m1O5N4p4k0P1K8K4J5p1k8Q9L6r5p0L6L7k9pO7Mj04n0%k2N3N6k9K7
17978b0K9o7l8j5o6oQ9O2lKL4J9l2q9q3M1J26M9l2j8%K2L4m4q6J5P7L1kj4m0l0M6P8rq3n4
17971g7J3J3p1o8N9J09M4LRj2l9L1O2p5j03rl6k7O3L1l2l4j6Q4J33Np4oK3K4K2p2r0K0Nk7
17964a15P2M3o5J4Q1pk9K7J9QK4K2K9j8q1j0J1m8K6N0m6j8kk4L3k5q1O0P6m3K2Q4n2q5N5P6
17957H3k9p4o9l9mRO6O9m1p6n0k7P4J07j1l6J8K2P1Q9m5j36o9K0M7J7pLLJ2L4M4Qp8p1L6M1
17950A1j3k2l6K4J06J4j12p9L6N9k4k4O9N5k7o2r3m9O6R2K4pj4m8PJ04K5q8j3M1m7j20p5N2
17943a68Q9J6orOO3K2PN1m3p6J9j3l5K1qpJ0k7N5J13k3n0L8l0n0Q4L1j35l7P7m7n2R9P9jp
17936E6k8KQj12j12K0O0O0K0m4J9O6j9m7J6L9j8o2K9P6j4qL7j7k3k8r3m3M0L1K9K6K8N3L1
17929G8k0k8lM2K0o2q0m0J3M5km2K7N2m1l2R4N8n3k1Pl6k3j2k1L7O7j5p8j1N8k3q4mM2J1Q
17922g2K7N5K4l4N6J16k3q5k7k2J2N6Rn3n5o0r0j4J35J03l2o7n5l9j1L8R8M9j3M0jj17p3K5
17916a00K6K8N7M1jl9j01r5K9J01Q1J5p8m6L1k4l7J0lJ7K1nO3M0m1K4Pj01J4J01m0p1N9M3
17909B6n5l9ql4L5Q5o4j08Q1P1q3kR2rj9Q1M9o7q8n7p8n6P3J15M6J1k8p1PR9N6pMMk1l5n9
17902e3n2L2Q5N5Ln2p2j0M1L1L1om7qk2m8Q6J13m7l7P8K2q4r1k8L3M1M2L1k6k5Rl2m0J9Om4
17895f6J1P0Nk6N6N5m9p5j2N8K0r9o0O3M5J0Pn2j5Q5K5l8M7J6j13n3L1l7j2Q7M4nPk3m7k8
17888f8k3j3K3J8l0l3L0N3ml5k1MN9O7jj3J0jL2K7m0k8k7o0K4P9qn2J1O1N0J7k5o5m6Kom1
17881g3k1O3P6j2l4J3oo2l4M6M2j5K0O9M1K2k6j09r6J5R7L6q6n4N3K1m9k2MJ6N0Mn3K2O9J1
17874C8l2l5RL1l8j0O0m2q3O8M0j52j01R0R6K6m6r1L7Q5o4l3J01M6n4o4QN1J3J2Mm1k2K7O0
17867fK3o9l2L6k0l5l9q0jQ4K2j0N2L0jQ6O0q2l0L9q2j25J8J14P9J8pm9q9l7M5O3J6m5k9J9
17861f4L0N9M4n6n6J2Lk5o8r1M2J41K7o0k2lj2kK1Lk3J9L1j1k6l4RO2J0oJ5o0k5J15O6pL3
17853I1l4o4N5j7j47j9M5n4j8M4J4K1K2j2k7k9L2R7M0l8k3nj1nNJ4k3l7P5Q7n9n3J9k7J4P2
17847D5n7j01L7P5J5k6m6K0J07O0n0p8k5K5J9qOj1n4RJ08K3j05n2ml4M5Q5Mj0pl6J9L8l9k8
17840c1N2L5k2j2k4l6J9lo2pL3K0Pm1k3M6M9L4l4j07k5M5KpML1R2M0m2l4m4j4O7lr5j7M7J6
17832d4J5K9J0J4L8Lp0o8j7J8Q6J06j9j01m2J6L2K1k6j1N8N8pn7n1qrl9LN7K4l3m5j9K6K7
17825b5m8m4M7N7M7N2J0no8j29M5J87L6r6o6m4n1o4pR0L5l1N4M0n4l5l6l4R2O1r6k0R1ok6
17819d1M5k3l5Q1L0n8L8P6k8l5J7l1n0Nk5l5O5J1q8L2Q2n3o4K2j0p0QJ41R5r1j06M4M9n3o
17812f1O1J6ol3m7M6M5m1LK2n2j3N0jl4KK1Kj6j5k7l7j7KN2P7j6n0J7j7n4J6L7K4L2j4n1j8
17805i5nj8K2O2Kk8O2P0l5m3j2k4j1k7m6J5J3n9j2M5J2L7O0k4n4J1O2O0J7qj3m2m0ROj6K7
17798b0P6M4k3j1Ll8j0N1K2l9m8KJ8o4q5K0P4L9l9r8K0J24j1r3j1j1OJ03M1p1l3J4qm9m1N8
17791h8P1l9k9N6L1QK9o3j68p0O8L3j6L4K0l7j8QLK7L7j8l7K9N8M5K0q3j03K7M2J1J14J08
17784A10m3m6N7M2k1nk2o9rK4j7j1RK0j9q0J5R0J6K2L1j9Rn1r8N0Q4m4k9O8O1k2p6p5k2N5
17777a5M0k4Jjo4l3L2J7j8k4K9P5J2j6N7J5q0n8l1RP3On6NK7nopJ6M0Pn3r0n2J4L7N4L2n5
17770i0m3O2N7m7q2mQ4O5kp%nJ9J7K0M5l7r3qk8q6L7R1m5r4NP2K9j9L6J08Q3k8q5j6j2j08
17763a09p0L6J4J2O4J5k6L1Qn5oK8kL8N6l1n1K6K3l1j2K2K0On0o9K5P0K9J4j1j9J3km1l1j4
17756h0KJ8K4L2J1J6N7j7q8M0J16mq0q1o6MK3k6J8Q8K1p9j0J08N2o1l8kl7qN6J8n8m6L9O6
17749B8J3j0j2n0m8oJ9L1j2k0M1j5r3J5Q3j8m4L0L8K8K9k5k0O1L0l4K6K9q2j00j7K9L1J4k0
17742e1K6J21P2o7p4j9n1n5Q0J18k8m4L0n7m8P8Ko9k9p9k2Q8k9n6Q8N8j6J1onJ1l5k6L6M8
17735AKo1l9L9Nn7j6N6O3J6J5N9K6JM1l9j55l6R8j1m6R0M4p7j8Ol3ml7o9O3J24op5k1JmJ4
17728d0M1L5m3o1J6Nk7L8J5p5kQ6j7p8K0K5l6N6J17J4n8j6K4J5l1p1l9L1L1NK0Nk4k0K1O3
17721D5Mp5n1l6J1J03K9o5NM6L8M8K9Mk9n3l8n6q6m0L6Q2M9j1K8P0j9j00n6J7M0K9Lj9j2p
17714c7l2k0K0J1j0J3Rj8j0m1p4L4J12J1kO8j9p2M6R3J5n0n9k7jk7j4P9R2Kk3Lk5n8o0m1K8
17707h4Q5P4J7l9p1p3j5P2N0l0lL1m1o6j3QN3P8k5r3j6L9Ko1o4N6R8l0j5R1Ql6L1k2k3O8o
17700C5q1j6M0P0M0n7m7k2r7o1J00J33L6m3m9nj5j05q3Q5J34K3JL4m1p6j0J2Pkj8M9N8k3J1
17694A7L9o1p9qK8M3J7pLj8m9j8M8N8Nk0k3k5j7j6J4P4N1m4o6RM0k6j5N4L3K7K6l9mJ7q5j1
17686b8J31j1j24L7R1m3m9K4L8N9Rr7o0J1l2k1Q7R2k9j02l4O1P2Kn6j4M2Jm8k4K6L2l5k6N0
17680C2j0p8MJ6n7j3O3Ro4jP3l6j34qQ9L2L5P0Ol9k1PP4R4Jo0n5l7oKj7l3j1O0N1l1%L4n8
17672a7q6nP5N9p2r3N4R6M1m4j52p9O8Oo3J8O6L0JOK1L5J3n2l2O6M1k6K2J4r4m8O7J0k7N9
17665b2M6m4r3m6Q6Q2l0ON8k3o7l6J1M4om7L2O6l0n6L4M4l0n1M3J07Lp1K3M2n7o1OL2L2L3
17658F0L2L8J8n5n3M8M7n9p2lMn5p5rO4M8l1oO1Jk6N4J1q6l8J1j7L8R9nr1k7J4J9K0m3m1J0
17651i5nO3J30J8p3o7p5l8M0L5l0j2N5J4l8N2R7k1n4L7Kq4l7NoL2kp7j6P9J02P1l6j01l4K
17644f7m5qP5O5N6M7m7p2j1o6o5Q1L5q9N7J26p2p5O5k3n2P7Po5M4nr5L6J00po4m5jJ5j8l1
17637a37qL6R0Q8jr3o1M6O3J8j3m4j7N4L3l3j3K2k4j8M4j1o2QMm9J2O3L9JpO3P7m9j23n3N2
17630cJ02L6j21j64J5J49L6p6NP9L4mJl7o6k4j1k6J4K9kPK7kk6mK0J4J1pk4rrk3K9R1N8j8
17623A01j7Nk9k1lm9k2%p4J1J21jp7J0L1K6O1j4j19k2J27N2m7om2r4NM3k4L8R2k7n5N6J2q1
17616c3k1nl1L3M4j5k0lJ3L6J1o7j07k2Q5O5j0J9O0l1n5N9L2j07r0M5J15K7q8l7L2K%j0pN3
17609b8J1p1l3j5j9N7O6J5Kl0l1K4jmN2J2j0N8M4j0kl7q6o1qK7K2PO8J12K6q1p9%K9m4m5L9
17602b4m1j00K3qo3J06J15MO6Oj29qJ20L9r0r3K1M0m6mP6K5m9mN9m0j10L3Q5j7k7j9l5K8M8
17595a3j3n2n2j9jrM1Q8K7q0p0L3K9k0L9M1l3mJ8o3p9J7Q0N8K1k0k9M9N4m5p1l6K0Q8L6m9
17588a9m4n1j9R5J02j1n0K5L3p1p5N0P7j7p5nO6Ln0j6llj1p8p0P4J21J9L9J00m4j35m1NM6
17581c3N9o5m9J27Q1q9p9j2m1n8j2K0J7ml1j1N5Q3N5K0QJ1j8q4r0J7J07L6n9L3J28j7j05L5
17575C5N6q7p6K9%p4l0M5L0j0l8l5M8N5m7l6N4M4J2J8RJ3K6l4p6K0O1pJ5J2q9k2R3Ko5J6M8
17568A5oo1m6K7J5l6J5K8k8L6N3r4r5M5K8k8M0Q8L3l2j6M3K3j2K2Mn6k3L0J7k2rN7L1p3l0
17561a7J2o6j1P8MJN7j4m9K4L8m2p1k6j2mM2L0J8N1Pn4k4ll4o2n1L0P7Mn8j3M1M3M2L6j5k6
17554a7M3K4r2m9P5lj08rO9J5J5J6o5o8J5K6jK5J5m3J1P5m4q9O6P4k7J9P2J8m3l6M5N2q0r3
17547i7K8j2j00K5J34K2q0o0j0M3L7kK0ll6O0R3L1N2K0q9p6m0k2O2O8j8k6l8q4NJ08J9m6K9
17540A7l7j42J1J47M9m0k1j8m7rO0%o9m1l2QN4QNlq9j6J01M7J8M3j5m1K4L4k8l0K8j1o1L3
17533f3Q3Ll0j1j2J4M7L8pm3j6po4n0M0J9m8M0R9l4p0L5Nl0K6J1qj6n2pL1KM5M2k1K2M1j2
17526D2N6P2j06j26O3Q2l9k2J6k5j3lk9k0n6p5N4J29L2m6oM2k4q9qN3J3jJ9K3ok9J8qr9l6
17519a52M9J1J4O4K2n7j8P9K2n2K4Qr2j7O1J2J4K3k9l5j2k2nL7M3Kp7j15j6J10O2o8l3O2M9
17512c2L7J0j03r8O0J18P1O1L3n3o2j1m8n4Mo8n2J52J22p5o5j1k7K5K6o1n1J5K1M8O8jj2O2
17506D9K9o5m5L7N2Mj3j6l4JOp8o0L7N7O4O1k3q3n6RL1lJ0L0k8qQ2J4q9m1K8M7N1Ln5j3O9
17499F1k1j49LJ14k9pR5k8r1n0o8PJ04N2J0K3j9l9k0k3NL1l4n7L0R6P2m1j06j0K9m3pRm3N4
17492i0J15l3q5O8J03m6j10rO5K3j9mJk2J3N1ol2J2rl4J6N8N1Lm8o3n2JM7J0m4j9N6L5m2J6
17485b3P8n0j16%O6L4L2M9k0o8K6N8n0k7O5j3j00lO5l5n2N3L8j4K5N1J7m1q3o0j5kj1J1K3
17478i2j1L7J06L4nK2l5m5l4j00m5O0on0N7Q8OlPk8J0K2m9j1P2N7J7Jj0m3o9m6qK0j2r3m0
17471b19J01R2Rlj0k8j5ML5M9j9o1L5O8k4l0L2ln0l0n1n3O7R1m2o3PJ0M0P9J7m4pkn7kN9m5
17464f3o5Q4Q5m6m7L1oo5MN9jj1N1M4l2p5m4j2lJ7J1j5NL9M7K6k1l1J1J4k7m6kO2N2MJ6Lq7
17456c4r1%K5K5M2om8k5lL8M7oJ9M8m9o7L0J7n1l3K8O3Qp3j4J10O2j16j26N9J17J7k4k4NO5
17449C5J3n9K0M6p3p1K8j2m5O3J02Oo7n2LJ3LO9R5j3p3l2mK6M7k0m9J8J3m6JJ5p1qJ02j2j06
17442i5L1J08J1l6Jj9o7m3J3L2K0kmj6n9OJ42R0n6n2k2o9j9Q6M1k9jk6n7M2M4m5L5O9n8o8
17435g2lk2k1K5L9nk8K7L3QO5P3Rm1r8m9L8l0j4Q3k2r2J5J5k0K2j3k7N8N7j5l4k5K4O4j0p3
17428e9j9J6L4Q2qj09K2Q0p7o4O2J6m1j7kM9M1n0j4R7M3r1p3N5N8m7l5P8N8m5k8Kn4m2L9O1
17421A8L5lk4m3o4j7M8L7kk3l7j9L4K8j4M0Q1J7lnl8J2J4p2l4M4ln4lP4Q9lj16q6M6O0kmN
17414A3Q%m6n6j0M1L0n1jJ03j1j06K2P5O%j4j3O6M5p9p4m0n4J1L1j6N4O7o2k6J41J11l0m0
17407I5l0p9m6rn4kQ6L3l3oL7K2k1oL6Rk8j0K0Kp2n6P0R7j7r3n4L5L7l0OL8o1l7N5k4j6O1
17400d5l2k3Q2k4p5M0M8PJ0k1p1o5L0R5J5o6l8j2J2N0K8j3rK1O4M9k6l1k2n6k8J7K7L2l7o5
17393a32M8P3J5M0j4q3M6Q0o9l2O5l2o8K9J9k8j1pj0L4P1J5o4l4Mj1M7L5o9J1J35L4r8p6J4
17386b3K3k7L1N4r4j09L1O5N6P0M4j0j04j06K6J7n9N3R1m2n4Nl9k6Q4P2n1k9O4m1j07N0P7
17380hk7j6j6m1NRj0L1M1j0l7j4J0J6nm1J4R5J0p3qJ1j2L4K7mL4L0j1Lj5n8qO2K9k2QM6J1
17372I0m5o7o9n2J2N7N5O3j1q8K2P6l3l9j5m4KK9J1Ml2qM2k3l8M4M7j7m9m4n0m4L9P5k4l8
17365a62R7R6o4j25k4L4j1J9R9K1q0l7J1J7M5K9k1NO4K0n4j7om0J4j6q8L0Q7k2n5l6jN2j9
17359a38p6N5J68O8j05j18k6J4N8P2J9K9K0o0m6mpK9N9N3J4n8p3k4K1M7L3k3m5K4N9k4l9K4
17352@m1q2J7O1P8J04m9j85j5J51J2j15k5O0O6P1Lq9n4M3P2J7p1j17m6P2N6r3j21N3J31K4
17346a2PN2k6n3M8N4k4lN8M0m4j27q3Q3O9m5N1P0j41j04J07M1p1J8L7n4KQ8%p9m2RO3P0k9
17339C0r0k0L4nJ2M9l7o6Q5J28k5q1J0J5k4J6K4%k0p3k5O3kj5N3k4q1K7Q0L1L5O2k6j39o8
17333f7O3Oj08n7K0PJ6om7M0O1l0L8Q6l5j1P2l1l6O8k4r1L8K9n8L7R4L3J3m8p9K4N6%K8L9
17326A40k9l5Kn3p0K6J4k8N1K9m6Ql1q1N5R1qkK5l0o6m8j0J1RN0R2J4m1K3Rn0j1l7r6j7L5
17319a05kL6P8K8OK0m2o7K8P9Lj09j26k7N5J02R9l9q8M9M6p4l3K0k9KO2po0K6P8K5lj1n3n4
17312h7k0j0NM8M5lj3j0k7LJ0n7m0M8P9L2n4l6N4K5LL0k6n4mJ7K4jK1R2Mq4k8l7l1N9L2j6
17305gLj7J0N9j0m3j7o7k7Q9L5k5mo7m8J32J20m6n4j0n1k3L8RJ7M0m3n6N8O0k3l2qJ2L8N2
17298I4J5p8o7P4J09J2l3pL0J7m4m5j6j0Pm3j14n2J7J5M2J7o2j8O8O7L8k1m9K1M2j5l1k6K5
17291b1Q8K0o0k2nk0kj3J2N3m6q9N4N2m9J7M2k9K0K4m2K9J1j21k8J01M2QJ8J2J3k9l8pm4m2
17284i1M4O6k1j03lR5o7j39R6J82Lq0j4M9M5n7q5L6O3J0J2m1p3K6N9Kj0Ok9p0J3J09N3k1l2
17277C3m0J4O2nl1Mk2j3M3k2r3MJ07N8p6j11J2Q0K7J0k6l8M0Ll7O4%j09lK8k7K7po1M1L6l2
17270f0M9M5n5l9j7j3K9L5L1K2k7l8KL6J3m7l9LN3R0k0j31n0L3J0k0kP9J20Rj20j00QP0Q3
17264D2N5j4j4L2Rk4l6m2J4O0Jp9p2j1K3O8R9j8r3kKo8KO6pm0M7N4j1J6On1L0N0o7n7ok2Q
17256e0L2j2m2m1k3J9P1O2j0j8K3K1%l2o3JJ12M5j17n5O6j8n3K4j5n2%M0P9M9l3l2l4o5l8
17249a59NN9P2rj9K4Kj3n4p6N6J09j0m9roj0nj6m6k8R3J46K8q9q2LO5M4J1j0m2rNr9o6Q7M3
17242e4k9J3m3o7N8J06N4J3k0j8pj4kok0k6m3K3J52J38k7j29p1K4Pr2m4J17P3r1n3K4n3k0
17236a27J15R4j1m9k5jk3j6J8NK1O0J4j2J1l6q2m3j5K2R5M1n8j2Lp4l6M0J6l1m2NN7J5l0J4
17229g7N2Om7j8K9Lj8K1J1l3JK3qK2M7K4L6%o5k6J7k2m1kK2POJ9QK6M7Kn7q1m3L3K0m0j4K
17221a08n9K4J67K4j11M5K7j33k1P9%rKrJ7J8K6K8n1j02k0M7NK0R2oj08QP9J3J2K3j7qJ2m0
17214c4n7J8J6l1J1J1qK3m0l7R5O2qJ7l2l2K6l4l8M6mp3n2k4N5J03ql9N4Nl0P3K1j21o9K6
17207a09Lj7L8P5L3J2M3oq8k9M5j9m5K0L6L8K2n2n6l2n2RP9Ok2O3L2l6M0Q0k3r8j00j0J01
17201a9M8q1j05m1K4K5%O3J28M3n7j9L0K9Rn0l5L8jl1L2Ol9K8J8r3q5QK5OrNM1j5l2J01R2
17194H7n8o7j1OK0qn5m8K6Q0M7km3p8k4N8P2K4l6k0K7K0L8J3n8mM1m2m3K2K8jo5m0R4R5Jl7
17186E9n0J0N7l2m3L9k0q6l1LRL0Kk8N0Q7l1p7%KL3R5k2r4j1m2l5J11O2q3m7M4O1J5l3QJ1
17179B3l5J2mj04j9J04N1l0o1o4j5O2N3k2K6Q4m1q8Qj0j1Q9N9p7j23k3R2M4n9m9j9oK8L8K0
17172f7j%L1L1J1lk2J9L4o1n1P0L2m4N0J14l9j71m7R5J9m2mm0n0L4K4l6QL9%kkl8j9J2M0J00
17165B4P1m6p1j7K6J5k4nL9L1Kk6k3L3M0l9q4o4J2J00O0o5o5L4M8mm2l7PK4Oqk5l6QR9P7o7
17158Hm0P2m2r9P6P8m7lM1l8q6m5J9O3Q0K9n7k7Qm3%N1j0M5R5m8p8L0K4J2K3m2m9k4m1RK8
17151b8k3j4k6pQ4j0r0O4Q0n5p1j8P4J02j6q4m2J5O2N4Qn6q6k1L6Lj0L9K0n4qO2K1J8k9j30
17144a36m1O2K9L2J6L1Q3p3j75PO8l8K2J21O6j4k5m2n1rj7l5M7N5n1l4M5M8N9M8k0p1p7NO0
17137ej9o4k5NN2M8j0j6m1n9L3J00N0kok2m3j9J1K6L3l5r4MP2j8p2J4P5Pl3L5J2p1RR5Jq0
17130e2l6%RM7L9k5n2l4J0N6K3j5kl8l5R0J05k9q0l4OO2J05M6l8m5m2o1n1OM7J5k4L5O4n9
17123A3j16%N8lON3N1L7l8j09m2K9J0%J8M0L3k1o9l4O8Q3Lo4q8k1P5N5L3K1o2k3Q2L5m8q3
17116a8j08p2J9Q8N4k3jK1LN9O7j6j5k1j13p7O1P1K2M0K3l0LM9k1r8l3O1J8n2k1Jl3m9m2L4
17109a49R1J5J9J04k8j58qJ04M2L9J7j20j11P8J27L0jnn6o6j2L4M5J1p0j01l7M2R4M9m4J0
17103a5P2m7q9k4m4J2J12J9o4k8n0k6J20J24k1l1N4l4j11N4R3o6k4N2m8m7L4K4O4R8j5j01
17097D7k6L6MK6M8o0j07j4M0K5jjL0nn9JL6l8k2O7nj29q0M5P9L5J0Rn6o8Q1J40K1m1k3k7k9
17090a1k9mJ6k7jP9J6o7k1J6J8O0M3l7n1l6n6pN8jn1QK0qj0k6J5Q2P2M8j3p8jM2n1l3L8m2
17083c0q6K6P6J9oj0j1j5m1j8L9J7jN7L0o1k7K0k7mO3M7L2J8l3l7o7j12j9P7O5M4J8mj8p0
17076d9o6K9O4N8N5k8r5l4J8l3m3K1K7j4kN0L8j4k6k2l4j3L5N9J8p0o7L0M2jRqk3K8J9j3J8
17069c7rm3J8N2M6pr4l1K7m6M1J14m8q3L1RNP0J0n9JM9L4l1j33o0J43R3q0n1L6K6pJ2O2K8
17062H8n3l5L4N6j5j24j03OM3L4J1J1M5J1n1j0N4j7j16m0O1K8qJ2N5J02N6l8m4%po4n7M9L0
17055Dr2l6Q6K9m1oPj1l1n1kP0O3N2O1Kn5n0o5n6M2O2j7J1N5k9j9P3jn9L6N2pk0o6p0J5M5
17048a9M4L5m1n6J4L1Mm1o1L2Q5rp0l3kJ4K1j5k1N9M3q6n3P8K5m0K5L4mk2o8o1M0P7mo1j6
17041a22Rj4J2K3j3J9L9l7n6PM9O4Np3j0N3ok1L1M9M3L7M3j1q1nM5o2o6K2k1n9K0P0L0j5l3
17034c5o2n4M8O4l7nN5n1o5P6P7l2m8J1J3o0p1M8R9K0j2kl5j9N1P2L8j7l7l1l1jK1m3j06o2
17027b23L2P4N0ll9lL1J0M2O2l1m2L6J5KQ3O9m8m6J7n1j07m1K8M6lj9N8K4p3k9Nk4M3J01K9
17020G5m5l0l8o8oL5k5rN4M3K4QrQk3q6k5P8N5j2j1j4m2m9nJ04J20k7r9l3J2K9K2j3k9jN1
17013A9M4j9m%n5j5L7k1o8k4K1J7K9N8K3JK8l9j07nQ4M5j1m3PR1rj08K9Q3n9n3L5k7q7j3J0
17006a06l5MJ7l1M2O6l7j6L9j0J5N1k6n7K7Q2L9k9q5q7M3J25K6n0l2lO0P9J4l4k8j4j6j2o
16999A5m5LJ37N7r0J0M2q9k6K7j05q1J5j0K7N5k9k7M7N0J4LJ7ll1qK1L1K8J1jk9n1l1PL4j4
16992a9p6J2Q2oj7L0n7j06L0J22L8o2n4j0lRL0L3J0m0n9k7L4J00N8m1qM9Mm2n6l3L2L9J3K4
16985C3N3J2j10r2O0L5n2K0M5j2K1M6m1p2RN7J5k0J9L8Kj8n3r1j2N6Mj4MoM8Q0j9m7L6J0k8
16978A6P2P6k4n9p7l3K3n1m6N9M6J0j7q2n1M6P5L6m0p2PR4P3Nl9q7n0R1O6r2p5M0L3QN6N2
16971H9lK5Qr9n9K9j7J0P2m3j01J4M2j8j4lnkl8k9P0R7L6j0m3k4K1l9q3J7Q3M1l3n4M6O8m8
16964Cn8L0O9M2l4l9K8K8j5n4k7M5j9r6oPn5L8J22O7J0j1n2r0o0ljJK1J2L2O7L1JK4po6qP8
16956E5L8m7p8o7LP6N2j9l7J4K5l6j0O5l2j26j1O7n%O3L3pk4l1K2J8k7L8Nj64q8P1K4K7Q0
16950c3Lm1mK7L6rk5K4J3n0n6rK3Ml6m1j1K3N9O7K3Lj7j04n6J13P6k8M0L1q8n1M1J6k1J2N3
16942GN0jm2k1qKR6R0j08j22O3K1j16j5O0l3kN0l6J9J21j7j07rK3J9L2k7p1m2k2J7P9L8m4
16936e6jM4qm8o6m5L2J8k7K4N3M4M0K2M3M9l9n7L8J9r3m1O5j5r1%O2M7L1qk9npl9n4o6n9J0
16928b13O8O3K5l5j3Q3L2n8k4m5n7Q1O4j09n9J13P1l8J1K6l6L1M9p5j5J22N1l0pk8n2m7n4
16922a05jP9N6L8K8j09j42OM8P1J58M2j38q0L7j6q1j9J9RL7Oo7n1K5O2J2m6j4L6O4L9l7m3
16916g7j0qL1K2n4m2K9O3M7rn0k2L8L1m7l7M0J0m7NL8%KK6KmK7Mm1J8Q3oq4k8qj8N3Q2K2j4
16908F7j3om4j15p1M8M9J2J8m2l7J05J08j5j6J0k9l3k8m5j0L5J6j5K3O3J9k2J0L8j1r3p1N3
16901d2O3j8JL0j2pnr0q8N0R6K1k8l7rL5L2K9jr9o1P4N4j1j0j6qqm1JO6M6LRM4L3l1l3jj2
16894A9jJ3o4j05J4J01L2K0M1o6r3M5P9LRO0Pp2k2J3o1nQ8l4p6O8L2j16p2K5O2R3K2r3n3L3
16887e4jm5ML6%k0l8j9O5L1n2OK3oN1K9j2J6n0n9R9J14k0p2n8pK7m1n5K0J2l8n1mJ13Q5n1
16880b2J0N6q7n5O3p1j12Q9J08KM9N0o3p4j5L8P3J0p9o2J9M5K1Jo9j31MJ47P7MJ5Kj4rK4L3
16873G7m8o2J8K6L0M6l0o2k0l1k6ml0LP3L5k4ok2j02o0Q2J05L4j0l5m4o6k1J17J01m0n9qJ7
16866d6J0k8ON5Lk8jlj1J6J8K4O9L5j8kp9j27L6M7q9QP2o3l1R4M2j9J6L4j4o5n5JL3N7P0k5
16859D2j08j9N4j3n2k6LL0L0J7J0J4N6N8j1n7n7nP5K9q6l5P0K7n0n8l1M2Q0j0l8M4K3n7l4
16852d3J4Jm5n1L0P2J2nJ6k8n0J7K2j4N8O6p9p7N0K0%N5Lk0Qq5j05K6O2J6RL3Q0M4r9j14K6
16845g5P4mm4l0LL8J1qL3J0l0l4r8q4O4J13Q1R0K9p1q1j2L6qn6j2L7K6pj6Nll9k5J8M3M1J7
16838C2j0j6k0k8KL2K7J3k2l4nj4j4Ml6PJ25Q4o4j39q9L9Q0K0j6pMl5m8L2M2k3PL6J3M8Qj17
16831h2l1J31M2o1Jk0j05m7L5K9RQNj5JN5M6kj7j3K4N2J5L0N7l6o9L3J8n2K9M6q2n0L4m8l9
16824f9N1k4l0L7J5J00R0j40q9O6l9m8M9jPN5Rkk3o7rK9l9k4P2Q3L3%j5l3l8RN0kl7Jl5p1
16816g9L8P5n9j12rN4K6K1N5J0p2k9N3L6MJ3K2J7j8m0oll6jK9k9j4P0N6Rrn4l9L0K0k3k3j1
16809b8MOJ7L5K4mm9o0M3Q3k9j9J04L7j13n9O5J8p2n6m4m3J0O6P3nj14p8J2LNM2N9P5J0p6
16802e8rP3J4q8p2P7J02m9o0N7M8J8op4k4N1n9j10N1J07m0o0O3K9o6K6Q1n1r2KK2M8P1m9j00
16795a27M4R1rn5NQ5N4n8n6j7m7j7K2k2%O3pp1K4N2o3n5O4N7K8Q2K3j08p3N0L1o2k2O5L3L9
16788D3O8o2j24K9P1n4m6O5L2m5K1R6L1o1p7n0lK3j1m9l4KO1Q1j5o3rl7k5M4j6n5j6MQ1M9
16782e1r9j8J35P3k0j2J9lm7l8lKmJ3O8P7j0o8l9QPl4qN6L3k2j2K4J7k1MQ2N1o7o7J2J4KJ8
16774G2j5p5o8oK7L0L6K9Pj4o5j00k8O4N7Mk4j3J9RRM0o6j51J1R6L1P1J9p4L2J4j12K2R6n4
16767g0m4O4Mr8n1R3J07rn1j4qk3J2J01Q0n0m3K1lj5rpJ1j4l1j6j4K7J1q5l8O4K5j5J8j2m6
16760a28K2O3PqMn1k4R9R2Qkj4p0j21r1P0J52K3q2m0J3J3L3N1m2j14k6K8M9J17K5p8J5M5r
16753B9k4q0q8k4k6k2K5O4Q4M0K2O6lj04o6M0J24Q0p1q9l7m3L2P1o2j19mJ12J14L4k3l8j7
16747cK0m6j01J4P7K6J2j7j7O5M2l8j8MNM6L6m2n5J2O1M2l8r5m0Nm3j6O2J3m1K3M2j6j0N2
16740B3L8j2K8L9o0q0k6j4RJ6j0J0J1rKl7o0RK1j1lJ8N5M7j4j8lj8J7M4Lm0k1P6J00n6j39
16733f5qM1p9o1Q4Q7J8jo9r1J8M5k0l1jR3J50nj23m3j4m9RP8P0j1q2m1L9N4M6K9k1m3m6o2
16726a05k9L7N0L1Oj6J1K8PP%l1JN4J7m1k2%j5pK1J0l3k4M3K4o4n1L9N8Pl2k7pj9n2j3L8j1
16719a10OR4J9l9K8k0n8M2N3j1m2m6mJ1QO6M0m8j5mr4p0M4Q9M4m5k9Q7Q0J5Nm6p8k8OJ5J3
16712b2l0m8JM3J1l9j0N3O3N0j6j18p9O5O6KM5L7n4m1PK1O5L6m0j6%j4Kk2qN0pn7j8kK4L2
16704C2rJ5J2n2rL1k2K3J07J2p6nJ8n7o6j6K7L6j8p5j7J02J05k6r7k8j0o2K3J30M3p1p3k7
16698a00M8L7m7j4N7P2L7n4k6P8j4j14m1Qj1L0O6k2j02mM2j0N2N3l2K0J7j01k8P1k7p4j4J0
16691a37M1K7l1N7J29qq5j8J5Pn0o7L0Q6Q5N7m4p0j8m0l3N4K7q3l4O6k9n9R2P1m8l1MK0L1
16685A4qo2r6m2P8P3j2lL1K1J3j8m4K3L2p2m2R3N6p3q5k7K3O7M7k4J5M5n8m0N8j6k0P6Op7
16678d8m9jM3j8j06l8L0M9R1M7lJ4l9q3j5lk7O3R1m8q5K3J1k3Q8R1m6o1j1JN3N9m0p3k8j7
16671a08rj7k6N8P2n7l2J20P9n0l6k0o9k2N6L7K1j8n5N6J09l5j05n8OR0M4r0o1O6Q1j4p1l7
16664i5lM0R8mj12K2R2m3J4J51j9j71n0L2L3P6k0j66k5J51Oj08J0Po8L5J09L0n5q2m1JJ1P
16658a37j2K5O8K4nJK5Q5L2r1n9J2j7j4N1J2m5Jk1n0N6O3J8O4J9j3M9jp2r3j33o3P2J00J4
16651c5n9RQ1K8k1k9NO7J5p2j7O3J2o2k0K7j7k0J3%J6L4j0k9ooj7J7N6K1l7j9L7M1m3r5rR1
16644A0M4p1p7k2k5oM3L7M8L6k4nJ8l1m5l5J4R1L4m6k6k8j1N6M0k7n7j8M8M1pqj5n4n0j9L4
16637a13J24J07j0j5Mp9m9P1L4o0m8j7PJ2l7m9J2J3k6M5J28N8l2rjl0nj6q2l0N8k3j00l4M5
16630a47J06J04K6pl1n6PM9K0Ol2m6qpn0n1L0M9m8j0Q4Qj4N1J0j4J3OLn6r2K4P1k5o1PN5N
16623b1k0N9L5q0n7J3qj6LK9M9j8o0J6L2qK3N2Ro8m6P1L5n8lJ0k7K7L3j8m8m3L8P0k5j00n9
16616a79M4N3m7j0R7K5q2k0Q1O3jK2Q7L3r5j10j8Qk7k5k2j9O1R5j9n0P4P8OOk9k5P4J6j06
16609C9m8Ol5oM5L0J9k8q5jL4p9k8R9K7m0OJ7K8L8l9r6l2K0j0k1LJ1N1O1l0n1N4P1j8k5L9
16602B6M0l4o1k2qLK8qj4L8j6m6M4J4m3P1P5q0p0K9ko6qJ26R0j10q5Q8J1p9K4N1J6M5jo3m7
16595d4n3m0K3J5QM9lm9M4Q3Om2m0K2P3J0m7k5k9m8k4L2K8m5m3J9J7L6P2L1k6n8m9KNqM2M0
16588a6k4PL3o2q5L6Q1Om0k1J5L0LkN7L7q6n7O6pr6QP6Nj9N2Q2K5n8r0k1M0k1jR5K8j9M3j2
16580H8o9o1q2J6J20lr1J7N9jK4N0m5j00j0Q4N7j9k8J1J5K2J1m9n4mK4O8O8k8m4Pl0m8Pj3
16573c1n5j9J1L0O9L7m2j9P2N2q7p1J25J20r8j20K7N5j2n9n9MN4J7m2l9LK2Nk3KN0J0k8M0
16567AM1m2qO2rq5rO4mo2j4J6l0k1O6M1n1LR4L8o1p7lM5m6p2N5L6r6j9J21O5pqm1l3L5J9m8
16559d4k8N1J3q1k2P5M4K7K7m6l5M6mo6l5l8qP3L1m0MO0N2pm3k1k9l1QM6O9M4j9m4l7k7m4
16552g9k8M8K2o8p1k8K5L7LN7R7M3L0Kq0m1N9K5p5m6Km6m2J1N5R0Pq6k3J4J4J03O4j06o7Q3
16545Enj20M2J48j6j13m5jRM3O9%q6k6P8N0l8l6P1P2p9r5O4J21j2j18j0J42P0j10j25J3R9
16539F1N7PL2L5n0j17o8QJ3pJ5M4j5p5%L8k4NM4k4m0ML3N6qp4K5Q1k5q2o2k9K5O1N9M2k4o8
16531d7m6j4L5J00P5pl0l1n8l9J6K4J3qn2m7Kj5k5N5Q3K6J9L7%k0J8K2Lk8j21j06N0O7J6O7
16525C4L8l4k3k0kOo0m0Lj0N4O3l2l5k1l5M2N5k8qK3l0k4M1O0K7m9n8M8O1n7m9N7J8m7k1K7
16518b6R6N7r4p9OQN6P6j4o9m3J9M3N2O8l9j17mOj03m8N0Jj4J00J19Mj8J4m3n9LJj3K1J9k8
16510Hj3K1jj8pj6j5Ol4n8J8K8m4j2N5O4O0J9l6j0J5l5l8M1M2n1n9L7Q4L8j1j1l2n9k8RJ3
16503c0j0k6L0M5pJ5Pp1n4J2M0L8m7r5KQ9Q2Q4Q6J6q5p5K1L4m5n6MJ5l4m0J0K5k0m0J3M7o
16496b6qO0M1j3Kk8m2M7M4p3p2K1N0J3m2n1K0O9O2K7n9q6JK8j6k1m8n0L6Q1L2l5n2mN4N1k7
16489a4n6L5M0l3mK3KJ7k2m2L7M2M3N2o1m3P2l7q7N1L0n5m5n0QN8j0mK6k7ML9k3j3K3l2k0
16482g6R1R8k9q6l2rj6J3MJQ2O8o1p9nK8j6l6P1R8o4r0J2j7j6R1Q7Pj3k8m0rLl0m1J0O2K3
16475E6n2k9J4MJ5L2k5p9k8N0M5K9J0l2j5j0m8qJ2l6J2Q4L6l3kM2jn0n8l5O1Q1o6r3L1On8
16468a38RL6K0J8o4o8Q5R0j2J2K3k7k0ML1J8m0M9J42k0j06K6L1m4l6m1j6L4qj7J5j4j4K8L8
16461B4K7j0n1l7JJk1pMj8K6J03O9j4k1NQk1k5j5o5o1K0j1k1P9K6q3m7l5k1N6M6PK7M8O0L
16454E6p3JJ05L4q4o2J5J3m0m0M6Q3K2J3L4j3m5n5n8J7O8J1o0q2n1L0J02M9q3o8N0Mr9l9N2
16447a47M3K9M0Rk0jL9N4j5p7k6ll5j0rj2N8N7l7n0M0R1Mo8KK2n2k9O2J06O5m5p1j3j7rK9
16440Dok4Jk3J2N0j4qK6o5k7J47P7j15r2kqNN2K1n1n4j1k7m4J9K9l3K7P5l5l8L5k7mQ6L4N
16433cOm9JM6q1j22M4J13k1p7K6M1k0J8N6jm8j8M5P3L5l0l0%n7p2O9J04o2j18L0J08L2l4m4
16426d0j2L3j7n0L2j4p5R3J20o7l0J09M0n0m7n2J9J05J3j12p6NL4J5l4KO8K2k6NJ0j2l3n8
16419h0j1N6Nr3o6K5K5j2QN3N7Ql3k2K6Q4N7p7q8J6jn9J6J05O5o3j04k3K5O3Q2l9m4J11M5
16413A17r3m7p6j08M9J22M4Ll2m2J4J6k3%J9k3k9M1N0l0o5k9jkm1k8O7L4n7J3O2lK4Q6M4l3
16406D3m2L1N6j2n1n4k3N2L5l4j9MMJ1j3%Q0N9n9j17q0J5R6N8k7l0K0N0K0j5K0kj06p8N0O4
16399Fml7J0O2L0Kom7l4k4l9L7Q6L2Rk6q4l8J9j1j6pp4n6P9R0M8M6p1r6P1O6n5o6l6RPl1L1
16392a18Q4K9j7NL1j8p1qN9N2K5j0m2m4MOr5m6J43Q2o2J6O5m7q3l8k4l5k6L1P7K4j3O7Q4l7
16385E0n4L3M0Pn3j47k0J61M8m0O2Nj02l5Mm6j6O4L9l9rK6l6m5L7R3N3j2M6O5p8r7K6K2o0
16378hm2M8K9p5m3L3RK4M4Jk1n6r8o5N9J63N2o0O9P9p0n9n6p6N6R4mp4q6OP4L5K8j1r3j5R7
16371a2N5NJ2l7r5m4K2L5N7L5k4nJ8m2m6L2L6qJ3K9%j2n6o1L4M0PN6k6j45j2J15j3j05LQ0
16364e9M4J5l0p5K3J07J3k6N1Nj19r5L6M9J4O6K7p8j3M2l9l0K6j4n2j7L2L4KJ%%K5J7RK9k3
16357co2knl7L6N3k4k6L7M2Onj7l6OJ8n0p5k3N7O2k1j6J3q0m7J38J30m8j03k7ok9mK5M8O0
16350a5jm8k2J1O8P4m8q2K7J8o6mL2o2n2K8K0O6J17%j13o9k4k4L0O9J2k8QK7L8O5J4l8Qj1
16343B5n5K8J7q4j0N8k7m6j5j5j0j0M4O3n9o5Q2O0o8o1rK9R2M1m5L0N7l2K2N0q7o6P6P1j0
16336G1n8m8kK2N2N7n9j40nJ32J7j24l4Q7P5M3Qm7o7l3K8M8J3j3OK2m9q9J6M1l4L1M5m4J3
16329a9M2n2l2Km6l1OK2M7M2J6m6q4jM7rQO0K0l7m4n1p6o2L4J10R3M8J5nJ1pk5N8N3j18j23
16322a34K9nr3K6J04K4M6O6m1%O5n7p3L7K3m6m1OojR6N5q6k9K0p2j7P9Rj9M0J3l6l0%M7K3
16315B2l9kmp8J8J51Q1k1K1N7m4j03k0no0j6P3L9j00r7N2M2k3L0Pj8K9k9m0P0L7q4o4L6M8
16309c4jJQPK9l6q1M5O6l9j5K7kK2L5rk7JL2j5q1k9O9O8on5m0J4M0J7J5K0l4j7P3K8o1k3p
16301En3k9L7L9k0m6qK9K5k1q2q2K2J15L8l7P0R1m6l6J2p8n6O3K3l5%K3L6j1q9PJ12L2l2l0
16294a2l7nj7l9L9O7J0j0PM6L5n5r6m0K3N0O4mj39j02L9K4L5J29N4o4l1%j0k2o5p7QM6l9n2
16287b40L0K7nK6J6j2M4R7O3qo2l8K1rl4K1j2o4L9J07j9q2M4O9j3K8Q2L4nm4m8J5J5o8q4J5
16280e4P0j2m2J3L1L0qn9m3j3K5M2j4m1j1J8K5k4l6L3L8K4M4k0k8R3L7j32j09l0L2J37M6j51
16274h9j18L6R0J8m6L2L2q8kJ33L2q3o7l2OM3K8J2N6P8J0n3k0Kq4j13L1J16K6m0j4j6l8RO9
16267d4jq2jP8L0l4q9n4P2M7m1L4N0l2J3M9j0J9N3j4k9j7p0o5J6L5K4N4P8L7l7n6j8J1L4L7
16260G7l5j01o3J0M1O6M1l6j1P0Rp0OL6j2M3K2j01l6L3o0k3O0K0ml1m9J1O6P3k1j04rM0jJ8
16253b5j9k2N7k4p9N8P1j3L7Q7J5p0o6PK1l9m4j6k7LO0K8n2p8NR0L0p1m8L7P0M4k1o0j7L1
16247d0J4M%l5l9J4N0Ql2J9L9k4pP1K5n5k1Lj8Pj7p3qN3K9L2%l7noQN1j4n5J8L6J4J9j2m0
16239b4qK1NKM0O0L0k5m3j7l9o6KN5%m5jO7P0j4p3l7M5P0J1j4J1n0j16l7M8K1QN3N7j5r7p7
16232a22PK2L7O5j8n4O6Q8l6r7p2MR1O8m9q0l4k8K7R8lq5jL3Jj0kL9J1n3qOl2K1K1n1k4L1
16224a23M6L2j6J4Q7M8mMk8n3l6m5j8L3jrK8oLP1J9o6j6O6K9p1q2qL7L6K8L5J6n4k5N6k0n2
16217d5R3J00l0j9J5l1j7J5k3l4k5l0J9L2m3n2L9M9n4q5K5O3l5q6l5M0O2Oj7J7qk8L7L2k7
16210h0KOm7lM2mkL0qm6k4J8M0M5L7Qj6k2m3o0m6j7K7M1J2N8J00j2n5N7J2j08m2K8jjJk1j3
16203a07J3K0l0r3nJ44Q5m7l7j7m5oP1P3l7p5M2jj33j5Q6J3L7O5J5J9m5j17L5J11n0o6O6M3
16196A2JO3O5m2q3pj9q8J5P2l9j0M2l5K4O5p9o8O6M9K3J3p7o7J7j5j2Q2L2q6k0Q8M0k5l9n4
16189i6kO8J9l2nK6O9O4l0m9L0K8n8q7m8k7j9M1P6Lm0j9n3m0M2M5L5L6l5m6K5L8J7K5M9Ko0
16182hLK5l1L0M8m6J8R6l3j71j10O7J04NrJl5j1L9K3k6j6K0l5o7oK6N3J7j03m5R1L5jO4K8
16175D0m8k2M1O1oj15r5M2N3k6KJ5l7PM4k3k6J3mM4O0n8l8M5r0j10Q7R4J0Ko5m2M6k9m5M1
16169a32mmO8J3k0J4k6l0K8M4K8JK6L6m8rR0ro6Ml1l8O1L1m0pk2j05m1Q0Po5J3K8k0LP3J35
16161F6R8J6j3j17j45L4P9j8pk8r8j1Q0J0l8K7N4Jk8jK5lj8K3K8l2n2J7M1j3J5M8l8n3J9K5
16154gJ7L9O4N2k6l5mj8J5kq0m8J4N8K7q6l0N3l3pO0JJ4J2n6j2M0J7rj3K7%q7n9%k2mJ5k3
16147a36JN6M5Pj8j8J2K3J0OJ1NKK0K4n1p4M7Q3j2mN2j1n9pL6L3m0p8kj3p1M1P1k6L1N8n8
16140dp6qN8N5n9n1N6k2k0J31M9k5Q5l4j67j7L7lN5j0q5J5P8M1l6r3l9J1MK5J8j7ooJJ7oJ2
16132c6J2n1MM5l9kN9j2k4l6p1K8M6n0oN7K7j9n6L6J52L9p3mmm6J6L3J7N6J7n2m0l7j9L9L2
16125C8k4n9l4om2K0J32N0l3K3Pk6J9j5q5l6M4j5j02k1O4K5L3M8l0l5N3O2Rl2n4KJ10P1l0
16119A31Rk2j48o0P1L4K8Om1L6N8l7n9l3lN3P3J8n6n8k2k5LL3j8k7L3K5j5qj3l7NP3L8m5j8
16112a8K0k2j8L2J6mk8p5k4Q4P6m1q3J1L9j7J8K4l2M2Q3o5j40k5R0Q7L9pn2n4j1ONK7N9N3
16105I5k0n3L4O3n1r0j7j6m0L4M0n3j3O5k6p8J7K0k8K9K0o5kP6K2L7L6j31j49K5Q0J02J05
16098F8k1m5K8n1j12MR8O8Rn0p5K2J05J1o5k4k3n8n1J9Q8M3PL2j5l6Mk7l4J5P6J32L7j18j09
16092d8j1N0%q4n2QN1R5J6l9M6J6n0K0j1j38o6Q3O6jJ9L1L4M0k0p9k5N3K2n3l1K3K6J9j5k7
16085c2N3Q3Qo2n8J4Lm2J8j3q3L7R3K6L7Kp1lN3l1q7lM3p3j03N0P9l8j7Q0L9l5n0o3j5P4M2
16078d5j6L2K3o5m8J5Mk2mK4J1JL1J9l6m5j2L8O3K9RJ4lj3m5p0k2K7O2P7Ol9LKl0l0j5K9J6
16070b5n5j6N2K1nnJ0N9N4Jk2k7j3Mk3l8OK4j6j9%j6JK2RK0J8j4rM%j7j5Pj7l7k2k3kok2M0
16062a12K6l6K6L5m5l7K1L0j5pP8L5p0KQ1J7m6p1n0N8J03NlQ6lj33m8L7LNpKP0kj03qP0M3
16055C7L4k4m4L1j3j18p8LJ3L4P3O0ln7l4K8Mm3k4K7Q3N6l6rK2l6J3N7n6q3N0Q4k5l9L9Kl5
16048gJ7l3p6J2Jp5n0MP3J15L5m1kM3j6q5k6K8l2j2M2n6o5P5N5l5KK0jrk4jPj6L6R0P0L7m6
16040E4j05k7K7k4k9j3j0N3L0q2l4P2N0J1j7m0l0k9K4P7L1M9O2q0p2M3r0j54Q2J55Pm9m3%
16034a01M3m1m0P2K2OJ13M4o6m3n2n5NK6L4L0J3M1j1p3L0Q7J1nl9q5LL4o3n9L9M6j0jJ8n9
16027h6o4K0k1l3N5L7j1k9m0P4J17k5n3N2P1J3l3oM4K4m0q0l7nn7pJ14M1p1K5J19m1k01m3
16020a77J68Q7p5o3K9J6r3p2O0P9M3M0kk7n2r8rJ06M7k0OPm3n1M2J48P7o7m8pp7n9K3k4m2
16014a28L9K0k5K6K5l0KJ2o4l7P9Q6Oo0n4K3J2n6J4R2L9mKl7j04o2Q4J28M6k7o2l5N3N7k0
16007D0j9M9O8j3j07m9Q3M1o4j1L6k3o3n9m1MP3O6m3m3O7J8p8k6O3O6%n3j2L5K2j9m8oN3n
16000Bq3rN1rJ9P1Kj5j0o5j4L7j3lJ1KM4J4n0l1j5RM2NLM8K9pm0q1rJ14R2j5o9m4K5K7k9m4
15992hk9L6O6n4p3J01J05n1q1m4k7K7Q3M1r7j04N3Q3j2k9j8l1j9NK1M5O1K9l3n9p6o7K6P1
15986e9l9j05kR7Q0K2K0L0m5r4j4M5L8N3N0rp8o2L8N9l0q9l0L2k6JJ23K5r6NL9j2L1L3l5k6
15979c0P6P4p0j12n7j1N9N3l5m4L0R3M8q1j21n8K2P0N0K8K0k2n2k9MM3O3j1r1j5P6J3l3K1
15973b9L9jk5NL0k8q5k1P0O1L7M1m4j05K5R5j5m9J8J1k6k6k6QL6m2l9P5k8j51M8J44j2kL9
15966B8n4JM0q3k1P6m1k4Q7J9l0J0kl7l7J2K0l9m9l2J9J07J8r5J8Q9Qj1J3K8%o3m4l8p9L6
15959a50J34L1RK8p6o0N0N2Q0N5r6p7N9K1p6l6J7n8j00K2R3L7L2M9J0k0m7n2M0Q0j3k3K9p0
15952b6j10P1J19k9l5K6o5r5M7O6j8%j1m1N6P0k5%K5o2o9L0M7K2M1mq1j2O6J2l9k5j7pM1N0
15945A8n4q8O1P2n6j5O2J4j3k0j4K5k3l4N3j5j03oL6k2J4P5N7Qpj3l4J3N2j2l0mn1o0J4P7
15939b3N9klj0n6jO4J3n1n8J3O3j8p2k4RO6Q8l0p2j2q0q5P1N0m9L4L9q5oJ46M9j00j1R8L1
15932D5j9k6p2j8K5o8m8N5O1N4Pl9N5O7p1q4k0qmj7%N6L6j5l1n9n2L7R1L5j6K2L9j4n5m3K2
15925g2P5N1j7m2K6P8j3p9m8o9m7P6J07M5J2%j3mkn1m9K6ln6J0K5j4rk0K2R4K6o3j8J8k3l0
15918e1M7Q6K1n0m2j1ppkj3QL4j9k8M3k0r6K0P9Pj6l2l2K4mp0J2J52J36k4p7npo0n6l1LL2
15910e6J2nJ4K6K2K9L0J7k5q3n2N2J2q1MQ2J9OJ8j5LL9J7l0p3l9K5k5p8j0K0j4K7K6p1m3P6
15903a24O5Kj1k4J0O3nr4n1M0N1K0K9J9n8n9L7N0%k1k8MN9K6k8J6O3j4j06n1P7Q7Jn0l8k6
15896f9l5pN5O0l6r9J0J03Qk8O6N5j8pNj7m2m3L4N8p7j06N6N5m7J9L7l8kJ0j5K9j7q1j5K1
15889a18NL3M9J3j0OK8K5j6m3K8R1Qn1m5q0j6R5K6n5j9nJK6mn0o4l6JmL0Q1Mn9oj7l6O0Q5
15882c9j5p4l1M6L6n7p1LQ0J03K9n7n1J8M2LJ6M5m6q3P2J15m1j01j2N3K0m9p1l1jMj6l2J0
15875a83N7L6J0rj7L1L5J9O4oj38q2L8N8L4%K5Q4J6p7%Q3Rk2L6n2j47k5O2oOQ3P0%m5k0Rn3
15868a7p6J9K5o2k2P9N0j9kN5Q1J9r0r2NK4l2k3L7kq8j2Q6J7NN9j4j0R8L1p5l8k8o5OQ2J6
15861B7p3o9k3L9M6kK7L2j6M1O5k0m5m6l8jk4k6L8N7M8L9Jl6m7k7l2q0l5Q6Q1j2QL5m3m2O
15854f1p4o1O1J6l5N5N0m3j9O9Q2L3qK0P4oj57j53k5M2O8O6k6o5K1K8k2J5P%P2or2M9O0r6
15847f1k2R6k5p6L8L4l6l0j2O1J03k2j08k0O7L8m7l1M0pl6J3Kk2OK6J2rM4O4l4n6k9o4j0Q3
15840c0M9n9j32o0P3P5RKL9N8nn6oK7K7M7l2j30q7k3K8J17Q2j8J0jj15o2R0O7l6n2k0KPJ7
15833i8O6O8l4q1l0oJ6M8M7O0L1p3p2K2M9Ok7j7OK7K4l9k5O4k7j58l9J42J06n5q0L%J1M4l3
15826e4k8M6nk1j3n0J5L3k1M2M3l8j0L0L1%m8mL0j9J6O1%l8KL3Qk4k9p8j00KO1jLP4O4J3N
15819C1Mj9QM9Ll9m0r7q5L1J3n2N3J39M7m0LK5m3k2N1km3J3K2K%l3k8Pk4k5M8K7l3K7N4l0
15811Bm4K0L8j2p5n6J9K4j5lO4J01Jj26o8L4Qk1j8k4K0O6O5L6k7m3K3M3mj0N0L6l9K3N3p1
15805G0l2M6p5m9J14P2k2LK0j4n0k6Rl0l8Mj1l0j4MN0M1j6K0jq0K2M8j24q0P7jm6L9J9%N2
15797b9Pp8j9P5M7l%j0kK5nnL3j3l6K7K6o7r6%R7P3pn2j1O0J6n8l1m9r3NQ8N4O7P9l1p4kJ3
15790B1J1pp4j2O3l1m3L2j3KO7j6n5J8Lk2L0J3l8j5J5L0K1%K7N2J2k9p3n7M2M4n3p5j1M9L7
15783c5j5mK5LPN7K1r9r7J2k2p3J03J83m7j70j4R9L9n4m7M6O1OK1L2l2o7l1N6P7k8j21q6K9
15776a65P2j5n9QM5L7K0J0Pm8k9J07O8q3l8L0l9k0P3%j07k5P2J8kO3O3J0m5q3l4M7L7M1Q7
15769A23oj41p6K4nK3Q2J5n2m5m3%P7M2o2m4O1O5Okj0j7km8m4Q1O9m0oNn2JM1J9L2k1p4nL5
15762FL8N6k6p8NOo2m2j7J9R7O5m8l3P1P0k7l7J4oo2p7l3km5l7M9P7M2ok7J6K1m0j6O8N2l0
15755B1p3n3N6J10k5q2M9N3l2jPm6p8n8M5P0k0K5Q9k2p9l0LM7mq8j0Rm7L7O4K3O5J6m4J7J
15747A5m5J4L4j5j0om9k1M3l1j16o7L9J12M7m9J8M0o2nJ57J06q6q3M1Jq0m5K0O2Po6J3N4k9
15741d2m0k4m7j5M1O9R0L8o6p3j1K9M5L0K1K2j0nRn2l5L5k2o1J2M1K4Oplm3o7L3J17M4o5q7
15734f9m4J9O2M7k0l7M8O1j6j5jl4jP4N4l6l6J9l2p6m8q9r6O3J55L4p4%M4m7j7J04L5q0k8
15727g7L9k6p1K3O9l3m3O4L7l0M0L1o2k6O0Q3M9o0j03o6m5L5P3l1m1M8L3m3o2mN8L6M6J00
15720A01j7j18J7N7m6mJ9o6m8j9rM5qn9P0J19j6o3J9K6k2J4K1p4q2QM2M4J7l0QK8j6j6l5m4
15714a37K8K6J8P2J0m8J2K5J8Mo7n0K4L6L3nl4J3l3r9PP6Oj5K2K7j4m8L0P1o0q3P4L7j21m0
15707a85R5J9m3%j9k6O0O4onJmN0M0l9j4J2j5J2L0jj1j8j8k9o3k9K0K8M2np3j7O3N6K6J1L0
15699C9M5k3p6j1M5J2k1k4j7PJ2lJ5P4L8p8n9J7l6l7O9O6j0o7j04k1J05P9j4n5m0M9M2q2k9
15693i3Q8ml2N0m3q3N0L7j6O4K7j14q0PK4Q3M7j18o1J17K4p5L1K3l4M1Qp9pL9MNj6j6L9M1
15686b2J5j4p9n3O1N6j8K3P5M0Mk6n8l2m1q6MJ41Q9l5l5Oj8l8k2RK2l6n0N2P1k0m4qk8n3N2
15679i6J28qp6Pj8LR6k3j04K9O3J5O6O5q3j60k9P4QRM5l1j5N9k6j07k6P5P2J0k4j5k0o1o0
15672a58P8J48j9j13k7L0N9K4o9m7K2L6O0O2J6n3o1Km9j14J5J25P5JnJ8m3p8nK5L6L0m7l2
15666e8K3l5n7K6J05Q7k4m7J5J2l5o1k0K1o5o2R5M9q2K1J16L4qL0J3m9l3K7mn2k4K2O2J4j00
15659d4m3P2L1J6N1mn7l8J5N0qq0n2nNJ3Rokl1m0N9R1j7l6L9J6k9PJ8k3k8j8RM9L3Rl2q0L6
15651d5J09n2r3Jj4K3P7j7n6J9J9j6M4Q0m1j05LK1m1J2M9j0k5J4J2k3k5qpj4j4%l3q2K1J30
15644h7L6m3J4jp8m6M5J4o7JJ00O3j2j1K8Po8oJ10N7j9j3k6j8Rk4n5k2L3K9J1N3L3p0p1J2
15637h2N9L0l4LN1l7n3N9P5J0k7k9m1q3m9N0M6j0MM2M1po7o0K0N2Oj4j6o2j9J04N0n8L2Q1
15630F7m5m9L9j4q9l6N2P5%m4K5J6n3J8M7n5m7L8L3Mk0QQ5K4p5m1l5l3N7L7k5P9J18o8j27
15624c4N0P2q6m0J19Q8m0n2pn8p3N0K6p7J7O0j6Kjm3k5n3m3L4K0J1N9Lm7J9K7l8k2J6J7L8
15617b7Qp2n7J4K4Ll1m9QP1N3Ol4o2j2N4K3J3Q4O3n9o0L9P9L1m5p5k1N1Q9L7r9j03L0K1m5
15610e0N9J26j8j14JQ9J6n2n1m5j3Rj4K6N1l4o4J0L3K2K2JnJl5k5K7J6ok6p4nJ18L0j05m6
15603a25J3PO2M2o0m7Mj6qJ8K5M8K5n2n9J3N1M2O8M8p8n8R6N4o8l6l3m8O4Q0n6p3L3M9%qk0
15596cm0k6k0J4O3J8l8n3m0L9P8mp9m9M6P9J2K6P1k6o8Pj8nJ05L0r5l0pk6N3K6j11p5N4M3
15589d9k0l1l1J1O9K6m2m4n3k2Q1Q2j7l0M5L5k3J8O1j8m4L2L9m0r2m7N0O9J7k0K1R6N0p0n0
15582E9jl2J8O5l9q0J1K2l6k0jk0NK8QJ4PrOk9k7R9P3q7m6P4J5n2J1J8p0q4QO7K5j3L1L0o1
15575a3q6l0K3Q5Q5k7j03l1N7K8l5j7L0j8r3m4N8Q3O2M1J1j1%M3Kj22p4J00N7n7L1M4r3j6
15568c0J28J4j01JR4K3n5mK3j8Prq5o5nM0P9K8k8K4L7n3o2Ok2m7J4loQ1L5m5jj4n1J6L4j6
15561c6j4%jK7M9L1K1L9J0n3q7j04r2rN9M9M8M3k4k4O6O3ql6l5LK9k8j8Q0L1p7l5L3K1n8j01
15554a38J1R7L2mMRL6om8K0K6p5q4k5j3M5J25L9p0J2N4l0l4l5r2o0K8O2L7jkk0m7PO5Qo1%
15547a28P3Mk0J01R5p0r6j4j3l9j6jOM8K7n6j1P6Oj7Q4K5p6J1L1o1l7J4K1N9N3k3p1l0L4j5
15540b6o8j4K9N2J9o1KO8NK2M7l5m7%ro1m0O0N5j1Lj6pP3J8o2MK4n0k9N5K3k0K7L7J0K4ln0
15532D8l1jj2p0q0M2R9j6q5n5n4j3R1R5J3k6l6J2Q8L5p3o8l7k4K0J6j2M2J01O8k0p0o2k6N7
15526d4J08j0o8M3K6p7m4OprPK5M4L6k5j4R0O7o1r9o5M6J13J5n3l7m7k6J6L5N0L1Kj1j5j9
15519B9j7L7O2k9p2jrq1QJ27J8q7J7O3j4l4m7l4O6Q3k9o4J6O4K6j9l9o8r8m5O1N8l0l2M9Q6
15512B1K9l2k4k6l7j9k7JO7J2m9k2n2l5R2Q1k8k4pm8k1M4K8j5RL8J9j6k7L3Q1pj29r1O3J04
15505a4m1j25qR1L3m4OJ20J12k4r3n8j6K1J1k1L1O0l6q1j6M3M8ko9o8L0J04J9q5k6M9K9J6
15499dNl5l9J2M0K4KJ0O4Qj18nJ27o1j51QJ4n3L1J24Q8l7n6K5J1n8o5l7J3Pm3OR0O2j5n6l8
15491a00oj0j7mRN2P2Rm5l7MM3L0%RRPnp0l9P6M3k5j7p1o0O0M3kM6pp0lQl2pJ7K3K3%j3OK8
15483b3K6Km9q8j9Q6P9Jn0n9k8opJ7O1K3o7k7N7RMN9jp2o6m4M1J02Pp6k4K6J8K1j1o5J0J01
15476c2Jp9M1Q2l8m3%p0l3P0K5k3nKO5R4M6J7j0k5qj0j7n0r5m0O7P9j2n9J3K1l8K2Q7M0k0
15469F5l2M0N1o9n5L3PK5K4r0o9K2K3O5P0o1j01k0k0n0PK9kM4N7j7j1J1m4m3k5j0R7J03n9
15462ep8O1P5m1p8OL9j0J3J7m4K3M4r5o0P8K6j5J1p6p1J31J48q3j49K4R8J2j9Lj2J0O6qj14
15455g3j3R3Qj5N6k0r0PK0m9M1R5j9j9N6k5q6k3M0M9qo1o3n6j2M3N3N3J9J1L0o5q9N0N5J9
15449A2N0n1q3N6L1p4nO4K2K0J8m5m0Pnk0nK4Jj00o8P7R4N0K1k6j5j0qL8qm3K0k3k0J06L3
15441I5r5jN4l6n7k5l0pL3K3K4J9m0J0R4j7q8K1Mr3l3N2M4Ok6k2l1l9N1J03J3l9j7pK0M3J9
15434B5Qj0o8n3J6Kk1qj0L4N7j1l4m3m5M8O0l1k7pj9M1J02N1o5p5M5O1p0r1M6O7m6n1qRJ21
15427@J26n7p1J8k4n2k2l2k0L3N3K7Kkj2%K9K3J4J9k0p7k6O3Km9M3M3j8J7mj5O0oq4KN0qo0
15420c5n3L9O3n9j08NP6L6M4J01Rj26q1M2R5N7n9q6k5o3o8P9J30J1n5k6l4o0QO8J5l8rN1N3
15413cj5jP3K2o4n0k0mL0N6M0m3r7k1N4k4p3L9R5K4mk6o9LQ8L9j6L9M7r6j35L2R6Lj5ol2K5
15406iN1j2k3j8n0KO2Ql7j5K1L1k5n2J8N4O1N4k0l1K1k4r3q6nR2N8l6n1n7l3O6N7k7JK0m2
15399f9k1N2J1n8j8Jo0%J02K6l3K8j9p9k2%L3J05L1j02p4L4M7L1Q3O6j0J3J3j5N6J6j04m9
15392A5J3l6m6k7K9R9L9n5m5l5n6j3N2K6l5MO2Rn1l9NL0Qj1J6J9J3O9O9n3q4PPj6N6J5r0J1
15385a9R1l3q3k8k6k2J1L7M4J9J5Pn4m1L8M2J9J7mm1p0l7J8J3J4N0K4kJ8J8L4M3o9j17j4r
15378i7m1L6N1M6P2om5J2k2OJ18K3j18p1k6K2J28O2j20r6K4qq3m9L8R8N3p9r3L3N8RL4P5P1
15371A15Jq2p7m7k5L2M2Rn6j08L9J39o6j37J6L9O8J24Np8oM1j9r1l3P1O3J3k3j2Mn3j8M6o0
15365a24o2O9K4o1jO9N2l2o2K1Q0L9rj8rPNm4o0NP4Q3J5o8n9ML2M7N2Nr4q7N9O8l8l0rm5N
15357i7Q1N4j6mN9K5m7l3OJ3n2j18%J03Ok0M7J8lM0J9n2n2M4L4j32j45KO4N5K7%Pm0j05k1
15350b33J00R7J8n2n3L2J08P7m0o4Kl1p0K8N4j9j1J9J8J3K0M1jk0K6l0q4j5K8M5Lj32q7P7
15344a36O1NK6L3J4k7m4JNlLj6K4O2l6q8lM8N8K7p7j03lO3N9J7k5%M8K7k0m2m7j1J2l7j8R0
15337e3P3j5j1J1J3K1Qm2m8L9K5q7LR1n5o0R6L9p8l3L0J7j1j4J5L5K7K5mo0m1K7J7m0n1L1
15330f0Q8j6r6OR2O0op2p3K3O2KRO0j5p9k7j9m4j1K8L1RJjk3j2pl3J3P9N0j7n3n1LP1L9l1
15322b0%On7pP0M3j0o0n2jmPK0J2Q0M1r2JR6k7p6j1L4N4qo0oro3l0K8K9RJ7Ll5j4jl1j1KL
15314a30O3K0p9OJ11O7K9oo8n5j6K1M2k8o8K1N8j5r1n6N4L1l9j8k7L3J30J0n6P9N5o2m3pl1
15307f5o6j2J03P9k3kN1J1m5n4m2qL7L1Onl7j6Ll1M6J15Pl3Qn6r6o0rO4O5j2k1j2m7J3R0N
15300a8n2K8Mp4j7j1m8N9J00n%N8K5oj1k0j2m0l5M1J5p8m5QnRJ7LJ0PL2O8Ol1K3j2p0j0K7
15293f0Ol0n1O5J24k6o8J0jL5P0m8j09j9R0P3o0n8M5Qj3L5m9p9M5K7n6K9P4k7l8N5L8k5l3
15286b1m9k4K6l2m3O8O4J0L1n0j08N0J11jl0j4n1m2J9O4M5Jk2k4K9K9j01q1P2N4j6j6j3L5
15279c0M9k3l3K4J9j8KJ7m7l5P0N8PK5J4m1q5p2NJ3n7l0P1P5PnL6L5k3m1QM3L1k1p0m7j5k6
15272a10nkj6P4Q9p2p0R0K4j00j3P5N3Qn2l1N2K6l9pL4k9p2J8M6m2o1j7J8K0j8K0Q9M6k3l7
15265c4J8P7kr0o9q0k3J38R2p2n9nk3L5R3Or6n9J9pk5M2M8J6N6L7o2r5p4j9O3L3m3lL0NK8
15258a04O3M7j7r5n8M6L3j3L3N3j2m7j1K2OLJ0k7k4N5M8l3k3N3N1KLj2p6p2QN1M0Nj3rlN2
15251C5N9n6p6k3k7K0M1l1qK1k2L1P5m7j33k1Q5M8J1Jm0j6K2l0k7M4J2n9n8j9N9R2k0r0J6
15244a31P8K2nj1j5%l8k5Q7Q2pK1N9J6j7k6j2Pk5m5j3k7o8m0%L5R9Q7Qj6j9m0k5l2m4K3N4
15237ck4j6Q5N2o2m4J3%OK3j8k0J5l5r3l3N1P4J8l3pOJ9P1J4r8m3O6L8n4o9mL2M1P6M3n7l9
15230iM2k8j28p9NQ3J31K9o4ON3Pj2%m0j22o2J12J06m2p5KL0m4r0L6J71Q5q5p9L7M2l2k5Q
15223c1m5m4L2%j7Q3M9o2j3J4m6QN8k5o2J0N6L0m4p8l2j9l0M7P6KkJ5l3qL5KJ1L6J5J6j0o7
15216g3LQ6K5m5l5jOl4n9k5L4O4Nl5L9Oq3M4J26l8p4P4P0l8m5m4m2N4J01oo1j7m5n2N0M9o4
15209h0n1O5Q0k2n7K2Ll3Q5R6q9j20nK8kj7K5R3N1n2l1M5K5p6j34n4P5R1L6j3m0K6P8qp2k5
15202e7M3N7l9q5L0M9m6l6%JK6rn3J2M5j5k2J7K3L4K0l8j6J5n3J8J79O7j03o0k9k8N3M6m2
15195Dp3n2J2P1M9J1J6J3l3o0l5OL7L9Rm5q4l9L7K0qL7R1Q3Oj7J0n1q0K8Q0K8j6n0n5qN4P5
15188A10Oq0o5J3N2L5J5Ojmj2J2N8%j01o4M3L2p0r0l6j4N0J06Mp7j7J6L2K7o4n6M0K5QL9%
15181b2j7K3J9nk7o9m2O2J9r2J8J09j0m6PK1K9j3NQ3J0rP3o5j77l5K0l9KO4P2M2k0l6K4K6
15174Dj0Mmm9l5nK1L6j7l1J7OK0O7K4kK3k3m5L4O2j6m2Oj1m3J3M2j3l5proO5P8m5q1J7K4o6
15166c2l5N2k5p7N3Q1kOro4o0k7L3N7K7M1L7j3pk9j09q0M6L2o6MJ11Q3N2Jp6m7%m1n0O7J23
15159E7j0m7M4n3j35j2M6J9J6M1N3j9m9K2pl2L1Ml2K9On7RK4q9m8R0M0j5N5J9l5L5M0l0k5
15152a5j7l6j8k0k4J9M7P0N1k3k4jqL8kj22m9R6P8pm0j6j4m2PL1m0j6J02R3k5k3M8l9j09j0
15145f0J0k4M2M1PM1Qo5m5K1M1k4j07q0M0J03Q6P2J7o3n9m8n9k6j4J9N6J0K2L4q0o5P5N4k7
15139d7lK2l6j00l3Q1L6m0mJ4QN2L6j6LK0J3L9Po9l3J9o4n2R4N4n4oj6r4m8M0Q4L9j8L4J0
15132b8r0k7N9L4K5jl0K5M7k2m5J0L7O8J17Jj29l9J7n7n0m4p1L9J16L5oLm3k2O8K7o2JP2k
15125C3n2KLm0J0N1j1m7j9j9J2P9L2o9m4M6J0j05q5N7R2K8nlRml8j7j4pP7Q6L0K9k0p3l8k2
15117d6j5Lj2ok4n1J7N2J1K5j2n8N1Q6m9n8K4m5p5J08J52l8p4Lm5KJ06Np9k4Jpk4j4L3J6J
15110f0Mm0j8K1J8O7Rj13l4O1J4L9R6M6n1q4l5k4l6O5J17Ro0l0K1O1K5k4j4j0k8k1K8N9j0
15104F8p7o3k2N9R0Lm2j6m7o8lN9K7n2n9K1P9K0p2n2J4K9K4%MO1Q3N4m4j14j9M6mM8P1l2j9
15097E5Qr1j14JQ3O7M2L5k9q1m3pL4N5l4q2JM3K7K1Qmj3l8l1L0N5l8j13nJ00j6q1R0J07q5
15090d3q0K3k5oQ9Mj04NJ23nj10O5J68Mr4l9L6Q6rq8K3K1j08o5L0K2J0J8kl1J6Q1J4q8r7l6
15083a92Q9J24pm6K8J5lM8L4n3m9K4j1p9j8P1N6k0m0K3M3J8J9j3o8o5lP1O1l1q3k7J03J34
15076A53k0r9k7k5m3L4K5o0m2%j5j5J0N4O9np0l8J7Qj8L1O5J1oK9N5K7q8j14M7Q1p3q8L5O3
15069c2K7K6L5No5j01l1M6M5rl2K2L6oOJ7J7J4q4q0O8P3L8R1J4q4k1%l8rpk5L4N7lk2NK2j
15062D8p5p3K0Ll5N6O9m4p1%N0L5lK8P0J1p5o4MK1j0m0o2OO8l2m7P6M8LM7j2n1K2L3l0n5J2
15055d9O1nl8Plj1K0J6moll1k7N5M1l6J3K0o4oR0M6rj8k8l7l7J4Q2L7m4qK3j2LJ3k1k7l3j1
15047b7K9j4n9l1qK8N7K4k7q1k7J15M1r5KQ2J7kOl0o9m9M1M9m4m5M0O5J5m3o4m7RM0nRQ7N4
15040D3k5m3l3L2Q8Kq5j1N6j8p6l9jL3L2m0l3L9K8J7J9k5rL0nk5k0rL0Mj9M4lm8R0N9j12l0
15032f3M8n0jO2m0k5O9Rm1K8N6j2m4k6j1L3M5l8o0K7K7l6j9K4L0J5k4j1J05J07p0j32k1L4
15026eNQK0k7o6%L4k3J6P5J7oM1L9j7r1q6NMm9pM2J3l1QQ4M4n8o7l1%N2L6o7p0M7L2m5N1M7
15018b6r0QP9k2J9L9j2N2j2j25j0O6K7J0m2l7L9jk3O1M3l5l0l2l2J1MK1Q1J1o3J8L8m9o7k2
15011a03k0m2M0J32lj22N1J14n9n3O9M2l0o2oP0ll3Q5M6r6q8m2K1J11M6n1j6k1j3O8J9j8Q2
15005A15M7n6l2j6k6rj7j2j2k1K4L8j0l9l4M5N4q3l0J49M7n3M3K5k8rk6j8m1m4N4L0l2J5l3
14998Eo4K2M5J9l8q1kN5K5J5L2J0o5o3K5l3r3L9P6J2P3K5j43k9J69O4r1q0o2MR3L5n0n3m0
14991a44l1k7K4R6M4j5J4j7k2O2M3o0o9J2P7N5j7m1l2OP3M8n7m9Qj1l3j8NOk6nO3O6K6l8p1
14984e5jJ1r6r1L7J03O5J5L9M0o7o9N2M0j8J7nk6N0K9k8O3O1q6j01l1JM9M3l4m8%M4N3no8
14977a7o2k1rmM5P9K1n3n4J1M1k2n2LK5K0J5l1o0l6QL0J3N6R7K3j6k5r5m0O9L1L5O0n3q6j4
14970f8J7K7k0k9P9O9k4n8j00k5Q5Lo2j3K6O7M0l8o4o9k9K4M8P6j3r5K6O5l0NM5NNJ0J3J3
14963A1j1j5n9r2J5P1MK8Q7M5k5m2j7MOKj5j7k6o8j2P9K1m7j9j8RN3j9l3P6O0k5l6p3n2N2
14956i8M0J3P3K6q3m4P1P0n8j03LN9K0k6o0j9R8J00l0p6k5l3j2R5M7j02p9K5O6O2ok9j9q5
14950a19j1J31Oj00K6N0J2P4M3p0n8MJ1Kkl0k8j8n7k3P0L1qN3J1l1M3pp9J3M0L4R5J4o2J2
14943G2j5o2J0K9rk4l9j3ll3PO5N8N9M5k2o4m2J2L8k1n6KK2qNj6p5l8O1O1j0LL6l5m5N1N8
14936F4j7m9o4o4k5J9L5K0j5nK3j7lP8%n3P7N9n8MJ0p6l4K7rPR4O0q4j15l3O1Q8l8j10QM3
14929i2k4%M3K3J2kn1n5Mpk6O2P7k9m4Pj5l5J8L1pPmk0N8L3m7N0J13K7m3p0k3K2k3J2R8N3
14921A33m0n0kNl4j6k0o3J3Q5k4q6N0J17mj04n9L9M6l8j5O8op4K5Q5J1r4o1J00R5k6kNo0J4
14914A3Q0k1o1j0m0m2M5L8QL5k0q7l0J8l4p1l5kK1P3M0m3K4Q8K7Pl6q9J4Q8J4qL0Om3k8K1
14907a0L4L2k1j06p7QM1M4K4L1L4m6n3K5Mk9K9P4M6k7m1oj3oj1p0lJ14O8J2J3n5n9J8j1n7
14900e0k5k3jN3L5L7L5r6j29J6O4J6MJ7N9L9o3m1O4M2k6qpm8j8K1l5l1M2NJ3J18J9j01K3N7
14894G7p3j02p1LR3O9L2K0l8n2l4ON1Jj3L1JJ0K3l1Nk1q3Q6J25r5j06J4J6L1nr8m4M9M0J3
14887g0OK2N7L4l5k3M0M9K2km1k7M7J5o6m3j5j5L8O7M1ro7l6J5m2k0R0K3q0l2J4L4K1n8RJ36
14880I9J0j11k1J0PR9O2q6q1J3J4m6k3O5N8k9o4k8K8Ko0J4Q2K4j4j9J2N3p4j69j5O5LK9K4
14873f7n6k9K8j3%J06Q0j3J3ro7L6O2p5n6N4K7PO1Oj04n0K4j7J4K9m1J1P0J9j9k8J6L7m8l6
14866b8L6J0J9J9p1o4J4M1O6K5o9k4J02J03j7o9lJ0n3mM7n9j06k0J8L1M7J2mRJMk8q1j8O8
14859c6K2k4Qj1o5k6M5Ln0L7N6o0k8O4M0M4L9l5l7n2q5j1J1j7N7M3n0K9R1j9o4j6J5M1J9l7
14852e9j9K9K2k5j8L3mnR3M3q0m1l2q0LM8l0nP7L7m7n7m9m6L1Q7ql6Q9R3nk4j3j2k6k2M7L1
14845B0p9r7%P6K4m7L9O7o0n5P1N4p9r4O3R5k5J7R3m3j24pN5Rqk4k8L9M7J1K0k8o1j0RJ6L0
14838a4J7J4nKL3j7m4pj2j8jjpj9k2JM3O5jo6l6OPJ1L0Rl6J0M0p3p2P6N3l4J6O8N5j4o4nk
14830a4p5rM1k7JK0l4P0J39J6l8m8j27n5J05O1l8LJ8p5q1N5J02L8L5j5j46o6Q6Om7L9O2M4
14823D6j8p5K5O8q2j02P3J15K8j0p1r6POj6Q8L0q4%N9K4k3p8l0Kl2L0O6k0n1L6Q5l2r1L9R6
14817A2O7J9q5n4L5k7m5K6K3J3L8Jo5l1L8L3L2L6j3p4j02J4J31Qp7M0M1o4n0K2Ol9k0LK3O8
14810a7K2n1l5k1j7K9N8K8l7k2N3kj07p2L7P8N0M2K9n3o7K7L5n7o5M4O3o2j15LQ3ol3J13J31
14803H6k2m3L0lm7j2K7L4J2k8o9n7j1kj5qK7L0n0m9L7K9K8O3k0o3MK9L8M5J1j5nM2L6m8p7
14796c6m4L0J03N2j7k1p4o1P8R3k7o8pN9L9k3k1%j1J8K2n5m7JQP3N6p2o2k3l6J4mo4J7Q7K5
14789Bj7K4L2o0q8k7k8KJ06N2r2n6L6J6poj9RM3L9J9j6j7k1n3j3L0OJ8L5K9L6Lj0K8pm7J0
14782iO3K9k2j1j7o2k4mo4mO9r%P9%q1j7K0n1j8J16N9p6k9L6PLk9m2Nj5n7PJ01Q4m7j29n2
14774a91O6J04K9l6J9M4k5k0K7Ql0l3j9rmj6l9l1nJ6L8J1l5kJ3PQ6Q8o5j15mO0L4j2PN7k4
14767aq9K2M6l7ML1l8k0O5Q8L5m8p6o9n1K9Q1kp2l0qm1lQ0M5m0K8J02K7k0j8l5Lk0r1l4J2
14760a45L0Q8K7j2K9k7k8L7j9k3mp6j7R2N1k2o7k3N9J1k6M5N0J8rm7j2L1j8n5j5M3M1kRK7
14753D1j2l0ron1m6P5J19J6n5l6ONoN5P2l4j34j20M4J55Qj26l7K6o8r6K5O8K2M1L0n1m4K4
14747a29L8oj3N5N4j3LK7j2k7k1j7j3k3J7J08Q0l9o2m5m4QJ8nM3O5j3p7j5N3MJJ7n0qM1m6
14739d6k8k7j14jJ03J9K3N8K3L5mq4k5O1Oo1j0L4J2J4J4NM9N4k5o9p0l2L0rn1K1K7k3L0L9
14733b2m4l4N7P3ml6K0j8q1M2R6m7n5N1J4m0QL2RL0K6m4m1%j0L2O5KK2L4q0p9K3K3j6J9M0
14725F7m0o9O1J05n3j22j6L0m6l7L2rPJ03K0p9J9O3m1o5J4J0m1L0Q7l1p7P2N7j36q1R0K1l4
14719h9K3m0m4O9M7QM6Kk9O7Q0m2q1m3o4m3N4M0l8J9O8rJ1Q4j7p5K5Kj08p5M3P6j6q1k6j1
14712a67k5N9J15N3j8j0K6pm3k0l4l6L6K6LM4qn1K6N8O2K4p5j3O1p0j02%j9nJ15Q6o3n4O0
14705C4L9k2J1l6r4J4L1r1k8P8lm3M4O9nn4qJ1n1l2N8R0P9k3j26n9J1l6l0L4L9k1n8L3Q7l8
14698i6m9P3M1pJ6n6q3KK0oj0QL6M5P2M6o0k9L8o2o3J05R9l8k2L7k3rQ1J8p3o4p4k7O4K8j0
14691c2K9Mm2k4%J8O2O4k5p2j8oo2l1Q3R0k6l4L7oj3M5m3p1Q3N8r5n9J2l2l5M5P8L1J7M9M
14684H3p0m5j8l8KN5L5nm9n7NJ7j8K6N7j8p0l1L6M4l3l2N9Nm1J12Q3j18m9N1p0q1K9L6J1K7
14677g0L9qn4K5Q6ro0pj9n4lN2M7J1jL2L2k7j7Rn5p6J5M4j1j9K0L2k8n9J7L3k7jL1K1N6M0
14670C7l5l6j4J0M5K1k2J3M9lo1lO7l9j54j6J25%n6R5Q2n1m7k1lJ0o2m1Q2O7%jl3o2QO5k0
14663dr4j0O8P2O8j6r3n5j4J3O0K7m1q0o4N7Q7n4o9K4lJ6R8Pq0K8O3n8n6N2L0k9J6O9M1l6
14656D0n6j6j2k0OJ5OnnL1K6l1j6M8K9m6m5nk1j3J4rJ5J7m4L8J18j5r7k0K3k3n5J3J07R8N
14649I5r5q6k0J0M4L6j9nJ0J0Rl6oL5pj2l1m2N6O1k3l2k4m5m1J5K9k2O3J24j4m7K2j2l8o7
14642a05n5R4R9l9n4kL7N0j2l3rm1j8M4j0n5J3L7LK8M0rj4L3K2n1q6m3J9M2L2kk0K3L4%L4
14635B6M3n9q2lL4K5lk5j4K7Q4N8n7n4J1k5l1Qk2k1J9L5P0K9r0m4P8K0r5n4O8O5l5l0K0m5
14628f9l4P0L9j9Mj2l3J3K2n4m9Q5R7k3l8l7o6pj0o4J1O1K1L6M8pk6j5j4J9M5j8o9l3K9R2
14621eP4k0nK7m0j6M4j8m6J3N2K1o2o1L3N5J3n4j03j3P4J4j0Lk6J2L1l4j0O3K3n1jP5J4m1
14614B5QJ3j6m4q7qR8J5n5L4O4j6l9MM4M0l4l6N4K1m8K2M8j1j8J3L0Rro2j55m4J37L0p6J9
14607c0M4j0m1p9l2N4N0M7Q3J8o5k2J7j8j7k0n5l4L1Q1N7JJ9nq0m8j0k7J9L5J6K5n0p2Q6J01
14601F9m2k0L9o5j08K6R1M4J1n5q0J9K6j0P9O0p8m9J9kQK2J1K1K2k9r4p6J6M1J9N1M9j4k7
14594fj0j4lKoL6K6q2o3R4P9o0k8Q3M2k2j0l3n6l2pJ5K2K6L8Ll8rK0pqO3P1l8r3o2j7N1L3
14586@p4p5OM2K2j1P0J52J5j26l4N2%oL5j2o0l8nN2P5Jn6m1nNl5n9m0lN7N9jj6k7m8j6K0K7
14579i8J9J0J6k0l0Q8P2p8k2O5m8n7L0o0j19N4J43J0l1L3j1MN8l2l9J9m7NJ05L5pl7j11k4
14572a05Q0J2k9K6K4qJ2K5jl6o7k7O6O7j3p3n1K8L5l0m2j3LN4J46R7r7q4O8Lq1K8M5n8n1l7
14566h4o6%Q2N4J4K2on2m8nKKK8J6L0R3K1q4k2Oo7rJ14L5r1k1L3j7L7N8n5p1l7k1N2N8k0k5
14558d4Jkqj4nJ2J2kqrm5j0R5J1j17J0N9r7l6R7Pl0M3OoQ0O4m9n1M3J6q7rP1k9l5M3j1k0M5
14551ik0q0j7%k5M0O8j6m6jK8N6J1q6l1P6K7o0o4J5J25J01l2o0l1l9L0Q6k3q3J6N7L4K9m3
14544C3r2qM8POM6Pp7m1L4oj4M3rJ2J08m2j49N0R4j9N4M3p3NJ3j40q3P4P0P7Q6o2j20j7j7
14537e9j2R1M0q1m0K8J0m8r2m2O2R2rj14l3R8O4k1k0L0N6K8L8O4j6r6o0j2K1N3J2o8k5P5R
14530B3o3N7R4n5o7J6j9m3K3N9M1Kk4n0m7O6Q9n4l2L9n1k9N0ol1j3J1O2K4m1NK5k5l6mJ9J0
14523B5j1m2n3j0J5LL2N9K5moj4j3j9n9k2O8M1k9j0J9rj4N1P3k6o6J1nj09q1P5J17K1mL0l2
14516B7m3O5P1l0p6p0KQ1jq6j0M5K5jn2l1M5K6j4nQK2j0m2N0J22pj27m5M7J7LJ1k0l4l4l6
14509a07nMOO7P4j2m7l6m5k6qj1K6%n9L9P4o4k5R5j2m6Q7O7jJ8l2o1J1L8J4j0k1j8m0K7J43
14502A04K2j80j30J9P5M8J0L6Op8k3N8M1K9K8jo6m7O2kj08J7O9k4K2N9l2p1l5j3lK1M0L7K
14495hp3n9M5Qm0O5M2p7mP9J3j2K1QK1N0No6q7m7M8M6n6J0J22Kn6N8qj12l7j2jJ05N1p3qN2
14488A5lj5l0n4RK6m7j7O2N4J2nJQjK3Mp6m8L1M1M3kn8j2J0l2j5N3Q6M0k0j2l8p7K3R3j4q9
14481c1o8n1K4Q3j5n9K6Mj0Q8M5p7m1J9j6k3J3K7N5N0m0l8L7rkJ05Nj22j8J2o6RP5J9LKk8
14473a3j5%k9m3n3j8P4M5n1JL9m5pR1L0k5K5K9j8k5m2o7k9M1N4Lm8j9O3P1j7p7j5O9L0m6l7
14466g4j2j4OL5M4l4j30j8J36N0m1J9K1jM8M5k2n6p3m6M0K1l9L8N5l0K1M9m6o3m6j3M5j3k8
14460a26P7K8n8K4Q7K4n6l8O3J16L7q3r4l0l6l5L3J7m7K1J06M5k8j5m4p6jN0J6k3k5J9lq5
14453a40mJ14jr3J3Np7PO5PlPOL5O7N3m3p6L0Q0L3j1l4k1qk3k9k2ok0k0Q1N7q4k1Q7J2RR1
14446A23J1j10o2J3j7k1K4J4RL3M1K4pK%q0p1M1N2J1k4p4k7L4j2OL8l3k6L2L0L7k2r2m1j1
14439a55JN7L7J2Rl7k2K0J5pl7qN3O2N0m6j19l2J1OL2l3j9P4J1kN4Mkj6o2L0M4o2k2L5mj6
14431h4j1MJ0nM9O8j6j8L2J0j4m5m6O7P9p2r6%L5L1%j2K3j1j4N0k1j00j9L1J4L0ro2j0L7j3
14424a08l1M7O3MRK7NJ5K9j5m1l4o2n3K7J5k3N7M4m6K5L6o4J7P6o7q2N3K4q7m1R0Q9j0pM9
14418C0l0j14m2J4KK5%k6P7R5k5OR7qj09n9j6OM5L2lJKj7k7L0P5K1m2l8j4k2n8m5j9l5L2Q9
14410g0j1m4N3O2km5o7l9N1R5J4p3m6L1Q2O6Lm7p3o4j0L1Qk5ML9N4Q2J3r1l9K1NL3J4n8j9
14403f2O0K6n0j4O6L4m3r6j26m5P2J10Q4kr8p7L8R2N0Rj4k6L0N2l5n6k8n9k2N7J1m8j6qj9
14396a53M6Q2J6k2j1l4j6O1O6J3nKlk7l1MJ0l9m3J4K0l2l4qlO8J34N8k6l3n1m7k3l8n9p7l6
14389b57N5L4NJ18J34Pm3m6n7j8J4j7l4MJ7NM6O6J7Knm2j6J8RJ2j3o3n5K1O8J4l9l2m2RR3
14382a1Rp3RL7l1n7k0N4L3o3k8M7L5M6L0n6o0J6L8J9L3M8j6n9oj5l5P6R3l6m5ql2J3O5j6j05
14375g1k9Q7K4l8M4M7J1L5p3j56l3M2K7L4L3L6J5m7m7J4M9J8l6k3jL6J09O3q8j36o1QK4N5
14369b8O5k1p7l7KJ4K8K1j2j2L6O6N2rm5K4K6q2n4J0l6k3J2lM6P2KpJ4m7l9O0M2l9l2%K8M
14361B1m0J9K2n6KK6o2j8P3P9N6k7n3M6O6k9o3l4m1o6k9K0K0M3M1m7k8O1k9q9M2K7q7JJ01
14355c2L5n6p8J4P1m9j00L3O0m9l6O3N4oK6O6Qo1o4k7K2K3j4L7J06M8l6k0j8p3pJ38N7j15
14348B0j1J12m1j12K0K4l6nj6j9O1N8j4o1q7l2P0Q2lj02j03K6J29O6r2j02M6P4K2L6j1l0O0
14342B9Jj00l5J8L8Q4L2l2JJ0j1ojk0o5m7P4Q3l9p9m4LO5L8k0L4O1l4p9k7NnK3N9L6k6r7q2
14335a55N5Q8l2p3j4MqK2L3k2kN8j9n8L5M2ML8J3m8pM9J5n1o2J7P5j7p7K9N1p3q6K9N7LL1
14328e6P0M1N9J9j58j43J4KOO9PJ9J14M8n9p6n7J4M0kMjl6j1L8M5j0m4K7M4m7m9J2pj2L6K5
14320a5l5m2k0mL3J7k4N5R5rl0Om5m5K8O2K6p2m6R7M1r4m6Mk8LN8P9N2k3n9l1Qln8l1L8Mk5
14313g9M0O7K3j8l5m6l8L5R1J9l8l0o2KJ21O0l5l9o7l6O7Q6J6r9j34jQ1K2J5O7M5n2j17n3
14306a22N2J3j01p2M8M1j3O4Q4o6r4M6O7l2m7L1O0PNM1j0o2o4k9M8L6oM1j6q7L1O9m3n7OL3
14300i8PoL0On0l6j3N8J09K1m8l3j5O6P2m8m3J7m7q4oO0L0pM1L2j03j13N1P3lP7R5j09j52
14293a69M5Q7n4o5M2M2NM3j3r0rL8oj3l9j1P8M7j7OM6L1l3l8K5pm7J8M7L4N3j2j15j05k5L5
14286a46N9K9J2L7mn5MO1J7k9PO4K8p2r1l5L1Q0P8jp1j9M7k1o4K0K9l1J1L9k3o0rO2N5rOO2
14279I8K7o5q3k6J4L2K1l8m9RL8L6L2K2om2j7Ll3k4j7jJ05N7r8j8P9l2q9n7n7j7N5Q7Q4J2
14272D2o0mJ2p6k7P8J2n4lM6O2J6o1m1k9m7N1J15J0o6j0P2P4Jj4J0m3q4k8L8M2K6K1ll3J5
14265F0N9n5j59l9J06O8J3J2j7KN6K3l3n3l7M3N7l2k9J4l8m4Nk7m6J7O5O1L1l3q0m1K8K2Q
14258a3Qj6L0O4n9j01L6P5j5q2j11o5N6J20N3n9q7m5oM0N6M8J01Q1q0j12lM5N6L1n5m5L2J1
14252a1J3J04M9r1o9j3j1N7O4q6j36j0P1L3mm2o1L1Q2J2NJ5k6nK6k1n0k7OK3M1M0Olk7n5K
14245f8Jl6N9N9p6n4O5Q4L4o8j19RJ32L3o8J1L9l4j1N4O0j3p3K9J17j9j16n8k5j2J4mnN9Q5
14238H5nq0NO3o5j30pQ8K9m2mM9M2P6M1j40j43N4P2k7L1P3n4q2L8Pr1l0J6m9m3L7O7M5O7N7
14231E0q5j21K5O0J6N6L1q9q1P3P6p9m1Q9L1%Pj23r0J07N9k0R0O5p1l5K7jpk6o3J4Q8Ro7k1
14224d7J9PJ4pq3o5O6R4K2M7J6j27p1N4k0jJ39P2p0o7m8j8N6K6n5K3J13Km1O2m3j75jJ07m3
14217d3p0M7O9pq9j9J15N6n9n9o4p0qM8O8N5M7M3pj5Ml9j5M7Jj4J8k1KO7Lq1o7l5kM0Pm9K3
14210g3P3l1m0O1L1k1Kkl5p1n3O3J16L5NM1l5j09k9kl4P9J07o7j15J6R7P5J0m2l9Kon6n6j9
14203a22K0N7J2k2N4M0o1k1O6pj05m5M6RkO9J7o1K0M4p0l2Q4Jj09j7O7ok4J3m6j8J05M9n9
14196e4k3J1rj3J2K5j4j2M3L0J9J2r1q4O8Q2Rj3o0q1K4J25Q2j6l7j1J3J9j1k1K6L8l5n8J1
14190FJ5l5j1Mqkl6MR2K1l9pp0o1N9J2n4K1L5kOl5m6L3L1J4O6Nq4pJ1m8L4Q3Qj5m4r9l4P0
14182a07R6P4Lm4nLl0lL6J9MJ5lk9k7qK3Pn2m2j7l7pJ0j3L5O2ll8j9PM5J2p9m6O2J5r0k5J24
14174g2J11m8p1P5N8n1kL5KJ1l8o4L0M6JJ7k5o0K0j6j25LJ32Om5K7J1N8R5o6j17l5o0l2L4
14168a55J4O6Q4n2p2PqK6J06J9r9l4L2l8k5Q4M7p9q5%N5O1J9n9r8n4J9O5O4L5J2RL4L4k9m2
14161c7L9P9Mp4l7Ol7l9J4Oj0PK1L9J2j8Lk3o4j6N8P5L5lj1o0p2M2N2o3l2L6n8p3Q8J20op5
14153g2l0N5M0n5j5N1k9j6R6K4j15r9L4J30P3jK8j1p1ML1n7p1QM5k7q2j7N1O8K3j00r3M0%
14147a60k8J30J09l0L3P0j0k4n9j21o5L0N6L0N1Q5k8j12j1j0j01jJ14N6J0Oo7p5O5J05rj7
14141B2N7L5%k6p0pP1rq7k9J7m6p5K2Q6K5j8mpj2K2L6j7k7N4K5q4m0L9Ll2j0M6P3np4j3M4
14133a5Jl6MM9lm0N5Q2o8j19oK9m7l9N5M9qRM5O9K6q2k4P3k3o6J9J0mJ4m0m7L3M2L6K9m2o
14126A4P0j2l1Rp3k2Q7l7r0M7P1l0q6l2K4K5Q5R4Jk3l9o4pj5o9j2J7k9J7J01M9m1l2rj0rl
14119f4Lp4j41j7Q7M9M8L2m0l2N5O0o9n7J11K8r4Q9Q9j15j0J02p3p8J10N7q8n2j4k4K6J8j0
14113h8N0Rp4J6Q9M2rm9j1O7J3m8j6pKJ8j1k0K2L7qk2K3k4j11k0R2J9m3J3Nm0L1Q0Om5k7k4
14105f3k9pJ0j3RP9J8o4RL1m4kP2J7m4kK5m2p6LQ2O6j1o1n6k4jNL1L7J4O7Q6lj0Ol2Qmr7m0
14098e0M5lj4K2RQKl7l5m0q4JJ19N2k6J3J2j9OJ5k8n2kL8ol2K2R1Q4l2p3K4Op2RQ2pq1QR1
14090F6k7j31l6J6kQ3R5j6k4qo6j5O5mo0l2lL3mo5kP7P0j5j02jJ32Q7M5Rp3k3kr7l0M2n5l4
14083a07M8pj7J9j9J6J05O5m3m8J5Lm8l3nMK4j0o2j7M6L5k0p3n1J9PMQ1P9Pj4m3p3j3M7M5
14075c4J9k0m4l4m5n4J9J05Q6K0J2Mk2J8N4%m9m6m2j7K4M9N2j5q5l2M2j0n4J3L7j9m2j3L9
14069h4K9r5j33PR8M4j7%P4P7qn0o0m5N4Q0mJ6O1kk3kk8k0J0lJ4N0K3k5j9Klk3p1j10l1R4
14062a23J06K2l9m1PL0J4J8L5Jm0J8R7L3r2j03l3j7l0J7N9K5NK3Oo4o9Q0J65K4q9m3j6k9K6
14055a7O6lo8j8J8mom7o4N9J02J5nn0j11j3L9mO0N4m8k0L1MQJo1r9k8P9K6l2N5L2l7O0K2j32
14048a36%J55J8o1Kk7rQ7K2p0qK7k0m3q1p3O3J00lKOm9J4K3l5O7M8p3O7R8j30q1J23N6o8m9
14041c8pK3M3J2l8n8n9o1pJ15J31k2p0K5lo2qLnM1K8j4qKOMJ2K7K3J8j3q3o8L3M5m2m7M0M5
14033c7L4Q8%j54q0N0K5K0O2K7Kj9j12p6Q8N2o1mJ7j8K1k2o8M1J00M1K5jm8jN9kq6o5J5O3
14026b4M8J3K0L6l9j20lJ09l7j02O8P7m0j7J0oK2L2j5m1m1p8p9J7J5k0R7R4k2L4L6o6pN0J6
14020C7L0k3r5l3jqL1j2m3K9J4j1K8j4l7K0K2K4N7M4k1q3JJ15Jj09m7o5p9P9J45J6q6n6L7
14013i3P6L5pk6o8p0L9O6m5j2J01J4q5rO4Rj13j17L5P7J9P9O5o2jP9n6j00Mk8k2J08M7o1N0
14006hN8j04p1N1Qm5l5L8J61N1j80p3J40P3j7J3Qm3m9oLJ5R1M6r7o3J7j0J1L5m1p2%M5K9j5
13999c6n2m8l0LO5Q6L8mj6mJ7M8O3lk8K4n4j25K2J03j9o7PL1j2j7k3q8p1O9J35M9m4j0Lp8
13992f6j8R1j9o8O6M5l8Lj2rQ8J4r8mmo5J01J15j51j38O0Rn7QL2M5K5o2o4lL3N2J8J5K0m7
13985h3lR6L0m3m5l3K2K4NM6J0o5m4L6O7l2j09j5Po0L8J24L3j6ml2ON8L1J2k4m5M1N6l5l6
13979A8J8K2n4p0K9j5o4Q8N9r2k3M4J6RRL2j6r6mP9mn0%K7j8m9L2R7Qo2NL9J3M2M1j4rro2
13971A6l3O7O4l7q6o0L4R5Ko9j5j9l6J5lm0OL9ORL8j0n4rJ2J2L1l4r0L0J49O2m9l2l3m0K8
13964c4L4L3P7J0q9o1K2J9p3k5J10J5n7M2m1j33LL9j0Jk4K0N2o4m7P1Rp6j5R8R5j7kN5m8l4
13957d5R1j4r9L3K7q7jQ1j1J6J34M4q4n9n6n3J9nr0m4Q7J03J2QL3q3j08N2Q2j4k0Nl1p9l2
13950a88Q4P7j3QP3J6j09q7N8R6K9n9r2nL9lK8Qq1k8M3j3o7k1O5O4LK0L5j0J2N4po8k9M7Q4
13943F3J0r2l0O6k5j00RO3k7k1O3Jp0OL9nJ1K5J4K6Qj9k3n3k5P2L5q5l2Q7K7q4n9K0K4k2m5
13936a48MJ06Q6r8j63lJ23Q8J1m2o6J6R6K5m9k0j8qM5L8M2M0o6p7L0J1m7kJ7mj2m1k1O4O1
13930A8ql1j6M6R1lq7J0O7k6n1k0k6L3O3j4l3J3J6ro8r6pR2R4nj10n8P4M9k2M9N2p5o5M1N4
13922C2J1l2l2J3M0M0qr4o1O2M6l2k1j6j5K5j3o5oL3PNj9m4L6P9k0l2P1K4p8j3O0j3q2k3P7
13915e8R1L2o1j05pP7nn6J4K4k4JM0j4k7N9Or8J6J02Kj5J8o4r9KL8oL9J01K2p0l1J6j0kO5
13908A3O0NLm7q6L2P9rj1RJ7J5q1n2Q8Qr8NP2J7j1K4L0l6q0k4L3lj6O0L4q4p0K2L2k2j8P5
13901a5P0%M1j4j91j25O7N4pL2L2k4l1j7k5%N6N8Nk3NK9K8K0k9n2kk8q6MQ7Lq4n1L6M4k1J7
13894a37P4j8o4K4N1M0L7j2k8K3N2L2m5q1m3j9RM2Kl6k1JO3R5j2r7l7L3O3O7l6j12j3L8k5
13887i0J9Q5J3m8k4j0RK9Ll0n4j6R2M8p4qO8K6J0j7l4L7M7n6j10k3J01O9l6l2L7N0l1r0m7
13880h7J9Q6R4j4o7k4k0m2m1qN1N9K4j3n5m9OMnM3K0o5qP3j4n1M3M3j7k4k6k8MK8jo0rR0K
13873c9q2N2R1k2rK0l8mL1k1j0K4Pjk2KN7k2j24o3R1J27k6j12pK8RN6j1p2L2O0j4l0j5rJ3
13866e3K6L1L6Rm3k3N7M1m4MJ04N9m5p4k7M1K6l2j9m0p7nL6PK7L2j5m8l6J3Kl0j2l4k4O9L2
13859b9m4K7L8o6q1K0Q9K3k9L3J4m6Knn4k7rL2Q4K1m5k4j7oL8K7j6J2Np7k9R2Q2J7n9j03J0
13852a00Q9Qn4l7J1O5N2l2q4j5L8l5k0N8J0j0Om6KL4n9J5J11m0j07RL0J8K5%M3M0q7q1M6L7
13845f0j8JQMJ2oj3J4L7K5j1PN0k5o9L8L9o9l2K7l3k2N9K6k0L0N3j1n3RM9l2n7J9J1k7K1M6
13837B7On1n3KKjO5P1j8j00n6Q0N5l4K2K2k5K3k6n5N0K3n1J6K3k7l2n9pJ05K9q3j4J7j8M0
13831c2K6m9nj5j08JK01J05j55j21M8Ql9jjM8Q1j0p4l3O5P0l1j3N7jk4L9M4j8m1pkk1K2O2
13824G6k0q1NK6p3l8M3Jql1m9N8K9p4K4P1J7O7N2n8l6M9J8o3o1k5nN0O9j2j8N5kp1L5P2n4
13817C8n8J7J4j1o9q2M2O8l2j4M6lj6N4N5j1l2k5m6l5L0J4n5K0R8J3j8L6OJ3L0j05j54J4P5
13810h3j0pJ5l6k8L0K7J3L3L3om7n0qM1L6j5j0M2qo9L2Q1j3K8R3n6q7N8K1o4K0M5p0j20l6
13803a75L6L9N4K7n2k6L8J0j4K8N6j6r7k0O8J1l7kM2M1J%Pm0l6Qk1l3j2m5n1K3K9k2J6N6L3
13796g6K8LQQ8N3m9k8j4m0l1k5lmn7l3N1J01O6o0q4L0J8p8n4K8N2K4J6K4k2m3J9J4k4M3M5
13789a4n0K0J12Pn5LJ1K7j3j41o0J26O8k6lm5o9J3K5j1RJ0j8JM2J7n3m2L2O5M9k0p3j8K1J5
13782c8L3k3q4RN6j4OO5N1M3K1r2j58o8M0O4M4k8l6R6J04k1j5J8k7k3j0RN8j5j10k7Q2L0n6
13775a6j1M8k0o6k5nM1P2j2n7mj9m1K3K3m9k8K1L2J6l4M6J86M6j48l8O0m8q8K1O9J2J4J8p9
13769d0j09K1J16L2r5o7OLJ2k3k7P9M8l5J9ko0pL0P4R9j6o9K7L9o4n8N0J6o5OK2o7j1P3K7
13762a6Kom4k0k3p2L0J29K0n0j7m8%R3J2m0K8k4q2K5R4M2j1j5K6J2o2k8N7Nn2nJ6j6J4P2J8
13755F4o8l2m0j09MJ00j1m5qm7OP6Mm7k0OO3N9n1n2K9KKO6j4p2O7J02l9n5M2J1q2o3j0OL9
13748a17M8J0K1M6k1q5l8K6M0L9%m6jO9L5l9l3J7NML3l6r7lO2M2L9j4r5o3J0%oP3J02Nq1p3
13740a22oP2Q0J7l7l0%l1j00k4J18O7m1J1N6K8N5N0j3m6p9o4j2k0NM3j0l8j7j1Mnj3K0L0K0
13733d3Jj2L4K7l6PO2j8n1K9M2L5O8k6r8J7N1k8m1n4k1N1k8r1j1M9J01P8j13j48N6R5m2k9
13727h7P4N4mj4l1m1oN8R8M1l0j9l9r8p5j6K0M4Mm7J6P5nm3K9%m6N3Q4j0j8K1k6q0j4J00O8
13720I0n2l2J3p8p2P4N6l5J0J2o4n0K2O9K2n6PK7o8k2M6J7P1N3r5p6M5M4J7K6nn8n1mL0N6
13713a1M4L1J6o5m4Q6L6o6lJ5l4j9j4j2l1l8P2Q1p6j03k8JP2R9J7o3q9l3M4L1K8N5jl9k4o9
13706a34n5P1P5l3n0rJL1N8K2jK2MKM3j0n7j4n5o2N7Oj04qQ2P6L8o6o3L1m3q4P6R4l6lM7p
13699e8L8O7k0k1or4j04j9O0J33R1qj3l6p9j0K9MLm9l9O3L4j2N7N1j6nL1J2m7l1K8Jm7o9o6
13692a47M8J20lj29o4J22J25p7j13K4K4l7j2L8L1j3K2N5j3jO6k0q8K0P4k0l2K1m0j6R2j5q3
13685d1P9Q5o5p2k7l6m8mR9Q6o1p2L4J7j1N1K1r5j05k3M1K2k0J1%p6k0J20J39L5k2O7O4j14
13679E9j29NJoN4ln1J5M0K6J4l5n3j2k8p4j5P8P1M6Q0K3q5l4L2k6j7N5L2qk4m4MO3j3j19m1
13672a19J16N9n7L1P3p8r3J1Ok1MJ9J0kM3Q5k1j43r6LK4N9J22P4m0k1L4j1k8l1n5J1M8l6l0
13665e0N0On4j6K5L1M0J3m2n8m0K9R1J6r9n9J3Jj%j0J4k8o6Q8J68lp5M2P3j5n7KN7Ml8K9P3
13658A54Or9j18k2N9K7j0Nok5L3O2L0J5n0j14k9N6PjN8J5o7k7L1jl5n6m4J5K0K4O5j1r4rM3
13651i3QNj9l3L5Q8P2K5n7o5O7Q5p7n2Q4l9j57l3Oo4RJ05P3j6n8NJ07R9jm6l1qJ8j0n4l1m
13644e7J2L0j2k4K2RNL0ll1j6j8k7ON7J5m4qk2n8M3M8q6n9N4Q3J03P4m1q5m0l5m7ML9K8j1
13637f2o4l8L6L1J8J9m4m1N3L6m5j6L6PQM9J1m9l3OK7J6l3PQ2pr2ON8ql3n2m9N4J07K9m4k8
13629d2Kk9k8M6L8m5l9K7N3N4K8j2pk3n5J7O8ko1p4k3R2P8l8o3n8k8M5No0K7N5l1J3P8k1r0
13622a03nO3J9k8j3j1oN7M8n7p2L9Q7j4p4K9O8k4k2L6Pj4L2J7l9j3K1k0j6K9k3p4K1Q6l5j10
13615a14L0J03k4r4OQ2kq5mM4j8j7Nj7J3J4m5l2L9M2l2k3Q7N4p1lJ05K1o4jM8k2o5J4M7m2
13608b1o6M2R2No6m7l1j7J4J5J6J1L1Q4lj15k7O4M9j0r6j0R7j7n6K3k3n6pL3M4klM7OnM9J0
13601E4p2p6m8j6L3O2M7Ok3k5j9k5RQ0P4j3o6n2OM3K2K1K4m1p4k4J0Pj5n7j4Q2M9l5J2N6k3
13594b1p9m5PO8Q5L5j7k0J6J2j8j7n1p8K8P9k0n6K0N0K6K4K8%k7k9m8l9M0N0k3qN4J8m4m6
13587d6J0N6K0J%q2o0N2nn6N5L6r4oJ41M9o8k8oj0K9J9k5j8L0N4%r2n3O9M7n1k7L6om8K0O2
13580Ek7p2k1o6q0R6J67jj07n9l7LR1K1m4J00J20m0o3m0p5j7Q1O2n2o8L1L2j2K4K8K2L4l4
13573Bl7K0m2r1l0lJ2O1Q2M8kL6R2l6j93j04O6N4j7%J8M2O5rj9N1n2j09O7J22j3r1o6J8K8
13567c0j3O7O6j03p0R4N1n2q1q8RR7M4mmLj8n2RN7lk7k2k1K8j0m7M7P4j8o2J1Q7J2p7l6J5
13560f7P7R6m4q1K1Kl8K0L5j2k5J0K2%K7J9r5j15J1O2K4M7N3n4q9M5Q3n0j05j1L4rJL2j5k7
13553a16L5M1j7n7m6L5R4N6K7J2m7l8Pn9q7OL9J7K9J1j7%J7K0N9P7m7j45o4k4m0Q0J13j4o
13546d9M2n1p6J1L7K4Kj9L2P1on5K6P0k5o5K9L2o1n9m1n3K9Q1L4M7M6n4n7M1N7M1op2j3L3
13539B3n0o1oL1Q8L7p6n0PL1N3j2l1N3L0o1l9J4j4n6m3pJ5L9N0K6n2p6K9M2m8OM3n3j9P2N5
13532a0J9k8m4L9O0K4K1l2p6j9J4mJ8L5ql7J2L4k6l7Npk1nKJ4Jk1%Rnj9mP3O2l9JN0n6n9M2
13524b2m1j25K8J04l7n3N2J6j6N9M0m6k9M7N6Jj7J9j8o7kN1%n6m1J9K7LM1Lo9pJ6qL4j0k9
13517g7N6L4j1%m3m9K5O0K0m3k8L0Rm8o4m3K8J14O2o1j8M4k5j8J7J5Q3K7j13o1QlK1kj9Pl5
13510a01pQ4N7K4Ro1o6n2l5P7Q4n6o8lj8pN6L2q0m8R3K7q8kO1K4ln2l6M4L8K6M1j8j9O7M3
13503F7m3l0j8o5n1JJ1M5O6J5j1k6m1N1R2j4m1Kk3l3j1k5rM2J7n1J0Q9J9l7nqk7l0j5K8J7
13496d2kjm2oQ6J8q5m9QK2M8J9m1j7Qk4j5K3N1O4K0KK6m1o6O0R5l2l8N1Ln4j6k8rL4l3k7N3
13488B3k5r7n5k8J2M0M9O0l1r0j3J6K6P0K1n7n9oN3L9mJ4k1q6OJ08M6j9qRK5K1Kpm7l7M1L
13481fo1J7L7m9k3O8N3j9k0N3L5p8n4M9K1j8Pn1p1J8K6j4qnJ6%m8k1K6L3K2J%k3j4L4k5m9
13474a41M9M6j1k3l1K5L5m1j5L2J3mk2pN2O2J2m1m5j1K4N4L4m1n5J0P3P5K6MPo6j19k2N9L5
13467C2L8kj05p6K8M8N3K9n2l8M8L9l2l0K3J4n5n2J9O5P3N2Ko3n4M4nj24J1J18m1p5M0Rk8
13460d7M8L1p5o3NJM8J09Mr7n2rK4Q4J2j09KJ35j1q1Q2L8j15k0L3n4OO3rj2ol4O0J34J2j25
13453A2p9O6O5p3o7L4j7l3P7N4m3o5m7L1Q0J3pJ9k2m0k5l2M8J21J2r1rL7m2p5l2K3M7k1n6
13447a37M0R1O7L4r6j68kJ02Qj9Pl5NR8L4n9pM5pl0OOml3p3PQ3J2qK0j9%j2j08l6Q4j9j05
13439b28MO9OoK7L2O8O0m8m3P3L2l4K8k9r3O5J14l7m5J4j7l0l7k3J7K1N1O0l2n5J4L4K8Nn5
13432A0o4J4M5k6n0mQNm5r4J9R8k2m4O2J4l5P2P3k6QO0n0j33k8O0OK5Q4k7p4O4N6p6m3M7M2
13425C1L3Kq0q5jQn3m7N2J05K6m0LM2J4l5l4K9L2nkmLL5M1Pp7p0Q7J13J0rj01j54O3J25r5
13418c1q6Q1pp9R7J07j13j05N6K6nO8L4m5o5n0N8J26L1n5o0m3J8j8j51q7J27J61Lr3j2M9l1
13412i4l5K1m9m6Q6Q7Pl7k3N5J9q8j4O3k5n7K2O4L1mJ8K7jj1o1r0NO4J4m5m4M2N2o3n0N0K4
13405h6J0N0Kk5J6lk5%nL0J08M5j02r1L7N4l0l2J1l6n4K7N8jj8N4Q7L3k1m2n1o1m0L3K8l2
13398g2K3O3LjMnK8j6p6m3l1k0J0j8K8R1j9n7J00J34k5j34p7J4QmJ9J0J3J0l3pQ4J03j5j28
13391c6l4Q0j8n8P6P0l4n2m5j1K4j9j4M9K0j5M6Q5J2o5p5o8m2N8J22Oj67j29M0Q1P0Q6L7j9
13385F1l8n7PO9j9j00l2L7K4O7Q9p3j53%N5k4K2P8kn6k6l6n6J6O4KJ1R2L5p1l2M1O0M1j2p
13378G7%p7o0L3kl4K6K8PJ5j8l1j5m9lJ02J6r2J1R6K6k5k4m0j6L4j1o6PL7o2l3R8M8r6p3Q4
13371h2Q3n4n6%l8L0J17j8r1L9N9mK0rn7L4P2K0mq5j16J4O3ml0j1N8R7M0j4m9n2KK6Nm9j19
13363a63m8Q5N8j3NK5N0O1J2k2n4q5kM8m9n0L7Mk7N8Q4J7ql3r8l7R7N4q3n1J04R7m5n1kq2
13357a07o3Q9N6o4mO8j6q3j5N2M0M0J2q2m6M9rl2Jm8L0J40kj21j9O8M3jj5m4j02m5P2M8oN3
13350f3L5n5M2J29m3j45k0K6K8J05J5j46n3P7L5J1JJ0O9j6p3K0l9n4J12M6j13k5P4L5J8O1
13344A04Mj28n3P3k8o9O2N8n4m8L2Rm0K0M1j4K1L1o5p6k1KM5L7n1o3L0N6kjL2j3l9J3M1N2
13337bK1o3m4O5Q6J5p0m7O1K9r2o0M2M8QORk9k1N6K8o8k6M8rj1N8l8j20M7J10m7m7O3J2o9
13330e1k0M2j1o6k8KJ4N6N6J9k7o1j7K3OJ3L2L4Mm1l9l9m0M5J00M8oj9j5k8m3j1Mj0L5P5m1
13323ej38K1J42J4o9l5JM4J2l6K1M5k3n8j5K0K1M3K2n6j8M2k2j6M7rm4K9M7Qmk2k2Lk8n3l
13316i4%JP7N5p1p1O0Q0k8q0l6K6N8K7j1mol2j4N9R7Lj00o3J8P0N8r2j34N4R0l0rLm6L9R5
13309D9k5r2l5rl3rL4L1K9L4J1JJ1K4L9j1r1p7RP0M0k7j5O0N9n6j31o0N0Q2L4n7q3l0j9j6
13302b09L5K8k0L8R2jo6J6O7K6j7k9K4N3kj6J2j2k0K8M4m2r5J3P2l1k4M5l7l5J07O7r8j25
13295a12m8PJ0J5O4N3k4l3k8j8Q6O9j06p0R7O7rk4p0l6N5O2K7k2m8rj3n4LP6M4QK1ro4k4M9
13288hN1J9m5r8kJ29N5q9n4K9j0n4k0j5l1K1O8M3Rk0k9j5l3LR4J2r4K9J01k2o3k4n0n2N8J49
13281D2O5l1mp3j20P1J24m8p6J7K2o9o9J08J34o1r0L4N9K5J9L9J1j05j32K2J20Rm7O0L1q4
13275Cl0Rl1kM6P8L3o2j8J7n6qL4k9K2O6o3r2L7N7k2j9J2j3J4P8P3Lq6j14l0M8Np2k8L6k4
13268a28j9P4Ko4M1O5L8N3o3j11K3J0o4NK6K4N8l0o7M9M4n3j9J9k8j9K1NL5Q0Mo9RJ25R8q1
13261I3j72q1JnJL9P1J9m5K2N7m0n4krL9O9m5o6M0M1K9L2o8o6K6nj7Ln3KJ13M4m0ML3j6o0
13254f6l0K3RkM8J1p7qR2L9k5j4k6k6K6N0J7j3j3PJ3l5p9%P4Pj6J7l8j3N1p8r9R5P7l9K8L4
13246B1l8rK9Pj2K0O0oo0J8J1p8j2M6k6j0J1n2K2J18J3p7k9L1L0pPK9m4m4M5jo9k9j8J8P7
13239hk1o9O0M6m4J6M9Oj8p0m2L9k6o7M1N7l8o3l0J4P5P8oo1j9P4R8oq1m4j5QL0o3j23mP5
13232a52N7M4k9m8K3l2j4J77J12j00m1O2mo4o6n6j1M9M0kql2RJ21M5q5l9m9n8J20J20q2n4
13226d7P6J9p0n4k4JP5P7j5oK5o7j01m2mM3L6%J5pqK7j3J0L7j00j14O4R1J7N0N4n9r5K4N6
13219b9l3l3J0QL0No0k9L8O6K6o2j3O8k0o6L1J07Q9l8j02k2j5m5MJk4j4pL9O6M4L5j3o1k4
13212d3Jm5n1N0Q8j8k4Q1J3p3K3L3q2m6Q4N6o0m0J6n8o0O7M5p2l6P1P7L3L2Oo5o7l5k1L5K0
13205f5q6j4J02j2n8N8j3r3J5j7p8O5P1p3k4Q4R4O3l7j22q1rQ1J69J07n7j31r6OR9O9l1k7
13199d1L6j5o1J0K7j1jpJ6O4k2p6N2P1m6o3j9qJ5N3O6Mq6m1N7L8K2O0K0n1p6q3j9K6k3J0R3
13192iK3l8K9L5jJ2ql2k7j3M4J8o2K9P3j01j46%P7K4n5m0L4L4J0j1j8Q8J42l2j38mP6j8p0
13185g5%L9J2J3K2k3m3L9J02K8q6p7oKJM6M7Rk6m8K7R6j0o2K7j3o3K8K8n3k9M0K7o7o9P6O9
13178B8l5M1O0j08j21OM0L5jo2lN3j6k4M3M4K2Qk3k3J1L2Nm8l4M2N8nn7o7l8L8P1K0KRJok5
13171b7jN8N3Nn5j02n1M6L6n6l8J12R7n7k0N8k7m8j1l4kL5M1J20P3j38j64JJ25J34Jj30p8
13164d4%k0k3L0L8j7l2j1k4LO0J7m2j0L2K6J0k3p4m8O4J16O1m1o6J5N5L9K2j03j59L5J28k
13158A2l9k3n5pM4J1K8O8L1l4q7o6N2N9p4n2J07Q8k5l8m9k6N5J4k9K8J6K0N1m4p6J7K9Rln3
13151d1m5KkK0K7n0n3N3J04Q8J5j07r7J0J7jM3M2j6m0rnk4K9N8j4n5m6JR0O4l2k6l2r0n0L3
13144a39O1N6K7K3K7j5m0j9k2j0L2mr5p0K9O0P3L7m4QN8LK5pj18k4M0n2K1P9o0p9L0P1Q4O7
13137A13l4r9j7M2l5m3M2N9N4K1n4r2p6QL1m1J2Q3J3j9j3j8K6K3J4K9k6l7L0N0M3j5q0j4K2
13130Bn9m4L8%m8M6J10rr2l0rRP8K6j5O5J7r3k7N4nn6j4om2M9J26m5j41M9J20J4J2Qm7NL1
13123G7l8k8L0J8k4m7m5k8K2P8N6j5o8j14o9P3J06QmK9l5m9O8N5r1p0P0L5o6KP0ll0qmM2K3
13116B6m4J8O3n0j03j6L4j0KO1Rm3K7L1l7l2m5o1N7J02j7m2J5rk5lj8j1J9oj0N3K7n3J1M4
13109c6n9l1N1l3n8K8J7j7J5L9N0M5K5l4j20p4Q7R1k4k6K6J7K5M7j9o3J8M6j7l0m1l7N3P9
13103D0km7n4l4K1K5k0J6O1kn4lL9M2J0o5p6k4k2qN3N0j0j5J7j9n4J6N3NK4L9k4l7j0j7J9
13096f7L2l5l4K6L8j3r1n2N1M5K2Qk5J7K0l9K7L9o2OR3qm8L5K7m3n6j0K8K1J8Qo0m9R0J20
13089G9J6m2m3lN1Lo8rM7m0j06j6L9j1OM5ol0K9N6kk8O7R5l3q1o6j21q2K8O1Q4O0k7j3L2l8
13082f7n2L6J3p3mR8M4jK2j9k8P3J04j3q3j5Mm8J1M5m9k9L7m1o9J1K2J2L6J5m6p4k8K0j9k1
13075a76P8O9mM1J0j24o6J19R3r1j00N7N6l9LL6j9MM3J3kj7k9M5O1l9m6K3l2j14n6L6Q0J26
13068C9R3n4r2j4l6m2N9L3o8k4L6k1l0N0K9l3K9L0p8n4J5LN2P2l0n1K5Pn2j5K6j1j8K9L9n
13061f2n6n8OP0O1k7p8KR3N3m2q4m6J6J6j2L2L1l8K3R3Mj0J6q2l0J31N5p1l0j5k9J7N0M1J3
13054E3rpk8o3j9M3J5l0j8QJ0pj0j4k5K5R4M1o5j4R8L1p2k9jk5k4j1P0J16j2j32r5L2N6o6
13048h4n9O7M0J1P6L7m8k7J0k0k3J1j7l8%k5l1M1K5rL5J0rO5K8q6n6J5K3L7j6q2k1J3k8mL5
13040a04J5J7P3O1n3m3N9J3l9QPK2L7m5l4lq1k1J17N5k6K2J2l9j6j9p4l9K7j3k4N2J5l9L4
13034f6M2NL2lj2N5J2n7n2l7K3J0p6lR5O0Ro0p6M5P6o4j07J7L7p5o4M1N2M7Q3K0o6J2R2rn9
13027b1O0Q1j0rkn4k3N2J7l8l3q9j23J8J16L2l1ol4n2M2Q1k8n2K0j8k7P0O2lj3n1m5J6lKO0
13020c6K3QN0jn4k1oRL7K8Pk7l4jm8p6J3Qm9J1L1k5k2OL4P7P0J4pL4K3j01j07O3Q6j0Rrr7
13012i0l4R5P5l6p8k6qmQ1Q0j0QK6o8p8%m6r9M7J52K5o3j9L1N0L0K9K6o5o3M7K0p5l4P1P0
13005F7k9q6n9qJ3K5Q4N8r2m4J09N3K7P3o2j21pl3o5O1O0m5j9M0J8J3K4k9l1J2j9J0R5j5j29
12998e1m4j5l6K8K7k7k1pL7J07P6pk1k3n3k4PKO5P0n0o7k0l2nL7L2km7l5%PM1K1n8n3KL1M4
12991f4J7k5j0O2P2j7k8lp7n1M5mrO3jm6L2M7lj4ml7m3L6N1K1Q6M9r9o3K2jj2j0RL2k7l8K3
12984a9j0l5kn5m0J02Q3m8l0no6J2Q9Qj5rl6M3P3k2m4l0k2L1Nm2N1R1prJ2q9p7N1J4o2k2j0
12976a41j1N4L6p8o7M7K8m7K8R0K8j1l6n8J9P0L3k3o9KR8qj03mL8m3o7JN0J8J5N3K0K0O6n
12969D3n4k9o9qJ20L3q5oO3j7o1L0M9l3j8L1J%j2q9q0M4J22Q5mn0K6Q5l9j12rkn1k7n9j8J36
12962f4J24J7j9n1n5LO6N3m1p7kN4k4j07pP6kK4J00lo9j4MN9Q0n6j04j0K7K2Qk4J8M8l5q4
12955f5n5oM2O1M7Nm4n7m1%J9l5k4O7K9r3q5J1M8L5J2k7NQ6L5l0M9N2l6j8J3%n5j35m7J05
12949a32P6K4Ko2j7O2J6o0q9l2Q7R8L5L5or3n6L3lm2L9P8K8Jk4m6k1k0m9l7QO0O7j5m8L5L7
12941c1l4lM9L5L4M8L4k5p6k5Rm1m4j7lL6J1OP1lr7l8QJ2L1K3K9mo5JP9M0j0l8p3n8M1J00
12934A2Lo0L1L3m5j6J7OJ4j2l3m1n4L8J24O8J1k8o8m1k2j2J7KQRj6K5j4j08k1P2O4O7K6Jk
12927E5q7m8O2po6j9%J1J9L3P1N3m0o3M3O7m3l7j0n0K7M9k6J5K2m8k8J4K1L%Mp2o7M1Km3N0
12920i2J14O9o7r3M3N1J9Q8Kj28n4J2l1l7K9R8O3k3oK1k5qK8m2q0lL5k0k8J4J0rK1K1l9l7
12913h4M5P1Rn0o3m1j5ML0K1k7k4J8jk9J0J9nO0J03j7p4K4L3j8Lj1l6Oj6k1M6j3r4j3P5N6
12906a9l8q9K2J24K3r0j2P4K6J8K3o5m0M6n7j02L6Q7P6O1m3q0l8k4K4J9n4J8P0m0j8P9K1l8
12899@l1k2K9M7kn9q5j3P3L5l4k0K9L7mk2M4O1m6m6P5J5j14l6M2NM0R3K1r8r8K9O9jJ0L7q
12892E2j2j6n1k5MmOk6l8K8J0l1K3K1J7Q8K1p5l8q1r0P5J15L4K7k8j05r8n8nL2M6Q6P0j6n4
12885i6n4l6K0Q8R0Rn8m9j8j0j3j9L1Q3L6NN3J0j06q4J5%m3j3RM7R7j0j30m0M6J1J1J9NJ4
12878h0J9K3K2j8m3l3l9k7L4M8J3PJ2M0N6J2Ll2j27l8J42R2o1q8RO9l9j07L4O2p6LJ44k4j42
12872a30K9J03J5j8ojl3l0L8k3j26l8P6O2N9N9nk2Jn7p7J9O2J2j9L4R1Mp5j2Rkk5p1J5Q5l1
12865b8q0PN4J7m4KN8k9o2MNON1K9l2qN0K5j7qj6k1j3l7l5J4L1J6rj5L2N9j5o8QN8J9J2K1
12857D1j3l0l0k5rrK3P3J6o1OP2K1k7n1p4KR5L3l5N2Q4o5j59p8K4K2J2P9J00Op7o6KM3j3n1
12850f7J6O3rn9M7P5o6m8M8JkJ3j1L0j8o8K9mo6Q1J21nn1k8j1%K5O5M2k0n4o3l2j2J1P4N4
12843A01p1j08pO5j1m9L5k7j33lP2OQ0R1p3r2J5J8j0OJ3pj5%M5N9j3n3%L8K8k9r9m4P1N5n0
12836i6o2P9J16o6j12L7N7K8O9K1n9j9L2ko1m7J0Pj2L3L6n7p1L1K9l9K8R2J1m9k6j2J2N2N0
12829D0pm7J9J09L8q6q0k1ok9m2J9O4K8Lk5o2QN8l2o7M9O6p4q7J1L9R4O8j00n9O8mJ0P4m2
12822eo4P4M1j13o2J03K6q8M9P9p8m5L9m6n3L4Ol7K4M7j2j7j4m0J8O2j4qJ00Q0l5p2q7q3M7
12816a44J60O6q9r1RL2k6l4K2P5R1Rq0jN9o9j41m5M1M2J7K9K2l6%P8L3NK3m9q1MM3J8J8L5
12809D5mo9m5J0lK3K1n8PJ10K4n0j2k8n2J4O3j5j00j9O5K8K7M0j2j1J4JQM3N7j4q1kQj24p8
12802a69R5J21K5n7l8j2mQ7N3p0Mj6j29M8J19n7j3N3m6k7K1k7KM4qm5J0P6O3k1p4p7m2%rM
12795a16N3K2J4L3n7n8M0nlQ0pj04l6RmN3O9n3q4RL3Q9J07m6q6k9m5O3J27m2j05k7nM7Q6j2
12788A0q0m1k5j3Jl1J9R0J0j5M4j3m2K2K2RM2N4L3om1m1k3j6J5M5rn2M0O3l9k3Qn4k3K7JK9
12781cJ4l2N6P7l8n9n9o3O7J05n6q7L0Qn9j6OJ1P2O0l8p5J9R0k1r5Kpm7J06J45k2q5l5MM0
12774A5J7m2j2K7j6j5L8no1qN4M7K6Jl7p3p7m5QM6N8R1P6m7q3j3K8L2j5m5K4M5Jl6q3n0L0
12767i9J9L4O7J5n6r4l5Q7K4j31l1J35P1j9KL6O5K4l7Kj3o9ML3k7k1j7JN9rj41j05K2J6kJ06
12760h4J06nk7l8j6R3P8j9j6Pj6n1o0kL8Qkoo0n0L3J7k8OK8M7L7r7j10P9J24L2Kl2o3k4K1
12753e0L8kq8k8J14M0o0Omm4K2jj4P9L0p6l5L1K0J8M6j2j08l9N3%k9j5j5M5O3l7o2L2K3o6
12746a25j5M1l0j7J9l2K0O5k9k5M9K6j2qL0O1N6M1l8p3K9J8j09o7M5K3k4J7N8L2rr4j33J0
12739b00N9l0L4M0r2l0J02O9K2O1P5j5m6J9m5j18JP1l1o5L9P3K1M6J9p8j9L1o7p1J2O0Q6J4
12733D7n6j5j3j9J7m5q9K4P7RpL9L7k9p2qO4M8K9K1lMkl3OK3n2r4r1KJ50P9j20j10j9k3J2
12726b12P6O1J6J7J9l5j9N4j5m4Q0M7n9l9n0j9R3N3l4j6K6L4n1j19PJ00J8l6m1k5M7L2m8J0
12719g2O9l3o2N3P4Mk5lRo2r6PL8j7N0P4n3n8M1j3p4K5J00K8o9o8J3M3J7K7N3K0o4q7QO6n
12712d2o2j4M0K8j7m5k0K8N0N0M3J4k9l5j3jJ2J5%L3J3j00n6O1Lj7K8m3j8J18O2r4o6O7M3
12705C6l1K3K7j5L4j7j08l1J8J3Q6O4n1m1J4mK3P1oq4m5j5K1L2m9o1rj2L8O0J8L9on6L9L3
12698D8l5Ol5o3L5J4m4mJ4M4O1k1m6Pk5o9PP9L5l5j6Q8O5r5p8O5M6n9p0LM2k5n6LK8J6k1m4
12691a35K5K3n5j8L6N2P4Rm6k7l8LM8j5j6M7K1k2l5j7J8j1j7N4P5L0k1p1o0K8N7k7k8P6Kj43
12684a24m7Q9L8k3ML4L2K4Qk6k0K1J3k1l2l2K7N2m0q0mL8M9K5n4l9K5l4n9K3K1j2O4P9m5r0
12677a16j2J3J4N6O4Qp8p6J7L1M1P9pr6r0n0P2J31L1k5m0m7O3N9j07p7N4kk3M7j6o2J5J2k8
12671a45qPM6N3l5k6R6P6k0j8j4l3Qqn5PJ8l2J0jq1k9Q0Q3Rj8L5M4jj5j6Lj2q2m0M8K0kqJ
12663e5R4N1j02o5J4j8m1l9M0J29L3p3mM2m3q6PP5M1kl9m2M5R3L6jMn8q1j1j0kJ11O5j04r4
12656i0j1M1J10R0k1p2m1k1l6k0ORJ8mj2Ok3K0J22J06K7m9j18o3Kn7l5Q8Q6om2n5m5K4N5R
12649bm1o8l9N0P7ml8J6J9j0qj1L6Q3j1r3l4J1M1J08P0n1o5mkk8k2jj8n5pN8L9K7K1o6p8K8
12642g2M7m1l2O9K9q5j4O9m3r3JL1L5R2N2p8r3PM3oj9J5OnN3N8kj3j5k6j2l0k7rl6J7Q7J2
12635b8m4K3O0l0j10J7Q1j09q1J58J07mM7J4m7m6m3L5Q2j3q7k5O9Lo2N6O6m4j0nm0K1Kq9r1
12628a67k0J03J12m4o7P1Q4kl9n1k3M8M4Nnq6p9R2O0j07n4N1J4mO7J15K7p8n6k2J4O1n6j51
12621a43n3MK5J01M3n9j2Ro3%J42P9m3j4l2r6oO5L0M2K4q9r5J6K4k0Lmj1J6l0j1J10P3l7l6
12615d8k1JL6k8r7m6K7L7N1P7N3Pj3k6j4J9J7nj2n0q3n0jN2J10P6j5l4OJ5rj4j8m6kP6Mr6
12607f4m1Rj7L7O0r0r6J06O5r4J7P8j8K5K3q6k1O4j6m7K0L4K2M6L9j0l8p2j02m1J9j6qR5J14
12601dJ1n0l0j8l7KP7K9n4J6Q0J2PQ3K1j15p9K4K%M6j8o1J1M2K7Kl7j4kl7lPk7L5P0K4J8j2
12593D8l7L4M4l2n3l2LJ4k7n2m7L0J11K0q7k6J1j3L9J9j13r8M2M6rP1J48O5n5r7q0j0L6RK5
12586e3P4J2q6n0Q0J09l1j30k5Q9L2o0q9o3L2Q9j5m1P9M3n3j4k5k7R5R7j0m0j7Nm5r9J3P2
12580e2j4J1M1l8K0Q2j7k7M7Nk7J5k1p4j1L1j9kL2KM4P5j8o2m3k1Mn4o7M5O2K2N7L4j3L1L9
12573A19n1q5j9Nn4m4L1M3J0jJ6Nn6k8O5Lq7JM0n2j9P4J8k3M4K2k9N7O3o3k5O3rj9M7j0l2
12566B0L6j4p8mL2l7k2L5J9N0P4n6q3M9J7j10n8O8O2m0l8P8M5p9m6M1K8k5n1j9L7M5nm1K1
12559d9P3J5j9jj5k6o9r5RJ05N5m5p3pM1J7J5M0N1N2J0o7q6j5M0Nl3l4oK5oj9O2J14M9r1j27
12552a05M8J52K0q9q8MJ30J0j70k7J14Pk3K8Pk5j9NOl3n4j5M7M3kJ0jm5pJ9j3j5j6J6R3N1
12545F3o1m3K5K3K1J6j0J4Kp1m6K3L2L2kl9K4P9L2l8p3m9QL8L7J5m3l9L5N4J4l0n9j9K1oO
12538a4Mn7m3L6O2np2j0O0Jk1K2Nk6j3j7l7%O7L1j8J3k4q3j0P6N3j9j9L8J0pL4m3r5L7J09
12531B5L5m9o1j8JK1L3j4J8J10O5o1o5K4pr0J4Q2n7p6M2L8K1N4pq8l4M1J0PO5O8K5p3j47m4
12524i2L4l3j4L9K0L0J9k3m4o3%P2K1j1km7m4M2R1K9l1Ok1p4L2O4l4LK1q4k3J02L4m3j5qk4
12517g1KK4l0j20m6J70J34j31j45O8J01K4M0K8k9j4rk5J5L7N9K6j31j36L9O2J2J6k9k9M4M1
12511ck2o4n3QL9K8j3m8qJ4%Q7J05n5q2L6N3pp3n2O8L4o7jN0j0k1K7K9k6l2rl1kL6RJ1j6k0
12503h1P7J8j01j2O3L5L1nk3K3J6NN1K7p7o0K9l4q0L5K6n4J8M9rk3k9j6j8m7L0O1o3n4O6J2
12496a14n8K1K4m5M3J35Pj21m3K6oP0J21k4j02m9k7M6Q8MK2P3k5o4K3K5l8j3qq3k7Q2Mk6N7
12490bj1m0O6Ro3L1Jj11m3P2J00M7o7m2J00N3o7n6o2k5P9L2J4J20qj67l1N2MM7M4k0n1q3m7
12483a25lmO1N4j4L8J8r4k6Q7K7n7j9J8l4pO9M4L3j0j38l7J51K7q1L1Lj05nJ04L4o6m5L5L2
12476dj8j6k0n9m9K9R6N0l5j8Mn5l8M3K4j5L4N3LPL1l4o6j0oqM4qo2K8J4q8k6K5lL5J3k7L0
12469a02J5%N2j0j1Q9Kq0jk7o1K0L7L9P7K1m8l3oll9l3M0K4k2L9M8m4p4k6qoL5Q5L7m7k7L6
12462a2J3rLm1o5J8P1K0l3j9lk2M5Q9l7p9J0j9k1O5J4m3J9K3%L6jr5n8M5N1qm7l2MLk2k4K7
12454a34P2L1k3j6Mj8n6K6J50M6p0J5l1j41LJ01J1j1j9m7N4J07J1l2Rkj3M2J9p9j9P8j4r8
12448d4n9MO8J0r2j1M2l0K7J13K7n9l1J0K9K7m1o2K1L0JJ6k9qR5L0p1j9Lm3l6mK3M6M2K0k3
12440B2p7n8L9N5J9M8M1jJ2j9n3pj7n1j3L5P0L7n1k7J2k6L7J01Kn4l8n4j5No4m0J2LP4R5p3
12433a9j27K3Q4L6k0r6p9K4M3J9K7mo6l0J07J18KJ2K8q4o9J5k3J3R1J7o1k1l4p2N4R9o2n6
12427a11N3qk2J2j9L4Q1Kn1j4M5K9l1OO4Kp7n2MQL7M5m7n9M1Jj24o2J30J42%kM3o0r6j4J0
12420f0J9M3L3qo8o6j1KL4O2JlL8pj6L3k8q4M0P6m4PQ9k8m3K2m4l1Jn7K5R7j0p2o6l6N7O1
12413d2m7n3J6rj8J01Q3o4JR3o3j08N3K8p3J6R6L9k9n8k4N0M0l4o6l9rK3N2K2mN7M3p8n9M8
12406a6mo5N4J39L2o9m2JK9rj30j09N7L7o5N6J25n6j02P4J14J5m9o8l4M2P3O0%r6q9M6R2J3
12399E6m1l6K6J02L1p8m2Nj6lK1J7%m6l3L7J1k0K3l1j12j0N4l4k4M6L5Nk5qR0R9Jm3k8qQK6
12392E5No3o3k0m7j0Q8L4p9rJ32L4j47n7M7k7J2Q0Qj5lk8k1jK1M2N2K4q9j13N7J52M0n5k5
12385A1m2m9P8N4j04n9K3j1J6Ln8J2O2rk0K3j8l6P0R2j4k4Kl9l7kK6P1J8r7p0K5K2K5O4J1
12378A9o1j8K0j7j9KQJ9K4O4P1n2r3rk3k6M9M1j2m1l4L3M7j1n9p2J7Q4MJ7R3Nq7p9m4M1N8
12371d1kK7K8n5k9O2K6l3LJ4j8K9N3QQl1o8M%o3oM1km2j1N8K2o4k5K6jJ6M4J5KJ9mm1MQ0N7
12363A10j4m2o8o6q%PQ1L5j43j10Q1O8j8M6O3pOJ0m9j8M1rn7j5j9k1O4O5j8j6j0k4J7K3KM
12356ik1j4L9M6J4l0l6LJ4M8O9k7q8k1j5o0j5L4J5MKmJ1J4JJJ3L4qn5Kmn4L2L5o7J1O6l4P
12349d7R4Jn0J4Nk9kQNk5o3J7J02L6j6pn2m9N7Q8Jp1n4mL3L2mo2p6K4R4k6j04K9O3p6m7P6
12341h5J5k2P0M1m0k3l0n7j7QQL2N5Rn7qO8J4m7j5mLJ9KN1R9j6p7K1J8l1J4qk9N8M7p0p4l
12334f1K5K4J3lK3L1n2q0j8J2L2L5J2K1j5m9M1L6n3k1Jl4J0N1po0JQ3M5k2n8o0M6J10%q1n6
12327g8l2k4j3K0K5k9K6J16J9r2o0j2L8R8Q2qn6k0j1l3%K2J0L2J3l6nK4j6m6JL8Nj6pNJ9l2
12319c3o8K5R6L9l0l1rpj2k9l8L6J06L8n0l7K1N9L3n7j19m6Q3P3k7n5k3qk2m2k7J6M7O6O3
12313C1nr2m7L0l3o8K2J03J27N0r5j06l1l4j5P1Q4J3j3K0kq9n5M8Ol2N8M6n3j1R3P9k4o0k1
12306em9l6R2Q1r3j40qJ10Q7qm6j2K7kj1Q3N4q7k4J05J7j25j27k4M8M1K6j4n6K7O1p9p3J01
12300e9Q6K3P9j2j29j2M8l5nM2J9K7k4o8N1O1r8o0K1q0l8R9K2o2j9J7M3K3l0K8J08K5q0J8
12293B9J14Jp2n1p9nQ5j3o9j5J5N4J1o7k5j9k1J16J25o8j30qM1l0j9O0K6m9m1M5J14Pj13l0
12287h1K8OP3O9j4K2J3o8j4kj01l7Q1N6K7ll9J1J1m5l7k1K0M6j5m0k0KM2k8o5P9J00rj5n4
12280b2j14nJ02K1q7k5P1Ol4L5j4p9M0P7m1nP4j1NJ23oj36LP2J5Mn2p0KN5J31O1j70j25R6
12273cK8r7OQ3ol6J7Nk6j7k6l9n1n6N1J39K6q5pP5K9k7mJ1n2l7P7P6j2j4J1k1n0m7k7QK0k1
12266i9j9J6n5n8P3M5l1L5J1k9J08J19n1o5K6ol6j8p1n2N6L2l6J4Q1M4n0m0K7k9q1NJ02P7
12259D5l0m1J4pmK3l5k3O6N8roK6rp3m3J5k2n9J7O8RK9Q3j8o5%OQ4J22p6j44pRj7J5K1Mk6
12252@j3M1lq2p5k1L1N6J4m2k4N1O4J6LJ9j0m9j6Mn2RJ10J1p9qK4J7K1m7o4N4Q9jo0p9JJ52
12244F2P4j27m1J08L3n7m5k0j0PK5k6r0k1N5L7J9Lmon9m4N2K0m5K8N0l5o4k5M0N8l2o2L0P0
12237d2Nm5pJ1k5rl8p8O2J44J7o4j8K9j2m7N2O3q0o3J03J21lo8n5p6l4N6Rl1N4N4J3N1J0p8
12231a9o2m1m9L9J16oj39l1J06M0j3L4Lk0M2J7o6m5K9O2O5K8m6n7LOk8J3N3j0n0nm2j19QJ33
12224e1K1j8O7Km8K1j3l4O4Mj28k4J05M8k1n5l8P0L6r0qQ1mk2L1J4n7j14m8N0N9P7O9jl9p4
12217f8l6N5j3o6L9M7k5j3Ok5k1K2Mj1O1K6n5M9P9n3n7pl5KO4L6K2K3p1j17K9R1m2l5Q0M6
12210C1L2M0j05j31K2K7nK1n5m7Q6Q6J8l1q6o5j5L2P3l0q2Q5R1o1RQ3k9l0N2Jl4lk4J3R7K4
12203I0p8j1Nq5o7J7O2O7Ml5RK2j5m0l1K0Pk4K9Nq9n3K0K9N7N2po9r1RR0ll4M6qp5J6O7mp
12195a03P5K9m6L7M9r6j04K5O2K9lrL2Q3M3o6m9K8jk8oJ1N9M9n0o7l0n2q4l7O6J10M1m4j8
12189f5M6op5j2M3KQL1j9MP4nn9N1P6J3k3j19r6O9qj21M4J20j8m3L5K0m8n1L1O4MnPl8j0Q6
12181GN7k8QM9j5q2n0M4K6q3m9P4O3RJ7k1q9k6Q6L9n1m5j7M0Q7L2nJ1l0l3Ql5o8j5OJ2L2j4
12174d9j3R4Q2k7n8l7J7qj10J0J42k8j22K6J09L1r4r5K7N5QL9R3J2j22m6O4k5j3R0Jm4Lp4
12168f2rJ67Rj92n3N1l5nN0m7l2J31Q8o6QM7j00k0J09OL2P4j04o2N3j22j04J62J16n7QM7n7
12161C1q4m8j1N2L1qP2P2j3km2q6L6Q5k3o6j5L3K4k9m0J3L9j1m0j3k0l5k0j0K6N9Nm5J2O4
12154gJ2k3NJ5M5N7k3l8K2j4p3j5P9Nj54q5J02R8K9Mn0l2M4J7m6m0oLk8m1J7M2K5M0K5J4K1
12147D6p8j28J2J09Q5K3o4p7j6RJ7K0PK5O1K7k5j4k5m8JKl1K5Rn2J2L4LM7Jp6M0J30J8n7m7
12140B5q1o6J3nn9k9K5O8Q1Nq1m6M5N6J7j0RN6j5j30m0O1j9jR7J2n1N8O4n9m2M1j4o6pK0q
12133g6j8J2R9J02m9r8k7n4n4R3R2o8r2NL7L0L9O3O1k4q0j9K8lk5MJ1m4m8L4L1l9kO6M4%j5
12126A6m5q6rP1l4n1J08M8r2j6J8n0J0O0j6m9%K8J0k2mN5M2lJ2J1j8l0l6K4Q9Qn0J4J3n1k9
12119e4L2K9mlj3l4L8Q1p3j23O8J12ok4j8l0J6J7j9J8L9k2l8KJ6K1L3L7no3k9J8j9%J7o8k3
12112g4P5k6p7O1P0m1k4L2%K3L5r1q9J00J16jj2J9J6on1rO4k6r4j2rm8pJ3O6O1o1j6Q5Kk2
12105D2Mo7m3K5j5l9nJ4M6N9k2p0J8M7k6k3OmK3L2rj2Lk9k9J8J8l2KJ09O2q9n2j0q5K6Q5j01
12097a23oJ84Np8L8o5j15O6P6o0n0PrL1Q4J7j8J1m9n7Q0P0n4l3Ql3j3J5kK7J8k6K1K5n2j6
12091g6M9J0j2l4m5M9O7o5p0N5N6j7qOjK4J0l9%N8Op0j1P0pn3M7N3l0n9n4J6O9M5P3L3j29
12084A6j23J5N5J3j8LL0J5km2n8J8M2j0KK2PKl4m2Jo9j23O3J48j6nJ14j7j17J2O0J1J4k3k8
12077f4O5L2r6nJ71P9j23j08kPmL0M1k0o3K9Q7l2p6M2N7k5l9kK8lm9nK2k5k4k1m0QM9J7k7
12070h9k5J5qk3P0P0k8kM0n4r0L2O8l7k9M0m4k0J28%j28P6J19r7n4J26N3q4o6LL0Nj3Lj4l5
12063f2l6j8N9O1m7k8M7jjL4j3k7j6j5J5JM5J22J6n8M0J9q7j01o4L0Q3M1N4K9p5n4K0Qk1l9
12056c9J6P7j4p0M0P7l2q7k9K0QL1L7k1l3l3m1K5L7k0K1L2k6J0M6rk3k6l3L5K6o4j4L8m7m2
12049a27M5L6L0L2m3jJ23J0j36q7p9m9Q1P1M0P0K2M3O3p3q0K1k6q3qO0L4qRLrL3j7r5j0K6
12042g9l0P4J14l1l5L7j2k9K0L1j2m9MK9l2J0O0m0p8k1j7k0KJ8K0k3l0N1M1l8j0j2o2L3Q6
12035c0%QK3l4J0M1k4l7j4K1L6l6k5Q4O4j9p3q9ML1n5j4P8M0rJ%j0j9j6K3K8m0m6K7K9k9p5
12028a46l0R9P9m1j8J2mO4O3l2l5k5o1k6M8M3k9m8qPJ3j4p7J7J37K0n8%l9%R9j0p7J6Nl6%
12021i2Kj5nJ6Qj0L8L1q9q0P4J12K0l6m0k2j7m3J4J03N1K4M5o6p9N6K8l1O0O2n8j06m4O1Q9
12014F1M2Ko6j30m6P1L3k1J8J3j2L3J7n0j5M3ll1J8K6j0NK5nk6j8PJ6j6l7l3k0J0L8O0L3m3
12007a1m8mMK9K0j8Lqk7K7K5l1nJ4n9q0PN0L6M2K5knk7n0l6L1R1M8j2l0q8r9J8Q8K7j3K3J3
12000c2J3N8Kl8N2M0n1l4KJ0L7M0k7q2j8O5On8K6Q9j4r6o0l5oM3K5K7M4l3o2J1Jm1J5L7k2
11993f6%M7pj0M8Qk0J2l8m6P7O2m8J4J9j21n9P9J5KO3rm8ql5m1K7L8J5K8Po4o1O5J03k4o6
11985d2j2l4lQ9K3q5r7m1N9J16O8l7p6J2nj05K3J24n6j11M7Q6J1l8l8JPl3j0K5j0jP6Q7Jq6
11979f5l3R6O8k5j1%k6MJ9oQJ8j9k4j1m1k6L2M2L4%m6nL2k4n2J8Q5O2l7q8n5k8k3NOk0J3Q5
11971c8P4j4n3j9j3jN7L5k0j5l2k9M5J1q9j3O5qM6J30n1j55J2M5q8r4MO1O4N2K7j6k6j0J7
11964c9Rn1oP2pn7j7l4j4J5j5N2O9o6m4N6NL0Q4m4q3K4k1n5O9O9m9l7L9J1j9Jj1MJ6q6o7R3
11957a04J9r3N8J30qj00r0LQ4J3m8N8J43M3o9k2L5j4n3l6J3N7J2m9j3K5orM2M8j0l0k8m3R
11950c3Q3L9o0q4kR4L5p6m4J9K4Qm2l8L6lm0L7K1n9OP3j3p4k1J4MrqL0J4p2k2J00O4ojj5j
11943b2K4j1J3N7k9p4j1J0J9N8P0J2o1j6N2l4r3j7J5%L2M3j7n7MN9K0QK7l0n1K6N1j7n7k8
11936b5QK9J6k9o1l3K1J4k3lJ4j2NK5m9r8JR2N6J8ln0j8O1L7oM1L8p5p2N9M9p4j00l1J7L4
11929a27O3O6K3L8L0j18j39N2J00l6j07l0R0Q8j5l3J8J7JJ3K2Pj2k6l4J1R1R5Po4o8m5j8L3
11922gM3j2NO8kr5n5J2Kk3oMj3J1L2rjj2q8KJ38N2o0n3m0l6j8J0N3Q1P5J5m4l6oL5M7m6q7
11915f4K7J00N3j0n3p2l3L2K6j1K0N0l8q5K2P7J3J5M8l6j10l3N9J2m5k8j5j5kj1k0j2PN5M3
11908c4o3p5N1Q0k7k5N2%n0PJ6RN0J8l2j7j4%K9j3m7l5n3nQ5N6j4oK7J2l9k2K3j2lN7J6k1
11901a9J3L9J7n9p4J0L7J2L2Pn3j5M6mp7o8k3jJ3N3P3L9J6K4L0L1k5m6J7k0o9pn3j05L4J04
11894g1N6L4m6q6J9N0l6n4K8R8P7j4r3n1N8J2q1%M0m7qJ09J06Mr5m7L7j4l6k8o4L9P6p7j1
11887a16J16LnQ2j0r7m8M4R6M2m4m5J3J6n5n8J4M1J03J23l5r2Jn0j05K3R6K5m2q4o7JJ8L1
11881f5K6k8rJ0pO7O1n5k3j1r7MJ05k3o7K2nm4N2J05lp2j8K8O7O2n9q6RJ7nJ6M1O2Nl3L5p
11874G7p7J8O4NK7J6r1r0J6N6Nm7m2nJ6ln3l7N7M8KN9M8n5o8KO5L0l2J7Rr0n6K1N8R8L0o9
11866B9l9Nk6m2K3Q4K5o2l8O4R0n3j29K1Q4l4n3J6K0Nnl3nO1K9l8j5J8L0J5r0q9N7N3%N1J5
11859D4l6om6m9O4Q2Kl2l3k8J0Qn7m0L0J1pJ8j3k2J1RM9J02N6LJ4k3j04p6J3j3o0J8Q1On7
11852g1J1L7q2p8O9P4J1J6RKj4m6j2om1J4P3N6K0m7o1M1R3Jo9k2K8L1L5J6k4k0j9n2l2K1q
11845d6n5NP1Oq2o1OM4N8J9n6n8QM5M9M7%n0J3J11L3j03q9J9J41J36q3j67n6n4l6O9L0J6R7
11838B7J6r1l3j3j2R9R4n8q0k3oM8K9p7n7K8N1M2oo2n4RL3l3o4kL1K3L6M4Om6m2nK5N8J5m6
11831i6K9L7j11m8J56R1n8o2p8KJ67M7j19J4P7m8m8j9m7O4J37m1j10O2P6l8k8k8m4J8Oj3N0
11825cQm6QJ0k2J7J4j1KJ5M4M5j6k0rm2j1K8k5o4j1L7K0J5L7l8j24j1J20N1k6J2K3k7n5m4
11818i9j6QQJ1J9LK1K1q6q1P0O5lN7K3p0K6J03Ll3k0p4n7oj6N4Q4j5k7m8r6O8J03r2k0J29
11811A7J9k9J6jJ9jl9L6O2j9n8m7PK5o0m9N1J6nM7n2p1J32J13r4n5N5J0m1m1%K5m3k4Q4J0
11804A5m9P3L5q6J2M4p5l3N8nq5m5N3O0j1jJ7oKj7j6O2O4kk4l5m3l9J6Q4K1l4J1k9n0N6K2
11797B0j05o6M5O2J0n3m2P0P6n8p4J0J5J2KrN2L3p4k5P8L3rM1L0k9l8o4p4K5Q1J7j8ORoPL9
11790B9L4j3o1o7J1Q7L5q2q0J9N3L5K0k5l8l2m1L6O5n5n6M6M9K9J5l2m2J1P8M7n8k9M5j6n8
11783d1mnl5J4L8m8o4N3J04M0p1j32l1N3k5j2Q9N4qK0L7k4q0jQ7J1p8p6m3M8R5J0j9L6K7K3
11776D2L6j8l2Lj1K0L1l7MM2m8l8j3o2nL4qM4O0%nj7m1l2lL2j1k8P6L3r5j4M3m9o8l0K9J14
11769b2Q2J2J6k2o0k4JJ1L2L6J0j0l8q2j8R9L9k8M9K1p3l1K6J0l2m8j7k1o1j4K5k2nM0j1j5
11762a45P5R1M5J0j0Ron1J6P1m8j46r2J1O9P1M1Qm4r0l9N1J02J20M9n0j5K1k7k0k8r2m2P0
11755a5M4m5m7j5j3M3Q5K8l9n0KM4PM0J17j3j44m9J3l1J8O6l7j32n0M7nl6O2R8K4k5l8j9m
11749f9k3LL5j2j3O8Q1M8L4j8q8o5K9P6Mq6p0lJ1qOL8L4pn9m2L0ko2M9J00l1p0jL9R1P3k5
11741I5l9J4j1p4n6k0J3Q6N3n4r7j09N4J87l8j12J26J09k8k1p8r0L9O6l0n1j2j3K4M9m6m7
11735a11Q3Q7no8p8QN9j4m8j2pJ3P4P9J2m7k7M4L7l7l5Qok8j5K5L9LJ2N4Mo9m0J8Nn1m5J0
11728f9K2RlLL5J8k7l2p3j06RJ09L0k5N0N0l2l1J5J2rL1P9np5KLj1N8k3o5O0Mn5P9N8l3L0
11721I2L2n8p8kQ0J9n3L3%j50m4J22M6l7j1J8J9k3j1Mp7m4Q3N5L5P9j4p6J8Qj03l8J15N2r9
11714hm7R1N6p7r3ON1J2L6P9k4j01j6K2m2j2N3K5rj7l5JO2M3n1q4NO0k0m9K8P7O1%n1k0K2
11707C4Ll1k3Mj0m4m0J0P4P5J7k4m4k6J1l6o5K0M1j2qMK1L9m0o2M8J5n3P0O6q6k2Q6k0o5O1
11700a2J00J0m2j0J5k8p2l2N1P1L1J1Mm9r0n2j1poj7l4j6M6J09Q5J2J5K8n2r0l7J4N2Nj15
11693a13o4N9k2n9Q3P1n1qP5M5j3k4J1K9l5j07l0J04O4o0n9L7R0K2r5o3N7N6nk2k8nN8M5m2
11687Al8L6Nj3N6K2m7qk2l2N4K3o7j2L8J1MoNL8jj8M3L3nJ2k8p0J5P2Mn1j2K5j5l6J8L4lk7
11679C8m8k8M2M3l5m5J9M6K5j9l8RL3l1m8LJ1j9l0K7P6J1l8L4J1r2m1J4l2N2J27l2j07K1L6
11672eo3l4Q2P3l4m5OJ5K3J7n8p3N0J11J6j1K2n0n0P2O1o0j09n7N5N9m7l8K9k5J2J40O6k9
11666A21K1l2r6j2J7kK0K6K4ok9Ol7j02l2N7K6k7L0J13N2m5j4qq0m4M4K2kOk7J3Q7K7l0k5
11659F2n0j1M9PJ9R0K4q5p2k7j1K4M0k2k6N5K6m4J6J9n1ON4jK2M4n4o7M5L9n4m9l1m8JJ7l4
11652g8QR4P4lpK2lj3J6j4o8m0J0QJ4J8l4l6J7k7q4l0N5P9J3j4P5M5r8p6L4K7j4N2J09k1j25
11645a5J9Q6p9r7M9O7no5p4L5Q9K9L7K7n5k4Mn5k5L1OJ5L8%l6rK2L2N2jj08l7R5mp3M6M1o4
11637foP9J9o2n6l4j7L0M5J8J8RJ6N4jo6j0M7N2J8q5j07jJ3j9N5N3l8kJ7p8p4J6P7Q6j7p7
11630c4M5J13J6n0rJ5o3q2N1Q7njM4L0jn1p4j3K5LJ3J0q1r1L3M5m2k2L1J9koQJ5kj8j7K0O6
11623B5K4n1k0N4Q1O6k0r7m9j3l6K1O1j5n8K7J23L2j27n4N2k1k1L1NJ7Lk6N3M2n0KOr1k3P8
11616C1PnQ6L7m2j4j4j8po6n4N2J1j02p9jO0J27Q1j5Rjo7oK6k7PK0l2j2RjJ6Mm5p4l2M0L9
11608e2J6O5Q1j0m3N0O7n7r3OK6n7m6M5L8jL3L3j5m2n0J5J03N5l8k1K4j5p9l8M2j6m4J03J34
11602B19n7j70o3J27R4j36q1J40M2j07k3K3OM9O4nr3n3Q3P3n5m4L7kl0M6nj29l6R1O0P8P8
11595B21l8l0M0l7j08o9j9j7oQ8J11j1l7Ol7k7M1L2J5K1k1n0j2j3m6K7J11N1rJ2j9q2n0J3
11589E1ql3MJ0j8nQMmoJ9J3l1j5J5L0M9qp9J7R9j6l4Q8Nj27PJ26K9k6J9J2n0j08p0K7L9L1
11582F4J8q3r7JkL8J45P1o6r6k9J17R6j05j05L3N7J3k1qK5l%L6k7m5O9P0p8j28k5O3M1J8N3
11575A10N7K6j5m0K7P1m2r5kK9JM8Q6lo5J0J0p5k8K9j8k6k2NJ33J17p6r7L7L7m3l6KJ4K8j1
11568A83q8o3PPK4N6Rj5nn0n4J4N1L5k0m2K5N1j4n7k4N8R2J6q8r2M5J06k7p8l2n1L3R9m5k7
11561C9R8k7q0J00R9n9o2K3K9kJ3K3l3n6QL8K6K9k0o0RM6Ll5m7J1O3%m2j0J9K1l0l5O7Q5J
11554B52k7j8o%j6RL8Kl2k1J4J6n6o3NML2Q7j4p3L1O2K4J0l6n8j5O4Q2n5r7M3M1l4M8Q6j8
11547C11j04q0M2Q9J9NJ9k2OO5jj09j25l4Q5O7n0k5Q4Q3Lo3l4M5No1k6K7Q1Q6J4jj5r0o0L9
11540B75K9l7l9PM4K0m5l2M2K2JL7l2n2P7N5n0j6J5k0l9jQ2M2q0j9J09M0q1j3N9m0m0P8J6
11533D14o7PL3lj9m7m9lN5N1J2P6Q9m5l0L0r5n3J18K8m7N1k7j32m0K7M5M2n1m3N7J2n5j6J7
11527C42L8P8Q0J1m8k7j7k3K5J6j5Oo1p4O2M9j3P0N4k4l7q1j3J28P8j2n0j19q4K1K5J9L6L2
11520D72L9K4j1J7N8j9q2L1O9n7k5Q8K4l9j9o6m8P7N5n8j0O2ql0O7N1n6k5M8j0m9K4N4OJ2
11513F66M7kl7MMmJ9J1K7L2n1p4L9J21Rj13J1J19J0kO7Lj7K5j6o0m0K7J13R9Jl2k8l7j2J5
11507I44LoJ8M4K1nRk1l1L9K8J0J11J11m3r8k2K5L1M5J8K4R6J9j25o0O2O5O9O1njM8RpM8K1
11499A555j2K0j5j7L9%K6J43P4m8RQ8O4Oj1M8N9NM4P4N0Q5kj47pJ44K9j5R8R8jj6M6N3J3N0
11493B629J18Q8L2L2L1N5Q9J4k1P5P8L2P8R9P4K7NJ25K06O1n4K2R7N5M9J39J47M4N9J33K0
11487D638m0J64K14O2J13J68P2J33J61j3J2J72J10N7J82J73L5N8J26R3J12J46J20J22R9Q7
11482G376K00K37J29Q9Q6N8J05J68K00K06R5K0J33J46N7J45J99J11J29J54J39K19J86K7O4
11477A0678J71J10J01K26J87J1j2O8J38J82J07L4J37K18J10l0j1J18J41P9P8N9J4J1RM7Q3
11472A3064L8M7O9j7J1J34M0q0J8P7oj9J2m4n5Rk6o9mJn7p0r7o2L0m6j44p1o6j60j13l9o3
11465A2242n5l9j03j34q3k4m3j61j73k4l9j95j83q9p5q5p7n9j22k45j91k6m1j39j08j02k18
11460I409k04n5m7j40j62j32j29j90k28j25l7o8r0j20j75j30j02j51j04n9j13j37j56j57p5
11455F323n2q0p8j03j24j20q2l4r0j12l4o5p5nj00j45k6r1k02q0Lp4r7o4o0m9p2j24o2Oo7
11449C965j20o6m2p2r0o4j3nm0n7p2j24j08K3P3k2q5q9j03q7l2J7J2m0o7n3o8j04l5O9l2j40
11443B329rL5j33j60KQ3Pk6K9l0j03m5n9j00j9K8L1M1j2qL2r5j74k0N1l8j8M9J1m6q0o7J4
11437A500N6J9l4n6n4k3M0N7kn8p4j4O9L1n5l9%j8l4j7j4j1l2r1j1J16k2j58j1P4jPK5k9o6
11430A070n9j4L1Ko5m9K2J5n6o0RO9N8nk1J4K0l1q6m1N3L1k2PJ6nml3j4N9Kj09p0ql6j6N5
11423G29L3j6J0Pl4OK1q3j10k0L9P7N3q6j11J0%q2PQ5j2m4P4R1k2o3lL6j1l9NJkO3K9l4mk4
11416E76l7O0Q1J0j4k0l2j0j7o5mN5p2q7O5L3k8K0j8o7k2Q3J27m8j12Q7N1j28o9j5l5J0k6
11410C32m9Q5J09Pj1l3l1R3P5r2m3N5m6n4O6Mn6M3Lr1rno4M5J05J3l2m6m4L1Q5N8po4l5K2
11403D19l6o9K2K2qO8K0m8L3J0m4Ol6m8J6k7l2Pk5MJ8qL1k2p4O7J07LL3Q4rj13r9qL3k7o8
11396B02j8K6J1nKJ0j5l9M7J04l0q9Pj3k4Q4O1mK3j8l9L5K4k9l4n4l0K4K5K9K6l4m0kk8k4
11389A71M3J7n0L7J18ro4P5O4m2J6mj03k7J1n5oK7kP3Q8o0j51p7L9N0k0j9N0N5OMK2l7j03
11382A37k6N9Ok1J2m1m8N1N3nk6l6J0O1N5L7l2o2RPmM6J8J5M8l7o3Lpk3k4k9Mk0o9LR2P4L
11375B30m1k5ql8k4O7P7m0p6j6l5n6j1K7J17J43m0j14%k9j32n3J02J29L1k4J1k7r2J0J15J7
11368A95r5l7M9L4j5k1k0k3K4M6npMm6m5J4N5N3n1r1M7P3l2J7J01N0k4n3k5lk3J1Qr5n2R3
11362A11L6j00m5N6L1M1Q4jm4J4m5q7K1P7L9mk8k8m6m5rj5k7k1PQ5N8n9oP3pk2K9k0m5nJ3
11354F6K8j5p8J8R0l1p7J1L9M4O5pq6n0L5Q3M1o3n7Ln9l4J34Q4q6o7j1oL7J9k2OK5M5L7m5
11348A16m0M7M2J6Oq7j38m2M8M1K8J3l2j3N6L6m0n3nL7N6K8k7jL9m5o6N6M2l5K4J5r2m6O0
11341D4K3k5M2L5p0l8L0k8KR8Jj20l7O4P3O7J3r3j20k2P4M8j1L1K2p2k7K5o1k7Q6Pn7N3J12
11334A42K0p5o5k3k1J6N6Jk1K1QQJ2m8k7L3nk4k3m3O8J64L9n8j5l5n1O8J14np0n4m3rKn1n7
11327e1nL6M6J2l8n0k2J6M5Q9O4o1k3R6l9j70m7K4K9J22Q0o5l2K5j7J6M9j2k3k4n4M6J26J2
11321B00o0l5p3o5QKj4Km6l9P1P0KK6M2LJ9L6om6p9n9P3J31k0j02rK6K9N2l9q7K2O0l3j10
11314d8o1P7P1m9n6k4MQ2M5k6O7P1j04j13nkL5P3k2m2J2nM4O6p5j02J4N5O6O2nl3m3n4J8M3
11307C6l6j8L3j9J5J02j2j53p7Q9J12l0r1J8O1nk6jKJ3N1M2l6k9M8kq1k8J3k0k4qK0O7L5j7
11300D4ro4r2M4R4J4mk8p5J1O6m2n7Q5Q9j3l3m8m7Pk8n0M3P0N%M9L4m1j2P4K0j02q4M7N4m7
11293b6J4Q8m3o1N9M1Pj1r5l7Q5N0Jll7o2n1L1P4j9k1O0m1j12K1O3l3l5L2L4qmM9N7k2p6k6
11286e7L9K7k1m2JJ9o6q7N6J34M9j8j5j2MK2j3l1J1K5m2j12l1J41J26n7r5J9O3J8PJ9n7r1
11279f7K5O0PL6k4j02J7N5m4j2L7K2N8M7j4j1j0n9m2L0j7r5%O5nj3K3K7L1nk6mk5lP1K2j01
11272d6j20k5O1P5Q2P8k1r2l1J1l4k3N9R1L5l3n7l9mj0n8l1M3K1l0J5P5Q2L2l3oN1j2r1n5
11265d0J8M9L1j3o5r1LJ13M8n5m1nL9O9jn9lL3l2q8j0J05O1q5r7K7N9pJ3K2p2k9P5Mm5J6J3
11258d0ORk1M5R9j7r3KN1l2n5J1Pm5k6N3O2pl1m5n2N3O9m0JL0o9jQ7j8m4M0Km0PK3J3L2N8
11251H4L5o2p7J8l6j38k1P6L9M2kn2J8k2j25lJ06kl2K2m9k2J59J35m7q1n6n2N3J32M5l6kL7
11244H4Rn6p7k3N5Q5M5Lk6q0p4J4N2L9Oo1n1K9M8L5Mp2p6L2P0j6o3LK6k9j3M1Pl6mK7jk7j8
11237h9j1oJKL1N2jk7qj9J8P8K4j8M0mr4l6Pn5j2Q0M9K0K0qOop9l4O3J8m0JM1J8j6k1k9k6
11229g0K5N4J7k1pK7J4qK9N9L1m8j07j8L2o9m6K0m7M0J50np1M8J8j5P8K4j07o7MnJJ2nk2j2
11222f7M4O6J8OJ4j3lk0j01m8R4Q6L1lq0m3M8k1o8K0M2kJ6P5J6j43j29K5N3M5N3k7o5%K0K7
11215c4M7J4l5o1m4J1K4K1M3J8j6j5nM0O1Pj1j5l2J5L7l1o0j4K6J1KL4J0m5qPn0j9M7J1m3
11208e2m8m1jL6J0k1ok%M9O8J2j3j7m0k1K6N2K6n5n7O2R3j6o5NN8Mo8m9J4K8J6L6O6N6Jo5
11201H1n7ojJ5K9k9k5J4n5q0J7M9pk6J6L9j5o9m9K2R2O2m7n5L5M4n0o0N7O9o5q0M6O4j2k5
11194f2J7K9j5l1K1L1MJ4L4L5j3q7m2L6j4k9M5K2l9j9J9K7K1M4P7Kp0NJ9n8l6k3l7Kj3K1J19
11187E6K5r5j6L3J5L9J0m2j1Kk1n1q4JJ24N4n7m9JM5rp8jK9l2NL1K0N2J3l0J6K7pj2MK5K4
11180E6lk3k8l9l3J0Lj2Q5J15j3l5mj20j20O9J01J6K9J3q6r3jJ4k2K4M9K9O9J4j04m2K3rJ0
11173e8j8pJ02J8q0O3N8j36q0J09J18K2m0l9j4nK0J7m3m6RJ9l2m5M6N7n9o4j0k6K8L8l4M4
11166f8Q5m0n5K8O5P8k0j41n7O0k3n7P5P6j5M9P6m9p1MQK2R7L6j15q9NKJ7K8j2j3qj0J5J7
11160@J5ROJ5k6j2N7Pk6Kq1j08L0P9ln1jN8L6j8n3mJ04Q7l3l6Ll0k6J8Ml8j2J9j3jPp6n7O2
11152h7N6nk5l3OO5N3k9q2k3L7NOK6%L1M2l7l6kj3M0O7K6Nn8o7N3N7n0n8l3m3p1o3O2J49P1
11145D2j9q1j00k6PK5J08P1m1m6m3k2M7Om5L9Q5J7m8k7N5O0k8l2K7j0l5J4J0kM0K6J9K0m6
11138F7m1Ol0j1M4J7k0m7n1K7N9k5r6m7P6J07ml3N4j4j53q2L3L5L4J9kJk8pL4mK0Q4K3j9M5
11131G1L0n5m6rm0k7Lj0P0O8j18j12K7k3k0O2J4N6J37pj05nK7OM6K8m4o4m7L3Q8Pn7j8ql4
11124g6j0K2K4L5Ro0m6jk7L9J17Nl7N7K2k1M1Np0n8o2n3PL1J1kL2J10P9o9q1L9P6L2J3Mm9
11117H8o8OJ8j7L3K5l6%k9o8J7%m7M1K2rJ03N0j11r1l9m0k3l5m3k5L2J69J36o9m8N2n5p1J9
11110a13nK9O9m1o3J4L1M3K2k9QO0O3K4m8o1lJ5l0p6l3M6J4m5K5O6m3o3N1M6l8j9N5O7nm5
11103a2k1m2k5L2m4q3N2J06K8J0L5J9qk7k0NMj4oj5m4k3K4J0j3qm3qJ35J10k6l2l4j1J4j33
11096a08j49O4J01Q%K7M1j3n9J8P4K6l3p1n2L4P3J2m8l2K4P3L6m6k2K2k3j6L1rj2M8Ql2N6
11090E1N5n9l0N1J1m0j8L8O7k7j23k3O4m2n9M5Qm5j5OP9Q1m3j6O3m4n9R8Q9p0q8j9k7m1RN8
11083a5J7l9MN8J8l2j2L4L7Pj9o9n8K7K1pM1O9P0J5q6o7j6n5J9J14j4j05J9P1mm9q4n8K3K5
11076a00oj1K8N7j1k4O2M8pl2m9nJ6JJ7l8q5l0N7J43Q2n6l2k8j08n0K7J5j5o1m7K6Q6J31P7
11069G8n4n4L1L1n2o2P3J21l4j16m0k0l1J2ol4N4J05L6K4K7p9p9N6Lq6Q7J47n4n9M9m1n9K8
11063Bl8m9P6Rj03j0M2k8PM6k0oL5l6o2qqK2O5k3o4M5M8n0n1k5j7K4L7K8N5O7Ln9k1K9L8N1
11055E1l7j26l3M0K2O2O6lm7l4M9O7k3l4j6l3MLn8j1O9N6J0l3l6J2K1l7n4K4M5n9l3R9K2q3
11048f8nJ3n8m7J3P7O8l0l7N6P0j2m4K9N6oNK6m2o1rj8m0Jlp4m8O4P9J2k3k0K3Q7P4k0p9m6
11041c7kJ6K2l0p7j7K7LJ0MJ8Q5K9o4J4Q3no3l4qLj0o7m6P5N7p4l5P1Mo7PP3N6K7Ll5o0k4
11034f8M8L7j7k1l3k5M4K5m2%J4m8m3j0K9P8J1k6O5nr5N7N5p9N7R4j32q2J05J5o3M2O1n0r4
11027i6k0O0N8j2m4rk1m4RN4L5lj0J9J8k1k7k0j1L2K4qK4J5k2MJ2j3rj9m2l1L3O7QK1N1o2
11020@o9M7Po0j6RJ4K7K5L2Kp7o3L3K7kN2M5L6Q0j7j27o2o6j14L7J70O0l8NQk1pm4p2j9J2
11013a46N9R8rn1N5j7j44j0N5n0NO3j5nK3k6l4KM1On7K5Q0j6j4N4Jn5K3R7M1k6j9%K3Jn1k3
11005a6jL6J12nj57n7Q0L9p5r5N3J18k0p6oL0Q7J20l5j81r5L0L1N3O6k1m1jk9k9J5k1p1m3
10999b05K0N4L7LOM9L0p4m8L5l7l2Q3K2k5N3J6oO5K7m7k8%k4l5K5J8q7m5O1jk9M2J6j2M9L3
10992Ik7nK3pk5oJ1L1J0l6j2Mk3L6N7n9j04m4lO9P8k2j3O1%m6N3J01j6q9J4Q7k1r0k6%nK1
10984a4kj5Lo1p1P7J13j5n8lj3p7l6Q8N0o6kP3K5L4N3k0n6m1l2j8j8j9JJ0LJ3N1Q2L6m1j4
10977B0M6kp6q1k6Q2R3m0p0J7L4Rmj9j6QM0Jn8L4O6j15j22O7M9l1M9M8k2J3J0o7l7M0K9j2
10971d3NO6K3j02o3N4M0j0l3k1N3P3K1jqj9l5j0N9M3k1j7l7m4Qk3n0L2P0K5m2o4J2K0m5K3
10964f1P3m6q3N2O8p1o2Q3M8l9k3o8n4Q8O9rL8L1l4n5k4L0mk8M6oq9qjp0j0M7K9O1Q2j1q1
10957i2j2L4l3k8M9L4LL3K9j0k7j9K5M4Qkln7p3J0Q7J8j05n7N5K4K0P0L0knk7J5K1o0n2J3
10949d2j7j8P1M4q8o2O4K9m9L2J22M1o5l6Mj0jJ4pm6l3N3N2l5l1j2l7L8J22J6j00l0K0m5n4
10943i6J7Q0Q8k9j11k5K9l8p0n2rL7J7K7R4M2m6jJ8n1qP1L8Onn0n7j0M5L8n3p5j1JM2R9K5
10936A7j6O6N0o5o8Nmj6Q0R1o9j40m4M5N9K3j4j7LN0Q2lo8pl0r5jL7n8k6P4N0J2J3m5n8L2
10929e5K1n8J3P3K9N8K6j19j07J7M4K5ql7j4J5K7km1J8L1k8N0P4n7k1N9k3j6K1m3j5K8o5n4
10922a34J09J00q0j10mj5k2Q7M7q0OR7l3r1K8N4NJ2kl0omj3P1R1l4p4j9k4k0K6N1L0n3m8O3
10915a9N9j2n6r9k0J03M7l7j1j4l8N2J06np4lK1k1l8l0M1J03rj03j3J0n2nJ0k3L3K9k7L2K5
10908c8n6K2P7l1o2J8J0qL8K4n1p0m3JM5L4K6M2k3m7O2N7l9lJ0p5n9J5J4j4nK2L2K3nm1j4
10901a12N8O4j5r4l5P2M1rJ2k8n2j1n9n1J19J32LJ6M4k6m1j7mL3K5m3m0Qm3n9P0N9o3l5l2
10894a13q9J4O9Kj5j5L9Q5k5l8N4l6r6RK1J4P8Pn6P6R8p8j24J5O4l5l9K4n1q3L3P2M2J3j4
10888g8N8R4J0l7l2ML6k6m7kj1jL2L0J2m0m0K5K1j6k2j4M4M8m1l8M8N0J8nm5l6oj1K9O9Lj5
10881F8N6Mr1MP3n7o9P1P7ol2l1l0m1j6K2MPmn0j9jk9K3M3j0J9Q2L9l6mJ1p6q5l9k3O0P3n0
10873f3m8K2MM3R4J5o7m4K7O1j1p6j0P7N9LRL4k3o8nQm7RN8m8j05k1L0k2m1L6N7k8m8J9M2
10866f8M4M6K1pn5r0m9k5j4O3N5m5j8O7J3p0OR4Mp6LK3l8rKk0P9Q2q0q8J6L4M5K5j7K6L0l5
10859b6o7m3M0N5k8QM1m4K0J03Kj5J4n2rJ9m1L1M4q8k8N2n7o0J9J0M4Q5kr0j1Q5j2r6lPmR3
10851dL9o3K0L7n2l7J7J5QN8R6j1j21q3jQ5J00l5j09m3L1O8K7l3K6M8m2l3J5l2JP3l0o0J03
10845G8O9j16o4K7j1R%n3M6Q4n4m4N7kn3j4m9n5M4L6n2qJ00O0l4K4O7n4n4R9J04j7j08j21
10838e9k4N7nm1M0P1j8p8jN1l3n9J7J0NK3o9p3P4J01L1k3n0mj9l8P8P9m3m0M1N7k7q1J8O0
10831B8n0o1N9P7m8j05k7J2j7l1oP8R9K1J8Kj19o5R2L6m9oOj4qlj0n6j7J33P7j24j29k6N3
10825a80J20K8j29o8J04J18Jo5k9jj2%J4LL8Q5K1p9l1O1l4j08P2J46m5n7Q3kr7j5j3k7O8N5
10818B5p1q9OO9M9J8K1Klj0o5n2J4k3n7K5P3L1K2N6oj17j06j7M3P1J9l7L1P8j2p8j8M8K4o
10811d2Jj8k6J1Nj9PK1M7R5M0l8mk5n7M7M7j10o4R5L5q5k1M5j4l2j9m8k5J1J5M9O5K9k3m5
10804e0N2Q8n7p6L3Mj0N1j3o0K2K8k0j8m0p5m6K8Q2M6rJL4O5L8m7m7loj3l2lO8K5l6m%k6m3
10797f9m9j5K6L8L7J0k6n2o1%Q4N4k2j2J0l4o0nM8J2j8J6j0j9N9M8j6L9P6m5j18oO0l4m0O4
10790c0Q0M1nn1m6j1jj8l0k6j6J3K7K9N6Qp1K1J10J3q3k0O6J2n2j3n6r4O7J11l1j7P7Lp7j1
10783b5j6j17l9J33J08k1m0J2j5n6RL5l3l1J9L2kj1N6K2q1j2M1n2%J04J2m9M7L2o6jP0k1p4
10776c0j5K2pj9M2N4l6p1l8k7nM8P1rr4pR3L6J1J4l5l0l3m2O8J05j1o6l9J3N0k3q3OO1Rj2
10769b9k2m8J4R5N2k6j3qn6j2Q7N6kk2j07p0R2L1r1nQ1L1k1k0j3k5OM6om4K7M5l8l7J2o7p2
10762a79P4P7oK7M4J5k2n4j0K7j8l5j3pJK8P4K3j13p2R8Q9m8j08n2M4O0j7n4PQ0O0rNL6l2
10755B0o8l6l2K8R7j2q1O5P4o8l3N3OOQ8Q4l6j31r2J2R3M4j01p0M8J7K5N3n4m2M3m3p5M6M7
10749b5n1m0Mk3L7J33M4n4KJ8k1QL9Lm3n7m4j8jK9P3J8p5k1M8nm0j4K9O5L0j9m0m9L1N7j8
10741A0Mpr8LJ19J1m8Mk5n2J4M1K4K4j5j9O9M4p1l1K4m9p0J1N1J9j6l5o5j2P5Kn8N5Q3J4L4
10734F4oj16n9O2N0J4K8Om7n0j0kkK2K3Ml5n4M0J17N0n0q3k6O2K6n9o1j7L0J9jP2N8n4l3%
10727a8l4k6k6j0M4nm7N1J05L7o7j42o6R7O2p5l5O6O6K8rk6k3l1k6jN4O5l2l3O1J5j2L5m2
10721@l5P2K6JK4j20j37M8L5l8O0M7n6qJ3j9M1O2J8j2l7K2P0k6n1j9m9M6R4p4q7R0J09j5o9
10714B6jM7m8j14n8KL8N3Lo4k2R9P7j5K9J8p8J2P5o8n9O7J7l8J7K0j6ml4r1qJ25M9p6J1N9
10707E0k3J0L4o2p9l3J3O8O8K5m3r0k4K9k7j9P1L7q0o9J5L4P2O5n2n6k9r4K4J56K2k7J6q0
10700g8o7K9j3M6J32pp3Nl2k4P3J6o8m8JP2Q5j0o7o5o1l3M6J47J18n1p3M6L6n5m2J5j4m5M
10694e5l3o7M4L3o8K0P9j6l4RK2J3k8oP4L1q1q4j2M2N3oo3qQ2O3j9l8kK6L9Jn6k7jj3K5M9
10687a2Ql3n5j6L9L9O0O5ok2%m8q3l8LK7O9L5o3o1J0K4rk0L5N7kl8o8m2R6P8m8JJ7p7kJ03
10679B3L3m1j9K3L4k3n4K4N4j4j7mm7pN2K3No0j52k0J24Qm8L0j8rJ18L8p6J8M7l1l1o4q7J
10672a67K3k9K1Q2J1o7j2L3qK8N9k2k4L3L4N7nj24l2O1J3N3O5jJ9m8j25k4L6M5Q7J1n7k6n1
10666e1l7Mm3j9Q5P2nQK9k1j9pq0o2J7qL5J02J9j7J9k8k3J8m7o3L5N9lPR5Q3n2r5j4K4J5J5
10658D7M0O0pq9n8n3p6M4J00j5j4M1n0j10n2j2K2P4N5j8K0Q0n0j50J9J40L1k6J5Ml0m2m2j5
10652a17l1rJ04N9q7l9M8K4K2K0k3j3K6J9k3l0K5M5nl8k4k1MQ4P3k6k0J3l6k7On7o0M0L0j8
10645f2K5%l0M5P1L2m0j06J0J26j0r3qk4m1M2J2m3L5O2%qJ8K5l3j04m5N9N5J1l5o7lQ2L7p8
10638h3l9Q8K0p3M6O5p8o8L4K6J1M0j1p7L2J36L0o2n7o6pM4lNK2k6j0L0K0Kj6K6J00M0o7p3
10631Ap1o7J5O3J1o1l6O9O7l5k9K0QJ6K9J5RL8O1j6r6n6o1p3K6K9rQ7R2k2j0N5J5m0l8l8q3
10624a15p3M8J10K8k9j4J4M3J3l7JK1JJ2J3K2J8m8n1J7M1Kp1m4O3Mq7jM7J8M8J7o0n1j0L4
10617e6N9J4k8l6j6Ql1j4P7K7n6J7O7l8j02j5L4RM3M4k1j5K2J1Oj5m2J1O7j1j08m0M6J0n9
10610a31p8KQ5L0j5Rj9J3J13N5o4l0%o3k0L2q8p0J63J04j65q3J34N3l7J8J9L3L7m9k1M3m3
10604c3p4J3M3K1kk4oM6P3M7k2o0k6J1k1p6m0M6L3l4%M1j9k5N6M7k8m0l4n2MQ1M3l9k1Q1P8
10597H8o5o7J4o0p2M0O4M5mo8j1Qm8K1Q0J0l0K2L6m0m8N2L2n7k0Pm8j0M0l3j2Q0k4r1L7K7
10590a05m5M0N9J2L8rq8nO4l1l3P0l0j13O4J23%j1ml9j2j1j3P2Q7l6r8k1L5J7K1M2N7M6n7
10583H6j31m9J2l8j0P9M1o0j3R7L7p5l2L2j3o0l4L7K6n6NJ27N4q0l1Q3O1j7k1j0PK9m7j22
10577h6n7J0NL3Q3Q6L5n4p9m3k0K9K1p3oJ01ln8J8J9nk3k5K1on9ON1K0j7k4L1N0QNj9o5j5
10570a05Rk4N1J03K2j3Lk5m3n4j6Q0O0m8o7JM8J8l6j5pp0q5k4M9Q8N4j0n3k8N9N7k3nJ4j7
10563e2J3K1pK6K0l7k9ML4N3J5lJ5n7p9M7L8r3l8Q7M9j6j0j1j4K1L8JmK8j9j12p9O5J02l8
10556b1r7N8J11m9j05j5K1M1N4qj0M5rq5m9M6P9k9r3L6P4l4l5J1QL0N3N4M0J1l4p3n8j6RM2
10549CK9m8m3mJ3O2lj43k1J88R1q8o2j0k3RL1opL2K2j3K1O3Mq7j01m6PL1Q8J29K0j11n8J3
10542a8k1j9L2K5J2L7K8PJ1k7j13q6N8Q4m3q7QO1M4L5J3j1%RJ2ro1m0K7Rj2K1O%K0l2l2N7
10535EJ6o9k7j9m2J7K6NP9N3j04r5Q1J29J8p9q8j0Q6P7k7p3l1j7k8K1O3N9M1l3j03q6m5J2
10528a88O1K7J0K8j4jO9L2k4J7J3r4q9N0P8%j5J0K3K0rJ2M9j8n9L6N8n3n5J5NJ4j1j15l2J30
10521b0M5o4j2J7K0N5J4p3l7P7L2q6l6J5m7j8M1J1j3m7r7l5N9J4n1L5J03J2j3M5Mj6J4m9k6
10515a27Q9J5o7N5J17Rj00j07RQ8N1L6J3l1k4n7n3O4L5n6L1N7p4p7K0j5n0N8R6J8K3M2MOm6
10508E2j09oP4nn6j1O3M4p5k1J06j8q5Q2N9r4j9L5q6o6R6Q5n8n0M5k1m0J26P7j22n3M3l7l2
10502g7O1O0j4m4NL9J8l2q3k9R6Q5l0p0j7L1j0k0L8K0OM5l1p9K7N4j9l9n8n1K0K7j1K3N7L2
10495C0k4r5q0L4Q9M8lj3K8K6k3k8l6j9M2K1mK7j9m6L5J4p1mR3Rr4l3K4pPK7rj2K2K5J7K1
10487A9j3n4k2k4p2K5J13pq4J0N0j7l1J2K2L7L7j1rLn2l3L7Nl4J6N0nn3j4J9oj2L3R5N5r0
10480ej14L1J19N0k9Kk2j27q6L1N0O0N1k2p6o5j5j0j7Q2J16jj3L5l2m5O6P7k1j7M1pl4L1K6
10474A10l5o4n4L7P9l9p6PRQO4L6o6q8J2O3KOJ7j0L9J1p0Jmq8j0L4mM6N4l4o5lL8jm7m7J2
10466a20J01J01mr7m3J19R5p0p4l6m3j3n2p2K9M0j9N3J14%p7K2K8n6L5R1n8j08J1K4p3o0O6
10460a46R7J1m4rN9N4k1n2n0m2J9O6J9l0JO1O8K7k5o2p0l5j9o2k1J20J04l4m7ql5J1J03J6
10453B4j54j03N9O6K3K6K0Jk0j7pj0N2L7q1l6K8m7j2N9K5M2M8j1NL1n2j16qJ17K1r0%O2k9
10447d7q2n1K2J02R3J4k1OPn0j8P5Pq6l3l3p8%N1j8l2M0L5m1jN2l4j1J08L6l9j5p0p3L2O2
10440i1P2N4m7l8L8J8M1P0l7p9K0L9k9l5MJl4k4mj3K9N4MK1O9K4o1j06l9M1j9j8N6j2p4j5
10433a20K6K8L0K3LlM8N7oj8j1%L6k2j21o4N3M4PL0J0KM7l9j04J5K9n8%O0N1M2m3q0l0m0j
10426a19Q7Lp6mJ3l7m2j2Q5J64P7j14j57QQ9J3O4J13n0q9N2J6r2l9J4NO0M4n1K3R5q1j90l9
10419a67O9kk5K9J2PN8L1J2K8m5p1J8K6k0RK1rLL4K7J1j8p8n3N1L4o1k9P1M5o5m7Q0N8l9j7
10412a2%j3K6nn3KK0j3m3o5J3P4lK3J19M1n5l5k4kK9m1j07PJ52O7j09q4K1KqN5M6l5n2J2m
10405e4o2J2R7M7m6q1j6N5M9N9P4K7m4j18j07j5J8Mm3k6R7R4K3K2o6j02J8M5J4Lk9J2M6J5
10398B2k2q2RJ48Qr2L0J5n3rj9nJ7q0m7P8J5j8K8n8n3Q8O6j8J5L8PRJ1q5j13L1L4o5JJ0m9
10391a88L8R3O3M3j6l5k3l1kLj0L3N0J5k5m9l6J1M2K5M1Q1Rm7Rj8o7l7l4k2rpO0M9k3J1Mn6
10384e5j5Om8k6M4N7J3m3o3m7K2J11O3n9m0N0M8L1kn6l5J2J0K1On6n1L5N3m5j07k0P3pp9N9
10377a40J55L5o9o9k9M6L9n3m4M3P9N5kn8o9k8J6L3L7Qj6j1j2J6J0l2K1J0j05l1R5N7%n4p2
10371a39PK5LL4L3L9K7o2l6O9J4o4k8j0m6m2K3Q6N6k4o9n0L6M6n2j8J21P4n9o4OM6K3nqk1
10364b9l9k2L0P2L6l7n4l9jJ0j8L6Q0j8p2jMk7K4M9%rj1k1M1M3n6l3P0M7n5r7l0M5N2N0or0
10356g6n6L3N8J0o1K0J45M6r9l7O2L9JJ9j8r3r8k9P5N5n3PK0r3NQ6m8m5L7RK3M0pj5K7K9k8
10349a0l5J6L2M2Mp4n7QL9K7l8k8L7L5Q4J18k8j14j4O4J9o1n1j7n1mL3n6m0N2L6L5K4k9jL0
10342B7J4Rj2k4k7l0J8L5j1m7k9J3l3o0M3M7k8L3M2k7M1R2pn3k4o3o3J8mm2L2O1J7Lmk3l3
10335i9J2N6j0j9O9Pq7m5k3J1Q0J9l1L5J4n1l3l1j7N1L4qK1Km0k2nJ0K7M0N2K1j2k2k8M0R3
10328A11%p9m5KJ1J2J2p2j35K3J52M2k0P1M0r3n0O1K7j4k2j04p3R1R1j0j7J0Nl1m5L9P2l8
10322B4p5%j4o1J5J19R5k8p9l7j9l4j4M1J7j6Q9O6j34o8J02K6J7N9m6m6J8m1n7J3N7L3k8j2
10315a8J8J3P2M3j06j08m5l2M2O9K3O1M0r4o6N7J0n6Oor5m7O8N5lM1P6J6J8O3j9o5mj6J8J35
10308A64O0j16j19m2K3Q1J4r9k0Q6lm2O7K5r3m7OJ8O2J5o0kJ8o9o2J1J7L5Q4N3j7m7o9n3j0
10302a31OM8P8K2j8Ml0o4J1L0n1lQ6L4l5n0qN4Qj3M9%m9K6O8K7l8n6pK2L5J1p1q3l0l1mP5
10294g8O2k7m4NK6K5Nj5JKQL8Jk2M3O5Pk9l7k9j5k6RM9kl2j5n3k6N3Jm7J0K2jk1m6%O7N3m
10286a7m0j5L6M2K3ok4nLNN8L7j05j32NO2K5jk0J5M6ppK6%M8P9m1q1JL3L6J1n3m4j3k9L7J11
10279I9j7j36k9O8M0Nm2o1k1KJ4J7J1L2%p2k5Q3N1m8k4N7N4K6Ln8q7p1l2N0J09L4o0m1RM9
10272a1Q0J5l0N8L6j12p5O2J1j01m1L0mK1N4ro3o9jP8L7K9N7m1p6K7P0K2j7Ljp6p6L0J00N5
10265G2m4k6M5k8n5M2K3n1pLm6j8L8Q8J01l2r5L2M7m9l1ok6%L7rj15p8N7%p3M6P8J3J1m1l5
10258a32Q5P0k4o0m9N5R0l5m4M7J8o3p4KK8n1nJ22Q4K9M5m3j11mO7m7j27j0Q2mo2L2R5K2n3
10251b5q1k3J25J02q9p9L1qk0K0Jj3j5J0P5N3lkj9k0Jl4j3N7Lp1pM4k2m6M2P0%j6j3n3jP0
10244C1Oj0K3n2n6L7M0K4j9q9j2P6k2q8j1J4m8jP3m1r5O8J06J9M8J3j05k9R3J6m7K1K6o6q0
10237a37K8R3K4j9L7M5j0k2l5n9l4Oll0jQ1N5n2k5K8l3j5N5J9l3m1%M7l7j06K0R3J8K5O2l1
10231A3p9j7m3p5L0O9J3L3M8ll1nL0pk9N4O5l7o8l6MN8O1Pl0k4j3j9j3qj0K4L9j4k8K3M2J6
10223D0m4m4P8Q6p6q5J3l2j4J50R5j36j39jL0K1K8J6ll2%M9l0n3L3k7p6M6K7q3%Q8L6RJ2j0
10216b8ql0n5l1j2K5L3k9K7Q6n4p0N9M2nk1n2PO0M9P3M8lk3o7l5M0K6j7l7l9k2m8m6K2L5L1
10209f9P1N2m6p4MO5M7pm1k7j1K3P3L1n6p7m8L1M7m7o2k0lP0O9m2k6Q7L8j11n5Q8Pp0M9P0
10202C0QM1j5j06rK2p7J7J21k3r5J3M9J4pk3oM1O5M4k5q6p5k6j4J5N5J6J2O0%m9J3Qo8o9K8
10195a01O3m5n5P9L9o5L5Q1m6r8l0K7J4l8j0P3J9o3L1J34O1n7p0k4j4k5LJ4k5J2Q1kr0K1P5
10189Dp1j17L7R9k6p5O0J01j6k0K8k8l4Nj2L1P7K1k5mj9o4k0N2pp8l7KJ0J7K1O5M9l9k2K6
10182ik8m9K1P5K4q9o8M9L5j0M4M0l9n0PK6lJ8M7l9j11J4J26K2n2K6j1j12n6KJ9J12P7q2n4
10175g8L8j7k4M0j1l9M3Nj02j9J09N9m0j8L8Kl1J1M7O1K7n8p4m1j0P3Q3k5m8K4M3J4k5l7k5
10168em1j0O4J0o2K7R6Qo3m0j4kj7l6ONl7J6L2l4j6L4Q9P4j27j56N9O7qN4K3n2l1J0L6pk6
10161g4N6L4j8O8L4j06j7J03Kp8l7j2K0O4O0qp2m4J4L5K1p4j12M7J04m3l9M7q3j22J03J25
10155bn6k2Q0Ok8N2N1o4r9j2L4K3M5Oo3K5J04k1p6N4O5p8r4OK5j6J1N1K0k3j4J8M7K3l3m7
10148bj7J4K2Pk4m1OM4l7r4K2R0m1j09K0R8N6J1j2J6Rr8j12OO9O1K5J5M3j8q8k0L4j4K0R3
10141E4L6l6pj1n5o8n2K6R5P1L9l1j05k1O3Oj7k4n9lN9K4kJ6J2l1l6L2N0kJJ6m0n3QJ2j6o
10134e5m4m3R6J28l5r1K5N4o4r5L2P7Kj1M9K0r4q4J6J0j6r%Q8J10L1M3K5r8j32p5KM0Pk0k6
10127a37J5N6j2%R1M3oj0p7k5P6Pn0J0O2M9l7o9mMk0K3J2k0M1M3l2%L3k2l4k8k9L3N1j7m0
10120b0K0O9L1m4o0mK2k9l8K1K6j6m5n2j7OMN0P1j7q7PQ4k0l8O4Om8K3lRP6n3j19N9J08j2
10113C4m3lJ6j3m4K0M3m7l9P6O7k5l8n0j11n4Q5P8QL3K4m2j9M2M3K1mm5o9kR0K6m5N6N5q2
10106D2o1ln5k9M5kn2J0P5K3r2r0M1R4L4J2l8r7jO2qLL0j1rj3l3PK9L8R2N4j02q4M5m1j01
10099a86Q1J03p4p1M3M2KoJ0M6M3j1l8k8l8n3K6J05j7j03N2O5q6l4O3M9K5o7o7R5P4n3j8J3
10092a3k6J8L9l8l6N5N9N1K7j00j04K8Jo6K1O8np7m4P4P8k3m5rj0J5R0P6p9j20K3O7J5J3j1
10086A2m1j3J3J6QMk0m5L7R6pq8p3k8M6L5l3K3P4k5q9k4J3K8N9mn0N1Q3j1m4k8j6N3P3k2k0
10079D3M9mk7j8j07n4P1KPO0q8j07L6J9J4R9L6q6n0L0J7OJ0k0K3M9l6m8J5qJ1O8Mm3J7Rk1
10072b2N4L0r8o1P6Q4qp4m2J5j4l8J5M5j4m9Jnj5P7R4L7J3j09j48K3O7L1Q9Nj17m9pmQ7Q1
10065E0l0l6K1j1l8L8M1l5l4l0k3O7O1k8lqr8m6Q0M5m0oM3J2QL3lj2K3j1m2l2l8lL6J3L8J6
10057A8j09m6J03K7n5K9N1l1n1K4P2K8pqm0l3M1O0j4o2l7ML1L3m2q2M3P8m6l4N8jn1J7O3J6
10051D7p7r1NM8%j6MK0K7j5o0qO1L5J2L8oo5nN2Ok3lK1O6K0r3l4O4j5p0m4k4N6N8n0m4J5O
10043h2rj0K1J3p3m0P8Q0L1jj3K9L6k2k5J4K0k0n0pJ6k5%N2K7mj0l7nP2j1j46m7Q2Lk0O8j4
10036b9j30k7J07P4LnoNRk9k0L2K1k0n2k9L5K2NL4l7n4R6Q7q7j02j8JK2M1Nj4mk0J4L8p1m5
10029a48J45Q9q7n7J7N9O3n8q4M4M8l1l9l0m6k8O3J02Ml2M0K8j8K7J3o9m1L0Ll5j0L5L9j9
10022A7l5M1K5o8k4O8N4j7o1j4P1L8n9o2NK3l8k6P1Kj23k9P3J6j4k6p4o1oK2M0L7M2O1K3q
10015a6L4M0k9l5Oj0l2j1NL2O3J2p1n9J3L7L3pj16j11M8P7MN0P1l0r7n6N1R1K4Qjo9l1O5L5
10008A8o2o6K9L5n7l7K6RL1P6%r6l6O0K4PN2Ln2j1L3O4K6j00r3J1%jM1l0m3Q0O5m9l4J8J6
10001d3N8N2q9j19J1L7K1Q0Rj09m5L3K5O1L0q5m8Q1M1l7L1N5o6j03j2K3J6L9%l3L3L6k3r%
9994d9j4%k3l4J4jm5RP7K9j9L3L3o5r0OP4N7J3m0p3j4M7L7N6N2m8q6qO6O0ol0PPJ1N6K3p3
9987D9o2L8Q4K9j06j86m3J28O2l4nJ4L4N4m6q2N4O3o0j1M4p3q2L8M3k0n7OJ15L1q9l2L3M2
9980b7pp0LMq8K1R4k3j5K6m2k0M0J4ol6q6lJ02M5J0K4k4M2R8p6j08O3M9l7JLoO4K6j16o0J10
9973a1N9o8n5j2M3P5l5r0N2R3o8j30pN5L1N5M3l3n3k9mOJL7M5j9m6k7J1N2K6l3j6L1Jq4l4
9966a38J00Q9Nn6q3kL0o8l8Q7P8nl4j2J2Lk1k3K0M0pj5J7k0n6J8J08P5n2j08l7M6K3n6o1N
9959a36L6M3P8M1o6l7L2m6l9O7K0l2J3QJ8L4j8j4lk6J3Jn9jK6l7J2O9l7j01PJ00N4o7j11J
9952a57P8M9N1L3m7p4o0J4P5Nk9M7L2rK9J4l3J7M2l3p0n8k7O8P4m9k9R2L8o1k3K6J1r%ql4
9945a5JN1J5QO2j7j11j9K2k6Q5J08j16j35N0L8k9L6M8PJ5k6n6K3M7lJ6J5l2lJ4p0r7kN4N0
9938HN3l6j08J3R2%j5O8O0k7l4K9pn2J2K1l4l4k7j4L8N8Jo5k4J7n5m5N9M5l0m2mJ2pM1P8k1
9931B4o1qkJ5kn7J2M0m6l4L1Km3kQ9Q4Ok3l1m7l5PP6N1m1pO7J7n9l5Ml8n1j8m9KJ29P6kM0
9923H1j5j21o0M3K1k1J5L0lj6j4k4k6J4Q3M4o0l1P2K6o3J1O5k9n5n5j38n3J42J21Kk3pK6M5
9916B7J0m9m5L4J4p0L8J31l0r4J6Qj9K1J0J7lq2m4N8M1m0o1K1P9Mk3O1Mj00K5J16Ok3j9q4
9910d5k1J1r9m4Q5O2M2K7l1jK5o4m7O8K0n2Lj4p1qN6L7nl0oJ8k4o4k2L4M0M0Jm3J7L1l0J8
9902h6oj26k9J26Q3J2Nrj3J3L6J2o2j19n8P8R5Ol6l1J7O4j0q4j9L7L4K1%jk5m2N0O6p1r1J
9895a62L6L8K5J0N4R0J9q7n2L5j4n8kRJ2N0N6Nr0o2R0M5o1L4K4j09j3P9n2p8K8K3L2J05M5
9889A04n5j2K1l8k0O2K0p2j3O2J9j3n1r9MQ3Pmk1n0R5J04q6q0K0N0M0p2p8L8k3j07l1L6N0
9882a10N2M6Nm4RN6J2Kpl6JJ8k4n1l1k7n1j3Ml4M5J00Mq%o1rM5PM8N5o2n7L8k6q2J1N1J1J1
9874a02J9J7J8j0j8K2O1N2J3MRK4M3l3j27p4L0M9L9qq6n7O0L4r2j5J34K9j03k3M2OJ0M5M1
9867E3j2l5%k4o1J5L7pM3J7r0PR4j4k1M6kj5op7m5O4M3j0pk7k4k1o8J3J15J1k5N4m5j09M9
9860h4J00Jk6%qj2M1N5m0p2k5k9pN1K4rK4Nl3pqj7L5J0o0J5P6j1l7J0J2N0P7k5j01m0K9k0
9853e6l4R9Q8q2l8L5r3r2L9M3N0K8p5o1mj4O8J50K3r6j8K8m0k7J8KJ1K2J2K2K4K6K1l6o2l2
9846e1l7n1LK9k6j4P4N6l5j1O2M5nl6o9o9j1M1L2j3OP3M4j3k3p9q5K9Q9O6Mn2j2L1jj5oL8
9839HP8lp6j7Jo7r0m2M6R2J2p2j2M2k2k9O2Q1J4k3l0oL6Mn6j9M7L5j0lL0Lj2L8kj01n1O0M2
9831a2k8j8qn4l9K8J2k0L3Q4K7o5j4J06N5o1m4mo%QL8P2J4p3n3K2L7%l4n3m7j2J3J9J2PL1
9824b7L1rON7L8qm0n0LM8j4o3k7J7J7LK6J1j01o8J41J17p1k9K7j04r0N6N4K2L0j6j2L9j7m9
9817e2O1Q3n2q4J9Pq4m7K6N0P5L0n3n2qL9J0j01p9K2L7O3O4k4k0O6N2k5k3J2l7o6NL9L5L5
9810B3k3q6l8R4R7l4j5R0j2j14l8L5L5rm7rQl3l2kK2M1M2Jm8l5NKJ4L7J4J0L7nm1K6K6o9l2
9803f3L9l4n7K8L5j3PL5k0n5RJ2m5L0J25K5j03m7N7N9K0n0q5j1K3jpn4qJ09L4m5L0qq3j2L9
9796h5RjPL4M6L2M0K8l0n3l9k8k5l3L6J11J6r9o1%K9M3K0N3O9p4j18K9Q2J2l0l9j8kl4n6o
9789a35Q2P1k8k4L4K8J1m5p6J1J6k4N0K2p1LN8k3k1M9K7oNj3j2K1lj6L9J9m8k4K8K2l0m5L
9782d5J8j1l2n5PR4nr3M9J00m9j02j0N4J7o1q0k1O7O9n3n9Q6P4p0p0M9R0Mm4K1N4K4j1n3j2
9775e9Q3J8j22p1N2Qm4L7O7LqN0Q6K0m9mj9j16l9R4L2o1n1rL5J9o8m4M7L1qRL4L0l5o9LO1
9768e7O4K2k1J7J8l6OK6p7r7K0R3M1LMo0o7K5K1j2M0M5pl6k1K2ol5L9P9N4L4k6o7k8j6K2J19
9760A45N4j02r2o4q7J5Q0K4K4J0k6J9Kl3J9j2m4J1j7j8L8k1k5M2k0j9P0pq3L1J01M2J9J3l6
9754E3m8j2K6O5J5j09r7K0K3k4L3M5k0L5P0q4j10N0M9j6M4L8j7J4k4r2j9M5OPN7N9j3p2m4
9747d7%K1L5j4l5L7J9l5j0J6K6J0m0KM6j6p8o7K7Q1j8o4MJ3JK5N6L2q2j02K7O7J9Kjj7p6r3
9740b29jO3O6Q1O7Qm4m4l5k9L9O2k0j6Q3P0m6q2j6K1Ok2m1K8O3j7NO8j1p6m2K0K9n8o2N1P1
9732A0Pl5k2K9K5QLj9nj1j9P2O3p9r5k3%MJ4O2P6Oj7K9J4l8p5p6MN3J3K2J8o2o5j5L3J06L3
9725D8j06k3P3j4m5J9K4J4no4l6J4n4mJ41L8n6P7K9j33%J10o7j62k2J02J02N9J1n9p9J0O1
9719CPQL9k4o0L4J05L0o6o0m1q3n4OKN9J17K6n1k2Nnk0k0k1%O6M8m7l0L3j1p7m8M1N5j0qJ4
9711f0l4k0P8O7j1j8l4o7k0K4J0jJ7M8J4k8M6Q5j5r6r6j6N9J8l6J6N4Jj1L0Ql0l3j2M3kq9
9704a11J0Q4J4J3K6k3l5k2N2R7k2r1k5J0K8N3Kk8K4J2o4l9qm3K8Q7m7p4O2Oj07pN9k0K1Q2
9697Dn8j22L7Q3K5M1j1o8K2N8NQj1o3j8M8%m8j4J4M5R4N2o0j00m2P0J07j7j17n4K6P4Q5k4
9691G1n8K1o5j31M4J15J4rmj1J3J9L2m1j29K7J34q5j15J45J02j00j8N4l7J5P1o5p1O1M4j6
9684B7RJ8k3m5RK0p7l4J19O5o2n8m6rL6k5k5R1R2l4r1k3L9nm2j7l5k4L4J1J0M3l0k2P0j4o5
9677a13N7M8m5pJ2l4PK6n5l2R4O8l4rK2j4j6k1l6J4K7k8PP2j0j13m7O9P7K0j6jK3mj8j7l2
9670e9LN4K1j9kJk9KQ5M9o5n9kN2O6o0j21PL4n9m6J8N1O2Rn0oM4j5o6k7K7N6J3k2M0j1j04
9663a28M1J43J4m6k4l8MK8j6k1KNL1L9oJ0M8o3p7Q1jj64j1J07rm0Qk0nR5Q0p2o9O2Kr4lM4
9656f3k7l5pJ2P1J08L1p2m0J6k4oO4Pp1j2N7K2l8k6j7o1j1Q8O5M3L8q5j15RK9rJ8J2j8oMk0
9648f9k5J4k2n5Q0J10k2J1P8k5p2j5J2M3M1k6o9l0Qj9j5N3M3l2m3KM5M4l3q2n4pN8P8J4oJ6
9641B9rlRm5n6mj2l8KL7L5N0N9K5j5k8oLm5l6N5K9j10q5M4L0lO2P1Lp4q1k2j7N7J61J3j01
9634a6K0Pn9J1K7J1L2J0J5J6m3n4J1O2Lq6m6K4J2Jl3r0j3Q9M5j%k9J1P3J4l9L3Q8pr1nPq6
9627g6kO2m0l2j6o5P6J66Nr4n7m1l3MN3N6K7Nn1p5kM8M4K8j3j1M1J8l5k3lOlm8j6M2j0k5J9
9619g1pNL1j1J7L5l2j1K2k7J3P0J2l1k2m0k8K8N0K3l3n3J7P4L6j3pkk9l4j3j5LL9no1j2M2
9612d0J1k1k3k6RL8j0l8RKm8QP0j7m4P6N9n6o2j6M0O2nj8J4k7l6RPpQK1j4n6j4M7M8K1k9l5
9604h3N8O9m5n3L4L6j5n8p0nN8L7j1k2QK3J4Kk0k2j7j9Kk0n0M2Q8l4p6M7R8L6j0m5l0P1Q4
9597A02k7n4NJ0n4r3KJ09N4k6m1n7k1M1M6K5j1k2L8N9Mm4q7m7O3M3l2mJ9nj1k0j4J0Lj5k5
9590g7J0O4J5j1N5J8n2m6m7J6O1J0J1l9j35jJ24nj11n1L2N9N1L8J4kNK8J4o9m6P7K9n6K2M1
9583D6m7l8L3K4j8J9K2p4p0j6n3QJ10L9m1J3N0J7j2j4k9m2l1j8K5J01R1k1n8j3m4o2kj7PJ30
9576A5Q9j9J4M9J0p1j18k7J4m2K1M5o0KJ25L1q3j9O7M6l8r0j7O7j6r6J1J08N9l5m6J4K0k8
9570Bm0k1K2J3n9l0N6M4ol8nP3M1k6lj9m2K7K3n2j0P2M3k4n4n9k2K9P5P4pj2K9n9p4K5k9m6
9562h9R1L7r2%Q5J7l7l5m4NQ4k4j70m3O6J1L8K0j8N9j8r8M6N1jQ3pr7P1J08l9p1n0%R2L5r0
9555b4q8l2L4Q2P2M3k3k2N9rq8KJ4m8pL8K4l9q9m1RM0O6ln0L0M6j9OM9Nl3j7jM0O5k6q2k3
9548d0m0p6L8P1l5k6L3K0L9M2nk1j1j9m6m5J2L9L2J0l8k7K7L4Pm4k9K8j8j5P6J0n7N1M8o4
9541c9m2Jk7lj2m6M5N9p7l5J09Q6K7J7k1p3q3j7J5k0N7J10l0j04j7L0P8Q6p3j21N8P0q0m2
9534a14Q2P5L6J9pk8n8q5m9L2O2J2k5jJ8%m2n1K1O4K7Nm2j05j5Q8j7p0P9P5o0K3O8q5k7P8
9528a7r0j04P8O7K4L2l4NO8n8r8M2J8j00rJ05J3n9j7J6O7Q2pk1J6m5l7O3M3l2k0ql7n7l3K5
9521a19N1J7j5J0L4J0K6K6n2j3O8l1p7PK2L0nj27o1J28J29K1p2m8P2K0j20m5N6K7L7M0o0j07
9514a21n5RM5L6QK3K8k5m1J6M0j7n3K4R6J3n7K6J6q7QJ11k5r1K4L4k1k5l1M3J21kj22n2K4
9507h0N2R0K9j12r7M8M9n1k5N9P5M7k8p3k0J2KK8K8kj6k5LQm7j3O2J9j9jk1j8qqM6K1p8l9
9500a03N6K4m5j5L3l7n2O7N1k3J4oJO2l8q1K9L9N0P5n0q0L5M8K0Kl8M9J02r4j77LM6q3n7R2
9493h1J10Mn4l3j0mK8K4p0p4N3L6k2P3K7j00oN6j0Qk5m8P7M0j12mJ35M6m8k0%nJ2j7r2n0P3
9486h3R1K9Jjj1J3N7Ln8l0m6m5L4k3r7J0R5J10Q2m3p4Lj0nN1Ll4J2j4q9o4N1Q9Nk3J9J9J8
9479D5K1j2j0om0k7K5L4l1q3J8R6l9j13M6J07k9p5K8Q0K4j3L0mj08o0M6Ln6k5K6N8N1J2l6
9472a7p4m3M4P5PoN5J1l9J3QK0O0n0j07k8J5M5jp6M1J21J5l4j8l1l4%P5N2p0p2MK1j8l9M4
9465c1N8o9m6L9l3J2J01k4m0J10L3j12j5R5N9j3r4p5M5K4j2O7j0j04qj1m9N7N7NKo4m0M6L3
9458gK3n8j50j1O2l4MM8K6O5M1j5nk2m1J9O9K7l5j2j7p8k9M6L2K9Nm5oLm0N3Q9j24j62J03
9452a47J61mo1o8o1L9P0moP8J10M9l8r3m6N3K7m2J0K0j5L7J3n4M4N5j02n7P6k2n8N7j4j06
9445i9K1R4K2k8nL6j7q1j6L8PK2N2J7j2Lnl4kL0mk3pk1o3k7N8M3j2OJ8J8Mm1l2qk6LL8Jm2
9437g4l9J2N0N0N5J9k9k7n1m7M4Op1L9P7l4j8j0q6K0J21kq3j6L9O4N6n8j46KJ63L3j37m3J13
9430hM9r9m6Q8N0l6n3l2K1K2lL9N8K9k8p7kQ4J0p0j8L6J1l6n8m5M1P3p2j16O4J33M0k9n7L
9424c4O9j0n5Jl8o9K2K6l0K2M1k5k9J4J5%jJ3L4L9Ol7k5K9M6k9j04k4N2lL8J15qj03rN1Nm6
9416d1k5N7Jq0M0O6n5PO8j9nqq2PO5lJ9Lr2m1N8L7n3m4R6P8p7n8nk5L6M2PN2Rl9Pl5j4J03
9409E7j1j45j2J15Q1K4PKl3q0o2J1M9J4KL0J4lj2q1r3k2k2JQ6P5Jn5p5K3Q7k0k3J11Q1p5j09
9402f2KQ1k1r4M4J11K3j4l2o1k4J4K1K6k3o7J2R5J9p5KP0j5p4o1n8LP4N1k1p1j5Q1M3KN0k
9394C4o6j1j7p8m5J5N9Q4L0l4m8p1q7j9P7Q9L9M7N8l5q8nO3M4l3q4k6L7Qj5K2N2J3k2J9N0
9388E6nk8N4J01pj24q2K9M3j5j8J7JqOmloj9qj0QN3Mm8LJ5nM1K8l0N1P4p7r0j0n2o4k0oMq
9380a59J5M0mM5R0m5r5L7Q7Pp6m5L8L1j1j4jlk8nM8j0n3L6N7l1j8N6M4Qj4m8j2N7J4o0l9J1
9372e0L0K9J1k8p2l5O3M5n3l6M8O5M5k6j23q3N0O3MPJ0k5j5L6M0Mj0NRJ8K2j6j6M9J0n1O0
9365H4J03l7p4n2q2m4J9O3P9k7p4M2P8Ml4m1k0rk9JM6ln4LN5qm0K3%o6J8O3o4p4N6O0pOJ2
9358b4k3j5K7jo3mO8qn0K1J3j2M4K5k5J8Rn4j3O1M1J2J7l9r2j1N7Qj0k5m4M3O6m4p0mQ2J16
9350I7j3r4PN6L1Ok5L0N0r8j27J7M9j0m2m2%j1n7M3J34L5m2k2m3n4rK5O2Q8K1p9m0M3k5m0
9344g9P4L4q1m1L1ll6O7J52Kj56j05K8R6L4k1L3J5l0J5lJ1P8n2j73l1R9M2%lm7j5R3L4j16
9337e4n7P1J6l0M1K2m5OP3K1o3p0m1j8npJ1N9N3K6L7Mo3n6K%l7nJ8PK4k1mJ47P5j24n8L5r
9329a9j9j5rJ3j4o7n7K9P2kn8n2k4N6J33J04k2p8M5J00n8j07k4p0q4N8P4m0rJ00L8q0m3K5
9323a04J7L9N9J5qLLQMl8k8N8N4l3n6o3m3Q1P6p3m2M8j9pJ02O4o7j35o6P4O6j5J5%n6ML1l5
9316f7mN8j9q6nP7P1J8k9mJ1n3m2L6K8k3k5lJ1O1R7l3r7O3O3j19p1O0J1n1o2m6M6P8Nkjm7
9308i5J3P3J8l4p1k6P0Mj01l1P4Q3N4M3J9k7l7l4qM1k7p6K9K0o7K5Q1j3m5j9k0j0j2j3J2j4
9301a21j5N6N2J2J9k4n1j6l0NJ06Q6j4n9l2M8P5l1o3K8j5r1J3N5j7K6L4m8J8Q4m1r0N7Q2p0
9295B8n9Oo7J2J54L9p3j2kk5k3l5j1J7J0Ml0m2M9J04Mp0PN2l9p8M8J21Lr9n3OL5N3ol8J8j
9287Gn2NJ4n5j7O8N3OJM1M8m9j49p7P2Q4M0N4Ok6J1o8j01K9M8n0r2l4P6N5oN2Rm3K8Lk3O8
9280C6P6J9k4p0l4J8l0p9j9N0L3Jk5n7kO3J7l8j3O0O2n2n0R4N4q7k4L9j7J4O3k5n7LJqNm7
9273e0o6kL4L7jm8M9J32Lj14r8o4lK8L2N6nl1O0J9n6nJ2K3L4k4nO2L4l6n3JMj9P8Q6o5r6n6
9265a13n2j4J7P9J28M2j6J6Qk1p9j00O2J36n0j28QM8j3mK9nm1KL5j2k8J0K8Qm3k8M1J1j3N6
9258DM8m0l0K4l7p1P2P9n9LL6j12p8Q8O2n5n7L1O5L6rm3J9O8k6n1k1p3k6R6Q0k1p1j6M8mk3
9251f4N3M7l5m3M2N6p7q9M2Mp4NK0ON5km0Q6R1p9j02N1Q6l9q0J6M3l2k3N3J3o6m7K0P2N0l0
9244a1k2M4L9mk5k1k4l7l7m4KQ8N7k5j9rQO0M4k7k8K2lp2k5K6k2RM7rK2L1r2p0O0M9jRPl6
9237c9n9j7K1K1O4Q9Ln8LMr4n2P5M9J3K3m1l0R6Q6p1j21k5N7Q3R8J3j01n7K3l1n8M0L4r7n8
9230a14M9JK8J14Nr7m5J9M1j1o8%N1ll8mM2K8m0m2K0J8qJ2K4J3kk0mK8L1J6k4l3jlJ4L2n2
9222b3r4k7J9N0M2oK4N7k0o4j5j0l4K6M2n3k5J05N7l8K1L4r7j28K5J09K0J5J22K8j62r4O2
9216c2K9m5k3K6J7n0l4P3J01O5Lr4r1qj6k8K7K7j9m5l8RM1M7L1k0k5pOQ2P4o7l7Q5K2n8j0
9209A8J1J2M5lq3n0j3n1j2M6k8m0M6L6Ljj8K4L2k7J9N1j6rjn3L0J19mj01j5L3mLKm6m5K5O5
9201@%l9L4M7l0l0l3p5k9PoN2Q9J7m2j3O3M7j04j69l2J30J55N6m8o6j6J7PL1L1p7p4M8J5o6
9195a03j4N4L8l9k5R2N7q9p5K0O5O9Mp7m0N4M1m9n3L2J2p7j0R7N0J1J4n9q1J4L7KL0pr0j6
9188a11J4p8K5J38mm3O0Mm6J5pn2jL0k3l0M6O3J7Rnm8k5K2K5K4ol5Nk3j03j6Q8M7J7L3j0n8
9180d2l1oJO8O0n2l8L8J4j9k9nQl8pM5K7R1J13p3j86q3L0M4L5K6lRL8J0k5n7n4J9K9j5J1J9
9173b8o7j13JJ26M8p6k6P0L5p1n1O8O7J3K5k1n7K9N5MM3N9p1j19L1J03%o6l0j9n5k0N1K2P
9166c3N3nj1R4j3j32J2O5l5RN4n6p9J7K0m5j3M4Jl1k0n0rP7Nn3K6K6RM7j3kQ8oq6J1N7J1j8
9159A6j7k6m7L4R8k8r0jlm1J9P0N5rn7mP0N4j0m0n9q4k1O3N0P1J01m1j28k8J2k0ML8N5%r6
9152d0n6O3N1k5rK1l7m5L5L2j3rnJ2Oj3N3P3J4jm7q0j9LjM0O4L1m4o0K5L8l2j1L0K%k9j01
9144h4n5M5N7Q7O4p5j04k5L6Q5P0ml5n1n8j7J2K2O9P0m5j04l5j7n3ON2j5k9N0P1N1M4Qk2k9
9137D2k9J1K4j1j6j3k0j5j4L3Q9J9j13j13l8l9j0R9P3j5L1O8M6Lq5o8N2N7nj8l5n6J6P0k0
9131@o2N0N5m3K4J21j5j73n0Q7j7oJ15o0j68N7P0n4Q6J20j6K3Oq5qj2o1N0O7pNk4n5k9j9m
9124c2j1oN6L6k3J3K8l4o0l4jkj6K3P9K1n9J8P2Prl2j04n8L4L7mk8NK8kpRJ1k0p8l9M1J9L0
9116i2Q3K0m5l1PN4L7l2j8K6J4RK0J4J9ln5k4M7K0l1l8m3jP1O6K1J2K5rj02o5P2L9o7j2K2
9109C0q6j11J8M1m0K2R3lk3P1K6q2m5L2KOQ3J5r4mO0k6k6M4J9l5qO2M3k8%Rn9j9N1L7M5L1
9102A51n1p2m6m5j6P2J46O1q1l8J2q8j02J0L1l2j8N9N8j0k4qm4n0J8M7K1Lm9q2kM8K6N6O0
9095B1k0m6pnm3l8L6O8K3J3Np8o0Q0P9l0k7ll6OM4oqJ5mMJ3RK2m0j00K6J52K7j12k6L4k0L1
9088aJ8j11o2O1M3M0L9l8l8L9J3l9k6k5MR0O3m3n0QO0J7q8q0qK0J1l5j3P3O2lm6l4M1N3K5
9081D0Pp2p6M5Q9M1k7m7Lrj1R7M5j48j23N0R5K6l3n7n7jP3O5J8l3q2m2L7N4J7n1j6R8O2n9
9074A8o1j5K0L6lj8L1O9L9k9o2l6Klo0n5N5Q0QJ3oj16o9J01Q9m2j9O8J3k8L4k1j22q7%O1N1
9067f4mK1O2M7K8j1k6j8n2m8l2m8L9J01J2o4o7lO2Jm6K0L3m2o6N0J16l2j01K4M3L4J06O3j0
9060A28j3o6r9p0l9K8Q4M4k4n0m7lM1L3L2M2k6p1J6N4l7n6N9R7j0m7L1J2j11j40%J19M0jJ01
9053E1J6j56p8N3N9O5M9j0k6k2l8l7N2R6l1j02j1K6jL1O1K2j0Jl6o7NK6j5nj4j7Pj5K1Q8L4
9046G2m1k9K6O3J6n6n7j4pm4l3L0L8k7p3PQ9J5k8M9N1m5q9j2O3K7ok6n0K3O1L7M3m8q7M7M5
9039C0n7j0N6K0k2pj0l3MK9%KKk0k4k1JK1MOL1O0M1o1q3%J1L0O3p8j39O2Q5o7rM3m3J8O2k4
9031b7N7J08j01j18O9j3j40L4J71P4j5k7m8k9K1K6%J2J7n0q7j1M6K3Qj0j2K8nm7oRjql6M0
9024d8P6q2r2O3J6l1Q9L4q8J9P0m0k9L0L3N0l1j01RQ6Jj09j07%O1R1Q5l6n4M8J3n5m0k9J3
9018h5K8k1lM9N3K5k8n1j1K7Jj8K4J7n5m7J4O5J09L0j20q1M8O7M1j1o2j9%m3JN1m4j43k6J53
9011f5Q6n5j8L5%l2k2M7M3p0o5N0P7N6J3m7n6q0j03j2O4M6O3M9m2q3m2J6K1pK0L5K2N6K3n0
9004b7j2L5pj9OKQM6Rn2J1M4l6k6M0J0l8j0K4l1r8l4M6mo4j4O7O0L0M0m5j39J0J24%j7O0j3
8997a4m3kk4pj6r0K2J61K2j01nK9j1L0L3J7N3Mn5j4jk2k7j8N1P7pm5j9j5kJ0RJ7Jk6l4j3N1
8989b4M0p9p1M5N2M8L1q9m1J10Qr3mKj5L4L7O6M6o4j2O0j4j4Nq5o4M2K4J9J02M6o4RM0p6q8
8982c1l0jK7k0n6M6R5K1oJ7k4o3qM2K0K8L3o1q0M2O9j1k5kk0m0RP1K9j9nn2k4P3k6n6J17M0
8975A19j56n4N8j5k6L5K3Kj2m0K9J03J0n7rj0j1on6j8O1M6J2l7l7J9m7r8J8P3K4L0Ro7m9M8
8968h6L6m1KR5P2k9q9n7K6O3J5j0L3J6n7m3RK0L0M8O3K4l8l5o0n1O8M4n6rJ0l4k9l4oN6J1
8961b3m8LM9Pm9l1M5L8m7oN9l7m8M9Km2K4jn5kK5l6kJ08O2m4%N7K3m0n2mj2o0j4K3J2O6R6
8953I5L1n7q6j5N0J1QM1m9j39n5R3J06K1Llp5n2L2k6q1j3L4J9k1l2J5K7QL9L3l2%Q2J2q9j3
8946g8O0j9n5nPJ9J5m5oN0o5p6Q8Q6Jon3n4K3O3Q5K4m6M2P9nrlm9k5m2j03%R0j7k6O4j5n5
8939f1O5L7n1N8J22l6j04rk1p8K0Q5ql5J6m3p5K9L9j6L1L4j3LK1M1J4r3m7Q0J2o6l0k0K6O4
8932ik4n5K7M6L9K9m7m8L4J2m6j9L0O5Q3L7k3p1j18p2L5M5Ql4r6m6O9N8LlkM1L9o1o7N4P2
8925a5o2j12J1R2N8M1Om7J8P1k3p8j9J5OoqM3M0n3k9N6op6l1K9N9K4l0J0M7j6r1p5L9Q0l0
8918f2q6l9J1R0J25M4n5j00n2N9M5l7k2K4Q0R0m5j03k5j8j3L5J0KJ5k2JL0k4j1M8J0j9Nm0
8911d9r0nQ7M7n3p6K1R1Om8J7K6nL1O2M6J4ql8o0LO4k6j18n4J4NL7O0m0q6Lj1k0J21Q3p3j1
8904c3K6p5mQ3n1j20K5J09Lp4QM8rnj1k7J01J29o3j02J5j4n7J7O2M8K1rm3q4%J34Q1m8p9p4
8897g2k7N3K5o4m4K9K5j2J1O3P2Kn5JN2L0J9j4q6n2Q1P4n5k1P3Mo0l5l6k6K5N7K6n8m6M5P
8890A1r5l6Q1N4K3O0mp3j5Pj9ql9p5k8L7L9j7l2L8R4O2k3l1M4J4r0p6%K1Om7m1J09J31o5j21
8883a04JL2J9L8kl1j4l4k6M0M7opM6K4o4o0K6N4M2M3L7K1J7lm9m4j9l0j0%k8J6J0o8NQ9Mp1
8875e9rP5L9m3j1K9MLql6m0n1l5J5J5pQK9K5K1Pk1qJ8JQJ5l1m6k3oK6K6j9l0LP5P1m5l9O4
8867A0Rn3l2n1J9J14Rp3POr7q8N9J40N5l3k8JK4L4J0l4j8J2k8oP7j4j34n4L9M3M7J1m1mL6
8860b6j0k4jj2K3K5m9PQ8K1k0k2n3k8oj1K3M3L6k0q2j0N4jj1M4L8l8r1k1O3K4m8k8K5j8o8
8853a84J8P8J5j1kk4jO1M8o9r5O7J40L9nj7p7n8j1k6K0O9l9r2K4L2l0N6N8p3k8Q3M2j1J5N0
8846F2k0j02rN8m1j0R6M3k8l6q3r8K5J04k1r4K9P7J6j5k2K7N2j5l1pk6PN9Kn8J4O0k7n6K4
8839d4M8Km2m6j7L9R1j9j28J7J05J0j9n2n2M3J5j7N5J1k1O2Kj24m4O2K0J6P0J9n1l5JL5M6
8833E8j7n6j5ol6NL7pJ0J7o9n1pn0J0P8K7K0Po1k1O7R0O6l1q1mK9j3K2R1K9o5l2k3r9m0M6
8826g5l9n2R9J17no3r1p5L6L8m3N6R8m2k1Q3M3pn8n8N9L7n0K6M6l8L6J19k1j31j3N5k5m1m2
8819d2l5N7L3o7RP4lm3k7J7O6L2l0l6j9mL1O1J0n3k4j3m1J6O4J5o2q7K0Q1o0q7Q9Q0o0j1R5
8812D6M9k6NM2l3p2K2J7p5JO5l9m8J2l3j4J05R7m3p2M1L0o0LM0j2K3L5k4n0p9l7O8J5q2l7
8805a20M1R8J05k0j15m9J8J8L1K1k0l5k7oRL5M7n5j01K4K0n2M7P9j9k5J2L0N1j2p5k9k4p5
8798a73nO6j7k2J34J42k0q1l7m5m0M7Q1j3o8J3P6K1k9k3k1k5l2m5k2M6J18O9r4j04M6N7n9
8792e9l1Q6O9KJ1Ro4j15o1L5Rl2N7P7k9l7K6M3L4pl9kL0qm9jO3mo1ORm3K0O7qp6l9O0N7j0
8784e%j6o8ML5l0J9R6M5j1mLJ9Jo1l5J8QL0j4j35l7J13K9j9K0l0m2j2k8J3K3n7k4R1P9Jl4
8777a5l5L1P0n7j04O6J00Jkl9n0P9P9l2n6p9n4N3N5j1j4K6j2j07l9Q4j2r6L0J15O8Po6p9J3
8770h2M8Kj8KN3N9m4n3L9Nn1j5j6%O8M2l2m9pM9L4j9o3q5K2J34Nj27k9L6KN1N8nK6L6o9o6
8763e9N4O3k8n3J6R4L1j08p3J7k1OQ5k4j08N2J21n0j10NM1lML3K3k0o0j1Q2M5m3J3M9k0M2
8756H5J12or8n0L7M6o0o3K2l0n5M6O4K7j1q8n7O7P0qj1M8N3n6j32J6J43m1j91o6K2M6J07J6
8750Dr0MM8l4j1N1K2K2L5o0j13j9O2N9L1Pj8n0n3rj3k9K0J8k2P4J31k9j20j6L9J6pn4m3L3
8743a14N7L0NK2L3l2k4M8ok9K9k5j0R8M1jRp2m4Jr7r0ojJ7M7O4M4j1ROm8PM3MPj4m7J0L0l
8735a3L2K9p0l4J05M8p7qO6Jk8jj8j6L8L5j8KQo7m5L0J5J6k0j22k3J26K4k0L3q1o3J60R6r3
8728D7k7K2o2j8O5Rk7K6L3ok1k9l7j1J4Rkj6NM5%n8K0P5m8r9M3P5o0n4L6j2k7N7M3RK7k5l6
8721a5M0l5j46KJ52K9o6O5J13m1j02l8j3J6L3rk6l9m4kJ7M2O4jn0l8l0LN1O7N4M8M4J3j6l5
8714A07q6n5N5M2m3l5J0L2J6j7QL0K1L0j0n9k4j7l5J6M9K6ro2q8l0O9P0k7o9m9K3J28M6r3
8707c0nK6n8K4N7p6p4O5J11Mq1kO2j2m3M3P9l0o6M5Rj00LL0j02m3P5N3K0j0l6%nl2J5N7L7
8700A0J3J2jl7n1k4J9K9k4m5M6P3n6o6J06Q3r6l3Q7ro5%pp0n8N8R7j8j7Q7K3o4k4rl0j5RR
8693e8JK9L8J0K5N1J2p2j32m8J11R5ql1o0o9J7N2J6K8N3J8KJ9j0o0l5Jl9m8L3O2K2J5J2k1
8686C1m0n2m3K7R0O2J7Ll7j8M5k2q8k0j8m2K6K9J7P9M4j6L8J1p6k6jp7l7L9mL4J01m0j24M5
8679d3P2o6j6N5j8j8J4l6n0mK2KJ5P1Mm7O6O0m3KJ7l4j4rnN9N4q0j17NL8JN3J2p5KL0k9K5
8672b5O3J5QNn6q8m9OP4J08nr1M3P4j08j00N8K5l3N1P2k8n7J6L1%L9M4o6r7k6pNL9RNN5K1
8664C0m5qN6L4l6k2M0j1j03p1LPl7k7J06J88M3j33j04J9O2K7k6l7L0M5l6n3K2O6Qj00q6k0
8658a69j9M1P1ON4O6p2r6j0L5N4Jm0K1J0l2L7N2l9k0Q7N3p9q6k4l1k4M2L0l7jJ13R9qj9lm9
8651A4j4K7l9n0J9L1j4k7N0M7o4mQ8kk9j3q4l5P7N9qm1JK1q3j48o4N8J03L0k4L3N5Rk3m2R
8644g7R1O0k4n9o4rJ1p2l7R0O8nj6mM1L8l9n3k7k6jK2om2j8M1M0M2P8J3p6j6P9M1n0m3pk7
8636d3nK7k0J4Q5j8j20k8Q9O9k5p8m8J2L2O1J07L3o6m0m1n1O5P9k3mK1k1OJ3n1k9J7l5k8N8
8629A4M8K0L6K2J8l2j20m6O8K8m0j6Rl2m9nj9n0K6J19J03qp4j6J9lM7P2m2j20l8N9K4m5j3
8623c6N3Rl2N2M4r2l9R0M0l1m0l8J4J3n2jN7kk7Kj6j8L8O3K1m3l2L0J9k4%lm4l5j8k8JL8p
8615g4m9J9Q0K0k6K8Qj05o0P5L4K2J13l3j84k5O1k6MK2l4MJ8l0J8O2L1L8Mn1J8K4q3j0J42
8609E5N0j16n9O9N1j8n0m9J4N5J9k0m3k2L3K8jMJ2Mk6k2L2J1l6j5ll8J1R7J9n2N6L5r6j1L9
8601A7n0lL6j6K1J9q6q4M6J27L8n9oj9p2L6O6k8J1N5k0k5K9J8rk4o2o4QM4roN6J6l6J9J1q9
8594i4n0P8O2n1m8M9J3r0k5M9J5L6K9m7kM3k9qO2Lm0lk7m8J7M8L2J0k7J3O2j7m7L6M4J8K5
8587I1m1p2J0Qn2L4Q6m5r2J4L6k7NP1K1n8pN4JJM4m6o7P5N6q9n6L1N5O9jp2m4k6qlo6k4J09
8580b5O4p0n1L4K5j6pqj7K7L5k7%O2k3p5N0M3j04n0N5L2O9L0j18n0N1mQlm0J00J22l7l2J2
8573F2n7k7K0m8o4rJ4M4R6Q5mo9l0Ol5lM4o9j18J1P3P4J06R2Nr2q4K7M8qm1q7o2Ro8r9Q2J73
8565cN5j5l1q2j1J19L3r9j7O5%p8p0J1N7L1K7J3j7K7O4Kl8j5Kk7o2kN6k7l6J06R9o0r5n2m3
8558a13%K6J1N3O7k9p1k0KL0P6L2k9J6M3j1k5l1q2o2M0P4mp1l8J4O3Q9mp2JJ3j9M5P3j9j16
8551d8r0M5P0j1KK4n8o8M2O8nrK7J5mk0K0P4Ro7l4qqomM2N2k0k6J0m5p5j0Mj0N8Q2j6n9PK8
8543b2k7o5j0N9pp3K3N4l2K1J12J5q2l0J4kK4N1j3p3l3J7J3J7J8J2M8N2k0m3rJ2K4k5q0j2
8537g2L9jJ9J1l6M4P1o3o1O7M6o4p8l2K3O1j2j14n3P6Q8N0K3m1k2O5j8j20kQ6N0M5Oj4Po3
8530A1m5L1o9m1J65Q4r5j6M1pN3M3j07j12LM1K0jl1m5%P7M7r3j16oP6Q4K2m9m4mjNL4N1K6
8523C2o3j12J2J44P0o5o2J6M0k1n5%K3J1K3Mk5j2nJ2N8J5n2N5J00p2p4N1j7n6kNL9j5j25k0
8516a43R0J7l1l9n6J6Q5L1j5K4N7P4M8l9n8o1r4L3J74M0j07mO7n7o5Q8O8o0m7ML3J8q3o5M1
8509a6j9j04J8J35L4q8n1K2O8P2j8q3k8M8L6n3n1O8P4j6o2n9M4J19lr3NO1J2K9N7k1o2k2k7
8502B6nL0n1o1L0Jm4l1k1O5O4o1j2R0M7J3l4j10o6L3N8Lm8L7J02j5j11k5J00P7m4l5L3q3j48
8496a96P2J82j7j23j7N2M3%n9o4l2PL7K7L8N8J3k9l7k1L5Qr1p5M1J08Q1j2n5L0J08L0o2k7
8489E3j7j07r7M6J22O4l3m3j3m0JQ8No2J2k3l7R9P0l4K5K5p4j02l3Q1N0n8JO0lk4l5o9NR0
8482gJ1o2M8R0p2j09Lj7q0j0J17J50K9p6m4k6n0n8o9kJ02M4p7m1P4N9m5j1M7m6o1K0RM8J17
8475EM0m0j6K7L8k6m4L6K5o7l7M0jm7J3N0oo2p4j5O7K8n0j3M0L2J9k8n5K8Q1mo5NP4J6r1j14
8468a91n6N6J54Q5JN0Or3l9j0l0L1N5J1k5o1o7l9k2N2J17L3l5J5km2Lk4p2K9R9np3J5M7qK6
8461iRq4K0J09k0o9K4O1L6k6q8o3M2M0l4N3P7r3o5M3%K0mp8O8J14p6o5M9J1K6P3k7p3K3M4
8454F8prj0l8l5j9j8ON5J1n0K3N1n3n9J0J1L4N8J2j1ql4k4K1Om3n8oQ2Q9OnK9n9j15k8OpM1
8447g7O0M1J8k7nK5k9m8l3m7kO0M4J7j5j7O9M8o4KN0o5o9J0K6M2Lo3l8j3J2P0M8l3o7NQ1m
8439A5q2J4K9o3NM4o4k3Q5L0K6Q7k2j04kN2jMRo6l0Q2lj11JO2k7l1L5L8jj7j1j1K5O4J6l5
8432A9l7n2J2P2j9m1M2j8l7P5L4n3ML5J9K9k7q2m5J4M2jp5l4O6P6M3J3l8k2Q3O5p5p6j6k8
8425c3L7O0m1k3K5l9m7k0m3qO0M7rRK5m0pN9l5m3P3jj16l4N5L2J6M1O6J0r4m6N8j7p2J2Pl
8418g9O7J5l8K7Lo1j2K3K3M4J6j4J8K5jl9q6k8Q8M4o5l8L6L6J4l4p3J6J00Mq3l4kr%pj0qj3
8410a35PRJM0L2l4j1L9J3oj3k0%l3o3N5J19j2m5N1J3n0k5m6l7N0K9J3P2Op5j1M1L3J1%L5k0
8403C3j27n7O1K9K4P2j0p9J6O5k4n1kOK3N8J5l5J9O2K4m3r3k8N3l6q7P4J17n5j09k4k2j2P3
8396g0K4o6j6K1J4K2n0o0O8R9L9on2j3P0M4k1n6p3J8R6j9n8J17J15p4q3n8j22m0L6l3LO3k2
8390a43k8P6P2J3k1m5J4P4Ko3l5J6M4km3J1J8oJ9k4j0J15Q0m5k8J0om0p8m4L6K1k0L2N0m5
8383b3n1N3M0k1nk3p0m1J9L8K3J3QjM5Q7Rj11r6O8J32Jp4l3KM9J7p4l1Qm4RO5jj2M3K3k1K5
8375D5L3p7q5J8Rk2N4Q6J3o9q8n3j6kRJ8K7L2Ml3J1P0L1L9Q9mo3moKKr0k7J26N3r9j09l5L9
8368g2L9QJ8K5J7K1Km2qJ06R7m0j03p6j4M7L7J8j8r0l9N8K7j9j9KJ4l4n6L4J00L9m4l1J0r
8361Ek1rj2nnj1K8J4n5l0rm1M1Q1m2j4R9J9l0M9J8m5j5j9o2l1L5L1k3MN8J8m4n1nK1n8n8R4
8353h0Q2k6J5J0m8J0L4J4Qn1k5P8O8K4l0r7m3Ll9j4j3m5L9P9Ok0JK8M7Jj4M6K5l9J4M8o1j17
8346h2l0M2M0mp2o5K6Q1O4rn2J5N7J1NL2no9r0n5l9nR3P4l3J9N2p3p2O7Q2j5q0k1Q0L2p7k5
8339a01P5J5k0O7Pj28k5J01L3j6k0o8k2P8L8n0l8J2J8j1n1m3K0L7ol5J4R9Q9kp3p8L0P0o8
8332e2m9J27Q3n5o2lO6K0o9%M0l0oKp9m2Q5P7l3o4j1K2L1K6j7n1k5K4L3qm1k9KL3L6j4jL7
8325Cl3k9R4L3r2k9L0NL4M9k3j9P1Kj27m4O7M1L2Jm3j6jj6k0k4mL8N6%o0mL0j8MMkJ19R4q4
8317A19o8np3o4OJ3L7M7j6l3L8M3k9l9jJ0MJ3J2l8m4O7R8j3m1QQK7qj34r3O4L6l4MJ7M4O6
8310D8rk2K8l7q3K1J04K9q7q0j9j2JM1Q0O9k4p8l1J5ml5k4k1m7j5P3R8J9m9k0nj0L8j4q7K9
8303a20R0J2K0J0n7kN4K1K0Pk9k3k8k4Mn1n7P4Q6l3k9N5M4Rk8p2NR1k1o4O2Qj14k9L4L1Q7
8296D3L5m1L2M3n4o8l7m2k3N5Q7No7n0j1L4O9K5k9PJ4o3j6R2K7j0N7Jl4Ll8nM1q2j11MK4k
8289h5rk1K6O7J3l6m1m0j5j4l0N3J17M3k1m3l7N6M4p3lP7k8k9L2l5j7L7m9l5N6K4j0l0p0O
8282a20P9J0mN1j6r1k3N9O4M0L0J6o6j09LO2JLK2qJ0M4J5l5m5l0k7k9j0j0j5K0J6m6PJ28M8
8275D4q1nM4n2k5R0P1ql5n5p0k2L3O4J05N6q3r5PN7K3m0k3K9j2n4m2j2P1R0l2r2j0P0O3Pj3
8267F3Lj7n2q1o1M2Q5k9o9P0R7j8j9L3j2l2K4M2jm3n2m4k9j0K8M8pl4L9M8kN8O5r3j14M5O3
8260C4n7o7K0O3M7j0o1m0nk2l9k6J0N1L4NM0M4j1m0m3JM5l8q2N2J01l2p3L7N8m0n7K7K3n2
8254a03l5K4J1KK3lj2N8P7lm0k2k3J0N6L1J9Om5J5N1p4p7M2J6n5j9M8L0n5k6O9Kj4Q4Mo7L0
8246C5L9K2Rj05q8L3Qk1K4K1k3k1N4K6j12p4R4J10Mm1KJ3n6o5K6O0mm3K6P6mo0j1ol9J4P5
8239bM8J5j6q2o7L3J6l5P6J30k5j25o1jK2N2N3Lk2K2Lo8n5k6RR6O2o7q1oL8kl0P3R9k2pL3
8232H3q3o6N9rp3L8P1j6m1K0R5P8n5j21l7O7N2k7JL1o5k2J14J4r2ppn9J6N3k7m9K0L1j6l2
8225f1l6lN0km6K8K6l6oK8L0M2kk5K8J6m3m6j1L2J5k3M3L7o6mR7K6l5oql2PK7o8r2L9Q0J5
8217A5jJj6l6k7N3N5n8j2J45Q8q6j42j33m1J25J10m0l7K2k2l3J7K1j2m1k7L3L6k2K1R2k4j36
8211a12nJ04M6Ll9o5K6O3qj3K6k2r4m9O8N3n6n2K4K6L7Q6Qp3k0l6o3N0O1MJ5n3n3N6Ql5L9
8204d5J3%O0Mo3j1M2M6pq0n9QJ8K6L5L9N3k2j19m3N0m2r1P4J55rr6L3J07L3n4o6K6P1n0p9
8197d3K6J6k9L3N3qm8n4k4jj3oL0M4mm7J4O8K3jk1l7K3Or1p0JM0P2L0JN5K9k5J7Rp3n6J1p
8189e7k3J3K6M8N5k5m5j9p4o6M2Q1O5Qm6K4M3p1p0J4PJ2O7N0l6o6k2M4N6j2n0pJ1j8k2K1P1
8182B9L8l5j6J3j5m2o8m1L1L5J1N0Q4N0l0r4r0%O8K3j2J8l4j21l7P8N5J0J2j8n2m2pM0O2k
8175d9n8J0O2J1L3R0J9q0o0L4L6n9l2K6l6J5J04kq7n3l1L2O5j6LP9J8j4K4k7m2l6j14n6Q7
8169a04M9n1qR7O1o6k0Q9J0n4L1M1o2o3K0j5p3J9M3n5j0J16Q6m7r0j2O3O3Oo6p7m4NR6Q0l4
8162B4o6n1MN0o7q4J11J07m4l7nk1QJ5J0N9P7j8j10n1L4m3q7L7J00K9j4j3J9K5o7o6O3L7q6
8155a21l2J16J07k9l3O7J4m6K8L1k8l1k6k6l7QP4K5k1K4J2kM3L5%j7n7p6l5J8L7K2l2q3l5
8148a06Q4O3o8n4Q1P2n6o7L9L8o4k2R9K2q4KL1n7j9O1K3npm8m3kj7j3L3K9k3m1O1J46J6j04
8141@%Q5K0m2k8Nj2l9n8o6J3P6Nn2l9nN4M8j0j4j3KL6qm0J0j0k2O5M7k5Kk9q9lL4OO0K2r3
8134a07l5R0P8j3o1k8K8M3K4j9n6k8M9O7K1jkj3k3k5K3M8n8q1M4Q0jr4q4P6P0p4J1R6k1k2
8127BO3Lr7q3J3M1%k1o0j1J44J19NK1Qn1o5q4k7N0j8m5N8P4pn2k2K9J1j8L2L0n7n6K3N0L3
8120C5j0k4M6N1p2q4K8No3J2M9LL7M0m1k7J0m0n2L7J07K2j09m9M2l3n0L3Oj1R3J02l8p4L3
8113A4J5j11p1M3L3J9N3K4m3o4J3J35Q9j09j00P7P4l6n6o4n4nJ5Jn5p1N3J37N1QM7om9J7j7
8106Go3O0O5n7l9JL4Q9k6j23k7O1N3n4j13N5J14o5n8N5j9o3J7L9M1M0j5nN2j6o5RLn5QL8j9
8099d1kLp3q2kN5M5L0M2J6j1KQK0Mn3k0L3J3M7P1m7j13j1N4J3K8K4o3l3K5k4K0P3j3k8K2N
8092C7j9o6o9O3O7p8o9M9M2m8q1mN9ll1M4O3J5k1n1m3lO1J13J8n8M9M6q0k8K9j8J9N4j9m3
8085dj7K1O0om8M7Lj22oQ5o6r3M6O5K6J9nl5p0m9L6P3K9l8m5rj1K2M7n0n9O2M8j6JL1P5L5
8078H2r8r8K5O6J5n2l2M9K4n4j5O7L7m4l6K8K4lol0j3O4Q2J7l6j6J7k9n7K1N8J0JJ7j1j0J2
8071G6k6k2N5J1q0mO6k9m6N6K9p9p4l8j1N4M1k6m1o9lJ36L4q8M8R1n2m6N3K2o6m5L7J4n3Q
8064f7O8NpL6olK3o9l6R8k7j52JJ21O0j4J1R4K8j15p5L1N2L3Mk5o8p9lM0j5k3M2O4J3l4k4
8057a8j8j2M0P9M0l5m3rl3n6j0N5P5no6J4O6Km6k8J1J0k7k0l4o3J1L5p8q7L2J17J43P4m1n6
8050A9k1k6k1k5lO9N1k2J0P3J7q2m1P7L6q5p1j6qK3L5qmL1ql0M0L9l1K3N5m9p8j6l4n4L8P1
8043b6k2m2K0K5J9jo2l6J0l6k9K2J7L7N7Jl3PN8O2Kp3o5%J1j3qrJJ8J0M8R1K2l8K2K0j09j23
8035a45K9R9P9O5j9n0op6o3Q9Lj44j8P7k1m1K2K5J7L3J7k5n7o7j4J01J47N1m4k2j5m2J5M5
8029D5l0k4L8M2J9JpPJ8j3p6n7%m1m5K6M1M2jk8P6K1j53o4O5K9K8J6p7p1O0R4J8L2jj12j3
8022i5O6l9J8P6j4J9J7j21p0Q2O7J7J0n5p6J7Om8O4J07%mL4mj6RJn7p2K9O9k2n4RL6Mk7m2
8014e9l0N0Q9ln6j6kj2m0n0L0R5O2Qm3q4p1J6Q1M9nj7J6N0k1n8L0Pn8M0O2m4n4j0KOj1k5o
8007h2K8M1K6K1j9n0L1L1p9k4N1j7MK5o6l3P4O8mo9l8N7O1l4j24n2J35J06n3j5N9mk8jk1l
8000BL7j5m4Oj4l0N2N0n8r1rO9J1n7J3K6l5nJ1M7J05l2j42m7l5l3O4K1m3L3O0J6qk5%L0rl0
7993a09M0O2k4k3O3M1k6k8mL8L6m2o6m4k7L8Q3K8l3l8k2L5Q0Pq9k6P8Mj00m0L1L2K8m2o2N0
7986g1O1qJ0l0j10k2R8M7o6m2P0O6nl3p3n0Q7Q4n8m0O1qr0k2M4N5L6k9m3J6K7ML1N9K7j8j2
7979E3j9l0%j0m2j5k2m9rM0O2O1K5l0k6Rk3j0P3kq1M9Q5o3p4J2jl8oK2OoJ2K6j4k5N2L6p2
7971d4l3R3P6n7r4L2O7n5n3L4K0J4qj03p5M7L5n0K4J39L8j04qJ12K6o7n4n7k7P9Q0qJ2Q1J6
7965A28q9o1nj0kJj3j1l6j2N8J8KQ5J9j14n5M6Ol3PL4L2K0j5m3k7pLK2K1oL4R3K0p2k8J8o
7957B2l6m9kO2P8K7p3o6M1L1k2K3k8j56r8N3N6K2O7O3ok9k2l5J0P5K9j8K2l5j12K0J16l5j11
7950a16PM5M9J12Kj51n5L5%N8P8nk5k9k8J2jK3Q8J8m6K2L3n0q9n2J5P7P2o4j11N9Q5r0p0N0
7943d2on8J0M9J8k5m4j5j2m8J9J09M5K4Q3l6j41K0J30Qp9k2O9J07M0p6j09m7K0J5JQ1Q3j19
7937E2j38O8L4j13%J02Nj6J4l2pN4K4%l6j02m8M0M0L9J9k5J7N7k1r4m2L7L2L4P4L1m6j4L2
[truncated: 539,582 more chars]
