# Supplementary material for: Uranium-stibinidiide, -stibinidene, and -stibido multiple bonds and uranium-nitride formation from multimetallic diuranium-distibene-mediated dinitrogen cleavage
Source: Nat Commun. 2025 Aug 4;16:7136. doi: 10.1038/s41467-025-61612-5 (PMC12322283; doi:10.1038/s41467-025-61612-5)
Supplement: Supplementary file 3 — Source Data [file 41467_2025_61612_MOESM3_ESM.zip › Supplementary Data 1K 1H.jdx]

##TITLE=	KDP028.1.10.fid

##JCAMP-DX=	6.0	$$ MestReNova 14.3.0-30573
##DATA TYPE=	LINK
##BLOCK_ID=	1
##BLOCKS=	2    
##ORIGIN=	Mestrelab Research S.L.
##OWNER=	n16601rs
##$MNOVA/LINK_BLOCK_TYPE=	ITEM	$$ NMR Spectrum
##$MNOVA/ITEM/POLYGON=	(XY..XY)
5321,5835
8722,5835
8722,8208
5321,8208
5321,5835
##$MNOVA/ITEM/Z=	0
##$MNOVA/ITEM/ANGLE=	0
##TITLE=	KDP028.1.10.fid
##JCAMP-DX=	6.0	$$ MestReNova 14.3.0-30573
##BLOCK_ID=	2
##DATA TYPE=	MNOVA NMR VIEW DATA
##DATA CLASS=	MNOVA VIEW DATA
##$MNOVA/ITEM/ZOOM/X=	-4.131282623598042214,	16.482409999951624258
##$MNOVA/ITEM/ZOOM/Y=	-33263.828819274902344,	365456.47265625
##END=	
##TITLE=	KDP028.1.10.fid
##JCAMP-DX=	6.0	$$ MestReNova 14.3.0-30573
##BLOCK_ID=	3
##DATA TYPE=	NMR SPECTRUM
##DATA CLASS=	XYDATA
##NUMDIM=	1
##ORIGIN=	Bruker BioSpin GmbH
##OWNER=	logout
##.OBSERVE FREQUENCY=	300.19185379613298892
##.OBSERVE NUCLEUS=	^1H
##.SOLVENT NAME=	Pyr
##.PULSE SEQUENCE=	zg30
##LONGDATE=	2022/02/03 16:04:00.000
##.ACQUISITIONMODE=	SIMULTANEOUS (DQD)
##$ORIGINAL FORMAT=	Bruker XWIN-NMR
##$MNOVA/SCALES_VERSION=	9
##$PARAMETER FILE=	(acqus, ASCII, c:/Users/n16601rs/OneDrive%20-%20The%20University%20of%20Manchester/MS%20U-Sb/OG%20compounds/NMR-CvH%20MSbH2/NMR-CvH%20MSbH2/1H%20and%2013C%20NMR%20of%20K(18c6)SbH2/10/acqus, 0)
$$ ##TITLE= Parameter file, TOPSPIN		Version 3.2
$$ ##JCAMPDX= 5.0
$$ ##DATATYPE= Parameter Values
$$ ##NPOINTS= 1	$$ modification sequence number
$$ ##ORIGIN= Bruker BioSpin GmbH
$$ ##OWNER= logout
$$ $$ 2022-02-03 16:04:59.314 +0100  logout@kalin.chemie.uni-marburg.de
$$ $$ /nmrdata/data/akhaenisch/nmr/KDP028.1/10/acqus
$$ $$ process /opt/topspin3.2pl7/prog/mod/dirdata
$$ ##$ACQT0= -2.10084033613445
$$ ##$AMP= (0..31)
$$ 100 100 100 100 100 100 100 100 100 100 100 100 100 100 100 100 100 100
$$ 100 100 100 100 100 100 100 100 100 100 100 100 100 100
$$ ##$AMPCOIL= (0..19)
$$ 0 0 0 0 0 0 0 0 0 0 0 0 0 0 0 0 0 0 0 0
$$ ##$ANAVPT= -1
$$ ##$AQSEQ= 0
$$ ##$AQ_mod= 3
$$ ##$AUNM= <au_zg>
$$ ##$AUTOPOS= <24 >
$$ ##$BF1= 300.19
$$ ##$BF2= 300.19
$$ ##$BF3= 300.19
$$ ##$BF4= 300.19
$$ ##$BF5= 300.19
$$ ##$BF6= 300.19
$$ ##$BF7= 300.19
$$ ##$BF8= 300.19
$$ ##$BYTORDA= 0
$$ ##$CAGPARS= (0..11)
$$ 0 0 0 0 0 0 0 0 0 0 0 0
$$ ##$CFDGTYP= 0
$$ ##$CFRGTYP= 9
$$ ##$CHEMSTR= <none>
$$ ##$CNST= (0..63)
$$ 1 1 145 1 1 1 1 1 1 1 1 1 1 1 1 1 1 1 1 1 1 1 1 1 1 1 1 1 1 1 1 1 1 1 1
$$ 1 1 1 1 1 1 1 1 1 1 1 1 1 1 1 1 1 1 1 1 1 1 1 1 1 1 1 1 1
$$ ##$CPDPRG= (0..8)
$$ <> <> <> <> <mlev> <mlev> <mlev> <mlev> <mlev>
$$ ##$D= (0..63)
$$ 0 1 0 0 0 0 0 0 0 0.06 0 0 0 0 0 0 0.0002 0 0 0 0 0 0 0 0 0 0 0 0 0 0 0
$$ 0 0 0 0 0 0 0 0 0 0 0 0 0 0 0 0 0 0 0 0 0 0 0 0 0 0 0 0 0 0 0 0
$$ ##$DATE= 1643900686
$$ ##$DE= 6.5
$$ ##$DECBNUC= <off>
$$ ##$DECIM= 3232
$$ ##$DECNUC= <off>
$$ ##$DECSTAT= 4
$$ ##$DIGMOD= 1
$$ ##$DIGTYP= 12
$$ ##$DQDMODE= 0
$$ ##$DR= 22
$$ ##$DS= 2
$$ ##$DSPFIRM= 0
$$ ##$DSPFVS= 20
$$ ##$DTYPA= 0
$$ ##$EXP= <MRP128>
$$ ##$F1LIST= <111111111111111>
$$ ##$F2LIST= <222222222222222>
$$ ##$F3LIST= <333333333333333>
$$ ##$FCUCHAN= (0..9)
$$ 0 2 0 0 0 0 0 0 0 0
$$ ##$FL1= 90
$$ ##$FL2= 90
$$ ##$FL3= 90
$$ ##$FL4= 90
$$ ##$FOV= 20
$$ ##$FQ1LIST= <freqlist>
$$ ##$FQ2LIST= <freqlist>
$$ ##$FQ3LIST= <freqlist>
$$ ##$FQ4LIST= <freqlist>
$$ ##$FQ5LIST= <freqlist>
$$ ##$FQ6LIST= <freqlist>
$$ ##$FQ7LIST= <freqlist>
$$ ##$FQ8LIST= <freqlist>
$$ ##$FRQLO3= 1243693.07886701
$$ ##$FRQLO3N= 0
$$ ##$FS= (0..7)
$$ 83 83 83 83 83 83 83 83
$$ ##$FTLPGN= 0
$$ ##$FW= 125000
$$ ##$FnILOOP= 0
$$ ##$FnMODE= 0
$$ ##$FnTYPE= 0
$$ ##$GPNAM= (0..31)
$$ <sine.100> <sine.100> <sine.100> <sine.100> <sine.100> <sine.100> <sine.100>
$$ <sine.100> <sine.100> <sine.100> <sine.100> <sine.100> <sine.100> <sine.100>
$$ <sine.100> <sine.100> <sine.100> <sine.100> <sine.100> <sine.100> <sine.100>
$$ <sine.100> <sine.100> <sine.100> <sine.100> <sine.100> <sine.100> <sine.100>
$$ <sine.100> <sine.100> <sine.100> <sine.100>
$$ ##$GPX= (0..31)
$$ 0 0 0 0 0 0 0 0 0 0 0 0 0 0 0 0 0 0 0 0 0 0 0 0 0 0 0 0 0 0 0 0
$$ ##$GPY= (0..31)
$$ 0 0 0 0 0 0 0 0 0 0 0 0 0 0 0 0 0 0 0 0 0 0 0 0 0 0 0 0 0 0 0 0
$$ ##$GPZ= (0..31)
$$ 0 0 0 0 0 0 0 0 0 0 0 0 0 0 0 0 0 0 0 0 0 0 0 0 0 0 0 0 0 0 0 0
$$ ##$GRDPROG= <>
$$ ##$GRPDLY= 67.9842681884766
$$ ##$HDDUTY= 20
$$ ##$HDRATE= 20
$$ ##$HGAIN= (0..3)
$$ 0 0 0 0
$$ ##$HL1= 1
$$ ##$HL2= 35
$$ ##$HL3= 16
$$ ##$HL4= 17
$$ ##$HOLDER= 24
$$ ##$HPMOD= (0..7)
$$ 0 0 0 0 0 0 0 0
$$ ##$HPPRGN= 0
$$ ##$IN= (0..63)
$$ 0.001 0.001 0.001 0.001 0.001 0.001 0.001 0.001 0.001 0.001 0.001 0.001
$$ 0.001 0.001 0.001 0.001 0.001 0.001 0.001 0.001 0.001 0.001 0.001 0.001
$$ 0.001 0.001 0.001 0.001 0.001 0.001 0.001 0.001 0.001 0.001 0.001 0.001
$$ 0.001 0.001 0.001 0.001 0.001 0.001 0.001 0.001 0.001 0.001 0.001 0.001
$$ 0.001 0.001 0.001 0.001 0.001 0.001 0.001 0.001 0.001 0.001 0.001 0.001
$$ 0.001 0.001 0.001 0.001
$$ ##$INF= (0..7)
$$ 0 0 0 0 0 0 0 0
$$ ##$INP= (0..63)
$$ 0 0 0 0 0 0 0 0 0 0 0 0 0 0 0 0 0 0 0 0 0 0 0 0 0 0 0 0 0 0 0 0 0 0 0 0
$$ 0 0 0 0 0 0 0 0 0 0 0 0 0 0 0 0 0 0 0 0 0 0 0 0 0 0 0 0
$$ ##$INSTRUM= <Spect>
$$ ##$L= (0..31)
$$ 1 1 1 1 1 1 1 1 1 1 1 1 1 1 1 1 1 1 1 1 1 1 1 1 1 1 1 1 1 1 1 1
$$ ##$LFILTER= 200
$$ ##$LGAIN= -2
$$ ##$LINPSTP= 0
$$ ##$LOCKED= yes
$$ ##$LOCKFLD= 8673
$$ ##$LOCKGN= 131.600006103516
$$ ##$LOCKPOW= -38
$$ ##$LOCKPPM= 8.71000003814697
$$ ##$LOCNUC= <2H>
$$ ##$LOCPHAS= 322.4
$$ ##$LOCSHFT= yes
$$ ##$LOCSW= 0
$$ ##$LTIME= 0.100000001490116
$$ ##$MASR= 4200
$$ ##$MASRLST= <masrlst>
$$ ##$MULEXPNO= (0..15)
$$ 0 0 0 0 0 0 0 0 0 0 0 0 0 0 0 0
$$ ##$NBL= 1
$$ ##$NC= -6
$$ ##$NLOGCH= 1
$$ ##$NOVFLW= 0
$$ ##$NS= 128
$$ ##$NUC1= <1H>
$$ ##$NUC2= <off>
$$ ##$NUC3= <off>
$$ ##$NUC4= <off>
$$ ##$NUC5= <off>
$$ ##$NUC6= <off>
$$ ##$NUC7= <off>
$$ ##$NUC8= <off>
$$ ##$NUCLEUS= <off>
$$ ##$NUSLIST= <automatic>
$$ ##$NusAMOUNT= 25
$$ ##$NusFPNZ= no
$$ ##$NusJSP= 0
$$ ##$NusSEED= 54321
$$ ##$NusT2= 1
$$ ##$NusTD= 0
$$ ##$O1= 1853.79613293435
$$ ##$O2= 1853.79613293435
$$ ##$O3= 1853.79613293435
$$ ##$O4= 1853.79613293435
$$ ##$O5= 1853.79613293435
$$ ##$O6= 1853.79613293435
$$ ##$O7= 1853.79613293435
$$ ##$O8= 1853.79613293435
$$ ##$OVERFLW= 0
$$ ##$P= (0..63)
$$ 10 10 20 0 0 19.8 30 60 20000 0 0 80000 80000 1000 0 200000 1000 2500 100000
$$ 600 2500 0 0 0 0 168 100000 10 1000 1000 0 0 20000 0 0 0 0 0 0 0 2000 0
$$ 0 0 400 0 80000 46600 10000 0 0 0 0 0 0 0 0 0 0 0 0 0 0 0
$$ ##$PACOIL= (0..15)
$$ 0 0 0 0 0 0 0 0 0 0 0 0 0 0 0 0
$$ ##$PAPS= 2
$$ ##$PARMODE= 0
$$ ##$PCPD= (0..9)
$$ 100 90 100 100 100 100 100 100 100 100
$$ ##$PEXSEL= (0..9)
$$ 1 1 1 1 1 1 1 1 1 1
$$ ##$PHCOR= (0..31)
$$ 0 0 0 0 0 0 0 0 0 0 0 0 0 0 0 0 0 0 0 0 0 0 0 0 0 0 0 0 0 0 0 0
$$ ##$PHLIST= <>
$$ ##$PHP= 1
$$ ##$PH_ref= 0
$$ ##$PL= (0..63)
$$ 120 0 120 120 120 120 120 120 120 54.97 13.03 13.03 120 120 120 120 120
$$ 120 0 17.89 120 120 120 120 120 120 120 13.03 120 120 120 120 120 120 120
$$ 120 120 120 120 120 120 120 120 120 120 120 120 120 120 120 120 120 120
$$ 120 120 120 120 120 120 120 120 120 120 120
$$ ##$PLSTEP= 0.1
$$ ##$PLSTRT= -6
$$ ##$PLW= (0..63)
$$ -1 9.2437 0 0 0 -1 -1 -1 -1 3.6975e-05 1.0271 0.054696 0 0 0 0 0 -1 9.2437
$$ 0.11412 -1 0 -1 0 0 0 0 0.131 -1 1.0271 0 0 1.479e-06 0 -1 -1 0 -1 -1 -1
$$ -1 -1 -1 -1 -1 -1 -1 -1 -1 -1 -1 -1 -1 -1 -1 -1 -1 -1 -1 -1 -1 -1 -1 -1
$$ ##$PLWMAX= (0..7)
$$ 36.8 0 0 0 0 0 0 0
$$ ##$POWMOD= 0
$$ ##$PQPHASE= 0
$$ ##$PQSCALE= 0
$$ ##$PR= 1
$$ ##$PRECHAN= (0..15)
$$ -1 2 0 1 -1 -1 -1 -1 -1 -1 -1 -1 -1 -1 -1 -1
$$ ##$PRGAIN= 0
$$ ##$PROBHD= <5 mm DUL 13C-1H/D Z-GRD Z5517/0060
$$ >
$$ ##$PULPROG= <zg30>
$$ ##$PW= 0
$$ ##$PYNM= <acqu.py>
$$ ##$QNP= 1
$$ ##$RD= 0
$$ ##$RECCHAN= (0..15)
$$ 0 2 0 0 0 0 0 0 0 0 0 0 0 0 0 0
$$ ##$RECPH= 0
$$ ##$RECPRE= (0..15)
$$ -1 0 -1 -1 -1 -1 -1 -1 -1 -1 -1 -1 -1 -1 -1 -1
$$ ##$RECPRFX= (0..15)
$$ -1 -1 -1 -1 -1 -1 -1 -1 -1 -1 -1 -1 -1 -1 -1 -1
$$ ##$RECSEL= (0..15)
$$ 0 0 1 0 0 0 0 0 0 0 0 0 0 0 0 0
$$ ##$RG= 287
$$ ##$RO= 0
$$ ##$ROUTWD1= (0..23)
$$ 0 2 2 2 2 2 2 2 0 0 0 0 0 0 0 0 0 0 0 0 1 1 0 0
$$ ##$ROUTWD2= (0..23)
$$ 0 2 2 2 2 2 2 2 0 0 0 0 0 0 0 0 0 0 1 0 1 1 0 0
$$ ##$RSEL= (0..15)
$$ 0 0 2 0 0 0 0 0 0 0 0 0 0 0 0 0
$$ ##$S= (0..7)
$$ 83 4 83 83 83 83 83 83
$$ ##$SELREC= (0..9)
$$ 0 0 0 0 0 0 0 0 0 0
$$ ##$SFO1= 300.191853796133
$$ ##$SFO2= 300.191853796133
$$ ##$SFO3= 300.191853796133
$$ ##$SFO4= 300.191853796133
$$ ##$SFO5= 300.191853796133
$$ ##$SFO6= 300.191853796133
$$ ##$SFO7= 300.191853796133
$$ ##$SFO8= 300.191853796133
$$ ##$SOLVENT= <Pyr>
$$ ##$SOLVOLD= <off>
$$ ##$SP= (0..63)
$$ 1 120 120 120 0 0 120 120 0 0 0 0 0 0 120 0 150 150 150 150 150 150 150
$$ 150 150 150 150 150 150 150 120 120 120 120 120 120 120 120 120 120 120
$$ 120 120 120 120 120 120 120 120 120 120 120 120 120 120 120 120 120 120
$$ 120 120 120 120 120
$$ ##$SPECTR= 0
$$ ##$SPINCNT= 0
$$ ##$SPNAM= (0..63)
$$ <gauss> <Gaus1_270.1000> <Gaus1_180r.1000> <> <gauss> <Sinc1.1000> <Squa100.1000>
$$ <> <Squa100.1000> <gauss> <Sinc1.1000> <Sinc1.1000> <gauss> <gauss> <>
$$ <gauss> <gauss> <gauss> <gauss> <Sinc1.1000> <Sinc1.1000> <Sinc1.1000>
$$ <Sinc1.1000> <gauss> <gauss> <gauss> <gauss> <gauss> <gauss> <Crp60,20,20.10>
$$ <Bip720,50,20.1> <> <> <> <Rsnob.1000> <Gaus1_180r.1000> <Gaus1_180r.1000>
$$ <> <> <> <> <> <> <> <> <> <> <> <> <> <> <> <> <> <> <> <> <> <> <> <>
$$ <> <> <>
$$ ##$SPOAL= (0..63)
$$ 0.5 1 0.5 0.5 0.5 0.5 0.5 0.5 0.5 0.5 0.5 0.5 0.5 0.5 0.5 0.5 0.5 0.5 0.5
$$ 1 1 1 1 0.5 0.5 0.5 0.5 0.5 0.5 0.5 0.5 0.5 0.5 0.5 0.5 0.5 0.5 0.5 0.5
$$ 0.5 0.5 0.5 0.5 0.5 0.5 0.5 0.5 0.5 0.5 0.5 0.5 0.5 0.5 0.5 0.5 0.5 0.5
$$ 0.5 0.5 0.5 0.5 0.5 0.5 0.5
$$ ##$SPOFFS= (0..63)
$$ 0 0 0 0 0 0 0 0 0 0 0 0 0 0 0 0 0 0 0 0 0 0 0 0 0 0 0 0 0 0 0 0 0 0 0 0
$$ 0 0 0 0 0 0 0 0 0 0 0 0 0 0 0 0 0 0 0 0 0 0 0 0 0 0 0 0
$$ ##$SPPEX= (0..63)
$$ 0 0 0 0 0 0 0 0 0 0 0 0 0 0 0 0 0 0 0 0 0 0 0 0 0 0 0 0 0 0 0 0 0 0 0 0
$$ 0 0 0 0 0 0 0 0 0 0 0 0 0 0 0 0 0 0 0 0 0 0 0 0 0 0 0 0
$$ ##$SPW= (0..63)
$$ -1 7.6737e-06 3.4105e-06 -1 -1 0.0026654 3.6975e-05 -1 9.2437e-08 -1 0.0026654
$$ 0.0026654 -1 -1 -1 -1 -1 -1 -1 5.44408e-06 8.462645e-06 3.951455e-06 2.130987e-05
$$ -1 -1 -1 -1 -1 -1 0.035308 0.36975 -1 -1 -1 3.7286e-05 3.4105e-06 0.00021827
$$ -1 -1 -1 -1 -1 -1 -1 -1 -1 -1 -1 -1 -1 -1 -1 -1 -1 -1 -1 -1 -1 -1 -1 -1
$$ -1 -1 -1
$$ ##$SUBNAM= (0..9)
$$ <""> <""> <""> <""> <""> <""> <""> <""> <""> <"">
$$ ##$SW= 20.6138798692508
$$ ##$SWIBOX= (0..19)
$$ 0 1 2 3 0 0 0 0 0 0 0 0 0 0 0 0 0 0 0 0
$$ ##$SW_h= 6188.11881188119
$$ ##$SWfinal= 0
$$ ##$TD= 65536
$$ ##$TD0= 1
$$ ##$TE= 300
$$ ##$TE1= 300
$$ ##$TE2= 300
$$ ##$TE3= 300
$$ ##$TE4= 300
$$ ##$TEG= 300
$$ ##$TE_PIDX= 0
$$ ##$TE_STAB= (0..9)
$$ 0 0 0 0 0 0 0 0 0 0
$$ ##$TL= (0..7)
$$ 0 120 120 120 120 120 120 120
$$ ##$TUNHIN= 0
$$ ##$TUNHOUT= 0
$$ ##$TUNXOUT= 0
$$ ##$USERA1= <user>
$$ ##$USERA2= <user>
$$ ##$USERA3= <user>
$$ ##$USERA4= <user>
$$ ##$USERA5= <user>
$$ ##$V9= 5
$$ ##$VALIST= <valist>
$$ ##$VCLIST= <CCCCCCCCCCCCCCC>
$$ ##$VD= 0
$$ ##$VDLIST= <DDDDDDDDDDDDDDD>
$$ ##$VPLIST= <PPPPPPPPPPPPPPP>
$$ ##$VTLIST= <TTTTTTTTTTTTTTT>
$$ ##$WBST= 1024
$$ ##$WBSW= 4
$$ ##$XGAIN= (0..3)
$$ 0 0 0 0
$$ ##$XL= 0
$$ ##$YL= 0
$$ ##$YMAX_a= 29455443
$$ ##$YMIN_a= -30565171
$$ ##$ZGOPTNS= <>
$$ ##$ZL1= 120
$$ ##$ZL2= 120
$$ ##$ZL3= 120
$$ ##$ZL4= 120
$$ ##END=
$$ 
##$PARAMETER FILE=	(audita.txt, ASCII, c:/Users/n16601rs/OneDrive%20-%20The%20University%20of%20Manchester/MS%20U-Sb/OG%20compounds/NMR-CvH%20MSbH2/NMR-CvH%20MSbH2/1H%20and%2013C%20NMR%20of%20K(18c6)SbH2/10/audita.txt, 0)
$$ ##TITLE= Audit trail, TOPSPIN		Version 3.2
$$ ##JCAMPDX= 5.01
$$ ##ORIGIN= Bruker BioSpin GmbH
$$ ##OWNER= logout
$$ $$ /nmrdata/data/akhaenisch/nmr/KDP028.1/10/audita.txt
$$ ##AUDIT TRAIL=  $$ (NUMBER, WHEN, WHO, WHERE, PROCESS, VERSION, WHAT)
$$ (   1,<2022-02-03 16:04:46.503 +0100>,<logout>,<kalin.chemie.uni-marburg.de>,<go>,<TOPSPIN 3.2>,
$$       <created by zg
$$ 	started at 2022-02-03 15:51:03.086 +0100,
$$ 	POWCHK disabled, PULCHK disabled,
$$        configuration hash MD5:
$$        B0 50 E2 DC AB 49 23 BE 1A F2 02 1F 62 09 6E 76
$$        data hash MD5: 64K
$$        59 AD B5 91 85 72 EB 54 9F BC A7 8D 27 B5 18 96>)
$$ (   2,<2022-02-03 16:04:58.398 +0100>,<logout>,<kalin.chemie.uni-marburg.de>,<audit>,<TOPSPIN 3.2>,
$$       <user comment:
$$        ICON-NMR User ID: akhaenisch
$$        data hash MD5: 64K
$$        59 AD B5 91 85 72 EB 54 9F BC A7 8D 27 B5 18 96>)
$$ (   3,<2022-02-03 16:04:59.317 +0100>,<logout>,<kalin.chemie.uni-marburg.de>,<dirdata>,<TOPSPIN 3.2>,
$$       <wrpa from 1 10 "KDP028.1" "/opt/topspin3.2pl7/data/akhaenisch/nmr"
$$        data hash MD5: 64K
$$        59 AD B5 91 85 72 EB 54 9F BC A7 8D 27 B5 18 96>)
$$ ##END=
$$ 
$$ $$ hash MD5
$$ $$ 3C B6 B4 72 6D 91 C7 C9 2C F5 96 E3 B5 CD D4 FA
$$ 
##$PARAMETER FILE=	(auditp.txt, ASCII, c:/Users/n16601rs/OneDrive%20-%20The%20University%20of%20Manchester/MS%20U-Sb/OG%20compounds/NMR-CvH%20MSbH2/NMR-CvH%20MSbH2/1H%20and%2013C%20NMR%20of%20K(18c6)SbH2/10/pdata/1/auditp.txt, 0)
$$ ##TITLE= Audit trail, TOPSPIN		Version 3.2
$$ ##JCAMPDX= 5.01
$$ ##ORIGIN= Bruker BioSpin GmbH
$$ ##OWNER= logout
$$ $$ /nmrdata/data/akhaenisch/nmr/KDP028.1/10/pdata/1/auditp.txt
$$ ##AUDIT TRAIL=  $$ (NUMBER, WHEN, WHO, WHERE, PROCESS, VERSION, WHAT)
$$ (   1,<2022-02-03 16:04:46.503 +0100>,<logout>,<kalin.chemie.uni-marburg.de>,<go>,<TOPSPIN 3.2>,
$$       <created by zg
$$ 	started at 2022-02-03 15:51:03.086 +0100,
$$ 	POWCHK disabled, PULCHK disabled,
$$        configuration hash MD5:
$$        B0 50 E2 DC AB 49 23 BE 1A F2 02 1F 62 09 6E 76
$$        data hash MD5: 64K
$$        59 AD B5 91 85 72 EB 54 9F BC A7 8D 27 B5 18 96>)
$$ (   2,<2022-02-03 16:04:58.398 +0100>,<logout>,<kalin.chemie.uni-marburg.de>,<audit>,<TOPSPIN 3.2>,
$$       <user comment:
$$        ICON-NMR User ID: akhaenisch
$$        data hash MD5: 64K
$$        59 AD B5 91 85 72 EB 54 9F BC A7 8D 27 B5 18 96>)
$$ (   3,<2022-02-03 16:04:58.839 +0100>,<logout>,<kalin.chemie.uni-marburg.de>,<proc1d>,<TOPSPIN 3.2>,
$$       <Start of raw data processing
$$        ef LB = 0.3 FT_mod = 6 PKNL = 1 SI = 32K 
$$        data hash MD5: 32K
$$        AF F9 0F 38 82 22 98 72 34 24 31 00 A0 F8 CB 14>)
$$ (   4,<2022-02-03 16:04:58.933 +0100>,<logout>,<kalin.chemie.uni-marburg.de>,<proc1d>,<TOPSPIN 3.2>,
$$       <apk 
$$        data hash MD5: 32K
$$        15 85 D1 3F 21 12 E7 25 11 7A 0C 29 32 63 FC 5F>)
$$ (   5,<2022-02-03 16:04:58.942 +0100>,<logout>,<kalin.chemie.uni-marburg.de>,<proc1d>,<TOPSPIN 3.2>,
$$       <abs ABSG = 5 
$$        data hash MD5: 32K
$$        1F 3A 85 34 6B 12 BC 57 67 EC 2A 36 2E 97 6E 0D>)
$$ (   6,<2022-02-03 16:04:59.318 +0100>,<logout>,<kalin.chemie.uni-marburg.de>,<dirdata>,<TOPSPIN 3.2>,
$$       <wrpa from 1 10 "KDP028.1" "/opt/topspin3.2pl7/data/akhaenisch/nmr"
$$        data hash MD5: 32K
$$        1F 3A 85 34 6B 12 BC 57 67 EC 2A 36 2E 97 6E 0D>)
$$ ##END=
$$ 
$$ $$ hash MD5
$$ $$ E2 29 57 6C 6C 3F 29 76 7C 5C 2E 88 F4 83 B2 BC
$$ 
##$PARAMETER FILE=	(datafile, ASCII, c:/Users/n16601rs/OneDrive%20-%20The%20University%20of%20Manchester/MS%20U-Sb/OG%20compounds/NMR-CvH%20MSbH2/NMR-CvH%20MSbH2/1H%20and%2013C%20NMR%20of%20K(18c6)SbH2/10/fid, 0)
$$ 
##$PARAMETER FILE=	(format.temp, ASCII, c:/Users/n16601rs/OneDrive%20-%20The%20University%20of%20Manchester/MS%20U-Sb/OG%20compounds/NMR-CvH%20MSbH2/NMR-CvH%20MSbH2/1H%20and%2013C%20NMR%20of%20K(18c6)SbH2/10/format.temp, 0)
$$ EDIT_PAR COMMAND FILE
$$ 
$$ DI_MODE         LONG
$$ ED_ENTRY        ACQU
$$ ORDER           FILE
$$ 
$$ 
$$ HEADER		"F2 - Acquisition Parameters"
$$ T_NAME		Date_
$$ 		TYPE	R64
$$ 		CLASS	ACQU
$$ 		SUBRANGE 0.0 50000000
$$ 		REL	"Date_=itodate(DATE)"
$$ 		INV_REL	"DATE=datetoi(Date_,DATE)"
$$ 		FORMAT	"%14.0f"
$$ 		TEXT	" "
$$ END
$$ T_NAME		Time
$$ 		TYPE	R32
$$ 		CLASS	ACQU
$$ 		SUBRANGE 0.0 1000000
$$ 		REL	"Time=itotime(DATE)"
$$ 		INV_REL	"DATE=timetoi(Time,DATE)"
$$ 		FORMAT	"%14.2f"
$$ 		TEXT	" "
$$ END
$$ NAME		INSTRUM
$$ 		TEXT	" "
$$ END
$$ NAME		PROBHD
$$ 		FORMAT	"%14.14s"
$$ 		TEXT	" "
$$ END
$$ NAME		PULPROG
$$ 		TEXT	" "
$$ END
$$ NAME		TD
$$ 		TEXT	" "
$$ END
$$ NAME		SOLVENT
$$ 		TEXT	" "
$$ END
$$ NAME		NS
$$ 		TEXT	" "
$$ END
$$ NAME		DS
$$ 		TEXT	" "
$$ END
$$ T_NAME		SWH
$$ 		TYPE	R32
$$ 		CLASS	ACQU
$$ 		SUBRANGE 0.0 1e8
$$ 		REL	"SWH=SW*SFO1"
$$ 		INV_REL "SW=SWH/SFO1"
$$ 		UNIT	"Hz"
$$ 		FORMAT	"%14.3f Hz"
$$ 		TEXT	" "
$$ END
$$ T_NAME          FIDRES
$$                 TYPE    R32
$$                 CLASS   ACQU
$$                 SUBRANGE 0.0 100000
$$                 REL     "FIDRES=SW*SFO1/TD"
$$                 INV_REL "TD = nextpow(SW*SFO1/FIDRES)"
$$ 		UNIT	"Hz"
$$ 		FORMAT	"%14.6f Hz"
$$ 		TEXT	" "
$$ END
$$ T_NAME          AQ
$$ 		TYPE	R32
$$ 		CLASS	ACQU
$$ 		SUBRANGE 0.0 1000
$$ 		REL	"AQ=aqcalc(SW,SFO1,TD,DIGTYP)"
$$ 		INV_REL	"TD=tdcalc(SW,SFO1,1.0e6*AQ,DIGTYP)"
$$ 		UNIT	"sec"
$$ 		FORMAT	"%14.7f sec"
$$ 		TEXT	" "
$$ END
$$ NAME		RG
$$ 		TEXT	" "
$$ END
$$ T_NAME          DW
$$ 		TYPE	R32
$$ 		CLASS	ACQU
$$ 		SUBRANGE 0.0 1000000
$$ 		REL	"DW=1/(2*SW*SFO1)"
$$ 		INV_REL	"SW=1000000/(2*(0.005+DW)*SFO1)"
$$ 		UNIT	"usec"
$$ 		FORMAT	"%14.3lf usec"
$$ 		TEXT	" "
$$ END
$$ NAME		DE
$$ 		FORMAT	"%14.2f usec"
$$ 		TEXT	" "
$$ END
$$ NAME		TE
$$ 		FORMAT	"%14.1f K"
$$ 		TEXT	" "
$$ END
$$ T_NAME		D1
$$ 		TYPE	R32
$$ 		CLASS	ACQU
$$ 		SUBRANGE 0.0 1e38
$$ 		REL	"D1=D[1]"
$$ 		INV_REL	"D[1]=D1"
$$ 		UNIT	"sec"
$$ 		FORMAT	"%14.8f sec"
$$ 		TEXT	" "
$$ END
$$ NAME		TD0
$$ 		TEXT	" "
$$ END
$$ HEADER		"======== CHANNEL f1 ========"
$$ NAME		SFO1
$$ 		FORMAT	"%14.7f MHz"
$$ 		TEXT	" "
$$ END
$$ NAME		NUC1
$$ 		NONEDIT
$$ 		TEXT	" "
$$ END
$$ T_NAME		P1
$$ 		TYPE	R32
$$ 		CLASS	ACQU
$$ 		SUBRANGE 0.0 1.0e10
$$ 		REL	"P1=P[1]"
$$ 		INV_REL	"P[1]=P1"
$$ 		UNIT	"usec"
$$ 		FORMAT	"%14.2f usec"
$$ 		TEXT	" "
$$ END
$$ T_NAME		PLW1
$$ 		TYPE	R32
$$ 		CLASS	ACQU
$$ 		SUBRANGE 0 36.8
$$ 		REL	"PLW1=PLW[1]"
$$ 		INV_REL	"PLW[1]=PLW1"
$$ 		UNIT	"W"
$$ 		FORMAT	"%14.8f W"
$$ 		TEXT	"power PLW1 "
$$ END
$$ 
##$PARAMETER FILE=	(intrng, ASCII, c:/Users/n16601rs/OneDrive%20-%20The%20University%20of%20Manchester/MS%20U-Sb/OG%20compounds/NMR-CvH%20MSbH2/NMR-CvH%20MSbH2/1H%20and%2013C%20NMR%20of%20K(18c6)SbH2/10/pdata/1/intrng, 0)
$$ P 0
$$ 8.967306   8.462777
$$ 7.759454   7.383259
$$ 7.382630   6.971834
$$ 3.821983   3.577896
$$ 3.577267   2.992214
$$ 1.538388   0.916847
$$ 0.916218   0.421125
$$ -3.643423   -3.922739
$$ 
##$PARAMETER FILE=	(parm.txt, ASCII, c:/Users/n16601rs/OneDrive%20-%20The%20University%20of%20Manchester/MS%20U-Sb/OG%20compounds/NMR-CvH%20MSbH2/NMR-CvH%20MSbH2/1H%20and%2013C%20NMR%20of%20K(18c6)SbH2/10/pdata/1/parm.txt, 0)
$$ 
$$ Current Data Parameters
$$ NAME           KDP028.1              
$$ EXPNO                10              
$$ PROCNO                1              
$$ 
$$ F2 - Acquisition Parameters
$$ Date_          20220203              
$$ Time              16.04              
$$ INSTRUM           Spect              
$$ PROBHD   5 mm DUL 13C-1              
$$ PULPROG            zg30              
$$ TD                65536              
$$ SOLVENT             Pyr              
$$ NS                  128              
$$ DS                    2              
$$ SWH            6188.119 Hz           
$$ FIDRES         0.094423 Hz           
$$ AQ            5.2953086 sec          
$$ RG                  287              
$$ DW               80.800 usec         
$$ DE                 6.50 usec         
$$ TE                300.0 K            
$$ D1           1.00000000 sec          
$$ TD0                   1              
$$ 
$$ ======== CHANNEL f1 ========
$$ SFO1        300.1918538 MHz          
$$ NUC1                 1H              
$$ P1                10.00 usec         
$$ PLW1         9.24370003 W            
$$ 
$$ F2 - Processing parameters
$$ SI                32768              
$$ SF          300.1900000 MHz          
$$ WDW                  EM              
$$ SSB      0              
$$ LB                 0.30 Hz           
$$ GB       0              
$$ PC                 1.00              
$$ 
##$PARAMETER FILE=	(procs, ASCII, c:/Users/n16601rs/OneDrive%20-%20The%20University%20of%20Manchester/MS%20U-Sb/OG%20compounds/NMR-CvH%20MSbH2/NMR-CvH%20MSbH2/1H%20and%2013C%20NMR%20of%20K(18c6)SbH2/10/pdata/1/procs, 0)
$$ ##TITLE= Parameter file, TOPSPIN		Version 3.2
$$ ##JCAMPDX= 5.0
$$ ##DATATYPE= Parameter Values
$$ ##NPOINTS= 1	$$ modification sequence number
$$ ##ORIGIN= Bruker BioSpin GmbH
$$ ##OWNER= logout
$$ $$ 2022-02-03 16:04:59.317 +0100  logout@kalin.chemie.uni-marburg.de
$$ $$ /nmrdata/data/akhaenisch/nmr/KDP028.1/10/pdata/1/procs
$$ $$ process /opt/topspin3.2pl7/prog/mod/dirdata
$$ ##$ABSF1= 16.48241
$$ ##$ABSF2= -4.131598
$$ ##$ABSG= 5
$$ ##$ABSL= 3
$$ ##$ALPHA= 0
$$ ##$AQORDER= 0
$$ ##$ASSFAC= 0
$$ ##$ASSFACI= 0
$$ ##$ASSFACX= 0
$$ ##$ASSWID= 0
$$ ##$AUNMP= <MR_proc_1d>
$$ ##$AXLEFT= 0
$$ ##$AXNAME= <>
$$ ##$AXNUC= <1H>
$$ ##$AXRIGHT= 0
$$ ##$AXTYPE= 0
$$ ##$AXUNIT= <>
$$ ##$AZFE= 0.1
$$ ##$AZFW= 0.1
$$ ##$BCFW= 0
$$ ##$BC_mod= 0
$$ ##$BYTORDP= 0
$$ ##$COROFFS= 0
$$ ##$CY= 15
$$ ##$DATMOD= 1
$$ ##$DC= 0
$$ ##$DFILT= <>
$$ ##$DTYPP= 0
$$ ##$ERETIC= no
$$ ##$F1P= 16.4824295043945
$$ ##$F2P= -4.13157766400275
$$ ##$FCOR= 0
$$ ##$FTSIZE= 32768
$$ ##$FT_mod= 6
$$ ##$GAMMA= 0
$$ ##$GB= 0
$$ ##$INTBC= 1
$$ ##$INTSCL= 1
$$ ##$ISEN= 128
$$ ##$LB= 0.3
$$ ##$LEV0= 0
$$ ##$LPBIN= 0
$$ ##$MAXI= 10000
$$ ##$MC2= 0
$$ ##$MEAN= 0
$$ ##$ME_mod= 0
$$ ##$MI= 0
$$ ##$MddCEXP= no
$$ ##$MddCT_SP= no
$$ ##$MddF180= no
$$ ##$MddLAMBDA= 0
$$ ##$MddMEMORY= 0
$$ ##$MddMERGE= 0
$$ ##$MddNCOMP= 0
$$ ##$MddNITER= 0
$$ ##$MddNOISE= 0
$$ ##$MddPHASE= 0
$$ ##$MddSEED= 0
$$ ##$MddSRSIZE= 0
$$ ##$Mdd_CsALG= 0
$$ ##$Mdd_CsLAMBDA= 0
$$ ##$Mdd_CsNITER= 0
$$ ##$Mdd_CsNORM= 0
$$ ##$Mdd_CsZF= 0
$$ ##$Mdd_mod= 0
$$ ##$NCOEF= 0
$$ ##$NC_proc= 0
$$ ##$NLEV= 6
$$ ##$NOISF1= 0
$$ ##$NOISF2= 0
$$ ##$NSP= 0
$$ ##$NTH_PI= 0
$$ ##$NZP= 0
$$ ##$OFFSET= 16.48241
$$ ##$PC= 1
$$ ##$PHC0= -1.466104
$$ ##$PHC1= -7.843667
$$ ##$PH_mod= 1
$$ ##$PKNL= yes
$$ ##$PPARMOD= 0
$$ ##$PPDIAG= 0
$$ ##$PPIPTYP= 0
$$ ##$PPMPNUM= 2147483647
$$ ##$PPRESOL= 1
$$ ##$PSCAL= 4
$$ ##$PSIGN= 0
$$ ##$PYNMP= <proc.py>
$$ ##$REVERSE= no
$$ ##$SF= 300.19
$$ ##$SI= 32768
$$ ##$SIGF1= 0
$$ ##$SIGF2= 0
$$ ##$SINO= 400
$$ ##$SIOLD= 32768
$$ ##$SPECTYP= <>
$$ ##$SREGLST= <1H.Pyr>
$$ ##$SSB= 0
$$ ##$STSI= 32768
$$ ##$STSR= 0
$$ ##$SW_p= 6188.11881188118
$$ ##$SYMM= 0
$$ ##$S_DEV= 0
$$ ##$TDeff= 65536
$$ ##$TDoff= 0
$$ ##$TI= <>
$$ ##$TILT= no
$$ ##$TM1= 0
$$ ##$TM2= 0
$$ ##$TOPLEV= 0
$$ ##$USERP1= <user>
$$ ##$USERP2= <user>
$$ ##$USERP3= <user>
$$ ##$USERP4= <user>
$$ ##$USERP5= <user>
$$ ##$WDW= 1
$$ ##$XDIM= 8192
$$ ##$YMAX_p= 340228218
$$ ##$YMIN_p= -368317
$$ ##END=
$$ 
##$PARAMETER FILE=	(pulseprogram, ASCII, c:/Users/n16601rs/OneDrive%20-%20The%20University%20of%20Manchester/MS%20U-Sb/OG%20compounds/NMR-CvH%20MSbH2/NMR-CvH%20MSbH2/1H%20and%2013C%20NMR%20of%20K(18c6)SbH2/10/pulseprogram, 0)
$$ # 1 "/opt/topspin3.2pl7/exp/stan/nmr/lists/pp/zg30"
$$ ;zg30
$$ ;avance-version (12/01/11)
$$ ;1D sequence
$$ ;using 30 degree flip angle
$$ ;
$$ ;$CLASS=HighRes
$$ ;$DIM=1D
$$ ;$TYPE=
$$ ;$SUBTYPE=
$$ ;$COMMENT=
$$ ;$RECOMMEND=y
$$ 
$$ 
$$ # 1 "/opt/topspin3.2pl7/exp/stan/nmr/lists/pp/Avance.incl" 1
$$ ;Avance2.incl
$$ ;   for TCU3
$$ ;
$$ ;avance-version (13/06/17)
$$ ;
$$ ;$CLASS=HighRes Incl
$$ ;$COMMENT=
$$ # 145 "/opt/topspin3.2pl7/exp/stan/nmr/lists/pp/Avance.incl"
$$ ;$Id: Avance2.incl,v 1.23.8.3 2013/08/30 09:44:49 ber Exp $
$$ # 14 "/opt/topspin3.2pl7/exp/stan/nmr/lists/pp/zg30" 2
$$ 
$$ 
$$ # 17 "/opt/topspin3.2pl7/exp/stan/nmr/lists/pp/zg30"
$$ "acqt0=-p1*0.66/3.1416"
$$ 
$$ 
$$ # 1 "mc_line 20 file /opt/topspin3.2pl7/exp/stan/nmr/lists/pp/zg30 exp. def. part of mc cmd. before ze"
$$ define delay MCWRK
$$ define delay MCREST
$$ "MCREST = 30m - 30m"
$$ "MCWRK = 0.333333*30m"
$$ 
$$     dccorr
$$ # 20 "/opt/topspin3.2pl7/exp/stan/nmr/lists/pp/zg30"
$$ 1 ze
$$ # 1 "mc_line 20 file /opt/topspin3.2pl7/exp/stan/nmr/lists/pp/zg30 exp. def. of mc cmd. after ze"
$$ # 21 "/opt/topspin3.2pl7/exp/stan/nmr/lists/pp/zg30"
$$ # 1 "mc_line 21 file /opt/topspin3.2pl7/exp/stan/nmr/lists/pp/zg30 exp. start label for mc cmd."
$$ 2 MCWRK  * 2
$$ LBLF0, MCWRK
$$   MCREST
$$ # 22 "/opt/topspin3.2pl7/exp/stan/nmr/lists/pp/zg30"
$$   d1
$$   p1*0.33 ph1
$$   go=2 ph31
$$ # 1 "mc_line 25 file /opt/topspin3.2pl7/exp/stan/nmr/lists/pp/zg30 exp. mc cmd. in line"
$$   MCWRK wr #0
$$   MCWRK zd
$$   lo to LBLF0 times td0
$$ 
$$   MCWRK
$$ # 26 "/opt/topspin3.2pl7/exp/stan/nmr/lists/pp/zg30"
$$ exit
$$ # 29 "/opt/topspin3.2pl7/exp/stan/nmr/lists/pp/zg30"
$$ ph1=0 2 2 0 1 3 3 1
$$ ph31=0 2 2 0 1 3 3 1
$$ 
$$ 
$$ ;pl1 : f1 channel - power level for pulse (default)
$$ ;p1 : f1 channel -  90 degree high power pulse
$$ ;d1 : relaxation delay; 1-5 * T1
$$ ;ns: 1 * n, total number of scans: NS * TD0
$$ # 40 "/opt/topspin3.2pl7/exp/stan/nmr/lists/pp/zg30"
$$ ;$Id: zg30,v 1.11.6.1 2012/01/31 17:56:41 ber Exp $
$$ 
##$PARAMETER FILE=	(title, ASCII, c:/Users/n16601rs/OneDrive%20-%20The%20University%20of%20Manchester/MS%20U-Sb/OG%20compounds/NMR-CvH%20MSbH2/NMR-CvH%20MSbH2/1H%20and%2013C%20NMR%20of%20K(18c6)SbH2/10/pdata/1/title, 0)
$$ 
$$ 
##$PARAMETER FILE=	(uxnmr.par, ASCII, c:/Users/n16601rs/OneDrive%20-%20The%20University%20of%20Manchester/MS%20U-Sb/OG%20compounds/NMR-CvH%20MSbH2/NMR-CvH%20MSbH2/1H%20and%2013C%20NMR%20of%20K(18c6)SbH2/10/uxnmr.par, 0)
$$ ##TITLE= Parameter file, TOPSPIN		Version 3.2
$$ ##JCAMPDX= 5.0
$$ ##DATATYPE= Parameter Values
$$ ##NPOINTS= 959	$$ modification sequence number
$$ ##ORIGIN= Bruker BioSpin GmbH
$$ ##OWNER= nmrsu
$$ $$ 2022-01-24 10:47:14.548 +0100  logout@kalin.chemie.uni-marburg.de
$$ $$ /opt/topspin3.2pl7/conf/instr/Spect/uxnmr.par
$$ $$ process /opt/topspin3.2pl7/prog/mod/hconfserver
$$ ##$ACB= 0
$$ ##$ACBTAT= (0..23)
$$ 0 66 66 50 0 0 0 0 0 0 0 0 0 0 0 0 0 0 0 0 0 0 0 0
$$ ##$ACBTBA= (0..23)
$$ 0 1 1 0 0 0 0 0 0 0 0 0 0 0 0 0 0 0 0 0 0 0 0 0
$$ ##$ACBTBLK= (0..23)
$$ 0 0 0 0 0 0 0 0 0 0 0 0 0 0 0 0 0 0 0 0 0 0 0 0
$$ ##$ACBTCTL= (0..23)
$$ 0 0 0 0 0 0 0 0 0 0 0 0 0 0 0 0 0 0 0 0 0 0 0 0
$$ ##$ACBTDI= (0..23)
$$ 0 102 102 72 0 0 0 0 0 0 0 0 0 0 0 0 0 0 0 0 0 0 0 0
$$ ##$ACBTDM= (0..23)
$$ 0 10 10 0 0 0 0 0 0 0 0 0 0 0 0 0 0 0 0 0 0 0 0 0
$$ ##$ACBTFHI= (0..23)
$$ 0 400 400 0 0 0 0 0 0 0 0 0 0 0 0 0 0 0 0 0 0 0 0 0
$$ ##$ACBTFL= (0..23)
$$ 0 73 74 8 0 0 0 0 0 0 0 0 0 0 0 0 0 0 0 0 0 0 0 0
$$ ##$ACBTFLO= (0..23)
$$ 0 14 14 0 0 0 0 0 0 0 0 0 0 0 0 0 0 0 0 0 0 0 0 0
$$ ##$ACBTINP= (0..23)
$$ 0 1 2 3 0 0 0 0 0 0 0 0 0 0 0 0 0 0 0 0 0 0 0 0
$$ ##$ACBTOUT= (0..23)
$$ 0 1 2 0 0 0 0 0 0 0 0 0 0 0 0 0 0 0 0 0 0 0 0 0
$$ ##$ACBTPO= (0..23)
$$ 0 150000 60000 20000 0 0 0 0 0 0 0 0 0 0 0 0 0 0 0 0 0 0 0 0
$$ ##$ACBTPW= (0..23)
$$ 0 10 10 0 0 0 0 0 0 0 0 0 0 0 0 0 0 0 0 0 0 0 0 0
$$ ##$ACBTSB= (0..23)
$$ 0 0 0 0 0 0 0 0 0 0 0 0 0 0 0 0 0 0 0 0 0 0 0 0
$$ ##$ACBTSDT= (0..23)
$$ 0 0 0 0 0 0 0 0 0 0 0 0 0 0 0 0 0 0 0 0 0 0 0 0
$$ ##$ACBTY= <no>
$$ ##$AMPDFLT= no
$$ ##$AQSBDCH= (0..95)
$$ 0 0 0 0 0 0 0 255 255 255 255 255 255 255 255 255 255 255 255 255 255 255
$$ 255 255 255 255 255 255 255 255 255 255 255 255 255 255 255 255 255 255
$$ 255 255 255 255 255 255 255 255 255 255 255 255 255 255 255 255 255 255
$$ 255 255 255 255 255 255 255 255 255 255 255 255 255 255 255 255 255 255
$$ 255 255 255 255 255 255 255 255 255 255 255 255 255 255 255 255 255 255
$$ 255 255
$$ ##$AQSBDHW= (0..95)
$$ 1 1 4 4 0 0 0 255 255 255 255 255 255 255 255 255 255 255 255 255 255 255
$$ 255 255 255 255 255 255 255 255 255 255 255 255 255 255 255 255 255 255
$$ 255 255 255 255 255 255 255 255 255 255 255 255 255 255 255 255 255 255
$$ 255 255 255 255 255 255 255 255 255 255 255 255 255 255 255 255 255 255
$$ 255 255 255 255 255 255 255 255 255 255 255 255 255 255 255 255 255 255
$$ 255 255
$$ ##$AQSBDID= (0..95)
$$ 82 88 83 83 65 67 66 255 255 255 255 255 255 255 255 255 255 255 255 255
$$ 255 255 255 255 255 255 255 255 255 255 255 255 255 255 255 255 255 255
$$ 255 255 255 255 255 255 255 255 255 255 255 255 255 255 255 255 255 255
$$ 255 255 255 255 255 255 255 255 255 255 255 255 255 255 255 255 255 255
$$ 255 255 255 255 255 255 255 255 255 255 255 255 255 255 255 255 255 255
$$ 255 255 255 255
$$ ##$AQSBDNO= (0..95)
$$ 1 1 1 2 1 1 1 255 255 255 255 255 255 255 255 255 255 255 255 255 255 255
$$ 255 255 255 255 255 255 255 255 255 255 255 255 255 255 255 255 255 255
$$ 255 255 255 255 255 255 255 255 255 255 255 255 255 255 255 255 255 255
$$ 255 255 255 255 255 255 255 255 255 255 255 255 255 255 255 255 255 255
$$ 255 255 255 255 255 255 255 255 255 255 255 255 255 255 255 255 255 255
$$ 255 255
$$ ##$AQSBDSL= (0..95)
$$ 2 3 4 5 9 11 25 255 255 255 255 255 255 255 255 255 255 255 255 255 255
$$ 255 255 255 255 255 255 255 255 255 255 255 255 255 255 255 255 255 255
$$ 255 255 255 255 255 255 255 255 255 255 255 255 255 255 255 255 255 255
$$ 255 255 255 255 255 255 255 255 255 255 255 255 255 255 255 255 255 255
$$ 255 255 255 255 255 255 255 255 255 255 255 255 255 255 255 255 255 255
$$ 255 255 255
$$ ##$AQSBDTY= (0..95)
$$ 98 2 16 16 5 9 7 255 255 255 255 255 255 255 255 255 255 255 255 255 255
$$ 255 255 255 255 255 255 255 255 255 255 255 255 255 255 255 255 255 255
$$ 255 255 255 255 255 255 255 255 255 255 255 255 255 255 255 255 255 255
$$ 255 255 255 255 255 255 255 255 255 255 255 255 255 255 255 255 255 255
$$ 255 255 255 255 255 255 255 255 255 255 255 255 255 255 255 255 255 255
$$ 255 255 255
$$ ##$AQSBUAD= (0..95)
$$ 16 52 36 37 54 26 32 255 255 255 255 255 255 255 255 255 255 255 255 255
$$ 255 255 255 255 255 255 255 255 255 255 255 255 255 255 255 255 255 255
$$ 255 255 255 255 255 255 255 255 255 255 255 255 255 255 255 255 255 255
$$ 255 255 255 255 255 255 255 255 255 255 255 255 255 255 255 255 255 255
$$ 255 255 255 255 255 255 255 255 255 255 255 255 255 255 255 255 255 255
$$ 255 255 255 255
$$ ##$AQSECL= (0..95)
$$ 0 3 4 3 0 3 255 255 255 255 255 255 255 255 255 255 255 255 255 255 255
$$ 255 255 255 255 255 255 255 255 255 255 255 255 255 255 255 255 255 255
$$ 255 255 255 255 255 255 255 255 255 255 255 255 255 255 255 255 255 255
$$ 255 255 255 255 255 255 255 255 255 255 255 255 255 255 255 255 255 255
$$ 255 255 255 255 255 255 255 255 255 255 255 255 255 255 255 255 255 255
$$ 255 255 255
$$ ##$AQSECLS= (0..95)
$$ 0 7 1 2 0 0 255 255 255 255 255 255 255 255 255 255 255 255 255 255 255
$$ 255 255 255 255 255 255 255 255 255 255 255 255 255 255 255 255 255 255
$$ 255 255 255 255 255 255 255 255 255 255 255 255 255 255 255 255 255 255
$$ 255 255 255 255 255 255 255 255 255 255 255 255 255 255 255 255 255 255
$$ 255 255 255 255 255 255 255 255 255 255 255 255 255 255 255 255 255 255
$$ 255 255 255
$$ ##$AQSETH1= <no>
$$ ##$AQSETH2= <no>
$$ ##$AQSSPLT= no
$$ ##$ATT19F= (0..1)
$$ 0 0
$$ ##$ATT1H= (0..1)
$$ 0 0
$$ ##$ATT3H= (0..1)
$$ 0 0
$$ ##$ATTX= (0..1)
$$ 0 0
$$ ##$ATTY= (0..1)
$$ 0 0
$$ ##$ATTZ= (0..1)
$$ 0 0
$$ ##$BACSAIR= yes
$$ ##$BACSCAP= 60
$$ ##$BACSDEL= 10
$$ ##$BACSFCM= no
$$ ##$BACSOPT= <>
$$ ##$BACSTY= <tty08>
$$ ##$BARPTY= <no>
$$ ##$BFREQ= 300.19
$$ ##$BGAETH1= <no>
$$ ##$BGAETH2= <no>
$$ ##$BGAETH3= <no>
$$ ##$BGAETH4= <no>
$$ ##$BGAETH5= <no>
$$ ##$BGAETH6= <no>
$$ ##$BGAETH7= <no>
$$ ##$BGAETH8= <no>
$$ ##$BIRDS= yes
$$ ##$BMPC= 0
$$ ##$BMPCTY= <no>
$$ ##$BPSUTY= <no>
$$ ##$BSMS= 1
$$ ##$BSMS19FLock= yes
$$ ##$BSMSETH= <no>
$$ ##$BSMSTY= <tty02>
$$ ##$BgaChMap= (0..7)
$$ 15 15 15 15 15 15 15 15
$$ ##$BgaChShimMap= (0..7)
$$ 0 0 0 0 0 0 0 0
$$ ##$Bla01Eth= <no>
$$ ##$Bla01Nam= <BLA2BB 150/60 20-400>
$$ ##$Bla01PN= <W1345049>
$$ ##$Bla01SN= <1373>
$$ ##$Bla02Eth= <no>
$$ ##$Bla02Nam= <BSMS 2HTX>
$$ ##$Bla02PN= <>
$$ ##$Bla02SN= <>
$$ ##$Bla03Eth= <no>
$$ ##$Bla03Nam= <>
$$ ##$Bla03PN= <>
$$ ##$Bla03SN= <>
$$ ##$Bla04Eth= <no>
$$ ##$Bla04Nam= <>
$$ ##$Bla04PN= <>
$$ ##$Bla04SN= <>
$$ ##$Bla05Eth= <no>
$$ ##$Bla05Nam= <>
$$ ##$Bla05PN= <>
$$ ##$Bla05SN= <>
$$ ##$Bla06Eth= <no>
$$ ##$Bla06Nam= <>
$$ ##$Bla06PN= <>
$$ ##$Bla06SN= <>
$$ ##$Bla07Eth= <no>
$$ ##$Bla07Nam= <>
$$ ##$Bla07PN= <>
$$ ##$Bla07SN= <>
$$ ##$Bla08Eth= <no>
$$ ##$Bla08Nam= <>
$$ ##$Bla08PN= <>
$$ ##$Bla08SN= <>
$$ ##$CFASMOD= (0..7)
$$ 1 1 1 1 1 1 1 1
$$ ##$CFASMUL= (0..7)
$$ 1 1 1 1 1 1 1 1
$$ ##$CNFTXDR= (0..7)
$$ 6 6 0 0 0 0 0 0
$$ ##$COMDIG2= 0
$$ ##$CPDBTY= <no>
$$ ##$CRCOTY= <no>
$$ ##$CSW1= (0..31)
$$ 0 0 0 0 0 0 0 0 0 0 0 0 0 0 0 0 0 0 0 0 0 0 0 0 0 0 0 0 0 0 0 0
$$ ##$CSW2= (0..31)
$$ 0 0 0 0 0 0 0 0 0 0 0 0 0 0 0 0 0 0 0 0 0 0 0 0 0 0 0 0 0 0 0 0
$$ ##$CSWNUM= (0..7)
$$ 0 0 0 0 0 0 0 0
$$ ##$Ctb1Eth= <no>
$$ ##$DATSTAT= no
$$ ##$DIGI140= (0..7)
$$ 0 0 0 0 0 0 0 0
$$ ##$DIGIB12= (0..7)
$$ 0 0 0 0 0 0 0 0
$$ ##$DIGIB16= (0..7)
$$ 0 0 0 0 0 0 0 0
$$ ##$DIGIFA= (0..7)
$$ 0 0 0 0 0 0 0 0
$$ ##$DIGIHA= (0..7)
$$ 0 0 0 0 0 0 0 0
$$ ##$DIGIHAF= (0..7)
$$ 0 0 0 0 0 0 0 0
$$ ##$DIGIHRD= (0..7)
$$ 0 0 0 0 0 0 0 0
$$ ##$DIGIIA= (0..7)
$$ 0 0 0 0 0 0 0 0
$$ ##$DIGIO16= (0..7)
$$ 0 0 0 0 0 0 0 0
$$ ##$DIGISA= (0..7)
$$ 0 0 0 0 0 0 0 0
$$ ##$DIGISAF= (0..7)
$$ 0 0 0 0 0 0 0 0
$$ ##$DIGISL= (0..7)
$$ 0 0 0 0 0 0 0 0
$$ ##$DIGITYI= (0..7)
$$ 0 0 0 0 0 0 0 0
$$ ##$DIGITYP= (0..7)
$$ 0 0 0 0 0 0 0 0
$$ ##$DIGITZ= 0
$$ ##$DPPFAC= 1
$$ ##$DRMSETH= <no>
$$ ##$DRU= yes
$$ ##$DRUETH01= <149.236.99.89>
$$ ##$DRUETH02= <no>
$$ ##$DRUETH03= <no>
$$ ##$DRUETH04= <no>
$$ ##$DRUETH05= <no>
$$ ##$DRUETH06= <no>
$$ ##$DRUETH07= <no>
$$ ##$DRUETH08= <no>
$$ ##$DRUETH09= <no>
$$ ##$DRUETH10= <no>
$$ ##$DRUETH11= <no>
$$ ##$DRUETH12= <no>
$$ ##$DRUETH13= <no>
$$ ##$DRUETH14= <no>
$$ ##$DRUETH15= <no>
$$ ##$DRUETH16= <no>
$$ ##$DRUETH17= <no>
$$ ##$DRUETH18= <no>
$$ ##$DRUETH19= <no>
$$ ##$DRUETH20= <no>
$$ ##$DRUETH21= <no>
$$ ##$DRUETH22= <no>
$$ ##$DRUETH23= <no>
$$ ##$DRUETH24= <no>
$$ ##$DRUETH25= <no>
$$ ##$DRUETH26= <no>
$$ ##$DRUETH27= <no>
$$ ##$DRUETH28= <no>
$$ ##$DRUETH29= <no>
$$ ##$DRUETH30= <no>
$$ ##$DRUETH31= <no>
$$ ##$DRUETH32= <no>
$$ ##$Description= <Avance-AV 300>
$$ ##$DppType= 0
$$ ##$FCUMEM= (0..7)
$$ 2093056 2093056 0 0 0 0 0 0
$$ ##$FCUPAL= (0..7)
$$ 260 260 0 0 0 0 0 0
$$ ##$FGSVTY= <no>
$$ ##$FQMIX= 0
$$ ##$FUNCMOD= <>
$$ ##$GCUTYPE= 2
$$ ##$GCUTYPE2= 0
$$ ##$GPREDEL= 0
$$ ##$GPSCUTY= <no>
$$ ##$GRADRES= 0
$$ ##$GTUTY= <no>
$$ ##$GradAmpGain= (0..1)
$$ 0 0
$$ ##$GradAmpMaxCurX= (0..1)
$$ 0 0
$$ ##$GradAmpMaxCurY= (0..1)
$$ 0 0
$$ ##$GradAmpMaxCurZ= (0..1)
$$ 10 0
$$ ##$GradAmpType= (0..1)
$$ 2 0
$$ ##$HDIETH1= <no>
$$ ##$HDIETH2= <no>
$$ ##$HDIETH3= <no>
$$ ##$HDIETH4= <no>
$$ ##$HFAC= 3
$$ ##$HPCU= 0
$$ ##$HPCUTY= <no>
$$ ##$HPTXLP= (0..3)
$$ -1 -1 -1 -1
$$ ##$HPTXPI= (0..3)
$$ 0 0 0 0
$$ ##$HPTXPO= (0..3)
$$ 0 0 0 0
$$ ##$HPTXTY= (0..3)
$$ 0 0 0 0
$$ ##$IF451= 0
$$ ##$IFREQ= 1
$$ ##$INTFPR= 0
$$ ##$IPSOETH= <>
$$ ##$LOCKCONF= <>
$$ ##$LOCKTY= <tty03>
$$ ##$LOCSWID= 0
$$ ##$LOCSWIF= 0
$$ ##$LVDSSPLITETH1= <no>
$$ ##$LVDSSPLITETH2= <no>
$$ ##$LVDSSPLITETH3= <no>
$$ ##$LVDSSPLITETH4= <no>
$$ ##$Location= <>
$$ ##$M2FAC= 0
$$ ##$MAS= 0
$$ ##$MASETIME= 10
$$ ##$MASITIME= 10
$$ ##$MASTY= <no>
$$ ##$MAS_CT= 0
$$ ##$MAS_SG= 0
$$ ##$MAS_TO= 0
$$ ##$MEMPRM= 0
$$ ##$MHFAC= 0
$$ ##$MXFAC= 0
$$ ##$NAMPD1= <1H/2H 1H>
$$ ##$NAMPD10= <>
$$ ##$NAMPD11= <>
$$ ##$NAMPD12= <>
$$ ##$NAMPD13= <>
$$ ##$NAMPD14= <>
$$ ##$NAMPD15= <>
$$ ##$NAMPD16= <>
$$ ##$NAMPD2= <1H/2H 2H>
$$ ##$NAMPD3= <XBB19F 2HS>
$$ ##$NAMPD4= <>
$$ ##$NAMPD5= <>
$$ ##$NAMPD6= <>
$$ ##$NAMPD7= <>
$$ ##$NAMPD8= <>
$$ ##$NAMPD9= <>
$$ ##$NFCU= 2
$$ ##$NFRED= 0
$$ ##$NMRCH= 2
$$ ##$NMRMEM= 16384
$$ ##$NPSGU= 0
$$ ##$NRCU= 1
$$ ##$NROUT= 1
$$ ##$NSGU= 2
$$ ##$OrderNo= <>
$$ ##$PAMPF1= (0..15)
$$ 75 24 96 64 0 0 0 0 0 0 0 0 0 0 0 0
$$ ##$PAMPF2= (0..15)
$$ 0 0 0 0 0 0 0 0 0 0 0 0 0 0 0 0
$$ ##$PAMPF3= (0..15)
$$ 0 0 0 0 0 0 0 0 0 0 0 0 0 0 0 0
$$ ##$PAMPF4= (0..15)
$$ 0 0 0 0 0 0 0 0 0 0 0 0 0 0 0 0
$$ ##$PAMPF5= (0..15)
$$ 0 0 0 0 0 0 0 0 0 0 0 0 0 0 0 0
$$ ##$PAMPF6= (0..15)
$$ 0 0 0 0 0 0 0 0 0 0 0 0 0 0 0 0
$$ ##$PAMPF7= (0..15)
$$ 0 0 0 0 0 0 0 0 0 0 0 0 0 0 0 0
$$ ##$PAMPF8= (0..15)
$$ 0 0 0 0 0 0 0 0 0 0 0 0 0 0 0 0
$$ ##$PH4= 0
$$ ##$PHF4TY= <no>
$$ ##$POWCHK= no
$$ ##$PRAMD1= (0..7)
$$ 2 0 0 536870912 0 0 0 0
$$ ##$PRAMD10= (0..7)
$$ 0 0 0 0 0 0 0 0
$$ ##$PRAMD11= (0..7)
$$ 0 0 0 0 0 0 0 0
$$ ##$PRAMD12= (0..7)
$$ 0 0 0 0 0 0 0 0
$$ ##$PRAMD13= (0..7)
$$ 0 0 0 0 0 0 0 0
$$ ##$PRAMD14= (0..7)
$$ 0 0 0 0 0 0 0 0
$$ ##$PRAMD15= (0..7)
$$ 0 0 0 0 0 0 0 0
$$ ##$PRAMD16= (0..7)
$$ 0 0 0 0 0 0 0 0
$$ ##$PRAMD17= (0..7)
$$ 0 0 0 0 0 0 0 0
$$ ##$PRAMD18= (0..7)
$$ 0 0 0 0 0 0 0 0
$$ ##$PRAMD19= (0..7)
$$ 0 0 0 0 0 0 0 0
$$ ##$PRAMD2= (0..7)
$$ 0 1048576 0 536870912 0 1048576 0 536870912
$$ ##$PRAMD20= (0..7)
$$ 0 0 0 0 0 0 0 0
$$ ##$PRAMD21= (0..7)
$$ 0 0 0 0 0 0 0 0
$$ ##$PRAMD3= (0..7)
$$ 2147483644 2131230719 2147483647 67108863 0 0 0 0
$$ ##$PRAMD4= (0..7)
$$ 0 0 0 0 0 0 0 0
$$ ##$PRAMD5= (0..7)
$$ 0 0 0 0 0 0 0 0
$$ ##$PRAMD6= (0..7)
$$ 0 0 0 0 0 0 0 0
$$ ##$PRAMD7= (0..7)
$$ 0 0 0 0 0 0 0 0
$$ ##$PRAMD8= (0..7)
$$ 0 0 0 0 0 0 0 0
$$ ##$PRAMD9= (0..7)
$$ 0 0 0 0 0 0 0 0
$$ ##$PRAMLED= (0..1)
$$ 15 15
$$ ##$PRAMP1= <tty10>
$$ ##$PRAMP2= <no>
$$ ##$PRAMP3= <no>
$$ ##$PRAMP4= <no>
$$ ##$PRAMP5= <no>
$$ ##$PRAMP6= <no>
$$ ##$PRAMP7= <no>
$$ ##$PRAMP8= <no>
$$ ##$PRAMPTP= 1
$$ ##$PREPTY= <no>
$$ ##$PREREC= (0..15)
$$ 0 0 0 0 0 0 0 0 0 0 0 0 0 0 0 0
$$ ##$PRESHLD= 0
$$ ##$PTS160= -1
$$ ##$PTSA2X= (0..7)
$$ 0 0 0 0 0 0 0 0
$$ ##$PTSF2X= (0..7)
$$ 0 0 0 0 0 0 0 0
$$ ##$PTSFMX= (0..19)
$$ 429.9 429.9 0 0 0 0 0 0 0 0 0 0 0 0 0 0 0 0 0 0
$$ ##$PULCHK= no
$$ ##$PramDutyCycPerc= (0..15)
$$ 2 2 2 0 0 0 0 0 0 0 0 0 0 0 0 0
$$ ##$PramPeakPowerW= (0..15)
$$ 100 300 500 0 0 0 0 0 0 0 0 0 0 0 0 0
$$ ##$PramPulWidthMs= (0..15)
$$ 0.02 0.1 0.1 0 0 0 0 0 0 0 0 0 0 0 0 0
$$ ##$PreampMod01PN= <Z003958>
$$ ##$PreampMod01SN= <00100>
$$ ##$PreampMod02PN= <Z003958>
$$ ##$PreampMod02SN= <00100>
$$ ##$PreampMod03PN= <Z003502>
$$ ##$PreampMod03SN= <00058>
$$ ##$PreampMod04PN= <>
$$ ##$PreampMod04SN= <>
$$ ##$PreampMod05PN= <>
$$ ##$PreampMod05SN= <>
$$ ##$PreampMod06PN= <>
$$ ##$PreampMod06SN= <>
$$ ##$PreampMod07PN= <>
$$ ##$PreampMod07SN= <>
$$ ##$PreampMod08PN= <>
$$ ##$PreampMod08SN= <>
$$ ##$PreampMod09PN= <>
$$ ##$PreampMod09SN= <>
$$ ##$PreampMod10PN= <>
$$ ##$PreampMod10SN= <>
$$ ##$PreampMod11PN= <>
$$ ##$PreampMod11SN= <>
$$ ##$PreampMod12PN= <>
$$ ##$PreampMod12SN= <>
$$ ##$PreampMod13PN= <>
$$ ##$PreampMod13SN= <>
$$ ##$PreampMod14PN= <>
$$ ##$PreampMod14SN= <>
$$ ##$PreampMod15PN= <>
$$ ##$PreampMod15SN= <>
$$ ##$PreampMod16PN= <>
$$ ##$PreampMod16SN= <>
$$ ##$PreampModBisDat= (0..15)
$$ 20081016 20081016 20050117 0 0 0 0 0 0 0 0 0 0 0 0 0
$$ ##$ProdigyEth= <no>
$$ ##$RCUCDS= (0..7)
$$ 0 0 0 0 0 0 0 0
$$ ##$RCUCFS= (0..7)
$$ 0 0 0 0 0 0 0 0
$$ ##$RCUCSS= (0..7)
$$ 0 0 0 0 0 0 0 0
$$ ##$RCUI2C1= (0..7)
$$ 0 0 0 0 0 0 0 0
$$ ##$RCUI2C2= (0..7)
$$ 0 0 0 0 0 0 0 0
$$ ##$RCUI2C3= (0..7)
$$ 0 0 0 0 0 0 0 0
$$ ##$RCUI2C4= (0..7)
$$ 0 0 0 0 0 0 0 0
$$ ##$RCUI2C5= (0..7)
$$ 0 0 0 0 0 0 0 0
$$ ##$RCUI2C6= (0..7)
$$ 0 0 0 0 0 0 0 0
$$ ##$RCUI2C7= (0..7)
$$ 0 0 0 0 0 0 0 0
$$ ##$RCUI2C8= (0..7)
$$ 0 0 0 0 0 0 0 0
$$ ##$RDCU= 0
$$ ##$RFSINPUT= (0..1)
$$ 0 0
$$ ##$RFSVTY= <no>
$$ ##$RGTYPE= (0..31)
$$ 9 0 0 0 0 0 0 0 0 0 0 0 0 0 0 0 0 0 0 0 0 0 0 0 0 0 0 0 0 0 0 0
$$ ##$RG_max= (0..31)
$$ 2050 0 0 0 0 0 0 0 0 0 0 0 0 0 0 0 0 0 0 0 0 0 0 0 0 0 0 0 0 0 0 0
$$ ##$RG_min= (0..31)
$$ 0.25 0 0 0 0 0 0 0 0 0 0 0 0 0 0 0 0 0 0 0 0 0 0 0 0 0 0 0 0 0 0 0
$$ ##$RG_tab1= (0..255)
$$ 0.25 0.28 0.32 0.35 0.4 0.44 0.5 0.56 0.64 0.7 0.8 0.89 1 1.12 1.28 1.4
$$ 1.6 1.78 2 2.25 2.56 2.8 3.2 3.56 4 4.5 5 5.6 6.35 7.12 8 9 10 11.3 12.7
$$ 14.2 16 18 20.2 22.6 25.4 28.5 32 36 40.3 45.2 50.8 57 64 71.8 80.6 90.5
$$ 101 114 128 144 161 181 203 228 256 287 322 362 406 456 512 575 645 724
$$ 812 912 1030 1150 1290 1440 1620 1820 2050 -1 -1 -1 -1 -1 -1 -1 -1 -1 -1
$$ -1 -1 -1 -1 -1 -1 -1 -1 -1 -1 -1 -1 -1 -1 -1 -1 -1 -1 -1 -1 -1 -1 -1 -1
$$ -1 -1 -1 -1 -1 -1 -1 -1 -1 -1 -1 -1 -1 -1 -1 -1 -1 -1 -1 -1 -1 -1 -1 -1
$$ -1 -1 -1 -1 -1 -1 -1 -1 -1 -1 -1 -1 -1 -1 -1 -1 -1 -1 -1 -1 -1 -1 -1 -1
$$ -1 -1 -1 -1 -1 -1 -1 -1 -1 -1 -1 -1 -1 -1 -1 -1 -1 -1 -1 -1 -1 -1 -1 -1
$$ -1 -1 -1 -1 -1 -1 -1 -1 -1 -1 -1 -1 -1 -1 -1 -1 -1 -1 -1 -1 -1 -1 -1 -1
$$ -1 -1 -1 -1 -1 -1 -1 -1 -1 -1 -1 -1 -1 -1 -1 -1 -1 -1 -1 -1 -1 -1 -1 -1
$$ -1 -1 -1 -1 -1 -1 -1 -1 -1 -1 -1 -1 -1 -1 -1 -1 -1 -1 -1 -1 -1 -1 -1
$$ ##$RG_tab2= (0..255)
$$ -1 -1 -1 -1 -1 -1 -1 -1 -1 -1 -1 -1 -1 -1 -1 -1 -1 -1 -1 -1 -1 -1 -1 -1
$$ -1 -1 -1 -1 -1 -1 -1 -1 -1 -1 -1 -1 -1 -1 -1 -1 -1 -1 -1 -1 -1 -1 -1 -1
$$ -1 -1 -1 -1 -1 -1 -1 -1 -1 -1 -1 -1 -1 -1 -1 -1 -1 -1 -1 -1 -1 -1 -1 -1
$$ -1 -1 -1 -1 -1 -1 -1 -1 -1 -1 -1 -1 -1 -1 -1 -1 -1 -1 -1 -1 -1 -1 -1 -1
$$ -1 -1 -1 -1 -1 -1 -1 -1 -1 -1 -1 -1 -1 -1 -1 -1 -1 -1 -1 -1 -1 -1 -1 -1
$$ -1 -1 -1 -1 -1 -1 -1 -1 -1 -1 -1 -1 -1 -1 -1 -1 -1 -1 -1 -1 -1 -1 -1 -1
$$ -1 -1 -1 -1 -1 -1 -1 -1 -1 -1 -1 -1 -1 -1 -1 -1 -1 -1 -1 -1 -1 -1 -1 -1
$$ -1 -1 -1 -1 -1 -1 -1 -1 -1 -1 -1 -1 -1 -1 -1 -1 -1 -1 -1 -1 -1 -1 -1 -1
$$ -1 -1 -1 -1 -1 -1 -1 -1 -1 -1 -1 -1 -1 -1 -1 -1 -1 -1 -1 -1 -1 -1 -1 -1
$$ -1 -1 -1 -1 -1 -1 -1 -1 -1 -1 -1 -1 -1 -1 -1 -1 -1 -1 -1 -1 -1 -1 -1 -1
$$ -1 -1 -1 -1 -1 -1 -1 -1 -1 -1 -1 -1 -1 -1 -1 -1
$$ ##$RG_tab3= (0..255)
$$ -1 -1 -1 -1 -1 -1 -1 -1 -1 -1 -1 -1 -1 -1 -1 -1 -1 -1 -1 -1 -1 -1 -1 -1
$$ -1 -1 -1 -1 -1 -1 -1 -1 -1 -1 -1 -1 -1 -1 -1 -1 -1 -1 -1 -1 -1 -1 -1 -1
$$ -1 -1 -1 -1 -1 -1 -1 -1 -1 -1 -1 -1 -1 -1 -1 -1 -1 -1 -1 -1 -1 -1 -1 -1
$$ -1 -1 -1 -1 -1 -1 -1 -1 -1 -1 -1 -1 -1 -1 -1 -1 -1 -1 -1 -1 -1 -1 -1 -1
$$ -1 -1 -1 -1 -1 -1 -1 -1 -1 -1 -1 -1 -1 -1 -1 -1 -1 -1 -1 -1 -1 -1 -1 -1
$$ -1 -1 -1 -1 -1 -1 -1 -1 -1 -1 -1 -1 -1 -1 -1 -1 -1 -1 -1 -1 -1 -1 -1 -1
$$ -1 -1 -1 -1 -1 -1 -1 -1 -1 -1 -1 -1 -1 -1 -1 -1 -1 -1 -1 -1 -1 -1 -1 -1
$$ -1 -1 -1 -1 -1 -1 -1 -1 -1 -1 -1 -1 -1 -1 -1 -1 -1 -1 -1 -1 -1 -1 -1 -1
$$ -1 -1 -1 -1 -1 -1 -1 -1 -1 -1 -1 -1 -1 -1 -1 -1 -1 -1 -1 -1 -1 -1 -1 -1
$$ -1 -1 -1 -1 -1 -1 -1 -1 -1 -1 -1 -1 -1 -1 -1 -1 -1 -1 -1 -1 -1 -1 -1 -1
$$ -1 -1 -1 -1 -1 -1 -1 -1 -1 -1 -1 -1 -1 -1 -1 -1
$$ ##$RG_tab4= (0..255)
$$ -1 -1 -1 -1 -1 -1 -1 -1 -1 -1 -1 -1 -1 -1 -1 -1 -1 -1 -1 -1 -1 -1 -1 -1
$$ -1 -1 -1 -1 -1 -1 -1 -1 -1 -1 -1 -1 -1 -1 -1 -1 -1 -1 -1 -1 -1 -1 -1 -1
$$ -1 -1 -1 -1 -1 -1 -1 -1 -1 -1 -1 -1 -1 -1 -1 -1 -1 -1 -1 -1 -1 -1 -1 -1
$$ -1 -1 -1 -1 -1 -1 -1 -1 -1 -1 -1 -1 -1 -1 -1 -1 -1 -1 -1 -1 -1 -1 -1 -1
$$ -1 -1 -1 -1 -1 -1 -1 -1 -1 -1 -1 -1 -1 -1 -1 -1 -1 -1 -1 -1 -1 -1 -1 -1
$$ -1 -1 -1 -1 -1 -1 -1 -1 -1 -1 -1 -1 -1 -1 -1 -1 -1 -1 -1 -1 -1 -1 -1 -1
$$ -1 -1 -1 -1 -1 -1 -1 -1 -1 -1 -1 -1 -1 -1 -1 -1 -1 -1 -1 -1 -1 -1 -1 -1
$$ -1 -1 -1 -1 -1 -1 -1 -1 -1 -1 -1 -1 -1 -1 -1 -1 -1 -1 -1 -1 -1 -1 -1 -1
$$ -1 -1 -1 -1 -1 -1 -1 -1 -1 -1 -1 -1 -1 -1 -1 -1 -1 -1 -1 -1 -1 -1 -1 -1
$$ -1 -1 -1 -1 -1 -1 -1 -1 -1 -1 -1 -1 -1 -1 -1 -1 -1 -1 -1 -1 -1 -1 -1 -1
$$ -1 -1 -1 -1 -1 -1 -1 -1 -1 -1 -1 -1 -1 -1 -1 -1
$$ ##$RG_tab5= (0..255)
$$ -1 -1 -1 -1 -1 -1 -1 -1 -1 -1 -1 -1 -1 -1 -1 -1 -1 -1 -1 -1 -1 -1 -1 -1
$$ -1 -1 -1 -1 -1 -1 -1 -1 -1 -1 -1 -1 -1 -1 -1 -1 -1 -1 -1 -1 -1 -1 -1 -1
$$ -1 -1 -1 -1 -1 -1 -1 -1 -1 -1 -1 -1 -1 -1 -1 -1 -1 -1 -1 -1 -1 -1 -1 -1
$$ -1 -1 -1 -1 -1 -1 -1 -1 -1 -1 -1 -1 -1 -1 -1 -1 -1 -1 -1 -1 -1 -1 -1 -1
$$ -1 -1 -1 -1 -1 -1 -1 -1 -1 -1 -1 -1 -1 -1 -1 -1 -1 -1 -1 -1 -1 -1 -1 -1
$$ -1 -1 -1 -1 -1 -1 -1 -1 -1 -1 -1 -1 -1 -1 -1 -1 -1 -1 -1 -1 -1 -1 -1 -1
$$ -1 -1 -1 -1 -1 -1 -1 -1 -1 -1 -1 -1 -1 -1 -1 -1 -1 -1 -1 -1 -1 -1 -1 -1
$$ -1 -1 -1 -1 -1 -1 -1 -1 -1 -1 -1 -1 -1 -1 -1 -1 -1 -1 -1 -1 -1 -1 -1 -1
$$ -1 -1 -1 -1 -1 -1 -1 -1 -1 -1 -1 -1 -1 -1 -1 -1 -1 -1 -1 -1 -1 -1 -1 -1
$$ -1 -1 -1 -1 -1 -1 -1 -1 -1 -1 -1 -1 -1 -1 -1 -1 -1 -1 -1 -1 -1 -1 -1 -1
$$ -1 -1 -1 -1 -1 -1 -1 -1 -1 -1 -1 -1 -1 -1 -1 -1
$$ ##$RG_tab6= (0..255)
$$ -1 -1 -1 -1 -1 -1 -1 -1 -1 -1 -1 -1 -1 -1 -1 -1 -1 -1 -1 -1 -1 -1 -1 -1
$$ -1 -1 -1 -1 -1 -1 -1 -1 -1 -1 -1 -1 -1 -1 -1 -1 -1 -1 -1 -1 -1 -1 -1 -1
$$ -1 -1 -1 -1 -1 -1 -1 -1 -1 -1 -1 -1 -1 -1 -1 -1 -1 -1 -1 -1 -1 -1 -1 -1
$$ -1 -1 -1 -1 -1 -1 -1 -1 -1 -1 -1 -1 -1 -1 -1 -1 -1 -1 -1 -1 -1 -1 -1 -1
$$ -1 -1 -1 -1 -1 -1 -1 -1 -1 -1 -1 -1 -1 -1 -1 -1 -1 -1 -1 -1 -1 -1 -1 -1
$$ -1 -1 -1 -1 -1 -1 -1 -1 -1 -1 -1 -1 -1 -1 -1 -1 -1 -1 -1 -1 -1 -1 -1 -1
$$ -1 -1 -1 -1 -1 -1 -1 -1 -1 -1 -1 -1 -1 -1 -1 -1 -1 -1 -1 -1 -1 -1 -1 -1
$$ -1 -1 -1 -1 -1 -1 -1 -1 -1 -1 -1 -1 -1 -1 -1 -1 -1 -1 -1 -1 -1 -1 -1 -1
$$ -1 -1 -1 -1 -1 -1 -1 -1 -1 -1 -1 -1 -1 -1 -1 -1 -1 -1 -1 -1 -1 -1 -1 -1
$$ -1 -1 -1 -1 -1 -1 -1 -1 -1 -1 -1 -1 -1 -1 -1 -1 -1 -1 -1 -1 -1 -1 -1 -1
$$ -1 -1 -1 -1 -1 -1 -1 -1 -1 -1 -1 -1 -1 -1 -1 -1
$$ ##$RG_tab7= (0..255)
$$ -1 -1 -1 -1 -1 -1 -1 -1 -1 -1 -1 -1 -1 -1 -1 -1 -1 -1 -1 -1 -1 -1 -1 -1
$$ -1 -1 -1 -1 -1 -1 -1 -1 -1 -1 -1 -1 -1 -1 -1 -1 -1 -1 -1 -1 -1 -1 -1 -1
$$ -1 -1 -1 -1 -1 -1 -1 -1 -1 -1 -1 -1 -1 -1 -1 -1 -1 -1 -1 -1 -1 -1 -1 -1
$$ -1 -1 -1 -1 -1 -1 -1 -1 -1 -1 -1 -1 -1 -1 -1 -1 -1 -1 -1 -1 -1 -1 -1 -1
$$ -1 -1 -1 -1 -1 -1 -1 -1 -1 -1 -1 -1 -1 -1 -1 -1 -1 -1 -1 -1 -1 -1 -1 -1
$$ -1 -1 -1 -1 -1 -1 -1 -1 -1 -1 -1 -1 -1 -1 -1 -1 -1 -1 -1 -1 -1 -1 -1 -1
$$ -1 -1 -1 -1 -1 -1 -1 -1 -1 -1 -1 -1 -1 -1 -1 -1 -1 -1 -1 -1 -1 -1 -1 -1
$$ -1 -1 -1 -1 -1 -1 -1 -1 -1 -1 -1 -1 -1 -1 -1 -1 -1 -1 -1 -1 -1 -1 -1 -1
$$ -1 -1 -1 -1 -1 -1 -1 -1 -1 -1 -1 -1 -1 -1 -1 -1 -1 -1 -1 -1 -1 -1 -1 -1
$$ -1 -1 -1 -1 -1 -1 -1 -1 -1 -1 -1 -1 -1 -1 -1 -1 -1 -1 -1 -1 -1 -1 -1 -1
$$ -1 -1 -1 -1 -1 -1 -1 -1 -1 -1 -1 -1 -1 -1 -1 -1
$$ ##$RG_tab8= (0..255)
$$ -1 -1 -1 -1 -1 -1 -1 -1 -1 -1 -1 -1 -1 -1 -1 -1 -1 -1 -1 -1 -1 -1 -1 -1
$$ -1 -1 -1 -1 -1 -1 -1 -1 -1 -1 -1 -1 -1 -1 -1 -1 -1 -1 -1 -1 -1 -1 -1 -1
$$ -1 -1 -1 -1 -1 -1 -1 -1 -1 -1 -1 -1 -1 -1 -1 -1 -1 -1 -1 -1 -1 -1 -1 -1
$$ -1 -1 -1 -1 -1 -1 -1 -1 -1 -1 -1 -1 -1 -1 -1 -1 -1 -1 -1 -1 -1 -1 -1 -1
$$ -1 -1 -1 -1 -1 -1 -1 -1 -1 -1 -1 -1 -1 -1 -1 -1 -1 -1 -1 -1 -1 -1 -1 -1
$$ -1 -1 -1 -1 -1 -1 -1 -1 -1 -1 -1 -1 -1 -1 -1 -1 -1 -1 -1 -1 -1 -1 -1 -1
$$ -1 -1 -1 -1 -1 -1 -1 -1 -1 -1 -1 -1 -1 -1 -1 -1 -1 -1 -1 -1 -1 -1 -1 -1
$$ -1 -1 -1 -1 -1 -1 -1 -1 -1 -1 -1 -1 -1 -1 -1 -1 -1 -1 -1 -1 -1 -1 -1 -1
$$ -1 -1 -1 -1 -1 -1 -1 -1 -1 -1 -1 -1 -1 -1 -1 -1 -1 -1 -1 -1 -1 -1 -1 -1
$$ -1 -1 -1 -1 -1 -1 -1 -1 -1 -1 -1 -1 -1 -1 -1 -1 -1 -1 -1 -1 -1 -1 -1 -1
$$ -1 -1 -1 -1 -1 -1 -1 -1 -1 -1 -1 -1 -1 -1 -1 -1
$$ ##$RG_tabA= (0..255)
$$ 0.25 0.28 0.32 0.35 0.4 0.44 0.5 0.56 0.64 0.7 0.8 0.89 1 1.12 1.28 1.4
$$ 1.6 1.78 2 2.25 2.56 2.8 3.2 3.56 4 4.5 5 5.6 6.35 7.12 8 9 10 11.3 12.7
$$ 14.2 16 18 20.2 22.6 25.4 28.5 32 36 40.3 45.2 50.8 57 64 71.8 80.6 90.5
$$ 101 114 128 144 161 181 203 228 256 287 322 362 406 456 512 575 645 724
$$ 812 912 1030 1150 1290 1440 1620 1820 2050 -1 -1 -1 -1 -1 -1 -1 -1 -1 -1
$$ -1 -1 -1 -1 -1 -1 -1 -1 -1 -1 -1 -1 -1 -1 -1 -1 -1 -1 -1 -1 -1 -1 -1 -1
$$ -1 -1 -1 -1 -1 -1 -1 -1 -1 -1 -1 -1 -1 -1 -1 -1 -1 -1 -1 -1 -1 -1 -1 -1
$$ -1 -1 -1 -1 -1 -1 -1 -1 -1 -1 -1 -1 -1 -1 -1 -1 -1 -1 -1 -1 -1 -1 -1 -1
$$ -1 -1 -1 -1 -1 -1 -1 -1 -1 -1 -1 -1 -1 -1 -1 -1 -1 -1 -1 -1 -1 -1 -1 -1
$$ -1 -1 -1 -1 -1 -1 -1 -1 -1 -1 -1 -1 -1 -1 -1 -1 -1 -1 -1 -1 -1 -1 -1 -1
$$ -1 -1 -1 -1 -1 -1 -1 -1 -1 -1 -1 -1 -1 -1 -1 -1 -1 -1 -1 -1 -1 -1 -1 -1
$$ -1 -1 -1 -1 -1 -1 -1 -1 -1 -1 -1 -1 -1 -1 -1 -1 -1 -1 -1 -1 -1 -1 -1
$$ ##$ROUT14= (0..7)
$$ 0 0 0 0 0 0 0 0
$$ ##$ROUTER= 3
$$ ##$RX22TY= <no>
$$ ##$RXFMAX= (0..7)
$$ 1070 -1 -1 -1 -1 -1 -1 -1
$$ ##$RXFMIN= (0..7)
$$ 5 -1 -1 -1 -1 -1 -1 -1
$$ ##$RXINTLV= (0..7)
$$ 0 0 0 0 0 0 0 0
$$ ##$RXMSTY= <no>
$$ ##$SCMTY= <no>
$$ ##$SGUC1= (0..15)
$$ 0 0 0 0 0 0 0 0 0 0 0 0 0 0 0 0
$$ ##$SGUC2= (0..15)
$$ 0 0 0 0 0 0 0 0 0 0 0 0 0 0 0 0
$$ ##$SLCBCONF= <H_>
$$ ##$SPECTR= 5
$$ ##$SY2FLAG= 0
$$ ##$SYNCTRIG= 0
$$ ##$SamChgEth= (0..3)
$$ <149.236.99.106> <no> <no> <no>
$$ ##$Sgu1PowerLevels= (0..7)
$$ 0 0 0 0 0 0 0 0
$$ ##$Sgu2PowerLevels= (0..7)
$$ 0 0 0 0 0 0 0 0
$$ ##$Sgu3PowerLevels= (0..7)
$$ 0 0 0 0 0 0 0 0
$$ ##$Sgu4PowerLevels= (0..7)
$$ 0 0 0 0 0 0 0 0
$$ ##$Sgu5PowerLevels= (0..7)
$$ 0 0 0 0 0 0 0 0
$$ ##$Sgu6PowerLevels= (0..7)
$$ 0 0 0 0 0 0 0 0
$$ ##$Sgu7PowerLevels= (0..7)
$$ 0 0 0 0 0 0 0 0
$$ ##$Sgu8PowerLevels= (0..7)
$$ 0 0 0 0 0 0 0 0
$$ ##$SguType= 1
$$ ##$ShimPowMaxUA= (0..63)
$$ 130000 130000 130000 130000 130000 130000 130000 130000 130000 130000 130000
$$ 130000 130000 130000 130000 130000 130000 130000 130000 130000 130000 130000
$$ 130000 130000 130000 130000 0 0 0 0 0 0 0 0 0 0 0 0 0 0 0 0 0 0 0 0 0 0
$$ 0 0 0 0 0 0 0 0 0 0 0 0 0 0 0 0
$$ ##$ShimPowMaxUC= (0..63)
$$ 131072 131072 131072 131072 131072 131072 131072 131072 131072 131072 131072
$$ 131072 131072 131072 131072 131072 131072 131072 131072 131072 131072 131072
$$ 131072 131072 131072 131072 0 0 0 0 0 0 0 0 0 0 0 0 0 0 0 0 0 0 0 0 0 0
$$ 0 0 0 0 0 0 0 0 0 0 0 0 0 0 0 0
$$ ##$ShimPowMaxUG= (0..63)
$$ 524287 524287 524287 524287 524287 524287 524287 524287 524287 524287 524287
$$ 524287 524287 524287 524287 524287 524287 524287 524287 524287 524287 524287
$$ 524287 524287 524287 524287 524287 524287 524287 524287 524287 524287 524287
$$ 524287 524287 524287 524287 524287 524287 524287 0 0 0 0 0 0 0 0 0 0 0
$$ 0 0 0 0 0 0 0 0 0 0 0 0 0
$$ ##$ShimPowRcbType= 2
$$ ##$ShimPowRes= (0..63)
$$ 4 4 4 4 4 4 4 4 4 4 4 4 4 4 4 4 4 4 4 4 4 4 4 4 4 4 0 0 0 0 0 0 0 0 0 0
$$ 0 0 0 0 0 0 0 0 0 0 0 0 0 0 0 0 0 0 0 0 0 0 0 0 0 0 0 0
$$ ##$ShimPowRng0= (0..63)
$$ 0.016 0.11 0.526 0.526 0.526 0.526 0.526 0.526 0.526 0.526 0.526 0.526
$$ 0.526 0.016 0.11 0.526 0.526 0.526 0.526 0.526 0.526 0.526 0.526 0.526
$$ 0.526 0.526 0 0 0 0 0 0 0 0 0 0 0 0 0 0 0 0 0 0 0 0 0 0 0 0 0 0 0 0 0 0
$$ 0 0 0 0 0 0 0 0
$$ ##$ShimPowRng1= (0..63)
$$ 0.059 0.245 1 1 1 1 1 1 1 1 1 1 1 0.059 0.245 1 1 1 1 1 1 1 1 1 1 1 0 0
$$ 0 0 0 0 0 0 0 0 0 0 0 0 0 0 0 0 0 0 0 0 0 0 0 0 0 0 0 0 0 0 0 0 0 0 0 0
$$ ##$ShimPowRng2= (0..63)
$$ 0.132 0.495 1 1 1 1 1 1 1 1 1 1 1 0.132 0.495 1 1 1 1 1 1 1 1 1 1 1 0 0
$$ 0 0 0 0 0 0 0 0 0 0 0 0 0 0 0 0 0 0 0 0 0 0 0 0 0 0 0 0 0 0 0 0 0 0 0 0
$$ ##$ShimPowRng3= (0..63)
$$ 0.485 1 1 1 1 1 1 1 1 1 1 1 1 0.485 1 1 1 1 1 1 1 1 1 1 1 1 0 0 0 0 0 0
$$ 0 0 0 0 0 0 0 0 0 0 0 0 0 0 0 0 0 0 0 0 0 0 0 0 0 0 0 0 0 0 0 0
$$ ##$ShimSysFunc= (0..63)
$$ 0 0 0 0 0 0 0 0 0 0 0 0 0 0 0 0 0 0 0 0 0 0 0 0 0 0 0 0 0 0 0 0 0 0 0 0
$$ 0 0 0 0 0 0 0 0 0 0 0 0 0 0 0 0 0 0 0 0 0 0 0 0 0 0 0 0
$$ ##$ShimSysMatrix= 0
$$ ##$ShimSysType= 1
$$ ##$TFXNUM= 0
$$ ##$TRIPLO2= 0
$$ ##$VTU= 0
$$ ##$VTUETH= <no>
$$ ##$VTUTY= <no>
$$ ##$WBREFAM= (0..15)
$$ 23.4 47.5 100 100 100 100 100 100 100 100 100 100 100 100 100 100
$$ ##$WBREFLM= (0..15)
$$ 0 0 0 0 0 0 0 0 0 0 0 0 0 0 0 0
$$ ##$WBREFPH= (0..15)
$$ 69.18 -66.3 0 0 0 0 0 0 0 0 0 0 0 0 0 0
$$ ##$WBSGU= (0..15)
$$ 0 0 0 0 0 0 0 0 0 0 0 0 0 0 0 0
$$ ##$XFAC= 2
$$ ##END=
$$ 
##$DECIM=	3232
##$DSPFVS=	20
##XUNITS=	HZ
##YUNITS=	ARBITRARY UNITS
##FIRSTX=	4947.8546578999994381
##LASTX=	-1240.1697307815359181
##DELTAX=	-0.094423199644183039569
##XFACTOR=	1
##YFACTOR=	0.049697883401535164483
##FIRSTY=	76.45892333984375
##MINY=	-40.51241302490234375
##MAXY=	332233.15625
##NPOINTS=	65536
##XYDATA=	(X++(Y..Y))
4948A538J4Qjj3l2l0k1KK6Jk3nKLnj3k5k9j0NJ0K3K4LnKJ4J5J8mj5j2k5l6j9NJ9J1pj6j5j1
4944A371NJ3kkqrj5pK1L7K5k0l8oJ0j7k4k3qJ4KKJ1K2J9pj1NKom1l7JJ2J8J7pj7rRJ3j1j9
4940A285k2j6JJ8Ol0j1J8K6J2jj5lJ3lMmj0rk5m1k6jK4L6J9RmJOJ1K1Lj7j2PNk7k7rj1j3j1
4936A177oJ1J2j5oRJ1J1j3k1rj0LQj5k4okJ0j1k6KLornPJ6J8J8K9J7J3K4ml0j7Mj2k6mnoO
4932A121n%qk1JNpk4l1qJ5J0rj3NPlKJ%J6K4J9kj8l2l5rj3j0KRJ0J7J5pNK6K8Ll2m8n3lM6
4927I96K9jk0j0%J1K1mk3j2KQMOj1j3j9oK3Nj9k6j6Mj0j0OJ5QQRQJ7J3j2k0PK2J7j3l5nMq
4923I50J5J2j0j0nrj1k0j3%j1k3qKj2JJ1J1Jj1j7prnJ7J1k1mL4L3QK2J3mQrl5k5porrrj7k6
4919G87j1j0l0j6K6N4N7L6Kk4l7j8kQL1K6J4j0rjj7j7j1j5qoJ1K3nj8j4j6j8j3LL6J7kJ6P
4915H26mj2jJNPJ6J8jj1LPj4k8j4j0k8k3rMOKPOrj2j1nJL2L0J6J1k6n8m2j2pqkqj4RK3L1K3
4911G15Qj3k2l1k4rkJ8J4pj6kJ2%J5N4K8rj2oj7l5k6jJ2J3Kj9j2K0J5k5k6nj5j8j0j4J2N0
4907F12J9ML6K0QK4K2k5m5k0k8k5RKj6j3RK0K6lj1J1J4K8J9j3k0l9n9j7L7L3J3QJ0K1L3ok7
4903F71j7%pk3j4j9J2J8mjJ4%j2oj2%J2j4l0OK0j1k3mRkmML5M6K6k1k4rj3j3nj4mK0J0mj5
4899E78k2lL1M6K1k8n4m3l3rO%RL0K5J3LJ1J4j6l5k5j8j9qKl4k6J4J5kj4NN2M5J4nJ2PnOP
4895E67J1MJj5l7l4QRj6n1k9J3K3Jj1K1M7L5Ol2k9plrj2k8j4K3J5K0K7J1LJ9L9Kj6lLj1k0
4891E31j9j6j4k0rlJ2Nj4l2n5l8J5M3L5MKL0K0j5m7m3j3%j8j3J9J0K9L3rOJ4J7L2K3k7m1L0
4888D64O1lm4k6rprPJ1RJ1J1J6K4Mk5k7j9k0JJ6Lk3j9k9j5J2M9J8k8k2j0J9M3L8J8j7k0j6
4884D47j8J0K4QrK4M5J3nk2l9k3KLN%Oj5j4JK6L6K8Ok7m2n0m4J1M9K8NJ5OJrj8KK2jm3k6k3
4880C95j8l%JK4L3j0l3j0QK3K1K3J6nj3L2L6pk2k3l5lPJ1jn2m6rKLNkNJ8j3%J6J4Rj3jK1K5
4876D29J1jj0j5j8MK7M7K0k3m1j2J8j2l0l3l1pJ6jk0k2mL0J3oJJ2L7K8%J2nk3j3jj4KL7L5
4872D37J9olLlj2Llk0k1j6j2qJ5Ml0m6j9PLJ1K6M5N2J5k9n3l1%oj4k6kPrk2k3MM8O4O1J4k0
4868D04j7pJ7J3%j6okj0oj2j4K1K4k4l7j4MJ1Jk1j2PK3PKj2k4j9j1NJ8K9K0kj0jOJ1rk2J0
4864C25K1qk2qJ1lj1%ok7j8J7K6J0ONqJ7J7l0l3JL0J6rj2j7pMj3k3Q%k0j4j0J3K0Jj1kj6k
4860B18J5K6K0K9M2J1j3l0j1j2j3NLqj5k9j7PnrMpLK3K3K8J9k0k0J1J1PL4K2%j2l4k6j4oK
4856B62J0KLK1lj3j0kOj5OJ7llK2L9K6K9Nk8l8k2k9k4L7N9K7J2Lj2j6j4k8k3k0jK4L2K5j4
4852C49m4k2L1M0J2j4QRnj6J5M2L5J5j0rl3n1m6k8pj4J5O3K8Pnj6Rk0l2J5J1j0ll0k0K0L2
4849C21J1j6l1j6J3N3K8j0k7n7k4PRk4k5j1j5J2M1K3M0M3M5K4jk3k2jrk1j7j3j4j9J2M2K5
4845C53l2m6l0k5k5j3j9k0JK6L5O8O1jm5k6K3K1qk5mK4K8Nj9k7j6nJnk8l0OJ0j2pRLlL1L6
4841B70L2L6j1m2m4j4J1Nk3qJ2J0J6Oj5j6J7%mJ9J6j7l4j2J4L1K1K5K2mj4k5k1RPJPMK5L8
4838C50ol4l0k5j2JRkl1k3j0rKK1K9KrJ0J7K1K9J2j7j3k2j0Rkj6o%J6K2J5Lk5m7pL1J6JK5
4834B85L7M6K9Ml6l3ORJ4nm9o2j0L3Qj4lnj3j1k7k9KK1jqJ2j0m3k6%J9K0J9M0N0J9j2pjj2
4830B56PJ1J3K0J8Prk4LL0Olj7j8j6j8QL2PJ9L7JlJ2k7n0k3JJ1qj1nj2l7k7pK9L9K0nnJ0j1
4826B61nJ7nqoj3QJ0Lk1l7j4K4J6k6j7L7J1j0L0M7L9J4Kk3m8l3J2L8M6K6j0m4n2o4k1J2j6
4822A80l6JN9N4lj7RRqk9j9J6K3K3K0M4M6j5n6nK8%k6k0RM4K7nqn7n7KL3K4OJlj7J1K3k4m1
4818B46k0j2QK8JrPkj1rK2L5J2k1l4j6LQJ3k6k6J3L1L5J9Pj3l3J3L4K3K7J0k0l6mJ1kkRK2
4814C41L2Qm0l0l6l6l1MJ6Kmj7qQJ8L7J4kl3o3JK0Qrj4mRPN0P1L1J0j7k4k6l5nL0J2j0j7o
4810B62NK2L3K3jm6m7k7PK1Mm4k6RJ2J9M7N5mj7NKj3j8k9j4Kj1j0K0J7rj2ll1k6M8N3J8j6
4807B80J6M3K5Pj2m0n0l0jJ3rl6l2m6l2L5L8%%MK5K5j8j4J3L4L9QJ5L8M9L2m0r5n6PJl5m3
4803A58kK1Jj9j6LL0P5R7O6J2l8n1l8j5j9j3JMj7k3K2L6K3L0N8N5j1o0o2m0k2j6NM5K6k2k3
4799B61kk4m7j3RJ8rk1ML2K4k7n2nM5K5J5L5RrMKoJJ9L4K7kl5l3j0rk1kJ0QJ3J1j0l6l9qL4
4795B20Lk5j0QL9L0JlOPpk1k1j2J0J8kJ5N0O5K7k6o0m7k2mNK9J2l9n4k1j5jK9L0K0J5J0k0
4791B39n7j1M0L2L7K7j1m0j8LK2K2J0onj3m6l4QJ0OMJ2L7K1k0j2j3mL0K9rl8n2pN2M5RqK2
4788C13K1j3k0kJJ2J1Jk1pJk4k2KPOJk7kK7j0rRK1L0J8l2m8j1K1Pk6k8j4j0pJ8J8J2RnJ2K6
4784B66J0k1k4PJ7RLj3%LK3K3J0j3m9q2p4j2L4K5k0j1N1M9M4L4K8J0j5LJ0J7%j7k4k4QOm2
4780B49l9OK9RkJ2KnjJ3K0j7m6l8mK8NJjk3JJ8J1jljK3L1krj3j8j1J3K7K4J9jRQm2n9k7j3
4776A82k9m0j0L8N5L5J2%Mk3l7qJ9K3J7J5L1L7K2K1J1jj2m2m2LJ0Jj1lpj9m%K3K6k3o1j7K5
4772B21J6J1K5J7Kj8MK7Kj8j4J1K1PK6J9k8l5NK1M%K5om4l8m3jM3K5j6l1l4OK8K4K7K7j4l6
4768B68m1l2J3M7J8oQqrL0K6l1k4RK2Kl3j9J1M5J9k2pm0m6k1K5Rk0J8L7L7J5j5mJ4jj3J0K2
4764C13Kl2l6k4OL1N0M0K1j3j4K6Rm3l1j1mJ6J9k1l7j2PPj1kj5m1j6K5L3rk8j6J7J9kJ2L4
4761B69On2n2JL2M1J6k4LmQK5roK2Pl4m5oK0NJ4J6pqLK0Mm2m9qJ9L2M0L5J8Pj0l1m5k3M9M0
4757B97j1l4l1kJ9J7Kj1J3L1J3pplkl3l2J2N0O3M1L3ml2m7l2oK3K6nl2j9mj5mj4l0j9K1M1
4753B66L6K5lrrJ2j5l5j3J8K6K5K7K3Ll4n6k5Rj0k7jL9J3QK4J1j5k5pK4J5pj4nJ2J5%rJ1J9
4749C42nk3KM4%n5l9qpLK0K2K1K0lrjl0m6k3k0k7j1j0K1L9J2Jl%LpJ0K3J9j5j2J5J3QJ2Mk0
4745B80kOJ1jj8k5kK0L4K2K8J5pqpLk2l3l5n0m5k0jJ0OK7K1RJ6lLJ9J0j6j4mmmj2l0K2O9M8
4741C16PLLj6k2j4k1nJ1J2qk0kqrLK6Nk7k6mJ3L2K2l0rK2J2j3k1nqnK2L5pk9lNLoqJ2K9Kj3
4737B56qpklJk2k6RL4L2K2rm0m6oJ0mj4J3K4J3J2j3%K3K3K3Ok6m9oL1kk7l6oN5M7LJ3J6no
4732C03OPk1n3n1k1lkqJ1Lj1QK5J1J9L0K9Ml9j7K8Qj0j3j3K%J1J0mkK1K6KlK1L2J1Jj8l9m8
4728B53j9L0M9M0j4qK2Qnk2p%k2qrk5k4m0n2oK8L6N5M4Mj4k2j7j8k1pK2K9J2j1j1j1k5k5k4
4725A65j8J5K8mk8j6J3N2N3L3J3J1%Mpk3kL6J9oj8Mj1k2Mj8k1KJ0PRk0l6j9J6L1J3MJ2J6o
4721B95j9J3K9j5l8n1p7m8j1K9L5J8J1mj3OKqj9j4J6K3K4L0L2K9K3J0j1J6M2K7m1o4l2j1O
4717B40jRK5K7J3j6j5k1j3LK0JnNJ9Nj9MJk2OJ4J6K9j8n1j%LQJj7ojnK2L9M0Pk6k9k0nrl4
4713B23mK6Ok1j5%mJ6M6K8J3Kmjl0k8OLOPjj8k5RK9L5K8k3m3j3oOK0L0L5j5j8L5N5%m3l6l3
4709B83RK6k3o6o3j7LM2O8K8PJ1j7l2j5L1L7L0Mk6l9jN1L5j5k5j3j7k3l3k7NK5J0MMJ6Oj8
4705B65oJ6kk4NJ5OjRlk4PK5Plkj1k8k0j3mK3J0Jpm1j8L5M8J2j2j4J9Nk7k6j4jJ6PJ4j0l1
4701B03j3J2K9K1rk2j2Mk6k6Nj4j4J2J9qj9J7Pj0j2k5kM6P3L6j0OK9K2NJ0J2j7lj7k0K2J9
4698C30%k0l7j6J8J7K5J7l1l8JK5J6k2k9k2k4k1nQj6MK1J7J6L9N3L8K7j9o4q3p6j2N0N4L2
4694B73j3m3j7J2K0L9M0Mj8j3j5j7k3LJ9J9j9l1J0K6K2pk1JK1Mm0n8k3K0K2J2K6J7JNNk8J1
4690B46K6Nj6k8no%L8K0QJ1mrj5k1k1KM1J3k3J3O3O8ln3m9k5NROk2j8%MJ3J7K0K5j4oPJ1M0
4686C73nk9jL3J3k4l4j6JnJ5Qm9o4k2lpkK1K7J2lK1%j8k7j8J4J1J6K0J4OJ1L0K1l0k2Rj2%
4682B85K9K7mj1Kqj0nkj5K3K5mKpj5oQlj7j7kJ2J0RNl9m8jK1K6LKJ9J5pj7jj0j3J8M5L4OM
4678C68%ppj3j8k1j7QOk2n2l7QL9P8L1j8JJk1k4l5m8j0J6QpLM2L7Plok5j9J2K0J2J5L6J4J
4674C53J6L1L8M0Mm7l6%K2J0l0k6j7j5OK1J4nmPj5k4k5k8j2J2J1kJ4J1k0l0j1RJ3J4PPKmP
4670C18J6Qrj9l7k4k3kK0K5J6K7ml0j4J4Oj2k9k7JJ4NJ1K3L5K7J6k1l2l7l6%L7L0Rj9kL3P
4667C21m7k9K5J2J3Qj9j7%lNM1K9Kj6l4l5j1K3L8K7j2l3l7m6m9l5l7j8J2K2J7J3jLLJ5jNL6
4663A90M7L8J0J3L3j7n5n7k6K0K9J4jk0k8J1M0J7RPNl0k9K1K5J9Qj6%jl3n1k8KkJpOM1N5J2
4659B72l4pL6L3L2K9J8Lj7l4j4J4pl7k1j9NL3L7J3l0l8rJ4LQJ4LJ2K8Jj5pj4k1j6OKoJ7OO
4655B99J1Jk5m2mJ2j4k9k4JK1K7J0K7j5n3j5J0J9K5L0K0mj7j7lkJ8K4L1L4j3k9j5k7k0j3j2
4651B27J2K5%k8l5J1J2L6Q1P1J5j7Mk9m6n9n9m7pM7O2N5K0Ljm0m4j3j5k2j5jK0J8pj1j7oK1
4648B21J2j0MK7Mk5l6k6kLK5L2J6MpJPprj4j0PRJ1Lk6j9J8J8kPplK1K0Lk0k8kJ8Rk2m1k8O
4643A62L0L8K1k4k1J1L8K2kQj2k0MN2M5k9l1j7m3k6K2M0L6K4kl2nJ0pk7k2j2j7l1k9k5mN1
4640A76P3O1M3J2nQJl3m9l4pkqjJK0K0Lrj0Jk4nJ3Qpj0k6J0M4M3M6K1J0J3k9m6oRK6M3%n3
4636C41o5k5K1L1L5L2Mj5%J5J4J5J4nm9n7k1K3K3j3kj1m2m8k7J7K5K3J2K3L3J9J3J6qk9j7
4632C15j3j5k2l2m6j9J4M1M5L2K5qm2n4k2J1J5L2N1Pk4l1k0j6OJ3J3K8k0l1JJ7J6Ql3k6J8
4629B34K5JmNK2K0J4qm4k5Rl6n3kJ4RK8N9M4j2kRrk3%Lrj0%pjJ3MJ4M2Ok3j7%nqJ2K9Lj1N
4624C15J8J5l0l5k1m0m1m0nK1K1L7L9rl6J2M1M3N1J9k2l5qJ7QJ5lk7l7k7j4npl5k9K4J9j0
4621A99rlJ9kk8rJJ8M0K0K7K3J0lrj5OJ6K0j1oOrlj7OK2J5J3k8m6rJ5K5J2nj9k9k7j9mM5N1
4617B99K5j4l7k8QL6K6%lm9l8MK0J9J4LOk0nJ7K0PnMj7kJ1j3l2j5J4Nk6k3j9m7rM4N2Rj4J
4613B28L7L7J7j5l9j8rLqk8j4RRPQmj4mj7LJ4j1mKK0M1K6J3oPJ3jOJj8j4j7l3pJ8MLL4O0L1
4609C70j1NJ2oj6l%mJ2J7j2k2j9jK8J5l3l5plJ8K5QJ3M4po1l9k4k9l5%M0O6O1K1j6j0mj3P
4605C52j3m1m0l7j7RM1L9k4m3j2lpQJ2L7K8k3o4n3KJ8K4L6jl8j6K4L7J0%K3J6J1RoKrj7k6
4601B48j1kJ9L7K1rj9j9pJK3J9j0k2j6j9J1M3Ml7m2kJ4NJ7J5PP%nJ6J4j6pJ6k0k4Rnjjk2j5
4597B15K4N5Qk5k7l2k7j4J9N0N3L8j0l8pj1j8NJ3pmnLL6L0k7k6M4M1ml0k6j0l0l7jQK3K1J2
4593B82lRK4oj3Krm3kM4K1j8%M7J9NMoK1J9j8l4m5m1j1qj2Pjj4j6J2J3Kj0OJ7LJ2J6J8Qk0
4589B81MM2L6l4p2p3k3K3Lj6%M3M8J0j1joJ5J0K2K9L0Pj3l1n6l0jk5k4J2K2j0%L9O4L5k5n4
4585B70m2oJ0J8K0jNJ6K0K2km0l4oNK7L0Krj5j4PJ0nm2m3jNK8%l2j1PN5M7J2j2k5j3K4K0J3
4581C20K2L4K9Jj8jK2mk2l9m0j5RM%LJ6K1J2j4k9n0qL6J1K6jj6J3L0L1J0j3l9m0m9j5Oj1j5
4578B17J2K6PRL6J9J0Mqj5l3k3J7K4J1J6j1l9j9mLK4J1k8nmj8oK5K2J4K2nm5l9k8k7qj0LK7
4574A84J7L0L2Nj3j5qMnJ2RK1K0j2k0k4K1M6Rk6k8MK5K3JJ7Ml0k4j7LJ5Qjj0PK3J8k9m4k8
4570B24j3pkJOL7O0L3j2j1J3K2K4Pk0j0j2m2m4j2Mj1OK6oj0K8K8k0n0k1N3M9nj8KOJ1K4K0
4566C58qQOl1m0POJ0Mql7k3K2M8L6K0J1Pj4l7j7PJ6K1J3MKJ0%k2l2j1L6J5Kj1k2k1k3lj5k6
4562B68LL2M7K9j6l8j4J8Nk0rkl7k0MOK2L4J0j8k8k0ql1k1Jk2k1qKJ7L1K4jRL4L8ll6j1J4
4558B64K9J4Kj4l5l3j8K8L5j4j2MqqL0K7JJ3K2Rj5PK5j%J7J0pk8j0K1J6Qj5j5Rjj7j1j0Kj5
4554C06k3k3l6m0k2K7L7L1M0J3j6k6j8qj7KL3O0L1%j5l3l1l3n2j7K0N8L1krj5O%lQK4L5J2
4551C35%J4J6J1pl8m1j2L3L8j7n0mOk2Jk1k0K2M6M2Nj1OLJ0%jK2J2NOk8n9l6j0j5qOMnOK2
4547B66qnQnkK8on4k7L5N3L2j1l0rJ7ok9j1Mj%J3Rqk1JK2L4K1j6l9k9RL6Nj1K%KK4rm7m0l
4542A94J4L3L7K4OL1K8j5m5l7jjqk%prK0M6Jm4j0J9K7L1K5j2pkj2j1lk4o3m6ML5K0L4L3Rm
4538C08KJ8J1j7l1QK3OLLk6m7m2k2J2M9M7M1J9Mmk7k4rLJ2J2l1l7j2qj2%NLmNQJ2J1oJ4J0
4534B90m5o0J0M4RK0K7l4m5j7k%pkJ9PPjl2%N4L0j8l5j6QPK0L3K9Qj5n0k9K1J6%kPrk0lnj7
4530B02j6pJ2K8L2J1%oj8NNrk0J2K8L3L3Ql8k0J5J0Lk1j8j3NL6J5kpk4k6nloJK8K1l3k4j4
4526B13j2MK5J3K9N0L5Qj2k5l9l7JN2O5L7Jk2l3l0j6oJOj5j1j0j3Q%Ljk3k0rj2j0LNJ0Kj3
4522B02J0J6j4l6rJ4rKJ9O7P6J3pOj2k4K8L4j3j9j3j9l0k5nK3J6J5K3Qoj2j0j6%J4mk8k3k
4518B50J5J8J7k6l1j5k0J5M9L8J1NKmk3j6j5J3J4j2j9j7k7j4J0Rmk1l6j0J9QNK3K3Kj5k1j0
4515A90M2M2Ol1k8M4N3J4k5m9l1K2%k5k9rJ4L6M6J9j0k3pJ7K3K0K2J1rj0Kl6l9j0RlJ3J6K3
4511C10L4J0rJ0j0l6k7moqK5M5K9J3kk2j7j1JJ7Rj0jK4K3J6J9K6J0l6n8l9j0J5ml6m0j2L0
4507B68L4LK1J6k6k8ONj0k0kQm%J0MKORk2j8KK0L8K2J8j1l9l6l0jMoOkJjJ3J6J2J8ql8mM0
4503B96L3MJ5mo5l7L6K2PJ0QK9K4Jlk2l6k0k1k0J0L3J8l4n1k5Qqj7mj3KJ8L1M1L8L9J3k1q
4499C27jk1j4PK3M4J7k8l4j7j3j2jK0M9Rm9k7JRnRM3K8kk8n3l7K0J8J4K3j6l0k1k2j1kJJ7
4496B35M8L9k2l3k8oJ1QJlOqj8J0J0k4j4pj8J6J9nj7k7qjK4O1O1L5j6k9j5j8RJ8J9J0J7kk2
4492C16j1nj8k0%j8qK3K4J1J3J3k1k0j4QL4J5j3n6n5JK9N8M1j8j5j7k3j8jL1K4JMNl4k1J8
4488B63K8jj8KL3L9Lm1n0j6JJ4nj5K9L7lk6oRK0K4J6pk2j2MJqKK9K0nj5j1j2QQj2j7NJ9J6
4484C28%k0j3l1l5J2Lj5QJ0K0J1K0L3K5lm1l1J9L0K8J5k1mNJ3lk0j3l0l3l7j6K7L3L2K3%l
4480C26j4k5k9j5PL6L6J1l8o2j9L2L8L7L7J8qj6L4L5k3m7k7J3K3L6J8j2JQk0m7m6qL2J3J7
4477C52K8J2J0qj5%nMKll5k4Nk5m1p%K7L9j8mL2L1K2J1j0l2k2j5m1l1j6QK2K0L1K3Pj7k5j
4473B91J4Mj1NJ8J0mJ1rj8j8rJ6PrK3K5j2l5j2Qr%j0j9J0N5K1l5l8rj3nj1PL1L3J5j9n6l9
4469B04kPK1L5L3K2J3klL6L7j5l5k7KQmj8j0J4J4K0J9j6n2m0j4K2N8K0k0m1l6RL1K0J4jk4
4465B99j2jL2K7Mj0j9l2l4j7j3k3nK1jj7KoqJ6k2j1L6L3N1O0Qj7l0l7m2l2J7L2L7K6j6j5j7
4462B64k1j7k3nM6N9K4rplLJ3K4QMJ2Nj1l4m3l6qJ8K8Lk2j9oOj2PL2K9K1J4jk4k9k6l6j0O
4458B24K8N5J0pK5Qk9l8m1j8%L0K0J0J1l9m1j4J0L7L4J6j8l8j%pRJ7Qok4ML4L5j2o5n4J3N3
4454B39N2L5J7Kj2j7j1qk1%L0K1PNrJ2K8j2k6RK9J6qj2j3MJ6J0pj9j2Mj3j6lk0k9RJ2kkK5
4450C10K0j2J1J0j%j8l1k5k1nJ6K3L3K6J5ORj2k4k0k3k7k7j1j6PL6M2K0n7o4j6J0L1N4M3K5
4446C37pk8qk8k4Qom2j6M8J01P9kn3o2n7k3K1M8M8K3J2Mm1o0j2J8nj6j3j6oK8J2k3mj3j5J1
4443B18J0J9K7K5K7jm1m3l4jJ3Kk%J3L0joKj6l3mJ0K0J7ok1j1j9j2K2O5K3n5n6qJ3J0Mj4q
4439A78J9L2Lj2KOpL3M5K9Pj0J7L7J6k8m1k1RJ0Ml0m3j8k0k3lM2N7Rl9l5J8L4ql9k2K4K4K2
4435B78J4k5n7m6jJ3K%mJ0NNK0L1L6J9l2m7k9J1M4J8rMM5L4oj5Kjl7j3J3J7qm1k8mJ9K7JJ3
4431B78K5Njkk2k1k7l8k8j1j9K1M6L3K9L2J8rlMk0k6l6k5K%NNqj6j7K3K9J6MNj5k3oK3Jm0
4427A91pK9M9L2Krj7lk7n2j4K1M4M4J3k8j1jQJ6j5m6k9Ojk2nL5N5M4%k1k4l1J2K8lNL6M3N
4423C52j4l1j1Qpk7k3k3k7KM6N2M2K2KJ2J6K0Rj5oJ1ml8o0m5j1j4lK9M0K1LK3K1J2Oj2k4K
4419C56J1rk3j1rj6LOj2l7j1J8L3K4J1J4Qmm4k9j1Kpm7m4k4LK9L2J1j0j6MM6K7RPl0k1K3K9
4416B91J8J8Jj5j1kj9qJ0jjLj2j1LLJ2k1m0j9J2Qk2j9mK8M8L5Klj2j9J7M0rk1oJ3Nk5j8Qj5
4412B42m3k3J6J1J3L5J8MK9J6j5nJ6K1Pj9l3mMJ2Ok9j9J9L6L4J7KNMl5m7k5k9m0k9K3P0L7
4408C02JKJ1J6K9jm4m8k5nJ0loPK2K9kl5l6rJ5K6K1j1lJ1L2K1LRJ0Ol5j1K1M4J7m0n4m7j1
4404B39L4N1K6l2l8k3j2JPMJ5Nk9kL5N1K9j1rK1Kj2OK5Rl8k9JJ0j8mLJmj9l6l0KJ3J4j1JK6
4400B74pk3mL1M0J2ok4m4m9rJ4L6M8jk4k7j9LqL0K7K3J9K2Qk7j3j7PL9N1K6jRLm2o7m2LM1
4396C12M3L5qk7j8j6k4m1m2l3k1MK9N6N9Mn6m9nK8M0K8K2L3Mk1k8j7Pj1j2K4N1K4MLpk4k9
4392C21J8K8JJ0kl9l2j3k1l6pPjL2L2RK0J2j5J0K7j6m2l6K8N4K9K9Kk4j4j8l5k3k1k7QM5M2
4389C42rn0m1pK5K4K5K0qm1k5nJ5L2K8J8Jk1j4oj2l2l4nQLk2l6LM6N5L1LJnk7k9l3k0K2L5
4385B55K9J2rk0ok0qK0K8K6rqL7J7rKnpRkj6k4j8oj7j6PRJ5PJ7K4J6k0m4oL0J2QJ0%oKK6J2
4381C54%nl8n9l5j6K3M4J3j5k9J2N1J6j9j5%roqJ6M4M5L9J1k7n6m5k0NM3L9K9k0p8n9k0LK7
4377B35Kl3j9%J5K8K0jlq%J7ORjk8NL4L2J8J5j0k5l1j6J3K6kkKk3m7j9%JKK9K3roqlnoK0K0
4373B67k2j8rK9N8M8J7%%ONpl5l8j5oj7j2%l3l4J5K6K2K5L9Km8k5J1K5RLK1K7Kl3j3Ol9k4
4369B35J1J4nK1K6J6L0Pl2l7l4k5j2j8PN0Q1P8kn8m3l6k9mj3k0LJ9J0PJ5K9oj2L0K8lkK8m
4365C50m0k8KK1K3Oqk2qNLmj5J0J5%j9j1L8M6K5RoK5j6q5p2k8K3%j8RJ8K7L9L0J4Lj8NJ4m
4361C58k1n8o1lO3L2K7M6K1Prk3m0n1j5rj2r%j0j7LNJ7K9J1NJ8J5j3k1L5J6j2j2j4j3QK4R
4357C26Jlk5k4Qj6k3K5K7J5Mk5k8JPK1Qj7qqrkPl1k5J0L4L5j0l1LJ8K3J6jj3k2oj0NJ4klR
4353B75RJ0L3Qj0k5l2j2l1m0LK0J3OjK9O2K0j2k6k4j4rNjj0ojJ3lJJ0kJ9oJM1L5K3j9n4n8
4349B40l7mLL4M8M0L3Lqjk3j9j0rlk3k9J0J7j7kRJ6J4K8L9RqQoJ5ql7k3k2k0k8k7J4N6K4j5
4345B81j3j4PMj3QK4L6On4m8PL8K4QJ8L4L5Ol8l8k1j5KK0OJ6K2MPkk8k6k4jK6J6k4k3k2mK8
4341B75K3K5L2KJ4K6j9l1j7oml1n1l4J7M4K0pK7N7K3j8l5m3j4K0J6lJ0J2%j1j4qqj9k8l8k2
4337A82L4K6RK4J9j5k2rrj6l4k7J8K3JQK5J1k1k1J9K8jNj4j6J4L5Qj5J0L7N6Pj1J3j0n1l2
4334B88%J3J8Kj2k9j6J4KkK4L4L5mo2m1R%oj0j1J7PJ3M2L3K0J0j1qj0POk0pK3K7J9%j4j7j5
4330C68qRJj9k7r%J2jm5j6L7L1J2lk4k4l1n1j2K5K2KQK6K7jj8oKk7k9J7L6nrJ9K1Qj4J1L3
4326C48J2%Pj3m1j8j4j1L3Jk6j3k8k0J7K0J4J8K5K5K4Pj8k2j5jmk2k8RL5K0j1NK3J7J7k9o5
4322B78m1oK2M2L5Ol6m7m1l2MK6K4Jnok2JM9N6J5l1m0PL4J7K2qk7%k4j1K0KKPpnQL2J8L4J1
4318C84l2m7j5M7J2l7qj0k1MRJ2LQj5n7k6J0NJ5N7O5N2M9J0l0m5n9m7kOj3k1J1Rk8l3jJ6K0
4314B57J4K3K7J6j8k4j2k4onJ7K3j2k7ON2K2Lpk7LK0jk8m2nJ9RMj4pK6J1j2j3k4l9pK7M4K6
4310B95J3%k5l5k8K6M6J5j4NL7J5%Pl1k1Krj3qMJ8K7K6J8j8l6k7JK7K2NlQMj7k1LRQJ9Kj5
4306C41mj3k6m3m1j1oJ4J9L5K6Rj4k8j4PRRML%pJ8L6K0LL3P3M1J9k3o7o1k5PL2K0k6k3j7l6
4302B93mJ9Qj2k4k1j5j2j9k1nNK0K4J4Jj4j2kJ5nk4RK6LjL7L6K1oj6J%Lnj9k7qK2Lj4L4M6
4298C54K8j0n1m7QL2J4o%K2J9K6K7Nj2kKj5k3oJ2mn0k3K6J2J1Rk4m7n2m1MRj4j5qK5M3J4j3
4295B39j8QK4K2Orj6J4J5qk3rL2N4M5J1j2j7ljNj4k6j0K1K2k0l7jJ3KoNJ9LkK4J3onj9k4j7
4290B94j6j5MJ9L%j9n4l3J0J7L7K5k3l0K4L0LKmnJ2J4j7PPLPNPJ9Ql7l9qK5Oqk6k6k0%J3K2
4286B43M0L7L5J1k4k2k4j6rqml1pK4nmoMJ3J6OK2L3J1j1k7j2j5k5j3QK5K3J0NOrk1k4korj
4282B37K1L5QQK1O%MkPqn3k7jJLj7J3M6M1jj2K3Jm9n6k6Qj5nJ3NM3O0j0l5k2qK8K2j4JKnk3
4278B68J0K4%JNJ1J1J4J7j4m4j9pk4%oj9qj5OL8N0K3nmj4j2MlKN0M6pm3m3l3lL2J6lK2L2O
4274C62k5k8j3j3k7k2PL9L6jj1k0l6k3J7J3OJ4j4j4lJ6O0L5j4k0j7l1pK6K0k7mL6Oj3mKj3
4270B95RL4J1j4j9m0m0j0J7M6L4Pk2l4nJ0Mj2K2Ol0m0ML0J9J7J0lnjk4KL2K2j7k9nJ4J9J4
4266C28J9pk6j9j3OK8M1K6MRJ1jj3k7l8k6pOJ1Lj7qooOJ7J9Jk7k3k6k5k5j9lRm%J5J5J2Pj3
4262B14pRK1L4M1M4Nn5p0n8l5J5N0K7%j5rMPoPL7L2L2L1K5Jm0j6Kj6j6j%k0l0k6j9j0j2l0
4258A47J6O0M6NqJ0K9J9jLJ3%k6rjk4j6j0j7k1K2M0L6M4K8j1j2RJ0J6L2M5L2%l6n1j9OLk4
4255C85l4lKj2k3j1J8ml8k9nlkM6M2J3j4j4J3K4K9jk2j6l3j1J4pl8l7k5ML4ol3j6K1K9PJ7
4251B61K5M5M9K5Lk0j8k7l0j4%JKnJK5K9K3K6K4rl6k6j8j5J2J2k3j9POPPJ3M1K1Okm0n4l3
4247B82j2J1L8K5k0kK8M7Om9l6nJ4j4j9k5j7J0ok6j6koJ0M0K4qMK3L4Mj9j8j6%J8J3kk8m4
4243B41j3J7pqLJ1jj0KK7N1L7k0m0m6l3KK4L8M9K0pl2l2PL2Oj3J5M5J3l9o2m0k3K2M5J3nk
4239B87K2jm%kORj0l1k0RJ1Qlj4K0K4J2J8k2n3l1j4K3K4nOK0QqmJ7Ok5j8L3K6Lj3l8l0K1M1
4235C08O2N6J1nj0ll9o8rL5J0j0k0k1j3lRJ5Oj8j4LjKmK1L3L4K6J8qj9j5l8j6PJjkj0K2K8
4231C60rk0j0kJ0K9K3Ll0l9k8k1j9j6j1J3K3J0ok5pJ1K7J7Lrj9M1Q7M1k6n8qL8L7Pk9j5%K
4228C75%j5l8m1j7K1J8k8oM8M3J8lj1j3K1L3jk0k0n2l2lOJ3JL0M2Q%l%J3k9n9m0Olj9nL0K6
4224B94j9l3j2K5N5M5Kl4j2J6L4J0m0n5qM5M0ok9m2o0j6L6M2Pj6j4OJ7RLj2j6k8lJ5lr%OJ4
4220B54J8K6L1J1J7qk4J3K7Mj0l0j6j0j5K4K8L5K7K5Lo4p9rK7J8J5J1R%lj1j8l1l3l6l8l1
4216A57j3%J9QoL4L7K7Rj3rORJ4M6L2ook0k1j1j4pPj9j2K0K6J6npPK9M0J6pl3k7k5l8l8k3
4212A99J0MK3P3M1nk7l3k1j4KL9K2k5l3j5J4LkjJ%K3J4j6mL0J2j8j0rk4mOmmK6M3K3K3nm1
4208C16k6nmJ1K2%j4MPj5LJ1J9K5K0%k4l0k5nJ8jl1qMKk3m7k8K2N3M6L9JlJ8J7K7Qqj7k9k4
4204C26%lk6j0Oj4pOK6L6M2O6K1l7n4k1%k2m8l0J3NpjL2L9K8J9J5pl5j5j0j8j4%J8K0mk2j
4200C12jl2jL1lj6K2J2j7j2J5K9rm9m6jK8J2j4qj3kK8J0lJ2L3PkPj1k2k0j7j9%M5L4J5M0N0
4197D24L3Jrj6l9k8Pl4n7m0l1j8lOJ7J8npJ6L4L1L9M4%l4LJ7%rkJ3jk8o4n0l6jM6K8QJj3o
4192B55K6QoOJ4K9L1J3K6L2j7j7J7K5Jnj0l1l9l5qj5l9j7K1L7M4M9J3l0k1j1QJ8nl5j7M3K3
4189C81k6POjOJJJ3J5j8l9l2l5j2JlmK%jLj2j7QJ2nok9j8K6J7J4L5L1K4Mk9l1m%OK7K5qk1
4185C14ok9KK0j1l3l3k3j1J9K3OJ5J5K6rl4j0J9K5j4m3l2PL1NJ5L1K4K9J8mj6n2m8mnMK3J3
4181B67j4j3%L7P1N0PrLpl4l9Jj0n0k6QM0M7J6j7j7LQkPkj7m6l0pj2qOJ5L1N2L2N2P1N4Qm2
4177D84l0k5l0LJ4k6m2jMj6k1j7J1ll8m0l6k1MM8Q4L8j7lRK4L8Ok3l7k4nJ3L7K1Mnl6k2kn
4173C17j2l7l1LK2L1K5J7J8J2j6LQk3j7j3%pk1j8NK1J6ql5m3j4lj3J6M3J7Nk4k3J8L4J0oP
4169B84LlJ2nk9k1mjK4M3L8J0%J0mJJ9nk9pj0j5j3j3K1K4RL5M0rk1j8j9k3oJ2J7L2L4K2j1
4165D24o3n0k4j3J4J5NJ4Oj7k8n3m3j0OL6L1K4Jj7j3j7QJ8j9l1RM9N6L7lk4j6pj8k4J4L0j5
4161B92k4J1prMJpj3j5kK0L1L0L3M0K3pj2l2m3k0J7L3J3k0m0j8K1NoJ5K8K3m7l8L9M2Pmrk8
4158C27pOj1k9l6j1K0L2Lj2PK5L0K1j2jM3L3Nj7n4m0QJ8mj1J3L8M8J5lppj7j5j8l9j0jk6k6
4154B78l0j9j2OL7O2M6J1PK7J0Jlj3j1m2m7nNjl1%K2jRQrk2j1pPL4qk5pk6l0lRK7J5ok2j0
4150B20K6L8M7K0rK8M5Mj6pqOn1o5l1j8k0k0LJ4K7M5J9QoKlk2j7k1LL5M8L6j5j9k6l9JJ5K9
4146C06L3Ol2k3Lmk0l3j8mj7J9K8OMJ7L7J1orMOoj7k6j2k4l0k9j6M0M6J8L2L4J7j8l4k3j7
4142B49RJ6J7kmL%j0rpl0NJ2PK4M2K6RJj4l6l3j2mK7N1J2j6%j0J7L8J4j1k5pkj4l0mJ3J2J1
4138C35jj5j7k9rK8L5j7l6lJ0J3RJ2K2K3Nj4l5k3J2L2K4jk8l4j7J5ll8k3Rqk9j2J3J2lj0j9
4134A85j1k0lL5L2K6L3M2K3jMJPMk0k7J7LrJ1L6L1jk1NK1J4om4k8mj1pJ4K3K2Mk6l1j0J2N
4130C30JK0J0k0qnk8k2J4J5jl4k6K2Rj1pPJ6J1%J0L0nl0j1l3m3j3mQL8N3J7k2j2k2p2o4j8
4126A00QN1O5K6j%Rmk2l6m0k8kK0N0O8L2kKJ8K2j1m0j1npJ5K6J4qj7j7k7j1LNj2l4k5QL0J5
4122B27Kpk2%K2L5K6KrK1N6N0K3j4k9l2j8J5J6l3n4j9JL1O0J3l1k7j1%J4Lm4l8J2NpK4M9J9
4119C31nLKJ4%j6j4m1k4lj3j3j5J8K4jrk3NK5J3J8Pj1pK7L9K6K0%l1m0l5k9K0N1M4%k7k5j2
4115B93l3k9LK5K3j5l8lJ0K1Qj5j6l6qK2N4M1ojKnj8k9l6l2kL1K5J9MK2M2J1j0oK1K5LJ4p
4111C74l9j1pOK0J7KojRpj6MK4L7Pm7p1l9kK9K0j1nMj0k3PN0L9K0K7om0k2llk7o1n0MN7M2
4107B92K6K2ql6j8OQkj7k2OJ9J6L3L1J1Jnk5k4oK4Ml3o2k1L5M1K5K5L3J2k5j2j4MOj4rk6k1
4103B80nNJ3j4l5l9j5K7N8K4j0QK7Mj8k3l6j1LNJ1J9L1K5PK1J9Kj6l5l4k3qMRLj7j1LK2%o
4099B74RPj4j6%K9L4lk9l9k8j1J3Qmmj%L6J4k6%L1J6nk3%M5Pj1Jqm1l4KJ5K3K9K9Kk6j1k9
4095B61l8J2N5L9J3J0J7j4m4j2KJRj2m3l0nRM7M8PQL5Qj8k2j4k1j7J8K8lj3K4K6OQrm0o9n3
4091B14J4N1K5k0j9MJ6QRk2j2J0jKOqj9J6M4JJJ9pMJ3MJ3Ok0mj7l2j5mj9J6L6%l9k0JK1L2
4087C08K5K0%j5j3MJ9J6ol9m2nJ1%j7j0K9K4K1PoK%k7m3k5QJ8K8K1k0l6k2qJ9L5J3J1J0j7
4083B98k9l1NN3K7j9j0j7k7RK2mKL2K8rl3l2rJ0NnPJ3l0n3k4RM8M8J3K5K1j2m2l1jjk1kJ5
4079B48lJ2L4K6Jl1J4Pn1n7PO2N7K6Oj7l2k3j8LK8K0MKl5l1NJ2Lj0jJ3K1J7Jjqk4l9k0J0K4
4075B62J7JMj2l2LM0L9J4J5OKQJ5Ol4k4J5OJ7L0Ql3o2j8M7N3Ll9j5J4J1J9J4Jk2l7j1ORJ1
4072C57j1k2j9mj5jL5L3RKJk3k9pj0k8k2k1kK3K8K1ORlmNJ1mj8j2L6%m2k1rKL2M5M3K1lnJ1
4067C95J4j0k8l3m1m9j4NJ0KnK7K9K6rl6j4RK6L9J7K1Kl2qk0j6J4L7J6J2jm7n1mJ9J1j7j6
4064B80K2L5K0ll6k5kj7j5LJ8J4kPK0J7jkj1j7%%J9QomK2%j3Jj7m6k9K2K7J2Oj3J3K5J0np
4060C30K6N0K1j6n4j7J3L2L9Nm2n2j6lj3j6NJ5pLJ4pj6k2QK4K6K1j4l2k2k2J4J9nj3oJ9K3
4056C12j4n2m7ML5K6mRK2K4Jj6j8lj0J3K7%qK1J8KPk3lK4J8OnJ3Kj6l0j4J6J5rm%j7l9l8k0
4052B25NL3L4J7%j3l0j2M4J8j1JK5K4J7pj1OK7Qk5j4LK6K4K5J6jlJ4J0%j0k5k9j8q%j0k2j1
4048C42nk3k3k1PL8L1rrJ7L5K0K3L2J2k6o1m5QK5Nm1l8NN7N9J3k7o1n4oM4L5J0kk2m7pkl5
4044B54j4K2J5J4K7L5K8Jj6k9k1k9m4j8ROOK9L4j5QN4N9L6kj4j9k6l7m3k9kK3M2K3k4j0kJ7
4041C48L6QMml0l5j0qrLj9pL4M7J8mlj3j0J2K5J0j7j7j2m8m7rjJ3K1K4K7K5L3M3L3j8m4k8
4037C71k4l7j9RJ0K0J5J0JJ3RoMjj4l6k1Klmnkk1k7K3L5L0J1k9l0qnJ5poK6qoJ0J1M5Rrj1
4033C40j8k3j4K2L9PoJ0nl3k5j5n%K2N9N2K0k7l7MK1jj8m0j2K2K4K9K6J6j0j7k4l6m2JJ3q
4029C11rJ4K0j2qPonJ5J6j2k8j3MRpj7k7j2K9O8N2Mj4rmj2nJ1oOK9M3J8k8o1m0j6jL4K7j1
4025C54LK7L4Mk7m2m1K3Ml6k6k5k1j3nK3L6N4N0J4pk6l5oK3mk0OK4K2%j2JKJ5j3n8m8j3jQ
4021B48K0K6MJ2J2j5j7K5L8RJqj3L0L6j1k7k1j4k3l1%K5pk6j3J6J5OJ9Nk0j6k1jK9J5LjjJ5
4017C23nk6j0J1J7J4nlKJ6J3j6MK7Jk3j0K0J1LJ4Qm1n4MM1J8oK4M6J7MMj6k5l1n2k0Ok2m7
4013B36k7lK3L9M9J5m3o2j3K3Ok4LK5K5LL2Q4K9m7q5m2J0K5L7K8j7m4l2j2K0J2mk0jK3K8J2
4010C11ok0k7k2m1%L7L7L3k8n0J1J4Koj0J0K7Rj3j0RL7K6j7k6MJ8koJj9l3j0J8M4Mn2m6J4
4006B22L6L9J9J2j1ML8M9L6j5j9Jkj2m0k1J9K1NJ9kl5m7k3M2M9K5J8ll6l7qkoQL2K6kok6n3
4002C14m4j8QK4K8N3M9Mk0j7nJ4j1m2j3J3K0L6J0l2l3k9JJ7oJ0K1Rj8l6LK4RJ2mkJ5J1Mj0
3998C69J2L1J1m0l7L5O6N9j7q1o0k2l7j5pnJ2RK8M3J4J2J6J9K5Pk6m0k3j3jpk4j8K1Mm1l6
3995B43rOKJNj7j5nOJ9K3M2L4km4l6j5KK2Jm9qJ5Npk9j5K1L7M6K6k7k9J3J5RLrrJK9K9ojJ3
3990C36J1j6m6m1j3J6J9j7j9J0MkjNJ1J5K0K6%k1J9J5k9m8j8J8mmK3L0Lm2k8L2P5P2K1k4j9
3987C89RRn0o9l0JKqoJRJ7PKJ1K0M1K4j4r%l1m5j0lJ7J6l1l2NK4L0L5J5lk0RK2K1L0Qk2j0
3983C81j0PK4j6m0k0kj7j1K9M5J0k3j6Nj0k3k0j4L6K9mk2j5j2j0pj2j3NjL2O2Ql4j3J8RpL
3979C31J0Jj0J0J8J4QKnk0k4l0l0j0K1L1J0J1K2jk3m0j1J3jK0M3J6lNj2m5pK8Ml1l5j8J4K7
3975C03K0J5K2Qk5l0k5l6k9J4J9j6l0J2P5P4L2Pm0k5j4j6j4j8k5lL1L9K0J4J2K7L7%m2p1p3
3972B49n2j7L0K8K5Qj5k0QK9K7Mk0KK6J2j3Nk2k4qKJ1j5j8Oqj9QM3L3OqK0J8k5k0Nqk1mqP
3968B67K6j0l1j0J0nJ0K6j8J0M6K6J3Rjk0mQk5LM6J0j8k4l2k6j3k9k0QJ5NqLLpj8J8M7K0L
3964C13OJm8j4J5kmkL0J5j7j3J2Prj5nj2mLQOpjj1QK5J0K0L4L1j0n3nJ8j1k2l0k7jK2K7K1
3960C09Qrmj3MJ0RK4L1L0Lj7j3l3j6J8NNL7K4j0m9n2m5o3n0QO6O7K4k1k4Qj6l5k3oK1L6K8
3956B76K3J3J1Oj0l7QM6K1l3l8KJ6J6J8j8l3OK8K7Ojkk6l0j4k8m7j5L0N4M3K9K9L2J6j0j4
3952D00jJ7j4j2J6K4j3m2j5J6J4k5m2mOJ3L0J3j6k4j1KOJ7Pj8j8jJ7L2Qj5j4oknok2l8JL2
3948C07K4pJk1m5j0K3J4j3qlPJ5J3K6L3K6J3QNjJ3K4j3k7k1j3j7kNokMmj2Jj0%pj1K0J3PL5
3944C84J1j8k6n5l7JJ9K0J3j7j8L9O8O5Ln8n7l6k9j5OP%KKJ0Rk4l3lJ2J4K5K7L3K8J8Ook2
3941C68m2n5k3L4K1nK8K6m1l8J3J8J5K6ok3l4k1J3J3oQj9l2J0L0J9J0NQnoJ6J1qk1oK5M8K3
3937C97mnj4k0oK5J1ok2o3m2K5J9J5K5j8n5j1L7K9K3K3N0L5j9j9Mj3m7m6m6qM5K3J5K0M4M2
3933D43K2ml3m1k2J3nj5K2J3k1k8j9k8m1j0M6K8j6k0kK4M4K4j4k1Lmj9kPL1J5l2j9pjnk3j6
3929B67poJ6K2J0K8M4J2l1l5LK2jm3n1l5mM4J7l5l5%M3M7nn5k5rj1J7L2M5mj2Pj1j4J2J1m
3926B66%j4j7K9N4K4k4k3PJ8QPMKNMMjj6j5qJ3K7M3J5%j2l5j9K0K9J0j5lJ6LJ6OJ6J2k7j8
3922D11Jkm2n4OO2L5l9l8Mj0k0j4j8J7L0mMK0Kk1k3j6J2L3Nk7k0%J9RL7M5J2rK2K9k3l0k7
3918C78k6jmLJ0k4pL0L0J7J4k1j9j1k8m8k1J0j4j7J2K8nj2Rj2lM0M4Ml7n9n4n7m3K5M9K6K0
3914B26K8L6J9Jmrok2k0K8J7j5OJ0NPk1m0j4J3K3MoKJPJ1L5L8J0JPRJ8ml0qJMJ7K0Rj3j3m8
3910C40o1NL2JJQj2LJ0j3lNPL2N6Kl6kRj5qJ1j7k8J7K5J4Lk0l5j9L4L8J0m9p2l6l7k6LL2N4
3906B63K9J5K1RQL6J3LK5M0L5j4l3l0j7jj6j3l%K9L5Om9n0k1kJ7lk7J0M3j0l7k2KL3L6K8J9
3902D07j3k4j1J3J3j6k1k8k8RL8L2J3j9j8Kj9j7PJ0j3l5k8J4J9%lMN1Q6M8k1n9k0J1Ol3l1
3899C26NM3om0m4n7j8K9K8J9Qj4j3KJ0K7M6K3jRPJ1pm2m3l7l1PK7M2O5L7k5m7l7l1k0J1%l8
3895B31l7qJ9M6N5M5M4J0k4k8m2n2m4l2lL2K3K2L0PK%PRJ6K9ll0pJ7J2kj9NK6K0lm9l4J2K3
3891C25J4K4k4m9k5PMoK8N2J5j8k4j2j8k5K1L2j1l0k5%J8K1K9J0LJ8J2J8Om3n0k7JJ6L5J9
3887C41omJnj6Njj4rk0oK4K5j0j9pk6pROJ5K8RM5K6j8k0%K6QjJ7K2Kj9k3L0M7J0k0l6n2l5
3883C22n0l3L4O2L1J4J7K2K3%nKj7n1k0pj1j8j0K9J9k5l1NPk6j2K0L3J9mll4j1L7L0Mj6J7
3880C63RrrLjkmJ5M4N1K1k3l4rLQnk0m0k2pj1l3l7LJ1OM2M7L5kLJLJ9J0nqj9l4l1l3MK1pj2
3875C05KPJ9j4m6k1j2jK5L1OJj7qJ4K9%k5J6K4Q%l7n6k0kK5L2j2l7LJ1j4J8L8K2JNj5m3m9
3871B13j3NolRmJ4K0RLoJJ7J2L2K8L2Kk8l5n8j8Jmj1J8M2M1K3J7k3k2J4J6J4K3J8J3ok9k0
3868C51kj2j3nRkj4J1Rk5l6l2k3mJ8K6L5K9K8M2K7nl7l6QJ7J2ol1m6l2j6J3Nj5KJ3J5K0K2
3864C20K4K1L8K5K3K2jj9k3RJ1k1m8k9lJ7J5k7l7rK7J8l6l6pJ2K5J6j2j3J4J8NJ1QOojJ3J5
3860C85Lk9rJ4J6L4%l4j6k1m5l3j5mJ7L8L1J7J4k4j3Oj6j6nqMJ0MKK3M7M6J4k3l6l4l7J2J1
3856C30j4k1moj3J8L6Pl7j4K5Oj7J5L3pMJ2j2k6QM8O0Qn0n4mL6K4j4j5j7j8K5M3Mm0k3J5j3
3852C38m2m4j0J5N3N9Ok4k2lM2K2%J6L1J5NMJ7rm8m7k8j9PL4J9J3Qj9l0l3k7j3K3M3L2jj7
3849C66JJ6K6Nknj4k6nL2K5J5mm8m2j9J5L3L3J7j8m0m6k9l3n7j6K4K9MqmJ0K6L6J9kJ8M6K4
3845D02Jj2qjlJ5j3l6j3KPJ3koj3lK6K1K3Ml5m8l4k6qK8L1J4Pj4k0j2j4PM5L8L6Nk8j0RJ1
3841C86Qj3n9p4k2M6N3K1Nj9l5k9k2NO%J4L5Nm3j9lJ2L3J2pJ8L1K5J8lqj1j1pl4m3j9kJ8L6
3837C04K1J9Lj2j9j5KJ6%j4Oj9k0J8J4K8kl6OM4K9KMKj1j8j5k4Mnj2%L3K7j1j0J7om2j8NJ8
3833C13K7L0J1jqRlk5m6m2KK9Lk6n4k9QJ0J7K2L8J5KJ7j9k6Joj1KK4L6J1J0J7KjmlJk3k5j0
3829B95KJ4ORL4K5j5k7j4%l4l5K6M6Qj8k8j7K5J9J2K6L0Rj7k1J3J9qkRqm2l3j0Jj6j1j5j4
3825B43J4K1J9mML1OoOmj7%K3J4j6j0jmJ1QL2M5J9j2k5l5lJ9Jk1k1j8KOj1j9lj6kJkoLj3k1
3821B38NJ1J9K9J0Nj4j6mOL1L5JnJ7J9Nk3l2LK3J6LnLJ1j7l7m1k0J5J3J3KJmrk2l1j1L0L7
3817C10%JM4M0J5ROkj4j9Orl2j9J7J7J6J0j7k5l5j1K8M3J1j1oj4MJ4ql1m3m9j4LOL0K7j1L
3813B90K8L1M2Om9m1JJ4M2N0J1k4l7k4j4q%J8L2J4J0K1K8nk5rPl7n4k5nK0L2lk7j5k4j7%l
3809B51K0N3M6mPL8L4Jl8m9l0j9k3rNJJ9L0j2k1K2K2j8j6J9L3J4j4QK8J7J0ql0m3k4MK7K2
3806C73QL2K6k3o3l7j8pnk8nK1L7L3J7J5MOKRK1j9j8j6j4k0m1m0J0K3K2L6L5Mj8j8rJ7J3M
3802C69J9L2Kk2J9K2k0l2l8m5l8k8j4k5j2nPK3K8J4Ok7pL6M2J0mkK5L1Pj8j3j1nJ1J2kj4R
3798C42K3J7J3k4m4j4L4M6K7nk5l7m1j5oJ1K0OK4M0J6n6n6l4j5J0ORK9KqQQkj7j3pJ3Oj3j4
3794B64LM3N9K9J9J1m3p2n2l6QM0K5K3Rj5q%%J6L4J0j1J0J1j5k6j0PKJ3J9Rlj4oJ9Jj3k5l8
3791B97j7lk4k1J2KRL5J8pl8k5J1J3Lj3qK3J8J5J3J5L5L2Qj2k5j3kPll6l3lJ6K8K5NOJ1J4
3787C88j4l0J0K8J0J8K2J7Kj8k4l4j7j3k6k7NL3K3njPMk5rK7L5J2j5pLJ1K4J5k7k7l1j0K1
3783C55Pj2ONPol0jJ0K2K3Ll3m9k6j5k1j0j4pK6L0qOK7K3L7K4J7J1mj6RJ7k3l2j2KjjL6M5
3779D27Pl4l2oLlnol0j0J0J1L0K2KJmnKok9j4j3k0j0LJ4K0jqrpKJ4j8l3J4K3j2lL2N7N4Ql0
3775D08m1l6k5j9PL6L7Qk4l3l0J5J6%QQqJ1K0J3J3%k3m8m2m4k5L4O0K7k3j4K7K8N1M6j1n5
3771C72n5nN9O5J1k0Ok2o1l5k2j8J9L4K1J1j3jLl0k6k2k4j5j2J6K6J5qL4N4ll7j6J8K2J2j
3768C52k6k4rl0l1K7N3K9rkL3J3j1j8l1mJ0%lk5l5k5K3M0pk3j7jMqj6pK7J6OK8K1Kj2j1NN
3764C09Q%K4J3rk6l7j4RL5L2K7K2ql7l2QN9N2rj7Nnokj5k7j2K2L1j5n2m2k1pNNLKL1K5j0k7
3760B97RK1noJ0JmL1M5L5K4j3onm6l9KJ1qj5PK1L7J5j3j3j7lkkJ5Qk6jjk9OL6Rk1l1rj3Jk
3755C11k1j0QK2mK7N7M0J2k3k9k9l9l3OM5M6K7lk3mj0j1NRjOml1n6l9j9ML8L2K2LlL2M7J5
3751D22j9j7J9L4j0m2k4kNL4J7l2l9k5j7j4J6K2l3m0K9O7J7l1k0J0K5Jl3l4nK2J3k1pj2pL3
3748C02K7KJ2K4pl7l1j4QJ0J9J6J9K1j8j8j2l6m4J3L4pKL4L5J3qk1j0J8K4j0rnj2Pok2j4j2
3744B87J6N7L9km3o0o4k7L3K7%J9K7K5K4Nk0j3knpKQJ0Mj2q%Jlj1j4j7k7mJ8PLK2J4lj0J4
3740C10J5ql2l3j1mj2K1L8Mj0QL4K0k7j8J8NmomL9K6qj6lLkK6K2k7l2pJ3M1K5k3m3k7k5rj0
3736B67nJ4L3M1L0Ln6l9L3N8L4%%K7Qk0k2m3m4oLklLlpMJ4k1o1j7K4J1K5L0K2J0Qoj4JK4L1
3732C89K8J5j8l8l7j4J0K0J4j1j7j2LK7L1J3QJ1j2l4l7j7J3QookJ6J4k4j4QKkJ5nj5J0J0j1
3728C33k9nK0JLL4O1L6omkJ5J4l6o1m4j8J5M8K7k1l9k7k1k6j6jQpj9oL8N1J2LJ4J3K7J1j7
3724C79k2m7l8qOL7N3L7Mj2qol%RNj0MJ5nJ1Mk4k0oJ8J5rl8l9qJ0Mlj3K4N6K6k5k5kPJJ9K0
3720C93l5m4l0k6j7NL6K4L3M5L6Mk1j3J5%j1Kmrk3k9Nmk9j2k6k3RMK7Qm0j0JkJL0L2Kk6j8
3716B60J3jj2K2L2k8o0m2j8LM4N7L5J5k0k2k3k1JJJ3J7kk8K5M0J7K4L0J0K1M2Kkj5l5m1qJ4
3713C60J9K1Jk4k9pL0Pk8l1mL0J4k6l2K2N1L2LJ4Rj1q%pl7m3LPl2k8pL2L1J3K1K6jk9j1J4
3709C65L7Qn2n5j2RQMkNK6K4L1K2Jj3J1K9j2j0Qqkj5l4l1k3k0j8rpnK4L6j7l1j1j1lQJmQM3
3704C03L9j0k3m2k5J7lqJ6K7k3k2L1L8K0%j2nNkj8m4nL3M1K4j5j8k0pjlJ9K4J3J0qK0K6K7
3701D19Kl5oK5J2k1l2qRoMJ6j1k9pkj7qJ8M7L0RJ0K5L3Mj2qnk1l5k7OmJQJK1L0K3k0k8J1J3
3697D35J0Jk3j2j5l0k6qJ3J7Lk5l0k4%L5P1M6Ok8j3JkkojMqNK4J8ol2k3POLkkNqJ2QMj3j9
3692C76j9k2j8nJ3MLK3qPJ9JQJ5j4k4l2k2nL6L5j5k2L4M5J5l1l2j9j8k1lPJ1K4J2j1%J2J8
3688C77k5l3kJQJ6k3n2m5jO7M5L1K5nLql6m0j2j0j9k9j1M4O1J6k9m1%NOJ5RJ9K9k1m4j6k0
3685B55K2N2L2R%l1n0j1K0K9J9%OK5Joqk6rkJ1L2K3rj2J2K8Nl7k4J9M0K6Jok5m7k4qj7mPJ1
3681C29j1j7j8JJk2k1J2L2J3loK0J1j6j7j8kK5J2NK4J9k0k4Ojrmoj5K1K4nk4LK7J9Pj8k0K
3677C16L5L2K6kl7m7l2lJ8J2J4MrknJ0L7J8j8j2k2j1Lj3j2J3Pm4m4K0M8K9J4J8K8Oj6OmlJ4
3673C92k4m3j8mK3K4J4n%Mk2k6j2QK3lmJ8K5pmpk4k7lJ6J5ol7l1jK6J9k8k4J9M6K4j9nPk1
3669B98l5NL0K6J2J5Pk0k4nOJ2J7LJMJ7L3kl1j6oKk8n5j6JlLJ6J6kJ1K5k0k2J5J9Ok3j2LM
3665B87j6j8K6L9J8j7%L3kk2mNk6j3M2K7Kj7n2l7j7J2M1L1L8K6J8M0K2mk2l8rJ3K4j4m7k4
3661C45PK3j1l7j7RN2N5J8k2m7k9j2ppJj1j7l3rL0N2M1Pnl3k9NlplJ9Kj2J7L8L5Nk6k6pj2
3657C39l8l5l6l5j1L0M1J6oj5J5K2mMK3rk9j1mj7J6M6L4J3MLkl0l2KJ1JK1Rk2k5OJ1J2qk3
3653B87OM0L0j0m3rL4K3KK0J9j8k1qPJ4Jj2RK4J9K0mk4j6LJ3%k6j8J4Mk9l7k1K4N0J0l0m3
3650C04l6j4L5O2L5J0mk0j5j5j3PPk4J0J3JJ7K2J3k5k1J4L0L5Rj5pJ2%j6m0o3n0j6qj6l1J2
3646A99O2M2K1M8N3K7j4m2m4k7K0K4J3j4k3PlJ3K6nl5k1RK8M4J0k7k2nlJ0K3ONQj9l3j1K0
3642C70L3Ml2j4K0Nk5k1qmJ0K8K4K6j1k3m3m8j4J8K4RQK8L7NkRK4%j2l2l3l0l1jM9M7rj2K1
3638C94J5J4J9j7m5l0oj7j8nkk6LJ0K1L1Jk9pKPL4J1m1k1Pjj1qKJ4J0j6%L5K6k8k2K6M3j4
3634C61n7j7Nj3J0L8L1nkM0M9J5l1n0k5jJ4Pk2m4j9K6L0L3K6j2j4pj0KJ3jMK0Ml7j6K1lj4
3631C49NK5K3j0k7jknJ2J6Mk6k0RjlNJ1J6L3K5J2k1l6k8l6LOpqjL5M9J5l2n4l5lkJ6PpMPK9
3626C51Rj1J8J7J0J1%k0k9kRk2l4k5kOJ9J3j1ORj9nJ0J2J3K0Nqj7MJ3j4l5k4K%J1J6K6L3J7
3622C82LKk5o2k8K3Nj3MJ6K5NPRj1j1Lnk1l9j3Qk7k9%K9L7J6rKM0O1N6K1k2k2NQnj6k7l7l6
3618C09rQj3k4k6J9L1QoK1M0K6%k6m0m3j5j3RO6K9k9j6J0Lj0K4L3K5J5j7l4%J4NJkoqk2j6
3615C21rk5m0pQL1K4L9M0J4j4m7n4j8lk2k7m1rO5M5K8L2l1o0j2L1K1J7j5l6j8QK0jJqj8QJ0
3611B48JRNL4K8OL8L4J5JJk7n0rK4J1l7k9KL1L9J0l2m3oJ1KOJ3nj0mMK1Qk8m4l1LJ8jj5J1
3607B63L7K0rk2jL8J1j0j9POk9m3qK0J6mQL2L6L0k7m5jK9K4Kj3K9K7k4l7k6jjpj0J1Rj7j4
3603B87NJ4J3JJ2j3j5q%K0L9Qkj3l4m1j4M1N7K7j0l0l5pL4M3L1Kj9k3j7k2j1pOLJ5O6P8Mk1
3599D64OOl0m6n4k1Jn3m3qNJ9J1oL0K5NJ1mOJ7J7OJ3j0popK6JkK0K0j4k1OK1j0rL5J4k6k9
3595C79NRj3LJ7Rm3o2j4Kqj9nJ0K7L8M4N0K4jL%m7n2j4nk2KK5J5J2RKJ1ln1l9ML1J5j1Nlk2
3591C17k1j7NRJ2K8K4Mqj0oOK2J9KPmmRoj0%Llk6k6JK9J9Qj4j8l2l4K2L5l7o0K1M0L5J2j6
3587C37Nk3m5l1J4L9J3J6J9Lk4m5k1oLJ5J7L2L2Qj2j0j6l2j3L8M0J9J8pk2QJ7QJ1K0J6k7l9
3583C75j4J8J6J4Mj7jNk6k0j9rK3Jk0l5l1k0j6J8L8L0RKjj0j5RMj6J7L4pj5J9J0njl1k3j0
3579B84l0rL1O2J4j7kK0K0nJ0kj3k2mJ7on1j7MJQL0M7Rl5j5K3LqJ4j4oK0J5mk9j9kJ1K5K0
3575C78RK4L7J2%k2k4j1Jj7l9k5Kqk5oJ4K5J9k3k3%J5K5J1pJK3Kj9j2jK7M3K6j7l2k3k4l8
3571B98k4j4%L1J5J4K4jj0J1K1ROK9ml0LLk7j8mk0k5J5N1K2j4j3Op%QJ1Jl6k3rkJ3K6J5%j7
3567C34j9KN3M0k3LK5%j6J2K2J1Lk3m9j3L7M4K3K2Rk6m9k8NJ6K7J1nj6k4jK6L0K5ml9l3k3
3564C89poqRL0L0J5j2k7npj6roJL1L0k4n0j8rj8rJ1K9J3Kj2j9J4K8J3k0kK9K6Pj2PJ6k9n3
3560C52j6qj4K0K4J0lm4l8k2k3PM8P3L9ql2l0k4oJ8L5J9Q%LJ4ok2rM%pk3j0L0L8J7Ml7k7M
3556C58l1m8RJ2lJ8K6K3L0L3J7pmLJ8J2lJ5Kk9l3nJ2k3j8mk0j2M2M8Ol9p9n4J8K9j0k2QL6
3552C31M2Mj5L0K4j7l0j1NQRnm7l3qK7K5kmqqK1M8J9l0n7k9j3qJmj0J8L0pj3QJ1j4j0j0K1
3548B89N7L4k2q7r7l4L3P6R3R1J8l3l2j7pk0k4kmkrpK8Nl2k2k0j3J6L4K8L5L9J4j6qJ6LJ4
3544D15N0K1kk1oJ3%m4m9KK3PjJ5kk7j4j4j2k8l8j0MJK2K9J7J0%j3j0k2l0k9k0kj5j9jj2k3
3540A65J9N4L2K7N0O8M8j9l5J5K0nn1m1j4j5kJ1%JkK4L7Rj4j3Kml9n3kK4J8Pj0JJ0k4k8J4
3537B85M8M6K0J2%j1j9j3OPk5l1pP%J4J8J7k5l2j0OLqLL2L3J9J7Kqpj4k0JK1K1OKmj9KJ1j6
3532C90k4j1n3n3j5K4O4N8J4j9k0j7OJ9Kj6LK1K4QJK0JpJ7%o7n9noj1J3L8M5K0qMJ1j8ON2
3529D52K5k1n1k0L4M4L4nl1k0k9n5n4JJ5j3l0k9J5L9Qj6K4M2J2lj7k8qopQL0L1K6K1NLJ3k
3525D37l1m8k9J4QmNPLK1L5K7Kq%njj0j6j2J7Jk8k0j4J0MMQJ5J0mj4oRKJ4LqOMl6l5j2j7l1
3520B77k7mM2O4M2%pl7n0k3nJ7NJ9J1j9l0k3j6KJ7N3M3J5MJ1QO%j9l2l2KL1RQJ2j1j9JL1N2
3516D28nm6o6l1K1M1K4ojpj1LJpML1L1mlJ0L0L9Nj2j0l2m6l4j1%l5l3k0K1O4L9jj1NK0J8K2
3513D25L2K0kl3l6j5kpnk0n1m0jK6K1M7M7ml3jK4lj0op%Jj6j2j8m2nM6O4L6POJ1J6Oj6n2m8
3508C50J9L1ok6l4j1JJ6M0M6Qj8J4Kk5j6j8r%QK8Om5m3J1M3M0K3mNJl9l9NK0%k5l4k8%K9Q
3505C34lJ0Jrj8m2k0K9L0J7oNJ5J8J1j5qk0mL3K9Kj8j0j9RJ8l5m8L6P5Rm2l0J6K4L2L7L7J9
3501D99k4n4o1k8moJ3M4Pj4j1k7l6nJ8J8J8L3M3Ml6k8NPJ1lOK7P%K3j4o6m3PJl0j5OK2M8K3
3497C85qj3j2k4mM3P6L8J4RQNm5p5m6LK9J3nnj3l8n2j4K0J7J2M8L0pj4Kp%Kj6ormJk0l2k4
3493B62RL0L4K8J4k1k5MK0J2J7nj8pqlRJ5J5LMQJ4K6RqJ5j1m0k6j3J2%j5rqJ0K5lk8j3j1l7
3489B86l4mKjJ8L3K3J9J2nJ2J5JJ5MRK3J4k2n2k5JNmk3k1L6O1K0l2j9J0K9L9OoNJ0L6L9K0
3485E55k4m5m0j2NJ6L9N9J0l1l2l4j8k2%Kl3l5k5j5K0J6k4m4j3L8K1JOPLj4j0K5L1J8KRK3
3481D35j1m7n5k8KJ3Oj0J3K6Lj9k6%J0pNK0M2M6j4l4k6j2JL0N0ml6l2j1K2QKK8M7Rn2m3J1
3477C62QRK2J5L6J8m1k9mk6n9k9J1j%J4J4K5K7J2Rj6k5lMj3oJ4K5L6K3k0k8qOL6Rm2kK4J5
3473D22j2k8j5Lj0k8j7k6l2l3j6J5K1K1L3N6K0l7m8nK1J7nm7m7k3KL6L5O2O4J7njRPK9J0j1
3470D54k2n6n1qK3QjNmj6J0MLLj9LN1J7m6p6m2K6M9L2LlK4M1M5L6Mj2n0p0n1j3J5J0j4kK8
3466C38N5K6m4k2QKj7J0M5J8l3k5J5J2k1l8k4OJj0K5L2j0l5LK0mpPK8L6J7pl6pNj7k7k0J4
3462C19L7K5J4J8kk5k6nJ0Q%k0j4pj0lMj6k5NL6L2j1j8oJ1J3NQJ8L3K1l2l9m2l0K5M0L2om6
3458C31k4J9L5L9L4Ml7l6m9n6oK3J8L8jk2J7K0qpJ4jm4l4j6Joj9J0L3K5OkJ0L6J6k7k5RL4
3454C52M4L3K6pn5m7j9K2P1M4j1j9k7l2k1PJ1Lnm0m0MLk5k1JJ3J5Nk1MK5kk2oJ6L7K3nK8L2
3451C94j4l5lK5J8k8m9l0J0L6L4M3O4K8l0n6l8j0jk2l0k3k6j7L4L3pPRJOj2k5k2j7J8L3L3
3447C31J6l0j1K2J2lmJJ6K1QJ9j6n1m8j2J0%nK1N4N6L1ojJ1l1o6k2K9K5qnK2J4RPql4rJ4J
3443C80mrqj9oJ9Ol1j5K0nNLjRJ6pm1l4k2jPQK2K5L8K7jj8l8LJ8pqRpKK2JNJ0J2J3Ll4n0k6
3439B91J5J5K5L6PooKJ1pj5j2j6k2j6J3L6K3rRJ8K2RomJ2Rjmj0l2j5K3K1k1n1l8JK1K8mk8
3435C24k4Qlj6l3k1LNNLJ5J4j3mL5L1mMJ3J4K5j6l6oJ9J7J2J9M0Jn3m0JJj6j7J3M0M8K5Ok9
3431D10k4j3j0J1M4K9k1k9n2n1j4K9L2L4QJK5K7K3%j7OJ9Mk1l6k8kRRJ1j6l3j4j8k6k2LK2
3427C09Lj1ql6l1pK4M6J3JJ6J7Jl2l4K0L2qnJ6PJ1R%j5l2j4K2L7N3K1mJ4nk5kQrRkm0l8NP
3423C43NJ1ok0JJ8K1lk0k8j6L2K7q%K0K0RJ2Oj0j3k4j8J2K0j5j8j0PJ9K4J3oKjj5j6J6J3j2
3419C92lJK4J4Jqj6j9j1l5n8j6J3K9LnkJ8M4L1K3%qJ6J9kk1m0o0n2j6J2M1L7K0qoMPK1K2J2
3415D18K0J9pk2k8k1J4Lj7pLk%J7J4mRJ1pm0p0p2m1K3M9M1K2k0l1lJ9N7K8%K0J3kmk2l7k2
3411C21mKMkj8qJ2RK0jl5k1J6L7K2j9k3k9l5k0j0MK9L9K6K2J4J2K7J9j6l1k4J8L1K9Km6m9
3407C24j7L1J0k6j2lK7ll4nOk2k1K4N8L5K1L3K6j2k6j0j1k1j1LL4M1Rlql9m0j7nj5l0k8mJ5
3404B74J6njMJ2K8J1j6j6J1J4jjK1Lk4j0OorJ2J4J8J3J9J5ok2m7k7J1L3M3K8k8n9pK4Kk5j5
3400C07k%k%%j2nK3K6j6k7j2jJ1QJ4rj6j1rplJ0KK2K5J7J2K0K6mJ2K2K6Ll1l2j7k8j7K5J8
3396C68j0j4J6K0j1k0qJ0RQPJ4K0J1omm2n3rlJ7L5lK1K7l0l7rK8N6J3oQkl0m1mR%nQNk7l2
3392C04Kj2j1RJ9J5k0j9J7J1j4m3k2L4L9J8%J1k6m5j4L2M7K9J5K2Ol2n0k2j8m5j7oJJ3L8P6
3388C42N0J2J0Rj5l3l0j5J6K5mk2J3K9l2l9J9N5K6J2oj6rj6pJj6j6j5kNj8j5J6K4J4Mj6k2
3384C18l1oL2O3M3J2lKl2l4j9j9NOjJ6J0L4M7J8J3j5mj2oL9M6K3k3m1l9l1l1l3k4j0J2J0j1
3381C24NJ0M3L3j9LM7M6K7j5j3ok8m4m8m1k9j6J6M4L3M2M5Pk6k0j7l1k6oknNK2J2JQpLNjk2
3377C59rQNMpk0mK0L5J6RJ9K4J3k8l3kk7m3l1l2l7j7LJ9Pl4j4J1J2K4kjK9J0qML7M0K5Ol2
3373C58k5K7K3j8oNLK5L4j0j0K0J9%k1j2NnpM%j4LK4J8jqk5m9j5j4j6LJ8L2L4%qj5K2K9kJ1
3369D36k7l8pQJ2J6Pl8j2J0j9m2oMJ9K8PJ%k2n0l3J4J1j7j8j2j4M0O2N0J9j5mK1M2k2l0oj8
3365C57l6l1K0M1K6K5Ol0p2m9K4K6J0K9L9L1MpJ1J7J0Lj2nj6n1o4k0L5J9kJmj0J0K1OKNJ0
3361C79Rrj6j3jJ1K1L6K6j0k3j2j3l9m4J8L6PJ0K4jqqoJ1L7K3j8nJ0n2n0j1K2M3L6L8J2jK
3357D71l1k7J2Pk3j5j1qj1j0k1mK8J3j0j7j0k2j7J5K4M7K8kj3k0lpML3N9J0l2j6NJ8Oj4l8
3354C98m3QM5K2k1k5j0KJ9J4Jlqk7l8j6qk0j3NM1N5K4MjjRJ9kl8k9J0M5L3Lk1k2j4j5lL0J3
3350D22m6m8j5j1j2K3L7J8K2K6K1J4pk8k6qONj5qjJ1ql1oK6M5J5j1k9l3K9M4KPJ8lk8j9oj4
3346C78qQK4J0jJ0J9K4M7K8l9p0n0pK6M2K4k2l4l0k1J6K7J6j5JK2J0k4l5j2nj3p%qj9k3kQ
3342B95OqqJ0J8J3J2PJ8L2J5J9J2rj2jOk2m0rL7K5j5j2J7%j7%J1J0nl4OM2ok6j1PK4K0Pll6
3338C95m8k7jJ1lk4k1OL9M0M%j1j2rlOrj8j9rQJ0J0J0J0K8L2j0k6j5MQrK3L8Nl7l0j9j8lO
3334C12Mmkj0mL3L0K8J2l5j1M1O1M1j2k7l4k5kJ7L5L0Mj8m0n5j1K9J5j1qj2k0k2m7j9J4Jj8
3330B60j3nj8J8N3N9K0j7k8nJ9J4K3K9J0QOm0n1l8k2OJ1QJ1K1M9K9l6k3PKknj7j5OOJ3Oop
3326C46jjmK9N8M8K3l2n3j7k6jM3L3J0mj9k4J8N2Ln0m5rJ2mkL0N3K5j8l8m0QO1N7Kk5Qln9
3322D44p5l9J4M8N5J6j6jJ2j6k3k3l4nJ0k5j8MOJ1J1J7J5oMj0m2o0k2j5j6J0L8L6Mlj4nQJ6
3319C11J0L2j0k2Lj1lRL8K6qpRJ4jl4l0jql6l5MN1M5J8kjJ2%rJ6K7Nl2k6l2j0Rnqk7kJ3op
3314B79jK1K9K0K7L6K3K1J4Jk4k9JM2M5J1pl8m4l5j2j5l2j4K1J3K7J0l0k3J9M1K4j9k1l5l1
3311C15KK3M6K5nk2k5j5j6k3OJ0jJ6J6RJ2J7J7J5j4l1kj6l2KL4Pj3qLJ2L3K5J2j6l2j9J1R
3307C87klk7m8k7K0M3M5J0j3jj1K6L6J6J3J8K0Oj2mJ2RJj3l1l7j4LlJ7NJK1J2Mj8k5oj0k6
3303C94k1j0k0j6jlK6N1J1J4L0J7%rl4m9l4l2j0J7M4M3K4pl3k8j1K9M8%n7p5n1PL8K8K7J6
3300C63J0J4J9Lj3J0K9K5L4K2qoqj7LJ0j4rj4j7j8j3QN1L6j5l4j2J2K7L7M4K9k1p0o8j5K1
3296D35Pl2k2jJ4L1ok7j8PKLJ8J4Mj2j2JPlqj1njl8j5L0Oj8j1%l0l3PL4jJ3L2L0J7jl9n0l8
3292B80l5pK8L7J8J0J6K3nl1j9nnJ2K4J8jLL2K3K2J6j3m5j7O2M8%l2l9k0j1lJ9J5mj8j6oP
3288C81J4J2mQJ1Krk3l9k9J7Jm8k1J6K7K6J4J8MKJ9K8j6l3n1l4%mj1lJ5K6Kk9l9NJ2k1k1K5
3284B50P7M8oj3k3mL0L8M2L9J4k1l6k3l6k5j1KJ8J6K1ol7l6k1J8M0K7J5J8J1J4K1j5n7m1O
3281C54K5Lk2k0rMJ8LK2L3Oj3k0oK3Pk8j5RL4L7J5Kl9o0k9j6lJ0K8N3L1J7kl6k8j3k3pJ8J1
3277C74L0J4LQjj3j7J0J1k6l4MJ2MJ6L7L7Pj6m2n9j0L4M1K4kk0j0LqOpk2m3l2KL3K9prK7J6
3273D04j5j8rNK2J9j0k6k0rnl1k8rKM5L3J7K6J9Jpj3pjj6j5K3L4Qj6nK1QpOnk9j5Lj3oJ0J9
3269C90K6K4J1j1J1J7N%o2o4m1k0QJ8RK1L1Kk7l4l9k3K0NLL5K2J5N0K6k9j7JPJ0NJ3J8Qk6
3265D18m9j6OJ5J8j%K7J3KL7L0j3j6j5k5k5l1l7KOJ1ok1JnKK8J9K5L2m%Mj4Qrl4k5j5QJ2O
3261C69j1j9j4j5rnNM0L1J4J8PojL5K9k1l7k9j7QM2jm5NK7lJ7K4qj1j3Q%l8n0lK5K8L1J4J
3257D22nrj9k1k0j5%J0K6M7O1N4Ol5m7l9k9k0l5J2N6K8k6l2J1K0L0Mm1m1k1kKlOJ5J0RJ1J6
3253C96nl5l7k1OJ7L8L4J4Jk2l2j0mMJ0J6J0mMj0k3j3K4O0L4j3k4j5j6l2m2j6J5M3N3J1k2
3250C94k4j7k9k0J5M3L5J3NJ5K1LLK6J5jk6l1nj4j0lnpj7l1m0j2L1L7om6l2j8k4J6N2L8%J0
3246C54J2J2M7L1jmqpj3k7k0j9j5J2mj2NJj1J7M2J3j6j5k8k6mJ5J0K6J6k4k6QJ1oJ7K1JlJ0
3242C92J0j0k1m7l4J2K3J9K6J6Nl1n6j3K4QnJL2O2K4rl4l4J3L0kn7m6rJ7M4M7J7J6Lj2k5j7
3238C79LL0K3j3k2P%k4j1jPJ3pj9k0nOJ9J5L7L2Jk1l4l0l1j8kQKmPJ2JLK3L0K2Rk2k1jK0K5
3234D28%J2J1m1m3j9j3rL0M0K4kj7KK9K1qk9m4k4kOlk8J1J1qK4j2l5mjJ3Ok5lK1J2j3m2pJ8
3230B87K6J4mk0nK0K1Mj4j3NQj6J3J7j5jOJ5K8J8L2K8Jrnj3m0m0j2J4J7K7M1K3K1j3l7j8P
3226D18ml0k0jJ8K1J4jJjOj9m4m0k5rQN2N2J8nk1j7j6j6mnJ5K0j4j3J5NrklJ5Qk4jJ1QqmJ0
3222C59J6K9J9Pj0mj1rLK5L0Mj4k6j2%%j8j4J9L4K5j1k1l1j4J3K1qk2RPPk0KL6noL6J6PKj5
3218D55k3pPJ8K2PK3K5Nm2m3j0%Mj5n4m3PK6K2L2J9k0k5k4l8k3K9K7J0j2k5J8L1nj1kL3J4
3214D12l1j7l1m1J2K2J2K1J0NK5K4J4nL%l1j4kmNPPJk6l2j8J7Ll9j0J6K9J1kJ7JJ8L6K8K5
3211D78j9m9l9k6rJ6Pj6mJ2%OJ2k%J8M1Nj5mL4M1oj2j9j9k4k8pj8mL2J9j9l3m5l0kQL6N8M3
3207D17K6Lm5j6K3J5j0j3j0j0K5J7l1l9j0Jj3l4prKK3J7J3JJ1L7Jj3%K3J5JJ0j2m5n5j8J1
3203C02L4L1J9j6j0%j9j3MQJ2K3K2Qj0j8j7J0K9j1p0l8K9M4K4J8l0m7lL5K9j5NL4lj3OM4K9
3199D66j8k4j9k2kj3j6J2L4K4j0l2RK2k6l8m4k1K8P8M4j1r%j2rkNJ3MJ6L7M7J0k1l4k3k1j6
3196D06j0J4J9qo4n6j0NRJ2K7L2Jj6QM4K2k3j1j8k6J3L6L3Ll2m4l4QK1qjK4J7j4k3j2k9k2
3192B93J1J8J9J4MJ6M1J7j5j0%pol4m4j9JJ1jJ5L2OrMNomOJ7J5L2J1l6m9j5K1L0J3%pLJ5%
3188D08j2Oj2m1k9%QM1M1RNlkpMMk4j8j0LK7M1K4KPNk5l9l1J0K0k0k9rk3n4n4PM6M3L5K0J1
3184C85J8jk6k5pK4J5nJ1J9kR%j4nrNJ4J8N7M7Nj4k6l4m0k3moj6l8m5L3Q8N4K3L1J6j9l9l7
3180D37k3mJlK2Qk2k2k2nL1M6L4k8l9k4m0l7k4lNOJ6J1K1K5K6L2K1j4l5l2k3PK2J8K2L4L4
3176D79nl3l3rj9k0nLOLMN6L5k7m5m8n3k3K3L3j6m9k8K4J6pJ9N3O6L4j0j5oOj0l3j0J5Rj2
3172C68qRRmPNk1k6J6J8qJj0rKpK0O2J6k9j8j6jnj7MJJ1L3J7J5%j9jPj0j7m2p3n5j5L9O9M7
3168C65J3K3K4J0k3m1k0oJ2M6L6K8J7OJ9J9nj7j2pJ1mrmlRjj9l9n4m1oJ3K2P6O8J4k6o6o4
3164C64l7j2J7L3J9J6J4OJmK8J7n5n2J4J4RL2L9L5j3o4n0k1OJ8J3K7K5lk2j1k2jLl5k0j2K
3161C18J6mJ%K6K5mpJ5K1J2j2k6oLJ9K5mj9lJ4OJJ6L0N3J9m4m0k3k9j6k4m3j9oJ1L1K2Kj6
3157C41KJ7J7J0MJ7%m2m4k8pM6N2J2j1l2j5J0Mj3j0nj0j8rK3O7P1K7Kpljj5k5k1RK3L4K0m7
3153D45m3kJnj8k7n0j6J5PQK3M0M9Qk3jK7L3J7j2m5k2MK0J6MK8K4k6k9j3J9M2Rk5l5n4l5q
3149C50J3L4L3J0Mqj7k3k5k5MK4K0K5Rol2n1k2J2L3J7j7l0pJ1K9L8J9k2j6K3K5K3J7j9l3m5
3146C75k4KNMj8k0lJ4%NL9K0k1k8ppj8j9%pj8K5N0M7Pl0j7kj2k7k0J2lPK4ROj6j5j6j9K0L5
3142C39K2J2J1jl0k0kJ1L7L2K1K3J3J9J5k2j2%j9j5j0ojK2L8L3j4l5m0k8mpnJ0RrQJ1J6J5
3138D37P%l1l8k6l8j4K0L3L5K2J0kol1k8J2OJrknj9j2Jj6k0K8K7Mp%k4k3QJ3nj2J1J5J0Mj5
3134C21JJ5K0K0J0j2QK0J9J8K0Mn6n6nL6L9j4n3m5l6%L0M0K7J6K9Rj7j4j9k0J9J6qJlJ2J5
3130D07k8j0lJK4K4J2J3J2j0k0k9l7MK6K1K8J6Jj3j6JNj5J1J6J4L3J3l1l1j4k2qJ9j3nNKj9
3126C84l9oNj7j0L4K1mK7M8K1LRJ6Mm3n6l2j3JRK7J3j4KN2N9Ql9p9m7RK2K1J8j8k3K4L8j9
3123D16k9kj9mRJ4Mm3k8K8L8J8pJ1L1J4j6k8m9l9MK5K2L2M8K6jk2n0l4KMLPPLQj0j1mjj0l
3118C64J3J0OOMj3k5j5J6M8J7l3l1LJ3pj0LKJ5K1oj9j4J3J1k0j8mk9kP6P5J3l8m2KJ7J0J6
3115D48Nj7j9lrk5j6JL%NM5N4K1j4l0p0m9J4L4K8K6j1k6k0l7p2k3N2M9K7J6L1J3pkk1j9qJ
3111C75OrnL2N2L1j9n6m9k2j6J1M4L8J4l2n8l2k9k8lmJ9O2N2Kj1MK4J6j4k8ro%K8M4M6M0M
3107E14l6k5j3KK6K0mj9k6m0k9RK0K7K1kk7m7k8rJ0J5J9K6K5L9J5j1l4m4m1k1LKJ6%j5mrl1
3103B94k6J0M3M9M8M1J1k4l2lJ1J3j6m7k9KJ1OKoJL0j2n4qJ1J8N6N9J0k3rk9k7j6l9m4j5o
3100B61J5K2k3k5L4N3J2k3k5k4J2K4K9J1l9l0rRqJ0N4N6K7kj4qj7OJ9J2j0j8rj3j2MKOj0j9
3096C40KJ3QMj2k3rMj5k1L0L3K8L0J3k4l9j4K3L9M4Rrk7j6J0nJ%k0qKQJ6NMmkj0k6j7K3L5
3092D23K6K0J7MJ6rm6n5n5j8J3M6O4L2l3m9kJ9Kk4nQK4NkRK1Ql4m1k0J0K9K5ll3j1J7J8J5
3088D31K1Pj1LJ2nmj4m3j7K3K8K0KMRql0rJ7K4NjPj2l4j9K4K6k0m7l8kL4J5jJ2L3K4j1k6k0
3084D09j6k3m8l9L6Q1L6kk2k4j3NPK0Mj0l2m1k9LR%J5J7K3M5L5J7oj4J0J0PKqmJ5J1MPK4J0
3080E31j9k9l6l8k1pk5k5LJ7K5kJ9M0lk4qOnj4K3M9rl7j1OJ1J4%k0j4pj3j7K2L4OJJ7RKQK3
3076D82K6J2j0j2knj5j6JMoJJj7k9k9j7oqqPPK7K6M7L4j3l5kM2K5%kl2m6KK1K6J4j6l0l6n
3072D08J1Jj1j2mKQRQnj3j1nNK9L5oj2K3J1J6Oqk6k7mj3pJ3K8J1J8M3M0k6n7o2m5j8NK3J6
3068C97k4rK2M1Kn0k8%K1K3K1RJ6pj3k3l5ok0l1J1L0K4J9Nl4k2QK2M3M0J1k9l9JK4PRL3Pj0
3064D66l8k1J8K1j6k9k5nkPJ3J6K9J2j6l4k8OL8N7L5j2l4j4J4QpOpk7k7j3JJ9j0k9j2j1K5
3061C74L6L6km1j6J8RKj0j8j9MJ6K1K3Pj1j1mj5k4j8K1L3oPK6J4MJk1l6KJ9J8L3J2j1qL4J6
3057E15l7m5k5k0k1PJk3j4m0n1MN9M8L5L7LLPj7l8j9j3m5m0pK2N7M5Oj6j7%K2J5Omj0j1k6
3053C53k0j0lJ8RjJ4LRL1L6J0NJ7KlJ0Pjrk3j3k3n1l4j2NN6O1RNL2Jk3m8l0OKJ9K4Qj6j1J
3049D22Nj1k1Nnk8j4KK6K3ok0lJ9rk0k3m1l6J6L0K0L4K4k0m2j2K6L6J2pRK4K8j8n2l4l0n9
3045B50l8ML8L2J8kJ7M9L6K9J8j3l5nK1J8L2L8rn1k9oj9k8jj0m1k1K7M0J0LqJK1J0nk8k9K2
3041C56M8L2Jlk0j9KoJ3L8K3j5j6%j9jJ6L6M0Rkk9l8l2k9j3j3RJ8j1k0j8J7M1N1J2l7m3j2
3038C66J8L9L9KnJ0Kokkj4J0K7Nl8l8lj5n2l0J2Mj2j1pJ1QK0J9J8K4j1l2jJ8QKj0j9nKl1k0
3034C00Rmk4j7OK4L5N0N7J5%Onj3JK0Pl3l9j1J0K3J8K2ONJ2nolqKL0K1k6m6k1J3L1M0K3nq
3029E12mPopj6m0n0n1j3K8N0K9jj7j6oJj7l0j5mPnn0l7J1M4L8Knk1j8J1j1J1L5M4M7J4J5P
3026D73l8m9MKj7j3oj6k2J2L8M9L4L0K7J8ro9o2POm3j4M4J9k8j8J4L0Pj5l9l5J0J1oJ8K3N
3022C82oj3rk0rJ4L3Jl7oj5j0M4M8J7J7K2LnJ0j8n6k6JJ3L0L4L8K5rk0jOl2o7l4J8J7j4l0
3018C36jJ6QPK7O5L2k6j7j3j1mJ4L0J4k5k6NM8N4L4jl3n2m7k6qJ4jj3J4L3K7L5J7rnqj7j4
3014D73lkR%j8lk5k7k8m0j5J2L6J9QL5K3k0l2nL0Pokj2qK3Nj8pkll4m7%L9O2O8K5k5j2K5K5
3010E30J0k1m8k0k8n8k4J7K1L0L7L8L7K7Kk3m4k5j8k1m8l1j5oK0J0JjK9L4lj2nKK8Nk5k2j0
3007C70J2j6l0k6JOJ4K2J6J4mJ6M9J8o3m0L3L9J1k9k4K1N8N7K3l3k9Rml8n6l5J1J7K4M3K1
3003D78j4k8l2l2lK5J1J0L9J2k5m7oJ9K4M1K3j2k9RLj3k2m3k4k1j7QL7M9M4J2k9l8KQl5j8
3000C66J3K1Jk0J2M5N0J6j0j3nnqj1Oj2l3k5j2Ok0j8nJ1K9K4Jk2j3q%kK9M8J6kj5k6k8J0J9
2996D10JJ8J8QloJ4K3L1J6J0J8j1l4n5l5k6j0OMoj6J1L8M4Jk1JomK4%j3mj8l8nK0J7Mj2J1
2992D25K7K8jl0l7k6pj8PK3Jj2j7k4k1NJ0J1K5J6Mkj9nK1jj9k9k5qQL9N2L8J2k8o4l9KK1L4
2988C77M5L1k1l5J2K2J4J2pmJ1KK3Jk7k1l0k0jj9l3nj6l8L7N3J8J5J3Nk2j1j3j5K2K5J8J0
2984D28l1k4j0l4rJ4K6M4J3KL7K1J0Pk2k4J2Jj1j7j9l5k1J2%kQJ3L1K2JJ1K1K9J6k8j5j4n
2981D58Lj7j1ml5j9K8K2j8k9kL6L0MLJ2J0K3j9m6l7j8%Jk3l3m7k1OoRJ6LJ1K2MK6N7K2Kj2
2977D11j2K4N0J8j8o%k1lRj0l4m3k5PK5PlJ1J5%j0J2K7Jrk2l1rL0J0k7j6Nlj7j4L8K8jj0l0
2973C54lmj6%QRMJ5L1K9J1Lk8m0plj8pK0K2QJ8L3J3MJ0K4L0j5k9Klj8lJ7J7J2J0OJ1j7k6l
2969D81Kj2PK4J2oPJ7J0Ll4k8k2j4Lj5l4j5J9J2j4l1j1K5K9K0J8M1N6K0k9l0qJkkqk%J0K0
2965E20OJ1j6lL3L1k0l3j2j9l3j6j4pJ8K1lknk2rR%J4K7J5j0l7qJ8JJ3K7K4jj8kK3k3n0j4
2961D34j1j6J3L2Mrj7J1L8J1l3o1l9qMj%K2K6%j4m8n2QP7N2N9L6k4n2m0j4J3j%J6J7J1LmJ8
2957D61J4n1m7MK1K0QK5K6j5k1k2nmlJ7K2NmnMNk0l6j3K0K2rlJ0j8m1lJ7J2Nj4J1kl5j7j5
2953C26J9O3N7K7J4J5j4J0J6%j9mmpJ6Lk4l1j6j1jPJ3NOJ5K1Mk7j9K3K5ql7lJ4k3n3k9pJJ9
2949C82K1K4qk7kJ1K0K7%l5l5k4mJJ6J7PKnlMJ2j6j7NrQL2L4Jl3pK8N0J1j1JJ6J9ll3l4k4
2945D19j3%j7nKJL2K5J7K8L3J8l4k2j3j6l1j0M2M1jj7Qj3k8l7l4j8j7KM0N0K1j2J8K8pl9k5
2941D16oML6M2K7J2ql8n7o4m4kK8N1O4L7j4l0m4k1j3Mkl2nKn%K4K1%k1k4j2K5L2jj6J3K3K1
2937D23K4rk0J6J2k4m5n0k8K0M3nm0mN0N6J7pk3j2J1J1J5K5K9M1K4Pl9n4k4KK3jj8j9j7k4
2934C86k8j5QJk3j9K3L5K1J2J1OK0j1p3n2K0P5N1j5l0rNJ6K4K4L5J0k5k4l2l4j0M0M4lMM9
2930E17M0%j4k0l1m9m4LL2L4pk8ql%j2j7OJ7J4QJ7K3J5LNPj4m3l2j0ML2K5j3j6%RRJ3jmnj
2926D61L1L1Jj5JJknm4k2L1J3k7k6j9j3mj3l0oK5Ooj2lll4j3L2N7M4L4K2j4j4l6k3oj2K1K6
2922D35j1Krl9j2J8Kn%j3l0j6ooL3N0K2J8Jk3l7j3K2L8K6j8j4QqlK5Jm8m1o%nPK4L1M5M9L
2918D97l4l0KRK9J4l5m0k2KJ6k5m9m9j9M0M1MLK8K0k0j7J7J2kJ3J8K4L8Pmk9m4mKnk3mPj1
2914C77OJ9K4J8J2k3k0qj5oj5j3Opk5rL4J6J2K2J2Lj9k2OK7M3M2Qj3j9j6opMMnrj3k7k9k6
2910C43PM1K5rJ1L7J6j9k4J5M0K0%ok6m8l1KLqj0j0j4MMokL2K5NjKJ1j6QLJ6N0L7Mk8n2o1
2906C90l8k3jK3J8L0J2%QL0O4K4qrjK0Rk6k3mk6k7jj9j9k3j1oJ3N2N3J2k2jK2J4j3k6k8oK6
2902D59L7L0K9L7qn4l2mJ0rKjl4l8j9kjJ8kk9m0k8NK8L3L1L1J9Rp%Qj8k3Jrk6ML6J3qJMj0
2898D43JN%nk7k4m0m8j6LJ7K5J3j2j6kNK1K4J2J3J7K3L0J4K7K1k3m0j7K3L0pk2m5l1k6jL2
2895C97M2J3%%J5J0mJ6J3MQj8l9pKj9m2l0mK2L0J7P%j5qk7k8j2K3N1J2oK5Ol9m2l6j6JPjN
2891C33K5N5M2Kk1rNJ1j1qml6k7K1N0K9Qk4n0l6%L7J7k8MK1M0L8Oj8qJ9K5K7L0J3Kj6k6l7
2887E01l6j3j5m0l6qMPM1M9LrjJ3%k1j5J1Lk8rKj3k1rpL6N4J0k3k6k1l1k8j6K1L0L3M2L9J9
2883D92jJ4L9L4%m2o7m1jRoPJ2J5J7prj6m4k5J6Jk6J7L9ok4m0j0K8K1QK5J3j0o%j3PJ5mlj5
2879D13k4k7k9PK9L1L3Rj7j3klJ7M4Qn4l8J0J2JlJ9L1Kl9j6J5J1LK4K7Mnj5k1j4k2kL4K5n
2875D60J5L4J0j4m2m4m2j6J5L3J9Mj6m%k2j3L0L6J0rJ3K9J7j6rPjrJ2L7J3m5n0K0M6Nj3j8
2871D82l2oK4j5l2%K1RplM2L9nm0k0J3J1PlJ9J3j4l4k0j2k0K1K8ml6lM3K7Qj5k3lJ8Pj2pk2
2867D44m2j3M6M5rqjJ8L3J3Ok2k4l0l6j7l1j0L2J4oj0k5JJ9rm%%mJ3PpJ5K4J0Pjl6k2Moj1
2863C67QN1O2L2j4l0RJ9k4m8k2k1l1j2J2L7O0M3j9k9j9l6l7l2j3j6j1KM2M6J0j7k9rJL5N8
2860D25%k8rj3rj1J9O2O5K8lj3m9n3JM5K8K6K8K5J9k1l6k6k5j9J0K6k0j8JJ0J7Jk5pJ8Jj3
2856D57l9o3m0jLJ5K6M0K0J1J6rj7J5K2j3l1pK0K9J0kKkJ8M7J9l2nnLK6J3kk6k2j4j4j2RK7
2852D92K8J2m0n9m5m1j9J6K9N1M2J5KLj8jL7L2L9J7j2j8k3JOk8m2j6J9L3K7K0lk1k0l3mL0
2849E08K2lj1j9k8OK2l0m1mnJ0K7J2Mr%K1L9L1RK3nm8m9l1J0L1K5pj6j3k0m5m2PM4N1J8K3
2845E17Rj0j2oj4k8j7l3l1NPjJ5%J8L7kj6k5l1k1oJ2Kk2%L5O1J5j8nj8l8o5l7K1O3O8M5K0
2841D94jj6j4j7oj0k0qrJlj5MROmJ1L5qj5K5K2j3j3j5j5J2J6oj4l9l1NPK2K8L8kl6j9%KK7
2837D15M6J3k3k5k4LL3L5J8Rlqk2l4kprJ1Jk8k7mL8M5L4L8J3j2kPkKpk8k9k4j1Pj4rJ1K5L9
2833D89K7j9l1k1l1j1lpL2M7J5qj5jNj3k1lpPL1K6jj3k2PM4J8JK0nl4j9Jj4l5k5J5M2M6j5
2829D99m4k0j4j1J0pk8nJ2KRj4n2m0QK0K0M5L9L4K5kj3l2l2lOJ4J2%J7J3J6K5mrR%Nk0m0k0
2825D30j3oK6J7j1mj0j2kK7K2J2k2k5j0QJ2j6l2j0J3K2J1ok1mOJ1Qk8n7j1M7L8MK1J9J0K7
2821D91K3Kj6j6j1m1m0oPJ6JJ3M2K1nJk4k9j5oJ8Ll4m1qK5L8%l6l8qK5L2M2L3Rj8j5k0j1k8
2818C76n3j4K0MPj5ML7M2K2jK0K5kj9m2l1j3j2k5l7j1L5M9Pj8j1L1O1L9mj4ol4n8k4L0J8K
2814C85K5L6L7L4K3l5q0m0j3PM2L1J2PlJKPL0Rk3k9l9m4oM7K5J7Lj8l4l3QRj0K5L5ONL3K5
2810E19nk9m5k3oJ3L4J2jL8K9Lk2j2Kl1j9K3M5L4Nm1n1PK5nl1k6j3nj7k7j4J5M7L5J5jj0Q
2806D75J7Mk0j6PJ1m%Jj0j7mJ0L3K5qqK2Jm6m5k0Llj7j5PK5Qj1j2rJJ5L9J3k1j2j5k5nK1N2
2802D47P4N3%m0k9j7j5RJ4PK0J6%j6j4j7oRJ9L2kJk4l1MKpk6n6l9nJ3J5loPJ3PK8L4Ql0k8
2798D21k2j6J3J5mrJ7Mj1l0j5L4N5K4j8m8m0J7N5K1l0l4OJ2LK1K6K5J3Mk4l2qqj8J2K2NK6
2794D84K5qm2n5j9Pj1k5j8j1L0M7L7M7N0jn1k6J5K0jm7k3PJk2rlJ4L0J9mRJ9rQLRRj3j0K5
2790E07J9j9l1rmoj0QPPRJ3K3J1j2j1j9J7M8ml6k6nRRm%J6%j3MJ2PPk1l0k4LkOK8K2j6J8M2
2786E50nk8k5m2k8J6L1K0K0L1J6nrj8l3k7k4J5J1QOk3k6lL6L0J3%j8k0J1M1L1J5k8m6l5%O
2783D64Qj2k2j0J5J5nl0j9k3k1KK4J4J4K2Nj8j8K3M8%l7j8J0J2mMJ6Nj0k2LJ1KRJ1J1kj8L
2779D62K1J8%rJJ7J3j4m3l7jL8L7Jj9k9k3qj0K4L0Nj4k8j6j8k7j0QqkL6M9L5M1N7L6j2m3k1
2775E37j2j8oNLJ9J0nrOK7MK%j2n1j6QqL0M6Pk8m3l6l3j5MN4K7j7l3m4rKj0k5%j2l8KM4L8
2771C95PjqOK9OmK7M6K5k3l3qpjQQj5k6pomJ7J9j8j9Rrk1oRK8K3K0K1J7ll1%Rj5%RJ8L2ql4
2766D81k3pJ5J8J6K0OJM2J2k9m0l8j5KJ2kOL4L8K7j3j3pj6j9pK2L9J7J0J8K0Jk3n0m9m3m0
2763D23j8J0K2O%J2Pk9l0oNJ7J0okJ5L8M1k5l9mkj0RNK6L9Pk2l9m7l1J5L9M0M9J6j3rJpj8
2759D95j8j8j8J0J9j3k8j3j2KJ8J0l4n3OL2pML5J5Kj2j5J0L4L6Rj0j1kK1J5J0J1jQK4K2K0
2755F03L7ko0m5j6j8j1k1l6J1M9K2J8Nk5k9j8qK0L9L2qj3K4L7mn2k5K1K2J8J4m3o2rL1L2J3
2751E43Lj3n1l6%J6L0ll2J3L1OlJJ2kj5mkj7l4k7jJ3M5K6J0RJ2ok4rlpjJ4O%k8k8j1mJOK4
2747D60Nj6J1K2mpLJ5K1K1K3%Kk6m7k0J8N4L0j7mk3m3j2J2mJ1K5rpJ8Jk4l3l9k5J5M1L3J9
2743E00ml7l7jK4L8K2J9Jk8k6k4oJ4K5L2J9k3o5m8j5J1O2O3L9K6Oj3j8k6rj8j0K8L0Kj4m6
2740D93k7J7J8kNL3%m3m9j3J2QJ1L0J2l6m1j1K3RJ5kn6l8J9N9M7L7L0jm7n2j8L5K4mj3QK1
2736E13j5n5MO1J3j8k2j9K3L9j7k9j2J0oj2l%jOjnJLPj8j7J2M8M5onK5Nl4n8j3L9L9K5OJ4
2732E72Pk2k5j0kk3k6j5j8J3L4M8N7K2j1k7jj1k2jPj9l5k4j7l3l1J4L0Mk5LL6M1K0PJ0Lj2
2729E18QJ8j2l1qNj6k7oK2K5J6J2j3rjmKPrl8j1M7N5J5Rjj2k4k0J1L0K9L1J8k3l0k4k4PK2
2725E64Pj0j3j9l6l6j4J2jpK6M4M7J3qK6L3mj0k8n6l8J0N0M4K3k7k2j3jml6j8QJ4k4n4k0K5
2721D47J9pj1j4j2RORJ0J5J0RK1J4K1J7j6l3l2k8j6lPqm1l9K3Q9Q4M3J9k3p8o3j6%J5L2L6
2717E15K2K5%j9K1Kn4m9m2J1O6M6nl9l4mK9L2J1LK4J1l1m3j2J2J8kj5PPJ3RQK0Kj1j8j7qK9
2713E40L0NK8L5Lj5onMJ9J5k4o6n1k9mL0M5M3J7J0L9L3kk8j2J1Mk7j9J4Mk6l3JK2K3lk3K7
2710F29L2Lrk5j2Plj4qj1J2L1J7k3k7j9j5J3L6K5L4J7jkQJk1k8l0J8P7N5jk5KK8K1J3K5J7
2706H47j7j5K2M3M7M6L1L6L5M8M6M1L6M3Q1Q1N1N7N3K5L8R1Q2Q2Q0O6M4MJ8O2M4J3k0l7or
2702B189m5o1p4q3o7p2q8q8p1o7m6k6m4n8o4m8m0q1o3k3jPm4o6m0onl9l1J4K4K5PrJ1ok2l
2699G96om4n7l1j0j1oK2N9O4L0l2p1n1j8k1l5j6MNL3K3J0j7oopLj4J5L2jrmk0NK9Ml5n0m0
2695E16mk2j2L7K5J5QK2L3ll6l2j8rk8k0J2K3L3K7mJK4K8K9Mj7j1nj1j1j1lmj2l4m3m2qK4
2691D61O1O5N4L9om1k1K9K7qk1k3K0L7%j7k3l5j7J6OMnj9j3PJ0j9k9j5j7J2L6K7J0oj5m%N
2687E72JLJ5j0l8pORmk3jKoqjJ0K6J9k0k7J0M4J2%Kj2k1j3k1k2qqOOj9mL6K3K2L0Oj7JpnJ1
2683E70Ok7k8NOK%JK3K7rm0qL1N6K3k9k8j2k4k1o%%K4Kk2lJ4Jj1RLJ3J6mk5j5joQ%k9j2J4
2679D94L4L0L1J4j7m6n2qL0K3J4kJ0J9J9J8J1jk0k3j1PL2M2J2m1l7j7l1l2KQLL3L2Ll5l0l0
2675D88klpM1N8L4L4M8K7j3j8m5m5j6j4L2M3jNMl9m1j7rk2k7pQK8J7J0J5KjQK7ok8j6pK7K8
2671F00k1n3j6KJK0J5j4j3NK5J7k8l0QPmJ8N2L6J9J0k1n2j9%k9m2j8L0L8K5j6l4k6NL7M1K3
2668E98OK3L4J0k2l0mk9l4%J7K1K2L8Kl2qK1J2k6j8J9K7K7J1j7j9nJ0K2j4k7%KkJ7L5L3Jj0
2664G11k3n5o5m1j4j9qK3K2J0K7L6k8p4n1ON3M1K6j1nM4M9M2L4Krk4mK7K9K6J9Om3n6k9qJ5
2660F81L0K4j2n2m3k5J1M1M3J3Oqm2l5k5PJ2pj4j1Ojk1OJ5j2pJ0J8L3L6lm1l3j7j6k9jL6M1
2656F14J0MK4Lrrj8oK2J8j1l1pK7J6LjJKjk0k2kK3jk6j1KQOQjj1rJ0Pj4KK2K9J4j2kJok2k1
2652F03k4j1M7R0O8K1k2j1kk8l4l5n5n5j7K7O0M8kNK7Nmk8k0LMK8M7J9kPK6K1j5m2k6k0k8
2648F75l1j1%J8J9J4K6J3j7qK1J6rl8m7qK5K4J1nJ2L0J7mj1JJ7mj2K3J5j9k5l2k1pj7LK6K8
2644G08N1L1L5L1j9n2j8J1J7PJ8K8J6Okj7k9rmJ0J9K4jk1MJ5Jm2m2j9j8NK3J0oj0j9j1K0J9
2641G70mJ9J0j0LL%%JJ9K0Pn%L5N1K5k3k2J2J4lLJK0M4L4ol4l0lOj0k0j2%LJ6J7K3K5Lk9k5
2636I48j1J6J7lpK7L4j1l1lmNNPK3QPml1k7j4K0K9j1j6j4MJ6J9M3J6j6J4M9L2Oj4%K3J7jo
2633A161K2K1J7K9J1J8N9L3oJ2K5QJ1%j7mJ7J7J5K0k1k6KK3N0M7L0jl4k7K7N9N4J8mqj2K4
2629A670P2R1O4K2L4L0J5J9K5J3j4JK3K7K6K0J8L7O0O2N4O0M8J1J3L7M4N4N7N6O0M3M3M1M2
2626B978O4Q4P4M5K9L4N5M6O6N7M2O7P4L7L0O6J11J24P9L5P0O0K7M0O2O3O9R1Q6Q6J00J19
2623E070J08R3Q9R8Q2J12J53K08K13K09J69Q2R0J76K23J98J95K22K16J73J79K20K42K40K45
2620I305K85L11K68K44K84L25L35L34L69M03M04L82L92M24M73N26N47N69O27O56O72P05P36
2618A9576P98Q91R78J068J152J259J390J490J595J737J869K031K221K419K610K789K952L118
2616E1943L274L433L546L548L542L519L410L218L004K745K374J991J622J215P54L02j24n72
2615I2744j015j422j860k234k524k763k992l182l276l341l359l305l218l107k956k749k531
2613D6910k326k158k006j834j664j501j366j245j133j040r52r09q53q29q21p75p34o88o58
2611B3418o25o04o21o32n90n39n55n59n27n03m66m46m39m45m40m40m43m33m27l88l43l67m07
2609A2179m11m00l95l56l28l35l46l06k73k82k66k73k59k49k33j73j55j93k01j89j83j76j71
2607F026j80j60j14j01j18j21j12j08j19j09q9p2q7o6n9p5m3l0n8n0j4j7k7%j3l5o4q5q7r5
2604C718p6n7k5j1l1l2KQjRj7m0m8n0j9j4m0l4j2k6k3rj2k5n9o0lL6M1Nl8m5n6l8OJ6PJj1
2600B937m0k8KPJ0k2j2k4o3p5m8m7o9m7Lom5k6OQnln2q3n3j0j6m3l6K7L7OPnj7k1l3m5m0j1
2597B025qo%%OMoj8%OK1J1l4k6j8l7o6q5o3j5L%k5k2NKj4l0l4pj1l1k8k8k4mJ2rk4k2l6j6
2593A348jm6l9J9J8J2kqJJ1K3kj4nJml7l0j6J6N4O4K7J5J4mk9l9j2Qlj3l2m0k9QJ3J8K2j6
2589A271p5p1k2j8l9m2NL8L0K6L8L2K8ol5n3n8k4MK0mk4qj7nmj8OM7K1k4k9k7jJ7L4J4k8n7
2585I42l2J3Rpmjk9l3j1J6N4L6Mj5j9Oj6n2m7m3k5J5MPK6J3mNJ4Mk8m0ML3K9Ql1n1nL0Nj8
2581G66j2k5LJ6K0J8jJ6K5K7Rk9k5Oj8m5m0j0j2k4%M0O1L8j7l1lJ5J2QnMJ0rj6nrk6k2loj5
2577F86opk0rj%j3k%MM4L0LpJ4K6K8KMmJ7L8K3j2m5o0o5m5RM5K6K2lJ3J6Jo%pj6k2k0j6j7
2573F48J5kk9jL5J2rJ4M4N1J2j0k8k0KRnk4j1J%j1k4nj1l7k1l4k5j1k0qJ8M7K6MJjl9%M3L
2569E99%Knnqj4OLk9j7J0J6j3l2k6j5KroRJ1L3M4L3j5m0k6j4LL4K5J2Jk2k5QJ6j0j3Mpk7m
2565D89kJ9M6K3lKJ7Mk4NK1K4K7MrQJ9k1k7k9KJ6l9l7j2krQJ2j6k9k2kJ7L9M4OkRPqJ6J5l2
2561E74l7LN0M7pn1l9nk7l2JJ5Rk3l6QK5Rok1ML9K6j3k0j6qk1pK1L5mk8jL1L3K6K4K6Ll0O
2557E83K1LMJ0j1k9k4k2k6J1L8M5J4OJ1j5j9RL2L4j6m4k3J4J3l4l8nJ9K6mj7qj2k5m7l3jM1
2553D81N0K3j4m6m6k3K4N0L2j6l0j0ql3n7j5K6L0J6j1j5L6N0J7j4k0K1K2RK0Qj6k9j8MJ6J6
2550E30K1mk9j7K0M7K3l9m4nK1jl7nJ7rm4n5mO0N8M7K4l8m1k6k3k3j9onoK5N1Rj4m1n3j3K7
2546C79L5K0K0mj3L4J5nMjJ7K3j8k8k0LJ5j4MK6Mj3j2j1j1l4j3L3M1J8qj5%Nk3k1k2m1k4K1
2542C66M5M4M5K0pjQJjKk6m4j6jlJ6L4Rl3k5OL1M4J8oj1n3q8m2RN4L4PL8M3L3Nl5m9j7J1J
2538D66k6k7QRPL8L6L3L7L1j4m3k7jk5m0qKK0L8J4nlpQK3mMJ5J8K4j1j1nj1mk4j2K6K4Nj3
2534E65ol9m5RM1Pn6p9l3OK1NJ5N0K8%J1L2L8rk5l2pK7K1J9ml3k3j2LK6J6RJ1qk1J3L8Ok3
2530E62lJ1NKOL6Q0N1j9k3j1j8PJ4J8J1J2J7k2j6J1L2L4N3P0M2jnMJ5K1L5N0L5K7J1K8P9J08
2527A369Q2N1N0N0O0M8M2L8M6N3N0L1Pk9m3k8J6L3J0k0q3j01r2r2q5p3n5l7k6j5j9m3l3lk1
2523A138l7m9o4p3o4m5j7Ppj7k1j1jmnk0k3j0l0j4KPnJ3%l3l4NLJ5K1j2j5Jom3k7rk4m1j9
2520D32K6J9k1J4L5L1J5rj3l4l9NL1nn3j4Oj6oL5J4k9k2OK2M8K8k0j2j6l5mkJ1J3K1M0O1M4
2516F07j2m0n1n5k7mJ1Q%ljJ1K5oL%nRK5K0j8k0j3j4j2j4KPol0j8K0N1L5mPQk7m3j6J6LJ2
2512D41L3jk7k3lPJ7k2m7l4j6K3K0J1L3M8M6N0om3m1m8k6K1N4L9lj9l5n9m2k2j7J9M5M2J2
2508D27j6k4rKMK3J4J9Rl7k0Lkj4jL4J4k9j6L1N2L4mm1l2k0K0M0lqK0lk2j6oJ3J6K3QrJQM
2504D87k1m5n2k1J4M6M7K2rMK6Pj1lJ2K6L0jl1l8m3mQj5%K6L6J6k7n4k1J3PJ2RNJ0oMJ2mP
2500D80Jj0j9j2J9OLj5m5l3LJ7M0K5j6j1L4J6kJ6Pkj8mqm6l3mj8k4k3j9j2l3k6J0L3Rmnj5
2496B62l1k2MK8L8K8K3L1M0J3l1KL5J2j6rJK9L2Jj1kLJjRkj1kj5m4rM0K7j2jL4M8N2K1k3l8
2492E34l7k6%Qkk3k3OJ9K3J8J4J8J3l1l7%L2K5j6l4k3Jjk7k0J5M5O7N8j0o8n6j3QK5J1l2m3
2489D18l4k7jK8M4J8lj9j9k6qK3K6J2K3L4L4K2k5n8k3J2lnLj0k9j2nJ2Pl8l2QK3J4QK3K0j2
2485D23l5l5k9J0K1PkLJ8L2Pk9k1PK8QJ0OJ0K8J9j4l7l5oJ1MRK9L1MnokQjj8l1qKM9N6j1k9
2481D86j0J2j8j3L0N0K1K8ml5j9pk5l8k6J8M2J2n1n9l5PM8M1L1M6pn3o3m4m5k0L9N0K4NJl
2477D16Mpj9l6k1rlK6N6L0J1j6oJ5L5K4k0l4m2k1j3j5ok2j6LJ8L6M0K2MJ1K3J7Nk8nK5ql1
2473D43j0Poj0j9k1J5K2J1mJ4K8K5j0kJ9mmJ9M1L0P%kj2lj7n0k7nJ0K0J4mlj3k4j7Kok7n0
2470C77n0L6N4Pj8kJ7Nk3k5j0K1K9kMJ2J4RJ1J6J4J7j3n1k9j7onpK1pNJ1JNLJj3%K7Q%J0N
2465D62J2J5k5l8j3j0k2jOj6ppJ8L0kK0L5J7Kj9l0j4jrrJ4%JK3J0polj7J0J7j7l2k4k8m4p
2461B84M0N4K9j1j9j1lJRK1j6k5L6L2j2k4jK7L4J7J7L7K3j7k8l1PK9Ok0j1J0K4K9J4nl5l0
2458D81l4n2k7%PRJ2QJ5J7RNj0l1l0o%KqJ4M5K8krmk0j2K1L5Nrj4kjoJ6J1l3k8oOk4l2mPL8
2453C87J1pJ0jkRqnK5K4j6%J7Lk5j8%J2qOK9kl0l4n5m9jM3Pk8k5lL6L2K5K8J5LJ0K4K5Kj7
2449D49j5lKj2JK2Nj7jK4K1J0kql4k3J9O4M2oj2j8j4pK2M0Pk2J2K7oj7k1j6l4l5j3j0k2l3
2446C66j9j1K3M2K8N9L4k7m8k0j1j1rj8ml7m5j2RK8M4L0J1j0LK0K0K8K0J6J6L3N2om0J6J6
2442E86nl4k3nl1m3m6k3K2P6O8L3Nk5m8k5LJ3j4m9o1k1L5N4M4K8J0NrJj2k4KJ5Pkl8m2k1k0
2438C86lJ0J8L9M3K0j1k5j0l5n1k5K3P0P2M7Om5m5m9k0%j8%Lj0J7K9J7OQJj4Kj2j7kOJ0Km2
2434D01m5j1J5N9N4Nl3%K6J0j7jJ1NoK2J3lj5jK0J7QJ9Mj4R%l1k6k4pJ0j0rL0L8Pql0j8L5
2431E09L1ql6l3kJ7J3K0J9mm7n0pK4L6Rj9l1l0k1k3k0pJ9M4K8K0M9L4kJ3%l0l5J8J9j6k4k9
2427D48k4j1J4Oj3l2l8j3J7J9nj6RL8QoL6M2Jl0nL0K1j4m0l0QK3J7J7lk6l4k9j5LL7J6qoj
2423D11mKJk8j6k1OL6L8Rj2QK4J6J1MK7J9j5k7k0j4J6L7%l3k3j1j8k6k5oJ7lk6lJ7OJ2kj4
2419C70LK0K7L5J8nj2NJ6oqj5jNorj3rK8Ll5J0L2J6K0K8K1J5lk5j1Kj1JmJJ2K4Oj8k5k1l3
2415D48k4RL3mj7L0M2J0m8o2l1lKQM0L9J4qJ5L6L2Qm1o8k9J1K1j0k4QM8L4%j3j0nj2J0K1J3
2411E23J9Kl3l2l6j6K3M7J6mJ3kj8nj0RK3jm5m2j5MQlQj7m5LK7mOM7M3J7j1moj3j4pj5LK0
2407D63jmj0j0RK3j2l1nj4j7RK2K6J6lj3KK3K2Rk6k3nopJ6K7J7j7k7j0moK0K0knml4j5j2j
2403D00L8N5Ln5j9J6QKJj9k0J7K9J0OJ2L0M9Po8m1M6M6nl1nMj2l2m8n0l9J3N2L4QJ1J8%pK
2399D66oKpJ3Ql2k6J7kj1L0L1kj4mRKqqj5j8lJ7J5lQM1M2J7J2Lk4k8lOnJ9J6qJJ9Qm5o6j9
2395D45J5K3Jk6MK6l2m5J7K1RL9Ql0j7kK4K2Kj6l8k5k6k7LM6M0K9M6K9qj7MQk0l9l3JK3K1
2391E05KK2N2J1l7k0J6Jk8l3k8NLonpj1LK2L5Ok4l6k4JK6M5L0jj6JRj1NMk3l1j5j9j8nK5M1
2387D72J8k9p0m9J0J7J8N6J2k3j9J2jkM5M8K4j9m1k0%K7M0K3lj4qJ1ll7l9j0Pjj1j3pOKj5
2383D14j3moKK5O0L8Kk8k3%J2KpLRK4J1ojk0j8kml5k1J4OLj2lK2L9L6Rk5qj3j5K7J1l0l8j6
2379D21jj0lM1M0L3K3j7j1pl0k1qpj1qj4J7L7K6K2j3k1Jj0l0l4k6K8N9M3J3k4oNno%K1L6P
2375E50j7l6rkj6JK9K6lol0l7k1L5N9jo5o1j8L0N1J6JklRJj9k3k6n7l4M1M7M3M5J3k8mM5K3
2372E47mLj1k0j1M%n1j9M6M7PpKjj1j9k7l1ljJ6K1jnK2K3J6j1n1m6J8K5K8M5L2QJ8km7l0n
2368E14MLj3j8j5jlj0K4K0j7k1j1%NkJ8J1K0K2L0K6k1m8k7j1J1L6K4oj4j8l0j5J6MJ2M1Rk8
2364E21m4j9L2K5moLKLkL2O5K8J2Pj6m8k6J1RNMKlk7n8lJ9LJ0K6L6J0rnJ5J8L8N1L4J8r%k3
2360G37m1k7RM1M6J5j5j0JK8L6km2l7J0L9J5pKK0K3K1lk3LRjJ6K1K4ro1k7M1N3M3K3K5M1J3
2356A050l5k4lJ0j4l4j9k2J6K6mlJ3K0K1K1qk1k3o4m5l3k8L1J9KMll3k7L2K5j8k0llj0k1j6
2352G56J3Nnj5mJ7j3k2%RjQJk7k0j6j5j3JKj1k6j7j9j2L7M0J6J5kJ7J5j3j5Nk0m9m1j6J0M3
2348F18L9Ok0m6n3k5lL2L3jnOK8K5j0j6%RK3Qj7m6n5l5j2K1J2J8K0J0K3Kj4J4J8j1J2J0k0
2345E98j2Kj3j8n0n7k6NK7M5L6J1OJ3Jnk8l8RL7J3J7j4nK0ok4lJ0MjlmJ5k3oNmMJ3Kk8j3o
2340E06J5Kk4jOJ%MqK0J8lJ5%j5LL5J2k7kJpj6j4lNPj8jLJ8L0L2M2J1j4l9m8k5Lj1oL6N1N1
2336F45J6j0j7j2oRml4k3j5lk2k2rM%j2OL0K7OJ1QQj1l6m3j6K7L7J9rk3k6l3j6qj4mJ8M6M4
2332E33L1K7O%Jj5k2n6m7j5jRK6M2K8J8L7K8J9k5m0j6j7k9j3j0j8j8j7J8M1J1J5L2nj1RJ4
2329E70mNL3M7M9Ll4m4n1j7J1nk9j5j7nnNL7L1Ml6j4Nk5l3j7j2J8K0J8K2mk8j7RL5N7M6L9
2325F52J9kMj8l6k0j9m7l4LJ1rk9j3J7K3J4J2K6J3KK1K4J4J1JqoO%j5j3j2oqnn%j0l1m1n2
2321D34n1j6K5M2N3M6Ml8j3jjL4M4ml3NK4k4k6rK3K2Jj9m0l6k0L5N5K7%l6j8K8N0J8j0rmJ4
2317E76Rjj1k2K9M5Rj0j6k2j8j9rrl7k2J3J8j2k5QJ8KJ7K6J4j1j1Lqk2l9lK9Pmj2J5O0L0k4
2313E61k8j2j1k5J5J8jj0j3kjrj3oK3L6J9JK5K7J3J5j3m3l9k5nJ5OrmKmrJ9K6K9K1qj6l3j6
2309E16M4N1Rl5m3k8k9j1O6M9nOM2J6k8l0oKNJ3L6K9k5m2j4J7JK8M7oj5K0Pk6j8j2lqj3j7
2306E90m2j3LnjmOKNJ6L5J2pJ2K1j9m4k0jJ1j6k8k5JM8L0%j5J1M0L0Jj6jJ2OJ1j2k0%J2J3
2302F39J5%k5m1l0k8pM4O1K0j0mJ3J4pkqj3l4k6L7L1%k4qJ7L2K7mnMj0k1j3k0qj8K1L9JnL
2298F47J7M5N5J2k5m0mJ4j3j5MQJ7Mj3l1l5QK7K3J6J4ON%mj1mk0j3lj8jQJ0J1J8M5N8K2l3
2294H11l1KJ0j5j1ONRL8K6lrk1J1K6K2L8L2L2Ll3k5JK6K0J7j5j7POk2k2qMK5L4K5QOJ3J5L5
2290A081M3j4j8K6M2N2L2KkJJ0mJ8M9N0K5j1qOJ9L1L6J9nMOK2M0N3M8L0J4M%J7M3M8K7nj3
2286A818M3Q9M6nl%J6M8N6M9O7R5O6L5L0J1L1O0R0O9K2L4Q1Q3N3L4M5M5O5R3R7R0R8R9J02
2283C752J08P4M8N5J06J44J29J28J06O0P9J30J51J63J32J37J66J73J90K15K32K46K33K34K22
2280G413K09K10K31K67L02L48L88L89L46L19L25L60L65L49L76L97M08M08M03L88M00M06L92
2278A5399M08M23M20M45M38L90L99L99L52L16L23L66L80L25K82K71K99K75K31K15J99J81J92
2276B2928J80J41J10J12R9N8K9M4N0K8j3k0Kj5m2o5p3n9o8j00j06j33j62j56j60j68j69j71
2273B2101j65k10k44k50k42k59k31k15k11k22k38k50k98l29l06k78k82k77k79l03l26l21l15
2271A6050l02l16l08k79k45k35k44k79k99k63k07k08k32k43k52k46k15j90j93k10k26k10k00
2269A0448j68j35j48j78j90j66j67j60j36j20j03j14j22j22j23j24j58j97j96j61j25j53j83
2267F999j45j27j42j24j16j19q9r1j46j77j95j78j35j00q4j18j26r9j25j11j24j44j17r9j02
2264C866j23j28o1m1q5r0q7q7q5p3r6j03n4j8m4o5n5l7m6n4l7n4r5r0n2qj1m6n1n5l1j6j6
2261A872j4k0k0j3%l1n6k9k5l3l2k0j9m3j2J7l2n6k0J5L2kl0j9j2LJJ2lj6oqj2j5j8j5nj7
2258A299j9%j3k4k9jK7Nk2j7k5l0J5L7Mj5j0k3j8l5l6%Mk1l2k1nrK0M6L4Jk4j9j4j%RJ5l1
2254A022m0PQj0MK3K5Mj6j3K0L7j2k9nJ5J8KqJ4Om5o0j8J8K5J6L3K2pk7j9kLPj1k0J7J2mJ2
2250A024L1M0J5k8m4j8OL4M3K2J8L6K2KPJ2M2L8j1k8J7L7L1K3pk3j9K0K7k1k6J7P4Q7N6L1
2247A587K0K4mj7J0L9L3L0J9M3M0L1K8K1J1J2K2K8K6k4l6l0PJ2M%j5mRJ4QJ5J2k5j7Lj6oj2
2243A902mk1m1JK8K8on2l8l3l6l3j4Krk6m1rJ7k6n0l3j0k4k8l7l5m4l9l5m0nOj0jqk8l6j4
2239A118Omj2pj4m3l0RQQJ6J2k1o2o0m0j5ml0l2%K4M0j3o9j5J2k4m0k7MK4K7M7N5K5l0k0R
2236H32J8QJ1lj9k7l5k7k1pK0LJ0K4J6j3l9k1J6J4%j2k3j3knqj8l0n3n9j0L1M3J0l5n0k5K3
2232E24N0L9J6j6k3qJ8L1Lj3QLj3RL0K0J8Kj7j4kJ2K5MnPnl2n7l3LL6L2J3KNM2M1RJ0k7m4
2228G03pPk5n1n5l0J8M1K2lpj7lJ0j4l3qj9j4J3J1JK1K4mKK4J4kj6rj1rJ2K1oj5lPln%l6m2
2224E04k0J0J4J%QK3L5M1K1o%Mj8kJ5J8L0K2MkNrl1j9pJ5Oj3J3J8jk3j4J9j1l4nK0J1j5k6
2220F01j7KK2ol9J0M3Ln3o5qJj6J5N0K7kj1J5L3K7Nj1J3L5Nj1lk0k8k2j6J9K3oj7j8qmPJ7
2216E92%l6k3J2RJ0L6J7k9k6OMrJ3J4KJ8M7J9qj0rJ3K6jKL3J4jKm0o5k0K8K3jMJ0MPMLj3l9
2212F42k2j1oLk0m8k4J7M4L2pj5K0J0pJKJ4K2Jj9kK7M0Ll0k4QK1K0K8J6pj1mj7pj5k4l0m1
2208E80l7mK2J6K3J5K0K0kJ0L3Ok7k9l1j7PJ4%k1kJ8K0J2J0L2M4K3l8q9o3Lmj2K2L5K5j1J3
2204F36K2J3J3J0J3PK4J8ok9l3l8j8j3j9POmMQJ7jj2L5L9lj8j2rl0l5j4J6Nk0NL7J9%qj7k3
2200E92oJ7K9K7J9J1qQL0J3j7l6j4j4lO1O4M5j2j8J1K9J3pkJ3njJ3ql1j7MK9J0%mk5LL6K3
2196H72J0PJK8K7K3J1J1J8J2JnJ4L7j9m0qK4N1N5O9N4J4oj7k4k0j9k0j9%RjJj5m1j6J1Kmm
2193A084RN2O1Jo4m3K3M7J6lj5k2k2j9LL2L8J3j9n0o1k5j4Lj3k4K3N3M5Mk1k6k3k3NK5jk8
2189A021l7j3K9L3Mj4KL5M4J0ok4m1k6mKNJ7J7k1k1QM6N2J2l0l9l5m7k2K2L0K3NJ2K1J3Kk3
2185A062qjqorrJ0K3K6K7Jk7j9LQK5M2K4mk9l1j1k3rJ8L3N0J9j9mj7j6k8rJ9RQJ0%OMQK9J8
2181A195j1K6O8K9NJ1K7K5J5K9K3kJ5M4K6Nj8l5k5J1O4R0P2L8J3K2L5J4nnroL3K6JJ5K4L8
2178A923N2N6N4L2L3M2N6M6K2lKM9P5O7L6J1M0N1N5N8M7L9L9K4j5J4P8O5L8N8J05R3O8O7O1
2174C538O7R0R3P3O8R0P4N3O2Q0Q7P8N3P6J33J22P8O3R9J33J17J07J53J54J11Q5R0J17J28
2172F272J52J61J58J62J82J53J34J78J97J92K20K32K14K16K42K58K71K85L01L09L15L56L64
2169A1524L78L97M07M37M48M67M84M74N24N91O45O53O65P10P66P94Q04Q07Q50R47R99J019
2167B5790J057J117J158J164J192J229J241J256J289J302J296J288J318J345J339J296J260
2166D6937J233J209J174J123J100J082J046R74R46R17Q74Q47P86P04O30N69N10M51L63K94
2164F3769K66K12J56R0%p7r6j01j43k18k89l43l99m52n15n51n64n66n77o44o90p29p64p91
2162E5984q36q45q66r16r63r91r67r56r67r90r85r93r96r63r33r22r31r49r54r47r06q46q13
2159C4549q17p86p53p46p32p13p05o80o11n73n61n54n51n39m92m23l98l90m09m50m80m69m08
2157B1309l56l54l75l98m14m27m03l73l77l91l95l87l69l52l38l43l44l52l76l75l61l49l55
2155A2745l21l05l54l64l29l04k59k30k70k94k79k72k85k88k69k48k36k12k15k25k06k08k05
2153F567j84j58j49j33j20j44j59j43j39j44j37j18r2q6j15j14o7o3o8n9o8n4l4o4q1q6j02
2150C686p7m5n7q1o8n8n9o7p3m4j7k0j6j8mrk0k1l1l9o8p0k7j5l7o1l2j9k5j6pK5Np9r2n0
2147B294j1%j0l8o2q5p6k4j4j5kL0O4M9K3nl5j9J0k3p0o6k3rl1l6k2OL3J1k6n7n6m1k6K2L7
2143A697Rj7pl8m7j7m9l5K8N7L0k7p3q6l6J9Kk0kj4l6lPk4m4OM2Ol3l6k1NJ8J8j4n2l9j4j6
2140A144jPPJ3J5jj2k5l1mL1Ml0l0rJ2PJ7L8L0K6Mm2l9m5m2k3J1Mj1k1j5OL4L1ll1j8J1Kk8
2136I93j6qM1N4Ll7l4k4j4J1nnPJ5%jOnj8k2k8l8rL3J1j4l2j7J0J6K9K2Kl4l0PJ7j2l4k2j4
2132H04lOj6j3j1J4M7M7L6K5J9oj2j0k1oJ2j9l1pJ1k2m7j8J3J9%J6K2lj1k0k7oPk%L5L8Qj0
2128H58jmJJ0nlj0l1n7n5j6K7K9Lj1qJ2L1qj8RRJ5J6Rl4n1m4m0j9J2L8N4N9N6K6mJ0jk6j1
2124H27kj8j7Mj5kJ9jk6m1j1Nkk6m3o0j8M3M6K7Krp%pj1%K7K5j1m0LQk1l5%L0J4NqnK4L1L2
2120G36J9R%k2k3qn%lk6j2jk1l4l6j2J1K4K5K5lKk6m7j1jj6j5JM7M9pk0k7m5n0lK2M1K7j8
2116E46k0j7k7j4J1M8L4K7Ml6j5PjPQlkRL5Nj2Pnj6k0l2m1pJ5K2J8mM1Q3M8J4Ql8p1n9m3l0
2112D84rJ8K2%j4l1j4j4j6LJ0J0L1L8Lj5J8L8J3j7l0m3j9K9L8RJ4K7K9J1mKL0M4J7k1m7n4
2109E90n1l0kK3K0J2JJ0K5J2pql5o0o2k2L3N0P4R6N0nm2o4m4JK2J5Qnjql4k1PK3pj9j3NN0
2105E87N4J0n0m1jK4K5ql9j0J9Pj1RL8J7l3o0m7k5J3KJoJ0K9K4L2K2J8jm5l2J4Oj6k2k7jq
2101D78j9J5K3mL0N3L1k9o6j2K6K3J7k9o4k3K6K8L1j1m6m1kK2K7K7L5N2N0Rj3rPj3k7k9pj
2097E65j0j2j0pKk1k7j8j0oj3JJ6PNL9N7K1k9k2j9j4J3K7K8MJjk5l8k3OL7M8pm4l9K0M1L2
2094E75k4o4n2rL2QjPJ2K4J9K0K1M6M2jn5n7j8j6k7K1M2KjK3j0j6J4L3L4Lj%j5j9J3L2j1m5
2090E81k6oJ7J7J9K3J5RJ1j7n9j7J3KpLPk1k1MJ3ORK2M7M0J1J0PJ8MJ8K7J6Knoj7k8JM7M4
2086H33L5ok1PM1N0J0j7NK0J8K7J3LJ6L7L1J7J1J2L4O2N1L0K4K0QRK6L1L3L7K1Kj4k1lN4O5
2082A611N6N2Lk8k0j6qK6M4K8ll7m4LM0Jm8l3j0j1k3nMJ0J8k1m8l4k5j8lk5m4n2k6J6J0JN
2079A346ll4m3j3km2o0m7l0NK7j8k0kj2k4j0NRj2l6l0j4k7m3m0k6kj0j1J2rm6o0j8J0Plk0
2075F54QL7K7N0P7O7Jn7n5p5q1l0j4k4m6l3J0M1M7RK1J9k2rnl2j9J4lk6qJ3K2J5J1l3l5j4
2071E22OL3L9K4K4L3%k1%klk1k2j1mj4k5k6j8K8L4j3ojp0m3J4K1J3K4K8Oj3nJ7K9po3m4j6
2067D47pK4L5K6Oj4j4qlJlk4l1j8PJ6K0J5j7j8J2RK8nm0l9j6OJ%K0J4k5j4L3M0J6J5K6J9J0
2064E50J3lk4m9m3j1mRK2Km5k3L0J4PM8M8%j7j5nn%npK1L0pl2JK2j0mLj2j0j0k2Nlj6ljkJ
2059D38nk0rkL6M9L1l1n7mQ0O4K1L2Lm0k9pk3l9j2nj2J5K4J2j2p2q6m7MM0N0L0rl8j8J5J7
2056C84K0L1L0j9m2k9pPK3L5K8K7Ol2l9l1nK4K9%k3l1nL2L2qj1LLMK9L4kj4k0J5N5L2jj4%
2052E50mj3lk9l8QJ4j3nJ0J5MJj6k4l4k4j4%KL1M5J5L5K0QJ8J1k0n0n7k8kNjK2M4Rj6Moj3
2048D61j5k0jJ9M9O1Km0k1Lpm9n1lk0j9K3K0KJ2OoMrmJJ6M1L8L0K3jj0qj7l0l5l0k1qJ2RK0
2044D27M3L9OJ2K7j6n0k3K1Nk0j1J7K8J2MOlk4k7j4ol3j7J8L2L6km5m2k6j3K2P1N6K5j4m4
2040D77n5l2rRK2J7J5rk5j4J4K5LK3J7Jmj9j1K1M8K8j7m2l2j1j6J7J9jJ2K%j3j5oKJk5k7j
2036C89MK8M0Kj4PPmj1PPJ6K0%j1JQJ1J5J0k%k6k0oj4j9k3k1k2pQK5L5J2j1lJ3L6M9L9K1N
2032F01j1j2j8m0o2l2L6L2nj7rl3j0Nj5j1J5QnK8K7mrJ4K4L0J8j5j7Qkj9m0l9nJ3L1L3K8J8
2028E39JOj6l4oJ2rk6KK0LJ5J2Oj0k7k7l0qLj9ORJ1M0J0lK0L7J4m5l2j6pk9o9n3j3L3M5L8
2025D03L2L0OqJ9L4j1l5j4KJ9J9J3K2J8k2l4k9l7k6nOL3J5k6k3kQQj0j6nJ1J8J6J4oj1j8K
2021D10M0N4K6QK1kn2m6J1J5J4Qj9qMRR%k4j7OkJ9K6lk6rK0L0Mk6j6J4LLMj2rJ6K6J5J1j7
2017E38j6Pol8j0K8K1J2K0jl1j4J8L6K8Nk4l2k1k0l1l0l1j0Mj1j4J3J4l0l7J1K3J0K1J1k8
2013C85m4%K5K3NpOK1J4K0K9K0nl8l1k2l7m3j1J3J5J2lj2PM6M5%j3NL6L6RKKjNJ1PjJ2Pj6
2009E34n1n4J0M7M9J3qNQkl1l2LK2j4l1ML7L3K9J5LJ3nk1k2K8M8Nnj1m8p2o0j1K7L1K2J7K9
2005E54L7%nk2p5q1qJ7j5l1mL9N5K6JJ5kk8l8jK2K7J5JNp%J0j7Jjm9k6L9M1om6k7rJ6J1oJ9
2001D47J6NJ5J7j1k2K8M6LmK0jk6MJ4Pj6k0k1l6m8j9K0J8K1L1Pk1pJ3J1nrOpmJ9K6K9J8qm1
1997E15k7j5j0J5Ml5n1k5OQK1L0J8J9K8j1k4%J7L0K6k5k9JL1K6rJ6J9J4L5ml6l5j9k5m3k4
1994D32qJ2J0l5l6j5K3J8lOJ3L1K0L0kj8ll9k2J8J4KJ3J7K9L5nj3KK9K6%k3l1j2j8n8l3J7
1990D23K9K5Mj5KK3j9n2j5J2J6K0J1j1j5j9NK4J5M6K1k5j7mO%J0K5K5pj1kJj2k0j0mJ4J4K4
1986E37K7k2m9rJ1k1k9QK6Lk4j8k0k6l4rM3O4J4J6L2L9J2k4l5j3Ppm0l3J0K4K8J5l7p7m9J2
1983C52N4N0J0qJJJ4J1J1K9Pj8nj7k4pj4kkj7MK1L2M0L3qm0l0oL1K9J0j4k2J4J9Okoj3l1m9
1979D44nJ6K8M8K5J3Nk3j6QRl0l0K5L9nl2m6j5J9J8J5J6Oj4k5j9j5pj4l3l9j8K6J3oJ4M0j2
1975D23m1J3M0Mk0jlJ1RNK5K2ll2k2lJ5Pj1J9J5K5K1j7k9jqj0QK0L0J5J1k4k1Pk2m0l9m5j3
1971C40K6K8K4J6J2K0ML4L3RJjj5l3l7l0r%J3L0J5J4KQJ7nqmJ3J5QOJ2ml3j5J1KJ8L5N0L4
1967F56j4j9NJ4Nk6l9l4n4k0K0oqjNk2k5PL4J6oK2RrJ6J7Kj7j6nj3j2qj5k3%L2L1OrJ2J6J9
1963E43J8J6L8J7j9j2j0j2j3M%m9n7oK1llJ0K5K6j6k5qk3k0J1L4L7L3nk1l7l1j8pQjJ3K5J0
1959D93j7JK1J1J8K9NRjk1k0J0K0Lj9jjnnj0J2K0Lj3K1M2J1j2j9l9m9J3J4k8j3K0KlK2L2J6
1956E72%rk9l3j3mnj8JJ0nk5k7J1K6J3K8Lj7j6j5j3LLQL6L0j1m6l2%lQK3K1J8Ok7n7k4M5M0
1952D76J0mkJ1j0qj3k0oRK6K3J0NJ6J1KRj3k2pQNj5j1J3J4k2m3j4mqRJ5J2kj0OL3J5k8m0J0
1948D46K2J6K8K9RJ8J9OJ0k7m3n9l7pj0l3mJ9j4pK2K7K6Jj0j8j3K3K5K5Nk7NL5K2Mj9l0l4
1944D50l1j4K0O1M8M1N4K9j1j3lqk5k3MJ2k3m8k9JJ3J9J2j2l7j4j3QJ5j3k6J4L1kj7l0j9m
1940D17JL9M9M8K6k8k1rJ6L2pl3k5kkk5j6nm0k5J3M0J7NK2J3QJ9PJrqj9l1k3JQK8K8pk7j7
1936D59RJ1k1l6qjK0J4KK9K6oqJ2rk2kL2J6J3Jl0k8RNj1j4j6lL4K9K7K9J9J0NJ6L0L3pl2k4
1932F12l8m0kpKK4J5j1k9j2J4K2Jk3m0k7kK5J1j0Jj0mK0N0L5mj0qRJ1j3j5mj0l0n0j6L4K9
1929E00J3Lk1j3NL3J0n5l8oJ3K4L4K9K3nj1k4k5oOkJOj7k0j2Jqj3RL7L6j1l6k3MNLK3L9J4
1925E25Mj4k4j5j3JJJ5L2K7K0K0%j8j9%RRJ3j7KJ5jQJ8Pl2l7k4l%KJ1QK6J4j5j5j6jjJK1J0
1920E54rmkK3L6Jm8m9LJ8J4J7pm7n7jK9Mo%lNK1J8J8L1K2J7Ll4j4j6k9OM6M2K3J5j0o8p0k4
1916D68j3j9mJ9J8K6rk7oJ7L1K0J4Nj3QJ0J1j0k0j9k4lLOJ3L8L1LK0Jm6m3l9jJ3j9k3j5JN
1913D28k3j7QJ5NkJ0M4L7K8J3k7l1k8oL9L8Rk%oMJ3Pj3l7K6O3N0Rk3m1k9j1k1j1QlNJ2J3j6
1909E37n8n8k2J0L1M3J9j0n1k7N2N9om3l4%PK1K2%J6Mj3JJ0J5L1J1m3k2%k4k8QK1jlL8M0M
1905E57ojok5j3j0k7j5j0J1L6J5K3N0K4j0kJ3J8jk6k8k4%J8J7Rj8m9l4m8pN3N4L8rk4OK1K
1901E72m2j8J0rm1l1OJ3K6K1jNj3k3j6j%J3%oK4J9j8m7j9nnK0J3K4M4L8j2l0Jkj3K1M1M6L2
1897F37j2j1K7J6j9m5p5p8l1Lkmj5J7M1K7J5KQJ2MOj0jJJ5K8L8Pl0j3MJj9l0k5k4J0J5mj4
1893D72j6J0M9N4L3Kk7l2n1m0j8KJ5Rj4RJ6pJ6Ql1l6j1j1RN2L9kk4k2j0J7M3Nm4k8J9Ol0j6
1890D15L8K0qPK3K8K7L0L8nl3j3l3l0J8J7l7k0OJ8K7lJ4MlL9K8pk7l2l3k9l5m8l5J9M9N3M3
1886E30qn8l2%L8N2M0J4mjk8k2L0L3pj4rl6j2M6N1J6n3o5j4J8J2RM6K7k3k4J3K9Oj8j6K0J3
1882E99j4o0n4j1J6J6%J8J2J3J9L9J2j0l8m7k1pK4K0j3j0RJ5Rpj9oK2M1L2Nj4k7j7j0l7k2
1879D77mj7j7K4M0J2J4rk1k3j6qKNJlmOqj8OJ4J6M9L6rk7j8K1L8J7K9M6J0l1k7%noj6k8l0
1875E18k6j4k1JL9N4N6Lm8o1l6J7M3K5j4j5KJ0npK7K2RK1J0J1J8j4k9l3m1j3K0K2PJ4LkLj7
1871E59mJ3QJk9l0J4J9J6K0Lppl0l4KJ4L0J6J4J7k3m6l4rJ4OPK3K5J8jj7j7j4j3l0k1J2L1
1867E16jj2j3J8K4J1ml7k5LK0J8J6K6K5rk6k9l4l6k3jK1J4J5L2K7J3J5j4n3m1JK6J6j6j2p
1864D64K5M7J0j0pMj0k1j1k5j1M3O4L5j0k9qqqponJmj1qKpj3K8N5L3J4jj6l2k3OK5K3J2nJ8
1859F13Pj1Omk9l8k6K7L9K7Jmk1l2qj2Mnk6%K4K8ql5j1nlkj6k4j9%OKJ7M7N0K6lk0k6l6k7
1855D73J2L4K7oj3K5L5k4n9m1QKQlKN5J2j7K5M0K0rKJl5n0k5llJ1J3rpkl8rK4K9J8k3k4J0
1851D86J8J4prnk0k5NnJJ9K4K8L1J9j1j6qRL2K6pl7j9J7mpJ5L1K4%j7RJ1lnnj9m2m7k8k5j4
1847D34PK0J8KJ9K1ql5k1QK0QrjJ5J7oj7Kk1m5k3mK0O1K8k3j5J7K1L1J4nQRJ8L2Mm4m4l3k5
1843D75k1PMKRJ5j5j5KL3M8L3J4kKj8m1m6k5%J6K9K8K2J7j4j8k1k6j5J0K5J6Nj7k3k7l1oL0
1840D61M1M1J9%ok0rNJ8K4NPPk3k4l2m0l6j7QJ8PjRKK2J9j9j6j4j0J1K7M8O7K5l6n6o7o1j8
1836C86J4L7N5N6N0K7K3j5m8JK9jl5m4m2k1j7j2LK8Qj0lplK5L7L1ORJ9j4l1l5l1j1J8J3j7
1832D78QJ0KNROK2K1j4l4OM6O1M4k5m6k6OM0K6j1m3l4lK5K6P%k5k7mj7rJ3L5Rk5lJ2LJ7j1
1828E80k5rpqm7l2J2poQj5nOJ5M4M9L8J8j2j8PK4j5l8j2M3N2J0l4n6l5kJ8L7K7Kok2k8J0M4
1824F05L7rm9m7oKmooJ9K0k1l6j7jK9J4k9j0mqJJ3JPJ8J1K5Kl6m3k1J7N6L0qk6m1j8J8M7M6
1820E72K3J0J3M5L0qj3k8o9o4j3j6j6j0NL8J6MK5L4J6J6K3J8Ol6n1j5OJk4l2m7m5%K9oJ0P2
1817E19M5PJ2pJqk8kK4%j8NN7N4J7jl6m2l2KKkJ8lm1n0l1%K8qk8K1M4J1LJJ4K5M8L7k4m0k1
1813E73KK1k1l3NM1L1l0l5k7j2qj6nM2N5K6J0j0pJ2lj4k1m7k6jJ8L7J7l0l9QM3L7Jk0rj3l2
1809E20l0NJ5j1k8nJ5K5J2jolkNKRjj7j2PM3Rj1jk1l1rKj5l2j1K5P9R4L7k3m1k5k6oJ4J2J1
1805E73qnj0Mrl8k7J5N2M7J6J7lm9n5j2J7NJ2qk6j6J7M2J9j4j8j9j2oL5O4K4k8l8qMRKJ9J7
1801F01k1l9j6J4J7J1Jl6n9k2K9N5M7K1J2j5j5kj2k1lK2Qk3m9k6J7LQPqrQM8P4M4K1%m7n8
1797E87m7JNk2k0pJ7qk1k0NK5J4j1nj5l0%K4L4J2j0KJ7Lj8pj2mK2J8Lj0OL0K7J6KKj2J7J6
1793F26k0l2k4j0j5%J6J6J2Pnk3j4mpK1L1jrMJ6J3MJ7J1J3j5l6j0J3j2l4j9J4QoK5J6KK2j2
1789E99n3m1J1K1J7Lk0j2Kkj7n1m2lL1J3J1J5M0M8kk3PL7M1Pk4j6jJ3orj4k3j1qnK0K7Jj2
1785E69RL7j6n4l3pJ6OOJ5nlJ1pNkrmk0k0k3JR%J2K6K4J4OK9Mk9LORrk1J2O2M2j7l2J0K3q
1781F47o7o2j0K7kj9qj9l1k0J5M6N5K8Jj3LK0Qrqk3j8K6K2RPJ8j2l9nK9J2jL1M4Pm7l7qk9
1777E68k3qkJ4L3K3NK7K0Qj8m8m1l8J7O5N1Nm3m4k0j3rj6k4lMM0M2K0J3ok8k7J1K9Kj2l2j7
1773E25L3L0mk2k3m2l2J7M0J4rkNL8L4j8k9j1joNK8L5Rk1k4l0k7J3Nl5l7J0L0J4K2L0J6mP
1770E83Lk9k9j0L6N9Ml1LJ6RK5J6j7qk1k1k1j7OK6K0l0m5MK0MJ1Pl6k1JJ2J7L1L3J5Nj8rP
1766F10Lpj9k1PL0%j8PMRNK8L7nl1l4m1l3pK4L2lJOj6k2j1k0j9J3M1L6J3QK1J6rl6k3oj2M
1762E62pj3%K6K6jK4J9j7l4m7k9%K0J8Ll1m0mK8M3M4K3j4k7l3rJ8RPk4j5RN%L8N3M7J3l4k0
1758F36%ok7l2mL6J5nJ6Mk2j1k1j2Mj8PL0mj8RM8M5Lj1Ql3p0l5J3K6OK6mn2k8NK5J1k9j2J8
1754E37J0J1J0k2j2L6J8k2k7j2ooQL2N4K1j6j3lL%k3l1OjqL6N1ol7pj3J0L8Pl9k6%J0l%PK9
1750F01J5pJ0jj8k1l5k6j5J4K4Jk1j9OK0K0Mj1%Rj0j5k2NK3KRJ9j3KNp%J0jrj3nJ3K5M9J3
1746F30j8j9JMj7k4j5j%rmOj0KJ9L3K4JNj0m1k6lLJl3MM3K9K1%j6PK0rk4LL1Mj8l1k3Qnj2
1742E31PK0J1KPJ2J4ql6l0j4kK3L4K0Jj6J3N2L8k9n6n5k9LNj0K0K8K0k6l8RMj1RL0L3J9mk4
1738E77rk2oJj7j2rK0L6K9M2K2j6k9j3pl1l3nJ6K8L8J0k4l7j6k0NL8K7Qk1j8RNrj3k7m0k3
1734D54K2J1j7QL8N6M0no4n7K3L4J5J8lQKOrj1%QJ9J9Rk3j8LK9Pk8l9j1J3%j2oQMj3LK6L3
1730F00K0J4K0J8KJ5J2j6m4j5J3j9m4k5J1rj4j8JM0L8J3J4K1J3NJ7J0l4n4l3k8k8JMMmk0J1
1726E12K4Rj9k6lK3L0J2l8l8%J1L6K7kj1k7J0M3L0Qj1pJOml2j2J4J3MJ8Rpk8k1k7k2llj2r
1722D78QM9L4pjJ8J0QjlJ2QK2Pl5j8J1Pjrj3mK2K6NJ0jk2l2qK6M7Pn8l0Jnj4rK6K3J2K6J0
1718F42RMmJ2OmLj3l9k5k5l7m0lL8K0j8j9OJ1J8K5J6k4j5LmnKPK5M9J8j9l1j3JJ5Qj0J8K5
1714F33L0jk7l1j6J7L2L2J5Jqj9l2RK2J1J3j7j9j0pj3l5k3J6Nmk6n7k5pNJ7kJ4J9jmK2K1J2
1710E62L0L1K4J2j4k1LPl1k8J4RK1J8Mk6k4Lk2k9RJ8%J3L0K8j0n7m8NK4J1qJ5L9ok2kj5l2
1706E35j3JNk6nK0L1J2LOqKJQNj5k6LL6J4j8L2L4J4K0j5pRJ1PlqRmn%lj2j0J1rm7k9JJkLQ
1702E77k2l2j2J5M9L9K2J0%j3j3JK5K8ONk4n7m9k2K2K6KQL5N3M2j0m1m9k4PJ1ljJ5jj0j7k4
1698E74k5j6j0QJ2j5k8j1J8J3L2K7K5J7j8j6OLJ3rl9mPJ1L2M1J5klpk3oJ3Kj4k6%K6Rl0J5
1694F17N8J5qj8j0j3OJ0j0pmJ4M4L1QLNk7m4rkj2J2L0mqj1k1nj1KJ3OJ5K2K3J2nl7m2j2jN
1690F30nk6l7j5rj0PK1Pj0k5k7j8J7K6NrJ3K2%JJ5Ok8l8k0nj0K8P8Q1N3j9o2l0kK4M4J8Kl
1686F90koJk2n0k8plJ4RPQK8J3n2o6k2J2M9M1Mqk4m9k7QJ3J0M%J0Kj0J5J1jJ9Nk0k3kL2M6
1682F29J5j7lk7k3Jj7l3k6KK5K3K6J3l1j9K9%k8j6j1KK1K6R%k1j3Lj0qL5L4Pj8l3l6k5PK1
1678E13J6M4P4M1lkRRmNj6k3j4pJJ0J3mm8m7j1K0K5K7J4j7qOj9k4jlrPN1O3Rk5j3NK3J1j6
1674F82j5J6J2j4l8m6l0mK3L8QJPJ9L4K1J2K0J6k8m6j7prNj2j7J1J1ok3l1nM2K3PJ9Qj4j2
1671F61J0jj7k5lJ7Nmj4J5K4j7k9J2j5m0j2%nqJ1J5jknL8O4M4K2k8n4n9k8K2J4%K1lk4J2L4
1667F47K9Nm2o7n8pJ2J0K2QJ6J8J5Jkprork6j8OlKOK0L8M8L2Mk1l3l4j1J1lpJ4QJ0M8L2J3
1663G12Jl3n5m8k9j7K6N1K8j4k6k9j9qllj3oOJ5L3N3L1MMqj5%J0Kj1nj1j2RJ8J9J4%OQOKl
1659F90j2QQlrk9k5J0K1%j6KKJL9J0k4lK3K2l1m2k0oj9k8l1k2J3L0J9J1l0k0K7M3O1N2Pj6
1655G13l5j6L4L8L7J7j3jJ3Ll4n1k8lRJ1J1J2opK1K5J0jrl0n1k8j9j3n%J5nJKJ0M4O0J5k0
1651G26j2Jk4l6m9k8J9J9Pp%Kj4jj2j6MRJ3L4L3poRj7k0J2QnnJJ6K6K1MMK2J5OJ6k2l6k7j9
1647F64KK5M5O5M0pk4l8j1K1K0ml5PL5J3ok0k9RJ8Onj7%L8M0Kj5PJ1J7J0k1k1rQJ4Kj0j2J5
1643H50L9M7K2Rok3j0K4M8J6lK0K4j0l8k9j0j5k2ljl5l0j2OQJ0J9K7L2K3J3J1mk0l7k7mK4
1639I33M9L4PK1J8J4j8m7k3lj4k2j0qrQK9K6Lj3mJ0N0O5J2J0Jk2OJM%pJ3oNL4Oj2j0J3Qm0
1635A112n4j7JLJ6Oj0l5o3n3k7J8O1J5j7Nj3j7ljj2k1k3k0J0J0NK8J5pK2J8j1m7m2qmlPJ8
1631H62K3J7J4j3m4k4j1nJ8K8J5j8m0n5k3L7K9qJ2nk2k1j3k1k4%L6L7J6qK3K3nk7nRJrk0j6
1627G63k0k6j8l%QJ3J5J2Mk5j4QoQM8M9K2l3o2n2l6j2J6L3K7K4Jj4k9l9j8RP%J3l1m7OJ7M
1624F22J0K7M3J8k6k0JJ6oj5j5l5l7j0J5J9NK1M5J2rpK8J8j2k9l7mK5K6Nj3pK8L2Pj0k6k6
1620F79oK0j6l5j1J7Lj3k4k9nmj3k3nK3K7K0j1k3QK2K7JlQK2J8%RQmj2j1k7rK0Mj5nj2JK1
1616F42J9j1k5k1lM5Q3M3k2l2J0J9Lj3j2j3KJ7L6M8J7n6n0k5k7k0k3qKj7m9m6j8J6%kJ0RJ8
1612E46K9Jm1j9RQNJ5J4qj9RL0K2j2j4J4j1k4Lkj0J1L3J5j7QK8K2L6N6K0l3k9j2k4j0KK1M0
1608G12M0J4k5k5k3JK7J9k1m1l8QO4L1j3j4nm0o2n0m8l4J3N8N7K3lj2j4KQK4K3J9M2K8k8m7
1605F70k7pqj8j3omK4Rj4k3l0%L4L6K7K8Poj9mL0J7JNJ6l4o1k4K5N7L6j5m4j2J9Jm0m8j5l6
1601E34k0L7RoK0N1M9J9kk1m9k5K4K7K6J3J8L4J7l1k8m0lK9Rj5j4QMk9j0K4J2%J1l1o4k8J2
1597E71K5K3K4L5M4J0k8k8j7llK6L7Rok3m5k9K2%m4n5m3k0K5J6RO3O0J9LJ0J5j7j3Qqj7qp
1593F40J3Jj0J7j0l8k6NM4K0JK7K8jk9nM4L2RMJ9jk8j4j7m1nJ7Kl2j8qj3j5kL6J2j2j0KL2
1590F70RpK4J9m%pl5k9nK1K9J2k9l3J1M9L2k6l4j1Nk2m4mJ4J0j0oL9K1JLRPL0M4L1qn6k9J0
1586G01jKJ3K2rk4NL1Rl4l8JL3K1J3Mj4m5l2rrj4k2k7j9OLj0qJ5J5QLj2l1k8K6O6O4L4J4j1
1582G12j9OJ5oM%m3n8m5kMj2lJ0K8J7jj3j4MM3L4j0j7KmqJ3K0J6JQj0l2j1k3m6k2J9L0K3K8
1578F38K8L8J1k1rj2j1k1j7J8J4k8l3pL9L6qm0k2K2J5j0%J3J0K5L6L3K4pl3k9J2L8J5k4n5
1574F78k8nj5j4j9j3J6J1K8O0J6k6j0PlKlr%L0L1ll8l1j1NJ6J0NPJ0pj2%L2Qk1NPJL0M5J6
1570H08nMJ9L3ql2j7k9n1k7k8j5J8K8L3Mk3j9nJ0%j0mK2L1pj5k2m3l3n%J4M2L6Lk7j4K5M3
1566G34jPK0j4k7j3kLj0lJ5PJ5K2J0j3k3l3k9k1j0l8k6L5O5M8J4Qkk5l6k9nKJ1MK5L8J0j2
1563G21m6j1J4Pk3j7J5JJ6N4L1k7m5k3nK5K9K1%l1m0m5k8j5J8M7N7O2K3o3r5o6j9L7O2K9K3
1559F93Mj3mj0l2l0J6K7J4pjMJ3J5qJJ9K2L7M4L3K6j9r0n6J0J8pk3j2Nok2kJ4ll4j3PK5L1
1555F86Ok6l1j8JJ7K4K8Pl0j5M0N3j0n3l0j5j1PLk4l2pL6O7M3J5L0L7Qk1m1j0J0j7k6l8m4
1552F19k7pRJ6orJ4L0J4l1k0L1K8%j1lNLJ2PJj3j6lK2L4Rmj5j6j6k6j1JK6J2k0l2m2j4J6L2
1548E99J7MK2J0rqJj1lK5J9j7m1m8m6l4NL6PkK8L4K2K0J1K0M8K3mk7l8j0J4M0K5J9L4Om4l7
1544G10rlNJ0Ol0n4k0L6O8K0Pkj3j9k9l9l0l9rM5J7j3j4k0j3J5L8M0K8Jk4l3j3K9K9J5MMO
1540G07J6ol1j9j4j0j1k5lK9J5K6L9M2L1K1Rj3n1p0k5K6K0J5K5J3jql4l0mJ3J1J9K9M4K2n
1537H12pk1k5k8l5j6Kj6rj3k1rjJ9L8K4Lqj6J1M1jn6m5j0K1N8L0k2l4jK8J5mqmqlJ1J3k2j9
1533F64J0L5M0lm0l7l4m0kJ2joJ3N8O8N4L2RK6J0k3m1k9MLk4m4l2LMjJ3Rk5n5l0lqj5mM6P1
1529F87M5M5J2m7n7k7k2j8NK1L1K0MQkLMnk3k9lK2Nk4k5Pjn0l4qRK4N1M4ol3j1J0PoNK2Mk6
1524F38kL0rl3k8j9qlj2MJ0J0Pj1j2J6L5L4kk2kK8K8J9%pl0l3j3olL0K4k1j7LJ0K3L5j3l8
1521F40k9J4M1J0k8l4RK6j5rK4K2K1J8l6q8p0k9%N2P6N2J3l3m0k6K1L4j6k7JlrJ0K9K5qk6
1517F12l3j0J5k0kL8M8K2J0mm6l1jLj4k1mK6M3L3L5L0J6j5m9l7k1l5j5M8M4J7lOOj8k9j9k8
1513E97m1o3l9L3N9M0J3k3oL2L0nj2j3k8k2RK1L1L3J8kk2K3M7Ppk6k6m0o0l9j0J8P2N5kj7
1510F35lJ3L2K9J6K6J7j1l2k6jJ9PMk0m6j7J7J8k0l1KL1Nk3j3J4J0j4kK5L3K9L%lj9k3JOk1
1506F67l6k7JM9N2K1k4m3l1l4m1lL6j%L4K2L%okJLj2j5J8N0N7J5k5l9l1j9j2k7j9J5mpj3N
1502E78L9L1Nj9%om3l7l4k4j7L5L9%kJ2N6L8Lj8jRljQKj4l0jL7N6M9Oj0l6k7j8j2J6J1j5l4
1498F28lM2L2K0pl8k0LJ8J6K1K5k8k2K4M7%n6n6%K8k0n7l3%K1M4N0L5L1K2k3l6j7PMk5k8j1
1494F38oj5k7k5k5MJ0Ml4m0OK5L2M0MKN0O4ok5j2j4kJ2J8mqJ7J4k6l7pK6Rk9n1j5K4O9M9m
1490G05j1rJ3Ll2k5k6j3qj7KK6J7k1l9j6K5M0L2QrJMqk1NJ0KjQK9O0K5k0k4j9n0l6%j7jK7
1486F19K9ROJ1mkJ2JK1L1K8J7Pk5n1k7j6k2k4RL1Rk0l5mJ2LJK7M1L2L2J1Rk0o1m3k9k5lkj1
1483E84KJ9J9J1POmj4J1J7k4l2j0oOK8J5j7k2k0LK0L6K9J0j6k4nL1L4J8j7qJ7J0Mpj5l2k7
1479F37KQPKj7LJ0J2NJ7qn1l2J5M5K3RJ7K5L9J3j2l2j7Joj2q%k4j5mJ3L2J1l8m1k8pK2J1j6
1475F11k7NK6K3J3J1L5L2j5j4L2L5ml2lJ2j1j3K0K1j5l8k9%M4O1L1Kl5n7k1rm1j9kpoPL9K0
1471F82J2j5j2Nj4l0qk4m5k8NK9K7L3K9NmJ3K9K4%jQmk4j4MJ7K8Lj7j2PJ4qKL0J4ml8m9k2
1467F47j9MK1K7J4k7m8l6j9J3Nk7k6kJ8J2QJ2K0M0L0K4J3j1k0j4rqrmoKj3nJ6K0kOK7Lnj2
1463F60k7k5k7j3J6Kk0pK0OJ1K7kpRK1J8J3k1k9%J7RJ2J7J8j3k4lJ5Jl1l4qJ2L2L5J2qm0j9
1459F25J7RJ3k4l2J2J1J1J9J0J9J8Mj4n3l5jJj4jJ6pk4m0k4J4L8J8j8l2lJ5J9N8O1rl8j9k5
1456E95qRON2O3Nj9j9l1l4rK8M8RjL1K3Ok0m4o5l7KK3K2J5L1O4K8l6p1m9j6K4J3nJ7QJ3M7
1452G18K1k0%K7L1Jk%j6k5l4l3k7mJ3K0L2L2J8J7J5k1k5ok5l7QL5J9Oj0Jkk0j9J9pk8k3k2
1448F27OQj5j5jL4M3K7OKk7k4K0NPom2k4K8J1j1j9jOK1K9J5K0K3Ol9n4oK6J7NJ4K0J5qk1j9
1444G09J1J6j2k8k6mKOK3kl1k5K5J4k6j5J8K4J7Jj7k4J4K4Jm2n7n8j8K6qj4L7N3K2jk1k3l2
1440E59n8k1L5M3M0J5%PL3J9k9PM5M4L2Qk9l5k6Mll1j6qj%j8j0L6L7J8J8Nj3k8l5l2j2K1L6
1437F57L0kl1n1k0K8J2rL7M9Kk4qJ2J3j9l1j2j7OJ6L3J9l6n5k5J5K5J8L4L3lj9j0MRLl3m6
1433F04j3K7J1j8k6pK0J9K8M1K6j0k5l8k4RJ2pJ6L4Mok1j0J4L4K2ojPk0n2j9J0J0Rj6k7l0
1429E81j8L3M8K0KLOJ8J6qj4qRLpm%J1K0Qj6Nk9n6j1J9L4L6K1K0K3J9om2k7kJ3J4J5J2k9m9
1425F83j9LJ1pj5NOJ0Nk8l4j9K9M4Jk1k2j9j2J9M1L1LjJ8Jj5k5o9m7K3N0N0L6Jj5Mj0k4J4
1421F86Qk9l4QK2J2j4m3j8mm1kM5M4K1m%J2L5K8lk7m2k5K1J7KK4K8j3j1KLNj6k1NJ7pj3MJ0
1417F92j1k5k3j7%L2Nl0l0k6QN9L6j8l9k5KJ6N4O3Pj4K4%k9k2j8%K9L1J6oj6j6rj8%J8QK5
1414G33Rj3nj5l8l2PK5K4K2K7LONJ0J1l2n3j6K8L8j4m3k8l4k7J2L3J1KK6Ok8%J3jJ0L7J8J
1410G38%k2m1o0l7RJ9pm3l4JM5M2L8L3Qk8n3j9L7M7NoK1K4RJ5K1%k4k3kK1j2l3l5j5J4%JJ
1406F55K3L1lML0L2L4M8J0m3n6l6l5jO1N6qm8k9k3j6qjJ5K4J1qJ1rm6m4j8kJ0L8L7Nj5m4m3
1402E99j8j2NJ1RPK2M3jl1j6kpo%nOJ7J3jk3ML6J3k1k5J6K3Jol3n9JK3j9k7j3LL3J7kOJ9J1
1398F11%J0K4K7J1J4nj9opqJ0Mk0j4PJ3J6K7K3j3l7kL4K3J4pklj7j8j0KJ0J7Jk6LOj4roPJ3
1394F84Pmj1Kkj8j4Pj9l3pJ0j5j8rK2M0nj8L7M9MRj2l3j7NNpPK4Pl3m8mPk3k9pK1K8%oK6M3
1390F52Jl6k8MK5J5J7Nj2krl1j8J6K8L3oj3rj5j8k1J3L2M1J9MMj7lkm1m7j5MJK8K7QJ5PNL
1386F64j8j2qk6j0nPJ1lk2mL5K7NOk0j9k5PK9L5K5pj6j0J4j1l7m0pK4L3Qj6J3L7L1jl3l5Q
1382F34L7L9K5pj1K3J6oj2l4l1j2J9M7L4nl0j2J3qj8j2k3mlk5k3J0J9Q%oJ0j9m2l0j4j9lJ8
1378E43L6M6Lk8j7J3J6L3L2K4Ml5o9l4K2K6J2J6K1J3jj9k4l6l8l1mlOL5M1M1NJ5J2l1l0j6
1374E99NK2om3k4LJ9K1J2M0M8M2J5m5n6m0j6j8m2m4j8%M7P8K1j5j3pJ9J7%oJ5P2O2k1o2j0
1371F71Lj5j6nqj1j8k2k2jK4L3K5J5K4k1o3n7j9J5J6J7N5M6j4j5kj9j6%nl5l5pJ8J7J6K0L1
1367F20L1M1L8KOj1j1j0pql4m4qO1N8Oj0kkLk0%J3J1L1K3ml8l5j4K4M1lk6KJ6Lnkql3o2m8
1363E85j2M4N8M0K6QJ2J0j4k9j1oMJ2K5J0qjjpj6l8j0L9N8J4j6k0j2q%K8K6j6ON6N3K7mj9
1359H93l9m8l5k5j8j4k3OL8jm2k4J1K0K8L1N3J7n0n3n5l8j8j1KJ5K7J9NmJ0J0JJrmj8m5%J0
1356F23k8mNK1J0nJ4L0jk0j5OK3QJ0J7rl5j0J9L2K4jl1lNk6k0K8L1J6J1J2Jk0j5rl0l2LL6
1352F71J4j8RK8K0pk2Rj8m8k4qj5PK1j7l9k8j0QL5N9M4J2j1oK2J0j1kK1Pk3%K2J9J4pqnk6
1348F99j6K0K0MNKPJ7NJ6J4k1k3J4J3n3p9k6K1L0L3K8k5n0m6l4k2QM7P3L5rk3j5k2n3k8J6
1344E82J1j0lJ6Qj0jj4k5j9pmj4nL5L7K2RJ8K3nl7k5K5L7K8qk2l3qLJ1K5j4l0l3j6rj6J5J6
1340E53QK7J2oQJ0OJ8MqjJ8Jj3K4Jl2kL0J4lkJ6K5j3k5LPpj3j4j4j0k6j7J4L2J0j4Q%kj0k0
1336E97JK4J3J8N1O6M4om7l9%KJ0K3j2l3j8L8K8kJ5KnLQrj5l3m0l2j0K4L9L2qk5j2j4j2oJ6
1332F76MPJ3K6L8J5NK5K0k8n8m1j9K0L4M2L7nnK3j2m4n5nL0R%K3J8j6k3k6K4N0N2M7L7j0k0
1329I08oj1k1J4K8L0L8Kl7j1L9O1N4K5KK2J9mK4K8L8P6Q3R1J29J03Q2P0N8Q1P1L5K8K6J2J9
1325B206j7q2r5j00q5n2m2p6o9n3m2p1j18j42j00m4l0m4n5m5oJ2J4J0QJ9K7K0OMlJ1J7mk6
1322I53j9J7J0j7j6l2n3l0j6njmJ2K1L8K8l0m8j0KqLKm5p3o6lK4M0N6M6L3j5m0JLKK9J7j0
1318G96j7qqoK2Rj3j2J2J3l1k9J2PLJ1NJ4lm4m2J5N2L6Nrj2l1k4mRQPK3K7Pk7n5m1nJ5K1j
1314G07mQJ0QQM9J6l9n2l2ON4P1J2omJ3K1J6lj8qk6l5j1rj2NK8J5k6l6l3mk1j5j0k8KK4N1
1310F92N4M8Rk6l6n6k9mNK9L3Mqpj7LOj0j7l1l3J6N8M6J7J9OJJ0J9Pmjj5J6L1ll0oRPj7l4
1306G61Mpj5J8K3NJ9L3J3%mQK6k7p7n3l0j3RQm1m8m0j6J9J1j3mJNJ7K9L1J4j5k6j5j2k5kL2
1302F03K4QLJ4K4J7%LJ1JJk1k2jK4mK6N9Rk7j2Mlnj7l8n3n0J3N9M7N9M7nj7Okj1JQj0k0kk1
1298G30k0nmrNM7N4K9oj2J4L1M2J7m5o9l5j7k8j7j1l3k9JPL0L4%J0L0Jl2l7k0K5K1j9k2l6
1294F22m9qNNK2J7J6J2LoJ1J6MJ2J3lJ2L4J0j5LL4K2oj%j1%L5M7L6ok7k3J5O4L1l7l8K0O3
1291I54O0%m2j7Oj1RJ9J0nj6Kj2j8J5L8M7N7np0m4oj4n0l9k0NQj3j7j0kJ2rn6o4k1J2K4L1
1287G48K1J9j4k9%K4L7K2J3K4J8j6l9l8l6l0k4jL5K9K2pLL9O1N3j3m3k6nj4k7k5qLmj4j2J4
1283G60QJ7M6K4k5l5k1J1J4jJ1l4o9l2JPL4M8M8L1j3j2K2jj2k8m0j5J0j8l1m5lL3K5J8qj5
1280G10k7k4k6j5MkmnKR%Nk0m3j1K8K9Nk6J3N9K7K1K1Mk2j5J6J7lqK2M0K5L1L3J1k4m7j6Q
1276H02L1M9J0j6j0LL1J6l4l4k7m0l8j7MPK3J0j5ONj7m0k4jj1KK7Oj1J7J0l0o3k6M7M5Mk0
1272F81k2oJ0Oj1OK6Nj4k0j6jL9K8Kkl6k4K8jk8rj6j8J3M6L2OmJ5jk9m2l3lJ9L4J0k1j6OL2
1268F71M4L9N0K2j1k0m4l2j6l2o2k4L7K2j9l2L5Q4N9J3pk7m2m2rM7O9P3L0k5k5j8l1k2k0%
1265G35nk5lOJ9K0j0m0l4mJ2MJ2pm4m0j9K3J8J7J1rRk0m0mRk0j4mJ4K7K0L1L6K5J4oj5RL1
1261G39K8Qk8j7%j1k1kK7J2J1NJ8K9K9L3ll0k5nJqlOJ0J8J2J2mnL1L6J1J6j2l8j5K2K0nj4
1257H88J3L4J4l2k5rj0j6m1l9LK2J3K4M3Prj1mJ9L1K1M%j3l5m3J3L9K9oNM2M3L0K2J3Jk6J
1253A055Ml7m0k2qj6j4n5o9j7K7K7j4l9pK6K9kj3RK1J3J1J1j1k0m2n5m6l8j6PK6K9L3Qj1j7
1249G27nj3l4j9rj1J5L2L2K6j7k1MK0M0M8K0J4K4RK2L2Kl2n2j3M0M9jn5m2J0L0ll1oL4P5P9
1246A020L4K9J5k0m2n4nM4M4K0j7m5k3Qj5k8k6k0oNl7l8ooJ8J5j5JPk4j3J1K1Jm6k3L0K2J6
1242H52K3lj0j2KJ0Rrj6K3J1qK1RqKJ1qj4mJ5Kk5m6lRmJnj6k4pL6O5P8N7J7J0K8M1Lk2k8k0
1238A043pK6M2N4K5%j0rj9k2k7k7j7Kj1LK8K7Nk5m4oKkJ2j5k6k0k4j2QPj4j5qkoPjl7p0m2
1234G73jJ2k2k8J7M0kl6nJ1mJK5L4J5l0j4j4k5oK0L7K9K3L8K2k8k6J3KnK6L0NJ3J4%lj2n3
1230H86n7k2L4L7j2m0m2k6oJ5nnJ8K2J0kjJ4L1J3k4n8m0KJ3j1jJ4J4J4K3Rj0K5J8k1k8pLQ
1226H05%j2qK9K3j7k8KJ3k6l4K1M1K6lk4j2Kj3m7k6RK0K3K1M4K2k5o3l9J5J4j4j1J5J8J3N
1223G79QLj8m4rK1jm3l6QK9J0J7RPL3L1QJ2j3rJ9K4L2Qnj8J1L1rn5j5%k6j6j1k1k8kmj6J6
1219G17J5k8m1m3MK7nj7NM0L1j6m2l1nQK7K0pL0L4L0K3j7l6k1K2M3K0Mj8l9n4k9Pj0k7l%J9
1215F37K3PL7M1Rj9k2NK1L8N8O8L7J1PMPkJ8N2K3j8m9o3k0POK5N8L5N%oj0j5l3m6j2L5N3N2
1211A064Nl5l0olkJ2K7J6k6l3j1NJ4K1k9m4k2j3J2K9J8J6Rk6m3KL4rn3l6pj9j1J2J7j2k4m
1208H15%p%J5Jqk6j6J5Lnj4j7j2k0kK6J1lj4j8JJ6J5L0%j9j2j8pj6m9o6l7J1K3NmJ3M7L3K6
1204G16J6J0L%j7mJ7K7M5M7J3l7m5OM5L6J3K7L4kk0k4ROl9k5ML2K4Rkj9j8j3KJ1oppj7OLj5
1200H44l7m2k6pK6L7Jk1m6n8o1k3L8L6J6Kj1k2RJ3J8L1Kk2k3j6NK3K4J0J5K9J4mnOj5l0j6
1196G14j4l9n5m3J1M8L1L2O2L3mk8rJ2PK6M2K6kNN0L8j5j5M0O4L5nm4m5k2MlRM3N2L1k3n4
1192I95pjrkj7l6k5j0oK1K1mnNJ7nk4l6m0m2k5l1qnl6k6JNJl9l8J8J2k6m2j3k1o9p3ML9J0
1188D28k2k5k4j0RJ6Nmj7q%L4O0N5L8J2OJ7J5J2RoJ5M0K7k3l1J9L6LJ7M2K9J0j5l1j1L3J4
1185G74J0M3J5qj5jJ5K0pj1Mj5k3k6l0RK3R%J0J2K6N1M2Rm1l0L1N6L9K8L7J3lNL3L7J3K1j4
1181A161m2k7QL9O3K4k4k1K5K8K8L6K5L9K3jj8j6k2j5K3Pk9k3kj2pjLJ3M5K7KK3L0QQj7l3
1177A378k1j4J2L5L5K0j3KJ4J3k1m1k4nJ7J6K6K9K5J5mk7R%K8O0K8Llj0lLpk4o7o7l2j4j1
1173A360plj7k1jJ8K0PJ6K3K6K3K1L5L4j6m5l2MK8Nj7k9l5k9j7ppK7L2J4J8K1L3km9n2m5J4
1170A348L6Lj2j0K1N2Q0Q5K1j4mONpj8JJ2l8l3K3N7M6J5k5m7o6q2m1K4K3Pnj3rk5k8j0PLL7
1166A425P2N9K7QK7J7j1pK9J9jOJ8J7K6J7qoj7k3k0JK5J8JJJ2M0L0%k8m7m7k8k0l8o1p9q5
1162A369p3j9J4Mj4nK3Kl3j9NNQJ7J7M7M7L8J7J0L8P7Q4J17J08Q0P7J00J32J22J01O8M2lm9
1159B554l6k4k1j6%Om2m6%M0J6PK7M1K6K2N5N6K4KK7R0R6R3R3R1P6M0L6L4L1L5L3l3p7o2p0
1155C224j03j11j35j31j37j65j54j51j38j12p5j03j38j03n2l6jM0J8J3M4N2K0M0P1M9K6J9
1153A771M0L9K4K9QJ2K9J3k3l6j4j9k5l0n1n6m3m2k1ml9o2m9m1l4k7k2j2J2J5j2k8j0ll5J
1149A255N6M4K5QmJ2L1K8j1l2k9jJ9J6Jj5j8j8l8p2m1j5J5L5J4prJ8Rj1j7K2P4N2K9K8K2j
1146A474k1j9jJ0Km1n1n1n9l9kK6J6l2n1j3kKj1m1k4LjJ2Nj6rj0PK4M2K7lJ0J9J6L3M3RJn
1142A279jK4Rj6LL4L4M2L9K0RK0K0K8M4K4K7L2M4L2J6L8P2Q8N8M4L3J2j3J9L7M5M9pl9l0m1
1138B128l4J3J6Lk0l7l2k7l9k4Pl1n1n7p7m8j0J3%m1l7Kj5q0o8k7k4k9l3l9k9qPK3K9K1Oj7
1135A334pK3J1rl3j4pl8l4l0n5o2n3n4o0n5l9k8j1j7j8j6m8m5j4j6j3l2k5K8L0L4M9N4M8L1
1131H09J7M5N1K3J7Nlk3j9L7L4j0j5lK3L3Nl6m9k3j0RM8P1M3J9K9O4Q6P4N0L3K5J7RL1M9K7
1128A592%J4J4L5N1J8%K9QL5P4Q9R7P8M2J8J1K1K0jj4J9N0L5j8l3l6m0k1jnj2j9j1KJJ7M1
1124B200J6NL2O2R0O1K7k7n5m0pRnk4k1l2m9m7l6n0p0k8kOJ6K2N6O9K2l2k1rk3j5k2k8mm4
1121B002q7p6r9q1p8j17j27j24j10j23j53j53j16q1r2p7m8n9n9n9n6k3MK1K4N0N8O2P4O9N5
1118D21Q5J34J18J01J12J11Q4N0L2Q1Q8P5J14J21Q8P5N6M6P7J12Q7M6Q3J21R9Q4J04Q1M8N0
1115B984N6M9M0L6J2lk0k3j0pl6m9k2o5r3p9r4p9m2n3k9j0n7n6l5l8lM6M0M7O1M9N3L6nj1
1112B590K0L6N4M5j2k4nK0l4m0K0P1J11J25J35J13J01J31J46J74K29K35K17K23K22K24K51
1109E378K79K96L05K98K97K91L17L27L17L04L35L55L44L53L75L63L35K90K24J78J30R1M7l
1107A1826j7n2r7j48j96k09k25j92j49j57j31p9m2%M4Q6J28J43J17J16J42J34J00Q5P7P5Q6
1104A1465J04R0J01J44J82J90J81J80J79J52J42J13Q1R1Q9L7m3q1n2n6j26j87j88j75j46j13
1102A2354j05p3m3m7n9l5%L3P4R2J00J07Q5Q6Q8J16J37J13O5M2L7N7P5N9M7M1N0R3J13N6K2
1099A3780K5Kn4j34k13k63k90l16l40l51l87m03m04m16m45m25l68l49l35l30k86k69k44k04
1097F981j95j85j38j15j40j52j43j56j73j43j30j56j50j07q9p5l6n6q7n6n7r4r4q5r4q2m3
1094C950p5j27r5k2j0k5l7m9j3LKK8K0J3K9K6K8J1j2J6M7K2k4m5n4JJ2j1OmQM5N7O6O6N8O8
1090C979P6P1R6Q1L6K2j4j7Nll2l6j8k5m7p5p0o3q5p5n5n9n1n1n0k6%J1K9O8R5J00J18J02
1087D037Q2P6P5P8P6M8N0O3Q7O8K0rK3O1O9M1k9n5n0n6n4l7l7n0r8j28j08q1n9l0m7m4j8k9
1084C935m9o7p5p2o7o8q2o8l9m8p2q7j09q5o5o6n4k3j8k3o0o0J0Q3Q3O2P2P6J01J14J09J10
1081C398J19J30J48J31J13J49J85J84J75J55J15Q2Q5R7Q8P6N2K1K8M0L8PNM5J9k5j4j8n9o6
1078E503p3j24j18j04j39j89k02j77j56j50j58j58j72j74j64j69k05j92j87j52j23j38j58
1076A921j80j76j53j51j63j78j87j75j57j29j38j75j62j15q8q4r0q4p1n3k7L1N7N9Q4J15J31
1073c38J60K06K24K43K45K21J93J64J28R3J18J31J17R0O3L2RQNlK2K9K0M7M4j6j7KJ4J3PM0
1070B314R8J00Q2Q6R2O8N8Q7J04J24J26J12R6J12J15J04J11J25R7N2lk4l2j7k6o2n8k0k7o7
1068C927r1r0p2m0QM8L3Rj1J1O3R3R1M7M8P6R6R2O3J8pm2p1o4q1j13j29j26j16j58j68j34
1065C210p4j4JKKJK0N1P2P7R0R9J54J92J91K07K26K62K70K62K89L03K96K85K42K21K31K10
1062G378K04K31J60J42J55J13M7K9N9K8m0n0qJ5LROl7n6o3j03j12j15j12j25j77k14k31k42
1059F894k54k52k36k10k17k46k08j32p9k0pJ8Q9J32J60K08K57K68K74L37M15M70M83M58M76
1057I078N08N15N24N28N56N86N99O07N85N63N56N35N11M76M29L87L62L12K42J50N1l4p4p7
1055A8475j27k00k52k68l16l78l77l56l72l79l51l21l04l02k86k55j96j30j20j41j13o7l1
1052A2833j1OO7J02J33J76K16K55K83L39M10M76N46N73N68N87O39O92P40P67P57P59P62P33
1050B3408P15O77O27N66N06M78M39M07L83L37L23K84K57K21J92J69J62J80J84K34K92L30L87
1048C1758M96N90O83P32P64Q50R46J029J054J094J132J149J179J197J237J261J279J320J381
1046E1131J445J476J537J593J571J537J528J523J514J486J442J401J411J419J448J507J602
1045G6571J713J854K017K178K309K426K500K566K678K749K736K688K631K598K600K614K621
1043A18049K628K678K739K818K885K957L058L163L280L367L415L460L526L527L453L398L407
1041A71808L418L400L394L407L436L479L594L768L950M115M288M468M633M814N073N373N650
1040B42068N902O190O493O776P072P365P656P939Q230Q562Q916R324R732J0115J0531J0951
1038C73822J1421J1955J2542J3160J3811J4493J5200J5900J6635J7429J8235J9083J9992K0934
1037E94612K1875K2861K3949K5194K6571K8032K9650L1497L3535L5763L8136M0649M3311M6189
1036A041824M9431N3086N7183O1710O6645P2069P8123Q4995R2734J01327J10701J20880J32140
1034B122848J44887J59390J75677J93372K11947K30797K49281K66980K83197K96328L04469
1033D639173L06552L02919K94330K80633K60317K30229J86418J27338N7147j5080q0403j35227
1032F454346j81453k22758k60895k94950l23010l43152l53661l53823l44750l28225l05795
1031C141874k79183k50460k21740j94671j70172j48515j29663j13502r9787q8157p8248o9796
1030A297980o2661n6749n1939m8049m4811m2057l9805l7991l6416l4979l3615l2244l0813
1029G45851k9352k7885k6445k5055k3720k2421k1146j9895j8686j7584j6587j5621j4732j3951
1027D52771j3230j2538j1939j1451j1023j0635j0288r979r715r509r384r260r158r037q901
1026B96724q679q387q086p823p561p237o901o584o273n991n730n476n257n037m796m594m443
1024A87869m292m112l901l703l510l282l016k780k556k342k171k015j811j536j289j125j050
1023A43378r82r17r07r30r42r42r32r16q98q87q65q37q04p74p60p18o86o51o33o49o23o05
1021A25520o12o18o22o42o73p20p57p90q08q05q24q48q65q52q05p69p26o46o24o20o47o28
1019A09619o03o06o33o89p20p51p84p98p99q01q42r17r61r84j019j096j178j229j250j270
1017I1689j307j345j416j485j522j536j500j446j423j418j348j278j225j140j045r37q12o93
1015F8813o06n30m48l63l04k56j98j85k16j85j32j11j30j91k41k79l70m57n28n74o10o35o39
1013F0625o71p02p24p74p74p28p29p55p58p50p53p61p98q45q46q25q43q99r42r64r79r35q79
1011D1991q54q09p45p19p29o76n47m67m37l54k50j68j04k7L3M2P2J44J87K30K41K04J94K15
1009C6667K20K19J99J09L4J8Qjk2n6q1j11j44j82k30k47k61k80l15l10l20l54l65m17m37m04
1006C2937l92m05m28m59m68m84m72m43l74l42l58l25k73k51k59k44k23k03j84j29j03j32j58
1004B5828j16n8p2j01q6m7l6l4l2LJ2l3j4J0K7P4Q0P1R4Q3K4m7n3m0m8m7o2p5j02j67j92j68
1001B4676j82j97k10k40k77l00k93k91l08l08l21l21l08k93k67k46k34k29k26k33k17j85j39
999A8851j04o8k6j0k1n0o7o8o9p5r6j03j12j35j49j35j37j38j49j65j43j23j03j11j25j42
996A6227j09m2j6mNQL1N4M5L2K0J3K8Ok7j2j4j6l4m3n4j05j49j50j08n2k2oo2q6p1m9l4pj0
993A5187k2PJ1M9P8O7R6J18J03R9R6J18J42J56J33J00Q2N2K0j0k9l4p4r3p4j31j99k20k15
990A5613k02k08k41k73k51k38k34k04j96k04k03k15k07k12k37k63k86k88k72k72k50k34k60
988A0163k55k57k43k29k27k02j83j76j92j69j32j11j00p6l4lk7o1o0p5q5k6K2N5Q9L9PK1M1
985G514P7O4K0j8j8K0O4Q5Q1P0O6R1J42J72J44J36J60J36R6Q5P5M0Lj8j2jk0k6oj1j4k4m1
982I132n5n6o9j08j19j27j26j06r2j07j26j38j39j53j65j48j08q2q5j28j69j66j04q7q2j3
980F274J0l0m7m6l8k0nPmOM0M8M6O1P2P3Q0O6M4N7Q2R3P6O0O1M1K6L2M9M3j8l6j9k1o4r0j12
976F897j24j19j33j10p8p7r3o7o9r1p4m0j3QL6P0Q7P9O6O3P1J07J39J41R0N5Q8N9M4N6N8L1
973G157J7L5P0N8%l8k8j9k2l1j5qJJ7Lk1m5l9l1qPQl6m8m4p7p5m4k7l8n2m4Nnm4l1l4k7l1
970F416lk5p3l8j8j9j1J9N7Q2R6J06J05R3R8J02Q8Q8J42J79J90J74J71J81K07K49L01K88K58
967I503K73L04L46L82L62L20L39L51L68L76L86M01L90L55L14K55J96J79J81J28Q1K5j3l5n4
964A5713l8n5p3q4j18j11q6p2o2m2n8q3r2q8q1r0r9q5n4l4n1o8l5j0OK4P2J21J15R2R7J44
961A4715J60J34R4P1N1J8K4M4M0m1r2r8j26j25j33j36j47j64j73j59j24r2o1q5j16j34j34
959A3211j49j72k07k33k28j98j67j44r2q1q6p7p0m7RN8O6N5N1L3j1o9j08j31j37j29j45k18
956A0584k79l36l35k83k47k54k68k53k07j74k17k62k28j84j70j67j56j62j71j40j25j63j83
954E620k08k02j65j25q7j18j28j02j07j41j25q5o5n1o1n8p2q8r2r4j00p6m3n6n4l6n1p2o6
951B892n6o0n7p3o9m3n8p3l1K9K9J4K5K4Kk%mL1N5N0L0M6N4L7M7O8O9N7L7M6O9O7N8N8O4O7
948C499N3O5Q8P3O2J16R1L4PL1O1L5Lk4m5p8j08r5p2q1q2r0j07j15r1p6j22j44j40j41j38
945B469j19j02o4m7q0p6p2p9p9q1q1q2p9l2L7N0J4j9rK6K5ll6k8rJpl1o1p2o1k5j3qkJPPr
941A171l3rPmjKM4O9K5k5m1j7Rrj4j6pMqk1j7m7n4l6PM6L3%%M1L1KJ5L2L7L1M4M0M9M7O1N8
937A546L6J3MmmoK2M5L9PJ7L1L4M4K9MMK5J7J0J2j3kJ0ql1o7n3J0J3k6oK5L1J4l0m4nL4M7
933A824M8M9M3K8J5J2L3K8QmQj7o0p7n7l9k8k1j5l5n0k5prrl1m3n8o9n1n7l7nj8n1m4Npl9
930A138j2nj9oJ7J3J0J6Kk9m2m8p4q3q1q6m9j5k4o0r1q1o5n8m0RL2Rj7j7Lknk6k5j1%PJ7J7
926B19K7K2lJ6L8L7N9L8L0M2K7M9R3P5N6N8P6P1M1M9N9L2NK1L8J8kqJ4M4N2Rj8k2o7p3j5%
922A207n1l2K6M3J3j5j8l6l3k9l6qJJ1jm1l1J1J2j0Jj9j01j12o3j6l2m5kJ4k6m8JL1L5K6M7
919F74P0N1pk1J3L9J8qj9l8k0J1kQM2L2l3q4m8%K4M6M8J1k6qRj5k2QJ7LJ0J9L3J2J7N3N5J6
915I88k2j9j5k0k9m6j2M5No1o1m3k7k2m5m1oQk6n4m2l2j8jj5QL1K2M4P5Q1P2M9N8O2Q0R4J05
912A170J01O2M0K3QL5Q2R0O9K9L2K3ppOMl2rK4Mll6n2k9l2l6m2m7j3k6l4k8j8K1k0p4n1nj
908A221j5k9qJ2L0N1L7Qj8l3j4nJ3M0J6k6n6p4m6QL2ql9m6l3j4j9l7m3o1j5L6K5J3Mj7m8m4
904G98l6l5LL7K3j0n7n1mnj9kJ8nj6k4l9l7k4l0m5k7J0k3m0k2j9llkJ3JpQ%J1J8K3M6L3k7
900D30j8J4ql3n2l2j6RL0NNmj6knkk5j8OL3L0Nqkonpl5l6l6k5krj2J5Nk3NK4j8m0j1J5MJ0
896A39KJ2N4L3K6M3K7MPJ2rJ2L0k0l5mJ2K7K4Jj3k7k7l7l6K7M0oj5Mk6n2j9J1j3l1RK9mk0
892A91L1J7pJ7Kl0JKn0n3k9oj6l5j7oj2%K4L6Lj5j0Mj1k5j2jJ4LJ0K8K0lQK6L4K1J1QKj7K
888A60J1j6l1k1J2L8J5j1KK3K3L2L9M4Rk1mL0M0j8n2m6j8kKk4l9k9J7K6RJ2K0J4PK5L6J3K1
885C48M6O1L8Pj1j2j3K4P0N3Ol3m9k2RK3PqK9J9K0M7L0k7m8l4J3N2J2n1j6K9K1K6rm8%N3O
881F68n1n8l1qJ2M6O8M3L6K9KJ1K1OnkQKj2l0k0J8L6L8K8olL7N2M5L7N1P6M8j1k0mj9l1k5
877A082J5J4k6j7J2MJ3J4knj7k1l8l3m0k9l7l8k8k7l1n7m5j1J8J7J1k0o7o9m7l2J3N0L3lm5
874E11m1NL5L5qm7k7KNJ9Ol1k8lM6M1K6J6L8N0M1L0j5QJ6j1j3j1k9o0m8j1QL0L2RJ3L9L5K4
870G37J2pl4k4J8K0j2MJ5J7J8J6qk0kjm%ml3k9jJ7L0J1MK9L7Oj5j8KK3Kj6Kj3m3l0pl3o9m5
866E52J0K8Rk2m7m7k5kj7l%k0RM7M9K5K0j0l8k0nRJ3J2Nk4oL3K4j0k9m5k6J9M1M3L1J5J7R
862F24LJ0NlK1N4M9Rj9j2okOj0OJ5RJ5jj2jrl4l8jK2LJ7K9NJ4K6J0j6m1m9l2rnjJM1L0Qpl
858G21J2lOjm2o4l9K5L3pm1k9joqK2J3l3k4qj3j5l5k5pNK1K8L0J6J2Nk0j2k8j8j4k4lj1lJ4
854D29J7K0mOK0j4j7PK0J7J0LkJ8kl3l1j6%kl0j6LJ2K8J3K3J7L7N0K8pqL8Q0P0M3M4J7l0n2
850H06j2Ml9k4K8M5M5K1J9k3o9k5QL6K9j2l9l8j7lj5mj7k0ploj5j2lJK0K3LJ7L3J5l7n4k4
846F35lkJ3Oj5oql2j5k2k9NJ3K5K9Qj5l5k0K0Lk3j9LL5N1J9QqOrl5kK9M0J7q%jrjqj0QJ6j1
842F43k6lK4Rj2J6K8K2K3Jl6k4j1pj1l5LL0%j6k1j6nkRJ3K3M2L4J0knl8p0l4M0N5K6J2M1M3
838G73J0j7l7k5J0lj5k6n6l5j2K6M5K3J1J9J4JJ0jqLMpl2m2n1k3ROpj9J4ll9k4j5j3J3J5o
834D90qJ1L0M3M0K1Jk7j4J1J6Kj6l9j5K8J8nnj0J4J0kKqm5o4k0m3l8J0jk2nQK1J9KOJ0nl8
830C83l5l4j9QK0Nk2j2L4K9ol3j2j4k7j1MJ5j6m3m2k6j1L1K5Nk1k3K3K6J0J1J0K3K1J1L5L7
826C59K0QjJ5M7L1J8L4L5K5K5Nj7k0pK3J7j3j7l7l5j6k1MRJ0Oj4k9l4l4j7jLL1J6J7M0L3K9
823E47K0J5mk6l1nJ0J1j4k3JJ8K1kj1jk4m1j7k2j5k2k7k0RM3K1Nkl2m5j2RKk0RN7O2K5k3o
819D40MNPk2lJ0ML2N2L1OK3J0LLJ1jj9j6J8K4k2l0qMkJ0L2O7L3lJ6j2m4l9jL3J4j7k5j2j0
815F06k4oJ2OJ8J0J6MPNj9j3lnnKJ5K2lj6j0j9qK4M1kj6NJ1Mrkqjk1k8QL7J5j4J8K7QK1OR
811G25M1N3L1j6l4l0k4j3LJ9K9K4LK5N2M6K8j9j7MmPjj3mNk0j5J8L3N6N4O1K4k1PM7L7J2L
807A216K0M6M9N3N6N7L2mk4m5rM2K4j2j5LK3K1L0J7L0K8PLL2M1L7K1Mj6k6QK4K2J5K4K3J7
803A874J8L0M4J3RJ6Oqj4Nmk1j4onk6k3mJ2L7N9N4Mm1l1Lnm7n0lK3J4Ppl6j6RK7oj4k1l8m2
799A782m3m0mK8K8Kj8k3k5l0l9k2kk4l2qL7K7Ok8m4m5k9kj4k5l8k1nqoklj4l9k3nJ4Rk9o6
795A177m1j4nj2k3j0QLjokOk3k7k0oj4l6nQmqknl3m7j6O%j1rJ5J6J1l0l2l3l3jJ6j6k6lLj9
791F96l2n5m2J6J9NJ6j7m0m7j9j2k5k3rJ7J7J4L0J6J7Rj3l2k2MjmnM4P0L8J3Jj5nkk0%J6K2
787F40K5j1MJ5QPpm0l3L0L8lj0J1K7K8k6n0%K1nj2jO%k0m5m8j5L4L4Jjk7k0k1rLJ1J3K4K3
783E99Ll3m5k2kj1l4k7NK5L3j4l1kM4L5lk4k9J7Jj6mJ6K5K2M2K2j3l3l0l4l9j6M3K6MJ3mk8
779D81l4l0j4J2pm1j9QK3L2Ok3j2Kl6n8j3L6L7J7k3k6KJ6Ml2l6rRK2M2Ml2oJ6LJ1Ok8k6mn
775B75JopL6K9k4RK7mOOJ3L3J6nnJ9K3OnL0O0L0oj2m0l2NJ8K6K9J6j1j6JNJ7J7k2n4rL5L8
771E68K8k4k6JK3J3j2kok1KKNJ2K2Lj0j8m3j9L%J1mk2qJ6mqJ4K5Qj5l0j4lJJ4J8krLPMJ0K
767E15KrlQj3qJ1OJ4J8K2j1l1lNMpLM4L6J4Mj4J1K8k4n0j7%oOL6K2j3j1LJ1J8LNjj9oJ6MJ1
763F34K8kk1l6k3J1J1RN%J0K2j0m4k4nNJ4rjL4N2K8l1n5m0k6PJ3J8qpJ3Jk1rom4l3J1M2L2
759E45PJ7RoJ5M1K8nj0Qj2qnn6m9j4mQJ3MK1L4N0K2l6l9J0ol8k6mnKORJ8OJ8Qk1l3m5l1lj0
754D33k5k2nM2M8L2L2L2llJ4Kj9j6K2J1PL6K9J2j5k4pLJ2K1L7J7Klk1l4k4J2L0ql7j4QOK1
751F41L9L9mk5nk0j3K5K2Ll1n9m8l8oK1Jj7j2J6Jk6MK8L2M0J0j2j0M5N2L3K9K2PJ0Ql2l0k3
747G17j0NLRKJlj0J3Rj4qj6K3M2nk0k6JK6J9j1k3j6%PPLJ3J6J8pmJ5KKlOJ5KKpk6k0LJ3j0
742G55rLJ0J1N8N9K0kl1j4rrRqj1K4L0L5K0K1K0k7m5l2k7k1jJ4jkL4J8jK0J2%j2k7k2OJ0N
738H83K3K5j7n0l4K6M8K5rn2q1n2j6j1k2MO6Q1M1Qk7k2pj4MJ2J0Qj5m3k3pJ3K1K6K2Oj0j0
735H30PQpl4o2m4JM2K0m8o6m5OM8O3M5%j1k2MK2J6L7M0%o9o4l1j0NQJ3MK7M1jj3Mj3nK4J5
731G85LRj9n5m5qRMOK6K8J3K2K6J7J4k6nL1k1o0n5k7JK0K4K1k1k3qrj9k0jjomJMJ7J9PJ5L6
727G25L1Pj7j7RK3Jj6pNkl3m9l3k1j0J6K6L1K4RR%j0k2j0Jjj2k2k4mK4L1Rj5j2J2J7LMJRl
722F87JNj2mmj4j2kLK3M5K7Qkj5m5l0Ok0m7m3kJ2OJ8K7Nj9QK8K8JNL2OJj0m0m1l4l4j4L4K3
718E95Qpmk4l1k3j8Nj4l3k9K4N7J8j1l3m6kM2K6j3j9NK9J8K0K4Rk1j4Koj7j8NLj5k5k3qK3
714D59L9K9J2ql1k2j3j4nkj2k5oK8K5K8K6L3L1ol1j3J0K9L3j6m0lL6J4j7nmj4rkJ1jk2j7L
711E08j2j1K9K2%rj6m1QL4pk7k2llJ8L1K5J4%J6M1J5j8n6m8J0K0KkOJ4j0j1K1J3j1l0j7j1
707D82l5o0n1nL8L9J9J0k3l9j4L9M9LRLJ8K4J3J0KK2L7J2k2k6k2j2j8m2m5%M%J3QJ7K3K0J9
703E19J5MJ9Ll4k2J8K7Qj2k0j4NK4J3k3j7J0K5K3j1j4J2K3k2k7oQrML1M0rm4k5J6jk0j4K1
699E24L8J5m1k1k1k3J9K7J1MK2K8jk3lpk2k1j0OK3J7QRMMqk1J5L4oo0o0lM2L9k8o0k7J0J4
695D47K4M6L5k3m3nL3L3L9M5j9n9o3k0L6K7Rpj0j6j9QRK5K8k7l9MM4K7nNpl4k0j3J0M2L8M
692E89K2K5j1k5j7k0j2OK3L4K7qk3PJ6j9k3qj7J4K6J2m1q0k4J3R%NK0K5qj6J2M3N5K7Klrl0
688F18j6J6J4rl4pPpj0OJ7J4k2k0JJKnLJ1j1l4k7k9mJ3ok3j2qJ7K5%rKpj7qJ0J2QK4L2K0Q
683E56NJ4j1KK3J4m1m4Lj3k6l3j1J6N7O8K6Lkk5j9rOK4L5Pl0j1J1J7jRK7J4k9m2j1J3K3L0
680F45Mj7j1qJ5J6j1qK6J1rnPjk0k3l7k6KJ2J1l0l4kj1k8j2J3L1K3kJ0J4J3mk2m2pJ3l3l6
676D27JM4L5Jj9j3L0N4kk2Ok2p6n7j1K2K6L0J4J7M6M7Nm5j9K7K8Mkj3k3k7j1NJ4M2K6k1m1
672E27l5j8j4j4nJJ6QlMJ3K6loJj6k2j4j4NMj3LL6M6K7Pl7n4j8rNKL1L7j0j4K1L0L0K1QQl2
668E66p9m4K2K9ROj8MK4lj9kJ7L2MqL1L8K7Nj8rJ3L2%k0j1j9j6OJ7J4rNpk6k8pjkJ4j5l0m
664E20Rkm1m0OM0K5J1pl8k9jj6j0J2M1L2PK3KqNMjj8j6OK3Nj3j9l4k3rJ7Rk2rJ9Roj9J2om3
660D07n4m0jL8O1N5K4J7K5J3k6o8k2K7K5NJ6J3KLNk1k0MJ4j2j1ql5k1L2L1PK5N0J4j8j0rJ9
656E56ll3j3L5M0Pk1l6k3Mok6l2l8k9J8L8Kk2j5oNL1K7QQJJ2J9j2k3KK4Mqm%P%%kl0k5JK0
652D62K7J9K2L5K4%j7oj2k2k3k7l1k2j9J7K3QJ3PJ1K5J6nKJ6Nj1j0j3qjj2j2KkOK5K9K1K2
648E84Rro5o6j6J1J9J7L9M5Kj9k0k6j0oONlJ1K7K8M0Pl9o4n1k8mJ5K9L2K2K9K3J4Jj5k2j9
644E33k0rMoJL5L1Krk0k7k5k2KPllJ8L9K6jj3JL6J8kj5qnnqrqj2qj3k3lj9k0NL9L9K0j7k0
640E03k6l1j5K5L1J6J7Jl3l1JJ4j4m1j6J6M5L6mj9k0qJ3J9J4j4l5k8qJ9K6J5K3J9lrOK0J2
636E36K2L5Lj5J5J5j4kPnJ4mmK8K5j3l1j1J6L1mm1j1K2MJrj5j1j9J0K8J5J1N%K5K0J5Kj4j4
632F68nMK0K1Jl3k1J9K7Mj0OoJK0J6pl3rK6J6MJ0J7M4K9pJ5RJ0K4OrmJl6l0pk9n0l0qJ2K8
628G24J3J6K2Rjj1rJ9O7O5L1lj6rj3k2pJ5K7K9K3L2j1m7j3K1K7L8K0J1J7J4kj4J5K2k4k5k0
624A030m2l9j4J8M0K1l5o5l9j6kokM3QJJ4lj1J4J8J2J0J4Knqqj8OL4J4J3O%jJ0jk8k3nPJ5
620I79J1j5lL0K1J9J9J6Nnj6J7K3j3j4J0PJ0k2k0L0Rm5j2N4K8l2j6RK5K6Kk5j4j7j3lPLj9
616A056k9l4l6JJ3J2K8%m6l1MJ0rk4m0l2j9j0OM1K3Qpj7nOJ9K1NJ2L6K7J4M0L4Klj4n9o1k0
612I22J9M9K5OK8L2jl3m2j2k0k1l8k5mk6j2J3lJ1L4K4j5l6l0qkl1m3m3kM2K7K5J0nk3k6j8
609G48K2L2Qj4k5j8j5k7%K4K1K0k1l4rR%j9qJ9J7jj1JJ9K0J0rjL5M7K5pk7m9m6nJ2%k0l3r
605F81K2LKKORj1n3l4K1Poj1jj8m5m1k9j0K7L5M8M7L5L5Kk1JlPJ0nk1k4poJ7K0k4o8o8k0J4
601E25K5L2K6Pk0j7Mkj9j6K5J0l7j1M2K8j4k6j4nJ7K7L2J3JJ3Qlk2j3L8L5k7m1n1n6qOJJJ8
597E32K4L8M8J2j8%K9N0Pk9k3j8Jjl2l0k8l2J0M3J1l1j3%qok3k3k3nM0L7K6L9L3MJ0j1n4m7
593E39k4J1Pk3m3j7K9L9K6J8J4j4jJm5l5prl2j2M6O5J0l3j8j2j4k0KRJ5L4K4j0l3l4k2j1K4
589D44M0LlLJ7J1K5J4monj2l2j8J2K7%k0k1l1j1K3L1K4Rml7k4K0K5JMJqQj0K3N0j8m9qJ7J
585E12k7n3k6L1N0K9L4K3KJ6L5J5m0o9l1oj2RK0mopJ3J5j2qnlJ0J9L2Pk5k3kJ4J1LLj6l1m2
581D55k3RkLJ5K9K2nMJ5J6j1j1J5K0M0Lk0l0j5J0J9J4K9L1ol0l8j9QL1Mj8OJ7k5o2j1L1N3
577E73O7K6nMj7n7j6M6L7kJ5L6jl4rj4kokK0j3k7j6lmjONoJ3K5J9J0j4rMJ3L2L2RKlj4onj7
573F91l5k7OL6N2L4KRN1M3%k3k5k3jQnk1kK2K3Kk8k2rk6j6k1J2J3j6JkkNJ6J7K1QK1K4j5j4
569G84Nll1m4k2oJ8K7lkMj5jJ3J8L5K0J7J6j0m4j8J8K5M0K8J9K6K5Mmj1k7j8lK2J1k1m8k2
565H22j5k5PN0ll5nRJ7J5qj6pQL6j8n1j2L2K6L2K9nk7j5kJ6J2nMJ8j3n0l1JL1K4MkNJ3K0J3
561H99nk7o6n7j2J0L7K1pk0k1nL1jl8kK2J8J7L9L0J2J0J8JqmNj3k2j4j3k2JN5M7kk4PJ6rj5
557H89J3J1pnnQL7L9J4J8L3Jk3qql0k8j4lJ1%LJ6jNpo8p4k4K6J4pJ9M1J2LRKj9OK0%pk9k5
553H58RJ9J2PNNJ6K4J7k0k6J3Ml6o5k5N3Q1J4n2l8m5l0PQK2L5K7K1J1JKl9m4j1ML2M5O5K4
549A010m1p2p1k8%k2j3K5J9k3jN9M0%j4l2n8m2%K0J7K8ll8J2J8k6k7j7Qj4k8JJ1jjLL1j5m4
545F71jK9K1K9L7K2%m%J9K0Npk7j0J0j7k6k6k4k3nJ0KqJ7J5l8m9l3lJ4QJ9O3N3K8j2k6j2j6
542G25j0pj0j9pNnJ3K3J6j5j2Ol6n2l2kK9j0l0RM0L6J3lj2%j6l3j4QN3L6j5l2jPk5jJ9roL
538F27lkoj5LJ7M4L1j1J0K5j0j3oK7L7k5n5j6J1Roj8k5j8K5L7j7m3j3K8K7RNJ7K0j4n0o1j9
534E63M3M9L4Kj9k5k8MJ6Lnjmkjj6k5k9j3jl0j6J3K7J5ONjK3K7K3J6j2j7j4oJ4Jl6k1J2N0
530F24N4J0j8m6j1L6K9k1m5n1l5oRL4J7Jj0%ONM5M5J8Pkmkjpl1l4olj6j1oLMj3qjK2Nk8kK9
525E85M0L8NmK2Lk2k4KL8L4J9J8JPRj8JRk4rKrj3k0j5jNQL6L4QJ8K7L9M0L%J0RJ6Mk4l7l0
521H40ooolJ7L3J3k7l5l4l1j8l9l0J6L3K7NMj9j5K4J9J2j1qK1K7k2l5j8J1K0Qqj9j5J4NmJ9
517G59L8L4%n7k1L1J3k8m7l4J5K6k3k0J7K3Mj1j4jNj3l0m0KJ7PJ5%j4moj1Jj1j5j2lj4NK9
513F12J0J6L4L9K4k0k5MK6kk2k3lL4M1J5k2n9n8nL1K2lMJ9L4L8K2JJ4J3qk4n7o1m6j2K7M9
510F79N9L9nl5k9lk9l0l2k8%L0L6N4M5PJ4Qk3J2N9J9n0m6pJ8L8L3K0Kj8m7m4j2L2L7L8O1M5
506I47K2KqmklJ0L5M9O4N8L7L6N2O6N7J1J4L7L3Lm0o0k1J2Nl3o7o0l1m7o8k2j1k0j7k1l5j3
502I67L3J2jMj3k1l1j1J2nk1JL3K9PRRJ5K8Qk9k4LRROJ0L0Jj8m2m8k7kK6L8Rj4J2L2L3Lj8
498A063nK5J5j1m4l8J2K6L3M8M1Ppj7j4kl2m2k6j4j5jJ9K6J6JOL3L3L4K2J8J3j1J2K2RKll7
495A217l6MJ7K4L4J5J7L9L1j5j1j0m0l1j4J4L1M9K3oMJ5MJK2J9jJ2K4K7J7%J1Oj2jJ6lj8J0
491A505M1O0O1L6K6J2rrkj4kJ9L3L5j4j7M1N7L9J4K4K1K2L1N2P2N1Pk3m5m2j2K3L4L9L9K1
487B226Kkj2j9J6N0M1K8j2n3j3J9J9J8PJL3O4O0K4j6jK5L0K7j3k4ML3L3J7J4oj8%KL4M6K7
484B711J3orJ9K1POQK4M0O0N4K7K6K3OK5P7P7M0L4L3K3j0l7n2o9p8l0J5Rj5j5l1l9m2n8p7
480B810q0m8j9Lk2m8m6k2%Qnk3j7%j0j1JL4J3mk1k2J4J5j5k9k4kk5o1m7kj6l3l8k7%POPKl
476B200J6K2J6J8l4o7l8j8j5q%QN4J7n5n6l6m3k3j7j5l1m9m3m0l0k4j7poj4J1jk6j0%j4l5
472A590m5m5m4m1k4Nrk4l8j7Rjj5j5P%mJ4j0l8j8RjqQk2l2k4J4K3JRJ7J2Nk5kK7M0J1rJ4K7
468A331Ql5m1l8l5l6k9KkpJ9K0j3l8k6k0J7L9J7K4K0mn4o2lL3km2QL8J5Pj2k6l5n2l8jK2K0
465I89K7lk7n5l4KRnJ6M1J8ojj8k4k5JM2L1qk2j2k0qJ8J6j3l7l1j0p%K2Poj5j6l1l5j7pM0
461G86O2L1K0K4j6k5k2j9%K7J5Rmk5l0j9kOnj7lrKJ2mOK4J8J2L2Ql7n8l9J8M4K7J4Mk3k0N
457H29J5Ojl6n0j9K5K9lrqk7l3j7RJ5K1L0K2KnpJJ6rk6k8k7k4l3k3ooJ2M3M5rk2Jj1m6m0j2
453E84PJ3K6M2J3pJ4LnpPRnk5oQOJ1J9K4%pj1J0J5J3K3j6m4mMj8k3l1j4rJ7L5L4ol0l9nJ7
448F42K0L6Qk1k%l5k6J9K1oOnk2qPkl3k1LLJ4rPL3M3rl9jK4J7j0j5OJ1jJ5J4LNj1j2J4J9l0
444F72j1J1OQmj1Koj6j1k8j8L6M9Ql3l6j5k0k6j0PJ1RM3L4nJK0M6L9j1m5m4k3qPJ8J0mOK6
440F84L6Jl4n4n5j8J3K9%LJ9J4k6j4J5j8j3JJ4L5L3Lj9M%k7jK5Qk2j0J7PnrJ2K0oj1qNpk4
436F17k5j2LK5Kj8nJ7K3Kk0k4QN8O1J4j8RJ3j0k5k3nk0l1l9J2L2j8l1K3M1J6pJ0L8rm5k1j2
432F06j4j1MK3K8K1K6K5Jj2j5k0oJqjNQJ8M3N0M3nl9j9j1k5j0K4N2N3Llk5k4k6k6kOk8l8K5
428F97L3nj4j2j4jK5OKK0J2J2K9jl6j3K9OLK1RrJ5K8J3j4l7lJ7j4j4NRJ0Kkj6PJ5L0K3%lK
424H72OkJ4M1K2L7L6kPkm6j4K7K2J1j4nL3O1N0j0l6qJ1J0J1J3K0K3Jk8qJ7rj0K9L5L2K2j0
421A259l1l7kNlNj1J3L3M9L6J8J2Pk0j3L7M6M5Qj9k7J0P7O0J9J7M3L2M2Q1N6J1J5N6P6Q1R6
417B182J11J35J53J52J61J52J43J43J56J79J96K30K10J79J09%m7q5j52j83j69j78j99j92j44
415C242j09r2q0q9q2m8j6j1lL4L4J5JKj3k3j2qk1k7l2n8m7m8n9n4m0k5j8J5L6J3k0JQ%J3j2
411B367jJ8j3j5j1r%J6Ol1l4NK5pn0l5J3K6JJ5N3L9K4J8lj7j4PMk2K4L3j0j1PJ0J6Ml9l6M
407B377K6j3j4J8O2O2Ql3j8JJ9L1J9J3J4mk6QJ7j8k6J1QLK3K3JOLkok3m1k3J3Jk0k3j7j9l8
403B403pL2K4l2l9k2k5j9Kj8m2n1m1m3j7Ol1n2j5J8K0nrrK2Rm5o8k2Pj0j0k3k0ml3n5m0nJ0
399A741J1%J2J2j6l5m3o0k1plOKJ1jj1J1Qj6l1j6LM8M5J0Nj5m7m7l2j7KK9M1j3m7l3j3MPJ2
396A496K1L2J2Lojkj1j6k8k1MOkj3j8j0okJ9K0LK3L3J9K8L3RJ2K0J8j7l0mK8K9Mk1lL1N1O
392A749j5j8j7lmJ0O%J0orj0nj2k0RL6M5K9J9mk7l1k5J3L7J7j8k4MK2M6L3jl2n0jM3K2mMQ
388A826Mj2J1J7J7JjK7Pl2J0M0J3k0qJ2J1RL0L9K7mj3l7l3j4L0M3K9K2L3L7K1k8l2Npj0PK8
384B105J6LJ6J8K0K4L7O4N9K7PK2K1J2jKJ5J6k9m8j3K0j4l3j5j8j9l0j8K8K2LK9L9K7QOK0
380B448M6N1K7NmnK5N0K5J5j0n5k9L3O4L7J3K4K6N3N5M7N4N6N6L4K0J8j6j0M8O1O3P0N3J7
377C465J2N2N4J1j7JL9K2L7N5N7L9QJK0M2N7O5P6Q8Q0Q7P4N1N3M7N3K8k3m6j8Kj1j1jK5N4
373D628M2J2j4J7L1l2j7K7L0O5O4K3J9M0N9N5M1L6M4L1K6K9L7M2N9P3P2P5P8R7J07R4O9Q0
370F139J02J01R0J03J20J19J53J31N8K0J7M8Q3J17J37J22J33J27R6J00R7Q5J11R5M9M6L9R
368H647Lj0k9l9p9j15j09j02j18j10j22j55j59j37j11r0j05j27j33j00o5m6j8K4M0Jk1j4J2
365F613N0M1L0M5M0M5M8N9Q8J17J37J66J76J71J67J75J94K28K56K58K39K70K99K79K79K76
362A0746K90L06K72K59K70K37K26K58K62K35J97J46R1P7N2J7QJ3j4m4m1j9l7j07j49j35j64
360A3252k25k39k32k87l16k62k52l13l16l01k72k51k38j98j38j13j21q7n7l5k9j6m0m2OL2
357H910N9O2Q7R1J04J57J82K15K68L12L01L00L35L78L94M42N09M90M39M16L96L94L92L92L33
355A6358K48K01J60J23J12J13Q0Q6P2K7K7K8K4jPm2r5q6j06j26j47j76j88k10k54k69k78l35
352A5353l59l41l89m13l69l44l10k66k35k29k06j62r2m4l9l9l4KM8R2J01J19J35J63K00K19
350A2561K57L13L11L23L61L66L96M07L94L86L83L66L03K69K69K63K21J28P5Q0R1O4O1N3Ol8
347A8669m3l7j4Kj0k4o4j19j68k09k53k32j65j13j35j56j06o4l1RO4R5J08Q7J05J13Q9R2Q6
345A7576O8O9N4K2L5P0O8M7M1M3N4M6L5J1n5p5p2r0j23j49j00o9j27k00k21k14j73j52j79
342A6240j79j93k09j85j66j77j83j74j91j75j48j44j32j08j50k32k48k56k80l07l26l09k96
340A1472l11l14k71k23j86j48j66j57j18j11j04p7l9n9p1j12j79j64j20j00j04r5r0j09j04
337G940k2Rk4j1Nrl2n3qJ4o5j08j42j26o2l0m5q3j07q5j4J6k9m8l0%LNJ8M4L3N4R8J16P8K3
334G323k4l9m2o7r2j07j13j31j55j58j28j27j39j12q3j04j22j22r9j05j11j07j28j28q1o1
332D638n5j4J6J2M2L8L3M9N1N9M7L2L3M6N9K3oj9k5m7n8n6q2p5m8o3q4j14j27j11j05r8r9
328C892o9k4k7k5l4k6KJ6L4L6Rl5l7j6k5m3l4j7nP%k5l1m7p2m4oj0k8l2l7o9p9o8o2m5m6m3
325B835m5m8l2k0k6m5m7j5pMj3%L3l0r3q1p3o5n3m1j3ol%J9K1J9k3l1J5K7Lm8n6j7jj1k4r
321B000j6l4m5m2m3m8k3rPk5m9k1mjj0lk1k2JK3K0%j8k7m3n6m8k1j4NK9M0L0Qrj0k9l9k5k9
317A379j6%lk0m8l1K3L3j7m4k8KNjJj0k6k8rJ3J7Kl4l9k4k2l5pJ6Mlk7j2M5M7K5j9l6k5n0
314I98l3K4M0K4jQMkrj6k3j2J8L6M2pk3k2j9l5m0j9j3k4j6J3kk7k5k0nJ5kpjJ4M6N2J2rJ5
310I49L1Jj6nj2j3JJ1j1j0kNj0j0L9M1K0j9n3k6K4K5mKJ4ROJ8PqJnk8k2j4k2k3K1K1k4l2n
306H72K1K6j9k3KJ7L1J9nJ9M3JrPJ8Lj0rl6l8rJ1J6JJ3Rk8o2l0J1K8K1pj2Kj3l0j7QK1K1J
302H85J0M3O7M6J8Rl1k2MRqk0J8M5NlK0Ll2n9m1J4Ml0j6jPMMJ5J4k7l8k1l6qKL2O3K6j9k0
298I35OJ1l4p5n2jJ8M1L5oj7QK1J0rl2n0k7J3mnK1Ml8l3j2J8K9L5J2j0j4j1L0K7J3L1K3J2
294I23j6n1l1j0j6k1j5j0J8N0L1Ml6n5qRlnK1%l2k1MJ6rk0J4JjJ7M0N2j6m8m9m4j7K0K1lj
290G03J5K9K5Nm5m7jL8K4k0k2k0j3L8L1L6M9J1l3l7k3k0qj4j0J7K9K8j9m3kL6K8k7n6m4J3
287F51M7L4MqKOj1l7k8J3M6M3%m6n6j3J0J1KpMj1KJ6j8j6L6M2K3M3N7K6k2l5j4kmjJ1MJNq
283H02m5m3k3Nok6l4m2l8l9k5J5O9O1K1Mpj6j2pj5MK8O4N2J0k2j3j6n0n0k9pL9K4LLRJ7PR
279F81NjPj5k5Nlrqlj2j1j7pJ6PJK6L2Kk5kJ5oKmj8k4j5J5L8j7o6l2K7K7PJ1rj9j9j1j3J2
275E45L8L4L8J7j1j3nk6m7j6LOJ0%K2M4Mk2j4J7L5K0Jj2nj1k4k8j4MK7L1J0lPj6rRJ5L4M3
271G38L4J5lj1l2n3m2l9k9J0K3J3J0J1j7j3noork2KL9K9MP%rK2L4K7J2j9l9j0J4K3N9L8Nk
267H03j4rLKk3%K4M0J7LK4ql8l1j0Rlj1k%Oj6j4KJ2J8roKNRL8L5J3mj4j8q%L0N1K3KJ0J0K3
263I76L8K5NJOK4L2K1k0k9pKQOJ5K8J0oJ3J6LJj7j7NJ5M9O8L4j0k2J6L7J6%j3KJ7mkK5jJ5
259A381L3J3K2K8K4J9J1J7M0J7J9N9O6J9qj2oRLkM1L0J9J0j5j6K6J1k2J7N8P0N0J1J9M5M7
255B153J8LKj4pM7N8K0L3L3JNPJ4J5PL7P0P4N9M9P3O1M3P2J02R6N7L1L6N7N0ok2PK9J1NL1
251C417N2L2K4M1P4O6P3R6R1R7J06J03J13J21J09J01R2J16J45J51J40J52J55J22J47J86J70
249F292J56J94K21K22K49K80L04L28L59L69L69L93M58N29O07O54P16P48P70Q45R43J032J081
247A8119J095J121J135J140J142J067R65Q23O35M71L03J33oj50l13m80n83o14o20o34o53o33
245B3463n97n27m91n22n14m70m38l64l16l21l01k53k23k09k15k24j80j18r9o6j4mj3J3M9P0
242A7116J29J76K12K52K84L11L40L86M30M94N54O20O88P32Q15R40J092J249J392J525J685
240C1422J895K127K293K424K537K572K572K579K496K279J867J279O29p4p79j407j917k331
238E2463k649k822k894k886k767k566k340k120j916j748j542j366j253j168j049q98p91p10
237A8978o46o29o19n68m94m57m34m03l66l37l08k78k26j95k19k02j70j47j01o3k4K5N8P8J33
234A2386J69J68J84K27K68L22L61L76M36M97N66O10O46O87P28P78Q30Q95R26R38R39R34R26
232B5797Q90P78O08M35J72p5k86n06o95q75j039j187j298j384j384j343j300j249j180j071
230A3808r42q55p61o76n98m89l99l70l49l04k70k39k02j78j75k01j96j70j75k03k15k05j76
228E460j54j58j44j21j06j03j03r6p7q3q0p8p6o3p1j14j06o0o6p6n5k5m1o3m2Jnm4p2n6m0
225C083l4j0k1m6l8k1n2k7Lj8n4m6JL5Nm3l8l0n5n0k0rj3m4l9j3J5Kj2Lk1m4l6l2n6o0o1n1
222B053j3K4L4Qk0k1Qnl6k4k1j4lJ0J7jk6k4Nj1m3o3l5j0j3l7l1j2LLlK8J8j1NJ3j9m6l2k2
218A633k6l8j5NKJ1lNMNJ1Jjj3j4j4j1k0oL%k1m5l2k2j8j3k7j9j6nJ3Lj2j1oLNQK3Oj5j0j
214A307k8m9l0jLj0oPL4L5K4j9j9RJ2j2k8l8k4l8l3kj5j2J8J8RK8L7Rol0m3pLj0K0L6Pm4m9
210A063j2mj4k0ML1J4l2m9m4j8J2K3K9M9M7mj0NJ5K8J2j1k2k5l1j8j3K0K5Kk7k0K1O1K4l8
206A073n0j8kNj8j4Pnj5%J5j5m7o1k5J1K3L2L0J7J7M0K7K1K7Rj3l3n0kK3knN7P8M8J1PL0N2
203A285O0K6J9L4L5J8K1K4K0L4J3J4L6M1K0qJM7Q0P5O3N1N5K6k7m1l9m8o8n0m6n3q1r6r5q8
199A358n7l9m9l7k2k1l4l5l4l4J9M2J3jkKL1K2m9o1k2j8OJ3J4%l7o3m8j0J9Qkj1RL7K7OJ1
196I51%l4j6j8l3j3j2k2LK4K8L4pj7lj3l0j7j7jK9K0j0nJ0Kpk6j4J6L8J9n3n7kK5J2k7j9J
192G39L0K3L0J6j6j8J5lk1j4j4KpROl2k5J0Pj9OK6J9NJ1j6l5k9JM3K6Pmj0j7l6m7rNJ5K0%
188F99k6j8O%lnRJ9J9J6jMK4Oj2j0l0k8lN3O0J2J5J8k9m3k8Mrj2MK0K7NmPoj1J8K4L0Rm1m4
184G45J2N5J9J7M4J4Opj1k0j7J1K5J5k6n3l0PJ3Mj2k6qJ1JmKOlj7k0k4qRMlJ5jk3j9K0qk1
180F94J2J8Jj6j5j7PL9%l0mJ9J8K6K3olJ9K1Nl2m5nM4L8K5K1J8K6N2L9PJ8K6L3J3l4k5j8k0
176I92k5l1k6k8l8k4J0K3J5k1k2m3n7m3k9j7j9MN4O6K1qK4L8Lj5pj6k4l4j7RJ9J4lk1j4%K3
172G33K3loj1k4K4M1j4m6j6NQk8l2K0K3j1rL8K0j3j1Lk5j8J9J5j4j5J6jPL1L6Jj6%K4Nm9m4
168F86jJ9J2J2Ol6m5rKKjk2j6K6L2J6J3K0K2ok6k1l2k6KK4Nl6k6rL5N0Nk9l5k2qJ4K1J3mk3
164F04k1J7L5K8nk9j1NJ6JK3M2K3k1n6o7l4J0J1J5J8K5O0O0ll4k1j1l%oj1KRol3l4J9M4L4
161F95RK3N2K4l8m8l2j1jl3k0K8K6JLJ1k1l6J2J3l4m3j6J4M5J5l0k5OL6M3L7kl6m1j0LjJ3
157F31M%Lj6l5n2l3J4K4J3J5Jk7k2mjj1j1PL2L0k0j2K8L5J1jJpK0L1L0L3Om7m4pL7Jn6p0l7
153D94J0K9K3poJ4J8qj8KK6L1M1N5K3j5l4l5k3lk0m7k5j4j7J3K1J5LKQPrk9k9PL9K4J5J2K0
149F13J2k2k8k0k5pj4qL4M8K7j4j7nLoMj1k8j9MK7K5kmJ3K9K6j5l3j5k1k4J5L3L0M1L7K7j9
145F91m9j4KJ2Qj0pMrj2qJ1L8J2k9m7m8l3K0N0L7M2J6l8m4kmj6j3j0k%KmmL3M6POj5m6J3M1
141F27J9k2k0K8J2l4o7m0oL8M3K5K3K2LpMk7l6j3%mNJ0J7K4K5K7Nl2k9K2K8klqm5k7mJ4K6
137F21qk6ROJ4J8l4k3%J1Mkj1m6j2K6J7qj5PJJ7M8O5N0Ql2m1l5j8oQPj5j6Mj2j0Mok1j8nm
133E21k2nL3M5K9rk4K3J8LkmJ5jk2LNm7o2j5J1L2K3J9K9J8%j0k1NP%Nlj7rjmJ2J5j1J5K0%
129F17ooj3k2j1KrkJ1K7L9J2l7l4%Mj8j2J3K1QmJ8K5oj9qj4oJ6mk9qJ0K1J0PL1M9N0j2o6n8
125E87moQN2N0J9pj8nk2k7qk1m6j4M6M5K0K9L0kk8l7j9KMMJ9Jj2k6j1K4L8K5K0J0k5k0J8L1
121G24K9ol3l1m5m0J8K6L4N4K0QK2ol9l2k5k1QK1K5M7L8nl4rKj3mK8N9K7l2m0l2k7RM0L1J2
117H08qn1j6L9M8Rk4OM9L9QJ4N2P5O7K8K6L2O2J03J32J70J95K07J88J61J57J47J04%q1j45
114B601j93j87j83j79j58j04p0m2l0l6l6k0oj3k8k7j4k0l7j8J4K3qk8j1j6Nml3l8pJ9M6O8
111A230M6O6R1Q8O9P6R2J51K07K35K53K77L09L67M17M18L73K88J53o9k60l86m54m57m08l46
109B826k74k27j94j67j37j27j53j52p2m9q0n2k5k6k9l7j9OMm%k3m5l8QL4j0l8l6j4oj8mLj5
105H10k0J4Lj7k8j8mpJ2J2nKONqj8j2pOj0j6j4NJ0J7L1J4k5k3Pjj1PJ3k6m5k1j7OL1J0l1l7
101F00rmk9k7j8j0lLJnLK1J9JO%JKJ8J7k4k4J5L3K4j6m6JK8j1l0j7pJ9J8mrK4K6J3Pk3k6Q
97E66PPMl8l1J8J3j8j9nJ6O6O4Qk0oj6QJ3j8l1l0Kl8l3OL5K4JL9M8M1lo6p1j1L0K6k0n0j9
93D99j8lJ8LMOL0K0MJ5K7L3J8j9lK0K7Km7p5o5l7l0j0M0O3M1L6Rk1NM1K8J1kpOk6n9l1j8l0
89E05qK6J4LPk2l3lJ9M0K8QPJ1J3j4J2K9K3J5%pj6j3j0j1j0k2k1KPk7m1J2N2K2PJ2k4j1J3
85E94ROOj1k9%Lj3J2K1j4l2l3l2p%lKMQL7M5K6J1j2k0k8m6l3qJ4jJ1K6K2J6LJrk5j6K0nkK8
81E46K5l0m9j7KJ9j1k6rJ0ql8oL9L7J6J6K4L1Okj8pj8k9pLOL%j0l2j6L8M9J8k4k9k3J4M2N3
77E88L0rk0l1k1k4l5k6nN%j0OK6Oj9j2RkoPK3K2J1Pl4m1kK7km0l8J1J2j5l1J5M1K4K4K6L9
73E36K3j5k1omJ6JnoqJ4K5Ol3l8KK3K1nj6k1NJ9K1K1lmJ8%m8n4k6K0O1M0J9j1k6l3mJ6k1l8
69D61pM5M1Oj1k6j2K7L7j3m4lJ1n%L2M5Mk0j6mJ4J9Pj7j7j3k4KRnj6j5nk2NK7L0M8K7J6Oo
65F18k2jK6J7lnk1j5%k1j4Mj3k3%K0j9m1k4KRJ5K4J1j2j5Kk%orLL0J4oNj1k4nqj4mK0lrK7
61D97N0N4K8jJ0kl0o0n0oJ1K7L0%j9k5m1qL2K0J0Ll5m2K6M4J2k3l0mJ0J3K3M%mk2%QOK2jj7
57E20rj8qJ3M9M4Kj6k5k5j6j2RK1QNQj3l2k2nOpl0j0OJ2L3L0mLkk2nL2J8l0k5J2K4K9Qk5r
52E22J0j0l5l2Oj5j1PooJ5OQK2L5K8j6l1J4M4K7ql8l4lPJ7K0J5J2Mj5l9n2l0lJ3J0j1lJ4K2
49D80K3J1Mj8qMlkk0k5%j4k6JK4Ol3j2K4K1J3QKJ2J5j1jJ9K1PJ0J7Mj2k4nLj4k2J9J5l9n1
44D23l4j0J3K1J7Qj0k2rK1M4L6K6Jk2j7orqj3pK0rj8K7K2J8jj5K8M7rj5rk0j7j4k6j9oqqm
40D07JJ9N7N6jm3k3J8pk5J2M2Lj9PJ4rj9Pj4l1nJ0K5K6OJ2K5k1m4l4l0l1j3N%LMK0M5L4N9
36E48N9Ln0o6j4K0%k5l0j7mL0K6K4M4K0l4p4l5K0OJM5M0J3k1n0m0j7J2K0J2j0k9j8mJ9Rj0
33D23j5kK6K8K2J5j4j7Qoj5K0K9M6K5k6m6j2J2lMJ6OmJ4J6J2j7m8l0J6K9jk3rK6L2Olnl3k1
29D81M6L7Rj1k4n6k5RoK4M3K2kMk3l3j5RL3J8k3l2K3L3J1J0nk0k8k5Jj3m1k6J2L8M0Mm8k6
25D25K9M5J4rk4m1l1KK4Ol3m3l6m0KN6O9K9L7K0n%j7j3j0j6j1rj9J1M2j0n0m3rJ1L9P0M3K0
21E25K3lk4k5n1m6k8j3j3j1%K1L4K5M0L9oj5J0Qk0j4J0%l1k2J5K6JJKRK4J0NK1Ql0j7Nj0m
17D79j2l2l1j4QJ5O5N5K2L7Ol5m8k7k5n4o1k2J4L3M1L4O0N0Ll8l4k1j9j8k2k5k1OP%J1J2n
14C94j9nL1J0MJ7J6K2J8mm6m7k8QN6M6J4k0jK8M4K7j0l4k7oLrj1l5m5l6l7oJ3K6K8O9P4J6
10E38j4j6pj4m0m4m3k4K5L6MromJ0NL5O5N1Jj7j4m6%K1Ojj6k0PL9L4K2ok8j3j0l8KL8J4j4
6E09k1k2j5J0J7J1Mj0k6l0k4j9JL2K6K5K6K0om2j2J1qmK2J5rj4nRK6L5Mrj5l2l5k1Nll3l5
2C58lJ8L1L2Kj2%J1%mLJ4J1MPJ6kJ0J2j2j9jL1Nlj2l1j5K6L5J7Pmj4lPJ2Qkk1k2j1J0oKj0
-2D82j9qk6k8l9n2qL2L7L9M9L0kk9m2rj3m1j5K1K5Oj3oJ9Qrj5j3J3K6L7L3PkRJ7j9m0k4j6
-6D02m2rN5O9K8pj8pLj6%L2K6j8k3j0k0MRqk0rrLK9RPK3K6rk8l6m6j0L0L9J7j3qKJ1J8%nP
-11D78Noj2j2LK9K3jjJ2K1Kj2rj0rJ2Pm6k6PJ5K0J7RLj9j4rnpk6j0J6J4J6RJ6K3J2l4l7l9
-15D25m0pJ3K3N4L9nrj5j0K3N1M7rn3m6j1J4jKL0L6J8kk0k2j1j4k8l6j9mNqJK3J0OJ9RJOK
-19D87l8o1OL6QPj6qL0J7qm0k8%L1M1Nj7j7j2K2N7kn7k9ML4mk0j2J9J9%j2j0K3K3m1n1J3L7
-23D36K5j0j4QJ4nk7j1J1K5J8LOkrk1k1J2L8L6L4K5J3k5n8k7PM2Rl8qJ0Knk0l8l6k1k9l2k0
-26B97NM0M4K4k2oK5J8K5K6Nnj1mJj6k6j8qPJ6P%j5nJ3J7K7J2j1J5J6j3j0nj8qJ0K1Oj0j1
-30D55k9n3m4qJ3J3J6QOJ8K7J6M1L9J2k3m6j4J2k4l8pK4L4K3J8J0L2mn1k7j5J5L7J1j6k4k8
-34D29pK4J8Pj5QK9K6J1j5l6n4l2j0K0K2j3MJ9J5J0KJ2j4m0m0k8MJ5K6M4K8pk1j0kKJ7J9j0
-38D57k7j2oLJ8J3K1Ll3mN4N2J6j8n0l8j1j6k0j5j0Mj0j3j1%K3M2K2KJ6K0rk6j3k1m1j5L8
-41C85M1K8%oOJ3Qj4k9l0OJm8n1pM0O2J7KJ0j1j8kj4mM6L8Nmpj6NOj4mlpj5plkJ4K1kk8l3
-46C75j6MQJ2L7O2Qn4j0K5Jj2j6qQJ3Oj3%J1L4M5L3Rqm0l9kknMrl2p%J7L3J2j5ok1l3j1KJ4
-50D14RJJ5J8K1K8LJKnj5k9l5j9j9jRPOPLpKJ6K4J3j6kK7J6J9J8j4m5l1J0L3Oj8l5l7j5j3
-54C72OJ5%j2Lkm7m0mN1N9L0KpORj3k1pL1L4J3RJ2Jl0k6MJ6Jpl2m4k8Rrj8k6LJ6K8K7J2J2
-58D08J8PJ1J4j1j5j8l8n4j0J2kL6O6M1K5ok0j6j9j4jRj4k3j0mJk8l1k2%lJJ8klJ7K7K2j4
-62C55m4p1m7LK7M4M5N2M0K1J0J0Oj0k6m2n1j8QJ5J9K9J0olprJ3L3K5j9k6k1k4qJ7J8K4L1
-66D23K0j1j3MrnJ3Jj8j2k4k4k9j4J9J9nRK3j3j7J7L5J4Oj1m7k6nqQM3N5K8lj1j2kk4j3J4
-70C95L1M4J2l1k7J1K1%m5k5NNjj0j3j9J5N8N1L8J7l8q9m0L0J9Roj3qOL4K4PNj5j8nrlnj1
-74D06j8l0k1J7Nk0LK6mpJ2J7M2K0RmkJ7J2mj1j6OK5J5j8k1k6l7k2Pj4pK0J8J1j1rJ3J7J0
-78D26K2J4kqrJ3L9Qn9m6NO%j9j1J9J9Qj1J1L2J0K2Rk7j6l0l1MM4L2J5k1p3o7k3kL1L1%PP
-82C79j3j2J9Ok9k5L3N4K0mmmj8k6j8J7Pj4k9j3L9M5K5j4k4noK3J5k3j0J3NJ1L5J1k6k3lj6
-85C98m0j6K2K4QQqRJ3mMqj8K3K0O%k4NL2J4rl4k1K7J9j2j3kKnj9nPJj5l0mL2J1%MONm%J6
-90D25Mj4k4j8MK5K6J0J2Lk8j2K1RJ7J4j0jJ2k9l4l2m9PO1N3L1Jj7j0k6j0K0J3pkJ9qqJRL3
-94D91K5rk1j6j9J1L3QJRNl4j3J8nj1PKk5k4j3Kk5m4k1j1jJ0L2K8K5K8J6J6R%J0mm3o5m1l0
-98C11nN1M8K2J2rj6j9j1Qj2j4J3J3K2K5M0J5l8l2j6pnj5rL1N5L6Lk5l6j8k9j4J8j3pJ8K5
-101D16K5J1k5l7lj5l9j7J1M1L7L0J4j3rKj3k0onj0j0mQK0K1J3nOjPL7K3mroj4l2k9%Lj3O
-105C92pj3JK9M3J4l5m7l9pJ0J5J3L1Rl9j6J0J6J9L0K5k6l2qjJ1oJ2J6j4k9j1K1J5J7L4J5
-109D68l8l0J1nk9k8k0JJ0j9l0j1J2J9J8K2nl2j1J0J1L3jJ4M7j7k7J8J0knMj1k6k4j1LQJ1
-113C48J8K7L4J3qJ4K6J9L2M0Oj5k5l7l7l2l3j0J3j8k7j7RK2kj6rProK4L8Qk5k8KL3J7nrk8
-117C54k7nkj9k1QJ9K6M9K0m6n9j6rJ5L3J9L2K2j2j6L0M0j2l4qOM3M6Rj9l1mK0Lj3j0k3k6
-120C82J2L3K2k5m7j4OJ0Kk4ML4M0J7j0l1qJ1K0K8j0LK6J1MqrK0K2Jk0j2j2k2n0n0m5k8J7
-124C00M2M0Ol1l0%KK4O1L0l0j9J5nj7k4k0J2L1J3nj2j1m0n5lL5J1mK6K1Qj8k7l1k2L0K9J2
-128C44L7J3j9j0QJ2M0J1j1j0MJ6RQl6l0ok2m5m5k0RK4K5J2K9J7j2qj6oJ9j4k9J6N5L9PmN
-131D16km1o1pJ7%J3L6K3K3nk7k0j1J4K5L1j1l6J9P0L3k2k7k9m2k0ok0j7J4M2L7Oj8l6l8j3
-135C10%mJ2K9L0J5QpMK4K9QJ3Jj6m0k3J9L4K8J1Kj9m0nj8j3j5n0jJ2mK2K5J7KjPk0JK7K4
-139D38Nqj6%K2kk9k7n6o5l5j0j6PNj7J6N2N4M5K9NJJ0L1J9rj1%koRmj1k4k4pl1l4K7M9L6
-143D16ol2j0L1L1k2m6k2LMj7j6L2O7N5K0j6k3l6j9k7m3j8J3J3K4K9J5Rqk1kM0L1j9l5J3M5
-146D53M8K1j1j2j7j3j1rk6m9n8l5onK9N5K1JOJ9R%J3RJl1m0POrj6k0oJ5K6lj8qjj4koJ1J8
-151C42J0J6O%J6J5rl9l9j6j8j2RJ2J8K8K9J1J5J8K4K2Jmok5m1l2rJ4j1jNj5j6j9J0L5J1k
-154C53J3Lk2k9k2J5K5J4J3J4k2k5J9J9PJ2J3J9on7n6l8OK4J4OJ3K7PJ1J5k3k7j5RL4J3oQ
-158C78L0J5j0k4MJ7%JK2J3k0l2j1K6J6J9J7%nk5l3l3lNk0pnrLL4N3J6l3m0j1lK5M9K8k2l9
-162C86j8mL1N5K7n4q1l6j3k2kJ9J6PMK2K7L8K3J8J4j3j4k2k6j1j3k9j6J3J6ljJ1pOJ4J7R
-166C88J7j5j2lj7j0LRrlmj0J8K7rqoj1j5j8J7K3j6mJ0RqJpm3l9OM1K4JJ5L0M6K3k1k1l6m0
-170C23oJ5L0Jl7j5Qnj2k7RN5L5K8L1K2RK0J4k8m8l3l3j5L3K5lK0L5L3Lk2l1k7j7nJ0ok3j2
-173C54mj9m1k1K3N4N8K1rJ5J2m4m7k0RK5L2OKK7J2l3k4PJ2Jql6k6Oj3j7J3J3pL0M3L2mm0
-177C94j0Nnj7k6nlKkj8oOK5K9J0k1mJ5lNKj2KJ6%RM1K4j%j2NJ2j2k4k6k0kJj6kok9mJ5K0
-182C52K7L0M2J7Kj2k7k8o%l1m5m0%L8K6nrK3K1pl2l4mO%mjJ3L6M3K9K4J1k4n0k9Nj5l0mK3
-186C31Pj8kL5M3j4p4k2K7J9pj7J0K7K2Kj6j2j3MM0L7J9k5k8KJ8j6m2k2J6L4K5J0NJk1l5j5
-189C35J3L3pl4j6J7L7J3j6rk6KQjL4J9NPK7J1k8l1k4k0l1j2mlMLj1k7KL5K9kRJ2K6L2j0m0
-193C61j7pJ1J3oJ1N4O2K1k0k3l0m3j5MJ2qk0MPj8k5J4K7qpRj2o0k6L0K1jJ7K8K1J6j9mJ8
-197C92kpL7L7j9l3rj1k0m3o4l0%PLj2j0J0L1L2J1J0J5J7J4Mj6oK%l1n5l0ML1L1L4L6Oj9l1
-201C16k3RK7kj0lk5JJ4RJ0k5n0NN1J7k1k0Jql7mL6Mj0QJ1j3nK0M3K4k2l7j8J5L1J7NJ0kJ1
-205C60K3RK5J3k2j1K0J8mj4k5l2j0Jk6l0MRjJ2J2J9J6l3m6lK2K1J1j0j8j5j3lQJ1L1L1Kk5
-209C37J2J2j4k3m3j8K5K1OL8M1K0J5j2k2k2k2k8j9K2J5JJ6L5K6K0L2J8j8n8o8l9J2M4J8l
-212C77j3k1RJ7qkRL3K6J4Lj9kL3J1j9l9j2J0%lj5k8l1j6J0qj0jJ7L8K5J7k3k4K4K2J4pj2
-216C96MK0K2mrj2k5m0k9l5m8k7J7N7P3J8n3m2J8L5L3J6%pl3j0K0lk6j2PJ4jORJ0L3J9k9j8
-220C64Oj6j7lj2j4K0J9J9M0pk2j2npjJ3K7J2k4j4jJ2J8Ll2k0MKMmmJ0K2K6J6OjjlJ1J9L1
-224D84K7k1m7k2nj5oKok6j8j9j6jQL0j0j3J8J2kqK0K2Mj3k6j6kJj6j3oj5J1J8oqlpj7JNr
-228B71j7j0MJ8J9J4M0J4k3lK7K0jk3k4oK0K6mj8k4l4j7jJ6K9J0K7L7j2m2k0NK0J9Pj1jJo
-232C47j9j7j1oM5N6jk9k9j7j3J4L2kj0K1J8Rmj4j1k4k4l0m0j5M5N8J0k6mQnJ0M1K1j7j2J6
-235C71J9k0k5QK2M0Qk5l7m5rK2K0lKL1L3J5Kj6k7l3lok2%jj5LL6K5J2%l2j9Rj2j0pm0l0n
-239B36K8M2j6k4PK2Mk0k3j8QK9N1Qk3QK1pk0K2K2ok2l3j1j3j1J9K7K2j5l5%K1Lj2J5K4Rl
-243C36plk2j6J9J3K1jLJ3PK1KKMj6k7j2KK4J1j7QK8K3Ml1j9LJ2mKJ8J0j4k9MK4J8LpL5M7
-247D92Ml5k6Jqj7j9k9pL3M2Pk1n0m7j3rMK4J9K6M3kk1J7L8Rk2k2j7k3k7k0j0k0k2j3KL8M1
-251C40Pj6l2j1RL8M3J8OQj2o1o6k2K0jk7nK5L5L0K4K0J4j5k1K1K3j8j9L8M6%l5k3nNj2m1
-254C28l0QRJ9M7M9M2J1j2pk5k6l4l8l2l3qM4L5RK0J7l7n3j4J0K5jl3rK0J1j6PK9Ok0m8m3
-258B27j0K8L9J3j6oL5N4M0j5l3j7j4j7MJ7pm4qK0J0J6J5k6l5j9OK6K7OlJ0JKJ7K7Lk9k1o
-262C17K5M4K4Jj4J2J0k4k3RN1K7k7l0jK6L3J5Nj5m5l2mK3K2jk7j8qJ2rj6KK2M0K8K3j4oO
-266D63LJ3pl2k8l1l8%PK0J5lJ1M2K2qj9pJ4kk6k8j8k2kRjJ5K9K7j9l5j4lK2K3mj6j9m2l5
-270B76l1k1M4N9K3j0j1RK3Qk4l0pjQJ0OM3M2k7n4j6K1J1NJ8qJ1L4J7K1%l9n7o1l2MJ2J1O
-273B93J0ok4k1lK8J4k7j1%J6L2M5L1j1j5j1qk8k4L2O2L1qj9l0l6lJ9K9Pl8m3kL5L4mk0J0
-277C36M3Rm3l7J1K7kk5j7K1kl7k4J3M3L4jj7k1RJ9nqR%rMJ4J5pl7k2J4kj4nK3K2q%J3J7j3
-281C40l3l5k6lKK4K1L0N1L4J7k3k9j2k6l1MK2K3%j6j6J2J4j3oM1L0pJ3L0pl0LJ1qk9m5n3
-285B74l2J4M1L2K3K7L3J5j4k5l2l3j2J4J0KPJ5oqM%J2Nj5mmNok2k9k0lL5L6nm3l0PK2M8M9
-289C87L6J8l2n9o5m0J0K9joK3K4Ml1k5J9Mk4JJ8Qk0j8RL2K6j5nnk5nL1K4%j6k6j4MNpoj3
-293B54JJ4K3J8mrKPQNPNK0L9K9j4l8m0l3j1rj0QK1K4J9K4nk5ljK2K9j2k9k6k9kK0NJ7K9K4
-297C74Pj0k7MM5M8J9j2k1KQpj8k9k5lJ4nk%kKj4j3k3k9rJ2MMJ7J4j5j4J5K9Rj7k6j8lM1L4
-301C60ok0j5J5J6K1J8K5K7j5k7pL7K3rrj3k6m0%J8k8l0mJ4J9J2J0j4l7k8l3k8K1O8O3J1m7
-304C42m7KK4k0l7k0KNj6MK8J3Nqj0lk5j3M4N1Nj4opM1Q2L7j8k2J5J7Mnl2m6l6j1KOL5K0J1
-308C99J2J0ok0l2j0oK0L3L1J9J6Jl3l8j7j5k0j6pPK1J1j1l1j1J0J6L2Oj8j4j8j4k2j6j8l
-312B48J6M3L1loppJ6M3J8l9m1j4j4%K6K6J9J9Ql5n4k7PK4L9J8k5l0J0L9K1k0k3Pj3OK3J7
-316C66mk8l1j8k0j1j6j0L0L3J5L1M8K9k7p5m4JJ8K0J9Rj4QJ2OK1qj9j7K6N8J9j9l6k4J4K2
-319C84olLk2j3Mj3qrKpMJ5J4J0j6lJ7K4qk6k0ojk0k8j6KnJ8K1kj7Moj1nk2JL5PkKj0pLmp
-324B47RJ2qqL5M2rm6m0lK4K6Lj5MK9K9K8K1M7K2k9l8l2jJ3j6m0k5jPMPJ0QL0J2nJ5Qj1j9
-328C46rNK7rn4k7J7J0nKJ7M1J8polJ2L6L8pk4j5j2j6KJ7Ok1j8j0j5NL7J0j8oj6k2rj7rJ8
-332C09J4k6j7K4L9J9j1j2RL7K5QJ4mo0l7NJ2mj3j5k1KM6L9J2qj9l0pL4L5j1k6k9l8l6j9%
-335B40LJ4L7K6PJ6J8OLKkl2l4jJ6RJ9K0j8l1lJ4%j5pJ8K2J1k1l9l0nJ0jpJ0%j0j4JJ1L6M5
-339C44K1NL%RJ7Pj2qk9l4lK5K0K4K5k5o3k2J6nrrOJ2j4l5j5lk4mK6J0pLJ3J1LPN7O4J2m9
-344C70m3l2j5K2K1J4K9K1l1k9qQJ6k7n0j3Kj2k4l1k2nK0K9K2L6K3J4Jj4qK1L0L9M8M7Pk4
-347D52k9j8j9l3k6k7j2J3J1j2jJ4j2ML0K0Mj6qOjj4k8k9qmRK5L9K0j6k1j0K2L2j5l3k6RL2
-351C24K4L7J6l0k0j8j1jJ2J6j9l1OK7L3Lj3k1l3l4qK2L7K5J7Rnj0J3J6KOKj8j2J2K0Jk2k8
-355C46l4%qk8k2OK3RKJL7L2L%k7k4Kok7j0QnnJ1K9K9PK2K1llJ4NKJ0qRM9K6l1m7k4ljJLJ2
-359D03L2K8pl0j9j5l1k7mkJ0J8Jk7jL0J7jl3n6n6j6J4mK9M7mk8JJ4k0jJ0RK9M5L3j5l7j5
-363C21rk1k2Jj2o0k8JJ1N0L8J6L5L1j2m1J5L7K3j0l6j7J0J7pl8m0l0J5N2Pj7j0prj2J6PJ2
-367B77M1K6J6Qj3l3l3m2k4L5K6J2PJ1MmJj1l1j8j1pQJ5K7JlqkkJ7K3K2M9K6QJ0jk2m1m9l1
-371B84J0L3K3L0N0Pk2k2m4n5j2M0M7L1k6n1o3l0QK8Lj2Nrj8J4K3NK4M3L9k0l3Nmj4lJ4K1
-374C49J6Jj3lj6j2j7k7QK3lj5qj5nK2Mpkjl4k7NK0L2M3K1k5l9J1M8L0ql2k6k3kqj9j7rNK7
-378B52M1J5k2n6m2j3J0LqoNj1%K8K9K7K2J0Lqk4JOJ3L0J4oRK2R%J7J6j7k7j5K4K1QpoJ2R
-382C88J7j1j9k0k1l8l6lM3L1mj5k6qL4K2k4k7J0L8L4Pj6pj0k6j7Mjl0nQk6k6J7j0j2jRL3
-386B56K7j9l2m0l1LL5N0L1J1mmJ9Jk1MK7QK2L5mmQJ1Pj8k4k4l9k2K5N3K0k0m0j7K3J7J7%
-390C47l8l9j5J9L1L0L0J8J8L7J9Kjj1k4rRmm1k1kj1k4qj5qjkL1K9pk5pK4Qk0J9J1j5m0l4
-394B60K4L3nJ9K1J5J7%nl9p7l9KJ4J8K4L4L5L4K1k0l8j4jPPKNJ1Nk6n5m0qK7L2K3K6K5ll
-398C68J9J3klrl5k8j3k9k3J1K8Kk9j3K4J5j7JK7L6K9K3J1j6k5k7PJ8Mk%J1J4om1l2j0J5L8
-401C54L2J3k7m8l9l4LK9K0KJJ0M5N7J1l5l6l0nJ8LPK9Nj4LJ3LRj8l0j2j8k0j6K4L3Mrj6j4
-405C07J3Qk2k9J4M2J9%j7rM1K7kj3pJ4qj4J5J3J0Mk5m3j7j5j2JJojK0lk1KK0J6Oj9n7l0J7
-409B40L7K1K9K3nj6j5Jj4LO%K3J7qOnk4l9j3K2%j1%J4Mj1j7j9j6J4L5K7J0J7Pj5l3l5K7M9
-413C36L1J7k5o0j8j8l6j4J0OLqrJ4RMLj0j1LNJ7J8M5M0mnJ9Rj9j7J2lQK5K3J4pj8kJ0k7m2
-417C28j7N%l%Nk2l9pQJ1K3N5N4J7kj7k1jk0l5l4j4J1J8K7K4nnnl6k8j7j1j2nJ9L3Lk6k7K
-421B34L6K6rpK3K3jmnl9l5OL4%J2M3J5qpj0k4k0J9L2Kk3pk5l2L6M4prNOj2l5j8J1Kl3j7J2
-425B34K0K0J1jRM6L6rm4k1J5pk1j3J5N0M1ok7l8l7j3RK4M1K0k2l1j0K0L8M6J8rk6j6l2k5
-429C05j1j1l3j1K4J3Mj1KJ6k6k3K7L2J7OK5J3LRMj6k6l5l9j7qrOL3Ll8l3jK1M8J6qJ2LLk7
-433B62l6j2j3j4k2OK3J8J9NLK1N5M4mj4Lnj4k6k7qOPJ9K6L7J3k4l5k4jk6k7NJ5PmJ7L1J0
-437C16j7J8M3J9k7j9Rll8k8K7O1L5Poj8l0m5k9RK7K4QJ0j0k5qj9j0M%K4L5K5l6m5jPJ6K5
-440C35Kqj7j6J4L8K2kJ2mlL3Ol0k2Mqm2k7kL0L3pk4j0j2j3kQJ2QJ6J5J2lj6J6M6N1L0k1l6
-444D18k5l8l6k1lJ6krOJ8Lk7k5j3qlPK4K2K3J1r%KNnpqJ2J1kLj5l1k4k5k3lJ5J1OJ4K0K7
-449C12L1Kj0j7oL6L3mm4l8l2l8qpj6k6j1L8N0L6lp%JL8L9J7P%j5l7l0mJ3pJ4K4K0J1k1l5
-452C06l4l6k2O%j2kK5L4K8J9J9rl1k7j5K2O3M2k4m6l7KK3J4j3j9OJ7J6J6J5J4j0k8k0lQJ0
-456C17Qk1n4n1k4mj2jJ5K2mk1J9O2O5J8olQK0K1J0lk7nK8j1l6j1K3Ll4kPk6kK0RM7L8l7n7
-460C08m2jK3J3k3j6K3J3mkKj3j3pj0j7k0QJ1L6K3j5j6oK1M2J3pJ4K3J5j2j2Lonk9l0KJ0K3
-464C20Qk0m3k4lL9M0J0oqJ4K6J3P%j6j1qj6l4k5k5j0J4M5K9k7l4j1j4k2K6J8pnrJ2Nk5k8
-468A95PM3L0k6n4l2J6N2K9k6j3ql4mJ9J6pJ7O8L3K9K4j6j8j7k3k3oLk7m3lK0QJ8Ok6k8PK9
-471B35J9J8j8j7LL0J2j1m4l9J3L4J4QK4J5j4J0N0N9L9qk0m1l5LJ2k2l0RL3Oj4j3j6j7nkl3
-475B47k6K8O0N7K9lj0J0%k2k1n2p8o7k5K7M4P8M3J0K5%l9k3K2J6j9l2l4k1lj9NL2j6j1K7
-479B39K0pNN3N1J8Omj2l5l7%j9l9k3J8K6J9%J0L9N9M8Ml4m8l4%K8Nk6o1n8k0L0N3O4M8j6
-482C70pj7p2m3oqK5L4L0J8ojK5M1Qk1l4mK3lk7k4lJ3M1K7j5l1k1K4J8l8p0l7k5j3J4KQK0
-486B15L2J4l3JL5K9J9MJ6J5Lj2k9m1pllK1PjJ7QJ0M6N0K2k5o3l3j7j2J1M1M2J2jj3Lpo1l5
-490B77RJ5K5J3J2K6K6nolj1j1oj3k9kJ3ok0%j9l2%J5j2k1m3m6pQPJ7L3L4L2L3J9k3k1%J7
-494B95j6l4k0%RM6M2PJj3k0oprK1L1K3K2k9n2m6j9rj6oNM0N0L5J4k9l6KK1J7j1k7j1mnJ9
-498B75M6pm2j2J5mk2j3lJ5L8K8Kj9k4NK9K8J5J8j2j2mk6l1k7k7K4O4K0k6k1K5K9J3OMj7k5
-501C25m0l4MK1J3j0l2k5j0qK1M4K1kj0j3JjlL6N2J9roR%jRQKj6j6K0QJ%%Krk5jL0ol7j7P
-506C22L4J3j9j1qj8rlj0k1j9qK6L3J8j0k1l5l6jM2L5j6rJ8J0J5Qj4KPmQj2k8kkk1j0RL9L5
-510C27j9l0jJ8J3J4Mj4j3k9k6k3l2kM4O4O2N4J1k4j2m2n5k9j6oJ9J3J2K9J2j3l3l0l1l0k
-513A84k2%L6L0J8K0L4M3N2L1J4k4n2k5mJ2Pj4J1L1K7Jk1m2o2k9kRRJ5J3J0K6J6l0m2j0J5
-517B85OOK6J1k6l0j6%K7J6pklmQJ9J4K2K6mj7qj2mNJL1K8l0l7oJ0lKK2K8J8j6o1m6PL0M2
-521C58M6jm6k6l2m5PK2nk1K4M5K0K8L5K3nk9o6n1k3j1QJ6%k4l0lOkJ9%j9%qkK5N0M1K8%k9
-525C23j4%Rpl5l8j3M2O1L1J4j1l9k5ML3J3l2l0j8j0j5l2k4M%K8M2J4PJj3j2nj3l0JO9P6K3
-529C79k9m9j6kk5l7QL7L2J5jRJ6K2j3n1m0j2J0L0J3nJ4K1pqk5m6j1L3jl0%J8J9J1j1j8J0
-532B60L5Ml1l3M2N6J8jpl7n5j3J9%qK0K2kk2m7k5J7M1K1j0k2rJ1L4N9N8J4nj3k0j0l6p2n0
-536B03nL4N0K4J1oj0rk6m4k8MK8J5L7M9J2j6lpoQjKJj2j6jNK0K8LLJ1Nlj9j6l4l1k1PK4L9
-540C09N4K5Pj0kqm0m4l3j8j2k6PM0Rj4nlLK7M0L0J7Jk4j9Mrk1l%K1J5jk7l8k7j7NK3K2J3
-544B71k3k3rJ2J7K1L7M6L0k0n4m9RM5K4rk5j9j7j4j1L0M6rm4m7MN8N8Km3k8k7j6K5M5J8j1
-548C00m1j9J3M3L2ol7l7J2j4J2K0k0mK6K8J1%n4n4lL3K4Nnj6k7l5j7K0L5K6L2J4PK4J1j7
-551C22k5k0j8j9JL1M2K3jqj3l6l3nM2O8L7k0l5l4j6J5L4J5K1K9PKK9L0J2j4mpl7k7qm4m4
-555B92k0J0L5L8J5k7j1L8J3k7%Mk0m4l4l2k7j5rK7K4oPj1k9j1J2N3N7J0k4KM5N0J9k1l2l1
-559C20pmk5j3K4J2lL3K7j8m1k5OK1Ok2k4k3J6K3%qMOk8l8j4J8%kL3K9k4l4o%k0j4JnpRN2
-563B35L9Lj8j4LJ3%qn2n3nLK9L3L4M8K5ml0n1m3J7L3J1J9J8RK1Qj9l6m7m7k1J4mJ6N5J2Q
-566B54K1J7j0k3j9opJ9L1L1RpJ2j6m0k5MJ2K9K7L0K8pj2RJ2nm2l9l2rK3J4J6J4k3j9qj6p
-570B40qk2%qj7K0K2j8k6lQK3M0N0J8rk7nK2J0jJ9M3K2j6k1j1oj4k0k9j6l1j0L0J4k3j5RJ3
-574B47lOQJ0L2J2%j6j8kk5l2oK1J4QRoj3k0j2MK6M2L3J3j2oJ2K6L4K9J8l6n8l5j4J2J2j4
-578C00rJ6L7L2Kk2pm9o3j4km2m0OK9K0knNnQL8K4K0J3pkJ7K0j1rK5Kk7J1L1M0M3J1j4j0j9
-582C91j5KK9nm7j9Jj2oqk6j5oNMlkOOok3l4kL1K6LK3J4K5K7J4J4J8j3m2l7k1K5K5l0l5j5
-586B67K0K6LJ0J1olMLj7k9pJ6J9k6n8j3K7Ql0l5J5K8MR%RJ6J1kj7l5m1l2PK4J2J5J7rk0j
-590B00jJ2K8J3k0j4K4N1po1m8n1j7J6M3M5N6O0K5j5oK7K4ol5m1j3KLj1m4k1k1oK2J0J6L6
-593B75K6kj3J2L6J7k3j8RL2Pn1n0k2k0pK4K1K8K1qJ4N4L4rj4MJKKk3k0jJ6j1n1m5K2N0kk1
-597B96j8JL1K1k0l5k8J4L7J6Mj3j4J4K6j7n3j7J4PJ8K6J9Rkj3j9n2n2j2J4J5J0koK1L3L7
-601C10K8J4LMl3n6k8lK4M0pl5%J0J0J3J2K3J0j8j2Lkk7%K0jl7m9j7mK1K3L0J9rJ8J9k2j2
-604B82j1j1J3L2K7K2K7Mk7n4o8j6L7K0J3ol8k2L3N0L4j5m0j9oJ5M8L2J9Nk2k1rqPom3j0K9
-608B97%k7k7l1J5M9L7L5L4Jj6j7k8OJ9l3k6J5J4joPK0L1J2kk2m8k4Rj2l6qL3K5Mlmj1j1J2
-612B82J9j4j4k8k3OL3J6RK3OPKk9k0K1lj6lJ3Kj1PQKj4j2J1lk5qqRL5M5M5K5K6nj9pk0k3
-616C47j2OL0ml1j2k1OJ5j9m8k6J6NnK3K4jk9j9j7n6n7J6O0QJK6J2nklj5j3KL8J1k2LK3J5
-620B70Mmj1J1jl7j6NqJ4J1j4J9K6PpqJ4L1K1L7L5kj8J4J5kRKk4k7qqk8j4K3K4ok5j0JMOJ
-624C26pnJ3J8L7Mk4k2m1m0k3nmnJ8J5j8k1j0qj9j2MmkJ3L0M4K4l8n3%L8K7QQK3L2Kk5k9l2
-628B37Nlm0k7j6k4j6mL5P4N8K1RJ6Lk2j6JKRJ9L7K3j3k7J5Nnj5k9m6l5j3pkj9j8J0L5K1j2
-632B26LJ0J1Qj0oJ7Lj4qKQLk4rL2L2L6j0k4jmJ0K1Mj6j0K3L0J2kJ4K3Mk5l1m0k2qj1J2j2
-636B57m1J3M1kk9MQj4NQmRK5J8J6Mj8k6l7k9OK5PopPJ9J9rj8j4m0k0J7K7K4K6K0JoRlj7j8
-640B57j8jK3K9K8K9K8k2l0MK1J7Ool5MJ8J2J7j3n2l9j6m8n1pOKJ2L9J2PJ9J4Kj6nL1K5J5
-644C18J0rj6k1lMOJ1jq%K5kk0KMj5r%J5K6J9NJ0Oj4m3n7m0j1mLJ0Lk9nK2LJ3K7kk9l3l3k
-648A36M0N4M1J7J9J5kqkK9M1Ok6p6p8LN1M3J9K0J5kj3k1l9l4l6k5lJ5K4MNL1K0J9Rl7o3r
-652B02J5kOJ5K3M4J7jMj0j1mLj3lrk4Kj4m1j6J0J8K1K0KJ3K5j8m0l7qK7L1jJ2L0K4j0l1j2
-656B59OK1MONj6MK6%j8l8k9kJ3K7K1J1LJ1Oj7k0nJj7k1qjK9O0Oo8o0j7RK5J1oqj5poJ4K8
-660B27J9J0pJJ6K0qk0j8jJ9K2Pj5%rj6nNj4l9j2MkK7L4L6J3l1l7k0J6jk5nJ2k6l0J2M2K6
-664B27J9J4jPK1J0J5M1Nm2l5L5M4j2m6j7j2k4oK3L0Nk2j8J5K5K1j6j9LJ2J9K1k0n0l6l1k
-667B03M9N7K4JjK0K1J7l4n1l9l6qK4J5J7L0Pj3nJ1Mk2o0k8L0K9jl1k7j4J7J5Kk5kL5K7J3
-671B71jk1kL%K0K0O%oj8lj8j4nrKMK7L9K0J6j4l8k6qK3L%K5Mn4n0NM4M8j4m6l6jRNK6J9j5
-675B40j9RJ8J7J2Rj7k9%rlJ9Rk0j2Lkl6j4L2L1M1K6K2Jl3l8LJ8K5L5K5J5l0n6j5LOJ7J5j9
-679B99j5J7K2Km7m0QRNj2l5j3PNpk1j7L0M2Lj7QRMK2Nmj1kJ3K2Mj5j1LRj5l9k5k2pPL1J8
-683B29PL1L0JRJ1j7j7k2p%rk5l2l1omPL7K4k7oJ0qJ3L2J2PJ3lk8j3J3L2J5j4%j3j5LK6pm8
-687B10l1kK0M4J9j2LM8L9Kk1qK6J8k2l3pJ2L2J7%Jk2j4Jj5m1k7K0L6K3J8Oj6k4rkk0m5l7
-691A87LK8L9O%RJ1lj0lrol7k3J5MQomJ4L5L0J2Jj3j7pJMK1J4Mmj1N%j2qj2NLJNj2J2Lk8l
-696B52Mk5PJ7j4l4l1k3k1j7RM2N8K2J4J3j2j5%J4K4j8n9m7oM5M2K5Nj1mMnl1k4J4J3Mmrl
-700B15K0L6L9K0j2j6j5l2l3J8L8K0mk6k9k8pPJ0J8mnK4j3j4mj0%k0k8qQJ7koJ3L2N4J5l5
-703B53l8j0NK1K6pk6qORMK4jj7J6Jj5oLlk0j3MJ1RNJ4Qj2%J2%rkRrj4j9k0kLJ1j0OL3J3j1
-708B34k0k7J8K5k0k2J3M0L4Pkj0j6k1k3qojNK1Ll3k1jJ0M2N2K9J3K1j2m1k8k0J0Mk4l4%J8
-711B09k7j5MJ6N0j7n9j7K2L4K4J6K0J3nQM3K0k4j7RRJ8J1nJ6pl0j3pj2nj4mPkJ7K1J1J1Q
-715C37%j2lo%Mjmj1l3j6k6n0m2%M4K3K4M0J5NQoj2mlqk7j9K2K4qmK9K6%l1k1K4J6Kqj1KK9
-720C08K1j%rk1oj7j9qJ7J8j7nlNL7K6qk1j4l4k7J1M5K7J5JkMm0l8l6l0j4pnJ5L2M2J8pn%
-724B48k2j4L0N9K0jpj9QJ4j2j9rJk3m5k6RN7O5kq0o6kL1O2Mm4j1L2L9J4J0K3nm4k9l5m0J0
-727A81L8L2Rjj4k0pMk4k0L3K6j9k2K0K5j9k0pkjmkkNJ3J3J4j2JM5J3PJ9j3j4jJ4L4N6N1k0
-731D09m9p3m0J8J7Ll1k2Ml4m4jL0%kLmnmRkqPK2NMK3kNJ3j0jl1k5J7QQj5m3j1L2M1J5J3L
-736B52J3jl8k7J9M9L9K0j2k8qj5j1j1k1J2M5L3Ml3l6j1J7K3ok7j9kNj8j4J4Mj4KNj4j3K0
-739A97J2j4l9l4J0K7Ok6oK8L0Kl1k5K4L6MkK3J1Qnl4%L3N2K8nk1m7j2J5%jMJ7K2Prj6j4l0
-743B25mK2OK4M2L1j8m3k5oj8nK2L0j6m4j5Nqk4J3K2K7K7Jj0l0k7j2K7M4J2j2kL1L0rm3l9
-747B31RL0RRol6l3l0NK0%RJ3J6J4J1rm7m1KM%j8KL3L4K2j3m8l6qJ1L5M9L4j2j4oj4j3j1j1
-751A96kjJ5L2Kk6j6K1N2N0Rk8k8j7J0K2j3n2l0Ojj0RqNN7N5Kl1j8j4k0roK1M8L1J8J5j0m3
-755B93qL2K3J0j8k3mMK1K6j4n6m6j3K4N9J5l2k0j8knk2j8jQ%%NNj8RL6K2Ok4l3OL0jk3k4
-759B11OOk3%M1J7j2m9m9J5L6Qj1QJ7Ok7j3Ojj7k7j4lOOJ6Jj6nOj0j7J9M8L6%k6PL1K4k1k5
-763B11J0J9qqJ3K7K5J0RLk5k8j1J9J6j1J2K2J3%pmj5m3n1k8joj3OL3M8J6j5k6j5J9L2J7o
-767B59j4mJ5J2mj4jKQK0j8j5K1Prk5lK5Pk9l4j2KPPK1J1K3M0L1om6l0k2j2lj3k5j6j6K2M4
-771B13rn2k8jK5L2K5K8j5k6J9J0k2j5k1LJ7J0J5J0j0qm3l5L2L8J4L1L0mj6OJ4m1n5J2L6K3
-774B42K2j2n3n6l1J0J5moJ4M6P0L4j4k7k8j1L5N1Nj9j1lJ6J7M4O1j0n3l7j7l3l4j7j2kJ1
-778B03K8LmK0J5PJ4j4l9m2k8lppjj5K4M3J3jko%j8l6k4njJ4K9K9J2J6K9L2J7j4qJ6Mk1%J5
-782B87J4J6kLk3l8l5J7K4k5j1N1M8j5m1l6pJJQK8K8L9K1KK7J4l6n2m4j5oNJ8J2Pj5jL2po4
-786B30p3l8J5K8L%J4M7M8K9Oqrk7l2l1j8J2jj4j6KJ9j6k7K3O2M3QJ8J3jj6k4j0j2k7k3MJ2
-789B13j3j2J1J6K7J3K2L8rl6mj0j8l2m1j3PJ1NK8K3J4K3L4Lm6m7j7pKJ6L9K0mnNJ3Qok3l1
-793B17QK9Kk9j9K0M3M7L2j9m1nJ8J7Njj1l3k5j1j8pLKJ9J7Npj2lOJ6lj6nOOj9j7kj8k4kR
-797A80J4J9J9J6QJ1pj5mj3j2k0j4K1K2Nj0Lj9n7k9J7L0J6K8M0L4K1J2nm4n4k2j7j5L7L1J2
-801B39J7Kmkk1rkk0QN1L5NnjJNj2j1j2m1rJ4j5m8m5j6kRqJK9L0K2K4J4k2m9l6K1N0L0pj0
-805B00k5l5pM0N5lk8l3k6%K%MK3J6J3J0npJ7M1L2%j4nJ0Rlj2j2l2k5j3MJ8krk2k0J6L3K5
-809B30%rj6j2k3j6K7lNK2MLK7L4K3OK6J8k2m4oL3Kj7OJ5%r%J2Pnrj1k7l4k9qL7K9l0j8lr
-813B06J4J4L7L9k3m5J7L4rl4k6k2klmK2Nj6J5L1J5qk0qlj8j9J5K6JJ3K4K6jl9j3K2Ok5j2
-817B32oj9j6K3J5j4K0M3K4KPKJ1j1l6j9NOJ2Qrlj7j5mpj3k7l4k3nKK0J3OL9L1kLJ5Mj6k2
-821B25%L0QkK4K7Rqj9l9l6qj3k2nj5NPL2N7K3j8l4j0j2l7j5K9O3M7Mk1j3QL0M4J0k4k3LJ0
-825C21j5m0l7j4Jjj5lJ0J0mj3m5m3nJ3J6J7jJ3K4QK5M6Mm1l7j8okOK6M2Rj4K5K4k0k0J8L2
-829B96j1m1j9NnnLJK2K7mm0l0qnL6L3J7%NOn4m4oJ1PpOM7O3ln6j6J6QJ8J1j3k6k6j1j2k9
-833A67k1J1J6Mk1j7J1J1MJ6L4M3J6k0OOl0l0j2kjLOrpOL3K5J7jk2l5l9qJ0K2M8K0j8l4k2
-837A86J6M8L8lk5k2JqoJ7RqNJ2L%J7rk4PKMjJ4kk4oJ1K6nk1RqkK3j1k2j6k3orLM3M1Jj7k6
-841B32l1k7lL4L9K7k8n2k6lL5N1K1j2k1k4l5k2Jj7mK4K0j6m6k7jK6N1M5K9JnNK4L1On%oo
-845B85j3%Qrj6%j0j5MK3om0k0lkj8j6k2j6OLJnJ9L9N3M4J3j2k7QJ5k7k1lj0rJ5L9L1L8J0
-849C34k2l7j0J6Nj6j6oMOk9p1l8QjJ1L6J5J5L5K6J2J8Qj5k9k8nJ2QKpLqk3qk9k3PK3N1P1
-853C05N4l0q6n2l5j8KMLLj1j6J1L8L7J2mj1k2j1K3J8K9K3k9m3k4m5l2J3J6K8RJJ8J5j0j5
-857A68JJ6K0K5K3lk0k3k3j4j0j4qL5M9Ok2k6mL4N3K3k2k2pLJ5J6J2Oj6j8k1j9q%k2k0Nmp
-860A57J2K2J6ljlqqk7m6l7KJ7LJ3J7kj2j2J6J3M8M9Oj1qJ2lk1k0k7l1j7J0K9RKj3j4RJ5J3
-864A66J2J8J7mkL1L2J2j1k2j3l2j2K6J2j0j0k4k3nMj0mJ3J0j3j6LNK2L1J2ML0N4O3Rm5m3
-868B87l7o0l0MK0J9lpNL0M3J2j4k7JPMK8K9Mmqjk6m8k7k0j8k8n4l2J6J6M5O4J1MKk6k8JK2
-872A76qj5NrJ1N2L6Nnj7pnl0j3mj9OM1K8lKK2J2j6k5m2k7K5Qk0j2j2pK3J5ONj9k0opojOJ
-876A30kJ1J7J1j4l0kJ7K6oLJ9JnNpj1kJ5K5ko3o9LJ8K4M2J8j1k3l3pJ6NK0%qOK7K6K4J0N
-880B29J1j6k0nQMj4k0NL7K3j3k0pLOJ1PRJ0J3%OJ3jNlRQjqj4roj8j2j0j0kMJPrm3j6jj3k0
-885A18J7M7L7J8Lpj3k0j5j6rQPj8k0j7jK0M4L8J5j6l3j4K7K9QKj8l6l5k0MK1KMll4nK4K9
-889A72K8Njj0j4J1K3L1M7L3mm8n9o0n4PO1M7j7k6LNj0rOK1lJ0K6L3L2L0Kk8m3m1k3qJ7K8
-893B20J4m1n4%K2jk0ORrLK7K0OP%q%J0J3%k1j8j7k2lJ8J7%j8k0mJ5K5M2L1mk6l8m3j5K6L9
-897A88L2Qj6j9JL9M3Lm6o1m5k8J3K7J9%qk4k3J8N1L7Qk9j3O%MOl4l8J8K5k1l5JK9L5K9J8
-900B18j3m5l2k2K1N4M0M2J7rk1l2kk6m0PJ0j8mK7JJJ6Pj4k8k4j6l6n3l2nK1N5O1K7%l0m4
-904G9kL5L7nj8kK7Mj2pOK4Pk3j6kok5pJ6J7jm0n1j7J5K4j0j0K3N5L8nl0k2jL6K4k2m0kNn
-908I1L6P4L1rqk3nJ9J0j4m6mK0L4K5rKj3j8prj7k2j8j6j4l0JL9N3K9j4j6J8K7Nlk2J8L5k0
-912B10m2KN1K4k3k2j1j3j4J1J0j0%K3KnK1K7J4K1J5k9k7mj7K1M9K3J8pm6l5j2OJ4j6m3k0
-916A66j0k0l0k4omJ0OJ8K8J7kj9mOkoJ0NLJm1l0kMJ1J4J3NJ3K0J9j2k0K1Qj2J1J3kK2L1J
-920B30j4k3KL6K1j6qj4k1k0kJ6Qj5JK4mnLj6kL2K7KJ4J6k5l2j2mj2J3J1k2j0K8K0rj1j8j1
-923A78l0j8PJJ9L6L0mk3k9JL6Nj9LL0L5Jj2j9l2k0J6K4pm9o1k4K4N5L7K6K5Kn2l8qM1N0L1
-927B68%j9k6l1k5KQmj3J2M7Ql2rK3Nj2%J3J8j3n5m1PNqnM2N1L7L4nl4m3m5l3qj1J1M4L7J0
-931B10lRJ8k5n3n3m7l9k5pK5L2K5J1J7Ll9k7J4L9M5J0J3M0J4rLJ6K9J0l9m8k5LJ2NJ7j1k6
-935A44jOLj6l6k5J1L5L5K4J2J2K2K3Jok8l1l0j6j0j7j6j7QK0J3K1J9J3L5N4J7j6k9j8K8M0
-938B84Jk0l0l9j3J3J4J7j0l0m1k1KK1K0PNjQJ8Qkk3j8J1KNjpQRj5j0qj0OJ4K3K5Rrk5k8j
-943A68kNj1l1%J3oQL1K7J0j7l0j1Oj3J8O2M9Rl3k2pn5l4J3J8rj9Mk3l8j5J0J5qk6K2L0jk4
-947H3j9LK4O2L5k1j2k4l0k0j7MK6J4MK2L7Ql2pJ3QQJ6J0j7m4j5lj5j2Qlk4k9K3L2K1L3L1
-950A81Lk5k9j3j0k1k7LJ9M3L2K%LJ0Llk0j1L5O7L7j2qJ0k8n4l8k2k6j1J0K2M1Qj7j2oOJJ
-954A44L0K8J0k5m8m3pJ8nk3k5jqk9j0K6M7Ol3n0kM4N9N6K1kJJ6J7pkL8J7nn%Opk9j9MJ7j
-958B19kK3J7j7k7k3l4l6j1Nj7k3K1M1J6J1J3j1m5m5jJ1N%PJ3J3M0J4j8j6j6NM8L2Kk5l3M
-962A60J0Qpj3nj8l2mK8M4J1kL3L5K3%m0j7kj8lJ9Mk2l8k2J7J5j5m1l1oL0M2Ll1k4j7j6rJ9
-966F8K9L6M0K9K9Nj1j4k2k5j3oj3OJ9PpOnk1J1K4K4Rm5n8k4MOJ6J0jj1JL0J9M7M4k0n8l3
-970A32j8J7K1MKj3k9KJ3J7J0%K4L5J8Jj0l4m7m3l8j7L0N7L7Qk2l1j9l2k8J0K8J3j9k4rk1
-973B5k3L2P0N8M2JLK8K0Jl4l2k5pJ1J5K1J1QqJpm1k9j1k4K3M8M6K2k6k4ONj7l7j9qk3k4k9
-977D9j7PL3J2qPL0N0M3K3K9J2k0j0mj6LJ0j3o2p2n4j9L0N9M9j%ql1k3JK1J4K5J4j4k0k7k8
-981G4K0%qK0K1jrK3Ql4l6j0J1K4K0MO%LjMK4L0J3Ppj5NKK9K5j3n1p1l5LL5P1K9j1k0j8J5
-985A86M2Pn2n4k3J5K6J2j5l9n9k3K7M8M4Qm5n1j1K0K5PJj8k3rj7%O2O4J5m4l4NL0M0L8K1
-989B26j3J6J9j3m4k9OJ5l4n5l6qL2L2J6K0J7K7J7k8l9J2K8PNqk3l3m5n8k9PN0N9J9j3k1j5
-992H6k6k5OM5L7K3J2j7jPJj5k3RJ9Jj6j7MJ4NKQJ1J1K8L4jn6l3lJ5K8L0J2l6k0j8k4l0l2
-996E5j4LJ5L2J9jkOKk1k4J9K4J3J4J3J9Jkpk9k8j0J1J6LJ3J2J8Rj4k4k7MK8M2Oj6kJ9J0j5
-1000A90j9rJ5M3J8j0j9j6j1m4o6j2J9L1M1jrlk0k6J4J9j8llm3k7J0RJK8M3Pjk0m0RL1J2K6
-1004A46L3J6orj2j5RNj2k0j9j4mj1nJ2J8K4J9k2l9j6j6l4rO6Q7J1k8k8J8J5nJ9K5ok5k0m
-1007A44kj8mQnMJ8j3k1kJ3JJ1k0l6k1k6j9k5l2l7nJ1L6L2KJ3J5Oj4kQj2j2mJ3J8j5l9k6m
-1011f1J1J8J2J8K6K8%j3PJj9J4K5nj6j0J6L2JoLJ9K6J8j6k5l1k9L2M4J4lj1j1j4lj8l8j2
-1015B4pj0ONjL3Q5L7k8k3k9l4rK6K1PlJ9Nl6oL4K8pk6lK5Ll1m3nL1L4M4J8%l6n1l5j5k9O
-1019B4K1l6l4rM2O7L8Q%K3MoQK1Ll0nK3J7k2m1k8pl0l7m8m3J0L8L0J6QJ7L6Rk6J5Oj8k1l0
-1023A3pJ9K5J5k4n2k5Pj3l1J1M3L0L1J0rj1MPK1J8k0l4L0L6pnJRJ8J6j9o4m6K4O9M8%l9k6
-1027G3J5J5j3j0K6M3L0k1m5j6K7K6k3m7k2K3L7J6%k2nj7mL3J0m0j1M9K4K0J6j5l%%j5k3k6
-1030A05k4nJ0K7J2mJ9J4jj8k6pNL3L8J2Jmk2lJ3j1k5l5k6J3K8ol1m1n3mN1L5J3jj8j2K9J9
-1034A00j0pjK0L5jk8j2J4L2K8K9L9K8ml9m6k3j9k6j0J5J7oQJj0kj2qoj4m0l5J4kk4k7j1o
-1038d9J2L0K4K2K0j6o3n8k2PnMN1N2L1K3M4N2Lk5j0MJ6K1K9J9k0n0n6k6J8K3J7QJ3Pj1j1
-1041A28joj4LJ4J6j4l6j0J2J0j5nLk7k1J0K7nPnk2mK5L0RK4kl2rj5n1k6L0M4J7rk4j3J5O1
-1045A19N8Pj3m3o4k6Mj2qJ6JKj2k3j5JK9M1J9k5k4J2K9%j6Nrk6k8j2nNJ6J8QJ7Pl4j9mJ7
-1049A3J7PK1L7Kl1j0j7j7mQK1K9M0K0K1llql0j3QJ2%KJ7j1k7j4j4qLM7O7K6j3m3n1l7jLj9
-1053D7j0pJ2J3j6l3qklj0l6k4j2J0M6K4jLj1k7j0J3jqjNrOLKL0K6QmNJ4j1m0l0j7RROK4L4
-1057A8K4k0k9KK1kpNJ2L0K4nk9l6k7jK3ml3rJ9J0j1rLoj3K1L7lj3j9k4j8oJ1ol2oL4J9QJ6
-1061c1J4K0k1o9n8kK0rj6j3j1K2M9L7J1jrJ4K0J9M3M7Rkj4k0l0LM0Ql0l3k3koj9o%%j4KJ
-1065f0j4PJ1jlpk8j9k3nJ2K1K8NMok0nJ1LK3L5j9m2l2k0J5L3K2J6j1lK5K4QjJ6K7k0l1l7
-1069f1k0J4nk6j4qk2k6l0nL8M8M1RnRL9M4QOJ7Rk5k1k4l2mqk1j4j7k5k2j4mj1rL0M1L0J2
-1073g8j3k4MK2Lk5l0pK3K5L2K1lj0QJ2J1Mj2l8NM9K4J3Rj2j1%j6l3j6%j3pM1L3j0k0j7m0
-1077i6m8j6K5M2N4om3oK0Pj9OL3K5k0m3l8rOL9K7j2k7k3J9L0J7j9k7KJ7J9J3klJ8K2oj5O
-1081c1L9J5k1MPm1m2j0K4K4l5n9m4l3%J1nj1j4pK2M2J5k9l9k7LL7O8M0j9k9j1J9K0J1Rj0
-1084a07llk1k9m0j6jj3J6L9L5Mj7j4j6kP%j3l6k7NJ6NK1M2K7K1L1oj7lnmrJ6K3%j4k1l9m0
-1088b08l3k6k0kJ9L3mj3lOL1L6km2l1j3RMj7j4j9l9ON8N4K1j0JJ5jj6l0k6J5J3k2j7j5l3
-1092c35j1Ql8j6nj9j2J3L8J4oJJ6K7J8mrJ1j0l2j1P%j0k5k6J6K4K5J5llJ8j4n3n1j5K4K7
-1096d06K5M4L4J7J6K6J1kk6k6krl0l1k8K0N3K5j3l2k4j3j5J1M3N2K3qnNMnl5l5j9j8%PK1
-1099c45K8J7k3m5l5j6pJ2J8J7J3%mLLRJ2L0M3Ok4qnJ4pk4J8K0%k9k8j8k6j4j6PL2L3L0J4
-1103b95J5J9kj8klmKrj3OJ0j3LK6Rk8j9qj3rj1K2M0K3K8J9MJk9m7l2j0k7m6k7JK8L8J2l4
-1107c93k4nj8j9j0j0k1j6ML3J7J5K1J7K8Oj8j0ok1NL8J0nQRJ9K1K1K3rl4m8m4nOK9L9ol7
-1111c90k6j9j7J2L1M1L1RjJQJ4J2k1m7k4mpJ4K8Mk1k1m9k1K1J4nk4k1k8m4k3J5J0jrj2KL1
-1114e37M8L9K1k6l8J4K7J4JJ2K7O0P7N9J2J2nj9nJ1J7pQK8L0NqNL2K1j8j7%K6O0K5J6K1q
-1118D0j9J7J5J6J9j8k2oJj9m4JN4N7L7J5M1M4pl1K0N4O4N1L9L3J5K5L6L2M4R3J00Q5Q2O8
-1121A032L6M7P0O8Q1J38J68J72K04K36K30K21K57K96L18L70M58N71O67P29Q26R69J092J245
-1124A0501J443J626J826J982K064K088K117K151K220K323K447K554K598K597K539K454K364
-1125D7894K285K270K275K256K146J933J650J354J143J040R71R05P74N89L33K2k00l28l58
-1127F8954l14k38j72j62j89j98j82j53r5kO2J24J91K62L01L44M36O17P45Q16Q65Q76Q82Q53
-1129G4623Q54R16J021J105J147J221J269J282J296J373J493J524J459J342J248J222J316
-1131I5711J472J569J597J597J588J683J918K184K397K567K794L141L559L909M192M498M793
-1133A41169N095N474N818N886N569M854L742K369R80j84r26j357j700k047k412k756l039
-1134A66535l230l423l680l914m020m105m168m190m242m436m871n414n799n890n675n211m697
-1136H9570m315m009l712l405l090k785k513k278k126k014j926j811j672j549j453j362j255
-1137D8295j184j135j134j098j052j104j156j177j179j148j082j012r11q45q19p60p11p02
-1139C0086o87o68o15n85n91n67m93m32m25m58m97m90m65m13l91l54l14k95l04l27l05k97
-1141B0113l13l33l34l54l45k57k33k25k12k16k32k08j94j98k06k13j94j57j58k01k13k04
-1143A4913j75j58j49j27j55j64j53j50j13r8q8r0j04r4p4p4q9j08j12q4q9j05j15j13o8m3
-1146A2021q2j02j02q3q6j12p7o7o7n6p1p0p1q2j01p4o1o6n9k9n1q5r3q2l9j6j7j6j9l2p7
-1149I976q3m6j8%Jk4o8p1k8k6m7m4o1n3j8k7l5l4o4n1l2m6n9n0m1n6q8j03p8n6l0j4k2l6
-1152H468l3l3m2m0o5r2q8o4n2k5Jj8o2o6n9p2r0p9n0n0o8n1k2o3r6j09j01r4n8l9k9l3n2
-1155F574n3m8m0p6p6m5o9q3o3n2p1p2n5l8l1l5k5l7o0o4l8mj7l4k2j5OJ7k1p1q0q0o4n5k2
-1158D981j3rpRj7l2m8n4m4m3n8m3k6k4j9m4o6n8n6l5KJ2K3k2p7l8km4m8m0m1j6j6m5k9j8
-1162C895m1m7m1l4k0k7j7j5ml0l8k2l7l4k8j7k4j3k1j5ORJ1k2m7l4k7l0J3M0Mp7p4j4K8J2
-1165C168k4m0m3j5qkpj9l0m7k0Kk2j4j4k2k5j8NJ9J5Kj8l4k1k6l3k1k7j1pl5l4rj7%M3J8
-1169B609prql1m3n1l4pj0j4J5Pj9k2QJ4%kj3l4qNpJ1L6%n3k4j9j6J3Lm6n1oQPLj2l6l6k8
-1173B093kL2L0j3k6j1OKk5k4l1l2l1mJ9Qj6l4k3KKj3pL4P4N4J8kk8m9l2kl7m8k3J1K6Rk8
-1176A879j7lj4j9qkk1k1%J6Pj2k0k3k6m9n9k2J5Qj3k7j5J3knNMj3ojqjLJj1j1mj9qKjlJ8
-1180A507j7n5k2Nmj1J6K7Mk6j5OkJ4J5mlJ8L6L3J5k3m1k2l4m2nK7Km0k5l2l3kK6Rj0k0k3
-1184A249k6%J3OLJ2L8L6QK%qqJJ4K4Mn1o7l9qK6M4N4L2j9m1j8%j2m6m5k4LM6L2RkpKlj3o
-1188A215NNk1l9j9qj1j2J3L4J4%Pjl0m7k5pjJ3L4J9K1L0J0pmj5j4J8M0L1Ml3l6m3j8J8%l1
-1192A109k3j5j6J8M7M1J1rk2m1l3k4nmQkj8j3Krj3L5O3K4j8j2Lj8l0m6n7j7J9K1ppJOJ7Q
-1196I74l1l2j4ML0L2J9K1J9J0K0J3qrmRRj6l0j3kk9m5l2k5qQK0J9j1k6J3M6L1mj8j0j4j5
-1199I01NK6%j1jMJ2lj2J5J8Mj0l0j6Qnj4j0j6%Qj7k4KJ3J9L4K6J6pj6j7lmj5LJ5Rj0MJ3p
-1204I07j7lJ8J3k0n1m5kJ3J1J6QjlK1K1K6K8Lj1j9nj3j8j9LnOL7NOJ2l1m3j6mJ6J3kj2mK0
-1207H59K5Ml7k6onj8RM4K9Rkk5k2lj1PJ9k6n4k9JRJ3K3J7K8K5%qk4m3j7K6M6L3Ol2m4j0J
-1211G91JkMPKJMLK1ol2l0j1NOLRlj2kJ8RkkKnkKlkKqk4j3Jkk0k0OK0J5J9J3j1k3j8k1m1j3
-1216F36J9krjJ5L6L7K6QOok1ppkJ3J1J1PJ3N0M0J5qj7j3k4j4j2l1k3qpmpmk1k2RK2J7K1K4
-1220G66Nj2j5j9oJ2K3M0K4pj2J3j0l1l0l9j0J6J2J3J0KlJk%LOOOOj6j3J3J8J0ok7j5KJ0L
-1224G47k2m1j6J3J8K8K9Mok0k2kjj9pPjj7nMmKJ5J1JnPK0Njj0oJ8J4%kJ%j1j0j1nPOLJ0j2
-1228G14j8rr%K4K6Kloj4k3rJ7K6J9JnJ2Ppj0mlj0j6j0j5J7L5j6l9j7j1jJ9L5M0K3Jpj6j8
-1232G22j6j2j2qjpNK4J5PJ3j0k9qJRK2K1RNJ2J6j2m1qJ3MQK2L0J2j8l4j3rl3k7lKJ2L2J9
-1236G34j1j9k1j0K0L2K7Nj3j9k2l5m1k8nL2O3L1J2j4j9K0L5K0J5J5J2j0m4k6NJ%JNJ5Lk6
-1240G40j3J2
-1240G39
##END=	
##END=	
