# Supplementary material for: Uranium-stibinidiide, -stibinidene, and -stibido multiple bonds and uranium-nitride formation from multimetallic diuranium-distibene-mediated dinitrogen cleavage
Source: Nat Commun. 2025 Aug 4;16:7136. doi: 10.1038/s41467-025-61612-5 (PMC12322283; doi:10.1038/s41467-025-61612-5)
Supplement: Supplementary file 3 — Source Data [file 41467_2025_61612_MOESM3_ESM.zip › Supplementary Data 1K 13C.jdx]

##TITLE=	KDP028.1.11.fid

##JCAMP-DX=	6.0	$$ MestReNova 14.3.0-30573
##DATA TYPE=	LINK
##BLOCK_ID=	1
##BLOCKS=	2    
##ORIGIN=	Mestrelab Research S.L.
##OWNER=	n16601rs
##$MNOVA/LINK_BLOCK_TYPE=	ITEM	$$ NMR Spectrum
##$MNOVA/ITEM/POLYGON=	(XY..XY)
5321,5835
8722,5835
8722,8208
5321,8208
5321,5835
##$MNOVA/ITEM/Z=	0
##$MNOVA/ITEM/ANGLE=	0
##TITLE=	KDP028.1.11.fid
##JCAMP-DX=	6.0	$$ MestReNova 14.3.0-30573
##BLOCK_ID=	2
##DATA TYPE=	MNOVA NMR VIEW DATA
##DATA CLASS=	MNOVA VIEW DATA
##$MNOVA/ITEM/ZOOM/X=	-19.425918705509722884,	219.41740000868915672
##$MNOVA/ITEM/ZOOM/Y=	-1450.288330078125,	14205.0712890625
##END=	
##TITLE=	KDP028.1.11.fid
##JCAMP-DX=	6.0	$$ MestReNova 14.3.0-30573
##BLOCK_ID=	3
##DATA TYPE=	NMR SPECTRUM
##DATA CLASS=	XYDATA
##NUMDIM=	1
##ORIGIN=	Bruker BioSpin GmbH
##OWNER=	logout
##.OBSERVE FREQUENCY=	75.490383821553805888
##.OBSERVE NUCLEUS=	^13C
##.SOLVENT NAME=	Pyr
##.PULSE SEQUENCE=	zgpg30
##LONGDATE=	2022/02/03 16:30:00.000
##.ACQUISITIONMODE=	SIMULTANEOUS (DQD)
##$ORIGINAL FORMAT=	Bruker XWIN-NMR
##$MNOVA/SCALES_VERSION=	9
##$PARAMETER FILE=	(acqus, ASCII, c:/Users/n16601rs/OneDrive%20-%20The%20University%20of%20Manchester/MS%20U-Sb/OG%20compounds/NMR-CvH%20MSbH2/NMR-CvH%20MSbH2/1H%20and%2013C%20NMR%20of%20K(18c6)SbH2/11/acqus, 0)
$$ ##TITLE= Parameter file, TOPSPIN		Version 3.2
$$ ##JCAMPDX= 5.0
$$ ##DATATYPE= Parameter Values
$$ ##NPOINTS= 1	$$ modification sequence number
$$ ##ORIGIN= Bruker BioSpin GmbH
$$ ##OWNER= logout
$$ $$ 2022-02-03 16:30:47.024 +0100  logout@kalin.chemie.uni-marburg.de
$$ $$ /nmrdata/data/akhaenisch/nmr/KDP028.1/11/acqus
$$ $$ process /opt/topspin3.2pl7/prog/mod/dirdata
$$ ##$ACQT0= -1.68067226890756
$$ ##$AMP= (0..31)
$$ 100 100 100 100 100 100 100 100 100 100 100 100 100 100 100 100 100 100
$$ 100 100 100 100 100 100 100 100 100 100 100 100 100 100
$$ ##$AMPCOIL= (0..19)
$$ 0 0 0 0 0 0 0 0 0 0 0 0 0 0 0 0 0 0 0 0
$$ ##$ANAVPT= -1
$$ ##$AQSEQ= 0
$$ ##$AQ_mod= 3
$$ ##$AUNM= <au_zg>
$$ ##$AUTOPOS= <24 >
$$ ##$BF1= 75.482836
$$ ##$BF2= 300.19
$$ ##$BF3= 75.482836
$$ ##$BF4= 75.482836
$$ ##$BF5= 75.482836
$$ ##$BF6= 75.482836
$$ ##$BF7= 75.482836
$$ ##$BF8= 75.482836
$$ ##$BYTORDA= 0
$$ ##$CAGPARS= (0..11)
$$ 0 0 0 0 0 0 0 0 0 0 0 0
$$ ##$CFDGTYP= 0
$$ ##$CFRGTYP= 9
$$ ##$CHEMSTR= <none>
$$ ##$CNST= (0..63)
$$ 1 1 145 1 1 1 1 1 1 1 1 1 1 1 1 1 1 1 1 1 1 1 1 1 1 1 1 1 1 1 1 1 1 1 1
$$ 1 1 1 1 1 1 1 1 1 1 1 1 1 1 1 1 1 1 1 1 1 1 1 1 1 1 1 1 1
$$ ##$CPDPRG= (0..8)
$$ <waltz16> <> <waltz16> <> <mlev> <mlev> <mlev> <mlev> <mlev>
$$ ##$D= (0..63)
$$ 0 1 0.00345 0 0 0 0 0 0 0.06 0 0.03 2e-05 3e-06 0 0 0.0002 0 0 0 0 0 0
$$ 0 0 0 0 0 0 0 0 0 0 0 0 0 0 0 0 0 0 0 0 0 0 0 0 0 0 0 0 0 0 0 0 0 0 0 0
$$ 0 0 0 0 0
$$ ##$DATE= 1643902234
$$ ##$DE= 6.5
$$ ##$DECBNUC= <off>
$$ ##$DECIM= 1109.33333333333
$$ ##$DECNUC= <off>
$$ ##$DECSTAT= 4
$$ ##$DIGMOD= 1
$$ ##$DIGTYP= 12
$$ ##$DQDMODE= 0
$$ ##$DR= 22
$$ ##$DS= 4
$$ ##$DSPFIRM= 0
$$ ##$DSPFVS= 20
$$ ##$DTYPA= 0
$$ ##$EXP= <MRC>
$$ ##$F1LIST= <111111111111111>
$$ ##$F2LIST= <222222222222222>
$$ ##$F3LIST= <333333333333333>
$$ ##$FCUCHAN= (0..9)
$$ 0 1 2 0 0 0 0 0 0 0
$$ ##$FL1= 83
$$ ##$FL2= 83
$$ ##$FL3= 83
$$ ##$FL4= 83
$$ ##$FOV= 20
$$ ##$FQ1LIST= <freqlist>
$$ ##$FQ2LIST= <freqlist>
$$ ##$FQ3LIST= <freqlist>
$$ ##$FQ4LIST= <freqlist>
$$ ##$FQ5LIST= <freqlist>
$$ ##$FQ6LIST= <freqlist>
$$ ##$FQ7LIST= <freqlist>
$$ ##$FQ8LIST= <freqlist>
$$ ##$FRQLO3= 1247897.42844619
$$ ##$FRQLO3N= 0
$$ ##$FS= (0..7)
$$ 83 83 83 83 83 83 83 83
$$ ##$FTLPGN= 0
$$ ##$FW= 125000
$$ ##$FnILOOP= 0
$$ ##$FnMODE= 0
$$ ##$FnTYPE= 0
$$ ##$GPNAM= (0..31)
$$ <SINE.100> <SINE.100> <SINE.100> <SINE.100> <SINE.100> <SINE.100> <SINE.100>
$$ <SINE.100> <SINE.100> <SINE.100> <SINE.100> <SINE.100> <SINE.100> <SINE.100>
$$ <SINE.100> <SINE.100> <SINE.100> <SINE.100> <SINE.100> <SINE.100> <SINE.100>
$$ <SINE.100> <SINE.100> <SINE.100> <SINE.100> <SINE.100> <SINE.100> <SINE.100>
$$ <SINE.100> <SINE.100> <SINE.100> <SINE.100>
$$ ##$GPX= (0..31)
$$ 0 0 0 0 0 0 0 0 0 0 0 0 0 0 0 0 0 0 0 0 0 0 0 0 0 0 0 0 0 0 0 0
$$ ##$GPY= (0..31)
$$ 0 0 0 0 0 0 0 0 0 0 0 0 0 0 0 0 0 0 0 0 0 0 0 0 0 0 0 0 0 0 0 0
$$ ##$GPZ= (0..31)
$$ 0 0 0 0 0 0 0 0 0 0 0 0 0 0 0 0 0 0 0 0 0 0 0 0 0 0 0 0 0 0 0 0
$$ ##$GRDPROG= <>
$$ ##$GRPDLY= 67.9881286621094
$$ ##$HDDUTY= 20
$$ ##$HDRATE= 20
$$ ##$HGAIN= (0..3)
$$ 0 0 0 0
$$ ##$HL1= 3
$$ ##$HL2= 83
$$ ##$HL3= 83
$$ ##$HL4= 83
$$ ##$HOLDER= 24
$$ ##$HPMOD= (0..7)
$$ 0 0 0 0 0 0 0 0
$$ ##$HPPRGN= 0
$$ ##$IN= (0..63)
$$ 0.001 0.001 0.001 0.001 0.001 0.001 0.001 0.001 0.001 0.001 0.001 0.001
$$ 0.001 0.001 0.001 0.001 0.001 0.001 0.001 0.001 0.001 0.001 0.001 0.001
$$ 0.001 0.001 0.001 0.001 0.001 0.001 0.001 0.001 0.001 0.001 0.001 0.001
$$ 0.001 0.001 0.001 0.001 0.001 0.001 0.001 0.001 0.001 0.001 0.001 0.001
$$ 0.001 0.001 0.001 0.001 0.001 0.001 0.001 0.001 0.001 0.001 0.001 0.001
$$ 0.001 0.001 0.001 0.001
$$ ##$INF= (0..7)
$$ 0 0 0 0 0 0 0 0
$$ ##$INP= (0..63)
$$ 0 0 0 0 0 0 0 0 0 0 0 0 0 0 0 0 0 0 0 0 0 0 0 0 0 0 0 0 0 0 0 0 0 0 0 0
$$ 0 0 0 0 0 0 0 0 0 0 0 0 0 0 0 0 0 0 0 0 0 0 0 0 0 0 0 0
$$ ##$INSTRUM= <Spect>
$$ ##$L= (0..31)
$$ 1 1 1 1 1 1 1 1 1 1 1 1 1 1 1 1 1 1 1 1 1 1 1 1 1 1 1 1 1 1 1 1
$$ ##$LFILTER= 200
$$ ##$LGAIN= -2
$$ ##$LINPSTP= 0
$$ ##$LOCKED= yes
$$ ##$LOCKFLD= 8673
$$ ##$LOCKGN= 131.600006103516
$$ ##$LOCKPOW= -38
$$ ##$LOCKPPM= 8.71000003814697
$$ ##$LOCNUC= <2H>
$$ ##$LOCPHAS= 322.4
$$ ##$LOCSHFT= yes
$$ ##$LOCSW= 0
$$ ##$LTIME= 0.100000001490116
$$ ##$MASR= 4200
$$ ##$MASRLST= <masrlst>
$$ ##$MULEXPNO= (0..15)
$$ 0 0 0 0 0 0 0 0 0 0 0 0 0 0 0 0
$$ ##$NBL= 1
$$ ##$NC= -6
$$ ##$NLOGCH= 1
$$ ##$NOVFLW= 7
$$ ##$NS= 512
$$ ##$NUC1= <13C>
$$ ##$NUC2= <1H>
$$ ##$NUC3= <off>
$$ ##$NUC4= <off>
$$ ##$NUC5= <off>
$$ ##$NUC6= <off>
$$ ##$NUC7= <off>
$$ ##$NUC8= <off>
$$ ##$NUCLEUS= <off>
$$ ##$NUSLIST= <automatic>
$$ ##$NusAMOUNT= 25
$$ ##$NusFPNZ= no
$$ ##$NusJSP= 0
$$ ##$NusSEED= 54321
$$ ##$NusT2= 1
$$ ##$NusTD= 0
$$ ##$O1= 7547.82155378564
$$ ##$O2= 1200.75999996061
$$ ##$O3= 7547.82155378564
$$ ##$O4= 7547.82155378564
$$ ##$O5= 7547.82155378564
$$ ##$O6= 7547.82155378564
$$ ##$O7= 7547.82155378564
$$ ##$O8= 7547.82155378564
$$ ##$OVERFLW= 1
$$ ##$P= (0..63)
$$ 8 8 16 8.93 17.86 16.5 25 50 700 30 60 40000 40000 2000 0 200000 1000 2000
$$ 500 600 2500 0 0 0 1000 0 500 8 1000 2000 0 0 7400 0 0 0 80000 0 0 3400
$$ 4000 2250 1500 10000 1480 0 40000 2100 4000 0 0 0 0 0 0 0 0 0 0 0 0 0 360
$$ 2800
$$ ##$PACOIL= (0..15)
$$ 0 0 0 0 0 0 0 0 0 0 0 0 0 0 0 0
$$ ##$PAPS= 2
$$ ##$PARMODE= 0
$$ ##$PCPD= (0..9)
$$ 100 80 90 100 100 100 100 100 100 100
$$ ##$PEXSEL= (0..9)
$$ 1 1 1 1 1 1 1 1 1 1
$$ ##$PHCOR= (0..31)
$$ 0 0 0 0 0 0 0 0 0 0 0 0 0 0 0 0 0 0 0 0 0 0 0 0 0 0 0 0 0 0 0 0
$$ ##$PHLIST= <>
$$ ##$PHP= 2
$$ ##$PH_ref= 0
$$ ##$PL= (0..63)
$$ 120 0.8 0 120 120 120 120 120 120 56.72 120 120 17.89 17.86 120 13.03 120
$$ 120 0.8 19.64 120 54.97 120 120 120 120 120 120 120 120 17.89 120 120 120
$$ 120 120 120 120 120 120 120 120 120 120 120 120 120 120 120 120 120 120
$$ 120 120 120 120 120 120 120 120 120 120 120 120
$$ ##$PLSTEP= 0.1
$$ ##$PLSTRT= -6
$$ ##$PLW= (0..63)
$$ -1 25.28 9.2437 0 0 -1 -1 -1 -1 0 2.5887 0.10355 0.091005 0.045775 0 0.81904
$$ 0 -1 25.28 0.2528 -1 2.9486e-05 -1 0 0.00047177 0 1.1794e-06 0 -1 2.5887
$$ 0.091005 0.36402 0 0 -1 -1 0 -1 -1 -1 -1 -1 -1 -1 -1 -1 -1 -1 -1 -1 -1
$$ -1 -1 -1 -1 -1 -1 -1 -1 -1 -1 -1 -1 -1
$$ ##$PLWMAX= (0..7)
$$ 121 36.8 0 0 0 0 0 0
$$ ##$POWMOD= 0
$$ ##$PQPHASE= 0
$$ ##$PQSCALE= 0
$$ ##$PR= 4
$$ ##$PRECHAN= (0..15)
$$ -1 2 0 1 -1 -1 -1 -1 -1 -1 -1 -1 -1 -1 -1 -1
$$ ##$PRGAIN= 0
$$ ##$PROBHD= <5 mm DUL 13C-1H/D Z-GRD Z5517/0060
$$ >
$$ ##$PULPROG= <zgpg30>
$$ ##$PW= 0
$$ ##$PYNM= <acqu.py>
$$ ##$QNP= 1
$$ ##$RD= 0
$$ ##$RECCHAN= (0..15)
$$ 0 1 0 0 0 0 0 0 0 0 0 0 0 0 0 0
$$ ##$RECPH= 0
$$ ##$RECPRE= (0..15)
$$ -1 2 -1 -1 -1 -1 -1 -1 -1 -1 -1 -1 -1 -1 -1 -1
$$ ##$RECPRFX= (0..15)
$$ -1 -1 -1 -1 -1 -1 -1 -1 -1 -1 -1 -1 -1 -1 -1 -1
$$ ##$RECSEL= (0..15)
$$ 0 1 0 0 0 0 0 0 0 0 0 0 0 0 0 0
$$ ##$RG= 1290
$$ ##$RO= 0
$$ ##$ROUTWD1= (0..23)
$$ 1 2 2 2 2 2 2 2 0 0 0 1 0 0 0 1 0 0 0 0 0 0 0 0
$$ ##$ROUTWD2= (0..23)
$$ 1 2 2 2 2 2 2 2 0 0 0 0 0 0 0 0 0 0 0 0 0 0 0 0
$$ ##$RSEL= (0..15)
$$ 0 1 2 0 0 0 0 0 0 0 0 0 0 0 0 0
$$ ##$S= (0..7)
$$ 83 25 26 83 26 83 83 83
$$ ##$SELREC= (0..9)
$$ 0 0 0 0 0 0 0 0 0 0
$$ ##$SFO1= 75.4903838215538
$$ ##$SFO2= 300.19120076
$$ ##$SFO3= 75.4903838215538
$$ ##$SFO4= 75.4903838215538
$$ ##$SFO5= 75.4903838215538
$$ ##$SFO6= 75.4903838215538
$$ ##$SFO7= 75.4903838215538
$$ ##$SFO8= 75.4903838215538
$$ ##$SOLVENT= <Pyr>
$$ ##$SOLVOLD= <off>
$$ ##$SP= (0..63)
$$ 1 120 120 120 0 0 120 120 0 0 0 0 0 0 120 0 150 150 150 150 150 150 150
$$ 150 150 150 150 150 150 150 120 120 120 120 120 120 120 120 120 120 120
$$ 120 120 120 120 120 120 120 120 120 120 120 120 120 120 120 120 120 120
$$ 120 120 120 120 120
$$ ##$SPECTR= 0
$$ ##$SPINCNT= 0
$$ ##$SPNAM= (0..63)
$$ <gauss> <Q5.1000> <Q3_surbop.1> <0.0> <Eburp2tr.1000> <Crp60comp.4> <Crp60,0.5,20.1>
$$ <Sinc1.1000> <Crp60,0.5,20.1> <gauss> <Crp60comp.4> <Crp60comp.4> <gauss>
$$ <gauss> <Eburp2.1000> <gauss> <gauss> <gauss> <0.0> <Q5tr_sebop.1> <Q5tr_sebop.1>
$$ <Q5tr_sebop.1> <Q5tr_sebop.1> <gauss> <gauss> <gauss> <Gaus1_180r.1000>
$$ <gauss> <gauss> <Q5tr.1000> <Q3_surbop.1> <Reburp.1000> <Q3.1000> <> <Q3_surbop.1>
$$ <Q3_surbop.1> <Q5.1000> <> <> <> <> <> <> <> <> <> <> <> <> <> <> <> <>
$$ <> <> <> <> <> <> <> <> <> <> <>
$$ ##$SPOAL= (0..63)
$$ 0.5 1 0.5 0.5 0 0.5 0.5 0.5 0.5 0.5 0.5 0.5 0.5 0.5 1 0.5 0.5 0.5 0.5 0
$$ 0 0 0 0.5 0.5 0.5 0.5 0.5 0.5 0 0.5 0.5 0.5 0.5 0.5 0.5 1 0.5 0.5 0.5 0.5
$$ 0.5 0.5 0.5 0.5 0.5 0.5 0.5 0.5 0.5 0.5 0.5 0.5 0.5 0.5 0.5 0.5 0.5 0.5
$$ 0.5 0.5 0.5 0.5 0.5
$$ ##$SPOFFS= (0..63)
$$ 0 0 0 0 0 0 0 0 0 0 0 0 0 0 0 0 0 0 0 0 0 0 0 0 0 0 0 0 0 0 0 0 0 0 0 0
$$ 0 0 0 0 0 0 0 0 0 0 0 0 0 0 0 0 0 0 0 0 0 0 0 0 0 0 0 0
$$ ##$SPPEX= (0..63)
$$ 0 0 0 0 0 0 0 0 0 0 0 0 0 0 0 0 0 0 0 0 0 0 0 0 0 0 0 0 0 0 0 0 0 0 0 0
$$ 0 0 0 0 0 0 0 0 0 0 0 0 0 0 0 0 0 0 0 0 0 0 0 0 0 0 0 0
$$ ##$SPW= (0..63)
$$ -1 0.00034032 0.00027863 0 0.01712 2.472 0 0.0021255 2.472 -1 2.472 2.472
$$ -1 -1 0.01712 -1 -1 -1 0 1.204258 1.87198 0.874082 4.713852 -1 -1 -1 2.7197e-06
$$ -1 -1 0.0099436 0.20353 0.059044 0.001285 -1 0.10109 0.00027863 0.034032
$$ -1 -1 -1 -1 -1 -1 -1 -1 -1 -1 -1 -1 -1 -1 -1 -1 -1 -1 -1 -1 -1 -1 -1 -1
$$ -1 -1 -1
$$ ##$SUBNAM= (0..9)
$$ <""> <""> <""> <""> <""> <""> <""> <""> <""> <"">
$$ ##$SW= 238.823082373819
$$ ##$SWIBOX= (0..19)
$$ 0 1 2 3 0 0 0 0 0 0 0 0 0 0 0 0 0 0 0 0
$$ ##$SW_h= 18028.8461538462
$$ ##$SWfinal= 0
$$ ##$TD= 65536
$$ ##$TD0= 1
$$ ##$TE= 300
$$ ##$TE1= 300
$$ ##$TE2= 300
$$ ##$TE3= 300
$$ ##$TE4= 300
$$ ##$TEG= 300
$$ ##$TE_PIDX= 0
$$ ##$TE_STAB= (0..9)
$$ 0 0 0 0 0 0 0 0 0 0
$$ ##$TL= (0..7)
$$ 0 120 120 120 120 120 120 120
$$ ##$TUNHIN= 0
$$ ##$TUNHOUT= 0
$$ ##$TUNXOUT= 0
$$ ##$USERA1= <user>
$$ ##$USERA2= <user>
$$ ##$USERA3= <user>
$$ ##$USERA4= <user>
$$ ##$USERA5= <user>
$$ ##$V9= 5
$$ ##$VALIST= <valist>
$$ ##$VCLIST= <CCCCCCCCCCCCCCC>
$$ ##$VD= 0
$$ ##$VDLIST= <DDDDDDDDDDDDDDD>
$$ ##$VPLIST= <PPPPPPPPPPPPPPP>
$$ ##$VTLIST= <TTTTTTTTTTTTTTT>
$$ ##$WBST= 1024
$$ ##$WBSW= 4
$$ ##$XGAIN= (0..3)
$$ 0 0 0 0
$$ ##$XL= 0
$$ ##$YL= 0
$$ ##$YMAX_a= 2049696
$$ ##$YMIN_a= -2552821
$$ ##$ZGOPTNS= <>
$$ ##$ZL1= 120
$$ ##$ZL2= 120
$$ ##$ZL3= 120
$$ ##$ZL4= 120
$$ ##END=
$$ 
##$PARAMETER FILE=	(audita.txt, ASCII, c:/Users/n16601rs/OneDrive%20-%20The%20University%20of%20Manchester/MS%20U-Sb/OG%20compounds/NMR-CvH%20MSbH2/NMR-CvH%20MSbH2/1H%20and%2013C%20NMR%20of%20K(18c6)SbH2/11/audita.txt, 0)
$$ ##TITLE= Audit trail, TOPSPIN		Version 3.2
$$ ##JCAMPDX= 5.01
$$ ##ORIGIN= Bruker BioSpin GmbH
$$ ##OWNER= logout
$$ $$ /nmrdata/data/akhaenisch/nmr/KDP028.1/11/audita.txt
$$ ##AUDIT TRAIL=  $$ (NUMBER, WHEN, WHO, WHERE, PROCESS, VERSION, WHAT)
$$ (   1,<2022-02-03 16:30:34.934 +0100>,<logout>,<kalin.chemie.uni-marburg.de>,<go>,<TOPSPIN 3.2>,
$$       <created by zg
$$ 	started at 2022-02-03 16:05:47.516 +0100,
$$ 	POWCHK disabled, PULCHK disabled,
$$        configuration hash MD5:
$$        B0 50 E2 DC AB 49 23 BE 1A F2 02 1F 62 09 6E 76
$$        data hash MD5: 64K
$$        1A A5 4E DC 8A 42 1B DD 65 7E 01 19 2E 09 A8 28>)
$$ (   2,<2022-02-03 16:30:46.226 +0100>,<logout>,<kalin.chemie.uni-marburg.de>,<audit>,<TOPSPIN 3.2>,
$$       <user comment:
$$        ICON-NMR User ID: akhaenisch
$$        data hash MD5: 64K
$$        1A A5 4E DC 8A 42 1B DD 65 7E 01 19 2E 09 A8 28>)
$$ (   3,<2022-02-03 16:30:47.027 +0100>,<logout>,<kalin.chemie.uni-marburg.de>,<dirdata>,<TOPSPIN 3.2>,
$$       <wrpa from 1 11 "KDP028.1" "/opt/topspin3.2pl7/data/akhaenisch/nmr"
$$        data hash MD5: 64K
$$        1A A5 4E DC 8A 42 1B DD 65 7E 01 19 2E 09 A8 28>)
$$ ##END=
$$ 
$$ $$ hash MD5
$$ $$ 46 E6 F6 A3 30 CE D6 26 6A 03 9F 79 BE 0F 03 03
$$ 
##$PARAMETER FILE=	(auditp.txt, ASCII, c:/Users/n16601rs/OneDrive%20-%20The%20University%20of%20Manchester/MS%20U-Sb/OG%20compounds/NMR-CvH%20MSbH2/NMR-CvH%20MSbH2/1H%20and%2013C%20NMR%20of%20K(18c6)SbH2/11/pdata/1/auditp.txt, 0)
$$ ##TITLE= Audit trail, TOPSPIN		Version 3.2
$$ ##JCAMPDX= 5.01
$$ ##ORIGIN= Bruker BioSpin GmbH
$$ ##OWNER= logout
$$ $$ /nmrdata/data/akhaenisch/nmr/KDP028.1/11/pdata/1/auditp.txt
$$ ##AUDIT TRAIL=  $$ (NUMBER, WHEN, WHO, WHERE, PROCESS, VERSION, WHAT)
$$ (   1,<2022-02-03 16:30:34.934 +0100>,<logout>,<kalin.chemie.uni-marburg.de>,<go>,<TOPSPIN 3.2>,
$$       <created by zg
$$ 	started at 2022-02-03 16:05:47.516 +0100,
$$ 	POWCHK disabled, PULCHK disabled,
$$        configuration hash MD5:
$$        B0 50 E2 DC AB 49 23 BE 1A F2 02 1F 62 09 6E 76
$$        data hash MD5: 64K
$$        1A A5 4E DC 8A 42 1B DD 65 7E 01 19 2E 09 A8 28>)
$$ (   2,<2022-02-03 16:30:46.226 +0100>,<logout>,<kalin.chemie.uni-marburg.de>,<audit>,<TOPSPIN 3.2>,
$$       <user comment:
$$        ICON-NMR User ID: akhaenisch
$$        data hash MD5: 64K
$$        1A A5 4E DC 8A 42 1B DD 65 7E 01 19 2E 09 A8 28>)
$$ (   3,<2022-02-03 16:30:46.687 +0100>,<logout>,<kalin.chemie.uni-marburg.de>,<proc1d>,<TOPSPIN 3.2>,
$$       <Start of raw data processing
$$        ef LB = 1 FT_mod = 6 PKNL = 1 SI = 32K 
$$        data hash MD5: 32K
$$        F4 5A 14 82 48 93 09 DF BD 82 AB 86 45 44 B6 FE>)
$$ (   4,<2022-02-03 16:30:46.785 +0100>,<logout>,<kalin.chemie.uni-marburg.de>,<proc1d>,<TOPSPIN 3.2>,
$$       <apk 
$$        data hash MD5: 32K
$$        72 AF A0 BC 95 5C 75 05 B8 B6 5A 77 55 D8 7F ED>)
$$ (   5,<2022-02-03 16:30:46.792 +0100>,<logout>,<kalin.chemie.uni-marburg.de>,<proc1d>,<TOPSPIN 3.2>,
$$       <abs ABSG = 5 
$$        data hash MD5: 32K
$$        93 EF B0 55 A9 D7 5F 52 45 70 18 5A 9B 90 80 38>)
$$ (   6,<2022-02-03 16:30:47.028 +0100>,<logout>,<kalin.chemie.uni-marburg.de>,<dirdata>,<TOPSPIN 3.2>,
$$       <wrpa from 1 11 "KDP028.1" "/opt/topspin3.2pl7/data/akhaenisch/nmr"
$$        data hash MD5: 32K
$$        93 EF B0 55 A9 D7 5F 52 45 70 18 5A 9B 90 80 38>)
$$ ##END=
$$ 
$$ $$ hash MD5
$$ $$ F8 7F 00 8B 15 B8 A0 50 D3 CF F2 02 67 88 00 B5
$$ 
##$PARAMETER FILE=	(cpdprg2, ASCII, c:/Users/n16601rs/OneDrive%20-%20The%20University%20of%20Manchester/MS%20U-Sb/OG%20compounds/NMR-CvH%20MSbH2/NMR-CvH%20MSbH2/1H%20and%2013C%20NMR%20of%20K(18c6)SbH2/11/cpdprg2, 0)
$$ 1 pcpd*3:180
$$   pcpd*4:0
$$   pcpd*2:180
$$   pcpd*3:0
$$   pcpd  :180
$$   pcpd*2:0
$$   pcpd*4:180
$$   pcpd*2:0
$$   pcpd*3:180
$$ 2 pcpd*3:0
$$   pcpd*4:180
$$   pcpd*2:0
$$   pcpd*3:180
$$   pcpd  :0
$$   pcpd*2:180
$$   pcpd*4:0
$$   pcpd*2:180
$$   pcpd*3:0
$$   lo to 2 times 2
$$ 3 pcpd*3:180
$$   pcpd*4:0
$$   pcpd*2:180
$$   pcpd*3:0
$$   pcpd  :180
$$   pcpd*2:0
$$   pcpd*4:180
$$   pcpd*2:0
$$   pcpd*3:180
$$   jump to 1
$$ 
##$PARAMETER FILE=	(datafile, ASCII, c:/Users/n16601rs/OneDrive%20-%20The%20University%20of%20Manchester/MS%20U-Sb/OG%20compounds/NMR-CvH%20MSbH2/NMR-CvH%20MSbH2/1H%20and%2013C%20NMR%20of%20K(18c6)SbH2/11/fid, 0)
$$ 
##$PARAMETER FILE=	(format.temp, ASCII, c:/Users/n16601rs/OneDrive%20-%20The%20University%20of%20Manchester/MS%20U-Sb/OG%20compounds/NMR-CvH%20MSbH2/NMR-CvH%20MSbH2/1H%20and%2013C%20NMR%20of%20K(18c6)SbH2/11/format.temp, 0)
$$ EDIT_PAR COMMAND FILE
$$ 
$$ DI_MODE         LONG
$$ ED_ENTRY        ACQU
$$ ORDER           FILE
$$ 
$$ 
$$ HEADER		"F2 - Acquisition Parameters"
$$ T_NAME		Date_
$$ 		TYPE	R64
$$ 		CLASS	ACQU
$$ 		SUBRANGE 0.0 50000000
$$ 		REL	"Date_=itodate(DATE)"
$$ 		INV_REL	"DATE=datetoi(Date_,DATE)"
$$ 		FORMAT	"%14.0f"
$$ 		TEXT	" "
$$ END
$$ T_NAME		Time
$$ 		TYPE	R32
$$ 		CLASS	ACQU
$$ 		SUBRANGE 0.0 1000000
$$ 		REL	"Time=itotime(DATE)"
$$ 		INV_REL	"DATE=timetoi(Time,DATE)"
$$ 		FORMAT	"%14.2f"
$$ 		TEXT	" "
$$ END
$$ NAME		INSTRUM
$$ 		TEXT	" "
$$ END
$$ NAME		PROBHD
$$ 		FORMAT	"%14.14s"
$$ 		TEXT	" "
$$ END
$$ NAME		PULPROG
$$ 		TEXT	" "
$$ END
$$ NAME		TD
$$ 		TEXT	" "
$$ END
$$ NAME		SOLVENT
$$ 		TEXT	" "
$$ END
$$ NAME		NS
$$ 		TEXT	" "
$$ END
$$ NAME		DS
$$ 		TEXT	" "
$$ END
$$ T_NAME		SWH
$$ 		TYPE	R32
$$ 		CLASS	ACQU
$$ 		SUBRANGE 0.0 1e8
$$ 		REL	"SWH=SW*SFO1"
$$ 		INV_REL "SW=SWH/SFO1"
$$ 		UNIT	"Hz"
$$ 		FORMAT	"%14.3f Hz"
$$ 		TEXT	" "
$$ END
$$ T_NAME          FIDRES
$$                 TYPE    R32
$$                 CLASS   ACQU
$$                 SUBRANGE 0.0 100000
$$                 REL     "FIDRES=SW*SFO1/TD"
$$                 INV_REL "TD = nextpow(SW*SFO1/FIDRES)"
$$ 		UNIT	"Hz"
$$ 		FORMAT	"%14.6f Hz"
$$ 		TEXT	" "
$$ END
$$ T_NAME          AQ
$$ 		TYPE	R32
$$ 		CLASS	ACQU
$$ 		SUBRANGE 0.0 1000
$$ 		REL	"AQ=aqcalc(SW,SFO1,TD,DIGTYP)"
$$ 		INV_REL	"TD=tdcalc(SW,SFO1,1.0e6*AQ,DIGTYP)"
$$ 		UNIT	"sec"
$$ 		FORMAT	"%14.7f sec"
$$ 		TEXT	" "
$$ END
$$ NAME		RG
$$ 		TEXT	" "
$$ END
$$ T_NAME          DW
$$ 		TYPE	R32
$$ 		CLASS	ACQU
$$ 		SUBRANGE 0.0 1000000
$$ 		REL	"DW=1/(2*SW*SFO1)"
$$ 		INV_REL	"SW=1000000/(2*(0.005+DW)*SFO1)"
$$ 		UNIT	"usec"
$$ 		FORMAT	"%14.3lf usec"
$$ 		TEXT	" "
$$ END
$$ NAME		DE
$$ 		FORMAT	"%14.2f usec"
$$ 		TEXT	" "
$$ END
$$ NAME		TE
$$ 		FORMAT	"%14.1f K"
$$ 		TEXT	" "
$$ END
$$ T_NAME		D1
$$ 		TYPE	R32
$$ 		CLASS	ACQU
$$ 		SUBRANGE 0.0 1e38
$$ 		REL	"D1=D[1]"
$$ 		INV_REL	"D[1]=D1"
$$ 		UNIT	"sec"
$$ 		FORMAT	"%14.8f sec"
$$ 		TEXT	" "
$$ END
$$ T_NAME		D11
$$ 		TYPE	R32
$$ 		CLASS	ACQU
$$ 		SUBRANGE 0.0 1e38
$$ 		REL	"D11=D[11]"
$$ 		INV_REL	"D[11]=D11"
$$ 		UNIT	"sec"
$$ 		FORMAT	"%14.8f sec"
$$ 		TEXT	" "
$$ END
$$ NAME		TD0
$$ 		TEXT	" "
$$ END
$$ HEADER		"======== CHANNEL f1 ========"
$$ NAME		SFO1
$$ 		FORMAT	"%14.7f MHz"
$$ 		TEXT	" "
$$ END
$$ NAME		NUC1
$$ 		NONEDIT
$$ 		TEXT	" "
$$ END
$$ T_NAME		P1
$$ 		TYPE	R32
$$ 		CLASS	ACQU
$$ 		SUBRANGE 0.0 1.0e10
$$ 		REL	"P1=P[1]"
$$ 		INV_REL	"P[1]=P1"
$$ 		UNIT	"usec"
$$ 		FORMAT	"%14.2f usec"
$$ 		TEXT	" "
$$ END
$$ T_NAME		PLW1
$$ 		TYPE	R32
$$ 		CLASS	ACQU
$$ 		SUBRANGE 0 121
$$ 		REL	"PLW1=PLW[1]"
$$ 		INV_REL	"PLW[1]=PLW1"
$$ 		UNIT	"W"
$$ 		FORMAT	"%14.8f W"
$$ 		TEXT	"power PLW1 "
$$ END
$$ HEADER		"======== CHANNEL f2 ========"
$$ NAME		SFO2
$$ 		FORMAT	"%14.7f MHz"
$$ 		TEXT	" "
$$ END
$$ NAME		NUC2
$$ 		NONEDIT
$$ 		TEXT	" "
$$ END
$$ NAME		CPDPRG[2]
$$ 		TEXT	" "
$$ END
$$ T_NAME		PCPD2
$$ 		TYPE	R32
$$ 		CLASS	ACQU
$$ 		SUBRANGE 0 1e38
$$ 		REL	"PCPD2=PCPD[2]"
$$ 		INV_REL	"PCPD[2]=PCPD2"
$$ 		UNIT	"usec"
$$ 		FORMAT	"%14.2f usec"
$$ 		TEXT	" "
$$ END
$$ T_NAME		PLW2
$$ 		TYPE	R32
$$ 		CLASS	ACQU
$$ 		SUBRANGE 0 36.8
$$ 		REL	"PLW2=PLW[2]"
$$ 		INV_REL	"PLW[2]=PLW2"
$$ 		UNIT	"W"
$$ 		FORMAT	"%14.8f W"
$$ 		TEXT	"power PLW2 "
$$ END
$$ T_NAME		PLW12
$$ 		TYPE	R32
$$ 		CLASS	ACQU
$$ 		SUBRANGE 0 36.8
$$ 		REL	"PLW12=PLW[12]"
$$ 		INV_REL	"PLW[12]=PLW12"
$$ 		UNIT	"W"
$$ 		FORMAT	"%14.8f W"
$$ 		TEXT	"power PLW12 "
$$ END
$$ T_NAME		PLW13
$$ 		TYPE	R32
$$ 		CLASS	ACQU
$$ 		SUBRANGE 0 36.8
$$ 		REL	"PLW13=PLW[13]"
$$ 		INV_REL	"PLW[13]=PLW13"
$$ 		UNIT	"W"
$$ 		FORMAT	"%14.8f W"
$$ 		TEXT	"power PLW13 "
$$ END
$$ 
##$PARAMETER FILE=	(intrng, ASCII, c:/Users/n16601rs/OneDrive%20-%20The%20University%20of%20Manchester/MS%20U-Sb/OG%20compounds/NMR-CvH%20MSbH2/NMR-CvH%20MSbH2/1H%20and%2013C%20NMR%20of%20K(18c6)SbH2/11/pdata/1/intrng, 0)
$$ P 0
$$ 150.302814   148.823140
$$ 135.906978   134.718866
$$ 123.967545   122.531606
$$ 70.473348   69.912092
$$ 
##$PARAMETER FILE=	(parm.txt, ASCII, c:/Users/n16601rs/OneDrive%20-%20The%20University%20of%20Manchester/MS%20U-Sb/OG%20compounds/NMR-CvH%20MSbH2/NMR-CvH%20MSbH2/1H%20and%2013C%20NMR%20of%20K(18c6)SbH2/11/pdata/1/parm.txt, 0)
$$ 
$$ Current Data Parameters
$$ NAME           KDP028.1              
$$ EXPNO                11              
$$ PROCNO                1              
$$ 
$$ F2 - Acquisition Parameters
$$ Date_          20220203              
$$ Time              16.30              
$$ INSTRUM           Spect              
$$ PROBHD   5 mm DUL 13C-1              
$$ PULPROG          zgpg30              
$$ TD                65536              
$$ SOLVENT             Pyr              
$$ NS                  512              
$$ DS                    4              
$$ SWH           18028.846 Hz           
$$ FIDRES         0.275098 Hz           
$$ AQ            1.8175317 sec          
$$ RG                 1290              
$$ DW               27.733 usec         
$$ DE                 6.50 usec         
$$ TE                300.0 K            
$$ D1           1.00000000 sec          
$$ D11          0.03000000 sec          
$$ TD0                   1              
$$ 
$$ ======== CHANNEL f1 ========
$$ SFO1         75.4903838 MHz          
$$ NUC1                13C              
$$ P1                 8.00 usec         
$$ PLW1        25.28000069 W            
$$ 
$$ ======== CHANNEL f2 ========
$$ SFO2        300.1912008 MHz          
$$ NUC2                 1H              
$$ CPDPRG[2        waltz16              
$$ PCPD2             90.00 usec         
$$ PLW2         9.24370003 W            
$$ PLW12        0.09100500 W            
$$ PLW13        0.04577500 W            
$$ 
$$ F2 - Processing parameters
$$ SI                32768              
$$ SF           75.4828360 MHz          
$$ WDW                  EM              
$$ SSB      0              
$$ LB                 1.00 Hz           
$$ GB       0              
$$ PC                 1.40              
$$ 
##$PARAMETER FILE=	(procs, ASCII, c:/Users/n16601rs/OneDrive%20-%20The%20University%20of%20Manchester/MS%20U-Sb/OG%20compounds/NMR-CvH%20MSbH2/NMR-CvH%20MSbH2/1H%20and%2013C%20NMR%20of%20K(18c6)SbH2/11/pdata/1/procs, 0)
$$ ##TITLE= Parameter file, TOPSPIN		Version 3.2
$$ ##JCAMPDX= 5.0
$$ ##DATATYPE= Parameter Values
$$ ##NPOINTS= 1	$$ modification sequence number
$$ ##ORIGIN= Bruker BioSpin GmbH
$$ ##OWNER= logout
$$ $$ 2022-02-03 16:30:47.027 +0100  logout@kalin.chemie.uni-marburg.de
$$ $$ /nmrdata/data/akhaenisch/nmr/KDP028.1/11/pdata/1/procs
$$ $$ process /opt/topspin3.2pl7/prog/mod/dirdata
$$ ##$ABSF1= 219.4174
$$ ##$ABSF2= -19.42957
$$ ##$ABSG= 5
$$ ##$ABSL= 3
$$ ##$ALPHA= 0
$$ ##$AQORDER= 0
$$ ##$ASSFAC= 0
$$ ##$ASSFACI= 0
$$ ##$ASSFACX= 0
$$ ##$ASSWID= 0
$$ ##$AUNMP= <MR_proc_1d>
$$ ##$AXLEFT= 0
$$ ##$AXNAME= <>
$$ ##$AXNUC= <13C>
$$ ##$AXRIGHT= 0
$$ ##$AXTYPE= 0
$$ ##$AXUNIT= <>
$$ ##$AZFE= 0.1
$$ ##$AZFW= 0.5
$$ ##$BCFW= 0
$$ ##$BC_mod= 0
$$ ##$BYTORDP= 0
$$ ##$COROFFS= 0
$$ ##$CY= 15
$$ ##$DATMOD= 1
$$ ##$DC= 0
$$ ##$DFILT= <>
$$ ##$DTYPP= 0
$$ ##$ERETIC= no
$$ ##$F1P= 219.417404174805
$$ ##$F2P= -19.4295590453663
$$ ##$FCOR= 0
$$ ##$FTSIZE= 32768
$$ ##$FT_mod= 6
$$ ##$GAMMA= 0
$$ ##$GB= 0
$$ ##$INTBC= 1
$$ ##$INTSCL= 1
$$ ##$ISEN= 30
$$ ##$LB= 1
$$ ##$LEV0= 0
$$ ##$LPBIN= 0
$$ ##$MAXI= 10000
$$ ##$MC2= 0
$$ ##$MEAN= 0
$$ ##$ME_mod= 0
$$ ##$MI= 0
$$ ##$MddCEXP= no
$$ ##$MddCT_SP= no
$$ ##$MddF180= no
$$ ##$MddLAMBDA= 0
$$ ##$MddMEMORY= 0
$$ ##$MddMERGE= 0
$$ ##$MddNCOMP= 0
$$ ##$MddNITER= 0
$$ ##$MddNOISE= 0
$$ ##$MddPHASE= 0
$$ ##$MddSEED= 0
$$ ##$MddSRSIZE= 0
$$ ##$Mdd_CsALG= 0
$$ ##$Mdd_CsLAMBDA= 0
$$ ##$Mdd_CsNITER= 0
$$ ##$Mdd_CsNORM= 0
$$ ##$Mdd_CsZF= 0
$$ ##$Mdd_mod= 0
$$ ##$NCOEF= 0
$$ ##$NC_proc= -5
$$ ##$NLEV= 6
$$ ##$NOISF1= 0
$$ ##$NOISF2= 0
$$ ##$NSP= 0
$$ ##$NTH_PI= 0
$$ ##$NZP= 0
$$ ##$OFFSET= 219.4174
$$ ##$PC= 1.4
$$ ##$PHC0= 30.44139
$$ ##$PHC1= -47.91402
$$ ##$PH_mod= 1
$$ ##$PKNL= yes
$$ ##$PPARMOD= 0
$$ ##$PPDIAG= 0
$$ ##$PPIPTYP= 0
$$ ##$PPMPNUM= 2147483647
$$ ##$PPRESOL= 1
$$ ##$PSCAL= 4
$$ ##$PSIGN= 0
$$ ##$PYNMP= <proc.py>
$$ ##$REVERSE= no
$$ ##$SF= 75.482836
$$ ##$SI= 32768
$$ ##$SIGF1= 0
$$ ##$SIGF2= 0
$$ ##$SINO= 80
$$ ##$SIOLD= 32768
$$ ##$SPECTYP= <>
$$ ##$SREGLST= <13C.Pyr>
$$ ##$SSB= 0
$$ ##$STSI= 32768
$$ ##$STSR= 0
$$ ##$SW_p= 18028.8461538462
$$ ##$SYMM= 0
$$ ##$S_DEV= 0
$$ ##$TDeff= 65536
$$ ##$TDoff= 0
$$ ##$TI= <>
$$ ##$TILT= no
$$ ##$TM1= 0
$$ ##$TM2= 0
$$ ##$TOPLEV= 0
$$ ##$USERP1= <user>
$$ ##$USERP2= <user>
$$ ##$USERP3= <user>
$$ ##$USERP4= <user>
$$ ##$USERP5= <user>
$$ ##$WDW= 1
$$ ##$XDIM= 64
$$ ##$YMAX_p= 397626498
$$ ##$YMIN_p= -4160530
$$ ##END=
$$ 
##$PARAMETER FILE=	(pulseprogram, ASCII, c:/Users/n16601rs/OneDrive%20-%20The%20University%20of%20Manchester/MS%20U-Sb/OG%20compounds/NMR-CvH%20MSbH2/NMR-CvH%20MSbH2/1H%20and%2013C%20NMR%20of%20K(18c6)SbH2/11/pulseprogram, 0)
$$ # 1 "/opt/topspin3.2pl7/exp/stan/nmr/lists/pp/zgpg30"
$$ ;zgpg30
$$ ;avance-version (12/01/11)
$$ ;1D sequence with power-gated decoupling
$$ ;using 30 degree flip angle
$$ ;
$$ ;$CLASS=HighRes
$$ ;$DIM=1D
$$ ;$TYPE=
$$ ;$SUBTYPE=
$$ ;$COMMENT=
$$ ;$RECOMMEND=y
$$ 
$$ 
$$ # 1 "/opt/topspin3.2pl7/exp/stan/nmr/lists/pp/Avance.incl" 1
$$ ;Avance2.incl
$$ ;   for TCU3
$$ ;
$$ ;avance-version (13/06/17)
$$ ;
$$ ;$CLASS=HighRes Incl
$$ ;$COMMENT=
$$ # 145 "/opt/topspin3.2pl7/exp/stan/nmr/lists/pp/Avance.incl"
$$ ;$Id: Avance2.incl,v 1.23.8.3 2013/08/30 09:44:49 ber Exp $
$$ # 14 "/opt/topspin3.2pl7/exp/stan/nmr/lists/pp/zgpg30" 2
$$ 
$$ # 1 "/opt/topspin3.2pl7/exp/stan/nmr/lists/pp/Delay.incl" 1
$$ ;Delay.incl  -  include file for commonly used delays
$$ ;
$$ ;version (13/08/07)
$$ ;
$$ ;$CLASS=HighRes Incl
$$ ;$COMMENT=
$$ 
$$ # 9 "/opt/topspin3.2pl7/exp/stan/nmr/lists/pp/Delay.incl"
$$ ;general delays
$$ 
$$ define delay DELTA
$$ define delay DELTA1
$$ define delay DELTA2
$$ define delay DELTA3
$$ define delay DELTA4
$$ define delay DELTA5
$$ define delay DELTA6
$$ define delay DELTA7
$$ define delay DELTA8
$$ define delay DELTA9
$$ define delay DELTA10
$$ define delay DELTA11
$$ define delay DELTA12
$$ define delay DELTA13
$$ define delay DELTA14
$$ define delay DELTA15
$$ define delay DELTA16
$$ 
$$ define delay TAU
$$ define delay TAU1
$$ define delay TAU2
$$ define delay TAU3
$$ define delay TAU4
$$ define delay TAU5
$$ define delay TAU6
$$ define delay TAU7
$$ define delay TAU8
$$ define delay TAU9
$$ # 40 "/opt/topspin3.2pl7/exp/stan/nmr/lists/pp/Delay.incl"
$$ define delay INCR1
$$ define delay INCR2
$$ define delay INCR3
$$ define delay INCR4
$$ define delay INCR5
$$ define delay INCR6
$$ 
$$ 
$$ ;delays for centering pulses
$$ # 50 "/opt/topspin3.2pl7/exp/stan/nmr/lists/pp/Delay.incl"
$$ define delay CEN_HN1
$$ define delay CEN_HN2
$$ define delay CEN_HN3
$$ define delay CEN_HC1
$$ define delay CEN_HC2
$$ define delay CEN_HC3
$$ define delay CEN_HC4
$$ define delay CEN_HP1
$$ define delay CEN_HP2
$$ define delay CEN_CN1
$$ define delay CEN_CN2
$$ define delay CEN_CN3
$$ define delay CEN_CN4
$$ define delay CEN_CP1
$$ define delay CEN_CP2
$$ 
$$ 
$$ ;loop counters
$$ # 69 "/opt/topspin3.2pl7/exp/stan/nmr/lists/pp/Delay.incl"
$$ define loopcounter COUNTER
$$ define loopcounter SCALEF
$$ define loopcounter FACTOR1
$$ define loopcounter FACTOR2
$$ define loopcounter FACTOR3
$$ define loopcounter FACTOR4
$$ define loopcounter FACTOR5
$$ define loopcounter FACTOR6
$$ 
$$ 
$$ # 80 "/opt/topspin3.2pl7/exp/stan/nmr/lists/pp/Delay.incl"
$$ ;$Id: Delay.incl,v 1.13.8.2 2013/08/30 09:44:49 ber Exp $
$$ # 15 "/opt/topspin3.2pl7/exp/stan/nmr/lists/pp/zgpg30" 2
$$ 
$$ 
$$ # 18 "/opt/topspin3.2pl7/exp/stan/nmr/lists/pp/zgpg30"
$$ "d11=30m"
$$ 
$$ 
$$ "DELTA=d1-100m"
$$ # 24 "/opt/topspin3.2pl7/exp/stan/nmr/lists/pp/zgpg30"
$$ "acqt0=-p1*0.66/3.1416"
$$ 
$$ 
$$ # 1 "mc_line 27 file /opt/topspin3.2pl7/exp/stan/nmr/lists/pp/zgpg30 exp. def. part of mc cmd. before ze"
$$ define delay MCWRK
$$ define delay MCREST
$$ "MCREST = 30m - 30m"
$$ "MCWRK = 0.333333*30m"
$$ 
$$     dccorr
$$ # 27 "/opt/topspin3.2pl7/exp/stan/nmr/lists/pp/zgpg30"
$$ 1 ze
$$ # 1 "mc_line 27 file /opt/topspin3.2pl7/exp/stan/nmr/lists/pp/zgpg30 exp. def. of mc cmd. after ze"
$$ # 28 "/opt/topspin3.2pl7/exp/stan/nmr/lists/pp/zgpg30"
$$   d11 pl12:f2
$$ # 1 "mc_line 29 file /opt/topspin3.2pl7/exp/stan/nmr/lists/pp/zgpg30 exp. start label for mc cmd."
$$ 2 MCWRK  * 2 do:f2
$$ LBLF0, MCWRK 
$$   MCREST
$$ # 30 "/opt/topspin3.2pl7/exp/stan/nmr/lists/pp/zgpg30"
$$   10u pl13:f2
$$   d11 cpd2:f2
$$   DELTA
$$   4u do:f2
$$   10u pl12:f2
$$   100m cpd2:f2
$$   p1*0.33 ph1
$$   go=2 ph31
$$ # 1 "mc_line 38 file /opt/topspin3.2pl7/exp/stan/nmr/lists/pp/zgpg30 exp. mc cmd. in line"
$$   MCWRK do:f2 pl13:f2 wr #0
$$   MCWRK zd
$$   lo to LBLF0 times td0
$$ 
$$   MCWRK
$$ # 39 "/opt/topspin3.2pl7/exp/stan/nmr/lists/pp/zgpg30"
$$ exit
$$ # 42 "/opt/topspin3.2pl7/exp/stan/nmr/lists/pp/zgpg30"
$$ ph1=0 2 2 0 1 3 3 1
$$ ph31=0 2 2 0 1 3 3 1
$$ 
$$ 
$$ ;pl1 : f1 channel - power level for pulse (default)
$$ ;pl12: f2 channel - power level for CPD/BB decoupling
$$ ;pl13: f2 channel - power level for second CPD/BB decoupling
$$ ;p1 : f1 channel -  90 degree high power pulse
$$ ;d1 : relaxation delay; 1-5 * T1
$$ ;d11: delay for disk I/O                             [30 msec]
$$ ;ns: 1 * n, total number of scans: NS * TD0
$$ ;cpd2: decoupling according to sequence defined by cpdprg2
$$ ;pcpd2: f2 channel - 90 degree pulse for decoupling sequence
$$ # 58 "/opt/topspin3.2pl7/exp/stan/nmr/lists/pp/zgpg30"
$$ ;$Id: zgpg30,v 1.12.6.1 2012/01/31 17:56:42 ber Exp $
$$ 
##$PARAMETER FILE=	(title, ASCII, c:/Users/n16601rs/OneDrive%20-%20The%20University%20of%20Manchester/MS%20U-Sb/OG%20compounds/NMR-CvH%20MSbH2/NMR-CvH%20MSbH2/1H%20and%2013C%20NMR%20of%20K(18c6)SbH2/11/pdata/1/title, 0)
$$ 
$$ 
##$PARAMETER FILE=	(uxnmr.par, ASCII, c:/Users/n16601rs/OneDrive%20-%20The%20University%20of%20Manchester/MS%20U-Sb/OG%20compounds/NMR-CvH%20MSbH2/NMR-CvH%20MSbH2/1H%20and%2013C%20NMR%20of%20K(18c6)SbH2/11/uxnmr.par, 0)
$$ ##TITLE= Parameter file, TOPSPIN		Version 3.2
$$ ##JCAMPDX= 5.0
$$ ##DATATYPE= Parameter Values
$$ ##NPOINTS= 959	$$ modification sequence number
$$ ##ORIGIN= Bruker BioSpin GmbH
$$ ##OWNER= nmrsu
$$ $$ 2022-01-24 10:47:14.548 +0100  logout@kalin.chemie.uni-marburg.de
$$ $$ /opt/topspin3.2pl7/conf/instr/Spect/uxnmr.par
$$ $$ process /opt/topspin3.2pl7/prog/mod/hconfserver
$$ ##$ACB= 0
$$ ##$ACBTAT= (0..23)
$$ 0 66 66 50 0 0 0 0 0 0 0 0 0 0 0 0 0 0 0 0 0 0 0 0
$$ ##$ACBTBA= (0..23)
$$ 0 1 1 0 0 0 0 0 0 0 0 0 0 0 0 0 0 0 0 0 0 0 0 0
$$ ##$ACBTBLK= (0..23)
$$ 0 0 0 0 0 0 0 0 0 0 0 0 0 0 0 0 0 0 0 0 0 0 0 0
$$ ##$ACBTCTL= (0..23)
$$ 0 0 0 0 0 0 0 0 0 0 0 0 0 0 0 0 0 0 0 0 0 0 0 0
$$ ##$ACBTDI= (0..23)
$$ 0 102 102 72 0 0 0 0 0 0 0 0 0 0 0 0 0 0 0 0 0 0 0 0
$$ ##$ACBTDM= (0..23)
$$ 0 10 10 0 0 0 0 0 0 0 0 0 0 0 0 0 0 0 0 0 0 0 0 0
$$ ##$ACBTFHI= (0..23)
$$ 0 400 400 0 0 0 0 0 0 0 0 0 0 0 0 0 0 0 0 0 0 0 0 0
$$ ##$ACBTFL= (0..23)
$$ 0 73 74 8 0 0 0 0 0 0 0 0 0 0 0 0 0 0 0 0 0 0 0 0
$$ ##$ACBTFLO= (0..23)
$$ 0 14 14 0 0 0 0 0 0 0 0 0 0 0 0 0 0 0 0 0 0 0 0 0
$$ ##$ACBTINP= (0..23)
$$ 0 1 2 3 0 0 0 0 0 0 0 0 0 0 0 0 0 0 0 0 0 0 0 0
$$ ##$ACBTOUT= (0..23)
$$ 0 1 2 0 0 0 0 0 0 0 0 0 0 0 0 0 0 0 0 0 0 0 0 0
$$ ##$ACBTPO= (0..23)
$$ 0 150000 60000 20000 0 0 0 0 0 0 0 0 0 0 0 0 0 0 0 0 0 0 0 0
$$ ##$ACBTPW= (0..23)
$$ 0 10 10 0 0 0 0 0 0 0 0 0 0 0 0 0 0 0 0 0 0 0 0 0
$$ ##$ACBTSB= (0..23)
$$ 0 0 0 0 0 0 0 0 0 0 0 0 0 0 0 0 0 0 0 0 0 0 0 0
$$ ##$ACBTSDT= (0..23)
$$ 0 0 0 0 0 0 0 0 0 0 0 0 0 0 0 0 0 0 0 0 0 0 0 0
$$ ##$ACBTY= <no>
$$ ##$AMPDFLT= no
$$ ##$AQSBDCH= (0..95)
$$ 0 0 0 0 0 0 0 255 255 255 255 255 255 255 255 255 255 255 255 255 255 255
$$ 255 255 255 255 255 255 255 255 255 255 255 255 255 255 255 255 255 255
$$ 255 255 255 255 255 255 255 255 255 255 255 255 255 255 255 255 255 255
$$ 255 255 255 255 255 255 255 255 255 255 255 255 255 255 255 255 255 255
$$ 255 255 255 255 255 255 255 255 255 255 255 255 255 255 255 255 255 255
$$ 255 255
$$ ##$AQSBDHW= (0..95)
$$ 1 1 4 4 0 0 0 255 255 255 255 255 255 255 255 255 255 255 255 255 255 255
$$ 255 255 255 255 255 255 255 255 255 255 255 255 255 255 255 255 255 255
$$ 255 255 255 255 255 255 255 255 255 255 255 255 255 255 255 255 255 255
$$ 255 255 255 255 255 255 255 255 255 255 255 255 255 255 255 255 255 255
$$ 255 255 255 255 255 255 255 255 255 255 255 255 255 255 255 255 255 255
$$ 255 255
$$ ##$AQSBDID= (0..95)
$$ 82 88 83 83 65 67 66 255 255 255 255 255 255 255 255 255 255 255 255 255
$$ 255 255 255 255 255 255 255 255 255 255 255 255 255 255 255 255 255 255
$$ 255 255 255 255 255 255 255 255 255 255 255 255 255 255 255 255 255 255
$$ 255 255 255 255 255 255 255 255 255 255 255 255 255 255 255 255 255 255
$$ 255 255 255 255 255 255 255 255 255 255 255 255 255 255 255 255 255 255
$$ 255 255 255 255
$$ ##$AQSBDNO= (0..95)
$$ 1 1 1 2 1 1 1 255 255 255 255 255 255 255 255 255 255 255 255 255 255 255
$$ 255 255 255 255 255 255 255 255 255 255 255 255 255 255 255 255 255 255
$$ 255 255 255 255 255 255 255 255 255 255 255 255 255 255 255 255 255 255
$$ 255 255 255 255 255 255 255 255 255 255 255 255 255 255 255 255 255 255
$$ 255 255 255 255 255 255 255 255 255 255 255 255 255 255 255 255 255 255
$$ 255 255
$$ ##$AQSBDSL= (0..95)
$$ 2 3 4 5 9 11 25 255 255 255 255 255 255 255 255 255 255 255 255 255 255
$$ 255 255 255 255 255 255 255 255 255 255 255 255 255 255 255 255 255 255
$$ 255 255 255 255 255 255 255 255 255 255 255 255 255 255 255 255 255 255
$$ 255 255 255 255 255 255 255 255 255 255 255 255 255 255 255 255 255 255
$$ 255 255 255 255 255 255 255 255 255 255 255 255 255 255 255 255 255 255
$$ 255 255 255
$$ ##$AQSBDTY= (0..95)
$$ 98 2 16 16 5 9 7 255 255 255 255 255 255 255 255 255 255 255 255 255 255
$$ 255 255 255 255 255 255 255 255 255 255 255 255 255 255 255 255 255 255
$$ 255 255 255 255 255 255 255 255 255 255 255 255 255 255 255 255 255 255
$$ 255 255 255 255 255 255 255 255 255 255 255 255 255 255 255 255 255 255
$$ 255 255 255 255 255 255 255 255 255 255 255 255 255 255 255 255 255 255
$$ 255 255 255
$$ ##$AQSBUAD= (0..95)
$$ 16 52 36 37 54 26 32 255 255 255 255 255 255 255 255 255 255 255 255 255
$$ 255 255 255 255 255 255 255 255 255 255 255 255 255 255 255 255 255 255
$$ 255 255 255 255 255 255 255 255 255 255 255 255 255 255 255 255 255 255
$$ 255 255 255 255 255 255 255 255 255 255 255 255 255 255 255 255 255 255
$$ 255 255 255 255 255 255 255 255 255 255 255 255 255 255 255 255 255 255
$$ 255 255 255 255
$$ ##$AQSECL= (0..95)
$$ 0 3 4 3 0 3 255 255 255 255 255 255 255 255 255 255 255 255 255 255 255
$$ 255 255 255 255 255 255 255 255 255 255 255 255 255 255 255 255 255 255
$$ 255 255 255 255 255 255 255 255 255 255 255 255 255 255 255 255 255 255
$$ 255 255 255 255 255 255 255 255 255 255 255 255 255 255 255 255 255 255
$$ 255 255 255 255 255 255 255 255 255 255 255 255 255 255 255 255 255 255
$$ 255 255 255
$$ ##$AQSECLS= (0..95)
$$ 0 7 1 2 0 0 255 255 255 255 255 255 255 255 255 255 255 255 255 255 255
$$ 255 255 255 255 255 255 255 255 255 255 255 255 255 255 255 255 255 255
$$ 255 255 255 255 255 255 255 255 255 255 255 255 255 255 255 255 255 255
$$ 255 255 255 255 255 255 255 255 255 255 255 255 255 255 255 255 255 255
$$ 255 255 255 255 255 255 255 255 255 255 255 255 255 255 255 255 255 255
$$ 255 255 255
$$ ##$AQSETH1= <no>
$$ ##$AQSETH2= <no>
$$ ##$AQSSPLT= no
$$ ##$ATT19F= (0..1)
$$ 0 0
$$ ##$ATT1H= (0..1)
$$ 0 0
$$ ##$ATT3H= (0..1)
$$ 0 0
$$ ##$ATTX= (0..1)
$$ 0 0
$$ ##$ATTY= (0..1)
$$ 0 0
$$ ##$ATTZ= (0..1)
$$ 0 0
$$ ##$BACSAIR= yes
$$ ##$BACSCAP= 60
$$ ##$BACSDEL= 10
$$ ##$BACSFCM= no
$$ ##$BACSOPT= <>
$$ ##$BACSTY= <tty08>
$$ ##$BARPTY= <no>
$$ ##$BFREQ= 300.19
$$ ##$BGAETH1= <no>
$$ ##$BGAETH2= <no>
$$ ##$BGAETH3= <no>
$$ ##$BGAETH4= <no>
$$ ##$BGAETH5= <no>
$$ ##$BGAETH6= <no>
$$ ##$BGAETH7= <no>
$$ ##$BGAETH8= <no>
$$ ##$BIRDS= yes
$$ ##$BMPC= 0
$$ ##$BMPCTY= <no>
$$ ##$BPSUTY= <no>
$$ ##$BSMS= 1
$$ ##$BSMS19FLock= yes
$$ ##$BSMSETH= <no>
$$ ##$BSMSTY= <tty02>
$$ ##$BgaChMap= (0..7)
$$ 15 15 15 15 15 15 15 15
$$ ##$BgaChShimMap= (0..7)
$$ 0 0 0 0 0 0 0 0
$$ ##$Bla01Eth= <no>
$$ ##$Bla01Nam= <BLA2BB 150/60 20-400>
$$ ##$Bla01PN= <W1345049>
$$ ##$Bla01SN= <1373>
$$ ##$Bla02Eth= <no>
$$ ##$Bla02Nam= <BSMS 2HTX>
$$ ##$Bla02PN= <>
$$ ##$Bla02SN= <>
$$ ##$Bla03Eth= <no>
$$ ##$Bla03Nam= <>
$$ ##$Bla03PN= <>
$$ ##$Bla03SN= <>
$$ ##$Bla04Eth= <no>
$$ ##$Bla04Nam= <>
$$ ##$Bla04PN= <>
$$ ##$Bla04SN= <>
$$ ##$Bla05Eth= <no>
$$ ##$Bla05Nam= <>
$$ ##$Bla05PN= <>
$$ ##$Bla05SN= <>
$$ ##$Bla06Eth= <no>
$$ ##$Bla06Nam= <>
$$ ##$Bla06PN= <>
$$ ##$Bla06SN= <>
$$ ##$Bla07Eth= <no>
$$ ##$Bla07Nam= <>
$$ ##$Bla07PN= <>
$$ ##$Bla07SN= <>
$$ ##$Bla08Eth= <no>
$$ ##$Bla08Nam= <>
$$ ##$Bla08PN= <>
$$ ##$Bla08SN= <>
$$ ##$CFASMOD= (0..7)
$$ 1 1 1 1 1 1 1 1
$$ ##$CFASMUL= (0..7)
$$ 1 1 1 1 1 1 1 1
$$ ##$CNFTXDR= (0..7)
$$ 6 6 0 0 0 0 0 0
$$ ##$COMDIG2= 0
$$ ##$CPDBTY= <no>
$$ ##$CRCOTY= <no>
$$ ##$CSW1= (0..31)
$$ 0 0 0 0 0 0 0 0 0 0 0 0 0 0 0 0 0 0 0 0 0 0 0 0 0 0 0 0 0 0 0 0
$$ ##$CSW2= (0..31)
$$ 0 0 0 0 0 0 0 0 0 0 0 0 0 0 0 0 0 0 0 0 0 0 0 0 0 0 0 0 0 0 0 0
$$ ##$CSWNUM= (0..7)
$$ 0 0 0 0 0 0 0 0
$$ ##$Ctb1Eth= <no>
$$ ##$DATSTAT= no
$$ ##$DIGI140= (0..7)
$$ 0 0 0 0 0 0 0 0
$$ ##$DIGIB12= (0..7)
$$ 0 0 0 0 0 0 0 0
$$ ##$DIGIB16= (0..7)
$$ 0 0 0 0 0 0 0 0
$$ ##$DIGIFA= (0..7)
$$ 0 0 0 0 0 0 0 0
$$ ##$DIGIHA= (0..7)
$$ 0 0 0 0 0 0 0 0
$$ ##$DIGIHAF= (0..7)
$$ 0 0 0 0 0 0 0 0
$$ ##$DIGIHRD= (0..7)
$$ 0 0 0 0 0 0 0 0
$$ ##$DIGIIA= (0..7)
$$ 0 0 0 0 0 0 0 0
$$ ##$DIGIO16= (0..7)
$$ 0 0 0 0 0 0 0 0
$$ ##$DIGISA= (0..7)
$$ 0 0 0 0 0 0 0 0
$$ ##$DIGISAF= (0..7)
$$ 0 0 0 0 0 0 0 0
$$ ##$DIGISL= (0..7)
$$ 0 0 0 0 0 0 0 0
$$ ##$DIGITYI= (0..7)
$$ 0 0 0 0 0 0 0 0
$$ ##$DIGITYP= (0..7)
$$ 0 0 0 0 0 0 0 0
$$ ##$DIGITZ= 0
$$ ##$DPPFAC= 1
$$ ##$DRMSETH= <no>
$$ ##$DRU= yes
$$ ##$DRUETH01= <149.236.99.89>
$$ ##$DRUETH02= <no>
$$ ##$DRUETH03= <no>
$$ ##$DRUETH04= <no>
$$ ##$DRUETH05= <no>
$$ ##$DRUETH06= <no>
$$ ##$DRUETH07= <no>
$$ ##$DRUETH08= <no>
$$ ##$DRUETH09= <no>
$$ ##$DRUETH10= <no>
$$ ##$DRUETH11= <no>
$$ ##$DRUETH12= <no>
$$ ##$DRUETH13= <no>
$$ ##$DRUETH14= <no>
$$ ##$DRUETH15= <no>
$$ ##$DRUETH16= <no>
$$ ##$DRUETH17= <no>
$$ ##$DRUETH18= <no>
$$ ##$DRUETH19= <no>
$$ ##$DRUETH20= <no>
$$ ##$DRUETH21= <no>
$$ ##$DRUETH22= <no>
$$ ##$DRUETH23= <no>
$$ ##$DRUETH24= <no>
$$ ##$DRUETH25= <no>
$$ ##$DRUETH26= <no>
$$ ##$DRUETH27= <no>
$$ ##$DRUETH28= <no>
$$ ##$DRUETH29= <no>
$$ ##$DRUETH30= <no>
$$ ##$DRUETH31= <no>
$$ ##$DRUETH32= <no>
$$ ##$Description= <Avance-AV 300>
$$ ##$DppType= 0
$$ ##$FCUMEM= (0..7)
$$ 2093056 2093056 0 0 0 0 0 0
$$ ##$FCUPAL= (0..7)
$$ 260 260 0 0 0 0 0 0
$$ ##$FGSVTY= <no>
$$ ##$FQMIX= 0
$$ ##$FUNCMOD= <>
$$ ##$GCUTYPE= 2
$$ ##$GCUTYPE2= 0
$$ ##$GPREDEL= 0
$$ ##$GPSCUTY= <no>
$$ ##$GRADRES= 0
$$ ##$GTUTY= <no>
$$ ##$GradAmpGain= (0..1)
$$ 0 0
$$ ##$GradAmpMaxCurX= (0..1)
$$ 0 0
$$ ##$GradAmpMaxCurY= (0..1)
$$ 0 0
$$ ##$GradAmpMaxCurZ= (0..1)
$$ 10 0
$$ ##$GradAmpType= (0..1)
$$ 2 0
$$ ##$HDIETH1= <no>
$$ ##$HDIETH2= <no>
$$ ##$HDIETH3= <no>
$$ ##$HDIETH4= <no>
$$ ##$HFAC= 3
$$ ##$HPCU= 0
$$ ##$HPCUTY= <no>
$$ ##$HPTXLP= (0..3)
$$ -1 -1 -1 -1
$$ ##$HPTXPI= (0..3)
$$ 0 0 0 0
$$ ##$HPTXPO= (0..3)
$$ 0 0 0 0
$$ ##$HPTXTY= (0..3)
$$ 0 0 0 0
$$ ##$IF451= 0
$$ ##$IFREQ= 1
$$ ##$INTFPR= 0
$$ ##$IPSOETH= <>
$$ ##$LOCKCONF= <>
$$ ##$LOCKTY= <tty03>
$$ ##$LOCSWID= 0
$$ ##$LOCSWIF= 0
$$ ##$LVDSSPLITETH1= <no>
$$ ##$LVDSSPLITETH2= <no>
$$ ##$LVDSSPLITETH3= <no>
$$ ##$LVDSSPLITETH4= <no>
$$ ##$Location= <>
$$ ##$M2FAC= 0
$$ ##$MAS= 0
$$ ##$MASETIME= 10
$$ ##$MASITIME= 10
$$ ##$MASTY= <no>
$$ ##$MAS_CT= 0
$$ ##$MAS_SG= 0
$$ ##$MAS_TO= 0
$$ ##$MEMPRM= 0
$$ ##$MHFAC= 0
$$ ##$MXFAC= 0
$$ ##$NAMPD1= <1H/2H 1H>
$$ ##$NAMPD10= <>
$$ ##$NAMPD11= <>
$$ ##$NAMPD12= <>
$$ ##$NAMPD13= <>
$$ ##$NAMPD14= <>
$$ ##$NAMPD15= <>
$$ ##$NAMPD16= <>
$$ ##$NAMPD2= <1H/2H 2H>
$$ ##$NAMPD3= <XBB19F 2HS>
$$ ##$NAMPD4= <>
$$ ##$NAMPD5= <>
$$ ##$NAMPD6= <>
$$ ##$NAMPD7= <>
$$ ##$NAMPD8= <>
$$ ##$NAMPD9= <>
$$ ##$NFCU= 2
$$ ##$NFRED= 0
$$ ##$NMRCH= 2
$$ ##$NMRMEM= 16384
$$ ##$NPSGU= 0
$$ ##$NRCU= 1
$$ ##$NROUT= 1
$$ ##$NSGU= 2
$$ ##$OrderNo= <>
$$ ##$PAMPF1= (0..15)
$$ 75 24 96 64 0 0 0 0 0 0 0 0 0 0 0 0
$$ ##$PAMPF2= (0..15)
$$ 0 0 0 0 0 0 0 0 0 0 0 0 0 0 0 0
$$ ##$PAMPF3= (0..15)
$$ 0 0 0 0 0 0 0 0 0 0 0 0 0 0 0 0
$$ ##$PAMPF4= (0..15)
$$ 0 0 0 0 0 0 0 0 0 0 0 0 0 0 0 0
$$ ##$PAMPF5= (0..15)
$$ 0 0 0 0 0 0 0 0 0 0 0 0 0 0 0 0
$$ ##$PAMPF6= (0..15)
$$ 0 0 0 0 0 0 0 0 0 0 0 0 0 0 0 0
$$ ##$PAMPF7= (0..15)
$$ 0 0 0 0 0 0 0 0 0 0 0 0 0 0 0 0
$$ ##$PAMPF8= (0..15)
$$ 0 0 0 0 0 0 0 0 0 0 0 0 0 0 0 0
$$ ##$PH4= 0
$$ ##$PHF4TY= <no>
$$ ##$POWCHK= no
$$ ##$PRAMD1= (0..7)
$$ 2 0 0 536870912 0 0 0 0
$$ ##$PRAMD10= (0..7)
$$ 0 0 0 0 0 0 0 0
$$ ##$PRAMD11= (0..7)
$$ 0 0 0 0 0 0 0 0
$$ ##$PRAMD12= (0..7)
$$ 0 0 0 0 0 0 0 0
$$ ##$PRAMD13= (0..7)
$$ 0 0 0 0 0 0 0 0
$$ ##$PRAMD14= (0..7)
$$ 0 0 0 0 0 0 0 0
$$ ##$PRAMD15= (0..7)
$$ 0 0 0 0 0 0 0 0
$$ ##$PRAMD16= (0..7)
$$ 0 0 0 0 0 0 0 0
$$ ##$PRAMD17= (0..7)
$$ 0 0 0 0 0 0 0 0
$$ ##$PRAMD18= (0..7)
$$ 0 0 0 0 0 0 0 0
$$ ##$PRAMD19= (0..7)
$$ 0 0 0 0 0 0 0 0
$$ ##$PRAMD2= (0..7)
$$ 0 1048576 0 536870912 0 1048576 0 536870912
$$ ##$PRAMD20= (0..7)
$$ 0 0 0 0 0 0 0 0
$$ ##$PRAMD21= (0..7)
$$ 0 0 0 0 0 0 0 0
$$ ##$PRAMD3= (0..7)
$$ 2147483644 2131230719 2147483647 67108863 0 0 0 0
$$ ##$PRAMD4= (0..7)
$$ 0 0 0 0 0 0 0 0
$$ ##$PRAMD5= (0..7)
$$ 0 0 0 0 0 0 0 0
$$ ##$PRAMD6= (0..7)
$$ 0 0 0 0 0 0 0 0
$$ ##$PRAMD7= (0..7)
$$ 0 0 0 0 0 0 0 0
$$ ##$PRAMD8= (0..7)
$$ 0 0 0 0 0 0 0 0
$$ ##$PRAMD9= (0..7)
$$ 0 0 0 0 0 0 0 0
$$ ##$PRAMLED= (0..1)
$$ 15 15
$$ ##$PRAMP1= <tty10>
$$ ##$PRAMP2= <no>
$$ ##$PRAMP3= <no>
$$ ##$PRAMP4= <no>
$$ ##$PRAMP5= <no>
$$ ##$PRAMP6= <no>
$$ ##$PRAMP7= <no>
$$ ##$PRAMP8= <no>
$$ ##$PRAMPTP= 1
$$ ##$PREPTY= <no>
$$ ##$PREREC= (0..15)
$$ 0 0 0 0 0 0 0 0 0 0 0 0 0 0 0 0
$$ ##$PRESHLD= 0
$$ ##$PTS160= -1
$$ ##$PTSA2X= (0..7)
$$ 0 0 0 0 0 0 0 0
$$ ##$PTSF2X= (0..7)
$$ 0 0 0 0 0 0 0 0
$$ ##$PTSFMX= (0..19)
$$ 429.9 429.9 0 0 0 0 0 0 0 0 0 0 0 0 0 0 0 0 0 0
$$ ##$PULCHK= no
$$ ##$PramDutyCycPerc= (0..15)
$$ 2 2 2 0 0 0 0 0 0 0 0 0 0 0 0 0
$$ ##$PramPeakPowerW= (0..15)
$$ 100 300 500 0 0 0 0 0 0 0 0 0 0 0 0 0
$$ ##$PramPulWidthMs= (0..15)
$$ 0.02 0.1 0.1 0 0 0 0 0 0 0 0 0 0 0 0 0
$$ ##$PreampMod01PN= <Z003958>
$$ ##$PreampMod01SN= <00100>
$$ ##$PreampMod02PN= <Z003958>
$$ ##$PreampMod02SN= <00100>
$$ ##$PreampMod03PN= <Z003502>
$$ ##$PreampMod03SN= <00058>
$$ ##$PreampMod04PN= <>
$$ ##$PreampMod04SN= <>
$$ ##$PreampMod05PN= <>
$$ ##$PreampMod05SN= <>
$$ ##$PreampMod06PN= <>
$$ ##$PreampMod06SN= <>
$$ ##$PreampMod07PN= <>
$$ ##$PreampMod07SN= <>
$$ ##$PreampMod08PN= <>
$$ ##$PreampMod08SN= <>
$$ ##$PreampMod09PN= <>
$$ ##$PreampMod09SN= <>
$$ ##$PreampMod10PN= <>
$$ ##$PreampMod10SN= <>
$$ ##$PreampMod11PN= <>
$$ ##$PreampMod11SN= <>
$$ ##$PreampMod12PN= <>
$$ ##$PreampMod12SN= <>
$$ ##$PreampMod13PN= <>
$$ ##$PreampMod13SN= <>
$$ ##$PreampMod14PN= <>
$$ ##$PreampMod14SN= <>
$$ ##$PreampMod15PN= <>
$$ ##$PreampMod15SN= <>
$$ ##$PreampMod16PN= <>
$$ ##$PreampMod16SN= <>
$$ ##$PreampModBisDat= (0..15)
$$ 20081016 20081016 20050117 0 0 0 0 0 0 0 0 0 0 0 0 0
$$ ##$ProdigyEth= <no>
$$ ##$RCUCDS= (0..7)
$$ 0 0 0 0 0 0 0 0
$$ ##$RCUCFS= (0..7)
$$ 0 0 0 0 0 0 0 0
$$ ##$RCUCSS= (0..7)
$$ 0 0 0 0 0 0 0 0
$$ ##$RCUI2C1= (0..7)
$$ 0 0 0 0 0 0 0 0
$$ ##$RCUI2C2= (0..7)
$$ 0 0 0 0 0 0 0 0
$$ ##$RCUI2C3= (0..7)
$$ 0 0 0 0 0 0 0 0
$$ ##$RCUI2C4= (0..7)
$$ 0 0 0 0 0 0 0 0
$$ ##$RCUI2C5= (0..7)
$$ 0 0 0 0 0 0 0 0
$$ ##$RCUI2C6= (0..7)
$$ 0 0 0 0 0 0 0 0
$$ ##$RCUI2C7= (0..7)
$$ 0 0 0 0 0 0 0 0
$$ ##$RCUI2C8= (0..7)
$$ 0 0 0 0 0 0 0 0
$$ ##$RDCU= 0
$$ ##$RFSINPUT= (0..1)
$$ 0 0
$$ ##$RFSVTY= <no>
$$ ##$RGTYPE= (0..31)
$$ 9 0 0 0 0 0 0 0 0 0 0 0 0 0 0 0 0 0 0 0 0 0 0 0 0 0 0 0 0 0 0 0
$$ ##$RG_max= (0..31)
$$ 2050 0 0 0 0 0 0 0 0 0 0 0 0 0 0 0 0 0 0 0 0 0 0 0 0 0 0 0 0 0 0 0
$$ ##$RG_min= (0..31)
$$ 0.25 0 0 0 0 0 0 0 0 0 0 0 0 0 0 0 0 0 0 0 0 0 0 0 0 0 0 0 0 0 0 0
$$ ##$RG_tab1= (0..255)
$$ 0.25 0.28 0.32 0.35 0.4 0.44 0.5 0.56 0.64 0.7 0.8 0.89 1 1.12 1.28 1.4
$$ 1.6 1.78 2 2.25 2.56 2.8 3.2 3.56 4 4.5 5 5.6 6.35 7.12 8 9 10 11.3 12.7
$$ 14.2 16 18 20.2 22.6 25.4 28.5 32 36 40.3 45.2 50.8 57 64 71.8 80.6 90.5
$$ 101 114 128 144 161 181 203 228 256 287 322 362 406 456 512 575 645 724
$$ 812 912 1030 1150 1290 1440 1620 1820 2050 -1 -1 -1 -1 -1 -1 -1 -1 -1 -1
$$ -1 -1 -1 -1 -1 -1 -1 -1 -1 -1 -1 -1 -1 -1 -1 -1 -1 -1 -1 -1 -1 -1 -1 -1
$$ -1 -1 -1 -1 -1 -1 -1 -1 -1 -1 -1 -1 -1 -1 -1 -1 -1 -1 -1 -1 -1 -1 -1 -1
$$ -1 -1 -1 -1 -1 -1 -1 -1 -1 -1 -1 -1 -1 -1 -1 -1 -1 -1 -1 -1 -1 -1 -1 -1
$$ -1 -1 -1 -1 -1 -1 -1 -1 -1 -1 -1 -1 -1 -1 -1 -1 -1 -1 -1 -1 -1 -1 -1 -1
$$ -1 -1 -1 -1 -1 -1 -1 -1 -1 -1 -1 -1 -1 -1 -1 -1 -1 -1 -1 -1 -1 -1 -1 -1
$$ -1 -1 -1 -1 -1 -1 -1 -1 -1 -1 -1 -1 -1 -1 -1 -1 -1 -1 -1 -1 -1 -1 -1 -1
$$ -1 -1 -1 -1 -1 -1 -1 -1 -1 -1 -1 -1 -1 -1 -1 -1 -1 -1 -1 -1 -1 -1 -1
$$ ##$RG_tab2= (0..255)
$$ -1 -1 -1 -1 -1 -1 -1 -1 -1 -1 -1 -1 -1 -1 -1 -1 -1 -1 -1 -1 -1 -1 -1 -1
$$ -1 -1 -1 -1 -1 -1 -1 -1 -1 -1 -1 -1 -1 -1 -1 -1 -1 -1 -1 -1 -1 -1 -1 -1
$$ -1 -1 -1 -1 -1 -1 -1 -1 -1 -1 -1 -1 -1 -1 -1 -1 -1 -1 -1 -1 -1 -1 -1 -1
$$ -1 -1 -1 -1 -1 -1 -1 -1 -1 -1 -1 -1 -1 -1 -1 -1 -1 -1 -1 -1 -1 -1 -1 -1
$$ -1 -1 -1 -1 -1 -1 -1 -1 -1 -1 -1 -1 -1 -1 -1 -1 -1 -1 -1 -1 -1 -1 -1 -1
$$ -1 -1 -1 -1 -1 -1 -1 -1 -1 -1 -1 -1 -1 -1 -1 -1 -1 -1 -1 -1 -1 -1 -1 -1
$$ -1 -1 -1 -1 -1 -1 -1 -1 -1 -1 -1 -1 -1 -1 -1 -1 -1 -1 -1 -1 -1 -1 -1 -1
$$ -1 -1 -1 -1 -1 -1 -1 -1 -1 -1 -1 -1 -1 -1 -1 -1 -1 -1 -1 -1 -1 -1 -1 -1
$$ -1 -1 -1 -1 -1 -1 -1 -1 -1 -1 -1 -1 -1 -1 -1 -1 -1 -1 -1 -1 -1 -1 -1 -1
$$ -1 -1 -1 -1 -1 -1 -1 -1 -1 -1 -1 -1 -1 -1 -1 -1 -1 -1 -1 -1 -1 -1 -1 -1
$$ -1 -1 -1 -1 -1 -1 -1 -1 -1 -1 -1 -1 -1 -1 -1 -1
$$ ##$RG_tab3= (0..255)
$$ -1 -1 -1 -1 -1 -1 -1 -1 -1 -1 -1 -1 -1 -1 -1 -1 -1 -1 -1 -1 -1 -1 -1 -1
$$ -1 -1 -1 -1 -1 -1 -1 -1 -1 -1 -1 -1 -1 -1 -1 -1 -1 -1 -1 -1 -1 -1 -1 -1
$$ -1 -1 -1 -1 -1 -1 -1 -1 -1 -1 -1 -1 -1 -1 -1 -1 -1 -1 -1 -1 -1 -1 -1 -1
$$ -1 -1 -1 -1 -1 -1 -1 -1 -1 -1 -1 -1 -1 -1 -1 -1 -1 -1 -1 -1 -1 -1 -1 -1
$$ -1 -1 -1 -1 -1 -1 -1 -1 -1 -1 -1 -1 -1 -1 -1 -1 -1 -1 -1 -1 -1 -1 -1 -1
$$ -1 -1 -1 -1 -1 -1 -1 -1 -1 -1 -1 -1 -1 -1 -1 -1 -1 -1 -1 -1 -1 -1 -1 -1
$$ -1 -1 -1 -1 -1 -1 -1 -1 -1 -1 -1 -1 -1 -1 -1 -1 -1 -1 -1 -1 -1 -1 -1 -1
$$ -1 -1 -1 -1 -1 -1 -1 -1 -1 -1 -1 -1 -1 -1 -1 -1 -1 -1 -1 -1 -1 -1 -1 -1
$$ -1 -1 -1 -1 -1 -1 -1 -1 -1 -1 -1 -1 -1 -1 -1 -1 -1 -1 -1 -1 -1 -1 -1 -1
$$ -1 -1 -1 -1 -1 -1 -1 -1 -1 -1 -1 -1 -1 -1 -1 -1 -1 -1 -1 -1 -1 -1 -1 -1
$$ -1 -1 -1 -1 -1 -1 -1 -1 -1 -1 -1 -1 -1 -1 -1 -1
$$ ##$RG_tab4= (0..255)
$$ -1 -1 -1 -1 -1 -1 -1 -1 -1 -1 -1 -1 -1 -1 -1 -1 -1 -1 -1 -1 -1 -1 -1 -1
$$ -1 -1 -1 -1 -1 -1 -1 -1 -1 -1 -1 -1 -1 -1 -1 -1 -1 -1 -1 -1 -1 -1 -1 -1
$$ -1 -1 -1 -1 -1 -1 -1 -1 -1 -1 -1 -1 -1 -1 -1 -1 -1 -1 -1 -1 -1 -1 -1 -1
$$ -1 -1 -1 -1 -1 -1 -1 -1 -1 -1 -1 -1 -1 -1 -1 -1 -1 -1 -1 -1 -1 -1 -1 -1
$$ -1 -1 -1 -1 -1 -1 -1 -1 -1 -1 -1 -1 -1 -1 -1 -1 -1 -1 -1 -1 -1 -1 -1 -1
$$ -1 -1 -1 -1 -1 -1 -1 -1 -1 -1 -1 -1 -1 -1 -1 -1 -1 -1 -1 -1 -1 -1 -1 -1
$$ -1 -1 -1 -1 -1 -1 -1 -1 -1 -1 -1 -1 -1 -1 -1 -1 -1 -1 -1 -1 -1 -1 -1 -1
$$ -1 -1 -1 -1 -1 -1 -1 -1 -1 -1 -1 -1 -1 -1 -1 -1 -1 -1 -1 -1 -1 -1 -1 -1
$$ -1 -1 -1 -1 -1 -1 -1 -1 -1 -1 -1 -1 -1 -1 -1 -1 -1 -1 -1 -1 -1 -1 -1 -1
$$ -1 -1 -1 -1 -1 -1 -1 -1 -1 -1 -1 -1 -1 -1 -1 -1 -1 -1 -1 -1 -1 -1 -1 -1
$$ -1 -1 -1 -1 -1 -1 -1 -1 -1 -1 -1 -1 -1 -1 -1 -1
$$ ##$RG_tab5= (0..255)
$$ -1 -1 -1 -1 -1 -1 -1 -1 -1 -1 -1 -1 -1 -1 -1 -1 -1 -1 -1 -1 -1 -1 -1 -1
$$ -1 -1 -1 -1 -1 -1 -1 -1 -1 -1 -1 -1 -1 -1 -1 -1 -1 -1 -1 -1 -1 -1 -1 -1
$$ -1 -1 -1 -1 -1 -1 -1 -1 -1 -1 -1 -1 -1 -1 -1 -1 -1 -1 -1 -1 -1 -1 -1 -1
$$ -1 -1 -1 -1 -1 -1 -1 -1 -1 -1 -1 -1 -1 -1 -1 -1 -1 -1 -1 -1 -1 -1 -1 -1
$$ -1 -1 -1 -1 -1 -1 -1 -1 -1 -1 -1 -1 -1 -1 -1 -1 -1 -1 -1 -1 -1 -1 -1 -1
$$ -1 -1 -1 -1 -1 -1 -1 -1 -1 -1 -1 -1 -1 -1 -1 -1 -1 -1 -1 -1 -1 -1 -1 -1
$$ -1 -1 -1 -1 -1 -1 -1 -1 -1 -1 -1 -1 -1 -1 -1 -1 -1 -1 -1 -1 -1 -1 -1 -1
$$ -1 -1 -1 -1 -1 -1 -1 -1 -1 -1 -1 -1 -1 -1 -1 -1 -1 -1 -1 -1 -1 -1 -1 -1
$$ -1 -1 -1 -1 -1 -1 -1 -1 -1 -1 -1 -1 -1 -1 -1 -1 -1 -1 -1 -1 -1 -1 -1 -1
$$ -1 -1 -1 -1 -1 -1 -1 -1 -1 -1 -1 -1 -1 -1 -1 -1 -1 -1 -1 -1 -1 -1 -1 -1
$$ -1 -1 -1 -1 -1 -1 -1 -1 -1 -1 -1 -1 -1 -1 -1 -1
$$ ##$RG_tab6= (0..255)
$$ -1 -1 -1 -1 -1 -1 -1 -1 -1 -1 -1 -1 -1 -1 -1 -1 -1 -1 -1 -1 -1 -1 -1 -1
$$ -1 -1 -1 -1 -1 -1 -1 -1 -1 -1 -1 -1 -1 -1 -1 -1 -1 -1 -1 -1 -1 -1 -1 -1
$$ -1 -1 -1 -1 -1 -1 -1 -1 -1 -1 -1 -1 -1 -1 -1 -1 -1 -1 -1 -1 -1 -1 -1 -1
$$ -1 -1 -1 -1 -1 -1 -1 -1 -1 -1 -1 -1 -1 -1 -1 -1 -1 -1 -1 -1 -1 -1 -1 -1
$$ -1 -1 -1 -1 -1 -1 -1 -1 -1 -1 -1 -1 -1 -1 -1 -1 -1 -1 -1 -1 -1 -1 -1 -1
$$ -1 -1 -1 -1 -1 -1 -1 -1 -1 -1 -1 -1 -1 -1 -1 -1 -1 -1 -1 -1 -1 -1 -1 -1
$$ -1 -1 -1 -1 -1 -1 -1 -1 -1 -1 -1 -1 -1 -1 -1 -1 -1 -1 -1 -1 -1 -1 -1 -1
$$ -1 -1 -1 -1 -1 -1 -1 -1 -1 -1 -1 -1 -1 -1 -1 -1 -1 -1 -1 -1 -1 -1 -1 -1
$$ -1 -1 -1 -1 -1 -1 -1 -1 -1 -1 -1 -1 -1 -1 -1 -1 -1 -1 -1 -1 -1 -1 -1 -1
$$ -1 -1 -1 -1 -1 -1 -1 -1 -1 -1 -1 -1 -1 -1 -1 -1 -1 -1 -1 -1 -1 -1 -1 -1
$$ -1 -1 -1 -1 -1 -1 -1 -1 -1 -1 -1 -1 -1 -1 -1 -1
$$ ##$RG_tab7= (0..255)
$$ -1 -1 -1 -1 -1 -1 -1 -1 -1 -1 -1 -1 -1 -1 -1 -1 -1 -1 -1 -1 -1 -1 -1 -1
$$ -1 -1 -1 -1 -1 -1 -1 -1 -1 -1 -1 -1 -1 -1 -1 -1 -1 -1 -1 -1 -1 -1 -1 -1
$$ -1 -1 -1 -1 -1 -1 -1 -1 -1 -1 -1 -1 -1 -1 -1 -1 -1 -1 -1 -1 -1 -1 -1 -1
$$ -1 -1 -1 -1 -1 -1 -1 -1 -1 -1 -1 -1 -1 -1 -1 -1 -1 -1 -1 -1 -1 -1 -1 -1
$$ -1 -1 -1 -1 -1 -1 -1 -1 -1 -1 -1 -1 -1 -1 -1 -1 -1 -1 -1 -1 -1 -1 -1 -1
$$ -1 -1 -1 -1 -1 -1 -1 -1 -1 -1 -1 -1 -1 -1 -1 -1 -1 -1 -1 -1 -1 -1 -1 -1
$$ -1 -1 -1 -1 -1 -1 -1 -1 -1 -1 -1 -1 -1 -1 -1 -1 -1 -1 -1 -1 -1 -1 -1 -1
$$ -1 -1 -1 -1 -1 -1 -1 -1 -1 -1 -1 -1 -1 -1 -1 -1 -1 -1 -1 -1 -1 -1 -1 -1
$$ -1 -1 -1 -1 -1 -1 -1 -1 -1 -1 -1 -1 -1 -1 -1 -1 -1 -1 -1 -1 -1 -1 -1 -1
$$ -1 -1 -1 -1 -1 -1 -1 -1 -1 -1 -1 -1 -1 -1 -1 -1 -1 -1 -1 -1 -1 -1 -1 -1
$$ -1 -1 -1 -1 -1 -1 -1 -1 -1 -1 -1 -1 -1 -1 -1 -1
$$ ##$RG_tab8= (0..255)
$$ -1 -1 -1 -1 -1 -1 -1 -1 -1 -1 -1 -1 -1 -1 -1 -1 -1 -1 -1 -1 -1 -1 -1 -1
$$ -1 -1 -1 -1 -1 -1 -1 -1 -1 -1 -1 -1 -1 -1 -1 -1 -1 -1 -1 -1 -1 -1 -1 -1
$$ -1 -1 -1 -1 -1 -1 -1 -1 -1 -1 -1 -1 -1 -1 -1 -1 -1 -1 -1 -1 -1 -1 -1 -1
$$ -1 -1 -1 -1 -1 -1 -1 -1 -1 -1 -1 -1 -1 -1 -1 -1 -1 -1 -1 -1 -1 -1 -1 -1
$$ -1 -1 -1 -1 -1 -1 -1 -1 -1 -1 -1 -1 -1 -1 -1 -1 -1 -1 -1 -1 -1 -1 -1 -1
$$ -1 -1 -1 -1 -1 -1 -1 -1 -1 -1 -1 -1 -1 -1 -1 -1 -1 -1 -1 -1 -1 -1 -1 -1
$$ -1 -1 -1 -1 -1 -1 -1 -1 -1 -1 -1 -1 -1 -1 -1 -1 -1 -1 -1 -1 -1 -1 -1 -1
$$ -1 -1 -1 -1 -1 -1 -1 -1 -1 -1 -1 -1 -1 -1 -1 -1 -1 -1 -1 -1 -1 -1 -1 -1
$$ -1 -1 -1 -1 -1 -1 -1 -1 -1 -1 -1 -1 -1 -1 -1 -1 -1 -1 -1 -1 -1 -1 -1 -1
$$ -1 -1 -1 -1 -1 -1 -1 -1 -1 -1 -1 -1 -1 -1 -1 -1 -1 -1 -1 -1 -1 -1 -1 -1
$$ -1 -1 -1 -1 -1 -1 -1 -1 -1 -1 -1 -1 -1 -1 -1 -1
$$ ##$RG_tabA= (0..255)
$$ 0.25 0.28 0.32 0.35 0.4 0.44 0.5 0.56 0.64 0.7 0.8 0.89 1 1.12 1.28 1.4
$$ 1.6 1.78 2 2.25 2.56 2.8 3.2 3.56 4 4.5 5 5.6 6.35 7.12 8 9 10 11.3 12.7
$$ 14.2 16 18 20.2 22.6 25.4 28.5 32 36 40.3 45.2 50.8 57 64 71.8 80.6 90.5
$$ 101 114 128 144 161 181 203 228 256 287 322 362 406 456 512 575 645 724
$$ 812 912 1030 1150 1290 1440 1620 1820 2050 -1 -1 -1 -1 -1 -1 -1 -1 -1 -1
$$ -1 -1 -1 -1 -1 -1 -1 -1 -1 -1 -1 -1 -1 -1 -1 -1 -1 -1 -1 -1 -1 -1 -1 -1
$$ -1 -1 -1 -1 -1 -1 -1 -1 -1 -1 -1 -1 -1 -1 -1 -1 -1 -1 -1 -1 -1 -1 -1 -1
$$ -1 -1 -1 -1 -1 -1 -1 -1 -1 -1 -1 -1 -1 -1 -1 -1 -1 -1 -1 -1 -1 -1 -1 -1
$$ -1 -1 -1 -1 -1 -1 -1 -1 -1 -1 -1 -1 -1 -1 -1 -1 -1 -1 -1 -1 -1 -1 -1 -1
$$ -1 -1 -1 -1 -1 -1 -1 -1 -1 -1 -1 -1 -1 -1 -1 -1 -1 -1 -1 -1 -1 -1 -1 -1
$$ -1 -1 -1 -1 -1 -1 -1 -1 -1 -1 -1 -1 -1 -1 -1 -1 -1 -1 -1 -1 -1 -1 -1 -1
$$ -1 -1 -1 -1 -1 -1 -1 -1 -1 -1 -1 -1 -1 -1 -1 -1 -1 -1 -1 -1 -1 -1 -1
$$ ##$ROUT14= (0..7)
$$ 0 0 0 0 0 0 0 0
$$ ##$ROUTER= 3
$$ ##$RX22TY= <no>
$$ ##$RXFMAX= (0..7)
$$ 1070 -1 -1 -1 -1 -1 -1 -1
$$ ##$RXFMIN= (0..7)
$$ 5 -1 -1 -1 -1 -1 -1 -1
$$ ##$RXINTLV= (0..7)
$$ 0 0 0 0 0 0 0 0
$$ ##$RXMSTY= <no>
$$ ##$SCMTY= <no>
$$ ##$SGUC1= (0..15)
$$ 0 0 0 0 0 0 0 0 0 0 0 0 0 0 0 0
$$ ##$SGUC2= (0..15)
$$ 0 0 0 0 0 0 0 0 0 0 0 0 0 0 0 0
$$ ##$SLCBCONF= <H_>
$$ ##$SPECTR= 5
$$ ##$SY2FLAG= 0
$$ ##$SYNCTRIG= 0
$$ ##$SamChgEth= (0..3)
$$ <149.236.99.106> <no> <no> <no>
$$ ##$Sgu1PowerLevels= (0..7)
$$ 0 0 0 0 0 0 0 0
$$ ##$Sgu2PowerLevels= (0..7)
$$ 0 0 0 0 0 0 0 0
$$ ##$Sgu3PowerLevels= (0..7)
$$ 0 0 0 0 0 0 0 0
$$ ##$Sgu4PowerLevels= (0..7)
$$ 0 0 0 0 0 0 0 0
$$ ##$Sgu5PowerLevels= (0..7)
$$ 0 0 0 0 0 0 0 0
$$ ##$Sgu6PowerLevels= (0..7)
$$ 0 0 0 0 0 0 0 0
$$ ##$Sgu7PowerLevels= (0..7)
$$ 0 0 0 0 0 0 0 0
$$ ##$Sgu8PowerLevels= (0..7)
$$ 0 0 0 0 0 0 0 0
$$ ##$SguType= 1
$$ ##$ShimPowMaxUA= (0..63)
$$ 130000 130000 130000 130000 130000 130000 130000 130000 130000 130000 130000
$$ 130000 130000 130000 130000 130000 130000 130000 130000 130000 130000 130000
$$ 130000 130000 130000 130000 0 0 0 0 0 0 0 0 0 0 0 0 0 0 0 0 0 0 0 0 0 0
$$ 0 0 0 0 0 0 0 0 0 0 0 0 0 0 0 0
$$ ##$ShimPowMaxUC= (0..63)
$$ 131072 131072 131072 131072 131072 131072 131072 131072 131072 131072 131072
$$ 131072 131072 131072 131072 131072 131072 131072 131072 131072 131072 131072
$$ 131072 131072 131072 131072 0 0 0 0 0 0 0 0 0 0 0 0 0 0 0 0 0 0 0 0 0 0
$$ 0 0 0 0 0 0 0 0 0 0 0 0 0 0 0 0
$$ ##$ShimPowMaxUG= (0..63)
$$ 524287 524287 524287 524287 524287 524287 524287 524287 524287 524287 524287
$$ 524287 524287 524287 524287 524287 524287 524287 524287 524287 524287 524287
$$ 524287 524287 524287 524287 524287 524287 524287 524287 524287 524287 524287
$$ 524287 524287 524287 524287 524287 524287 524287 0 0 0 0 0 0 0 0 0 0 0
$$ 0 0 0 0 0 0 0 0 0 0 0 0 0
$$ ##$ShimPowRcbType= 2
$$ ##$ShimPowRes= (0..63)
$$ 4 4 4 4 4 4 4 4 4 4 4 4 4 4 4 4 4 4 4 4 4 4 4 4 4 4 0 0 0 0 0 0 0 0 0 0
$$ 0 0 0 0 0 0 0 0 0 0 0 0 0 0 0 0 0 0 0 0 0 0 0 0 0 0 0 0
$$ ##$ShimPowRng0= (0..63)
$$ 0.016 0.11 0.526 0.526 0.526 0.526 0.526 0.526 0.526 0.526 0.526 0.526
$$ 0.526 0.016 0.11 0.526 0.526 0.526 0.526 0.526 0.526 0.526 0.526 0.526
$$ 0.526 0.526 0 0 0 0 0 0 0 0 0 0 0 0 0 0 0 0 0 0 0 0 0 0 0 0 0 0 0 0 0 0
$$ 0 0 0 0 0 0 0 0
$$ ##$ShimPowRng1= (0..63)
$$ 0.059 0.245 1 1 1 1 1 1 1 1 1 1 1 0.059 0.245 1 1 1 1 1 1 1 1 1 1 1 0 0
$$ 0 0 0 0 0 0 0 0 0 0 0 0 0 0 0 0 0 0 0 0 0 0 0 0 0 0 0 0 0 0 0 0 0 0 0 0
$$ ##$ShimPowRng2= (0..63)
$$ 0.132 0.495 1 1 1 1 1 1 1 1 1 1 1 0.132 0.495 1 1 1 1 1 1 1 1 1 1 1 0 0
$$ 0 0 0 0 0 0 0 0 0 0 0 0 0 0 0 0 0 0 0 0 0 0 0 0 0 0 0 0 0 0 0 0 0 0 0 0
$$ ##$ShimPowRng3= (0..63)
$$ 0.485 1 1 1 1 1 1 1 1 1 1 1 1 0.485 1 1 1 1 1 1 1 1 1 1 1 1 0 0 0 0 0 0
$$ 0 0 0 0 0 0 0 0 0 0 0 0 0 0 0 0 0 0 0 0 0 0 0 0 0 0 0 0 0 0 0 0
$$ ##$ShimSysFunc= (0..63)
$$ 0 0 0 0 0 0 0 0 0 0 0 0 0 0 0 0 0 0 0 0 0 0 0 0 0 0 0 0 0 0 0 0 0 0 0 0
$$ 0 0 0 0 0 0 0 0 0 0 0 0 0 0 0 0 0 0 0 0 0 0 0 0 0 0 0 0
$$ ##$ShimSysMatrix= 0
$$ ##$ShimSysType= 1
$$ ##$TFXNUM= 0
$$ ##$TRIPLO2= 0
$$ ##$VTU= 0
$$ ##$VTUETH= <no>
$$ ##$VTUTY= <no>
$$ ##$WBREFAM= (0..15)
$$ 23.4 47.5 100 100 100 100 100 100 100 100 100 100 100 100 100 100
$$ ##$WBREFLM= (0..15)
$$ 0 0 0 0 0 0 0 0 0 0 0 0 0 0 0 0
$$ ##$WBREFPH= (0..15)
$$ 69.18 -66.3 0 0 0 0 0 0 0 0 0 0 0 0 0 0
$$ ##$WBSGU= (0..15)
$$ 0 0 0 0 0 0 0 0 0 0 0 0 0 0 0 0
$$ ##$XFAC= 2
$$ ##END=
$$ 
##$DECIM=	1109.33333333333
##$DSPFVS=	20
##XUNITS=	HZ
##YUNITS=	ARBITRARY UNITS
##FIRSTX=	16562.247619746438431
##LASTX=	-1466.3234357392582297
##DELTAX=	-0.2750983605018035294
##XFACTOR=	1
##YFACTOR=	0.4541101263637454255
##FIRSTY=	-10.570669174194335938
##MINY=	-158.918212890625
##MAXY=	12913.701171875
##NPOINTS=	65536
##XYDATA=	(X++(Y..Y))
16562b3J2OKK1L9K8J7jk2k0lQkjPj0m6n7l1%LKoJK5J8j2j3Onj7j9j5J0L8K1Nnj5n%JOpj7N
16550g1J3KQRJ0nk5k9j4PJ2%j0KJ9J6K9K9kk0j3Qll1k5mNK0K9%j1J0K5J9K1Nj0okj7kJ5kl4
16537b3k8JJ0J1Nj5k1k1lJ3QLloqj7j0ORJ2K1Kk5l3%K5J9K0pj6J0J0Nkj5k9j4J8J5jOK2K1
16526b5Nk5k4QJ6Nrm%RJ7%j4j8oMJ7L6J2k9k4RJ2%kJ0Opj5k1k5j2PPJoporKJ6OpMK4J0j2j0
16512g4ppJ0J7PKmjrkrKK3LrJ3L2K8L2J8rk8m3m4k8j2oLK8K2%OK1J6Jk5k8j0pj5j7j7nOK1
16500a05Rk2k9k3j9J3L6K9L6K4pJNqj1mlo%J7K8J2Lj2j0nrkJ5K3K4Nk2l5j9PJ8oj5KJ7K5L2
16488IJ5k9k3%QK5L1J1QJ3J5K5J1l2m7k0j0l4j7K3K2pjJ7j2l3k6OJ3J4K1J2j3pK7J5rl2l0
16478d1k5l3k6jL3K3J8K1NopQJ4nj4J4L1J8joj2j4j7k2j2oj3oJ1J2J3Lj1PK3pj6K4K3kj5j6
16466c3j2mQL0L5Pj3O%pj5j2%ppj7k1J1L8M1J6j3l1k1J1J0mjLMj3rJ2jok5m5l9j8QPKJJ7M3
16454f4K5Oqj9j6j1o%NPj8l1mPJ8M8L8jl4l8j5LJ9L2J9RJ9J7j2l1k8k5KK0Mqj0k0j1K5K9K2
16442c6jj2p%Lj1j8j1Rj1j6pK5N1M7J9l3n9k2J1J7ol3k2j9lPnJ5M3J8j4k1QJ5J2J1L2L5Nj0
16431Fj4pRJ3K0K5Rj4j9j0nlMk2l5k0j5j4pJkkJ0K3J6knPPqKJ8lk8j4J1J9J8QJ1Lj1k4k5k9
16418i8j7K3L5Mk8k0PK6L2K0PjLj3j5JPJql3m1k5j5pLJ9J4J1K2M2N3K5l6n7l3j9JJ%L8M2n
16407c4l4j9KJ5PKJ8Jj3J2Jk5j5LLPJ5J0J3J1QJ2jk0j9jNPK3K2J0j4l6l1j2j6j4J1K1Qj6l0
16395a03k7nJ8Mk8j6QL3K8Lj3j8%L5N7M3nk1j0j0k2k6k0qNJ2J7J6L7O1K3m3n3k8qlnKmk9k2
16384a25J5J8K0L7M2L3nl0rLK4K1J8Pj5k0j7j6k3k9k8j9QM7K7l8n3j0K6K4ql5m1n0k4K0L8
16374a67N2O6L9J0k0m5l5rKJ0KoLPJ7J7k8l4mJ4K3K4K3K8J8j6l2l6pJ9Kqkj1j7oj8l1rL6O0
16363f9L9Jj6nJ3J3J9J9%nOJ1lj6j2k1l7l7k5J2M0K9kk6j4LJ5j0l3l0qL4K9k3k1K8L1Qqj9
16352i0j5JMK6J3j7l4k9nOkj2j9rMNnJ0L6N5M5%k5k8k7j9nL0L0Lk5m9l7mJ5J5L1K8K1%m3m5
16340a66k0%NK7M2Pj7J6L6M0L2Kj6oj2j2knj7k5oPNrj1J3Ml2k0K9N0N6M0K5J9J1Kkml3o1p0
16328g8l1K1L2J9K0Mk4n3m0j3l6m3k0J8K2KJ8J6K7L6K1L0M4K3K5Rk7m7l7pK8K4Jj7m4l8J9
16318i6O4L1LRmj4k6m9m9k3L0L3j0k6mKOK4J9J3J1oQK3Qqk2oPK4J3Lj0j2PK2J5mrJ2kj9l2
16306d4l7k9qRLj0j9k4k4j9QM3M5M9M4K0K3L8J7l1n8k8K2K1j5J6M4J3k8m9jJ2k5k4J6J4j7
16296c3OJ1rk5jN1L8j8k8l2m4k4LK6L8K1j0KJ8J0J6J3J1K5Qj1lNjJj3rlj8l0k6j2lJ2L1J0
16285Cj7j6k0l3l9m0k8OL1K3nk4kJ9J8J5jKRj2k2%kOrk8k2OM7N1L7OrJ0J2l4l7J7L4J2rj7
16273f2l3l8j2JQK9L4L8L1K8L2N2J4n8q3n4oJ9J8Nj0j2kJ5Nk4j4j6n3m1J4K7K5K7KNL4rm3
16263a07k5kK2Oj1opPNRK3J2lJ3J7K4Rk2j3kJ8K9LnKJ4J2KRKlJqk3l3m3mJ0l9m4M2N4Mk1j0
16250h2J4L2L8J2%ol0k4K0M2M3K3k2m8m4l9k2rjJj1LOJ6J2J8J1lpj%KJ8J4J9K8k7m2KJ0qK
16239d0K3j3l8l5j4mJ3J7ll4n3k5L1N2L8PJK7K5KoK2M3J1l0j2J4K2L4M4J1l3l9k0knl4l8j7
16228e8j6qJjMj3l3oK5M5O3M3K4J2j6l7l0LJ0j0rj2k0NJ5lNj9n8l8jmj8J0K2K7%k0Nj2k2J7
16216a28K1j4k8k4%K9L3K1jjJ0%l3l0jpj2J0K2J6K5M6M7J3j7rpj7l6l7lK6Pj7j7JJ7PnjJ6
16205g8K6K6J7Qpk1k1qJ7J0k9l6J3M3NjL5L6Mj5mmj0mkqj6Q%l4m0k0MK5L1QjJ1K8%k6k2j7
16193f9j6j6OJ3J5K5L1L2K1ol5n6n9k4K2L4K6K7NJ0J1k0l0k7MK0rk9JK8J0k4j9J0qj7J3K6
16183g4J6Lj2k0k9pK2L0J4rPM4L1Mk0NMk1PRj5JJ0J1J8J6J2knl3m5QL1K1Lk0m2m9l1pPkk7
16171a36m0k9j4qK2L8K8J4J3M6L6Jj5k9k2j7k8J0M5L4K1K3J6j0j1lk9j8mk5m9l4qJ4K6RMJ0
16161a19J4K6M6L6NrPJ3k5l9k5pJ1K2K8J5J8K0J2Prl4j8j0l6k7K7J9pJ3J8jj7l9n2l7nK5J4
16150a20j1OL0Qk6JM3L1rk4lPjJ5K1j0l2lL0K9Pl2l6j2lj8k5j0PL1L7ok1K7N5J4l0k8k7k6
16139a14j2j5oK1K8K6K1J8K4%l0oKj1j2j0mMmrj4j2Krl8m1j6J4K4L0L3Qk7j5L7N8M8Oj0Nj
16128gl0m1k0kL1L9J5j9n0l7J3K2J8J0m0n4j0LJ1L1L3jj9J8J9J4J5jjPk5k4J9J4pj3%LKlQ
16116e9K5J3J1nj6j5J3L6L2Rj6n5l7K%k0j8j9mJ7J1oj9J2M0L2K0J8K4Ql4o0l6kRPJ2K4L6J6
16105FjLJ1qm3m0k3j3J1RK2L5K3j2j6J2K0Rj5j5J2L5K1k3j4J0ok9l3m1k5kpj8kJ4K5K6P%N
16094g0J8J1Knj2j6OJ5j4j1K4K7j0l2k0J9K6K0L2K1Olj8lMj0KJ7Mk3k9rRKl5m1jK3j0j8K0
16083h2K8K5K4K1K9nl8k7J2M2J1m2n2n7n4ON5L4k8l9oJ9K2POK0JoKj8k2J9L0nnPK5L9Kk5k1
16071d6l4l4mL1N2N0L6Pj3qm0n6j0L1L1K3J6Ok0m3n1m0KJ8J2oj4mPj6k3K1N3%m1oJ2ljNj0
16060a10l4rK3L8M0K3J1K8L7Nl8l9kpjJ2J%J5K4%j5kpk1m4m4pK4K8J6J8K4J5ql6k5k4l5j6
16049a42j1%Jj2j2J4M2N4N2L5K2ok5m4l1J2MNRmmOL1N0K9J7NpJ0lk8m7m1l6k9kJ1J8K9RKN
16038a2j6m0j2K8M6L5j0l1rK9L2j3l8pK2PoJ6%j3k7m0k9rKJ2Qj2plM2M3j4p0m1J8L8K8OMM
16026c9rj8j7K2L6rm2l7jK9K7QNLMLJJ9K8K9J6j2k2pJ0NJjpk5k7j9QPJ0J2j7k1J0L2J1k3m1
16015e8l4k4j6MJ3KrnL2O5M6K9Jo2r4m0K7N9L8K5L1lj0om3l9oJ8K0Kp%Mj2oK0K6Kkl5m3%J4
16003g6KMjk7l8k0J5N1O4L4J0J3jk7k1RK5J0J0QJj5l8l1j2rnL9N4K4nj3k9l8j3K8M8M4K0J3
15992A07Nk2m7m7j1j2j5J2J8MJ1om8l9j4jNmj6jK7K7k2m7mL0%qjj1k7oK5L5L8K1J0%oRL4J7
15980B0k7l6k0J0K5Rm3o0k4lL1O0M4j0m5j9K2M4M3K9J0kj5rrk6k9l1k1j6KK2J6PJ3J0J5L5
15970B2K8Mol4o2m5j2kPK8J5%K0M6L9J7j5k2QOJL0J7k4k8m3o4n1k4k2j6poLKLJ5K9L2L2L7
15958d2K3nn4n8j1MMJ6K7J4%j2l7k7%J5M6N6Mk1j3k2l7k7oJk0LM1K6K7M2km9m1RK3RL6M6K8
15947A6RPPRRLJ5K1KJ2K4Nk8l1l4m4k6mNnj7k8k8Jml4l7j3L0M8L2J5J4K7J5LRK0J6N%RL0J5
15935A00l1m4k3J%j0JK7K0j0j3MJ7J2J2K2J9jl7n7m0k8qJ7J4j7k0mJ5L6J7oj5l1k4j1j4j0
15925a20kJ3oj8K5L2mj2K5M1jm1j1K8M0J9j2PMj7j2J4J4j4k2oJ8K6J7%j6l4j6K3J2k5k2qk6
15914h7k9qJ0K0K6mm1j8K4M9P2N5%n9p9m3j5j5l7n0k4L3M8K2K2K5Qj7m5n2l9j1K2M9N8M1K2
15904f7J6jk2KRnNMRNJk3o2l0RLjK5K7J2K3L8K4J6K9J6LOO%Jmm3m9l4l8l2j3ML2K2oplk2k2
15891a37RJ7MQJ1J6M1N0J2m4o9k5K0L9J4k2KJ5J8Ol1j9K9K2K0J7j1%K8K5qn1n0m3k7j0Poj5
15880a38oj9lK3K6oj6j4k5j2J3M5L0j5j2j3LK0LjQk1m2qJ7J0rj2J9K7J9K7L5J2ook1m0l6q
15869a52J0Jj6mJ9M3K7j5j4j9k0j2nJ1J6J8k6m4lK5K2L2L2K6J0J7L3L6J9k9o2n9oJ6J7%k2
15859g8lpj0Mj8k5J3O0N7J6j8k4l2k5lnj7%K2NjK9L2Ll4l7j2j8j5OK0K4J9KNJ2J1J2QJll0
15848e4k0OK8J7l1l6mK2J2K2K4Lj2qnql0l0pll5k9RJ8J2J5J1pjjj5j9j3j9j3J2K7K2L0L4L5
15836d1K4%oj4k6jL8K6jnOKk6m1j8poqK1J2j0j2j2RL4M1K5j2l5k7k0rJ4K0K3K8L1Nl5l1m0
15825h4m6l6jK5K6L1J2j4oK4L2j0l8m9o1k3J9KlM0M9K6Qqj0k6j2L0M9K4k6k5rj8nQMJ0M2M3
15814fJrj3l4j4QPj0j8MQK4Lk1l9l7J7O2K1m8m5K1M2J5J0J4J1j2k8l0k3K0O1M7J4j1k0mPj2
15803a7k5m4l3j2J1L4L5L5Qk5l2k1LJ1mJ1M7M8K1JNJ9J4qk5k2r%OK5Rl6o5o7m9l1RJ9K1J5
15792a18k3k6J0L7L5K4J7K6J5k8l8j5J0Lj6m1n1l3J1M8N7M2K7pl2k0J7Rk1k3PJ2J2J4J7L3
15782iJk0k8l2j1j1nqk1njqr%NK8M6L3kj4qJRK7K7Ol0m9k7rl8l1pJ8N3N3K7%l3k8j9j4RL1
15770a03L4K6L2K7k6m5j3j0mjK1N5O3Km7l1K5L6jk4m0k7l7m4pJ9J3l5m8J1N1N2L6Kl2n0m2
15760a62j3M3O1J1k5j8OK3L1jj2J6K8lj7k0m7n7l3J1L6K5NJ5J1J0Qrl2j0J9K2J1J6Pjj3l3
15749i1n1l9j2J1j1j2RJ3nj2Nok8j5%K1N4P6P7L8P%l4m4jL3L4%oK0L8L2j2m3o9m0JJ3L6Qk9
15738c4%K7Nk4m0k2J3K9ml9l1J8L6K2kj7rJ2qn7m9oK8K6qRK8K0Oj9k1lJ6O%nj3j1j5LJ2LL
15726a15JnlJ0K2J3KJpJ2M6L5Nj7m6l0J1Mj8k7l6l1JLrnK2N0P5O6M0J8Lj7m7m3k0k1kK0J5
15715b4kl8l1OJ1ROPkJ0Kj8QN2L5j6l1k2l4nJ3l6o5m6J9O3N9Qk1OK1K9Lm4m4j8j1%K7N2L7
15704b5Ooj0k9m5lL6L2Kj9m2l8%J0J1K4K1J0J8OqolJ0jmll0j7j5j0K1pj5rj1kLL3M2Kk5k1
15692a17opkJ1kk5j6lJ2K4K4K0j3j6K4L1L3M2L3J8Qrl9k1mlLpk9qJ7qm5l5k5j6rj7rK4M2K8
15680i7J2j3k6nJ3PQJpKK2Mk5k2j2j8pKK1J4k3k1j7nPK3J8J1J5nk6j7mkQK1J4kK8L4K8J6m
15668b9k0k1j7qOL1K4PJ4ok4j1j3nj4l7l2oJ7K0ll7l0LN3N6J3mJ4L1J3j5j3mKj4nK4K4kk5
15657d3l7j8OK8L4K0K5Nrj6m8m0J3L8K9QPL0J8j2k3j2%k1n8o4k9J1K3M4M8N5M5J7Nj8m1k8
15647hj6lj5n4k7j2jJ7j7k5K0M4K6J3J7rj8JPmk7m6l1j4j9rK9O3N8Nl9l8k6J5M1ol0l8k3M
15636a95L1L5J4OJ2K2J2ol1l5m1k9J4K3K9J8J1mj5K1J6qMmk5j3L1L4K3J7j1nmj0poK4K3J6
15625a3Jlmm0n6n1m1j2QK2K3NoJ6L2K0K4M5L3kj3pJ8L4Ml3m1l1q%OJ0J9K1J3%j3nOJ9K8Jk6
15613Cl5n3m0J8N1M8J0l4n3n0j4K3K5Mj5nJ4K1Lj5lN5P5M3J3j6k0qj9k6l7n2j9NLk0j3K6M0
15602f7L8J1l1l7k8j6j0K4N5M9J2jJ0pk0oKkNjnJJ3J5j0k8lLk5mRK5L9K8Kk1j1j6n2m4jJ2
15591i3kj7QM2L7J7J6K0K2K1JNj0l6j2L3K8Km7n7j9K1J7qj9m5n9k8OK3K0Olnj2pljkj3rKL
15579a57K4J2j8J7M4J4k3l2j5j2j7J3K9j2m3l2j7PL9N0K3j0%lj4K0J0moo%QL0M9K4mOJ6j0
15568@m1k9j1jj2nRj4j9nJ4K0J5JNL3J9lOkk8LL0ok4pK5L0j3n3m0j2j2j3lK4K7k1k0kL0L9
15557f6ln0m6JM4O0L9J8j3l0J2K4kk3k1j0oj2nNLJ6J4nLPPMJ6M9K8l2p0r2q4l8M1Q9O1M0L1
15545DJ0mJ1K7J0k3m5m4k0k2l0nJ2J9K8M2K3j8k1OK1ROJ2lJK3L2Om5p5n8mL4L1nPL5K2J9j5
15534A3m5n0mL3J4J6L7J1j9mK2PKJ1RQl1n4j6J0%QMk4MN2L4k3m5l7k6k3oJ9J9LoKJ8K2j5k9
15523g9l8k8K7M0Rk7l8k6lK1L5J8j0j2j3k3PK3J7N2O8Rm7m2k7l3l9k0J5K7Nj9k5l1KM2M5L1
15512h7L4M2Mk8j9j7NJ9qj7k4k9k4l4l9m6rN1N4O3M8J7qj6j3j5k2k0oplLK5M4Nj9m1l5K8M6
15501i8K0Mqm0m7j0J3L3O3N4Plkpj8pK0L6L5%j7k5m2l8m2l9j4PK4J9j0l1k9pL5L5J0pqQK4
15490a02J6Lqk4j9QJ1J2PJ6Ok5j6mj6QM7L2J4k2k7MMk4m7m1k0j4mK1M9O9P0M4Pk1k4k3j3%
15479d6rl1k1NJ7J7J2ok3J6K1NJ2J7lj5j5j1K8K8qj9m3l1LMk6n2o9n5NL7M8L0LnqK4M1L4O6
15468b3N1mj8Oqm7l2%J8rm0l7k3KK7M1M7M0J2J2K1nj7m1o6k9L1O4M4J5Lk%Jk5m0k1KJ1nk3
15456f7KK2mk3oK7L9K9L4Rl8m6n7m1LJ2J6K6L2Lk0lK6K6J4J4Jj0QRj6OL9L5mo4p8m4K4M5K
15445a8PK2ok7k7RK5J8J8j8n2m0J1M9K9Ok1n5l8NJ1NK2N6M6R%rk1j6Jj0l2k2%MR%nkrkjj2
15433h1l8k5JJ7L1L5K3Rj0j9j0J1K2K3Nk1k4k5l0k5j2j7lK9L4Lk5nK9L5J0j6kK1L1K4J8j0
15423A3k2rj3j4J1RLK4L2L0Nqj5l7p3p3j9J0K1K1J3onk0j8J1J0poM3P3M1J7lpjkj6j5j1jN
15411iLJ1J0oj6plrqJ2J9j3m4k8nl1n0j9OJ8JrK5L8K6J9J5nk8l8k2J2K9K1K3K4RNMOnrj8r
15399e5knqk3qJ6K0Nj5JN1P0K8k0l6m1m7k5J8M6L3Ok5k7rJ8M5J2k3l0k8kK5J9j1qK3N0K9j9
15388D8l1l7k5jk0k0ppmjj6k2J3K8J6ql8l9k0nnJ2M5O4O1N6L9nl6m4lL9L3k3o5l4J1L1M6M3
15377F9J0kMj1l7n8n0k0k3k3j4j7JJ8K1K5J7KjK0K0L1L2J7j1l1k9k0j5j4LK2ml6rK2K6K5L7
15366cM2Nm3n0n6n5rJ9L3J6j5J1L8L1j1j3rj1QJ6J6K1J1k9n2k6mK4K5OK0M3O7K7k4m2m5l8
15356e6j7J9J5j1l7m9k6K1M8L6Nk2j1Qoj9l1k7k3lM9Q1N9J7kJ0kj3mroJ5jn6n2JPmj9k6RJ2
15344a20k3pJ7K3L2Lj9j8k1J2M4M2K4J7K8J4mnQOm1n4k5qnPK8J4j0J3L0J2j2j5J3L0k2l4j8
15333d4j8qkRJ0J5Pkooj2PJ8K4J2ll0m6l3j5JmpK6L1jnQL4L8Kj9rl0m5l7k0RM0M6N7L7j6k8
15321a5l4m1j7K4M6K4nqK2M0M4J3k5l5j8j4k7rJ4K6M0J4k4j9l0k7J2J5OLj7n0n1m3l4RM1K0
15311a30MMK3L0RJ5J5j1l0k0k4n8n1J1L1J6M0L6j4l3J8L5J0jpqj2PK3J9Rjj5l4j8J9J2J3P
15300f1OJ4K0K4L3L4Pj9l6l8k0K1K0j7l3l3l8k3Ook3MN1M9K8L3K8Jm8o6n0l8jK6K6K3J7J7
15290f2K5%k4k9LL2Pm1k2mlMJ1K1lJ4P3P7K9l4p6q4k7J8j1kN4N9K5kk1l9k0J3K2rl0j1moL
15278g4K3Kj7kRjkjJ9M3L4J2j4m4l4K3M8L4K4RRjn2p3n0qJ5L2L5L3K1j1k9l0k5j9nNJ9K8J6
15267Aj5k5j1k4j9rqnLJ8L2L4j0j5NK8K6J2%jlPK2on6p2n0j8jK4O1L2l9n4k0L9N2Nk9k1pP
15256a10QLlqmML1L0RkMj4n7n5j0L2L5J0kqj9k5k6J8M3L5Nj0J4J6Roj2k4k1KMNJ7J8PJ4J7
15244b6MkJ6J3lk8l9j0K3K9Orj5J1M6M7K1l2o1n6k8KL9K4njjj2pQK6Pl1m3m3l5QM1Pj7qok
15232a42Rj5p%j6k3j8J6K7J6K8L9L1J2MpJ0mk0QL1J4k1l8j1Pnj4k2l3k4j5K2P0M6PjJ7K5j
15221Bl1l1j9kK3J5LMKmoNJ9K3nl5l6j5%J2L2Mk1j8pRK4J4j8j6j4kJ9Nj3rL5L6l1m4QK3j0
15209g0LNprj4PJ6PRL6L5Jk3j8j1k3l1rJ0j8qM8M2Jknk2l6j6Mj5j7OM7N9L9mn1m6j3mJ5K9
15197e3Mk4JM5N8L2qk8l8l4l3k1j1j%K5M9M0N3K0m7o4m3k2KJ2OJK4N2K1l5l4lJRL1J4k7l1
15186e7j6%J0LjMOJ1K1L2%k5oJ4K1J1ol3k6pkjMJ2J3J2PKK2L0%j2MLrj4j6j2k1k8j5k3l9q
15174a35J2J1K7L2M3J4mJ3J8J3LMJ2K7Qk1m0l7j2Mj4j6jqj3jK0M1K4J0nj8l6m9j1K4Ok4k9
15163a08k6%K3L0K1qj0J4K3K4j2m4m4m0k8j1J2K4J9M0O4M0L7K0j8m0k8ol8o0k4jKJ2L0K1K
15153h8K0M9L0J0j3m0k4lj0j5j6k0oJ5KJK9L0J1J1L5M2K7k3n2l4k0j8j1j9k9k8ML9L3J8J0
15143e3j2j8J9M7L8J2kJ0J1rm1n4m5m4pM3O1P5O1L5Mk7n0l2oJ4K7J1oQJ2Qk3l8k3qoj6j8k2
15132f4j2MljOj0k8k0K4L8K3Ok1l5KK4j1m9l8RN2N6J4l6l5l8n0k6QK3QJ1K7J4LkrMJ6j5m3
15121a74m6j1J3J4RML9M0J8K0M4L7J1j8l8l6MJ0j7j2j5l3k7qK7N4M4J8opoj7qLKrk8LK6%r
15109h5qRkj0jl1l4J1L2J5K5J5l2k8JJ2J1K6K8J9J2mKQRK2K4J5Pj2k2rNj8j5Nj3qL1J7ook3
15098fk3kK2M5K7j5m5k9QL8L2K4Qk3k3k7l3Npk6j8KJ3Qqj4j8j1KQK3J6JJ3L3J2k4j1J8om2
15086e3l3lL1M0J1k2j1jj5l6k3LK3M0K5k7k0J8J5j6l6m2qL2J4j8k4jJ6K1Qj0j8KM2K9j2k3
15076h2j1J3J6kk0k5pqj9LkpJ1J9M1M4L3Nj5l4m7l4oQL0M3K2ok4k6k3k1l1k1MRJ3L0K5MrJ0
15064i7L5K9rl2k2KMmK%n%K7M3K3QMk3j8jj0k2j6j5k2k3j3J0M0N7L4J2Nj7k8j5j5qMK2K9R
15053a6j0m4o2n1j2K8K1K5M0J3rnMj0l0j3K1M7K7nk6k7j4NJ7lk4j1RQL2N0L7K0K2Kl3m1l9
15042e7l7m6m8l9l8k2K0N4L9Rnj9J2N7M8PkK2J3j1rJ6L4L0J4Qkj3J2K7m%J5K5J4n0j00p2q
15031a06K2K3Joj0k0OK0j5l0J1J8K2Rj7j9j6j3Kk0k0%Qk3l7qL3M6K3Orj0J8L0K1K3M1L7jj4
15020B6j8m5l2L4M8jl5j6j0KK4J0qj3j8l5l9J1M4J5j2j5l7j4K1L5L6J7K2M4N2%n1m3kK2J4
15010C3pk4l2pJ0lj3pJ1J6j0l9l2lJ9L8K0j1k4k5onJ4K5LOL2Nj9j6%kk7m3k2L2O1N2K7k3p3
14999f9p7k3J2J2P%J5L6L7J9j5m5n4k5K1K6J6J6K4LoJ2QK0L8J5j6m1o1l1RK7K7J3pl5j1Mj
14988a00PJ1J3kj1J3J5%j0k4k6J1K7j5k5KL0L4L5Ol1l2k2j0Lk8m1l6%M0K7J3J7J3qk4l1k1
14978a80K3K5j9oK9L3J4NlJ6M5L1Kj0J0K0om7p4m5ljj4JK9L4M2N2J5m9n3lP%QMK5L6qo0n1
14966a26rOK9L2J6J6j8m4l9j0nk6k0j5j2RJ6J2J8L5M1J6olj3j1J3Lj3Jj3m7l1j6J2L8QmPJ9
14955a34M0L3J1j8j0K4L4J6l7m4j9k8mJ7J4ppN1Q5M4k5m0oj8k5k2j3j7l7m4l8j4MJ0K8L1K8
14945a37L1J4k1l0k5j7j6JK3J5rKJ8QJ3J%OKjnj4kK0J5J0K5J8j6m3l3NL5M9P2N7J7l5m9j1
14934gK0L0Noonj6k3j7k9j4K8M1K9OMJ6L1Jl1m4j6J2oj2j0k6l1j0RK8N4M3j0k6PJ3j9j8rp
14923b1lkrk6rL5qn9k0L6L2LJ6L3Lj2j0qk1l3k8j6j5k4k9QM0J9ML2O4M2mk0k0k8j9L0K2k7
14912e2k0J6J9k7m8m1k8qoJLrLM5N0J5%J3L0J8lQK5K2J4Prrok2j1jJ1L0J5j5l0lK8J0j7k1
14900clPpk0nL2J5m1n2JL3K8K2rk9j3LJ9Jl6k2j0rJ2ok7k5j0mpJ8M1M0K3kk8l5k3j4rj7qJ9
14889a60K0M2P8O8K0k4k6QL1J4QL1K9Nmrl2n6l3mj3l1k9j1PM7K4j0jJ4K3Lj3j0rk5k6J9K3
14878a2KK6Jl3m0l2nmj9j9rJ4M9M8J7ojPj9k5m1l9j1L1M4oo0o4j8K7L9L3J6j0j3RL4K2MLj1
14867g1m4k1L2L8M0K5onK1Nl0k0j9n7n8jN2N7K1NJ0L9N2nm7n4o0n3k9rnL3N1M9M4K4ol4lJ7
14856b2K1K3Lj2NMj0JJ0qj2j2j2Lol2k4%L2K4RRjMok8j7k6l3J3N1L1rk1j6RK4J6k3m1k7j3
14844a19k8j7K1L6L8L3J4m1n3j7JopQjnJ2K8K6L1K7J5Oj2k7k8JM4L8lj9mj8l3k9%jKK0Mj2
14833g5j3j3mJ3K0Nnk4k9j8ppk0j0Kmj1%OKj0j1J6L2L1K5L0M6L0j5l9l9j5M%j1mpj1j9nL2
14821a32L7K8J6K9K2KkLOJ3L4L1kk5n5o1m2j1%J4K7M2M0L6po9n0K1J3k9j0J8K6J0j4rOJ4P
14810b3k6m7l0jJ3mKJJJ1j3l8j7J9J2%PQRj1j5Mjok1p3p9k9kJ1M4N2L7K2RJ1K6L7K1QLL5L6
14799CMk8n0k8nmJ0K4M7N1Pl1pK4K4k8m8k2k2l1J7L8Nj6onrJ1K0j5n5n3j0Nk6l0j8j0J8O1
14788a88O9K9OLj4k8k6mKj6j3K6L2ml5j6K4K3l1n2j3L7M6J5l6m7k2jL8O1K4k3j6K1L0J0j7
14777a06m3o6j9P4P1J7Olm1m0l3j6pj7mL2L9QmK1L3L2NrJ6Mj7k0k0%L7L4QmkJ9L3J8PJ9Jk5
14766C8m5o8m0L1N1K8J8L0M5J2p2p9k8Qk8o3l1J7J9J6J8J4K9M2J4k2l6k0j6PM4M0MJ2K3nm
14756CRQml4o5l4J4L5K8K5pn4l6j7k0j4qmK9L5rk1j2%J1K0L2M4M1mj8lJ9Rmj8l4j5J1M9M6
14744C3K9Rl1m6k6J2K0oj9j3N%k5jJ7Kklk5l6j8JJ1J2j0j2K9L1J2K6M1K6jk0j0J7K1J0nk1
14733C4k2j5k5l4k0Lk5n2m0l1OJ8j6J2P0P0L1l4l3j0OK6K8nk6jK7Rk3mM1L0K6J8l0l8j8k6
14723g3k6qRj2k9lNJ3K9J9J5Ml%j1j9k8j1J2K4J7L4J9QRk4m2k6OJ6K8K0k4k2K7N1L6Pm6p9
14712g8o9m2%L0N9L2rk6l0j9J1J1k1j1J0JJ0L4L9Kl2l1n4l8K5O0P3L3mJ0J2j3l0n1l2J8L0
14702i0K9L5K0Mk0k5k5pk0m8k6PM3L3QK8K6K3L0L4J6k6m4k5Nkj5j9m3m9J6N2K8K9K8lk5k5
14691d3qqQJ5Qj4l7l5nJ2QKlmlj1j0MJ4J8L7L6K5K2Nj5pJ3kk9l1l6l0oj5%M7K9k1k9j2LK3
14679h5N5M9jk9l5o3o9k2M3M2jm2m9j4K9N3M2jk7j7j7j1k1l9j4N0O0M0L5Lk4j4KK3K0Jj7k7
14669i2k6k5k1j8j8j3j2NN3N4K4J7Kk5j4rk8k4nLL6K2j6LJ7%qL3N3K2j6k5m8o5l9PM9L8J0
14658i9Pnl7l5KMj1NL4K2QJ9J0jmJ0J4MNj5k1J3M7N3N5L4j7l1m0n2l3j2j1pK6O4O8N2mo1p5
14647a5o9l2l1m0%K0K1K6N8P6M3j7o6o6j3K3M3J6l1k7J2jj3j7j3k0k5k4k9J0M7L5K4K4K0J2
14637c9J5J1RL9M0J5Qqk8j9j5k9k2J2M4K4k1j5K2L4mm2m0l8m8l7kL9K7RQOkl2m9j8jJ1L1L5
14626g0K3J7J1PJk4k7%Lo%J3Lj6k4j9nJ7K2LKJ7NOK8N8N5N1L8j2n3n6l5j1Jk1n2n2k1J2K2
14615h9NRj0l0KJ5NK9M1Qj6j2Oj5m1k9k5mM2N1K0j5m0l7oJ1J9nj7OL5J5J0L6M3M1L2j8m0k3
14604IPK1rk6j4j8lj0o5r3l6M9N8J4LK6L8K7pj7%pk8j6Jk2l2k3k0J5J7qqJ1K2ok7LK0J3L6
14593a05M8M0L1j1l9nJ5J0j5k3K2K3kL%lJk3l7j7j1k1j7RJ7j5k3JK0K4J5PMJ2loKjj0j3N%
14581i1oOK3J0k5m0k1j9j9K3M9K4J5J9%k4j4K8J5jQj4n1l7jMoj2qQL6K8J2L9N0J2k3m7j9O
14570f3QNj0j0J9K7PKLpj4qj5k3j2K5L0J3nj4J3M1M4M5Pk9JK4Pj4j6l7n8o3n9j9L7L9%pJ4
14559g2K0L1L2qm0m5j9jKnmK8J2j6J0J6QPQOnk5j5j8m2m5j9lOml6l7j3JJ7J5K3M4K6L0K6J6
14547h8%LJ6pj0RJ3J8K4K7L2L1J1j0j1LL4L7J3l9q1o3j8ROj3k6l6j8K8L6K7L4L2J2j4k2l9
14537d0o7m2OKj0KJ8K3kk5j0L1L1J7Oj9m4l9j3QK3O6Q8N1J4j0m6m1l7n9j5M1N1M0J5j2k2j8
14526c8pKJ7jl1j8J7J6mk0j5J3PLJ1L0L8Oj3k0k9l2j5J1K4J4j2j8j1k1k1j8l5k8RK5Nj9lM
14515a77RJ5L8L3KqRLj5j2%J5M3N8L4j1l7n0l7J3L7J5oJ0jj9k5k7m%oKK2J0l2l7j2J3K7K3
14504h5LJ0PK6L7K6jjJ3j7m2j5Kk5l3k4jJ9J8J1PLl0n1l8J4M6M2L1N2Q0L9j8j6NNj7m6l6l0
14493c0k3l2l2plmJ1K4kj7Jj4j9j1l0l8j5L4M2L5L5Lk0m2n5k4J8L5K9Rj3oL6M8K2J8J2l5o2
14483a22l8J6M6J1k8j1K6J9LKnj3lj9k4kOJ5J6j5k1PK3Rj1j5lK6L2J2K1K7Ml7m5nJ2Oj2k7
14472a17k1mj2MK0J0OJ2MPK4K4J8pk9n0l0K8O1M1Plj4n7p9l9K5L8K2K8J7RJ9J8j0lMj8k6j5
14460h8%K0J6OJ5L3K6Pk5m3k7k0j6rrkJk1j2J8M9N9K1l0m5k8j1j4l3l6j1K7O7M6J5mj4qrk
14449i1K0K4J6L1M6M6J8j7m0n3n7j6Pjj4j4JJk4j9MJ6J6j0k8j8J3J3K1L7K4nMol4l6l6l5j2
14439b08K0RpK6L9L6%j9RK9M8L6%j8l0l0j0%J5jj7L0M8K7nk5k8l8j8K0L7M0J8kk4m4m6J7K3
14428d3j4j4k4m8k5MM7P4M4mJN1M9j8o1n5l6k1l5l5JK0qJ5L4K2J4Nrj0k6j3M3M8L3J8QLj3
14417B2j4pqk1nL7K6j7n3o2n8k8kPL7N5K6k7l8KJ4k6k5J0J2NJ4J1K1K4K0Olj2l6m9m4J8O8
14407a00M2M0L0rk3j2OMk2k2J8J6j4k1LK9K3Jkk0k8qlRK8M4L0Mpj3k7qK7J7j8l6m5l7k7rj6
14395a56KK5L0K8K1QmJ0l1m2J6K9JonJK0K5L6K1nj5j9qnj2mjJ5L7M4Kl1l4lJ3qj3k9k2qk4
14384a01pK2NJ3J5k6m3k1RPNK6L8N1M1lm2k3OJOL0L7J5k6n3m0k3K6N4J6mpj5n9n5rPK2K9L2
14372d4L2J8j7m1l5J1O4O2J7k7j9Lk5l3J1L5L0J4j0k2l0m2k9K8M1kj6kj5l1k5J0J6lqj4k2
14362a20k2j4QL5J5lPRj4k3qK5L4JqPK7K9j3m4j8K0K8J9Nj0k3jK6L7L3J9rj6j8k1k2j6lk1
14351f3k9l1l6QM3K7jj3l5l3mJ6J8J0LKMMrnJ2NjPkJ7K6J9Rkrqj0k6j4J4J5J9K4jj8Nmk5M
14339f8nl4k4olJ5L0K6J6RrqJ8J2kKRj5j8j8%L1J3l2m2m5j8K2J7jLJ6J5L2M9M3Nk2j8l5l5
14328g5l4l8j0Nomj4pJ0K1M8O7L5PM9L9nl7m4j9K2L0qk2j9j2RJ3j1k0j2mk6k5pk5j4K4K4J7
14317g8K0J0J2K2ol8k5J2M9K9M%k7m0j2J9jm9k1N4P1N6nm6j1J2J9J1jk3m9n8ML4%j6J3N8N6
14306E9K0k1p4r2m5J6L8K0K8K7j0QRKmrJ9M2J6j1nJKM0N7J6pj5m7l2QJ5J3K3Ln6o1m2k1lJ6
14295e7L0K1J6K2Jj7nJmj1j4j6J4M0J7l7m1OL5J6j1j5K4L1LOnk0l1k9j7MM3M5Pk4j1Nrk0j
14283hjNJ9K4K9J3kk3l8n3m4jMk1k7RJ3Njk8l3jM4O0N5K4OO%kMRoj9k4j8j4l0k2J3J1OJ1J6
14271c0J1ONk4n2l6j4JJ7K1J0K4M1K2j3k2j8kJ5K7K2j1k1Pll5l5k0j0l3l1J1K8K2L5Nj2km
14260i8QL5K0j0J%k4k5jJ7L4L1lk6l4pM4M2ol5KJ3J0J1Oj9k4j6k4j4j8LL9M9L8K6J9K0J6L
14249A03j3l0j0J6j9m7n1m0k4k3j4nj2j9l4j6N0P3M8J8J0PjJ5J0ok8l0k1rJ6MqK6L8J1k6m4
14239h5%N2K7j0mom6o3ON1M8K1%J5L7L9Lk0j2j1j9k4j9j4l9m4j5L4N3M8J0JK0k2m9l2k2rJ2
14228h8K6J5NJ0J6k1m9k9j8l6l9nM4M4L3J6j4j4k5qjj7KQpJ0M0N0J3j5k1j1lk4k8k9l4j6K4
14218a96L5K0K2J3M9P6O3J8j5j2nJ2j2k0j8n8o9k2Nj6rOmOJ1pJ7L8M3K4Lj9k2mj7k6k2JM3
14207f8L1%j8m2k9jjqlj1KJ6L5L4kk5j7k6k4RL5L2K8j9m8l8k1K2M9N5L2l%l4o0nN3L2j1mP
14196d6%jJ9K8J9K2Lj1j8%Qrm3m9k1J5L7Qj7k7k0JJ8Rk1j1J7K8K6K5K6om5m9l9j4K3J6nJ3
14185i1J8J7L4L2MppLplJLJ1k7l9k8k3nK1L0oj6nlj7j5j5k8j7K8M3Mj3j3J0RQK9J9J5L2J6
14173Bj7mJ3j2k8j7k0k7k7l9m4k0K4L2K9L4K9M1M5J2nk5l5m1l4qJK9L5L2L1K5J6j5l8k7j4
14163f7NQMK5J9K5K1moj7j9j7K3M5lk1JM5K9l5o1n5l2rk1l7pL6M4K4Lj6j8nNj5m3k0K6Lk7
14152a64rJ0J5RJ0nj4j6kRL0N4N2Pl3j3k5n2l3J1L1qnJ2J6Kj4%MPnj5j8k3KL0K5K7L9K4Mj7
14140d1KJ0lJ2j0n6p9n0jRJ1K8N1O4N0K3K3k4n7m3l2j4J7M4M3K1k4k5NJ7J7K8K0j2j7Oj6l1
14130c4qJ1j6l4j6j4qJ0Ol8n1l2j7J8N9N9L1L0K5OJ3Qj2l7l3j9j0pkJ3J8J1NNK8K6Pmj3l0
14119d6k5l3m6m2j3J2L3L3j0k6j4k1JL1J5J6L9M2%j5j7l0l6k1OK0PK6N3L2oj0qJ1Om0m1m%
14108a21j6LL0K5J6J9Oj8l9k1NJ2J8J5j0RK5Nk7m8l4j6jJKJ9J8lj5JK2jk5k3pj8k5NM7N2J7
14097i6pj8k0k3j6%J6J0K5M4K8kj1MK6L3K5ROJ9J8J7jj8mJ6K6Nl7p3o5k2MK0J8ql6l9j2L3
14086a06L5K0J5lk8m6l5nlj8LK1L6L9K6prJ9J8Q%JK1J1j5j6JMoj8j1K7K3k0m4l3j2poKJ5J7
14074h6ok1lL7N8L8J2j7m8o2l5J1J0nK4L3J9K5K7K7Ll9l3k1j7j5lj6l2mJ1K4M0Qk9n1n1k1
14064b08jL1N4J3qjRK4L2L8L0K7J2k4l3j8J6JoJ4J5K2J8NoLk0n5n8m5j7Rlj9j8J2M0L6j0r
14053i8OLJ3OPK2M3M3km3m8%L7%l6k0K2N1K7k1l8k7JNk2m0j9k1k0J9M3M2J6pNJ3nJ6J5l0o4
14041a06m2J8M9L2qj0L6N7K6k4k4pj7j6k1l5k2Nj4l1RL2L1L0K7Lk5k3J2N8M5Lj6l4k2K6M0
14031D2J8qk4k2j1k1l0j7lJ0J8mm2n0k2kMJ9J8NJ2J6K9K5Nk8j9J6Jl9k1KJ8L6K6kk7qJ8K7
14020c5J6JnlJ3J9rl5j5j9m2pK4K8pj9j6k3qRJ9K4L5L2nrJ2kj5OK1Lj2j4m2m9l4j8J4J8k%
14009a51OLnpJ6M3M5Ol3m3j7k2m0%N4L3%LJL%j0RL8K2Lmk5l0l0j7j0K0M5L5K9Oj8k0k7k8p
13997a24K6M3L6K1PQJ5j8m2j7k9l8J1K9nl7k4Kk2k5LJ6J9L0L4K3Lk1m1k9J1J2KlrLlj2rK9
13986a25L7RoK0N2L9J9j3l4k3k9o3o2k8J2L0K6M6N6K7j8m7m0QK5rj8rjNK2L4j7n4m0MK4K5
13975a16L1K5Jk6l9m3l0J0M0L6K7Kj8k4j1K0J5J0J6mMJ2J4K5qQL7K4lj2%J5L7L1pl9p2o4l1
13965a07j1K0M6K2j0j0QQj0k5j6QLML3K0%PJ9Lk3OL1K4Ml2l8rkj9l4l0rj2j2krqnMK9N7M4
13953c3Lk8k4jJ3K0Jk0j5JJ1Njj8l5k5k2l0j2J5K8L8M0L8J2nnj8j9l6m3qN2O2K6J7J9Jk1n0
13942f7j0K7M2O9L7l3o0m7l0j3KK6L3ml3m2l8KKk7l9k6n%J5K7L9L2K4K7J5J1K1nk2qpj0OM4
13931b5L9kk4k7k4k4j1pNM0N4Rl5p2n0rJ6K0J7J0J5jl0l1lL1L7L3J0k6l8l1j8j0pnKRJ3RK2
13920a19K1oj2K7M9Om4k9jJ3MmK1Mj2%j1k1j4lK9N7N2J4rLJ7K1ql0l7m9k2PKj0qqJ4L9L2L
13908b2mj7n0n8j5K1L1K1qn6n4PM0N5K1j2qj4k7j5%ppJ4K8J7J4J6J4%RM2L9KoK7K8k0k9l6
13897a9n8n6j3Oj1l3n8j3M3O4N4M1J2k7j6J8L4K0jqLOKj6k0j9k8j8J2K1K7K3Pkpk6m5m4j1
13886a56K4L6J8%j1l4m9j3OJ1J6lj4k3j6J5K3L8K3j2j0KL8N1J5j6J7M5J5lj2jlj3k6j3K2J9
13876FoJ3L5J5jQJ7l0m5j8jlj6k4j4Jk8l7J1L9L2L7J7%nLRML%k4o0l6K3L2j4l3j9K3N9L6k8
13864a9p3l7J5Nj4k2j5K5N1L1j2k4mMORL0O0M6nn5n0j1k0k4j0JL3M4J7j1j4L4N5L5K0k0k9
13854E2J3J8k6k8l2k7jnl9m6l4k5K1N1N0M4J4k9n7l1L5O4N3J7j3l1pL2J1qj5oNkk3m5k2L3
13843c9L2mj3k0j8l0j1K2M2M4K3ROorok2l2k2NL4M0K1k4o4m5lJ5JLK7K0pj9k2k6pPJ0K4J4
13832e0Mnj2j3qj4pJ4MJ1J2j5j5QRJ0L3K9Jl6m5m8j0L0K7J9qMM6M0ml0k7jK1K0qk3m1o9n4
13821b01mJ8M6O7M5J3J3Pj4k1j7rj%j6l2k4PJ8Jj1nJ5M5M4J5l3m6jM6M2Kj2jJ5L4Pj1j8l5
13810a2j5J0%k2k1l8o8n1mK6QkJ9J9K4J8J0K3J9j2l5k4j4kK7K7K7J3nj6k2ronJlNJ7J6NMk3
13798i1l9k4%J9J0m1m1J8J7JLL5M2Nj8l3l2j0L3N7N9J3m1m0JN0N1J9OPKj0j4ql4m5k9j3K5
13788i0M0J8KOK4L9L4om6p2o6m8j3koJ6K7K2oj1K6M1L5Nj0OOLrk5k5j1NJ5j7o9m9j4pK2L0
13776a80J4J5L2L7L2Qj1j5Lj1l0PM1L4K4J3LNlj3qj3j4j0J6kl5k3J6K8K7J3J6J8Opj4j6N%
13765Hk2m5m3j5J2M2Ql2KL3J2j2K0K6LJ0L5Pl2l8k1k2l2jQj0OJ7qk5j2nk0m1k5M0O9O1K5j
13754a8PL2J7k6j8joj2LK1J0KRJ7mk6j6k0l2j4L6M7L3Kk6m1m7k1nk3k3k1oK1OoLRmj1pk0j8
13742a97j6NP5Q7K6k9l3j0K4M2K3j7k7KJ4pqlPK4Mj3j6k1j6oL6N2L1L0K4mKnl3n2l8KK9L9
13731B7K4jj2j9j9j8j8j5k3j9j9j7kJ3L3L5Qk4j8jrqJ4Mj6j3mj2k7j6kJ5J7lm%omL0O0K3l4
13720h0m3k3k3j4kqnL3N3L7L5K5j2k5J7K0j9m2l7rjk7kL6J6k8oL2L4L8J0k4l6MK3j2jK6K6
13709a4L3L9K3j5lQl5o0n0l4k5j1KOJ2k5m2LK7L3M8L7Nl0m9pJ7K7K9J1poj3j2k8k3K5M5L8
13698b1L3K1K9L8J4k0l5m5l0MJ9Pj9l4nMj1rlK5J9L1M9K0k6k1j5KL1M2J9nQJ4j0m4o6p1m9
13688a10RM3Jj3jlK5M3QJ3M6N0K7k3k6j7l0l6k4lMk4k9RK5L9N0J7j5k7m0k8oQjj2j3jNK1M5
13676FK2mpJ2K0Ok9n3l1j8mK6K5QJ3j1l0j8k4j9oollNK7M1J4l1m1nM7O0Kn8m2PJ2JJkmj0J
13664a03nrRNJJ8L1J0j8k3OK4Qqj5j4qrj5j0QK0Oj2L2O0Kk0oj5RJ7k7l9%L5L1J1j1k2l5j9
13653a00K3PrJ4Q%J1j5n2n2K3O2K9j1j5j1j2JJ9J6j0j8nrQJ1j0lL1K9J4NmNJ9K9Qj8l5l4k4
13642g5qrl6l2L2O0M0M2K1l6m5k5jM9O1K0l0l8k3J0Rmk5n2m7j7J1MJ2K5K6K4j6j1L1L1pn0
13631g9l2jj6lL4N2O5M7jl3j5mj9l9l5j1MJ6kk5j7nqK7M8L4K7K4pk3nj2j0k0k1LOqKLl4m4
13620a37j2RK6K6J1J6Oj5qJ9L3K1Lk5m9n3l0j6pL5M1J3K7M1K7k9n8m3j4nJ0M0N7M0j0j4pj4
13609d5k2j0LLJ2L3K4qqJ1RJ4J8J7Ml6n8n9l7lj3m2j0L2L8K3k7m1k4K6P4O0K2Qkl2l6nrj8
13598a14kj1j2omppj2oMNK4L8K5L3K5pJ3K2J5j7l8m1JL6J7k8k9J7M4M4J4jnOK6%l2k5pJ0K6
13587C4Ol4k1J1Nl4n4l5k1rLK7L5K4L2J3k0j7RJ6nk0j4rk2rRl2n1oO6Q8L6j9m1k8lK1J3Jj1
13575f6j8j4oJ1J2J6lplj0qkkJ0J7J4K0kML1L9Nk2j9m1p7o0j7J2J5J0j%K3J2nML1K2%pjrl0
13563a22j5lj1RK6J8rnMMj5k5j7LK9N6K4J1L8L0K1on6p2k0L8L0K3J9J6j4k6%K0J8J0Rk0n6
13552c6m7KL5K1k6m1k7mmLJ5PJJ8jj2J4L0M1K4pk4m9l7%j4l7j0J5J8J2%pK3M1L1L2no9o2n
13541a41M2L7MK5N1L2l1p0p6n4k6j3kJ8K4J8K1L6N0O8N2rn1m2oL1K1j4k2Oj3m4m1jK6J9jj5
13531i1mj5k1k2k9rkj4j1J7M6O5L6Lnk5l1k2lJ9J3J7J5j2NK3J4Qql8l6JL9M0L2J4oj1kk3k4
13519e7QJ0J6J3J0j6m8l0k3lK0K3K6J6JK0Rl3KN7Q0L0l0m0l4krn1n7m7j1K1K0J9K1RkPKoj9
13508g8l7JL0K8K5k8n8j9lk0j5J9K3K9M9K9Lkj2j7j8j2rPK3Mj3j9j3PK0K5Kk4k9k7l0kJ8K1
13497a22K4jlk1l4k5k2lK9M3K6J8kj2j0OJ2KjNK0J7J7J7j7k9k2j1nQPl3m9j3J9M2N7O9N4J0
13486F7j3LRl5o4m7l5j8QJ8Oq%jRJ0l4j9M1O1L6Krj4l5m2j2OqrmMJ5K9L1Pj6l2m1m1l9j3M0
13474a87M6Loj8j6PJ2K6K7ok7l3j8K4L8L7Qj9jK3J8QJ1RL0N8K2k2k0l2n2o0o0k2jrj9j1J2
13464b20K2kML9O6O1K7k2m4n5l6%J6RJ0knPmj8j4kk0pPJ5K5j0m3j8K2J3MK1J6qk7k8l1lK1
13452b14Kj5JN2P1K1j9LM5M8K3Mk2l4m2n7l4PJ8nl1k3NJ0qJJ7k1m8k3RL6L4K4L2J7OK5J9m
13441g0k5j5L7O3Nl3k2j8k0pJ5L0L2%o5n9RN1N4j3l5J8K2oj3RK4M2M8K5Lk0k3%k8l7nOJJ6
13430dMk7k8j0j0j7JRj3k6j6rQJj6J2K8K1K6L3J7J3M1N4J5k4o1q1n0j7%JqOJ6qLL2Pj3KMj2
13418i6k3j4j5j1k2JN2N2K1Q%pmKJ9L7M2Qj3j0j6k2pkrl9o6l0L2N1L7jn4n6j9J2L1K7OJ6K4
13407e8K8L5J3j7k8k9j9k8m1k1K%oK2J6j0KK3qj1L2K9J5K0J5mj7j9oJ6K5J4j0pJ7PLql3k8
13396g4lLKJ6Ol2n5o3j6L2L6M2L7K6j7k6J3J3Jj6n8o6l6k1QM4M0K3Mjpj4j4k4KM1M3K9J3K0
13385d9K6K4J1J4J2k5o4m9j1KJ9K9nKQk3l8k6qJ0K7M0L6J3lnjLQPQrk8l0l0j6J1L0M3K9nl9
13374e2k7j5l1j9JJ5K3K4Qk5k8j9j0j1LK2L0J0j8l3l8K3N6K6jqJ3pl7l6k4J0M0L8J1J6J4K3
13363c3J9LJ1Lrj0j3pj5m5m5KL8K7MRK9L2%l2k4j8k2pjlPrl1j9Mj3nK2K5NJ0KLM1M9%l8k7
13351h1KJ8J1j4k2j6PPj8pNJMKJ9K9j1n7l1%rk2j4QK5M5M0J3KN%olQPqk1k8k0l7l7OL2O6O9
13339c1K8nk6JL4Ml0pNm9o4l5j2JmQK1L6M4Nk7l0m3j7J4K2M4M8L3J6JMj4m5l5mK2K9Rk2m9
13327a20m1k2m0k4K4L9J1QPl0m4J5M8K0j5n6o1j7M7O7M7K4J6kk0j3K9L6K8K1j8l8j0J6QLJ2
13317d5J9RJ7L4J3l4k9j4l2l7k0JRm%nrj9j2K9J0l1l8j9rj0qlK8L8J4KJ3J4j9l4qQJ2L0K8
13306a11K5K9K8K2K0K9KpLpqMLmk9n9l0K7K0k0l5k1j0mK9N2J3j0J6J1k4RL2nk6j0J2K8J5j4
13295el1j1K9M5J7j7m6m8k0nrpkJ1J9j3l4k2%J6RJMJ6K8pl4m5m1J1M4K7Oqk8l4NO2N8Nk1j4
13283h9MM%k5o0k7M4O2M5K2j1m1l2J1J6LNL3M6k2q2n2J4O6M8ol3k6k1kLJRJ6J3k%jk9l4j5
13272a45j6J7M0Qm5n9k1L9L6Rj3k9l1l5j9J8M9L8K4K3K9L9J5j4j9rl2p4m6%K0M7O0N4K7l2
13262d7p1o0k4K2L3Ok7j9J9L8M1J6lk0k0lK2QLJ1Pj5l8l7m6l7j9kK5K0L5N9K0k2l0l0mL4L7
13251a18L6P7O7K0mk3m5p6o7j1jkK2J9J3oj2k1LL3M6J5k8k7j3LK3J4ok9m2j9J6L1j2l6k3j
13241a84pLL4L4K9K6L2Ok0OJ8pl2l7j4qnj2jK8Rj6j9k6k9J0N8P1L0j3rK%J7J2k1k4NJ3j8l8
13230i7k6RN0M7K7J4j6k1j1qj4MK7K0J2%k3n0o9o0k1K9O4M8Jk1j7l6MO5P0M0k0l6j7mlOJ1
13219b2Pj7k7j9k7k1j1j8j1kJ7L7L0K1Rkj2j4nOkj8k0k7j7J1L5K7OJ0J9J4Jl1l7QM1J7l2l2
13208a08oJ0J7K0k2m5j9kj0RK4M0O0M6K1ml1n9p3m7j2J4L2K2orJ0L8N0L9K9L0Rk6l2oJ8J3
13198C4jLjj1k9k7j3JqJJ8Rl7n7k7J2L2K5kl1k5mLL9N2pl6k4rql3l2j0j0J9O0M9Kk7k0K3L5
13186g2J7Kqk3l6m8l2rK6M3K0pqJNJ1QMK4M4K0Olk0l7qJ6ok7l2nL8L5Kpj7k0nK0L6M3L5J7
13174D3j4k4j%j9j4LK2Qk7k3k6l6k4j5K1O8N8K8Pj7j2k%ql9n7l4J5K3j2k0kJ5N7N5J0l8l7
13163f8j2m7n5l2%M4M9J0j5j1LnJ4K2j8k4j8K1M8K4kj9k2jK6K5J7k9n8l4k5j9J5N1M7K1j0
13153h7j9m7l3K0j1l6qmj6j2L0M0L6P3M7j3k1j3J9L5K2J6j5k7jrk6nK0L4Pm0n2m2j3J9K9r
13143a12k9l5m6j6J7K3Kj2K0M3J5k2LN5M7J9lj2J2j4n7j8K1L7N4M5L3J8j5m4k1Pj4l6k1ol
13133f5J%RLj6KK5L8Ql6m5k0onQPJ1K2QJ0K0Pnk0m7o0kL7J3jJ1J5qj0K0J5lj6K2M1kl5m6l9
13120a34j8rj3LK3L9M4L0Oj3j3J7L4j0l8j2Rlj6k0PJ9j0l0J4K8mj7j5j8l8l3KL2L3J1rj5P
13110a30j7l6lK6J6%j0oMJ1J5L5L2pl6%Rk2k9k6oJ3K1K8N2M7J6LJ4mm2m4l6k1qOJ4L5M7L8
13099aJ7J9L5K2Ql5p6p3m1K8M0j5l3j4PJ2Olj0K0L3L0L5L3J6K4L7Kj7j4j8m4o6o7m3k3qj0
13088a87j2NL0J8j3j7K0O3N0K6J5Nl8n3k1kk%rkK3J0lk4l1l4l0J1M3K7KMMjLL0M2J9k1l1R
13077g2L0J5j5j6%J3j9n5l7ML1L1K1L1K4L4M7J8nJ3Pj9m9n5j5J9Rk7l6k8l6l7k1J6M9J1j0
13067a29Kqj1jJ0L4L5L2M9L2%j1Pj5m6l7j1LLK1K8L3J2l9n1j7K7M6J1k2l2JK5JpJ5J6jl0l8
13056f3k3rql0m1l2j5J8K6K3M5K2k0k3j4qK2L0L4M8K6k0j6j0j9k3j0K3nl3m3j5J1mj0JK3L9
13045a03N3L7J0j1l5pK3J9J7Nj4j7Pmj7kKj2mmj7k2j6NlnJ4Qk8k4L1N8M3Ll5n5l9J7L8J3j1
13034h2j6rk0pL4K8QRRPKL6N4K7j4j8mj1j1NRJ8Rm2m6l2j6Krj7jJ1J3J5jk9l0PJ9nm4l6mK7
13022a55O0O2L3J4nm6q4n4LM1M8L8J3l1m4k5K5K2ML2J0kONJ1rk0QJ8Lk6k7kM%oj2rJ0L3M0
13011a4J6j3j%j0j4k6j5j2MK3L3L1J8j6l5l4k2k2l2k2J1J5lLJ1lj3%J1J3K2M0K7qj5lj1k8
13000i4pK2J8Nj1rPM3L9J1jj7m1l7rKqj2oKJ5J9J2Pmj3k2j4k0j3jj1kJ7J9QMQPj0j1jNmmj
12987a13j2l4rM4O5J1l6k6J2L4K9Pj3qk2l2j4lK6M4L2J7NJ2Rjrj3k6l8j5%J1L4Oj3pMok8n3
12976a29l5J3L7K1J2J5jj4mJ6J9j5m7n1k7rj6j5%K2N0L7MMNj1J1L0J9J6jQqm7m7K5O3L7Qj9
12965b4lK6J2MPj2j0kk6o8o5l0K3K5%J0J4k9o3l8J3N3K9Jj2k8l8k4pMmj3k3lJ4J9L2L2QK0
12954a76M9M0Lk5n4m7MN0N5L0K8J3j0k9m2m1k5mNnl6k9J0J7L5M1J3J0N6N9J0k1k5Pj1o1n8
12944a64l8l1j2J2K0JK8K5j3j8jkJ7J8K0M3O7N8M2%m1j5nl0rPj4l0k4LM5M8K8j5n7m2k7k2
12933a28%J2%j4k3kJ5L8M8M0M6M4j1o2m3MJ5J0ok6j7PJ3QJ0J7KOQk7k6pl6m1LJ5PKJ5L5M1
12922hK5Nkok3k9mJ8K0j3n4l4J4K8Kk1k9jJ0r%MJ9K6MkQK8Nk5j3k2n6n9nL8M5L8M1K1ql5k4
12910h3J5K4J1J5K6QJLPok4l6j4J0l6m0J1K6Kj0MJ7Rj0j2NJ3kj4RK2K2L4K1qk5k0pj4j0mJ
12899e9J7J4j6j5j1j4QK2K3K7NKR%k8m3l2l2k3l0l7JL5L8K0k3m4j6J3K4RJ2M9M6mjK0lj3%
12888e0J3K5J6mj6m1l7lK9J1k9k8mK6J6k1k4k0l3j0J7J7Oql1l1kJ7J8J6KJ7L7K1MmRMl0k3
12877a28K4L0LPK8K1qk3pNJ1J0j2l8k9pj2j1NL0K0k2k0j8j6J8L7L1K0j6l0j4j3nK6N3L4OJ4
12866DK5Kk9m4l6k4j9j9j2LooJ3L6K9qj4J2J7%J0L8J5l1j3K0K1Lj8k4PL9M1K2j0k5j2pjK2
12855B1K0nj5k7n3m5k2K2N8N2K2%k8n6m3l0k6k2JL4L9L9J8J6L8J9oj0oJ0J2j1k5k4j7j9k6
12845i5j4J7J6oOL6K8Mj7k2j0KprlMk1k1j2k7j0K5L0J9K9L0K0J3njMQL0L9J0k3k8k0j9rj3
12834b2mK6K2jl2p0n8k8NL9K1nJJ0J4nnj0k6kJ6Kj8k8l8nK3K6K5K2J3l0k4L5O5M8K4j5m3l0
12823f2k7j6L6O3N3J3m3m4k0RJ0kk4m9n3m7k7K8P2L7OJ3K9Ok1k4pMpk0j8J4M8L4k1l3j4j7
12812a21pJ4K9K8%k6j7K3M6K0%K1J3l3n0j6Kj1j1k5j8L7N7L4J3nk2j3j4l9l8j5OKj1mlmJ7
12801a41M0M1L0K8L4L0OJ5M2K9j5l0k3l4m9k5jKpnJ6j1k7k6l5j6K9J4l0k6J9M3M5J5J1OPm
12791cl8l4k4l3l1l1l4RL9L3K7J0rMJ5J4M1N1L3J7J7K2lm7n2k9pJkj0jnoK2K9j0l7j3kj5j2
12780a04J1J3j9J1L3K0K3K2mk4j4rlj2kQJ5Nrllk2k5jJ0nk5lL5J8mLNmj5nJ5J1llK0PqMj2
12767e2qpLL9N3L3lk2j2J1L0J0k7k4k5m2k3J7pl0PJ0pj2RM5O2M6Qkj2l2l7k6j0m%pnj4mL0
12756d1N6K6l3m8j6j1oL5L9K4Kk7l6m4l7J6O8M2J1j1k5PJ8rk4l0l0m0m0k8j0J6L0M1Mk6oJ1
12745a32K3RJ0M5M0Nk0j3oj9l8j8OkqmJ0L6J9pj6k3mJ9J3J1K2J6J4J0j0rlJ4K2J3rroj3j6
12734b8j8k7OJ1MPj4k1j9j5kloOJ5QJ0PJ3R%%J6J9Jk1k1ml1l3oJ4K2J5%ljj8j4qlLJ6M7M0
12722b7K9M6L0ll2p1p6k6M2M8K8J2k6n4l9l2k9NJ6lLJ6K4RPK3QkK3N0L5K3J1j5l0l9n4m9k
12711a21L0Qrj3k8k3L4M8K2kl4j3L0J0j7kj2j7ML4N3J4m0o6n8OO4O6N0K7j2m0o5m7j3oKM9
12700h7N2mk9l0m3l1PK8J9J4J7J1OK0K5J8K5jl7m3j8J7J2kk6l3rJ2K0L0%m0n0m6k7mJ0J1M6
12690a60O9J9j2OJ6L5L7Kk8k5k7j4J2JoJ3K2k1n6k7L5L7jrnPlmKKJ1K5Qj5%J6opkpj2%K8L9
12678eJ5j0j4PJ9jm7p9n9k2J3N0M0k7o9m4j3J0L3L7L2lk1j2j4rmnJJK4L8L2J5J2K6Kj6j6k2
12667a05k2KL1NJ0M6J8ROk0mNlnk9l7k8k1k4k3j5%K1M9N5L1j0l0k3Lj2k6%K9K1K4M1L1RlJ2
12655A8J3J1K1lj1J5J4Rlk1j4lj7kJ0kk6k8j7jjqlj1m3k6K5M1j8n7k0kK6N8L3MJ0Ll5k9LR
12644g8J2LmQL3L2K6M1Km5k8j4k9j8LK2L4L6Pl5m8n1k2L2M9K7j7n4m9j8pk6kN6O8L4j7k9j2
12633g8%j7m9l4k3k6KM8M4JjPj3j6J0K0LORJ4J3J0J8lk8LK5%pjPK6K6j9n3n5l9jK7J6j4oQ
12621a40Mj6k6mJ7J0J8K0qk2J8N1M8J6j7k4k5k3J7K1OLJ0j1k0j2l5l2J7L3Lj7JK1L5M9K9p
12611HpJ3K6K9K0Pj4rKj2k9k5k7l3l8k9pLj1j2pJ8K1K7L8J6lj0%mk8m9j7J6RKJ2J8MoKj0l7
12599a33k2J8L4krJ9M0Nk6j2K0M2K9j0m4k8pJ4J4j0l9l0jJ8K8j5m6l2NM6O4N5M3L2lo0o4k0
12588h7j6l3LL9J3NL7L7PK0M4L7Rl3m1o1q0l6J4J8L0M2M8K9pj5j0j2k0l5n1j2L6M3rn2j8J0
12578a07L1N4O0K7l3o6m9k8KJ1J4J7J0Nj5mK2Rn3o1nL5N1N2N8M9j0m2k6pj8qJ5Nqj0krl5k0
12567h9jNK4M4J6lLj6kK5Kl4mK4Pj6l3j0L7L6QJ8K8oj8k8m0j3J2pnok8m0j7J5J9J2lj3k7o
12555a30%l2k3K3K4L0L5Qk8l2j1rQK1J3pj6%%ljK2N5K9l2o2n1k6lPK0J0j7NM3L1nk3k2j2n
12544a66J2J9K3J0k4m0j3MJ3L1K8Ml3m6m0l6jM7L7J6LJKj6KN2N4J2j8lK1Qj2j5j7nj3j1kL
12533a09J2Rk3l3OK2K7L3K7Okj3m4p7o8l1K6P6P2M6L3RrkJ7L0J0J2Rj8j4k1j8LrQK2Prpk4
12522im5j9K6L6K9J2l6m6jK3k3k9L9M4pk2jj1l0k0kP%LJ2nl0j6jJ7K4K4J1LRnjJ1l0l6j4N
12510a04J4RNNJLJ0okl0m5j2L1M1M1K3ql8l9MM1M5K2k1m2k8k4l4k2Jj7rMj2oL6L4l0k7J7Q
12499a61k5k7KL7L0K5M4L5pj9j4m2pN3J9qPJ2ojK9K9ml7l4j0K2K7J4OMK2K3J6J1%%ol5k8j9
12488b3l1n3n1ON7L5MNJ2j2l3m4l0K6K7RMj5k1mrlL3N5M7K7lj1nJQ%k3j9j0k6m3m7rM4M1n
12476h9k4mmj5MLqrJ3M4J6j1k0j8kJ0J9J2qk1l0l2rK3K8K7Kl7oL4K9K1L5K4Mj9m1m3k9j3N
12465a39KMJJ0K0PJ0OJ3J8KJ6j6n7l1J7L9L4J6klmj3RM5J8k2k5j0K6M2J7pk6k8k7k7k5j8k0
12454a28J7L0k5n9m5OL4L9K3mMJ8K5J7Onl5k2J4ok1kKQJ9J0Jj2j5J1J6j2j0K1K8Mj7ML5M5
12443A9J1j2NJ0rk4m4m1mK6J0rmK5J8QJj9rK2L2%k6lN2L4J2j2o1p7m7NK2Jk5lj9l7jK6J7M
12431a26J6J1pj9JMlJ1J4K1J5rj7o%RJ7L9M7J4j8j4j5j2qOJ6L2K2j0m6o7m2KL3M1K5j8rPJ3
12420c0M6O8M8J4k1l6k3OK0K3Ml2n4lM5M1J7k7n0o1n1l4k9pRK4L2K7J5J4NOmj0Mj7m8n0k8
12409a47ML5N0L9j5m9j6LL7L6jLRkm2m1j2MM9P1N8M5J2j6m3o3m0kQK2K3K4J9kj3j4m1j8K9
12399Clm6n6o0n7lN6P1M2jmJ1J7J5LJ4Mj9m5m8k2j5kJ8PKJ3QOJ6KrOqj9j5j3pk1j4J1L2K3
12387a07NJ0J8Opj6j8j6lLj4k4jL5N1M8K2k0l0k8j6K8K2KnJ4K0oj7nj4k0j2J3J3rk9m2l6j3
12376a98ML3M6K8J0J%p%k1m9k4j5rK1K5N5O1L0kj3RK7Mk2J0J8jj0jnqj3k0l6m1kK5K0J3Rk5
12364g3m3j2L4M4K4ln6p0k3J9K3MkJ5L1j1n4j8J7Qj8j1J0L3L4K5K3j2k7j3pj3j3j5J6K6J3
12354i5lnNKK7O1M8ml1j4LMj0k8l5j7j1kJ2Llrlnj6k4j6K4L1OPll4l5OM5M9K9K5L6Ol6l4O
12342c8L4nn7q1o6k7nJ3KLPJ5M4Q1O6K3K0J8j3j9Jk3m7m2j0L2J5j1j8l1m6m4j6K3O8Q3L5%
12332a6PkJ7M1om2j9ljjonk0nRNok6l5rK5K1J1K8K8Rj0m7m3kJ4Ok1k2kK2M2M9J2k3l4pJ4K6
12319b7M5L8P%K0J9j9n2l4LPl3m9j2K5%k9lJ9K2M7J5k1l7l6j4PK4QjJ1J3K8J4KJ5j0k8j8O
12308b8Qj5k6l2jL1K4jk4l8k1lRJ4K6K0j7l9j2K5J9PJ2Kj3l5n2l2J4M6N5M7J7k5l1j4MOLo
12297g6j6j0JJ1J7J7NkL0K4o%nrj9l0k3JJ1j1j4JK5J3rK6M0K9K1lm7o3m3QM7K7J6Lk1l3l6
12286a03k3P%k4j8j0PJ6K4J5l2k6J2K2RnJ4L4L8L8M1%n0o2j4O0M7j1k4j9k7l3j3QJ8K5M2K8
12276A1Mk3l1l4j4J7Qk1k0lloj1lNLNmNLj1PJ4k8nM7N6pl8mmJ7J7Kj5j1K8K5k6l0pL4J9j9
12264e1m7m3rKomQrqk7k3J1K2J4K1L3L6J3j0nj7j9j2j8j9NM6L5J4J6M%Lj5k8m2l9j2JJ8L9
12252a22K7p%mj0rj6nlj0J5M8K1k3k5j2J1K6j5m9k9k%Nj1oPK5N4O1M1lk7l2rMJ4OjMLKj1l6
12240a03l7pJ1%pLoj5k8l2nN1M4j4l0j3jj5nJ8L5M2RML8N1K6j%J9J2nok5l7m9m8KM4L3j7k9
12229i3KJ1nk2mKMJ6K6L7K4Nj0k5k1oKJ5J0ml3n6l1j9jM4N9L8%m5m1LK4J5J%L8M6J3j3l2m5
12217g1m9l6m1j5M6Q4P0L3Nj0oRRk2k2j1lJ6K3J2j1l9m9j4OJ8L3J6Kj6nNJ7N1L5j0m4l7kK5
12206BK4J4Krk7n2m0PL3K5rrk2j4K3J6LJ7L3K4K1Jj6j4NJ2nk4k6l2m5k4J5J4j5k5j0mNJ8J9
12195h9L5K0pMJ5Mk1j0MK7Rm2n7m3j7k0oJ6L0N3N7K4J0K8Mk1j6oMJ0J8L3Qm6n9m5l1oQrk9
12184a59k1j4KJ8J9J0mL%KL5M4M3J9j4n1p2m9j8j3lRL1N8M4M2K5j0k5k9j7nk1l4k5jL4N2L0
12173f5RJ2j6m4n5l7j5j4QL2L7Lk7kK2J4%mk7n2l1lRRL0M7L4J8ll4l1RL5L5M4N2K9Jm6o8m5
12161a30j7QQkK1K8PLK9M4M5L1j1m0k6Nj5l3QK9J4k1m2l8j8k0j6k2j6kMj2l7j5L6O2N3J8k3
12151a03l2qOk0k8J5J3j2qJNK7N2K2j5rKkQK7J3mj6j4jJjQOQJ2j1qLj4j4k2rK3Rj4j5rj1J2
12138a27L7K4nlL3M3K5Lj4j9k7l3j5j6l0%J9K2jk5j7kJL4N2M0J2j9m2k2L2J1PK6Pl6m3J4L9
12128a5J9LJ4j1m1l2J3K5J8K5L6Ql8o2m0rqorNJ1OK5L7K6QJ1nLJpj4l4j7rj7j7oKLJJ4K6O
12116e1j1pqq%mQM3L1%j3LK3K3K1Pj0l0l2m5p6o2qJ9J8KJ4M1M5K5NpJ6L3qn7n7k5Jjk1j1%
12104a74j6k8mK7L9M1M2L3Qlrj5KJ1J5K6J9J6JNnm6l5%J0kj3ojqk0m4l3J2M4N9K6jJ9lm8o7
12092a26o5k8kJ5K0K5O9P8L6K2KnPK4J0lOk4m9k2Rj1j7pk0k9l5j1J9K4lJ1L8K2K6M0J7l1m5
12081a3l5l8j2J0J2K2J9pj7J0K6RRK6MK9N4jn7n1k3j%J3K5j3k2J6M2K9l2m9l6k3Pj0k7j3j
12071a19jooJ1K4J3L1P7Q1K1o1p3n1m3j7J3poNjoj3qJ5J4kJ3Lj4jkj9l9j2K0J7MMMJ9J7lq
12059a12J4L3L2J7j6k6j2mJ0Lj1l1l7k3NPMJ2J4%k6j7J1NlJ3K8K1j0j2JKOJ7J9j1k8j1J4L
12048i9k7k1oQK1K4L0K6J1j7oOj4j9pMmJ5M2L9K8J7K2Ml0k7j9k1l4l6qJ8Mk1MJ9K3L4J6k1
12037b2l9l7KK6J1ooJ9J8ok5m2k7j5j2K8M9L2Kk0l6l2k1K6N2L4J1K8L7ql2j9NL0J9j8Nj4n5
12026e8n0m2l6NL4K2M4M9J8J1K7K6Nrnl4o3n0j6J1Mrj1%j4%L3K7l0m6mK8K1Lqk5k4rNL9L0
12015a01noQOjQ%rj6k6l2j3J7L2K5Oj2l1k0QQJ5L4O0N4L4K2lm3n6n2l3j1lJ4J8j2j2L1N8K9
12004a0%Qj1o2n9k0J4K5K1K5K6j4o5n6J6P2N6j5n6l7j9k7j1opJK7N3N5L3K2J7PJ2%j5j8l4
11993e2k0MJ3RJ6L0K6J2k0k1Ok2n3k8oJ0jp%KPlk3m3l7LMNK7J0jK3L0RoJ1J6k6k6mKK2L1J1
11981f0Jmj7rk1n7n4pN1O8K0j9rORJ7QKL4L6M6L0%qk8m4o3l8KJ4L0L4K2oj8%K8L0j5o0m1p
11969i7K2M6L5MmmJlk5o4o4jLl9k2K0O3N7Kk1LK0J7QJ5K0pm4k9J5L7K2k1j4pk4m5m6l0RL0
11958a62K6K7K2L3ll3mJ6J8Ll9k0K1J3j4jL4L0J6J2l4m9k8j1J1K0J1mj7lJmNQj3rQj3l1j7
11947a74RL0K4J6J2j1LM9N8J5j6MJ0k0l0Lnn0k2K5Kk2LJ5j9j1J9Kk1qJ0L1K6J5Oj5j2nj9O
11936f7J5j2k4k0kJJ0K4L4J5l3l1NK2MJRnl5k8L1M3K6J2J2Nj5n0n7m2j5LoPK1J0J8L0K7M0
11925a7L0RQL3J9m7o1l3j5k8k5j4j5rJJ3K4K2%NK6Q%J5j9j5J7J0qk3j8nJ1Nk3k2MK6L0L2L0
11914a9K2J9J1j0l3k5jL3L0j1j5JJ0J9Ll8m4j6RJ0j0k9j6QJ2mj0J8L8K5J2K2Qj9l8m5k8qM
11903a05qj6j1l0j6j2nK9K7J7J6J9L2K3Oj4k0ooJ8L4Jk7j3J6K8pl7k1oK9M4QjJ4pl9n5k8L0
11892i9M7Rl2l5%j4k5J7L2k0l7JL5J3j9j9Q%%L2M6K5j4m1n3k3J9K5qk5K7M6L6J3j6k0k9m3
11882a41m3m1k3QMpJ8M0N5N5M3L5J8k7p8o8k9j2k6j8K2M6N0N1J2k7l1k2J1L4K4J3Pj0nJ4j
11872d9J5K5oLj4k1k7rN2N8K0j7k5nJ5Jk5k5k7qLjlK3L6J1Kpj5Nml3l3MRk3j4QK1PJ5K7Mk3
11859e0k9l2pKrJ2J5JlJ7Rj1jPK1M6J7jJ7Qj9m5l3rqj3j8j9k2KJ6K9M8K8%j0j7Pol6m1l2m
11848a73J5K9J8RQJ6K4J9L7M0Ql1j9j6k0rJqk0%K4K7Oljj3k6l1jM2L3L1J2jJ7L2Ml5l7k8j6
11836c6lNNL2K8jjOJj4m0m0mNPj5m9l3OJ3Onk2oJ0jMK2M0K3k0k7onj1j5j3l3m4j0K7N4N1N
11824a04l9o6m7l2j4K5O1P9N4L0J4j6j4j9k9j0mMJ9K7Kk4j9ok5k7jJ2Lk3rJ7qOL6M6M5N4M8
11813D6K6ol4l4k4l7l2mRK5L4J5MJ1J5J6Nn2r3o8l1JJ1J1J4L3L5L5L7Nk3j1J1Jl8m3k3%J0
11803a43K7L6K4Mkj8k1j5k4l3j2K1N2L7rm0k8NK1K3J8J3jk2k7JK7ol3k3%J1K1K2LJ1L5K4j
11792b2j9l1n9l9K4N3M1j6l9k7j7nMJ2J2J2K7M6J5JK8L3J7krk1m3o3m3%K9K3kjj8k8RM6L9
11781c3Lj0k4l3l9j1K5M4N9L1NJ7K3j4n9o5m0j3j4k4J0N2M4kk5k3OM2K0j3pNK1Jk2nJ0j6k2
11771i6j2J3L7Oj1PK8Mj8j2j9mL9N1M1K5KLJj2k4m8m3J4K8j7l7m0k8nL2K8k5k2qj2j6KonO
11759a53J2L3L9K0j5j3K1%k8k4k8j3J5nl6j6K5L3K0J0j1k1nJ7Oj6lJ3J5K6M1L3lnnj1K5M0
11749C3J5j8l3l1j8j2pLkk8o2m6LK1K0L6M1K5mk6k0kjj9j0Mm%Nl4m7l4j1llQJ3K3jjM1P1Q4
11737c1M5Nk1m7l8mOk6m2j3K2N1M8J9mk0l1j2pj4M%qjPPok7k5RK4Lk2l0jK7L1J3j9j2J4J4
11725a12OK3K3j9m0m6l1MM2O5K4j0j6oJ4K1%MJ5K0Rk1m4j9Mj3j2nJJ7Q%qk7j9J4L3K8L5N8
11714B0N6J9l7n4l7l6k4JL4L4J8L4N1L3J5qj9l1l6n4r4r4m8LK4M5M1J8j6k9mkpJ6M2M2J1J3
11704f0K1J5Mk4l1l0j2J6L9J0j9k0K0N7M0nl7m4m6m3k6OK0J5K2K0kk3%J1oKJ3lk0mK1M3M0
11693b0K8L2L1J0j6k2k8j1Llkj0j3k6o9o9j8K5J8J6OJ1N9O6L4j7l0k5j4J7K7%k8k0l5k2J6
11683i9K3RMMj1l9n1lL8K8J7J7K7K7lk9k9k3J2J6K4L0jl0k3l1m3rJ5J2K0K3K1L0L7L5OKok2
11672B5l8m6nKKL5K2J2K0J4J4j2l5k4qmk7k4RNj4j0j0j5LJ4K4K2k%K4L8J7l1o3j5K9M4L2k
11661B2pJk0j3mk7pQj3k7l0k0j1J0J7%pqJ0K0K8Lm3n1rJ7%OJ3K6O1N5Qj7j8mj8m8n0j7K1L5
11650a08L2Lj9LK3K0j0k3qML2N1L6JJ8M1km9n8l7J5L2J6J8Pj7k0ql0k9j6qpl2k5kL1N5O6N7
11639E3J8j5m1m9m2j9k9k6K2N5M6L8L6Nk1l9n6p7o3k2J2M9J1k8k0k5qJ0J2K9O6N8K5K7pl4
11629d9k9k4k2j1J8K8K1qk7j5j8NJ3k2LK9K8J1l3o1k7JJ2%pJ4J7j2l6m4j4J3K6L6L3K8M0N2
11618c1M1J0%J7J5j5l6l6k7OJ7J5J7J4Lknplqmpj2pnrlJ5M1J2jJ4Nl3n0l6nmJ0Rj0l4k8RJ3
11606a35L5L5K6J5k0m2j2K2Nk0j3m0k8JK6Q0Q7N0Ml2l2nj4k5k7l5k2J8K3JPJ3oj5rk1m1l6
11595a82jK8M6K5PJ7ol8j8%kK4M0L6N1L0jJ0j6m3pLl9n4K9O3M7J8j5j8l3p7q6m5J0L2plJ9
11585a56J8K5QroJ5L3J7J7K2J1RJ0j1l0j9OL3Kl0k9j8k6oN3N6Nm0o0m2j9k3k1L4P4O9K2MK
11574@k2n5n0OL1K5L9M8Jl1k6j8k0k7j6J8L6jl2%N4N6L1Kj2j4k4l7l3j9LQQOj4k2k6k6j9j4
11563a86J7L4L1K1RRKrj3k1l7k4NJ0J5K8L0J1J1K0lj5j1j5k8k0oj6kK7J6K1L2MJ1M0L4j3m1
11552b2m3k3%k0l1J8M3L4NJ2K8%m9m6OM3K6j2n6r4n2J7M9J7lMJ8L9O1J8k7klj9J0J1j5j1M
11541f5J0M2L9lmj5m2m9m8j9J1QmLL8K4lj5J1L0K4J7J2j8k2j1lJ5L3J7jjj3k1oJ9L0K9J5k
11530F2j6LJ6Koj3l3j8j2j9j9j0k3k4qrk0RL5J8rnJ2J8L3K5mk0k6knj4J2OmJ2mqRJ3J0Q%l3
11518f1l7kPj3LM0J1j0mkj7k1oJ4K8L4J1k1k4lJ2O%j5j9oMNrj1j1k1j2j4kPJ7N0N8K4j9l4
11507f3j4jj4j8j6Mnl4j4L1K9MlJ7K3L5N5L0j1qK1Kj2mjJ2J1Koj4J7K4j9m2l5l5l4k6mK1M1
11495e4M1J3J6K9j5l5j6oQRKp%J8J5j3k8m6k0jj4OK5K6J0mk3m5m1k2K3M5J3nj0pK1M3J6j9
11484e2Jkk9l8j2QQPK4L3M0L2J1k0l2nJ6L3J7k6m4k3RKk5j7j5j4kK7L3K7L1L4J1OMJlmqJ3
11473E7On1o6k0K6L0QLPlMoj0QJ3j8j8oj1l1n4j4J3l3l3MLMJ0J1J6J6rj0J5M1N0L3jPM4K7
11461F2QPKj8l7l5j6nKMj1j4k4j7K9N0K9J2K0L4L0Qk3o3o0j6KJ2J5K0J6J1j8k6m4q4j00l3
11451b71N0O4L9pk6j1j5m0nM2N4J9l7l5nJ1J3L3N3K6NJ8K8Kk6l6j7J0K9L3k2j6J4k3n1n2l9
11441a91k0PM0L5K9J4%j5l1j6L%J5K3J8Ok3k1j0qKol2j7J4M4N1J5j8rJ9J6nj7l8m1l2j2J6
11430a95L3Ok0k8k1OJj0k4j7K9N3K9Npl0k6J1N6N4L1Nj5k2j3mj2rJ6M0M2L3K3qj4jLkl1k6
11419e9j0K9M3J9j1k8m2m1l2j3J0K0L6L2qm1m3k8J8M5J4k1n3o6rL9K8K1Mk9k5RP3P8J6k9l7
11409i1pL8L2K7Rl0m2J1L4Qj1k4l3l9JM8N4J8l6n9j4L5Q2P2J5j8n8o2j4L1L1Rk1l8k3LK1K0
11398b1qj8noNJ9K3J3K0K1KP%n2o5k4j6j1J9M1K9L0K8MJ2K6Mj2%j1m3l5mJ4J3kl5k6K4N4L4
11387D8k0n2l2mNPj5m3k7K2L7J2l0n3j8K2M0P2N7J5k8l2l4m5l4j9J3J6kMQoj4l3m1j7J3M6
11377a62N1M4L3J1JJ3Kk7l5k0nkl4l5NJ3LL7M1K0OJ3qPK8Nj4KK8K4j4l9l7m7m3k2J0J6j3k8
11366a72l6j5K2L0K3J7J2nLK0Jk2j1J1QNRj7j3J6K8OKnk1j1J3J2k2m2k7j7J3L8K9Qpj4nJ1
11355a25M1L7K5J8PJ2J5NK0K3j6l4j9%PNoj6J4K2RmpKJ1N1K7k8k7K5N4K2k5l8k7j9j3k1k9
11344bj8orkqk1pJ6M7N4K1k2n3o3k7NJ8J9J2K1M0N6J8mJ2L3L5J4l2n8l4j8pQK3K4M1M4N0O8
11333B88O3K7OL2M6N6N4N4N0J7J0L4O6Q9Q1R2J48K02K85L76N01O67Q23R52J048J114J147J126
11325I454J099J072R98Q48O03L38J87J34L7j67l86o30q49r53r67r75j019j076j080j017r18
11319D733p83n98m57l81l03k36j93j91j66j31j10q8o7n2l8l1m2l4j1m5n2k2j4k7m9m3k7n0
11312D92o2j5K3K8K5J4Jm5n2KK8J0j9k9l3j7LPR%kKK9N5N9L7K8O5M8J9K7M0M8Q5J05P3P8J23
11301A289J72K29K67L74N49P48R56J057J076J078J077J081J087J039Q96O66M28K30R7J4j11
11295A4299l01n18p51r52j017j021j054j086j060j026r84q42o22m37l50k79k04j58j51j42
11290A344r7o4p2q0q4p3p2o3m6j9l9n9l2j1j0j6k6j1J5ll3o0l6J8L9Jm9m6l2rK7M2L7K2J1
11280D14J7jl3k6mJJ4M9O0K7K2L3K4J3K5M7O9P7Q1P6R2J53K02K16K45L25M43O04Q08R80J060
11272F113J098J084J051J065J060R49P75N64L37J68P1j3j63l66n96q05r62j033j059j076j096
11266G166j101j036q87p01n28l92k92k11j61j32j33j16q3r7j22j06q4p4n7l2k1k0rj6l6m5
11259F74k7k1l2m4n4m1k8k4k6j5mJ6J2kk0o3o3%J2J1L5J6rrmrMj0k9k7j3Jj1j9jK7K2Lj7n5
11248A56p7n8RM0J4jK4M6M4km6n0n2l8j2%J7L8K2rRK9po2o9k8J8L3K4Kk9l0oK3K5k4l7j3O
11237g1L4N3L3J8J3RJ5On5q4o6l0QJ5M4M0J6PJok0k5j9j0L5L6mk1j8K4L1j4m2k3j1RQlJ8K
11226d7j1KPJ1J4J6rj1kRJ2JJ5K7L7L2ppJ1jk8k2k1qL9J6l7m2l4j5QK0K5K1L2K0RJj9k9m4
11215im3k4k0jpk3pL0N6K5j7j5pML8M1J2l4o3m7OK6J7K3L3K0MPK3K3NK7L6no4o0k7kl0n4k5
11204a28J1NPJ8K9J8lmK3M9K7j7k0J1J0lk3m4l6j3K1M8L3J5Mk1k8nPJ4K6K8K5K2lo3q8n3k2
11193a23k4JJ7MLnJ4L6M0J3k3l4l3nL0K9QqpK5K3J0Kj9k3J8N5K8J7Kl9k2NOjj5l8k4OK7K6
11182Brm4o1n0oM2N9K7k7o1m3rJ0L8N5K2l4l4J7M5K1nQJ5K8J7rPK4rl1j6k3m2n3m4j0M4N2
11171h7M4L0J3%k3l8k1J4j5k2jJ7K5K1J6K1ql1k9m1j7K5L5K5Mj5k5lK6QlJ0j9k5J7L7K6O%
11160cpj1MK3J2k4k5j0j1J2ljM4J6k7l4l8k4J0K7QJmj9j2j3nJ0J8L8O0M6jl4l7l3l4pK7L1
11149c0Rk0JK3Lk9m1k2OJ6j3k6QL6J9momPK4M0J7m0m4k7j2J7K5K5ql3j0Kl3m4j1K6K5J2ql
11138a27J1K2K4NpjoqNJ1ooK9N1K8j1K%l3l5j5J5L0J0MJ0K6J0j8l1j3J0k7m3J0M7L9J3k1j8
11127a4NRo%L5M2J0ok6l7k0j1k1k8l1j0K1L2K2J3J1J8K0J2Kj6k6k3m8l4J3K1J3QJ7K3M1N2
11116H3L2k4n7l9l6k0j5PlpPJ3L4M1K0KJ6J1k1n7m0j2KJ8L1Nk0pJ1nj4j3Jk3j2%k2nj2j9N
11105a44jj9rlj2OM9N8L7L0K2k0o6k9L6O3J9j7rk4k4nLJ3K6lk6k9k8KK2Lj7pLRRJ7PMQJ6J8
11093a2j0j0l1l9mrl2j9mrknqL3N8M3Pm0k7K2M4J6j8k0k7l9lN8O9L4k0m7m2j4KJ2J9J9J2j
11082d4j7l3l0JQj1Knk4j4pj0J0M3M0ml8m8k4K4K0J5L0L3Nk7k8j2oML4M4M6J5pk6l7pJ7Lj1
11071g6j2j0kj2oKl9m7j7M7Q8O6J3rKj4j7mqNJ1J0NLJ6qn1m1nPqnOOqpKj0mK0L6K4j6k2j4
11059a03J1M8M4po1p6m6mL6P2N9K0ol4n5n0nO5P7J1qJ6J4j7m1l6JK4K2J8Jj0l2l9OL0K4L1
11048@Pj6rJ8K8j9o5n5l9k6j8j0J1M3N8J2k0j7j2K0L7PLRJ4K4L8K4pj0k3l4j7OKkk1l9k4l4
11037a56l4nlPQMJnJ2L9N1L6j8m6k9kK3K7j2k3qJ6L9L5LrJ1L1K9K8J4kj1m0o3n0k4JK1K2J5
11026f7jNJ7nj0j2pJ9J3j1j1oK4L8kj7kJ0Jk2j5MJ6J1j2j6k0j9NK3j2n4l9PL0J5j5k9j1L1
11015a46M7K0l6n1k7lNMK9K5MpNJ7nk4k7rRK2J9lk4l1l7j0J8K0K7L5M6K3k2k8PK1L4M3Ln7
11004f4o1j6J7L7K7LJmLJ7K8J9qk6k6mK1J9j2j9klPK8J0ol3o3n6m4rM3N6M3ml9j5Oj4l1l0
10993b04%K1L0J9RL0M2L6L8L5Jn0p3j9K6K5Jpj4m4m7pJ9L2L2J8N1M9j3l7n9p6l5NK0L5J3j2
10982a10JJ0J7L3M9J3k7j1nk4njk1j9rk3j9NK9M4L8K4j3k9j6L4M0nqrk7m4l3k5k0kRK1L9L3
10971f6ml0k9k0lL4N6M0J9K6J7k4j6pj8j1j0l1l8kM0L5ml6l2l4j2l%J8L1N6M1K2K5J1pj1j6
10960Gk9l9J2M1J3j4rK2kn2m9k9j9PM6N1J1rKK1M4L5Pmj9k9j3J0J9jl1j9K4M3J3l8n2k8MK9
10949b4K2J0j4l4qJ9K9J0mJ0Nj9n6o6m0j1k1k3QK8N1L8%l3m3l4j8k0mMJ8J9k2m4j3N0P7O3
10939i0J6ok5m5lK6K2j3qK5J9LPKk3m9k2K8M6M3M0rp5o7k3KK8M2J8LK0j0l2jK8M5L7%k8m5
10928g4m2qJ8L1MlJ1K1nk1j1k2k7j3MOJ3J7J9K8J7lm2m8j9MQK9M6L7K0l2p0n2rJ0J4M%J4L4
10917i2M0Lk8JJ9J8J8J9J0%ql0l8k1k2mnj4qj9j9j6kK5K5L0%k6j1K1K1k0j7J0kj0rk1oK6P
10905a55j8k5j2K6K3j5l2rK2L0M2M5Jj3Qj9m4J2N1J0k6j1KJQJ5M0L7l1o7l9J5L5NoRK7M4K0
10895Fj2j4QJ1qqOpl3k1KK7N4K3l1m6m4k6OK6J5nnMJ3K4L8J9j2k0j2J1J9J5ol4l2k1%K4K0
10883b6jrKj1m0m1j2j6l4k5JK1L8N7N9L7Rj4j7j2qqk1k0k0%M3N9L4J2lk9m2o6o0j4J0K3J2
10873a32J3L8L9J5jj2k7k9k2k0j0OJ1KK8P6P4L7oj3NJ6Rj3JJ6Lk2l4m1o0m2%J7K6lm5l6k3
10862a59LN1K7mk1k4j9j8j2KJ7L3M8M4L1K0Lk2l1k3k0ol%MJ5L2K4j0j4jJ2K1Jj5l2k5QL1K6
10851fok0j0mj0k4n4l7kJ7J5K3K1lk1j4OJ2OOORLNK2Qk0k4k6j6nJ7M5M2J3lJK0K3Kj0K8O5
10839A00M0K4Pk8m1n3m5l4m2l4j6JRPJ2K0L3K5rl4n6m0j6KL1J9j0rLjj9nJ2J0kj2k2j5NK1
10828a62L2K8jk3nRJ9K8K6J4K7M7L3km7n8j7P%J3J9J1Lk4l1j5l0l8nL2L6K6Ok0k4k9j1J8J5
10817i3J2kPK5K2J9K1Lm9p6n0rJ5K4J1LQK3K5J7J5KNPJ3ll9k5K1K9ok5j0j1k4kQOKj6pJ3p
10806i8m2k2J3M2N4K7LL%qKk9k6lj0mlJ2K2J1j8qK7L0K8L1j7n2k5J8J9jRJ4k1o0l1Jqlqk9
10794a60k1omNjJ0K3J1Jj5j1K7N0K3Pk%K5K7J8K7J7k4m3k8j0oJ4J7J6J6j0k3l6m2j9KjqK7
10783a07O8O5L7J9nk8l9J0M9K5j5m7l0J2Ql9m1j5m3n3RM7L0J7jqK6L7L0M0jk8ML3K7Mj5k4
10773E8n2o1m8l4oJ6K4J8K2K3lj6j3QM0K6j4l4rJ6J4J7J4J8nl8m6m1l8k4J4M4L8j1k9rL0N4
10762c7N0L9j1m1k5j6rk0m0j3Ll1l5J5K2%qj5lK0L5L9M3K4j1j2j3KJ8J5Mk1k8nK4K4mk4k0
10751f5l1j0O%K4L7Pqqk8j1jk1l7pL4N0N0L0L0Lk0k4J3L2%l7m0j2Mj0j3ooK0J5pPK5J0joj4
10740b6j7m1m3k2K8L1OooOL1M4J4m1n2m0j0J8M2N5O8M0%nj9j8j9l3l5j7j0mj9l7m4m3k9j5
10729b68Mkj3J7M4M2K4J7j6k9J6N1O1L1krRK1K5J3k6l4l6m4l8k2kQK9K4MJ0J3QokK%%lj2k
10718i3K1OLK5J0l2nN0N1J3m4r5q4j7K3K5j1jL5N7O2J8l3l9k2k8k3j5j7kPK0J4J3L4J4k3k1
10707a04nnJ0NkK1J5j2k7l6j7OM1P2N9Jo6p3l7qJ6L8J5J9K2K1Qk2J5K1l4m3j4oj0JJpMok4
10696a47j1KJ4M0L9K7K5Kl2l4%J2oj4J0K8L1K0J7J6O%JJ7Mk6m4k3rk6JM7L6Jm3p2l7RL7L6
10685d6J4Kj1l4j9J2NJ9N5O6L5j7o5o3l1k6l4%M1L6Mr%j3j8j0K5L5Pl8p0n8j3J0K1K3Nj6l2
10674b08k9pJ4J3RJ0J1K5M2K9NlNmk0%Qj4j1%QPQOok9l5j4PK4M5M3K0rnJ8J8K4Kn4n5j6J1
10662a07K9K2J7%oOj4k5k4k9k2J1N6N7L9K2llJ7Nm3p1n3j2J1j1k6pK7L5J2KJ7K0rjL2M5J6
10651C2k9m3j5J8Jj2OK8J3jok2m8m1kK1K0L8M8Ql9l4k2m0k9%J7K8kl3j6J1J8j2l7j0L8N0N5
10641d3L4J0K2J9J0Kkj4m9m1j8k1mRPJ1MJ8K2J0J2j5l2j7plPj3l5%O2M8j6l0jK2J2orj4j6
10629f5j3lll%QK3nk7k0KJ3RJ8K0j2j8K3K2j6j8J1J4K0J5j3o0o1j5N0P8O2K5k5k0OM3M5K0
10619A30Jn3n4k5LK4J1Pjk6m7n2m3j2QK1J9K0L2M2K3om1n7k8pJ7K3PJ3K6K4J9J9J9L2K9qk8
10608H1m6m3l1m6n7m2j0K7L2K9L0Jj4j4j1noqNM5L2l4m6j9RQKRK6L7L7K7J0k0m2l4j3j6j5
10597a25PNk4k4OJ7J1j0k5j0J3J4PL3N8M1M6J8k4k1l1l5k2nKrrMPK7L2J6L3J9j0j5l7k0R%
10586c1k2k5l8k0PJ4J5NJ0J1nlJJ5J3J6K9J9Jj6l5o1m4jJ2pm0l3k2KL1K8PjK7N0M6K1J7L5
10575B8L3Lk9o1n2OJ7NL1K5rk9l2k6j9oL0L9j0l6pL3M9K2l0o7k9K5J6mlJ6J9J0PJ8Ol4m9m3
10564a37k5j5K3M0M4O3M7J1j1k1j8m5m2J6K0j0l6m7j8M2N6RjK2J2jj0k5k5j9NJ9NMj4l8l0
10554a50k1JKj6PM2N0J9nJ8Qk1qJ5J0qkL1M7L0j6l5j4lk2k1nRMj7k3k3l7j8NJ6K9L4lk5j7
10543a33OL2M0Mk9l1k4l0k5lNJ9J3jJ1K0L6L6k4o6m8J3N1L4L1K2j6l9jM8L1j0k4j6k7l7qL2
10532a08N1L4lj4mlk0k6k9l8n1l5L2P9M4j3l8k7kQK9M6Ln1n3jM2L2J2lJJ2J1lj4qk6m3k6J1
10521a92J5J8K0KNL1K1J5N4O8J3j7j0l0n9k2M1P2N2Qj4m0m1j0pj2J7J7j1l5k8ooj5j0rpJ4
10511i8K0J9L3L6L2J6m1m2j6%Npj0qMJ2Rk1k6K8N2mo4l1j3l5k5L5N3J0j7jL2K7J0j3l7m9m7
10500a72m0lN2L0k4n4l0k%j7j1L5R5P0Jk8kK3M1M9K7j9n2o3j8Rj8m2k5K9O0M4Kj2j1l0l1k8
10490a65kK1L5N4L9J8ol1k0nj5m7o8l1J8N6O6M5OoKROrk3k1j3j7k5m1m6k9mjkJ4K1J0K1J4
10479a72m2m8oJ7L1M8K7OKJ8J4MK9L9K0J4K8M3M4Jl1m0k3l3p1l6RK5J9Lmk8l5J9M3K5j4m3
10468i8l5k0J0J7Jj2jJ7K0RQJ8K0L0Lj2j7k1k6j3kkOj4j3QL0K9jj3mOJ8K9J5j4k2j7k0oLn
10457i1opJ0J4K1J0MoMPl6m8l0kJ4PRJ4Kj0j6j4KK1K9L2Proj3lj0j3KK6J6j9l5k0RK2jk6k4
10445a63LJk0k0MK2J9J8J6K5J9j0j2j7l4rK8L1M1L2jj2j2ml0o4m5J0N6O8K4NJ1J0Kl5o1k0
10434a24L0K0jJ6L9M1K4LOJlKl0n8m6l7l2LK4J5jN%MK8Pqj5k6j1lJ3K3QK5L5J4J0mk1k7l7
10423h8n9j8K9K1kQK3J7NlNL0K4J1j6m7l2J0J8KJ2QLJ1K0Mj8k6k6j2L2M1Qm1m5j1J7L1K8J9
10412gpk2KK3J1k4l1j5rj7l8k0OK4N1Q2O0K3L1K3k4l0j5k6l2j7lRnn0n9kJ5OK1Ll4k9J9M2
10401f5M3M5L0j3m0m3qL4K7pl6l1k6qLjK2K8OOJ8km0l1NJ5Lok2nJ7j2k8j9j9j8pJ8J3J2K0
10389a22K8J6LJ0MJ2K7L6K0om2n9l1J8J9NlrL2M5J0j6nj4l5l5k3k8k2O%JJ9K5L6M1L0J8Ok2
10378el0j1oj1j5J%k0j8MK0J2J0Oj1MK4Rl1o1k0L2M9K4l1m6k0J3K2j0j5KMj1k7nKrj8mPLm
10366a91J8L3J6QMrk5j1J0K9Rn0n6j3J0JjL%lK8M6K9J8Kk5rK5L0okM1L1k7n8n3k4L0Mm8l0
10355b16J5M4N1L3Nl0n0j9K6N0M2K7J4Oj3k5noNJ7kj3qkMpj4nj4mMNlj5nK0L8K3k4m1k9J2
10344a09L2Nk1l3l2NK4K4Pj7J7L5Okk7l6RPj7NL5L7K8J6nj3jj0l4m2m2m9l1pLJ1K4M1Q9Q4
10333A6K4j3k7rPMqmk1m8m5j4J6mj0J0L0M4M2K1j7k2J1K0K3L4Nk4k0j7j8j3J4K9J7Pj0k9l2
10322c1JK2J3J3Pj1l6k5mnm1m2LJ7J4K7N0L5NjKKmOK2j0m1l2k2lM7N0Qj3k8k9JK5K0RJ6%J1
10310D8Qj5k5k6l8m6j3J8J0kj8m1l2K6P9Q1M0j4m7l8j4j8k2KK2Qj2l5o3n7j4K6L1M1O5P0L5
10300B0k0l2l1m0l1qK4M5K1j3j3j9j0L4M5L6J7qj7k1j8j5qkok9n7m2NM9N3K9L1J6k1j0J3K1
10289a2K5J0J7J8k1n0m9k7Mpj7PkOL4J0m2p2j6M0M9K3j9k6jL9O9M4l2p7o6m8l3J3O3M4k1l6
10279a59OJ6MJ3Ll3k4K2O0M4jj1JJqk1k7j7J7K9J5J2mQL3M3j4p1n3k3oL3O2M6J0j6rM%jpq
10267c1Olm8o6j4M4M4J6j1RL9M3K6j0k9j1J8K2J2jkK8L1LpKj6mj0l5k7k2KL4M8J9k1m3m7l0
10256d2qj0j0J9J2l0k5NK5K9Rj3m6n2jM1M9L9K8M2P7P1K5j4k1k0k2NRool%J0J3kNPnj2J9O3
10245B54O5M1M9Q5Q3P8Q4Q9J07J86K67L22L59L75L97M09M60N15N08M60L96L44K83K06J37Q1
10238F640Pq7j92k76l34l48l78m32m73m78m32l87l52l55l39k62j73j55j43j35j30j23j09r4
10231D60r1m5Ljj5j6k8m4k6pl2l0j0jOQk0m1k6j6K5N4N7L6nk0k7j9J6M3L9Nj2K5M5M4M2N7
10221D33P9N6L6K6J5j4ON6Q0J02J22J51J84K26K96L89M46M96N32N22N00M81M40M00L27K15
10214F602J10K6l7j00j94k88l52l87m41n08n50n36m64l82l34l26l00k42j71j27j24j15j02
10207F58q7n9l7m8m3jJ0j9m4n4q0p2k3J5L8M0Nk9qK5J1oNK7K3k1k0ljJ7K1K2K0J9J8J0mj6
10197C09MK1J5k7o3k9K6N4P5R3J22J26J24J56J87J93K33K76L02L62M31M79M68M70M89M96M88
10189E880M31K94J14qo0j02j55k53l55m15m07m23m73m78m39m17l91l46l02k36j96j90j71j51
10183G51j17r3o3l1mRj1l8m3l3l8l7l1OL5K5j2m8o2o0o1m2l7JN4N4J4j1l5k0kJ5J1KK0K1r
10173H0m3m0l3j7J0LJK8L7J9Rk7o0k4lk0k3mJ9M5J7Jmj1k7l0j1N2P7K1kKj1jK8Rk6%Pk2j4
10161A2j4mK3K4kMK1Rkj7l0k0k6l5j4K2Rnj1j9j4MJ3K1K0L0j1l2J3L8M0%j6J3J7loj0NJ1j1
10150D7k0PM1K6j2k7o2o5k5j4k5lK2J0K2K3Qrl2j4K2K3QJj6mL6N8O5K4PK2k7p5m7oQMMJ3M
10139B2k1j6J1rk6k0oJ4L7L2j8o6o4m6k5j2pNJ5QJ6M2L6K1K8M9M7K3j3n8m9j0K1L5J0J%MJ
10128A2k5n1l9lJ1lPM3M2J2PK6Km1m5n1m8j3K4M4K3MNj4m8l8J8N5J2j7lmj2nplJ8J6K5K8K8
10117hK0mk1m5n8m3pJ6K8M3J0k8l5jL3lj8PL1K4Jj0mJ0K8L0Lj3QL4K8j5m6l4j9l5m4k0K6L8
10106i3j3k0LKJJ1K7J6lK0M9K3k5m1m1l6l0k9j3mJ7L8J8RJ9Nj1j9plK1K8J5jj7l8l7l8k7L0
10095a94M7K1NK9K4j8m4j7J4NmKJ5J6K6Kj7l9l5j1l3k4K1M8L9J8J2Rj1KK7L0K2pj8J4Pl2l5
10084h4j3J7K4j0l3j2Pmk8rK4L6K8j0K6N8Ql0m0k5j9j9OK3K3k4n4m2J1L4K3J1J8%l1l6m9m3
10074b38mJ8pk2J6O0N3kj5npk0m4l0J0L6Kn3k0L0K8K4K1Lj8j9J4L4M0M2M6N5L5l2p5n2kK0
10063g8L0L9L3J8ll4l6lM0K0k4k7l4j0K9K0k4m4rLrNL6L9J2j1l7k0J1Pl6n5PL0K4J4jK9M4
10052eK4k1m1m3l1j2k0k4QOk1lK5M2L8M0L4OpNkj0J3K9J4l1n3k8j0J5PkJ2rk9j9NK1J0J6J9
10041c2NJlk1l8j8J7K1K8N0N4J6k3j8j3k7k5J6L0J8k8o3m9j0k4k9j7JK7K4QRJ3L1M2K8jk1
10031b1l4j8kjJ7N3N6M1om0m0k5qj3j6NL1K9j4n3k4rLK2J9Nk6m7k9J0M1N9L1j4m3k9j9l3M
10020a38M4M9Rl0OL5Oj8j9k8l9lK5J7Jk1j0Rkk0k3m3k2J5K5M2M8J8l1n3o2k6Jj1pK5M2N4K1
10009a14j1kj2j8k6k2j3kJ9K0LqPM0M3J0l6l5j5NL3L5L1K7Lk8j8LK3L7Qj8j5k2mJ2Kj3k2j8
9998a11onL1L8rl7l7k8LK7L2L4J9ql3lJ8k0n5k5qKK2J4J1K5J4nk2j9mJ3Mk8m8m3k6nJ1L7L8
9987a92%lNJ4K7J1K4OJnl5l0k4l5l4NN3O0M0L3J0k9m2j9kK5M6L4Lj2K3M1J6kj7j1j6l9m1j6
9976a27k2NL8L3J9J3j7k7k5j0K3K1K1J1l8n9k9mPJ8K3jPK1M2L8J5j7n4l3pj3j2J9M5K6pm0
9965i7m4kM4Ql1j8Mj5k9NJ7nj3JRNK0J4J2L2K7Qnj0oJ6RQJ2NJj2pMQJ7K3J0Nj2j4L0L3l7p1
9953d1n1l0J1J8Mj3j1J8K4J4J3Mlj9k5k2J1Rj3rrpOQK1L5ll0j0j1j3J7L6L7L9K2J6L4M1L4
9942A52j2l9j4k4k4lJ6J2j7l0n5n2j0JrQJ4Jj4l6l2lK8N4M2J6K3K0MJ6J5rl1l7m2k8k0k3q
9931a50M%qj2j5K7N7J4k2j3J6N2M3K9J9j2m0j3K4J9j1m5n0ML4M0L8K5J7Ok0k6l3l0j1jKo%
9921d8qk7k9k9k2pNJ7nj4Rj2j1L4P9P6L8J9%k4j8j1KJ2j6l2j0K0Pk5l0j1qjj1k6k3k6qJ5J1
9909a48J2K8L8K3J3k0k2Orj6%K6M2K9K1kk2%Jj9k9l5j2%J4L8M1Mk1k6k4pk4m4j0K2Mj1%J1
9898a28KrK0M1J0j9k8k7JK0K5K3nj9oj0j4J4J5J0nj4lj5QK4k5m4mJ5j3j6K6L8K1J0oj4j6o
9887a23pJK9J8Jnlmlmj8k9m0rL2L8Nk1l3l0j3K0M7P5N8Rk6m0l1j2J5K5L4L7K7J9l5r7p1nK4
9876a45K9PpL%k3m0l7%Qj5MJ1j1l2oL1N9M8J2m4n6k8lL5O6N1K0PR%k1k9j5KJ0L1J5j1j2Kj
9864g6j5LMKjk4j8J6J0j2j4J0L3J7k5k9QN3M7J9Mk4k0Pjl1jJ9k0k9okLK7K2rj6jJ7J6J4L0
9853GK5J5K2Jm2o1k9J8K5J1ppj3k1RK0j8l1k0j0J1Qj7nJ6J1nJ1L8K3jkQL1J7kKPlj6k1nJ5
9841A5K4k4n8j9K8L3%rk0k7k3qpnNK0L2K0j4m1qN5L7j5m1j3%K%J1Lk2NK2qm0m6l0NJ8QQkj8
9829a47k8l1kL3L9L2PrOL1J9%j0J0J9J3J5mk8n3o2k5MjRJ2J4K5J0l1l3j0J1J5jRL7M1K9L5
9818@L0J6L6K7j2l7m4n4p1o6j2N2N6rn0k1J4LqPL1K2jjMJ6L0L1J1kK1L7L6k6m6LJ5k7n8l3
9807h0RL5M4M5K0j2k8m7p8m3K5M0Lj0lJ0Jj0K2M7J9rklj9m4m6j8MJ9K4J9M0L3Nrj0Mnm7o3
9796a18o0l6j4j0J2L8K5K8M1L0ll2m7o5m7k1oK7N2K7K5J4j3pj8lL9L2%mJ1%k0oL6M5K5j4l1
9785f8k5nJk5nJ2j1k3k0%M2P6N4J0k1JPj9j8lJ4Jl3n0m5k8pJ7M1L4Oj9qL0N3N9L4Mk0n1n4
9774f2k7j0j5k1k6j8MJ8K4L4M4K6qk2k8k0Nj0j3L3O0L2J7J5k5n9l3LJ0POlk4J0N9N4M6J3l
9763I3nqKol0j5lj0j3k7j4oj9k7j8Pmj4Nj6k9MJ5MkmOL1O4M4J3j0k4l2mQK1L0Lk9l9k3j0R
9751h2L4PjkJ1j7p1p7k8K6O2Q4O3Lk1j8n3o2l2nJ6M3N3K8lk9JK3kj4rpLRqJL3M4J9pj5k4r
9739c3J0j6l4J1K7Opj7mQK5J5p%pj5j6j4NK5M1M2Pm3m3J9M3Lk4lJ3J2J3Qj6l5l2mJ3K4L1K4
9727E5O0M0k9n8l3j3qnj7m3l5j7j1j7j2K6K4J5L1J5j8rJj0j2j6lOlRQonk5o6m8oJ2J7L0L3
9716a43J8pj0qLK8K6J6J4j5j2J8J5omnJ0K9Kj0j8j0PJ9J9J0PJk2k9k8l3l0k1Mk2l3j3KK4K6
9705a81J8rl2nL2M3L3Nl2l4rQOj0J5N1O3M1J8j0k3m1k0Lok1m5l3j2k7mJ0NMj1j5j1j2OJ4L6
9694a92L6M7O0L3J4J0jk7n6n1j8qj8j2JJ9J9oOJ9JMJ0QRj5j8NJ8mk8l4%L7K2K0J6K8O4M8l2
9682C4n7k0J8K3K7K5j6n5m4k1k2j7pJ3K0J5rk6qJ7L1J9jOM2N2K5j7m6l5qml0k4L1N3K8Qk3
9672cm5j6K2M4N3J6m3o1n8n5n3m9JN5L2nJK1j1l1j8j5NJ8%%J8L3K7J7J5pj4j3J2J3NMl0l6
9661a51l0qN1M6MKRJ8J9J3J4Lk4k7j3J4J1j3KK6Qm1m7l8m0j7PJ4kqJ5K7K1k6m2k5lK2M4L7
9650a28L5N3L0Jk2n7n8kK5Qlj0Jmj8J0L9L6L3L6Rj0MJ2qjNj1l3n9n4k0J5ql9j6K1M6K3J4M2
9638f3N1K2P%k6l1j5LLQqj0Qkl1k5J0Mj3k4j7jk5m9j2L9L8Qnj5l7j8Nj6k3ML3L8J7L4O2M6
9627b6Lmj7lJ9J3MQOk2o1k6J8K5L6L0kk0m4k3J3k2l0k6j7J1J3ROoPK8J8J3J8Mnj9j4J1J3N
9615e6lmjj5k5j5JRK1K9Mj9j8j5j9QK6OnkJ0K%J1K1J5K2J8k2o3l6K0K5%l5m5j6M5O5K5j2j5
9604e8qj1LmOM2K3qpQKqk1m2j9J2Pj0%RNkOJ7pj9jj8j9J8K9K1j1k6j4j2NJ4K1L8K4PJ4k2m5
9591f1k5KOMoj6lJ2Qk7n3m5JL7L0K3J2lmNlpj5l2pM7N3K1PJJ6OkL1L1Ml8m4%K3J4K%J4K4K0
9579F3qk1nNK2%k9j4%nkj4l0l7j3K2K2J2L0K5rm6n2mL3L3K0nk4LRj4k6pJ9J5J5Jk4k5rONM
9566e9Kj4krj2Lj7l4l6k2nk3k1J7M5PnK8L8N4K1j7j2jNok0j4J1M9M9jn2m9j1K9K0j8l4LK4
9555h9J8K0J0RK4K4j5n0l6kMQLpoqj6j0J4L7M5K4j9n0m8pJ9J8J4JOK1J2J4K8K6PJ8J0k3m0
9544Hn5o5l9L2O4M9K9J8Mk1m6j8J6K8L7J1lK0J2k2o0o6n7l8j5L1N4K8j5l4j7J2K0K7J4j6q
9534h1oLJ9J9pm0n3n7j3L8L7K4MjJ1J1K2L6K5Rpj2PJ2mj4%RJ5Nqk7m0k6lK6M7N6M9J3j3n1
9522C4p7m7j1j1k2k6j4J0J5K8K3J2J4Lj3k5l8j7K2L6Ml4l6j4OK2K3K1K7L1Ppk7n6m8j4K8J0
9512a61J2L3J2knPJ7QKk6n3l4j0%O0O9km9m1k3pM3L5pk1j0K7K4j0m0k5LK5M3L6K0RLj7n6m6
9500a57J3L7L2K3J2Jj2k7mL3L2J9K2J8l0m8MK9K2J2j5j9k3k7k5mK5Mm0k5NK0J3RM0M0Pj1o
9490aj6m5o0k3K0K2L0K6J2Qkj4mJ1j9k2K3K7j9l4j6JnkJ6J0j0kJ2J8J7QqkLk2JL6L0K2j8n3
9478d4o6m4J1L2J2j1k6l5j5%pLK4L2K3pk0mj7k3NJ5RJ5J2rnjlJ8N4O0K8NJ1L6L8Lk2l9l7k0
9467ik1n8l2L1L8J9Rj0n5n9k5J9M7M1Nj3j6NJ5k0j5L0K7K7L0M0L1j1k6k3OJ3j5k4rpok0j1
9456e2KprmJ1K3L6K2Njll0n3n0k9K3N2M9J9j4mjj3j7k7m7j4K9N4K7RL5M6L2k0n9n1k0MJ3J6
9445a8Klj6k6j7mJ5J2RJ8Oj3lJ4J0mk7pNk5j7J1lj5k5k7KRNK1L1Mok6m6mK9L1j7l1J4L0Jm
9433a05NMj3pM9P9L0j1j4Mjn8o9m8qL4M4QjK2J2j0rJ1K2J6oj5okQJ9Mj4l8n1l5j6Lj0nK4M0
9421a14Nj6J0K1Kj7mL0N3L7l6o3n6l4l0j6M7O9K8kkK2L4Pk4n7o6m6j4LJ4M2L7RoJ9L0J4Rk
9410f3j5rNJ6Rj2k0l3pK9lk1rlJ3K2%k0k1l2l9l3k5J1N0K2J1M1L5QJk0j2J3K4K5J3j0jJ3m
9398e1nJ4J7L7N5J3k2k6lK5j0m2j6J4L1K6Pok4m1j5rmJ7j2l0j5oK9L4L2J6l5p5n4j8k9k4K1
9388a84M8M2J7MK3K9Lk1M%l3m4k4k4l8l0PN6L7QK1K3Kj6j0J7L8K5JJ4Nj8K0O1K6j7j7jpl5
9377A2l5l2k5jmJL2jl8k1LNrMJ3JJ7K9K4J7Pj3j8onK4L1jj6l1m0l4j4J6K8Oj4k9n6l0J9K7
9365a57OqK0M3M5K3l9n7JL2L3L8M0J7l3m0k3Jj3m4l5%K2RJ0M3N6M4K9L7M1J9k4l6j5kJ2J4
9355A09POJj0joj5k8m2m1k3k2j5QM0N4N4K9J1K2LKL7M4L1j3l6l0l3j3J2K7K6Nj5j4k3n3n7
9344C8k3PL3L0K6J5J0L9L7NJ3K1M9Q8Q1L2jK3N3L5RJ5L4M6O9J00J20J46J75K11K52L34M19
9335B541N23O60P94Q94R45R83J058J102J059R92R03P54N48L48J53o7k89m48n74p18q43r55
9329A0363r99r73r39r06q48p51o43n62n08m32l48k69k27k01j66j45j26j27j34j11q7o1n1l1
9322G18j8m9m5j4MJ1mj8k3j7J1L1J8ROPlpJ6L8K4k0l6l1jN5Q1N4K2L1M3L2ql2J3M2O0Q9J14
9311A203J21J47K18K92L82M72N65O88Q10Q76R28J011J076J072J019R39Q04O24M27K05k8k36
9305A3615m26o20q00r39j028j054j032r87r04q06p15o24n33m28l47l00k54j88r5n9r3j30j50
9299A103j26q6o3m0k1l9n2o1p9o1k4J1K4J6Kj3kJ5J8K7K5K1qk8rPjMJ6J6K8N4N1L9M3L7J0
9289H54j7rK9N1M9M8N9N7R5J51K01K70L35L96M64N73P09Q35R15R55J012J061J063R95Q68P22
9282A2741N54L52J54n3k94n22o93q32r37r96j016j011r65r01q10p14o11n29m61l34k39k09
9276A674j74j43j10j00r8q5p8o8n3k5j5l4q0r9p5l3j2k8k6J0J2k4k2k1k8l2n3m5nJ9K4j3l4
9267A26j2pj7k9m8k8qPJ6Jj7NM1M0J9J7Jl9k9j3KOqj5k2mK2K4K1J9j1l9l4nL1K3j7m8k9pL
9255f2%l%MKK3N4N2K4J3Ll0l3k4j7j6LJ9Mk4k0J0J4J7J4Lj1l4l9rlpJMj7l2k5p%Kj3j9RM1
9243a29L3KKJ8M2K7lj0l0k5m2l4OM3L6j3j2J2J9K6mk4k1OK7KJ9O8N1Ol7m2j7j0K3M0NLpl1
9232B5k7j4j9j0NkqKK4K8mj7k5l8nJ5JLPJ9J6j4l6j9PL4L4J4jok5k7LLk6j3rkLj4j0L1K9J
9220f7J8J4ol2m0j6K1J4j6%L0J2k6k3J4Mk4qJ3L1M3N5M2j3m2k2J6K6lk9l2j3ll6m7rJ1kJ0
9209a35R%mMJ3RP%j6olJ5L7kl2k4QL4L2K7M6L3j4j8Rok0jK0K7Jm7o6m9j5MnqKnqQMjj9j8j2
9196a85j4mj2j6J8L3N2O3L9nk4j8OK7L2Ql0l1pnj5K1N8M5Nj4j7j2pLPj9m4k5%K8L9L0Jl8n2
9185g9l3J5L3K1Kj8j2K5L1L3M9K5jnj8l8m7l5lQj9rrn7o6k3M6O4J2jM6M4K4J4QQlk1k0j7l3
9174e9m6l9k4j2J1LoLK7L8L4L9K8J1Ml2m5l9l2j5JJ5J2m1n5j1j3l7lJ3J4K4L8M5K4j2l7nL3
9163a46K2j6l2NN2M3K3J3J1J6K1kk6l7m4k7NK0J5J6K2K0km5n3pL1L2QLLj2qlqJ3M8M2km1l0
9152e7olrqNL1K2j3m3m0k2OJ2NoJ7L2PKmJJ5Nk4l0j9j6oQjJ2%j5mNJ7K8J0j6mK6M1K1k3m5
9140h6j4j3l9l0K0N8K5j2pJ0K2Kl9k9qJ9N3M2J4%k2l0k5j8J3O0M2qk4j8opPkk9l5m9n2l2j3
9129b60K5J6l1j9RL4O4P5M3J2j2k2k2mK8L4K1j0l0l4k4%MJ5JKL4M8K6qm8m8m4m3j1rj6%M0
9118a64L1j7j4J5K0K3J0RJ8LKL9M9K4k1l5j5J8J2k2m9o2n0qK2J3j3rnkMJoj8j8l0j4L4L5%
9107a90LM4O6K7l9p7n1k8k3JL4M4Pj0MJ6J5NLpJ2M3M3L2K9L9K7j3m6k9K9M4J7j6k8j6K0K6
9096E7j7m1l5m9k4lJ3N6O4L7%j4k0l6l0k2j3j3k0k1l0j9J8L8N2M2qm5k1Nk4j4M7N3Pk8l4k0
9086a12J0K8jrnl8o4k4M5O7L9M7N0J7nk3nJ1J0nk0m4n6n1J6M8M0J2m0o5k8J8K1pk3nJ2K1K0
9075i8J9K2M3N3K5k2k9l5k1J2j9p2o7j9J0Mj0j3j3J0J7NL1K6j5k4JM3N1L9J8qk7m2k7J3K3
9065i6k1m3QM2K6L9M2Ln1n7l4rlJ8K4LqkJ2J5%j3j4oK0K4J1Roj1PK8K6Pk1k9k3J9K5pk6l5
9053a07qNj8k5lL7M8J5RK1J4mj9j5k4m1l2oJnjk6k1L8N8K9jK2L0p%J5pn3n5j1L2K4k2k3qj
9042a45l6j4K5M2P4N5K8Ll6n0k8m1n4l5oK3K1K0L8O3M0rjJ7J8L5Jk0Npl9l1J0K0J2JLj0m4
9031e2k9j7l1j6L5O9N5Rj9k7n1n3k2oKK1L5K9K2K7L2K5%j3rj1l6n1k9qLnj9j3M8P4L7QJ2P
9020C3j2j4j6k8k8J1L5K3kk6l7l4k4l2%N2N3J5%Ol0o4l4jjj4mJ7MnM3Q5N9Ml9n4l0j7jL0J2
9009f5k0n8m1pJ7L2K4J2QK9N8K7l2o5k7J1jK1N5N6K6j7j9j5k6j3j6l9n3m1mJ9J6K6K2J7J3
8999g0LJ1J6j1k1kJ5K2Lm6m8lJ9L8L9J4ll1l5nJ2J9jj9j1NK6L6L3j1m8l8j8J0Pnrj5j1qpK
8987a46K4L9K9nj8jmj6k2kK6J9J4K9K7mn1m0j9j5K0N2N2Ok6j7j7j7k8m2k6J1J1J0J5Kk0oJ5
8976a41J6j0OM3J9j5j1j3LJ7PlJJ4J6mk3l4k5mj3j2K7K7JjJ9J9k1n1k6PL8M1lm6l7J1N7O0
8965d4M7J8moj9j8j8j0mk2k7nJ3J3PJ1J2k9m9oK3ppj4j1J6K0K6K6L6K0j5l9n5l6JK5L2J8P
8954g4J0Pk0k6j3j5kL3K2PMJ7K6J4j9j7J0Nk1j6L7N5M0j7n3l0k4l3JN1K3k6l9k7jJ3K0K9R
8944d0nnrj5j5OJ5RRLj8j1Nlj0j4j7qnj0j8rjJ3L5L9K2J7M0M4L1L2Ll7m6n3n6m0pL4N7po4
8932a09k8MMjJ4J6K2nl9m3n5n0k2J1M3N5L2L8M6M6J6rk6k1k%nj0j2nK2M2L3kj1J5K2jJ8L0
8921G3j7n6n1m3j3K0J5k7n1k2JK4M2J2JK8L8Pk5l6k2j6LM1N6L4nk2k0k6n9qN2M0Ol2l2rPR
8910h3%K1L2K4J0kml3n3l7pL1M8L9J6Lk7l9PK9J3J3Pk9l2j0j1k6j4kP%l5n3k0J7O%L2K0j0
8899a52lj9lM3L8Lk6l8QM9J5j6OK7K0Jj4k5l4k2LJ9J6j8n6m8j1K4L6L4M2K5J0NLOJ7L5J3j5
8888bl7n8n5n0kN3N5K8J2k2l8k9k1j1OLj%qnJ2L8O3N5J5k2l5lJ5K6K0J5rm5m4m0l8qJ7N6M9
8876d5k0qL8L1%j1KQnpJ7Mj6m3n7n1j1N8Q3O0%n8p5l8J1J5J0j3j8J1K7J6omjl8m5k6J8M4N5
8865h8M9L6L0J1n3q1l7lj1jJ4L4M1J4m4n0k8j8j0K3M8K3K1K7J2rlMqk7k8j9k1k3PK0j5j1J1
8854a63KK1qn0o1k8K3N5O0L5L1K4j7m3m3m2k4MPK5M8L5J6J1qk4mK5K9k3l7j3lpJ7L4K1k7o2
8844a64l4K7L5rk5k1l1j0J0K0J2J6K1jK2L7L1J4k4l7%N5O5J9k9j4QRK8L7J7k1l3m2l8k8m3
8833a21n2%L7L2J8nnM1M8QRL4K8J4Rqqj6k7l3o9q5k6L6N4O0N5J6pqk1k4m2o3l0QK1K0M5N7
8822@K8nk7Lj2m3j4O%j0k4k0lnqJ8N1J7k1j4%JJ8L6Jm5m5j2%PL8J6l2l1%J2KKPRRNPJ8K7J9
8810a4J2j9l6k0NK0lk6j8%nlQJ9J8RJ2KJQj0j5NMnj4l4l1%K6L5L3Rj7n2l4K4L0K6%k2j2j1
8798i5j4k2k1MM7P1L9Jl7o2m8j7j3k7pJ0QL0J9J6K8J7J4K1Lk9j6Oql2oJ9J3j3l0qK4KJ7L9
8787e7N0M7Kl0k8rkj8j9j0k1l6j7jLM2M6Rk0pkjj3m0j3J2QOpnkj7jM0M6J5j0k2j3J4M3M9K2
8775C3k8k3j8k5j2j2nQK8L5MrJ6Ll0k1kJ7J9OJ5%l0l7l1J2N0K6kqQNPj1l4j3k5l3k6k4kK6
8763a43L8K9J7k1n2k7mL6M0J2jQK7L7J1k9m5l6KK8j9n4pK7pl7j8Lqj1j0J2L7K8J1KKK6N3K7
8752a6J6LKLlj2l0j8J4J4j9l3RM5K0qk3j6%NJj2mJ4ml0l0j7mj8LM7L6Kj7j1nj7j3mJ9J8QL2
8740e3N4N0Rl4k6j3k6l4KM0M7J0j8j7%K6L6K4lqql6m9j5J8J0ljJ4Lk1k1j0PJ4jl5n0k1%KJ3
8729a24J9lJ6M9L6j3l3k7k5j5mkNLK0M8L7Pk6l2OK9jj2kj5j8j2OJ4j1k9pJ1J1L4N1L4j1l2
8718a8l8k8%J0J3nj0qrK6N8K8j4k6k7k8l1l6l5j1KRRk1l1j9%J3J5J3jK8P2M7K1L3K0l3l8J4
8707c6L6J7%J1J5J2J0k0m5k8j4j2oMj8j8MJ6mpK7L6nm5n4n6j8K2J8J4K0L4L8K9K8K7Ol5l4
8696c1j4qj5j5j4l1l0j5rj2j0LL3O8N4j2l3k4%MJOJ0K0J0PLj0j0%J3M1O5N7L4qn4r0o9j3k9
8685a27m7qJ6OJ1K6M4K1k1j9LJ4OnJ2M9K7j0j5j0j3k1j8j2nK8K9kj6j1Kmj2j3oJ9Lj1j7l1
8674a38l9k3j3k9j9J8L5L5K7Lk2j0K2M8O0L9J9J4l6n6m1l0k7rPJ2K2L5J5j0k1j5QK1J6K6J4
8664d2lK8O8O6Rm2k9pkJ8K8J4pl2k2j5m3l7pjJ8K5pk8k9k4k9qJ7K5L2k1m4j0jk0j6J3J4lk4
8652a78m0k3J7N1P6O3L6J2j2j8J0Ll1k7j4j1J2J3q%L0M3L7K7mk5l6k5pJ6L4K2kk2o7p6p0o5
8642b59k9JM8O4N1L3L2L9nj2K8K6j5k1%Loj9lJ7L3L4J3m1n5m3l1ML3L2K2J9J4%oj9j2J3kk7
8631d6qPJ2K5K2Rj2l4m4l0J1J9J0RNk7o1j5L7M7K9j2l7j6Mjj4j9jJ4PK3J1m8n8k0OJ9J6J0
8620a51qrK4J7J7QKJ0krj0j1j6k8j7K9N6K7m0r0m4ok0PM1L3ROJj2k1QJ3j9lM1O5O4N2M3M4
8609A01L3j7p5p0l5j8j3nMJ0qj1pj9k1K5N1Nl9n0o0m2K5N9K2rj5m2m2nJ8K0K2K5K3L5L7N2
8598c6L1%Rll1n1n8k4RJ7L3J5k3l7k3r%L6M4J5JK8M1J9K0Pm2l9j1j6J8K5J6J5j6k8m5k0K9
8587h4L7Pk2k2kpl0j3RK5kk1jJ7Jj0J0J2nLJ8Jj5k1j2RK9L1N0N4J4k5n1m6n4n4j3PJ8M4M3
8576g1J6lqj2j0k7m4k2Loqj1k7j6J3K4J3pK0O1N4M9M0j4o4o4l3K0L5jk6k2j3qJ2L1L4L6J4
8565d2kk5k9kJ1rJK1J4jl2k4JqJ1N1L7j3k5okLJ5k5o8m8k5j6J3N1P2M9J3Pj9k6%MJ0K6Jk4
8554f0LL0J1LLrm0m0J0M3K2k8m8l3k5j2L0L9K0J0Rk6n3j6K1J1K7K1%J3J8j2m4k5QJ1j3k7j6
8543a64%PJ0PMkj2j2LjNK1K7J3OKMJk1jL8L9J6k3l9l3l0j0K8L3J2qJJ1NmK5K0j2JJ7J0J1K4
8531B9Nj5pj0l3m1k7%J1J5L3M4M1O0O0Qk7m1m3k9jJ5Ol3l4OROlj0j4m6k7LMJ1K8L0jj5jrn4
8519i7n5qJ6L0L0Jj8j0pk7j8N2R0M5Prj4j7%Nj2k9k1j0NK0J5K3OLPJ0Kpj6j5J3lm4m7j1J4
8508a01ok4J4L6J1ok2l7k8rj0QM0M3K1k0m4k4Jj0k5J6M7K4RpKK5j1l0%K4Lk9l3qLMOknk2j6
8496a92J4L5M0K4J0lNL7M7Pj9kJ5Jn0o3m1j7PJ6RJ3Kj2nJN%%LJ5J8L4M2Kl0n9l3K9L5J5qk6
8484g9k1k4j7Npk4nM0L4K1K7J3rk7j7LJ0j3l2k1Rj0m5l6K1N0L1j5j4K6M4L4j4k0Oqk1mJ1q
8473a06j6MK4K4K3Ll1k2j4j6LJ5J9L8J4l6o2m3nK4M2L7Qj1KK9M0J7LQk5m8l5k9%J6OJ2L7Q
8462d3l1k2j9j4K1K9J8K2J3k6l2PK8J5rk4j4jj3j1J8M4J1onk8k4J9K2rPK2L5N2K8j6oMk6p6
8451d0p9J1O6O7L0k2n9p1p3m0nQL2O8N5%kK2Jm0n0k2J2L1K4J0J2Qoj4PPJ6L0L3K1oMpj9k5
8440ej8lnrl9m1J3P2P9L1rl0m8n6m7j6K6M4L4K4%rrkMm8n6k0K6M0Lj5j2j8j1nnJ7J0K0L8K7
8428b8J8K8J9J0Mj7j9j5k2j4NJ8Pk2j9NL5M6K7j0m6m4l4l9l9j9K9M6L7J7k3j4K9K6j3k0qk
8418f1j4pQJoJ9N0J5n6n6k8j3JJ3J5M0N7M6Qj9o4p9k3J0Nj5k1kkPL6J8nm0n3j1M7P1N4Ql5
8406h1JM5M6K6j3l7l0j1K1L2kk0k0nK3L4kj3RJ8Kk4k5K4O8N7nl9k5k6k2Jkj6j2ONK2j0k5O
8395a9J5lm2m9mJ5PJ4K0K2M0M1K6lmol4m5n0k1J1J6LK3L9J9rk6k8k6k5k7rPj5k5K1M8K8Mq
8384e9k3j5J2J2j3oJ3Ppj8m1m7k5NL3K5QjJ8O9P0K7ql6l2l4j1K3Rkj2jL2K3Mj2l3j7NJ3Nj9
8372e9m8l8jL1K9k2n5k3OL4M8J2j0J2N6P4M1qk2j0J4Oj7j8OL3K1J8pl9o3p6m2j3K0L4Nj3l6
8362a20m9mRJ6L3Qj6l7j4L5L4J0OJ6K4K9J0QK1%k2m4n0k8kMk1j2lJ0L0K0k4m1l8j8j4j5K0
8351b29N4O3P4M0l2p5m8j7mM5O5M7K9J4k3k5ml8n3l2j4J7K5J6J4%k0k7pK4L7L4K8J6Jk2l8
8341f5m4j8J4L0K8KpJ1Pqj5m3k4PK3J3j0k5LM2L7J4lqj2j5k7l9m0lM4M8L7K4mj2J0J3nj2m3
8329g5n2j4joj6PK5J5%jJ8nm7l5L9M5J3j5k4J4K5J8J7kk0k6k3PK4Qk2m2k3ooj7nM4P2N0Kj5
8318e5l3m9j4MMJ6kj1JJ0J3Oll%J7O0R4L9m4o6m9m0n7l0jK8L6RK5Pl0k5qNkK3L5L3L3J2j2
8306b4j4Lqk5j3J1K1J4lj5LQk9n1m4k5l1n1j0M0O6O0K9Mj0l2nJ1PK3M0M8K4j0j8J1L3L0j1
8296E7m2k8oJ4Lj2j7j8l1l4j3k3j6%lmJ1M5P6L5kmJ1K4J4pk9j0Qk0l4l6k1J0J9J6J5QJkk5
8284g0n0l1K7K3k3j2J0J7L1K9J3m%j1l3l2k2JL5L5Oj9k0OM8K3noj9l3k9k2j3L7O4M2K3K2J
8274C9l7q0p3k1Jj7j9ON2M1j9k9qmJ4Pj6k0j4jKJ7J2ooJ0L4J6k0pNlOQMJ1K6OQJ2k1k6j5l
8261a28PMj1jK2J8JLpk4l2j4L2L2Krk2qlj3K1M7M4L2J5J9J8j0m2k2j4m1m2j6kj1j2kJ5K7L1
8250i6M0N6M3Pl2k9mj4l6l1nM8O6J1n0m3j5%jK8O5K3l9o2l9l0n7p2m9j8K2N9O0L5L3L4Mj8
8240a06l6j0K8M2L4J8J5OL6O9K4k2j2j7m7n7k7pnMj0PL8N3L3Ojmlrk5m0j9RRj5nmlkLJ0k2
8228f4m7l3J8L3%mPJ1J1J0K0K0J6rl3k7j5rJK1L1Jn2r1o0rJ2K2L5L7Rk8k9K3M2QrJ6K8J4j
8217g4jML0L9J9lj5k0k1mj8l0j5k2j8J0K9K8%j7mJ0qk1J0LNM2K9pk2j1rqJ3j1k8pK0L2QMp
8205f6j2J3K8L1K1J0oj9k1m1l8j5NPKkKLj0l1j4jnM%qJ7K6L3O1L4k6j8K5J7ol7l6KPK2K4k5
8193d3o3m6j9rOkj5MK1L%J5K3K0Onk0j5J0nl1j4J4K5K6K5K6J7J7J9J5J4%oj3k2rj3l9l6LL9
8181g7K9qm0k8loj6mJ1J5J4J5j5k4QL2K8K7L4K9L2ln5o7l5k%j0j7l6l3jM0M3K1mk1j7j5K6
8170a33M9M9M4J6mqj5l1k5oJ9K8J7Onk7l0k8k0j7j6RK0Ol6l4jL1N3M1J3lj2k1l9m4QL2K6N7
8159c1M9J3J9L4qm1k2JJ0K1pn6m1j6j5k2j1rmMK5J5qK7L8j5qK6L4Ml2l3qKJJ0Oj3k7m2o4m8
8148b42j8j4KM1O2L6J9K5L9M2L3K3j4k9k8l9l0pJ7L1J4ok3oJ0K2Oj7LJ8mk3QK6pm1l6jKj7
8137a23%J8j1k6JLm1l6J1K5RQJ9Pk3j8LJ3K1K4Kpj3k7k2rLM0L1ML1N4M7K8j6m4l1k6n6m7K
8126a72N1O9K4m5n1k0NNqj7j4%Mjj7k5l2kL2L4K4M2N2K5qk5j9LNRL5Ql4l5NK5Jj6j8kJ7N2
8114c4O7N1K0Jnl8p3o2j8K5L5J1j4k4j0J4J4lj4LRk1k5K7N6L1Momj0l0j4%MJ1RJj7j1J1j5
8103d4n5l3j1qlPJ8J4j4k8j2J7L9Jm3m9l9nL8L9J5jJ2J0PJkJ3L1M2L5J7J8lj3kj0k9l6l2k3
8091a21PL5K5LKMK1L6M3J4j5j1J3Pk4n7q1o7l1JJ7K9J9kJ2K7J6j8l5MN1M6Mk2j6jkj4j6Kk
8080i7j0j7k2J2M7L3PK1L0J0j1rk5m3l5OJ8kJ4Rj9jK1M1Mj8nQL9N6L1kkOk9m0k6k1j7J3L3
8069HJ8pj9k8n1n1kK7J9J9qj1KRk4o4m7kLPM0O6O1K9nl3o0n7k6j2OL3M2K1roJ4J7jk9k9j4
8057a54pk5m9pL2L6M5L7Rkj6k5l8l1K8O7L0mKJ5K0pr%j4pOQK4lm3l0K3N8M4J4j5nOJ8om7j9
8045d1J1qk8nJ1j7k7PM7N4K6j6l2%L6K2k2j8J5Ok1l7l6k3j4J3M1M8K5j8k5kK1J1j7m2l4j3
8035a02j2k6l9j5J1RJ3K1L1M5K5JKLOQJ1J8J1KRJ9J2J4K3Rl9n9k0jQJ1jlj9o1n6j1%pNK7L6
8023h1K5j1k0k4k6k2J2Kk4OL8N6N2M3M3K8j2m1m3k4j6l2l4k3j6PJ9K3J3j0mJ3J1J2J5nKJ3
8013c5Oj6n5o4l5j3nK4M1M1K7J6J5%j2j6j3j6k7kM4L5opK9N9K4k2l3n7n7k7j8j2J7L1ll0j6
8002a88J5K3Mj4RJ2L4O8P3M9J2j8j6k4n4l2J5K5kj8n%j5m0k9J0OkRK2K0kj0j5k7l3Krl1mK1
7991a59J9K1L1J0j4j6j9k5l2qL8K9J4J3J7L5L7Rj6qm1m0oj3j4mJ7M1Mk2MLj8j4K9K7Ljj2j4
7980i5mj4k3j1OK7M6L6K1k4k4nKk0l0j7PJ5OkJ8L1K1K4J3%QK1lk0k0j7qopqk4k9l5l3k9l1
7968b37NN9P4O3K4j6j2rj4j3k3rqJ7M1Ql4k8kOKJ4J9kk3n2k8M0L7j1oL3M0K3Rnj2j0j5ONk4
7957f8l0k3j4PL0K7J6K5Km4l6OLl4m4lK0RjnJ0K3K3jk3%LLK6K3%nmOPplk4m1j8K8L0L2N2L4
7944A7%k3m2l4pJ8K8RkOm8q1l7j3rL1N9M6J4JQjj9k2qjLK7J6j2j1mM1N4J6k2n7l9lJ4J1NK9
7932d2M4ll9j7k3j5J3%PMmj9k4JNlj9k8j5L2O0M4J9rl3l5OL1L1L0J6j0j9k0kRJ4lJL2L0K2
7921F9jPL3%m0n4l6qok0j7MK7J7j1j4J0J1j5J3K9NlJ1J2j8m5k8j5OK8K6J9PJ0K3K0j3k8k1
7910fqqkJ2mk7j6L0L0jJ2L0J9mj3k1l0k8j4nj4k4k7j9j2QJ9L0L8J3k0JJ3k0nJ0j0LK4Qj1p
7898e6J3J4j5k0NOLK8L1L1N6L7j0m9n8j2Lj9MJ3jpl6m4j1L2J9lK1lpPj0l7k7j9LL6J2kK2K5
7887b5N8Q8L9k8o1m4k2k7k1j1jK5K4j7m4pK0Ojj6k8k8lJ4J2qj5J0K0Mj4k1k5K1O9L4l4o3j3
7876a33N6O3K4Ook3k5oJ8Kj2J3K2J3Q%%J2K1J1rk0J0J7j8m4n5k3oj2mMKk1j4J5M8N0K8k3o4
7865g5n0j2RJ5j9n7m9j2L7M8K3lk5m9l0JJ4PRPQJ6J0L3Q0Q0L4Lj3k8l3j9J9M8L9Lk7n1q1o9
7854a59k1K3L1K3J0j4m2j5J9L2M1M3M7M2J1l5m1J3L2j0m8n7l4jKQNMj0%Lk5j5L1M3L5J6OJ3
7843Fjj4k8o1q5l4K2J5J3K3L9K1j1k7j2pJ3K5J7K2J6ok7j4K9O0J7j9qrRJ8jk6k9k3j9m2p4
7832b12n3j3OPJ6L7N0K3K5M5K9nl3k2QJ7Rok1qQKk1l8n7o2l6J6O2P2N8K2pl7m5k0L%LJ7M5
7821a16N5N8M4Rj4j7k7o0n6l6j5%j8nL8O1M5RMNk4m2m9l2jJ3%Kj1k2qM3O6N0K3k3m4j6J2N
7810i4K2M2K6j5m1k7jj4l4j2J1K9K7J4j4j0J0Nj0j9k3m0l4J1N0M5L2j0n2n8j7K0K0L0M6K8
7800e7QOPJ0lOL9Ro0p6n4l1k5QK4J8RLL0O3O6K4knlJ0J6Ppl0m1LJ7j1k9m2n3l5%ML1M6K7K0
7788e3J1oJ5J5nl3l8l4l5j2ORj3j4pOK4J2PNJ5K5J2K1K2J9J4jqRj0l7m3k1OK2J3J0Kk2k3l1
7776a46j0K5L2L2L1K7K1qm8l8J6L9M7L4rl9m6l4nJ6L0K4j9k3k4qJ5K1Kj6j0j9m5j1J5J0J5
7766a06LK8L3J1K6M6L3J7j4j8pk1m8n9n1lM2N8L7JoroJJJ0J9j4k2rJ2J4k3m6l2KK4J4rJ1M8
7755a2M1K9K7Nkk2l7m5m9k8lJ0Lj3j0nJ9K3J4ol4j0L0K7nj9j2K0M3K2om3m5l1k5j7K2N8N0
7744c6L5K2%k8k5MK6K3ol3k3QNj7oll7o3l2OOJ2L5L1K1J9J2RrmJ4j1j8PL8M3J5Kj0k3r%j3
7732a3j5j9j4rPM%%j7l3n6j5N4N8J2l0k8j7nJ6J2J8J8K1Kl7m5l0j1j8MM3L3kpJ8M0L7J1k3
7721c6m7l6QK1J9K5Qj4j1K0L9L6kk5mJ6K1j2m5o5l6OK5J2qj9k2qj3j9k0j6K0O4M3K0j5m5l9
7711a54Jjk8j8J7RqJ9J6k4n0l7RN5N1%l3j9QK2K5J9K1L5L4J3k2l3JL9M8L7K6K5ql4j6k4l1
7700a0k9Pom4l5NL4M5L5J0j2k2j2Kk3k4J8Rl2n9n3k0J7K2J2J8M9N9K7j0j0QP%Lrl5m6k5L0
7689i9O1L5j8l7k4k2OK1K6K6j8j6OQJ4K6J7MqpK0Mj2rl3m8j9MK0M1N0K8jj7k7%J1k2n5j8P
7678g5JNqk7j6J3K8J2j0rJ1L3L4J6pm2m9k4rOK0J5K7M4M8J0p2o9j9lJ6L5J0l2m4k4J1J0j6
7667a50k6MK5K2PNL9M7J3ml9m9k9k3l0j7J5L0K8K8Qk7l0j5J9K9J1Krpqm2n6k1j6j5JK1J5L
7656b41PJ3J0J0J9MmJ2L0L7M1M7K7J3ol6j6Klj7oJ3K0Mj1oj7j8k6k1K6N5K9Njpj6k4k8k4j2
7645a16nqJ7M1M2J6k8n5l5OJ7MJ4J4llJ5K7K3K1J9j3m1m4j0J8J2K2K0jrJK3L1J7ol5l8lLj5
7633d5j7j2MM1N4J6j4mJ8J2m0o7n2m2k6k8j1j3ML6L1M2O6L9j1k4mqk6k9m1j7K4L0L4L0Nl9
7623h4o2l1j7j0K9N6L3K2QKjj1OK3J8mqK9K6k4m5m0k4%L3M2L3J9om0o2l0jl5p7l1L1M5L5K6
7612a27J2%j6ML4J7JJ1K2Ok5k9LJ6jj7k5k2J7K3j5k4j7j0LMj1j5RL2K4kJ9N1M3J7j6k3okk5
7601f0j4Lj4j5OK0N0M4qk1j8NJ3J0J7j2k0j4j4lml5l1nJ3MlJ6L9K0j5k0oJ7J5j0k5qj1k4j7
7589a35J3L6L1oj7J7L3M1L0mk4j2jj0lK4K5Oj9l9l7l1k0MQLRL4N8N3M2L9Pn4q2p4n0l2JL9
7578i7K3j7k2kJ0J2Lm6n1LL8M4M5L1Jl2m1LL3L2j5n2kN4N9J8kl0m3k1PJ9J2l0n5m0j3J5M8
7568a01O3M1lk2m0k6lj2j7LmLJ3K0KqMrl8j9K3N6N7jj0K2L3K1l7p8n0lL3pm0j2K2M6J9KJ5
7556d2J8J8lj9pJ0J7J%nj1kPlkJmk5o4n3pRrKmNK4K5Oj7j1K5K8MkLJ1J6J1J9J5j2qRRJ3rk9
7543d2l7l5rQJ0J6J7K2J9ql5j8K8K7l9o4k9J9K3MRL2K8k4l3j5k0qK2K4K2J9pl8m0k1lK4O5
7532h7R2N0j4l3l1k1J1K0k9n1k5MK3J8Kj9nL3L5L8L8Pk1j9j6l1k9%L8J9j6k5j9MK0%j1lJ0
7522d3Jmkl6o5k0K6K7K5Rqk1k9j3K7O8N7K2JKk0k9j0LL2N7L5kk1k5l9k8J8K2j7l1nQK5J9J2
7510B8j9k1J2jrk2k8QM8N0K3j4k3j4l5l1oN5Q9O9J0m3m4k1%Kj5l0j5Nl1o1l4J5M3M4K1rk1
7500b5qj1m4n2LL0L1M8L7K1ol8m6MN6L8Mj9l3m4m1l6l9k5K8L8L1L3J9nj5j9LJ7lk7l6l0J5
7489a46M6J7nk6K0M1J4QJ7L2rk3j3k3l6qKj5lmnnj2JL0L1L7J4j4o%mJ6Oj9k8j1lj0rj6k6Q
7477a39L6L0Ool%RJ3K4K5J9Ok3l6J6M8K2j7l7k5k0k8n3n7j8L5O5M5L3K2QJ1J1J0K0lm2n1l3
7466g7j2l5l1PJ7NJ4L6M9N4N1K0l1m3k5nP%mnpOJ9rl3LK2j6n1l3K9O4M5L0j1m4k6k4j9k2l7
7455a22m1m1m3m1rK5L8M2N2M2Jl9k9k4j6JlnPJ6KJ4K4j0j4J5J4kqK1M1K7j5j4lj9k7oM0M5
7444f4K0j4k1mjJLk2m4m5j5PKRJ9J3kJ9M8J9k0k0J1J2k6k8j6NK3L5L2K5J9ok4k1J5L8J3QJ3
7433A6RmoJ3L0K7K2J3j2m0l5nj5k8j3K8L0pk9nNk9m2m2j5K8L2Oj5nROj1k1oKLml6k9K8M3K8
7421g6M1M1J7kl4n8m2j5j4mK2L6K4MLKMLj4QK4J3Nj3k5l8k7J0J3J3M5N3L5jl3l8n6n2l4k5
7410a85k1j3%%J9K7K9K6J6k6o5m1nkJ2K6L5J2pJNK9M7K4RJ1KJJ8L5K6Kj2j6k0qmk0l1j5Rj9
7398h9l7j1kJJ6K8J9k3l5m9n2mK7O0O1Pj0j2kJ9K3J2K1L7K6nk5l9n0k5l1l0J4J1m0pM6L5K8
7388h7J7K8K7Kk4k6k2k5k7j3JK8K3K3M1N1M7K7J9K1Rl3l0k6k7j7PJ6pj9k1k7j8LnoJ1RjON
7376d0qkPJ3L0M2Qk9m5l4KK4Jj8k1l2n4l1j8NL7J9RK2L4J4K0K8Oj3MK3J9Kj4j3k9m7l6NL3
7365g7Nk3j6Jj2oJ8K8J6PJ4K4Ol3j7J6%lJ3J4lpJ5Qk4l5j1RK1mk4k6j3K3L1K2L5K4j3m1j6
7354e4J0K3M2M5J5j8k3j7lJ8Nj7k9k5qj2mM8M7J6l9o5o3l8kLj2k7nKNK3K7M2M6L4J4j6m7m3
7343a02j8oPJ5K5K7Qk6k3PJ4Oj0j1nM3K4k5k1qJ7ok5J1M3L9K8L8K7rm0l3LJm1m1pk0j8OK8
7332g8N5L6J0jk0l0j2RJ1J7NkJ0Jl0m5j1K0j5j9J3Rk3k6j8oKQK8L4Pj9pK9K3j4n3n0j6NJ3
7320a50L0L6L1J7j5k3J6K7P%MJ2J6j4o3o7j5M0P9O6K3PK2K1j4l5m2k5Pqj8nl3l8%nj6k4mK0
7309a33K4K6L2L4K1Kj2l4l2k3k9j9j6j5n%M4N6L4L5K5Mrj1j4k9l4LL8L4ml7m7l9PK5K4Kl6
7299a08m5KN6N4M2J8ppKj5l8m4l5j7J8L8N5L5j4n8o0k7RJ5J4J8JKJ0J1LJNkMOJj4k4J1L8K6
7287b0J9j1m1k3J7L2J7j1k9k8%M5L0j1j5jj0l6l7j8JK5K2mj3l2j6K4L3K4RK2L0j1m9o8n5k8
7277b17PL9N1L1J0MQJ2jMK1Oljj7m4l7Rjj3NK8O0J0k4kPkj7k2l3k7mJ1RJ9Jj2PK4J0pj1qj8
7264a28k2mJ5J1K0K1J4MpJ7Kj1rl8k8J3QqQK3J9K5M1J5j0Pk6o3l2J5J7QJ6lkJ7J6OQJ6KlP
7252clj4j9m1l7jql5mK2OqJ4K4J0jK6M3J0j4j3k9o8p2l5jL5P9Q5K6kQj1l4l2j1Kj8l8j1K8
7241a45M7K5jOJ9%j4j7J1K9Qk7n6l6RK9mjL0J2KK1K4JjK3M1M1K6lm0n3qJ1j1j1J1RJ1J1jR
7230C7Mj4l4m7k4k6l3lK3L4M0K5J6J4Mj6k2j9j2m0l5KJ4J8PJ3jJLj5l0k1pJ%rKJ9N1M2Ql6
7218f6m1j0mj6J0M9K3J1M3M0L8K1l2m5k2rmk3l0l2n0l5j4mJ3L9L7L2L6M4K6koJpoJ2j6k0q
7207b7m4o4k8qj1QL7L5J3okJ3rj8k2n3k4J6J3K7K1mj8k5rJ0MJ5J9K8j4l7j3J0L6M1J3j4mK
7196i3k2k8J0N3M3j2l1qqm0n0j0KOJ2RJlnKjnLK4J3j5l2k6qJ9L9J5J2L8L5J6K0J7J1J8J7M
7184D2rk6o1o5l7KK5L6N4K5k3l1l8j5K1K3RkKJ9K3J1J2K1J7j6j9KL0L7N0L4Ll7o1n8l5k6j2
7174g3K8L7Kl6m4l1k2nKPK4J3QRj2k3rJj2lJ6pk6nJ0K3K5pk0j0JNlj4mJ6K8N4P4N9K0ok0j9
7162E1qj9%J8l0m2m3l4j7k7k8mj3m1k8K9O0O0O2K7qm1k0L3J2l1m0qL2L3K9K1J0Nmj4j3%j2
7151d3k8j7qlJ7K1J9L%JnPnl3k7nk0l3pK6K6J3oj0PK6K7%k6k6PL5J3k5qL6M0Mk0jK1J2oj7
7139a8JN7M3k1n3j5L2K5Pk8m8l5mk4k3JqlJ2qj8j2ML3J2r%ll7o8n9j9L3K5NK5N0K8j5l3j4
7127a82K3K8Oj9j5LRjJ6J4mJK1J5q%K7L6J7Mj3jL6M3j0m9l7%K0J0j6j8RL2M6J9j8l3j1pm0
7116d7k2J4Rrk9m2MK6J7Lk2k0k3l0j6K1L8J7jJ5K9Pl1n0m0lL8K8OJj3l6l9J5M8L5L0Ml8k2
7105a28K3J8k7m4%K3J9J1k1m5j6J1M6O3N3N6N2K1mO%m4o3j1L0K9NMJ7pj8k6m0l4k6pjQJ6J5
7094c6Roj2JNnk4l0j6NK5M5M3Lqjk1k4RJ7KJ6k0l8l6k6J1M6L5k0j8J3qjJ2Pj2j9k6%L2J7J
7082e3mk0j5KJ4J0j5ML2L3J9kl0l7k1oLMlKOMj8k3ql3k8k3j1R%Jj1LL3L2nj9lL2M7J7rj9k5
7070a34J2L3K9M5M3K0j5l9l0j5rj4qK0K0ql4l3nJ4J6K8J6k7m9l7j0J2NOkmMLPK7L1K9J3k3
7059f3k3J2L2L7J4oj9m0l2RM1M2Qj9oJ5j0n1k3NK3K6Lj9k9l9l8oK4L3L2Ll2m7l6nK0J4lK3
7048a30L5J4MOJ2K9J8k1j4Knj7j8J1M9L0j9k9j5Mk3nK2mk2nJ8K7K7J8mj7PK2LOK6L2N0Mm3
7037H5j6ml6n8m3kJ5Kj4l8m4l1j9j0JNj4k9j4NJ8N6O9L5K4K6J2J0j9qJ7l3p8l8J7J8K2L3L8
7026d0K1j3k7j8j3l7n5k2J1J2J3J0L3K8J3pkK8J0l1k2JJ1K6L4NMoj9j2J0Oj8k8m3l1PJ0QL1
7015a12M2L7K5lnj0RMl0k7k6l0m0rM8N3K2k2k4j7j5K1K0j2j3k1l1j3K1L9L8Kl8l9rjKJ6K7
7004a21L8J9%k0j4Lpj4JJ8L3M9L9J4j7m0l5j5J7L4J8Lk1n7n2nK9K2JLK0ok7kK3M2M2K5J9R
6993F8Npk7l5k0j8l9o0k4J4J5J5K9K2J2lmj2l4lL3J4JJ5K3K0K8J5j5l4m8nN1M3J7J6J4k2l1
6982B9lj0k0l1l6l7l3j2K0J4RK0N0O8N0K3lj5j7k9j4j8k6l7o6m7J3M0N6N2L1J1j0qMqk6l4
6972e0k8kJ6K3K0K8K3J3rj6mqk8l7nJ4j2k6k3ppk1kM3O4L0j9m0k5j1JK8M5L5k6n3k0Rkk9k1
6961a39jJ1L2L1K4J1j5l1k0mJ2L6L9Ol3l1p%j4j8LJ5J1j8m0j6M6R4M8l5m1j1j3qK2Qj6nK5
6950d2J8jok1m0k2MKk3k0M2M7Jj8l3k1L2P1O4J7l6m9k7kK6K2L0L9J8j9l5l5j6KJ8L6N1P4N3
6939B01j4m4m4p1n9jK5J8L2L6J4j5n8o9m4k2jN%l4n6k8J6M3P8O6%l7nL8M9M7L2Pm6o9m0j6
6929f6k8m4k8j3J1N0M2Nj0M%mK2K4Mj0nJ8L5O3N0J2J9Nm1o5m2k9k0k1k2mj2j8j0K6M8K0k0
6918e4l6j9J7N1L5kk3j3J1K0K7Pk4n6m1qQK2Qj9l1j8mJ5J4k2j8J3K3J8jk4kQMJ5J5OLK2O0
6907GN4L6J6k2n5m8k5pOJ7Rkqk6k4KL0Oj7k3l2k2nMRJ4L0N7N0J2pRK7J7j2j6j9k1k0k7j8k6
6895g0k9k2j5j0J%j5k2kJ4N5P5L0JK2K8lm1m7k4lqj3RK4K9K4rk6j1jmJjj2pJ0L1L5J6pkj9
6883a8mJ5j3j0j9l2pJ2j0qQLOK0jl2n7l6J2M0J4RJ0K0M7L6n%J3k%j1k1m2l7kJ3ROJ6J2kLK2
6871b3K8K0%j4j3oKPK5K9j1l4k8k3k0lJ9Mj9k4k2lJ2RlJ6M2L7J6J0RRkk0l0j6J1J7lk2l1l9
6860h7m5m1qJ8L0K1L8L2ojJ6J5pl6l1j2LNNKQQj2j2oqK8N2J8j4l8l9l7k6j3PLj1PK0M6O8M3
6848CL1L1j7l0k6l6l8j1J1J9J4j2j2j5k1qJ7L3K1j4j0J8j4m3k8MM7N4Rk7m1l7oK9L3K2L1J7
6838bl9n9l7l4j5K7N2L9J2j0j8j9k4l2j4M1N2N2O6M4k4m8k1oQ%j5lkj9j4OJ4nNK5kJN2O7J2
6826A13o7q2n2k9l5m6l2j4NJ7nPK2K6L5K1L8N3M0K4k3l8JK6J7j8l9j7J0J9Km9n4l5OM0K9k3
6816a07m1l3j6K9O1M9K0mk5l1k2m4l8J8M0L3K6ql1JK0K3K7J6LJJ2J5k1m1l1k6j5mOkJ2M8L4
6805d6Pj1j9l0j2Q%l0l8j9J8M7L7J3%K0L0K7J0J0K1mm9n6k8j4j6k2j1K2Rj2j2j8o%k0k8J1
6794b11L8L3OJ0M6L9pk8l2k2J6J0k3oK0ONRpKK3J9mo%Nmk0%J0j5j2M%k7j0N1N3J7k6m5l0N
6783a08mj2PJ0j3JM4N6mo7o9k1K8M3L6K7K3mpMJ5Mlmnrpj1m6m3oL5N2M5K7J9k1o3k7jm0l3
6771a52nQL4M6M6J1m1k8MJ4J5KlJMj0qrj4j7rJ4L1J8OjjK0Lj6omj1rnlj4jj9k7qKOL0M7M8
6758a1J5j1m0m6j9mllj7l5qL9M6K4J5J1Nj8k3j1j2qK7M3J4j1J2J8m%L4N1K5j1m3m7j5j4k9
6748f4rJ9Qk1k7qjOK2lj8j7k2J4L9jk6m1k8J0L3M5N1K4M%JRnj8k6k6j7k2k6k8l3J2O9O6j4
6736f9m8qJ1J0om2n0j8J0LMK5M7O0K5j7j3K3L7J9k3m9j7j5l4n0l3jQKQL0J8RK3K1K8N2M2J8
6725D0j6k9j7qk0m8n9l9J2L5L9M5O0M3L6K7k7o4m8j5J3M1M1LJ3N3J2o3n7j4j3nJ7J8j7l0j3
6715e4oLLNJ8j1m6n3l6K6N8O1K8j5k4NM4L8j4o0n4nJ9Qj0k2k3k1k2lOk5k9jJ4J8J0M2N8K1
6704d9j7jJ6Rlk0qJj4oRNK7M1Lj4QJ8Jk6l9l0j3j7l2k8pK5Mm1k6jK1M5O4M7j3rL2Nm8k6K3
6692h4QLJ3K4J2l5n5k4K7O1O1M0J9lk8j6Qk2o0o2k1J5K1nk1J1M1N0K7K5J3m4o7n4j8J2K9K0
6682g9oKK6L6L5L4J8k7p0n5l3kOrk4K6O3Km7l2j8l7k1J2L8L9J7Olj4kj0k9rkLJ7MOK2K7JO
6670h3J1QlJ7J4QJ2j3k0j9j6oMN%J8K6Mj6k6jM4L8K0L1M2J0j4j9k6k9m1l0J7K0k0m1m1jK0
6659i6mj6K1M5M4K1lj1k1j0Nj8j2J1Jj4k7m1k7J0J4K2M1J7k3j8MJ0%j0J0K5J7Nj4j8mj1k4
6648i9j6MjJ%jK1K6qj6kKMkrJ3K9Np%J4Ql4k6j7pKMK4L5J4j7k5OK3Ok3k1l0l0j4LK9K8J2r
6636a01j2j6l3k5jRj0qJ0J2lJ0L7M8N0Kk3j9j1kK0J6mjK1L1K1rl9l1j7j3KK1Lj7j9o%j1j6
6624a34LlkM6N0qm4l9m2l9l9j3N6P9N9M8J6qm0j0J1k0m2k2K9M8J6Rjm4k7J0QMJ2L0L6K9jk1
6613@m2m3k1jJ6kk6l2m9l2K1M6J9j8qpJJ7Nj4j6k4JM2O1L8K1J4jQK1J2pj2mJ1J8Lk2j3k1l6
6602g6j6KK6kl8j7J0j7k7J5M4L7j6k5plK%J2J9J7Nl0k9JLj2k3j5J7K0koK3K5NMK6J1j3l3j
6590h4K8Pk3j3Lnj4ML2M4J2k9l3j4j8l7k8j9nmK9M5J4oj8j5j6oK3M1L5om5n4l4oOJ7N0M2J2
6579h8J3K9J3l7n8l9nJ9L5J4mNjJKJ2J2K4L0J1rn1m7j7OM9M3K3K8j4o1k8K8M9Ko2p8m5j3Q
6568b01J5J2Nm%JmRJ4oj5J4M5N3L0J3LOJ7K8J5j2k7j2pl0m1rK0K4J9om0m4rjj9m3k1ML2J0
6556a62l3lN6O8J4l5k5j2j5j5k6k6nJ2K5K1K5J2l1m6k9LK9RrJ8K4J2K8M3M4K6J6Pmrj9k8J0
6546c0L7Ql5o3l5j2l1l3NN4O6K9kj7qOJ4J2rlJ8J7k1m1j9J8J0NJ6J8jl0n0m3l4j3J6KJL3L4
6534a11J4j2m5n2j5K1M3L2J3K8J9NRjoMOj3l9k4lK9M1K1qj7j9k0l7m7k1J8M1L5K9J4kKNmj7
6523h4RM0K7j0k0lJ1L7J8lJk4m6l2l1l0nJ3K4K2Nk2rL2L2K2K4Oj9k8l3n1l5kJ4M7O4J8k9k7
6512g7j0JN%nLRJ4J2L1L6lm3n8m6qK5J6MJ7M7M7K2l2o2m4k9j2OlLL4M4L3J8oj7J8K5Nk8m9
6501e7k8j7pj7l2j2L7K9O%k9m8k3J4N1Q5P0Rl6m7k4qK7L5J3Ll6o4k8M4N8J8k2m2k1j0l3l7
6490a79k3J5M9K2QJ9J6J7K5K9J3j3qk2m3l9k4K7N1J9om5o7k7OlkM3N6J7j7oJ2Jj0lQJ0K6L6
6479a2j6o1l4j3k6k6J8K8Mknk2l1k3OJ9pqRPK1L7K2Lk6l9k2ll%J0QJ3RqoJ9K0k2j2K7K5J9
6467a03K7Rj3MM3M9K1k0m0m1k3roLKKJ1j2k3pQ%NJ1J7J5jRol1qJ2J6K5Mk5k5m3n0l3J0J8K8
6455a70M7M1L5K0j5k3k0j0K0K5j3k5j1Lj2l0qL2K7jj5j6JJ9kPL1Kl3l9l2k2Qlj4j0qJ5L7M1
6444a21J8J7kj9k4k3jJ1J1J7K4K7K8Rlrj0j5k1k4k2%JqJQJ4J4jmj1l5k6kPRJ8Nj7l3k7j0L5
6433a94M5JJ4M0L7K5Jk9k2J5L7nl2mjj0J3J3RPJ3K3K0k4m0LPpm4p0o8m0lJ6K4N0O1M7J1%l
6421f4Jok3lK2J5m1r2m3K2K9Nj3jL3M9M4K2J6kk5m9n0j8KK4L7L7L1rm2J0L8J7Nlj3KJ0J2J1
6410crj5Kok1J1K3j1l6j4Qpj7k6NN6L8MJ0nk2%Mk0l6k6J8K9%mj8mJoj5j8PQk3j4K2Jk1LK2
6398a25J3qJK2L9Qj3OJ8L8J2l0m2k3lPJ6Nj0pj4K4M3J0k1l7m9j9K2M2J6k2j3J3J9nl8n4m2
6387b01j4k0j5RL6O1O3J6m5m5JL3J7Kqk6k5KJ6mj8J0K6jrJK1K5j6l8oL2K2PJ3J6J9M3M1lo6
6376b8p8o0j1K6L2K7lj4j0rlJ7K9J7j4k0NJ7J0j9l1k4j2K0L8Pj8lJ9K8J7k0n1l9rJ4L5M4K1
6365e3j8k6k4k4pJ1pk7nL4K3k2k0KQlJ2L5J5j0mL7J7l1k9oJ4K9K6j4l1j1NKJ9M2L3pk3nok1
6353g0k2j7OK5K1K7J0k3k6k2k4k6KM6L2J7Qj5j9J5M2J2rjOj3k6j4l5o2l3LjJ8L9J6k0k6l9
6343a98l2J9O1O0L3K3K0kJLl2k5jKOMJ6J0m2n2m2k2MM0N0Oj8j6OK0L4K9%j1j1J1K2J2j1j9
6332d2j5j6KK2krJ5K1%j9j1oj9l9n4l8J4M7M2J8J5K3Rj9j3k4l7k0K1M7K4MLJ0J9nk3k6j6j
6321i8mj2l0k8l2k2K9N6M1J7kJ2L2M4K4JJ4J0l7n4k6L0L8Kl4l3k0j6k5k5J6M3Pj3J4L7K3r
6310c0mJ1j1j5q%%nj0OJ6pj6NkqNQrk5j7LJNJ6%ML8K5lnj7k5k7k4plj%j1ooNK1L3L3%OK3R
6296b9QJ6J6ML0L0J0j0k2K0L6Ll8l7l0m0m4j7J3LOK6J1k1k7jK8M5K1j8n7k9PJ9lj8J3K2rj3
6285g6J1J7K6K3Qk5j2L3L3j0mJ8jk3l6m3k9jK5mk5JJ3Pkr%JpJ2K1MJK0J8l6n0k0J1L4J7l5
6274i4l6j7j9j8nO%LM0O7L4k5l7l4j8K1K0K9L4J5J0k3m4j9%l3l9PM8L0PLQLj1j1j6lL2M8K8
6263iJPj2m1o2m3KJ3J0LJ3J8lPK8M9N7J9k9j8J0J1oj8J1J5k0m3k7j0JJ0mj6k1oNj4k6Lkj5
6251a52nlMJ5K5L7N1M5K9Jm0k8k1n2m7l2k0NK6J5L1P5Q4M2l2n4j3K9J3k1oL2L4K1Mk3n5p0
6241e6n5m0k8LJ4K2Pk1k5nJ2K6K9K7J1lkkj1l9o0l2J2L8L6J7RKJ4J6oj9OL9M6ql0J6L4J2l1
6229b5o8n7pM1L5J4%nj4k7RL1ql9k9j2j3nj2l2LK7J8OJ8J3j3JL6M5K3k0n0k1K4K1J5J3PJ6
6218d1L4K6M2J9m6p0m8RK4K0Nqj6k4j3K0O0O4om4j5J1j3k5j5rK1L3jMK0JJ2K3Kk4l0m5l2O
6207f9k1m9n2n5k9QN7N0OjK8K7qj0K6L5K9J7j4l1m0j2J2K3M0J1k6j8k2l0j9j9rl5o7m1jL4
6197b75M2L3J7J6N8L6j4j8qj1oj6NK2nplj2j2JK2L9K8%l2l7l7LL2J1J5Mm7m6%K5K6K0L1L6
6186f4jMRj1k4mK6J6J5J4prKRl7m4K5N9J5j0j7l9k7Oql2j8K4N0K9RJ3ml1j3J8K3Qj8m2n0l4
6174a70mJ3NPLQJ6K3L2J3K2K4Qkk4l1j2ok4l6k9k2l0k5kL6N1Ok7LK4J2j5k5j7OK9L7K5jk4
6163a23l2j4J5J9J0Qj4l1qJ5K9K6K2K5L4K0j2m2l8l5nJ8mj1JOJ6Ll7l1QK3L5L8J3L7N1J8J
6152E4k3l5j5J9M6M5Km5o5m2j5mOpj6njmK1K1qk3NK0J5Jl6n5l1K5P2P0L0j4l0k1j3KK7J8j4
6141b3pmKK2lk3kK7jk2l2ork8j4KK5L8L4j1j5J4L2J7j1k9k0J6RrJ1J3j6l8m7j4K7M4K7j5J6
6130b3L1j6k4J7K9%j3k2j5nJLMql7k6j8k1j7RROJ1J5J6rm6n5j1N0N4L1Ml8l9l8k9QL5J4qk
6118a73J2Jq%mJ1J6K0J0qkK8M7N0K6Lqk2k3j7Jok6j0j1j8K5N5Lm0j1K0Pl5n2j6J1K5L8L5J0
6107c6rk7l9j8L2M7L9K2m3q4m8J7L9L9M0Nm4o6n8k9jJOJ9K6M1L3ONK3L4L2K7K4j1k9k2l2n3
6096i2j4M1M9K0j9l7k5rQJ6L2L8J7k8o5m1J3K7J3mj5l6o2o5m5k4kJ3K0L5N1L6J1k0l8j7K1
6086a97N6P1M5Nk5j4PLj5k5n8n0rJ6K9J5OK2J4Pnk8oK8J3j5qOK4K1qk5j7K4M0L3K2Nok8m8
6075g5m6k0JJ4J5J5J1NJJ4Pj5j8j9j7j0qK2M4K5rNJ0k5j6j0k1lLpj5j9k1j9qMknJ4L1K5J6
6063a26L0K9j2m8k5LJ7K6J8J6L0K9%k1k3k6j2J5L5L6J2n5q3m3k3rj4k3J0K2J1L5L4K0L6M1
6053c8Qk4m7l2j7J0M1K2llprKrlOMNJ5J2Oj0k8j6M6N0Kk8k7j6l5l4JL0K3j8o3m3J0K4J8kk
6041a79J2J4J7PJ1M0K4mjj0l0k2KOK2O3N6L2J1l7k2JoJ4Mn1q9o1j2L0J9PK6j7l2pJJ4N2L5
6030f0k4k8J6L1NrJ6K4j8n1rN6M2j6m7l4k7k2j2j6NL2N1N6M7J4j5j1rJ0J0J1J2j0qj2ok1m6
6020g3k0K6N1J5k4kL6K5%QLok2n3k9Knpj0J9M5K6k0l7l7l8j4J3L3M8N5L5Mk1k4JK3K4Pl1m1
6008a5j9rJ1L1Rl8p2m9k1oNOJ7M0O1K7l3m1k8RJ9k1m3k3J6M6M9L0J1j4k1k9k6J2Ql2%N1N8
5998b4M1J9ln2p5l6j0OK9M0lk4k7j8K4L8K1J2J3K3Lk0k2qj1nK9M8L0%m4r1p2k3J3K4J2KK1
5987a20K7K1K7J7J1k9o8j8K5J5J3LpnL2M9L1K5k6n6l3KN3M4k3m2k2o2r7l5L7N8M0Rk5l9rJ4
5976a63L4L2K4K6K9K3J8%%Qk6n8m1jK7K8%NK6J1Jj4k8k1qj2j9nJ7K4J0J0jl3m6l7k0J5M8N5
5965f2L1qm6n7k3K2K2mk2rQmmJ5Ol%jJ3L5P0N8j4l0l0j3K6Nl3j1J4ROLnj6k6k8k1j0J1J1N
5954a10RJ1RK1Jl6m1k7MK2K5K2J2J4J0j1j8klJ3L2K8%j5j6NK0Nj2k0j2j9l4l0nJ2Ok6l0lm
5942a93j3rJ3K4J3Kk9l1PK7N0P4L8rj2j%kNkj1%K3K4K3K8J7Jj6l0l6n3n1k2J2%j7l0j0K7N0
5931a19L7NKj3j7j3j7k9j6Lj1l2l3jM6M6K1K0K3K1k4n4k4J9J8Kkj4k7l8k5j1J3K8K0JqMJ9
5920a80J5jQL9M4L3J7k8n8j6J0KKJJ7N8N8K0lMJ1ONOj0k7l3mK3J9k7n6l5qJ7L6K8Pj6l2l2
5909h0k9j6k3l5k7qjpoJ2M3L1PlMK9K8L4J7k4j4K3L1mpQONqj2JK1K4Mj6m2o1k9K6K3pl3qq
5897a31j0KJ3J8K5M2L8jl6m1m2j2N%PK0Qj8j1oj3KLMlJ2jk3k1k1jK8K8Qj2j0nOKk4kJ7PK8
5885a21M8M2K2kj1k8m8l9l4j6J5J5lkJ7J7L5L8L2M5M3J6j3n3o1l8k1qkJ6L4L4L0K2%ll1q2
5874i5n8J0L1J0onJ2J3kj1K2K6J7Qk2m4l4j2kJ3L9K9J9J5nJ0M0M8M0J7j3m3k0J0om1m0j2J
5864d1J9K8J5PNKj9l7k7j9j5kJ1Nql3l7JL1J6Mj6k1KK1K2QJ1j9l1pK2M5O4L8j5k6KL3Pk7l6
5852a7m3l2mPl0n3j2J8M2O4M4Qnok4n0l8JJ2MpNJ1NJ8L1J0rrk0j5nJ2N3L4rj8J2J4nk6k3n
5840f0J1j2l6k6QJ7l1k5jrrK2L1ql8l7JK8K5J2J7RmK3N4M4K9J7qj5j7j2nk3o0q3o5j7M6M5
5829a62mk5j2%LK1L1J7K5N4O0L8Mk1j4jknlm%k2l6j5OJ7j2qJ5K2lk3k6l1l0OJ0j9qlj5QM3
5817a24N7N2K0%pJJj4j5pj0k7j1OJ4J9L0K7kl1k9k7k7k4LJ3pj8m1l4J4L6ROj6l9j4jJ9L6M5
5806a17M1K3kpJ4L5J3PJ7Lm3p1l6j6l6j6L2M7M1M8K3m9q4n6%M1K1mopRL6N4M1Nk5j1J9Nj9
5795c0j2PKl2l0jJ0k5o5o1k5J5L9L8M0K9J9K6Rj2j2mQPk1o3o0k9RO1Q4O0J6jk4l6j2NJ0Pj4
5784f8jK1J1QJ2MJLj0rrk6j2RJ3j1l6k1J3L7J8k6k2J3J8J5K6J8Jk6j2K4Pj3KMj3NK7M5K9l1
5772C8l9l2k7lMj3k1pK9L8kk0j2l3l5KJ1J2Rl1o1m5J2M7K4nJ4L8J7k0k5l6l2J8M3J4lj0LK7
5761a12L7L1L4K6J6J8J1ORLkJpJ1J2k0k4j3k4j2R%j7lNj8qOKk0l0PK8Ll6o9o1j7JJ9N6K4p
5750a25J2K4K5J9J5RMjk1k3J6L4Qj1j4j6j8rMj9j6LpMK5L1Ok7m6m6l4JK2Mk0k1J4K3M6Q7O8
5738C0j0l8JK8N0M7ro9o2j6k8k1Jj6l5j2J8K4K0PmkJ1K9J9j7k0J4K5kk1Qml2l5k3L1O3M2K3
5727A5J1k7m4qK2K0PPJ8J6j8n8o2l3pNrj7JmK0M4N4N9J3m2n8n7k3J5Jj9j8qK6M2J5OK8M1K1
5716eKJ2J2%K4J0pNj0k9l4l2l4j7OQkJJ2K4K2J6ml7k8rj1J0K3K0J5Jlj6j9RK4K7lm0m3l4l
5704a37J3ojOJ1K4Kk7k0J8K6J3J0lj7pj6k3J1K7OJ2L0jk0mK8L1Kl1l5J3K5j6j5J3L7M5K8P
5693E9k0m9o2n1j8j1MK7M6M8J4j1ljkKJ0K6K2j3j0J4K3J3pj1k2l9l3k0QK8J3k4o7n1qJ8K4
5682a34j7k5OJ0ML0L5Mj3MJ9J1oj0ommj0lol0k7lM3N0J9K0L3M4N4M3K4J3l7o6n1l0k4l9n2
5671a31l7MJ7J3N1P0K0k8l1JL2J9k3l6l1lPOJ7k8p3m9NJ0j5LJ8rj5K6M1K0QK4Jm4m4k6j3j1
5660b34qJ1J2j0j0J5K7K0M2M6N8N0Opnk3j4K0M4Kn4n4l6j6rJ2K5J2jMqk5lj8n9l9J4N3Q2N8
5649b0Kl5l7j4J8J3JNJ5L6M4K8j4l5k1NK4K3k1n5m2jKk9j6pk7n5m5K2O3L8PKJ6L2J9lLJ0L7
5638a2L2j4l0k4j9j4j0oJ2L7L6RLK0L9L3Ln6q1m4k8l4jL1J7NJ5K6J9K0K9J1lmj7k9m0l2%K2
5627g9qj8J3L9L0Lk7n6m8k4%K8O5L7m8m6J3J4RJ8Lj6pK1Pj3MJ8Lk9k0J6K2K1K5RJ3M0M1K4
5616I7Nn2p4k9J0Jm9m3llj2J0M7M9J8ml6l9MM3M9L1j6m0p5r1l2K7N4M9LmJkpJ1L0M0M9J8r
5605B6k3m4m0NL9K5j3l7n6n6k9qpj9l7j0N0M8k0k7J4M2K5j1k5k0oL5P0O2Nk8MJ1qnj2j6o%
5594a02K7K0j9l9k9OL5N3M2RQK5K9J6J1k1n3m8l0j4J8M5Jm0m7l7j6%k2kN7M6mm4l8%L3K4M
5583i6j1k7l6n0JO3M6J6K5J8k5m2jL1J7Rlj7j7ML6K8J0OLk4m9k8qkj9l3k5j9qOK3O1P1L4j1
5572d3l4j6K4L6J4j1J6N1N4K1J4K3K2Mm9p4o6p0m5kJ4K2K9K1J0LQll4p7p7jN2M0J2j7kK5L4
5561g2M5J1l0m5l0JNj7oJ1j2pM1L9Lk3j6J6L7K4Rj2k7k8rQJ9PMK0J3OJ5J5k2m5l2j9k5k6j5
5550a69J0K2J6kmJ3J2Pl6n3k1J8N1M4oj1mrpJJ6L5M1J7rMK7L2K6J0l3k9k3k7KMPJ2K5K1OJ5
5538E1J2pm1m6l7l8m5J0N5K1j1OPj1k5k0rjK7L4M2J2l4k8k0j5k5l4lL1J0l0j8J1K9J5OLrr
5527a34J5K2K0J1KK0J3jQKl1l2LK1Rk3k8J0K5J7Jj7l1nJ3rl1k8j6k3k2K1L1lrPMPkJ8M3Lk5
5515a24j4KK9L7lj9jQK1K8J5j1k9k8J0K8J2jJ3J2pnm0p1l8J4K9J3J3Poj7rJ7J3nj0rpK3N0
5504f0N9N5M2K6k4n6l3j8j0rqj3nRJ2j0k4l1rNRlJ1K1M1K5qk2l4l7rLj8j0Knj1J4N0M4L0%
5493ij5j9j6QJ9K1L0K7Ql4n5l8k0j3j1pJJ1K1K6J2pj9l1l3k6j2J5OJ6L4K9Rj7QL5J1j2rJ6
5482d0M5L1%j2jJ2J3Rpmql4l0lQJj9k3J0ll1MK2Nlj0k0mKnk1J1M4K9J2Mj4m5p3o2l8OM1L7
5469a64L0ONJ1J1KQmj6rJ2J3K2J7k9m8l2l5l2J1M0K3%j1oJ7K1K0J7RKK0J2nJ0RNJ4J6Qk0k2
5458d2K2L7L7K6ql6l6rRJ6ok3jK4J8Qj8l0nqk6l7j0Orj7lL7K1k9j8K4L1RKJ2NoLL3L1j5l3
5446a4QL4K2j4m5n3l8j5MK6L3RJ2J6j0k7qOj5n4o6k1Nmrqj6MJ0J1K3%J1N5L9jNll1l6j7qK8
5434a52M7K6J5j7m1l1nOK8mk5JJ7L4M5M0N2N3Rk5j6K0M2M8J7qnMRj3k5l8m5l0l3o8n8j3K1
5424a18L3L7M4K7j4n0o1j7L2L9%j6rjm3n6lJ5L5L9L0J6m0m5K1M0Mm3o6n6LM7M9M3K3pj4jJ1
5413g2j2n3j9K5L8N4M9om1l3l1m3k0J8J0JKK0L2ml0oJ3J3K6L8K1MpLOj7oK4K0j3n7m3j3rj4
5402a32j1J8K0J0j1j6rk1k1OK2M1N4K6nj6l0k4k1k5k1J4K4jj4PK0j7j9J2J3J8M6K5j7j9k4
5391i8m7k5L2N5K5Lj6k0RJ1OJ0K0L0K5Nm3p7n7jK9M6K9j2qkoJ4K1OMj5JL9M5L8Lqj7k4k7k7
5380b4oOJ5Jn1p1l6KjJ5J3Qkm6m9J0L4K3L3K7j4j0K1L3M6K5j1m0n6m8RL0J3Pj2qK4N8P9L6
5369H3rk8k7LL6Pk8j9nl2p0p2n8pM9M9L6M7K5k1m2k2J0J8L2L6J3J4j8n7m5j2J3J2J9L1J8k0
5358d1k6J6J4KJ6k1o2m9l5J3M9N3M2J4j0j7kJ9J7K4J5j9j2K0K4rj3lj6k2k3j6kppJ1nk6k6
5348a20kJ6K0J3pJ1K0K0K8Oj1j7rMj3k8l5k4nLJ7K2J0omNL1M8L0qk6%J9L0K3PlkKQJ6J1j2
5336H8k4l9n4m3l7l1j4J4K5J4M0O1K8j2n1p0k2L6N0K0nJ1J5jJ9J3l3o5m2QJ6qj6j5jLnnol1
5325a69k9j8J1L7M0O0M6OJ0L5K8J4K5Pk5l8m7l3lK3oj0L3L6K0Ql8n3j4J0J1okLprNL3J8j1
5314Aj4j5j4J3L2K1OJ3K5JRL0J6J7L0J8QJ9J3qLJ1Nj1l5m7j4K8M3L1J8K9K7K1J2kJ3J5K2L7
5303D27N0O0Q0R3P3O2P9J44K10K33K56L01L91N36P01R05J191J590K231L123M179N068M658
5296B6641J796k340m932n131m143l043k161j502j076q06n94m27l20k79k39k11k00j75j26p8
5291F54m2l4n4o5o5p1p3n9l0rOK4L9Kl4j1Ll5n7o1m0%K0l5p8k6K9L5J0%oj1jj7l2k2kjJ6J9
5280a14kLK3K5L4K5rrKKj2k3oL7N1J8Qnj6k0k7pK1Jk8l2j1NNOMJ3K6K1KJjj8k8k0Pml9k7J1
5268a07J8J1J8Qnmok0j2QJ4K0Rj4l6k9KJ0j2l1l5k1KJ0RJ5M0L0j9k5k6l5k3KJ6J4J1K6Ok5
5257a86qK6N2L4LkK2L6J6prMJ9j0k3j4l1l5k3lPMJ0M8M7K4pm4m5j4M5N9J8j1k0l8m4k6rQJ8
5245a09Lj6J5K1J4J3jj6l6l0J0K2J6rk1j8oLJ8N4O1K0l6l9j1k2JK2mj9%Pj2oj8m2k0J9M4N9
5234f9L2rLpm8n4m6j9PJ8L7M7N3O0N1J1k1oK1J1m3p1n0j7J3K6J4k0m1j9L4M7J4j0j4k6j7J2
5224i6PpjJ4K4K5L3J7pk1l0j9l3l5j1Kjmj4j6J3K7M8L4k9k9NK2J7NmJ3K7L2Mk9l8k3k3l7l1
5213a69k7RJ7Lqk8j9QK0J9J7jPJ7K0L4L4L1J2j7k7PJ7Mk1m0k9j1mKJ0K7L5ol7nK0mk2KL2l
5201g4l9l7jL0O0N9Jk3j2NJ8J5qk7m9m7k1J2K2rk2k7l5j1jK3M8M5M2M1M1K8J8J2j5n0p1o8
5191a27m0ML4K4NK6L9qpK2RMkk3j4j9j8Ojm0m3l6j6K7N6K6j8l3k9jL5M1L5L2K7Nk7k9k9k4
5180a27k3k5MJ3j1k7rL8L6j5m7m0j1M3P8N7Rl8j5N4Q8M5m0l4Pl3n3j8NK3Rj1j5LL2L0K6Qj6
5169@j6j2j1jk2n1l2J0K6K6Oj3QL5J2rj1l4k5ljojK4M3L6Nj7pJ3j1n5n9l9l7qK5K9J4j9kM0
5157a50J4j9j8J2M6L7K0J6OmPK4J5om5o2m4NK5oj2K4M0M9K7j6l4j1qj5j3k9j5J4K1J7joJ2
5146h3Rkk0l7k3KPPK9K5K4M1L0K4K6MpMj3l6j8j1k3j7j1j0qJ5J7k%J6Kk7k1KL8L8Lk8l2PK0
5135c9Oj8l6j7J3K2krMPllkj0j0j8j7Ljk1l8k4PM7N5M2J7l6m3OL5M7N3M0Ql9m7k2j2KJ2J0
5123c1Qk7o5n1l2j9OK3J5%L0L5qnK8J3kOK4K2Rj1k5k3JJ1%KKl2j2M7L7J2J1LK0J9Kj6lQK0
5111E2Mj9j6k1k0l7l5nj4j6nj1j4j8j6K8L8Ok0PL1J6jJJMlk4n6n6k6M0O8%n1k1M9N1K6ROq
5100g6j6K%kJ4Rqk2j5Nqj7rj2MJ6L0M6L3j6j5K1L4J4j6%Rj1l9n5j6L4K7j0n5o0k5J5L8J7j0
5088a45pmlJ0K7J0j5j8j1pJ0J6K0Mk6l7l0kL3M7K3j4j6J2K2orK2M9Qm3m9m0j5L1M0L3K9L1
5078b0K0pj5j5kL4M2rl7m8n1k2NK2mk1RK7J3Pnk2j6RM8M7Jm7m4kK2L5J8j6l1n0n7j4J8K1L4
5066a23L1Lrrj8l6j6N2P3M1J7rm3l4OK3rl7m1k8K3N4K5j8l7k0rK3L2NMJ2J3J5k4m8m9j9M1
5056a43P8L3klnLK7J5mQkk3m0m5k3K3L9J6mpl3n1l4LL7J4K1M5J2k5l8l9n2l0J6J3J9M2M0L2
5045f7kn8m8RL3L0L2QPL4J9kj3k7JL5L7K8Qk0l3j9KM3J7ppj0j8j3nnk3l8l2J3L1QJ3K2kk8
5033d7m3l6j1m0n6k7J2L5L2J6ok1nK1M4M2J8RPQjj2jJ1%jkk1l3k3KJ9K5pk7rK9M8M2L1J3j1
5022B4rnk3k6NM1M6M0K9Kj7k9m8n3m6k1MJ8L9L9L5K2j1jno4p3l0jmJ1N0N7L7L9L2MKqk7j9
5010E6k9j8J3Qk9m1oL2K2RJ8QJK9N2J2m1o6o0l1PL6J6m0n4k8j5k5j3lJ0L6N4K3j2l9l6KK0
5000a22K2L7K4j0kmLOj6k7k8j0L0K7j8l3pJ8K0M1M0Pnoj5KONJ3j1m5k2K5L3J8J9K4Qmj8oJ6
4988C5%j6l5n3l5j0nk1j9j1rKLkNj1pJ7L0L0M3N2K9Kqj4k4k1j7j3M5M2mk3m4o9p2k1J5M3K4
4977a47j5l5j3N1M6j2k3PK1L7L8kj5qML8M2K2k2o6n0MK3MqK3J8j0PJ6%l1l6LK2jpJ3M7N8K9
4965G2j7l0j6JJ3Jk9j2L1J6Mml4j6j8k9J3L8K3pk0j1PNpj4k0kJm0l7J2M8M6Ql3n3m0qL6O1
4954f1M1J7Jj8k9k7k6k8j6JK0J5KJ2K9L7L3%m2o1l6J0M2L1j8k9k1k7k5mK1Nk6j9j4j0J1RJ9
4943a81L2L0J9Omrk6k5j6j7nJ3L2L0lQN4N4Nk8k9k3k0l9l6J3O2M9Qj5j7k8k8pnJ1L7L2j4l0
4932a10j3j7k5RM0L2L6Qk6l5k1mJ2J3JnrPJj3m2k8J8L3K8K7K5K2j3k4PK3K2J9K0Qj9l3k9k1
4921g6k5k6j5LK7J9ONJ4J7NJ3K2J1l0n5l4j2NJ1J0NJ0J8J9lk2j9j6j4k7l6k3NK2L5L4K5Pr
4910i4J5J9J1jj1j5j7k6%L1J1k1k9k5K3N6M5K0j4k7nJ2J0PORLj6l0j5L5Q0O4nm6m4n4n0j4
4900a02K8K3l0m9mN1K4LJ7K6J3j3k6k1k0j2jk1m4k7K6N7N2J4j5rLJ5K1Kj3nkPj2k9j0pj9k4
4889a33j1mJ0jk9j1L0K1kJ4K9M1M4Nm5l6Ork3j9jNj5k7j9J0M7M8L5L3K1KKNpm1m6l4m4k0L5
4877a34N4M8M5K9pj2lJj3l5j9L5K0j6j4rqKQrk2m3m2M%l6l2jK3L4K7K1K3Lj7j8jJ0PJ5L5K9
4866a8J7J1pj4k0l2k5j6k7JN9P3N6J2k2k3l5k7k0poJ4L8M4K0k2j9j1OK2K1j9n6n7l5kJ7J8
4855i1J5j3j9PK7M5J9l5o1k8jK4L7%k7j8OJ9jj2ooOK7Jn0l5polMJ5K7J4K6K7K7K9J1Kmj2j4
4844c4j6k4l6m3j8N%J2K0%j1j2Mnl9NL0J5K0Pj0PM3M8J2J1J8Prj7l0n1k2Lk1oJ4J6K7K1J2
4832d7nl0j8OK5K2NJ7K5J8PJ7Rl8m5l3k8j2J7Jk1jj2j6Lrk7qJ9Lk4j7LK7K1kJ4N8L8j1%Lq
4820e4J1Rrj0k2o0n5k2K3N6M7K7K2L4J2Jnm4n9k4K0K0l2l6MK4K8J0qj4KJ4%J2L9J7l0k5LK5
4809d9L5M6J6rJj5PK2j2m4m1j3lj7l0k5K7O5L5%Jj9m6m8n4l5J8N4M1Rk6rJ5ll6j6pmJ3K4M4
4798h8L2Nj4l6l7j6QJ5Pj6l9k2%K4K3J9J2nORj8j3LpmKj9l4j8K5L3J0RLj4NM2L2Pk0j3N5Q7
4786D0M3j5m4n2m6l9j9L0M4L4J7J0J0lj9J8L3Kj5j6k1m5n8l8oOMNK7K6K6K5J9K1J3j2j6j2
4776b3qJJ1J2MJ1qm5n5l8k3j3j1JJ3J4J6K6K7j0j1jkOKJ3MoOj6l8j9J6L1J3k6l0J3K8K1J5
4765g9J3J4mk0LL5K9Olj9l7k1kj3j3J8j4o3m0j1L0N2K5MJ0K4L0Qj4MJ0Lj2k6m0j4K5K8JPL6
4753c0K1LoKJj4qjJ4K2NrL0L2k6n6l5k7k4k6k0oJ4J8oj6k2j9RJ9K0L5N1L0j1l4j7J6RnNJ3
4742d9K9M0J4l5n9m2lJ8K%JJ5J5Nqj8Onj9NK7L8L5J5%lOJ6%k5l2k4j1j1k6m3m9j9Lj1kL4N7
4730a13N0J1l4m8l8k3j8QM7N7K3kJ6K7K6Rpl2k6j9l0l1l9m7m1lK3L4P2P8J8k1mL1L7Qj9k9
4720d9k5kJ0Jjlrj5j2J9K4RQJ1j7l1j6Rrm7m7k1RK1J1QL2O4O8J2l4k7oJM%QMMOj4j9j8j3J2
4707h0L9M2K0lj8m2m3j9%J6J0kk3k2lJ8K5Qk8n4m4j9L6O4L3MJ4%nrk3RN6M6J2Mpk8l6l4kO8
4696b0O8Qk6l0plk3l2l1j5O%MK1J3j3k3k1mRPm%M7M4k3m8n1k6K2J9m9p4l8J1N5M0j7k8LPJ6
4684b06M6L7nkK0K0K8L2J5Rrn1m3J0K6J7L4L7Nk5k2k7k7jJ2J5L1J9j3pj8ML1J4nk1j3LnNL2
4673BM2K5j2l1j8j5k2l5j5PKj0QL4K6K6K1k2mK5Nl4m9o0m1J9N4M5K1kJOk6m7l1kJ6K1J0nj0
4661g5RN3N5Nl4k4nLJ3K7J2j0j5pJ3L0K9ro3n2kJ7k6n1J2M8L7J9Oj3m0m6pK1Lj2k5j6LrJ5
4650a11L0J4K0J7j0j9NK4jm0j0K1K1J6QPJ0KJ0j1l3kRj1LJj3nqQJ6k0l4QL6M1K8j7n0m4j5
4639i9K0L5nm1l1Pkk5J0L6J4j3j8JK5Lj6QN2O0K0k7l8j6j7j5poj0onl6n3k7jJ2pmL6L5J4J4
4627a23Kr%Rj0k0lLJ0L2L1K5K1K1J3mk5JJ5NQj0l4j5J2J9K1RK0Rk4l5k6j9J4L4Jn2l8lK2K4
4616f9RK9O1L5ok2k2k4m0l1m2l9j0J5K6K9K6L2L4K1j2l4j4j3lJ9J4RJ1RKOL6M4J4kk4m5n5
4605b6m0j7j2%kk2lK1J0pjL1L7J8PJ5K4J2j1j9j4rlj7k6j0K4K7J0j5k5j3j3J4L5K9ll1k8J7
4594c6M1K8j3l3n1l8nJ9J8L2L5Lmj1NJ5kk1l7j6RJ8J8J8k2l2JK2Q%K0J5j5j9J5J1lK%j2k4
4583d1j3%Oj8l5j9j1J2M6M8L1J3k7m1l5lMj5j9KL3L9K6rk6pK0Jk2l4j1QQRL1L4K5lm4l9nK9
4571e2J5k5m4k0J5pm3j8L9N8J7j5m9m6LM1M1J2mmk9m4j8L3O7N0Lk4k3k4JL8M1K2ok5k6k0m
4561g4MKPPJ9j5m4k4j4kMPJ2KQK2nj4pj1kPnj9MJ1NJ4M1L0j7k3j0j8m4k9mJ8J9%J4K9N3N6
4548A4K4j4k9RL9J6rj6j2k2k9J2Rk6k9KJ9K7K4j3l4j7kKrk5j4PJ9K3J9J3j0j8k4LOjJ6K6J0
4537a4l8l9j5J3K1J2M4N6Kj1j9n1o3k2Mrk6kM2M4L3K7OpOlk0k3qK3K2Pmk5l3j9k8k6NK7K2
4526h9K1pl4l3j4nNM1N2Ql0k2rK1M2ml6MO5N8K9Nl1m1oOqk0m1l4pJ7J6jJ5M1L3K1%j1KLk2
4514@l2j5KKJ2L4J4k6j8NJ3jj6l6m7j3J1J5L4J1rj6k5kqj8PQmrl1m1rK8L6K3K6J0klK1L3J6
4502b0omJ0J1j5k9l9j5RqpJ0j2l2j5kLJ8Pj2J0J7j1k1Onj7j6oJ8M5O9N3J7krk9k2JJ5koL4
4490iM3lj8j1%K4K6k3n7j4K1Kk5j8JLk9n6l0kK5L8K2j2m2l2J2N5N5J4j8j4J3PMJ2JLol5n0
4479a23rK1K4K1j2l4j6pj3K7N3K5j0k6nK3J2o%j6k6k5k4k4j1J0J0J1L4M9K7J7K2jqmk6m2n3
4468a35m6nK1K5K2K8L6j1m7k7l1k5J6O6O5J4j4qj8m5n0l3j2k7l0L3N4K3Lj1kJ8Qj9l3l3OM1
4458a83L2PJ3L2L8lm2pK0J2J2L2K6l3m4k6kKK7N4M9M0rp1p1j6pj2kOL1L8ll9m0k8nNJ7J9L
4447a28NL3M8kl1j2kMpl7j9QLj9JJj2KL5L6ql3j7M2Q8M1k0l2m0k9j0QLl0m5m4k8k2k6pJ7J9
4435b66OmK0L4J7NK6M3K6J0jJ3K4J3kQK4j9m2j6J1J1LPRJ9M0M2K6Kk9n6l0j3k3k6qMj3n6n7
4424b18j3J2J4OJ4QQL1M0J0jLJ0J8PKJj1j6qj8l9l4j4J0K9L0K8K4ok3j0J0L1L8Jl1l6pK3L3
4413d4L2K9NrJ0Kj9j9l8n1k3J8M2O0N4Qj1j3k6l3l7m3pJ9Pk3j2J2k4o1k9mNM5Q7J06Q2L0j6
4402A11m3m9k0k9m1pJ8J4J3L3J7ql9n2k7mKlNL2L8J2l5m9k4J8LkL8L8kmJ0J7J0NrnJ8J7Pp
4390A7j8j5JkKkk5n5l5rQjnK3L5Mk2l2k1OK3j7p0p2l0K8O1M8K0J9M2N9M2Nj0j9l0k3LNj8k1
4379a01j0KJ4Lj0J1K9Kk7lJ4j1j3n%J8K3J9J6Kj2l4m1j8nj5k4KK4J0QOJ7K6ljmnj5j9rmJ1
4367a32KMK5K9Pj8mJ0nj0loKOj0l0JM1N2N1M0L7K3J1pl1l9m5l8l7k8lJ3N6N7Kl8l8rJ6nm1
4355i2l1%oj1J2%OM2N6J5jOll4p3m6K5O4N6J8j3k2k3jL7M7Jj9j5k3LJ9Kj0J8K9J3J2K7K5q
4344A02k9n9o1l8QM7K1l0k2J9j2l8l2j6K9M4L0L3J6pj1k8m4k3J3K0Njk1l9j0J2L4M1qj0K9
4334c6L1J6J2j7l1QJ3J8Kl2m0k0QJ1NK3M0J1j5k3l3JJ9Nj3j0KnoJJ1J5QK1J0l7l0J8L3L1K
4323B7k7l9k5QLnJ5K8jKRoLL5J5l0k5JnOM1P5L1m0n7m2k3j2j7l4k7QL2K8O%J0ok8j1%k5oL0
4310g8L7K2j3l0J9L1Jrk5m2m4j5K5K5K0Mj2Lj3l7j8j9j9K9N7K1j3k7m1kL8M5J8OPMJ1K5Ok2
4299b5l0nJ9lj6k0%J0k1k8j0QJ2J7Pj1nk2j7rj3J9L5RMJ5k3m1KK7K7J7Jj4QL8L9nm1l1nK8
4288e3L3J5J0J3%j3nJl3p0o8l7KjJ6N9P5N1L0K4j5l1j0%ojQplorj7k9MK3Qnk6l9pJ6J4QRJ2
4276f0J2j1k9%M2L3J3RmqJ2K7K2qm2m7j7QK5J5j3rK3L4Pl6n7k9POj6j8kJ7L4K8K1L8J1k8k7
4264a7j8j4j8j7kpQL6M0J5j4KK4K3K3Ol3n2m0l2k9j2qnj4j7QPMJ5QPJ9M0L3nj9rjkK6L7Qk0
4252a6l3k3J9K3j1k8k4k2j1J7L1j1l5k7J5L7j2l7nM2M4K3jj0k4l3j6j5mL6J6j2j9olk8k4O
4242a81L9K6pLK5K5lONj5k5j7J0kj1J5L0K2Nj4pJ5%j1J1MMkk0j5pj5j0qRNk1k8k6oJ4J2K2
4230a44Oj4j3qmk3j9oj4QJ8nJ6N4L6Kk0n5l9j9kM3N0M9O4L8Rlk3l7l8j1nj5J2L6L9N0O8M3
4219A24m5p9n1j2lnrrmPql0j3M8O3L4pk0j5j2j2k0j9j3RJ8L2J4nk3k9PK7J3J5J3ql3m4j9J9
4208a04M0L1J7J8lj4k3l1m4m0mL9M1J5j4m9n9n4lM5L5Ml1m8k7oL4M4L8L6J9Lk%rk9l0j8KJ7
4197a64L0L2L5K6lj2QNk2j9ppjJ8J9Jk9m2j5J9K1L7L9Lm1n5o1o2n8k8J6K1J7M4O0N0M3Mj9
4186i7JK9K2K0M1J3l2k8rJ6L3KqOJ1k6o4l9%jJ3K2L9K0J4M2O2M5Jm5l7m1n6m5l2j2J9J8j6
4175i9m0mM8L8J1L4N1J7k5l6k7m4l0J1K9Ql1KN0L2k2l4k2j6k1k7MNj1JJ5J5LPpl6k2qlJ2J4
4164a58KORM4O0L2RJ9M2L3Kj2Qol2l4pJ5Mk2k0l0l2qpk9oL8M8J1j8l2j7K0L9M8L8K0J3o%J6
4152A00j1n1n2m2k0J2nj0jkpj9k0NMJ0K2K3L9L8Qj9m6m9LL2K3K7K8lk2rlj3k7k3rMJ0MJ7K2
4141c2J8J4k3k8J6K4pk7l4j8KK6Rl5l6PL1J7K3Oj2J1K8J7j7k6QJ9j0l2k0K7L4RmRj0n4l3j7
4130a20k0oJ2K7K3L4M6Jl8m9l2lJ2M9O3K5j1k5m8p1l8J8K6MJ1Kj2j1J9M8J8j1k0KK9rl2j6
4119a03mJ3OK2L8L3J0k8k3rj7j2K6J7qONj6j7ql6l2L7R1O3l3p6l7k9l0m5m5rK6N9O4Kl3j2
4109a44OJ5J9L4M5N8L0j7l3j6J4Lk9k7J3M2K0l7m1JJ0KMM%j8m6n3k1k2l8j2K1K9M1M1K0jj7
4098a00j2QJ6J1j9k3QPpL5M8Ol9l5j1J4L6K7K2K6K4nj6jk0n6n1k1jKJonQL8M2J2k6m9m4j1
4087a67L6N8J4k6l4nL4M3J9qmK2K4l0n5kK3J4NJ1J3J6K6Rj1k7m0j5K6L6Kk1k9k2nK1M5L6J9
4076E1k1l1j6jJj3k1MK0J5Pj6k4ln4p5k9OoKM6O1L9M0M5J9pl7n6l9j4kQmK3M3L4Nk5l0oK2
4064c9K0QJ0K6M0Ml2l1qnmJ2Jk1k8j8J2L5J6j5l1m6l7k2nj5j8L7Q1N7K6J9j3l6k5k4k6k1k1
4054a37j8K0J8NJ1opP%J9P8O4J5j0k1j2j5k0lJ0J6j2k4j0J9J4k0j0J6K2K6nl0l0l1l0o0m5
4043a96mpnK3L9K1J7Ol5k9J6L1K6j0k0j1JRLLL7L2j5k0K8N1K5lk6l4m3n0k0J9L1K0QJ0J1j3
4032g4ol2n0pL3K4PpqJ1k6n5j7N0M2Llmj7%OMj2l9k0QL5K7k6m0lJ5Lj7j9RJ9k8m2j4RK3J7
4020b21mj2kK2M1M4K5lj0KJ7Nk0j8J6N0N2K4j1m9n9k8J8J7l5o1n3pRJ4K3J4J1K1J4j2%L6L8
4010i2J4rj7j3nK2M9M1j4m0jK7K5J4K8K5%l9n4k1RJ5PJ0nqL9K9k0j4J6J8%mk3l9k1K4N9N8
3999I0ml9k4k1k3j5j2mJ4K9K6j7m9l3LJ1PMj7k3mLJ2M0L1%ormk1k1KJ6L3K7jj8MJ7Qj6m9l5
3987h8k0l4m3l3j5LJJ4N7M9L0K0J8j1m9p4m9pL7M3J7M%lpjJ6oOPQJ1pk0pk1o3l0L3N7M3Rj6
3975a21j9j8jJ8L4L4J1k6k9pKJ7K6OLPK5J2Lj7j6OJ7J7j9m6m5k3NJ0QJ6NK2M4J2k6k2j6k1
3964a12k2lqKL0M1K1j5k2k3pj1K7L5J0%qk5plj9j2LJ6L2L4J4j9k1KJ2LlL9N9On5o5o8o1j9
3953b22K2L4J9qlnJ5M1M2J2k7k5J5K7Km3m3jJ5J2J8M4M2Nj5l6m4l5mjj5kJ7K3J8pk1K2L5J6
3942f1M0L4Mk1m7m8j7J7M3L6J7lk2k9j9J4L3Kqj7LK6%l8m0k3K2N4M6K4pm3l6j3MK4J5j8l8
3931i0pK1L0K4J5j8k8l0m5l4ON6R7P7J3l8l4j7j5jK7M4J1n1l8OMk2l4k5j8j9l4NM9L8RKJ6
3920d8J4Jkj8m4l9l0j4NK0K1J6J2j2m8j8K7L1K9K8L0L0J4mj7j7J2Mk4l1NK0Kj2nJ6J7KL1M7
3909E1k1q8p8k4kK2L5L3Ol7m3k1%QL7K6%r%J9J7J7J8j1j5J4Nk1l2n5j5L3L4Qrl0j6J3K1K4
3898h6K6K3j0n5l4L4M6ok2lMJ0K3J8l1k6J3J4Jj5j6lL2N2L9PjK8K6l0m8k3KMJJ8j5n5m0j7
3887a15j9rPK6K1lj8%L9M7J4J0K7Jm1l1%k1j6qj5mNK2Pk6k9j7QJ8M0K3oj2l7m5l3j6J1M1M2
3876a12K8j4k1L4N7M2J0j1j2l8l5j3j0RK2J2J6K6oj9roQQlk0m5m9j6Pqj7J8K7Mj7OK6Jj6j2
3865a48%K4K6LlJ5Rl1l1oJ3K1K8ln4l8J9N6N9L7J6Jqk5k8nK1K6J5j5m9m7l2k8pK2K0j3l6n0
3854b26m4JO0O6K5NJ7L5L8Lo0n2l1m0k7J0K4K2KJ0K6L1J2k6l2k8j7lK3J6j8J0L9M1K6J0nj0
3843f7J4J5J%j7k7NJ2mk3m9l1J4L1K7K1k8n9m2J1L9K9J1k0k5j6RJ9K1J3Lmj5J5L7Oj1rNkk8
3832a19j7J6K5J9J1PJ6K0K7L7J4k6l6qK1Mm4o0n2l7oK7K5L2M8J6lJ9pm5j8J2L1K0pj0K0J4
3821a4pKL6L4pk5j2J1J1J5J9J3Mj1k2j1Qjm3o2m1j2J4K3Pj7k3jLj3j7MJ7%kK8K0j7k5j8jK3
3810a10L2PqjJ7J4Jkj4j9j9kK2L4K1J0Pl3m0j8j6j7k1l0qK1QJ1M0K8PK0L2K5MN%m9m9rJ0m
3798i3k7k7nJ5L1M0M6J8m0n4j4L1L5J9rm1k7j0%j9k8l9l7PK9J7K6L5M0L3M6M6rn8o5m7j8J1
3788a42Ro%K2J3J3J2k2m3k2J3L2J2rJ4J6l0l0K1M2K6J2pqJ6J6k1k7k4k0RJ3J0J4K9L1L5M2
3777F1J1nlpLj6k5%J5K1j2j9k4l2j2J3J9J9Oj0pj6k4kJ0j2j3rKLk2j6L4N7L2Kj1j6k6k1k3
3766g5k4k6l6l7k7jL7O4O5K3k6l2l0l1j1J0PK6M6K1jj9l1k4JJ0RK8J3j4J3J2qJ3RJ5K2NK2
3755A8Lk6k5m2m8j4K4M4K0J1L5L9K6J4nk1m4m3mM4M1Rk7n6p8m0pOnmj0rMKJ2K1J6K5K8J3P
3744d6j0k3k6MK7J6nk0l8l6OM5M0L3L3K4qn1o9l6OK0M5J9k6k5kJQK5L3K1nk3j1L5N6K4j6k8
3733A7m0m6k9j3j3l5l4OK0L2K7J4J9K3J4J2J8J0Oj6l0mKj1KJ0j5j8J2J5J1K2Ppj1j3l3m1k8
3722a38m1j9K3M5L5K7L4J4ql7m8pM%K9J3k3k3j5j7j7j2j7LK5L4M4L3Pk0KKl7k6j1J6K8PJ0
3712h1Kk9l8k6lM0P9N4K4Ok4k8m4n1m0k2QL6L3K3J6ROQJ7J3l7n4l8j3RKnJ6rl7j2K1L3K2M1
3700g3N8Kk8j4jJ1Rk1k5k8j8K5M8K5KJ7Oj7j3j7kJ1J6K0K3J8K5Ll2l8l0l3l6J0J1j1j1j9K
3690a25L9K7J6ql4l1k2mmRK8k3n0lK8L1J1j4k3j3J9N1O7L7j5o0p4n0l6k1kJ7M1J7knNL8M9
3679h9Rl0rJ5RPK5K2ok8k4j7nK2J6jlk3j7Rrj9j2lPnpJK5L1J7j6j2PRK1K8K1Rj7m0j5J7K8
3667e2L9M5L6K9Lk6p6j01n0j6j1%L0L2QJ2M0M1J2J2Ll1k9jJ5L0J5oj0j0lK0Nl8j3J1QKj3k5
3656f3MLJ9Om9l1J8K5J0MJJ3N9Q2L7j5k3J0K0ql5m1l3k1j6k7l5j3L7N1K2J6K2K5Oj6JJ3j1
3645F7m6m0k3qmKL6M9nm0j8J5J4k2m9l1oK1K1j2l1lJ4Nqj0RK1J6l8p2l4L2N4K8J3K1K6J4k
3634b4j2j8k1JK8K2mKK1J5mk9n3n0k9j3KJ6K7K8kk8j0K3M4K2J4K4M5M8K9l3p5o3l5qj0k2l8
3623a70k0K8K9JnK6M4L5K8Plj1l2n0m2j4J0L2K2L5N3M1Rjk5l7k1K1J9J7L0J5j6n3n7m8k3J6
3613a10J1kJ3ql9j4J8N8O8Pn1l9LJ8JJ5J9QJpLJ7L9N4K1m2p0n3j3Moj8j5J5L1L0Qk4l5j3J2
3602h5K2%j5J7K2J9K0J8J3j0m9n2k2qk5n3l2oK4L3L0Mj3j4%K8L5L2Lj7k5nknj9j3J5J4J9K7
3591g5L7L8J6j2k0QMj3j4kJ8Ojj3qJ2RQOJj2rj2k8oK8K9j2o2m2OL4K2Jnj4j9j4k3j0j0j0P
3579a56Lj0QM0K9j1l5k1MJ8J0l3m1J5M4ONL5K9j3l3k3j5kj4lM8M9j0k3K3K7J2NK5K9NjJ0P
3568D2j2j3kJ2ol3k1NPkJ0J0k9k4lj6l1j0J2j0k8j0MK5K4J2mpK0K6Pj2J1NlJ0j2k0KL1J5n
3556b3l2m3l2PL9K2K6L0Oj4j3j2M%oOk3k8J0M0J3k1k6KJ8j2k7Kjj8j2j2l0j8Mj0K7O4M0J4
3545c9kj4lj6l4pK2K9K0l2o3k7J6K6L2J6J6LOJ3Jj7k9k2lk0l3k0%K5N2L7jnPL2L6Rj9l1qJ3
3534c4J9J8J3Jj9nJoj1lpj9j4qLK8J2j5m4m2nJ6Rk4lL8L4K6J0ol3m2l8jL3K2QJ9J9K2J8J5
3522EK4K3mj7j4%Mk3k3j1m9l8J4J6nj7nJk4m0nM2M8K0j0KJ1Jk7j2J2LNnl5l4K0N0J5k8l6l3
3510a79KK3j1l5m0l2K1O8K4pK8O3O0L2kk1j8k4k8lK2K6J1%J2K0Rj7k5j8k7j5K0J3m0o0l9p
3500a94J4N0N4Ok2l3k7j6K9N4J5l1j8K1K3J6lk8n4l5K2O0M1j1k1pj7j7NK1Ol1k9J2M5Rj9J7
3490i3M5K5rl2k2KKk0rK0K9J3j6rK8JjL8M7L3kk2l2j8rj4J1%l4m8k9JM0L5J5RMOlj0l8n9n5
3478a80k5J1K5L3J3rk1k2LL1N0L0oj1J7jj4j8j8qnJ6L2K3lk2j6pj4rRRk5m3k9LL2L6M3M0J2
3466c8J5J0j9l9l5mM6O2K4pj1nk6l3k3j2Lpj3kL4M6Mj8mk%jj1k7mjRJ4j6j8J3Nk0%M0M8J4
3455iKJ2KMmk9l0j4m%j1k2l0j1OQK9M7M6L8K2J0j7n5o0RM2J7J8J3k8l9j4%j0j6jRQNK7L4P
3443A1k0k9l7qN8L9Lj1k3l2j1L8K7j5mOj1j6j8j4qJ5J7mk7k3J4J9mJ0Ok3k0RJ8NLL1L1j5l7
3432e0k5opm1m7J1O0L7O%k0l6pK7L5J3rJ9K7rl3k6l0k9k2j3J7L0N4M1j0l8nL8L7N2N7Nk7k7
3421D9j7ql6n2k4k6n0n5k9lLLK6L6K7M2L4Kj5k0k6l3k1Jj7l3oNnK9N5K9QLK8M7M6J7j7j4Q
3409ij7m9m0j8lj7j9K0M5M5L0L%J7K0J1l6n6n4o9l8J4K1j2pJ8M4L9J2J0L4L1ojJ4J0Jj8j0
3399d0K1J7m1n5k8KL5K0j4l7k3PK7J9L2N2M5Ll6m4n5l5j2MJ5L8M2K4OJ0j8o2m9%K4%porNL9
3387h4N0J0oj7KJl4m1k2Ok5l3QJJK5L0J3J7K0Ol3l5QL8J9mpLM4L1j0KJk6j7J4J1JJ2Qm5n4
3375a11pK2J9K0J7OJ1J9Pj2j3qRNql5l3oj4k5m2j4N5Q6O8j3p8p0l8j4RK0Qoj6k0nJ5K5mmN
3364a70Jj6nK7M4M1J7k9m2j3K8M2J5kpk7j0K3Pk7k5%K1J7%k5k6OJ5j1l6j8lqLL0L5J0j7jJ3
3353a23j5l0J3L4J4pk0jJ6PjmJj3k2mL2L2Qj6k6k8j2K4L6J4Pj2k0kK7M4J6j8k7k5l6n4k7L
3342b15j3j4jK4L2L4J2k6m1k3L3O9N3K4K1J3j0j7MLk5j4rk0nJ4K9M6K4j7n7n9m1j3M7N6mm7
3331a33k7K0L3Lk6l1KL9K0mPJ7J6J0k2l5pK0J0K2L1K9K6Mj8m9n4l0m8m7k0J8L2K6J6ML3P0
3321d3O5np1o6l0LK5L0J8l3m4j9rrqqj2J1N0M3Jm3m1OK9L6L6L2M4M8J8noj2l2n2l0Ojk0l7
3309a35qJ3Nrj1QJ7K5Pk8lK9j1m7l0JK8L5M8L5m0o5m2k7j7J2N4P4L6%QQPJ8J0nOJ0j2k6m1
3298f3l9k4J3L9K9Jj3RJ8Lj1k5m0k5J8J6JJ1J3J3lj6KK6K5J2mj5k7m2k6lJ9K2J1ok8k6jOq
3287a38k2k4l8j3K6K8L6Kk3j5J8L3K4J0MJ9RkRJ0Lj5mL6J2j8k5k3qLJ3Jkj9k1j3qj6rj6k1
3276a97j0KK7M4N1M9L4L0J3%PJ0J0j6n4p1o0l8J1L4J8L3N4L0K4K6Mk8j2J0k9m1l0j8j3oOP
3265h9lj0RMj1j0nl4l2k0j8j0K6L4K1kl0k4kk2m1lL7M8K7lj1LJ7K7J0j4j2prK9N5Qj6ORLj0
3253g5qNj2rJ1Pk1l1qPJ9J8K0K4j0l3l6l3k1J9K0j5k3k5k5K2M9J2k5k7k7j3j3%J6K2K5K9J5
3243a50J0ok3l%j5oOJ4K1Kj3nOkl7l4J3N7O9M5Mmql3n0o1l3j4kJ7J2JJ8L1K5Pk0k8j0kMK4
3231a73L8L5J8%pj1K5N2K2k0m9m8k3NJ1k0j6%%jK9L2NmJ5J9%l9k2K5K7J8OjRJ2%J4J6Nj0p
3219a3J3J3k0l5k9pQj0m9k7L0N5K3j8j8J2J7j0mPj6j9J4K6J6J4L6M3Pj3NK6mj6qnj4k8j0%
3208hj6j6J2K4K5k2o9l8PK2L5L2QLNj8l8k9oJ1J4K1Pk2l8m4n4n3k4J9L4Oj9K0O4O1K4oj9k2
3197a07jMj2j3j9j9K9K4J2K1j1k5KNOJ5Jj1LJ7K1J6lm9l2J6J4P%lK1J1l0m6k6k2k9l4k6J5
3186b58M9L7NMj0k9kJ0k4j4qj0J8K9L0J7j7k0j9j4QM6P1M0J6J1Krk7rRK5K3J3qm3l2rj1J1
3175i9L4L1L1Lj3qom2p8p0o0k6RJ9M8M5K3jk4j0K8M2K7K9M6J5k4j0kPL0RMnmpk7n5o0k3J6
3164a58J1NJ2K0J9Jm1n7k2%%NJ9QJ6L3L7J8rqPj0l4j8K5N7M9J2j1j3J1J6J4J0PJ5J9J3k2n0
3153Fn7m9l3k6LM9L3j6J1O7M6k7l1jJk9m0j3jnRK9M0L0nl3j8MK1L6K0k8o3o8n5j7J7L4M0K3
3142i6J2K0mk4j4knk6rJ1J3K4M1K8Jk1j5MPOpl6m1pQkK3N2K8QK7M6K4l9l7%l%plkqJ0Lk1m4
3129g7l9J6O9P9M6Lm1l0j2j7j6Orl1l1k6j5jQRmj8j8jJmlj3j1QMn%L7N9M9J2j9l0j5MOQJm
3117f5J4N1N3L1Lqj2pk1n6o4m4l1nK8L4K9Rj6l2k4nnRL5K4mnJ2Qj3mJ5K5%k4k5k2j0J0K5J4
3105g3J6J9jj0j6k9l0l7l2J2N1O1O1J8k1%O1N0k0m3k9j6k5n5m8NK7L4N0L4j5l4j9j2J1K4L0
3095aJ5rmj2k5k5QLj8j9J0J4lk3l3j3J1Oj8j1Lj8%O6Q1L3k5o5m7k4k0j4J9O1Q3P6L0ok3l8
3084B5m1l2pj3j2KRkj1j4j8l5j9Lj4j7k1oL1M4K6om4l7PK7J3OJ4L3L8J2kK4M4J7k6o6n6j4
3073a38j8k3j8J6M0L0J9jj8j0qOK7L2L7L5Pj9l4m3m4j9Mnj6j1jj8rOJ7N3O0K2rj3LJ3K0Ll0
3062e5l9m9m7JJ4J1K7M1N1L4J0j0k0j1r%%LRj1qj3k3j8j0k8j8J0K3K1K6K8Rk5n5m9l7m2QO1
3051a90N7J3j1KM1M5J5k%NK4K8qOJ4pl2m1m0m3l0j3K8P7O2L0Ko0o6KM3%p0p8k1M8M8j2l2J
3040a65L0M6M3pl7l5j6K5M0K0RRkj3mJ9L4M2K4L4K2k4l8m2m1k5KRll1l4j0k1LL6K7mk2j9k6
3029a45j6J9K7K1K5J8k5o8n5oL2M8K3j8k7rRLqk1LJ1j0%J2K5K8OJ7K6NpLj7l1k6k6jL5L4J4
3018g2J7K3NqJ4J0j1k8l6k5j9j8kol3l0J2M9N4M3J7j7j7jj7l7k6J4N4O3J9KJ1qm5l9j3k0k9
3007a50j0mnLK8M6M3J1l4o1n3j2L1N5L0k3j2NpkMJ5K2RJ8K4J2J7mk9k0j2nKJ4J2Mj7j4J2p
2995f4m5m3j8rj4NK5L2L1J5J6M6O8L3jmk8k9j0j5l3j8l0n3qM6L8J4ok4k7k1kPJorJ6K0Rml
2984a02L6L6J2Pok6l8n9n9jJ2RM0M0Nk8l7k6J7K2J8Ok0mK8L7L1Rl0m1j8J1J9K0L6L1J3mk9
2973c3j8k8l7RK3J8L0L3J3j1k0rk9l6j3J2Pj1k1m4k6Jj6l0j2J7J2J4N2Q4M7kl7k4l0m0k3M
2963a74K5J7Jj4k1K1O1L8mk2k2l8k8J3N7N5J4k3n5n5JL4K8Kk8j6j5j5K2J6rKPkj3j5j1mJ2
2952a58K6J1K%J7K1j6k2j5j7k2k3j4kj3j8J0O0Q2L0l2l9j5K3M8M9J5m9q1o6k2RJj1K1L4J5
2942a61OK4M0L4J7k0mJ0k5l0j8k7j7K3N5O0N4L6P%OQk4n4m9k0j5k8oL7N4K1j4j9j6Jkj0Kn
2931f9K6M9Ll6m2l0k0l%OLk3qJ0J1PML0K8Mj5l8l3jK4J1J%J9L3J9jnmmkLJ7ml3o4n4jK8K7
2918a27L2M4K7MK1K7j2l8m9l5j1MK3J3K0Rl9l6NK0Q%J1Qj2l1l0j3j1j9j3LJ0PJ5LK%l0j0K0
2907a80LkM2N3K6jj2j9j4j2JL7L2j1j7Kl4m6J6O7O9K7Jj2j7j9lMj6k2oL%k0j5J1K9J8QRJj4
2896c3k9l7l1mJ2K2K0L9N7J6j2j7j6k1k7k4j9LN1O8L1j9n2o2m8kJ4Jql3m0JL5M3J5j4LJ3p
2885a11LJ3PLq%J4K1jJK8J9rj7jPLJJ4Nj3kkj1l0k6NJ8J1j1m3l1k1j7J6J1J9L9L1K1K6L4P
2873B3k4m3l0rPnkJj2qJ8k1m6J2O9N5J0l3m7l7k1j2nJ8Kj4j3qJ7QJ2L6Nk7k0LJ9K6J0k8k2
2862a36PJ3MroOK4K1J1j4l4j4L0N1L3K3Jk9j5J0j0m2m6k2L2N6L4J1j2n2p1n5J1N6L2J3K2L7
2851b9M1J4j0l2n0n0k9J0J8K1M0M1K2Mk2l1k5l9m6k8rJK0L7K8MmJ%J2RK6M2K5j3l9k5k1l6
2841a22l4k1J5N4N8L7%k2mL9K8j4j8K3L5pk8l2l8qJj2mK5L7N4K2k2m0l3k4pKj3k5k9lK7J9
2830h4RK1MJ7M6L7J8rm3o6n6l6k2j1jM8O9K7k6n0l9j1qj2J0J1J0J8K4J3JNrk9j7L5O8O2M1
2819F5Lk6k4j1j5k1k1k4rj8k7mrj9PK8K0jOPj3l8l7j5J9K5Oo%QJ1J9L4L0Mlj9m3k3K4L2Jj6
2807i3k1pL3L0J9Rj7l9k9PL7M0J6opK3N1jn7n5n5k3K2L6Nj2j1J0K2K4J6Lk9l0oRK3LJ5N7L7
2796D9J3%k6j2lj5l6n1k8J4K8K4K0nk4k6lnoJ9J2J6LJK4L1RrkJ0J4Ll0l8jJ9k0l7mK2OJJ5
2784b8J0RJ9%l9n0l8pK2M2L1j1m2n2k5K7L7noK2L2J6k3m3k9k7l3KM1J1l1oK9N2L2K4%j1K0
2773b8K4kk6k2j2k8j9Mk0l0oJ3K9K6J5k1j5L4M9K1njnpj0j2J0J3j0k1NNk4j4K8L7j4n8m0m
2762a41L2L1ppkk2j9j0qmJ8L0JRK2J1J6J7ONQRj1j1K3kk9j8k8m1k2jPJ2jRK0J3K0j0k6k2J0
2751a13O1O5K2l3q4j02n2j2J7K6K8L9M7L9K2kl2l0pJ4J0QRlj8j2J1NKJ6L7L0l9o0k1OM0J9
2740d7NJ3j6m3j9lJ3J6Rk3l7rJJ5J8pqL1N2L8kk5qPKk8l7k8ML0L5J5l6p2m2oL5N7L8Rk5m2
2729a20m1k6nK4L3J0k1kK0PrJ2M8K8J2L0J0j3k7l6k1J9M0K3J0K0Lj4J0K0ll2m3l4j5j2j8j7
2718a30%%lj5l3k0mJPL5M1J6oJ1L0%mJ3L4K6rl0kK9J0ml9p3l3J2kj0J0J6NJ4L1J1j3k0j4k
2707a14J0PJ1K0K9L5L8K6l2n3j4K1K0j6o9o8k6j0MJ7PokRL0O0N1K4Oj9k7K4M4K2k1m4l8j3
2696e7rrmLj5k8l0jK3J1L1L7ql9l0k0mRJ3Nq%pj4j1KPj2j2J6L4K8J6L5N4M1Mk8n8l8j5oL2
2684f2N0M0J0k9m8n4l3J4K5J0J3L5L6rm2j0M5M7K1Pnk6n9m6Jj3k1K3O6M2MJ7J0l3n9l8K4L3
2674a4nj8k3kJm3l2J8L5K3J6Kj1m6p7n0NJ0J0J8kj1J5M1K8Rj2m5l8KJ6K3L3L8M3M3J8qj0j1
2663a1rj6pJ7L1K5nk8l7k2pKK8L9M4K2l8n5l3j4k4j9KJ1J9L7M7K5Mj9l3j2Nok0j8Nnk1k8j2
2652a36l0n5J2N4K5Lj1j9QL4L8K3J7K6J8nk0j1j5pK1Pj6j8joKL3M5M2K5j5m3n7l8lK5L1Kj1
2641b6rJ1L4Rm8o3l9l3j9K9N0J2OK0J3J0J7J0J7Pk3j4j4l6l6l3k6j4j0lJ1K7L0QkML0M0L3
2630b0K1Mk5l1j7j3k3l1%M6L4lnM7M2jl6m1j4PJ3J4K5Jl6k2mlj2j8j1PK3J4QJ6Mrj9l3k3q
2618a32J1K3K2J0OQLJJlPL8M8Qj4j1pj8l2rRkj4l9j5K1%pJ7L5J8nj6KK0K2L0M7N1J5j3l4k5
2607G7k1k9k6l4KL1km3m5k2k2k9k2j9j3LK4M6L8NplPKKJ1j8l5oJ6J2k%J6Jj7k0OL0J1kL6L0
2595c1J1K%PJ4OJ4K8J7Pknj0m1m7k0kjJ1L2J4k8o3l5j7KM4M1K4L5K4k2l3%J3J3J3KJ7J6ok7
2583A7l7m3j0K7J4Mpl0k1j6PK9Q%PJ0j4rL9N3J5lMkj6j7rJ2RRK8L0Oj0mj2k4nlk3l0j0Qkk9
2571e0k7lMk0oKl6l8j2J1M3O0L8qm3k8J9L5J9ln1n6j5NJ4M2O8N3Qj9j9m5o2j1L4M9K1j1j3
2560e1j6j7nrrL1M5j9n2k7JJ4K3ol4j5OJk2l3oJ8J5J3KokJOQmPL1K2%QM8N5L1pm2m9m3k1O
2548a03lPL1K6L2L0J1k0l6j8RK3J5qnK6L8J9k4m4m0rL4M1Mn5o3k2J6JrJ1K4j2m9kJ9pl5j2
2537a59Rk5n8k7olL1O4P4N7L5Qoj6k2qj0kQJ2M7O5K9j3j6ll4n0m1l5J8N7L7K1K7Mo3q8m3L8
2526h7N3K9J2ll1m0j9NJ6k6o6m6m2n0mL5M9N2J5JnrLK0M5M3L1M1L0j6l1k5j1kKK4K5j1l1l0
2515e4pMj6JL0J7jRkl2l5pkj1%K0J4j1Jlj8j5OM2J8l6n0l4J6J1k8j7ML1N7M8K7J5k2l8l2k0
2503a20Opk0j7%K8K9K2K6J4K6N2M9j3p3q9p3m6j8M1N8K2K%kmNJ0K3L3K9L6K0j0n0p0n3m5l2
2492b11LM6N9K3l0k3J3jj6J2L4J2RL5M6L5k0p2p4l4QL0L7K9J0JK0L2J4ll9m9j5K5J0k5k7j3
2482a09%J2NRNj5oPL7K6J7K2J5Pj0l6m3k1j0Mj6k9JK3L9M1qn3n8l5j9oK9N4O9N2kk5j3nj3
2471e8j3J9L4K2J1Lj6k0rk4l7l9k6j3J2L9J9j4m0l9oL7N7M2nk4K6K0k4l1l6k2K3M8M5N0N7
2460F8K9k8n0l3pK4K0j9l6k0k2j9PNj7l1j8lJ5K8J1K0K3kNK9K0MLj3l0l3KJ2jNK1om2k2K2
2449g9L2Jj2j1qK6M2lk6k0j1J7L5J9pj7l0l7l0k3j7nK2K4J1J7J5Lk4k7pploqJ1K5L3K1j2l3
2438a09KJ8ok0k3pK4K5j9k9jJ1J7K5L9K5j0l5m6l7m6j7L1L5K4K3J0nlpj1K8N3L2K9L7J6j6
2427E7k7k4m4k7J6L2J1m3l6JkoJRRL6N7J4k0l1j7J0pj6rj5J4K0k9m2plnjj3JK6L2mk3k9j2
2416a46OQJ7J0L1L9K4Mlkk2j4J5Pj4mj5qQJl5n1k1PPl5k7J2M1N7M3j8l9oK6K8mj4NRL3L4J1
2404EQjk1o9p1j3J7J8MKK7M0J6j6k1j2qQPKK8K4k1l9l2rloL9N1J3mj0k5n3l7mPn%J9K4K5K3
2392g3J3j0l3n7l1J4M4L8J2K1K1pk9m1rj8k3j3k2j7L5M0J5l%M3N2K9ml0m0l9k8KL0K3%j6j3
2381a24QMK%qJ7N7L7k0l4k6k9k9j2J8L1K9L9M2J2pJj1l5l5j5J2Lj2OK5J9J1K4J4K7L4%j5k8
2370C2n2m8kK6Kk8k1pj9oOK6K9K8J7jj4k1k5j9M%%L2M1J6J2M9N1J8kl2p9p4k8PK8L9J5l4n8
2359i2k5pjJ4J8qk0rK3N6L4j2j1k2n1l3K0N4K9j8l3j3mqKJ4K5J0qJ4J3kKRk1l0k2j0QJ9pm1
2347a44j1kPJ9J7QJ6J3j4k6j9oML0K7J5J1J8J3j5mL0L1j4l0j0j8m3n1m6l1K3O5P2K5j1j6J7
2337e0M9M5jm4o2o1l3J1Pj2RK2J3j3l0pQj2j3%K1K8K9%k7npk2pL0M1J3NK6J8LQK0J0NK9L3
2325G7Rj6k1k0pJ3kk7k1jk3k0J9QOkj2j1oJ0Oj1j4oRJ2j2k2j9k1JOnJ0K6K9K4J3l0l9k3j0
2314a23K5K4k0k8J5J4KK9M1L6RPNk1k3lK1L1Rk4l9k4l4l5j8LRj0k3k1k2%J5J4K5L1nnJ6j3
2303a10j3J9K3J4K1J7J9J9opPOk1m2%J4j4j7K1M0KqNk0l3jK0ok1LMqNK5J1j9m6k8J7OoJ9P
2291h2k8l4j7LmLK9K9J2J7J7k5l5m3m3k7rK4M3N3K1k0MM1L5J6j2k3m9n8lL8N3N6J1k6m6o0
2281a39l2npNK3QrJ6M9M7J6qJ2jl1k7j4J0%j9LNoJ0K6Qj1lL8M2Rk5n0l6l0pJ5J6J9K8J1pN
2269d6OkNpj6J7M3K9j0k4qPJ0mj0kq%QJ2K6Oj9k7j3L0M2J6l4l8J8N0J8j5k2nK1j1n1l2J4M0
2257A4J5l0m3l0oO%j2Kk5l8kM7O7L2J3L2M6K4j3l1n1m9l5j4QRJ1J3j8l6l1nK3L4J7qOJ1k4
2246g1m4kL6K6PJLJ2K0Oj0olqj0j8j7lL0M1K0KJJ3J5lqmj4qk4l0NJ5k6n2l2J1J9J2Rk4l2j1
2234a56K3J9j4j2MK6M8M7L0Mok0l1NL9M1J6qj6k2k4l7n0l1J4J5mj9J0L1J1j2j3nqk5NL0L5
2223f0K2%K8L7Rj2j5j0l8o1n9k5K3K6K1J6K2LkK5K8Rj6n0l0K2L5M9K4k0n9j02o7j8J9N0M1
2213a35L6K7oj9pNNnK1L5K9J3M%k8l9j3qk2j9j6KJk8OO8P9J6k9LJ4nl4n2j2ml7l8llJ0J5m
2201a77J8M1M1L6J9rj8nj5l2mRl0k1j2pJ1oj1J3L8P1N8L4K8L6L0mk6l8o3n6j0J2j8k9ML9J6
2191c7j7l0k9k7k9j8NJ8J0J1K7L6K2roj0k3k1j8j6J0L1K5Nk0rjpj0K4M8J6k6k6k4l1PO2M8
2180c9J5j5l5j9LJ0J0J0K4J7J4Oj6k0OPk8k0Nj4m2m7mL8M2L8L6K5j2l7l7j7l4l7j3LJ8J9K
2169a38Nk4l4J6K2J1J3j1l4k2J9O7N9K2k1l2m5l3mJ0L5O0L2llOJ0K1K9J6nj9j9j1Jj6nJ4o
2158a7j1%rj9nJ0Oj2j0k5m7o3o7m4K2P4N7K2J8J4L%JK6L5k1l5kJ1L0L1K2L9L3LROj6%qm9m5
2147c3k7%J1J9Kj5k4n7k6Qj4rJ2LKL2L3J5J4nl2l1%L8M6kl2k5PK6K4lJ2J6k3k2QJ1J3J4Lk0
2135c1k9l3l1k0J0L7J6Oj0lJ4kj9j8j3K0L4J9MoK9K9j7j7npJ2L4K7j5l8k7rJ3Norj2p%J0J3
2124e2K5Kl2l8k4l0l7k0K5N0L8J8j2p%rpJ9L7K9J1Qk0l2kj1l5qJ7J9j9l2pqpj9k1lK0L9K4
2112a11kk2k4J2M3M2J7J7K2MJ0J9NMj1k6n6m7j3kKJ3K5M5N5K4k6l6p%k6kOk5JL7J4l1o1l9
2101a50K0O5O7J7l8n6m3k3J6M9N8K1J0M2M6Npj2j5oJ4K1kk8n3n7l9k2LJ1J0L2M2qm1k8k1p
2091a07kq%L0L5k0o5m7k0K2N6M0%kJ7J9J3j6n7q2n9K6N6L4M3L3Jk3mJ5K0J0j9j9j2pK3L8L3
2080eK6J1j9k1k3k2oQJ5K3JjL5L9J2j2k7j7jkk1l7l9m5k5jM7N0OkrrJ3K5K2L8N4J9m5p8k8
2069e1J2K9Mj9MK0j3j4k5k9J8L0km3o3m6JL5L1OJ4J8mK5N1K0k7k3KNJ6j2m6m6l6k7rJ6M0K0
2058a18j3pJ%QK6K9L0J7j2l1k5%J4qj9j3k2l2l7j6NMK1M8L7K2K9J6oLL7J8j0l0m7k6RQ%j2
2047a02l0k9k6j4KJ8L4M2K1L3O6N3mn6n5j7Nqk1j0mJ3K3Jl5l1j6JK1K5L0K4loK4M3L4Ql0k7
2036coMMj6k9mQnjj9m4l3JJ5qj5J2L2J2nk1nL6L6rm0j4KN%jJ4mJRj9n8k7K8M3N7O7O7M6Mj
2023A16j6n9p0n5jM1J6lJ3Jj6qL3M6J3j6j9prk0m6l3k0OM7O1N1L4Rl1m6j8jjj3m3k9qJ7M6
2012c8L3KQkj6m4m5qqJ2J6oLMk2l5k0j0j3kLQL5L1L8J1l1k2RK5J1OK3J4%lj4k7l6j9K9M9L7
2000a4J7lk3m9n8k2K6N9N5J9NJ8K6J8npk8o8o6j6RJ9L5OpJ1K7K2Jlpj8pJ3j3l4oJ3PMQOnK
1988c3NQL2L3J2Ll3n1k3J0K8Ok1rJ0Pl6o2m6oJ0L0K3j8oK0J3jqj0PJ2NK0K0ml0j9J0J7j8l5
1977a28oNK1L0K9J1J3M0K1mnj6j1j4k7k8OMk0j0Jrj8LK5J5Jk2m8m3k2J6M3N6M7J1mmlMk3l6
1965i9l3l1j2j2k1K4N2J7k4j7J0M0L1j4m1k4KMRLmJJ6K2J8k2l1j0%K5M0K6J5J2%l1k6QK3N
1954d9k5l0l4j9J7M0L3J8Rj9j3J3J4J0j6j8K3L9J8k4l5j3k8k6j4kmk9NM9M1K1kl2k3lLqj3
1943a26oK1K2J3nk1j5mj7j6ol1k7loJ8M6J7j6l9l7JK7L2M7N5N9N5K6J2jj6k2l2l0qj7l5k6
1933a11m3n2j9KQkK0L0QrnJ6Rqk2j5J6K3oj8jj2k9k7j6NK5L3J9Rklj1k2J0K9K6K4K5J8Njj6
1921i0l3m4j3K7O0M7Jj9k1l9m3k4QL0K6L4N8L2j1j6MK2J2J1L2J6k3l6k3rPjrrk1j5J2K5J0
1910b5jk7m1j4K5M9M5M2J5j9l2l1m4l6kK9K0j0k0kK0jj8k8j5K6L2J5Kj3j4Okj0k5l9k2lnM
1899a69M0N3K7MJ4K8J9Rj4k9j2j6k8k4oPlj0kkOK9L8M0M8K8k2m0m3n3l1J0M7M5K0J8Kk8k7
1888b7k7m4m6k6KK3K3K6J6k5n1k1J1J6L7L0J6K1L5L1ml4k4J0K3K3K4K2k5l8j8ooMRJ4Rk1o2
1877h0o4j2J7J8PkpkRjrMK3Nj9qK4M4L6J4j2j9k6k9j2j4k0j1mNnnJ6Mk5k1pJJ3L0J8J4J5J7
1865h0J2LJ7Prj0mnk7n4m9j6mmJ2J0j2qJ6nk6j3RK3L1L9J8j9j4J7jk6j5j1lJ8L6M7L1J0pp
1854g3kk%lj6j4j5j2PM0M8L5Pql6m1l1k9k3jL1M3L6RLJ4Rj4k4OJ6J0ml4k5k1jL4M2L9K6ml7
1842a5n7m5l0pP%PM9O1M2J9j2j7l7m4k2%J9K7K4J0J4Kjjj2k4l4rL5L3ml8l9j6l5m0RK8K6M
1831a23j4j5LK2Oj5j5j7j1K6M5M4L0nk6JL5M2L1J4j6n1n7m2j7mL0O3L3j0k5mJj3k3KL8M2J2
1820A7j9k6NM1M6K2krj0l9n0mL0J1k8l5j8j0j8NJ4mrj9k5kL1M6N8M7Om0n4j9K7M2L5Ok1k6
1809Bm4m3k3J1Jn3m9%K3K0LrnNJj8j8K2M3K9j0%J4kNK6K5J7pj8jj8l6lJ9Lj5kJ9J4j0m0k6
1797a48oRM3M3pk9k4k1k9j7K0J9J1RMOKJ0RPJ3jl5n5l2K0M2K5Oj1rL2N2K1knj7k6jK7K1K7
1786CJ4J2M4L9Kl9l9l6o4m4j5qrl1l5k2pN4Q7N6J0l7l8j7k4l0k3L7O4J0OL5N2K3oqQK5j0m2
1775cl1j1j2%LJ6PLnl1j5J2J2L2M4L3jj7k3k6l5m0o9r1m6QM3O0M6L0M4K4pk5k8j4j4k1j1K7
1764a32O0P2N9j3n6n0j7%NL3M5L7Jk7j7mJ6M1L1j5n4m2l2k0nJ6j8m6j5K8L7J8j8o7o7k2J6
1753b22K3K8J5j1rMJJ1K5J1oJ7K0j7k3j3n%%NK1Lj6k5OM0K5Lk5m0jK6K0pl0l1mK8J5oj8LM8
1742a11N7L1L2Ql6m8m4m8l3J8N5M5L0L6K7pk5j4nj1k0k4k6k4jK3L0L2Oj8l0j8rkj0j3K5O3
1731e9N6K7%j4nKJj7l2k0J1K3jl5k1kj5l9k1K0J5ok2QL4Jk4%Kj8l3j1K2N2L7%l0l3j4J0Nk4
1720a70j7K2M0M7K7J5J8Lj1l4n1n2k0K9K3K4J9mk3k8j5RJ0RJ3K7K3K2OqPJ6j5m2k0J6Nj2P
1709h5J8nj1LJ5J0Jok4j1J1%j6l1k5ORJ7J0KMJ0j3j8%J9J5kk3kK6J2J6K9Lj4jqm5m5l0j4j
1697a94O%L0O3L6om0l8pML4L5kl6m7k3L7N2L3K8J0j3k3m0n2l6K2M9J5l7m7m2lK6J7QPK6L1
1686a17J3J4J1Nj4k7jL3L3oj0RJ2Nq%J0J6K3N1N6M7N3Ro0q2p5n4k2j2l2m0j5J4L9L4K8K8Q
1676b4jK2K9j9k1Qrl3k6j2J8M2L0J8kl2l9k0LNj4mK6RRJ8KKNk7l6mJ2rk5j7KJ0QjNmk2qj0
1663a36oJ6K1K1K3QjL0K5l4l9JK5K2J4Ml3l5mJ9PpOK7RMK0L6N0K0m3p2n3j8K3J8j8k6%L0L8
1652hKl5l2JJ6rk4J1K5rl2k6j9l6k7mQJ9L3L8J6J4Nj1k2k4lJ6K2J9L6M1L6L8Rk2m0m8l2j6
1641g4j9j1KOLJ7K7J3j5n1m2k1j4J0L7J2j6pKJ0K4L4Jj5k5j5j1KJ4JJ4J1Mj3j0Nkm6q3m5j
1630b87OllJJ4J8j3j9K9O2O4M9L4L2J1j4j2j5l7m0qJqomj2k6k1j0j1KJ6J1JlKJ7L4J7L7L4
1618f0k8m5J0M0K0j0k8m6m3j8LOJ1j4k9k1j0J8K3J0K3K5JKJ7L0N0M7K7nl0j2mqj0J1j0k5r
1608i1k3OL4J4j3l0l6k1K4L8K4J9Jqk2l7rK0J1PJ8Nj8l1k2K7M8K9K3L6J5k9k7%R%m5n2k3l
1597a32j0l0j0J1J3M2N7L5J0jj7j0L4O9O2K4l2m3m9o9m3J7M2K3J6Mk5k4j0J0L7kl4l7j8K2
1587f8L6K6pp3p3k3ql9l5RL1K9K6K0K0L3O9K9j5j4J1J5j9k6Okj2n%J3L2K5Rk9q0n8J2K8RK0
1576g8O0N3K8Mlpj4oJ3J6j1n2k1kk9m4m7j5J6RjJj5rLk2l0nK1L6L4J6jl5n7k2K1K7L5M5K5
1564f3j3rL0L8Kl2j4j9o0m2K9O7N6K8Pj7j4L2L9Lpol5k2nMJ2J6om0l0MPj3pj5nmjJ8K3PJ4
1553d3Mj8j8RK7K6j7n0k0J6M9N1K5J3Nj9k4pqm4o2m8j3J8K1J3L1N3M7K1pl3m4k0RJ3Pk%j4
1542e3l4k2J5K7J5oj4nJ9J0j9k2pK7L2J1k5j6rkJ8J3K4L1K2Prk8l9l0rj2o%%J2K5L9L9Kll
1530A5oJMRl0o5m4k1mJ1%mkj1l2k5JJ2%k6l0l0j3K3L0J3J7J9OOJ7J5Pj1j6mrJ1J5PJ4K1J8
1518i1K8N1M7Mk1k5m3l2RQlQK7Rk0qoRL6L0L9Kn1n2l9k0KJ7K9K4Orj9j9MJ4LKK7N2M8%l4l7
1506Fm0l8KJ4J9J2j4l0oPk4l5%LpmJlK2N3N4M1J1k1k7j4omK1K2KJ2L1J7j3j1rk7k0j8l2k9
1495h2rRQj6l1k1J3N9P0P4K9l8o8o6m3l6k3Jpj5k0k4jJ7M6L7%k7k8lJ1J6Kk0j8RK7N4N6J7
1484d1k4l4j8KJkNJJK9L3J4lpmj2kJ3Oj4k7qJ3QL5N8L2J3%k8j5qk0n5o6k5qjK0L9M6K5Oj4
1471c6m8m7m0j4J7K8M1J4k0j3J4L4Kk1lK2QmLRK0Rk6m1k5k4j7K1J4k2j8J5M9M1Jj8k5kJ4J7
1460g1KlKNQK6M9K1qPLj1j0j6k9k9L%olkM1L2K6J5l1k8j2JLMJ1ok5k4j2rJ7L9J2j1j5l0k4
1448h8l2m4j3K1K2L4L3J6Oj2k7k9k0%Ml2l6k5oK3O5P4K3j9k7l4l5j3%L3L8P%j8m0k9lOKQL0
1437a37L4K1k8n1l1k5%kj2KJJ2K6M1N1K9Nml0l5pKPK3M8L5j0k3Kjj9j4Lqj3K6M5oj6jK9M1
1426A0jm2m8j6J9K7Rm4n8l3k9j8lJK2L8J6mLK2K3J6K3mk1PJ5Jj0pj5j9k4l1j8k3kJ9K8M5L7
1414h9L0Nl4k9%j0j1K2M4K6K1J9K7J6j7l0j6jpqJ2J3j2PJ5k6o7n6NJ7RRk4l7mJ4K5M8M0kl8
1403i4m5k3j2j2nlqRK5L1L3J7J2K6K6OJ3J3kk1j6Jj0l0j6K6K2oMJ6j2l5m3k5L5N2Pj5NL5J7
1392bk0m0k6mLJ6K7Mqj0l9m8j6J7PlKNjj1NK8M8O6M9Pj4j4j7m0o7m4oLjJ7O0O1Ml7m2k4LJ5
1380h7lk0K2O7M5J8K2K2k4p6o6j1K8lm1k9JNJ0L0J2KOj7KJ8Kj2l0m4l5k9j4ql0nJ5J7M1M7
1369a52L2K2J8lk1pnMkk1k4j2Rlk6j3L7R0O8Rnk9l0J8L6J2rj6j3l0l6k1Qkl6nL7M2L0K2J6
1357a1nNJ0l2k8j5j9KJ0nJK4J9RJ0lj4OLOM5P7O6Rrk2n2n2l9j8RJ8K5J5rj3j1%j4j3J8J6j0
1345In2m7j1nlK4N8L4J1j5m3n0l5k1k4k7rL7O2L2%KK3K4K6M3K3l4o6n0k6j7k2rK1J6MJ7M6
1335e4M9L1OJ3L0Prk8l2l6m4j2K8K1Rj7k6j6m4n9m4j3L3L7J2K8K1J7J2rk6l9n9o2PK9j4m2
1324b95mN3Q8O8J2j2JJ6J4oj2kJ1OPJ5J9K6J1k1l6jK1J9J6Mk4k0j4jJ0jokOkj6j7j0kNNJj7
1312h7j1J2L6M0Pj4qpnpj5%j3l5j7J9N8L2pNJ3ql6m6l0oJ8J7j6k0J5M1M6M3Oj8LJ6Nj5l7n8
1301h4m9mOqLNQJ0J%j4l9n6l0K2M6M1L1L8J7k6m3l5k0j1POLK2J0LJ5K5K0LJ2K2RlrJ0L1K2
1289A7J3Nmj4l7l2k2j5j8l2j4LQRK3J8nJ2L8K2k7m0j7J2J8K8K6j0l5k4k3k5k8qK7K4K2L2K7
1278d6K0QQMLll2l0OL5J2k6k1k9l2k5k3ojRM3K2j2k2k1j2nJ9K9J8Kj2mPLJ0Jj8PN4N5kk5q
1266d0mr%Ok5l0nkKOMJ8K9J6noj0J4M9N3K9j8n1n7m2qK4K9J9MoJ1K3%j0pj1j7k8k4mK3ol6
1254a02l2j1K3L3K6NqJLmJ6K2Nj2k6qQK5Jm1k7kK6J8j3qK8N8N1K5j4j8k3j4Koj5j5nMK0K6
1242B2K7J5k8o7m2jJK1N0N7M8K5k0n4m2j7m4l4jj4m3k2K1ok6JQjLj3pL0N7N4J5j5j6J3J2M
1231b9ol8m7j9%LmJ7M8L9Qj9k7pJ3Pj8oL1K0J1K3LkQlj8o9q4m1J4L5K8K2J5NM5N1J3lJ5K5
1220E9l0n5k6k3k0qQK9K7J6k%J0nK3L3k6l5j8l4m1k6J8K1j3qJNR%J7M6L8nl9l2KK7Kj5Oqj9
1208i1oK1J7k4n8n1j7K2M8j0p0l5K7M2M1M3M7L3M2jq1n9J7N7L2J8J7j2o0p5l3OL1L6K5Pk8
1198h2m2qL8M4J4J9K0jj8k3l6n3m5m9l1K8N1M4K2K3J0m%k6l9j2J5Lj9ML7K9K5Ml7k1K5L6L0
1187b5J4nj3k7j3J0J1RLQlqnlK5Lk2ppj0LK8M8K7k5o2n4oJ0j6JK0J1K8K4JJ3Jj5mlJ0K6nm4
1175d8l9j7J5K1KoJ8Rj7l8m2PL4j6l0qmNNJ7L0J4NJj9k0J0L0K7JjPJ0J7OkJ7J3k0j5pj4l3
1163g5l1j2QL9M2J1MJ4Nk2n7n0j0knk1l7j2K2K7j0j5j2j0J0rkK3K9mj9OLPJ8L0PlLj1j7kJ5
1151a25J0jk1k4k2PN0O9L6Jnj6jj7o3n3j2L9N2J0k8KL4J3j6j7k0j8nrRJ3j4mK5L4M3J4pl9
1140g6n4k6KRJ3J5Nr%K1mk8J5L3J4%Lj6k2lK9O0Km9j8JNJ8PljO%j4JMjPK1J2J1K2Omj7k4j2
1127c9J6J4j2k0j8l3l5pOPOj7k4ONj9j2K5L4L7L1k2n2k8n%J0K8L1K6J2KK0J4k3k2jRJ2J5j1
1116c4NL2J8J2J3Qoj3j2k0l5j5mj3lk6l2oJ5J5qj2j0k2j6RJ5L1M5L7Pmj4RK8%oJ6Jn2r8r8
1104b43m0K8L5kj2K8L5OJ3K6Mk1j6QL0L6km0m4l0p%j6pM1M3K9M5L3j4k1JK8N6M3J1J8pn5m2
1093b2k8m8n0j3K7L9K6L5L4%l9k3M2N1K5K0j7m2j2j0j6MPl1l1%K8Jm3l3QJ2KRNnLKj1ooNJ4
1081h7R%QPj3j4j1k9k0NpRM2K5Nj3j5mK1J9OJ7M0M0lk8j2J5J5j8l9l1l4k6k3j9J5M8M9M8K2
1070A9k0l7j6j2l3k1QJ6JJMj9kJ8K7J9j5Rlm1l6rqj3LK7J5qMJ8L%J4K7jk1k2l0k5j3j3j5%
1058b00j3%K6K4K2nl1j2QK5L7L7J8mJ2Jk6k3nJ3J9RKM6M5K3M1N5P0K7m4o7m4k4pj1k3j1k9
1048a9k6mN%K3K6j1k5k5LK1J8L9N4K8QJ0JMj5l7k0nllj7kK9Qj7k7m6m6k1J6M6M6K7k5l6l6
1036e4l5J3J9j3NK5J9L2L0nn1l8j7k7j4K3K8J3K9K3k0l1k7qK6L1J0J4K6Nk3l8l4j3JJ5M2N5
1026C6L1k7k6J2mk0l1k0K5L1j7m3l3k1j6lQPj4kJ6Nkk7m5k2L6L6L1Jm3%M0J3k4k6j7%J0J4
1015a31M2K1j1jJ4j6m2l1j3j7l3m8l9J0L0K8K3K5K0J1OLONKK5J7j2QK9K2M1L8Ll7l6j4nMj1
1004f4m3n3k6J0Rj4oJ4rj2L2K8j0n3j7O0R0N5K8J2pj6rrqJ0Kl6m1l4j9J2J6K6K1j1j1J2K7
993d4K3QJ0jl2l1oj0j7k7j0J7L9N6K7pnnrj8j3Rlpk2j9J6J8oj3KMjQK4K6J1j6l6m4l3jJ3j
981a26J3J0rMPOKJ1L6K6Lk6m3j2K9kl6nJ0Q%k9j4J4J5mk0J1L9L8K0%j8l3l4l1mJ9J6j6oK3
969a08LrK3N0K2j8l3k0MK3K1k1l7LL3K5RjNKNK4J5l1m9k3J3K1JJJ8LlJ4Pj2orjJ9K2j0k6j1
957d2j7k9k2j0k0k0j9qJ0J5RJ8PJj0pMMK4N1M2qm1k9LJ3j3l6l2j0J5LkJ2JpJ6J5%LOkj5j9
945a46j4K5P0Q4P4J8k6j9k0k9k8k9j8qj5k4l1j4knJJ0J9J7nk0l9k5J5K7oj7jJ2J8J6Llj1j8
934a64KL7M3J1j4K3L9J2Mj0k1ornJ0j7j8L1K5k5l2j6OK3Lm2l7jL2K7k3n1k8PK7K1NrpRJ0J7
923a11K3jj4k1j4PK5M1J4l5m5j5KkkM4N9L9L5mm2k9kok9n8m4orj5j6JL3M2K9Qj0k5n0lO2O3
911h1L3Ql7o1l0MK6M3K3K0Rj0j5j0J8L1mm1l0lkNPk4k1K5M0L8L9Mk2k3jJ2j0JJ9J9j5l9j5
900g0K1K8j3l0k2j9jK0J7J0K9M0K7%l2l4l6m0j7rl5l1MK1J0K8M8Lj3%K1J0K1L2jJ5L7%m5l9
889d5k2j0J2J1k5qJ9Mrk5l6k7j9j0JJ6J9ql0l8LN3O7L9K4Nj6k4k2j0K2M2L3J5j1n7p2l0jK2
878a48N6M4K2kn1k4K7M7K6L%j6l6l5k1l1k1K7M7L5J9k1m8m9l8qL7K7qj0mj5pJ3K3K5J7J9R
867g0k5l3%K2K3L7O8O3ml5k3lJ0j2k4j7k0j0K5L0J5mlJ3Ml5p3l8%j1j2LL1N0N5J2l2l7j6l4
856a10l8kJ8J6J0rk2j9ML7L9J3j0l4l9j3rj2PPJ2K5RJ8K9ol7n3l0j9k7J3N9O8M3K6J6mrj7
845e0k1j3k3m2j8J7L8M9J6j0pk4k9MK4NpJ6K6J9nl4MM0%m4l4m%mK0M5N0L0Jk0k2k1m8q3m2
834b01L0P2M9Mj0J4J3om5n9qK9J9nj1%QK7M2K0j5k4k4j6j5JJ1mpj5j4KNK4N4N7K6Mj8m0m7
822g3j9j0l1j9J8J0mrRL2L5K1mk6oJ7K4K7J6j5n0m4k9j1j6k7j4pJ2O9R5M8JJJj4k5k4k5OK7
811c3Jk1k0k4j4J9O3N2J2K5J2j7j1%k3l2l1j9k1j9k3kL9J7pRJ1PL6K3rk6nNj9n9o1LM0J7J6
800h9J9RRl5j8M7N2OqMNpj8j7l0k8k3l2l2ML1L6K7Nj1qj9j1J1M3L1RJ4Mjj4l1n1k9J4L2%k6
788a26oK8L8j2m6l4rj3QL2K8Qj3j1L6N1K4Jk0j0J1K1jn5q1o4J3O7N1J1rk0oJ9K5K7Nj3QL9
777BN3K6nk2l3m2l8j0QJ4lJ0M0K4j1k5J3M7L8j1k2J5Oj4j2k2l2m1l8m3l9JL1K9K0K1j6j0N5
766c6M4j0MM6K8Km0o6n8j4J3j%K2K1j2oMj0J0J9J6j5q2p5k0j0k0j2J2J8J7K0K0%j6PK4K9L3
755i4L2J2rqk3m0l0k8nK1J7j2qnlJ6M4N0K3%j4nj0qk6l7k0jJ4jm1l1J7L7K6j0J0L2K0J0j5
744a03m8m2j5NM5Q2O1J2k7l3j6qj9QK9nj7J0L3K6rm7o8n3k0J7L9M1K6mj8j4MLMJ5K8L5J3j9
733d9j4j1l9m4k2QM7N6L5K0J3ok0l7l3j3J3L0M0K4j1k5j5pK1J9kokj4m3m3j4J6PQJ2ok1j6
722a44k3j1J2J7k3m5j1nlL1J7JLOK5N8M2j8m7l9k3lj0rnMJ5K1K0QlpqLJ5pj3J2ok9kJ6KLL0
710a33P1M9J3K1J5nk1k6j5K1K5%lQJ4J5Rrk4k8j7nQJ8K5M1J4j8pk4l5k9k9pkj1krj1J0L0N3
698a0K6l8m4OL0mj8k7l4j3qpJ2L0J9Jj0PL7L1Jj4j0lPKj1QK0K2ml0m8m0oK9L8L7N9L5k2k3
687C3RPrj9j6j9l1l7l6k5K7P4O1Rj5k4l4mOmMJ6J1j7k4k8j4K2K7L1qm9l6Okj3J1pPK2%qk0
675a16l2LN1M8J0j1l0m0l7LK4QJ9K6K1L0L2Nl3l2pJ4J2j0j9k2rk0k4j6K1Mj5M1M1j9m6k5j1
664a61k0j2QL3L4pl8k7LQRK4M6L8Jj1nl5n2k6jL2N2K5jl9p3j7L9M8K2j5l1j8K6N0J9LLjK2
653d5L8K8K3RMJoj2pjj2j6MJ0J8J1nj0j8o1n3KL9Nk7k5k4k5k4JL7L2JOJ6K3K8M9N5L1L0K9
641A59Nl2o4n2mJ3k8n1m3j7K9K0k3k0nJ8L4L0Oj2mJ4J3MJ9L3Nm7q0o5NL0J8Pl4k9NK6N3Qo2
630a18m4mL3M4K2jlj7j0J0J4L0J0k0j9pk0l1MLoj0j2NK2K6kk5k2j2k7j4N6P1N1K6Jj5m5l3
619h9plL0M0K6J7pk5k8j4K8K1l0m9l6j6j2KL2L2K0Rj9m2k7j6k6l3j9oj3QM6L8K6K8J8J9J8
608e9Prm9o6k9K1L3M6L1k6m4m1j1J2kmPj0j5kJ%mKJ5J6J4M1P9N4%k4k0MJ3J1j7m0j0J4J2l
597e2k1lppL3M4L7Pk6j5k4n1m7k8k5j4LNJJ9K4K2K4L2K0k4l4k9nK1KqNJ1Mj3k5j0J4L2OJ4
585h8M8Nm8m3k6OK9K7L3J0LJ1Npk6PJ9lNK8K4MJ3RJ1K2Pj9k8k4rkJ1K9K2k0m7m1j2LJ2J6K
573b2j4m2n8k9J6L7L9Oj7RK4K5J3k2k0%K0N4N8J8ql2m4j6j7m1n3l0K8M5%j8j4jK0J5%j8m6
563a35l7NJ3J7L0Kj4k3LJ5%RL2L7K4%m2n9k6KK0M9O6L3l5p0n8j8RK3L6L8K8Nm4o7l3J5M3J6
552i1QJ3Mj4k5j3KNJ2L7K3j6j0%jQj5k8j5OJ5JL6N8ok9k0k0j6m0l5qK1K4J4%nK6M1J7kJ0J2
540a6j5n6l0J9Rk7m7j9N0R3P3J1l4n1m8j9qj0LJ4J5K7M4L8Nj1rj8j2nrJ1K7J1j4l8n3l8OK6
529a05K0K2j3m7k8RRJ1K6K6K6Pj8l2l3j3K6L2J3Lpj5l1nM4K2pk2l0m7l4L6P1M8qm1l2oj1r
518a43Lj1j0k2j0K8L0K6K3J2QJ7k6o1k9J8K1JJ1K7M9M4M3K1QMm4p7p5n1l5j7J1N7M9J3RJ4
507f4%k8k1k4k9%K3K7J2J0koL9M1J8pj1Lk4j7Kk6n3m3qK4M0M0L6J2j6k4k4k4j9J6M3M2J3k5
496e4k8k5l6l4nK5J4j2o%%j5rJ6K7J1J2J6oj3ML7M6J9J8J2jkj1k7l3n7n6K1O9P7N5jn6o5l2
485a05k2l4j5K9N3M4K4nk0k7j8j2j4rk1k2MJ1jK3N6N0K5nk4qK2K4L0J9k3l0pOK5L7ll0j6%
474A1OJ4mj3%JjOk0m0m5l3j8J7J8J5O0P1Lm9k5pmmj1k4l3rJ4PjK1M3Kl7l0j7JRmm4o7m9j4
462b84M6P5M8Qp%rl3l4kK4M4L4J3PKJ0mj6j0k1k8k3j5K1K9J8K0nj7J5K7K9L4RoRNm0o7m0k6
450a60pJ9L3QlkpMm%J7K6M0Pk5j9m7n4k5J3M6M0lm1k5J2J4KqJPk1k3nLL5O5L1j1l6k3qj0r
438a53KK2L0L5L3Ll0k1k7l0lkpj2j9lJ4J6Onj7k5l2j9J4K6L6O2L1j4QJ4j8mK8M3M2J1l2m5
427d2l3j7PL5%k4lJ3j0%K7K9J9j8o3n8k9r%j5j7j0kL6O7O2K9qk1j8j2Orj7J2M0J6%PRol8k8
415i3j8k3j4JL5M3M6Rm0k4j2rnNJ5NK6J8k1j5ljQJ6j1k3Lj9k5K1O0P5M9pl8l0j3k2j6QmJ9
404b4M2K3j3l3k7j7k9m5j7M4O6K3kJ1J5J0k9o4n6k9j0NNJ0L9O4J6o0m8qmoK2L4j0rMj5j3K1
393a14NKK9M1J0j1QRK4Ln3o3j0L1L2J0KK6J1qj0j2j6k5nJ2J9Qqk2kK0J3J1J3J3j1l6l8l2l4
382a58k2J4K6J7%j7j6K2M6K5QKjk1l1MJ9K2L3J3KK1J4nmk1j9njJ0%kQJ3J6J3j0oK7K2j0m4
370Do3m9j3j0j9j4nj9n1j7N2R1M5qj2k3k2J7L9J0k3k4j1jL0M4qm4j6K8M1L0kk2j8J1K8%nK
359b7j1l6k8J1L0Ok9k9J0K9j1o5l1M1O9L9mk8n0l3LK0K5K6M0J8m6n1kM0M7L0K6K8J9Ml6m2
349Bj6j8k6LK5J7k2k6j2krj9jL0K3j7k0k2j9L6N4N2M0J4k6m7k5mJj4nMrj8j6j5jJ2Lmk1k0
337a38J6K9L4M5K6Mk7n1l7j9j8j1J8K5J1ok2k7j6J3L8M6M6K2k9l3PJ2j0qlJ0K9Nj4K0L5jl4
326a3J3M8J0k1rqj8j9k5lK2kl7l2k5rMK1J8qk9rJ5J8L1J0k1j6l0l8j6kJ8K9J1J4j2NL5kj9
315a01j1k6m2j2O7R4M4j6n4n4m4k0Rj1RL4K9Jl0l7k8K6N1L0Kj2PL5J6m3k7J7jj5%mj0LL2L8
304e4L1K2Lj7pK2K3mk5m4m2k4MK7Lj1n%K3K8KJ0K6Nj4k0k0j8k2j5lkmj1%K7M5M0Rj1j6l5l1
292a05j5k3k2qMJ4L7L3lm5l7rKj0k4oL7N3Pn4q4n3J1M9O2M4M5N4L4QMJ3j1n4n3k3JMnLM6P4
281eK1k5lK2jnlk1n1o2k0L0N6N9K8JprrpJ0J1LK0N1J9m5m5k0k1j3j3j6j4k6PM4K9m0o6j8J0
269a44j4k8j1Oj4m0rK8M7N0L9K7L7K6rlNmj2m2p0l5L9O9J8k7nL9L8Rk2l1j1j5j8j6k1QM1Q
258f7m0l1%OopJ4jJ5Mj6kOJ8K5Jk2OK2K2K1jk5m2m3j1J5L7M3J6j2l1n0m5l7KN2P1N7J0rnl
246d3KqpQPkj8k1l5k5L9J00R4L5k8n4m5j5J3Jk8j2J5J8J5Lkj8k3j7j8J4L5J0l4n1l3OL8K9
235e5QJllj3oK8P3P4Rj9j4j8k1k5NL2L9Ok6k0k6MK0kj2k4k3m7n1k7LJ4PRj5k5k0pk0k5K6N8
223a31K6J2L7N6M0Nj2KRj9nLnj0jJ4J6Pnk4n4m4jJ7J4K2ol1j7k1k8k2J0N5P4L5j6j7j8l4j2
212g9ONjLJ9J7PKlPK6K8j6m3OK7lj3l4n8n2l4qJ6M4O6L8L0M0J1qNJ7j5n3n7k3%J0L2M1L4P
200D4j9k4j1k1k7oj7j2mJ1J9j9n4p1n4KK9J8K8O2M7J8J9k5p6p1l7OK6jlK9N8O0O2K5k4j2r
189c4j9ML3Kl3m5l9pL2L5K5L1K4J3j3j2JJ9M2K5l5n4l0j7k4oJ1%ML2L2Mj6k1j7k2k4%J8jk2
178a04l3j3K2L8K2LmJ2J1jOj9m6rL5J9j1l0pK7ll5k3J6M5L0J1k0k7lK3nk6k3oK4K6K1J6j9
167f0n9m4l7k7J4K0qK1M4K6K8K5J4Pj2m0l6JK1jj7J1K5K5MJ2J7j5j9rmpj8k5k0%K1jk4j8k3
156a88j5j8JK3J9K4rl1j1J0K2Mj5J2OmJ8M4M0Mk0KQl4k6prj5k0RJ2KJ5J7K4MlQOKJ2L5L0J5
144Clj0omrk8l3j6MJ0J2Kk3PN3M8Lk4k6PJ6j5j8j9J2L7J8mk3k5JJ8kqoJ4K7J9K0j0n3p3n9
132a66l0JM2L7jj3KJ8K0rk9oK9M0J4rpJ1Olj3j7mJ1K4J5NQml7k8K0M6J0n9p2l5J1L0M6K2J
120g3JKnm2m6j1K2L0JrK3M8L0jj4nKQK1J5K2K1k2l4j7j0k7n2m2rNlJ0L5M0L4Kpk2k3LJ6K4
109e9L2L3mjNoOJj5l7m4plKL7M3J0k%J2mk4J6O1O5L0rm3o2l3qm1n7l1k5JL1L6K3OJ0K6K9K0
97B0mj6nk0k3KK3L5J7k4m9l5j8l8k9nJ4K3J5K4L3L2J8Rj7m0m4m2k5nK1L4J4rj7kK5J7J2K4
86e5K3OMPKj3l9l5j3J2Rk3l8m2k3J2K3K4K2J8K7M2L3K0K5L0k1l9QK2j0k5q%j4m2k6KJ2j0k0
74a13J2L8L6K2NkkOJ0L1K6pk3j2rrrl4k2PNj8m4m7l9J%k1KL0L7L4M1L2K2L7K7ljK2Rj5k9l2
62AjK7N3L4Ml0o8o9m7k2J5N6O7L3JLk8m9m3k8J1K5pj2j9j4LK3K9%q%j3%K8Lm7m2j5K6M1K2
51e7k1n9m8nNkQK7L5K7K1Ol1n5k5L5M1j0k4j0j5j7jJ8O5Q7N4J6k6m9l9k0l0l1j1kjj7k6jK3
39a65K5J2oLQJ8K6J4kK1M5M0L8lm0l0k5j0J5L2K7J2%j2pJ1mk3k4k5k4k6j7mQQqomL3O9L8%
27C8ll2l0j5k9nK7J8Jj7k7j8nqj5J7M6Np0q2n0mN6O1K7OJ7J7LL4L9Rj7n0m9j1mp%j3k0NK3
16a32J0nk9j7nJ2L5M4L7NK0L6J4k3m0j2J1J3j3n3l9oJ9L7Qj6NK6K2J7K8K2lj9mK1J2koj7k6
4a3j9j3j5j2KJ1J9J2J2%l2m2k7j6rj0k1j3J2J7J1J4J3N%o%K1M9K8j7m2k3LJ2nk0%jjL1J5k3
-7i3l1m1l9j8J8J5J2KJ1J7J6QK1N0L6J5kk9n2n0m7j7L7N7K7NK6M1M2K4ppll4n5o9n5mK3K7
-18a23J6K3M8M4Nk4MK2Opj3k5k8oNl0l0KMl2k3MJ3L4N4L2j6l3k3l3o4n8NO4N3J3mrJ0O4P0
-30A4L6j1m9m5qJ7mj3j1pJ0K1J3rj5j9l1l0j5LJ0lj1PK9J3kJ4K4OJL4M5K5Kk3n0o6k7jQkk
-42a22j9j9J3K8K8J8J3Nj0j4RK1J3Jj6j8k5l7k2J9K1LJRJ7J3Nrj1l6p8n2M0P0L8K0J0M2N4
-52B3K9%j9k5j6j2k4j4j6LK5mk7k4j8k9l0J6L0J0K0L9K7j3n2m6oL5L8M0M4M1Pk0m2m9l0k8
-63a17oK9M8J9PJ5nj4k7k9mL0M6L5K9J7j2l9l8pK6R%qrJ6J7ok9l8l9k4lKJ6K0K5K4K7L5L0
-74F8L9Km8n6m4k3J3J0JK4K7%l6n7m2mJ2J5K5K4QmjQJpj7k3j7pPK1K2moNK2K8MnnJ0K1NKK
-87B0JOJ4Rqlj0k2j7j9l6k8pJ2L1J8K%QJ3J8J7Nj6k2j8JL1K0k1m4k0J3rj0LlK2L7J1lrk4j8
-99e5K3M8K7j1k7l9n3n9k5J5rm7m5ON4J6m1mK7K7M7L8J7K0J9nj3%K9J7OKj9jJ8J8J4Lk7m4
-110c3o1q8o3lJ1MJ7L2K9K0lOJ3Jj1j7j1%J8K4j1l5j4L4L7L6O4Q5L9k0k9k1pk1l5rJ7J6jj7
-121gj8l3l1j1QKJ6K3j8o0p7r0l3L7N6O4M7J6j3k7l8k2OK8L7K8J4L0K8k3k6L7M6J4oj1k7m8
-131h2m9l6j8kJ3J8Mk3k0NL5M0L9K9Mj7j6noj1k9k2l8m7J6O6O4J7j7rjRM2N0J5j3j8m6n8n1
-142a68l6nJ5rj6j6j3J4M6L6K0J3PKj9l0pJ8K7K9KnJ4J3J0mj6j3j7j5KJ8K3P%J0J4j3k7OM4
-154c9N5J7l3l0kJ4Qj1k5k3j3l0k2J7%l5l2qJ9J3k1l2j3jNPj3k1%M0O3L3PPJqj0j1k1jL4L2
-165h3J1%l1m6j9L0L9mJL3J5j8J3M2K0j6k9l2k2k1ML3L6K1J5L6J5k2m0o6l4K3K0j0m5m3J4
-175a60L6K0J5om7l6rpJ5L9K3pK4P3M8KrpJ7L0j0o0o2l3oRJ3k8m7JM4N0K2LKk6k8LQ%PJ2R
-187f3rm0m6k0J8L8L3J0J1M3L5KJ0J4J2J1k6o4m6k4j8nPKnmlPNK3K9jj6k8l1rN5P2M1J6J2
-198D8J1NJ9J3k3l3opj2jj0n0p0l3qLK4Qj5nJ6M8L3mj3PK1Rk0l5oK9K0lpnql0j5K9L4Kl2j9
-210i1J0ok5j3mokNJ5L7L7J5NKj4k4l9k0NJ0M4N9Ol4k6%J1KKJ4K6J2j4l1k6oJ7K7Pj1k5oO
-222d9KlONl1l7OK2j8o2n8k5jJ2K0K9N5M4K3K3Pl6p4n5jK6K4K7L1K8om1j2K9M9M1J6J4Mj1
-233B3pj8KN1M0Ql7o5n9k6j0l4m8j3L3L5L2K3J6qk0J2J5JJ2J5MRJ9Mj0j3l8k2J2K4QmRJ7L
-245ePlk6m6n5k9lQk1j4L4M7L3K1Kqj9k5j6K7M1J5pk4l9m5n1k9MK7K8Jk6j8%J3M3N5R%K2M1
-256c1K3J2%LJ1k5k7roj6k1rknqk2k6j1NRqk5ON1N7J9J3ok9nkl1m2oL3L3M5N2N7K9m4p4m0
-268g2PK2L2K8J5Rk4l5l2l1j1joj5qJ8j4l5KL0K2Mnk7m3j4k6n4k4mNK4L0N4P3O2K1m1m0J1
-279i3L0J3K5O6L7k8n0n3m9l8lK8K1Jj0l0l3j5J7K0J1Rrk6J6N2M6Pk4PMk0lKOL4K8j4qLj3
-290c6rNJ4npJ6K2k2l4oJ2PrMPnJ5Rok5l1nK8N6K3k7m0j7j0j7mNjJ0L1J3k6j8QK4N0L1J5R
-302E4j8l0mj5n0k7NJ7kj4k0nlnL5K8Mj1k3l1m0l2j8mJ1M6M5km3l1J2L8K9lk5qK6L3K5%QJ8
-314c0m%mj3l0j4L6K2J3J0kk2k0j5j0rnJ5J1j4j3J4K8L2j0n0m6qj5l1mJ5J5Lj3l4m2l3qj1
-325b96j3K2N1N9K0J9j3m5qPKK6L9L7M0L5j2n3l5Jol1K0O4O7N0K3k3o1l9p%k0j1J3mk4k2j6
-336a44j1rJ1L2K1RK9M1K4QRK4J6PJ1Oj0m3n1k3Qj2n0l7pnJ4M7N9K3J1Oj5j5%J6L7jj8Moj9
-347cj5K8L8j4m6m7l5J7M9K0j7l3l2jNkkK1L7Oj0j4j0k3l0j0LMQJ3QLJ5lj7JrqJ9K1LNNjo
-360e9Lll7m0LL3K2K1J2OJ0K4J4qj8rj8m5m1l0pJ2Lk4k4K0M5L8L6L7K4Mj3k9k2jj3j2RL6N5
-371A4M2K5Npj8k5k1k5k2J7K2j6m5l1LMl5m1KK6J1J4J9Jj8j2K1M1K8qj6lj8l3k4j9J0K9LJ
-382i9L0K6pk8j5k%%j5k6k3%J9K4J0jrk7m5k5K1M2J1l2l2JRJ2K2M1L7L6K1j1j5j5k0j7ppN
-393a11J1j4m0rL8K3KLRj5k0J7L1L2Ll8o4o1j0N1N7K5JPJ9j0k9l0l3k3j1j1JJ6M4P2O5L8K1
-404E7J2OKmk0j1RLl5m5lL3K9J6RK0L0nk7k5j4%J1Jl3k7l7l6QM8M5j5n9l9pPMJ4K5Jl5l2o
-416a25M4N4K7jk1l4j9MJ6J9PLkj3J4K8j0m0j5J6K0%j3j5l1j2K0J2jl8n6jN9P0M2qk7k7n2
-426a06p1l9K%KL1L7Pk7k6NJ8J0QN4Q0L7j8n3l8J1J4pj8rL0N5L4J1k2j2J5qLJJj2l1pJ9K2
-438Cj1k9l2m8k8J6L6L2J3rm5m4l1j1K1L8K2%j6j6kJ1K0K7K8J4qk7l4k8j8k2k2J9L9L0L3J0
-448f9j9j8Jlj8j6MK9K4PLj6k3j6j1%oKK9J8RJ3L7L9kl8k3LOJ9J5%k0l1l2k6k6j1OPJ0Rl0
-460a64l1%J6R%J3j1k5kRLoJ9K4J8J4j2l5l0oJ9K6Lj2qQlqj4kL4O8M3Ok4k2K7J8k0k1j1J3
-472g7K3pj9j5j8l1m8m1j2jJ7L7K7K3J4j5OJ7j2k2K1M9L2K1K1J6k3n5m2m5l5NL2L1K0KKK8
-482g4M0N5K8l3l7j1j5k4j1j9j8j2lJJ4K0J5Oj1j1jJ9L6K4j2l2k2JkJ8N5N5rl2jQJ1jJK0J2
-493D8l4j3J7j1k1k2j2J8J9j3l9l5kK3L3Kk8l7l5l0k2J2M3M3L8K0k8n1m2JK0K5L9K6Qrj0K7
-504c2L0Prj9rJ3J0qk5j6J3K6J9l0m9l6n2k7L2M0J7lJJ1LNJ5K3J5j0j7Pkl6l8j5M5P3K0m2
-515e0o0k9J6J7J8K3K3K6Kl7l4pL1J4k3pLJ4j0n1k7j0j8j8j9nJ2K2K8N9N5J2Npo0n6J8P1N7
-525bOj9qJ9M0L4j8o2k9j9m3oJ6%J8L2Pk1j4J1Qj2j1j8k0J5K7%k8JK8K1RKkj3j7l2j8pk1l3
-537a79j0O4Q1K3mNqk1l7l2mK2Nj2j0j2l3k4MJ5Jl9l0JJ2J4QJ1QjNK6M6K2k7k9kJ5K5K4J8
-548e9JK1M4J0k7m0m4n9m8qJ6K4Oj3j4K2O0N9K2RK1Pk9k4omqKKk6j2Rqj4j5JJ8nl8m6k7J3
-560b07L6L4Mk0j8j6j7j0M0P2M1J3MkKrk6pNL1O8O1K7MLj8n1n1j5Krj2QL1K4rl9m6j2L2L8
-571a4j1l5mM2J8k9k3k4LL0J7Rl1m3nL6M3K0QJ4L1J4k3k5k6j5K4M5Rl5l9l5l2mjJLqlppRJ1
-583i2J4Oj9l5j4J0Kl0k4K0K6J1J8jj4oqJj2k2LK2Lj8j0mK4K1MPK0L1J0j8k1j0J5J2j7PL4
-594e4L0K4J5j5k9k3k9l9o0p0l9MK4L3L0J7L7L8L9M1J5mql8n6n3l0NK8J3J0K4K1NOok8ML4
-605h4L9K3j3k7NK9L1Lm3m1J1J6j1j7j1j0rk0k3m%QPLLLpk2n0l1J3J0J6N3M4J2pnKpNMj2k
-617a16M0L7oj8RL1L2J7j0k0j1rjmMK4J7M1N6J3k4k5l2l1m0o3m8KL8M0K2pk5j9QM4Mm8j5K1
-628g2j5p5q7j1O1P4N4K4J1J0%k2LK8Nk6l1l2k6J0M1N5L4Lj7k3l5l5j9l0k7k4j5J5J6J6L6
-638a26M9J5j9J1L4J4k%m6o7j8K2N1M8K8J4J6oj6j0l3n2k6j9k9j7KL0L9J2LJ5NK5N2J6m0n7
-649h2l7l4j7J1K0L4L0J0j1m9p3n5nJ7M5N9L4J7Jj4pJ0J1mRK6Kj3JPkmJ1Jj7j8k1k2k2j8k6
-660a95J1L9L2L3O0O0K1j2l5m5l9%K7K1kj7jMmJ6J6J4J2k1l1lK2Ql0m5j0K9M0N8L6l9m6k4
-670d0l1l8l1j4J3K6J3rj1k7k9kL8M6M5M4lj0Qj3j6J9L1Nk3rJ6Onom6p0l5MPK6K7p%M4M0K
-682a5k6l6j3K4K0lj4qJJ4K7jk2mK2J7OOJ3J9K1J8K1j0o2p4m4j6KJ6%PJ5J4NJJ0jj4pK5M4
-694bOj8Lj0m4kO0L8rpJ8Pj4k1l4k5JK1K7rl1rJ0J0J8Ml5l4qpML6L9J0j8j3k3nJ8J5nj0j4
-705f2qLj%%J0J3j1m2k8L3M7J4jPJ7ll3n7l9J0K0MJk4l6nK8L5J5m1l1J3PqOL6J1qkk0k3%J2
-718a41J2J0LjRmj5jLrK0L2Nk4l7j4lnRK7L5L2J3j7l8l8k6RK0Npk3j5rj5lpj1KJ0J9L3L4l
-730a24k1OrJK1J%J8M9M5rl9j2K9J1k6j7l3n0rJ7OjlPK5M9M9L5J0l0j5kj8j4LJ0J5J5L5M2
-741F7Rk6l9l2oL7J4j6j4j4%K1L2J1l9o2k9j3j0J6M4Kl9l7n5k0K8J1J5RJ0L8K0j2j8j1K1M3
-751d4L3K6L4J5nJ6Qk2k6k4j0pj4j0NQJ2J4j0k9j4j8k7k3j3j7oK1M0L6J4j9k7k2KK6pl3k8
-762a45k2rMkL1N5O0N8L0nl7l9k0OJ8K3M4L0%kJ4OjPkm7m9k6j6J8J2k6l0pK8L7J6jkJml1m8
-774g3k9J6L2M5L0j8m2k5j2K8M0NpL%nlJ6K8j5m7k2pnLk2m1k2l3j9qqj4rJ1L8M0J9J3J3J9
-785h7L2J2j2rJ4J1j7m1k8K4L0j8KL8J3J3L2L3nm8n1k6J4ol5k9l1j2L6L8J9K7J3k8l6qK4L7
-796f5Nk5j6J5K4jj0j1j5RL5L4J7mj9j4nK4J2rRRjk6m9l8k7k0j9lK3K6OJ8M0L6J5K0L0ml4
-807hl6rJ2L0J8J9J0j3l5%K1rk2j1lPJ8J2J2Mj2j9k1j1klKK0kl5j8ML5J6J0K1k2l8J1L3Kq
-818b0PL1J5j3m9m5j7j3J4M1J7rk0m4n7m2j4K3L3J4LJ8L0J0K%K4Pk3n2k7K4K2ok3k3nj5m8
-829b30rK8J0J6Lj6j6lOj0pmoK3N1P3P4M1J2J0NLlj7l0k4k6J0L6J1j8n3k3L3M0J0j1k1j8j8
-840f8l2l1k3j3ljJK4J5j0l4LN6N4K0j8j9j7j2j2LJ5ROQPk0j3J6J4j7j6%JJ1OKRJ7J6Pqn2
-852i9m2j2J0M2N1Qk5j7K3L6Rkj2l3l9rJ3J2J7Nl0k7MJ9MJ3J0l7m6l2lK8L6K1LPK8M3L5J1
-863B3j5k5j7J2Nj3j2OL7O2J2l7l0j4LRJm9r0o2j5K3J9PjJ6L3K8rm5l1j1jJ6K6L1L0M3L2J1
-874Hk4m0j6jJ5L4Rj4j7m4m0l7l1j0K4L0RK4J7RK6K4lj0j3mLJ9J5k1m0j6J4K7Qk4k7j4OJ2
-885a13j4j8Lj0j8jK3K3J0j3qKj6k1j4K5O1K4k5l5k1k7j3J6L7L1Pk5m2j9pqL1L9J9lj7MNj9
-896a47oRJ9L2M8L5rj9mJ1J7J2lnj3nJ6L7N8K8ll2o1m8k7k7k6KK0J3lqj0j5k8l1j9rJ2L5N8
-907i6N7L3Nk2o1n0K1L3J3k5l3OL0K8pj4J2QlmJ3K3lk7j3j1j2J4Pj6j9k4j8onrMJ2J1J3L1
-919a04L5Ol3n7k6RM7N0N1N6K5Lj9m1m2lM9M6Nj3j7k8l6pL5N3L6j2m5l4k9l9l1j7%K5J0k5
-929a17rM3N5%l3k4%moRK5K9K3J0oq%j2l4k5J6Mn7n0%J7K5K7qk7J4M6M2Ml2mKl3l4j8OL9L2
-941g3Rj4k7j8KL0N1L5lmJ4Nk7l9l1rjj6k1k0k3j2J1K8L6J5mj7jJ9K0J8MK0K8Lj8k2J7K0j1
-952b6ml1m9l2k7k2k2qJ0L9N4L4MMK3J9J2%lJ3kk4j6LK4Ok1RL0NrRJ3lj1m%j2Llm8l5lJ1O
-965h4J4MpmJ1N7P6K1k6l0j0rj4j7k8k9k2lj3l3k7j7mJ7K6J8L2N5L5K4J3j7l4m4k5K0K9J7
-975b8Jl8l5l2n0m2rL4L8K1J1j3k3mkkPKj0mK0J8j9m5k8OJ1M4M7j3m5j8K7J7JJ5J4J6J7jJ5
-986g9K9nj%nJ6PlJ6K4j1j6J6Rk4l1LL9L7Pk7m9l2ML2K8K8K8mn1m1J4Oj3mj3k9j3K1M7J6k9
-998e3l0JK1J8%j3%K8%j9Okqj2j5oJ5jl9l7l7l5jK0Ok3j2J7L5L3J5qj6Lkk2k9J1M8L5M2L8
-1009b8Qk3l0J7J3l6l1J5L8K6J1LPJ5j1l4l4k0j2qMN5N3k7n5m1k3l0jO4O7J2j6j1j6k1qJ9
-1020h9K3PK5L0J0jj0k5k1j9j0n%LKK7N3L9oj0J1Pm0m1nJ6Rj3k4rqj1j4pJ8K8L6K3Jk0l3k5
-1031g8mq%L5M5J9k2k7j8j6pj7k5%K0J8K7K5Ml6n6l3r%RL5L3j2l6k2j6%Kk0PK9K6J6MkMJ1
-1043i5Jj7%j5l1j8j7k9rN1O7K3Kj1k4k2j2J6L9K6Nj8k5J6L3J2J7J5j9l9k4J4K3Jj4pnK2N0
-1054a8M8K9pj9k2m7n2k0JJ4nj8j0PM1L9k3l4j1J3K0J0kl5k7J6J5nlLPlkJ1OMnl6n1n2m2P
-1065b58L7N3O0M3J4J1J3Nj8pJ5Rmj2pK9N4K3l0m3k7k3k8pJ8Kl0j7J0%k3k9NL0L2K2J8J9j4
-1076e5l9l2%Nlj2j3j1k3KJ5k0j3RK1L8J6rk1kK8M2OpJ9J6Kj8k3k1j8nj2KJ6K2J2J4K9Pqp
-1088e1j5j3MKj7k2j9JK8K2J1L6N0K1oj9m1n2l1J2K5jk0k1nPOK3O0N4Qk4m1j3J1pk4j9k2l3
-1099a35k2mQJ0K2K2Okj0lJ5L6M3J5j1KL4M0K2J2%j6k7k0J2J1k3j9j2l1m0j6K1J4j9k0QK9
-1109d8N2N2Lk2K1K4j8l1k5j8l5k3K8L4%LJ1k7n4n2l7k5j7j1j6K3N6L7K3K8JMQj0k2%K4J6
-1119d3jJ0j5n1l6nK6J9J4OJ2J1k8l8j0moJ3K9J8J9J0PJ0NK5K3Kj2l4l5n7n5kK1K3Ok3j9j8
-1130a83l5k6k7QO4L5k1k7J0L7L4M2L5QmK7K9j7n5m4j1J0L7M2ll2k0j0%J8Qj0l1oK5L5L9J0
-1141iKPj2l3n0l4RL2L6M0M4qm8m5j9J1L1K2k4k7J1K4j0j9jj2m1p9n4LJ2J1L2L8L4J8mQK1
-1152h3K7M1L7l2q8n5j8nj2kK5K6LNM5N0Pl3m5l4n0m7nL5L7L5M4Mm5m0k1nMokL4N5L5L0M6
-1163cK0l8l0JJ7L0L5Nl0oM7L6j1l1o8n9nK5Qk8l2OJ7l0o0k2M6O7J8l0k5J8K8J9J4J0J5j3
-1173c9l6k1J2J7pl3j3J1ON2Q1L0Kj0l4l7l3k0MJ3J7K0J0k4l8k1LkMJ8J0%kj1j0LLKL1M7K8
-1184C3Kk9m3nM3N4J2l0n4m9lK4J3qk1j9j9rKK8K2jj5j7j6j7J3kk1kL0N9N0Kk6l1l3k4k4k7
-1195a58rJ8RLL7K5k3l0RM0M3J0K6M1J3LJj3l5j5J7J6Jmk0k8k5k0j8JQkmK6L7Pj4j0mLPJK9
-1207aL2k0l2qjl5n2pK4QJ3K4RpprOL1L0L7L1j0k3Kj5j6j2m1k7j1k2k1OJ4K8N5J8k8LL4K4
-1218B4POjmJ%rj8QJ6qj2nj2j7lJ9J5j4j8J0J5K1%l9k3j7m0k9KkkJ0J5J1ok2j9k5l0k5j1J1
-1230b20K2K1K1M3K0j0j3j7m2n1j0J6Pj3KK6K7J3K5N5L6K0koOOk9m1j8k0rK3L6K3nj9J0K3
-1241d4j3k1J1L3L5L4K2j6l7l5l1k8k6nK8L2J2Kj2J0K0ok5j0j2j4pkQK9J3l9j1K0QL2K8k3
-1251d0m5j4L7L1mpj9l0rJ4J9lj4j5j9l8l8j5%OjNL3M1J6OK6K4RK%j0QL3qlJ7J4P%k3m9k7
-1263h3J5M8O5M1j4n3n6l1j7J4M0L1j8o4p2m5jK2K4J1J4L4J6mj3MK2Ll4o5l5J8M4N7M3J3n
-1273c1j2nPK5Rn2n2jK4K7K1qk6k2rj9rJ7J7JoKL7M7J6kloj9m8m4J5N5N8K9k1oJ7om8o7l9
-1285a37LK1J5J8L3J6kj4k1j6kj2k4k5k1K4M8M7J3j1K6K9Rlk7m9l8JLJ5K2mpjLKnJ1J5ol6
-1296h7k4pnnroJnlJ6K3pj4nj8k1rL%jJJ6%k8j4J8K9K5J8Jj4K5K5j4k2QK0NK3N1L3koMK3K4
-1309F6j4l0rJ%j0k4m2lL2K5J%k0l1j2J5L8K1j7l3k8k8k8k4jK6N1N5N0K3j3k7k5k2j8j9JL0
-1319d3N3M2Jm4m8k8J4L1J9k4l3mRj7j6qj4l5oJ5J3K2L3J7mk3l1j2J6K6J5j2l0jL0K1PK6L1
-1330HJ3k8n3l9k6kjqNK1L1K0klrk2lQJ3K2J1MLJ0K6J5oj6j5j1k5j9LKK0K7K5Kk0k8j6%PJ3
-1342d3ol3k9j5pkqj2qlJ4J9NLqk0j2jJ5QMJ7K5K2K4J8%k3k6mlnKkQK7J7mJ1J1k4l9%K7L3
-1355b7K1kk2l0k5k2onk0k4j0KjOK4M4M5M3K3ok5j0j3k2m3m2pRrqLjJ5K1K1K9JlJ3K0L5K8
-1366B0Nj6m3m8l1NL9M0J5k5n1l6lkl0l9oK7N3N9M1K2%j0MMj2j7JJ3K0J4mk6k6j7rrj7k2k1
-1377a38nK9M9M1ok7j0nnP%j0LK1K7NMJ8Kl4l3j3Lmj4k8j6j3j1K3J7lqL2M3J6J1Kj3mnj9k4
-1389i5k1j7k7j9RJ2J0J1J4K5J6KlmKK5J6j3j6j3j3k2k4nJ6Kj3lJ2K6L3Mj5NJ0j8j7J7L2Q
-1400e1l0l6k2pQJj6oJ6K4K3Mj1lJKPnjJ0J6NLQPK7L3J3j2l3l7j3K6L9L7J7j8k9k2k8j6PJ9
-1412d3Ll3l2kPJ0K1J5KJ7K4nk9l4l1QL0K9K4nk7j8%J9J7jj0l0j4J1m%lk3pqj0J6K5J2Nqr
-1424i1j0j8j8jK8L6K9K0pj0pj3lNrk3k7j3J0L2K9J4%m%J3M2L7j2l2j7j6k2j9%J3J6RK0J9
-1435@qk7j0J5K1J8NpKJ8J0jJjooj0k0l1j9j5j5LK9L9K0Jj7j7k2j2J7K4J5Qol4l9l1j7J2K7
-1447h6J6J1J2MLrok5l4rmj7k4%L1J6j2j2PJ0J1J2MQMNJ7K2OpKJ6K4Mk3k5pQj2j8OJ6Kl2l2
-1459a17lK2K1K4K3NNJ7J4MQKk0l8m4j5L2L9J0j1j5qK3L3Pql
-1466G
##END=	
##END=	
