# Supplementary material for: Uranium-stibinidiide, -stibinidene, and -stibido multiple bonds and uranium-nitride formation from multimetallic diuranium-distibene-mediated dinitrogen cleavage
Source: Nat Commun. 2025 Aug 4;16:7136. doi: 10.1038/s41467-025-61612-5 (PMC12322283; doi:10.1038/s41467-025-61612-5)
Supplement: Supplementary file 3 — Source Data [file 41467_2025_61612_MOESM3_ESM.zip › Supplementary Data 1Na 1H.jdx]

##TITLE=	KDP035.2.10.fid

##JCAMP-DX=	6.0	$$ MestReNova 14.3.0-30573
##DATA TYPE=	LINK
##BLOCK_ID=	1
##BLOCKS=	2    
##ORIGIN=	Mestrelab Research S.L.
##OWNER=	n16601rs
##$MNOVA/LINK_BLOCK_TYPE=	ITEM	$$ NMR Spectrum
##$MNOVA/ITEM/POLYGON=	(XY..XY)
5321,5835
8722,5835
8722,8208
5321,8208
5321,5835
##$MNOVA/ITEM/Z=	0
##$MNOVA/ITEM/ANGLE=	0
##TITLE=	KDP035.2.10.fid
##JCAMP-DX=	6.0	$$ MestReNova 14.3.0-30573
##BLOCK_ID=	2
##DATA TYPE=	MNOVA NMR VIEW DATA
##DATA CLASS=	MNOVA VIEW DATA
##$MNOVA/ITEM/ZOOM/X=	-4.131282623598042214,	16.482409999951624258
##$MNOVA/ITEM/ZOOM/Y=	-40173.458450317382813,	441131.0078125
##END=	
##TITLE=	KDP035.2.10.fid
##JCAMP-DX=	6.0	$$ MestReNova 14.3.0-30573
##BLOCK_ID=	3
##DATA TYPE=	NMR SPECTRUM
##DATA CLASS=	XYDATA
##NUMDIM=	1
##ORIGIN=	Bruker BioSpin GmbH
##OWNER=	logout
##.OBSERVE FREQUENCY=	300.19185379613298892
##.OBSERVE NUCLEUS=	^1H
##.SOLVENT NAME=	Pyr
##.PULSE SEQUENCE=	zg30
##LONGDATE=	2022/02/15 18:49:00.000
##.ACQUISITIONMODE=	SIMULTANEOUS (DQD)
##$ORIGINAL FORMAT=	Bruker XWIN-NMR
##$MNOVA/SCALES_VERSION=	9
##$PARAMETER FILE=	(acqus, ASCII, c:/Users/n16601rs/OneDrive%20-%20The%20University%20of%20Manchester/MS%20U-Sb/OG%20compounds/NMR-CvH%20MSbH2/NMR-CvH%20MSbH2/1H%20and%2013C%20NMR%20of%20Na(15c5)SbH2/10/acqus, 0)
$$ ##TITLE= Parameter file, TOPSPIN		Version 3.2
$$ ##JCAMPDX= 5.0
$$ ##DATATYPE= Parameter Values
$$ ##NPOINTS= 1	$$ modification sequence number
$$ ##ORIGIN= Bruker BioSpin GmbH
$$ ##OWNER= logout
$$ $$ 2022-02-15 18:49:46.266 +0100  logout@kalin.chemie.uni-marburg.de
$$ $$ /nmrdata/data/akhaenisch/nmr/KDP035.2/10/acqus
$$ $$ process /opt/topspin3.2pl7/prog/mod/dirdata
$$ ##$ACQT0= -2.10084033613445
$$ ##$AMP= (0..31)
$$ 100 100 100 100 100 100 100 100 100 100 100 100 100 100 100 100 100 100
$$ 100 100 100 100 100 100 100 100 100 100 100 100 100 100
$$ ##$AMPCOIL= (0..19)
$$ 0 0 0 0 0 0 0 0 0 0 0 0 0 0 0 0 0 0 0 0
$$ ##$ANAVPT= -1
$$ ##$AQSEQ= 0
$$ ##$AQ_mod= 3
$$ ##$AUNM= <au_zg>
$$ ##$AUTOPOS= <44 >
$$ ##$BF1= 300.19
$$ ##$BF2= 300.19
$$ ##$BF3= 300.19
$$ ##$BF4= 300.19
$$ ##$BF5= 300.19
$$ ##$BF6= 300.19
$$ ##$BF7= 300.19
$$ ##$BF8= 300.19
$$ ##$BYTORDA= 0
$$ ##$CAGPARS= (0..11)
$$ 0 0 0 0 0 0 0 0 0 0 0 0
$$ ##$CFDGTYP= 0
$$ ##$CFRGTYP= 9
$$ ##$CHEMSTR= <none>
$$ ##$CNST= (0..63)
$$ 1 1 145 1 1 1 1 1 1 1 1 1 1 1 1 1 1 1 1 1 1 1 1 1 1 1 1 1 1 1 1 1 1 1 1
$$ 1 1 1 1 1 1 1 1 1 1 1 1 1 1 1 1 1 1 1 1 1 1 1 1 1 1 1 1 1
$$ ##$CPDPRG= (0..8)
$$ <> <> <> <> <mlev> <mlev> <mlev> <mlev> <mlev>
$$ ##$D= (0..63)
$$ 0 1 0 0 0 0 0 0 0 0.06 0 0 0 0 0 0 0.0002 0 0 0 0 0 0 0 0 0 0 0 0 0 0 0
$$ 0 0 0 0 0 0 0 0 0 0 0 0 0 0 0 0 0 0 0 0 0 0 0 0 0 0 0 0 0 0 0 0
$$ ##$DATE= 1644947373
$$ ##$DE= 6.5
$$ ##$DECBNUC= <off>
$$ ##$DECIM= 3232
$$ ##$DECNUC= <off>
$$ ##$DECSTAT= 4
$$ ##$DIGMOD= 1
$$ ##$DIGTYP= 12
$$ ##$DQDMODE= 0
$$ ##$DR= 22
$$ ##$DS= 2
$$ ##$DSPFIRM= 0
$$ ##$DSPFVS= 20
$$ ##$DTYPA= 0
$$ ##$EXP= <MRP128>
$$ ##$F1LIST= <111111111111111>
$$ ##$F2LIST= <222222222222222>
$$ ##$F3LIST= <333333333333333>
$$ ##$FCUCHAN= (0..9)
$$ 0 2 0 0 0 0 0 0 0 0
$$ ##$FL1= 90
$$ ##$FL2= 90
$$ ##$FL3= 90
$$ ##$FL4= 90
$$ ##$FOV= 20
$$ ##$FQ1LIST= <freqlist>
$$ ##$FQ2LIST= <freqlist>
$$ ##$FQ3LIST= <freqlist>
$$ ##$FQ4LIST= <freqlist>
$$ ##$FQ5LIST= <freqlist>
$$ ##$FQ6LIST= <freqlist>
$$ ##$FQ7LIST= <freqlist>
$$ ##$FQ8LIST= <freqlist>
$$ ##$FRQLO3= 1243693.07886701
$$ ##$FRQLO3N= 0
$$ ##$FS= (0..7)
$$ 83 83 83 83 83 83 83 83
$$ ##$FTLPGN= 0
$$ ##$FW= 125000
$$ ##$FnILOOP= 0
$$ ##$FnMODE= 0
$$ ##$FnTYPE= 0
$$ ##$GPNAM= (0..31)
$$ <sine.100> <sine.100> <sine.100> <sine.100> <sine.100> <sine.100> <sine.100>
$$ <sine.100> <sine.100> <sine.100> <sine.100> <sine.100> <sine.100> <sine.100>
$$ <sine.100> <sine.100> <sine.100> <sine.100> <sine.100> <sine.100> <sine.100>
$$ <sine.100> <sine.100> <sine.100> <sine.100> <sine.100> <sine.100> <sine.100>
$$ <sine.100> <sine.100> <sine.100> <sine.100>
$$ ##$GPX= (0..31)
$$ 0 0 0 0 0 0 0 0 0 0 0 0 0 0 0 0 0 0 0 0 0 0 0 0 0 0 0 0 0 0 0 0
$$ ##$GPY= (0..31)
$$ 0 0 0 0 0 0 0 0 0 0 0 0 0 0 0 0 0 0 0 0 0 0 0 0 0 0 0 0 0 0 0 0
$$ ##$GPZ= (0..31)
$$ 0 0 0 0 0 0 0 0 0 0 0 0 0 0 0 0 0 0 0 0 0 0 0 0 0 0 0 0 0 0 0 0
$$ ##$GRDPROG= <>
$$ ##$GRPDLY= 67.9842681884766
$$ ##$HDDUTY= 20
$$ ##$HDRATE= 20
$$ ##$HGAIN= (0..3)
$$ 0 0 0 0
$$ ##$HL1= 1
$$ ##$HL2= 35
$$ ##$HL3= 16
$$ ##$HL4= 17
$$ ##$HOLDER= 44
$$ ##$HPMOD= (0..7)
$$ 0 0 0 0 0 0 0 0
$$ ##$HPPRGN= 0
$$ ##$IN= (0..63)
$$ 0.001 0.001 0.001 0.001 0.001 0.001 0.001 0.001 0.001 0.001 0.001 0.001
$$ 0.001 0.001 0.001 0.001 0.001 0.001 0.001 0.001 0.001 0.001 0.001 0.001
$$ 0.001 0.001 0.001 0.001 0.001 0.001 0.001 0.001 0.001 0.001 0.001 0.001
$$ 0.001 0.001 0.001 0.001 0.001 0.001 0.001 0.001 0.001 0.001 0.001 0.001
$$ 0.001 0.001 0.001 0.001 0.001 0.001 0.001 0.001 0.001 0.001 0.001 0.001
$$ 0.001 0.001 0.001 0.001
$$ ##$INF= (0..7)
$$ 0 0 0 0 0 0 0 0
$$ ##$INP= (0..63)
$$ 0 0 0 0 0 0 0 0 0 0 0 0 0 0 0 0 0 0 0 0 0 0 0 0 0 0 0 0 0 0 0 0 0 0 0 0
$$ 0 0 0 0 0 0 0 0 0 0 0 0 0 0 0 0 0 0 0 0 0 0 0 0 0 0 0 0
$$ ##$INSTRUM= <Spect>
$$ ##$L= (0..31)
$$ 1 1 1 1 1 1 1 1 1 1 1 1 1 1 1 1 1 1 1 1 1 1 1 1 1 1 1 1 1 1 1 1
$$ ##$LFILTER= 200
$$ ##$LGAIN= -2
$$ ##$LINPSTP= 0
$$ ##$LOCKED= yes
$$ ##$LOCKFLD= 8672
$$ ##$LOCKGN= 132.600006103516
$$ ##$LOCKPOW= -38
$$ ##$LOCKPPM= 8.71000003814697
$$ ##$LOCNUC= <2H>
$$ ##$LOCPHAS= 303.2
$$ ##$LOCSHFT= yes
$$ ##$LOCSW= 0
$$ ##$LTIME= 0.100000001490116
$$ ##$MASR= 4200
$$ ##$MASRLST= <masrlst>
$$ ##$MULEXPNO= (0..15)
$$ 0 0 0 0 0 0 0 0 0 0 0 0 0 0 0 0
$$ ##$NBL= 1
$$ ##$NC= -6
$$ ##$NLOGCH= 1
$$ ##$NOVFLW= 0
$$ ##$NS= 128
$$ ##$NUC1= <1H>
$$ ##$NUC2= <off>
$$ ##$NUC3= <off>
$$ ##$NUC4= <off>
$$ ##$NUC5= <off>
$$ ##$NUC6= <off>
$$ ##$NUC7= <off>
$$ ##$NUC8= <off>
$$ ##$NUCLEUS= <off>
$$ ##$NUSLIST= <automatic>
$$ ##$NusAMOUNT= 25
$$ ##$NusFPNZ= no
$$ ##$NusJSP= 0
$$ ##$NusSEED= 54321
$$ ##$NusT2= 1
$$ ##$NusTD= 0
$$ ##$O1= 1853.79613293435
$$ ##$O2= 1853.79613293435
$$ ##$O3= 1853.79613293435
$$ ##$O4= 1853.79613293435
$$ ##$O5= 1853.79613293435
$$ ##$O6= 1853.79613293435
$$ ##$O7= 1853.79613293435
$$ ##$O8= 1853.79613293435
$$ ##$OVERFLW= 0
$$ ##$P= (0..63)
$$ 10 10 20 0 0 19.8 30 60 20000 0 0 80000 80000 1000 0 200000 1000 2500 100000
$$ 600 2500 0 0 0 0 168 100000 10 1000 1000 0 0 20000 0 0 0 0 0 0 0 2000 0
$$ 0 0 400 0 80000 46600 10000 0 0 0 0 0 0 0 0 0 0 0 0 0 0 0
$$ ##$PACOIL= (0..15)
$$ 0 0 0 0 0 0 0 0 0 0 0 0 0 0 0 0
$$ ##$PAPS= 2
$$ ##$PARMODE= 0
$$ ##$PCPD= (0..9)
$$ 100 90 100 100 100 100 100 100 100 100
$$ ##$PEXSEL= (0..9)
$$ 1 1 1 1 1 1 1 1 1 1
$$ ##$PHCOR= (0..31)
$$ 0 0 0 0 0 0 0 0 0 0 0 0 0 0 0 0 0 0 0 0 0 0 0 0 0 0 0 0 0 0 0 0
$$ ##$PHLIST= <>
$$ ##$PHP= 1
$$ ##$PH_ref= 0
$$ ##$PL= (0..63)
$$ 120 0 120 120 120 120 120 120 120 54.97 13.03 13.03 120 120 120 120 120
$$ 120 0 17.89 120 120 120 120 120 120 120 13.03 120 120 120 120 120 120 120
$$ 120 120 120 120 120 120 120 120 120 120 120 120 120 120 120 120 120 120
$$ 120 120 120 120 120 120 120 120 120 120 120
$$ ##$PLSTEP= 0.1
$$ ##$PLSTRT= -6
$$ ##$PLW= (0..63)
$$ -1 9.2437 0 0 0 -1 -1 -1 -1 3.6975e-05 1.0271 0.054696 0 0 0 0 0 -1 9.2437
$$ 0.11412 -1 0 -1 0 0 0 0 0.131 -1 1.0271 0 0 1.479e-06 0 -1 -1 0 -1 -1 -1
$$ -1 -1 -1 -1 -1 -1 -1 -1 -1 -1 -1 -1 -1 -1 -1 -1 -1 -1 -1 -1 -1 -1 -1 -1
$$ ##$PLWMAX= (0..7)
$$ 36.8 0 0 0 0 0 0 0
$$ ##$POWMOD= 0
$$ ##$PQPHASE= 0
$$ ##$PQSCALE= 0
$$ ##$PR= 1
$$ ##$PRECHAN= (0..15)
$$ -1 2 0 1 -1 -1 -1 -1 -1 -1 -1 -1 -1 -1 -1 -1
$$ ##$PRGAIN= 0
$$ ##$PROBHD= <5 mm DUL 13C-1H/D Z-GRD Z5517/0060
$$ >
$$ ##$PULPROG= <zg30>
$$ ##$PW= 0
$$ ##$PYNM= <acqu.py>
$$ ##$QNP= 1
$$ ##$RD= 0
$$ ##$RECCHAN= (0..15)
$$ 0 2 0 0 0 0 0 0 0 0 0 0 0 0 0 0
$$ ##$RECPH= 0
$$ ##$RECPRE= (0..15)
$$ -1 0 -1 -1 -1 -1 -1 -1 -1 -1 -1 -1 -1 -1 -1 -1
$$ ##$RECPRFX= (0..15)
$$ -1 -1 -1 -1 -1 -1 -1 -1 -1 -1 -1 -1 -1 -1 -1 -1
$$ ##$RECSEL= (0..15)
$$ 0 0 1 0 0 0 0 0 0 0 0 0 0 0 0 0
$$ ##$RG= 228
$$ ##$RO= 0
$$ ##$ROUTWD1= (0..23)
$$ 0 2 2 2 2 2 2 2 0 0 0 0 0 0 0 0 0 0 0 0 1 1 0 0
$$ ##$ROUTWD2= (0..23)
$$ 0 2 2 2 2 2 2 2 0 0 0 0 0 0 0 0 0 0 1 0 1 1 0 0
$$ ##$RSEL= (0..15)
$$ 0 0 2 0 0 0 0 0 0 0 0 0 0 0 0 0
$$ ##$S= (0..7)
$$ 83 4 83 83 83 83 83 83
$$ ##$SELREC= (0..9)
$$ 0 0 0 0 0 0 0 0 0 0
$$ ##$SFO1= 300.191853796133
$$ ##$SFO2= 300.191853796133
$$ ##$SFO3= 300.191853796133
$$ ##$SFO4= 300.191853796133
$$ ##$SFO5= 300.191853796133
$$ ##$SFO6= 300.191853796133
$$ ##$SFO7= 300.191853796133
$$ ##$SFO8= 300.191853796133
$$ ##$SOLVENT= <Pyr>
$$ ##$SOLVOLD= <off>
$$ ##$SP= (0..63)
$$ 1 120 120 120 0 0 120 120 0 0 0 0 0 0 120 0 150 150 150 150 150 150 150
$$ 150 150 150 150 150 150 150 120 120 120 120 120 120 120 120 120 120 120
$$ 120 120 120 120 120 120 120 120 120 120 120 120 120 120 120 120 120 120
$$ 120 120 120 120 120
$$ ##$SPECTR= 0
$$ ##$SPINCNT= 0
$$ ##$SPNAM= (0..63)
$$ <gauss> <Gaus1_270.1000> <Gaus1_180r.1000> <> <gauss> <Sinc1.1000> <Squa100.1000>
$$ <> <Squa100.1000> <gauss> <Sinc1.1000> <Sinc1.1000> <gauss> <gauss> <>
$$ <gauss> <gauss> <gauss> <gauss> <Sinc1.1000> <Sinc1.1000> <Sinc1.1000>
$$ <Sinc1.1000> <gauss> <gauss> <gauss> <gauss> <gauss> <gauss> <Crp60,20,20.10>
$$ <Bip720,50,20.1> <> <> <> <Rsnob.1000> <Gaus1_180r.1000> <Gaus1_180r.1000>
$$ <> <> <> <> <> <> <> <> <> <> <> <> <> <> <> <> <> <> <> <> <> <> <> <>
$$ <> <> <>
$$ ##$SPOAL= (0..63)
$$ 0.5 1 0.5 0.5 0.5 0.5 0.5 0.5 0.5 0.5 0.5 0.5 0.5 0.5 0.5 0.5 0.5 0.5 0.5
$$ 1 1 1 1 0.5 0.5 0.5 0.5 0.5 0.5 0.5 0.5 0.5 0.5 0.5 0.5 0.5 0.5 0.5 0.5
$$ 0.5 0.5 0.5 0.5 0.5 0.5 0.5 0.5 0.5 0.5 0.5 0.5 0.5 0.5 0.5 0.5 0.5 0.5
$$ 0.5 0.5 0.5 0.5 0.5 0.5 0.5
$$ ##$SPOFFS= (0..63)
$$ 0 0 0 0 0 0 0 0 0 0 0 0 0 0 0 0 0 0 0 0 0 0 0 0 0 0 0 0 0 0 0 0 0 0 0 0
$$ 0 0 0 0 0 0 0 0 0 0 0 0 0 0 0 0 0 0 0 0 0 0 0 0 0 0 0 0
$$ ##$SPPEX= (0..63)
$$ 0 0 0 0 0 0 0 0 0 0 0 0 0 0 0 0 0 0 0 0 0 0 0 0 0 0 0 0 0 0 0 0 0 0 0 0
$$ 0 0 0 0 0 0 0 0 0 0 0 0 0 0 0 0 0 0 0 0 0 0 0 0 0 0 0 0
$$ ##$SPW= (0..63)
$$ -1 7.6737e-06 3.4105e-06 -1 -1 0.0026654 3.6975e-05 -1 9.2437e-08 -1 0.0026654
$$ 0.0026654 -1 -1 -1 -1 -1 -1 -1 5.44408e-06 8.462645e-06 3.951455e-06 2.130987e-05
$$ -1 -1 -1 -1 -1 -1 0.035308 0.36975 -1 -1 -1 3.7286e-05 3.4105e-06 0.00021827
$$ -1 -1 -1 -1 -1 -1 -1 -1 -1 -1 -1 -1 -1 -1 -1 -1 -1 -1 -1 -1 -1 -1 -1 -1
$$ -1 -1 -1
$$ ##$SUBNAM= (0..9)
$$ <""> <""> <""> <""> <""> <""> <""> <""> <""> <"">
$$ ##$SW= 20.6138798692508
$$ ##$SWIBOX= (0..19)
$$ 0 1 2 3 0 0 0 0 0 0 0 0 0 0 0 0 0 0 0 0
$$ ##$SW_h= 6188.11881188119
$$ ##$SWfinal= 0
$$ ##$TD= 65536
$$ ##$TD0= 1
$$ ##$TE= 300
$$ ##$TE1= 300
$$ ##$TE2= 300
$$ ##$TE3= 300
$$ ##$TE4= 300
$$ ##$TEG= 300
$$ ##$TE_PIDX= 0
$$ ##$TE_STAB= (0..9)
$$ 0 0 0 0 0 0 0 0 0 0
$$ ##$TL= (0..7)
$$ 0 120 120 120 120 120 120 120
$$ ##$TUNHIN= 0
$$ ##$TUNHOUT= 0
$$ ##$TUNXOUT= 0
$$ ##$USERA1= <user>
$$ ##$USERA2= <user>
$$ ##$USERA3= <user>
$$ ##$USERA4= <user>
$$ ##$USERA5= <user>
$$ ##$V9= 5
$$ ##$VALIST= <valist>
$$ ##$VCLIST= <CCCCCCCCCCCCCCC>
$$ ##$VD= 0
$$ ##$VDLIST= <DDDDDDDDDDDDDDD>
$$ ##$VPLIST= <PPPPPPPPPPPPPPP>
$$ ##$VTLIST= <TTTTTTTTTTTTTTT>
$$ ##$WBST= 1024
$$ ##$WBSW= 4
$$ ##$XGAIN= (0..3)
$$ 0 0 0 0
$$ ##$XL= 0
$$ ##$YL= 0
$$ ##$YMAX_a= 39318300
$$ ##$YMIN_a= -41208583
$$ ##$ZGOPTNS= <>
$$ ##$ZL1= 120
$$ ##$ZL2= 120
$$ ##$ZL3= 120
$$ ##$ZL4= 120
$$ ##END=
$$ 
##$PARAMETER FILE=	(audita.txt, ASCII, c:/Users/n16601rs/OneDrive%20-%20The%20University%20of%20Manchester/MS%20U-Sb/OG%20compounds/NMR-CvH%20MSbH2/NMR-CvH%20MSbH2/1H%20and%2013C%20NMR%20of%20Na(15c5)SbH2/10/audita.txt, 0)
$$ ##TITLE= Audit trail, TOPSPIN		Version 3.2
$$ ##JCAMPDX= 5.01
$$ ##ORIGIN= Bruker BioSpin GmbH
$$ ##OWNER= logout
$$ $$ /nmrdata/data/akhaenisch/nmr/KDP035.2/10/audita.txt
$$ ##AUDIT TRAIL=  $$ (NUMBER, WHEN, WHO, WHERE, PROCESS, VERSION, WHAT)
$$ (   1,<2022-02-15 18:49:33.917 +0100>,<logout>,<kalin.chemie.uni-marburg.de>,<go>,<TOPSPIN 3.2>,
$$       <created by zg
$$ 	started at 2022-02-15 18:35:50.333 +0100,
$$ 	POWCHK disabled, PULCHK disabled,
$$        configuration hash MD5:
$$        B0 50 E2 DC AB 49 23 BE 1A F2 02 1F 62 09 6E 76
$$        data hash MD5: 64K
$$        AF 19 50 B9 5A 9E 28 99 52 7F C1 15 C4 34 C0 77>)
$$ (   2,<2022-02-15 18:49:45.487 +0100>,<logout>,<kalin.chemie.uni-marburg.de>,<audit>,<TOPSPIN 3.2>,
$$       <user comment:
$$        ICON-NMR User ID: akhaenisch
$$        data hash MD5: 64K
$$        AF 19 50 B9 5A 9E 28 99 52 7F C1 15 C4 34 C0 77>)
$$ (   3,<2022-02-15 18:49:46.269 +0100>,<logout>,<kalin.chemie.uni-marburg.de>,<dirdata>,<TOPSPIN 3.2>,
$$       <wrpa from 1 10 "KDP035.2" "/opt/topspin3.2pl7/data/akhaenisch/nmr"
$$        data hash MD5: 64K
$$        AF 19 50 B9 5A 9E 28 99 52 7F C1 15 C4 34 C0 77>)
$$ ##END=
$$ 
$$ $$ hash MD5
$$ $$ B4 4C EC E7 C1 8C 4B 45 F1 05 0E F8 73 A4 00 3A
$$ 
##$PARAMETER FILE=	(auditp.txt, ASCII, c:/Users/n16601rs/OneDrive%20-%20The%20University%20of%20Manchester/MS%20U-Sb/OG%20compounds/NMR-CvH%20MSbH2/NMR-CvH%20MSbH2/1H%20and%2013C%20NMR%20of%20Na(15c5)SbH2/10/pdata/1/auditp.txt, 0)
$$ ##TITLE= Audit trail, TOPSPIN		Version 3.2
$$ ##JCAMPDX= 5.01
$$ ##ORIGIN= Bruker BioSpin GmbH
$$ ##OWNER= logout
$$ $$ /nmrdata/data/akhaenisch/nmr/KDP035.2/10/pdata/1/auditp.txt
$$ ##AUDIT TRAIL=  $$ (NUMBER, WHEN, WHO, WHERE, PROCESS, VERSION, WHAT)
$$ (   1,<2022-02-15 18:49:33.917 +0100>,<logout>,<kalin.chemie.uni-marburg.de>,<go>,<TOPSPIN 3.2>,
$$       <created by zg
$$ 	started at 2022-02-15 18:35:50.333 +0100,
$$ 	POWCHK disabled, PULCHK disabled,
$$        configuration hash MD5:
$$        B0 50 E2 DC AB 49 23 BE 1A F2 02 1F 62 09 6E 76
$$        data hash MD5: 64K
$$        AF 19 50 B9 5A 9E 28 99 52 7F C1 15 C4 34 C0 77>)
$$ (   2,<2022-02-15 18:49:45.487 +0100>,<logout>,<kalin.chemie.uni-marburg.de>,<audit>,<TOPSPIN 3.2>,
$$       <user comment:
$$        ICON-NMR User ID: akhaenisch
$$        data hash MD5: 64K
$$        AF 19 50 B9 5A 9E 28 99 52 7F C1 15 C4 34 C0 77>)
$$ (   3,<2022-02-15 18:49:45.953 +0100>,<logout>,<kalin.chemie.uni-marburg.de>,<proc1d>,<TOPSPIN 3.2>,
$$       <Start of raw data processing
$$        ef LB = 0.3 FT_mod = 6 PKNL = 1 SI = 32K 
$$        data hash MD5: 32K
$$        A4 5C 19 EF DA 80 D0 DE B1 3A A4 47 B8 F5 EC 22>)
$$ (   4,<2022-02-15 18:49:46.047 +0100>,<logout>,<kalin.chemie.uni-marburg.de>,<proc1d>,<TOPSPIN 3.2>,
$$       <apk 
$$        data hash MD5: 32K
$$        B6 7A E3 77 76 B4 A1 7C C1 BF D1 51 25 93 6E 52>)
$$ (   5,<2022-02-15 18:49:46.056 +0100>,<logout>,<kalin.chemie.uni-marburg.de>,<proc1d>,<TOPSPIN 3.2>,
$$       <abs ABSG = 5 
$$        data hash MD5: 32K
$$        69 07 92 37 B6 8A FE BF 40 55 BF E7 E2 07 A6 CD>)
$$ (   6,<2022-02-15 18:49:46.270 +0100>,<logout>,<kalin.chemie.uni-marburg.de>,<dirdata>,<TOPSPIN 3.2>,
$$       <wrpa from 1 10 "KDP035.2" "/opt/topspin3.2pl7/data/akhaenisch/nmr"
$$        data hash MD5: 32K
$$        69 07 92 37 B6 8A FE BF 40 55 BF E7 E2 07 A6 CD>)
$$ ##END=
$$ 
$$ $$ hash MD5
$$ $$ EB 1C 30 A5 36 28 19 F1 85 16 D7 9A 63 08 71 F8
$$ 
##$PARAMETER FILE=	(datafile, ASCII, c:/Users/n16601rs/OneDrive%20-%20The%20University%20of%20Manchester/MS%20U-Sb/OG%20compounds/NMR-CvH%20MSbH2/NMR-CvH%20MSbH2/1H%20and%2013C%20NMR%20of%20Na(15c5)SbH2/10/fid, 0)
$$ 
##$PARAMETER FILE=	(format.temp, ASCII, c:/Users/n16601rs/OneDrive%20-%20The%20University%20of%20Manchester/MS%20U-Sb/OG%20compounds/NMR-CvH%20MSbH2/NMR-CvH%20MSbH2/1H%20and%2013C%20NMR%20of%20Na(15c5)SbH2/10/format.temp, 0)
$$ EDIT_PAR COMMAND FILE
$$ 
$$ DI_MODE         LONG
$$ ED_ENTRY        ACQU
$$ ORDER           FILE
$$ 
$$ 
$$ HEADER		"F2 - Acquisition Parameters"
$$ T_NAME		Date_
$$ 		TYPE	R64
$$ 		CLASS	ACQU
$$ 		SUBRANGE 0.0 50000000
$$ 		REL	"Date_=itodate(DATE)"
$$ 		INV_REL	"DATE=datetoi(Date_,DATE)"
$$ 		FORMAT	"%14.0f"
$$ 		TEXT	" "
$$ END
$$ T_NAME		Time
$$ 		TYPE	R32
$$ 		CLASS	ACQU
$$ 		SUBRANGE 0.0 1000000
$$ 		REL	"Time=itotime(DATE)"
$$ 		INV_REL	"DATE=timetoi(Time,DATE)"
$$ 		FORMAT	"%14.2f"
$$ 		TEXT	" "
$$ END
$$ NAME		INSTRUM
$$ 		TEXT	" "
$$ END
$$ NAME		PROBHD
$$ 		FORMAT	"%14.14s"
$$ 		TEXT	" "
$$ END
$$ NAME		PULPROG
$$ 		TEXT	" "
$$ END
$$ NAME		TD
$$ 		TEXT	" "
$$ END
$$ NAME		SOLVENT
$$ 		TEXT	" "
$$ END
$$ NAME		NS
$$ 		TEXT	" "
$$ END
$$ NAME		DS
$$ 		TEXT	" "
$$ END
$$ T_NAME		SWH
$$ 		TYPE	R32
$$ 		CLASS	ACQU
$$ 		SUBRANGE 0.0 1e8
$$ 		REL	"SWH=SW*SFO1"
$$ 		INV_REL "SW=SWH/SFO1"
$$ 		UNIT	"Hz"
$$ 		FORMAT	"%14.3f Hz"
$$ 		TEXT	" "
$$ END
$$ T_NAME          FIDRES
$$                 TYPE    R32
$$                 CLASS   ACQU
$$                 SUBRANGE 0.0 100000
$$                 REL     "FIDRES=SW*SFO1/TD"
$$                 INV_REL "TD = nextpow(SW*SFO1/FIDRES)"
$$ 		UNIT	"Hz"
$$ 		FORMAT	"%14.6f Hz"
$$ 		TEXT	" "
$$ END
$$ T_NAME          AQ
$$ 		TYPE	R32
$$ 		CLASS	ACQU
$$ 		SUBRANGE 0.0 1000
$$ 		REL	"AQ=aqcalc(SW,SFO1,TD,DIGTYP)"
$$ 		INV_REL	"TD=tdcalc(SW,SFO1,1.0e6*AQ,DIGTYP)"
$$ 		UNIT	"sec"
$$ 		FORMAT	"%14.7f sec"
$$ 		TEXT	" "
$$ END
$$ NAME		RG
$$ 		TEXT	" "
$$ END
$$ T_NAME          DW
$$ 		TYPE	R32
$$ 		CLASS	ACQU
$$ 		SUBRANGE 0.0 1000000
$$ 		REL	"DW=1/(2*SW*SFO1)"
$$ 		INV_REL	"SW=1000000/(2*(0.005+DW)*SFO1)"
$$ 		UNIT	"usec"
$$ 		FORMAT	"%14.3lf usec"
$$ 		TEXT	" "
$$ END
$$ NAME		DE
$$ 		FORMAT	"%14.2f usec"
$$ 		TEXT	" "
$$ END
$$ NAME		TE
$$ 		FORMAT	"%14.1f K"
$$ 		TEXT	" "
$$ END
$$ T_NAME		D1
$$ 		TYPE	R32
$$ 		CLASS	ACQU
$$ 		SUBRANGE 0.0 1e38
$$ 		REL	"D1=D[1]"
$$ 		INV_REL	"D[1]=D1"
$$ 		UNIT	"sec"
$$ 		FORMAT	"%14.8f sec"
$$ 		TEXT	" "
$$ END
$$ NAME		TD0
$$ 		TEXT	" "
$$ END
$$ HEADER		"======== CHANNEL f1 ========"
$$ NAME		SFO1
$$ 		FORMAT	"%14.7f MHz"
$$ 		TEXT	" "
$$ END
$$ NAME		NUC1
$$ 		NONEDIT
$$ 		TEXT	" "
$$ END
$$ T_NAME		P1
$$ 		TYPE	R32
$$ 		CLASS	ACQU
$$ 		SUBRANGE 0.0 1.0e10
$$ 		REL	"P1=P[1]"
$$ 		INV_REL	"P[1]=P1"
$$ 		UNIT	"usec"
$$ 		FORMAT	"%14.2f usec"
$$ 		TEXT	" "
$$ END
$$ T_NAME		PLW1
$$ 		TYPE	R32
$$ 		CLASS	ACQU
$$ 		SUBRANGE 0 36.8
$$ 		REL	"PLW1=PLW[1]"
$$ 		INV_REL	"PLW[1]=PLW1"
$$ 		UNIT	"W"
$$ 		FORMAT	"%14.8f W"
$$ 		TEXT	"power PLW1 "
$$ END
$$ 
##$PARAMETER FILE=	(intrng, ASCII, c:/Users/n16601rs/OneDrive%20-%20The%20University%20of%20Manchester/MS%20U-Sb/OG%20compounds/NMR-CvH%20MSbH2/NMR-CvH%20MSbH2/1H%20and%2013C%20NMR%20of%20Na(15c5)SbH2/10/pdata/1/intrng, 0)
$$ P 0
$$ 9.168615   8.443904
$$ 7.907920   6.964914
$$ 4.988944   3.067704
$$ 1.869918   1.016872
$$ -3.515718   -3.777419
$$ -3.778048   -3.934063
$$ -3.934692   -4.130968
$$ 
##$PARAMETER FILE=	(parm.txt, ASCII, c:/Users/n16601rs/OneDrive%20-%20The%20University%20of%20Manchester/MS%20U-Sb/OG%20compounds/NMR-CvH%20MSbH2/NMR-CvH%20MSbH2/1H%20and%2013C%20NMR%20of%20Na(15c5)SbH2/10/pdata/1/parm.txt, 0)
$$ 
$$ Current Data Parameters
$$ NAME           KDP035.2              
$$ EXPNO                10              
$$ PROCNO                1              
$$ 
$$ F2 - Acquisition Parameters
$$ Date_          20220215              
$$ Time              18.49              
$$ INSTRUM           Spect              
$$ PROBHD   5 mm DUL 13C-1              
$$ PULPROG            zg30              
$$ TD                65536              
$$ SOLVENT             Pyr              
$$ NS                  128              
$$ DS                    2              
$$ SWH            6188.119 Hz           
$$ FIDRES         0.094423 Hz           
$$ AQ            5.2953086 sec          
$$ RG                  228              
$$ DW               80.800 usec         
$$ DE                 6.50 usec         
$$ TE                300.0 K            
$$ D1           1.00000000 sec          
$$ TD0                   1              
$$ 
$$ ======== CHANNEL f1 ========
$$ SFO1        300.1918538 MHz          
$$ NUC1                 1H              
$$ P1                10.00 usec         
$$ PLW1         9.24370003 W            
$$ 
$$ F2 - Processing parameters
$$ SI                32768              
$$ SF          300.1900000 MHz          
$$ WDW                  EM              
$$ SSB      0              
$$ LB                 0.30 Hz           
$$ GB       0              
$$ PC                 1.00              
$$ 
##$PARAMETER FILE=	(procs, ASCII, c:/Users/n16601rs/OneDrive%20-%20The%20University%20of%20Manchester/MS%20U-Sb/OG%20compounds/NMR-CvH%20MSbH2/NMR-CvH%20MSbH2/1H%20and%2013C%20NMR%20of%20Na(15c5)SbH2/10/pdata/1/procs, 0)
$$ ##TITLE= Parameter file, TOPSPIN		Version 3.2
$$ ##JCAMPDX= 5.0
$$ ##DATATYPE= Parameter Values
$$ ##NPOINTS= 1	$$ modification sequence number
$$ ##ORIGIN= Bruker BioSpin GmbH
$$ ##OWNER= logout
$$ $$ 2022-02-15 18:49:46.269 +0100  logout@kalin.chemie.uni-marburg.de
$$ $$ /nmrdata/data/akhaenisch/nmr/KDP035.2/10/pdata/1/procs
$$ $$ process /opt/topspin3.2pl7/prog/mod/dirdata
$$ ##$ABSF1= 16.48241
$$ ##$ABSF2= -4.131598
$$ ##$ABSG= 5
$$ ##$ABSL= 3
$$ ##$ALPHA= 0
$$ ##$AQORDER= 0
$$ ##$ASSFAC= 0
$$ ##$ASSFACI= 0
$$ ##$ASSFACX= 0
$$ ##$ASSWID= 0
$$ ##$AUNMP= <MR_proc_1d>
$$ ##$AXLEFT= 0
$$ ##$AXNAME= <>
$$ ##$AXNUC= <1H>
$$ ##$AXRIGHT= 0
$$ ##$AXTYPE= 0
$$ ##$AXUNIT= <>
$$ ##$AZFE= 0.1
$$ ##$AZFW= 0.1
$$ ##$BCFW= 0
$$ ##$BC_mod= 0
$$ ##$BYTORDP= 0
$$ ##$COROFFS= 0
$$ ##$CY= 15
$$ ##$DATMOD= 1
$$ ##$DC= 0
$$ ##$DFILT= <>
$$ ##$DTYPP= 0
$$ ##$ERETIC= no
$$ ##$F1P= 16.4824295043945
$$ ##$F2P= -4.13157766400275
$$ ##$FCOR= 0
$$ ##$FTSIZE= 32768
$$ ##$FT_mod= 6
$$ ##$GAMMA= 0
$$ ##$GB= 0
$$ ##$INTBC= 1
$$ ##$INTSCL= 1
$$ ##$ISEN= 128
$$ ##$LB= 0.3
$$ ##$LEV0= 0
$$ ##$LPBIN= 0
$$ ##$MAXI= 10000
$$ ##$MC2= 0
$$ ##$MEAN= 0
$$ ##$ME_mod= 0
$$ ##$MI= 0
$$ ##$MddCEXP= no
$$ ##$MddCT_SP= no
$$ ##$MddF180= no
$$ ##$MddLAMBDA= 0
$$ ##$MddMEMORY= 0
$$ ##$MddMERGE= 0
$$ ##$MddNCOMP= 0
$$ ##$MddNITER= 0
$$ ##$MddNOISE= 0
$$ ##$MddPHASE= 0
$$ ##$MddSEED= 0
$$ ##$MddSRSIZE= 0
$$ ##$Mdd_CsALG= 0
$$ ##$Mdd_CsLAMBDA= 0
$$ ##$Mdd_CsNITER= 0
$$ ##$Mdd_CsNORM= 0
$$ ##$Mdd_CsZF= 0
$$ ##$Mdd_mod= 0
$$ ##$NCOEF= 0
$$ ##$NC_proc= 0
$$ ##$NLEV= 6
$$ ##$NOISF1= 0
$$ ##$NOISF2= 0
$$ ##$NSP= 0
$$ ##$NTH_PI= 0
$$ ##$NZP= 0
$$ ##$OFFSET= 16.48241
$$ ##$PC= 1
$$ ##$PHC0= -34.5383
$$ ##$PHC1= -5.691036
$$ ##$PH_mod= 1
$$ ##$PKNL= yes
$$ ##$PPARMOD= 0
$$ ##$PPDIAG= 0
$$ ##$PPIPTYP= 0
$$ ##$PPMPNUM= 2147483647
$$ ##$PPRESOL= 1
$$ ##$PSCAL= 4
$$ ##$PSIGN= 0
$$ ##$PYNMP= <proc.py>
$$ ##$REVERSE= no
$$ ##$SF= 300.19
$$ ##$SI= 32768
$$ ##$SIGF1= 0
$$ ##$SIGF2= 0
$$ ##$SINO= 400
$$ ##$SIOLD= 32768
$$ ##$SPECTYP= <>
$$ ##$SREGLST= <1H.Pyr>
$$ ##$SSB= 0
$$ ##$STSI= 32768
$$ ##$STSR= 0
$$ ##$SW_p= 6188.11881188118
$$ ##$SYMM= 0
$$ ##$S_DEV= 0
$$ ##$TDeff= 65536
$$ ##$TDoff= 0
$$ ##$TI= <>
$$ ##$TILT= no
$$ ##$TM1= 0
$$ ##$TM2= 0
$$ ##$TOPLEV= 0
$$ ##$USERP1= <user>
$$ ##$USERP2= <user>
$$ ##$USERP3= <user>
$$ ##$USERP4= <user>
$$ ##$USERP5= <user>
$$ ##$WDW= 1
$$ ##$XDIM= 8192
$$ ##$YMAX_p= 408464425
$$ ##$YMIN_p= -911169
$$ ##END=
$$ 
##$PARAMETER FILE=	(pulseprogram, ASCII, c:/Users/n16601rs/OneDrive%20-%20The%20University%20of%20Manchester/MS%20U-Sb/OG%20compounds/NMR-CvH%20MSbH2/NMR-CvH%20MSbH2/1H%20and%2013C%20NMR%20of%20Na(15c5)SbH2/10/pulseprogram, 0)
$$ # 1 "/opt/topspin3.2pl7/exp/stan/nmr/lists/pp/zg30"
$$ ;zg30
$$ ;avance-version (12/01/11)
$$ ;1D sequence
$$ ;using 30 degree flip angle
$$ ;
$$ ;$CLASS=HighRes
$$ ;$DIM=1D
$$ ;$TYPE=
$$ ;$SUBTYPE=
$$ ;$COMMENT=
$$ ;$RECOMMEND=y
$$ 
$$ 
$$ # 1 "/opt/topspin3.2pl7/exp/stan/nmr/lists/pp/Avance.incl" 1
$$ ;Avance2.incl
$$ ;   for TCU3
$$ ;
$$ ;avance-version (13/06/17)
$$ ;
$$ ;$CLASS=HighRes Incl
$$ ;$COMMENT=
$$ # 145 "/opt/topspin3.2pl7/exp/stan/nmr/lists/pp/Avance.incl"
$$ ;$Id: Avance2.incl,v 1.23.8.3 2013/08/30 09:44:49 ber Exp $
$$ # 14 "/opt/topspin3.2pl7/exp/stan/nmr/lists/pp/zg30" 2
$$ 
$$ 
$$ # 17 "/opt/topspin3.2pl7/exp/stan/nmr/lists/pp/zg30"
$$ "acqt0=-p1*0.66/3.1416"
$$ 
$$ 
$$ # 1 "mc_line 20 file /opt/topspin3.2pl7/exp/stan/nmr/lists/pp/zg30 exp. def. part of mc cmd. before ze"
$$ define delay MCWRK
$$ define delay MCREST
$$ "MCREST = 30m - 30m"
$$ "MCWRK = 0.333333*30m"
$$ 
$$     dccorr
$$ # 20 "/opt/topspin3.2pl7/exp/stan/nmr/lists/pp/zg30"
$$ 1 ze
$$ # 1 "mc_line 20 file /opt/topspin3.2pl7/exp/stan/nmr/lists/pp/zg30 exp. def. of mc cmd. after ze"
$$ # 21 "/opt/topspin3.2pl7/exp/stan/nmr/lists/pp/zg30"
$$ # 1 "mc_line 21 file /opt/topspin3.2pl7/exp/stan/nmr/lists/pp/zg30 exp. start label for mc cmd."
$$ 2 MCWRK  * 2
$$ LBLF0, MCWRK
$$   MCREST
$$ # 22 "/opt/topspin3.2pl7/exp/stan/nmr/lists/pp/zg30"
$$   d1
$$   p1*0.33 ph1
$$   go=2 ph31
$$ # 1 "mc_line 25 file /opt/topspin3.2pl7/exp/stan/nmr/lists/pp/zg30 exp. mc cmd. in line"
$$   MCWRK wr #0
$$   MCWRK zd
$$   lo to LBLF0 times td0
$$ 
$$   MCWRK
$$ # 26 "/opt/topspin3.2pl7/exp/stan/nmr/lists/pp/zg30"
$$ exit
$$ # 29 "/opt/topspin3.2pl7/exp/stan/nmr/lists/pp/zg30"
$$ ph1=0 2 2 0 1 3 3 1
$$ ph31=0 2 2 0 1 3 3 1
$$ 
$$ 
$$ ;pl1 : f1 channel - power level for pulse (default)
$$ ;p1 : f1 channel -  90 degree high power pulse
$$ ;d1 : relaxation delay; 1-5 * T1
$$ ;ns: 1 * n, total number of scans: NS * TD0
$$ # 40 "/opt/topspin3.2pl7/exp/stan/nmr/lists/pp/zg30"
$$ ;$Id: zg30,v 1.11.6.1 2012/01/31 17:56:41 ber Exp $
$$ 
##$PARAMETER FILE=	(title, ASCII, c:/Users/n16601rs/OneDrive%20-%20The%20University%20of%20Manchester/MS%20U-Sb/OG%20compounds/NMR-CvH%20MSbH2/NMR-CvH%20MSbH2/1H%20and%2013C%20NMR%20of%20Na(15c5)SbH2/10/pdata/1/title, 0)
$$ 
$$ 
##$PARAMETER FILE=	(uxnmr.par, ASCII, c:/Users/n16601rs/OneDrive%20-%20The%20University%20of%20Manchester/MS%20U-Sb/OG%20compounds/NMR-CvH%20MSbH2/NMR-CvH%20MSbH2/1H%20and%2013C%20NMR%20of%20Na(15c5)SbH2/10/uxnmr.par, 0)
$$ ##TITLE= Parameter file, TOPSPIN		Version 3.2
$$ ##JCAMPDX= 5.0
$$ ##DATATYPE= Parameter Values
$$ ##NPOINTS= 959	$$ modification sequence number
$$ ##ORIGIN= Bruker BioSpin GmbH
$$ ##OWNER= nmrsu
$$ $$ 2022-01-24 10:47:14.548 +0100  logout@kalin.chemie.uni-marburg.de
$$ $$ /opt/topspin3.2pl7/conf/instr/Spect/uxnmr.par
$$ $$ process /opt/topspin3.2pl7/prog/mod/hconfserver
$$ ##$ACB= 0
$$ ##$ACBTAT= (0..23)
$$ 0 66 66 50 0 0 0 0 0 0 0 0 0 0 0 0 0 0 0 0 0 0 0 0
$$ ##$ACBTBA= (0..23)
$$ 0 1 1 0 0 0 0 0 0 0 0 0 0 0 0 0 0 0 0 0 0 0 0 0
$$ ##$ACBTBLK= (0..23)
$$ 0 0 0 0 0 0 0 0 0 0 0 0 0 0 0 0 0 0 0 0 0 0 0 0
$$ ##$ACBTCTL= (0..23)
$$ 0 0 0 0 0 0 0 0 0 0 0 0 0 0 0 0 0 0 0 0 0 0 0 0
$$ ##$ACBTDI= (0..23)
$$ 0 102 102 72 0 0 0 0 0 0 0 0 0 0 0 0 0 0 0 0 0 0 0 0
$$ ##$ACBTDM= (0..23)
$$ 0 10 10 0 0 0 0 0 0 0 0 0 0 0 0 0 0 0 0 0 0 0 0 0
$$ ##$ACBTFHI= (0..23)
$$ 0 400 400 0 0 0 0 0 0 0 0 0 0 0 0 0 0 0 0 0 0 0 0 0
$$ ##$ACBTFL= (0..23)
$$ 0 73 74 8 0 0 0 0 0 0 0 0 0 0 0 0 0 0 0 0 0 0 0 0
$$ ##$ACBTFLO= (0..23)
$$ 0 14 14 0 0 0 0 0 0 0 0 0 0 0 0 0 0 0 0 0 0 0 0 0
$$ ##$ACBTINP= (0..23)
$$ 0 1 2 3 0 0 0 0 0 0 0 0 0 0 0 0 0 0 0 0 0 0 0 0
$$ ##$ACBTOUT= (0..23)
$$ 0 1 2 0 0 0 0 0 0 0 0 0 0 0 0 0 0 0 0 0 0 0 0 0
$$ ##$ACBTPO= (0..23)
$$ 0 150000 60000 20000 0 0 0 0 0 0 0 0 0 0 0 0 0 0 0 0 0 0 0 0
$$ ##$ACBTPW= (0..23)
$$ 0 10 10 0 0 0 0 0 0 0 0 0 0 0 0 0 0 0 0 0 0 0 0 0
$$ ##$ACBTSB= (0..23)
$$ 0 0 0 0 0 0 0 0 0 0 0 0 0 0 0 0 0 0 0 0 0 0 0 0
$$ ##$ACBTSDT= (0..23)
$$ 0 0 0 0 0 0 0 0 0 0 0 0 0 0 0 0 0 0 0 0 0 0 0 0
$$ ##$ACBTY= <no>
$$ ##$AMPDFLT= no
$$ ##$AQSBDCH= (0..95)
$$ 0 0 0 0 0 0 0 255 255 255 255 255 255 255 255 255 255 255 255 255 255 255
$$ 255 255 255 255 255 255 255 255 255 255 255 255 255 255 255 255 255 255
$$ 255 255 255 255 255 255 255 255 255 255 255 255 255 255 255 255 255 255
$$ 255 255 255 255 255 255 255 255 255 255 255 255 255 255 255 255 255 255
$$ 255 255 255 255 255 255 255 255 255 255 255 255 255 255 255 255 255 255
$$ 255 255
$$ ##$AQSBDHW= (0..95)
$$ 1 1 4 4 0 0 0 255 255 255 255 255 255 255 255 255 255 255 255 255 255 255
$$ 255 255 255 255 255 255 255 255 255 255 255 255 255 255 255 255 255 255
$$ 255 255 255 255 255 255 255 255 255 255 255 255 255 255 255 255 255 255
$$ 255 255 255 255 255 255 255 255 255 255 255 255 255 255 255 255 255 255
$$ 255 255 255 255 255 255 255 255 255 255 255 255 255 255 255 255 255 255
$$ 255 255
$$ ##$AQSBDID= (0..95)
$$ 82 88 83 83 65 67 66 255 255 255 255 255 255 255 255 255 255 255 255 255
$$ 255 255 255 255 255 255 255 255 255 255 255 255 255 255 255 255 255 255
$$ 255 255 255 255 255 255 255 255 255 255 255 255 255 255 255 255 255 255
$$ 255 255 255 255 255 255 255 255 255 255 255 255 255 255 255 255 255 255
$$ 255 255 255 255 255 255 255 255 255 255 255 255 255 255 255 255 255 255
$$ 255 255 255 255
$$ ##$AQSBDNO= (0..95)
$$ 1 1 1 2 1 1 1 255 255 255 255 255 255 255 255 255 255 255 255 255 255 255
$$ 255 255 255 255 255 255 255 255 255 255 255 255 255 255 255 255 255 255
$$ 255 255 255 255 255 255 255 255 255 255 255 255 255 255 255 255 255 255
$$ 255 255 255 255 255 255 255 255 255 255 255 255 255 255 255 255 255 255
$$ 255 255 255 255 255 255 255 255 255 255 255 255 255 255 255 255 255 255
$$ 255 255
$$ ##$AQSBDSL= (0..95)
$$ 2 3 4 5 9 11 25 255 255 255 255 255 255 255 255 255 255 255 255 255 255
$$ 255 255 255 255 255 255 255 255 255 255 255 255 255 255 255 255 255 255
$$ 255 255 255 255 255 255 255 255 255 255 255 255 255 255 255 255 255 255
$$ 255 255 255 255 255 255 255 255 255 255 255 255 255 255 255 255 255 255
$$ 255 255 255 255 255 255 255 255 255 255 255 255 255 255 255 255 255 255
$$ 255 255 255
$$ ##$AQSBDTY= (0..95)
$$ 98 2 16 16 5 9 7 255 255 255 255 255 255 255 255 255 255 255 255 255 255
$$ 255 255 255 255 255 255 255 255 255 255 255 255 255 255 255 255 255 255
$$ 255 255 255 255 255 255 255 255 255 255 255 255 255 255 255 255 255 255
$$ 255 255 255 255 255 255 255 255 255 255 255 255 255 255 255 255 255 255
$$ 255 255 255 255 255 255 255 255 255 255 255 255 255 255 255 255 255 255
$$ 255 255 255
$$ ##$AQSBUAD= (0..95)
$$ 16 52 36 37 54 26 32 255 255 255 255 255 255 255 255 255 255 255 255 255
$$ 255 255 255 255 255 255 255 255 255 255 255 255 255 255 255 255 255 255
$$ 255 255 255 255 255 255 255 255 255 255 255 255 255 255 255 255 255 255
$$ 255 255 255 255 255 255 255 255 255 255 255 255 255 255 255 255 255 255
$$ 255 255 255 255 255 255 255 255 255 255 255 255 255 255 255 255 255 255
$$ 255 255 255 255
$$ ##$AQSECL= (0..95)
$$ 0 3 4 3 0 3 255 255 255 255 255 255 255 255 255 255 255 255 255 255 255
$$ 255 255 255 255 255 255 255 255 255 255 255 255 255 255 255 255 255 255
$$ 255 255 255 255 255 255 255 255 255 255 255 255 255 255 255 255 255 255
$$ 255 255 255 255 255 255 255 255 255 255 255 255 255 255 255 255 255 255
$$ 255 255 255 255 255 255 255 255 255 255 255 255 255 255 255 255 255 255
$$ 255 255 255
$$ ##$AQSECLS= (0..95)
$$ 0 7 1 2 0 0 255 255 255 255 255 255 255 255 255 255 255 255 255 255 255
$$ 255 255 255 255 255 255 255 255 255 255 255 255 255 255 255 255 255 255
$$ 255 255 255 255 255 255 255 255 255 255 255 255 255 255 255 255 255 255
$$ 255 255 255 255 255 255 255 255 255 255 255 255 255 255 255 255 255 255
$$ 255 255 255 255 255 255 255 255 255 255 255 255 255 255 255 255 255 255
$$ 255 255 255
$$ ##$AQSETH1= <no>
$$ ##$AQSETH2= <no>
$$ ##$AQSSPLT= no
$$ ##$ATT19F= (0..1)
$$ 0 0
$$ ##$ATT1H= (0..1)
$$ 0 0
$$ ##$ATT3H= (0..1)
$$ 0 0
$$ ##$ATTX= (0..1)
$$ 0 0
$$ ##$ATTY= (0..1)
$$ 0 0
$$ ##$ATTZ= (0..1)
$$ 0 0
$$ ##$BACSAIR= yes
$$ ##$BACSCAP= 60
$$ ##$BACSDEL= 10
$$ ##$BACSFCM= no
$$ ##$BACSOPT= <>
$$ ##$BACSTY= <tty08>
$$ ##$BARPTY= <no>
$$ ##$BFREQ= 300.19
$$ ##$BGAETH1= <no>
$$ ##$BGAETH2= <no>
$$ ##$BGAETH3= <no>
$$ ##$BGAETH4= <no>
$$ ##$BGAETH5= <no>
$$ ##$BGAETH6= <no>
$$ ##$BGAETH7= <no>
$$ ##$BGAETH8= <no>
$$ ##$BIRDS= yes
$$ ##$BMPC= 0
$$ ##$BMPCTY= <no>
$$ ##$BPSUTY= <no>
$$ ##$BSMS= 1
$$ ##$BSMS19FLock= yes
$$ ##$BSMSETH= <no>
$$ ##$BSMSTY= <tty02>
$$ ##$BgaChMap= (0..7)
$$ 15 15 15 15 15 15 15 15
$$ ##$BgaChShimMap= (0..7)
$$ 0 0 0 0 0 0 0 0
$$ ##$Bla01Eth= <no>
$$ ##$Bla01Nam= <BLA2BB 150/60 20-400>
$$ ##$Bla01PN= <W1345049>
$$ ##$Bla01SN= <1373>
$$ ##$Bla02Eth= <no>
$$ ##$Bla02Nam= <BSMS 2HTX>
$$ ##$Bla02PN= <>
$$ ##$Bla02SN= <>
$$ ##$Bla03Eth= <no>
$$ ##$Bla03Nam= <>
$$ ##$Bla03PN= <>
$$ ##$Bla03SN= <>
$$ ##$Bla04Eth= <no>
$$ ##$Bla04Nam= <>
$$ ##$Bla04PN= <>
$$ ##$Bla04SN= <>
$$ ##$Bla05Eth= <no>
$$ ##$Bla05Nam= <>
$$ ##$Bla05PN= <>
$$ ##$Bla05SN= <>
$$ ##$Bla06Eth= <no>
$$ ##$Bla06Nam= <>
$$ ##$Bla06PN= <>
$$ ##$Bla06SN= <>
$$ ##$Bla07Eth= <no>
$$ ##$Bla07Nam= <>
$$ ##$Bla07PN= <>
$$ ##$Bla07SN= <>
$$ ##$Bla08Eth= <no>
$$ ##$Bla08Nam= <>
$$ ##$Bla08PN= <>
$$ ##$Bla08SN= <>
$$ ##$CFASMOD= (0..7)
$$ 1 1 1 1 1 1 1 1
$$ ##$CFASMUL= (0..7)
$$ 1 1 1 1 1 1 1 1
$$ ##$CNFTXDR= (0..7)
$$ 6 6 0 0 0 0 0 0
$$ ##$COMDIG2= 0
$$ ##$CPDBTY= <no>
$$ ##$CRCOTY= <no>
$$ ##$CSW1= (0..31)
$$ 0 0 0 0 0 0 0 0 0 0 0 0 0 0 0 0 0 0 0 0 0 0 0 0 0 0 0 0 0 0 0 0
$$ ##$CSW2= (0..31)
$$ 0 0 0 0 0 0 0 0 0 0 0 0 0 0 0 0 0 0 0 0 0 0 0 0 0 0 0 0 0 0 0 0
$$ ##$CSWNUM= (0..7)
$$ 0 0 0 0 0 0 0 0
$$ ##$Ctb1Eth= <no>
$$ ##$DATSTAT= no
$$ ##$DIGI140= (0..7)
$$ 0 0 0 0 0 0 0 0
$$ ##$DIGIB12= (0..7)
$$ 0 0 0 0 0 0 0 0
$$ ##$DIGIB16= (0..7)
$$ 0 0 0 0 0 0 0 0
$$ ##$DIGIFA= (0..7)
$$ 0 0 0 0 0 0 0 0
$$ ##$DIGIHA= (0..7)
$$ 0 0 0 0 0 0 0 0
$$ ##$DIGIHAF= (0..7)
$$ 0 0 0 0 0 0 0 0
$$ ##$DIGIHRD= (0..7)
$$ 0 0 0 0 0 0 0 0
$$ ##$DIGIIA= (0..7)
$$ 0 0 0 0 0 0 0 0
$$ ##$DIGIO16= (0..7)
$$ 0 0 0 0 0 0 0 0
$$ ##$DIGISA= (0..7)
$$ 0 0 0 0 0 0 0 0
$$ ##$DIGISAF= (0..7)
$$ 0 0 0 0 0 0 0 0
$$ ##$DIGISL= (0..7)
$$ 0 0 0 0 0 0 0 0
$$ ##$DIGITYI= (0..7)
$$ 0 0 0 0 0 0 0 0
$$ ##$DIGITYP= (0..7)
$$ 0 0 0 0 0 0 0 0
$$ ##$DIGITZ= 0
$$ ##$DPPFAC= 1
$$ ##$DRMSETH= <no>
$$ ##$DRU= yes
$$ ##$DRUETH01= <149.236.99.89>
$$ ##$DRUETH02= <no>
$$ ##$DRUETH03= <no>
$$ ##$DRUETH04= <no>
$$ ##$DRUETH05= <no>
$$ ##$DRUETH06= <no>
$$ ##$DRUETH07= <no>
$$ ##$DRUETH08= <no>
$$ ##$DRUETH09= <no>
$$ ##$DRUETH10= <no>
$$ ##$DRUETH11= <no>
$$ ##$DRUETH12= <no>
$$ ##$DRUETH13= <no>
$$ ##$DRUETH14= <no>
$$ ##$DRUETH15= <no>
$$ ##$DRUETH16= <no>
$$ ##$DRUETH17= <no>
$$ ##$DRUETH18= <no>
$$ ##$DRUETH19= <no>
$$ ##$DRUETH20= <no>
$$ ##$DRUETH21= <no>
$$ ##$DRUETH22= <no>
$$ ##$DRUETH23= <no>
$$ ##$DRUETH24= <no>
$$ ##$DRUETH25= <no>
$$ ##$DRUETH26= <no>
$$ ##$DRUETH27= <no>
$$ ##$DRUETH28= <no>
$$ ##$DRUETH29= <no>
$$ ##$DRUETH30= <no>
$$ ##$DRUETH31= <no>
$$ ##$DRUETH32= <no>
$$ ##$Description= <Avance-AV 300>
$$ ##$DppType= 0
$$ ##$FCUMEM= (0..7)
$$ 2093056 2093056 0 0 0 0 0 0
$$ ##$FCUPAL= (0..7)
$$ 260 260 0 0 0 0 0 0
$$ ##$FGSVTY= <no>
$$ ##$FQMIX= 0
$$ ##$FUNCMOD= <>
$$ ##$GCUTYPE= 2
$$ ##$GCUTYPE2= 0
$$ ##$GPREDEL= 0
$$ ##$GPSCUTY= <no>
$$ ##$GRADRES= 0
$$ ##$GTUTY= <no>
$$ ##$GradAmpGain= (0..1)
$$ 0 0
$$ ##$GradAmpMaxCurX= (0..1)
$$ 0 0
$$ ##$GradAmpMaxCurY= (0..1)
$$ 0 0
$$ ##$GradAmpMaxCurZ= (0..1)
$$ 10 0
$$ ##$GradAmpType= (0..1)
$$ 2 0
$$ ##$HDIETH1= <no>
$$ ##$HDIETH2= <no>
$$ ##$HDIETH3= <no>
$$ ##$HDIETH4= <no>
$$ ##$HFAC= 3
$$ ##$HPCU= 0
$$ ##$HPCUTY= <no>
$$ ##$HPTXLP= (0..3)
$$ -1 -1 -1 -1
$$ ##$HPTXPI= (0..3)
$$ 0 0 0 0
$$ ##$HPTXPO= (0..3)
$$ 0 0 0 0
$$ ##$HPTXTY= (0..3)
$$ 0 0 0 0
$$ ##$IF451= 0
$$ ##$IFREQ= 1
$$ ##$INTFPR= 0
$$ ##$IPSOETH= <>
$$ ##$LOCKCONF= <>
$$ ##$LOCKTY= <tty03>
$$ ##$LOCSWID= 0
$$ ##$LOCSWIF= 0
$$ ##$LVDSSPLITETH1= <no>
$$ ##$LVDSSPLITETH2= <no>
$$ ##$LVDSSPLITETH3= <no>
$$ ##$LVDSSPLITETH4= <no>
$$ ##$Location= <>
$$ ##$M2FAC= 0
$$ ##$MAS= 0
$$ ##$MASETIME= 10
$$ ##$MASITIME= 10
$$ ##$MASTY= <no>
$$ ##$MAS_CT= 0
$$ ##$MAS_SG= 0
$$ ##$MAS_TO= 0
$$ ##$MEMPRM= 0
$$ ##$MHFAC= 0
$$ ##$MXFAC= 0
$$ ##$NAMPD1= <1H/2H 1H>
$$ ##$NAMPD10= <>
$$ ##$NAMPD11= <>
$$ ##$NAMPD12= <>
$$ ##$NAMPD13= <>
$$ ##$NAMPD14= <>
$$ ##$NAMPD15= <>
$$ ##$NAMPD16= <>
$$ ##$NAMPD2= <1H/2H 2H>
$$ ##$NAMPD3= <XBB19F 2HS>
$$ ##$NAMPD4= <>
$$ ##$NAMPD5= <>
$$ ##$NAMPD6= <>
$$ ##$NAMPD7= <>
$$ ##$NAMPD8= <>
$$ ##$NAMPD9= <>
$$ ##$NFCU= 2
$$ ##$NFRED= 0
$$ ##$NMRCH= 2
$$ ##$NMRMEM= 16384
$$ ##$NPSGU= 0
$$ ##$NRCU= 1
$$ ##$NROUT= 1
$$ ##$NSGU= 2
$$ ##$OrderNo= <>
$$ ##$PAMPF1= (0..15)
$$ 75 24 96 64 0 0 0 0 0 0 0 0 0 0 0 0
$$ ##$PAMPF2= (0..15)
$$ 0 0 0 0 0 0 0 0 0 0 0 0 0 0 0 0
$$ ##$PAMPF3= (0..15)
$$ 0 0 0 0 0 0 0 0 0 0 0 0 0 0 0 0
$$ ##$PAMPF4= (0..15)
$$ 0 0 0 0 0 0 0 0 0 0 0 0 0 0 0 0
$$ ##$PAMPF5= (0..15)
$$ 0 0 0 0 0 0 0 0 0 0 0 0 0 0 0 0
$$ ##$PAMPF6= (0..15)
$$ 0 0 0 0 0 0 0 0 0 0 0 0 0 0 0 0
$$ ##$PAMPF7= (0..15)
$$ 0 0 0 0 0 0 0 0 0 0 0 0 0 0 0 0
$$ ##$PAMPF8= (0..15)
$$ 0 0 0 0 0 0 0 0 0 0 0 0 0 0 0 0
$$ ##$PH4= 0
$$ ##$PHF4TY= <no>
$$ ##$POWCHK= no
$$ ##$PRAMD1= (0..7)
$$ 2 0 0 536870912 0 0 0 0
$$ ##$PRAMD10= (0..7)
$$ 0 0 0 0 0 0 0 0
$$ ##$PRAMD11= (0..7)
$$ 0 0 0 0 0 0 0 0
$$ ##$PRAMD12= (0..7)
$$ 0 0 0 0 0 0 0 0
$$ ##$PRAMD13= (0..7)
$$ 0 0 0 0 0 0 0 0
$$ ##$PRAMD14= (0..7)
$$ 0 0 0 0 0 0 0 0
$$ ##$PRAMD15= (0..7)
$$ 0 0 0 0 0 0 0 0
$$ ##$PRAMD16= (0..7)
$$ 0 0 0 0 0 0 0 0
$$ ##$PRAMD17= (0..7)
$$ 0 0 0 0 0 0 0 0
$$ ##$PRAMD18= (0..7)
$$ 0 0 0 0 0 0 0 0
$$ ##$PRAMD19= (0..7)
$$ 0 0 0 0 0 0 0 0
$$ ##$PRAMD2= (0..7)
$$ 0 1048576 0 536870912 0 1048576 0 536870912
$$ ##$PRAMD20= (0..7)
$$ 0 0 0 0 0 0 0 0
$$ ##$PRAMD21= (0..7)
$$ 0 0 0 0 0 0 0 0
$$ ##$PRAMD3= (0..7)
$$ 2147483644 2131230719 2147483647 67108863 0 0 0 0
$$ ##$PRAMD4= (0..7)
$$ 0 0 0 0 0 0 0 0
$$ ##$PRAMD5= (0..7)
$$ 0 0 0 0 0 0 0 0
$$ ##$PRAMD6= (0..7)
$$ 0 0 0 0 0 0 0 0
$$ ##$PRAMD7= (0..7)
$$ 0 0 0 0 0 0 0 0
$$ ##$PRAMD8= (0..7)
$$ 0 0 0 0 0 0 0 0
$$ ##$PRAMD9= (0..7)
$$ 0 0 0 0 0 0 0 0
$$ ##$PRAMLED= (0..1)
$$ 15 15
$$ ##$PRAMP1= <tty10>
$$ ##$PRAMP2= <no>
$$ ##$PRAMP3= <no>
$$ ##$PRAMP4= <no>
$$ ##$PRAMP5= <no>
$$ ##$PRAMP6= <no>
$$ ##$PRAMP7= <no>
$$ ##$PRAMP8= <no>
$$ ##$PRAMPTP= 1
$$ ##$PREPTY= <no>
$$ ##$PREREC= (0..15)
$$ 0 0 0 0 0 0 0 0 0 0 0 0 0 0 0 0
$$ ##$PRESHLD= 0
$$ ##$PTS160= -1
$$ ##$PTSA2X= (0..7)
$$ 0 0 0 0 0 0 0 0
$$ ##$PTSF2X= (0..7)
$$ 0 0 0 0 0 0 0 0
$$ ##$PTSFMX= (0..19)
$$ 429.9 429.9 0 0 0 0 0 0 0 0 0 0 0 0 0 0 0 0 0 0
$$ ##$PULCHK= no
$$ ##$PramDutyCycPerc= (0..15)
$$ 2 2 2 0 0 0 0 0 0 0 0 0 0 0 0 0
$$ ##$PramPeakPowerW= (0..15)
$$ 100 300 500 0 0 0 0 0 0 0 0 0 0 0 0 0
$$ ##$PramPulWidthMs= (0..15)
$$ 0.02 0.1 0.1 0 0 0 0 0 0 0 0 0 0 0 0 0
$$ ##$PreampMod01PN= <Z003958>
$$ ##$PreampMod01SN= <00100>
$$ ##$PreampMod02PN= <Z003958>
$$ ##$PreampMod02SN= <00100>
$$ ##$PreampMod03PN= <Z003502>
$$ ##$PreampMod03SN= <00058>
$$ ##$PreampMod04PN= <>
$$ ##$PreampMod04SN= <>
$$ ##$PreampMod05PN= <>
$$ ##$PreampMod05SN= <>
$$ ##$PreampMod06PN= <>
$$ ##$PreampMod06SN= <>
$$ ##$PreampMod07PN= <>
$$ ##$PreampMod07SN= <>
$$ ##$PreampMod08PN= <>
$$ ##$PreampMod08SN= <>
$$ ##$PreampMod09PN= <>
$$ ##$PreampMod09SN= <>
$$ ##$PreampMod10PN= <>
$$ ##$PreampMod10SN= <>
$$ ##$PreampMod11PN= <>
$$ ##$PreampMod11SN= <>
$$ ##$PreampMod12PN= <>
$$ ##$PreampMod12SN= <>
$$ ##$PreampMod13PN= <>
$$ ##$PreampMod13SN= <>
$$ ##$PreampMod14PN= <>
$$ ##$PreampMod14SN= <>
$$ ##$PreampMod15PN= <>
$$ ##$PreampMod15SN= <>
$$ ##$PreampMod16PN= <>
$$ ##$PreampMod16SN= <>
$$ ##$PreampModBisDat= (0..15)
$$ 20081016 20081016 20050117 0 0 0 0 0 0 0 0 0 0 0 0 0
$$ ##$ProdigyEth= <no>
$$ ##$RCUCDS= (0..7)
$$ 0 0 0 0 0 0 0 0
$$ ##$RCUCFS= (0..7)
$$ 0 0 0 0 0 0 0 0
$$ ##$RCUCSS= (0..7)
$$ 0 0 0 0 0 0 0 0
$$ ##$RCUI2C1= (0..7)
$$ 0 0 0 0 0 0 0 0
$$ ##$RCUI2C2= (0..7)
$$ 0 0 0 0 0 0 0 0
$$ ##$RCUI2C3= (0..7)
$$ 0 0 0 0 0 0 0 0
$$ ##$RCUI2C4= (0..7)
$$ 0 0 0 0 0 0 0 0
$$ ##$RCUI2C5= (0..7)
$$ 0 0 0 0 0 0 0 0
$$ ##$RCUI2C6= (0..7)
$$ 0 0 0 0 0 0 0 0
$$ ##$RCUI2C7= (0..7)
$$ 0 0 0 0 0 0 0 0
$$ ##$RCUI2C8= (0..7)
$$ 0 0 0 0 0 0 0 0
$$ ##$RDCU= 0
$$ ##$RFSINPUT= (0..1)
$$ 0 0
$$ ##$RFSVTY= <no>
$$ ##$RGTYPE= (0..31)
$$ 9 0 0 0 0 0 0 0 0 0 0 0 0 0 0 0 0 0 0 0 0 0 0 0 0 0 0 0 0 0 0 0
$$ ##$RG_max= (0..31)
$$ 2050 0 0 0 0 0 0 0 0 0 0 0 0 0 0 0 0 0 0 0 0 0 0 0 0 0 0 0 0 0 0 0
$$ ##$RG_min= (0..31)
$$ 0.25 0 0 0 0 0 0 0 0 0 0 0 0 0 0 0 0 0 0 0 0 0 0 0 0 0 0 0 0 0 0 0
$$ ##$RG_tab1= (0..255)
$$ 0.25 0.28 0.32 0.35 0.4 0.44 0.5 0.56 0.64 0.7 0.8 0.89 1 1.12 1.28 1.4
$$ 1.6 1.78 2 2.25 2.56 2.8 3.2 3.56 4 4.5 5 5.6 6.35 7.12 8 9 10 11.3 12.7
$$ 14.2 16 18 20.2 22.6 25.4 28.5 32 36 40.3 45.2 50.8 57 64 71.8 80.6 90.5
$$ 101 114 128 144 161 181 203 228 256 287 322 362 406 456 512 575 645 724
$$ 812 912 1030 1150 1290 1440 1620 1820 2050 -1 -1 -1 -1 -1 -1 -1 -1 -1 -1
$$ -1 -1 -1 -1 -1 -1 -1 -1 -1 -1 -1 -1 -1 -1 -1 -1 -1 -1 -1 -1 -1 -1 -1 -1
$$ -1 -1 -1 -1 -1 -1 -1 -1 -1 -1 -1 -1 -1 -1 -1 -1 -1 -1 -1 -1 -1 -1 -1 -1
$$ -1 -1 -1 -1 -1 -1 -1 -1 -1 -1 -1 -1 -1 -1 -1 -1 -1 -1 -1 -1 -1 -1 -1 -1
$$ -1 -1 -1 -1 -1 -1 -1 -1 -1 -1 -1 -1 -1 -1 -1 -1 -1 -1 -1 -1 -1 -1 -1 -1
$$ -1 -1 -1 -1 -1 -1 -1 -1 -1 -1 -1 -1 -1 -1 -1 -1 -1 -1 -1 -1 -1 -1 -1 -1
$$ -1 -1 -1 -1 -1 -1 -1 -1 -1 -1 -1 -1 -1 -1 -1 -1 -1 -1 -1 -1 -1 -1 -1 -1
$$ -1 -1 -1 -1 -1 -1 -1 -1 -1 -1 -1 -1 -1 -1 -1 -1 -1 -1 -1 -1 -1 -1 -1
$$ ##$RG_tab2= (0..255)
$$ -1 -1 -1 -1 -1 -1 -1 -1 -1 -1 -1 -1 -1 -1 -1 -1 -1 -1 -1 -1 -1 -1 -1 -1
$$ -1 -1 -1 -1 -1 -1 -1 -1 -1 -1 -1 -1 -1 -1 -1 -1 -1 -1 -1 -1 -1 -1 -1 -1
$$ -1 -1 -1 -1 -1 -1 -1 -1 -1 -1 -1 -1 -1 -1 -1 -1 -1 -1 -1 -1 -1 -1 -1 -1
$$ -1 -1 -1 -1 -1 -1 -1 -1 -1 -1 -1 -1 -1 -1 -1 -1 -1 -1 -1 -1 -1 -1 -1 -1
$$ -1 -1 -1 -1 -1 -1 -1 -1 -1 -1 -1 -1 -1 -1 -1 -1 -1 -1 -1 -1 -1 -1 -1 -1
$$ -1 -1 -1 -1 -1 -1 -1 -1 -1 -1 -1 -1 -1 -1 -1 -1 -1 -1 -1 -1 -1 -1 -1 -1
$$ -1 -1 -1 -1 -1 -1 -1 -1 -1 -1 -1 -1 -1 -1 -1 -1 -1 -1 -1 -1 -1 -1 -1 -1
$$ -1 -1 -1 -1 -1 -1 -1 -1 -1 -1 -1 -1 -1 -1 -1 -1 -1 -1 -1 -1 -1 -1 -1 -1
$$ -1 -1 -1 -1 -1 -1 -1 -1 -1 -1 -1 -1 -1 -1 -1 -1 -1 -1 -1 -1 -1 -1 -1 -1
$$ -1 -1 -1 -1 -1 -1 -1 -1 -1 -1 -1 -1 -1 -1 -1 -1 -1 -1 -1 -1 -1 -1 -1 -1
$$ -1 -1 -1 -1 -1 -1 -1 -1 -1 -1 -1 -1 -1 -1 -1 -1
$$ ##$RG_tab3= (0..255)
$$ -1 -1 -1 -1 -1 -1 -1 -1 -1 -1 -1 -1 -1 -1 -1 -1 -1 -1 -1 -1 -1 -1 -1 -1
$$ -1 -1 -1 -1 -1 -1 -1 -1 -1 -1 -1 -1 -1 -1 -1 -1 -1 -1 -1 -1 -1 -1 -1 -1
$$ -1 -1 -1 -1 -1 -1 -1 -1 -1 -1 -1 -1 -1 -1 -1 -1 -1 -1 -1 -1 -1 -1 -1 -1
$$ -1 -1 -1 -1 -1 -1 -1 -1 -1 -1 -1 -1 -1 -1 -1 -1 -1 -1 -1 -1 -1 -1 -1 -1
$$ -1 -1 -1 -1 -1 -1 -1 -1 -1 -1 -1 -1 -1 -1 -1 -1 -1 -1 -1 -1 -1 -1 -1 -1
$$ -1 -1 -1 -1 -1 -1 -1 -1 -1 -1 -1 -1 -1 -1 -1 -1 -1 -1 -1 -1 -1 -1 -1 -1
$$ -1 -1 -1 -1 -1 -1 -1 -1 -1 -1 -1 -1 -1 -1 -1 -1 -1 -1 -1 -1 -1 -1 -1 -1
$$ -1 -1 -1 -1 -1 -1 -1 -1 -1 -1 -1 -1 -1 -1 -1 -1 -1 -1 -1 -1 -1 -1 -1 -1
$$ -1 -1 -1 -1 -1 -1 -1 -1 -1 -1 -1 -1 -1 -1 -1 -1 -1 -1 -1 -1 -1 -1 -1 -1
$$ -1 -1 -1 -1 -1 -1 -1 -1 -1 -1 -1 -1 -1 -1 -1 -1 -1 -1 -1 -1 -1 -1 -1 -1
$$ -1 -1 -1 -1 -1 -1 -1 -1 -1 -1 -1 -1 -1 -1 -1 -1
$$ ##$RG_tab4= (0..255)
$$ -1 -1 -1 -1 -1 -1 -1 -1 -1 -1 -1 -1 -1 -1 -1 -1 -1 -1 -1 -1 -1 -1 -1 -1
$$ -1 -1 -1 -1 -1 -1 -1 -1 -1 -1 -1 -1 -1 -1 -1 -1 -1 -1 -1 -1 -1 -1 -1 -1
$$ -1 -1 -1 -1 -1 -1 -1 -1 -1 -1 -1 -1 -1 -1 -1 -1 -1 -1 -1 -1 -1 -1 -1 -1
$$ -1 -1 -1 -1 -1 -1 -1 -1 -1 -1 -1 -1 -1 -1 -1 -1 -1 -1 -1 -1 -1 -1 -1 -1
$$ -1 -1 -1 -1 -1 -1 -1 -1 -1 -1 -1 -1 -1 -1 -1 -1 -1 -1 -1 -1 -1 -1 -1 -1
$$ -1 -1 -1 -1 -1 -1 -1 -1 -1 -1 -1 -1 -1 -1 -1 -1 -1 -1 -1 -1 -1 -1 -1 -1
$$ -1 -1 -1 -1 -1 -1 -1 -1 -1 -1 -1 -1 -1 -1 -1 -1 -1 -1 -1 -1 -1 -1 -1 -1
$$ -1 -1 -1 -1 -1 -1 -1 -1 -1 -1 -1 -1 -1 -1 -1 -1 -1 -1 -1 -1 -1 -1 -1 -1
$$ -1 -1 -1 -1 -1 -1 -1 -1 -1 -1 -1 -1 -1 -1 -1 -1 -1 -1 -1 -1 -1 -1 -1 -1
$$ -1 -1 -1 -1 -1 -1 -1 -1 -1 -1 -1 -1 -1 -1 -1 -1 -1 -1 -1 -1 -1 -1 -1 -1
$$ -1 -1 -1 -1 -1 -1 -1 -1 -1 -1 -1 -1 -1 -1 -1 -1
$$ ##$RG_tab5= (0..255)
$$ -1 -1 -1 -1 -1 -1 -1 -1 -1 -1 -1 -1 -1 -1 -1 -1 -1 -1 -1 -1 -1 -1 -1 -1
$$ -1 -1 -1 -1 -1 -1 -1 -1 -1 -1 -1 -1 -1 -1 -1 -1 -1 -1 -1 -1 -1 -1 -1 -1
$$ -1 -1 -1 -1 -1 -1 -1 -1 -1 -1 -1 -1 -1 -1 -1 -1 -1 -1 -1 -1 -1 -1 -1 -1
$$ -1 -1 -1 -1 -1 -1 -1 -1 -1 -1 -1 -1 -1 -1 -1 -1 -1 -1 -1 -1 -1 -1 -1 -1
$$ -1 -1 -1 -1 -1 -1 -1 -1 -1 -1 -1 -1 -1 -1 -1 -1 -1 -1 -1 -1 -1 -1 -1 -1
$$ -1 -1 -1 -1 -1 -1 -1 -1 -1 -1 -1 -1 -1 -1 -1 -1 -1 -1 -1 -1 -1 -1 -1 -1
$$ -1 -1 -1 -1 -1 -1 -1 -1 -1 -1 -1 -1 -1 -1 -1 -1 -1 -1 -1 -1 -1 -1 -1 -1
$$ -1 -1 -1 -1 -1 -1 -1 -1 -1 -1 -1 -1 -1 -1 -1 -1 -1 -1 -1 -1 -1 -1 -1 -1
$$ -1 -1 -1 -1 -1 -1 -1 -1 -1 -1 -1 -1 -1 -1 -1 -1 -1 -1 -1 -1 -1 -1 -1 -1
$$ -1 -1 -1 -1 -1 -1 -1 -1 -1 -1 -1 -1 -1 -1 -1 -1 -1 -1 -1 -1 -1 -1 -1 -1
$$ -1 -1 -1 -1 -1 -1 -1 -1 -1 -1 -1 -1 -1 -1 -1 -1
$$ ##$RG_tab6= (0..255)
$$ -1 -1 -1 -1 -1 -1 -1 -1 -1 -1 -1 -1 -1 -1 -1 -1 -1 -1 -1 -1 -1 -1 -1 -1
$$ -1 -1 -1 -1 -1 -1 -1 -1 -1 -1 -1 -1 -1 -1 -1 -1 -1 -1 -1 -1 -1 -1 -1 -1
$$ -1 -1 -1 -1 -1 -1 -1 -1 -1 -1 -1 -1 -1 -1 -1 -1 -1 -1 -1 -1 -1 -1 -1 -1
$$ -1 -1 -1 -1 -1 -1 -1 -1 -1 -1 -1 -1 -1 -1 -1 -1 -1 -1 -1 -1 -1 -1 -1 -1
$$ -1 -1 -1 -1 -1 -1 -1 -1 -1 -1 -1 -1 -1 -1 -1 -1 -1 -1 -1 -1 -1 -1 -1 -1
$$ -1 -1 -1 -1 -1 -1 -1 -1 -1 -1 -1 -1 -1 -1 -1 -1 -1 -1 -1 -1 -1 -1 -1 -1
$$ -1 -1 -1 -1 -1 -1 -1 -1 -1 -1 -1 -1 -1 -1 -1 -1 -1 -1 -1 -1 -1 -1 -1 -1
$$ -1 -1 -1 -1 -1 -1 -1 -1 -1 -1 -1 -1 -1 -1 -1 -1 -1 -1 -1 -1 -1 -1 -1 -1
$$ -1 -1 -1 -1 -1 -1 -1 -1 -1 -1 -1 -1 -1 -1 -1 -1 -1 -1 -1 -1 -1 -1 -1 -1
$$ -1 -1 -1 -1 -1 -1 -1 -1 -1 -1 -1 -1 -1 -1 -1 -1 -1 -1 -1 -1 -1 -1 -1 -1
$$ -1 -1 -1 -1 -1 -1 -1 -1 -1 -1 -1 -1 -1 -1 -1 -1
$$ ##$RG_tab7= (0..255)
$$ -1 -1 -1 -1 -1 -1 -1 -1 -1 -1 -1 -1 -1 -1 -1 -1 -1 -1 -1 -1 -1 -1 -1 -1
$$ -1 -1 -1 -1 -1 -1 -1 -1 -1 -1 -1 -1 -1 -1 -1 -1 -1 -1 -1 -1 -1 -1 -1 -1
$$ -1 -1 -1 -1 -1 -1 -1 -1 -1 -1 -1 -1 -1 -1 -1 -1 -1 -1 -1 -1 -1 -1 -1 -1
$$ -1 -1 -1 -1 -1 -1 -1 -1 -1 -1 -1 -1 -1 -1 -1 -1 -1 -1 -1 -1 -1 -1 -1 -1
$$ -1 -1 -1 -1 -1 -1 -1 -1 -1 -1 -1 -1 -1 -1 -1 -1 -1 -1 -1 -1 -1 -1 -1 -1
$$ -1 -1 -1 -1 -1 -1 -1 -1 -1 -1 -1 -1 -1 -1 -1 -1 -1 -1 -1 -1 -1 -1 -1 -1
$$ -1 -1 -1 -1 -1 -1 -1 -1 -1 -1 -1 -1 -1 -1 -1 -1 -1 -1 -1 -1 -1 -1 -1 -1
$$ -1 -1 -1 -1 -1 -1 -1 -1 -1 -1 -1 -1 -1 -1 -1 -1 -1 -1 -1 -1 -1 -1 -1 -1
$$ -1 -1 -1 -1 -1 -1 -1 -1 -1 -1 -1 -1 -1 -1 -1 -1 -1 -1 -1 -1 -1 -1 -1 -1
$$ -1 -1 -1 -1 -1 -1 -1 -1 -1 -1 -1 -1 -1 -1 -1 -1 -1 -1 -1 -1 -1 -1 -1 -1
$$ -1 -1 -1 -1 -1 -1 -1 -1 -1 -1 -1 -1 -1 -1 -1 -1
$$ ##$RG_tab8= (0..255)
$$ -1 -1 -1 -1 -1 -1 -1 -1 -1 -1 -1 -1 -1 -1 -1 -1 -1 -1 -1 -1 -1 -1 -1 -1
$$ -1 -1 -1 -1 -1 -1 -1 -1 -1 -1 -1 -1 -1 -1 -1 -1 -1 -1 -1 -1 -1 -1 -1 -1
$$ -1 -1 -1 -1 -1 -1 -1 -1 -1 -1 -1 -1 -1 -1 -1 -1 -1 -1 -1 -1 -1 -1 -1 -1
$$ -1 -1 -1 -1 -1 -1 -1 -1 -1 -1 -1 -1 -1 -1 -1 -1 -1 -1 -1 -1 -1 -1 -1 -1
$$ -1 -1 -1 -1 -1 -1 -1 -1 -1 -1 -1 -1 -1 -1 -1 -1 -1 -1 -1 -1 -1 -1 -1 -1
$$ -1 -1 -1 -1 -1 -1 -1 -1 -1 -1 -1 -1 -1 -1 -1 -1 -1 -1 -1 -1 -1 -1 -1 -1
$$ -1 -1 -1 -1 -1 -1 -1 -1 -1 -1 -1 -1 -1 -1 -1 -1 -1 -1 -1 -1 -1 -1 -1 -1
$$ -1 -1 -1 -1 -1 -1 -1 -1 -1 -1 -1 -1 -1 -1 -1 -1 -1 -1 -1 -1 -1 -1 -1 -1
$$ -1 -1 -1 -1 -1 -1 -1 -1 -1 -1 -1 -1 -1 -1 -1 -1 -1 -1 -1 -1 -1 -1 -1 -1
$$ -1 -1 -1 -1 -1 -1 -1 -1 -1 -1 -1 -1 -1 -1 -1 -1 -1 -1 -1 -1 -1 -1 -1 -1
$$ -1 -1 -1 -1 -1 -1 -1 -1 -1 -1 -1 -1 -1 -1 -1 -1
$$ ##$RG_tabA= (0..255)
$$ 0.25 0.28 0.32 0.35 0.4 0.44 0.5 0.56 0.64 0.7 0.8 0.89 1 1.12 1.28 1.4
$$ 1.6 1.78 2 2.25 2.56 2.8 3.2 3.56 4 4.5 5 5.6 6.35 7.12 8 9 10 11.3 12.7
$$ 14.2 16 18 20.2 22.6 25.4 28.5 32 36 40.3 45.2 50.8 57 64 71.8 80.6 90.5
$$ 101 114 128 144 161 181 203 228 256 287 322 362 406 456 512 575 645 724
$$ 812 912 1030 1150 1290 1440 1620 1820 2050 -1 -1 -1 -1 -1 -1 -1 -1 -1 -1
$$ -1 -1 -1 -1 -1 -1 -1 -1 -1 -1 -1 -1 -1 -1 -1 -1 -1 -1 -1 -1 -1 -1 -1 -1
$$ -1 -1 -1 -1 -1 -1 -1 -1 -1 -1 -1 -1 -1 -1 -1 -1 -1 -1 -1 -1 -1 -1 -1 -1
$$ -1 -1 -1 -1 -1 -1 -1 -1 -1 -1 -1 -1 -1 -1 -1 -1 -1 -1 -1 -1 -1 -1 -1 -1
$$ -1 -1 -1 -1 -1 -1 -1 -1 -1 -1 -1 -1 -1 -1 -1 -1 -1 -1 -1 -1 -1 -1 -1 -1
$$ -1 -1 -1 -1 -1 -1 -1 -1 -1 -1 -1 -1 -1 -1 -1 -1 -1 -1 -1 -1 -1 -1 -1 -1
$$ -1 -1 -1 -1 -1 -1 -1 -1 -1 -1 -1 -1 -1 -1 -1 -1 -1 -1 -1 -1 -1 -1 -1 -1
$$ -1 -1 -1 -1 -1 -1 -1 -1 -1 -1 -1 -1 -1 -1 -1 -1 -1 -1 -1 -1 -1 -1 -1
$$ ##$ROUT14= (0..7)
$$ 0 0 0 0 0 0 0 0
$$ ##$ROUTER= 3
$$ ##$RX22TY= <no>
$$ ##$RXFMAX= (0..7)
$$ 1070 -1 -1 -1 -1 -1 -1 -1
$$ ##$RXFMIN= (0..7)
$$ 5 -1 -1 -1 -1 -1 -1 -1
$$ ##$RXINTLV= (0..7)
$$ 0 0 0 0 0 0 0 0
$$ ##$RXMSTY= <no>
$$ ##$SCMTY= <no>
$$ ##$SGUC1= (0..15)
$$ 0 0 0 0 0 0 0 0 0 0 0 0 0 0 0 0
$$ ##$SGUC2= (0..15)
$$ 0 0 0 0 0 0 0 0 0 0 0 0 0 0 0 0
$$ ##$SLCBCONF= <H_>
$$ ##$SPECTR= 5
$$ ##$SY2FLAG= 0
$$ ##$SYNCTRIG= 0
$$ ##$SamChgEth= (0..3)
$$ <149.236.99.106> <no> <no> <no>
$$ ##$Sgu1PowerLevels= (0..7)
$$ 0 0 0 0 0 0 0 0
$$ ##$Sgu2PowerLevels= (0..7)
$$ 0 0 0 0 0 0 0 0
$$ ##$Sgu3PowerLevels= (0..7)
$$ 0 0 0 0 0 0 0 0
$$ ##$Sgu4PowerLevels= (0..7)
$$ 0 0 0 0 0 0 0 0
$$ ##$Sgu5PowerLevels= (0..7)
$$ 0 0 0 0 0 0 0 0
$$ ##$Sgu6PowerLevels= (0..7)
$$ 0 0 0 0 0 0 0 0
$$ ##$Sgu7PowerLevels= (0..7)
$$ 0 0 0 0 0 0 0 0
$$ ##$Sgu8PowerLevels= (0..7)
$$ 0 0 0 0 0 0 0 0
$$ ##$SguType= 1
$$ ##$ShimPowMaxUA= (0..63)
$$ 130000 130000 130000 130000 130000 130000 130000 130000 130000 130000 130000
$$ 130000 130000 130000 130000 130000 130000 130000 130000 130000 130000 130000
$$ 130000 130000 130000 130000 0 0 0 0 0 0 0 0 0 0 0 0 0 0 0 0 0 0 0 0 0 0
$$ 0 0 0 0 0 0 0 0 0 0 0 0 0 0 0 0
$$ ##$ShimPowMaxUC= (0..63)
$$ 131072 131072 131072 131072 131072 131072 131072 131072 131072 131072 131072
$$ 131072 131072 131072 131072 131072 131072 131072 131072 131072 131072 131072
$$ 131072 131072 131072 131072 0 0 0 0 0 0 0 0 0 0 0 0 0 0 0 0 0 0 0 0 0 0
$$ 0 0 0 0 0 0 0 0 0 0 0 0 0 0 0 0
$$ ##$ShimPowMaxUG= (0..63)
$$ 524287 524287 524287 524287 524287 524287 524287 524287 524287 524287 524287
$$ 524287 524287 524287 524287 524287 524287 524287 524287 524287 524287 524287
$$ 524287 524287 524287 524287 524287 524287 524287 524287 524287 524287 524287
$$ 524287 524287 524287 524287 524287 524287 524287 0 0 0 0 0 0 0 0 0 0 0
$$ 0 0 0 0 0 0 0 0 0 0 0 0 0
$$ ##$ShimPowRcbType= 2
$$ ##$ShimPowRes= (0..63)
$$ 4 4 4 4 4 4 4 4 4 4 4 4 4 4 4 4 4 4 4 4 4 4 4 4 4 4 0 0 0 0 0 0 0 0 0 0
$$ 0 0 0 0 0 0 0 0 0 0 0 0 0 0 0 0 0 0 0 0 0 0 0 0 0 0 0 0
$$ ##$ShimPowRng0= (0..63)
$$ 0.016 0.11 0.526 0.526 0.526 0.526 0.526 0.526 0.526 0.526 0.526 0.526
$$ 0.526 0.016 0.11 0.526 0.526 0.526 0.526 0.526 0.526 0.526 0.526 0.526
$$ 0.526 0.526 0 0 0 0 0 0 0 0 0 0 0 0 0 0 0 0 0 0 0 0 0 0 0 0 0 0 0 0 0 0
$$ 0 0 0 0 0 0 0 0
$$ ##$ShimPowRng1= (0..63)
$$ 0.059 0.245 1 1 1 1 1 1 1 1 1 1 1 0.059 0.245 1 1 1 1 1 1 1 1 1 1 1 0 0
$$ 0 0 0 0 0 0 0 0 0 0 0 0 0 0 0 0 0 0 0 0 0 0 0 0 0 0 0 0 0 0 0 0 0 0 0 0
$$ ##$ShimPowRng2= (0..63)
$$ 0.132 0.495 1 1 1 1 1 1 1 1 1 1 1 0.132 0.495 1 1 1 1 1 1 1 1 1 1 1 0 0
$$ 0 0 0 0 0 0 0 0 0 0 0 0 0 0 0 0 0 0 0 0 0 0 0 0 0 0 0 0 0 0 0 0 0 0 0 0
$$ ##$ShimPowRng3= (0..63)
$$ 0.485 1 1 1 1 1 1 1 1 1 1 1 1 0.485 1 1 1 1 1 1 1 1 1 1 1 1 0 0 0 0 0 0
$$ 0 0 0 0 0 0 0 0 0 0 0 0 0 0 0 0 0 0 0 0 0 0 0 0 0 0 0 0 0 0 0 0
$$ ##$ShimSysFunc= (0..63)
$$ 0 0 0 0 0 0 0 0 0 0 0 0 0 0 0 0 0 0 0 0 0 0 0 0 0 0 0 0 0 0 0 0 0 0 0 0
$$ 0 0 0 0 0 0 0 0 0 0 0 0 0 0 0 0 0 0 0 0 0 0 0 0 0 0 0 0
$$ ##$ShimSysMatrix= 0
$$ ##$ShimSysType= 1
$$ ##$TFXNUM= 0
$$ ##$TRIPLO2= 0
$$ ##$VTU= 0
$$ ##$VTUETH= <no>
$$ ##$VTUTY= <no>
$$ ##$WBREFAM= (0..15)
$$ 23.4 47.5 100 100 100 100 100 100 100 100 100 100 100 100 100 100
$$ ##$WBREFLM= (0..15)
$$ 0 0 0 0 0 0 0 0 0 0 0 0 0 0 0 0
$$ ##$WBREFPH= (0..15)
$$ 69.18 -66.3 0 0 0 0 0 0 0 0 0 0 0 0 0 0
$$ ##$WBSGU= (0..15)
$$ 0 0 0 0 0 0 0 0 0 0 0 0 0 0 0 0
$$ ##$XFAC= 2
$$ ##END=
$$ 
##$DECIM=	3232
##$DSPFVS=	20
##XUNITS=	HZ
##YUNITS=	ARBITRARY UNITS
##FIRSTX=	4947.8546578999994381
##LASTX=	-1240.1697307815359181
##DELTAX=	-0.094423199644183039569
##XFACTOR=	1
##YFACTOR=	0.038143612099439047625
##FIRSTY=	112.13661956787109375
##MINY=	-70.6381378173828125
##MAXY=	401028.1875
##NPOINTS=	65536
##XYDATA=	(X++(Y..Y))
4948B939oj7j1jJ8ponk0k6k7j2lJ0NNPK6K0Mj1m1m3k2j5qj7k5j7LJ1L%J6PJNJ0%j3k6j6oj7
4944B672j0Kj8l1pj0j1Lpk1J4K3oj0j3j7k8l9l4k6JL0L7J2nk6k8LJ2j1k2NJ5LNJ1jj2k6l2
4940B397k1KJ3nl1j4rk3k6kNQJ3QJ6LJJ0J0Jj4k1kom0l2oQRj2j8j2jK5J5Jj2l2k6j5j5j9l2
4936B099k6NL0K5J7j5l6l3j4J0K4L7J3nk1k0qj7j7j%Jj1k2JK3Nj5k1nj0k5jMpjJ9Jl5m0k7
4932A881J0M4K5j9k6k9k6mRL3M2Ol5k6j4pklpjJ0lj2j6j4%j2k2k3l0rK2K5MJ0K3jk9k4j3j8
4928A719j2MRjkOMj1qmj8j3lJmj8pJk7k1J3K1J5QJJ2J7J4Nj4l5l9j6Rlk2k0NK2J7K1K4K6j
4924A675k5j3j3RJ5j5k4k8k1j5Kj0k1j6mnk0j3%k0l9l0QL8L0o%J4kk0l2QM3L2J0kj9k4k5%
4920A422K4J6qk2m0m8k3J3R%J5J8oj0QKk2l5k0j8k0oQL5K3LJ5nm4o5m8PM2M1K1jj6j2qRL2
4916A286K2lk2k1JJ4K4Pj9l0JKk3k4j5pLJ0J1K2J6j2l9m0j8K1j0k6K1L6K7ol0j3j6j8pNJ8
4913A148J5mRNmrj2jpl3l1j3NRlLNj5k1MJ3RJ5nk7k2k4J1J1mMJ4K3Lj3k1j6JOKj9k6nMj2o
4908I66JLKLJ3Oj0j6mJ0j9m6LK4J3K4K8k2m5k6mJ2K0QO%J7J6Jj3l2m0l1j7%K1M4L2qj0qj5
4904I07jJ4rl3j5J5J7J2ol5n7l6J2L4LkJ0Kk3mJ7J0OQPmJNk5k0Lk9n8k6K2K1jj3LJ0ONRLr
4900G56QKj4lMkKJkONprj8NJj8kL5N8K2j9l7k3k4j0RJ1KJ5K8J8Kk2n0j5L9L6J1l5l1j6k9j8
4896F72pNj0m2k3MJ1J6J4qj0RJ3PJ0J3Pll0j2J6MK2L9K9JnKmj7k5m0l3oRQj0%J1Mj0j6Prl1
4892E82nK7J4j6m8j5L1Qk8j7KoLK4J1pjJ3J1ROJ5J7J9J0Jj2l1k9j4j5k0rmMrl0j9LL6M7J2
4888E70j7%J8K5J7NLJ0Pnmjpj0Nk4n5l9j8MM0J7j8J2Rk8pJ6K0jKjmj0rqj8m6o7n2qRJ9M8O3
4883D62N8J2m5k1%LQnj5m7k0QK0L1L7L0J6Qml0l2o%oj5KnLJ7%j0qQK3K1%MK5L2mm3m2k6j2
4879D32J7mj9j3j1OJ4J6J5Rk7k3%olJ8J2j7k9n3j4K9L1K1K2L6Rk7k1J3J5J4RK5J0m9o0oJj7
4876C75j4QOj9j6lj4j2KQJ9j1m5j1K1L4K4k2l3OL0L6J9mlPLmk2k9k4pJ0%l2j2NJnK0L3K1J2
4871C58KJ9K8mk5j5PJ2PJ4K5kk8j4j5k8l1pNJ4K1J9M%LJPkj4L0M8J0k3j2Lj8n4l0mJ7M2M4
4868D14J1k6m5j7K4K8Mkj8k7NQQJ1POJ1J6Nj1l7l8l5lK0Pj0l3l2J9M0K4k9k8OJ1lK0L2rpK0
4864C47J3%OJl0l8l6k6nNK4jj2RJ1J6J6lj3MJ9PJ0L6L0ll5k8m8k5Rkkk8k0NL2J2lj0j6k4j5
4859A89j9KKMN6J8l1mK4K1mlK2Kj0K7K4j3k1J1J6j3l2k0rLk3k6%K7N5J3JJ8Pk4l7j4OL0M3
4856C18J1k4l7l1l5k1r%PjNJ6M9M6j5l5m4pN0K6JK5J9k4l9k8JKj0nKj4k6k3j8J0K6J3lj6k2
4852A40j0mkJ5OKQJ4NJM8L7K8M0K1j7k5k9j5J2Kj4J3Om1n2k2K8M0L8K3j7j5J7Qmj6k2rMmj8
4848B20l0OM0K4QMk8j4NKjPj6j8K0L0Mk6j1Lljk3m7j1N1N2j8m2k0J1K3K5J7L4K8pk5j9l1j8
4844B05qj3k6j0M2M6J4j3k4l3l9ML8L9K6qk1N%n1n6l5oM1M0L0L5J3j3k9rK2K8Pk5n1l4NM3
4840A79K5Jj1m1m1k6KJ4K5M8M7K9j5j7lk6k9J3K8Jj3k0J0K5J6K3J1j0l1pM0L3K1Jk1lPmpP
4836B81Lj9k0j0j1j7j2L%jj7j1K9L4j3j8MK8L1M0L5Kk2j6lj0j9l6l6l3j0K5L0L8J4k6j5OQ
4833B36k0pJ9j7l6j9k3J4L6L0K3k2m5nJ3K8J4j3l7j6K2L1K7QrkJk4j2J3Jj5k1nK2K3K0J9J
4829B53Rkl8j3J6K2K7k8o3j1J1J3Nj5pL6M1J1k9m4k5k0m0l2PK0MJ4L7L9J2j1k5LJ2j9LK4j
4825A96k5qK0K4J3Mjk4l3j6k0lL0M2K0k0PN7L4l5j8Mk1njjj7j6j0rM3N0j3qL5L0Lj5l7m7j3
4822A96K6Qmljnj3j4Njm4k5KJ2L4L9Jj6MKl4l3rJ4J8J5RJ5mj0j8j4j4J2L5K2QJ6K2Ql8m2k5
4817A56k0OJ8nk2J1Lj1j7k5K4L0l4m5LM5M5K1oj1MMK%K3J0m1k7K9K3K2J4L2K5opRMj9k2l7
4814B08l5lL4M1L0J3j1j0J4nl1j0J3KRRj5j2j3KL3K7J2l5n0l5%K3Qj1k0OJ5k2k4m0m0J1K7
4810A15J6qK0K7Kj2k0K1M6J9j4PN7O4K1k5n4p0m6j4RJ7L1K6j5l8kN4L0j6j2j2LL4K5Ok6j4
4806B52K3K2j3k2mJ4Pk2l8j1j2KK8noJ8L1kl1j6NJ4NQJ9jk5MRj5j1J8K7Kk3l5j9QN0N6J9m
4802C26k2j9j3j2j9%qj1j8j2K6L8L2om7k0PM%J7L6L6km5m5j8RK4K9JmnrRok7oj8j7j3l1jK5
4798A65Nk1n4l1jK4L5K8K8L4J0pJ6j0k9J4K4lj4LQL6L9K5kk0k9l3MK5J1l6q4p1m7LM1M2K3
4795A51l%M5L4k6k4lok0RK5J5j9j8j3k9l8qK7L1jokJ5J5J1J7J9om9m5LK0qk4OJ0K1Mk0j1J1
4791A10QJ4J2RL5L4KK1L7pm8n9m7pL8M7L3RLOK1J2nrk0k5RK1pj7j4MqRNLJ0K1JLQl5n8l7J2
4786A54L0L9K4J8PJ0Pk2m4l3j2JL4K5RNj7j4j7lrk3j1K6L8K5OLjmJ6J1Kj9k7P%j9j9lmK1N9
4782B76J8k4j8ql0j5PJ2j2l1k4j3K4N0M7K2k4m5l1k4m6l5%kKM0O7P6M1rpj6l9l7l4j7KKKj4
4779A33LJ0kOJ9J2j1kNJL6M7K0K1Pl2l5l2qK9Qlj2l0l2j7J7M1J5k4j1J0lk4lK5J1j5k0jJ1
4775A70J2J4K3Nj2jL8L9K6K3K9Kn4m4jNm3n5mJ3J8K8qk5j1OJ9K5M7Ml1OL5K5k3l6J1Lk3l4
4771B21j9Pj4l7QM2L6J0j0MLpj1l3j8%LJ2pk2m7j6L6J9oJ0j8n0m2k2PM1L5M4L9k2k8J5QOP
4767A84kJPK3%k9l9j5J6jnL2M9J2MJK6L7%nmk8n4k6nnK4L3j4j8jrMJ6Jk5k8PJ7k2%K2%J2J7
4763B10kJJ6J2L2J2j7lPj4k8l1j3OK1J7k0l5j6K0K8NN%j9OK0RpQRnk9m7k5J5L0J9k0l6l4o
4759A01qj5J3K5Jk4ML8M4J3k0l6%Nk4%K8M7L6K2Kl3m3j2PJ5J8K9qn7k3K8PKJ5LKrk4j9J3M9
4755B12L0k5j8j2k7j8J0J4k9l3J7M4kj7RJ2JK0M4N8J9l7o8o6n3m1ON3K7oJJ9J3jj4%Lrl8k6
4751G2K4L4J0KK5K4K5%k6J7K6kOJ1J5Lk6k4k7pj8l4l5l4%N1O0K8opOK2Qm9o0J1N8L4k6l2j1
4747A48jJ9M5K4lj4j8k0j6J1K6j8k0MRJ8M8K4l0k0oPJ0K2L1J6p%orJmj5j6J1L4Pl2m0j3Lk7
4743A83l7j2J6J2J3J8nNkk3PK3K1K2J%j9k7k4pmOL2K6J1Qpj0j7k2k8j3PNJ1J0%j0LM9M9OL
4739B80qj4k3k2nqjJ4K4J1jj3qjnj3j8rLk9k8RM0K9J2NJ9OqNp%jjJ4QJ1Nj9%%k7l2J5L7J6
4735B62rk2j1J2Oj6l3rk4m6l5mK3L3L8K4Oj5j1Q%J1L3K2J4M3K6Lj0l5o0m3J8M7L1k0k6k8m7
4731A56oL0PqJ7K8j0J7K0mPMj0l0j2J7L0J2k0k9k3oRK7Nk3k6J5L0L0M0On0m4l8n7k5L3K2j9
4727A22L2P2K3j4MJ1MKQkj7k4l1k3Jjj4k0l2PLj4JL9O1M0Mj0lJ8Mj1%j1l3m0j7NJ3j4k2mJ4
4723A31J4jkK5M3M4J3JPPkm6o4j2K0L3L7K3J3j3j9j0j1oLj9l1k6k4nK6K5L5L9J6rk5k4m0k1
4720A45J6L0L3nl7k2j9J1J5j9j9J1J4j5k1J0M7RkK6L9K4Mj5k8KL0L4K9%k7m4m1m2m6j7J9O
4716A35opK5K5kjNqJ0K2K1J0K5L6PKJ9j0l1k2j0KOj3ok0k9j1K7K3NRj3m0m0j4KQmlMMJ8J7
4712A77M2O2Lk6Pj3m0m2l8m0j7J4K9N2N9L5j3m9n2k4jpl6l7j7RK4K5nj1J6L9M0Rk2m2k9j1
4708G0oK2J5pJ6L6L7K8J5Kk8j3%j0k1j5K6K8KPL5K6Qk8n3l3qj4l0qJ7L4M1rl2KM2K0rl6m5
4704A24j1K6J3j1K3L2j0LJ4KJj0j3JMOL7K0lK5J4k0j8j1nlj1j6k2j9%L1K4MJ7K4k7m7oQL8
4700B28K8j1j1Knj2k4m2l4j1Jl%K4K0plJ6J9rqL9M6%l5l3l0k9k0LK9J2J4M8L5L5K6qm3n2j5
4697A80J8J9K5j6JK3j0k7j3J1L6J9nJ0J7rk7l8l1J1J6J1mj9k3okj2QOLmj8qJ1J5Lk9k4%J0
4693A28j5j6j0k1j4K6J9K4N9M4J0j4k7j1qJ3J8nJ8J4LJ7Jj2j2j4k2m3k7NK8J5J8M9L6K2j3
4689B83m1k0J7j0k3PN5L3l5m2K1L8J0Nj6m3pL3K0K1kl1l5k9l0m5l4K0N4K4J6K3Qj4j3pl2l4
4686A45J5M6J7k6l4j7j1jMK8J7PMl9o5j4K8M8O7N8J5k6k0j1lk4j7jj4j9k0j4K2J2qMK0K7J0
4682B10qnLJ0lk7m5l9%J3j3JJ5J4J2J4RqJ5N1Jk5OM3L1k8n0j6J5J4j0k1pmqkjJ7N4L1j5k2
4678B22KMj3qPNoj2k5j8lqpj0k3j1L9M4K1Lj4PK0K0J4j3m0l0kmnOJ1qJ6N0K5pnk2k5mj2J2
4674A93M3K8jk6k2NJ1j3m5k2K8K7kk4j0j6MM4K6RK1K0l3m8j2rK1Kj6j5J8J8j7l5j3K9M6K6
4670B40k4k4%kj1l6oM2J7j5rjL6L8Mpk6l0j0j0J2MJ3J7j3jNk0k2MJ0j7k0J0M1N8L3PKj9l8
4666B32k0j2j0K1K3K7L2Lj8k6n1l5jkrkj8j8RM%jRM2J2nJ4Rl0k0PPJj0J4L0K9j0JK1j0k8j8
4662A93j8Qpm6m5j5RJ8L1%k8oK8L2J8Rqk4j9l2RO2M1%qj6k7k1j6n%L5N0J7j4nL4L9J9k4l0
4658B38j5l1k6ol1j8J7nKJ8M5K7mjk5l1%K3M2K8%k0k5k2j1j%l0j5K5N1M0J8Mj5l9j5koQPq
4654A91mJ6%qk0k7JK9L5K6J2Qlj7J9j6p2m4J3K7Nj5m5l7K5M5Qk0j4JKLLJ2K0L7J5mJ6%j0p
4651B06nKjK3L1K8L4L0k5m5k1j2oK0OQj2k4J6K4rk6oj9k0PJ8K6Rn5n5rJ4J0nk4pJ4K2N7O9
4647B88L9Lj1k1m6m0kL7J5k2mk8m3nK2J6nNL4J7J6lk3mjrk4j0NL2L4K2Pjj2orrJ1Kj8%L0J7
4642B96j6j7j9rK2nm0l3l0J6M6K9Qj8j3k4m3%L0LpJ2K7M5L6pl2k9j8QK9Jm1k2K6RQrkK6J4
4639B57PKjj3QRMLJ8J5ol4k2j9l5k1QK2PJ9J8J3J8NKj8j6k5l1QJ4MQM3J8l0m8k7%J4J7Kj2
4635B05l8k6mK3O8O9J4k4k0k5k0rK%j5k8PRj0oLmJ0L7Lj0j1n8n0lk0mM1L7L2N9K6j5k5j5M
4631B09PJ0jk7l0M%J6M4M6K9J6lj6ql1kJ2pj3k0PK1Ok8k5l0JM1K7jj9j4%J6Jl0k9j2K0N4K9
4627B70Oj2k7KK8Lj7J9J7J0kl5n4j5RK2Qj2qk3k2J2K3j7m3l6J3L6K5L8N0K1k6l9k0J2J0PL3
4623B66Km5l2%kj4j2j9k0LK4L9L5Ql3l6j7q%RK9L3RK7L1J0jk7l2k1j0Prj1J0J6pj7k8JK0J1
4619A89Mj2l2k6oj2J9L2J4J6kj8k6m%KL7O3N4L4Mj9l6m1m7nL7Qk0j8JK8L2Kljjkj9j0k5j3
4615A78Njj2jJ9JK0jj5j5RK2Nnj3rNK0M9L8J5l4k1PoPJ0k0l6k9j6NK7M9K1j5KMm7l1PJmJ6
4611B11K5J9J5J2j2j8k3j0pj8pk0k7k1j0J5M3N9K7KJ4pm3k8jJ1K7K4J7K2Pk7m6k0J7M0L5J9
4607C16j6m6j0Jj9l0k3k1K4J0j4KOJ4JKj0m2k8KK1L2J4J8K9L7M1J3k9m9l1nj3l7m3j7J1N4
4604A65O1%m1l7J9K8j7k4J2J1l3l5%OJ9L9Rk9l0MLjlL1L6JJ4M4K9l0n6%N8K6m3l4j5k3j1%
4600A53J4J0Qj0j3nJ6M5K2l7m0nJ6j8n0jN0N4J9kpk5oJ5J9Lj2nlqnnJ4NQK0K6K4JOj1k7k0
4596B33j2m1n2oK7J8J4J0RLPRKJ9L7K7Kk0lK6jl7m9l7k1rK9L0nk1nM1M3K4J9Ol0k4mj2l2l7
4592A77nRkk3k8k3ML9L6mrPJ2J1QPPQJ2J6lj0lRM3M2j0l5m7l9j1J9J5KlJj4k2K5J8k0k3j1
4588A82%l3l3OL1L1M4K6J5j4k6k3j3j4j3NRmqJ7J7J4J4Pj4k4j8k4j7K7M2K1j2l1j7qJ7pmJ8
4584A86K5K4QmJ8M5J4l9l2rm5k7RL6L5Pj4j7j1J6K2KpmQL3J5j5k5qJj1k3l1j4J4M8N0J4j9
4580B75j6qj3k6RM3K2j4l1j2Rk1l3QL4J1Mj2rM2N9L5Nl0n4k3jj3j0K3K4k8k8lRK2K0j2j9o
4577B32j2J2J8kk2pj9k3k0l6k9MPj8kJ9K1N2N8K7k4j4Klql0k7j1PJ5jJ0K2m%K9L1J2qj9j5
4573B24JL3K7k0n0n8k3J5L1Krqrj8j7j2KL8M5L7Onj3k4qJ9J0mK0J4Mj5l1k4OK1K3LkK1J6O
4569B74LKoJ1J1rm1m2k4j7l4k2NK2L6K6kj6LN3M5J3J1lm5o2j0J4J7M0L1QJ6Jl0n0n9l6nJ4
4565A43K5lj1MmlM1K3j4j6kPJ2K5J8J1K8PORj9l5k5nj6nj8k1K0P%ml4%L8Jk9KJ9L8L4J4j1
4561B57k2m1j7K0Mj0k6j3nk4QL4RNM3L2J9oj8k1k0rnLj4j0J0L5K3k6l1k1J8J9kRj5MM2K3j1
4557B50k4l0k4k7k1jK7J9K5L2J0MJ0RJ2lj2nJ9J6mkJoj8n2n0j8nkj0J0RRK1J8Mj3mKj5pK9
4553A83K4j4j4RK9mm0k9l3l2j7J6Jj0j5LO0P9K1k8k3JjMJ4J6j0qK3J8K0NOlnOmmK0RjqnLk5
4549B37j8ool8l2J7K7OKJ6j2l6lK2K6L0j2k8qKj6j3K1M2J5k6k0QJ7J0ol7n2NL7K1Mj6jK8J
4545B08j4lLOjj6j4Rpl1k1K2L2J7LQL8%l8m8j5K0M4J3l0k7J4M0nk7j3MkkK1J8j1pj7n0j8L3
4541A36L1J5Pk7qJ0k0oL7P7M6Kk6m7l2j2lJ7K0K1L4L5J9jpk5m3l6k6JJ3j4oK1J0k0lLJ6M2
4537B51L6lj8mj0k7j9j6mQK0MJ8K5ok7j8J3OMNJj2j1j0j2JM1N8K1qk7k7k1j7kklOqk7mJ1J4
4533B00j1rONlk5l0K7K8mJ9J6j4k8nPk0k3j6OJ6J1M5N0Rj9k7k8k8l1J5M0K5Qj5k9k9j0QK1
4529A58L0K5Oj1j2j4j2K1M6J2j6k1qj3mK8K2MJPJ2K0lj9k7k5j7k7l0K0L7Kk5JL5L2Nlk0o1
4525A56m1K1M4Kk2qpk2j3K2J5J5L8N7K7j2QK0j9m2j4J8ml0PK5Rl2m2j3J2J3L8O9L7k0n5m3
4522B14%Pqj0J5J7J7K8k6l8K6K7qnPJ2J3j1l1m2j3J2PK5L4K2j0j5k9l5nJ2Ok9k6mOL5M2K0
4518B59J3J1kk2j7l7l4KK9Jj6j3LOk0l1k4kRJ9QJ3K8J8j5rJ6L9K6J4mrk4n5l5Rj4m2j9K0M3
4514A42M9N0K2j4m0m3m9j5L2L6Pj7jKj%j8RN2K8j9JJ6kk1J9K6JL6K9l5m3ML8K3j3lj4oMPl
4510B76rnJ4Qk7mK4j3n1j8K5K2K2Oj7l4j9j4l2k5NJ6J2J7J9J6J6j0m1k2qmPJ9O2O9Rm2l2J7
4506B54J2m5m3nJ9K4j7m9m1PK6J2j2RK6J6M3M4J5J3J6J1j7k7M%mkj3J8L0K2kj5mk3k6k4k0
4503B32j4jNJrMNOK3N7P3M6j6m0l2n6l6j7PJ4Nj9m4lL3J0rOK0lnRKj9k8j3j7k6l3QK7J5j1
4499A57j1K7K4mJ6N8L3j7k9j1j3l0j7qk5j2PqolJ3K9J7J9K6Rj9k7k3kL6L1j3k9j0K9N6N2o
4495C16l4k7k6OK3J3jqmj9l0j7mMK3L6Rk9m1l2j1K0K7j6l1OK2j0JK2J6J4K5K1Kj7k7J4N3K0
4491C09j8m6n7m4j4L8P6N2lk6j7J5Qk1j0MJ0J4K1j2l4k9l3l9j8K5O4N3ll4qJ1pj6kJ5J3On
4488B38j2k1rKK5K3j4l4k3pnk7l1LL2L8L1LjqkL3K7PQJ5rj2J9K3om3l9nl1k6QQqk8l8l0NK2
4483A01K7L3L7K6QJ3KoJ5L8M5L7mm1l0nJ3J2k7m2k9m0k3kK7K0%pNOJ6LK9J8m3j7K2Oj1J6K3
4480B71Pj6j0J4L1K6K7L6Lm6k3jKpm4k5j2l3j4J0Rj2j0%MJ7J4ok4rKJ4L2J4K2J8j8k7j7j3
4476B06k7j8J1J1j5oLK6K8J7MRJJ2Qpj2lk3j9nj2nj2j0QJJ1L9L7K9J8l0n6k3K9L3L0L8K2j1
4472C37lJ7MJ0K6Ln9q7n9k6k1j6RL8L1K0j2k0JK3M3K2K5Pk0m0n2l9pMkJ3K5L0K6j3l9j5Jq
4468A77j5ML7L0K3J8mk4qj1k0rQK0J9Pmk3j4KJ7K6J4qkql2m3k7mJ0omRL1M4QJlj9NRJ1Onj1
4464B32oJ1L1K2j5l8LJj4PNkqKJ3J8j3j7l4l0LJ5K6J4k1l7J8L4K7L5J6MPQJ5J1k3k7k0j1L4
4460B96L9j9m5k4k7l3k2kM2M2L7J4k7n4n3l6L%J1K8J1J3J6nk8k0KL5K1q%RK6K0MKKpk6m4R
4456B02N3L7qk9k4lrJ7M4ql3pj8j5J8L2J9pj9k5l4jrk6nKMj1KJ1NJ7J4pnL5K8QK3L8J3rmJ2
4452C18jl8k3j0j7J2K0KLk3l1j4j2%J2moJ3JqpkmJj0j0okL8L5Ok2j1J6K8K9J2l3j7J0mj0l1
4448B00j8jj0JJ6OJ%RL5K4lj5l9n2k3K1O0O2K3RJ0K8ln0j6NJ3lk2j5l1l8j4mrQjj9nK9O2M9
4444B80L3PQLj0J9K1qm2m4k9j9jJ3qk2J8M4L4Kn0j4K2J4rk5J%k8k5oJ0K0QoRJNK2J2NNlk4
4440B43l4j6j5oNrj4J7M7L0j1k1j7J7J7Ll1m4k0J9K4L5M3K2MJ5J4k8l2k6k9k9l6ORKK6K3J5
4436B18njNMk8nM1J4rJ2L3K9MNJ8PNj7l2n0o2k1K1J2LL2O4J8l6j7rOJm1n8k0J9M6L2LQRQK1
4432B87Lj6k2J4L6%l3l0j1nLQJ6K9K5Pj6k3lj5j2L3K3j0k5j6lkJJ5J1k7k3%%JJ7MRJ4j3m0
4428B11k3kkJ9L5J9Lpj1Ml0o0m1nOJ0M0L5K4Kk6o3n5J3L2PPOJ3Kk8j3MJ8K5Mk9l0%J3K5M3
4424A95J6k7l0j5NK1N2J9l5j3J1L2K9Mjj8j9J0Ok6l2k2j8Nqn2k8j9k5J7L2L0M9K9lpL7M6K3
4420B70J1L2Pj7k5m1j9J5RjK7J8j5k3mj7j8J2J3J0MJ1Nj2j8k4rJrk1nL2J1MRnKKk3j6j1KJ8
4416A92J2rj2K2rm3mK9K3Rj5ORqk0rLJ1j4Orl6k3J4K3qj3JNJ4L0K2jJ6L9K3rj6JJ8J5J0J6
4412C11Qk5k5qJ4K0kj1oJ0J3J1J1oLJ4qj8k4m1k9RJ6k6j1lj6j9%L6K1nK4K7J5Pk7l0j2j9l6
4408A63l0rj1mKJ8K2nJ1K3mQK5Pqok3k0j9j1K7M2K6NNL0M2L5j1k5j2l9k9j3OJ2K2mk7j0qJ7
4404B20L4J4K6M3K7j2l3k1l1l6j1j1m0l1QL9L6Lm2m1j2mKK0J9QQJ2MKJ2L2J9Kj5k0k5j6%K0
4400B09J4j7k7l1J2M0J0J4K9J6J4nj2J9J6J8jk8mK2J0K1M5Rl5k7l7l1LJ2J2j3k8J0L1J9J5
4397C24K8Lj4k2k9m4k1J7RLJmj0j6k1K8P7K5n3o3j9LL0N8L3qn9m7JJ5moJ9K2J8K4K2PJ0J9
4393C56k4m0k1nkNJ3j0qK2pm0k8%mk9oK3L4jj3NL0J8jJ1j3l1m3l7OK5QKK0K0L2K7j0l4l9K
4389B13M1Lm4k6j0J5J2%QL7J0J0O4K5j1l1l4j4k5qqrJ5J4Mmk7k6lK3L4L2ql2ljKK1J8j1l4
4385B32qNrMOK3J0l3l0J2J8k3l1jM2L6J5J6j7l0j2J7J4nj2%K7L0Jl2k7RJ0noj7k9k3J8L2K3
4381B50Mj4l0j2KJ6K7K6km3m8l2k4pJL1P0N3k0l0j7j6J6M0Nj8JJKlqpJ0K2K4j2l3j3ppNJ6
4377B19J0MmMNJ4J7J7OnQJ4J1J1RRJ1kl9p0n6k7l1k1K6L4kk1%J2Jk6o5n8j5K6M1M1N5L7nl
4373A92K2M0L7K4Pok4m4l1nj6j9j0J4M0L9%l0j9%K4RJ4L6J0k4j3J6RJ3j2l3oK0QKPJ8RJ2R
4370C39rl2k7k5j7J5M9N8K5j2k1ql4l6Joj4j5kK0J7rk3qLJ3MK3K3j7pL9Mp6o3j7Pj4j8lj0
4366A17QK0MlJ5L2Qj2qkk2k5Jmk9kJ3J8K8J7K2M3M2K0k1m1l8k1%ML2L3J3K1K1j1m4m2mJ2J6
4362B31K0Nrk1k1lJ7J4JNPj3k9j8J0J3J7PJQMKLj6j6pRJ5JNJ5J9kL8O0K0m3o8o0k5Mj0JJ3
4358B04J3K8K6jpJ4%j2J2QKMj0l9k1KNJ2J7J1J0j0m3k8j2lL0L8K0J2PpKnl0J0M5L2MKJ3k4
4354C31n7l8QRj6j6orJ8M6J1Lj0k0ojol3m7j3K9M7N4J7j7%Oj8m1pL0K8J2j5l1JM1K9J3M3J7
4350C86m1n1l4j5j1j9OQK3N7K3%J3K6J1l1l1KL3J1mj2k7m8l9j4K2M4M5L0l3m8k9PK5K4K6k2
4346C13k4j3kJ2k8k4j0jQJ1J7L0Oj7NQPj0l0LM8J6m1n0k2K1J9j4k5j0Kqj7KK6rk9j2J5mk0
4342A49lM5L9J5J1j1l9l8PJ7L3N4M3Lk7j8J0K4J9l5q0n2J2J2j2j1K5K8QnJ0J4JKJ1j4j6j6
4339B15NJ9om8m7QK6K4K9Qqkj3pJ3K7J1j0qpj3j0nj1lj8J2M1L6Kk4j1PJ5K9K3K0J2pk3m3m3
4335B15qK1Kk3oK3L9Nl6j0M9P0K1j5m8m5ljl8l5kJ4%qML9N6J5l3m1l1l3m3j2J1PM2M9KKmM
4331B15J8J4Kk2k7j1K0L9K1O%k6n0l4OM3M5K1Pll0m2k1lkJ0LjL8O0K8%J2J0j3j2pkj2m0m6
4327B14k3lK1K7J4J2qj0kK0J1j4j0j9J7K3J4mmqk1l1j3J4J1k0n4n3k0K8K9K2lPK9K6K2j0j3
4323B18NL2L1j3QK9j7k5jj8k8k2k4J0K2J7MJ4Nj6rj7k4lJ3M9L8j2j5J4KolJMrk8k2MKk3l5
4319A52mK2M4N8L4Qk2k0J0qj9NK2J3pkmqj6j0k8l1qkL8L9kk7l4j4J5L0K5L0L7Rl1l0J9J4j2
4316B85jmqj6k2RJ0L0N2K7j1lpl2j2j9l4oL2M7Oj4j6l5k3k8k8j3k5k2k1K0M8M7K3nj3rMk0
4312A93j1L0qj1Rqj2L5K4j9qM4L7Qpk0k4jJ0k5k4j4j2J%J%j3mK0K8J3J3K5Jk0RNl2l2K7O2
4308B90Rk6oMLjj0%j7k3J5K1kj5m0m3pK8K8ql7JM6L6J1NqJ9L2j2m7l6k6rK9K7J5J0j2L2M8
4304C24lk4kjNJ5K5J1m4o5k5j6j5J1M1M9K0pj0J3Jk2k2j6J3J6j2k1j7qj3PPj1l0qRJ6j1j6
4300A64OK8L4J8Lmk4j8L2J8j5Lj7j7%NpNpj4nPK0J4J7Qk3k8k2qJj4k1J1K4K4J1J4Kj3QJ8j
4296B37LJPK5K5K5PMm0m6qNpj2OJ9rj0PL3L3om2m2rJ3pk7J5Kk9J2L5j3l4j0K0N0N1K2k8m7
4292B31l4l5mK5K3JJ9J0j8kK7L0%k2j4Ljllj1rK7M5K8j4qNoqk0nJ4ROJ4j7l5k3j6mj5k5j1
4288A54LJl%KOkJL2L2K9L0Lj2oj4k8KJ0rJJ2J7mj5qRKj0j3rnJ1%j0j6k3ON0N0J0l0m2k7rL9
4284B17M5L5ok3K4M1pm0l4kQj1MRQkk2l7j7k6l0j4OK4K4K7L1J0nk5oK8K6pk0pJK3L3K4L5K3
4280C65K0k2m9l0NpkK4%k9j7rj9j3qn%J6K5J0oj5KKOK1J2j0j4j6qJ3K2K1j5l7j6K5L2K4Rj5
4276B92k3j9moqLLj7m2l8l4oL8M2J3J9N3L5Lk1l0pJ4J3JJ6J1nQj0k5m0l4QK4J0K1J6Jok0j0
4272B39L4J9k6m4pK3K8L6Mk9m1k8j6j5pJ2K1J9K0K9Qropj3%NjJ2J6lj2l8o0j7J7RJ8J3J2M1
4268B56PMM5J1j6k4jRj0mNnj3j1K9Jj2qj6J1K8J6j7k5PJ1j7j9kKlnR%%J9MJ6L4j4o8n2LK2
4264B07J8J2rqLj1k8j0lj8j8KPK9M5K9J9K2Nj2k7pJ4M%j7ML3K5j1l3j7RLnok4m1NK5K6K0m
4260B57j6j0MJ6kj9RLNOj7k0qK2L2jj8rJK2Nj7kJ6PK%NjNPj1NL7K8j2k2k0QJ0k0m3k4kJJ7
4255B36Kk6k5LL3J9J1J0mk5l5j3K1L2pj8K7N3L5J3j1l7k7rm5j8J5K6L0J1k5m1j4J3J0J3J8
4252B51nk1k0k3k8k1J0M1L6J5RLjlKqLJ1qJ0K0K2K0lkqk6m5l2LJ6L2jpmk1j4L7L4pjk7k8j8
4248A93k9j9K1O1L3k1l7k7J0J9K8K2nj6j9k8nJ7Qjrk9m4l1NL9J6j6j0MOL6M1K1K6J6j5kLm
4244B58nJ6MPkojj4j0PPJ8Ml1k7J9L9J2k6l8l3lL9L9no7m3L0L0J1rj4L4L6LNRLk7l3k1k5j7
4240A73NJ1K2N1M4ll5j7rqQKk0nj4j8K%kjjj0oOQJ6J8oj7k1OK4J7jJ0K0J3ORK3Mk7j4l7m8
4236A78j8j3PJ6K1M1J3qj5j8jJ1J7J2Lqk4rlKJ5K7Qrl1k9J2L5L7L4J4m0l9j5lRJ4J3J9K4j
4232B98j3j2j1J1K1ll8n1k6K3K6J2K0J6j3l6m0oM5N4Qk5j3ok2j3pmJkLK0J6J4K9%n5o3l6k5
4228I7%J8j3J3O3N0J7%lkoj2k0mK3K5J1J0K1NonMQrk1j0pl9k4%ll3j1M4O1L2nj3j9pJ2K5R
4224B76k7l1j8LJ3j2j4Jqjq%L9N1J4j8j4K0Lj8j1%K6K1jk6j7kK0Nm1j6J3J4J0NmmJ2Mj9k1
4220B19nPRL5Ql7m0k5JMjJ1J6j2NK2kK2K7K2j6KL6Mk6m9l8ML0Nk6j5J1L5M8L5jk8l4k8K5L7
4216B97ok7j4k7l3pK4J1J0J6OJ1%j1k3m4j7K3K4K4J9nl3k9mJJ5L1K9pj1J0pj0QPj4qJ1K2K7
4212B89K5Nj2o%k6l7pJ4j4j8k5j2J7%LK6K4J0jj4l2m3k9KJ4%j0pJNj0lL0N4J2l0l9l1pRL0
4208A57M5J0l4k7%L3L9L4L5J3LNJ2L8j5o1j9L2J0l5pM5K5j6k9k6j9l1oQJJ4M2L8J0ll0m1O
4204B56J4kJ3J7Jk4j4J8K2OK2QlLk8n4n5m4l1QM3J8K8J3m4m6lJ1J9L1L9M7J0k1j6j3k9l8j7
4201A65K4K8M4M0J2rj8k2j9j2j6KJ1Pj0oKJ0L1N0M3Pj7k5MQKJ8J3rk8m0k1J5QJ6K1J5roJ4
4197C43j2l6Ml6n2ML8J0qj7mPqj9J0K7ONJ6J8jj6j0qk5j4klPJ5J5j3k3mNLJ8mJ1J6Mk6oL0
4193B65Rj8k5j5Qnj1K5Nj1J2J4L1K9Rnk6k2l8l4nMPRK6K7j2j8l4l6lL5K3j5k9%J7J0j2LRk1
4189A82k9K5M3K7L0qk6rRL7M1K8ml3p9o5jL1L2mk3j5j0K0L6K5QJ8K1K3J6lk8n8m3j2MRK6K7
4185B68j5kJ8Oj7l1k6l4m0rOMJ2J6jJ8J9k2l3rj2k8NRPL7N5N0N1J5m4m7qM0M5j4m8l3oJ0J9
4181B31J3K5L1K0LRK0j2m1l3l6j8JLj2qQLJ2K5M0J9pj5MJ1k8l2j0j1qQkl1JRKL1M0J0kjJ1
4177B83K2J6j7j9rj4j1KkjK3L4L8Qk8m3n3j3JOK5K8Rk0k1rJ2L3K3j2n9p2j1QJ0M2M4J5lj9
4173B46k3oJ8mj3J4KLNJ1K8j2k0Oj9l3l7j1K0LNj5j0K9J7j3nJJ0L9O5M1k7m2nQ%j4kJ9K6J2
4169C17j7k9j3j4k8j7MK9M4L5Rj7k2J4K2MK4K3Pkj9k3l4n2m0%kj5J1L7J6QJ4k4k2k0l0nK8
4166B01M9N9K2JKj8j6jk8l2j5pJ7Rk3k4ML6K6K2J8Kj8m1k7L2K8mMJ2j3j2j0KMj7l%J3J5%k8
4162B41o0m9rNJ4L5M4O2M3lk0k1j4j2k1j5kJ9J4j5MM1K0oj5j2K3K0mJJ3qm9l4k3%L0QLJj0
4158B39j7%J8Jk2k3nKNLKK3J4OK9J3j5l8m1j8KJ0K6J9kj1mJ2J2ql3l3K3K0k1MK5J7Jk2k3M
4154A94K7L1j7k9%J8L8M1J4j7j3j8jjk2mK6J6k4k0j4k9k6j9k8rJ3pl5l9NL5L3K2L2L9R%jK4
4150B44Qk3j1rj9j7J7M7L4jPMk6l3j7jJJ8N8N2L1j5nK0k7n9m2j5K2K4j2l0l8j4OKj1m3l5N3
4146A45O6K6J1nprk0l1j4K0M6L2QK5QrPJ5Rj5l3j4Jl0m2l1nM2L5j5k9NK5K7K0Kqj6k4j6j0
4142A92J2J9j0j8lK4K7Ok6n2m4m0kO3M3j6j8%J9N4M6J0%j2nmJ5K2Ooj4l8kK7KnJ9K7Nk0l6
4138B67l6j1K4L4J5mmK7K2rn0o1j3J5Lj2qJj5j6j2j8PNj5%RJ9K4M0K8Mj0k0nJ7K3L1J4%k2
4135B88l3j0J7L3j1m4l5NL3L1J0PJ6j9k9k4KL0K1mk0pk1m8l7J2P%Kk4l2K6N8M1K7K4J6MjJ4
4131C25K7K0k0n4o3k8KJ3K1Qj4j1RN4M3m3n3LJ1J6L6L2Qk0j5j3m8o0k6L8M0k9k4K1K5J6kj2
4127B33NQj5l0j4NK2M2J7j8oPK2Km4k1OLKk2mM8N7J4p%j1j3j1rj0nNJ4K3J9Kmj8l2l4k1Nq
4123B04j4j7J9K2j0j4K4K7OK0J4mk7m0oK1K4K2J7Ll6o5k8J7K2J8Kj0%j5j9J2K4K9K3NLRK0
4119C02Pl4m7j6J1LkpmK3%l4J2L2J4kJ6J4j2mNK0J1Lpk7j3J3j7j6RRL8M5Pl6k3kpj2%j9jK4
4115B76jk6nK8K0Kj9j0pmpj5jj6k6rNnj4jJ0J3K6J3OK9J0k3k5K0Rk2j1j1J0K9K5J7kk6RL5
4111C06K4Oll1m3j9LoLM1K9%k2j8pMJjkoJj4J5L8K4jj3k1k9j8kK8%PK4kl2l1mJ0J2QN0N2J5
4107C76j2l9m8k3j7j8L%LLOK2L1K4J6Qol0l1k5k0JL2N9L5J1l9o8j4J4k3m2j6J0J6K8K5J3J6
4103B81k0k6k4k0J0PJ4L3K6K2K2KJ5Kj5lK2OJ7Rl4j6ppj5ok4k6j7j5j5k5oOk2rmk3jL4K0o
4099A62J0L3J7j1l8l3LL1L7J1qMJ1MoJ6J7NK4K9ql1k6MNrJ0K6PKPOpk2j7j2l4l1L1Pl3j6K2
4095A99L7K5M1M1J4j2j0Qj6o9p3oM2K3J1K9Kk1j3PNprk3j5K5N6L6k0k8jLoj6j6OJ3%j8n0k8
4091A66RL0L4N1M2%j9j8l6o3j2L3J2lL1N0L6Qj2MQK0K4Jl2k2L3J5j3l2l9KQkj3l2ljj4j3k4
4088B14j0J5Rkj8n4n1J5N1N2M3K3M2Lk1nl6l1j5p%K9jk2RJ9Pj9LJ6J2J5K2Krj4k8pNOj7k2
4084B23o%OK0L8L1j0oNj2j9j9oJ5N4L9k0m0m1k8mlk2k1k5kN0M5M1M1K1j8l8m9j9QrJ1J9J5
4080B65K3L2Rjok5k0J5J2J9L3J6j1j1k8l3rJ2Jlqj7kj4j0K0Mk0mJ9j4l6m6l3oj7KJ2JK1L7
4076A79J7K0J5mk6j5J2K0j3j2Pj2m2l9lM7N6J4J3K3MppJM3O0J7j6l0m1k2J6L3J8j2n2l6k1
4072B05j4jL4M4J9nl4l5j8QL9L8L0nj9k1k1l2mJ5%J4L0%j9j3MJ3O%J8K3Jl8o5l3rJLprNmJ7
4068A61L3M6M5Rj2nj0j8KJ8Qk2m2j3PLj4rJ0J2J8J2K0Lj4k9pJ2L7N1K4mk5qQpj4KJ1k3l1k9
4064B16k6KM1N6M3jk7kJ2ok5kPJ3J3j1qk8m7m3j8K6L5K2k0j1J0MqPK3L9N8M1j8o6o0m9m4m9
4060I9m7J4N2L2Oj7j2K0L0K8M0L2J5j9k2J4Jm7l0j1oL0L6L0K7K1J1k3l4rj6j1KOJ4L1J2jk0
4057B78k5j9MK9KrMK0Ok6k9MM1L2kKlnJ8ql3k8mJ0Qjj4j1k4j8OK5O0N7jl4k5l8k5QJ7Pk3l2
4053B01NJ8kj9j6J5L6J8RJ9J4L6L1j8k9j6lJ1kk4l5j8J7PJ1K2J%j0J9K9K7Ln3n4nJ2MM1K8
4049C30j9l8Kmj5K0L2%qk2l2pQj4l3l4KK2NLL0L5K0j0JRj7RM3J4j5j6J6J1lpk0ol5o1LO2M4
4045C05j9n0j7%j9m3k4j3RM7N1M6K5kj8kK7M6J7k8n3n0k9jJJ0J7L8J8k7l6l8pJ8J9L0K2k4
4041B46l4kJ8K1K0MqmJ8K5PRok5Jqk6qNPMK7J5KK0J3l1o5k8J3l0l3KRKRjOK2K9K3%rj9j5k1
4037B04k4k8j9%N5Q6K6l1k7j4JK2J9%j3l6j4K9L5oj8J5Rj0k1j3OK6J4j7o%mjK1J8Jk1k1k2
4033B21jJ9M9J2j9Qrk6j8kpJ4L3Mj9k4Kjj5pJ7L1J1LJJJj4j5jpk0m0k2PK8J1j9k3J3L9M2J7
4029B75J7J1j8kjKjj4pjK0K1j7l5LJ2LJ6J2j7j4J0L1J0j0K1L0j9k4k2rK2L3K4J0j5m4l2j9
4025B62l9j9K3L7K6J0j1m0jL4Ll5l3j2j5OK4L0L7PnQrj9j6qlk2LL7N0J7j3qj6%K1j1lK4qn7
4021B56n3k3k2k0pj5QM1M6lm2j0L2M1K9L8K7rkJ6j1j6k5j5kjK8K3JL6L3J3j2l6l5m0jK7J2
4018C07j5j9k5m6j1K8J6RK9L6J6LJ6J9J1jj9j4MMk1l3j5kqj4j0kJ5K8qj3J5L8K0RL0Rm4p1
4014B71l5Jj5l1k2QJ9J6j5m7k5N1O7J4lK9K8Jk6l9l7qk9l8jK3pk0k9l0J4M5K9K1K1OK6M0k
4010B71k3jK3pk5KLPk0n1k1NK9L1K4K3J8L3L3Jl2n0k6J0K0J9Lj7pQJ9L4J4k6j7k8k8j4OM0
4006B83K4KrKK0J8J7j1k9m%k0l5k2M1N8mm6m8l3n%j6ML7M2K4Nj9m1l5rj8k3K3K0K1M2N0Rk3
4003B92Llj4j8mK0nk0j8rJ4L%lNK3K1nj5J3K9Rk4m5j9K3Rj9k3qJ9K6K0Nk3JK6oj0J8L8J8j4
3999C30k7l0k5j7jmK%n0n1j8K4N2M0M2K4j2j7k1L2L0k6j1J4nrj1k3j9J0L0J3J4K6J7Jqk3k2
3995B71J4K8K0jl4KL3QOk8k1K1J0k1l0k2k4j6j9p%J4K9L2K4jj1j7j1k4l1k7j5LK9L3K0L3K5
3991B95j0J7L1Nk4k4j3Jj1l1l6l5%L7J4ML3L4Ql7l6j4mpj%QJ4oPM1L1%k3l4KK2J2lQMj2j6
3987B51k3k9j1K2L9L4L3Ml7k1OLrr%J1Mj1n1l5J3L8L7J6Kk4pJ3J2L6L8j2k1nrk8j5K5k3n0
3983B07OM6J9j6k7m3rL9L0L4Pk9k9nJ6k7k3K8J6k1j3K0J4j4j0J5Nj0lJ2J3mJ0%j0J2J6Pj5
3980B64l6j2j2l2l7j3J2L0O7O2Rm8l4lJ3k2m4pL1J9Mj4oM6O9N5J3l0m6k4kj6k0j3mK5K9ML
3976B80LJ0L0J1j3rnl7l4k2k5l5l1j0JJ7K4KJ4M8J6l1k9KL8K5j2k0nOj7pLNJ2Oj1k6k1RK6
3972A88J4kJ8M5Ql3k4J1K7N2L1j0pMJkrj7l3l2m2l3k6nK3L5J5j1MM1M5M1J2j2j7m1n5LK1L0
3968B58K0LJ4mk0MK3J6j4j9Mj3rOQJ0K9K0kK2K3J0j1l8m8j0J5Mok3k9rmj7k6RL8K1J2K3Rk7
3964B72m3k6OL7L7L8K2j1m4o6l0J8M9N0L2J8ol0k3j8k0l1k8qj1j1j0J0N6M9K8K8J0J0J0j1
3961C53l0k3l8l8okkJ2jk3RJ9jJ4M0K4K5J4lj4l4k0k6l4k8j2J9M6L0j8l5k6k4JjJ1PJlJJ5
3957A99LJ9M0Kj0j0kK3J9L2L5Ln1p7m8OM9O4M2ok1k7k9lOnpMj9j6J7M4N3J8l1%K7J8k8q5p3
3953A75j4L9M8K3K1MnJPJ8J6K3j0n0n1k3MPJJ0M0K7Qk9m2k5%K4N0L9j3m8mK8K0j2l0k1j7k0
3949B19QJ7plK0Kj5k1MK2j1j3J4K2PK2Jl3l1K7N2jl5l4j4J6K8K5J6%J7K0l0j1J8J5J0k4k8
3946B91j6j2jOl7m4k0rJ5K2qJ4L7K9mk2MK1J7K9J0MOKj8k3j4k3KJj8j8QL8M9L9ln0k8NRnk
3942B83j3k1j6kKmojJ0J2Ll7k2L4M1L5Plj1l8l4NJqJ1J6L0L5K4L4J5m2m5lj7l2OL0K7%K6O
3938C38l4k6j7j7j0J1L0L5%j0om2j6L5K9J4j0k8k0mkrj5MK5K3kl9l4LJ9K1J7qj3LL0M5om7
3934B67l8k6j0oj8NJ7L1L5mk3MOj7j0K1N6L5mJ2J5j6l4k7lPplJ5K2qk4K5J4qoLk9m6j5QM1
3930B57L4kJ1J6k0l4qMJ6K3MJ3J3J1j2l8k9oJ1J4R%k6m4m6k7mnJ1K9Lj0K1K7J5Jj8k1KJ9n
3926B09m1rKj0J3M0L7J2LJ0Ok8k7OM1J8l2l3jJ5K4J0LNJ9OlK3J7mk9l0j2j2mJ4jm1j9oj9j4
3922A58j5J2M2K0MK8J6J9K1PNjk9l3%Klj4rK1K8OjQJk0LL8J1k8k6MJj1prl0k9rJk1k4K5L3
3918A95J5opJ2J1J3J3RJ6J2Kj5j6km5n7%K6K6Mm1k0L4L8J0k3m8k5J1K7J3LJ0J2j7l0j1J0L2
3914A91L0K2K4J6pk6j5rK2M7Jj8j2j4lJoqLJ2J2K5L6J9l3m8k6J3Mm5n3k0K0M6K9j6rJ2K9K9
3911B75k5o4l4J7L2RKJ6Pj9KM0J2mJ9J0j2j7j0k1j0K1M0K1k0k4pJ7J2rl8l7J2N2M8J2pj3r
3907B96%J1Nmk2l2l1j8j8JK4J7JPJ6LJ6K4okj5l7j9J7K7K3J6J8K3Mk5o9m2j0j4oK0M2K5Pk
3903B71l7n8k9JJPJ7M0L1J8Qj3m0k9mnNJ3L9O4M8RQK6lj0mk8l7j5k5m9RN0L1j1m0k6k1mj5
3899A93m7m9RP4P2J9lj1LK4ok9j0mK3M5K8Lm5n2k1lqK8L3j7l8LM8N3Ml2k6l0m6l6JM9L4ML
3895B40rl8m6j4QK2J8J3L4J8rj2k3j5PJK1%j3K9Kj4M4L9k0l7j2J8L3J6qk8o5m4K8M8L2j2l
3892B49L1rk2j6lk1nQJ0K4J3J0K0J9J8nj2jlrkmJ0J8L6K7Olj3k9l0k5jk3m0%K9RLK5J6mQL2
3887C41RqPJ7K8J8l2p4l4J7K0Jkjpj6k3%K9K3PJ0J4Prj3j4k1k7k5j8j6NL8J6nKL1O0K8k0l5
3883C28l6l4j1%jJ6RJ4M9J9j2k6%J1rk6k7Lj8k3J6ql6qK4L9L4J4j1k9j2LJ2QOJ2J8j5m3j3
3880B37%mj8l3mL6K0J2J7ok0MRm%QJ2L2J8j2k7j3P%j8k0NM2N2K8K9Rl0l3m9l2lmrJ4K3kj6
3876B57JK4M5K0m2o2k8mL1M1K1%l3n8l0J2L7J8PL3M3J9lk7m0j9mk9k7J5N6M7J7K6Momm1l2
3872B85J4L2J7k2k7j1J7M3L6kj1nl7l1noj2k0kK5Jj2%J5L1L1Ok2j2k1k6K0K9jk5m9l3Lj2k1
3868A80K2L8K0J3J6J8K7j1m5j4QJ8M7N4Ml4l6k9k2kJ6M3L4l3n2rJ5J3J6jk4l0k5PN7K8l1l8
3865B58k7lL3L7Rk0k9K7K9nj9k1j8J0J0k3j2L8M0K0olQk5l1l0k9pL9L6K2j6l4j8j6kJ7L9K4
3861C02K%k0k5j5mM5O4L1j7m9m2k7k6lK1Ok2J5K1jk5k5LJ7M7M6L2nj3j0k8j0j2j8J0L2J4j6
3857B95kJ2kk1k3%k2l0j8OK4M1L8%l0k2K5L0Jj4OKLL4Np%J8L3J1j3m8j9jj5j8j0mON0O1K2
3853D04qk8m1m1j5Oj7plj5KJ7m4l7K7N4K4qJ0K1OKLj5j8QJ7njml6oN2J8m8m3K0J0rJ4K6K9
3849C21L7K9%k4j2k9k5J1J9J0l4o1l2mL9O2K3k%j4l8l4l0j3J7K2Qj2j7PL2L9qm0k6qrL4M1
3846B79Kj1j1lMRjm%J0L7J5j1ok7k5JQJ9J6k4l1KK9PJ8K6K0KpJ1K4J4Mk7k9j3k1rK7kl7k2
3841B63LJ6j3m2%K3K7Ol7l8l3l1k4j2L3N9M3jm4k4K8O0L2Mj4RN1M4J3rj4QL5Jp5n8l0k6J5
3838B48K1j3LK7NLM3L2j1j1ok6j6L3M8L9mk7l2n2m5m3l3j1J4J4qRN5O1J0l0qKj0J2J8M4M4
3834C99K0j8l6rojK2kl4LJ4PRqoj1n2n3j0J2nj3j4l4m1l3PO1O5M1J7Jkmj6nJ4K2J1k8l7k2
3830B25L%OJ5Lk4JK8L7K9L5K2j1l1k2j3J9K3mlJ5J0k5k4j3LRJ2J1Mk7k4k3l3LL4J7kNjk6l6
3826B27l0k7KM8N3L6rl2k4mj2J9N1M8Rn1p6n4J5L1QmKK7Rj1nJ2NLK9J9j0k6j9J3K4L4K7Pr
3822C55k6l5l2j8K3M1L3ol9k0J7Nk7r%k2qJ3J4J5PK2K2jpk1m1l0j6k2J2K8K1K8K7RJkl2k3
3819B56NNK3K9JlPKj8rpqlPJ4mJ8Nj9j4oj1j9j5j0lJ8J3j4%K3M2L0j0j6k5n3k4J7L8L9J4j
3814C14k6k0KQNK4N0L4Kn6m3rpMpj1j7k3J2L0J4LJ5J5j3l5k2JJ1J7M6J9l0l7mJ3JmK1L9M7
3811C83L3J0j0k6n0m2k7mMOOrQkLrl4k7J0L4K1K1J0k9m0l0l6j5K8N4M7L1J0k2k4k2k3rj1k5
3807A93lK0K3J5J8K2k6m9ML4K2J7nj1qk2k2pj0pJ0M0M4Jj2OLrLlOJ8K5K5kk5n9p6l7K9M0m
3803B21j5oK2L3qj9j8MQj5NK6K1pK8N1K0mJ2Nl0l0j9nj1k3pK3Lk3j9pJ2j8l9J7N7L1Rj0kN
3799B78J4L8Lm4k4J1M6M3krKj7pj6j1J0rj9OK0K1K8Ql5l9jJ3OJ7Mk7j2J2J9j2m5l6m2m9KM0
3795A85M1J6J0J5LQK7L9L8l5o1OK9%nJpk5p1o9j0L9N7O0L0OJj4Oj6k0QL7J0l2jRj7j6oqK1
3791B89K6lk4l4j0J5J0Lk2LN5L2j2j3j5l1k0Lk1l9QJ9OL9L2JjJ7J4NJ0OPPJ5Ml2l8mmj2j2
3787B79k2qMpmjk2rL3L8lk8nM5N2LpJ6%l9m4k3nJ5kpL7K5k0k3j2OK9M5J7poK3Pn2n0j7L0M4
3783C25Ll4l3k4jQRMj5J1Rl0l0J4K9Ol9l1PJ9RJ6J4MJ3J5qKmjJ1K2J6m2m1pk3rL0M4J9k9p
3779B51J8%okK0Pk0k2qLJNNJ5pl4j1jJ0J4j7j1K5M6L8J0j0%J9lk3k3kK3J4J7LJ1Rrj9l8j6
3775B82lj6j0JqoRkj6k3oMK0K8L8K7j6l3m2k1MKk1k6k9qJ0J1L1K4J7J3j9k5JK8L7K2J3J6p
3771C01k2k6Omk2rJ9J7j0pJ8L0Oj1j%oJK2L7K1qj1j4l9l4J0K2J9L6J9pm2n5l0j9k5j9j7J1
3767A57M3L0Pj1j1MJ9L6L4J4K0J1lj3j3L2K4%k6n0l5k0lnk1j8Ojj1J2J6Qj4j4NJ8NOK9L5o
3763B96n4p0m5LJ2jJ3Rj4k2ML4L1J7L8M2J6mj1j0Jpl0k5oL9O6K0n1n2k3J5N0M0qLL1ok7k5
3760B89l2j4j6oK4L0M2L4J2j7j1J4Qk6j0j7j7J0J5K%qqOlk3j0jQ%l7l6KRJ7Ql1k6K1L6K0N
3756B63J2%j5J7L0ONLj4NL7ll7j8pJK2J2%nj7QJ3J2jk0l6nJ4NOoj6j2nnQK6K1K5J3l2n8m0
3751B12%lnJ5NjPKJ2L0M5N8M0pn9p5l9NPk7k3QJ1QK2j5m6mNOK1K7lk4MJ5J8M6K8k1oJ5lqK
3747C05Pj2k3%k7k4k9m4nK5J8opK8M8L2%nqj5PJ0J0J4jKOmPj4k1K0K2j0j8%RJ2Ll0l4MJ1K5
3743B88M8K9K5Nl1l5k6l2k3J5J2k3l4k9K1M6L8M4Jk3j3qj0pj0j8nJ4K8K1J6J5l7l8mPj3rK3
3739B68Mj5MJ1J2J3qk0K5N2M2J1j3l7mL4K0ok4k1l0NJ6lKlk5j5J2L3J1Mj7l5k4PJ3RJ9rl2
3735B86j9nROj1k1j6lkJ2L2K4J0%k5k8QK8K6J8NJ1K2j8m0l3k6lJ0J9lk6j3nK5M7K1j9j5l9
3732B49k9OJ2J1j0M%kL5L7Mk4j8nQNK3J5rjJ8K2j1l3l0j7mj5nNL6J7rLJ5L8L9J1k9n3k2jR
3728B95L0J5j4k7j9LK7K8lj0j6n0l5Mj3j1OK0M3Mk9J5M8K9QrkL0K1rk2l6l5m8k5J1M7L1kj2
3724B88l4l6RK7Jj9k6mJ3K5K4koOK2RNK3K2J7J4Oj5JJ9j7l4oj2o1l4nkJ6L1K6K4M1M9L3lj0
3720D25pk3l5l8kL3Mj1RJ8PkkOL0Qj4j6oj2k7l4m5pKjj1K7O2kj2K6kl8l5j9J3K9L3K2lJJm4
3716C08n5k5jJ3Kkk4k7pL2N6L2J5K1Nj3lJ1K6K0j5k7MJ8K1j0j8nknj2J6K3Lk8l1k3kJ1Lmj3
3712B88k0jJ3K4J1KM4O6L1k3m8l6k2MK7K1ln6q4n4j6J9N3M4K0Lqj%jQLJ1Rj5j4KJ9%j3l6m4
3708B27k9j1J9M1J1ql3m5k1QJ5K9O7O8L8k9q1n0NNk3rJ9J2KJ5J4Opj5k2j5KK0J0j4qk5k1j0
3704A57J1K5K8J8L8M7jm9l3PK4K4K3Mrj3k3k5rOJ7J1J2K3N1K2m4l0J1%Jj4m5l1j5kL2K0o%
3700B63qoQrj2JJ3j1k1rkJK6N3N2%k9l4l2lK3L2J2l0l9n0m2rK7M2M0K7J7Mmj7rRJk0j2J4J1
3696B68lkJ0J4J5l1m9MK7K2K7L7oj1Nkpj3M1L9Nl4k4JJ9Nm2rJ0k4m0k0K6N8N3K1j9k2Rj3l8
3692C07J1L1J3K5K8K%Mj6j3RK3QJ4K5k4n9n7k1mj9j9NK8L5J9Qpn2o4JJ9j1j1PM6Pk4j2PL0
3688B99K6nm3k2mPL2L8K3j0k6j7PJ8J1k6k3Oj2k8j3J8M5Rk1qJ2K5K2J9K9K5rk7npm2l1KKJ2
3685C08J6J3J0qK1Pk7j8lrJ2QMj9l2KK2J3k0j7J6Rk1OK1J1j0j6l0m1mK0J1J4L3M2J1j0k4j6
3681C05Ok0j3OQL4K7j8l5j2mk0nMRJ1llnk4j8pJ4J7om0j8Pj1k5k9MN2N1L1J4lj9lL5L7Lk4
3677C10rJ1J2j5m1j5K7M2M1J4nl5m5LJ2lj2j7J0L8K5lnml1l9o2m2L3M6K0L0M8L0k6k3PRJ3
3673C49K1J8k4l3j2j8j9Oj3j1L1M3K8Kk3j0J3J6j8k3j1k3k9k0mK0Ok1PL3J7J7M%Jkok%J3K2
3669C45mj5oK9K7m1n7k6PK3M4K8Opj3Qnj8k0m8m3KL5J7NnOK7K2J1j1k5j5PK7Nj2j3poJ6M5
3665C45K6l5o4l9KL2J4j2J1NrJMOM1L6Mm1n1k4K6M5M3Nl8m5l6ML8L7k4k4Mok2l5k1J1N%J0
3661B29J3K5OjNnjj1j4lJJ4L5K6J4QJ6L5K5pm9n7m8l6jLQJ5ML0L4kl9n0j9NK6L0J5KL3J9j7
3657C16j9k2%L1N2M7Nk3n4m9m2j9J8K2K2KmmLJ8j8l2rqnL8K4%j0kRK1RRNJ1Lj4k9k1k2k7L
3653B35M3M8M1L8Rk6k0j7l0p0o6k7MJ9J4KK4N5M8L0ONj1l7k5OL8N0J9j7KL8L3Lk9m6l1rj7
3650C32KK0PlKj1o3n7j1ojK8O1M8J3k0k6j3j9l6mLj4k6kJ5KJ8J0j7M%J3L1L5K0k3k8j8LK4
3646B93L0J3j9l8l9m0k2jJ6K5K8Kk1j9jKK4M6J8jMJj1oK5L3J7J4Qk4j0Kj1Pj1l6j2LpJ3J7
3642C12QJ0rk9m0j0%k2MM2L6M4L2Rlk5k1j5j2Okk0RJ3j5qRpl1j6j0%J3J3K2J8j1loj1J4J5
3638C03jk9j4K0M4L7J6kJnm1o2j9K9K6J5jmJ0j5k7k1k2j3k1qJ2%%j2jM2P0M9rn8p0l4J9O3
3634B67P4N9K4qk2k3j6k2roqJ3J8jj8l7j9K0K9J1RoJJ0k5j0K1jk0k0mj0KJ5J4K7Rm3n5j9J0
3630B31L4QpRK8L1L4J8J1Oj7j1j6pJ4pn7o6m1QM7L2Lql7k1llnRL7Rk9k0J5L7L6K7J3k3m9k4
3626B46J6mjJ8J3lk3j4J1RPkJ2j0l2K7L8jpj0k2j5PK6L6J4oj1Oj2l5k3NJ8K8L2njJ5K1K6J4
3622D08Nk5k8Jpk4m2l4jK6K4K4K1j4l0qj6l6j8lrlj0m0k4rlJ7J9PknNL6M8L6K1j3n1m2j1K1
3618B11M1J3J3K7L3J9k2k7j7k3j7mJ7J1J2J7J6J7Nj8j4rj0k3k6PQk2qJ8M0K1pJ3L3J2njOL
3615C60jj4l2j5KL0Lk8k6qj2J1M8K2J2LpK9K1k8l5j8j0j0k8k6J8N5K8nk1j4j6k1K0K1J5K0
3611C43Nj3k5k7jRMnNJ0Kmj3ol7l7lPJJKK9L7K5J2lMj3NK1L1L6Rk2k6k1J8K3ok5l8k5j6l1
3607B42j1j3l4nM0M8J0nNJ2J8Mj1k2k0qJ3L7L7lk4j5j7RQrKL2Nk6l4k6ONPL1N4K3j3j9k1k7
3603B85lK2L7L7RRJ0Jj4qj0k0jnJ1Kk7m1m9k4kLJ3N0M4%k6l1j9K7L0J8J2RJ5L9K3lj1j5k5
3599C72qRK6K9j4m0k2Jlk%j2j0k3j7J0K2L9K2j0k6oMJ0j6l6pjoj7rJ7L5K7J4mJQkk0k4l6l8
3595B37lJ0KJ7K7K3mj2kNj6m4k5K9O9P2K8k4k9kk2m3j5L0K9Jnj3nJ5kpRm1k5K3MjJ2M5M0K3
3591D10Rk5j5K2J2j8ONj9k7j9l7n3j8L2M1J9L0Rj7j2Mj6m5k7k7%K4L0J4QK5Oj0rj0j9j0lo
3587B64nrLM0L9J6K3nl4k8k0j0KJ0j4j6J3K2J8J4Pll0l2LJ7K3J4J3NjJ6K0K4k7o3l7JK8K0
3583C21Kj4k1pK4J2l1m6j9Pkj0NK0J2K1L5J1k5l2lL5K4Lpj1l0k9lqjJ2J9ok8k2L0M8K0Lk2
3579B87mQPJ1J9Mk6j6jQK3Ok8j8K2L2PqOj2n0l7j3J0L3L6K1K6lj3Mnk3l1JRqrLpqmqoj0PJ3
3575B55pkJ0K0J7k0k8qJ1K6Nj2k0l0KK3N3M6j2j5rk3rPJ4ROmQJ7Kj2lmQLKKJ3PpkKk3k5j6
3571B77JMk7k8j1KKJ8L1K7L1K0OJ1LJ0Nk8l2l6m6k6lPK7K2nPM4N9J4j5pnm1l3nlOK4J6j2J4
3567C25L4Mk9l2rQJ5Q%Lnk7pLj0j3njoK5J3j7k3k3j6pQL2M1K6Nj6NK5L1L7K3K%JLj9m0k1j2
3562C39k9j5kLK1ok5%j7n0j7K4J7K3L3L0%j9onl2k1QL3K4Kj2LNj5j9LJ7J1JNJ0nj1NPLonj0
3558C00JNk6n7o2l5mK9L9M1K7Rk1k2lNJ3Lj8lO1K8k5j8J9J1j1QJ9K2K0K4J4K9K0j2l9l9qK1
3554C65kl4l0qPRKj6rj5l0oK6K3jK5J5l1j6KLj9k8J3K3Lj0J4mj8j9J%j8jNKOK0J2poqpK3M8
3550C04K9KJ5J1oj4ojNj1n0l5PNK6M6K8K2ml1l7l1jJ3J7N0Rk3jJ5J9j3j7rk7k3j3lK3K4j1
3546C03k5j2k2k8j5QM0K9OJ1K7Kl6l6l1j2kK0K4mJ0J1RK8J8JKkj1k3j5pj4qll8j9LK1L9Nj4
3542B40QJ2kqMj1k5k5j0rrL0L9L2J2KJ4mmMj5j8rk4jJ6RJ5qk1pQJ9J8j2j4J1ll8kK1%JJ2J6
3538B64K4K4J7J4k9m6mJ0oj9J0J7Rk0j5MNj4j9oK3L9ln%OOQK7K5k0l8j7RJ6j1l9j7J7K1L0
3534B97M6K6m3l4J6K3K6Jl2l9l2pj6k2MJ0L3Qj1K4L0M2K7j5J2K1K2Qj9j1l5n1l2j3OK5K5K3
3530C43j1l0k2KL8M0J1%j2j0rMQLj3k3j8k1l9l2K8N4K9mk3j1j2qJ7J6J4PjRj1l5oOjk0l2j5
3527B10OJ8K6J9L0L7K2%l7l3l1n1k2NK2K1K1J7J3J6Jj5pj6j4j7j3J5K2MkPOJ8J7orNrj2JJ6
3523C01J6N%J2J0j5KOk1pK6J1j9j9Rjk4k5RK4K7K1j4k2j2k7k0L5L2QK0K6Kj7KJ8KPLn6o8k5
3519B42J1J0k0mOkOJ6L2J6qlPNljJ0ml5k5qnrj9J0M3L7J2KJ2RJ6Pj6j3rl4o0o5j0N4N0J7j8
3514B59jK1LMKmJ6J7MQmk8l1k1NM9L4mj1j9j3J7J6MKKj3k7m2k6nKL4Q4O3Qj8pJ3MlPJ2Rpl8
3510C77j7%L0N3K4%jJ3k0o2l8m5n4K5N1K3ok4k6j4K2K1j3l2k3k9l0J5O8O1pl7oL0J0j6j0k9
3506B84m7k7j2K6K0k2NM6M6L6kj9l4l7QL8K5Qk5n8j4J8K2M5L8rk1qK5L5Jk7j7MOJ3j5o8n6
3503B31mN2M6on2m9j2J6N1N7jj4NJ3Opj4l0pJ0knlmJ5J1QQRJlk6m1j0lOJ6rk7k9j1qLL1K3
3499B41Pr%PM0N1L6j1l3k9RJ0j4n0o5qK1pMJ9K5QqnqQL7M9K3%j0k7l5k4j9J9L6K2L9K3qj4
3495C50k8j1QK5K8J3J1PK0L2L2lrok4n1q2n7m7j7MK2K5OK4L4nm4j2K5Oj3j4j3oJ0K2MJ5K3
3491C04noK2K9J8%qml0l0k3l5l0qJ9N7M6K5j5m7k4j5l6k1KM5N7L0J3RJ1j0j7lJ2J4POJ4K1
3487C94K2K9J9Lmj8j9J1lm4l3lRPpj7KJ3k1k2j4Klj0KJ1k0j5Nk1k9j7kj5J3M6M9L2J9lk5j5
3483C08J9J5j6l1j4%kmkJ9RNJ8J9K7L2Jl1k1l2j8J6J6JJ1K6Jm3m5j4J2L0K6PKk1k6j8rK1K0
3479C14rqJkJ1N4N6ml7l3Lkj9j3l5l2PJ7J1J4j4l0j5J7L7L4L0K0%nJ3K2k9k6k7m5j6MJ5KN
3475B86K7J2%J8kl3J3K6Qmj7k5m0o1k1J3J3L9M2L4J4%K4K5j5nK2Ql0m1j0J8J2kj2k0j4pJ8
3472C13K9J7Lj1K1M3M4ln8n9k8J4J9Kk0j2k2k5QJ1j3nLK6L1K1J9LJ4jm3o1k0M7P6L0k8m0j
3468C44j1j3J0K0L5M8Pk3k8k3NNjkNQnk1j8K3L1Oj6j9j9nPlnKQJ8J6Lj9k6j9mpk1j2mMJ8K5
3464C24L0lrK9Ok0l1OL5J9Rj3m1j7k3j8j6k0jkj1lK3J7NNqoJ1L5J9pl5JK2OlrJ2QNQKQJ6M
3459C69mJ5pk9k8l8k3JJ9K1J3j1j4NJ6ok2jL4N4Pl2k7j6j5PJ5J5K3J2j4k9pmJK5K8J6k0l9
3456C10pL3K8k3k4k1loJ4K8Lpj4JQlk5j1J6J7J2J6J9k3l6J1J1qj1JO%LKRJ1Pj6l0k4J3L6o
3452C17j4j2j1j0n%J3J8L8L0nk0nJ7M7O2L5k5o6o1m1RJ5k7l6J6N3L1LPJ5kk4k6l5k8j8NJ9
3448B79k5k2J7L3PJRNJ6K5LOK7Qj3k8j9J1Poj8k8k9k2QM3K8j0j9J6M0J0k1j1L3L3J1mj5k5
3444C61QJ8J0K0j0k8KJ3Rj0k1k0k0m2k4LJ6Ol6m5j9J4J2PK0nK5M0QOqk1oJ6nk9pJ5ok7nJ5
3440B50J8K6L6kl7l5OJ2p%J2K8J7k4l9j2rQL2M0J0l2k6jL2M9J2qj5l0k2nk2j4jJRk4JL6J9
3436B89k9m9pJ1L7M5K2j0j7J8Rk8l0j5NMk1KM4K6mlj4j0K0Jj1j8k7j7KJ5L1K2l2n0k3rKNL
3432A89K3J0K1N9J9k3JJ2lj0Qoj7qpj8l1k4qJ5K6J6Rjlj2K1L1Pk8k2K0J0Nrj7j3jlkKnj0J4
3428B37K1L0K9j7l4j3j7k3j1Rrj8LK8L4K8K8K2Qok0l0j2QL4Rm6m8JK7K6K5J5JnJ9Lk0RJ5k1
3424C19m6k8ok0k0j1PL0J7K5%j5k1j1L0M2J6oJ1K0J8L3K9j1lLmk4l4k9k5k9j2MJ1J4K2K1O
3421C23K3Pk2LK1J6LPJ9j1k9k2nK3J6k5l7lL9N5Ql7k6j3pmlK9L0Kj8j1j6j6j8K8M7Lj5k9j9
3417C16lQj2k0j8j3JK3M6K9jnRll0l0klj4J4J8LNqK3K2pm7k4roLNj1ML4Pk3pOJ6K5M6M8J7
3413D32j7l7m3j8J0j7k7j4KK8K6j0k9k3nJ6J8jnL6L2K0K3j9m6m5j6M5M1MNj5l3k8MJ7J9jk5
3409C04pj3j0OK0QpOK5L2J0j8l1l1m4j1L7N2K1J1L2K8j4oKk3m8k3j3PKj4JK0J3j2j8k5l5j8
3405B16pM2M5j1l2rJ3J0Q%PK4L0K2j1k1lrpLj2k2oL1M0jl4k0PKJ8J2jk7l9k8mOqJ7K2Mj7k8
3401B22l1k3mJ0mK5N8P1M9K7J7Rj1jj8k7qJ1k7n3j9K6K0j8m1l2k4jK7L2J1kj9k9LL3M3M8K4
3397C74l9n8l5J9N0K4K3Jl9l3k6NM1K8J0K1Kk3%Qj2l0j0%Pj7k0K2Rk5oQRJ9M5L6ll6l6k4J3
3393C02L0K3K1j1k7l1j9Qj%L1M7Qk1oprj3RK6J2j2l3l5k3qJ2K2J5QMJ3Mj7k0j8mJ1jJ9M0M0
3389C89K7j7l5n8m8rM2M4J2k4l8k5j4j3roK2L6K3K7L9J1j4k4JK6mj4j4k3qj2j2k5n1j7LLL0
3386B21L9L0K1PLJ0kj7qjk3l3MK3Pqj5J2J1j2k3k2mM0M5rm2k8rPK2J6L2M4Ml5n0j9L9L7K6
3382C40Rl0j9OM7M5J9Jrk3l4j9J3rk1j5QJ5K0J4kJ1L2Qk8k8j3k8qK2J8J2qpj5k2j1K4Ll3n
3378B80M8M9J5QQK0K2j5l2k8k5j6k4j6J3QNK4J0k%l4p6m8QM1K6lqkk5n4l3J5K8J9M7N4J4J8
3374C39J2jk3j1L7N3Nm3l7k6rJ4QJ8M2Oj6KKk9m5k7NMKK3L6L2L4Nk8j1K1K7K3K9J7j2jj8k7
3370D32l5o4o8%N1K9rj2j5l0j0K0OMlj3MK9K7j8n3j2J3QK7L3J7M4N6K1k2l9k0j7o%Okj4nn
3366C55NJj9pL1L7Jk3m3k0J1Nk1m7l5PM5K5j1j5kL9M3Rj8j7oJ2J2J3jk4j0k1l0pK6K8Nj5j3
3363C05klpJ0L2K0k1m7l2POnK5K0pj6NL6N1J3l0k3kom8o2j7M6P5L8lJ3K7K0mm4k9ml7k0j4
3359B66l2k8rJ2K9J1jL5M2lk1j3nkJ1J4o%M0L8%j7KM0K2j0Qkl3m7l8l8k8OJ3M3N0J1rrJ4N2
3355D08M2j2j8Lj9n8l3K7K2J4J4%nk1m0l2m1nL2Mj3j6pK8K8J3J1j5j9L1K0l2l0Jjk1nKM3O4
3351C64J2k1j5RKkkLQj1l6k9Nlk8jL8L6K7Qk8l1l7j6L7K2PJ9PJ6K1j5m1m1jJ8K2K8J1k2%K6
3347C66PJ6K1j1k5l2k9J3J4j2j5j3kj7k4J7K9Kl6m7JM3K8J0opOQK0J8J8K0Rmj7rj0j6j9JJ0
3343C26LlrrmorJ2K0Jj9k2nL2N0L6j2m6l2Kk0l9j3OPJ2J7J4Qk7k7QJ2rj1K5K1lJ9J8J0lqL
3339C26oJ0J7JLJ0l9o1k0LJ6J7j8k3j2OJ1K5K0j7k6j9l0j0J5K7L7L3J7kjL3M2J4LPlk0j0Q
3335C84ll9l1j1KJK7M7J7k6n3k6%OJ6K2K1J8j9n6l3j3lOJ8J8L0L5j5l4j7l4lJ5K1L6K4K0P
3332C75nk4k6k2j3OJ6J1j2qkl1l5qLJ2NqpJ8L0j0k1j4KM9N3Oj1rm8n7m0J5L7J3rrPOj0j5q
3327B02lJ5L4K3NK6N1L5K3Nk2j2K%l9n4pJ3q%Lj1QL0jk3k3mK1Jj2J9M2K8qj6l0j3J9J5nkr
3323C18qNj5j9K9L1pPQoj4j1pj2j5J5L0L4K1j2n%k2jK2J0J2J0j9l2k0j6LJ7Mk9j5K9Jk2j6
3320B83j3RJ2J7J7lk7l3j6J8K6J6K6K5Npk0l3m4m4LN1M8Nl2j7OLOkk7qJ0L3J2k8J1J3rKLJ0
3316C07qj9OM7O0K7j3rJ7J9K0K0K5J9l3p2m6j9j2nqPL5J6j0j9J9K2pj0j1PJ0K1K0J1k3l6K
3312C77Oj3n6n5k7k1L2Q2N5j0l5lPK1lj2j5j5j2k3k2j2jMM2L9%J9K2Nnk5l1k2KJk0KK8J2L
3308C21J3Nk1l3k7J9L2J0QKlj1rJ7r%N6L4LJ1J3llk3l6l9j7l4j3M2M3K4ROqj9l9j1RLj3j3
3304B96j8k2MJ3J3K6K7QMOJlj0l0k3J1K7K9Pk7j0L4J6kQMJ2K6nl0j2MorLrrj8k8NJ0QJ6N3
3300D00Qn6m3j1Qj2k3rQKK1K0OPjj0jM5M8J6j5k4j3j6l1j6j9j3oj6j6ML9N3M2j7k4nlk2j9
3296B86MK6K8J7rNJl3k0k5k8%J9L0N3K4j8k8j3k8k5J3L0L2J0J8L6Om0l5MJ2j7l2MJ1J5L1L7
3292D01K8K1ll9k6j1J0Ql5m0k6NMj0J3K2J8LlmOJ3m0p7l7J9N2M4PMKQPjJ8Rkkkj6l4k1OL1
3288C30N5M2Nk0l2%Lk3m8n2j4KK0K3L5L8M2J6k2j1kk1k8l4l8pJ2K2M2K8k6k1j1pPkJ9K4QL3
3284C87M0J6Jqnk8l7k1k1j9k4m0jM6O7K8l4l7npoj2KJ7M%J8K3j4l8LK8J0J5L2M5J2lRQpm5
3280C99k6K1Lk9l1l4k2L0M5QK5N7om4k7j3j8m%l0rJ4J4Ml0k1K3M7K8pJJ9lk6J7K5MJ2Nk7n0
3277C44j8j5j9MM2M0mj5j2mk0l1k0Nqk8j2J3M5M6J8l%j9l5j0mnKK7K5J2j1%M8K5k4l7j7pr
3273C09j5k0j1PM0M3rl2l8k7J3L1K6N3K6k2qRj4mJ3Nk4o0n1k3OK7J3NM5N6J3J3K8J5j7k2m
3269C95L1J0j1j8k7m4m4k3K8N6L2Omrk9m4m3j7J3M5K2qL6M9J3p%j5n2k6J3J9J1k0m2l1j1M1
3265B95L4K8J1j5j8J4J9J6Pj9k5l2j5LOm%K6M3K8K0K0j2l6mj1qj8nJ9Jl0o3n8NN7N7K7Ll9
3262C27l9j2k4j6L4M6K9Plqj4lNj0k7LL2K5j4nL9J4m9l6QK9K5Omj6j0jqj3nJ0J5kk3j6oK6
3258C16L2Pj6j5j9j0mRL8J8l4m0k2J1L2K0k0k9pKK3L4K8Roklk2JQrj6j2qJPK2K5ok4k4j5K4
3254C04N8M0Rk1k0j4j7j7Kj8k0rk1l0J9N2K7ol1m1K2O7K4ok0j5OL3O1M3j1m6m5l1k7k4OJ9
3250C02Npk6k7K7O0L0J3k0m3m1j7J2K6J5krJK1L8O9M2j3LJ4Rnj4m1n4k9nJ1k4l0nJ5M9J5k4
3246C41JL5Mk2l3k3PK2J8J9J2MPj5k7k0j5j0l1m3mK7M0O4M7jk5l5LJ3k0l0j2nj0k9mL4L3J8
3242C35MPJ0J4J7Koj1l1k1j1J3L1L0K1L7N6K8k5l3%K0mj9k6n1k8LrqJ0M7O0K3NJ6ql8n9l2
3239C69Nqj1jk0kL0LJ0J7K1K1qk7k5j4PJ4MK1Rk9l2j5JQJ3L8K6j0l6k0LOj6oK9J3j9k4ooJ3
3235C46J8j2j3K1J3k9j9J6mk8k9l2%J0k4k2L3N9L6j2m8j0M%Njk9l7nMmJ8M4N1L6k7m0njj0
3231B73j7pNMJ5J3PL3K3k3l4j3J9K8K2K4qk7o9m1QK5M2K0Nmk5j1j6l5MO1K7l5oL0Pk4l6k1
3227B43J0L3L2j2k3J5L5JRN5M2j1l7l8k0RJ5n%jjj7k7jJ4nNJ6K8N2N0Jk5k4JMj2l2l5j2j3
3223C19JQKMpj0k8j4lk7j5K2M8L4J3lj4J2M1Pl3k3NJ6K5NJ1K4Ok2j2Jj4j6j1l4m5j4K5OoJ2
3219B96K9kKOk1l3k6k2NJ8K1Jj7J8QmK1J6j4rMjk6n8l3K8O7N6J1%JJ2OkJ8J8l2l0k7j1OqJ3
3215C05J6J8J6l3l9jJ5rk7l4j4QL1J1j5K4N8N6K4j2k7l2kk8m7LL8Oj9j1k8m8k5OL3K7j6j7
3212B11NK8J2J3L0K1J8%k4j6J1M6L8J7L8L9qm6n3l3qpk0J2M7K2OLlJ3j6k5j1kk0k3mpJ4J6
3208C34Lqk2m9m2nK7M7O1L4K3j1j8J1J0kl1k7j3LJ3K4J9Pmj5K1L8K7nj7k3pJ1mlj7k2j1%P
3204C64J8OJ0J6j5j5k3m3j9Mpj9j3qOJ9J7K7L2J9K5J3j0k8j2qqk1l0j4mOo%J1J5K2J2Ok1l7
3200B87l2qK1M7J6l1j0J8M7K8%ML5K5k1k8%rMj1j2j0JPj1l3n7k0ol9JK7K0J1K7M1K9N6O0o
3196D68n8m7J1L6L1ll2n4n4l5J7L6J5oj3Okj%j8l2qJ2jj0j6QM4M7M2Qj5j5rNJ6J1J6k6m8q
3192C18Pk4k5J0K4jJ6L1J0pj1nnOpk2j2kORL2L6RJol8m1jL0OjL0N0L8k6n0l2j4j6l1j1L9O1
3188C81M0J8jlj0nJj3j9j8pJ9K8kk8j5omrnNj8j1J4L0M0L6Qrj2l2k2olK4J3j4j8j7k4J0K1
3184C57J3Oj4l0l5k9j2KkL0M6J4k5j6%OJ1k2m7l3k2K0L9K4J6j0mM0P2M6nm4j9K7L4J5m4n4
3181C51k2j6j2KJ1L8K0l5m8l1j5l5rM4O8N1L5L5J6J3J7om3m1k9k4n4m0j4j0J4K6L2J4l1jN4
3177C25L5MRLr%Nk4l3rL9M5Qj7LJ8kl0l9l6j0J5%j0J0K1L5K9J3j6k9j5MprK3K1j1k4LK9K1
3173C88j1m4qL4L6PqMNk4n4l0Opk6k2JJ4Kj3J3QnJ9J4J5K6K0j0k2l2j4Ok9m0kK3K5PK9J4k8
3169B87l3l1%K1OK0L6J3J7K3K4L4K6lk8j5rj7qML4L2jJ3J6mk4m4m2l4qJ0J5K1J4j0l7j7Qn
3166C04j2nJ8M8K8NJ5K6Qk6k7k2kJ6j0l7k0j7k5j0J6j0OM0L6M9M1j3k3kK4L3kl5k1K4K1J8
3162D57QNJ1km3n2l3lJ5J6J2lOJ0rj0rk3k8j4j2JJ9L2L0Kl5l2K4L8K3Qlj6rJ8nm4n8n1l5O
3158B12J6JKJ9L6J5nOOoj6k9o%K5K6J9L2J8J7Jk3j5j1l0k7PJ3K6L2mj6k1l6l6oM0M4K3J9J0
3154C78j5l7k3j2J0JQK3%npl8k9K5N2O1M8M1J4nk9m5j3j9m8k1PJ6M6M7L3J8J5J1k7n8l4MK2
3151D15%m0l3j4l3oK2M7L0pj3j0QK6j3l1m2n7n3K2M9L5M5L8mj3qOK9km4m0k1MmKM3L6jj7k4
3147C27j0Mj4l0m9qK8L2K3M6M1J5J1pl0k1J4k4n4l5j4j1nQjj1KM7O6K9k2j9KJ1mPKj9Pj9n2
3143B63nJ5J5QNL2L6j5m6k3J5Ol2kM0K6J2%l4l2MK1J5K3L1K6%k2j3oRJ8J5j1pJ7Lqj6k4lK3
3139C79%qJj9k1k6k5j1J0K9J3K8L5J3Jl2l0JkNK8K8k8l1rJ3K4K1L1K8l2j8J2mj7l3j6l3k5
3135B80J8J8j9JK4j6j0OjK7L5K2QqmQK0J5j0mMj2OJ4j4l7qJ5l1l5K3M9K6Nj9l5l0JL1%kK1
3131C82Pj4l4l1k9k3mJ6K5M7P2P1K7l8m3k4l6k2J6Ll9l8KM1L2KpoJLJ1K1K7K4Qm2q0l2JPO
3127C10%KOj3j4oPN8L3k0n0m2pL7M6K1j0RL2Jk4k0j3K4L0K0L7L3Qj9l3l7l3l4j8LLj8rL4N1
3123C85L2lj2nj8j3J1Mj2RK7K8J9Jj4j7j5j1Kjk0k5l1rJ5J7K9J4j0k5k7mJ2K6kj4J6M1K0q
3120D12j5nj%j7k9k3qK6K9J0j5l8j3J9krj1nj8JPk0KK8Jk0J1L7J6j7k0j1J7M4K5nQK4%j0J3
3116D18j7j0mNLoK8L1K6Ok9JJ3j0j7J1J3j8k2j1qk4k4NK9J5qKK2Oj8J4%m4m9j6L1K2Njkm%
3112C64J6Lj7jQk1k0%qjqQM1on5m6l4jL1K1J4Mm0m0K7N9L3J5J3J0QPlj9k5lj2k7j3RL4O7P1
3108D63Qk9l4l4k8nK3K2Ol7l1J7L1RqmJ3L2L6j6p0n2j3J6RJ5K1K9Rj9j0J5J0J3RLK3M1L0k
3104E11n4q5m4KRK1K6K5J8lNK5Nk6k6NJ6k5k8ol7k8j0J8K8Pj4l5j4RK4J6l2n7j7KJ0J9K9L1
3100C20M7M1M3K9K5K8kj7j8l2j8j4j4j4k8rJ7J5K1OJK5om5j4K6K5nmOk8l7nK2L2Qn8p9l3J4
3096B71L0Nl3jN9M0jk4l2LK8PKj2m2k9jL6J9J3J1jJ7J4QOJ1K9L2mm1j7K0%m9l9j2j6l0j7L
3092B63K6K0jJJ8J3K1L9L1nk1j7PK1L0J8j3m4l4k8l0rPK0Okj3k5K4O7M0nm2o1n0j3L2L5%q
3089C18KJ9L6L2MJ9Pj4%nQOj6k0kK4Rk4m4l9l1RL1K9mm5l2NnpJ0J5QrK1J0k3%L3J0l1k7j4
3085B73QJ2J7J6Mk6j7L9L0LNJ0Nmj9j4J7K5Lk0k6j6qkLK1L7J6J5K3Rnj8j9l2l7RL0L4K7KK1
3081D51L5ko0n3k4jJ4J1nn4m0Omm0k9K8M1L1L4J8RJ4J6Nj5kJ8J7JNLl1k0lJ2NJ1J1Oqk9j9
3077C63ML3N5Pn1o0o1m5PL5N1N6K3j0k3j3j9NK9J7Nk1k2qj9l8j5NJ3M3N4K0ql0jK4mj8j4J
3073C70J0K5K5J8J1J5ok4l1k6k1l5l3J6K6M6%l3mK0O0M3OJ0J8L9Ko8p6o3n7k5%J2L2K8L3K6
3069C89Mj1J6L7K6J0k1m1k7j3MJ5RJ0J9L3N0Rm5n3j0ml7k5lMJ1J0nk5j0qK1M2L6Jl2k9k4k5
3065C08lL6K2jNJ5Jj8qj1KK4K0pj6j%lmoj5k3oM2L7ok5k0j7J6M9L8K2J8J5k0l6k9j0L1K7j
3061D42k3k4qpJ9L0m1o6qOmJ2Nm3k5K6K7K0K3K9L7K5J2k8m6l1k9RM4K0NL2J3j2l3o0n1nK5
3058C17N4L7k3l6l1rK0kk6l1m0j8K7P0M8Kj8LNj2J4PJ4L0L1L2J5Lj8j2Rk1j6lk9l9m2j8K5
3054C19Oj1J1K1L5K3JJpKJ3j4k8jJ6kj8j0p%j2K9N7K5JJ1qk8l4k5j1J4Qk2j6pRK8ll2j9j6
3050B99j5N3N9Lj8qJ2ll6k2j3jJ8J8L4K3K9J6k3m2k2Pj9l3nj6k6J6N7K0j1jJ4K4K1j0l3oJ4
3046C74K5K9J7jok7k2m%j6m5l3l4j2M4O6L7jl4qPJKJ4Oj4j7Jl5l6OJ4j8k1J9K1J8J3oqL2M3
3042C91J6j9m7l4j6J3K8K4mj3j5j8MK2K4qj8JL6L2j3l3k5kQL7K8qm0l0j6M2L3nNmJ0Jj6kM2
3039D11M7Ol6l2J8K3nk4l0PL6J0pl5n5NL8L3J9j8k3j4j1j0mlk1k6j2KJ9M8K6l6k2J6J1J2%
3035C63j6n2o1j1K7M2L7QKQQJ5pj1K6pk7j1JL5M8J8k9l4j8J6L6L4K3qj0k7j4K2Nk9k6j7J5
3031C74K3%j6j3j5j6oML0L7J5j3l7pK7K8J1j9n1l0J6prmj1J3L7M2Qkj9k0j3kK9O7O4K0mk0
3027E11k9j2j6nnJ4K0%j1k6m4rL3Ql9m5k3klj6j2LQk6k6J3K2M7N1K1j9n0l6j5oK2J6pj0ln
3024B89LJ6L5K6Qok1l3l0rJ6M1L7j0j4J5mk2lK3L4J1j7j6plknk8j2J5j1mJ6M%K3K3qm3m7k3
3020B57j0K7N1K9L8N7K7k9l3k1j2QJ7qj8olLPJ5J0j8k0j7l6l8qJ7M6L5J9M0K4k2l5j2LJ2P
3016D03J1J0j0k6%J3rj8j8k2j5mj6J0L4L2L5K1K3K7K1J4klMj8m2m6KL1J4Mj0l0m1k5k0k7o
3012C01K2J0l9l7j2K2M1M7Ol3j7J4K5K6moJ5Mj2%K4Ojpj2k4NK3JJ3K0l6m9j1J4J2K0M9J9k2
3008D17n%l0j4J5N2O2J3j3k3m4k7J0om4pL3L6jj3oj2J2RJ0k0j4JrNj4k3J2J1k1k1RL2M5L2
3005D49L6K8j1m5o1l7J7J4j1k7j5j1l1j4J9L8L9L5j1o5l9L1L6J4nJ7J3j3l5nM5N2M9K3ljl3
3001D82m3m1m1j5%J7K4k2l6j9PJ1kMJ7K7J4k9k4omML6N7M6J9m6m8k5k8j9J0K9L2K3J5JJ2K
2998D41k9k7oJ0J5K0J1kl4j9MJPrkMPK2J2j5nJ1K2J4j1qLnj6kj5j1qj6LQJ5Jk3l6l0J7L0J6
2993C65J0Kpk3j8k5k0LLK1L0J9Oj1k1j3K5N0K6%j7l5k7pK4K8NkRK2nm9n3k0L0L0qjJ5N7N5
2990D73mk3j3k6l0j6qJ1J2j2j6j2qqJ9L8J8lok2j4RL6L3O2L9k7o8n2QJ2oj6k0K0J0j0k6pJ2
2986C59J5kl8k7J3M0L2K4ql4oK3Rk6l2oJ9N3M9mn6o3m3PL0Lk9nL4K9Qoj6KJ7K6L7K0k1j9j4
2982C94mKj5l3nL5M6L3J0k0pJ5ml1l7QM0M3L3k4p0n1l3j1L5K5pk0j0rj4j8j0j2KM1O1K4%l
2978C99l0j9J3J0qj6J4Pj6k6j8RK2j0l2K3K5pK2M9L4jj7j2j0k7qJ9K3K4%Lk2KRk2l6k6J4J6
2974C74ok2k6pK1J2j7KJ2kJ8M7J5l5l4j8J8K6J3J4mnJ9Kk4%J7j0l0j4OJ2koJ0K9J6KJ0J6k3
2970D26k4l0l4j5qQK4J2pj3k7j5J8J9j2j8oJOj1nK1M3K3j1k2k5j1JoK0M1K8j8m4k2qJ0lj0
2967B96PK1L9J3j0roOK3Mk1oMrOrmK8K7oj3%J1NmJ8L3M7K3k3m2j7qk5l6K0M6rn7m2J4O0N3
2963D48k4p1k8L7K7Prk7PL9J3qKJ4K2ok8k9k5mklK4J4K5K2j1mJl6l6oj5nK6L9K5l1n2j9nK0
2959C28K2K3J1rJ7J7ljJ1L0K6k1l0j2k5k0J2L0K8Qk7j4J9J3Lml1j6K5Kj2k0oJ9L7L4J2%l6
2955D40n0k0J1J3J3J8J9Lj2rlrl1j4oj1lj1J6P2K4j9JNj2oMJ9Pk4l3mK4L8J6k0k5j7J5K2l
2951D38MOj2k5k4K0M6%n5j8K1j0k3mJLK0%k1J5N6J7m4n0k9j3j9m0l2j2JNK7M4j5k7j5pK8O1
2947C18N3K7J4jLK5J5j5nK%k1kJ0NJ0ql2MQrKNJ7J0j2j7%K6K7oj9j6nk0l0k7m1NL2j3J5M0
2943C74K6%QM1Oj7NJ1j4j2pk1j5%J5K3QJpj0j6RL9mj8J9Nm0m7k9KJ6J9L8J7J3K0RjKk6l5p
2939D00j0rj6k1oooJ4M1N1J7k0k2k3j3mJ3K7M2K9NPJ2J0Rk0j4PJ6%j0k8j4oJQk1k2k1k8k0
2935C49MK7J1QJ5Mj0k7k3pJ7J8ok1k3PN4J2j6J0J6Nk4k4k2oK5J2Oj6l0j6K9K7PJ0KJ7J7J3
2932D51K3J8Nk0j9j2k5l8o6m4pkoJ4N3M3K4K9oppj0kopnj9j6J4K9L2Rj7j7j6l7m7nK7K0J2
2928C40K5N3L9Noj9k3MRj7k0K3L9J6K1M1Ql5j5k4l1l3l4j3oJ3M1J7J8K5J1J2J3mo1p3k0J9
2924C58KJ9K0l3n2k0L4M7J3j6j7nJ6L2J5RJJ1J1Jj8k5j7k5j7j9JPJ7J9J2J8j9m5qL3L7K0K
2920D19Krj6QM1J6j6k2KK7nj8kMJ5Lk5j3%J5L8K5jj1j0k1k7pRJ4K2jOL4L3j8n0n8k3J1%m3
2916C48l6jK3L0L5Ql8l1poLJ7J0K0J2LJ2llJ3J8J7j2j7Krj6jK3M0kl9pJ2%j6j6rj4KRPJ1J7
2912D09K1M0J1l6m7k8KM1K8k1k4j6j3OJ7J4Nj6k5qL0M6K0rML3J4j2nj5l8m9j5Nmj8j8j9kJ5
2909C23J1J6K4J2LLK6K3rPJj7j0j6rJ3J2nk4j3K3K2K7K7QRQk4m8j7J2k5m3k7k7j9J3L8K2k4
2905C26k3LQM3K2k5m3l7KK6K0J8J9K8kj0NL5L1nl3k7pJ0J5RjnlJj2l8k6jK2J8Nol6l2J0M1
2901C45K5L6K5j9oJj1j2j8j6J2K4J3lOJ5J4j4j8Jj0j4njj4k9m7j5L8J7J3M4K8jPlk0j8j3j8
2897C39lLqNL2Pj8JM4K7J3LKrk8pj1l5m2pM2O6N8J6nomNk0l5j7NJ6MnK6N2J7l4m1m0m3j8j2
2893C35QL1Ql6j4K9K5pqJ1JJ2J5%lJ6L1J1pm1k7j9k0k1rN6N1J5Mj7KQk1l6l9k0J0J8j0j4K1
2889C49J0j2kl%j0j9%J0K4L4M3M0%k2k1k2rNOK2Lk6LK2L2L8J5l6n1rjj8j4nJ5K1Oj8qKk8l0
2885C36n3m6MN1M6J6j7KL2M6L1j9l8j4j3j0k0mM1N5Ml5l1k5j0j8LK9M4M1J8N%j4l1m6l3K0
2881C47M5J8Jj2m4l8J3L6L8L3K5j0j4Rj0o5o8l0j8KM6O7M8J4j5k1j1NMj6j2LL0J0J1jjoj6
2878C97qOK9L1J5%j8k9nQRkQK7K0j1rnk1m1PM2J3npk3j6RJ4J2LML3Nm1m7l0l6l1j6LJ7J5k
2873C24KK7K2J0j4rJ6Npj7j2OL2J3k3k4NL1J0%Oj3J2M0J1poJklJ2J5m9p1j0J4J1J5Qj5j1m
2870C51J0PJ4K4Pqj4l8l6k4PJ1jJ0L0PJ5M2K4L5K6Jok4j5J1J6jj0j8l1m7l6j2PK4j0j1qj6
2866C13j3k8j4L8M5J9j1J2K8J4pk1%Pj9l2j7PJ4K0M5N4K7Kj6qj1K8K3j3J6Mk5j4nl8k5J0J2
2862D21j0k1omRK3L1J5j3j8pj0j8j0jKL0J0l0k9j4K0L9K6L6K2k2QK8Km8m2j1j3kK0Nnj2j9
2858C82j6J3L9Rj7j5k0k0orj3J1L1M2K5k2k6K1N2K0nK1Jm6k0Nj7m6j7QLJ7L0J8mLOj0k1kK8
2854D33J9jl5p5n0L4P5M9lol3m3J5K3%NOj2j1j5mK1K3J1NJ7J0oNK5J8k3j3ol2k1nM1N8Ll7
2851D65l9k2k1j3J0K2J2K8OJj0k1j3j5jK6P9O0ll8n6m7mK7L1J9Jj6l6j1Kjkn%OJ2K9L0J3K3
2847E28L4Mj2k7j8Pj0kj3m3j6M6M0J6K6nn1k8j%j3m1m0oJ9K1Rk1k8J0Pj7K0L5K4j2l6j5j6
2843C75l3QM9N1L9N7K5j6l8l9k0N%pQK4L5Pjp%j2k7j6l4n5n1Jj2l6j0L8N3J2OKooMJ1JJQj9
2839C75J9N2K5lqk8k7%oJ1L4K6Pk7l8l4pKJ9K4RNj2j1J3K5J0k1l5l5MN6M0mNL0K2j5j4Mjl0
2835D61l1Jj7omj3RK4J9l0n3j9J6kJ1N7L8k3l2k4k4Q%j0K7N4M1NJl3m0l2j3J2K7K4J2KpLL9
2831D78J5k0k3k6k2j7J3L3K7Nj9qJ5Oj8l6m4l0pPL5K2J1K1Qj7j6J8K2K5M4J5rj5j9qj2k9m3
2827C82k3J8K7L9L9%m9l6qmJ6L8NrJ4j5j3mk3k7j6QK0PjJ0L3K4jQQj2j5RK0J4J4J5j9l1l5
2823D27l3kL3L2%j2k1jK2J5J6JjRlLnl9l3l6l4j0ok0ON3O3K2K1K0mk1j4J1J9qj1j5l0QM6M6
2819E14M0%j9l0l5m7j4K5L9J7k7k3qok5l5j0JlK4K0K1K9K8oj0J5L8K6lrj3qk0j4J9K5k3l9
2816D54KKl5pL9L2jk0k3rL0N0j7n6k7j9j2L0N1mk4RJ9K4Oj1kj5l7k9kM8O3J2j5l0l7k0%j0
2812D09j6K2L3J9nk2k9m4k2K3K4orOj4oL3M4K0j8k5mJ4QJ4L0J4kJ5j4k3j7J0K2K7J7lj5l0
2808D80k2j0j6j0qNqJ0M5K1mk4k3RL6K4j3l0PK0jMK1ml2j3QK9Pl1k6J5Nl6k0mj8mK1L7K6Q
2804D81l3m1j6QK6L1K6J3mk1j5RNJ4K3MNMJ6L5K8Ok3q1r0j6K5L1J7QJ5Qj4l2k9m8l9RM0M4
2801D29L2Qk8m6l7j8J1J4NJ7M5M2Nk0j4k6j0J3J7Mk8l6j1J1L0K6kJM2O6Pm5k6P%j3Opk0%j5
2797D36k1N%j9qjmrMPJ8L1Ol8m6pJ2QOM8P5K5k3m3l7RL4K0Mj2j1Mk4l4K1L4j4j7onj9j9K1
2793D11J6OK2K0J4kjk0l2OK8K8J8Rokpj4%pj1j3k0%Jk8j1QK4L2K1J2kmK0J5j0j2kll2l6RK9
2788D74J4k2n1nK1Kj9l2j7j3j8J6M4M3K7pPL9J8n2o3n2l2JL5N3O6N6mm5n0m4rKkQK5K3PK2
2785D66Nj%K0M5L3K7om9m0%Mk5l8l4JJ4L6M2J4pj6j4K6L5PPJ4j3l9n6n6j8K5K9J1J2L9K7l
2781E24j3j9j9j3J1j7l5k3l3j0J9J5J9L1J4jJ8K4Mk6kJ8K4J5k0j4RNk6k0ONOJ9Oj4JJ7J8j7
2777E06k7K6N3K2Llj3l5m2rk4k4j6nJ4RjK7N0Kk2km3m8LM0M2j4l1j4k2j3K1J4qk1J4K1J6K6
2773D72L8K6J1j4k7lj5k9l1j6OK7M3K5nk9n3n4m3KL7M7L3L0K5J1j0j7j0nK6L6J8l0l0j0QJ9
2770E09K7J9J6K9%l1l6j7qrkqj1Jj2j0nk0RK7K0J2K1K0%j1J0Pjjj2j2j5ql2k7K3J1J0K6nl9
2766D65l7k3oL2M1J4j8j8KJ3L4L7po0n0k6J2Pk7j8J0L5M3L5Rj9k5k9qKrj5l2k0L2O0K4K3K6
2762E09J9RpK6K6olQj1l4m3l6l4lJ5j4l1k1%PJ7L5M3L2j0l1J2L6K4lm6j5M6K9nJj0k6k2QK9
2758E20J5J5K8Rj4k4k6k2mmOmk8l9m4QO1N2M3j0l7k9m0l0%N1O5K1j5k2k3k2LK4J4j1l1l7j8
2755D01J6L3K5j9k3QL7J3PJ4ROj3o1n8rK4L6M2L4jrMPJ9L1pj2J1joQl0l7rPkm2n1k0OK4K0
2751D32N0M2K0J7j1j4oR%m1m9l2k1L0L5L8M7oOJ3k1l7nK8Qj5j8j0MK8J3nj2mLk6k6J3M0N2
2747E69K8rl2k1k2l4J2L4K1np%k9j8J3J8K5J1j8j8KK6L7Nl0j2Jrj8j9k3jJ4L4N0K4krl9l4
2743E15pJ9Nk2j1MrlJ1J3Mj2nj0QL8J7J3j9m1o0k3L0K5L3J4Kkm0n6k7j0L6L8lQJ1J4L1Oj9
2739E16KRk1m3mL1L4L9K7Kpnnjk1k5j5j5rLpJ0K9L1Ol2k5J4KlK2K5L7K0m5n2NK6M0Oj4k4k6
2735E37J2L0K6K2L0Ok5k0Jjj7j3J0J3L5L8Jl6m6k4k6j1L9O3J6k2jj1j8J3L2Rk2k4j8j0jk2
2731E65m3j9PK4Lk1lJ4L1J2j7LK5K9K9J8K6J8k2j4k6k8k1k5Kpk5j5K1Pj2MRJ7Lk5k6K0L7j0
2728E65l5j0J4K0j5j2oj0pqMj3mnk2%K9M1L4K0J9K9Jk7l9k9k3%K2K2RK8J7kk3k4K3J7J6K4
2724F40J4j0k8l0KJ3PQk8n9l2j5nJ3K5M0M5J9J9RK8L0ok0j6k8l7mJ6pk7j6Pjj6jM3O5M2j7
2720F82m9l0k8lK2J8L1M7J4%jj1jQnk3k1k7l2k4JQPK5jrrJL5M3K4J5J4Ol6k8K2K5pk4j6j5
2716F48k6QL2Qk3MPpj4k5j3J1mJ0L0j0m5k0JJ2J6L2L8K0J8J0oLOj3rJ5K3nk3k8k9mK9J9OL8
2712G40N2ro5o7k1K3N1N1Pj1j1QM1M0Jj0J8J4j4j9OJ1l3m6l3kK1L4L2j1k7K5M8J0j8k3j7L
2709G99Kk4rK7L8JJ7J6Ooj9lK6MJ7K6jl0m6NL9J7j0nJ1L0O7O0Ol1k0jJ0oj1K3L0NlL2O0N7
2705A206N0K7NK2N0P4P5M7K5LqJ7K1J9L1nm0k3J3J8j0k4o0o1l3l4n7n9rNk2l7l9l1l5m7m8
2701A026m0k0k0m2k1k3k8KKJ7K4J1j8pMk2n0k7oJ5j3k9j2l2k2K7L7mjK1QpPJ2J1RLj0l4kJ3
2697G59j7k0j4OL0K6J2qk5k1j9k2J4L4%l3l2oOj2j0J1Poj8k0k6j3J0RNj1l7l5KJ9J6J4MJ8
2694E97L5K9K0%Rk0k4l5n5KM6N2M8K8MNqk6j3j0j1j9k3j3OJ8K0L1J5J1K1J5pjL5J2j5n0m6
2690F83k6k2pQ%j4L3L7K5J4rQk7k3KJ4K4nlJ7Lj6oJ1M%k5k7j3j0RJ3j2JJ3K5J3j7k2k1poJ
2686F40nKK9N2K0m5k7QNJ7J2k5qK3Qk3l9j6J9J7jnJK4K1LNlpKOJ9J1J0J5NqNOj9k5j0J3J9
2682G51J4JJ3J3k2k9J5koJ7J5MMkKJ8K1MJ5jl1m5k5%PL2N1J4l6k0ORrj8j8k2L3R0N8jl2k2
2678H66rJ0K1j6m0oL3M2N1M1nk2k9k6NK4%nJ0NJ1K2j7j5K5K0Mmj5k5j3J2pJ0L6L4K0J2j8j6
2674A026QK1k0k7KJ0J1jQj9k5%K2Pj8j6J6J0j4l0n1j3%J1J5J5%j5k2ML5O0M6K1J3L1L7J6P
2670A181Kj7mOK7K7J7K3j3k2NK3L0J8Nql6m4m1jM9N1L0OJNL9M3%l7k9K2L4J5Jk6m6n0l6qL
2666A245KPK4N7O1N2K0k0l9n1j6N3M8J1J2J6j5k4j5oJ9M1K1J6Pj2qj3qJJ2L3Lk0j8nK5oj9
2663A491OL8L2j0J2M3K5ol5l9nJ4QJ0J5J6K4K4L8J3j8m1l0LQqOM3L5J7mj8j4K7J7k7j1J8J5
2659A732K3L3K6K4M2K0j4l7n7l5k1j6J2L0M8L0K7K2j3%J0Ok1k3kKRL6K7L0M6M4J1J3M1L4J6
2655B155J4lj0KMJ6K9lk8j8%J0QJ5J8rn1n6KL7M9P1N6Rj5J1K6L4K5J7J7J4oj1j6k3k2l2j6
2652B320QNK9N1K6J5Lk2j9j3j1MM7O0M7J2K7N4M4L3L1J4J9QlK1jj3NL1K5K3K6J8lmlJOJ6J1
2648B948K7K7J6L3K8J4J9NrJ5L7M2M3L5L8M1K8K1L4L1K8N4L1J4pk8rkOJ2QM9P4P0O7N3J6j2
2644C897l0k9j9L1L8K2QJ2K4K5J9K6M7M7QjK1M4N9M2jl0k4K6O6L6oj2J9L0J3J3LomK8M3L2
2641D517L0M8M6K6K0M5N9L6J7J8K6K9J9K6J2JJ2KqJ1L7N4K4Nrk0J2K7J2L1M6K3J1K2K6PQK5
2637E333J1oKM8N2L8O3N8L3N0L8J0K4L7Kk5JJ8j4rK8K2K7kj1K9O5N8L7Mj2J8K9J0M0N1M4L6
2634F237L3K7K4J9L9O7O3L7L3J4J3K1M0N2K3j7k4M3P1M9K8j0J4N4K7j9%J7K4J3RK3L5M9K6
2630G154QOK5O3N2L0N5N4N0Q2P3M5M8M7O8Q1M8M2N4P4Q7O5O8Q9P7L0LK0N0M9P5P7O7O5N4O3
2627I098P0R2J21J27J02J01R1O3N9P1J02J04Q3P5M8N1O0Q8J19J32J33J21Q2M3O4P2R2J15J12
2624A1691J16J12J18J36J38J42J43J46J68J61J24J05J19J59J87J71J51J82J82J50J52J81K09
2622A5143K11J70J94K33K27K23K17K15K34K51K70K45K20K19K36K80L11L11L12L05L15L61L86
2620B1089L84L83M27M25M19M50M81N18N08N35O03O48O43O49O78P54Q36Q80R46J023J084J150
2618C5513J261J380J449J542J682J828J946K076K204K342K452K573K707K794K898K974K984
2616G2605K930K845K725K545K296J964J592J208P75L38q6n22r44j347j745k093k424k742l012
2614G6908l236l398l484l527l532l497l387l262l048k782k558k342k114j875j684j552j383
2613C0247j197j095j002q97q36p60o97o47n97n71n49n13m67m37m41m34l95l54l41l50l81l76
2611A6910l38l27l47l41l15l22l49l35l11l13l09l00k99l14l29l17k93l01k93k38k11k16k41
2608I951k50k35k15k06j95k19k32j98j55j39j43j43j55j24r5q9r3j05j16j03o6n6o4j13j25
2606F317o9m9p7r0p1p5q6q4q0o5m7l6m6r1j02p1q0j00r0n7o7p7p4o7n0m5l6l2o0o4m1l9n0
2603D149m5l4o2p1m6l9m6l5qjk9n1m2mj4l4l7n0l8j7k3j4nl1m3k0l4o5o0m8k7j9n5o8n8l5
2600B841j9l4n2m3k5kJ4l3l6j2j0l1n9n2n0k8j1Rqm9l3MOl5m5j0J6j2j7Joj2l0j3KLj5qJ1
2596B117k2k7j4%Mj1J3K7j3o2m2omj5l6m7j6Lk%l3m4n7m4k4j2J0kpJ%k3OK7j1k9k9j2J2J1
2592A587k8o1k9Rmj0j4j4j3k5k8L0O0M2Kj9k1l1k1j3J4K6j7k6j2j9l2m3l1k1l8m0k8J4N0O4
2589A260L0j8l6k4j3J5K1PMKqj4m8l6l2m0l3lKnpl0o0l9MQRK2J2J1nm0l1RK7J2kk9j7L4K0
2585I39k1k8k6l2oL4J2m4k2J2lKL1Oj7pMmqJ5Onj7JL4M9L1J6Kk9m0j8OK0ol3l1J0J8K1J9K3
2581I14QJ2qk4opj5k0jJ0L9K4lk4m4k9nJ4OJ4rl8nj2%K1Rkj1j5k0qnk5nJ1k3jQOJ1nj3Lj1
2577G16j6j0oj1OJ0qKMRJ8N2O9M8lm4k1k3j0L5L1nj6%j5l5k7m%k0j9RQl6m2KL3L0J2j6l2j1
2573F64j1JOj0J1j6l7J8N7L9J2nj4j3j8pmKj0l4k0PqQM1J7j0k9j5Omj7K6O6N0Pk8lqk0k8l1
2569F38k6NK4%j2lj4j6J1J6Nj3k1k9k9k4mK3L1J0K8J5l2m1nNKK0K5lQJ2rj5j5qj9l6%K3J2
2565E39l7p1l0NJmJ5K3lj0K4L7K1Rll1l0J0L4J6mRMj0j5lK2K0nrk6m0j4mRM5N5J4qk0l6j7
2561D82k0k4l0j5QJ3K0J6j9k7j8J2K9K7J7KJ9K5mrj1oK9M4K1lkk4m5j0lNnjM0L1k1l9mol3
2557D61k5rJ4K9K4J7jk1k2OJ8LMk2k3lmK1Mk0l9n6n1j0M2O2L9J1J7K0Pj1l4l6j2K3L4L4J5
2553E06l9n3j4Ok6k9kK2M7M9J9JJ8J6Jj9j2j8j4K3K4K1Ml5o0k4J7mk2NRk1RL4%m5k3J9M2M1
2550D73mk6Ook8koj7JK3N6O0L6jk6l2l2l1k6j8pMj0mMk7k0LJ5J1NL3L0J0Qk2j0Mlj7JlJ5M3
2545D63L1K3J8J2k5k5j4k4pJ1J5j9k6k6j1L3M9L9K3jjLk0n4n0l6m8k6J4M1P5N4J9K2Om5l8
2542D55j7j0J2K4M0L6oj6nj5k4qJ5J0o%J2J8Mql%j6PJ6lJ4K5jl0j9lJ0J3J7Jm0m4l9j1RK0
2538D34N1M0k1o5m6j5OL2L3L4L3RK5K5j1k6j7K7L0kj9m8m8j7l4j3L4M2%k2JNJ0L1K6j2l1k2
2534D59qQK5K5j8oJ9lKJ1Mk8j3LJ2M1O2J9l7n4m3j7lK8L7kJJ7nl1j4J7L6K1LMMORJ2lk4k0
2530E56%J5J3J5OJ4L1J4j1k2j1MrQL0M3O0M0ONK9L9NQK5O0L7roK7K3L9M7J3K1Nj8KL8O5N9
2526A316N1K6j2j6m9m1l0k2k7j0nj1j9k6k5l3m1Kjj3k8o0o4n6l9mJ1k4n3m6k6j9l0k1kJ6J4
2523E83K9M1K4j5m5m2OK3K1Roj8m7k7MJ7J8Mm8l2J0MKj7l5LL7L5Jk7J6M1j0l8l6l0l3kK1K2
2519D63K1j6k4J9N0J7k0nKl0n0j7L0N2M0j7n5m6j8lJK1Kl7k3J2L4M5L5lk0j5j2J7K9j2l4j8
2516D15k8k4j2J6K6j7k1LQj4k2J6M9K4k0k7j3OJ2J8K1j7l8kk6m1rJ1K1M3M3K8M3%n9n7j5J9
2512C60QL4J8l8m1l9k0MK5L2nl5l2j3kJ0J6K5L1Kj7K1M1K0oJPj2m9o7k3j3j5K3M7J8lml2l
2508B74K9J3LpoL2N4K5j3j7rqJ8J4m2l3K9J3pm0l8J8L3K9Rk5n0l3j3PQnJ3L0K6J6K6M3K2K
2504D40j1k4MOrQK1jJ3Kk4j0NQj8k0mMMMJ5K7J7J4Oj5j9l0k6k3k5kJ8K6J6qk1k1l4j7j8k4
2500B54%J4K5L5J6l7l2J8M0L0J5J2J4J7kNK2K4nlkj6PLk3n5m1j5jKNJ0j2j7j1JL3L7J3kJ4
2497C92Jk8j1Rj4k1NK3Lnj8k3mj3j0NPj1j0QnqL0M9L7L3K6j3l9l5okMJ0j9pkJ7K1plJ4L9K3
2492D42j0k1lK6Onqk7k2j2%nqK4L6K3Ok0l5%M2N4L1l8o6m5j5J0L3J7J6J3Nj3m0k6nNj5l4l9
2489B77j3K3OJ6L1j0JJ7J1OK4K2K1k4o1l8m0l3%K7K7J5J2j7j7K2M4L1ml6l5mM2K5j0%PJ1K8
2485D04J5k6k7j9k3l7m2j4J1NJ7L9M6lk2MNK1K0R%k3l5J8N1K3Ok1m4k7lOKQj1jJ8j8j5K1J1
2481C49J4L5J3j8k9j8LoqK7L9J4MJ1K7Ol6l5NK6j0k7k7k6rJ4ql0pjLM2P8N9Kl7rk8p1p1m9
2477B11J2M2K4J0j1JK8M6K8j4l8KK8N0M5JjPJ2kk1kK1J8j0o1n2j3J8J0m9l8L5M4J2qnj8j8
2473C44j2KJ9Kj0j5rJ8L8J1k4J7J5l6k0OoJ9J6J3J2K6L8PmJ6L3M4L4k6q1p3o1k7K5M8K7J7
2470D43ONK1J3j4j6ok1m7l2QK1jk9k4k5j0K1M1N9L9mn1l8K%j1mJ0Nk2j4OK1K9K2pl1m3j8K0
2466C24M9O3K4k0k4k3k9j4Mk0j6J7J2k3k8lJ1M3L4J0J6K3QLj0j9o%K4J6NL3J2j6l5l3k4k5
2462C63nol8l6J2M7K4nl3l8JK7K7NPK1L6Om0l2J0NK4K7%j0k8k2l0qL5L3LJqK7M7Mm1l1mj0
2458C67JK6L4J4rk1m4m2lK6Qk0j7J0J3%MNj1K3M0L9K0j3K1J6m8o0k0J5J4ML0K4NPj5m3k6K4
2455C98L5ol8k3qK8L5J1nj4PK2J4Qj6lj1k2l5l1%K6L5K0k0l4nK5mj6J6K0j4NJ8%j9k3nMJ2
2451C87K6L6Oj1K1J9J3J2mj7j0ljJ5j3n4k8J1K0Kj1oj9l6l0j9j5NL9L3QJ4J2LMK9K1Rpj8k5
2447D18J2K4LoOrl0j4K6L1L0nj8j1NJ6Ok1l0mMmRJ4qk3rLj0nrm5o5k5L1P0L9rjK1N3M4j5l3
2443D56m9l2LK1%JPJ3K2Pj4k5kL1K8L0J9k9n0m2m1l9k1QJ0K4J2l7k1J4J4%lkK7J4l1k5J5K5
2439C38J2j2j5QJ9LJK5J7okmOMJ7K3NolJNJ1J1OJ9j1k2j8k5j8oJ2%pRK2j1j0J3J2K4K7j5o
2435D53J0Kk8l4k0oQJ1OJ0J7j1k3l0j9K0L3%j1J1PjJ2QOjK6jm8l0j0J1L8K3J0j6j4lj4lJL
2431D03jJ2K0K1K0Oj8j8Ok0l8l2MK9K1qNJ7j0nK8L8kj9RJ9j7Kj7m6k3PQJ2K1L7K0k3l9o5n4
2427C10j2K9K7J1J2J0jj1j2j3j6PJ7J3jLpk4mJ9nNM1L6J6OJ0ql7n7k5J6J9K0K0QJ6J6Kk3k1
2423D12K7L6Oj9k3KKl2k1oj2oK3N7N1M1nl9k9k3k5k5k9l3nK0M2K3J6J5j5l1qK0J6Lj0J0K4
2419D50ql7l3j1J8K5J3ORJ9K3L0K5J6ql9l8j8pj4qN5P9Op1n0qQK4K6Rj7JOm7n7rL8K9OQqj2
2415D29J8K0Nm6n8kM1J1k4l4oK1J0QRJ5L0J7l8l2J4K8K8J6k5l4l3j9K3M0J7mk0j0j0pJ5j3
2412D00j1pj0PK8L3kjK3J9rj5KJ6poJ8oLmk3j2lL5J9mJ7K7P%j3j0mk2k4%M2K4m0m4rJ0K0l
2408D61oK2K3Kj6LJ9j1j5k6j2L7K8J4Jjl3l3PJ0j1j0k0n0m7%N5P1M8J6k2l7k7l7l5%J0mJ3
2404C87K7Jk2qjL6K8LOj8l5LL8L3K0mpOmMj0nJPJ7loRJ0mj6nJ0Kk5JL6J4k3m1n9m8j4K2K2
2400C85K2M2N2J0j3nk4m1m2jJ8j3K0N0NoRl1k1Lk4j6K%PRK5L2J3jJ1K3J5k2l0MJ5QJ4jk0l
2396D80J8L7L3j8p1n3J5J2J2Nj9j6k6j1LJPQNK9N9L8NKk0l5m1n0j5Lk2l0lj4QK1RM3M8K9m
2392D82j5j8qPK0L2J2LK1J8J4K3qp1p8l6qK9L4lj4nK3L6K4J1rk7j3MOj8PJ3K7L6J7OMj4k3
2388E41k4jL5J0l0l4jK2Jj2NNj2k7k8k3J0L8M4N0M5Qj3J2M0Mk1k6rRJ4lm0o6n1Jql0LK3Mj3
2384D52RRj1J8L5K9mNK5L0K2j1k7l0k4mk3m7pK0PK3L8K5j5l7pL5L8jqk0j8OK1J4kj7k9l3M
2380D90M1K5KQj2l2k4K2K9j1l3k3PJ1%orj8k0j0K0L5K0j1k0%J3jnJ4K2RM6L6kll2p0n4RL2
2376D95K1K4L4K5Kj5j8kJ2K2K5J2l3l0mkK0K4J6jl2j5M0M5J7j7l0mJ0qk1j9j4k1k5J6N3M4
2373F46J1lk3m3l9j9RJ9L8L3Lj7m5l4PM6P1M7Jl1l1k2k1j0RoRK6J3k6l9qK7J3l5k5J6K1%p
2369E81MJ6J3KqlL0J8l6l8KK9J9j6k3oL0N0K6J9%k6j1l9m7lL9N6J8kJ9M2K6L6M7Kl5k7LRJ4
2365H30J1rj4J7L5J0L7P5N4J8lm3l9%J1OjqjJ1j5k0K3L9Nj7pMJ4K4J7Ok7l4jk7k7nk5l8oL1
2361I11K8Lj0m1m6qL1M7L0k7o0l4j3j5k9k7l6pJ7j2oJ5rqK2K3j3l5j0K4K0j9n2l9j0K1L0q
2357F48k2j7m4m2%J6J7J0K3Jj7j4Qkk4j0L0N8K3mk3j8j0qJj2m0l4RM2K3K3L2Lk3PJ3k7m3l6
2354E17lL1K2K4Rj6l4nK4J0j7rRRJk5j6nnk3m7k9j5J5L3L2K7J0MNJ1j5j5pOPnj1LK1L8M2K3
2350F31j6pj4k4J0J5nk1POj1rJ6J9pLJ7lq%J0jj1k0KknPJ5qk5MK5J4k9l5k1J0K1k3k9QL2N2
2345E90K5J0Ll7l9k7j0Mlk4k6J0L3K6K0L3M2L9J5PPk2l5k3qrjj%J9Nk6k5PK0LlQJ0KK%kjl
2341F15pKJ3kJ6J2jK3L3Rj8roj3J1J2J5K1j3l1j2J2K7K3Kk2m7k6%JpJ6PnL3K3J4J8j7k8k3
2337F71m0PM4K6Jj4l2j9qmQj2k3NK0J3K3M1L2oj7mK6jk5olJ2J7J1J1j5j2J5L4J1j3lj3m1l4
2333F83m5n1nL0L7K2L7K6%j6k0kJ9N1L9Oj6l8j4J1oj1J3L5L4RjQJ0JjOMqMJ2mk0j4j5j9j4
2329G77j5L5M9j5LJ7jmj4k7rK6K0J2J6j2oPok0j8J1J2J8K1%pj7rmK8K5k7l3J4K8k3m8k0K7
2326H11K5K4L2M3L3mj8j9k2l3k3oMJOJ6K2J8K0J6jj9RL3J8J9J9Jj7l5l9MM5K1mL1Rl9l8J7
2322I80K9J8K0J4mmj5j5J4kJJ3nJK3J3pMJ3%JJ7L6K1qqPRoj5j7j%PJ2J6K1K7K0KMOl2m6qJ7
2318A173L8N4M1Jpj3oL6K3j3k1j6J0J6K9J7k6oK8K7QjkjorK9L2j4l2k5K0O2L3k2l3k2jJ3K9
2314A443L1J7LJ8K4R%k3k4OJ9L0J2j6oL6O1M7Qk3m2k7K0L7K5K3J0Mk2l3J0L1pqK8K9OJ6K0
2310A792j2jJ8N%Jk4k8j9k0KLRK4K5Mj6NK5RMjJ1L7M6K4j4J2M0Rl8k5J0K1L2L5K7RQK0k0j5
2306B034KL7M8K0J2j8l5j4OPJ0K7L2L5J6q%K0M1M7L1K1J5k2l4j8RO2Q6O6J8m7n5j6J3K8L1
2303B507kj6K0M9L4Lj2j8K1M2M7L2L1L0L5K4J4K8O2N3J6J5OMj0k7k3j4NK7O4P2N0K7J9lPK5
2299C244L9N8L0K4N0K0l0j2K6M2M0Qk3J3O9N6Jl5j2J2PJ5J1J5npLK5L5J9L8M5M7M0O1O5L6
2296D070K7L2N9Q1N5J0J1K2L0L3N3O8N6K8K1M0K6kL1N8O0Q0P1N2M8L3J3K4L4N6P2P5N6L3L3
2292E549M9M6L9M1M4P6Q3P7R5J16J21R2M0L5N5O2O7Q4J11J28J33J27J08R5Q1R7J23R5Q2R1
2289H042Q2R5J34K07K10J50J60J88J78J51J90K43K48K17K06K39K58K58K56K65K77K87K97L23
2287A3161L58L84M29M42M44M67M68N02N28N19N51N80N83N86O36O52O63O89P02P09P19P41P53
2285B6266P25P10O98P07P42P61P54P48P60P63P22O81O47O15N62N66N91N75N64N78N88N65N01
2283D1389M35L90L18K66K52K06J65J41J00O9N3J3n2j06j71k03k49l24m04m76n38n42n11n50
2281C9671o05o25o49o89p85q90r78j022j042j101j158j143j112j078j041j022j032j049j056
2279B1594j057j035r95r55r75r56q61q32q27p90p37p08o60o35o14n83n30n04n27m80m00l59
2277E574l18k79k32k44k43j64j37j27j25j36j17q3n3m5p5r5r0n8n7p2r0q3n5n1m0l9l7n3o9
2274B307l8j6l8m5k6j4l7p2m5j8k7l7j7mj0k0j1j8n5l7J2Rj8j9mlj5l8k4MJ3J3j0k2Jno2n6
2270A498k8j6J4K0LqK1K3k9l6qJ2LKj6j2J9LMj2j7j3k4l4j8pPL4L1J5oqQNj7m5l6klKRNk4
2266A319lj4n8j1K7K0jlJ4j3j5ok3j2lj8mL2J5ok6k5l2l6kL1K5L0rnKj3l2l0j2JJ5j2l5k9
2263A043qOkl7k6PJJ0Mj1k3lK5J1j2K0L9K2qj6j4OK1J5LnkNJ2j3l0k8k6nJ9K6L7L4K8oj9j1
2259A089jJ9J2k3l2j4j8oJj6j4jPK4J8J3j3k3OM6O0Km0j4J1j6k2qmK3L8RK1M5L4K4kk6j4L
2255A198QJ0mj2j9l2l9kN5O6O0L6J7pqJ9L8J8J8J6J9K1L2L0L6L9K8K2J1J5M4K7L6M3J3pK5
2251A870O3O9J5k8mM6Q4M7Mnj9j1J0K5MKK5J9ql0rJk0k3n0p6q3n3l4m6n3m4q%opm0o6n7m1
2248A463l1j6nj9k3k5k7m8p0o7m7j3J5Qk7n3m5k2l5l6pRK3K2jj4k9l9j2KKMJ5mk0pj1%K6J1
2244H47J3K1%k0j2pl3l4PK0J2K3k6p3l2RQj3nM1L7jJ4rm8k2J6K9J0%LmnJ3Rj0K3M0Q%j6l0
2240H03l1j7j1lJ0O%QL5J3jmMlj9k4j8Rlm6m4j9QM1L6K2lQM9O2L8J0ql2n0j9j6oJ3k4j5NJ7
2236G81Q%Kk2j8pj1J6L8nl6l3j7J4L9L2J8L9K3k7m8n0l8k9k1O%J0N2M2J6KJ7J6pj5Kj3k6j6
2232G34Kj3n1k8J9N0K9JkjQ%l3l6%L5K3lJLj9j6RR%kmj0J9M6L1Mj3MJ4J5RJ3O%plomMJ3Kj
2227H51J7J1OJ1Jjk2k9NK7JqJ2K0mj7LPJ3rnM7N4Kl9l1j7nmlK1K3K3J2mj1j8j0%Kpj2J6L2
2223I61K3J0k0oPqmK2K9L1LLK7Pj8pK9N0K8nk1qLk7roj6qK1L4Rl1k6OLJj0l9j5J4L5J3j0j3
2219A062j4j2K1L7K2JjLj2k4K2L8K4Lk2J3K7K0Pnk8j6M5N4J9j9k8OK7Poj2k6k1MJ6J1J5N%
2215A263p%K2M8J0k4l1k2K8N2M8M6L7K0J3Oj5k8k0j6j7J9N3M0ql2j0lJK6K9J8J8j3j8OLrO
2212A539J6K0J7PL2pn9m0ML0M5L3K2K1j2j9j3j1J2J3J6L7M6M6L6Qj0qk2k5OM9M9L1K9K5Qn
2208A966nJ6Lk8j5K2J1j2NL8K9qOL3J9N0M2J8M0K1j4KK7J7J2J7Mj1MJ6KL5O4K7j4j7k4j8K6
2204B406L3JJ0Oj3J1J7J5L8M5K5L6P1O4K6lQM7K8J4K8J8oK0O3M7J2J3J7J2L1K8L0Qj9OKJ2
2201C207K5K6J5J4L6N3K5K4M9N1jk3j2k1pMJ3MqJ4K5MpPK9O0O0J0j0k0j6J6J7k9m7k3k1%J4
2197C557mn5n7pK4L0J5mrNK8K9K2J7L0L3L3J6J1K6L5QopL2M9K5JJ7J1RJ7J5L4N0O8K7k2oL5
2193D132K2J3K5N4O8M2K1J0K4NQN2M5M3N9L9J7L1J8J3L5M8M6L2K8L5N4N5L1jK5P4M8k1pL9
2190E262M2L7O2J06Q1N1L7J6L2M2L6OQL2RJ1J5lNL6N0N5L9L0K2K9J5J7O0Q2N0K1J8QNL0N4
2186F508N6M2O9P6K8J9K2L4N2N1N8M3L8N7J6NqrJ2J4K5L4O9J02R2O7N3J0J1M1R3R8O0N0O4
2183H052P3P2P6P6N4L2L4O2P9O9N4N7P4P4R1J25J08Q0M1M6Q8Q9N8P8J10J11J07Q9Q8R5R8Q7
2180A0527Q4J03J13Q6R4J17J07Q3O7P0R6J19J27J22J38J59J68J52J39J45J41J24J21J62J66
2178A3530J44J72J93J85K03K20K20J91J92K46K76K62K43K24K44K91K90K80L28L67L42L14L04
2176A9261L32L87M30M82M95M86M53M43M82N23N53N93O17O48O92P17P38P53P91Q31Q47R31J058
2173C3543J098J118J199J295J358J423J499J568J614J680J741J814J901J970K016K069K118
2172F1024K155K169K147K108K124K142K157K170K130K091K024J944J905J889J884J851J823
2170I5737J783J683J578J457J293J136R58P58N75M07K24O7r3k86n08p67j025j234j443j668
2168A00632j862k050k190k284k418k561k647k694k737k806k867k909k923k960l017l071l099
2167E5537l090l029k978k922k873k752k594k471k383k274k185k069j896j781j671j526j308
2165A5735j137j003q72p33o32n74n04m27l62l42l06k70k92k76k59k51k14j68j39j48j85j89
2163F452j39j26j66j64j51j38j21r0o1p5q3j15j16r5j05j04q8o6p5q1n9n2o2o3l9k6n2o8p2
2160C800o1m8l6j3Jj6l4l8l2m7o8n1j7pJk6o4n5m4m2l6k2j1j1k3m4m8k7l0n4n8k0j9j7j8k5
2157B640oMjK1Ol5m1m1k7J1L1%k1m6l7l5l4k2k2jj6m2m6k4j9l8l3LJ2J2L5K2K3k0n9m4m6l3
2153B031l4j2mm0j4K7K2om8o9l8k6k0k3mK4J0j6m4n0j8mj4J1L9J0l3k7l0o0m8j6oj0jK3J6
2150A498kj1l0l5k6J8L6j6l9k8qJ0K2J1OL5K5%ok6m2m4l0j2KJ9M5M2Jl5m4n4o1m6k3RK0Ok3
2146A164oJJJ8qk0orJ3J7k9l8MM7M5%l8n2j3Jkj5qJ5jk1rJ2J8NNML0L0Rnmj7l9l0l0k6ojK
2142A008j0k3%mm3p8l1j4j3J9Ml5j0J0K4L0K0j6m6j6Jj7n1m5QM2K4k3k1MK3L4Kk4k3k9j9J5
2138F77K3jpRJ3L5J4m5k1M2O7M3Km1l5K5N2K4j5Pll4j9mL4L1j1k0j3pL2K5j1nj1l6k4J9L3
2135H44J4Nj1oJj3j9j5J2J1j3NK2nj6K1J7jJ0J3ll5n4k7mj4rk7j3%mpJ0L8qk6QJ4rk9l0j2
2131F35J8Mk3MJ3%JJjjj0J0M0L0j8k5pqkQkj4%LJ5K1Kk2j9kK6J4k5k0PK7J6qm6l8J1L3Kk1
2126F29NRoJ6j1n2rM9J2k2j6j8moJJ6K2K5J9k8l8kQqq%lj3j9J4LnJ3L2K2r%J3K9L9j3qNk5
2122F58l0%L0L8M4L0j6o9o6m6m1J5K0k0j6ONl1k3J2J6J8J7J1j9l3l1j4kj6k1j3kJ6K6RLjj3
2119D51NJ1knmM7N8J6j5k0k0k6k9J9P4O4J8k3o1q3o4j9K9N3N4J6k2j8k1k0nj8m2k0J1L0N0
2115D69M9K7j4l6l3j5j3l9j1K5K5j2k0qML1J7nJ2j6k1L1N0L5J0PK9No6n4k9l0lL0N0N0K7m
2112E54l8m2KJ8j9l1k6l1LK6J1KnJ1K0J1jk1j4j2pol4k9j4J0L4K8K7qj8J7%knJK0K4%rl3l8
2108C76ppj6J4K1J1OJ9KJ5J3MJ0rj7j5nm2l4ML5L8K6mm3m5JK1J7M3K4j9ON8K7k7m3k7J7Pk0
2104D35j2Jj1l1oJ4K0K3L3K9Lj5l4j8NL4L5J1j3qj7j1Kj2QM5J8nK3J1k0j9j5%K5J4QRJ3K1
2100E93kk9k8j2j9k7rMnOMk4l5oN3N3Pk1j4qJJ0J7K2J7K2J0qj6k8l4KL7L3qqM0L0k5k4oKQ
2096E75K0K9K3J3l6n3j1K9L4J4L2ql0j3%J6j4k6J9J4%k4k8k4k2j0kJ5M6M7L0Pj7k9LK8K9J4
2092F90lpJ4L1K9L5K1k2l4k8j0kjL2L9QmLL9O3M0OJ6L5N9M9J8K8M9L9pk2j3oM0K6mQK6M8N8
2088A386L7J8K5K0L0M4L2J9J5L0M7Jn4n6j2J5RJ9J0l2n4k9kJ2nn7o8l3QJ1j5l1n6n6k6mk3
2085A175n0n3n9l0l6k9j7k2k4k4l3m4m1l6j2mrPk1k4j6k7l0m8k6QNj0j0k1l1n1k2K9J7jJ6
2081C96K4oqj5jJ0JQK0K6J6OQQJ5j1k7n1n2l3k7j8ML1K9J2J9jj6j0J6M1K4j2pK4J7k%j3%J5
2077D60J3Lk5l9mLk3JK9K3kj0M5M1k6k0PRkj1k5k1rNK8J8J4j1n0n4ML6J8l7l4J6%k5j1Mnk2
2074C11rMrQJ7J8J4J3J5KRJ4J3Lk4l0j7pJ8Pj6nJ8J0mj0OQPOk7MM5L5oqJ6Jj2m2m3j7K2J4
2069C72mK2J9J3LoJ4J6j0O%qjJm5n5k3j4nPQL1N1K9rl7k6j3K7N5L8on1k3J5J8J3J3l7m4k1
2065C33ORj7j2RPKk5l3k7nM0L3q%L9M0Qmj1j0j2j4j8lJ4Oj8k8kK9M0L1Jk3j6Jjj1j0LOJ3r
2061C53oJ5J3Oj6l4j7KJ3J8J0rj9j0j1j9j4oOL2L7L2L5Mpk2m1l4j2J8J0K1K6J5j6m1QM5L0
2058D15K9K0Mj4l8k6nL3M7L9Mk9n6m2j3ml1l7PKlLLJ6K9L4Qk5l2m1qJ0OQL7L0qk5J3Jl1l0
2054C00j0j6nMJ8J6rj1J9K1MJ4K5L1kl0pjj7j0pnQK3K1j2j4Mj9l6j6J2j0l6j7J7j2j8J0K2
2050B49M2Qj6J2O4M1j5j5j9l2k3KPJ1%qLJ7L5J0JK4K7M0J9m1m4jJ8knOj7pJ0Kj4pMJ1mj7l2
2046C44j6KQL1J3lJ8J8QJ4K1K2L4J4%K4knJ0ok7l1l3l3j9kj2kL7Ml0j0QJ9j7jMrJ4pn7n3j8
2042B74J9L0K1J0K3Rk7mJ2QJ4jk2k8KOk0l4J2K0LK4M5M1%l2k1J1J4jj6k1k0k1jK2J0jj9j3
2038C28Lkk4j8kJ6J9K5J7j9l7j4K0rmj8k4R%k1m4LL2Qj3k2QM7M8L7J9kJ3K3oj2J2K2rj5kj5
2034C77nKj5JJ9kKJ7rl0l1J2L4qJ3J1RPj5l0j5j9j6OJ1j3k4JJ6ONjk3rRJ0K8J8nJ3K3L3K6
2030D39J7J6ll3m7k0Pk1l4J8J0oJ4K7M9L4nj5j2j7l8l5m0l2K8N3N7L1Mkk9k9l8m0k2J4L3J
2026C34j0K5K7J8%j0pJ2M1ql2pokMJ7N2K3l4k1%lj6m2k0J4L0KqL2M0L2J8j7k7oJ1K6J1k2j1
2023D60KoJ3J7l0n1l1j6nL8L8M0L7%n7n5JK0K2J6MJJlJkj2k7n6m5lPPJ0K4K2j5nJ4JKqj5j
2018C55J4L8M3J7Ol5lM8K7L3L8ml2n6m0oM%Pnk1lJ6jl1l8k7J1K7Lj4k5k8j7K1L0L1J0%pj4
2015C72jO%orjj8k3J7K2J2j3mJ5JMj6J1K2J3K4K1J2J4J1k3l5ML6K0J2RJ1jm0l4RK1pl0j6J7
2011D39L7K6Nk6k9j2lQPLJ0nl8m6m0l5l1j1J4Pj0PL2M1kk4l0l6jL4L4K8J8j7k3n0l5J2NJ7
2007B80L6K4J6KnJ0K0qpK4L2JklKj1k0k7k3mLj%lJ4K4Ok2J3N5M3j6j7L8N1j2o0k7j7j5PK1
2003D22Qj3j2J9J9J5K6J5Qk3m6j8NKLk1l7m7k4j1l0L5O0j2l6l%k1kJ5L5PJL8M4L5L5Qok8m1
1999D24n0k6J8L7LMN0M3K3j7%K8l2n6k7k9k5PJ8OJ6L3J7k1qRrl2j9L3Qk2j4j3LK0N3J7j8j2
1995D40k1j9JL2M0J4j4l8k6RJ0J0RJ2J1k8n6m2J5K9J5J7k6l9mJ2j4k7pJ2J8lj1j1QK4NlN1
1991D05P7L3ol2n2j2Qqj4k0j1K1K4k3%M1K9J4Olj6k1j1O%k4j9lKJ7J7J0qj6jJ0K0J2pj8j5
1988D12k5j8oj3LK6K5J3j3k4nj0k1oJ3ok0J0J5K2L0J1Rj0l2kqj3j1QL7L5kk8k1qpk1kL0K0
1984C87j5pJlMK6J8OJ8PRL6j1n2k7j0j4j3J4L0M4L2j4l1k6m6m6j0ok0%L4L4QRM3M1j0k5j6
1980C99lJ1J1J4jJ6nm5m4j1J5N2N0K5k0k0PJ0J0mk9j7K0J4k4qKkjj0j7jJ%Jk4j5K4L0J1J9
1976D41N4K9qj6JL9L4j2m3j7k1j3Qok4l2m0k2J4L5Rk5j3K4J7jj8mJ4K8J1onj9m1m6JL3K8J
1972C89J4J8l5m9QO4O0J5l0k6nk9lL8K3%k3l4j8j3nJ7J8J1k1pQk9l5j0K2K6MK9L3kj4j6k1
1969C72k8j6J5K0J1J5nnJ0K7J3OJ1mkJl1l9oL1J8JJj1rmJ2J9nKJ9L9M2j1l3j5MK9J7l4o1l7
1965C79j4%JJ5J9j1QL4L9M1J6kOnk0k6j5QKk3m9k4J7Jj2J4J1l9k2K2mk7j1j1RM6N5M5j1j9
1961D43OLKJ0Ok2l5k1k0qL5N5N1ll7m9n7k2K7M2N7L7J9%l2n5m3LL4K3K5L8Rj7k2j2j3j4%j4
1957D29j7RJ3J5%m1m6jL5L1L2M7L4J1mj3j5m6m0k2J0K3Rk3k6j0%Nqj5J1K7M6M1rl8j5M0L6
1953E15MKLk3m9l1lK9J7l7o7l9nJ3J5mj1lJ5J9Oj7l4jL5L1L0K9M3J2j8m0k7OM2Ol1k8j9l9
1950C46lK7K5K7J9pk2l9l6J4N9P0L6ol1kjqnj8k0pjj4MjkK7M0J7%jOJ1lJLJ8Ol4m4j8qLnj6
1945D07j6k2rjJ6L7K3Nj3j6KKkj6k4j3J5J2J5L9K4NPPpl7k0L1M3J3k7l2k9k0PJ0J2M2M3j4
1942D99k9pJ0OK1L8lj3j7k7m0l7NL1J9K9K3jj3j0j4j6Kj3l2k5k5l9m1j5L1M5L8L9M0Lnj1j6
1938D30MJ2pj0nK3M5J6qokj4JJ7Mj6l6k6M1N0J2J4J8k1k3kl0k9J2L0J6ll8j2LJ3RRK5K3k3
1934E16n2k0lJ0Lk2k8jJ9j1k1RJ4j5QJ4oj6j8k2k6pK4K9%oJ7M3J8PJ0j8k7m1k5k2j0J0L8K5
1930C97K8M4QqJ0K2j7l5k4Qll1j4J6N1N2PqJ3K0J6Nqk7k3nk0k7j8kPK5J2J2Rl0j0L2J2j7m3
1926D36m0K0K7qj3k1jK5K9K1M4L9k2n4m2j6L%J4O0N0j0m4n4k4j5l4l0j6J3K6K0K1KkJ4J7K4
1923D59LrlJ4J7K5J6RQl1l5j8mmJ0K4NqkNj3l5PM2J8KK0K0j5l0k9l3j5L8O6J9k4m8l7RJ7K8
1919D88Qj5j2k9j9l1j2Qk1m9j6RPoK5M2L7K0QjPJ5jK6L4K5rk5lj8l6j4lPL0Om4j3M0M4J5p
1915E17kk5j3NMJ0kkK3J4%j5j3RL2K9Oj3j1j9m9m1l8k6j3JJ8LnJ9M0L9Mj2j2j4qJ7j3k9k4
1911C91lkonnklNL3L2k5l5mL0N5K7%NJ0J9j2l6k0j4j9%J6J8j8l4%L2J8QJ8J5j3k6JJ9L1J3
1907E14oKMK8Oo2l6J2%j4lJK2J9QK0n%J2Ok0k5l5m0pMqj0KJ3K9J6mJ5L9J3m2n7l2j1J6Mk8
1903C60j6K8M3J7K1M2O1K3m0m1jj3l5LK5K9J4J1j5k3kj0l3k1J6J0qqJ2J2K3J2j3k9m6k8J8
1899C98L0Kl3m8rK8N3L7J1jj7k5k1j1K9N5K9K4L5K7K2J0k2l8j5K0J3m3n7k9Mlk5j7MK8kj5
1896D28MKj5J0M1J7qNLj9kM2N4L6%j7l2k8k0k2k0MK0K5J8%l4l6j3k7k5%J4J6oRK4jlJ7K1K5
1892E07K3K1Lj4k3k6JLJOJ7km3m6qK3K7noK5J6j7l1RJ9Rj2j5okOKmk8n4k9j1L1L7JJlk4nJ6
1888C90JjJ9J5K1LkL1K3rj8ML4N4K5j3l3k1k4k2j0JK8oo5m2J4K4J8J7MJ4nl6l1jK6K2K0L0
1884D99L1J1k0l1kLj4J0K6Ok3m6j5K6O0N1nj5j6k8l8m1rN5P0K1k2Mqn3n9m8l0%oNJ9J3J8J6
1880D15J0%OL4J6j4j9nJ8K9L2L6L1J4l9p1l1K1Lj7%J4Oj4rj3l2NK5mj4JL3K1KNQJ9L0L3Mk7
1876E62k7j7Nk2k6L5M0Jk3k0Lk2n6k5K0J9J4J2K1N7M4QJKj3k3j4RKMJm9o0k6oK5J4J0LPQn
1872D93J7L8K5n1o3Kok7k3oMPPoJ5Rk0J1M5L6L6M3Mk6m7l3Jj3m5l7L4N3K8M0N0J5k2k8l1l3
1868D96j3Npk2k6rM0Rok6m4PL9L3rm4OO1N6J7J6K9mj3m0p7l2J3J3J7J3nk1j2%K0J9M0K0l5
1865E24l5j7j5j1k4j3J4J1k2l3PL7Mk3KJ1J1J1j0NL0J0k4k4k9l0k4k4K9N2M3J8knj0PNj4R
1861D51nm1n9l0J2M7M2K2K0j2KJ9j4JL3Qj7j1LL4J9Ppk4k8j2qJPQll0j9K4M5K3K0L2K6OK2
1857F14rl9PK0j7l9kM4J8l7o0p2j8L2L2J3j2J9J4K3M3J1l0n2o2l7J1J0oKJ0jj4JRk0j6N0M5
1853D85KOM9N9jo3q5n7J1J9J0k5j6K8M5K6j6j9j6j6qJ6Mj3l0j1K7M1K7OPJQoj3k%Rj8k8j1
1849D32K2L2K2M9L2mj5kpNJ5Kk5k5%l1k8Kmj5q%KlJj6l6k8JL3N6M3J0j7nnJ2L4j4l2n0l3j1
1845C91ML2K4MJ1L1K1j9m8k7qRK4O2O7qo8j7M3K9j1mJ6Nk6l1k2j3rk7LL7M2K9Pk0k6J0K1M
1842E42j4l6l3LMk2QL0J3j3J4K4lNlj1jk1m1oM7N5Ol7k4%mjK1Rj8j7LQj4j6J0J4j5k9j5ln
1838D14nK0N3M3J5J2RM2K0k0k8l4k7j2k6m2j8L2M5K3l3p0p0j7M4L5J4%j3mJ0K1RM6M2nk7l9
1834D59jMJ8J9K0%j9NK7L3M2K2j1k4j9l0m0j8J0Rj8j7j6l6k6J7O1O8J6k1k0J1J3j6j2PJ4n
1830E26Jj8k1RKj6j0jK2K4J1PK9Qk9p%k8j9j1LL3K9k4l9k7jj0l7j9K4J6J1j3n0k9J7M9N3J9
1827D84RJ0J0K1Rjk4m4J0K9Qk0j7Ok7n4k4K4L5K1L6K0qJ9J9j3j9J0J5Qj2J1L4ljj6l6j4K2
1823E37L1K2j2l0n5l8L3O1L2ol2j7J0Ll7m4%L1K6K1L8L1MMK0j4n3n2n8m3jN1N5L5K1L4Pl9
1819E76j6K2Pj5kj2k4k3m1l3QJ6lMJ4K8K1Jk0%Kl3j7J8L3L4K0nJ1K2j5m6n0l7J7M4L3K1jK
1816E61RKpj7Llj2k9j5j0rPRJ0mj0%J9K2jl0m1k4jPJ0qj4K3%J0K5%lMJ7j1kPj6k6j2NJ6K0
1811D81K7J1oj5qQJ7K1K9Lk5k3m6m1lkrJ7K9K7Jj6k3%L3QLQJ2J5j4l1PM8L9NpnRL2J8K9K0
1807F83j0l1m7l8rNJ5j2j5pNL8L8Jj3j6k1LJ3PKk2m6o0l2%K2J6KK2M9M2nj5J2K7J6nk6n2m7
1803D89lL1K3Ppj0j3rJK2Olmj3rK0L5K1j2l8k0Jj0RO2P3K9Jk2k5%j6k9mrk8k1k3qprLJ5K1
1799E17K0P0M6j9k0lj6m4o1l5jPM%J6K4OPJ8kl4l3m5j0K4L6J9PJ9J7KKmRNj2qnk1m0l1l8n
1795C88L6L3L5K1j6k4L5M6nl5k4JJ7K7K0kj1J7J3j4oJ0M4J8j7k1l0l9oJ2L2K5k5l1k0k7k0
1792D57j7lj9j3L9N0K6K0MMJ6J8J2kj3k8j2Rj3j8Noj6J0J6J0nqKrk5j5J1k2l6K0M7L2K3lj5
1788E33j4pk6k8l8o0k3K3K7K7N6L7j5k6k3qJ2J3qj6J4L5K7K4J0l0j1L9Qm0l6mJ6L2J6j9J0
1784E27pm1k1rmJ2NmJJ4Pj1j0Pj0k2kOJ6L9M9J7olrk0j0j3l2j2J7M5L1J1j9l3k5k7j5J4J9
1780D72K0L1M6K2l4j2KpJ3Nj1k1PL5Rj2moj3k4k7rK2K1j3oJ5j1jK5L2J6j8m8j8K0L5K4k4l8
1777E15j8j2kJ3K6K4qk8k2LmKJ8J9L3M1J9oLRj0j3nmOK0K0j0k3k0l5l3j9MJ7L4Qk1k6j2RK3
1773E35K4J6J9Nk0k9m2j3O1O5K%K1rrml8k1J8J6Lpk4l2j5j1n6m5jJ6J7M2M6K4Mk2j9K7J2k3
1769E33k6K3J1k1l0j3M8M8Ok0k0j7k8k2j3j8k2J2L9Mk4PK9K4J1K5J0j0pqJ6Pj6K6J7l3k3%
1765E25lJ6L2K0Kk2j4%J7K3mm2n3l4j5K7K6K9K7M0K5pl6l2m7n2k2j1oNklJ6K2MQJ9J9J9Nk2
1761D99k5JK2K3jj0J3K3ml0m9l8qJ7L3M1J0j0j6J8L6pn0m7j5L1N0M1J4l2k8J3%ok0k6MNK1
1758D93M7L2j1j2qpnmj2QK7Jl6k1J8L5Qj3j3kQJ9M0K2%j5m4l6J7J0LPJ5K5J7qj2J4J7Rj4l1
1754E88j5j0j1j4olljoj5j1K1K8moJl2k5j7J0L1K9J5k1j5J7L0L2RRPjJJ9ojOLrk2k0qnj2p
1750E50P%pL2Rl4k0j1j2K0L0J5K7Pk1l0k9k7LM2J3j3K7L5nk5k9k0j4k3j8K2J7qJ4j4j8J7J7
1746E26J3lj5J6L5J1ol9l9jK0J5lj5nJ3QMJ6K2K6ROL2J4qmlm6q5m8j3MOJ0KJ0K3J7J7L9K7
1742F08J0JJ7J3j6k1k7k4k3l7k9pnpJ9K6L2J2J5RJ2pqjJNMJk4n6p3k4L8K7mK3N4L8Rk8m4k0
1738D89R%qkpmJ8L6L2J6QrrJ2j2n4k9N%j8l6l2lK9K0J5K0K5M1K3npnk4m3k6j0RM7M8J9k5m1
1734E12k1K2L4J4Omj5j9j0Ppk7j9K2L3RlRK1K3Qkpj3orMK5ol9k6pK8M0L8J1j9J6J4l8k3J2
1730E88L2K9j8p6p9l7J7N5P5L2mmj1k1lJ0K6L6mj5j8m3l8J4L1jl4l3J3M4K7k6m6l4k5kQQM
1726D77K9L2NKNrj8PL5K1mj0k6m3j7J3OJ2J3oKNJL2K0lkj5j4j4k0j6JK6L7L5RK1J1l3m1k2
1722E44%K6J9lj7j7j6pK2J6pj1j8j6K8P6M4k5j6J8J1l5l9l9j9QJ3kj6mRK7M0M2J4j5l8l2j3
1719E52J0Ol1l0j7QL5K6J9J9J6K5K7K1Knj7k1j3j3n8o1nQLpKK5K7Mj3j7J1J6M3O1L0j6m6l1
1715E95k7j8j6lmlMQK5J9rk9k0%nJ4M9L7J4j5j7%J2L8Kl5m2nJ8p%K0Mj5pRL1jk3noJ1RNK3
1711F35K8L5nk6k6k4%k6l6j0K7L5J8L1L4oo2n5j6LJ9j0m9l1PK9K0nk0k%j1mKJ7J7Kj9k2NR
1707E08j0J7N0M9ll9j2Jj3j6j4nrON8K8%ONJ8k8l2QJ5J0J5J5J2J0PJ9j6l0JJ7J8nk3j3j2l
1703F10K2Ll0l5k7PL1L5J4l4n5j2nj3NK7L1rl3j9J4K9K9J5j8qK3jk1k3l3k6JK9M2J4j2K8L9
1699F34KlK4kJkj8j3ornj9j1J8L1J7pjPol2l1J3J1jJ1J5K7K5j4m2n8m2J2N2N9M3J0k1k9k2
1695F18j0l0k5K2Lk2j6k0J8L2M1M4LLk3j8pk1QK2npj7RL1J4NKMRKOJ5k0n2n3j1ML8N9Ql4n7
1691E72m3l0j1J2K9J4J6QJ0L0Nk5l4qM2L7j3k9k0k1j9mRJ3OKlj8j0pj0j3RK2M5L7K6J6j4p
1687F21Pnk4mlj4LJ6Mj7j0LK2K1Mj4m6m2j6NJ3K3K8K2J8Jj1K0N0K9l2n6l0Nnj8J6L0jkMJ4
1683F29M6J7l4m7k3Lkk9k0K5L7K0j6j6j9l0k7j1mJ6J9RJ3J0K0kl1j4J0K0k0MM3QKqmLj0l%
1680E84j2mQMML0N6L1jk7NL1J0kJ9nl3k7lJ8oj2J1qj2J4J3lm1n6j2jj6l1k4JJ7M5O3K5j3j1
1676F29J3J5Qj8j8J0Lk2j7MQj6l4KN1K6kj5j7k9j8J0K0J9oj2K8J5j2Pnj7NK3L6J9j5OL3J1
1672G28l9m2l9m7k3rmK1L2j2j9qk1k4L1O3M5K2Lnqj1NMmj9l6l0K2M5nk4KJ7J2kj2k9j6K0P
1668E91j0klK4L4lk0nL0K5ol7l3j5J3Rjj1kJ3K1mMJ1nRL5L7J3K8M7J8l8l1J1Qk8l4j2J2L6
1664G29L1mn2k7Nj2k5LJ6k6k4JK4K2Rqj2j0j6m1m0j3J6QqJ7N5L9PqJ9RnJ4J6komL7M7K6nk7
1660G75k1j5oqJ0Jk4k1j1%J7L6L5rm4m5j1qJJ1K7L6J4L0K7jk8l8MQkk6m9l8LK4J3%mkNJ3L1
1656G10M4M0K6k1l3j9k4k9jJ5lJLmj9mQJ3Rpj1rnOL8N9L3j3m2l4j9RL0M0K0j1l8j4kk0j8l
1652G01J2mqK1L9P8P6j0m2l0k7l1l6lM4L8Mj5k4j7qL0L2o%K3KJ4J7k5rJ5Okpj0j5%J0LL6P6
1648I48N2rl6l3NJ2J8J6J6L3Mm2m5j4LK9L2K5Kj0%nnMj1mql1k2k7j3J4M1L6j4jJ7J4K7NpJ
1644A017J5j9k5OL1L4L3L2qj3j7l2j5mk8j2Kj0nK2N3N4L8K6j6l3%j1k9k1k2mj0j4j4j5k5m0
1640I21l3m1j6lk1Klj3j6jL3J2j6jJ1L3M2K6j1l1l9j8jkJ7J5L8K3qJ5J2l9n6j6nK0M4Jk5M
1637H54j8n2m9OL3J0j4k1j5jM2M0K3K4lj9j6n3o4k8RJ6OMMj5j2j3KJ5J9KLKl4m5k0nJ2M0L9
1633G08Qmk4m4qK9L5K2J4Mj3JL4K8RJ2j9l8k2j2qlk6l4PM0M3J1lj4j8j3l6l2mJ1N0M8J3ok2
1629G24oMj1k2pj2o1o8k4K2M3kMJ7lMk2k0J8J6oj3J8N5Q1L4l1m2oK0QPJ9k1n6OK0p%K7RMK9
1625G49M3Pk9j8lnmj8j9j5j2pLJ2K5Lm1l9m4n7l4J6L2K4M9N2L0ll1l2j0Qj5rJ0J8Ppj4J9K3
1621F64K7Qrj9k7l5l0pMqj2OL4L3lk1J0L9PrjK2K3J2KJ3j5m0m6k5KL6L7K9L6J3l0k2j1m9o8
1617E70j1J8KK1L5J5kmJ5K4ok4j5J2K9K4jj4%kpj6k4pJ0K3J9Ql2nJ2J4K2J8j0k8l5k3mk7j3
1613E81K5L0J0J5kj9mLmK2PrLK6Qk6J1L6j0k0j6o2o5j2MmJ5J5J9K3K7jkMJ7M3J3k8LK3K5K
1609G26j7k5m2j3Ook4j9PM2K9j0k4PK6NkOOj3JJ2OOQJ2K7K0j5k1nnkk7l1k2k0J3K9J9k0JK5
1605F76nk3k7j3LJ5K1K2NNJ1J4J0jj9j4J2J5J%j0l6mJ4J2J8K5K4j9n3l2ONkkLK8K7K2L2Pk4
1601G49m1m0l2j4KJ8K1j6l3j7nkK1L1J9L0N4K0qk1k9l4m5k0mMRJ8K6Mj0nj3j6K7L7rlK1L6
1598G30J4k7lJ6j5k8J0Qm1m3%K5PMK2L5OrJ0J8%n0p2m8l8PJ9J2J9J0k6k1J1N2O3L6K3Ql4m6
1594F64k6j2qj5LK9Jo6m1J9N6N6J5l6k5K5N3J4k3m8j8jL4M3lrj9nK9K7lj0QJ3j0k4j2nk7k7
1590F16qpJ8L4ql1%JkJ1pj3J2M3K8k5n2n5rL6K9K5K1Oj9K5N6j3p8q1m7RP9N8qk1k1k2rJ5K4
1586F10J7J6J0K7J1j5l0%M1J0j9k7PRJj7k3RJ9Ljj1k0qqj4oJ8Nk3lJ3K1J2J6RlK2J8qk1j6
1582F51Loj4mllOJ9qMK0J1ll6nO0L6k8l7rL5N7L4M1K4j9LJ4j4k5j5lqj1j4rj4l0j1J3NK0L2
1578G59J9Ll0m4n8l4LK1J2KJ6K8J0ql2k4J7Jm4n0k2K2O5M0l2m3J8K3KJ1rj4NK1K3NK2L1J8
1574G53Nl9m3j4J7J2Qnj3k2j9KK2J6ll3l4qMPJ2J2K2L4Lk3mj0K0M6J8qk4l1KJ6J2J4RJm4m3
1570F47j2PMj4NK0J5L1K9mj1j9l4m3j9N4Q5L9J4J1j1k6k9j7l7j4j1k8k9j1J5J1NJ6K6ml1q
1567F22K7L5jm3l9pj7J9O7K5j2j4j5l3k9k3m1k3PM4O6M0j6l8J8N1K2k1j6JK2K5qk3l4j3%K8
1563F53M3L7J7k8m2k4OJ2rJ8N5O9M5nm1m4pj6j5J0K0lJJ5kj5m2m3K1M0kj1ONqk2j4L4L7j9
1559G32k6k0k0qL1O6J8lj4J6M2K4j1m0l5J3L3mn9n1%M3N0L7J4j9m4m3rK9OpJ0J0mqJpj3ML3
1556G67L6km1n9m4l7J8L8K2J5ml4k8J0K2J1mQJ9Lj7j3J3K3K2J1j8j9J5PqOK3K2Oj3l5k8Pj6
1552G04k8k5k4j2NJ4J2k9m4l8l0j8j1M3O3K9K5K5om5k4K0M6K2qOpl6j9MK5K5J2JrOJ0rl9k1
1548F15l%KRMj2kL0K9Kjk6k7J6J8j7l7l2j1J7L9L9j8k6J4%j1j1lJ0K1M9K1J5L2J7kk7l0j8
1544F85pJ0lk5l3PL4N0K2pj9j0kK1Nk3J4L8nopm1l8jL0K2MoJ2J1k3j9PN8L8qk8l4l7l9k0n
1540F22kopK2K9J2MlLOL2L0Kk2k1J4N4J9j2Jk1l0l7l7l8k4mK6K5RK0K0J6L3J9J0J5L5Ll9k3
1536G55kP%k9l3KJ9Ln0l2J1J5Nj6k6j5LRk0k0%L1N2M7M8L9M8K6j2l6m2l1k1j5J0K9J3rj2j1
1533G40k1k2J1K6J7J0J0j0o4o2j7J8OJ5L6L8K0j7k4kOMoj4k1j0K4L3Rj2m2j6J9j5l6j7L4K7
1529F75k%J5K8J3Kj6k2njk2n0m8l8l3J9O8Q3M8Oj4k3nQJ6J2L4K3k2l2k0k0qj2k0jJ8L9M0L5
1525G68Oj3ok9j6J3RjpJ9Kk6l1oK1Mk1k5l4j1K9M8J0n2l7L2L1nJrj7j5L0P1L4j1j8mJ1J2L
1521G60pqK3M8%l0j4J9J0Kk1l8pJj8pNl6m9k7JK8L7MRJ7plpk0PN0K1qk9j0M2K0j7j8LlJNL
1517G32lqj2j8oJ%LOM0M2J8pj9rj8m2m2j1nk4k4k7j0M1L9J9K2K1J4knk4k2J3J8Lj6k1j2J0
1513F55K4K1O%prj0OJ5OoQJ0K6K8K9Jk9k6m8m4J4L5POj3j8%M5M5RrnMj9l7k6%J0Mjrl7m0r
1509F12mMM7K9k0rJ7OlJ8K3ROJ4k7l0K2J1k7oK4PlJ2Nj1j0pRL1Rl1j6j3l2LK7K2Nj3LK7M2
1505G82Rj1j2k6lKl9n1LM2M2JKJ3l0m0MN3L7j4rJ4PPJj2k0j4jjK3N9O6L0k1m1l2k8k3l9o4
1501F66k5J2J1J2K8LOL5N1Nm2k7j7j3L4M0J1J3J0j7j6mj4k1qJ7J6Nlk1mK1M7K2l4l6j6J2M2
1497H01N2K1J8J6k1l0k2K4L3K2K4lj2l5l9k9rL4Mk0Jj1MNNl1n4o2k4J8PJ2J9NmNL7M9J8j5
1494H13j2%L2L2K2mm3p9p0l0jJ0kJJ5J2kjQMMJ8J3k3l3j1J0J6Nk7k1K1P1P0K0l2l9pj5k9l4
1490F82l4jL9M3J8qPK3j5o1k6J2K0J8J9Qoj7j5J4L2K1jj9j7oRK8K8J2j7l2l2NK0j8m7m1j1
1486F34J8Km7k7J6J9L8O6N1j7n7JK0j2rl1l0kJ6K4M3J7l3l2k0k9k6j5J9M8L6L0J3OJ0Lnj9
1483G19k3k6j4J1rk4K3K1K9L2j3m5m0QL0K1J5Lk8k9k2jLk0rjj5j9KROK3K7J3omJrJ0M0L5k
1479G22k3j4koOKQL1Mrj3J3J2j9k4j6pJ1ol3l8k6J4M1L8K0jj7j3nLK7K6%l0k8qJ1RK3J5J0
1475G08M0K4J3J3OkMOJ3lj6kJ1qk3l1nJ6lJ0J4Lk0pK2K2J1%Nj6l9m7k2%K3K9NK7J8ol1m1m2
1471F79JM9M7Kk8l1l5k4j6j6J0M0J0j1lOK8Jl5n1l0k1l9l9j2KK0L3L1N8N3N9M7Rk5j6Qj4k3
1467G24KL1L7K2j4qK3j2l4l6k3J7J2nmj0NL8M1nk7mkmJ7K2J5J7Jl9k4j7qqkM0M8J1k9m1m8
1463G19j0N0N4K6nl1j0J4ol7k3mk3jM3L1kLL4L5j0n8m9j5qk0j9J1N1N2Nj8l4nK1J2J1jk5l3
1459G25qKqmk4l1oj1l5k0PK3K2K0K1Jj2J1MJ0qj7J5L0Qjj0k2mK4K0mj8k6J3K4QMlKlJ0J8j
1455G46jj0j9j6knNK9L0J1K1K9J5j6klJ5J4qK4J3j4l0l3j8oPmk1rJ2K9Mj9m2oK0J3pl9l0r
1451F68j5k6QL8K7J3J6L5M4J8kplrKRQPj0qJ6K0RKmoj5kKl1l5rmLL3L3L8L4lk5l3l4l4j9j5
1447G34KPjJ0K2J6Lj9j0J3K4K3J8LrJ1L5J0j4K2L8K4Mj6l2m0j8Kqj5qk9k7pJ7M8L8J7NQJj9
1443H83k0Omk2j6RJ9j7j2Pj1rk5n6%M5L3JKJJ4L6J2j7l7m0l6j3Nqj1J5MJ4M6K9J1j0jJ0NK6
1439H68L0Mj4nJ3K3J3nqrJ1K5Ol9n8k7K7L8KJ0K1J8L4Ml9o7m5k1J7K1KkK8K9j0k4l3J5L4q
1435H79l4k8l1k0k3l7k6jrJ5K5K3J0J5J2mjj3pllk7k5M0N3J2j1LJ8K9K6J1K0Ok6k8mrk2l6
1431G69lol1j6J9M9K8K3L5pm8k8j9rjlJ0J2K3M6K4k8k5JJ7K8J8%j4m7m8qJ5J8K7K2mj0j1j0
1428H08KL1M5L0mj7k1j2MPOro%J1J9Qqkk1k5l0k4J1L4J2l4k3%pLKrl8m8k8J4L6jrNL0N0N1
1423H43M3j8k3j3j6qj3j4qJj1k8k5%LJ6K5QpK9L3j6k3J6J3QJrpRLON4K8j9oJ3J3j0j8lJ7%
1419H87j6nJ1JPPrj0%j1j6k1rJ4ml7l8pJ4J8K0L3N5K1J5J0j9k4k6j3k3j5nkMLJ8Ppj2l6pK4
1415G97L5J4k0qK4L0%jK4jl3j4K5J3mpj7m8m2j4j6%Rj8l5MJ8J4Lj6j8Rjj0%J6M4K9ok0j9q
1411G32k9k3nj1j8k0nJ2M8J0j6JnKOlnK6M0JJK9K0j0J3M3J7J0LrJ5J9j3K9O7M4J3J0J4j8k0
1407A015ql2%M6L8kn5p3o5m3j3J3L1J5jQJj4j9j3oj8lJ2K1J0j2k0PJ8K5PqK0K4k2p2n8j2k0
1404G22oK0JjJ5Kk0k4k6j3KM5Q3N2N2%o3m5j6k4k5jJ7J4K6N3K2k5qJ7NK1J7ML0L9K0nk0lL
1400I57NPk0k5J3K3J4nj3k1k0j3j0KK4L2L6L7K5j6l8l1m7l6QL8L1j1m7m2j5mqlK4L2ml0KR
1396H60QPkJ5jk3j1Jj8k1nj1JJ4M3M4J7kj7J1Mk0j8J0J7ljJK4lk9k6k6lJ5kJ6L3kJ1L5KK1
1392I66J7J1om0k1j6lK0j0j2%%j3pj2J4M1J6Jl6n9n6k4LJmj3j1nRJ0Jjj1k0k9l1m1j8RQqM
1388F24L0K5J9oj5j2j9%L7K0q%J1J8L7L1J8Ooj2J4K2j4m0k1Onnjpj4KL9N1J1l4n5l6J2L5L0
1384G88J0K6M5L2nk4j5k5o2m7k4qL9L7J0NpnJ1K2K6J7LjmNK0J1K0J0m0j9L4J6OK2K4pk4KM5
1380I69L1RonPK9N0L4pm4j6J9Jj0k4k6Qrk3kk1j6lj3j2Kj1QJ4j9j7j3j8qQJj4KK9J1oj0LK0
1376I02Rk3JQj3nM7O0L6j0m9m1k0JK4J2j0j8j5k3nJ9J5j3j0J8L1J3jl5n0j1J3k4m0j1J2L3
1372H27K6pk5j0%NJ0J7J2j8j4K6J6qJlj2KpkL1K5K1J0%k1j9J4K9MlRnqLJ4L2M7M1J6rk6k3
1368A018ok3k1lL3M8j7j4J0j8j3Qkj7MJj4jKLJ3Lj5m9q0o2l1OL8K6j7k5j1J3K8lLK2L0N5K7
1364I49qk2k4j0J5M2N1M3N1Jl4QM2L5L5nm1n5o4n7j0L1K6K4J1prj1l7k8kJ0k0m6l8j0J8L2
1361H86J6LJ6POL3J7j3j4j5mJ1J6j5m8n7pK9OQK8J8j6k4RJ0j8k5nJ5K8N4J5%OJ2%k3k1j6L5
1357I63N0K6K7Oj0J3Pj3Qk8l9QL2L3J8LnK2K2rqmKj0j6j8LK2J4J8M5J5m7m9jJ7pk0rj3k2n2
1353I94m8l9J0L8K9J5mpk2k9l6l5k1J1L0L0qm3j7K4K3J3K9L2J2JK1M4M6Jj7m%PRL3J9Jmk4
1349A114qNJ8K5K1K4qo5m8Jj3l5l0j3J3kj6k6k2j0j2ojj8k6jmk7o9m1oJ2lk5k1mrl5k0K4L6
1345F69L5L5M0L1L3M3L4J5j6J4M7M3K4L2J7k6k1%pL1N0M8L2j5j1K7L5J7om0n6l2kqk7RL1R
1342A134k5k7pok6j3j5j1KJ9J1J4M8P1O6L7K4K6Pj5k1rj0k9k8l1mKMK5K6Mk2j5J8M2K4MK7
1338A321K1j2RL2J4Mqj0OJ3J0M7Q1L1j2k6j1rj7ok3l2k9k9j5J1J7l1o3j6L6M1L6J9K8K3JM
1335A456K8M5N8Q3O5K3oJ6M3L7K4qk0%O8M1k6j4L7N3K5J1M1K4k7l0pJ8J1kKJ0K6L9L9J9J4
1331B216K7L4L5L3L0M3M6L7K2O3Q5M9L7L2P2J02J17J06Q6Q7J23J73J56J14J09J27J58J93K20
1328D732K40K97L47L72L95M46N04N64O56P23P63P88Q08Q03P36O04M52K18k21q14j312j495
1326A0606j410j220j001q13o52m97m18l30k64k57k24j76j51j24q5p1p2p7q0r3j15r6n5m4l7
1324B244n7o6o1l9k8l8j5J4K0j0l7m5k8l4k9okm5p0k1K5Oj5n0p5p9o8j7J6Kj3mk3n1n5k6J1
1320A231J6Pk4j0J2%J3L3L5K5K0K5K9Lj0J%n%K8K4Ol4k4qKk1k6j3j3k0NL0L1j1l5j6KNj8k
1317A293K4J0l9l4j8j0j9l0J0K9L6K5pRJ4%LK2Pnj5m8l5k6qM0N2J9mK1K6j8j2L0L4j5k9j3
1313A319%MJ8MJ%j1k7k2j6j6rQK8K8J9L4N0L8QjJ3Mj0llJl0m8l4JL1J8Kj5PL7K5ljL5N0J1
1309A545Nrl6l5lMnmj3k9l0n5r7r9p3o8l4PPk2j2Jl2m9k1jQK0J1K3Ll6m3k1KL7K3rj1j3K4
1305H60K5MJ6K2j9m6j4J6j0l5j9oJ0mj0RNl5o5o3m2J3M1P5O3K7K7J7pk1n4n8j1K4K0K1J7J7
1301H10K2j8k7k2m1j8J8Kj9l4l5J2K7j1J1K9j2m9n0k6%J1J1Jjjnl2l2j3pJ0KNK5orPK2L6K5
1298F18J1jJ6L9K0NJ7K5pl9j7N1P4K6Nk9m7j8JK1J8J3L2M3Mk9j0K0L8L2Pj5m1l3olj5l3kJ7
1294H08nrpk3k4J4L0JNM2M5J1JLJ1K4qj6k3m0j2rm2l1MoK2O3N5K3J8loJ5J5K9K8K8K6Pj5n6
1290I93k8j5l3l8o8n4KLl0l8k8k9m3n6l8J3L4PoM6P2N1M3M1L2K0K9M7L9M1L6L1Ml6k5j4l1
1286I74j4%k8kM5N0M3L9L4K6J1oJ5L9M7J5l0k6j5j2K6P3N2ml8m1j6J2J4J3J2rj4k0l1k3j3
1283A198j0lRj3k9RQj9j5J2RNnrPM2O7P5N5K3lnK0M1K5QkJ5K0nk4l5n0m4l7n0k7OJ1MLj2m4
1279A231n5n4rMl5o1k7JkJ1%L7L8J6J9L6Rj6Lnk3kM0N5N8K3pJ9N1M7K6%lnLK5M0O0O1kn6o5
1275A486p6o9l7k6k9j7PRPLoj5l0PL4O2Q3N6K6J9OPnl3l3l2j4%k3m4o7n9n4l3OK0J9K5M4Q1
1271A305P3P2M8L3Kk9k3opj5k3pK7M2N4K5jJ2K2K0nl8k8jnk4l9l6mK5K2Rk9m2j0K6K8Rll4
1267A445m2k1Lj0l9o2q0o5n2l1j1k7n2k6k4n5m6k3NL3J5jL4M4J7K9M5O0N6M0M9L5K1RRJ4j9
1264A277p7r5q4q5o2m8m6k6k3l6jM6L7L2J9K8M1RqOK3N4N6L7K0L7M1K7J6qk0k0j1%j5m0l4
1260A067pj5PM0L9L8K9Nj1j7j1oJ8N1P4L1J7K9J5j1j2j1k3j0J3J6Jl5j3Pknnkj1JL4J7n5o8
1256A219l7k6k7k0j9j1j7%K3K6K5L2K6K5M2M9K0l1o0k7jK2J6j5k1n6n4l6l2k9PN6N3Kl8j3
1253A073M0Rk4m3m0k4ok0l9j7j4k8k1l7j9J7j2l2mJ4J1K8L1K7J9K9L7K3j4n1l4k2kK5L3%l
1250I10K7M4N5N4O6O0N5Q7P3O0O4Q3P6O4M7K7J1m1n5n4p6p2l6l6l8k0ql3l3k9k4qPK2L1K3
1246A383Oj1m6o5l9j5pK1L8J7KoJk9m8n2l4lpl2k6lkk6p9l0J5K9J2MJ7K2K3K3L4K0K1M5N3
1242A226J3Jom0k5jJ0K3Qj3M9J12Q2L3M2O5Q0P4M5J3NRPK3k4p7n6j6j4l3l8NK8J1J4Ql1n8
1239A554m7l8m8j5nj3l5m7J8K9K4L6J1K4M3L2K3J4j6k5j6qnOJ5lNL9L3K3L1J8rn4m6rK1M0
1235A600J1l2m8m5l3n2n2k9j1pKK0Pj0lj7l3J8O4O0O1O9K6L3L8J9L0N1K9j2m3m7k5l6o7p7
1232A459o3n3m3k8l0l6k1J0K8lk3k6l3k7l9n4l2l5k5Rk1m4l0jLJ6K2J4K1K2L3M7L7N4M2j3
1229A137j7JNMJ5Qk1l0MK7K4K9K2%j3j5j1%ll9l7mJ0kPM2N2K9J8M1K6k0m9n2m1l8j2l3o5m4
1225I55m8p0n8l2k8k8lK0K3J1j2qJ1nj5k0j7JK3M2M6kJP0P2M0L2M9Q6J17J29J24J02P1P1J09
1221A859R7M0j0j9j0j8j6l3j18j57j50j45j28j06p4m6o6p1l9m3n2m7j5J6Kl2l6LK7M3Q9R0
1218H35N8nm6o9r3n9k6lL6O1N0M5K0j8l3kK5k2l7noj4k1j8J1J6j9k5LM1P2J16J37J08M7J5
1215A175M2N7O4O2O2M7K9O3O2N0J6l9m4ljl6l3l8m7k6J4J1k5l6k2L9J01J05O1L1M3M4M7L6
1212A911J3RK7N9O6N5M0L8L2K8Oj5l3k3k1m5j8K5L3k3p1q0p2l2j0j7k3JL4M1N0M2M4M1O6P2
1208B250L2K6N8R1Q8P5O1O8K9K2L9L1%n0j9J8K2jm8o5o5n3n5n9o5n9n4m0n2p0q9j00m2J9K4
1205A967L3M5O9Q5O8N6J13J46J46J70J75J43Q5Q4J09J22M9j2j7m0r1j15j23j25j18j05r8r4
1202B727j06j11r2n2n0q9r8r7p5m6l4j3K6N2M8K4j0n0n4m7p4n0nJ6J3J1l%K2K3K8M4L7QK5
1199A948K3j3m0m1m3l3l3o3n5n2m3K5R5P2rl9n8o0l7n1n9k7rqL4P5Q7Q9P5O5N1N0P3M6M0N0
1196B125L2M2P3Q3O7M3K0Ok4l2l8k8k5p2j05j21j15j02p0o4k2K2J5J2L8P6R8J16J17P7L6L9
1193B319N7O1L1j1k5j1k5n7m5l8l4nk6j9lj2j2rJ9L5M2N9K9j1qK8L8K3K4PJPNj4rJ3L2N6O6
1189B578N5L5j4j1Lk9q4q3l5qj4OL7L2N7P8P5R9J07J14J05J17J05M8J9j2n6m4n2m7j5l2m6
1186C088k6j1j3j2l1n8j17j33j12j17j24j25j23r9q4p2o5l8l6k1K3N1L0MK1K1krj2j8m4j3
1183A723L9Q7R9N9L8K4J2MlL2Q6J02J15R4O7N9M2J2J4L3J6j1kK9J1J2L6M1K3l1q0q5r4j10
1180B493j39j33r3p8j01j15p7n4l4j1m2n3n2j1M0N6M7M2N4R3J17J48J82K10K11J98J82J58
1177C238J55J55J11J03J30J07Q1Q6J06R9J09J59J50J27J06O3K8j8n9o6j03j18q3j08j16r2
1175D350p9o7j9RpML3M4N1O0O8N6N2Q0J15J42J55J24N5L3M5N0Oo7j03j26j72k17k30k34k15
1172C996j80j13m8J6N7N2L4K8J6k4oK1J4K4N9R1P8N9N2P8R9N6Pj5m7m9r4j20j06j33j42j17
1169C643p3o2m8j7K2Q1J18J40J17J03R5Q7J00J05R6O5j1o8o4n8q1r8p6m5ok7p3o9o4p6q9r1
1166C576m6j4j8rJ2L0PkQoOJ8J3M8M5N8Q8O8M2R0R5P7R6J09O5pn7o6p5p6o7o5m4j4PL7N1O7
1162D147J05R5M5K1kj9nqk5m2n8o2o2l5k8k6J7L4kkK5jklJ1M0O3N7L1l7n6m6m2j6RK9N2P9
1158D281Q6Q2R8J20J39J32J12J30J65R6N0K2k3l7k2l6m3n2l0K3M7R3O8J4RJ1J5N4P4N3L2Q3
1155E846J56J81J77J78J94J38J04Q2P0N7N8K3k5l2m1m1k6j0jK3N1P6J13J01P9O7M1K9N6Q5
1153G809N5N1M3Nk7p0j10j13q7l9n0p0k9L8Q0J19J44J49J70K14K48K65K52K35K05J44P1J7
1150I719m9j10j51j54j19j36j26m0N2Q2P3R1Q8M6P7J77K38K43K66L37M01M60N42N84N81N70
1147A3742N38M94N07N56N39M68M24L56K73J53m0k13l42m34m87m91m80m31l60k99k06j30n8
1145A4079JO4J21J71K18K95L51L70M13M79N22N40N69O08O18N56M55L54K88K66K53K56L14L68
1143B2529M22M47M71M20L13K31J44M7r7k48l60m79o00p02p80p75p13o06m77l77k84k00r2O8
1141A8302J99K88L54M00M19L78K84J58L2q3j88k83l21k96k28j59j07n4KR0J88K91M01M87N78
1138B1132O59O89O55N90N06M05K26Mk25m63p18r20j020j054j044r93r32q78p89o76n57m65
1136A4132m24m22m08l77l38l12k64k48k51j85j01j9N1P0O4J09J51J75J42P9L1L9N2M3K6K2
1134A1837l2j17j75k20k16j94j46j07n0O2J32J86K87L27L17K72K18J35N6L3j0q7j24j10r7
1131A2177q4r8j19j34j24r0o9k9LJ5k2n4k1J1K5K9M2K6k7q0q8r6j26j15j25j80k06j76j24
1129A0141r0p6n6kM2N4J02J64J74J39O0K4K8L4J7lJ0P9J25J38K12K52K60K71K74K79K69K40
1126A3161J81J39J48J96K26K01J90K05K18K52K68K26J83J17O4L4l3n3n0p0o6o9p9m9J5L4L9
1124A5628O2O0L9J9l0j31j88k31k78k54k08k01j81j37j18r6n6nOL8P4N7L3K8K0mp2j23j91
1121A3560k52k69l27l54k92j96j13K1J17J59K06K16K14K00J82J58P9lj6p5j30j59j31p3q2
1118A2640j04j04j42j95j78j46r0p6q4r1m8M4J22J91K67L07L45L43K71J69J01Q6P6O1M9N9
1116A3873P6J39K03K15K17K10J82J54J66J39P3N1N7M0K3M6P1J15J47J49J52J96K42K92L18
1114A7546K67J80P9m9j46j65j47r0n7m4K2P8J01J24J57K11K81L56M04M74N62O12O16O27O52
1111B2651O32O06O15N91N70N76N63N21M94M71M29L91L53L00K18J06Jm9r5j55k00k00j96j67
1109B9026j59j68j71j32o7L0J16J53J15J7j24k13k54k94l27l45k90j97q6P4K65L98N25N98
1107B8490N60N17N61O01N77N62N72N85N94N77N84N87N65N75O58P98R15R88J026J032J008R66
1105D3898R08Q41P72P33P07O41N57N01N21N88O73P72Q51R31J003J096J218J297J358J396J388
1103F2650J367J295J155R41O79M37K40P2p7j77j87j64r9J8J60K52K91K94K76L03L89M26L51
1100G0892K82K63K76L48M59N68O92Q32Q61Q47Q99R29Q92Q13O55M42J57k12n10n72m37k54n9
1098G9063J61L77O07Q83J128J320J473J563J599J582J510J378J232J115J016R56Q80P73O79
1097I9295N98N57N28N62O98Q54J033J207J331J396J362J236J097R74Q65P48N67M22L28K68
1095A15926K72L78N70Q30J071J259J353J357J358J337J319J302J232J125J077J136J189J195
1093A35286J217J249J327J458J576J609J521J267Q21L59P6o0r9n1L5M9k5j19k30l52m11l26
1091A46177j53J7K03M99R12J400J866K239K484K653K761K769K713K634K573K548K515K388
1089A79198K210K019J835J566J273J052R68J055J283J508J568J403J171J025R93J050J078
1088B02255J045R91R40R37J001J056J100J101R21O86N66N77P90J147J528J916K326K779L185
1086B26847L454L568L490L384L334L292L282L429L750M151M550M922N289N625N841N896N823
1084B99927N704N496N207M849M430M009L658L406L191K993K818K797K919L099L253L359L423
1083C64538L480L578L749M016M412M914N400N849O260O586O792O839O833O771O594O323O036
1081D58970N884N927O141O501O962P399P823Q219Q454Q581Q639Q712Q940R345R926J0566J1056
1079E98045J1252J1105J0704J0275J0076J0211J0652J1371J2128J2744J3223J3425J3353J3108
1078G61672J2822J2584J2409J2382J2504J2829J3349J3987J4625J5097J5451J5833J6415J7266
1077I59225J8263J9277K0271K1368K2767K4454K6240K8082K9998L1969L4065L6285L8401M0093
1075A350758M1423M2818M4686M6935M9329N1747N4223N6890N9999O3795O8346P3442P8823
1074B083214Q4567R1070R8678J07400J16927J27047J37796J49198J61241J74123J88281K04279
1073C723821K22250K42116K64057K88788L16868L48071L81569M16312M51475M86149N16878
1072G658354N36326N36149N11302M60798L85448K83014J42248n7211l21420o04745q18766
1071H711497r04725q76346p84177o71974n64555m71980l95798l33753k82691k40307k05030
1070B980161j75676j51498j32009j16605j04324r4198q5453p7511p0239o3898n8830n5151
1069A794769n2598n0756m9409m8472m7941m7573m6796m5319m3299m1028l8659l6205l3684
1068A213030l1242k9128k7426k6133k5216k4507k3775k3039k2573k2524k2694k2833k2935
1066H89005k2976k2920k2821k2720k2556k2194k1616k0868k0089j9248j8209j7065j5963j5027
1065F04733j4277j3540j2766j1912j1007j0144r377q715q092p572p140o733o406o136n820
1064D65096n482n145m857m704m635m638m677m738m842m979n103n033m725m346m063m006m183
1062C84940m418m546m625m756m881m959n004n052n097n143n187n259n401n542n618n614n548
1060B98290n482n410n262n031m725m372l961l613l372l218l081k847k554k237j828j373r65
1059B38959o65m85n27o83p38o86n83n43o58r42j272j520j674j757j812j826j822j756j661
1057B17349j689j858k134k496k843l084l206l181l070k948k848k731k511k221j946j804j843
1055A74936k016k249k418k436k364k301k319k357k351k310k227k130j971j816j766j792j735
1054A38378j494j064m83R3N14O89P32P32O86O32M91K66k3l87p67j109j449j738j965k129k285
1052A28320k416k438k326k092j811j470j161r96q29o34m73l20j81o0N8J49J24p4m25q15j169
1050A08961j383j506j503j414j337j306j332j398j423j359j273j199j122j058r81q67p61p02
1048H7037o58o82o83n96n18m43m07l72k73r5J11K32K10J05j7k02l67n18o89q41r42j002j003
1046G7387r35q42p32n87m42l07j84j03n2l3j10k72m32n70p11r07j124j287j431j531j553j460
1044F1782j316j168j025r24q71q73q65p95o97o60p43q75r95j073j101j075r50q13o93n83n13
1042D3174m80m88n12n37n70o15o03n10m49l87l34k69j39K3K06M04O06P55Q37Q63Q30P97P25
1040D3327N70M36L27J88N3j7k1l0n6o2m0k5m3k1L7Q4J70K65L19L21K84K63K89L01K69K18J22
1037D7528L1r5k13k86l19k85k55j93q6j0j4j9j3n0r0r1j16j45j91k78l65m57n36n68n53n12
1035D1819n12n45n46n41n39n16n08n44o30p22p44p23o93n90m45l50k62j84j08K7J85K83L38
1033C2950L75L75L30K63J98J05K6Rl5o1m4jJ5J2L4R9J57J60J30P5ro4p7q0j12j31j26j28j45
1030C4300j74k30l00l64m12m25m08l65k50j01J9P5K6k2p3j67k31k36k49k47k09j76k12k69
1027B9300k66k22j92j62j16o1MO3Q7J15J10P5K2pkj2j6rJ0K2J9l4j53k66l55m33m72m83m64
1025B6102m15l47k85k43k59l08k95k45k17j74j50j46j43j70j71j71j64j02q5j10j58k34l28
1023B1182l80m13m68m85m95n10n41n16m23k83j57o2K6Q1J13J22J34J12O0m4j02q9r6j01q8
1020A6577j09j63k17k16k24k42j78j32j04m8MQj9j1k6j03j60j70j38j04j03q0o4m6j5M3J09
1018A4069J44J65J51J39J61J72J28R4Q3P1N9Q6J00Q3J10J41J39J22J53J31O2Kp8j37j52j50
1015A6048j74k05j93j48j52j51j23r2r6j47k19k52k84l14l44l44k60j75j45j07n6%M6M1J1
1013A2165K4Jl2m7j01j06q8r8j22j37j31n6RL3K4ok4l2l9n4n4n6m5o5j05q6jO6J29J62J61
1010A1289J23K9o3j14j40j65j80j90j51n6L0Q2J04J43K11K16K07K17J95J69J41J67K24K51
1008A2739K32J70J54J33J15J02J08J23J73J91J43P2L1M4Q1J08J23J76J80J64J73J64J34J84
1005A6017K58L18L56L75L92M22M42M97N68O53P49P82P23O75O63O21M94L52K42M8j89l99n46
1003B4513o98p84p53o11m46l13k16j25oR9J12J03J28J74J61J77K14K51K56J97J76J60R0J9
1001B2878j00k70m25m86m30l19j72n6N0J83L02L75N02O54P36P97Q08P51O54M69K56M2j41l12
999B6746m29n33o06o15o00n24l84k82k32j63p8k0lk5m4j46l17m32m50m56m39l54k74j94j05
996A9041r3o7j7J8L6M9Q7J50K22K95L43L28K93K64K39J98J59L0j72l93o29q22r40r98j016
994A6605r90r45q46p17o58o34o00n34m52m42m42m43l78k74j70n7k8j8pj1j4l2m3q2j21j31
992G536j52j56j74j88k04k30k47k46k11j84j48r2l9k5kQ1J17J11Q7K4k6m1k1jnn3j01j06q2
989E222j01j29j16q0n2j6j2K5J02J56J67J27Q3N7J3k6j0j6n4j12j09m7l6l5k1k9l7n0p1o7
986D726p7q1n9l9NK0J9%rJ8M1P5J20J21J07P0L9L4j0l0oj0l4m7l7JN2P6O9N1L1L2M0J5NJ0
983E338J5ok7j6o1j23j18j08j30j57j61j21q5r5r7n6m5o6m3J8L9Ok2n6q9j23j24j16j06j13
980C152o7j5K0O5P8P4J28J44P1K2K5Jl5k2J5J1n0p6n5l9l8m2l9m2n0r4j10j11r6j14j43j28
977B440j03q3p9l4J7O4Q2Q2Q9R2O6M8O8J08J60K03J75J31R8K0m9n0j7PM1k4j56k37k28k14
974B717k16j69r4r3r9n4L3J01J04J03J30J17Q3N7L5Lk1j5j8m7j13j35j10p7n0m3m2n2n2p3
971A910j24j66j93j74j27j07j03p7l0oK2N1Q8J00J26J30J25J10O9N8N8J9k0l6n8p1m5k5m9
968A455m7n3r7j32j43j07r7j08p9jM3N9M7M9N2N9M5L4Q0Q6Q0R8J14J18J27J27J11P3Q4J33
965B210J49J25J03L9NJ5qm9j05j31j00r5j22j01q1p0q1r0j09j60j66j03p5n6n6p5m5l2j4J5
963G37J2L1O2P6J02J44J53J11P1N5N5K9ml4m9l0QJ7L9O5O7M9L7M1J5k8j7j2nl2j8L3K8j2l1
959A765KPlK4L3L1L3J5j7j2m1r7q2p3q3p8o7p8q2r3j02r9q1p4o2l2lL9M2k7q4n1J7Nm9m7j0
956D86L5N4N8L9L4L5M5M3M7O4M3j5k8j0j1pmk8k9k9j2kMmj7mlk7j4Qk6l9l6l5rL1L0L4L6O
952G43l5pL3J4l7m3j1qLlk5n5p5q5n6qj1j9J0L6N2N8N1P3J29J36R6O5N9L6j2l0j2qo5j35j66
949F88j23r8j02p1o8m8k9J9Q3Q6O8O2M6N3P2Q2P4O5Q7J02Q7M6Ok3oJ4NJ1Nk0j7k3o0r2r8o3
945H20m8m9p3n3k2j1k0m5q2j27j32j03p2p4o6p0l6pjk5l1k2k1kK6lJ1N4L0l4o1l7k1l0k6k4
942d87l5l5j5ol9k3l0o3o6p6p6o2q1p8n6o8p0p2r6p7o4p1p1l4RO8R5J02J64J98J87J75J63
939f90J47J36J14R8J02O5J4k8k3l4n5o6o3o8p5o2o2k8kk7m4k4l6k1OJ2M0L2%OJ4j5m0l4k1
935g32J0K9M2M9M8L7M8M2N9P7N0M0L9K4J9L1L0Lj5j2J2rl6l9m9k4LM1M5Ok4LLmL2L1K1L4L0
932fPj0mL8N0L6M9N2M6L7Pl8l3J7K7L9L6NK5N6L2knnj0nj1l4k9pk0k3L1M1O8P1P9R1R0P3M4
928I05L6L6N8P4N8K3JjJ9M5K9ol0mK3l0o4l5k9k1j0k1l0OM4L3RMpj9j5l6n0m3j6LJ%J1N3N5
924A059Jk3pk8o1n3n5k6Kj7p8r8q2p0n8p6p8o7q7m6j3k3l2l5j5L0Q1P3O6O8P7P0N6P4N5K6
921F10mj1j4J8O1N7L6K6J1ll3m8l1k4mK3L0j2k8j4K3K8mj8o6p7o8p4n1j6k8j8k1n5k4LJ2%
917A92k2j6M1N4K1PL4O2M5K3nj5j3l6m8m5l9m8l3kOL9L6jj4J7N5O1L0L3M7J9J3J8J0J0K1J1
913E68ojL5M9Rl5n1k6l7l4k2m7l1j8n1o7n9m0k9k9ON5M0j1l2m5l9j9j2onKJ1K3K1j4LM3N0
910A49MnL1M6L0qjL2N3L6K0mJ9J3k4k6j6k3l1k1J3L1K4%qROK4K5LL0N4N2K9Km%j8k4%rk4l7
906D52n7n8k9k0j3J3QKK1Nj6jpn2o7o0r5j07o7l6J1%n8m8j8KONJ8J5L4M1L3L2J9J5LQK8N0
902A2P5O7N0M8J7KK7N6L8Kj3k4PL5Qk9k8j3J3K0J1M8N2L3M0M8N9M1K0mj5Jjj4n4p5o7n5j3
898D25lj8k6j6k5l8m9k3J3J2NKMok0l0o1p8m1m0m9QM5J5j2LJ0J6J2j1k2l7n1l6nk3k6j2J2
894a76L5N0N4L2O4J11R7M2M2M4K7M1J1k9rJ2Qlk7l1k7j2KNNK3J7k3k3pOJ8nj5%%J5L1J4rP
891D17Kk1k0k5NL2K4J6jmJ1k0k3nKRJ6J1nQOk9l4j4j2k2l0k4pJ4KMpjM4M3K6j7o3n9m4m0n9
887A06m2j8j5J8Mnj4l2k3k5k3J5J8Mkk%nJ0J9J4J2KMkj4oJ6M0L2K1M0O0L2Rollj2K8L6PoO
882B95kj6MQJ7L0M6K0rpJ5J0qmJ7L0K4J5J7OKM4N0M8Pk6j7NK0Pk7n6p5q5l4L9N0K8j9k0K2
878D71M7L7KRM1O8R3Q1M9Plrk6o4p9m0Lj1l7l8o5p0o0o4q1p8p0o4n0m3k6p%l7n5nM4L3J6P
875g4j0l6l9j0Nj7l9k7l6k4J7Ok0J2N4N7L5K9K0j7k0NJ4J5m0p5rM1L1K7M0M4L6M5Rl5l8j0
871c4OJ4K7J8qk5j9j8l9l6ML2M7O8P7J9l9l2J4M7M4K1qj2oJ0Ooj6l4q3j05q8o0j0J2j3k2j3
867b60K2M6L9LQN2O7Q8Q9L1J4L4M8M3K4J6J0%pk9l0k4k3j9m3l9oK6K4Ok9m7j4lok6l2k2l6
864ek9l7m5k7k2l7l4KQK2L1K0l7j9M5O8N0N3K4%K5N3N0L9N9O6L0Oqn1n7l3k5k9j9k9m5l1R
860D1K2QKk4k6j6QL6L4O%QK8L6K7J3j2j4NLj8j2nMMJ0L7N4N0J7K6L8K7L5L3M6L9PMKMk2k6
856E39nJ2K4K2K5K8L0J9KK7M0klM2M0jm3o7k9j7l0n1q6o1k2k4nMk0k8j3K3Rm8n5pL5O5N6K1
852D46qk8rQJ6K1K6J6K3M0L1PmMOok6o2o0j9PK1L9K6K0M5K4QK3K5J3NjK4Ol1qJ5qk6l5k2j0
848E82l1k7L3P7O5L2j1nll8o6l0Pmk4l9l6m4k6k1k0J2J7K2L0L0L4K1NOJ5N2P4L7J1J7J6L%
845G73L5L6jl6m1m9k9k0j7M%j5lj7j9%J8PPJ0K4J3l2m6j9j0Mj4l4J2L2rl7l3n0m8j3K4L8K5
841D70QJm1m5%kl8n2J0L7j5l9mK7K6J9L0J3J9M7Rk2l0m0J1Ll7k0K9L2J2j2pJ1J4J8L9M4L5
837E60j9l7k4l6k9ol2m6j0J2J5K4nm9o8l9k1l8n9m5j7j2j0k2m5n5l8qLj5j8k0j3J2J8K6M2
834a24N1K9Jj5j4LJ3K0J1RK0K1J6ll1m2k2K7nm3k9K3M1NJ0K0J7J0jj5NL0J6N%k4m0JP%J3K2
830C8PMqj5QJ5J8RJ0K8L5K7JkPk3n6l4%j3j6PL1M3K1lk7j7MQJ8pj9MRPJ1J3J9N1N4L5J1J4
825C27Pj3k5k8j3%J7M0L3j0k7k2j0K3J2K2K2oRL4J9k2n0m2j2jJN4O1L3L4L3mm1l1j7nPK2K8
822D59L1M0K3J2J6K8j3m3k5l3rL0N0M1K6K1L3K2k4j7j6l9n1k1%Nmj4PL3J7j4j7k5l5l3j8j6
818D27j9j3Kj8k0J5M4K2NJ7K6kk2j8LJ3Qnj1rKL2N1L7L5M2N1Nm1n9k8K4pk4lJ6Nk8j8Ooom
814E27J1J3Kk1j9J0L0M4K6%j2lKkQM0J3n3m0m1n5m4m6k8NK6K4J3%KK5K8J4Jj1l2k5j3k6k0
810C73j3mL4M2L6M2L1J1qL2O2N9P7L7J7L8O5L9JJ8Pk2j2K5J1l1m9o4k4L7L9J5K2L1OONj8l9
807I34k8M2N5N7M5MjJNjNK3J2RL1K3Jj0joKK1MlLj2j5J9M9K7l0k6j1orj1j9l9rJ7j6k4j3j3
802A086L1O9N4J8rklkJ0nk0k4mj2k5j1Qj0m4k4J1Mk2l2l5j0j9l2j5j5qj7k2j1lj9nJ8L2K0
799I01OQlj2j7JL3L4Lj1j0qk0qM1L4jj2j3k9o7o2k2j3m8l7j8m1m1j2Rj3k6k8n1m6k8j3k8l8
795B94L%QPj9j5mLl6m7j9lj3j3Nk4l5qK1L6L0M1L4L0Ok1lJ8Pnj3K2N6L6oj8k2j1jj7j6J6L3
791C37Mql2j6Oj8k6j3KKj6k8l3j4J0J6j7k9J6K9pqmMj4j0K4k0j8J0Ll2l5j5pk4j8J4J9K1%
787E5jL7N5J8rk5KJ9Ok8m5oj4QO4N1K5J9J7k0k9j5j3mK8L9J9Kj1j1pj9jK4J9M6L1jk6j5Q%
783B92QK5J0l1n4k8nj2n0m1j0NOJ0J4Mk4n6l7j4j8k4k9k9l9k5%J4LJj1qJ1J9L8N1M1J6j8k0
779a5NK1r%K6Nj4k4JN1O9L8J1lJ5O0L1NLk1k4k5l6l6k4pKkOrl0j2K1L4J9Mk8oJ5J1rk7kk7
775F3o0m0J3L7K8j1j4kJ8M1M5K2j0J8J7j9Ook3k6J0N8L6J0lOJ5KPJ0Nj0m8n6qL4M4M3M4K6
771C22L8N8K2KNl2n6l5qnnk8k4kl8n0OM1J9J1J6LRJ7j7m3l3j6j9j2j3j2J0L7L0kk3l3j7nl
767A15OmmL0J3k3oK6Kj3k7l7pJ5J3%k3m2k4J5L1K1J3L4K7ll2o2m8l6o2j6L4L1K6J0j5k9k6
764g7pKj9j2J9K9K7L4L1pj1K9K9Kl3l4J7O5M7J3j3L%j5LK4nl1j5OOM5O4J7Mql0MK1J4qj7%
760B13M1P7M5nn1n4j2J1mrJ2N6L2J2L1Pk7l9k7j5npNOJ1J5JlJ9L1K9J1k5l0pKk5j5K1M6K2
756C96OJ1nk0pj2l5k3k2m9l2rnKJ5lj8lJ6Qk6j7K5J9j1NNm9m4j7m0m0KK4K4rl4k1J7K2pLJ5
752E7Kj1m1m0k3NK0J0J3K0N2L5k1qJ8J9Qj9k2J0lk8j0OJ5M9N7J0j1rj2QOMJ4Qrk2k0OM1M3
748B27L3K9Kj6%rm0l5k1k1J3O3O6K0mqK6J6m0m8l2j2LMm3q6m7J8J7k9m8j7J7K6LJqRM6M5J1
744A31j4K0M2pnK2J5ml1k3qOJ6Nk1k7j1J7N8M5M8L3Nl0l7lQK8K5Kk4l2j8oK2N0N2L1K7Lm1
740C69l7j4ORj2n1%J1rJ0J6k5o2l4KLk%RL4L9Qj1l3l6j0QK7J5J7j9k6j1J3J0k2j6j9J4L8m
736B05m2o4n2lK0J1j3j5J3K8N7O8K1Qj4l4j7J0J9M1L8K4J6K0lN%pJK2RJ5M3M7J1Lj8l5j8k3
732C97k6j3pk0j5J9K6j3j9Jlj8oJ1k4k1mJ0J4M0L9Jl8m4pK7K7qj6JL7K8kk2qj7lPrnQK4J9
728C68J3J7Lk6k8j5jO%m1n9l8j8JlkKqJ0M4L2L6M1K1Rll5l5K5P6L9k9n9m2pN1O2L8K0l1m2
724C92k1l0n0l7LJ1J5JNL5K3J2j5k3mOkQNrn5KN2J6rnK9J1j7k7nrk7k1qK0L8J6rJ7K2k6k7
720C03J5L0K9Rl1k8PL4J4l4j5LmK5K3K1J2J6Qk5l6k4j7lJ7Kl1j3PJ8Ok6l2l3l9j4mrk4j0K4
716A71jj4j0LJ4L3L3K1%j1QJ8J8J2J4Rj8p7n8k3oL0L1%%M3M9L4K2j0m4l9qJ6kj5kj5kMk3j5
713A90OPJ1Kj2j0j4JRJ8K0J7%k2l0pL2K2J9NJL3K3M2J6k4j1j1mOj4l0j2omKnl5j5L0K8mk4
708B46l4k8pK3K9L0Ol0j5ql5Qqk5J9L4L0Nj1j1j0k7k7k0oK5L9J5l4k5rLK4K9L1Okj4j9rj1
705A77j3KOJ2j2j2J1MkLk6n0KP2O9K2llk1j2K3LkK5L4Kk3j0jRK2Nk3m1nJ9nk4k5j4k5j1Jl4
700A26l3j3J6L7Qm6m0k0PM2K9K3K3Qj9n5m9k8rj2JM5M4J3Kk8k0M5L0k4%J9K2K2K6L0J0j6k8
697A88l2k7lj4l3kRK4K7K7K4j0j5k4J2K1%pk0j3K8M7O3P1K5m9p2m2j3KJ9K3mk4j3JlQK7L0
693B56jj5Ooj8j1k3lQnoJ9L0L0Kj5rk3j2K4N2Qk2pjrPnl0m6p0o1j3K0M0M2P%l%Qk2m0j3pJ
689F4K8N0L3LNoOM2K8K2L0j8o8m5J0O1K9k3j4qOK6PKOOk2l8j6K5M8K6%j6pjPmm5p4o1kL4L9
684A75J5pLJ2K5L2K6Qj3k3l1l7m8l4qmNLlK4L3K6J7l1l5%K2J5J1J7j4m3j3oj0J8L9M3Kl1n4
681A26k7%k3pK7L3J9Jj4k8l1J0M0L4RMk0l1j6k1rK7L6J5RRlJ2L3L5Rl6l8nOqj1kl5l9l3j4
677D3M0M3J5qJ5M3K4j2k8k8j6jK2K2nJPK0j1rK9K2rk1oK4J4J9L6ml6l3lQK7M6M7j2m9l1k5
673B20MK5J1k4m1k4QK8K6Lj9j4j%k4k9oLJ9K6j6l0j3roMJ5L7M9L3J1KJ3j3n4n9l3j2pk2%K8
669A09K5mk9rL0O4L9Mj0J2lj3K9K0j4j1LMK4K1qj4loJNJ7jj6JJ5JloMQ%j5j0RK9M1K8j2k7
665C29m0k8LJKL1M4J6Npj3k7l7k8l0%M6K3l8j8Nk5m3pKK2M4J7k0l2j7J0mj3k1j2J8M6N6J5
661B75j5k6lK0J9M5L0Jml3k0PjJqk6j3K4K6J6J2rk1j3RJ1J1Jk0k5l4j3OM1M3j9m8m9j9rMK1
657A95K1K2qk8rJ9j1l5KJ5J9Oj3k0J3K7K3K4k0k4jolJ1l8m2j5k5k5QJ7K4L7K4j4JK1Mk4j1
653A61K6K4K0J8J1pk0jRqj7qOL0L1rk2l6j9qKJ4NMmk1k2pK0L8K4L%K0K8pj6mMj2kJ7nj8rj6
649B17Jlj9l6k6J6J0k9j2L0M6M6j3m2LOkK7RqJJLlj3k6r%J2K1J5J6L4K8qk0m3l1j0k3LK5L2
645B26K8Mm8k0K2J9K2J0%qk2k8j1J7K2L1Ok0PJ7k7n3pL0K1Mqk8k3PJ7j7LJ1j3kK3J9mk6l2
641A69j4j1J0M1K8QQJ7rk1%J2L2L1%oJ5rj6J6L5Lj9j7PL1L4OqNNopnJ6J0J0lj3JK5Lk2%L2
636D24K0J5Jk0mKJ2Lk1k9k8PK9L3M1K9QJ0Lj3n8p2k9L5N3K7K0K9K2j3k7k6qJKj0J6M6L8J4
633E82%Qpj3k6l9j8J3Mj4j0rjK8N4L9Rlj8j3L7K8k8k0K2L4K8J2Olj4KK9K6K2J7J3K9J6j8l6
629G68l3j9lJ0J9Pk4nPk8nL1J3j2k4k1kK0J4k5k9j5K2L8%m6n0pK7K3j1k0k6j6L5O9M5k2p1
625F34n0jK0K8J7j3j0k8j7K0L2K3K5L1M0J2k8rk9m0oj8konMrKK4M8M4K1Lpj1Jj1l2k0j3J6
621F80K0LJ1j8m9n1l4LRk1lL6M0J8l2l9j5K0Ol8n2k6j5LM6M6km6k7j2j4j3k1k8j5K2K9J1k2
618D10l2k0NL4K6K8K2K4L9J0nk4l9j1J9K6K6kj9l6m2PN5L3J4%j0Nj2l5m1l9pJ4MJ0omJ9L2
614D78J7oj3Mj1nOkmk4l7n9k5LJ9M6M7K4l0m5NM5N0K3ol5m5l4l1j3mK0J4j6oQJ3Lklj6k2j1
610C20OJ7KPjMJ1j5j9jj5j4J7J2j1k3n0k9qkJ5L8K1j0J3L5Kj8j1k0m0n9LL1L6K8NJ9M3L2j3
606C58l1j9J0Oj6k9j0MLK9J6NJj6k9l4mL7K9J8RNj3j9k7k0mRJ7J1Kj4j6%RK3J4mj9k7k9rL0
602B56M1Jk4%L1M9K7j5l6l0JJ1K1J7j1m0j9K1Oj7o%j2Qpj4j0RL3j0l0k2k6RK6j0rL0J6jJ2
598B76J0pl9k7j1%J6NL3O7K2j9lJ4Rj2j0J5M6L7Om5m8j8jj8l6k7NJ6K1M2L5Lk9o1n9rM0N6
594B95P4M8K2Nl2l1nk4j0K9K6ol5j1J6J1j4k8k9l5m4%M9L2nk8j4K%pJ1J2J6J0MPOJ%Rplj5
590C02k2j0jj3j1k7m3j9J4M0L6K9J4lJ3J9onmk9l3l1nM0N3J6LJ6J0J4ol7o3n3m3rJ6PjJ1L8
586B17L0J6J0Nmnk1k0k4k3RK4rk5lJ5M7P7N2k4m5QK0jj0Jj9k1J0RJ8K9J1l2o7m5j5j8j0%r
582A58kK3J8k3k8K9N4J5k8m8pJ9onK2M9N6L0K9K1mk4l0j9%J9J2QPj4l3k1Rjl4k3NJ0L1N0K2
579C46j7OJ6j0nqk5k2QK8K7K1j4nJ7j1j2J2K0Mmqj3m2k3J5K7J6Lj2J7M1M1L1K2K1J2j1l9m4
575D26l4k3k0j9qPK5Rj2PJ9OLjk2k8rPOK9K0jk3m2oM1L5J7NNLk3k9pJ9J4mj7k4l3j2L3N8M6
571D43M3mn3m1J3L3nrNjJ9K9J6kj0k6l0j7J2OJml1l7j3PjMJ0J0J3J3ooj7koJ2L5j5n6l3rn
566B85J6J5J6L6L1j1mmkJnk8k5j6JK6L5K2ok2j8oPK4K1NRJ2OOj7k5rpJPJ9J9%k5n1k7K3K1
562C56jrj1J1K9J7JQJ6KK2K0j0LJ9K5K1%k5j8J9J7Mk7m5k0K7K8J8J8J2Kj9l7NN3M0Qm4n0l8
558D47n0k5RJ4K5M0J5nK6L0PJK1K4Jjmqj5j1qOQj6j0LRMJ4K6L2Jk2j3l3j9Kj4qNO%mj0J5M3
554E58Ml8k5k3l6k6k2JK8K1K2Pj2m8l6J0J9J3ROJ0K6K9J1Jk6j8lLK0Jj5nOK2K6L2J4j1j9k4
550E12ML7J6MJ3K0K9L1M3M7K1j1m5m9m8j2J9K0J9J7OJ2j2n2n9l5k8pJ5J4qj4nnkk1k3j6J2
547D59OqnLQj4j7J6M4M3K4Pk3k0npj1k8k3%j1jK9J8jK0L3k1j8J6j6n6l7J5J1J6K4J2K5L5J5
543E57J6J7Qk1k4k4k8j9k4nK6N2L5Oj0Jj4QQl8n4n0m7j5NL3L0J2J7K%K6Qj6Nl7l6ljLJ5NJ1
539D40K5M6K3Kj8m9n5k9j6lJ0L8N1ll9j0K0L3%k3LNRRL5M0ml2l7l5j4Qj3m2m0k7mK7O8J6J0
535D25L6M1K2qk7n5k2K5RJ8J9pJL8J1k7k2j6NJ6J5RRJ4j3k9l1m2m6k3JJ8L2M2L5M7L2oj8k1
531E07pMJ1L5L1KJPl8o9l5p%J8L5OMJ8L0Nk5k9k9pLJ8J4j7j9MK7kl3j1OK1K5J0K1M5J7l4m7
527E16l2mk0j6J0J3MR%j5j2K0J5j7J9L3J4J2L4K5pk5j6jkl8m4k4oKJ7K8K7j4l1K7N4PLJ4j4
523E65okQNKL9M6M2J8mMJ7%m1m1J1J0j7j3JL3K1k5nOj0j1lLMK2J3%K5K9J2Mj7k6l2J8J4k4
519F95rJ1J2mlnML1J6RJ7PlK6J2l0k6JK9L3QRQj3k4k8k0qQJ8oKLPJ7qrJJ1K3Pj3k3j9NL7J3
514H29j2J3M5M1K4%k0NJ2PK6J1k0J5L4L2J8pl0k0J7M8K5j4j6j5l0K4L7QJ9L4K8J7Kl0k4oj3
511A114nPK3K3K3J3nj3k2K2J7l8l4K7O1K8lNJ0L%J1M9M0RJ5L0K9k7l7ML2K1Lj7j5rJ3J2Lj4
507A408J3K4J5K0K9MJ0K9J1J4L6M4L1K7M5K9qk3J6L8J7KlnJ2K3RJ1J4J4L4L9M3%k8j9kK5L1
503B029K9L1L9K8J3J8N2N7K4J4K1J9pj0J4O1O2M2J8J4K5NLM2O9O0M0Qj4j5MJ0rj2mlK1L4K4
500B856J4LlJ5L0J8%J4K7K7J6PL2M0M1N8N4Q0R5Q0R0J26J12P6P4N4N2P6P8O1M5Lk8OL5L8J2
496D414kj9l3k2kj0k1J6J4j8J0N4O4N6L9L1J7J7M4L3K8M6P1J23J41J22J03R8J12J27J04O8
493E825Q3Q8R1J03J24J60J96J90K00K35K44K57K73K49K36K46K22J89J90K00K00J96K43K86
491A0526L04L48M54N30N42N84O13N94N94N73N78N72L73K0k75m15n01m82m36l91l34l01k46
489A3824k12j84j55r9QR6J96L15L95M56N37N79O48O93O72O15N05M17L67L57L77L10J28jn6
486B0788j33j65j28j03j26j50j27q3m5k5%K4Q1J47J87J96K07J94K00K97M48O18P93R37J109
484B5141J289J438J519J513J460J352J201J020O97J52o22j413j991k245k255k138j906j606
482B2606j272r69p14n18l92k28r3kM2N0N7L7J4j1m1m3j9Q2J72J67J39J31J45J30O1o7j74k19
480A9071k17k47l57m92o04o39o14o13n77n53n45n28m36k98j74j00rO3Q3J35J92K42K94L31
477A3408L52L23K82K53J77P2J0RPq9l22o13q06q95q90p83o53n06m18l39k79k53j90j50j53
475G554j72j56j19j30j84j94j85k06k46k26j90j56j18j35j57j29j11j10q0n0n7p2p5p9n5l5
472D127m6o1l9n4p6o8n6n2j1K1rm3m3k5J4K7ol3j2Rmj8j1J5L4N8M1Oj5j3qk1m0n1m6n4j09
469C328j46j25r0p7o1l2m2o1p5n6l0j5mj1j1k3m0m5k7j7k7k2pNoRJ8mk9k0rJ7J1j5mRk9q3
465B154p4m8k8k9j2LK8K6j5m1l5lJ7qk7j8k0l7m1j1L0kl9j9lk0m5n3l2k2OK4j2Rk4m0j8l5
462A486l2K3M2Qk2l1l2l8l2JK1K0K3J2jj5%J2pl1m2m9n1k9l7m6m2k7J7K5%K4K3j1nPJ3k6k2
458A129lJ6L1J6Qj4pnj0kLJ8J0l8l6j8j0ok5k1k2k0lL3L8J0l5l7OJ6J1J3J4%lj7j9k8k9QR
454I81j3mjj0Ll1l7ML1L8K4lNLKJ5J9Nl4l3kJ8K4J3KNK8J5k9j7j2m4n8l8QN1J5l8l2MMk9j0
450H42K5Ql2k2j0ML3J9%J8J4onll0n3l8qOK1Pnj7jL4M6L2J8K1J3J4J0ql6l8j9J8J7j9k6k1
446H23jqk5JQkj7l6jK1K6L0L0K3Jl3k1J7K9J8%lJ8J5MK3L2K1J6Pj7l3m4l9J5M3K1J2l1n7n9
442H27k8J2K3nrQJ3K1J9j5l0oJ2K2K1Qkk5l7RL8RKK0Pj0k4k2J2K6MmK0J6L6K0Pj9l4l2k5L1
438I16M2K2pj5j7j9kK3L1K1L5J4j4kj8l4k6QL9J9j3l2m2k9J3L1L4L6J1j5j9lnL%k7p0n0RK9
435H77NRL3J7j6k8j3pl0rJ6K4jj5J2L4K0K3kk4RN2N1J5jj1qNQ%RM9M9j9k9J2K8JKOj3l6jM4
431A147L3j6l5k8l8m0j8J5K8J8qNL1Nk4j9j1pQJ3NQJ5K1J0J1MkOK2L5K2oj8j1LJ5K2K2lOJ8
427A264Lmqk3j9K0M2N6K7k7l7k4J1K6Jj6K3N2K1qj0j4qj0oj0%M8M9J6Mlj6j9PK5MqMK1L5M0
423A529M1K8%j8k5k5K3L4J8pm8m1PM2M3M0K2J4PoJ4J6j3j1ML6K6K1J2j0J6J8J2K6J4jK1L6
419A915J2MJK8O3N1N3O4L5L9M9K4K9K5K6L6K6L4M1N7N0J7J4L1M6N7O7P9R8J01R0O8P1O9Q0
416C550J14J35J27J02R1J25J61J75J69J95K24K48K71K82L11L28L26K52J70P7j01l46n73o72
413E741o23n26m02l11k56j90j30q5p0r4j01p0m8o1p6m5k8k5JJ9L6L0j9n0m1l0m2m0rJ1J7J3
410B496J7j7j2nl3j6mLJ7J3RJNJ1MpOqk7k9m0j7NOkqJ0Pl5m2l3MK6J6J3L7K8rk3j2lKj4j1
406B329j0j8NJ7L3L0K2K7L8L2mj6RK6J5j7m9n0l5j3Ojk6k3LK8K4mMJ5J5j0j4j9n2o8o5l4n
403B145j3j6k0m9k9K6M5J5j5k3k4l4l2mJ8L4M8J9Mmk1k4m1l3j1oj0k6k6l2m3k3J6pk7MK2J0
399A813nJ3L6L0Qk1j6qk1MJ7j1k8J2L6K1Pj0l6l5k4j6k0KJ6j5n0l8QL6K5J3nj4KK6K4J1j9
395A768l1jj0l3m4m1lL5M1J6ok2j3j6k0PMoJ2N6K7lk0l7m3oKrRRpj6oj1k1KK3K2J9Ljj4oo
391A603k2Mk0m7k1QJ9K8J7j8l6j6j9l0l7pL2mk5j5j2KK4J7NJ2K5J8qK0K8MKJ1J1PmkLJ6L4
387A607J1k0LK3J4ok4k7j8rk8j8j1j7j5jJ5J3J5L0K4KLK2J2K5J8j0j2mJ4J3j0j0pKJ3K0K6
384A678K4L3J6pj6l8m7LM6J0mJ5L1J2qMJ1J4PLk5l8mL3M6M5M5K0j3k5j3L2Rj8NQJ6PJ5N8L3
380B023pKJ6K3MOL%mMN3N4J7J9L4K0Jk2m4m4pK1M0K7JpLL1N2Rk3rkJJ4K4M4L1J2J4Oj4j5p
376B404mk0MN9P8K9KLl2n6l4JJ6J2j2k8j7l9n8m0LPn6l4J0Lj8k7nlJ2J5kj7jkm5m2l2N%k1
372B018k0j1l2k5j8k1J8K1QMj0l4k3MK6J2mrj4ML5O4M1J0j3n7n1l5k9qrk2QJ1l8l4M%j4j5
368A742j4JR%j2j7oj4lkm5p0n1j0J9J1%l5o5m0j0j1k6%L0L6LQj1l6k2rl3p0m0qOM0N0on5k6
364A208J6K9pl2k4KOJ6Pk3l1l4k5n6m0J7M1%n5m0Kj0j4j8jLJJ4J6nl2l6l5k0mj3k0J8L9J5
360H75k3n3n7m1pL3M2L0jl7m7mM6J3j5ML4K8k7n9l6lj9lJ5kJK1lm7l0K5M1J1l0l1k9k6j1J
356E79J3K6K8K4J0roJ7L8K5J4K7J5Lkm0l7rk5nJ4Pp%j9n9m1OJ2J1J5J2j9l9j0K1K9K5J2J9
353F75K2j5jJ5j2j0nlL2K6ro3p7k8KK6J2jqJ7K1j1l7k1L8M4J3J4K5J2j1k7m1m4pL9M5L8J4
349F99k6l9l2l2nK6K4J0MJ3J6j2l8mL4K5rj0k2k2mj9j4j7k2LK7J9K6PLNrmqJ6J0j0J2K9L0
345F80J2l4o3l3QJ8J8rjJ5%j0k4j4Oj0j1KKpjk6n4l5j1K5L4J7j2jj0k5oK1K8Kmmk1J6L0QK1
341E37N2N4K0k3k7l6m1o6n4nJ1K5KML6K1k1m4l2rJ4K3L4K9mj8QJ6J0Kj7l1l9JJ3rmKJj1oj6
337D02RO5L0Oj8l8m1k4PK4RJ9K1j9k1lj4l0k2j1J9M4J8j5qJ8O4N0k8o9l1MJ4L0M0Nj9j7k6
333D44j4JJ5J8M3L5kk7n3o0m3j1K0K5K1ql3l7l7k4KK9qqJ3L0K7K7J4j0k0k1k1j1K5K9Rk4l1
330C24j0J1J2j6k0J2M5K1k3k7l0RL9J6L9K1nPmk8l2l8j3kl5m4m3j5L4P4M9NJ8on9l4J1K8K
326B93k8k0J5N2M2J6%l2rPqNJ9L3J9kNj6k7LJ5Jl4l8j7JKk3JL2K8rJ4j0k7M0N7Ol9o2m2oL1
322B88J8Jj0j4Kk5J7O7L2j0k9rjqmKK6J4MKj3j3j5mQql7l0NL1NNK0Pk8j8j2PK1L4L4Qqk3P
318C46J5lK9L2lm3l5K1K7J7K2%m7o2l3j3k4k3jRQJ0K9M8L0jJ1Oj5lQpk3j7K4N2J7pk9j3Lo
314C56%j2nJKJ6J8J5J5Pl8n3k5oJ7M0K2Pok2l6l0kOJNj1k8J5J3k0J0N2L3L0K5j5k7j7j3kJ2
310C50Roj4j3k2j3pJ0J1MQK2M6L3j7p1o0j2L1M9J6k3k4j8L3M8Rqj5nk2m1j4NK2K7RK8On5m5
306B71jlk3j8j3j3L1N2L2LpK0K9K1J5mk8l0l0oK0Nj4LJ7Nprrj9pK0J2j7j1J6K2J1K7L0K9j
302D21j7Ljk7l4J1M4L5Rjk4n2l3mK7M4L6Jrj5pj0k1k3qL6M7K3j5k7Lkk6k4k4j8J1N2L6jj3
298D03m3k1Omj8J0J5k1nL7M9Rl5m5K5O0Rl9l5qL%j1qJ5J7lRK2J2k6j7J5mj9j3nRK1L0J4lq
294C99j4PL9J1j8pmmQM9N4J4pkJJ4K8jm4m7m4rL0K5rm3n7k5Jj0j0KJ5K0J3j8k4J9K9nl6n4
290B86k4J7J6N%j8mL8JqK8Pj5%oJ1J2j1j8KNj2jM7P5L0j1k7o3j5K1kj4JjKNl3m9m7lL9N1N2
286C69K9j5rql7l4MK9L2RJJ7Nj5nnj8k8ooj1J1J6Pj2mNK0J4nj6k6k7j5%RK0J6NpJ2J8k1qL
282C13jpj6rJ5J5LJ5J4J3NMj5k4j0JL4L7J7J2L0J7nJ4kl3l5l2opm1k4K1K3MLNl%rK1L4K3q
277D06j3rJ0K6J4%j3j1J7J3m2m1k9j9k%j4J5N0Nl2j2%lJ9K5M0M8L8J2j0j%k5o1k9jk8n2l0
274B61j2j0KK4L8N8L5RkPnk8%K8J0nj0Kj4k9j4QL0LJJ5l1l7J3M8J5nj0k1j0J3N4N7K0l4m1
270D33j3RLnJnJ6K0J8J3kMRl7l9J0J4K4L5J6qrkj2k1j1K4L0j6m9l6nPK6K9Rj1qk4m2k0KK9
266D06N9L0Kkk5j0L7L6J3Oj8rllj4m6l0L1O1L9JlL1M2Nj1J6J3l3pL0Rj7JJ9K0K8J5LJ1L7K9
262G99k0l2lJ3OK1J8%jJ8Rnk5k3j4J1J7j3k2j9j1OK2RrORqJ2N7L5j9j5k4jL6L6K2Rj2k3pP
258H72oj2J2L6M6K1K5M4Rm1o6m2oj2l6j8lQL8M7K0j5j7RL2L3K6J9MK1M0L1ll1l5k7J3Pmk1
254A018mkm2m3k5j0J0Rk0k4j3l5j8mnJj7l5n1m2m1k7PL7M7K5J5J8J5J3Knqj5j2K5L0j2j7j1
250G34k7k5kJ1MJ6L4L2mk9n0l6Kj5j8jL1L9K2Pj9RN7P1M0Lj7j0l0j2J5j6k5LJ6K6K3K5qk2
246H54j6pQok2k4nJ8J9jl4l9j3J4Qmnk4k2oJ2on4m0KK4J3lJ6K4J1qk4l5nK0K1Lk2OK8L5ok2
242F83nj0j2MJ4OJ4L2L8K6Rll1k7K3J3NN0L7oJ1J9K7J8j5nK3L6K1L9N8J7k4n2m7l2j1mm6p0
238H23n5j9M1J1n9o7l5J2kj1%NJqk1l4k2j1NK2L4Mn1m9jK5K6Mk7l5j7J4pl2m8qN2M7lj8l2
235D54j2K6J3j2Kj8l3j1L1N4K8K2L0L1rk7rJ6L2L1pj5Lj8l6j2K7N8O5K3k2n1m6m6k6Onj7j5
231E05l9k1K0K1RQNrmJ0J9ok5m2m4l2j4J6L0Rk6l5j5J2L0L1Ok3l7j6RJ0Knl1l5k3L5L7J2l0
227C24k7L1L5%m5k8RK5Ql1j0J6J0J0J3J1l1l9mJLK5J4PK2L0L5K0L6J0n3o2m3j1j0jPoJ4L0
223C45M1J6k6pK9K3Mmpj7l2j3K4K4J8mj7j8l8k6oqk0lK5K9Mj1K1kn1l0k7n0l3p%NK8L6L4J
219B50j5J7K2L0K5lj4NOmpK3Rj8j8l9l3l3j5L1N0L3J7JRj5l3j8J7L8L2K7L1L7J3l8l5NQmk4
215C70pPj8j6K0J3j6l2j4K2J7K4K5Nk1m0l9m2k5J4K8J4%lj1jJ5J2nK7L8j7k7k4pJ3NnJ7K4
212C40K7L0oqj4l7j3Ll7n0l5PM1N7K5k9m3l4oK7K8%J3M9K4j6k0LJ9J8RNrj0k7m3l4J0lPJ7
208B85pK7M7Rk2kNmj8nk5m1k4K7N0K8NJ9J4k1m6l7J3M4L4K5jl4l0pJ7K1pLJ5MjKJ0J8Jj7j5
204C59rj6qK5N1L7pk4k4nRJ3rk8j6l1j9J9J9Onl3l6J5K3K0J8j8k7oOqoOJ0lj8JL1L9K5nl4
200C37n3qJ6J0RRKj7kJ3Ll0%K4RoLkl5JK6J8L3L9J0j6k8J0K7R%J3km0l9j2K8N9K3l1m1k1K1
196C69K2j8m5l2J1J0K2Jk1k3lQM5M9K4kQJ3l5m4kJ2JLmj9J3K0rk6k2J7L6Kk1j1j3KK2L3J0
192D03j1m3l9j7j1pQJ0J5K0K9K3J9L3J9k8n4k7j3rj1j9k4j6j7OL9K7J7K6K8K1K8Ol0m2k4K
188C37K9Lj8K6L8ro0n8j0pk3k1pOJ8L7Q6P1J3llk5l1j5MK0K5Nl0j2nJnrj2qJK4QJk7p%k4j7
184C07Jj3k1K1Rj5mL9K3K2K5Jpj1k0KL0K2MOJ0LRKk0j1qKJ2km%j1pmJ6K7M9L4pk7l4l5j9j2
180C84j3K3M6M0J1qMj8l6l0l5m1k0LK0J1k3k1MNJ4J9J2j7l3J5J7qrj3RM0K0PJ6J7Jj8KK2M
176D23mpJ0rk7kNKmmJj2J2K6Kj7j7nM5N3j7n3l6j1j6j3J3L6J3ooqj9l2k1jmPL4M4J5j9l8j8
172C15mONJ5K3RJ1K1L4Lj5j8k9k8QJ7Mk0k9kQNL0K5j7mJ5Mqljjj7k2j1j4kJ3M7M4Ql1n6j2
167C26K7J0lRJ7J6K8L7J6j7l6j7RRj8k6J3pk0QJ9ql2k6mK3J3j6j6J2L3nl3jJ3kj8lJ4L2J9
164C95j7k3J2nl3j3j0j8K1Qj0k1k4OK2L7L0K8K1K0O6N8l6o6k7K5K1m2m6j1J2J1rmjJ4K6Kj4
160D05k1pK4M3K2J9J5rmpnmOk4m8l8j6LK1J5%k6k5k1k9j3J1J9K5K0J0J7K7Ol0j5jJJ9L8L0
156D53k4m5j4Qj7j4NK1K6K4J6j3l5k1k6j8J2K5omJ9N%m%RK6L1K0jm4n9j8Lj7j5K2M9K1j2k8
152C60k5mj1j9JkPL8K9OK1J4ojllj2k4qPJ5K3K5L6pm0j0K1L0Rm3m4j2oj4j6j1LLoK0L2J3K1
148D07Mj6%K3RJ1kpPNj2l4k8KQj9nL8J1pRMJ2J5Mj3j4k0qK0J4j0rJrJ4N6K4j8rj1k7nJ5J1
144D41K1J7l4m4lJ4K0L8N5J8k9l4j8l2k5JJkRPK1J2mqj2lmPK4Nk2l3j7j6pL8K5j9%J2qkPm
140D13J0K2J0qj3j6j5J9%j1J6LqJ2K2j0l6lJ1lk0j5k1KM4M3J5nKPPj4l6m1k3oPK4PoJ1KMr
135C94m2k2L4M0K2J%%l8o4m1K8N3L0QlJ4MpLkjKNJ7Pj9k1J2J8mlj9j0koJolJ1Qqj2RK4J1J
131D24KJ2lk7k4LJ5L1K7l8o2k5kNj6k4j0PL2J9QJOL2L9Nm0k8J9L6Nook9m1j5K7M7K8nj7oJ2
127D18noK0K7J6kl6p0n0pJ3OK0K0LkkP%j2OK6J9qm2k9rK2M3L6Qolq%jjJ5Ol6j1J4J3Lk9qK9
122D07K8m5n1rL6M2J3j2l0j7RK3nk3ok1j6J5J6Rk0j3ok3j0J7K5Lj6OL8Ok1PNj7j0OJ2LJ5K6
118C96J0QlMORj4j7lJ3K1K7J1j4oj0k6k8qQj2j4JJ2J2j6j1nNPqPJ7k6k8mRJ8NJjMNj4J4J1
114C73K0L4K0j7m0rQj2k2j6j5j5j1J1K2J6MkJ9K0J3J7NjLoj3k7k2Qj5k5J4K5K7K0jk4j8K8
110C96L6K3K4L1L8pl8k5jj8oL7J8k3mnj2k0oJ3lqQK6pk1j9k3j2NK9K0Km2k9J1NJ0lk6j8K7
106C83L6nnkK3Rj7J7Ok4JJ2j4l3o5n3j9K4O3P9K8j0j7k7l8k8KK3J6K0K3J4l2m9lK0ml3m6j4
103B61J6RJ2M8N8K0J7%m1m0j7RL0J9k8n2l1J1K4rKK2J1K5L5PKJ6pk0l3l0j9kJ4KJ0pl7j3p
99B87k0k6j4Pj5k0K8P8N7K3Jj7j4l0l5lkMKjJnqnoj3pN%ml2k6kM4M3K7pl4j3K7N3M0kk6k1
95C19NJ8qj4Mj3k5J0K9M8L0j2j8pJ2J1J8L4K2kk0k5j4l4k3Rj3k9J1klJ8L0L5J2l4l8QNkj7
91C35oK0J4k3%J6j4k4j2l8j0L3Jj3j0NM0J1l5l9j9Nk3k7KK1L9K2K1J0J1J3LMkj1k3j5K0M1
87C43%k5j9J0K3K1K8L3K2j9j7J6M4K8k7l9k7l0j8j9j2Nj2j6j9lK0J9J6J6k3l2j9pJ1mlNJ7
83B87L9M0Jm0j7J3OoK0N1M4k0m7k6lPLqJPNjk1j1j1lL2nj9J6J8rk3j0j9QM0L3j3k4j5l1j8
79B71j6nkoK1M5K0j0K7Mo4n2l2k8kK6K5J4J4JK3L8K0KpNOj2rJ4K3k5l3j7P%J4L5J3k3m1l3
75B51k0j5%J9J3j4j3j2k1L0P1L0J4J7Mk8n9k9QL4K2j0m2j9QK1J4%KJ9J2jn%J9k5j6M0K3j8
71C24qLk2m8l4rmJ1K3mk5rj6j6K2K5JoMJ6J9LPK4Rok0j8j0RqoNJ6K0OQJ8jl1k8l4k9OL3M6
67B66L2J6J0Jk4k2j1%J8J8rm0j6LOLJ3KnQJ9J7j9n9p2m1OL6O6M2MK1M5qk2Pkk1m5n6n9k8K8
63A28L2J5qK0M8Lk4j6k3mJ5J7K0J8j6lOj2j5J1J7jJ0J1J1mNK1J3l2m3k5P%j1J3Nj1l2j9%J5
59A62M7M4J0j8l6j5K0K7Mk4J4L9K8Nn5p0j6N7J6k8j2OQmONoj9k1KK4M6jl6pP%J4J5j4l8j6
55A70%PK9K7L3J0rj4k1lL8M6Qk9l8lJ2Jj8j1j1rj1nK4M6M8mk5J5K3k5n0l6pJpJK7K9K4J0j3
51B80j8j0j9l5MMl6k6J6K7J9J9Kk6j6J9K3Ok4k0K1K1J5J9RQ%jrl3n6j6K4J2j7j2K2M0J1rk2
47B16%K7J1lj5j4J4N0L3j4qj2pj6nJ9Lj6j9ok0j9K3M5J4lnl1l9k1JnjorjK5L1rj1qJ1nl3j2
43A50moJ0qk1J1M9K4j6kQj8kJ5j1k6j7MJ4JQK4N8N6K5J5J6nk3oj2j7OMj3l5l0nljmK6M1J1
39B91j1k5lK9M3J4m0l8J0qk2J%k9n4l5J4L0NolM0O6Qj3%j9l5rj0jN2L1j5m1j7ROLJ4K9Mj5
35B50J4K4kj3MK8kl6j2J3qk8k0PL3L9Ok2j4k1l1k4k5j2J3J6Ok9l0J5M1M3K1k5jJ3j0l6j5K2
31A92J1j5k9k3k1j2K2L7Pk5l3oK5K8K4K2L0L0j9m7k8k9j5J7M2L9Nk4k0J5K4K1J1jJ2Opj6p
27B43%k9l7ML5J3j0j3j0L1Ql3oPk2l6oL2K5K9L8J8k0k1j8k0L3M3J0j5l0j2j7o5m3J0RNL1M4
23B05Qk9j3OlJpj3nJ2J9K1K2J9OLmNQJ2L8K9k6m4k0j1n3m8j4QJ9RNL0L0J7QPJ2j0l1l1k7n
19A65%jK7K9K1L9M2%k2l4k5j9k6l6kM5K3k2qJ0KJ9Oj2k%lOjk1j3k3j2K0M2L0nk3j0j1j6NJ8
15B02oj1j9j5RK2J3NQj1j0NKrqj4lok5j8K0M2N5L7J5qj6mJl7n5j9J7J2N%k0k2jL2N3P0J9m2
11B65j9RQRk6l3j1JjOJ7kl8m7k2NJ7J5joJ9K8K0PRKl4l1j1j9l9JJ1j1LlRM0M5L8qo4o2jM5
7A40L9K2kMPjj3KRMNk8k4Mjl8m0oPKjM1L8L0M5M1Nl0m%KK0lj4omOOJ6J7PJ0k2o1m4j3qoJ4
2A74K1K6L0L5J0m8n6j4K7K1lKmPrj7jJ6L9K1l7m7k8qK6L6RPjjj1l9m0oK7K8pk2k1norLNj4
-2A16j0MPQJ7J2%j7RM6M0NKMPJ4k9n7l5j0j0j7J1L2K8J6J4K1J6J0QRrj4l1j7QK2K0Lk0k0j5
-6A98k0NK4L3J7j6k4j7l1j1NJ6RkmJ5J3j6J3J9J7K4j9n3k8k6k1lM3N9L5L4J0m0n5m3k4rJ1
-10A38K4K6Nk1jMk6l2K0M3J1PK2J6K5Ql2k7j4ql3l9k0J1K6K2L2L4K4rk4j0KL2K7j9n4k8lK
-14A61qJ3K6OJ6J5J1J7K0NKj8m2l8PL8Mk6k6j4j2j3K6L4J2k7j3K0K5J4lnoj0k4KLJ0L0L2J5
-17B79nj4j4j3Nj0n3m4mM1K8K1L1Jnk1l4mj0l2l5pJ6J3Ok4oJ4k3k0J4N3L3QJ5L0J9k4l6lK9
-21B15J0k0l0m1l0J0J4J6M6O4M1J5Mk5m8m2J0K5pqpkJk1J8L6Mj6j0ml6l3j6LK4Pl5k6JK3L4
-25A64N4M0om2n8m3J7L4Mk3l4JK0LK5K6Jl7m7k0pKJ1K2%krj7QL4K2K8L5L0Qk6qm0l9lJj5l4
-29H0k3J1J6J4J1PJ6K3K5M3J7m9q2n0%L6K6J2K8L4Qk0k6k4m5m6k0K9L7mj5NJ7J%K0M0J3k7
-33A38k4QRqjJ3oj4jJ3K6RmJ2J0nLk2l4j4RJ2K8K1j7k9j0K9M7K8j5j8NqMJ9Lk3k8%J4lj9m
-37A53Mk0l3k0PJ8L9J3k2k4k0mj5l0JK7K5K8L0J6J1J7j6j9OQK2K4J1j2l6l7j3K1J0jJMPj2
-41A69k0Jmj4k2ML2K2LmOJ6K1J9J4K0L2Rn9q3jM6L0Pok4l6m5l0JK3K8J9j3l5k0j3k3l0j2R
-45C7L0M2L5J0PK7J6j8k1J4J0l2j3J9K5lPJ2jNk6l1mK3J5k0m8l7rOK4O3M9mj0Oj%pj8J5J7
-49B11PJ7L9LpLk9l4j7%qk4k0MK8J5j4j9j9l9j6L2N1K1NK0Pj8k1KL4L2L2Ll6m7m1j9knj4n
-53A12N%jk5J7L2j1qJ5K3K5J7Ol1m4j4J1J2J7j8k2NJJ0J0J7L0J7oj5k0k0j2RK7L0L2J5lJ9
-56B64K2j4n8m9k1LJj3j4J8M8L1J1l2n4k3J2J6K8L7rk2J8L1Orok4l1k5j4L1N2Rj5krljj2j0
-60A68j2npl3l6j8K3N2M4L6rk3j1j2l3rL5M8K4j1PM1K7j4n4l7OJ0J3L6J6k3j8j2mLj3k5l6
-64A34j4noL0M4K2LlLPROkNmj3J2J0l6m4k1lj5k5kK2L2K2mRJ6qk8l8rJ3J5J9L7K6Pk4k5l6
-68A38j1Rnj6llKN3N9L8J8Kk1j5j4j7lJj4LPm%qj4j6j3Lj8n6j8L5L1J7Rmj6K6L7Kk7k1Ook6
-72A27jK3K1QJ7NJ2nn8n6l8k0k3ML6J3j0PJ5J0J3Nj1j5MjkJ4L6K4Rjj4lJ1Rlk1k4kLJ3K3K
-77A56PM9O5J7m2o8l8j0npj1KRj0QL7M8M1K1j3k9k7m8l7L9N2Jk7m7j6L3J5lj2JJ5j6j7RPl
-80A46ko%OOJ9OMokJMJ8J0K0K8J9k3m7l7k7NRj2k8j5K6L8Kk8j9K2K8qk0j9Qlj5k1qK7K0K0
-85A46M5L2j0j7OPLkkpk3jK2Nk3m0l3j0PK2PMRK6L4L4J7k1k9l3k8rj8lPNMmJ3K7Kqlj0nrj5
-89A21j4j3PL3L9L3%m1k8MLm1l6J2M3L0j9l0J6M8L7J2J8QjQj9l6k1J2K7Kj7l1pJ2K7Pk6l3
-93A46j0Nj1j7k9pJ7K8J3QK6J5J2M6Rn0n2k8l8l4kJ5OK8M2Ok8QN7M8K0Qj9m8m4m0k7ok6RM1
-97I7J5pJ1N0N1Rk7j1L3K0l3n3j0J7Kj1MJ2lj0qpK2M3K3MJ4Oj9l6n7m4JL3Nm0j9J1J9J4J1
-101A32J2j7k8oQL0K9K3M6L6pl1qJ9K8kk0j1j9j5rQK2J2RL0ml4m8m4k5j4Jj0l5k6j0QJ5rj2
-104B4NL8N6K4K8K7J2K0K3J8k5l6k6l2m8l6J8L3L4L2J3oMJ2%l3l7j0mpmj3j7P%QK0J2j4k1
-108I9oNJ4J6O%mJ6J0K3L4J4oj9j0j2j4j0j0lqJ0L5lk8oK1Jj7j3k8jK4NLJ4J3J1%j6l8k8J1
-112A05K2LK2M6K9ok2m0n2j1L0K4J9ml2k3oJ4RlJmNK1J7L3K9l9o7j3L4L5M4J8k5l9k2K3L0
-116B05j0j0K4j4n6l1J1J1npOJ8J7j7j8mlOJj5lK6jk3J2L0K2QMJ9K9J8J3Ll6o6m8%J7loJ4
-120A38Jj9j2rjPJK0N3N7K9jl3l4j4k0l4k8l8l6kRJ7L3J2j8OK3K4J4j0nMK3L9J9Kk2m4m5k3
-124H3mJ5K0L3L5lj6j3jJ2K3M7L4lk0k8m2pqj6NPJ3j1j7L3J6k8j9j2k8k6K8N8Jl0lJ7K2kj0
-128A55j2njjmJ2K1J5j2k7j1l1oJ1KKk1qK4KpJ3%l2m0l1k3j9K4N5M5L6L2Rj5lK9M6K2jLJ7
-132B65k7o4j8j0oLJ7K1k6l1pkJ2J7L%k1k6J1L0Nj2%K0J3Qpj6KNj9k8oK3L4ol6l0%J6k2pJ
-136G9K7N3J3lL4L5J2j1j7k2l2k2k0j3LL2L2J8rk0qj4n2n1k7jK2L1L0L%O%QJ0j4OK0J2NJ2
-140A67K9J0j7j5pkk1j9pK5K2%kJ1K1nj8j7k9k5MM2L5K5K5J4J2Ll6l7k5j4jJ4J3j1OK7kl8
-143A57ML4Nk4l4pM1J6nJ1kj7j9j6K1L2L%NK8J3j3Mjj6j8j1%ol4oL2J1k1k9K3N6K9lk4m4l6
-147A39k7j4J4J6J4J9J0LJ0Nk1l9j2Jj4k0qMK3K2j3k1J3J9J0J1K3L7J2Lnnqplk4l8m3k1J6
-151H1L2J2K7M3J8j0j8l4j7k6l2j7J0L5K1mnNK8K3jj6l3n2k1K4K6K4L5K4ql3l5j1J1M1K2%
-155A69km4l3NOkJ5K3Lk5n3k4LpJK5J2j8NM3PnJ1nj5JQK5K9K2L0L0J2k1m0m3n2k2J7K8L0J6
-159A65j4k9k6j8L1K8j3pL0L4kk8oK5Lj5LLj0j4j8RK1J6J8Jk0k9j7L6N7K6j1k4l5l2l8l9k0
-162D1l2OM9L0J0L3K9j2k9lRJ4J5K2NrQj5m4l6MQopj6j1K1K5K8K4k6j8L6M7K3J9K6j2j4k1
-166B21m0l0mjj0K6kk0J1K0RqOJ2mqoLmj9MM0Mm6o1l6LL1M0K3JJ%LJ8K0Jl2m6j8J6qm6k7K5
-170F2M8M2K1l8n0mlj0j0j%K3K9L8M9Nj5pl0m1rk0j4J1RJ1K0lj6J6M7N9M4Mk4J2on7q4m4k5
-174C9k5NK8K6K2J4qj1kOKJ3L2J7k8m9j8J3K5J1J7J9nllj7mj7k6k3qJ2L1K4JPJ7j4j5Nj9j6
-178G5k6l0LL6M6N4N2J5Omnk1m2n8n7k0jrK2L0QPpj7k1k1J6K5J7J7k0l2J1M8L1LJ2L2Qj3L
-182A73j7rnk2k7%K0J3j8l7j7J5L8L3K7J5j1j7KK2K5Ok1k3qOJ0%j6J1J8nK%qkpk0j9JOj5j0
-186A09l4o8o4k9L9N6M2N1N4J6rNMj7k8k7j6QL4J2j6nK7Ol9k2J7L5K7kqJ3J8J1KJqj5LK2K3
-190B28k3l1Jj1%L5J4%k6o1m3k0jJ4K7M0K8r%Pj5OK6J7l0m0J4J6j9m3k3mQM7M3j5m2m1j4j
-194E9jjK0L5LMJ1k1l0m8j3L9L4K4K2Pk1j9J1j8l4j1RJ9K0K8O3K2k2J8M3J4l2n2mJ5%j7j7
-197A59J2jj5J9K7Pok9l9l9m5j3L2L8M4N1L3j0k7kj2k9j3j3j0pRL8Mk4l2k0J2M3L2J5L0K8
-201B47Pj1j4k5m6k1kJ1K2L2%j4k9l3k1mJ1%j5pK0K8J0k7pK8J2j0mJ1Nk2oj2m1l3J6N0K9%
-205A35j3j4qK0jnL1N7K8j7k2k5j3rk1KK1J3jqJ7J7k1m9k1J3oj9j3k3j1qJ8L6J1r%j0j2nk1
-209C4k3J1K8M5N5J5k0m1m1K3N8J5ql3k0J0PJ3Rk7k3J3M0L6J6j7k4J2K1J7ml6k8nNrnJ2jk1
-212A09k0l1j6J8N2L2mkL3K9j4qj4k5jJ0RQkk2l1j7Pmj8j9KPQK6J0RN2M5Lk7l1l1k5k0j0J2
-216H9NqnlK1jm6k6K7O6J6k%l0m1qJ2M3L3jJ2K0j6j9j7J9K2jj7l5m9k1J9Kj1J3L0J8koK2N3
-220A77L2j0k8l9n3p0o7NN3O5L2K5L8K2kk3k4k4j7kj0j9j9k3J6K6J8J0kJ3J9J5l2n4k9PL2
-224E8L0J3k0oJ6J7j1k2mJ0OJ6K7Jj9k7k3mj6mK1%QL2LmJ5Ml1l6k9J8L3J9lrj0rnoOK6N1M7
-228A79M%K3ll0k7lL1K3k7k2Ko%qqJ%PJLOj3k3%K3M2K5l4k2QK6L8K5JqJj4l3l6JJ4j2j8jR
-232A45J8Lk7oK2L6J4ropk7l1rrQMnk7JL8N1L2jk4n2m7l1MJ9JLrJ4J2l5j7J6L4N1K1j7m1l2
-236G8%jnK5K5J0Lk1j5k8l6PK6J2K0L5L2ol6j9qJ1K4K2pj0LRj2LM9N8L0j4k8l2l2k5qoPPl
-241A44Kk0k7jLj5rL2M8K1j4nK4L0K8K0j5n3k4nj7l5QJ2j9j9rj5k1m1l8k1K9M9K2K0JKjJ1
-244H2J4Lj2j7j1oj4j4K2K8M1J6l1lnPL1L3K1mmj2l8m0k0pqj7l1NL8mk2J3N5L3NK2Pl7n4l2
-248C3KK6Oj1mj0LK8M0K6k6m2k1K4K5rl3l5j9mK5M4J6j1J3O2L2K1J7k9n2j9J9K4j4k7KJ3J0
-252A45J5Rk7l5j6j7KL5J5k2k3k8j1J6K6J5jJ4LQJ9J1JoJ2Kpr%j2l7l9j8mj0rJK7L2J6M4M7
-256A84j1j9k5l8j8K1J9ljL5J9j4j7nj3l9j1J4nl2j8J7NJ7K0lK8L8j1l2pKlQOj7j4j0PL0O
-260A10l4k0L3L6Lj2K7K9Pj5l4k4JJ6Mj0jJnjlj7k5j4J6Lj1k3NQk1JL4L1K9J6l6k0K0K8J4
-264A46RM0Rk0%K5Mk4qJ6M3Kp2n7qL6N4Oj2J6lj6Nj6l3Lrk6PJ2jOQJ2J9j4MJ6rok2n2l9lJ9
-268F7KKnl3%L1Lj1L1L1J4J4NOj4k1%j1k1k3k3oJ0K6L0j5l1mj2J1M9K3pk1j5oJ8K8J4mj6l0
-272H6j6qk2j5J4RmJ0K4M5L4Rj7j9NjoJ7J0j9k4k4k9j4qK2M1K4J9lj7PKk0j6j3pL5J8m5j9
-276F5L6K6J7J7K3j2j0mn3n9k1K0K1%J3K5J2nKqj3j4klj0j7l0J4M8J0k0m5k6J6K5J6j6pK9
-279F0M2J1%K1Pj6m1k2OJ1K2K9N2K5l1j8j1j7j4%Mk2k9ML0N1K7qm3o6l9rJ8L4L1PqmJ4K1j
-283A28pmjj5l1%L7L7Oj3j1LOk0k6j6OM0J2pJ8K%kK%nJ1Kj2J9L7L6Ll4k5j9j6J0K2ok3j1l2
-287A01m7m4jK1M3K7J1K9J9J7k9p6n5mL5M6JrJNNl5m9j3J6K6M9M4J3mk4j7olL2K7J0j8k3k
-291A19J7J1JJj2MN5L3oqk2j7QK2Mj4j1j0k2j1J9L6K6j6n2l0kOlJ4J1nkqkrj8oJ5K3k6m2j9
-295E2K4M6J6PK0mk1rJJ7j1m1k6j5j%JJ4J3MK2lk8k0J4M3M1MmRK4J5j7rk3m6k3K7O7N0J3J0
-299B53pj1Kk9o%l0j3J9K2j6l4k6pJ8J8J7J8QoJj6l7l7oJ9Ml0k3rj7J0N0M7J8j5m3m2JM0J2
-303A17qJ8L3ll1l4k2j1j0J4K7Oj9j7kK8L3J4J7K5Lk3j3Ln%Qj8k3j8QJ8J2MJj3m3j4M3M9M
-307A58kRK1L1J0j3o2m0KQj0roj7l5j6L4M0M1L0K0J0j8j3Jrk6j7MJk4l1j6K1L1mj2jNj1k2
-311F3K4N0M4L1L4K4Pj9m5l8l4m5n4m2k1jL4M1K9K3kj7j6J7K2ol1k8k5pL0L9L1J4J1MPRk0
-315A37k5NJ7kkKLNJ2j0o0l6L8N6J2k5l3j7%J3L4M6J3j8pol6l9j0Ll1j3M8P6L6j2k1k6j8K
-318A11J2K0L0Qk3k8k4j0K3Pk1j9k1kL4K8Kk5l3qO0M7kKOJ1J9Lj0qj5k2k3pqpL%k0l2j3NJ4
-322F4Kj%j4j3k6rL1M8L6K4jl6l9j3K5O3M8Lk9l5lk1k7JJ9J0Lk0k9oKQJ4%L7N6Rj8k2rK0J3
-326A65nj8j4j8qMl3m8j0J1J4ROoJ6L1J0j1k7k0kM3N3J3oK1K0%%l0k9j4l8n5oK5%J2L3L9K5
-330A52K%k5qK4j4l5LK1J8k3m6OL8K8J3k2m5k8j4K5O0L5J8Pj2k6kNj1Pnm1j4M8N2jj4k4j1
-334A41K6Qoj7k8k0j4l8m2j0%J3J5J1J8J1m3l2K8O3N7Nk1k3k2pj2K2M3Mj6j9LOLJJ2L8J3m
-338A67j7j0J1jj5qJqj4l2jL6kj3K8J2k4pPjNK1Ml1j9MJ8RJ1Qk7j9KK7j2l7KK8M0J0k9l0j9
-342G5l0k6lK4K6J9jjK4L3JMK3Nj0l6l1J4Mm7m3j7LL0L9RJ4J9J5Mj0kj8k8k4J9J1j5JJ0pj
-346G6nk4k3lPL0N9N2kk4qk0j1j5m2l9k2lJ7J2PK3L4K4ll0j3J4j1k6lJ6J5J5L4J5J1K9Jj3
-350A51j6l5k6Kj1lOjqk6j2K7Lk2J4L3J6j4pJPL0L4K5mjMj7%OJMK9J9l7l1j3j9MQKJ6J2NJ
-354A57l6k8J9L0K2K7J4l0n3m0l6j2K2L3M1K6j7k9j1poKQn%QOojJ3J2%nL4M6K2rm2n5k4K%
-358I2j5j6j5nNJ3J1njnk2KJ4lK1N5L8J0Nj9l8qK9K1L3J3j5OloL2J4k3j5j1k4n3m4J1L5M3
-362A57L9J1l3k5J4kl9m0lQJ7L6K5Nk1qPj3J0K0j4j4k6j2lqlQrj6j1lJ7J7KJ5L2J1rj5j2j2
-366A00j9l8n1j1L1L9%k3j5mJ7R%KJ9J6jLKrk2k9mKk8j3kJ2K7K1NJ5L9L5nj4J5M6L1po2p7
-370E2n3k1PK4K6L7M9M2J7kj9kL8J9k4l3k3k4lJ7K8J7j3j7pj9j8oK0k8n8k3KOj2j0J5J0K1
-373C2L9M3K0Kl6m4l1j2K4J4J0J7krj4J2M3L5L1Pj2l1k8KJj6lK4K2k1l9kRRK2J8j4k6k0k2
-377E4k8k2lRJ2K4K0j4m1l5ojJ1J9K2K2rl0k9qJ9J7J0K9M1J2%J6K9Nj9J3J2mlMJ4J0k3j6K
-381A35K2K6K5kl1k2j7rj8kK3J3K1J0m2k9k1m0JM5M8J9k0l7j8j3j6k2oK9K6OJ8J7j3k2k6J
-385E9K4L1L2J3j5l6klj5NOK4K5K2J0l6k7loJ2K5J3J8Kl3l6rK5Qj2j7l3k6K3O4K6j7l6l0l
-388G2J9M2Lk4j0J4L7J1k3k7m3l9J3L8L6M4Ll2oL3J2l0k9j6k8k5k0oK7RKK5J6K2J5j3k5j2
-392H5oj6l3l7RJ3k1K4N5K8j7k2L1K2QKj7j1J6K2K2mj2lj5k0j4j1k9nM3M2Kk6k0KJ3K6K8j8
-396A36l5j1k3m3j9J2J5J6L3K1J0pj8MPl2o9o0J0Q4P8K2nQlj7ooj1oJ1K8J7k0k%j8k0j4ML3
-400A04K7ol6l2lNLqk1MJ9K8L1K8J7KJ2Rk1l5KK0J4j6o4n3J1K6J7klK9L3J5J3%j5KOj5j0q
-404A29nl0m9j0J5Jk0k6RJ8M1L5pk1KK2J1j7j6l2m1k0j6qkJ1K3J0OK4kj3RM8P3M5j2l7l8j8
-407I2LJmJ1Nj3k2pj5l2lJ0k0k8k0J1J8lqK2M0K5L7K5l6l3%KK9J6k2j1Jk5j5J7M1Ol9n3rK6
-411B0krK4K4ll0rL2K3J5J6PMJ9L1K5lkJk6l2k7qPK3J3k9nJ9pk3lNJ0K9L7lj3j5j1J2jk9l2
-415G4ok2l8J2K8%j3QOJmj5KJ7L3K4PK8L1L1J7j1l1l0NK5pm0j4LJ1L4K2m%L0K3k4l2n4l5n
-419H7j0j6k9k0NLkpj3L3P5P5L6Ml8m7k5l6l0J7jJ2J5k0k4j0L8N8K0l1m5j0kj5ooKL5M7J9
-423A38J2%l2l0l0k5k2ML1K6j3k6lMkj9l5l0QQlRM1M7J7N%jJRK3J0qk3rK2J1%K3MpPJ5j7n3
-427H7m7k6oK3L5J7J8J6j4j6J1%mj9k3qoPj4l%mnk7k7pRJ1qj4L4R1O6L8J0l4o9p5j4K2K3L1
-431G9J0j1k4pM2M8Nm6p7n9j6K2N0M2J2K2L1K4L4K3Qj3l6l8j4j3p%lKJ7J4NJ2j4k5pJ5J4K3
-435A44Pj1j7k1k8m1l1j3K5M6J3K4J2j3ok4m4k9QKJ3J6K1J4ml5k9kkkLJ9J1NJ3RMj0%RjMR
-439F8LNj1k7pMJ0pJ4M9K9PNl2l7pJj1%L3L2nj3qj5j5j4J0J7qk1j3J5Pj1j7kJ7j9k1J1M1K5
-443H2j7m6l9k5j5NmjJ1mK0Jj8RM2K6lMM1P8O1M0Rk0l8k6J2K1K6on3p3l4nj7K6M4Nj8Nrm0
-447E7k7K7L4ok4J0K9mm4k5RL0K1orj9k2JK0K1pj7k4k1NL7J6J5Kj5kJ5MJJ5J0kj1l0j9%j8
-451B7k1j2J5K6%l3k3J9L1J5Kk0k1qk1k0K0M9J5Jrk4k9j0LOM8M2j4m8j4%k2JJ3L2L4J9NL1
-455A05L9J3j8j2L8L8kk3n1k7j3j0K0Qk1k9j7jkJ5Rj0oJ3NoJ1J8pPN3Rl7pLrMPj2m6l0l2j7
-459c0L0L0J4j5j5J0K7lk6k4k1L0L8MPL1J4jj1j4K4J5j4m0j7ll0l9k4K0K4ML2L4j9l7jK0J1
-463C5rmJ0RRpJ8L1Pj7k5jkj1j2JJ5%pJ2J2m7n2oK7K4N2N2J7Nj6j9j9k4LL7M0K7Mk7j1J6J7
-467A64j7l8k4l2ML7J7Mj4k6k4j3J0Mj0LK1M5L8J6K5J2j1l3k5m0j8Kl1l6nJ0K6L0k9l8J3M2
-470E9M3L1L3L2Ml6n1l0qlJ0K1J8ppJQmk4k0j5JJ1%K0L6JrPljrl7k7m8n1rj5k6OL2O1P2M2
-475A09K7K7J3J3nk0k0j3JLJ2J7PJ9Nk2k5pJ0OMj0j8MPl5k2RL2L7QJ6J7RJ8J9Lnk8p4o2l0
-479E6l7k4LK6K8L5M0j1l6qrk2j0K9M4M3M0J1l2l3j5j6l8m9k2NJ8L7Lk8k7%K3O0P1M2K9Jk4
-482B03j8Nk1m9l0KlJ4K9kj1pk1m1l6PK6kj2J2K2OOJ6K0roJ5ORj1j2RK1J7NLj1rLKNK6K2M
-486B04k4k0mk5l2k4j7j4j0k0KK1K6M0nk2jNKMkk7j5PRJ0pj9j7Jlj2k6QN8M8J6k1k5Kll0j3
-491B5RJ9pn0m9k2JL7M3K4Qj3J1Pj5k2j0M6M3nmJ2k8m8k9lK2J5NM0L9knKj0l6m1l6m3j6L4
-494e2M6L6L1J2j0oj6j7JL0N3K0j1n%K5K4Qqj3QK0mj1PK8Nj8l3l2j0pj8j7%J9K5J0j7j5J9
-498A07L3NJ0Qj2RL1L5ol3j7j8k2j7k%PL8rj1J5J6j7k8j6k7j8l0j0MqmOllK9L4K3kj4j6j9
-502D8l4m2k0K1L1J3Q%ok4N%OL7J0MJ1j5j4KJ1J5Ll2j0K6L1L8J9j3l8k0%K3L1K4%j8pJ2L2
-506A68K2Lk3m2l9j6J7Rj9j6k3rJ4QpKQj9j8j3k9KL4L0J7J0J1OK8J6k7m1k7J0K7J3j5jj3o
-510E2L3Qj4k4k2j2k9l0J3L0M5K1q%N2N8mm9m7j3pj0mk7k3JN3N3nrL4J2k4pNroKK2Pj1k3j9
-514F5l5l4j1L5O6M3j3j7NJlMqk5LMpK5J4kJ7RmJ0%k7k2QK5kj8K0J4j2j6j4kJ4plJ6J3rk3
-518I7m1pM2M7K9nl6k8p%L1M8K5ol9n1l4k5J3M6M5M5J1k1j3j4lkrnqJj3k8pj7k1OJ7MJ%j8
-522E0l0Opk4j5j0KJ4K3Rk2l3j7rJ0J1NL2M7K9nk1j7J7L4K6%k7m1l1j1J3L0PkmJ8NKj0k8k2
-526Dpm0j9O%K3L5N9L5nm2m8k2J2L4K7j2qJ1qj7%MRL3M1J0l0JK1j8l3JM5M4L6K0lj6l1j6l1
-530A05m7l5lJ0k0l0k1PK8L2J7k0l0k7JOnrk8rK5M3K8J8K1K3J7RQJ8Jk3k9mNJ7Jm3k9j9pJ4
-534A6K1J9j8k3j6J6J1j3pRK0L7M2Nl5k4J7K1Lnkomj0k6OK7Kj2k2LOkJ0K1K1Rpj8qJ3J4J8
-538A29Lj7l4m0l5LM5M9K8L4J7qk0l1qJ0Oj1j8j7k3j4J0J0qj1j7k1k9j5K5Ok6%J0J2J2K9J9
-542E4J8J4QK0K8j1m7m1k8K0M2L5M3Oj8k8o0m0MJ5KJ0J4K6K5K5J4qk5k5k1lK0J4qj0qjpj8
-546E0l0qRJjj4m6j6J7J7K1NJ1K3qpj1l3k5NK6NkJ3K1kk1k9k6J0K9K1K4J6j1j7pj2j6J0L6
-549B8K4OjnmpNK7J2j3J7K9K1K4L6J2k0l1j6k9l1k7l8k0mLL2L9J0K7K5ok8j2%J4QJKj5jk2
-553G2n3k3MJ7L5L5j1m1l8k4PkpOJ0RKjlK6M8L4K5J9%l5k1qj5J0K3j5l0l%lJ8j6n1%L4M2J7
-557I3j0k2k6qkj0KJ3J6J3Moj3mJ9L8L4J5k2m1l8k2K5L1K8K1j9j1j6k3j0j3j7j7jJ0kj2k6
-561b9OK2M0K5pK2N1nl4j9k6j2J7mj6k9m6l5j3J1K4K5PkL8N8J8j7l7k8k1J7M9L8J4Mrnoj0
-565G6K0K4J1k0o1m2j1J9L3M8L3nk2l6j1J3K4K6PPk2k7J1K7J0Lk0l6k3rpKJ3jlK0Rj3kj1j9
-569C5k5j0K8N6J8j0mJ5nn1n2k4j5J2L5kk8PL5K4j0k2qk2j9lK3J6OJ0lj4nJ2Nqk0k0j2jK7
-573b9J9NJOqk6jK3Rj1J7K5LQJ5Onk2o0j7L2J3j7qJ4L4K8J6j4j8J0kmJ2PnqqJLRK8K2K3K0
-577A46pl6j7L3K3OK2J7j5l6n5m9l8j7K3K4J2J2L5J8k2k4j4%prJ6J6l0j2K9K7J0J9Mj2k5k9
-581C8oK8K7k4l0Mlk0j1%K6K4K6J8k9l9l9m9k1J7L9M5M0klL1Nj7j6PLooQNNJ2Pj5OOl0j8j3
-585C0l2j5K9L3K0J4J4J4pl5l8j1lRJ5JJ0Qj2l1n4m1QMKL5N2K4oORJ5j6j4K8K0J3Jl1m2j6
-589A0J9L6L6PolJ4nj9rLmm0m4rL2L7M4N6J0j7k6l7k5nK3JmK0%k5l0rNml6l0L3K3ork0mJ3
-593dj3j3j2j8nnJ4N1O0L3J2K5Mk2k0PJ0j2j4nj3J9M8Oj1K8M0K0Jj1m0o9l3k%j8l5j9RPqQ
-597@L3J9j7j2K2J9%K3K3lrkJ5J7j7k1oj6k9j7OJ8L3K1Olk1k8k4j5J3L0MRK8K3j9l0J2J9j2
-601I2j2omrLnj6k0rj1k0pL5M0J3J0jj2pk2m5l5K5N0K8j4n1j9K5L1j3l1j7K6K6J9J4%k3k1
-604GLLol3n0j9J3J3K3K7J5J5Kj1Pll8l9rJ8K9J0J4L9K1j8rj%LJ6K4J4Qj3n0l8J7M9L0Mql
-608G6jKJ6L7L2Kl1o5l7kK5K8ok2l2k1jJ4L5Oj6PL4K3l0m6j6rrQM4L4j3nNKMPJ7L1N2L8nj5
-613A97k3m2l8j1kOPJ5jk5l0jJ4J3j2k7k1l0Nkk2k0mK4Mj6nnL5K4j1k2K2O1L6K8mj2j1l9k0
-616C5M4L0j1j8k6j6pJ0K6K5jk9k5j2MPJ3K2J3ojqk7k8j9J0K8N5N5%k2JMLj1j1Mj6k2o%nk7
-620C5nK5On6o6l0jK7L5L9M5K1Kk1j0pj1P%ok4m6k3mJ8L3K8J8jmK5K2J3jj3J3K3Oj9l7l8q
-624A0K2J9L%kKJRJ4k1j6kj3j3m3m2jL8M7K7Roj1MJ3J7K9K6KjRk7k9MJ3j3l1k6k1j6j1l4l
-628f4L6J6J1QKJ7J4l4m2J8N8M0K7Nk4qkk5l4PJ2jK1J7jJ2MoqMJ3Jj5k7j3J8jl5m1j1rlK5
-633a8K7M8N0K4J0j1%K0Nopj1k1k6m1m3j4J7M6O3L1J1J1%j0k3m4n3n5l3j9J1M8J8RJ7jk1k5
-636a6k4jMJJ8J7PRMJ3L0J5l7n4j2oLJ3K4L5K8Kk5k3j6l1j5J6kj9J6M3L9Nj5qJ2NONj9k9q
-640A0J9NNMk3oK2J4qj5kNj4l0J3L7mk4J7M3J6njK9M0Jj0l7m6QK4j3JM2M6K1j6m9n8k8l1o
-644dL2kk2m4l7J0K2M5M3o%J0K3M7J8j1j2k4k5k0qJ9QMK6lm1k4RJ9KLK1K5k1l5KK7Pj7j5n
-648D6RRmj5k0k2oNK0J6%knk5l5k2lJ7J6j8j3J6L6K5K4K0MJ4J5j9l1J2L5K0RnOMk0kpk0%O
-652I0KJ0nj3momrk2j1J0K1J6K2Mn0o7l7qK1OPJ3K9J8jK6J2j3kj2mk0k2l4j0K4K9K0j6ojp
-656dJ1j9m1lJ6RJ0L5K3pj3pj0J8K9J7J9M0K6pmJ7J0k4l1l2k6k4k1J7K4j8l3j1J8K9K1K2K6
-660A02pn2j7K8L8K5Mnl8p3o3k8K2O3O6L1j4j6k2k6nPk5l5J4L6Mj4%PJ1J8K2K3J1k9m0KJ4
-664C9Njk9m2j9JkJ0K7LrJ4pj9%K6M0Lk6k7k4%K6K3L0L6K1jk3k9j4j8k4mJ3J2R%kK3J6lJ5
-668F9J1%MmqK8Rk8k1j5j2k1m6l6NK7L4j3k2J5K4PrK3J5k0JL1K0JkMNOj8o8n6l0J2J6OJ7L6
-672cJ7rj8nJ3JOK0M3L8k0l2K2K9j1l1j3klnj1j3k6k3LK8M6N1L5J7k8l5J9K3KJ4Rj2k0j4j9
-676H3nJ8J3%ok6l8l7l5PL1N0M6%m2n7m4j6mJ0K2K4J9L5L3Oqj6prj4LJ8%k4j1K3Km8j6M5L8
-680F3J2j1rKJ0L8K6j8n2m5k7l8l0j3oQ%kL8L4K6J8qmjok0j2L5K7RJ0koJ4kk7LL4J4k3mjj4
-684D0KKJ8Qj8k9k6mJ4J2nlJ7K3KJ1J0k2nL0J1Jj2l5l6J2L3K2J3lj1k4m6k2LM8N3PMK9L1J0
-688A65j5k5j8k1j3jJ2Lj0j0j2m1j4J6K1J6pMQj1m7o4ML9K8J4k7j8JRJ5J7Kl4k8RL3M6N1J0
-692A07k8k3MMj1j5k7mj4k0K7J5j5k9rPj1j0k6k0J4M0M0J8l7m7j3L2K7kjOL1M5K4k2n6k1K
-695a8J6K3J7j2k6pJ4K6L6K4jPoj3Nk3l9l0qJ7K2QmLK8L2nm3n5k4j7rOJ2rj2K5J6j5J7M5K4
-699D7j3NK1Ml5k9J7K4j7j0K1L1Lj1nmpmrm9r3n3rMK6L3J7JRL6M9M3kk0j7MRj0JJ2Ok2l9J5
-703b0M5K4mj8PJ6j0jK2lk3j7j7l1mL2K6rj5jLK2K5J4J2J7j5m7m4k4j3rJ0K7j5k9NL5L0J4
-707A7Lj1qL1M4J1oj2j2RmlOkk4l8j4k2k2jJ0J0mrOJ5Qj2l0k0lKJ7K8M2L4%j2k4j9KK2K4K6
-711E5K3MOOol9n6m8j6J2jjROj0j5J9L3pkJ4K3Mk7l0J5K1Knj0PM3M3qj5K0J1j0j6nlMK1Qn
-716G4l1l6nJ1%Kj5rL0L9J1j6j8rj5oK%J5J6pORPj5j4ppMOJ4J8PRKj8j1%j2j7l2j9j6nL4K8
-720DqPJ9J3Pjj6j8rj0mllJ6K6K5oj2ooMJ3j1j6pK0M7J3n4m4LJ1Jj2qMlK4J2j0J1QmOj4k1
-724a2qJ1K3K8km4m2m1j2K9L9L6K7J1K6L0Kk9k8l2l6j9JNl4m3rKnOK0K9L6N5J6j7l4l7nJ9
-728c8Kj8mPOlJPL8L6K4pj8k0l5k4%K6K6Jj3k1ljj4j1K5L2K5Rj3J3Nk5k8l1k6RJ8J1K9Jm2
-732d4l1k3j0L6L8J3k2MK2J3Ok%J6j3l2j4NJ7L0Qk6k9k8k5j3j0mK3K1K0K2KK1K0KK1K2mPK0
-736G9QJ4J7rk0k2j7QJ7K8J6k0k1l3m0k0j1pj0jj4m5j8j2mM0L9K8Kj3LJ9%j6j0jJ2L3L0ol8
-740a5n3j1K8K2nMJ0k1m3j5J8J3K3L6PJ4J4J8L7J5l3m5m1l0J6Nj2J0k0l3NK8JmJ8%j0J1K9
-744iL9J7k1k8l1l0j5RJ7KJ1L4M9M2Ok3n1l2J3OJ7M0K8Pk9l5j7OK2NRj1l7m7j7J4MnjJ3K1
-747hjrj7k3J2L5L9KnJ7J3k0k1J1Qlj2j8j7J7L9J9L4jl8m1l1j3%LJpl6k2J3L6K4j2l4j7j1
-751i4j5mQJ3J2L6M4L0K3Jl2k3mj7j9NJ2K2L3Pj6pj5jPk2j8J3L4L7rl6Lrm0l5k3jOK4L7j8
-755e1m8rK9N1J1k1%j7oL1K2nj0K3J7J0K1j6o2n4k0M2O4J7j9%k3l7j5K0J5%PJ2Rjoj8j4k1
-759g2NJ8ml8l1J4N1J0k5mRJ7K7J6j7l5k4RM7K9l2n5j3Lj4qL9M7Qk1l8j2L1Qj4%OLL8K5ql8
-763d3JL1J4jj0J3J6J3Jl4m9m8nMj3J4M1J3j6mLJ0J4J2K4J2k5k6k7j2pj2qqJ1K8J8K2j0n7
-767a00m8J6N8N5L8Kl0l4j2k0m8l9K2L0J7Jj4J4N0M0Rnk0l5k0K2L1Jj3QL1N3K1l9o3l0MJ4
-770c3J0L2L0o%J1j2rQLj8l1nL8N4Qm4l2k6j8J9K6Pj2k6k1qOLj6k0k5kL7M3K9J1KK0ok8qk4
-774c3l4j9Kj2lJ1MrPL1L2K4%JJ0j4j3j5nk3k8qj9k5J2P7L9%pk8Npj2K0K3J9J2J5k5l8j5k1
-778f9l7m2k1J8J3ML2N6L6%j9k2LNlj2J2M7J2k6j3pJ7K9j4m9kM3L1qm1k8%LJ7K1J7K3K7Nj8
-782D0l1j9K3M5J8jl4m1j2jQnK6L1j0k3k1%J8kj9j9J0L6K9KJ4%JMj2k3k1KLpJ3M2K9Lrk4j3
-786E0njJ5J5mJj3l0j0k0l9l4k5PRpkPJ7J8J7Ok5k7K0L4J9kOJ3jk4j9mrPJkRpm2l3kL4K5j3
-791g0k0qQPk3pL4L5L6K5J8J9J4J8Mpk2m7m9rK7Pm9k6J6J6K5M2K9jj5j0k9k6Q%k4j6OQK8L7
-795Iok6k2JNLJ0PK0K1Pk8l0MK5J2MJ6PJ3J4KJj7k0nNk2m1l1J7K2lpOK3Lnl4m4nj3n5m8KJ2
-799a91J2J7N0P4L3Nj4j2KNkl3j4N1L7qj9oj9j8%K2MmmjJ3L3J9Ommj9j1Pj4j8NJ0PJ1qm5m9
-803i4j7Oj4l8j8j2kK1K0mkL6N0J1lO%j2j8k7k8RJ6J7J9K5L1J8J0jj6k5jJ3J6J5K2kl8m9l8
-807i8%K8KOK5J1j3j3j6QJ6LJ4J8nmj2k6LPJ1J3Kk0j9j4rK8J5j9k9m6qK4JK4L9J2j6RK4K1
-811cmj5l1j6K9K4qj1rk1KK4kk1mK6K4J1j0k6l9k8Kk4j8L1M8N1L6j0qol4l0OJ0Lk3k8ML0L4
-815c4J8K2M8J8j2k6lrl3k0mQJ1nJ2K6J4K6L2Km9p1m6k1J0K2QprlnjJ6L0Mk9kL5%k4j8pJ2
-819f4K2K1J8Nlj8k4okl4l0L1O6K9j0k7qoJJ2J5K4J3Lj0m1k6J3jj3J0LL1K8mk0n7n3k8j0M6
-823a04O6J5k7l0oJ7J1J2K8Lk8l0j0MJ0jJ0J4j2k2L1N1L5J9k0pK0j1n7l5o%K1Pj7rJ2L1kl1
-827d8lM0Qk5k3OM4L9Qj4k5rl2k5j2j3%J4J1rk3k7j4jL1N1M0J1j6l0m5k6llJ1K1K8L2K7J2
-830Hj6k1K6L9qn3n0k6J9N7N3J9j9j7k6k8j9J5K6J7Lk7n2l4MK3jk3J0L0K2K5RlJ1J6jk3l4
-834d9j9K5J8j4j2llk9m3j5J4N3L2Ok3oM6N0J9k2k2j8l5l7l8pPlML3M1Rl4l9l3j4nJ7J5J9
-838a15kjJ2J2J8%k5j3lJ3J0jj0k8pQNqJ7L4K0J1lMjOK9K1J4j1k0j4k1l7j2J3j1j9j6mK1J0
-842a04J8J9K1J5kMPj1j9MJ8K5QQRk0l5m4nM1N5J8Lj0l4k2J0j1n0%L9N8J1k4oMkJ8Oj3%om4
-846d3n3lLj7j7K6M3ORJ4K5L5Kn2n5j2KlRK6J5K4POjMPpqk4k1lmNrj7pk9pK4L7J7j4j0j2j5
-850i7orl0j5J3K6K3J6J4J7J3pl3j8J2K0J1j1j5nL0O5N2J2k8m5l3j2OJ8lj7rnJ4L3L0qk9j7
-854b7j0j3j8J4M5Rk8k1m8o1J7M7NpQlk6J7J8j8JK5RNj6k5rMJ2N0M5Nl7p5o9m7NK9L6RQL3
-858a02L6J4k3k1J7J6M2L9OK2J7olppqJkk5l9j2K0J8QPj6l7l6j8K4J8j6pj3k9lJ7J3lqK5M5
-862c6K4j5n2l6NjljJ0LK2J6PK7OJ6J7k2j6RloK3Jl3l1j4J8J2mk9k6J8J2%nj8%L2Rj9j5lL
-866i8mRJ8ol2l2j7J2K9L4K3Kk9k1NPMK1L4K0nj1l8m4k8MK7L7L1nJ3N0L4pk8l4j1ml0l1oK1
-870h6K6K2J9J2k2m0l7rom2p0pM8M6L3J3LJ0L5J8LJ5K6jm4l8nJ2K2J9Mj2pRqj7%J2lqj4k0
-874h9lmorl0l4J9O6M8jnK1K1j2l9k6k4jlk0Nj3l5PL8L7J2j2j8oJ2J5lkLj7k1j8Qoj4K2L6
-878a01L0j2m1j3kJ2J0NLMJ0Kj7k3j6ONk4j7J2J6M%PJ4J7kj0J8J1Mql1k4QL3K1ol8n0l9n6
-882b78l8jJ5L9L4K8J1l0j8L2N2L5J9nOQrj8JK2L7J3rj0j9j8k2pKJ7K2j2l1LJ9OOJ2Jl2l1
-886a48j5lJQK4mkK5J0k3NL2M1J1m6l4J1QJ0J8ql7k4PJ3J4jpl9m8RN3L4MNM1L3Kk5j9nrj2
-890i0jK2K3LJ1Qk1qnk2j7oQK9J2K0K2j2l2oL8L1k6n3n2m1k1PJ8RnJ4M1L5K0KKJk8nJ1J7J
-894d6j5j2L3M5Pk3k1JK3Pm0k6j1l2oK5lj6J2Kj3k1j3J5K1K6Ql2m8j3J6QJMPMqk1nK9L0NR
-898h7L4J7RNmQJk7k5j2j7J0J7j5j6JRJ5J2MnNK2J4Jlqk9l6j6mrk0rKnJ1K9K1kj6nJ2NOJ0
-903i0M1J9k1k5k0j8j4k5k6j7j3rK2J8OL4M7L2nj0j4k8ROK7M0j1k9j7k2j7j1j1pPqkN8P1M6
-906A3J2j1J2jk4j9J0ll4k6j7l9n6l1k8j4J1kj0jJ2J0J9K7L4L8Lj6j8l5k2OL7N5N8Mm3k6n
-910a20LJ9N6K7MRrlrk3j8k4l0l8m6n2j2M8N9L5J1J8J2jm1o9j8L3L9L1J2OJ9k2l3NMl9l4m
-914a95K9N5M6kn1l3Oqk7pj5nlpoJ2N1M1J1qJ0KlJ2ql0j2J7K9L1L1J8k6m7m4n8o7k8K7N5J8
-918a89MK9K9ok5l5m4KJ5%J8M7K9nk5o2l2K8N1K3RK3Qj2j3jJ7K6Krl0l7NJ3OJ7L2Jj8mj4m7
-922a74k3K9K0J1Pl2o0j9J0Mj8j3K7N4N4J5k5j7J2M0J0m6n7k6NJ7NMK6K4J7pk7j2j9NL3K3
-925a23J8J4OMml7l8m2l0JpqJ0J9J8j0k5j2K8L1J9M4K4k2n1n1k7lQJ2K3MJ2jQK4om7k3K2M
-929b14J2J7j6j9OJ2qm7l8J3L7M6Qk5jK9M0OQM1K9l7p5m3j0rj9j3j1LJ5L1M3K9L3M3J0k5j7
-933a16k9o4m3%K1M4K4j6m0l6OK8j0l8PL0K6K4K0K4Opkj%ok1k6oJ3J8K7nj0mj0jk9qJ5J5J8
-937a62kj0J5J8k6k4j9j2k1j4JJ1j0l3j0L3J6Q%OK0J5p%M0M6K7nk9LJ6j1k0nJ3L5K9lj9l5
-940a25n0n4j4J1J4J5J5QRK4Jj1mQKj4j0j0j3j4LRK2M4N5Ql8l8k2k9l0PL4K9KQrl1OK1%kK
-945a61J7K0Jk2m0j6QJ5j4oK6L6K3pOok8j7qlKK4J7oj8QM6L6lk7l1j9k5m0pK4mj9j4j9k7j6
-948b94J2K6J7j4m6k7KOJ6L2K9J6J8K9K8K0ol9pkLK0OJ0kmmk6l2k1j1NL4L6K6J2%k3k5k7L2
-952a75K6k2LJ2k1j1K5L7Kn1m6ok1k6PJ4PJ3J0pj0J7L6K6J1J3nj7k5l5m7l1L4M2J9%j0j0k2
-956b44oK1L6K9MrMj1m5n0nJ1PK3M7L3k5m1l6lJ1JK4L7L5L0rjJ8jk8j0J3%l0l7J6N7J9l2o7
-960b14k9L4N2L9J2l5l5j3k4J3N7L9kj0J1lo5o9l7l9l0%M0M7N8O1J8l3l4k6l2kJ8QJ5K8L4
-963a48K0J5j5rmk7k2k2j2K5M3M2Pl8l2nmJ2K9OLKqk8n1m8j8J1L6M6J6pl3m9nL8Qj6rljJ5
-967b40J4J2NJ1k1l6j0J5K7k3k8J7K8L4L7j1pKLK8N5L4J2J9ml9m2j9JKj3l9m0mJ4lj4kj2m2
-971b79l4J1N7M8L2J3j6k1l1k8J8L4J2OJ9kJJ3Mj6nJm1l1KMJ4M5L4J0j2k9m6k0npj6j6j0J6
-975b71M0J4j2K%lJ2J1J1J3K7J4Pl4n8m1j1Mj6j8J4L1L2L4K8J5j0m9k5K9J5k3j2j1k5pJ7K1
-979b35Kl0m6JRj2j0L8O7QnL2L3J4J1j4m6l7j1mJ3J4J9NJ3J9k9m0jL0L3K6J6rm7o1m5k6j9
-982c24LPJ1M2M1Rk2m3l8J6O6M0j1j5k4j0J6J7K0j6n2l3j7k1%L9N8M3K7k4l3K0K7j1j6J1J
-986a96l8n7rJ5j8k3J3L6K8NJ2J7M2L0Rj9l8k1k3LL0K4Mj5j9%LNmJ7K0mrj6j9LRk0j7J5K6
-990a99oj3Prj4nKnj9MMJ6J2j3MJ2J3Lj6lPk0k3J1L4N0Pm8k3J1%%Lj2%J5%jM3L1k0%P%j7o5
-994b35n5nJ1MQJj8k5KPJ8M8L2j0j4J0pk7j1PJ0OJ3%k1n8q0n2K7Q7Q3N2Kj4j8m0l9k5LlJ1
-998c15pl6k3jk0PN0N0L0Lnj0QMpK8RJ0J5j7k9j5mJ1K3Kk7k5lJ9Ml1j7QJ4J4J1kk9k7QK7K5
-1002b70L1K6Nmj4k9k1QK6R%j3m7l5J3L4K7J7K5Mj9k6k5J2K2J8j3n4n4l4k2J6K5L0K9KmJ4
-1005b91J9J4Ok6k4pJ9L8L0mm1k4LK5K8pl9l4j4KJ6K9K0j9j0oj1K2J2Kll4k6L1L9K2Nm3l8
-1009c19q%L2K7j4J2OJpk4k6j2j6j5J7L6K9K5J7j3k3k8j9mj4j7oJ1K9nkL1K7%Kjj9k9KQj6
-1013c25k0J0K2j1J9K7j0j6jK9J9kLj3l6k7l3l8j4QJ3kPL9J5J0J9rjjqK1L2K4MPJ2Mqk9l6
-1017b96k7k1k2PK5%k1LL0L0Mk1j0PK3J2rj4j2%RM1M4j4l3j0Pnj0J0j0l3j5j7m9l0LJ4QJ6
-1021c86M0L1Mk0k3K0L6K6PJ6J4jk7l0oJ8K3nl6m8m1j5J5J1k1l7l0j3J0K9kj0PM2L1KMJ5L7
-1024c13nm1k5kJ5J0jj7k1j7j4qKL8N3M8J7Kl7n2pkJ4J9j2j6JJ1k1qM5O9L3k7k4J6Qj3n0l6
-1028c68K1Rl1n2mL3M4K2j1pprJ1K9L5Ro1l8Qj8mK1K4K0K0Rk2j0NJ9J9j5k3j0l1m4j0%mkJ8
-1032d05L5J7J8Lk0rj9j0j2j5K5M3Jk1okj1QK3L5L4J1oPRj1l4m0k1k0M%k1k0j0kk6j3nJ5M4
-1036d27K9RL9N4K7%j6m0o8m2qJ0K1N0L7NjJ5Oj8k3j5J1J5k0j7j0oK3K8k5l5K6L5Jk6k9J%
-1040c84l6l1mJ0J7J0L3J9l7n6k2j2K2L0K7K7mm4KM2Kk9k5J4O0M9k2l4k0J1O2O2J1j1rj3l5
-1043c18m2k9MMMJ7Kj9l4l4j3mj9mJ2oj3lJ9M0L9K8K0L4J3m0n0m4k6K1O3L3J3J1k7k3JLk7
-1047c94k0J7j0l4l3LJ6MRL3K9lj2rj5oRj0j3KqOK6K5J6J3Pk6l4j5j6KK9J9mj8k2l0%M4L1
-1051c92l9k8PL7N4J8jqJ5J5NJ1j2j8l7j6J7jk7k3MpnOoJ%K8L1J0J7Omj5l2m2k4J6J4k7j5
-1054d67J3J4M6M3J3lj5j5nK1J2K3J9L%Lm1m2jj8m2k5L9L6j3m5k4Nlk8m6l4j4J5K0J3K0K8
-1058d95K9MNM1M3J0k0k4k3j4j5ooj7NL2K2k4l2k5k2pJ0K9L9M2M1j1n2l7J9M3Ml4k1J1L6J4
-1062d06l0m9l1Jqk3LK8L7M3K8J6J6J6OrOL4M2Ql0k9nj5l3mkk3k7NJ2j5k3nj4j0%Rj3KK2K8
-1066d42K3Rrk3l5k8JJ5K1J2rk0l1k2J0PoPM7M3qj7J1K5j9n4j6L7M4K1%j0l6k4OJLRJpjjK
-1070d63NQjl1p0n4j7J1M7L1K0J0LK1K8Kj5nJ4K0kpLQJjQJ6kmJ0n%QK2L8j8m8lK2j0l7oJ9
-1074d24k2l5J4L2Opj0RM9N1Qj7j5nkJprMQj0KQpk3k4J0K8J5KKK6L9K1Kk1j0mmj1nK3Lj9j9
-1078c47N%l7j2Rj7j3L5K0Klk8NL2OJ3J4J3J6PKpk1k2k2k4k3K5M8M0M2J7jmk6j8kl5l5rKL
-1082c50J6N2N6M1J4j8r%j0j6NM7K9j1rj2j8j1jL4M7j5m1rQJjJ0Mj1j7oL7M6j3m9k4L2N1K8
-1086i3J1J5K6J3j5j7J1ml3m2k2oNJ3k0j2J7J1K0L2L3K3K4J9M4K0j5j6j6j6KL1L6J3rl1l3
-1089A9%KJ8N4M4J9j9kJ4j6qlQmJ3K8Nj0nj6k5poPJ2K3K7M6O8K8k1j9K0K7j5l1j0K1K0k5l9
-1093B42j3PJ8J9J1J1L6L2J4J0lNK3J9j0k9j1J1L1%l1PK1QqmK3J3kRK2J5rqQPJ0K7L1J8K3
-1097F03L7J5qQN4K3l1m5l6j6KonK8K7L0K8OLK2J6pnJ5J8J6Oj2J1J9j8j9L0J5QK7J8%pj3n
-1101H52J8L0M0M1L5L0K7J4Qj3MJ3Jnj6K0Q3Q1M3K5j3l1j1j9k0K4L5K7J5oRN0M8J0K9N9J0
-1104A547QM3N4M0L0M0K5%K1L2J2Jk4j8QJ4Rk3l8lN0Q0N2J7J4L8K7nLM1N6N4N7M4L6L9L8M2
-1108B461K3LJK7L5L6M8M3K8L4RpJ1M0N1L1PPK7J8j0pNK2M4N2Ql4%J9JJ0L8M1J2K7M1L1K9
-1112C262K9N0M6M4N8N3J0J5N7M5Pj0LkmJ7M1M8N1O2L3j7j1PK0M5R1M9K4N4O2N1L5M1M9M3
-1115D458L1J3j6mL4L9M4P6O4M8M5M1L7L3L9M8J4j6mN0P1N4N1M0J0nK8O8K8j5k3K0M6N8Q7
-1118E592J04R1O3L1J2L1L5M7P6R2N9K2PL0O3M4K1J5J3K3M3N3O1O8O0L7K9L2K8L6M7M3N1M0
-1122G099L7L1K8M1J9kM3P8P0M5K5K1L0N7N7K9J3QK4M8P1Q4P1O4N9M6K9L9N0K8L6L9L0O3R9
-1125H609Q9M8L9P3J18R8P5N0M1M8P1R5P4O5O6N6M9L0P1J09P6L3K4M6N6Q6J04Q1M6O5Q9R4
-1128A0774R8P9O3O2Q4J11J11Q2P3R9J43J36R8J00J00R1J13J19J03R2R6R4O9M9N4Q1Q0O6J08
-1131A3428J23P1Q7J09J00J13J27R4N2O5R7J11R0J06J24J12R8P9P3R7J13Q2R4J18J23J39J49
-1133A6174J23R9J24J22J09J15J12J23J34J48J59J53J21J29J67J78J56J59J79J80K03K09J68
-1135A9544J68J84J73K04J87J89J86J33J05J16J36J69K01J91J49J33J57J62J82K36K41K19
-1137B3365K49K40J84K02K72L08K88K67K55K16K01K33K63K58K59K65K55K46K27K33K66K58
-1140B8810K68K85K84K77K69K70K89L42L49L14L12L18L00K78L11L83L79L49L56L99L85L60
-1142C5887M02M22M01M21M69M82M49M25M35M39M44M70M94N27N57N24N04N27N37N63N65O15
-1144D6559O80P13P00O85O94O92P13P31P54P44P02O74P11P66P69P71P71P59P53P55P49P52
-1146F2597P77Q31Q84Q72Q21Q09Q19Q24Q58Q91R10R35R35R23R05Q74Q46Q47Q85R00Q46P85
-1148H1574P43P39P71Q15Q37Q15P70P18O92O89O81P00P70Q97R87J020J054J070J022R68R40
-1150I9272R64J040J092J137J188J197J143J065J057J183J333J426J398J319J192J008Q06
-1151A18820O62O16O74Q03R37J057J148J200J144R39O25L17J43N4j3m3n0q2j30j76k07j85
-1153A28253n1J56L11L89M53O02P64Q86R68J004J052J091J035Q65P00N72M66L80L41K74J62
-1155A40673J06K02L68M96O53P90P94O64L62Pk53m52o53q68j052j204j274j304j401j485j502
-1157A33667j495j477j411j317j251j249j277j284j235j145j112j105j068j069j074j036r79
-1159A13083r64j001j056j150j239j274j304j332j360j357j301j239j157j075r81q86q39p87
-1161I2781p12o83p10p84q37q68r26r90j025j017j006j009r77r30q81q62q66q80q43p94p54
-1163G4427p56p61p28p22o97o53o25o28o31o15n89n62n60n73n54n17n25n15n01m76m60m53
-1165F1326m53m17m07m30m23m04m40m63m51m63m73m19l76l62l46l12k89k81k43j92j79j77
-1167E3326j75j75j52j06l8N0J40K14K47K14J32N9Kp4j59k29k42k65l06l97m79n14n78o08
-1169D9887n93n71n32n13n17n19m99m88n44n59m90l92l74l89l76l58l36l22l22l16l05k86
-1171D0286k86k90k98l25l61l64l27l14l11l12l27l38l56l50k98k91l35l72l82l68l34l19
-1173C3028l58l74l57l57l33l02k82k94l27l12k95k61k58k67k53k42k05j81k29k58k63k70
-1175B6750l12l25k64j94j85k01k20k43k37k24k11k13k13k24k19j96j92j91j75j90k53k70
-1177B1798k35k28k21k12j99k08k13j99j96k04j85j63j64j68j75j88j92j84j61j62j67j51
-1180A7623j55j58j42j37j31j27j49j63j24j05j34j57j52j29j14j12j15j37j27r6q7j02r5
-1182A4675q9r3q4p5q5j10j30j34j23j10q6o4r9j32j22j22r5o0p9r1r8q7p7q0p2o0p6q5j02
-1184A1955r7q8q7j06j20j08q7o4n6o6q1j04j04p3n3m9n0n4p1o3p3r0q0o0o7o6m0o5n2k9n1
-1187I701p0o4m4m4q0q5q5r3p7m5m6n3m8l5m7m9l4l1m9n7l0n8q0p0n1m0k9k7m2m1k4m5m2l9
-1191G947p7p2k1Jk5l9l2k9j5n2q6r8p0k3j6j0mk0m6m0m1l6l4n7n7n1p3p1m3j4j7l7n5j9J7
-1194F585rl9o2n2l1j2mpk1o2p3n1m2n0o1n5j6L1%k4Nj2l2k2l1p6p8n7m3m8l8j8j0j7l0j3
-1197E425mj3k0m0m5l2j1k2k6k2l0j4j3k0m4n0jQm0m0kJ0Lk6l8m0n6n1k2J6kj4k1l9l3l8l0
-1201D563j7l4n1m9k7j4k3l1k7j5KJ5J3j7l9l6l1j8k4j9Nl3l5nj1k5l2j1Omj3POk0j9jJ0K
-1204C948Mnk0orl6n7o3m6l7l5m0l4kmnjj1j4MOk4k9k9m0k9j2njO%kkk6k6l2k5%J3Lj4j3j0
-1208C240k5m9l1Rj0l5k4k1j6Nj4k9nK1L0Kk1l5k2qj7j1J3K8mj5Lpj4jlj5k7m4k7pnRK2ol7
-1212B797l9lNJ3K1rk0k4k4k3l1m9m5k4J4J5jJmLqj3j3j2OJ5KJj5m0k1Qj7l8l9k3KJ8J2k3
-1216B375k4j4j9j3j5NK3K0K4Ll0k9k2l8k8KJ2mj3moJ2J8joj9l0rKrj9k1j9j1k1k3j3j5LM1
-1220B065L6j9k6JJnprjOOok9l2k0k0j6j2J6OkK1K3%NJ6lj7LkLJj6k2k9k5l1l5j1J1K3K2L0
-1224A900J8j0k6j2j0j1kkMLLPqk4j5Lj0j1J4jn6l7kROJ1J8K3Kj7k5k6j6k0mRNQLJ4J2jqJ6
-1228A734Mk0RJ4j3j7MMnk5k4mMJlj1lJ1J9J9J2lj0k1j2j0k0r%OKj4k1j3nrj8l3k2nQJ5K8
-1232A544J8Lkqnj2j4lj0j0J6J4JJ1Moqlmj6l2l2j3LJ9K0lk1j9j0RJ0MJ6J2pnRj1l5j2J5J6
-1236A443Lj1kqj7JK1L1Qj3%Jorj9k5j6mj0j2lm%RKnopOJ8J4j1j7KPj5j9kjj3k0r
-1240A282
##END=	
##END=	
