# Supplementary material for: Uranium-stibinidiide, -stibinidene, and -stibido multiple bonds and uranium-nitride formation from multimetallic diuranium-distibene-mediated dinitrogen cleavage
Source: Nat Commun. 2025 Aug 4;16:7136. doi: 10.1038/s41467-025-61612-5 (PMC12322283; doi:10.1038/s41467-025-61612-5)
Supplement: Supplementary file 3 — Source Data [file 41467_2025_61612_MOESM3_ESM.zip › Supplementary Data 1Na 13C.jdx]

##TITLE=	KDP035.2.11.fid

##JCAMP-DX=	6.0	$$ MestReNova 14.3.0-30573
##DATA TYPE=	LINK
##BLOCK_ID=	1
##BLOCKS=	2    
##ORIGIN=	Mestrelab Research S.L.
##OWNER=	n16601rs
##$MNOVA/LINK_BLOCK_TYPE=	ITEM	$$ NMR Spectrum
##$MNOVA/ITEM/POLYGON=	(XY..XY)
5321,5835
8722,5835
8722,8208
5321,8208
5321,5835
##$MNOVA/ITEM/Z=	0
##$MNOVA/ITEM/ANGLE=	0
##TITLE=	KDP035.2.11.fid
##JCAMP-DX=	6.0	$$ MestReNova 14.3.0-30573
##BLOCK_ID=	2
##DATA TYPE=	MNOVA NMR VIEW DATA
##DATA CLASS=	MNOVA VIEW DATA
##$MNOVA/ITEM/ZOOM/X=	-19.425918705509722884,	219.41740000868915672
##$MNOVA/ITEM/ZOOM/Y=	-1748.0751800537109375,	17635.2064208984375
##END=	
##TITLE=	KDP035.2.11.fid
##JCAMP-DX=	6.0	$$ MestReNova 14.3.0-30573
##BLOCK_ID=	3
##DATA TYPE=	NMR SPECTRUM
##DATA CLASS=	XYDATA
##NUMDIM=	1
##ORIGIN=	Bruker BioSpin GmbH
##OWNER=	logout
##.OBSERVE FREQUENCY=	75.490383821553805888
##.OBSERVE NUCLEUS=	^13C
##.SOLVENT NAME=	Pyr
##.PULSE SEQUENCE=	zgpg30
##LONGDATE=	2022/02/15 19:15:00.000
##.ACQUISITIONMODE=	SIMULTANEOUS (DQD)
##$ORIGINAL FORMAT=	Bruker XWIN-NMR
##$MNOVA/SCALES_VERSION=	9
##$PARAMETER FILE=	(acqus, ASCII, c:/Users/n16601rs/OneDrive%20-%20The%20University%20of%20Manchester/MS%20U-Sb/OG%20compounds/NMR-CvH%20MSbH2/NMR-CvH%20MSbH2/1H%20and%2013C%20NMR%20of%20Na(15c5)SbH2/11/acqus, 0)
$$ ##TITLE= Parameter file, TOPSPIN		Version 3.2
$$ ##JCAMPDX= 5.0
$$ ##DATATYPE= Parameter Values
$$ ##NPOINTS= 1	$$ modification sequence number
$$ ##ORIGIN= Bruker BioSpin GmbH
$$ ##OWNER= logout
$$ $$ 2022-02-15 19:15:17.514 +0100  logout@kalin.chemie.uni-marburg.de
$$ $$ /nmrdata/data/akhaenisch/nmr/KDP035.2/11/acqus
$$ $$ process /opt/topspin3.2pl7/prog/mod/dirdata
$$ ##$ACQT0= -1.68067226890756
$$ ##$AMP= (0..31)
$$ 100 100 100 100 100 100 100 100 100 100 100 100 100 100 100 100 100 100
$$ 100 100 100 100 100 100 100 100 100 100 100 100 100 100
$$ ##$AMPCOIL= (0..19)
$$ 0 0 0 0 0 0 0 0 0 0 0 0 0 0 0 0 0 0 0 0
$$ ##$ANAVPT= -1
$$ ##$AQSEQ= 0
$$ ##$AQ_mod= 3
$$ ##$AUNM= <au_zg>
$$ ##$AUTOPOS= <44 >
$$ ##$BF1= 75.482836
$$ ##$BF2= 300.19
$$ ##$BF3= 75.482836
$$ ##$BF4= 75.482836
$$ ##$BF5= 75.482836
$$ ##$BF6= 75.482836
$$ ##$BF7= 75.482836
$$ ##$BF8= 75.482836
$$ ##$BYTORDA= 0
$$ ##$CAGPARS= (0..11)
$$ 0 0 0 0 0 0 0 0 0 0 0 0
$$ ##$CFDGTYP= 0
$$ ##$CFRGTYP= 9
$$ ##$CHEMSTR= <none>
$$ ##$CNST= (0..63)
$$ 1 1 145 1 1 1 1 1 1 1 1 1 1 1 1 1 1 1 1 1 1 1 1 1 1 1 1 1 1 1 1 1 1 1 1
$$ 1 1 1 1 1 1 1 1 1 1 1 1 1 1 1 1 1 1 1 1 1 1 1 1 1 1 1 1 1
$$ ##$CPDPRG= (0..8)
$$ <waltz16> <> <waltz16> <> <mlev> <mlev> <mlev> <mlev> <mlev>
$$ ##$D= (0..63)
$$ 0 1 0.00345 0 0 0 0 0 0 0.06 0 0.03 2e-05 3e-06 0 0 0.0002 0 0 0 0 0 0
$$ 0 0 0 0 0 0 0 0 0 0 0 0 0 0 0 0 0 0 0 0 0 0 0 0 0 0 0 0 0 0 0 0 0 0 0 0
$$ 0 0 0 0 0
$$ ##$DATE= 1644948904
$$ ##$DE= 6.5
$$ ##$DECBNUC= <off>
$$ ##$DECIM= 1109.33333333333
$$ ##$DECNUC= <off>
$$ ##$DECSTAT= 4
$$ ##$DIGMOD= 1
$$ ##$DIGTYP= 12
$$ ##$DQDMODE= 0
$$ ##$DR= 22
$$ ##$DS= 4
$$ ##$DSPFIRM= 0
$$ ##$DSPFVS= 20
$$ ##$DTYPA= 0
$$ ##$EXP= <MRC>
$$ ##$F1LIST= <111111111111111>
$$ ##$F2LIST= <222222222222222>
$$ ##$F3LIST= <333333333333333>
$$ ##$FCUCHAN= (0..9)
$$ 0 1 2 0 0 0 0 0 0 0
$$ ##$FL1= 83
$$ ##$FL2= 83
$$ ##$FL3= 83
$$ ##$FL4= 83
$$ ##$FOV= 20
$$ ##$FQ1LIST= <freqlist>
$$ ##$FQ2LIST= <freqlist>
$$ ##$FQ3LIST= <freqlist>
$$ ##$FQ4LIST= <freqlist>
$$ ##$FQ5LIST= <freqlist>
$$ ##$FQ6LIST= <freqlist>
$$ ##$FQ7LIST= <freqlist>
$$ ##$FQ8LIST= <freqlist>
$$ ##$FRQLO3= 1247897.42844619
$$ ##$FRQLO3N= 0
$$ ##$FS= (0..7)
$$ 83 83 83 83 83 83 83 83
$$ ##$FTLPGN= 0
$$ ##$FW= 125000
$$ ##$FnILOOP= 0
$$ ##$FnMODE= 0
$$ ##$FnTYPE= 0
$$ ##$GPNAM= (0..31)
$$ <SINE.100> <SINE.100> <SINE.100> <SINE.100> <SINE.100> <SINE.100> <SINE.100>
$$ <SINE.100> <SINE.100> <SINE.100> <SINE.100> <SINE.100> <SINE.100> <SINE.100>
$$ <SINE.100> <SINE.100> <SINE.100> <SINE.100> <SINE.100> <SINE.100> <SINE.100>
$$ <SINE.100> <SINE.100> <SINE.100> <SINE.100> <SINE.100> <SINE.100> <SINE.100>
$$ <SINE.100> <SINE.100> <SINE.100> <SINE.100>
$$ ##$GPX= (0..31)
$$ 0 0 0 0 0 0 0 0 0 0 0 0 0 0 0 0 0 0 0 0 0 0 0 0 0 0 0 0 0 0 0 0
$$ ##$GPY= (0..31)
$$ 0 0 0 0 0 0 0 0 0 0 0 0 0 0 0 0 0 0 0 0 0 0 0 0 0 0 0 0 0 0 0 0
$$ ##$GPZ= (0..31)
$$ 0 0 0 0 0 0 0 0 0 0 0 0 0 0 0 0 0 0 0 0 0 0 0 0 0 0 0 0 0 0 0 0
$$ ##$GRDPROG= <>
$$ ##$GRPDLY= 67.9881286621094
$$ ##$HDDUTY= 20
$$ ##$HDRATE= 20
$$ ##$HGAIN= (0..3)
$$ 0 0 0 0
$$ ##$HL1= 3
$$ ##$HL2= 83
$$ ##$HL3= 83
$$ ##$HL4= 83
$$ ##$HOLDER= 44
$$ ##$HPMOD= (0..7)
$$ 0 0 0 0 0 0 0 0
$$ ##$HPPRGN= 0
$$ ##$IN= (0..63)
$$ 0.001 0.001 0.001 0.001 0.001 0.001 0.001 0.001 0.001 0.001 0.001 0.001
$$ 0.001 0.001 0.001 0.001 0.001 0.001 0.001 0.001 0.001 0.001 0.001 0.001
$$ 0.001 0.001 0.001 0.001 0.001 0.001 0.001 0.001 0.001 0.001 0.001 0.001
$$ 0.001 0.001 0.001 0.001 0.001 0.001 0.001 0.001 0.001 0.001 0.001 0.001
$$ 0.001 0.001 0.001 0.001 0.001 0.001 0.001 0.001 0.001 0.001 0.001 0.001
$$ 0.001 0.001 0.001 0.001
$$ ##$INF= (0..7)
$$ 0 0 0 0 0 0 0 0
$$ ##$INP= (0..63)
$$ 0 0 0 0 0 0 0 0 0 0 0 0 0 0 0 0 0 0 0 0 0 0 0 0 0 0 0 0 0 0 0 0 0 0 0 0
$$ 0 0 0 0 0 0 0 0 0 0 0 0 0 0 0 0 0 0 0 0 0 0 0 0 0 0 0 0
$$ ##$INSTRUM= <Spect>
$$ ##$L= (0..31)
$$ 1 1 1 1 1 1 1 1 1 1 1 1 1 1 1 1 1 1 1 1 1 1 1 1 1 1 1 1 1 1 1 1
$$ ##$LFILTER= 200
$$ ##$LGAIN= -2
$$ ##$LINPSTP= 0
$$ ##$LOCKED= yes
$$ ##$LOCKFLD= 8672
$$ ##$LOCKGN= 132.600006103516
$$ ##$LOCKPOW= -38
$$ ##$LOCKPPM= 8.71000003814697
$$ ##$LOCNUC= <2H>
$$ ##$LOCPHAS= 303.2
$$ ##$LOCSHFT= yes
$$ ##$LOCSW= 0
$$ ##$LTIME= 0.100000001490116
$$ ##$MASR= 4200
$$ ##$MASRLST= <masrlst>
$$ ##$MULEXPNO= (0..15)
$$ 0 0 0 0 0 0 0 0 0 0 0 0 0 0 0 0
$$ ##$NBL= 1
$$ ##$NC= -6
$$ ##$NLOGCH= 1
$$ ##$NOVFLW= 2
$$ ##$NS= 512
$$ ##$NUC1= <13C>
$$ ##$NUC2= <1H>
$$ ##$NUC3= <off>
$$ ##$NUC4= <off>
$$ ##$NUC5= <off>
$$ ##$NUC6= <off>
$$ ##$NUC7= <off>
$$ ##$NUC8= <off>
$$ ##$NUCLEUS= <off>
$$ ##$NUSLIST= <automatic>
$$ ##$NusAMOUNT= 25
$$ ##$NusFPNZ= no
$$ ##$NusJSP= 0
$$ ##$NusSEED= 54321
$$ ##$NusT2= 1
$$ ##$NusTD= 0
$$ ##$O1= 7547.82155378564
$$ ##$O2= 1200.75999996061
$$ ##$O3= 7547.82155378564
$$ ##$O4= 7547.82155378564
$$ ##$O5= 7547.82155378564
$$ ##$O6= 7547.82155378564
$$ ##$O7= 7547.82155378564
$$ ##$O8= 7547.82155378564
$$ ##$OVERFLW= 1
$$ ##$P= (0..63)
$$ 8 8 16 8.93 17.86 16.5 25 50 700 30 60 40000 40000 2000 0 200000 1000 2000
$$ 500 600 2500 0 0 0 1000 0 500 8 1000 2000 0 0 7400 0 0 0 80000 0 0 3400
$$ 4000 2250 1500 10000 1480 0 40000 2100 4000 0 0 0 0 0 0 0 0 0 0 0 0 0 360
$$ 2800
$$ ##$PACOIL= (0..15)
$$ 0 0 0 0 0 0 0 0 0 0 0 0 0 0 0 0
$$ ##$PAPS= 2
$$ ##$PARMODE= 0
$$ ##$PCPD= (0..9)
$$ 100 80 90 100 100 100 100 100 100 100
$$ ##$PEXSEL= (0..9)
$$ 1 1 1 1 1 1 1 1 1 1
$$ ##$PHCOR= (0..31)
$$ 0 0 0 0 0 0 0 0 0 0 0 0 0 0 0 0 0 0 0 0 0 0 0 0 0 0 0 0 0 0 0 0
$$ ##$PHLIST= <>
$$ ##$PHP= 2
$$ ##$PH_ref= 0
$$ ##$PL= (0..63)
$$ 120 0.8 0 120 120 120 120 120 120 56.72 120 120 17.89 17.86 120 13.03 120
$$ 120 0.8 19.64 120 54.97 120 120 120 120 120 120 120 120 17.89 120 120 120
$$ 120 120 120 120 120 120 120 120 120 120 120 120 120 120 120 120 120 120
$$ 120 120 120 120 120 120 120 120 120 120 120 120
$$ ##$PLSTEP= 0.1
$$ ##$PLSTRT= -6
$$ ##$PLW= (0..63)
$$ -1 25.28 9.2437 0 0 -1 -1 -1 -1 0 2.5887 0.10355 0.091005 0.045775 0 0.81904
$$ 0 -1 25.28 0.2528 -1 2.9486e-05 -1 0 0.00047177 0 1.1794e-06 0 -1 2.5887
$$ 0.091005 0.36402 0 0 -1 -1 0 -1 -1 -1 -1 -1 -1 -1 -1 -1 -1 -1 -1 -1 -1
$$ -1 -1 -1 -1 -1 -1 -1 -1 -1 -1 -1 -1 -1
$$ ##$PLWMAX= (0..7)
$$ 121 36.8 0 0 0 0 0 0
$$ ##$POWMOD= 0
$$ ##$PQPHASE= 0
$$ ##$PQSCALE= 0
$$ ##$PR= 4
$$ ##$PRECHAN= (0..15)
$$ -1 2 0 1 -1 -1 -1 -1 -1 -1 -1 -1 -1 -1 -1 -1
$$ ##$PRGAIN= 0
$$ ##$PROBHD= <5 mm DUL 13C-1H/D Z-GRD Z5517/0060
$$ >
$$ ##$PULPROG= <zgpg30>
$$ ##$PW= 0
$$ ##$PYNM= <acqu.py>
$$ ##$QNP= 1
$$ ##$RD= 0
$$ ##$RECCHAN= (0..15)
$$ 0 1 0 0 0 0 0 0 0 0 0 0 0 0 0 0
$$ ##$RECPH= 0
$$ ##$RECPRE= (0..15)
$$ -1 2 -1 -1 -1 -1 -1 -1 -1 -1 -1 -1 -1 -1 -1 -1
$$ ##$RECPRFX= (0..15)
$$ -1 -1 -1 -1 -1 -1 -1 -1 -1 -1 -1 -1 -1 -1 -1 -1
$$ ##$RECSEL= (0..15)
$$ 0 1 0 0 0 0 0 0 0 0 0 0 0 0 0 0
$$ ##$RG= 1030
$$ ##$RO= 0
$$ ##$ROUTWD1= (0..23)
$$ 1 2 2 2 2 2 2 2 0 0 0 1 0 0 0 1 0 0 0 0 0 0 0 0
$$ ##$ROUTWD2= (0..23)
$$ 1 2 2 2 2 2 2 2 0 0 0 0 0 0 0 0 0 0 0 0 0 0 0 0
$$ ##$RSEL= (0..15)
$$ 0 1 2 0 0 0 0 0 0 0 0 0 0 0 0 0
$$ ##$S= (0..7)
$$ 83 25 26 83 26 83 83 83
$$ ##$SELREC= (0..9)
$$ 0 0 0 0 0 0 0 0 0 0
$$ ##$SFO1= 75.4903838215538
$$ ##$SFO2= 300.19120076
$$ ##$SFO3= 75.4903838215538
$$ ##$SFO4= 75.4903838215538
$$ ##$SFO5= 75.4903838215538
$$ ##$SFO6= 75.4903838215538
$$ ##$SFO7= 75.4903838215538
$$ ##$SFO8= 75.4903838215538
$$ ##$SOLVENT= <Pyr>
$$ ##$SOLVOLD= <off>
$$ ##$SP= (0..63)
$$ 1 120 120 120 0 0 120 120 0 0 0 0 0 0 120 0 150 150 150 150 150 150 150
$$ 150 150 150 150 150 150 150 120 120 120 120 120 120 120 120 120 120 120
$$ 120 120 120 120 120 120 120 120 120 120 120 120 120 120 120 120 120 120
$$ 120 120 120 120 120
$$ ##$SPECTR= 0
$$ ##$SPINCNT= 0
$$ ##$SPNAM= (0..63)
$$ <gauss> <Q5.1000> <Q3_surbop.1> <0.0> <Eburp2tr.1000> <Crp60comp.4> <Crp60,0.5,20.1>
$$ <Sinc1.1000> <Crp60,0.5,20.1> <gauss> <Crp60comp.4> <Crp60comp.4> <gauss>
$$ <gauss> <Eburp2.1000> <gauss> <gauss> <gauss> <0.0> <Q5tr_sebop.1> <Q5tr_sebop.1>
$$ <Q5tr_sebop.1> <Q5tr_sebop.1> <gauss> <gauss> <gauss> <Gaus1_180r.1000>
$$ <gauss> <gauss> <Q5tr.1000> <Q3_surbop.1> <Reburp.1000> <Q3.1000> <> <Q3_surbop.1>
$$ <Q3_surbop.1> <Q5.1000> <> <> <> <> <> <> <> <> <> <> <> <> <> <> <> <>
$$ <> <> <> <> <> <> <> <> <> <> <>
$$ ##$SPOAL= (0..63)
$$ 0.5 1 0.5 0.5 0 0.5 0.5 0.5 0.5 0.5 0.5 0.5 0.5 0.5 1 0.5 0.5 0.5 0.5 0
$$ 0 0 0 0.5 0.5 0.5 0.5 0.5 0.5 0 0.5 0.5 0.5 0.5 0.5 0.5 1 0.5 0.5 0.5 0.5
$$ 0.5 0.5 0.5 0.5 0.5 0.5 0.5 0.5 0.5 0.5 0.5 0.5 0.5 0.5 0.5 0.5 0.5 0.5
$$ 0.5 0.5 0.5 0.5 0.5
$$ ##$SPOFFS= (0..63)
$$ 0 0 0 0 0 0 0 0 0 0 0 0 0 0 0 0 0 0 0 0 0 0 0 0 0 0 0 0 0 0 0 0 0 0 0 0
$$ 0 0 0 0 0 0 0 0 0 0 0 0 0 0 0 0 0 0 0 0 0 0 0 0 0 0 0 0
$$ ##$SPPEX= (0..63)
$$ 0 0 0 0 0 0 0 0 0 0 0 0 0 0 0 0 0 0 0 0 0 0 0 0 0 0 0 0 0 0 0 0 0 0 0 0
$$ 0 0 0 0 0 0 0 0 0 0 0 0 0 0 0 0 0 0 0 0 0 0 0 0 0 0 0 0
$$ ##$SPW= (0..63)
$$ -1 0.00034032 0.00027863 0 0.01712 2.472 0 0.0021255 2.472 -1 2.472 2.472
$$ -1 -1 0.01712 -1 -1 -1 0 1.204258 1.87198 0.874082 4.713852 -1 -1 -1 2.7197e-06
$$ -1 -1 0.0099436 0.20353 0.059044 0.001285 -1 0.10109 0.00027863 0.034032
$$ -1 -1 -1 -1 -1 -1 -1 -1 -1 -1 -1 -1 -1 -1 -1 -1 -1 -1 -1 -1 -1 -1 -1 -1
$$ -1 -1 -1
$$ ##$SUBNAM= (0..9)
$$ <""> <""> <""> <""> <""> <""> <""> <""> <""> <"">
$$ ##$SW= 238.823082373819
$$ ##$SWIBOX= (0..19)
$$ 0 1 2 3 0 0 0 0 0 0 0 0 0 0 0 0 0 0 0 0
$$ ##$SW_h= 18028.8461538462
$$ ##$SWfinal= 0
$$ ##$TD= 65536
$$ ##$TD0= 1
$$ ##$TE= 300
$$ ##$TE1= 300
$$ ##$TE2= 300
$$ ##$TE3= 300
$$ ##$TE4= 300
$$ ##$TEG= 300
$$ ##$TE_PIDX= 0
$$ ##$TE_STAB= (0..9)
$$ 0 0 0 0 0 0 0 0 0 0
$$ ##$TL= (0..7)
$$ 0 120 120 120 120 120 120 120
$$ ##$TUNHIN= 0
$$ ##$TUNHOUT= 0
$$ ##$TUNXOUT= 0
$$ ##$USERA1= <user>
$$ ##$USERA2= <user>
$$ ##$USERA3= <user>
$$ ##$USERA4= <user>
$$ ##$USERA5= <user>
$$ ##$V9= 5
$$ ##$VALIST= <valist>
$$ ##$VCLIST= <CCCCCCCCCCCCCCC>
$$ ##$VD= 0
$$ ##$VDLIST= <DDDDDDDDDDDDDDD>
$$ ##$VPLIST= <PPPPPPPPPPPPPPP>
$$ ##$VTLIST= <TTTTTTTTTTTTTTT>
$$ ##$WBST= 1024
$$ ##$WBSW= 4
$$ ##$XGAIN= (0..3)
$$ 0 0 0 0
$$ ##$XL= 0
$$ ##$YL= 0
$$ ##$YMAX_a= 1823913
$$ ##$YMIN_a= -2383308
$$ ##$ZGOPTNS= <>
$$ ##$ZL1= 120
$$ ##$ZL2= 120
$$ ##$ZL3= 120
$$ ##$ZL4= 120
$$ ##END=
$$ 
##$PARAMETER FILE=	(audita.txt, ASCII, c:/Users/n16601rs/OneDrive%20-%20The%20University%20of%20Manchester/MS%20U-Sb/OG%20compounds/NMR-CvH%20MSbH2/NMR-CvH%20MSbH2/1H%20and%2013C%20NMR%20of%20Na(15c5)SbH2/11/audita.txt, 0)
$$ ##TITLE= Audit trail, TOPSPIN		Version 3.2
$$ ##JCAMPDX= 5.01
$$ ##ORIGIN= Bruker BioSpin GmbH
$$ ##OWNER= logout
$$ $$ /nmrdata/data/akhaenisch/nmr/KDP035.2/11/audita.txt
$$ ##AUDIT TRAIL=  $$ (NUMBER, WHEN, WHO, WHERE, PROCESS, VERSION, WHAT)
$$ (   1,<2022-02-15 19:15:04.848 +0100>,<logout>,<kalin.chemie.uni-marburg.de>,<go>,<TOPSPIN 3.2>,
$$       <created by zg
$$ 	started at 2022-02-15 18:50:17.444 +0100,
$$ 	POWCHK disabled, PULCHK disabled,
$$        configuration hash MD5:
$$        B0 50 E2 DC AB 49 23 BE 1A F2 02 1F 62 09 6E 76
$$        data hash MD5: 64K
$$        E4 D0 0F AE 3C CE 0B 54 1E 67 85 5A B2 B3 4C 48>)
$$ (   2,<2022-02-15 19:15:16.744 +0100>,<logout>,<kalin.chemie.uni-marburg.de>,<audit>,<TOPSPIN 3.2>,
$$       <user comment:
$$        ICON-NMR User ID: akhaenisch
$$        data hash MD5: 64K
$$        E4 D0 0F AE 3C CE 0B 54 1E 67 85 5A B2 B3 4C 48>)
$$ (   3,<2022-02-15 19:15:17.518 +0100>,<logout>,<kalin.chemie.uni-marburg.de>,<dirdata>,<TOPSPIN 3.2>,
$$       <wrpa from 1 11 "KDP035.2" "/opt/topspin3.2pl7/data/akhaenisch/nmr"
$$        data hash MD5: 64K
$$        E4 D0 0F AE 3C CE 0B 54 1E 67 85 5A B2 B3 4C 48>)
$$ ##END=
$$ 
$$ $$ hash MD5
$$ $$ C7 FF 42 E0 ED C3 2C A5 7E 49 A9 49 F5 AA 19 C2
$$ 
##$PARAMETER FILE=	(auditp.txt, ASCII, c:/Users/n16601rs/OneDrive%20-%20The%20University%20of%20Manchester/MS%20U-Sb/OG%20compounds/NMR-CvH%20MSbH2/NMR-CvH%20MSbH2/1H%20and%2013C%20NMR%20of%20Na(15c5)SbH2/11/pdata/1/auditp.txt, 0)
$$ ##TITLE= Audit trail, TOPSPIN		Version 3.2
$$ ##JCAMPDX= 5.01
$$ ##ORIGIN= Bruker BioSpin GmbH
$$ ##OWNER= logout
$$ $$ /nmrdata/data/akhaenisch/nmr/KDP035.2/11/pdata/1/auditp.txt
$$ ##AUDIT TRAIL=  $$ (NUMBER, WHEN, WHO, WHERE, PROCESS, VERSION, WHAT)
$$ (   1,<2022-02-15 19:15:04.848 +0100>,<logout>,<kalin.chemie.uni-marburg.de>,<go>,<TOPSPIN 3.2>,
$$       <created by zg
$$ 	started at 2022-02-15 18:50:17.444 +0100,
$$ 	POWCHK disabled, PULCHK disabled,
$$        configuration hash MD5:
$$        B0 50 E2 DC AB 49 23 BE 1A F2 02 1F 62 09 6E 76
$$        data hash MD5: 64K
$$        E4 D0 0F AE 3C CE 0B 54 1E 67 85 5A B2 B3 4C 48>)
$$ (   2,<2022-02-15 19:15:16.744 +0100>,<logout>,<kalin.chemie.uni-marburg.de>,<audit>,<TOPSPIN 3.2>,
$$       <user comment:
$$        ICON-NMR User ID: akhaenisch
$$        data hash MD5: 64K
$$        E4 D0 0F AE 3C CE 0B 54 1E 67 85 5A B2 B3 4C 48>)
$$ (   3,<2022-02-15 19:15:17.180 +0100>,<logout>,<kalin.chemie.uni-marburg.de>,<proc1d>,<TOPSPIN 3.2>,
$$       <Start of raw data processing
$$        ef LB = 1 FT_mod = 6 PKNL = 1 SI = 32K 
$$        data hash MD5: 32K
$$        70 3B 4F 4F 08 C0 F6 4C 83 FE B9 05 DB BA D8 DE>)
$$ (   4,<2022-02-15 19:15:17.258 +0100>,<logout>,<kalin.chemie.uni-marburg.de>,<proc1d>,<TOPSPIN 3.2>,
$$       <apk 
$$        data hash MD5: 32K
$$        B9 84 7F 97 7B 9D 3E 76 ED 21 C6 7C CB B5 36 21>)
$$ (   5,<2022-02-15 19:15:17.264 +0100>,<logout>,<kalin.chemie.uni-marburg.de>,<proc1d>,<TOPSPIN 3.2>,
$$       <abs ABSG = 5 
$$        data hash MD5: 32K
$$        19 E7 D1 9B 01 95 6A 58 AF ED D3 C3 B1 87 FC 19>)
$$ (   6,<2022-02-15 19:15:17.519 +0100>,<logout>,<kalin.chemie.uni-marburg.de>,<dirdata>,<TOPSPIN 3.2>,
$$       <wrpa from 1 11 "KDP035.2" "/opt/topspin3.2pl7/data/akhaenisch/nmr"
$$        data hash MD5: 32K
$$        19 E7 D1 9B 01 95 6A 58 AF ED D3 C3 B1 87 FC 19>)
$$ ##END=
$$ 
$$ $$ hash MD5
$$ $$ 36 9D C8 3A 98 1E CE 9C AD 23 58 85 75 02 A7 6C
$$ 
##$PARAMETER FILE=	(cpdprg2, ASCII, c:/Users/n16601rs/OneDrive%20-%20The%20University%20of%20Manchester/MS%20U-Sb/OG%20compounds/NMR-CvH%20MSbH2/NMR-CvH%20MSbH2/1H%20and%2013C%20NMR%20of%20Na(15c5)SbH2/11/cpdprg2, 0)
$$ 1 pcpd*3:180
$$   pcpd*4:0
$$   pcpd*2:180
$$   pcpd*3:0
$$   pcpd  :180
$$   pcpd*2:0
$$   pcpd*4:180
$$   pcpd*2:0
$$   pcpd*3:180
$$ 2 pcpd*3:0
$$   pcpd*4:180
$$   pcpd*2:0
$$   pcpd*3:180
$$   pcpd  :0
$$   pcpd*2:180
$$   pcpd*4:0
$$   pcpd*2:180
$$   pcpd*3:0
$$   lo to 2 times 2
$$ 3 pcpd*3:180
$$   pcpd*4:0
$$   pcpd*2:180
$$   pcpd*3:0
$$   pcpd  :180
$$   pcpd*2:0
$$   pcpd*4:180
$$   pcpd*2:0
$$   pcpd*3:180
$$   jump to 1
$$ 
##$PARAMETER FILE=	(datafile, ASCII, c:/Users/n16601rs/OneDrive%20-%20The%20University%20of%20Manchester/MS%20U-Sb/OG%20compounds/NMR-CvH%20MSbH2/NMR-CvH%20MSbH2/1H%20and%2013C%20NMR%20of%20Na(15c5)SbH2/11/fid, 0)
$$ 
##$PARAMETER FILE=	(format.temp, ASCII, c:/Users/n16601rs/OneDrive%20-%20The%20University%20of%20Manchester/MS%20U-Sb/OG%20compounds/NMR-CvH%20MSbH2/NMR-CvH%20MSbH2/1H%20and%2013C%20NMR%20of%20Na(15c5)SbH2/11/format.temp, 0)
$$ EDIT_PAR COMMAND FILE
$$ 
$$ DI_MODE         LONG
$$ ED_ENTRY        ACQU
$$ ORDER           FILE
$$ 
$$ 
$$ HEADER		"F2 - Acquisition Parameters"
$$ T_NAME		Date_
$$ 		TYPE	R64
$$ 		CLASS	ACQU
$$ 		SUBRANGE 0.0 50000000
$$ 		REL	"Date_=itodate(DATE)"
$$ 		INV_REL	"DATE=datetoi(Date_,DATE)"
$$ 		FORMAT	"%14.0f"
$$ 		TEXT	" "
$$ END
$$ T_NAME		Time
$$ 		TYPE	R32
$$ 		CLASS	ACQU
$$ 		SUBRANGE 0.0 1000000
$$ 		REL	"Time=itotime(DATE)"
$$ 		INV_REL	"DATE=timetoi(Time,DATE)"
$$ 		FORMAT	"%14.2f"
$$ 		TEXT	" "
$$ END
$$ NAME		INSTRUM
$$ 		TEXT	" "
$$ END
$$ NAME		PROBHD
$$ 		FORMAT	"%14.14s"
$$ 		TEXT	" "
$$ END
$$ NAME		PULPROG
$$ 		TEXT	" "
$$ END
$$ NAME		TD
$$ 		TEXT	" "
$$ END
$$ NAME		SOLVENT
$$ 		TEXT	" "
$$ END
$$ NAME		NS
$$ 		TEXT	" "
$$ END
$$ NAME		DS
$$ 		TEXT	" "
$$ END
$$ T_NAME		SWH
$$ 		TYPE	R32
$$ 		CLASS	ACQU
$$ 		SUBRANGE 0.0 1e8
$$ 		REL	"SWH=SW*SFO1"
$$ 		INV_REL "SW=SWH/SFO1"
$$ 		UNIT	"Hz"
$$ 		FORMAT	"%14.3f Hz"
$$ 		TEXT	" "
$$ END
$$ T_NAME          FIDRES
$$                 TYPE    R32
$$                 CLASS   ACQU
$$                 SUBRANGE 0.0 100000
$$                 REL     "FIDRES=SW*SFO1/TD"
$$                 INV_REL "TD = nextpow(SW*SFO1/FIDRES)"
$$ 		UNIT	"Hz"
$$ 		FORMAT	"%14.6f Hz"
$$ 		TEXT	" "
$$ END
$$ T_NAME          AQ
$$ 		TYPE	R32
$$ 		CLASS	ACQU
$$ 		SUBRANGE 0.0 1000
$$ 		REL	"AQ=aqcalc(SW,SFO1,TD,DIGTYP)"
$$ 		INV_REL	"TD=tdcalc(SW,SFO1,1.0e6*AQ,DIGTYP)"
$$ 		UNIT	"sec"
$$ 		FORMAT	"%14.7f sec"
$$ 		TEXT	" "
$$ END
$$ NAME		RG
$$ 		TEXT	" "
$$ END
$$ T_NAME          DW
$$ 		TYPE	R32
$$ 		CLASS	ACQU
$$ 		SUBRANGE 0.0 1000000
$$ 		REL	"DW=1/(2*SW*SFO1)"
$$ 		INV_REL	"SW=1000000/(2*(0.005+DW)*SFO1)"
$$ 		UNIT	"usec"
$$ 		FORMAT	"%14.3lf usec"
$$ 		TEXT	" "
$$ END
$$ NAME		DE
$$ 		FORMAT	"%14.2f usec"
$$ 		TEXT	" "
$$ END
$$ NAME		TE
$$ 		FORMAT	"%14.1f K"
$$ 		TEXT	" "
$$ END
$$ T_NAME		D1
$$ 		TYPE	R32
$$ 		CLASS	ACQU
$$ 		SUBRANGE 0.0 1e38
$$ 		REL	"D1=D[1]"
$$ 		INV_REL	"D[1]=D1"
$$ 		UNIT	"sec"
$$ 		FORMAT	"%14.8f sec"
$$ 		TEXT	" "
$$ END
$$ T_NAME		D11
$$ 		TYPE	R32
$$ 		CLASS	ACQU
$$ 		SUBRANGE 0.0 1e38
$$ 		REL	"D11=D[11]"
$$ 		INV_REL	"D[11]=D11"
$$ 		UNIT	"sec"
$$ 		FORMAT	"%14.8f sec"
$$ 		TEXT	" "
$$ END
$$ NAME		TD0
$$ 		TEXT	" "
$$ END
$$ HEADER		"======== CHANNEL f1 ========"
$$ NAME		SFO1
$$ 		FORMAT	"%14.7f MHz"
$$ 		TEXT	" "
$$ END
$$ NAME		NUC1
$$ 		NONEDIT
$$ 		TEXT	" "
$$ END
$$ T_NAME		P1
$$ 		TYPE	R32
$$ 		CLASS	ACQU
$$ 		SUBRANGE 0.0 1.0e10
$$ 		REL	"P1=P[1]"
$$ 		INV_REL	"P[1]=P1"
$$ 		UNIT	"usec"
$$ 		FORMAT	"%14.2f usec"
$$ 		TEXT	" "
$$ END
$$ T_NAME		PLW1
$$ 		TYPE	R32
$$ 		CLASS	ACQU
$$ 		SUBRANGE 0 121
$$ 		REL	"PLW1=PLW[1]"
$$ 		INV_REL	"PLW[1]=PLW1"
$$ 		UNIT	"W"
$$ 		FORMAT	"%14.8f W"
$$ 		TEXT	"power PLW1 "
$$ END
$$ HEADER		"======== CHANNEL f2 ========"
$$ NAME		SFO2
$$ 		FORMAT	"%14.7f MHz"
$$ 		TEXT	" "
$$ END
$$ NAME		NUC2
$$ 		NONEDIT
$$ 		TEXT	" "
$$ END
$$ NAME		CPDPRG[2]
$$ 		TEXT	" "
$$ END
$$ T_NAME		PCPD2
$$ 		TYPE	R32
$$ 		CLASS	ACQU
$$ 		SUBRANGE 0 1e38
$$ 		REL	"PCPD2=PCPD[2]"
$$ 		INV_REL	"PCPD[2]=PCPD2"
$$ 		UNIT	"usec"
$$ 		FORMAT	"%14.2f usec"
$$ 		TEXT	" "
$$ END
$$ T_NAME		PLW2
$$ 		TYPE	R32
$$ 		CLASS	ACQU
$$ 		SUBRANGE 0 36.8
$$ 		REL	"PLW2=PLW[2]"
$$ 		INV_REL	"PLW[2]=PLW2"
$$ 		UNIT	"W"
$$ 		FORMAT	"%14.8f W"
$$ 		TEXT	"power PLW2 "
$$ END
$$ T_NAME		PLW12
$$ 		TYPE	R32
$$ 		CLASS	ACQU
$$ 		SUBRANGE 0 36.8
$$ 		REL	"PLW12=PLW[12]"
$$ 		INV_REL	"PLW[12]=PLW12"
$$ 		UNIT	"W"
$$ 		FORMAT	"%14.8f W"
$$ 		TEXT	"power PLW12 "
$$ END
$$ T_NAME		PLW13
$$ 		TYPE	R32
$$ 		CLASS	ACQU
$$ 		SUBRANGE 0 36.8
$$ 		REL	"PLW13=PLW[13]"
$$ 		INV_REL	"PLW[13]=PLW13"
$$ 		UNIT	"W"
$$ 		FORMAT	"%14.8f W"
$$ 		TEXT	"power PLW13 "
$$ END
$$ 
##$PARAMETER FILE=	(intrng, ASCII, c:/Users/n16601rs/OneDrive%20-%20The%20University%20of%20Manchester/MS%20U-Sb/OG%20compounds/NMR-CvH%20MSbH2/NMR-CvH%20MSbH2/1H%20and%2013C%20NMR%20of%20Na(15c5)SbH2/11/pdata/1/intrng, 0)
$$ P 0
$$ 150.543352   148.808562
$$ 136.198539   134.791756
$$ 124.251817   122.684676
$$ 69.124877   68.439708
$$ 
##$PARAMETER FILE=	(parm.txt, ASCII, c:/Users/n16601rs/OneDrive%20-%20The%20University%20of%20Manchester/MS%20U-Sb/OG%20compounds/NMR-CvH%20MSbH2/NMR-CvH%20MSbH2/1H%20and%2013C%20NMR%20of%20Na(15c5)SbH2/11/pdata/1/parm.txt, 0)
$$ 
$$ Current Data Parameters
$$ NAME           KDP035.2              
$$ EXPNO                11              
$$ PROCNO                1              
$$ 
$$ F2 - Acquisition Parameters
$$ Date_          20220215              
$$ Time              19.15              
$$ INSTRUM           Spect              
$$ PROBHD   5 mm DUL 13C-1              
$$ PULPROG          zgpg30              
$$ TD                65536              
$$ SOLVENT             Pyr              
$$ NS                  512              
$$ DS                    4              
$$ SWH           18028.846 Hz           
$$ FIDRES         0.275098 Hz           
$$ AQ            1.8175317 sec          
$$ RG                 1030              
$$ DW               27.733 usec         
$$ DE                 6.50 usec         
$$ TE                300.0 K            
$$ D1           1.00000000 sec          
$$ D11          0.03000000 sec          
$$ TD0                   1              
$$ 
$$ ======== CHANNEL f1 ========
$$ SFO1         75.4903838 MHz          
$$ NUC1                13C              
$$ P1                 8.00 usec         
$$ PLW1        25.28000069 W            
$$ 
$$ ======== CHANNEL f2 ========
$$ SFO2        300.1912008 MHz          
$$ NUC2                 1H              
$$ CPDPRG[2        waltz16              
$$ PCPD2             90.00 usec         
$$ PLW2         9.24370003 W            
$$ PLW12        0.09100500 W            
$$ PLW13        0.04577500 W            
$$ 
$$ F2 - Processing parameters
$$ SI                32768              
$$ SF           75.4828360 MHz          
$$ WDW                  EM              
$$ SSB      0              
$$ LB                 1.00 Hz           
$$ GB       0              
$$ PC                 1.40              
$$ 
##$PARAMETER FILE=	(procs, ASCII, c:/Users/n16601rs/OneDrive%20-%20The%20University%20of%20Manchester/MS%20U-Sb/OG%20compounds/NMR-CvH%20MSbH2/NMR-CvH%20MSbH2/1H%20and%2013C%20NMR%20of%20Na(15c5)SbH2/11/pdata/1/procs, 0)
$$ ##TITLE= Parameter file, TOPSPIN		Version 3.2
$$ ##JCAMPDX= 5.0
$$ ##DATATYPE= Parameter Values
$$ ##NPOINTS= 1	$$ modification sequence number
$$ ##ORIGIN= Bruker BioSpin GmbH
$$ ##OWNER= logout
$$ $$ 2022-02-15 19:15:17.518 +0100  logout@kalin.chemie.uni-marburg.de
$$ $$ /nmrdata/data/akhaenisch/nmr/KDP035.2/11/pdata/1/procs
$$ $$ process /opt/topspin3.2pl7/prog/mod/dirdata
$$ ##$ABSF1= 219.4174
$$ ##$ABSF2= -19.42957
$$ ##$ABSG= 5
$$ ##$ABSL= 3
$$ ##$ALPHA= 0
$$ ##$AQORDER= 0
$$ ##$ASSFAC= 0
$$ ##$ASSFACI= 0
$$ ##$ASSFACX= 0
$$ ##$ASSWID= 0
$$ ##$AUNMP= <MR_proc_1d>
$$ ##$AXLEFT= 0
$$ ##$AXNAME= <>
$$ ##$AXNUC= <13C>
$$ ##$AXRIGHT= 0
$$ ##$AXTYPE= 0
$$ ##$AXUNIT= <>
$$ ##$AZFE= 0.1
$$ ##$AZFW= 0.5
$$ ##$BCFW= 0
$$ ##$BC_mod= 0
$$ ##$BYTORDP= 0
$$ ##$COROFFS= 0
$$ ##$CY= 15
$$ ##$DATMOD= 1
$$ ##$DC= 0
$$ ##$DFILT= <>
$$ ##$DTYPP= 0
$$ ##$ERETIC= no
$$ ##$F1P= 219.417404174805
$$ ##$F2P= -19.4295590453663
$$ ##$FCOR= 0
$$ ##$FTSIZE= 32768
$$ ##$FT_mod= 6
$$ ##$GAMMA= 0
$$ ##$GB= 0
$$ ##$INTBC= 1
$$ ##$INTSCL= 1
$$ ##$ISEN= 30
$$ ##$LB= 1
$$ ##$LEV0= 0
$$ ##$LPBIN= 0
$$ ##$MAXI= 10000
$$ ##$MC2= 0
$$ ##$MEAN= 0
$$ ##$ME_mod= 0
$$ ##$MI= 0
$$ ##$MddCEXP= no
$$ ##$MddCT_SP= no
$$ ##$MddF180= no
$$ ##$MddLAMBDA= 0
$$ ##$MddMEMORY= 0
$$ ##$MddMERGE= 0
$$ ##$MddNCOMP= 0
$$ ##$MddNITER= 0
$$ ##$MddNOISE= 0
$$ ##$MddPHASE= 0
$$ ##$MddSEED= 0
$$ ##$MddSRSIZE= 0
$$ ##$Mdd_CsALG= 0
$$ ##$Mdd_CsLAMBDA= 0
$$ ##$Mdd_CsNITER= 0
$$ ##$Mdd_CsNORM= 0
$$ ##$Mdd_CsZF= 0
$$ ##$Mdd_mod= 0
$$ ##$NCOEF= 0
$$ ##$NC_proc= -5
$$ ##$NLEV= 6
$$ ##$NOISF1= 0
$$ ##$NOISF2= 0
$$ ##$NSP= 0
$$ ##$NTH_PI= 0
$$ ##$NZP= 0
$$ ##$OFFSET= 219.4174
$$ ##$PC= 1.4
$$ ##$PHC0= 26.8174
$$ ##$PHC1= -50.41397
$$ ##$PH_mod= 1
$$ ##$PKNL= yes
$$ ##$PPARMOD= 0
$$ ##$PPDIAG= 0
$$ ##$PPIPTYP= 0
$$ ##$PPMPNUM= 2147483647
$$ ##$PPRESOL= 1
$$ ##$PSCAL= 4
$$ ##$PSIGN= 0
$$ ##$PYNMP= <proc.py>
$$ ##$REVERSE= no
$$ ##$SF= 75.482836
$$ ##$SI= 32768
$$ ##$SIGF1= 0
$$ ##$SIGF2= 0
$$ ##$SINO= 80
$$ ##$SIOLD= 32768
$$ ##$SPECTYP= <>
$$ ##$SREGLST= <13C.Pyr>
$$ ##$SSB= 0
$$ ##$STSI= 32768
$$ ##$STSR= 0
$$ ##$SW_p= 18028.8461538462
$$ ##$SYMM= 0
$$ ##$S_DEV= 0
$$ ##$TDeff= 65536
$$ ##$TDoff= 0
$$ ##$TI= <>
$$ ##$TILT= no
$$ ##$TM1= 0
$$ ##$TM2= 0
$$ ##$TOPLEV= 0
$$ ##$USERP1= <user>
$$ ##$USERP2= <user>
$$ ##$USERP3= <user>
$$ ##$USERP4= <user>
$$ ##$USERP5= <user>
$$ ##$WDW= 1
$$ ##$XDIM= 64
$$ ##$YMAX_p= 521872631
$$ ##$YMIN_p= -3885436
$$ ##END=
$$ 
##$PARAMETER FILE=	(pulseprogram, ASCII, c:/Users/n16601rs/OneDrive%20-%20The%20University%20of%20Manchester/MS%20U-Sb/OG%20compounds/NMR-CvH%20MSbH2/NMR-CvH%20MSbH2/1H%20and%2013C%20NMR%20of%20Na(15c5)SbH2/11/pulseprogram, 0)
$$ # 1 "/opt/topspin3.2pl7/exp/stan/nmr/lists/pp/zgpg30"
$$ ;zgpg30
$$ ;avance-version (12/01/11)
$$ ;1D sequence with power-gated decoupling
$$ ;using 30 degree flip angle
$$ ;
$$ ;$CLASS=HighRes
$$ ;$DIM=1D
$$ ;$TYPE=
$$ ;$SUBTYPE=
$$ ;$COMMENT=
$$ ;$RECOMMEND=y
$$ 
$$ 
$$ # 1 "/opt/topspin3.2pl7/exp/stan/nmr/lists/pp/Avance.incl" 1
$$ ;Avance2.incl
$$ ;   for TCU3
$$ ;
$$ ;avance-version (13/06/17)
$$ ;
$$ ;$CLASS=HighRes Incl
$$ ;$COMMENT=
$$ # 145 "/opt/topspin3.2pl7/exp/stan/nmr/lists/pp/Avance.incl"
$$ ;$Id: Avance2.incl,v 1.23.8.3 2013/08/30 09:44:49 ber Exp $
$$ # 14 "/opt/topspin3.2pl7/exp/stan/nmr/lists/pp/zgpg30" 2
$$ 
$$ # 1 "/opt/topspin3.2pl7/exp/stan/nmr/lists/pp/Delay.incl" 1
$$ ;Delay.incl  -  include file for commonly used delays
$$ ;
$$ ;version (13/08/07)
$$ ;
$$ ;$CLASS=HighRes Incl
$$ ;$COMMENT=
$$ 
$$ # 9 "/opt/topspin3.2pl7/exp/stan/nmr/lists/pp/Delay.incl"
$$ ;general delays
$$ 
$$ define delay DELTA
$$ define delay DELTA1
$$ define delay DELTA2
$$ define delay DELTA3
$$ define delay DELTA4
$$ define delay DELTA5
$$ define delay DELTA6
$$ define delay DELTA7
$$ define delay DELTA8
$$ define delay DELTA9
$$ define delay DELTA10
$$ define delay DELTA11
$$ define delay DELTA12
$$ define delay DELTA13
$$ define delay DELTA14
$$ define delay DELTA15
$$ define delay DELTA16
$$ 
$$ define delay TAU
$$ define delay TAU1
$$ define delay TAU2
$$ define delay TAU3
$$ define delay TAU4
$$ define delay TAU5
$$ define delay TAU6
$$ define delay TAU7
$$ define delay TAU8
$$ define delay TAU9
$$ # 40 "/opt/topspin3.2pl7/exp/stan/nmr/lists/pp/Delay.incl"
$$ define delay INCR1
$$ define delay INCR2
$$ define delay INCR3
$$ define delay INCR4
$$ define delay INCR5
$$ define delay INCR6
$$ 
$$ 
$$ ;delays for centering pulses
$$ # 50 "/opt/topspin3.2pl7/exp/stan/nmr/lists/pp/Delay.incl"
$$ define delay CEN_HN1
$$ define delay CEN_HN2
$$ define delay CEN_HN3
$$ define delay CEN_HC1
$$ define delay CEN_HC2
$$ define delay CEN_HC3
$$ define delay CEN_HC4
$$ define delay CEN_HP1
$$ define delay CEN_HP2
$$ define delay CEN_CN1
$$ define delay CEN_CN2
$$ define delay CEN_CN3
$$ define delay CEN_CN4
$$ define delay CEN_CP1
$$ define delay CEN_CP2
$$ 
$$ 
$$ ;loop counters
$$ # 69 "/opt/topspin3.2pl7/exp/stan/nmr/lists/pp/Delay.incl"
$$ define loopcounter COUNTER
$$ define loopcounter SCALEF
$$ define loopcounter FACTOR1
$$ define loopcounter FACTOR2
$$ define loopcounter FACTOR3
$$ define loopcounter FACTOR4
$$ define loopcounter FACTOR5
$$ define loopcounter FACTOR6
$$ 
$$ 
$$ # 80 "/opt/topspin3.2pl7/exp/stan/nmr/lists/pp/Delay.incl"
$$ ;$Id: Delay.incl,v 1.13.8.2 2013/08/30 09:44:49 ber Exp $
$$ # 15 "/opt/topspin3.2pl7/exp/stan/nmr/lists/pp/zgpg30" 2
$$ 
$$ 
$$ # 18 "/opt/topspin3.2pl7/exp/stan/nmr/lists/pp/zgpg30"
$$ "d11=30m"
$$ 
$$ 
$$ "DELTA=d1-100m"
$$ # 24 "/opt/topspin3.2pl7/exp/stan/nmr/lists/pp/zgpg30"
$$ "acqt0=-p1*0.66/3.1416"
$$ 
$$ 
$$ # 1 "mc_line 27 file /opt/topspin3.2pl7/exp/stan/nmr/lists/pp/zgpg30 exp. def. part of mc cmd. before ze"
$$ define delay MCWRK
$$ define delay MCREST
$$ "MCREST = 30m - 30m"
$$ "MCWRK = 0.333333*30m"
$$ 
$$     dccorr
$$ # 27 "/opt/topspin3.2pl7/exp/stan/nmr/lists/pp/zgpg30"
$$ 1 ze
$$ # 1 "mc_line 27 file /opt/topspin3.2pl7/exp/stan/nmr/lists/pp/zgpg30 exp. def. of mc cmd. after ze"
$$ # 28 "/opt/topspin3.2pl7/exp/stan/nmr/lists/pp/zgpg30"
$$   d11 pl12:f2
$$ # 1 "mc_line 29 file /opt/topspin3.2pl7/exp/stan/nmr/lists/pp/zgpg30 exp. start label for mc cmd."
$$ 2 MCWRK  * 2 do:f2
$$ LBLF0, MCWRK 
$$   MCREST
$$ # 30 "/opt/topspin3.2pl7/exp/stan/nmr/lists/pp/zgpg30"
$$   10u pl13:f2
$$   d11 cpd2:f2
$$   DELTA
$$   4u do:f2
$$   10u pl12:f2
$$   100m cpd2:f2
$$   p1*0.33 ph1
$$   go=2 ph31
$$ # 1 "mc_line 38 file /opt/topspin3.2pl7/exp/stan/nmr/lists/pp/zgpg30 exp. mc cmd. in line"
$$   MCWRK do:f2 pl13:f2 wr #0
$$   MCWRK zd
$$   lo to LBLF0 times td0
$$ 
$$   MCWRK
$$ # 39 "/opt/topspin3.2pl7/exp/stan/nmr/lists/pp/zgpg30"
$$ exit
$$ # 42 "/opt/topspin3.2pl7/exp/stan/nmr/lists/pp/zgpg30"
$$ ph1=0 2 2 0 1 3 3 1
$$ ph31=0 2 2 0 1 3 3 1
$$ 
$$ 
$$ ;pl1 : f1 channel - power level for pulse (default)
$$ ;pl12: f2 channel - power level for CPD/BB decoupling
$$ ;pl13: f2 channel - power level for second CPD/BB decoupling
$$ ;p1 : f1 channel -  90 degree high power pulse
$$ ;d1 : relaxation delay; 1-5 * T1
$$ ;d11: delay for disk I/O                             [30 msec]
$$ ;ns: 1 * n, total number of scans: NS * TD0
$$ ;cpd2: decoupling according to sequence defined by cpdprg2
$$ ;pcpd2: f2 channel - 90 degree pulse for decoupling sequence
$$ # 58 "/opt/topspin3.2pl7/exp/stan/nmr/lists/pp/zgpg30"
$$ ;$Id: zgpg30,v 1.12.6.1 2012/01/31 17:56:42 ber Exp $
$$ 
##$PARAMETER FILE=	(title, ASCII, c:/Users/n16601rs/OneDrive%20-%20The%20University%20of%20Manchester/MS%20U-Sb/OG%20compounds/NMR-CvH%20MSbH2/NMR-CvH%20MSbH2/1H%20and%2013C%20NMR%20of%20Na(15c5)SbH2/11/pdata/1/title, 0)
$$ 
$$ 
##$PARAMETER FILE=	(uxnmr.par, ASCII, c:/Users/n16601rs/OneDrive%20-%20The%20University%20of%20Manchester/MS%20U-Sb/OG%20compounds/NMR-CvH%20MSbH2/NMR-CvH%20MSbH2/1H%20and%2013C%20NMR%20of%20Na(15c5)SbH2/11/uxnmr.par, 0)
$$ ##TITLE= Parameter file, TOPSPIN		Version 3.2
$$ ##JCAMPDX= 5.0
$$ ##DATATYPE= Parameter Values
$$ ##NPOINTS= 959	$$ modification sequence number
$$ ##ORIGIN= Bruker BioSpin GmbH
$$ ##OWNER= nmrsu
$$ $$ 2022-01-24 10:47:14.548 +0100  logout@kalin.chemie.uni-marburg.de
$$ $$ /opt/topspin3.2pl7/conf/instr/Spect/uxnmr.par
$$ $$ process /opt/topspin3.2pl7/prog/mod/hconfserver
$$ ##$ACB= 0
$$ ##$ACBTAT= (0..23)
$$ 0 66 66 50 0 0 0 0 0 0 0 0 0 0 0 0 0 0 0 0 0 0 0 0
$$ ##$ACBTBA= (0..23)
$$ 0 1 1 0 0 0 0 0 0 0 0 0 0 0 0 0 0 0 0 0 0 0 0 0
$$ ##$ACBTBLK= (0..23)
$$ 0 0 0 0 0 0 0 0 0 0 0 0 0 0 0 0 0 0 0 0 0 0 0 0
$$ ##$ACBTCTL= (0..23)
$$ 0 0 0 0 0 0 0 0 0 0 0 0 0 0 0 0 0 0 0 0 0 0 0 0
$$ ##$ACBTDI= (0..23)
$$ 0 102 102 72 0 0 0 0 0 0 0 0 0 0 0 0 0 0 0 0 0 0 0 0
$$ ##$ACBTDM= (0..23)
$$ 0 10 10 0 0 0 0 0 0 0 0 0 0 0 0 0 0 0 0 0 0 0 0 0
$$ ##$ACBTFHI= (0..23)
$$ 0 400 400 0 0 0 0 0 0 0 0 0 0 0 0 0 0 0 0 0 0 0 0 0
$$ ##$ACBTFL= (0..23)
$$ 0 73 74 8 0 0 0 0 0 0 0 0 0 0 0 0 0 0 0 0 0 0 0 0
$$ ##$ACBTFLO= (0..23)
$$ 0 14 14 0 0 0 0 0 0 0 0 0 0 0 0 0 0 0 0 0 0 0 0 0
$$ ##$ACBTINP= (0..23)
$$ 0 1 2 3 0 0 0 0 0 0 0 0 0 0 0 0 0 0 0 0 0 0 0 0
$$ ##$ACBTOUT= (0..23)
$$ 0 1 2 0 0 0 0 0 0 0 0 0 0 0 0 0 0 0 0 0 0 0 0 0
$$ ##$ACBTPO= (0..23)
$$ 0 150000 60000 20000 0 0 0 0 0 0 0 0 0 0 0 0 0 0 0 0 0 0 0 0
$$ ##$ACBTPW= (0..23)
$$ 0 10 10 0 0 0 0 0 0 0 0 0 0 0 0 0 0 0 0 0 0 0 0 0
$$ ##$ACBTSB= (0..23)
$$ 0 0 0 0 0 0 0 0 0 0 0 0 0 0 0 0 0 0 0 0 0 0 0 0
$$ ##$ACBTSDT= (0..23)
$$ 0 0 0 0 0 0 0 0 0 0 0 0 0 0 0 0 0 0 0 0 0 0 0 0
$$ ##$ACBTY= <no>
$$ ##$AMPDFLT= no
$$ ##$AQSBDCH= (0..95)
$$ 0 0 0 0 0 0 0 255 255 255 255 255 255 255 255 255 255 255 255 255 255 255
$$ 255 255 255 255 255 255 255 255 255 255 255 255 255 255 255 255 255 255
$$ 255 255 255 255 255 255 255 255 255 255 255 255 255 255 255 255 255 255
$$ 255 255 255 255 255 255 255 255 255 255 255 255 255 255 255 255 255 255
$$ 255 255 255 255 255 255 255 255 255 255 255 255 255 255 255 255 255 255
$$ 255 255
$$ ##$AQSBDHW= (0..95)
$$ 1 1 4 4 0 0 0 255 255 255 255 255 255 255 255 255 255 255 255 255 255 255
$$ 255 255 255 255 255 255 255 255 255 255 255 255 255 255 255 255 255 255
$$ 255 255 255 255 255 255 255 255 255 255 255 255 255 255 255 255 255 255
$$ 255 255 255 255 255 255 255 255 255 255 255 255 255 255 255 255 255 255
$$ 255 255 255 255 255 255 255 255 255 255 255 255 255 255 255 255 255 255
$$ 255 255
$$ ##$AQSBDID= (0..95)
$$ 82 88 83 83 65 67 66 255 255 255 255 255 255 255 255 255 255 255 255 255
$$ 255 255 255 255 255 255 255 255 255 255 255 255 255 255 255 255 255 255
$$ 255 255 255 255 255 255 255 255 255 255 255 255 255 255 255 255 255 255
$$ 255 255 255 255 255 255 255 255 255 255 255 255 255 255 255 255 255 255
$$ 255 255 255 255 255 255 255 255 255 255 255 255 255 255 255 255 255 255
$$ 255 255 255 255
$$ ##$AQSBDNO= (0..95)
$$ 1 1 1 2 1 1 1 255 255 255 255 255 255 255 255 255 255 255 255 255 255 255
$$ 255 255 255 255 255 255 255 255 255 255 255 255 255 255 255 255 255 255
$$ 255 255 255 255 255 255 255 255 255 255 255 255 255 255 255 255 255 255
$$ 255 255 255 255 255 255 255 255 255 255 255 255 255 255 255 255 255 255
$$ 255 255 255 255 255 255 255 255 255 255 255 255 255 255 255 255 255 255
$$ 255 255
$$ ##$AQSBDSL= (0..95)
$$ 2 3 4 5 9 11 25 255 255 255 255 255 255 255 255 255 255 255 255 255 255
$$ 255 255 255 255 255 255 255 255 255 255 255 255 255 255 255 255 255 255
$$ 255 255 255 255 255 255 255 255 255 255 255 255 255 255 255 255 255 255
$$ 255 255 255 255 255 255 255 255 255 255 255 255 255 255 255 255 255 255
$$ 255 255 255 255 255 255 255 255 255 255 255 255 255 255 255 255 255 255
$$ 255 255 255
$$ ##$AQSBDTY= (0..95)
$$ 98 2 16 16 5 9 7 255 255 255 255 255 255 255 255 255 255 255 255 255 255
$$ 255 255 255 255 255 255 255 255 255 255 255 255 255 255 255 255 255 255
$$ 255 255 255 255 255 255 255 255 255 255 255 255 255 255 255 255 255 255
$$ 255 255 255 255 255 255 255 255 255 255 255 255 255 255 255 255 255 255
$$ 255 255 255 255 255 255 255 255 255 255 255 255 255 255 255 255 255 255
$$ 255 255 255
$$ ##$AQSBUAD= (0..95)
$$ 16 52 36 37 54 26 32 255 255 255 255 255 255 255 255 255 255 255 255 255
$$ 255 255 255 255 255 255 255 255 255 255 255 255 255 255 255 255 255 255
$$ 255 255 255 255 255 255 255 255 255 255 255 255 255 255 255 255 255 255
$$ 255 255 255 255 255 255 255 255 255 255 255 255 255 255 255 255 255 255
$$ 255 255 255 255 255 255 255 255 255 255 255 255 255 255 255 255 255 255
$$ 255 255 255 255
$$ ##$AQSECL= (0..95)
$$ 0 3 4 3 0 3 255 255 255 255 255 255 255 255 255 255 255 255 255 255 255
$$ 255 255 255 255 255 255 255 255 255 255 255 255 255 255 255 255 255 255
$$ 255 255 255 255 255 255 255 255 255 255 255 255 255 255 255 255 255 255
$$ 255 255 255 255 255 255 255 255 255 255 255 255 255 255 255 255 255 255
$$ 255 255 255 255 255 255 255 255 255 255 255 255 255 255 255 255 255 255
$$ 255 255 255
$$ ##$AQSECLS= (0..95)
$$ 0 7 1 2 0 0 255 255 255 255 255 255 255 255 255 255 255 255 255 255 255
$$ 255 255 255 255 255 255 255 255 255 255 255 255 255 255 255 255 255 255
$$ 255 255 255 255 255 255 255 255 255 255 255 255 255 255 255 255 255 255
$$ 255 255 255 255 255 255 255 255 255 255 255 255 255 255 255 255 255 255
$$ 255 255 255 255 255 255 255 255 255 255 255 255 255 255 255 255 255 255
$$ 255 255 255
$$ ##$AQSETH1= <no>
$$ ##$AQSETH2= <no>
$$ ##$AQSSPLT= no
$$ ##$ATT19F= (0..1)
$$ 0 0
$$ ##$ATT1H= (0..1)
$$ 0 0
$$ ##$ATT3H= (0..1)
$$ 0 0
$$ ##$ATTX= (0..1)
$$ 0 0
$$ ##$ATTY= (0..1)
$$ 0 0
$$ ##$ATTZ= (0..1)
$$ 0 0
$$ ##$BACSAIR= yes
$$ ##$BACSCAP= 60
$$ ##$BACSDEL= 10
$$ ##$BACSFCM= no
$$ ##$BACSOPT= <>
$$ ##$BACSTY= <tty08>
$$ ##$BARPTY= <no>
$$ ##$BFREQ= 300.19
$$ ##$BGAETH1= <no>
$$ ##$BGAETH2= <no>
$$ ##$BGAETH3= <no>
$$ ##$BGAETH4= <no>
$$ ##$BGAETH5= <no>
$$ ##$BGAETH6= <no>
$$ ##$BGAETH7= <no>
$$ ##$BGAETH8= <no>
$$ ##$BIRDS= yes
$$ ##$BMPC= 0
$$ ##$BMPCTY= <no>
$$ ##$BPSUTY= <no>
$$ ##$BSMS= 1
$$ ##$BSMS19FLock= yes
$$ ##$BSMSETH= <no>
$$ ##$BSMSTY= <tty02>
$$ ##$BgaChMap= (0..7)
$$ 15 15 15 15 15 15 15 15
$$ ##$BgaChShimMap= (0..7)
$$ 0 0 0 0 0 0 0 0
$$ ##$Bla01Eth= <no>
$$ ##$Bla01Nam= <BLA2BB 150/60 20-400>
$$ ##$Bla01PN= <W1345049>
$$ ##$Bla01SN= <1373>
$$ ##$Bla02Eth= <no>
$$ ##$Bla02Nam= <BSMS 2HTX>
$$ ##$Bla02PN= <>
$$ ##$Bla02SN= <>
$$ ##$Bla03Eth= <no>
$$ ##$Bla03Nam= <>
$$ ##$Bla03PN= <>
$$ ##$Bla03SN= <>
$$ ##$Bla04Eth= <no>
$$ ##$Bla04Nam= <>
$$ ##$Bla04PN= <>
$$ ##$Bla04SN= <>
$$ ##$Bla05Eth= <no>
$$ ##$Bla05Nam= <>
$$ ##$Bla05PN= <>
$$ ##$Bla05SN= <>
$$ ##$Bla06Eth= <no>
$$ ##$Bla06Nam= <>
$$ ##$Bla06PN= <>
$$ ##$Bla06SN= <>
$$ ##$Bla07Eth= <no>
$$ ##$Bla07Nam= <>
$$ ##$Bla07PN= <>
$$ ##$Bla07SN= <>
$$ ##$Bla08Eth= <no>
$$ ##$Bla08Nam= <>
$$ ##$Bla08PN= <>
$$ ##$Bla08SN= <>
$$ ##$CFASMOD= (0..7)
$$ 1 1 1 1 1 1 1 1
$$ ##$CFASMUL= (0..7)
$$ 1 1 1 1 1 1 1 1
$$ ##$CNFTXDR= (0..7)
$$ 6 6 0 0 0 0 0 0
$$ ##$COMDIG2= 0
$$ ##$CPDBTY= <no>
$$ ##$CRCOTY= <no>
$$ ##$CSW1= (0..31)
$$ 0 0 0 0 0 0 0 0 0 0 0 0 0 0 0 0 0 0 0 0 0 0 0 0 0 0 0 0 0 0 0 0
$$ ##$CSW2= (0..31)
$$ 0 0 0 0 0 0 0 0 0 0 0 0 0 0 0 0 0 0 0 0 0 0 0 0 0 0 0 0 0 0 0 0
$$ ##$CSWNUM= (0..7)
$$ 0 0 0 0 0 0 0 0
$$ ##$Ctb1Eth= <no>
$$ ##$DATSTAT= no
$$ ##$DIGI140= (0..7)
$$ 0 0 0 0 0 0 0 0
$$ ##$DIGIB12= (0..7)
$$ 0 0 0 0 0 0 0 0
$$ ##$DIGIB16= (0..7)
$$ 0 0 0 0 0 0 0 0
$$ ##$DIGIFA= (0..7)
$$ 0 0 0 0 0 0 0 0
$$ ##$DIGIHA= (0..7)
$$ 0 0 0 0 0 0 0 0
$$ ##$DIGIHAF= (0..7)
$$ 0 0 0 0 0 0 0 0
$$ ##$DIGIHRD= (0..7)
$$ 0 0 0 0 0 0 0 0
$$ ##$DIGIIA= (0..7)
$$ 0 0 0 0 0 0 0 0
$$ ##$DIGIO16= (0..7)
$$ 0 0 0 0 0 0 0 0
$$ ##$DIGISA= (0..7)
$$ 0 0 0 0 0 0 0 0
$$ ##$DIGISAF= (0..7)
$$ 0 0 0 0 0 0 0 0
$$ ##$DIGISL= (0..7)
$$ 0 0 0 0 0 0 0 0
$$ ##$DIGITYI= (0..7)
$$ 0 0 0 0 0 0 0 0
$$ ##$DIGITYP= (0..7)
$$ 0 0 0 0 0 0 0 0
$$ ##$DIGITZ= 0
$$ ##$DPPFAC= 1
$$ ##$DRMSETH= <no>
$$ ##$DRU= yes
$$ ##$DRUETH01= <149.236.99.89>
$$ ##$DRUETH02= <no>
$$ ##$DRUETH03= <no>
$$ ##$DRUETH04= <no>
$$ ##$DRUETH05= <no>
$$ ##$DRUETH06= <no>
$$ ##$DRUETH07= <no>
$$ ##$DRUETH08= <no>
$$ ##$DRUETH09= <no>
$$ ##$DRUETH10= <no>
$$ ##$DRUETH11= <no>
$$ ##$DRUETH12= <no>
$$ ##$DRUETH13= <no>
$$ ##$DRUETH14= <no>
$$ ##$DRUETH15= <no>
$$ ##$DRUETH16= <no>
$$ ##$DRUETH17= <no>
$$ ##$DRUETH18= <no>
$$ ##$DRUETH19= <no>
$$ ##$DRUETH20= <no>
$$ ##$DRUETH21= <no>
$$ ##$DRUETH22= <no>
$$ ##$DRUETH23= <no>
$$ ##$DRUETH24= <no>
$$ ##$DRUETH25= <no>
$$ ##$DRUETH26= <no>
$$ ##$DRUETH27= <no>
$$ ##$DRUETH28= <no>
$$ ##$DRUETH29= <no>
$$ ##$DRUETH30= <no>
$$ ##$DRUETH31= <no>
$$ ##$DRUETH32= <no>
$$ ##$Description= <Avance-AV 300>
$$ ##$DppType= 0
$$ ##$FCUMEM= (0..7)
$$ 2093056 2093056 0 0 0 0 0 0
$$ ##$FCUPAL= (0..7)
$$ 260 260 0 0 0 0 0 0
$$ ##$FGSVTY= <no>
$$ ##$FQMIX= 0
$$ ##$FUNCMOD= <>
$$ ##$GCUTYPE= 2
$$ ##$GCUTYPE2= 0
$$ ##$GPREDEL= 0
$$ ##$GPSCUTY= <no>
$$ ##$GRADRES= 0
$$ ##$GTUTY= <no>
$$ ##$GradAmpGain= (0..1)
$$ 0 0
$$ ##$GradAmpMaxCurX= (0..1)
$$ 0 0
$$ ##$GradAmpMaxCurY= (0..1)
$$ 0 0
$$ ##$GradAmpMaxCurZ= (0..1)
$$ 10 0
$$ ##$GradAmpType= (0..1)
$$ 2 0
$$ ##$HDIETH1= <no>
$$ ##$HDIETH2= <no>
$$ ##$HDIETH3= <no>
$$ ##$HDIETH4= <no>
$$ ##$HFAC= 3
$$ ##$HPCU= 0
$$ ##$HPCUTY= <no>
$$ ##$HPTXLP= (0..3)
$$ -1 -1 -1 -1
$$ ##$HPTXPI= (0..3)
$$ 0 0 0 0
$$ ##$HPTXPO= (0..3)
$$ 0 0 0 0
$$ ##$HPTXTY= (0..3)
$$ 0 0 0 0
$$ ##$IF451= 0
$$ ##$IFREQ= 1
$$ ##$INTFPR= 0
$$ ##$IPSOETH= <>
$$ ##$LOCKCONF= <>
$$ ##$LOCKTY= <tty03>
$$ ##$LOCSWID= 0
$$ ##$LOCSWIF= 0
$$ ##$LVDSSPLITETH1= <no>
$$ ##$LVDSSPLITETH2= <no>
$$ ##$LVDSSPLITETH3= <no>
$$ ##$LVDSSPLITETH4= <no>
$$ ##$Location= <>
$$ ##$M2FAC= 0
$$ ##$MAS= 0
$$ ##$MASETIME= 10
$$ ##$MASITIME= 10
$$ ##$MASTY= <no>
$$ ##$MAS_CT= 0
$$ ##$MAS_SG= 0
$$ ##$MAS_TO= 0
$$ ##$MEMPRM= 0
$$ ##$MHFAC= 0
$$ ##$MXFAC= 0
$$ ##$NAMPD1= <1H/2H 1H>
$$ ##$NAMPD10= <>
$$ ##$NAMPD11= <>
$$ ##$NAMPD12= <>
$$ ##$NAMPD13= <>
$$ ##$NAMPD14= <>
$$ ##$NAMPD15= <>
$$ ##$NAMPD16= <>
$$ ##$NAMPD2= <1H/2H 2H>
$$ ##$NAMPD3= <XBB19F 2HS>
$$ ##$NAMPD4= <>
$$ ##$NAMPD5= <>
$$ ##$NAMPD6= <>
$$ ##$NAMPD7= <>
$$ ##$NAMPD8= <>
$$ ##$NAMPD9= <>
$$ ##$NFCU= 2
$$ ##$NFRED= 0
$$ ##$NMRCH= 2
$$ ##$NMRMEM= 16384
$$ ##$NPSGU= 0
$$ ##$NRCU= 1
$$ ##$NROUT= 1
$$ ##$NSGU= 2
$$ ##$OrderNo= <>
$$ ##$PAMPF1= (0..15)
$$ 75 24 96 64 0 0 0 0 0 0 0 0 0 0 0 0
$$ ##$PAMPF2= (0..15)
$$ 0 0 0 0 0 0 0 0 0 0 0 0 0 0 0 0
$$ ##$PAMPF3= (0..15)
$$ 0 0 0 0 0 0 0 0 0 0 0 0 0 0 0 0
$$ ##$PAMPF4= (0..15)
$$ 0 0 0 0 0 0 0 0 0 0 0 0 0 0 0 0
$$ ##$PAMPF5= (0..15)
$$ 0 0 0 0 0 0 0 0 0 0 0 0 0 0 0 0
$$ ##$PAMPF6= (0..15)
$$ 0 0 0 0 0 0 0 0 0 0 0 0 0 0 0 0
$$ ##$PAMPF7= (0..15)
$$ 0 0 0 0 0 0 0 0 0 0 0 0 0 0 0 0
$$ ##$PAMPF8= (0..15)
$$ 0 0 0 0 0 0 0 0 0 0 0 0 0 0 0 0
$$ ##$PH4= 0
$$ ##$PHF4TY= <no>
$$ ##$POWCHK= no
$$ ##$PRAMD1= (0..7)
$$ 2 0 0 536870912 0 0 0 0
$$ ##$PRAMD10= (0..7)
$$ 0 0 0 0 0 0 0 0
$$ ##$PRAMD11= (0..7)
$$ 0 0 0 0 0 0 0 0
$$ ##$PRAMD12= (0..7)
$$ 0 0 0 0 0 0 0 0
$$ ##$PRAMD13= (0..7)
$$ 0 0 0 0 0 0 0 0
$$ ##$PRAMD14= (0..7)
$$ 0 0 0 0 0 0 0 0
$$ ##$PRAMD15= (0..7)
$$ 0 0 0 0 0 0 0 0
$$ ##$PRAMD16= (0..7)
$$ 0 0 0 0 0 0 0 0
$$ ##$PRAMD17= (0..7)
$$ 0 0 0 0 0 0 0 0
$$ ##$PRAMD18= (0..7)
$$ 0 0 0 0 0 0 0 0
$$ ##$PRAMD19= (0..7)
$$ 0 0 0 0 0 0 0 0
$$ ##$PRAMD2= (0..7)
$$ 0 1048576 0 536870912 0 1048576 0 536870912
$$ ##$PRAMD20= (0..7)
$$ 0 0 0 0 0 0 0 0
$$ ##$PRAMD21= (0..7)
$$ 0 0 0 0 0 0 0 0
$$ ##$PRAMD3= (0..7)
$$ 2147483644 2131230719 2147483647 67108863 0 0 0 0
$$ ##$PRAMD4= (0..7)
$$ 0 0 0 0 0 0 0 0
$$ ##$PRAMD5= (0..7)
$$ 0 0 0 0 0 0 0 0
$$ ##$PRAMD6= (0..7)
$$ 0 0 0 0 0 0 0 0
$$ ##$PRAMD7= (0..7)
$$ 0 0 0 0 0 0 0 0
$$ ##$PRAMD8= (0..7)
$$ 0 0 0 0 0 0 0 0
$$ ##$PRAMD9= (0..7)
$$ 0 0 0 0 0 0 0 0
$$ ##$PRAMLED= (0..1)
$$ 15 15
$$ ##$PRAMP1= <tty10>
$$ ##$PRAMP2= <no>
$$ ##$PRAMP3= <no>
$$ ##$PRAMP4= <no>
$$ ##$PRAMP5= <no>
$$ ##$PRAMP6= <no>
$$ ##$PRAMP7= <no>
$$ ##$PRAMP8= <no>
$$ ##$PRAMPTP= 1
$$ ##$PREPTY= <no>
$$ ##$PREREC= (0..15)
$$ 0 0 0 0 0 0 0 0 0 0 0 0 0 0 0 0
$$ ##$PRESHLD= 0
$$ ##$PTS160= -1
$$ ##$PTSA2X= (0..7)
$$ 0 0 0 0 0 0 0 0
$$ ##$PTSF2X= (0..7)
$$ 0 0 0 0 0 0 0 0
$$ ##$PTSFMX= (0..19)
$$ 429.9 429.9 0 0 0 0 0 0 0 0 0 0 0 0 0 0 0 0 0 0
$$ ##$PULCHK= no
$$ ##$PramDutyCycPerc= (0..15)
$$ 2 2 2 0 0 0 0 0 0 0 0 0 0 0 0 0
$$ ##$PramPeakPowerW= (0..15)
$$ 100 300 500 0 0 0 0 0 0 0 0 0 0 0 0 0
$$ ##$PramPulWidthMs= (0..15)
$$ 0.02 0.1 0.1 0 0 0 0 0 0 0 0 0 0 0 0 0
$$ ##$PreampMod01PN= <Z003958>
$$ ##$PreampMod01SN= <00100>
$$ ##$PreampMod02PN= <Z003958>
$$ ##$PreampMod02SN= <00100>
$$ ##$PreampMod03PN= <Z003502>
$$ ##$PreampMod03SN= <00058>
$$ ##$PreampMod04PN= <>
$$ ##$PreampMod04SN= <>
$$ ##$PreampMod05PN= <>
$$ ##$PreampMod05SN= <>
$$ ##$PreampMod06PN= <>
$$ ##$PreampMod06SN= <>
$$ ##$PreampMod07PN= <>
$$ ##$PreampMod07SN= <>
$$ ##$PreampMod08PN= <>
$$ ##$PreampMod08SN= <>
$$ ##$PreampMod09PN= <>
$$ ##$PreampMod09SN= <>
$$ ##$PreampMod10PN= <>
$$ ##$PreampMod10SN= <>
$$ ##$PreampMod11PN= <>
$$ ##$PreampMod11SN= <>
$$ ##$PreampMod12PN= <>
$$ ##$PreampMod12SN= <>
$$ ##$PreampMod13PN= <>
$$ ##$PreampMod13SN= <>
$$ ##$PreampMod14PN= <>
$$ ##$PreampMod14SN= <>
$$ ##$PreampMod15PN= <>
$$ ##$PreampMod15SN= <>
$$ ##$PreampMod16PN= <>
$$ ##$PreampMod16SN= <>
$$ ##$PreampModBisDat= (0..15)
$$ 20081016 20081016 20050117 0 0 0 0 0 0 0 0 0 0 0 0 0
$$ ##$ProdigyEth= <no>
$$ ##$RCUCDS= (0..7)
$$ 0 0 0 0 0 0 0 0
$$ ##$RCUCFS= (0..7)
$$ 0 0 0 0 0 0 0 0
$$ ##$RCUCSS= (0..7)
$$ 0 0 0 0 0 0 0 0
$$ ##$RCUI2C1= (0..7)
$$ 0 0 0 0 0 0 0 0
$$ ##$RCUI2C2= (0..7)
$$ 0 0 0 0 0 0 0 0
$$ ##$RCUI2C3= (0..7)
$$ 0 0 0 0 0 0 0 0
$$ ##$RCUI2C4= (0..7)
$$ 0 0 0 0 0 0 0 0
$$ ##$RCUI2C5= (0..7)
$$ 0 0 0 0 0 0 0 0
$$ ##$RCUI2C6= (0..7)
$$ 0 0 0 0 0 0 0 0
$$ ##$RCUI2C7= (0..7)
$$ 0 0 0 0 0 0 0 0
$$ ##$RCUI2C8= (0..7)
$$ 0 0 0 0 0 0 0 0
$$ ##$RDCU= 0
$$ ##$RFSINPUT= (0..1)
$$ 0 0
$$ ##$RFSVTY= <no>
$$ ##$RGTYPE= (0..31)
$$ 9 0 0 0 0 0 0 0 0 0 0 0 0 0 0 0 0 0 0 0 0 0 0 0 0 0 0 0 0 0 0 0
$$ ##$RG_max= (0..31)
$$ 2050 0 0 0 0 0 0 0 0 0 0 0 0 0 0 0 0 0 0 0 0 0 0 0 0 0 0 0 0 0 0 0
$$ ##$RG_min= (0..31)
$$ 0.25 0 0 0 0 0 0 0 0 0 0 0 0 0 0 0 0 0 0 0 0 0 0 0 0 0 0 0 0 0 0 0
$$ ##$RG_tab1= (0..255)
$$ 0.25 0.28 0.32 0.35 0.4 0.44 0.5 0.56 0.64 0.7 0.8 0.89 1 1.12 1.28 1.4
$$ 1.6 1.78 2 2.25 2.56 2.8 3.2 3.56 4 4.5 5 5.6 6.35 7.12 8 9 10 11.3 12.7
$$ 14.2 16 18 20.2 22.6 25.4 28.5 32 36 40.3 45.2 50.8 57 64 71.8 80.6 90.5
$$ 101 114 128 144 161 181 203 228 256 287 322 362 406 456 512 575 645 724
$$ 812 912 1030 1150 1290 1440 1620 1820 2050 -1 -1 -1 -1 -1 -1 -1 -1 -1 -1
$$ -1 -1 -1 -1 -1 -1 -1 -1 -1 -1 -1 -1 -1 -1 -1 -1 -1 -1 -1 -1 -1 -1 -1 -1
$$ -1 -1 -1 -1 -1 -1 -1 -1 -1 -1 -1 -1 -1 -1 -1 -1 -1 -1 -1 -1 -1 -1 -1 -1
$$ -1 -1 -1 -1 -1 -1 -1 -1 -1 -1 -1 -1 -1 -1 -1 -1 -1 -1 -1 -1 -1 -1 -1 -1
$$ -1 -1 -1 -1 -1 -1 -1 -1 -1 -1 -1 -1 -1 -1 -1 -1 -1 -1 -1 -1 -1 -1 -1 -1
$$ -1 -1 -1 -1 -1 -1 -1 -1 -1 -1 -1 -1 -1 -1 -1 -1 -1 -1 -1 -1 -1 -1 -1 -1
$$ -1 -1 -1 -1 -1 -1 -1 -1 -1 -1 -1 -1 -1 -1 -1 -1 -1 -1 -1 -1 -1 -1 -1 -1
$$ -1 -1 -1 -1 -1 -1 -1 -1 -1 -1 -1 -1 -1 -1 -1 -1 -1 -1 -1 -1 -1 -1 -1
$$ ##$RG_tab2= (0..255)
$$ -1 -1 -1 -1 -1 -1 -1 -1 -1 -1 -1 -1 -1 -1 -1 -1 -1 -1 -1 -1 -1 -1 -1 -1
$$ -1 -1 -1 -1 -1 -1 -1 -1 -1 -1 -1 -1 -1 -1 -1 -1 -1 -1 -1 -1 -1 -1 -1 -1
$$ -1 -1 -1 -1 -1 -1 -1 -1 -1 -1 -1 -1 -1 -1 -1 -1 -1 -1 -1 -1 -1 -1 -1 -1
$$ -1 -1 -1 -1 -1 -1 -1 -1 -1 -1 -1 -1 -1 -1 -1 -1 -1 -1 -1 -1 -1 -1 -1 -1
$$ -1 -1 -1 -1 -1 -1 -1 -1 -1 -1 -1 -1 -1 -1 -1 -1 -1 -1 -1 -1 -1 -1 -1 -1
$$ -1 -1 -1 -1 -1 -1 -1 -1 -1 -1 -1 -1 -1 -1 -1 -1 -1 -1 -1 -1 -1 -1 -1 -1
$$ -1 -1 -1 -1 -1 -1 -1 -1 -1 -1 -1 -1 -1 -1 -1 -1 -1 -1 -1 -1 -1 -1 -1 -1
$$ -1 -1 -1 -1 -1 -1 -1 -1 -1 -1 -1 -1 -1 -1 -1 -1 -1 -1 -1 -1 -1 -1 -1 -1
$$ -1 -1 -1 -1 -1 -1 -1 -1 -1 -1 -1 -1 -1 -1 -1 -1 -1 -1 -1 -1 -1 -1 -1 -1
$$ -1 -1 -1 -1 -1 -1 -1 -1 -1 -1 -1 -1 -1 -1 -1 -1 -1 -1 -1 -1 -1 -1 -1 -1
$$ -1 -1 -1 -1 -1 -1 -1 -1 -1 -1 -1 -1 -1 -1 -1 -1
$$ ##$RG_tab3= (0..255)
$$ -1 -1 -1 -1 -1 -1 -1 -1 -1 -1 -1 -1 -1 -1 -1 -1 -1 -1 -1 -1 -1 -1 -1 -1
$$ -1 -1 -1 -1 -1 -1 -1 -1 -1 -1 -1 -1 -1 -1 -1 -1 -1 -1 -1 -1 -1 -1 -1 -1
$$ -1 -1 -1 -1 -1 -1 -1 -1 -1 -1 -1 -1 -1 -1 -1 -1 -1 -1 -1 -1 -1 -1 -1 -1
$$ -1 -1 -1 -1 -1 -1 -1 -1 -1 -1 -1 -1 -1 -1 -1 -1 -1 -1 -1 -1 -1 -1 -1 -1
$$ -1 -1 -1 -1 -1 -1 -1 -1 -1 -1 -1 -1 -1 -1 -1 -1 -1 -1 -1 -1 -1 -1 -1 -1
$$ -1 -1 -1 -1 -1 -1 -1 -1 -1 -1 -1 -1 -1 -1 -1 -1 -1 -1 -1 -1 -1 -1 -1 -1
$$ -1 -1 -1 -1 -1 -1 -1 -1 -1 -1 -1 -1 -1 -1 -1 -1 -1 -1 -1 -1 -1 -1 -1 -1
$$ -1 -1 -1 -1 -1 -1 -1 -1 -1 -1 -1 -1 -1 -1 -1 -1 -1 -1 -1 -1 -1 -1 -1 -1
$$ -1 -1 -1 -1 -1 -1 -1 -1 -1 -1 -1 -1 -1 -1 -1 -1 -1 -1 -1 -1 -1 -1 -1 -1
$$ -1 -1 -1 -1 -1 -1 -1 -1 -1 -1 -1 -1 -1 -1 -1 -1 -1 -1 -1 -1 -1 -1 -1 -1
$$ -1 -1 -1 -1 -1 -1 -1 -1 -1 -1 -1 -1 -1 -1 -1 -1
$$ ##$RG_tab4= (0..255)
$$ -1 -1 -1 -1 -1 -1 -1 -1 -1 -1 -1 -1 -1 -1 -1 -1 -1 -1 -1 -1 -1 -1 -1 -1
$$ -1 -1 -1 -1 -1 -1 -1 -1 -1 -1 -1 -1 -1 -1 -1 -1 -1 -1 -1 -1 -1 -1 -1 -1
$$ -1 -1 -1 -1 -1 -1 -1 -1 -1 -1 -1 -1 -1 -1 -1 -1 -1 -1 -1 -1 -1 -1 -1 -1
$$ -1 -1 -1 -1 -1 -1 -1 -1 -1 -1 -1 -1 -1 -1 -1 -1 -1 -1 -1 -1 -1 -1 -1 -1
$$ -1 -1 -1 -1 -1 -1 -1 -1 -1 -1 -1 -1 -1 -1 -1 -1 -1 -1 -1 -1 -1 -1 -1 -1
$$ -1 -1 -1 -1 -1 -1 -1 -1 -1 -1 -1 -1 -1 -1 -1 -1 -1 -1 -1 -1 -1 -1 -1 -1
$$ -1 -1 -1 -1 -1 -1 -1 -1 -1 -1 -1 -1 -1 -1 -1 -1 -1 -1 -1 -1 -1 -1 -1 -1
$$ -1 -1 -1 -1 -1 -1 -1 -1 -1 -1 -1 -1 -1 -1 -1 -1 -1 -1 -1 -1 -1 -1 -1 -1
$$ -1 -1 -1 -1 -1 -1 -1 -1 -1 -1 -1 -1 -1 -1 -1 -1 -1 -1 -1 -1 -1 -1 -1 -1
$$ -1 -1 -1 -1 -1 -1 -1 -1 -1 -1 -1 -1 -1 -1 -1 -1 -1 -1 -1 -1 -1 -1 -1 -1
$$ -1 -1 -1 -1 -1 -1 -1 -1 -1 -1 -1 -1 -1 -1 -1 -1
$$ ##$RG_tab5= (0..255)
$$ -1 -1 -1 -1 -1 -1 -1 -1 -1 -1 -1 -1 -1 -1 -1 -1 -1 -1 -1 -1 -1 -1 -1 -1
$$ -1 -1 -1 -1 -1 -1 -1 -1 -1 -1 -1 -1 -1 -1 -1 -1 -1 -1 -1 -1 -1 -1 -1 -1
$$ -1 -1 -1 -1 -1 -1 -1 -1 -1 -1 -1 -1 -1 -1 -1 -1 -1 -1 -1 -1 -1 -1 -1 -1
$$ -1 -1 -1 -1 -1 -1 -1 -1 -1 -1 -1 -1 -1 -1 -1 -1 -1 -1 -1 -1 -1 -1 -1 -1
$$ -1 -1 -1 -1 -1 -1 -1 -1 -1 -1 -1 -1 -1 -1 -1 -1 -1 -1 -1 -1 -1 -1 -1 -1
$$ -1 -1 -1 -1 -1 -1 -1 -1 -1 -1 -1 -1 -1 -1 -1 -1 -1 -1 -1 -1 -1 -1 -1 -1
$$ -1 -1 -1 -1 -1 -1 -1 -1 -1 -1 -1 -1 -1 -1 -1 -1 -1 -1 -1 -1 -1 -1 -1 -1
$$ -1 -1 -1 -1 -1 -1 -1 -1 -1 -1 -1 -1 -1 -1 -1 -1 -1 -1 -1 -1 -1 -1 -1 -1
$$ -1 -1 -1 -1 -1 -1 -1 -1 -1 -1 -1 -1 -1 -1 -1 -1 -1 -1 -1 -1 -1 -1 -1 -1
$$ -1 -1 -1 -1 -1 -1 -1 -1 -1 -1 -1 -1 -1 -1 -1 -1 -1 -1 -1 -1 -1 -1 -1 -1
$$ -1 -1 -1 -1 -1 -1 -1 -1 -1 -1 -1 -1 -1 -1 -1 -1
$$ ##$RG_tab6= (0..255)
$$ -1 -1 -1 -1 -1 -1 -1 -1 -1 -1 -1 -1 -1 -1 -1 -1 -1 -1 -1 -1 -1 -1 -1 -1
$$ -1 -1 -1 -1 -1 -1 -1 -1 -1 -1 -1 -1 -1 -1 -1 -1 -1 -1 -1 -1 -1 -1 -1 -1
$$ -1 -1 -1 -1 -1 -1 -1 -1 -1 -1 -1 -1 -1 -1 -1 -1 -1 -1 -1 -1 -1 -1 -1 -1
$$ -1 -1 -1 -1 -1 -1 -1 -1 -1 -1 -1 -1 -1 -1 -1 -1 -1 -1 -1 -1 -1 -1 -1 -1
$$ -1 -1 -1 -1 -1 -1 -1 -1 -1 -1 -1 -1 -1 -1 -1 -1 -1 -1 -1 -1 -1 -1 -1 -1
$$ -1 -1 -1 -1 -1 -1 -1 -1 -1 -1 -1 -1 -1 -1 -1 -1 -1 -1 -1 -1 -1 -1 -1 -1
$$ -1 -1 -1 -1 -1 -1 -1 -1 -1 -1 -1 -1 -1 -1 -1 -1 -1 -1 -1 -1 -1 -1 -1 -1
$$ -1 -1 -1 -1 -1 -1 -1 -1 -1 -1 -1 -1 -1 -1 -1 -1 -1 -1 -1 -1 -1 -1 -1 -1
$$ -1 -1 -1 -1 -1 -1 -1 -1 -1 -1 -1 -1 -1 -1 -1 -1 -1 -1 -1 -1 -1 -1 -1 -1
$$ -1 -1 -1 -1 -1 -1 -1 -1 -1 -1 -1 -1 -1 -1 -1 -1 -1 -1 -1 -1 -1 -1 -1 -1
$$ -1 -1 -1 -1 -1 -1 -1 -1 -1 -1 -1 -1 -1 -1 -1 -1
$$ ##$RG_tab7= (0..255)
$$ -1 -1 -1 -1 -1 -1 -1 -1 -1 -1 -1 -1 -1 -1 -1 -1 -1 -1 -1 -1 -1 -1 -1 -1
$$ -1 -1 -1 -1 -1 -1 -1 -1 -1 -1 -1 -1 -1 -1 -1 -1 -1 -1 -1 -1 -1 -1 -1 -1
$$ -1 -1 -1 -1 -1 -1 -1 -1 -1 -1 -1 -1 -1 -1 -1 -1 -1 -1 -1 -1 -1 -1 -1 -1
$$ -1 -1 -1 -1 -1 -1 -1 -1 -1 -1 -1 -1 -1 -1 -1 -1 -1 -1 -1 -1 -1 -1 -1 -1
$$ -1 -1 -1 -1 -1 -1 -1 -1 -1 -1 -1 -1 -1 -1 -1 -1 -1 -1 -1 -1 -1 -1 -1 -1
$$ -1 -1 -1 -1 -1 -1 -1 -1 -1 -1 -1 -1 -1 -1 -1 -1 -1 -1 -1 -1 -1 -1 -1 -1
$$ -1 -1 -1 -1 -1 -1 -1 -1 -1 -1 -1 -1 -1 -1 -1 -1 -1 -1 -1 -1 -1 -1 -1 -1
$$ -1 -1 -1 -1 -1 -1 -1 -1 -1 -1 -1 -1 -1 -1 -1 -1 -1 -1 -1 -1 -1 -1 -1 -1
$$ -1 -1 -1 -1 -1 -1 -1 -1 -1 -1 -1 -1 -1 -1 -1 -1 -1 -1 -1 -1 -1 -1 -1 -1
$$ -1 -1 -1 -1 -1 -1 -1 -1 -1 -1 -1 -1 -1 -1 -1 -1 -1 -1 -1 -1 -1 -1 -1 -1
$$ -1 -1 -1 -1 -1 -1 -1 -1 -1 -1 -1 -1 -1 -1 -1 -1
$$ ##$RG_tab8= (0..255)
$$ -1 -1 -1 -1 -1 -1 -1 -1 -1 -1 -1 -1 -1 -1 -1 -1 -1 -1 -1 -1 -1 -1 -1 -1
$$ -1 -1 -1 -1 -1 -1 -1 -1 -1 -1 -1 -1 -1 -1 -1 -1 -1 -1 -1 -1 -1 -1 -1 -1
$$ -1 -1 -1 -1 -1 -1 -1 -1 -1 -1 -1 -1 -1 -1 -1 -1 -1 -1 -1 -1 -1 -1 -1 -1
$$ -1 -1 -1 -1 -1 -1 -1 -1 -1 -1 -1 -1 -1 -1 -1 -1 -1 -1 -1 -1 -1 -1 -1 -1
$$ -1 -1 -1 -1 -1 -1 -1 -1 -1 -1 -1 -1 -1 -1 -1 -1 -1 -1 -1 -1 -1 -1 -1 -1
$$ -1 -1 -1 -1 -1 -1 -1 -1 -1 -1 -1 -1 -1 -1 -1 -1 -1 -1 -1 -1 -1 -1 -1 -1
$$ -1 -1 -1 -1 -1 -1 -1 -1 -1 -1 -1 -1 -1 -1 -1 -1 -1 -1 -1 -1 -1 -1 -1 -1
$$ -1 -1 -1 -1 -1 -1 -1 -1 -1 -1 -1 -1 -1 -1 -1 -1 -1 -1 -1 -1 -1 -1 -1 -1
$$ -1 -1 -1 -1 -1 -1 -1 -1 -1 -1 -1 -1 -1 -1 -1 -1 -1 -1 -1 -1 -1 -1 -1 -1
$$ -1 -1 -1 -1 -1 -1 -1 -1 -1 -1 -1 -1 -1 -1 -1 -1 -1 -1 -1 -1 -1 -1 -1 -1
$$ -1 -1 -1 -1 -1 -1 -1 -1 -1 -1 -1 -1 -1 -1 -1 -1
$$ ##$RG_tabA= (0..255)
$$ 0.25 0.28 0.32 0.35 0.4 0.44 0.5 0.56 0.64 0.7 0.8 0.89 1 1.12 1.28 1.4
$$ 1.6 1.78 2 2.25 2.56 2.8 3.2 3.56 4 4.5 5 5.6 6.35 7.12 8 9 10 11.3 12.7
$$ 14.2 16 18 20.2 22.6 25.4 28.5 32 36 40.3 45.2 50.8 57 64 71.8 80.6 90.5
$$ 101 114 128 144 161 181 203 228 256 287 322 362 406 456 512 575 645 724
$$ 812 912 1030 1150 1290 1440 1620 1820 2050 -1 -1 -1 -1 -1 -1 -1 -1 -1 -1
$$ -1 -1 -1 -1 -1 -1 -1 -1 -1 -1 -1 -1 -1 -1 -1 -1 -1 -1 -1 -1 -1 -1 -1 -1
$$ -1 -1 -1 -1 -1 -1 -1 -1 -1 -1 -1 -1 -1 -1 -1 -1 -1 -1 -1 -1 -1 -1 -1 -1
$$ -1 -1 -1 -1 -1 -1 -1 -1 -1 -1 -1 -1 -1 -1 -1 -1 -1 -1 -1 -1 -1 -1 -1 -1
$$ -1 -1 -1 -1 -1 -1 -1 -1 -1 -1 -1 -1 -1 -1 -1 -1 -1 -1 -1 -1 -1 -1 -1 -1
$$ -1 -1 -1 -1 -1 -1 -1 -1 -1 -1 -1 -1 -1 -1 -1 -1 -1 -1 -1 -1 -1 -1 -1 -1
$$ -1 -1 -1 -1 -1 -1 -1 -1 -1 -1 -1 -1 -1 -1 -1 -1 -1 -1 -1 -1 -1 -1 -1 -1
$$ -1 -1 -1 -1 -1 -1 -1 -1 -1 -1 -1 -1 -1 -1 -1 -1 -1 -1 -1 -1 -1 -1 -1
$$ ##$ROUT14= (0..7)
$$ 0 0 0 0 0 0 0 0
$$ ##$ROUTER= 3
$$ ##$RX22TY= <no>
$$ ##$RXFMAX= (0..7)
$$ 1070 -1 -1 -1 -1 -1 -1 -1
$$ ##$RXFMIN= (0..7)
$$ 5 -1 -1 -1 -1 -1 -1 -1
$$ ##$RXINTLV= (0..7)
$$ 0 0 0 0 0 0 0 0
$$ ##$RXMSTY= <no>
$$ ##$SCMTY= <no>
$$ ##$SGUC1= (0..15)
$$ 0 0 0 0 0 0 0 0 0 0 0 0 0 0 0 0
$$ ##$SGUC2= (0..15)
$$ 0 0 0 0 0 0 0 0 0 0 0 0 0 0 0 0
$$ ##$SLCBCONF= <H_>
$$ ##$SPECTR= 5
$$ ##$SY2FLAG= 0
$$ ##$SYNCTRIG= 0
$$ ##$SamChgEth= (0..3)
$$ <149.236.99.106> <no> <no> <no>
$$ ##$Sgu1PowerLevels= (0..7)
$$ 0 0 0 0 0 0 0 0
$$ ##$Sgu2PowerLevels= (0..7)
$$ 0 0 0 0 0 0 0 0
$$ ##$Sgu3PowerLevels= (0..7)
$$ 0 0 0 0 0 0 0 0
$$ ##$Sgu4PowerLevels= (0..7)
$$ 0 0 0 0 0 0 0 0
$$ ##$Sgu5PowerLevels= (0..7)
$$ 0 0 0 0 0 0 0 0
$$ ##$Sgu6PowerLevels= (0..7)
$$ 0 0 0 0 0 0 0 0
$$ ##$Sgu7PowerLevels= (0..7)
$$ 0 0 0 0 0 0 0 0
$$ ##$Sgu8PowerLevels= (0..7)
$$ 0 0 0 0 0 0 0 0
$$ ##$SguType= 1
$$ ##$ShimPowMaxUA= (0..63)
$$ 130000 130000 130000 130000 130000 130000 130000 130000 130000 130000 130000
$$ 130000 130000 130000 130000 130000 130000 130000 130000 130000 130000 130000
$$ 130000 130000 130000 130000 0 0 0 0 0 0 0 0 0 0 0 0 0 0 0 0 0 0 0 0 0 0
$$ 0 0 0 0 0 0 0 0 0 0 0 0 0 0 0 0
$$ ##$ShimPowMaxUC= (0..63)
$$ 131072 131072 131072 131072 131072 131072 131072 131072 131072 131072 131072
$$ 131072 131072 131072 131072 131072 131072 131072 131072 131072 131072 131072
$$ 131072 131072 131072 131072 0 0 0 0 0 0 0 0 0 0 0 0 0 0 0 0 0 0 0 0 0 0
$$ 0 0 0 0 0 0 0 0 0 0 0 0 0 0 0 0
$$ ##$ShimPowMaxUG= (0..63)
$$ 524287 524287 524287 524287 524287 524287 524287 524287 524287 524287 524287
$$ 524287 524287 524287 524287 524287 524287 524287 524287 524287 524287 524287
$$ 524287 524287 524287 524287 524287 524287 524287 524287 524287 524287 524287
$$ 524287 524287 524287 524287 524287 524287 524287 0 0 0 0 0 0 0 0 0 0 0
$$ 0 0 0 0 0 0 0 0 0 0 0 0 0
$$ ##$ShimPowRcbType= 2
$$ ##$ShimPowRes= (0..63)
$$ 4 4 4 4 4 4 4 4 4 4 4 4 4 4 4 4 4 4 4 4 4 4 4 4 4 4 0 0 0 0 0 0 0 0 0 0
$$ 0 0 0 0 0 0 0 0 0 0 0 0 0 0 0 0 0 0 0 0 0 0 0 0 0 0 0 0
$$ ##$ShimPowRng0= (0..63)
$$ 0.016 0.11 0.526 0.526 0.526 0.526 0.526 0.526 0.526 0.526 0.526 0.526
$$ 0.526 0.016 0.11 0.526 0.526 0.526 0.526 0.526 0.526 0.526 0.526 0.526
$$ 0.526 0.526 0 0 0 0 0 0 0 0 0 0 0 0 0 0 0 0 0 0 0 0 0 0 0 0 0 0 0 0 0 0
$$ 0 0 0 0 0 0 0 0
$$ ##$ShimPowRng1= (0..63)
$$ 0.059 0.245 1 1 1 1 1 1 1 1 1 1 1 0.059 0.245 1 1 1 1 1 1 1 1 1 1 1 0 0
$$ 0 0 0 0 0 0 0 0 0 0 0 0 0 0 0 0 0 0 0 0 0 0 0 0 0 0 0 0 0 0 0 0 0 0 0 0
$$ ##$ShimPowRng2= (0..63)
$$ 0.132 0.495 1 1 1 1 1 1 1 1 1 1 1 0.132 0.495 1 1 1 1 1 1 1 1 1 1 1 0 0
$$ 0 0 0 0 0 0 0 0 0 0 0 0 0 0 0 0 0 0 0 0 0 0 0 0 0 0 0 0 0 0 0 0 0 0 0 0
$$ ##$ShimPowRng3= (0..63)
$$ 0.485 1 1 1 1 1 1 1 1 1 1 1 1 0.485 1 1 1 1 1 1 1 1 1 1 1 1 0 0 0 0 0 0
$$ 0 0 0 0 0 0 0 0 0 0 0 0 0 0 0 0 0 0 0 0 0 0 0 0 0 0 0 0 0 0 0 0
$$ ##$ShimSysFunc= (0..63)
$$ 0 0 0 0 0 0 0 0 0 0 0 0 0 0 0 0 0 0 0 0 0 0 0 0 0 0 0 0 0 0 0 0 0 0 0 0
$$ 0 0 0 0 0 0 0 0 0 0 0 0 0 0 0 0 0 0 0 0 0 0 0 0 0 0 0 0
$$ ##$ShimSysMatrix= 0
$$ ##$ShimSysType= 1
$$ ##$TFXNUM= 0
$$ ##$TRIPLO2= 0
$$ ##$VTU= 0
$$ ##$VTUETH= <no>
$$ ##$VTUTY= <no>
$$ ##$WBREFAM= (0..15)
$$ 23.4 47.5 100 100 100 100 100 100 100 100 100 100 100 100 100 100
$$ ##$WBREFLM= (0..15)
$$ 0 0 0 0 0 0 0 0 0 0 0 0 0 0 0 0
$$ ##$WBREFPH= (0..15)
$$ 69.18 -66.3 0 0 0 0 0 0 0 0 0 0 0 0 0 0
$$ ##$WBSGU= (0..15)
$$ 0 0 0 0 0 0 0 0 0 0 0 0 0 0 0 0
$$ ##$XFAC= 2
$$ ##END=
$$ 
##$DECIM=	1109.33333333333
##$DSPFVS=	20
##XUNITS=	HZ
##YUNITS=	ARBITRARY UNITS
##FIRSTX=	16562.247619746438431
##LASTX=	-1466.3234357392582297
##DELTAX=	-0.2750983605018035294
##XFACTOR=	1
##YFACTOR=	0.37393761220026883185
##FIRSTY=	-22.089382171630859375
##MINY=	-144.8746185302734375
##MAXY=	16032.005859375
##NPOINTS=	65536
##XYDATA=	(X++(Y..Y))
16562e9QLj0QK2K7K6Oj4j7oj1k4k2oJ1J5kk0k8j8ljJK0K3K9K5pl3k6mJ6K5K0Mnmj8l5k0mN
16550a03%JJj4k3j8J1J5NPRklJ0RKkmNJ2KjL1M6K6jNJ4Lj2k1j8j3QK1J5NMRrj8kmk1k6nJ2
16537c2ql5l4jJ7Jj8NL0J7rk2j3Knk5k8rML1M2Oj9k4j9kRL9N5L5Njrj2JJ4Mj4k0j1J2M0L1
16526C0lj2j8j7kJ6jl3k2j0KJ6J7oj8k3k3j1oNJ1J9%j1NJ7J1J2K0PppjK3K5kj6j0OJj2j0J
16514c7MJ4K3Lpj5j1jqkJ0qj6qrj4j7j1mMJ1J6J8J8J1J3J7Jj0J6M4K1k2m2k9k0j4PPJNJ0O
16502b5RJ6PNK0K6J3kqj4%J0Mlj0j8k4k7k3j9l5k9pJ2L4L4K3K0mk0k2j0j4k0j6k1LK4J8PJ7
16491f9K0j4l7j5n%J8M0J3m8n9LM2K4J%K0L3L9K6Nj0pOJjMJ4Orj8j2QMJJ1RJ1ROJ6Noj6k2
16478D7j4jRj6l5k4j0pjK5L6L1J7j4l4m2k5pMLmMK8L6K9J9Lj0l0n2k1lNJ0OK2J1j0NK1KJ0
16467B3J7nmk1o5m5K5L5kJJ7JJ8K4K3ol4l0JK5Pj9k0KK1NjJ5J8Kjj2j7KQRJ5%l6n2rM1K8l1
16455b7m6j2J6M0J8k5k8LJ5J2qk7l1l1kL0L6K9J3j8l4l1j8MJ8K1L3L4ok2J3L5K2Jk8m7k3J
16444g0QK3L8M6M6J7Lj7l3l2l1j3j2k7rLJ2M6L4lk3qoj4k6k5jJ0k0m3l8k1lK3L7L6K5J2Qq
16433e6j0j6k2jJ6Lk5lL7L8L6J9k%rj9k3j2jJ9K7J7K3J5MJ7K3L6J3m7q4p7k1M0K8rj6jQKj1
16422d4j5L0N9K8j4nKkj1l0n2l5J7L8OnLk2l6j7J0Mj7oJ2NmmOJ6J7j2j5KKJ4K9RpLK1J3OL
16410Bj1k1k0j5J1J4r%P%J4K0oqNkrj9k1jj0k8k1j8jJ8L7L2kk9k6lJ7J6LkJ0J0k3l9k3mJ0
16398a45K2M6K2k7j6J3lk0k8mK3J3J3J3LjK2J5j1nLJ1OjKj1rO%rpJ2rm7k4J0J0j2pJ1J2pj0
16386a25OMJ6J6J3kj4KRNJ1ml5l6%L2J5k9j1K5j0rJ1K2J6k1m3l3K3N9N6L4RLj5k7pql6k2M
16375i6J1jLRK7L6Ok8l4l4j9%QJ6J8j1l8k5rJ3L1J0kJ9K4nj6mPj2j6j7j5koQL2K0pj5j2MJ3
16363a09J8K7K8j4m7l1j7OK9L2K9PJ1J1omj1j4k5k1j6n7o7k4J3J8L2M6L6J9J9J3J0J8Lk5j1
16353g4K4L6L7J6k7n4o1MN5L9M2L9K7J0Ll0n2mLj2j7m6m3qK5K5K6J9Kj1k4qL3M9K8Omk3m1
16342Ij8j1lK0Qk4k4LL1K9qj8j4j0mJ9mk7n1n4l3qJ5M2P0M9J3j2k6j5J6L9K0qk7k7j6k0Nj
16331g5k8oM3M8K5k4l7j4j4j9k6m1l1kJ8K3J7%NK4K0J6QPJ9Jl1m4mK4J8mj0NM3M4Kn1n4j2
16320a17KJ7K6kl4k2L1O4M9PJ1J3J5M7L3J7k5p0p0k3K2K3K0j3l5m4l6l2l4oL0L5Jj8k6mL2
16310a16N7L0j4k0k6j9K0K6Qj1j5k1oJ9Lj0OL5N2O0K2k4m0l1j5RRnJ0J4j1k7j8ml%NQLJ0j1
16299d1k8jK6J9l0m8k4j4mK2J2prL1M6J3j7k1ML4L9J5j5l0k0kJj8kK6j4m0k9j6KlRK1RJ5L7
16287e2L0Kk3j9j6j9LJ9Jj4OL0J8k7k9KOmK0J7j4mJ7lk7m4n9l3J1M1M1J1kJ4K4MrmL8N3K7
16276C3J0j6l7l5k0%J6J2j5n4l5j0qrj8klNK0L5K9jnKJ0K5Qj1k5mL6L1j1k8k9nM1M2Mk3l3
16265g8pL1J7j9j0J3%k8k9j7KK0kk4lL4L8Nj5j5j0QL2K4j8l3k5oJ4J4J5jNL7L5MJL0L5ll9
16254C2m8l6oK9M1Lm4n4o3o0l0J1J7L7N9J2m2l1J1L4L3JJJ7K5J3Jok1LPQOj3k6k8OJ8Onm2
16242a24m1rJjjM5O6L4j5l2k6rPJ7M0L0j4rK3K6J8lj5j4k5j7qj8j0KJj4pK3K7K1j2m3l3j0
16231a29j6pK9L1K3K0j6k7l1j9J1rk7%K3M6K8k3k2J1J9jl8k7K4K3nj7k0l3l0nJ9M0J1k3k1
16221a88jL2L3jJK2K8J1pmOJ3J1j2k1j9l5l4JPpK5L9L6K4Lk1j2LJ8J7K1M9M0Jl2m0l1k2KK2
16210b2mk0rL6L9j6rRNPPLpNN4O2km7m2k3qK1K4ok8l6k7k7k4J3L5K3Jj9m3n5m4j7K2K8KRK0
16198a10L0K8Jk1l2j6k2l9j6j9j0J1L3O2P3N8M4M1K3rqj1l1n4n7m0l8j3K3L0K5J7Qmkrj2j8
16188h4l2k8k1KJ1LlQM2N4Ol1j6J3QoKMkk0l0j6LJ7Omqj7LP2Q4Ol8j0J4mk9k9m1oN6M2oj7
16175d2ll2m7mJ2%k3k1mj3l0k0olPK2K9L1L4N6L1rj6kJ1J0J9J5qk2j9pJ0K7M0M2K6J9mk7k2
16164E7k9k9k7k8l4j5K4K4J0KJ8K7K1oj3kMqlPl1m1j2pJJ1J4J7J7kj2j4oKJ5nl8oL1L5L4J6
16153A9mj0qj5l5rJk4l0j2KLlJ6M4L0mK0J6%Jnjk4m3k8kJ6J1LJJ4M0N0L7jj0j6k7m5l8nJ3
16141f2K8RPPj7k0j4j4K2M0K8K3K7k0n4k6J7K0%J7L1j3l9j3j2k0j9j5l6m3j8j7J6N6L7K4L2
16131c1J5J5K6Rk5k5k9j8j1qoOJ6oj4pJ0K2J9j7k7j3lMK4N4O1K0k4k2qk2k7k0j7n%J2JnQQ
16119f0J0K2J6%m6p8m0k6j9K0J9J6K8K8L0J5KJ6Rj2MK5J5pj4qj4k7m2j0M9P7N1JK0J0n0n0
16109b0mOJ8L2NoJ2Nok3k8j4mkJ3L5L2J9K5J2Kql3j8J5K3Kl6m4l8l4K0N6Rk9l2j1kJ3L8O8
16097F8L7k7l9j4j7k0nJRJ9J0l4m1m5n0l3QN9N6K6ok1qMK5M7M4pk7opj1NM1M1kk3j5j8l7m7
16086f0l1J8K5j5pK7M8M1K1Pm6p4n8k5nLLRJ9M2J9l3l2J1K6J3J0PmqRQj2j5jk4m4qK4J8OP
16074h1J2K1Ll9l1K3M2K7K5L6K7mk4k1nK3j4m8m0l7lJ9Nk6j5J7J0J5J5j2l6j8JJk0l0r%J8
16064a73K9Nl2j9L8P7J09O3k3o0n0j2%OK0J6NLkJ3K3Nl9o6p6n6loj6J1L5N8N1L6J7K4J5j8
16053Hm1m9l5j0kjL0N9L3k2m8m2j8J9M9K7kMMJj9k9k6j4mnnJ2K8L2K1Mj1KL6M7L6jo3p7m4
16042a16j1PL8P3N8Mm8n4k8J7K1%OJ7jJj0k5j4j0J0K5k3m9k1J0J7L5N5J5k1j6j0k8j0J8rj7
16032i4%K0J7qj6R%k3l3j7KMJ8J2J3K0jK9L6j6l8j4J4j3m3l4m8l3J7M4N8Q0Q3O5J6k5k6k8
16021D7k4PJ5J5kqJ7J8j8l2l3l3j2Oj5qJ2lJ9L8J7pj8m9n6m3J4O0J4qJ1J6PNm4n3k0kJ6K3
16010a11J8K1J5jj3n0p4m3J0M9O4M9L7K9qj6QRj0j7l9k4J0J2K4L5K2J4kl0k7j8j9QL6L6J8
16000B2k4n2l7j8lJ7K1K6J9Mkj6k0j3J8L8Pj3k0pLJ4K2L0L0J0rj5j7j0pj3J9L7K2l2p9m2J6
15989g4K6Kj2qK4M2K2j2m5RL6Nj4l9n2k5RO0N4ol9m8k1mJ0J9J4Jk2k2RJ3jj2j2j4j7k5j8K0
15978a67M0J5j8j9nJ1K3K0J9K3%jOqJ0K9K3kK1M5J1l5o0l1j1j6qK3K5mk2LM0L3K1J7kl3l6
15967b0j6J1J4J7L1L7om1m7o5m8mQjJ6L5L7K1J6J7j2m4l3J8N0M1Lk6m2k4%K3J6lj9j3jrMM4
15956a5O4J5k5l3n8l9J2K1J1NLK3K3J1j6l3j3jMJ9JnJlj7m0j9%RK6K1j0l3J2M6J7MLJ7Ok1
15945gj0rn%l6k8L7M3J5%qj3k0oml6k8j4j2jnPJ4qm8l7qJ0M4N2J8k3k6J2M0M4J3j5j2%QK4
15934c8J4MJ3K4K1k9m3rKlPj3l1j4jJ0KJ6J9J8J9MJ1J0j2oMQnj3m8o3k1K2M8L4oj8L4N2K7
15922E0Lk2k1NNj3l3m4l0J1M1M3pk1j5rJ0K6J8NPj1j1nj2rnjnLL1L9Kk0j4lplmk7k0j6j1K0
15910h0MrkJ2J2mj2j1Lrk9l7k5k9k0QM0K5mJJ3J4L1M0K5Ml3k0j1qK5M0K0j4m9l4nJ2Mj4J9
15899a07L4Nk3k3lnj3mJ4L5L4pm0m5m5j5K0kk8NK4J4J5J5k4m1J0M7M0KjK5M4J4j8J5K5l5m3
15888h5LJ2J1J7K0j0l1j9Krk2j3J7Ok3k0qj5j4j6j1J5K6M3N0J7j4l1NM5Jl5k0j5mJ3J2Rrj7
15877a17pJ4M7N1lm4l5PL3kl0j3J5K6K6ol3l7n4n9j0L7M6L5lmK3J3j9l1j2J2L0L7K9L5L2K3
15867E2Kj4ML1J3k4n8o7l0KJ8L5K4J5J9j6n8o1n7n1l0J3K9JqK5L0K3K0K1M0J5jKrJJ2J1K0
15856fL0L1J2rkPrl5j6k7k4PL4K6j6j3opkj4l2k6kPJ2K7M2K7Jmj2mLJk4l7k0lj1k9j8J1rn
15844a44K6J9K1NJ5N0Rj4jj8l2k0j5kJ8K3Mk3l7MP0P5L8nj2qk7o1n6k4OM6O6K8j3m0m7pK2
15833f1J0l2l5J3M9L3jp%K0M0K7rj6l7m6kL5J5k3l3k9nnjRrk5l7kK5L3M7M4K2kk3k9JK3pk7
15822e7j6J%Jmj0J8M0N6M9J0l1m7nRj5l3k0JJ0qk1rJ1M3N0K8k5m3k1j7k0j4k7pRK3N2L6nn0
15810e8m0L1R2N2rk0k2k4l0m0j0M0M3M0K1Jj4m0m8l1k2lOmk7mN3M4RJ7M4K4j9l1k4rj8l7j7
15800h4J2Jk9k0L7N4K4Nk5k3NQpkJ3Rj6m4l7j2lnJ0J6J9L4J2l5l6J8M1L9L9L7K0pj0ml8l3
15789a7QK1K8P%PplJ5J8%k3l3k1nQJ1Kk0k8kJ7jl1pJ2j7o5n3j7k7l1J2M8O4P6L8KJ0nk4l1
15777f4k6Lnk6j6RK4QjL2L9Kl1o4k4J7K0M9M6Rj9j3k1k1pl0n4m5KK4K7K3j5m8k7Mok1kL0J4
15766b04J2L2L5J2KOK7L7L2OML3K6%j2k0j3K0L5K3k6m9k7rj3jJ0joj2j9kJmqrj3j1njnj5j0
15754a42J4N0M2K8J9L1L9J4j8m5n9k7J2L4J7k9m8l1mJ5K0K8J9KJ9K0pk6KPrqOQJ6L4J3j2k0
15743B4k3j1mNj8m2m9l3J5M9M3J1jK5K6K0Pk0j9Nok3j0K5M0K7Lm4l6OK2J1k8l3OL2M8L8K3
15733A11K0Nj5l0l1k4%K1J8Jj3mmj1jJPJ6lj5j8oj2m4o5l9rpmK7N1M2J9QJ4j4k8KPol6n4m8
15721a71j6jnK5O8P9L8lj6lj8n0l8pK4K3K3M2J8j2k7j7NJ0jrk2k2pmOK9Kj5j5l1kJ0j5j6L
15709a38K2K4J9J7qk0jql5l6k3j7J4N6L0J6L3K6J2j4l3j6J0Rj7ML4qk0J3J9NK1J8k3J3M0l
15699C5m4n9l3KOj5j9j5ORj9k4rJ2K7Rj6j0J6J6J6Mj0K6N2J5j6j%PK4K9K5ll9m1j0J3J2QN
15688iL1J4o%j9k1j3pJ3J7Nlrj3j9k7oL1M5L5j8o4o1m2lL5L1L0K9KlOJ9Ll1p8q8m3J1M0O0
15676a26N7M0K3%J5L9K5qj1qk7k0k8k3MK4K5OKJ6J6Krnk9l7l2m3k4K8M1rm6l5RM4M5K0l6p6
15665a51p4n4k0JK5N2L2LQL7K3j0j7nJ5omK8K4K3J3mj6lM5M7J2Jj4pJ8K3j5l7j6Jj5j1l1m0
15654a19m0l2lJ2J7J6K8kk9JM5L5J0j5k6k9ML1K5J5L3J6k5l2j0M0P3N8K3j3k6k5k4j5OJk3
15644Aj5J0M3L1K1Kk3m2l9k4mkjnl0k0qj1j9JK3K7J7KJ7K6J1j1J0K6PNKj0k4j7%Onk1m7m7
15633a37MM0J9J2J9K5J1JJ4K5J2j1k1j6prMJ7J6nj3%qk6m0j9lj3j6j2K9O1M4K1j5n6n2k4k3
15622a52k7j6rOOJ8N3L6j3jK8J7oj7opk0j4J6L2J3j5jJ9J1mj5pK6L1J6k2l9lL4K4j0l4l8l5
15611a25k7j6kMrPL2L2K6J4krJJ0MJj1k0m4o7m9LM5N7K4j0rQK4J3j0k8l3j7j9lJ1J2K0K8N4
15600h0O9M5OkmlRkj2k1k1l7KN2K6k1m3k5k3o0o4k3J3K8J3k1j1K4K8RJ3K1L0J9j2n0l7J1M7
15589a07P0N9K8L3J7l0m5l7l5k8NJ3Ll0l1k0j9J5L4kl9l2J0L7L3J9J2J9j4k2JK7N2M6J6j7
15579D1oJ9K9qm1l4j1lk5m3l6k2j6pMJ1K1L2J7Rmj8j7k4l0j0K8N4L8J8J3j7l1k2j4K4N5M4
15569A8J3j4k8k5o%l0m2lRJ1k0l8l6l0LM5L6J2j9l1jM7O7M9J7k2l7n6n0j7jKmJ7M6L4OJ7K1
15558d0K8J2k7k0jJ2J4Lk0l8nJ8K7L8L1J3l3n8m1o%k7MM3M4L4Rj9l0PL2K2onJ8Ok5o1m6k7
15547a20l1qKJ5K0L4K2k3rJ9RNJ5L7M1Pk1o2q2l7K0K6j9l6k2kJ5L6M5N0L4kk9l8j1K2L6J9
15536b3j7k6rkpl4n0m0mK4J9K1K7j1m0l0j4J8K3j3l1k3k1j0JK9L9L5J9j9J8N1K8K2K8K2L8
15526C8K1PPRL5K5ok5l6l4k2Nml4k6PL4L9J2j3k7m1j5LK2L9L7J6ok3j0j3n6p2l5jnj0K5L7
15515i6Lj3lK9K1rj6jLk2j8J6J7J0kK8O4N0l3q0n4mJ4lk1k8J2M6L8J5QJj9j6mOK3J3MK2M3
15504D4L7Ll4m8m1l1k4j2rJ6K8K5J1mk7mK7Jk3k4k0kpML5L3NJK2L7K3j0Jk6p2o3m7nM4K9j5
15492a22k6OJ1pJ2M3L6Ll1k4KJk4k6qQL1K9j0j6J1M2M2L4Pl6m2qkk4l6mL4K5jMj1n3p4k8K8
15481b04O5N8J2J8L0J5k4n5j2K1Qk1K%l0l5k3%K7N3L3OJRJ7%j8j9k3k7j3j2JL5N4M3K2jj3
15470@%Rpk8k1k0l6k0K7K2KJ3J7jkLj4qOJ1L1pl1k0%k0o0l7KK7J9MJ1J4MKQqJL0M2M6K7K0
15458E8K4L1J2m5o8n8m0l6lL3J0j0JJ3K1J1l6n1l7l4nL8M6on4l2J0L0L0J0J0K3J2kJK0K4J6
15448c3k1m2k8pJ5J8lnOJ0L0N2M0M2M6K8npNnj1k5l1n9q6p7l1K7N8M9J7k7l6l8mL3Mk2NJ4
15437a04J5M2M3Qk1k7j4mQJ0L2Qm9n3k6lK6K3nnJ3Pk3m7PP6M6kJ8L0J4rl5l2j9NM1K2j7rJ3
15426CJj0lQJ5RooPK0Ok8l3k9k9j4mk3j5roNK3M1M3Nk1KL5Pj3kj1J5K8J4jojj1l4l9j8J3L0
15413d2j4n1l6K0L9K0J4Mj3j4j3k4NK0K3J6Okk3l7j5j4j1kK1L1L7K6K3K1j6l8l4j9l8n9l1
15403b20QK5J1j4kK7J8j2k3J4M7L3J4jjK2J3JKPJ6O%J0N2O4Ml4j8kNLk8j6J7RRJ6oJ3N6O3
15391B08K2l0o0n4l1j8j6k2lN0N9ok9nlj0rj0k6mL7M1J4k1l3k5j6oOKQPrj9l1l0rJ7J7kJ9
15380c0K6K8J4j8l7m6n3m5k6mJ5L9K7J0jKK1K6PJj2l4k8%K2K1J4J4l2o2k7K0ro5l4K5N8O2
15370a11N0K9Oj9l8k1RK4J2j5l2m8l4j0k3l4k2J2L7L1L4N6M7Ql4l7nK1M7P0L8J4kl7l0j1k
15360b0KMqpPMj7j5QLm7p4l7oK2M9L2kj9j6qJ2J6K8M2K2Jj9k0mjlj0mJ0nk0MJ1rj6j9NM0L0
15347e4Pnk0l4j0%nMPk7l3NL1Lj3j1j7oK2O6Q7P5J2m1k3j3l0j7PJ2k6l9nj2j7j6j9JJ1K2K7
15336i4L3K7oj9j1J3L6L4L1nj4PNK5K5j4k0k3rJ3j9o0o0l0J0J6RJ3J3J6Mj4k4n3m6J4M2K8
15325a07JJ7L5%k5j4jK1J1m4m4J2L9M4J2k9m7j6L3K9j4m3m9k2j1kK2Qnk2n5k6K2N7Q8N6J7
15315e2J4PJ1lk2k1Ljl2j1J5J6j0l5k1JK8L9J9PNNk1l0nj6l2k6NL7J2k9k8j1opj%NJ0M3L7
15304a01kj2QQnJ2J7J1LK1K8J3Mrk5qK5Ll8k9pk0j4mRK0K1J2pk9k0J0K3OmlLj1k8KM0K0j3
15292g0l4k8j0OJ2%nqJ1K7J4%j2PL1K0K1J8rl2l8k6MLJ3K7K3kJK4K3j0k7j4nJ5J8J0nj3j8
15281c8RJ5rro%J6K0mm2m3m6m2QL9M1J9J4J1mJ1K2nk9j6nJ2Jm0j6JoJ0J0j9rK1M3K9j8l6j1
15269a01L0M2K4J2rk4j9k6KJ5Pnpj3m0k9J3M3L0KnKk1n1l0J7L5K2J3Ml3j9j0j0J7O2O3J8l7
15258a6m7pJ2%mM1L4k3o2n0mK8M4L1lk5l2m3j4ok0J6K5jj1LK0kl1l2j4L2Q9N0lqmj2oj2k7
15247i4k0j0k0m3lM3M3Lk9l0j5j1pJ3N1P2M6Krnj9k4qKl0m6j3K5L2J6J3nj1K9N0M1J9j0rj4
15236A5j6pj6j1QK1qm1k2Kj6k7l0j3MJ1J2JKPK1K5J6RJ9J1qj1k1j8k4j2K5N5M0Nk0l3k2j3
15225h0j1J4M5L5J0rKK3J5j1l5m9k6j5k2qpj8j0lKL7K0j6oNPK6L2K2J2Oj0j8k3nQJ8L0J6k9
15214b6l4%K4J7j4l3m3k6PLj2j5j0okMjpJ0L6N9P5K6k0j1qk1k7KM2L6K0K6Rj3k4m1rJ8j0j5
15202a4j0mJ6J2k7l7j6LJ8K0j3l5j9j3j2kK0K9J6mkj2k4j9j0O%jK1L3K9J4J1QP%mpqlj0j1
15191e4LJ6J8J3k2k7K%Llj5mj0k2mKQJ6J7J6K5K4Nqk8j3K4J2j2j4j2j3MK3N8N8jl3l3m5k9
15180e5K5L3J1qLOmONrj2j8k5oJ3k9m1JM0M2Kk3j6k4l3k4j1J3L4J9j1jJ4J9Kk1j4jJ2J5K1
15168e0L8L1K3J9J0J8L1L5Ql2o3n9k9k1k1LJ1RL5N6M0Kk9k5Kkk4l2pOJ1L5K8j8m0k7r%%j0
15157d7k2lNj8j3oj0QJ6NJ0J3ok4nK9L4Lqk1m5l4j5OL0Nk5k9k6j4L5O9L7j0l2k8j9j9l0j5
15146b19L2O5N8J6j8j8ML7L6k0m8l4%K0L0J4k7k7Lj2k4j0%J5K8K9J0j1k2l9j5J8K3J3J2Nj
15136g7K0L8L0%nj0m8n8l2JK0K5J7kQK2M0O7L6j4m3n7k9O%LL3L2RK8J8k4o0l9k3j9kmj9k5
15125a37joj2MJ1K3Kk7l3J2N0L2J6J4j5l6k6k9j1L6N5O6M1KKpj9k4j4k4j9J6J6nlPnK0M9k
15114A9n4n9kK0NJ8PmJ6Oj2KJ0K7M5J6J0%m3o2l5k5OK6J2J2j3l5k9mk%K6M0jk6m7m5%K7M5
15103a03M1Ol4m2J3M3K4J3KJ8J4lm0n1k9k3j0K3N1M1J8pj9l7k5L1N1M2L8J1j5l5j8J3L7L3
15093G2k0m8j4PJ5Oj6k6k4j5Mj0j5K5L3k3n5j6K3J8pPK4L6J9RJ5%qj3j1k4k5rJJ5K0pj9j0
15082f6rkK2M7L5K0k1m1k4RK4J2J3nrK5Jn4o7j2L5J6n9p3k7J6Rj0JOOJ4OJ1K8L5L6M1K3lj9
15071a0m5n9k9J7on7l0L7N7N8K8j3k6J0K6oj1J5Rqj7ok1j2MLpj3rj8lj1k2lNJ0L4L5Pj8j0
15059a15J3M4N8L4Kj7m8m4NQjk4k3jJ7L4M5M2J9k2n1m8j4ol4mJ3lk6j7K1N2M6K2j2k3k2k9
15049a09k7j6k8l4j5lJK4O7O9J4j7nL%pj9J2M0J1njk9o2o1pL1M4K8j7l6k3mJ2K2K5L7L9Ok2
15038f2l5k6JJ8L0Lrklj6jJ9K5QJ3K9j9l2lM1K5k5j8J7J4j1k8jL3K3om3m0ljj8j2qjK2K4j3
15026i1m5k6K0L2Lj7knlK8M1K6olJ4K4K4QRK4MlMk3l5l2k0jj6l0j9k7j4K5K0j4j6j2j5mK7
15015a46K1J8Nk3l6k8J6O0P2N5L0qm8n2l8m5j7J6jj0%JL5M8K5Oj9j0J6J6J9Nk7l3k8k7j1j0
15005a53j0K7N1L0Jk2mL8L0J3K0K7mm8l7J9K5NPj5m6l1PRk4m7k5K4K0PK0PJJ9L2K8L0K8Ql4
14994C3n3l8rJ0J7j5l3j3rm0l9RM2L0j2QL8J9J0L2L2jl2j8Pj9m3j5RJ6k0k7OJ4KjJ4K6nl8
14983a06n0j0K9K0PK1K5j3pLJJk0j8KL3L7J2lj0j9PJ8KnK0K4oj5LJ1%j8m4l8JL6N0J7k4l9
14971f5k8JK2L3J3jk4l8m2k3j4nJ6L9M2Jj2q%L3L1lj9l8m2lJ9j3k8kJj2j0J8M1L4K8QK5K7
14960BNOQK3%m7k3r%Pk1JL2M2L7J1j5k8k3j5j9m6m7j4NnJ8K3nj4KL2M4K5Kj4k9l3k9PPl7l3
14949a67K5P5O1K2%j5k1mK2K0j7m3l5kL2J1l5o1l6K6M4K6Lj1k1k9j1J1J7Q%ljj3k1j2PL9M7
14938f2K7Jl8l9nL3K3j0QL2J7j8k6K0L1j5l4j4NJk7k7J5L5K4K4Pm7k1J9LoJ8K1nk0j2KJ7J8
14927b5K3J8K2M6K9j0l0l4k7rJ3Kj9k8j0oKRoj8lJ4J3k0l5j7j4k7l2mL6L1Jjk0pL4M3Ql1m2
14916a31l1KL9L1nk1j9jK0L3L5M4Ml1kJ9J5J1Okj5k8k7jJ0J3K6NLJjJ6%m4m9j0Jk3j9K9M6
14904e1J7k4j7K0Kj5pj5%j1k3MM1L3ol7m4l8QL3J7lj3J1J9J4K9M4M0J3k8m8k5Opl1l5k4NK5
14893a21kmM9P3M8J9Mkk2l3l4l3l6jM6L8lj5JJ0j4pJ1J3J6j0l8l2k0J6M6K2K3K3qm1n2rJ9
14882f0Jj1oj7lK3K5J9pk4k5lj2k0qOK2J1Lkrj3OK2J1J8K4J3rk0rRqk2m2l3ML3K6kqJ8Jm5
14870a23k2J6mk3NL5M4K0QJ9K2k6n5l9nL0K6j1m9l7%K0K8J8J5J1OK2K5pm0n3l5j7j0oQ%j1
14860a95J3L2M0N2L2j0k2j4%K1%k5m0l2K0N9L6Lj9l1j0%j1j0L9O1K7J1Oj0l0j9oj0m0o4k2
14849a68%pJ8K6J3J1K0J8L2K3%J1K8%k1j8j6Kk1j8K4K9Nk3m7n9m7k1LJ9OlOK3J3J3Oj5NJ1
14838a19K5N0L1j3k9qK5Oj4j1j6l6k7qpMK5L7K9N0K2l9k1J8j0n4p9n6LL1K2K8N2L9kj7k2j0
14828a01J9K4j3l6MM4K8L0Ok1j2Lk0k7J8L0j8l1j1k6n7n1l4l0j2L4M5L5K9M0L0k8p1o2oM0
14818b08M5J5JLQJ7L3L7J7OJ7Plj5l6n0k1M3M3m%QoJ3J8KnJ4K2K6L0K2J4J2qj4k9m1l7l0r
14807d3nmJ3J7ML%MJ7L0J4NJ8%l2m1l3oK7M2N2M0ll1m1m8n2k6k4kL6M1J8j1kK0ok7J5J7k8
14796c2m2n6n1k5K6N4M9K2l9o0k8RM0M3Pj6k8l3l4j2K8M8M5K3%PJ5J6J1j9l0pJ9K4J0j4j0
14785d0RK5K8J5J2K9Rk2l2l4l5j3J9L3Jl0n2o6l3J8M3M7L5K9Qnj8j6QK5Lj4kPMl7o5n2j4Q
14774a65J4J7J6J2J9jm2j2L6K9J6OLkpQJ8lJ4M1J4k1j5j0PK5J7J3J9%j8J1J2k1l4k9n9m7R
14764a10MMPJK2L2J5j6m2m2k7MK6J7kk0l0nL4N5K6j3j4J6Qj8lK7M2K6Mqj5k5m3n0k0Ppl3k1
14752a87jK0K1K0K3L6M6K2J1K1RlJ5J3J6K3Nj9m6o0n4l7j3j9j1L5P3N0ml2m8j3J7J8Nj6jK4
14742d1K0prj2j4nj3j7j1KK8K1NnrK6M3j6m3j1nKM4N1Jl9m2j0lk6j3J5jm1j1L9O7O8M1K6K
14731I7pmk3l2l4k4j0LJ5N4N5j8q1p5k8nJ4K4J5J5lm5l6J3L8M4L8Rk9n9l9J9M7K5K2L3K1q
14720D1k5l2l0PM8J6n4p3l3pj%j1k3r%K5L2J6L0M9N3J8j6k9l3k6OK7K8K4K3K1J5j9m8l8j5
14710d3lqrj6kL2N0K4qrj5k5n6o6m6mN5Q2O4J8l0m5l5j7QRJ8J9K1j3l9l0lJ3L4M5L8qm3m2
14699h5m3l0pK3L2J1mj0RM9O4L4j0k8l1l7k2mOnMPk9l1K3M5K0j5k8l7rM2N1J9k1qJk2m7k2
14688a45kJ7K8L3M7L2KJ0M2Pl3k3JKj2l9l3J0j4m0l0KL7L3J0mll0l9j4J8M1M6L9J5krj5j9
14677c4j7qJ6L6K8K0ok7l0j4lk1l1JK3J7Pj9m7m7j3lrKK7L8L8L1ql1j1j2k5roj1qNL8M6L9
14666c8L0LoMJ8%l5k9j4LK1L4L3J2KKJ3J6%k6n2j6K4L4L5oj8j0l4k8ok1LN2L7Qk%NQj4k9l9
14654b6l8k7j9PK8K5J4OMNj7l8l8k2LRK4M6N1J3k9m3m6k3L9P0K9j6l7m5l3J2L4L7L3ORNl0
14643a8j6KJ4N7O2Nl0m0l7j1j0l4l1qL9L8JOK2mk1NN2L8J3Pl0q9j19q6k5J5M5N0J6OLK4N0
14632c9L4j7m7qK9Kj4k7l9j8J3J5RKMK7L6J1l4m6LN1M3J7RRj0j4OJ4Oj6mj5l0j6k1l3j8J3
14621a13J2rNMk9j9%mJMPK1L5L4oj1K4K4Qrj2j3j5qkllL2L4Oj2rkj4l3m7k2L2O1N1K2rl9m5
14609g1k1j0j0rqLOJ6L0L3L5K1j0l6l2j1KK5L0J0j5j4j9l5j6J4J8NK5N2L5l9o8l0KPJ4K7J4
14599c0J4J7rqjrll9o0j6J7K3K8J5nj9oJ8J0J1K3K0J0lk6n7n1k2l4RM3Kk1ML6M3J4j6LJ9N
14587e1nK8L5Pk7l6k2j0mQoj3K8K1j5kL2K6nj4rjJ5J0%k5l3k4k7qkk5j3M6L8lRL0J6LJ7J3
14576Blj6j6k5l3m3k2JJ2J6mk3j7j9oK6nn7j4M4O6O3O2M2nl1j2oj9j2%%k2l0J0M5L3J2Kpl1
14564d2m3J2M2K5jk0okl5m8kK8J2RJ9J6LK8L4Nl7n2j7j6qj2l1qQK3M6M0K1J8J7jm5n1l3l1
14553a35J4M8J1j6kNJ8Lj6j3qKj0J8M9K9J7J4RJ0NJok0m7m1j0n%L2L3j9n7l3J8L7J9j0m7r
14542a12M6L5K2K2%qMRpl0j8Jj3l4k1j2rK6K9J1j2l2l5l7j9QL4N7O5M7J1ok7n5o5m7l4j3M2
14532a77M7L4J0j3PK6lk3rnj7j1MK0L2J6j0j2J1L3N4K6m9p6m4j8J1M4M2N%K2Jj7j0JNJ4JO
14521b2j3n8l7J3L1J6NMj2j3K6M3J0j9k9j6j0j6k5j8J8L3Rl3p2m4K6L2K3M1M1J1m0l9oLK%
14510a35nPJ1OPK0Oj6k2%K7K4jk3l8j8qj7k8QO9P4L7qj0RMrl3l7PL9L6Mj9j9QMl5m8k4L3O0
14498e3N8N6J5o2p7m2j2NlMKjN%K4Pl6m1j4K3M0J2qMPj5l6j7J6J8Kl3n3k8K4N5K5MJ4M2L8
14487c1J7pk7j6m9p3n5l4j8K9Q4P5J6k1MK6J1krj9l3m9j9K1M6N2M0Ko5o5mJ8J3K0L6K0KL3
14477c1N2J2pj4k7l4k9j5NJ8Rj4j9RL1K4J6J4j2l7j9J3K4L5L3lk2l7m5j8j0%K4K1K6J7K1K2
14466C3k5m2k0j0l1n5l8k5LJ4nnNNj9J0M4O1N9M5Mm7m9k2PK1L8M8M8K6ok9m3m9l1k5JK0K7
14456e7K9J8j9l0j9j7j0j9kJ5J8J8J4L2J6Lj5n7l9JL5L5J1J7Qj7j6j2PL5Rl9l1k5j9JJ2J0
14445i9L2N3M8K8k8n4m1k2jmj1mJ7K0j2J0J7j2l3k9pK9M6Nl8l6onrJ4K1j2l4OM9L4J3J0J2
14434c3K2J5j5l9oJ7K4Ol0j5L0K7lk8k5nK5K2j4l5j3MJJ2PJ2K4K1J6JrqJK4K7lJ3Nk7m2l0
14423b4QL3J2lj8k0J1L6O6L7mk1j7k6m8o7p2o5l5J8M8N1L6Pj7j6OJ0K5J5rk3k2jk1k8J0J7
14413a11j6qknK2N4N7M5L1nj5j1k3j6j0mJ7Qj7k6jK8Qj7j4kQK3K0K4J6j0j8nMj7k7k9m9l7
14402a30j9k4k9lJ5Qkq%J8K8L7L4L0Qk2k4k7QL7K5rj3NMnk0k8l2l1l3l2nK4M1M4L0NJLLMJ1
14390g3L9M9L7J5m2o6k6J2jl4k2J1M4M1pkK5K0K6K5J9LoJ0K9N1On8o6j4K1%k3j8Pj2m9o4m1
14379a34QK8K9K6Qk2k5J4K4QJ6jj2j1rjJ2j4n1l1K8L1rqj9l7J4N0J0k3k7nJ7jk2j1KKQJ6J7
14368a05Nqrj6j2KKjjQJnj7k1j1KJ9L3Jk8LJ9K8K1L6N1K7j1jJ8Lj0qj7j4j8j2pj1Jok4k3j
14356a17QL8O6K4k5n1l5J2J2ojL0L4Roj4l1k4lj0j3qMJ8J6rj3NJ1J3j3n2l6rLj1jJ0J0J7J2
14344a36K1J3jMJ2QMqj0J0K1j4m8k8QJ5K4M8M1Rk8l3j0k2m5k2J0kmJ8K5M1J4j0L4M2Mj7%O
14333fK6L2%qrk1j9k8l0%Kompj0nrqK2Qj1J5L2J9J4N5P2K2l1l0j2l4m6k7j8k2%K0Mj1k5l5
14322a29j0K5L9K6%J4L4ln9r2p5l8M5R1Q4O6N3N2K3k4m5l0j4l0n7o3n0k3kl0m3qL7P2Q2O0
14312b2Pl9l1%J2Mk4l8kK7M2O3M5J3%lj5k7k3l6m0k9pJ1NJ1M3J8j1J2Kk6n9n0NM7L5OkJ8L
14301e5j6J1N2L0j0m5l1j5l0j9lK4L7J3j0l1l8m3nN3O3J6k5k6k0MPj6kJ3J6J6J7J6nm2l4N
14290a28ONlLK4K3Ool9n1l0KK0J8K9K2j0nK3L0L2K2Q%j0k8mNj8k2j5k5j0L4L6J8K6J9KJ0J7
14279C6j6m9k0QJ3J8Jj7j0kQPol0m8k8MKmonRK2K4J5QJ8j0l1l1j8K9O6M5j6q4p8k1J0J2RJ0
14267a56K9M5N2O3L6l2m0j1Onj4k8m6m5jN0N2Rk6nJ6J2Rj2l2k4nJ0L0M3K6l4m1J3M2L8%j1
14257A3%kj4j1Lj2l0pJ4ok8m7l6qJ9L4L8Ok2k4j1M2O1K3j4k4l1l8l3j8J4K8K0K2L4K0J1M9
14246C5O7M3J9rl8m9o3m6k6pJkNjrNJ6J4nj6%Qqk4lOq%K9K6jj6k3J3M9N1K0k3n8l4K6L2j8
14235b2o7o5rL3K9J6K2J5J2QJ7J1KPj9j9LRK0K9J9Qk3l6j2krqj6k7m0m5k2OK6L8K3NJ8K2p
14223e0j9jJ0J2oJRok0l7n3k6J6pk7J4K8J7OJ4M4M9K9K5K1k1n6m0j1J5%k3k4MOPK1K4J7%l8
14212g6o9n1m3k8K9N3L9M5K4j5j4OL2N3K1j0k6j9J0J8J0J4K1Qj9l2m3n9m4J%%rRM1L3MrJ5
14201h0J5ppj2j6k9k6J1L2K9K0kpJ1J9L2L3J1rj4J0lm2m8k4J0L9L1j8m0j4j8k3kL5N3L8L4
14191B2J5%j6k5j4k3k8qlpJ5K7Rj4Njl2k2J2J9kk1nL4M1OlPj8m8m7rL7J8k0k5lL0K2kj9jM
14179i3KKQJ0J3Mj9k2PJ4Kqj9mlj9j7k3m4rL4P1O4J9%j3qjLMNQL2L8j4k5m2o3n7l1MK5N9O1
14167d5K2j6jK6J0jJ1K0J2KmKM0J7k2l3n7o2j4J8J0J9K5k3n3k0J6J6rl2m1k0J6jj4nj7nM0
14156a73L7LKNJ1J3K6K5k1k4J3K6J3K5L5Ol6m8j4Rj7k0j1k9j1J2RJ4K3J4J5K9K0Jk8n1l0l
14146a30j0mJ3J5J9K4L7L3kj2j1l0l9j1qqML0M6J7j2j5j9j1j3j5MQMj7l2OL5M5M2Mk3k4j7
14135g7J4L8%n3n3k0K2J0j7mL2M7J8m1m7mJ6N6O1J7pk4j3oJ1K3j1l4m3o1r0o2K4R4R7N0PP
14125b3K3Pk1j1K4K3j5l7l4k9J3K6RQJ8J9Ol1m4l7l2j5LL4L9K5J0Kj0p%pk1k2Nnl3m7l3K1
14114a99O3O8N3K5j1l9l3j3j5k3rJ9NjJj8m3m3j8OOj3lK2L7M4K5Jj0k2k6k5olmL0M3L9K8J1
14103e1j2j7K0K1j5k9kK2Pnjl4m4lL7O7L9j5l7k0k8m5j9L6M4RLL1L0jk0m7m5j8kmoRQj0LJ5
14091a29%roJ7K2L1Jk5NL5KRK0kJ0J9Kj4jJ0LJj5k5j9k7j4K6L3J4KPK7qk2j4k0j6%J8Ll2m0
14079a21J2M0K1nm2l4rj1K2M8J1k6l6m5l0J0K9L2M7L5ok8j8K9P0N1Omjl2l0j5K0Kn5m4ML0
14069g3Kk4pM8O4J5j8%PNjql3n7l6%J8J1Kjk0j3J8L4M0K7K0K6Ql1m6m9k6OK8L3K1KJNKNJ8
14057B3J5jj6m8o2k2Pkl2l9j6nK2O4N3J7nj7J4K3noJ6M2K9j8l7k9j1%kk2l1qk0m6k8NJ0J0
14046a78Kj5kK4K2kqL1M4M1K0qj1K1K4Pj0j8j9J2L0M5L5om1l2mJ5Pl0l5j7j0j4KL0L9J2qj6
14035b1j0k8m7j6J3KllJ4L3K9K7Qj9kK5Ll1n2n1l1l1k6MJ4kJ0M9N8J9rmQK1M2L6j2m2j5%J5
14024b5K6QnOJk5m1k0j8j8k0j2J5K5R%J0nk7j8QK0J3J6L2Qj8pJ0Lk0k5k1j1QK3K4L5K1J1K5
14012B1K5j7n3l8kJ3J7J0k3l3J7O1M4Loql1m0k7j4J2L1L8K7k2n2k6nlL2M8J4j2j3j5k5j5K0
14002d7M7J3l0l0JK0ok4qPJ9Lk2l2l5l3qK2M5N0L0Ql3m2j0j0j8qrj6OK9NROj1j0J2MqmnLJ4
13990a06RJ2L1L5J1qj5k8lK1K5J9PpjJj7k3K1L0JqjJ0ll7m2j5j9kK6L8K2lpJlk2j5j8l9n7
13978a79m3JJ6L2M8L1J4joQMj9j8kk1k7L0M2j1l8k5PK9J9qj6j1%K1M9L9RORNMJ0kj8l8m2k9
13967a21qNJ4J1J5J8Onk3j3K1Jj3RJ2jk9l3k2k8j1J6M3K7k0k3RL1O0N1J8kk8m2nL9K7nl4n2
13956h5n4l7pJ6K4J7kj3NK2Oj8j7k3k4j3K2L5L0J4J0ql4l3mK6L1K1NLJ6L6L7Kj4J2K2L7M0
13945A03po3o6m2j2J3NJj8l6k8MN2N7L6qk1rj6l0j3JNJ3K2K2K3J2j7j8NJ0nqj4j7j8qj3l8
13934a41m0k0J7K7K0J4J9M0Lk0rj8%K1L3M7J0m7n9k7KJ8Pj6k7m8qM2L7J4qNJ0k2k1J9L1L0
13924f5K9K0J5lk4%K9K1rl5k2rJ8J1k7k0J8K8J2%KJ4mKK2k1l3qj0k7k1lL8N0K7mk1j8j9k1
13913f8j6lJ4J8K3J0m%NJppNK6K6J6J0%l2o3n4k9KJ0j2j2K4M7K8RK2kn0l9ONKK1J2km2n5l7
13901a92k1K2M9L5J1J1K8Jk3nlmml0m0j5kK6M6O9M1J2Pk9l5%lkJ0Pj8k8%K3J2m2n5k7PL2O0
13889f9O3Ml0k2K1L0Jl3k3l0n3pK9K5K0J1pnkMK1J3j6nK2M2L9J5rk3%Jk2l1k7%jj7qj2k1j3
13878a25JL9N5K6k6m2j1j6k3mJJ3J0rj8mJ6J5%kj4l9k6ooK1N9O3M0J9Omk4k7j0rJ5K5PJ0K0
13867A6J7J3j9n6n5j1L4K7j6k0k2k2qK8M7M9M7K7%k4n1l7l2j5NmjK6K6J5K5K2%j2mj5J7N6
13856G3M9J3k2n6l9qj2l8o2o0j4K0mk2J5M9M0J6j0j1kJ1L2Mm6l3PRk5k1K5J7j3nJ3M7O3K8
13846B8rk0k7m2m0j7J9L4K1QMRK0K0J5mj5J0L0M9L3k1m1m2o1o5l0JJ2K2M5M5K4ql8l1%J%Q
13835e3j1lQMnj5K2K8JJjqj8k2pjj7j6J2L5L6Lk3rK0L1L5J1l5o6l9j4KKlK1N9M1j1j3J2J9
13823A3L3K4j9l8k3pmnk3l6l1ML3L8L3J2mnJ2K4K1J2j4j4l1o8n7k0pmNJPL3L6J5J5K3moKl1
13812e5m5l6lM5N1L2QQK8J0rMPk0n1o4n4m7l5j4K2M3N5L9ORK7K5K1J3ok1k3j4j3j7K9N7J7
13801B9k0k2l2j7RJ2J2MNqk8k3j1rQJ7Mj2OL3K3Qj2l0rKQJ6K4L0qn7l8qOJ9K1lj8j2LKJ2K8
13789c6K6nm0k8J1K5J2KK5K2l8o5k9QK8L3kn2n6j0M4K6k1j3npj3lL4J8OK3K0Nj8l2l4pK6K8
13778i2MJ5K6Jj0mlMPK9M3M8J3m0m3m3m0j0PNmk6m3j5K1J1qJ3J0PK9Qj2nJ4J8kk3qJ1j2l6
13766a35l5JK6J9OLkMJ2KMJ2QKJ1J8p%J8kk2k4k2j6NK8J0k3k7JJ3orkj3oNj2K8M9L5K0j0j0
13754d3Joj2j6k4k6mK9N2L0k1l9oL5M6K9j0l2j5Kj5k3k7k6kj5m3m3j7PK0L5J9lk0njj5j4r
13743b27RM7O3N0M4QJ3N7O7L7K0J0nm4o2l2j4j2k4j9qj4j3pJOK1M2J8l0l9j6J2M0J8%j0j3
13733fRK8K2j5j9OJ3rj6rK2L2%k2k2l6l7NL6L3jj6l5k1J3J0j9k0j5j9LL9K3l0k0J5J0j1j9
13722i8k%LJ4NjL2N9L5j6l2k7k9l4mK5M0L0K4K2K2K2rl3l8kpl8k8k4j9j4rPK6M2M0K9j3o9
13711f9m2lj2RM2L4kk4l0j3jNL0K2k4m6q%l8l6PK5PQK7K7jlL9L1Mlk6l7J6M1Nl3m6j6K4J9
13699i1omnnMJ8J3j8lL5Ml6j5J2MnJ8K8j4l6NQj3nj2j1QJ8M0M0Kk7l6k6j2LRQJ2J4j0l6k6
13687a49k3j0L1M7O8O3K9j1j4kkPj1m0k5J0j0j0Ol4m9rJ2L6N8K9j4k4k0l5n2l6J5M4K2pj7
13677a27k4l9l3oK5L4K5J5L7M2Ol5m1LN7N5J9j1j6j9n6n4l3j9RQk%J3M4L9nj7mJ1QmpNK4J
13666g2j3rMMJ9K4kk6l1k3mkjLJ6J5llRK8J7jJ3J7jk2k1l2j7L2J7k9m5J6L6J6Rj2k8k8j4R
13654a35K3K7jl0l0QK8kk8j6qLL4M0M1K3rj0J8kJL8Om5n4l3j9j9K4M5K4%%nmnpRK9J0k8j7
13643g6oQj4k7j6m2k0L8M0L8L2j8n2l0MOj5JK5J6j5j6KPK1J3RL8L9%j3jRJ0J9K7J6Kj7m7k4
13632b9J3J6Onk1m5j5J4Rk2j4pm1k7J7L2L0L2K0l1rP5Q4M0j7m0l7k8rOJ8K0j5l5LLpJ6K4J4
13621C8nj5qJ2J8k5l0MK6j5m9l8j1k1l0k6j1K7M3OJ8M1K3J1k8l7kLNjl3k3L4O4M6K3lpjj4
13610Il3k9k7j6qj2k1KK0J7j2k8j2rK2O4N5Pj1j2j1l4n2k6J2L5N8O1M7K7Oj0m8o9l3K8M0Q
13599Ej9n4n0l8kM3N7M2Nk7l2%L0L5J6MNlk9m4j9PK7J9j3m8r9o9J5L6J9J7J3J7Mj2j4oJ2K3
13588a27K3J4rl6l4RM5M5J7j6n4m7jJ2j4l6jL8J9qOJ8J5J8K0rk0lkj8j7kkJ0J0J5N6M3Kj5
13577c6k3j5k2l0j5PM5O6M1K2j1k4PJ6mk2k1J8O2Q2M2k9l5j4k7n1m4n3n8l7l0k0J2OmL1K2
13567a46J3K7Oj0J7M7L8J0k2l0MJ7K8L9J3k1l2l0k6MK8Nm2l8k0kK8K8lRK8L7L6K7J9mk4n5
13557Cn2kK9J1j1o%j6k4k4j4QK4mj7nj5k9rL3K2pQJ5j1l4k0mrj3MQJJ1M2Kn8l5J5J0l0m1r
13545b53K3N6N0K2KnJ2Plkj1qL3N5K2qk6l3n1q3o0pqjL0K9J6K6PJ4K7J6pk7k3k2J4N6O7O9
13534A5N4J7Nl3o0m9j2ppMOKK0J5k0k6J3J6k0l7k0J0PoOJ8L9K7k8l4j9K2M9L1Kj5k9k4k8k2
13523a18l2l5k6j1K5N4M7J4J0M1L2j9l9l1k3lqk6j8QL0K8J5JNK0J4J3pl3k8k8j5J8L0J6j1
13513i0mK1Rrk9m2n0k4OK2M7K4j7k6PM0M1L8L9J7Nln7j00q1l8JL6M8N1N3O5K7m2o4l2nL1O5
13502b0M1qk4l4n3k2oj2OJ5KNrk0JJ1K5K5nj6K1M3L4Pk6j2J4mk4oK1L3L0ll8k8JK4J3%PJ9
13490B8j9m1KL4L6K0Lj6l0k8m7p3n5k0nRJNN1M5Qrk6j9j5j0pk0k3ljoOQjNK5L8N2M8K4J5p
13478a8j3kk0l1k0MMk2oL9K3K0M9L1j3k8m2n7n2k3k6j5RL5K4K0L0J2jMNklj6j1jJ3L8M2K9
13467Ijl5j2Plpqr%pj8k4oK8J8j2rJ1j6l7l3oJ5J9Lk4j1Lqk4m2l3J4J6KM7M8j9m2MM1L8L6
13456h7K3Joll%NJ2J7J0mm0l9LM2N9L7RkjJ8J2k6m9k3J5Lj3j8j8k8l0J2K8j0pKJL8M0RJ1Q
13444Hk5l5m1k4M8O5J1l8l9OP2P3L0mj9l3o1l2%j4k3ljj5l0m6l5J%k2j0J6L8K1NOj3j8J1M7
13433a23L8k2m6k9j1K3M9L2jql6n0j3M1N0J7J0J0jj6pK3L7Rmk5o3m7RO4O7M3L0Ol1p3n8rL
13422a12K2L4K6L2Ok0j9l1m5k3lK3K9k0n8k4L2M9J8J3J7nj0LjJK1J8J9j1n6l5rk2LJ2%J6J7
13411i3Klj2lj5l3k6PJ4J6J0pqJRM6Q3K7o8p6k0J3Pj5qlj1oLk0j1LJ5L1K8K3J3jk8qM5N8J9
13399bk4NK3OJj3k2k7K2L7j8m9l5j3pl5l6k7j6PJ6pk0j5J5RoJ6N3O2M9Rk5l1j1K0K9MNKPJ
13388d1pj3l8k4J3K1J4Kj1m0l0j6j4K3M0K2j2j6J3K5K4K5Nj7ML8L5K7J5j2l5m6n5l9k5qJn
13377a57j1PJ5jk1MK8L0K6Qj2j2n%k1k7j8j2NJ8L5N6K8mlopJ8J6krj1j0j1MJ3QqLK7K9Mk8
13366a4p8p4J2N4L1qk6JL2L6kn7n9mLj3j1LK1L7K6j1kj0j0pj5KJ7K3Mk6j6RK0J3j3k2kj0l
13354a49J9L0J7J0knPPrj0mj9j0ML8N9M6Lk0oJ4Okj6j7J2J0RMJLql3l9NM6K8jmRQk7l8j4Q
13342c0Qj3n6p6m6j3L0P5P8M0Kpk6k4k5k0K4K4l5n9n3k2L5N6J5JNNOnQJ8J1kj0kON%j6LL1
13330e4M8L9%l3l2k0J2L6j8o0j9J6J9%j0Jj6l8k6J5N0O0M6K3Rk2k5lLmk9l8l1%Nk5k3%pk4
13319a75RJ5j6j2J1QQk2k3L6P5O1K4MJ7K9J4k1m0m6k3J6J2j6k8k1j0PK8J6j1k1J9N0N1M2J9
13309H6mj1j2j8l0j7l2l7k2l2j8K1L2L8M3K8L2K9Q%qpj5j7j4%J6%j3qj1l7l8j6J2K5J8lj9
13298e1mJ3Klj5qMQK0Oj9j4loj9l6k0PJ1L1L8K3rrJ3J9L5N2L3J7k6n9m0j4rk1m9k2J5L1L5
13287d3J9pl3j5J5J7j3m2l0k1oJ4K2K2J1j2MJ9QJ4Nk4nO8P8L1l7o2j8J0J0k2m2pK8M2M9K2
13277F9NLk8m3l4l1k7lK5K9Jm5l4J0K9K8K1J4J9J6J5j4m5o6n4j8%K1M6Jm2n9n0KN1L4J1%M
13266a39M2M9Kk5KK5J4k0JN2M5k4m3m2l9k4j4qMJ9L5J6onkkKK3K8K1k2n9l9k4l8m6k1M0J07
13255a15J10M7j4l2l2lJ2kk5k1KRJlJ2K2jnK1J1OL6L9K0j8l5l5l4k9j5k4l1lL6M0J4nKPMJ0
13244b1nK1K9Kok2m7m6l3rJ0J5L4N6O3L5j5m1l9m4m5kM3M3J2QJj6oj4j5Lj8m6n0k0K5L0j6
13233a46l1qJ8N1N4L4K0lk2k2OL6K7J0lj7mM5M6Lj8k4m1o3n4rJ2J4K6J9Nqj5J2J5LOkJLk0
13222d4k7J1K3J0%%ljJ1nMJ5J2K5RJ8K3j4n2m5k5mkk0pKrj1j3j6K7N1jk6j0k3j3Jj7rJ7O2
13210g6Q3P3Lm8n4l7j9MJ2QJ4J8J1k0o0m6j2J6N1L0mk4m6m8k0K3K4nj1PJ8J0k8n6k3J8O5Q8
13200f1O4N0Jn1n3k8j3j6pK5K2j0j1KMjmQK0K2j6n0l2lK1N0O7M6Rj8j7kj0j4k5k9MK9J8lj9
13189c1%J6lpj5l6j6ol2k1NL5L3rrK6K2Oj1j8OL1J8qmpj8qK3K9J6qm1l9j5rJ1L3K8L3L7K7
13177F4qk4k3l4l8m2k8J0K4J7mJ8M9K8nk3j7J0K4K0nm1k8oK0J0k5k4J6K4ONmj5j8J4K9J3M
13166gMj2j9jRRj0k2PN6M7kl8l1k1k5k7JL8L2J0PJ6K6J1m3n6j7qlml0m4j6rqk0oL6M7L1jj1
13155a04j1kJ9L1K1jj8k3l4l4rL9M2j1n3l3j6kJ8K9K5J1Mkj5k0j1J5%k2nJ2J2K0J0k6l4j3
13144a91j7k0j5K7P8N3J9K6J5J6L0j7n4n5MN5L5j2m4l9mOmpK5K2kj1k6k4j1nj1j7J0N4N4L9
13134a8%o6p1m8rO6P2L5Jj3J4M3J1k9l9j3ql0l7k0j5j9j1pl5k6J4O9P1K2rk1mK8M4M0K3Qk
13123A1LJ3Rl6n2l8j5J8L6Nk2k0J5M7L1nk2k4l4k4Jok6j5PJ9jj0K3N6L2k3k3rONOrl7k2j2
13112a42j2qj5j4KK1L5J8k9m4j3K1K7J0jJkj6J9P4Q2N3Qk2k3JKj5j9kJj4m3m0l1k9nL2L8K4
13101g0J2lk6m6m3j8k5n0m5j1J5J8J8J1OK7N0L2K3K0%mj9j0J9M5L6j1k3J1J5J0L6Rl3n1j7
13091i2J5J2kK0M2L6Lm4n6l4l2l3j0J5K2J8K4M1M8M1K0j5l8l1OK4ll1k2j2j5j8mKJ0J3%or
13080i5J6J7ol9n1J1L8K5QJOjJJ7K5K7K8J4lk0j8J3Ok1m2n3l5J1L9L5L0K3rl8k0Lj2k8pJ7
13069h7J1j2l6l8jjk1l2pM0O2M8L2J9kqkNJ4ql1j0NJ%j3ljk5l3k8j4j6l7k4j3jJ4K1N9P5O5
13057c3M5K7J1KOmj4JPoj1J6M5K2j2k1k5k7k4k3j4J0K2Nj2l0k0J0K7Mk6l0j2J5L3Qj5llOJ
13046d2kJ0K1K9L1K6j2n8o0l1K4O2L3%QJ6rPJ6j0j8k0l0l2L3N5J2j4k3k0j3j1k9n1m4kL1K3
13035i4J9P%K2M1K1loKQJ9j1m1m1l7jL2L8K6pm2l5pKQMj3rJ1N2O2J4l0l6l3kK0K4K2jk7l1
13024e3j1J2nl2j5J5K8J1K1M8Qn2l3J5J0j9k7k7rj3JL0K8L0L1Rk8n2o1l7NRj5PN5O3M5J4K5
13013C1J1l2n2n9j9Kj3KORK2K4J2j2j8mok%lK2L6J5l2k2L2O2M4K1J4mm5n1j6QK5L5Qk6k3J1
13002A3P%K2Pk4k7qKoQRpk6nL8N1J9j9k0kJ3j6m0l1j9NoKNl3o3l8lLj0KL4L2K7K1J0K5K2k0
12990d6m7l5k0qLkQK3k4o5lN4O6N5N7M1Mk9m0j3ok2rmOL0L4L5J4qk2m5m1j8j8kmoK0K5J1J4
12978c7L7M7L5J3k3m7l6l1n2l5nJ6L2K4J0k2k3QJl6k9L2J3k6l0j5onk7k2K7O5N6J6K7M4L3
12968B9M9K8j3j8j4qk2k3ML0K6J6jk5k9k6j0JOK0K5K1J4J6j5k9l5l3rQRRj9k1k5jM6K0k9m0
12957f8l3j0NJ6L6L0K1oJ3N7K4j2k6l5k3JL2K1pnJ7Mj8mj9m0m9m4J4M0L0K4NpkKK1M6L0j2
12946F9n6o1l0j8j5pj9j4NJ7RQKk7k5K0K4OK0K9NoQnj8k4jK8OkRNJ1J6j3l8j0Nlk2j3Jj5j
12934a40J0j4n7k6J5K1L5L6J9JKPJ5K1Mk4k8lK5K5J1J7K4Qj4j2K2K3jk3j3J4Qk6j2qj9j2n
12923g4J6K3QMJ8J3j3l4k3mNK7M1K0Jrk4k6jj1j1Pj2l1qK4M2L9K0k5m2k4j8L0N0L7K8j6m5
12913Bj8QQrj8k4k2KL8N2N0J0k6m2j8K6K7k0n7n2j7nj1j4j0J2K1K4J3J8J8J5J7JPJ7j4l9k7
12902e7j8k7j4Pj1l2l9l3LK8N0K7kK0N9L6PKJ8Kn3m5mL6K6k2n7l7J4K7J0J4L2K8J6L2N0J6
12891A09pQJj1j3j6j9mmj8m5o7o9m9LJ9J1OJ8L9L4L5K2j2l0m4m7j5L1L6J3kJJ8J4J3J6kJL9
12880A3M8Lm2l9JRPmj6j5l0n4o4QN4K1lK0K1L%j7OK7J2j7j8J9L9K8J4Nj4l9o1o0kN7L4j4k3
12869h3rnqJ1Oj8l3n1j1K3L8M3K5Kj7QK7kj5qnJ0K3M7K7j8n5n1l8l7k1OJ9LMM1M2J7J5Kk4
12858g0l8m3nJ9K3L3K5Rmj2k4j9RJ5j0k7k1j3J7N1N3K7nLL4J1j8j5nQJ7J4j9j0J6J9L0J0k5
12847F0l2j2Pjj2l4m5k5l1l0J4M9K9Rlnj0l1m7k0K8M1L8J6j5l8k6OJ6K1K7J8Lrj4k1l1n%j7
12836a32l4k3NkmQOOJ6K1K0NK3K8j4k2jJ1J1MrrqjJ2J2nk9k8rjRK3L2N2K6PJ8J4mMJ6J0k9
12824C5m6j8Ojk8o9p2qN2M2rl6RL8QJ0J7%j3k2k7j7J4K7K6KmMoj2KL5M3Pj0J7K8J1Ool6n7
12812e8n7k5j8mL2L1Ml0l9k7qL2L9RJ5K7K6Qj5k2j4j1kK2J1j0j1qrJ1K6J1j1nQj2k3jK2N5
12801c1P7L1l3m7l2j7j4J1L1J8j2l9n2l6j3K2K0j0KK2K7M8L1%LLj6k1rJ1K5J8PLj5k7mQMO
12790@J5Rj3k5k7k3l2pRm%J2ooj0j9k1j2J6L9O0L3j9k8%K1K1Jj6j4ljk7l0NJ8K3L4J4m1n5
12779a09k9qj8k4%L5N3O0J4kkol1k5QK8K6kqj3j2J4K3j5j9k2l2k8j1K1L5J0nJPk7rM2O6O0
12768D6Lm1l3j5J2M1Nm8m8l9j7L0N0K6rnkl2l8JO3Q4L5KPMk3n0l9%Pj2oKK3L0Rlk7n1m7j2
12757a17J0L2M2K8Lj8JK6Qj7j7rk6l0k3j3LK6L3L6M7M4K8jn7p6l3J4J6kMJ0j5l1j9or%LJj5
12745a19m0l2j1J4PQK0mrJ8M4O0L0l3m5j5J7K8K0J9j1m7m3j1Pj0J9M8M1J4pj2j3k5l0j4nK2
12735a00L8K6J9pk5l1k1LJj2k1%mj6j0qOL3N4K5Okk0k5k2qJ1J5J3M7L2j8j6Lj6l1%L2L3Rp
12724a4j3jK8L6ll1l2l2j6NJ9K4K6j5n8l8kJ9ml6j8%J9O3N3Lm3n1j9j6pJ4QJ6M5K7K7L5ll3
12713a8k9lPRJ6K5L2Lj6j9j6mJ5L4Rl1l9k8K3M5J5J0J6Jj9rml7l2j1J5J7j1j5JJj9l0r%j0
12701a15j5j2l0k9KQqMK8jJ6M7M6L9J1k0qRj5l4l9k2j7oK4L8K8J4OJ2k4n8j3K1M0O1L5J2k7
12691Hm9m4k3pLK2M4L1j2j5oRK0J2k6l0PL0K6j2j5qjQj5k6OK0Pj6l5k4J1K0J9K0K4L0K1mk9
12679Am8l3l2k3j0J0L1L6J4rqJ2Qj5l3k5j7K5N1L0J5Mj1l2k3J1L7K9J7J4K0M3K7j8k9m3n4
12669b8k2LK0L3L1mk8j5j5OL0ml5m5l9l6k7NJ2mlK4J9KL6N2M1K4k0k1J2J0j8k5kJ4k3l7k0
12658i7k1j5J0J7ml7k9oK6K9rk2j7rPJ7K0j7l4NJ3J8J6J0QJ2J9K4J9Qj5k7l3j7mppKJ4J6L3
12647h4N0M9M4L0J2j4l6l5l6l3j9jk4k8JJ6J0J7L4K2pk6nK6J9lqK0J9ql4k6j1j0j4j6j4j9
12637a42LL4J0NJ6RM1J9m9n1NL8K9J6Orl1n5o8m1J7M7O2L7jk1k1oQJ8K9j6m9l6pJ8J9Oj0Q
12626a13Mj4lJ1J8jj5oJPJ7N6N8j0l8j8J2L0J2rMJ3j6m4n5k9L0L8QmLJ3L1L5K2Opl5n8l9j0
12614i5Knj0mJnj5j9KK1QJ0Rj7LM1L9QJK6L9J6Nj7n9p3n9j7L1M2K3J3M1K8k3m9m1k2l5l1M
12603a83L5M4K3l0n3oL1K9J8J1L6N3M1K2K9J6j5k9n1l1KK4J7J5j8k2K4L1Pj5mK6J0n3p4n6
12593i6l5mLOK9L9L4Rj9NL9Ql7l0MOj2JJ1J4K5K8Pj7l2l2l4l8k6j4KJ9kk2NM2M2K5J3J8J7
12582Aj0j4J0J8j9m6j9jl5m6j6J1M3N2M5L4ql5k6qLl7o7o3m7j9k4KM9N5M2L7M4K9%l1l4k4
12571a54kK5L5K1PKJ9L2J5j9m0k4nlj6j0lJ5M2K1j8l2j7rj8nLJ6J9K4K7J1QJ1J9Jo0p3l5k4
12560a94l1j4PK8M8O1M1L4L1k0n5m2nK7K3%roLJ5J8RJ4OJ1J9k7m1j8k0rojJ5lk2j9j2J2K0
12549a12QRK8J9qmj8k2j0OJ6J2J6M5M9J8lj2k5l7m7j9Mj3pJ2J0l1l1J8L0ojOkJ1J7Koj4%K3
12538f9J2J4K6J1j9j9J5L3Ll1k7k0k0j5qj8j4nJ5M7M1L0K8Qk0j2Jj6lM1L0kRQqNK7Pm6o0m9
12527g0m9m5j9j0l6j5K1K8L7L9M1L2J5K%KmNK7K0J5L2J0k0n7o5l4pK2L5K3J1ql5n3m4j6KL8
12516a30L9%J2K4J5K6J4J5K8Mj6o5r5n3j2J1J1qj9j7PM7M6J3%OMKNkj3k0nK2J8J6J1J8Plr
12505d6jkKQJl5l2k2RL8K2Oj2k0j9OK5MLK0LJ1Jj6nJ0ok8k9j5k3j9pj2%nPK4K1J6K1J4KL0
12492e0L4K0Nqj9j9j0j7k6j0J7K0Mqj7j3J8K1qj7onj5j7j2oK7J7j1pnPK0J7j2k6j3J3L5L4
12481d8Oj5pPmk2l3%J5J5J9J1oj0nj7j3NK9K6lj3j5NJ8%rJ4Kj7j6j3K8N8M0K0K1Jk7l1k5l
12470a2Oj9j5kkJ6K3ql8l9j8OL6N5L5Kl4k8nJ8J1jMJ8Lk3k1j0rk1MNk0m4l4RL1K8K0J9j4n2
12458a20l2%K0J0j4j9j2J0Pj8nL6M9L1J8L0K4K8kk9k0qQmk2l7l8l5j7J7K9K3L1NJ4N7N1K7
12448I3Pj4l6n3m5l4j2Mj5l1j9rmmJPJ3J6J5K6M0L4J1Klqk7j2JJpK4N0j0o0o4l4NL2K5mpJ3
12436i2L2K9J3J8L6L8Lkj2l4j6mj4j1pk7l6j9NJ2L9O3M3Nj6lj3j3npNj9m9n6k8K5K1K1K6K7
12425b2L4Pl6m5MN0L8L0M2K0l2p4p3n4j2K3L8L7Nj4PRql2%L0K2Lk2l6l7k1J0L0J6j1j5n%j1
12414a05LK3J1k3k2j6k1j5mJ9Kl2k2Nmj1PK7M5M1L2K2PKKJ1RRJ8lj4l5n4n2j7K2L5K9L7K1
12403a1k5qL9K4k3n2l5QJ9K7L8Jj3N%j0QJ7mj3kOj5jJj1J1M6K9j7k8k4j3l3n9m2pK5K2POJ1
12391i6K6L4M2L3j8k9j4qJK0j1k5pj3J3K0opj1l6l8lKLOJ2K1J3J2J6Jkrj9JL0L8Pl4k5Jkj4
12380g5k2l1j5rj0K3N6M3j1m2l9mK0j6m9j7K3J6K4N5N0K4Oj8lj2m6n2k8LPK0K3M6M3Rk0mJ1
12369b1j0k6j0j5j1j0j6lJ2J3KOK5Rk7n3m4k2QM1O2N6M0J9jMNj9l3l6n2m4k1QJj8nJ8L3L8
12358i7M6K4rk8m2l2k3J7L9N0N4K6J0k8m2l0j0PL6M0%m2p8m8qJ0lk1j3MJ8J3J4Mj1j1j5rQ
12347a80K5M6M8On2m3MK8L7M9N0M0J5j2j9k0j5k0j5PK1j2j7j0j1kJ5Ok1j1K9K8K8L4KpMJ6
12337G1Oj4NL1Nm2m3m2n3l7RJ2ML0L6J7J6J2J1PMOk8m3k8j8j1K6N9M7Rk0k6j7j6j3k6pL1J8
12326a2j1j5j5j0oK1J3MJ4J4pm0m4qJ6Jj0J4Ml1k1RL5M5J7k2n6m3k1k7KM4L8K0J8Pj4m8n4
12315a79l0j7NL8N2M3K4pj3MK1K0J5K1j0n1l7rpJ0Qj0mJ5J8mk5nK3Jj7RNk3J7O4N7J7l4o0
12304e5n7k5J8M2L0kk5k3nJ1L2L4%m3l3j8k9j2lkqKKJ0Mj0%K2K6J1J2J4kMJ3krOOJ4L1K3J0
12292A4j7j9qj3k2l8j8J4J1J0lk0MJ8Njj1k7j4K2M3K6K0J2k6o6n3oJ0J0K1K9J8kj1j5MJ7j4
12281i6l3nK1RJ6OLKk5l1J5K9Qk6k4qj8mJ3Pk2j0nk9j2L2M8L0J1QJ5K0K1oj2j3kK3K7ql6m1
12270a02l9j9kkj6l3oJ5J4mk0jJ6L1L1J7J5K3J7L1J7k9l8oOj8k4k7%K3O8O8K9k4p0o0pLPJ4
12259a02J5L5K0Rj6l3j5%QQjnlJ7K1J1j6k1k7l5lJ0J2J2rm5m8k5J0N9P6J8j9%K2K4M1N3J2
12248G0j6j3j5l3j5K6L7J7j6m9n8m5l7qL4M3Nk3k6J4K9om8o3l8JK2K6K4qm3k7K0L1K3NJ3M1
12238a06P9O4l2o8k1K1K1L0K6k0l5j8pJ5M7J5m1l6j4QJ2rk7j6mOkj5l4k5PK6J0l1k8J1Ll3
12227b21RP0M2K3K7K7K3rm4l9qRj0k6mJ8K4J6QRJ6k7n3l6j5J9N5L8Oloj3OJ2lj0MK2J2k8n9
12216a19p7k7L3N6M8M4M2Qk7k1nj2k0j8pLNK7N5O1K5k3o2n0j1j3j5j2m3n2j3K5L2%%M4O6L7
12206a6Rj5k5l8n0k2J8K8M2M6K3J1J1j7m4n0l9j8K0N7J2l4m0k5K4L3K0J9RJk2l5m2m3j9lN
12195b09L6J5k3MK7L3K8K2Rkl4n2l0l1j9J6L5J9mK6L0lJ6M4K6lqpk9m3pK8N8M1kpNJ3OJj0
12184A5m4n6l1k9j7QJ7K1K7J8kj7qK0K9Rrrk5l7j7J8K6K0K6J4j4k6k4j9l3l1J5N7N1K2%lJ
12173c7l0j9QQJjj6pRQL6O6K9k1k2J2K1mk3QK6Jj3mnk2l4m6k6Jj0rpJ0Pj2j0kQJ5K9J4k5m1
12161a29j2Q%OM4L1nk4j1J5J6Mj2j5l3m9l3lJ8J9J4PJ5K6J4k1l1ML2K9Mm0m0rJ4J0j6j6J1
12150a58M1M8M4Rl3m2k1j0KnNL8M2L4mn2o0m3j8mJ8N0M7J8Jqj8k5m0n4l8l6j3L5K6K0L8M9
12140a17L4Rk2j1K4K2OJ5J1k2l0j0Mk9l8k0J5L2J5RJ0Lk2k0J6K4K6M2Qm0l0KJjqk8l5k1k0
12129a96k6j3K3M6L6Oj3j2j2j5PPNL0N9P5N8qn7n0l1kJ1J1j8j8K0%k0k9l8l4J7L5K4M7L3J1
12119c1j0j7k5l2l8l9PO2N7L7K9j3l4k2k0K0K9qj9k0qJ3K4K2Qj0j5OJ5J0J1QKj6j5j8qK0L1
12108gK2K0J4Rj2m8l5K4L5J3jj7j4j9k0K3L4Qj3j3j1MQj3j5k8m5k7mJ0j5j6rRPj6j4QM7O6
12097e1N5Kk5k4l0l5oK0L7L0ok7j8j2l0m1l0jL3N7M9K3NK4J8J8Rqk1k2k7k5j2J1L1K2Polk8
12086c7l5J2K2j4m8j9J8K0J1Qmk3j9mL0M4L1RJ7qm3j8Jj6j9nPJ5J9j0kj1l8k3J4N4N2K1j4
12075em4l0j0j4j0J1Ql3l9j4j6lK5J0j5j8j5NJ0j5k2KJ0J4L1O7P0L6nm5o0m4k8kJ9L9L4J0
12065h6j5j2j0k3rJ9J6MOL1L0J5Kj4j2j6l2l0KL2M1J0k9j9kMJ6L7M4M3J8k1m1k9Lok1mj0j5
12054h3k7l2k0k3k2l8l8NN6N0LQK9K6J6J9L7L3QnLKnk1k9k2rJ4K5J8L1L1Kl2l0j7jJ7K9N0
12043E8K9mmJk8n0k6kLpk7m0j6kn%j6l0lJ9j2j3LK4J2j6JJ9J8Kk4pQQJ8%MJ7J2lJ0M9J9j1
12031a2j4l9l2%Pj2j4j8mL8O7N7K1j6k9l1j2PL1K8Mk0k6k1j1OJ4J8J2j2%K4K0K7Qk7k4J0L2
12020E7K6Qm2o4m5JJ4J2K1J1j0j2NOnl3l1oj4l2l4K3M8J9QMlJ3N0M1J2lj3j6l3k8rj5l1k1
12009a21njL3P9R3K5m5o6m3jJ3OJ5j5k7j9kJ3L1K9QJ0j1k1k3j6R%LK0LQJ5nJ5M0lj4j1k4l0
11998c5k2K3L4k7o1k6J6J4J6L2L9Ok3k2mJjNLJ1J1Rj2j7J3J7Jlm7m8qkqj4J0J1L1N5K0j2L
11987a1J5Pqk7m8m7m8l6npoM8P6O4M8L4J1mj1J2Nj9j3LQj2l4m0l5l7l1qJ0j5l9j9J4J5oMK0
11975a72M1M7J6nk0j0J7N0N3qo0o8l7j3j4k6pM4N1J0rK7M4K2J9L3L8L0J3j6j4oqk0m8m8j6
11965g0KK3J3pj6j9rK8N9M3j5l7k0L2N4j0m9o4p7p4l7K1M1K8QoL4O8O0L5K2nm6n2k6kJ0K0
11955d0J5j1k5pkoPJ1Qqk7j0J7L3K2MNj8l0o4m6J3N9O7K3kkKj5j1Qjj8j2K7M1pl4l4k3QK1
11943f2pj2j1j3J9M0K9%j3j7j2PPj5j6kj2j8k2k1l9m0RL3K2K8M8M7L6PpmPK2K9mj7k6k6k0
11932d6kJ8J4J6K7Ml5k5j5mJ4J1j1l2l6MK3K8K1Jl2n8m4k7j4LJ7J5KopMJ7K0J5J9J4J2J5R
11921e1Ol6n8PN2Ql5l8k5JJ1RRrk0NK3J3KJ2K5L3J6J2K7K5ol7k6j5k0j8Joqrj3MPJ8L5J3j5
11909g1j9J5L2Ol9k4j4l8j5J0L5L0j2j7rJ0J7J4K0Ln1p5k7K7L2lk7k0j9k0K5N0L1Qk7n2m4
11899b58k2K8P0P2M1J6nkMJmj9k8k8k9k4mJ1J3MjJ3L6N1M1QKj5k7k8k0j3l0j8K2K8j0j1J5
11888a20J8mj7j7NK3PJ4K2jm3o2l7RM4L9L7K9rl8k2k4l2j8PPnK7L1L5L3K3M7Kn9n0k5j8J2
11878a30L4L1K7jj9j3Mll7l9qJ1QOJ0j6k0LK8L6lk9KJ2rRK8J8k0k5J3J3k8l7j8KNKJ6K7L2
11866g8K9K3K2rm2l9pL5J4k2j1Jj1j7oNMJK1K7Oj4k3l1m5l3OJ3JJ5N8M4k4l6j6PL0L1jJ0M0
11855b2L3K4K8K4Ol7n8n4m1j0L0N8L2rk8j2J3k0l4nL2K4j9l1j7K8N3M8N0M2L5J2m2r3q1m1
11845h2j6kJ4L1K6J1oj2J3J2j5r%rk3k4j3k4k5j3rLK2L0L0K5jK4L9Qk3m4j3L5L0ll6l9k7l4
11834a49l0lJ9PqJ8L0Mk6nJ2J3L4M8L1L8L3j0m0k2MJ5kj6j3mLLj%k3k6j2K2M3NMK8M7K6k6
11823G1o3m1j8k2k3J9L3K3J6J5pm4m4m3m1nM3N3O7N6J1k4j6jk8m8l5j0j9j7%oj7l1LM0Rj6
11812a60J1K6JkL3M4K4J2J0j1k5k2l0kM3N7L2j1j5J4J2k1k5oJ3K6K1Qj2m7m1J0M0L2Nk0j4
11802A0MJ5K6NmJ3J2Jj2k3LJl3o5o4k9MJ3K1K2K6K0%J2J4%lnOJ0J1K7K6J0J5Ml1n6n9k9kK2
11791f2K7QMJ3kmj7n0m1l0k8j4mK1K7LqJ7M4L1OjJ6J6J3Qk7n0l0L1M7L7Mm4n6l7mQKJ3M3K6
11779d4qrMJ8J1JLpk6l5k3njJ7Lk4OM1K1qOJ6nk4jJ6K1M8K9j8k4j5lnpl0n3l8LJ0mj7NJ9J4
11767a22J2qk9l1J6L8K2%l6l0pOL5L4NrRM2N0K2Lj6m4n0j1J7L5K3J2lj2Oql5l1nJ1K0J4nj4
11755g4nJ5J7J8ok8j3J9M3M2K8Nk5m1n4l0oPJ5Mj5k5k8nJ5KJ5K7J3jJ1K0J5K2J0nk1l2l4k6
11744a11j3K3P7M1l0l7pK4L2Jl3k1ML5J9j3j0j1lJ7J5mk3kK4Nj8l4j3Kj8qJ9J1J5L0K5Qk7
11734il9j8Lnl8o1n3j0PM8O1L0qk1QJ5J7K5L1%jL2K7J2ok0k4k7omj1OJ0J3J6%j6m3o7m9LN8
11722a14L6l0m7j7K3J7J9K4j0j9kj0k5PN4N0L0J4j2k6OK9jj7l3n6m8l5J1O0O3L8nj7j9k0l2
11712a14l3j6Njj1J3J8KJ8L8J6J3PJ5L5L6K2Nrn1p9l6Nm1m8J7L2M1M0j5m9j8K4K5PJ1J1kJ5
11701e2J9k4m0j8j9j5K1M1Kk8l0m5n4qK8M2M5L2M2L7%j8OJ3nj0Jj2l0l2l9l1jL5M1K7K6J7
11691c6j5l1JM8N5K0j8k1JRk6o7q1l3K2jrK2L9L2K7Rqj7k0mRrl1k6j2kJ0J8J4k1o0l1J6J5
11680b12L5M2K2%m2o4l9k1j1J8L0K3J5KLPKkNJ0J2RK1L1LpRJ9K8K8J8NJ%kKj6l0l6l7k4jL0
11668a14L0L5K7j6l0l0rL3L3oj5JQK5L1Rk2l9l8pOlj8j8K1J9oMN5N0J7Lkrk5l3l6o0n4K5M0
11657a18rk2J2K5Qnqj4LK1L3O2O0M6K3k2l9l9k6J7J7j5j4j2j8j6%J3J%Mk4m1JN0M1Nj9l3l3
11646h5l2nL3J1k1j9J8L9K3mk7k3j5j7jJ2K1%nJj0j3oJ4L3K8J6K2J4k1l9l3j1mKj4m9j9L2
11635a54M0K2KnK2K2jmj1lj0l6m6k2JK0K9L8L2K0M0L7K1j5m6m3QL0ln4o1j6o%j6l0LL2J6R
11624a38J5K7M7L4%J3J0J5J1J3Jk5k5k4k9j9J2L1K5L2L1j6m1k7oLNk9m2k5lJ0Jqj1k6k7j0
11614a95%J0K1OPkoJ8J1JJ6K9Qqj1QK8Lj7qjJ0J5j9kK1pj6nLj7oK2jk6j3L2M5K9j8k5j2OK2
11601d4J5j0k7l2j3J6M5L8Jm8q2m2NJ2PK7N0Pl5l5m1k6J2K1J4L0L4nk1j6KK3M4L5j1l9l1j6
11591a36j6%K6M8L5J8QQJ9L7K2KJ2kl8o0n6l3K7O8J0m0j4J0J3Mk8k1kMj8m1l9j7OK7M0%k4
11580a41%K2J6OJ9K6J6rk1lk8m6%K0QMJMOmk0jJ5J0rkk7l6k7j3NL0O0P2M6J9K6J8ok6k0j7
11569gk2lk1n1l6j6k3k6ojJJ2RKJ9K5J2ok7l4pJ7K1K4Ml3k5QK3L7M6K3LjJJ7J2k5j3jkRk2
11557h3k8J1L6J8jqj0qj7j6J8J0rl0m3k0K6N4L9J2pk7k9%J5J%QJj9k7k%n%PJ4J3OJK4L6J0
11545b9oj5qnj9lJ6M0L8L7L1K4K2J7k0o2n1j4LJJ6K6Rmm0m9j3lj6JJ4Ok9j8QPj0J1K2Kml0
11533i7l9l2k1oL5N6O2M3pj8j7l0j1Jn%RmQK2J2J%J4j5l5k9j1M2M9j3o5l6J5L3K7J6lqjK3
11522c5J8L1N8K0k4k6k0j8j8j9ppj1jj5pK1L6L2K2J9pk3PJ4mjmm9o6k7j9l0nJ2K6L3PnQJ3
11511g1MMK2Jk5j9PK9K8j1k3k1k7k1J8L6K8K5L1L8J9k3n9n1l1k0lJ5J0QK1J0OK9K7Kk0m4m4
11500i5k7l0rJ6K9K7Pk4k3j0j0K2L7K1Rj2j3nk2n0k2K3K7L2O2M6Lj7ol7l8Roj4%k6k9k1k1
11489a97k1mMK2O8O1L7J2k0j7J0%RJ5J4J7Pj7k8lQk8k4kNkJ0J6%LL4K6mj9m2l9oJ7J3L0K6
11478ijk7m4k5j0MJKK7mk1pL1M2J8Lk0j0LLK8L9L0J4rKQLppl4n8n2k1pj3klj2j8k9k0K4N3
11466a35M1J2NK5L1J3l5m3qJ3L3Pl8m5j7J4L9L3K2JjJ6J7Pj0k0k1k1k9l3m2k1K8L1L2K6Kj8
11456h9k9k5j2K4M6M3L8Ml2l6k1LKl3n9k8K6M1J0K0O9P8M0KNK7K3rl7m4m3l4j5mJ9K7J4Jj9
11445gk8jJ8Nk2l9j5nOPLJ9L0L3K4k9l5J4L1J7j9m8l4nOqm3m0LN5M1K1J5jMJ4J3Nl1m4l0m
11433a04K1J7J7L9J8j0K0J6l0k7k8l5k8J2K0kPj1l1j6LM0N6Rm4m6j7L9L4QOKQJ2QPOPLqk2
11422b4l1l6o8m9JJ8K9M8M3J8pk3j4K3L1L1K0nk1k1j2PMj6l2m7k9j8j7jNJKK2K9K4Lj5rPJ9
11411a10M0L9K2K7J5JJ1j5m8l2mnJ2L0J0j3pJ6K2j1k5j0QJ8Lloj1J6L0J8k0l4k4k2pJ5Rl0
11400g5l9oN0M0QMJ7L2Lk4k3k1k5k3k4k1j5kJ6J5LK4N1J6m2n2l1J3M3K0NPJ1J1QJjJ6Nl8m4
11389h7j5J6jk0pRjj4K8N9N8K8l5m5%K7K0K0K3om3l9JQl4l5mJ1qjJ6mpj3j1J0J6K0PkPOkO
11377c8j9n6n5k0K1J1lK6K0nRL5M0K3Q%Jk1j7kj3j4K6N4M4M4L5nl5k9k4Lkk1k3k5j3j0K9L7
11366A6Rk3k9l3k4Jmj4LM3M7K1K1K6MnPJ2ll0m8j5PJJ0Jj8k8j6rk2pN7O6K7MJ9K4jj7j8J0
11354G2J1j0k5k0%PLj6k2kKNK1M5K5j2j8j3l5k3K4N5M8K0Rjk3k4j8LK0K8J6j1k2j9k9j7J2
11343F6K0J3PKJ7L6K2nj8j8j7j3j1LK5K5J4RJ4J3j1m6l1j7oL0N1P2Q2Q5N6K2K6M4N2P0P8P4
11333H35Q1J06J53J56J36J35J38J61J98K29K50K52K18K08K36K56K74L05L57M54N25N53N94
11327F810O70P29P56P49P07O69O23N58M33K65J24Kq9j53k54l77n43p18q30q63q69q61q41q27
11320E870q03p42n93m80m14l32k61k42j96j42j28j26j05p9q0r0o8l6k3n3p7p0n8l9l3k4k0
11313E56ljMJ4Nk6n1l3KK2ok8MK0L4R2Q9K7jnRL9P7J25J40J30J15J12J14J08J18J41J70K04
11303B317K19K14K33K39K49K48K36K48K80L44M42N25N84O39O85O98P11P10P00P04O16M81L60
11297A2682J77Qp8j52k70l88n09o57p95q46q48q59q81q49p80o92n73m46l98l69l11k78k06
11291A682j36j09j09j10j00p1l9k4l0l6k4l5n6k0J0lm9l9K9M4Rj2k8k1j0l5n6m4k9l6k6j5
11282D72OK0L9M2L9M5O4Q1Q7N7N4J02J41J56J52J27J16J37J40J48J95K18K24K58K64K23J97
11274C804K13K58L18L78M48N06N89O97P68P61P24P08O81O27N42L85J94O4k4j04j99k98m24
11268A1616n77p07p89q22q25q15q37q26p81p23o45n54m04k60j92j59j39j49j10o2l5n3o3p1
11261A018q8r0p6m3k5l7n9p4n1j3j1l5k2qk4j0pj6kPJ5nk0rrrk1l8m7m4oJ0lJ2L3J5l7n2k8
11251I1l9k9oQRmk0j4J1J6j2j5JJ1M4L0Orj5l1l5j2NjnJ5K3J3K8P2O4J5l5o0n1l2k1j6k8k9
11240e7lL4Q2Q8L0k7l9l2l6k5j0n%lJLok4j2KJ9J0q%pl8m6k5l3k5nLJ6K0K0J0J3J6Pj7nJj4
11228a27NL4L2K3QLOpk3j3k1l4k2J0j1l9j5K1K8Nj2jQJ9L7M1L6M9K6Lj2ok0m1m1k5j7k1k0
11217a34QNj2J0M7L2j0j5mJJ4K1rl2j1JLK4RNJ8qqQOmlj2KM0J5j2pJQK9K3j1pJ8Rj8k0l0k5
11205c5oOJ4J1K1kk3k3qL0O0N1Jm4m4m2k7K3M2K9jj2j3rmNml7k4K9K2K5L2J7J2J4J2J0J0J8
11194A36K2J0k3m9o5m8J1K7Nk1k9j4j1m4o6k9L2L1J4L7K9KPJqj3j1mQK3Kk0k3k8j3k4l3k4
11183b03k7k6RJ1oQ%pK8L3K2Jk5k9JJ6PJ9K5mk9m0l0QL5L8J1mMK5L4Nk1pRJ1KjKj7j5ROk8
11171a40k7L0N2J5j0l6o4k4K7L8K3NPJ0J8K5K3J9pl9l5kK0J4J7K2lQK0PopRprlk7m6j7J5J7
11160f8j5k2ll1n3l6L1Q1M7K5L4K1Lql6l5j0j8m2JK7J9L5L9J0J1J3j1k6Kj4m3j6J5mk2ML6
11149e9K4J4K3J1k5l5l1qJ5J6K2J6%k9k7rj5mJ5j1l5k8j9OJ1Jj3MN6N6J4Njnk7n1k7J8L3J1
11138h8mrOK9K5K5K5j0l8m1k0K1Mk7nK8K1K6K2j9l6j5pj7J0L3M4M1kk5k1k7k0nMJ7Npk2j7
11127i6OJ2J8L1L7L8K4j7l4k3k5j8J8K9K1J2NKql1l2KK8K1jj0J7L8J7MJ2Mk7l3j6nLj1l0m
11116b2K5K5Qj0k5l9l3loj8jjj8j7NJ6K0Jl2l5J0N0L3J4K0K0J4J7K6Rl8l1qk4m0m9l2j1J2
11106a68M2L9Ok0qPrk4lMj5kJ0k0l3jRJ5QJ3M9O1N3K1qk6l7j5MOQJ8Oj7j2nk4rJ1NnQK1Qo
11093c5OL4K1j4l1m3l1qPPj2l8l1J2K9L8N4N5M5L0L9J5k7n5n4o0p0k5J0K8K6L0K6Jk7n5l3
11083a36K1L5%j2J1L3K7J5J1J0j9l9k8oJ9OJ2J4QNj7rOqk2k3l7k7J0J8K4N0K4j%j1rL%mMr
11072e1lKk1k5jQlkRJ5J2J1K4L5K2K1jqj0k9j5lj7j7j2rJ5Rrkj5j8j7j1J1L4J9kJ6L1M6N1
11060I0J9j4m1o3l7JK5J8qkj9k9J1K9Ok4k7n2m6J0L1K9K2J5J1J0NJ6L1K4J5Lk1l3k1J1L5K8
11050E8K2J9k6p1o1l2okj3k2j1OkNRRK0Nj5%J9kpk6m4l6k2k1%M3Q4J03N5Nj1k4k5l0m4k8L0
11038h9M8M2N4M7Kj0k6m1QK3on2n6l8k9m7l8K3M7K4J6K1NJ0J7ok1k9k3RJ9Nnj2k1mK6L2M6
11028b9M7J5l7m2k9j8rmjJ0pj0K4K2PJ6L3J5nnK1J3LMj1j5J4J1k0k2qRK2K0L2M0om8o6m2P
11016d9L2K6Mok5k3PK4K4J3lj2jL0M4jl2l1k3j8krk2l6k5LMk5l0K4N7L1NOl8m6j0%kPOk4k3
11004a69j6OL9L0K7Rl3l6k7k4J8M0J8PRJ3rlJ3pj6J2J7NPMPJ0J6L3Oj0j9l8k0J2Llk3o0o6
10993b18l1J3Nj5J1M1O3P2M8K2MK5J6k5m0k8k5l0k1k3j2K5K7QJ1J6ol1l4j3J5K2lkKoj5rJ4
10982a27Qq%pj9rJ1J6J2OJ5J7QQj%kJ2Mk8l1k0l6m0j4PJ9J7K3mj7J3L6J9NJ2K2J9K6N1O2K4
10971A09j8m5m2k7K0M1ll6k8loj0K1K2rl2l1k2oj0k9j8J0J5L1L3pn0n5k0K3J0oNM%j1oK6M7
10960a13J9NJLnj8k1J4K2Jj0j9k6j3K3L0RQK4M6L0Mj5l2k7j6o%mNj1m4j2K6J8K5N9M1nk0j3
10949a7j7l5j1K2K4K2K4K3K4J8K0Ll0m9l0j9nJ5J8j0k1k0J2K2l9p6m6J3L2J3K6Nk0k3j9k0
10939a71j9K6M5J9nj7j3rK6M9N5L0j5j4j0k9j9L4M1j2n8o5l3MK4J7OK8L4Pk6k5kK1K6M2K4
10929A6j8m9l8J8K0l0m4nL4K7Kqj3l6n0k4Pjj1j3PM4N7N5K3PJ0j7k8oRJ3nkK6Oj0J0ql1j1
10917f7K1K3Jl2%K7nl6l8qJ6K6K9j6l0J3J5J0J6LJrk3j6j7k0j0mjqk7k0M1M4k6q8o2LJ3jJ8
10906b44N6P4M9k2m0LL7L1kk5lRmJ1QKK4j5o3k6J5J0j2LPjk2rJ8%k1k7rRJ0K6L8Rj2pQL6L1
10894d0l7n1k9j6J3J1mLJ3Jk2rJ6L6L0Rk1k8J1K5M2M3J6%j6qJ4OnLPqk4k9m8j7M0J1l9l4j
10883a36L4K2ML1M5J7rm4n7m0j7QJ7J5K8O2O3Mm2l4j3LKj9k8k2nK5L2Ol7n1m9k8mK9N5M3K2
10872f8J6K0NKj2j4j0j7k8JM5N5L2Oj6k4k6l2j0lk0k2j3k2j9mNL1O3O2K7J0pl6l0j1JK7K3
10861a3J8K4J1Lj1k6j4ORJ6J7jJ4K0j4l2%J9ml2k9j7j5k5m7l9lMK9M3L0LqrrKL6N1K2k4o0
10850e5n0k5k7l0M9Q9Ln6n3l6ML1J8K1M0M0K7j2k5j7l0j8J9M2K3nMJ4J5K6Jl3m7l0K0M5L2
10840A4jl4p1l9L8M3qk4j1MJ3ql7j5KJJ6K9L0Mjj6j7Nj7mK9Jk8k6k1j0mkJ2K4J9N7O6M0Qj5
10828D6j3j4j5Krl5l8k3j9m7l8lQJ2M3M6j3m7k6pPJ7J2JPK3J6ll2m7j8N2O9L9K5K3J3j7m9
10818e2n2k9ML1K2J4L1L7K2NoRJ0klk5k2k1l8l8oL0O8L9j5m5m4j5Mj0rMqj7MJ4J6J2mJ3J9
10806e3j6n0l0mK0J3lkJ2J9K1J6Qj4j0J6K8K7J1%j2m2l2K0J5j1j8k0NN3N9L8J3J2nl3n3n2
10796e4m6l8pJ3J4J4OLJ7K1Qj4qJ6L3J1j8j4lJ4K5J4k5n3m5qK1K4J1QKk8j1L2K7Pj1pJ4J4
10785b1jj4k1k4k7j3KJ1J8J3J8RJ0J8J9jj9nORqk2k3m0k7L4M8K3MJ2L3K6J6K6J8J0J2k0n9
10774E0n8m4k1J1L0K0nQL1K4%rpl3l1j8k0KJ5J3J4Pj1l1k8j8j1RK6Qj8j0JJJ5Pk6l3rK1J7
10763a11J5J8J0J5K3K4K2J6J5Jj3rJ7Jk3j4jPJ5Rj8j6%jj9m0n4n4l6qJ2K3K8K2l3o7l5J0L0
10752b19M7N8J5rj2k6MJ1J5K6J1j0l7l8j2JPQK3K2rqPK6L2J3mpqj1kK2L3J4j5pjj5j1nrro
10740i5qj8pJ3L1L2K3K5lj8kjk2l6l8k9KM2M4K1nnj9k0RQj2k6k9m2l7plk3J9P0N4L0Opm0n
10729a28N2O4J7k0k0l3k6J3L7L5K8N1M8Nk3k8poj7j8k0p%lJ4K0rk6j4J6J8l3n8l4LJ9kj7k6
10718a35k1K4M9J4k9k6mNmrQL5L5mk8pmk6l1ooJ8M0M6K6j1k9m8l8JL9L6K5J0rKN0M3Lk7m5
10707c8n3n2j6K1L3M1J6k5l7j1K7M7J7j9pLk0n4m6lL2N4N2J6NJl0k0L1L0j8k3J2J8RJ2K9J1
10696D5j8k9rJk0m3l7J3M0K8K8K0k2o5l9J0J5J9L3mk3ljj4j0NLJ4L7K7ROj0k7j9kL9K9k3m5
10685d2j7J3Mj9qJ2Jj7k6k6m4k2jj7j7J1K8K6M4M7L8M3J0oJ9L1Rj6l1n2m2oloOK2K1Oj7k4
10674f8j3j1LJ0K7N2O0M4Qk3k0QQj0k4k2j7j0n3o3l3k4j5J0L2J7lL9P0K3qqj2k1nmNol0m4
10663a31k4K1M5L1PJ2rl4j9K4K9K2L4K0j3j6k4k6j2qjj3j6j1k9k2JLJ1K8K8J7Qmm2n0mL2M0
10653i5Kk1j5j9k5K1N7L1j5k2qk6l9j9J2L8M3K0J3J8NQK4jk0k7j3K2J1l8m8m2m9j5L2L0K0
10642a50J8K3M5O3K4k9l0pLj0m6o3l9j9oPOrMJ7K2K3J2J0qj5mK0L1K1L6L9Mk6m4m5m0n2k2
10632b36L5M2PoJ6J1k6m1j2MKJKL6P4N3J3pk7k3k2l0k4l2m4j2%QL1K5Om3l2J7L8J9QOJ8L1
10621a14J5LkJ1K1K5K3kk8l0NK7M0N7L4k9m4j5j6m3l6PJ3kj4k3l2j9MJ2J8J6J9K8L6J1j7j5
10610e6j0lMoj4j7j8k9l1qjK3K6okJ7M0M0J8MoQK9K9Ml5k8lj2j7j3k2k4lL9L1lk0l6k3oJ0
10599a30K6J9jj8j5Loj0k0k5K8P2O3Rk3j6KL0K1j7k0%j1j8L5O5L8J0mj4m4n3oL3M4K2j2o4
10588go9k1L1L3Qoj5KJ9K6K2J5L6M9Qn0n8j9J3Lj3LMj8k1m1l4rj2j4k7l5J0M2M3J5rj0l1m2
10577a79j5K2J2J4Klqj6JK9K1j3j4J2J8QkJ6L2K7K6J9Pk6n1m2k7qQQJ5om1k2J8K1N1O9N1P
10566D1m9o3k6QQml4l3kJ6K0oKJ3RJ2PK6K0k6l7j5klk0JJ3j1k3rlj5j5j1NM3L9NrK2M8L9M
10554a5k8qL2L5J4%k2n1n7l9nJ2K0J7pk7j8J4L9M2L3Mj7k7l7l4kK4K1lj9j0Jj1mK1K4K6L4
10544b8Lj0L2L2ok6m7k9j2OJ7QjJ4K5QNMnk6k6J4L4L1J7nj1j2j4J1J4j0k2l8nL0L9L5k3n9
10533c6j6J5J8L6L4j5m8l8k9k7k1jnj8lJ5J4qj8K2O0N3M9K0j4j3j3j7j5nj6j0mQNJ0Lj4jl
10522d6l5l4j4j5j0K4L0K7K0pj3KJ3MJ2K8J9J4krKqk6m9p0n5KO3N2MJ5K9J9k8m4k1jK3K2j6
10511g9m6l8ML3K1Pk1l5OJ7J3J9K3J6Nk3n5m1K7L6Lnj1J8M7M9J8ooQK0J4RJ1n%K7J2j1ML3
10499A18K6OOjl3m4m5m2k1j6m1k7lJ4%j4kL6M9K3k0n6m9l1l2JK2J2LL0M3L4J3Orl0j9Oj1j4
10488a12J9K6J5J4K4KqRJ5kj0j5lk0m0k2pL2M6j4k3K7L7K3Rk0m2o6l9NJ8L2K1Jk0k3j3j1j1
10478a46pQK1Rpj5pJ2J9Oq%Or%%j6jJ4nJ2J2jJ1RLj6m2m5%N6N7J9NNk7m2l4m1qK7K0K1Jk3
10465a47RL6K6J7J2j8k7k2j3k6m5k7qK3O1P0L8J5j7k8qJ3K9K7J9K0J1j5l9o4n5m0jJ9kj1j9
10455a87pJKQJ9L3J4j5k9k0J4L5L6K7J5j9m5k8rJ1J6Qj1j3NJ2OjOrMJoK2N8M3K5J7kj0k7n3
10444e3n8k6%J7L9M6N7M7ll8l0mLj8o0m3Opl3rK2J7PJ5M1N1J8k2k9rlL4O6K0l1k1j8k9j8p
10433f3K6L2Lj5k5ML1J7J8K2kk2k8l6lK9K7Nj4j6j0k8n1l3LJ9L5L0l4n3LJ5pRNJ6M3M4Pj7
10422a4k1j8m0l6OK5K2J4J2jjMJ4lk3k0j7JL4M4J1j6NL3Ok8k5LJ8QOj1k7J8J6j6l0m2j4J5
10410h8L3L7K5j9n4n1l1K2N5J1m0mNK1P5O5J6rml3n5m4m6k9jk1m0k1J0J9MLK6M3N2N5L4Oj1
10400A6j7l%MJ2MJ1L2K1j8l4n2o3l1MK8K6OLL1K1j0Kmk9l5l0m2l9KL4M0PqLK9K7pk6j1Pl7
10388a26n3k6oK1L0L0L4Pl1l0lN1O8L4J2j4k1K2N0Ro4o6l1j6k5oL1J7pppMJ6QmoK3J6k4k0
10377a10jJ4K0%J6M6K7Rj0l4m0lL1Nj6PK4J8Qmk1j3lJ1N8O9M6Pn6o2m2k2lpkOkj4J0Rj7l2
10366g3k6j0J4O1M5J6J4Mpj9k7k6j9k9k4qMJ6K7L3RkJ0kj7mK4J9k0n1mK7%j6pJ5K5J0K2L4
10355C8j2m4m4k9mj4j7mJ8L4L1L1K6j4k9j3j5k5l5m1PN3N9M3K0j5k1k6o7k7M6M9ol9j3JJ2
10344h6K0K6K2nl5k9RK4LJ5M8K1LK4K0j9k6qj2kOk8m1j6QKj4JJ4L2L6L2Km9p3l1K4L6Ml4k4
10333a00j4lMk1n4l5%K9N5M7L3L7L2J5l8n8j2K0K1lj7m3l2qk7k0K7K3pj3NJ0JJJJ1N5N8L4
10322A4K5Nk0k4kJ0QJ4om1l1L1O2L2j6l9j9Mk7k8mj8k0NJ8j8l1k4j5L2N1L3k1m0nlk0j5JJ0
10311a32J0j0LM1M1J0J7L6K9J7ok3k8k8l1k0J4K7J6jm5m7J6L2L4J4K1J8k1o0p4m4mK3L5K7
10302i3K6K3L0J8j2o4p6k0KPK4Qk3pK0L8M0J0j5oK6L3J6k2m7n4l1nK2K9K2M2K6j3j7QK6J4
10291Elj6k7j7QL2K5J5Nj0jj6m7j6J3J7L3K2j6j5J8K2pk7l0k5l3m5l7k8j0L1N9K9KJ8K4M8
10281@N0L0RjJ4nn0m0knm1m6k7j1OK1K1mk4nK8L2lOM6M2J8Rol0k5rJMJ1J8PJ7M5K6k2n5m2
10269Hk2rK5L6J5%J7L4KpQK0OjJ4K5pj9K2ml5l4k1k2kJ4OlqmMQk0j2M3M8Nj9k6j0L9M9M1L0
10257B34J0J4jj9qJ3J5K0K6L8N5N8M9M0L5M3M6K3lK8L9M9N6O3O3O8R4J13J29J71K11K22K42
10248B236K57K79L29L51L73L90L59L25L12K88K64K64K46J97J73J70J40J14R5K9p5j77k36k89
10241F414l86m86n57n65n42n17m97m47l75k99k11j74j74j59j34r9p2o4o4p4n7k0J4J5loJ1
10234D72L1M2K3j5k6m9l3J5K5j1m0l1mJ5M5O3L4LJ4M6O6P2N1jj8L2O7O3O2N8N5P7J10J26J15
10224A554J22J53J95K23K49K73L10L41L42L20L11K88K66L00K95K75K63K14J78K02K22J68J19
10218G183P7j5j37k66l72m54n14n42n77n89n63n39m88l74k82k37k12j61j04p5o1n1l4m0m9
10211E24l6j4k0j1k1k0ok8k7k0j0J7K8J5J3L0M8K7k1k3j2m9n5k3MJ7L1O9O5L8K5L1N1Q4J11
10201H32R4M0L3P6R0R2J03J20J40J71K26K85L21L15K98L10L17L23L59L58L28K87K47K21K03
10194F189J98K04K05J67J20N4m2j21k10k95l96n19n78n84n73n70n38m85m49l68k56j57j35
10188H61j47j20q0k8Qlj1j7m9n8m0m4n0m1n8m9j4rk4rJj9k4l3j9lk5j5K7M0L2M0N3N1K9ql1
10178A14l0k4j6j1k6l7j5K5L0K0j4m0oK4J7OK7M5J5L3N2Ol7k7J0Rjk0k8pNj0l9k9k9k1kLl
10167c1K4M5M3J4m1p1n1k3L7Q8N1J3K6K6J4l2o8n7k8LL2K1J%J4K2K3nm3n6k7rj0j1k0k8k9
10157a43NJ9J9K8K8K7om0l0j3nMJ3K6K1J0J2Ml3l9k3J6N7M9K0Mnj2j1j2OK3J2RK0K6L7M7J9
10146A89k4l4m6m6j8k7o4k8J2ll8n7k1RL8L9L6N2L3j5m7j6J1J5K4J2j5k9k8NQn%j3J1L3L6
10136a1L0K0nl3k5l5l4rj0KK9K8kk2RK5j1k1JJ2K2Pl3l9QM6M5Mk4j5j0k5k4k1k7j8lkK8M2
10125a01K6j2l6k2RL3M7O7P6M8J5j1k2l7m9m8n4n3j1K3J0J1J9K6K7K6K1mj9l7j8K0Lm6l7j8
10115a28pM0M6Oj1oJ2M0L1j0k9l2j4J0L3K1qmNJ0qm8m0kqj9j5NJ4K5J9j8k0Nk1k3j1oJ5J7
10104a34Lrj8lJ2j4nJj1K9M9J5j9QK0kLPok8j4RJ0J1jj7j5rK2M0J2j4k7NJ0k0ML5K0Jrmj2
10092f5m6m9j8J4K4J5j3j2J3K7J2J1J3j8k7JNj8j6Nkoj1j1K6N7M2K7J4j4k6j2mrlJ5JmJ9l
10081d6NN9N4K0rl6n2l7J1M1M2Ll6m6m0qJlJ1Nj3J1K1k3m4k0Mnj3RM6J6l5j6J0K9M3J8JJ1
10070a1K5J8j7k4j1j3l7k3j7l6l2oJ1J7%poj2MM5O7N0L7L0J5l3n2l9m3l1J2M5L5J2pjK0K1
10060Fmm6n0l9k0J6L4K9JkJ1J1OJPj0m7l3j3k1j9%Q%K0L3J8N%j6nK4J8lk9k3lj7j3QMj6pK6
10048a50L3K4K0J3QKK2J9q%OOJ%l2m4o%oMj2j7J5L3J0KRj5l1j1QjORj3k4mK6L0%j6%K4K9r
10035d0jJ4k0j9Qkk8j1J7Kl1n9l8L3N4L5QMRK1K2J0k2n5qK5J6Kj7l2j3J1L6K2Jj6j3J1J8j5
10024f1l6k5J6N5L8J3K9L2%j8l5m1l9k1jJ3Qj1j5J3PnJ5K1knol0k8j6l4l3J3L3L2L3J3kK4
10014e6M2L4J3l7o4l0J0L6K7Lj8mK8K3OJ2J2j3k4jok2j3j4k1pJ1plM5K7k3KJ9Pj3j8KLj3j2
10002e7J2J5mjNk1j0L0QJK9K6k6p6o8%M9N5J8n3n4nlj6PL3J9lPJ9K2L5L6K9LoJ5K2JL1J7m3
9991I8n7k6JqK0M7K1j3l8k9k0k0l5l3j4j5l1l4%K4%PL1K3LRNpj6l0j6J3L7K5OK2N1L6m%k2
9979A1o0l3J2M7N1K0PNk6j6J4J6J9J5j4n2n8k9J3Kk8k3J8M3K9k2m5m3k6mPK1J6K%j3j2K1N2
9969f3P0N0j4l2j6l6l6j7KL2J9mk6l7j2J6Rrk3k9pK2J2j4k0j5J1L4N0N0K3k1k4lk9k5j0J2
9958a10M0K3j1j9j3k4JK7J1lj7j8j9j9PK7Lm2l4Oj0k9NL3J6K1ll1KL2L5nl6l2j7kMj3LK2J0
9947a79J6M6N6K3%jJ2L6N1L2j5n6p4o3k4K1L3%k5QM0L6L6J4ml2o7o8l3qj6k6l1mK6K7L2L9
9937a42M1J0j0j3k4j3J0K6M8L9pm5j7J7Oj0j1j3j4J9M5L1rl0l4n2m9LK6L0K6k6k7J4K4K0L3
9926g8O3M7J3Nqk9m2m4j8j1k1k9j4%Mqj2k5k0L2O9M9J3NJ5PKk4m6pJ7K8L4Rrj6k1k9j5K8M1
9915d5OPPJ0K8J9j0l2m1m3k4oK%QOk0m0k1M3P0N8J0m0n5n1lK1K2L5L1NJ2L7L5qk9l4k7k5m1
9904a23m2j6J1L5K4J5J4J0jj5LK0K7L6J4j6j3rl2j5mk0m%j7l4j7%L2N6L1J4jj9j3LL0K2J6
9893BJ6k8l7k0KL7N6M5J5rljl6n9k1nmRL0J1j8J1Qk2n0l7k0k7j9KK0J5J5Qk8l1m4n6lN0O6
9882a60L2k5l0lQrkJ1L2M3M4L1jJK0K9Pk7m1l8j2K7L9J0j1PK7J7K2J6m0k8Rll2l3j5k6l7k3
9871a64j0L7P0L1k0j2j4j9lpk4rJ6rl2j1L0M9M8J6m1m9nK5K3nj2pj2j5j7j7l0k7JK2J9%k1
9860b05l0k6j0J2M5O1L9J5kk4m9l5PM4P3N8J6k7n3l9k0mJ2K2jk9rK0J7J6K1Nkj8JK9jj7KJ9
9849f7J9J7ok7l3l4j8J1L5M8M2J7j7m3l3j2j9j3L1O8N4ql8l5k5j8l2l1j1nkK6N4O1%m8l9n
9839a36MOL4L0J9J5pk3j1kj3lK6L7J9rk1j9OK6K7J8kk2j3k2o1l1J1L9N3J4l7m9l1kj4j7j6
9828a77mK4L1M9M8L6K8lk3j9l1l9m1k0KK4L6Nk3k4LJ8MlJ7L8Mj1QK0QJ5L8K2j6l3j5m2m3J7
9817g2K6J3k4j5L1L6Oj3pQ%j5j4j7n0m0oj5j0KPK4jlJ7K9K4K0M0L2lk8k8j6LL0M4K2kl3m7
9806d5k9j7k7k9NM0K2oK1L5mj5J3L0J6QJ7j0m0j7lqj0rmJ6L3jm0k2L2L6kj5k7l1j0J7K3Jl2
9794h8j3NJJ7Pk0qK3nn0l0K7K9J6K9L3J1pj0j1nK9M6L4Kk8l3pO%j5j3oj1j7j1RL8K1k2k6n
9783e8OJ8L1R%J5ml8k4MJ3j6n7l3J8M5N4K8J5K1l2q0m3K9N4L4k8o5l8j2K2M6J6KPMKljJj6
9771e4k3l4m5m4l9j4MK6N5M9L4J1l0l0qkoRK3K6L7J8jj8pJ2Oj5l3l4rJ4%j9k0PL9L5J6Lk8
9760h9k8J3J6j0m3m1LL6L6L2K5J2J3J9%lJ0J6J4J9Kk2m4m0RK8J2Mpk8l2l3o1q7r5m3N7Q3L3
9749b14J1K6K6L8L8L3L6nl6k3j4rk1j7rj3nkK4N4M2Ok8k4J4L0K5rk3jjj4k1jJ7Nj1j7j8k4
9738a35j7J9K6rk4MK5J2j9k4K2L9K2K2J6Rj8k2j3lK4K9oj4J9K1Qj9j2J5%qOj6k4j0J1Rmj2
9727e1j7mkj6J0M9N1J3m6p0l2Pk0k4lL1M0J8J6K7Mj8j2j4OK4J6K3M4K4k5l8l8l3NJ1j0j2m
9717g0l5k8K3J4j0J1M0O0O1rn6m9m0k8j5l6k2J7J5OJ9Lj0NJ7j5k4RK2K3Pk0j1J4L4L7K4J5
9706bpj8nMJ8K0j3l7pJ2kk6l2J2M7K0j2MLk9k5Qoj9mj9j3L0N5M9K8J4K2K7Pk3m7m8k5k1l4
9695i4j0%KL0M6L7K9J4qk0m0l5mK3J0j5j3NK9km5k5J3J0ojJ4j9n9m8KM1L7L4N3N1J6k3j5J7
9684C1K5J9L0J3j6kj7k6j6J7L2J3j0l5m2l2k0j3j6qj4k4rJ1KJ0L3Nj2KJ0j0nK8N7M9j6m5l3
9673c4n0p5m4nPloK0L5Ppj7j1J4L0J5mPjo%J9K5J6J9RNqk9l6m9k1L6M7J7%mJJ4Nj7l3m0l2
9661a84RL2L2J7mj0j1K0M8K2j5k2J3K9K4Rj8l0k7m0j8jj3nJ7J3%J2L0NrQj1l9k7J7N5P0N2
9650E0J2m0n6l8%K2K9RLKOnj5OMl2l0j4k3qoNJ6K5K1j6j3NJ8JprNPOJ8Qk2m0k4J7M1M6QmK4
9638A2M4J9k2k5rJ8J1k4k4kKNqk5pK4M6K7Nmj2m1l1RL4N2L7k7q0o1KN1M7K6lm0m8l1j7j4L
9626h1Ml9o4j0L8M6N3K1j0JK5J9pmK3K1Mk8m0j8kkQJ6PNlk7k7J2O0K8l8l6jRj4j9KPj2j1%
9615h4j3l0j5J4Nj8j0K5L0Jj6J8M8N3L8k0m7l0pJ0L1J6k7o6l1K3L5J9J3kk7j7J3K0K8K8k0
9604a2n4n0l7k5Onrlk8m4j6K0J4mK9N5L7jjNJ4L4J5pl1o2o1oN1O0J6jJ7L3N2L7om4o2k6K8
9593g2M6J8qLL1J9j4l1j9J3J5j2k4j7j1PJ5J9J6pkJ7K5Lj6rj5l3k9j6rJ7K7mk7j0QJ8lk9k2
9582a22k7k1J5L7M3M2K6J2K1J8j8m1l0J3L7Rl0m0k9rMkj5k2NM2N3J4k9l9l6k0J8M0J3m1k8
9572a37jJ5L7K9lk0JJkJ7K5lk2mLqLK3J9Nl6n1j2J4J1K4K6J9J2lkjj7l1k5pJ0L6K9J2rj3J
9560c5j6k6j5j8k1j2kJ2J6qk0j6j7%K1L6J3mmj1l5l0qj3MJ7L7M7L6M3M3L5J0k6m7m0l0k0k2
9549a26lJ8qj1J4J9Nkk2k3j6j5kJ6J1rJL6M9M5Ln2n3pRJ1J9mk2lL2K9RK3K2qj2j9l5j2J6J8
9538e9j2nJ3nk3j0ok6j9jJ8J6K2K0J1J4Jk0k4pJ9L1K1QJ3K1K1j%Kk7m1m4ML7K0j1k5j9m0k3
9526a36J2J4k0l2jj6k3J4L7L7L1L1L3RLK1J4rk4pJ0j1n2p5k2J9mRJ0omj7k4j9l0rJ9K1kj1
9515b10J5M9N6N6L3l2q2p4l4k5k7KK2L7M0L1K4qj0L1L6J6%lJ2J3kk6k7kJ1mNK7J1OK7lk7j2
9504d8mMJ2J8MoJ1K0Mlj1m8n6j5J7K3Mnk2qL0J1k3l9rL1J4J2K8L2J4MK4K9Qj1m1j0M3K4l2
9493C0qM0K9j3n6l8rj6kL8M4%j3rlJ7L3K5j9n4k3PQLJj7k8jJ8K0J1olJ3rk1Qmm3n0k9lJqj7
9481a56mOj4j7pk1k3KJ8L3L3J1j3k1KJ1%mnnRL0M1K0J3J9J4%j5k3nmj5J1%k0k7l6j5NJ9K4
9469a29j1j7K2L4J7oLK7K1kpjjOrj6j7l7l0j5j6LL1Qk6k6QK1mj7j0k1k8j3K1M2M7L8L2K4j
9458e5k8n3k0K4J3l0k3OjRK6M0K0j2j3k3jK0j4k2QJ1j2j3rj2j5j0j4oJ4OJ9M3ll5j2L3M1j
9447a04k9k4lQMj5MJ7pmonJ3mj0LKqj2jJ8K8M4N3L6K1k0m2j4J1Kqk8l1k4nK1K7RRjk0m2n9
9435a96m0%K0M4Q0P2K5kk7l4LJ3K0lk4j7j4QK0jJ7N2N7J0rJ8K1K9L6J1rl4n9n9l4m9n1J9N3
9424c4K6J0%J%mj8j5k0k6j9mLL3L5rl7m6l3oK1J8OJ2K7L3K5oj8nK7K4Qnj1k8m5k7mK1J5oO
9412g5oj8J5K2nl8o0l5pK4M9K4PRLk4k2LJ7J9oj6lk1m5l4oL0M5O5N2nk3J3J6J2K4M8L1j4j6
9401D9j7k3k3j9kJ4j7m7k5QJ1J8Prk4k8lok4qnj8JL1O8P2K2j2oKJ0Rqj1j6j3rk5j2J5K4J5
9389c4NKk6m8k6j1j6j0K6M1PnK3K8N%J6%k2j7K2L7L3L5L0L3L7Mj8m3p0n6j8J1Ll8l7JJ0J0
9378g6J0J8Qjll4k6K1L0rj5%pj4l0KM4M3K9J0k2j7K7L6J8j2j1K2K9J1mk8l5k2QL0M0L4ol9
9367E9l4k1nK4J8PJ0K2Pj9kK6O7O6Jm3l7m0m3j7K2J8K0K1J3L1L0J5j1k7k4j3LRkkL0J9k0l1
9356A47k8l2k1K2N4P2M9Qk1m3n3l4qJ0Oj2%J3J3K8K7J5KKjk0j8LK8K9j8j3M1P2M7pKN5O8L2
9345E16J0k3j4N2J00J02J01P9M5L5N0M9L0M9Q4J15J58K22K20K06K48L43M53N37O08O68P17
9338E760P80Q50R18R48R52R24Q58P60O43N25L53J38q8k79m38n72p15q40r18r60r64r32q89
9332F814q36p63p02o41n45m49l58k97k67k60k27j55j35j27q9o6m2k4j4kj0j9k6k8j3qj2l9
9324F60m3k2MK3J3j8j2J8Pj1jNnK7M4L8L2K2L9M1L2L2M8L8L6N4Q5J22J39J53J89K09K43L21
9315B562M03N02N75O25O90P30P78Q29Q98R59R72R23Q22P13N51L72J88j7k47m48n93p37r03
9308A1147j014j052j061j041r63q50p56o92o19n26m14l15k20j65j32q9n2l8n3o4p2r7r8q0
9302F84p6n2l2j6mKNLqJJ1K6M6M7L4J8ll1m6j2L2L7M2L2L3M7L0L0M2M1L3L2M1L5L4O2J11J53
9291A464J76J53J69K26L00L51L71M37N31O37P19P57P90Q25Q80R36R42Q82P88O17M19K49J10
9285A3729p0k66m59o34p83r18r93j034j034r86r05q20p67p18o19m94l78k84k40j91j10r1q3
9278H52o9r5r2n7l8l9m4n1m2k7o4m6K0K1Jj4m7o0k5j8lJ3lpj6mJ4Klj7k2OL4J0k0j6j5k6l9
9268d6l3l4%K6K1J1j4kM6N4ln0k7J8K7mk3RJ1k7k4J9K3J1K1L2K4J9K4j9k8J0J9j2oMj7m6n5
9257d1l6LK9RL7M4kj5okJ4K8J7J7Nk5m3n5n8k6pL0K8j4l0k1K4M8Lk3pPM5O1K4k0m5m8l6k8
9246a15jJ7J6kJ1K0ok2l6j4lqRJ6lKL4M7L8M2M5K8ml9k5J3Oj8m3n2k0LOJj1k3k3j8mMj7j0
9234a59J7K2J2%k7j6J8K4Qql2NL4K0J5Oj0OL1J7j6k4j6l5l6%K3K5M4M3pj9MknkML2K8Nl5k4
9223c0K2L6J7j2l3m4k0NK6Mm5m9j3M6M1Lj8l6l6J1O2M6l7q0o6k4L1L3J7J3L3M6L6Mm0l8j9
9213a08J0M9K9j0q%lj9rlk2jJ6J6nj1K0K0j1j8pj7j7j0KJ8J7k0l2JJ5J6J3L2J8J2nm3l5k2
9202a32k8k7nj5k7PN4O5K9M0K7j7m4n0l4j5J2N2N4J0j3j1kOrk2k9j6j1j8j%K1N0M1J4j6lJ8
9191d5J7K2J0nl1k1lj0oPplL5M0Oj7l1j9l8m4j6J6M2M4K1pj9j1J7L5J5j4l7k4J3J6pj4QMM
9180e7J8J6J0MlK0L0qk2j8kpj5k1LMj1OK0L6N2J1l%l3o3n6k9k3J7N6L6ppj7j8J8M5N4J4k6
9168B4k5j2%Nj1k4klj9k9nK0L2KMK0J1MkRL0Kl1k4j5kKmrj3j9NK1J7k2m2j3J9J3PL3Qj2JP
9156d2Kj7m7k7J2L7M8K2j4k2oJ6Pj2qJ6ml3j5K1K3OJj1LLj2j6j1K1J6lJ8L7Kj7oj8oOk1k8
9144g9j5k1j8pL0N6L1J3J0%k3l0l1j1K0K0L8M8L0KJJ0KPJ2qm3n0j8j4l2j1L4L6NkKOQj6k5
9133c3oK4Kl1j9J9K7ol6k5p%J9M0K2j8l3k1j3%j0kK8L3Omj2j5k3l5m1k5rj1K4M5L7J4j0j5
9122a20k4l9l4j1K2N1M0K2M1M5L1Pl3l9l3k2mk1%J2JJ8K3%l0k9KK6M5K0l3k1OJ3ok8%K1J0
9111g1j1j5J3L0mm4l8lL3N3N1L5J9PKnojlj0mOJ7ll4l1k1rJ2J7mj4OJ2J1%j8k7j1J0J4rl0
9100g8l1k0%J9L1K5J5jn0n5k8K2N2L2qj0K%j0k0j5j2mOJ0QMJJ5M6M8J3ol0p1o4k9k0rJ7K1
9088a84J8K6L7L6Qj8LL3M4K2k8l7l0l2j4QLMkj6NL3L0J0j0k4%L3L3RLL1K1mk4k0j0pj1j9j2
9077e2PMj8oK0nl2k0K7N5K7j7k8m4o8n3j7J2K5J8%J4M3L2K2K3pm8l4lLM3P7O2K2%QJl1m3k6
9066gk7l3l0LM5J7k1l0%N7P1M9J7j2k7k1m3k9Mmj5k7l4j3Q%J2L2L6M0J7j8nj6m4j8L0M7L1
9055D2j4k8m2n4k8mKJ6K7J9Mjmj2l2l2mPJ3J3L1%j5K5K6J1Loj2OK1PJ6K8Kk0j9k1j2jMmRq
9043d1k3j5LJ4j5k3Jj2l0QL8L2J3j2l0jJ4Olj2MK6%pL8N6L4Pk4l5m7j7J2J1mj3l0m0pK6M7
9032e1M0J3jk2l7j6MK1nk0j1j8OL0Om3n3k5K0M3K5Mj0kK6L2Nk1l3m1n6j0L3L0NJ1J2qk1j9
9021a57OJ6J4K4M3M6QOpl2k1j2J3N3L3J2Mj4k2KJ1l3n2rK3K9Pl2l4oK6lk5JL6M6M3J9j4RL1
9009H8mj5k8n0o1m6k1k1jK6K1J3M2M2Lm5k6M8M9Qqrn1l8J5pl2pK5J3K1L5M2rk8J9L1joj4k2
8998ipKk9p0o8n4jP7N9J2J1j1n5m1j2kk6j5M3O0K7j3MK5Kl0l7l1l0KL2K4jl0NP1M3j6j1Qj0
8987a02k4l5l6oL0L3K4M2N1J9rqr%Krj2J3Qj7j3k8l1k1j9k2j9LJ7PnJ8L3L8K8Jk2m4m9k1L5
8976a59O2K6%KQJ0j3j0J5Mj5K0M7J6j3n0n8n9k4J4K3K6J7K2L0L0J5k0j4Jmnlj1oj7KK4Rk2
8965h0l9k9lK0J3k6k2OL9J7Nj8m0QN4M5K2J2K2J0jrk7m4m5l7PK2mlJ7J9J3Lj9l1j1nk0k5j
8953a85LnJ8M8N3L1L6J7lk5qL3L0j4m5m7l5j8J5K8K6J3k0m7n2j2K0Nj2mJ3J8J8J4L8M1J3J
8943@j1k4pj0j8k8j8j3qJ4L3M7K6qmJ9Mk5k9%M6P3P5M6KpLk6o5m1J0J1j2Jj0k1l4m2k1j9l3
8932a24j9L1M2L7K0j0j2J5K3Jm3m2l0j1J6J8J0KORJ3Prk7k5K7P0J9k7k0J4Om1o2j7L9O1N6
8921B3M7L5J1l0n7n0l6J1L2L0K1Nmj5j9rmKoj1j3k8oJ5j1j3j1j4J5Ll6k7lJ0Kk0j0K2M2J2
8910i5j0%K3L5L0Rj5l2k7LJ4K4K3ol5k6jJ4Pj3KK5L4J7pm1o9n9oK3K3M5P4N2J6pl0l1j3lJ7
8899a6L3K5Kl4n4k9J1J5%nrk2j4K8L1ol1k8j4m0o8k8K0L6O7P9M4Jl7l1k3l0k3mJ9L7J8Lj6
8888i3l0j1MkMM6N5K3oj8j8OK2kJ0M4L1krj9k0l4n4l8kJ4pj4RJ1J6JrjJJJ4%k2qNNK1J5MJ5
8875d2K1Qkl5n0j4L1K2k5j0J5qm9m0lJ4J9QLK7Pl7k7k8n0k0M2O6L7J4K1K3j1m3m1pMPJ4M9
8864i0M8NLj4k9j8oj0k3l2l4mNJ1J7L0O0O1J1l0l5k3RM5L5ll0m0k8J7N6Ql9k5JK5K1J0K0L1
8853A6Rl2l1j9l6k6QK6J5J8K5J8j8l1kJ7L2L2J8k3m2k7j2k2k3lK3L0K4J8Rj1k8l9k4j1JK2
8843i9%l7m0J4L2K3L9L7M5L2j5m3o1m8j8JlJLM%J0J5j5j5J5J1Mpk5l0k1jK3L0J6j2l5k4JK6
8832a67J4j6pL0N6L8J1rmL1O6N1J0m0n9p1o0j0%oK0M7M1K8J1j8k6rJ4J2RJ1pl5m7k7J1J9%
8821h8oOJ8Nk2l4k2k1J2N3K5qKrk3j1RoLRnJ0N6O1K0rJkNRm3o2m1j7OJ9K0OoJ9N6L2l3o4l1
8809a01M0M9mk5pj1k8l4j3j5l1pM8N1K8J5J0Oj1l2l4pK0J9j4l4j4J1K6K5J7llJ3PqOL6%n6
8798f5o7m4j8K0M8M6J8K2K9jj9j4k2k4RL1J0j4k0k6m4m0j5PJ0K4M8K7LQK8L0j1k5k9kKKL3
8787d5J4pj7l0k5kK6L1P%Pol3j2PJ0rk6KJ0j2k0k0j1K9L9L6K0MMjrNJ6J8L9N2K5ml6m1k2l4
8775b1k9jK3L5K3jk4l7n1k0QK4K7J2J3K9J1k3j8qQK0K5J5k5n8m7m3m4rK5K7JJ6L1Kl2m7k9
8764a92j5k7rK7O6L6k5l6k0JM9O2J4j9j3%qj4j0J3M9L9qj6JKjk0j9J2lk1j8j3l2l4K4O0N0
8754f8M0M7K0k5k5j4Kjk4k6k6qRNnj5QL9M8M4J4l4m3j6j9j2PLj0l3k2j0lN%k2l3QN0L7Kj7
8742a23J1N0M0J6K7L7K4J3j0p1p6l8k7j8J7K1OK0K8K0J0Opk2j6J0K1K3J8K9K3k7o5l0j9j8
8732i7K8K8K4K5Oj6l3l2l2j0J2Njlnl1k0L8M6L0%l6o1l5M1M6k7l0lOK5K9RJJ6K1K3Pj7l9m0
8721a02l2l0J2P0M5knJ5ROJ7J1Nkj7l1l8l1nJ2%qj0PJ5PPJ6Oqj4oJ1K1j5k5lJ2J7K9M6M3J5
8709G0%j1l7m1k5j8prj8j2j2k2k6k0kL4O2N1J6j0j8k9k3J8L6J1j8k2j7j8k2Nnj8PK4K0ll0
8698a39j6Kqk7pK9M4L3KJ1J5mJ1Jj6k0%K7J0OM1L7Lmj2k9n0m0j2J5J2j0kK5M2J5k5k1j3rQ
8687g5J0mj3ljojk0m1m7k6ML2M8L8Ok5o1o3k6K5O9L0kJ2J0ML0N9M5J2J7J4l5m7k3j6k4k0P
8676a07L4L5j2o1n1k0K1K5mj2K1M0J9Ojk9l3QL2K5J0kRKj2rkj5pK0K3kl6l4k0RK5J0J6K7J1
8665d1lj5l6n1j2Pj8m3l6K0O1N7K4l1l5J0L1L8M1K1j6j7RRpk0l0mK7RKJ5krRJ6LJ0J1j2j5
8653b3k6n4n9k6J3L4M2L3K1PJ3M%ol2l5m0m9o0l8pL2M6K7KqrML5M2K7Mj4oK9J8j7qROk6m9
8642a44n5l3j6%M3O7N4J4Nj4l8j0j4l2l4kM2O7L7Jj5j9RKl4j3L6O8M5Qj9k4j7nRK5J2ll0n1
8631g8l5j9l6n3j9rk8J3O3M5K9J9k5m4k2PL4L5J4J0K6L9Rk9k6j9LK6mk3j0j0j5kMJ4J6ok1
8620a27MJ5lOJ9K8N0L7Qj4j7MOMj0k9l5j0J4M5L5Kl1o9p2m9j7K8O1K8K3M1kj5K2K5nl4l7k6
8609i7j1K2L8j0m6n3k3L2O6K3k5k6j0J8L8O4K9k5m3k9KK7Ll6m4m3k0K4J7j1oK3M2J6lK6L5
8599a6Jk9k1k4j8j1k3nL4M6Qk7l5j6k2j9K1M5L7Rk7l1l8m4%J6KplJ7J7ok4k0J8M7L2mk4mL2
8588a16L5J6J1M4M1K2pj4PRnkK5Nl4l7l4l8n0n2J4O5M6k9p2m8rL3M3M7L9Mm2n7m6%K2mk4N
8577a87P1Q6K5k7j4j7j9mk3l9LK1jMK2J6J5j3l9j9nkOJ2%j3OJ9J0J1J6j5p9q8k5K3M0N9M1
8566a23Kk6l4kK2Rkmk2j9K8M6K6j6j9k0l4pL8M9L7J0j9j6%K7L6J2m4o9l1j2k8k9j6RO4Q6N3
8555c8nk4k9j5Jk6k4J1NRQj0kK0J6J3Qnj5J8M8L1J5ll0m8l3plj4KL1K3mnrlJ6Kk5l7j7J7M3
8543i4L4Lk2j8j1PK9Jj8RJ4j0lJ7L0J7j4OL1L3J4k1k2l%j7n6n9m4k9nK4L2K3kl9k0Jnj4k0
8532b21l4k0M2O2L4pj5jMojJ7L6N5K2j9k1mKj7k1j6j9j2j3mKnNJ9J6Prl4l5oK1J4k3k3J3J8
8520a97K0L3M4M8M6K2j7l4ML0J6OK0J7k2KM8K6j4k4rj7k7lJ5K6Lk6l6n9p6k0L2M1L3J1qj9
8510f5j8j4j6kJ5K1Rk0j8J3Rj2j4K5O4J9k6J6K9k3o3n0l5OL2J1lj6%L1Ln6o1k0OJ6K1K7QN
8499a46J5MJ2L3K9om4m1qOPRMlJ3J7mj0oj2nK0L1L3K8K0J4Kk4k9l1m7l6j9k7k8j2Rjl1k3Q
8487b79K7M4N0L9J5j7j9oj6m3l4K6P2P2N3Nm6n2l5qL2L0J5J4j1k6j4j1j4J2Nk3k5j2NK4J0
8477a41j1j6j3rK2L6MlMLk1nM4O1L7K0J7Lk0k6k3k6k9l2k5k6j2QK0K7QlJ2L3K0j7k4klm6k4
8466a78L0L7J9rpJ2PJ2K9K2OMpKJ6k9l5k3j9jJ3K4M8K1mJnlk5n2m2j3NL6M5J2MM4M3J3QJ6
8454G7J5k2m0m4o5m2KLjJ1NK1K9J0nk5j4J2L7M0Jl3m7k7pPj2j3kPJ1QJ6Nk4k7ojqk4k1K2O0
8442a11M7J7j4j9jmpMkQJ9J4K2nj5PN4Q4L9j0l4k7k2j8mk2l4l0l8k7j0nl0m5ML6M9L6Kj4M
8431a02K7J7j3k0oJ3j3l3opk1pNJ3J0J7J6JjoJ0J0j7j8l3l6k0OK0K1K9J6J6K5Ppkk0j5K2L8
8420f4M2J7j0j8mK5J1j4k2m5j4L9M8J2j4j6l1l5k8j2K1L9J7pj6J6J4J2J0k1k9orj4K9P9N3
8410E5k3m6j0j9o5o9k2ok0J3O4M0RK9J8j4l1k6k2J0M7N0L9J2qj0l3l0J6K9J8J8Nok0j5Jok9
8399e7l1JK5M0K5Oj3j1qk3k2k1l3k3K0M2L3J7j0k0k7k3rJ8K9J7jk5pL2K6J7j0l3%L1L2J4m
8388A4k7o8n1jJ8k0k7L3O2L8J4j5l9l2j0MRQk1l9jL5K4qn5n3j7J2M8M2J7J3J0RJ2J1k3o2o5
8378b01m6k2K1Q4J05P0K2rm6m4k5n0j8N7P4N3L5jm0n9n5l7J4N2K0j5qj0mPJ1Rj0k9kK4PKJ2
8367e2J5kl1j9K%qk1j9kK8N8O7L6K2J6oj8m9m9k5rJ9N2M2L9K6j0k8l8k6j0j9m2m1j2L1L3J5
8356c5J5k3k8L0M0nl1mL3L4Ml6oM1N8K7l0l8l2n7m1j2jNk3J2N7L2rj7j1lj0m5m8J2N5K5Rp
8345f3j1K9M6J2m4n7k8K0L7Nk0k2j0poJ5K2L6N3N0j6p9q2l1L7L4j9pNl5m3j9nj2nLK7M0J4
8334a36j1k3koj7L9P4P5M1Kk7n2k7MK6J3r%RKRJ4l3o5l0J8L0L0K7K5Pj3j0NJ4J8nm2o4m0N
8323a25K3K9J5J5Rj6k4k0lNk6m2qK4N8P1N4Ml6k0K0Jj8Lml9l3j2Rnl0l7l4j6J7L9K3%jJ6O
8312a08k3k7j7pKJ7K4Rj9p1p0jN6P9N2LkMk2j4Q%J4M9L4pj7n3p8n3pJ5RK2L4M0L5J2K5L4K8
8300IJ5j7m3l5KK4K1K4J9k4m2l2j3J2M1L7J8mm6n6PO0L7K1lo4p7n4j4L5N4M4Jm0l8m1j5K8
8290a49M0L6K5J7j3n0o4k7K1L8K7J9Jpj4lLl2n3j6QK1L0K4K7J7j6m2l2KL9M0L6Mj2jRpj3K0
8279d7L0%k0j1KJj9k4j2l%kqNK3K3K7K1qk7J6M6K6rm4n2m1k8J7M1J9k5k5j5jjl0k9jL3M9L7
8267f6L3Ol0l4l3j6K1Mk6j4J1J4J3K4J7kj5k3k4j4mKmPJ5L3M7J8l0l2RL1Oj8mJ1k1l2j3PJ6
8256a10nk2k8j9j4nK1M8N5K5rl6qK1L1L2K3J2k3m6k6j7KK3L7Pk3k4j1j1nj3j6okpQL7M8M1
8245a5om0m5j8lQL8L0J8ml9l3QK4jj5J7L6J2j1l5m0l3j7MJ4K0L6K5j3OM6J1l3m2j9ll0o1k3
8234b26J6J8K6J3pLJ2J6Rj2JL3L7J7K7J5qk2l5n3j4K5Ol3k1K4L8J9Rj7oLj0l2j9%LJ1J8J3
8223a03PQJ4J4QJ0J6Mj6K1M5K7Kj0Ll4n6m1k8pJ4L2L4J5K6N7M5lj4MPk0l3k5m7m8nJ3k%J3
8212e3Lj4j6lJ2L2N4K8k3l0nKRMk8o4m8j8qLJ4K5M6N2K7j1m3k6jOKPOkrK1Ml7k8J1N1M6Rk0
8200a3j9l6n2j4J6J5J1J7K8J9Kk0k3jpk7m0j8L7L9jrJ1LJ2OnmJ2Mm5n5OL7J4oj3j7KJ0J3J9
8188i2K5L0L3L3j9m9j7pl0m1l0J2K3j9n0k9K8N1M8N1K5jNkk8m7k9RNJK0J8K8M0K8qk0k9j1
8178d5K7K9K9kl0j2lm0n5k2J1K6J6oj0Rjj9J5J7QMpj1pRNj4m2q4o7nJ5J7QrKJ5L4M8K5ML0
8166h8M5L7L7Nm7m5j6j7j5J5M1L5kj6k0k0j6k2m5l4J5O4O9O7K3l8p4n2j3QK6j7l3k1jM6R5
8156b4Q2mo9m5J4K7j3l6mJ2J4J6J6PK0M2Nj9j6j0k8n0n0l8oL3N0M7J4ok0rJ2J3k0k4r%Jj2
8145h7k7j3JJ0L2J1m5o1l4%Kl0o0k9K0N9O7K7J0J3rk7rNJ7L6L2Ml3k9J3Pk3k0qRK1J4Nqnr
8133a51l7l9JN4L5j5pK7K3RJ1mk5k5nRJ5M9N5K2L0L4j0m7o3o6l7k1LK4J1j9j6J8K1J0LOkk1
8122a40j3J2K6K7K7J4j6j8j2KJ7MNRk8k0M0P0N2Ol5l7j8k3m5k1K6L3J2J3P%orj0MJ9K9K2l
8111B2j9j6k0k6rJ2J1nj0k8k5lk3k8k2j4QRRK7K8J9k0j5L%%oj2j7j0pj6k8j6L3K3QK6kj4J4
8099a59Ol4l0pj9j6lJ3L9K3loPJ8mrJ0J1k1j6QPJ9L0J9L5M6Kl4k0%JLJmNJk3pJOK5L2J1QJ1
8087a7j9j9KJ6J2MJ6L3ml6k4J7J7J7K0K1L2J9Oj0n1o0n6m5nNMJ4j4j4J0J8L8M1L0Nqlrl3o0
8075i0n5j4K9N0L4M0O2K7j9k4j6j0j0Kj1k4l4l4oK6J5j5l4k6mk%OPjJ6kk9m4m9l3J0N1N0M8
8064a13L8K6K0K0M1L6J6Lk7j0Qk6l5k4J6J6k4l4j7j6l3pLj4jK7L8P0P3Nm5k5K1J9l3n5l7q
8054h8j2j2jj0jL9N1K9j3k8KL3K4rl3m2l1j6k5pONJ4rj3J6J6M2L9pk3jNk5j7qk2j5LPL1K4
8042h2j8mL3L5L8K1l3p1m3L4N8M9L9J3m1n8j2mm1m0k0KK0J4j2m1m2NM4L5J7Qjjj7j6nJJ8K1
8031i7J0loJ1K6K0J8K6K9K2%k1k4j6j4kLJ8J1l4n1k1MJ8K6Mrl1m2qlm%j3J8N5M8J7j1j6j4
8020e6k0j7J0mk0%Nj4m1k7jNklJ9K7J3jOOK8K6mk2k9J4O8N5J4noj5OK6lm0m5kJ5nj5NLm8n5
8008a49MK2QJ6joJ5ok5k9k5j9k2lJ2RJ1K2J5J4K4L3M5L0j0l2j3qJ5N1L0l3n5k6J5L1L4K5k4
7997em4j5J1L3M0J5k1j6qj0j5nj3k6j3j6k8j7pj1PL1L8M5L4QKNOlj3j4J4L0j5o3o2oM6N1O
7986b4k0NK4J7k0k9J7J9mlPNPKj1nj7l1l8m6l8LL9L8J0j0%J4jk1k9LJ5K4Lm1m1pOJ8K5J7L4
7974h4K4j0k6m2j5OJ0QPPK5K0k2k0O%k9l1%j3k5kK8J0qK2N4L5j1NK7L5J1J4J1nl3m7lJ9j1
7963e3l1j6nj4j5k1l4r%KK5K7Ok7k8k5%K4L5K9J8L1M5M7K0%j3j0K7J8pNK0nj5lj%L3K7jl5
7951G1m2k7j9j7j1pKj2pJ1J9L9L1j2o2o0j6J4K0MNJ8J8J3Mj4j0RJ2%k2k8k1jK1M4L8K3oom
7940A2k3k9k5RJ5l0l2L1P0M2j7n5n5l9k0K%KL6L2Qnk7j1M0M0J9L2K8rm0m4l1j4N%l5m1J4N9
7929h6N6L2kk3k4j7lK7L1Nj7n1o5l5L5O0K8RlmJ3Nj4j3j2J7K3%J1LRL1K6J1k5m2k8j1KKk0
7918e9l7j3%J4K9J8m%J5mj9k0k6J1L8J2l1%L8L6M1jl3jjkK5J9j6l0j3j8jLrj1kK7K8j6m1k5
7906g9JK3Ml5k8k3pQplJ5K4K9L8M2K1KJ3J8oj7j6m0k2%nRj8l1RJ4J2J6k1l1jJ4%j1k4l0k0
7894a63j0K7K6jj5kL2L1L6K7K3J8jkj1m1k2lk4k3j9mkNQlj1m0m6qK2Mj7k3j4K6M9M0j5l9J1
7883a74M9M8Rj4J1L2NK1O3K6k4m7n6l9MJ5LPJ0J3kk4l0k2k2j9J4N2N4K1j3k5pj4m2m9k1K2
7873a65J8RJ9M7N3N0L7qn1m5l8k8pPK4K7mj0K1K0J4Loj0j9j8nj8l8l4JJ4J7J0j6j4K1K6nl5
7862a36l5j3J4M5K8kK8K9Mj1j5k2j7k3j9j5NN6O4J8l9l7j0pJ3L0J7Nj0qJ2%rL4M8nn7n2l3
7851a25KJ2j3n5o8l2J0K8L3K8RPLQK7M0K8J2Qjqrk8j8j2j6j3rK3M4K0KJk9m1k0mJ6Jj2nJJ5
7839a40L0J1k2k6m0m5j1J2qpK3M2L2K8K0Qk0k6qpRL9M6L9L0Ln0o8KJ9k2KK8L5J3l3l0jL2L4
7828b7mj2j2qrj4m2m6rK0L9J7pRJ2Mj1rJ4Mj9POj4k0j6j1NL2M6L0Qj2j7j4k9l9qN3O6M0K0
7817B3J6pj5k6l7k2j3K6K5j8m1n7k2K7L5M0J6k7k9k2k5k9J2M1L2Mk6j5lj2rKj0k3j6QL1K5
7806a41jj4nK4M6L9M8M4nm8k3K3M2J8k7m6k5l0l7QK4Kljj1k2J4L0K5J8KJ3Rj4MK0pj8k2k4
7795g1k4j1L2N9O6K6j3j2l2m6m1k6k8l5j2J4L7M6M2J6k0l4j8k1k7qJNk1l1LJ5J9K7J6j5j0
7785a32%j6k0qJ4K7ol9l3%M4N2J9J0K4jmK7J1m3p8m2%J3Oj1k1qK9L8K7M4N3K1qj4j2Mpn2o2
7774a54m7l2j2J9N3M4K2NK7M2Qj1j1j2k5m4nL9K5Pj2k2PL3L7K1J8J3rk3m0o3o0k0K3M5L9J1
7763f4k2k2k1j3K1L7J2qlMj6l5k9JK2J4lJ6K4K9K2J2K1nj0J9Prj8m0m0j2Nj7k1j2K0Pj5%P
7752a35J6M7M0J0qj8k6m0k7k3%L4N1M3Rj5rk5k5J3Qj0oj1MK4pl8l9J4P2N5PJPmrnK4K3j9l3
7740c0k2l6n2n3l1J4M1K0NQMJ2J3j1l1l2j9j0RO8R7O3M0%n4m8j9%J6K2Ol5m6j6j3l6k9l6l8
7730b59KJ7J5K3L6K6KJ3K2Nj3pnmk7n3k9K3K8K9J3J7J9J5Jk2%M3L6OJ5J8jnj9n9m9lJ4K9K8
7718f0J1K6Kn5m4J1L3J5pk4k3RJ8Lk1PL4J1Omk8j1J9Pj6j3NJj0RJ3K9K9%l1m2j4L9O5L4K3
7707E6Ml9m5k2kOK2J8Mj5m4m2l0j7nRL2N4L3j7j3J1J8Qj0rjkj2j3j1k7k8J2L6L9K1j2OJ6L
7696hk2l4j3J2J4NJ0j7k0J6NoJ6Mj0rj2lrm2k1KkJ5L6L9K1OOj7m2k1K5M0K1k7m9k4k1kNj1
7684a44j5j5lJ0J6K7L7L3nl3k6j5oK0J8J3m%J5J0oj2p%K3J8J3Pj8k1l1l8j6rqK1N4P2M1%j6
7673@l1m4l5j3NJ6N1M2%l9l3oORLLj1j4l1n4l9j1M4N4J7j0opj5j7k5LL0K5L2L9M3K5ll6l6
7662f9J2J8PJll3l1J1K1%OK8K8oj2QJ0ll4l9k1nJ8RMK2Om0l3mqj7m6k9J8K4J3J8L2K8Kj1K2
7650g8K9j3l3j1KoJOjk5k1OL4K8J7j4k9k3lK3L0K0j0k7l1oJ6L2J5j2rk1l4j2j7k8kRqooNJ9
7638a94L7L8K3L2M3M0M0Ol3j1K7lk8k8k3NJ1Pj0l1j5J3L4M3J8j4J0K5j7o9o5l0oLNJ3J0LN
7627h6J4K3J5k5l8MM4L4j9k6OJ1j2l6n5l9J3M6P1N8J2j8k8nKk1l6j8kJ6L7L9K8Oql7m0NM1
7617b4M5K6rj7RJ7Mj6j8k5l7m5l2nJ4L8L5PJ4K0j2k5mjj7k3m0l3lpk4k5%J5Lj2jJ2mk5rK9
7605b05K6KPK1K9L9J6j6l3k3J5L8L7K7Nk3m2l4k3RL0J3%QNk0l4j7k1k4kK5M6N0M9K0l4k6k1
7594h1l4l3j8QJ0J5L1N1M2Kn9p2m2j3J3N0M9L9M5K1k4k6k4k0l3l3q%lj1%kj3j3k1k0J4L9M3
7584a31J9j0l3l1PJ0K2O6L9RJ4K0K3J1j0k2j8l1n1k2j3k4j2KJ2M2L5Jj9qLLj9m1l3l4LN0M6
7573a25N6M6ll8k2K0J2j2NJ5j0m3k3NolK0J9Lpj9j8K0L6rn2l7L0N5L8K7J7RJ7Jk5k5nkj9k4
7562g6j2%K0M2K9j1k6n2n0nL7K0nooj9j1NK3L0K1J3J7K9Qk0j7NK6N0M3nl5l7jJ5pj5k0l1r
7550d3J0ojJ5j9o6n4j1LL6M6Mj6J1K5J5lk6l1j1J6M1L3mk7jL4K9K3j4k5j3j8n1m9k6k5j6l
7540b18jJ9N2N1L2L0K9K5J8j3k4j5j2J1QQK6Jl8l7k3J1K7Ml2m3NK3Qk2o1n9k1KNql6j3K5M3
7529b13M7K3j6k8oKjK3P2M3K3J9Jj5J4J8j4k4n7m4k0kJ8PRL4J2k5NL5K6L5K0j6m2m0l0j5k1
7518a43m2l3jK9O4M1QJj2k2k8MM2K2k6j5L1K6J3Kj7j4J2L8N0K3m0n7l6k8m4m4k9KK8L0M0N9
7507f6O4M2Km3n7o8k7J0j%nnJ6K0J8K1K1J6Jk3j7K0K7J7K4K4j7m2jL8J1k9m1l2jL2L7jm0l2
7496h7J9J4j0k3j2ON%J2K7J9Rj0rJL%j4n%j3k9l9k3j1qk1l3j1J6K8J1jJ4K3K9L2J2j4jK9M0
7485b5L0Qnok5k6qmJJ8L3J1j4k3j5rqj4j6k2J2K8ppP%nj2k5l7KM5L5K0K5L8L4%rrl6m8l2j5
7473a15npj7j1K5M4K1p%K1K3j2pK1mk7j0rk8k6k3k5pK9L0j4j3K5J3kJ4J9Lj3qlJ8M8L6J3n
7461EJ5Mj8j9j3j6k9n2p1n5JM8M7kj4J7N0L5K0L4L2L3Jj4mnj5oJk3n2k7J2ROj6k5j8j1RJ5
7450a11ok2j0Kk2l2JL0N0N1K5mk4j2L1M5L4Pk7j1OMql4l9j5J1K4K5Qj8pOk3m2pK7L5kl4k3
7439a11RJ2OPK6M5on6p5m6PK3L2L8J0rj5QJ8PJlNJ0J1K0J0J4K2km8l5pk9j3J6J9Jl7rL8J4
7427g2J7L1J3Qj5l5k5PJ4jj1rrmJ0J4J0JLK7J4k1j7KOk2j9K3J3%K%j3l2l6k6pL5L5NK5L3M8
7416B2L2k0k6k3k4k2mlnkPK3L0J3k1k6k7l1J5N7M9Ol7m9l1jN4O0K8Mrl1l0oK8K2j8m8o1k1
7404a26lLK6OJJ4ONLj0k3j4J5%j9j4JJ9K0%l1j1NL8O2K7k3n1m6KQpJ3K5K2om7l4K4M5K9K3
7393b3K4Ml4n8l9lLJ1K3J7ljKk0k0m4n2j1L0N8O3N6K2j9n2nL2K1Kk2k9nj3k1J3J3j2j4OJl
7382a02J5L2L9j5o0l7QK8Oj1pJL5L5j1l0j1k5m0j0J0K0K5J0PMJ0J8J8Pkl6o0l8j2o%OL1L8
7371a10K7K4Qknj1j3l0m1k5%L0L9K4j0k5k7l0j4OK5J7n%%j5j3LM7O9J3m5m8k0JMK3kmK7K2
7359h6J1Pj7l7qKl8n6k7JNRK1M9O8K3k1k6j9j0pmj0k8k8mj5pLJ2L8L3J7K9K4Oj0LPPK8L2L1
7348HJ2mjk0m3pK5Kk7n2m6j6qML9M6j2k8kLjJ5L4K1llrk7l5j6L2N5K2j8j8J1J0j7j7J3K5L
7336e0l7l6nQLprk2m8n3k6L9N7N6N0Qj9k3k3k3kM6O4K6%k3j6j2j1mmj1JPj8qK8M0j2l4k5j6
7324a44pNJ7J2NJ5K6kl8k9RK0ql7l2QM2L5K1J0j9k4JJ8M1K6j2n4m5PK2K5M3K8Kj4k8k0j8l8
7313a31m8m7j1M6N5K9NPK4K3JJ5L2J5jnj2m5p1n7l3lMP%NJ9J6K6L6K9QJ6N0N8M4J5qk1k1k1
7302E0NK5J1qj3qk4l9l8j7J3L2%l5l0JK8ll4k9k4j3rj0J6J8K0K9J8%Qj2n0k4J3J9nOL8K3j3
7291f5j3M3M7K1k1l4k5j7J6K5K8Pl1l0j2k4m0k0PQL5M2j2k1olLK0L7M5K9j7m0n3n0l2k2J3
7280a62N0M5K5j4m1k1J8Rk0k3mJ0j5n8l4K3M9M0K9Nk4k0LK6L1L8K6l1m0MK9J1JJ1M%pk4j3
7270f4K6On1n2j4J9L6K6K6J9kk5j9nk6k9lK3L5L3J4qj7QK3j7o7n2J3L3K8K1NqJ7L5J7mj9n
7259b4K3K6J5nQK7J1qk3l1l1m0l8j8nqJ8K6J4J4ml4m1j2J7Oj2j9RK5J7J9J1nl2k6K1O1P7L2
7248F1j%KK1J6j0k8j8j0k3k3k6n0l0oNRJJ6J5k5n4n3jO4O3K9J5lk3KK3J8J2j7pJ7mj9NRmk2
7236e4k5k3j7K2N2L2pm6n7oK2klj4j6mJ2M2L3J3j7k3JK6L5L4L3J6rmnj6k4j9lkj9j9k9k0J5
7225i5OmOPoNok1jROk1n0k9K3M9N4M5PPqk1NNj0l2j2K0ml6k4j3JJK2J0l5l3pj3k3j1QK2LP
7212a87j7l6K1L9L5K9J5L0K1LK2K9J0jqk4l2j8LK8kl2k7j5m2k8L5K9K3M6M1RJ3K0mj4k5n2
7201f3n0k0k0j6Olk7k9OL0M7L6J0j1k4j3K0Rj4qLJ1K4L3K1K9Ppj8j2jj1prKL3L5J4J1J6K4
7190F4ll0k6rMj2n6j6L0K4J7J1ok4k1j7k0k4J3N2K2m5n0m8m8j8K5M3M0L5L4K1L7L4K4nl0k2
7180@j0k2m9k4K5K5MMJ6J3ml2m1n2k3LPJ3LrNJ3J7K0J6K4J4j6l7j1J8J2pKJ8ok6qM7L7j7n0
7168h8l2L5M1k3n6m0lM4M0%j8j6nK0K7NokJJ0J2k2p0n4pJ8qnM1M3J1j2k7LMpkk2l3j3K7K4
7157a65Kj6rL4Q7O6ok1JK1K2J7Mj8k1k8l3%L1J2j7j4lkoolJ3lmJ6J7K7K4Mj4j5j7qLoNL8L0
7145C9%k3k3k1j1nrqj3pll5k8K2K5j1j4Mol0oK4J0MPrj8l6j7J2K0K8k8k5J0pj8k0lKJ0J6J1
7133a90L5M0J8L1K6j3j8J2K1%k4l3mK1L4OoKKmj0ML1L9j8m2nJ9%j7k9k5Mjl6j6L2K4j0QL1
7121f1Rl1m6j7Kj0j6mQJ8M1L0qm1l0k0pJ9K9M2%m4k1MJ0L6M1Lj3LJ0Jk7m7n1nN0L0k6k0jp
7110a67j1RK2ok9j7J8M6K2Nk5n0k9J5O0M0k2j4L8M6L7L4L8L0pl2n1p0l8J9J1K0L8L1K2J0n
7100C8l0m0k9qLkj3orNK5J2jLj8j5J8L5Pl7k7pLLjPnj3J7M7L9pk8LNk0k6jJ0loqqprnK2N6
7086c1N2J9oj4j8k4qMj7j3K2M3J8%j5k7J0L4M3L0pk9j8Klk0j5k8o2p4l4LJ2K7L7K5J8M2Ml1
7075d9k0NMMqm1l9k2KK8M7L9oj8%K9K0j3j3J2j3j8NJ5L0K9J1l2n2k6RL7K5j6j4j5j8j9rj3
7064a23OOj2j4NJ7J2J9K6L2Rk1j0RK3Rj6l2j8m4o8j6M7L7Mj1%J6L9L6rl7m7k2K0J8OJ3J4K5
7053e2K6J6kk4l7k8k1j1kLk3k0K4N9M0Lrk6l8k4J8M9N3K6J9L2K6J7J5ln2q8o4rJ8J2J8K1Q
7043c0KOK6K7k5n7k6j8j2L0M1M3K1k6n3m3j2K3M2M4L4%k2l7n5o1m6%K7J8MNJ2Oj6m0m0j8j3
7032b39k4k9l1j7K4N6N9O1N4K7lrk0rK6M1Rk2j5NLpOlLK6Pk6n2o4k4J0K1%J5J1j8j7K3M8L5
7021e9Kk2l1l6j8oj2mK1L7K6oj4mnk6l7k0k5ON1L2K3N0O3K8j9l9l9m4l3j1J3K3M2N9L3Jl4
7010c4k6looJ2K4K2L2M2J2m1n9n1j8lj4k9j0J7J5MJ5K0nk6j5j9pL1K6QL8M5J8k8p8l5mj8%
6999a54K4Lk1nJ9J3J0K3K9J8j3l6k6kL1K0qj6oJ1K0Rj0j9k6l5j8LnJpoJ5K8Pk2j0kMp%Lk6
6987a89j9J3K2Pkj3NK5J3j6j7j6J0M7M7L7Llk0m8n6m0PM6M2kj4J1M0M0J2%J9L6K2Qk8l7k0
6976b8k7j0J4J3lOJ7PJj6j2Pnm1o5m0lJ5N3P1K1k7k1NOk7l2nKJpj2J6J7k5k4NL2M9M5kj4j
6965d4J0K5L3K2j8l4k2KJ8J5k0m1pK0RK1Rl5o4m9rJ2Mj9j7lnj2J1M0K6Jj8m5k9mOkrj0OK1
6953b05L6M3K8J8J1jK1N1L2lok2m2k9j0j8j0lJ8K4knJ3J9lj9m0m9l7j5J1L1L3jqqj5qJ4J6
6942a40QJ8N0M1j0n3m5j5mJ8K9K3J9Rj0k2QK4lj2J3M0K4kJk2l5j4j4l2l8j8J1K9L8K4%j8j3
6931i3m%RJmOlMNj8k6k3J6N0M6J0k2k1j3J2K5j1l3l7k1K5N0K6%qj2lK5L5K5Ml7n5n7m4j2J6
6920a67M8N4K1j4k6%J6J%%k2m7m0QPk4j5oJJ0J9O5P4%n2n7m3j9K0J2%mJ8M3M2K6L2N5M6j6
6909F6o6n2j1J4J3J%J0J0qnJ0j0j7jJ5jm6l1K5M3J2qk1k2kKj1jol0k1MLnoJ1jk3j3J8N9O6
6897c6L7kk8k4j2mnj1j2LL3M1J8j7j5rrj4qj9nK3K5J4L5L2Pk1nkj8k6m3m3j8%OJ0OJkO%J8
6885i3K6j1k9k5k0j2J0L0Kk6j9j8j6j2RL3K0mj2jM1N4L7L6K7J3J1nk3m5n1l7mJ9J0mqnk8r
6874a39K4L2Pj4j8j0J7K2J5%rJ3L2K8J7J4Km5o6l5J4J1J8N0L1Rok2m3n9j1J1k9j2K6K2l0n3
6863a86OM9L6j4o7p1m0%L3J7kLJ0K6Q6J01J9k1l9k8j9J5K8PJ3K4L3Nl8n4n4n5j9K3J2K6M4
6853i1J8l9l9NK8M2M9K7J1Qk6m4m3k8J0J5lk2j6j2j7L2N8Rl7l8k7j9J4L9K1mk5k5J7K5J0m
6843a21jPj4rK0K6L2K1k0m1k2RL1J7R%ORjMJ6J9QLKkJ2rj7RJ2QJ3Rjj3l1k3rjOKJ5J0j7k8
6830d5l1k1nRL9N6M4K2j7n4n5k5rJ0K1MJ1J2J3J3K0J1noj3llj6j5j7pkj3rJ1kl6n9j0L7M2
6819a03N5O0L3Kl7o0l5qk4n2k3K7M5K6Lj8k5k3l6l1QM4L0k7l5L6O8M8K5K8J0l1k2Qjk5l5k7
6808a22l7k0J9L6M1J6oJ1Qj0j2j2mj8j7QJ6Jj0j0j2k0qKkOM2M9Mm8o0k2J6J4QJ2QPL%j3l4
6797a70l0k5J0N2O0N8%m7m2oK6K6J6QJ3K2K3J8J3rk0qK%j6m4l9pK1M6O1M0J3j0nrm0o2m4O
6786i9J8L3K6k6m9l3nkJ3J6J6K7K0moK5L9K7Pj0j9j9j5%J1qj4L%lj0l3j4OlK3O1N8j7p6o1
6775i7l8k4nmJK9M3J4j6j1%qlK5K3j1m5m0nK2J2K3M1oqK4J4k1j7J3L2L0j4l6j3qj0J8L9M4
6764GK7J2Qnk7k9k9nK9J0l7n0k9JK9L9Pk6n4n5RO0J1k7lM1M0K3J2K1L1J5m2p6n0j1NJ%j2k6
6752a55k5kJ5L1N1L2Mk3l7j9k0l2j9ok5j5J3J9NmJ1QQJ5K2K2RjLJ9qm7k1J8N1P1M4K8J6NK
6741F3Rnlj4l6LJ6l1n1l0%J9J6MpnRNmoqK1J7mPK8J4J4K5kj8j3j8k0l5m7k4k2jJ6J4J6LpJ4
6729g8J3k2m3l5l1j3K6N7M8Mj3LL2L7j2m7rK3K2J4j8n1n5l4%J9L4L2Jj9j4kj4m0k0J1J0J0
6718a74J8PJkoQJ7rj8lJ1J3J3Nlj5rJ0mm6k6K5L5J9K2ol0MJ2k0l9l0j8MM9P1O2L7Ql0m7MN8
6706b2N3J3lJpKJ1Jpl5k9J5J9J6Ok6l6j9LL8L9j0m7k2QK1J5j3j3MJ7%j6k9m3l5j6J3L9K4j6
6695h6j7J5K1mjK1J8J0K3K9K1Qk5l8k9k4l7j6L7L4j0j4oJ7K0k6n0l3pJ7rj4K3L5j0o9o4k9
6685b69LL6L0QK1L4M2L6k0pN6O6L4Kk1m7m3opj7pk0j5PML1Nm6k2K2L5rk3npj3j6k1j6j9k6
6673b30l2j7J4N1N2K9L7L0K4QOK4J0j4j3NJ5Rkjro%J8L8J9j2l0l1j2J0j3k4k6m2qM8M5Qj2
6662c4k2%K5QnKJ5Qj4k6m8l0qj1j6oK9M1M3K4l0n9l8j0J5M1M6L7J4JK0J9k6l1qj6l4k8lL8
6651g7L7%n2m1mMJ2L3L7j4n0j1L2L7K4j6m1l4pRQk4k2j3rpJ1J7OK2M5L6Nj0k3qJ5L0Pm0k9
6640a05PL4K9j4m1o1n8kK7J4mj8m0j7N2P4M8J2j7l1kK2jOK3QJ%PMOL8M7K8Mk6l3k7l0o4o9
6629a69m0j3K8N0N2M7Jm1l5m0l1olj1k1k0qL6N5L9K2K3K1Omk8k8j8j8j2nqoK7N2K8nPK1ml6
6617i5m3m7k8J5K4K5K2K2J3j7k2j2k5oKkJ2lqNjpK6N9K8k7l6j1k0j2K9M1J1k1k3qJ6M1J3k7
6606i7rJ0J1RKJ3K0NPJ2Jj1j5j8qLJLJ3J3J0J8ok1l2k3kJ9J2KK9K5j2l7k2j5k%j4L6N6J4k3
6595b3k6k0j4j8oJ6J1j7l0l4j1L7L9L4K7K1lj9k7k7k2k9l1l0j0j4j7K9P0Q0L0qjMKLj0k7l5
6584a06l6j4K6M3%m9k0K4J6Jnk0k3K1P5O9K4qm0o7m6JK1rl6j6K8M0J8J9L3Lk9k4%QJ3jJL1
6573c4L0Plj9j9pk7m4k6rookJk0m6k5J7RJ4L2J6j4MM6L4%k6j1K5J2k6m2LM1K0K3K5Pqk1k0
6561i5l5l9k8%J6M9O1O9N8J6nk6l2l1k8J1K1Mkk1oJ4Lj2j3j4k2qJ2JK5M2mk9oRJ8Qk7lM8N1
6550E0J2pl6m4qJ4J7%j6j0j5j9j1LJ0QPJ2rk6j5j4k2k9k8k2%K4J7MKJj0j1K3J3oqPK1J5j7
6538a23l3l4k6jK5ll1k7jMRM3N7K3ok2nJ2J2L8K5rj8kK6nl7l9k3J2L3J0rl2n8m0J4N7P4N8
6527e2L5Nj2lJ9ol9j5L2N7L3nk8m2m0j3J3L1J6lk0lJk3pNj5kj6j7J8K3ml4j5%J7K7K2J5K3
6516b2M1J8k2j6nj6k6j9LNJJ8L1Qj2J0J8Jjj9k8k9k3km1p0l7rJ6L2Qoj1K5N6L4MkL7M2mn1
6504f3m8j5ML8N4K8j3qKPJ8J9Rok1j0J3K0J3J0J1om7n8m0m4n8j0M9M1Ork2j3J0RjNljkRK4
6493i9%OK4L1L1Qk2k5m1p8n1K6N0K0JnPK2K4J5j4k8k1okKK1J8K0K6L4Nm2l9j7rmj9%K9j7n4
6481a73l5j8j1M1P1O6O0J9l5n5n6j4M0M3Qm8o4j8J9Rj5l1k0K6M7K9Kj7k1j1pJ4L7J8m%oMJ8
6470h8kk5l6k1L9O8N7K4pj2qj5OK3J6j6l4m1m7j3J2K0M3K8lLJ9K0J7pl5k7%K5L4K1rMJ0oj7
6459B0k7n3n4n1n4k9J4K1K1L1J3j6Jol8k5J2M6L5PnpJK0J9PLmkK1J1kJ1%k2MPoK1J7kkoK3
6447b5O7O8K9j4m5o0p1p5m1qjmRK3K7K5J3K6M3jl9j7M0O8L2j4j9k2k4NL1Jl8m0k5mNJ3K7K3
6436a2jOJ9Mpk6n2n3j2L6L3J1Mjj5RJ7j3k4J7J3pooK2K6K7K7kqJ3J4jj6j9j4l4l3j9J0K6L
6424d4mmolkJ3J0l9l5JL2L9M8L2k0m2k1qk1j9oJ3Rj1k6j8JKLJ7K0MJ8Rk5kL6M6K0j8k6j1N
6412c3Lom2m0j2LM6P4K8l9n7k2RK9K7J5onj3n3m6JM6M1K4K5lm0l0MJ3LRL8L5j2l3j5J8K0k5
6401b1n3m1k4k1j2K3L0kl0m6m1k4j9QM3M0%PM4O8M9J7K1Ml0n7n1m2k9j7j4J8K5L5O6P6O2N
6391F7m5n1l0j7l5k9K3L7ok9KK7K2M7L4PJ1M2L6Nk5n5n9m5k3lPlj0JJ8NQ%j9LOj7qN5N4qn1
6379e1l7QK6KnLNK0J8KmJ0Ok2l6k8j7qj6k2OL2Jk4k4nJ2lk3m0j9Nl1nL5M7N9M0K2K8Kl2m2
6367a05j2K8K1J1Lj6KK8L3K7k5m3j6j1nMK6M3K4J3k3o0n2l7qJ1J9K1J7OJ9L1L4K7kl5m2k6
6357g0j1J4Qo%j4n8m7J4L7J9Jk5k9rJ%pOK5L1L3J3lQL3K1j3m2m8j0L1K2J8O3L2m3l6mj8o7
6345a30q6k3L2L0J8K3Oj0J8L3K7ROj3k7k2k2j0PJ2J9J6qk7qL6L5QNM6M7j2l5m1m9j0Lrj8m0
6334a64n4l0J1K8L1J1j2nRJ2J2L8M9K9nj4J5K2J7Lk8o5o2OM0K1l2l3K0M9K9kj7k6j9J9J0k5
6324a12l6k1NRJ6J0J1L1K4K8M3O4M1k7o0o1j5J0j0j7J4J2NqoK9M0K8Mpk0l4l4rk0k8K1N8O7
6313D5L4j9n6n6l3k0j5oK6L0kj8j7j4JNk1mJ5j1k9k9l4j1K2M0L2Nj0lqqJ9L6L2L0K4M%k0k6
6302g0j9kK8J3oQJl9m1k1PJ3NJ1lj7mJ5QJ6LRM0L6koL1K9j6l1pk0k6KK7j8o4m4lJ0J5R%J2
6290a11K6K7j3m5n0k9jQK1L8L5M1L9L4L1M1J0m1n0m4l9j2l9n2k0j7j8oM2O7L8Ro%Qk4l5j5
6279a52J0L6K1JL%k8l2k6j5J0K6J0ok0rJJ0J9Lj9j6j4oK9L4L7L9L0J6Kmk7o2o5l6J2L6N1O2
6268c9O2M5Ml1l0oqk5l2k4j3qj4j5j5J4L9J4jj1j9KJ7Mk9m2mjj2j0j7oN1O4K2j0k1k0j4j0
6257a49QJJ6J4ML%LK0J7rn0o4j9K7K6J0Lrk4k5LL9N5N0K3qpPJ9jJ7L3J2Pj5m3m8k4j0rJ2L4
6246e1K3J7Jj0rj7mJoJ1J1Kj1J1J5j1k5k6j7k6j3J0Jj0j8qj4l5lL7L9J9Lpk0j7j6lOK2M6L3
6234f9%J0K0%J7L8J1k6l2j5Mk0m3j2L9L9%m4n0l2k6k5k3j3J9M3O8M9ql7m3j7N1O5lm0j6J6
6224a05K6L5K9j6n3k1J7OkJ7J3l3n3l8PPj8j4k6j8K6M6K8LOoj0J4J4J0Prk1%L6M3K3ok2l9
6212i7n3l5j6NK5K3KNK2K3Kl8m4j0pj6j2rRkj2J9N3N6L5J8J4J6J7J4Mk8n5n7l4mK2M6M0%k6
6201h5k9j3K4L0k6n0%J5NJ4K8L4M6M4L2Ol7n4k6RJ9oj3j1j6k5l2j7kNoJ8N2J8k4j1J6N2N6
6190D0Jk3j6k2l3k8pPLj0MK9J5j3qll4n0j2L7K8nMj1j6mj4l7m0kL6L1J7KRP%NKnPJ9J0j5k0
6178a15j2k5k9k5j8pJ2M2J6j4j0lKK%L6P6O9L0Kol7n1j8J0J2nj2Mj4k9mK7K7j1kK5J5j3k2
6167g5k0j0Jpk0k4kRJ5J2j0j2j1j5j1rMLl0k2MJ8M3K2J2K6J3j3j2K2N9M2J7Nnj8k5l0k0j7
6156i1lL0J0k2j8LLJ0Jk0jj1l0%K9K7J8NR%mrj8JL7K9j2k1m0k7nLj2nK8N7O1L0Oj4l7k1l1
6144e5l6QL0Ook4l4j8j7qLK0J4J5J2j0l6m7lM4M1J3%J6Jk0k3j5JJ9L6L4J6JKK0J0LJ6Ml6o5
6133f8m9j7qLKl5m0oJ6L1M1L7J6Kk5m2j1K6j5m5k3K1M8N1L7J1lpk3k6r%nqj4jK3L0N1J7l7
6121e4j5LMK0JjOJ7J6Lqk9mK2J0j8m0m0j9nRJ4RJ3%l5n3k8J7L7J6Qnj4j5j6K0K2Klj1k2k5
6110a91pL4L7J0MkJ8N0L7J0j7k7nJ8J0j0j2kj2l4l9K0Q4R1M2j4k3j0j9n4p7n1J7N1K2J6K5
6099a0qn6p9n1kK5L2K5L5O5N5Nj0j0j1MJ2jqqmj9k3j4pm7o9n3j7oj5j4k2%L5L3J9J3L9K8J0
6088a29L6L9J3J7K4J2lok2m8j0%m3m5rK2K4LOJ1NJ6K4J5j8j3m3q4n7J1N1M1K3J2j8l9l9k7
6078b48j1K0J9J1K5J5J1K4K4J1Kj8k6oOj8pJ3J6Lj4k0j2JQj1j3j7mM2N8M0K1K2j1m5l3k8K
6067a48L4J5j7k0lRJ2J5qm4j2J6k2n5l0JJ7L2J5J5PORJ3K2M0M0Rl5q2n7NL9L9L6K3%j3pJ5
6056f9Mk5k1%k5l1J7L4L1L0L1J4PPk2n5m1QQQK9L1K9K0K4J9rk6n1o4l2J1L3L6L8K0Nj3m5o0
6045i5mL1nj6mJ8K7Mqj9l4k8MJ9K2J4J2RK1K9J0j6k3mk9n9n1j4J6L4L7L2ql1J0N1O3M1J8j0
6034F4l4k1mJ5%m6n9k5J7K5K2J7oj2j4kL5M1ok5k8j5Ojrk0%M1K3k2j3J9Nj5j9j1qj2kJ5K3
6023f1jj5j8PL3L8L4K8K1Ok0n1m2jL7L7K5K5Km7l8k3lJ8ok8l4l4l3l3j6PJ3OPJ2%j2k1j0j1
6011b02j9KK2K2J4pk3k7l9J5N3N0N0M0K2j0j6J9L6K1ll1k5Qkm1j3L0J6ORJ9J9LpkNJ0qm7n9
6000i0j8RL2L6Lj9Jok3j0Koj2l5l9L2N4J3ok7l3k2K4N6N2K4j4l2j0K3L3Ml7l5QPqrJpj6j3
5989a13k0j9l1rK0L8M7L4QJ8K2J1jok2p0r8o1k1lK2L9M5K0J6O0O5Rm1l8l2j5j5j9qK8M9j5
5978a06l8j3j2j6%M7P1J1m0l7k7j8J1J0j9l4l0OJ6J4K8J3pJ7K4K2J2L1M5J1MK2ql9l1k6j5
5968a01NJ8J9J1k7m6l7k5MK6Oj9m8m1JJ8K6L7JLK4L4J9K1K9N7L6m3o2n2k5L8P3O7M3Kn9q6
5957e3n3l1k5k0jJ9M3N5M2ml4m1m5l3jK9L2ok4j2j2K7Q5Q0jn7n5j2L4K2Lkoj6k5k1k3l8l1
5947b11J8N4K6RQJj9k7LJ7J7J2j2k9k2j1j0lJ9J7mJ4L5K3OK%RJ0j2pkkKql2k3K1L6J5l8m6
5935a44j1RJ7J8J1MlML1K0nkJ1J1jkMk3l7j1k5rL1J0k1l5j0J5L3N2M1Jk0mN%rnK3J1mRK3K0
5923C3rpJ1J2mk2pJ6rn5q1n1j4qK1O5O4L1mk0j8j4k8lL6J3j4j0J2J2Mjj4k0J4M9K3qk7rJ1
5912c0RJ8K8J3l5m1nRJ0L4M5L4J2nlj1qk3m0o1m8J0N3K5j2j9j2k2l5j4lJ2Qk3j2J9Mk9j6p
5901a71k2NM1J8qkK3L2K4L3J1ONrk9k0K1K1K2K4J5j3l0n1m4JJ1pMJ0lJ6L4K2mj5j4k1k4j4
5890a02RK5L0K1ok5k8l4n5n1j0M0M8K4J8Rl4n1l3j7jok1%L1J6J3M7L6KNK9L2KJ0J5j1j9j6
5879e8l1j8J0J4j1jjj6k0j3J2J2mRM3L9K6J9Ll2l8j9J4K8J1j6k5k6k0K2M0K2J5Lj1j1j6OL5
5868dM4J3n3q0m8l3JK8p%K9J8NQQK2M0J6j3n5o6l5J5K3K5K4J4K8L5kk4k7J1M0L1j1o7n4rJ0
5857a00J5L4K1k2m5j2NJ1J6K0Kj2j6mJ6qm6k6KK9K8kJ4M8N8J8n0q1o2k1pJJ3J9J1Mol9m2N
5846b11K8K3L0L5K2ROj1l9j6K1K0j1k0j0j1jOK6K0k3j4PpOJ7Knlk2k0lK4L2K2k0m1nK7J0l2
5835a32l6QO3N3j1o0l4JK0J5pqOmk6l1LL8J6J1J5J0J1J8M4M3J7PJ7Qj6j8pk0Kkl7l3kK0J7
5824b1K1J7KlrqnNl1n2j7pk4k6KL2L3ok9QL3RlK8M4J0j6l5l1k1j7k4k2J5M5J2k6j5KK0L6M3
5812c1K8plL8O3L8j2m7j3M0K2j2k3n0n9l8l2k5oQLj9j8j3k5pQK0J5J1K0K7K7J8Lj7j6J2M2
5802c0L6Rnj2ppk1k9l0nJ2J3K8K4pk6j6j8%J9Lj6k7l0LK3J2KJ1K9J7J4K9K5oj8qLj2k0k9o3
5790a30m8nL0K4J7RNJ2Oj1jJ4kJj5l7k7oJ7L1M9O2M2ol1omk4n8m0J6K7J3MJjoj7mK4K5kk9
5778h1k1j5pkkL6N2K2l2o8l0J4K7M9M5j5m1j8pNNRJ7Lj1lj0%L8M3K1J1j7m3m0j5Jk4k9%K5
5767a08J8L1J9jJ0K2Rj3m1o0o0l0qpKLlJ6M1O7L6k6k8j5L4O9M0oj0%J5L7L2j1n4o1k7lLJ7
5756e1M4M6J9k6l7NL0nj3J3k2m0j6%rpJ0lk7k7k9k8NJ5LNJ3kJJ0K3J7jj4PL1K2R%j7k4j3k0
5744a03j8kk2k3oj5k8j1lJ1L6O2N5J6rj2pj2oj3l2k0PKqKL4M7N4L7ml7n3k2Jj1J3N9L7%j2
5733a6MK8Ok8m2k0kk0j0RJ5J6k7m3j8J6L1K4J1PK7Pl4k4qj4qQK6Rj4pNqk3PK8J7j7l8k1m%
5721a45nnK1K5J1QLoJ8K6%j9j8j5j3rj3l4k2nj3j0%J3J6KJ8L3J1J0Qj2l4l3j9mL2L9Mj7KK1
5709a30K6K7K7J3J0J5J8PqJ4K6Lm7n4m7k5J7Rl7o1j1M2K2j1j1RK5K5K4j2j0ml7p0p2k0L0M8
5699b30M8L4M1L7Rj1pj3m3l0PKqoJ9L3L5L1Jk0%pl8k0j3kM1N1L6J8J2K3K5k7p6q1l8jJ6K4
5688a28M6Q1M2j3j2J1kn5q1n6j3K1L9J8nj9j9K4M5K3J1J0J3RJ0Jl3l2nlj6qj2l4k7nljK4M8
5677a06L4J7qn3l2J1K2J3jJ2J3j1j9J2L3J5kj3oJ1J5J6j7o2o0k7J2K7L8L3J9J8RMK1J3j0n
5666a4k7l3k0jQJJ7J9nj5OJ1j1k7j3J1lNOlL3O0K4j0PL1K3k3n4m9l2k1k9l4k5j7k1j1L1N0
5655a55N1L1kokj0LQK1J2k6lM2L6O%Pol0m6l7k4k6j9K5L6Pj7j6kKK8K1j4k9l6pM5M4Mk7rK
5644a18qpK0J0pnJ4J4qqkKJ2K0MRM5M5J3k3j8OJ2J5kk1m1m6j5K0Pm5l1L9L6kj8LK6%k0ML1
5632c8K9Ok2m1m7l5k1LK4K8Qj8JPK0K6j2kJ5pnK3J1k9l1rpk5k2j4J2K3J7Jj6j0J3J6PJ3K6
5620h2K5nk0k8j5j9k9j3J5K8jk1J0O6P1K5kk8k9j1j1kk0j1J0K4N0K6k8o4l3K4M2Jj6KQJ4n
5610e2k3pornk1j9MJ5kj3j4m3m8k1J4N6P0L9j4m1kO5Q0L1j9l9l4oJ0RJ3l3q2o7rJ8MJkJ2K7
5598a63L5K4K2K6Jk3k1k8l7j0K0K8J1oJqpNKJ3K1J2lmL6L7Jk2l7k2J0K4K3J1k9m8k6J4M6P7
5587FN6k5o0l9k8k3lKmj%olJ3L6M4K3j1k0m0l7j7j5j8OK4K8Kk5j3J4N3J8l8l3j0ok0j4J6L2
5576a36J6RN0O3L2kJlj7lj5l7m2l3k1k7j4J5K7K3L7L9Ll0l9j8j0k6k3%RK5L5K2Nj3k1j7l2
5565a68l2j3J8O1P0N5K9Jk2n4n0j7L2J6j0j2j1lRL4L5L0J2j4l0m8o1m4rK8K1J1K4J1ll0n0
5555a84l2j7PK2K9J2QK9M8M9N2K9k0l8l3m4l6k5pK0Jj5J2Pj8QN4M4J6Ojj9l0pmol0m7j7NQ
5544a64KJ6J8J0L6L2l5n1l3j2NJ9K4M1M4Nl2k9l3m1k9NL4K7j0j8LK3K7J2OQnqJ1K1J2kml8
5533a03o3l7J2L6L8M0M7Qp4o7l2k7L0P5M4ml1j7K0K5Kj0p%MNJ6J4j9k6pNJ5K3L9K2ol2l5L
5522g4K3J1OL2M3K4K0K7jm4m1j8j1j2j8J4L6K6Oqj4k7m5m9lL4K9K4L7K7j0m7m1kK2K4j5m4
5511e9l8kL0K9K4Qk5k3QK3J3l2n4l6j4j2j0%J1LKK2J9J6K5J0Pjj6k5MM9L6Nj2l5m7j6J8K1
5500g4nk2rQMj9mRNK0QpNPOKrk1k2j5qj0J2M1M9K7mk7m3l7qK7J3qOk3n5k0J5J6K3K6pj6J0
5488a34K5Kj1j6J0K8j2j3qj6J1J5pNROjJRKK3ml2ML7Lj7kJ4J1qj4oJ1PlK1K1%J3K1NlK7L4
5476F8Ql1o8p9m1OK5K8J2k5pK3Orj5OJ8J1Lj9k9j7J4NoL2N0J9j6j2L0M1L3J2k3k8j7j0Lmj1
5464a4j2j4J3J6OJ1J9JlK6J9Mj3k8n2o6n1j5L3M1J8j2qmj8j1J3K4J2j0k0%J6%l5k2J3J4L2
5454g7M4K8QJ9K8ll7j7mk4k4l1m2m3mL1PK5K6j5j2OK7L7RpL3N2K9Qqj6ok6j5J5j0m8l6J0J9
5442d4J0j0k2j7J7M0N8M3ml8k9k0p6q9JM8J1j2j3lK3M2L9J8k0k7j7mj0l5l3j0L8O1J8jJ8L0
5432a9L0R%J4oj6k2l6j9pmj3k5j8l2n3l4KL9O4O8P3M8j0m5n8n3n1m8l8nK0K6K1J7K9L9O2N5
5421DQj4k1j0J0k1k3KLmj0J7N2O2J6n5o6l4kK7M2K9mk1l4l3KLNJ0Rj6m1k2J9L7L7K2Mk8k7
5410f6j5J8K2%J6km8l4Lj7l0j7J8M2L9K9J2k0j3J1Kj0j3KPljK3NjJ6Mk6m7l6k5j4J6L2K0m
5398a05k2mJ6J4K3J1J4K8kk1j4qmJ4K0Oj2j8k3k1qlmJ0K1J0nJ3J0l3l0J9L4L0QKK0J6rk5j8
5387e0j4l6m1JL3K8j8m5j4L3P5O0Jm1n5n3j5Nj5l9j1J3nl8k4K0M1O9Q3L9J8J6j1l0k0j5m9
5377a04m8JJ5K4K9J5QK6K3pj9nJ8J9j4j9J8K1j0JK9K7j2k3j0j1j8k7l4lL8L3%j5j1k2j7JP
5366g6K7K4KKK3J1n5o9k8k2oJ4K5K5lJJ3L0L7K0J8Kj4j0KRkj7l8k2J7L6L2K5j8n6l4J1OJ6
5355d2K7J9Kj4rJk3l2j8J6L7J5j1JJ3J8jl5l2j1rj7j8l6n1k0M6R0O3J8j9m0k6rK4L2lk8k5
5345a07rnKqj1J5J3j2k9j2RK9L8pk7k5j7OJ6J8L3J3j1j0k7l4l3l3j7j1QL1K0K2J9QK1L1K1
5334g2mPK9K3jj6l4m1k2j0KL2O2M5Qj4k6l4k2RLj2nk7k1RK7K0j1PO1N2Jk5l0lJ5K7nj9J0K5
5322B0J7J2J9oj5m6l6KKLKk8l6qK1K5J3J4J3lk4j5J0Rk9l1j3k5lK0JLL7M2Rj3%K3K3J7j0j2
5311DpjJ9K4km5o3n4l2k9j0nJK9L5J2j6l7m6k6K4N2N1K7K%NK8M7K6joqj3k3l0J0L3Rj1KJj1
5299c5l0k8J3J9Joj6j9k4l2NL3J8qJK1K4J9Qpl1j5J4Lj5j0J3K1kk7m1l5j2k0k7nJ5K0Kj2j5
5288b22k2lJ8J5K1N1M1J5K5K2kmK8J4K8L0j8l4m6n3m1pJ5L4K8lk0J1K5RLj8l6m3m0J0N5M6
5277f8J2oK7M8J7k5l2l1m2l3j4j0j8JJ3Lj2pL0N4L3k3m4mL2L4LK4M7J2k1j9j0j4k%j9j7jK8
5266e4K7jk5%K5L3Jl5pK3K8K4j9n4m5poj9n%lJ9M7M2om6k0Oj3k9j0J1J1J4%m1k1L0M8L3K2
5255b2Ok5k2PK1L1J0k5jJ9m0o3l0K8P7L8j8m8m3k2OK2Qk4kL4J5rj7k8k5pJ3mqK1L6N6O3M7
5244G5K8Jk3l6k8j2mL6M8M1J3k3k2j1ojk2l8oK9J8rk0j4k8l5k2j5m7n5j8K7M8L3L6M6M0K5
5233D9J0k3l5j6Jk3l1J4N3M8J4Njnj5mJ7K2j5m7l3OJMnn6o8j2L2L3L1L3J6l3n5j5PJ1L8K7
5222b0Lj5j4J5K4MJ0L9N2N2M9Ll9k7l0l5l4l6m9k5K1K1l3l7K2N5L9J3J6K0poQO%Nrl1k9j4
5211a3k4j0L7O2N2K9PNP%k2l0k6j9K4P3P1L1jk7l4k7j1J5J1mJ3L6L9L3J6k9m3j3J8J6NqKK0
5200B81L8P0P0M8L2K0L2N1N5L9N2P1R2R0O4O6J20J76J66J78K30K80L18L64M19M74N68O73Q22
5192E959J011J262J650K135K766L580M555N436N821N332L366l76m282o283o282n395m410l600
5187A2245k867k134j534j128q33o14n19m33l14k25j80j51j39j28q8o2q2r9r6p9n4l1k7qK0
5181D40R%jl4p4p9l2K2lo4l9omJ%j0l5l1LM2K3l1l6j0k8m5j4J0Pj1NJ4Jj2pj6j9NmrMJ3K4
5169c1J1j4j0k1l1j5j1NK3K1J2j1k4j9k9m3l8rM6O4K9jmk0j0L0K0j5l5l2PM1J8J6L9J0j1l3
5158g5m3j9j4j3JK6M3L3K8K2J1k9m6k0qLj4k8K2M5L3M3M1K1rj8j4oKPkj8k2m4l5OJ8QJ1J4
5147c9J3%jj4l2l8k9RK0J2qm1m1q%J8L3K0jmJ4L5L1Qm0l8J2Ml0j9rqjj2lJ4J6J2KJ0J7Rqk5
5135a40j3%pk3l0JN0L3k2j9K9L7LQJ7J0j3k5%M1L8K7Ll4n2k1Nj3k9m2k1L6O2L4J9J2j4k5j4
5124i2LJOK4K3L5M6J0m3p2n2j0NK3K2nl0m0KL2L4L8J0j0n%Qnnj1k0j8j4k6k0oJ1J4j2j7qj3
5113a87j9jL4M3J6j1k4j4RK1MKK1L0L7K2%k9n7l0PPk4l5j2rOM3O8P8P1M4j6o6o1k1knmnJj4
5101h2k2qojk5o4j5M1M1Nj2J5K4lj2J9L2K2ql4k3j3j4oJ2L9M6K3j4m8m4j1j4k3J0M9L5j5j2
5091a16K5K0k4l2kK3J2lPK6Pj6j0qJ5M8Ro1m6k0k9%M7N7L2Mnj6j9nqk8l1k8m8j8J2M7L8k5
5080a69n5l3jJ3K8K0%J1N3N7K3J4NK3K9J2j0k2k1l3m4k8nMOJ2L4K1K3K2J3J3%j3%J0J1Mqj6
5069Cj5jJ0nj3knk7jK3L4Lj0rk2lM4N1Nl4k3kpj3pjMJ7J2lqjj1k0qj6k8l8n6k8J7K0J8K1L1
5056a04N3L4j7l7l6l3j3L0L4j7k0kPK2L9M3mm9l2Klk3l8m1l4j5L3M6M2M2L1K7L3K1J1JJ%k1
5046A3j3RlmK6K1k1m1k9rLrk4NJ2kj1j9rkKJ2L7M0J6J3MnjJ2K6jj6LJ3K0J8Jl9m3k4l7j8K3
5033e1K0K4K9K0j3l9l0k0okLJ0J5J3j6m9l2l4m8l2j0k8k8PK0QL0K5J9L7K6mMM2M6L1Ok9l2
5023f8j0j8m4k7J9M3N1K9Pkj5l4k3j9l2k4JK7L2L0L9Ok8rj0j8j4k%J1M1N3jm8l2J1M6J8j8
5012c2l2k5J3Nj9k6k6J0K7L1K9QKj2k3j3J3J5RJ0NqOK2rl3k8l1l5m4l2nK6L2Oj1l%Jk7k8r
5000b41j1k9j6J1J9L1M6M6K2j3k0j8l7l1j3M7Q7N8L4J6j5k4kK2M2J1k0rkQMqk7m1l9l0k6O
4990a62O5N1J4j1l4k1qj6k3J0J8j5j2L3L5J1j1m6m0nLJMJ7L4K4j0l0k8kK0kj3QL1K5JpK2K5
4979d4J6qk8k5rKk3l6j1M2K9k5k9m0m6jL9N3K8L6L8J7%oRPj4l0k8MN3M4L4Rm9o2k2LK7L4M1
4968B9L8ok8rol2n3o9m7j0jj3RL0L6N7K1l2p0m6PK9Km3o5m3LJ8K4N6O4N1L9J3k5o0m5J4K3
4957a40OkJ7L1L0K4pj7lJmj4j3j1%j1n4n5j0K8N0M5K8K4K3J0MJ1Llrnj0j7OJ2mqLj8m9k6R
4945a25M1M5Nk6l5k8j4kQK7L7J4lokRJ6KJrj9j4k6l2j8j1kkJ1J0kl2l7j1j6j5%J0pj8J5K3
4934b38K4N1M8Pj3PK3nj7k6k8l9j5jJ4N5N6K2J4j0l5m1rJ4J1LMQJ8Jl1k5JM%OK3L1L0K1J1
4922b6J7K2J9J3RNk1m9n1k9J6O4M9JJlk7n0n0l8k2kj7k0nJnj3J4L4K3K8Ll8k5QK4J7K0K0Q
4911g5k9k9J2J0KlJ3K2K0Nl1k8l1l4rK5M0L8J7l9p1k9J4L5N1N8M8jkok5j4j7m1l1OM3M9M0
4900CJ6j7j5j2lKQK4M0J5l3p8r5o3oK5K2K6L9L2J2j0onqL3N3Nk3l5j7K0J8lklj8j7ORJ2%k6
4888g5n1m2K3L3J6K5L8L3J4J0J2RJpj7l6l0k0l3j8L1L9pl5l1pK0J5QJqk2qK0M5M5rm1j9lK
4877g9MpK6M1Mm3l9KLLK3Rk5l3j3MmQL1J9l%J6J3J1Lj2k2J1L4K4lk5k2pNrm5m1k3m3l1K4M9
4865a62K6K8M1L2jl9l2J2L9J6k4l6nJ6NJ5jrJ7K1k2m4j1%rj0J0J5J0M8P7M8j5m6n9o1m0k2
4855a72RK8K3J3rl8k6KQK9N6O5L7kk3k9l9k5k3k3Kqk6k6j7K2L1PK5L7J8K3K2Lj6l6l0pMK0
4844i1K9J3JJ1J1j0j2oJ2QjK7N2L6K7M6M3jn9j00p6l7l0k5lJNJ6K5K1K5K9M2L7Lj0j0j8k1
4833A0j4J2K7jk0l0m0m6k5%RK1M4Pj7J0K2j3m1j9mqKJ8K3j9k6jK0J5JJ3J2k1l2QK8L1Qk1k
4822e9J7J1nopk7k0J0K0ll7l2koQL6K2rk0j5qRK0J2LJJkQK7L6J4oPK3Ok7k5lQL1K1k0k7l0
4809d5l3k0j0j0j4l0l4j6lMQjj9lL2M3N0N1Ml7n9n5k7J3K4Lnok1l2ML7K3K2L2L0MPJ8j1l1
4798a13j5j1k0rK6L5K3K9L2L4K1Rj1m6m8j9j4kLJOkpmk4k4RM0L7ll7l9k8j4nJ8L4J5JPQnJ3
4786i9L0K4Qk4m2k3lj1l2l1k6MK9L1J6j4%N0N1Kk3KL6RmK7J6qj3j0J8K7pk2kj0k3j7nJ2J7
4775d0Jj1j3JK0J5rn0n5oL1L3j4m4m2l0mRJ3J4ML8N0K1j4n3p1m8KJ8J9K6J0J4N0N7N9N3Jn1
4764Dm4OJ9J3ql5l8k9j3Jqj0QL2L6K3K8K5Qj2m8o3k6J6K7Mj0PK6K4prpk7n4o9m9KPMK3K5j
4752a99k8qpk9j2J2M6M9K0j9l9k9k4l2J3N0N3O0M4nm2m4j2N1Q8P6L2j5m5l9l2l2j1J0K7M0
4742c2Lk1pl7m8l0j2J0J9K4L3Ml9l1QL1L1J5k0k8J4K0J8J9J6RJ2j2m7k7%Lj1J5J1k8l5k0Q
4731a62LNJ3K0J3nLJ3J9K5kj0Qj4l1l3k6LL6K6qj5j0J4N9M5J3j9l9l7k2rJ3Ql2j7L6K3k4m5
4720a62j1Rj2j4j0nK0J8k4m2j7L1N4M4J0kMkJ7L6K5Plk5j2J8Qj1j0%kj9LJ9roJ7K7K1kk1j1
4709d4RJ6k2l3rk5l7k3j0k1lJ9J4J7J3NPJ6L3K3L7L8j4l1j7J7L7K2mm1m1k4k8j4J4K9K7J9
4698b9K3K6J4nrm1m6k4k4j2J3K2K7J6k3m8l4kK2J9Mj8rOK1M3M1K8J5j4rPJ9Ll0n2m4J0M8P0
4687B4O8J8j0l2m3k6k6l8n4m3rK4K8L0K1JorplJ9M7K4j9k4k1k5j5nj0kOJ2K8K9Mk2k0J7M5
4676b4L3j0k7MK0K5J3P%m%rm6k9J6Pk4l7nM7N0Mm3n7l5k2QMk0OK9K6nk5jj3l7l1JK9M8P0O5
4665HJ1l5j8k9n2m8j0M5L8MLJ7K5J2k9n1l1j0j9j3J3K0J1j5JM4N1L8K8K0k6o6m4MK9L2K8Q
4654fkNJ8J3j7l8m7m9k1J1J5NmJ1K9M3K5k1m0m1JM9L0RKj9k3RM3K8Jj7qJ4J4k1k7qnk7m2k5
4643a33rJ6L6L5K9J1Ml0n3j8nMJ7K2K7J8jl2o0o3m7j6K1M4L4QOj8l4j3RJ1J6MNJ2Omk5k3q
4631a97J3Jj2J0QK0K7mj7Kj5l8kJ9J5K3J2%j7j4L0L0LK1L5J4rj6m4l9mK2J9pk3NJ8J2K2PJ7
4620e3J5opj3k1k1j1ojOLMpj4j7j4JM7O4J8PJ8Kk6n1k7K3M2J7k0m8m3k1oQK1Nj0j3KL1Pj8
4608a33j7k7k8J2P4P7M0K9Ql0l0j6k2rJ2J4K4Nk8l6j2K7L1Jj5k8l6l4j9J8J8J3M5P1K2p1p2
4598a22k1J1K2J3J0J4ql9n2m0k7lJ2QL7P3P9M7Kl2m0j0J9K0J1K7L7Rj3j9j4j4j2J2K4lk7m0
4587d9k7pK5K8j8m0k1j1k3l5m3k3MJ7%rNNNPL8M2L8L3Pl8l5l0j9L1N0L9K4rl1k9k7kJ7jlJ2
4576a03NQJ1J0K9J1j2k6j6l6l3LNkPJ5M1N1J0m2n8k6K4K1lj7qJ1J6N%j3l0k0mk%J0L1L7j8
4565a08p9l8K8L1L2L2K9J4Njk5n1m4jJ6J7K4K2J9Pk6n1j5J8J6K0K3Kjqj1%J2OpNKk3l5rK7
4553a26M6N2M1K0Oql5n8l1J4j1m2rJ0k1m4k0L9O0J5K6N5K4jmNLj4l3k9k4j4j0k0j0PM0M2J1
4543d8Nrm2j9L4L2Mnj6j3Oj1k0mj2l3k9K6O6L0nJ1K4mk1JK5Jk6l4k9pJ4RpnJrj1mK6M2Ol8
4531i8j3J9K0Nj8l2k0K0K9K9L7K4J6QlKJ0j0m5m9mK6J3j7k4k5l5k0jkj3J7J5j2jJ1J7K3J9
4520h2Pj7k5k1j9j3RK0Pj2k3k2k4nlJ3j2l7k6j6J4M7N1K2J6K5J5okJ9LLJ8J4k6m7j7k0j8o
4509a96J6K1ljj5l2oJ3L1L8K5KRL7L3J6j0l7k2Jqk5l0j0K7M8K8N%k3k2NMk4m4l7k5m7m3J3
4498b88P1N8J0lj2MK1Qj2nMj2j9J0L2L4K3lk9qL5M2J0QKj1J3M4N7L5Rj0m0l7lj0m5n8k9k7
4487a31n6j7L3L4Nqj1JJ7pj1Lj9k7j0K4M1K8%m7n5j3K6M4L2Rj7k5k9lM8N3j3o3o3l3mL2N3
4476a79M8K7Mk1l9k1kKL1O3M8pm3k8rQqj7j5k0l0j3K2L5ROOMK8N6P9N5rm9m3k7qJ1OK7L1J5
4465C3K4K4j3l6j4lk4o3n4m4n8l7KMj5%K8K8Qjk3J8N2L9K6QJk5k5K0L4K1pj8OMj2oRlk9k9
4453a50mJ2J0opNK6K2nkK8M2K3j5j6l7n3qQmQK4K4J1RRj8k8K0N5K7l1l2MJ9O%J5J5k0n1m3
4441a08rK4PkL2L5QJok7l1j6rQ%k2j6j0PK4RRJ9K8K5j0k9JK4Kl6m4l8l5j5K7L2J1J3K5L4J4
4430d4j9m4k7MJ3K5L9K5J8J7jj2j5lj1k0lK4Ll8l5LJ2ok3l1J8N3L2J6J5K%jj5nKnJ2J9QJ4
4418A6PJok5m1l3l0l1pLL3N5L7on7o9k0K3L2J9j5l3m3j9J6J3K7J6rK%PK5J8k4k8%K5N5N6P
4407cl4n4o2l8mK4J7NJ6Oj2j1j8k2jL5K4j3k6j6J7J3j0k6jO%J4J6OMjnj9JL5jk9pL6O3J4l3
4395i4k0JJ8Ql0k9jPnpJ7K0qj6PK6K1k2l8j7J8M1N2L5Nj6j7J1K9J2%K0K1nolj7j7k7l9k6l0
4384a21l1J3O0L6KJ6kl6qJ1qJQPmpRjj7J0L6M1L9K6l5n1l7k7rj0rJ1K4L4L4Ql6n1j8J0J3p
4372g6l6k5J4K9%k8m8m1j3nRL9M0M2M7K4k8o0l6kK5M6O6M1moK4M8L7j0n2l3KK1K0j0j7j5k6
4361Ck4k3l9k8j4j3NL2L7J2J2M4K4k3m0j6J6K1J0j5m6n3pK2K2K8%n0l4mj1rJ6K8L9K7OJ0j6
4351e1l4mJj2l4n6j9L1N4O5K8j4l2k3K9K6Kj2l8k3K0J2j9j6KJ3J2J7J3J9Rl6n1j3K9M5L3l5
4340f2q1m6KL5L9Ql1l0rmQj5m2pN0M2J0Nqk1onj0nonL0N0L5L1L4K8kl3m7k5K7L5j5k5qj1j7
4328a07Klk4k2RJ6oj6l1l6j4Mj6mM4P0L1j2qJ0NJ4K7Qj0j1qj6k5kK7L1L3K2l4m5Jk%kJ6K8
4317e6K1jk8l7pJ3J9L3K9k0m1k6j4j2%J9K8M7M2J7LQnj4qj6l2k9l0m8k8M0N5K5j0mJ8Lk7l3
4306a06oK5N0L7MJ7L4Ln6o9l7k3m1m3j7KK5N8N7M8J9j4lK1K6K3K8Lk9k5j8l7l4j6PL9L2j4
4295c0m4l2lKLMomjJ1M4N8M2jl8m3m2j7J8M1L2OOK2Ok7n2o0m0j1j6lJj1pj1lJ8K6L3L6K5O
4284f2J4K9J3kmrPPnk8l7k4J8K4j4j8k6k5j1mRRJ7K7MrL2L0j7k8mpJK1K3j9l3k2j7l1jK3J4
4272a35K2L1J7kJ4J3Mnj2n0n5j0PMJ0ml2k1J0kKK3k0m5k6K4N4L6pk4j4MK3J9OJ6NJ9M4K4j7
4260e0m0m8m3l3k3J0J9J4PK4O3N3J6Rmk2k6k2JK8Nl3k4NOJ1OJ2OmMJ0L4L4mk9n1n7l3kM3M4
4249h4K2L2K0m7p8k2K0M8O1K0k8l7l2k8l2m1j6M1N7J0l2k5jQK4RqJ1L1K2J0J3jk9l8m9k6J5
4238a80L7K9MJ3J5j2j3j6l4k7k3J7O0M5K4j2l9pJ6J1j0j5j1MK6L0MPNolrrj5j3k1j9J9M1O5
4227b2P0M4J5k1n4n9l2KK3j9m1j0Nqj8j8JK1J5LjOL6K4k1l2OJ7l2m0RJ2j5J3M1K0nk3nJ3l0
4216a10p0j9M9M9L5M1L5K3k4p4q0m1qMJ6jl1qJ6ronPJj5LK9K1ok5k8nK5J1j5RM4N9R6Q7No0
4205B5q2q1o7l2j5pKJ7N3L9L0L5K6J0j9j4k5l4j4QJ1pj2j6k8mM8M8Jk4k2k4qJ9L0J7l%K4K1
4194g4pk1lM1M6Lj0jk9l3Omm6m9RK2J8M9N5K6k9o0o8o3k5NKjQoJ5K2J3L4O4P4L0rj1k8m8l7
4182a20j7j3k8l5pK4L3L7K4JmK4O3M4j8o3o8k8lj2l2l6pJ1L3O1O3N7K4k3k1k3l8k2mK4M5L2
4172b2L2K5j6l5k4k7k4j2oJ2J2OJ3L5L6J0qk6j6L3K8nk1j8LPj8l7n4n7l6QL3L2K4J7j1k5j1
4161a43Nj0QM5L1joRK8L4J0qMmj5l8n4j9Qk1qK4L0K8mk9j3J9j2l4k6k3%J6L3M4M4L3Ql1l5
4150g3l8l7j8nQkOJ9J0mOJ2j6l5mK0L2K7J3J3NOK6L6K6Kl0n3m1KM7O0M3Nl0j8qj4pj8m1l6
4138a04j5K7N6jo2n1j8j4k4j6MJ8J2K6N8P1M4K6j1m8m5n0m7j3J0J0NJ1JKJJKK4L6K2K3Lj1
4127c7k1k5qJ0L4M4ok9QM1M0K2l5o8m6kJ1nk9k5rj6J5M9K1j6NJ9J0j2l6j9J2K2K9J0k2j4j1
4117h9j2l5o0k9J2K6j3n9k4M0N2J7qJ2K8K0LrK1L3J4j8n6p1n4rL0L4M3L1%pJ0L0J7ppJ0j5
4106i9l9j9j8k2NL5K2J9Rj1K3L1k0o4m1J5N5L2j6k2j6j9j4lQJ9J1k0j4J2J3Lmk8l4oL4L9J8
4095a26J4K1ol1%PoLK7jk5k9pK2J3j7l1j3j4k2j7MJ8L9N0Rk4l4j8L2M2J4k7l1PK4L3J3QJ6
4084f3N2N1Nl1m3k4l7m3l2k3mQK7L9K9Nj9ooj8l0j7J0K3jm3n1j9lkj0PQMJ8J7K4K1L4K9J0
4073a04kkkMJ4nKK1L1L6M6M0j7l3l5m4k2k7l0k6JL5P0O0mk1oj7m1k4K0K3mj6l1l0OM5L8J1
4062d0nm2o4m1K7N2Ol4k2jKk1ML2Ml2n1m0QL5J6Nj2JJ1PMl%J8J5J3K5J5j6k8mK8L1J0kj3k1
4050a23rjL0M7K4KNJ3Lk7o1m7j0j7k1QL0J8LNpk3k6k1j3RK9M2M1L2Rl5k1M4L3k1l6j1K7Nk5
4039i6j2J2Lj7mL2K8Nj0rj4l1k6K4M6L0Ok6j8qJ0J1RJ3j1j0PJ2O%j9k4nOjlOL4K6k9n3l1k1
4027a52k4j2J2L4M7M1pj2k4k6j1k3l3LL6M2j5n4l1k4mJ5L2K8M0L4jj1jJ3rj9LJ5JpJ7L9J0
4016c8okOLk0k4j2j6j8lok5k2j1q%J6L2M7J7m1n5k2J1K4K6J7Kj0rk7m1nK7K5K6L6M0Rj8nR
4005g1Pkkpl1k5MLL0K3j3j1Kl1n6k2LK3L2oj9j3%K4N9O5M1J3k6m8k4kj2k7j1Jj7m%PK6N7P0
3993A0J8m9o5l3j8jL5N2L0jPJ8J4J2J6J0mQOj8l2k9l4k2j0k3k4k1l3l4l1mK5O4O0NjK7Ql6
3982i8k6J0J7Kj%k0l0j1K5K7J8K1K2L4K2LNqj8j5qnOK1%m9q0o5n2qK5L9M6M0K1J6LOO%J5N
3970c9l7n9m0oPK7L8J1Oj3n7k5OnrLL1L0j3k9JK8J2kj9m7l0L2M9L6K2QJ2J2j7l0k6j1OK3K7
3959h7K9jk4j4J9M0om5l8j0J4K9L5K8k6m7m6m4k6J0N6Q5N2Kpnk1l0k2k0ok2m2j5ROqkrk3j
3947b33N0N2L5K1J4Pj5J3L3%o3p5j9J8J1J1J3rj8nJ0K7M6K7qo%jj6k8j1Kql3m1KK5J3KKK2
3936a33K7L3J2j3J2K1j0k5k4J2N6M2mm5n7o0l3L5O6M6Mk6k2PJ8J4K0K1j3l2j2j3j6k8j7J3
3926a24K7L0K7K0Pj1qJ8J4K1J8j8k4pj6j1J6J1j3l4n5m3kJ5QM2N7K1nj5k5kK8M8N2M3L7K2
3916A69Ok6k8m2n3l6J1M4K5j2j8J0Kmj5j9l5m0jJ9J1oNJ7Nj2KJ1k0m2m1rJ0Qpk4j4jRL1L3
3904g7K3L8J8l3m0qJ7NrJ3L0Or%mk0j0K3M5J8l1n9l1j8j6oJ0K6L8K7ll7l1OK1J7J4K9ql4L
3893e7J7Ok0m4j5K0K8K0j3l4j5JPK6L0L4K9k0n9n5k2kJ0J7J1j2k9j8j6j3L6M9K0kj6k6j9L
3883a43J6J9L5M6M5K3Qjj9k6nok3l8n1n0j5M3M6j6l3k9pRLmloK3N3L8K4K5mj9j9l5m5k2k9
3872a92LM3K7Kpk7l3J3M2K4K0J7nj0%j1j2K7O3M0k3k9j0ol2m4m6m2J5J6k1j4PK4ok0k1KL4
3861a92M0K0pmL6N2J1l5l2ojJj0k0LJ7j5k3K5L1J3PqmK2K9L7K7j5m3l9j8J4K5j5l4k9NK1j
3850a15KK4Nl1l5k1L0N6M1L1k3m8j7K5O3L9rj3j3l1k0j3k8l0LN2O1N5K4k8m4l9l6j6PJ0L7
3840d5N6J7l0l6l0OK2NlJ8on7n2j9KJ4JOOJ9J9%kJ6K3J3krj8j2jJ8J6QQMjk1k6jK3J8J4K1
3828BJ0j4j8l2l7j2rnNJ1Lok4n0k5J2L4K8J3J1Kj2l4QO6L9k2l0K1K4j4l5j0J7%nJ6J1j7j9
3817i7K1K4rPRj1LJ8Lk5j2J4k1m7j7QJ4K4K2J1J0K7K3J9J5mlKl8n1nK2J9Mj4nNKJ4J8k1l8
3805f0j7j2k6k1J5L0J4qm0m8k3LJ9J9rnJ1QK3N2O5L3k3o3o3k0kJ2J7L8K9pm9n7k1K6L3%nK4
3794a08K4J3k5q4p1j0L9M2K2L9M4J9ooj0j1qj7k2j6K5L3J1J8K7L9Nn4n5QN4K9%jljJ4k9o7
3783i9n4mM1L6j9j3pj1K0M4L4RLJ0Oj3m0m2k4kll2l3rL3L2J0PKJ9M3J9RK1MJ0J2J3lj2NMj7
3772Ik1MLl4k7no%J3J6%j2j6J4M2M1M0K1m0q2o7pL2M1J7k9l0k5nJ9Rj3j7%J6K6K5K5J5Nlk7
3760c3l6rK8M2K9ml0m5l6nJ3kn0o3k6L9P7N2J3rj2lJ8J1j6k8LM1L3j2k9j0j3KL0Rk2k6k7k4
3749a30J1L6K9Mk2j1mkk4k7NJ8J8N2M3jm1m6j7J3J0oj0j0PJ4J2K3L2K7Mj9j0J8K3J1j5n1n6
3738i2k1JkL0L7k0n7n6m9l2J1M8M6L2J3k1k9qNj8k8oNok5j6J5L5K6J5K5L2J7rk2k1j1J3K4
3728a19K8K9l2n4j0J7J6K4K9Oj4oJ9K8Oj1m0l3JL3J8j2PJ2qlJ1j4j3nQNj0J7L5J4K0L6Qj7
3717B6l3l6m2k5J9K1jl8l8mJ7Jk3k9m7j6N1M7J3j4l4k1J5K6K1L0L5L6K8J5k0m1l4l1KJ3j2
3706a23l5j9L2L8j2j6KQoj7j9RM3M5L1PNoj6j4NPjK5J8k6l8k7pJ4ql9j5J3j7j2NJ6L2J3j1
3695a16k1RJ9JrLL3L7J6j7m0l8j2k0k7j9nMK4N4N7N6L7Rkk3m9k4kj0LJk2nK0J1K7M1J3k3m2
3684e1k2mrk6l1k4nL7M9L9K4jkj3m3k9k5l4k1J6M5N2K8lJ7J9j9n1k6K0J7qj0QL2J2ML7J6k9
3673a4l5m6m1l5j6K7K5loL0L1rj3K0K3j2k4k0k9k3NM2K2j7j0j0j2J3L3P4P9Qn7n1m5m1k9j3
3662a79lNoJ1K6L2J9k6l2k6Mjj8rk1j8%K6N7K6nK4K2j1kJ4J1K2N1M1J6j6n5l6Npk9m0l1m5
3651b04n9k3LJJ6J4J8L2M3L3QKmj9nRJlQmm1mK3J8J4k3m3KM4K4k1k3PN7N9J9J4Kj8k6j5qj0
3640h2PK1K7J0lLJ1Kj3pk1k3J7K6J8Kk6j5QOpj3k1J7L6K1J3j5l0l1k1J1K7K5jk7l5k0J0J0
3628h3nrk0l7j5K2K7K0%oQLk4j3K0J7L0N7L1JlL1L9Kj7l0n4l7rl2p7l1K0j3l7k1qpJ2L9N5
3617a54N2N2N2J9k1k6l4m7l7k3j5J0J3PQRRkj1LLj4lJ4K8L1K5K9K2J1K7Lm7m0j3k8m9m0j2
3606a89%jkk4rL5N3L7K1Oj0qJ3K5J6K8N0K0m5m1k1l2m7l3JM2N5J5pj7k9j4KNPJ4mj7kRLRK4
3595f2Rrk4k4k5j0K9N2K5j6k2j2J1K2J8rn4n0k6qJ3J1K4J9l3k1K9O5M7MlK1K4pl5n1n8n8l9
3584b33k5%M5L1k2l3pM0N5J7j1J5L2K7L5J1k8l8k2RK6K3k2m1k9kK9K0J1J0J2Pj5k9NL9J1j9
3573f6pK3Pm4l7QOk7j8K4K2j4k5k6k0PL5L1J1J5J0j7j8%J8J2mOK5L5J7j8k4j9qJ6K4K7J%J8
3562FK5ll4l4j1J2nnJ4J8Jr%j1k5j4j0j2l2l7j0J7N5N7Kj8kMlj2qQJ1npK1N2L3j2l5l5j3l
3550f9jK9L1J0rjl2m1rjrMJ4LJ0RjokJ4L0L8K4j9nnj7l7n2m1j4J9Ok5k4J4K2L1O2N3J3%j0
3539Fk4k6k7lKLK4J6Ljrj4oJkl5m9rooJ2RMMpjMJ1K6M4L6K5Noj3rj9k4k4l6l3j2ONK3M4J4
3526g4k2j5L9N9mm4l3j7MK3L7L1J3J8Ok8o9o7n1l9J1N9M0K2K4NqQJ7J6j4m1k9k6k3RJ9K8M6
3515g0O3Jp5q6o3j9J3K7J6J9M1L6%k2k0l5m2j1L4K4NL1L0ol0k6k1mMjJ4L4L5K6K9K9J5Loq
3504a6j8j7m4l0jNOJ8J4L1J8noj4j7rK1L6L0lj7KmRJ4KpNK8ml2l0l0m0rK2K8M2L6lk6k8j6
3492e9rj2j1mOK2K5J3J9K5J0J9L5j0p5p4m3j8K6K2j8m3m0j3j6k0j3J9M2K3OJ2L9O0M4J3PJ7
3482B6qk6rQqk3k8k8j0j2m2l3KK3M0K6J4J4LLJ6K0J9Nk0m8n4n3k7J8M1M3Qmj5m9k6J7KNL9
3470a31O4N8J1l9m7k8j5J3M9M3J8nr%PKl4o6l7mJ4J1lj1mqm2k3L0O1O1M5K6rJKj8l1m9m9J0
3459a36M8L5Pj3k5j7k0m6m5k0j2j8k3K7R4P6K0j0l1n2k6rj8j0%k3l5k1LK3N1M9J5J5J4J2J7
3449a04QNok1m0m6j2L6P4P1L6Ok0l2k7k0k2k1j2j2j5kL4P0P5M4k1n1l7k3j1MKk2k0J2L6M0
3438d4J0k8l5k1JK3L2J6KJ4K9K8J5l5n3j7ok6j5J8L6M7L6K0j8m6m4j9Lj3k5lK3J0l9k8K4K9
3428i9J8J4K1Rj0j8k5j9pmNJ6L0J1K3N3L1K1Mm6r2q0m8J3M4L3L7L1K7K3kl4k1K8K8OQqk7k5
3417c1j3J9N2O5M2l6o7o4p6m6J2L0RQPRK8M9K7J1K0J5j3l5l0k3m2m9j9J8N7N7jo3m4%K7L6
3406e4K8Ll1j4j4j3opJNnk4k8k6pmK8O0M0K7Kl0l6j9NJ0pk4l5j3K2QjK2L6J6%mj3j6pqqQJ4
3394a19J2K0J1L3M1kk2oK2L1J9Kj1j4l2o2o0m1j0Lrj2K9K5omJ2J5OjmKJ1J3OMjK0L0J3Loj5
3382e4k9j1j1j5QJ6Kj0pQK2rn0l1j3LK0J0kJOMJ8K3J5j2l0j2j1l0k1LNnMPmK%J8L7K4NJ7K7
3370f2pl2j2qm1n0j3J3K4M3M8L9K9K4pMJ6kk8j3nl4m4l8j3J2K9K8JNJ5Prj3kOk0m9l8j5JQ
3358b03j1mJ8Lk0k8j0J4J3J6K0J6J4JJ1RLPj5j1K7N1M1J2NLmj6nQk0k8Jjl6m2lK2J9M1N5J3
3347a4m0l6pQjl7o1l2J8J5QM5L5qk0Pql2JK6K3K9L0J7j7l5l1j5K6K8lrj9k0lJ1QOJ8M9O0K5
3335D5j8l1m0m8n5l3J2L1L8J5Kq%K6K2j2j0nj0j5j6kJ4Qj8JL5J8J7L5Kk5j6k3j8JK5M2L0J6
3324C2J3J3K0J7qk3m0m5m1k9%J8m%J5K2%l6j5LJ7K4J1L1J5j2J6L5Qj4j8j0pj4k1NJ6J1J7J9
3313D1J3j5l8l9k2J3M4M4J8%ql1l8m8l5NL5K7RQkk1m2n5m4m1n8l9pL6P4O0L6J6j9nK6Qp%J6
3302h5L1K2oj9jJ0j8l2m4l3PL8M4K2J6Oj4j6qj%J2QJ8K4O%KJ1%j6j3m6n4k5POk3j0L7N2K1
3290f4l1n9l0K0K5JMJ8K3J3j5m1k7K4L7K1qn0l0J4N9P5L9K2Lk4l1l3j9j3k5k0j8j2M3Q4N6
3280C1kk4J9J6m0m7j9mPK7Nl7j1K9K1qrJ2J9K2kkQk4m3k5JJ7L5L4%l7m8l8j0J1L3M7K1j6k6
3269e7oK2L2J2J1MKj7l4l3k7NM7K6j1m1m0JM3N4K8J3rm0p2o4qM3J5j5qJ7M2J3k3k2RJ5k3j2
3258a08J3%k8j2K5L4j0j4K4K1k2k2J5L7L9Rk3kOj2k8k2PK8J3%OJ8K4nl3mJ1m3m6JL0L8Oj4
3247d3OJ4j9k5qMRK1J5kj0k1k7k1mL5O5M0KJ2K6Pj3k4l0m3n5j7K0J3j0K4M3K6%jj1k2j7j6
3236e7j0nNJ7J6L0nm8m4k6j2n%Qj0JK0Mk8l2j%J0L7M0K1jjK3K0qk9j5jRJ1jj6mj0j7JK6L9
3224d8J1%Oj4j7rpk1l0oJ1mMK6L6J6nk3k6J4K2rjJ8K5%m9n2J2O7N3K3mpJk8j8%l5n6l9LL6
3212a24M1Ok8rJ3j7m5l5jK9J3rj6j1MJ4M1L3PJ1J6%j8l9m7n2k4K9M2J0l2j1J8J4K6L7K1Om8
3201a35r7p9m3j4J2J5M1O3O0L7J4J1RONlMJ3Mj8k2j6KJ2K8M8K6qj6k1k2K3K5k5l2j7j1J4J6
3191i1KJ5J6K1K3K3Pqj7j9j7jL3K3qromj7n2o3k9QL0L8K6rl3j8J2mj8PL5N1K8lk4nL2Rl1j5
3179f2KoPK7K3j3k8l7j5Nom3j5O5O5j3n5m5l3j3J0K2kPL1N5K7MK3K5Ql2n9k9J3K7K7J5ql1
3168e7n2o1m9j2J3lRJ0J1M3M3L9L5Pj5mk2l9j7%JlJ2L2K5J4J2ql0k6j0j2k0MJ4K3M2K4j0j9
3157e6qLK3J4%qj5k3k0j1Kj7oPk2l6mK3K2Nj2l2l2j6qj2nK1K9Mj0Rjk7jL9L6J1jPJ9M3N7K7
3145A8j5p6q0k1nj2K1L0%k3j7OJ7J1qmL5N2Rk6l3j7lqj2%J5NqMN0Q4L6qPPj4k7k9j9MJ7J1
3133b6K5J2j1j2%J%nl2j7J0jKJ6K5Pl2j2J6mNL5L0mk8j6nj7j6RJ6j3l9l7j0Lj0pnjNL2L4K9
3121d8Ol1m0lL0J5K0Nm6o1k6QJ9J5K4K4J9PkLk3k9LK4RJRlj7l6l8%J0J2L7N6J7l7m5l9j7K
3109a66j2j1opJ5M1M9L2Kk3j4OM%lj1Kmj7mL2L6J8QLMK0K6L4J9k9n8n8l3k9k2RRnJ3L1J5q
3097i2k7k3K3M2kj0KJk5m8n1l2J7L4L3L3L7K9RJK8K1k7l2QQj9j6j9k4nJ0k1m8l7mM5M7J1r
3086a32qJ6L1K2Kmk6n6o7k0N6N8L0J3K8N1J7k8l7m5n1k7K1L8J0j7j2RL0L8K3kl7m7k2pnJ6
3076a41K8Jl1mRj0oK6L9mnL3J9KLj0j6njNK5L2Nk1m1l4k6k1J7L3J5j6k1j5oJ5M4L4QOJqk2
3064f4nLl0m3m2lL9K3k2l9J7O9M2Qj3l3k3j2jqoJ3nl3%M0N4K4j9j7jj7k5qJ3L7L7K8J7QK4
3053B7Mj9mJ9Rk5m7l1J0J0j2k4k4QL9ol4rk5l2j1J4J9K7M2J7okk0l0QL1K0qj5k3j6%qmK9P6
3041b6N1Ml1m9j9J4m%K5J1pk4l7n7m9j8jRK1M1J9l0l4mK2K6K0M1N1J9KjpjMj7m4m4l1pJ0J
3030a51j4LL5M2Rk8k6%ok2k5k8QJ6Noqk0m5m2RK5J2K2K3Oqj0orj7JJ9K9L9K4L0M1L1mo5p4
3018a85l6J3K2Jj7j2PK0J4j0k2J0N6K3j6PK2J3k7m4j9RJ0nk4rM9M5nm0oL9L7J3k0lJ7J7K6
3007c0Jk7j6J8L6J9qk0k7k0J1L6L9Rl6l5OJ6k6m6j4OJ1k1n5n7k6K5P4O0Qj4k8k0K8N6K4%j5
2997e8j2j0l4m7n1PM9L5J6K1PjOk2k2k4j3K1N7N7L3lj7rRL1J8k3m8l5j5Kj0k3j5j1okK0M9
2986g3K6J4K2j9p5n0j3K5N3L7J4j3OJ9j7k6j9j9kjomjK8L7J0PJ3j3PQl1k7J4Rk1k0LJ4jk9
2974a14pM3M3NkK0Nk6l6k0n6o7j0L2K5NK4L0K7rl0j2l4l9j8KRNOK1%qJ2K6K0j0j4j2j5K4N9
2963i6M9L7L0J1lJ1Nl2l7m2l8lMpj6j6mpj9nJ1RqML6M6M2j4l6LLk8l8J1M2L3K2K1J8jj8k3
2951d3m%j8MN2Q2N5j3l4nk2n3k9j6j3lpl3m3j3J2K5K9J7Mj4k2l7l7j4J9N3M4Jj3j2lok8j4
2940a52K4L0J2K5L5Qj1qj1MJ2j3m5n5j3K7M1M5Jm2k1k4m7m6k9j0NMJ1kl3j4K9K8j1k4k5NJ4
2930b76J4L0K1Rk7l3KL4N8O6M3Mj8j7PJ9J0MJk5l2k1k2KK7M0N9M1jk2%J9pk7k4l9l4ooj0k8
2918a65k6jJ5K8L0K4Nrj2k6JL8K9OJ0M%QJ3lm1k8Qk1j0L6L3Nk9l7k7j8OnqkK5N5L3JnJ5Rk2
2906e8k5j9k5j2J5L9M0K7K0J3jk4l1k9k1j0kL3K3j8oQJ9Mk8j5j3OL2M0L3L0J0Jj5n2o3j5L8
2896e1M9Ol1j1mMJ3J1J1j2%L0J4j0k1qok1JJ5J3k5o3m4OM1K2j5k8l1k5J1L0Oj3J0J4j2qMJ
2884a27J7K0J7J9L3K7Rj2j1m%L4M0om6l0j9l2l6l5J1M3K0rj6rMJ3K0K8K3L9K8l0n9m3K3L1
2874b5j7m9k6K1K7j6k5LJ8J1KmJ9J7jqk7j2nj2k6l8n0j5K9K1K8J9j4j1K0M3K3k1k2LJ2kk4
2863a34k8plmQK5K7J8J4j3PK0l2l8jK4J2j3rOK9J4%J1K2J0l3l9l9l8pPJkK9M5J2j5NORJ6l
2851h1m5n0OK9J4K2M5L3LLnNK1J1jk1j9kj2nK1M7K8j0l0l3l1mmj3j5l7k0K9L3J1J4J5lJ4L3
2840dOnnk1m9n7m0j9k2l7l6j8j4j9K1Q4J05P8J7l5m4j8OJ5L3O2N1J2lok7l4mMj9k3L4K7j9
2829b3j8PJj6k3k8j8j5k0k8l3j0L1P3P2L2kk3j5rj0j9m1l7oK3L7J8j4k7j0M5O5J5nJ7L2L3
2819E1J2j3k0j9k3l0j6Prn6n8k7NK5M9L7RJ3J5J2pk1m2n2k5K5L9K4J9Kk7k9k7k2j1PJ3M4N2
2808g4M0L4Pk9k7j6k3lkJL4L3J0J0j5m8k5nQrk0NJ3lj1lpk1j6L3M5L9jj5rmPJ9J8J2Mqj4j5
2796e1j6pk1k8j9k8k1mL6P2N4J6Kj0j0j2l5j7NkK3N1N6M0RkQJ3J4ql7n1n3m0l0oM4O5L0k3
2785Gm5k4J1rk0RJ2Lj9m4k9jM9N7Nk5m2k8rRml9m3j9K2N4K7j5m4m6j4J4KjK6J4QJ2J2J8Jk7
2773a75k3rJ1J4J7L8M6Rl6m3j4MJ3M2L3Mj0rqJ2K7kl1pJ3Mj1qMlj1j3j6nNo%k3m1J1K2jj1
2762a87rK0L9J7J7K6J5Pj0k8J5P2N6J8k5k5j2lk3k4L0J8j5l8k8oJ6L2Qk0l8l0k8r%OL2K0L
2751i1OJ0LkJ1K7L1Kn2o1k8k2j3J3Oj4QL4Nj1j8j9mJ0J9M3M8N6L6j0k7qj4k9oj4l0k1K2K8
2740g6j5k6k8k4J2K4k1m3j4N%j1j5kL9N1L0qn0n4j6j4l1PL0K1L0M2M7L5J0k5k5j3J6M6K5J2
2729b9Jl5rK1J0j3J1L3J7qk6k1ok8o5n5l4j3KKK%K1L3J5j1k3NL3K6M2M7%k8m5m0j3lnJ3L1
2718a45K5K8L5J1lj4m3l8lJ6K5J8L0N6L5j9n4n5j6L3M8K9J0J3j1kM8L4K%Lnmj2l9l9k4k3j4
2707f4j0j0j7j1K0L0OnkJ4J4ok5j8%J6L9M5K2J0Jj5j8j6k2j0J6Jj0jm2j03q5j6L3M2L6J6J3
2697a32J4j3k5JJ4J4K2Ok0pL0K7L8L3lj0J0Nj3J1J6k4m6l9jM0Rm0n4j5M0L5J7RQJ8qm6m6k
2686a27M5L3j1pRj8j9j0m2k0K4L9L1NJ7J9k0l3rJ3Rj7m2l4pjmK2J6KNJ1L0Rj1J4L5J6mJ0J5
2674gK6J4Kj4k7l5l9k6j6l2l8k3j8%J1j2l2qL6K6ojL3N1K7nKmk0k2l2k5JK3PL%j5j5qpPL9
2663a79O4O6L1RJKJ6J8prJ1kKpk5l4j7j1l0k1%K2L8M1J9k3m9j0L8M1J1l1l5j2QM5N1K2ll5
2652A6l7j9l0k3j8j9j8k2j6qqKJ3M2M1j2rlMK5QjK0Qj4%jnlKJ2K9J7j3j5MJ1RJj4k0k0mj6
2640a04j5ok2l6j7J6J6L4M3Jk8lK9K4pl1m6m3j0M1M6J8kj4nnj8KK6L0K6J8RJk0j1J3%l1j1
2629i2K9L2Kk1l7k7K9L6J0j9k6j9kJ3ql5l7j2J3K9L8L5K9Ml8n2l1k2l2rL1J7KRK6Nk2qK5L7
2618i8RkJ4J4Jk1k9j0K1K4J9K1Nj7k3mM0L3j2k6j1k3l1l2m9m1j0K0K7J4plPRJ5J7K4L1K0P
2607e7%pqj0j6pMqj2j0%L2M3KpN2M3k5n6n0j0%k9k7j0rJ6J6JL2O2K5k7j7lpKK3K6J3j1j6J9
2595b8K7Nlmk3l8j5pj7kK3J2j1l9l2k1k1j5J7M8M1O%j7j5J7K9N1M1j3n5n1j2j2l8l5j9MJ4
2584b08Pj7k1K2O4O4N0L4K2lm7m3j8oJ0L2K5pl0k6oJ6J8kl5l3Jnj5k0j6J0L2M3M0L7K3J5K4
2573C1Jm2l9nJJ1nj5qk4m2k6K0L0ok3k6rL7M4K5K0j5j2J9J1QJ3K2Oj4k9k1j7MK5J4K4L1nl1
2562a7l5l5oKkK1K0l5l5lJ3mrQJ1J0J1P%mLK0K1K3K4rl8mJ2j1j9k3j7nk1k5PJ9L0L7J7j3m4
2550i8k9rLJ7K5K7J0k7m2j8Lnj0Pmj4k9k4NM0P1P1J4k0j6J1ok5k0nj7l0l2ML7N2O4M5Ok3l5
2539b6k5j5k8j3lj4oM0L9L3L1J4ll1m1m1qM7M4K3pm9m5j9j6k9k9qKQJ0MJ4M2K1mJ4Qk7l4k4
2528a51l1k0J3QKM0N1K2nML5M7L6oo0o3j9J2K4J6Nj3jJ2PjornNPj6j0mNJ6j4l7m1l4%K9L3
2516a17J1J0L4M6Ol4n6k7%k8m3j0J0J9L0Rk2qJ6k3l5kN0R1N5Kj5qj1k7l4n4q1n7J6N2J6kK3
2505a98L2L0L9L9jl8k9l7k9PM0L9RJ6K5J4J0Rj5n0m6k3k1l4m0OO2L9j9j2M1O7K1j1QK9J8o
2495ipj9n3n8l7NK4K5K4J4J1J9J2q%K9K6j2k7k4j6mL5L5k5n4n9n2m3j4K8O1N3L2J5J8J0J4
2484c1L2K0mk6l6m1m0k6k8k3J6L7Ok6rQqk7j1K8K4OJ6K3L9M7J8m7q7o2j1J0J8K2J7K0L7K3
2474g6lj2Jrm6m0nJ3L5N9N8M3K4j5m1l5%J8jj0k8l6l1j8J3M7M9K5%nj9k9j1NJ0JK5Rl8m3l6
2462a52k0rjPK7M6K4PJ1K3K3nm1m3l1j2OJ8J5rplqL1N2Rl2j4J0PJ7Plj9m4k7JJ1J8Nk8k9J5
2451a47M9L3lj0j2j5QPk4j6J1K1J1jJ2Ol2k0K1J3lK6J4k0l2k6NL0K8J2lk0l4j4NJ7K8L0Ql0
2440f7k6MrpK4pn1m2k4lK9J7l2l0J4M4N4K6nj9RN1M2Qj5k1m5n5m0rL8N2N1K7pj1j1k6l2j7
2429a21orrMQNK0K4K1%oJ1J4LK8L5Ml4l3rJ1Rj7l5j3K2J9j6n3o2m1jM7K7PJ7K2J2J9K9J7j5
2417d5k8l7o0l7MN0N0K1lk3m9l6lJ3J1k2l8k8k7m3l0mK4L5L6O7O3K8j5k8LN2N9M0J2j0l7n3
2407h8m2mL8K1l8n2k2j3kK0J8pj6lJ3J0J1j6m2mL1K6Jj4LM0M5nn7m3%K9M7N2L8mpmk1l0k7
2395a18j2k2l5k1J4M3L6J4j6k7j2k7l5mK7M0L5K1J8Om0m6k1k1k2KM2M5L7L3J3j5l6l3p%KJ7
2385a25jk5NM4M9L3J3jl3l5k3nL0M3Nk1J3L4kk8k9l5k2rJJ2K0lj5j2rkkk6k6L2M9L5J6Ml1
2373h2m9m6l0J4K5J6mk1j0K2M6O9N1jl8l4l1l1j6ljrMJ6pKL1L7J9OJ1JRL1j0j7K3K0j5l4j4
2362e0J0J6J5KJnqj1k2MJ4j5m2l6j6JJ0L0M9K6j0j3j1j3l0j6K0K3J0J9K0J6M3K5k7n7n0k5
2352a03pOJ1j2k9l5l1J4L6J9K7J9j1j5j0j0J1J1NJ3L8K7Jl9p8l5M0O5L4Jj8jK7J2qK1Rl4m8
2341g7m0pK9M9L8K0j4k3nnroJ2K1J0rk7j0J9L6K9NJ3Mj3l7l4MKk2n3q1o4j0K5J4J0QJ2L0K0
2330a36PJ0QOMNK1K3Lj1qPQJ3K1km1n5m0l8k1KJ9K6J1%oooJ0KOJ1J1ql9n4m3j9rOPM9Q7P5
2317h4N5K2J2OONkJ8K8k0m6j4rj8k1rj7j1J8K7K0PQmm2m8k4rj2J7K9kkQJ3J8jpllJ9M0L9K1
2305B8K4Kn4q5n2k8j3k4m5j7L7N1K6RJ1qk4J8L0ok0k1j5jJ4L0M9M5J6j5mJ7j2n9p4n4J0M2
2295a72L7M8M9J2j0J1J8mk0Lj7m1m8l7nJ3L5K4OJ0L1L9K4lk0j5k2k2J2N1N1J7Llj7l0k6lR
2284a2J1K3J1j9l7m5k4Lj0m6l0K7N3O1N2J6OOj7j4j2j9k4MK4OlQj5o9m3Pqm5o4k4KK0K6J4
2273b00J6K6J8nj5QL7Pk3j8j9oL9L4J1nPoj3PJ4J2ONJ4J3oj5k1lL1L3j2m4k2J8L2L3Qk7l9
2262g0lK6J6j0m1n1k4%k0l1j7nK4K8L9N4L1J7K0J3%k2j2J2J6NmjQj1m0l7k8j0J0K0%j5oKl3
2251a50m0k2%J8kj6J5L7L6L3J7Nj0j7J8L1J2j3l0m7m3NN8N0qj8k3k2j4qOjKNRQk4k3j9j0p
2239b02j8qJ8K7QMJ9K6L2L5L2J4J1L4M7L0J2ooj4l2m6m9m5k2JLmJ0K5j4m0j8J3J1J0JK2M6
2229c3K3j1k3qlmRK1j7m7m5l3j0J9L2M3K4Nkj7l6k7J6O6P5L1om2n8n1k1J0J8PK3L0J1mm4p1
2218a50o3k6OK6L9L3qk6qJ9L0pk9j4J1pqL1O2L8Kkmk3k3rk3m0J2L1K9K7MqjlrJL1J1k7j7K2
2206g0L5K6J5l5p1m8OM0L7OMQJ4J3%Onj1Jj0l5l7j7k1j2K5L2K0oj4oJ7K4KkJ7L6L0J9j8l8
2194b3o2n2l2n2m4j8QL0L4J6J0rj2J0K0M0K3J7J3j5mK4Km1m3j5L0O4O3K6MmoJ4K1Kj7j2j9
2184ij8k0mK7Rj3Llk5l1j1mj9qnk3l1JL4L9K6Krnj0j3pNQknKj5l8l7qKK3N4M1J5lj2lJ6K7
2171e7k0o2k6L0L9J3%mk0k3J7N4K0j4mk7k5ml4l9j8J5L7Ok9j3NJ5M9L2j1nL2M2K8L9N0J2l1
2160F9m4m9n1l9k4J2K8J8J9jk8l9lOpj3lK8K4ppmlMLJ4kk1j2J2J8pnJ3MNMroj4k8mlMM4P4
2148c0J7l1k3j3j6l9k3J7J3j2MK8M6K6k5m2m5n0k5LNRMj1pL5N1N2M0K0J9J6QKplOk3n4m7%
2136a05K2j0MM1K1npl7o2l9J6RQJ6K6K7J8L0Pl3m4k7jK6J2OppROPj0m6o2n1%P6P8K8j4k0l7
2125a31m5m2l0%K8N2M5J8pk1j3pj4k2k3J9K8K1L1J7Mj4k8nJ2L0L4M3M1MJJ0l2q0o6k1rjJ0
2114a63J7%m2m2%K8N3O0K6PJ5lj7j7k7nL9L7k5n2l3oL2J3QQk8jM2L1j4l6l5m1l5oK2N0M4J0
2103h6j5j2Oj8l7j9qKK3L4J7MlqJ7M6J2m5m5k0j1omj6j6MK7L5N2O4M4J3k6m8o2l3K5K6J2K7
2092d8K6K2Km0n2l1pl3l2KQnJ4J6j6kK9rk6K6L8L7K4l3m9k3mJ6K2J6qk3l2k5J6M1MKK3Oj1
2081a19J7L5qk6k0rLJ7K7J6J1J1J4K4M0J2j5k6m3m0k1J5L0J8j4k5m0m5k7kQJnL4M7j2m2J3
2070a46K0pkk1l8k5K8Q2P4L9J1j6k2RJ7j3l8j7j0%K0Jj1j0j1ql1l1j7KJ9Jqj4qKJ8L9M7M2
2059c3K8qj7oj0J%k6j6J7L7K4K1J1J1J6%l6o2l7rnkmm3k3K8K6lrj7l1l1kJ1kjPK9L6J7j3k0
2048a46LJ2orJ3k4n0m1%P2P9J5k0k8l1pkJ2PKK1K4K5K4L2L2mj2PJ2Jj2pk5n9m8mL1L2Mk2m1
2036a38j9NK2L5J5m0o1m8k6PM9O2M4L3K8K3J2J5M3N0ml1k5j6l5n9o1j3L6L0J3K1K6%pJ0mk7
2026c5l6k6j5pj9j9j0qML8M4K0%j2j2j1LM3M7OqQJ2J1J9J4Lkk1k9k3m3n6rK8J8L1K9j5m0l2
2014a10j3OPOOqj5k6l0j7mJ4J7mJ9K6OJ2jj6j6J4L8L1J3j5l3j2J8K1J4Kqj8ml9m0K1L4kqQ
2003a06PkJ2J5J0L0QnKk4l2j8oK8N4M9J0k2j9k1k4j4j6oQJ5K7K3K4Okml1l8k0J0L1Ql4n2l9
1991a58k4M0Q5M8j8m1k1%RKj5j4Qj1k2K1L8ll1JK4J6%lj1k9kL2K0j5j7L5M0J1Qk0l5NL1J6
1980@jj9k9j7J8J2l0q0q3l8K2L5J1N0N4Kj0j2j6l1j7K1K8J8K5M6K1k3l0oRRK1K3J1Lrj7l4
1970f3l9j3J3K3L1K2j5k4k1kJ0k1l8j9J6L8K1mjK3K5LjK6K6kj6k8l5l2j6lj5k8RL7j3l9RM3
1959a13J2KLKj1mJ3M4K4k1k2mMK7Rl7k4L0M4K1j3m4m4kN6M5j0n4k7L8N1K6k1k2Qnk8k8j9k
1948i6%J2pn9l5K0L8K6Prl1m0k6nJ5K0K6L2K3K5K0km1m4j3jpj2RL6K1k7l5j7J3L1L0L7L5L2
1937AJ0pQkl4l7k8pmNL6M5O2Q1M8m7j15j02p5l5K8N8J9NJ8nj1QL2K0lj4nml2l6%J0PKJQQJ3
1925g0K4Kl0k3mpk5j8jK0L5L5K5PMOJj5l0k7jQMLQj5k3j8KJ7j2j6R%l4k3oroK0N0N4K8j8m6
1912a15j3K9L0PKK2L4J0m7k8K3Rk9n8p3n3j6KL0L5%k6rMnK4M9L2J0mj4Krn0n5m5J9O0O7P1
1901g8N6L4j2m1k1jNrmnj5K1P0O2L7K3j3k9l6o8m4jK9P2M4kj8%Lj7k6j9m0n3j5PjJ2M8L5k5
1890c5l7pK0L2K3J4Jlj4k0Joj1j0j2j0J0K8ll8l6l4j8J9M3N8N0Ml6l0NJ7j0k5QK5k4l3J1J5
1879f8k2j9pj6k1k6j8PK8K6J9K0J7j2m7m9lK6J2jMrj6JJ8J8N2O3J7k1k1j2j0j2oqMJ2j8l1
1868a29l7l9MJ4OK5K9j1l5k1j5j2K3N6L4j1k8k9kM6M9Mj9k1j9jJ3L4M4K9J8J4mqJ3L1K3j0
1857E8l9l5k6m7m5k5J6L9K3NNN3N7j1n3m2j7J2J4J1J5J3J6K0Kj5j7j4k0mJ6J3qj6jL0L4Nj3
1847I%mk4l2k5l6n1k5OLJ9N0M0J8J0k1m8m5m3l5j8nJ2lj4K5M5J9k7l9nK3J9J4J0pj8j8j9J7
1836b23J8J7K8jk2LL8L0qk8j0j0qOK2L1L0L0jm5n4j7K6Rj3j0%K4K5J3K6Nk2LK7K6K2Oj2j7
1825c6PJ5J5km8o0l8k%k7k6J2J3j1j6l1k3K3L6J2k6jN7M7K1K9L6Ql9o3p1l3N3P2K5j8mJ4%
1814h0n2p4m5jJ3J1L4L0jj9kL3L2Oj2rK9M8L6K9Mk9KL0Qk4l3j7j7k9l5k9J9K5JrJ8M9L4K5
1803aJ4m8q2n2ML8L2Rk3o4l4K6K5J2L0J8k5m9l3j2K3M1N0P0J4m9l3L0M3J7Kj8n8o1pK5L3L2
1792f1J3J6M2M0J6k1l5k2j7k0l4m1l2j8k2JJ6Jk0m5pK4M4L3Rj2k2nOMJ2L1%m2m4KM5O1M7o
1781f3m9l6jJ4K2M4N3L5NPK3L9J0m0k7k0m0j0J4j7m4l4nM0O0K5j3l7n6n1k3J3Qj1QL6M3M1
1771c7K1J0J5J0m0o3j9J8J3k1j6jj4k5rPJ2K3K9K7J6JonNNJ6J9Qrm4n4k3K0L9PpLql2j8J2
1759a15L2J4k6k1KK5K4RJ5Lk8k1Ok8m8JM1M4Ml3rJ8Kj1j1QK9M0K0qpppJ2J0pj5j4j4lj2rJ7
1748g8J1j0rPK0lk8j3mj1jJ4kJK7K7K3No3p0j8K1L3L9K4Pnj3l2l4j6Mj5k4J1K8J0J4J7L1K3
1736e2j4l7k7jJ8kk6j9MJ0Okj2OJ5L8M3Kk7k1j3qQn%K1K0Mj8KJ4JJ7M4K3ol4m5l6j2MJ0J6
1725i1lk7%M0L5rm1k1Lj0k1pK6K1j2OL2Rj7j2NJKKJ4K5NJ2L3Pj7l8l6qj7kK4K1L9L3j1m4m2
1713i1j4lrOJ3j0rJ5Ok0j3j5k4JJ7L5J2m0n0j2oNK5pJ3M6M8M1J5j5k4llKL9J5k3l9j7J7K9
1701d7km3n2l5mJ3L3M6L8J8%KLj9j8j8k5OJ9j7k3k5m3l9l0pJ4K3kNL5M1N9N0K5MqLQ%k6j7
1690e5PK8J5OJ0nj2k5m6l9oK0J2Jj8k7KJ0kj6PPk1j3K4L8L2OlMj0l2l9k7K5O3N0L9K5J8J0
1679F3k2m4m1l5k8j8kj0j6LJ6K6%j8J9N2L8J3pk6m8n2k6J8L9Lk6k6j0J2J1nJL3L5NpJJ1lk3
1667i4k1J1K7M4N3N0K3kl0n7l8K6M8K3K1Nl4l8oPok9l0oJ8J3rqJ1%l6l0J1K0J6Kk7rL0L0J8
1656cnRJ4j9l7l1j7j5Klk0RL1K7K5Rj7j1K2K2ol5k7PJ1k1l3j7%krK0M3K4J7J1j7l7k6jNj0
1644a11k4p%J0L0j0m1JK8J7J2J9Ol5n1k6LK8M1K7J7L3K4J3%k4j4j1j0Lj7m1m1J5M9M6M6M5
1634E0M4J3l8n8l9mL2Qm5o8n6j9NJ3J4%nj9j7J0K2j3l1LK7K4J0k0l4k1ML9O5M7j3l4lRMkj1
1623a07mj0JL7L6M2J8k1m9m1k3kK4Jl4m3k2pk1k3L0M1L1L0OJ4K8Mj9j8oJ8K0jqoj7kL2J9k
1611e4pm6n0%K0L4M4M1J5k2o7m5pj2KK5K9K6K9L7J2mk6m3k4m5n6l6RM0K7ok3J3L0J5L1M1M
1601d9m6k3L7N8J8n2n8k9k7j8jJ5M8P0M7J1J8K3J3kk%j9m4n2k7oPK5J8oJ0L7J5k7m3kJ2MJ1
1590c6Pmj6onj2k0LK6M1N1K9j3m6o8n3jJ7J9L7L1Qpk4j9K1N8M8qo3o7k1Qj9m9j4N8Q0O5K5
1579F1j7n4p6p1l7kJ5J3K0MjJ2NJ2M4M0LkJ5QnJ4J8J7J3Kj0kJ3K0Mrk0m2m1j5MnjLj8l9k8
1567a35J5Pm0l8K1K4J4Jk4RO0N0L6rm9l3k1nJ6J6Nk5n1k7J5L2KJK3PjlmjK2M4L0j3k0mMMk7
1555g2k4K9O0L0k0n4l6%J5K9K4lj5j8nK3Ko0p5m8J0M2K5L1K4K7N7L2k5m2l2NJ4k4l7m7l9k6
1545b23k8LM1N7P9Q7M3J2ol2n6m1%J4QKQnl3l5k6l5j4K5K7lj4j0oj9j1Mk1j5M2N4Ok7m0m9
1534b37k6J9L9L7QlNkl2k4j3jL3M3J9nj6j1KK2M2J8qJ4N3P6L4l3m0j6j3j7k3k1mj1j7lK4M
1523h4l6j0J6POJ8K5J5Kkj7k5m1l2%K3K8K7J7j2LK8J5k9m3k0j0k8k7lqk0j4mMJ2J4NJ1K6N1
1511a12N0K3lrnk6l6l1k1K5M7K6kj8k9k7k0nJ6M1L2RJ9K6J7j2m7m9l0oJ4J9mj5krk1m5l4L1
1500b23P0M5M4M6M1J7k0k3j9k8j8K5K1j2n0m9kK5J2j3k0k6k8j1J4K6K5OK0K6kj0j5J1K9J1
1490e5k2l0J3M6L6Mj7j5J9M3L2j4k1j1J8L7J2qk0j6j1k0m3l6k1l0l5KM3L8J7J1J0rk9k8m%
1480a14k1pK3J6qlj0k5oK4Qj4QRqojL2M9K3j5k6k7k2j9MJ0kK6M5K2o%K5K8Jl5l7j4j9mPJ2
1468g7J4mj9mL2K1J0K1L8M1J8k4l2j9pk1k8k7k6j7oM2N1Ok2k6j8J8M4K5K1K5MKl0m6k1ooJ1
1457d2J0k5m4m5j5K1K7J3J0J2K0Lk8k8JLk7j8J8L2L3M8M7K0QnQPjLnj5k9m2l1l9m6rJ3K2L1
1446h4K1jljjj%NJ0L0L2J7j4j3PPj1k1qJMjpk6k4K0L8pn2m4j6rqqlK6L6J2rj4QL0K2OJ5M2
1433CL0j7m8m3k9k1MJ8J7J5%k2rNlj8l8m0k4j7j2K0O0N1K0K0K6Ok0rok7k1qnpOKjJj8k1KK0
1421a58%k7k7kL4L7K5M6O6N1ml1k5k5j7J0J8K9K4j6l5l3k4opkLk2n2j9L9L6J8NJ0M0M7Qn4
1410d0m9j6j6j7KJ9J6kpj1k1nQMlJ2K5J6K1L9K0lOJ5%j1j2K4N2K9kl0j8PMl5o1l6J2L6J3m4
1399e9m6k5jOj3l2j8J7J2J1PL1O1L2j3l1j0Jl5n1rL2O5O6K0k4k2j9m0m3oK3K6K0J1J4Qmk8
1388f6j5K1K6mmJ0ol7o7m4J2K7J7MJ7KkJ2Rlj6k7kK2J8L2N6N4J5k0j3j8k9rRk2oK4Kj8k9l9
1377a07k7j3KL9M6K4%j1j0j8j6qkkk0j1L0M1J9J3J9pk3rrj1jJ5K2K4J5jk2j1mmj%k3m7p3l9
1365b21J2J9L1M2M6L4K0RLLn%K0K4J0J3J9Ml8m7k6k1nJ3Mk7m3l9k9j2J0LJ0K8K7L9N1J0k8
1354c7j3J5j1l8m3j8Lj5j0K6N9K1k0kK4K8Plj7lK2J1lj6j3j8KJ5QL%J2Pl8m6j1lKJ7Ppj3j9
1342a28%M3O2L1RNj6l0k2j8j1j3j6j3J1L0J8lrMK3Mj0k5pK9J8l1k8QRrl0l5k1k2k3k4k6j2
1331b78j8k2KL9N1M1L3J3jLj1k0j1k9l2MM0K4qk2j3PJqk8qL0M1J3j1j4j7k4J4M5L5Jj8k2k2
1320b00oM3P6K8k5j2Kk7l3j4PJ9jML3L0LNMPL3J5l0o6n5%K9L3L0J7k6l8k4jJqk2l9l0j4j2
1309b64MK5Mmj7lK8L8N7M0ok4k0JL8M5K3mj2RJ7j7k7k0l6l2pJ6K5J9K3K4LPRj0j2J4Nj3j2
1298f6Jpj7ork2j6K3J4jQk3l9k5n4m4L7J10R5M9J4l5p6p2n3l9k5J6L8M5L9L2J9j2k1%Kj8m
1287a42J1K9M2K8K9Km7n1k8j8k2k%l7m9k1%K3M5L6J0nnMOJ8M4L2mMnn3p2k1L3L6J5jrqRJ7
1276a27J5M8M9Lj6l6l2J3K3KlLjpj3l3k9ML2K5Kj6k3RJ6qoqkKj4j8k0l1l5k4pJ1L0N0N2M4
1264g6J2k6k6qnrj7k6J3N7M4L1J7k7p4m7J2K7mnK2J7JK4J6k1m1j5L0J7rk0l8k1J5M5N3L1J2
1253a9J7J9j1j7k9j9J8J6Nj0j7j0QJ6kj2j7nOJ4J0qnJ2jm0n3k5j1J9M5J1k0J0K3KnokL7M3
1242a3J2Mkj4k0NPrk5l1k0Qmj8PK6K6%m2l9PL4O3M8Qk0l5l9m1m3m5k2j6J8N0M2L9K6Qj3k0
1231i3l9l8j9j5j2k7k7JK0LPM2L6rk1lJ5K3Mj4k7j4OMkJ4Qj2mK7L0pk9k5jJ1L9N9K3%k1m9
1219a36m8j1J3JoK0L6K3ok0PM0J4j7rm1p4o2j3M1M6J4N%okRRJ0MlJ4L3L2lj6koj2j0j3k6j9
1207a90rpQK3L2J5%J6J2NM4P5K3m3m7l3j3lmJ4K5L6K4jk5m5n3l4jJ8L1M1N2J9j7m2m5l0j0
1197a39J0QK5L6J6j7pK7J8j8k5j5OK3M4Rk4j2l4m1k6j1L3M9K5Lk2l1KL6M2K2Jj9l5lK6jj8
1186c7Jmk1j0PRP%JJ2lk2qK7J0j7qmRL7M4K4J0Rjk9k8nlk9m2j0Klj9k1k2j3j0j3J8L8L%L9
1174g5L0J3K3%l0l2j4Ljoj3m0n5l8j3PJ4J0j2j6oMJk3LL8L2J8lk4RM2K8Mj3j1nQL0L9K4J8
1162c2J4k2l1pJ3K1J1qPK7Mj7j7k3k5l5j7J2J1K8M3K6KQmk0J2K2QPNm0n1J7N8M7L2j6l0Nk1
1151B4o6l0J8K5J5k3l6K1L6%nMJ8N9M6j6k8l3o1p3k6OJ3Kppj5pL2K6%J4pl3m8o1n1JM3M0J2
1139a78jL0M6L0Jj3lRK6J5J9K9Jl8m6n0m0j3J4L4J6LjJ9L6Qj9nNkj6k3jj3k9k2j0lk5j2NJ5
1128b02QJ5L2L1K7J8Jk0j0K6M6Qm5k7%jk0mJ7LnK2M4L1l7n7j5k5l4oj1j7j1QQj2j3%J3N1O6
1117i7L4K2QkJJ2J2l5n9k6Nmj9j6JoRN3M9J5j7k2j4k0l0j0K0J1K3M0J0j9KL7K1j8nRkRPj9
1105c0l2j3J1MjmPPk7l3j2pk2k6J1K9M5K7k3m5l6nJ0L0K7kj1%j7j7MJL1M9Om3n4j0K3L2M8
1094f8M8J3l4l1k2JPllJ8L1Rj0lJ1J6j3k0k4m5l9l3k6j3pJJ8L1L0J9NJ2J8J6KJ5L5J2ol8m1
1082a11pJ4nj2J5J3K6L8J6K8N5L9ql2l3m7m5rJ4PlJ6L1J6pm3o5m7QL2J8J8J3J9K7Pj7l5n6
1072a12m5LPj5nOK3L0L4L9K8OQRj1j5%K8L5jk6k2k8k2opkK2Jl8l7kJ6J2mq%Okl2l3k6lnL7
1059a57R4O9Pj8kkk8m2k7nJ2K9K3J4K6j7n5l8k1k2nK1K9L0K0pn9p5m3K5M3J1j1lj1l2j7J0
1049b34J9opL7O6N8L3K4j6l6m3m0J5K5J2%rRK9L1J2jNrk%%Krkj1k3k5j3%lK1L4kk8j1J9L0
1037d9J0k9l0j0qj3k3j0%%Qrk3KL6L3L1J4k6m2k4J3J7L9O1M2L2J9Rnk6k5l2n6m3mL2nm7mK0
1026a25poK1L8K5rl9m2k1KPQJ4K5J8Oj2j9pNOj3j6K3M4K4J2j0jJ2jLJ2kk9l5%K5K0K8kk3k
1014d3j4m6k1L0L9jj1J2j4k4JL1J4oJ3J5J2Jk2k4j4ooj3j4J5N0K2j3k1j7oj1k3k9KK4L6N7
1003b5K3mjmJJ0j5k4nJk3m0n4n5k9rQL5M4Qj0KJ8K0Q%j3qQK8L6J1J3J5j9p3q2m2J5M5L8jl9
991a88j8L3N8M6J0OJ9mpj2k9LM4L1j5n1p0n2rM%jj7k5kJ9K1J8K9L4K2RlRK8Mk0lK8K8Lj8k5
980f3qJ6%oOK0Rj3m8n5j8LL1M8J6j6k6JJ4LJ3J2OKjK7K8ql2jj2n0m8pRj%pj2RL4L3ol1oJ8
967a17J3RJ3L6M8K9k0l8l0j8j8k1j1qLL5M8N1J0l3l4j0K9K5j1k2%J2J2jnj2l2m4l6OL8M2L3
956b9K5J0j8m0k4lQJ5nj6nlk4nK2K9K9Nj4j0k6k9j2qJ5K3Lm%PMMNK2K8nl4l5pP%j3j9QJk0
944a38j8j5jKRJ8J2J6J9K6J0jj3j9qLNLmrJ2L6J4l4l5j3J3K2K6M2M1rn5m6rK3L7J9Lkk5k1
932f4RL7M6J4m9m3J0L3J4%J8K2j0l8m4l6m2k8j4mmj3RM1L4J7ok3k4l4j7M2N3J7pJ5K3L%j7
921f0k1j5J2K7RJ8L0K3rk7l4l6j8k4n8m5j0K1J4k6j8K0N6M1J5J2Jqj8k8k6j8RK1Pj3k5j8J
910b18J3K0J6J6Lj3j3j3OL9J9k9k8J2L2J8mjk1n9l4NMnJM5N3N4K6j0j1j4j1RK3J2j5RL1K5
899hPk4j8Mj0l0l3k3J3M1M6L3NjKm1l6mj2k9k2j0J9L6K5jk7k6mj5oJ5L2K0k4l6j9mKJ1Lk5
888a74l1j2K2J6K9N1M3K0k3n1l5%J1O%KJ5K0K4J1PK2Pl8o2l0JLm1o0NL8L1J3j3NLJ1M4M6J0
876e4j9k0J3M7M8Mk4j4qk3l7k9oJ7J4J3K0Rj9k8k6oNJ5Qok7j4K4Mk3kJ9NJ6J7kpJ1K4J9J5
865b7PkqnjLJ4K2J8J4rmj3m0k5NK2J6j1l8n0l1okmOPlRPj7PO1L7moK0J8J6Qm1n7k4k0l2j0
852a73K6L8N3L2j9n5n0k4j1J3LRL1Nj1KK7O2N3L5j2n3l7k7k0jMJ3M1K9rj4m6k5OlRK9J5j1
841f6j6%J9K2Jj9k9j3K0Nk1jK6ol2j1K0K1RK0L2K9K3K1J3j7n0n2k8qjLj4k8m2l4OM1N9L4j5
830g9j7MK0K4Ol0n1o6m7mJ9M4M4L1K2L8L0plJ4J1j3m5l4j9k5jM0K3j8%K0Mj8j5j9k0KJk6j5
819a75nJ0L5K5J9J9K0J4nl7n5l0J2K4L5N1M7J7j2l0q%j9k2k7j5J8J8J5K0mj3NK0J4j3j6k1
808f9j0Mnj7j3mj9okrj0JPlJ3Ork9J1L5Jj3J4J6MQJ7kQL8J6j7k4qpjrm0n5k4RJj8PM6L5MO
795a16L8M6J1k6l2l2j4j2qk2k5mJ4L0N3L6K4L8N5M1J7rl4l7l5n4n0pOPkl9n5k5J8N4M1K7K
784h0j5j4j5j8mJ1K6K2J3M0N3J1j7k4m4n6n7l7NK2J8J5j6k5JjPL1K9Mk5j4j0mlj2j0NKJ4M9
773a23K6k2k2%K5J4j4MK5K3J2Lmk5l6J7M8K3jj4j7j9j9LL4M4J2j9KK7Nk6k3J6L6L7J9j0l2
762B9j7j1l%J2L1J1j0j0j5k7rLk6n8n8k4K0M9M5Pl3l8J6K5j6n0k2J8L1L5J2J6K9J5JJ1jRl
751fl5m0qKk1k1J7Qrj%J4J2j0l3k4jJJ8K5jj3NL1J9PNJ6K3K7J9j0JL0L0K5nj3j0k6m5n8j6
739g1K6K6J1Oj7l2rRj6n0n2l6pN9O1K2ol0k5JJ0Ml3m1K3N6M5K9%oNMj1l2m2m4k7j0jK3M5O0
728g3M2J6mk8l1l3k6qPQJojJ1J2Qkj7k9%L2j1m8j2RL3L6K6K5K1J1ok2k3jJ9pm6m8oL9K3J6
716i3J9J9J4Pj3k4j7mj1j9j2kk4j0K3J2j8j0K7Pj7j3K1M1L1L8M8K3Rrl6m9o1n2k0Lj5j9%J8
705a88J0J1L0O2O6K4rk5k6j7orJJ8NJ4jl9k8J3J2j1rRL5J4j6J0K4J9RL5L7ql6oJ3k1l9j6J3
694b6Rk6j5J1k8m1J2M0J2roj3%K0K8J2rl4m6l3j8k3l4l2J5N5L2l2m8l5J6O4O6M9L8K4pl3n0
683i5o0n0pJ8K0K6J7M%LJ6LJ6K2l1m3ork0k0J0M4N5M7L9K4Lk5k0lj7l9m5l6j4n%K5K8J9K8
672g8K0L0K2j7j2JLPJ7J4j2l1j0K2J1PJ1k1o2m6KL1J7jkJ1L0Lj6k3l0k0pJ6J6l4m6kM6M4J8
660g1K3kj9j8kM1N5Ml9n9n3l7k3j4MJ9J5RK6O3O4K5kj0j4j4kj4j4j0j3j5j3nRK1K7KqkK1N2
649GK9kjPj1j9j8qm4o4k4OL%J5J9qk2RM9N7J6j3k3k8j4j3j2Jlk%k3k4JL7N6K8j4m6m4kJ7J
637a24ml8n6j1L5K3k0j2J7%k7%N5O8L4%%j1k2k9kL4K0K5J7n0q0n9l0j5mjJJ1RQKJ2J9M3L7
626a25N1O6J8l0l3j7J8M4K8j4n1k5K2R%J0l4l2J1Nm4k2L5N4M4Ol4l2j3j0PK9M6L9K4Nk6l8
615il8o2q3l9K4L5K8K9K3Nk4lK6K1j5n9m7oL2M0L2qj7J0K7M2L6J1J6Nj7j6kNNlloNMk9n9m3
603a27KK1RJJk8m6k4J7N0M1OkNJ4NJ9J1j0k1k7j5k2l2j5J0J8NNK8M0K9J%J8QLj3l5k9j6j4
592a09%QkoNJ7K5J5j1j6jJ0ORJ8K3Qj2k4qqj6l0k4k0j9NK4J8k1k5J0J9OJ3J3k9k3K5M9Pm2
580a13j8J5J1J6K0rj0J8%l7n6k5J6J2M1P5N3K2POJmj2jj2l6k4%%%joj2%J1K0Pk4m1j7K7J4
569f6j7j2K9N0L5RQLj9l0m4l7%K2%k8n0k3K2L7J0j7ML5K1Mj3k1j2J0Jk7j2JK9L3K3L0J2k5
558b5j6J2J9J1MJ2J7lj8k7k0PJ4K4L7K4k5n7m4l4l1m1k0J0L0L9L3Pj3l1l3rmJ8K8J0JORJ1
547f8L5M8K6j0j3ol0l1oj9qK6J6ok0m3k5J1%%K7L7L9J3%j4m0k6LJ5NNrj9j5JNRql8j3N0M4
535e2mj8l0k6j0J4Ok1nK5N6O2L9J0l2nJ2J0J2Lj5k4j5j0J3J4k3m5m0l0l4l1rMlJ4M2L8K3J1
524g4J7L6J0k6l6l4k1j5j0J7L1K9J5KPRJ9K4Jj3mJ2Nj3k4k1PK6QrJ6L8kn8n4j5J5M2J8k7k3
512g5j0pJ2K3K3L4L5Rl8o1m4j3j4l9j9J6K8K0RNJm%K6K5J3Mrk4k0J6M7J9l5n0l1k3j5jK1M1
501a05J9J3J3ql0m8n5m0j4PP%J2M3L3k5k1QLkLJ5K2j0nJ4L9M9J2j7k8k2j0jJ1J5KRL0K8J8
490a6LJ6M0K4k2n4m8k8jKJ1ok7k0J2K6LLK7J4roj2kL3N5L5pl2k4RJ5l2o2n3j3J4K1J5%pj3
478a16k3k1kPjk2j0j7j2RJ6L0M8M3K1J4PJ9M4K0k0n8p0m7jK4J4KRK3K2M2M1J1oj6l6k5l3%
467g0L2K8ll1j1K7K2rl3k3l3n3k5NOj2j8k2j4OKKL5O9P9N0kn5n9k4J7L0KnJ1J7K7L%J2%K2
456BM2j3n6m2j4j4k0j6ML6J3l1l0k0j2K0N2N7M1J9pk9j1J0Mj6l3n4n7k6j1qMLOJ9JKqk1mM1
444a77P3L7k1m4k0ok5k8PK1J2J0KJ1J5K2L9J5l1m4OK4j2l0k1oLj4j9lk1k8K0K9Kj6pJ9K0J0
433a76K4L8L4Pjnk1k3j9mok8k0%J7L2K9Mk%j5oK3K8j%J4J3Kj0k7m3l7j4rmJ2K9K5J7K8J7j1
421h9n5n6l7j9lROj1j4mJ5M6N0L5J5J8N1M3jl1k8mk3k4oJJ9L0Ml9l8mK4Qk2j8%J3RK1M0K1
410d8j9l7j0J0J2j3j7kj6l7l3LK7N0M5M1M6J5j6k9l6l8qK3pm6j1J9L7L6j3k8K5K6PrJ7L1%
399cj4o%%j9n0m9rJ1J2ll8l0MM1J7k2k2qJ2J9J5K4L6M9K0MLj7lJ0ql3m7m9j1lj9j2oRK0Jk3
387a97k8rL7O1M5J3J7M0L4MmLRKk4k7j2j0qj4k3J1M1L7Ml6o7o0MK2J3M6K8k1k6mJ9K7pl9l5
376a34KL4K0M%RopJ5J3NmQL1K5NNM2M4j8m2k3k5k1J2K4Ml5m3k4j4j3j5j4j1qK3N2K4OOlLQ
364c6j0oJrj2NL0K3J1k0m1k1JMj3j8mL1L7K1%NOrk6k9k2k2k0kK2J7kRL6pn1k1J4K6K1%k8k5
352a34J5K7K0jk1PL6J3k0l6m4m1k6NKj6ML9O5O0L6J1jj5j2j7m2l7j6opMK5L6M3L3L2J9ql0
341Bk0qj4o5o9j4K3L3K4J0MQRk1m3l6%K7N4L4K4L6K7J4JRJ7lk5l7m5j5j0l6k0L1L6J8j1m2
330i3n9n4mM1M2L7L7J3oJ0J4J1L2M6K5%l4o0n9j6RRK2K4Oj9k8pK3K1j7j7j0k1jK2kk0K0K3
319d0J3J0k6m3k0OJ8K5L8L5J8k2l4j6%J7PJ4L4K9J1lnML0L1j6o9p0k8j0lj7m8m6l2PL9L4R
308a19ojmrK1M1J6j3k9l1pJ5K2K8J0JoonLo%KJ6J3k0k2j5l0m0kK6M4L7MJ5Rk9k1J1K0Lk1l2
295a17m0l1J5K5k4n3l6lK5K7K4J1j3k5k7K0M5J3QK0pLN9P3N2l4p5l6j3ML0%m5l7KQj1qJ8L1
284a22L7L9K8J6ol4k4k4n3l8ML4L5L3mk7mMrj5LJ3lJJ2K9N8M5J1k4l7k0k1m6j8RJ7K1JJJ1
273f7J8L6K2j4n1n0m0k5jOmk0J5P0O1Pj8k3j2J9L2J8L2M0J2j6k2l2l1k2k5j7j7k0qQJ5MK0
262a00L3pj3J2J6J2LjJ1J2Nj0l2l1l7n2j0L2K9K6J8NM0P7P0K2l1m1j5mj1j7j9l7l9l6m9n2
252b21j1K0J6K8O1P2L1j8m6j6J3j6m3OK1j4l3QL9L9J4j9j2k0p8o0MK7K4J3RJ0J1K5J3mmJ9
241i2K6M%mj9k8j0Mj4PK8OJ8Jj5jNj2k3j0%nqJ4K3J0K6M6Ln6m4J4M2J4j1kLrMPl9l3K2M0K4
229d4k1l1rK4RpK3L4J7oj7J2L4%l2m5l8j7k0m1l4kK6K5J1J2K2L1M5N2N0J7k0n5o8q9j20n8
219c30K6M5K8J7J5J2J6J7K2K9J5m5m9j6J7K7K6K5K0j9l0q%J0jk0m1n0l9k5rPM7M4Jlj2j0L1
208b10M1K9J0k2mK8L9L7Molj1jn%J3nk5j9RL4J2k4m1m0j5K0K9NjJ0JMJ3Mj8m0pK1J1J5K9K2
196e7Ok3l7J1M5L8J6j6k1J0J0j3j5NK3J7jj0l0m4n4n6k3J7L7N8K0mK5M2K7J0pj7j1j6j1k1
186g0kL4L8K8kmMk7m3PJ4j8l7m3k3j4k8k6%L6O2O9N5Mm3n4l2rPJ4J9J2J3K1J2pl6j8QJ2pj6
174i0Lml6l5KJ9J5J9L2K8ok4k4jJ0j5l3k1QJ6Pj7rJ2L0L1mj9mpoJ6L9L3j6pJ7J5j1l2j6j6
163a01JJ4Jl2m5k9PNrj3J0K1J3L2K3J0K%Kj2l6rK8L9J8%j5JJ6OL2K6L%L3L8K0LjJk8m7n7p2
150a01o0k8JJ1%JK5K0olRJK1M4N4J1j4k1JOj8j0l9p0k8J1jj0j2j9j3K2N3O0M4L4Jj2k0l7k0
139a12j4j1LlKP%K2%k1%j1k4mNPL3K6K6M1M1K4Pnk7j2j2m5m4m6l0J1M1K4R%oJNJ2J5j0l0k6
127a31KL6J1rQj0l6j5j4j4KJ5Roj5qoJ2J8K7M3K1l4m3k6JOK2L2J0J3J7J4J1J4J5J6lk6k8q
116e7J2M9N9J6rl9n5l9k8l6j8J3J6kj5k4l9m0k1PK3K3K8J2j1j1K0J3NL3K1jOJ3pk3oL9M5J8
105a0QJLJ8J0Ll4n5l6MJ3Pqj5mrk6j0J3j3l8j6lMJ4K0kj3RK9J6J7M8M4J4J4J6npj0k8m8k1
93h6L7M1lk3j4j5j7J6K0Jj5k4j9j4mJK1L0L6K5L3J7k9n2k9kjPLKQNOj2m0j7LPL0L4J5J5Jl5
81c7j6K2J7%j6j1krJ2J0j7l4m4l1K3L5lJK7K6j3k2j4pnMJ2K9L4Lj6OJ6j4j7j1mJ7J9j4l1K
69g3Pj3j5rJJ1J2K0K3NOLj6JOj5l3k9ojj3k4j7oj9NL0J9lj8j5j2J4O8P9K9J6L2K5J0j1ok1
57D7o2n3rRj1KJ1mkJ2qKRPj4n0l3NK6J6j0k1l4j4M2N6L9K5kj3j8j8JL1M2L0J0Mk3l0pj5n7
46h2n7mK8N8P4N7Jm8m2kMMJ9K3pm6m4NJ6k3l0RL1K4J7Lk1rOJ6nl6j1ORJK0K4j2k1j3j0k5k3
34a16K4M0J8J0J4ql6j2L3M9Pm1m6NL3jj3j4l1k7k6k6NL3J5l3l2J0K3Qlj1nOlk4j7KJ3J9K3
22a35K2R%k0j8lJ5M3M1Mj7j9j5pj7j1J9Kj2oj3NRk0j3qJ6N9M7j2k3qJ2J8J2J9nk1pNPnk5j4
10i0jql7m2j8j1j1j1nJ3L2Kj9J2L0J1qjL0M6K3Lnj4pJ0K6L8K5ql0m1k4Kjk2m0k6oJJ6L0M6
-2i0L8Kj9n3p1l9j2L2O1N5L5nj7MLMK1K2K0K2Rj1j7m%lnj9l6m2oJ0j9oL0K9RmlL0L5J8%pj
-14@pj5jK0ll3l2j8J4K6J6J7kk3k0kOrk6j9J1K1k1m7j9J4L3M4N4L0k3n1k1KJ3L1N9M8L1K1
-25A19j4k1j7l8o0m8j7jpnJ9N0L0J3K7%l0l7l5k9j7j7%K5J6qj8nPj5ML6J1j1rLol4k8KJ2L1
-37a22L5Jl4j7L0M0L6M5J0l1l5k0l1k0QJ9LJ0K4K8Mj8QOJ5J6NLj4j6%kqj8l8j9K8N2L4Jl1
-48a3k7j6lJ6Q%JKlj3j1j8l1k0mjJ0J1j5l2j6J0K2rl8k1L5O0N1L7pl1J0K5k0n2m2m6l1J4L3
-59a75J2KMlj1mK3J1jnnJ3Kj5j0jRJ8K7L7Pl7l3npnL0L1J8Rk1m2j2jk5l4NN5O8Q4R1N4j9n2
-71H7m7n0m7m8j9J4j1m9n2l5j5jPK6L4L8N0K4PKKLJK1L4Pk4m3l6j9kPK4K5mk9j8RL0L9J9q
-83d7k8j6QJ3L2J2l4n3j5K1k1l5oJ8POQJ2L9L8K4K4Lj0rj4j5l0k7mJ8OlJ3J8J9J2j2n0n7k3
-94a58qnJ7J9J0J4PLJ9J2jmm3o2j7L9L3J0K0M1L6Nj6l2l6l0k2QL0J5pj6rNOJ1Jo%J4K2j5j5
-106a05kk4j0J2NOJ4J3PJNK2J4J5J6k1o1o3l3%J3K3L1L0L5J1pk3j8NK5L6L5K0pk9k6J4K8M
-117A1m1p4n2rlKPOoj8j8k7%L5M9L2J3j2j3QJ4L5K4j7j4mRN9Q8M8oj2k8l8J2M4K6lk8n0n6
-128gm8m5m2rJ9j0k2J0K1pj9J3L9K4KMjlOj3m7k2L7L2J0MpoJ7nm3l1%J3KOj2k3MJ7K1L2K1
-140f8Kpk1j3NMlJ6K5J0LQK3K7Ook4l2j6J2K3RMk1lL5Ol8m6l5k7j6k4k6rPJ1JlK9N1O9M0j9
-152c1m1l7nJ2O%nk1l3j4J2K6K4L3M4L8J5j3k6mJ9Qk7m7j9kj8nL5K8k2l7l0j1K0P8Q5L5J5
-163H5Rpk3l7n5l5J2J9rj6%RK4K3pJJ1RJ2knk3m5m2l6l1m3k7N9P5L1qj7PMj1l2l5J3N6M4K8
-174a5K9J8J3j9m3k7j5nJ3L6K5j0j7k4l0k0j0K8N2K2j6k9j9RL2K6K3M8N5K5Oj5k6k4l5m1l5
-185a5lQJ3Kj2OPj5l2j8J7L6Qn3n5j7pj7rJ6L1J5k3k4oP%mRJ2komj7j7L0M6J2PR%qk0j9MJ6
-197i2J3j3l9l3PM8N5J8KQj7m8m7oK6Nl3k8J3L5K6pl2j9mJ4L0J3K0K2RNmrK0K9L4Mk8l0l9
-209g2n5m9kL1M6M7K1j4nJ3Nj1k8k7lL%J3K6J9J2Rj6l3j9LLj6j1K3K2Pj2l2nJ3qk4l6k5J8
-220a69L4L4Ml3m1j8J1L9O6L1j6pjj8j2M1N7J3k2k8j6lmk3k7k2k8m4m4j8j6k7k3OK2K6K3L9
-230b14M6K2RQNJ7J5L2N7K6pnLj4JL7L1J0j9n8n6k8NQqmKkjj2k4m8j9J9J2J8J4nj2ON7Q3N2
-242E9j1m6n4o6o1k9J2M4N9O8N9L5pm1k5K1jo0n7l8n3m4nL4N1M6K1J1j7l9j0k%j3k1RK4L1
-253a16K6K4J9nj8j6k1LJ6Nj0k5m5l1K3M5K3j1pJ3Jk6m4m4rK3L3J4%K0L6L5L3L0L7L0j5o1
-263a5o8n2l0qOMpK0N7Q5R2O6jl6k9k1j6l9l4j5k4k7j9l%QJ5J5JOK0RmQk%PJnk4lQpm3m7k0
-276a71%pnJ5K6Kj2NJ0J4J1J3L9K5k3k3PlOL4K5pk8k8oJ0j6j6kj4M%mJ9K6J8Kl9n3j5K4K4
-287a13NJ5N1M2J1jPK1J9Kl8o4n6k8ljj8l4k4j0k6j2QL1N3M0L5L3L2K1QJ5J0l6n4JK6nJ5K8
-298Fj7l6l1j4k5l2j0K3K2Mk7k6J4K3QpNL3L7L0K0J6j9o6m6K0N1j6m8j8j0k5l7m5m5rK4L3
-309b40L5K2OPJ1L3M2Nj2j3kk7n6l8rQK8K1nqj0qKJ9J7L2M3J6%lJKj9m6m1j5J8M5M6K4LoK
-321g0J7J1nk2j6kqMJ5Pk9k5K7M4L4J0lplKKJ5Rk9k6kqnPNoLJ8M4M7K2j8j9j2k6l7m1j4J7
-333g3M8N0J1j9k7k4mj6j5J0J8K6K3J0j2j4j8m0m5j0J8L0L1PlK2K6J4pk9l3k4lj4l7l4k1M
-343a74J7K7K0mj9LL1K5%j3J3K9%l6k4OJ1l3m6j8LJPNJ4K9%j4Nkj1qlj3l3k0J0M8N4K2J8J6
-355e7j5n0n2k9J0J4qk6k4J7N5O4L8%l3lJ3J4Lj7j7j3k0k1PJ4k9n7k8LL1L7J8MPOlk2l8k6
-366b33j0%J4L0K4K3J7JJOJ3j4j7qj9j4J6M9O0O1L6lk5l4k6pj8J0K6j3l1l5l0OJ1J0QnJL6
-377h3K4qk9l6m3k5K1K9J3QK6L1J2QKk8j7pm4n1k5k1KRMK2K3J2k0m1j2J8K8J5j0J7L1pRL6
-388a07L1J6Lj4k5k9k0K5K3lJ8mJ6N1Rm5o0m6j8J1K9K4M8N2K4k5m7n8m6j9j1OpJ2O9P3Qk9
-398f5m6n6m7k0LKJK0L2M0M3M8L3Nj9j9l2o5n0j7LL8N6L0QJ0NoLJ7J5k0m6%M8M6Rl4m1QK1
-409c9j1k1j3j1k3j4L5L7J6Jl3l1lj5o1j08o8jK2L0K5RJ3OK7Q3R5N5lj7k6oJ8OJj7m1l2j6
-420a31k4j5Kj7l0lL5L3K6ql0K0N4K1kj9k9j7k4k7ML0K3L5O0K9rk1j5j5nJ8K5mm5o6j5N2M8
-431e6Rlqj1KK1Kl3l7l4k4%J2J4j1j4K9O5N6Nl0k2jLj2j1k4k4J4K7L0M4L4J5j0j7lrj5J1L7
-442B1K7k7o1m0j0j6j1kpkJ1K8M6K7%m0m9l4l1l6k6K0M3L1L1K8ml3l0k5k4oK2OpM7O9N3J7
-453Fk6j3J0J8J1j0l5k1J1M%p%J3J0rmk1n2n2mK2LK5M9N6L3J0QQl5m7PK8J5kk5l4k7KKk4k5
-465a22k6nK0J5NJ3K0Pjrk2k1j0Jj2rJ2J7J9Oj5knk1l3LL8M3L6J7j5k0J4J2RJ2rjj0j3Knj0
-477g5PJ3ll0m7n9n1j6K1N3K9k0k4j1J4L4M1L9J4j9l6l0%J1MK3O8L8k5k2K1L3Nj9k4j5nJ1
-487e2K6J1mK0J6j3pJ5J9mlRknk6m3mL4K7K3J4k4k4J9K0k4l2ML2K0j1l2nM1N1M0k5p8m9qJ
-498c3J4K3J2oj0j2mj4l4k9J8N7L9K4J9J5j1l1k5j8j1j0k1l8m6j6OJ4M0L2k2m5l5m5m1jN4
-508a91Q7O8J8j4qmrJ4Oj8j0pk1l4lM1N4L4J7Lrj5l8m4k1K4L8Pkj5j7j3j2J5J1rJ9K8%k6m1
-520i7rL1L1jk9n3m4lQK0L4J8Kk1l8j1Pj7j6Kk2j6j1k1j0K7O6N8M4K3k5l7j9k0l4j3M0O0k
-530i8l8m2m8PM8Q%J9mk5k3kJ7J7MLKPJ7l3n4j4J1J2jK2M0jk5Npj7J3K2J0L5O0L1J0J0Ppk6
-542b8k2k1l1k8oOj1j7J4L0K0k3m3nM3M6K0%J1J4J8J3k4j8J0j0j9Noj7jJ2J0j7k6oJqj7j8
-553a49J1N6O3M7L3J1Nk3n5l3j0lJ3M1L6K1J1Rj3o1n9k0ql6l4J5M3L7Rl1l3j9jK0pk4J3O2
-564f3M8K1J6Rj6k7OJ0k3l0l1j7j1rK2K7j5l0NK1%j8qJ2K3J7J7j8l5lJ9L7N0M8J2l4n0m8j8
-574h4Pk4l2j1j2k8k0oj2M%J0L1J0j8j7rK0L6K1J1L6L9pl6j4OPJ4M0Ok5k1rMJ1Oj6l1%K1K4
-586f8Kk4j3K6M2Rl8o7k1M3M3J4j7l4j3lK%rl6l1OM3O8O9L9k0m5j2L6L2%j3oJ7M6L4%k2n0
-597B9l7nj7k9lM0K4J2K8J0k8m9m8k1OL5M3J9K4J4nk6k5ORpj0k2m5n9j2L7M4J5k8k2nj6j2
-608a36Okj9mK3L8K3pJ6L8J3k8l4lKk2k2lJ2kpl0m4k8J2K9L4K7J2K4K2J4J1JJ0Nk0j1oJ5K7
-619a4%l7m3oL3M6K7LKj4k1k7k9j7Mll3J9L6OmlpJ5J3k3k7ON4L5k0k5OL2J1oJ0Ljkj8k9j9
-631f7POQJ3JKok0%Qk8o9m9MJ7QL0P0M2pk0pRL5M5ln2l0LJ8J9kk2l2l8l8k0J6L4L0K3J0j2
-643f4OJ0j9l9k0J1J4KKJ1K1ql3m2j8Mj6j9J9K9L1J8OJ4K5K0koJJ4K6K6j5m1l9j9j9l6k4J7
-654a52N4O5K8j4j5j1l5n2k9MN5P1K8j0k9j9%loJ2L6Pj7rl4m3NL2L9K4LlQOJ4QRL9J3k1k0
-665C8k0j6qk2n4n3k0K3Rk3kJ5J9jj7lJ7J0J2L8K1oOJ7jQJ3kk3l8m3k9J2Rl3l8l0j0L3M5N0
-676i7K3k0n6m4K2O3M4J6jqJRkpK2J5j9k1j2oJ5MKok6k6J4J7j8k0J2J2oNL7M0Lk9l5j7J3j
-688h8j9k6k6loqJJ1J3RJ0J4lML4K2k1n8l2M5O5L2LnqKK6L9L5Ll3l9k0m3o1l3j0J3M8N0J7
-699d6j4j1omk2k0L2M7nk5lL9L9Rmk8m3k3j9k3kOK5M1kk9j5Lj0k4qK7J1l8j3J5j8l6j0RK1
-710a77L3K6K4ql6k4jK7M4L1Lkl0l6l7k6LL4N3oo2m6oL0N1N6K1kJ3Nrl0j0j3m7m0J2O9P3K2
-721a8k0k2k6l6l2j3j0j5lK6M7L3K1K1J4Oj9j8J5jn1l5PJ0onMJ4Lk5k2j2k2PJ1nNnj8oNJ4
-733a82K8L6J3nj3qk6m7l4RM4N1J8k5k3jJ8K7Qk4k9OJ8Nk3l9m1k1J0K1K2Qj7J9O8O2K8J4l
-744b8l1m5l9LOkJ0ok7k1LJ5J2j6l3LL5L6K0J0j0m2J1L0J8J7K4K1kj0jK0K2K0K3Nk3k8j2k5
-755c7l8l7j7J9L5M1K4j2k9oJ1Jk1j8POj0k3mK8J2%J1MOk1n1l1Lnj7rkJ1Jj8lOnKj8n1j9L4
-767b40L0J4Lj0kL8K2j1j0OONM0N9K8nk4l7k8mJ0k1l0j5K2N2N4J3rnk7k7j4j7j8l0l2pK2M7
-778a52M6K0%j9pK4K1Oj0k2k7k2NOJ0L1Ok5qoj5OK5J7qj9j9lK1L8J7j7KJ2oJ1K1J0Nj1lK8
-789a1Oj8l7m9m0k3Kj5k9j1K7M9L5J1J6J4kJj1oJ7J6K1J4j2j7j8mok6j1J2J8K2K4K9kj8k9
-800f1k8jJ8L2L8Qk1j3J7M0M1J4k4l0l0k8k8k7j7NJ1kk5j5K0N1N6K8kj7k3k4k6j8J2K7J3j1
-810d0qK8M5K2mm3k7Kk2l1j9l2m3ML5K1J0K2K0k2j7M4N2J7J8pl7k4m2k6LL8P4M1j6m2l9l7
-821h2jK9M3L8K7ql8n0n1l0k0j7j1J2J9L7M6J9K0K9QOJ3PkJ0Mk9l6l7j5LoKQj3j6K1M0K1j8
-832a8m7k9ML1J2jj6k2j8j7k2j0LQL5K8l1p1m5k1j2mOMLLOK0K7L9K9n%K1J4Kj6j2%J4Nk6k5
-844a54j3%%j3OL6K0Poj8j9nKL%QJ5K7J7j8n2o1o2m3k4J1L6L6J1lRoj7PL5K8J0K0N3M0k3k7
-856a27J2Ompj3j9nJ4J9J7j2l5k4k7k2j7J8M2L3L5J4j1Nj0l1k1RLNJ6oNL3M8M3J2k9l4l0k8
-867a23J0L2K9K7Mk7l0j4kk5m8k7LJ7NK0K3j3l5j2L3L6J5nj9j2j0PJ9K6L5L3J3ok7nJ8PLj5
-878d0l0j9K1Qn5p5m8%K0mj1LJ9K8K0K9J5j8RM6L4J4J4Lk1k2KPK4K7j3k1J7K2k7n3m3LK7K4
-889f4pk4%k1o1o2k1RNJ9M6K8KqJJ7M9O2M7Kl6l5k8mRlj3%J5j1pJ%qoJ9M1L8J0mRj1n0m2P
-901i0j0m9k9ML2M1J5kJ3J6rj0j3j9j4j1JM2O9L0j5qPj5k8k2k1pK5M1M0LqL6L4jj9l8m4m0
-912g3j1J6K5J2jQJ3QKMK4L6ONPl2m9k5J4K5Jj6k6j1Nnj9k7k3PK7J0KJ4nj5rj5MJ0k4k7Lo
-924a31jL2K5l3p7o2mO0P7N7K7J1j1m3n4k7%mj2j2J8L3K1ooJ0J2K2J8J7J3rl4k0QL3K1J8J2
-935aj1qjONMNRQJ6Olj6k4qKQPj2m8m3j5mMJ0j2j6jL2M2J1l0n8j9L5M3nm0k1j0j9l3l0k1O
-947b50L1L0J5OK0J8pJ3M3K7mj9jk5l7k1k7m1j4J8M9N4M8M4L3J6j4l5m1m9k0NkLOK8N1L3j7
-958c3l8m1l2K4M8K5K2J2J3J0k8n2k7j1j6kRrk1nj2LK3L9K4J5MOOmpj2lkj9j6QJ5NJ4J4J2
-969c9Lk7j8K2K9J7J2lj7kQpj3rJ3J6Jj4l6m1l0qK0N0O0J3j7l4k9J4K9ml3m2j4K2L3L7J2L
-980b3J0j4j9K7O4O3L2nj2k5n2o1k7rLJ7PLj8l6pJ2kRJ6LJmj8J4Nj8k1k5j3J4J8J9j1m4n4
-992a81k4K0L7L1J6K6J6mk9n9n7k4J3J4PK9J0j5k3j6L0M1kl0k7m0j7K5K5NkJ5J8PK4M2K7K2
-1002e0L1jj9k8l5k4j3mNOJ8K1Roj2nj1oJ4RML1L5J4mj1k9l2%%k6l5k3rk0oK3L5L5L2lk0r
-1014a19J7K7Jk9l6k1kml4l6nM9Q4N6Kk3n3k7L4K3j8j9J3J0J0K3J4J9K3%k8l2j9K6N9M4Kn9
-1025b8o9m7k1oJ6L4J1j1kK8K5j6k5%Lonj0l3rJ9pkJ7J7j1n3n2pK0L2L3jm9k5QONJ5M9M5K2
-1036i0J8Ooj7l6l4qL1L2Mj4K1N0K2oj6l2m1oK0L5M0K4Rj3j8j4nk5JK4K3Nl9m9k4%L1N1L5
-1047a1kk2l5pL4M6ll5rOk0l8nK2K4qk7k4m1l9mK2J1l9l9J2M3M0K7K0Ojjpj4MPj1olM4O9J9
-1059Ek5k9j1rK0J5l6l2pj1K1M6K0j6l0k5l4j0MJ5K4J2J8Lk9k9KK4L1Ol0k5K2K3k8l7j2J9
-1069a35M2L7J2l0l9oK3J9J0K5K4oj9jJOJ3jj7j7rrj8j3K2M7K3j3MK9K1K6J4j3k6k8k7k1k5
-1080g5l3j8K6M6K2nj7mj9k1MM5M4K1Nj8l3oK2J6K8K6j9m8l1l8m4k8k3j1J4Nk8l3kJ7J6jJ
-1091a97J6M0L8Ol1l6jJ5J3J3kj4j9J1K1O%JQL3N8M7L0K1jk0j4qk1k3k1LK4J2qKJ2J1jj2k6
-1102a4n1m5pK3L1J1J2L4L2J1jlj4k2o3p0j2L6J6JJ9J0j8LK7k0o0l6j2lMol2k4MK5J7J6J0
-1113a71j8k2J4K4kML3K9Nk7n3k2K4K3K2L5K8L2J4J4K9lk8lPKj1poqk5j3J9M0M5J2j1rj8k7
-1124b9k8m1l4lJ9LlJ5L3K7JJ4K0kpj7m6l0J0Rj5rJ4J2nJ9M4K3Rpj4LJ4Jj5rNJ6L1K6k0n4
-1135b0n1%M1L0%m6o2l5j7lK1L3L7K4RJ6Jj0j6lL2j0p0n2j7KL1M7J4j9%K0K4K0MKj2pQJ0k2
-1147d6m0j1K4M0J7K6L8L1Nk1l1j9j3l1k5j6j5k8k9jj1l1j5K1K8J2KJ6L8M1%m9m4mQK7M4K1
-1157d1k4l6k4j9k0rk6k3lJ1J3j6n3l6K6O5O6M8P5O0K5J5j6m3j7j2j0JQ%J7L9J7Ok0n1n1o0
-1168a18o2k0K7M2J8mprpJ2K7K4K3Rj9k9k8rK8M3K2k3l6j4j9l3j4J8M4L5j2l2j7qJ8L9Rl0
-1178a12m3l0mMOJ1J5K6N3Nk7J0K2l6n9m4k7JK5L8J1JL0L6J8j1l1k5j0k4m2MM6L2L5M1K4P
-1188b4k5j7LRLj0llql0m4qL2K3j6j4J7Kj6jj1kJ9Mk0oJ3J3J4K3nj2J6K5ml2j3J7L0K9Nl7
-1200f4l2J2K3K5K7J5LMK3Pk3j4J4K0pk9l2nK0J0LOnj4k6j9j1j3j8j3npj2l0l3OK5K9L6L4
-1211g0L6J5k4k6k0k1K7L9Nj0qjk2k5j7j5J5M6L7OK2O0L3j9l4l2mmn4l0jJJ4Nmk2k8j6j4j0
-1222a70MKMK7L2K8Olj0k3m2k8J1J8J4J9J9K9Pm0m8k2l0lL6J2JLj4OL8J1k8pJ9L2%k7QL1K4
-1233e4J2J4Jk0k1k4j0J4Jj3k2j5mJ6J5J0J1PJ0j6k1PJ6kj9pJ7J3j0j5k%nJ2Mj0moj2oK2N5
-1245f1K4k5m5l1jJkj3QL0M6N1K5pl3l9m1j5K8M0J5k0k6rqmJ3j2k7J0K0K7M1K6J0ml4k1K3
-1256d0K5j2k2l0k2L2L4%rk6k3j8l1k1J0%l4kK6L7N2K6j0l6j2J5J5Qlj9k9qOJ2jl3k7NK0M1
-1267a04N0K5J3J5J0J1J7K3jn1o7l4K3N2L0%j3k6l9k0j0mnJ0J8Nlj7JK2K2Omk3l4k9PM1L9
-1277d4K0j0l6j6J4Jl3k5J0K1J8J0j5l5j9K2Rk8k5jJ9J6JPK4J7kKnqj2j7k5l8nK9K7J3K5M
-1288i0pmMQJ3K6K7J7LlRK5ql3l6l2k7j4K2N4M1jj4lJ0O%j0j2j3k3j7k2J0O3M4nmJ5j4m4l2
-1300g1%K3Ll9n3qM6M3K2Qj3m1m0mLj5LJ1MMj1MK0K2J5j4jM3M8L3Jk1j0JJ2K8Pk1n1o5l6J8
-1311i2M2J7j9m5l8LK9L4L9K0k8l8k4k0J0L4J3k6m8k6KOJ3RJomJ0qj4kj0j3lJ8N0L7J4LJr
-1323f8k5l7l9JM1K4lpPK2J7J1kl0k1K4N0P1M1j2k6l9k7jmOKj8j5k9l3j0RK4K7PpMK1lm1m3
-1334a31QN5J8l0l4k5l3l1RK1L0J7MRLJ6J3JjJJ3K1J1Kj2l0k4MJ2PlplK0L2J3j0nJ2OlKKj0
-1346c0l4k4oNJ2K3J9pl5l9k8pQJ1J5NMj3k1qqj9k1j3rj1%L0M1L4L2K3Lj1lrj4J1K5K9J9j8
-1358c9l3k2k0oJ4J6K2K9Nl1l3lj3l1J4P5N5Kk9l1m1m9LM1L4J2qj8lQKJ7M1L0J5J5j3m4k1
-1369c8jj0j8%J6KKJ3lk7k2ppk9k9JK7L5J6j5qQJ8K2L3L1j9m6n0l4j4J8L1L7L2%rrLOj2k1
-1380g7lLQR%MJ4J1J7J5jk8m8n2k2J3J8L6K8J0ljk4l3OK6J7OoJPOJ9Pj9m3l2lJ8K0rj4J3L6
-1392e0L8ml5j7J4J9RJ4J2%j1KNj3lJ6J2RJ0jql3m0j4MQmqJJ1J7JNPNJ9Lk4k4%LJMJ2J0qm9
-1405g5m7j0lj5oLlj0J5M9M7J0j4j8j3jJJ0Q%Mj1j6j%rk7k6%J3J1J2k0m6j4K5Rj2j0mrk5o
-1417b34J8L1K2J6J6LJ0PmPJ0J2J3LLQnk5k9mLMK6M1K4MnRQj1ML9J6m4p0m5k3RK7L1K4QJj0
-1429e2k3k2J4L4J3k1m2k3JPorRJ1jj0J4M4L4J9Lj1j8k4kJ6lj1j8j2L1N2L4Mk1l1k6j3NNL
-1440d6j4j3Qj0l2k7JK4J8nj7mKpLK3K7K9nk5o%qKQJj3m0m4l9rK7L3L9L9K7MlQJj5k0j9k8
-1453a25j5KNJ3QJ6L7M4J0k3j1J0Q%Lkmpj0LRpj5j6j2j7qMJ9K1K1K2kj6k1k6j0j0j7j3J3L4
-1464h5L2Mj4oj8k0PK3
-1466g7
##END=	
##END=	
