# Supplementary material for: Uranium-stibinidiide, -stibinidene, and -stibido multiple bonds and uranium-nitride formation from multimetallic diuranium-distibene-mediated dinitrogen cleavage
Source: Nat Commun. 2025 Aug 4;16:7136. doi: 10.1038/s41467-025-61612-5 (PMC12322283; doi:10.1038/s41467-025-61612-5)
Supplement: Supplementary file 3 — Source Data [file 41467_2025_61612_MOESM3_ESM.zip › Supplementary Data 4U + 4KC8 1H.jdx]

##TITLE=	STL-RS163-1
TIPSIP + 4KC8 crude
##JCAMP-DX=	6.0	$$ MestReNova 14.3.0-30573
##DATA TYPE=	LINK
##BLOCK_ID=	1
##BLOCKS=	2    
##ORIGIN=	Mestrelab Research S.L.
##OWNER=	n16601rs
##$MNOVA/LINK_BLOCK_TYPE=	ITEM	$$ NMR Spectrum
##$MNOVA/ITEM/POLYGON=	(XY..XY)
5321,5835
8722,5835
8722,8208
5321,8208
5321,5835
##$MNOVA/ITEM/Z=	0
##$MNOVA/ITEM/ANGLE=	0
##TITLE=	STL-RS163-1
##JCAMP-DX=	6.0	$$ MestReNova 14.3.0-30573
##BLOCK_ID=	2
##DATA TYPE=	MNOVA NMR VIEW DATA
##DATA CLASS=	MNOVA VIEW DATA
##$MNOVA/ITEM/ZOOM/X=	-6.2250207782485240151e-06,	5.2219022549792226684
##$MNOVA/ITEM/ZOOM/Y=	-0.012798547249985858798,	0.13650037813931703568
##END=	
##TITLE=	STL-RS163-1
##JCAMP-DX=	6.0	$$ MestReNova 14.3.0-30573
##BLOCK_ID=	3
##DATA TYPE=	NMR SPECTRUM
##DATA CLASS=	XYDATA
##NUMDIM=	1
##ORIGIN=	JEOL
##OWNER=	n16601rs
##.OBSERVE FREQUENCY=	399.78219837824997285
##.OBSERVE NUCLEUS=	^1H
##.SOLVENT NAME=	BENZENE-D6
##.PULSE SEQUENCE=	proton.jxp
##LONGDATE=	2025/03/26 13:23:09.000
##.ACQUISITIONMODE=	SIMULTANEOUS
##$ORIGINAL FORMAT=	JEOL Delta
##$MNOVA/SCALES_VERSION=	9
##$PARAMETER FILE=	(datafile, ASCII, //nasr.man.ac.uk/epsrss$/snapped/replicated/NMR/Liddle_S/data/n16601rs/nmr/STL-RS163-1_PROTON__WIDE_FT-1-1.jdf, 0)
$$ 
##$PARAMETER FILE=	(footer, BASE64, //nasr.man.ac.uk/epsrss$/snapped/replicated/NMR/Liddle_S/data/n16601rs/nmr/STL-RS163-1_PROTON__WIDE_FT-1-1.jdf, 8404992)
AQAAAFclAABoZWFkZXIKICAgIGZpbGVuYW1lICAgICAgICA9PiAiU1RMLVJTMTYzLTFfUFJPVE9OX1dJ
REUiOwogICAgc2FtcGxlX2lkICAgICAgID0+ICJTVEwtUlMxNjMtMSI7CiAgICBjb21tZW50ICAgICAg
ICAgPT4gIlRJUFNJUCArIDRLQzggY3J1ZGUiOwogICAgcHJvY2VzcyAgICAgICAgID0+ICJwcm90b25f
YXV0b3BoYXNlLmxpc3QiOwogICAgYXV0b19kd2VsbCAgICAgID0gIFRSVUU7CiAgICBhdXRvX2ZpbHRl
ciAgICAgPSAgVFJVRTsKICAgIGF1dG9fZ2FpbiAgICAgICA9PiBUUlVFOwogICAgZmlsdGVyX2xpbWl0
ICAgID0gIDEyOwogICAgZm9yY2VfZHVhbF9tb2RlID0+IEZBTFNFOwogICAgZGVjaW1hdGlvbl9yYXRl
ID0gIDA7CiAgICBmb3JjZV90dW5lICAgICAgPT4gRkFMU0U7CiAgICBwb3dlcl8yICAgICAgICAgPSAg
RkFMU0U7CiAgICByb3VuZF9wb2ludHMgICAgPT4gRkFMU0U7CiAgICBzYXZlX2Fib3J0ZWQgICAgPSAg
VFJVRTsKICAgIHZlY3RvciAgICAgICAgICA9ICBUUlVFOwogICAgbW9kX3NhdmUgICAgICAgID0+IDA7
CmVuZCBoZWFkZXI7CgppbnN0cnVtZW50CiAgICByZWN2cl9nYWluICAgICAgICAgID0+IDQ2OwogICAg
Z2V0XzkwICAgICAgICAgICAgICA9ICAicHVsc2Vfc2VydmljZTo6Z2V0XzkwX3ZhbHVlIjsKICAgIGdl
dF9hdG4gICAgICAgICAgICAgPSAgInB1bHNlX3NlcnZpY2U6OmdldF9hdG5fdmFsdWUiOwogICAgZ2V0
X2ZyZXEgICAgICAgICAgICA9ICAicHVsc2Vfc2VydmljZTo6Z2V0X2ZyZXFfdmFsdWUiOwogICAgZ2V0
X3NwaW4gICAgICAgICAgICA9ICAicHVsc2Vfc2VydmljZTo6Z2V0X3NwaW4iOwogICAgZ2V0X2dhbW1h
ICAgICAgICAgICA9ICAicHVsc2Vfc2VydmljZTo6Z2V0X2dhbW1hIjsKICAgIGdldF92YWx1ZV9vZl9m
aWVsZCAgPSAgInB1bHNlX3NlcnZpY2U6OmdldF92YWx1ZV9vZl9maWVsZCI7CiAgICBnZXRfcHJvYmVf
cGFyYW1ldGVyID0gICJwcm9iZV9zZXJ2aWNlOjpnZXRfcHJvYmVfcGFyYW1ldGVyIjsKICAgIGdldF9z
X21wYXJhbSAgICAgICAgPSAgInB1bHNlX3NlcnZpY2U6OmdldF9zX21wYXJhbSI7CiAgICBnZXRfZF9t
cGFyYW0gICAgICAgID0gICJwdWxzZV9zZXJ2aWNlOjpnZXRfZF9tcGFyYW0iOwplbmQgaW5zdHJ1bWVu
dDsKCmFjcXVpc2l0aW9uCiAgICB4X2RvbWFpbiAgICAgICAgICAgICA9PiAiUHJvdG9uIjsKICAgIHhf
b2Zmc2V0ICAgICAgICAgICAgID0+IDBbcHBtXTsKICAgIHhfc3dlZXAgICAgICAgICAgICAgID0+IDIw
MFtwcG1dOwogICAgZGVmYXVsdF94X3Jlc29sdXRpb24gPSAgX2dldF92YWx1ZV9vZl9maWVsZCh4X2Rv
bWFpbiwgInhfMURfcmVzb2x1dGlvbiIpOwogICAgeF9kYXRhX3BvaW50cyAgICAgICAgPSAgX2dldF92
YWx1ZV9vZl9maWVsZCh4X2RvbWFpbiwgInhfZGF0YV9wb2ludHMiKTsKICAgIHhfcG9pbnRzX2RlZmF1
bHQgICAgID0/IGlmIHVwcGVyICh4X3N3ZWVwIC8gZGVmYXVsdF94X3Jlc29sdXRpb24pID4geF9kYXRh
X3BvaW50cwogICAgICAgICAgICAgICAgICAgICAgICAgICAgdGhlbiB4X2RhdGFfcG9pbnRzCiAgICAg
ICAgICAgICAgICAgICAgICAgICAgICBlbHNlIHVwcGVyICh4X3N3ZWVwIC8gZGVmYXVsdF94X3Jlc29s
dXRpb24pOwogICAgeF9wb2ludHMgICAgICAgICAgICAgPT4gMTYzOTExOwogICAgc2NhbnMgICAgICAg
ICAgICAgICAgPT4gMTY7CiAgICB4X3ByZXNjYW5zICAgICAgICAgICA9PiAwOwogICAgbW9kX3JldHVy
biAgICAgICAgICAgPT4gMTsKICAgIHhfYWNxX3RpbWUgICAgICAgICAgID0/IHhfcG9pbnRzIC8geF9z
d2VlcDsKICAgIHhfcmVzb2x1dGlvbiAgICAgICAgID0/IDEgLyB4X2FjcV90aW1lOwogICAgeF9zd2Vl
cF9pbnB1dCAgICAgICAgPSAgbG93ZXIgKHhfc3dlZXAgKiB0cmFuc2l0aW9uX3JhdGlvIC8gX2dldF9m
cmVxKHhfZG9tYWluKSAqIDFbTXBwbV0pOwogICAgeF9wb2ludHNfaW5wdXQgICAgICAgPSAgbG93ZXIg
KHhfcG9pbnRzICogdHJhbnNpdGlvbl9yYXRpbyk7CmVuZCBhY3F1aXNpdGlvbjsKCnB1bHNlCiAgICBj
b2xsZWN0IENPTVBMRVgsT0JTOwoKICAgIG1hY3JvIG9ic19wcmVzYXRfdGltZSggZGFudGVfcHJlc2F0
LCBkYW50ZV9sb29wLCBkYW50ZV9wdWxzZSwgZGFudGVfaW50ZXJ2YWwsIHBoYXNlX2RhbnRlLCBwaHNf
c2hmdCwgZGFudGVfYXR0ZW51YXRvciwgcHJlc2F0X3RpbWUgKSBpcwogICAgICAgIHdoZW4gZGFudGVf
cHJlc2F0IGRvCiAgICAgICAgICAgIGxvb3AgMTAwICogZGFudGVfbG9vcCB0aW1lcwogICAgICAgICAg
ICAgICAgZGFudGVfcHVsc2UsIChPQlMuR0FURSwgT0JTLlBIUy5waGFzZV9kYW50ZS5sc3RlcChwaHNf
c2hmdCksIE9CUy5BVE4uZGFudGVfYXR0ZW51YXRvcik7CiAgICAgICAgICAgICAgICBkYW50ZV9pbnRl
cnZhbDsKICAgICAgICAgICAgZW5kIGxvb3A7CiAgICAgICAgZW5kIHdoZW47CiAgICAgICAgd2hlbiBu
b3QgZGFudGVfcHJlc2F0IGRvCiAgICAgICAgICAgIHByZXNhdF90aW1lOwogICAgICAgIGVuZCB3aGVu
OwogICAgZW5kIG9ic19wcmVzYXRfdGltZTsKCiAgICBtYWNybyBhY3EoIGRlYWRfdGltZSwgZGVsYXks
IHBoYXNlICkgaXMKICAgICAgICBkZWFkX3RpbWUsIE9CUy5QSFMuMDsKICAgICAgICBkZWxheSwgKE9C
Uy5QSFMuMCwgUkNWLkdBVEUpOwogICAgICAgIGFjcXVpcmUgKE9CUy5QSFMuMCwgUkNWLlBIUy5waGFz
ZSk7CiAgICBlbmQgYWNxOwoKICAgIGV4cGVyaW1lbnQgICAgICAgICAgICAgICA9ICAicHJvdG9uLmp4
cCI7CiAgICBjb21tZW50XzEgICAgICAgICAgICAgICAgPT8gIioqKiBQdWxzZSAqKioiOwogICAgeF9h
bmdsZSAgICAgICAgICAgICAgICAgID0+IDQ1W2RlZ10sIDFbZGVnXS0+MzYwW2RlZ10gOiAxW2RlZ10s
IGhlbHAgImZsaXAgYW5nbGUiOwogICAgeF85MF93aWR0aCAgICAgICAgICAgICAgID0+IDUuODdbdXNd
LCBoZWxwICJzZXQgOTBkZWcgcHVsc2Ugd2lkdGgiOwogICAgeF9hdG4gICAgICAgICAgICAgICAgICAg
ID0+IDRbZEJdLCBoZWxwICJhdHRlbnVhdG9yIGZvciB4X3B1bHNlIjsKICAgIHhfcHVsc2UgICAgICAg
ICAgICAgICAgICA9PyB4XzkwX3dpZHRoICogKHhfYW5nbGUgLyA5MFtkZWddKSwgaGVscCAib2JzZXJ2
ZSA5MFtkZWddIHB1bHNlIjsKICAgIGNvbW1lbnRfNyAgICAgICAgICAgICAgICA9PyAiKioqIFB1bHNl
IERlbGF5ICoqKiI7CiAgICBpbml0aWFsX3dhaXQgICAgICAgICAgICAgPSAgMVtzXTsKICAgIHJwdF9t
aW4gICAgICAgICAgICAgICAgICA9ICB4X3BvaW50cyAqIGZpbHRlcl9saW1pdCAqIDMuNjRbdXNdICsg
MTBbbXNdOwogICAgcnB0X2RlZl90ZW1wICAgICAgICAgICAgID0gIGlmIHhfZG9tYWluID0gIkNhcmJv
bjEzIgogICAgICAgICAgICAgICAgICAgICAgICAgICAgICAgIHRoZW4gM1tzXQogICAgICAgICAgICAg
ICAgICAgICAgICAgICAgICAgIGVsc2UgNVtzXTsKICAgIHJkX2RlZl90ZW1wICAgICAgICAgICAgICA9
ICBpZiBycHRfZGVmX3RlbXAgLSB4X2FjcV90aW1lID4gMC4xW3NdCiAgICAgICAgICAgICAgICAgICAg
ICAgICAgICAgICAgdGhlbiBycHRfZGVmX3RlbXAgLSB4X2FjcV90aW1lCiAgICAgICAgICAgICAgICAg
ICAgICAgICAgICAgICAgZWxzZSAwLjFbc107CiAgICByZWxheGF0aW9uX2RlbGF5X2RlZmF1bHQgPSAg
aWYgeF9kb21haW4gPSAiUHJvdG9uIgogICAgICAgICAgICAgICAgICAgICAgICAgICAgICAgIHRoZW4g
NVtzXQogICAgICAgICAgICAgICAgICAgICAgICAgICAgICAgIGVsc2UgaWYgeF9kb21haW4gPSAiRmx1
b3JpbmUxOSIKICAgICAgICAgICAgICAgICAgICAgICAgICAgICAgICB0aGVuIDdbc10KICAgICAgICAg
ICAgICAgICAgICAgICAgICAgICAgICBlbHNlIGlmIHJwdF9kZWZfdGVtcCA+IHJwdF9taW4KICAgICAg
ICAgICAgICAgICAgICAgICAgICAgICAgICB0aGVuIHJkX2RlZl90ZW1wCiAgICAgICAgICAgICAgICAg
ICAgICAgICAgICAgICAgZWxzZSBpZiBycHRfbWluIC0geF9hY3FfdGltZSA+IDBbc10KICAgICAgICAg
ICAgICAgICAgICAgICAgICAgICAgICB0aGVuIHJwdF9taW4gLSB4X2FjcV90aW1lCiAgICAgICAgICAg
ICAgICAgICAgICAgICAgICAgICAgZWxzZSAwLjFbc107CiAgICByZWxheGF0aW9uX2RlbGF5ICAgICAg
ICAgPT4gNFtzXSwgaGVscCAiaW50ZXItcHVsc2UgZGVsYXkiOwogICAgcmVwZXRpdGlvbl90aW1lICAg
ICAgICAgID0/IHJlbGF4YXRpb25fZGVsYXkgKyB4X2FjcV90aW1lLCBoZWxwICJyZWxheGF0aW9uX2Rl
bGF5K3hfYWNxX3RpbWUiOwogICAgY29tbWVudF8yMDEgICAgICAgICAgICAgID0/ICIqKiogb2JzX2Rh
bnRlX3ByZXNhdHVyYXRpb24gKioqIjsKICAgIGRhbnRlX3ByZXNhdCAgICAgICAgICAgICA9PiBGQUxT
RSwgaGVscCAiVHJ1ZS9GYWxzZSBmb3Igb2JzX2RhbnRlX3ByZXNhdHVyYXRpb24iOwogICAgd2hlbiBk
YW50ZV9wcmVzYXQgZG8KICAgICAgICBkYW50ZV9vZmZzZXQgICAgICAgICAgICAgPT4geF9vZmZzZXQs
IGhlbHAgIm9mZnNldCBvZiBkYW50ZSBwcmVzYXR1cmF0aW9uIjsKICAgICAgICBkYW50ZV9wdWxzZSAg
ICAgICAgICAgICAgPT4gNFt1c10sIGhlbHAgInB1bHNlIHdpZHRoIG9mIGRhbnRlIHByZXNhdHVyYXRp
b24iOwogICAgICAgIGRhbnRlX2ludGVydmFsICAgICAgICAgICA9PiAwLjFbbXNdIC0gZGFudGVfcHVs
c2UsIGhlbHAgImludGVydmFsIG9mIGRhbnRlIHB1bHNlIHRyYWluIjsKICAgICAgICBkYW50ZTkwX3Rl
bXAgICAgICAgICAgICAgPSAgeDkwOwogICAgICAgIGRhbnRlYXRuX3RlbXAgICAgICAgICAgICA9ICB4
YXRuOwogICAgICAgIGRhbnRlX3RlbXAgICAgICAgICAgICAgICA9ICBkYW50ZV9wdWxzZSAvIChkYW50
ZV9wdWxzZSArIGRhbnRlX2ludGVydmFsKTsKICAgICAgICBkYW50ZV9hdG5fZGVmYXVsdCAgICAgICAg
PT8gZGFudGVhdG5fdGVtcCArIDIwW2RCXSAqIGxvZyAoOC4zW21zXSAqIGRhbnRlX3RlbXAgLyBkYW50
ZTkwX3RlbXApLCBoZWxwICJjYWxjdWxhdGUgYSB2YWx1ZSBvZiBCMT0zMEh6IjsKICAgICAgICBkYW50
ZV9hdHRlbnVhdG9yICAgICAgICAgPT4gZGFudGVfYXRuX2RlZmF1bHQsIDEwW2RCXS0+MTE5W2RCXSA6
IDEwLjBbbWRCXSwgaGVscCAiYXR0ZW51YXRvciBvZiBkYW50ZSBwcmVzYXR1cmF0aW9uIjsKICAgICAg
ICBwcm90b25fZnJlcSAgICAgICAgICAgICAgPSAgX2dldF9mcmVxKHhfZG9tYWluKTsKICAgICAgICBk
aWZmX29mZnNldCAgICAgICAgICAgICAgPSAgKGRhbnRlX29mZnNldCAtIHhfb2Zmc2V0KSAqIDFbTXBw
bS0xXSAqIHByb3Rvbl9mcmVxOwogICAgICAgIHBoc19zaGZ0ICAgICAgICAgICAgICAgICA9ICBkaWZm
X29mZnNldCAqIChkYW50ZV9wdWxzZSArIGRhbnRlX2ludGVydmFsKSAqIDM2MDsKICAgICAgICBwaGFz
ZV9kYW50ZSAgICAgICAgICAgICAgPSAgezB9OwogICAgZW5kIHdoZW47CiAgICBjb21tZW50XzIwMiAg
ICAgICAgICAgICAgPT8gIioqKiBpcnJfIHByZXNhdHVyYXRpb24gJiBob21vIHNwaW4gZGVjb3VwbGlu
ZyAqKioiOwogICAgaXJyX21vZGUgICAgICAgICAgICAgICAgID0+ICJPZmYiLCAoIk9mZiIsICJQcmVz
YXR1cmF0aW9uIiwgIkhvbW8gRGVjb3VwbGUiKSwgaGVscCAiU2VsZWN0IFByZXNhdHVyYXRpb24gb3Ig
SG9tbyBEZWNvdXBsZSI7CiAgICB3aGVuIGlycl9tb2RlID0gIkhvbW8gRGVjb3VwbGUiIGRvCiAgICAg
ICAgbm90ZV9pcnJfaG9tb2RlYyAgICAgICAgID0/ICJTZXQgW2ZpbHRlcl9saW1pdCA9IDItNF0gaW4g
dGhlIEhlYWRlciBwYXJhbWV0ZXJzIjsKICAgIGVuZCB3aGVuOwogICAgd2hlbiBpcnJfbW9kZSAvPSAi
T2ZmIiBkbwogICAgICAgIGlycl9kb21haW4gICAgICAgICAgICAgICA9PyB4X2RvbWFpbiwgaGVscCAi
bnVjbGV1cyBvZiBpcnIgcHJlc2F0dXJhdGlvbiBvciBob21vX2RlY291cGxpbmciOwogICAgICAgIGly
cl9vZmZzZXQgICAgICAgICAgICAgICA9PiA1W3BwbV0sIGhlbHAgIm9mZnNldCBvZiBpcnIgcHJlc2F0
dXJhdGlvbiBvciBob21vX2RlY291cGxpbmciOwogICAgICAgIGlycjkwX3RlbXAgICAgICAgICAgICAg
ICA9ICB4OTA7CiAgICAgICAgaXJyYXRuX3RlbXAgICAgICAgICAgICAgID0gIHhhdG47CiAgICAgICAg
aXJyX2F0bl9kZWZhdWx0ICAgICAgICAgID0/IGlycmF0bl90ZW1wICsgMjBbZEJdICogbG9nICg4LjNb
bXNdIC8gaXJyOTBfdGVtcCksIGhlbHAgImNhbGN1bGF0ZSBhIHZhbHVlIG9mIEIxPTMwSHoiOwogICAg
ICAgIGlycl9hdHRlbnVhdG9yICAgICAgICAgICA9PiBpcnJfYXRuX2RlZmF1bHQsIDEwW2RCXS0+MTE5
W2RCXSA6IDEwLjBbbWRCXSwgaGVscCAiYXR0ZW51YXRvciBvZiBpcnIgcHJlc2F0dXJhdGlvbiBvciBo
b21vX2RlY291cGxpbmciOwogICAgZW5kIHdoZW47CiAgICBjb21tZW50XzIwMyAgICAgICAgICAgICAg
PT8gIioqKiB0cmlfIHByZXNhdHVyYXRpb24gJiBob21vIHNwaW4gZGVjb3VwbGluZyAqKioiOwogICAg
dHJpX21vZGUgICAgICAgICAgICAgICAgID0+ICJPZmYiLCAoIk9mZiIsICJQcmVzYXR1cmF0aW9uIiwg
IkhvbW8gRGVjb3VwbGUiKSwgaGVscCAiU2VsZWN0IFByZXNhdHVyYXRpb24gb3IgSG9tbyBEZWNvdXBs
ZSI7CiAgICB3aGVuIHRyaV9tb2RlID0gIkhvbW8gRGVjb3VwbGUiIGRvCiAgICAgICAgbm90ZV90cmlf
aG9tb2RlYyAgICAgICAgID0/ICJTZXQgW2ZpbHRlcl9saW1pdCA9IDItNF0gaW4gdGhlIEhlYWRlciBw
YXJhbWV0ZXJzIjsKICAgIGVuZCB3aGVuOwogICAgd2hlbiB0cmlfbW9kZSAvPSAiT2ZmIiBkbwogICAg
ICAgIHRyaV9kb21haW4gICAgICAgICAgICAgICA9PyB4X2RvbWFpbiwgaGVscCAibnVjbGV1cyBvZiB0
cmkgcHJlc2F0dXJhdGlvbiBvciBob21vX2RlY291cGxpbmciOwogICAgICAgIHRyaV9vZmZzZXQgICAg
ICAgICAgICAgICA9PiA1W3BwbV0sIGhlbHAgIm9mZnNldCBvZiB0cmkgcHJlc2F0dXJhdGlvbiBvciBo
b21vX2RlY291cGxpbmciOwogICAgICAgIHRyaTkwX3RlbXAgICAgICAgICAgICAgICA9ICB4OTA7CiAg
ICAgICAgdHJpYXRuX3RlbXAgICAgICAgICAgICAgID0gIHhhdG47CiAgICAgICAgdHJpX2F0bl9kZWZh
dWx0ICAgICAgICAgID0/IHRyaWF0bl90ZW1wICsgMjBbZEJdICogbG9nICg4LjNbbXNdIC8gdHJpOTBf
dGVtcCksIGhlbHAgImNhbGMudmFsdWUgb2YgQjE9MzBIeiI7CiAgICAgICAgdHJpX2F0dGVudWF0b3Ig
ICAgICAgICAgID0+IHRyaV9hdG5fZGVmYXVsdCwgMTBbZEJdLT4xMTlbZEJdIDogMTAuMFttZEJdLCBo
ZWxwICJhdHRlbnVhdG9yIG9mIHRyaSBwcmVzYXR1cmF0aW9uIG9yIGhvbW9fZGVjb3VwbGluZyI7CiAg
ICBlbmQgd2hlbjsKICAgIGNvbW1lbnRfMTExICAgICAgICAgICAgICA9PyAiKioqIHByZXNhdF90aW1l
ICoqKiI7CiAgICBwcmVzYXRfdGltZV9mbGFnICAgICAgICAgPT4gRkFMU0UsIGhlbHAgInNlbGVjdCBU
UlVFIG9yIEZBTFNFIGZvciB1c2luZyBwcmVzYXRfdGltZSI7CiAgICB3aGVuIHByZXNhdF90aW1lX2Zs
YWcgZG8KICAgICAgICBwcmVzYXRfdGltZV90ZW1wICAgICAgICAgPT4gcmVsYXhhdGlvbl9kZWxheSwg
aGVscCAicHJlc2F0dXJhdGlvbl90aW1lIDw9IHJlbGF4YXRpb25fZGVsYXkiOwogICAgZW5kIHdoZW47
CiAgICBwcmVzYXRfdGltZSAgICAgICAgICAgICAgPT8gaWYgcmVsYXhhdGlvbl9kZWxheSA+IHByZXNh
dF90aW1lX3RlbXAKICAgICAgICAgICAgICAgICAgICAgICAgICAgICAgICB0aGVuIHByZXNhdF90aW1l
X3RlbXAKICAgICAgICAgICAgICAgICAgICAgICAgICAgICAgICBlbHNlIHJlbGF4YXRpb25fZGVsYXk7
CiAgICByZWxheGF0aW9uX2RlbGF5X2NhbGMgICAgPSAgcmVsYXhhdGlvbl9kZWxheSAtIHByZXNhdF90
aW1lOwogICAgZGFudGVfbG9vcCAgICAgICAgICAgICAgID0gIGxvd2VyIChwcmVzYXRfdGltZSAvICgx
MDAgKiAoZGFudGVfcHVsc2UgKyBkYW50ZV9pbnRlcnZhbCkpKSwgaGVscCAicmVhbCBsb29wIG51bWJl
ci8xMDAiOwogICAgZGVhZF90aW1lICAgICAgICAgICAgICAgID0gIGlmIG5vdCBhdXRvX2R3ZWxsCiAg
ICAgICAgICAgICAgICAgICAgICAgICAgICAgICAgdGhlbiAwLjIgLyB4X3N3ZWVwCiAgICAgICAgICAg
ICAgICAgICAgICAgICAgICAgICAgZWxzZSAwW3VzXTsKICAgIGRlbGF5ICAgICAgICAgICAgICAgICAg
ICA9ICBpZiBub3QgYXV0b19kd2VsbAogICAgICAgICAgICAgICAgICAgICAgICAgICAgICAgIHRoZW4g
MC44IC8geF9zd2VlcAogICAgICAgICAgICAgICAgICAgICAgICAgICAgICAgIGVsc2UgMFt1c107CiAg
ICBwaGFzZSAgICAgICAgICAgICAgICAgICAgPSAgezAsIDkwLCAyNzAsIDIoMTgwKSwgMjcwLCA5MCwg
MH07CiAgICBwaGFzZV9hY3EgICAgICAgICAgICAgICAgPSAgezAsIDkwLCAyNzAsIDIoMTgwKSwgMjcw
LCA5MCwgMH07CiAgICBtb2R1bGVfY29uZmlnICAgICAgICAgICAgPSAgaWYgaXJyX21vZGUgPSAiSG9t
byBEZWNvdXBsZSIKICAgICAgICAgICAgICAgICAgICAgICAgICAgICAgICB0aGVuIGlmIHRyaV9tb2Rl
ID0gIkhvbW8gRGVjb3VwbGUiCiAgICAgICAgICAgICAgICAgICAgICAgICAgICAgICAgICAgICB0aGVu
ICJpcnIudGltZV9zaGFyZSB0cmkudGltZV9zaGFyZSBvYnMuYmxhbmtfaW5oaWJpdCBhbnlfc2FtcGxl
IgogICAgICAgICAgICAgICAgICAgICAgICAgICAgICAgICAgICAgZWxzZSAiaXJyLnRpbWVfc2hhcmUg
b2JzLmJsYW5rX2luaGliaXQgYW55X3NhbXBsZSIKICAgICAgICAgICAgICAgICAgICAgICAgICAgICAg
ICBlbHNlIGlmIHRyaV9tb2RlID0gIkhvbW8gRGVjb3VwbGUiCiAgICAgICAgICAgICAgICAgICAgICAg
ICAgICAgICAgdGhlbiAidHJpLnRpbWVfc2hhcmUgb2JzLmJsYW5rX2luaGliaXQgYW55X3NhbXBsZSIK
ICAgICAgICAgICAgICAgICAgICAgICAgICAgICAgICBlbHNlICJhbnlfc2FtcGxlIjsKYmVnaW4KICAg
IGluaXRpYWxfd2FpdDsKICAgIHJlbGF4YXRpb25fZGVsYXlfY2FsYzsKICAgIHdoZW4gaXJyX21vZGUg
Lz0gIk9mZiIgZG8KICAgICAgICBvbiAoSVJSLkdBVEUsIElSUi5QSFMuMCwgSVJSLkFUTi5pcnJfYXR0
ZW51YXRvcik7CiAgICBlbmQgd2hlbjsKICAgIHdoZW4gdHJpX21vZGUgLz0gIk9mZiIgZG8KICAgICAg
ICBvbiAoVFJJLkdBVEUsIFRSSS5QSFMuMCwgVFJJLkFUTi50cmlfYXR0ZW51YXRvcik7CiAgICBlbmQg
d2hlbjsKICAgIG9ic19wcmVzYXRfdGltZSggZGFudGVfcHJlc2F0LCBkYW50ZV9sb29wLCBkYW50ZV9w
dWxzZSwgZGFudGVfaW50ZXJ2YWwsIHBoYXNlX2RhbnRlLCBwaHNfc2hmdCwgZGFudGVfYXR0ZW51YXRv
ciwgcHJlc2F0X3RpbWUgKTsKICAgIHdoZW4gaXJyX21vZGUgLz0gIk9mZiIgZG8KICAgICAgICBvZmYg
SVJSLkdBVEU7CiAgICBlbmQgd2hlbjsKICAgIHdoZW4gdHJpX21vZGUgLz0gIk9mZiIgZG8KICAgICAg
ICBvZmYgVFJJLkdBVEU7CiAgICBlbmQgd2hlbjsKICAgIDFbdXNdOwogICAgeF9wdWxzZSwgKE9CUy5H
QVRFLCBPQlMuUEhTLnBoYXNlLCBPQlMuQVROLnhfYXRuKTsKICAgIGFjcSggZGVhZF90aW1lLCBkZWxh
eSwgcGhhc2VfYWNxICk7CmVuZCBwdWxzZTsKAA8AAAABAAAAMAAAAAAAAAAhAAAAwg8AAAAAKyoAAAAt
AAArKgAAAAIAACcdAAAAFkFDVFVBTF9TVEFSVF9USU1FU1RBTVAAACcdAAAAFDI2LU1BUi0yMDI1IDEz
OjIzOjExAAArKgAAAAIAACcdAAAACVRJTUVfWk9ORQAAJx0AAAARR01UIFN0YW5kYXJkIFRpbWUAACsq
AAAAAgAAJx0AAAAQUFJPQkVfQVRUUklCVVRFUwAAJx0AAAAiNW1tIEJyb2FkYmFuZCBHcmFkaWVudCBB
dXRvdHVuYWJsZQAAKyoAAAACAAAnHQAAAAtQUk9CRV9ESUFMUwAAKyoAAAACAAArKgAAAAgAACcdAAAA
A0hGMQAAJx0AAAADMUhzAAAnHQAAAARUVU5FAAAnGgAAAAEAABWKAAAnHQAAAAVNQVRDSAAAJxoAAAAB
AAAWkAAAJx0AAAAFSURMRVIAACcaAAAAAQAACFMAACsqAAAABgAAJx0AAAADTEYxAAAnHQAAAAMxM0MA
ACcdAAAABFRVTkUAACcaAAAAAQAABa4AACcdAAAABU1BVENIAAAnGgAAAAEAAASDAAArKgAAAAIAACcd
AAAADVJFRkxFQ1RfTEVWRUwAACsqAAAAAQAAKyoAAAAFAAAnHQAAAANIRjEAACcdAAAAAzFIcwAAJxsA
AAACQDOAAAAAAAAAAAgBBAgAAAgAAAgAAAgAAAAAJxoAAAABAAD//wAAJxoAAAABAAAAIQAAKyoAAAAC
AAAnHQAAAAxMQVNUXzFEX1NISU0AACcdAAAAeTEsNTUuNDQsMC4yNyxIb21vc3BvaWwsMkgsQkVOWkVO
RS1ENixaMSZaMiZaMyZaNCZaNSZaNiwyLDMsMywwLDkwW2RlZ10sMltzXSw0NiwxLDMxLjRbJV0sNzAu
NlslXSwwLDAsNFttc10sMC4yW3VzXSwwLjFbc10AACsqAAAAAgAAJx0AAAAOREVDSU1BVElPTl9SRUcA
ACcdAAAAEnI6IDE2NiggMTY1KSxnOiAzNwAAKyoAAAACAAAnHQAAAAdWRVJTSU9OAAAnHQAAABM2LjIg
W1dpbmRvd3MgLSB4ODZdAAArKgAAAAIAACcdAAAAD0VYUEVSSU1FTlRfUEFUSAAAJx0AAABYYzpcUHJv
Z3JhbSBGaWxlc1xKRU9MXENvbnRyb2wgNi4yLjAuYXBwXENvbnRlbnRzXFJlc291cmNlc1xnbG9iYWxc
ZXhwZXJpbWVudHNccHJvdG9uLmp4cAAAKyoAAAACAAAnHQAAAAZHRVRfOTAAACcdAAAAG3B1bHNlX3Nl
cnZpY2U6OmdldF85MF92YWx1ZQAAKyoAAAACAAAnHQAAAAdHRVRfQVROAAAnHQAAABxwdWxzZV9zZXJ2
aWNlOjpnZXRfYXRuX3ZhbHVlAAArKgAAAAIAACcdAAAACEdFVF9GUkVRAAAnHQAAAB1wdWxzZV9zZXJ2
aWNlOjpnZXRfZnJlcV92YWx1ZQAAKyoAAAACAAAnHQAAAAhHRVRfU1BJTgAAJx0AAAAXcHVsc2Vfc2Vy
dmljZTo6Z2V0X3NwaW4AACsqAAAAAgAAJx0AAAAJR0VUX0dBTU1BAAAnHQAAABhwdWxzZV9zZXJ2aWNl
OjpnZXRfZ2FtbWEAACsqAAAAAgAAJx0AAAASR0VUX1ZBTFVFX09GX0ZJRUxEAAAnHQAAACFwdWxzZV9z
ZXJ2aWNlOjpnZXRfdmFsdWVfb2ZfZmllbGQAACsqAAAAAgAAJx0AAAATR0VUX1BST0JFX1BBUkFNRVRF
UgAAJx0AAAAicHJvYmVfc2VydmljZTo6Z2V0X3Byb2JlX3BhcmFtZXRlcgAAKyoAAAACAAAnHQAAAAxH
RVRfU19NUEFSQU0AACcdAAAAG3B1bHNlX3NlcnZpY2U6OmdldF9zX21wYXJhbQAAKyoAAAACAAAnHQAA
AAxHRVRfRF9NUEFSQU0AACcdAAAAG3B1bHNlX3NlcnZpY2U6OmdldF9kX21wYXJhbQAAKyoAAAACAAAn
HQAAAAlDT01NRU5UXzcAACcdAAAAEyoqKiBQdWxzZSBEZWxheSAqKioAACsqAAAAAgAAJx0AAAALQ09N
TUVOVF8yMDEAACcdAAAAHyoqKiBvYnNfZGFudGVfcHJlc2F0dXJhdGlvbiAqKioAACsqAAAAAgAAJx0A
AAALQ09NTUVOVF8yMDIAACcdAAAAMSoqKiBpcnJfIHByZXNhdHVyYXRpb24gJiBob21vIHNwaW4gZGVj
b3VwbGluZyAqKioAACsqAAAAAgAAJx0AAAALQ09NTUVOVF8yMDMAACcdAAAAMSoqKiB0cmlfIHByZXNh
dHVyYXRpb24gJiBob21vIHNwaW4gZGVjb3VwbGluZyAqKioAACsqAAAAAgAAJx0AAAALQ09NTUVOVF8x
MTEAACcdAAAAEyoqKiBwcmVzYXRfdGltZSAqKioAACsqAAAAAgAAJx0AAAAFUEhBU0UAACsqAAAACAAA
JxsAAAABAAAAAAAACAAACAAACAAACAAACAAAAAAnGwAAAAEAAABaAAAIAAAIAAAIAAAIAAAIAAAAACcb
AAAAAQAAAQ4AAAgAAAgAAAgAAAgAAAgAAAAAJxsAAAABAAAAtAAACAAACAAACAAACAAACAAAAAAnGwAA
AAEAAAC0AAAIAAAIAAAIAAAIAAAIAAAAACcbAAAAAQAAAQ4AAAgAAAgAAAgAAAgAAAgAAAAAJxsAAAAB
AAAAWgAACAAACAAACAAACAAACAAAAAAnGwAAAAEAAAAAAAAIAAAIAAAIAAAIAAAIAAAAACsqAAAAAgAA
Jx0AAAAJUEhBU0VfQUNRAAArKgAAAAgAACcbAAAAAQAAAAAAAAgAAAgAAAgAAAgAAAgAAAAAJxsAAAAB
AAAAWgAACAAACAAACAAACAAACAAAAAAnGwAAAAEAAAEOAAAIAAAIAAAIAAAIAAAIAAAAACcbAAAAAQAA
ALQAAAgAAAgAAAgAAAgAAAgAAAAAJxsAAAABAAAAtAAACAAACAAACAAACAAACAAAAAAnGwAAAAEAAAEO
AAAIAAAIAAAIAAAIAAAIAAAAACcbAAAAAQAAAFoAAAgAAAgAAAgAAAgAAAgAAAAAJxsAAAABAAAAAAAA
CAAACAAACAAACAAACAAAAAArKgAAAAIAACcdAAAADVBVTFNFX0lOX0ZJTEUAACsqAAAAAgAAKyoAAAAH
AAAnHQAAAANIRjEAACcdAAAAAzFIcwAAKyoAAAACAAAnHQAAAAJIaQAAKyoAAAACAAAnGwAAAAEAAABz
AAAKARwIAAAIAAAIAAAIAAAAACcbAAAAAkA91wo9cKPXAAAIASMIAAAIAAAIAAAIAAAAACsqAAAAAgAA
Jx0AAAACTG8AACsqAAAAAgAAJxsAAAABAAAAcwAACgEcCAAACAAACAAACAAAAAAnGwAAAAJAPdcKPXCj
1wAACAEjCAAACAAACAAACAAAAAArKgAAAAIAACcdAAAABFNvZnQAACsqAAAAAgAAJxsAAAABAAAnEAAA
CgEcCAAACAAACAAACAAAAAAnGwAAAAJATnXjU/fO2QAACAEjCAAACAAACAAACAAAAAArKgAAAAIAACcd
AAAABFNwaW4AACsqAAAAAgAAJxsAAAABAAAAGQAACgEcCAAACAAACAAACAAAAAAnGwAAAAJAMJYEGJN0
vAAACAEjCAAACAAACAAACAAAAAArKgAAAAIAACcdAAAABlNxdWFyZQAAKyoAAAACAAAnGwAAAAJAF3rh
R64UewAACgEcCAAACAAACAAACAAAAAAnGwAAAAEAAAAEAAAIASMIAAAIAAAIAAAIAAAAACsqAAAABAAA
Jx0AAAAETE9DSwAAJx0AAAACMkgAACsqAAAAAgAAJx0AAAAEU29mdAAAKyoAAAACAAAnGwAAAAEAATiA
AAAKARwIAAAIAAAIAAAIAAAAACcbAAAAAkBOmZmZmZmaAAAIASMIAAAIAAAIAAAIAAAAACsqAAAAAgAA
Jx0AAAAGU3F1YXJlAAArKgAAAAIAACcbAAAAAQAAAHgAAAoBHAgAAAgAAAgAAAgAAAAAJxsAAAACQCkA
AAAAAAAAAAgBIwgAAAgAAAgAAAgAAAAAKyoAAAACAAAnHQAAAA1KT0IuVklTVUFMSVpFAAAnJQAAAAAA
ACsqAAAAAgAAJx0AAAAJVklTVUFMSVpFAAAnJQAAAAAAACsqAAAAAgAAJx0AAAAKSk9CLkZPTERFUgAA
Jx0AAAAaTGlkZGxlX1NcZGF0YVxuMTY2MDFyc1xubXIAACsqAAAAAgAAJx0AAAAGRk9MREVSAAAnHQAA
ABpMaWRkbGVfU1xkYXRhXG4xNjYwMXJzXG5tcgAAKyoAAAACAAAnHQAAAA5TQU1QTEUuQ09NTUVOVAAA
Jx0AAAATVElQU0lQICsgNEtDOCBjcnVkZQAAKyoAAAACAAAnHQAAAAdDT01NRU5UAAAnHQAAABNUSVBT
SVAgKyA0S0M4IGNydWRlAAArKgAAAAIAACcdAAAAFFNBTVBMRS5HUkFESUVOVCBTSElNAAAnJQAAAAEA
ACsqAAAAAgAAJx0AAAANR1JBRElFTlQgU0hJTQAAJyUAAAABAAArKgAAAAIAACcdAAAAE1NBTVBMRS5M
QVNUIFNISU1NRUQAACcdAAAAFDI2LU1BUi0yMDI1IDEzOjIyOjQwAAArKgAAAAIAACcdAAAADExBU1Qg
U0hJTU1FRAAAJx0AAAAUMjYtTUFSLTIwMjUgMTM6MjI6NDAAACsqAAAAAgAAJx0AAAASU0FNUExFLlBS
RVBBUkFUSU9OAAAnJQAAAAEAACsqAAAAAgAAJx0AAAALUFJFUEFSQVRJT04AACclAAAAAQAAKyoAAAAC
AAAnHQAAABFNRVRIT0QuRk9SQ0VfVFVORQAAJyUAAAAAAAArKgAAAAIAACcdAAAACkZPUkNFX1RVTkUA
ACclAAAAAAAAKyoAAAACAAAnHQAAAAxFWFAuRklMRU5BTUUAACcdAAAAF1NUTC1SUzE2My0xX1BST1RP
Tl9XSURFAAArKgAAAAIAACcdAAAACEZJTEVOQU1FAAAnHQAAABdTVEwtUlMxNjMtMV9QUk9UT05fV0lE
RQAAKyoAAAACAAAnHQAAABNFWFAuUFJPVE9OLkZJTEVOQU1FAAAnHQAAABdTVEwtUlMxNjMtMV9QUk9U
T05fV0lERQAAKyoAAAACAAAnHQAAAA9QUk9UT04uRklMRU5BTUUAACcdAAAAF1NUTC1SUzE2My0xX1BS
T1RPTl9XSURFAAArKgAAAAIAACcdAAAADUVORF9USU1FU1RBTVAAACcdAAAAFDI2LU1BUi0yMDI1IDEz
OjI0OjUxAAAAAAAAAgAAAJAAAABzZXhwIDogMC4yNDUwMVtIel0gOiAwLjBbc107dHJhcGV6b2lkIDog
MFslXSA6IDBbJV0gOiA4MFslXSA6IDEwMFslXTt6ZXJvZmlsbCA6IDIgOiBUUlVFO2ZmdCA6IDEgOiBU
UlVFIDogVFJVRTttYWNoaW5lcGhhc2U7cHBtO1tkaXNwbGF5L3BoYXNlXTsAAAAAAAAAAAIAAACQAAAA
c2V4cCA6IDAuMjQ1MDFbSHpdIDogMC4w
##$PARAMETER FILE=	(header, BASE64, //nasr.man.ac.uk/epsrss$/snapped/replicated/NMR/Liddle_S/data/n16601rs/nmr/STL-RS163-1_PROTON__WIDE_FT-1-1.jdf, 0)
SkVPTC5OTVIBAQACAYABGQECAwQFBgcIAwAAAAAAAAABGgAAAAAAAAAAAAAAAAAAU1RMLVJTMTYzLTEA
AAAAAAAAAAAAAAAAAAAAAAAAAAAAAAAAAAAAAAAAAAAAAAAAAAAAAAAAAAAAAAAAAAAAAAAAAAAAAAAA
AAAAAAAAAAAAAAAAAAAAAAAAAAAAAAAAAAAAAAAAAAAAAAAAAAAAAAAAAAAAAAAAAAAAAAAAAAAACAAA
AAAAAQAAAAEAAAABAAAAAQAAAAEAAAABAAAAAQAAzM0AAAAAAAAAAAAAAAAAAAAAAAAAAAAAAAAAAAAA
AAczMgAAAAAAAAAAAAAAAAAAAAAAAAAAAAAAAAAAAABAWR0yiUhwvAAAAAAAAAAAAAAAAAAAAAAAAAAA
AAAAAAAAAAAAAAAAAAAAAAAAAAAAAAAAAAAAAAAAAAAAAAAAwFkdKrAoKD4AAAAAAAAAAAAAAAAAAAAA
AAAAAAAAAAAAAAAAAAAAAAAAAAAAAAAAAAAAAAAAAAAAAAAAAAAAAEZ6jshGeo8Yc2NjAAAAAAAAAAAA
AAAAAAAAAAAAAAAAAAAAAAAAAAAAAAAAAAAAAAAAAAAAAAAAAAAAAAAAAAAAAAAAAAAAAAAAAAAAAAAA
AAAAAAAAAAAAAAAAAAAAAAAAAAAAAAAAAAAAAAAAAAAAAAAAAAAAAAAAAAAAAAAAAAAAAAAAAAAAAAAA
AAAAAAAAAAAAAAAAbjE2NjAxcnMAAAAAAAAAAAAAAAAAAAAAAAAAAAAAAAAAAAAAAAAAAAAAAAAAAAAA
AAAAAAAAAAAAAAAAAAAAAAAAAAAAAAAAAAAAAAAAAAAAAAAAAAAAAAAAAAAAAAAAAAAAAAAAAAAAAAAA
AAAAAAAAAAAAAAAAAAAAAAAAAABUSVBTSVAgKyA0S0M4IGNydWRlAAAAAAAAAAAAAAAAAAAAAAAAAAAA
AAAAAAAAAAAAAAAAAAAAAAAAAAAAAAAAAAAAAAAAAAAAAAAAAAAAAAAAAAAAAAAAAAAAAAAAAAAAAAAA
AAAAAAAAAAAAAAAAAAAAAAAAAAAAAAAAAAAAAFByb3RvbgAAAAAAAAAAAAAAAAAAAAAAAAAAAAAAAAAA
AAAAAAAAAAAAAAAAAAAAAAAAAAAAAAAAAAAAAAAAAAAAAAAAAAAAAAAAAAAAAAAAAAAAAAAAAAAAAAAA
AAAAAAAAAAAAAAAAAAAAAAAAAAAAAAAAAAAAAAAAAAAAAAAAAAAAAAAAAAAAAAAAAAAAAAAAAAAAAAAA
AAAAAAAAAAAAAAAAAAAAAAAAAAAAAAAAAAAAAAAAAAAAAAAAAAAAAAAAAAAAAAAAAAAAAAAAAAAAAAAA
AAAAAAAAAAAAAAAAAAAAAAAAAAAAAAAAAAAAAAAAAAAAAAAAAAAAAAAAAABAePyD4nJZFwAAAAAAAAAA
AAAAAAAAAAAAAAAAAAAAAAAAAAAAAAAAAAAAAAAAAAAAAAAAAAAAAAAAAAAAAAAAAAAAAAAAAAAAAAAA
AAAAAAAAAAAAAAAAAAAAAAAAAAAAAAAAAAAAAAAAAAAAAAAAAAAAAAAAAAAAAAAAAAAAAAAAAAAAAAAA
AAAAgAAAAAAAAAAAAAAFUAAAORAAAD5gAAA+YAAAPmAAAD5gAAA+YAAAPmAAAD5gAAA+YAAAAAAAAAAA
AAAAAAAAAAAAAAAAAAAAAAAAAAAAAAAAAABAAAAAAAAAgAAAAAAAAACAQAAAADXgAAAAAACAdeAAAAAA
AAAAAACAdgAAAAAAAAAAAAAAAAAAAAAAAAAAAAAAAAAAAAAAAAAAAEAAAAAAAAAA4wAAAAA5AAAZAwUA
AAABHAAAAAAAAAAAoe80uv///z8AAAAAAAAAAAIAAABERUxBWV9PRl9TVEFSVCAgICAgICAgICAgICAg
GQQFAAAAAAAAAAAAAAAAAD9iRUIAAAAAAAAAAAAAAAABAAAAQUNUVUFMX1NUQVJUX1RJTUUgICAgICAg
ICAgIAMFBQAAAAAAAAAAAAAAAAAyNi1NQVItMjAyNSAxMzoyAAAAAEFDVFVBTF9TVEFSVF9USU1FU1RB
TVAgICAgICADBgUAAAAAAAAAAAAAAAAAR01UIFN0YW5kYXJkIFRpbQAAAABUSU1FX1pPTkUgICAgICAg
ICAgICAgICAgICAgAwArAAAAAAAAAAAAAAAAADVtbSBCcm9hZGJhbmQgR3IAAAAAUFJPQkVfQVRUUklC
VVRFUyAgICAgICAgICAgIBkKCwAAAAAAAAAAAAAAAABIRiAgICAgICAgICAgICAgAAAAAFBST0JFX0RJ
QUxTICAgICAgICAgICAgICAgICAZCwsAAAAAAAAAAAAAAAAASEYgICAgICAgICAgICAgIAAAAABSRUZM
RUNUX0xFVkVMICAgICAgICAgICAgICAgGQwNAAAAAAAAAAAAAAAAADEsNTUuNDQsMC4yNyxIb20AAAAA
bGFzdF8xZF9zaGltICAgICAgICAgICAgICAgIBkAAgAAAAEcAAAAAAAAAADxaOOItfjUPgAAAAAAAAAA
AgAAAFBST0JFX1JFQ09WRVJZICAgICAgICAgICAgICADAQIAAAABHAAAAAAAAAAAje21oPfGwD4AAAAA
AAAAAAIAAABCTEFOS0lORyAgICAgICAgICAgICAgICAgICAgGQAgAAAAAAAAAAAAAAAAABAAAAAAAAAA
AAAAAAAAAAABAAAAU0NBTlMgICAgICAgICAgICAgICAgICAgICAgIBkBIAAAAAAAAAAAAAAAAAABAAAA
AAAAAAAAAAAAAAAAAQAAAE1PRF9SRVRVUk4gICAgICAgICAgICAgICAgICAZAiAAAAAAAAAAAAAAAAAA
EAAAAAAAAAAAAAAAAAAAAAEAAABUT1RBTF9TQ0FOUyAgICAgICAgICAgICAgICAgGQogAAAAAAAAAAAA
AAAAAFkgAwAAAAAAAAAAAAAAAAABAAAAWF9QT0lOVFMgICAgICAgICAgICAgICAgICAgIBkTIAAAAAAA
AAAAAAAAAAAAAAAAAAAAAAAAAAAAAAAAAQAAAFhfUFJFU0NBTlMgICAgICAgICAgICAgICAgICAZAAQA
AAAAAAAAAAAAAAAAUHJvdG9uICAgICAgICAgIAAAAABYX0RPTUFJTiAgICAgICAgICAgICAgICAgICAg
GQACAAAAARoAAAAAAAAAAAAAAAAAAAAAAAAAAAAAAAACAAAAWF9PRkZTRVQgICAgICAgICAgICAgICAg
ICAgIBkAAwAAAAENAAAAAAAAAAD+1GA2MdS3QQAAAAAAAAAAAgAAAFhfRlJFUSAgICAgICAgICAgICAg
ICAgICAgICAZAAEAAAABDQAAAAAAAAAAEHDrsxmD+EAAAAAAAAAAAAIAAABYX1NXRUVQICAgICAgICAg
ICAgICAgICAgICAgGQABAAAAAQ0AAAAAAAAAANqM748UnPNAAAAAAAAAAAACAAAAWF9TV0VFUF9DTElQ
UEVEICAgICAgICAgICAgIBkJAQAAAAENAAAAAAAAAACT4aS2o1zfPwAAAAAAAAAAAgAAAFhfUkVTT0xV
VElPTiAgICAgICAgICAgICAgICAZCQQAAAAAAAAAAAAAAAAAUHJvdG9uICAgICAgICAgIAAAAABJUlJf
RE9NQUlOICAgICAgICAgICAgICAgICAgGQkCAAAAARoAAAAAAAAAAAAAAAAAABRAAAAAAAAAAAACAAAA
SVJSX09GRlNFVCAgICAgICAgICAgICAgICAgIBkJAwAAAAENAAAAAAAAAAD+1GA2MdS3QQAAAAAAAAAA
AgAAAElSUl9GUkVRICAgICAgICAgICAgICAgICAgICAZCgQAAAAAAAAAAAAAAAAAUHJvdG9uICAgICAg
ICAgIAAAAABUUklfRE9NQUlOICAgICAgICAgICAgICAgICAgGQoCAAAAARoAAAAAAAAAAAAAAAAAABRA
AAAAAAAAAAACAAAAVFJJX09GRlNFVCAgICAgICAgICAgICAgICAgIBkKAwAAAAENAAAAAAAAAAD+1GA2
MdS3QQAAAAAAAAAAAgAAAFRSSV9GUkVRICAgICAgICAgICAgICAgICAgICAZCwIAAAABHAAAAAAAAAAA
qm5Hm1dTAEAAAAAAAAAAAAIAAABYX0FDUV9EVVJBVElPTiAgICAgICAgICAgICAgGQEFAAAAAAAAAAAA
AAAAAFRSVUUgICAgICAgICAgICAAAAAARElHSVRBTF9GSUxURVIgICAgICAgICAgICAgIBkCBQAAAAAA
AAAAAAAAAAAGAAAAAAAAAAAAAAAAAAAAAQAAAEZJTFRFUl9GQUNUT1IgICAgICAgICAgICAgICAZCBMA
AAAAAAAAAAAAAAAABAAAAAAAAAAAAAAAAAAAAAEAAABBRl9WRVJTSU9OICAgICAgICAgICAgICAgICAg
AwwCAAAAAAAAAAAAAAAAAHI6IDE2NiggMTY1KSxnOiAAAAAAREVDSU1BVElPTl9SRUcgICAgICAgICAg
ICAgIBkIEwAAACEcAAAAAAAAAAB7FK5H4XoXQAAAAAAAAAAAAgAAAFg5MCAgICAgICAgICAgICAgICAg
ICAgICAgICAZBQUAAAABHAAAAAAAAAAALlfcCw4n1z4AAAAAAAAAAAIAAABBQ1FfREVMQVkgICAgICAg
ICAgICAgICAgICAgGQYFAAAAAAAAAAAAAAAAAE5QICAgICAgICAgICAgICAAAAAARElHSVRBTF9GSUxU
RVJfU1RBVFVTICAgICAgIBllAgAAAAAAAAAAAAAAAABGQUxTRSAgICAgICAgICAgAAAAAENMSVBQRUQg
ICAgICAgICAgICAgICAgICAgICADCRMAAAAAAAAAAAAAAAAAAAAAAAAAAAAAAAAAAAAAAAIAAABhZl9k
ZWxheV9yYXRpbyAgICAgICAgICAgICAgAw0NAAAAAAAAAAAAAAAAAEFVVE9TSElNIE9GRiAgICAAAAAA
YXV0b3NoaW1fbW9kZSAgICAgICAgICAgICAgIAMACgAAAAAAAAAAAAAAAAAAAAAAAADwPwAAAAAAAAAA
AgAAAGJ1ZmZlcl9sb29wICAgICAgICAgICAgICAgICADAQoAAAAAAAAAAAAAAAAAAAAAAAAA8D8AAAAA
AAAAAAIAAABidWZmZXJfbG9vcF9pbmRleCAgICAgICAgICAgAwAJAAAAAAAAAAAAAAAAAAAAAAAAADBA
AAAAAAAAAAACAAAAY2hhbmdlcl9zbG90ICAgICAgICAgICAgICAgIAMBCQAAAAAAAAAAAAAAAAAAAAAA
AAAwQAAAAAAAAAAAAgAAAGNoYW5nZXJfc2xvdF9wb3NpdGlvbiAgICAgICADADAAAAAAAAAAAAAAAAAA
AAAAAAAA8D8AAAAAAAAAAAIAAABjaGFuZ2VyX3R5cGUgICAgICAgICAgICAgICAgAwIKAAAAAAAAAAAA
AAAAAENvbGxlY3QgICAgICAgICAAAAAAY29sbGVjdGlvbl9zdGF0ZSAgICAgICAgICAgIAMDCgAAAAAA
AAAAAAAAAAAyNi1NQVItMjAyNSAxMzoyAAAAAEVORF9USU1FU1RBTVAgICAgICAgICAgICAgICADBAoA
AAAAAAAAAAAAAAAAAADAqFiR0EEAAAAAAAAAAAIAAABlbmRfdGltZSAgICAgICAgICAgICAgICAgICAg
AwUKAAAAAAAAAAAAAAAAAHByb3Rvbi5qeHAgICAgICAAAAAAZXhwZXJpbWVudCAgICAgICAgICAgICAg
ICAgIAMGCgAAAAEcAAAAAAAAAAAAAAAAAAAAAAAAAAAAAAAAAgAAAGV4cF9yZW1haW5pbmcgICAgICAg
ICAgICAgICADBwoAAAABHAAAAAAAAAAATTeJQWAVWUAAAAAAAAAAAAIAAABleHBfdG90YWwgICAgICAg
ICAgICAgICAgICAgAwoTAAAAAAAAAAAAAAAAADMgIDIgICAgICAgICAgICAAAAAAZmFjdG9ycyAgICAg
ICAgICAgICAgICAgICAgIAMLEwAAAPENAAAAAAAAAAAAAAAAAOByQAAAAAAAAAAAAgAAAGZpbHRlcl93
aWR0aCAgICAgICAgICAgICAgICADCAoAAAABGAAAAAAAAAAAAAAAAAAAVUAAAAAAAAAAAAIAAABoZV9s
ZXZlbCAgICAgICAgICAgICAgICAgICAgAwAxAAAAAQ0AAAAAAAAAAAAAAAAAAAAAAAAAAAAAAAACAAAA
aHlicmlkX3NwaW5fZ2V0ICAgICAgICAgICAgIAMBMQAAAAAAAAAAAAAAAABTUElOIE9GRiAgICAgICAg
AAAAAGh5YnJpZF9zcGluX3N0YXR1cyAgICAgICAgICADCQoAAAAAAAAAAAAAAAAAAAAAAAAA8D8AAAAA
AAAAAAIAAABpdGVyYXRpb25zICAgICAgICAgICAgICAgICAgAwAOAAAAAAAAAAAAAAAAAAAAAAAAADFA
AAAAAAAAAAACAAAAbG9ja19nYWluICAgICAgICAgICAgICAgICAgIAMBDgAAAAAAAAAAAAAAAAAAAAAA
AABkQAAAAAAAAAAAAgAAAGxvY2tfbGV2ZWwgICAgICAgICAgICAgICAgICADAg4AAAABGgAAAAAAAAAA
pHA9CtejHEAAAAAAAAAAAAIAAABsb2NrX29zY19vZmZzZXQgICAgICAgICAgICAgAwMOAAAAAAAAAAAA
AAAAADJIIE9TQyBPTiAgICAgICAAAAAAbG9ja19vc2Nfc3RhdGUgICAgICAgICAgICAgIAMEDgAAAAEG
AAAAAAAAAAAAAAAAAF5qQAAAAAAAAAAAAgAAAGxvY2tfcGhhc2UgICAgICAgICAgICAgICAgICADBQ4A
AAAAAAAAAAAAAAAAQVVUT0xPQ0sgICAgICAgIAAAAABsb2NrX3N0YXRlICAgICAgICAgICAgICAgICAg
AwYOAAAAAAAAAAAAAAAAAExPQ0sgSURMRSAgICAgICAAAAAAbG9ja19zdGF0dXMgICAgICAgICAgICAg
ICAgIAMHDgAAAAAAAAAAAAAAAAAAAAAAAJSUQAAAAAAAAAAAAgAAAGxvY2tfc3RyZW5ndGggICAgICAg
ICAgICAgICADAjEAAAAAAAAAAAAAAAAAU1BJTiBPRkYgICAgICAgIAAAAABtYXNfc3Bpbl9hY3Rpb24g
ICAgICAgICAgICAgAwMxAAAAARwAAAAAAAAAAAAAAAAAACRAAAAAAAAAAAACAAAAbWFzX3NwaW5fZGVs
YXkgICAgICAgICAgICAgIAMEMQAAAAENAAAAAAAAAAAAAAAAAAAAAAAAAAAAAAAAAgAAAG1hc19zcGlu
X2dldCAgICAgICAgICAgICAgICADBTEAAAAAAAAAAAAAAAAAQVVUTyAgICAgICAgICAgIAAAAABtYXNf
c3Bpbl9tb2RlICAgICAgICAgICAgICAgAwYxAAAAAQ0AAAAAAAAAAAAAAAAAAPA/AAAAAAAAAAACAAAA
bWFzX3NwaW5fc2V0ICAgICAgICAgICAgICAgIAMHMQAAAAAAAAAAAAAAAABTUElOIE9GRiAgICAgICAg
AAAAAG1hc19zcGluX3N0YXR1cyAgICAgICAgICAgICADCgoAAAABGAAAAAAAAAAAAAAAAACAT0AAAAAA
AAAAAAIAAABuMl9sZXZlbCAgICAgICAgICAgICAgICAgICAgAwsKAAAAAAAAAAAAAAAAAAAAAAAAAPA/
AAAAAAAAAAACAAAAbnVtX3NjYW5zICAgICAgICAgICAgICAgICAgIAMMEwAAAAAAAAAAAAAAAAAyIDIx
IDc0ICAgICAgICAgAAAAAG9yZGVycyAgICAgICAgICAgICAgICAgICAgICADDAoAAAAAAAAAAAAAAAAA
AAAAAAAA8D8AAAAAAAAAAAIAAABvdXRlcl9idWZmZXJfbG9vcCAgICAgICAgICAgAw0KAAAAAAAAAAAA
AAAAAAAAAAAAAPA/AAAAAAAAAAACAAAAb3V0ZXJfYnVmZmVyX2xvb3BfaW5kZXggICAgIAMOCgAAAAAA
AAAAAAAAAAAAAAAAAADwPwAAAAAAAAAAAgAAAG91dGVyX3NjYW5zX2xvb3AgICAgICAgICAgICADDwoA
AAAAAAAAAAAAAAAAAAAAAAAA8D8AAAAAAAAAAAIAAABvdXRlcl9zY2Fuc19sb29wX2luZGV4ICAgICAg
Aw0TAAAAESMAAAAAAAAAAP///////yNAAAAAAAAAAAACAAAAcGFzc19yaXBwbGUgICAgICAgICAgICAg
ICAgIAMBMAAAAAAAAAAAAAAAAAAAAAAAAAAAAAAAAAAAAAAAAgAAAHByb2plY3RfaWQgICAgICAgICAg
ICAgICAgICADAjAAAAAAAAAAAAAAAAAAICAgICAgICAgICAgICAgIAAAAABwcm9qZWN0X25hbWUgICAg
ICAgICAgICAgICAgAwAUAAAAAAAAAAAAAAAAAAAAAAAAAEpAAAAAAAAAAAACAAAAcmVjdnJfZ2FpbiAg
ICAgICAgICAgICAgICAgIAMBFAAAAAAAAAAAAAAAAAAAAAAAAIBZQAAAAAAAAAAAAgAAAHJlY3ZyX2dh
aW5fbGltaXQgICAgICAgICAgICADAhQAAAAAAAAAAAAAAAAAAAAAAABqCEEAAAAAAAAAAAIAAAByZWN2
cl9nYWluX3BvaW50ICAgICAgICAgICAgAwASAAAAAQYAAAAAAAAAAAAAAAAAAAAAAAAAAAAAAAACAAAA
cmVjdnJfcGhhc2UgICAgICAgICAgICAgICAgIAMCCQAAAAAAAAAAAAAAAAAAAAAAAIBMQAAAAAAAAAAA
AgAAAHNhbXBsZSAgICAgICAgICAgICAgICAgICAgICADAwkAAAAAAAAAAAAAAAAATE9BREVEICAgICAg
ICAgIAAAAABzYW1wbGVfYWN0aW9uICAgICAgICAgICAgICAgAxAKAAAAAAAAAAAAAAAAAFNUTC1SUzE2
My0xICAgICAAAAAAc2FtcGxlX2lkICAgICAgICAgICAgICAgICAgIAMECQAAAAAAAAAAAAAAAABMT0FE
ICAgICAgICAgICAgAAAAAHNhbXBsZV9zdGF0ZSAgICAgICAgICAgICAgICADBQkAAAAAAAAAAAAAAAAA
TE9BREVEICAgICAgICAgIAAAAABzYW1wbGVfc3RhdHVzICAgICAgICAgICAgICAgAwgOAAAAAAAAAAAA
AAAAAAAAAAAAABBAAAAAAAAAAAACAAAAc2F3dG9vdGhfcmFuZ2UgICAgICAgICAgICAgIAMDMAAAAAAA
AAAAAAAAAAAAAAAAAAAwQAAAAAAAAAAAAgAAAHNjYW4gICAgICAgICAgICAgICAgICAgICAgICADEQoA
AAAAAAAAAAAAAAAAAAAAAAAAMEAAAAAAAAAAAAIAAABzY2Fuc19sb29wICAgICAgICAgICAgICAgICAg
AxIKAAAAAAAAAAAAAAAAAAAAAAAAADBAAAAAAAAAAAACAAAAc2NhbnNfbG9vcF9pbmRleCAgICAgICAg
ICAgIAMEMAAAAAAAAAAAAAAAAABPTiAgICAgICAgICAgICAgAAAAAHNoaW1fZGVsYXlfc3RhdGUgICAg
ICAgICAgICADBgkAAAAAAAAAAAAAAAAAQkVOWkVORS1ENiAgICAgIAAAAABzb2x2ZW50ICAgICAgICAg
ICAgICAgICAgICAgAwAIAAAAAAAAAAAAAAAAAFNQSU4gT0ZGICAgICAgICAAAAAAc3Bpbl9hY3Rpb24g
ICAgICAgICAgICAgICAgIAMBCAAAAAENAAAAAAAAAAAAAAAAAAAAAAAAAAAAAAAAAgAAAHNwaW5fZ2V0
ICAgICAgICAgICAgICAgICAgICADAggAAAABDQAAAAAAAAAAAAAAAAAALkAAAAAAAAAAAAIAAABzcGlu
X3NldCAgICAgICAgICAgICAgICAgICAgAwMIAAAAAAAAAAAAAAAAAFNQSU4gT0ZGICAgICAgICAAAAAA
c3Bpbl9zdGF0ZSAgICAgICAgICAgICAgICAgIAMECAAAAAAAAAAAAAAAAABTUElOIE9GRiAgICAgICAg
AAAAAHNwaW5fc3RhdHVzICAgICAgICAgICAgICAgICADDhMAAAABIwAAAAAAAAAAAAAAAAAATkAAAAAA
AAAAAAIAAABzdG9wX3JpcHBsZSAgICAgICAgICAgICAgICAgAwAGAAAAAAAAAAAAAAAAAFRFTVAgT0ZG
ICAgICAgICAAAAAAdGVtcF9hY3Rpb24gICAgICAgICAgICAgICAgIAMBBgAAAAEEAAAAAAAAAAAAAAAA
AIAzQAAAAAAAAAAAAgAAAHRlbXBfZ2V0ICAgICAgICAgICAgICAgICAgICADAgYAAAABBAAAAAAAAAAA
AAAAAAAAOUAAAAAAAAAAAAIAAAB0ZW1wX3NldCAgICAgICAgICAgICAgICAgICAgAwMGAAAAAAAAAAAA
AAAAAFRFTVAgT0ZGICAgICAgICAAAAAAdGVtcF9zdGF0ZSAgICAgICAgICAgICAgICAgIAMEBgAAAAAA
AAAAAAAAAABURU1QIE9GRiAgICAgICAgAAAAAHRlbXBfc3RhdHVzICAgICAgICAgICAgICAgICADDxMA
AAAAAAAAAAAAAAAAmpmZmZmZ6T8AAAAAAAAAAAIAAAB0cmFuc2l0aW9uX3JhdGlvICAgICAgICAgICAg
AwUwAAAAAAAAAAAAAAAAAAAAAAAAAPA/AAAAAAAAAAACAAAAdmVjdG9yX21vbml0b3JpbmdfYXhpcyAg
ICAgIAMGMAAAAAAAAAAAAAAAAAA0MDAgICAgICAgICAgICAgAAAAAGZpZWxkX25hbWUgICAgICAgICAg
ICAgICAgICADEwoAAAABHwAAAAAAAAAAey++aI/HIkAAAAAAAAAAAAIAAABmaWVsZF9zdHJlbmd0aCAg
ICAgICAgICAgICAgAxQKAAAAAAAAAAAAAAAAAEpOTS1FQ1o0MDBTL0wxICAAAAAAaW5zdF9tb2RlbF9u
dW1iZXIgICAgICAgICAgIAMVCgAAAAAAAAAAAAAAAABOTTE2NDgwMDM5ODAzOTggAAAAAGluc3Rfc2Vy
aWFsX251bWJlciAgICAgICAgICADDAsAAAAAAAAAAAAAAAAAAAAAAADmpUAAAAAAAAAAAAIAAABwcm9i
ZV9pZCAgICAgICAgICAgICAgICAgICAgAwcwAAAAASMAAAAAAAAAAAAAAAAAAF5AAAAAAAAAAAACAAAA
cHJvYmVfdHVuZV9hdG4gICAgICAgICAgICAgIAMIMAAAAAAAAAAAAAAAAAAAAAAAAAAcQAAAAAAAAAAA
AgAAAHNhd3Rvb3RoX3NoaWZ0ICAgICAgICAgICAgICADCTAAAAAAAAAAAAAAAAAAuB6F61G48j8AAAAA
AAAAAAIAAABzYXd0b290aF90cmltICAgICAgICAgICAgICAgAw4NAAAAAAAAAAAAAAAAAFoxIFoyIFoz
IFo0ICAgICAAAAAAc2hpbV9ncm91cHMgICAgICAgICAgICAgICAgIAMPDQAAAAAAAAAAAAAAAABTSElN
X1owICAgICAgICAgAAAAAHNoaW1fbmFtZXMgICAgICAgICAgICAgICAgICADAAwAAAAAAAAAAAAAAAAA
Tk9ORSAgICAgICAgICAgIAAAAABzaGltX3RyYWNrX2F4aXMxICAgICAgICAgICAgAwEMAAAAEQ0AAAAA
AAAAAAAAAAAAAAAAAAAAAAAAAAACAAAAc2hpbV90cmFja19heGlzMV9zdGVwICAgICAgIAMCDAAAAAAA
AAAAAAAAAABOT05FICAgICAgICAgICAgAAAAAHNoaW1fdHJhY2tfYXhpczIgICAgICAgICAgICADAwwA
AAARDQAAAAAAAAAAAAAAAAAAAAAAAAAAAAAAAAIAAABzaGltX3RyYWNrX2F4aXMyX3N0ZXAgICAgICAg
AwQMAAAAAAAAAAAAAAAAAE5PTkUgICAgICAgICAgICAAAAAAc2hpbV90cmFja19heGlzMyAgICAgICAg
ICAgIAMFDAAAABENAAAAAAAAAAAAAAAAAAAAAAAAAAAAAAAAAgAAAHNoaW1fdHJhY2tfYXhpczNfc3Rl
cCAgICAgICADBgwAAAAAAAAAAAAAAAAATk9ORSAgICAgICAgICAgIAAAAABzaGltX3RyYWNrX2F4aXM0
ICAgICAgICAgICAgAwcMAAAAEQ0AAAAAAAAAAAAAAAAAAAAAAAAAAAAAAAACAAAAc2hpbV90cmFja19h
eGlzNF9zdGVwICAgICAgIAMIDAAAAAEcAAAAAAAAAAAAAAAAAAAAAAAAAAAAAAAAAgAAAHNoaW1fdHJh
Y2tfbW9uaV9tc2VjcyAgICAgICADCQwAAAAAAAAAAAAAAAAAT0ZGICAgICAgICAgICAgIAAAAABzaGlt
X3RyYWNrX3NraXBfYXV0b3NoaW0gICAgAwoMAAAAARwAAAAAAAAAAAAAAAAAAAAAAAAAAAAAAAACAAAA
c2hpbV90cmFja193YWl0X21zZWNzICAgICAgIAMLDAAAAAENAAAAAAAAAAABAAAAAEBbQAAAAAAAAAAA
AgAAAHNoaW1feCAgICAgICAgICAgICAgICAgICAgICADDAwAAAABDQAAAAAAAAAAmpmZmZmZWkAAAAAA
AAAAAAIAAABzaGltX3gyICAgICAgICAgICAgICAgICAgICAgAw0MAAAAAQ0AAAAAAAAAAAAAAAAAIF5A
AAAAAAAAAAACAAAAc2hpbV94MnogICAgICAgICAgICAgICAgICAgIAMODAAAAAENAAAAAAAAAADNzMzM
zMw6QAAAAAAAAAAAAgAAAHNoaW1feDMgICAgICAgICAgICAgICAgICAgICADDwwAAAABDQAAAAAAAAAA
NDMzMzMjaEAAAAAAAAAAAAIAAABzaGltX3h6ICAgICAgICAgICAgICAgICAgICAgAxAMAAAAAQ0AAAAA
AAAAAM3MzMzMTDjAAAAAAAAAAAACAAAAc2hpbV94ejIgICAgICAgICAgICAgICAgICAgIAMRDAAAAAEN
AAAAAAAAAABnZmZmZmYUwAAAAAAAAAAAAgAAAHNoaW1feHozICAgICAgICAgICAgICAgICAgICADEgwA
AAABDQAAAAAAAAAAAAAAAAAAc8AAAAAAAAAAAAIAAABzaGltX3kgICAgICAgICAgICAgICAgICAgICAg
AxMMAAAAAQ0AAAAAAAAAAAAAAAAAQFNAAAAAAAAAAAACAAAAc2hpbV95MiAgICAgICAgICAgICAgICAg
ICAgIAMUDAAAAAENAAAAAAAAAACamZmZmXleQAAAAAAAAAAAAgAAAHNoaW1feTJ6ICAgICAgICAgICAg
ICAgICAgICADFQwAAAABDQAAAAAAAAAAaGZmZmZmPcAAAAAAAAAAAAIAAABzaGltX3kzICAgICAgICAg
ICAgICAgICAgICAgAxYMAAAAAQ0AAAAAAAAAAGdmZmZm5jTAAAAAAAAAAAACAAAAc2hpbV95eiAgICAg
ICAgICAgICAgICAgICAgIAMXDAAAAAENAAAAAAAAAACamZmZmXlvwAAAAAAAAAAAAgAAAHNoaW1feXoy
ICAgICAgICAgICAgICAgICAgICADGAwAAAABDQAAAAAAAAAAZ2ZmZmZmAkAAAAAAAAAAAAIAAABzaGlt
X3l6MyAgICAgICAgICAgICAgICAgICAgAxkMAAAA8Q0AAAAAAAAAAPhT46WbpDLAAAAAAAAAAAACAAAA
c2hpbV96MCAgICAgICAgICAgICAgICAgICAgIAMaDAAAAAENAAAAAAAAAABSuB6F64FxQAAAAAAAAAAA
AgAAAHNoaW1fejEgICAgICAgICAgICAgICAgICAgICADGwwAAAABDQAAAAAAAAAArkfhehTuPkAAAAAA
AAAAAAIAAABzaGltX3oyICAgICAgICAgICAgICAgICAgICAgAxwMAAAAAQ0AAAAAAAAAAFK4HoXr0UPA
AAAAAAAAAAACAAAAc2hpbV96MyAgICAgICAgICAgICAgICAgICAgIAMdDAAAAAENAAAAAAAAAADXo3A9
Ctc8wAAAAAAAAAAAAgAAAHNoaW1fejQgICAgICAgICAgICAgICAgICAgICADHgwAAAABDQAAAAAAAAAA
9ihcj8L1F8AAAAAAAAAAAAIAAABzaGltX3o1ICAgICAgICAgICAgICAgICAgICAgAx8MAAAAAQ0AAAAA
AAAAABWuR+F6FBxAAAAAAAAAAAACAAAAc2hpbV96NiAgICAgICAgICAgICAgICAgICAgIAMWCgAAAAAA
AAAAAAAAAAA2LjIgW1dpbmRvd3MgLSB4AAAAAHZlcnNpb24gICAgICAgICAgICAgICAgICAgICADABYA
AAAAAAAAAAAAAAAAYzpcUHJvZ3JhbSBGaWxlcwAAAABleHBlcmltZW50X3BhdGggICAgICAgICAgICAg
AwEWAAAAAAAAAAAAAAAAAAAAAAAAAAAAAAAAAAAAAAACAAAAZGVjaW1hdGlvbl9yYXRlICAgICAgICAg
ICAgIAMCFgAAAAAAAAAAAAAAAABwdWxzZV9zZXJ2aWNlOjpnAAAAAGdldF85MCAgICAgICAgICAgICAg
ICAgICAgICADAxYAAAAAAAAAAAAAAAAAcHVsc2Vfc2VydmljZTo6ZwAAAABnZXRfYXRuICAgICAgICAg
ICAgICAgICAgICAgAwQWAAAAAAAAAAAAAAAAAHB1bHNlX3NlcnZpY2U6OmcAAAAAZ2V0X2ZyZXEgICAg
ICAgICAgICAgICAgICAgIAMFFgAAAAAAAAAAAAAAAABwdWxzZV9zZXJ2aWNlOjpnAAAAAGdldF9zcGlu
ICAgICAgICAgICAgICAgICAgICADBhYAAAAAAAAAAAAAAAAAcHVsc2Vfc2VydmljZTo6ZwAAAABnZXRf
Z2FtbWEgICAgICAgICAgICAgICAgICAgAwcWAAAAAAAAAAAAAAAAAHB1bHNlX3NlcnZpY2U6OmcAAAAA
Z2V0X3ZhbHVlX29mX2ZpZWxkICAgICAgICAgIAMIFgAAAAAAAAAAAAAAAABwcm9iZV9zZXJ2aWNlOjpn
AAAAAGdldF9wcm9iZV9wYXJhbWV0ZXIgICAgICAgICADCRYAAAAAAAAAAAAAAAAAcHVsc2Vfc2Vydmlj
ZTo6ZwAAAABnZXRfc19tcGFyYW0gICAgICAgICAgICAgICAgAwoWAAAAAAAAAAAAAAAAAHB1bHNlX3Nl
cnZpY2U6OmcAAAAAZ2V0X2RfbXBhcmFtICAgICAgICAgICAgICAgIAMLFgAAAAENAAAAAAAAAAAyVTAq
qRPUPwAAAAAAAAAAAgAAAGRlZmF1bHRfeF9yZXNvbHV0aW9uICAgICAgICADDBYAAAAAAAAAAAAAAAAA
AAAAAAAA8EAAAAAAAAAAAAIAAAB4X2RhdGFfcG9pbnRzICAgICAgICAgICAgICAgAw0WAAAAAAAAAAAA
AAAAAAAAAAAAAPBAAAAAAAAAAAACAAAAeF9wb2ludHNfZGVmYXVsdCAgICAgICAgICAgIAMOFgAAAAEc
AAAAAAAAAACqbkebV1MAQAAAAAAAAAAAAgAAAHhfYWNxX3RpbWUgICAgICAgICAgICAgICAgICADDxYA
AAABGgAAAAAAAAAAAAAAAAAAaUAAAAAAAAAAAAIAAAB4X3N3ZWVwX2lucHV0ICAgICAgICAgICAgICAg
AxAWAAAAAAAAAAAAAAAAAAAAAAA4AgRBAAAAAAAAAAACAAAAeF9wb2ludHNfaW5wdXQgICAgICAgICAg
ICAgIAMRFgAAAAAAAAAAAAAAAAAqKiogUHVsc2UgKioqICAgAAAAAGNvbW1lbnRfMSAgICAgICAgICAg
ICAgICAgICADEhYAAAABBgAAAAAAAAAAAAAAAACARkAAAAAAAAAAAAIAAAB4X2FuZ2xlICAgICAgICAg
ICAgICAgICAgICAgAxMWAAAAIRwAAAAAAAAAAHsUrkfhehdAAAAAAAAAAAACAAAAeF85MF93aWR0aCAg
ICAgICAgICAgICAgICAgIAMUFgAAAAEjAAAAAAAAAAAAAAAAAAAQQAAAAAAAAAAAAgAAAHhfYXRuICAg
ICAgICAgICAgICAgICAgICAgICADFRYAAAAhHAAAAAAAAAAAexSuR+F6B0AAAAAAAAAAAAIAAAB4X3B1
bHNlICAgICAgICAgICAgICAgICAgICAgAxYWAAAAAAAAAAAAAAAAACoqKiBQdWxzZSBEZWxheSAAAAAA
Y29tbWVudF83ICAgICAgICAgICAgICAgICAgIAMXFgAAAAEcAAAAAAAAAAAAAAAAAADwPwAAAAAAAAAA
AgAAAGluaXRpYWxfd2FpdCAgICAgICAgICAgICAgICADGBYAAAABHAAAAAAAAAAARXQ6VkrrIUAAAAAA
AAAAAAIAAABycHRfbWluICAgICAgICAgICAgICAgICAgICAgAxkWAAAAARwAAAAAAAAAAAAAAAAAABRA
AAAAAAAAAAACAAAAcnB0X2RlZl90ZW1wICAgICAgICAgICAgICAgIAMaFgAAAAEcAAAAAAAAAABWkbhk
qKwHQAAAAAAAAAAAAgAAAHJkX2RlZl90ZW1wICAgICAgICAgICAgICAgICADGxYAAAABHAAAAAAAAAAA
AAAAAAAAFEAAAAAAAAAAAAIAAAByZWxheGF0aW9uX2RlbGF5X2RlZmF1bHQgICAgAxwWAAAAARwAAAAA
AAAAAAAAAAAAABBAAAAAAAAAAAACAAAAcmVsYXhhdGlvbl9kZWxheSAgICAgICAgICAgIAMdFgAAAAEc
AAAAAAAAAABVt6PNqykYQAAAAAAAAAAAAgAAAHJlcGV0aXRpb25fdGltZSAgICAgICAgICAgICADHhYA
AAAAAAAAAAAAAAAAKioqIG9ic19kYW50ZV9wcgAAAABjb21tZW50XzIwMSAgICAgICAgICAgICAgICAg
Ax8WAAAAAAAAAAAAAAAAAEZBTFNFICAgICAgICAgICAAAAAAZGFudGVfcHJlc2F0ICAgICAgICAgICAg
ICAgIAMgFgAAAAAAAAAAAAAAAAAqKiogaXJyXyBwcmVzYXR1AAAAAGNvbW1lbnRfMjAyICAgICAgICAg
ICAgICAgICADIRYAAAAAAAAAAAAAAAAAT2ZmICAgICAgICAgICAgIAAAAABpcnJfbW9kZSAgICAgICAg
ICAgICAgICAgICAgAyIWAAAAAAAAAAAAAAAAACoqKiB0cmlfIHByZXNhdHUAAAAAY29tbWVudF8yMDMg
ICAgICAgICAgICAgICAgIAMjFgAAAAAAAAAAAAAAAABPZmYgICAgICAgICAgICAgAAAAAHRyaV9tb2Rl
ICAgICAgICAgICAgICAgICAgICADJBYAAAAAAAAAAAAAAAAAKioqIHByZXNhdF90aW1lIAAAAABjb21t
ZW50XzExMSAgICAgICAgICAgICAgICAgAyUWAAAAAAAAAAAAAAAAAEZBTFNFICAgICAgICAgICAAAAAA
cHJlc2F0X3RpbWVfZmxhZyAgICAgICAgICAgIAMmFgAAAAEcAAAAAAAAAAAAAAAAAAAQQAAAAAAAAAAA
AgAAAHByZXNhdF90aW1lICAgICAgICAgICAgICAgICADJxYAAAABHAAAAAAAAAAAAAAAAAAAAAAAAAAA
AAAAAAIAAAByZWxheGF0aW9uX2RlbGF5X2NhbGMgICAgICAgAygWAAAAAAAAAAAAAAAAAAAAAAAAAHlA
AAAAAAAAAAACAAAAZGFudGVfbG9vcCAgICAgICAgICAgICAgICAgIAMpFgAAACEcAAAAAAAAAAAAAAAA
AAAAAAAAAAAAAAAAAgAAAGRlYWRfdGltZSAgICAgICAgICAgICAgICAgICADKhYAAAAhHAAAAAAAAAAA
AAAAAAAAAAAAAAAAAAAAAAIAAABkZWxheSAgICAgICAgICAgICAgICAgICAgICAgAysWAAAAAAAAAAAA
AAAAAAAAAAAAAAAAAAAAAAAAAAACAAAAcGhhc2UgICAgICAgICAgICAgICAgICAgICAgIAMsFgAAAAAA
AAAAAAAAAAAAAAAAAAAAAAAAAAAAAAAAAgAAAHBoYXNlX2FjcSAgICAgICAgICAgICAgICAgICAZSwsA
AAAAAAAAAAAAAAAASEYxICAgICAgICAgICAgIAAAAABYX1BST0JFX01BUCAgICAgICAgICAgICAgICAg
GRQQAAAAAAAAAAAAAAAAAFNxdWFyZSAgICAgICAgICAAAAAAcHVsc2VfaW5fZmlsZSAgICAgICAgICAg
ICAgIAMBKwAAAAAAAAAAAAAAAAAwIGRheXMgMDA6MDM6MzcgAAAAAGpvYi50b3RhbF90aW1lICAgICAg
ICAgICAgICADAisAAAAAAAAAAAAAAAAAMCBkYXlzIDAwOjAzOjM3IAAAAAB0b3RhbF90aW1lICAgICAg
ICAgICAgICAgICAgAwMrAAAAAAAAAAAAAAAAAG9mZiAgICAgICAgICAgICAAAAAAam9iLmFsbG93IGVt
YWlsICAgICAgICAgICAgIAMEKwAAAAAAAAAAAAAAAABvZmYgICAgICAgICAgICAgAAAAAGFsbG93IGVt
YWlsICAgICAgICAgICAgICAgICADBSsAAAAAAAAAAAAAAAAATGlkZGxlX1NcZGF0YVxuMQAAAABqb2Iu
Zm9sZGVyICAgICAgICAgICAgICAgICAgAwYrAAAAAAAAAAAAAAAAAExpZGRsZV9TXGRhdGFcbjEAAAAA
Zm9sZGVyICAgICAgICAgICAgICAgICAgICAgIAMHKwAAAAAAAAAAAAAAAABTVEwtUlMxNjMtMSAgICAg
AAAAAHNhbXBsZS5zYW1wbGUgaWQgICAgICAgICAgICADCCsAAAAAAAAAAAAAAAAAU1RMLVJTMTYzLTEg
ICAgIAAAAABzYW1wbGUgaWQgICAgICAgICAgICAgICAgICAgAwkrAAAAAAAAAAAAAAAAAFRJUFNJUCAr
IDRLQzggY3IAAAAAc2FtcGxlLmNvbW1lbnQgICAgICAgICAgICAgIAMKKwAAAAAAAAAAAAAAAABUSVBT
SVAgKyA0S0M4IGNyAAAAAGNvbW1lbnQgICAgICAgICAgICAgICAgICAgICADCysAAAAAAAAAAAAAAAAA
MjYtTUFSLTIwMjUgMTM6MgAAAABzYW1wbGUubGFzdCBzaGltbWVkICAgICAgICAgAwwrAAAAAAAAAAAA
AAAAADI2LU1BUi0yMDI1IDEzOjIAAAAAbGFzdCBzaGltbWVkICAgICAgICAgICAgICAgIAMNKwAAAAAA
AAAAAAAAAABzaW5nbGUgICAgICAgICAgAAAAAHNhbXBsZS5sYXN0IHNoaW1tZWQgaWRsZXIgbW8DDisA
AAAAAAAAAAAAAAAAc2luZ2xlICAgICAgICAgIAAAAABsYXN0IHNoaW1tZWQgaWRsZXIgbW9kZSAgICAg
Aw8rAAAAAAAAAAAAAAAAAFN5c3RlbSAgICAgICAgICAAAAAAc2FtcGxlLmxvYWQgc2hpbXMgICAgICAg
ICAgIAMQKwAAAAAAAAAAAAAAAABTeXN0ZW0gICAgICAgICAgAAAAAGxvYWQgc2hpbXMgICAgICAgICAg
ICAgICAgICADESsAAAAhHAAAAAAAAAAAexSuR+F6F0AAAAAAAAAAAAIAAABzYW1wbGUucHJvdG9uXzkw
ICAgICAgICAgICAgAxIrAAAAIRwAAAAAAAAAAHsUrkfhehdAAAAAAAAAAAACAAAAcHJvdG9uXzkwICAg
ICAgICAgICAgICAgICAgIAMTKwAAAAEjAAAAAAAAAAAAAAAAAAAQQAAAAAAAAAAAAgAAAHNhbXBsZS5w
cm90b25fYXRuICAgICAgICAgICADFCsAAAABIwAAAAAAAAAAAAAAAAAAEEAAAAAAAAAAAAIAAABwcm90
b25fYXRuICAgICAgICAgICAgICAgICAgAxUrAAAAAAAAAAAAAAAAAFNUTC1SUzE2My0xX1BST1QAAAAA
ZXhwLmZpbGVuYW1lICAgICAgICAgICAgICAgIAMWKwAAAAAAAAAAAAAAAABTVEwtUlMxNjMtMV9QUk9U
AAAAAGZpbGVuYW1lICAgICAgICAgICAgICAgICAgICADFysAAAAAAAAAAAAAAAAAU1RMLVJTMTYzLTFf
UFJPVAAAAABleHAuUHJvdG9uLmZpbGVuYW1lICAgICAgICAgAxgrAAAAAAAAAAAAAAAAAFNUTC1SUzE2
My0xX1BST1QAAAAAUHJvdG9uLmZpbGVuYW1lICAgICAgICAgICAgIBkHBQAAAAAAAAAAAAAAAABGQUxT
RSAgICAgICAgICAgAAAAAERDX0JBTEFOQ0VEICAgICAgICAgICAgICAgICADAywAAAAAAAAAAAAAAAAA
iXhRQ5p4BEAAAAAAAAAAAAIAAAB4X3NjYWxlICAgICAgICAgICAgICAgICAgICAgAwEsAAAAAAAAAAAA
AAAAAFRSVUUgICAgICAgICAgICAAAAAAbm9ybWFsaXplZCAgICAgICAgICAgICAgICAgIAMALAAAAAAA
AAAAAAAAAABUUlVFICAgICAgICAgICAgAAAAAGZmdF9jbGlwcGVkICAgICAgICAgICAgICAgICADASsA
AAABBgAAAAAAAAAAbpSEaGVhb0AAAAAAAAAAAAIAAABtYWNoaW5lcGhhc2VfeF9wMCAgICAgICAgICAg
AwErAAAAAQYAAAAAAAAAACSCCfam13FAAAAAAAAAAAACAAAAbWFjaGluZXBoYXNlX3hfcDEgICAgICAg
ICAgIAMBKwAAAAEYAAAAAAAAAAAAAAAAAAAAAAAAAAAAAAAAAQAAAG1hY2hpbmVwaGFzZV94X3BwICAg
ICAgICAgICAAAAAAAAAAAAAAAAAAAAAAAAAAAAAAAAAAAAAAAAAAAAAAAAAAAAAAAAAAAAAAAAAAAAAA
AAAAAAAAAAAAAAAAAAAAAAAAAAAAAAAAAAAAAAAAAAAAAAAAAAAAAAAAAAAAAAAAAAAAAAAAAAAAAAAA
AAAAAAAAAAAAAAAAAAAAAAAAAAAAAAAAAAAAAAAAAAAAAAAAAAAAAAAAAAAAAAAAAAAAAAAAAAAAAAAA
AAAAAAAAAAAAAAAAAAAAAAAAAAAAAAAAAAAAAAAAAAAAAAAAAAAAAAAAAAAAAAAAAAAAAAAAAAAAAAAA
AAAAAAAAAAAAAAAAAAAAAAAAAAAAAAAAAAAAAAAAAAAAAAAAAAAAAAAAAAAAAAAAAAAAAAAAAAAAAAAA
AAAAAAAAAAAAAAAAAAAAAAAAAAAAAAAAAAAAAAAAAAAAAAAAAAAAAAAAAAAAAAAAAAAAAAAAAAAAAAAA
AAAAAAAAAAAAAAAAAAAAAAAAAAAAAAAAAAAAAAAAAAAAAAAAAAAAAAAAAAAAAAAAAAAAAAAAAAAAAAAA
AAAAAA==
##XUNITS=	HZ
##YUNITS=	ARBITRARY UNITS
##FIRSTX=	40160.508519674396666
##LASTX=	-40160.317019264221017
##DELTAX=	-0.19150041017416205569
##XFACTOR=	1
##YFACTOR=	5.3132598016880446434e-07
##FIRSTY=	-0.00014534576621372252703
##MINY=	-0.00038419838529080152512
##MAXY=	0.12409517168998718262
##NPOINTS=	419430
##XYDATA=	(X++(Y..Y))
40161b73j2j1j2j2K5K5O8O8k3k3k2k3k6k6k7k6N4N3m7m6L4L5l1l2k1O4N9N9k2k3K6n9p4p4
40154c75M4M4M5m0J2J3k3O3J37o4j45jN4l2K6K6k3k2M0M0l1l2k0j9J8J7M3m3m3M3QQJ3J3k2
40147b28k2lQ2nr1l2l2n3L3J38N2m5M0M1m5J1R6qr5L6L6p0o9m2m2m2m2M4M3k8k8J02J01q4
40141b51q4O2O2j0j0jkkjP3P4l0j15j5P1K3o3m1m1k8N7N1l4O2O2j1j2j1j1noonn2n1rrPPO
40133b99PJ1J1J1J2LLm0l9M3M3M3M3J4J4q5q6K9K9K9K9L0L1m1m1K4K3K3K3j3j2j3j3p5p6N4
40126b51N3mmp5p5L5L5L6L5m2m2%JP1P1q6q6O1O1J9J8j9k0j9k0j2j1L1L2m0m0KLN8N7N8N7
40119e2j11j10J8J8j1j0j1j0K1K2k1k2RRl3l4L0L0L0L0n8n9P1P0L7L7onmlm6m6j0j0j0j1J0
40112b51RJ0Rk2k3N0M9k1k0l1N4J2p4j6j5K8J15Q3n9r3M9N1l5J9K0k4k3o9J7M4m2k6N9J1p4
40105b29n5n4M0M0K3K2k0k1n3n2M7M8rrn7K8O7O6K4K3K6n9o5K1P8pj1P5l4j76n6J45M4j00
40099b50l3N2o5o4M0M1L2L2N9k7ppK5K5pr4kkL3L4rr4p0P3R5m9n2L3J1J0R6m6n7K8qqklK5
40091b12K5p5p5L5L4o2K4R7J1M4M3k0j9k0j9o0o0O9O9n0n0pqL6L5l6l7K5K4K5K5k7k6k7k6
40085b95L0L0K9L0p9p9P8P7k6k7J6J7K5K5j8j7LMr6r7R0Q9l9m0j4j4K9K9MMK5K6j2j2j2j1
40078b28l6l5L6L6RRRRl8l8NNJ4J4J4J3M9M8n1n2NMNNkjjjonooJ9J9n3n3L8L9l3l3%J%JO5
40069b07O4l5l6QRK9L0n3n4j0j1L1L0RRp3p2J13J13j07j08K2K1P6P7k4k4k2k2m4m4j8j8K5
40063c16K5K5K6j7j7j5j5Q4Q5l2l1N9N9k1j64o9P3M6m0k6k6L8L8L9L8l6l6l5l6M9M9OOK8K8
40056a31K8K7q7q8j6j6O0O0j2j2j2j2L1L1L6L6ppq3q4J7J6k9k9P1P1m2m3J%lmmlNNJ1J1j0
40048b17P6M5r7n4R0Nq0J0J0l8l8J1J1J2J1K6K6m5m5poL6L6MMP6P5p3p4o4o5p7O5J34M7NN
40041a60j%k3k4K0K0NONNp7p7Q0Q1m1m0L1L1qqn1n0O3O4K1K0q2q2jQ4j2j1ooQQM6M6L9m6m1
40034a64m1l0l1O5O4J6p1p0J5K8K7l3l3n2L5Q1Q1M1m6q6N6K4j20p8PJ9J8k9N6J08K2m4M2N4
40027f9N4j2j2p3p3l0l0r1r0J9J04J35J35L6m9j06k1L1L1l7M9M9l7KLlln0m9J7J6O1k6j26
40021b45l9O3O4or1j09k4J09J09k8k8O2q2n3R0Op9L8L8K8K7N6k9p8QJ04J9q5q5nnmnJ8J7j9
40014b43k0k4O2k9k9M7M7M2M2nr0JJk6k6K2o3K3K3l0l1O4k1k7N9j1r6RR4K1K1m6m5M4M3K6
40007a71n9m9L6N5N4l2l2L9L9k6k6k6k6j7j6K6K7m7m7L4J20KKO0k4p0J6J1p5k1k2P4P3j8j8
40000a54j8j7m1m1L1L1j5j5k0O6OOJ03J7o7o7l0l0k5k6K3K3n3L4L9m7k5O1QQL4L4j3j4M0m5
39993a99q4LOR2R8J2l1l2l6l6j9j9j8j9J3J3J2J3L2L3l9l9K5K5j8j8k3k4K0K0P9Q0j07j06
39987b91KKM4M5MMMMk6k6k5k6J0RJ0RJ0RJ0RpppqM3M3%%K4K4p6p6mmO7O7n7n6J5J5QPN1N1
39978i6o5o5L5L5lmll%%m2m3k2k2K1K1K9K9P1P2m5m5m6m5O6O6l3l4J1J0J1J1p8p8K2K3m7m7
39971c33K5K5M4M3k8k7j6j5jQ5K6j17o9P4K9K8L8L7j4j5K9K8k5k6k0k0l3N2K1j21o6P7L6n0
39964b99M1M1ppJ0RN3N3o3o2R5J0j71k7M1m5j0P6K2K3k2k3K1K1J8J8J8J8mln7K8K0o6k3O2
39958a91N0l7l7N0Jq4l1l1JKJ6J01Q0o4o8J7%%O3k3j09L4J29j4k0k0k9l0K4K4k5O1j4j4L4
39951a54L5k2k1o4o4O8O8l2l3J5J4N2N2N2l4j06k0J2J1l1l2mr1j9O7O7O8l3l2K5o0r3N1M3
39944b45M3m3m2j7O9K1K0qqllj1P5K7K6q0q1%Q5j5j6M4m2q5JMq1m4R8J02m1r2N2Q2mJ7J8J2
39937a65J2RQq6q6LQ9J7o8J5J6J0J0rj0mmm7L9Q7Kn1L5j8j9M4M4q6q5M9M9j05j9O0k6k0O5
39930b45K1K2l0N5N2r1n3L2J7J6k1k1Q2Q2n2n1K3o3k5O1O4k2o8o9P6P5n3n3l1l2q0PM6M6N2
39923b31N2k9k9k8k9O2O3o6o7O1O0J4p2p0J5L4L3p1p2%%P7P7K5o1l8l7Q5Q6o7o7L3L2pqpq
39916b55MLLLk5k5M6M7j0j0L3L3MNl8l9rj0N6N7k0j06N2J37m8m9Q6n8j66q1K0J9P8P9p9p9
39909c42N7N6J4J3k0k1Q0Q0oom9m9l5l5k0O5J25j8q7%K3o2lln6K9J01J5j1j1j6j6jkn9K7J35
39902a08qj11L1M7r5n5L1M0M0p7p8j9O7J9J8M8M7n3n3NMNNk0j9Q0Q1K6K6r7r7l7M8N4l2L4
39895b03J19M2m3n3n2n8n8M6M6%q6%Q6j0j0J7J7n4n4LLR5Qo6o7Q6Q5n0m9poK2K2K2K2j5j5
39888b15K3K3P7rj22K2R6m6n4L2L8m8l7l7J6J5J6J6N5N5J2J3o7o8o7o7M4M3M4M3J1J1r0q9
39882c11M0M0M0M0m8m7m8m7O9O9l1l0n8n8P2P1j7j6j6j7J6J6j9j8n4Q8R4m9l4N3mnJ1J0N4
39875a44N3n6n5n1n0nQ0P5o8K4J09n1j37L4J20l4l4l2l1l1l2N6N5LMR2n1o0Q3N5q8JKo5o5
39868b94k1k2P5P6n4n3M9M8k3k3K1K0p9OJ33j0j01j5N6N6J9J8j7j6l9l8k4k4M8M7m3m3j%K9
39862b39K9K8K9k2k2o5o6L2L2j0j1L7L7l4l4M8M9NOJ2J3l1l0k6k7J6J7MMp4J1R1n3r6M7R6
39855a97J0l3l2lllkj7j7NNn0n1K2K1N4N5j7j6JKPPj8O8J06l8q3LJ2J1N2l3j18K5J18k5j22
39847b94K2P5j1l9J03J9o7n7K7opjjJ0RL1L1LLm0m0m4m4N7N6q1q1J05J04o7o7O1O2j8j8j8
39841b23j8n6n5M5M4j1j1O1O0k7k6j1j0M2m3j7j7KKJKONl7l7O9O9o0o0O6O5J9o7p7RK7K7k7
39833b69k7P3P3l1l0M0M1j6j5j6j6qqj8O7K1o4PR3j0r7m7L8L9M0q3q4P6P5m8m8J7J03P3p1
39827a30q3N9K3o2K6J12j3j57n1L4M9M9p3p3K7K7lmO7O8K6K7Qp7o0K6p0p1J9J9k4k4Q1Q0k0
39820a68j9l7l7OPL0L1K5K6or2m8L7k9k8N3N4o6K0O1q2m1J03J3J3kln5L0k0j06n8K8R2R1K1
39813a56K0L1n4m8m9j1j1O0O0l3l3RJ0j2j1L1L1QPl5l5J2J1O5k0o7J8l5l5M5M4n5n6QQR7m6
39806b27p5O8K6n9mmj0j0QRQQL3L2Q6Jp3J3KKl8l9j5P1j5j6rj0jj%jJ7J7J2J2M7l9RRm7m7
39798b50K4K4kkkkkkkkm7m7N4N3QPQQl9l9l8l9M8M8N3l2kkppm2m2JJKJM5M5K0J9k3k3P3P4
39789g9q4q4L4L4L4L4l7l7l8l7l7l6OPJ5J6J5J6K1K2j0j1j12N9Q2lj2j1K6K6j5j5j4j5M4M4
39782a52JKj6j6j6j6OPOPm3m3m3m3J1J1Q2Q2NOl8l7KLo2J10N9j13j08O4O6k0L8L9l3l2L8L9
39775a47o4o4L6L6P0P1l0l0n8n8j5j6P2P3k9k8j6j6j17j16O2O3O2O3l6l5PPPPQPj7j7K6K6
39768b06L1L1j2j2k4k3k4k3M2M2jjj2j2j3j2K8K7K8K8qqqqj7j8j8j8ooL7L6k8k8k8k8J7J8
39761b37k6k5O4O4K2K1K4K3o8o8r3N0R3n0l1l2L2L1J4J4J4J3l1l2l2l2klKLl0N5Q7n5k8k9
39754b78OOK4K5j9j8K5K5j8j8M1M1l1l0L3L3j1j0n3n3M7M8o0o0J2J2J2J2N4N5o5o5O4O4n9
39747b09o0M6M6l3N2J32j0j24l7ONm4m4jjL8L8j0j0M4m1q3JJ0J0N9N8k4k4k4k4k2k1k7N9M6
39741b23M6QQL9L8K1o5q2MK2K2n1n1K0K0m1m1N9N9O5O5oj50m7L9j8j9J8J7J8J7k6k5M6M5m5
39734a94m5r4qP0O9k5k6K5K5K4K5o5o4O4k2k8J16m8m7J14K8j62j8mmN9k7m6M0j3j3M2M2M2
39727a68M2j9j9o8J9j9j8L0L0jkjkk7k8J0J0R3Op0J5K0o6o0K5K5K4j3j3J4J4J4J4l5l4QQM1
39720b01M1o0n9j3j2o6J9O9j7ooM3M3j9j9j5J29J26p4j07L6L2j11j21K2R1n3j1P5K3o2L8L8
39714b07l8l9L5L5L5L5k7k7K2K1o3K3J7J7j5j6j6j6K1K0p4p4J7J03O5k0k4O2N7k9n4n4n9o0
39707c27j0j0L2L3K4K4j8j8klQ9Mn3n3M1M2K8K9K3K3L7m9%%p6p6K7J13M7m0j06j9j4j3Kq3
39700c52NR0m0m0J06K0j09k3O4O4n9o0K7K6l4N2J63l7j28J5L6L6O2q0j10L4J5J5QQQQM7M7
39694a16n3n3K0K1K0K0m5m5N6N5J4J4k9k9K1K1k2k2J6J6n0n0m2M4Q5n8j05L7R7J0k4k4M2M2
39687a16n4n4J8J8j9j8k7k7R9m5q6J15N8q5QQK3K3m8m8j7j8N5N4J0J0o1o2K9K9j4j5k3k4j9
39680c23j9j1P4J12l1o8J7LLj8j8K4K5MNMNm9n0N1N1llmlmmm7m7Q7Q7o9p0L3L4o6o6O6O5K3
39673b00K3J7J7n5n4L0L1L1L1p6p5mmPPN0N0l3l3J0Rj2j2j2j2J6J5J6J6j6j6k1k0L0n6n6L0
39666c31N1N2J3J4k7k6l7M8R6J0l7l7l6l7l7l7llllL6L6N0l5o4Q0Q4jj4j5k0k0j5j5L3L3o2
39659b79K4M2M2L2n3r5M9Q6n6q6jN2N3L7j05o4o5JQ7L4n1m6M0K3K4K9K9RRl3l4RQLLP6j1j9
39651a97O6j1j53j14Q6J19L3l5l4JJm2m2lmP2J57m6j32K1K2m4m5J14J13m4m5m4m4K4K3K4K4
39645a79L4L5l8l7K2K3n0m9m6m6K6K5m2m3Q6Q6M2M2n8n8PPPOm4m4K8K7J5J6n7n6K1K1K0K1
39638b30J5J4J5J5j5j5j5j5RQN1N1q3q4M5M5m6m6Q3Q3n4n5j2j2M7M7LMJJJJPOo5o5K9K8m2
39631b45m3N1N1k1k1K3K3K4K3OPl6l7k9k9P1P1k7k7k7k7k6k7M6M5q8q8P0O9j9k0j9j9N7N7
39624a81j4j4K5K6m5m6m6m5N5N4J7J6J6J6K5K5L6n1m4M1M1m5j00j5MLMLMLM3M3k9k8J4J4J5
39617a60J4M6M6q3q2K5K6m7m6l6l6O4O4j5j4J5k9q0OK2k2PPLMK0J9k4k3N7N7m3m4J8J7J7J7
39610b13K9K9K6K6Km2p0J5J2p4o9J7R8R9N1l4r4r5k3k3k7N8L5qM4M5l4QJ18k5j18l3L0L0L6
39603a74L6p8p9jkoQ0Q3ml5Qk7k7R1Oj23l7n0m9L0J17R2Om0m0OOOOmnnnJ2J1o1o0L4L3L4L3
39595a82k5k4k5k5K4K5K4K4p3p3Q4Q4l8l8O1O2r9j00p6RQ0Q0O3k4k8k8l4l3PQm6L9R8J2l4
39588b21l5L0L0L0L0m8m7JJo0K7K2K1J1J1k7k6K9J16j4r9noj1j1RRk8k8o2K5M7M7J3J2J3J3
39581a81l5l5m6M1O0k5j9O6j7j8M2m4n5L2K7o0M4M3l3l3jjMMp5J1N3l2N4N3q0NQ1o2k4O1m1
39574b36m2O4O4K8K8L4n3j0j0n9n9J0J0m4M1L9m8m2M3O5O4l0l1q8q8J1J2P1P1%jNNm9L8J7
39567a70o8ooo6P8J18q2j11L1R1Oj6P0K6n9qP8Jq4K8K9m8m8RQj%M9r3r9M4K5o1m1m1K5J10
39560b82J11K5jjm9m9J5J4J5J4j6j7j6j7K3K3r6j2k7k8M9M9k8k8J5J5kkM1M1onj1j1K5o1o1
39553c51K6kkM7M6j2j2O0N9k4k5k4k5OOOOqrj04j9J20L4J7J7p6p5J07K1p7RRp7NR0M2m4m3
39546b76m4opJ3J2J3J3k2k3K5J10M2m5q7kN6k9j05L8%q5J5J5NOM3M3L6n1n1L6N8N9o4o5R6
39539b28R5qr4j04j8%%M2M2L6L6L3n2m8m7K8K7k6O0J18L3p2p1OOl1l1k3O4J06K1n7n6j04L8
39532b79J06K0k4k3L6L6o4o4N1N1k0k0j0rNq1n1R3J2p4P3P3o1o1L4L3K0o6n1R3J3p4M2M2o
39526b05oqrL4L4k7k6p5J1M5M6m9j35mJ38N8k8k1k0R7R7o3j48n8Q6J53O6r0nK7j17p9Oj9j9
39519c13Q6Q6RJ0r1r1ooL7L7k8k7k8k8J5J6J5J5M4M4n6n5N7N8j4j4j0j0R1R0p1p0k8k8l4l4
39512c32O6O6j0j1Lq2l5J08O6p8j03j7N5N4j0j1L2L2j8j9K4K4%j%jRQl5l4jjjjKJM5M5j19
39505b80j18O7O8J2J2J2J2oppol7l6L6L5k1k1O5p8n8K8J4J4M3M4%Jk2k2K6K7p3J4J3p2L3L3
39498b55K8K8l4l4QRK1K1J6J5k2j09J1J1k0k0oQ0R9m4j19K4Q9n4n5L0K3K3K8K9N3N4j04j04
39491b80K6K7k8N9j0r7q5N8R6J1llL6L6l6l5O7O7q7jM1m4J4J4j30m4Q4jj5j6k1k1k5k5kQ4
39484b89N6N6P2j3j07k1K5o0m4J00R9m3q1MJ9J9m3m2J0R6J4J4O8j8n3n3n9n8J3J3J2J3J3J3
39478b55N0N0mr0l2J12O9p4p6Rj4j5N7N6Kq3j8O9M2m3m3M2L4n3m7L9M5M4O0k5j11k6K1K1Q
39471a79RQQj7j8K0K0k5j10j06L8J32M6q0PL1n5n0L7ppN3l4L7J23j1r7KJmmk9k9j2P5L5m9
39464b41l9m0O9O9llJ7J6J7J7l0l0l1l0l7l7Q6Q6m0j26n4L1R2R3M5m0o8o8k7N9Q2lk2k1o6
39457b77o5L5L4O9O9l7l7O6k0r5r5k8N7J37op6J0K4K4j6j5K7K8O2O2j2r9p7RkkM9M9k2k3%
39450a93%%%l0k9M1M2mmM4m2ooj2j2M5M6n5n5r2r3R3R3n9o0R8R7k0k0k1k0n3n4N3N2o6K0R
39443b73RP1j6q7kL5L4LKl2N3%jP7rj42KO9O8Lq4o1K5j9j04j9O7PQP0j5l9l8K5K6K6K5k9l0
39435b95M2M2J8J9P2j4j24l9k1k1NNP1P1Q1nJJm5m6q8q9O1O1M4m3o0K5J5J4L3L3o7o7RRRR
39428b74k1k0P9Q0L3L4r6j81l4J10K4K4k1k1K2K2OOOON1N0QQk9k8k9k8m1m1l2l2J6J59Oj36
39421c14J8J03LLk3k3j8j8l9M6Rp6KQ8L5L5k1k1l1N4L1n6n6L1K0o5n5Q8P7qJ1J1o3K3K3o4
39414b40L5L5j9j9L3n4r7j1j4j5L4L4OOl7l7M2M3M2M2LLLLj8j8K5K6l7l7POl9m0L2L2K9K9
39407a82j4j4kko0K7P5o7j34RJ1J1O2O3p4p3K7K6N3N3L5n1j5P1J7J7%J%Jl8l8l8l8j0j0J10
39400a91J10O3q0j20l4rrL9L8k4k4J8J8k2k2k2k2N9N9m6m6Q3lq7N6L7j06j7j7K1K1K2K1K1
39394b15K2K1K1j6j6j6j6lmM0L9onQp7p3P0L3n3NOm3m3J8J8m3M3J53m8j06k1O2O3mmn0n1N0
39386b41M9K9K9m2m3J2J1J1J1kjm5m4QQQQr1r2O6O6J04J04k5k4o3o4k0k0L2L2L3L2o4o3L7
39379b54L6J8J8k5k5qqqqPOl7l6J12J13m5m4p1p1J%L0K9j4j4N9N9m1m1J9J8J9J9l7l6O4O4
39372a32j2j1j1j1K1K2j07j07K9K9K9K9L2L2m0m0L8L8l4l3J0J0l3l3P8P8k2k2m7m8r0N2N9
39366b47k7L0L0q6q6M3M3K9L0j4j4L1L1m1m1P6P6NMnnMMj16K7O6k0jkppl0l1l0l0k1k1N0N1
39359b52k2k2J36J35q2q1m0l9j4j4k8N8J27j7k6N9K6o0m9m9MMjjM9l7p8O5R2n1l4l3O1O0l9
39352a93m0m6m7l6J07J37om2M3L2n4m8L7L7L7k9k8rqqqkkm5m5J0J0l3l3m1m2J15J16l5l5L7
39345a97L7l3l3l3l3K5K5K5K5k2k1k2k1PPPPk7k8J02J02p1p0L0K9J7J6k7k6qqqqk1k1N0N0
39338a77n1n1K0K1J2J2J2J3l3l2J0J1k2k1M9N0j5j5j5j5M5M5q4q4N3N3m8m7M7M8M7M7k1k1
39331a57k1k2ONl7l7mlL9M0l7l6OPL4L4L4L3n2n3j0j0N0N1k2k1p2p2jj%%j%O0O0m0l9L5L6
39324b18L6L5j3j4j13j14K1K1L6J21N8q6p9O3K4K5M7r5m7L9j8j9O8O8l2l3j3j4L0K9j3j4N8
39317a56N8q4q4M5M4MMMMJ4J4n8n7N7N7m2m3L0L1o9p0N7N8J4J5m6m5klK7K7K6K7ppqpm1m1
39310b53KJQPo5o4L5L5L5L5N2N2m8m8o1o1J1J0L2L2L2L2llmlJ5J4J5J4n1n1n0n1M3M4JJj0
39302b68j0L3L2o1o2O6O7j6j5N6N5p7p7p8p7P5P6LMk1k1N0N1mmo1K5O2q2l3J10K6K5pqj1j1
39295a88j0j1l7l8OOM0M1o0o0NMM8M7jjjjk5k6k5k5M5M5LKk5k5k5k5K1K1k1k2K4K4K4K3QQ
39288b07QPm9m8K2K3P1P1r2r1M9l6p3O9P8pn0n1J0J0RJ0L4L4rrm9m9N2N1lllll0l1M2M1RR
39280a84RRj6j5n8n8N2N3j9j9MLMMQPPQJ6J6k7k7J1J2pr2m6M0N3N2J1p4l2N5M8M9m6m6J3J3
39272b09J2J3k5k5k5k5L5L6l6l6K0J9m6m7O8J54n7n7j8j03l6J07M1M1O5k2j11L1M5M6m1m0
39266b26L1L1j2j2O0N9o2o2L3L2pr4n6L0K0o6o0K5K5K5qpm5M1M7m0l2N3R1OJ1J2N4l2n4n5
39259b44n5n4OR1J30j4o8J9m0l9N3N3j8j9j4j4L4n1l2l2q5%J05J05L3L4jq6q6jJ5J5k7k8N9
39253b56k7o9J6L1L2K2o3m1J01O5k1l9l9n9Q4O9j8llJ2J2J2J2j9k0J9J8j4j00JQ6k5k5Q1Q1
39246h7p2p2K8K9j%m3m3QRl5l4K2K2K1K2j9k0K3K3k9l0J4J3L7L7r1oQ5n7k1O6mmR0n3r0N3
39239b09O0k5n3L2K2K2m9n0M7l9o1K4P1P0l1l1l1l1j2j1j1j1Q2Q1m7m7POM0M0j3j57k4O2J
39232b76JR7J2MNk5j10k1k1l7M9Q1nq0OJ50Oj54j0J55J2p5J0j9j9L5L5j4P2Jq5m3m3K3J09
39225a74R8m4n4n3n6L1P3j3p2p3K6J12K2o3o4K2K3o4j0j0L9L8J5p1L9L8k4O1Q1o1p3J3J2p5
39219c11lQ3N3l3K0K1k3k3L2n5q1OonQQM6M5j9j05o7J8M2m3l8M8J27J27Q5n9o4o4p9QM9N0
39212b02N4N5n8n7J3J4%%j%k5k5k5k5L7L7l4l5J9K0J9J9k1k2K1K1qrM6m1l9M7poK2K1l1N4
39205a52M3m3l7M8l3l3k7k8L1L0j2j2j6j6o4K1P7P7M3j01j27J5N4N5j%m4m3JJL9L9K3o3j06
39198c61k0K3K4J8J04N1l5J9J9k5k4L0n7k6N9J1p5j3j2o6J9N2N1P2j5r5M8M8r5n1L4M9M9n7
39191b47n8M3M2l3l4m5M2Pp8N2N2n1L5J72L0j29m4k9l0R1R0l8l8j1j1Q9Q9r4r4POMLN2l4l3
39184b25l4N6N6lq9n2L4L0n7llK4K5L0n6N5N4n1n1n0n0j0J32O6p7l9M8l8q0l0J3O6J08L6n1
39178b16rqj4j4K2K2K2K2m5m4jjl2l3M0L9mnj8o0K2J09O6k0j10o7O6K3r7M6N6k9P3J17m6r0
39171b18MLnnK4o2PR2J9k5N8k7n7K9K9n7o6J9J16L1r8n5O8O7N4l1q0OL6n1m5M1M4M4k2k2n8
39164a93n8j6K7N5l1j28m2M2M2M8M8m8m7nmJ7J8J8J7K0J9K0J9k0k0j9k0j3j3j3j3LKLKJ8J8
39157b47k5k5J2J2N4N5K0K0O2q0q4KM5M5m9n0K2K3J6J7k6k6l9m0L3L2L0K9m1m2J7J7J7J8k4
39150b00k4k4k4J5J6n6n6N0N0PQj1j0L2L3l4l4l4l3M8M9M8M9o2o2o3o2J9J9J9J9K3K3K4K3
39143b15k2k2N0M9m4m5Q5Q4q3q3M1M0n7j43n2R2M6m0J8J7L8L9L8L8n0m9n0m9K8K9j5j5L7L8
39137b27L7L7k2k2p9PJ58J4j14K9O0k6j2j3J1J1J1J1m4m3J3p2n8Q4M7l9k9l0QPO9P0l1l1j5
39130b23j4j4j4k2k2mQ2M4m2J2J2l3l3J0J0J9K0n2n2N3N2m2m3o1K5J25L9k4k4q3KP1j5n3L4
39123b60J2J2J7J7l6l6J0R6K4o1n6K9N2N2Oq1o9p0N4N4m8m9P7qp1J5L4L3K7K7k2k1L9m6q3
39117c30N9J00J5k8k9j3j2qpn9K8R8J3r4r5N8N7k9k8J4J5J1J1l2l2N9N9m1m1K8K7j5j5J2J2
39110b32PPJ16L0j40LQ4n9o9p0j2j2N9O0J6J7Pj36n2J18N6N7KLo9o9M4M4n6n6j1j0L2L3kk
39103b62kjm8m7K4K5j2j2L2L1K7K7m5m4nmmmN9N9j2j2M1M2l0l0J6J6n5n5m1m1J16J17n7n6
39096b47J5J6k4k5k4k4J3J3J2J3MMMMj7j6j7j7P1P0k9j13q7Q6J31M6J%q2q2L5n0nJ68J0p6
39089b19j7j7K5K5p5p5N8N7p3J2J25m8l6M9K2K2K7K7j01j01N7N7J4J5n7n6J8J8J8J9j0rj0
39083b39rK6K7m5m6L0K9m2m2Q8Q9o9o9j3j4J41N5j22l7P1p2r7M6J04J9k7k6l2l3O2O2M7l8
39077a76r6M8R0n2m0M7L8m8j4j5j9k0QPN0N1n4n3n4n3L4L4P1P2Rp7k8k9Q2Q3n6j41l0l1QP
39070c47J9J9O8j9l1l0J2J2l2N4N9k6l6M9J0p5l7J07J12K6q8q7J6J02nmmnk8j15p6RQ7KJ2
39063b70J2ppL5L6M5M5n6n5l3l4J4J5RR6Q4n8p3p3j0j1O5O4M7m0q1NR9J3l7l8m3m3J7J7J7
39056b34J7onoollllJ3J3N5N5l9l9l9m0K7K6j6j7QQPQK1K2K2K1m6m7K5K6m4m4K7K8l8l7l8
39048c24l8P6P5MMJ9J9n2n3L8L7l4l4J5J5J5J5l3l4J8J8q4N8O4p9j4P1NOP7o5j14L0O2k4j4
39042b55P1N8N8r5r4o0o1O9O8j4j4nnm2J02J01m2N1N2j15j15M7M8n2L4O4q0p9O4N4l2k8N7
39035a90M7m0k8k8k8k7J5J6O1O1o7o8QQO1k4k2O4JKN2r1j32O8J08l5o3K4J5J5n2n1llM0M0
39028b46o0o0J1J2P0P1l0k9N3N3Pp9r5rO6O6o3o3M3M3m6L9L7j05q0O3J7J7K8K9m3m3K0K0K0
39022b66K0P4P4N7k9j09k4P1j4j8j9J5J4K6n9k2O4k0j05k9N7J2J3n4n3J5J5J6J5P6P6%q5l1
39015b27N4r9r9K9K9K9K8l6l6O4O4J2J3l0l1qpqqK0J9O3O3j7j7K1K0M8l9r1r0L5L6l7l6jj
39008b71kjNMn7n8j0J34J76L4j45j46LLO3O3rqMNNMm8m8n8K7R7J2k5O0l1l0M7M6n8n8O5O5
39001a41J3p4k6k5QRN7k9l2l2K9K9J5p1p1J5N8N8K1K0o2o3RRo9o8N9O0j0j0L3L3l1l2j4P2
38994b53R0NJ6J6l0l0l0l0J8J9O1O1l2l2l2l2PPKKN0l6q4KN8k7m1m0o1K5J54O8n4n5kq9J8
38987c11J61N2l4n6n5rP7m4m3l9l8rrn7K8O1O1O1O0L8m9p1p2Q2Q1m2m2%Q6l4l4nmmnj2j2L0
38980b12L1l7l6OPJ7J7J7J7j5j5j5j5llj3P2R5Rj3r9q5JM7M7j7j7p1J5O8j8j13k7O0N9poN
38972b47OM8M9n8n8j5j5M8M8K4o1M2M2r3oJ39no7J9MNk8k8l9M7N3l3p2J4Rp7n4n4R9R8K1K1
38965a74k1k2O3O2j18j18K2J07j6j02k6O1PPL3L3K8K8p3j58o7P6O9j6kkj1j1O1O0k5k6N2N1
38959a68o9J6K2o3K4J10m4m4jj%jl8l9O2O2l5l5L7L7l9l9J8o8p9O5P0j6J0RjjLq2J2R8J4p3
38951b67M8M7K2o4KQ8j4j00m1m1j0P5P6j1jkk5j11j2P3m6m7J5J01M7M7qr3n6L0O4k2j1j1l3
38945b91l4k8k8j8O8J10K5l7l8Q2mm2M4j0j0N3N4j81r5O9O9k5O0Q3n9j7j7K0J9k8j13j3P3
38938b59K4o1K0J9N8N7oom4m3j8O9O8j7j3j3o2o1j2j1J1R7P4P3Lq2p1J5J4p1n0L5P7P6K8n8
38931a40n2n2k7k6J6J6j1j2poj3P3K5K5MLMLJ8J8j11j10P3P3n2L3P9qm8m9o1K4J3J3K2o5o3
38924c78Q1N3r0NNl9M6N5l1n6Q7J20L5n3n4J8J8j11k4Q4Q5p9p8opM1M0l1l1j8j8J01J6l4l5
38918b83LLOON9k6o4K2J1J1J5J5l8M8M4m2l6M9n5n5K1K2llKLp4J2J13K6p9p9qqJ8J04O1k5
38910b04k6k7j20K2J04l9LQ8j8j9N9N9OPr3r4J9J8K4K4r2oR9J3l9M7M2m4l5l4k2O4N6k9m8
38904b35m7mmlmM9M9Kq3j7P0J5J6ONNOl5l5L1L2L8m7m7L8J3J4k4k4PPPPm0m0J2J1j17K7J03
38896b36m0k1O4QPJ8J7k5k5o3o3O6O6QRQQJ5J4lq9o5K1O7j8K1J63O8j33q4Jj6j6RQm5M1O5
38889a70k2L2L2l2l3j4P1N6l0j25l9Q4Q4J0p7l9l9jjk5k4M7M7j1j1L2L1k6k6k6k7k7k8J01
38882b26J02l5l5k9k9k1O6k6k6j0j1L6J22M8l8k2k2j14k7JJk1O4Q8Q7p7p7%%l0N6o3o4P9Q0
38876a73k1k1m6m6K6K6K6K5J7J7M5r8j35O5R6RQQj62j9J15K9o9P4J12l2o4o5qpO9j6q8kO6
38869b39O7J%k2k1j7j6JQ7J6p0J5J6l3l2j8j8j8j8j4j5N8N7ooj1j1O3k3p0J4L5n1rP8R5Rm2
38862a68m2k0j05o6P7M8M9N2N2mq9j26J6J01J5mmMq2q2LK8K8J00R9L1n6m9n0J6J6k6k7N7N7
38855a51m3m2NNl2l2k2O3N8N8K5K5p5p5qqn7L0onM8M8l9M7M6r8j4J29K6j17q3MJ3J2L6n0n0
38848c29L6L6L5M1M1m8m9j0j1O9j7m0m1j1j2L7L7j7P0L2n4n6L0O6p8q8N5l4l4N5N5j1j2j02
38841c59j7O3O4M8M8ONk5k5k5k5j8j7k8N8K9n7k1J22P5o7j6j6r9j4O4k3PR3o1o1J7J7J6J7
38835b25m8m9N1N2NOl8l8P0P0l1l0J1J2n4n5j9O6P2j4r9j3O2O2J0J0o1o1ppN0l6o3Q0Q0o4
38828b43l6M9M0m6j9j9J4J3L5n1m5m5ONM9M9j2j2j2j2L9M0k7k7r0mJ24L9n5n6j0P7Q6Q6o7
38821a37o6m5m6k7N8M9l8l2N4L6L5lko4o3L6L7qpj3j2P8qn5L0j7j02n4L2M7M7N2N2RQo3o3
38814b65pqj3P2k7k7R7J2n2n2J4J4j3j4j4j3m1m2Q8Q8l4l4RRKKKKN4N5p4p4k7k7J5J6jkjj
38806c12j6j6N5N5l3l3O8O7j00j00L0K9J3J3l0l0N5N5m5m6M9M9k3k3rrqrQ0P9m9m9k8k9J4
38800b86J4nnmnj4j4K9K9j9j9K5K4O2O3oj49j08L6P4P5J7J7k6k6mmnmQRQQp2p2K8K8N6N5m4
38792b26m4L0K9L0L0J4J4q7q6n0n1J07J07j3j2j2j2j7j8j7j8K2K1n1n0L8L9k8k8M6J32Q9L
38786f9p7p7l4l4l4N2R4Rn7n7L8L7J6J7k7k6LMRJ0m9L6L7m9J5J6RJ0l0l1l0l1P0O9J8o8p3
38778b84p3P9P9pqL5L5k7k6k7k7J%JJkjjkN3N3p0p0m9L7j1j1J9K0J3J4qr5pJ37L9j03j9O6
38771b46L8L8R2On8n7QRn6n5P4P3m6m7lmn0n0K6K7o7K0O7j8l4N2Rp7l7M8L8L8mlR6R7m6m5
38764a47M7r5j14Q6Q9n5l0k9n0L7L3n3JJo1o0j5P2J27M2l4l4m8m9k6O0RRK0J9k3O2O3k3o2
38757b31o1k4O2M4r9k4O2L9m7PQN0N1k0k1lmo9p0p9QJ36N0k0k0P4P5llm6m6k1k1k1k1K9K9
38750b50K9K9l6l6P0P0j83r7J22L7p1J4N2l4K4K3k5k5R7R6o1o1m6m7%Q6Oq0rP8K8n8n2L4j
38743b77joP9M8l9k7k8K2K3K2K3n9n9J3J2M7M7n4n3m1m1KKQ0Q0K9n8MLppL0n5n5L1m6m5L7
38736c24L7m2M3Q1o1k6O1j5P1N9j42o2Q2j7j7Q7Q7or2k0O5m0m0R0Nj13k7J5p0k3O2K3o3m7
38729c79R6J75k6j56j3K3K3J5J5n6n6j6j6N5N5%%n4L2L3n2m6L9OPN5N5QQo4o4N6N5J2J3q0
38723b42p9l4N3N7k8K4K5o7o7L9L8j1P6M8r4r4J07P6rkkn6L0L2L1o4o4m3m3Q1Q0N4l1q0PL7
38716b15m9m3M2RRO2k4k3k3J5J5L3L3l8l8m4m3jjP8P8k2k3k2k3M9M9j7j6j7j6k9l0O5O5n3
38709b08j38l5J37K7n9%Jl0l1j7O8J15n8lQ2n1n2K5K5mnmno5o5OPK0K1K1K0QPl6l5L7L8nn
38701b46J0J0J0J0k0j9N2N2L9L9l3l2l7l6L0L0k2j08l8J34L8j33K1J07Op9J7J7l9l8R0R0l6
38695a14l6l6l5LMl9l9N8N7j4j4j6j7j7j6nnQ9R0J4p2n9J12J0j61l1N5K2K2j5j6J3J3J3J3
38688a69j0rj0rJ4J5mq9JQ6L3L3o5o6k2k3qrqrL1L1L1L1NMl8l8l3l4RJ0LMP0P0k3j09n0R3
38681b61R8m5m7L9L9L9n6n6L0L1r0lJ04J05Jq5k0k0k6k5M5M5k6k6o5o5J0R6L5n2LKLKm0m0
38674c21kjM1J27O7p6q2NK6K5m0m0L3L3j6j5N8k8k8N8l0l0j9k0j1P4K7K6q9q8O9O8L2L1j5
38667a51j01n8K9K3o3J0J1NNM1M1n9n9m6m6N5N4j0j0L3L2k2k3P2P2l6j21PR2N2N2p2p1l1l2
38660c25O9O9n2n3l8M7N3r0m1J01opM5M5%J%Jl2l2J1J1jjjjk1k1k1k0M8M8k3k3M6M6n0L6M
38653a78q2p7J0M0M1k6k6L9L9o1o1Q7Q7p0p0J3J3l0l0K1K1K1K1K4K4L5n1m4M2M2m4j04j7K8
38646c23K9J4J5RRR3Qj50o3Q3Q4j1j1m2m1POj18l3P7P6j6j6K7K6n1n2k9N7N9N8kkq9kP8P8
38639a58o2o3O6O6m5m5kjK9L0m1m2N3N2j9k0j9j9j9j9N5N5m6m5m7m8L0K9n6L0J33j0r6r5Q1
38633c08Q1j2j2L1L1j8j8l9l9LLn0L5N1l5lJ40M4j56p2P1K4K3j0r6n3Q9P4j2J8J8K9K9J7p0
38626a92j49pJ28M2k4k4n6L0O7p6k9N6jjJ1J1m2M3K7o0K1K1j29m2R1Nm0M6O3O4l8l8q1q2Q9
38619b96Q8M5M5o9o9k2O3M1m4q1MP2P2OOo2o1J0Rl6l7OR2K4j19l8M7P4P4k3j10m4M2J0J0j1
38612b82j2nolQ3M9r3k2O4l5l6M7M8j9j9mQ1L9m8o4o4L1L0n8n9P0P0K6K5m5m6j2j1O0N9r7
38605b58r7L2L2M5M6k5k6K1K1r9j3M1M0LLl9m0MLO2O3J9K0J1J1q9q9J7J6J7J7OOj5j5lkM1
38598b13M0J1J1J6J6r6j1K1o6q2O0M2M1Q6%j05j9J32M7n8n7LMM6M6j6j6j0r7j8j9p2J3K0K1
38591b79j8j7M5M6n5n5K9K9K9K9k6k7J2J1K1o4j6j5L5L5L5L5j1j1o0K7MNk7k7r2oooJ8J04
38584b69J03J8l5l5PQj9O8mr0L9L9o7o6l8l8R1R1m2m2JJrrrrM6M6l0l1L2n5r5M8J50Oo1o1
38577c20P9P9jq7k1k1M6M5j8j8N3N4k6k5k6k6L1L1j8j7L0n6j8O8N0l5J9J9n0m9K2K2n6n5o1
38570c56K5llJ03J03n1n1K1K0J5J6j34m7PPl5N0K9K9rrk1k1k1k1O2O3M4m1q9mM3M3J0J1J1
38564b04J1o2o3RJ0K3K2K3K3J3J2J2J2l6l5J2J2l5N1Qp8L3L2m5m4L3L3l8l9J4J3QQM8l8l2
38557b74l3K1K0L5n1l1J13J48n2j16K8N4l1q7q7L6L7J5J6POJ1j33o6P6K7n9LMMR1K4o2rP6
38550b39k0k0RJ0q2MKKPPL9M0JKpP8P9qp6p6n8K7l7l7M0M0l2l2M0M0n6n6J6J6M4M3R2Oq4q4
38542c20L9M0J3J3q3LN2l4K7J69J8j82p0P3N4N3l8l7l8l8l8l7L0L1P9pj3j2j8j7j0j1j0j0
38536c29QPQQJ2J1J2J2P4P4k6k5j8j7j42n6Q6JJQ6M2m4RJ0MMjjL0n5n5L1MMN2N2l3l3L9L8
38528a16l4l4RRj3j4j3j4j2j3N4N3j8j05rP6R2Nj2j2k8k8p7J0J3J3J8J9l5l4RQN2N3k5k4L0
38521a47n5L6L6mmPq0n4L2k2k1K4K5K4K5J3J3l1l0m6m6K5K5J2J1J2J1n3n4M6M7j7j6N5N4m2
38514a89m3J%opopn0n0M9N0n0n0J08J07o1o0L9M0l0l0J3J3L1L1m1m0P4P4LKn3n3J9J9j9j8
38507a90K5K5o3o3o3o3M1M1M1M2k7k7J6J6M0M1l2l1j03j03klQ5Q6J4J3J2J1N4N4m8m8m8m7
38501c04j6j6K8K7j5j4j5j5J8J7J8J8Q1Q2p6p5M8M9q0q0nmL9L8l3l4L8L7LLKLN7N8m3m3o7
38493b71o6J1J0N7J43M6r7klj31m5J4J3J9J9NNn3L3N0r4r4N0Q0ooP9P0p3l5N0LLl5l5j0j1
38486c07O1O1o6o6O3O2j2j2n0n0K9J14J5p2L7L6l4l5o8J9L1n5k5J76J8j81j5P2OOR0Nm7m7
38480b41RRnQ1L3j10j09L3R4Qoom0m1N9N9n9n9m1M5R5J0n6K9NOJ5J6p9OP7qo7o7j19K4J76
38473b24L3n4L1k3k2N4N5j5j4j5j4PPq4JJ4J4K5K5l6M9J2p4MR0j6j02m8m9P5P5m8m9J04J03
38466a09k4j09J5J5p2J3Q5%m7m7rj0J2J1m2M3L1n6M1M2qpQ4jrqj03M0J61J8r8j2j5j6jjl4
38459b27J08P9j22r2N0P8ql6l6L0L1l5l4l4l5O5O5m1m0Nq1J9J05m0m1O5k1q3O0O3q0m5R7O2
38453a49k4j6P1or3o9p0%Q6N5l0m3m3j0P6Q2nj17l1J00J01n4n3J7J8m6m5OOm8R5O2k3K8K8
38446a44p4J1R7J1l6l5l6l6L5L6k4k5k4k4L7L7onN6N7m3m3m5m4m4m4J03J03K7K6j6j02n4L2
38439b36l6M9R2n1j0P5n4n3k9k8p7RN0N0p4p3L8L8o2o2OOQ0J67N0l5k5k4m6m6N5N4j1j1L2
38433a92L2j3j3j3j3k9k9q3LJ16L1o9J7L5n0K1J06j5j01nmj5j4K8K9K7K8L3L3o8J7K2o3M8
38426a63J34j06j05P1P0jjj03j03k3O2J8J7J7J7O2k4p2J4O5k1n9K7j7j6L1L2j9k0K4K4n1n0
38420b69m5m5j5P0K2K2L9L9L9L8p9p9kkn9K7J05J8m5M1L5n0q3q4R8R7k0k1or2n5Q9N0l5J0
38413b47J0M8M8j2j3n5n5j6j5o3K2K9L0rqM2M3k9k9k9k8M3M3k5k4p2J3L7L6LMr8j2O5k2NR1
38406b49R0Nq6JM3m3k5O1M9r3j4P1rr5J5J5l4l3m9m9J09J09j0j0j0j0KLn5L2R9m3q6N7P4j2
38399a80p5p4j2J31L7j07K1J07n0n0L3L2k4O1O5p8p8O4P3j3n6n5k9k9J3J4mmn8K8Q0nm2M3
38393b21K5K6m0m1K7K6l1N6Lj39l9J04Q5jk0k1j0r6kQ4K4o2L4L4QPl5l6rqmlm1M4N0l6n8K8
38385b88P2j5l7M9L8L8j9j9o8J9J1J0J6J6J3J2n8n9%%M3M3K0K0Rj34r3N0K2K3K7j17q6J14
38379c28J46Lq5q4j3P2P1p2r2N1Q1nL2L1j7j7M0M1Q4o0p4J2m5m5JJJJRQM6M6j9j04m6R8M9
38372a82r3m7m8j7j8N4N4POJJj0r6l4J09J04J9k5k5j2j2ppl1N5R2n0m0M7j7j6J8o8o8J8J7
38365c21J8K3K3LLKLk8k7M4M4J9J9K0J9m7m8P3j3r6r5k9J13N7k9K2K3O4k1r8j2J21L4o8o9
38358b54on%%J3R9k1k1N9N8m1m2m6m6n7K9Q6jj8j9jjMMq4KllK4K4J8J8P3j2qpl9l9L3L2op
38350b11jq7J8J7n9n9R8R8K3o3q5%J01J5k1O4N5q9j12k6O9K7mlpopoO5O5n0n0K1K1k8k9M4
38343b02M3j7j7K6K6l4l5l4l5QPl5l6J3J2l4l3N4J2j9O8Pq0M9M8jM2O7k0p6p5J8O1M2m4j46
38336c70o1O6k0n0R3M5JM8l7n8Q5Q0o4j3j4k2k2K4K4m7m7L8L8noJ6J5N9N8lmlmL3L2j25j25
38329c45K7K6m6m5O0O1J7J8j0rL3L4J4J4lr0n5L0R7J1n7n6RJ0RJ0k0K3J04J8l1l1l6l7l6l7
38322c19N6N6J2J3l4l4q2MO5O4n9n9O1O2J9J9m5m6N6N5m5m4K8K7J1J1R7m6j04j7mlONO0k7
38315a81p9OP3j3q3q3l7M9J20J20l8l7L3n2n2L4rqm6m6L2L2j1j1M9N0p5J0R8J2l4l4J3J4n9
38309b43n8J7J7J7J7K1K0n1n1K0J9K0J9k7k7j8j8j4J30N4l1k7k7q0N%jJ4J4j2J32M4j56l8
38302b99J04o0o0M8M9k2k3k3k4J29J28n4j40j02j6J28M2q6jQ5jp2J4J3p3l0N5K5o2n0R2J8
38296b68o8j1j1O9O9l2l1K6K6p4p5L7L7L7L6K1K1K0K1J3J4q7q6K7K7L8m7k8N7R0n3o5K1l1
38289b60l1rP7M0m6l4N2M7l9o1o0O3O3LMLMLLJ3p2q0PJ9J9N3l3n6n6M6M6n5n4O6O6l5l4O1
38282b57O1l4l4K2J07M5r8p8PR9J3j12j12J1J1mlL9M0j9j9K4K5j5j4L4n2l0l0m6M0J05K0p6
38276c30p6l9J03J08l4j6P1O1k4m8m8J9J8OOj14k8L2L2ooK3K4P1j4O2O2o6k08j6J84J16j41
38269b16j19K4N1N0K2o4o5K2M3M3L1n6n6L0L0n6o1K6K8n6jJ43J42%j68q3j1j1lmM0M0m8m8
38263c61M7M7O0k6r7j1Q6Q7l8l7kkkkJ9J9J9K0jjr7j2N7k8p2J5O6k0o2K3J33M7n4L3kq7J2
38256b24R9J6o9p9p8o9P4J79L7q5Kn6n5K3K3m8m8L8L8L4L3M0m6LLr1r1O6O6K0K0J5J5k7j12
38249c34J6J03nnN4l1j04j8ooR1Np5p5M5M5M0M0Nq2l8M7L2L2j1j1j9j05m3J00R0Mo2o3m6M0
38242c50L4L4P5P5Mq2j10L3J28J28J0p5j19l3QQK8n9j01M1J41kpP8J6J6j2r9r8j3ppM6M6m9
38235b74L6M2m4m2M5rrmnn8K7Q9Lm3m3l5l4QRJ1J1J2J1O9P0K6K7n8n8pQ0PPn9j45n9Q4M6m0
38228c06rqj4j4ooLLj27J5J41N5J9K0k9k9PQQQj7j8k2O3M6M6p8p8L9L9L4L3j0r6mnN4N5m6
38220b26m6kkppN6k9PR4Nq2k8k8L5L4o1o1qP8J15k7q2M%q5J0R5jkM0M0llm2m3K4K4J9o7j10
38213c72k4O2O2K4K4j5j5n9n8Q0P9LLO3k2o9o9m0M7kkk1k1P8P9j2j2j3j2m7m8J9J9N8k9p6
38206c38RJ30M4n9o0O8O7K1o4n2L5P6P6k0j06n7n8M6M7p9OQ7Kj7j6j6j7L2n4o6o6K3K3M7l9
38199c45l9M7L5L6l1l1N3N4p1J4O6k0j9O6J6o9j6j5PQl9j25l9M6L6L6J0J0O3k2J0R6rr5NM
38192b67p3p2N0N1k1k1P1P1k9k9ON%JQ5jn2n3ooO5O5lmlmm3m2m8L7L7L7n8n8P0P0q7q8O1O1
38185b25r2pJ09K4p6RO9j6l4l5J3J2J3J3M1M1q7q8lmlmONO0k7o4K1R4Pk9N6M6M5q5q5j4j3
38177c07QPl5l5nnn2R1J52Rp8PN6N6o7o8l7l7k3J20K8n8oP9QQJ4J3j5j4j5j5M1M2n9n8OOO
38170b32Pj8j8j8j8K5K5K5K5%J%%OOn2L5Q4o0p3p4POPOL0L0m2m2L8L7k0O6M9r4q9N5K5K5L4
38162a96L4l6l7OPj1j2j1j1L8L8l3l3m6m5N4N5K0K1k2k2j3j2L0L1ppn0n0k3k3M9M9N4N4m6
38155b06m6%%M2M3k3k3K1K0j4j4j4j4q6q7P1P1N5N4j7j7n8n9L7L7M6l9q2LLLJ3J4m3M4J15
38148a50K9l2l2q5JN0N1j5j5J0J1lr0j9J24P6o7p1p2nQ0L0n5n0L5NNJ1J1m8m8K3K4r1r1M7
38142d16J32KJO4k2o2Q2M4m1J4J5k8k8p1J6Q7Jj3j4K4K4j9j9n7n6L9J24Jq4k6O0j1r8n7K8
38135c64J8J7N7N7J4J4M0M1l5j21J2R8k8k8m3m3K8K8k9l0J3J3KKKKkkL6L6Qp8k0k0p3P1Q1
38128b26mJ4J4m5M1Qp7j8j8k0O7O1q2JQ6J2p4j8O7nm7K1K2n3j0Q4jn0n1j7j7N4N4J4J5J7J8
38121a63l3J0L7m9k8J4J2l1o8k6P5L1j09o6L0L0J30M3q7kJ4k9M3Q6L2n4p0k7j3j4M3m2q6%
38114c67J3J2P9pJ5N7%m4m3jQ5M3n6j2L6L6L8L9j01j00L1L1pL5K0o7mL9RRj8j9j9j8K4K4j8
38107b26j9J4J3m3M2J26j7o0o0OOMLPl5k3O4O0k6k6O0rr4o1j9o0j8O2O1ONr4r5J17J18m0m0
38100b91L1L2L1L1l4l5q3LP3P3n0n0L6L7J8o7m5M1N4N3jq7MNj8j8L5n0JQ6m2j28K4J09j9j05
38093c46nQ1j5j6j5j5L2J17N6k9p0p1m6M0Q8Km9L7L7m9K0J05QQk0k0k0k0l7l6J2J2m5M0pq
38086b44k9k9M3M2J3J4j1r6K3K3p7p7J0R7J39N3r4r4N8N8J5J4k9k8l4l4l4l4K8K9O6O6Rp6
38080b20j14K9N7k8K9K9j5j5Q2nq2MP0j5QRM6M6m1m1m2m1J5J5J5J5q9q9R7R8O1O2r6r6k3k2
38073b87M9M9m0l9LLl1l1M0M0j0rj0rJ7J8J7J7o9o9J16J17k7k6k6k7p7p8N2N1ooL7L7k4k5
38066b63k5k5L4L4lmo0K5P9r3k2O4l8l8N1N1k1k1L1L0L1L0k0j9J8J7j7j02j09O4L7L6Op9q3
38059d04Q8J89J7j07k1J9K0j8j8o2o1poopN4N3J1J0l2l2O8O8k6k6J7J7llklp0p0KKN5N5J46
38052i3O0r9r8M7M8k7j12m7M0M7l9J6J5l9l9L3L3K0K0K0K0J3J3or1o4K1J7J6j6P1P9pr3N0
38045a71R3n1q5%L9m6o9J8OORQRQkkLLn6L1J10K5j56j4O2q1m1J02j0r6M5M5KKr0mP3j3o4K2
38038c30J1J1j3j2j3j3MLP5P5j3j3pqj1P5P5j1r3r3JKJ9J9K0J9m2m2k7J15K5o0M4M5r0mJ9
38030b38J9k6k6l6M9O6j9l8l7J3J4J4J3nnL9L8l8l8NNl9l9R0J76l7j80m2M3J5J6k3k2P1P0
38024a32j15j15N5N4J2J2k3k2k2k3l6l6l7l6J01J02N8N9QQo3o3rj0L4L3N8N7m2m3l0l0J3J3
38017b10K0K0n2n2j5j5K7K8k8k8k8k8N3N2N3N2n3n3j0j0j6j6j7j6L1L1L1L0K3K3K3K3l3l3
38011a93J1J0MMo7o8k6k6J6J7L2L2L2L2RJ0l3l3J5J5k8k7ONOOj9j9j4j4p4J2R6m7j01M3P2
38004c04j3j8j8k4k4P0O9O1O0P5o9j64p9KKP9Q0j3j2L1L1p3p3l0l0N7N6m3m4P8P8POn0n0K1
37997b68K1k6k6k6k6L8L9nmq5q5M4M4KLKLM3M2n7n7N2N2m8m8O3O3Q0o2j00M2J11l3m6L9j8
37990b37j9ONNOk6k6k1k1J6J02M0j04m2M4P7qqrn6n7P3P3k7k7j6j6j6j6J0J1J1J0o0o0O9O9
37983b45j1j1L2L3m2m2N3N4J4p1j08L4P0j6jkm4m4l5l6M3J86K5o1n4n4K0J07m8m7L5L6r7j0
37976c37J3J3MMMML3L3j0j0J5J6K1K1n8K8L4n3p4J1J%L8L9j6P0J1p5o4o5JJM4M3J6J6n6n6
37969c40R5R4q6q6k9N6N1N0p1p2%Q6P8o5o5P8L7m9J4J3p5J1OOM5M5l6l5P2p0p6O7J1p5K5K5
37962b65k4k5J2J3O3k3k3O2l2l2k7k7L2L2o4K1L4n2J9J06O6k0l8l7M0L9o0o0j%ooQ1mm7L8
37955b15j3j4qqLLo9o8R5R5l4l4M7M7LMn9n8J2J3j5j5J13J14m3m3Pj36p3J27Q6n8m0m0l1N4
37948b51P3j2o0n9K2K1K1K1j1j2j2j2J7J7n5n5k3k2P7P7J8J7K8n7o1K4k9k9J4J4J4J4L3L3
37942b05o7o7P2P2k9k8L1L1j6j02k3O2j%J60J7j36n1N3N2Oq0JKJ0R6j6j59n1L6j0j0O7O7j1
37935b27j0L2L2l1l1p9PO0O0K3K3m5m5m4m5j5j5K7K8Q6Q6J0Rn3j39j0P5K4K5m2m2j9j9N3N3
37928a98n5n4J7J6M2M2jjJJm2m2l9l8MNl1l1O9O9L3L3L3L4n0n1n0n0K6K6K6K6o7o7O2O1J7
37921b24J7J2J1pr3q2O0K6K6L5L4kkkkL8L8l3l4qqqqj7j7j7j7l4l4O6O6QRl4l4JJJJn3n2J9
37913c53J9L0L0L0L0J6J6Kq5n9Q4Q7n5j16K7O7O7%Jm3m2j7j7j6j7N8N8m2m2J0J0J0Rl5l4O5
37906b47O5j9j9j9j8m1m1L1L1l6l6POK0J9k4k4O2O2J9J9j6j6K8K7K3K4m8m8M2M1n8n8k3k4
37900b89k3k4O0O0m1m0onL7L7N8N8p0p1NMNMnonoM8M8k3k4l8l8NNL9M0mlooonM7M8n2n3J3
37891b28J4J3J3l2l2l3l2J9J9K0J9OPM4M4o5j52KJ46LMJ9J8n4L1O9p4p7RK3K3J9J8J9J9j2
37885a51j2j2j2j5j6N6N6k7k6k7k6m2m3K9L0j8j7j7j7N0N0m9n0M6M6M6M6m2m3m3m3K6K5m6
37878b88m7M1M1l1l1L8L8L8L8L0K9p0p0n0m9N0N1m0m0LKN7N6m3m4qqO4O4l5l5RQ%%m3m3J9
37871b99J8k4k4L0L1L0L0ONNOn9n9j6j6O7O7o2o2N4N4j8j8m2m2n6Q7O5k1L6L7o5o4k2O4R1
37864a86n2n8K8k0k0K8K8k0k1K3K2L3L3L3L3o7o8n9n8k4J19M4m2J1J2OOl2l1J1J1J8J7J2J3
37857b17N1l4p5O7P1p2p2J4k2K1N3l3L8Q1m8m8OPOOn7n8M3M2k9k8L7L7K1o4p0J5J14K9r7n4
37850c19N1R4l1j17l7M8O2J9J6J7J3J4m0m0LLL1L1K9K9k1o3r0nR5N2j8j9o3o3L7L7J6J6k6
37844b39k7OPJ1J2n3L3Q1mo6K1L4j0l6l7LLm1m0K8K8L7pl7N0N1l4J9J9n3n2n3n2P4P5k3k3
37836b95K9P3K5o1m9m9j2j1J2J3l0l0N0N0QPj8j8M8M8J2p5q3LJ24j8j10k4M5M5N0N1MNMNn2
37829b24n1rrJ3J2J3J3M2M2j%m2m2R1n3p8O4K9n7n4L2P8P8pop8p9N1N0n0n0p6p7Q1Q1P2P2
37822a29n6n6L1L1m5m6Mq3m3J00J9J8K8K7k9k9K0J9o4K1N8q4l0N5m5m4M5M6M5M6j8j8j7j8
37816b41n8n8P1P1k0k1k0k0k6k6J8J7K4K3K4K4j6j5K7K8j8j8j8j8K7K8j5j6M6M5n4n5mlml
37809b74J3J3l0l0J7J7J6J7kkm4m5M5M4k7k7J6J6J5J6l8l8NMK5K4K5K4l2l2O9j8r2N0R4m9
37802b15o3K3K0o7o0K5M3M3L6L7r2r2J3J3N6N6m4m4J13J13n5n6j3j3K7K6m4m5j4j3L0L0MN
37795b17o7o7RJ0N2N2QRl5l5LKLKONM8M8K9K9j4j4p2p3k9k9llllN5N5j7j6K4K5j9j8M1M2l0
37788b07l0J9J9K0J9l0l0J3J3l5l6p9p9J72J71m3m3r5r5MNJ16J15p0p0J7J6q3q3M3M4J%M5
37781b56M5KKK4K5m7m7J6J6O4k1l8l7m3m3O4O4l5l6j4j5j4j4N7N8O2k3J2J2o5o5L4L4j4j4
37774b50rr5K9J14or2L4L3MMLMJ1J1k7k7q0NK9K8kklkn9n8O4O5P9on8n8K3K3J8J7M2m5l4l4
37767c07J2R7N5l2n6n6j9j9O2O1L9m7o8o7NMMR0J9o7j3j2M8M8N2l4J4J4qrqql4l3O3k3p7Q
37759c02K6K6K2K1K2K1m5m6LLo4K1R3Pk2k2L9L9J8o8o8J9N8N8l6l6l0l0O5O4Lq3J2R7j1r7
37753b23jjLLo9o9M0M1j7O8P0p3J3J3n7n7M3M3M4M3k7k8j%j4j00n7Q6N4l2NQ9L7L6q7q8J3
37745b57J3L8L8Q6Jr7r7l1l1K8K8k5O0R9J3r0r1N1N1N0N1j33j34N3N2RRQRL2L2L2L2r3r3m2
37739c39M5L7L8n2n2QR5%q6m8L7Q4Q4J3J4n8n9LKKKm2m1JJJ1J2M8M9Mq2j1P6l1l0P2j4q4K
37731b89J9K0p5p6N3N3L2L1m0l9k4k4K3J09M2m4RJ0k2k1N1N0p4p4n0L5L1L1opj0j0k0O5Q2
37724a59lPPj9k0o2o2M9M9j8j7m3M3ooJ%j0P6J5p1o6K0L9L9KJj2j2L1L1J3J3q6kP9o5j00J00
37717b24R2n2jjm7m6K5K4n3n3J9J8L3L3M4m2K2J08k5j12KKo0K5K9j14o6P7M0M0M8M9J3J3l4
37710a74j19l8M8noK1K1K0K1k4k4M3M2L6n0p3p4M9M8N4l3J3J2o4o5L6L5l6l6L9L9mnj5j5K3
37703b60K3K0o5JQ7J01J6o0o0l7l6NOQ3Q3p4p5K9L0m3m2k7k7M4M5k5k5k6k5K6K6j7j7J2J3
37697b91l1l0mmn2L4L9L9M5M5N3N4Pp8o9J7Q3lq5q5J0J0O9O9pr2n0L6j8j8j2j2L1L1M1M1n4
37690b41n4mQ1J6p0j0P7j5j5j9O8K9n6o4K2J1J0%jjjPPo4o5ppO4O4k4k4k4k4L7L7l4l4OOO
37682c10OlkOOk9J14J08r2j04j9qP7K6j17qP8j9j9L0K9j9k0M6M7M1m5n0L6J7o9n8n8K2K2L2
37675c06n3%Q5Q0oL8L7M3m4j02j6L0n5n7Q6M8l7j7j7mQ2N3l2m4m5p9QP8pj0j0K2K3J8o7j9
37668b96j8rrM5m1J5J01n2n3K5K5K0K0M1m5MMpom9n0L4L4k0O6K5o0kkl8M7N3l3o4K2M0M0k9
37661b22k9p7QK8K8L2L3QQQQm9m8m8m9M9M9l7l7J4J4N1N2J4p2k4k4opm9m9Q6Q6j%K5K4o1o1
37653c25L5L5qpk8k7o5o5O2J48O2k4j6j7p6J1J16L1jjm9m9onj3j3L5L5k8N7N8k8k8k7q1NL3
37646b64L4L9M0p7p7QROO%%M9l8m2M3L9m6PPO5O5q2j67l1N5L9L9R4Pk1k1q4N8O4p9m4M2j4
37639b72j5LLO1k6p9O3N8q6K2K1l6l5J8o7O7O7m2m1M4M4j9j8j9j9n5n5L1L0k6k7N9O0MNMN
37632b68jj%jk1k1k1k0K5K6K5K6j9j9j9j8K8K9j5j4M5M5r7r8R1R1n3n2O8O7p5p6M4M5m2m1
37625c37K4K3K4K4m7m8L8L8K7K6K6K6p1p0J5J6J0J0J0J0MNNMK7K7K7K7k8k9k8k9n8n9K7K7
37618b77K8K9n7n7R9R8m5m4j9j9K5K4k2k2k2k1K1K1k2k2l6l6J07K2j28J5J20L5L4L4n7n7k0
37612b71j9K3K3n8n8J4J3k7k8M4M4l3l2L9L9l5l5l5l5J59J58n6n6n1n2P8P7K7K7l5l6j13L0
37606b70O9j7LKllRRj2j3J7J7n4n4k1k1P9P9MLl9m0j8j8K5K5L0L0j2j3O2O3K3j20r9M5M6l9
37598b26m0m0K7K7LLl9m0%%M3M2M4M4k8k7N4N5p4p4N6N7p2p2K0K0M1M1k8k9k8k9M1M1kkML
37591a84l9l9k5k6M6M5%jj%k9k8J4J5k2k3K1K1n3n2m2J01J11l2o2K3J4J4K0J9k0k0JJK1K1
37584a90k2k1p9p9N0N0k8k8k8k8M9M9POL9L9o1o1M8M8K6K6K7K7m5m5K1K1p9q0R0R0j1j0k1
37577b03k1k2k1j5j6N6N7k9k8n0n0N2N2j9k0L6L6J5J4m7m8K4K4k9l0J8J9J0R5O2q2p7Qo3K2
37571b70R8m5q0PN0N1j5j6m4m4N7N6j5j5l0N7O9p3p9Pk7k7%%KLK4K4K3K3k0k0N5N6m5m5K8
37564b20K8p2p2j8j9Q2Q1p0p1L0K9j5j5K7K8j6j6N5N6j2j2j1j2jjM2M2n9n9M1M2j2j1n4n4
37557c19K0K1K0K0k9k9M2M3K3K4j9k0p0p1N8N8PPO5k2p0P3pr3l7l7k8J15J14K8j5j00j43j
37550c72J00J00n8n8J4J4j2j3j2j2K2K1O5O5kjQ8n5k17p4N1N2K2K2K1K2K4K5K4K4q2q1J9J8
37544b36JJP2P3j37j37M9M9o1o2J0J0M1M2M2M2LLLKk0k1L7m9o7P6L9m7J6J7J1J1o3o2L7L8
37537b37LMN7k9p6J0%jM5M5PQj15k8J05K0q9mR1On4n4J2J2p0p0J45J44m9m9l5N1P2p1j04j9
37530c17L4L3K2o5n3L3K2K2MNMNl9l8l3l3K4J11J0p5j5j6J08J08n9n9J2J2J3J4m4M1P9o5m5
37523b40m5l5N1R4Pm5m4qpN5N5m5m5n9o0j7j6j5j4Q6Q6rrj0rN6N5J0p7k7N9J6p0p4J3JKJ0
37516c24Rl3l3O4O3qqj8j8N4N4m6m6mlj6j5J13J13p8p8K2K2mnL9L8l7l8l7l7NNo7o6M0L9l
37509c42lJ1J0N4N3l3l2J0J1n2n2K4K5K6J11P1p1m5m5l3l3O2O1j0j0l6l6PPM4M3k7k8J3J3
37502b32J3J4kkm5m5llO8O8k6k5k6k5k2k1K2K2L2L1m0m0j0j1O1O1o6o6OOM0M1klm1m2Q7Q7
37495a39k4k4j0P5qj51m3M4j8j7N9O0lkk4k3m0l9j9j8R6R5mnn3n3j0j0K6K6j7j7k2k2K1K1
37488b92l3l2M4M5o9J7O5k0J3R9N1l4K4K4k5k4l9l8MMl4l4J3R8O1k4p1p1NNNNKLM5M5l9m0
37481b42MLm8m8Q0Q1k5k4J9J8l3l3n5n5M5M6P2j4p8p8P4P4RRl4l4qqn0n1P1P1O6O5L5n1n2
37474a79L5%JN9k6r0nL3n3L3L3rj0n1L5L0K9n7n6RRM4m2l6l7JJJJj0j0O2O1j0j0j0j1j3j3
37466b61QQj2j3O0N9j09j08N4N5o8J9J18L3o4o4k6k7O4O3qql9m0j6P0m3m4l2l3j0P7J19L4
37460a84k6k5q5JK2o4j5P0O4O4P4j1l6l5l5l6nQ0L8m9n5n6j8j8jjkjO9O9M6m0o5o6N3N3j4
37453b40r9M9M9q3q3R9J3l2N4M8l8L9M0o6o7JJJJL3L3K7K8J6o9o7P6Q9n4q5JJ5J4K0K0n9o0
37445c35p0J5P9poP9M5m0J3J3k4k4J3J3M0m6L9L9q1j67l8M7M8M7J07K0q3JP7P7r2r3J3J3l2
37439c00N4R2n2m4M2j6j6q4q5N3J39qrllP1P1l2j18o5K2R3Qq6JM6M7KJm1m1J8J9p3J3J1J0
37432b63J6J6nmnn%%%%K4K4j9j9mnn8K8Q7Km5m5l2l3O8O7p2p2K9K8RRQ1Q1l3l3l3l2j8j8J9
37424b65K0J0p6p6RK6K6L1L1K6K7K6K7o5o5L5L5k8k8k7k8P0O9l1l0L8L8o2o2k2k2K2K1m5m5
37417c90K7K6j0j1O1O1n4n4M7M6L2L2Rp7l8l8p6J0J18L2p1p2L5L4qrN4N4J2J1OOm3m2L1n5
37410c04j27m1O1O1O7O6OOOOk5k6K3o3m5m4M4M5J8o7N3N3l8l7j9O7K9n8l0N6j3j3O4O5l6l5
37403b25PQk8k7K1K1rP7k3j08RQMLk2k2J5J5Q1mj10k4Q3lm0M6N4N4k1j07n8n9QPK4K4m8m8
37396d17O4O4M6l9l9M7M1m4%jm8m9R1R0r5r5P2P2nnQp7k9k9J5J6J5J6O1O2l9l9RRk9k9q8j
37389c99J07K2j04L9J14k9m2J01L8m7J6J5k7k7q6JP1j3l4l3j7j7L5L5K9L0k3j08l7M9k9k9
37383c99klJ7J6L3L2Lq4J2R7O9j6J5J6n9n9j7j6QQJ03J03n5j42J1R6L5n2k5O1k0k0j0j0k1
37376b75O5L5j09r6M7P7rm4m4ppQ6Q6rrn1L4K8K9nnp7p6O0O0j1j2J2J3J2J2J7J8or1QRMMK0
37368b07K1k2k3L8L7nol0k9j6P1O4p9m5M2on0r4rJ00J4n5L2Q6M3n9j45k8N9L1j1l5PJ04J7
37362a88j05o2O6O5k1k1M5M5N2l4q1l8l7l8O5O6l0l0J3J3qqk9k9JKM4M5j8j8j7j8M7M6k4k5
37355b64k1k1MLL8Q0J0p5j5P1k4o7m8L8P8qp2p2K2K2J9K0klJ4J3J4J3kkm6m5m8m9Q1Q0K3K4
37347b17N6l0o5K1K2o5p9PM8OJ4J5N5N5m7m6K5K5MLj0P5Q4n9r6j0P5L2r1m9QQJ1J1pppqp4
37340c07p3N4N5m0m1O0O0l1l0rrLLLLJ9J9J9J9m4m5N5J41K5j18r2N2O7O7n2n3J9J8n3n3nn
37333b99J6J6J4J4N7N6j16j16J2J3L4L5rql0l0M1M2ppO4O5J4J5q6q6K9L0j4j4K4K4j9j9L8
37326b07L8l3l4k1k1K1K2J7J7mmOPOOK2K2m9m9N5N5m4m5RJ0l3l4LKM5M5o0o1R6R7o7o7o7o7
37319c66N0N0POl8l9R0R0k8k8J4J5j5j4n7n7k2k2K0K1Q5Q5k4j10NOm3m3L5L4m3m3N7k9k3k4
37312c98K8K8m9m8R5Rp5O8L2j12N5N5j4P1P2j5klqqk6k5k1k0k9N6J9o6rP8Oq0j0P6L3n3l3
37305c23N4J0p5k8N7NMopL7L7j1j0L7m8L8L8L3L2p0p0L0L0l9l9l0l0n6Q8N5l1j0j0j5j5K8
37298c10K7j5j5l4l5M1J26Lq4K7n8o8P5Q0oopo0K6POJ2J2j8j7j3j2KQ7J6p0M9M9l3l3L9m6
37291b56o0o1n2R1N8k7M5M5l1l1m3m2L0K9M5M4L6L5O4q0j19l3J8J8p1p1N8J43j3j00j0rK8
37284c22K8nmnnQ3Q2p4p5Q6Q5j4j5jjl8l8o0K6O9j7p0p0k9N7N1l5l0N7K0K0m6m5M4M5JKp1
37277c14p2N2N3K2o3LQ9J2p3j4j4m3M2M2m3K6K6l6M9J23k0l5l4J1J1N4N4m7m7m7m7K9K9j4
37271b36j4j2j3j2j2j7j8K6K6K5K6j8j7RJ0RRl4l5J14K8j0j1K7K7n0n0ppl4l4L7L7nmnno3
37263c13o3L1L2O3k3r4rN9N9l5l6P0P0kkk9k9J4J3l0l0M1M2RJ0RJ0o0n9j6j7M1M1klJ0RMN
37256b10L3n2j5P1l4j19p1J5J02J01n0n0j0rn3n3M7M7M7M7k6k5Q3Q4q6N7N5j45n6Q7m8m9q
37250b93qNR2O0q4j2P4O1q2q8kn0n0K6K7j6j5J09K4r6rL3n2j2P4J4J5M3m2ONq4q5J01J01j2
37243b22j3L1L0L1L1j2j2k7k7J6J5NMMMm4m4l9l8m6M1L5L5K8K9m8m8O0k7k0k1PPl1l0j1P6
37236b71K7K7n0n0K2K2J1J2J2J2kkjknonnppk1j07j1J33K3o2JJrP6nnOOj2P3P6j25p3P0k9
37228b62k9M0m5m6M0qrLKl5N1M5M5J1J1o1o1K8K8k6O0P9qm8m8q9lP4j2m4M2K6K6K5o0o0K6
37221b92llKKQQJ3p3M5M6lloom9n0MMK2J08L3n2n2L3O7j9q5JJ7J6P1j6j6j7J5J6M7l8o1o2
37213c28M7M6M6M6l6l6l6l6M1M2jjo6o6L5L4j9j9k0j9KKM5M5K7K7K1K1%q6l2l2RR4K3o3l8
37206b81l9k6O0R3QJ9J8klM0M0n0m9J3J3K9j13j18K5O0k5j2j1J7J6k6k6Q1Q1MMJ8o8k0k0K
37199b48LM5M5p3p2jkkkkkl7l7O4O3m6m5N5N4rqrrL5L5j3j3j4j00K5K6o3K2J60J8r8j1L2L1
37191b03K7K7Rp7m1M5rqMNMNk8k7R7J2q4Kj0rJ6J6J1J0K9n7rqM8M9k3k3l6l5j8O8L5n2KKK
37184b32KN5l0p7RN5N6q6q6J5J00N2r1m3m2m1M5Q8Kp5p4K0J05Q6n7j00M3N1l4m4m4LQ8M0M0
37177b01QRRQo6o7o1o2L4J19rr5Q6Q6j9j9j3j2K4K5K2o3o4K3N3N4p0p0o1o2R6R6ppkq7RRk
37169c49jL2n4j02P0R1R0L0K9p8p9N0N0m9m9rP8P1j02j06O5J21n0m5J27N0l6k0j9q5q5J01
37163b63J01q5q5J5J6R5R5K4K4q4q3m1m1L0K9l1l1k3J48Q8q4q5Q7K7n8M9M8j14j15M6M6k5
37157b80k6K7K8K1K2N9k7j24M8O4k1j13N8Q1r2r1Q1J28m3q4KL5L5M0M0j07j07K2K1R8R7l1
37151a39l1K1K2n0n0j0j0j0rk2k1P9P8J7J6N2j19q8Q4K4o1j9j8M6J32M7j25k19m8M4M4O5k1
37145b99p5J0N2l3p4J1J10J09O7j9r4r4r8j1M0M0L4L4J6o9nQ1Q2no1K4R9m4o6K0l7l7L6L7
37138b19j1j2K6o0j7O9k8k9O2q0n3L3J3J3M2m3NNJ6J6J6J5l7l8Q7Kp4J2JJL5L5o5o5K2K2O5
37131b18O5l8l8l8l7K2K2n0m9N4N4M9M9K8n7q1q0K2K2j6j5J9J06R5m8n2n2j8j7k1k0K2K3j5
37125c08j4j4j4L5L5P3P3J6p0p6J1Q9Mj4j4n9n9J2J3K0K0J9K0K8K8m3m4PPN0M9k5k5k5k6k1
37118b42k0k1k1RQRRJ6J6L1n5j05L9N3N3JKm2m2j9j9N2N3mllmm9n0K2K1RRRRj7j7N5N4p1p2
37110c37Q0Q0k8j15m8L7R6J1l6l6J3J3N1N1K5o1r9M5Q4jJ3J4o2o2RRpqo1K5P4j2k5k4p7QJ09
37103b52K3l6l6K4K5Q9Lj02j6or2RR4Pp9M1M1N3l2j04j8M6M6J04J9o8J8QQn4n3j0j1MMMLQ4
37096b12Q3j7j7J%p1p1K0J9k3k4K4K5K4K4m3m2Q6Q6J2J2l1l0q3q3J8J8J3J3k9l0K4K4p6p6
37089d32R6R7l2l2Q0P9n1L5N5j17o3K3K7K7P5r6k00Q7J16n5r5rL1L2J7J6J7J6j3j4j4j4OO
37082b99N0M9pqppk0k0k0j9J4J5J5J5rrL4L3jjjjj8j7j7j8M4M3J%l4l4p8p7M2M1M2M2m2m2
37075c26Q7Q7n2n2n3n2R4R4ooo9p0KKL5L5l7l7n1n1J06J06L5L4qqm5m5kkppjjo2K3J08l5q2
37067c19O1K0o5nnL2L3LKLLl4l4l4l4L2L1L2L1m5m5K6K6k1k2k6N9J3J3k5k5J7J6k6k6M5M5
37060b48k6k7Q1Q1m2m3j01j5N5k9m0l9N0N0N6l0p9PQ2mPOQPl5l5K6K6k3O4j1j1l9m0J4J56
37053a41K8j15J4J4m3m3J9o8p3J3Q2mn1n0J4J4LQ9Q1nj7j8o9J6N4r0n0L6l0l1J28j6r3N1N8
37047b93k7j3j3k7k7J6J7O9O9N4q8l4N2nnoojjm1M4P7o7RJ0nnJ2p4J3J57M7r7poj8j8L1n5
37039b62l4l4q2q2M7M7R0R0RRJ0Rj5j6j5j5OOJ6o9l5N1Q8Lq2q3M1M1k8k7k8k8N6N5j6j6J1
37032b82J2pr3l5N0Q8Kj4j5N1N1L2L2m0m0k4k3K4K5m3M4M3m3m2m1K4K4k7k8J9J05L4n1m7M0
37025a95nn%Jn0n0ppJ8J8J8J8j1j0K7K7M6m0q8lK7o0J2R8L9m6m6L9L3n3nQ1k6k6N0N1j7j8
37018a65j7j7KKQQk7N8N4r0n6L0K1o4k5k6J2J3J3J3J3J3%%%%j5j5N1N0%q6q6jM1M0J00J4j07
37011b41k0J11l1q0OK1K0m4m5m5m5K8K7L9m8K2J08j8j7K9K9m2m3P1P2j%q8q8K1J07m0m0O5
37004b00O5n6n6n0n1k4O2J4J4M8M8NMK9K9p1p2L1L1p0o9N1N1p7p7N5N6m4m4L4L3L4L4k6k6
36997b85k7k6K2K2K1K2k2k2k2k2P4P4LKMLl9l9M7M8NNj9k0j9j9M6M5n4n4lkklk1k1P9P9l1
36990a71l2l2l1l8l7O3O3k8k7K1K0K2J08j2j55j01j4K8K8J9J9J9J9PPP4P3Lq3m9R4L3n2o7
36983b09o7l7l8k3O3O9p4p4J2oP9J17k6q4q5O5O4K4K3p6p6j4j4K9L0O0O1j0j1j5j5j5j5M4
36977b44M3k7j14l2J11L0n5MMm4m5M8M8M8M8l0k9J3J4J1J2J2J2K9K9j4j4k2k1j7j6l8M8M8
36970a50l7p5p4l3N2L4n2KKK3K3K3K3J2J2n9n9O8O9K6K5m5m5qpP5j0j11k4J4J5K0K0j6j5n4
36963c36n3K7J13J13K8m4m3oon6n6nQ2k0k0M0m7p9PN3N3l1l0M2M1j3j2kq8o0K7J6J6rrQ2Q3
36956b02O6p7j53j1L9m6Q2Q1o7o7R0R0J2J3J3J3o7o7MNl8l9L3L4o5o4L6n0m9R4N6k9N0N0n6
36950b86n5J6J6N9O0l3l2J1J1K8K8m4m3Q8Q8p0o9j2j1j2j1J6J6k7k6rrL5L4n2n1P7P7m1m1
36943b74KKM4M5k7k7jkj01j02M2M2M3M2L4L4l8l8RRRRk6k6J5J01J47k5q0q1N4N4j03j04K1
36936b97K1K0K1n2n2M8M8l1l0l1l1L3L2j47K5J16n5LR0l9l9O7O7p5p6Q2Q2k0k1K2K2j3j2j3
36930b35j3NMl8l8M9M9M9N0m5m4RRq3Q8N2j21k6O0m1m2J7J7J7J7k0k0j9k0K0K0K1K0J4J5q6
36923b89q5rrn7K9O5O4l0N6J19k4q6jl8l9J3R9K7n9n4L2K0K0m6m6M7M6M7M7n5n5R8J3r2pj8
36916b57j7MMNMj3j3j4j3m3m2K9K9L0L0P8qj0j0k0k1O9j7j01M1Q5n8r7M5N8k8L0K9k1k1L3
36909b21n3o9J7OOL9L9j0rR1Nj00j5M8l8J0R6RRj0r5j06j06l9M6J28j5j8J25N1r2klk6k7N1
36902b78N0p8QM8r4m8R6J1p5J8J8m5M2J02m0m5M0k2k1K6K7m1m1N3N3O4k2o4K1N1N1rj0q1N
36895b30N2l3j4P1O6j9o0o0N8N8n0j36l5l6kJ40M6r7j04j8mmR5R5M2m2l5l5L1L2LMLMn1n2
36889c17M9M9o7o7O2O2p7p7N2N1j3j4L9m6j29m3J17L2q9N3R2n2J8J8m5M1M9l7K3K2n8K7M5
36882b30M6K2o3j35m9O3O2pr2j1P4P0j7J1J2OOK3K4J8J8j5j01j01j5L1L1P4P4j5j01k9N7J
36876b58Jl6l7J6J6k6k7K1K2K1K1k0k1k1k1M4M4M4M3K5K4j9j9J5J5n6n6nmL8L9p4p3K6K7L1
36869b40L1L1L1J4J4k9k9l9m0m0l9M2M1jjo6o5L4L5K6K6K6K6k8k8k9k8K4K4K5K4pppon6n6
36862c67P3P4oonom4m3l0N6O5p9m1M4J1J1J6J6O3O4o6o5J8J9J8J9k7k7J5J6l5l5L6L7o3o3
36855c37O6O5MLLLK9K9m2m3j3j4K9K9j5j5n2n2k0O6O6k0k4k3k9k9L8L8q5q5RR6M7M7j8j8K5
36848b42K5m4m4jjO7O6r7r7P8qq0PM4M4R8J2l3l3l9l9L4L3K8K9l1j17j6O9j2j2O0N9Nq1q6
36841c55%Q4jj02j6J43N6j23l9O3O2K5K5p4p3l1l0P1P2%JQQJ4J4q8kK1K1m1m0N6l0m1M5Q3
36834b14lj7j7p5J0P9pk5k4n4n5M6M6nnR1Nk9N6M6r7l6N0M6l9q0OK4K4J6J5j16K6J44Jj14
36827b81l0M9M9L1n4L3L4p2p1J2J2J2J2M3M4L2j10j36OM1M1J6o9oP9L5j08p0J6O7O6P2P2j2
36821a45j3o6J9P7rk7k7q0p9K0K0l9m0J18J18k8k8k8k8nnnnqpL5L5jjj4j01o4P9M7l8l9M7
36813c15opL9L9l3l3j2j2N9O0j3j2L0L0q4q4L9L9K1o6k2O3Q0P9M6r8r4M9P9pn6n5o1o2O5O5
36807b50opPOl6l6O0N9L6m9m8m8J8J8klL1L1M2j00j00M2j4j4M4M3l5N1N2l5ooj7j7M2m4m4
36799c35M2K3K3K9K9J2J3O6j9r5rj4j00L4L3m4m3K3K3K4K3j0j1j1j0l4l3RJ0P3P3k7k8k9l0
36793c20P0P0q9r0L9L9K1K1J6J6Op9p9PK9K9M5m0o4K1O9j8n0R4R3n0l3N2nnl0l0j22l5P6P6
36786b50m1m2J2R7L2n4m7M0rqn0L7P9om0l9K6K7klj3P3N9k8m5m5l4l4L7L7jkkkl1l2q4JN8
36778c29k8J6J01Q2ln0n0m4m4jjK0J9L6L6Qp7m0M6L9m7o3K3L3L3J6J7nnO7O7l4l4RJ0onm9
36771b37m8J6J5N2l4q1O2M4r9l6J06O4p9o7P5K9L0j0ro3K3k0j05oQ0j4j01NR1%jNMN6N6J2
36764a85p3j08L6O9j7M2M2M3m4q7q7M6J31J7J7KJl1l1p4p4P2P2JJK2K3p7p7M6M6l0l1K0o5
36758c42lJ40J9o6O2O2p9q0p3p4L4J20Q6n7j4P1lq9o8J8L6L6J2J1n4n4l9M8M2M2PPl6l6k1
36751c35k0lQ4N3l3NNq5JL2n4l1J12O4p9j5j5J9J9J3J2M8l7o4P9kq7QQm1m0Q7Q6k2j09K7K6
36744b84p0J5M6M6N7k9o7o7K3K3M0m5M9J36l8j23PPq0OP8qPQKKmmm7m8j6j6N5N5l3l3M3M4
36736b63o2K5K4o1k1k1M5M5N4N5R8m6j50o4N9N9M4m2OPk7k7o9p0N7N8RRP5j1q8kM7l9p7RL9
36729c16M0P8ro8J8L0L0M4m2r0mM8l7p5J1L6L6l0l0opQ9Q9l2j16j19Q1J47Mq3q3j2P3Q0pn4
36723b86L3k2k1j5j6K3K2J2p4p4J1M4M4M9M9p4p4N5N4L9L9l7j22j4P1J8J8K3K2p7p8O4O3K1
36716b10K1l8l7N9k7m8L7j6j6Q5Q5m4m4l1l1m2M3J03J7q6q7j3j3L0L0k9k8J5J4kjkkJJJJL2
36709b72L1K7K6Q9Lj54o8M1M1K8n7j24l9L6L7J8J7K4K3m8L8J10K4l3l3q2q1L5L6n4Q9M7r5
36702c20n0m9O7O7nnJJ%J%jM3M3k6k5J8J7L4L4m2j27o3K3J3J2M8M8NNN7N6j9j04q4KrrK0K0
36695c03K0K1k3k3R7J1KKmmq2q2M6M6POJJO1k5r6j1K8K8j0j0%%M8l8n4n5L1L1J34rj47lR1
36687b67n2n4L2O8O9p8p8l5N1N6l0o4K1NNJ00J3r1oM9l7l8M9Kq3k0J24N2r2qP8RQK9n8p2P1
36680b72K8K8NNK0o7j41JR8J2j5P2K3o3j6j5k1k1N1N2m3m3k1O5J08K2on%q5m4M2j1j2n7n8
36673c84J4J4kjjkK6K5P3j2J5J4o2o2P0P0L4j09j38O2J21k2mmo6J9R6J1o1K4L1n6n0L6K7K7
36666b27j1j1K3K3P1j5n1n0n6n6O7O6l3l4k4k3l5N2N3l3k2k2J4J4J05J9n7n6J0J0J6J6J6J6
36660b25qpr9j3M1M0LLJ2J2O5k0q0NP7rr4j0L8L7J6J5k8k8LLklK7n8m8m8o5K1J27M0m3M3L7
36652b23m9J2J1%JO3k3p1J5N0l6n4n4l6l7j2P3j3j2M2M2m5M2L6j07m1M5Q2Q2L7m9n8K7J12
36646a48l1r9j4O8j8n9n9K0J06P2p1m9L6M5M5l7j23OR2m0m1L7L6n2n1J9K0J6J7J6J6j9j9j9
36639b82k0l9l8N5N6N3l2k7k8M4M3n7n6J9J9K0J9N3N2n1j37m8L7K2K1R3Oo4o5k4J18Q1o2j41
36633c60n5J7J6R9R9nr1K9J15L8m8p7p7J9J8L4L4o1o0l4N2M6M7MMLMk9k9k9k9k9l0L7L8Q2
36626b08ln0m9J8J04P0p3r5j0MNj2j2n9K5MMm4M2N2l3K0K0k5k5p3J3R5R5n7n7J07J07p9p9
36619b58M2M3%jm0m1KLqpQ4kn5n5o0o0P1P0K3K2L1n4o0K6M6m0m4M2O2q1j55M4J24L8MMo0K5
36612b75M8M9N4N4j04j03j5j6N6N6N2N2m3m3p0J6K1o4l1N6mlM2m3o2o1K0J06P7o6m3J27M7
36606a13j24n8n8L1L1mlm7m6N7N7J4J4L1L2m0m0J7J7q3q3P5P6MMm6m5N4N4K7K7j7j6k1k2K2
36599b22K1q4q4J6J6K6K6K6K6J8J8n4n3k4k5k4k4N8N8N8N9m6m6m5m6K3K3K3K3j1j2j2j2n0
36592c56n1K2K1J0J0N3N4j4j4j4j3j6j6j5j6N6N5j6j6m8m8Q0Q1JJJJK0K0k3k3o3o4QQ%%O1
36585b63O1O6j06rrpqppM8M9NOK4K5j9j8RRo3o3l1l1J2J1K5K5K5K5JJm2m2M2M2K4o2j03j7
36578c72K9L0J6J6n5n5KKKKM2M1M2M1j6j6j2j1j3P2Jq5OOnnO0k5p5J2Q4ko7J8kjm0l9P8P8
36570b16L2n4l2N4%Jppopl7l8j9O7M2m3l8M7NNJ1J0l3l4l3l4j4j5K9K8MNMMkkkkOOPOM8M8
36561b06n2j37k4J20Q2lj8j8K0J9l7l6R2Oj05L9M9l6l7M9p5j62KJ45O4k1K8K8N6N6M2j02o9
36555b41J7p6p6Q7Q7o3o3O2k4m8L9P6j0k5k5pP9K9K9M6m0n3L3k1k1o1o0NNO1k5o8J8qrM5M4
36548b62KQ8M4m1pqj2j3JJJ%l9l9PR2M6m0QQRp7l9M7K4o1L5L6klkkj6j6o4K1j1j2L7L6j2j2
36540b47j2j2J3J3J3J3J4J3l0k9J7J6n4n5mlN0l6j9O7N6q7p5J0N4N3jjN3l3n6L1R6J1p8p9
36533c18J6J6jjkjRRRJ0k7k7M5M5q0p9M9N0m3m3N7N7m1m0m0m1M9M9NOppopO9O9llm4m5jkM1
36525b49M1O2q0j05R6R2j09j13k7O4O4M9l7j17K5J58P3q5q5K5K4K5K5l0l0R9R9o5o4L7n0n8
36519b46Q4Q5n8q0PK0K0k9k9K9n8j00M4N7N8K5K4m7m7OOl7l7M4M4M4M4o0o1J1J1n5n6j3P4
36512b76P5o9p3J2J2J1O0O0r3r2O5O5l1l1J7J8k3O4R6m7m4m4n3n3jkM2M2k7k6J02J02n0n0
36506b42n0n0K0K0K0K0L1L0j2j2k1k2o4o4N7N6J4J4J3J2J3J3l6l7POk8k9J4J4J1J0o1o1O0
36499c34O0j1j2jjm3m4J4J4Q5Q6m7m7K4K5k6k6M5M6k8k8J5J5PQl6l5K5K6m7m6k3k2M8M9J2
36492b53J2J8J7rP7O5p7p6p7M4M3J7J6n5n5m1m2KJM7M6j1P5N1r2r7j2P4P4O8p5j14K9J17L1
36485a62j06j06M7M6P3P4n6n5L2L2l9m0j3j4L0K9m1m1m1m2M7M6M7M6kkp4p4K7K7j5j6M1M2
36479b53jk%j%jMMl8l9j8j9K5K5k5k5J8J8O9O8n9o0J2J1J2J2OOPOk0k0K4K3m2m1L0L1J1J1
36471b31O9j8j59j6Q3ko2Q1J3j30q7N7J0J0J5J4J4J5K7K8j5j5J8J8k5k4K0K1K1K1n4n5M6M6
36465b46P8P8p9p9J0J1J1J0m4m4K8K7J9K0n3n2m2m2N9N8m5m4K7K7j0j0j5j5Q6Jm8L8lr0LJ47
36458b23M4r9j4P1o1o1P3P3n6n5qprP7m3m3K3K3j5j4J6J01O8p5r6j0Q5Q4Qp8m4M2J09l3j24
36451b71l9k1k1K8K7P0O9K1j21l0l0jjK3o3o3K3M0M0Q3Q3l2j17k7k6L4L5rqj9j8J9K0N6k9
36444b75p7RJ1p5KQ8J16J16J3p3n9n9k2k2J7J7J1J2L6m9r2oP0P0n7j43K6J12j3j3K9K9K3K4
36438b04n3j38j0P7L7L6M8l8j0j0j5j5j6j6KQ7m1j27O4J50PPL0j13r7M5K8K7L2L2k1O4K5o1
36431a87p3p3RR4Q3n9m7m7J6J6K9K8l8l7o4K2M6M5J8J7O6k0p6p7J8J8j6j6j6j6K6K6k2k2K7
36425c02n8k2O5P1j6k7k8k5O2J9o7L5L6J2p4l0N5J2p3k9N7P0O9Qp9J8J8p1J6Q7Kk2k2k7k8
36418b88LLLLRJ0RRp7p8K3K3N6N6J3J3rrn2n1M2M2l4l5J9o6o7K0P5P6RJ0l6l6PR2O5p9j13
36410c40k7O6O5k3k4m7L9L4L3LMm0l9M6M6RRj20l4P5P5o1o0J0J1m8m8Q1Q1j5j4L8m6m9L8K7
36403b45K7n0n0K2K1K3K3P1j5k5k5POJ5p2k3k3k0k1K3K2L4L4j5j4K9n8j4P1J5J4k3k3M9M8
36397a62k3k3k4k4M7M7k1k2k1k2M8M8Kq4j21l5J1J1QPM5M5P4j1q8lM1m5m0M6jjMMJ1J1J1J1
36389b39MNNMm1m2K4K5Oq0rP7JJJ7o9k5O0N6l1ONM3M3r6r6m2m2K7J99P0j01K4K5J4J3o6o6
36382b91NNM0M0lll4l3L8L8l0k9l0l0klr9P3J8J8K9K9l6l5PQK9K8K9K9L6L6r3r3nonnM0M0
36375b50lkO4O4l5l6k5k5n8n7m4J27J28m4m6m5M4M4JJm1m2L3L4L3L4m1m0KKp6p5K5K4K1K1
36368b83O4O4K5K5j04j03M5M6M6M5q1q1J9J9l7l8O3O3rj0L4L3k4k5M7M7k7k6k7k7J8J8n4n3
36361b88J7J6J7J7opj06j07M9N0M9M9M2M2j15j15K0K1K1K1K2K1K2K2k2k3k2k2KLM6M5m2m2
36355c03JJQ4Q4j02j02K8K7K8K8J1J2J1J2mlp0p0l0N5J14n7r6P6Q8Kjjm9n0M8M8M7M8l0l0
36348a45j07j07J13K7j04O8R9p3n8K9l9m0O8j8o3J08L6j35j8O8RRM3M2n8n8O2O2l9l8n6n6
36342c69oJ66J33l8o0o1q5q5P3P2%%M2M3l8l7NNj2j3o1o1P6j0n8J13K8K7mnlkm6m6N5N4N5
36335a53N5m8m7m7m7m6m5J7J7J03m0q0PK2K3K8K8POPOM2M2n9n8k3k2k3k3N4N3J0J1k6k7k6
36328c02k6K8K9K8K9PQQQn1n1K0K0J1J0l2l2j4j5q5q6R8R9K7K6j6j6K6K6j2j3j3j3J9J9J9
36321b12J9n0n0r3N1O8j7M0M0j02j02J12J12m3m4N6N6m7m7nmK4K4m7m8j9k0k0j9J1J1N4N4
36314b57l4l5O6O6j5j4K8K8n9n9O9P0j2j3L1L1QRo4o3qrj7j7L3j09m3R9O2k5l3l4J4J00M3
36308a63M2Lj40r8M6M5M5N9k7k2k1o5o4k7N9J10J11q4q4l6l6mQ2J1p5k6k6OPO0k4l4N2K1j21
36301d18n0R3Q2lNNJ9o7r9M3L8L7M7M6nnnnJ3J2o4o4P8ql1l2J2J1M9M9M0m5m1m0J1J0K2o5
36294c25n5L1L1n5J8J03K6n9M6M7l6l5L5n0n5L0L0n7n1L4O5O5M7l8PPL6L6L6j07j12L0N0l6
36287b61K2K1MLl9m0L7L7l0k9m3M3M9l8l5N0M0L9J2J2l1l1m9m9lQ3P2j5q4q4jQ5L6L6m6m6
36280b73K6K6k4k5k4k4j8j9K4K4K2K2K2K2j4j5j5j4RRN8k9m2m3K4K3J9J9n2n3jkkjn2n2M8
36273c97M8nnL8L9K7K8l8l8k5O1J8o8M7M7L6L6L5n1o8o8m0M5Q9Ln9o0PR2J02m0LKm0m1L1L2
36266a77n7n6j0P6L3n3m2m2L0L1Pp8J2J2POj2j2O0N9o9p0Q8Q9j4j3j4j3j13j12J30J31k5k5
36260b36M8Nj29m3L2j0K1O3j2j1N3l3p9PL6qK3K2M7M8k5k4n4n4P5P5k9k9RQM5m2r0lP4j1n1
36253b82L5km5JM4L3j0q0ON6l0k8N8M2km3m4J8J9J8J8N0N0k0j9QN1J0p7k8N9j2n4j8K5M9l7
36245a81k8J4J1l1m5kO7K4r4r4L2L2j6j6J4l0k4O2J6o9MMj2P4j5j01N8N8p1J5R0LlM0lm6p0
36238c33J6M0m5J4J01%q5lQ4m3q7K3O6mnJ3J3l1l0O2O2j4K8L7j05j12k5j8K5J02J7m9L7L7
36232b12m8k0O6l3p5K8P1k6p0j9O6Q8Kj37r3O8O8p9PJ36N0l7l6q4q5Q2Q2L9L9p3p3N7J4o0
36225b97K6Pp8rP6J15K8o7o7jjLKj8j9ppj5K8J31M5j42j00O7O7K7j5j35m9J36N1r9n6M9M9
36219b75m7L8Q2nj7j8k0k1l7NJ10l3j50o5O4J06J09K2q4q4J9J9J3J3k6j12L6L6m0l9O0O0M
36212b77MM1M1jq8j24J8P1j3oQ1pqlkK3K3k0j9J7J6p4J2N5N6l9m0M6M6o0o0K6n9o0K6QQJ4
36205c28J3J2J2N5N4p3p3Q4Q4n5n5j3j2j2j1L1L2J4J3J4J4j6j6j6j6k4k5K9n7k3O4j2j2N9
36199b65N9J1J1k2j08l7N0J3J3llrqrrOOM8M9j5j4K8K8m6m6KKJ6J01Kq5ppo7K0J33M7k3k2
36191a60j28m1R3Pr7j1L6L5j0j1L3L3mmM4m2ppn6n5MLMLK5K4m7m7M0M0rqO0k5k1k0L0L0M1
36184b25m5o0K7L6L5R4n0j17l2kkQ9n4q2MM2M1Rp8l4N1O2O2J6p0n0m9M0M0N1l4m0M7Q8Lo9
36177b56J6Q1on2n2m1m2K9L0j7j7j7j7J5J5J4J5MMRJ0l7M9Q6n7j28m4J06J05N2r2n9K7J5J5
36170b37K1K0l2l3K0o5n7K9J8J8RQm5M1Q1nk3k3K0J9K5o0l4l3m4m3J36N0l5l5J3p3N6J41l1
36163a83l2O0q4r7j2N4N4N7l0J9J9j00r9N8N8j6j7j6j7N2N3k3j09l6N0L9L9N3N3J01J6p4p4
36157a84p4p4m1M4R0R1mr0k4O2lq8m5M0Q0nn8n8N9k7r9j3N5N4m0m0K7K7m5m4L7L6L2L1pr3
36150c91jQ4K5j18PJ50O8p4n2n2n8K8J28M3j8j7k3k3m6m7L4J20j2j3M7l9k4O2m4j29QPM5M5
36144b80j5j5N6N6l9l9L2L2J3J3J3J3q5q4M4M4l3l3RJ0j0j0L3L3K9K8m3m3l6l6L6L6l9l9L3
36137c16L3JKJJk4k5N2N2n4L2R9p3j84J02R8p3j7j7k8k7RRRRP0O9q7q8L1L1j1j2K7K8K7K7
36130b17k6k7k6k7L3L4L3L3o0o0M0M0l0l0J3J3nonnO7O7o2o2K4K5j9j9l0l1l0l0N9N8J6J6
36123b36k8k7k8k8llllK9K9L0K9nnnnJ9J9k4k3KLPQj5P2P6r5m4m4J7J7J7J8J2J2M3m3q6%K7
36115b67K6o2o3PR3R3Qj5j6M6M6j9j05j3j4M7M7K4o1q3q3R3R2L8m7%Jp3p3K7K8k1k1J04J8
36108a98l3N3M7l9k0k0k5k5K4K3P2j4p4p3lkl6N0N4l0q5JrrM7M7L8L8M2j01j01M2K7K8pr2
36101c63n0R3P3P3j7j03o8P4O9j7k6k6r4rj3j4MNN3l2k1k0M6J32N9q4K0J06mq9PPk1k1k1k0
36095c12M2M2%jJ8J7n4n4j0j0j0j1J8J8J7J8onM8l8k8N8N3l3RQl9m0L2L1K5K6K0o6o6K0J3
36087b50J3k0j9n3L3N1N2k5j11m8R5J2p3j1j1n6L0P3j2J7J7J2J2nnm8m9N7N6j6j5MMNMkkk
36080b86jkkkkJ7J7J7J7l1l2J2J1Q9R0j6j7o6j52L4J20K3K3J0p5j23l8R5R4o6o6J1J1j8O8
36074b36K5o0k2k3rP6k5j11J4J5J7J7J7J7M7M6N2l4m3m4N1N1qqqqj4j3j4j3j8j8j8j8M6M5
36067b29k6k6J4J4J4J4%J%%o3o3k1k0K7K8K7K8m4m4N6N6k1k1k2k1l0l0M1M1N4N3N3N4l4l3
36060a73p6p7LLM6M6l3l3J0J0L0L0j3j2L0L0m1m2N6N5m5m5j1j1j1j1J7J7J7J7l1l2M0M0l0
36053b30l0J3J3m2m3N8N7opL7L6m9m9m4m4J2R9J52j9r5rk4k5m6m6N4N4o5o5J21J21j7j7R0
36047e5q2j14N8N2j19r0nK6K6P6r6j01P0R7J1p8QM2M3NNOPl6l7K7K6o5o5k0J23N7q7n6L0J6
36040b95J5M4M4JJo6o6NNRQQQN9N8m2m1mlmlj3j2j3j2J3J4l0l0jjjjN8N8m3m2j1j1j1j2M1
36032c19M1M1M0m3m3K8K8k6k6J6J6k1k1N1N0o8o9LLJ6J5N9N8k0k0o3o3opM2M1l1N4Q6n7j27
36025c42j27K1J07Q7n5r0lK5K5L0L0PPPQj8j8j8j8K7K7K7K7rj0j0rn4n5j1j1k0j9N2N2j7j6
36018c64K6K7O3O3r4r4K3K3K4K3j9j8N2N3K1K0L1n4%Q6k0j06%jo4K2O4q0p4O9M3M2L4n2l4
36011b65N2qpLq4m5M0N9k6K8K7k3k4P3j3j7O9n6j41n2R2N4l1%jL8L7l5l4O0O0K5o0j32m7N1
36004c33N0N6N6l5l5l6l5K6K6O8O9j13j13J6J6nmO7O7p0o9N9N9j3j3M0m5r3qL9L9j5j4j4j5
35997c25%%M3M3JJKJlkqpQ8Kj39MJ48On4L1o1o2M3M4k6k6J7J7m7m7N3N3n5n4j1j1k8k8J5J5
35990c67N0N0PPOOOOn9o0M1M1L8L8o3o2P1P1K8K8j3j3j3j3r9r9L0L0RQQQL9L8l3l3j8j9j8
35982c18j9MLO1k5n2R1J27p3o8P6j7j7MNl8l8j9j8j9j8N3N3j8j8J%M4M3m9n0opm9n0N1N0N2
35975b68N1k0k0qrqrK9K9j5j4L2L2l9l9LLMLj2j2j2j2J8J8J8J7l1l1J1J2%%%%m1m0L1L2QQ
35967b81l5l5l1l0P0O9rj0j0rK5K5j8j7m0l9L2L2M0M1l2l1rrrrL6L5ppK3K3K4K3l6l6PQl8
35960b74l7l7l8M1M0klJ5J4k9k8j0j0j0j0N2N2RRJJJJJ9J9J9J9p9q0K1K1j6j7N6N5j1j0j1
35952b47j1ppopj5j5j5j5nnL8L8K3K2m9m9R1R0o6j53o7P7P6o7m5M1j7j7N5N5j6j7L6L5o4o4
35945c69M7M7M8M7n8n7M2M3n4n3nmj7O9J07K1l2j17j18K6P9olQ2Qp8k4k5J7J7N9O0k4k3J9
35938b29J9l8l9k1O6O3k3l5l5o2K4P5P5k9k9k4k4l6M9J6p0j1J31R5Qr4r4JJj4j3j4j3o4o4
35932d52L9J25lq9R3R3MNNMo4o4J2J3j6O9Lq3k1O5O4k1n6L0P1P1j8j05o1K5j8j7j2j2L5L6
35925b50qpm5m4kkPOl7l6N7N6J11K4j20l4L7m9k0O6J2J2k0k1k0k0M2M2kjrrj0rL4L3L4L4n6
35917b24n6j3j3j8j9K4K4rj0k4O2J07l6j12L2J09l4m0m0n0L5L4j10o4P9j0j0R6R6o1o2j0j0
35911c37L2L3n5n6J6J6J8J7J8J8J7J8QQQ7n6o5P8N1r2r2N0Q8n4o6o5n1n0P8P9j8j8K4K5N4
35904b42N4j7j8l5l5PQk6k5J7J7PPOPqpqpj3j3L0L1K0K0q0q0J14J15m4m3kkjkj8j8K5K5NN
35897b24MNj3j3j8j9j5j02o8P6J07K2k2k1J6J6J6J6rqlll9M6Q4o0j13k7j3j3O9O9klL2L1o9
35889b68o9K9K9o3o2k3J20Q7Kmmrj0j2j2j2j3L2L2j1j1nnmnkjkjO3O3r5r4n8n8j9J24J58J4
35882a79L2L2l2l2l2l2m0m1q3q3J36J36k1k1J4J3J4J4k8k8J6J5rrrrj1j2j2j1LKM6M6o4o4
35875c43L7L6L9L8l3l4N5N4j03j03O1O1J9J8m1m1JKM9N0N0N0o6o6o0o0j5P1O6O5m5m5m5m5
35869c23j1j0j0j1PPPPM3M2%%L8L8j4r9K0K1k8k8k0k0M6M6K0o7mJ40O1k4j0j0n3n3RJ0O4p8
35861b47j21K2KKO0N9q3LP4j2j52j52L8J23ppN3l4n2L3P4P5M0m5m0m1n0n1K0K1j3j3N8N8J8
35855b87J8J8J8p6p6K5K4j0j0j5j6R2Om2M4J1p4j5j6J0R6L0n6K2J07k6j13K6K5k3k3L7L8n
35848b36nk0k1K3K3kjjkk1k2K2K1nmp6p6rj0N4N3P2p1p9O3K8j14K7J12K2K1L2L2q9lJ05l7
35841a94m6M1L1n4k4k5l0k9L3L4rrJKKJK6K6j8j7kkM1M1j1j2j2j2l4l5N6N7P9o3j08k2L0n6
35834c23r2N2J18k4l5l6p8p8P9P9l9m0LLK3K3K3K2KJM4M5K3K4J8J9Pp8j16K8L4n2l8l7M8M8
35827c00M8M9m0l9O1O1l1l0J2J3k5k5k5k5mnmnJ9J9J9J9kkj1j0O9p3j16K7N3N2M4m2m0M5Q4
35820a60lm1m1m7m6K2K1L3n3r0mO7j8j3P3N8N7l4j20m8L7l8l8O8O7J0J1k7k8l6M9M4M4onn
35813b40om5m6K7K6l9m0N6N6R8J2j16l1qpm0l9K4J09j4j00L9J25J19L3r9j00K3K4l8l8NNK5
35806b40K6m6m6rrL9L9l4N1N1l4q2q2l6N0Q0P9j5j5LMLMm2m1N5l0l1N6mmj7j03qP7Jq4M1M1
35799c12M0M1n9n9j9j8K5K4l9l9L7L7k9N6K2o3m3J01O2k2K0K1n6n6O1O1j1j1k1k2l2N3N2l4
35792b32j8j8o4K1M5M4k9k9QQJ8o9o8J7L8L7M4M3L0L1j2j3j5j6J8J8M9r3o2K5l8l8p5p6M6
35786d25M5m6M0P9P8Rp8k5O1OPJ2J1OOj3r9k7N9L9L9M4M4j7j6p1J6N0l6k5k5k4k5M8M7n6n5
35779c17K1K2m2M3M9l6KQ8j8j03M9N0kq8j02j5J37N1n3n3M2M1j6j6O1O0p7RN4r0p1J29N5l0
35772a66l3l3NMk4k4k5k4K3K3k0k0O5O6oon3n2J9J9j0j0L2L3k1k0o4o4P0O9lkjkjkK9K9m3
35765b43m3L5L5l6l7M4M4%Jn5n5J7J7n9o0J2J2Q9Q9J8J7o4o4m9j36n0R4N0N1l9l9L2L3P6P6
35758a87k3k4k4k3k4k3l3l2O8O7ONOOM0M0q8q8O6O7nnm3m4%%J3J3QQjq6n5Q7J04l9m7M0K0
35750b30o7OR1N5l0m9m9opjjn8K9K3K3ppr7M7J28j4j31m5K8K9L3L4k5k5J8J8J8J9J9J9k1k1
35743b54L2n3o4K2l2l1M0M1L6L5j6j03l6N0M8l8n1n0mQ2J00R9n4j41L6J79Mq3k0k0o0K7J5
35737b64J6M5m1PQPQPPj4j4k5O1m3j29MR1QQK5o2nQ0L2n4l5l6O0O0m1m1l5l6J1R6MNk7k7J6
35729b63J5l2l3O3O2or1m8L7j2j3n0n0M1M1n6L0J14K7m2m2m2M3M8l7J0R6n7n8L6L7o4o4N0
35723c10N0JKO9j7k3O4M7l8J5J5o6o6L5n1o1Q3P7o6J6J6o5o5M1M0M7m0mlj4j5L1n5j3P4k2
35716b71k1M1m5m0J04or1K1K0m2M3R0n4l4l4o3K3P1j5J0R5L1j12p5O8L3n4p7QpqJ15K9n5Q7
35709b15N4r0j%o4o3QQP2P2P7rl7l7%Jklm5m5J3J3J3J3%%j%K7K7k7N9L9m7m6L9J1p5k2k1L4
35701b70L4rrM0M0j18j17L9L9mmJ8J9J8J9K7K6K7K6l7l6l2l1l6M9N6l1p3J3N6k9q2MP4P4K6
35695a94o0o0K6M1M2k5k5m0m1klP2j5k3O3K8j14l4N2j1j0onP0P1l0k9J1J2J1J2l8l7J0J1m8
35688c18L7j1j1J2J2o0o0J9K0RR5N3l2k2k2l0l1O4O4P6rj10k4j4j4o3K4P4j1k9k9L1L1L1L0
35681b18l8l9l8l9J2J3J2J3L2L2nnj07k0L1L2K2K3L3n2p2J3Q0oL3L4m4m4L6L6K1o4p3O9O4
35674b23p9K6K6k7k6L8L8l4l4j4j4j4j4QQQRO0O0l5l4j03j8L5L4lmJKNR1rr5O1O2p3p2P8P8
35667a97Lq3j23l7R6R5%j%%k3k2M3M4O0k6j06k0Q4n9r6M7K9K9L8L8l0k9l0l0j9k0l0N6N7l0
35660b92m1m2m9L6J20k2q8N5QRK1K0l6M9N1r2n2R0O9p4l3N3k2k2j7j7llQp8nQ1j6j5L7L7L7
35653b38L7K9K9l7l7j12k7J07K2p1J5J9o7j03L9J60P3k5k6l1l1POOPl0k9M2M2o1o2J0J0K3
35646c04K4k0j9J7J7J8J7K3K2m9m8LMMLJ6J7J6J6o0o0L9M0j0j0j0j1M9M8k3k3k7k8J6J5l4
35639c12l5L2L2M3m3q3N9J36qm6m7o0o0J7J6J0R5O2q2o3K3RRj4j4j4j4j7j7j8j7R1R2qqn8
35632c12n7J4J4J3J3N5N6K3K4k0j9l3l2J0J0N6N6p3p2M7M7M7M7j7j7j7j7j6j6n8n9J0RN2N3
35626a79k6k7k1k0j06k0Q5%j9O6K4o2J1R6M8l8l6l6l6l6M1J25M2j58r6M7P3j2ONJ%J7J8O5
35619a58k0p0p1K5K4L3L4mnm9L6j8j8M8l9j19K4Q9Lm0l9N4N4J2J1k0k0k0k0klJ18L1n5n5O5
35612a84k1o5K1k1j08J5J00k6k5J27J28q8q7J8J9k5k5m3m3K9K9j7j7j7j7K4K4j9j8M9N0pP9
35606a61L2j12j05L7N1N2r7r7M3M2%jO9O8o0o0j0j0nnQ3J68j3j57j8j9q1NP4j1oQ0J1J0Kq4
35599b85r0N2J31o9r0N3Q0orrj4j4j5j6K8K8l3l3k7k8k7N9J40mp6Rm9m8N3N2j9j9k5k4k5k4
35592c93m3m2Q6Q7J7J8k0k0oQ0L7m8q4q3J1J1M4M4L8L8K0o6%Q5P9pn4n4rrlmq1MNq2klj4j3
35584d36Q8KlQ2O7j9l2l2n0L6P9oj0j0j4j5K4K5j9j8n5n6o9P4L4n0M3M4M6l9p7O6M7l9O2O1
35578a69QRr2r2mnL9L8j7j7K0K1n3j39R6K38l6j23j7j7p9PL0L0MMMMM4M4k7k7K0K0N8N8m9
35570a67j34l9M7j1r7MR0J00J4o0o0L0L1m1m1mnL8L9m7m6N3N4j6j6j6j6J7J8k6k6l0l0l5N0
35564c78N6N6l6j21n0J51P5o7J3J00o1j47K8J14N2N2Jj42j05L8J26L9l1l2n9n8j1j0n0L6L0
35558c91L1L6L7L7L6m2m2k4O1L0n7j28P2J32o9o3K3l4l3J29M3j61j7J11l1q0ON0M9J1J1k2
35552b89O5L7m9j27J6J12l1j51qP8P8J5J5qqn1n1N0N0N0N0q0q1K0J9llO8O9l1l0m6m6pQ0O8
35545a60O9m3j30k9N6r7r7QRQ7Q6m1m2K8K8L8m7k2O5l3l2J6J6p5J1O4O5kq8j19K3R1Or6j0
35538c97R4R3p1p0OOn7K9J34M8o0K5J5J4J6J5r0r0R2Po5K0P8P7L4L4j1r7m9m9k8k8j4P3L0
35531b36j13l6J07p9p8N9N9j0j0n2n3J0J0J1J0N4N4j7j8J5J5j05j9M8M8O4k2n8K9k6k5P9P9
35525b06m9n0J7J6k7k6JJK2K3kjk3k3O0O0L7m9m4m4n9K6P2j3klL0K9j3j3k7k6J6J6K2K1K2
35518b09K1L0K9Op9l6l6JKnmk6k6j8j7j8j8L6L6ppK5K4MLK8K8m4m3M5M6M0M1j4j00j00j4J2
35511c64J1J7J8K3K3JKO2O3l2l2n4L2J13l1j17l1j1j2j2P3j8j9j0j1NNJ2p3k6k5J9K0N1l4
35504c62K3J09L2n4PQn2L3L3n4%%rrL4L4lmllJ2J3p9Pj0j1onK5K4J1p6o3Q0R5R4k9l0k9k9
35496b46l4l3l4l4L4L3k4O2Q8n5r8M5M0m6l7M9k5k5N1N2m1m0P9ol1l1l6l6O0O0j2j2L2L1l9
35490b59m0K8K8m4m4N1N1LLl9j24L2J19q3q2Q0Q0J6J6J7J6p7p7K4K3j7j6L7m9n1L4J8J9J03
35483b04J7j40n4N4N3p1p0M2M1M7l9K8K8K3K2llL4L4O2k4j00j5P7qLKmlmmm5m4k7N8N7l0j9
35476b29j9l6l6J2J3k1O5O5k0K3K4q1q2mnmnk4k3P2j3n0L5L6n1n6K9J4J3P2j3n1R2L6n1N0
35469b23N0nmp7p6L2L3r3pR8J2o2o3K2K2K8n9J8J7m5M1J40ml7M9KKl6l5%%qrO6p7q7kJ8J8
35461c41K3K3L6L6opj8j8K5K5q8q7M1M1L4L5rqj7j6M9N0Mq3l4l4M7M6n4n4K8K8K7K8l2l3M0
35454b73L9O4O5r3j79J2J54J07l7j0j0j9j8n2n1K1K0j7j8j7j8NNNNj3j4j3j3N2N3J0J0RRo3
35447b83o2N7N7J4J5kjm4m5o6o7J20J19m8m9l9l9l3J10L4n1ONM3M3m2m2K9L0k7k7k6k7NON
35441c22NM0L9l2l1QQQRnonnl0l0M1M2l0l0j6P0J04l8q2q2j4j4N8N7m0m1Q8Q8n2n3J9J9j3
35433b68j3j3j3JKJJk3k3J9K0QQPQj1j1L1L2l3l3NNQ2lp5J0k2k3j2j3o6J9J4J4L0L0j2j3J5
35426c18J5J5J6J1J1n4n5oQ1J4p2j3P3k4k4L0L1L1L0L8L8nok4k5k5k5p2p3Q5Q4J9J8n3n2l7
35419c23l7l7l7R3R3qpM6M7k5k6n0n0lQ2Lq2l4N2OOJ2J1N9N8m2m2j%jjk9l0O2k4ooj2j2J06
35411a89J06q0q0qpqqk4k5K9n7l2N4Oq0k9k9O6O6J2J2J3J2j1j1j1j1lkL4L5L4n1n7K9Q0oJ1
35404b20J0p5J0Q2mj8j8k3k4kjN2l4o5K2NNP4j2n9n9l9M7Q9MK7K7k6k6K8n8r5M8Q2mj3j2o7
35397c42K0M3M2k0k1k1k1N3N4m7m7n8n9P0P0M0L9N1l6o1K4o6o7L2J18N1l5j47o3M2M2M6M6
35390b28M0M1p4j60M6M5L2L1m0m0jjn0L6l1l2M5M6J8J9J8J9m1m0llL9m6n2L4M6m0LQ8l9j26
35383d01LQ9K1o4o4K2J14K8m7m8J9K0k4k4L8L8L8L8k1k2K1K1p0p1L0L0K7K7K7K7qqn0n1J6
35377b79J5NR1Jq5q0OK9K9mmj9O7P2j28q4J17P7o6m9L7K7n8m4m3K2K2N9N8P6o7q1O2p0p0Q4
35370b75Q3m4m5N4N4J2J1o8o9o3o4N5J41M0m5ooj0j1m6m6K6K6M2M3n8n8%jM2M3RRkq8q8J11
35363b92Q0o4k7N9Pp9l3l3L7J22Kq4m1M5O1k5m3m3J0Rl3l3KLM5M5K5K6o7o6PJ51J07l6p6p6
35356c08j3j4N1N2QRj0rJ2J3m8m7K5K4MLo7o8P7P7k3k3K4K3j9j9%J%%onJ6J6k3k3o6o6O3O4
35348b95qrL9L8l3l4o0o0O8O8l5l6QQJ5J5k7k8J4J3N7N6p9p9K0K1K1K0N3N3R7p4n0m9opO5
35341b20O5m7m7K4K5o8o7o8o7P4P5K1K1J37l4l8l8llklj3j2QRJ2J2l0l1k8k7M4M3jkjkklm5
35333c32m6J1J1N4N4j0j1J7J7l2N4O0k6j31m4O4O4o4K2O9j6n9K6noqpp9q0R0Q9J3J2M7l8l4
35326b54l3l1l2L5L4K6o1j8O8m1m1L6L6j6j5N0N1qr4m5m5nnO6O6L3L4l9l8L7L7r2r2J24J25
35320a47o5j51L8J23n8n9J0J0K6K5L4n2lmk5k6k5k6K8K8K8K8k9k9m0M6R2Om0m1O9O9o0n9n
35313b84nP0j6o2K3O1k6jkL6L6p5p5lll6l5L6L7L2L3l3l4o0K6K1K1RRj2j2MMMMN9N9m1m1%
35305b72%NNr4rO7j8l9M7M1m4k4k4M2M2l2l2J1J1j7j7M6M6M2j00j06L7K9n7J8J05M0m6N1N1
35299a95j6j6j6j6m0m0L1L2j7j6j7j7j3j3k7N8N4q9j7J25O1k6o8o8J3J3m0M5K7n9L7L7%%m3
35292c36m3J1J0J1J1K2K2k1k2j5j6j0j0J4R9K7n8K6K6K1K1kjkkk9k9k9k9K2K3k6k6Pp9o8P5
35285d05L4L5N4l1m7L8j5j4j3j2O5O5j11k4J04J8M5M4l3l2k1k1L2n3o4K1J1J1j3j3j3j3L3
35279c38L2Rp6J5J5l3l3K1K1K2K1j1j2Q5%j08k3N3N3J4J4J4J5OOo6o5N0N1KKJ3p3l0N6m5m5
35272c68Q9Q9l7l7OOj2j1M3m3r9j2J19J20m3m3l7l8n6L0J9J9O0k5m8m9N0N0kq8N8N7p6p7M9
35265c37M8ONk0k1K2K2RRJ4J4p8RR2n1j45kQ6%mmL4L4poppL7L6o4o4M2M2M1M2l7l8NOj9j9
35257b75j9j8l1l1l2l1O4O4K1K0j2j3L1L0qqqrp1p2K9K8QPl6l6L2L2L1L2%j%%k3k2K0K0J8
35249b69J8k5k6rj0n3n3K0K0O2O3J0J0J0J0k6k5k6k6N5N4m5m6j4j5j4j4OOOOK4K4j9j9Q5Q4
35242a61j5j5k0j9o3o3rj0j0rK9L0L0K9q4q4P3P3M8M8NNk7k7k7k7NMNNL3L2l9l9MMnnL6j07
35235c67j05R4R9m5m3M3L0K9L4L5m0m0k1O3K0o6L1L0m7m7m8m7P1P1K5o1m6M0P8rp0p1K4K4
35228c32K4K4J9J9L9m7n2L4Q4jm2m2q2MRp7oP9K0K0P0j5r3oJ9o7l0J12J36pp5p5j9j8j4j3
35221d01P2J58L8j04j08k2N4J39K0o6p5p5q2O1J00J5M8M8M9l7k7k7r8r8o4K2M4M5MMM6M7j8
35215b88j7N4N3p7p8K3J08M5r7o1K6M8M7p5p6K4K3o7J8N9O0K2K1j2j2L1L0n0n1n0n1P7P6n2
35208b69n2lmL9L9J9K0J9J9o5o4OPJ2J2J2J2j8j9j8j8K0K1k2k2J3J3J13J13q9q9J1J1m9n0
35202c20K2K1M6M6LLm5m5K6K6J2J2n9o0qpL5L5n8n7M2M2J1J1J1J1l7l8L4L4K4K5j05j05L6
35195c76L5qpN4N4m6m6j5j5j6j5j8j8Q3Q2M9M9p9q0O6O6l4l4ONNOK8K9m3m3NNMNJ0J1JJR7
35187a37m6j43n6k6k5K2K3Q6Q6j5j4K7K6m4m5J4J3n7n8M0M0L9M0n2n2j2J30O1q3m1M5n8n8
35181c30P7P6q2q2M7M6k5k6j17l1M5M5QPj3j3j3j3M0M0l2l2k0k0N2N1KKLKm3m4N7N7j1j0j0
35174c10j0J7J7J7J7n5n5m3R9J35qp2J3P0j6o2o2J2J3J3J2k9k9J9J9p7J0J09K4qrn7n6MNl8
35167c71l8M8M7N9k8q8kR8J2p7RK6K7k7k6M5M5K1K2k1k1o3o4L7L7LKLLrj0rj0%JN4l2n6K9
35160c24M7M8N9N9pqj21l5J06l7j02M2nnK4K5j9j8NOONopr8j2M3M4M3M4rr5k3O3J7J7k0k1
35152b69M0L9q9q9ONJ02J6p9PQ1Q2l4l4l3l4J6J7n5n5M4M5n6n6k7k7K1K1j7O8J10l4rJ33K1
35146a23o5J6J5l6j22m2M4j0j0M6M5M0M1lq8n4L2Q0o3o7P7M2j01l0J14O5p8p8O5K8j16l1N5
35139c12L2L2J23k0q9lo1o0L7L7ooK7K7K6K7J7J7o4j49n6n5O8O8m7m6J11J11r1r2L8L8QQQ
35133b97QP0P0l1l0J8J8k5k4m8m7m7m7K7K7P0O9m5m5K7K6l2l3O8O8MMo8o7KJJKM3M2%%m7m7
35125c15mlL3L3L3L4r5r4L4L4RRpP8M3j29l2N4l5l4J44k8j11k6M4M4L1L1m0m1L5L4qropL6
35118b31L6m2m1L0K9j7j7j7j7m8m9N2N2k2k1J7J6Pq0o6J05J01p0o0J13J4J5m6m6QPl5l5O8
35112b90O9KKn0L5kq8k4O2QRkkkkJ2J2OO%q5m8L8Jq5K1J07j0j0O2O1l8j25k9N6K4o2RR6N9
35104a97k6m4m4L3L3r2oR9J4q1MJ9J9j9j9J0J0RJ0j6j7j6j6PQQPm5m5N4N5N8N7m3m2k5k5l1
35097c35N6O7O7K6o0p4J2m1m2M6M5KLl9l9N8k8o1K4J4J4KJJJj2j2P9pl1l1POjkMMmQ2J0p6
35089b64M0M1l7l6kkM6l9M3M4r1r0N6N7p2p2O0O0j1j2L1L2m1m0J8J7O1O0n5n6n6n6NMM8M8
35082b61KJKKk1k0P9oj19K4O4k2n5L0k3k3M5M4k7k7KLm1m0J22J23l4l4KKo9o9N7N7N6N7o6
35075a83o5OOj6j6n9n9N2N1j9k0O0O0j1j2m6m5K6K6K3K3m9m8L1L1j2j2RRRRl1l1M1M0k4k5
35068b71J9J9k5k6J8J8j8j8j7j8o7o7JJ44M2j01j7O9PPJ2J3p9q0P8P8%Jm3m3N2N1O2k3j4P2
35061a64Jq6p1J4m0m0L8L8mnk4k3P1P2Rp6l8M7N5l0k4O1k8k7K1K1l6l6L0L1P9on9n8K9K8K9
35054b01K8n4n5J2J1Q0pj19K5R1n2j1P5m2m3Q8Kn3L2k1k1l4l5QQonO6O6k3k3o6o6O9O8q4q4
35047c76M2J27Mq2o0K5O7O7m3j28j1J31L1j12k8N8nop1p1O5O6O5O5o6o6m8L8K7n9%JK6J13
35040b14J02m2n9n9PR3Pq0k1k0m7M0L9m7j0j1o4K2L3L3L9L9q3q2P9J64o1j48OPK3K3K8n7O2
35033b59O1j5j5j3j3j3j3K5K5j9j8QRJ3J4l3N3M7r5n7K8k9k8P9Q0Mq1r0mM2M2K4K3m8m8PP
35026c00POL9L9M4m1k3k4k9k8K9K9L0K9k0j9j5j4o8J8K4o3k7N9NNO3O2m3m3J2p3j4J28K3j21
35019c14p9OonR0Oqpj3j3kkM0M1n5n4M5M5mlL9L9j1j1j6j6L9m7m7M0K9K9o2j47m6J54J22k1
35012b25k4O3o7o7O8O7r6r6N8k9k8N7POl1l1P6P5L3L2m6m7J9K0nr1m7L8JJJ2J2l8M8Q5n8r7
35005c45j2N0l5L4L3j4j5p4p4Q7J73K4o1qqNO%%L9m6m1m2m6m6N4N4nnnnlkllK2K1k2k1J5J5
34997c09J5J5j2j3ppk2O4J6J5j1j2o6K0k7j13j6J27M7l8PR4N3l3n0n1M6M6Lq3m0J03N6q8J4
34991b57J4m9L7M5m2J3J2j13j13pqJ2R8PPmmm6m7O4O3K1K1L0L1J2p3l8M8j1j1L7m7m3J01J6
34984b24p0N9N9k8k8K6o0nQ0k5j10j7j7K4J10Kq3J3J3K4K5J9J9L0n7j3P2K3K3p2p1N4N4J1
34977a40J1p0o9q0NO1k5r1nN0N0j6j6P2P1k3k3k5O1N9q4j10L3O3k2n3n3j2P4R7J2jjp0J6N9
34970a95k7k0j9k5k4R7R8l5j20n8K8J7J7j2j2L1L0l2l1K5o0j04L9M4m1K9L0j9j9M3M3%%QQ
34964b66O1k4q6%o4K1J38N3p6Rlr0J1R6M5m1J3J3o2o1J0J0K2K2k1k1J7J7k7k6nnL7L8j0j0
34957b65j0j0l9l9j6P0n8n8N1J37N4l2p5J1J21L4p0o9K3K3j06j06L9L9L9L9ppppM2M2jjl1
34950b50l2l2l1L1L2k2O4M2m5RRo9o9LKK5K4P3j3rj0j4j5kjl9m0n0L5K9L0K6K6p0J5Q9LJ3
34943b33J4RJ0l3l4kkQ9Lk2k3k2k2m6M1M9l7j09L3M4m1j9O7J4J4L3L3r6r6M7M8M7M7o2o3j9
34936c39k0K5K4K4K4oopoj4j5j4j5N8N7p1p2L9L8mnk5k6J7J7J9J8J8J8K2K3m9n0N0M9k3k2
34929b49j0j0rj0OOPOj6j5K7K7L6L5l6l6l4l3RRL7L7onjjjjJJJJl6l5k0O5J27j5n5L1nr1l8
34920b99l7j3j2j3j2K5K6O8O9mmm7m7ppL6L6l3l4O7O6l9l9MMl4l4R9m5j16K7L5n2o7J9P1P1
34913b72n0L6M2m5J0R6k9k9k4k3J4J4N6l1k5k5K1K1k2k2l3l2l3l3OOm7L8J33M7k8N8K0j23
34907c08m3M3ooj%N8N8J5J6qqM0m5m6m7K0K0k0k0k6k5L5n1q9N5J24L9J8J9m0j26l2N4j3j00
34900d46L5J21K6K6opr2pppj4P3J9J9mq9k3O3N8k8m6m5M9M9R7J2nnj0j1q4q5J6J6J6J6O5k1
34893b66m8m8M7M7nnM8l7o1K6K0o6m9m8P5P5K8K9K8K8r9r9K9K9J5J5J5J5j8j8N3N3n3n3j1
34886c09j0JJm2m2LKM6M6j0j1L8L9o9J8N5q8m6M1N4N5j9k0K3K4n3n3rj0k5k5M7M6k9l0l0l0
34879d21K6K5K6K5l5l6L5L6M6M7M6M6p9p9qpj4j3pqmQ3M8r5j03j7N5J40R0n4q8jNNN4N4n0
34872b27n0K2K2j25j26Q9Q9J6J6J02m1j31m6N5N4n1n2M8M8O6O7o3o2k5k4J9J9n5n4P4P4n8
34866c10n8M1M2RRJ4J4q9mK0K0M2M2N3l3r5rL7L7l4l4L7L7llm5m6K4K5K5K5o0o0j07L7J23
34859b77k0n0L6j9j9N2N3J9o6k4O3qqlkL7L8l4l4J2J2l0l1K1K1n0n1P1P0nr1p3J3L0L1n8n9
34852d33P0P1l3l2l3l2K5K5j8j8j5j5Q5Q5K0J9Kq4k0O6l0l1L3L3j0r5n2R1Q6n8M8M7r0r0L7
34845c46L7o0K6P1j4j5P2N7k8j7j7n1n0M6l9j10k3J8J7J06J9n2L4O8O8n6n5K3K2p7p7JJO8
34839c33O7O6j9r1nK8K7k0O5L5n1l5l5p0J5O8O8n4n5l0N4QQJ2J3j7j7K6K6n5n6P0j6p0J6J11
34832b46K5q6q6m3m3L7J24k5k5M5M6M5M6nnj30m4J03J6n5L1M0m6PPk2k2M9M9l2l3J1J0o8o9
34825c94q2O0Q1nJ0RK8K7P6j1%%onj0j0j0j0NMo6o7QRJ3J4K2J07L6m9J9J9k9k9l3l3L9L9r
34817b33rllo6K0J20L4n1n0J5J6l3l2L9L9k2k1k2k2J4J4J04m0j00M3M9l6kQ4K0j24j21K2Q7
34811b70Jm9L7P3p0j20K3Q7Jl8M8M2m4jkL6L6m8m8MQ9J0J0n0n1k8N7N8k8j06j06l1N5N1N2
34804c20m3m4L4L4P6P7p1p1%JN0N1KLN1l4j05k0JKM4M5P2j3o5o5NMl8l8J9K0O2O2jjm4m5n
34797c08nnoMMMLL9L9o1o1Q0Q1j9j9j5j5n7n8K6K5K5K6k4k5M8M7k4k5k4k4N9N9m0m1M1M2M1
34789a63M1llj04j03M0M1n5n4L0J15K8j15p9O5R5RJ6J6m2M3J8o8rrRR5N6q8n0n0L6L6M3m2
34783b05m8L8J7o9j6j5l5l5RQK5K5p5p5K6K6P4P5n7L0L8m7m3J00O2k3RQj45n9N1N2j5j5J9
34776b85J9J9J9l1l0q5KR5RqrK1K0K0K1n8n9M2M2%%%%j0rL3L3RJ0l4l3kkLLq0MK3K3K7n9k8
34768c25J15P0p3k6k6j0j1N6N6M7m0q2Mm3m3RR5L6n0m0l9OOOPL5L5l6l6K4K5J9J9j2r8q8N6
34761c52noP0P0K9n7n7K9K0K0K5K5q5q4M4M4JJJJJ2J3l0l0KKJKONl8l7P4P4n0m9O5J50L1j12
34753a75r2oO6O5k6k6j15K7N2r1m0J04o9o9M5M5%Q6N2r2n1L4K6o0j7j6N0M9n4n4j1j1j5j4
34747d03Q5Q6p6p6nmN6N7Mq1J7J6l2l2M7M7M7M6k2k3k2k3j4j5rrj24l8R6J0j7O8J4J5POPP
34740b87K8K8j5j5J%r1nP7P7j8j8n4n3qP9J8o8QR5P2P3q0p9l9l9m0l9O4O4m1m1O9j7k3O3N
34732b49q0k2k2n5L1N4N4k5k5k6k5PPJQ7J6J6K7K7j10k5Q5Q5j5j6n8n8J1J0J6J6p0J6J0J1
34726b94NNm9L8L1n4m4m3kkM2M1N6N5M2j02m3M3j4j4j1j1n9K7M6M6RRl4l4j6P0j6j02l4J10
34719c03L3n3P6P6j10j10J9J9O1O1m0l9n4n4J7J7k1k2p5J1Q4kLR0L8L8K1o5llqqP5P6n4n3
34712b62O6O7o3o2poppj4j5k0k0N0l5m0M5Lq2l4N1K0K0K6K5L5L4qrk8k8k8k8M3M3ooqr4ll
34704c95LMJ00J4l3N2ooO0k5j25l9L0L1P8P9k7k7k7k7K1K0K0K0j0j1L3L3n7n6J5J5k6k7k7
34698c23k7k9k9O6O5K2o4k1O5N3N2m2m2K3K3k0k0jkjkj2j2M1m4l4N1m5m5J02J02q4q3NOoQ1
34690b31J8o8K9K9j4j4%q5n7Q6M9l7k1k1k1k2l2N3M8M8mlllNNl8l8Q2Q3m6m7k1k1K2K2L9M0
34683a89lmn1n2qrm5m4J12J13k7k7k7k7J1J1J1J0o0o1J5J00N3l3n0n1J7J8J7J7k7k8k8k8K2
34677c52K1k2k1L1L1L7L6n0L6J16k7l9M6L2j11p1J4M8l7n3n2RRM8l7J2J1L6L7poj0rL4L3j7
34670b44j8pr2lQ2j4j4l6l7N8N8M6m0o3o4M2M2N6l0q7N6K4o2k3O3RRj0j1j0j1jkjjM7M8%j
34662b42M9l7m6L9O4p9j13k7O0O1l4l4K9L0k5O2N1l5n3n3M8M8k3k4J1J0q4q4JQ8L3L4K8n8
34656c05n8K8L0K9M6m0l4N1Lq3L8L9m4m3O5j9j29J4J24L8l4l3K6K5K6K5n0n0K1K1K7K7L2n3
34649b40k4k4K4o2n3L2j1r6l0N5M5M5K9K9K9K9q7q8J5J02M1m5o2o3M3M3k9k8J3J3N6N6q7q7
34643d17J28J27q8q8J2J3K6K7r9j3P2j4o1o0L3L4k1O6P3j3k6k5m7L9j0rQRN1N1L6L5l6l6j2
34636b35j2j2j2J%N5l2l1N4m2m3noj6O9Q6%j03j8J03m0p4J2K8K8Q2np9p9j7J26O0q4q0O3j8
34629b76j03lmJ2J1OPJ01J6l0l1j37n1J14J15k9k9l0k9O9O9o0K5Q2o1j03L9P8qn1L5K3j20
34623c53k1J23j8j03K5K5j7j7j7j7MNq7jL6L6LMj4P3K9n7k4k4q3J16J14q7q2MMLN2N1kkLL
34615c13o8J9O6j9o2K4R0Mk5k5pP8no%%l0k9M1M2l6l5O9P0j15k8J00J4p1p1mnL6L7ppr2r2
34608d62O5O5LMM6M6J5J5J5J5n6n7l8M7O0k5K8K8q7q7M2M1J1J0l2l3J2J1q5JO3k3n5Q8N3l1
34601b87K5K5q2q3J7J8NNN8k7n8K7J6J7JJrP6N4l3p0J6j4j3rqN5N5m2M4Q3ln0n0m7m8k5O2
34594b98L2L2L7L7m9m9J8J7Rp8oQ0J0J0O8j7j15l0J7J7j9j9k0j9M2M3l0k9K5K6p5J1O8p4p7
34587d05O5P7o6j9k0o1o0R6R7K2K2P0j6m0m0K6J13J0j32n1L4K3K3l7l8o1K4M8M7L1L0m1m1
34581b70OPOOJ4J3J3J4K2K2p3p3m3M4nnJ7J7k6k6j0j0m7m7J1R8R7J2l7l6J%pqqqJ1J0l7M8
34573b87K5K4L0K9J5J4J4J5j35j35n8Q5M6M5j7j7POm2M4J3J2Mq2o8P6N6N6k6j11m9R5J8o8
34567c66onm3M3Q6%J2J2OPK0K0k3k3lkQp7p4J2P8qj9j9J9J9l7l7J0R5Q1oNNL3L3o2o2n2L4
34559b86j5j4L0L1r5rL5n1m5M0Q4Q4Rp6RRo8o7O8O8mlJ%p0p1Q1Q1k3j08K4J11M2j01m6L9k2
34552c28k3J06K0n6K9N6l0j9j9KKN9k6j23K1O4q0n8K8M2M2l9l9MLJ4J4O8j8r8j2Q8Kp6RQ1
34545b90mn5L1O8j7n9n8O4O5%j%jk1k2N0N0K4K3k0k0j4j5k0k0N6l0k9N6l2l2k6k6L8L8l3l4
34538c16P4P3kq7p8QK6K6rqrrm3m4Q5%q8N5J18L2KJr5r5k9J14P6o7l0N7L6L7Kq3m0M5n1n1
34531c67LKp7RLMM3M4M3M4j9j9J9J9N0l6q8q7M0M1lkN2N3j8j9RJ0l4l4L0L0P8qn6n7j3j3p2
34523c96J5O6O6n9n9R3R3o2j48k9J15M3m3k8k9J9J9l5N1P8qk6k6J1J1l2l2j3j4L0L0poL7L7
34517b38k4k3M8M9n8n7J4J4q5q6r5M8Q9R0kkRJ0l3l3LLJ04J03n0m9n0n0J0J0M8M7J4p1l8M8
34510b83K3j19j14L0J04J05O2k3l5l4q9kL2L2onk6k6M5M5mnj30m5J64P9j03j6M1M2M7M7n8
34503b25n7M2M3l6l6JKL3n3n3L3L1L1l0k9n7K9P2j3nmj5j5R9J3o7J9M8r4r4M8O2k3n8K8K6
34497c04K6j1j2j7j7K7K6ppn0n0k0j9N2N2k0j9N2N2j5j6j6j5OPPPk0k0nQ0P1p2p7Ql0l1J7
34489c80J8M3M3k8k8L9L9mlj5j5j5j5klq8N5J10K4J0J0rqrrk7k6k7k7LLM5M6PPPPj5j5j6j5
34481b83mnnmk7k7M5M4k1k2k1k2ONONL6L6opk9k9P1j5kJ41M1j03n2L4R6J0r1r1LMk6k6J7J7
34474c01L7L7L6L7rrn2n2l7l7OON1N1k0k0l0l1l0l1K9K8K9K8l0l0J2J3J6J6J7J6l6l6OPj7
34467c30j7j8j7K4K3K4K4m9m9M9J36M4j27p4J2K4K4m3m2N5N6j6j7l2l2M0L9n7n6M3M4%%j%
34460c16P0P0q8q7K9L0j9j9Qp7o5J06J50k2o3K2P9P9p2p3K2K3J2J2Q2r1j29J56J55j32j26
34454b74M6N2l3K5K5l0k9l0l0N5N6m4m4j1j0j0j1k5k5J8J8j3j2j3j3opQR3N4q9n7K9R7J1o1
34447b90K5P1j6mnl9l9L2L3n0n0j2j3M4m2nQ1K6n9noK9K9j4j3M5M5LKm1m0m1m0l5l6QQK8K9
34440c57K9K8j1j2Q5jr3pJ1J0K1K0K1K0o5o5k3k2K8K9K8K9NN%jP5j1n9K6O6k0j0rl5l4QRK5
34432b57K6k0j07n6K9J05J04l5l6QPl5l6m0M4P0P0m9m8n9K8j5j6qP8Oq0l7l6RR6LKQQl8l7
34425c44O2O3p0o9KK%%M4M3J5J6m7m7nJ37Qj34L0L0j11L2J45Kn8K9p7p6Q6Q6r1r1O3k3j0P7
34418b81K8n8M2M3l5l4M6M6n4n5K4K4K3K4K5K6o9o9k3O3J5J5m2m3NR0O4k2j1j1n6n6M5M4L9
34411a88L9n5n6m4M2m9m9QPPQO3O4J6o8o7K0L7L8n3n3J34J33n9n9j7j6k0j9k0k0L8L9l3l4
34405b86JJJ5J01K5j18k7k7k3O2K0o7J4J3l5l5KKM5M5J%%Jqppqj6j6K6K7n1n2K1K0L6L7po
34397b81k4k3o7o6NNrP6J18k5q8kM7M6RRJ8J9L0n7q1NJ7J7O5k1p3p2M8M8k9k9L5n0n1L5L6
34390c60L6kkL2L2m0l9R1R2j7j03JJn8K8J4p1K5K5j9j9L0K9o2K4O7j9m6m6P1P2J5p2M9M8j21
34383c14j21J22J21o7o6L3L3L0L1K4K5Rp7p7Ro1o0mQ3O0O0ooo9o9Q9Q8n0n0P5j1m3M3j0j1
34376b37L8L7o2o2jjn5L2P0j7j0P5m4m4l3l3q2MQ5Q5J1J1l2l2K4K5k4k4M1m4m5M1M7M6Oq1
34370b85m6M0j3j4K0K1k8N8OOk7k6j07k2N9N9MNl8l9Q0Q0k6k6kq9n5Q8O1k5k6O1R5m7j20j19
34363d37M2M2M2M1M7M8k8j14k8N8MMM0M0l2l2K4K3m7m8j9j8j8j9M3M2k9k9rqn7K8L5L4L9M0
34356b56l5l4L8L7K0K0n1n1L6L7o4o4j7j8K6K5O4O4J3p4n1n0M4M5L0L0j3j2K7K8p3p2N3N2
34349b46M8M8Op9p8O6O4p8m3M3J2p3p3J2Q7Jo5K1O7O6k8k9l2l3J0J0J6J5k2k2mQ2K0j24nQ0
34342b60k0j9k0k1K3K3MMMMM3M2jjk8k8J4J5OOl7l6NNq4N9P3o9n2n1N6N7j5j5M2M2jjN9N9
34335a14p0p0jjkjk9k8K9n7m0J03R5j05j12L0N7k9n0n0J6J7L1L1L2L1k2k2N0M9J0RRJ0m0l9
34328b73m0l9L1L1L1L1o9o8Q9Q9N5N4o9o9j00j4L8L8L3L2o7o8L0L1j3j2o9o9L1L1L3L4K8K7
34321b42J3p3l6N1Mq1J5J5j6j5N6N7Q3Q3p5p4m1m2l5l6PR2kq8j8O8O7j8k6O0K4j18p2P2J11
34315b30l2r9j3L0n6j4J29J24k0k7k6PPm2m2l7l7j9O7J9J8M1M1n9n9K1K1P0j6r9r8K8J14M2
34308b46m3l9M8m4m4NMJ7J6K2K2n0L5P3p0j7P0J2J2j2j2n0m9l5N2N1l5L3L2L8m8l0N6M5r8
34301b79n6K9M3M4m2m2k4O1N9k8m5m6N3N2p6p6M6M7p7p7j6P0P5j0k0O7J3J2J6J6q5q5RQM3
34295c21M2K5j18j19K5L4L3R1Noon5n5O1O0m3j28oP9j6j7M5M5KKjjjjJ4J4J4J5J8J9O7j9n8
34287b61n7o3o2J38J39Jq5J2J1JJJ14K9q6q7L0n5qpk8k8J5J5K2K2p7p8M9M9M9M9j7j6K2K1
34281b26k6j12QPNMMMJ8J9J8J8LMLLj4j5K9K9j2j2RRoop8p8j9j8K4K5N8N7j3j4O3O3r4r5K0
34273c34K0kkmmmmM9M9L1n4p4J2N6l1J9J04km6j5j02l5N1O6K4NNj8j03o9P4L5n1K2O5J5k7
34266b79o7o7J1R8L1n4jQ5j6n9J1J2J3J4p0J5K1o5l5N1k4k4Q8Q8J6J7r6r6LM6J5p0r0lQ5Q4
34259c12j0rL2L3l9l9O3O4l6l6k6k5P4P5q7q8j5j6%%J25L9m5M0N2r2n0L5J3J2R0n3j20l5m
34252c90lK3K4M0M0l1l1j4j4K9K9J7J6J6J7l5l4m6M1Q3lj01j01m6L9Q2lM4M4L4L3n5j41j2
34246d09P4L8L8K5o0j7O9n6n7QQk4O1J01J5n9o0NOK2K2Q7Kk2k1o5o5O9O9m6M0M5m1r2pJ1J1
34239b75L7L7nok1k0lQ3Qp8k4k4j9k0j9k0K7K7K7K7%jjjjjj%j4j4j4j4J3J3k4k5p1J5J5J5
34231c72M3J29%q6KLk5k5O4O3l1l2o3K3P1j5n6L0J9J9jjm3m4J%JJrqrrP3P2l3l3M0m6JKk7
34223c11k8R6R6n8j43j5P2L8L8N7q5k7N9KJl6l7j4P2k5k5q6q7L6J21JKooL7L7m7m7nmP3P3
34216a81K0o5ppj7j8P7qn2L4J5J4Kq4l2N4%%N6N5p3p3j3j4j3j3k3k3J9K0n3n2J9J8POJ2J1
34209c82MR0M2M2n0n0K2K2j5j5N6N6o9p0N9N9k2k3L5n0j13L1J25j8k5k5QRj5j4L9m7l8M8n
34202b99nO9P0l1l0l7l7ONl2l3L9L9j6j7L7m9J2R7K9j14j4P3K5o0r7j2O0k6j10k5P9Q0N0N1
34195b23n0m9QQr2r2P2P1K9K8JJJ%m5m4L2L2l6N0Qp9POmnL1n5j7O8Q7Jj6j7J0J0l3l2j1j0
34188c49n9K7L5L5OOn9Q4Q2j18j04L8J7J7QPPPM0M1q4q3OR2M9l7MLM7m0n0n0M5M5j9j8j4j3
34180c49n2L3L3n2N0N0KKQQQRjjjj%jjjk4k5k5k5%jm3m4L7L7L7L7pqL6L5pqpprj0rrK1K0n1
34171c16n1L9L8mnKKKKJ6J7J7J7j4j3j4j4J1J1J1J1k7k8k7k8N0N0QPk1k2k1k1K2K3J3J4M5
34164a98r7o5K0M2M2k4k5m5m5N5N5MMMMM1M2p9p8q4N8R8J2K4K5q1q1J9J9J9K0%%%%n2n2rr
34157d17L0L1j3j2L5L5M0M0q7kR9R9M4r9o1Q1k9j15onj01M2J27p4j0J33N2r1k2K0j2j3K2K3
34150b16N1Rj05j9N5l0o5K1L4rMMm7L9M5M6QQK3K2n0pK2o4j35m9P9L6n8j6P0P0K7n9o2K3l0
34143c25k9O7O7l3l3m9m9N2Rp4J1O1k5kJ40P6j24p3O9K8n8j8K6O1O2J5p0p6J0J15L0p4p4k5
34136c12k4k4k5K9K8rrJ8J04k2j07L0P4JKK6K5J3l1j19l4R6N4n0m9l7M8P9o3o9J7K8K7K8K8
34130b29lq8q8lQ3Q3L6n0qqq6q5K4K4K3K4M1M1kkL1L2L7m9n6n6j8j8O2O2l8l8L5L5l6l6l2
34123c56l2O8O8n8n9P0P0m2m1N8N9K0K0p5p4j2P5P4j1m2m2m7m7M0M0N1l6J7J03k6j12n0L5
34116b94L1n6n2n3J3J4Q1Q2L3L3j1r6m3m3LQ9M5m0J0J0NMqrn2n2L3L3o6o7K1K1Q8Q7n1j37
34109c94l7M9J1J0O4k2ppj2j2jjj%jjj%K5K5K5K5l6l5PPk7k6J6J6m3m3O3O2j2P2Nj37mmk7
34102d09N8L4j10l8J05L7m9N1N2q9q9O8O9k2k2J07J07j3j3j3j3JKm2m1j4j5j4j4m1m0L1L2
34095c47Q0Q0m9m9p4p5K6K5K5K6K5K5lmM0M0k2k2k1k2l6l6O4O4J8J7J2J2l1j18k6J16L8m7
34089b49l4l3k2k3K0K1K5K6j7j7L6L6j1j2N2l4k9J14J4p3j5j5KLM5M5n1n1K0K0n0m9n0n0J02
34082c04J01n6n6K3K3k0k0LLM7M6J3J3k9l0j3j4j3j4j2j1j2j2K3K3k0j9rqrqK4K5K5K4MLM
34075b62Ln0n0N0N0L8L9r1r0O7O7nmk7k7J6J6p5p5K5K5j6j6N5N5M0M0l2l1KLKLN4N4m5m6l9
34068b77l9l9m0O9O9l1l1P2P1k9k9l3l3l4l3K6K5m5m6mmO8O8K1K2j07j07O4O4K2K2P4P4n4
34061a84n5L0L0m2m2j12j11M5M6M0M1Q3Q3n4n4J8J7l4l4QRp6p6K7J14N5l1K4K3m9m8N2N1L7
34055a69L6o3o4o5o4k2O3O7p7j23K0J02m1l8J06M2m3J4J5k8k8J5J5K1K0J5J5R5Rr2nOOo0o0
34048c60j5j5N6N6O0O0o9o8J3J3l0l0J2J2J2J2l9l8K7K8j9j03mQ2K8K8M7l8q2O1O5p9p1P2
34041c16K5K5l5l4R4R4p6p6K5K4k2k2K1K1q4q4mlk3J20N7q6o0Q3L7L7N7N7j5j4llllp4p3N5
34034b81N5JJj7j02nQ2K8K8j4j4j4j4k1k1K2K2r6r5J0J0%Q6J29M3j9j9p8Pk5j11K3J08J8J8
34028b55m3m2l9M8jjm2m2K5K4Q3kn1L5P3j4j3P3l8j23KKR3R3j51o4J39mj04M0M2m4k3k4N8
34021b90J44K5j19q7jj6j6j4j5j5j4Q2Q3j7j8L9L9l2l3N2N3k0j9n5n5j2j2MNM7M7r3r3J1R6
34014c19L8m9NNm4m4LQ8M8l8k7k7L8L8l3l3k4k3L4n2m5R8R3n0k6k5RQRQQ0Q0k3k4n4j0N5l0
34007b63m6mJ6J6J9J9onqqQl5o8J8J08l5p4J2P7rn5n5N4N4m3M4M7l8k2k2p1J6O7j9q8N5O1
34000b83k6j1j1o3Q0J40lo5K1o9j13Q0Q0j08k2J12K6r6j0K7n9MMr1N2P7o6n9Q3K5j9N8N7k8
33993b76k8Jm2KQ8rr6n4L1M8NJ9O3J7o8l1N4R0n3q5N7N8q6p1P2Pl6%Jm5m5llO9O8M1M1o2o2
33986c23K3k0q7jR8R7K8n8q7kR8N5r6r5Q2Q3j5j00K0K0N7N7p2p2L0L0O8O8o5j51N5N4p4p4
33979c69K7K6M7M6n3n3K3K4j00j00L3J19M8l8q5q5O8O7L2L2J4p2j8O8J9o6O4O4j2j3L4L4r5
33973b70j0P8o6j32J1MNJ4J3J9J9p7p6N6J41M1m5rrl6J08M9j51n1J49O1q1J1J1m3m2m3m2j
33966c94kM2M2J3J3nr0%Q6K6K7Pq0p9OJ0J0J6J6K9K9qrl2N4R2n1j61p4N4N4OOm8L8M4m1l7
33959c91N0PPJ2J2l8l8j5P2J8J9J0p7m7R5R6m8m6L9L0n5kkppK3K3l1N5K3o3rrl1l1l1l1N4
33952c64N4J1J1rj0j0j0k9k9K4J09L6L6l5l5L0n6j27m1O4O5O4O5j5j00n7K9M3M3R6J1q2q1
33946b99j5j6O2O2l8l8L1L1m1m1ppppl1l1M1M0L3L3P5P6q2q1k5j10m3J01J4J5J4J5n2n2MQ9
33939b87N1l4r3pj0rJ2J54R6j05p4O9O2q2o4K1l5l6Q0Q1%q6qrn6n7J08J08Nq2k5O1l6l6j5
33932c38j6K8K7J4J3J3J4k4k3k4k3ONO0k7n4L2L1n4n5L0K0K0j0j0K8K8P9np8QnnJ%K7K8k1
33925b60k1Q1mk8k8JJKJo0n9M1M0jkjjJ1J1J1J1o4o4j7O8L3n4J%J6J5JQ7O1q2l9l9o9o9Q9
33917c80Q8J8J7J8J8k7k6K1K2n0L6K5K5J9o6p3J4L9m6lQ2Jq4M1J26L1j12p5J1M4M3K5o0j2
33911b50j2j8j7n1n0M9N0OPl6l7K0K0J4J5Qp8k2J21J18q2j13L1OON3N3Rp7k8k8OPqP8K2j20
33903c28m0M6k3k2Q0op5J1Q0Q1J2p4lQ4j3j2pql7l7NNnmnnL8L8l3l4j2j1o0K5J4J3n3n3K7
33896d01K7K6K7L3L3L3L3l7l6l7l7n0n0L1J16J3J3J8J8K4K4k3j09l5M9rrK3o2o3K3N1N0O6
33889b27j9p6J1K8K8n7n6m6R8J45Lj22j23M3M3%%lkKLk3O3N7q5k5O1m5m4M4m2m2M4Q7Q7o5
33883b55o5K1K1l3N3Q4km8m8m3m2nnK3o2j4j4K3K3K3K3K7K8K7K8o4o3QQnnL8L7m4m4K7K8M6
33875b65M6n4n4J5J6J5J6MLP6P5n8n9j6j6l0l0J3J3L8L9j14j14J1R6J02J6l8M7Nq1n0L6K5
33869b72K5n4n3P5P5k4k4k9l0Q5%k4k5LLlkL6m9m8R5M8r5ook5k6O3p9r7M7J34M8KLllnmM8
33861a96l6r1oR5Rm6L9j4j4N4N3p1J4M1m5n7n7l4N2MLj3j3qqk9N7Q8n4l0l0l9l9j0rQ6Q6p
33854b75r2k1O5J9J8j9j9llJ25M0j49oL7L7k3k3p1J4Q6Q5L9m7o2o2MMk0k1K2K3K5K5P8pj12
33847b89k7l7l7kkm0m0K4J10O8j9LLklklqrK1o6JQ7J8o7N3N3O1k5m8m9rj0j0j0J3J2n9n8M4
33839c60M5KJMLMLj3j4j3j3K5K6j1j2mQ3M5m1K0J05j05j05R1R0l7l8l1l1p3p4L1L0m1m1O0
33832c89O1O6k0m3m4N1N1m3m3k5O0M0m6J4J3p7QQ6%o1K6L8L8L1n5j8O9M5m1q1q2l4N2M7M6
33826b60MLj2j3n7K8N6l1OR2K0o6kQ3j3j4n8n8j5j5K0K0L5n1j12L1O5k0k9k8j2j3P4P3Oj37
33819d00pJ37L2j10o1K5M0L9K5K5Jq4O8O9o6o6j9k0K4K4j1j1L1L2k2k3L1n5LQ8qqK3K4L7j06
33812b99r0nj8j9P6P7m6m7mQ2J24k0r1N2Rj33l0J14N1l4p9p9K0J05mq9L5L6K0K0ppRp6j20
33805d67l3mlM4M5L6L6l5l6K8K7m2M3K7K7P5P6m5m4m4m4j5j5L4L3M0J25lq9K5K5q0q1M7M6
33798b41MLr2r2L6L7J2J2J2J3l8l8L3L3K2K1p5J0M7m0n5L0L6L6l0l0p3p3Q5Q4j08j07M9N0
33792d27kkkkNMP6P6k9k9M2M2ONNOonk7k6l7l7L4L5J1J1J1J0o7o8L1P4J0p5pP8L6n0o0j8l4
33784d02J0M1m4j0P5O0N9kq8p7p7m8L7O0O1n3n4M7M7k9k9J4J3K1K1J8J8K2k0m8L9O7K4J1J0
33777b06j4j5J6k8p5J0N6k9m9L6L1n4J7J8j42n5J58P2l2l1l0l0R9R9k3k2k6k5K9j3m3M3L6
33771b22n0M8R1J8k5j23q0J7J7L4n2j68k4J23L8kjppQQRQJ1J2J1J1rrMM7J8o8m2KJJOPL4P7
33763b28k8j14M2M1J8o8o0K6P2P2k3k3k4k3KKm0m0O6O7nnLLn0L5P4j3jkq1q1M7M8M7M8p3p2
33756c41j14L0M9M9K8K8j5j5K2K2k1k1MMMLo0o1O9O8lmllm1m1k3O3K2o5j0j1J0RP1P2L5j08
33749b98j13L0K7n9M5J31Lq2J5J4M0L9l2l2K7K6j6j6p8p8K2K3%%J%P3P3n6n6P6P7k3k4k9k9
33742b79J4J4j1j1L2L2j7j6p4J3O0q3p8O5J1J1K0J9l4l5RQp9p9P8P8OPOOl0l0l0l1J3J2J3
33735c90J3L6L7ooQQJ4J4o6K0L6j36m2J29Q2r1m7L8L3n3l3N4M7l8J6J6J0J1J1J1J1J1n7n7
33728c56j4j3O1O2R8p4j47K4M2m4L7J22l5j20k6O0j2r8L4J19l4l5k0k0J08J09j6j7n9n9P1
33722b52P0n8n9j2j2j2j2J0RJ0Rk3k2M8M9k5k6M6M6m7m8pQ0J17n5j07k0M0m4l5l4j6j6l3N4
33715c87P0j01pJ65K6j46M2J28n8n7rrK4K4j9j9j7j8j8j7M2M3l0k9K9K9j4j4M3M4q6q5N5N5
33709c21J2J2o6o7R1R1K8K9p2p2K9K9L0K9n2n2rrOPOOJ8J8J8J9n6n5J7J6l5l4O5O6m0m0L2
33702c06L1J1J0l2l3J0RJ0Rj8j8l3N3J38nm8m8n4n4J7J7K8K8j5j5l9l9MMK6K6j6j7K8K8K8
33695b75K8PQp0o9Q9Mj06L8P3j2k7k7K5K4j8j8rrO2O2mnm7m7k1k2k1k1O3O4K1K0n7n7P2P2
33688b10n1n1qqononL5L5o6o5J5J6J5J5R0R0O3j08j02j7K5K5l7l7OOJ3J2l0l1J5J5J5J5N4
33681b68N3J2p3j36L6J65pr1nO4O5r7r6L2L2PPPPj0j1j0j1N7N7j4j4j9j9K4K3n3n3J8J9l7
33674c39l7NOK1K1K1K1K2K2n0m9M7M7n3n3JJJJm2m1Q8Q8J6J6k6k7j4j4N8N7o4o4k1k1j4j3
33667c82N7N8N5N5p3p4POOOn4n5j1j1P9P9k1k2K5K4j9j8j7j7K6K6o2o3O7O6k7k8J6J5J2J2
33660b57J2J2k3k3j12L0J07l6l3J10L9m6J1J1o8o8k6k5N7N7N7N7m7m8mnN9N9m1m1p4p4K6K6
33653c21K6K7j6j6K6K5K1K0J5p1j03M0O1O1N9q4j04L8P8o5k8N7M3M3pqqqj0j1n3n4L9L9l3
33647b82l3KKM5M5J0Rr1r1K2K1k2k1l4l4RR4J05l8p7RJ7o8L2J18or2L3L3N1N1p7p8rj0n6Q8
33640c23R0n4opk9l0K4o1oP9L7m9j0P6K3K2J5J4n7n7J9J9O3O2n9n8j6j5k5k6j9k0l9M7M7l8
33633c67KKrqQ7Jm7L9L8m9m8L7J4p3K4K4m8m8Q0Q1k9k8J4J5j7j6K7K6k9k9l9M6M4m1N0M9l9
33626b64j26K7J12M9l7k6k6jjp3p3O3O3qrL3L2k1O5K8n8n2L3m3m4L4L3l9m0N5N5L8m7%Jl0
33619b97l1M1M2j00r9m7L8P9P9M1M1l9l9LMj1j1L2L2o1o1m3M2Q5ko8J8j2j2J18L2j23l9RQ
33612c51QPQPn9o0M1M1O8O7l6j22k2O4J0J0M3M3%%m8m8onmlm7m6P4P4K3o3m9m9opm6M0J16
33604c33L1nQ2k4j10ppj3j3K8K8O5O5J2p5l1N5JJl1l1l4N3l9l8K3K3k0k0NOm9L8L9m6PPml
33597c64O8O8k9k9P2P1k9k9k9k9n4n4M6M6j5j4j5j5KLm1m1N5N4J1J2m0l9L2L1J1J0J0J1k3
33590b76k3o6o5L1L2O5O6Q7n7o6J9l9l8MMN5l2j15K7R8m6q1MJ12K5p7p8R0R1o6o7R0R0j0j0
33584b22m3m3m2m3P2P3P2P3n1n1n0n1RJ0RRNMo6o7M0M1M0M1nnL8L8n4n5Q1o2q9J12P1p3NM
33576b25mml3l2J1J0j9k0k0j9O9O9l1l1qpqqj4j4K8K9ppn0n0NONOK1K2K1K2L2L2j1j0n6n7
33569c57J6J5Q7Q6m2m2k6k7k7k7klM0M0M6M7n4n4J1J1o0o1J6J6q4q3Q1Q2L8L9onnnm3m3%%
33561c85M6M6L4n2r0Q2Q7q5j02O9l9l8Q8Q8j4P1R1q1r9j3NOJ8j53q0R1j5j6M9M9N0M9P7P7
33555h9j38j37J2J3J3J3j2j1j2j1M3M4M3M3m9m8M6M6j0r6j50K2J26L9LQ8J1p4k1k1l5l6N4
33549b91N5N7j14o6K0KLN1N2j15j14M3M3M9M8ONM5M6j41j41K3K3K3K3N1N2QRj0j0n3n3L8L8
33542b95nnK5K5j7j7m7m6N4N4K1K2k1k2l0l1J3J2m1m1L0L0POM9N0n9n9j6j6L4L4L3L4M0M0
33535a55l1l1j09j08J06J06J9J9k5j10j39MM7M7J3J4J4J4P1P2j43j42QQQ0Q0l9l8O1O2o5o5
33529c55k1k2L7L7L8L7m2m3K4K4P6j0j48nR3PK1K1k6k6k6k6L5L6L5L5l7l7l7l7K6K5j7j8M
33522c22NM6M7l7l7OOl3l4J5J5L0J16J9j23KLopn3n2J04J05l4l3J6p1JJnmk7k8J6J6PPPPM0
33514b69M1or2OR2j4j4J01m2j22K1J17k7r4r4JJPOp5J1O3O3J9J8k4k4k4k5J9J9M0M0o0o0M8
33508c33M7NMj6j7K7K6k2k2k2k2J0RO3k3p4J2N0l6J3J4J4J4p1J4L7L7rrrrK3K2Nq2l9M6L6
33500b87L5RRk9k9KQ8K9j14o5P8J08K2k1k1l2l2K4o1NR0k2j08j2j1k7k6M4M5oojjj9O7O7j9
33493b27K1K1n7n6J1J1j12j13N7J43j1j1K1o4o5K1J6J6J5J6O7j9k0O7J1J1K7n9o8J7K6K6R3
33487a68n0j27J5Q5jj6j5k9k9p7RPPJ3J2L6L6qpmnL8L9ooL2L2R5Qm8m9k6j12m0M6K3K3K8K9
33479b10mln0R2N9q5o8o7k8k9J5J4J3J2O6j9n9K7L0n5m8R4J27p3p3J3m8m8M7M7M7M7l0k9k9
33473c05k9L6L7ooL8L8l3l3l9l8L3L3llm6m6K5K5j8j8K4K3k9N5N8k8K5K6m9m9l4N1Q0o2o8
33466c35J9L3L4mll5l6q8lR2Oo0K6MMJ5J5n9K6O9j7nnj0j1lmmlL5L6pqnnr6j1N1N1m4m3L1
33458c57L1L0L1m5m5L2L2r2oM3m4l5N0M0L9J4J3O7j9q6jj2j1%Jn3L2O8j8l6l7P4P4n4n5M8
33451b87M8NOm1m0l5l4k2O5J07K1n2n2J4J4o6o6NNL2L3onp7RO1k5o4P9Q5jJ2J3l6l6j1j1o5
33444d18K1J00J4l2l3mnmmj9j8M7M8K4o2o1K4O5O4l0l0L6L7n8n8m3M2M2m4K1K1J6J5l3l4k8
33437c81k8j5P1k0k0L3L4k0O5J02J5l1l1j7j7j7j6l4l3J0RJ9J8J9J8RRq6q7n3L2Q0oj3P2J9
33430b91J9J4J4J3J4o2o2RJ0N7N6p2p1K9L0j4j3J8J8m8m8l5N1O0k6o0Q2Q8KK9K9j30m4O8j8
33423b84l5l5%%M3M3j0j0L3L3l0l0l0l0klnnK4j8m5M1L0j2k1o4o5P8R1M8O8O8o3o3j1j0Q9
33416a92Q9r0q9J0J1jkm3q6n2L3P8P7L4n2n7K9L0n5q8N6Q2mp3p2M0Q3j6j02L6J23or2q3LJ07
33409c34J06m5m5lkK0K1qL4M9l6j10k5N9k6j0j1k1O3P0j7n3L2Mm0LKJ4N6J7p0p2J3Q7Jm6m6
33402c69K2K1j9j9L1P3k6j12n2L4Q0Q1l3l3L8L9k2k3K1K1KKm0m1K6K5r4qN5N6l7l7l7NK4J10
33395b36M3j01QR4m8m7L5L5j03j8O3O3K5K5Jq4k3k2k8k7l8l8k3J20J01J4J%r2r3L6L7n7n7
33389d34M9M9o2K4O6j9l6l6k3O2Q3kRRl0l1J3J3K4K3j9j9k2k1J6J5M6l9o0Q3J04m0r9j3KK
33382c13l0l0p3J4J42N6klM0m5k0k1k6k6K2K1k6N9K7K7J5p1q4JJ4J4K9n6n2n1O6O7K4K3J6
33375b52J6n6n6L3L3J2J1k7k8k7k8N4N3j8j8n7n8J00J00K3K3k0k0k8k7J5J5j1j1K7K7K1o4
33369b43j17N4K6n9m9L7J8J9K3K4M2M1l5l5J9o8q3Q8P5r7r2Q0N1l5n1L4P9op3J2M1M1q3q2
33362d04N3N3J1J0k9k9M2M2r5r5NNj2j2J0J81J16n6p4J2J0p6n5L2K3o2o7J04R7J2jjn3n3l2
33356c88l2J00R9n8n9L2L3j1j1m2m1L9m7m1J31J47k5j27j28l9M6Q1r0r6P6J88J7o2o2qqL6
33349c50L5N2N2k0k0QQQQLKo9p0J0RJ0Rk4k4P1P0J2p4l7N0rr4j27J7P7qO5O5O1k5k6k5O1k4
33342b63lll1j17j6O9L0L1l1l0k3O3P2j4l6J06L0j13K2K2j12k7Q1mOOMMK0J9J1p5m2m3p3J3
33335d47O4O5J4J4q3LP3j4llK4K3M0L9M7l8k8k8q5JQ2Q1l3l4p1p1j5P1K8n8J9J9m0M6Rp7k
33328c68kj5j6K1K2K6o0n5Q8N7k9R9J00r0r0m8m7Q3Q3OONq1k7k7n5L1N4N4klllM2M2l4l5L8
33321b33m7o9J7onJ01J00j14j15M3M2k8k8P2P1j6j6NNrrq0q0L0L1L0L0j0j0J7J7q7jK3K2L9
33314b68L9mmQRn8n8o6J9M3M3k8k7M4M4l0k9n1n1O4O4qpl0l0M1M2k5k4J8J8j5j6L3L2p8QP9
33307b59pj8j8M3M4J4p1%Q6o1o1K1K1m5M0Lq3kQ5N7k8q2q2k1k1O9j8l9M7L3L2J7J6NONNn1
33299c18n2nQ1M1m4o3o2mlO2O3R0Mr9j00J1R6M6M5J2l1j8O8J5p2k5O0k9p1k4K0K8K9m0m1m1
33292c71m2N9N9M2M3k9k9k2k2M7M7l6p8qP8J7o9l9MQQJ1J1l1l1J2J2l4l3L8L7O8O8K2o5p9
33285c27OK2k1l4RK3O7P2j4QN0J2p4l2N4l6q0K1K2k5k4J9J9j3j4n6n6J0J1o1o1J6J6N9N9k4
33279c77k3K0K0KJM5M5l4l4RQJJJ%JKM4M4ppL6L6MNl5l5j6K7N7k9j02j5N6l0k0O6N5q8q4K
33271c48J1J1P4j3n5L1RJ0O1q2j03M0K2K2J1J2l2l1R2R2J1p4p9p8m1m0K8K8K8K8L3L3j0rk5
33264c33k5J8J8l1l0O6k0q1NJ7J7M9l6l6N0M7M8%q5L8L8l8l9l5l4O6k0l9J04O7j9k9k9q2L
33257c90M1M1M1M2K3o2K8K9o5o5OOl4l5L7L6K3K3k5k5l2j17j8O9K9K9L4L4m2m2P8P8Qj35m4
33251c96J57L5n1k8k7k0O6O0O1mmm6j33l0J12Qp7l0N5L4n2pQ0L0n5o4o4Q7Q8p1p1k8k8N2N1
33244c10O3k4n2L5O6p7m4M1j1j0K3J09O7k0p2p3kQ3L7m8q7%J4J5j8j8n1L5N6l0%%J6J6k7k6
33237c24l8M8N5l0J7J8K7n9j07k1J52O7l7l7K5K4MLl5l5KLQp7n5L0j5j4l1l1O6O6noR2R3J7
33230a40o9j35m9N5N5KLLLJ1J1m6M0N7q5j24K0J9J8OPM5M5K4K4m1m1m1m2jkkkj9j9N2l5qp
33222d08L0L0N6N6J3J3o3o2l5N2MR0R6Rk7k7p5p5qqR2R3r0r0j9j8N5N5j9j06j9O7N0N1nr0
33216c32o9J7J7J6P0j5l2l2l7l7L8L8L2L3M0m5n0L5J7o8QR5mll5l6lQ3rqL8L8l3l4%%%jK4
33208b44K4m7m8J9K0m7m7l0N5P9P9ONo5o6j4j3PQM2M2k9k9lkklJ2J2K3o3k4O2RQJ5J4N8N7
33201a20n8n9j6j6RRRRL1L0P9qo9p0l2l3J%M3M3j4j4N2N2l1j16m4M1M8M8O4k1j60p5L0K9K4
33194c05K4l4N3P8o5l2N3j0r5k4O2J9o7l4l4PPP9P9j7j7q9q9L6L5l6l6L9L9M0L9o4o4L7L6
33187c50kkm5m4J0J0L2L1L0K9j3j4K5K6k3k3N5l1l0N5rj0m1m1k6O1PPO6j9r0nj0j1L8L8K9
33180b90K9J5p2r6M7N2l3OPK3K2K2K2%%o5o5L5L5K0J9L4j09r2oO5O5NMMMQQQQK5K5Jq4j5j6
33172c25n3L3M5m1p8QP5P5N8k9RJ0kjQp7J3J4p1p1N8N8m4m4N2l3qP8j9j8L9L9mmk3k3kkll
33164c06mln0n0n5L1R7R8n4n5LKr4qQ1nOOL9L9M4m2l8l9%jM3M3%%l8l8j7j7O7O6J5p1o0o0
33157d25O4O3l6l5PQM7M6k4k5J8J7k5k5M0M0Q8Lo8o9kkK5K4RRm5M1O3k3m7m8J4J3O6k1j21
33149c36l5J2J1J7J7l3l4l4l3OPPOJ00J00%jk3k4k3k4J4J4n2n2p9PQ7Q7j5j6j6j5j%m4m3J04
33142c37J04kjm6j32lQ3K7K8l8l8j3j2N9N9kkkko2o2O7O7p2p2N6N7k8k7J6J5l8l8K8K8L4n1
33135c52lmL4L3J5p0j2P5L1n4l8M7opJ2J2n5n4l7N0M9l6J3J3PQJKmmJ1p5o9P4M9l8K0K0K5
33128c17K6m7m6M2M1R5J0r9j3NNOOl7l8qqrqJ2J2J3J2J6J6Q7Q7n1n1K1K0m6m6lko8o8q2O1
33120d54J86J01q6q5L0L0j3j3J6J7J1J2K5o1n5Q8N5l1j7j7l1l2M0M0K7K7j01j01k7k6M5M5
33114c55P0P1k9k9qqqqK8K9p2p1j5j5N1N2J8o7j09L4J43jl1N4NMJ0J0n5n5M5M5l5l4QQN8N7
33107b05j01j00rrrrM6M7M1M1k3j09m6R6Pp9K2K1R3R4o4k06J9J05L9L9M0j03l3N2R2Nj8j7
33100b41K4o2k4O2J7o9j6j5qpL5L5k3k3K0K0j5j5j6j5l1l2p4p5R4R3K2K2kklkJ9J8J8J9l3
33093b85l2l2l2K1K2N9N9pr2q6N6O8j8lmk6k6k6k6L8L9M3M4j00j4Q6%K2K2k7k6k7k6k2k1j4
33086c93P2K4K3J5J4q2MN8k8p2J5P8qqP8K4o1qqK3K4k3j08j9O8K8n8p9O5J35pj22l7O3O4o
33079b52nonl4l3J0RK4K4L0n7l1l2j9O7O9j6k9l0j0P5J17k7j43%L0n6%Jj0j0N5l0J9J8J0J0
33072b67J1J0onm9m8M7M7n3n3RQl4l5J5J5K0K0o1K4J24L9o2o2O2O2rj0M5m2m4M1j7j7K7n8
33065c06n8K8o7o7O7O7N3N2p6p6O2O3O2O2l8l9k8j14o6J9M3M3n0L6Q0pk4k4k9k9K9K8J0p6
33059c70k1O3J1J0N5N5j6j6n2n3j00j4Q7Q8j2j3N9k8j65k2R2PK1K1l1l1O9O9l9l9MMk3k3M8
33052c05M9m4m4N7N6p8p7l5l5opL6L6K8K7Mq2j3j2J9J9Q7Kp9p9Q1Q2L0n6OOqrO1q2m8J53O8
33045a92j8M3M3q4q5o7J9Q0oq5N9N2r0m9L6J0RO9j7j03j7K4K4Qp9pP8rrL9M0J9K0J9K0J6J7
33038a73J7J6p0p0p5J0J8J7P7rj17l2M1m6J1R8O1q1j46lQ5jN0N0k6k7lmqrJ5p0j08L5J14K8
33031c35j5j5P2P2n2n1o3K3K8n8Q3J69n1j37j4j4j9j8R4R5r2r1j1j1K7K7M0m5m6M0J5J4K0
33025c19K0K7K8K8K8m3m2NOm8L8j1j0K4K4p6p5M2M2k4k4J2R9N5l0j0ro9J7K0o6L0L1m1m0L2
33018c29L1J4J3mr0m8L9K8K7j5j5K8K8l8l9L4L3m7m7l0N7J21L6J4p2j01j5Q4jk4O2O2k3m5
33011b72M2pr3K4K5n3n3O3O3J4J5J4p0p7J0J10K5r9r9k8J14J86M3r8r8ppj2j2k3O3M6m0l4
33005c25N1L1L0l6l6k2k2J5J5N7k8p2J5onj1P5l7j24J1R6L9L9pqR6m7q7%rrlmM9M8n2n1QQ
32997c18J33M8q3LM0m5k5k5l0l0J7J6k6k6rrk0O6J07K2k5k5l5l6j2P4k7k7K2K2m0m0m0m0M8
32991c75M8NNlkllJ6J6O4k1k7k7l2l2mlmmM0L9K1o4q4JP7P6r4r4O3O3k9k9q3KJ10K3p1J4J6
32983c89J5m5m6k4O0J3J3N8N8j4j3K5K4L6n0q6%O5j9L6L6m0m1J7J6l1N4QQ%q7r7M6L1L1K1
32976c11K0J6J5K9n6n6K9K5K5j3j2MMNMJ1J0l2l2N1N2k0k1J9J8n3n3NNm8L7Q8Km5M1L8j05
32969c04o8J8k6k5K7K8J2R7Kq3O6J51Kj41j07L7Mq2k8J14j8j04qP7J44N8j08j09K1K0n5L0
32963c58K5K5l2l3l2l2J3J4J3J4O2O1J9J9N6N5p3p3r4r4M3J29k2k2K7K6j5j5j6j5nnj9O7N5
32956b32q7q7N6N2l4j9k0M9M8NOl0k9l0k9l2l1J7J7j7O8J06l7j35m9J09J08K9K8o7o6j6P0
32950b79K2K2m7m7K5K5o4o4L7J22L7j07k6O0J5J5L2n5j28m2L3L2%%%jRJ0l4l4R4R4J7J7qr4
32943c12n0L5m2m1j9O7R2Om0m1P4P4k7k6j8j8K5K5M5M4q4q4J6J7n5n6L1L1L0L1m8m9Rp7o1
32936d96Q2Q7Kj0j0K8K8poO5O5o6o6j13L1J47Nq7q7k0O6P2j5q3KK1K0L3L3l9l9K2K3p5J2O0
32929c15k6j5j5OPM9M9o4o3PQJ%m2m2P4P4llK8n8n8K7KKQQK7K7j21l6K7K6oorP7L3n2L0L1
32921c06j8j8J7J7l7M9N5l1k1k0jjM8l8J3J3o9o9J08K3q2LL6m9jQ5O2O3o1o1j5j4o8J7J40
32915b31N5j32m5K1o4m8R5M5M5J1J1m1m1L5J20J5p0j7j6l3l3J5J5m0M6Q7n6j18K4O4O4q5q5
32908c87J5J5NNM8M7o6o7NNl5l4k1O6O8p5o9P3K0J9j4j4R2R3l6l6M3M3M4M3j22j21L6L5k4
32902c01k5k5k4n5n5P3P4JKJJk3k2P7P7r1r1J0Rl4l3O6O7j1j1L1L2J4J4J4J4m3m3l8l8K8J14
32895b44J12l1j45kO5O6JJm2m2k8k8M4M4p9p8N1N1m6m5K5K6q3q3P4P4o2o3J24J23PQl6l6r0
32888c67r0L8L8K0J9K0J9mmL9L9l4l4l5l4K2K2L6n0l5J08P0j6m6m6qrPOPPk1k1k1k1J4J3k9
32881c81k9L1L0L0L0ONNOQQo3o3M1M0kkmlllp1p0L0L0l0k9J3J4Q7Q6J6J5J4J4l4l4M0m6q3
32873c51O0N4l1j7j7k5k6k6k6K4K4j9j9K6K5K6K6N6N7j4j5k9k8k9k9n4n4J03J7j12L1J82M0
32867a70j12j13L6L5j8j8j8j7J1J1J1J1J5J4q5q5O6O7k8k8K1J07M5r9pP8J6J6nr1j29J4J16
32860c33L1p0p0N6N6j5j5ooL7L7j4j4qrl0N6J31j2p0p0J5J6N9k6j6j6n2L3P5o9j5J28N3r1
32854b44j7O8o1o1k9k9M2M3K8K8j01j01L9L9mmj1j0j0j1J7J7N9O0o8o8Q5%nQ0j6j5m8m9m2
32847c99m3j4P2K4K3qrL5L4k5k6M1M0M5m0o4o4j0rj0rJJKJK2K1k1k1M1M0klN1N0K8n9n3n3
32839c70j6P0P0p3o9J31Q8j12o8P6k4k5j0j0j5P0n8j44N4N4n1n1J25J25M4m1j5j4p4J3P0j5
32833b65o2K4P5o8j11L2O4k2o1K5L3n3m2m3P6P6n3n4O7O6K3K4q6q6J00J01n8n7J4J4k1k0K2
32827c26K2j3j2o7K0Q9Mm4m3K3K2J7J7O8j7k2O3N4l1j26m1K3K4l8l8k9N7J00J4l5l6q9ljk
32820c96N2N2n1L5L5n1j9k0j9j9q0NL5L4m7M0L3L4L6L5o4o4P8P9m4m5j9O7O8j9n4n3j6j6N8
32814c20N8m7m7Q9Lo8J7J1J0P3j3n7Q6M8l7o8o8n5L0J19L3j28j28L9M0j5P2jq7l9M8M6M6J1
32807b99p5j18N3Q0Q0N0N0PPn2n2mmL0J15J2j60n0L5m5m5k9k9l0k9P1P0K8K8k0k1k0k1M1M1
32800c05l1l1l7l7J20J20opp8p8K6K6K6K5qrrqo8o7L7L8JQ6R2q0p5p5M3M3K3K3JJppJ4J4l1
32793b95l1rj0m8m9ooj0rR0R0oom9m9N5N5m5m5k4k4q3Q9P7j0K9K8m5m5m6m5R9J00l0k9MMM
32786c30LppppLKKLL7L8J6J6N0N0k2k2r3r3R2J34J1p6r6r5lkJ5J01K1o5k0O7N3J1o0o0M9M9
32778b42n0r3j00j3O4O4Q2Q2m4m4n2rO3k3o5K1O1k5jM1rrppppnmL9L8jkRp7k4O2l4l5N3N3
32771b57j9j9j6j7K3K4lm6m8L7M8M7j8j8ppk5k6j1L1J3p3K8K7k3k4K6j8jQ5M6Lj2n5o4k0k
32763c91kM2Q5j5j01m6M0L5rK6O9l1p4K3O5qn1L0L1j7j7N7J4n8K8O1k5r1oM0M0n5n5M5M5N1
32757b25l6k1k1L9L9jq6j6P1kkLLqpqqL7L7l0k9m5M1kq7O2O3j8j04p3J4N9O0QPPPj0j1L2L3
32749b28j4j4j4j4l4l5R5R4RRo3o2LMl9m0O7O6r1nJ17k6q8kpon5L1O6k0j18K5O9O9Lq3n8K7
32741c62K7n9J1R7%q6M4J87O2j39j13k7J8J8o8J9R3R4mr0q9mJ7J8K3K3q8q8l6N0RQMQ9J5o9
32735c96o5K1L6L7j6P1P7o5k8N7rrmmo6o6O3O3m0m0Q5jq8lK1K1p6J0J15L0r4qJ4J5m6M0O4
32727b84O3r7r7J2R8llKLl6l7N9N9or2m3m3JKO8O7O9j7j2j2N1N0jq7l2l3l2l2L8J24nr0o4
32720c92o3J1R7j7j8L6n0J1J0ONl9l8L3L2QQPQl6l6L6L5nnJJj4P2P2j4KJrrM0m5r7r7Q2Q3
32712b87j8j7K2K2k1k1pop3p3Q8J73j2r9K6K6k2k2K1K2K7K8p1J4K0o6OR2M8l7q0OJ06K0o1
32706b26K6k8k9k5k6pP8k8j13K0J07KLl5l5qqO3O3l8l8j6j7J6J6l8M8Q6jm2m1r6rJ3J4P9Q0
32699a90p2p2lQ3K3j19l3J11M7l8RRo7o8O9O8l2l1kjK0K0k9k8O6O6N4l1p9p8l0N5OPk6k6P3
32691b69P4RQrr5r3qj8j9K5K5m6m7K1K1M2M3p8p8N1N1l8l9R1R0k5k5mmqqj3j3Q8Ko9J7M7M7
32684b54j9j8RJ0j2j2rj0l1l1nnL8L8l3l3l4l3J8J8O0O1K2K2k0k1m9n0K3K2k5k5J9J8P0O9
32677b12jkj5j5l7l6k6k6k7k6K4K4O6O7m9m8K3K3rj0L4L4k5k5n9n9K5J68J26j8n8n7o7o7k6
32670c86k6P4j1r9M4J06K1J6J5j1j1K3K3k0k0m5m5lkP3P4k7k6j5j5j4j5J0J1J0J1n8n7M3M3
32664c09NMl8l8PQP9P9MMo7o8l6l5PPN2N2k0k0O6O6l5l4k0k0J7J7l0j17r9P3Q8KJ9J8KKLK
32656c03klM1M1n9n9J2J3KJo9p0O4O4K0K1N3N3j04j04N6N5p3p3P9P9k1k1K3K3p7p7J13J13
32649a89j5j6l6l6l0l1n6L1J60j1o9J03R2q0l9l8poJ9K0K0J9k7k8j2r7j20N2R9J3k8k7L9L8
32643b93KJKJQQl5l5k1k0K2K3o1o1L9M0j9j8qqj2J59M0m7kjNR1L2j39p3R8J40l2j55J7O4k2
32636b70l5l4MMMML0K9K9K9l9m0L2L2J5J6J6J6j05j05nnL4L3rrooL6L7L4L4rrkjkkKJKKo2
32627b80o2L9L8pqppJ5J6J5J6%J%%o5o6j7j7k1O4O2q0j10L2R2PL9L9rrqpppkkM1M1qplkn6
32619c17L0J11l3o4K2l6l6j1j0onNR0jj44j1P4J7J7M0M0klm3m3N8N7r3r3N8N9j1r6o7P7M5
32612c25r8OJ49jq6J3J4J0J0J1J0RJ0k9k8q2LP5j0j7j6K2K1nom2m3m5M1M1m4L3L2K3K2l9j24
32605d85k8J15N0N0m1m1O1O1j1j0L4L4rrJ3J2l0l0m6m6llQPo3o4L0L0j3j3K5K5K4K5poppL5
32598c33L4r0nJ05J9n2L3O4k2L2L2k7k6O0q4p7Qm8m9Q4Q4m5m5L4L5o5o6k9l0M2M2O8O8mmk3
32591b80k3p7J0N5l0NJ49L6j06j2j2j18l3J9K0k0k0K9K8k1O4J02m1p0J7m1m1R9R8ppj0r6n2
32584c86L2K0J9j8j8jkjkJ9J8J3J3kq8j6P0PPO6k0j15k8j1j1J4J4J4J4%JJ49O3p8p8M0M0K0
32577b22o5j7j8m3m3Q5Q6r7r6L6J21mq9J3J2q2LN5N6N3N3m6m7P5P5k9j15r2oP0O9k9k9O7j8
32570b58j10k3K2K3k8k7O7O7j9j05M4M4l1l0M2M1n5n5l7M8K9n8O8O8k0k0j9k0J4J4J4J4M4
32564b52M3o5j51PQn2L4R3OJ7J7J9J8k5k5j4j4rqk0O7O6j9k2k1q0OM5m0J4J3LLP4P4J0J0o7
32557b37o7L4n1j33J1P8qM9M9n0n0J07J07q3q3M5M5j3j2qpn9K7N0N0m9m9opm7m7N3N2o3o3
32550d35L6L7N1N0m9n0J08J08l0k9Kj41o9P3K8K9oorj0n7K8J0J0k3k3l4N1J3p2j8O7N6N7o7
32543c14o6MNJ9K0j9j8qP7J53J0r8r9ppk0j9k0j9%%%JM9N0k2k2j%j1P4L6n0MMM3M4qr3j2j3
32535c53k8N8Q4jl9M7j8j8L0L0J9J8n3n3mnj1j0J14K8q0q1O3O4o5o5O5O4l5l6j3j4p1J6O4
32529b89p9j11R0P7rN2N2o6o7O2k4q7N5N6q7n9K7O5O4K2o5j6j6%%onO9j6o0K7o5o4O9O9j1
32522c46j1j1j1O9O9n9o0N3N2N3N2o3o4o4o3K6K6m6m5R5R5K3j20l6M9K9K9Kq4p9O5L6m9J4
32515c74J3l7M8%%j9k0L7m8p5O9J06l7j4j5k4k4Q9R0o2o3lQ3M6m1l6N0m7m6K9L0L0L0m6m7
32509c28llL3L3j6j5N5l1p1P1R1n2oon7n6l4N3P0P1K4o1o6o5L0K9%%m2m3JJJJj5j5K3K3P5
32501c00j2q8kK6n9ooJ4J3N1N2M3m2n1L5J43jj48o3N3N4m2m1QRo3o3M7M8MNJ03J02k9j15p
32494c28P9j8j8k4k4k4k4Q0P9k0k1m6m5N4N5rrrrk7k7J6J6ooN1l5r4M8R5m8q9N3R3n0p0J5
32487c46L0K9ONNOKJm1m1ONNNJ6J6J6J6m6m7llL9M0K5o0q4N8N9q4l7M9rqJ7J7J6J7k4k5J08
32479b44l5q4N8O1k6m6m7r0N3J06J06m2m2k0j9j9j9J3J3J3J3l3l3O8O7klklj4j4j4j4MNMM
32472b77jkkkM2M2n8n8nnL8L7j3j4L0K9p7p7l4l4K0J9J9J9OOl8l7O2O3o7o6N8N9J6J6l4l4
32465c54O6O6n8n8J4J3nnnoN1N0M5M4L7m9r2oj1j0%%k2O3J01m2q2Lj0j1poppJ5J5RRM9l7q9
32457c29q9M4M4n6n6J11J11n0j36l5N1lkO1O2J9J9j2j2M3m4l3N3Nq1mlj4j4M1m6LLL2L1P5
32450b11o9j00j5N7N7J7J8n4j40m4R9J04J9j0j0j5j6j1j2j1j1L5L5K4J11Jq4M2M1j18j18J0
32444c79J1J2J2N5N5J1J1J1J2k4k3o6o6j6j7j6j6O4O3l7l6K7K8K8K7o2o1RR5O5p8m6M0Rp7
32437c75%Q5j9j9j4j3M6M6M6M6n5n5r8r7K5K5k8N7O9j8ppQRQQJ2J2J2J1k1k1P9Q0n0n0K2K2
32430b19o1o1jq6o7J34J35N0n1n0n0n1q4KQ7Q7n0L5P7o7j14K8Q7JJKr4N0Q7n5j08k3jQ5N6
32423b89q6n3L4J3J4R0MRJ0m0l9J2J2o4P8P9o5j6j6l6N0L9m8J2J2o3K3J32j2o2K3l4l5%%M8
32416b64l7n2n1K1K0l7M9R2PJ2J2kjN0r2j03j7K8K8o2o2jQ5R0Nk8N9N8k7o7J9L7L7n3n3M7
32410b53M6J6J6n6j42p4O9j7j6P3P4k7k6K4K5p5p6O4O4l6l6N4N5Rp8o8J9L6L6j1j2j1j1J6
32403c29J6J5J6l5l4R0Nn2L4l7j23J0R7k9k9J7J7K3K2q8kO9j7POKJM9M9k6j12o9J8L0L0R5
32396b64Rm8m8M8l7j22K2J57J4k6k5o6o5J1J1nP9Q0onnn3n3R2R2rqm4m4M8l9j25j26J13J12
32389c35N1N0k1k0k8k8k2k2l5N2R2n1p2P2J05l7k4k3l2l3j2j2L1L1K2K3m9m8l0l0R9R8k2k1
32383b81k2k2L1L1m1m1opL6L6OOONL3L2o7o8J3J2J8J8m5M0P8o5j3P4J6J6k4k4k4k4o2o2O7
32376c24O8j9j9j9j8L1L2j1j1j6j6K7K8j7j7q8q9K3K3K2K3j2j2j1j2M6M7M6M7j0j0n3n3L0
32369c44K9m2m2J3J3J3J3N9N9j2j2l1l1l1l1L1L1j7j8Q3mk6k7k7k6M5M4J6J5k7k8J0J0l3l3
32363c58M6M6k5k6J8J8k4k5J5J5O3k2q2q1R4R3K4o3p1J5J22k0j53j0J71K7o4o4o5K1L9L9J3
32356b74p3p3J4O0O1P1j5l0l0m6M0O0k5k1O6j1j1L7L7p3p3k7O0N4l1k1k1LLo4o3rP7L4n2J4
32349c52J3k9l0l0N6R7m6m6R7N6l0n0m9o0K6j6j6PR3M6m0k9k9j7j7j8j7P9P9j07j06L5L6j9
32343d33O8O3k3L1L0J%%JlkqqQ8Km7M0Mq1k2k2p5J1Q2ll6l6KJL3L3M4m2l7N0M4m1j5j5J8J7
32335b86K9n7o2K4N7k8k9N8Lq2P1P1j0j1o4K2M9l8l2N4J3J4k5k4NNMNK0K0O3q0o6J9J1J1n8
32328c24K9P1j4q3q3J1J2KJKKK3K4k0k0k6k5lQ3l8l9L9L8l7l8K9K9K8n8o3K3J02J5kkk4k5
32321c61j9j9OR2L8L9Kq3q1O1N9q4q0O2L6n0POM5M4k7k7POM4M4M3m4j56j3N5q7m5J55N1l4
32314c08K6K5m4m4jjJ1J2J1J1k5k6N2N2l2N4K0j22j08k1K1K2L4L5L5L5L6L7n8n9m4M1O4O4
32307a95p9p9K1K0K5K4Pp9n5L1J5J5M4m2j14k8J16J17J2p3k1k0m1M6M5r7o0K6M5M6L3n3o1
32301d09K5k3k4L2J18L0j13m9R4N2l3p9p9O8O8nr1j9O6NNJ0J0k9k9j2P4L7m9NMOOM9M9l8l7
32294c05q3N9O5p8o9P4M7M6k2k1R5Rr6j0Rp6l7J06J14L0j4j4qpp4p4k6N9R7m7j17l2L9M0L6
32287b85L6L6L6m7m6m6m6n0m9M5M5R3Pp3p4Q3Q3j7j8OOOOjkjkj6j7j7j7J6J5n6n6M8M8MNk8
32280c40k8p6J0N0N1J3J4j4j4rrj8O7K4o1K0K0l4l4O0k6o3Q0P9oJ3J3j07k2N9N8n8n8j6P0
32273b92P1p3j16K8Q2mm2m1P3J59k7j13L7L6j1j2n7n7n1n2L4J19M8l8k4k5J4J3K3K4j4j3j20
32267d21l3P5P6N2N2m8m9l7l8ONL5L4nr1j57M4J64P9n9K6O4k2k0k0o9o8K3K2k0k0L7L8R2N
32260b48o5K1N8k7lmo2K3K7n9n4L2J8J9k5O1klM6M6o4o5L6L6j3j2j9O8M6M6k0j05p7O7P2j4
32253b19j1j1j6j6l6l6PPl6l5L7L6L3L3j0j0n4n4K7K7m0J04J04m0l2l2m1m1Q1Q1MMl4j19j9
32246c57O7OON9k6n7n8O1O0j0r7l0N6K7n9j6P0O7j9l6l7PQPPK4K5m7m7M8M9k3k3J6J5q1OO2
32239b70k4m1m2J9J9k3k4j2j2N9N9L4L4Q3mo6o7k6O0N2l5n2n2J1J2J1J1OOl7l7M2M2k9k9l5
32232c57l5L6L6j%N3l3n7K9J7J8L4L4rrj7j7j2j1j10k4J38N3p7RRp7K9J16J0p6m0m0P8P9K8
32225a96n8n7K8l5l5k4k4l1N5R8J2l7l7JJMNMNKKLKmmlmM6M7n3n3qqpqJ6J5O4k2j9j8J9J9
32217b97j5j6J05J8o3o4LKN8N9m2m2j5j6K7K7rj0j5j5K8n8o3K3M2m4l3l3N5N5j6j6k1k0LQ9
32210c29QRO2O2l2N4M9r5l7M9N7N8k9j15RR4n3j39J5J5j4j5j4j4L9L8pr4j8O8n7n8L6L6q4
32203d46JL5L5LLl9M7M1M1QRQQn6n6l9M8N8k8k2O4K0K1j2j1n2L4L9m6k6O0OPmmN0l6o9J6l7
32196c21l7j8j8P7P6K5o1n6n5mlKKl7M9Q9n3p7O7O8j7K0K1m1M4O3p9m2M4l7l8J1J1j5j6j5
32189c71j5M8M8k4k3L4L5l6l7n6n6M3M4o2o3J24J23j4j5n7n7k7k7M5M4M7M6n4n3o7o7L3L3
32183d34K6K7K7K6j6j6K7K7mmJ1p5o2Q2J13q6q8j%%J33j0p7QL1L1ooJ4J4n7n8L0K9K9K9j5
32176c01j6q8q7J15J14j4j4k6k7L1n5q8N6Q4jL6n0r2N0P4j2KLk2k1k2k1M4M4M3M4NNJ0J0o6
32169b53J9K1j22j05R6J03m0k5O1kjM8l7l2l1ooL7L7QQj21j21QQN1N1M8M8L1n6l6N0M5m1O
32162b51On6K9R2n1q6JM5M4k1k1j8j8N3N4j07j06K2K2LMLMk5k4J9J8k3k3J9K0M3M2k8k9J3
32155c31J3k9l0k8k8K5o0kQ5K5K5J09K3k8k9k2k1k2k1L6L7l5l4J8J8O6k0n4n4o0o0P4P5jq7
32148d27n7K8P5P5J9J9J09K4n2n3n8n8L9L8l3l3rrM8l8l7J05L0j14k6k5J3R8Q5%J1p6j29J3
32142d05N7N6KKM5M5l8l7l7l8l0l0pP8opN2l3r4rRJ0MNm4M2M0M0R4Qq7q7L7L6Q0P9j01j01
32134c70KQ9Q9Lj32j32M8M9k2k1P5j1q0NP5P5L6n1m5m5M1M0n5L0P4j1MNp6J0N2r2p3P0K9n6
32127c71N0N1n5n5M9N0j04j8J09K3j29m4O1O1l4l3N7N7J5J4k4k5J8J9rqrqpqppM9N0KJl9j26
32120c84kQ4N9k7k2k2J02J6j12k7P0P1MMl5l6qrq8jM1m5M9M8%JK2K1m4m4j19l4J01J5k0O7
32113c04L4L4jkp2p3L8L8nmK0K0m9L7K6K6m0m0o6o5L5L4K4K3P7qr0mJ8o8RR5K3o3k2O3N2N3
32106a97poj32m6J11K5p0J6poN2l3j8O8n8n7M0M1p1P3J04l9p3p3l7M9K7n9m6m5l4N3P2j3J8
32099c78J9J0J1M8M7L6n0p3p4M3M2M2M2rj0rj0m8m7l7J06O7p7rql5l5L7L7K0K1n1n1OOqP8
32092c01O7p7l7J05M9r5n3L3M7M7J0J0nnk7k6mmlmj8j9K4K4l7l7L4L4n4n5j1j1J6J7J7J7j7
32085c49j7MNj0rL4L3r6r6R0R0k1k1K2K2l1l1M0M0m7m7nmR0Q9m4m5J1p5m4R8J67K4p2p2m2
32078c19m2Q6Q7q3q3m1m0L8L9nmN8N7j4j4n6n7j4j4L9L9N3l3q3N9R3Ql2l1l7l7l2l3R7R6r
32071b64j0n2n2K0K0K0K1L0L1o9p0%jM2M3m8m8l0N6L6n0l9l8P4P5K2o3%%j%l8M8N3l3p9PN4
32064c33N3p3p2MNJ1R7O7p6m0J02N7q7n7L0K0o5J3J4QQk9k9J3J4l3l3L3L3R0Mp3J2N6l1k5
32057c12O1k0j9rrq0NN4l1p5J1N2N3L1n4n9K6O2k3r0mL6L7M2M3k0j9K8K9j1P4j7j60k2O4O
32050c20PK5K5K6K5j7j6j7j7n2n1k9N7R8R7q3q3l9m0O1O1j0j0nmj0P6j5j5QQRQm7m7K5K4L0
32043b57L0o5o4j9O7J9J9j6j5j5j5l1l2O4O3N3l3q1MO5k1L2L2p7p8N7N7l3N3j9j04M4M4l2
32036c04l3l8l8N8N7P1j4j0rk3k2K0K0j8j8j2j2m8L9L8m8rj0rrn9K7P8pm0J02L5j08k2J21
32030b54J07r4r0mKJM7l8j14L0L6L5KKrrrrL5L5qqJ8J8k0k0m5M0L5L5rqM5m1n4L2K6n9J4J5
32022b92RRj1j2q2q3L1L2L1L2o3o4O6O5k2k3k2k3J8J8J7J8j2j2j1j2N8N8J5J5n8n8M3M2o4
32015c47o5POJ4J3N7N6L6L6pqj0j0j1j0m5m5lkj9j8K4K4n7n6j4j3Q0Q0p8p7K4K5J5J6R7m6
32008c31n2R2K0o5M0L9l0N4pj51l3N3m7m7J52J51o8o8K8n8n6Q8Lj40KQ7L8L7k9k8O0O1j1j1
32002b27j0j0Mq1o3Q1M3m3JJmnl1l2l1l2J2J2N0N0M2m5NMj4j4j4j3JKo4o4J8J03J02m1q3N9
31995c31O0q3l0J13O6p6m7L8L5n1n6L0k4k4l6l5PPR1R0m4m3P5j1q3Lqqn1L4O5O4k4k5l2N4
31988b90NOk2k3o5P7M7m0J8J8j2j1j1j1OOr4r4M9M9M9N0n4n4J8J8j3j4N8N8n9n8M2M2K1K1
31981b67k5j11j0P7J8J7M5m1PPo0o0O8O9KKN6l0q8lqr3L3L3K2K3J06K0j08k2%Jl7l7P5P5n3
31974b97n3k4k4P0P1O5k0m4m4N3N3j9j9r0r0RJ0Q5Q5J3J4m4m4l8l9l6N0M9l6R0R0j02j01k
31967c59kjkO1O0l9l9K4K4K4K4LLKLL1L0m1m1p7p8l1N5kq8O5O6OOONJ8J8m8m9m6M1rqMMLM
31959c70K8K8K2K3k0j05j0P5K9n8j33J0J50O5n6L1K1K2m0l9NR0k9k9J1J1OOk3j09J1J53j7
31953b41j04K5K5K3K2K3K3l8l9L4L3j9j9L4n1p1J4MMK2K3K2K2q4q5P4P3J0J0l8l8O6k0j43
31946d04n8q5JJ91J07rj0K9K8j8j9L0n6p8p7K1J06K2o5nom1M4rrM6m1q3LkkLMN9N9N8N9m0
31939b47m0LKj0rj0j0M9M9OPk9k9k9k8m8m7N3N2n4n3K6J13jjJ9o7o3Q1M3m2k0k0k6k6L8L7
31932c31L8L7o1o0J6J6p5J1N5l2M1M1L5L5M7M7q8q7Q8Lj26m0P7P7n1j36o1K5p1p2R2R2pqM7
31925c86M8j%J5p2q1Q9J35M8m9n0NMl8l8P4P5j12j12Q6Q5k0k0j5j00q3Q9N6l0m3m2J14J15
31919b54M3M3r4r5O3O2j9k0j9k0lmlmlmlmJKJJK0J9k4k4J7J7q3q3K1K2q6Q6J42k9p5J0O7j9
31911c35q5%N6N5J8J8J6J5J5J6j6j6q8q7O4O5o4o4MMMLK1K0k3k3J7J6J7J6j1j1j1j1K8K8K8
31904c01K8m1m0LLL8L9l4l3j4j5K9K8MNMMpoppk7k8M4M4n6n6n1n0K2J08J4p3mQ1K8K7l0l0
31896c57P0P0m0m0l5l4l5N0N1l5k5k5k5k6r6j1R8R8k7k8M4M3L6L6j2j2kq8j5O9J03J03j06
31890b03j06%JJJJ%nmQ2ln5n5J9J9q2q1L7L6q3LO1O1K9K9p1J4J19k5q7q8O1O1J9J9J9J9l5
31883b72l6PPK1K0n0n1N0N0PPo1o2L9L8opppjkN2l3q9kJ5J5k0j9j5j4lQ2L4L4J6J6n6n5K4
31875c34K5j9j8qqL5L5m1m1L0L0K6K6k8N8j3r8kkpqppo8o9k1O4N3l2O7J54L8m8OOlmj8O8j
31868a84j44K2J08k9l0R6J0j43j43RJ0Q6Q7m1m2LLQQp5J1Q2lRJ0m3j28L1J16M0m6k3k3O9j8
31861b97q0OM7M7J2p4M6M6o3o2J43N8k5k4J8o8m6m7J9J9jjM1M2KLl6l5p0J5J0J0k2k2M9M9
31854b91m5m5K6K7pppoKLlQ3%JO0k7j05j9K7K7K7K7m4m5jkkkl8l8O3O2j2j2j3j2L3L4L3L3
31846b15l4l5l4l5L2L1J4p2n5L0P2P2J0p6p6J0R7R6J6j85j60R7R2n1J5J6rP8L2j12m4R9O8
31840b16p5p7RM0M1K2o4J0RMMj5j6n9n8L9M0L5L4L4n1n7K9Q4jj9k0poppl8l8MNM5M5k6k7O3
31832b88O4o6o5m1m0N9O0j2j1K7K6J5p0m0J04J11l2j00j00N1N1J05J9j43n7P6P5m2m1l1j17
31826d53k2O3N2N3l3l4J0Rk0k0P9Q0j1j2M3m4k9N7LLk4k5p3J4P1P1k4k3PQQPjj%jm3m3J0p5
31819c63m3M2L2L2nn%Jk2O3J6J5m5m5JQ7N1l4n3n2nnm8m8j4j3j4j3O0O1r3qJ03J7k1O5k6k6
31811c55N6N6q0NN4l2m2M3n4n3pqO4O5jkjjrj0p6p6K7J13P9o4k6N9m0m1L9L8nnl2l2j9O8O2
31804b43q0j24K0P4j1n0L6Q9Lr5r5k8N8J01J4l1l2J%J35M9j09k2L0L0l6l6lllmm6m7N3N3m8
31797d00m8N1N2J3J2J3J2k6k6k1k1j3P3R6R6m7m7m7m8MMm5m5N7k9JJ45Mj39o4P9L5n0J2J2
31790c45lQ2Q3lo7o6p2p1N0M9PPL2L1j2r8p6O7J04J05J7o8o3o3LLMLK4K5K5K4q8q8J6J02K7
31783b93n9m8R5P5j2m9m8l1N4N5l1k6k7OOR3Pp9p9M9l8mQ3L9j04n5Q7J9J9j0j0n7K9L0n7l5
31776d06l6L1L1QQQRK0K1O9j7n4n4j7j6j%n8K9J11l2p1J5L1n5n0L7P4P5L6L7m7m7m2m1L7J22
31769b35N1l4k8k7q1NL8L9JJJ0J0J0J1k3k3k9N8q6q5P7P7j0j0j0j0L9M0rrN2l4p7RL9L9k7
31762b41k7j5j5j07k0K8K9%%p9O5O4p8J1J1mlK3o2j9O6POJ2J2jj%jM7M8N8k8r3qJ0J0k6k7
31755c48J6J7j6j6j6j5qqL5L5m8m9K3K3K0J9O3O2m2m1K4K5kq9j6O9NNk8k7l9M7N2l4l2N3M2
31748b39M3J7J6k6k6J1J2q3q2m6M1qqM5M4M4M5o5o6m2M3j6j7j1j2O8O8lll0l0P0j5r3N1J8
31741b85o8l6N0mnk5k6J8J7L8L9j0j0O2k3p2J5M8l7m1M5R8m5n5L1K1o3j1j0N4N4N9k6l5l4
31734b72m0m0J3J3n9n8L8L8N0l7l8M8nnL5L6ppp1p2K4K3N2l3l4N2NNNMK1o5o5K1K8K8L3L3
31727c03j2j2j3j2j1j2L2L1ooool5l6j7O8K4o1j6O9Jm3j4j3j1j2O0O0POOPJ9J9k2k1kM0P0
31719a83j6j20l4O6k0q5%M1m5L9Q1RJ0k0j9k0j9k0k1K3K3J6J6n0m9m1M6O4K1m2m2N5N5m3m4
31713c68K9j5j18l2J23L6qrm3jO4k2k2O3Pl6ool6l6L6oj4P3K1K2K3K3m8m8J6J6j3K9Q8Kj00
31706c16n7nnM1M1l4l3RJ0j0j0rj0O3O2rql9l8L4L3J6J5k7k8j1j1L2L2k0k0k0k0OONOM1M0
31698b48kkm8m7m7m8POP8P8k3k2k2k3n5n6J6J6NNM8M7j3j4j4j4rqO2O3q2q2M7M7J3J3J3J4
31691c01%JJ%n2n2J9J9MNNNO3O3l6l7k0j9k0k0poppR5R5l3l4K7K7j30j30P8P8L5L5j5j5j5
31683c01j5k6k5j7j7r8M4N6l1L8L7j1j1J7J7J7J7p0p0J05J06M8j24q6Q6O9j6k9k8M6M7j11
31677c36j10L4L4L5L4nnnmN4N4p4p5J5J4k8k9R0R1j0j0m0m1m0m1N0M9k1k2K4K5m0J31O2j09
31671b49n1L5j4j5rrL9L9l3l2m3m2k1J50Q5q7j00j4N0N0j02j03J23J24o3o3l8l8L4L4k0k0
31664d03K3K3L9L9lmm9m8N2N1mnL9L8n0n1n0n0L6L6opm2m1L0K9O1O1j0r5o9J03M9l7J2J3N0
31657b40N0o8o8MMk2k2k2k2o8o8N6N6O7j8j3j3L1L0J01J02j05j05N3N3o6o7m8L7P1j5rP6M
31651b64Mn4n3m9R5N2r2l5l5l0N7Q1o2k5O2jjRJ0J3J00n3j38n0L6L6n0j4P2O6k0m6m7M9M8
31644c29m1m0Q8Q9n2n1l3N3Q9Lm3m4mmL9L9K2K2k1k1k0k0k0k0N7N7p1p2L6L5j2j3J9o6j04
31637d53L9J14K7m4m4qqL5L5J0J1NNL0n7j37PR2PM7m0j32m6Q6Q6K1K2J6J6Nq1q2NO2O1J9J9
31630b50Lq2m9R5J06K0L5L4o4o4o3o4n5n4R8R8N6l0k4k4n5n4M5M5j6j6n8n9L9L9M5m1M0M0
31624b84l7l7j4j4N8N7p2p2N6N6j3j3K9L0mlm6m6l4l3J2R9Q3lm6M0j7j04N1N1o3o3L7L7j0
31617c32j0j0j1J3J2kQ4N2r2j00j00RR5M2M1mr0p9O3N7N7K3K3k3k3k2k3K9K8J1p6m0M6M0m6
31610c58qrj3j4K4K5K5K5m7m6NR2llLLj6j6j6j6M8M7NMpppqPOl7l7l0l0l6N0N2N3J0J0M1m4
31602b73m9L6nr0RR6K5o0opM5M4q4q5l1l2l7M9O5O5K7K8m1m0L0L1o3o4O5O5j0rk8j13J7J02
31595c28M8M9n2n3oQ0L0n6m5m6J5J5J5J5o5o4OPJ3J3LQ8Q8Kj0j0j12k5N1l5J8J04l1j16K1
31589c73K1J6J5k3k3K6K5J6J02L4j09p0o9J6J6M4m2q5JL5L6M1M1MMRp6K4K4k4k3m5m5K7K7
31582d03K1K2k2k1jjM2M2m7m8K5K4k0j9l0N6J13K7m7m8l6l7L0L0k3j10j5P1Q4jLML7m8%%L9
31575c07L9L8L9llJ1p5p7O6K9n7k2k3K1K1q3MP4j0n9n8j6j5J1R6R6J1rqj4j3qqrqn9n9pP9
31568c75j3j3pqM9M9m6m6K7J13J3p3k8k9J3R9N7k9j04j04O6O6K3K3PPJ7o8l0N6KLK7K6j01
31561c31j02O0O0j2j2ooL7L6J%%%p1p1k3k3j4P2P2j3j3j2M8M8J00J3r5r6O8O8l2l2l2l3J1
31554c35J1K5K4m7m7L3L2L3L2o4o4QQNOOOo6o5j3P2M5M4k1k2J5J4K5o1m1M5m7m6N0J36L6m9
31547b77MMkjj5j4M3m3j23J9P9P8J40o1r7j1l6l6R0Lj2j1o0o0O9O9l1l2J9J9k4k4lmN0l5j40
31540d66n3K1K2N2N2N1N2o7o8O6O6n7K9K9n7k8k8p6O7J82R6q4q4q0NM8l7qqK9K9NNNNn3n3
31533c91j1j0Q7Q6J6J5n6n7l8M8K2o3L3L3mlmlo1o0j4P2L9m7m7L9N8k8K1K0K3o4o3K2J9J9
31526c52K4K4n0n0N0N1%%%%OPl7l6N9O0Qp8l6l7nmJ12K7MMn5n4n5n4O7O8l3l3M9M8m2M3J3
31518b87J2Mq2q7N7J7j26l9J04J5J5Q0Q0m8m9L0K9M1m6r1nO4O5j9j05j43JJ03J7L2L2j3j3
31512c55N8N8l3l2J5J6j02j5O5O5r8r9L4J19L1n4jjPQQQj1j1L2L2onp7p7lkkkJJKJK4K4L5
31504c42n1n4L2P3P3J5p2JQ5j9k0K9K9p5p4K5K5L6L5L0L0J3p3l1N6k4k4N3N3p7p7k6O0J9J8
31497b49l9l9n2R0J31o9r3M9Mq1l3l3L3L3R3R2J2p4o0o0j13k8K7K7nnk6N9P8P8N1l5n9n8%
31491c54jO5O6mq9k7J17J6o9opl4N2N0r3r2N2J20k3n5L2P0j5o4K1J5p0j3j4j9j9LLKLN1N1
31484b79QRp4p3K7K7M7M6m8m8l5N0M9r4j07L7J52O7n7n6RJ0K4K4j05j05J7J6L1J16M8r6mm
31477c71p3J3R3R3K3K3m9j35l5J07K7n9QRo8o8Q2Q1L8m7l9J05L3j10j04j9J11J10n4n4n4n4
31471d37K4K5K5K5j9j8n7n6lQ2Q3lK3K4J8J8q2q2kQ4M2M1p6p6L0J15M9l7n5L0j2r9m0M7qp
31464c84L4L5L4L5k8k8l3l4K4o1r4M9L7L7M7M6K7K6j6j6L7L6J9o8n8K8J7J6qrq1q0j0rj0j0
31457d53N9O0j3j2O0N9m1m1K7K6K7K6j0j0n3n4n4n5M5M5j3j3L0L0PPPOm7m8K4K3L0L0p0p0
31450d29L6L5qpL0K9m2m2K8K8K8K8l2l2l2l2QQRQl3l2R6R7J6J7q3q4M9M9OOj1j1j0j1J5J6
31443b89k7k7l4l3RJ0k2k2N0N0j6j5j6j5M2M3%jq7q7J3J3Q8Q7m1m1j4j5Q6Q6p6p6nmK8K9p2
31436d01p2J8J8J7J8M7M7MMN6N5m5m4l5l5l5l5J04J04q2q2J2J2J1J2J3J3J3J2qrL4L4n5n6
31429c36j2j3l2l2L9M0l0k9J3J3N5N4j7j7n4n4j0j1J9K0k3k4N1N1k0k1j8j7K5K5KLKLk4k3
31422d02J9K0P3P3KJNONNl1l2l1l1l3l3J0J0K9K9j3j4m1m0L1L1J4J3k9k9L5L4rqLLLLj7j7
31415c53K5K5m7m7N3N3j4j4j4j4M7M6MMq2q2J9J8%j%%k5k4J8J8M2M1n8n9N7N6J4J4l4l3K3
31408c24o2j05L7Q0o3q2LM6M7j9j9Q1Q1j7j7j7j7j9j9N3N2j4j4j4j4N1N1k0k0K2K3m9m9j2
31401c59j2L0L1j9j9j9j9K6K6j7j7NNMNo4o4QPJ40J40j03j03k4k5M2M2L9m7m5R9N4q9mQ1l2
31394b97l3O3q1j33J0J02J7o7J8L6L6L3L4j0rn6n5n6n6J0J0RJ0M5M5M6M5ONl7l7J9J9k3k4
31387c56oom9m8L7L7nnj1j1L2L2K8K7j5j6k9k9M3M3k4k3k4k4P5P5LMRRJ0Ro0n9j7j6P6P7n3
31380b60n2o3o3L7L7N4N4j7j8o8o8O0O1JKOPj2P4J5j28j30J3J38J38m8m7m8m8j0rj0j0k0k1
31373d53k0k1P3P2P3P3ppppr6r5O2O2m0l9L3L2klj7j02n3R1J28j5l2l2KKL4L4rrK7K7j6j6
31366b73o6o6L4L4k0k0K3K3NNNNj3j3j3j3M6M6LLk2k2K1K1o2o3L8L8LMLLj2j3j3j3QPN1N0
31358b38pqp9p9m4m3Q5Q6N3N3p5p6K9K9j4j4l0l0l0l0M4M4M3M4j0j0N4j17j18N3J23L7qqj4
31352c05j3QQN2N1j7j7j6j7k8k7J5J5l4l4L8L7MMm0l9K7K7m5m4L3L4j0rj5j5K8K8n5n6J02
31345c25J02M8M7n2n3llN6l0j08O3Rp6m7m7M8M8mlM0M0o0n9J2J2J9J9O2O2q1q0M8M8qpm9j34
31338d46k2J50P3r9k3k2L8L8k4k4k4k5J7J8J7J7L9L8mlp9p8N6N6q0NJ06K0n0n0n5n5K9K8L4
31331c84L5RR4R0n4p8PM1m5p7p7l6N0N7k8k2J22N5q7r8r9j5j5N6N6J8J7J8J8K0K1p6RL1n6
31324d23M1M1j2j2L1L0l9m0QRj9O7O7j9MLm4m5j7j7K0K1nr0L3J19K2o3n6Q6P1p2l1N4m5m6
31317c68m0m1N1N1k6k6N8k8p1J6L3L3nmj4j3L0L0ppn6L1R6R5n6n7k7k7J6J6m8m8K9K9k5O0
31311c20O0k5M1M2ppmmm1m2r5rP1P2K1K2n1n0J4J5k9k9L3L3L3L3n3n3nno0K5P4j2n3L4K7n8
31303c62j9k0k5k5O0N9N4N5J5p0j6j7o0K6K0K0NNl8l7j7j6KQ7J2p4L1J17m0l9K3o2n1R1R2
31297b14n1q6jn8n8P7P7J1J1n0L6M5m0o7P7Q2mKKj23l7pqP0O9k3k2k3k2L7L7nr2p3O9N5N5
31289b52%j%jl1l1p9OM8M7N3N3j4j5j4j4j7j7j7j7k2k2K0K1J6J6k6k7k8k9J8J04L6m9o8o8
31283d21M0M1lll2l3J1J1MLjkQ0om9L6J7J6m5m5o6K0M3M3K5K4j8j8j5j4j0rl6N0JKN7N6p1
31275c17p2J1J1l5J08P1p2o8P5M1m5k6k5q0OJ06K1n5n4J7J7n3L3L3n3OO%Jj5j4N6N7j5j5j6
31268c54j5JJOOJQ6j3j00N6N6k0k1J4J5J4J5o0o0J2J2n5n4j1j2O5O5O4O5r5r4ONN8N8j4j4
31261c11k4k5k4k4M4M3M4M4k1k1N0N1o7o6L3L4J3J3k9l0j6j6j6j6n8n7P1P1rrrrK7K7j6j5
31254c23lkm5m6L7L7noJ5J6k8k7M2M3n8n8N0M9k2k2l2l2J1J1R0Q9l9l9M0L9l2l2j3j3j4j3
31247c35K2K2k1k1K4K4J8J8lq9q3N9J30M5JJj01j01K8K7L2L1j2j2o0o0J2J1K3K2K2K2l9l9
31241c82l9l9J01J02k8k7J1J0J1J0qqQ6Q7n9j45J2J2j14K9J39nr3M9Rp7L1L1m6m6P8P9k2k1
31234b72NOl3l2n6K9J01J5o3o2L2L2j4j4L4n2l4l5LLOOl2l1l0N6J36op1J5J%L8L9l4l3j6j6
31227c79k2O5K8K9J6p0p2J4O0O0l0l0l0l0m9m8k6O1M2M3M7M8m2m3J%m8m8N2N2K2K1P5j0r4
31220c35qJ0J0J4J3q2LR3Qq7kPQJ2J3rqmlm6M1L5L5J0J0o2o1J4J4J4J4JKJKm0l9LLkkkkP5
31212c29P6O1q2o4K2l6l5l3l2L8L9m1m2L0L0QRQRk5k6P5P5nnonn2n1n2n2J08J08jjJj41m2
31205d61J02k6k5K7K6K4K4K4K4m2m2K9K9o1o2RJ0NNNNJ%m2m2P5P5n3n4L0K9L0L0p1p0k8k8
31198d89L5L5L5L5L0L0j3j3M0L9lll4l5L7L7J8J8k5k5j0j1j0j1J7J8k6k6m8m8N2N2O3O2o6
31191b43o6oom9m9L5L5L5L5m1m0m1m0J7J8J7J8m9m8K3K3K8K8P7j0j2j3M7M8R1Nr9r8l8M7M8
31184b73l8j4j5k0k0K2K2k1k1M5M6rP8K7n9m3m3j7O9n0n1O5O6l1N5K0o5m9m8l3N4J9o6j1J32
31177b77O4p9j06L7P3j3m3M3L7m9j3j3j8j8j6j5j6j5R2R2l6l6k5k4k5k5jj%jP6P7O8O8Kj42
31170b78j03L9K0o7rrj8j9Q1Q1j6j6n4n3n1L5K9K9M9M8q0q1K3K4K3K3j0j0rj0MNNNk0j9nQ0
31163c34O5p8m0M5M1M1Q9n4j45o0POR3Om5m5L5L6qpL6L5j2j3m2j27j4J85Q0o3L1L0l2l2l2
31156c22l2J1J2OPrr5k4O2l6l6R8R8nmM8l7p5J1j%j9j8K4K4pqqqQPQPJ1J0NNjq7m4M3J9K0
31148c32L6n0j02j7KJO0O1P1j5o9J6ONJ6J7o1o1J05J8j10k4J7J8K8K8L7J22Rj91r8M4N1N2
31142c10m9m8kQ4L9m7m6L9M1m4p7O7J25M0l2l2n4n4j1j0l8l8L4L4M8M8L0n5n7K9J9J9k4k3
31135c55k3k3L9M0mlj6j6j5j6m5m5k7N8Q7JJ2J1j7j7or2K3J10m5m5P6P6n2n3K8K8K8K8jkj
31128b74kj2j3j3j2J6J6N3N4Oq0l7M9M2M2k4k5L7L7l5j20o8P5P9o4j27J6M7l9K3K3k5k4k1
31121d00k0k1k0Q4Q4PQKq3m0M5k3k4j8j8J8J9N5N6rr4KKk7O0O5k1l0N5LKk5k4M2M1k7j13p0
31114d57J6J08J08j6j5m2m1JQ8L6j06j01M2O7O7n2n3rj0rj0k0k0L4n2l1N5M0L9J03J8l4l4
31108b90k7k7k7k7Q5Q6j8j04l9M7ooM6M6k5k5o2o3L7L8O8O7j18j18M4M3%%R1R0rj0j6j7j6
31101b62j7J5J5n7n7J2J2l7l6J08K2n4L1P5j0k4k3q8kP0j6p3p2P1P0Nj39o7P6K1K1J02J01
31095b07k7k7k7k7j4j5M3m2q3O1R5Rj2j1K6K6o8o8k0j9j2P4K5K6j2j2j2j2j9j8N3N3n7n7J4
31088c73J5k6k7P4P3r3r4R2R3l9l9l8l9J2J1J2J1qpL5L6K8K8K8K8p9p9K1K0k4k3J3J4N8k7
31081c13o8P4N6q7m6L9J2J1J7J7OOJ7o9p8PN4N3LLLKj1j1L2L2r8r8N6l0p3J3N9N9M8M8M2M2
31074a71p5j61j3J31L8m8J0J0ppo1K5O8j7l1l0l5N1M0M0K2o4n8Q4P0j6n4n4oP9Q5jm7L9mr0
31067b58r0mJ4J4LLLMK1K1Op9m7R7R1n2L6L6j01j01O6O7onm1m1L1L0J7J7q3q3MMLMk1k0N1
31060c89N0k2k2k3k2kkM1M1j0j0M7l8n1R2R2n1p7QK2K2O7O7l3l3j0j1q2q2K4K5K5K5n8n7M3
31053c94M2J6J5J6J5ONl7j23m1J02K2o4J1J1OOK4K4K4K4l6l5PPonnoRRN2N2l8l7J9o6o5P7
31045c57l1j17O0N9j7j7ooL7L8k0k0k0j9k4k3P2P1N9k6K2K2j6j6j5j6K0K0q1q0NN%%Q3mn2
31038d10L4N4l2l3N4Q3mp5J1L6n0m4M1J5J4n1n2N0M9N0M9j2j1oom7L9M0m7K4K3n9n9O3k2p1
31031c62J5K0o7N9N9j5j5j4j5l8l8l9l8L5L5M5J32J03r7j02M1M6M6m5m5m5m5n0L5O1O0onL4
31025b55L5l7l7llM0M0m3m2K9K9l1l0l1l1R0R1r6r6J6J5k8k7L4L4L4L4K8K8m4m4J0Ro2o3M4
31018c63M3k8k9L3L3j1j0j7j8K6K5J1J0l2l3N3N2j9j9k1k1k2k1j7j7N5N4%%M2M3j3j3n6n5
31011c55p0p0N8N9J1J2J1J1qqL5L4K7K7j7j6j9j9K4K3L1L1m1m0L6L6o3o4j4j3K9K9k7k6M4
31005c02M5jjjjn7n7R3p9j01P1O3O4J0J0l4l3j3j3j4j3K2K2K3K2J7J7n4n5P0O9l1l0m6m6N5
30998c09N4j3j2j3j2M9M9k2k3l7l8L4L4J3J3k9l0rrj0rRQRQN2N1k0k0k2k2k2k2qqN8N8m6j33
30990c99q9mJ7J6O5O5jjK0K1LLMLOOOOm4m5k2k3llJ5J01M6m0qqPQJ2p3k5k5m1M5J45N9j6j6
30982b07p6p6N2N3pom4m4j2P3k2k3J6o9l5J07P5j1k5k5K2K2K2K2o7o8J3R8k5k4j1j0r6M7J44
30976b17N8r5r5Q5Q6m1m0o2o2nnJ7J7Q1Q1Oq0n0L6k3k3R9J2r6M7L7m9rql1N4POj5j6POo0o0
30968d00l7M9rqJ9J8MNM7M7K1K1M2j01j28P3P1j5J0J1J0J1m7L8J7o9o8o8k5J18M3M3L0L1p0
30961b66o9llK1o4k1O5m6m6L1L1NOM8M8K1K1k2k2k1k1k0k1l7l8L4L4N2N2Oq0k8N9l8l8ooo
30954c88oN8N8L7L6J7J8p8p8k0O5mmm6m6JQ7k5j10j1P6O2k3j2j3l9l9LMM8M8N3l2m3m3onP6
30947c24P7n2n2O2O3M1M2r3r3O4O4n9n9p1J6J7o8k1O6K8K8J5p0n0L5K5K4J1J0l3l2M2M2k9
30940c34k9l3l4RRJ2J1m6M0J02m2m7L9O9O9L1L1j06j06K2K2onL7L7k0j9j9j9N5N5p9p8R8J2
30934b62l4l4n8K8O5p8o4K2N9N9R3Qp2p3J5J5o0j46M1J27K2o4K0K0J4J5K1K2K1K2p7p7N2N2
30927b86k3k4O8O7N5q8r3N0Jq4k6k7n1n1Q3Q4kQ4Q4km4m3m9m9MMMNm4m4k1O5L3L2M9l8o0K5
30920c52K0o6J7J7J1J1J5J5n7n6L6L7K4o2n2J20O6k0j4j4K4K3r9r8Q7Q7o1o2L9M0N8N9j3j3
30913b33o0o0M0M0ooL8L7l1l2l1l1N0N1k2k1N2N1L1j42j60J2N8k8l5N0llm9m9Q0Q0n2n3P8
30907c59qp1J00R0Ml2l3l7l8J8J7J8J8N9N9p0p0j3j2j3j2M4M4L2n5o0J11M0j32q2MJ7J7J14
30900b91J14p2p1k6k5k5k6O7O7nnk0k1K2K2k9l0j3j00m1J30Q8q4k9N7kkK4K5K4K5k4k3k3k3
30893c45o2o3L7L8l2l1L9M0O1O0j1j2m0l9LLK5K5j8j8p9p9P7P8k7k8k8k7M5M6M6M5k8k8J5
30887c12J5m3m4K5J12L7j35q2NO9O9KLrrrrj4j3j4j4RRRJ0k1k0k1k0k6k5J7J8O0O1m0m0kl
30879c95kl%joopr2k3J49J35l6p4R8rr5j3P3qrklllm6m6j3j2N9N8J2J2N5N5jjj8O9M1j30p6
30871c17Rk1k1k1k1Q6Jj00j4K3K3o3K3P8P8L7m9m4M2j8j7O0k5p4J3R2Po8o9ooooJ9J9J3J4
30864c29P6j0j15k9R1Or8M5P0j5k9l0ppppP1P1n8n7O8O9q9q9M0L9llk4k4j8j9n5L0N4N3M4
30857b95M4l3l4K3o2K8K8opM7l9n7K8M1M1M1m5n0L6j9j04KQ7j4j4Q8Lj02j7Q4kj10k3N1N2
30851c09m0m0LMj2j2L1L0j3j3qqLR0J8o8nmNR0N8q5m7L8j6j6j0j1J7J7m0M6P0p3j19K4O6p8
30843d17p3O9R5RJ3R8L4n3JJL2L1o3o3l8M9noN6l1l0N5L9L9n5n6o5o6L5L5m8m7jQ5J17L1m4
30836b37m4q5q5N3J39l4l4J5J5j3j3N8N9nnonk1k2k1k1k6k7qP7O0k6m4m4l0l0l0l0j6j6K6
30829d76K7K1K2O4O5k1k0j5j5n2L4J11K5o5K0L9L8n4n4j1j2n5n5j2j2L8L7Q7%n4n4M0M1J5
30823c13J6k8k7ppJ1R6M5m0J3J3o5o5L5L6l0l0L6L6M4m1j42n6J1J0J6J6qqllk8N8N8k8LLk
30815c75krrL3L4o9p0K6K5J04J7j1j1mr0L9J25m1m0PQK5K6m6m6l6l6L6L5J5J5k7k8J9J9J9
30809c23J9j8j9J07K1p0J7J1p5o1o1L8J24N2l4K0K0q7q7M1M2KLQQl2N5J7o9k4O1QQm0l9LM
30802c50N1N0p7p8P0P1j10j11L9J24K4o2M1M2opO3O3o0o0p3J2l1l0j5P2k0k0non4L2N8N8K0
30795b85K0m6m7K5K4k6k6J7J7L1L1m5m6R4Qr7j2K4o1J0R5Mq1P2P2l5l4QRk6k6k6k6K7K8K8
30788c01K8n3n3J8J9JJp1p1KKKKM7M7M7M7l8l9m8L7Q9Mj22K0P7P7qrq9lM8M9m0m0O0O0m2m2
30780b85o0Q3Q4n9o0K5K1K2K1K2j0r5j01j5P7j0k7k8jjM2M2JJm2m2M3M3k9k8K7K7K7K7j4j4
30774b86rrn5L1L7m9j2P4k8k8N8k8l3N2Pp8J8J7lmlmL6L6opp6p7nnJ2J1m2M4J43N7m6m7K3
30766b84K3m8m9K1K2K1K1j8j7j8j8m2m2j8O7L6L6M1M2l6l7l6l7k3k3j8j8k2O4J5J5k1k2N0
30760c73N0m9n0N1N1opm9n0O2O3M4m2n0L6L1n6j2j3K5K5nnmnj9j8K5K4M6M5llM4m3q5JK0K0
30752b84m6m6%jM8l8r8r9J11J11QQPQK2K1O9j6n4n4J5J4N2R5J9o6l8l7m5m6L6ol4N2J3l0J28
30745b01J28r9r9JJj9k0m9oL3n3k6J6m4m4N8N9J5J5J5J5l2l2O8O7n4n3j2j1K1K0k3k2J1J1
30738c45J1J1J%m2m2j1j0j0j0K9K9K9K9j4j4L1L2j3L1R2n1r5j0k1k1K1O5M8l7L5P8n1r4m3
30732c62M3Q6jo3k1m7m7Q6J30k7j13m4M1M1m5p0J6L4qJ4J00K9j3l2l2l4l5K8K7k7O0L2n3j4
30725c21r9r4M9Q2L9P5j2n7K8j4j5L4L4K4K4J0p6j9J24Q6Jn3n3n9n8J8J8k5k5l5l5QQN0N1
30718b87k1k1l7l7L5L4l2l3O8O8nnnmJ1J1l1l2M2M2kjl7l8l8l7R5R6l3l3m9m8ooN2N2QRL8
30711b17L8nnn1n2P7P8n0n1K1K2l1l1M1M1p0p1k7k8k6k6M6M6M4M5n6n6N0M9n0n0l2l2O8O8
30704b83l7l6L5J21M2j02o9J7kq8l4l5L1L1L0L1N8N7j4j4q8q8R8R8noonl1l1l1l1K0K0K0K0
30697c07l3l3L8L8L6L5l6l6K4K4j9k0k9k9k9k9L8L7l4l4Q8Q8J1p5j5K8k0o3J0J1pP9P7o6j00
30691c52j4K5K5j2j3KJj2n4j9O8K8n9l3N3M2M3QQl5l4jjp3p3J03J03k7k6l5l5L9L9l7PL4n3
30684c70m7mj7K5M3JlM1%q5j7O9jq7j2P3Nl8K5j9n9Q3N2l5K5O8o1o2L2L2L2L2J4J4n8n8N1
30676c16N1Nq2m3M3j1j1L3L3r1r1l1N5J26M0k9l0k9k9pP8P9pLLj23l6N0M9N6N5k0j9k0k0l1
30670c17l1j3P3J4p1j2j2l8M8j%N4N5m5m5k9k8M3M2L6L6pqo7o7MMK7K8k1k1O6j9r1nJ06J06
30662b06Pp8p0J6Q3mm0m0K0K1N1l4m0M6nr1NOO5O5K6j17j19K4Q3kk5k5J3J3NONOj4j4rqp5
30655d50J1J1J2l7M8J01J01mmmmo8o8LMM9M8n1n1J9J9k4k4NONOkkj03j02J7J6O0N9L4L5rq
30648c46LLm5M1L0K9pqQQl4l5kln6K9O4k1j6P0j4j4M5m1kQ5M5r8j06k0N2N2K6K5Qp8n1L5K9
30640c10n7J7J7l7l7O9j7K5K6k5j11l9M6M8M8J5J5k3O3rr4RQMLK3K3j9k0J3J2m0M5M2m4l8
30633c49M8k0k0rj0rP7Nq1J8J9j45jP3j3M4M4n7n7R1R1L6j07j07L6J9K0j5j4J2J3J2J2QRJ04
30626b23J9n9K7k7k7rj0j0rL2L2j1j0l7l6l6l7L2L1L2L1l9m0MLK6K6J3p2q7Q6J80Qm9m9j7
30619c12j6rqL5L4%%p2p2L7L6L7L7n5n4J6J7kkklNNJ0J1m9L7J34l8p0J6J1p6q4JJ23J23J6
30612a83j56r6P7J03o8rP6l1l2J7J7J9J8n3n2P0P1n9n8r7r8L1L1M9M9R1R2p2p2MNJ2R8N1j21
30605b76j04j8N2N1l6l7L4L5jjjj%%m2m3P2P2q6q5L2L3j0j0L1L1j1j2M0L9l2l2%%%%KKm1m1
30598c94O2O1N6N6Rp6k8k8p4p4LMk4O2O8j9o9J7N7N8L5n0j22l7K5K4m1m2N3N4J0J0l3l3O4
30591c56k3p6J0L4L3k0O5J09K3k5k6o8o8j8O7L1n6j8O8J4J4k5k5p4J2K4K3m3m3O6O7l3l3J
30585c69JJJon%%p0J6R6R7l8l7j29m2R4R5n7n7M1M1LLj06k0O1k6j2J31K2o4O2O2m4m3J0RJ0
30577b69J0%%p2p2J5J6N8N7k3k3p7RL3n3j0P6L4n2n2L3L1n6n0L6P6P5J0J0m2m1l7l6LQ9lk
30570b99J1J0J1J0lkllj1j1j1j1kllljjr7j1O7j9j9O7K2o5L3L2j2j2L2L1m3m4k5O0M3m3N3
30563b75N3m9m9P6ro1K5j7j04j2P4O9j7L0L0L0n6J6J5o1o2rqmljQ5P9o3q4JJ6J6k2k3nQ1L7
30555b61m7q6JPQn8n9M8M7M1M2N2l4m0M6O4k1m0l9o2o2O7O7k1k0k1k1qqqqQ7Q8j3j2J1J2J2
30548b49J1p5p5L0L1q5JJ30M4RRl9l9j3j3j3j3j1j2j1j1k3k3M2M3N4l2J0J1K5o1j7O8%%N9
30541b38k7r2pO0k7L7L6j7j8K6o0j1j2KKm1m1L8L8mnN4N5L6m9p3J3N1l5j6j5L2n3k3O3N7k9
30534b93J3J2l6l6p1p1Q7Q6m0m1L1L1k7k8mQ2L8L8k8k8j7j7j7j7k7k7M4M5j6j6K8K7L1L2j1
30527b43j2%%%%l0l0l1l0o3o3QQJ01J00Kq4j05O7J09o2q2LP4P4L1L2m0m0l1l1l1l1K9K9K9
30521c43K9QQLLj8j04r1Q0Q4q6m5J28R2q0r3oN4N4o9o9J0J0Q2Q2j6j6j5j6j6j6lQ2J58j3j46
30514b94n9RJ0k9k8o7o7R0R0K9K9qqk8N8M6j26j03O8Q2nk0k0M7M6jjjjk6k6j5j6j52J9J34
30507c44M7n0L5j9j8K5K5j7j8n1n1P8P8k4k5M7M7n8n8J4J4j6j6L7m8j25l8L7L6R0Q9m4m5J34
30500b32M9j18j18L7L6poJ5J4n6n7J0J0N4N3m7m7N3N3j5j4K3K3K7n9j6P0J7J7m5j31r6J05
30494c98J10l3K4K3k8k9N4N4j8j8n8n8J8J9o3K3O4p9l2J11jq7J3J4N1N1j9j8J8J9l6j22n5
30488d86L0N1l4k8N7O6O7L0K9o9o9k6k6N9N8Pp8J2J3QPj8j8K4K5M1M1n4n4p9QN5l1m1M5O2
30481c16O3p3p2l0J14L3n1J0J1j46o0J55O8k3k4M2M2K0K0J5J5K6n9j11j11M4M3L9L8N1l5J4
30475b48J3mlk1j08l0N4KJm0m1N9O0m1m1KKL8L7k8k9o3K2P1j5l9M7oo%jN4l3n8K7m0j26mJ38
30467c98J01J6j14j14j1P5O9O9q9q9Q7Jq4O0J27j6m6M0k0k1N1N2or1r1oN2N2J4J4j7j7j7j8
30461c85l4l4O6O6l4l4m4M1P0j6nnLKP4P4n3n2j0j0K9K9j8j03n6K9M7M7l7l6J16J16o8j53
30454c78l3J09K9n6m8L8L9M0n0m9m7L9j0rj%n8K8J45Jr8M4M5m2J6J6l2l2J6J7n3L3N7N7%J
30447b26l6l7OR2n6j42k9J15L9m6j04j9K8K8OPOOlmj4P1J3p4l0N5L4n3M0L9K0o5n4n4J8J04
30440c19N5N6q1q0l7l8L3L2L2L3k2k2N6N5q5KJ01J6o5o6p1p1j0j0J3R9K2K2K8K7j5j4j5j4
30434c53PQQPllllnnnoj8j9K4K4J0RNMM2m3n2L3P1p2l5N1O1O0l4l4j1j2j2j2J4J4n7n8O0O0
30426b83o9o9N7N6j5j5q1q0K0K0P2P1J%j1j2n4n4j5j5K8K8M2M3%%J7J8q2q3O0N9j2j2j0rj0
30419c99rM2M2n9n8J9J9J8J9K0K0O3O3l7l6OPl5l4QQKJP2P3p6p6N3N2q6q7j5j6j6j6N5J42
30412b51M4r8L0L1n5n4j2j1N2N2RRk1k0k0k0j%j%ONl7l7J4J4k9k8J6J6O0N9k1k1K7K7p2J3
30404c25N7l0L0K9l8l9o1Q1J21L5l8l7J1p5k24j37q3MJ56J57QR4L8m7l7l7K1K1p6RJ03J7q7
30398c79q7P1P1mq9PR3Q8Km9m9J7J8J7J8k5k6noL8L7l5l5L1L1j0r6o5P7J07l6m3M3K8n8p0
30391c73p0j22l6M4M4J6J6K2K1m5M1Lq2k1O5Q3Q3L2L1j6j6L2n3mnn2n1k9N8N3N3J5J6m8m9
30384c44J06K0p1J5m3m4J10K4p5J0kkM7M7j03j03O0O0m8L8L3L4k1k0o3o3P2P3JJp3p4N5N6
30378b87N0M9n0n0k4k3o7o6K9K9J01J01m3m4m3m3NNK0o7l1J12J11l1j55p0Q8Q7k7k7j3P3q
30372c09j52p1J5K7K8L2L3NNl8l8R3R3N0r3j03j8mlJ5J6N8N9k4k4J9K0K8K9p1p2L0L0K9L0
30365b76L7L8l4l3m4m4N7N6r8r8KLj9j8K4K5N4N4N3N4mmmml8l7l7l7J6J6J7J6nmnnj8j8K5
30357c37K5pppoL4L4o6o6K2K2J6J6Pp8p9QM4M5OPKJKJPOR8J2q2q1J4J3J3J2J2J2j9j9K4K4
30350c15K1K0k2k2q0q0nQ0N5l0K3K3kjM2M2j5j5n7n8N8N7r4r4l0N7QQj7j8K5K5L3L3J23L8
30343a84n6n7j9j9J8J9n7j42PR3K4o0o8P5P9o4p0P2R8J2K1o4j79l5J46O1l6N0Q5kj9k0l3l4
30336c58L8L8J2J3l1l1QQm5M0L2n3K4J09m4m5l9l9M7M7n9n9O2k4j9j9N6N5k0j05j4P1k5k5
30330c94J4J4k4k3m5M1J25j9j27J6P5j0llqql2l2j4P2R4Ql8l9l9m0PR3K7n8nmK4K5L0n6l5
30323c91l4LQ9M7r5n8K7j1j2n5L2Q8Q8K2K2r9r8N9N8j4j5P7j0m3m3m8m9L1L0k3O3J22L5l3
30316b38l4j01j5QQJ8J7k1k0m1M5Q8Kl8l7noO8j9o2K5K4K4l3l3n3Q9N2r2q5JP3P2OOOPJ7J6
30309b61J7J7k7k8l3N3k6k6p9p9n7J43J12l2rqj8j7N4N4p5J1Q1o3m6L9n5n5K7K7qP9O7O8o
30302a59r2q6q7M9N0n1n1L8L8n9K7R2NJ7J6p7p7noj1j2L1L1J7J6K2K2q6%K3K2M3M3q2MK5o2
30295c72m5m5nQ0N8k7k3k3j1P6Q6Jr3qK4K5RQK3K2m4m4l0N6M0m6l5N1k5k4M3M2rr5NN%%N2
30287b98N1k0k0k2k2k2k2M7M8n8n8O2k5k9N6N1l5J8J9n2n2M9M8qqp9q0j0j0L6J23m0j25L7
30281d50J23l1l1k0k1M2J28O0q2m2m1n0n0N6N7O1k4l8l9K8K8J8J9n3n2m8m7l0N7J47O2l9M7
30274b55k2j09qP7R5Ro5o6klM1M1o6o5OPL9M0J8J9J7J7k6k6l7l6M3M4m0J03L7j07qP8k3k2
30268b55k5k4K4K4o9J7J5j28j9J25J1p4R2R2j00r9j5j5N6N6m8m8N2N2p3p4N6N5L1L0RRj03
30261c63j03Q8Q8q6jP1j4l8l8n4L1N7k9m7m7R0R0J5p1k5O1N5l0j1j1j6j6R3R4J3p3K8K8k4
30255a95j09r5rQRj6j7N6N5m4m3N3l3QR4M0M1k7k7k8k7m7m7K0J9O4k2r4qJ13J13o8o7onnn
30248c51j5j4rrm1M4L9L9J6J5J6J6L5L5J2p4k8k8l2l3qpO5O4m0l9l9m0J18J18m5m5Nq1l2l3
30241d06%JM3M3k7k7O8O9J2p4p9OL6n1RQn2L5P7rKKj8O8M1j02o4K1o1o2P2P2J01J01lq9o3
30234c00K3J2J3k8k7k7k7J8J8J8J7kko9o8K4J09l9l8j7j6N5N6l2l1M5M6m1M5N1l5o2K3l5l5
30227c58L8m8m3J00O7j9n6n6k4O1k9l0K3K3P7rn3L3J6J7N2l5l9M6J3p3j9j9k7k7k8k7M8M9
30220c56NNK1K2k7k7N7k8p3O9R4j06k7J15L1n5m1m1M1M2L6L6Pq0j16K6O9j7p9PnmM9M9r9j3
30214d13N9k7K1K1J5J6l4l4J0RK5K5m2m1K2J08J46Kj65p9K1K0K6K5j8j7K4K4L8j05n3L3k4
30207c62k5N1N1M5M5J0p6q2ML1n5jjJ0J0J1J0m7m7N3N3QPo3o4K2K1J2R6O2k3m2m1l3l3l3l3
30200d49L6L6J3p4l4l5N5N4M5m1m6M0M6l9p7RQ1Q1m2m2L1L1j1j2RRRQO1O0m0m0p2p2m9L7K3
30193d01K2k6O0J30M4q4q3j3P3P3j3n1n1j04M0Q3o0r0nN6N6J3J4m2j28lk%Q6L7L8L1L1m1m0
30186c50%j%%L4L4K6K5P2p1q2Mk3k4J07K1p5J1M4j00m5M0K6K6n7n8M3M3JJM4M4q4q4K5K5l9
30179c97J05J04l9o4o4l5l5O5k1k6N9R3Oo8o8L1L1m0m0Q7Q7Oq0q1q1P1P1l6l6OPL7L7J4p2
30173c66o4o4L4J20N4l3l2N4L9m7KQ8k6k6j5j6j3P2K5K4p5p5M9M9k0j06j0rj9O7O2q1n7K9
30166c86M3M3nonoj6j6N6N5m2m3J5p1p1P1P6rL5L5r0mlml5l6l2N3NNQ4Q5m5m4l2l1rP8O0O1
30158a81oom4m4j30J2J18L1j1j1o9o9k0k1QR4l1l1J04J8j11k5N7N7l7l8K9K9p1p1M2M2M3M2
30152c01L2L3J5p2o3K3J2J2j2j2L1L1k9k9k9k9M1M1n9o0%%%%m8m8onP7P7L4L4llN0l5j36n0
30145d86K0K0O1k5k5O1J4J5k4k3J0J1J0J0NNJ0J1j01j5J55J2j31J3P2j4m5m5l2N3O6k0rrl9
30138d09l9L3L2POO1k6n4L2N0N0n6n6L8L8k3j09M8J34m0l9RQk6k6M5M5LKN1l6m1m2m6m7j%
30131d24%jN3N3J02J5p1p1P2P1L5j08j45N4P7rRRp8p9KQ8jjR1n3q9kJ1J2k0k0N2N2m2m3K4
30124c75K3nr2L2J17K6n9ooM3M2n8n7J1J2J1J2l9l8l9l8P0P0ppN2l3l9M6Q9Lj01j00N7N8N7
30117b68N8n1n1n1n0N0N0k1k1J7J7J7J8L4L4o6o6ppm4m5m4M1P0P0m3M4J18k4o6o5n7L0N5l1
30110c55r7j1N0N1KQ8M1m5l4l4k8k9J4J5J8J8K3K4j00j4O2k3k7N9NNj7j8j7j7J3J3J3J3N1
30103b88N1J2j31l4J09J4J4L2n4n4L2k6k6K3K3K2K3k1k0MNMNk8k8k7k8O1O2L8m8j7j7k3k3
30097c59l0l1J2J2RRQRJ0J0M7M8j8j04lQ2ONq9r0O5O4J3J2kj46n1R2Kq4J02J02j2j1j1j1j0
30090c43rL3L4%%n3L2J05J9mnpr2q8q7QQRQQ0Q1m9m8J19J18j8j05n0m9qP7m9j36k9N6N9N9
30083c24o4o4O7O6M4m3L5L5r8r9N1N1m8m9P0P1l0l0jjj2P4L2n3l8l7l9M8jjL5L5o0n9J9J06
30076c12J1p5n0L5K5K4KJO8O8m1j26l0l0m1M5J26j7j04j7K5K5J9J9J4J4J7o8k5O0j4j5rrQ
30069c77RN1N1p1p1K9K9M7M7MMm3m4onN4l1l7M9L2n5m4m3%JJJN9N9j8j8O6k0j29J4O5k0L7
30062c23L7oppomlm6m6J2J2l0l1K6K7o5K1M1M1j9j9l0N7K2o3o9P3M1m4QR4l1l1O7O8JJm9L7
30054b43L7m9k6k6l1l1n5n5N0N0k5O1O1k5L8L7o7o8k0j9k0j9Q8Q7o9p0K4K4P8qj61p5R1R1
30048c45j8O7L6j06j06L6M8M7n9n9J3R8O7p7j14K8P6P6j5j5j6j6M5m1j86J5J68K5k2O5PP%
30041b71%M3M3r6r7q5N7O1q2m1M5K0K1P4j1j9j8k4k4L7L6L7L7l2l2K1o4j13k7M8M9l0l0P0
30035c97P0n8n7R6J0o6K1l4l3O7O6l3l3j0j0rj0J1J1N9k7j2j2j8j7L3L4M4m1n0L6j7j8LLM6
30028c52M6J5J5j05j9K4K4qqr4qR2Ok3k2l8M7Q6%j7j8K6K5m1m0m3M4J20L5j04j7M9l7n6n5
30021d51O8O8k1k1k0k1j5j4N6N7j3j3j3j3PPpP9R1n1j52rP1j5j1P5j4r9KKM1J27N9q4n2n2
30014c51J1J0L6L6J8o8rP8K4K4k2k3o6o5QPl0k9l6M9N0l6m7m7nQ0N4l1l2N5O1k4K9K9K5K5
30008b12m7m6o2o2J0RJKM4M4j9k0k4O1LMQRJ9J9n3n3l7l6O3O4p6p6K4K5K1K1O4O4j6j5j6j5
30000c06o0n9m5R8K9n7M9M9p5J0K9K9Q7Kp0J7J9J9j8j8MMMMl5l5J3J3j12k6J03J6NO%jk1k2
29993c51p5J1P9nm9L7P8qk6k5RJ0RJ0k3k4J9K0j6j6L1J16lq9PPJ2J1l1l2N3N3p1p1j02j7R2
29986c70R3k2k1k1k1K8K7l8l9k0O5J7J7L0L1p0p0MLMLN3N2j9j05l7J07O4p9qP8n1n1L9L9o1
29979c49K5N5q7n1L6J3J3O8p4j09R3Q5jK1o4p0J7K6K7j2j1k1k2j1r7OR2L3L3L0n5qpkjkkK6
29972c57K5j3j2n2L5P7rjkm4m4LR0J8o8mmj0rJ9K0k3k3M6M6jq6o7J9R0Nj3P3k8j13pP8j8j8
29964c82M5M5n6n6P8P7k3k2K2K1k1k0k1k0K2K3P8P9p8p9k2k3k2k3l1l1l2l1J04J04n3n4l8
29958d40l8O2O2M7M7n3n3qrqqJ9J9J9J9opL7L7j33j32K5K4%jM3M3K6K6m5m5K1K0K0K0kkO9
29951b85P0k5k4j4j4o7J03J09o2j50o5L4L4K5K5m6m7L9L8l3l3J4J4J4J3J0RRJ0LMjkJ9o7j15
29944d54N6M9M8O6j05j18N3J20n2l7M8L8m8m6m5qqO1O0K0o7j24M7L6m9L3L2K8K7J1J1J2J1
29937b94L8L9r0r1l0l0M1M1OOM4M3M7l8j11k4N5N4J7J8rrrrJ6J5q4q5j0j1j0j1K8K7l1N6J16
29930b79k8J0R6j19j20P2P1j5j5K8K8l7l8m8L8M7l9p7RP6P6k3j08L0J15M4m2j15k9P2j4m6
29924c80M0L5n1K0K1k8k8j9j8j4j3NR2N8q6o3K3QRL4L5o6o5L5L5L6L5poM1M2o4K1R7m6m4m5
29917c21n4n3K7K7K7K7k0k0K3K4j2j2j1j2j0j1j0j0K2K1J7J7L4n1klJ4J5J4J4m0m0L1L1p3
29910c80p2k1k1mJ39N3N3N9k8p4p4l0N6N5l0LMkkm2m3K9K9m5m6kkK7K7Rp7L9J25nr0k5O1P
29903c40Pj5j5Q1mj00j3N2l3j5j4K3J09M5r8o0K5nnOOk4O3K8j14n5L1k6k6M5M4M5M5j9j9j8
29896c63j9K5K5j8j9K6K6j7j7M3M3k8k8MMn3L3M8r5n7K9lmM5M5m7m8mmP9Q0n4n5R5J0m3m2
29889c58lmm6m6pqO4O4K8K9m2m3K9K8Q2mj30m5Q5jp2J5N7k9o9J7J12K6%%M3m4j7j7o5o6N6
29882c81N6r2pQ7Q6o5o6Q6Q5L9m7p7RJ12l0r7j1LLLKN1l5k6k5J2J2j8j7j8j7J7J7J2J1L4n3
29875c45j5P1%q6J7J6o7J9k9l0%%M3M2J7J7n0m9kQ4M1m5KJR1R2m1j26n4L1L6L5l0j16p0P3
29868d27L6n0j7j7k8N8J7J7j2j1j0J33J02r7j01M1M3m3m1LJ6J6j7j7K5O8P1j5l6OK0o6o7K0
29862c80Nl7qqJ1J2M1kj2P5L1n5JM4or2m9oPPJ8J7L2P4j7j02l3N3l9j24JJ43N0l7j7j7l8M8
29854d09R4Pq0l8MMP3P2JJl7l7POo5o4J22Q0p1J5O1k5o8J7J7o9j6O9J9k4M5M6l1l1K9j4o5
29847c55K0M6l9n3j0ppJ19J19j8j04n0m9o0K7K6j6QN1J1l2p4J3J10K4j7j8m4m4J4J3kkl7M8
29841c89R2Ok7k7l2l3K0K0K0K0J7J7J7J7J2J2l1l1J6J6k0O6Q0o2p3J3K7n9l7M8L4n2J9J05
29834a79j4j00o7o8J3J3N5N6j6j7K7K7n2n1lln5L0N5N4K6K5j7j7m9m9l1N4Jq6O8O8k6k7P0
29827b85j6p1J4MMJJmmL4n2n3R0J06r3r6M8m3m3O7O6j0j1O1O1rrn3n2PPmQ2Kq4J3J2l6l7L5
29820c50L5j1j2j2j1rqn1n1L2L2L3L2Q1Q1p6p6L7L6l5l5L7L8K8K9Oj37o2K4j8j8Q8Q7j10j10
29813d56mnL0J15N6q7LJ45K7n9Mq3j20K2P4P3J1J1m5m4m5m4Q2Q2j7j8l9l9LMQPQP%jP2P1r6
29806b87r5k3k4k5k4M7M7L6L6L7L6l5l4l4l5j4j4j4j4M4M3k7k8K0K0K0K0K7K6j6j7QPl5l6
29799c57j3j4o1Q3M5r7RR6L8m8l6l7L5L6qpr5r5L4L4mmM0L9PPo4o4N5N6J3J3J8J7J2J2Mq3
29792c84l9M6O0O0l5l5k6k6J7J7MNMMLLKLL6L7o4o4K3K3m9m9R8R7q8q8O3O3J2J1K9j14j12
29784d53Q8J03m1l9M7j1j0Q6Jo0n9k2k1J5J5J5J5m6m6K0K0K0o6j7j7MNM2M2j9j04M3J87j1
29778b74r7J8o9o0Q3N0l5pP8K5K5n4n4j02j6L9M0L9M0N6k9o7P6Q0op8p8J9J9J3J4L0n6m5m6
29771d29m9L6J08K2L7L7l9m0j7j7p1J5Q4km0M6k9l0J8J9MNo2o1l3N4J38op9O3O0q3o0K6k6
29765d01k6k1O5Q8Q8l1l2K2o3m9L6K6K6q1q2J9J9nmn8K8P9op2J3K3K3Q1mn0L5j9j8M7M8m9
29758c05L7N2l4p1J4L5L5n4n4l0N7o3o4M3M2%%M8M9k2k3rqmlj20l5J32M6j09L4J06l8RR4J3
29751b00p2k7k8l2l3m3m4K9J13Q5n8n8Q5L0n6JJnmp6p6Q4Q4J3J3l2l3p5p5K6K6K6K6m2m2N7
29744d12N8J7J6J2J1j1r7k5O1K2K2j5j6N9N9o9p0onO6O6j00j01N7N7J9J9k3j10lJ40j7j8L1
29737c06L1k6N9O5p9m1M5k0k0j5j5l8l8m9L7O2k3L5L5pP9M4r8j03j7klM7M8MNk8k8O4O3J2
29730b21j32p2J28J12l2o3K2n8j44o7J9P9P9P8P9l5j20m9L7j9k0N3N2mr0m7L8n1n2N4N4J4
29724c78J5J4J5K2K2L3n2r6j0N9N9M1m5J2J2r6M6N7k9m6m6p7J24J32o9r8j2R5Rl8l7NOOON
29717c34Ml8l8P1P1n7n8jkM2M1JJJ%q5q5P3P2j1j1j1j1KKJKk4k4K4K4KQ8R8p3o1K5L8L7j00
29710c04j00%%j3j3L0K9qpL5L5j7j7N5N4q1q1j0rj7j6K7K6J7J7J7J7q7q7P1P1JJJ3R9N8j14
29703c08o5K0N6l0k9N6or0L4L4mlL9M0k4k4k4k4RQn1L5J0j62o8J04J39l2LLM0L9o1o0j7j7
29696d30j7j7P4P4n5n5QQQPO7O7r0r1J22J21o4o5L6L6o4o4J1J2l6M9N6N5J5p1m6L9j4j4N1
29689b77N0n5n5j3r9l6J06P3j2k2k2o7J8P0P1k6k6p9OR0No2K5qpkkl0l1j2P3M7l9J4J5k8k9
29682c76J5J5LLn1L6K5o0n5L1J9J9K5K4K4K4k8k9N7q6r1N1k8j14M9M9l2N5M4M3L0n7J0R5J6
29675b45p1K6K5JJJJqpppp6p5N4N3j7j7O0O0j02j7R2n1j21l6JKP9ql0l1J1J1N4N4j9j8j9j8
29668d14N7N7rrj4P1P2j4q5q5j9O8L4j09%Q6j8j8L1L0J1J1NOJ7o8j06L6L9m7J0J0oojjk9N6
29661c51J00J3k6k6J1J2L9L9mlJ4J4J5J4p0p1o5o5m1M6llQPm5L9M6m0J9J9p9OL0L0P0P1N2
29653a78l3q2LK1K2MNMNm5m4kkk5k5J8J8jkM8r4n6J45K8n7j3j2mQ2N1r2r7j1K1K1K6K6LKL
29646c19Lj3j2j3j2k6k5J2J2J3p3l9J04O5k1ppj8j9j8j9K6K5j7j7J7J7J8J7K3K2K2K3k2k1
29639b99k1k2j6j7J8J7O6p7p8O6N7N7l5l4l2l1J1J1rrL3L4K9K9p1p1K2K2K2K2K1K2n1n0j3
29632c77j3N9N9qrqqM1M1l0l1o2o3O6O6j1j1j1j1j3j3j2j3k6k5J03J03o6o6k3k3k2k2K0K1
29626c98O5O5r2r2J1J1N4N4M7M7MMm5m4kkmmm7m8%%%%K5K5K5K5L6L5l5l6k3k2K1K0K8K9L9
29618b24m7m1M6M0m6k8k7J0J0OPOOn3n3j0j0kkkkL8L8L8L8l2l3K5o2r1N1N6k9n8n9P3J60n5
29611c18n5K3K2%j%%l6l5O4O5l0k9K7n8p1P2L4n2m2m3K3K4j0j0Q7J73N7j42p3J2n1n1KKm3
29604d63M3L1L2K3o3j06k0O6O6J19L4l1l1l6l6K8K9m4m3m8m8N1N2k3k4K0J9m7m7J10J10k3
29598c00k3L0n5m5M1pr3O3O3j3j4m1m2N9N9rqrqj2j2N9O0o3o3QRL9L9lmJ6J6k2k2NR0jj44
29590c57o7K0l8l8N4N4j8j8K2K1k1k2ooooONJ06J06m9m9ooL7L7o3o3n1n2J4J5nr1mJ40J08
29583b97l4o5K1L0L1r3r2N2N2N2N2llmlp9p9K1K1K2K1k2k2K6K6K6K6k0k0k1k0J5J6N8N9rq
29576b67j09j09O1O0J8J8rrNq0q2O1M6M7N2N2k5k5k2j08J1J54L4n2NNK4K3j06j05L8L9nmM2
29570c22M1j0r6k8k8k3J20J18k5KJo4P8J17q5q8lo3o4QQm6M0N8k9K5K5n3n4J8J8L7L7r2r2
29563e14M8M8ONM2M1M2M1m1m0n2L5L5n0m5M1N5N4J4p3p4J2JJj1j0j1j1K5K6J0p5p5O7P2j3
29556c74M0M0l7l7m6m6J31J31k2j65l2N3J0RO9j8m9L7K6K6k5k5k5k5nmnnnnJ3R9M9l7m6m6
29549c51o4P9M6r8o1Q2Mq2l6N0M0L9q3q4M5M5N9N9J6J7m8m7jQ5L2n3%%n0n1N6N5j06k0N7k9
29542c98l4N2qqJ22L7j21l6M3M2j8j8j24l8P1P1O3O2r0r0j7O8K0K1J6J6k6k7j7j8j8j7K1K1
29536c77N9N9n2j38rP7J2J2J7J8o8o7N6N5K7n9n3n4L6L5J27M1j08j09M4M3m8m8MR0M4M3q0
29529c71p9QRm1J01Q5j15l6M9o1K4O7p6n2L3L8L8M8r6k1O5lmN5l1k7N9J0p6j7j8k3k3N3N2
29523c76L0n6L1L2k2k2L3n3n2L3PPJ2J3K5K4m6m7M9M8OOm0l9L1L2opopk3k4K0J9l3l3J0J1
29515d13K0K1K1K1jjpoM7l8jQ5o5j50LMj1j1L2L2l5l4R4R4k8k7J5J6JKm2m1j6j5M7M7P7o6
29508c29p0P2Q7Jo5o4m4M1J13K8k8k8k8k9m9L7ooKQ7M5m1n8n8o3o3K9K9k5O1M9l8l1N3J1J0
29501c68Jq5o5P8P8o5j5P1J4J4L6L6l6l5n0n0P9P9jkM7l9r4r3k8k7Q9R0M7M7m7m6K6K5POq8
29494c64q8l8M8R5R4L0n6n0n1K0J9k4k3j7j7K5K6K0J9K0K0k3k3l4N2M2m4m8L8R7m7n6K9j0
29488c19r5L9J24j3j3j8j04q4J16Mq1RRn0L6O7k0L4L5l9l9Q5Q5or1NNj34m9K9n8k9N7M6M6
29481d11LKM0M0M0m6m6M0LMO2k3j09k4J8J8J27M1r7r7L4L4L4L4j3j4M1m6p8RK6K6L2L2j6j6
29474b96M6m0m0M5o0n9J7J7MMNML8L7l3l4%%M2M3k4k4j5j5j24J9J10K4L4n1o2K3N5l1k0k0
29467c81nmj9J24R7J1l1l2m7m8nnk2k1M9N0o7o7o7o7O3O3K0K0l0k9M2M2L2L1L2L1l4l5l4l5
29460c78N5N4m6m6J3J3J3J3m5m6kkO8O7q9r0J2J2J3J2J0J0J0J0K2K3k1k0m7m7N3N3M1M1q7
29454c48q7K8K8K8K9K9K9o2o2j11L3J01J5RJ0MMj7j7j7j8j1j1j1j1mnR5R5NMo7o8poppK4K3
29446c61K1K1K1k3rP7L2n4k4J8j2j3Jq4n8K7K5o0l2J1J05J05Nq1n4j1N3R5L1n5j2J31K8j15
29440b51p4l2OR3P5o7p6J0Pl7p4l1N8N7m1KQ3lm9L8K6n9onlkkkKKKKj8j9N2N3K2K1k2k1L3
29432b50L3l9l9o9o9Q8Q8l5l5QQj2j3j5j6%m3JQ7j7o0M1M0l5l5QPm2m3N7J00J5p2o8J7m6m6
29425e01L1L0M4M5M9l6o7o6O0J46K3o3L4L4o7o7N6N6K3o4o4K2J9J8K4K4K4K4m8m7j5j6p2J3
29418c94O3q1lJ39RRP1j4j17l1j3j3m8m8L2J18K9K9m1j26pP9K0K0L9m7KJk9k9M2M3K6K7j1
29411b54j1j05j9L3L2k4k4k4k4P5P5p7p7m1M6O8O9l3l2J0J1k0k0j9k0j7j7K6K6j3j3K9J16
29405b68L7j06j11k5N1N1j5j4L0L0j3j3MMm2j27QR3klM4M4%JK2K1P0j6m4m4K3K2n5n6m1M5
29398c95R5m9n4L2j%M8M8l4l4J4J4j1P5M5r9o3P9J13k9n1n2o0o0J0Rp9O3Q8n5L5L4j4j5j5
29391c68j4M2M3J9o6n0m9J6J6RQRQlkm1m0k1O5J7J7M7M7j10j10M1M2kjRJ0RRj3j3L0K9n5n5
29384d71O9j6LQ9K9L0or1q6N7R7J2n5n5J5J00N7k8k4k4o7o7J7J04M9N0L2n4ono2o2rP6OOl1
29377c21l1k8k8k8k9Q9Q9j1r7q1O2R6Rm9m9kQ3k1k1K8K7jjM7M8r8j2P2p1J2J55p1j58K8K7
29370c36J7J7K6o0poj6P0K7n9K3K2n4n4K9K9m3m2M7M7%q5l8M8L7L7NMl9l9NMN3l3LMo8o8K5
29363d68J10J05l7r4pQ4kj2j1q0p9j4J28R7J1J5J6r0r1N1N0O8p5j24J9K9L0O6O7l4l4%j%%
29356c07l9l8l9l9M5M5M0L9J7p0j12k7P7P8O4k1m2M3L8m8nmj0j0llL5L5m1j26o3P9J06J9k3
29349c10k3k8k7k8k8M7M7LMM2M1k9l0j1j2j6O9j9j9qqm3M3onk0j9k0j9K3K2l1N5P6j0J%l5
29342c31l5R4R4n4n5n4n4L6L6opl3l3j5P1P4j1l0k9l6l6O5O4l1l0q4JM5m2l6N0ooM3M2O5O4
29335b10r3r3L0L0L1L0POJ2J2m6M0L4j09m6M0k6k7J49Oj29J5L6m9m1M5lln6L1J16k8l8M8L7
29328b42m8OONNON%%M8l7k3k2k8k8j8j9j8j8L9L9jj43o1Q1Q4krrj5j4llJ2R7jj44l5N1N5N4
29320c48j2j1llM1M0j4j5j4j4N9N8p0o9j%%%j0rn3n2J9J9J9J9Q5Q4j5j6k3k2k3k3QPl5l6J1
29313d22J1J1J1L6L5pqO2O1r5r6k2k2K1K1J19J20o7o6K4K4m7m7n9n8J2J3L1L1L1L1J4J5J5
29306b67J5p0o9LKk6k6k6k6Q7Q7j2j3L1L1pol1N4K1j22l0N5kjN9N8p0p0nnL9L8o9o9L1L1%
29299c80%onO9j8j01M2P2p1l0N6m0m1O5O5k6k6k6k7L4L3M8l8j32J1Q3Q2j2j2L1L1jjjjl7l7
29292c47l6l7O2O2j0rK9L0j3j4k3k3k3k3j5j6K7K8mmm7m7Q4Q4j6j6j3j3N8N8l8l9l8l9rrL4
29285c65L4J5J5N0M9K8j14m0M7j3j2pqk5k5k5k5N6N6J3J2l9m0LLj5j5j15j15M5M5M5M5J5J5
29278d07k8k8M3M3%jm9n0K2K2K1K1K1K1r2r1O6O6N0N0k1k2l4l4l4l4l3l3R1R0Q3kp9PM2m3
29271c56q1NJ4J5J11K6j%oon9n9oP9K5K5L6m9k2k2k7k7OPPPj8j8N4N3j1j2j1j2K0K0K0K0Q
29264b45QRQp5p6K5K5p8p8opooO6O5J5J4J5J4J0J0o2o2%%J7J04K0o6L1L0k2k1j7j7n7K9j0
29257c96r4qP9K5K5K9K9j4j4k3k2L0n5j1P5k2k2l3l2L8L9mmN0l6l8M9M9l7l6N0N0l6m7L8L3
29250b96n3m8m8M6M6J2J3J2J2n0n0K2K1LLm1m0J1J0k7k7LQ8Q9KK2K2p8p8m4M3R1Nn4L3P0j6
29243b71m6m6K0K0J0RmQ1O7p6l3l4m2m2mnP3j4l7l6M2M3%jl6l6L6L5L8L9l4l3k9k9M2M3m1
29236c31m1m2m1R1R1J6p0k8N7N7k8q2MK1K2k1k1k1k1j5j6K7K8l7l7l2l2PR2R3Pl0k9l5l5O7
29229c65O7K4K4n7n7j5j4j4j5N8N7m6m5N5N4n6n6j3j3L6L5ppK8K7J9J9j3j56k7J16k1k1O0
29222c39O0n6n6J6J5K0J9k9k9P2j4r8M5J43jj1j1l7l7M9r5n7K8k9k9M1M2M1M2j%J4p2p1P2
29215c53L4n1M9N0qpO2q1j24K0O4O5L1L1l6l7l6l6L1L2j2j1j3j3j3j3L6L6ppl6l6p3O9N2N1
29209b90j1j1K7K7m4m5l0l0M1M2L9M0o0o1qpqqpqL5L5M2M1jjK0K1n1n1l4l3O7O7n9n8J2J3
29201c47L6L6nr1j14N7J04J8o4o4L1L1K2K2n0m9poO5O4K3K3k0k0j4j4n7n7J2J2J1J2onl8l7
29194d86K4J96R6p6o9p0j82j1Q8KN0J36O7j7or1p4R9R2p9o2o2Q5Q5l5l5L7L6j06j07n1J21
29188d05J26M0n9n8M7M7n3n3JJM5M4p5p6J11J10m8m7K4K4j8j8j9j8K9K9j4j4k7k6k7k7J8J8
29182c68O0O1m3m3K8K8k3k4k3k3Q0Q0p7p7k5k6k5k5P7P6n2n2qpM5m0o0K5J5J4N9N8m1m2j5
29175d13j5j5j4J2J2J2J2O7O7j3j3M6r7j08k2L7L8n3L2P2j5j4P2L6n0MLm3m3K8K8O6O7nnp3
29168c00p4k7N9N7k8j8j8mnL9L8m4m4K8K8K1K2n0n0lkllP8P8n0n1m8m9ooL3L3L3L3J5J5J0
29161b63J0P2j4j17j18%Q6L7L7oo%jl0N6J3p3K3K3l6M9L7n0J0Rp4J3J2p3NN%%jjjjO3O3qq
29153b58o1o0L9M0j9k0K4K3K0K1q0q0MMM8M7l2l1J1J1q0p9M8M9j2j3L1L0nnL7L8n5n5J7J6
29146c87K3K3K3K3lkm6m5n6n7J02J01j0rj0r%J%Jj3j3j3j3noL7L7l3l3O7O7%%%%n9n8J3J3
29139c49k8k9M4M3k7k7k8k7J6J6J5J6q5q4J30J30L8L8r1r0N8N8j27j28Q6Q6j4j4J6J6J7J6
29132c09o0o0O9O9k9k9J3J4n7n6O6O6L7m9r0N2J41jp0p0o6o6J5J00NMJ0J0L8L8l3l4M8M8L0
29126b06n6r6rL7L7j3j2j2j3K7K7m5m5M2M1ooM4m2l6l7k2k2N0M9O5O6n8n8m4M3m9m9N7N8m3
29119c36m2qqj8O7N0l6l1N5J7J6p8p8k0k0J8J8L5n1n1L5Q7Q8M6l9n2L4K8n7k3k4M3M3j9j9
29112c30K4K4k7k8J6J5j2j2L0L1l7l8l7l8M1M0M0M1j5j4j4j5JJmnL7m9r7j1or1NMJ6J6J6J5
29105d67N0N0n1n0L5L6k3O3Q6q4j03j7L7L7%jN8N8m3m2onooN3N4j9j8ononJ7J8J7J8n7n6j4
29097d03j3J4J4k9k9J9J8O2O2k6k6k6k6jkjjJ9J9J9J9l0l0J2J3M4M4k8k7n6n6J6J6j2j2j2
29090d36j2n5n4M5M5K3K2K2K2O0O0l5l5kQ4J4j57o9J02Q6Jmmrro6o6O3O3j4j4j4j4M8M9k3
29084b83k3M6M5n4n4l2l1M0M0rrmmk2O3K6n9o5K2N9k7m6m7nQ0P0j7o2K3M1j01k1O5J5J6k2
29077c46k2qrJ%j00M4J20k3m4M2j5j5k7k7rP7R5Rrrq6q6M3M3o6o6L5J20R8m4m8R5L9j05o8
29070c71J7L1n5n0L6M1M1q3q2K0K1k8N8J3J4J9J9m2m2K5K4J01J5q8q8P0J57K8n8q9q9J20J21
29063a74l4l3l4l3J1J2J1J1n2n2j0rKJn2L3Q0pk5k4noL8L7k5k5M1M1pr3l0J12J9o7j0j0J4
29056c54J4n7n8PPl7l6QQPQQ0Q0L7L8kjm4m4m5m5m0l9M6J32R8m5q0OO8j7p1p1N3N2j5j5l0
29049c97N6J35rj08L5Rp6K4K4n8n7M2M3n2n2j0rP9P8k1k2n1n1M9M9PQPPRJ0RRJ9K0m7m6j7
29042c55O9J01m2j2j1k1k0klp4p4J2J1N4N5mmmmk2k3K0K1l1l1J3J2o6o6O3O2JKJJm9m8Q0Q1
29034c07n5n4M5M6K8K9p1p1l8l7NOM7M6k4k5l2l2m2M3Q9Lm3m3L1L1L1L1L4L5J7o9q5KK5K5
29027c79nQ1M8r6q3LO9O8j3r9rqj0rL8m8L7L6K6K5J8o8o9J8j8j8K6J12N5j46j09L5L4L4M3
29021c81M3l4l4L8L8nnp1p2J0R5Mq2r7M6J38N2n0m9n4n5M0M1l2l1P7P7%%M6m1n8n9m2M3J15
29014c49K9l8l9k7O0O5k0k0O6k7j13J3J2noO7O6j6j6j6j5mlM0L9j8j7j8j8j0rn8K7L6L6L5
29007b71L6Jq4m1M5l0k9M2M2lq8q8lM2M1R6Rn7n6RJ0J7J8q3q3O4O3K0K0mmKJo4K2O5k1llN8
28999b92N8j0r6k5O2J8J8m2m3nQ1M4m3n5L1j3r8j5P1J2J2J8o7l0N6K9n6llnnL3L3M0m5pP8
28992b64k0j05n8K8O3O2K1o5n3L3o4o4N3N3N3N3nnm3m2l3N3R6J0q0q1K3J09%%o6o6N4N5L1
28986b64n4l8l7m3m3O4O4l6l7L4L3L4L3o1o0o6K0N0N1J2J3J6J6J6J6KLKLqpppn6n5j3j3K2
28978d01K2k1k1J6J7J6J7J7J7J8J7k5k6o8o9N1N1QQL2L2j1j1j2j1j2j2K3K3k0k0k3k3l3N2
28972c82O8j7o0K5Q1mq0p9N5N6L2n4qqj3j4K8K8j6j5K5K4K5K4k4k4J4J4L1n4n4L1N9O0J3p3
28965b86n8n8L2L1M4m3q0O3O6j9k8k9mQ1J6p1K4J10k4j10ppj3j3j9j9K4K4N0N0L9j04j08L6
28958d10j1j1O6O5p1P2O8j33r2N2j0rN6k9q6N7R0Nk2k3q2MR1NN8N9j1j1j1j2m4m5m4m5K2K3
28951d19K2K3l4l4O3k4m9L7P4j1k4k3P1P1p6p6N2N3j8j8o7K0NNJ0J1m9m8l1N5R6J1o1K4L7
28945c22n0m4M2L2L2oon0n0ppJ2J2OPJ00J4n7K9j4j4rrl9l8N2N3K4j18j56M5Q2mN7N7o4o4
28937d72j7O8N8k7K5K6n1n1M9M9k3k2j7j8n9K7J27M1NOl7l7n7K9J05J04n8j43m4M3L5L5J8
28931b83o9K3K2n4n5LLO9O9L6n0m5m4K0K1O9j7j5j6o3o4K9L0O3O3K8j16q3LN5N5N6N5Nq1q1
28924c59OP3P4m9m9qqkkp0J7l2l2J3J3m0M5N1l4J9J9l2l1O8O9l3l4l3l3poO5O5pqn0n0O1O1
28917b90l9l9J7J7J7J8l8l8J0J0p0J5O4k2m4M2L6n0POmmM7m0m5M1O3k3j8O7l1l0k1k0k4O2
28910c51O2k3ooj1j1j3j4K9K9kkkkk1k1j5j5m0M7M7m0L5L6p1p0L4L4L4L4n2n3K4K5J1R6k3
28903b87k3RQm9L7Q8n4o5K1m5j30J09J10q5q4l6l6mQ2L4L4jjj%jjj%RJ0J0J0QQl5l5O0O0j1
28895b78j1p0p1N9N8RQl4l4M8M9q0q0%%n4L2J02J6l0l1PPPOj2j3L0L0l1l1k5k6k2O4O9j7j00
28888d49j4R7m6q2J18P7o6k5k6L8L7j7j7N5N4o3o4QQk4k5P6P5k2k1l8l8l8M7O5O5Pq0r5M8
28881c75L5n1K4J10Q0oq1q1J1J1j1j1N5N4m9j35r0nL6L6R0Np3J4Q4%j9j9m7m7J36M9j48o3
28875d81R4RlQ3j8j9L0n7j31J2K7K8P9P9k5k5k5k6L3L2j0j1n5n5mQ3j6j6j0j0M8M7p7QJ14
28868b68K7r9r9LQ9J9J9j7j7N5N5k8k7r4r4J5J01O9O9rr5r5rN0N0J2J3r6r6M2J27K3K2J2J2
28861b59k0O5L9L9q5q4j3j3L8L8qr4l8M7ool5l6R3R3k2k2N0N0m5m4J0p7r0nJ3J4OPl6l5j4
28854d85j3J12K7q0PN3N3n4n4J7J7N3N3k2j08m5M0K9L0K2K2n4n5J3p3pP9J3p3K7J12Mq2J4
28848d08J4kkl5N2J7o8o1Q1J20k3n9K7O6j9l8l7ooL7L7k6k7k6k6MLM6M6k1k2M9N0JKp0p0N2
28840c48N2j9j9k1k1K7K8K8J15J04m0j05j06m2m3R5R6j0rM4m1q2O1P6o7k1k0p6p6N2l3o6P6
28834d11P6o6n1L5M5M4K3o2j4j4L5L4qrj2j2M1m4k0O6O0k6lmn7K8N4N5m6m6L8m7m8L9N2N3
28827b22L4n1m7m7j06k1Q9Lo3K2J7J7K3K2l2l2R2R1K0o6o0o0M6M6k6k5k1k1k2k1M3M2NNo6
28820c92K0M4M3ONl7l7O2O1l8l8RJ0l3l3M3M3K5o1n0L7j7j7j9j9P6P6m3j29rrN1N0PPj3j4
28813c33j3j3K2K2k1k1L6L6q7q7m2M3M9l7j3P3O8j9LLrqpr3l0J12K1o5kkk0O5J8J7K9K8j4
28806b91j4mlmmJ9J9k5k4OOPOo7o7L3L3LLKLO3O3J7o9m4M3M6m0p9O3O3q0k8N7m7m8Pp8pP9
28798c82J4J5L0n5o2K3J3J3K9K9j9j9J3p2k9N6O7O8p6p6n0R3J03J8m6m7rrK4K4j9j9ppo1K5
28792d07N5l1k0k1k6k7J22L6k0k0M1M0O5k1p3p2RJ0RJ0LMLLK5K4K5K4o5o5k2k2N5N5j7j6k
28784c29jjjJ1J2l2l1k3k2k2k3P6P6MN%JJJ%%p1p2O8O8K5K5j8j7j8j8k9k8m3M3O1q2j18Q3
28777d39J16k8l4l5k5k5M7M7M0M1Jq5p9J20J24p6j13L0O2k3jQ4J3p2n8K8L2n4q4N9O5k2O7
28771b77O7j0rn8n8J4J4j3j3L0L0ppL6L6rrq0q0NNP7P6m6m6m5m6L9L9mmj%ooK8n8k7J15R3
28763b15n0q1OqqL4L5N6k9j07k1Q2lp6J1J1p6K2K1ppJ1R7K6n9ooN7N6p2p2L3L2K7K7J8o8o9
28756c78J8J4J4k4k3K2K3p1p2J5J02R6m7j25m0N6k9k2O4J0J0j6j6j1j1j0P6K8K7M1M0l1l1
28749c01n6n6K1K1l7N0JJk4k4k4k4N3N4J0J1qpN3l3j28P2P7o6KKo0K5N2l4p2p2k7J16J27M1
28742b64j8j7k3k3%%nnJ7o8n7Q6k7k7M3m3n4J46J14K8p6j62j28J5Q4Q5J24m8j10k5P6j0l5
28736d07J36O5j06m6M0K9n6RJ0MMJ1J0J0J1o5o4L5L6l0k9M1M2q8q8J26J26n4n3j1j0K2K3K3
28730b94K3o4o3PQO9O9K6K7o8o8MMk4k5k4k4M1M1kkL0L1j3j2rrqrJ6J7J7J6qqrqk8k8k8k8
28722d17K7K8j6j5k6k5P5P5k6k7k6k6L3L4j0rl0l0J3J3K1K0k2k3R3R3j21j22j3j3j3j3L2L3
28715d33j0j1Q8Q7J6J6l4l4p7p7P5P5n4n4Q1Q2L9L9j49j49J9J8n6J15J05J9Mq2r8P4P9pRR
28709b76k6k6J6J7n0n1K1K2J0J1J1J0M5M4k6k7k8k7k8k7M0M0l6l7O5k2q0R1J00p1j32L9J0
28702c78J0K0K1QQqP8N3j19o5K1K3K4j4j4J3J3N6N6M0M0l2l1n9n9j6j6NMNN%%p1p2Q0Q0QQ
28695b75n1n2rqL8L7nnMNl9l8mmmlJ2J3N6N5j%m4m4RQl4l5L7L7noo8o7O2O1K9K9l6l7m7L8
28687c91Q2nK5K4n2n3M7M7k5k4L5L5qpk1k2j6j5l6N0N0l5MNm4m4K1K2k2k2n1n2M9M9L3L3L4
28680c00L3j7j7n9o0J6J6K7n9q2LP3P3O8j9m1m2L6L6o4o5L4L4lmj0P6O4p8l9l9mnN8N9M1m5
28673c05o8J7J8o8nQ1J8J9K9j14j08R1L2n4P9P8p7p7K3K3m4m3k1O6K7K7L2L3k6k5j5j00K6
28666d31J11N1r3j62L8J31j2MR0p3p3J23L8j00M3J3p2K7K8k6k5p4J2L1L2L7L7m8m8l0N6L3
28660c32n2j0P7M7l8p5J0Q4Q5j9j05l0l0q4KN7N7J9J9o3o3L6L7j2j1j2j1RRRRK2K3K2K3l4
28653c25l4RQj5j5j5j6L2L1L2L2l7l6m7L8P3j4llJ4J3O1k4k4k4k9k9l9l8NMP2P1K9K8K4K4
28646a67r9r9m6L9M5m1k8N7M7M7m5m5r3pnnmQ1L8L7k8j14n3R1Q5n8ppK2K2O1k5K4K3n7n7J5
28639c56J4pqj3j3K4o1r9M4J46O0m0m0M2M2%jLLlkK3o3j04L9J05l8m8m9QQQ0Q0n6n5M5M5k2
28632b67k2k1k2nnmnJ9K0J9K0K3K3k0k0n5n4o9P4Q1nj9j9j0j0L3L3lmmlllM0M0o4o5L6L6o1
28624c45o1O8O7K0J9K0J9j5j5j5j5pop9p8K7K7K7K7J4J4k8k8LMn4L2J03m1j11L1R7J1o0o0
28618c88k4k3k4k3R2R2l6l6k7k8k7k8P2P2L0K9n5n5J6J7J8J8J2J3J0p5p5J1N0M9m5m6j3j3
28611d40Q1Q2J5p1p1J5k1k2j1j1m0M6N2l4m2M5K8K8P1j4o7o6M8M8M7M8m2m3m3m3M3M3lr0k3
28604d57O2N1N2l8l8q4N8J81L7p9Pl5l4k3k4l9M6N1l4q0OK4K4K3K4l4N2J31j2q4q3LLlkJ9
28598c29o7p2J4P9op8QO9j7k0O5M0j04k2O2l4l4J3J4P4P4K5K6k6j12o4K2L7J22N6k9n5n6o0
28591c85K5l2N3J01m3j30J4M4m2j1j1N6N5J4J3n8n8j0j0j1j0O6O5l4l5l0l0P0P1m5m4jkl5
28585d20l4L6L7K2K3m4m4PR3qr3M6M6j08k2N2N2J4J4M9M8n1n1J9K0l5N2j2r8jjk8k8O7O7J
28578c13q5OOj6j6K2K2N1l5m0M5Q3mm1M4j7j7L1L1q0q0l8l7L3L3L3L4K8K8m4m3PQJ8o8j8O7
28571c62N7N6M8M8n6j42%Q6j6j5j5j01k9N6RRJ04m0j53j0J39nr4r5L5J20J1J1P0j6p7QMq3
28564d38j3j3o5P8J50Pl2l3J6J6n5n6k8k8J5J5ppqpm4m3QR4Q4Q4m3j28NR1l4l4RRQ0Q1l8l7
28557c49N4l2l4l3kkJ10K3k9k8qqqqQ1Q1m7m8j0j0p2p3n9Q3Q9n4j7P0K2o3k1O4N9k7l3l2N
28550c66NLLLLp7p6LR0K4K3J20L4q3q3l1j17%J43L4n2j1j1K7K7j3j3o7K0J10K5q0p9K1K1J5
28543d05J6kq7j6P0p1p2O3k3o2Q1J46Mm2m3rqk5k5K2J07R6J0l7l7k2k2j14k8O2O2mmj0j0n
28536d44nRR6K4o2M2M3j%j04j9N8k7n2L4j9k0L1L2q9kM4M5O1k5q9lJ5J4l7l7O3O3k4k4J9J9
28529c71J4J4k8k9L2L1P9oj0rK2K2j2r8r8j2N7N6r1oK8n7j2J30OON8N8m7m8Rp6n4Q9Q9n4p1
28522c89J6Oq0K5K6n2n2O7O8O7O7j9k0j9j9k5k5k5k5%%lkK4j8m8L8L8m8m7L8P1j4n7K9J03
28515c04J7q1q1o4K2R7N5p6p6Q0L7r2oJ29j4n3L3J2J3P1j6q7jP5P6m8m7J7J7k5k6JKJJK6K6
28508b89K6K7JJj2n6o7J8K1o5o5K2L8nqL6L6pj1L2J6p0q7kM6LLQ9Q1o2n0L7L0n6q8m5J40J40
28500b02j19j19PPL3rq2MN0l6J8J8K5K4K5K5O6O6r4r4J3l0j1P5L6L5K3o2n1L6Ol7k2k2M8M7
28494c03j9j9j9j9N8N9p0o9O5O5pop7p8ooJ5J4J0RO6k0j5j4K8K8Q2mr6j0QQJKm2m1k4k4M7
28486d23M8M9M9k2k2k1k1oP9K7j17J2R9K2j21q3LMMJ0J0NOJ00J00m2j27k6N9J8J8P2j3m3m4
28479c37K3K3l7l8ONk9l0M3M2j0j0j0j0%%N4l2n7K8K9n7k5O0N0N0l9m0k2O3O9j6j12k5l8l8
28472d67O7O7o1o2O2O2j3r9N0M9p1p2MR0O3k2j7O8%jN8k8j01j6Q5kl3N2J0p7m7L9j5j5N1N0
28466b92M3j00j16Q5Q2ln0n0j2j3k0j9P1j5P0O9o4o5l2l2J1J1PPJ2J1l7M9R7J1m7L9j5j5r
28459c31ro2K3N6k9k9N6N9k8m5m5j1j0j0j1J7J6J7J7J0J0N4N3k0k0k0k0l7l7L4L5M7M7k5k4
28452b72mmL9L9k2k2k2k2J3J4j15j15M9M9M8M9n2n2M8M7p2p3l0l0Q9Q9J8J7j0j0rj0L5L5L5
28445b33L5k2k1mj46j19K4L5L5j2j3N9O0K3K4p7p7QPN0N0n5n5J02J02l7l8OOo5o4QPj0rL3
28439c83L3j0j1j0j1M6M7n4n4K8K8o1Q2J16k8o6o7l0l1P0P0p6p6nmN0N0J35pj44n7J3J4K2
28432c81K2k2k1k7k7M4M4k9k9J4J3k6k7M4M5j8j8j8j8J3J3J3J3j2j2N9N9m5m5K7K6rrrrlk
28425c67MLm3M2Q0o2n3L3k4k5O7O7o2o1j3j2L0L1J0J1l2l2l6l6O4O4jjmmN2Qj21l5J37N2k2
28418b91K1k3o6L2P5P8qj10k4R5Rq8kM9Oqpn3n3M7M7j2j2j2j2J1J2QRn4r8p9PQ8Q8l5l5N9
28411c41O0j2j2m8m8K3K4k1k0K0K0M2%l0N7K8n8o9p0k4O3M1kL0P2K8n8p8PQ1L8p4l1O8j8n8
28404c70K8k9k8j1n3m0M6J14K8m6m7N2N1m8m9n6n7J5J5kjP3P3k8J6Q2mk8k9l4l3k5k5M7M7
28397c56k7k8P3P3k1k1N1N1p2p3k9l0J7J6N5N4j0r6r1N2J19L4l9l8L1L2o9o9R7R6o1o1l4l4
28391d08L7L8M1M2k9l0k6k6J7J6o3o4P0P1m6M0Q1o2r1N2M9r5l3N2M8l7m0M6M6m0m0M6M0m5
28384c43LLkkJ8J9J8J8r5r6k8J15J00m2p9PP1j4q1OJ5J5K1K0n2n2rrQ2Q2J1J0pqqpK5K6j7
28377b66j04j15K8O2k5K5K4n3n3O8O8K4K5rrrrk4k4k4k3QRQRJ0J0J1J0%Jq6N8J09K4m8m8m6
28369c84m6L1L1m5M1M6m0r6j0J42N6l0l1PPj1j2j2j1M1M2l0k9l0l0M2M1k4k5k5k5POq4JL0
28362d59K9pqLLLLQRRQM3M3n7n8J8J7O1O1k6k7k0k1o6K0M3M3j4j4qrj24l8P1P2NMNNO1O0j5
28354b64j00k8N8MMk8k8k8k8L5L5l7l7j2j1O0O0llklMMMML3L3l9l9k1k1P9P8qrj09j08O2O2
28347c47o6o7M3M2k9k9QQKQ8k4k3L0L0l7M9N4l1n1L6q4q4L6J22K8n9j0P6K7n8J7J7l7l7N0
28340c10l6o8P4K3K3M6m0j52j0J11K4KKmlk2k1k2k1K5K4j8j8KKP4P3p3p3kkKKKJj2j3qpm8
28332d71L8L3L2j3j3j3j3l0l0J75R0p8p8P0j5o3K3K3o3k4O2J28M2p9q0mQ2j6j6j1j0k4k4J9
28326c51J9k6k7J7J6L6L5l6l6NOOOM4M4k7k7l9l9MML6L6l5l5K7K8Rp6l0N6LKnon4L1l6l6R2
28318c59R3k3j09j5P2M2m4k8k8j2P4P3j2k2k2P2j3j60j7J12l2p1J6%JN6N6j6j6J0J1N8k7o4
28312c44o3L1L2j5j4K9K8ppL6L6J9K0p5p5l8M8M2M3J3J4n7n8k1k1K2K2k0k1K9K8k6O0PONq1
28305c73q1Nk0k1N6N7N2N2k0j9LLo3o3l9M6R4RL8J25l9j24n6n5j5P2M4m1l5N0K7K8L3L3l6
28298b73l6J7o9k4O2o3o3j4j4N8N8j9j8L6n1p5J1JQ6J62J9j30m3J8J8m8m8K7K7kM0J06K0q6
28292c10q6k0j9P8P9l9q1J8J04L4n3k6J8k3o6j05j05OR1J38N1o2j8N0Pl7PP3j2o7k3j0j0P8
28285c40P9n0n1j9j9K3K4k7k8j4K9M6m0LQ8J3l0jjk2k2k2k2rqL3P6N9k7m6lK6j7l3l4n4n5
28278d95M6M5K6K6lL9Kq4j5P0M7m0j08k2P0K7o8k5N2N2J0Rk3o7m7L9N1N2j4j4l0l0M2M2m8
28271c86m7K3K4N3N3j8j9q3q3j1J32J2p4K7K7n3n2M8M8L3L2j1j1nnonK1K0K1K1k9k8k9k8J2
28264c76J2l0l1O1O2J8J9l6l5L6L6j12j11J7J7J3J4J3J3OOOOjjM2M2klllk7k8M4M4m9m8r1
28257d60r1l5l4O5O6O2O2J9K0k9k9P2P1l8l9l8l9ppL6L6K7K7m5m4J4J4J5J4m0m0LKM9M8q0
28250c73q0J08J07p8p8J6J7k6k7j3j4j4j4POPPnmO8O7J2J3l1l0K5K5j8j8ooL7L7m0m1m1m0
28243d38N3N4j7j8K0K0K0K0p1p0N8N9l8l8l9l8R0R1j0j0p2p2%%L0K9j3j3L4L4L4L5M5M6n4
28236b39n4m1m0l1l1q1O1J32j0l0l0l9l8O5O5o3o3L5L5L5L5o2o3O6O6j1j0j1j1M5M6k6k7L4
28230b91L4l8l8MMl9l9L2L2j0j1p1p2Q6Q5n4n3K3K3l7M9J24j9q0q0j7j7M9M8k2k3N2N1j9k0
28223c54K3K4K3K4j7j8j8j7m2m2OOl9M6Rp7J1R7M9l7j6j6k1k1L1L1L1L1m9m9K3K3K0K0O9j7
28216b53j6j7L6n0j01M1M2j01jQ5k1k1N4l2l0J13M3j00r6M6N1l6o8P5O1q3l5J07mr0O7O7q8
28210c55q8O9j7j01M1P6j0j1j1K1K1J6p0p1J6L9M0KKK4K4j9j9J9J9K9n6%Q5L8m8PPp0o9L9
28203c81L9o1o1K3K3K3K3K6K5K5K6r9r9L3J20J4p1o6K0O9O8n5n5J6J7J6J6q6q7J00R9M3M2
28197b15q6q6mmM0L9p0p1KJL9L9mmM1M1kkn4n4j2j1RRQ1Q0n2n2K0K0n8n7M3M3qqL5L4l3l3
28189c64l4l3K5K6j8j7NMNMppO5O4l9l9O1O1n1n2n1n2J4J4J4J4J7J6J7J7MNM7M8m2m2m2m2
28182c85k3k3K0K0N1N2m8m8j5j5j6j5O6O6K4K3l5l5QQm3m3%%OOOOk4k3P6P7m7m8N4N3qqj7
28174b97j6M7r6o4K3LLO3k4j6O9k2k3l5N0N6l0l8M8oon8n7m0M6N3l3O3O4j5j5K7K8m2m2J%
28167c31j2j3M5m1j06L8Q0o3n1L5P2P3K1o4n3n4m8L6O1O0j4j4j4j4PPm6M0R6J1m1m1J7o8j05
28161d94L8M4m1L0J17J0j32m7m6ONP2P2Rp6p7RR5R5q2MJ22L6j0j1j9j9j8j9M6M6n4n4J9J9
28154c05k5k4m4m4N6N6o2o1O6O7k8k9k3k4jQ4J27M2n2n1mq9j02j7N9N8rj0O2O2m1m2m1m2K2
28147d09K3L3n3m2M3O0k6j2j1p1J6Q0ok4k3k4k4J02J5n7K8K3o4J%o2K4J16k7l0J13O6p6q2
28141c80q3J2R7K5o0N6N7p8QN6q7l4N3kq7j1P5N0N0k1k1O1k5p2p1r1mP0P1O3k3n0L6N0l6J8
28134c28J7j4j4j4j4qqj4j4R3Om5m6K2K2M3M4q0q0N0M9J1J1J1J1p7p8J04J03o1j47j8O8J4
28127c81J5kjL8L8K1o6k6N9ONJ1J1J0J1j08j07N0N0poQ5jl8l8k6O0L8m7mQ2N1l5k4k3L3L3
28120b33l9l8J3J3n8n9J7J7mnK3K3k1k0L3L3m3m4K7n8j5P1k5k4N3N2K4K4p2J3N4l1k1k0J6
28113c24J7k6k6L0L0j9j8M7l9q1MM2M2K1K0P5j1l5l4k4k3J9J9LMr4pR5J0r1nMq1l4N3LLP5
28106c56P5%q5l7l7j9k0N3N2j6j6P4j0k0j9mlL4L3L4L4mlmmJ3J2l4j19p0J6L5L4QRQQK1K1
28099c06k2k2NOr1nJ27M1l9l9Pp9j16K7P9qKQ7O2O3o2o1K5K5O3O2k5j11RQm7m8l3N3J05l8
28092b96p1J4QQJ3J4J2J3l6l6Q1mj09j08N9J46N4q9p9PJ5J5N3l2p6J0L6L6P8P9or2m4m4K4
28085c47K3j9k0K0K0K0K0o7o8O2k4m3J01R6m8J4J5j20l4P9ppP9m4j29L0L0o0K6O8p6m7R6J2
28079c49p3l3l3L4L3QQJ3J3k1O4k0j63j05R5J22L7NOP2P2j5j4K8K8m5m5q8q8j6j6N5N6k7k6
28072d28J6J6N0M9k7k7O8j8j19l2M5M6L3n3o5K0j5j01QK09J31o8p6p7j4P2M9l6J7J7K7K8m4
28066b99m4K6K5K1K0k2j08l6N0O7O7mmL1n5n0n0J2J1J2J1mnnmm4m3K8K8j6j5K7K7K0J9n2n2
28058d10L7L7J8o7k9N7KLk3k4p2J3KKJ07J07n2n3n3n2nmmnN2N3m9m8J6J7J6J6k5k4J9J9m2
28051d48m2Q6Q7LKL9j33q7Q6K1K1Q0P9j05j06jjl8l9K5J10J15n6n4n4k1k2M4M3JJQRQROOO
28044c12NKKJKK7K6K7K6m2m3m3m3n2n1rrM3M4%JN8N9m2m1k6k6k6k6L2L2O8j04j02O9N4l2j1
28037d62j1K7K6lkN7N8J00p2o6K0k0j9j4j4LMP5P6l9l8l8l8N2N1j9k0l5l5O5O5m3m3m4m3O3
28030c76O3o6o6K4K5K4K5j9j8j8j8O3O2J9K0o9p0k6k7K6K7O9O9qqM5m0j33m8P6j0j%ooN4N4
28023b88J1J1k6k6J7J7l7l7L5L5K9K9J2p5m6M0o0j46p3J3Q3Q3L0n5qpP0O9P6j1lmn1n2k2k1
28016c88p0J5L3L3L8L8J3J3J3J3p3p2%Q5K7j16p8PL2L2o0K6R8J3K3K3l3l3k8k7J5J02L0n6
28009c12m5m4K2K2m4m4K8K7j8j8Q2Q2m6m6J1p5q0O3M8M9j9j8o7J9N4N3L6m9J6J5l2l2L1L1
28003c00L1L1n7n7J4J5q7q6J3J00J51Qj12k6K2K3o7o7j0P7L3n2%jL7L7m4m4K2K2l0j16J3R9
27996d08mmP4P3o4o4j7O9L2n3m8L8K0K1j7j6l7l6O4O3j2j2M1m4p2J4N5N6N1l4j06j9J1J0l2
27990d07N4M1M2k0j9o0K6K6o0m6m6K0K0m2m2L0K9J09J10%q6poj8j7N3l3j04j8N5N5J8J8lk
27983c30k1j06l8M8ooN1N2N1N2jjp2p2L4L3L4L3k0k0N2N2r8r7Q8Q9r1r0J0Rk6k6O9O9K1o4
27976c38n3n3k0O7K4o3k1k1J6J03K1j21j5J27k3k3N7N8q5q6j4j4Q5Q4m4m5J2J2K1K1k9J13
27970b47P9o3o0Q3P9o3j06k1ooMMm4M1J5J4K0K0k0k1L4n3k3O3N6q7j30J3P1j4k0k0k6k5J0
27963d49J0N3N4k2k2K7o0M9M9q5q6P5P5m5M1J7J6K2K2m1m2PPj7O9J07l6j15k9j4j5J5J6J6
27957c31J5K4K3k0k0l5l5QPL1L1m1m1L2L1L2L1Q1Q1p7p6k5k5k4k5L9L9l3l3J0RJ00J5r8r9
27950c99lmO7O7l3l4K5K4P2j4qqn1n1qP7K9K9J6J5n0n1n9K7R8J2r0q9O2O2K1K0Kq3l6N0mm
27943c04llm6m6L7L7l4l5O1O1m0l9N0N0KKJ0p6l9M8Q8Lj01j01jkm8R5M9r5n3L2K1K1K7K6M
27936c42MJ0Rj29m3J15K8ooj2j2j5j5o9J6J07K2m9m8k1O6O5k0%%p7p6J9K0N7N7J1p4l2N4J2
27929c74J3J7J7j4j5K8K8J4J4J4J4p1p1K9K9o0o0O9O9l2l2l2l3M0M0llj%m3m4P4P4k7k6KK
27922c54o9p0K3K3O5O6K3K2j06j06N3N3j9j8N9N9m1m1RRRRK9K9j3j4n2n2rj0O8O8K4K5j2j2
27915b73n4n5j5j6K8K7k3k4K0J9J5J5J4J5M0M0q8q9L1L1L2L1o2o3O7O6K8K9j5j5o5o5R2R2
27908a90n6n6J5J6n9n9P0P0m0m1m0m0L0K9j4j4%%j%JJJJn0n1P8P8PPo5o5O4O5o5o5M0L9KK
27901c55l4N1O7j04r1Q1K1o4J0J0M8M8n4n4j1j1O6O6non1n1K0K1LMLMJ0J0o1o1N0N0PPk5k5
27893d06k5k6J7J6J6J6P8P8p9p9l5l5L6L6K3K2m8m9K2K3O6O5rqn2n1j7j6j7j7L1L0j2j2L6
27887c82L5ppPPPOJ1J0J0J1rrq1q1J0J0Q1Q1K3K2p7p8k0k0K2K3K5K6m6m6M7M7n3n3P4P4Ml9
27879c35m6L9L7m9k4k3p2p2J6J6K9P2P0j6l7l7N8N7m6m5O4K2nQ1M2jJ1p5j10k4M6Lj%o0K5
27872c90R3n0k6J7r4qJ52O6p0p0jQ5P7rLm0q7jJ02J6r9j2N5J3mm7p8PR1Nj22q0M9M8N1N2j8
27865c24j8J2l1m5M0nr1K9K8oL7J5p1k0k0J5J5J5J5K8K7p3p3O8O7mmK2K2k1k1JJJJQQM6M5
27858b61L9m7r1mJ6J6K2K2m2m2JJK6K6m5m6j7j8N4N3J1J0J0J1n3n3J8J8KJl6l6J5J02Pp9L0
27851c59J15L9m7m3m3j40n4R5R5Jq5n1R3PPj3j3L3J19k3j08M5M5l5l5PQJ2J1l1l2MLl9l9M3
27844d08M4L9L8O9j6qr3j50M9Q6jqP7K4K4n2n1m6m6o7J9P1j6k7J15P8qk3k3p2p1JKQPo9J7
27837d87J1J2KKM8J34j6j02N2N2q8q8P0P0J8J8k8j15kQ3p0p1K8K7K8K7J3J4J8J9p4J1R6m7
27830c35p8O6O5p7j07L7P6P6j3j2J19k3j72k9N9k7onj08k2J22L7j0j0j1j1L1L2j4j5j5j4J2
27824c82J2l1l1J3J2J3J3L1L1M6m0p7O6J04m0p3p3j1j1N6N6J2J3m1m1l5l6l6N0R0n2r8M6J04
27817c40J8j9j9k4k5j9j8k5O2J9J9L0K9q8kP8P8l3l3l3l3J2J1N5N5qqqqJ7J6N4N3o0j46m5
27810c88M0K8K8o6o7K4K3K4K3nnm2m3k6O0OOJ49O2m6m6n0m9jjK8J13j5j01k1k2M5M5n5n6O8
27804c33O8Mq2j05j06P4P5KLQQN6k9poj2j2l9l9L2L3MMj7j8mnnnP1P1jjJ0J0K1o5j1P5Mq2
27796c51oQ0K6K7p4p4klmmM4m1j4j4k5k4N4l2o9P4J25L9o1o1J2J1J2J2K9K9m9m8N6l1lJ39
27789b21N5j44o7P7M7l9m7m8o8J9J3J3J5J5K6o0m2M5rrj6j6K7K7M6M6k5k6qqj8O7P2j4llJ
27782b80%k0k1k7k7M5M5l5l4l5l4LMP5P5jjk3k2k9k9J5J4j3j3N7k9n5n5J1J0J8J8l0N6j2j2
27775c91O6O5l6l5O4O5l6l6M3m2r6M7L1n5j0j1NNJ3J2rqJ3J4n8n8Q4Q5j5j5qqN8N8L5n1j27
27768c42m2Q7Kk0O6K7n9m8m8l0k9qqj9k0K4K3K2K3%JK7K7OOqqK4o2p3J3J36N1m5m5K1K2j0
27760c16rn2n3N3N4j9j8N0N1PQk0j9q5q6m7L9Q2mK2K2K2o4OO%%MLM6M6l3l2L8L9j9j9j9j9
27753c35J9K0j8j8m3M3M3m3l2l2K8K9K4o2j8O7k2k2Q3Q4q8q9J8J7r0nJ04J8o1Q2L3j09MMn
27746c72nm1m0Q8Q8j5j5j5j5JKJJJ8J8k4k5L1L1p0o9K6K7K6K7k9k9K0J9l8M7N3l2l6N0Qp9
27739c67K2J09L1n5k4k4l0k9k9k9k9k9L6L6M7l9m7L9j5j5M9M8M9M9nnM3m2l9l8kjJ9J8k4k5
27732c47M3M3k9k9k9k9k8k9LMm5M1llJ03J03r2r1m9m8N1N1RQm8m8kQ5M8l7J7J7l6l5k1O5R0
27725b97n3n7Q7N5q8l6l6m8L9J19k4j10k5M6M7NNNNj5j5K7K7k7k7J9J05L9m7m2M4k9l0k4k4
27718c80J3J3J2J3J8J8k5k5n5n4qP7L1n5m5m4L4L4L4L4j7j7j1j2l0N6N5l0j7j6J5J6K7o0L2
27712c69L2l4l4l4l4M8M9k4k3K3K4K3K3m2m2m2m2M7M7M7M7m8m8K3K4o2o1L8L9K3K4L4n2m2
27705d18M4j0j0rj0j0j0L2L2j1j2O5O5l5l5QRo3o3L5L5j9O7L2n3l7l7p1J5Q9R0nr0r1mmmL9
27698d54L9M3m3l3J11M1M1L2n4q7kj2j2J04J03q2q2k3k4J9J9P1P1n7n8j1j2j08k2P5j1j4P2
27692c60J10l2m7m7j2j2N4N4L0n5j27m1Q2Q2J2p3r9j3MNNNP6P6p7p6N1N2L3L3j0rooo2K2J12
27684b66l2j35QJ24k0j16K8L7m8jQ4K7o0j6O9K9n8m7m7O8O7l2l3J0J0J1J0j8j8j8j8ppppJ0
27678d19J1J1J0M1M1kjK8K7m3m4o2o3L3L2N0l5p3P0O5k1j2P4k4k3K6K5p8p7N1N1L5L6o5o4
27671c89N9N8m1m1J0J1M8M8m1j27o5P9R2Pq4KmlP3P3q8q9M0M0j7j7j7j7MMNMLLR3n0m4J00
27664b78J6p0poj2j2j2j1j2j1L5L5l7l6O2O1j0j0K5K5j2j3m1M5mll8l9L3L4k6k6J8J7k5k4
27657c69M6M7l5l5l0k9n1L4K9L0jj%jqqQ4Q3K8j16j20K2O5k1j1P4l4l3L8L8L6n0n0L7K5K6
27650b61m0m1L1L2o9o9J8J8J8J8OON9k7j30m4O0O0mmL9L9l5l6M5M5j21K1P0p3o0K5J2J1M7
27643c34M7MMk0k1P2j5n2n1n7n7O4O4qqNNN8k7n2L4J8J8K6o0j7O9JJl7l7JJJJ%%m7L8K5K5
27635c18m0m1L9M0l2l2J7J7k6k5k7k6k7k6J3J3P3P4P9r3r4P9J2J3K3K3n4n4J8J8J0J1J0J1
27629c22J7J7q3q3M9M8M9M8l5l6l6l5K5K5j7j8j4j5N7N7p5p5l3l2Q9Q9J7J7pqL5L5m5m6lk
27622c46N0N1m9m9n2n3P7P6l2l3J0J0m9n0K2K2K6K5p4p5POM9M9j0j1O1O1k8k8k8k9M2M2l0
27615c40l0JKJJK9L0K9K9k5k6k5k5m4m4m4m4LKJ03J02o1o1J1J0J32J32q2q3jjm4m4J2J2m1
27608d24M5Q1lk2k2PPm1M5M8M8m1m1m3M3noQQl5l5p7p7N2N1QQQQj9j8K4J10M1j01j02M1M5
27601c76m0J6J6ppppJ7J6J6J7O2O1l8l8k3k2k3k3m8m9K3K3O4O3qqL8L8mnk8k8l8M7P7rn6n5
27593c53L4L4L4L4l5l5q3LJ2J3J2J3L6m9n8K8J8j24p6O7L3L3N3l3l7M8nnj3j3Q1Q2m2j27l3
27587d53N3J03J7k9k9j1j1L2L1o1o1j8j8N9O0m1m1K4K4l0N5L8m8J1J1p4J2J21k2o1K6J6p0
27580c85K2K1J6J6rrj04j04RR4M1M1m4j30NR0QR5O6p7j39n4J9J8J6J7N9N9L3L2j0j1j2j2L6
27574b87L6j09k4Q2lp1J5J4p0J0R5%jk7k6p5J1L6L6M1M2k7k8P3j3n6Q6Q7n6j34m9noN4N3k3
27567c19k4K7n9j6O9p6p6L4L4k3O2O2k3k0j9J8J8j4j4rrK4J09j9j06j4j4jQ4J0p7k2k2L8L8
27560c49L9L8n8n8P1P0l0l0o4o5pJ36M1j02K6J10m6m6n1n0P9P8k2k1l2N3L6n1l9l9L3L4j4
27554c30j5Nq0l8M8O3O3l2l1%%m8L7j9j8K9K9l4l5j7O9O5k1l8l9k0k0N2N1l1l2l2l1Q0Q0L4
27547b56n3p1J5O1O2o9o9L2L1k1k0K2K3J4J5O1q1o8P6K9j14kQ4j6j6M4M5k7k7l4l4L2L2l8
27540c38j24l4J10M0m6m2M3J56P0r1r0j6j7k1k1Jq4J6J02j7j7j1j2O3O2qrr0r0O2O2P0j7q8
27534d26kQ9Q9q5q6m8L9nnJ5J00N7k9mnj0j0J1J1O5k1n5L0O3q0l8M7rj0o5o5J6J5l8J04O7
27527b78p7OR2l7l7k0k0N2N2o9o8LMO0O1r6r7L1L0m1m1K4K5R6R6qpn1n0l4l5O6O6qrn1n1J9
27520d02K0O7j8l8l7J4p2lJ40M4j00n7Q5M5m2J2J2OPj6j6j6j6M0M0l1l1M8M9%%j1r5l0N6L7
27513c09m8q6%J9J8K5K4lko0K6O5p9l6J08Kq4M5M4rj0j0j0k6k7K5J11l1l1M5M6l9l9K7K7J4
27506b68p2k3k4j6j6j1j1p4J1Q7Q7L3n3mnm1m2L8L9j3J31L6j07o2K4L3L2L0n5r9j3K7K6L2
27499c43L2M0M0j18j17K7K7j6j5R7R8n9o0qro2K4Q9Lo7o6l8M9R2Om3m2l0N6P5j1m8L8k3k4
27493d06J02J7p9p9O8O8J7o9k1k1L2L1m1m0J3J4k5k4j0P5P6j1j5j5p3J2L3n2OPn1L5pr4M1
27486d86M1J8J03K2j79m1J01N2N2nnk3O2qr5j6j6l2N4P0j5n6n6mQ2L4L4K2K3K2K2p4p5p4p4
27479e20K9L0rqRR4N2l5J8J8o0n9J9J9j9j9jQ4J2p3KKlmO6O7l4l4NNONmlmmM1M2n9K7J47N
27471a48j21l4N0l5n4n3K7K7P6j1l0l1l6l6M5M5m9n0k0O5P1j5o0K6k8k7M5M4p5J1j6j6j0j1
27465d34P3P4n5n6L3L4l9l8N2N2m8m8J9J9J9J9l4l4Q6%o6o5K9K9n8n8P5P6n1L4Q3lr0mM2M2
27458b91L2L1Qp7l0k9QQJ6J5j04j9J04J03m8m8K7K7o8o8p1J5N8k8M9M9q6q5J03J04k6k5k5
27452c71k6J8J7p9q0l3N2L2n3j%O5O5l6l5j0j0J20J19k1k0K2K2l6l5r4pJ20k4j15k9M7M7N2
27445c17N2j9j8k4k4K4o3k4O1J6o9j5j5M7M7k4k5j6j5j6j6M0M1LLn5L0J08K1n6K8m2j29L5
27439d26J21o1o2L7L7l5l5j2j3L0L0K0K1J4J5O0k6j68k4J14k9J2R8K7K7K8K7l1j17q2O0L8
27432c05m7l9M7K1K0m6m5j3j2j3j2J0Rk7k8%Q5P1P2K4j18q6%RJ0O4k3k3k4J5J4PPPPj1j1j1
27425c95j1K9L0j3j3N5N6k5j10J4J5kQ4K3o3k1O6L5n0LLo9p0O0N9l2l2m4M3N9k7m5m5J3J3
27418d07N6N6M5M5n5j41n9Q4Q9Ml4l3l8l9O6O5J9o6l7N0k7j14KKllJ7J7N5N4J0p6q7Q4M8l8
27412c89K1K2K6K7j02j02N7N7j5j4K2K1K8K7nQ2j7j88n7J15J3p3L3L2j0j1nQ0R6p6j41L1J31
27405b84m1q8Q3K9n6pP8L6n0l6N0M0L9ppppk1k1k1k1nnm8m8N4N3p5p6k8k8M4M4N2N2N2N2N
27398b24Mo6o7Q6Q7p1p1k8k7M4M5l4l3l4l3J08J07p8p8J5J5J5J5k8k8k2k3NR1M9j22k5J47
27392b59M7j25j84j3RRM4M5JKl8l8k0O5O1k6k0O6l2l2k1k1j2P3P2p1r6M8J%L5L5n6K9L6L6
27385c50N9k7j41O0J21k1L1L1p7p8k8k8P3P2J4J4K5o1n3L3k1k1M1M1l1l0l0l0J4J3%jM3M3
27378c00k4k5p8QO3k3m0m1N1N2k1k0O6O6rr4n8K7O9O9K9n6qql3l3K1o6p4J2K9L0noL8L8l4
27371c88l4O6O6n8n9M1M1qrk2O3K4j18rP6J3J2J8J8l8l9l8l9j5j6j5j6K8K8L9m7k9N7N7k9
27364c79k3O3l4l3j%P1P1J2J2k5k6o9J7J17L2r6r6L4L3q4KK6K5MMl1N4K5j17n9K8J5J5%jr1
27357e05r1R4R5k3k3l6l5J1J53J6o9O5k0j00M2K6K7P8P8p7p7lQ4mr0N8N8qr5%Q6L9m6PPo1
27350c39o0j7j7L8L8l4l4nnL7L7K2K1%%K1K1r9j3ppkkl0k9M1M2KLj9k0J0J0k7k8n4L1Q4Q3
27343c07J4J3n8n7J4J4k8k9K1K2p9p8Q2Q2m6m6M1M2K0K1r1r0O6O7J9J8n3n3KKK3K3k7k8P3
27336c91P3rj0n2n2L6L6J4J5N2N2p6p7noJ6J6j1j2J0J0J1J2j1j0k4k3k4k4J8J9J8J9j9k0N3
27329c76N2j9j9LLo5o5L6L5M1M1l0l1j6j7K6K6l3l4L9L8NOj6j7J7J7k7k6P8P9n1n0L2L2o8
27323c54o8M0M1Q4Q4m2m1N3N3r6j82q5N7OON7N8n9n8M2M2j2j2j2j2K3K2K3K2llmll7l7O3O2
27315b82o6o7QR5Q7Jr9j3P8qp9PLq2j1P5M2m3l2l3M6M5n5n4J6J7m9n0K1J06P2p1l9M7J10K4
27309b33m5m5K2K1m7m6mlj0j0Q1nj04j03J33J34poppm2m2n6L0J32j1j11L1J11K5p1p0j8O7
27302c16k4k4L0L0m2m1M2M2n9n8NMNMrrM8l7j6J27Q7j13r9j3M5M6J26j7j14k8N1N0m5m4j8
27295c84j8lQ2Q8n6r0mmmM4M4j05j05Q0Q1p4p3n0L6Q4Q4j0j1m3m2N7N7l8l9MMM0M0M0M0k5
27288b73k6k5k6L4L3rrl4l4QRk2k3k2k3O3O3rr%j%jqrqrkkklO2O1j1j0k3k3q0OL6j07o8P5
27280d61P5o8l3N4qr5m5L9L8L7M2M3J2J2J2J3K5K6j8j7J0J0J0J0n6n6n6n6M8M8NNnonoM9M9
27273c19OOm3m4%%J5J6k7k8n0n1m0J04J30j2j9O6k1j07jQ4j4j3L5L5n5n4J7J7n5n6O8O8J9
27266c23o6k7J16O6O6nr1p9p9q9mK7K7P5P5lkM0M0k7k6k7k7ppppM2M2l3j19M5J30k3k3j9j9
27259c48l0N6J9o7j3j2o1o0J1J1L0K9K9K9J5J4K1o6n7n6k0j9L9L9M4M4o0K5L1n5k5O1QPJ3
27252c74J3J3J3JKJJllqrN5l1n4n4L0L0j3j3J%%JK8K8j01j01J14J14m3m4J9J9k3k4l0l0M2
27245d33M2J9J9K0J9r1r1P1P2k4O2O1k4k4k4q3LM7l8l9M8K4o1n6L0J8J9K9K9J5J01O1q2m9
27239c10m9J3J3qpM6m0n7K9J9J8nmL3L3Pp7J3J3m7m7K5K5l1l1J2J2N2N2j9j9JJM9l6n7n6J3
27231d21R9L6n0m4M2l2l1lQ2QQO1k4K2K2q4q4K1K1n0n1N1N1QQk2k1K1K2l4l4l4l4ononQ5Q5
27224c22j5j4l0k9J4J4k1k0k0k0N2N2m8m8L0K9m2m1N7N7j4j4MMNMk7k7p6J1K2K2K7K7mnnn
27217d16%%%%l2l2J1J1J4J4N1N1j1r7k5O0P1P1n3n2j3j2j3j2L7L6l4l5J8J8N6N5M6m1l5l6
27210c29lllllln6K9N8k7j7j7m7m6K5K5k5k6M6M6OPO0k5m8L8P3o9q7N6K0o6L8J24n9n9O7O6
27202b37r1r1J05J06N3l2l3l3q2q1K3K3O6O6k2k1L2n4j8O7nr0m0M7kq8j1j1K7K6l1l1J2J2
27196d39nmO7O8o1o0M5M4n2L3L4n3RJ0l9l9j1j0nnK4J10M7r6p7RQ0Q1n8n9O6O5N6k9j39NR9
27189b89J4q6q6l3l3L9L9l0l0M1M1P4P3q3q4K0K1k2k2N5N4j6j7k0k0M6M6j5j00l8J05O8j7
27183c05kq9r8M5P9qKJmmJ4J4J4J4PPn6n6l7J05J10l2p9PN0N1OOj22j23P0P0kkl9l9MLO9P0
27175b79l1l1j2j1L2L1l7l8ONj2j2j1j2N1N1m9m9j1j0L2L2N1N1k0k0p3p2K2K3J03J8l5l4m
27168c55mn8K9L3n3JJj00j00J14J15J4J4J4J4J9J9n3n3L6L6ppl1l2J1J1m2m2K9L0l2l2rP7
27161c93J9J9K4K4n1n1K6K6j5P1P6rp5J1l8l7j8O7J3J4qr4n0L5K1K1j7j6l8l8NNJ06J07n0
27155c08L5J02m0p8p9m8L7P9o4j00M4P4j2m2m2mmK9L0j4j3J7J6k7k6N1N1m9m8%J%Jk6k5M6
27148d36M6k3k2K1K0n8n8P1P0k3k3J9K0k4k4j9j9j6P0k1k1M0M1qqP7qn7K9N3l3n1n0J5J5J6
27141c79J5M5M6M6M5m6m7n8K8L5n1l6l5q9mM8M8onj1j1M4m2q3O0R6m7m3R9N1l4l1N5Q0on2
27134b75n3n7n6M3M3l5l6QPJ7J6k6k7M2M3M2M2j1j0p7p7OR2M9l7n8n8QRN8N8p0p1K3K3m3m3
27127d91O7J52K8j16JJpqOPO0k6q6JJ8J8K9L0L0K9k9l0k4k5l0N5PPm1m1n2L4P6j1k8k9L7L7
27120c44L7L6q3q2poJQ6Q7%q7q8k2k2poN9N9M0m6KKJ3J3O6j9l1N6r8r8P4P4k6k6j0j0O1O2
27112b90q4q3l7M9Q9MJ4J4j9j9L4n1l2N3J1p6n3L3K1K2K4K4m8m8O8O7l7l8N4l1l7M9Q4km8
27106c19L8Q9n4j58j5J10l4o3K2K1K1K7K7m9m9k5O0N0M9j6j02o2Q1Q1o2r8j3N9N9k1k2K1K2
27099c25QRk8k9k5O0l0l0K3K3k0k0j3j3K9L0k5k5k5k4O2O2j48o3J23L7l7l8L7L6L7L7JKM5
27093b57M5K0K0L1n4j23l7L8L9m3m2%Jo4o4PQM1M2P8P9L1n6p8p8L1L2j22l6J30M5q1q2k9N7
27086d71N7k8J9K0J4J5n1n1M9N0L4L4o6o6L2L3l9l9J5J6J5J6p2p3Q6Q5O8O8o0j47j9J24M3
27080b89m3K4K5p8QK2o5n9K6M9M9O0k6p1p0K4K4KKN5l0n3L2K2K2n2n2k9N7M7M8J1J0J2J2l0
27073c04l1l4l4RQJ5J4J4J4%%J%l8l7k3O3R4m9n4L2j1j0nnK2K1k1k2QRl5l5N4N3j8j03j8J25
27065c31N4q9p8QN1N1o2o2l8M7N5N5j1j2nom4m3J0R6N4l3mmn2n2L9L9N0l5p3J4L1L1rj0j0
27058c78j0OOOPL3L3o7o7lllkL2L2j1j1lmJ4J01Kq4k1k1m5R8O0q3j15l0P1P0M3M3k9k9mnn3
27051d24L3L3L4n6n6qP8j4j4OOl7l6onRR5P4o9o9P4Q9Kr0m8M9R1K3o3kQ4k1j07lmrrK4K4K1
27043c01K2%m2j04L9N0l6K1K1o4o4QPK8K8K6K5l4p7j4J29N0r3n7K8N5l2m4m3k6N9K0o7O2J04
27036c16jm4J6J6m0M5M1m5j5K8q3q2M8R0L7m8k5J9m1q4K0J07L1j2Nl8q9lM1m6l5QK1K2M3M2
27029c67M3M3j8j8j8j8PPl6l7M0M0o3o3Q4M1n7K8Mm0L3L3k0k0K3K3k3k2K0K0l4l5l4l4L1L1
27022d06l6l5PR2N0l6mmM4m2m4M1L6n0NNn4L1J02J6jkLKr7r7P6P7m7m7J2R8L2n4q2LR8J2N
27015b91N%%ooo0K6O2k4m2m2J2J2n9n9M3M4M3M4m4m3%%j2j2k3O3P1j4q7%R3Ql3l4k2O3R6m7
27007b75p2p1j3J31M2j00m9m9j4P2J05l9poK2K2O0k6k1k1J4J3J4J4j9j9j8j9n6n7M4M3L8L9
27001b78l4l3LKN6k9q8kP3P3rj0n2n3k5k6p4J2K8K7K8K8L6m9j21l5Q5Q4j0j0poPp8k6J17J06
26994b90r4o0K7l4l5R9R9j0r6QPLKm3m3N3l2n3L3M5M6R3Pr8j2J31M4p8p8j02M1J17k5p8PK1
26987c78K1L7L7M2m3m1m1j2j2O7p6j17Q4J21k3%jmmN0l7l5N0N1l5k9N7MLj9k0K3K3K1K2n1
26980b65n0nmn9K8N4l1j5j6q6%P7rq7%J7J7P8P8j08j08NNl8l8mnJ24J24k7k8K7o0l2N3ooN4
26973c46l2k6k6K3K3P1j5j2j2j7j8J0Rl9M7K0J9K5K5l9l9kkR0Np2J3m3j30k4O2N8N8o6o5P2
26966c95P2JJq6q5M3M4NNP1P1k0j05j05k0M2M1pP9N7k8j8j7jjR6J0j22l7RJ0M2M2l0l0m6m5
26959d57K5K6J7J7J1J2N2l4J4J5j8j7q9q9K5K6j7j7j%NOj0P6L4n3L5L4p1p2L2L2O9O9K7n9
26952c45L3L2ppj01M3R5j06o4P8k5k6J07J06pr4l5l4r3P8P3j3J1J0l7l8K4K4K3K4n0n0qpk7
26945d13k6J6J7k1k2N1N0k1k2K1K2Q5Q6p7p7L7m9j69LN7N6L0K9J4R9N2j19p6Rm9m9N3N4N4
26939b95N3k5k5k5k5qqqqJ3J4J3J4p6p6p6p6J23J22j1j2K1o5n3J19N2j20J1R7J1J1J7J7k6
26932c10k7k6k6l6l6OPK8K9K8K8M1M1l0l1m2m2JJp7p7N2N1O1O1J8J7n9o0J2J2Q2Q2j9j8p1
26925c29p2K9K9j3j2j2j3klLLo7J9J28j5k6O0j6j01k6N8N4l2k5k4o4o4QJ52J3p2P5j0j20K3
26919d64M9M9J5J5k6k7k7k7L8L9L8L9J%JJm3m3m3m3M6M5k6k6O1O0J8J8n7n6J5J5k8k8J5J6
26912c70O4O5o4o5j8j9j8j9M0L9l2l2kklkJ2J3J2J3K3K4k0j9J8J9k4k4m1m0L1L1k0k0K2K3
26905d05J4J3J4J4l8l7l7l8K0K0k4k3N2N2Rp7m7R6K0o5J3R8M5M5l8l7NOk5k4k5k4J8J7k5k6
26898d44K2K1k2k2L5L4L5L4o5o6k3k2O2O2o7o6N2N1RRj4j4j4j5K1K0K0K1L9L9r0q9J0J0J1
26891d16J0J5J6J6J5L7L7l5l5k3k3K0K0M7M7k4k4ononp6p6N3N3kjkjJ2J2J3J2j0rj0j0L9L9
26884b86l2l3k2k3K1K0N4N4m6m6J5J6J5J5m6m7mlQRRQNNl8l8M7M7MMm7m8K4K4j6j6j6j6P6
26876c43P7n2n2q5q5J30J29n1n1K0K0l7l7J0R5K6o0L6L6m9n0jjj13k8N3N2J8J8J8J8J1J0l2
26870c50l3o4o5M1M1k2O5O9j6o8J7J2J3m7M0rqonnnJ5J5n0n1jQ5Q0P9l4l4l4l4J5J5n6n7L9
26863d13L9l2l2k5k6J8J8l9m0O2O1M3M3k9k8L2L2m0l9l1l1J2J3K3K3k0k0OPPPk3k3k3k3J8
26856d73J9j07k2J04J8%%J3J3N5N6r5r4J2J1k1O5J39o2n5Q8P6o7l6l6m5m5N0N1o9J6O9P0k0
26849c22k0o8J7M1M1PPq9mM9l6j34QR9R8QQk6k6K3o3n3n3j6j6O6O5j0r5k5O1PPM0M0l1l2M9
26842c78M9k2k3LKKLp0p0J15J16j8j9o1o1R1R1j4j4L8m9m8L7K6K5J4p3r1nj6j6K3K2l1N5J2
26835c55p4k6O0M4M4kq8pqj3j2O3O3qqm7m6mmJ5J4J4J4j4j5L9m6m5M1N4N3L0n6j65k1J31M5
26828c40p5J1qqklL4L4rqj7j7K6K6J0J0j15k9M8l8L9J25m8m9l4l4m7R6O5k2L6L7m1m0L8L8
26821c11L8L8p9p9M9N0o9o8L2L1R4R5p2j58K0K0n7n6Q9Q9l4l5l4N2N2l5pppqj16l1K1K1N9
26814d13N8m1m1K5K6K6K6M1M2M6l9k8k8J0Ro3o2L7L7j9j9j4j4j20l5J00J3J0R5K3o2m6M0M0
26808c40m7l1N5N0l7m0m0k2O4j5j5L3L4K3K4Nq0j2P4K1K0r3r3n0R3N8k8m2m2N7N7N7N8o7o6
26801c77k3k4k0k1L3n3l5N1klK0K1N8N8j3r9o1K4N7k9j04L9J29M3%%J1J2J2J1K0K0J17L1j60
26794b57p4JKl5l5m5M1M3m3K9J15J6o9o4K1K8K8l9l8j8j8M8M7O4k3j03j03K9K9K9K9K8K9k4
26788c32k4Q8n5j56j2L1L1l6l7P7j0n0R2P3p0k9N7j8j9L0L0rrj0rJ8J8m8m8m1M6M0M1J0Rr0
26781d21r0oopoL5L4L5L4Q2Q1Oq0j11k5J07J07j10j10J30M3p7Pm5m6M4M5KJk1k2K1K2j05j05
26774e57K8J13M5m0m5M2P2p1p1P2J20L5qqm0l9LMq2q1P6P6k9l0M2M2K6K5J2p5m7R6N9k7k4
26768b86k3K0K0l8M9Q5n7j19l4RRn9n9m1M4Q3lm0J04O3q0l9M7L3L3qr3n9K7J6J7j9j9K4K3
26761c70L1L2j2j2k3k3M8M9l8l7L4L5j02j02K6K7O6O6q8jR1Oj17l2Q3Q3l7M9j0r6%JK5K6m6
26754c68j32oJ36Qj35j2P4J7J7K8K8Q2mj09k4Q4o0q9N3Q4jp0p0N4N3M6M6n5n5L1L0L0L1m4
26748c02m3M8l8n6n6j9j8LLQQqP8L0K9K1K2k2k2pqn6L1PQN6N6j5j4j5j4k1k0k1k0m4m3QR4
26740c72lko4o3kQ4j2j2P3j2j7O9M2m3l3l2K7K8j6j5L7L8o3o3NNm3M3OOQ3Q3j2j2n5n5K8K7
26733c17m4m4M9N0L2n4m8L8j5j6O1O0j20j20lQ3M5m1o7J9O4k0r3N1J22k1r1oL7L8JKJKJ2J2
26726c41J3J2j1j1j11j11P1P0jjJ2J3J2J3%%J5p1J0J53Q0j20n0n0K9K9nj48l2J68K4j20P4
26720c85P4l0k9J9o6j0j0n8n8O9P0Q0nn5L2K0K1K6K6m6m6j1j2j02j7L2L2nnJ2J2J2J2jjM1
26713c62M2K9K8l7l8l1N5m0j26k4O2N7k9l7l7J%Q0P9k6k6L2n4noK9K9j4j3j0rL4L3m1m0k3
26706d38O2M5m0N5N6KKPp8k4k4k9k9K5K5j8j8N4N5J1p4l5J08K7n9j2j3j8j9m8m8N1J38O8p5
26699c08l8M8n8n7M7M8q0q0K0K0k6k6J7J6P1P0k9l0J0J0l2l3N5N4p3p4M0M1lkJ9K0K0K0m5
26692c48m5N5N5L1L2p0o9n5n5j6J26J27j6k6k7n3n3J9J9n9n9M1M1J7J7m0M6P0p3j16K7J41
26686c16N6j6j6onnnj2j2j1j2k3k2K0K1%%M2M3j1j1j0j1k3k2k2k3l4l5L6L7N7N8j4j4rrll
26679c45m3M3M3m3n9n9J1R6Q4jRRk0k0k1k0j6j6N5N5m5m6m6m5j0ro3K2M0m6N4J40J0p6j6j7
26672d11l2N3N3l3l7l7L5L4n9K6J10l2o4P8l4j19M1M1l5l6J7J6jq7j5P2J7J8rrRR5K2o4j1
26665c88j0N7N7o7o6KQ7N0l6n7L0K4o2k2k1l8M8J24L8o5o6J5J5k8k8j8j8L1L0j0P6J0p6k4
26659d06O1QQNNl2l2k9N7K3o3q4N9R3PJ5J4q7jP1j5L8L9o7o8R0n3p9PM0M1R9m4j36m9k8N9
26652d34J09l5j40O1R6m7j3P3J0J1k0j06o7P7M9M8m2m2j5j4K9K8RRRRJ0J0RJ0p2p3Q0P9j0
26645c05r6l4J10Q6%m2m3n4n4J8J7K4K3K4K3m7m8N2N3k2k2k2k2PPQPK7K6m4m5J3J2l0l0L6
26638c87L6L5L6qqqqononk8k8J5J5J8J8n4n4N2N1RRn0m9ppK4K3J5J5J17k6j02M0K8n8M2M2
26631b64PQo3o4m6m7n4J18R3p9o8J04k0k1N0l7j26M5J45k6n1L6L0n6K1J06j9j9n8n8M2M3J8
26624c10J8J8J8J2J3j45j45N6N6m3m4O6O7nnL5L5qpl3l2l2l3QQN0N1l6l6O4O4j4j5n7n8M6
26617c73M7LLPPl6l6JJJ7o8m4J28Q5q7p9PM8M7opn0m9J7J7J8J7k7k8k7k7L5L6R6R7M4j27l6
26610c29N0m2m3l7l8J9J8J8J8N3N3p6p5j5j5K6J12O6j07mnp0p0L6L6n6K9Q2Q1q7q7J3J2L5
26604c99L4L4L4llm7m6j7j8j7j8L8L8l3l3J7J7J8J7j5j6KQ8J1p6K5J11lq9O5O5m5m4m4m4R
26597c87QRQnoooK9K9Q2lj45o0K1K1l1N5OPL4L5l7l7k0k0K3K3M2M3n8j43rJ34j%J3p3o3o2
26589e50J6J02O0k7N1N1k1k0p3J4Q5jl8l8K8K8n4n4onK1J07j8j8Q2mj04j8N4N3P3o9q5%L9
26583c39L8K0o5p1J6K2o4j5P1M1M1M7M7l5l6QPk1k2k1k2k2k3K0K1JKM4M5j02j01n3R0M1M0
26576c50N0N0q9q9O3O3p4j61m1J03J38N2M1j01j19K3OOJ8J8J9J8l1l0l0l1M9M9R2R2k7k6k7
26570b76k7l5l5L7L6n0m9K1K2n7n7M3M4O9P0kkj4j3n2n1l9M7Q4n8o9J7LLl6l7L4L5j1j1O1
26563c55O0M1M1M1M0j38j38P7rp4O8O9p4o1K4O7O7ooooj01j02jkQ9Q8j2j2R4R4j21j21K0J9
26556c46p2J4J6J5L2n4r6j1k1k2M7M6M7M7PPKKO9j7n9K6j3j3ppk5k4P6P5p3p3Q4Q4l5l5m5
26549c52M0J8o8o3K4Q8Q9Jj43j21P8Q9n4q3N9R0Mopj2j2o8o8L2L2n1n0J43%j44N7J16k7K4
26542c45K5q0p9O9J55l1j17L2L3m5m4ooM7l8n7K9R5RP0P0p0o9J6o8j6j5l7M8R6J1J0R5rr6
26536c18o8o8k5k5pP8J16k7n3L3L3n3l9J03R8m5m1m0m4m5k0O5K7n8l3N2jjM5M5k7k7l4l5L7
26529d02L7O3O3o6o5KKl5l5l7M8J01J00n6n6l8M7M7l9l9M6J9o6k4O1Mq2l9M7O1k5o8J8R9J3
26522b94l4l4j6j6L6J22m2m3J1J1p1J4RJ0L2L2j1j0N0N0j07j07k5k5K2J08nr1J4J01o0o1J7
26516d13J7QRQRO0O0N0r4j15K8N9k8%%ooK4K4K4K4PPO1k5o3K3K3o2m4M2j1j1N0N0m9n0j9j9
26508c48k0j9L0L0J2p3%Q6P0P0l4j20K9K9l3l4RJ0L2L1l9m0j8j9j8j8k3k2nQ1P3j4k5k6n9
26502d15K6R8J2k6k6J2J1j8j9Q1Q2q9r0J1J1N7N7J5J4lmm7m6l6l6L5L6Q8Q9o9o9J5J5k8k8
26495b84m9m9N1N0KKN5l0j04j7ONJ7J02J02J7o9o9k5k6l8M9L8L7rr4q9N3Q0oN1N1m1m2KKq
26488b77pL0L0N8k8J5J5k7j13PPk3k4P7P7n8n7j1P5Q6jj00j5O4k1o0K7j7j7L1L1K6K6L1n5
26481a98l0l0KKM4m2m2M4%%l8l7PPm1M5M2M2NNj7j6p0J5P0j6k9k8l4N2J4p2l3N3M8l8KKlm
26474c17J8J8J7J8l6l6J1R7L8m8l7l7L6L7o4o4K2K2QR4L8j05k4O2q1q1N4N3K1K0L1n4n7K9
26467b97O4p8j14K9J01m3m4R9RRO6O5n7n8j42n7N8N7j7O8K6o0N9N9p0p0j8O7P2j3l7M8j9j05
26461c43n5Q8KKK3K3k0k1L7L6l0l0q3LJ66Q0j26l9N5l1l0l0L6L6q3q4K2K2m3M3R1Ol0N5N0
26454b02l5rqj4j4m3m3K8K9k2k2k2k2K2K1k1k1O0N9J7J6l6l7l6l6Q2Q1k3k4Pq0p9PL8L9K6
26447c17o0qP9m7m6L0L0j3j3O8O7j13j13J4J00L4n3p1J4m0m0K7K6K7K6J0J1N8k7ppj3j3L1
26440c49L0l6l6k3O2N7N7l7l7l6l7K3K2j4j5q3MJ08K3m0M5qql5l5O5O5k1k1k1k1k1k1K1K2
26434c51OPm8L9O8j7j1P4qqm6m6l6l7l7l7N3N2k0j9N9N9m1m1j0j0j0j0N4N3j8j8M3M3j14j13
26427d96P1P2K4K4M4m2o6o5K3K4k0k0L1L1K5K6M4m1m2M4lmR2n2j40LO6O5K0o5j8j7KLKKJ9
26420c34J9k5k4L7L6Q5jr9j00N3N3onm9m8M7M8K9n7l4N0R2R2K6o0j07j06m1M4O8O8n0m9m4
26413c92m4L6J21Kj42LQ8j2j1kkn6L0K6o1L6L6m4m5K7K7MMMML9L9qr3o8J9L1L1Q1nk8k8qp
26406c68j9O8O1k5K9K9q8q9j1j2L1J16J6o9L2L2k1k2J2p5p9OJ2p4O1J46l2l2J6J7JJm2m2l
26399d17kM0M0LKl5l6m8L7j1j1KKl5l6mQ0Q1np5p5K0K0N2N3J0J0k8k7p1p0M8M8M0L9kj44n4
26392e59J47j1r6R8R9o4K3l2l1J35M9j13k8M9l6l7M9P1j6L4L3k7j13m1M5L7L7jjq3q4M0M0
26386c87L4n3n7K8O7k0qrl5l6j7O8N3l2k6N9k4k4Q1Q1n8n9J3J3m8m7nnL5L5qqm4m3k1O6M2
26378c99M2MMl0l1l0l1P6P5K7K8K5o1j2j2l1l1M1J26j1j54r0J10J00m3mQ2mr1n1L5J01m2p6
26372c58Rj2j3ppj2j1K6K6N4l1J7J7n9n9J7J8l7M9M8l7J1J0J0J0j22l6J30j3j15k9M2M2k7
26365d49k7P2P3m6m5M9M9%q6j18K5M5M5J2J1OOOOPOj1r6m8L8K2K2J08K2q1NO8K4j5K7L5rn3
26358b95n3m5m5N5N5l1l1j7j02j5J29R0n4m1J02R8m5j46o0R8J1j47lJ28j4j51pQ0nL5L6m1
26352d31m2j7j7Q3Q3klklo2o2k3J20N1r2o4k2j8O8J17L0m7npn1K5O8l1l0M0M1lkj%m4m3kj
26345d01P0P0n9n9O8O7k1o5k2O4N5l0m4j%%LLl2l3l2l2L8L7L7L8k6k5M7M6n7n6qqj8O7K8n8
26337c49j4K8%jqr%%j38NJ62K0m4m3n3n2N0M9PPl6l5QPQ8Q8k2j07J7J6l2l2P6P5n3n3P2P1
26330b35K1o6o3o2MLj7j7j7j6N1N2m3m3%Q5K4o3o2Q0Q1o2o9J8L1L2N4N4NOl1j17p7O5K5K5
26323c44Q7Kj00j5k5k5M0M0L9M0l0l0o3o4p0P3P8o4MR0j5j5j9j05l7J05j1j1kkO1O2j1j0k2
26316c69k3nQ1Qp8p3J3L1L1Q4jk0k1o9o9N6N6O2k4j6j5k7k6Q1nj05j9K5K5L0L1rqL5L4m4m4
26309c87kjk7k6M5M5m0l9L2L2N0N0Lq2p1J4N8k9m5M0j3j3N4N4J2J1m9m8n4L2K5K6l5l5K7J13
26302b73j7j01j4j3j8j9N0N1n0n0J15J15p1p1nnnnM5M5M0L9J2p4k6k5m8m7jQ6L5n1k8k7n0
26296d61J50J55m4r3po3o3k3O3N7N7l5l5QQOOq5JQ7Q6qqn6n5J6J6k1k1L3n3q3LK1K0O1O1J4
26288b85p1j04j9K8K7j7j8Q2Q2j7j7j7j7n1n2r4M9Q0plQ3J7o9j6j5m3m3K8K9J6J6J6J6J6J6
26282c74N3N4j6j02J7J8j4j4j4j4RQP5P4n8j44k4k4J4J4RRQ1mm8L8M1M1L6j07p3P0P1j4OO
26275c00r1nK1K1Rp8L8J23m0j25k5k5j2P3O6j9lmq3LJ31M6n1n1j3j4M3M3k8k9J2J2J1J2L3
26268b99L3j0j1r0r1R6R5n6n5n6n5K3K4K4K4M8M8M8M9o9o8k5k5J7J7k6k6OOM9M9o8o7LMoo
26261d46O6O5noooO6O6j5j00l4l4l9m0P8P8lq8J8J7l0l1K2K3K2K2NNq7%mmJJJ5J5n7n7N9N8
26253c90m7m7R6Rr1nN3N2O8j7o7J8QQJ5J4l9M6O5k1j9k0K0j24q1O2m6m5R7R8p1J5Q7JK0K1
26246b57j11k4L0n5n1L6j7j8O0O0p1p1N8N8j8j9o6J9P5P6L8L8o8o9MLO9O9n9o0N3N2j05j05
26240d46J00J01%q5l8J05K8j15J8J7o3o3M2M1jjJ3J4J4J4o4o5L6L5J4J5jq6o2Q1M4m2j7j6
26233d33M9N0L5L5l7l7q3q3J7J6J26J26l2l2j2j2j2j2nnnnk5k5J8J8m0m1L0L1N1N2k1k0RQ
26227c06RQopL6L7l1l0LMN2r0j01j5K6K6L2L2l1l2l2l1J0J0J0J0J0J0J0J0j2j1j1j1MMo8o7
26219e39N5N6M6M7R6m6j43n7L8L9M4M4k4k4k4k4l3l2R6R7J7J8n4n3J8J8J8J8m7m7mmO0O0j2
26213b82j1k5k5J7J8j6j7j7j7O0N9k1j07m5m4N0N1j6j6K8K7l6l6Q9Lj11k5J35J36q3q2j1j1
26206c81K1K1k2k1noL8L8j4j4n7n7Q0Q1p6p7P1P0K7K7m6m7K5K5o8o8L2L3mmp1p0j3P3O8O7
26199c24K5K5p0p0l6M9N4l2j3P2n2n3llklJ9J9Q5Q5j2r9r8j2K1K0K6K7r6r5R0R0M1M1j1r7
26192c92K5K5n2n2L1L1o6K1K9n6l7l7p9O4J03J8j0rk0O6K5K6J3p3m9L6K6K6k5k6M7M6M9M8
26186b28NNk5k6o8o9j0j0j1j0M3M3nnM5m1PPp3p3Q4Q4o9o9j7O9R9R8j10j11M6M6M0M0j4j00
26179c83j43n8J05J04Op9JQ8rj0qqo2K4R5J0l8l7ONOOJKM5M4j4j5rrq3LQ0pq6jM6M5ppppJ
26171c64Jr5j0J35M8j12k6J18k4o4K2M9l6k6k5j5j4j4j4P0P0P6j0q0p9j3j3M3M2K5o1m0M6
26165c90kq8O3O2RQN8k8n1n1K3K4P2j5p4p5l4N2O5k1k0O5K0o5o6K1J8o7j9O7O1O1M2m3RQq8
26157c89lJ4J3k4k3L9L9l3l2n1n1llk4O3J4J4O9P0n9n9J9J9k9N7J8J9K3K4j5j6j5j6j5j6j5
26151c77j5llllm6m6K6K6M2M3%jL9L9rj0j3r9k8N8J9K0K5K4m7m8K3K4M3M4K0o6m0m1m6m5o
26143d80oJ23J23p3p4K6K6o5o5KJQ0ojjK9K9j4j4jjjjj0j0j0j0L5L4o5o6JKN0M9r0lQ3n9q5
26136e18J16Q0o3n8K7K4o2oQ0K7K6J5J6k8k8M6M5M6M5j13j14M3M4l9l9l8l9rrR1R1k6k6k6
26129c79k6j8j8j9j8O3O2K0J9L6L6l6l5k9k8J4J5J11J12m6M0j6j59j54j1L4L4j%L5L4l7l7
26123d02k0k1K3K2j9j9K3K3K5K4K5K4p7p8N1N2l2l2l2l2P4P3P4P3k1k1j22j21L6L6L5L6J4
26116c06J4k9k9L3L3o1o1l9M7M7l8J1J2OOn0n0ppK0K0K0K0l3l2L9L9mmM4m1l2l1J%Q1ok8k9
26109d24K4K5j9j8m2m1N8N8M6M5K7n8o0K5O7O7o9j55k6O0L2L3N1r1l7M8qrj0rL3L3l0l1M1
26102c64M1l2l2O2O3M3m2o5o5K6K7K7K6nnm7m8ooonL0L0L1L0r3r3P0P0o0K6R8J1m0m0n0L5
26095c58KKl6l6J5J4l9M7O3k2k2O3kq9m0M6J0J1k2k1m4M1M2m4j%O5O5m1m1L6L6j19l3P2j3
26088c93o8J7L1L0N3l3J5J5p4p4K6K6K5K5K5K5j6j5k6O0L9m6q5KK6K5L1L1j0j1n3n4M1M0o
26082c56r2K4J10Mq1J0Rm9L6N4l3k7N9qpL5L5o3j49%J42J4p2j5j5L6L5L6L5p5p6N7J43o8j53
26075d65NOoP9Q5jm7L9Lj41j01M1N2N2O1O2nnp2J3J8o7j1P6K1K2m8m8m9m8N2N1N1N1k6k7k1
26068c48k1p0J7R3Pp9PJq5M3M2L7L7n2n3J9J9l1l1M0M0K1K1Rp7r0Q2K8n8J4J4QRO2O2o6o6
26061c95pqL6L6JJKJNNo6o7j0j1j1j0M8M8ONK6K5K6K6m8m7nnK9K9l0N5M0j32pP9k1k2R2q0
26053c61q5Q7K2K3J0Rl3l3rrj0rL1L1j2j2O4O3l6l6J0J1o1o1J%J%rj0L3L3l1l2M1M0RJ0J0
26046c10RKJm1m1l2l2J1J1K6K6K6K6K1K0n1n1K4K4J8J9K7n9k2O5p5j61K5J11J9o7o2K4M3M3
26039c83j7j8l2N3M9M8j4j4rrk1O5O5k1n3n3M2M2m9m9ookkMMn7K9J01J5OOnnk2j08o6K1J0
26031d61J1Q7Q8k2k2M9N0l5l6QPk6k5k6k6k6k5P4P4k5k5p3J3P5P5m8m8l7l8l8l7O3O3J6J5
26025c31rr5n2L4KLJ3J4j0P6J0p6k0O7l1l0M7M6N2l4M0M0L5L4p5p5qrkq7m5M1QQJ3J4K6K7
26017c39L7m8o5K1J0J0NON9k7r0nO6j9o1K5L7L7J04J7l4l4k1k1k1k1qqn2n1L9L9rrJ22L6m4
26010c17M2P8o6p1J5k1k1L3L3n1L5L6n1mnj01j5P0O9MLm9m9Q0Q0m4m4%jRQn7n8l8M8O6O6m
26003b92r0n6Q8K7n8kjK4K3m8m8N9N8J0J0J0p5l3N3j7j7j1j1NN%%R2Np5p5M9M8k3k2k2k2k2
25996d54k2l6l6L9J25P1j6l3l3J5J5N9N8J4J3k9k9n4n5L7L7R5m9j20K2J7J7j8j7J5J5K0o6
25989c83M3M3o2o3K4K3j4j5j7O8K5o0K8K9p6p7k2k2M4M5pr2k1O4K2K2K7K8k8k7K6n9j1P4K1
25983d00K1J6J6P0j6q9lM4M3k6k5k0k0l0N7O1k4q6jP4P4o8o9LLj1j2j1j1K1K1K1K2j7j6L7
25976c51m8k5O0N6l1m7m6J9K0j7j8Q3lj08L5P2p1l5l5k5O0P6rM5M5o7o6J3J00K2K2m5m4m2
25969d05m1KJJ9K0J9J9K0K1K0K0K1K0n0n1j1j1j1j1rrrj0nmQ9R0l8j23l3J10O7j9mnm0m1L1
25962c51L1NNM2M3jq6j30m3lkM6M6NOONm2m2K9K9J6J6N4N3Nq2M4M3j34m8N1l4qrj4j4L2L2
25955c99L1L2j6j5j1j0j2P3L1n5l8l9n5L1R2Oo9o9N1N0QPK2K1jq7K7K7m9n0m9m8J08J09j3
25948c59j4qqPR2R2Oq1q1o4K3k2k1K1K2j5j01m9J52J89j2j49o3K8K9o3K2J06K1n0n0n2L4L9
25941c79m6pQ0j7j8N4N3J0J1l6l5l5l5L7L6ook1k1K2K2L5L5l6l7l4l3L8L7j7j7j8j7L7L7j1
25935c38j1qr4k3O3pqN2l4OR1l3l3L6L6q8lN8k7l1N4R5m8q5q6RR4K3o3M7M7jjJKJKn2n2J9
25927c90K0J2J3PPK5o0n8Q5K8j16l1N5M5M6m9m9rrj9O6L7n0MLj7j7j7j7L2L3L3L3j9j9j9j9
25920d00j4j4N8N8K3K2Rp8j10L2O7k0oopom8L9j0j0rrL5L4L5L5j1r7MR0l5l5N5N5p3p4rj0
25912d40j0rK8K7j5j5K0J9J9K0K1K1K1K1p4p4llm1m1Q7Q7KJj3r9l4J09P2j4n2n3J3J4OOPO
25905c63M4M4nmqr4K6K6k4k4k3k4o5o5J0R7M2m4J0J0M2M3k4k4l8M8N3l2pP8j8j8l2l2q1OL1
25898d39L1%jl8M8R2No6o6RR5k9k9M3M3or2r2oN4N4l6l5M6J32j7j6K3K4m8m8opm4m5m9L6O0
25891d20N9J%OOl6N0M9l6l0k9l0l0k8N8J01J5j3j4j9j9m8m7MQ9k0k0L3n2j6j6k1k1P7P7n1
25884c91n2nnO6O6m8m9P1j5j7j6k2k1P4P4p8p8o1K4P3j3k0O6or1K4J10O1k4p4p5n9Q3J00J01
25877b27k8j14j9j9k4k5L2L2L1L2N3N3n0j36n3L4l1N5R8J2l4l5J7J6k6j12o4Q0J13K7kkn1
25871c67n0K6K5K6K5qqn1n1J7J6N9N9n3n3j0rn3n3J9J9K6K6j7j7j0rj0j0K0K0K0J9M9M8q0
25864d00q0N1N2j36n0J27m5q2Q9Q3Q3opm3m4jjOOl7l7l7l7O3O4O2O2l8l7J5J5J4J5p7p8J08
25857c58J08r3r3L6L6K2K3k1k0k3k3K0K0k9k9k8k9L9L8L9L8rrrro1o0O9O9j9j8j8j9K3K3K2
25850c52K3p7p7J09J09l4l4l4l4K5K6j8j7%%%JN8N8m2m2J1J1q4q4m4M3O6O5m0l9L1L2N3N2
25844b79m7m8j4j3j43JJ20L5o3K4M2m3m3M2Q5jm3M2J04J8n7n7k5k6J8J8j5j4j4j5ooopM6M6
25837c44k6j12p6O7K4K3K2K1J5J6K9n8j9O6O0k5j4j4llqrJ42N6j06k1K2o3n8K8j8j8L0L1j8
25830c61j9K0J9L3n3r1N3Q4kj6j6LLN6k9l2N4%%j5j6j5j5j06j06Q1Q0%J%JNNNNqqL5L4j0j0
25822c51j0j0lmL9L9L2L2m0m0j4j3j4j4O2O2J6p0p3J3KKJ2J2l1l0k8k7M4M4m8m8MR0L4L5l2
25815c26l2J0J1r0r0N6N6j6j5K2K1J7J7j4j00k8N8L1L1L7L6j7j7o0o0K0K0l8M9J11l2p0P4
25809c28mmN8k7o4K1J0J1RQq4N9P5j25q4N9P6P5J28j5j13k7j3j3n5n5l2N4lmN6l0l6N1N0l6
25802c52mQ2j9j04m6M0j3j4jjjjN3N4p5J1R7m5o0o0rrO3O3j4j4K9K9L6L7o4o3m4m4K6J11R3
25795b33p9O6O5q4q4j3j3n1n0M9M9k6k6M5M5ook7k8K3K3k0k0O3O3o5o6J3J3l0l0j9k0K3K4
25788d32PPl6l5L6L6ppnoO7O6p2p2k9l0P5P4n4n4ppO5O5OOONk1k1k2k1J7J7J7J7j2j2Q8Q7
25780a98r8r7k7k6O2O3O3O3r5r5n3n2R7R7lln0n0k9k9j7j8K5K6M5M5k6k6K1K0N2N3M1j31j31
25774d81M1R4R4k4k5J6J5pok2k1j%n8n9j0j0%Q6R7p5m7L8J2p4k1O5L2L3l0k9k9k9J2J2J3J2
25767c86K3K3K3K3k4k5k4k4JJk1k0N4N4j8j8j6j6K7K6m5m6K6K6M5M5o1o1L3n3j01P0J9J8K9
25760c93L0m1m1KKO3O2j0rk4k4M7M8n0n0j3r8q3Q9lkJ18n4j01P0J13K9m2m2q3q4P4P3QQQQ
25753c95J9K0k4k3K5K6m6m5O1O2l9l9J5J5N8N8nnm8m7k9k9M2M3o1o1L4L3%q6O3O2K2K3n5n4
25746d10K7n8r6M8J39N3J1J1m8m9nnOPOPn9n9R8R9o2o1J0R5Q4n9r3pJ0J1k2k2m2M4L3L3Lq3
25739d05m6M0R2Nr4rO9j7ooj7j7k6k6R4m9r4J07M3j57rP7qrL9M0OOOOK8K7K8K7J9K0q1q1L1
25731c47L2j1j2jkn6L0K0o6j3j2j5j4K9K9K6K7K7K7n7n7J5J5K1K2l2N4Op9J6J7l9m0n0L6J35
25724c19M9k6k6m2m3m3m3J32J33n9n9l7j22o4J37O1k6ppK0K0l3N3P1j4l2l2qqqpj0j0j0j0
25718d29PPPPN2N2p7p7k1k1K6J12N2l3Nq0j59j5J32M7KJKq5pqL1J15R4m9n4L1MMl4l4NNNM
25710c74J8J7n4n4llllN1N1k1k0PPPOK4K4k2j08l4N3R0Mk4k4J3J3L3L2M7l9p7O7O3j38j12
25703d86Q8%JJ2p4j1J31K0o7rrN8N7j3j4M4M3n7n6l0l0k4k4j2P4P9oo8J9N6l0NOp2p2Q5Q5
25696c01m1M5K7n9%jj04j9Q1nppm9n0m8L7L3L2K4K5j9j9N5N4J2J2p1p2J%n2n1mlM6J32J2j31
25688d85kQ3K1K1M6l9m5M1L7m9m4M2N6N5j5j6k7j12j6j5j6O9P0j6JJj8O7J33j0j35m9R1MJ6
25682b55J5p0p0N9N8k5k5o9o8P8P7m5m6n8K8P2p1q1J19Q3o0l8M8rrnnp6p7NNM7M8K8K8j5j5
25675c94m2m1K9L0m4m5K8K7K2K3J7J8%q5k2J20%q6M3M3qqL0K9J27M0r7r7j7j6K6K7OOOOj1
25668c10j0m9m8l8M9%%j0rL3L4J5J6k7k8RQRQJ9K0j9j8n8K8K8n8o8o8K7K7L7L7l5l5O1O2M4
25660c17m3l6N0Pp9L9J25onp4j60n9K6LKJ08J07k6k7k2k1OR2K6o0m3M2L2L1k7k8P0j7j59p4
25654e17N4N3O5k0j30J3O8j7M4M5r2pR3Pk3k4k9k9K9K9j4j4k1k1K2K2m1m1L1L0j8j8N3N3L
25647c62KKLn1n0N4J40Mq1k3k2o0K5k3k2N6N5J3J3l1l1m2M4O6k0j0j0m6m7N3N4j7j6j6j6L
25640d09LMLj0j0rj0j0rN6N7K5o0k3O3J7o9n9n8K9L0j4j3mlR3Qm2M4j0rL7L7k9l0k4O1O6j9
25633c00l6N1M5m1n1n1pqk8N8N8k8kjopj6j6P4j1n8n8m6M0Q5%j8j8LMJ7o8q2O0J04m0p4J3
25625d59Q3Q4p5p5K8K8J3N5j8j03K0O3l8l8K4K4K4K3j4j4j4j4L6L7l4l5j8j8j8j7P9Q0m9m9
25619c99M5M6KLn5n4J6J7N8N8p1p1J4J4QRl6j22NR0L4j0Pq0m7R5N8k7M8M9%%P4P5j11j11J8
25612c51J8J6J6Rl5k0O5K7n8J4N7k7k7k5k5m6m6ooL5ql7M8K1o4k2O5J11K6m9n0j2j1j2j2o
25605d27oopj5j5K8K8k1k1N1N0n6n7M4M3k0k1N1N1l0k9l0k9J1J1J1J2L8L8nnl5l5J3J3p6J0
25598d43Q7%j2P4o1j46K2K3J7J8O5O6o4o3J0J1M7M8Kq5q4KP8P7Q9Kp2p2poK4K4m7m8Q9Q9j1
25591b57j1n2n2n7K8P2P3k2k2n3n3Q0oj26P3J17q3q5%J1R7O8p5q1NK9K9L5L4k2k2K1K1j6j7
25584c19j6j7MMl9l9P1P0l2j19j2P3O3O3p5p5l2l2k6k7M6M5QQQPJ%JJj9j9MR0mlm1m0O4O5
25576b90o4o4O5O5l5l5j3j4o7J9N2l4k8N7J5J4K0K0j2j2j1j2qpr8j3K8K9L3L4l6l6N5N5M5
25570b83r9r8M4R7R8k3k3k8k8j00j00K0K1K1K1m7m6M8M8N4l2l8M8P7rKKk8k8J0J0P3j2o4o4
25563d56K5K4j8j8L9L9L9L9k4k3q1NJ04l9p8QN8k7j7j6N5N6j5j6l7l7O8O8n4L2nr2L0J16M0
25556b08m7p8p8j1j2NMMNkkjkl4l4l4l4L7L6L7L7lllkL4L4K8K8L2n5m4m4RR6m3j28j1P6k1
25548d32k2K2K1K1K2%%M2M3K4K3o2o2M4M4m5j31p7RL6L6Q7JPOm2m3M3M3j8j9j9j8J6J6J0J1
25541c63M9l7k6k7j20l5J11J11P8qm6m6J8J8k4k5o9o8P4P4k4k5k0j9l6N1J30M5m4j31l0J12
25535c52J8o8j0j1K4K4K4K4n1n1L5L5o0o1K0K0K8n9j6P1l2l1K2K2l4N2J4p1KQ9J15J15Lq3
25529b33p8p8nonnj3j3L1L0M4M4Oq0j8j9m2M4L8j61%K57N6j45j0j0l9M7M7l9n6n6K5K4l4l5
25522d87QQJ1J1k6k7K3J09J3J2P0j6j59j60K0J63M5m1j4j4k3J20N4q8L9J24j0rq5q5l1N4%
25516c91JR7J2k7k6jjjjrrrrJ5J4q2MJ07K1o9J8N2r1r0N2M1m5M4J31%q6m2M3J6p1p0J6J25
25508c21L9j04j7J03J8j4j4q5q4N8N9ooM8l8r4qQ2Q1L3L3rj0l6l5q2O2Q0o3j08k2O5O4j1r6
25502d38O9O9o0o0l7M9R2On0n0j3j3%jj%N2N2MMP8pn9n8j7j6L8m8n5L1L1n4p3J3L1L1P1P1
25494c18n8n8J1J2J03J7PPm9n0J08l4j98n4Q6%MR0kq7J3R8K3o2rrj9j9K4K4K9K9m2m2j1j0
25487d46nml4N1N2l4L9L9rrK7K6r8j3Q7Jr3pR4R4n8n8jj%jk4k3k4k3L3L2j0j0l0l1k5k6j9
25480e41O7Jq6O4J49j3r9kln6L0K0K1K5K6P2P3q5q5L7L8nnl0l0J3J3K2K3m9m9NNM8M7j8j8
25473c75K5K5m6m5KLo1K5L1n6O1J46j6j02J4J3QQo2o3J5J4rP8L4n1kkqqk7k7J9J05k1j06J8
25466d43J8L7L6m4m4Q1o1j75K6J20k3k5k5MR0Q4n9j04j8M9M8M0m6m6M1K9K9qrnoL2L2J7o9
25459c97K2K3j7j7l1N5Q3o0r4rJ0J0J5J5llM5m1K8K7n0m9M7M8NNq6q6j0J34M7M8m4m4j2j2
25452c98o6J9M6m0O0J46Op9k6k6n4n5J7J7NNP6P6o0o0o0n9R5R4j0j1L5n1m5m6j5j5N7N6jj
25445c68l8l8j7O9O9j7J0RNMl6l6J6J02k8k9k2k3p0p0L5L6p7RN7k9J0R6M2M2m0l9L2L1j9k0
25438c42P6rp4J2M8r6o9P4j6j6%%n4L2L3n3M3M4l3l3l2l3P1P2q0q0J3R8O0q4rrp2J3J8o8L8
25431e17J23k4k4M7M7K1o4n9Q3P3j2JKl5l4L8L7l1l0o8o8NR1N3l2m5M1kq8kQ4J2p4L7J22l2
25424c24l2j4j3j4j4M1M1M0M1l3l2l3l3o3o4M1M2l6N0Q8n6o6K0N9k7l2N4M9l8J8J9l1l0j8
25418d00j9j8j9Q6Q7p2p1P4P4k0k1r6j1M1M1rrrrj0j1j1j1qqL5L5lkKLl5N0M9r4p1P2K0K0
25410c58O7j9j9O7o8o8J4J4n4L1K5K6J9J9n2n2MMMM%j%jJ3J3O1k5MMj6j02q6N6P2P1j9j8r0
25403d56r0N4N5J1J1N3N2p6p6N6N5L8m8m8L7P6j1POJ2p4q2Mn0n0L7L7noQ8Q8Qp8l2l2NOL1
25396c87L2m1m0K5K6K5K5K0J9l3N1O5k1j16l0KKO2k5o4K1J1J1J4J5K0K0j26m0L7m9k8N8NN
25389d29j3j3L0L0mmn2L4kkM7M6m1m1KKK6K7K6K6l6l6l7l6L1L0J3p3l2N4L8L8K0o6o6J9RR
25382d26J5J4k6k6J03J03lmp5p5Q2Q2j32j33l6l6O4O4NNO5O6O6j05j54J8O0k5k1O6R7J1r5
25375c86rO5j07o9J02J05o6j08k2J3J3J8J8L6L6pok9k8k8k8jjM1M2nnONk6J45P9r2n9K8l1
25368c61l2L1L0m1m1j0rL3L4K6K6p3p4M1M2J13J13j08j08pqK0J9RRJ08o3j18N5J34l7p8Pj1
25362c29j1p7p8O8O7O8O7k6k6k6k7m7m7m6m7O9O9kkK6K5p4p5J0RJ0RM1M1M0M1k1k1j5j6q6
25355d39%J00J4o6o5K9K9K4K4k0j9n0m9K2K1L4L3rrJ9J9J9J9k7k7k8k7jjM2M3J3J3K4o2n9
25348d17K6k7k7n4n3n1J50J37o4o4K2O7j8q5JR4R4jjp3p3N5N6m0l9m0m0J5J5L6L6n8n8M2M2
25341c95l9l9J14K9p6J0P6j0%jl8M7j3r9m1m0kQ4L6L6J0J1O8j8q5N8R4j06p4P0K5o1J8J8l1
25335c64l0J3J3K4o2j14k8R8R9or2LQ8L9m7PPM1M2l6l5Op9m6R8L3n3l3l3p6J0L3L3J4J3LQ9
25328c28P6rj07j07K9J15qr4j4P2O6j9j6j6j5j6l8M8J1p5M5J32k3k2K6K7n1n0R1Nr5j0PPK7
25321c29n9j15K8R1NqrK3K3L5n0J9J9o5o6OOK8K8m4m4qqL5L4K6K6j7j7J9J8Nq2o7P6J22k1
25314c37q1O2R6m7j8j8nnK3K3N0l5opn4n4j3j3N9N8q8q8M1M1l8l8J39N3n6n6J1R6R3n0q4q4
25307d30p2P2J19k3lQ2k6j13j5j5k6k5M8l7j09k3M5M6N1N1MMO1k5p8O6K8n8PPj2P3N2r1n3
25300d18L2k8k9M9M8k5k5k5k5m4m5N6N6ppppN9N8r5rR7J1l0l0p0J6Q8Jl0l1l6l6M2M1M2M1
25293c22J2J2J2J2p1p1k0j9q0O3J02J7j9j8p2J4LLQRK8K8p2p2O6O7l4l3L3L4o1o1l4N1P0O9
25286c46M1m5q7kk7k7j6j6j2P4P4j2K4K4J9J8k3k3L0n5q8kM0L9O8j8r8r9Q3Q2m6m7llL5L4
25279d10L7m9%%m0m0K6K6R7J2o5K1K7n8%Jk2O4O3q1o1Q1Q4lJ3J3l6l5ppppRQj40n4M9N0p0
25272e11J5J12K7QQn6n7J5J4KLM5M5n7n7rrJ0R6K5o2llqq%JJ%k1k1K1K2N5N6j6j6J8J8l6N0
25264b83K4o3m6m7l5N0KKL1L2o5K0Mq3M7J32K9n7n6K9L2n4r2nJKN0M9POPOk6k5J1J2N4l3p4
25257d05P0O3q0kQ5l0j16m4M2O2k4L0L0k8k9O3k4K1K0n6n6OOl7l7K3K3m9m9O7O6RR5N2r1n4
25250c78L3N0N1p3p2M0L9l1l2KLKKlmO9O8j3j3j2j3k4k3k4k3L2L2m0l9j3j2j3j3M2M1jkRJ0
25242c46RRPOl6l7k1k1P9P9m9n0K6J12Pp9p4J3L2L3l4l3K4K5m7m7l7l6POL9L9L9L9m0m0l9
25235d36m0N8N7J2p5m7L8j5j5j7j8k9N8J16L0m5m4K8K9j5j4k4k4M8M7n1n2M8M9k0j9k0k0M4
25229c78M4n1n1N7J43K3j20n3L2M6M6NNl2l3q7jP5j0o5K1l2l3J02J03llO3k3j23l7L2L3l4
25222c39l4p2p3N0N0M7l9J0R%j%%PPo5o5R7R7l2l2RRq7kN8k7j7j6mmL9L8l5l4m1M6K2K2K8
25214c74K8k2k2k2k2P0P1j11k6J03J7q7q7J3J4J3J3j4j5j5j4%JL8L8M9l6m1M4P3j3n9n9PP
25208d40N6l1j1j2n4n4P9J65L7m9K7K8k1k0NOl7l8j3j3j3j3nnL8L8k1k1k1k1L8L8nnN0M9n0
25201c19n1K5K5j03j04N2N2j9k0pqj8O7O0k5j5j5M8M8NNq9r0O8O7J6J6k7k8k2k3k3k2M1M2
25194c91l0l0J9J8J8J9L8L9M9l6j00j5K9n7l0N5L9M0L8m7r2N1J67l2j50om3m4R4R4k4k4k4
25188c68k4l4l4M3M3q5JK3K4j2j2m6m6MJ46Q1o3o3K2L1L2O7j7k4O3N5l0m9m8j4j4j4j4J4J4
25181c48J4J4k7k7l2l3J25M0l8M8J5p1K5K6n8n8k0k0K3o4o3K3M2M2J01J6j16k9M5M5J9J8J9
25175c04J8K8K8p2p2k3k2k2k2j6j6J09K3p6J0J0p6l2N4M8l7M7M8n8n9L7L7n3R1R8m5m6L9%
25168c26%o6o6O0O0m0m0L8L8L8L8o8o7k4k5L0L0K4K5Jq4j9O8L2n5%jj8j8o7J9M8M8j8j9O4
25161c60O3l8j22o9P4L5j08KJ44j6j6K9K9K8K9k9l0k4k4k8N8N8k9M1M1l6l6lmKLj03j6OPl0
25154d72l0O4O5M5m1n8n9l6M9P3P3l9l8N3l3j3j3o1o2O0O0l9m0l8l7O7O8n3L2J04J8OPp0p0
25148d58OOm3M3P6P5k4k5M3m2j14k9K0J9P2j3K0K0j10k5J07K1L2L1j9j9L4n1j17l1M4M4nn
25141d17J%k1O5O5k1k4k3K8n8r5M8N3l2M7M7L3L2L9j04p1J4poM1M2m1m2r0mPPOR3qrLKm8L8
25133d10L7m8j6j6k2k1k0j9K3K4N1N1m3m4k0O6O5k0l6l5m1m0M8M9p5p5M3J29m8m8L4L5L5L5
25127c72J3J2N5N5m4m4n4L1M7l9k8k9o7o8L3L2M1M1l1l1P9P9p8p9QQJ4J3m8L9L8m7l5l5m5
25120e36M0O9O9LKJ7J6J1J1mq9m6L9K7K6L2L2l4l4k9k9n5L1J36N0r0mJ4J4m5m6K7K6j0rL3
25113c35L4N6N7k4j10rqn7n7J4J5J5J5J8J8J8J9n5n4qP7Q1ok3k3rrj01j00mJ39O5k2m2m3n8
25106e16K7N3l4p6RJ04J8K9K8qrL4L4J%p1p1O2O1o4K2P5j0m8L7J5J4k3k3k7k7rP7Nq2k2k2
25099d37RR6O2q2n6K9k2k2PR3L0j12l0N6%jj7j7j7j7L1L1j1j2m1m1O0N9%%M3M3q5q5J29J29
25092a98j03j03k7k6K4J10J5p1l7M9O7O7j08j08l2N3Q0om3M3k6k5N2N1l3l4NMJ5p0k2k3J2
25086d48J2J2J2l7l6L6L5k9k9P1P1j4j4j4j3lkn9K6R5m9j1P5k5k5N1N2k7k8p0p0K3K3O7O6
25079b76l2l1l2l2%J%%k0k0N1N1j3j3j3j3M2M2n7n8KJM5M5n4n5J03J03n6n6j3j3o3o2RRMM
25072d70P5P6m9m8K3K4qqqqM8M9n2n1PPQPk9k9J4J4LLn4L2J19k4o1Q2j4j4L8L7k7k8L5L4L1
25065b16j13j18K5P4j1MLk7k8k7k7P2P1q6q5JJM4M3J5J4k9k8j0j0j0j0j8j7K5K6q1q1o0J12
25058e62J89J7l3l3L0K9m2m1L1L0j1j2ooL7L8k7k6k6k7L0L0L0L0k4k3k4k4K3K3K3K3NNNNl4
25051c48l4l4l4NNNNJ6J6l8l7J03o8j16N5Q1oj8j8J8J8Q9R0k6k6J6J7J0J0RJ0m2m3m2m2m9
25044d43m9N1N1nnL6J22J2j60l5N2J8J8K3K4p9p9K1K2J4J4J4J4n1n1pqO0O0J7J7k5k6k5k5
25037d13K4K4k5k4O1k5m9m8J12J12L1n4j5j4p3J2K0o6j2j3j2j2O0N9n4n4j1j1K2K2j6j5k8
25031d85N9O4k2k7N9J7p0o7J9O5O6j6j6n9n9lkJ5J01J0p6j7j6k2O5N9N9L7L7o3o3r1r2J2R8
25024d24R2Oo5K0O9j7j17l1P9op3J3M3M2J34rj72q7M3M2J8J8K9n7r8j4R1R1o2o1L9L8n5n4
25018d95P3P4k0k0L4n3RR4N0r3n8n8k0O6Q3lM1M2M3r9j34m7k8N7O9j8k7N9NNKJKKPPl6l6L8
25010c82L9r1r0J1J2N4N5J8J9n3n3K3K3K3K3J0J1l6j22m1M6O3O3m3m3Q6%p0P3J06r5m6M1k5
25004c91k6N4l2l2N4LMo3o3J1J1N4N4l9l8L2L3OOj3r7j09k3N7N7l5N2Q8n4j6P1l5l5K8n9n2
24997e37R0M2m3l5N2J3J4J9J9k9k9l5N1M7M7LMJ9o8j10k4K1K1K7K7L2L3N0r2l4J10K5o0kj
24990c33ppm0l9n0L6M3m3J0J1J4J4RRR0Nj8j8l7l8O0k6j16l0M5M5K4K3O7O7p4p5K7K6l2l1
24983c89O0k6M3M2j21l5J27j6n0L6K5K4K9L0n0n0n0n0llllM7M7q1q2O2O1j0j0m3m3K8K9mn
24976d37M5m2l2l2K9K9O8j8j3j3L4L4L9m7l4l4k5O1Q1o3k5O1k0k0j4j5rro3K3R1NN8N9l2l1
24970c11J6J7p6J1Q7j13j28P2O7j9K5K5k9k9L5n1n7K9K3o2L7J23l1j16J2R8N4l3o8P5N4r0
24963c53m9L8m9m8N9k7p4R9R2p8L4L4j9k0k7k7J5J6l2l1J2J1nonnN3N3m8m7n5n5M5M5jjM3
24956d13M2K2K2K2K2nnm8m7kjjjk2k2N0N0k8k8K0K0j6O9Q5q6j42L0K3K2L8L8o2o3M1M0l1l1
24949c98K8K8K9K8m7m7mmj6j6j6j6L7L8l4l4K5K5K5K5k6k5k6k6POPPPQN0N1l1l1l1l1j5j4
24942d57j5j5M0M1l1l1K5K5j7j8l2l3J1J0J07J08n1n0N4N4j7j8m8m7nnK8K9O6O6q2j68q8Q4
24935d80O5O6L3L3ppppOOo6o6nmnnRJ0N2N2l3l3l2l3J3J4P2j3j10O2J08K3k2k1J6J6j06j07
24928e13Q0Q0NNNNrrrj0N6N6K9j42J8J04q3q4K5K5K5K5J7J6J7J7j8j8j8j8l7l7l7l6N8N8p1
24921d23p0R2R2l7l6j9j9j9j9Q6Q5j4j5j5j6K8K7JJp1p1Q8Q9l9j24q2Q9J33m0m9L6k2k3L6
24915c40L5o4o5M4M4n7n6N2N2N2N1j3j4n1n1n8K9N1N2pqLq2n3L2R9J3j2j2j7j7J6J7J7J6o5
24908c67o6J1J1q0ON7N8K5K6K0K0J0p6J6J5o1o2L3L3R2Op1J5l7j23J1R7j6j5j1j0L5L5L5L5
24901b93p5p5n7K9N5l1l0N5Mq1j1P6K6n9L7L7K7K7K8K7m3m3K9K9m9m9k6O0mnm2m2N1N1p8Q
24894d37J35pk1k2n1n1P8P7l8l8l8l8P4P4q4q4Q5Q4o3o4K1J64M5j56o8J8m2m3P8P7k3k3k7
24888d08k6k2k1j8O8O8j7qpK4K5J05J9l3l2l4l4q3MJ5J6K2K1l2l1J5J01J0p6K6K5n1L5P2p1
24881c33k6N9N6k9j36m9J03J7m9n0M6M5l1l1k6k6rP6K2K3j5j01l0N6L3L3L9L8m5m4kkpppq
24874d17M1M2n9n9L2L2j1j1LLQQl4N3N3l3j2j1M9N0K8n7q0q0M3M2q0q1k0O6N5N5K5o0J1R7
24867c09q6q6K0K0jjl9l8%Q7K4o2j01M2P6j0PPKKM8M8n2n2Q0P9p4J2N6l0J9J05MMk9j73r9
24860e00M3M5m0j%L7L7j2j2j3j2J4J5k9k8L5L6L5L6m4m4L3L3m6M1l2j17K1K0NR0j1r6K8K9
24853d04QQKLO8j8r9M4Q9Ko0o0n5Q8J31j1p7p6J5J5j9k0P7qKQ7j7j04k8k8p6O6J42N6m4m4
24847c45L6L7l4l5jkjkNMM8M7m5m4kkRRn8n7PR3K1o5l7l6n3L2L0n7M6M5p7RN7k9K1J07Kq4
24839d01J7J7l1l1k8k8M3M3K1K2J6J6R3Pj21l6k1k1j5j6K5K4j00j5M1m5LQ8j3j3L6L5l3l2
24832d53L9L9J2J2PPL5n0r1N1R2n1q1MnnJ%M1M1klk4k5l0N6l8l9L8L8j9j8K5K4RQJ4p2K0J9
24825c74n2n3QR3M0M0O1k5r6j1J2J2n4n4N7N7p1J4J03m1p5J1o0o0lQ3J2J1k6k6j1j1j7O9K1
24818d16K1Q0on6L0K5o2j1j1k7N8P4j2n4L1J9o7m3%O2k4r5j0O7K3%Q5Q2mj03o0J5J5k5k5O0
24811c64O0J8J7j4j5j5j5mmmnrj0K0k3mQ2L6n0k8k8l4l3%%m0m0M7R0J07l7j38r6N8N7j3j4
24804d45M4m2m6R7N6k9j3n5J5J02j5j5J16L0j39n4j1r7m5M0J07K0n5n5J0N3R6J1l8l8K9L0
24798c36j3j3o0n9J2J2N3N2N0N0p3j16j6O9N1l5J8J8l1l2J1J1L2L2m1KL2n3%%k0K3Nq1N3N3
24791c40n2n2L8L7l4l4M9M9k2k2m3m3N7N8%%%JJ2J2l1l1j7j7K6J11N3r0mnj7j8j7j8N0M9n1
24784c56n0qqpqK8K8K8K8P3P2j14j13R3R3o5o4j6j6K7K7m7m6l8l7m9R5J00m3p0J6L0L1L5L5
24777c16qpJ5J6k7k8L4L3l8l8J0J0NNL7m9q1O1N1N1j1r7j40KJ00J3k9N6K1j22r4M9J36N1j7
24771c46j8P8P7r9r8L0L0QRl5l4K7K7m4m5m9n0M5M5R6J1qpm0M5llM0M0q8q9J3J3J4J3m8m8
24763d91K4K3J8J9J2J3K2o4K7K7o5o6J0R6L6m9K2J08N4l2j07j07L2L2o8o8O0O0P0j5n0L7L1
24757c49n5J4J4o2o3O4O4M1m6l0l1R2R3l4l3RJ0k6k5k6k5l8l7O2O2j4j5J06J9n5n6n5n5p1
24751e51J6O7j9j3J30Q1o1j9j9J6J5m3m3K9K9n8n8R4R3Oq1l2l2J9J9k4k4K6K7j7j6N3N3m7
24744c84m7l1l2J1J1L5L4K9K9K9n8n2L4n7K9J44%p9On2n1k0k0rJ34J25j7p6Rn7n8N2J37M4
24738b08m3m2M4j5j00K4K5K3K4m8m8l4l4J0R5Rj33n3L3M9M9j7j8j9k0N2N2m4m3K7K8nmnnq
24731d02pQ9Lj23l8R5R4o1o0j8j8l4l3L9L8K3K3m8m9M2M2j2P4N9k7K1K2or2l8l8q1MJ05J9
24724c93POm7m7J07K0K7K6n6n6J5J6k8k7k8k7RRMMJ22L6m4m4L7L8M4m3k4k3q7%J50Pl3N4P0
24717a99j5l3l3p5p5K5K6K5K5j7j8j8j9N3N3o5o4j4j3j29J5J39N3n9n9n4R0J11l1j4j3m4m4
24711d90jjL4L3P7P7n4n4M7m0j01M1Q5n9q7jO4O5j3j00l6J06M1m5Q4Q4j7j7j7j6n9n8M2M2
24704c44j4j4j5j4K2K1K1K2p3p3J13J13j0j0M7l9j19K5N9k8j33j34J04J04k5k6J8J7l6l7L6
24698d22L5l9l9O2O1M4M3k8k8l4l4L7L7K3K3j9k0r4r4p9O3N9k7L1L0K2K3L3n3k1O4j2r9K5
24692d27K4k9k9M1m4LMj0j1L2L2KKL9M0K6n8r2N2O7O7L3L4p2p1K8K9k5k5p8PQ5jl7J06K4j19
24685c51p8QM1M1M1M1j8j04o1K5O5O4l0l1M5M5q4KL9j03k4O3k6k6k0k0K5K6j7j7jjjjk3k2
24678d88K5K6MR0M7l8j5j5j4j5o0K6J06l7j18l2J1J1N5N4N5N5m7m7mlKKm0m1K6K7m6m5O2O3
24671c58J5J4M3m3m9L7J1p6L0J16rrN0l6p9PrrN7k9l8M8L0j13p0P4M1m4J2J3pqqqNOJ0J0p7
24663d50RQ0ok5k6O9O9m6m6llRJ0RJ0l0l0QQK8n8o3K2K5o0M5J31RJ0lq9p9OJ04J04K4o1n7
24656c46n6J2J1l6l7J36N0n4n3j01j4O3k4M1J27lq7l1N5j7j02J4R9n9o0Q9Lm0M6K1K2Rp7m2
24650d41M4M4m2p1J5N3l3j2j2k2O3L6L6M1M2k7k7k6k7JJJ2p4j5P1k6k5J7J7J7J7J%mmO4k2
24642c18p4J2Q8n5q9lm8m8K9K9P8P9KKN7l0q1q1N9O0j3j2j7j7j7j7P4P3n5n6KJm1m2Q0Q0%
24635c09q6j7j7P8P8p9p9N0l5q3O0R6j04q9N5N3l3L0L0P3j2k8k7k7k7k1O6L4j08q1O1O4k3
24629d57J9J9p5O7J24j8n8n8RQRQM1M1l1l1LLMLM0M1kkj0ro3K2N2l3k3k3K1K0L2n4n9K7K7
24622c66n9j8O8k9k8O1O2o4K2L3n3m3m2P3P4pr2K7K7n0n0R6R7l3l2J9J8nr1k8k8L8J24J9j24
24615c84q1O1N7l0oop2P1J20k4m4M2j6j5o0o0l6M9M3M3M8M9m9m9m9m9J06J05k3k3k0k0k1k0
24608c63J0J0J0J0n5n5M6M5n0n1j1P5J47n4j22K1N9k7m2m1M0M1lkj%MNl7M9M9l7l8l8r6j1
24601e13R2Pq8kppM2M1O1O0p4p3O8j7o1K6J0J0J5J6lln0L5M3M3NOJ2J3PQl4j19MR0j2r8k1
24594d68O4qrJKl6M9R7J2n4L1J07l6r8j3k6k7J%%Jj%M2M2llQ9Kp9p9j3j3K1K2J5J6J1p6l8
24586d55M8K3o3j0rl8l7M3J29L7L7K4o1r2oM1M0p4p5L5J20mmKKklo8o8J4J00%q6K9K9J8J9
24579c65Op9m1M4P1j4KKp3J2R7m7p2P0J05l9m7m8P2P3o3o4L7L7m9n0n0m9O3O3l7l6L2L3L3
24573c71L3k0k0K2K3m6m7K6K5o9p0L1L0M2M1Q9Mm5m5n0n0L2L2L1L2j0j1L8m8j4j3j9j8rqJ12
24566c40K6o3o3MLJ3J3l0l0K3K2k0k0ONN9k6o7J9N6k9llK9K8Nq1l8M8L4L4M0M0K0J9J5J5k
24558b39q8m5M1j0j0m2m2L5J21L0j13k9N6Nq1m8m8l5N0J04J7k9k9llklN0N0k2k1m3m4L2J17
24552c21l8j24L0L0KLM0M0R0Mp6p6p1p1J0R5oo%%m2m2OPj4P3P2j3j1j2N5N5j0j0j0j1M6M5
24544b61M6M6j42j43M4M4P2P2n1n1o6K0J17n5q4LL4n2k5k6k5k6L1J17P0j01PR3o6o7J%M3M2
24538c39p5p6K4K4K7K6K7K7rj0rrl2l2M0M0m3m3J%K1K1K2K1M2M2j16j15K3K4k0j9K7K7K7K7
24531c87rj0j0rl8l9NNj4j4Q7Q6m0l9m0l9jjM2M2j1j2ook2O4N1j21l5J37O0j11k1O4OOq7q6
24524e53M3M2k4k5M8M7j3j4Q7Q6K4K4m2m2j13k8L0K9kQ5M6l9o4K2l2l2RRm5M1j0r6J0R6kk
24517d00LLN3N2j9j9l2l2OOL0n5n5L0j7j7j2j2j6j6J12J12j9j9j3j4o8J7O9P0j05j04NR0o3
24510d49o4P1P1r3r2O5O5J0RJ0RQQm5M0m6j31L1J17L1L1ppLMq8lJ8J8K4K3n0m9kkj3P2P3j4
24503c44k3k3M3M2o8o8L1L2l4l5L7L7m4m3Q5Q4k1k2k1k2L9L8o2o2mmO3O2J0p6K1K1r0nO8j9
24496c77l8l9mJ38Q3o0l6l7j39n3Q5Q5jjkjjjjjk0k0k0j9R1R1l8l7K0J9k3k3j3j2M5m1m0J04
24488c37J04m0j01j6J13l1j26m1N4N3N9k7l2N3P1j4mmllrqrr4r5qP5P6RRJ0J0o1o1QRM6M6
24481c19nr1J%l3l3k8k8qP8Q3lrP6%q7llqrJ6J7J1J1N4l2k6k6m4m3m9L7N0N0L3n4k3k3q2M
24474e48J12K7QQN1N1PQj2j1j2j2m6m6r4qM4M3k2k3j4j3K9J15L5j07k7N8QQJ4J3k0k0m7L9
24467d04L1L1k9l0k0O6K3o3klm5m5L1J16M5m1k0k1k6k6M4M5l2l3M0m7lQ2l9l9J2R9P0j5j19
24460c67l4O6p7l9M6rj0J22L5q1NNq1n8K8o9o9L5L5N6N7m0m0L1L1PPJ7o8MR0l6l5L1L1m0m1
24453d55kkP2j3l8M7J13K8m4m3K2K3m4m3ooM8l7q3q4l6N0O7O8L5n0n6L0P2j3n1L4l5l5O7j9
24446d19q2MM5M6M1m4M6M7q5q5J5J5L6L7N7N8l9l9O1O1opm9n0%jm8L7J8J8Oq1m4M1j2j3L5
24439c80L4l8l7j8j9P3j3n3n3O5O6M6l9RRk4k4K4K5m4M2Q0o3j08k2l6l6O3O2l7M8R5m8l2N4
24432c29j5j4M4m1r8j2R2R2r0q9J0R7L7j05r4J06O4k1M0M0j8j8j7j8Q3Q2j7j8n6n6J6J5l7
24426c45l8OOl1l1K3o2KQ8J2p5j3j2J5J6Q3o0j09L5O3k3j4P2K8K9R0Nj16K7O3j38j04L8J7
24419d53J8L7L7L7L7l3l4k8k8pP8P9p%%m9m8J2J3l0l1j3j3j3j4N4N4j8j8KKKKJ7J7K8n8j14
24412d83k9M7M6ooM1M2k7N7N8k7n5n4o0o0K3K2K3K2%%%JPPN0N0n1n2M9M9K9K8m2m3O2O1N0
24405a71r2j10L4L5n0k2k2k7k7N8N8j4j3L1L2m0m0K6K6p4p4j5j5L1J17M3m3K0J9j38NJ15k9
24398c66o4P9nr0N3N3n2n3M1M0N9q5l4J09K5o1OOJ%o2o2J9J04N3N3p0p0onm3m3j0P6P6j0m4
24391c82m3noj9j9J34M9r1nJ3J3J4J4J4J4q1q0N2J37jq8k9k8k1O5O3q0o9P4P5j0RRN7k9n8
24385c38K7k6k6rrn7K9J8J8l9m0m1J01O4p9m3M3Q2mp5J1P7qm8m8l6N1O2k4j3j2L2L3l9l8j2
24378d16j1o0K7J0J0J6J5NOl8l8J9J9Q6J73M9j52m4M2k6j12n3n3nQ1L2L3R1R1j28j28R1Oj32
24371d94J1R5J0l4l3K1K2k2k1M2M2n9n8J7J6J6J7noO7O6j7j7j8j7llr2N0J16k6r9M5J30j2
24364b53j29m3L1L1L6L7k5k4k5k4MMo1o2PR3N5l0j5P0k5k6k9k8J4J4K3K3K2K3l6l5J3J2q7
24358d45kM7l9M3J29n4n3M7M6n3n4JJmmN1l3n7n8J0J0J0J0j5j5j6j5N6N6opp3P0J38N2k0k0
24351b66k6k5p2p1o4P8J76k5j13L1j2j2llL5L5J2p3M0M1o6o5K5K4j9j8l3l2J0J1pqj8O8P6
24344c69j0k3k2L8J24L3j10o8J7kkL6n1r8j3Q4km0M6M6M6k0k0k6k7J7J7l2l2J2J1L8L8o2o2
24337d88M2M2n0L7Q0Q0p2p2j8j8K5K5m8m7mmM5M5KKppo0K5L6n0oP8M1m6J4J4r5rP2P2L1L1
24330b62j2j2o4o4J3J4n2L5K9K9j7j8K6K5l2l2JKP3p0j11Q9Q2o1j6O9l4l3n0n0J21J21o4o5
24323c90MMK6K6q2q2P5P5m0m1LKL0L0m1m2N5N6m5m5L2L2j5j6N0l5j08k1O4O4l6l6M8l7J1J2
24317d13kjM2M1J2J2l4j20LQ9M6m0m5M0Q4kj55o8O3O4l4l4L8L7QRm6M0O5k1m0l9m2m1j9O7
24310d36K3K2o3K3P3P4k1k2L6L6j6j01o6o5r2J08J07l6N7N8JKl6l6k1O5k7j12k5J18O0k7L8
24303c01L8l9l8q6q5M4M3J7J7nnL8L8J6J6r6r7O1O1k2k3nQ1Jq4J2J2MMMMo9o8J2R8k0j9lq9
24296e33lQ2K4K4Qp8p7QO2O2Q6n8m8R5K2K1k0j05o3K3m6m6L1L1P9P9QQk2k1P4P3pr3m4m5J7
24289c92J7K3K2p0J5J6p1RRMMJ9K0M1M0KKp0o9m5m4K6K7J6J7onk0k0Q0Q0mmmmk1k2N1N0l4
24281c15l5O6O6J3J4q2LK0o6j7O8opN3l4q4Klq9p0p0L4J20K8K8l8l8O7O8j19j18J5J6Q7Q7
24274c36kkm5m5O6O6o3o3MMMMRJ0l3l3k5k4M7M7J5J5J5J5rqrqn4n3J8J8JJP2P3m1m2KKppq
24266d09pJ5J6RJ0N9k7j11L3P5o8K1K2n8n8J3J4M1M2jkj9j9j9j9j9j9j9k0Q0P9QQl1l1M0M1
24259c30n2n3M8M8m6m6Q3Q3j15j15j9J24Q3o1m2m2J2J2J2J2O3O3l7l8m2m1K9L0N2N2RRn2n1
24253c58K0J9l4l4L7L8p3p2K7K8J0J0J0J0n3n3J8J8M3M3k8k9L7L7L7L6o0o0j7j7k0j9L0K9
24246c90m6M0M0m6K8K8j02j6K0o5J1R7KJj1r7jQ6P9oq9q9O3O3o5o4R2R3k6k6M5M6j%%jo3o3
24239d33RR4O3q1m8L7L2n5m9L7J2J3O6k0o9o8k3O4J2J2J7J7j8j8j9j8j3j3N8N8M5M5k7k6n7
24232c64n7J4J5l1l1m2M4L2n3%%K7K7k7O0J15L0m6m5j0j1j1j0k9k8k9k9Q1Q2j9j9j3j3j3j3
24225d16l2l2O9O8n8n7J4J4L5L6Q3kj3j2j9j8k2k1J6J5Rp8p6O8J05l7j9k0j6j6j1j1j3P3P3
24219c21j2n6n5j7j8J7J8j7j7j7J25O0q4p8QppK4K4j8j9j6j6L2L2k9N7R8m5q0O4J6J7M3M2
24212b52q1q0pP9O9p5k1k2l1l0m8m8jQ5R1OJ1J1L5n2r4rO6O6%%L0L0J6p0j14K9J01m2p8Qp
24205d29oP8P8n0n1J2J1N4N4l8l8l8l8P2P2l4l4K5o1j04j8N0N1J3p3n0R2R2n0k1O4N6l0k4
24198c13k5k9k9N4N5m1m0l8M7R0Mm7m7j05k0Q3kp3J2P2j4l1l2L5L5m2m2Q0oj2P4L6n0RRm8
24191c91L7O1O1p3p3jjj%L7L7K7n8o4K3K8n7j0P7k1k1k7N9O7k0rqo0o0l6M9N2N2qrn5L1P2
24184b93p1r1N1N3l2n9n9k2J21N5l2j7j7KJmmj9j04M3M4l2l2O8O8M1M2l1l0r2r2L7L7k5k4
24178e19M8M7J8J8n3n3P4P4l4j21K4K4J9J8L6L7L6L6l8l8n2j38j8J26Q8KRJ0MMqrn1n1k4k4
24171d79K4K4m1M6J29j3j23J9N6l0p2J3J4p3K4J08p3p3N3N4J0J1oppollj4P2P0j6L2L3l0j17
24164c94MMj3j4o7J9R1Oo6K0P3j3n6L1R1Np0p0m1m1N8N9j2j2P8o6j00M2Q2o1m5M1j6j6R2R2
24157b85m5j31K2K2J1J1J9o7o7J9M7M8N3N3j1j1M3m2p5J2J5p0j06L7N1N1K3K3N8N7k6j69j03
24150e33M1P5j1M6M7l0l0m1M5N8k8K5K6k9k9o6o7J7J02j7j7P4P5n4n4M1M1k2k2r6M7J24j9
24144b81q1Mj0j0m5m5k2O4llLKm5m4P8P9Rp7j1P5Mq2p6RMNN2N2J0J0RJ0J5J4J5J5l9l9LMn1
24136d19n0K2K1J8J7J7J8nnm8m7ooj2P5Q5Q5o7o7J5J4p7RkkP5P5o2o1j3j4p8PQ3Q2K7n9o4
24129d19K2N0l5l0N5%%o7o6J1J1P7P8Nq1l8M7M7M7p1p1l3N3N3l2rqK3K4M1m5qP9N1l4k3k4
24122c20o0o0O8O8p3p3k1O5M5M5k1k2j6j7K6K6l0l1K6n9m5R8O1k5K5K6n1n2J9J8L0n7l6M9
24115c74M9l6o2K4J9o6ooL2L2K4K4J20L5j10k3P1j4OPp0p0RRJ04J03l5j22p9PL5L5K2o3n2
24109d21L4L4n2j04j9L4L3k2O4J05l8j14K9Q9Km3m3n4L2N2N2J03l9r0N4N0r3k9N7%%k8k8k8
24102d21k8l9l8N6N6P1j5l7l8o0o0J4J01J09K3m9L8K9n6KLo0K6O8j7MLn9K7O0q2j18Q2Q4n8
24096c79n7K8L8L8%%j5j5j5j5j8j8j8j8K5K5K5K5M2M3q6q6m2m2N9N8j7j7K6K6j9j9j44n8J33
24089e07M8%Jrj0L3L3o9p0O0N9J8J8J8J8l3l2l2l2N6N5j6j6K2K1K2K1oom0m0j4J28N4l2j6
24082b95j6J6J7lq8j21K3R4R5n4n4k3k2K0K0n4n4j1j2j1j1O0O1K9K9j4j4m7m8nmL9M0llNN
24075d14NNrrL4L4m5m5n9K6J11l2l6J07O1q2l6l6J4J4J4J4LKM5M5n7n8J4J3k6k7J7J6rrrr
24068d13M2M2jjm0l9LLooL7L7P0P0n9n9n2n2P7P7p7p8ooN3N3J0J0k9l0J3J3m0m1LKn1n1P8
24060d44P8rrrrl4l5L7L7M7M7M7M6m7m7m7m7L2L2L1L2k3k3k3k3k2k3K0K0k2k2K1K1k2k2k2
24053d36k2J2J1J1J1M7M7nr1m2m1l6J06J04m0k2k2M8M9NOp8p8LQ9j2j1opO0N9p0p0k2k2P8
24046c87P8k6k7k1k1J3R8K8n9nnn3n3J7J7l1N5J1J2J2J2K5o0j02j7M3M4j7j7j3P4K5K5J4J3
24040b98q1q1j7O9kq9J8J8J3J3L3L3M4m1kQ5Pp8qqK9K9o3o4O5O5o9o9N4N4O0k6r8j2L1L1p
24033c62oj7j6P5j1l0l0l5l5O3O2rrl4l4K7K6O2j10j10O1n0n0Q9Q9NONNP6P6j10j10P3P2k7
24026c23k8ppppN2N1p8p7k8k7J5J6P9Q0QRo0n9M0M1j0rn3n2K0K0k2k3K8K9K8K8n5n6P3P4k1
24018c18k0o4o3j6j5N6N7l3l2l2l2J5J5Q6Q7j8j9j8j8j5j5j6j5O7O7l3l3l5l5L6L6j2j2L1
24012c66L1j07j06P9P9M7M8k5k4o2o3O7O6l5l4QQmnnmnnL3L3K8n9mnlQ3N2r0q9N4J3p3K2K1
24004d01l8M8O0k5MM7n6n7qqj7K6N5l0q4KJ00J3l1J2N0Ol0l0PQJ7k5n5L1N2l4mL9J1J0K4o2
23997c73n4L2L2n4m8L9j6j5N5N4J2J1l5l5PM9O5k0j19l2P6P6j8j9n4n5N0J35L3n3l6l7M7J33
23991a67Op9o6k3k2o6q0OQ0L6m3m4J06J06j7j03l4N1O5K3m9oJ2p4l4J08l5p9Q0oj6P0pr3k2
23984d16k1j3P3L4j09m7nl4l5P4P4o5K1O3k2K3K2n5n4llj4P3L8m7l7J06P2j3k3k2p8PKKL8
23977c94L8nnl3l3J0J0M6M6K8n8p8PllpqM6m0p3J3N3N4Nq1J3R9k3j09J7J6noJ49O2r2oR8m6
23970b98r8j3L1L0rrj0rp1p1N8N7k6k6M5M6l6l6OPRJ0J4J4l6M9N5l1m0M6M0m5k7k6J6p0LK
23962d49j8O9P8o5m5m5lQ3j2r8QR4l2l1J7J7k5k6K9K9j5j4L0L0L0K9J6J5q5q4J7J7J7J8L3
23956c71L3l8l8J6J7J6J6l7l7ONJ9J8J8J8L0L0r9r9MLP5P5nonnl8l7l7l7K6K7j7j7L4L4L4
23948c69L5l8l7l8l7j8j8Q2Q3K8K9J4p1o4P8P4p0n5n5k1k2L2L1L2L1o0n9J1J2K3K3K3K3p4
23942d42p5K6K5O2O1l9l9O1O1o7o8k7k7M4M4lmmmkkkk%%M3M3o6o6O3O2n0n1n1n1M9M8k3k3
23934d96j7j8K0K0O6j9K8K9JJmnL8m7m8L8J2J2K3K3j11k6P5P4R7m6r1nL6n1l9m0L1L1K5K6
23927c57m1j27P9P8K3K2Mq1m2M3K8K7M0m5m6M0l2l2k1k1J0R6R6J0q6q6O6O5p9p9K2K1k7k7
23921d59k2k1n8K7P6j0r3pR7R6M0M1llk4k3j9j8l3N3NNRQq8kN0l6LQ9O7p6l9M7KJR6m7o9P3
23913b65P0p3p7RRp7m2J01O3k2m4m4opR2R2J1p4j9j9k4k4M4M5M5M5r7r6k5k5j7j6k8N9J08
23907c28K3n2n3J9J8l0k9K5o0n8Q4J14l0o0K6M8M9O4k2n7K8K3o3n0n0j2j2N5N5J2J2n1n1M5
23900c68m1n4L3L2n4j2P3K0J9N5N5Lq2o1o0J5J00M1M0L1n4r4M9N3r0n4Q9M8l8m6m6n1n1P5
23894d25P5MMk6k6M6M6m0l9LMllrqP8pl1l1J0Rqr4k7N9R6J1j%pok8k9J5J4n9o0O9O9j5j5N7
23885c28N6o2o2RRj4j4j5j4N6N5j6j6%jo0K6J03o9k0O5J0p5K1K0LKKKK9K9J9J9Q3q9j10j10
23878d57p9R3J40N4Jq5r6rL0n5M2M1j8j9K5K4N7N6m4m3L3L3r5r6opR4R4o0o0J1J2qpO4O4j8
23871b94j8j8j9j3j4j4j3L6L6opq8q8L5L5O6k1j16N4Q7%J6J7J4J5J4J5m4m5m4m4J05J05n2
23865c08n2kjkjl6l5PQL7L8L7L8j25j24R0R0PPo4o5K8K9j5j5J1J1l2l2M6M6M5M6o3o3R4R4
23858b26n0n0K1K2K0J9n2n1rqk2O3M3j01n8K9q7%J42%l0N6M7l9k4k4k5k4p1J5Q6Q7M9r3n6
23851d01Q8J5p0j05j8J18J18l4l4l8l8l3l3k9N6QRM4M4n1n0j1P4J18L1k1k2k7k6k1k1K3K2
23845c15KLo9o9L0L0j3j3rj0rj0N6N6j6j5L1L2J4p2o1K6RRO8j8k7N9N6q6n3L1L3n3p1p1K1
23838d94K0J5J5M7l9jQ5J4p2p2J4P2j3j4P2P2j3j18K6J45N9j3r8j89m7K5K5N4N5j2j2l9M6
23831c85Q9Lj6j7k2k2l8l8RR4J7o9j0j0qP9P3p0m5M1P6j1J3J2K2o4q8N5O0k6p3p2P9P9k1k1
23824c25k1k1LKm0m1J3J2J2J3LMkkQ0nj11k4P4j2n8n8N7N6R9R9K4K3k0j05m8R5N8k8m8m8n3
23817c43n3llO3O4Jq4m1M4m0m0O2k4p5J1N7k9l8J04O7j8MNjjJ4J3n7n8N2N3p7p6L2L2j7j6
23810d16O7j9o8J9N1l4l4N2N8k7K1K2Pp8l9J04M9N0j3r9j16K8J4J3M9N0k3k2N9N8j3j3o3o2
23804c68J8J04OOJ2J1l7l7l7l6N3N2J0J0M0M0l2l2llm6m6N1N0o9J7M6M5p7p8L9M0mlK3K3K3
23797a89K3j6j6j6j7k0k1P6j0o0K7J05l7j12L1J19L3l3l3K8K8K3o2n6n7N0N1R9J3n2n2j05
23790b58k0O1O1o3o2PQN0N0j4j4K8K9l0l1PPK5o0o0K6j1j0O6O7k8k7J5J6n5n4j1j2llL9M0
23783b24K8K9K8K8k9l0l0l0K1K1K0K1r1r1L8L8j4j4j4j4O4O4qql7l7L4L4M8M9n2n2k2k2K0
23777b34K1J1J1J0J1o5o5k2k2L4L5rrM3M4k9k8rrqrj6j6j6j6K4K3O7O6n2n2rqj0j0j0j0L0
23769c13L0m1m2j5j4j5j5J1J2l2l1P7P8L4L5l2l1l2l2LKM6M5onoomnL8L8o5o4PPM4M4KJj7
23762b69j7n4n5rP7M0m7k6N9N4l1l5l4K6K6m7j34qqo1K6J06K0j18K5J17L0lmKq4n3L3R9J3
23755c44n7n7j5P0K2o4L3L3M1M2Q4n8j00j4K9K8J0J0l2l3J7J7l7N0J0p6k2k2k3k3K0K0LLJ03
23748c32J03n6n6j3j4j3j3n7n6N3N2m3m2l6M9M5M4K5K4K5K5l6l6l6l6l7l7L4L4j4j5J10K5
23742c30j05j8NNO4J49K5j19j3j4qP8P4o9m9m9p6J0J11K4n9o0L5L6J9J9k4k3M3M4L8L8k2j07
23736c28l6N1n9n9J8J8K0K0l4N3J3p3j4j4m0M6L5L5Q2mj03j8j0j1j0P5k7k6KQ8L7L8n8n7L5
23729c15L6l6l6opL6L6k7k7k7k7Q8Q9j22l6M9l6l7N0Pp8J8J8K9K9m2m3J5J6J5J5l1l1J2J2
23722c94j6j5j5j6j0j1N2N1Q2o2j01j6N1N1m4m4N8N8J5J5QPo3o4j3j2K5K5O5k1m5m4N7N7Q
23715c21RO2k3p2J4M2m4nQ1N6q7p3p2RRN2N2O0N9Pp8llq0q0k9k9k9k9R1R1J7p0n6K9J30M4
23708b69o7J8QQl2l3l2l2JJP2P3p3p3kjL4L5l7l7l1l0O9O9J6J6O4k2j18j18O2O2j5j5j5j5
23701d59P2P2k9k8p7p7N2N2J5J5J5J5l4l5RQO7O6o5j52L6J22N4q9m9L6K8n8L3L3m4m4P5P5
23695b90klJ06K0o1o1q7q8j6j6O2O2q9r0rP8Q2lm0M5Q3lk1k2m2M5P6o7j01j4j5j5J19J19p
23688b65pn0n0%%%%J8J9J8J8o1o1o1o1O6O7nnJ4J5J5J4n2n2J9K0RJ0N2N3n9n9O9P0k0j9K3
23681b98K3m3m4K8K8j2j2j2j2J%m2m2L8L8nmj4j4j3j4K0J9O2O3n9n9M2M1j6j7j6j7L6L6l5
23674c25l5K1K0k1k2P8P8n1n1POl6l6k8k9J5J5MMl9l8J5J6JQ8M5r8o6K0R1Nr0mO0N9opj03
23667d37j02N4N4j1j2Q9Q8r0r0L8L9J3J2n9n8M0M1j7P0O5p9QPj4j5j5j5J7J7J7J7MLLLQRo3
23659c61o3K9K9j4j4J7J6J7J6k8k9k8k9j4j5N8N7M4M4n6n5k8k7k7k7K5K5K5K5j0j0rj0K2K3
23653c82k1k0K2K2J4J3Q9n4j55j1J13J14o3o4KJKJJ9J8k4k4K8K9p1p2%JP1P2j0j1n3n3l1l2
23646e20M0M0M8M8n2n2J4J4n8n7O0O1J8J8NNl2l2o4K1J31j3j8O8J1J1J%JJKLm1m0L0L0m2m2
23639c82j4j4o2K3L4L3P3P3Pj37m5R8N3r1m9L6j1j2n5L1M1M1MMk4k3k3k3j7j7K6K7J5J6J5
23632c49J5l2l2J6J5QR4N1l5L8L8r0r1MR1l0l0%%j01j00N1N1N0N1J3J2n9n9J01J01q5q6M0
23625c39L9mlj02j02PR2MMl4l4K9L0K9L0J1J1k6k7q5%nnL4L3L3L3j7j6M1m4p2P1P1p2q3Lj1
23618d76j2L1L0j7j8M4m1q9lP7qLLl5l5R1Mj06k1Q4Q3k0j9k0j9n6n5P3P4J4J5J4J5m2m1n2
23611e30L4J06K0k7k7k4k3L3n2m5R8O0k6j2j3o1o1L1L1m0m1Q3Q3O0k6L5L6j3j3j9k0j9k0j4
23605d16j5K9K9j6j6j1j0j7O9K7o0j4j4K4K4M1M2l0l0l0l0m8R6J9j24m9R5O0k6L1L2m1m1P9
23598c41pn4n3M7M7q3LJ09K2o5K0K0o5n8K9N1N2o9J6Q8Lrj0j4j5j9j8l7j22PR3N0l6j03j8
23592e39Q6Q5qqj3j3jq7MMK6K6K6K5m6m7K0J9O5k0k7O0M9l6J1J2j6j02j02j7J2J3J17J17o
23585c11pjkn8K8M1m6p8J21J16q4j3j3m6m7m5m6k2O4j0rR0R0J3p3o2o2qP8RQopj2j1J8o8l0
23578e01N6N3l2p6J0J08K1k1O4R9J3j1j0rr3r3N1O1q3r5M7N6N5q8q7N1J37L7m8mmq1q0NOJ26
23571c60L9m3m3K7o0m4M1N7k9J9K0J4J4K2K3k4j10j05j9Q5Q4m9n0K8K7p5J1J10K5o8o8N5N6
23564c90l1l1m2M4J41N5k5k5J7o9q8N5P9o4r8r8j2P4O9O8l7l7j9O7L3n2M4M5k0k0K8K8o7J9
23558c59O7j8p3J4KLn2n2J4J4Q4kp3J2M2M3k4k4j5j5o3K2J8J8K3K4j5j6j5j5O6O6l5l4L3L2
23551c03j5j6K7o0j02j6O8O9N6l0m2M4L8m7j8j7o1o1l6M9M5M4L8L9l3l2o9o8J2R7M8M8m7m7
23544c98o1o1O8O7j3j4J3J3o0K5Mq2N3N3k4k4l3l4J0J0K7K8j6j5P0O9q8q7J2J2N6N5k7k6P3
23538c45P4k2k1r3r3N6N6m4m4J0RQ1Q1l5l5PQl5l6K2o4m2J02J05l8j29J3J36M9q4LP3j2p7
23531c64J0m5m4QQQQJ3J2J3J2m1m2L0L0%%J9j25l4J10k3k2N4N4m6m6NMM7M8K2K2k0k1M1M2
23524b53q8q8K3K2K2K3q3q3l9J03J30M4JJl7l8l7l8J7J7k1k0LQ9P9o5l5l5jjnonom6m6P8P8
23517c46j3r9o5P9O5k1ppNMMNMMNMk0k0K2K3j%M2M2j1j0onl6N0M8r5l1J12P1j4n2n1J5J5k5
23509c16k5J7J8m7m6JKl7M9M8r6o6P8P9oQPo9o9m0l9L1J18Q4n8n9Q5J1p5N4N4k5k5k6k5k5
23502d30k6J8J03M2j02o4K2O7O7KJk6k5J8J8m6m6lkqqpqk9k9P2P1KKKKM6M6q3q3k3k4M8M8
23495c75llmlRQl4l5O7O8q5q5k6O0J1J1L7L7nol0l0m8j33kQ3L0L0M9M9lkN7q6q6N7j8j9rj0
23487d77J7J6J6J7o4o3J7J02m4m5O1O0rrKq4L7J22J7o9k9k8l4l4K6K6O8O9p8p9N1N0j7j7j7
23480d23j6k6k6J6J7M2M2M2M2p5p6l2l2Q2Q1L0K9J25j8r8M5j5j57j6O9r9r9J0R5N4l3o9J6
23474d73L6L5M1M1KKKKm8m8nnl9l9k1O5N4l1J7J7K0o6j37n1Q7Q7R2R3l8l7l7l8%%NNk1O5O5
23466c01k1k2k1J5J6n4n4M6M7kjjkm6m6K6K5M7M8M7M7j35j35N0N1j0j0j0j0L2L2j1j1m7m8
23460d69%Q5j5j01k4O2N0N0J3p3o1Q2M5m1J1J2OOm9m9poN2N1m8m8%%%%J4J5m3M3O8p6l8M7
23452d36J03J02k1j64m9L7J8J7P0j5o8J9L6j07l9J04Q2o2r1oP8P8M0M1j4j3n6n6j6j5K8K8
23446c47J3J3l0l0k0k1K2K2P2P1j14j14L1L2L1L2r0q9O4k1l4N1Mq2MMjjN5N5j6j6O9O9l0l1
23439c73K4K4K4K4l3l3RJ0ooj2j2M9l6q0PR1R1o1o1J6J6p9p9n2L5K9K9L0L0K1K0P7o7j34m9
23433e17L2L2L8L8N8N8J0J0j5j01j0j0NMl8l8J5J5k8k8Q3Q3n2n1j1r8KQ9L8L8L3j10o5P8Q0
23426c33oj6j6o4o4M0M1M0M1JJm1m2j4j4M0m7j4P2j9j9k6O0N9k5K4K4j06k1P2j4M0M0k3k3
23419c52O7p7j02M1M3m4J7J6o0o0O1O2J3J3j2r8KQ8j9k0N7N7l5l5p8p8M9M9N0M9k4k5M6M7
23413b92j15j15J3J3M5M5KJK0K1K0K0k2k2j7j6l0N7N6l0j7j7p6J0O3k2j6O9p0p1R3R2l3l3
23406c74MNO2k3j8j8poQ2o0j27J6N5N5o3o3P1P1o7J9J8j26q9N4N9N9N8k8n0n1jkMMk8N8RJ0
23399d28PPpr3o1Q2Q8KQRN7k9q2MP6j0j16k9M0M0P4j2j12k6R5R5j14j14p4p4J40J41J6J6J6
23392c68J6l0k9p3p2J20J20rqp2p2N6N7kjkjJ3J3l0l0qqqqP2P2n6n6j3j3j2j3M9M9k3j08m7
23385e35R5N3N2klllNMMNjjm4m4o4o4L5J22O3p9m2M4L3L4N3r0j8O8J1J1k3k3k4k3k3k4k3k3
23377d87L5L4L5L5j9j9j8j9k5k4k4k5P7P7NNRQRRl3l2l2l3M8M7k4k4M5M6M5M6p2p2%jk0k0
23370d08k0k0P1P1ool5j21n8Q4R1NJ9K0m3m2K9K9J4J4J4J4o3o2n1R2J15k8o7o6j18j18R6R7
23364d57JKKJj2j2L1L2L7L7noLMLLnmnnk9k9k9k9R7R7klK0J9n2n1n7n6P2P2mnp6p6m4m4N6
23355e08N6O8O9q9q9%jM3M3j6j6K8K7qqqpllklk6k5J7J7N9N9J6J6m4m3j%K4K5j9j8j9j9K4
23348c84K4k1k0k1k0JKKKLMM6M6K7K6p4p4m3m4K8K8O7O7l4l3nnO7O7j16j16J3J3M9M9NOj6
23340c84j6N5N5l7l8L5L4m2m1k0k0j1j0j1j1k2k2P8P9n4n3J8J8K2K1k2k2M1M1n9K7J8j25n3
23334e31R0M5m1L7L8n4n3J9J8K6K6m5m6N3N4j9j8rj0m6M1J11l1p5O9K8n8P1P1m9m9r8r8Q2
23327d51no4Q0M0m5rj0j5j5K8K9K1K2n0m9N6N7J4J3k4k5k5k4J6J6J7J6l2l2L4L3K6o1p6O6
23321d28Q4kl6M9M2M2j04j05k6O0O5k0m7L8n8n8J7J8l1N5J6J6K2K1mnJ7J7kkr7r7l8M9P1P1
23314c90K0J9k3k3L6L7M2m3m6m5j4j3J11K4n6n5lkM1M1m7m6P7P7M8l7r0q9L5L5llm4M2O3k3
23307c47m1m1N3N4k9k8O8j7o9J7OPJ0J0l3l3J8J8n3n3N2N1n4n4N3l4l9M7N3l3K1K0K6K6K1
23300c27K1R4Qp3p2j08j07J07J06j4j4l6l5N6N6j6j5J0Rook4O2k2j64o1J39O1k5N9k6q1OJ1
23294d27p4N1N1K9K9Nq0RRm0l9J7J7k6k6k9l0j1P4R5J0o0o0k8N8J06K1j03j7K9K9M2M2M2M2
23287b43m5m5l9m0m9L6M2m4k5O0N3r0r6M7Q7n7RR4M3m3j1j2j7j7KKr5qO0k6m4m3R0Q9j0j0
23280c95KKM5M5k2k3K0K0m6m6llR5R6qr4o2K4J9o7k4k3k9k9R7R6r0q9LLpP9M8l8l2N3MMRR
23272c57j6j6n4n3L8J24l3j19l3l3QR4Nq1M7J34nr0q3O0J19k5n5L1j2j2L1L1M7l9o2o2JJ%
23266d69JL8L8j6O9L1n5MLn3L2L8m8n5L0P7P7j4j3n2n1n7L0K3K4ppn5n5K9n6n1R2P2j3j0P5
23259c54Pp9J8J8k3k3M8M8j04j04Q1Q2K1K2K1K1q1q2l8J04N7k9r2oJ10J09J8j24r5M8M4r8
23253d55qP7n1n1L8L7l3l4M6M6N1l5%%noj4j5K9K8k2k2k2k2L0L0j3j3j2j2j2j2L4L5rqJ0J1
23245c84J0J0j5j4j5j5mmL8L9k5k5k5k5M6M6j2P4L9j04k4O1k7k7o4o5K0K1K0K0l1l2M0L9L4
23239c80L3N2r2q0O2J6J7k2k1K1K2L6L6l5l6k9k9k9l0N3N2j9j9QPQQj3j2N9N9k1k0k0k1K3
23232c56K3K2K3m5m5kln6n7j4j3j7j8N5N4K2K2k0k1j3j4L0K9j5j5K8K8J0RRJ0n7n7j4j4j1
23225e03j1L1L2l2l3M0L9L4L4k9k9q5N7P4j3l6M9mmL8L8l3l3j7j8K6K6k5k4k0j9RR4K8n7r7
23218d73j1L5L6J2J3J2J2j4j4j4j4l7l8J0R5K6n9L7L8K8K9m4m3n0n0N0N0m4m5K7K7K9K9m2
23211c97m3O1O0j1j1k8k8k8k7j0j0j0j0K2K2k1k1qpO4O4j3j2o0o1O1k6o7P7J62K0p1p2k5O1
23205d03O1k5l8l8K8K8OOl8l7R7R7j21k06M9J34j9j9K4K3M5r8r1J09J72k8p3p2o2K4%JOOK0
23198d32K0J9K0j7j6q8q8M7M8K6K5K1K1q0p9N3N4L2L3J1J1l1l2L5L6l6l6l5l4O6O6m3m3%%
23191d46J2J3j0rj3j3j3j2K9L0K9L0POK2o5q5N7M4M3l2l3ONK3o4q2O0J48Oq3MN4N4m0m1n6
23184d15n6j3j3M3M4K2K2l3l3k8k7pP9J11l2m5m6r7r8J11J11L4L4J2p4l5J09M5M5m7m6k1k1
23178c65k1k2J2J2J2J2nnmnJKKJL8L8l3l3K6K7m5m5J3J3l0l0J1J1j0j1J8J9mlM7M7n9n8J10
23170c16K4q1NJ7o8K8K7j6j7K6K6p1p1k0O7L1L1L1L1M8l8l2l3n3n4M2M1M4m3o9J7P9pl0l0
23164d34L7m8n0R3R0j11n4Q9L9m6K9J14K8n9nnl5l5m1m0L2n3m8R5O1k5J1J1L0L0j3j3K9L0
23157b67p1p0K5K5j00j4N5k9k0j9K1K0L7L6lq9n5Q8M2m4k4k4n8K7K3K2R1R0o1o1n2L3J3p4
23151d87J9J8qqJ7J7N3l3j03L9P7P7nr0r1nL5L5llK9L0L4n1qqj4j4K6K6K5K6l9l9MLj2j2j3
23143d56j2L0K9k2k2J11l1r9j4N4N4N9N9J0J0r1mR4m8j20K3N2l5m8m8onL3L2Q3mq3q4N2N3
23137c94N7k8j9j9M2M1Kq4m2M4k3k4K5K5k7k6M5M5k5k5J9J8j3j3L0K9r5r5J4R9k1k1N5N6m
23130c52nrj0K1o4k2O4J9J8L5n1p1J6j%L2n3%%kQ4N0r3r9j3K9L0K3K3k0k0O2O3m4m3Q7Kp6
23123c90J1K1o3o4K2J06K1n4L2j6j58rJ92J7j25l8M8J4J5N8N7M4m3OOk5k5k4k5k4k4M7M7J0
23116c33J0q5q5l8M8M8l8n2n1L8L8L6m9M5J31k3j08lQ3m0l9O0O1K5o1o1K4J3J3J8J8k2k2k2
23110d23k2Q0Q1m9m8jjjjl1l2l7l6L7m9m8L7L8L8k8k8O4O4l6l6O9O9klm1m2POm8L7%q6k5O2
23102d65N0N1J%JJl6l6L6L6j4j4PPK5K5j8j8m2m3k1k1mmJ8J7k7k7M4M5RRQ0Q1p7p8non2n1
23094e16P7P7k5k4LLp1J4J31j2j12Q7J27p3q4KJ2J3o2o2J4J5mQ1M8r6k8N8P0j5J2J3pr3q1
23088e08O2P3j4l9M7L6L6m3m4m3m3qqrqO2O2O2O2k5k5k4k5L5L5l7l6k7k7M5M5j15j14M3M3
23081d74J4J5L6L7RRRRrrNq1j58j5P7j0O9O8l7l7K0K1K1K1j0j1j0j0nnnnK5K5L0L0m4M2Nq2
23073d20l2N2K1K1JKj5j5j8O7Q3o0j21l7N9N9J7o9kQ3m3j28n1L4MLL0L1M6M6k6k5J2J3K3o3
23066d18j41n6M2M3R6J0r9M4R8J1klk6k7J%p6J0L9L8KQ7M4m1n2n2j8J25L9j03N7N7l2l3k6
23060c62j13k9k9q8kJ04J8L9J25K8n9L8L8MMl9l9klp3J4L3L3l3j18k4J20N1r1m7R7N6l0j9
23053c98j8k3k4J6J6noJ2J2l1l1K2K1J22J22l5l5m6M0j5j01r1N3J01J5k7k8o0o0J7J7K7J12
23047c09J3p3j0rj5j5j8j8L5n1q3KP2P2N6l0l5N0L5n1l6l5j8O7K0J9ooooK0J9n3n2P6P6MN
23040b94k4k3k3k3JKm1m1N4N4J39lj20l3K9n7l8l9k1O5K4K4J20k4j52rk6k7M5M6KKM2M2L6
23033b91L7K0o6o6K0K5K5j2j2j1j1L2L2q6q6P2j5j13L0P3p0k2O4N0M9PPn9o0j9O7P2j4l2N3
23026c10m3m3N3N4m7m6K7K8L3L3r3oP1j6m2M4j0rl4l4m5M2P7qk7k6N7N7J05J9q5q6j9k0mm
23019c57p6p5mnO8O7PQl0l0k9N6LLO3k3p1J5L5n0q8lM1M0M6M6KJJKPOn9n9L8J23Q1mn1n0n1
23011c56n0L0J16K9j15o4P8L8m9L0K9m7m8L8L9L8L8o9o9L1L1n4n4M1M1P7rl2l2l0l1m4M1R2
23005b96n2n7K9LLQQO6O6l9m0N2l4n2n2k2O3P0j7p7QN5l1l8J04J40o0j41KQ9n3r8r8K2K1j6
22998d64j7j6j7Q3Q2J1J2J8J8Mq2n7Q5Q5n7j00j4L5L4p0J5N8k8j4j3K4K3l8l9NMJ5J6J5J5
22991c69rrqrPPl0l0j8O8O2O2K0J9j37j38M3M4n7n7j2j2L5J20O5k0l8l9N2N1Mq1qP7K9n7M0
22984c33M0l8l7l6l7q0O4P5j1k5k5OOPOrrj4P1qqm0m0K4J09J3J2K2o5o4K1RRJ5J4m2m1L0L0
22977c79K0K1j8j7r7j1R4Qq6%R4QjjL6L6o2o2O3k3r1nJ01m1q7N5N8k9L2L2l9l9m1M5O8O8l8
22970c28l8L3L4l8l8NNm6m5OR3rrL4L4L4n3n8K8J7o8k1O6k2k2o4K1J%OPj2j2M5m0n6Q8M9l5
22962d08N3N3N4l3n2n3O5O5K2o3j06k0k2k2M0m5n6Q8Q8n5r8j2K5K5P1j5n8K8klJ03J03o0o0
22956c60j8j7onL7L7ONOO%jm3m3p8p7l1N5J14K8p5J0N9q3m1J02L5n2M9M9k5k4J8J9j7j6J3
22949c64k9n4L2Pl5mL9O4k3o1j9N3N2m4m3l8l8KQ8M7l8j6K6lmj8j9j9j8P0O9l0l0k6k5k5k6
22942e00j9j9K4K4o1o0J3J4O8J11M1m6p7QQ0oo6K0N7k8j9j9k5k4M3M3k8k8K4K3K4K3k0k0K2
22935d03K3K0K1n2n1K8K8m4m4N3N3J1l2m2M4R0Mr4pJ12K8l8q0j09k4L1L2N5J40pr4k1K2m0
22928c87l9OOm9n0ooR1R1o7o6j8j8N4N3L8L8nnm0m0LLJ0J1J1J0mnL8L9n8n8L7L7Rp8m7R6P9
22921b86o5o6J9M7M7J0Rl3l4l4l3L4L4rqOPJJK8n8r5M8O6j9onL2L1L2L1oonol1l1m5M0Q2o1
22913c37j24l8J4J5O3O3J5J5J5J5r1r2k0O6J14k9l4N1j0rO7O7q3q4j2j2QQl4l5RQRRJ0J1J0
22906c82J0n5n5J7J6Q7Q7J1J0j3r9o1K5M0m6QPk9k9l5N1Q1Q0j8j03q5KP6P6k8k8k8k9l5l5
22899e09L6L6j6j6j5j6JKJ01J02l7l7OOk8k9J0RQp8J3J3j9j9Q2Q1J7J7jq7PR2j3r9j1j1j7
22892d19j7LLLLK3K3K4K3j7j6P9oj64p8N3N4l4l5m8L7J18k4l0N6%JN9k6K0J06k8j14k7k7k8
22885d50k7L8J24K7K7N3l2j33m8l4l5m3R9Oq0M9M8N6N6k1k1l6j21QR3k8k7k2k2Q9Q9m0m0M
22879c94LLLK6K5m7m6ppn0n0M2M1M7M7o3K3J07l6r8M6J05J8k3k3k9k8m3m3P8P7M0j03o8P4
22872c53O8p5j06k0J00J00q6q6K3o3RR4j7j7L1L1LKLKJ5J4k9k9m8m8nnP2P2lq9o5K1M5M5P
22865c87R4Q3o0l4l5r2oqrM0L9n7n7K0K0l2N5R2n1k7N8m2m2j5j5rj0K4J09R9m5j07j08M0M1
22858d34M7M7MMm4m4l9l9J0R5R5J0l7l6KJJ0RJ0J0r3r4k1k2O5O5j1j2J6p0pJ35J4p2rj0l7
22851d82M9M3M4l3l2j5P2M0m6QPm6m7N4N3J4J5O2k3p1p0mlm6m5K7K6J6J6J5J6RJ0K4o3r6M6
22844d56N1l4K4K5n2n3J01J00q5q5N5N5j1j2k4O2O7j9j18l2P5o7j29J5Q3Q2L0K9j4j00j28
22838e65J5J35M9k9k9L2L2Nq2q1MO1O1onJ0J0q1NN8N7l7l7K4K4l0N7N9k6K8K7j11j11M6M6
22831c85m3m4K9K8PPJ3J3o1K5M8M9n1n0n0n1O2O1j4r9L1J18J1p3l7l6JJP8P8L9j04m5R9K3
22825c22j19l5N0jjMR0J9o8j6j7p6J0Q5jj8j9KKKKO5O5J9o7j26m1J0J1K8J14N1r2m0M5j1j2
22817d08M4M3JJm5m5m0m0l6N0N8k7r4N0J11K7qqr9M4Q5jj5j5K0K0L1n6q6jR9J4j01j5Q8Q9
22811b65l3l2m4M3J7o8j4j5k6k5l1l1J86R9j15k9K2K1l9m0n4L1L7m9K0J06m8m8L7L7q8kR0
22804c50Mo3K4M3M3Kq3p0J6L4L4L1L0m1m1K1K0k2k2L8L9N6q7j57j4N4N4M4M4n6n6PPOPj0j0
22797d24j0j1K1K0K1K0j2j3j07j07K4J10O1O2KLm0m1K1K0K0K0l5l6j7O8M2m4m4M2k7j13m1
22791e45M4J01J5o0o1RQl9M6P7P8Qp8o1K4M3M3j1j1L1L2p2p2%%Q6Q7r9r9%%n4L3P5j0k8k8
22784d88K7K7K2K2J09K3m8L7m4m4l3l3l7M9mnJ5p0m0J02J20k3l0N6m0j26jjQQQQL7L8l4l4
22777d19j2j2k2O3%q6J0J1mlmmN6N5PPK5o1o1K5k3k3J01J6k9l0l5l5N1N1m4m4k9N7O6j9n7
22770d55Q5Q6n7j23l8k4k3P6P6k4k5qqL5L4J1J0J1J1m7m7%Q5J9o7j4j4OOm3M4L8L8n7n7K2
22763d38K1k7k7J56O9r2qj0r7n7Q6O3k2L4L5l7l8L4L4o7o6m8L7N7k9k3O2KKJ6J6j17K5J32
22756c22j2l7M8n2n2K2K2k1k1l3l4p1p1%Q5J28M3L7L7o9o8N1N0m9m9nmm8m7R5R5J8J9q8j74
22750e77k6J18P6j0pQ0M6l9J4J4opopk4k5k4k4J5J6J6J6k0k0o3o3O0O0l5l6kQ2M6m1j2P4K5
22743c16o1j1j2j6j7opQ9Q8l9j26MQ9o6o6O9O8%Jk3j09k0k0M9J35K9n7llJ1J1o0o0L9L9mm
22736c85j8j9P9qo1K5J4J3K2K2p0J6qqklklm0l9k8N9N3N3k0j9k0j9p4p4J40J41o0o0j6j7j0
22728d46j0rj0J4J4J4J4N9N9J0J1J4p1k8N7l8l8M3M4k7N7R6m8o9J7m1m0J2J2l1l1ooL2L1M0
22722b99m7m6L9j9j9n1n1K8J15l5l4N0N0k2k2l9m0RRm9L7Q1ol4l5MLL7L8M8l8l7M9Oq0q0O
22714d74L3L3p7O5J09l5n6n5m2M4P1P0L3L3p0p1k8k8nmL8L8j0rM4m1j06j9kkklN5l2l0J13
22708d22J17k6l1J13M2j02j40LJ24L8o3K4J2j31m6M0j8j7L6L6L6L6LKr3qM7l9l9M6N0l5l6
22701d41N0N9k7m5m5Q5Q4m4m4K3K4m8m8p1p2K9K8K5K4K4K4L6L6l6l6qqJ0R6K9n7l8l7l9J05
22695c53J04l8o3o4j%N5N6m5m5L3L2o8o8j9k0jQ4K9n7J20J21k0j05K0K0j19l3M7M7j6j5j6
22688c98j5MMRRk2O4O4k2MLm4m5l0l0O9P0j6j5j6j6ONOOJ8J8k5k5k5k5J8J8qrqqj2j2j2j2
22680d55N6N6m4m4K3K3j9k0J8J8k4k5N3N4N3N3o1o1j7j8j3j2L0L0m0m0m0m1J4J3J3J4n1n2
22674e56K1K0P3P3L0L0p0o9N9N9KKKKnmmnL7L7o4o3K0K0O3O3m2m3m2m2KKKKJ6J5J6J6l4l3
22666c92RRL4L3l8l8J4J3k9l0k1k1k1k2l0l0P0P0l8l7L4L4K0K0K0K1RRl3l3K4K5K4K5l2l1
22659c59l2l2K4K5J8J9P1j5r2oL5n1m1m0L1L0J6J02P4p0l8M9m2j28n1L5J0J0L3J19P4j1jj
22653b35j14j14o2K4L2L3P2P2O6p7j44n9Q4Q4l9m0N6N6m4m4L9L9mmk4k4j9k0J6J02P5j26j61
22646e04j9M1M0Q1nj1P5J4p1N3N4l9l9l8l9j6j7j6j6L8L7L7L8%%NNm8L7L8m9nnj0j1J4J4k9
22639c66k9j2j2j6j7N5l0p3J2K3K2j5j6O4O3J7o9mQ3m3m3J1J1M8M9k5j11j6P0L8m7OOp4p4
22632e14Q3Q3l1l0m5M1J17k7q8lK1K2m0l9j0P6K3K2J2p4p9PQ1mk2k2m3m4N7N6M5M5L9L9q4
22626c30j69j6J27JKO4k2o8J8p3p4J5J01M4M3O6p7j48oR4R4LKp7p6K3K3jjkjJ0J1n6n6K1J07
22619c84J5J6M6M6n4n4ooj7O9Nq0k2k1M1J27jq8qrj4j4l7l6O3O4JJnmP4j2j12k7L5L4M0M0
22611b94n6n6J5J6m3m2K8K9L6L5j3j3Jq4j3P3J2J3l1l0Q1nq0q0k5O1Q3lk1k1nnk8k8p6RJ15
22604d45J14j4j4P2j5n7K8K9K8l8l7QQl9m0O7j8r6rK7n8J9J05M4M4k3k2k0k0o3o4K6K6j7j7
22598d81N7N7L6L6k0k0o8J7ooJ3p3o3Q0%q7M5M6K4K3k5O0l2l1N9O0J6J7r7r7L2L3M2M2O9j7
22591b59m7m7mlj00j5J15K9o8o9MLjQ6O3k2m6m7o6P7P0j6jkp3p3N6N6K4K4m7m7J3J2k9l0K8
22584d52K8POk4k4k4k4R3R3m4m5Q7n6r5j0l5l6R9R8JJJKj2j2n4n5K0K0O8O8p7RJ50Pj07L6
22577b92L7m8J4J3o3o3ooR4R4n4n4j1j1j7j7l9l8J4J5RRR0Nn8Q5L4j09K3K3k9k9J4J3J9J8
22570c21n4n3j3j2L0L1K3K4k0j9O2O3j55j3J24k0j08k1j7j6O7j8j02M1J16k7o0Q2O5O5m6m6
22564c48K5K5l5l6l5l6pqpqN6N6N6N6J3J3n8n9J8J7n3n4K6K7m5m4L9L9l2l2M9M8OOk1k1o4
22556d28o4M2M1MMl9M7Q9Mk1k1J6J7K8K9m2m3qqj08j08J12J11m5m6K4K4j9j9J9J9O1O2q3q2
22550d31M1M2k9j15n2R0M6m0nnk6k6J7J03P8o5MNo6K0O5p8q3J18Q7Jn1n1M4M4l4l4l4l4N6
22543c98N6L8m8j30m5O0N9O8O8K1o4j12k7J4J5N7k8k9N8qrklj9j9L5n1k8N7nnP3p0j12Q9R6
22536c48m7LKj7j8P9pp7QJ13l1r0mL0n5P3P4llL8L8r1r0P5P5k5k5PPo4o4J5J5k8k8J9K0J9
22529d05K0k6k5J8J7%jl8l7l1N5R3n1m2M3K4K4O6k1j5j4o5o5J0R6O7j8l7l6%%%%L7L7o4o3
22522d47L9M0mlRQl4l4n2n2P1P1j2r9K5J10L3n4k1k1K2K3p4J2R3Qp1P2J11l2r6j1Jq4K0J07
22515c26qqM6m0l1l0L0L1kq8O0O0q7q8J2J2k0j9N2N1%J%%ONJ2J1p5J1K1o6n5Q8JKJ5J4n7n7
22507e16P5P5kkL1n5n5L1J4J5j8j8L9J25n5j41l2N4M9l8l8l8%jR0R0l9l9J8J7J7J8q9q9J0
22501d97J1N5N5L1n4l3l3L3L3M7M7n2n3j7j8L1L1j5P0O5p8q7kM2M1j4j4K9K9l3l2L9L9qqq
22494c28rr8r9L0L0M5M5o1o0R4Rj21l4M6M6M6M6K6o0o0K6JKN0N0m3m4r7j2J08K1j59p3O6O7
22487e04N3l2J6J01N2l3K2K1J6J6o2o2O7O7J0RK1o6q1MN0N1p6p6N3N3m6m6klM3M4q0q0j5P0
22480d25J48O1j27m1L4L4J6J6m1M5N4q9n1L5o6o5M0M0L4L4l8l7QQm6M0J2p3LQ8k9k9J9J9J
22473c68%JJKKm0m1popoK2K3K3K3j1j0nno7J9R1Mj1j2k2k2J1p4l1N5K9L0L5L5q0q0P7P7K5
22466c20K4m2m2n8K8R9J4r6r6N0N1K6o1j1j2K1K2K2K1n7n8J3J4LLLLJ9J9l5N1P2j4l3l2K6
22459c63K6m6m5K7K7o7o8M3J28%q7mnj0j0M8M7N8k8m1M4M5m1r0lR6J1m6L9M0m6o9J7NOMLM
22452c51MRRm0M7J0J1L0n5j00M4Q7n7k7N9m1m1K7K8Q1mj41n4M3M4R5Qj48o3J1J0N4N3M4m2
22445c56q5JK6K6k2O4P3j2l0l1J7J6k7k6n6n5l2N4M7M6O3k3r1mL7L7K3o2o8J8N2l5J4R9r4
22438c96r5J02J02r9j3J17n4j09O2Lq3O7O6o7o8K9K8m3m4O4O4pqJ4J4n7n8k9k9P2P1J1J1O0
22432c02O0q5%R8p5j79r3J20J20K0J9l9M6J03o9o9J02or2O6O7q7q8QPOq1r1Q1Q1mp1J5P9o
22425c39MNj4j3L0K9L0L0m2m2j1j1n4n3qpL6L5m9n0K2K2noL8L8llM0M0OOr4r4R8R7l1l2l7
22417c92l8R1R1m4m4m4m4llllM6M7n3n3N1N1j5j5j0P5L7m8p5J1%%J3J4l0k9j3j4j3j3M9N0
22410c73M9N0j8j7j8j7KLr8r8M8M8NNj7j8N3N4k7k7M5M4l4l5O2k4n7K8k4k5M9M9POONONm3
22403c41m3r1oM3M2M8M8nnnom2m3%%J5J4k8k9M8M7NNK8K8K9K8j17j16M6M6l6N0N0l6j7j6p9
22396d41PQ1o1j04L9Q6%o2K4j5j5O5J52j0r5j9O7m3m3L4L3NMMMq8q9J1J1nnR5R5k6k7k6k7
22389c84J0Rm8L8J19k4j09k4O8J54J1j32q2LJ8J8Q0Q0RRj2j2j12j11L6L7poppO5O5m0m0J4
22382c14p2k4O2l5l5O3O4O3O4j24j23NNk1k0N0N1L0L1j3j3j6j6j6j6j0j0nmpP9J2p3k9N6L
22375c58LK5K6p2J5R8J3o3o3J8J8k5k5J5J4N8N8k0k0j5j4q2LJ61P6r6r5l0k9O2O2k9l0j7J25
22368b33O0q4l6M9j3j3N7k8m7m6K2J08K1j23r0N4L5L6OPOPr1r1L7L8j6j6K1K2Q5%j28m3R6
22362c31R5N0l7n2n3J4J3L2L1P5P4o8o7L6J21Rp7k4k3l2l1m7m7n1L5J15J16l1l2M4m2m8L8
22355a95L8m9o6J9L7L8K0K1k2k2pom3m4k5O1jq8l2J11J17L1o8o7K8K7o2o2L9L8L1L1l1l1n4
22348b88Q9J19k3o5P8L7m9J2J2l2l1j03j8J45N9o8J8N6l0m7m6M9M8l7l8O3k3m9R3M6r8j0j0
22342a41K4K4J%p0p1j7j7k6J16LLN5N4LLKLk9l0k9l0jkkkK2K2n0n0M6M6k6k5K3K3k0k0L6L6
22335a13J5J4l5l5N6N5Rj34n9K7j1j2L7L7K4K5p6p6L0L1J0Rk2k2%%J2J2J3J2n6n6P3P2j9k0
22328a73K4K3j11j10P0O9J2p5m0J02J6o9j8O8K3K3OPk3k3m4m5ONl7l7M8M8k4k4K8K8j5j5L2
22321b45L1j1j2M7M6q2q2JJP3P3j2j1j1j1l7l8L4L4mmk5k6J3J3l1l0K2K2k0k1l7l7L5L5n1
22314c58n1qqJ12J13k1k2L5n1n7K9L8m9r1oJ09K3n2n2J5J4LR0N9k6m3m4p8p8K2K3M1M1K4o2
22307c66p5J1K4K3Q7%p9q0N0N1K7n8m9m9M6M5jkP0P0j7j6j7j6K2K2m4m4n8K8J00J4j6j7k2
22301c36k2K0J9J9J9o2o1J3J00j0r5L0K9k3k4J9J9ppn6n5N6l1j34RO7O6L2L2NNjjR2Pp4p4
22294d15l7l8J5J00O8O8N1l6q9q9j8j7j1P6P0P0o6o6L5L4j13j13nQ2k8k8M8M9OON4l2onn8
22287d38Q6Rj34l1J13J5p0o2K4O7O6n8n7Q0P9Nq2o1K5p1p2L2L3Q0Q0m2M4L8L8l0l0m0M5nr1
22280d15l0J13O6j34n0R3m4m5O5O4J3J4j0r5nnj5j5Q9Lj29J4Q0Q0J7J7m3m3K9K8k4k4p3J3
22274d01J8J8L4n2p9QK6K5M4M3k8k8l1l1M0M1k8k9K0K0n0L5M1m5n3L2P8P8l2l2q6%K1o5j7
22267d65O9J5J5q0p9K6K7k7N9M6m0N6N7o3o2k0j9L9M0k7k7lQ3L9m6r0r0O2O2rj0M5m2qP8P3
22260c16j4l6l7L0L0j3j2L0L1k2k3L2n4l8M9O6O7j0j1j0j0j2j1n4n4M2M2L2j11o0Q3M2m4k2
22253c98k3k8k7O9O9ppl2j17Q8Q8q4q3J30j2r9j3K5K4P0j6k2O5K8n7KKm9L7P5j1O9j8j03R7
22247b68Q0j77j70Q8R5J0Lq4o8P5P8o4r6M7N4l1j5P1K3o2M5M5q5JL1n4j%n1n1K1K1K2K2K2
22240d23K2ooj02j6J46O1j4j4K0K1K0K1o4o3o9J7o0o0P4P4J4J4J4J4l5l4O6O6m5m5J3p4n0
22234e03R3R3n0p2J4J9K0Q7n6j04L9L0n5JJK8K7P6j0j9j9q2NN6q7j25J9P0P1L6L7n3n3P2j4
22227d08p1J4J12J12mq9NR1j7j03K2K2j0j0q1q1l0k9j8J24j6j59KJ45Q2nN8N9n1L5%j42m3
22221d84M2j5j5P5P5MMp8p7Q0Q1k6k5M1M0L6n1o8o9n5L1K0K0K7n9j32O7J48MK6K6q5q4J5J6
22214d45M6M5M3j01q1J76R7j02n9K7l4l4o2o2L9L8N0N0p8p9N9N9j2j2k0j9K3K4J8J8m8m8p3
22208e57J3N9N9N9k6k1k2ONJ7p0K7J12Pp9n5n4m8R4Q8n5qrM4M3K6o1j00j5J25j8j32O8R8m5
22201d25L3L4j8j9P6P5l3j19qpp0J6O7p6j19K4R1Nr5M7Q8Kj2j2PPn0L5J35qq0O3N5l0j7j6
22194c54k1k0k0k0J9J9l4N1Q2lm5m4k9N8RRP5P4n4n5j11j11K6J12klm0l9j9j8N3N4l5l4J2
22187d58R8Lq4J7J03M5m0l0k9o5o4L6L6KLlkj6j02nJ38k4k3P6j0J9J8l3j19k5O1O0k5kQ3j7
22180c78j02m5M2L0L1M1M2l0l1l1l1k5k6l8M8M3M2L6L7o4o4M4M5k8k7J6J6k7k8l9l9J19J18
22174c03n9n8O6j9q3LN0M9mmj8O7P1p1j35m8M7M7N2N3oom8m9o4o3M1M2o9J6J54J1p0J5J2p4
22167d55n1L5N3N2mnn3L3K5K5qpo2K4K9n6m1M6M0m6k6k6m2M3N6l0O6O7m6m5klRQQQj01j02
22160e84Q5Q4qrL5L5K1K1j6j7r3qL7j06p7J24Q7n5n1L4j8j7l5N1Q9n4m2M4L0K9M7M7nr1r7
22153d83r7PR2J4J4O2O2l7l8O3O3n2n2K0K0KKm1m1K0K0k3k3n8n7j8J24R7m6n3L3M7l8J5J6
22146c64J5J6J5J5j0j0n3n3N6N5L2n4l5l6LKk6k7M6M5M7M8n8n8k8j14%J99L9j04L1L2j5j5
22140c64j4j5J3J3J2J3J1J0l3j18k9J14J14l0r5rNNmmJJn0L5J11l3k8k8l7l7JJ%JrrL4L4j5
22132d32j5j6j5J4J3J3J4n9o0P0P0M0M0L9M0k9k8j58j58Q0Q0L7L7N3N3m7m8q6q6R9R9k9k9
22126d04k9l0L9L9L9L8J1J1J1J1k4k5o8o7M1M1jkK4K3K3K3J8J8j02j02p4O8L7n0P5P5n9n9
22120d31J7J7O0O0q3q3m0m0N8N8j3j3n7n6J01J01j1j0L2L2j0rn2n2%jM2M2n7n7J4J4j5j5r
22113d66j0l8M7N3l2o5K2J6J7k0O7J04m0j13k8M4M3OOOPl8l7L4L4J1J0q1MjjP6P5o4o3PQl6
22106d36l7L5L5j2j3M1m4p3J3L1L1K0K0q0q0K8K9K8K8RQLMl8j23n2L4R6R6P8qk8k7J0J0k4
22099c88k4J28J28l6j22QR2m0m0K2o3j39MP2j4k7N9K2j20o9P5K7K8KJR2n2r0N3N4l1j6j6K2
22092c98K2n9n9j3P4L0n5M1M1J2J1M9M8j1r8kjo5K0R1Oj5j6M5M6n6j42r9j3M1M2j1P6L3j11
22086d96p0J29O2k5L7L6r3r3J3J2l1N5OOJ9J8l0N6j2j2L6L7l8l7M0L9j03j7J39N4j1j2n9o0
22079d05m5m4KQ7M7m0J9K0l0N6R0j10j30P2O5k0j0j0o9J6L4n2K5J11o8o9L7L6J2J2nr2n9K6
22073d91P3P3m7m7mmJ%M4M3k2k2k2k2L0L0j3j3J3J2m1M5P5j1j1P5Lq3J9J8m6L9J13q8j18K4
22066c75k0j06J9K0J3J4J6J5J5J6onOq0m1M6qqK8K8k6O0K5o2j8O7l5j20m7R6K1K0L0L0o4o5
22059e01L1L1R8J3o4K1L8m8l2l2k1O4K1o4QQLKL5L5qpJJOOj8O6mr0j0j0j01M2R7J2llo7o7
22051e11NR0N9q4m6M0lkP4P5o9o8PR3Rp7l5N2J7p0k6N9k2j09N4J40n2n3JKl4N2MMJ3J2N5N6
22044b88o8o8k5k6K1K1K2K1k1k1L2n3k1O5N9k6o2o2J3R9J0J0Jq5m1J02J35o6j26m0k6O0L8
22037d16m8m3M4QQJ4J4j7j6K6K6klO9P0l6l5q9lN2l3k7J17Q6n8q8kP6P5m8m8l1l0J3J3o1o2
22030d85M0L9K8K8l8l7K2J08k0j06j0j0j5j5L8L8L2L2M9l7m2M4P0j6m0l9K9n7r0N4M5M5J2
22024c04p5n0R3K1j22J5J00n7n7k2k2k2k2J9J9O2O1l9l9K7K7K6o0k2O3J02J5q4JJ9o7m1M6
22018c89L9L8k7k7k1k1o8J6J2J2L9L9n1n1M4M4J8o8l0N6L1n5kjm0m0L2L2k0k0N2N1J0RJ0J0
22011c37p8p7opN5N4J1J2ooP2j3j10L2O7j9J9J8n8n8j5j5Q1np9PM4m1onL2L1M3M4k9k8K5K5
22004c26m6m7j5j5k1O5qqJ26J26j18j18J1J0j0rnmk5O1K7n8p2P1J05J9o2o2k4k4J1J1L3L2
21997c69L8L7r2r1M2M1k9l0j3j2RQL3L3l9l9K1K2K1K1K3K2m9n0RRl4l4M2M1K0K0j35j35J65
21990d74J65OPOPj09j09K0J06P8o4j94n1J30M5k4O2K5o0p7RM1M1O7O7n7n7M2M3m6m6o7o8K3
21984e13K4O6O6OOPOn3n3n4n3L7L6m3M4K7j16qP9n4n3N1N2P3P3Kq4r3N1J13K8l9l9j8j8n7
21977e01L0J66K4j15l0P1P0o4o3L6L6%JM3M4q3q2m0l9K1K2%%M7M7k4k5K3K2J7J7j6j02K7J12
21970c08k7k7L6n0q0O2K0K0k8k8p5O8P9o5o1Q2J17L2j2j2n7n6M3M4k7k7k7k7n9n9M1J27O4
21964b77p9o4o4J5J6J1J0N4l1J7J6ooM7l8m9L6N5N4J4J4k9k9j8j9j8j8PPm6L9N3l3K1K0l3
21957c51l3MMQ1oj18K5J19k4o3o3L2L3K7K7k8j13q0O3P7rk3k4o0o0J32J31j35m9J08K2j8j9
21951c91m2M4J23p7j17K6K4o3J9J04K5K6j2j2NNo7o6L1L1L0L1L6L6r4r3J2J1lQ3R3m9j17j16
21944e24n1L4J63P7o3o2MLNNMNM0L9K9j15q7N6L7L8J1J2m3M4J8o7rql9M7R0Mq0p9J6J5K0K0
21937c91k4k3J2J3N5N5k6k6o3o4j4P1K3K3J6J6n6n6J0J0m4M3Q5kj3j4j8O8P0j31r8M5M7M7
21930c54j5j02jQ5Q6Q6M3j00j07j07l5N0M7M7J0Rl6l6l6l6PQl6l5K3K4l0N5P6j1m8L7RRN2
21924c62N2L3n3nnl6l6JJQ2nq1NJ8o7n6Q7J13K8m4m4J8J7k5k5M0M1M0M0o5o5K9L0J3p2p3J3
21917d18L8L7noO8j8p0p1m5m6lmL6L6L5L6qqj4j4Qp9p8PM0M0M6M6K0K0k2k3K3K3k0k0n5n6
21909e24P3P3M1M1l6l6R9J3o7o8r3r3L5J22R3n0n3Q9m7j90qJ92J11l1m8m8k9j72m7J53M9N0
21903d06J15L0q0OnnM6M5jq6j03j7L0K9o4o4L7L6L5L5J22k2j74q7M1M2mnj5P1N2l5p7QP6j0
21896d04p7J0J6J7K8K7m8L8J08K4q0p9M7l8j59M1J33j1j5j4k4k3M5M5N7l0o3K4O6j9n3L3m3
21890d21j30K8K8K2K2mnmnM0M1l1l2M4M4K6n9o8J9m0m1K6o0n5Q9O1k5L2L3MLN3l4l5l4k6O1
21883d33J05l7p1J5p0o9P1P0m4M1L7L6j7j8K6K5RJ0o2o3m3m2k0O6ppM1M1K0K0k2k3K1K0l3
21876d07N2K8n8%Jk6O0N9k6%joop2p2%jQ7Q7m1m2o0o1M5M5k1O4J02m1j07k0opM3M2q1q1J4
21869e14J00jq6K2K1k7k6K9L0K9L0j8j8Q3Q2p7p7K4K3j8j8j8j8K3K4k0k0J3J4QQJ2p3l1N6
21862d29OON4N4k6k6L1n5m7R6N8k7j9j8M7M8p1p0k8k8M7M7k0k0m8L7M3m3p1J5O2O1k7k7J5
21856c73J6MMjjk7j12j2P3k7k8N0M9M3M3l4l4K5o1j04j8N1N0J3J3m1m0L0L1J4J4k9k9M7M8
21849c53NNn4n4M6M6k4k4k3k4M1M1M2M1j0j0n2n3mmnmM2M1n9n8Q2Q2m2m1J0R5k4j68j4P1J4
21842d00J3K3K3k0k0nnnnk8k8k8k8N2N3MNL1n4r2N1J19L3l8l8j8j7j8j7J4J5J4J5J6J5J6J5
21835c37N2N2j06j05l2l1J2R7R7m6n7K9J35M8j06j07J1R8N8q4l1l0l9l9P1P2j%kkkkK3K3k0
21828c01k0j8j9j8j8RJ0N2N2q0q0rqppppL3L3l8l8N8N8o7J9P0j7l4l4MMR4n0r0N3J16k8n8
21821c88n9j9j9k1O6O6k1mnn3n3K2K2K1K2K7K7L8m8p3J2J6o9q1O2O7j9L7L7L2L2l1l1j9j06
21814e13K0J05k0k0J5J4J4J4n2n2M5m1j5P1RQQ5n9j01M2Q2Q2p0j56nQ0m5m5Q5Q5J0p6j41n4
21807e99JQ6J00R9Jq5r2oOOQ0np8RK9K9Q8Lj01j5Q9Q8r7r7LLm0m1l5l5k7N9J02J6l4l4k1O5
21800d80N5l1K2K3k5k5J7J8lkM0M0m7m8mmK2K3Nq2l0N5M4M5llllL7L6o4o3M6M6ML%Jm3m3n5
21792d79n5M5M5rrN8N7K4o2o3K4LLRRp2p1LQ9O7j8klp0J6J15L0l7l8K4K3O7k0l7l8j00j4R1
21785c95Nn6K9k4k4L6L7n8n8q1NJ33M7K0J9J5J4k3k2K0K0%%J1p5j4P1n3n4R3R3o1K5Q8Lm4
21778b58M1K2j21q3KJ%OONMl8l9L0K9k4O2o5j51K8J71M9r3MNj01M3Q2mk4k3k9k9P7P7N4l2
21771c16p9q0o1K4ppM1M1L6L6o5o4K0K0k2k3N6N6k0k1R9J3o4K2k0j06P6P7klM6m0m2m1K4K5
21764c71k3k3k3k3J6J6J7J6KLo9o9JKm7L9O8O7O4O4J8j25r1N2M8r6o0K6O5k1j6O9%%J1J0j2
21757c95P3L0n6n0n1M4M4m0m0L2L1J9J8l3l4N8q5m8R5K5o1J1p6p6O7J03r8n8Q6L5j08m6M0
21751e44K0K0R1Op1J4N8k9k8N7L2n4n5L2N6l0K3K4k8k8M3M3k0k1pP9K7j16p9PL5L5lkqpL6
21744c92L6l4l4R1Np1J4N2l3qqj9j9O2k4j00r9QR4J36N1j1j1j6j6j1j1j1j1l1l1J2J2L0K9
21737c69L0L0k8k8J0J0O0k5j09L4J00m3j39ML0n7m7L9N4N4J7J6J9J8l5N1O8j7poj1j1L1j11
21731c68j36n1K1K1P3P3N0l6kln0n0L5L6pqM1M1l1l0l4l5j1P5O1O1l4l4jjp2p3K4K4K9L0l4
21723d06N3N2l3o1o1n5Q7J33j0n0m9J2J1l1l2K4K3K3K3o9o9k2O3N2l4l7M8N0r2r3N1J05J9
21717c75k4k3n1n0m5m6k1O3J64P9j0rj4j5K4K4p6p7Q3Q3j7j7j7j6j6j7k4k4M7M7K7K6p3p4
21711d64L9L8Q1Q1m6m5m1m0n6K9L5n0r9j3MNP5P5L2L2p6p7kQ4N7k9o7K0K2K2j0j1l5M9N0l5
21704c66k9k9l4l4L4L4l2l3n2L3J99N6j17l1M0M0J6J6j09k3O0k5k5O0Pp8k6k5K1K0n1n1L8
21697d96L8j5P0M5m1k6k5k8N8N8k8OOJJPPl6l6K1K2K1K2%JmmM8l6m3M4K7o0n3L2M6M7m8m8
21690c99M9M8k3k3MLLLl6l6l1l1J4J00QQqrqrOOONl6l6J2J2l3N4R1n2o3K3l4l4M8M7k4k4q
21682d07rrqOOPOQQkQ3M3m3o0o1RRRRJ5J5J5J6PPl6l6j2j2j2j1P4P5k5k5o4o3O6O5J7J7k5
21674c28k6n8n9M2M2M1M1l1l0nmmmJ1J1l2l2M6M5k5k6m5m5jkK8K8K8K8J6J5k7k7L1L1L1L1
21667b65l2l2l2l3j3j3j3j3NNM7M8l9l9MMJ0J0J0J1m1m0KKQQQPo6o6OOL0L1P3P4m2m2m1m2
21659d95J4J5J5J4J5J4J4J4K7K7m5m5K9K9j4j4nnnnK6K7K7K7j5j4n2n2m7L8L4L3L4L4l7l7
21652c80LLLMJJpqJ5j28q5N8O9P0KJj6j02n9K7L9L8M4M4o3o3QRMNM8M8QRLLJ5p1%Q6J9J8J0
21644b67p6j09L3O8j8j3j3j9j8J3J4J4J3k7k8l3N3j7j8L0L1L7L8n8n7nQ1M7r6l3N2M3m2j1
21638c91j2j1j1j9O7J9J9mlrrj0r6k4O2n6n7N5N4l3N2N2l3lmj3j4N7k8n1n2K7K8K7K7lkj00
21630e02j3R5J0n6K9lkKLL6L6pr3l0J14L3n3k4k4l0k9J6J6J6J6K9L0K9L0J7J8m9m8q3LRp7
21623e36LR0pqO5O6pol3l3O3k2j31m5Q8Q7j6j6L8m8MQ9l5l6K6K6K0K1l4j20k3k4q8lJ26M1
21616d18onj6j6O8j7j27J6J02J6n5n5J6J6J6J6mnn2L3K4K5L0L0J6J5n5n6m1m0N4N4M3m3m3
21610d64M3j0j0R6R6m8m8J8J8k2j08qP8N7N6o1o2lQ2j8j03LLllM0L9o0o1L2L2Q1oo5o5k3k2
21603d99j8O9L8j04n0R3N7k8K0J07L8j04l7M8n1n2llO8O8J%l7l6lQ2K1j23j1P5or2J0RNMN1
21596c93N2k0j9o4o4J4J3L0J15Q1o1p9Pppooool9l9L2L2l7l7L4L4L9L8l8l8J5p0j7j7k3O3
21588d94J11K5p6J0N6N7J7J7k6k6J9J9Jq5r8j4O2O2j0j0K7K7mq9l3J09J09r1j27J6M2m4J4
21582d27J3m3m4O2O2n1L4K9K9j1j1n5n4klklK6K6K7K6l2l2l2l2LLM6M6m0m1L1L1k4k4J9K0
21575d30J7J8J7J7lmmmM5M4k7k7RJ0l4l3k0k0k1k0N5N4m6m6mnnmK7K8m3m4J2J2J2J2K3K4j9
21568d27j9R3R4o4o4MLMLK8K9K8K9q9q8J5p1o4J36R8m5j3j3k2k1O5O6l5l4q3q4J7J7P9P9m9
21561c98n0n6n7M4M3K6K5K6K6J9J9J9J9n2n2M7M8m8m9nnp2p1Q5Q6K8K9p2p2M2M3%jn8n9M1
21554d62M2klo8o9j9O6P2j4o6J9O5O6j9j8K4K4k1k2k1k1J7J8k0k0J5J01m8m8M8M7q1q1N1N1
21547c97%q7P6P5q7q7M2M2jjJ3J3q4LJ61P6nmK7n9j01j6lkRQm4M1jq8k5k6J2J2J8J7k0k0k2
21540e35O4N3N4j0r5l0N7L6n0M7M7JJKJM4M4k7k7jkm9L6OOJ2J1jkm4m4L5L5pqo8o9L2L2J2
21532d01J2OPL0n5o1K5P0j7n3L2l4l4J76R1j09j09J4J5N5N5PQk6j12p8O5M2m3J3J4N2N3m4
21525c34M2K1o5n9K6J4J4N3N4J7j26r4qkkjkN8k8o5P7R4QK2K3o3o3l9M6j2j3ppl2l2l3l2M9
21518e01M8ONMNM7M7j1j0Mq1q0O4R7J2n5n4l7M9l4l5M5J32K5o1o1K5R1Nj3j4o0o0J1J1L3L2
21511c69rj0J4J4J4J4n7n7M3M3M6M6j12j11L2L2P5P4m8m9noL7L6l5l5K4K4m8m8opJ21J22l3
21504b34l2l3l3n9o0J2J3L4L5l7l7j5j4n7n8P5P5k5k5M3M4k8k9L7L6pon4n3M7M7o2o2O7O6
21498c89m8m9K3K3O3O3o6o5KKO0k6j40LJ00J4o7J9L7L8l3l3O8j8j01M3P7rO9P0o5o5n4n4K3
21491d85K3K1J07P2p0j11k6P5P5j0rn3n2j6j6N5N6j0j0j0rm1m0LLL0L1l6l6OR3L3j10j06L6
21484e37R6J0O5O5r8r8K9K9L0K9J0J0J0J0N1N1m9m9l1l2J7J7l4N3M1M2m8j34l4N2J5J4O6p6
21478d08j43%L4L4K5o2j3j4N7N7J3J4L2L1m0m0L2L2L1L2n3n2o3K2L6n1LMK4K5P3j3l8l8K3
21471c94K3or2k1O5OOl2l1j9j9N2N3o0n9L6L5L6m9jjllO8O9j4j3j4j3M2M2poLq3j16K8OON7
21463d23N8j1j1J08K3r8r8K9J15Q7Kr4ponONp9PP8qj3j2o1o1J9J9J9J8K8K7j6j5l5l4L7L7
21456c65J6J5k8k7l3l3O7O7n1n0K1K1J6J5k7k7l6l5L6L6mmJ03o9q4Q8P1j4rrj5j4K2K2m9m9
21449d16p1p1N8N8NNMNN0N1N7j14r8P4N3l4N8k8j35L6P9r2L2J18m7j33N0M9qpqqJ4J3J4J4
21442c73l1l2J2J2J2J3J2J3j1j1j1j0M3M2k8k9m6m5llPQQPJ2J1J1J2M9M8n1n1M0M0q8q9M6
21435d54M5k6k6M8M8k4k3p4p3N5N5J8J8k5k5l3l3L8L9nnnn%%j%K8K9K8K8L0K9m2m2nnnnK2
21428c83K2K2K2q8q9J1J2Q0Q1L7L7p6p7nnn4n4j1j2K4K3K3K3J8J7l0l1P1j6n4R0k2j08N0M9
21421d03k0k0K3K2l4l5RQKLM5M5k1k0k0k0J6J5n6n5P5P6k5k4kkM1M1nnm9m8l5l5O6O5J1J2
21414c59l1l2J2J2N4J40L2j12q9q8r9M3Q7n6l3l4N9N8Q9Q8j1j1o1o1M4M4j21l6J50O5j18j18
21408d93O8O9p0J6J49Nm1m2n6n6Q7Kr9j3K9K8L4L3q5q6J5J4N0N1PPj8j8j9j8O0O0M3m4n8K7
21401c62K8n9l3N3m5m4J2J3J2J2K5K6l2N4M4r9o2K4OOJ1J2LLLLj3j3K5K5M7l8q6%M0m5N2N1
21393c41n6n5J6J6J8J8J8J8k9k9k8k9ppJ1R6K6o0o8o9o9P4R1MRR3K3o4n2L3L7m9p9O4O8p5
21387d33j02M1J03l9l8l7mlN9N9j3j2jjj2P4M5m2l6N0K5K4o5o6l4N1N1l5p3p3P9P9p2p2%j
21380e24P2P3J%l6l7l7l6L3L2L3L3lmmmk3k3J9K0l0l0k4k4m5M2Q2o0m6R8N6k9K0K1p7J0m9
21373e00n0MNk5O1O1k5J3J4LLM1m5m5M1o9o8Q9Q9P6j0j15l0J16L1m2M5K9n6kll0l1J3J2J4
21366c86J4rr6m1m2k4O2M7M6LLL2n4j02j6J09K3K9K8Q8Jn0n0k5k5O9O9o0j46k6k6NNNNN6N6
21359d23m4m4Q7Q6p1p1N6N7m3m4N4N4N4N5k3k3j00r9O9j6k2O4j0r5MR0or1j4P1j6j7noqP8
21352d12P3j4m0j26p2P0J36pj8j8j9k0N2N2M1M1K3o2o4K2O9O9m3m4m3m3j%M2M3jjj%j6j6j6
21345c64j6non9K6O4k1m0m0M2M1kkJ6J6K7n9j5P0k6k5L7L8L7L8p7p6J%l7M9J1p5j0P6J7J7
21338c32J6o9j10L3J21k3q1MN1N2j23j24OR2M8l7L6L7j2j2M0M1n9o0K0J9m7m7L3J18M7l8k7
21331c87k7l3l2j5j4N8N7m4m3K8K7NMP1P0jq7q6jJ6J6K1K1k0k1o9J7Q7Q7l6l6MMMMK0J9J5
21324b97J4K4o1j4j3p8p8J00J3%Jonj1j2ool4N2Q9n3l4N3O7O6j09j09K3J08nr1n1R1L7m9m0
21317d24M5P0O9n0L5L7n0l3l4r7j2O4k0m9L7L7m8o7J8L7L7Q4Q4j7j6j18j19J5J6o9J7O9j7
21311d69l7J06K6o0O4O4k2k1P3p0p5O8Mq1j9j9j6P0K1K2K4K4j05j04L1L0L1L1j3j3n6n6R4
21304d53R4Q0o3j17l1J2J1k3k4P2P1J4p2k9N7l2l2J6J6j3j4N8N8J4J3J4J3k3k4p6RN7k8o0
21298d35Q3J8o7O1O1m9m8j%o7J8R0Mk5k5l1l0P6P6Jq5m6M0L0K9j3j4n6n7P8P9lq8j7j6k2k2
21291d73L4L3Q8Kp8QQp8J8J04kq7M5M5l2l1J6J6K4K5q2O1J03l9k4k4l2l3%j%jl5l6L6L6m9
21284d35m9K3K2M6M5k6k6l1l0l1l1K9K8j4j4J0RJ0J0K3K3K3K2l3l3O6O7oonok2k2o5o4M1M2
21277d10M2M2pqppKJKKjj%jmmm8m7N3N2RRl9m0L1L2QRl5l4K6K6m5m6Q0Q0m9m9QPl5l5m6m6
21268e23J11J11j10j10J9J8L0K9j3j4l0k9J3J3L5L6qpJ0J1J1J1j6j6K7K7j9j9j9j9RRRRj6
21262d20j5o4K2L9L8n1n1j1P6L8m8n9K6J6J6MNMNLKLLO3O3j3j4rr5k3O2m5m5k1O4P7qM0M0
21254b83N5l2n4n5K1K0m5m6n7K9k0k0OPOOJ5J6OOJ11l2j28m3K3K3P6j0n5n5L5L4R1Nj9j8M1
21247c40M1l1l1q5q5P8P7k9N6K2j21l5N1L2L1O7j9j18l3P6P7r5r4%J43L9m7l3l3MNL6L5Q4
21240b75km0m0q2q3rP7P2p1n5L0J02J02m7m8K4K5n4n4n4n4O3O3qqm6m5Q3Q4p0o9JKMLMLK4
21233d48K4j9j9J3J2O1O1o2K3O6j9l6l6n1L4L9m6m1M4J7J6K7K7m6M1qqPOl6l6r4r4k3k3J11
21226e16J11ONJ01J4q6%k5k5K3K3n2n2J9K0P0P0N2l4q3LM6m0n9K6K0o5j3j4M8M7L0n5klq0
21219d70NN3l3j9O6O1k5l8l8J0p6l9M7M7l9k6O1N4l0m8m8j0j0P2P1N3l2o8J8J12K7k4k4l0
21213c70k9M0M1q9q8K3K4k0k0M5M5n0n0j8O7J9J8j6j6N5N5r7r8L1L1M8M7L0n6r0mM2M2K4K4
21206c60m3m2j00j5L7L8lkkkO1O1o8o7N6N6j5j6O8O8o1o1jjjjp8p8J13J14o3K4O4p8n4R0M8
21199c14l7m4m3oon4n4P5j2o6P7M0m6k0j9pP8O4k1L2L2lkkkJ3J3N6N6m6m7N3N3j68j68N1N2
21192d42j8O9O6p6n9Q3M3m4o6o7K3K3O6j9j9O7MNK1o4p1J6N9k8o6J9J27j7n4Q9J7j25j01M3
21185d96K5K4P3P2p5p6p2P1J22k0r8M5Q4n9n1L4R7J1l1l1k3j08o1Q1O5k1k4k3m0M6P1j4J8
21179c84J7RRN7k9j7j8k3k3j1j2o0K6QQpqM3M3N4l2k0O6L0j12r8M5Q5Q5q9q8M0M0ooL7L7o8
21172c72o8K6K7J25M0r8r8k0j9k5O1N9N9o0n9m1M6J9J9P5P6l0k9L3n3m7m7NMl9l8K2K2k0k1
21165d66O1O2l3l3rP8k2j09m3m3q5Q8J53j8j37L6R4R4MNl6l6l5l6j6j6N6N5rqL4L4l4l4l3
21158d37l4NNj6j7L3L3P6P6l3l3l3l3M8M8k3k4llo8J05J22m9r1mj8j8j3j2k8k8p1p1J00J00
21152d09j%L2L1j1j2M3M2Jq5j25M6R2Pj8j8m4m5rj0L4L3mmmmNNj7j7LKM6M5N5N4j7j7o7o8
21144d30L3L3PPj4j4R2R2j51j51MLK6K5JKM4M5o1o1L9L9NNl3l2p5J2J11K6kkn0n1K9K9k5O1
21137c82O2k4m2m1rqj4P3J2J2p7p7kQ5L5L6J9J9n2n3k6k7M6M5L2L3l9l9LMM1M1L0n5r8j3O5
21130c85O4k5k5k3O3L2j10j05L8J10l3r9M4N4N5L2L3p3p3L7m8q7N7J18L3o3o2m1M5J16L1l0
21124c20l0l5l5j%n4L2M0m6m0M6M3M3j8j8l7M9N4l2m6M0j4j3k6k5J7J8k5k4M7M7k9k9R1No5
21117c90o4NR1M3m2o0o0L3L4L4L3j3j3N9N9l6l5l5l5J7J8J7J8j5j5j5j4k4k3k4k3M4M4KJm6
21110d30m7K5K5J1J2N4N5k6k6k5k6k9k9l0k9P0O9l1l1opL6L6m1m1JKRRN3N2QPPPRRl3l4l9
21102c94l9l9l9L6L6L6L6o1o0j8j8J%%JQ1Q2J0J0j00j00K9K9j%P2P1j9j9j9j9M7M8k4k4m0
21095d08m0m1m0M0L9J11J11q7q8q7q8Q1Q0RQr2r2R4R4J6J6n5n5RRJ4J4m2M4O6k1J2J2l6l7
21089d30K0J9kjK7K7p3p3LLM6M6J5J4J4J4JJk0k0q2q2oP9M3m2L4J20KKQPl8l8q6jM5M5M2M1
21081b76Jj41j12Q9J24j9n2L4nr2NNn4n4J04J03l2l2J1J1J7J7nnm6m6Q2Q2m7m7k9N7N0l6j35
21074d73j35J7J03N5N4k8k7jjl1N5J2p4M0M0o6o6Q1Q1m8m7jjM2M2k3k2kjKJr4j0J24L8l7l7
21067d38M2M2l0k9L3L3rj0m1m2N9N9l9l9l9l8L0L1j18l1R4R4n4L2P4j1k3k4n7K8P2j5k9l0
21061d23L7L7mmL3L3L6m9p3p2k2k2jjN9N9NR1m2j27K6K6L4L3L9m6r2r1L2L2K6K7m0l9J4J00
21054c69O6p7j08k1pqQQQQk0j9J03J04M4m1PPn4n5l6M9P5j1j63p7M7M7RRm0m1KKQ6Q5Nq1o
21046d55ol8M7L8L8JJN2N3j8j9k7k6M5M5j4j5q6q6J7J7nmk2k2M9N0LLl9m0J4J4N7N7k9l0J4
21039c66J4rrn2n1j1j1j1j1N2N2k0k0K5K5K4K5j9j9j9j8J2J2LMJ01m3j13K9PQJ6J6k7k8k2
21032d54k2nQ0J18k6j62p7K3K3L6L6l6l5L6L6o4o4M6M6MLPPK1o5o1Q2J45N9k8k8J0Rj9j9p6
21025d14J0R1n2j15k9O9O8KKL2L1o8o9J5J4J5J5k8k7M4M4M1M2n9n9qqM9l6j3J31K1o4l0l0
21019c73l6l6L1L0j2j2j0j0K8K8Oq0l7N0N2N3J8j24n3R0P3P2k1k0k1k1jjN6l0j79l5R4R3j7
21012c55j7N4N5o9o9OR2J5p0p9p9j8J25R2Pk1k0p4J1K5K4j4j3J1J1l2l1K1K2K2K2KLKLn9n9
21005d54O9P0l2l3l2l2J8J7J8J8m0l9n0L5Q2np6J0J18L3r6j0O7k0q8q9K6J13M0m5j7j7j8j7
20998d76OR1N8q6l4N3M8l7p0J7L4L4J1J1q5%O1k4k4O1K2o3n9K8M5M6k1k1m5m5N5N6l2l2m3
20992d60M4P3j2j07k1L9L9JJj5j5Q1ml1N5j7j03J6J01NMo5o4j3P3P0P0K4o3k5k6j20K2J76
20985b67L4r2r2L3L4L3L3q0q0K0K0RQJ01J4m8m7n3n2M0M0llqrn1n1J1J2m2M4M1m5RQJ5J4J5
20978d35J4K1K0k2k2QRQQk9k9k9k9L7L7onM9M8k2k3o8o8MQ9P4o8p5J2J7J7P1j6l2l2NON3N4
20970c49m2m1p1J5L8L8RRRRk1k2k7k6P3j2o1K6K1o4O1O1j8j7L5n0p0J5N3l3n8n7m6M1R6J1
20963d65K1K1k9k8R5R5k3j09O8O8o6o6L3L4k5k5k6k5J3J4PQP9ql0l1K4K4k9N6L9m6m7M0L8
20957c01m8m2M4k4k3j8j8L0K9j3j3N2N1k6k5J4p1k3k3JJL8L9M7m0j14K9L3L4MNk9N6O2k4j8
20950c24O8qr5n4n5J5J01j9j04P7P8l6l5L5L6j4j5n2n1j3P3L1n5l6l6k3O3O9j6n3L2K1K0K6
20943c49K6m4m4jjJ7J7J6J7J1J1o1o1%%%%rrK8K8K7n8k1O5M7l9q5q6K2K1K1K1m4m5N6N6LK
20936d45KLn5n5j1j2P4P4N6l0k4O1N6l0l9m0K7K6l3l3O8O7PPj18l2O0k5k1O6J7J7p2p3n6K9
20929d87L4n2m2M3M3m2oP9j7j7P9P9L9j03r6M7JJL6L7l0l0p7QQ8Q9m2m1m6L9K2K2K7K7l6l6
20922c60POj3j3n6n6N6N5J3J3k3k2k3k3NNm8L7N2l4l7M9O5p9l8J04Lj40o0Q4M0M1k2k2k8k8
20915d90M3M3m6m6K5K6M6M5k5k6K7K7l9l9n2L4L9m6j0P6J14K7lmn2n1m7m6m3J57J41n9j11
20909c65k5n4n4N1N2K1K0q3j68L9J25K4K3L2n3n4L2M0M0O3p9o4P9k2j64nJ38k3k3llO2O3J5
20902c23p0p0J5J9J9Q7Q7k2j64o4P9K4K4J6p1j07k1N3N4nnonK7K7j6j6llN0l5m4M3L7m9M2
20895c96M2L7L6j5j5nr0m1M6J16L1j69q3P7P8LMj28J5Q6n7n9K8j3j2O5O4J1J1l1l2k5k4M7
20889c98M7k7k6K7n8rP7P1j4QPm1m1m3m2K9K9M0M0M5m0m6m5llj0P6K2K2J8o9o8J7O5O4l3j20
20882d32k2O3J0RJ4J3K7n8q5N8K0o5L3L2K8K7n3n4J8J8m1m0L5J21k5j10o2K4M6M6RRj5j6o8
20875d86J7Q7Jp4p4N3N4N3N3l8l7J9o6r5M9L4L5M7M8k4k3n2n2K0K0K2K1J6J7L7m8m8L8RRJ5
20868c43J4m5m5m4m5l9l9L3L3RQRRpoJ1R7N7l0j8j9m3m4N6N7L0L1j3j2o4o5MJ47Jj42P6P6
20861c05p8p8N0N0j0rn9K8RRk3k4j0P5L8m8k4O1O2k4o0K6O8j7j06j9N5N5l8l7N9k7r5rO3k4
20854d16qP7k3j09k4O1PQK7K8K3K2rr5q9lK0J07P4j2q5JJ30M3p9OL4j10l1l1r4qP5j1m9L7
20847e06R0R0o2o2M0M0or2n2L4K8K9l2N4N4l2j2j2j7j8K7K7m4m5m1m2L0K9qrL5L4j7j8k3O3
20840d46M1M1MLKLKLJ1J2l1l1jjjjK6K6m6m5ppL0L0L1n5m0m1m7R6O4k2L4L3j4j5k0k0p4J2
20833d61J1p5N0M9J1J1J0J1L1L2m0m0%JnnM4m1m1M5rrqrO1k5o2Q1M3m3J5J4j1j2L6m9OOj23
20825e00j23LQ8Q3Q4M9M9n1n1l0k9j2P4O2k3j3j2n6n5n6n6O2O1rj0J5J6L0J16O7p6l9M7n7
20819c52n7J9K0J1J2OOL6n1q7N5J08K3p7p7n1n1qqL6L5ppK5K6K5K5j6j7q8q8K9K9m3m2Q4Q5
20812d32J2J3J4J4K9n8m5R8J2J3j7j6j6j6q4q4M4M5klP0O9nnN2l3j49oMq1L6J22mlmmp5p5
20804e70Q9Q9j1j1nnP1P2p1J5N7q7j37OM6M5N0N0p9p9P2P2J%J%m2m3L6L5pqn5n6j3j3P3P2
20797c40k7k8j5j5j0j0k2O4J5J6J1J1q0NL2L2Q6%j26j26Q3Q2K4K3m3m3n7K9J57P2p4p4llp9
20790d33OQ7n6p6J0Q2mj27J6J39mn6n7POk2k3k3k3kkL6L6R8J1J7J8n5n5M6m0j60j8J32M5M3
20784d01M3l5l4JJ%JM2M2n9n8R7R8o0o1J3J2J2J3m6m6n1L5O0O1onn2n2J9K0K9L0L5n1m2m3
20776d38j02j6J12K5k1k0o4o4J22J23m8m8m3m2K6J12P0j7l5l5L1L2j8j8K5K5k1k0j7j8l9M
20770d37J31M5j06o2O6K3m2M4J7k6llo0K7O2k4o7K0Jq5J6J01L7m8J0J0l5N2K7j6k8k8k8k9
20764d38j3K9J9o6j30J3J11J10jm5p3J2J09K4j9K5m2m2J15K9j12k6J6o9M3J30jjqr3k1O4k0
20757c71j9L6m9n2rMM7Kq4J4R9j1r7L7L7r8M5J22k1k4O3NMm0m0KLJJ%Jm4m4K8K7O9P0q8q8
20750d62P3P3k7k7j7j7j7j8J3J3n8n9J2J1J1J1R4R4o3o3N0N1p9p8P6P7n2n3j2j2L1L1J0RR
20743c65J0p2p2jjKKM5M5n4n5J8J7k0j9j9k0K2K2K2K1O3O2K0J9r6r5O1O2k7k7J6J6j9j9j9
20736d55j9l2l2M0M0QQQ0Q0n6n6j3j3J2J2l1l0n8n8J00J00j%M2M2llm6m6QRQRk1k2K2K2JJ
20729c51m2m2K9L0j4j4q1q0P6P7J4J3J4J4K7K7j6j5k1k0N1N2p6p6l3l3o9p0N9N9J12J12o9
20723c56o9k0O7P1j4k0O5J2J2k3k3p1J4j6j7L7m9k0k0j5P1R9j00p4J2J0J0J6J6l9l9O2O1m1
20716c91m2L1L0N6N6p3j58j3J31L9L9Q5%q2q1KJo9p0P5P5L2L2o4o3j8O9L4n1LKk6k6K2o4j6
20709d93j5k1k1RRRRK7K7K7K7mnM9l7p7QK7K6qrqrJ4J4J4J4kjjkLLkkO8j8j18l2N0N0J03J8
20701b80n7n7k0j9qqL5L5l5l4O6O6p9p9K1K1lmO8O9n2n1P3j2r2oM0M0L2L1j2r7r2N2Q5%qp
20694c78L0L0q4q5M6Kq5JJ00N7k4o7k2O4M3M3L1n6r8j3L1n6m7L8L6n0L0P3%Jm0l9N9J03Mq1
20687d03l8M8L9lj6n8n2L5L7m9%Q6j6j03J7N9j3j3k0j9K6K7nL9O1q2q4N9L6oL5L4l9m0l2l1
20680d84QRQ0L8MR1K1j22q6jL0j3k1k1L3J19M8l8j2j2J1l1j16l0M1m4LM6J1J0L7m9o7k5JK
20673e29l3l3K5J10O3O2j02j02N6N5k6k6O9O8J7p0K8K7j04j9R1n2m6M0j7j7l0k9M7M8n2L4
20667d47L4n1j4j3P6P6O4k2p1J5J3p4j4j4r1nO7j9M8M8n7n8L1L0j3j2J1J2l1l2L9L9L3L3K
20660c67q4j3P4rqm0m1j1P5j7j6K9K9k4O1or1J0J1p6J0O1O2ooj03j7J27M1o3o3K6K6K5K6k2
20653c90k1o0n9j4P1K3K3N4N5m5m6J3J3l1l0J6J6n6n6M7M7M7M7l9l8L2L3J9J9M1j03j43N7
20647d58J16k7%jm6m7m1M5L9M0K7K8K8K8p3p2K7J14L0j13l8M9Kq3J3J3MNMMJ5J6J0J0k2j08
20640d62j3P2j7j03J08J08PPPPp7p7n8K7O9j7l5l4ooL7L7L0L0Pp9j7j7M4M3N5l0l6N0l0j16
20633d85o7J8J7J8O6O5JJm3m2%%j%K1K1R2R2r1r1j9j9M4M5j04j8M4M4OOrrrj0PPK1o5m5R8
20626c93N6l1k2j07n0R3M9l6K2K1llp4p4J05J05p5p5k8N8qr4l8M9nnJ06J06%JK3o3o8J8M1
20619c99m5jQ3K0o6ppp7RN8k9j0P6J08l6r1ok5k6J09K2jjn1n1qqK9K9j4j4PPO1k4o1K6k9k8
20611d71%j%jN5N4OPL7m8n4L2M3m3J1J1k7k7J6J7R0R1l8l9m0m1m1m1l6l6L6L5j9k0N1N2J8
20604c61J8J9J8o3o3o9J7J25J25q5q4j4j4o8J8J09K2m9L6P9pn9n9Lq2j4P3l7q0P9P9j1j0j0
20598d19j1j2j2Q8Q8k5k4k5k5o9p0KKK7K8Q0nn5L1M4JL8L7nno7k4M9l7q7kM4Jk6J6J7k6RN3
20590c76Ol6m6m5K0K0m0q2l5N0M4M3R2R1l1l2k6k6k1O5L8nK4j9q3N9M2m4l8M8L2j1n2r5o9
20584e38J7N9J6M1kl8M8N6q8j16l1K7J13Q4n8l8M7j5j5P2j4r0m7M1M0M3M4k8k9k8k8n7n7P2
20577d97P2j6j7N0M9Lq2q3LL9L9M4M5rqo2K3N5l1k1J23j9j05K5K4m5m5m0l9J8J04O2k5p4p4
20570e14M8M9N5N6m5m5J5J5K1K1n2L4rr5J9J9n8n8N3N3J0J0onL2L2M6m0j12k6kjm5M1M8M9
20564c87J07K1r3qJ0Rl0l0q4KN7k9K5K4k9k9J4J4l5l6L9J25M0m5m0m1M5m1m1M5JKPPNMor3
20556d94q5J15J19q1r5M8J12l0j21l5J3J3l1N5P8P8RQl5l4L9M0l3l2j8j9K4K4j2j1j2j2K0
20550c95J9p5p5K1J06J5J6m7m6L4J20l8l9K1o5k5O1JKJ9o6o7K0J5J4k2k3M1M1J27j6j16l0
20544d52j6j6K2K2K2K2p4p5L5J20no%%J2J2l2l1nnL3L2P9pp8PP3P2p9q0NNMN%J%%jkM2M1o8
20535c66o9J2J2n3R0N7k8J2J2l7l6nop1p1L3J20L2j11p0P2J12l2k5O1N2l4k6k7k7k6o1K4R6
20529c84J1M3M3l3l4l8l9L4L3jjjjm1m0m1m1N9N8N9N8M3M3l4l4J5p1j13L1Q9n4kkm2M5Q2o1
20522c62n4L2J7J8l9l9L3L3KKM5M5l2l3l3l2mmL8L9%j%jL1L1m1m1k7k7J5J6L2L2j0j1k6k5
20514c81J7J7J5J4J5J5l1l2l2l1R1R0o6o7n4n5j2j2P6P6k3k4K3K2p7QQ5n7o3K2J7J6N6N6M2
20508b44j01j06L7J01J4q5q6M9M9k3k3NMNNm2m2Q7Q7n1n1M2j01j14Q7J17k7n8n9k4k4N3N4
20501d65N3N4J4J4K5o1m3M2M2m4m4M3poj1P5L7m9r1nM1M2J0J0o1o1K2K3m9m8N5N6J3J2L4L3
20495b95l8l9MLQRp6J0J6p0n6L1P6P7k3k4K0K0rrM5m1j21l5O9O9o0o1M0M0N5N6p3p3n8n8O6
20487e05O5O4k3j6j7J6J6n6n5Q8Q8o8o9QRMLJ6p0M3J86O4j35j4j4j6j6p9p8JJ43J12K5r9j00
20481d79N3N2K4K4K4K4q1q2j0j0J1J1ONL2n5O6O5j8j8K4K5L6L6o4o4LMLMllM0M0o0o1M0M0
20474c16QRQQn3n3J8J8K5K4j8j9L9L8mmj3j2n6n5K4K5K5K4l2l1l2l2M7M6M6M6j13j13j2j3
20467e03N1N1m9m9O8O8o0o1L0L0L0L0j3j3L0L0j4j5j5j5M6M5q4q3N1N1k0k1K0K0l7M8J01m2
20460b94j66k2M3M3RQk8k8M3M3N6N7m4m4k3k4k3k4l0l0k9l0M2M3M2M3j4j4j9j9L0n5k1J22
20454c57J14K8j5j5J0Ro1o2K6K6j2j1o8J8M2M1k3k3O8j7o7o7l0k9j7j7M1m6l4J08P1j5j5j6
20447d15l2N4L8m8m3M3J2J3J8J8m8m8%%k5O1R8m4q4Jj7j8R8J2o8P6N5l0K8K7n5n5l2N4llK
20440c60Kk8k8k9k8N2N1QRk4k4k4k3jjJ8J03M4m0l1l0J1J0l2l2llM5m0n7n6j9k0N7N7J4J4
20433d38L7L7n8n7l0N5QPk6k6M5M5NNNNK9K9K9K9q9q9O8O9r4r3O4O3j5j4j0rj1P5K2K1K3o2
20426c46j72k8J11K5J0J1k0j9j5j4k8N8N8k7j8j8k3k4mnL8L9p2p2L8L7j2J30O4p9J3R8l1l0
20419c27POo5o4K7K7j6j5J1J2J1J2NMMNL2L3l9m0k3k4l5N1J01J5k6k6l1N5N5l0q9q8OPl2l2
20412e16J0J1jjR0MJ2J2PPq0p9l3N2O8j7q4JO9O9k6k6j3j4j3j4K4K3J5J4K7j17q0O4N2l4l0
20405e47N6Q1mp0J5N1N2m4m3Q0Q1RJ0k0j9k0j9QRQQj6j6j6j6n2n1P6P7k8k8M4M3qpqpo9o9
20397d69L2L1n6n7M4M4M3M3M3M3l5l5L7L6j2j3q4q4ppL6L6j0rL4L3l4l5RQK2K1m9n0J7J8J8
20390c98J8k9k9k9k8M4M4KJOOM8M9J4J4n8j44m7R6RJ0m1m1KJn7n8J23J23m7j32r4N0Q3Q3M9
20383c57M9n1n2K0J9l9l9l8l9Q3Q4J2J2l1l2J2J1M0M0q3q4%Q4N5q8n2R1Q2o1o8o8N2N1j1j1
20377d07j1j1O7O6n4n3n4R0R5m8r3pL6L5o6o6ONMMkkO6k1p2p2J3J3Q5Q4m7m8N2N3l2l3O5k2
20369c82q5JM8M7j0rj0rJ8J8k5k5K0J9j8j8o1K5K0J9K1K1k1k2k0k0k0k0L2L2k1O4M3m4l3l3
20362d58RJ0RJ0onr7j1J7J8j4j4M4J31L0n5m3m4n4L2N1N2j5j5j9k0N2N2k9k9k9l0K3K3O1O0
20356c03K3o4o4K2l5l6l0l1M0L9Q3Q2o9p0LKKJN5l1n1L5P7qm2M3n3n3L7L6L6L7k8k8l3l4J07
20348c03K1n9n9%JJ5p1o8P6J37N2j09j10j5j5K3K3P7rn9K8K0j22o4Q0O2O2K3K2L4n3j10k5
20342d95N0N0K7K7j6j6K8K7j29j29P7P8k2k2J5J5Q6Q7p1p1J%j5j5KQ8M5m2l0l1rrM0m7J3J2
20335d01l5l6QRJ4J4n7K9J29M4QRo8o8K5K5j8j8POP3P3j5j00j0rk3k2P8P8m2m2N4l1q9mL4
20328c71n2L6L6m1m1l8l7L4L4MNMM%%l7l8qP8L5n1llL5L4K3K3m8m9QQJ3J3m5M0rqM4M4n6n6
20320d36LKn0L5Q9MJ5J4m8m8N2N2KKN6l0o9J7J2p4j3j3j9j8mnK0J04L8L7K8n7r4N0R6m7j06
20313d03L6j1j0J2J2J2J2j4j5K9K8j7j7K6K6m9n0opnonok6k5M1M1L1n5J1R7j9j05M9M8q6q6
20306e12j5P2J06l7l7J06L9m8J0RJ5J5k8k8m2m1L0L0k6k5J7J8j7j7Q4Q3m9m9j20j21O8O7m
20300d47nj5j6N6N5l4l5O6O6p1p1p2p1J32J32n4n4J06J06p9q0m7m7K4K4j9j9N3N2l5l5O5O6
20293c03q0p9qqN2N3k0j9qpqqP1P0jkm3m3%%N5N5J2J3r8r8KKR2R2o5o5%j%jo7o8O1O1n0n0
20285e09K1K2PPN0N0L5L4l6l7nmnmk5k5k6k5PPl5l6L4L5llJ6J03O8p4n5L1M5M5k9k9k9k9L2
20278c74L2j2j1j3j3j3j3j9j8Q1Q2j6j5n9n9K2K1O4O4l0l1l0l1QPQPNNNNj06j06K3K3MMM7
20271d52M7L1L1m0m0N0N0L9j04j17K7K3j21l8M8rj0R8R8qpM2m3l8J05L2n3LMj7j7K6K6m8m8
20264d30N3N2l9l9MMrqn1n0K2K2K3K2KKLKk5k4M7M7k4k4J9J9j4j4j5j4J6J6k8k7l9l9MJ47
20257c87O4k2l7l6q3q3K6J12M7M8m8m7M6M7p9PM4m1J2J2noM3m3m8m9P6P5j1j0L8m9l1l1OO
20250d37j4j5MQ9jq8J8J04m8m8%%o2o3R5R5l1l2M1M0mmN0l6j18l2P2P2qrk4O3O2q1r6r6J7
20243e25J6J6J6k8k7J01J01m8m8mnl7l7J1J2p9PQ8Q7k8k7k8k8O5O5M2m4n0n1J1J0L1n5LJ47
20236c20O4q0l8M8q8q7M6M6l0l0R3R2K1o6p1J4J2p3LQ9m4m4L3L3M6M7kkL9m7q8N5N6q6m5M0
20229c64L6L5or1l9M7L6L6l7l7NOj3j4j3j3j6j7K6K7L1L2L2L1j1j1m8m9n5L1K6K6qpj9O8J1
20222c26p4j6j5k8N7J30M3m7m6n3n2j5j5j4j5K4K5j9j8O3O3J5J5M0m7n2L4Pq0l0N5j2j1no
20215d25L9L9qr3kQ5j8j7J09K4p6Rj8j9j3j3J1J1l8l8L0n7n6K9L4L3L9L9KKLKJ9J9n2n3LM
20208d11LLpoN9O0N4l1n0m9m3M4nnL5L5J2p3l3l2K9K8K6o0j1j2l8l8L4L4%jj4P1N8q4JJk7
20201d43k7M5M5O0O0m0m0l1l1J2J1k2k2j1r8l8M8J19L3q5%P6o7NR1r5r5N3N4%Q6K1o5KQ9L8
20194b62j06r4J05J16L1o1o1q1MP5j0n5n5J2J1J0J1M8M8m6j32o4P9J5J6P2j3o1o1L4L4N9N9
20187c23m1m1L2L2j19j20K1J06O4k2k8k9j6P0M9l6J6J7l3l3RJ0j4j4j4j4L1L1j2j2nnnnK7
20181d26K7K8K7j7j7K6K6l7l7q5JP5P5RRl6l5PPl7l7J7o9JQ8j8j04Q8Q9m5m6L6L6l5l6L4L3
20174c78k1O6Kq4J2J3KKm1m1nmmnQ4Q3Lq3L4L5k0j9l5j20q1O2M9N0P2p0PR3J2p3kkpqK1K1
20166c80P4j1j21l6R4Pm4M2L6n0m4m4L1J17m1m0l0l0K1J07m1m2K0K0n1n1m3m2N7N8L5L5q8
20160d75q8K5J11J1p5K3K4J7J8ONNOL9L9o1o1k4k5M7M7kkM0M1J5J6k8k7n1n1qrJ2J1J2J1j
20152d07j%jM4M5n5n6k7k7k7k7MMP5P6m5m5kjL2L2j1j1LKm0m0onO6O6j1j1j1j1l9l9MMj6j6
20145e31Q4J70L9j05j9j8n0m9K2K2N9N9m1m2K1K1n1n0K0K0K0K0k2k1o5o4Q5Q5J3J3k0k0K3
20138c72K3j4j4n7n7L2L1L1L1q0q1P7rj18K5Q8KO1O1m5m4N2N2j9k0noooJ1J2l2l2J1J0J1J0
20131c86J%mnL3n3m8m7j2j1O1O0n6n6J6J5k4k5Q1Q1m8L8K7K8O4k0m4m4k2k2k2k1KKM4M5j1
20124c83j2j2j1l5l4l5l4J20J20rqj0rrrK3K2m8m9kkkkk1k1l2N5R8J2q2LN3N4j3j3p7p8op
20117e05M1M0Q8Ll1l1l6l6l0l0M1M2K9K9K9K9p4p3o0Q4Jq5N3J39l5l5M3M2l1l1M1M1n1n1q
20110d18ropopJ5J5J5J5n3n2P0P0k1j08J3J2QPl0l0K0J06L5n2l9m0kkN1N1k0k0j9j9K4K4M5
20103c64M4l1j16k0O5PON2l4k3k3K5J10J0p6j7j6p1J6OPOPO3k2o5K1L5L4llJ5J4jq6m3J01
20095c70O2k3l2l2l8l8N6N5J5j27n7Q5Q2o1m4M2P9Q0J4p2l4N2p4j60k9J14K1K2L0L1n5n4J6
20089d44J7J1J0p9O4O2q0J4J4l7N0J30j3j22l6L5L5J1J1o0o0J1J0O0k7o0n9L5L5KKO7O8k1
20083c44j07p4P0J04J8n0L6M5m1q4KP9pn4n3M4M4KJj8j8j8j8n0m9poQ6Q6J4J4q9q9L9L9N0
20076d03N0n0n0M3M3k8k9m7m7N3N3K7K8j5j5q2q3J03J03J3J3O7j34j01J00K2o3J5J4l4l3L8
20070d29L9N0l6o9J8J17L2j34m7Q0mn5L0k2k3L2L3k1O5Jq5l0l1K2K3k0k0L9L8K5o1l4J09K4
20063c44K3MLM7M7p7p6j6j01r2J08J14k9o3o3N6N6j8j9L5n1j5P1J2J2R1Np2J3k8j14p4O8J02
20057c85J7KKn7n8K3J08J3J3J9J8n7n7l3N2K6K6j1j1O0N9o9o9QQq3LM7M7k0j9nnM4m3J6J6
20050c55J0J0M0M0L4L5n9j45p3J3J5J5J5J6M9l6p7O5P4p0o5P7P4j1n5n4L1L2J3p2o3K2l1l1
20043e17M1M1lkL0L0k3O2M2m4J0J0l3l2l3l2L9L9mmM0M0o6o6N8k8p7J0R6J1o4o5k4k4J9J8
20036e05KJJKQ6Q6J5J4m8m9ponnnnJ5J6k7k8J0J1J0J0k5k6J8J7J6J5J6J5n8n8J4J3j6j6K7
20029d59K7L9M0l8l7L0n5r3N0O5k2j2P4k6k6k0k0N7N8m3m2J5J6n6n6k0j9J10J09r6r7Q9Q9
20022c69J5J6J6J6l1l1l0l1J19J20o7o6llO8O8r3r3O4O4q5q6j3j4K5K5K5K5m1m1KKK7K7K7
20016c46K8o9o8Q9Lj03M0Q3o0pP9Nq2n1L4Q1Q1q3q3M5M5p9p8K1J07K8j16J4J56J4p3j5j5n5
20009d30n6J7J6N3N3O3k2n9K7k6k7L1L2m1m0JJM9M9q6%Nq1qP8K5K5m5m4K7K7o1o2L9L9l8l8
20002e07R1R1k5k4J3J3M4m2m2M4ppjkj2j1j2j2l3l3J9J05j6j6O1O1o0o0or1K8J14m0m0jkr2
19995e10pJ37J38p2p2k8k8k9k8j7j8J05J06q5j70j9O7Qp9K1J07J28M2l3l3J7J8J7J7m9n0p
19989d06om3m3K9K9J9K0L3J18J11o0p8Qo3o3j4j5j8j8j8j8M3M3k9k9K9K8K9K8k6k7k7k7j5
19982d76j5K8K8M4M4k7k8J5J4J5J4k1k1k2k1n1n1P7P8l1l0M0M1m4m4K7K7RQRQo1o1L9L9L9
19975c61L9mlj2j2j2j2k2k2P9P8p0o9k7k7J9J9J9J9j3j3L0L0j2j2j2j2qqpqN3N3m7m7O1O1
19968b92l9l9POPPL4L5l7l7n0n1ppkjL1L1O5j07p4R7J08o4m8L8l9m0k9k9K7J12J3p3K8K9k0
19961d10j9QRRRl5l6l6l6O2O1J4J3O3k2j7j7%J%JK5K4j8j8k4k4l5N1J01J5q8lQ5n7o4K3m0
19954d25m0J19L4j00j3K8K7J1p5m1J01N6l0K7K7j2j1n5n4n3n4M7M7K2K1m9n0O4O4l6l7O6O6
19948c08rr5j21l5M0M0L2L3j0j0M1M1M6l9l3l2L4L3j13j14M4M4J5J5N2N3M4m1q5JM9M9m7m6
19941d32POPON2N3k0j05m3J01J05K0k4k4k9k9m4m4N6N6K0J9n2n2l5l4L6L7k6k7k6k7l6l6P0
19934d94O9r5rJ04m0m3J00J00m3p5O7O5p9o7J8MNL5L6J7o8QR4M6m1r9r9Q1mj16K8J22k1l2
19928d26l1N4N4%q6k3O2P9o5r8j3J6J7O4O5n4n4O9O9K9n7n7K9L7L7jjq1q2j0j0LKM5M6l3l2
19921d37j0P7J5J6K1K1kln9K6R6m7q1NL4L5l6j21m8L9N1N1L0n6o1K4M3m4q1NM8M9N3N4JKK
19914b88Kj3j3n5n6K0K0O2O3j1j0nnq0OM7r6k3J20j2j2m0m0k5O0R2n2j43n7O2O2K4K5J0J1
19907c50J1J1l2l2L9M0j8j9j8j8j4j4qqmQ2K9K9M4m1o4o4noO6O7r4r4J5J01j7j8M2m5n4L2
19900d29J5J6J8o8N1N2n0n0N0N0J9J9k4k3J1J1l5j21k0O7J3J3k0k0K2K3j3j2k4O3K2o4k1O5
19894c94O0k5K8K8o6o7k4k4KKN6l0n1L5L0n6K2K3J2J1M7l9RRj1j2Lq4o7P6Q2nl2l2l7l7O6
19887d92O6nnJKJKn9n9M0M1L0K9L0K9j6j6K7K6nnm8m8RQQRPQl5l5rrL4L4N0N0n0n0J%j00j00
19878f04N1N1k0k1J16J15j3j3m9m8l4N2J19k5j44n8M3M3M8M8L7L6o3o4N0N0l1l0K6j16p4P0
19872d52KKQ3Q2nnk0j05l3J10K9n6N4N5n1n1qqL5L4kjQ7n5j14K9L6m9l6M9Pp9r5rR5R5n6n5
19865d61O7O8or3L6J22n1n1N0l5j39n3J03J03j3r8K1K1nmnnLKN6k9m3M4n3n3N7N7o8J8O2k3
19858c98r0lO9P0Q0nm4m4r2r2J7J7l7M9P6j1nQ1l8l8k7k7l2N4J34qj09k3k3j08lJ41J78L6
19852b55r1r1%JJ2J2p9OKJM9N0%%Nq0QQKLM2M2K4o2n3L2K1K1j7j7K5K6l4l5l4l4O3O4l7l6
19844d36j3j2j3j2J4J5J5J4J5J5k8k9N8N8m2m3K0J9J9K0l7l6R5R5q2l9O2k3j09k2K0k3k5k5
19837d95j0P6O3k3k0O5om9j9k0mlmlKLKLn2n2M7M8J9K0J6J7rn1m2M5P9o4p5J2P9poP9Q1np5
19829c38l3onm4m3lM1O7j8p5l3M1M1j1L1N9k7p2l0M2M1k2k2P7P8m0m0m1m0J3J2j7K6O7j8o4
19823d06K2L2n3n1L5O5K2QQNMl8l8j2j2n4n5J7J7Q8Q9p4p4N5N5q5q5M3M4qpj0j0L6op4J3L6
19815d58L5l0l0QQO6k1j0J32N5q7r6r5mnN6N7m4m4O7O7l4l3LKM5M5o3o4k1k1P0P0n9n9L6L6
19808d20ppK5K5m6m6jj%jl1l2R8R7L1L0m6m7J7o9l8J04N4r0m8L7M4M3n1n1L0K9j3j4QQQQK7
19801c36K6m5m4l6l6N5N5J23k0j26j25O8O9K5K6k7k7k7k7L7L7k8k9J9J04j5j59K8J13m5m4
19795d11J1J1l2l2nnO6O6l4l3R8m5j25J8N6N7n0n1ppK0K0n2n1K7K6K6K7J8J8%q6m6M1K9L0
19788d07M2M2q7q7L4L4L4L4n1n0lQ2L6m9J4J3p5O9L7n0j4j5p3J2P6rm8L9O3O3l2l2J7J8k5
19781c48k6llllm0m1k6N9J06l8j01j4O7O8Jq4n6Q7N0l6LMkkk1k1p0J6L0K9L5L4j2j1j8O9N0
19774b71M9K3j77j64L6Q8Lmln7K9J6J5O4O4j9j9N8N8r5qL5n2n3n4o9J6N1l5J9J8KJM4M5p8
19767d24p7M6M6K7o0r7M6Q7KJ5J6k6k7k6k6mmmmL1L1L2L1MLMMm8m8K4K3k1k1k1k1M3M3k9k8
19760d58j3j4j3j3K3K2K3K3M9N0n1n0j7j6K6K6K5K6m6m7J4J3J3J4p0p0L0L0O4O3qrJ8J7n3
19753c79n4J9K0K0J9m5m6lQ3J18k6r8r7k4k4J8J9N1N0n0n0j0j1O1O1K3K3m8m9O3O2o6o7rr
19746d55O2O2p0p0KKj7j7K6K6m4m5K7K7L3L3L3L3J8J8j6j6j11L2Q3n9j63k0O8j9P3P3o1o1
19740e13Q2Q2p6p5k9k9J8J03M4m2OOk6j12m9R4Q7%N3N3M3m3l7l8rj0L3L3o0o0O8O8l0l0J3
19733c82J3L1L0m0m1j2j2NR2K6o0p7p8N3N3k4k4O6j9j03M0J05l8p7O5K7o0kkk6k6K1K2lQ2
19726c75Q1o2j25J8O1q2nJ39Oj36o7J9NMOOM8M9nnnnJ1J1J1J1l3l4K0o6j0P5O9j6l0l1m1M5
19719d38K5K6j2j2M6M7n3n3M8M8n2n2K9L0K9K9m8m9N1N1J1J1j12j13J4R9QQm0l9m0l9J14J15
19712c13k0k0O2k3j04j04K3K3K8K8l1N5N3r0o1Q2M1m5L8L8o2o1K3J09O6j9n3n3n8n8J01J01
19706c04k7k8p2p3m9L7NNl7M8QQQ4Q5MLm0l9m9n0N1N1k4k4k4k4jjm9L7N7N7J7p0j5P1jq7O
19699d54R1P5P5p5j62o2K5J7J6K3K2j3j4j3j4J6J6k8k7K1K2k7k8N1l5p6O7J11l2LQ9pr3l9
19692d59l9P1P1K9K8m1m1N5l0o5K0L0K9N1r1o0K7LLo3o3M1M1L5L6K4o2o1K4M4M4N0M9j24j23
19686e17MNN4N3j8j8j7j6K7K6j9j8J8J9K4o1o0Q3J22k2q1OLLM7M6Pp9m2M4L0n6m5m5qqR2R2
19678c25j1j0M3m3j11k5N0N0j8j9K4K5L0L0M0m5j05k0LLj25l8J32J33l6N0M4r8l9M7j0j1M0
19672c45M0n7L0K4o1o1K5K7n9mnK2K1l2N4N2l5J9J9j7j8n5n4LQ9qpJ7o7n8n7L5J21K9j13k4
19665e10O3j%P2j4llm1M4J24j8j15k9J19L4q8q8j6j6m4M2L6L7J%JJl4l4RQM2M1N2l4p6RK7
19658d02K7opL7L6q3q4K1J06O7j9o5o5j2j1k2O3J01J5l2l2k7k7k7k7K7K7k0k1M9l7L4J21m1
19651c36m0l0l0JQ6Q7Jq7q7j5j5j48o3J04J04P3P3l2l2R0Lp7p6k0k1P5P5Nq1k7k7j9O8J9J9
19645c80R7R7q8q9JKq8N5J00m3LLj3j3j4j3n7n6K1K0p2J3K3o3M6J90Pj36m1J02l1l0Q4Q4k2
19638c01k1rr4k3O2llM5M4l4l5j7O9N6l0p7p6J3J4J4J4K5K6K5K6m1m0m0m1M1M0j2j2M2j02
19631d55o5P9O4k1L6L5k2k3k3k3M0M0k7k6o4K1M4M5PPl6l6RRo2o2J0Rl8M8K6K6M3m4k0O6O0
19624c23k5m2m3k4O2kjJ0Rj03j8O3O3l8l7J4J00JJOOp7p7M7M6P8pn9n9n7n6M4M3J6J7O9j6
19617c69o7J8J2p3P9Q0k6k6%JJJm1m1llJ4p1K0K0j9j9j9j9P1P1k5O0J1p4N0N1m4m3Q2nm1M5
19610c41M4m1r1mJ3J3L7L8l5j20j04L9K5K4P1P0l0l0K0K0K1K0OOJJl9j25K9K9k5O1O1k5O9
19603b92O9j3j4qr5n5Q8K8K9K4o3j24J9k1j63qJ36MLK1K0K0K1k8k8R2Ok0k0k5k5K3K2p2p2
19596e21%Q7nnK3K3K3K2k0k0N1N2n6n6n6n6Q7Q8j8j9O2k5r6j0K3K3j9k0M3m4m3M3noNNj3P2
19589c81J9J8M2m4q6jk3k2K6K6K1K2K2K1%%M4M3l6l6J8o8r1nO9P0l0k9K7n8j72k9R6J1M1J26
19582c49K2o5L6L7o9o9J1J1J1J1nnnnQ5Q5p8p8L4n2j8J25L7m8n3n3p9O5J84p3j32O8O2q0m
19576d36mp0J6R1n2n6Q8J2j31J1R6%JM9M9q2q2P6P6o8o7PR3R3Oq8kj3j3qpN1N2k0k1qrrqk4
19568d11k4k4k4N4N5N4N5l1l0l1l0l3l3L9L9l7l7O3O2M7M6l3k04o9J02M4m2j%O6O5n0n0n1
19561d54n0Q2Q2m6m7QQQQJ7J6J6J6l4l5PR2O9j03j03O8P9qL4n2q1NnojkjjPOo4o5N5N5k1k2
19554d63O6k0p8R3N4j17J3R9o9o9L6L6n3n4J8J9Q3Q4m5m5m5m5K6K7J3J4N6N6q3q3j2j1j2j3
19547e24L1L0qrL4L4N0M9m5m5l6N1N5l0n0L6M9M8L8m7r9r9PQN0N1LMJ8o7q0O3R6J1o1o1NM
19540d36J1J2J1J1p0p0N8N9l3l2L9L9K8K8j01j00NNM3M3J03J8o3o3J7J7k1k1o8J8R8m5k6N9
19533d27KLK3K4j9j9j2j2oom4M2J42N7j2j1j6j7k2k2k2k1k6k6P4P4n4n5J7J7J6J6J6J6m3m3
19526c96m3m3pqn0n0O6O6O6O6j5j4L3L4o9J7K2o4%Q6Q0np7p6J8J8m6m5N0N0M1m4MMj2j3J13
19519b43K7j53o7QQo2o3J3R8R3Qo3o2l9M7P1P0N6N5j30j30N0N1K9K9o2o2J9J9q7N6O6j9L1
19513c38L1j28m3Q4jm0M7J14J14m6j32o9o8o0Q3O6k1oon0n1M4M4M9l6n8K8L5L5J9K0j4j3Q
19506c59QQPr2r2N5N5m5m5M4M4O6O5n5n5K6J12j9j9lq8j55o9N8N8R9J3rj0m5m5N5N6ooooj9
19499d19j9o8J8J4J5J9K0J0J0J0J1J1J2L3L3p4p4kll9l9O1O1nmmnK5K5j8j8M7M8k4k4OPK7
19492c16K8j39j39P6P5J00J00%j43l6M9n0n0m5m6Q4Q3lklkJ0J0J1J0nnnnRRM3M3P6o7j64p7
19485d86J07J06p3p4J3J4L5L5k6k5m0M6Q4n8m3M4o1o0P4J59J5j28m2m2lkO9O9J5J5ppRRj20
19478c79j19O5O4K2K2l3l4l3l4N3N3N4N3q0p9q0p9J04J05MNk0k0K4K3j0j1l1l2N5N6L2n4m0
19471c74l9j37n0J06J07OOK4o1j9O7J1J1n0n0K2J08L6n0o7o6Q5Q6o2o1L9L9j1j1L2L2j6j6
19465c23j5j6l6l5PPl0l0j1P4P7qKLk7k7k7k7Q6Q6j3j4q1q1M8M8k5k5P2j4o4K2O5k1m9L7l1
19458c96j17j9J24M4m2j7j8K0K1N4N4j8j7L4L4l7l7POJ8o9n6K9k4k4M0L9l2l2J7J8n4n4P3
19451d31P2Q4ko6J9k4j09l9M7N1l5q7N5J02m1n3Q9M9l8J0J0l8l8N6N6J4J3k3k4j8j8p9PN8
19445c71N9mmmmO5O6r2r1J5J6J5J5pqqqNNl7l8rrj5j4K1o4PR3ooR6J0j11k4K2K2P5P6n0L6
19437b65O8j9l7l6rrrrq6q5oQ1N9N9J50Pj62p6N2N3j6j7p8p9L8J81L0j14l3N3L3L3J2p4kQ4
19430b28OOl2l1m4m4l9l8L2J19N6q7n7K9k9k8L3L3P1P0Pp9M1M1n3n2M8M8q1q1P2j3n0L5P2
19424b47j3l3l3NMm2m2N8N8m8m8N8N7o2K4J00J5j02j5L0L1l7l8R2R1j03j04Q2Q3m9m8nnQ5
19417b01Q6k4j09K1K1n6n6l0l0M6M6k7N9J02J6j4j4P2j4r5r5J%M5M5K7n9l1N4N0l7m3m3K3
19410b64K2P4P4k6k7m5m6klOPM9M9K9K8l7l8l6M9m2m2kjjkj9j9N2N3K9L0L0L0l4l3k9k8l0
19403a95N7N6l0noj1j0K5K4m6m7klM3J30l7j23OR2j0r6j23K0L0L0L8L9j7j8Q3Q2j2j3j2j2
19397g3o3o2k0j9oonoJ5J5k8k8m7m6K5K5K2K1R3R3K9K9j4j4o0o1o0o1J2J1J2J2O8O8l2l3l2
19389b26l2l2l2J0RRRm5m5Q4Q4l3l3p6p6R0R1l8l9J4J3k9k9K7K7j6j6opool0l0P0O9mmm8m7
19382c79J6J6k7k7P1P1k9k9K4K4m8m7j9j9K4K4P0P1l0l0n7n8J4J4RRRQJ9J9n3n3PPl5l6J0
19375d40J1J5J5k0O5q3q3M5M5JKJ16J16p0p0j4j4o2K4j8j9L0L0J2J2POJ12K5j12j12K9K9r
19368c79qm7L9M4m1j5P0n5n4O2O2l8l7J9K0n2n3P9P9p4p3K1J07O4k1M6M6o0n9r1r1j6P0O1
19362c75k5K9K9J8J9mr0l6l6OR1J4p3j8j9O0O0m1m0KKr0lkkM7M7N7N8m3m3O8O8o1o1l3l2L9
19355d13L9m8m9ooK1K2K2K2O1O1l9l9K3K4K3K4q8q8J2J2KLm1m1M0M0llPQPQL5L5L5L4l0l0
19347c04l1l0J6J5j04j8RJ0N7N8m4m4N7N6jjj49o4LKKQ8J8J8j9j9l4l3J0RL5L4m2m2R2Pm5
19340d28m5K5K5j2j2j7O9P5j2p7QN1l5m9L8L7m9q7%M6M6JJ%JJ5J6O3k2n8n8p3J2N7k9K5K4
19333d28j26j26L1J74Q9Lm0m0k3k3J9J9J5J4J4J4nnmnj2j2O0O0q2q1M8M7j0j1M3m2o7K0L7
19326d35L7M4M3qr4o6o5N8N8L0L0L1L0n0n0K1K1oon0m9l9l8QR3Q1mOOrqJ0R5m6j31n5L1k9
19319e05k9M7M8lmo0K5J39ln1R3O4q0q5q5o7J9O7j9j9O7J4J3L2L2K6K7j2r6k6O1j9j9L0L0
19312c48o8o8R0Q9KKlmM2m5j45n8M5M6N1N1k3k3k3k3rq%%p1P1J49Nm0M5pr3pom6m7l8J05P1
19305c39p2j18K4Q4lN1N1k6k6K3K2m9m9jjj01j01J10J10J0J0k6k6P5P5QQo3o3P6P5n7j42j5
19298d66P1J7J7PPN0M9n1n1rqn2n2K8J14lmj3r8n3R1J0p5M8M7k9k9k2k3P2P3L7m9m3m3RRN7
19291c60k9n7n6L8L8M1M2n9n9J9J9O2O2j8j8k4k3P4j2j12k6NO%Q6J05K0n5n5m1m1JKONM8M9
19284c17q4q3J6J7j4j4N8N8LKj5j00l9M6j2j2J35N0q4JM5m2m1M4O1k5m4m3J3J3Q5Q5p9p9N0
19277c45M9j6j6N5N5o4o4k0k1L8L8qr5l3N3R5J0p6J0jjL0L1n0n0N6q8m9R3P5j1LMK1K2n0n0
19270c70m7m6q9N4J27M2kjJ2J2n9n9L1L1p0o9O6O5O0O0O7j9j24l8Jq4q0PJ7J8K2K3ONM9M8
19263c34KKKKl4l4RQk4k4J8J9MNl9l8j4j3K9L0M9N0j03j02L4J20%%kkn6L0Kq4l5N0L8L9k8
19256d24k8M7M7MMK6K7j7j6j6j6k1k1J06K0q9q9N8N7J5J5k6k6p4J1k7k8mQ1O5k2j5P0NOl2
19249c27l2jjkjJ7J8k5k6M6M5KL%%NNr5j0J19L3j20j20L1L2OOJ1J1m4M0Mq3k9N7j5j01qP7
19241d72R5R5j1j1j0j1k9k9k8k9pqj8O8Q6%J0J1j4j4k0k0R1Mj00j6J9o8K9K9MMl8l9K6K7o9
19234d63J6M2m4J0J0J5J6J35N0m6m6n2n1k8k7p6RJ17J16ppj7j6k2k1Q2kj03j8nmJ00J5j12
19228d34L0R4Pq0q1M3M2K2K1k2k1k0j9k5O1o2o1P3P2mnM9l6j15k8M6M7K6K6j7j7jjJ0p6p4
19221e30J1L0L0KLP4P5oom8m9J5J5k8k8J3J3PQJ6o9k6N9J4J4J9J9J9J8K9n7p1J5N8k8q1MR9
19214c48J3k2k2p1p0N2N2N2N2q5q5l6l7j0P5J55J3j42n6j3j2L8L8L8L8n3n3j0j0Q6Q6j5j4
19207c76l6l5J2J3l2N4o6o6P5P6k5k4M2M3M2M3o5o5POL8L8l4l4n3n4pP9N0l6J8J8k6k6l1l1
19200d68Q2mq0J20J26p4j26m0M4M4N4l1k6k7J7p0k8k8l4l3R5R6K4K4k1k1K2K2m1m2m2m2K1
19194d87K2K1K2J5J6J5J6KKKKoom8m9N3N3J5J6m2M4Q1o1q8jLMN0r3j73K7J06J9O3k3j01j4
19187e23L2L1K6K5j7j8J9J8O7j9J3J4l9m0L0n6j3P3p5p5OPN0J36J0j33L1L0p9p9O5O6oomm
19180d37mmPPPOm9m9N0N1QQKLQ9Lr6j1mlM4M5n1n1J6J5Kq4q4KJ04J05J0J0j04j03n1L4K8K7
19172e02P6P5m1m1J16J17o6o5K4j18n8Q5L4L4J2p4p4J2O8O7K1o5L8L8o7o8n6n6J02J01r2r1
19166e14J2R8K7n8L8L8m4m4jjO4O4q5KN8N9K1K1n1n0K1K1k5k4k0j9lQ3qqK1K1p4p3k0O6Q9
19159b98Q9k2k1q8q8l7M8m2j28K2J66K8n8K1K1l9M8L5n1KLL9M0j3r9NMr8j1J25M0n4L1M1M2
19153b97Nq2j25J9Q0mMNM3M2j4j3j4j4o3o3L7L7j6j6N5N6onL8L7nom8m8m1m1NR1j2r9PR3m3
19145d21m2NNP4P3pr2J0J0MNL5L5j7j7j3j55k7J16K6K6J6o9pP8n0j36RR5M1M1m7m7N3N3l8
19138c75l7NNK6K6p4p4POPOo1o1P2P3m6L9M5m1l2N3N3l3l2N3M9l8K5K5n1n2O3O2l7l7j1j0
19131d02nnk3O3O3k2o5o4L0L0j1j1j0j1O1O0j0j1j3j2o1K5RRJ4J4l2l3L9L9k1k1lQ3jq7L8
19124c57L8k3k2K0j23p8PK2K2P9P9L6L6k9k9J4J4j3j3n1n0pP9j2r8m7R6N8k7K3K3k6k6J5J5
19117c55n7n7Q1Q2j9j9NN%%L9m6j30J3J16k6n7K9NOJ1J1j7j6L6m8l5N1j1j1O4p8j20Q1Q7n7
19110d37K3J08P3p0l2N4m1m1J8o8o3K3J22J21%q5L4L4j10j09M9M8m6m5N4N5L3L3r0r1p6RO0
19104d53O1L1L2K6K5K6n9n5n5N9N9j2j3K7K7p3p4J3J2N6N5%Jm2m2M0M1n9n9ooM8l7m6M0Q2
19097c30kn6L1O8j8KKn2L5kkRQo8J6O0k6JJmnK6K6K1K1J6p0k7N9l7l7M6M5j01j6QPn0m9mQ3
19089c65P6rj33m7R5R5%JRJ0J0J0j8j7j7j7K9K8L4n2ppj3j3L8L7%%m3M3onO6O5o3o2j9j8j3
19082b98j3m1M4J22L5o0K5M4M3j6j7n9n9l3l3J1R6K2j21m1M5O9O8llJ02J7r3r2J2J2J2J2r0
19075b81q9L9L9j2j3N9N9kkkkk6k6M6M5K6K7k6j11m0l9P8P8Mq1m4M1M8l9k8k8OOM4M4Kq3m5
19068c28M0l0j16M1J27L5n2o9p0N8N7J5J4l3l4J4J5o7J9O7j9l0N7N0l4l5l4l9l9O3O4l7l7
19062c67MMNMj6j5k1k1P9pm9L6L7L6R5J0j55o9L5L5k2k3P3P2Mq2l3l4N3N2k8j14JJmmK8K7
19054c73K7K7J1J0J0J0%%m4m3m0m0L1L1J3J3J09K3j12k6Rj33mJ39kq8O6O5j1j1k6k7J7J6j2
19048c65j2j2j2k9k9J4J4M7M7n3n3L1L1L1L1%jN4l3l5N0llk0k1o3o4J2J2J2J1L6L6M6l9j14
19041d46k8O7j9J3J3o4o3N5N5j1j1K1J08J07K2m9m8Mq2q1O3R7J0n6n6L8L9m7m7K5K4K8K7L8
19034b54m8m5M0P2p0j00j3N4l1j3P2J9J9NMM8M7m0l9m0m0J0J0J0J0r9r9L0L0P5P4k5k6J5J5
19028c23J5J5NOl8l8M2M2kjjkK0K0o9o9N9O0J8J8n4n3J1J0m8L8P2j00k4O1KLl6l5O8O9q8q9
19020d16R1R1o6o6L5L5qpJ6J6nnm2m2K9L0N7N7m4m3%j%%%%onK4o0p7R4P9r4j06j9K2K2N0M9
19013c15n3n4j0j0K6K7NNQPK8K9K8K9PPl5l5j3j3m8m8nnk1k1K7K7K6J11M0j32m6R7J01J01
19006a28k7j12m3m2N7N6M3m3m0J02Pj37m7R7N5l1n3n3l5N1M9M8m6m6MMJ5p1m4M1Q4jj06j9
18999d11N0N0P4j2j69q4O3O3K6K5K3K3k0j9J6J7O5k0n5n4qql4J09J07r3j19K3L0L1P5P5q2
18993b43q2l5l4O0O1M5m1LKK3o3k6O0O1k5PPj4j5j4j4J4J5lq9j9O8L1j11q2O0J4J4J2J2K8
18986c13K7J5p1K0K0K0J9k3k4M9N0o2Q1N1r3lll2l1J7J7r0mJ01J6q4JL9m7j0j1K8K7L8L8n
18979b32nJ3J2J8o8K6K6k3k2K2K1l2N4M7l9J4J4o7o8Q1nk6k5OPJ32M7j19j20j3j3J10J11n
18973a21r1l7l8pP8L5n1k1k1K2K1o7J8R0Mp9p8J6J6QRO5k0j11L2P9o4NJ49O8p5k8k8r0nR3
18966b24Ol6N0O2k5j3j4k1k1N1N0J0J0j19j19P9P9m7M0L3n2KJK2K1N9N8J6p1k2k2k6k5K8n8
18959b38m3M4O1O1L5L4l7l7j1j0j0j0m0m0L2L2L8L8mnKKKKm4m3%jJ7J8k6k5K9K8K3K4Kq3m0
18952b23M6m4m4O2O2pqL5L5j0rJq5lQ2K4K3k1j08O9O9k9k9k9k9M6M5KKKJPOl5N0M9l5k7k7
18944h4J1J0ppn0n0Q9Q8rj1m2m3JJj5j5j4j5N3N2J0Rr7r6OR3J11K5j02j8N3l2k7N8l5l5P1
18937f3P0k6k7J6J6M4M4pr2M3M4l3l2KJKKN3N3J0p6r8M3P7qm4m4K3K1k3k3M7M8OOo6o4POK
18929d0JJ03J9j19K4J04J9k4k4j6j6j6j5J5J5n5n6M7M6M8M7p3p2Q4Q4K0K0k3k3pppqm0m0O0
18923G5O0L9L9o1o1k4k3M8M8m5m4K7K7lkm6m5L5L6L5L6K2K2k1k1J2J2l0l1POl6l6J4J4N7N7
18915A99j0rL3L4k7k6J6J6PQN0N0q0q1rqK4K4j9j8j5j5j4j5J03J02n5n5N7N7p2p2k7k7P3P3
18909B72j4j5Q1Q0k7j12p0J6M5M4L6J21Rj35r1N2O5k1l5l5N3N4Op8n3L3L7n0n1R1P7P6J4J4
18902D89n8n8o2o1L9L8K6K6j6j7m0m0QQn1L4Q3lOR1M7r6m9m9RQL0n6n4Q9J04l8n0m9k7k6M5
18895B80M5M7M7k5k5O5O5l4l5j5j5j4j5K3K3J7J8K2o3n3n2n3L3K8K8rqrrL6L7L6L6PQj17l2
18888C18O8j8o1K4O9j8o0K6P2j4llr1r0J4J5KQ8N4q9J3R8J9o8%jool4l4J4J5n2L4P1p2QR3
18881C95ppm7m7mnK3K3p2p3J8J03J2J1M1M1n9o0j3j4N8N8l0k9k9l0j3j3JQ7Q0o3l1N5O4k2
18874D02j25j26J0RJ0RQQPQL5L4M0m6l0l0l6l5K1K2k1k2N8N7p1p1J1J1J1J1k5k6J8J7L6L5
18867B24l6l6L6L5J8o8p8QK6K6m5m5N5N6j4j3L5n2m9m9l1N4OPO5k1o5K1K0o5L0J16P1p2NN
18860A80mml9m0L3L2lkQ9Ko6o7k9k9J8J8l1l1K2o4KQ7N3l3j7j7l7M9N4l2n7K9k0j9k3O3K0
18853H7o6J2J2kkN1r1r1N2Q1Q2K3j20j26J6N6N4n4n5J9J05M0m6l5l4L1L0L6m9j3j2K3K5n2
18846a3n4o4K2K2o4j0j0O0O0M3m3p3J2N9N9m9n0ppJ1J1N4N3l7l9l8l8l5l4L7L7RJ0Q1P9o0
18839fo2L8L8j5j7j6j6kkm4m5LMl9m0J2J1J2J1L3L4Q1nm6m6K0K1k9l0R1Nj2j2o0o0L0L1m0
18832a69m1M5M4KKN5N5J5j26j00M3mlpoopJ3J3nr0K6J12j3j3oom4m4QR2N1l6J5J6J0J0m8m8
18825a95K3K4o2o1j9j9N8N8j3j3lkL5L6L6n0j2P4J2p5k6k5Jq4p8O4R4PK2K2J3J3k9l0m8m9
18818c01jQ4O5k0l3l3m9L6M2m4k7N8R0n3j01j5K8K7K2K1Pp8j24J9J39N3mlKq3m6M0j4j3K6
18811b83K5K6K6l3l2L9L9o1o0M0M0J7J7k6k5m4m3N6N7K8K9j4j5m7m7nmj9j9k0j9RQRQK6K6
18804b91K6K6m6m7K5K5j8j7j8j8N0N0PPk2k3k3k3ooL7L8n1n1K1K1O4O4r3r4j6j7K7K6P1P2
18797b23K8K8j17j18J1J2RJ0l4l3M2M2k9k9K1K2K2K1nnL8L7L2L1j1j2m6m7K5K5oop7p7N4N3
18790c12J1J0J0RJ0J0j8j8o1o1J36J36n0n0j9j8j9j8J5J5J6J5l6l7J18L1q9lR1Ol2l3k6j13
18784c74m1M5K8K9N7k8p7J0J00J4q5%O6k1rj0K0K0q0q0RQRRmmM0L9llM5m0%jnok9k9k9k9l
18776d42lllQ4Q4j6j6%%n4L2R5Ql7l8k5k4L6n0p2J28J28p2n9K7l4l4J0J0l3l3o1o1R2R1M7
18769b98l8l3l3j3j4J0R6j8j8J17J16r3r3n0n0J09J09RRj02j02QR3M9M9j7j7m5m5jkl9l8q7
18762d72jN7N8J9K0j7j7N5N4kjp3p4J4J3J4J3J0J0K1o6l1N5JJJ1J1o1o1O1O0o9o8k0k0K8K8
18755d39q1OJ18k5q0O2M5M5l8l8J4J00l8l8J0J1m3m2k8N8J26j8j49pJ43%q7kkkl9l9P5P5p9
18749d26PJ11K5j2P3j%o7o6j8j9j8j8L0L0L0L0o1o1j8j8N5N4m0m0J9J06J4J4opppn0n1l3N3
18742c93J48O2J6J5q7q7j6j6jjkj%JNOj2P3L1n6%Jon%%M3M3k5k6J7J7m2m1L0L0k5k6k0k0L
18734c67Q8L5L4pr3r3qO2O2mmJ1J1l2l2j%m3m3QQKLqr4k2O4L7L7M2M2l9l8O1O1l6l7l2l2n6
18726d53K9J06K0k6O0j8j03jjo0K6K1o6%J42P9o3l0N4Lj41m1J02J2p5o0o1M9M9J%J9o7K8J13
18719c53K7n9nnM7M8K5o1k0k0k6k5P7P7n2n2k1k1k2k1j9j9N3N3O4O4pr3n3Q9M1M1O4k1j22
18713c27l5J4J4k3k3J0J0MNmq9n9Q4O6p8l1J12P8pk7k7K8n9n8K8j3j3L6L6PQl5l5KJP3P3m7
18705c01m7mmL7L6j0r6L9J24n9n8k5k5J8J7mnnmP7P7lq8n3n2o3K3N5N5M3m3p8RkkN4N5Qp7
18698c81n4L3k2k1k6k5N1N1m4M1Q4jK7K7p4J1lq9l5N0p7RR4m8n2L4J4J4L0n7O4O3j07j07N5
18691d71N6qP8L0L0J0J0M8M7Rp7j09L4M5M5m5m6m3m2%Q6P0p3n3n3p0J6J21L6n5L1R8J1m3m3
18685c20m3m3KQ8M6m1o1o1k4k4O0O0J4p3p7QN5N5MNR6J0o0o0OOl9l8n0L7J40N5j07j06poo
18677d99pPPO1k5q5JJ24L8NMj%m2m2OOj2P5P4j2l0l1QPk5k6J8J8N4N5m6j31m9R5QRm1m0j7
18670d81O8K5K6M4m1j00M2N6N7l1l1p9PP0P0MMKJl6l6m8L7k8j15M7J34jq7m4m3P9Q0nnj05
18663d63j05O0N9J7J7n8n8P1P1M7M8K5o2n5n5M0L9l5l6N9O0N4l2j04j7J5J6k8N9M0M1k0k1
18657c11p0J6l3l3QQK3J08M1j02r7M7J6J5K5K5rrm7m7n6L0Q1mj37PJ26M0jjjq8j5j6K2K2N0
18649c67M9k1k2MMN7k8j19l5J3J2O4O3o5o6j7j8jQ6M6m1m0M6K1o4L2L2o2o2L9L8O6O5o9o8
18643d28j2r7n4L1M4M3k2k3R9R9k9l0l7l8O3O2J6J7j09k4R1Nl7M8K1o5j02j02K7J71Rp6j4
18636d53j3l7J06P6o6j02j6P6j0nQ1M2M2NMooopm9n0K2K2j8j9j8j8K1K1K1K2mmmll8l8l8l8
18629e05O6O6P7rj00j3R0R0pon0m9n8n8J3J3j5j5jQ4P0p4l1J12Kq4k6k7N1N1QPo2o3k0k0M4
18622d49M3N5l2m0M7M6m0l5N0M0L9K2K1m9n0j8j8j7j8M0M1n4n5j0P6J3p3l8J05J00m3o1o0
18616d22KLJ3J3N6N6m3m3r1nP5P5m8m8J2J1J2J1N7N7J1p5r5rk0k0M1M1n9n9N2N2J0Rl7l7R
18608d33R6L8m7k8k8r2N1O2k5j6j7K1K1pqQ9Lp8QK6K6LKl5l4m6M0L5L5J1J2N4N5j4j3n7n7
18601c47m0m1L1L1L5L4llq5JJ09l3qP8k3k2jjn4L1L1n4m9L7M7M7N8k7p9q0J1J0P3j3n6L0M4
18594b81M5PPm3m3%%j3j4Q1Q2L5n1j23l7O0O0oop0p1L0L0j2j3L1L1J0J1J0J0K3K4K8n7k6k6
18587b77m2M4Nq1J6J6qqqqL2L2J8J04L5j08p1J5nn%%J%j49o2J47J48P2j3o2o2J0J0o5K1J5
18580b93J6l9l9L2L3J3J3O7j9n7L0J8J9j3j3j3j3j9j8j9j8O6O6K6j16p9O4K4o3L4L4r6j1O
18574c77p9l1N4N1N2L8m7KQ8m0j27m3M4M3m3n9K6P3P2n5n6j3j2N6N6N1N1N0l6j10L2L7L7L
18567b12Lo9o8k5k5L5L6j1r7pP9j8j8N2N2k0j9L7L7l5l4n1n1N0M9l6l7L5L5j7j8P8P8l5j20
18560c67L3L3l7M8M9l7n5n4M1M1nnL2L3L6n0p2p3k9k9M2M2qrlljQ4J3p3K5K5l7M8R7m5q3q4
18553d37l4N1L8L7O6p6q7kL6L6R5Ro9J7J0j33j04L9N0N0L4L5llm5M0P8o5j10k5J3J3J19L5
18547b92o6J9K9K9l8l7l9m0O1O1%Jn6K9Q5n8r2oKKPPj%N3l3j05j8j%M9N0n1n0%jP1P1J7J6
18539c25k7k6k2k2K0K1NMMMRRo3o3O2O1l9l9onooj4j5Q6Q6n9n9M1M1k6k5k6k6M7M6n5L1J63
18531b14qj12k6K7K8j0j0l1l2J2J2K6K6p5p4M1M0l1l1K6K7m6m5M0M0o0o0K1K2K1K1m0m0L2
18525d83L2l8l7O3O3K5K5m7m6N9N8m3M3M1j31n9J13K2o4n3L3M0M0k6k6L7L8mr0o8J04Pp8K0
18518d30K1N8N8m5m5l5l4r9P3R1NK6o0j03M0Q4ko8o8K7J14J3p3J9J9n9n8N1N1k1k0K8K9j4
18512d27j5J8J7J7J8j2j2q4q4Q6Q5j5j4M8M9q0q0J4J3J3J4j3j2j3j2L9M0Q8Kk9k9l5l4PQM5
18505c79M5k9j14O3O3j1j1j1j1N6N6j6j5K1K1p4p4k9N6PQK7K7o8o8k1O5P0j6p6J1K8K9j5j4
18498c99j5j5k5k5J8J8M6M5k5k6Q0Q0K8n8l0l0L7L6n2n2m7m7m9L6O0N9j6j6Q4Q4r1r1L8m8
18492d08j07L7P0j5%Jj0P5L5L5l1l2p9q0P8P8J5J6k7k8J8J7n4n4RQn8n8N9J44M4m2k8k8l9
18485d39M7OPJ2J2p2p2k6O0K8n7nmP5P5or2PPJJk4k4J9J9J3J4m1M6M5m0KQ9Q2kn0m9j8j8j7
18477c89j8L9L8K1o5p2J3O0k6q0O4J58J5o4o3K8K8k2k2k3k2%jj%L3L4M4m2j11k5M7l9J1R8
18471c54K1o6j9j8k5k4J6J6L4J19J4p2M8M7Kq5j28m1O1O2o2o2K0K0J0R5k5j11M8M8o9J8J18
18464c44L2p3p2K3K2oop8p7NOk0J81J16q3k5k5p2J4J5J4N0J37k1j06K2K3l6M9Lq3k9k9j0j1
18458d94L3L3L3L4L3L4J4J5RRj3r8n5L0M0L9k6k7K6K6p4p3J4J5RJ0Q1nn3L2K1o5j2j2JJJ%
18450d14J7J7KQ8J07l6j27m1O2O3J6p0p7p6n9K7P9P9m4m4lkkkO2O2J9J9m9m9m4m3L6J22l0
18444c35j16q6jP5P5l2l1R7R7m5m5m5m5L0K9j3j3QQLLN0l6p8PQQJ05J8j13j12Q7Q7O6p7j25
18437d87J8J01J5k7k7n8n8M2M3RJ0N3N2n2n2J4J5J1p4p4J2K1K2j6j6j1j0L2L2M3M3k9k8pp
18430d45O8J53L1n6kkl4l5q3KM8M9N3N4j18j18J5J00l2j19J0R6k3j08rP7N0l5N6N5J2p4M0
18424c24M0q2j68m0M7L0K9L0L0J4p2p2J4R4R4mr1qP7m8m8k8k7J6J02P2p1l3N2l8l7L9L9l3
18417d05l3l3l3JJN5l0j15k9J22L7p0p0Q1Q2N9O0m1m1J4J3J3J4l6l5M1M1k0O6K4o3J6J6o1
18411c59o1J2J2N5N4m2m3l8l7L2J19K6j16k1O5l6l6N5N5M9M9qr5mlK6K5M4r9j45kQ5%J1J1
18404c60%JM5m1m7M0N9k7p3p4M8M9NNLLLLK2K2k5j10l3N4M2M3POPPk9l0k4k4J6J01M2j01j41
18397e06JM1M1O0N9m0m0j0rj0j0J0RRRK3K2K3K2p1p2%%M5M4M4M5l6l5QQM6M6n4n4l7l6O4O4
18389b77l2l2p5p5N4N5J7J7l7M9Q6n6p5J0mm%jM2M3m9m9jjK2J08L9j03kln4n4j0j0j0j0N8
18382d24N8J5J5qpqqO9P0n9n8J4J4k8k9L4L5L4L4k6k6k6k6K4K5K5K5K2K3k1k1l6l7l7l7j7
18375d03j8Q2Q2J9J9j10j10rrL3L4N7N7P1p2o8J8O1O0n2n3n3n3P2P2J%ooO1O0k6j12q2O2J19
18368b02k5r5M7R0n3q3KK2K2L3n3L4L3k1k0l5j21n2R0L1L1J31M5j34j35pP8L1n5opN2l3p6
18362d41J0QQJ3J3M7M6k5k5kkp4p3R2R3M9N0l4l5LLN4l2j37n2P8qm3R9J28j5n4n5m7m8m7m8
18355e03J2J2PPR1OmQ3L6j08j07L6P3j2mQ2m0l9P1P2j13k7J11l2r8j3L1L0k3k4K5K5j8O8J05
18348a82l8o8J9l4l4l5N0N0l5l4l5l4l4k2O5J6J5J4J4l4N1k6k6k1k1KKM5M5K9K9m3m2PQm6
18341c83M0J4p2K5K4j3j4K9K9J8J9k5k4m6m6K5K6k0k0k0k0P5P6L3L3j8j8o1o1l9l9L2L3N7
18335c51N7J5J5j3j2n5n5N5N4m5m5k1k0L3n3l9M6M2m5J6J7NON5l1l6M9K9n6j23l7J5J4O7O8
18328c79mQ1j0j52k7N9n5L0J07l6PPK3K3L4n2qP7P2j3k1k1k6k6J6J6KQ8J5j27j23K1k0k0j2
18321d54j1J0J1M7M8j5j00jQ6M0M1m9m8q4KJ40mq0Omq9K2K2l2N4O3O2K6K5K8K8j8j04n9K8
18315c63k7k6O0O0o8o8L0K9L0L0M5M5n5n6k5k6M6M5m1m2JJRRRRl9m0LMM0M0L9M0k3k3p1J5
18307c54rrllQPO2k4m7L9n7n8M4M3M4M4j13j13P3P3%JM6r6r4M8L1L0M1M0k5k6j7O9O9j7l7
18300b90l7l8l7m8L8Q4Q4L3n3r5j0k4k4N3N3j6j5K8K7n8n8pQ0R9J00j43j44J00J4j40L2J09
18294c03K4J2J1mlmmm8m8noO1O1o7o8j6j6j6j6k2k2P7P8j1j2N9O0n2n2rrmlmlL3L4l8l9jj
18286c96P1P0J7J7n5n4l0l0M1M2j4j4j4j4k4k4k4k5K4K3K3K4L9L9o1o2K2K1K6K6j7O8K1j50
18280c94lQ2J3J2K5j47k7N9l3l3P4j2j16N5K5K5LKLKk3k3M8M8QQQQl0l0l0l0ppL7L6P9P9k0
18272b26k1l9l8q2q2J4J4N7N6j6j7j7j6J4J4J5J4N7N7m3m3K5K4j8j8J0J0J1J0j0j0j0ro1o1
18266d35J6J6l6M8R1n3r4N0Q1oo9o9K6K5K8K7j5j5K1K1k2k2K4K3K4K4o0o1M0M0m9m9Q1Q0p1
18259c40p0N8N9p1p0L0L0j9j8J9J9M9l6l4J08Q9n3pqk8k9k9k8J4J4J4J4pqL6L5m1m2KJj4j5
18252c76N7N7n2n1M8M9k2k1K2K1l2l3O8O8q6q6j5j5O6O6l4l4j6j5K7K8J0J0J0J1j4j4K9K9
18245b40j5j5j0r5k1k0O9O9kq9n0L5O3k2o5K1P4j2jjO7O7q4q5n1L5L0L0rqrqR9R9j0r6J8J9
18238b23PQL7m9M3M2n2n3K5K4m3M2j1j2J7o9j07L6N6l0K7K7LMLLk3k4P7P7o5o5N8N8J9o7j09
18231c09k4j%oQ0O4k2l9m0K8K8l9l9kQ3Q4lm9n0J1J1O0k7k0k1RRQRJ1J0j3r8M0M0l7l7N5N5
18223a81o8o8k6O0R1n1q0q1J0J0jjM2M1N2N1%q6j9j8k3k4N2N3N2N2o5o6OOllm5m6K5K5K5K5
18216b77LKM5M5r2r1Qp7o1Q2J77L4p5p5m1m1M4M4J11J11n2j38l8M8L0L1K2o4j41KR3PL5L5
18210b54j8j8M0m5o3o3l9M8J47O2o6o5k3k2L2J18J8o8m4m5P9P8p9q0M4M4mq9q9mM0M0k6k6
18203d40P3P3L1j13j11k6J7J8L3L3J9J05R6m6r3M9P2p2j02j7m1m1L5L6j6j5K7K8J9J9K5K5
18197c00n1L4L5n2j3j4j9j9P4P4L1j12o4K2k4j10j1P5K1K1rrQ7Ko3K3K3o3%Q6nol5N1J4p3
18190c79n7K8J2J3K8n7j0rmmmmmmmmK5K4K4K5ooL7L7o2o1J0J1M0M1l6l6J1p4p2P0P2p2J8J8
18182d25l1l1J3J2m3m2Q6Q7L5L5J8o9l1N4j8j03jQ5L1L1k4k4J3J4jq7l8l8pok0O5P6o7o7P6
18175d42J07K1m1m1m4J00K5o1O1O1r6r6l2N3N4l3NOooK2o5N5N5j8j8j8j8l3l2L9L9mnL3L3
18169c40L0n6p9p8O7O8K5K5M7M6l0l0M4m3q5%K7K6j0j1m3m3%%j4j3n7Q7L2n4kQ4MMN8k8l4
18162c76l4MMK3K2K2K3j1j1j07k2Q0ok5k4m3m3K9K9L6L6K7K7R8m5k15j5J15k9o4P9J5p1j4
18155d86j4L0L0Q4kn3L3K8n9P1P1J3p2l4l3l8l8M0M1l1l0O0O1Qp7j0j0j5j6L3L2L2L2nnnm
18148c38o2o2RJ0o1o1O2O2P2j3l2l1l0N6N5k9k8k7J1J0L8L8K0o6p6RjjK4K5J0R6N6q8m9L6
18141c56K8K7rj0o0o0M1M0%J%%n6n6J26M1j82r5Q9Q8J02J7r3r3K5K5K4K5j0j0j1j0j4j4j4
18134d54j5Q1Q0m8m8m6m7k8N7M9l6m9m9K4J10J10K5n9n8PPJ9J8K9n7l6N0mmo7o6R0R1p3p3
18128d70K8K7l8l7RR4J24L7rrq8q9j8j7K5K6K5K6KKKK%%M3M4m3m3q5q6O7O6j1j0N0l6n4n4
18120d98o5K1N0N0K7J13J2p3m7m7l9M8R4m9n3R1L2j10j1J33Jj41k9N7J1J2O5k1m9m9J7J7R
18114d21RJ29M3j04j04m1J01P6o8K8K7o2K3R5Rk4k4l5l4M7l9m4M2Op9l0N5J3J4K5K4p6J0J0
18108c99p5M3M3o2K4Q1o2o2Q1Q9Mo3o3o1K4k4k5L9L9L3L3k3j09qP7j%N3l3m6m6K0K0N1N1O2
18101b95k4r4qj9j9Q0P9k0k1k9l0M2M2m8m9K3K3kklkl8l7l8l8M7M7M8M7k9k9J3J4J7J6k6k6
18094c88OOM9M9NMo7o7nnL8L8m0m1O0N9qrq1q0M1M1M1M1l7l6l7l7J0J0J0RK4K3K3K3L3L3o7
18086c29o7NNONllM1M0m3m2K9K9k6k6k6k6J4J4J4J4m0m0MLllL9M0QPQQj2j2j1j2j6j6j6j6
18078d55K8K9m4m3pqpqN5N4j7j8pqL6L5m3m3k6O1N7k8K6K6l0l0J3J3qpL0L0J0p5j10R1J66
18071b62l4r5M8O6k0nnl1l0J3J2m8m8l0N5O0k5k1O6M1M0n4j39l1J12J07l6L4L4J4j29j39L
18065d77R6J1k5O0N6l1o0o0J1J2q7jQ3o0m8R6O0k7LQ8L0K9J8o8o3o3rrrrL3L2k4O2O2q1p5
18058d44O8M4M3N3N2p5p6n2L3j3j3JKk8J16M5r9onj5j4M1M1K3o2l2N4M8l7M7M6l0l0m2m3k4
18051c83O1N6k9K4K4j1j2L1L2m1m0m1m0K4K5O2O2%q6L4L4o2o2m4M2P7qM5M5p3p3K7K7J3J2
18044b48J3J2M3M2l0k9n8n8P1P0O6O5o3j49n9Q5O5O5J8o8o8J7N0N0P3p0r4M8Pp9R3R3j27j27
18038b81L1L0O8O8P2j4j9O6O6j9o6o4j1j1onp2J4O2k3qP8P2j3r7r7K6K7MMNMKKM4M5J%M3M3
18030G1O2O1j25j23N4N2j8j7N3N4L9j03k6O0j1r6l5J08P1j5k9l0l4l3K7K8m4m2j7j7j08k2
18024b05J29J29L4L5p6p5K9K8l4N0llJ5p1p1J4J%NOkkkkl7l6l7l7l4l3j0P5J02J01K6n9p5
18017a25p6M2M3P4j1r2r2L9L8r0r0O1O0j0j1J7J8J7J7NNMNn2n3rj0QRQQm6m7lmJ3J3O6k0j19
18009c90l4J3J3N6N5J2J2M4M3n6n6J2J1o0n9j2j2Q2Q3J3p3l5N0N3l3p4p4l8M7R0NM2M1r2r2
18002d13OOm2M3qqlkL4L5l7l6K6K7j6j6j11j12J26J27O2k2k9N8J3p3k5O1MMRRk1k1k1k1k9
17995d16k9J4J4poL6L6p8p8K2K2K3K3P6rr8j1R2R2q4q3J7J7JKJJJ6J6J5J6p6p5N3N4K5K4K0
17988c22J9M7l9j40n3L5L5klL5L6M6m0l5N2p4p4O3O4l7l6poopJ7J7J7J7J7J7K2K2m5M1j3j3
17981c33L4n2r4rJ6J6P5j1q0NQp7m9R3J31j3ppj5j6k7k6M5M6L3L4j0rn5n5J7J7RRJ0R%%%%
17973c38k0k0K3K3m7m6K4K5m0m0MLn9n9P0P0k3k3P7P7j2j3n5n6NMNMO2O2l8l8k2k2o5o4N1
17966e11N0N1N1k6k6k6k6j4j5N7N7J6J7J6J7m7m6m6m7P4P4k5k6l2l3l2l2N5N4N5N4m7m7m8
17960d54m7P4P4LLl3l4J0J0J0RoQ0P6r6l6l7q6q7J17J18N0j21o1J12O6j05k3J49j02j02J01
17954c68J00p8QN7j15j7j6J6J7l0l0M2M2K6K6j7j7k4k4k4k4k4k4k3k4j7j6K6K7P9Q0RQk0k1
17947c90K3K2j9j9K4K3nooom5m6llnoL7L8n5n4J02J03RRr1r2RQQQj5j5j5j5P2P2k8k8KKm1
17939d37m0K4K5K5K5K6K7n1n0P1j4n6Q7J1j33L2J18k5j11n7n7K9K9P1P2OOOOJ4J4j05j06p
17932e25J36R8m4o6K0l7l8PPPPL1L0j1j2m4m4m3m4KKO8O8Q1mK9n6j03L9M3j00p8O4L8L8P6
17926c58o7p0J31O9j32j19Q1L0L0k9k9M6M6k1k0pP9J7j27l3N3j0j0M8l7J1J0qqqqK3K2Nq2
17919d82n3L2J32M6o8J8N4r0m2J00O5k0r2oL2n4k0k0k6k5M7M7p3J3RRJQ6L2j10l9J04N5l1
17912c69m6m5k5k5M7M7L1L2L2L2j1j1j1j1l3l3J0J0k2k3L2n5m6L8lr0M1J28n5n5P3P3q1Nj0
17906d29r5j3P3K2J09Q7j14j13L0L1L2P4j1n4n5j49oJ48O2p5p5k9N7LMRQQQQQM6M6K2o4l4
17899d21l4n4L2J39mm1m2j06k1J24j9r7J02J03r8p6O7K2o3L3L2K8K8l6l5l6l5K8K8K8K8L5
17893c61L5l7l6J3J2p7O7N2r2q2O1L5L5JJk3k2p1J5J4J3Q5Q4Rp7k9k9jjj2P4J03J7k9k9J9
17886b63J9k9l0Lq3m0M5K1K0Lq3K6K5m6m6p6J1O2O2RJ0RJ0k4k3k4k3J3J4J3J4j6j6N0N0Nq0
17879d08q1NLKN1N1k8k9J0RO6j9j9O6jkO2k5j48nN8k8N2N2k5k4l5l6j7O8Q2nk2k2m5m6N5N5
17871c23j9j8N3N3J0J0l3l3l7l8O3O2o4o5k1k1NNM9M8m4m4m4m3L1L2j2j1J8J9j8j9l4N1Q9
17865c43n3m4M3K3K3M3m2m7L8L9m8OPk6k5J8J8O1O0l9m0k7k7k7k7M0M1J8o9lmo3K3O2k4l7
17858d52l7m2M3L9L8K4K4o8J9N7N8q6q6j00M4Q2lL9L9j60j6J50n1j38NQ1Q2M7r6n8K8L6L7
17851d21R7J2o8o9k5k6J27J26r0j75L4J20J6o8o4K2J9J9j8j9KKqP7O3k3j3j2m6m6K5K5l0l0
17845d65l5N0J0J0J6J5L0L0m1m1m1m0LKN5N5L7m9j0P5jq7RRLMl6l6PQrrqrJ0RJ5J5r9j2NN
17837e41P5j2n3R0N3r0QQl0J13J08r2r1oN6N7J3p3k5k4N5N6j6j5j3j2o0K5L3L2nnK7K8L2n3
17830c47l4l3m4m5N6l1J7J8J6J7J6J7J7J6k6k6l8l7R2R1p2p3k5k5l9M6M0M1L1L0opn2L4j5
17823c80j4M5M4lmRp7k9k8J0RJ0J0J9J9J9J9k7k6K7n9p4J3N8N9k5k5k0k0K5J10j8j04K4K3
17817c81k4k4k8k9J5J5K2K2O5O5K7K6j6j7q8q7J2J2L5L5qrQ2Q1m7m8m3m4k6O1J6p0j5j6l7
17810d66l6L5L5j0j1L8m8j1j0j6j5Q0Q1L8L8k5k5o8o7kkM1M2l3l2M3J28M9l8J6J6m1m0m0m1
17803c97k2k2j8j7l2N3N3l3N1N0k1k1o0K6O7p6j12L0P0O9N8N7rqm8L7k1j64lJ41K8n8o4o3
17797d79OR3rr5JKrrN7N7K9n7RR5K0o6o6K0J8o8j0rm9L6J37N1o2o2o7o8N0N0M4M5K1o5p0J6
17789d63L0n6j6J26N3l4j3j4o2K4K4o2J9J9RQP4j2L6L7p2p2K8K8J3J3l0l0jjR9R8rrj5j5J8
17782b30o8j12k5P2P2k3k3K9K9m3m3l1l1M0M1K4K5K5K4J0Rl3l3p9p9k9J43Q9q2o6J9K5K5j2
17776c41j3LLKLJ6J5q4q5O2O2K1o5q3Q9R4p7j00P1l6l7L4L4rqp5p4N5N4P4P4k7k6m2m3J%j3
17769d71j2N9N8qqn1n1K8K8K8K8LLm0m0QQQQK0K0K1K0p2p1j%j3j2N8N9k0k0k0k0Q2Q1p7p6
17761d55L9L9o3K2R6p7k3O3k0k1J59j4o8J7m2m2lmm6m6O5O4opONm7L8nr1O3O3j1j1M3m3q0
17754d43OP7qr0nj0j0oP9J22L7q4q4J1J1j4j4K4K3%q5k3J20O4k1l1l0j8O7L7j06r4M8J3p3
17747e10J2R7n7n6M7M7M7M8l5l5O2k4q9kJ5J5j2j1pon8K7M6M5M6m1q2O2P1p2J8J7k5k5L2n4
17740d47p3P1L3n3P6P6k9k9k7k6l7M8M3m3k7k6k3O4J01m2p5J0Q2Q2n9n8J8J9o7K0J58J4j34
17734c60m8onk0k1LQ8j1j2%jm0M7M6l9qqn6n7J9J8K4K3m3M2M3m3j9j9k4k4L9L9rqL9m6n1L4
17727d74N9k7j7j6kkm0l9NR1K8n7k2J21M0m5j8j7k3k3K7K8j5j5ppN5N5L6j07m8J52P2p0k1
17720c43k0k2k1o9J6j%N8k7l8M9M3m3j7j8nQ0O3k4m1m1J6J6J6J6nnN2l4q9N4J7p0J0J1jjJ6
17713d02p1j7j6K6J13J44Kn2n2n6n6l6N0JJL2L2j1j1M9N0j08j08N3N2J01J4o1o1ONk0k0K3
17706d04K3j0j0j0j0j2j3o1K5lkLLl5l4L7L7Q9R0J5p2o4K2J1J1l9l9R0R0j1j0nr1OPm2m3O8
17699c93O8k7k7j9O6J8J8M1M0q8q8l7l7L4L5K5K6j7j7l8l8n6Q7J10l2LQ9J0p5k1k2jkM1M1
17692b83j5j6p8p8n1R3O6k0m8L7K7K7J6J7n6n5j0j1o4K2P1j4j4P2K5o1j8O8K5o1ppk6k6M1
17685d12M0P3j2o1K5O0k5m3m3j0j0L3L2K0K0l7M8Qj36o8J33M2m3J7J7J9J9n3n2K1K1l3N3R
17679c28p6k3k3jkjkJ4J4J3J4KKl5l5k5O1J8J8m9L7J17k6j12k7M0L9M9l8l2l2LLLLl3l2Q8
17672c94Q7Qj35r2N1j7j8M0M0m3M2noN9N8l8M8j3j00OR2JKl6l6l4l4L7L8L2L3o8o8k2k2k2
17665e29k2M9N0J46O0j62p6Q2mk9N7N2l5m5m4n1n0P1P1k9k9J6J6p0P3O3k2klqP8Op9l0k9l0
17658d88k9j3P3P1p1j3J30K6j17nQ1p7p6L3L2L3L3l2l1l2l2RRN2N2k8k9J5J4K5K4K5K5j1j0
17651c32L3L2o2o2J0J0K5K6K6K5l2l2l2l2NNo6o6M3M3NNj8O7L1n6k8N7Rp6J8J9RQJ0p6p0P3
17644d46L1n4J2J1p4O9P9pL2L2k1k2j4j00%Q6%jNMM7M7n8n9L9m7r0mN9N9M7m0n1L5j8j9kk
17637d35O9O9LKm1m0l9m0MMQ7Q6m5j31k0O5J3J2k3k3K1K0l1l1P0O9j6j7n9n9l7l7L5L5k8k8
17630e16M4M3rj0L3L3K8K8p2p3K9K9j4j5P4P3n5n6K4K4j9j9J3J2J2J3l6l6L5L6l6l7l0l1n
17623d86Q0K1j22o8P5N7N6k1k1j6j6r2oJ00J3l6M9O8O7j4j4o8J8Q5jj8j9j5j5L1j11o2Q2M1
17617c78m6k3k2J4J5P0P1mr1n2L3K2K3j1j0N6N6K2o4n9n8m6m5J08K2o6K0N7k8j0j0j5j5N2
17610d12N1QQrj0j0j0mnOp9n1L4j9k0P0O9K1K1N0l6q3q2jQ6ooj6j6N5N5n2n2M4m1PR3M4m1
17603c39k0k1p4J1M9N0j7j7j5j4M3m3m7R6R1n2J3J2m0l9n0m9J7J7M2m3m8L7Q7KJ2J2l4l4l4
17596d39l5L5L5J7o9p3J2L0L1N3N4j8j8j3j4j3j3o9o8L7L7L6J22Q8n5p7QJ8J7L2n4n4L2J0
17589c78J0J5J6q7q6l5N1N1N0j5j6k7k8M5M4j1j1M7l9j03M0J06l6qqK6K6LLo8o9O1O2j0j0
17583c89%j%%L8L8l4j19m2J00J5J5J2J2l0l1poopK1K1K1K1k8k8J5J5L3L4L3L4k6k7o9o9po
17575d54L6L7L6L6opk7k8J6J5J7J7k6k5n0n0K1K2L5L5L4L5l2l3J0J0j%m4m3QPQQm1m0m1m0
17568e45O6O6l5l4RQN2N1o5o6o6o6Q8Q8Q8Q8k4k4o7o7N0M9POj%jjM1M1n9n9p4p4K6K6K2K1
17561d35J6J6Q5jm9L6Pp8p4J3L0L0L6L6rqqqK2K1n0m9J2J3J3J3k4k4M8M7q8q8J2J2K6K6K6
17554c97K6l8l7K9K9L7m8j19l4P2P3Q9Kn3L3K7n9LLm5m5K2K2k1k2J2J1J1J1j5j5rrJ1R7Kq3
17547d27l4N2kkN6N5n3j40POJJL7L8L8L7%j%%n7n7j4j3J0J0O3k2n4L2k3k2P9P9p8p9M8M7N
17539c77NL1L1m1m0J5J6J6J6QQr2r2k4k4P6P6j1j1j1j1LLLMLLl9l9O1O2M7l9j03L9Q3o1q2
17532d88MJ8J8m0l9O0O1l3l4k8k8jQ5N1l5q3O1J32j1q4KO4k2n9n9k1k1Q0Q1j9j9j4j4qrm8
17525e00L8M4m3m1M4Q2mj2j2j7j7j2j1j2j2O6O6o3o3j2j2L1L1j6j7K6K7J5J6J5J6rqlmj9O7
17518c35K3o2K8K8n4n4J12K7q3q3P8P8kq8k2k1q0NJ43N7m7m7L1L1j5j02k8N7P0P0N4l2p9p9
17511d21pP9J6o9o7P6Q1ml4l3l4l3m6M1O4O3N5N5p3p4l2l2qP7K1K1K6K6n3n4K4K3j32m6J11
17505c93K6J3J3j46o1J01J5llL6L7L6L6j7j7j7j7j0rrrq7q7M1M2L6L6n8n9J1R6M8M8m2m3m2
17498d58m3j5j5j5j6N2N2K8n7J6J5J1J0L3L3nnr0mM4m1m1M5rqK4K4j9j9M4M5N5l0r7j1k2k2
17491e11L0L0j3j3N1N1k0k1J3J2J3J2j7j7j37n1J29J28k3k4m6m6llP1P2K9K9m1m1JKjjjjl8
17484c96l8O2O1k2k2k2k2k7k7M4M5k8k8J5J5k7k6J6J6k5k5M7M7k1k1K2K2j1j1j1j1K1K1k2
17477c89k2j9j8j9j8O6O6K3K3p5p4K6K6l8l8ONK1K1n0n0j2j2N9N9l2l3R6R6rrqrp4p4K6K6
17470d37K9K9p1p1L1L1o9o9P1P1k8k9K1K2K1K2POPPj1j1j1j1j4j4j4j4M8M8j4j4o0Q2J59J6
17463b34j55o9Q7Q8m2m2N8N7l4l4l4l4QRl4l4J6J7m7J24Q7q3j25l9J1J2J7J8L8L8nnn0n0M4
17456d21M5N0l5j32M0Q0oo6J9L3L4L9L8m1m0m1m1J0J0J1J0J0J0J1J0llllnmL8L8o2o2RJ0J
17449d12JJKl0k9M2M2k8k8M4M4j5j5j5j5K6K7K6K6j3j4n6n7L6L5ppmlm6m6O2O3l7l7l4l4O6
17442d39O7j9j8j9j8O9O9j17j17P2P2k8k8jjM3M2%jl5l4p9O3P5j1m2m2mmN0N1k7k6R5Ro8J8
17435c83O3k4m1m1k2k2M5M4K6o0J2R8j7j7O0O0l1l2p0o9QR3N9q4p4J2P4j1j4j4L4n2qP8J0
17428c10j33p0J5N3N3N0l6l5N0L1L1ooJ8J8q2q2L4L4l2l2p9OP8ql6l7JJj5j6N6N6J0J1J0J0
17421c89k7k8J5J5m2m3N7N7k6k7M5M5n6n6M4M4LLMLon%jJ0R6K5o2p1p2l3l4O7O6nnm8m7K3
17414d61K4M1M2n9n9Q3Q2p5p5Q7Q6m2m2k0k0N2N1LKKKj5j6j5j6m5m6klQ6Q6P6o8n1R2M5r8
17406b86r6j0O2O1n5n5J6J6JKJJP3P4n5n5k7k7M4M4m4m5N6N6m2m3l3l4l4J08J09l4ppj5j6
17400b96m7m8N3N3l4l4RRM6M6n4n4RJ0RJ0m2m2L0L0N4N3J0J0k9k9l0k9L3L4l9l8L7L8L7L7
17393a88j0j0L3L2n0n1N0N0L3L4j0rmlL9L9j9k0J8J8J1p5J6J6o4o4j6j6pP8M9r5o2Q0M0m7
17386a84J2J3m2M4KJN0M9J1J1l1l2lklkk1k2P5j1k7N9%%J0p6j19l2R3R3n6L1N3l3k2k2j1j0
17378a54j0j1M1M2q8j73n8Q6R0NRJ0q7kJ9J8P7qn4L2K7n9J3J2KKK1o4j7j6l5l6J3J4m0M7M6
17371b86l9J2J2PQK3K4m8m8j2j1N5N5M8l7l2l3l2l2O8O8L7L6j72j73J9J04J4J3m4m4N6N6n4
17365c82n4pP8M1m5QRkkn0L5M7M7m8m8j7j7JQ7N3l2J%n0m9K2K2l1l1p3p4O7O7J9J9N4l3n9
17358d27K6L0n5p0P3J14k8j16l1K9K8L4L3l1l2J2J1j2j3n0n0M9J35M0m6l3N2K1j23r5J05R7
17351c23J2J2p5n3L3K7J13P9o4L1L1j12j12R8J1o9o9MLMLJ4J4n8n8N2N1RRKKL4n1j04j8N7
17345d61N7OOm7L8J6p0NMO1O0o9o8N0M9k1k2k8k9M3M3n9n9P0P0ppn0n0L3L2j0j1m5m6P8P8
17337c60qr4q8N4R5Qo0K7M9l7L8L9J4J4J9o7o4o4q4N9J18L2l4l3l0N6N7l0m1m1K5K5M3M3L8
17331b82L7Jq5q0q0J4J4j2j3J51O5o8o7l7N0j4r9lJ40M9M9K7n8l2l2NNo6o6K3K4K3K4l4l3
17324d60L8L8PPl1l0K3J09L8m8k5k5p6O6K0j23J0J52k3j09rrJ8J7nmN1N2m9m8O2O1M4m1r9
17317d01j4NNk2k2K0K1k8k9M3M3l4l4q3LR3R3J17k6j63k0M5m2j8O7q2q1k0O6P6j1q5N9J24
17311c35j9mmn6n6N9N8m2m1K5K4j8j8k4k5J9J8j7j7j8j7L2L2L2L2j3j2j7j8L7m9j%k7k8P9
17304d29P8o7K0O2k4K2K1J1J0K0o6j3j2m0M5Lq3L7L8m5m5M9l8%Q6%q5O8O8n4n3J9J8l1l2O
17297d36OJ06K0j37n1K9K8K9K8J1p5J7J6J2J2J2J1j5j5j5j5k8k9K0K0l3N3nmJ18k5j30J2Q8
17291c65Km1m1K1K2J6J6L0n6n6L0K8K8rrL5L5l7l6l6l5m1M5L9L9M4M5p2p2j20l4P3P2k2k2
17284d84O5O5J6J6K5o1q5q5K2K2K2K1l3l3O6O7llKKo9J7M0M0J3J3K3o2r7j2o6o5O7O8K5K5
17277d16rrQ3lJ5J6J0J0j0j1m8m8r4pJ26M0n7K8O7k0j12j12O9O9K7K6P6j1n8n8k1k0l4l3J8
17270e11J04J3J3J9J8mlrrM2m3l7l8L4L5rqJ6J7k7k6P1P0K8K8opp9p8LLKLl5l6L6L6n8n9M3
17263d48M2QQQQj1j1j0j1L4L3l7l8K0K1q0p9J27J28n8n8L5L5pqL7L7j20j21M7M7LMl7l8L5
17256d55L4onL7L7k4k5k4k4L2L1j1j0M7M7n3n3j5j4K8K8mnnmK5K5j8j8L0L1j3j2j8j8j8j8
17249d38l8l8l9l8M5M5M5M6j6j5j6j6J3J3J3J3N9N9j2j2q9q9J2J1P6P6L2L3o0o0J1J2n6n6
17242d74j8j8Q8JM5M5Qp8l5N1K6K7j1j1J9K0k4k3j6j6J09K3j05j9Q4n9j42n6M4M4L9M0K1o4
17236d35l9M6kkl7M9N4l1n5L0L1n5j6P0K1o4K3K3k6k6KLP3P4n6n5Jq4q3O0M0M0J16L1j30j31
17229e40j8O7J9J9L0L0p0p0Q8Q8Qp8k9k9QQL7L7L2L1J4p2p3J4M8M7J1J0llp4p5lkO8O9Q5Q4
17221a87M2j01j40n5J1J2J06K0j08k3QQk9l0P8P8p9q0J7J6l2N4N8N8K0o6r4M9N2r1m2J00j2
17215c82r7J1J1r1nP6j1nQ1k6k7M5M5%q7j18K4Q8Q8N4N4n9n9j6j6L4L4o6o6L3L3l8l9L9L8
17208d20JJq8lJ32M6m6M1L0L0n0m9n5L1J9J9K5K5o6o6m2M3J16J17ppo6o5j15k8NOJ1J1M8M8
17202c68n2n3j5j6n8Q5J02J6JKppL0L0Oq1J1J1k7k7o4o5j3P3j8j9R6R6N4N3mlp0p0l9M7M1
17194c22M1j3j4n1n1J3R9jq7k5k6m2M4O7j9o0n9LQ9Q7n6q7N5J14K8r6r5N2l3q3LP8P7K8K8
17188c14j5j5klm5m5J2J1N5N5l1l1J2J1n0n1k8N8MNqr4NR0j5j5Q5n8k6O0pqjkL0L0o1o1kJ40
17180c25M0j03qqk8N8mr0O3O4n6n6J6J5j%J24L9j50o4N9k7K9K8J8J7rr5q4N8J4J4P6rj5P1
17173c29L1j11m0M5j2j2J7J7P1j6j23l8M3M3l2N5O3k3n5Q8Q8n5j33m7K5K4LKN7l0l7N0nmm7
17166d27m8n2L3K8K8L3L4j06j06N5J41M2m4k8k8j1P5L7m9r1oM0M1P6P5J13l0j15j16n3n3M5
17160d67M4KKj3j4j8O7kjkjL7m9n5L2K3o3o4K3O9j7o3o3J3J3J13J13j6j6j7j6K4K4p6p5N8
17153d51N8j7j03k1O5J1J0J9J9J4J3L2n4poPOl6l7N9N8m2m2N5N4k2k2K8n7j5P2rqQ8Lj6j5
17146c09k6k7L0n7OR2K3j20q2LRQJ5J4k2k1l5J07J14K8j5j5l4l4L8L7m4m4NMo0K6L1n4j7O8
17139c58POO2q0r1oK1K0L7m9J5J01L3j09n0L6k2k1N9N9m1m1K3K2O6O5q0q0K0K0jkm4m5M9M8
17133c51NNk0k1k1k0m1m0N9N9l0l1M1M0J0Ro7o7K8n7r8M4J49Pn8K7R9J2r1r1R3R2K1K1l6l5
17126c54m6L9J8o9j4j5l2l2O9O8J4J3j0r5N6N6o9o8o3Q1J64l6r0N3l0j15j3P2J8J9n2n2K3
17119d92J09P7rn5n5O2O2j0j0k1k2k1k2K3K2L3n3n6L0j0r5n0R3N6l0L8L7m4m4J26M1q8kk8
17113d08k7M9M9NMM8M7m0m0j12j12J9K0K0J9N4N5o9o9l7M9N5l2m2M4K7K8K8n9n8K8L1L1kj
17106c98n5L1M9M9K9n6r4N0O5k1ooQQO1k4j12k6M5m1l9M7ppL2L1o9o8M3M3%JppppJ9J9J9J9
17098c89m9m9M6M6J13K7j15j16M1m5p7O5N8N8l3l4OOq5%M0L9M5M5m0m0LLOPM9N0n9n8J2J3
17092d11MMLMj6j6K6K7j1j1j2j1L1L2K6K6N0l6q8q8J8J9O1O1J3J4k5k4q0O%Jl5l5L9J26K7
17085b81n9m4m3l5N0N0l5ooL1L2l2l2O4k1m4M3L6m9m5m5K0K1K7K7K7K7m7m7m7m8%jP1P0LK
17077c66m0m1l0l0M7M8p2J5J27j6j15K9L1n6J2J1r4r5J4J4Q6Q5J3J3J3J2K3K3k1k0N4N3p5
17071c48p5NNNNMLRRn6L0L6n1l8M8ooK4K5m7m8jjM1M2l0k9k9k9J0J0Q1Q1j4j5n7n7R3R3r3
17063c71r3R3R4J2p3o2o3L3L2J8J8k5k5L7L6n9n8q8kP4j1k8N7N7k9n5L1R8J1p0p0Q2Q2o0o1
17057d38J2J1j7j6j7j6K9L0L0L0k1k2K2K1K8K8Rp5r4pL8L9K7K6m5m5j3j2n9Q4P7o6o8J8O8
17050d04O9or2M7M8k4k5o3K2J22L6j26j26%Q7O8j8j3j2J3p3l1N6k0k1N7N7j3j2M1m4j06k0
17044e26K6K6O8O8llp8p8k6O0L4L5N1l5r0mJ4J4jjjjj9k0N2N2JJmnM7l9J0RRRm7L7L7j07o9
17036d97J7K7K6K7K7R9J4j20l4K2o4j1j0K6K5K6K5k3k3p1J5K7K8k5O1R4n0j12k6P8P8m0m0
17030d04l9M8N3l3m6M0L4n1l4l3q6N8J13l0l2N4l5l5O4O5L9m8m1m2k3k3K0J9j4j4o3K4L8L9
17023d18N4l1r5j0R4R4l0k9J3J4o0n9J1J2LLJ31J32j69j69K2K2J2R8O8p5m4R9R5m7j34m8N1
17017c90N2n2n3J9J9K2K3p8p7N2N3j9j9N1N1k1k0NNo7o6mmL9L9P1P0q7q7J4J3l0l0L5L6l7
17010d72l6j0rj0j0J8J8J7J8N3N2J0Rk4k4k3k4LKM6M6%%j%l5l5QQl3l2L9L9J2J3J2J2j7j8
17002c78j7j8NNNNmlm7m6P8P8j08j08O3O4qqL0L1p0p0K9K9k8N8N7q7m8L7J2J2J8J7J5J5O3
16995c22k3m2m2nmK6K7m5m5M3M2poM0m7m1m1L6L7L1L1Q3kk5k6p6p7K9K9p9OQ4ll3N1N2l4n7
16988d35K9K3o2K1K2k7k7M0M0k6k6n0L6K5K5M7l8l8M7k1k1L3L3l0N6j0r6%Q6Q0no9o8l2l1
16981d69O9O8l1l2j9j9j4j3o4K2K7n8m5M1L5L6J2R8R8J2j28j28N2N2J%J0p5j2P3O8j7QQLL
16974c28o0o0M1M0l9l8K7K8Q5jk4k4l6l6QPj0ro3K2P8pp4J2J9J9K5K4K5K5Pp9p1J6O2O3k6
16967c52k6p9PR0No1K4j9j8j3j4N8N7p1p2noL2L3O0k5J3R8j8j03N0N0m8m8m8m9QPm1M5J3J4
16960d52P2j3r2oO5k1n6K9M7M7j1j1ool4N2J33j0j10k3l7l8O1O1K1j22j19K5N4l1OOJ9J05
16954c95R1Oopp1J4J4p2L7L8m0l9n3n3M2M1J19L3r6j0N4N4ooJ1R8n1j93j7O9J2J2J5J5J0J0
16947c20Qp8j2P5P0j6k8k8j35n0N6l0k3O3N2N2qrn2n1M1M1l0l0K0K1K1K0K3K3m8m9k2k3K0
16940d36K1n7n6J01J01k4k4o7o8M3M3%%j0j1j1j0k0j9p3J3R1NNR1qr4L2L1m7m7mQ2P9o3k6
16933d37O0MNJ0RKKp0p0J4J5RQN0l6l1l0J0J1J0J0k2k1J03J7j05j9jjK7K8j5j4k7k7M5M5l
16926d35mmlj7j7%Q7J00J4n6n6q4JM8M8pr3k2O4onj8j04l8M9O1O1R0Nm8m7klkkm5m4N6J41
16918c37R9m4n5L2J15K9j32j31k8k8J6J5l9l8MNl4l5R4R5m0m0m0l9M1M2L6L6L7m8m9L7K0K0
16912c84j3j2j03j8N9k6k6O1JJN9k7k7N8l8l8L9L9n2n1N2J38L9m7l6l6QRJ9o7m1M3mr0J8J8
16905d75PPP7qn2L5l1l1k6k6K6K5K6K6N2N2K9n6p7p6l4l3kQ3P3p0J7J7m5M0N9k6L2L2q8kM
16898d39q3k5O0R8J2k6k6m3M4O3k3k2O3L0n6k6J6K3K3K6K5k4k4k5k4MMo8o7j4j5J43J43j06
16891c59j06K3K3J7J6n6n5J11J11j01j01J6O0M5l9q0NM8NJ5J6RJ0Pl7j03j8M8M8O6J10nr1
16885c42n0L5N2l4l1N4K5j7M1ko9J8J7o9K2O5r0nP2j3j12k5J3l0k5J9L7L7Q3Q3n6n6j2j3k1
16878c99k1K3K2j5j6N7N6n8n8J5k9l6M9kjj1j1j4j3rn1l2N3J0J1J6J5K6K6j8j7k3k3%Q6J6
16872c76J6K2K2m2m2m2m1k1k0K3K2n3n3N0J37P5j0k8k8o6o5L5L5k2k2k1k2O7O7K0o6n3L3l9
16865e08j24J3R9R4QJ4J4N2N2p6p7q2MR9R9j11j10N8N9m2m1M4M4q0NP3j2kkJ4J5N7N7p5p6
16858d44JJJ8J03O0k6m5m6K1K0m0m0QQq9lM8M9K7K7L8m8k1O5J7o9r4r5L0K9n6n6J9J05J02
16852c76J6jjj0j0L8m7k6k5l0l1K1K0K1K1K0K1K1K0k8k8k8k8J9J9K0J9j5j6n8n8M1M2n9n9
16845e55O2O3J9K0J6J6J6J6j8j8j9j8m2m1N8N9j9j8o1o1KKKKN5N5J2J1j1j1j2j1m3m3J%K9
16838d85K8K9K9JKL4L3P9r4j04O8O2j09m5m5Q7Q7J6J6m0m0m0m0K0K0K0K0j3j3j3j3j0rL3L4
16831c95k5k4P6P6m6m7p8p9k4J47R9J4LMm5m4ppL7L6j2j2j2j2l9m0l9l9L9L9P3P3O7p7j16
16824d36l1M5M5PQL9L9mln9o0J3J2MMM7M6m7m7m7m7L4L4o6o6R1R0rj0mmm1m2J2R8O4p9r1n
16817d66L7L8k1k1k0k1J9K0k3k4K2K1K1K2nmL8L9q1q1K4K4m9L7L7m9kj%J43R5j07j04j8L0
16810d30L1L6L6o4o3k1k1L1L1L1L1q3q3M5M6m7m7N4N3P1P1l3j19j4P2O7k0m0m0k7N8L4n3J
16804d06Kl5l4L7L7j9j8j8j9K1K1n6n7J01J4q6JL8L9k7k8L6L5qql9m0L2L2L7L7mq9j14N8J33
16797c94M8j9j9k4k4L2L2L2L3l2l1J2J1l9m0l9m0N5N4j7j7K3K4j9k0M3M2j%k4k3k4k3m4m4
16790e16N6N6l4l4O6O6m0l9L2L2q8q9P0O9NOONooL7L7p1p1K9K9O4O5l4j19r2Q0O9j7j3j4j27
16783e31M5J32l9n1L4j1j2ooK8K7j6j6j2j3L1L1J0J0l3l3J7J7J7J7o6o6ONj4j5Q5Q6oo%%m4
16776c98M2M5m1J1N4n2n3K9n7n7K9m9m9J08K2o0j7poL8ol2N4M3Jj3j3rj0rrnnmnMLL3j0n6
16768e16L0Ol7L1P5M8M7o3o4k2k1qrqrK9K9j5j4J3J3J2J3kjM4M4j7K6J0p5J6N9m7q9N4N3k0
16761c85k1l7l8MM8N0l6j5K9nr0n0L6K4o0O8J12q3q3J35R2j27m2J14K8l2l2R1R2m9m8K3j9
16755c06j05j9K7n9m3M3J6k7K3O6K2o5j1P4lq8ooklp8O5J41jr0nO4k3m5M0K9L0n1n1M9M9k2
16747c71k2k3k2LLKLj8j8j2j3m1M4M6r7%K01L1j12L4L4j8j8k4k5k4k4N3N2j8j9J5J5J5J5o0
16741d13o1J1J0N1N1n5n4qr4OR2ONN4N3n0m9n0m9K5K5K6K5L9L8JJn3L2L2n3J3J3QPn3n3J8
16733d53J9J8J8k4k5ONN4N4K3J08Q1j19j92m9O7O7L5n0r9j3O4k2k2O4O9j7L7L7o5o5OOK1K0
16727c36k2k3N5N4L1n4n1n2mnm8R4P8o5j05j9M7M8M0m6q9lPOL2L3J9J8Mq2p3P1R9J3M0m6j22
16720d56l7O5O5jjmmk6k6k5k6m1M6J27j5r1N2J03m0m5m5j08k2J13K6pP9Kq4mnn2n3J8J8J8
16713d86J8O8O7o2o1nnr6j1Q0Q0J4J4LMLMJ0J0N9k8J6J6j0j1o9o8L5J21k3j09llp0P4J16k6
16706c34n3n3L3L2N2l4J4J4p3p2K7K7J4J3J3J3j8j9K0J9j8j03o0K5llP4P3n3n3J8J8J0J0l9
16699d69l9R1Mp3J3P9pk0k0q8kP0j7M0L9l8l7K0K1jjmmJ8J7kkLLo0K5R8J1p3p4j16K7J22J22
16691c24llL1n5j14K9P6j0pQ0P6rk8k7l4l5RRj8j7p1J5O1k4j4j3J6J7J7J6M5M5n5n5NNl3l2
16684d29nQ2P1p2n5n4QRL2L3j1j0mlK3K4q0NK7n8j%J6J6j0j0L4L3l3l3j8O8R5m8j38n3O0O1
16677d28onJ0J1m6L9O6p7l9M6L8L7m8m9l9J05L8j05l5N1Q5kn1n1O7O7L5n0m0l9r9j3L9m7k
16670e37J40k1j06K4J10j6j5L2L3Rp7l4l4k1O5J11K5p5J2M9l6l7N0J5p0K6K7o2o1J5J6o1K5
16664d79L4n2p2P1P7rPPOPm2M3R2Ok9N7m3j30j8O8QRK3o3j5j4PQQPK4K3Nq0m5M0K9L0K5K4
16656c46p5p6noL7L7k4k5J8J8L4L5l7l8K3K3k5k6K6o1J1R7k7k7L1n4o0K6P3P3llqqK1o6p0
16649d87J5J09K4k3k3n4n4K3K3KQ7P7o6K2K2l1l0L2L2m0m0opjjk2O3pr4L8L7l9l9K6K5j7j8
16642d42j3j3o6J9P2j3llK6K6K6K5p4p4Q4Q3l5l5L7L7ppjjl8M9Oq0mnrj0K3K3J7J8J7o8o7
16634d80P7Q8n5qrn4n4M6M6LLo9o8O4O5l6l5qqL0K9N5l1l7M9P0j7n3L2L6L6n8n9rrj0rM6M5
16627c56k6k6J7J6J7J7n5n5j2j2K8K7K8K7l1l1J1J2j6j6K7K7k3k3J9K0l9m0L3L2k3k2K0K1
16621d07K7K8j6j5K3K3j06j06L0K9K9K9N8N7r9j00J21J21o5o5j1j1L2L1l4l5L7L7q2q2P5P5
16614c72j0j1L2L3m6m5K6K7J2J3J3J3p1p0L0K9ONl7l8rj0J19J19o7o7NNn1n0K1K1j0rL3L4
16607c77OPl6l7l1l1O9P0k2k2K0K1ooL7L7j7j8o1o0l0k9O5O6M8l8J1J0k5k6k5k5M5M5k6k6
16601d17j6j5j6j6L8L7N5q8p6O8k2k2O2O1l5N1L1n4jkl9l9J0Rj03j6R2R3p0o9kJ41J18k4p
16594b83pn3n3J8J9l7l7L5L4n7n8K0J9j8O8K5o1m9m9J3J56J44Jl8l9m8m8N2N2l8l9l8l8o2
16587d94o3L8L8rj0O2O2noL8L7n5n4o6K1O5k0j5P1k2k2K1K1J4p1j04M0P1P0L4n3o0K6RJ0L9
16580c42m7q4N9O0k5N0l6p1J29J22j35j17K6k7k8N2N1O2k4j0P6L6j06q5JJ5J5J6J6K6n9q9
16574d73mM2M3K3K2L4n3l8M8j06j06R6R7K5K5n0n0jkNR1N3l3o3K2l2l2j5j6N6N6l1l0k6k5
16568d48k3O2O9j8j03j7N9N8kkn6L0l4j20NNj3j3M1m5j8O7M8M8Q4o0o5P9M8l8N6N7K2o5p0
16561c72J6j4j00K8J15Kq3l0k9jjjjN6N6m4m4QRN2N1K1K0n0n1P3P4k7k7j5j6j5j6k1k1K2K2
16554c54k4k4K9n6p6J1N4l3p5J1Q6Q6J7J7J7J7n7n8M3M3l3l4J0J0m7m6K5K5popok9k9O5O6
16547c69M4m2m1M4P2P2Lq4r7j2OOk1k0L3n2k6O0O0k5j22l6O8O8J9J8O2O2j8j8o1o1J1J0l2
16540d19l2N0N0k2k1K2K2k1k0k0j9L8m8q2O1R6Rk7k8l2l3M2M1l0k9l3l2M0L9P0O9l4j19k9
16534d81N8M1M1j4j00p0P4Q6n6q7kP3P3KJL9m7KJq8q8O6k0oQ1J7J8N7q5q5N7J%O2k3r5j0Q5
16526d22jn0n1j41JJ09K3j7O9O8j8n5Q9J34rr7j2k4k5k0j9k5k5k5k5L3L3P5P6m0l9LLL5L5
16520c54o6o5KLP4P4r2r1O5O6l7l6l6l7L7L6L6L6ppL6L6r1r1m8L8J04l9m4M1L4L5M5m0QQm1
16513d08m0N1N1m8m9J5J6J5J6k1k0j5j5n3L3J62P6p2p3l4N1L9j04j07L6J16k7n8K9O1O1J5
16507c01p0o3o3R0Q9j4j3j9j9Lq4r4P8P2j3k6k6J3J3J4J3L2L2o8o8M8M7q1q1J0RRRP3P2n7
16500d34n6L2L3L3L3p7p6K3K3L9L9nmm4m5K5J11J26m7r4P7Q6q6r8j2l7l8J7J6qP8N9j11nQ2
16493c45K2K2j0j0j0j1n3n3P0P1rr4q1R0P6r4r5P6J23m8j09O2O1O0%%m0l9l9m0l5l5L7L6j9
16486d63k0K3K4j6j6N5N6k0j9K3K3OPOOk7k7K2K1L0J15J5j56j09L3j4j5k0k1k1k1Q0P9k0k1
16480d02j8j7j8j8%J%JL6L7o4K2J46Lr7r6L6L6l5l5OONOKJKJL3L3L4L3K4K4p6p6l4l5RQK2
16472d54K2K2K2m1m0L1L1j2j2j2j1M5M6KLq0p9P8P7ppppnnnno1o2j8j8K3K3O6O5J0RJ0Rjj
16464c56kjj4j4m7m8p4O9J38N1m4m4ppM5M6k7k6mlm7m6R5R6r0r0%JJ%j1j1L2L2m9n0pP9J07
16456c27l7j11L2R9m4m3R9K8j15p4J1Q9R0o3o3rrrj0K6K5j8j7M1M1jkNONOo6o5n4Q8J12l1
16449c65p3O9O1q1m1M5llm1m1j0j1N6N6N3l2l8M9kq8k9k8m8L9J10K5m2m2m7m7nmL8L9onL8
16442d54L7n9o0J3J2N2N3RJ0K0K0K0K0LLj5j01o1K5L7L7M1m5q8kL1L0ppj0j1j0j1J3J3O7j9
16435c94q4JJ9K0jjjjQPQQm1m1L0L1kkM1M1l7l7l7l7P9P8k2k1PQo4o4j6j6Q5Q4J6J6n5n6J6
16427d27J6J6J6l7l7K0o6o3Q0O5O6j5j5j5j5o3o3O5J52K5j17j13L1L9L9k4k3O5O5o3o4M2M2
16421c76k9l0J3J2l0l0j7j7j7j7O6O7l4l4O8O7mnm8m8K4K3K2K2p3p3j0P6O5p7q5q5O3O4J2
16414d75J3N5N5NNl7l8q7q6M2M2K5K5K5K5k5k5M7M7m2m1N8N8q5q6M3M3K9L0L0K9p7p7k5O0
16408d15j5j5L8L8j32m6NOL5L5L5L5O1O1j1j1p7p7MQ9J3J2J8J8p1p0nmP6rn7K9O8j8o4o5P2
16400d14P2o2o2O4k2o5K1jkMMj8j8J06J06j6j01n3n3J6J6N3N4O8j7o9o9l8l8L3L4j9k0j4j4
16394e34LQ9N2l5n7K9P1j4p6J0K3K2K7n9n9K6J12J11m0m0k2k1P8P9r3r4J3J2pP9L6m9l1l1
16387c90l1l1o6K1O3k2L6L7K5K6K3o3N7N7l1l1K3o3oQ0m6m6k1k1K1K2k4k3J9K0rqqqn1n1K0
16380e00K1RJ0J0J0p0p0O2J49J22L7l9l8m2m1j61p5Q4Q4J8J8M1M1l1l0l7l7OPJ3J4J4J3k8
16374d16k8J4J5PPl6l5j5j4N7N7l3l3N8k8PPKKk9k9P1P1q0q0mQ1Op9lQ4m2m2PON0N0k2k2L1
16366c80L1J4p3o2K4k9l0N8N8j3j4j7j8j2j3j6P0J08l6p0J6L0L0kkn6L0N3l3k8k8J6p1p1J5
16359e21nnM3M4L8L9k7k8m7L9O2O2k5k5p3J3M5M4n0n0rro3K4J11K5j26m1O2O2K5K4L7L7on
16352b79m3m2m3m2M2M3l0k9l7l7L5L4j0rL3L3k1k1j6j6l0N6P9P9p0o9k1k2j6P0P0j6q3q3M0
16346d71M0N4N3L6n0p8QKq3M0M0j4j4J31M5l5l5l8l8l8l7P1P1k8k9J6J6l7M9N7k8m1m1l5N0
16339c91mlM1m6m5M0opkjj3j2j2j2K6K6K6K6PPPPm1m0o3o2K1K1O4O4J5J5opmmR6R6k6k6o1
16331b89o0j70k7J64K1p6RPq0j6O9P9P8O3p9j28J5R1Nr5r5JJJJj3j2N9N9m6m7K6K5K6K5j8
16324d26j7M5M5n5n5N8N8j4j3kkJ9K0m9m8k8k7K1K1K0K1N3N2J0p7j16K7O1k5qpQRP1P0k9l0
16317c39OOOOm0m0LLm1m1L0L1NNo6o7M7M6LMn5n4J8J7N3N3j9j9j%k2k2ooJ6J6J4J5n6n7N3
16309d95N2j8j9N7N6j4j5J7J8k6k5P7P8q0q0j6j6NNn0n0P9P9J1J1l2l1OOl6l7M3M2%jj4j4
16302d27PPJ9J9M0M0p7p7K3K3j8j8o2o1M1M0M1M0m3m3K9K8N0M9K8K8m1m1JKM0M1q8q8P0P1
16295c07%jm3m3K8K8j4j4Kq4q1R0J11o0j23l8L3L2M5M4KKllllL0L0m2m2OOj6j5N3N4j8j8l7
16288d12l8j6j6J7J7J7J8O3O3r4r4K0J9N7N8L6m9oom8j33j35O5R8m6oQ0Q7Jm5m5M5M5llK9
16281c60n6r9j3J4J3R1R0l5l5PQj3j2j7j8O7j8j9O7L2L1l5l5l9m0m6M1J0J0J6J5k1k1o9J6
16274d73J5J4K6K5n3L2O5p8k8k9O3O3k0k1K8K8j05j8Q1m%%p6p7O5O6l5l4kjNMRR6K4o2jko
16267d16pn1n1K0K0K9K8j9O6M2M2k8j14q1NM6M5L4n3rP6m0l9O6O6m6m6m6m5k0k1K3K3L0L0
16260d41K9L0O8O7o1o1m6m7K6K5N4N4m1m1j9O8nr0kkpqk1k0K2K2L0L1j2j2K5K5K6K5mmN0l6
16253c03m4M1L6m9LLm6m5n4n3K2J07Q6%j3j2n3L3L3n3n6n7o7J8L4L4mmj6j6K7K7Q9Q8o8o9
16246d01%jn3L1Mq3l4N1K4K5K9L0MLo8o7Q1Q1j01j5J06K1n5n4n1n0M5M5M3m2POj3j2N9O0L
16239c42Ml9l9rrn7K8k2k2j7j7L4L4L4L5K3K3j9j9onO7O6m4m5jkj6j6K8K7m8m8N2N2m3m2%
16232d20%j0j0rj0NNl8l7mmJ25J25l4l4l3l4J2J2n9o0PPl6l6J36J36n0n1L9L8o1o2k0k1N1
16225d35N1j9j9N2N3m4m3m3m3O4O4l6l6KKLKj5j5j0j0RR4O0q3j20l4O6O7L0L1j3j2j6j6K7
16218c85K6p2p2jjL8L8L8L8j8j8N3N3n1n2K0K1m7m7N3N3K4K3J9J8l6j22r5J05J10l4j1j2J3
16211c31J3k9l0J4J4MQ9l1j18QQJJn3L3L5n0kQ4M8M8p5p6k8k8k7k8M0M0llJ4J5N1N2k0j06
16204d26m4J00K6n9lkqqqqRRl9M7N3N3M4r9r9j3L0L0MLMMJ2J3O6j9j17l1M5M4RJ0o2o2R5R5
16197c02l4l4k7k7M0L9M0m7m0m1J1J1J11K5m7R5N2r0o5K1l6l6L8L8nnn2n2n1n2N2N1RQjjm5
16189d49m4qqQ3lopj1j2nnonL8L8l4l3J2J2kQ4O9p3l1l0l0k9M2M2jjjjj2j1j2j2L1L0L1L0
16182c40l3l3J0J0L8L7o2o3J9J8n3n3N8N8p1p1J26J27q8q8K7K8Q4jj39LR5QJ6J5o2o2O0O0
16175c22o9o9P6P7q0q1KKKLJ4J5N7N8k5k5k5k4K5K5K5K5K7K6p4p4k5k6L2n4j0J34N3l3j0r
16168c57j5j5k1k1K7K7l4N1J27j7q5q6k3k4L6L6L5L6KKJKo3o4QQj4j5rrl7N0R3Pm7m6n2n1
16161e57O1O0l9l9K2K2J6J7k7j13L5L5L0L0m2m2rrL4L4K5K5K5K5j9j9j9j8K5K5P9oj04j7N4
16154d00l2k7N8j8j04K3K4J3J3P7qn1L5M3M3k7j13o1K5J4J4LKM1M0J5p1k3k2l3l3m4M1P6j0
16148d77j0P5K8n7o7o6n7Q6P2P2R0Mm8m8L3L3Rp6K8K9m9m9MLLLO0N9O5k1j06j07M5M6%Jm3
16140d33m2Q9Q9o8o8M4M4K7o0p1J5Q9n3q9lL4L4M0m6j47o0O2O2K4K4pqqqk1k1K2K2M1M1k5
16134d35k5PR3kq7k6O0J8o9k6O1l7l6N2N1j4j5k6O0O0k6o4o3m5M0n6n7P7P7P4P5n8j44p4J2
16127e68L0L0M8M7NNK0K0K0K0MNl8l9POPORQnQ0M6r6j00M2M0j04j9O6QPO7k0l8M7L6L6n4n3
16119c62qP8l3j18p4O9O1O0J9o8J1J1NOk8k8k9k8N2N2MMK8n8j5P1p0p1k2k3N8N8j7j03L1J16
16112c61L9m6K5K4n1n2o1o0M0M0K1K1K6K6o8J8J02m1r5M9JKL7L7j1P5m3m3L3L4l9m0l9l9J3
16106d26J4K4o2n1L4N2N2k3k3K5o0J8J9MMR2n1j28J5P4j1KLooM8l8k8N8MMjjjjj1j1j0j1j2
16098d26j3r8M5R0MO2O2o0o0L7m9o4K2J2J1O7O7l3l4k7k8j0P6M1m4m5M1Mq2j7J26N4q9q6N8
16091c86J16L0r5rQ3lN1N1m2m2m1m2m5m6kkppL7L6j4j4K9L0PPo4o5J4J3J4J3L8L8l3l3OPP
16084c65Pm1m0m0m0P5P5MLj8j8j8j8j3j4Q7Q6n8n9J3J3J1J2J1J1j2j1j2j2K0K1k3k2L7L8j1
16077c21j1K5o1l1J13P3p1k4k3L3L3l8l8ppn0n0m9m9Q0P9NNNNJ4J3PQP1j5n6Q8P1p2k6k5o4
16070c60o4QQK6K5j7j7K4K4j9j9Q0Q0p7p7j5j5j5j5J2J2J2J2M6M6LMk6k5k0k0q3LQ4Q3J6J6
16062b60l3N3L8L9lq9r5rk0k0P0O9l1l1m6m7K4K5NNl9l8j3j3N3N3m3j29n7K8N3N3N8N8l3l3
16056c98O4k1o7J9l4l4J2J3l1l1R8R7K2o3k0O7l0l0onn4L1K2K1j6j7J4J5m0M6J07K0p7p8j5
16049c99P0n2j39jQ4L1L1N5N5J2J2n1n0qqM8M9n2j38l6J06J01m1o8o8K3K4k8k7j0P6J07K1
16043b71o0n9K6n8q6J14K5o1P2P2p2p2K3K3O5k2j31J3J06K1POj2j2j2j2p9p8J07J07k4k4J9
16036c39J9LLl9m0k4k3k4k4ONNOO4O4l5l6kkM1M1n8n7j5j4qqL5L5l7l8L4L5k2k2k2k1N2N3
16029d09j9j9M9N0OPjkjkjjm4m4K5K6K5K6n2n2M8M9j3j3j2j3kkp4p3L9L9l3l2L7L8L7L8rr
16021c93rrJ8J8k5k5jjm4m4N8N9m2m2N7N6l5l4j07L7J04J8L7L6q7q7j11N9Q4lK1K2J6J6k9
16014d12k8J4J5nnonooO5O6j2j1n5n4J6J6J6J5j0j1j1j1o3o2O6O6P1P1q5q6K4K5K4K5J3J4
16007c22k9k9j8j8j8j8K8K9K8K9o0n9j7j7L3L2j0j0K3K4J2p5p7R4M1m5M4M3r2pR6p5l8J34
16001c44L6j36J5J4n7n8P1P0K6K5K5K6m9m9ooNNn5n6o4J08O5k0jQ6R1q0n5L1O3k2LMp3p3J6
15994d19J6J7J6QQRQk7k6J6J6JJ%Jk9k8k9k9J3J3O1k5jjK0o5q1q1M2M2RJ0N2N2K5K5j2j3k
15986c87Q4J2p3J0Rl8l9J6J6Q6%kkq2LP1j5n7n6qP7M0m5l9M8R0Mr9j4K4o2L6L6p0p0M8M8L2
15979c68L1j12k6J07K2k7N8K1K1n1j37r7M5Q7Q7l3l3L7L7j49j49Q1Q0m7m8L7L7ooL3L3Q1n
15972c59n0n1J6J6L7L7J4p2n8n7L7L7j9j9K5K4K1K2J6J6K6n9l3J10J53m6j72k8J39mr1oj7
15966c95j8j2j2M3M2n8n7M3M3nnO7j9r6j0M7m0k8k9K6K6P4j1LMm5m4j6j6L0J17L5n0L1L0p3
15959c78J3P6o7n9Q5Oq0KQ8l7l7j7j7K0K1J6p0q9N3J00m4LMl2l1M0M0M5M5llj1r7l8J04J5
15952c34j28j5P0L1L0J4J5PQo4o4k5k4M7M6OOo6o5N9N9j2j3j0j0j0j0J4J3kkj9O6O2q2p0J5
15945d57K4K4K5o1j2j3N1N1n3j38M1J27P9qRQm0m0k4k4o6o7J08J08L1L1m1j26n8Q5R2R2n9
15939c01j46r9j3Q5Q5O6j9j5j4OOnQ1Qp8k4k4K1K1P0j6j2j3p1J5J16K9o5K1LLQQq9q9o6J9
15932d88J%l8l7P1P0P1P1m3m4K3K3j9j06o3K3J5J6K0K1j7j7N4N5k0k0j4j5p6J0J19k5j08k4
15925e11J5J4L7m9oP9J0RO3k2M9N0n6n6mmm7m7m1m2N4N3J05J9q5q5l5N0KKN8N8J5J5n2n2K5
15918d12K5qP7M4r9p8QQ0pj27J6J73L0p1J6N0l7l2l2L4L4k4k4k4k4K1K1k2k2K5K4P3j3k8k7
15912c60J0J0j1j2j1j1j6j5k7O0Q3km8m9m2m2JJL5L4L4L4kjo8o8k2O4k3k2kQ3qqK6K7m4m5
15904d57N1N2M6M7m4j30l0N6N1N1p2p3K6K6k6k6J20k3o2K3l7l7R1R1k5j12j1P4n8n8rj0k0
15898e15k0M6M6l2j18J0R6j4j4K9K9R5J0o1K4J5J5K1K0j0j1L2L2J3J3k9l0p1p1K9L0n5n4M6
15891d54M6j0j0K7K7K1o6p0J5Q6%p1J4M7l9PR2mm8J5k9r7M5N9k7k5O1R8J2m3m4j9o2k8N8N8
15885c58k9k7J5j4j4j1j1j4j4N7J4j5P1O6k0l7l8KLm1m1k6k6M7MMR0rrL2n4l0J3l5l6L9L8
15877d14j2j3L1L0LMM8M9r5n2J03J8q4m0JKRQRRj2j2N9O0l7l8l7l7J9J9k5k4m0m0L1L1PPP
15870d48ON9N9p0p0J4J3J4J4O0N9j2j2l8l9NMooopj9k0k0k0L4L4l2l2L5J22R1n2j49nJ11K5
15863c04l3l3MNo9o9O0O0j5j5K7K8j4j3j4j3NOOOl0l0M1M2l1l1M0M0m4m5jkJ7J7J6J7k3k2
15856d14K0K0J2J3J2J2KLrj51r8M4Q5Q4j6j5j5j5j7j7K6K6kkP0P0o0o0J2J2L2L1m0m0k6k6
15849d37M5M5J5J5q5q5k6k5M6M6l8l8N7N7P2j3j46lK3K4L7L8o8J9R8m4p2J3k2k2N8N9j3j3
15842c83o4o4L5L6MLM7M6L1L1o8o9j1j1j1j2M6M5KLn6n6M4M4k4k4llkkM1M0m4m5K7K7j0j0
15835d20L3L3p3p3K8K7O0O0j2j2QQl5l6k2k2K1K0J4J3n8n8J14J13m4m5l8l8L3L3JKK2K3o0
15828c80o0j7j7KKo4o4K1J07J39nl7l7mlNOK7K7LMj8j7n9n9P0P0l0l1l0l0L4L3rj0M0M0q9
15821d40q9K7K8K7K7J1J1O4k1j39n4J08J07k1k1J6J6O2k4r6j0J5J6M2M2n1n1M0M0J7j26o0
15815d87Q2J5p2N7N7LLLLl6l5O4k1r4N0Q3kl9l8p1J5KKl6l5J8J9L6J23P1j4K2o4q9ml9M7P6
15808c25j1k2k3p8PJ08K2m2m1l3N4N3r0r5j0K7K7j1j1L2L1L1L1n8n8M2J27M3j01r0mL6m9m4
15801e25M2N4N5j2j1j6j6K2K1l0j16PR3O9j7l0l0nQ1J5p1J3R9K8n9m5M1j3j3m0m1k3O3J0p6
15794d76N0M9j0j0Q7Jq9lJ5J6l9l9LMN7N7j5j5j5j5j5j4l6l5m6L9J07K1n3n4J7J8PR3rr5m6
15787d88M0N2N2j4j4K6K7p4p4k7k7P3P3L9L8j0rO0k6j01j01QR3kq7K9J15j1j0p3p4MLK6J12
15781c52M3r9j4j3p1J5K2K2L3L3j21l5R4QO2O3j01j00J1J2N4N4k6k7J7J7m9m9J09J09k3k3
15774c25k2k3M1M1n9o0N5N4j03j03k0k0N1J38K7j16oP9k2k1M2m5q6N8O1q2m4R8qr4m7L9K8
15768d94K8J%P2P3m8m8m2m2n3L3L3n2J11J12l1j17o3o3O3J50N5l1p7p8R2R2j7j03p1p2N2J38
15762c97N2r0nnj8j8P3j3m6m7j0rL3L4rj0M2M1jq7m0J04N5q8J0RJJJ1J2l2l1J0J0NNJ37N0
15755b61n8n9L4L5rrj9k0j9j9J9J9O8j9p4p5M4M3J8o8p3J2J12K6m9m9l7l7O3O3l6l6POJ2J2
15748d33J2J2J4J5RRK0o7p2J4N8k8k3O3j9j8N8N8qpqqj9j8Q1Q2j16j15J9J9l4N1N2l5j2j2
15741d06or3m8L8K7K7K8K8K8K8MLr2pJ04J9j09k4J61P5onj04j89J6J59rr5L3L4J7J8m9m9M
15734d40R0l3j19mQ2j5j5J9J9J9J9m1m0O0O0k3k2L1n5n3L2k1k1M5M5q1OJ09K3p5p5m5M1M9
15728d29l6j0J33R0MJ0p5j55M6R1n1j3P4P0j5l4l3l1l0l1l1kkjkqqqrO7O6l4l4llklqqqqO8
15720d06O7qr4JQ7j0rj6j6j6j6RJ0l4l3J09J10j9j9l7l8l7l7K8K7K7K8j0rm7m7L3J18J9o8
15713c53l7l8N7N8k1k1k0k1J1J1j08k3J5J6K1K1llqqP0j5k1O5M2m4J0Rj6j6or1k9N7N1l4K5
15706c97K4n2n2MMMMmmO2O2M3m3k9k9q0O3O9p4j7O9J7o9j3j3M7M8K2o3o9J8P1j4n2L5M4M5
15699c19n0n0J2J3l1l0L0L0m1m2O6O6o2o3J9K0L6n0q4Q8J34M8p4p5K1K1rqL5L5K2K2Pj64j27
15692e54J59Q8q2m6M1o2o1MNM8M7j6j6j6j6MMMLm4m4N5N6K2K2J1J1N3j18n7J14M2j30k7N8
15685d38PPK8n7l3J39rr5%Q6J5p2o2K5M2M2JKJKj2j2L1L1o8o8L2L2j1j1j1j0k4k3k3k3J1J1
15678e17Q2Q2q1q0J33J34q0q0M9M9mmmm%j%%o1o1M0L9n8n8M2M2l9l8k1O5N4l2k6N9OOJ1J1
15671c45k5k5J8J9n4n3J00J4r2pL9M0m4m3j%M8M7n2n2R1R1J7p0r8j2L9M0j14k8J00J5n4n4
15664e05M1M0NNNN%%nnJ4p1p2J4O1O2nnj5j5o8J7Q6JNR2llKKl0l0J3J3k6k5J8J7%%r5r5m7
15656f02L8J13J13J5p0K0K0jkP0P0m3m3l7l7m9L8j1j1k7k6l3N4L4L5N0l5p0J7ONk8k8J5J4
15649d26N0M9n0n1K6K6K5K6j5j6j5j6O6O6r1r1n1n1P8P8m3m2MQ9J10K4j09j09P4P3N0l6k4
15643c22k4l0k9j1j0L2L2p3p3O0J45m6j31p7p8O6O7j4j4J24j8q6%K7K7Q1mn0n0M5M5k4k3J9
15636d17J9M7M6n3n3l2l2j4P1M1m5l4l5K1K1N5N5K9j15q1O3N6q7m0J02K0o7rrM2M2jjJ4J4
15630c67p8RJ3J3O7j9k5k5M2M1K1K2P5j0j46o0K0K0k7N9K1o5l4N2k0j05M4J30nr0J3J3PQN
15623c81MN4l3j2j3j2j2o4K2J22L6l2l2q6q5R4J0p2J5Q1o1r6rL4L4N4l2m3J00J36o5j24J9
15617d49P4j2j4j4J7J8P1j5L3L3q3q4j1j2J6J6k7k6N4N5J1J2J8J7j9k0n9K6O5p9l5N0m9m9
15610d71J3J2n8n9N1N1j5j5j0P5P6j1kkn1n0M2M2l5l5J33M7j39n2l6l6M7M6j07k1P9pN6N7
15604c85LMP8qn9n9L7L7o3o2L5L6o1K4R1Nm1m1K9K9K9L0p2p1%%K5K5K5K6J7J8k6k5k1k1p4
15597d86J1K8n9n2L2R6R6n7n6J8J8j34J0M8M9N7N8J3J3J4J3l4l4J9o6p3J2K5K5M4m2q9q9l3
15590f05N3J01J5j9O7L1j12j8J25m5j31R6R6j20l4P9on0L7J13K7n3n3M5m1n9n9j3P3R7R6J
15584b66Km2m2K8K8p2p2L5L6l7l6N9N8m1m2j7j7N4N4o7o8o7o8M2M1M1M2j7j7N5N5l5l5l0k9
15577d87K7J14poppo1K5R0Nj4j3NNJ6p0n6L0L0n5m3M3j0j0K1K0P0j7n1n2M4M3n8n7M6J32n
15570c20r0J0R6j0r6m7L8L2L3onl7l6L4L5j9k0L4n2q2LP6j1m4M1P4o9n5L0K2o4N0N0k7k7J6
15563d43J6J6J6l7l7OOMMNMk9k9M2M3Q0Q0p7p8rj0mmm5M2kjpQ0P9pJ0J0j9j05M8M8k9k9L9
15556c23L8q0q1k9J14nj49n5Q9O5O5L1n5o0K6P0j5r1mO6p7q0O2K3j21j2J32k0k0R1Nr3P7J44
15549b72k8k5k5l6l6LKP4P4j24j24k4k4rrJ09J09P3r9n1L6JJKJj7j04n7J15N8k8L0L1P8P7
15542b18n1n1j5j5j5j6k5k6J7J8JJM5M4l1l0l1l0M3M4Lq3j04O8J11o1m8L7K2K1L4L3rj0l1
15536c58l2l2l1P3P4L1L0n9o0M1M0k9l0m6M0P9r2q2MK2K2j5j5OOOOlllll4l4O6O6kjjkJ0R
15528c36J0Ro4o3QPJ4J5J9J9m6L9rrPPP8P9j4j3n6n7l4l4k8k9L0J15J4p0nnj0j0k3k3l3N2
15521d49M1m4RJ0j6j5K8K8LLm6m5J07K1J2R8k3j65l7l7K1K1k1k2N2N2RRJ1J1l2l2N4N4m6m6
15514d22J0J0l3l3k6k6J00J3n4L1K1K1L7L8o3o2K0J9J9K0LMLLo9o9J14K7r0nJ19L3n2n2n7
15507d48n7R0Q9m2j29k2O4J0J0M5M4k8k7%%n3L2O7j9M1M0o6J9K0o6o6o6n2R1N9N8l3l3klk
15500d35lJ3J2J3J2NMNMk7k7J6J5J7J7J6J7l3l3l3l3J00R9n8n8J9J8k4k4j4j3K9K9k0k0K3
15493c72K2K4K3m8m8j4j5rrJQ6J03o9j22N0L3n2MMm4m4K5K6K6K6K1K1n0n0N6N6J3J3n8n9J3
15486d17J3n8n8j6j5N0N0PPK7K7K7K8j1j0j0j1P7P7q0q1J1J1J1J0k2k2K0K1n7n7M3M2l5l5
15480d36PQl4l3RRO8O8q9q9P4P4LLk0k0k0j9RJ0N2N3l2l3j4P1L0n5p4p3OOM4M3M6m0l0l0p
15472d55P8j3j3j9k0o7J8O8O9k1k0p4J2Q4kn6n7j9j9O9O8l1l2j6j5J09K4q4KK0K0k9k8M2M3
15465c64NOJ9o6q7N6J22k1n8n8k0O6L1n4m9L7J2J2n4n4K6K6K5K6NOo1o1LQ8M6m0k0k0M0M1
15458c89N0l6K7J13N1r2n9K6Jq5l6M9j8j7L0L1m5m5kkLMM1M1j1r6K4K4NNNNO4O4o4o5o7o7
15451e33O1O2RRl3l4l5l6O5O5J3J3k9l0K4K3j9j9J7J8N0l6l4N3K5o0j9j9M8M7r8r8L1L1P2
15445c96P3K1o5l9m0k8N9J02J6j39j40P0J56J1j32k9J15O2O3l0j16j6O9k0k1jq6l9J05k4k5
15439d64O0N9l5l5n0L6N9O0mmQ8Kr0r0k3k3j3j3L0L0L3L3rj0J8J9M5m1j01j01kQ3M3m3l3l2
15432e18Q6Q5J5J4qqq0p9L8L9L9L8j6j6j5j6m0m0LLNMNNM0M0o0o0PQL0K9M6M7k5k4J3J4n8
15424d10n8k9k9M2J28J27j5n9n9MNo8o7K7K7j6j6k5k5P6P5m2m1JJn2n2P6P7PQK2o4q9N4O5
15417c94k1o7J9L7L7%%%Jm4m3N6N7J1J0K7K7m1j27r2N0O4k2l5N2K3K3j4j4nom9m8Q2Q3p5J1
15410d27J39lj04M0L3n3o8o7N6N6J4J3j8j7K5K5j2j2m7m6m0J03O0q3QRk2k2m1m1Q7Q8o7o6
15404e00NNO3O3o5o5K6K7K7K6M8M9NNq2q3M7M6J1J0J1J1J3J2n9n9J3J3P1j4j31M1Q7JJ8J8
15397b86l5l5L2n3o9J02J24m8p0o9NOONppqpJ1J0J1J0JJ%JL0L1m2m1J6J6J6J6K6K6m6m6n8
15389d25n8o5J06Q6q6l3N4jq7l9M6M3M2NNM2M2k9l0k6k6M6M5OOo5o6J4J4J4J4L5L6l6l6O6
15382c41O7l3l4l3l4O6O7l7l6L5L5l1l1l1l1mmnmM4M4rqJ9j24m1J60P8j22q7N7O0q2p8O4O2
15376c82k4L3L2nnM2m3k1k2p0p0Q6Q6J5J5m3m3J%J8J8J7J8rj0n7K8jjM8M8n1n1K0K0J2J1o0
15368d00o0J00R9q7q6N5N6J2J3k3k3L1n5l6N0llK4K4j9j9QQO1k4n4L3j6j01O7O7r5j0M8r5
15362d53RR5J1p4k1k1j4j5N7N7l3l3Q6Jm3m2M4M3J21k3j48o2P7P6j8j9M3M2q1q1m9L6L0L1
15355c71j4j4rrk6N9O0k6OOM3M4l0k9J3J4n8n8M2M2n2n3M7M7j9j8r1r0klO9P0J6J7J6J6K5
15348c20K5r8r8n0L5j2j3R9R9l0l0J8J8J7J8K1K0K1K1l0l0l0l0k3k3J4J5K9n7n7K9j0rj5P1
15341c95N5l2p8p9M1M1Q8n6j02M1onQ3Q3m5m6N1N1RQL2L2o5K2K7n8mnmnL0K9N8q4j28J5J8
15334c83J8L2L2j4P2O1q3k6k7l6l6J25J25l7l8M7l9p6O6O7k0r0r1L2L3K8K7j2r8l9J05N7q6
15328c04n0L6K3o4mnj5O9P0j6m4m5ppK4K3Oq1n0L6J11J11p6p5L0K9o1K4L0n6j4P3J8J9q1q1
15321d04k8N7J1J1J6J7k9k9K4o1j5P0O6k1k1k0k6k6rrj0rL5L6qpj9j9K4K3l8l9N2N3P1p2j52
15314e05j0J61J7j11L2J24j9k6N9J0p6k8N8K6K6o4o3k1O6pr2K7K6k2k2K5K5j9j8l3l2J5J6
15308d55oQ0L1L2qrqqj03j04O4J49j6j6L3L2k2k2o5o5N7N7N6N7l9l9MMm3m2O2O3n7K9J8J8
15301b81M9l7j08k2M6M6p8p8K5K5j32J1J69Q4j6j6l9l8NMl2l2l2l2M4M3JJl6l6N9N9rr4%Q7
15294c90L9m5n9n8J7J03m6m5M9M9POL6L5l6l6L1L1L1L1j9j8qr4o3K2l6l7J10K4m8L9J5J6n0
15287c97n0j7j7M9M9N0l7p9OQ2Q2m1m1K7K8k1k1J3p2k5k4q3q4l1N4N3N3N9N8m6m6l7l7l9J04
15280d78K3K3L2L3r7r6L6L6P8P9l4l4RROOK1o6q7N7O1k4%JL8L9j3j3n5n6NOq7N5J65l6j32
15273d90O9N6k9L1L2OPOPj2j2n5n5NMn3L3J54J2j08k2k4k4J10J10k7k6k7k7l7l6OOJ8J8n4
15266d28n3M0M0l1l1P0P1P1P0n3n4r6r6L2L2P5P6l4l4l4l4j9j9j9k0L8L7L7L7NOo6o7J9J9
15260d13k4k4K8K9P1P1n2n2rrmnL9L9JJl6l7o9J6O8O8QQo3o4j2j2o6J9N8k9j8j8J9J9P3j3
15252c94j05k0Q1nk2O4l3l3J8J8J8J8m7m7P8qm7L9L3n2K6K6n1n1K7K6K0K1J0p6M4M4NNN8k8
15246c40OR2K4j19j28m3JJM5M5M5M5o1o1J0J0L6L5l6l6k0k0K3K3L5L5l7l7l3l3RJ0MNM7M7
15239c71p1p0MR0P8rk6k6J1J2N9k6j7j8k3k3J5J5k8k9J3J2N0N0K8n8n3n3%j%jj6j7K6K7RQ
15231d29RRL4L4L4L4j7j7o1o0m0l9L1L2L8L8nnm5m6llM9N0n0n0J1J2J1J2nnL8L8L8L9l3l2
15224c54n0n0ppOOPOnmL8L8K5K4j04j03O6O7o2o2J25J25o1o1j8j7j8j7L1L2j1j2K8K7k0k1
15217d13Rp7p5O8O1q1m0M6J1J2J7J7p6p7l4l4Q2Q1P6P6L5n2q9N4M7l9l0N6k2k1j7j6j4j5N8
15210d16N7n1n0ppL1L1L1L1PQl5l5l8l8L3L4j5j5k6O1Q8Lk0k0k4j09j8J24P0j7k5k6j9O7k8
15204c63j14OR2K0o6kQ4Pp9qqj2j3L6L7L2L1Rp7k8k9K1K1k2k1j4j4N8N8p2p3K8K8nom9m9J1
15196e45J2J36N1j15l0P4P4opn0m9j8j7N4N4k6k5K1J06R8J2n8n8n4L1K6K6p3p3N5N6k1k1k1
15190c81k1K8K8p2p2qqL0L0L7m9%jpppqM2M2jjk0k0p4J2J25L9o1K4L4n2n2L3R7J1o0K5N6l1
15182c20k0k0K1K2m5m5l2N4l8l7J3J3J2J3J5J6O3k2o1o0n6Q8N1r3n1L5J5J6K1K1j6j5j6j6
15176d74J6J6J7J6j2j2klm7R6J34o6q9kk6k6J04J8j20K4M9l6n0n1J1J0J1J0N3N2M7M8j03j89
15169e76lQ3N8N8K1K0j2j2PR1m3j30K5K4k0k1N2N1M9N0q5q4K4o1r2J09J18k6mmo2o2J3R9K0
15163c25o5o5K0M9l7l7M9Oq0l2N4N6N6j6j6N8k9k9N7j8j9qql5N2N6k9q7jP0j6o5K1l2l3J8
15156d60J9O1O1p0p1JJmmnmqqpqL4L4L4L4k7k8J6J5k2k2K0K1j4j4j5j4ppppO2O1l9l8K0K0
15148c96J5J5O9j6r2r1j5P1P2j5K0K0qr4KKllL3L2j0j0j6j5j6j5J15J15p1p1J0J1n6n6OR2
15141c69nnpr2n8Q4P3j4k8k7L3L3j0r6j14K8J00J00M8M8O2q1q4Kj3j3lln1L5L1L1P9P9n6n6
15134c19pqj07k1J36N1o6o6%Jm0m0QRj0P7j5j5N8N8m2m2K0J9n1n2k4k4k3k4P1P1P1P1m4m5
15127c64jkk7k6M5M5k7k7k6k7P1P1M7l8n6n6J0J1L9L8o1o1L8L9q5q5p9PQ8Q7j9j9j9j9Q5Q6
15120c17j9j04j4P1N5N5o7j52k4O2O0N9J8o8k7N9j2r8o1K5J4J5OPOOK0J9p2J4M8M8O4k2o0
15114c86K5k8k8l6l6l6l6M4M5j2P3P6o7o2Q2o2o2P6P6J7J6p9p9RR5K3o2lll0l0Q3Q3m6m6J9
15107c87K0n2n2N1N0n0m9Q7Q8L6m9o0o0p5J0J16L1PQlq9q8lP8P9Lq2N8N8n0j37j2P3k4k3j
15100d93jK5K6QR3N1l5l7l8j10L3J33rj03j6O1k5m1M5J4J3j9j9K2J08J6o9q0O2M5r7o2Q1J9
15093c99o7llm5M2O4p9KQ7k6k7N0N1m5m4N5N6n2n3M2M3Lq2q3M%jM9M8mlKKo7J9M1M2rrl1l0
15085d60O9O9n9o0%%%%J1J1L3L3n4n3M6M7J3J3k9l0J1J2l2l1J8J9llnnk7k6k3k3P7P7m6m7
15078d57llLLm0m0QRQRR6R6l3l2ppopk4k4M7M8J5J5ooj6j5PONNl8l8l6l6L5L6K5K6MMM1M0
15070b83o0o0K6K5m6m7P2P2n7n7M9M9n1n2NNj7j7n0n0N0N0j6j7K7K6l1l0M0M1N5N5J2J2m5
15063c15m6kllmlmM5M4n6n5K2K2N9O0m1j27o4P8R0Ll4l4n7K8Q0Q1QRr1r2K9K9j4j4K7K7L2
15056b86n3n3n3J4J3QQJ9o7q3LP8P8K4K4j9j8ppk0O5mj47n6n6O6J51N1l5o2o2m5M2N4N5m0
15049d20m0qpJ5J01m1m1O5O5J2J3J3J2l4l5l4l5m4m3K8K8o0n9M0M1l4l5R5R4j0j0p6p6K9J14
15042c77J5p2L5L6L0L0m4m5K8K7k0k1n8n8J9J04O2k4j%j7O9J2p3j9k0K3K2Nq1r8j3L4L5o4
15035e19o3R4R5oom9m9M9N0m7L9M5m1J3J2m0m1LKpopplmO2O2L5n0q8N5J02J7j12j13L0L0j8
15028d81j9J15K9k3k3m7m6K4K5L4L4L4L4r5r5L4L4K1K1K0K1m5m5N6N5m7m7Q2Q1q1q1n8K8N5
15022c96N5o9o9LLj1P4J27j6j11j12%Q6M3m4k1k2l7M8J25M0l1l0q1NN7N7ppopRQo2o3m1m0
15015e43O0N9o7o7L8L8rP6P7rj2j1K0K1K4o1j4j3k9l0L7L6K6o0j2j2l5l5P1P0n2L3P5j0l5
15008c55l5m0m1M6M6MLM5M6q3q3l9l9m0l9R3R3l5l6N3N3J0J0n0m9poM9M9N9k6l3N3j9j05K7
15001d21J13L6n0RRMMqqrql8l7NOl2l1M1M0m0l9n0L5M8l7J0R7J6J6j7j6j9O7K4o2PPlmO7j9
14993b87j32J2J11l1m2m3JJ%Jj1j0j1j1l4l4R5R5k8k7J6J6j6j6j5j6%jM3M2p9p9M9N0QRQR
14986c57%%l7l7q5JN2N3m2m1L0L0J2J2J2J2K6K7p4p4K6K6K6K5j7j8mQ2O7p6q1MK2K3K2K2M0
14979b91m5n1L4k1j08jQ3OOOOJ6o9o9J6J2J2Q9Q9l1l1l1l1N3N4p1J5K8n7q9N4O6j9n9K7P0
14972c32j6L8L8p8p8K2K2k2k2j18l2J26M0r2N1P4j3QPo9J7K3o3k4O2QQO9O9l4j21m8L8K7K7
14965c88LLl4l5l6M9N0l7lmj5j4J09K3q6%P4o8j35QP1P0RQOOo0o1l7M8Q9n4k9J14P1p2p7O5
14958c69P1P2Lq2j19K3K5o2mmJ9K0K5K4k6O0N9k6n0n0j3j2%%M2M3j9j9j3j4r9j4O7O7%%n3
14951d28L2N0l6l5N0Q0on2n3NNNNl2l2O8O8o7o7L3L3j8j9K0J9N9k7o9P5J7j26q5JN7N7j3r8
14944e24nQ1K2K2kq8LJ47j9j05k5O2J2J2J2J2O4k3j06L7J00m3n1L6l5j21LMJ8J7O6k0m3m2
14937e22N3N3l8l7NNn1n2P6P7n0n0K2K1P7P7k3k3l6l6PQJ4J4k9k9K3K2K3K3oppoj8j7N4N4
14930c29o5o4OPL5L6P8o5r1ok0k0R3R3o4o4%%%%O3O2rrl2l2l1l2P2P3L0L0o6o6k3k3L2L2o9
14922d38o8J9K0K0K0m0m0m1m0L2L1L6L7j8O8J09l5j36OJ4p3L1J16rrnnL8L8l3l3J0J0l2l3
14916d33l3l2O6O7K3K4J4J3k9k9j1j1p8p7K4J10L8m8J5J5l3l3M3M2k8k9LLKLO2O3J6p0o4K2
14909c70l3l2O8O8mmm0l9PR3Mq2k3k3q3KllK7K8K8K7jkm5m5M2M2kjnnnnJ2J2J7J7q3LJ09K2
14901c10j17l1P2P2j0j0n3n3k9k8RQJ31M5o5o4N2N1m8m8rqL5L5j7j8L7m9l6N0mmJ6J6J6J6
14894c50%Jm2m3J4J4l9M6J0p7J01J01m9j35l4N1K0K0J6J6O4p9nQ2j3j4M1m5o9o8P8P8M9l8
14887b98l1l2K9K8j4j4L7L7o3K2N7q7q1O2k6k7K5K6q8q8P0O9k1k0j6j5j9O7Jq4k0O6O1k5k1
14881d33k2k7k7P5P5N2l4n7n7j5P0L1n6qP9KKPPk2k2l3N3M9l6k6k6L6L7n6Q6J00j00j36J22
14874c10R0j10o7P6P7pn1n1m8m9nnP5P5k5k5OPOOm2m3p9q0N2J38J0p7K0K1J4J5k5k6M6M6o8
14867d13o9O0N9k2k2K0K1m9m9J09J08q8q8m5m5%JM3M3l1l2M0M0J8J8k4k5N1N0j06j07N7N7
14861d20J5J4o4o5L6L6M1M1l0l0j8j7N4N4q9q9J1J1k6k7P4P4k7k6J6J7m0l9L3L2N3N3p6p5
14854d93L5L6L6L6m5m5lkKLLLN2N1RRk4k3J9K0KJQ7n5q3Kr8r7N4N4j8j7M5M5M5M5k3k2k3k2
14846c99j8j8j8j8k6k5M6M6QQRQnmL7L8l8l8O2O3n0n0K1K1p4p4Q3km6R8N9k5l3l4m3m4O4k2
14839d33j7j7K9K9P7rj4j4j9j9nmmmj7j8N5N4j8j8j3j3m1M5N0l5j35m9L1L2k1O6J7J7M8M9
14832c38p7RN7k9o7J9J1J0J7J6J9J9p6p6N4J41j7j03mmo3K2R7J1ppJ5J4k8k9l3l3J0J0J8J9
14825d03J9J8o2o1O6O7MLn0L5J2p5k1k0OPPONMMML2L2j0j1K7K6Qp8n2L3P6j0o3K2R7m5o1K5
14818c77OOJ6p0k6N9J0J0k2k3j6O9O9j7m5m5n1n0O7O8mml9l9MMM1M1l7l6L7n0jjKKJ26M1j05
14810c80j9kjj8j7lQ2J9j24q1O2J11K5j8j7k1k0k0k1M7M6k4k5O2O3m3m3O6k0r7j1K6n9j1P4
14804d12J5J4O9j8j8j8K0J9M9M9j08j08J5J4k8k8L2L3j1j0l8l7L3L4o3o3R1Nj7O9K0o6L0K9
14797d03J8J9K8n9j0rM9M9n1j37K5J68n2n2Q2mn2L4Q6Jj2j3p0J6K1o5j09k3Q1Q1K8K8j5j5
14791c37p2p1K9K9O6O7rr5l2N3Nq1M1M0o4o5J3J2J13J13m9m9Rp8m7R5j4r9pqN9N9l8l9NMM1
14783d01M2kkPPOPLMl1l1n9Q4R0n4o9J7LLk8k8J4J5q9q9R7R7k5k5M6M6l7l6m7L9J07K1q3q3
14776d64J1J1J1J1o2o1O7O7KLLLJ0J1l3l2K8K9K8K9OPl6l6J2J3j1r7J6J6J1J0MLN7k8p1J4
14769d38N2l3ONm6R7R4m8j3P3Oq0J1J1Pp9o9P5J4J4K2K3l9l9l8l9l5l5PQj8j8K4K5K5K5j9
14762d62j8N9N9J6J6n4n3J7J8l0l0J2J3K6K5MNK2K2n0m9N6N6j6j5j6j6OOM5M5q4q4OOK7K8
14755c82PPPQj1j1j0j1M1M2n9n9l2l1O9O8l2l3L9L8j2j2RRk0k0K3K3l3l4RRNOK6K7K0J9k3
14747c14k3RQRQK2K1n0n0j4j3K9L0k4k3J9K0M6M7n4n4K9L0j00j00Q5Q5m5m4o3o3L7L8K1K1
14740d20n1n0J02J02n5n4j5j5k0O6kjMML2L2l5l4o6K0J4J4j0ro4K3J05J9k1k2l0N6P7rn7n8
14733d28n5Q7L1j70%J44l8l7J29j4r4rk3k2Q8Q8K1j23qJ35or2K1K2k7k6K6K6K1K0N4l3j04
14727c96j8N8N8n7K9L6L5o0j45q6N7J3J4J02J01k7k7j0j1l2l2K4K3j9k0ooJ6J5j7j7Q0pn2
14721c84L4K8n8ooo5K1O6k0m1M4M9l7NR2kq8l9M6n1n0lkJ3J3J3J3L8L8mnm3m4m4m4M5M6KK
14713d28k4k5N3N2k0O6J04m0q1NKq5n1L4N2N2q1q1M8M8m6m5N5N5m6m7k3O3k0k1j0j0K6J12
14707c57O8j7k6k7q0ON3N3j3j3ONq5%R1R2mlm3m2%%M5M5n5n5p9p9lQ2L1n5jjj3j3K9K9K1K0
14699c88O9j7j03j03N4N4o0K6R7J1k4k5l1l0J1J1K5o0n9Q5M6l9l9m0k7N8P9pm4M2L6L6l0l0
14692d16k8k8M3M4l0l0n1R2J31p0j24l9j1j0L8L8L6L6ppN6N5j6j5%%j3j00j0J33MMJ9J9q1
14686c38q1M7M7n3n3RRRRj1j1L2L2j6j6j7j6K6K6K5K6k8k8k8k8MNMMKKQPl2N4R1n1p4J2m6
14678d37m5N8N9j3j3O4O5K2K1k4k5r6r7l2l2M0L9j%jjqqO4O4l1l1l1l1l2l1N9O0N7q5r1N3
14671d71O7j9nmM3M3k9k9k3k4P6P7l4l3J4J5n8K8J02r9j04M0L8m8l4l4MMK4K4K5K4k5k6J8
14664d33J7J5J5k8k8J5J5k8k9J2J1J1J1rrqrN2N2RRm3m2K8K9qqn0n1rqll%Q5L2L2J1p5q0O
14656d94P4j2n8n7Q0Q1J29M3o7o8o8o7p5J1R2R2O0O0o8o8k5k6l6N0P9qn3n4qqJ0R5J2p4K6
14650d00J12Nq1l8M9L2n3p0p1RJ0J0RJ3J4n0m9k5J18Q5%n1n1M7J33L1n5m4m5m9m8lQ4O6j9
14643c75k3O2K9j14nQ1m0m0k5k5j0J33L3j10l6l6k1O4qpN4l1r6M7N8k8j8O9J5J5l2l2L9J25
14637b88N7q7j52j0L1L1llL9L9l2l3j3j2j3j3J7J8J7J8L3L2l8l9m6m5P7P8L9m6m6L9l0l0K3
14630c91K4l2N5N4l1j4j5k0j9oo%%K6J12N0r3k7N9o9p0K3K4k5k5N9k7p6J1K7n8L8L8QPPQl6
14623d10l5k5O1Q8j12j12Q8O3k4L7L8l4l3k8k8m6L9J10K5pqj2j3j4j3j43JJ28M2j%J2J3J3
14616c40J2l9l9L3L2QPQPl4l5p8p7MNMNN8N9J5J5M3M2M2M2p5p5l2l2P8P9p9p8j2j1j7j7rr5
14609e76K5J68N3l3m7m7L7L8l4l4opKKn5Q9N1r1k3O3o6o5J05J06j7j7j5P2M1j01j12L2L8m7
14602d71l7M8N2l4l0J13J07l5k5k5p1p2NR0Q0o3q9q8LQ8J09l5m6M1M9l7n5n5O0O0j2j2L4L3
14596c20l8l8J2J3J8J8l6N0J3p4n7K8K3o2QQM6M6L8L8l1j73q6N6L8L9O7O7J5p1q6q6L2L3r
14589d61r5%Q5nr0M3J29L4L4M0M0n4n3n3n3L0L1ppL4J19K3j20K3K3q2LL9m6l0l1k2O4J01m2
14582c56o2K5J0J0rj0n2n3JJKJK3K4O6O7nnk7j14jjm9n0J36J35p9p9J3J4k9k9K6K6j7j8J0
14575d55J0l3l3R3R3m2m1N7k8p7RJ4p2l7J07Q9n4j3P3k4k4j3j3m5M0kq8N3N3MNo8o9O0O0n
14568d16nL7L8k9k8J4J5l8l8O3O2p5p5mlO7O6mnn8n8J3J4QQN2N1j0j1j0j1K4K3k5k5qr3l2
14561e06J12R0No8o7%%j%k8k8M3M4o7o7O3O2j9j9K4K5K9L0j4j3J3J2l0l1n0n0P9P9l1l1P0
14554c40O9j4j4j3j4j0rn2n3oonoK5K6j7j7M1M2l0k9nonnJ2J2l1l1M6M6LLL0L0L0L1k4k3j5
14546c34j4r1N1J00m3j35n0P9P8j2j2j3j2J2J2J2J2l1l2q0OO7O6K9L0l2l2J1J2k5k5K8n7m8
14540d73L8n9n9L6L6R0Mj9O7K4o3m9L5L6n0m4M3L1L1m9m9M7l9k5O1PPK6K7m6m5mn%Jn5L2L1
14533d23n4J6J7NOJ13K7n3n3j8j9j3j3j3P3P7pp8QK6K6jjr8j2J27M2n8K7Pp8l0N6k9k9M7M8
14525c32k3k4L1n6l6N0L9M0k0j9j9j9l4l4m0M7N0N1j02j01J08J09k0k0kkjkk7k8J6J5l2l2
14519d69k1J22J5j28MMj9k0K4K4k6k7P4P4M0L9J6p0K4K3q2q2M7M8l0k9J12K6j12k6J22k1j13
14513d37k6L4L4L9M0k6k5k5k6j8j8Q2Q2l4l3O3k3j3P2q2q1M7M8p8Rj0r5O7J53p5p6L0L0KJ
14506c68m1m1M3M4q8j74M7J34k1k0j5j6K8K7M2M2l0l0K9K9o7o6j8O7J8J9L4L4rrnoN2l4j02
14499d71M0M6m0J1J2r0mP5j0j0P5K4o2n6K9K5K6M2m4j8O8n8j43OJ50L5n1N5l1j74l1J66Q1
14493c27MLj4j01o7P6M9l8K0K0L5L5m2m1R2Or4pL4L5klk6k7l7M9L5n1m0l9J4J4J4J4j3j3K5
14486d08K5L0n6qqm4m4P9P9j5j01M8M8q7q6M8M7J2R8R3n1j20l4k0k1J7J6k2k1qP8K9L0K0K0
14479c37q0q0L0L0m1m2O9P0lkJ7J8n5n4K8K8rj0k8N8O2k2l2N4J2p4m9L7K7K7n0m9opJ6J6N9
14472c72N9j9j8k2k1lm6r4qJ17P5Nl8n0L5Q0np3J3Q5jj21l5R4Qo5K1L7m9k1k0l4N1M8NK2k2
14465c82k4O3l4p6PN1M7Mn2n3J6J6J4J4J3J4k8k9l0l1K9j3m2M3Q7Jj4j4J7O0J5p0o9k6pqn2
14458e43L3P8pj2L1J7J01M2j01KQ9Mq2l6N0J6k6m0m0j5j5K5K5Lm1o9J6J02J6l1l0poL5P8J
14451c37q5j5K8j4j3k9k9L4P8k2j07RR6J8o7L3L4K9K8o1o1J0J0N1N1PQJ7J7n5n4j9j9K4J10
14444b95M3j00k0O7o8o8R2No3K2O0k6kln1n1k2k3K1K1llM1M0j7j6K6K6NNMNl2l2K2o4J4R9
14437c41k5k5L1L0l8M6J3J3m8m7j9O8M6m0%jn5n4P6j1j0P6q6q6P6P7J7J7q2q3N1N1k0k0K0
14430c83K0n2n1M0M1M1M0o6o6k4k3QQl5l5j2j2Q8Q8l4l4j3j2jkR1Mm4m3j%o3K4R5RN4N4n2
14423c53n1L2L3j1j0j5j5j5j5kkM0M1L4L4l7l7j1j0L2L2n7n7J5J4OOP7P8n3n3q8q7K5J67M4
14416b69r9p7Qm9m8K7K8l0N6O9p5l6M9J1J2J7J7n0n1qqP6P5MMn4n4J7J7J4J4m3M3Q2o1k9N6
14409c45M9l7k6k6j2j2j2j2K0K0n1n1L3L4rrJKM4M5j9j9j9j8kkM1M1lmKKm4M1M0j03o0Q3o
14402d03pjjM2M2ooL7L6j9j9j9j9J3J4n9n8mlmmklp4p4Q1Q2p6p5O9O9K7K6j3j3n5n6P5P5k9
14394d14j15L1J16J1p5k5k6l1l1N9N8j2j3nmj0j0N2l2l9M8R5RmL9K9K9o8o8m3m4K7K8K0K0
14387c98J5J5P3j2j45j03J14J13p1k8N9k6k7O0L3j0n2j0Q7Jj00j3N0PON0nr0k2O4M7l9k8k8
14381d13M8M9k2o5k6O0O3k3n9K6O9j7j00j4L3j0m2M2L0L0P4j1q7m4MMm7L9R0Nqqp7RN0r3m4
14374d85J00RJ0J5J5n6n7m0m0J17J17m2m1m1m1O6O7nnj13j13P3P3o1o1R7R6p3p3K7K7N3N4
14367c31j8j8%JJJm0l9L2L3j1j1j0j1OOl1l2K4J10M7r5k4O2NNn4n4J8J7QPPPK0K0n2n2JJJ
14359d43JKKm1m1R7R7l2l1J0J0J1J0j9j9o2o2QRQRmmmmK8K8K8K8k4k4k4k5P9P9k2k1j1j0m
14352c87nj9O7O1q2m3M2k0k1K6o0r7M6Q9MJ7J8j7j7j7j8J2J2J1J2m9m9ooL2L2l9l9MMMMN8
14345d36N9N3N3J8o8o9J8kjMMmnmmj4j4K9K9j3j3K4K5N9k6j07k1J21k1n5L1J2J2P1j29j29
14338e13P1J8J7mnO2O1k2j07l6N0mmJKJ2J2k5k6k3O3O3k2l5l4q3q3J08J08Qj35k6O1L7L8L5
14331c60j08j49N1J50Om8L7k1k0M2m4m2J01R1n3jq7r1N3J02J7L1n5n7Q6M8l7rro8J8N8k9o6
14324d63K0J1J1J7J6K1K0n1n0nmJJNR1K5o1m2M3L3L3k1k0or2p3O9Q1nm1M5rqk6k7q0OJ10K5
14317d00k2k2K8K9j5j5J8J9J8J9nnj0j0J0p6j19l3O3O3P8po4K1N9k6M5M6o0o0K1K0k7N8j2
14310c73j1jjm9L6K6K6L2n2n3L3j4j4J0R6J5o9j7j6j0j0j0j0M2M2jjn7n7rrJ8J04R3n0J5J5
14303b91l7l7OOl7l7N0N1PQn6n6n6n6L0L0j2j3OON4N5kQ5K2j21q5JJ01J00o9p0k7k7J8J8k5
14296d60k5J0J0N3N2j6j6j6j6k7k6M5M5p4p4K6K6ppL5L6%%P1P1p1p2NNj8O8J4J4J9o6o7J9
14289d34N5N4J2J2m0j26n4L2j2j1ooJ3J3J3J4K8K8K9K8K0K0k3k3n5n4n9K6J17J18rr5LR0o5
14282c47o5%jj1P4J5p1j8j7j2j2L1L1J8J8O0O1q7q6P0P1l3l4l3l3klqqJ04J8r1r1L9L8L3L2
14275c50M7l8l9M7N0N0j6j02j29J3N6N6l6l7L4L5m0l9m0l9k5k5J04J04J0J0l3l2o7o7m4M2
14269e40J13J13J8o8q1O2O5p7r5M9N3N4M6m0j0J33L4j09k0k0m5m6K0K1L1n5n5L1J5J4k2k3
14263d34L9L8mmk6k6J6J7J9K0k7j13MR0L1L1kq8n1L6K8n7j5P1L5n1o4o4rP7Q3mm1M5M0m7%
14256d07jL7L7n3n3nnlQ3j7j03R5R5l8l9JJj0P6L6m9l3l3p4J3L1L0M9l6J1J2n7n8P1P1o3o3
14249d51RRJ5J6J6J6M0M0j2r7o0o0OOJ08J08p8p8N0N0j04j8L9m7M9M9j4j3L5n2j0j1K6K7n
14242c96mL8L8pqpponRp7j18K5J61m0n8Q5j3j4K8n9r0N3O0O0l4j21K8J14J7J8rrrrK6K6m6
14235c60m5K8K9j4j5M1M1l0l0PPo4o5J0J0J0RJ%R7J1o8J7J8o9n6L0k4k3N4N5m5m5O0O1j1j1
14228c79j2j1o0K5N1N1j5j5K5K5K5K5kjkjl2l2O9O8p2p2%jqqL4L5j9j8j8j8j22j23O3O4L0
14220d51L0j3j3k4k3M2M3rr5p6R5R6J0lkQQQQoop2p3l7M9J08o4r4P9P1P1O6O7r1r1o9o8O0
14213d61O0pqpqNNNNM7M7n3n3J9J8J9J8RRr1r1R2R2l7l7l8l8L3L3j5j6K8K8n4n3onJ9J04Q7
14206b96q5n9K6l2l2L7L7L8L7m4m4K7K8l4l4QRj4j3K9K9QQQQj6j5j6j5kkkkM9N0p9p9l9l9
14198e57L3L3J03J03j11j11QRN1N2QRl5l4k7k6M5M5J7J6J7J6k9k9k9k9RQQQN7N7j30j29J02
14191d62J02QPp9OR1n2p5O8O0q4k2k3l2l2K0J9NJ48R5RLj41j66L5L3n3N0N0n6n6N2N2N2N2
14185c16n6n7J6J5l1l1m5M0R7m6q9N4N8k9K9K9n5n4M6M6m4m3j%K5K6K5K5K6K5j4r9q1J19Q2
14178c08o2K5K5J0J0L4n1n7K9P7rq4q4N1N1Mq1j5P0jq7k6O0J7o9j9O8N6N7JJm1m2l0l0O5O5
14171c20k1j08J2J3qpj3j3K9n8NJ48L2n4LLoop8p7O6O5O6O5p1p1Q6Q6j33j32k7k7k7O0P4P4
14164c70Q2o1l5N2K5o0jjq2MRp6m3M3O2O1Q6Q6o6o6n1L5j3j4l3l3O8O7l8l7L4L4k9l0J4J3
14157c64k3k3k3k3O4O4l6l6M9M9k8k9Q4jj88j02R3R4jjK3K3K8K8o7J8J8o7j4j5j9k0J6J6J6
14150c97J6jkjkm1m1k6N9R1n2l8l8mnL8L8%jj%l8l8m4M2L3L2L8L8l1l1m5M0P7o6p1J4K7K7
14143d04M7l9j11L3P5o8k7N8M4M4J1J1J1J1m8m9n4L2N1N1j5j01r0N3Q7Jrqk5O1R3Po3o3q0
14136d73OJ5p1J2J55N5q7n7K9J20L4k4k5l0l0j4j4j3j4M1M1M6m0kkj3j2qr3KQ7%q6k8k7K4
14129d96J09J42jl8l7m1m1j4P3K4K4k6k6j22l7P2j5rP7l5l6k1k1k6J17Q5jk7k8J0J0k8k7k8
14123d38k7M3M3%%j4j3L0K9PQl6l6J3J2J3J3k6k6k6k5L8L9nmkjP0P0p2p1L4L4q9lP7P8l8l9
14115c40p5p6l4N1N7k9l0N6J22L6q3q3J2J2R6R6r0r0K5K5m6m6m6m7P9ooQ1kq7R3Pj64k2J39
14109d15N3p1p0l5N1J23L7k4k3J4J4j7j7j8j7q0q1P7P6j2j1L1L1k5k6J8J8p3p2J13J14k9k9
14102c75K5o1n2L4K3K3j6j7M1m6o3Q0J16q5j10L2j7j8J20J20l7l7l9l8l0l0j04M0P8pL3L2
14096c85j5j5KLO8O9n0j35m8R6Q1o2j05L8J35pp0p0p7QJ18J18QRN2N2r5r4%%kq8m4M1N7N7
14089c50rrMMl9l9L0L1M2m5j14k9P0P0K6o0j2j1l9l9L2L2qqpqL3L4L3L4K1K2k1k1j6j5j6j5
14082d12K7K7k1k1N5l1J7J7p7p6Q1Q0n6n6j3j3K8K7k7O0R0Nj3j4k3k3K0K0K1K1j6j7r8j3R6
14075c28J1j70k7J22L6K0K0J4J5k1k0o9J7j8j8j2j2J1J1lQ3J10l2j24j24o0Q3M8r4o7P7J35
14069c86N0LLN2l4n3L3K2K2q3q3K6J12l6l6J2J2p9p8P4P3R7J1m0m1l9l8k1O6Rp6L0J15l1l0
14062c62K2K3o6J9K4o1l4N2pqM7m0RRopM7l9q9mJ4J4NNNML9L9l2l3LLllj1r8l1N5N9k7k1O5
14054d20Q0Q0p3p2j30j30J13J13K2K3P1j5OOr9r9%jj0P4J71Q5p6p6j4j3o2K4lmLKrqJ40N4
14048b47n1n1J0J0O4k2j51o5O4O3k5k6l1N5O0k5o4K3K6o0m3J00O8j8o9J7N9k6l4N3P9o4n6
14041c77n6k2k1PQJ3J3r3pn5n6J24J23q7kQ2mPPq6q6P1P1qqO4O4r0r0L8L9J6J5N4N3k0j06
14034d05l5N2PPk5k6o8J8O6k0o8J7O3O4ppppK7K8l8l9o9J6K5o1p1P2L9m6J6J01K5o1j1j1j7
14027d56j6K1K2K1K1m1m1JKK8K9L9m7n4L1k2k3P9P9PPq2q1j0j1L0L0j3j3J4J3J4J3K9K9m3
14020c94m3l0l1m1M5P1j6rP6k4k4P7qo6J8QRj%q6N7J07K0q0p9R4R4n8n8p6RQ6j14j63L7O9
14013e24O9K8K9p1J4J07l6p0J6K0J9J11l3j06k0p2p2N0J36J6J7J3J3QQn9j45M1J27r2r3l5
14007e86N0Q7Q7K1K1j5j6j0j0q7jM0j04n2R1M5M4j5j6L8m7k7N9NOqqn7L0N2N2Nq0OOJJl1l1
14000d54l0l1MMP0P0L1n4opp7p6K3K3K9L0M7J33j2r7Q5Q5r0q9M0M0l6l5PQk3k4K0J9k9k8J4
13993d16J4o6o5O3O3L8L8l4l3jjJ3R9J4j28l8l8q4JJ64P9o5K1K1o5p2J4O0O0K2K2p3p3m5M2
13986d49L6L6J6J7K1o4l1l1j3P3K3K4K8K9p0p0k7k7Q6Q7J1p4n7K9P1j4o3K3l1l1nnM4M4m5
13979d09M1M0m4j3j3j9j8N6N6m4m4JKmmM0m5m5M1K5K6j3j2RRJ0Rrrm4m3j11L2J57P2l7l6l6
13972d26l6j0P7L9m7k7O0NOk0k0J28M3j08j07J6J6K5K6K5K5k6k5k6k5N3N3m7m7N2N2j00r9
13966d95j3P4L0n5ppk3O2J00J3O2O2o9j54j11k6M7M8N3N3m0m0L6L7n8K8k1k0L6L6n9n8n6L0
13959e05M7M8R0Np2J3K5o0n5L0l9l9O7O6j5j6j0j0n9K8J33M7q4JO8j8n1n1O8j7q9lJ5J5o7
13952d94o7m4M2P4P3PPK5K6K5K5q3q3lQ3ppM2M1p2p1%%K0K0k3k3K3K3J8J8L8m7%JmmL9L9j9
13945c42j9j08L5R9m3m6M0KJO0k5o9J6OOM6M6Mq3p3P1J06r4j18K4K7K7J06K1j09k2Q9Q9n7
13938b87n8o1K5M8M8p1p2%jMLLMJ%JJN1N2Nq0m7L9L4n2nmj0j0L6L5L6L6n9o0M0M1j7j6L8m9
13930c78l4N2M1M1j9j9j9j8l9l8j25J9J44N8l9M8L1n5jjo3o3O6O5k3k2K5K5m1M4M2j01q0O2
13924d15O5k1%Jmnn5n6M5M4j2j3L1L0j9k0j9k0oo%%k3O3O3k3p5p5J9K0k0j9J03J04M7l8m3
13917c52M2Op9k5k6m6m5Q3Q3J2J1K6o0p5O8L0n6l5l5L1L1k7k7P3P3n1n1n1n1K7K7P0P0L1L0
13910b68j2j2j7j6j7j6n5n4M5M5K1K1n6n6P6j1j5P0Lq3P1P1q4q3o1K6N7N7j0rl6l6L6L6o4
13903d36o3O0O0K0o6j7j8J5J4k8k9J00R9rr6k7k6J1J1M6M7m8m8o8J8O2k5K5K5n1n2L9L9mm
13897d24J6J6J6J5J5J6RJ0k2j09j3P2kq8p7O6J00J5n4L2O2k4o7J9N8k8j8j8j9j9k0j9L4L4
13890d16lll4N2N8k8l2N4%%K7K6p3p4k3k2M8M9k9l0J3J3l0l1O5O4L6n0n0L6jkN2l3NNm3m3
13883d47K4K3K3K3j3j4L0K9n4n3J7J8l1l2O9O8m7m6Q2mr5M8J0p5J2J2m1M4N2N2j4j5N7N6o7
13876b99o7MR0M6l8j8j7q0NP3p0p0P3R1Nj21l4J17L2m4m3L0L1m1m1RRRRj%%%J7J7n4n5K4K5
13869c77J9J8Q9Lj25m0J5J6K6K6p2J3L7L6n2n1J9K0o0o0J2J1M4M4JJM5M6n2L5K7o0nok2k2
13862d01K0K1l9m0L3L2o1o1O4k2l2N3%%K5K5K5K5j1j2n4n5L0L0L6L6m5M1Q3kk9l0l0l0l5N1
13855c59M5r8m6L9k3k4N0l6p3P0M6m0O1O0l7l7L5L4j6j6N0N0N0l6q4KJ1p5l5J07L2n4LLo9
13848d10o9m5M0M1M0K8n8l0N6N0l5qrqrj1P4m6m5L2L2K7K6J1p5p5J1O4O3K1K1L3n3n2L3jj
13841c37o1o2k8N7N7k9k9l0Q8Q9qr5K1K0L7m8r0N3R2n2onrrrrP8P8n6n7N2l3q2LK1o4PR2J1
13834c52p6l2N3O6j9r1nL4n2j18l2J18J18N1N2j5j4L9m7l7M9M3m3j7j6j7j7k4O1N5q7m8L8
13827c82j9k0N8N8j3j4jjjjn6n6O9j6q2MP0j6N6N5k7k6N2l3n6n6%%%JOPOPK1K2K2K1k7k8J6
13819c80J5jkjjk7k6k7k6J8J8L6J22M3m4J0J1n0m9n0m9k7k6M5M5M5M4k7k7rqqrn7n7j0P5R6
13812c75J0l1l1n5L0P9qj9O6O0k5k9k9l5l4J2J2J2J2k7k6k7k6L0K9L0L0m3m4%jL0L0k8N9R7
13805b65m6q6JN4l2n0n0L9L8L8L9llm6m5K6K6K7K6n0m9Q6n7j50N0P7rJ4J3RQRJ0k8k8p4J2
13798d69J22k2p1J4J%N1N1k0k0j0j0j0j0L1L1o9o8L8L8L8L8j2j1j2j2ppL6L6j8j8j7j8K6K6
13791c34m6m5L2L2j1j1J3J3n8n9KLR3R3K6j17j4P2n8n9P6P6j04j04K5K5K6K7j7j6P2P3nmK3
13785b60o2o8J8O8j7ppk4k3M2M3N8k8p9q0P0P0kjm1m1m1m1lkM0M0L0L0m2j28l7J05N8q6K1
13778d27K2m5M0J12l2l1J11M7m0J8J8q9q9rP7ool8l8l8M7M6l8k6k6J7J7o2K4J9J9noMMp3P1
13771d11J51m9j27m0kjQ1Q1L8m8j03M0P3j2j3j4K3K4p3p4J13J12r4r4R2R2k4k3K9n6j2P4K5
13764b22o0o1o0p2J5Q3Q4J7J7PPQPn2n1K1K0jjm4m4J4J4l5N2R2R3K3o3p7RK6K7LLLMk5k4k5
13757b68k4L4L4j9O6P6j0n6n6J0J1O8j8j02M2M7l8L6L6m0m0O1O2P2j4j8O8k8j14l4J08J08
13750F0l5j19l4Q5jj9j9K1J07R0MJ5J5p7p7p7p7R3R3ppJ5J5l8M8O1k5k8N7P0p3j07k1j0j1
13744a3J22J23J0J0J5J5r2nj1j1M9M9n7n6M3m3l7l7onQ6Jl5l5LLk7k7N0N1q2MJ2p1L2J76m3
13737A61j86k7k7k6J16R4m8l1l0p2p2K8K8Q6Q4p2p1J6J6k7k7l1l1PPN9k6n0n0J2J3q4KP7j0
13730a92k2k2j9O7K4o3POJJl5l5l5l5Q5Q4m4m4NNn8n7l5J08L3n2M9M9j38n3R7J2q3LJ4J5J9
13723c38K0K4K4m7j33n0R3R9J2k1k0o9o9O5O5j2j1J04J9o2o1N3N3m8m7J2J1lq8n7Q5Q6n7j09
13716d77k3K0K0O7O7K1o5j06k1N5N5j7j7k8N9M6m0N7N7p6p7jQ5L1n4n5L1Oq1K5J11KJK1J07
13710a94L6j07o9J7n5n5P9Q0k8k8j00j00L5L5L4L5ooJ6j27k5J74L4j09J3J3MMk2k3P4j2k4
13703d07O3j5j00N3N4p2J5k1k0N6N6j9j9j4j4o9J7N9k6j7j6k1k2O5O5M7l9p8QQ7n7p9O4K3
13697c93o2N9O0k2k3J5p1k8N8k1k2j1j1l6N0KKN1N1k0k0n3n2J9J9j1j2j1j2M0L9M0L9%jN7
13690b91k9r3N0N5l1klm5m5o0K6J27M0q8q9L5L4l7l6L4L5M2M2l0k9P9P8p8p9NNNMo4o4L7L6
13683d24K9L0j3j4k9k9m0M5M7l9p6RM8M9J1J1ook0O5M2j02nJ38L0j12p7RMq1J8J05P3j3q0
13676d03PN7N6rj0p9p9K1K1k5k5R4Qn3n4M1M2j5j6j5j5m8m9N2N1k3k4J00J00pr2m5m4L9M0
13669d01K1o4k4O1N5l0onj2j1K2K2K3K2k7k7K1K2l8M9M8l7l2l3l7l7O9O8klppM7l9o5K1K1
13662c52o4P3J59l3j18J1J1r5r4P1P0K3K2M1m6KLm8m9N2N2o3o2j9j9MMP6P6n1n1M4M4Lq3j7
13656d23O9M1m5l4l4K5K6P4j1m3m2n9K7L7n0m4M1N9N8pqn3n3n9K8R1R2M6m1k9k9q7lrr6L0
13649e15J73mr1M4M4k2O3O4k2l3l2l7l8PPKKP8pl0l1o8o7L7L8k5O1N5N5l2l2m3M3L8m9m2M3
13642c66kkMMqqqqm6m6OR1L1L1L6L6n6n6l8M7L2n5m3m4J6J6J5J6QPlQ3P4j1l0k9n7n7K1o4
13634d63n2R1L2n4J5J5n7n7l3N2P6P5j0j0nnn6L1L5n0RR5J8o8n3n3O4O5J10K4j39n3J11K5
13627b75j26m1J7J7L7J23M8r5rrOOM9r4j00j4N4l1r3pO0k7M8M8jjk2k2K1K1O0O1k0j05m1m1
13620d98N3N4J2J3q4KR1No9p0k2k3M9N0J6J7K8n8LQ8qrJ4J3l0k9P3P2j13j13Q9Q9J8o8j19
13614d64K4J15L0o4o3n4L1J59J6j45jQ2o0j4j3k9k9pqO6O5onM3M3n7n7J0J0N3N3l2l2l2l2
13607d04L6L7opMMM7M7q9q9m6m6K6K6L7J22O0j40o5P8P7qj05j9J06K0j09k3R0Mm2m2j6j6N
13600d46NJ6J5Jq4m7R7J01J6r6r7Q4Q4j5j6j5j5j1j2L2L1JJJJM3M4n7n7mllmL3L2j0j1k4k4
13593d13J9K0m8m7K9L0K6J11K4j19j05L7J24L9n0m9J6J7J3J2J3J3k9k8K5o0r8j2L5L4J1J0
13587d00M9M8j7j03l1N4m6m7N9O0k3k3k3k2K5K6j8j7%jNNJ3R9O8p4q1O2R7m7j01j00j0rK1
13580e02K0O4O4q3q2Q1Q0n0L5P3p0l6N0j3j3Q7Jm2M4l5l5l0k9Q7Q7p1p1%Jo7o6J1R6L0n6k9
13573d69N8J24L8m5m4n0m9O7O8K4K5n9n9L5L6l3j19o5o5MR0Q0Q0L4n1n0L4M1M1k5k6j7j7j8
13567c82j7N6N7N6N7o4o3QQj1j1k6j11j08L4M9M8kllkk7k7L6L6J18k4j21l5J7J6K2K3KKKK
13560c88kjM1M1m4m4kjl6l6J2J2n3L3P5o9m8R4N4l2K0K1J5J5m8m8nokllkK7K6j6j6O3O2o6
13552c60o7N5N4j7j7QQPQNMJ9o8n9Q4P9o4p4p4M5M6L9L8o1o1qqL5L5Q9Q8r7r8J5J4J4J5n5
13545c84n5J7J7M1M0kkK3K3p7p7j9j9Q1Q1j5j5j5j5R8R9j16j16llr9j4J05J8j9O7K8K8l3l3
13538c65m1M4rqOq0o9P4jjJ56P0n1n1n1n1k9N6N6k9p5p5JQ6K6K6L1L2l8l8l9l8qrn7K9J%J01
13531d18J01L0n7L0K9J6p1p5J0L9m7OPo5o4L0L0L0n4J1R7N9k6j5j5O0O1L7m8j8j8k3k4J3J2
13524c30n9n9J2J2J2J1QPPQooooN0N0n0m9k6k5k5k5O9P0kkkjpp%q5m3M3J9J8K4K4o0o0J7J7
13516d63l5N0N1l5RJ0M2M2M1m4n0L6j1r6l7l8J9J05L8m7NR1M8l7j05j8K2K2O2k4p3J4L3n2
13509d25k9k9j05R5J00r9L9J25l6l6J3J3N6N6j08j09m7J52J48n3p7J0J1J2or2J6J6J1J0q8
13503d56q8M1M1L6L7P9P9m4m4jjj13j14K4J10m2m2R2R2q1q1J9J8M2M1N2l4m8L8L8m8p2J5m0
13497d55l9L8L9L8L8m7m7k9N6J11K5p8p9m4m4PR3M2M1N2l4n1n2J4J5J4J4k8k9P3P3k7k8LL
13490c22l9m0Q6Q7m2m2k3k2o5o6M3M3n7n7Q6Q6J4J4k3k4K0J9k5k4k5k4L5L6l7l6k4k5Q3q9
13484d79p5R6R1q1n4L2M4M5K3K4j9k0m8m8K4K4l3l2R6R7j9j9j9j9q0q1K0J9J0J0N2N3RRo2
13477d10o2QRQQl1l2J1J1NNP6P7k0k0o3o3J03J03p8p8l6M9R9p4m7m8J1R8P1j00lQ3PPl0l0
13470c76K6K5p4p5o1o1J1J0N4N3J61j1j06O5N4j17L3L3K3K2k9k8k9k9mnL8L8J2J2q8q8R8R8
13463c15l2N4M3j29J5J00q3k56o3J07Q5Q5K3K4k9k9J3J4N8N8J6J5q0q1l7l7P4P4k5k6j5j6
13457c95j5j5M9M9OOj6j5j6j5L3L4j0rj4j5K9K8mnR7p4q2LJ6J5KJKJm2m1JJMLM2M1Oq0o2J10
13449c46N4l1p3p2N4N5J1J2J6J6n5n5L2L3L3L2n2n2j0rM3M3J07o4j64QL0K9qqqqLKLLk5k6
13442d47J8J8J35J35j03j03n9K7J04J8q0NP2j4LLm5m5L7L7M2m3l8l8m9L7M7M8l8l8m3J00N8
13436b39q6o2o2k8k9R2R1M0m6n6n5j7j8k1k1N0N0QPl5l6Q3Q4J2J2QQm5M0Oq0j7j7j03M0Q8
13429c54n5J9J05n3n3OPN9k6n6K9K4o2j5j5K3K3j4j5j4j5M4M4k8k8m4m4K8K8j1j0O1O0J3J2
13422c27J2J3k9k9R7J0p1J5J5p1l4N1M6m0K0J9J3J4l0l0l0l0L7L8mm8o1K4L1n6o8P5P5o8j9
13415d40O6L3j0o5o5O0J03K1o5MQ9l6j23j9O6O0J7n7n6M9Pj24l7R2Ol6M9J31M4l0l0L0L1p0
13409c05o9O7O7l3l3n1n0o5K0J05l8m8L7N8k7r7r7Q7J74k9j72jJ41O0q2rrK5O7K8n8p4l1M6
13402c96M7n1n1J6J7l0k9O1J8m7R5R7m6q0PRl3n5L1K6j8J3J2o4o4O5O5pqj0j0K4j8q0O2Q7
13395c45Km2m2K0K1N8N8k7j13j7K5klL8L8K8n8n8K8j2j2L6L6k5k5k5k4M6M7k4k5O6O5o3o3
13389c93P9P8r8r9m3J00L1n6m5M1P9qk8k9m5M1Q8Lo9J7Nq1J6J6lmmll3l3J0J0OON0M9J4J4
13381c21n7n7K7K6K2K1M0m6o3o4l0N6R9J4j7j6k2k1O0O0o9o8M8M9q0q1O5O5r3r3J02J03ml
13375c48Q0o%jk7k7k7k7J5J5J5J5J0J1J0J1qqp9p9N0N1KKKq4j2P4P0P1K3o2l4l4n0L5R1Nl6
13367b91l6j3P3K9n6nnq2q2L9L9L4L4N0l5m0M5J2p3k0j9J7J8n3n4opj7O9O9j6k8k9j5P1K3
13361c60K2l7l7L4L5m4m4Q1mq5JJ8J9N1N0k1k1K6K6m1m0r5rP1P2L2L2L2L2l2l1l2l1K6K7K6
13354b51K7n4n4J8J8K0K0n1n1l3l4J5J4l8M8j%N6N7p7p8J08K2n9n8O2O2j2r9p5J0%%P7P7j7
13347c31j8n6L0L0n6J2J1o5o6noR4R5n6n5J9J05M2m4J0Rl3l4J0Rl2l3L9L9J5J6k7k8O3O3J1
13340b23p4j1j0o9J6P2j4n2L5PQJ3J3N1N0jq7PPJKN4N5m1m0o6K1J5J5o2o1J1J0l7l7l7l7M1
13333d55M2M1M2Q4Q5n0n0K7o0m9m8q7kJ05J8m8L7K6K7JJJJM9M8k3k3m4m5K8K7RRn6n7r6rJ4
13325d80J3L1L1J16k6q6%J4J4N4N3M8M9l5j20o1Q1R7m6k8k8j8j8n6n5P4J60Lq4k5k6l1l2J7
13319d00J7N5N5Mq0q1NJ7J8K3K2MMM2M1l6j22k2O4k5k4K3K4j2j2L7L6j04j9J23k1o6P7P9p
13312b61rrj5j5j1j2j2j2j%j%m6m5J12J12p0p1JJPQPPl8l8k0O5J3p3N2N2m4m5jkP7P7k6j13
13304c99j9O6k5k5L1J16pr3p7RN6N5j9k0N2N2n2n3%Q5L7L8j%m5m5n0L6K0K0p6p5M3M2q1q2
13298d86m0M6O9O9M0L9l7l7J5p2JQ6N6N6J5p1j20l4J3J2K6K7K1K1k7j12n3R0Q5n8r8r7J4J5
13291e26m0M7J27M1N2N2n5n4m9m9oQ0L2L1N4N3p0p0j9O7k4k5L8L7l4l4J1J1J1J1%%J1p5l6
13284d00M9M5m2o6o5Q6Q6J%M4M3o3o4L7L6l6l7POj8j7j3j2k4O1J33M7NNl8l8p7QlkJ13K8j10
13277b85k4J25j8j95j09O3O2N0l6o7J8N6N6K5j18j18K4M4M4L6n1L0J15rj0POPPn7n7O9j8k
13271c30Q4j9j8P1j5r2oJ30M4kkq1q1l5N2R2Pm0m0%Jn4L3R4Qo3K2Q4jm8m8j8j7K6K6j0rrr
13263b73J5J4n6n7N1N2N1N1n0n0Pp9o0Q3M5m0N9O0j32j31L4L3L4L4OOPOK4K4j01j5R6J0l3
13256b75N2O8j8l5l6RRO3k3p8QJj42o6P6L5L5p1J5J56J3q2O1N3r1p9p9O9P0k2k1N1N0l4l3
13250b91RRk1k1l2N4N2l4O3O3m3m2K9K9q0q0JQ6N8N8qrJ7J7p8p8p1J5RJ0qpL5L5j3j3j3j3
13242c06q2q2J23J24L8j05p1P3R8m5rP6n2j39nQ1M3M3NNL4L3l8l8n6n6P6J62J8o7n1n1J4J01
13236a06m7m8N3N3j9j9m0m1m1m1K9K9J01J01p7p6nmLMMMK2K3m9m9M3M4q5q5M6M5k0k1RR5N3
13229a12l4m9m8j2J32Jq4k3k2n0L5L5n1M0M0rqJ5J4k8k8RRRRJ0J1J1J0l2l3j5P1L5n0LLk4
13222b10k4pQ0M4m2p4O8j3r9J0R6m8m8N2N2N2l4k9k8J1J0J08K1j10k5jjj7P0K1K1PPl6l6m0
13215a92m0O0O0j4j5k8j15m3J00l4l4J34M8n3L4MMRRK0J9j05k0J17L1M2M1k7k5p0o9J0J0N
13208a27NM0m4m0l9OOK0o5kJ42R3m9k1k1l0l0j1j0mnj7O8L8j05p9O4R3RN4N5N3l1o8p0llN4
13201g4N4j8j7l9l9O1O1j9j8p2J3J15L0p3J2Q8n5r0N1L5L6M4M5r2r1L7L5N4N3j8j04p3O8L1
13194C1n4K1K0k6k7M4M5k6k6p6p7N1N2J9J8J8J8O4O5K1K1k2k2L6n0j37OO8j7J5J5MMj4j00
13188a8l7J04L4n2NNK8K7j0j0J1R6O3q1o9J6KKj%jjM6M5k6k6l9l9O0O1k2k3K1K0m3m4jjM1
13180A43M1l0l1L2L3j1j1J0J0o1o1P2P1k8k8J4J3J4J4j%jjqrL4L5PQPQj0j0n2n3k7k7M5M5
13173A96K5K4O2O2k2j07l7N0l5l5M2M2pppqM7M7LMNONOl4l4p7O6Q2nj8j9o8o7L2L3OPOPO4
13165C42O4j3j2L6m9m4m4k6k5M6M5K8K8J4J00nj48j12Q9J21k1n8n7L1L2L1L2l2l1K6n9o5P9
13159C43L6j07l4N2p1p2nQ0Q0nn0m9M5M6K5K6Kq4Q7Q6n3n3Oq0J2J2L0L0L1L0j0rK7K8L5n0
13152D17r4qj1j0n4L3OOJ2J2PPO1k4r5qO6O7j0j0k0O6J0p6k7N8l9l8L3L3K4o2n7n6N5N5j6
13145C13j6K1K1K2K1j6j6j6j6l8l7NOrrL3L4k7k8L8L8J5p2p2J5K5K6L1L2J0J1J1J1k9k9o6
13138B43o6L1J16m1j27j3j2M6J90Q3j18j38n3qP9Q3kl9l9K7K7NNo7o7L0K9j7J27K5j18k3k3
13131A75m9L7Q6jk2O3Kj41j43N7J74L0p3p2j0j0jjn4L1L6n0RRk4O1J4J3n5n4J6J7rqR1R1k6
13124B09k6l1l1J4p2k9N7j2j3Q8Q9L9m7m1m2l5l5J1R8Pp8k5k4J2J2n9n9Q2Q2J1J1r2r1o8J7
13118g1J9J9K5K4rpJQ8K4j75rJ32q0q1Q5Q4K0K0n1n2M3M4k9k8o0o1J0J1N8N8J2p3q8mJ01R9
13111I9k3k4K4o1j8j9J4J2L3n2mnppQ7Q7p3j58j1j0lkklM4M4k7k8J8J7J7J7%%m3m3j8j8J9
13103a27K0N8k8k8N8K9K7o0o1q0NP7rk2k3k7k8L0L0L1L0k6k5k6k6P4P5n5n4k0k0l4N2R5m8
13097a36r0N2P6j0M7M8q6q6P1P2l8l7OOm2m2JQ7P4o8l7M9K6n9n3L2llLLm0m0L1L1K3K3k0k1
13089a50k6k7J7J6jjjjq5q4M4M5L9L9mmN0N0p9p9M1M0l1l1onO6O6l7l8j5j6O1O0l9l9MNo6
13082b22o7N4N3J1J1l2l1j0rM5M5KLj09j09J05J06l1l1J1J2j6j7j6j6llM0M0n5n5J02J02J3
13075g7J3qqp2p1k4k3r5j0M2M3j0rO3O2m7m6mmQ9Q9r8r7P4P4KLk6k7J0p6j19K4N8k7Q7Q8J1
13068a46J0k9k9qqJ8J8n3n4jjj7j8K0J06L6L6non4L1J9J9j4j3m2M4M5m2m7m6j17K7J13K7j6
13061a97j6p3p3k6O0M4m2l6N0k3k3K6K5p4p4J04J03P4p0q0ORJ0J4J5j3j2j3j3l4l4J2R8M4
13055b32m2l2l1M3M2L2j12q8N4j4j4L3L3L4L3n8n8j5j5J15J15k0j9P1j6j76l3L9L9k3k3j9
13048c57j9j8j9M8M7NMK2K1o5P9J5p1L0K9J6J7n5n5j2j3j2j2L9L8L8L9pppqK3K3p8p7P4P4
13041b11k5k6j0j1nnl7M9Q7n6p7J0m8m8J8J8J9J8RRRRj6j5K8K7LKKKo7o8O1O2LLLMn9n8J3
13034c74J3K4K5m7m8M3M2j%RQN2N1LKKLp1p0k8k7P1P2k9k8L3L3r6r6L8L9L8L8RRJ0Rp9p8K2
13026c74K1O4O4l7l6p9p8l2N4N8k7k2O3mmOPj14k8J10J10o2o2J0J0LLMLM0M0l2l2rrL9L9q0
13019c73NP6rmnL3L3n4n5J7J7L1L1j2j2MLLLqqn0n1M8M9k4k3M3M2J9o6J6J5o6o7P2j4n6K9
13011c68L1L0r2r3j4j5K8K8M8M8NNl2l1J1J1k2k2K1K1K0K0K0K0m2m2L0L0l8l8R1R1o6o6L3
13004c39L4M6M7l5j20n5n6M3J28J6o9k7O0J3p3j9j9J2J2M8l8q2O2J08l6j4J28J07l6j41LJ10
12998a82r0j26P4L6j08KQ8NMOq0l7M9L6L5n9n9%%k7k6J12K6n5n4L9M0O1O1k3k3k2k3j6j5O1
12991b90O1j44n9Q0pq9N4N4r0PR2j6j03M1M1l6l6N1N2RQm8m9K3K3L9L8mml1l2J1J1nnj1j0
12984c74N2l3l4N2k2k1NNj0j0L3L3ook7k7RQJ9o7k0O7Q2ll4l3J0Rk0O6Lj40o4K3L1L1J5p2
12977d70kjK8K7POM4M4JJJ6J6J6J6o0o0j7j7L1L1j2j1N0N1m9m9OPl6l6RRL1L0k1k2k1k2J9
12970d10J9n3n2M5M6K4K5M4M5n6n6l9m0J18J17p3p4l1l0K9K9m2m3M4M3J%m7m7Q1Q1K1K1K9
12963b31j44r6P6R2p9k8N7jjk5k4k4k5L0K9K9K9J3J3KKP7r5r9P1K9n6KLJ3J4J3J4J2J2rrJ1
12956c03J2l1l1l6l5PPj6j6N6N6K3K4k0j9POPPk2k2pr3o3Q0Q6%l4l3l9l9O6O5l4N2R2n0n5
12948c45L0J4J4n1n2J5J6k7k7L9L9mmJ8J8k5k5opooL8L8nmkkM1M0m3m3%%j7j8j7j7MMJ9J04
12941b62Q6n8j4j5n5n5J6J6j3j4j3j3M5M6k6k6lmlmM5M5M5M5j23j23OOM7M7n3n3j3j4Q7Q6
12934b89p5p6K4K5k8k7J5J6rrNR1Q7n7m2m2j8j7j7j7O3O3K0K0j5j5j5j5PQPPklkkK4K4m7m7
12926c80ONl8l8M1M1kjl6l5PPO0N9m1m1j7j7N4N4o4o5PPJ8J8J8J8klklk1k2k2k2K2K1k2k2
12918d53Q1Q1k0j9P1P2q6q5J0J0o1o2J13J13p2p3K5K5L4L5j74l2J23L7ppn6j41oJ37N9q3l5
12912d46l4m4m4L4L4P7P7o0n9R8R8J3J4k9k9NNo6o7J2J1J1J1l4l4R4R5o6o6k2k3M5M6KLn6
12905c94n6p3O9Q8n6m7R7%JN6q7j54j2MNJ8J05O1k4j1j1N6N5m3m3K8K9q6q6P2P1K5K5k3k3
12899c64J9o6o0Q2L3n3k0J22R2j65r2N1LLO0k6p4p3K4J11O4k2onm5M2M2m4l5l4m5M1l1l1K7
12892d75K6pJ35O4p9n9o0LLL6L7l5l4Q3Q4m5m5l5l5L6L6j9k0j9k0k4k4K3J08J03J7m9L7k4
12885b77k4j3j4p6Rl9l9J9J8R0Q9j05j06N1N1J5J5J4J5M4M4qr4r6r5k1O6L2L2L8L7J3J2j0
12879c13r7j6j6k2k1K1K1K2K1K6K5p4p5Q2Q2j8j8O3O3nj47p4O9j9k0O0O0o8o9%j%%j3j2Q7
12872c96Q8q5q4J5J5O0O0m0m0M9M9n0n1J0J0N4N3klkkRJ0RJ0n8n8m3M3O4p8p8O5O6k1o3o2
12865d77l8l7O3O3l2l3K5o1k0J24M3m3ooL1L1J6J7k7k7n1n0K0K1K7K7K6K7n7n7M3M2l2l2l2
12858d72l2J14J14j00j4P1p3m0M6O4k1j1j0J3J3n3n3nQ1M2j02l5l5J08J08o0j47n6Q8R5RR
12852c44R6K5j18l2l1l2l2O8O8n1n1K1K1k9k8J5J5o7o7O2O2KJJJl4l4L8L8RRl4l4O2O3rrJ5
12845c44J6N9N8r0q9j9j8O4O4qpKKLKp1p2J%N3N3J0J0q8q8M1M0K5K6K5K5n0n0M9N0o2o2RJ0
12837d21j5j4K8K9J5J5k8k8JJJJk3k4K0K0OOM9N0j9j9j9j9RQQRm0m0L1L2M1M1l1j16OJ48r
12830b90j52pP8Lm0%JkjL7L7nnj2j2n2n2N8J01Kq4l5N1N1l4p0J6j1n3N1R4J5J5M0j03p4J2
12823d32J2l2kkllM0M0m3m2K9L0lkklO6O5K3K3k9k8n8j5O3k3o7o7l8M8K3j9J9K0K1K2r0nJ9
12815d45J8J19J19j01n7N0r2q8J12L8j06k1O5O1J9k9k9K5o0o6K1N5k9k8N9K8j5k8k8j6j7j8
12809d84j9J15P2q9mJ07l5p0J6k0k0J5k8n3L2M8OK6K6J8J7l7j24J14K01j5j00m2m1n7K8K3
12803c74K3L5L5n9o0m0M5lmO3O3l7l7KLn5L1R1n2n8K9k9k8M8M9n0n0M7l9n6L0P7P6l9m0L2
12796c31L2n5n4P0j5j42n6N2N3MQ9Q4n8j23l6O4O3j5j5j0ro1K5K0K0O1O2l9l9k1k1o3o4N5
12790d73N5j6j6M7M7p6p6rP7K4K3K3o4RR4m9m9N7N7j7j6o0n9N6N7j01j5J32j0p9PM4m2J7J6
12783c85l3N3N2l3j6j7o5o4RJ0K7J13j6j02J09J10j15j14K0K0PR4l6j21K3K2k9J14O6p7J2
12777c62J2J%N8k8n3R1N2l3m7m6m7m6J0R7N3l3m7m8P6P6k4k3j3r9l8M7poJ0J0J10K4k18p4
12770e65J59P3MLRp7m0M6L6L5j5j5K8K8q3q3J2J2Q6Jp9p9N0N0N0N1l6l6O4k2p3O9P0p4o5K1
12763c85N4l1k2k2p6J0N9N9j1r6m8L8K7K7J5J6J6J5m0m1OR1%q6l7M8NMJ0J0j2j2L1L1L1L1
12756b85j2j2j8j9j8j9RQm9L7J13l0j21l6K0K0m1m0J1R8M3M4M2m4NMm0m0n1L5O8j9q5JRQJ3
12749c91J4j6j6j6j6J5J6l3N2J6J5K1K0j1j1j1j1j6j7n9n9P0P1poO9j6n9K7%J%Jm0j26nJ37
12742c97O4k2o4o5P8P7k2k3QQm6M0Qp8j9j8L1J18K6j17l2N4qrN3l2l8M8L8m8q9q9MQ9M0M1
12735c91K5K4j8j8MNm9L7R1Nj18l2M2M2MNNNNOk4k4J8J9klklk8k8J5J5K1K0O9j7P0P1j21j21
12728c76PPm6L9L2n5n4L1K6o0%jj6P0O9j6k6k5J1J2j5j5j5j5ONM3M4P4j2k9k9q3MkjK7K8K8
12720c28K8j2j1M5m0j18K5P2p2l0J12J04m0l4l4q5q6O7O7K0o5J7J03O4p9p1J5%%j3j3o8J9
12714d41M2m4l8M7Q2Q1k2j08k4k4j1P4K5o2kkk9N7N6k9j5j5K2K2M1M1k5k5p7QN7k9n4L1P7
12707c13P7l6l7l7l7J5J5J5J5o5o5L5L5n7n7P2P2j8j8o0o1N1N0PQM3M3n7n7K4K3O7O6l8l8
12700c18q1q1K1K0K1K1JJ%JQ7Q6j46j46rJ63R6p5o4K2L5L5mmmmn3n3M7M7k8k7J6J6P4P5q3
12693b95q2j2j1Q9Q8J%%%n1n1rqK1K1K1K1j2j1j7j6J0p6r2Q0J31m1o2o2O1O1l9l9q7q7K1J91
12686c43L9j34o9J7j5P1Q2mr6j0O5O5poool4l4RRl6l5N9O0k1j07l6N1O3O2o0o0N7N8j00j00
12679e52P9P9jq7kjpoK6K6K5K6j3j3j4j3LLLLK5K5L1L0k1O5K7n9k4O2r2r1J3J3N6N6n6n7K0
12672d13K1j04j8N9k6l1N6m1m1K3K4O1O1N8k8n2n1L6L6l0l0l8M9R1Op6p5K0J05O8p6l2l3k7
12665d48k8J5J5M6M6k5k5j4j4j4j4L1L1j2j2J1J0J1J0l5l5QQl9l9O2O1M9M9K5o0p6p6J8J9
12659d41K5K4K5K5M6M6q3q3kkp3p3Q8Q9j2j1R9J00n8n8K9K9m7m8Q0oq6q6K3K4N0N1q1NJ54
12652b38m7j39O1J45Jn0n0j12k7P2j5j4P2k0j05K0J9N0M9L5j08m3M3N2N1J1p5n4L2J5J6k2
12646c75k2j5j5K8K8j0rj0rJ0J0J1J0K5K5N2l4m9n0K1J06L1n5k2k3l0l0M2M1l6l6M1M1o9J6
12639c61M0L9n7n7J5J4p3p3K7K6P6P5K8n7OR2J5p0OOJJl4l4k8k8m7L9J10K5j7j7k2k2k2k1
12632c99pr3o8P5L2L2J0J1J30M4j23j23k5O1M0m6p9O5P1j4M3M2k8k9J4J4M4M5mmj2r6n8Q5
12626c50k3k3K9K9J6J7n9j45L5J20K0o5RR5N3l4o7J8O1k4j18l2R2Ok4k4J8J03N1l4k4k4m9
12619c47m9K3K2J3J2rj0ONM8M8k2k2o6o5llK3o2L0K9p6p6K2K2J1R7N1l4k4k3j0rM4m1j2P4
12612c83k3k3M2M2M7l9l7l7N8N8o6o6L3L4j0j0j0j0l3l2O2O2J7o9N0N1k3k3K0K1q4q4M4M5
12606c76K7K8N4l2k0k1m2m2j4P1M9l6MMn4L0P4j2l0l0j4j4mq9k8N8K6K6J7J8J8J7J7J7L3L3
12599b37N9k8j33m7O3k3q9mK6K6L2L1m6m5KLn7K8K3K4J5J6q0NQ3km8m9N5N4j7j7L6L7J9o8
12592c53k8N8o7o8L1L1o5K0M5m0KQ8k4j10p5O9R1n1r1N2O7j9J6J7j7j7N4N5m0m1o1o2O0O0
12586d13j2j1k3k3P2P2O3k2m0m1m7L9K3o3n8K9M6M6m9n0kQ3Q3kp7p8J03J04q3q3j7j7k8N8
12579d18R8J2l4l5j8j8LLK3K3KJm2m3j6j6l8M7J19L4l3l3NNj7j8j7j7M0M0lkJ0J1J6J6o1K4
12572c47K4o2LLp2J4P9Q0j5j5k4k3k4k3l1l0M1M1J5J6k8k7j8j7MMPQQQK1K1q0p9R3R4J2p3
12565c92k6k7NOL0n5k2k3j3P3L6n0m0M6N8N9O5k1j5j5m2m2N9N8J7J8m9m9p4J1J6o9o4K1O8
12558d42O8j2j1O0N9r4r4R2R2n4n4P2j5n8K7k6k6L7L8L7L7l2l3k7k7n8K8K3K3l1l1J8J7j05
12551e02k1J18J18n1n0K1K1m7m7mmL8L8l4l4L1L1j2j3J1J0l2l2K8K9K8K9j5j4j4j4poj1j2
12545d25Q1mm8L8j3j4J28j6j14Q5Q6j14j04L9n4n4L6L5N6q6j61L9J22L7j4j5k0k0M0M1M0M1
12538c32L2L2j1j1m5m5K6K7rrllo4K3K8n8j5P1J8J7K5K4l8l8j52rQ7Jmnj1j0L5L4l7l7q6q6
12531f38R9J00n5n6O4k1m5m5P8J65R8m5l1l1m1m2N9N9m4m3n4L1J27M0n4L2K1K1j6j7l8l7l3
12525c92l2rP6Q2mo0K6k8k8j2j2L1J17k5j69o8P5J24L9o2o1m7m8K5K4L9L8M4m1l1l2kkK7j15
12518e13q4J15R3n1k4k4LQ9Q4n9q5KJ6J5L9L8nm%%Q9n4j01M2nmJ4J4n2n2K8J14K0o7l3N2M
12511c46Mr3qJ81Qj60J1K8K7Pp8r5P7J09o4n8J14O2k4l7l6NMl8l8kjjkjjkjK3K2O6O6j2j2
12504b96L1L0q5q5m2m2QRRRP1P1q6q6L8L8P1P0Qj64j5P0m2m2OOn7n7M3M3L7L8nnO8O9o0o0
12496c86MLMLK9K9p2p1NONOM2M2L0n6p8R4R9p2p8R2N1j22j22M9M2M2J8J9n3n3L5L6kkk5O2
12489c45J14n6j29m2M7l9K3K3OPQ3q9KQ8l1l1J8J7noL1L2L4n2j33J0Q6jm3m4j7j8N4N4m4m4
12482d40K8K8k1k0k0k1P9P9p9QR6m6j09k3O8O9KKRRl4l4k3k3K0K0K2K1k1k1RRo3o2P3P4KJ
12475c32j4j4N7N8q6q7J4J4noonJ5J6J5J6n8n7j9J25J21k2r0r0K4K4K4K3K8K7p2p3J21J20
12468a94o5o6MMMMQPM2M1L6j08p5J0j6j7j1j1L1L1m0m1k7k7J5J6J8J7k5k5j8j8N3N4J8J9n3
12461d05n3N6N6m4M2J06l6p1J6l7l6l1l1QRRQJ6J6k7k8P1P0l0l0L1L1o4o4m3M3O5O6LLm3j29
12454d77j7O8N3N3L2n4n9K7O7j8qqpppppqo1K5O0k6J6J03K8n7n8K8O2k5p1p0k1k1M5M5K8n9
12447d13o3J36J49n0j32m5RRJ4J4J4J4k9k9k7k7k2k2j9O6O2O1L9L9l3l3J0Ro2o2LLM1M1M3
12440b92m4ONj6j5j5j6J6J6K2K1q5%N2N1K4K4j9j9MMo8o7kjR8R8J5J4n7n7l4l3L8L8ppj5j6
12433c39O2q1q7N7N5l0K7K7N5N5m6m5j8j8K6K5q7q6J28J28n3n4j0j1RJ0RRn8n9j5j6J5J4J5
12426c87J5j5j5j4j5J3J3P0j6q8N5O0k5MN%jk3k2k3k3J2J1J2J2K4K5m8m7l1l2M0M0l5l5O5
12419d19O5N5N6m5m5nnm8m9R8R8l0l1NNl8l8mmL8L9o3o3QRk7k7M4M5kkLMk9N8O0k6l8Nl0l1
12411d04R1Om7L9M4r8j04j8L3L3L8L8j3j4L2L3oL8O8j9m9L7o3j49K3J08j7j7K1K2k2k1j1j0
12405c78j0j1LKKKK2K2k1k1L6L5pqKJm1m2M3M2k9k9L3L3j0j0n9n8J8J9MQ9N0l7l1J2r0m7J9
12397d50o7k1O5j2j2O5O5J9J8k4k5L6L7l8l8J0l4n9Q4J31p0j26l9L1L0L7L6m0m0LL%%L8L8
12391c49J6o9l2N4J3p3lL9rn3p9PJ06K0k6N9R2n1L4L5n5n6M5M5l2l2l2l2J8J8k5k5J2J3l0
12384d37l1L8L9M3M4p4J1J20k2n5L2k6k6PQl5l5nnM3m3k6k5O3O4kq7RRk7N8N8k7L6L7j23l7
12377d29M0m5p8O5Q1mm2m2K5J11Q4j16j12L1K9n6K2K3J8J7k2k2P8P9q4q4j2j2O6O6M3m3o0
12371c85o0L4L5J2J2O0k6L2L3m5m5k3k4J9J9m0m0j6O9k6k5N1N1p4p4K6K7M2M3q1q1pP9Q5k
12364c45p9Pnmj9k0K4K3NOnQ1K2o3n8K8NNq6%M7m0J4J4L0K9L5n1qrj3j4L4L4l8l8K5K4m6m7
12356d96K0K1J4J5O1k5M0J27K2o5n3n4M5M5k7k7n4n5j1j2m0m0J1R8N7N8J09l3j50pL3L2L1
12350c10L0j6j01o5K2J1J1L3L3j5j5K8n7rrM8M8mr0J8J7m1M4M0m6l6l5N1N1m9m9Q2Q2L5n0
12343c13n4L2k2k2K1K2K1K1K2K1k2k1o8o8J3R9K0K0M3j00r8M4jkO0O1o5K2L6n0l9l9OOP7P7
12336b40n3n3nnj03j7N8N8K9n7p4p5m5M1J21k2m8L7j9k0N2N3J0Rn3n4P5P5nmnnL1L1q9lK8
12329c46K9l7l7J0RJJO2q0j24K0Q9R0l1l0K5K5k4k3Q5jj01j6m0m0L6L7n0n0J7J6O4k2r4qO7
12322d71O6P2P1q2q3o0K6%jjQ5POJ8J7o4K1K2o4NM%jN4N4n0j35l1N5M9N0j10k5J10K4MR0J3
12315b55p3p5p5K4J09O2k3l6l5k9N7or1rJ34J28j4m2m2n1n1%JrP5P0j6l4l4RRl4l4M0M0k8
12308c38j14p8J22R0n3l5N0opK6K5o7P6J02r8o1Q1P2j4q5q6M9M9j7j7k6O1K3o3m5M1L5n0j7
12302c75j7k3k2OPOPrrqrl1l0J2J2N6N5m5m5L3L4L3L3llL4L4nr0k4O1K4o2j33m8J11K5n0n0
12294e08O3O3O4O3p2p2%jm5m5m5m5P3P3mmJ13K8n3n3K5K5m6m6M7M7K8n6p2J4J38N1j07j08
12288d67rP7R4Rl7l8QQPQq9r0O8O8RQN2N2k3k2p1J5qrLLo7J9M3M2J6J6J5J6n3n3P6P6n0n0
12280c28r3r3R2R2o6o5N7N8j3j4J7J8k5k6L2L2m0l9K3K3k0k0k7k7J6J6N1N0QQo9o8J14K8n5
12273c53L0L1n5p4J2N4l1q8lJ21L4j9k0K8n7p9PN4N4K0K0J4j30r0J09J17k6k9N7M8l8n2n2
12267c86M2M3M2M3l8j24M0L9L3L4o6o6k4k3pqppN0N1k1k0J0RK5o2o5P8P2p0%Jo5K0J02m2j12
12260d79L0M3m2l4N3M3M3OOk6k7k7k6L4L4L4L5k3k3K1K0p7p7Q0Q0n3n3J8J9qpqpL1L1o9o9
12253d74P5P5n4n4L4L4rqM1M1k1k2KJ44Q2j18m4M1o1o2J7J6J7J7p1p2K9K8K3K3m8m9K4K4K4
12246c56K4L4L5o6o5l1l0M1M0L7L7o4o3J1J1J1J0k1k1K1K2k5k5M6M7j%%jl9l9MMJ15J15j4
12239a96j4n2n2j0rj3j3j2j3%JM3M4OOo6o6N8N8m2m3l1l1P0O9mmnmk4k4k4k5K7K7K7K6p6p7
12232d68nnQ1Q1J0J0n4n4J7J7l8l9l8l8O0O1O0O0m3m3j%N6N6j6j5o6o5k3k3k6k6P3P4K0J9
12225c31k4k3KJKKj6j6N6N5j4j3j4j4k7k7J6J6M1M2l0l0l0l0M1M2NOl7l8k2k2K1K0KLKKmm
12217c89m7m7R5R5l3l4lmllj9j9j8j9K3K3K3K3nnL7L8j18j18R6R7J5J4J5J4r5r6J20J19OO
12210b16l7l7RRo3o3JJJJLLm1m0K5K4K5K5L8L9L9L9p0o9L0L0m5m6N5N4M7M7j11j11POPOL5
12203c43L4qqj4j4j3j4l7l8NNJJJ01J01n2n1P7P7m4m4q7q8L7L7l5l5Q0P9k0k1m9m8ooO6O6
12196c08K2K3%jM3M2o2o2o2o2J5J5Q7Q7n4n3L7L8O6p7j16l1J5J4N7N7L6n0r3qj3j3llrP6J0
12189c40p5o3K4P0P0n0n0N0N0qqn1n1J9J9K0J9o2o2m4M1K4o3L4L4n8n8M2M3nmnmJ0J0J5J5
12182d52PR1N5l2k6O0M9M9m3m3m3m3K8K9j8j04j1P5K1K1j2j2j2j2K5K5K5K5l7l8ONL5L4o6
12175c39o6J5J4k8k8NNl8l8O3O2J4J4qr4K9J15k4j10K1K0L7J23L1j12NR1m2j28l5N1p5p4O0
12168d64N9J7J7N8N7J5J5q7q7M2M2n2n1rrM0L9n6K8L2n5M2M2k3k2M9M9J1J0l3l3m7m7N4N3
12162c04KJR3QKLn6K9R3Po8o8o0o0J1J2N2N2p7p7K2K2k2k1L1L1j1j2J8J8n4n4K7K8L2L2K0
12155b98J06Oq1%jo0K6J2p3N2N2o8o7O1O1mmmml6l5QQOOONk0k0M5M6M1m4m5M1lmJKp7p6nQ1
12146c57O4p9m2M5l0k9P1P1L7m8n4L2Q1nk3k2o8o8O1O1k3k2K1K0nmnnJ6J5k7k7P0O9l0l0J2
12139b57J3l0l1K2K2k1k2j7j8o0o1K5K4R6R6j11j10M6M7KJKJJ1J0l2l2j0j0j0j0K3K2k1k0
12133d20MNMMk3k3M8M8J1J0l2l3k5k5P4P5q4q5P3P3L1L2o9o8j8j7K5K6qqpqK2K3k0k1N0N0
12125c06QPr4r3R2R2jkMMp6J0J12o0j00P1PPj7j8K5K5n1n0n1n1J07J06k2k2K6K5j7j8J6J6
12118b89l3l2K2o3j02M2Q1nr7j0R6R5K1o5opj12k6J56J3o2Q0Q2o1m4m3L4L4j2r8m4M1j8j7
12112d49J4p3l8J05O2k4nnj9O7O2q2NQ9J5p1m1M4L4L3l1l2l2l2L8L8L8L8o4o4j7O8Q8Jl9m0
12105c19j07k1O0O0l4l3O7O6m5m5K6K6p2p2N7N6L2L3o5K2N8k8K6K6q3q4j2j2K2K3K3K2j8j8
12098c63o7K0P4P5RQl7l7OOJ9J9J4J4j7j02n9K6N0M9N0M9p0j57L0J15n4n4Q1Q0q9r0L9L9j
12092c25kQp6K8J14m0l9j9j8K5K4jkl9l9L7J24%q6K2J07k2j07QR3K2o3k8N7N2l3m9m9qP8L3
12085b13n3l3l3qJ34R8m6n8K7p2p3R2R2o5o6P6P5MMRRRRqpqqk5k5P6P5MNMMK4K5j9j9J2J2
12077D0J2J1j8j9j9j7K1K2L2n3OR2nnNOONklN2l5l5N1lkMNM7M8r9r9K9L0nnnnk7k7J6J6LL
12069G4m0m0j5j6KQ7J3p1K2K4j13j15M3M3K3K4K8n7J2J1m0j26kQ3j7j03Q8J73m7j32JKn2L4
12062a99K9L0Q8Kj13k8M4m2l3N3m3m3J6J7J7J6M0L9o1o0o7o7L3L3o9o9O3J49P0j5o2o2j1j2
12056c17k1O3N4l1l2N4J3p2jQ5Qp7l9J05K2o3jjl5N0Q9n5j13k8J6J6JJPOj47o1P6P6M5M5K
12048b60LJJm2m2L1L2ooo8J8J3J3klkkm1m1N9N9J4J4J9J9j16l1J1j32l0J14P2j3n6n5L9M0
12041c76R2R2K0o5j21K2R3R3o2o2j9j9l2l2J2J1K9K9m2m2J11J11j7j04q6N7M2M2j6j7j6j7
12035b89O1O0o8o9J0J0RJ0n5n4m6m6j9J23Q1o2j0j1j9j9Q2Q2m7m6o0o0R7J2j34J0J00J5%j
12029c53L7L7k3k3k3k3L0L0m1m1oopoL2L3j1j1m9m9P9Q0n5n4j2j1Q0Q0p7p8R5R4ono2o1L8
12022c48L9mlKKr4qM0m6j3P2P3j4o3K3J2J1rj0rj0L5L4o2K4R3Po3o3p1J4Q5%l2l3m3M3O8O9
12014b52m9n0n4L1P9ok2O5M8r5j1j0j20j20Q4Q3L5L5J3p2o7P6O3k2l7l7M7M7jjN1l5q2LR8
12007b85J2k6O0m8m9%%KLN6l0p4J2N0l6J2J3l0l0J6J01L0n6%%nnj07j07P9P9k9k9J3J4j4j4
12000d22Q3lm4M3L7m9J3J3J9o8l0N5M5M4J0Rl3l3NNq6%K4K3K9K9m2m1K9L0K0J9k4k3llllj8
11993c44j8K5K6j7j7K6K6n2n2M3M3R0On2n3N6l1k6k5n3n3Q1Q1n4L1L7m9n2L3K8n8k0k1K6J12
11986b77j4j3M9l7p9O3O9j7l0l1PPK7K6m6m5N1N1p4J2P9oq2O2J21L5n9n9o8J9l0l0M7M7n4
11979b79n3L9L8L3L3lq8j26J7O1k5l4l4k9N6RQQQJ3J4k1O5k9j16P6J61p8p8O3O3qrL0L1qp
11972a99j34m9O8p5l1J70Q6n7ooj01M2Q7Kj3j2m1m0O0O0n5n4J7J7k1k1k2k1Q7Q7J6J6p9p8
11966c00K6J11j6j02onj5j4k5O1O2k3o6K0Q2nk2k2NNNNL6L6poK6K6o9o9r0nM2M2P5j1n4L1
11959b36RQK0J9k6N9J2J1qqrqj7j7j1j2j3P2n1j37M2J27l5j21kjR3R4m4m5jkjjkjK0K0K0K0
11951a63n3n3pP9P8qk0k0o4K1L1n5l0J14k4j10J7J7l7N0o2o2J26M0p9PP3j2o7o8jJ42M2m4
11944b02k4k4j01j5R5R4J3J3J3J3n1n0K1K1l7l8K3o3q0J20J21L6LLlkJJJJk9k8k9k8N8N9L6
11937e8n1o7o7MMn7K7kj45j2J32l0k9LKP4P4JKJKk6k6M5M6RJ0J0J0o0o0J2J1J4J3m0M5J15
11930f4K8p5p5J7J8O6k0n2n3J4J4L3L4J6p1k2O3N7k8j2j2k3k3Q9Kp8p7P8P9N5l0n4n4O9O9
11923b2N0N0k1k1klklk2k1k2k2M5M5Q8Q8o9p0L0L0m7m7J9J9Q3lk6k5p7p5%Jn9K7J27M1l5l5
11916A4J07K2ooj1j2k2k2K5J10Nq1p6J1Q9Q9l4l4LMRQp6J0J22k1o1Q2M0m5K4K4J8J8J8J7k5
11909C37k6K1K1J6J6P0j6n7Q7J18k5J7J02q9q9K2K2n6L0J06K1m2M3L2L3K1K1O9j7o3o4OR1
11903G78J31M5jjL3L4L4L3l9m0Q9Q9n5n4J07J08K4J10J8j24J1R7K6J11J27j6m9L6Q6Q7K1K1
11897A877P6P7P1P1P1j4j5P2P8P9M1M1Q5Q5P1J56J42jm4m5O2O1J04J04O0O0J03J03R6R6J42
11891C965jj00M3J59P4opQ9Q8K0K0J09l4%J44O9p4J5J01Q2Q1Q4kMLK9K9K8K9L6L7L1L2K1o5
11884E133j6j6KLJ3p2k8N8N3l3j6j5k6k6N0l6j16j17j7j7j2r8n8n8p8QJ8j25q8konj00j01
11877D056KKj04j04p6j62j61p6j6j6K7K7r3j79j08k2r8r9L0L0p3j58l9l9r1r1K9n6j28j27
11872B087l3l2p9p8poo8o8o3o2j48o2L9m8o0o1k8k9L9m6m6L9l7l7k6k7r3pj3j3o0o0o0o0k0
11865F67k1j5j5m0M7M1j02l1N5n1n1Q5%p7Qpr3q8kj3j2qpL1L0ppk4O2K7j15k4O2o7o7P3P4
11858C18q3KR9m4j07k0pom3m4J6J6J7J6k4k4l5N1M2m4J0RkkQp7o6K0l0k9j1P4L6m8l1N5KK
11851A6j9j9p4J3P3j2p9QK4K5M1m5j19l2M2M3j7j7JQ7rr4KJM6M7M0M0m6j33m5R8P6o7n8Q5
11844g7k6k6j7j7K5K5m7m6J2J3l6N0L8L9k8k8K5K5L6n0q2MP1j6n7n6O6O7k2k1O9j7n3n3j44
11837c54jO8j7n2L5M4M4N5l0K2K3n4n4j8j9K5K5J9J9k4k4N9N9r2r3RR4M6M6r1r0J3R8M2m4
11830b12l3l3j5j4rrK9J15m3j28qrN8N8llKLj5P2%q6k3k3K0K1k8N9K1o5k8N8MM%%M2M3J5J6
11823a47n6n6K8K8J0p5o7J8O5O5POl7j22m8R5O3j38m4J56Pp8N4N5j00j4O2O1mnL1L1m6m6K8
11816b13n9j01j5Q0Q0J5J4j3j2j3j2llrqQ9Mo7J8q6q6mmJ4R9k9j15P3P3l2l3llj4P2M9l6J7
11809b76J7m5m5K7K7k6k6J6J7j1j0L3L3K8K9m3m2m6m5LLj3P3P3j3k7k7l2l3N1N1m9m9KKN5
11802c18l0n7K9j9j9k6O1O0k6l3l4QR3Q7Kr7r7mQ1L9m7%jnoRJ0RJ0K9K9Oq0n5n5L9M0L0L1
11794c07j3j2N5N5k0j05o3K3PPR0Nm7L9M4r9j42JJ02J7L6L7m5M2Q5km8m8j1j0O4O5ppn5n6
11787c23j2P4M7r5n8K8J9K0j8j8j2j3k3O3K3o3rrKJm1m1M0M0M0L9qqrqk2k1N0M9NMp3p2K1
11780c91o4l0J13M7l9k5k5P5P5nr1J3J4J3J4q7kJ28M1m0l9klPOJ7o9m5M2K5K5M1m5m4M1o1
11773c70o1P3P4n1n0m5m5J8J03PPNq1j18K5Q4kN6N5o3o3R0Nq1NK2K3pon4L1n0n0N5N6M3M3
11766c17M8l7j4j4j09L4Q9n4m5R8L3L3kjk6k7k6k7j7j8K5K6kjkjqqO4O4J8J8n4n3qqM5m0p3
11759c97J2J07K1m1m0r5qL2L3L2L3P0j5l8l8J2J2O5k0j05k0K7K7JKm2m2R2R1J7p0m8L7L8m9
11752c07q7kP3P3k6k6k5k6JKm6m7R6J0j03M0J01m2J0J0o5K0J24j9l0l1m0l9N3N3L9m8p0P3
11745c01L5n1J6J6o2o1L5L4K1J05Q5n8m5m4l1l2J1J1l4l5QQrqrrk0j9J09K3p1P1O6p6rrN4
11738b85J40J1j32m7m6k4k3M8M7l1l2J1J1O7O7mmj7j7K6K6l6l6L5L6m4m4m4m4O2O1m4m4O9
11732b81j6j33O8J31j2o7J8k6k6K2K2j1j0O1O1k2k2k2k2m4m4K8K8J5J6J5J5r0q9J0J0L9L9
11725c39L9L9LLo9o8P0P0kjllJ2p4m7R7N9k7p8p7J7J7j5j4N7N7j3j3%q5p4O9P4j1M3M4mmm6
11718b97m5llj6j6K7K7L7L8nom6m6KKJ5J00k0j62j5P0N6N7l5l5O5O5n5n4J7J7LKm0m0l3l3
11711d05O8O7k9k9J4J3J5J5k9k8k5k4M6M7o3o3L7L8Q1Q2p5p6ONl7l7O4O5o4o5mmj9J24P1j5
11704b33jjJ7J6k6k6L5L6l6l6j6j7j6j6K8K7j5j5j9j8Q2Q2j2j2q3q4K3K2K3K2NNMNn1n1K0
11697c32K1o9o8J18L2j06L6J03m0m9m8J4J5NMNNK5K4K5K4llm6m6OOOOO8O7mmJ3J3n8n9JKm2
11689c33m2j1j2O0J46O0q4o9o9l4l4R4R5l3l2K5o1n4Q9Q9n4PR3j1r7MQ9o4o5ppo4K1J07l7
11682b95n0n1N2N2RQKKKK%JJ%LMLLM4M4q5q4L9L9llpoL7L7qqqqPOR6m7j07L7j0r5K3o3j06
11674d91L8J74Q9l9m0M1M0l1l0L2L3L2L3l9l8MNk0k0k0j9NNNNj0j0j0j0O1O1j0j1LLl9m0N1
11667b07N2j9k0KLm0m0K8K8K8K8o6o6O3O3p1p0L0L0M6M5k5k6m4m4N6N6J0J0J0J1J1J2l1l1
11660a78qqk3O4O3p9m2M3l4l4P2P1K0K0q0q0K0J9O2O2j9k0j9j9kjkjjkm4m4P2P3l3l2J9o5
11653a90%Q6Mq1k7k8L6L6l6l6Q8Q7j6j02k5O0N5l0ooM3m4n5L0M8M8mnnmRJ0N7k8j7j8L1n5
11645i0m5M0L6n1l6l7l1J13N8q5M7M7k3k3J24L9l9l9m4m4rrrqOOP7P7l1l1J6o8J1J1m3m3O1
11638f9k5o3Q1N5l1j6j7N8N8m1m1nonnJ8J8J8J8M5M6n0L5M7l9j00j02m4J56Q5n7k5N8N1l6
11632G0j5j5k6k4R4J0j21j22N2J37L9m8L1L2m6m6M7M6Oq1q0Q9R1q2n0L4P6P5r8r7N7N9J2J2
11625A18l0l1K1K1K1K1RRRRM3M3n7n7l4l4J0RP2P2o3o2L7n0o0J12Qp8K4K4M4M3l3l3N8k8j53
11618C4J8J76Q9l7l7O0O0m0m0LKLLj8j9o2o1M5M6M5M5K8K9m3m4K8K7j01j01J8J9k5k4O5O6
11611B57ooL8L9o2o1M3M4JJpqppj5j5Q6Q5MMl9l9J7J7k5k6mnL9L8o5o6L4L4l9l9O0O1k3k3
11604C15M9M8l3l3q1NN6N6l4l3p6J1Q2ml2l3N7N8Rp6k2k3OR1J9o6O7O7l8l9Q4Q5j6j6o2o3
11597C85j5P0m9j35M8M7j5j6K7K7K0K0O8j8n4n4M0M1o7o6O7O8r0mM8M8l2l3J6J6m1M4Pp9M3
11590C82J29l4j19N7N8k5k5K7n9j02j6M9M9N5N4m9n0oollllO9P0j17j16O0O1j2j1J7J6J6J6
11583D26m9m9oorrL4L4l0l0j6P0N6q6m4J00O6k1ool2l3J0J0L0L1r8r9N9N8N9N8n3n3n3n4N
11576B64NMNpqR0Lm6M0L5n2J4J4l9m0N0l5n9n9N5N5L6m9m1M5j0rP5P5q6j72j8O9O8j8k4O2
11569B92K3j21j3P3n6n6L4L4k0O7M2m3l3l3lllmMMjkJ6p1p0J6M4M5k2k2m5m5kkkkkknoL8L7
11561H0klMLk5O1N1N1Kq4m0M5ooM8l8n5n4J1J2M3M4k8k8k4k4k4k4L4L5L5L5j1j1k1O4M0m5
11554A45J3J3r8j2j2r8NNj2P4M6l9l8M5l3j18J6J00n2n2Q2Q1n7n6L9L7M8l7l7M8k2k1N5N6
11547A14l8l9M8r5r7j1L1L2qpM9l6j21K2k0k1L5L5qqK5K5K0K0P6rl2l2n1n1J5J5nr1j9O6j7
11540a88j8J17J15k7k9j00j00L7L8L7L8K8K7K7K8m9n0pqMLkkK8n7j0rJ2J2K3o3l0N6J3p3L3
11533a46J20m4j29j%ooPPPPJ3J3l0l0K6K6K5K6l6l6PPppN4N4Q2q7j12k6K6K6L1L1m0l9L1L2
11526a24o5o6L4L5L9L8o1o1k5k5k5k5Q0P9L7L6n0n1K0K1L8L9o2o2rrO3O2n3n4J8J8j2j1L2
11519a61L2llllk1k1K2K2n3n3n3n3L8L9Q2Q2m8m8N3N2q6q7j5j5K6K5K5K5n5n5o2J09Q9q3q3
11512c43Q9Q6q6q0R2K7n9m8L8K6K6L1L1k2k3k2k3%j%jL4L3l8l8j3j4N7N8p7p6MJ76J9j24j0
11505b71P6J2J2k6k5K1K1p5J0Q2lp6J1O8j7j13k6K3K4J1p5o3K3O4O5J8o7o7J8M0L9k7k7L2
11499b88L2L2L2o4o4O5O4m7m7m8m7J5J4RJ0K3o2N7N8n5n5M5M5k7k7k8k7J5J4k8k8j5j5K8K7
11492c87LLM6M6j3j4K5K4Q4kMM%JN0l7q8q8POj7j8N4N5M6M7nnk1j64j02R9J05J9j5j4j27m2
11485d31L9L9m2m2L0L0M0M1l2l1J2J2N5N4L0L0Op9o7o6N1N2M4m1l7l6K3K3L4n3l0N6N1l5p4
11478c44p3k7N9J9K0K4K5J6J6K1o5k7k7l3l3L4L3rj0J9J8O1O1j17j18M0L9J04J04jkl2j18
11472c23m6L9k4k5j8j9L0K9j8j8J04J8l0N6N4l2m9n0oppoRJ0RJ0JKJKl0l0J2J3KLj3P4M7r6
11464c22n8K8M4M5N5l0p3p2K2K2M9M9p5p4n4L3K2K1J10K5j05j8j5j5rrl8l7K9K9K1o5k8N8
11458d35O1k5K9K8l1l1J2J2L4L4qrJ9J8Q5Q5n0j35j1P4Jq4l6N0N8N9l6l6QRl5l4j9k0o7J8
11451d08O0O0o4o3rrrqllllN1N1k1k1k0k0J7J8P8qp9Pk9k8P7P8l9l9RJ0mQ3j8j03M4M4j0r
11443c43K6o1o0K6OOJ2J1RRl4l4O3O3O8j8j6j5k6k6M9l7p4O8K2o4j2P3m9n0P5j0k9k9l5l4
11436d70P1P1%jJ2J3O0k5p9p8M4M5l7l6l6l7nnO6O7K5K5m6m6M1M2n9n9K2K2k2k1J2J2J2J2
11429c88J7J6k6k6NMP6P6m1m1m1m0J3J4N7N6o8o9L1L1NMN8k7o3K4J8o8MMm5m4L3L3o2o2M2
11422d90J27k9j16J38J37k5k6K5K5m7m7m5m4N5N6l0l1k5k4nQ2J14k9j2j1k0k0j1j2j1j1j4
11416c76j4j9j9J00J4K0K0k3k2k2k3ONm8L8Q9Mm3m3M6M7k6k5n4n5j2j2N4N3J02J6j15j16L7
11410d16L6k7k7J6J6P0O9q8q7j6j6KQ8J7p0n8n9R7R6lmn0n0J31J31l2j17LLMMM8M7o1o2j5
11403c80P1O2k4o1K4L1L2o7j53k8N9MNNNONm0m0O0O0J5J6J5J6j1j0j1j0k7k7k6k7ppL0L1N9
11395c45k6k1k1LLLLonK8K8P5o7j19K3R7m7m8L7L7L8k9k9L8L9l4l3N5N4m1m0PR2K1o5l7l8
11388c70m9L7P7P8o9o9j8O7P4j3m4M2l0j15KQ8l6l7K9K9k0O7n6n6M9M9l8l8j5P1nnP2P1k3
11382b04k4p8RK4o1n6K9K6K6l5l5m7L8nmp5J2O3O4l0l0J4J3JKJJj4j5j5j4O8O9or2o9J7PO
11374d19M5M5rP7K6o0m3m4q1MK2K2J05K0q6jJ1p6p0J6K5K6P4P4l8l8L9L9o2K3M7M7j9j9L4
11367b44n2j14l0j1j1O1O2J8J9rrNq0n0R3R8m6p0P4P4o9n7Q7m6m6M2M3n8K8Q5n8j21l5M2M3
11361c42K5o1k4k3k9k9N8N8M0m6k3O3j3j00P6P7%jj9k0o8J8K6K6l4l5%Q7N2r1p8Qjjm2M5Q7
11354c34Km5m5P4P3M6l9q6q6OR1mq9o0K6M4M3%%%%j3j4Jq6n7Q5R1NJ1J1l7l7k8k9k8k8M0M0
11346d56L4L5j0r6o2Q1J14K8l8l8m4M2L2L1P8rl2l2OOONMNRJ0l5N2N1l4j15j15j1P5O2O2M9
11339b50l6n5L1k2k3M1M1j37n0P9P8J2J3q8q8K2J07J6J6L2n4oQ0k5j11j7j8k8N8R3R2n9o0
11333c16lkKKm3M3Nq0kQ4o9p0rj0L9L9j4P2P2j3qrn6n7j1j1M3m4j5P0jq7J3R9K2o4k7k8L8
11325d06L8m7m7L3L3r6M7Q6%RJ0MMm9n0K2K2rro3K3J07K0m6M0M2M1n3n4K1K1K1K0n4n5J6J7
11318c41lmllN0M9L2n5q0Onnk8k7rP7O0k5j5j4K7K7j0j0k6N9J7o9o5o4L0J16O5p7p7O6L6n1
11311c49J3J2n7K9L3n1m5M1j2j3K8K8k0k1N3l4l4N3NOlq9o0Q3Q7n6l0J12K9n7j9j9l6N1j1
11304c53r6L8J24N2N3m2m2rqL5L5j33j32N3N4k1k1k0k1L3L3l8l9K2K1O4O5jjNq1k6k6POL4
11297c76n1J4J01k7j12K2J07N6N6J5p1j01j4LLm0l9m0l9P2P2n7n6R1R0J4J5L1n3n4L1RQJ4
11291c06J3n1n0M5m0l8M7Mq1j1P6K8n9PQL9M0J2p3o8o8O6O6ooQ0Q0r6j1K1K2m5m4k6k6k0k1
11284d92k8N7J66K4j28m2N5l1m7L9K8K9%JJJJ7J8n4n4llklM0M1M1M1m1m2m1m2MMMML8L8k8
11276c90k8K6J11M9r4j22l7OPP5P5n4n4noL8L7N3N3m7m8j3j4j3j3klkkN1N2M0j02j29J5K5
11269d65K5K3K3j9k0qpL5L6K1K2K2K2l9l8MMn3n2rrN1N1p7p8N2N2N2N3p5p5N5N4k6k5j1P4
11262c55Q3o0m6m6llm6m6O8O8J6o9k7k7M0L9k0k1Q0Q0m3m3%%L0L0K5K4nr1J%mmO7O7o6o7k4
11255c98k3L9L9l2l3OPOOp0p0L0L1onO6O6k5k4k5k4Q0Q0K8n8m5m6qpN2N3j9j8MMl9l9R8R9
11247b20j0r7l7l8nnJ6o9mQ2K0o5L0L1JKJJK0K0m7m6l0N7QQj2j3j3j2kkkkJ2J2m1M4Q7Kj7
11240c35j6nnL7L8m3m4l8l8K4J11J0p6M8M7q3LN6l0K3K4qqkll5N0R2n2j03L9M2m5L3L3j59
11233d18j5J59P3j08j07n9K7j6j5J4J01RJ0k3k3p0J5J8J9K4K4l7l7L4L4J%mnL5n0j21l6O7
11226d80O7JJJ0J0k7k8m0M6J18L1k7k8k2j07m5M2M1m4o1K5R6J1j26m1R2R2kjM1M1j5j6j5j5
11219c75N4N4k1j07l1N6lmP0j6j16l0L2L3nn%%J%L4L3L4L3l8l7l8l8J4J3m4M2J03m1j06L6
11213d13L0L1Q5n7j18K5Q4kk2k2L8L9J3p3p2J3k4k3N3N4qqL4L5KJKKJ9J9k3k4J%mnQp8p8P
11205d59M7M7N3N2k1k2k2k2k8k8P3P2m0m1m0m0L9M0o1o1K4K3m8m8R2R2qql4l4k9k8L8J25n
11198c10r0poKQ8L9j04j8j9NMM2M2O9j8j1j2l5l6l5l5K5K4j3j2m7L8Q2mJ1J1N5l2k8k7L8L9
11191b85NMJ0J0q6jN1N1m6m7n7K9P2j3n4n5m9L7Q3Q3or1l7J07Q6j14m1M5k3k3pr3J0R6l0k9
11184d08j7j7k8N8N8k8j7j7K8K8j4j01m3J00J34M8m8m7j0j0n1n1L0J15RJ0%q5n4Q8M6r7k3
11178d14O2%%O7j9r0nR2R2K2o4j4P2nr1J6J6q9mP6o6j04L9J09J09p1j57j6P1J2J1k0j06rJ34
11171c44j3j3L9L9m1m1m1m2M5M4p8p9%Q6L8L8lmllJ1J2K2o3l9M6j2j3O2k5l0N6J1p6k2k2M3
11164d15M3k8k9M7M6n3n4rqrqO5O6o4o3J05J06j09j10QQQQo3o3m0M6J40J40M1m4r6rL6L7j4
11157c38j4o8J8R0Mm3m2ONOOL0L1L5n0l5l5L2L1m3m3K8K9l7l7m2M3J2J1J7J7K7K8K8K7j4j4
11150b94n6n7l2l2qP7M7M7M6M7J0p6l8M8l7j23k6J17R8J2q2q3k1O5J1J0j5j00nJ39K7K7n9
11144c16n8J1R6n1n2K7K6L2n4k5k5L5L6Kq4m1M5L3L3L4L3M4m2q5%QPl1l0P2P1q5q6L0L0O7
11137b93O7K1o5o5K1RRJ5J4j3j3M0m6m5M0j3j3k5k4p2J3M9M9j7j7mmm7m7J%%JM9M9L1n4j1
11130d10P5n3j40m8L7M6M6P5o9p3O9R1NN6N7k2j09J1J1qrrrJ8J8J3J2N3l3k3k2j04j8L4L4
11123c98k9l0M3M2J5J6l3l3Q6%n1n2n7n7J00J01J8J9n2n3J6J6K2o5kkppononO3O3l7l7j0j0
11116d24j0j0klM1M0k3k3K0K0noL8L7m9n0K3K2j3j4M1m6j6O9k8k8jkR1n2j62L8J74Q9M4m2
11109b22j31J1O5p9l7M8o8o8RQJ9K0J9J9N4N3J0J1nnJ%n3L3M2m4m7R6j3r9jjo0K5J7o9o2Q1
11101d23O8p5o5P7L0K9L9L9m0m0m0m0L8L8nnJ6J6J6J6pqppr9r9Q7Q7rj0p5p6qP8J19k3r7M7
11094d18P7qJ0J0l8l9KJM4M4k2k2K1K0l0l0k4k5k6O1N5N5j8j7j7j8qrrqrqrrppppj3j3K9L0
11086d16PQPPK1K1K1K1nmmmj5j5N6N7j6j6n8n9K4K4k0j9n2n3o6P6J07K1k2k2JJM4M4l5l5L7
11079c31L7p9p8P8P9m0m0LKPOOOK0K0K0J9J%q9N4Q0o3j59j7P6j1j1P6P0p2n8n8rqL4L4L5L5
11071c25l7l6MNNMO1O1J8J9q7q6j5j5j5j6N6N6j8j7j8j7m6m5klP5P4n4n4M9N0JJQp8oQ0j4
11064c77j3L5L4QQn8n9J7J03Kq3n1n0J1J0N5l2l6M9Q9MJ5J4n2n3M3M2j8j05o1K4P4P5N6k9
11057c09K1K2k7k7k1k0k1k1j8j8l5J07R0n3n4L1K7K7o8o8N2N1M5M6L3n3m8m7poL1L1Lq3q3
11050d70LL7L7M2M2r1r0O6O7KKj6j01m2M4L9m7L6L7O8O8nr0K9L0m4m3K9K8KJn6L1J5j29k7
11043d96J15P3j2k7k7N5N5j7j7j0j0j0j0m9m9k6O0MLJ5J4j04j9J10J10j9j62j28P1O8j8N1
11037d06N1l7J06J1j32k5O0m0m0O6O5M8l8j31m5N8N9lkO8O9r4r4k2k3L8L7nnK3K3k0k0M1M0
11031c19lq8o8P6Q7Jr4qJ0J0QRl0k9l4N2J04J04n0n0ppo6o6R2Nq3O1O0q3j0P6n3n3R9R9n9
11024c07n8LKN7l0j2P3mq9M7M8q1q1m6M1Q3ln7n6L8L7K9K8P6rl1l0PQonnnN8N7m2m2k1k1k1
11016c70k1O3O3K0J9r2r1M2M2o4K1R3Pp0p0r1N3M2m4J3J3l6l6OPO3O3m3m2M1m4q2O1O5k1j1
11009d31P4k0k1J46Lj43JL5L4k7j14j08L4O2k5K8J13K7K7J9o7rJ35L8j05j12L1O7k0j21l7
11003d86O3O2M7l9N3N2k2k2k2k2JJKJj9j9K4K4k5k5l6N0J09K2p2J4m7m6L6L6l5N1N1l5KLl
10996b71kn0n0K2K2O3O3l7l8nnnoj6j7n1n1K2J64R3n0j11j12r7j2M7M7M7M7J0p5l3N3l1l2
10989d57M5M5k6k7J3J56R6m7%%n2n1M8M9m1m2l6l6LQ9o0n9L0K9L0L0o2o2J02m1j05R6J02m0
10983b81j10k4J8J9K2K3p8p8O0O0m1m0P7P7k3k4j6j6P9P8l0j16p4J3J3J3N7N6K9n7o3K4Rp7
10976d21K3J10K7n8mmmlmlJ8J9J9J8l7l8NNpoppK9L0p6p5O4k2j25J7J61J61p4p3k0k0N2N2
10969b78l6l6J3J2m0M6Q9Lo0o1m2M3j4j4rqM5M5mlP4j2n3R0Q0o2p4p3K0K0n2n1j7j8Q3Q3n7
10962c28n6L5n1NOr0N4J67K4o4K2k3k4j8j8k6k7k6k6Q3Q3M0L9j09j09M8M8j6j5o9J6M2m4n
10955d32J39M7l9J3J3L7m9j8J24lj47M3M3n5n5qP7M3m4J6J5p5J0Q7Jj4P2k5k4M1M2k9l0j9
10949b03j9P8qp0J6NNllllP6P5L3L1n3n4P1j4r1mj5j5mnmmK5K5K5K5j4j4j4j5mnmmL0L0j2
10941a11j3jjn0L6rrL9L9l0k9j8j04l1N5mmO1k5k5O1l3l3N0M9o5K0K1o6lkj8j7Q1o3k00%J16
10934c36K9l8l8P1P2n7n7K1K1k8N9J7J7k1k0J9K0l2l2J13l0j64k1Q2ll7M8M3M3k3j09j8J24
10927b65Q2nk0j06p7O6O5k1o4o4NN%Q6PPJ2J2J4J4MNM2j00j12k5MNN2N3lmlmONR7J1r5r6%
10919d05jN1N1n0m9N3N2m7m8L1L1j6j02l9M7M2m5J3J3PPL4L5rrm0m0MLJ3J3J3J3N0M9PPp8
10912c39p8K3K2K4K4p6p6J29J30qr4p9p9j3j3L2L2P5P5m2m1JKP8P8j07j08L6L6o4o4J06J05
10906b73K6o1l4l5L2L2n6n5R2Pn7n6RJ0M3M4nnM4m1j17K7J5J6m2m1k4O1N7N6m7m6K5K5NNN
10899c59Nj1j0PR4L7m8l2l2m6M0qqN4N4m6m6l4l4K4o2KJ46Qp7N1N2n3n4l6l6N9N9n6j42PJ50
10892c81O2k4k9k9n8Q6N3l3nmj0j0k1k0J04J9j33m7N7N6L4L3rj0k2k2K0J07%j42l3N3K0K0
10885c18Kq4l5l6L1L0N0M9k1k2L5L5l6l6j6j5O1O2j39n3J05J8q0q0M3J29P1p2p8RJ3J3J8J8
10879c29J3J3QQL8m7m7m8L4n2q5J14J29p1m6m6l9m0L2L2L7L8L8L8k5k4p9QJ18L2r4r5j0P6
10872c71P6rRJ0n0L6O8j8n9o0n2L5L4n2K2K3n5n4n4n4J8J7N7N7j5j5R1R0o8o7O0O0j2j2n6
10865c70n6j3j3KKKKM7M6MLn7n8n7n7M3M4J%N9N9j2j3M3M2n7n7J4J4k9k8M5M6k5k6K5K4O7
10858b94O8k5k5o8o8QQQRN6N7j5j4j4j4j4j4K2K1J6J6k0j07p2P0N6l0K7K8lmm6m6j2j2j2j2
10851d71L0L0k7N8P7o6l5N2%q6O8O7j1j2L1L1m5m5m4m5O5O6onl1l1M1M1NNMNn5n6J6J5J7J8
10844c29J1J2P9pq7q8K4K4m7m8L8L8M9l7q6jopJ0R6MNM5M6jq6j07k0N4N5j0j0O1O2KLm1m0
10836c40j5j5K2K3O8j8p0o9kjLMk5O0N4N5pqp9p8%JM4M3j3j4j3j4j06j05L2J18O5O5k4k4l3
10829d16N4NNK2K2k1k0J3J3m4M1J08l4m4m4p9OJ2p4j1P5O4O4l9l9kkM7l9l8M7l8l7O7O8m0
10822c28m1K5K6O8j7p0o9L5L6j3j3N6l0l0N6n0n0kjK2K2m9m9M4M3JJM4M3q5q5J07J06n1n1
10816c49KKo9p0L5L5L5L5NOl8l7j1j2O1O0o6o6O3O3l3l3l2l3lmR7R7j5j4q1q1NR1N7q6m1M5
10808c80L0L1K0J9q0q0j4j4K9K9L7L8nnK6K7j7j7lllmj7j7K6K5O6O6r1r1M3M3n7n8N6N6m5
10801c34m5mnO7O7p4p3kkQQPQl6l7l7l7P4P3L1L0j%m4m4L1L1m0m1kkM1M0nnM2m2RJ0J5p0p2
10793d62J3J79L5j42KQ9Ll2l2OOn1n0J4J56R8j03o2Q2MMk4k4k5O0J3J2p9p9K5J11J9o8j3j4
10787c29J0J0l3l3K1K2K1K2r6r5j9j8N2J38L8m8O3O3Oq0r7r8llK6K5L6m9k3O3Q0Q1j0j0rj0
10780b86K2K2p8p9lln1L4L4L3l3l3J0J1J0J0MNM7M7l0l0l1l0LMkkP1j4j20l4Q8Ko9J6L0n6
10772d81kkppL5L6L9L8o2o1RQN2N2j8j8J11l3j08k3qqN4N5m6m6P8P8L6j08j03j6lkN4N4m6
10765d19m7K2K2O5O4M1M1k8j13j35O4J28j6j5j5k3k4q2q2J8J9l0l1J27J27J0J0J0J0n5n6J6
10759c77J6m4m4K7K7k0k0K3K3J4J4N7N7n3n3j0j0N9O0J7p0l6J07Oj36j1P6J8J8l9l8MMj5j6
10753c65P8o6j02R7J05l9j04j8N4N4jjm4m3k3k2M9N0n9n9J3J2K6K5m6m7MLM6M6kkM7M6j65
10746d53p9L6L5oP9Q0pONo6o6L0J15l6j23L7J23M6m0j4j4j9j9K8K8m4m4K1K1k3k2l0l0k9l0
10739e04J8J8O2O1mlmmm3m3J4p2m5R8K7j17K7J13O2k5o1o1J19J20j00j00L0K9MNNNK3K4RR5
10732b18K5j18q3J18M1j01o2K4N7k9p2J4Q4kk0k0QQPQk7k6o9o9L0K9L0L0nnj0j0N2l3p5O8
10725d21J43jo4K1M9l7m0M6K9j15j14K9N1l5K2K3m0m0Q3Q3P3j4r7M6K5j17o6P7jjQQo7o7R0
10719d31R0j7j8j2j2j5P1L2j12n0n1p8O5J71K8o0K6o2o3K0K0j2P3P2p1k9J14L9j04o8J9MM
10712d17J5J6RJ0Nq0rP7j9j9N8N8j3j2j3j2lkm6m5O9O9o0n9L8L8L8L9o7o6NNJ2J2l1l1J6J5
10705d00J0J1L8m8m7L8l5l5K3K2LJ45Q4j17r6rk4O1R3Ql4l4n4L1j7j7K9K9m3m3poj7O9Lq1
10698d67M3M3%jM8l8l0l0L7L6k3k3J9K0m2m1k7N8Q6n8o3K3j6j6L2L3M6M7n3n4LLL7L7N4r0
10691c67n8K8L9L9J31j3r5rNNK0K0q1q0l5l6R3R3qrp9q0L1L0P4P4L3L3j24j24K0K0J9K0k7
10685c98k6P3P3n3n4P5j0n4R0Q9n4r7j1L1L1l6l7O3O4l3l3RJ0k6k5J7J7k0j9k0j9j4j4K9K9
10678c53m7m6N3N3k2k2M9M9o6o7jjN0l6j17K6J36N1k1k1MNmmP8o5l3N3l4l5M2M2j7j8K5K5
10671b89l8l8K8K8nr0m7L9O2O2l3l3KJm2m1L3L3j0j0m2m2l7l7j2P3P4j3J2J1m7L8O3k3j3j2
10664c95N2N2m9m8J8J8J3J3R2Pj03j7J24j8q2MQQl0k9OOq5JM7M7k0k0J4J3QRO2k3m6m7klM1
10657c54M0j8j7j8j8j1j0L1L2O9O8q8q9K2K2k0k1M1M1L6L5Q2lo1o1k9j15m3M3pqjkJ4J4QR
10650c87Q3mj08k3R7J2l4l5m3m3J%O6O6nnrqL4L5J3J2K4o2j00j4L3L2M7M7p7p6NR1K4o1j5
10642c87P0K2o4qqj3j3j4j5N8N7l3l3O4k3r3qN8k8p1p0J04J04M2m4l3l3o7J9R6J1l6N1N0l5
10636c23l8M9m8m8J3J4n8n8K3K3J15K9o5o4N9N9o4o4j2P4OOO1q2j59M2J82R7p5p5M9M8j1j2
10629c07L2L1m8m8m3m2n0L6N9N9K0K0J4J5j5j00N4N4j60p4J40N4M2M2j21j21O4O5opJ7J8k6
10623c32k5L2L3o7o8M2M1M2M1l1l1J2J2LLm1m0j0j0m2m2l6J35R9p4J6J02o1j47K6J12m1m2
10617c89M7M8NNk1k0K3K2m5m6N5N5m9m9K2K3o2o3RRK3K2K3K2n3n4J8J8O9O9n9o0M0L9M0M0
10610b24p1p1JJm9m8K3K3O0O0o9o9J9J9J9J8ONONM6M5k5k6pqppm9m9l7M9P8r4j37L5J66Q1
10602b82J0J1l7l6l7l7L2L3j1j1M1M0q8q9ppQ8Q8K9n7qrpqqpLLMLj2j2oplQ3M9r4m8L7k5k6
10594d25L8m7m8L8J9J8P3j4j2j2j8j7J8J7J8J7l9l9J0Rk6N9O0k6JKk2j07j4P3J8J9J3J3QQ
10587c17L2n4n9K7J32M7q5q6k5k6k5k6N3N3%Q5K7n9n9K7O3k2j2j2LKLKrrp5p5n0L6Q2Q3L6
10580b92m9n4L1J5p2j8j7J0J1J1J0O6O6nj49q3KO5O5P4p0p6O8O3k3l8l7K6K6j6j7kkk4J20
10574c15R2j09p8QK5K4L0L0rj0rj0j5j5k6O0P0j5J%p2J4J4p2K2K2n6n5O5O5j1r6m2M4L3L3
10567c63j4j5j4j5J8J7J8J8M9M9OPl1l2q4JJ16L0j6j6m8m8Rp7r0N3Q7KJ6J6N4N4K8K8j6j5
10560b18m0m1N6k9n2L5J8J8M9l8p4O8L2n3MMm2m1K4K5L7m9m9L8j2j2ppK0K0l4N3Q3km9m9J8
10553b96J8J8J8J4J4O8j8j13k8M8M7o2o3J5J4k6O0J7o9m9m9M9J35M7l9n6n7l8l8NR1O9p4l7
10546c65N0kkMMj7j7j7j7opooJ9J9J5J4K4o1j03j9LLQ0J66M3j00j4j4m5m5kjM2M2M2M2k6k6
10539c06k6k6M3M3mq9l4N1kkP2P2q5%K1j23m3M4nnOOl5N2R2n1q2O1pj50m1J59J18k6j9j9j9
10532c59j9n2R1J32o9j21K1N3l3n6L0M8M8l3l4L8L8J%n3L2M3m4n5n6o2K4J05J9j02M2J07l5
10525c11n1n1j07k2J7J7k5O0K8K7l9l8J05J05n2n2J1J1k6k6RR4Lq2j1J32J27j7p2p3l3l4p2
10519d48J4O3k4j7O8J5J5K8K8k0k0M0m6n5L1O8p5l8M8OOJ2J1n4n5K3K3k0O6L3j11p4J1K5K6
10512c97L8L8nnJ8J9Mq2o2Q1Q6Jm5m5k6N9rrmlk4k3k4k3L0L0L0L1j2j1j2j1j7j7L6m9m2M4
10505d12j0j0M5M4KJJ9J9P2j4m5M0j9j9K2o4o3Q1J12l1m2m1K3K2p7p7nnL8L8j1j0j1j1N5N4
10498b90j7j7j8j8N3N3q8q8P0O9k9l0P3j3q7Q6Q5q7p3J3m7m6Q1Q2J0J0J1J2J1J2j02j02N5
10492c66N5J6J6k7k7l3l2l3l2K4K4K4K5k5k5J8J8J6J6J7J6o3o4RQM3M2%%n6n5M4M5J8J8k5
10485c51k5rrm6m7M2J28P6r5k4k4LKK2o5NJ77J6j56j02P0j4j3j8O7J40l1j31M1R2PK3K4o8
10479b93o7L3L3j1j0j0j1qpL5L5j8j8P9qq7kj8j8O1k5p4J3Q4km5M1O2k4m2m2k3k3k3k3K3K3
10471d10L5n2n8K8o9o9J10J10j9j9K0K1L4n1j11L2J07l6j03M0jq6K0K1k8k8P4P3KKPPl5l6
10465d68K8K7K8K8jkm4m5L4L3K8K8M3m4NMK4K5m8m7k4k4J9K0n0n0K2K1QQRQrrQ6Q5j3r9qq
10457c72L1L2poq1MN7N6kjr7r6J1R6M8M9%%Q6n8j17l1L4L5or1m8L7OOl1l1P4P4n5n4P0P0k
10450c10kM0L9lq9j28J5N8N8l1l1J1J2k5k5M6M6l6l7OPJJKJl8l9K7K8N8k7j11L2Q5n7j1j1
10443d38l4l3J21L5n6L0L4n2l6J07L6j07l1N6kkL4L4l7l7klM1M0j0j1n4n4L0L1o1K5N8N8o5
10436c55o5K9K9K3K4K3o3k0O6j2j1kjo5K1K6o0o3K4O1k5MMjkKJPPl3N2O1k4l6J07O8p6r4M9
10429c20J3p2n7K9M8M7j7j7k3k2N4l1m0M5L9j05n6n7K1J06N8N8j1j1L2L2l4l5l4l4P8P9k7
10422b64k6nr0JJn4n4M0M1J3p2p0P2J19k5j21K2N6l0k6O0O5k0k0O5k1j08ooN8J43N3r1j13
10416d13k8rqJ5J00R9m4o9P5L3n2j1j2n4n4l1N5POMMl9l9J24J24l9l9L6m9m9L6KLm6M0J3p3
10409c82l0N6L3n4m7L8M8M9m7j32k1J22Q4jp6p6P6P6p8p9K2J07O4q0n9o0m6L9Q8Km5M1j3j3
10402c94MMl2N4J51Qo4K2K1j22j9O8j7j03noRRMMJ21L5j22l6j1j0L8L8P4P5K3o4n7n8O6O5
10395b27n5n4M5M5j9j9K4K4L3L3j0j0p3p2K8K7k9l0J3J4l1l2M0M0rj0L4L3M3M3%q5p4O8L2
10389b20n5lko2K4O4k3l1l2j5J27J06l8j12j12m1M5O3O2K5K5p2p2N6N7j0rJ3J2RJ0J5J5k4
10382b05O2K4o1n4L3L2n4oQ0M4r9q1O2O4k2PQk4k4J9o7j8j9M8M8L8j06r0N2Q4lK0K0j2j2M6
10375a66m1m0M6j9j9QQj7j7K6K6m0m0N7k9q3LP3P2m1j28KQ7n6n5K1K2J4J4L6L6l7l6k1k0N2
10368c02l3j8O9nr0O3O3o7o7NMl3l3J15L0l2l1L5L5q1q0%%j36PJ66Q0n2L3o4o3O9P0qpM3m2
10361c57k1O5j0j0mnJ6J6n0n0k5O1O6k0r0nL2n3j5j4oQ0P9o5p3p3RR5N2l3L3L4l8l7k0O6N
10354c65q1m6J26J43N8p2p1oo%J%JPQPQl7l6OPL3L3L4L3q7q7j6j6K7K6K7K6J4J4J4J4k3k3
10347c05k2k3j5j4K8K8l0l1J2J2LKLKq9q8R7R7pqppj0rrrL8L8nnl1l1J2J3m8m8N2N2l1l2O8
10339c57O9r1r1L7L8O1O1l9m0j9k0KJ74k8j99J7J03nnJJK1K1n0n0m3m3J%N5N6p3p3J08J08
10332b92RQL5L5r4r4LMM6M6q2q1K7K7o0Q3N1l5n9n8QPLKLKJ07J07k2k2J9K0n3n2M9M9n0n1
10325c55J1J1N4N4q2q2J8J8J1J0l2l2J5J6J6J6k6k5q7%J28p3j18Q1J14l0n6K9L9L9k6k7RJ0
10318c52RJ0K9K9j4j4k6k7k7k7j0j1MQ9O7p7m4M1M3m2m3M3P8qj12j11N9N9J6J6K6K7J2p4m8
10312d10R6N7k8m4m4P8P9q0q0rqK6K6K6K7m3m3J%L9L9mmj9k0j9j9L0L0j3j3nooon6n7P3P2
10304c37q1q0P7P6J3J3l0l0j0rL3L3KJKJ%Jp1p1K3K4O7O6J2J1o0o1N0N0n1n0QRN2N1o8o8L1
10297c71L2J%J%L9L8nnl9l9L3L3onnok2k2M9M9jkj01j02L1L1P3P4o3o4L7L6l3l3O7O7q0q1
10289c94M9M8o9p0k6k7J8J9k5k5Q6Q6J5J4m4m3K7K8j4j3K9L0m9n0ooL7L8l4l4PPq9Q2L0L1
10282c37kk%%j%j8j9M5M4O8p5m2M3p4p4J17J18q7q7R6Rk4O1J4p3l8l9Q5Q5p1p0L3J18lq8m6
10275c34M0nr1m7L8P4j2n8n8M7M6k5k5LLMLN2N2J0p7p7O6P1j4qpo6J9N7k8K5K5l8l7NNk7k7
10268d16P3P3OOOOq2q3nopQ0L6m9o4o3J1R8J10J10l8j82m2J02J7o9OO%%l4l4Q6Q5l2j76j8
10261d83J25J2J2K1K1QQo3j49m9R5N7k9%JL8L8m5m5k8N9k9j15J5J59J1J0k3k3L3L4l7l8Q1
10254c18Q2j9j8j0j0n3n2m8m8Q1Q1%%j%M3M3n8n7j9j9N3N2J8J7k6k6klp4p4N8N8m1m2QQN1
10247c65N1L8L7non3n4j1j1qqL5L5m1m1N8N9j7j6j%J4p2j47K4J27M0K9K8rqrrJ7J8k6k6l0
10240c63l1rrO1O2l9l8m7m7nmM9M8NOjkjjMMj7j7JJm2m2L3L3L4L3oooop2p2Q6Q6M1M2jjn0
10231c06m9r3N0M8l8R1R1m9m9m9m9N8N8j4j00p2P0Q1mq6Jj0j1N0N0K9K8K6K5m6m6l6l5PPn
10224c77nnmLMj7j8KKP4P3j7j8MMm3m3K9K9rrJ3J2L9L9l3l2l8l7L4L4L2L2o7o8ooO5O5j19
10217c82j18L8L9M7M7LMM6M5q4q4j6j5K7K6K9K9j4j4j05j05N2N2M5M5k7k6K2K1k1k2J8J7L9
10210c42L9m5m5N5N5l5l5QQLLLKK8K8m4m4llllK7K8K7K7k7k8J5J5m4m4jjJ3J3J8J9q9kJ35
10202b69pq8kJ3J2L2L2o7o8R3R3l6l6m6m7K5K5j6j6K7K7o5o5O3O4k4k4k5k4M2M2k9l0llml
10195d07L0K9j3j3MMM7M7n4n3j0j1k3k3M8M8M4M4q5q5M7M6M7M7k9l0k9k9OOOOn6n7M4M4kj
10188c66J3R9M8r6n7K8O0O0o4o3pqL6L6j5j5n8n8K5K4j9j8k5k6J8J03N0r3n6L1MMJ5J5n8K8
10181d05J04J9n9K8J02m0j45n9P0O9J%J%N2N1j02j6J2p4o3Q0N0l6L5n0j07L6J21L6J1p4p9
10175d31OO4O4K3o3n5L0O3q0l3N3nmO8O9o0o0n7n7M2M3l0l1L6L5Q7Jq0p9MLm5M2O4O5jkK0
10168b91J9j8j9p7RMLj6j6k7N9K9n7M0M0%%m2m3ooL1L1j0r6l3J09O0k6m0m1L6L5L6L6l9l9
10160c65MMj3j2L1L1l0k9l0l0J0J0N3N2mnnnRRJ4J4m8L9L9m8ook5O0R8m4p9PM5M5n0m9o3o3
10153d35L7L7J2J1N4N5l8l7l8l8Q0P9n4n5P2j4l7l7j7j6K6K6j7j8j7j8J0J0J0J0K6K5k8N7
10146b77Rp6M8M9k8k8J5J5k1k0P0j5m4m3j2j1P3j3o2K5Rp6l4N3L2n3M9M9j1P5L2n3qqj3j4
10139c17m0m0j7O8k2k2Q3Q3k4k3j8j8n6K9qr4j8O7M7M8Q7n6o7J9k8k7N5N5j30m4J13K7mlr
10133c04rNNJ5p0o2K4J4J4l2l2NON1l4m0M6J15K8p5p6POJ2J2n1L5P2p0n2L4M9M8l3l3J0J0
10126c50l4l4RJ0N7N8O8j8m8L7j1r7pqKQ7J03m0j28j27r1J09J20k3KKj2j2J19L4o7o7j39L
10119d93P5P5M9l6n9n9P1P0k9k9K3K3l3N2J00m3p7Rl3l4R6R6n5j40j1P4j2j1M2M2p4J2O0k5
10113b84n7K9M1M2M5m1m5L9M5m2l6N0l0l0k5k5k6k7qP7Q9LJ7o8j01R8J33j0k2k1l5l6O1k5
10106b25o6P7M5r9k0O5mr1M0L9p0J5R6m7p1J4m2m3R9R9j1r6k8k9q8lO5k1K6K7L6n0n0L6J0
10099c65RJ0RK4o2k4O1J7o8k1O6MNN3N3L4L4r4r5pqLQ9R2j08j11Q8J13l0o6o6N9N8p1p0O2
10092c23O1o7o6Q4Q5J3J3j6j5n3n3m2M3m7m8Q0P9QQq0q0k8N8N0N1p3p3l2l3j4P2J06K1k3O4
10086b70L4n2KKK6K7Kq2lkn0n0J6J5J6J6L3L4K8K8j0r6m8m8j4j5K9K8O5O4j18l2M5m0l4N1
10079d03M6M7k0j9O4O5o5o4QQQQj9j9J01J5m8m8n3n3ONK3J09kq7N9K02L2j68r4rj0rM4m2N
10072c77NnoM4m3m7L8Q2mk1k2JKKJn1n1nQ2O5k1l8l9KJKKKLO0k6q2O1K3o2kkqqL0L0O7O7l
10063b51q8r4qJ25L8j1P4N8j42o6J8j08k3J24j9p7O6J9K0m6m6JQ7K8n7mlm0m0O0O0n3n2M7
10057d03M8%%%%k6k5k6k6L4L3L4L3j9j9j9j9O4O5r0mN9k7n9Q4M0m7l2l2rrRR5N7k9K4K4mm
10049b25p6p5KLklJ06K1j17K6O6k0L7L7j8j8j8j8J6J6j04j8Q8Q7o4o5L5L4K9L0J9o7p2J4K0
10043b94o5j2j2N0N1k1k1l3l3J24J24n8n9J4R9N6q8j58j6Q2lm6m6l9l9MMM4M3k8k8P5P6L2
10036b21L3o3o3p4J2M7l8l9M7L9m7l0l1J3R9k0k1J2J1k6k6j7O8K6o1l2l1k0O7J33M8q5q5L7
10030c38L7ooo0n9J2J3L3L4o1o1N3J39J8j24n0L5P4j1r5rJ14K9j02j02K2K1j5j5N7N6j7j7
10023d01P8P8M2m3q6%KJPPOPOOo8o8L2L2L2L2K3K3N3q9r0N4k2k1L1L1k6k6l6M9O0k7j6j6J4
10016c29J3O8j9k4O1j5j01J7J8J2J3rrqrM8M7NNnnnml2l2J7J7n9K8L3n3l6M9mnK9L0j4j4l9
10008c20l9L3L2m3m4k2k1N1N1n0m9rrQ5Q5k2j08J5J01M0m7j4j4L4L5rqN8N8p1p1o0n9J2J2
10001c87OOJ1J1k2O3O8j7k9N7l9l9n5n5K6J12MLk8k9k8N7j7j8O7k0j25m0Q9Lo8J7k9j16j8
9995e79J24M8l8k9N8M6M6m9m8L4L5rqqqL5L6k9k8l9M7L5n1KLm1m1J07K2l9l9jjN6N6j6j5n7
9988c83n7j4j4Q1Q1j8j9k2k1p0J5K7K6L2L2k2k3M3M4j2r7LQ9J9J9LKm7m8m2m2p1J5O2O1N7
9981c11k9p5p5K0J07j4j3J9K0LLj05k0Q0nl9l9N5N6j4j3RQk6k6qP7O9j6l5l5jkopm4j29N7
9973e04J42K9K9qrNNo6o7J0J0M5M4P5o7j44kQ6Jj4j4M9M9p9q0L7L7l5l5O0O0J8J7qqm5m5q6
9966e08jJ00J4L2L2Qp8l9M6K5o1j1P4R0Ml2l2l7l8mlp6p5R8R9k5k4nQ2M4m2m0M6P8o5j57p0
9959e51J15J15j0j0j0j0L2L2Rp7k9k8RQP7P7n2n2l0l0O5O5K0o7o6J9L1L1opLKllN8k8j00j3
9952d14Q3Q4o8o9J7J6k7k7J8J8l0N5MMRJ0lkLLp2J4J14K9k1k1k7k6J5J4RRK6o0k5J17K8n8
9944b51N7k9j04M0Q2o0l8M7L3L4j1j0j1j0m4m3K8K9L4L5L5L4m0m0q9kl1l0M7M6mlmmK8K7j5
9937b37j5m7m6n1L4J6J5K1K1k2k2K1K1m6m6K0K0N7k9k4k3J8J9J8J8N8N8m2m2m3m3K8K9o0n9
9931d05K1J07n6n5JKm2J01J82j9j11k4k0j9N9k6o4P9M7l9n3n3NNONL6L5L6L6n6n7j3j4K3K3
9924c17K3K3QPQPk9k9m0M6L4n1n2L5N7k8k3O3l1l0K2K3n4L1L1n5l9l9m5m4R6R7pr2q1NK3K2
9916d25N1N0k1k1j8j8j3j3k2O4J6J5K4K4k0j9p2p3k0O5N5N5J25j9j09k5L9m7qqj3j2l8l7R6
9910c92J81j1r6m8L7M1M1LMk0j9m1m0P4P4o4j49l9l9QR4M7M7L2L1q0q1rrN6N6j5j5K1K2%%
9903b98rj0l1l1PPR8J2n6n6J0J0o2o1M8J33j7j8ppp9PN8N9k7k7p4J1J4J4J4J4K7o0j07k2J20
9896c96L5l7M9M6l9J4J4%%J0p5J4R9k6k6L5L4q8q9k7N8M7M7J0p6p7J22O7p7L8L8p6p6l0N6
9889c82M7l8m8m7%J43J09r1o7K0N3N4Nq1L8L9j11j12P5P4l0l0M2M1k8k8p7RJ4J4K0J9J3J3
9882c28J3J3l3l4L8L9j13j13J01J01r4r4J5J00O9O8p8p8k7O0M8M9l9j25MQ9l5l6O4O4O1k6
9876b57r6j1J4J5L0n5j38n1P5P5K0o6k3O3L8L8k3k2l4N3P3j1l7l6k5k5lq9j8O8K3K2R9R9n8
9870b73n7J4J4M2M2k9l0j0rk6k6k5O0kq8j3J31K1o5K6K6K0K1j34j35n3L2M2M1NML1L1m1m1
9863d54J5J4J5J5J2J2J2J3MMMMN5N4o8o9rP7j8j04o3K3O0k6j1j1K1K0J38N1n7n8J1J0l3l2
9856c69k3k2m0J02O5p7l7M9PPJ3J3k0j9k0j9j0rn8K8K7K6M2m3o4K2J1J1P8P8k2k2J0J0J6J5
9849b44j24l8M2m3k9J13K8K8J1J2J2J2n6n5j2j3%J%%L1L2j7j7L7m9j%o3o2L8L8K8K8L8m7j8
9842c59O8N1N2K3o3j06j9L8L9KJl8l8m9L7K9n7J4J00J7o9N7N6l0k9l5l5K6o0o0K6j0j0L7L8
9835c56j1j1j1j2J2J1J1J2l6l5m0M5J14J13m3m4J5p0j03M0POJ5J5M3M2n8n8O8O8mlJ2J2or2
9828c32m3M3j0j0M4M4k7k7onj1P5qqklO9O9m1m0M9r4j00M4J7o9OR2j1r8l8l9l1N5R7J2k8k9
9821c94L8L8nnM3M4l0N6N6l0l2l2l8l8%%m3m3J1J1N4N4J0Rl3l4MMr2pJ33M7NOr7j2J17L1m0
9814b34m0K6K6o7o7m9L6R3PJ8J8l6l7l7l6J8J9n3n2KKKKK9L0L0L0LKLLJ9J9k4k3O6O5o2o3
9806c12J7J7l7M9J1p4N1N1l1l1k3k2o3Q0J23k0p7p8j4j5jkN7l0m6R7R0j10o4P9O6p6llp0J7
9799c97J38nr7j0j2j3R4R3j0j0j0j0L5L6j1r7j25m0J2J2K5J10O7j8n1n0j3j3MMMMl4l4L7L8
9792c47J0J1J1J0k3k3J9K0j8j8K5K5%JJ%L4L3rrM2M1q3KQ1nr9j4L2L1ook0k1k0k0j4j4j3j4
9785c67N8N8m2m3jkJ6J02L5n0m5M1j1j2opK4K3m8m9RQQR%%j4j00p9O4J07J07J0J1N3N3qqp4
9777a70p4j9O7q1q2P2P1k9k9k8k7J5J5j3j3j3j3M0L9Q3Q3o6o6L4L4p2p1%%l3l2J16L0p5p4
9771c81K0J06N5q8q3O1L9L9N8k7n2L3k6k6Q0om9L7j6j5mmr0lM8M9k9k9M3M2r1r2J24J23m6
9764b00m6llN1N0m9m9K1K2k1k1q1q1P6P6kklkL7L7l5l4%%J%j5j5j5j5KJJJL4L5L4L4J1J0q9
9756b47r0K0K1K0K0opopM2M2q7q7R0R1rj0llllk7k6M6M5n1n1M9M8NNNNl7l8NNL9M0L9M0j06
9748a82j06ooNNl8l9J1J0Q1Q2m8m9K3K3P5P5n4n3LMm0l9J9J9J8J9k5k5K3K2n8K8O5p8l6N1
9741b21opN7N7j4j5K7K7K7K7L7L6q6q6r8j2R2R2M9l7J2J1QQPQM6M7MMJ1J0Q2Q2m5m6m6m6Q1
9733A84Q0L3L2O1k5l0N6J3p3NR0k8k8P2P2Qp8p7QQ4Q4m0l9J8J9j9k0J0R5%q5r4rQ9R0Q1nq6
9726E48q6N8N8j7j03k8N8MM%%%%K0K0k4k3rqp5p5m5M1M1m4l8l7l4l5r7M5J46Lm9m8n8n7J8
9719G4J9n3n2j8j9M8M7kq7N9O0q4q5J2p4n6L1L0n6k6N9J02J6r0mjq6n8Q5Q3o0p7l3L3L4j9
9712b48j8j6j5j8K6R5Rp3l0O7K4k3K0k1o3qP8P8pn1rj1n4j8K6kjooO5O6p3p3Q5M2o5K1N6q7
9704b38n0L5K1O3J37N0j12j12p0o9Q8Q8q8q8J2J2L1L1KM4M2m4m1M4K8K8j0r5n7Q6Q8LK6j6
9698a31r5rJ01J6o0o0k6k6J7J7L5L6l6l6J8J8l5N1N7k8o8J8M9OL3L4p5j18L8J24mr1L5L4J9
9691a42J8J9J8k5k6k0k0r9j3P1p2n2R1R3Qk7k7j4P2nr0j3P3l3l3J20L5o3o4K5K6O5k1r3pK8
9684a97K7l8l9j3j4j9j9L9m7PPj8O9O8j7QQo4o3k5O1J2J3lmllj8j8o2o1O3O2N7N8Rp7q3MR9
9677b34J3r1r0N0M9m7L9P3j3l2l1j7j6j7j7L3L2k1O5J49O3p4p5mr0q5q5K9K9K8K9N2N2j9k0
9670b93j8j9K5K4JKp0p0L1L1P4P4k5k5k6k5L2L2r7r7J1J1J1J1j5j5K8K8O5O4ppl9l9L3L2m4
9663c11m4K7K8l3l2O7O8j6j5j5j6m1m1JKO9O9n9o0J0RRJ0k8k8M3M4J0J0N4N3p2p2K9K8%j%
9655b44%m4m3m3m3M2M1jjpqpqJ5J5J5J5NNONj%p2p1Q5Q6j4j5m3m4N6N6J%J%q1q2P5P6j5j5
9647c02j5j5K2K2k2k1N5N4p4p4l7l6R7R7j25m0J27j6m3M2j4j5k0k1k0k1P3P2K4K5P1j4o6o5
9641b95JJn3L4L8m7nQ1N9k7p0J6lq9m0M5L5L4Q9Kj1j1j6j6l6l6L5L6L2L2m0m0J9J9l0l0N1
9634b36l6p9O3Q7j13p0J30Q8n5o1o2O5O5l9j24L3J20l5l5k6k7k6k7L1L0m1m1ONNON9N9P7o7
9627b71p9O3R8m6LLm9m8O3O4l6l6L1L1M1m4o4K2K2o4l0N5N6l1m2M3j1j1J7J7J2J2K0o5j08
9620c62k2Q2Q1m1m2jjkjj3j3L0L0n9o0J2J2OOONM1M1lkM6M7k6k5j3j3n0n0m9L7O0O0lkm5m6
9612c42R1R2o6o6o1o1l7M8K8K8o2o2l6M9N5l1rP7J8J8Q0nn4L2l0j16QRopM8l9o5K1O7O7L6
9605b83L5o0K5R2Pr6r7L7L8L7L8qpqpJ2J2n3n4M4J30k1j08o8J8L5L6q2q1M7M7nonollO8O8
9598b35MMMMp0o9O0O0%Jl7l7l2N3N3l2k3k2RJ0P5j1o3o2M0M0lkk3k2k2k3Q7Q7M0m6o1K4K5
9590b15o1jQ6k1j06K9K9K3K3n5n6P3P4k9k9k8k9N2N2p7p7j5j5rrK7J13l5l6rj0k7J16L2j12
9584c32j07L5M5m0l2N4L9L8k8k8J2J3l1l0P8P9L0L1M6m0q2Lk3k4K5K5l0k9j8j05K4J09O1k5
9577b57k3k4k9l0k1k1M5M5N2l4k3k3jQ5Q0o3q8jn9n9P9P9L6L6k8k8k2k2n1L5L0L0k1k1o8J7
9570c68M9M9J1J2ononL5L4l6l7kkM2M1q7q7O2O2N1r2r7M6J04J8n0L6j6j03o2Q0P1j5%%m1m1
9563c55KKL1L1j1j2J6J6J6J7q1q0rrM1M2M1M1n1n0K0K1J3J2l0l1oopoL4L4l8l7M7M8MNLLo9
9555c48o8L2L3j1j0J7J7J8J7j8j7j8j8K9K8K9K8o0o0M0M0mnnmJ7J7n5n5J2J3J2J2J2J2J3J2
9548b96m0m0L2L2RRJ0Rk7k7k8k7L2L2j2j1L1L1m0m1kkn0L5O1O1onm5m4K6K7J4J5RQK5o0j8
9541c13O8l2l2k1k1L0J16J9J9m8j33r5M9K9K9nr0m0J02J37N1k8k9l4l4m5m5N6N5k7k6M0M0
9534b58Oq0qP7j9k0j5j5l7l8m9L7J03J6n5L1L1n5P0P0KKKKj8j8L5n0n3L3k1k1L0L0qplQ3M0
9527a48m6q7q6P2P1r5j0J20L4r2r1k5k5N9N9J6J6j8j7K5K6K1K1n1n0J6J6l2N4K1K2K7K6l9
9520a90m0LLj2j2n5n5P7P6m9L8k9j15j0P7k2k2J13J12p1p1K9K9J4J3J3J3m6m6q9q8LLm5M0
9514d11O6O6K4o1k9N7LKj8j9j04L9P8qj7j7l6N1N0l6K7K8l9M6J37o4j55j3K3K2M6m1j00M3
9507c60Q6n7o4K2l5l6O8O7J9K0K7n8j6P0o2o2R6R5k1j06l5N2k4k5N3N3n3n3j1j0L6L6l5l5
9501c58N1N1m9m9l2l2J1J1RRJ0RM7M7K3o2qqj3j3L4L4r4r5N0N0PPppn1n0J36J36j07j08L1
9493c80L0P3P3k7k7J5J6o1o0O8O8k7k7k8k7jkjknnnnQQRQLMM6M6l0l1l0l1k5k4J04J04l6l7
9486b51p9p9J5J5k8k7K8K9K8K9J7J7O0O0k5k4k5k5kjkjmlM0L9onm9m9J0J1J0J0j8j8j7j8L8
9478c00L9nmK6K6K6K6k6k6k6k6m4m3K7K8qqR2R2k3k3k3k2LMMMjjM2M2p2p2%%l1l2M6M5o0K5
9470b79J05l7m4M2k1k0J07K1q7q8L6L6o4o5M2M2L7L7Q5%j29m4N6N6J9J8j3j3k7j13MJ48P7
9464g6o7j11k5J7J8L4L5M0m6ONn3L3M9l6k6k5J5J6n6n5qpm5m5pP9j1j2P6P5jjP9pl0l0MNN
9456a89Ml7l8L4L4m1m1k3O2O0k6k0O5m8m8N7N7r8r7O5O5n2L4P2p2m8L7o8o8J31M4n9n9k5O1
9450b75O1k5K0K0n8n7L4L3L4L4OPPPj9j8r0r0PPOPm4m3N9J46mr1R2R2j8j8K9n6m1m2mmK2K1
9442b46P6j1q8kqpPR3N5l0n7K9K3o2NO%%RRk9k8l2N5R7J1o9o9k6k7m5M1R2R3o1o2J0J1k0j9
9434b76l0N6K7n7nmN5N4p4p4j4j4LR0L2n4m3m3N4N3J1J1j8j8K5K5RRRQk5k6k5k5RRQ1Q1k4
9427a38k5k4k5m3m4noR7J1j47o0J6J7J1R7O4k1j0j1K1K1P8qj05L8J09l3k0O6o5j52k6O0N5
9420b07l1lmqrM1M1M1M1l4l4RRl4l5RRk7k6J7J6%jM7l8l2l2L4L4L8L8l3l3l7l7L5L4l6l6m2
9413c16M4O6O5j%J1J1%Q6L0n6klo1o1J0J1K1K1n1n0K0K0J2J1J6j26l5J65K0o6J%QR3Lj41l4
9405b58N1noL0K9l7l7pP9L7n0kjjkl8M7N2l3j8O9k3k2n5L2J03J7j2j1k2k3M9l8p9O5P0p2o9
9398a91P4R1No6o7R4R3n7n9o5K1M4M4o1o1j0P6Q8Q7K1j20j14k7J2p5k6O0OOR0Q8M3m3j07k3
9391a29P8qp0J7J6p0L7J23kj45l4N3O1O1O6j9o9p1K5K5K6K5M5M7or0K5K6n0n1J7J7K7n7o1
9385a15K5M3M3%%J%K8K9K9K9N4N4p5p4OPl6l7j9k0k5N9O3O3K5K6l7l6l2l1j2P3P9pm0M5M0
9377B25m6j9j9l5N0R5Rn7n7j29J3Q7Jl5N1kll1l1M0M1MMNMK7K6k1k2P6rj10k4P0P0j10j11
9370B7O9P0O0O1J16k6r8r8n1L5L0K9M3M3%%j1j2j1j1K5K5j8j8J7J6l2l2P7rn5n6m6L9J14J14
9363D26N3l2j61p5O0O0K2K3n6n6M4M4O3O3l7l6k8k8j0P6R5J1p1p0M3m3q3N9J10l3j01M2O5
9357D39k1L7L6k7k7P3P2l2l3J0J0m0m1m1m1Q3Q2M0M0o0o0n4n5mQ2P0P1J1p4k6k6k3k2k3k2
9350D04j9j8L3J19J8J7K2K3j%M2M2j4j4j4j4mmrrJ03J8l5l4p4p5N4N4j7j6K6K6j2j2o6K0L5
9343E95m9P5P5k1k1L3n3l4N3kjk6k6M1M0j4j00M8M8n4n4l7M9N1l6o8P6R7J1q5JJ5p1pJ37O3
9336G49p9J0J0j8j7j8j8J9J8J8J8J4J5l4l4L6n1r3pO0O1LLj15K7J69l1j20K4K8n9j18l2M9
9330D87M8l3N3Q5n8p8p7j1P5P9pp6p6n9K7R9J3m0m1M9M9M5m0l0l0J4J00J02r8q9N4J0p6k4
9323D46k3k9k9J7J7J8J7L1L1j1j2m8m8Q1Q0l1l1k6k6p2J3QQm8m8K3K3OOM8M9j0j1p6p6n0L6
9316B53L0L1PQPQk6k5k5k5M0L9o1o0k1k1J00R9l1j75p9O3P7qONmmmmj4j4MR0L6n0o7o8K3K2
9309A62k5O0nnO7O6K5o1j64k2N2N2M2m3r1nO1k5l2l1l6l7opK9L1L0n5n5L0N4N5j2j1n4n3M6
9302B7M6l4l5MR1M5j53p5O9qqR2Om8m7M5M7OOOOl0l0K4o1JQ5l9l8L1L1m0l8j5j5k6O1Qp7k9
9294a09N6L0L0J7o7k8N8NMJ1J3k9l1p8p9N0N0L9L9L8L8k6k6M5M5q4q3J6J6jjj9j05JQ6K7K7
9287b5R1Nr9j3K4o2n6L0J4J5k4k3J4J3n9n8N2N1k0j9J8J9J8J9o6o5OOL6L5L0L1M1m5j25J7
9280a74R1NQR3j8j02m4m5l3N3jjkq7L2J75lq8k6k6j00j5J20L4j55p0J2J1J2R8M9N0K0J9k8
9273a36k8K6o0n4Q8O2k5L8m8n5n6j7j8l6l7Q7Q7L4n2o1K5N2r2m9R4jq7k3k4k4O2J05K0onL7
9266a77m9L4L4L9m7q8lP2P2j1j0p4p3k8J15M9r4rP6J4J4N3l2q1NL9m6m6L9Pp8pP8K5o1qqm8
9259c13m9Q0Q0m2m2m2m2M8M8M8M9j6j5k1k0R3Qr7j2Q3lm9m9O8O7rrL3n3n2L2ppm5m5m4m4K7
9252c63K7MMM7M6j5j6n8n8PQQQNOm8L8L8m8J1J1j7O8P4j2oP9M0j03r6j0O1O1l4l4J4J4p4J1
9244c02J1p4J01J01l9l9M7l9l8M7K0K0j8j7J8J7J8J7k9k9k8k9k2k1K1K1l5l5l4l5J1J1OOL7
9238c33n0m8R6R9m4n2L5J4p2p1J4M0m4l5J09R2Oqqm7m7J9J9L7n0m4m4K6K6P4j1j12j11R8R7
9231c30ONOOj3j2o6K0R6J1o1K5L6n0m5M1M6M6k0k1LKm1m1N2N2QRp0o9m7L9K7K6P5P5p8p9K6
9223c05K7j8O7j9j9m9L7J09K2m9m9j1j1RJ0n7n7k0O5O6k0n3n2M2M2lmmml3l3P2P3p8QN2l5
9216b82%%n8K7P4j1n7n8K6K5K6K5RQO6k0j09L5O8j7j7j7k3k3k4k5K4K4k3O3O2k3k8k8l4l4
9209c49m7m7N8N8r2pP3P4N5N5Mq3rrn8n7P6P6p7p6l0N5PPL3L3j6j5j2r9o8P5J07l5r5rN1N0
9202c43J4J3pqj3j3P0j5k5O2K7j16j16K8M0m6J1J1j6j6p0J7Q2mQPJ0RJ02J5lkQ3lq6q6L2L2
9195c15N8k8K0K1q2q1M8M8J4J5J4J5L7L8L3L2k0j07o8J7M1m5QRq8q8J5J02L7m9NNm9n0M5M6
9188c47Q3kMLr3r3PPN2N2k5k4or2q7N7Q8KO0O0m7m7Q2Q2o0o0O9O9l5l5KLpr2m9L6N9N8o4o5
9180c95J9K0l8M8J47Nj25J9P9qm4m5m7L8L9m8M4M4o2j48L2J75M6r6q8lM1M1%J%JN2N3m8m7
9173b98k9k8M2M3m8m9ooj1j2Q9Q9K3K3m9m9OOOOp8p9N1N0%%m4m3J3J4l0k9rrO2O3nnnnMMM
9165c28MmmO8O7o6o5L4L5l1l1J1J2m1m2N8N8j6j6K1K2K4o0j42KR5J0q1MKJPPK9K8j4j4N8N8
9158b40j3j4k6k6J02J02o3o4k1k1J3J2N6N6l1l1p4p4%JJJL5L6l6l6K6K6j7j7j7j7o3P9J20
9151b35k4n4L2n0n1L2L2q6jP7rK8J14O6k0l3l4N8k8r6j0N6l0K0J9q6q6J2J2N4N4k2k2k2k1
9144c54K7K7k1k1M0m5l0l1l9J04J10l4m7L8o2o2K3K4J9J8O1k5m9m8L6L7Q3o0o9P4P6j0J7J7
9138a76n5n4n0L6L1L1%jl8l8jQ5J27j7j63j9O8j8J6J5l3l3jkM7m0l3l4L3L2L7L7q6q6lQ3r
9131c12qj2j2j2j2RQN7k9k3k3k8k8L0K9o2K4K0K0j8j8K9K9m3m3L5L4L4L4k3k3k3k3OPM9N0
9124b71k2k2L2n4j24l9L7L6k6k6P8J63O3k2r3r2k6O1J7o9N0M9M9l6p1p1mnM0M0l1l2P0P0K4
9117b57o3p4J1%%m7m7N3N2Q8Q8m5j30l7M9nnL7L7o3o3QQN1N2jjM8M7r0mL9m7p2p2m1J01J32
9110b63o8j36O5N0l5K6K6j7j6J02J8ppn6n5j7j7N5N4j7j7K6K6L6L5J8o8m6M0j3j4l1l1j3P3
9103b94P2j4mlqqPp9m9R4N7l0QPKLk7k7P4P4j24j24L3L3L1L1L1L0j4j4n1n1o3K4M7M7KJKK
9095b72n9n9J2J3popoj9j8%Q6J08K3p7RM9l7k6k7J6J5J5J5j6j7j07L7J25j7p7RQPk1k1p4O8
9088c55L7n0M6M5l1l2jkkkJ2J2OON1l5J3J3n8n8J4J4L3L3L3L4n2n2rrj2j2L6L6l0N5O4k2o1
9081b92Q1P5j26j30J3K1K0l9l8R0Mp4O8J60P4n9n9n0L6O3q1j18K5P3P3j3j4o9J6O5k1p1J4
9074b83l9l9M9M8O3k3q5N9N8q5m8L6k0k0J6J7k7k7M9M8lq9jkopj2j2L0L1LLLLnonnK8K9K3
9066b53K3l7j21k2O4ppP0P0o4o3k0k1LLLLn6n6P3P2KJmmK4o2k8J15Rp7K8K8n1L5K4K3O2k5
9059b43o6P8M5r8llp7J0MMO4O4m2m1P4j2o3K2P2p1l8M7K4o1qqm9m8%%J0R6M2M1kq9n1L5M6
9051b95m0l5N2M1M2m8m8k1O5n5n4llM0M0K4K4j9j9o4o5O5O4kjN2l4j04j8Q6Q6m3m3m3m4L7
9045c83L6l5l5L0L1j2j3P2P1k8N7Jj43r4M9N2N2j0j0n9n8J3J2Q1Q1k8j14nnO1O0k5k6k6k6
9038c76L5L4J7o9r5j0O1O0O8j8r0mJ7J8P6ro2K5k9l0mmm2m1M3J29RRO7O6o2o2nnj25l9R2R2
9031b63K5K6o3o3L7m9j0J32O2q2p0J5J2p4k6N9J2p5M7M6l0l0j5j5j5j5J4J5n7n7N4N4%Q6L3
9024b80n2l2l3q5N8J09l3j0J33N2r1r6r6k4O1L9L8JJLLJ7o9m6R7J6o9J2J2POk4k5J9J8K9K9
9017c05j4j3OO%JN9k7j84r9R0R0nnK1K1m5m6j5P1P6rm5M1N4N4j2r7k6O0J2J3J8J7j7j8K5K6
9010b21l0k9K8n8p2P1P2p2j17l1J3J2L5L5l7l6jjj2P5J22L6o2o3j0P6Mq2K2K2k6k6MLO1k5
9003c20o2Q2L3j10K9K8j28m3L3L3Q2Q1PPl0l0n3L3j5j5Q8Q7m1m1q6q5P1P2m9m9poJ7J7J7J7
8996c36M3M4J%l6l6l7l6N3N3N3N3m3m3N4l2p5J0N0r3j22P8J65K2o0o1p0p0J7J7J6J7L2L3j0
8989c49j1%%M3M3l1l2l1l1k2k2P3P3O4k1k7N8j8j03l3N4K9n6m6m6J9J8j9j9L2J17P9o5MNn
8982b76nRRRRooM2m4l1l2n2L4P0p3p3P0Q1nRRk6k6K7n9m8L7L1n4K5K5J9K0m8m7K7J13J7o9
8975b88rj0r3qJ63K0j41KP1p3k6N9m0m1kkM0M1R4R4o3o3k6k6J7J7m0l9l9m0rj0R1Mj07L7J36
8968c09pM8J35K9j14p4p4J7J7pppqM7M6Q9n4m6M0p5J1Q0o3o3Q0K3o3onK4K4J8J9L7m9M2M3
8960a62m7m6Q3o1j60p4Q3Q3RRJ5J4p6J0O2O2j4j3M0m5q3LN0N0J7J7n5n5j3j2L0L1JKKKj2j2
8953b65j2j1l9l8J3R9L1L1r3r2rj0rrP1P2k8k8L5L5n9o0j3P2L0n7K3K3J8J8k0j9n7n8k7N8
8946c84J01J5o0o1J0R5m5j31Q0Q0J1J1OOK7n9n8K7L1L1ooj3j3KQ8O7p6j38n2N8N9l7l6j6j6
8939d02KQ7L1n4J3R9L8j06j00M3K1K2j3j3j1j2M2m4k0O7O0k5j0ro3K2J6J7k2k1QQLKj1r6o6
8932d97P6R5m8kkk0k0N2N2j1j1L3L2q9r0O8O9r1r0R6R6n5n4j2j1O0O0m0m1j6j6K7K7K0K0K0
8925c13K1l1l1K1K1j64k1J10K4j7O9K1o6M6M7q8q8l0l0R9R9mmmmk0k0K2K3j2j3j2j3l1l1O9
8919c55O9n5n4j1j1nmmmN3N2N3N3k3k3k3k4m3m4N7N7o3o2RJ0KLM6M5j4j4N7N7k4k4k4k5k8
8911c38k9J4J4M8M9NNnmj9O7L0j12p5J1K7K8j1j0k1k0k0k1K9K9m3m3P5P5K8n8j04k0Q0P9J3
8904b47p2j13K9J36pj32J1Q2nj8j9KKKKo0n9J2J2J1J2J1J1J7J8J7J8k1k1k1k1M8M9n2n2K0
8897c98K0K0J9M1M0lll9m0k1O4Q7Ko9o8k0O6K8n7q7jM5M6NNl8l7J4J4RRR5Rp2p1L7L8L2L2
8890b47Lq4m5M0M0m7N0N0q7q7O6k0l9M7M0j03l4J09O7j8n3n4M2M1l7l7l7l7K7K7O5O4L4n1
8884c05llL8L9r6r5M9l7l4J08N9q4m2M3PPJ3J2N5N4n1n1qr5l2J10Nq2K5K4p7RRp7P5P6l1l0
8876d16L7L7onl5l4L7L7m3m3K8K8l6l7POM7M8M2M2J5p0p0J5ONJ1J1J7J6k6k6O7O8l3l3l5l5
8869c56m6M0L4n1PQqP7K4K4N5l1j02j6j3j2qpJ8J9k4k5M3M2k8k9k3k2k3k3P2P2k9k8L8L9M4
8862b48m2k6k6J1J2l2l2O5k0k9N8j5r9N3J40p1p2P6P5n3n4K8K8k9N7R3n1q4Kl1l0k5k5lkM1
8855c60M1L4L5M9r5p2J3K7K7KJm1m2pqn5L0M3M4j8j7j03j7L4L5J7J8J7J8l6l7N9N8K6n9o0
8848c99K7L2L3l4l4K9K9m2m3K3K3J4J5J72K9j53o7rqj5P2O7k0o6o6O7O6l3l4MMl9l9J5J6N
8841c59R0M6m0J4J3l6l7l2l1qP8K5K5J9o7j10k4L0L0j4P3MNN2N3r2r2m4m4j9O6J3J3R2Or4
8834c96qJ8J8K3K3J8J7J7J7llllk6k6l7M9O1k4r1nO9O9p9p8o8J7O8O9p1p0k4O1Q9Mm0M7Jq4
8827c84pP9j%l8l8J3J3J3J3K3K3p4J2Q0nk3k3m1m1L6L6m1M5Q2o1j01j4K0j22k8J72J30j2j2
8820b76j2kQ3k0j06K5K5k3O3L2j10n6Q7M1j02n8K8k9k9O5O4l5l5l5l6J4J3J5J00MNNq0l8M9
8813c64oojjP1P2J9o6j2j1K2K1K1o4o9J6L0n5q2O1Q5Q6o3o3J3J3l0l0M4M3K9n6p1P2P2p1k3
8806c54O3OOk8k8J5J5l0k9J3J3M2M2n8n8P8P8L5n1p3P0J05r4j02M0K0J9l4l4l5l4N0N0k2k2
8800c26n6n7P2P3j0j0L7j07j19K4J25j9m4R9K4j18OR2o5j51L2J75L7m8J1J1l8l7Q5Q6m3m4
8794c03M6M5q3q4JJ%JN2N1j9k0m4m5Q5Q5p4p4K7K6ooooK1K0K1K1l7l8OOn9n9P0P0LLLLk5k6
8785c47k6k5KJM5M4m5m6llL2L2j1j1J6J5J6J6j9k0j9k0mmL9L8l4l5l5l5J00J01n8n7J4J4k8
8778c60k9Q7Q7ppj01j5J23k1l7M9mq9POKJj5j4j5j5K4K4j9j9J1J2J1J2K4K5m7m7rrj0rK3K3
8771c47k0k0K8K9j5j5rrrrJ1J0J1J1l9l9L3L2P7P6L4j09r0nj9j8L1L1j1j2N8N7p1p1O3O3R7
8764a85R7l4j77p7O6l2l3K5K5J6J01M3j00p3P1j9j9NNo6o6M6M6M6M7%%m3m3P0P0q8q7LMLM
8757c49k3k2nQ2Q2ln5n5Q2mq8N5P0p3o9P4j7j02K7K6k7k8M4M5J0J0l3l3K2K1m5m4l4N3R4n0
8750c62j21K1Q5%LQ9M6l9o1K5K0o6l9l9ppQ5joP9L8m9o6o6J6J6M9N0K2j21l0J13O7p6m0M6
8743c26M0m5m0M5k3k3K5K5l5l5R4R4n7n8J4J4OPl7l7J7J7l1N4J6J6k1k1l1l0P0P0r6r6R1O
8736c21p2J00M2M1J3J4l0k9l4l4l4l4M8M9NOl9l9l9l9K2K2K2K2qrL5L4k0k0K3K3o1o1J1J0
8729c81J0J0J0Rk1k1N1N0j5j5j4j5J1J1J0J1j5j5j5j5j6j7Q3Q3l1l1l1l1m9m9poK8K7K8K7
8722c51L6L6ppJ1J1J1J1m4m4K7K7k8k9J4J4m8m8Q1Q1l1l1J2J2K5K4K4K4n7n7J5J4L0L0m2m2
8715b96m5m6Q3Q4r5r5NOK5K5K5K5l7l6l7l6M7M8k4k4L0K9M1m6n5L1P3j2l5N2Q6n6q8N5L7L7
8708b19poooj17j16R8R9K3K3Rp7q4N9J6J6L1L1m0m0J6J7l2l1j7j03j1J31L7m9k9k9K5J12J1
8702b65p4L2L2j6j6J0J1J1J1pqjkj26m1O9O9K1K1j07j08O4O3qqK9K9J2p5p8PJ11J10n2n1r
8695c40rM3M3k8k8m4m3K8K8ppo1K5J11K6j6j6k7N9J00m3j39MM0m5p2J4Q5%kQ3P3p0j35m9J08
8688c11J08r4r4m7L8J09K2n2n2Q1Q2p5p6N5N4J2J1j25j25O1O0K7K7P5j1m3m3m9m8llO4O3N6
8681b46k9J3J3k0j06o9J7R7J1o5K2O6p7MQ9nmJJP0P0n9n9jkjkNOp2p2O2k5j47N2K14m4j66
8674d58L4J02m2l9M6j3j3lkj8O7k4k4noo0K7J26M1j1j1K3o3o2K3j2j1KLq2O0P0p3k5J17K4
8667b92K3L0n5opk0k1k0k0llL5L5M8l8j09k4K8K7M8J33j2j55p8O5N7N7Q4n9j31J1K3K2ooo
8660c45o%%%%MMMMk8k8k9k8M8M8M8M8qqrqj5j4mq9l8M8noN8N7j9k0N7k9l8M7M5r8j25P5Q4
8652c18Q4P9pj38n2M8l7p4J3N5l1j11k5P8P9l3l2J0J0L1L1p0p0K7K7m4m5P6P5K7K7l1j17j
8646d59J43L4j08j4j4n7K9Q1Q1J4J3O2k4k9k9m0m1O5k2p4p3M2M3k9k9K0K0K0K0l5l6L6L7K0
8639c33K1K1K1n7n7J20L5o4o5L1L1ppppJ0J0J1J0J1J1o0o1K5K4K5K4l6l6O4O3J%%%l5l4L6
8632b61L7j14j15j4P1P4o9p4J2M6M6N1N1l5l6L6L7n7n8j4j4O5O4K2K1M1M1kj44m1M6j2j2k3
8626c34k4K0J9M2M1k9l0LLo8o8j4j4Q7Q6j5j4j5j5j7j6j7j7P2P2n7n7K4K4j8j9J%M4M3J4J3
8618b50n9n8N2N2j9k0l4l5l5l4N3N3j8j9k0k0K2K3L5L4L5L4o2o2j4j3l6N0JKRJ0MNJ3p2j8
8611d11j8l3N3R7J0L9L9o7o6J0J1J0J0LLLKJ7J6k7k7jjjjPPPPK5K5K6K5j00j00N8N7j4j5K8
8604b87K9J2J2n9n9PPK2o5l5J09M0j03n8Q6nmK2K2k1k1K1K0L2n4p9PP4j3j0j0j6j6M2M3n8
8597c66n8L5L6M0m5k2k1L9L8J8o8n8n7K6J11O9j8POn6L0M6r8j01M3Q1o2K3J08n0n1Q4Q4J9
8590a88J8mr1p6p6j0j0MMP6P6m1m0KLK2K3k0k1KKKKk7k7P4P3OOOOp2p2n9n9l1J68J37pm4m5
8582c08j1j1L3L3j0j0K1K1k1k2opQp8l1J12P5j1k8k7l3l2L6L6ppL7L7l4l5J%m2m2J9J9k3k4
8575c72L4L5L4L4llp5p5MNMMl7l8L4L4%JM3M4m7m7mmL9L8L8L8n6n5j3j3rqL4L5k8k7M4M4L4
8567b60L4L4L4m0l9m0l9RRm0l9N6l1j05L7L4L4M3M3l9l9L2L2j6j6j6j6O0O1o8o8k3k3k3k3
8561d51N8N8J6J5K3K3j9k0j1j1n3n4N6N6j6j5N7N8p1p1JJM4M4N2N3k0j9l7l6l7l6k8k7k8k8
8554d73P9P9PPJ7J8k5k5ONOOqqpqRJ0J0J0OOo6o5K0K0O3O3J9J9k4k4k8k8k9k8j7j6N5N4q3
8546c68q3M5M6K8K8m3m3QQQQk2k2N0N0K0J9k3k4k7k7k7k7L0L1L0L0l0l1l1l0L7L8L7L8j2j2
8539b93j2j1n1n0K2K1m2m2Q6Q7l6l6J2J3l6M9R1n2p8O5k5k4K0K0j8j7j02j7J21J21N2N1Nq1
8532a87j05j8K8K8lkJ1p4o4P8L6j08L1J17Qp8qpj3j3L0K9p1p1P8P9m5m6k2O3J5J4m5m5k7N9
8525c48P5j0n3L3m9j34P7P7J5J5O3k2p5p5M9M8j1j1J08K3q0q0j4j3M9M8N5l2q1q0j5j5M7M6
8519c70M6M6l0l0l1l0P6P5p7p7L5J20K8j14p9OK1K1ppqpl6l7L9J24O0k5p2p2klM1M1j2j2L1
8512c28L0K6K5j28m2J10K4p6J0J3p2k4O2k2k2k7N9R1No1K5QRk8k9K2K1m5m4N5J41K2j22o3
8505c75K2k9k9MR0Q0o4l4l4%jl8l8j5P1N8N9K0K1l4l3O2k3r2pO8O8m8m9k5O1kkLMl0k9k5k4
8498c89j9O7J9J9J6J7K2K2o8J8N2j49j19Q0M2j02k5O1jkO1k5J2R8J9o8J0R5K7K7l9l9j9j9
8491b99k0j9llklMLMMN1N1k1k0o1o1r8r8P7J62L9m6l3N2N7l0r1N2Q6%L3L2m5m4kjppM7l9l9
8483c38M7o5o5J2J2KJn2L4J31M5k9l0M9M9Lq3j1P4K1K1m1m0n2L5M5m1l1l0k1k1l2N4J01J5
8477b31llj5j4j5j4K5K5k4k3M3m3m8L7J0p6L0J15l8l9k7k8m8L7L3L2q3q3J03J03j7j7n5n5
8470d06K3J09Rp7KKn2L5l9l8J25J24klj7j03j13L0O4k1ooo0K6k7k8P8P8k2k2k1k2m1m0J1R7
8463c53N4N4J2p3o7J9QRN2N1N2N2o0o1J1J1k9k9k8k9J1J0J1J1MLM7M7m2m3n3L2J2p4k1k0j5
8456d24j5J04J9j4j5k0k0N9O0o9J6J35rq0q0j5j5Q5Q5k9k8k8k9l9l9q7kM7M8o7J8N7N7K5K5
8450b84n5L1J02J7n8n8k0k0k9k8k8k8M7M8j%P6j0l3l3POR7J2l2l1K9K9Pp8pP9o0n9oopP8P9
8442b27pl3l3L2L3l9m0LM%%M3M2k7k8k2k3q5JP2j4J8J8k5k6K9J15J5p1%jonn9n8j6j5M0M1
8435c54kkN7N6j29j29M3M2noJ13K7j06k1J09K4m8L8K7n8L8L8J6J5O9j6j04j9L4L3q2Lm5m6
8428c90M5M5n5n5K6K5K6K5n7n7j4P2Q2o1o5P8P7o6k6O1m0m0R7m6q6N6J5p0Q2Q2n1n2M2M1k9
8421b83l0N1N2QRn1n1Lq3m5M2K5K5O9j6j1j2k8k8K9n6q9N5J23L7m5M1jq8PR3pr3l9M6M7m0
8414c34m6M0j4j3N2N3j9j05j02M1J13l0n4L3K3o3J8J7OPO0k6l1N5M2m4J0RK3K2J7J7J9o6j04
8408c74L9L4n2NNMNMNPPPPk2k2K0K1j4j5j4j4J3J2J3J3j9k0M3M3M0j03j47lM0L9M9M8NOJ0
8400b75J1p3J3Q5jl5l5q8lj9j9j8j9M6m0l9J05R1n1j1P6j2j2ppj2j2M2m4m2M3L9m8LKp4p4
8393e14P5P5LMK1K0J12K6j1j1k6k5L4j08j52qMLQ5Q4M7M6m8m8j06k0J37N1l2l2ONL1L0L0L0
8386a82l9m0l4l4j5P1O6O6m3m3m3m3n2n1M9M9o7o6O2O2K1K2m5m5j8O9P4j2q3KJ26M1r9j00
8379c74N3N3l2l2l2l2Q8Q9o4o3M1J26J0j33q5N8O0k5k3k2j0P6N3l3m6m6J3R8l0j16J4J3m5
8373c98M0M3m2N4N4j3j4n5j42K7J70O5p8lln5n5P1P2k4k4k9N7RQl1l2q0OL3L3nnL5L5qqk9
8366c21k9K5o1L6J22p0j55O1O2m4m3K5K5O8O9j4j3N3N3nr1r1nO7O7n6n6PQN0N0m9m9N1N1k5
8359b27k6k0k1q6jN1N1k4k5j9j9JQ6Q7%q1q1J3J4J1J1o1o1K2K1O4O4l9l9l8l9Q9Q9M3m3q2
8352c15LN0N0MLMLj0rj07k1J8o8l2J11Q3o0r0nL1L1L6L6POJ2p4l7l7J%P3P3kq8n3L3j6j6n4
8344d26L2N5N5L1L0m4j31N0J36j8j7n3n3P6P6j8j9qr4K1J06J0J0j9k0j9j9%%m8m8J15L0k2
8338b43k2k7k6J6J7j1j0p6p7p8PJ71Q4j02j5J07K2m2m2K5K4k3k4M9M8m3m3l7l8m3M3nnO7O8
8331b84o2o1KLO8O8K3o4mJ38K5j18p7RN0N0o8o8k8N7N7k8n5n6k3k3O3k2j03M1J59P4l2l2O8
8325b53j8j2j2p4p3O1O1o4K2O7p5j13Q8J75L2k0j9q3MN4l1k0k1j3j4M0m5p6J1K8K8ppopNM
8317c83J1J0r9j2J17L0j1j1L7m8k0O6J2J2M1M1q9kJ12l1r7r7l5N0R5m8r3J06P1p2l4N1n9K6
8311c53K3o3L9L9n6L0J33rK8K8j38j38K8K8o2K3K3K3m3m3O7O6K0o6j7O9J6J5K2K2k1k0l6l6
8304c59PPKLR9J3o4K1N7q6j07L6M7M7j9j8o1o2k3k4M3M3P8pn6L0J36N0m9m8%Q5l4l4L2L2j22
8297c05l6M2m4l9M7L2L3l4l4J1J2m2M4L1n6MMl5N1R3Pj8j8o6o7O3O2j5j4O6j9j19l4J3J3N6
8290c11N6M6l9q8lPp9kQ4K6K6l3j75j04R7P0P0O2k3k4O2L2L3K0o6oP9p4p4K2K1p8p9L4L4L5
8284c42L4K8K9m3m3rj0mmj4P3K4K4l5l6L6L6l0l0l1l0M8M8k7j13m7L9K8K9L2L3L3L3m6m6k8
8277c61N8J5p0j1j2n6K9K3K4M4M4L0n6r4M9Q8j13j54M6J27M1NNj%k7k8P2j3j36QR8J3M9M8
8270b16o2o2J5p1m1J03Nj37MR0L6L6L0j12j04L8P8P7lmmlj1j1Q9Q9j01j01kjL7L7opK6K5m7
8263b91m6L2L3K7K6Kq4j21K2Q1nl8M7J7J7k0k1k3k4k4k3N3N3j8j9MMMLjkP0P0m6m6m6m6M5
8256c34M5M5M5n7n8J4J4k2k1k2k2lmO9O8l4l3RR5J8j25q8kL2L2nnl0l0l0l0N6N7N7N6RRRR
8248b07k3k3k3k3J5J5J5J6k7k7J6J6j6j6j6j7J6J6n5n6K6K6K7K6mmJ8J8m2m2K9L0nnJ7J6k9
8241c02k9n0n0J2J2J2J2J6J5N9N8j7j6j7j7RRo2o2O3O4K0K1p9p8N0N0n5n4M5m0o3Q0Q3o0j19
8234d80K3L4L5k6k6J7J8P8P8k2k3m4m4K8K7p9q0P7P8QPo4o3J0J0N2N3k1k1%%L3L2L3L3PQo4
8227b78o4JJM4M4J4J3n8n9KJk0k1J07J06j07j08N0N1k1k1Q8Q8r8r8K2K1k1k1j6j6L0J16L9
8220a89m6l6l6L3L2j1j1p3p3K7K6L6L5qpJ9J9NR1L3j10j15l0M2M2Nq2l1J12L2n4N6N7p8p7
8214c65j4j3k4O1M5m2N6N5j0j0o4K2Lq2M3M2p3p3J09K4m2M4Q1mmmmmp1J4K0o6l5N1O7j9n0
8207c36n1j3j2l7l7L5L5J14J13k0k1L3n3r6j0N5N6J7o7p6O7Qp7K2K1nnm7m7%Q5M0m6j4j4L6
8200c47L6L7L6l4l3o1K6O4O5n9n8L8L8r1r0J4J4mJ40O8p4k8k8J4J4J4J4rrrrk8k7M4M4mnL8
8192b49L8m9m8K3K4j1j1k5O1K1j22j3P2m5m5J17J18p2p2QQo1Q2J19q1o0K5l5l5LLMLM7M7L3
8185a78j11j23l8L3L4M8M7k4k4RRRJ0J3J4n8n8ppppL3L2L3L2%jN7k9j07L7P0j5k0k0J8J7j4
8178b93j5K8K9l8l8L4L4o5o4L6L6m3m3N7N7L5L4j22j23O4O4K1K2j%j%L7L7l5l4oopol0l0L5
[truncated: 546,726 more chars]
