# Supplementary material for: Uranium-stibinidiide, -stibinidene, and -stibido multiple bonds and uranium-nitride formation from multimetallic diuranium-distibene-mediated dinitrogen cleavage
Source: Nat Commun. 2025 Aug 4;16:7136. doi: 10.1038/s41467-025-61612-5 (PMC12322283; doi:10.1038/s41467-025-61612-5)
Supplement: Supplementary file 3 — Source Data [file 41467_2025_61612_MOESM3_ESM.zip › Supplementary Data 5UK 1H.jdx]

##TITLE=	20230125-1822-B400_B.14-19.10.fid
Ref JD729-USbU
Group Liddle_S
H1_ExtraWide_Day THF /mnt/nmrdata/Liddle_S mbdxwjd3 19
##JCAMP-DX=	6.0	$$ MestReNova 14.3.0-30573
##DATA TYPE=	LINK
##BLOCK_ID=	1
##BLOCKS=	2    
##ORIGIN=	Mestrelab Research S.L.
##OWNER=	n16601rs
##$MNOVA/LINK_BLOCK_TYPE=	ITEM	$$ NMR Spectrum
##$MNOVA/ITEM/POLYGON=	(XY..XY)
5321,5835
8722,5835
8722,8208
5321,8208
5321,5835
##$MNOVA/ITEM/Z=	0
##$MNOVA/ITEM/ANGLE=	0
##TITLE=	20230125-1822-B400_B.14-19.10.fid
##JCAMP-DX=	6.0	$$ MestReNova 14.3.0-30573
##BLOCK_ID=	2
##DATA TYPE=	MNOVA NMR VIEW DATA
##DATA CLASS=	MNOVA VIEW DATA
##$MNOVA/ITEM/ZOOM/X=	-195.15093622741579793,	195.34569999840266519
##$MNOVA/ITEM/ZOOM/Y=	-767.35494041442871094,	8360.11334228515625
##END=	
##TITLE=	20230125-1822-B400_B.14-19.10.fid
##JCAMP-DX=	6.0	$$ MestReNova 14.3.0-30573
##BLOCK_ID=	3
##DATA TYPE=	NMR SPECTRUM
##DATA CLASS=	XYDATA
##NUMDIM=	1
##ORIGIN=	Bruker BioSpin GmbH
##OWNER=	nmrsu
##.OBSERVE FREQUENCY=	400.12999999999999545
##.OBSERVE NUCLEUS=	^1H
##.SOLVENT NAME=	THF
##.PULSE SEQUENCE=	zg10
##LONGDATE=	2023/01/25 18:36:19.000
##.ACQUISITIONMODE=	SIMULTANEOUS (DQD)
##$ORIGINAL FORMAT=	Bruker XWIN-NMR
##$MNOVA/SCALES_VERSION=	9
##$PARAMETER FILE=	(acqus, ASCII, c:/Users/n16601rs/OneDrive%20-%20The%20University%20of%20Manchester/MS%20U-Sb/JD%20NMR/USbU%20K18C6/[USbU][K18C6]/10/acqus, 0)
$$ ##TITLE= Parameter file, TopSpin 3.6.2
$$ ##JCAMPDX= 5.0
$$ ##DATATYPE= Parameter Values
$$ ##NPOINTS= 1	$$ modification sequence number
$$ ##ORIGIN= Bruker BioSpin GmbH
$$ ##OWNER= nmrsu
$$ $$ 2023-01-25 18:36:21.559 +0000  nmrsu@pink.ch.man.ac.uk
$$ $$ /mnt/nasr/NMR/Liddle_S/data/mbdxwjd3/nmr/20230125-1822-B400_B.14-19/10/acqus
$$ $$ process /opt/topspin3.6.2b/prog/mod/dirdata
$$ ##$ACQT0= -0.954957822696164
$$ ##$AMP= (0..31)
$$ 100 100 100 100 100 100 100 100 100 100 100 100 100 100 100 100 100 100
$$ 100 100 100 100 100 100 100 100 100 100 100 100 100 100
$$ ##$AMPCOIL= (0..19)
$$ -1 0 0 0 0 0 0 0 0 0 0 0 0 0 0 0 0 0 0 0
$$ ##$ANAVPT= -1
$$ ##$AQSEQ= 0
$$ ##$AQ_mod= 3
$$ ##$AUNM= <au_zg>
$$ ##$AUTOPOS= <19 >
$$ ##$BF1= 400.13
$$ ##$BF2= 400.13
$$ ##$BF3= 400.13
$$ ##$BF4= 400.13
$$ ##$BF5= 400.13
$$ ##$BF6= 400.13
$$ ##$BF7= 400.13
$$ ##$BF8= 400.13
$$ ##$BWFAC= (0..63)
$$ 0 0 0 0 0 0 0 0 0 0 0 0 0 0 0 0 0 0 0 0 0 0 0 0 0 0 0 0 0 0 0 0 0 0 0 0
$$ 0 0 0 0 0 0 0 0 0 0 0 0 0 0 0 0 0 0 0 0 0 0 0 0 0 0 0 0
$$ ##$BYTORDA= 0
$$ ##$CAGPARS= (0..11)
$$ 0 0 0 0 0 0 0 0 0 0 0 0
$$ ##$CHEMSTR= <none>
$$ ##$CNST= (0..63)
$$ 1 1 145 1 1 1 1 1 1 1 1 1 1 1 1 1 1 1 1 1 1 1 1 1 1 1 1 1 1 1 1 1 1 1 1
$$ 1 1 1 1 1 1 1 1 1 1 1 1 1 1 1 1 1 1 1 1 1 1 1 1 1 1 1 1 1
$$ ##$CPDPRG= (0..8)
$$ <> <> <> <> <mlev> <mlev> <mlev> <mlev> <mlev>
$$ ##$D= (0..63)
$$ 0 0.1 0 0 0 0 0 0 0 0.06 0 0 0 0 0 0 0.0002 0 0 0 0 0 0 0 0 0 0 0 0 0 0
$$ 0 0 0 0 0 0 0 0 0 0 0 0 0 0 0 0 0 0 0 0 0 0 0 0 0 0 0 0 0 0 0 0 0
$$ ##$DATE= 1674671779
$$ ##$DE= 6.820042
$$ ##$DECBNUC= <off>
$$ ##$DECIM= 128
$$ ##$DECNUC= <off>
$$ ##$DECSTAT= 4
$$ ##$DIGMOD= 3
$$ ##$DIGTYP= 12
$$ ##$DQDMODE= 0
$$ ##$DR= 20
$$ ##$DS= 0
$$ ##$DSPFIRM= 4
$$ ##$DSPFVS= 21
$$ ##$DTYPA= 0
$$ ##$EXP= <H1_ExtraWide_Day>
$$ ##$FCUCHAN= (0..9)
$$ 0 2 0 0 0 0 0 0 0 0
$$ ##$FL1= 90
$$ ##$FL2= 90
$$ ##$FL3= 90
$$ ##$FL4= 90
$$ ##$FN_INDIRECT= (0..7)
$$ 0 0 0 0 0 0 0 0
$$ ##$FOV= 20
$$ ##$FQ1LIST= <freqlist>
$$ ##$FQ2LIST= <freqlist>
$$ ##$FQ3LIST= <freqlist>
$$ ##$FQ4LIST= <freqlist>
$$ ##$FQ5LIST= <freqlist>
$$ ##$FQ6LIST= <freqlist>
$$ ##$FQ7LIST= <freqlist>
$$ ##$FQ8LIST= <freqlist>
$$ ##$FRQLO3= 1300000
$$ ##$FRQLO3N= 0
$$ ##$FS= (0..7)
$$ 83 83 83 83 83 83 83 83
$$ ##$FTLPGN= 0
$$ ##$FW= 4032000
$$ ##$FnILOOP= 0
$$ ##$FnMODE= 0
$$ ##$FnTYPE= 0
$$ ##$GPNAM= (0..31)
$$ <sine.100> <sine.100> <sine.100> <sine.100> <sine.100> <sine.100> <sine.100>
$$ <sine.100> <sine.100> <sine.100> <sine.100> <sine.100> <sine.100> <sine.100>
$$ <sine.100> <sine.100> <sine.100> <sine.100> <sine.100> <sine.100> <sine.100>
$$ <sine.100> <sine.100> <sine.100> <sine.100> <sine.100> <sine.100> <sine.100>
$$ <sine.100> <sine.100> <sine.100> <sine.100>
$$ ##$GPX= (0..31)
$$ 0 0 0 0 0 0 0 0 0 0 0 0 0 0 0 0 0 0 0 0 0 0 0 0 0 0 0 0 0 0 0 0
$$ ##$GPY= (0..31)
$$ 0 0 0 0 0 0 0 0 0 0 0 0 0 0 0 0 0 0 0 0 0 0 0 0 0 0 0 0 0 0 0 0
$$ ##$GPZ= (0..31)
$$ 0 0 0 0 0 0 0 0 0 0 0 0 0 0 0 0 0 0 0 0 0 0 0 0 0 0 0 0 0 0 0 0
$$ ##$GRDPROG= <>
$$ ##$GRPDLY= 76
$$ ##$HDDUTY= 20
$$ ##$HDRATE= 20
$$ ##$HGAIN= (0..3)
$$ 0 0 0 0
$$ ##$HL1= 1
$$ ##$HL2= 35
$$ ##$HL3= 16
$$ ##$HL4= 17
$$ ##$HOLDER= 19
$$ ##$HPMOD= (0..7)
$$ 0 0 0 0 0 0 0 0
$$ ##$HPPRGN= 0
$$ ##$IN= (0..63)
$$ 0.001 0.001 0.001 0.001 0.001 0.001 0.001 0.001 0.001 0.001 0.001 0.001
$$ 0.001 0.001 0.001 0.001 0.001 0.001 0.001 0.001 0.001 0.001 0.001 0.001
$$ 0.001 0.001 0.001 0.001 0.001 0.001 0.001 0.001 0.001 0.001 0.001 0.001
$$ 0.001 0.001 0.001 0.001 0.001 0.001 0.001 0.001 0.001 0.001 0.001 0.001
$$ 0.001 0.001 0.001 0.001 0.001 0.001 0.001 0.001 0.001 0.001 0.001 0.001
$$ 0.001 0.001 0.001 0.001
$$ ##$INF= (0..7)
$$ 0 0 0 0 0 0 0 0
$$ ##$INP= (0..63)
$$ 0 0 0 0 0 0 0 0 0 0 0 0 0 0 0 0 0 0 0 0 0 0 0 0 0 0 0 0 0 0 0 0 0 0 0 0
$$ 0 0 0 0 0 0 0 0 0 0 0 0 0 0 0 0 0 0 0 0 0 0 0 0 0 0 0 0
$$ ##$INSTRUM= <spect>
$$ ##$INTEGFAC= (0..63)
$$ 0 0 0 0 0 0 0 0 0 0 0 0 0 0 0 0 0 0 0 0 0 0 0 0 0 0 0 0 0 0 0 0 0 0 0 0
$$ 0 0 0 0 0 0 0 0 0 0 0 0 0 0 0 0 0 0 0 0 0 0 0 0 0 0 0 0
$$ ##$L= (0..31)
$$ 16 1 1 1 1 1 1 1 1 1 1 1 1 1 1 1 1 1 1 1 1 1 1 1 1 1 1 1 1 1 1 1
$$ ##$LFILTER= 200
$$ ##$LGAIN= -2
$$ ##$LINPSTP= 0
$$ ##$LOCKED= yes
$$ ##$LOCKFLD= 5317
$$ ##$LOCKGN= 125.81697845459
$$ ##$LOCKPOW= -38
$$ ##$LOCKPPM= 1.73000001907349
$$ ##$LOCNUC= <2H>
$$ ##$LOCPHAS= 229.036
$$ ##$LOCSHFT= yes
$$ ##$LOCSW= 0
$$ ##$LTIME= 0.100000001490116
$$ ##$MASR= 4200
$$ ##$MASRLST= <masrlst>
$$ ##$MULEXPNO= (0..15)
$$ 0 0 0 0 0 0 0 0 0 0 0 0 0 0 0 0
$$ ##$NBL= 1
$$ ##$NC= -4
$$ ##$NLOGCH= 1
$$ ##$NOVFLW= 0
$$ ##$NS= 16
$$ ##$NUC1= <1H>
$$ ##$NUC2= <off>
$$ ##$NUC3= <off>
$$ ##$NUC4= <off>
$$ ##$NUC5= <off>
$$ ##$NUC6= <off>
$$ ##$NUC7= <off>
$$ ##$NUC8= <off>
$$ ##$NUCLEUS= <off>
$$ ##$NUSLIST= <automatic>
$$ ##$NusAMOUNT= 25
$$ ##$NusFPNZ= no
$$ ##$NusJSP= 0
$$ ##$NusSEED= 54321
$$ ##$NusSPTYPE= 0
$$ ##$NusT2= 1
$$ ##$NusTD= 0
$$ ##$O1= 0
$$ ##$O2= 40013
$$ ##$O3= 40013
$$ ##$O4= 40013
$$ ##$O5= 40013
$$ ##$O6= 40013
$$ ##$O7= 40013
$$ ##$O8= 40013
$$ ##$OVERFLW= 0
$$ ##$P= (0..63)
$$ 15 15 30 0 0 19.8 30 60 20000 0 0 80000 80000 1000 0 200000 1000 2500 100000
$$ 600 2500 0 0 0 0 270 100000 15 1000 1000 0 0 20000 0 0 0 0 0 0 0 2000 0
$$ 0 0 300 0 80000 46600 10000 0 80000 0 0 0 0 0 0 0 0 0 0 0 0 0
$$ ##$PACOIL= (0..15)
$$ 2 3 1 0 0 0 0 0 0 0 0 0 0 0 0 0
$$ ##$PAPS= 2
$$ ##$PARMODE= 0
$$ ##$PCPD= (0..9)
$$ 100 90 100 100 100 100 100 100 100 100
$$ ##$PEXSEL= (0..9)
$$ 1 1 1 1 1 1 1 1 1 1
$$ ##$PHCOR= (0..31)
$$ 0 0 0 0 0 0 0 0 0 0 0 0 0 0 0 0 0 0 0 0 0 0 0 0 0 0 0 0 0 0 0 0
$$ ##$PHLIST= <>
$$ ##$PHP= 1
$$ ##$PH_ref= 0
$$ ##$PL= (0..63)
$$ 120 -3.6 120 120 120 120 120 120 120 54.82 7.28 17.23 120 120 120 120 120
$$ 120 -3.6 120 120 120 120 120 120 120 120 17.23 120 120 120 120 120 120
$$ 120 120 120 120 120 120 120 120 120 120 120 120 120 120 120 120 120 120
$$ 120 120 120 120 120 120 120 120 120 120 120 120
$$ ##$PLSTEP= 0.1
$$ ##$PLSTRT= -6
$$ ##$PLW= (0..63)
$$ 0 10.725 0 0 0 0 0 0 0 9.6525e-05 2.6813 0.14279 0 0 0 0 0 0 10.725 0.29792
$$ 0 0 0 0 0 0 0 0.13241 0 2.6813 0 0 3.861e-06 0 0 0 0 0 0 0 0 0 0 0 0 0
$$ 0 0 0 0 0 0 0 0 0 0 0 0 0 0 0 0 0 0
$$ ##$PLWMAX= (0..7)
$$ 29.5 0 0 0 0 0 0 0
$$ ##$PQPHASE= 0
$$ ##$PQSCALE= 0
$$ ##$PR= 1
$$ ##$PRECHAN= (0..15)
$$ -1 2 0 1 -1 -1 -1 -1 -1 -1 -1 -1 -1 -1 -1 -1
$$ ##$PRGAIN= 0
$$ ##$PROBHD= <Z104450_0142 (PA BBO 400S1 BBF-H-D-05 Z)>
$$ ##$PROBINPUTS= (0..15)
$$ <19F-109Ag> <1H> <2H> <> <> <> <> <> <> <> <> <> <> <> <> <>
$$ ##$PULPROG= <zg10>
$$ ##$PW= 0
$$ ##$PYNM= <acqu.py>
$$ ##$ProjAngle= 0
$$ ##$QNP= 1
$$ ##$RD= 0
$$ ##$RECCHAN= (0..15)
$$ 0 2 0 0 0 0 0 0 0 0 0 0 0 0 0 0
$$ ##$RECPH= 0
$$ ##$RECPRE= (0..15)
$$ -1 0 -1 -1 -1 -1 -1 -1 -1 -1 -1 -1 -1 -1 -1 -1
$$ ##$RECPRFX= (0..15)
$$ 1 0 0 0 0 0 0 0 0 0 0 0 0 0 0 0
$$ ##$RECSEL= (0..15)
$$ 0 0 1 0 0 0 0 0 0 0 0 0 0 0 0 0
$$ ##$RG= 322
$$ ##$RO= 0
$$ ##$RSEL= (0..15)
$$ 0 0 2 0 0 0 0 0 0 0 0 0 0 0 0 0
$$ ##$S= (0..7)
$$ 83 4 83 83 83 83 83 83
$$ ##$SELREC= (0..9)
$$ 0 0 0 0 0 0 0 0 0 0
$$ ##$SFO1= 400.13
$$ ##$SFO2= 400.170013
$$ ##$SFO3= 400.170013
$$ ##$SFO4= 400.170013
$$ ##$SFO5= 400.170013
$$ ##$SFO6= 400.170013
$$ ##$SFO7= 400.170013
$$ ##$SFO8= 400.170013
$$ ##$SOLVENT= <THF>
$$ ##$SOLVOLD= <off>
$$ ##$SP= (0..63)
$$ 1 62.67 56.65 120 120 0 120 120 0 0 0 35.32 0 0 120 0 150 150 120 58.69
$$ 56.78 60.09 52.77 150 150 150 150 150 150 120 150 120 120 120 120 120 120
$$ 120 120 120 120 120 120 120 120 120 120 120 120 120 120 120 120 120 120
$$ 120 120 120 120 120 120 120 120 120
$$ ##$SPECTR= 0
$$ ##$SPINCNT= 0
$$ ##$SPNAM= (0..63)
$$ <gauss> <Gaus1_270.1000> <Gaus1_180r.1000> <> <> <Sinc1.1000> <Squa100.1000>
$$ <> <Squa100.1000> <gauss> <Sinc1.1000> <Sinc1.1000> <gauss> <gauss> <>
$$ <> <gauss> <gauss> <> <Sinc1.1000> <Sinc1.1000> <Sinc1.1000> <Sinc1.1000>
$$ <gauss> <gauss> <gauss> <gauss> <gauss> <gauss> <Crp60,20,20.10> <Bip720,50,20.1>
$$ <> <> <> <Rsnob.1000> <Gaus1_180r.1000> <Gaus1_180r.1000> <> <> <> <Gaus1_180r.1000>
$$ <Squa100.1000> <> <> <> <> <> <> <> <> <> <> <> <> <> <> <> <> <> <> <>
$$ <> <> <>
$$ ##$SPOAL= (0..63)
$$ 0.5 1 0.5 0.5 0.5 0.5 0.5 0.5 0.5 0.5 0.5 0.5 0.5 0.5 0.5 0.5 0.5 0.5 0.5
$$ 1 1 1 1 0.5 0.5 0.5 0.5 0.5 0.5 0.5 0.5 0.5 0.5 0.5 0.5 0.5 0.5 0.5 0.5
$$ 0.5 0.5 0.5 0.5 0.5 0.5 0.5 0.5 0.5 0.5 0.5 0.5 0.5 0.5 0.5 0.5 0.5 0.5
$$ 0.5 0.5 0.5 0.5 0.5 0.5 0.5
$$ ##$SPOFFS= (0..63)
$$ 0 0 0 0 0 0 0 0 0 0 0 0 0 0 0 0 0 0 0 0 0 0 0 0 0 0 0 0 0 0 0 0 0 0 0 0
$$ 0 0 0 0 0 0 0 0 0 0 0 0 0 0 0 0 0 0 0 0 0 0 0 0 0 0 0 0
$$ ##$SPPEX= (0..63)
$$ 0 0 0 0 0 0 0 0 0 0 0 0 0 0 0 0 0 0 0 0 0 0 0 0 0 0 0 0 0 0 0 0 0 0 0 0
$$ 0 0 0 0 0 0 0 0 0 0 0 0 0 0 0 0 0 0 0 0 0 0 0 0 0 0 0 0
$$ ##$SPW= (0..63)
$$ 0 2.0033e-05 8.9034e-06 0 0 0.0069582 9.6525e-05 0 2.4131e-07 0 0.0069582
$$ 0.0069582 0 0 0 0 0 0 0 1.421171e-05 2.209165e-05 1.031523e-05 5.562921e-05
$$ 0 0 0 0 0 0 0.092175 1.716 0 0 0 9.7337e-05 8.9034e-06 0.00056982 0 0 0
$$ 8.9034e-06 2.4131e-07 0 0 0 0 0 0 0 0 0 0 0 0 0 0 0 0 0 0 0 0 0 0
$$ ##$SUBNAM= (0..9)
$$ <""> <""> <""> <""> <""> <""> <""> <""> <""> <"">
$$ ##$SW= 390.498088121361
$$ ##$SWIBOX= (0..19)
$$ 0 0 2 0 0 0 0 0 0 0 0 0 0 0 0 0 0 0 0 0
$$ ##$SW_h= 156250
$$ ##$SWfinal= 0
$$ ##$SigLockShift= 0
$$ ##$TD= 262144
$$ ##$TD0= 1
$$ ##$TD_INDIRECT= (0..7)
$$ 0 0 0 0 0 0 0 0
$$ ##$TDav= 1
$$ ##$TE= 293
$$ ##$TE1= 300
$$ ##$TE2= 300
$$ ##$TE3= 300
$$ ##$TE4= 300
$$ ##$TEG= 300
$$ ##$TE_MAGNET= 0
$$ ##$TE_PIDX= 0
$$ ##$TE_STAB= (0..9)
$$ 0 0 0 0 0 0 0 0 0 0
$$ ##$TL= (0..7)
$$ 0 120 120 120 120 120 120 120
$$ ##$TOTROT= (0..63)
$$ 0 0 0 0 0 0 0 0 0 0 0 0 0 0 0 0 0 0 0 0 0 0 0 0 0 0 0 0 0 0 0 0 0 0 0 0
$$ 0 0 0 0 0 0 0 0 0 0 0 0 0 0 0 0 0 0 0 0 0 0 0 0 0 0 0 0
$$ ##$TUBE_TYPE= <>
$$ ##$USERA1= <user>
$$ ##$USERA2= <user>
$$ ##$USERA3= <user>
$$ ##$USERA4= <user>
$$ ##$USERA5= <user>
$$ ##$V9= 5
$$ ##$VALIDCODE= -1
$$ ##$VALIST= <valist>
$$ ##$VCLIST= <CCCCCCCCCCCCCCC>
$$ ##$VDLIST= <DDDDDDDDDDDDDDD>
$$ ##$VPLIST= <PPPPPPPPPPPPPPP>
$$ ##$VTLIST= <TTTTTTTTTTTTTTT>
$$ ##$WBST= 1024
$$ ##$WBSW= 4
$$ ##$XGAIN= (0..3)
$$ 0 0 0 0
$$ ##$XL= 0
$$ ##$YL= 0
$$ ##$YMAX_a= 699578
$$ ##$YMIN_a= -2266287
$$ ##$ZGOPTNS= <>
$$ ##$ZL1= 120
$$ ##$ZL2= 120
$$ ##$ZL3= 120
$$ ##$ZL4= 120
$$ ##$scaledByNS= no
$$ ##$scaledByRG= no
$$ ##END=
$$ 
##$PARAMETER FILE=	(audita.txt, ASCII, c:/Users/n16601rs/OneDrive%20-%20The%20University%20of%20Manchester/MS%20U-Sb/JD%20NMR/USbU%20K18C6/[USbU][K18C6]/10/audita.txt, 0)
$$ ##TITLE= Audit trail, TopSpin 3.6.2
$$ ##JCAMPDX= 5.01
$$ ##ORIGIN= Bruker BioSpin GmbH
$$ ##OWNER= nmrsu
$$ $$ /mnt/nasr/NMR/Liddle_S/data/mbdxwjd3/nmr/20230125-1822-B400_B.14-19/10/audita.txt
$$ ##AUDIT TRAIL=  $$ (NUMBER, WHEN, WHO, WHERE, PROCESS, VERSION, WHAT)
$$ (   1,<2023-01-25 18:36:20.715 +0000>,<nmrsu>,<pink.ch.man.ac.uk>,<go4>,<TopSpin 3.6.2>,
$$       <created by zg
$$ 	started at 2023-01-25 18:35:59.742 +0000,
$$ 	POWCHK enabled, PULCHK disabled,
$$        configuration hash MD5:
$$        3D 22 0D 5E 13 61 63 90 B7 D6 38 88 27 90 1D 32
$$        data hash MD5: 256K
$$        71 05 3A 3A 87 74 D4 79 ED BC 27 14 14 87 F5 23>)
$$ (   2,<2023-01-25 18:36:20.745 +0000>,<nmrsu>,<pink.ch.man.ac.uk>,<audit>,<TopSpin 3.6.2>,
$$       <user comment:
$$        ICON-NMR User ID: mbdxwjd3
$$        data hash MD5: 256K
$$        71 05 3A 3A 87 74 D4 79 ED BC 27 14 14 87 F5 23>)
$$ (   3,<2023-01-25 18:36:21.932 +0000>,<nmrsu>,<pink.ch.man.ac.uk>,<dirdata>,<TopSpin 3.6.2>,
$$       <wrpa from 1 10 "20230125-1822-B400_B.14-19" "/mnt/nmrdata/Liddle_S/data/mbdxwjd3/nmr"
$$        data hash MD5: 256K
$$        71 05 3A 3A 87 74 D4 79 ED BC 27 14 14 87 F5 23>)
$$ ##END=
$$ 
$$ $$ hash MD5
$$ $$ BD E8 18 AB 7C CB 6A 13 E8 D3 DB 38 A3 40 81 1F
$$ 
##$PARAMETER FILE=	(auditp.txt, ASCII, c:/Users/n16601rs/OneDrive%20-%20The%20University%20of%20Manchester/MS%20U-Sb/JD%20NMR/USbU%20K18C6/[USbU][K18C6]/10/pdata/1/auditp.txt, 0)
$$ ##TITLE= Audit trail, TopSpin 3.6.2
$$ ##JCAMPDX= 5.01
$$ ##ORIGIN= Bruker BioSpin GmbH
$$ ##OWNER= nmrsu
$$ $$ /mnt/nasr/NMR/Liddle_S/data/mbdxwjd3/nmr/20230125-1822-B400_B.14-19/10/pdata/1/auditp.txt
$$ ##AUDIT TRAIL=  $$ (NUMBER, WHEN, WHO, WHERE, PROCESS, VERSION, WHAT)
$$ (   1,<2023-01-25 18:36:20.715 +0000>,<nmrsu>,<pink.ch.man.ac.uk>,<go4>,<TopSpin 3.6.2>,
$$       <created by zg
$$ 	started at 2023-01-25 18:35:59.742 +0000,
$$ 	POWCHK enabled, PULCHK disabled,
$$        configuration hash MD5:
$$        3D 22 0D 5E 13 61 63 90 B7 D6 38 88 27 90 1D 32
$$        data hash MD5: 256K
$$        71 05 3A 3A 87 74 D4 79 ED BC 27 14 14 87 F5 23>)
$$ (   2,<2023-01-25 18:36:20.745 +0000>,<nmrsu>,<pink.ch.man.ac.uk>,<audit>,<TopSpin 3.6.2>,
$$       <user comment:
$$        ICON-NMR User ID: mbdxwjd3
$$        data hash MD5: 256K
$$        71 05 3A 3A 87 74 D4 79 ED BC 27 14 14 87 F5 23>)
$$ (   3,<2023-01-25 18:36:21.048 +0000>,<nmrsu>,<pink.ch.man.ac.uk>,<proc1d>,<TopSpin 3.6.2>,
$$       <Start of raw data processing
$$        ef LB = 0.3 FT_mod = 6 PKNL = 1 SI = 32K 
$$        data hash MD5: 32K
$$        F6 52 3A B9 0B F2 02 13 14 7D 45 9A 16 8E E0 A7>)
$$ (   4,<2023-01-25 18:36:21.226 +0000>,<nmrsu>,<pink.ch.man.ac.uk>,<proc1d>,<TopSpin 3.6.2>,
$$       <apk 
$$        data hash MD5: 32K
$$        CC 2A 1A 03 58 74 D2 CD 52 B9 03 75 4D 53 56 A2>)
$$ (   5,<2023-01-25 18:36:21.262 +0000>,<nmrsu>,<pink.ch.man.ac.uk>,<proc1d>,<TopSpin 3.6.2>,
$$       <abs ABSG = 5 
$$        data hash MD5: 32K
$$        00 17 C7 1B F6 17 5F 76 7C 48 EB 47 CC 2B 55 7E>)
$$ (   6,<2023-01-25 18:36:22.106 +0000>,<nmrsu>,<pink.ch.man.ac.uk>,<dirdata>,<TopSpin 3.6.2>,
$$       <wrpa from 1 10 "20230125-1822-B400_B.14-19" "/mnt/nmrdata/Liddle_S/data/mbdxwjd3/nmr"
$$        data hash MD5: 32K
$$        00 17 C7 1B F6 17 5F 76 7C 48 EB 47 CC 2B 55 7E>)
$$ ##END=
$$ 
$$ $$ hash MD5
$$ $$ E7 41 77 6F 93 81 1F 6F 31 B7 03 D0 F6 22 47 3A
$$ 
##$PARAMETER FILE=	(datafile, ASCII, c:/Users/n16601rs/OneDrive%20-%20The%20University%20of%20Manchester/MS%20U-Sb/JD%20NMR/USbU%20K18C6/[USbU][K18C6]/10/fid, 0)
$$ 
##$PARAMETER FILE=	(format.temp, ASCII, c:/Users/n16601rs/OneDrive%20-%20The%20University%20of%20Manchester/MS%20U-Sb/JD%20NMR/USbU%20K18C6/[USbU][K18C6]/10/format.temp, 0)
$$ EDIT_PAR COMMAND FILE
$$ 
$$ DI_MODE         LONG
$$ ED_ENTRY        ACQU
$$ ORDER           FILE
$$ 
$$ 
$$ HEADER		"F2 - Acquisition Parameters"
$$ T_NAME		Date_
$$ 		TYPE	R64
$$ 		CLASS	ACQU
$$ 		SUBRANGE 0.0 50000000
$$ 		REL	"Date_=itodate(DATE)"
$$ 		INV_REL	"DATE=datetoi(Date_,DATE)"
$$ 		FORMAT	"%14.0f"
$$ 		TEXT	" "
$$ END
$$ T_NAME		Time
$$ 		TYPE	R32
$$ 		CLASS	ACQU
$$ 		SUBRANGE 0.0 1000000
$$ 		REL	"Time=itotime(DATE)"
$$ 		INV_REL	"DATE=timetoi(Time,DATE)"
$$ 		FORMAT	"%14.2f h"
$$ 		TEXT	" "
$$ END
$$ NAME		INSTRUM
$$ 		TEXT	" "
$$ END
$$ NAME		PROBHD
$$ 		FORMAT	"%14.14s"
$$ 		TEXT	" "
$$ END
$$ NAME		PULPROG
$$ 		TEXT	" "
$$ END
$$ NAME		TD
$$ 		TEXT	" "
$$ END
$$ NAME		SOLVENT
$$ 		TEXT	" "
$$ END
$$ NAME		NS
$$ 		TEXT	" "
$$ END
$$ NAME		DS
$$ 		TEXT	" "
$$ END
$$ T_NAME		SWH
$$ 		TYPE	R32
$$ 		CLASS	ACQU
$$ 		SUBRANGE 0.0 1e8
$$ 		REL	"SWH=SW*SFO1"
$$ 		INV_REL "SW=SWH/SFO1"
$$ 		UNIT	"Hz"
$$ 		FORMAT	"%14.3f Hz"
$$ 		TEXT	" "
$$ END
$$ T_NAME          FIDRES
$$                 TYPE    R32
$$                 CLASS   ACQU
$$                 SUBRANGE 0.0 100000
$$                 REL     "FIDRES=2*SW*SFO1/TD"
$$                 INV_REL "TD = nextpow(2*SW*SFO1/FIDRES)"
$$ 		UNIT	"Hz"
$$ 		FORMAT	"%14.6f Hz"
$$ 		TEXT	" "
$$ END
$$ T_NAME          AQ
$$ 		TYPE	R32
$$ 		CLASS	ACQU
$$ 		SUBRANGE 0.0 1000
$$ 		REL	"AQ=aqcalc(SW,SFO1,TD,DIGTYP)"
$$ 		INV_REL	"TD=tdcalc(SW,SFO1,1.0e6*AQ,DIGTYP)"
$$ 		UNIT	"sec"
$$ 		FORMAT	"%14.7f sec"
$$ 		TEXT	" "
$$ END
$$ NAME		RG
$$ 		TEXT	" "
$$ END
$$ T_NAME          DW
$$ 		TYPE	R32
$$ 		CLASS	ACQU
$$ 		SUBRANGE 0.0 1000000
$$ 		REL	"DW=1/(2*SW*SFO1)"
$$ 		INV_REL	"SW=1000000/(2*(0.005+DW)*SFO1)"
$$ 		UNIT	"usec"
$$ 		FORMAT	"%14.3lf usec"
$$ 		TEXT	" "
$$ END
$$ NAME		DE
$$ 		FORMAT	"%14.2f usec"
$$ 		TEXT	" "
$$ END
$$ NAME		TE
$$ 		FORMAT	"%14.1f K"
$$ 		TEXT	" "
$$ END
$$ T_NAME		D1
$$ 		TYPE	R32
$$ 		CLASS	ACQU
$$ 		SUBRANGE 0.0 1e38
$$ 		REL	"D1=D[1]"
$$ 		INV_REL	"D[1]=D1"
$$ 		UNIT	"sec"
$$ 		FORMAT	"%14.8f sec"
$$ 		TEXT	" "
$$ END
$$ NAME		TD0
$$ 		TEXT	" "
$$ END
$$ NAME		SFO1
$$ 		FORMAT	"%14.7f MHz"
$$ 		TEXT	" "
$$ END
$$ NAME		NUC1
$$ 		NONEDIT
$$ 		TEXT	" "
$$ END
$$ T_NAME		P1
$$ 		TYPE	R32
$$ 		CLASS	ACQU
$$ 		SUBRANGE 0.0 1.0e10
$$ 		REL	"P1=P[1]"
$$ 		INV_REL	"P[1]=P1"
$$ 		UNIT	"usec"
$$ 		FORMAT	"%14.2f usec"
$$ 		TEXT	" "
$$ END
$$ T_NAME		PLW1
$$ 		TYPE	R32
$$ 		CLASS	ACQU
$$ 		REL	"PLW1=PLW[1]"
$$ 		INV_REL	"PLW[1]=PLW1"
$$ 		UNIT	"W"
$$ 		FORMAT	"%14.8f W"
$$ 		TEXT	"power PLW1 "
$$ END
$$ 
##$PARAMETER FILE=	(intrng, ASCII, c:/Users/n16601rs/OneDrive%20-%20The%20University%20of%20Manchester/MS%20U-Sb/JD%20NMR/USbU%20K18C6/[USbU][K18C6]/10/pdata/1/intrng, 0)
$$ P 0
$$ 5.697657   5.423565
$$ 3.504919   1.538604
$$ 0.299230   -0.153618
$$ -0.487296   -0.940144
$$ -0.952061   -5.647381
$$ 
##$PARAMETER FILE=	(parm.txt, ASCII, c:/Users/n16601rs/OneDrive%20-%20The%20University%20of%20Manchester/MS%20U-Sb/JD%20NMR/USbU%20K18C6/[USbU][K18C6]/10/pdata/1/parm.txt, 0)
$$ 
$$ Current Data Parameters
$$ NAME     20230125-1822-B400_B.14-19              
$$ EXPNO                10              
$$ PROCNO                1              
$$ 
$$ F2 - Acquisition Parameters
$$ Date_          20230125              
$$ Time              18.36 h            
$$ INSTRUM           spect              
$$ PROBHD   Z104450_0142 (              
$$ PULPROG            zg10              
$$ TD               262144              
$$ SOLVENT             THF              
$$ NS                   16              
$$ DS                    0              
$$ SWH          156250.000 Hz           
$$ FIDRES         1.192093 Hz           
$$ AQ            0.8388608 sec          
$$ RG                  322              
$$ DW                3.200 usec         
$$ DE                 6.82 usec         
$$ TE                293.0 K            
$$ D1           0.10000000 sec          
$$ TD0                   1              
$$ SFO1        400.1300000 MHz          
$$ NUC1                 1H              
$$ P1                15.00 usec         
$$ PLW1        10.72500038 W            
$$ 
$$ F2 - Processing parameters
$$ SI                32768              
$$ SF          400.1299613 MHz          
$$ WDW                  EM              
$$ SSB                   0              
$$ LB                 0.30 Hz           
$$ GB                    0              
$$ PC                 1.00              
$$ 
##$PARAMETER FILE=	(procs, ASCII, c:/Users/n16601rs/OneDrive%20-%20The%20University%20of%20Manchester/MS%20U-Sb/JD%20NMR/USbU%20K18C6/[USbU][K18C6]/10/pdata/1/procs, 0)
$$ ##TITLE= Parameter file, TopSpin 3.6.2
$$ ##JCAMPDX= 5.0
$$ ##DATATYPE= Parameter Values
$$ ##NPOINTS= 1	$$ modification sequence number
$$ ##ORIGIN= Bruker BioSpin GmbH
$$ ##OWNER= nmrsu
$$ $$ 2023-01-25 18:36:22.061 +0000  nmrsu@pink.ch.man.ac.uk
$$ $$ /mnt/nasr/NMR/Liddle_S/data/mbdxwjd3/nmr/20230125-1822-B400_B.14-19/10/pdata/1/procs
$$ $$ process /opt/topspin3.6.2b/prog/mod/dirdata
$$ ##$ABSF1= 195.3457
$$ ##$ABSF2= -195.1524
$$ ##$ABSG= 5
$$ ##$ABSL= 100
$$ ##$ALPHA= 0
$$ ##$AQORDER= 0
$$ ##$ASSFAC= 0
$$ ##$ASSFACI= 0
$$ ##$ASSFACX= 0
$$ ##$ASSWID= 0
$$ ##$AUNMP= <mproc_1dconlf>
$$ ##$AXLEFT= 0
$$ ##$AXNAME= <>
$$ ##$AXNUC= <1H>
$$ ##$AXRIGHT= 0
$$ ##$AXTYPE= 0
$$ ##$AXUNIT= <>
$$ ##$AZFE= 0.1
$$ ##$AZFW= 0.1
$$ ##$BCFW= 0
$$ ##$BC_mod= 0
$$ ##$BYTORDP= 0
$$ ##$COROFFS= 0
$$ ##$CY= 15
$$ ##$DATMOD= 1
$$ ##$DC= 0
$$ ##$DFILT= <>
$$ ##$DTYPP= 0
$$ ##$ERETIC= no
$$ ##$F1P= 16.5032997131348
$$ ##$F2P= -4.15248680716336
$$ ##$FCOR= 1
$$ ##$FTSIZE= 32768
$$ ##$FT_mod= 6
$$ ##$GAMMA= 0
$$ ##$GB= 0
$$ ##$INTBC= 1
$$ ##$INTSCL= 1
$$ ##$ISEN= 128
$$ ##$LB= 0.3
$$ ##$LEV0= 0
$$ ##$LPBIN= 0
$$ ##$MAXI= 10000
$$ ##$MC2= 0
$$ ##$MEAN= 0
$$ ##$ME_mod= 0
$$ ##$MI= 0
$$ ##$MddCEXP= no
$$ ##$MddCT_SP= no
$$ ##$MddF180= no
$$ ##$MddLAMBDA= 0
$$ ##$MddMEMORY= 0
$$ ##$MddMERGE= 0
$$ ##$MddNCOMP= 0
$$ ##$MddNITER= 0
$$ ##$MddNOISE= 0
$$ ##$MddPHASE= 0
$$ ##$MddSEED= 0
$$ ##$MddSRSIZE= 0
$$ ##$Mdd_CsALG= 0
$$ ##$Mdd_CsLAMBDA= 0
$$ ##$Mdd_CsNITER= 0
$$ ##$Mdd_CsNORM= 0
$$ ##$Mdd_CsVE= no
$$ ##$Mdd_CsZF= 0
$$ ##$Mdd_LrLAMBDA= 0
$$ ##$Mdd_LrNITER= 0
$$ ##$Mdd_LrRANK= 0
$$ ##$Mdd_LrZF= 0
$$ ##$Mdd_mod= 0
$$ ##$NCOEF= 0
$$ ##$NC_proc= -2
$$ ##$NLEV= 6
$$ ##$NOISF1= 0
$$ ##$NOISF2= 0
$$ ##$NSP= 0
$$ ##$NTH_PI= 0
$$ ##$NZP= 0
$$ ##$OFFSET= 195.3457
$$ ##$PC= 1
$$ ##$PHC0= 213.1865
$$ ##$PHC1= -55.08717
$$ ##$PH_mod= 1
$$ ##$PKNL= yes
$$ ##$PPARMOD= 0
$$ ##$PPDIAG= 0
$$ ##$PPIPTYP= 0
$$ ##$PPMPNUM= 2147483647
$$ ##$PPRESOL= 1
$$ ##$PSCAL= 4
$$ ##$PSIGN= 0
$$ ##$PYNMP= <proc.py>
$$ ##$RDF1= 0
$$ ##$RDF2= 0
$$ ##$RDFWHM= 0
$$ ##$RDINT= 0
$$ ##$RDPOS= 0
$$ ##$REVERSE= no
$$ ##$SF= 400.129961329342
$$ ##$SI= 32768
$$ ##$SIGF1= 0
$$ ##$SIGF2= 0
$$ ##$SINO= 400
$$ ##$SIOLD= 32768
$$ ##$SPECTYP= <>
$$ ##$SREF_mod= 1
$$ ##$SREGLST= <1H.THF>
$$ ##$SSB= 0
$$ ##$STSI= 32768
$$ ##$STSR= 0
$$ ##$SW_p= 156250
$$ ##$SYMM= 0
$$ ##$S_DEV= 0
$$ ##$TDeff= 65536
$$ ##$TDoff= 0
$$ ##$TI= <Ref test 
$$ Group Service
$$ H1_ExtraWide_Day Acetone {E:\nmrdata\Service} m>
$$ ##$TILT= no
$$ ##$TM1= 0
$$ ##$TM2= 0
$$ ##$TOPLEV= 0
$$ ##$USERP1= <user>
$$ ##$USERP2= <user>
$$ ##$USERP3= <user>
$$ ##$USERP4= <user>
$$ ##$USERP5= <user>
$$ ##$WDW= 1
$$ ##$XDIM= 0
$$ ##$YMAX_p= 361006003
$$ ##$YMIN_p= -273260
$$ ##END=
$$ 
##$PARAMETER FILE=	(pulseprogram, ASCII, c:/Users/n16601rs/OneDrive%20-%20The%20University%20of%20Manchester/MS%20U-Sb/JD%20NMR/USbU%20K18C6/[USbU][K18C6]/10/pulseprogram, 0)
$$ # 1 "/opt/topspin3.6.2b/exp/stan/nmr/lists/pp/user/zg10"
$$ ;zg10
$$ ;avance-version (02/05/31)
$$ ;1D sequence
$$ ;using 10 degree flip angle
$$ ;
$$ ;$CLASS=HighRes
$$ ;$DIM=1D
$$ ;$TYPE=
$$ ;$SUBTYPE=
$$ ;$COMMENT=
$$ 
$$ 
$$ ;$OWNER=vnmr1
$$ # 1 "/opt/topspin3.6.2b/exp/stan/nmr/lists/pp/Avance.incl" 1
$$ ;Avance3aqs.incl
$$ ;   for AV III with AQS IPSO
$$ ;
$$ ;avance-version (15/06/05)
$$ ;
$$ ;$CLASS=HighRes Incl
$$ ;$COMMENT=
$$ # 170 "/opt/topspin3.6.2b/exp/stan/nmr/lists/pp/Avance.incl"
$$ ;$Id: Avance3aqs.incl,v 1.1.8.3 2015/03/05 16:46:54 ber Exp $
$$ # 14 "/opt/topspin3.6.2b/exp/stan/nmr/lists/pp/user/zg10" 2
$$ 
$$ 
$$ "acqt0=(-2/3.1415)*p1*0.1"
$$ # 1 "mc_line 18 file /opt/topspin3.6.2b/exp/stan/nmr/lists/pp/user/zg10 exp. def. part of mc cmd. before ze"
$$ ; dimension 1D; AQ_mode 
$$ define delay MCWRK
$$ define delay MCREST
$$ "MCREST = 30m - 30m"
$$ "MCWRK = 0.333333*30m"
$$ 
$$     dccorr
$$ # 18 "/opt/topspin3.6.2b/exp/stan/nmr/lists/pp/user/zg10"
$$ # 18 "/opt/topspin3.6.2b/exp/stan/nmr/lists/pp/user/zg10"
$$ 1 ze
$$ # 1 "mc_line 18 file /opt/topspin3.6.2b/exp/stan/nmr/lists/pp/user/zg10 exp. def. of mc cmd. after ze"
$$ # 19 "/opt/topspin3.6.2b/exp/stan/nmr/lists/pp/user/zg10"
$$ # 1 "mc_line 19 file /opt/topspin3.6.2b/exp/stan/nmr/lists/pp/user/zg10 exp. start label for mc cmd."
$$ 2 MCWRK  * 2
$$ LBLF0, MCWRK
$$   MCREST
$$ # 20 "/opt/topspin3.6.2b/exp/stan/nmr/lists/pp/user/zg10"
$$   d1
$$   p1*0.1 ph1
$$   go=2 ph31
$$ # 1 "mc_line 23 file /opt/topspin3.6.2b/exp/stan/nmr/lists/pp/user/zg10 exp. mc cmd. in line"
$$   MCWRK wr #0
$$   MCWRK zd
$$   lo to LBLF0 times td0
$$ 
$$ # 24 "/opt/topspin3.6.2b/exp/stan/nmr/lists/pp/user/zg10"
$$ exit
$$ 
$$ 
$$ ph1=0 2 2 0 1 3 3 1
$$ ph31=0 2 2 0 1 3 3 1
$$ # 31 "/opt/topspin3.6.2b/exp/stan/nmr/lists/pp/user/zg10"
$$ ;pl1 : f1 channel - power level for pulse (default)
$$ ;p1 : f1 channel -  90 degree high power pulse
$$ ;d1 : relaxation delay; 1-5 * T1
$$ ;NS: 1 * n, total number of scans: NS * TD0
$$ 
$$ 
$$ # 38 "/opt/topspin3.6.2b/exp/stan/nmr/lists/pp/user/zg10"
$$ ;$Id: zg30,v 1.8 2005/11/10 12:17:01 ber Exp $
$$ 
##$PARAMETER FILE=	(title, ASCII, c:/Users/n16601rs/OneDrive%20-%20The%20University%20of%20Manchester/MS%20U-Sb/JD%20NMR/USbU%20K18C6/[USbU][K18C6]/10/pdata/1/title, 0)
$$ Ref JD729-USbU
$$ Group Liddle_S
$$ H1_ExtraWide_Day THF /mnt/nmrdata/Liddle_S mbdxwjd3 19
$$ 
##$PARAMETER FILE=	(uxnmr.par, ASCII, c:/Users/n16601rs/OneDrive%20-%20The%20University%20of%20Manchester/MS%20U-Sb/JD%20NMR/USbU%20K18C6/[USbU][K18C6]/10/uxnmr.par, 0)
$$ ##TITLE= Parameter file, TopSpin 3.6.2
$$ ##JCAMPDX= 5.0
$$ ##DATATYPE= Parameter Values
$$ ##NPOINTS= 65	$$ modification sequence number
$$ ##ORIGIN= Bruker BioSpin GmbH
$$ ##OWNER= Administrator
$$ $$ 2021-05-27 15:37:55.479 +0100  nmrsu@pink.ch.man.ac.uk
$$ $$ /opt/topspin3.6.2b/conf/instr/spect/uxnmr.par
$$ $$ process /opt/topspin3.6.2b/prog/mod/cfserverav3
$$ ##$ACB= 0
$$ ##$ACBTAT= (0..23)
$$ 0 66 66 50 0 0 0 0 0 0 0 0 0 0 0 0 0 0 0 0 0 0 0 0
$$ ##$ACBTBA= (0..23)
$$ 0 1 1 0 0 0 0 0 0 0 0 0 0 0 0 0 0 0 0 0 0 0 0 0
$$ ##$ACBTBLK= (0..23)
$$ 0 1 1 0 0 0 0 0 0 0 0 0 0 0 0 0 0 0 0 0 0 0 0 0
$$ ##$ACBTCTL= (0..23)
$$ 0 0 0 0 0 0 0 0 0 0 0 0 0 0 0 0 0 0 0 0 0 0 0 0
$$ ##$ACBTDI= (0..23)
$$ 0 102 102 72 0 0 0 0 0 0 0 0 0 0 0 0 0 0 0 0 0 0 0 0
$$ ##$ACBTDM= (0..23)
$$ 0 10 10 0 0 0 0 0 0 0 0 0 0 0 0 0 0 0 0 0 0 0 0 0
$$ ##$ACBTFHI= (0..23)
$$ 0 400 400 0 0 0 0 0 0 0 0 0 0 0 0 0 0 0 0 0 0 0 0 0
$$ ##$ACBTFL= (0..23)
$$ 0 73 74 8 0 0 0 0 0 0 0 0 0 0 0 0 0 0 0 0 0 0 0 0
$$ ##$ACBTFLO= (0..23)
$$ 0 14 14 0 0 0 0 0 0 0 0 0 0 0 0 0 0 0 0 0 0 0 0 0
$$ ##$ACBTINP= (0..23)
$$ 0 1 2 3 0 0 0 0 0 0 0 0 0 0 0 0 0 0 0 0 0 0 0 0
$$ ##$ACBTOUT= (0..23)
$$ 0 1 2 0 0 0 0 0 0 0 0 0 0 0 0 0 0 0 0 0 0 0 0 0
$$ ##$ACBTPO= (0..23)
$$ 0 150000 60000 20000 0 0 0 0 0 0 0 0 0 0 0 0 0 0 0 0 0 0 0 0
$$ ##$ACBTPW= (0..23)
$$ 0 10 10 0 0 0 0 0 0 0 0 0 0 0 0 0 0 0 0 0 0 0 0 0
$$ ##$ACBTSB= (0..23)
$$ 0 0 0 0 0 0 0 0 0 0 0 0 0 0 0 0 0 0 0 0 0 0 0 0
$$ ##$ACBTSDT= (0..23)
$$ 0 -1 -1 -1 0 0 0 0 0 0 0 0 0 0 0 0 0 0 0 0 0 0 0 0
$$ ##$ACBTY= <no>
$$ ##$AMPDFLT= no
$$ ##$AQSBDCH= (0..95)
$$ 0 0 0 0 0 0 0 0 255 255 255 255 255 255 255 255 255 255 255 255 255 255
$$ 255 255 255 255 255 255 255 255 255 255 255 255 255 255 255 255 255 255
$$ 255 255 255 255 255 255 255 255 255 255 255 255 255 255 255 255 255 255
$$ 255 255 255 255 255 255 255 255 255 255 255 255 255 255 255 255 255 255
$$ 255 255 255 255 255 255 255 255 255 255 255 255 255 255 255 255 255 255
$$ 255 255
$$ ##$AQSBDHW= (0..95)
$$ 3 1 8 8 0 0 0 0 255 255 255 255 255 255 255 255 255 255 255 255 255 255
$$ 255 255 255 255 255 255 255 255 255 255 255 255 255 255 255 255 255 255
$$ 255 255 255 255 255 255 255 255 255 255 255 255 255 255 255 255 255 255
$$ 255 255 255 255 255 255 255 255 255 255 255 255 255 255 255 255 255 255
$$ 255 255 255 255 255 255 255 255 255 255 255 255 255 255 255 255 255 255
$$ 255 255
$$ ##$AQSBDID= (0..95)
$$ 82 88 83 83 65 80 66 66 255 255 255 255 255 255 255 255 255 255 255 255
$$ 255 255 255 255 255 255 255 255 255 255 255 255 255 255 255 255 255 255
$$ 255 255 255 255 255 255 255 255 255 255 255 255 255 255 255 255 255 255
$$ 255 255 255 255 255 255 255 255 255 255 255 255 255 255 255 255 255 255
$$ 255 255 255 255 255 255 255 255 255 255 255 255 255 255 255 255 255 255
$$ 255 255 255 255
$$ ##$AQSBDNO= (0..95)
$$ 1 1 1 2 1 1 1 1 255 255 255 255 255 255 255 255 255 255 255 255 255 255
$$ 255 255 255 255 255 255 255 255 255 255 255 255 255 255 255 255 255 255
$$ 255 255 255 255 255 255 255 255 255 255 255 255 255 255 255 255 255 255
$$ 255 255 255 255 255 255 255 255 255 255 255 255 255 255 255 255 255 255
$$ 255 255 255 255 255 255 255 255 255 255 255 255 255 255 255 255 255 255
$$ 255 255
$$ ##$AQSBDSL= (0..95)
$$ 2 3 4 5 9 21 255 1 255 255 255 255 255 255 255 255 255 255 255 255 255
$$ 255 255 255 255 255 255 255 255 255 255 255 255 255 255 255 255 255 255
$$ 255 255 255 255 255 255 255 255 255 255 255 255 255 255 255 255 255 255
$$ 255 255 255 255 255 255 255 255 255 255 255 255 255 255 255 255 255 255
$$ 255 255 255 255 255 255 255 255 255 255 255 255 255 255 255 255 255 255
$$ 255 255 255
$$ ##$AQSBDTY= (0..95)
$$ 114 2 17 17 5 207 209 7 255 255 255 255 255 255 255 255 255 255 255 255
$$ 255 255 255 255 255 255 255 255 255 255 255 255 255 255 255 255 255 255
$$ 255 255 255 255 255 255 255 255 255 255 255 255 255 255 255 255 255 255
$$ 255 255 255 255 255 255 255 255 255 255 255 255 255 255 255 255 255 255
$$ 255 255 255 255 255 255 255 255 255 255 255 255 255 255 255 255 255 255
$$ 255 255 255 255
$$ ##$AQSBUAD= (0..95)
$$ 16 52 36 37 54 33 32 32 255 255 255 255 255 255 255 255 255 255 255 255
$$ 255 255 255 255 255 255 255 255 255 255 255 255 255 255 255 255 255 255
$$ 255 255 255 255 255 255 255 255 255 255 255 255 255 255 255 255 255 255
$$ 255 255 255 255 255 255 255 255 255 255 255 255 255 255 255 255 255 255
$$ 255 255 255 255 255 255 255 255 255 255 255 255 255 255 255 255 255 255
$$ 255 255 255 255
$$ ##$AQSECL= (0..95)
$$ 3 5 2 2 6 1 2 255 255 255 255 255 255 255 255 255 255 255 255 255 255 255
$$ 255 255 255 255 255 255 255 255 255 255 255 255 255 255 255 255 255 255
$$ 255 255 255 255 255 255 255 255 255 255 255 255 255 255 255 255 255 255
$$ 255 255 255 255 255 255 255 255 255 255 255 255 255 255 255 255 255 255
$$ 255 255 255 255 255 255 255 255 255 255 255 255 255 255 255 255 255 255
$$ 255 255
$$ ##$AQSECLS= (0..95)
$$ 0 0 0 0 0 0 1 255 255 255 255 255 255 255 255 255 255 255 255 255 255 255
$$ 255 255 255 255 255 255 255 255 255 255 255 255 255 255 255 255 255 255
$$ 255 255 255 255 255 255 255 255 255 255 255 255 255 255 255 255 255 255
$$ 255 255 255 255 255 255 255 255 255 255 255 255 255 255 255 255 255 255
$$ 255 255 255 255 255 255 255 255 255 255 255 255 255 255 255 255 255 255
$$ 255 255
$$ ##$AQSETH1= <no>
$$ ##$AQSETH2= <no>
$$ ##$AQSSPLT= no
$$ ##$ATT19F= (0..1)
$$ 0 0
$$ ##$ATT1H= (0..1)
$$ 0 0
$$ ##$ATT3H= (0..1)
$$ 0 0
$$ ##$ATTX= (0..1)
$$ 0 0
$$ ##$ATTY= (0..1)
$$ 0 0
$$ ##$ATTZ= (0..1)
$$ 0 0
$$ ##$BACSAIR= yes
$$ ##$BACSCAP= 0
$$ ##$BACSDEL= 10
$$ ##$BACSFCM= no
$$ ##$BACSOPT= <>
$$ ##$BACSTY= <no>
$$ ##$BARPTY= <no>
$$ ##$BFREQ= 400.13
$$ ##$BGAETH= (0..9)
$$ <no> <no> <no> <no> <no> <no> <no> <no> <no> <no>
$$ ##$BIRDS= yes
$$ ##$BMPC= 0
$$ ##$BMPCTY= <no>
$$ ##$BPSUTY= <no>
$$ ##$BSMS= 2
$$ ##$BSMS19FLock= no
$$ ##$BSMSETH= <149.236.99.21>
$$ ##$BSMSTY= <no>
$$ ##$BgaChFac2= (0..7)
$$ 0 0 0 0 0 0 0 0
$$ ##$BgaChMap= (0..7)
$$ 0 0 0 0 0 0 0 0
$$ ##$BgaChMaxv= (0..7)
$$ 0 0 0 0 0 0 0 0
$$ ##$BgaChRouting= (0..63)
$$ 0 0 0 0 0 0 0 0 0 0 0 0 0 0 0 0 0 0 0 0 0 0 0 0 0 0 0 0 0 0 0 0 0 0 0 0
$$ 0 0 0 0 0 0 0 0 0 0 0 0 0 0 0 0 0 0 0 0 0 0 0 0 0 0 0 0
$$ ##$BgaChShimMap= (0..7)
$$ 0 0 0 0 0 0 0 0
$$ ##$BgaChShimMaxv= (0..7)
$$ 0 0 0 0 0 0 0 0
$$ ##$Bla01Eth= <no>
$$ ##$Bla01Nam= <BLA2BB 150/60 20-400>
$$ ##$Bla01PN= <W1345049>
$$ ##$Bla01SN= <1736>
$$ ##$Bla02Eth= <no>
$$ ##$Bla02Nam= <2HTX in BSMS>
$$ ##$Bla02PN= <>
$$ ##$Bla02SN= <>
$$ ##$Bla03Eth= <no>
$$ ##$Bla03Nam= <>
$$ ##$Bla03PN= <>
$$ ##$Bla03SN= <>
$$ ##$Bla04Eth= <no>
$$ ##$Bla04Nam= <>
$$ ##$Bla04PN= <>
$$ ##$Bla04SN= <>
$$ ##$Bla05Eth= <no>
$$ ##$Bla05Nam= <>
$$ ##$Bla05PN= <>
$$ ##$Bla05SN= <>
$$ ##$Bla06Eth= <no>
$$ ##$Bla06Nam= <>
$$ ##$Bla06PN= <>
$$ ##$Bla06SN= <>
$$ ##$Bla07Eth= <no>
$$ ##$Bla07Nam= <>
$$ ##$Bla07PN= <>
$$ ##$Bla07SN= <>
$$ ##$Bla08Eth= <no>
$$ ##$Bla08Nam= <>
$$ ##$Bla08PN= <>
$$ ##$Bla08SN= <>
$$ ##$BlaEth= (0..9)
$$ <no> <no> <no> <no> <no> <no> <no> <no> <> <>
$$ ##$BlaNam= (0..9)
$$ <BLA2BB 150/60 20-400> <2HTX in BSMS> <> <> <> <> <> <> <> <>
$$ ##$BlaPN= (0..9)
$$ <W1345049> <> <> <> <> <> <> <> <> <>
$$ ##$BlaSN= (0..9)
$$ <1736> <> <> <> <> <> <> <> <> <>
$$ ##$BsmsAuxEth= <no>
$$ ##$CFASMOD= (0..7)
$$ 1 1 1 1 1 1 1 1
$$ ##$CFASMUL= (0..7)
$$ 1 1 1 1 1 1 1 1
$$ ##$CNFTXDR= (0..7)
$$ 6 6 0 0 0 0 0 0
$$ ##$COMDIG2= 0
$$ ##$CPDBTY= <no>
$$ ##$CRCOTY= <no>
$$ ##$CSW1= (0..31)
$$ 1 1 1 2 3 0 0 0 0 0 0 0 0 0 0 0 0 0 0 0 0 0 0 0 0 0 0 0 0 0 0 0
$$ ##$CSW2= (0..31)
$$ 0 2 2 0 0 0 0 0 0 0 0 0 0 0 0 0 0 0 0 0 0 0 0 0 0 0 0 0 0 0 0 0
$$ ##$CSWNUM= (0..7)
$$ 4 1 0 0 0 0 0 0
$$ ##$ConsolePnSn= <>
$$ ##$CryoCoolUnitEth= <no>
$$ ##$CryoProAccPnSn= <>
$$ ##$Ctb1Eth= <no>
$$ ##$CubeEth= (0..7)
$$ <no> <no> <no> <no> <no> <no> <no> <no>
$$ ##$CustRegisterNo= <>
$$ ##$DATSTAT= no
$$ ##$DIGI140= (0..7)
$$ 0 0 0 0 0 0 0 0
$$ ##$DIGIB12= (0..7)
$$ 0 0 0 0 0 0 0 0
$$ ##$DIGIB16= (0..7)
$$ 0 0 0 0 0 0 0 0
$$ ##$DIGIFA= (0..7)
$$ 0 0 0 0 0 0 0 0
$$ ##$DIGIFOURIER= 0
$$ ##$DIGIHA= (0..7)
$$ 0 0 0 0 0 0 0 0
$$ ##$DIGIHAF= (0..7)
$$ 0 0 0 0 0 0 0 0
$$ ##$DIGIHRD= (0..7)
$$ 0 0 0 0 0 0 0 0
$$ ##$DIGIIA= (0..7)
$$ 0 0 0 0 0 0 0 0
$$ ##$DIGIO16= (0..7)
$$ 0 0 0 0 0 0 0 0
$$ ##$DIGISA= (0..7)
$$ 0 0 0 0 0 0 0 0
$$ ##$DIGISAF= (0..7)
$$ 0 0 0 0 0 0 0 0
$$ ##$DIGISL= (0..7)
$$ 0 0 0 0 0 0 0 0
$$ ##$DIGITYI= (0..7)
$$ 0 0 0 0 0 0 0 0
$$ ##$DIGITYP= (0..7)
$$ 0 0 0 0 0 0 0 0
$$ ##$DIGITZ= 0
$$ ##$DPPFAC= 1
$$ ##$DRMSETH= <no>
$$ ##$DRU= yes
$$ ##$DRUETH= (0..33)
$$ <no> <149.236.99.89> <no> <no> <no> <no> <no> <no> <no> <no> <no> <no>
$$ <no> <no> <no> <no> <no> <no> <no> <no> <no> <no> <no> <no> <no> <no> <no>
$$ <no> <no> <no> <no> <no> <no> <>
$$ ##$Description= <B400B12>
$$ ##$DppType= 0
$$ ##$FCUMEM= (0..7)
$$ 16777208 16777208 0 0 0 0 0 0
$$ ##$FCUPAL= (0..7)
$$ 0 0 0 0 0 0 0 0
$$ ##$FGSVTY= <no>
$$ ##$FQMIX= 0
$$ ##$FUNCMOD= <>
$$ ##$FourPeriBdEth= <no>
$$ ##$FourShimBdEth= <no>
$$ ##$FourierPicsCon= no
$$ ##$GCUTYPE= 10
$$ ##$GCUTYPE2= 0
$$ ##$GPREDEL= 0
$$ ##$GPSCUTY= <no>
$$ ##$GRADRES= 5
$$ ##$GTUTY= <no>
$$ ##$GcConn= (0..1)
$$ 1 0
$$ ##$GradAmpGain= (0..7)
$$ 0 0 0 0 0 0 0 0
$$ ##$GradAmpMaxCurX= (0..7)
$$ 0 0 0 0 0 0 0 0
$$ ##$GradAmpMaxCurY= (0..7)
$$ 0 0 0 0 0 0 0 0
$$ ##$GradAmpMaxCurZ= (0..7)
$$ 9.99999904632568 0 0 0 0 0 0 0
$$ ##$GradAmpName= (0..7)
$$ <GAB in BSMS> <> <> <> <> <> <> <>
$$ ##$GradAmpPN= (0..7)
$$ <> <> <> <> <> <> <> <>
$$ ##$GradAmpSN= (0..7)
$$ <> <> <> <> <> <> <> <>
$$ ##$GradAmpType= (0..7)
$$ 2 0 0 0 0 0 0 0
$$ ##$GradPowClkCtrl= 0
$$ ##$GradPowClkTime= 0
$$ ##$GradPowImax= 0
$$ ##$GradPowType= 0
$$ ##$GradPowVmax= 0
$$ ##$HDIETH= (0..5)
$$ <> <no> <no> <no> <no> <>
$$ ##$HFAC= 3
$$ ##$HPCU= 0
$$ ##$HPCUTY= <no>
$$ ##$HPTXLP= (0..3)
$$ -1 -1 -1 -1
$$ ##$HPTXPI= (0..3)
$$ 0 0 0 0
$$ ##$HPTXPO= (0..3)
$$ 0 0 0 0
$$ ##$HPTXTY= (0..3)
$$ 0 0 0 0
$$ ##$HpprCoverType= 1
$$ ##$IF451= 0
$$ ##$IFREQ= 1
$$ ##$INJPTY= <no>
$$ ##$INTFPR= 0
$$ ##$IPSOETH= <149.236.99.141>
$$ ##$IPSOTYPE= 2
$$ ##$LDUETH= <no>
$$ ##$LOCKCONF= <DL>
$$ ##$LOCKTY= <no>
$$ ##$LOCSWID= 0
$$ ##$LOCSWIF= 0
$$ ##$LVDSSPLITETH= (0..5)
$$ <> <no> <no> <no> <no> <>
$$ ##$Location= <University of Manchester>
$$ ##$M2FAC= 0
$$ ##$MAS= 0
$$ ##$MASETIME= 10
$$ ##$MASITIME= 10
$$ ##$MASTY= <no>
$$ ##$MAS_CT= 0
$$ ##$MAS_SG= 0
$$ ##$MAS_TO= 0
$$ ##$MEMPRM= 0
$$ ##$MHFAC= 0
$$ ##$MXFAC= 0
$$ ##$MagnCoilPnSn= <>
$$ ##$MagnDewarPnSn= <>
$$ ##$MasEth= <no>
$$ ##$NAMPD= (0..17)
$$ <> <1H/2H 1H> <1H/2H 2H> <XBB19F 2HS> <> <> <> <> <> <> <> <> <> <> <>
$$ <> <> <>
$$ ##$NFCU= 2
$$ ##$NFRED= 0
$$ ##$NMRCH= 2
$$ ##$NMRMEM= 16384
$$ ##$NPSGU= 0
$$ ##$NRCU= 1
$$ ##$NROUT= 1
$$ ##$NSGU= 2
$$ ##$OrderNo= <GH002606>
$$ ##$PAMPF1= (0..15)
$$ 75 24 96 64 0 0 0 0 0 0 0 0 0 0 0 0
$$ ##$PAMPF2= (0..15)
$$ 0 0 0 0 0 0 0 0 0 0 0 0 0 0 0 0
$$ ##$PAMPF3= (0..15)
$$ 0 0 0 0 0 0 0 0 0 0 0 0 0 0 0 0
$$ ##$PAMPF4= (0..15)
$$ 0 0 0 0 0 0 0 0 0 0 0 0 0 0 0 0
$$ ##$PAMPF5= (0..15)
$$ 0 0 0 0 0 0 0 0 0 0 0 0 0 0 0 0
$$ ##$PAMPF6= (0..15)
$$ 0 0 0 0 0 0 0 0 0 0 0 0 0 0 0 0
$$ ##$PAMPF7= (0..15)
$$ 0 0 0 0 0 0 0 0 0 0 0 0 0 0 0 0
$$ ##$PAMPF8= (0..15)
$$ 0 0 0 0 0 0 0 0 0 0 0 0 0 0 0 0
$$ ##$PH4= 0
$$ ##$PHF4TY= <no>
$$ ##$POWCHK= yes
$$ ##$PRAMD1= (0..7)
$$ 2 0 0 536870912 0 0 0 0
$$ ##$PRAMD10= (0..7)
$$ 0 0 0 0 0 0 0 0
$$ ##$PRAMD11= (0..7)
$$ 0 0 0 0 0 0 0 0
$$ ##$PRAMD12= (0..7)
$$ 0 0 0 0 0 0 0 0
$$ ##$PRAMD13= (0..7)
$$ 0 0 0 0 0 0 0 0
$$ ##$PRAMD14= (0..7)
$$ 0 0 0 0 0 0 0 0
$$ ##$PRAMD15= (0..7)
$$ 0 0 0 0 0 0 0 0
$$ ##$PRAMD16= (0..7)
$$ 0 0 0 0 0 0 0 0
$$ ##$PRAMD17= (0..7)
$$ 0 0 0 0 0 0 0 0
$$ ##$PRAMD18= (0..7)
$$ 0 0 0 0 0 0 0 0
$$ ##$PRAMD19= (0..7)
$$ 0 0 0 0 0 0 0 0
$$ ##$PRAMD2= (0..7)
$$ 0 1048576 0 536870912 0 1048576 0 536870912
$$ ##$PRAMD20= (0..7)
$$ 0 0 0 0 0 0 0 0
$$ ##$PRAMD21= (0..7)
$$ 0 0 0 0 0 0 0 0
$$ ##$PRAMD3= (0..7)
$$ 2147483644 2131230719 2147483647 603979775 0 0 0 0
$$ ##$PRAMD4= (0..7)
$$ 0 0 0 0 0 0 0 0
$$ ##$PRAMD5= (0..7)
$$ 0 0 0 0 0 0 0 0
$$ ##$PRAMD6= (0..7)
$$ 0 0 0 0 0 0 0 0
$$ ##$PRAMD7= (0..7)
$$ 0 0 0 0 0 0 0 0
$$ ##$PRAMD8= (0..7)
$$ 0 0 0 0 0 0 0 0
$$ ##$PRAMD9= (0..7)
$$ 0 0 0 0 0 0 0 0
$$ ##$PRAMLED= (0..1)
$$ 15 15
$$ ##$PRAMP= (0..9)
$$ <> <tty10> <no> <no> <no> <no> <no> <no> <no> <>
$$ ##$PRAMPTP= 1
$$ ##$PREEMPTYPE= 0
$$ ##$PREPTY= <no>
$$ ##$PREREC= (0..15)
$$ 0 1 1 1 0 0 0 0 0 0 0 0 0 0 0 0
$$ ##$PRESHLD= 0
$$ ##$PTS160= -1
$$ ##$PTSA2X= (0..7)
$$ 0 0 0 0 0 0 0 0
$$ ##$PTSF2X= (0..7)
$$ 0 0 0 0 0 0 0 0
$$ ##$PTSFMX= (0..19)
$$ 429.9 429.9 0 0 0 0 0 0 0 0 0 0 0 0 0 0 0 0 0 0
$$ ##$PULCHK= no
$$ ##$PerMagATempSens= no
$$ ##$PerMagEth= <no>
$$ ##$PerMagFluxSens= no
$$ ##$PerMagMTempSens= no
$$ ##$PramDutyCycPerc= (0..15)
$$ 2 2 2 0 0 0 0 0 0 0 0 0 0 0 0 0
$$ ##$PramPeakPowerW= (0..15)
$$ 150 300 500 0 0 0 0 0 0 0 0 0 0 0 0 0
$$ ##$PramPowerSwitch= (0..15)
$$ 0 0 0 0 0 0 0 0 0 0 0 0 0 0 0 0
$$ ##$PramPulWidthMs= (0..15)
$$ 0.02 0.1 0.1 0 0 0 0 0 0 0 0 0 0 0 0 0
$$ ##$PreampMod01PN= <Z003959>
$$ ##$PreampMod01SN= <00409>
$$ ##$PreampMod02PN= <Z003959>
$$ ##$PreampMod02SN= <00409>
$$ ##$PreampMod03PN= <Z003504>
$$ ##$PreampMod03SN= <00403>
$$ ##$PreampMod04PN= <>
$$ ##$PreampMod04SN= <>
$$ ##$PreampMod05PN= <>
$$ ##$PreampMod05SN= <>
$$ ##$PreampMod06PN= <>
$$ ##$PreampMod06SN= <>
$$ ##$PreampMod07PN= <>
$$ ##$PreampMod07SN= <>
$$ ##$PreampMod08PN= <>
$$ ##$PreampMod08SN= <>
$$ ##$PreampMod09PN= <>
$$ ##$PreampMod09SN= <>
$$ ##$PreampMod10PN= <>
$$ ##$PreampMod10SN= <>
$$ ##$PreampMod11PN= <>
$$ ##$PreampMod11SN= <>
$$ ##$PreampMod12PN= <>
$$ ##$PreampMod12SN= <>
$$ ##$PreampMod13PN= <>
$$ ##$PreampMod13SN= <>
$$ ##$PreampMod14PN= <>
$$ ##$PreampMod14SN= <>
$$ ##$PreampMod15PN= <>
$$ ##$PreampMod15SN= <>
$$ ##$PreampMod16PN= <>
$$ ##$PreampMod16SN= <>
$$ ##$PreampModBisDat= (0..15)
$$ 20070123 20070123 20070301 0 0 0 0 0 0 0 0 0 0 0 0 0
$$ ##$PreampModPN= (0..17)
$$ <Z003959> <Z003959> <Z003504> <> <> <> <> <> <> <> <> <> <> <> <> <> <>
$$ <>
$$ ##$PreampModSN= (0..17)
$$ <00403> <00403> <00400> <> <> <> <> <> <> <> <> <> <> <> <> <> <> <>
$$ ##$ProdigyEth= <no>
$$ ##$RCUCDS= (0..7)
$$ 0 0 0 0 0 0 0 0
$$ ##$RCUCFS= (0..7)
$$ 0 0 0 0 0 0 0 0
$$ ##$RCUCSS= (0..7)
$$ 0 0 0 0 0 0 0 0
$$ ##$RCUI2C1= (0..7)
$$ 0 0 0 0 0 0 0 0
$$ ##$RCUI2C2= (0..7)
$$ 0 0 0 0 0 0 0 0
$$ ##$RCUI2C3= (0..7)
$$ 0 0 0 0 0 0 0 0
$$ ##$RCUI2C4= (0..7)
$$ 0 0 0 0 0 0 0 0
$$ ##$RCUI2C5= (0..7)
$$ 0 0 0 0 0 0 0 0
$$ ##$RCUI2C6= (0..7)
$$ 0 0 0 0 0 0 0 0
$$ ##$RCUI2C7= (0..7)
$$ 0 0 0 0 0 0 0 0
$$ ##$RCUI2C8= (0..7)
$$ 0 0 0 0 0 0 0 0
$$ ##$RDCU= 0
$$ ##$RFSINPUT= (0..1)
$$ 0 0
$$ ##$RFSVTY= <no>
$$ ##$RGTYPE= (0..31)
$$ 9 0 0 0 0 0 0 0 0 0 0 0 0 0 0 0 0 0 0 0 0 0 0 0 0 0 0 0 0 0 0 0
$$ ##$RG_max= (0..31)
$$ 2050 -1 -1 -1 -1 -1 -1 -1 -1 -1 -1 -1 -1 -1 -1 -1 -1 -1 -1 -1 -1 -1 -1
$$ -1 -1 -1 -1 -1 -1 -1 -1 -1
$$ ##$RG_min= (0..31)
$$ 0.25 -1 -1 -1 -1 -1 -1 -1 -1 -1 -1 -1 -1 -1 -1 -1 -1 -1 -1 -1 -1 -1 -1
$$ -1 -1 -1 -1 -1 -1 -1 -1 -1
$$ ##$RG_tab1= (0..255)
$$ 0.25 0.28 0.32 0.35 0.4 0.44 0.5 0.56 0.64 0.7 0.8 0.89 1 1.12 1.28 1.4
$$ 1.6 1.78 2 2.25 2.56 2.8 3.2 3.56 4 4.5 5 5.6 6.35 7.12 8 9 10 11.3 12.7
$$ 14.2 16 18 20.2 22.6 25.4 28.5 32 36 40.3 45.2 50.8 57 64 71.8 80.6 90.5
$$ 101 114 128 144 161 181 203 228 256 287 322 362 406 456 512 575 645 724
$$ 812 912 1030 1150 1290 1440 1620 1820 2050 -1 -1 -1 -1 -1 -1 -1 -1 -1 -1
$$ -1 -1 -1 -1 -1 -1 -1 -1 -1 -1 -1 -1 -1 -1 -1 -1 -1 -1 -1 -1 -1 -1 -1 -1
$$ -1 -1 -1 -1 -1 -1 -1 -1 -1 -1 -1 -1 -1 -1 -1 -1 -1 -1 -1 -1 -1 -1 -1 -1
$$ -1 -1 -1 -1 -1 -1 -1 -1 -1 -1 -1 -1 -1 -1 -1 -1 -1 -1 -1 -1 -1 -1 -1 -1
$$ -1 -1 -1 -1 -1 -1 -1 -1 -1 -1 -1 -1 -1 -1 -1 -1 -1 -1 -1 -1 -1 -1 -1 -1
$$ -1 -1 -1 -1 -1 -1 -1 -1 -1 -1 -1 -1 -1 -1 -1 -1 -1 -1 -1 -1 -1 -1 -1 -1
$$ -1 -1 -1 -1 -1 -1 -1 -1 -1 -1 -1 -1 -1 -1 -1 -1 -1 -1 -1 -1 -1 -1 -1 -1
$$ -1 -1 -1 -1 -1 -1 -1 -1 -1 -1 -1 -1 -1 -1 -1 -1 -1 -1 -1 -1 -1 -1 -1
$$ ##$RG_tab2= (0..255)
$$ -1 -1 -1 -1 -1 -1 -1 -1 -1 -1 -1 -1 -1 -1 -1 -1 -1 -1 -1 -1 -1 -1 -1 -1
$$ -1 -1 -1 -1 -1 -1 -1 -1 -1 -1 -1 -1 -1 -1 -1 -1 -1 -1 -1 -1 -1 -1 -1 -1
$$ -1 -1 -1 -1 -1 -1 -1 -1 -1 -1 -1 -1 -1 -1 -1 -1 -1 -1 -1 -1 -1 -1 -1 -1
$$ -1 -1 -1 -1 -1 -1 -1 -1 -1 -1 -1 -1 -1 -1 -1 -1 -1 -1 -1 -1 -1 -1 -1 -1
$$ -1 -1 -1 -1 -1 -1 -1 -1 -1 -1 -1 -1 -1 -1 -1 -1 -1 -1 -1 -1 -1 -1 -1 -1
$$ -1 -1 -1 -1 -1 -1 -1 -1 -1 -1 -1 -1 -1 -1 -1 -1 -1 -1 -1 -1 -1 -1 -1 -1
$$ -1 -1 -1 -1 -1 -1 -1 -1 -1 -1 -1 -1 -1 -1 -1 -1 -1 -1 -1 -1 -1 -1 -1 -1
$$ -1 -1 -1 -1 -1 -1 -1 -1 -1 -1 -1 -1 -1 -1 -1 -1 -1 -1 -1 -1 -1 -1 -1 -1
$$ -1 -1 -1 -1 -1 -1 -1 -1 -1 -1 -1 -1 -1 -1 -1 -1 -1 -1 -1 -1 -1 -1 -1 -1
$$ -1 -1 -1 -1 -1 -1 -1 -1 -1 -1 -1 -1 -1 -1 -1 -1 -1 -1 -1 -1 -1 -1 -1 -1
$$ -1 -1 -1 -1 -1 -1 -1 -1 -1 -1 -1 -1 -1 -1 -1 -1
$$ ##$RG_tab3= (0..255)
$$ -1 -1 -1 -1 -1 -1 -1 -1 -1 -1 -1 -1 -1 -1 -1 -1 -1 -1 -1 -1 -1 -1 -1 -1
$$ -1 -1 -1 -1 -1 -1 -1 -1 -1 -1 -1 -1 -1 -1 -1 -1 -1 -1 -1 -1 -1 -1 -1 -1
$$ -1 -1 -1 -1 -1 -1 -1 -1 -1 -1 -1 -1 -1 -1 -1 -1 -1 -1 -1 -1 -1 -1 -1 -1
$$ -1 -1 -1 -1 -1 -1 -1 -1 -1 -1 -1 -1 -1 -1 -1 -1 -1 -1 -1 -1 -1 -1 -1 -1
$$ -1 -1 -1 -1 -1 -1 -1 -1 -1 -1 -1 -1 -1 -1 -1 -1 -1 -1 -1 -1 -1 -1 -1 -1
$$ -1 -1 -1 -1 -1 -1 -1 -1 -1 -1 -1 -1 -1 -1 -1 -1 -1 -1 -1 -1 -1 -1 -1 -1
$$ -1 -1 -1 -1 -1 -1 -1 -1 -1 -1 -1 -1 -1 -1 -1 -1 -1 -1 -1 -1 -1 -1 -1 -1
$$ -1 -1 -1 -1 -1 -1 -1 -1 -1 -1 -1 -1 -1 -1 -1 -1 -1 -1 -1 -1 -1 -1 -1 -1
$$ -1 -1 -1 -1 -1 -1 -1 -1 -1 -1 -1 -1 -1 -1 -1 -1 -1 -1 -1 -1 -1 -1 -1 -1
$$ -1 -1 -1 -1 -1 -1 -1 -1 -1 -1 -1 -1 -1 -1 -1 -1 -1 -1 -1 -1 -1 -1 -1 -1
$$ -1 -1 -1 -1 -1 -1 -1 -1 -1 -1 -1 -1 -1 -1 -1 -1
$$ ##$RG_tab4= (0..255)
$$ -1 -1 -1 -1 -1 -1 -1 -1 -1 -1 -1 -1 -1 -1 -1 -1 -1 -1 -1 -1 -1 -1 -1 -1
$$ -1 -1 -1 -1 -1 -1 -1 -1 -1 -1 -1 -1 -1 -1 -1 -1 -1 -1 -1 -1 -1 -1 -1 -1
$$ -1 -1 -1 -1 -1 -1 -1 -1 -1 -1 -1 -1 -1 -1 -1 -1 -1 -1 -1 -1 -1 -1 -1 -1
$$ -1 -1 -1 -1 -1 -1 -1 -1 -1 -1 -1 -1 -1 -1 -1 -1 -1 -1 -1 -1 -1 -1 -1 -1
$$ -1 -1 -1 -1 -1 -1 -1 -1 -1 -1 -1 -1 -1 -1 -1 -1 -1 -1 -1 -1 -1 -1 -1 -1
$$ -1 -1 -1 -1 -1 -1 -1 -1 -1 -1 -1 -1 -1 -1 -1 -1 -1 -1 -1 -1 -1 -1 -1 -1
$$ -1 -1 -1 -1 -1 -1 -1 -1 -1 -1 -1 -1 -1 -1 -1 -1 -1 -1 -1 -1 -1 -1 -1 -1
$$ -1 -1 -1 -1 -1 -1 -1 -1 -1 -1 -1 -1 -1 -1 -1 -1 -1 -1 -1 -1 -1 -1 -1 -1
$$ -1 -1 -1 -1 -1 -1 -1 -1 -1 -1 -1 -1 -1 -1 -1 -1 -1 -1 -1 -1 -1 -1 -1 -1
$$ -1 -1 -1 -1 -1 -1 -1 -1 -1 -1 -1 -1 -1 -1 -1 -1 -1 -1 -1 -1 -1 -1 -1 -1
$$ -1 -1 -1 -1 -1 -1 -1 -1 -1 -1 -1 -1 -1 -1 -1 -1
$$ ##$RG_tab5= (0..255)
$$ -1 -1 -1 -1 -1 -1 -1 -1 -1 -1 -1 -1 -1 -1 -1 -1 -1 -1 -1 -1 -1 -1 -1 -1
$$ -1 -1 -1 -1 -1 -1 -1 -1 -1 -1 -1 -1 -1 -1 -1 -1 -1 -1 -1 -1 -1 -1 -1 -1
$$ -1 -1 -1 -1 -1 -1 -1 -1 -1 -1 -1 -1 -1 -1 -1 -1 -1 -1 -1 -1 -1 -1 -1 -1
$$ -1 -1 -1 -1 -1 -1 -1 -1 -1 -1 -1 -1 -1 -1 -1 -1 -1 -1 -1 -1 -1 -1 -1 -1
$$ -1 -1 -1 -1 -1 -1 -1 -1 -1 -1 -1 -1 -1 -1 -1 -1 -1 -1 -1 -1 -1 -1 -1 -1
$$ -1 -1 -1 -1 -1 -1 -1 -1 -1 -1 -1 -1 -1 -1 -1 -1 -1 -1 -1 -1 -1 -1 -1 -1
$$ -1 -1 -1 -1 -1 -1 -1 -1 -1 -1 -1 -1 -1 -1 -1 -1 -1 -1 -1 -1 -1 -1 -1 -1
$$ -1 -1 -1 -1 -1 -1 -1 -1 -1 -1 -1 -1 -1 -1 -1 -1 -1 -1 -1 -1 -1 -1 -1 -1
$$ -1 -1 -1 -1 -1 -1 -1 -1 -1 -1 -1 -1 -1 -1 -1 -1 -1 -1 -1 -1 -1 -1 -1 -1
$$ -1 -1 -1 -1 -1 -1 -1 -1 -1 -1 -1 -1 -1 -1 -1 -1 -1 -1 -1 -1 -1 -1 -1 -1
$$ -1 -1 -1 -1 -1 -1 -1 -1 -1 -1 -1 -1 -1 -1 -1 -1
$$ ##$RG_tab6= (0..255)
$$ -1 -1 -1 -1 -1 -1 -1 -1 -1 -1 -1 -1 -1 -1 -1 -1 -1 -1 -1 -1 -1 -1 -1 -1
$$ -1 -1 -1 -1 -1 -1 -1 -1 -1 -1 -1 -1 -1 -1 -1 -1 -1 -1 -1 -1 -1 -1 -1 -1
$$ -1 -1 -1 -1 -1 -1 -1 -1 -1 -1 -1 -1 -1 -1 -1 -1 -1 -1 -1 -1 -1 -1 -1 -1
$$ -1 -1 -1 -1 -1 -1 -1 -1 -1 -1 -1 -1 -1 -1 -1 -1 -1 -1 -1 -1 -1 -1 -1 -1
$$ -1 -1 -1 -1 -1 -1 -1 -1 -1 -1 -1 -1 -1 -1 -1 -1 -1 -1 -1 -1 -1 -1 -1 -1
$$ -1 -1 -1 -1 -1 -1 -1 -1 -1 -1 -1 -1 -1 -1 -1 -1 -1 -1 -1 -1 -1 -1 -1 -1
$$ -1 -1 -1 -1 -1 -1 -1 -1 -1 -1 -1 -1 -1 -1 -1 -1 -1 -1 -1 -1 -1 -1 -1 -1
$$ -1 -1 -1 -1 -1 -1 -1 -1 -1 -1 -1 -1 -1 -1 -1 -1 -1 -1 -1 -1 -1 -1 -1 -1
$$ -1 -1 -1 -1 -1 -1 -1 -1 -1 -1 -1 -1 -1 -1 -1 -1 -1 -1 -1 -1 -1 -1 -1 -1
$$ -1 -1 -1 -1 -1 -1 -1 -1 -1 -1 -1 -1 -1 -1 -1 -1 -1 -1 -1 -1 -1 -1 -1 -1
$$ -1 -1 -1 -1 -1 -1 -1 -1 -1 -1 -1 -1 -1 -1 -1 -1
$$ ##$RG_tab7= (0..255)
$$ -1 -1 -1 -1 -1 -1 -1 -1 -1 -1 -1 -1 -1 -1 -1 -1 -1 -1 -1 -1 -1 -1 -1 -1
$$ -1 -1 -1 -1 -1 -1 -1 -1 -1 -1 -1 -1 -1 -1 -1 -1 -1 -1 -1 -1 -1 -1 -1 -1
$$ -1 -1 -1 -1 -1 -1 -1 -1 -1 -1 -1 -1 -1 -1 -1 -1 -1 -1 -1 -1 -1 -1 -1 -1
$$ -1 -1 -1 -1 -1 -1 -1 -1 -1 -1 -1 -1 -1 -1 -1 -1 -1 -1 -1 -1 -1 -1 -1 -1
$$ -1 -1 -1 -1 -1 -1 -1 -1 -1 -1 -1 -1 -1 -1 -1 -1 -1 -1 -1 -1 -1 -1 -1 -1
$$ -1 -1 -1 -1 -1 -1 -1 -1 -1 -1 -1 -1 -1 -1 -1 -1 -1 -1 -1 -1 -1 -1 -1 -1
$$ -1 -1 -1 -1 -1 -1 -1 -1 -1 -1 -1 -1 -1 -1 -1 -1 -1 -1 -1 -1 -1 -1 -1 -1
$$ -1 -1 -1 -1 -1 -1 -1 -1 -1 -1 -1 -1 -1 -1 -1 -1 -1 -1 -1 -1 -1 -1 -1 -1
$$ -1 -1 -1 -1 -1 -1 -1 -1 -1 -1 -1 -1 -1 -1 -1 -1 -1 -1 -1 -1 -1 -1 -1 -1
$$ -1 -1 -1 -1 -1 -1 -1 -1 -1 -1 -1 -1 -1 -1 -1 -1 -1 -1 -1 -1 -1 -1 -1 -1
$$ -1 -1 -1 -1 -1 -1 -1 -1 -1 -1 -1 -1 -1 -1 -1 -1
$$ ##$RG_tab8= (0..255)
$$ -1 -1 -1 -1 -1 -1 -1 -1 -1 -1 -1 -1 -1 -1 -1 -1 -1 -1 -1 -1 -1 -1 -1 -1
$$ -1 -1 -1 -1 -1 -1 -1 -1 -1 -1 -1 -1 -1 -1 -1 -1 -1 -1 -1 -1 -1 -1 -1 -1
$$ -1 -1 -1 -1 -1 -1 -1 -1 -1 -1 -1 -1 -1 -1 -1 -1 -1 -1 -1 -1 -1 -1 -1 -1
$$ -1 -1 -1 -1 -1 -1 -1 -1 -1 -1 -1 -1 -1 -1 -1 -1 -1 -1 -1 -1 -1 -1 -1 -1
$$ -1 -1 -1 -1 -1 -1 -1 -1 -1 -1 -1 -1 -1 -1 -1 -1 -1 -1 -1 -1 -1 -1 -1 -1
$$ -1 -1 -1 -1 -1 -1 -1 -1 -1 -1 -1 -1 -1 -1 -1 -1 -1 -1 -1 -1 -1 -1 -1 -1
$$ -1 -1 -1 -1 -1 -1 -1 -1 -1 -1 -1 -1 -1 -1 -1 -1 -1 -1 -1 -1 -1 -1 -1 -1
$$ -1 -1 -1 -1 -1 -1 -1 -1 -1 -1 -1 -1 -1 -1 -1 -1 -1 -1 -1 -1 -1 -1 -1 -1
$$ -1 -1 -1 -1 -1 -1 -1 -1 -1 -1 -1 -1 -1 -1 -1 -1 -1 -1 -1 -1 -1 -1 -1 -1
$$ -1 -1 -1 -1 -1 -1 -1 -1 -1 -1 -1 -1 -1 -1 -1 -1 -1 -1 -1 -1 -1 -1 -1 -1
$$ -1 -1 -1 -1 -1 -1 -1 -1 -1 -1 -1 -1 -1 -1 -1 -1
$$ ##$RG_tabA= (0..255)
$$ 0.25 0.28 0.32 0.35 0.4 0.44 0.5 0.56 0.64 0.7 0.8 0.89 1 1.12 1.28 1.4
$$ 1.6 1.78 2 2.25 2.56 2.8 3.2 3.56 4 4.5 5 5.6 6.35 7.12 8 9 10 11.3 12.7
$$ 14.2 16 18 20.2 22.6 25.4 28.5 32 36 40.3 45.2 50.8 57 64 71.8 80.6 90.5
$$ 101 114 128 144 161 181 203 228 256 287 322 362 406 456 512 575 645 724
$$ 812 912 1030 1150 1290 1440 1620 1820 2050 -1 -1 -1 -1 -1 -1 -1 -1 -1 -1
$$ -1 -1 -1 -1 -1 -1 -1 -1 -1 -1 -1 -1 -1 -1 -1 -1 -1 -1 -1 -1 -1 -1 -1 -1
$$ -1 -1 -1 -1 -1 -1 -1 -1 -1 -1 -1 -1 -1 -1 -1 -1 -1 -1 -1 -1 -1 -1 -1 -1
$$ -1 -1 -1 -1 -1 -1 -1 -1 -1 -1 -1 -1 -1 -1 -1 -1 -1 -1 -1 -1 -1 -1 -1 -1
$$ -1 -1 -1 -1 -1 -1 -1 -1 -1 -1 -1 -1 -1 -1 -1 -1 -1 -1 -1 -1 -1 -1 -1 -1
$$ -1 -1 -1 -1 -1 -1 -1 -1 -1 -1 -1 -1 -1 -1 -1 -1 -1 -1 -1 -1 -1 -1 -1 -1
$$ -1 -1 -1 -1 -1 -1 -1 -1 -1 -1 -1 -1 -1 -1 -1 -1 -1 -1 -1 -1 -1 -1 -1 -1
$$ -1 -1 -1 -1 -1 -1 -1 -1 -1 -1 -1 -1 -1 -1 -1 -1 -1 -1 -1 -1 -1 -1 -1
$$ ##$ROBOTTY= <no>
$$ ##$ROUT14= (0..7)
$$ 0 0 0 0 0 0 0 0
$$ ##$ROUTER= 3
$$ ##$RX22TY= <no>
$$ ##$RXFMAX= (0..7)
$$ 432.5 -1 -1 -1 -1 -1 -1 -1
$$ ##$RXFMIN= (0..7)
$$ 5 -1 -1 -1 -1 -1 -1 -1
$$ ##$RXINTLV= (0..7)
$$ 1 0 0 0 0 0 0 0
$$ ##$RXMSTY= <no>
$$ ##$RockSwitchEth= <no>
$$ ##$SCMTY= <no>
$$ ##$SGUC1= (0..15)
$$ 18 19 0 0 0 0 0 0 0 0 0 0 0 0 0 0
$$ ##$SGUC2= (0..15)
$$ 33 256 0 0 0 0 0 0 0 0 0 0 0 0 0 0
$$ ##$SLCBCONF= <SH>
$$ ##$SPECTR= 10
$$ ##$SY2FLAG= 0
$$ ##$SYNCTRIG= 11
$$ ##$SamChgEth= (0..3)
$$ <149.236.99.52> <no> <no> <no>
$$ ##$SamChgProtocol= (0..3)
$$ <SOAP> <> <> <>
$$ ##$ServiceNo= <>
$$ ##$Sgu1PowerLevels= (0..7)
$$ 0 0 0 0 0 0 0 0
$$ ##$Sgu2PowerLevels= (0..7)
$$ 0 0 0 0 0 0 0 0
$$ ##$Sgu3PowerLevels= (0..7)
$$ 0 0 0 0 0 0 0 0
$$ ##$Sgu4PowerLevels= (0..7)
$$ 0 0 0 0 0 0 0 0
$$ ##$Sgu5PowerLevels= (0..7)
$$ 0 0 0 0 0 0 0 0
$$ ##$Sgu6PowerLevels= (0..7)
$$ 0 0 0 0 0 0 0 0
$$ ##$Sgu7PowerLevels= (0..7)
$$ 0 0 0 0 0 0 0 0
$$ ##$Sgu8PowerLevels= (0..7)
$$ 0 0 0 0 0 0 0 0
$$ ##$SguType= 2
$$ ##$ShimMaxVal= 32760
$$ ##$ShimPow1Ch2Sh= (0..38)
$$ 0 0 0 0 0 0 0 0 0 0 0 0 0 0 0 0 0 0 0 0 0 0 0 0 0 0 0 0 0 0 0 0 0 0 0 0
$$ 0 0 0
$$ ##$ShimPow1Imax= (0..38)
$$ 0 0 0 0 0 0 0 0 0 0 0 0 0 0 0 0 0 0 0 0 0 0 0 0 0 0 0 0 0 0 0 0 0 0 0 0
$$ 0 0 0
$$ ##$ShimPow1NChan= 0
$$ ##$ShimPow1TotIMax= 0
$$ ##$ShimPow1Vmax= (0..38)
$$ 0 0 0 0 0 0 0 0 0 0 0 0 0 0 0 0 0 0 0 0 0 0 0 0 0 0 0 0 0 0 0 0 0 0 0 0
$$ 0 0 0
$$ ##$ShimPow2Ch2Sh= (0..38)
$$ 0 0 0 0 0 0 0 0 0 0 0 0 0 0 0 0 0 0 0 0 0 0 0 0 0 0 0 0 0 0 0 0 0 0 0 0
$$ 0 0 0
$$ ##$ShimPow2Imax= (0..38)
$$ 0 0 0 0 0 0 0 0 0 0 0 0 0 0 0 0 0 0 0 0 0 0 0 0 0 0 0 0 0 0 0 0 0 0 0 0
$$ 0 0 0
$$ ##$ShimPow2NChan= 0
$$ ##$ShimPow2TotIMax= 0
$$ ##$ShimPow2Vmax= (0..38)
$$ 0 0 0 0 0 0 0 0 0 0 0 0 0 0 0 0 0 0 0 0 0 0 0 0 0 0 0 0 0 0 0 0 0 0 0 0
$$ 0 0 0
$$ ##$ShimPow3Ch2Sh= (0..38)
$$ 0 0 0 0 0 0 0 0 0 0 0 0 0 0 0 0 0 0 0 0 0 0 0 0 0 0 0 0 0 0 0 0 0 0 0 0
$$ 0 0 0
$$ ##$ShimPow3Imax= (0..38)
$$ 0 0 0 0 0 0 0 0 0 0 0 0 0 0 0 0 0 0 0 0 0 0 0 0 0 0 0 0 0 0 0 0 0 0 0 0
$$ 0 0 0
$$ ##$ShimPow3NChan= 0
$$ ##$ShimPow3TotIMax= 0
$$ ##$ShimPow3Vmax= (0..38)
$$ 0 0 0 0 0 0 0 0 0 0 0 0 0 0 0 0 0 0 0 0 0 0 0 0 0 0 0 0 0 0 0 0 0 0 0 0
$$ 0 0 0
$$ ##$ShimPow4Ch2Sh= (0..38)
$$ 0 0 0 0 0 0 0 0 0 0 0 0 0 0 0 0 0 0 0 0 0 0 0 0 0 0 0 0 0 0 0 0 0 0 0 0
$$ 0 0 0
$$ ##$ShimPow4Imax= (0..38)
$$ 0 0 0 0 0 0 0 0 0 0 0 0 0 0 0 0 0 0 0 0 0 0 0 0 0 0 0 0 0 0 0 0 0 0 0 0
$$ 0 0 0
$$ ##$ShimPow4NChan= 0
$$ ##$ShimPow4TotIMax= 0
$$ ##$ShimPow4Vmax= (0..38)
$$ 0 0 0 0 0 0 0 0 0 0 0 0 0 0 0 0 0 0 0 0 0 0 0 0 0 0 0 0 0 0 0 0 0 0 0 0
$$ 0 0 0
$$ ##$ShimPowMaxUA= (0..63)
$$ 130000 130000 130000 130000 130000 130000 130000 130000 130000 130000 130000
$$ 130000 130000 130000 130000 130000 130000 130000 130000 130000 0 0 0 0
$$ 0 0 0 0 0 0 0 0 0 0 0 0 0 0 0 0 0 0 0 0 0 0 0 0 0 0 0 0 0 0 0 0 0 0 0 0
$$ 0 0 0 0
$$ ##$ShimPowMaxUC= (0..63)
$$ 130000 130000 130000 130000 130000 130000 130000 130000 130000 130000 130000
$$ 130000 130000 130000 130000 130000 130000 130000 130000 130000 0 0 0 0
$$ 0 0 0 0 0 0 0 0 0 0 0 0 0 0 0 0 0 0 0 0 0 0 0 0 0 0 0 0 0 0 0 0 0 0 0 0
$$ 0 0 0 0
$$ ##$ShimPowMaxUG= (0..63)
$$ 524287 524287 524287 524287 524287 524287 524287 524287 524287 524287 524287
$$ 524287 524287 524287 524287 524287 524287 524287 524287 524287 0 0 0 0
$$ 0 0 0 0 0 0 0 0 0 0 0 0 0 0 0 0 0 0 0 0 0 0 0 0 0 0 0 0 0 0 0 0 0 0 0 0
$$ 0 0 0 0
$$ ##$ShimPowNum= 0
$$ ##$ShimPowRcbType= 3
$$ ##$ShimPowRes= (0..63)
$$ 1e-20 1e-20 1e-20 1e-20 1e-20 1e-20 1e-20 1e-20 1e-20 1e-20 1e-20 1e-20
$$ 1e-20 1e-20 1e-20 1e-20 1e-20 1e-20 1e-20 1e-20 0 0 0 0 0 0 0 0 0 0 0 0
$$ 0 0 0 0 0 0 0 0 0 0 0 0 0 0 0 0 0 0 0 0 0 0 0 0 0 0 0 0 0 0 0 0
$$ ##$ShimPowRng0= (0..63)
$$ 1 1 1 1 1 1 1 1 1 1 1 1 1 1 1 1 1 1 1 1 0 0 0 0 0 0 0 0 0 0 0 0 0 0 0 0
$$ 0 0 0 0 0 0 0 0 0 0 0 0 0 0 0 0 0 0 0 0 0 0 0 0 0 0 0 0
$$ ##$ShimPowRng1= (0..63)
$$ 1 1 1 1 1 1 1 1 1 1 1 1 1 1 1 1 1 1 1 1 0 0 0 0 0 0 0 0 0 0 0 0 0 0 0 0
$$ 0 0 0 0 0 0 0 0 0 0 0 0 0 0 0 0 0 0 0 0 0 0 0 0 0 0 0 0
$$ ##$ShimPowRng2= (0..63)
$$ 1 1 1 1 1 1 1 1 1 1 1 1 1 1 1 1 1 1 1 1 0 0 0 0 0 0 0 0 0 0 0 0 0 0 0 0
$$ 0 0 0 0 0 0 0 0 0 0 0 0 0 0 0 0 0 0 0 0 0 0 0 0 0 0 0 0
$$ ##$ShimPowRng3= (0..63)
$$ 1 1 1 1 1 1 1 1 1 1 1 1 1 1 1 1 1 1 1 1 0 0 0 0 0 0 0 0 0 0 0 0 0 0 0 0
$$ 0 0 0 0 0 0 0 0 0 0 0 0 0 0 0 0 0 0 0 0 0 0 0 0 0 0 0 0
$$ ##$ShimPowType1= 0
$$ ##$ShimPowType2= 0
$$ ##$ShimPowType3= 0
$$ ##$ShimPowType4= 0
$$ ##$ShimSysAngle= <>
$$ ##$ShimSysFunc= (0..63)
$$ 1 2 3 4 5 7 9 11 15 16 8 10 12 14 6 17 13 18 19 20 0 0 0 0 0 0 0 0 0 0
$$ 0 0 0 0 0 0 0 0 0 0 0 0 0 0 0 0 0 0 0 0 0 0 0 0 0 0 0 0 0 0 0 0 0 0
$$ ##$ShimSysMatId= <no>
$$ ##$ShimSysMatrix= 1
$$ ##$ShimSysOffset= <0>
$$ ##$ShimSysType= 1
$$ ##$ShimUnit= 0
$$ ##$TFXNUM= 0
$$ ##$TOSITY= <no>
$$ ##$TRIPLO2= 0
$$ ##$VTU= 1
$$ ##$VTUETH= <no>
$$ ##$VTUTY= <tty05>
$$ ##$WBREFAM= (0..15)
$$ 312.9 96.3 100 100 100 100 100 100 100 100 100 100 100 100 100 100
$$ ##$WBREFLM= (0..15)
$$ 0 0 0 0 0 0 0 0 0 0 0 0 0 0 0 0
$$ ##$WBREFPH= (0..15)
$$ 77.85 -68.67 0 0 0 0 0 0 0 0 0 0 0 0 0 0
$$ ##$WBSGU= (0..15)
$$ 0 0 0 0 0 0 0 0 0 0 0 0 0 0 0 0
$$ ##$XFAC= 2
$$ ##END=
$$ 
##$DECIM=	128
##$DSPFVS=	21
##XUNITS=	HZ
##YUNITS=	ARBITRARY UNITS
##FIRSTX=	78163.667386853107018
##LASTX=	-78085.736566699139075
##DELTAX=	-0.59604644775390625
##XFACTOR=	1
##YFACTOR=	0.019509608517803311845
##FIRSTY=	0.55732631683349609375
##MINY=	-7.3446254730224609375
##MAXY=	7600.10302734375
##NPOINTS=	262144
##XYDATA=	(X++(Y..Y))
78164B8O%J2j44J7J01P1J2l5n3n5J8O1q3J4L4mJ1L3k7M8M4j9p3j6RO1omqkJ3p1O1l0P5n1j5
78141C3j2l2m9J25r5K3J5O9k3r1M2M5l6pjo4Kj4N2NM2L1l1J8j17P3N2p3K4KJR1q6l9L1J29
78120A35k3q3j09O2qlL9J7j0P5q3N7m4L8k5M6l5Qn7k1N6K2n4l4Q7O4j38M5o0M3j11J08k5O6
78099D5r2L2M9o6k8Q1L6M7j53l1J25j4Lq4K9O4nnn2N9j9m3K6j8L1l3L5J9pj21O0L0J6k3M2
78078C5j7m7Q7q%m3r8J4P7mk2Q3j4%q0J6O9m7M4Oo1N9l7o0k7q1J21M0o9P4l4LM3l4J53J3j15
78056C9k9o3j2J45m8J1Mo8m0N6j3l1J3l2M5J0J00n8p5J31n6J8l9M5o7M7L0Om9j59mJ26O0J8
78036F1m0l6M5q5%Q2k6K4nJ07o8o3rQ1n4p5Q4l9l2Pj2N3oO1qk2p0N0JMo8K2j1rL2NJ0P1j10
78013d8R4K5l1qn1Oj1P0j19Q5O9l1K5j6r7J00r6J5P4l6N3q8O3Qqj5j20J23ML5j11N9P4q8n4
77992d6k1L9M5o8N4m8p5Q5j7L5K5j01J16j5OO4k9q3l8L1J13j19L7P8n0l5n9K5LN3kk5PPl9
77971d7Rl9P2n3J00n5K8N9j2Oj6n3l9mN8K7p8j3j3J6k5M0K1o7J38l6l9M8j14N1J11l0k1O9
77951I9j7j27P5M4J4j2n0N0j10N0J12j29K1M8J4j9q4Q5r1k2Q6J3j13R2Q5q1O1o5ln9n4Q4L7
77931C4l2l0p2N5L0n1k1n0J41J7K9k6k0J5l4K2J8p6J3K4j5Q6j10J01p4lL2J2L3J4N3l2p0l2
77911a9J7o3K1J2M5M7o0q0M5O9l0Nl7Q9K0m2l6L7K8o2P7r6%k3k3O4Kq5O7M2O4j08k4k0Pj1
77889f1nlOJ16K4j43llN1M3k0Orn5L8R4p9Qo4RP5j6N7j2m0L8L6k5K7j05k3O2r5J6k6J33K4
77867G6m4j13K2K9l4J6k1P8k2K0M5j5J7l5J5k1j0L1m4R7j02n4P3Nl9J3%o7J00Kq9L0L6Nl1
77847c1L1ol6k2N7n9k6R8J04r4OJ6r8J5k4R1J2r5L5K7m6O8J9r4K4oN4k0l8l1Pn8l3R8M6N8
77825D9k0m4j3p4R5l3K8n3O2j04J46N4r3m7J7j7K3l0J04p7k8N0k1Q2q0M3j0N6m6p7Q8K8j23
77805f5p4R1K0NL8k3k5nl7Q9J3k3L1M2m6rK0J8J7p4r7K1J28j31J41q1l1m6N7q3J9O5Q5p6L7
77785A1k7L9J7K9j2L2j98M3P2j9n1N3K7n6l4m4J69op6jJ4L8q8J7M9k0l0J00j03k1P3j11J14
77765@M1p3K5p6P3O4rl5K2q0j2P5O5j24jK2nl2N0Qq3PR9n8o9o1J97m7M2k5pLp1L6n0M5R0q0
77742c4%N3j34P8J3q4J19m0m2J3RPmj0j2N7p7M5P6l0j2n0k6K8N8q7N8JK9K3p7N9p3N8K7m1
77721b2K9j4p7J05qn5j9J40j07L7k1M2j7j36M4Q0rL0nNK1j1r9l6J2j4M0M3L4l2P1O8j21N2
77701E0j24OR9K5j2j47M8P0PO6L4j17j15J18l4M4n8l4oO2l7P1k4J4p8l8JQ9jRL7K2p2Nj2p9
77679a11J12pN0o7J4O7j01m2O8J37q0p8j5J1l6o6O9J35k0QL0r5L9K2m6m0N9p5JN5pJ9l4K6
77659BM8K0p1M3M8k9q2m6Q0J5M2k3J7k9m3o0j0J52j13o3J35O1j08o5J8M4Q9pq7M2n8m2J8J12
77639E0j3n6K6p7M1rJ2L2o4R1m8k6j7M2JM2m2O5p6m7K7k9mM5QN0m9oP3m5M3n9PO4j07N6N4
77616E5m7q3N6M2j31J2O9M7LK1k4n8M3m3Q3n6J0O8j10M3O9o6o7j3K3J1kN1k9M6nj8j7N0l0
77596Ck2k9M8n1l2O3o9oJ2J11J9N3j91K4oK7L5N2n5m1K1m3O0L3l9K2K7o9N9m5m5k8L3J12q5
77575d2OP7p7M6Qj29N5R0qL0j13k4P6Lj9J3j22N6nK4Rk4N0o2J6Q3j18J3Q9J8J8p0Q4r8NK4
77553a8R1j03L0o4J23L0q2j9N8K9n4l9o5J0L0K6n1L5m7j9P6Pn8K3J9J09q4q8N5J2o2RJ3m3
77533a11J60n9J3l7P0K4n8n1K7j2j0j1PJj0OQ1M0j17m8N3N1n5L2R8n8L5j2o3OnL2m8l7J3K4
77512b9L1kQ1m6q4P3n6L0l1mp4R9M8j56M2l3P7P1m9N5p0qL5L7O0j08M8q2J8N8j11J0NN2n4
77491f7O2k6J8O6m6n1L9q1R4K8m5m1N0O4q2J00r6p3JQ6r5M7M0L5j9l6o3Q5j37M8r8R3P0K6
77470dk4m3M9OJ29l0j35mN9QK1j66J14L8j41N8M3RQl4m2L6J39n0N0m4Ro0n6N0k9L9m0M2n2
77450d7l3J7N8r2R0Rr9J19p2j6L9J5lK3n6J03l4O0j41J1M9m0J3m3R0r3O9k9no6K9J9Q2l6o5
77429g5J65l2j29J08n5N7Nj9j1LK5j4j16R5L9K4k9k4m2N4n1J3l2Q0Kj27N0K6O9n8N3q1N0j2
77408A1j2q1P4n7N0M5j0L4k7m0j4K3lQ4j06O7o6J9m0l2J17l4N3m1%r5Q8J8n9Q5j8j19Q9n1
77388d8Q0K5m9nP2m2j52M8J3J11l4j8q9RJ03J23j85j4j9K2Q3k9r9M9L8j4l0O6r2r6J61P1l7
77369B2j73P7P3o2J1l1R5j02n7J33K3K0m4k0k4M9L6J5Np7n0M3l1k0J25n9K3K0j8o8J9M7j7
77349a7p0J00J2m4k8J%q0J46q6K7m1QL4j0j7K1Qk8J48q0o5M7k5RkRO9j4P1o9K3M1j16JO3j23
77327g7J0pJ5l7Qj4kJ01j7l1L7N7q1j5J54r9rk0pJ05k5j49j4K0N8N6r6L8K9m6pQ7Q1n7n2P3
77305F7q5m0p6J5K5J49j03K6k7l3P8K0%k8K5j18J4nKpmj3l1J9J93n4Oj1j32m6J65j4p5O0K7
77284a1m6L1P9k2j13N1m2N6L4J8m3Jp4M5j03Q4K0L2L3L1p2mN2j7LQm8q4L6j2O1M0o0l5J33
77264F2p6J7L4o3l0MK0q8N3J4j4J27j26R7l4l4J12rm3q7LR4L6Kj7j14m5N5K0K5k2o8N6n6P3
77243b2l7l1PJ74j56ml7k9J41L8Kj10K05j85k3K5J6Np6N9R9N5q2L8Oq9n6m6J13n8L2Po9Mk4
77222a08RpM3M2Q8j5k2j37k2J45l1l5J0l9ON3K6Q9j12n6k2pK4L8m8j0R8p3L3M0kn4J07J7l8
77201C0j05Q2n9p1O0J06j18J04q4QK8L2n1kO0O7o3l1J00l6q7K5N0K8j09K6j41jR9l5R2m0K5
77181a1J9%l1N9o8N9k3j02RJ37n4o1q1M9qK5Jm4N3K9O3k2p1J26j11o4k7J46p2KM6J08n3l3
77161el1J5L2r0J8L3j3j2j5J00K2j11M7J0l1M0m6L9j4l9k1J5J05M3qp6L9j15KR5O3j55m3J
77141a06J15j8j46J12pJ12L9o5o7m0Q2j17Q8m0P3R9r5j17M2o9K4j4P6M8Q3p2p6JQ6n1j33J13
77122d0N2%O3q8p7J31j43N4k7Q8K4J9n7O0j22r0R9O3m7Q9J2n7j7L2n9M7pl3Jq2Pj5J64l0j29
77101a15J45M3n3L4j34N6P9j64l6R4k6j3M2Q4MJ03k55j0o3J09m3J30m2l0rOj10J24M7q9J7
77082g5L8o9N9j9Q6l8p1P8no8O7Nk1l8j5P6l9Q6J0m0o3R1j06m9n7K07n1j27mO7p1J16O1%r2
77062g1l9J37n8N9j42L8J16j36p3O9O9J9M3r8nM2K6L1j16l9R2l7J1O6%k7j1J39k1j12L7Kk4
77042a3m0k1P5l9O0j27N6M1k2m8M5M5oM7q1L9j06l5O9M2N0j33J8Np2J10o0P6r2J77q1J9J22
77022A20j28q2J50j47Q4j9j4m5j7K7O9m2J7M7m1j01r2J58L7k7m4O3RK7p5L4J09l4n1j36J90
77004D6j09k8J10j38J27J5K3j30j0Q1K2J23r5L1j49R1j2Q3M6j10o2O1p7o6J13J8l8o2l9K9
76986a06K6k7Q2K6K7j12p0J08ll3O0J4P8l9o6N9j19J13R1j72llnl7J10p3J2L5K0k7K9J1o5
76966e9p0P4N5r9M0j1K4j22J36J9l4J08o5N3jj73O0O4MN6q5k9k4j3P9J34n8K8k4l5P9k6rN1
76946A27j12N8l2j24J46p1o9L7J2pl5K0K9N0j5l8m7OO3O9N7j71J5j6l9R7ol3L7r1%N7m0K1
76926d5k1J8J9q4Q2m2M2m6P3p8P7O3n0j5r2L7L7N9j70M8j4k0J55m9O3j4o3o3R3l2K8J5L7J8
76905F6j26J09n6l6Nm5j51K36j4j40O9J18l5kqNRN6l7n5o8j3J65kj28q9R6L9M0o5J1J02j34
76886g8k1P7k3k0o4R7L4J6q2P1o1n1Q9J25p6p3J2k1n5lQ0l6j0J04j0j83J29M3q6J83j02m9
76867d4R0jj4l8n4kQ1n1jj8L8L5j28M5Q1p7jo1K1j2J12o1p3J76p3k1J18n4n5Lm1P5j08J61
76846D8O2j07n3N2R3k7p4Qj61J19m4k3O0K8M2o9q6k8Q3p7J12J9p9k2j8J35k9mOp0N9m6K2J7
76826e2JrK9r2J1K6p9Q2Q9k7O8l4j0J7R5j83q4R5j22Q5m0J83J7j29Mn6J01n3P5k5Km5N4o7
76806g3p1J09P3l1n5J1J1l9k7rO3n6L5MJ6J4j5j7l4Q1k8OR6j38m2L9O0R2j35J07j53J9N2n0
76786h5RQO8m9K6o1OJ45q9oqJk8J1j5m6K6JO0j9J13o9p1K0M5l1Q8lJ8M7j12J3m4L6j60R0M7
76764a8L4n9J2n3l5J27J3j31lk0J02Rj26J22Pp9J36l5kK9j63N4L9P6j17J5RJ6P9k9J5j54J06
76744b4J2P4j00j23O2J5n7M8K0m3J4Q6Ok2q0N9k7q4J53q9J6J2O0Kq2L9j9Q2q8O2J6p8RKL6
76723c1n6l3Q6l1J5pm8P2j1l1R9K4r6QN5L4m8L7l1j9j46J54j9K7m9lO5j17P4j00O1J17q9r2
76703a29k5K5J22l1n0J9kl2Q4j35J11O6J9k2O9p1%R4p0j39P0j13P5J60r5r1J4N4p2J99j02
76684BK9j11K0J36q3n4J07r5l5O9N1p2n8kM8l6l4J16N0M4r1r1J4n0L2J66o8k6K0m0R2m5m4
76665c9J95k63J79q0j54J6J08K4j6L2j40J98j05L3q0n8J11pn2N2O8m0j20Q8J35j25p7J04M6
76647C3j07L0o9Qm2J14P4j51l3R5Q0k8K3q7L0O9j05o6k8J44n8Rj0N5n9K4l8JlK3m1%J7J2J8
76626f6mN3p7K1K6Q1j04L4J5O1q6Q%%pM2Mq9P0L2M6q8K4j7N5n1rK1j03j2O5L4J05r6J01j20
76605c1k2J8P6M2k08J42Q2q6o0j14N2J33K3q5J2l3M0K3Qk3r9Q8m5P6K0j36O5r6Q8J1m4P4O1
76585E2j48M3K5N9j01n7L2N4j0n5J0P0Qo5k2M7J43j44LL3O3Q5j39p7Q6o4OO6j76M9N5l1J1
76566h9J35j28K2J7N0j25N2kL0K3J10j67k6P3N0p1J28l6r4Q8r9p0J05r4L5N1r6J20r7M1N8
76547fj3L1o8o3%R2N0p9O3p7k1m8M6N8kQ3r5o2j03R0L3L0Q4r8K0J27j63l9O8M5j7jJ4j11J36
76526Dk2kk4r2J4J53j5No4J53j10q5o5J65o9M8Jl4p5K6m6J19l0M2M1n8j21R2n5J45%j97J44
76507a2L9qJ75j65k9qq0l8N0J8k6N1J30j2Pn2j12J2n9K03o3on2J26j12n4J21p7R4j06r6L3
76488a08p0J17P6J5n2j47MJ5P5L7pk1l2Q2K5M8j44m1j03J47J58lM0j24K4J4m1r9J5%J3K8J12
76468E3r2o4m2J02p1L6j25J18O8L6L3Pr3Q3J6j33l6J07k1j19J06R6j31j2M0j27N3P0k2N3k0
76449c1k2j57K54r3R3q5N2L4j07m9M5O4q5Q5p5Q0nm5n2j3L9J9m1K5J01j42K4P7r6M3J26j08
76430d5n7k4nJ43j62R9M0r7J93k5n9o7m3J08J4ml8R7j12p8K06p4j00J18q1J3l2L7j00K6J46
76412C7k3r2j8J0M2K6Km1R2n6k6R1r7J4q0J7O2m4N2m8L7N3q2ML5j34J31K1O4o9J5l1J18j08
76392b6oo6P7j05n9J24O7j5n9R8L7j0l8r4L6j26Q4M7P2n5Kk4R8J6q1N1o7Pr1J38j9n2L9p1
76371g1nL0R0j14L6K4l2j8nM5j5K4m9Q0k0j20p4J54oM5j2n6k5M9N8o7J10qm8o5J60r4q7M5
76351d1RQ1N6j43n4j9J93j30j6j2p7Q3Q5j28J66n7J3Oj21N8Qk5P5q7Q0j9M2r4k0P3j00J37
76332B2j6k0k19J23M1o8J45j2r9J3J3n2J00j8r7K1NO7Q3j6p0L2NJ18o3p6O2Jr7q4J59pN7j78
76312a25Q1p2K4nK8J05Mj07M1P3j8l4op7R6m1k3k0k3R4o1k4k0P8n5R2O0j16J0N5oj21K4J59
76291G0L8j23r3O7j18J53L2k9MM3q3Q0q2RK5O5q6Ml2L4j3n0J51n4j39K3m4m1J05k3j70K39
76272c8j0qQ5j18J61j5K8m9j26J31J5K6j22o9o6J18O3Rj14pO3l8lO9j84J74J3p2N8K6K3o3
76253d0q5J34j34J5m4R6r3L7K9j05J33N3n2J4J39m9mp8r6P3JRj13J99j52q9J97R6k14K25o4
76235C8m1j38N3l1Q9m6l2J20q8k8J32J2J6o2QPq6pK1M2Q4n9M2q0n9J42o5K4M9j22j55J72l
76215e1L2j24J21K1k7kP2j70j4R4N1J7Qk6Jj03N7n4J20L3oq0J3L8j37J7J16o0R1l1j09K2K1
76196d9l9R9M9k19J70j13Q1l4j54J64L5L6j6oJ7n3Q3j52K8O2J5j21mPQ1n7R2l3p0l7J50Jj24
76176a11N1k2j4O0M9m3pO6n0q2K8K28L6n0j24m4o9J99j99L3j19Q3J00p1J48k3n3j21J53Oj34
76157i6j58L2J05j00J74J1M1L0q3O3q9q4M6J04oL0k3jL4j5mj4l9K5p3N6M9K6j03M2k28K31
76138a7j06Q3O6N3o8m4j5j09J15R4jj12l4J11K4K9j66k4n6K02Lm9J9k0j03J03J4n8j6j29J19
76120i2K4m8N1N2Ko5n7M3m4J16R1j47r9J54P5m3j09m1mQ2j2J58j19j01Q2%j18L6N7n4j01J9
76101b12J54l2O7O4R%p7k3Q2l7Rm4Q1m1j35J4M8N3j0kK3K0k4k2J04j75Q6Jj76K4K5Q2J17L0
76080H3j32J6J12n2O7q9j1K3oj25J4M6K6q6l2Q8N6oQ1j29N3j0k2L9J9M5j8p2J69r9r8P1j33
76061a12Q4J80q5p6k1N0m8nm1P3r4n2J19OJ3r3l8O8J3k5J44r0Lj49J34k4j6KK5K3M0L9k37
76041a90J10M3n4P5r2M5J41j56N3MK6n7N3j41N7Q3r8Pk8M0M2J8L0n7q3N5p5J1rQ6Rj5q1O7
76021h1R0j2j34O6Q1l0O1j59m5J20J09Nq3L4j21k1J00Ln4J4k4J30p0m4P2j0K8j1Nk30J42P9
76002A0l1L3n7Q9j12j3N6q5L6LKO4j58J25k4O2Qn4M8m5j09J78K1j12l1O0l2k0J07o8J3Q1r1
75982d6r8k0J07P9pp6p8J15O3l9N9k9L6%j00R8j52M9m2J25j5q2k5K8m4J2Rl9R1j01K1K6pK2
75962f0oj5r2J47Ml9Q7j01K3J77o8j78J05Q6k8Lp6K8q2J8j07k6M6J18L0m0l7l1Q9J13j66m1
75943a19J31L3j24P9o5p1k3K2J44M0k11N8O8L1o9M1k8K3L7J1k0J2%o4P5l0O0j13R9r1O2j2
75924a4M4n5j10L1p1J0R0pj7j3M1nL7m0l1%Q1l8m0J43N9n2L7o8Pp8j57O7K64j74P0L7q3p9
75903a14J16j49J8lP1j9J5l5R6L3k7k3p8P3O8N6j73l9N6J1n0J17o2M4K2n8j35O9R4o1k7Q9
75884ek7NL1j01J90o5p5m0K0O0j10p1J33O3M4j15j5J69j36J8L2p1n0l8O8m4J1Q2k1J20j6l5
75865A1R5j37M6j28M8Q9m5q8J96j49j17J95n2Q3k41J10Q0qK1J27j48m3p4M9l4L8j20j0J56
75848e0MM1j6j94J35j3o1P7P4rK4j21O8p5O5r5Q4J66K7j30J05m0p3R5j13q2J01K7J47k33J5
75830e0M0L3n9j45R6P9j10l1J04k3O3k6k7RK2J4j35N7Mk4N3j83J46P0l3J7J0o2R8k6k6j11
75810a56J4k9N7J13j26m5J37Q8K9j1N7p1j3j20m2Q3L7r3R4j3P5j66O6n9O1jk4LN2L3o1N8p5
75791d8L1rP0m8Pj07Q3J3l0k1j56J81K3n6J3o0J19j13J26m6k0R0k1lq3j53J72N2o8L8p7K6
75772g5m1Q1j19J47n1J7r8K7J93k55J16r7N9O7p4o5J9J82O2j24O6n9P7j58J36rk9m1j9Q7N1
75753G3q3l1n2n3k0P6Q4L5M9j54R6Pk0p2n4J1J10o4l8l4J03J9p0J4J44n4j1%r5N6m1n6L3N8
75733c4N1j9Q1j09%j10J27lj35M1km6k4J21j2l8j5KJ37j9OM2j3O8r8o4n8KJ7J08j8M7j27r7
75713a91J88L5o0P5M8j74r7R5O6j25J6J3Jn5R1JK0qO7p3PQ0m6j39J71q8o0Q4p5N0MM5j1j72
75692b17J48k1M4m4J83n2m5L6l0K6m3k3L7K6O3o7r8J7n9J86n0r5J00j81J05o3Q1M3o1r0J76
75674C2j41j3J63k9k0m1K3k4j63J17n8J40j9M5m7m2M5L2j59N0J66j58J52n8q1j6L9Q1o0J10
75656F6rM2l8j95Qk2MJN4M7l3M0J1q2J49r2Q1j08Ll9N9QN2o0o6k2nQp3J87k6k1K8L6lk8q8
75634a26J20Jp4J02q2p4J04j13J6K5J24Q3q6Q1j94LL0p9J07q2Q8J8k7j1m0M8j89J21Rm9Q4
75616f2lM0K9j71Ro2J03oJ0P9%Q9j97J10j28Q0l2L0J77j59N7M8j39J39j48r9O5J12lj27O1
75597i8J06p3J3n9L5j38R8K2j4p2J21L0o2PJ09L8o3K0Kj30P6O5j7Qj5K0j9K4m8j4j0Mk0J47
75577I3j53o5j6o6J97k0J00j9N5k7o2K7q3J58j40O8M9j79L1M3j3Q8j12q2K6K1O3p2o6J54J07
75558A05k41J42r1J8Q3r4ll3K3MKJ61L9j94J35j29J3P1j32O7N2q3K4kJ6o2RM8rj22J40om4
75539i3N6j3n4K02j29L7L2p0m2N3p9Q5qo4M8R6N8p1j2M3%m5o6rRK4r8J59k21R9qN7N8L6j7
75518E3Oj10j8rl5QJ7J60J9ql4j34J13O7q5j32K2m0LJ25j3j02J08j5O8j21K8j27K1J50j23
75499a38m7J13O5N5n6JpL3o5o4Ll7J04O7j57J41l6j28J58n7J12j2j11J09M3k69J09N4k4p2
75481a13m2J8M9P8k2N5P0l2j15K4J2j54J42N2k20R5j9L2LJ19q7O8k4j9k6j20Q4M3p2O6p2J36
75462Iq5pr0J23qn1k2Q6j2m1J15q3k4J66j59o4O1rl2RRK8rJ2L5j8k0q1J49m0l2j2J12l3Q0
75442F2J2l5j2j19L9K23p4k02m2J18J65n4j51k7k7oO2J09Q9j65o4J45k9O0q7n3j5J43k6j09
75424g0j9N8Pj86Q4P8pm2J8L5j4p8J2O4N3O4j36m6J55j5m7n8L6M8m5Jl4N9M6l3Ok6P8j57J55
75403D4j85j2J27kJ5m8o3O4K2J07Lj11l5M6o8O1J65j66L1J5n5R1l7n4N5K1j00Pn9m1J34j2
75384d0Nl0N2n4MR2j34K0N7O3l1j06M2l7J38q3k8Kq4Q6M4o8M2M7o0L2l1J14j02R5KO7j12Q6
75363I0j64O1L9j10j34J19K4l5J7M7K6q9J5J23p4j20P2QJ9q2Q4K8K7P2k6k6l0J6Nj44J07j
75344c6M4Q9j26r4N6J6P1o3Om5J6P8m8j6P6K2j21l3J47o2K3p6o0J29m4Qo5L3l4R2L2j9l5J12
75324G3j17o8k7J0j98J74J0J6K03j17j18O5J36J9j38N9p8K2Pm3p9O5J58q3M7J19p2l6J26k11
75306g6Q4j92J4J04l1N1O1q8P9p8O8p2M5k6P2j93J45n5k1j8L3O2R1M5m5o5m4o8M9J14N9p9
75287B5o1M2k14K1R3K4M6q6j15J33J14r5R3p6n7j9L9oQ9K5m8qj1l0m4J47p7J26j65M9J20j82
75268a08m9K1J11l0P9p3L5Lq0J6p0J42j8n3Q5P3mq1o9L8l2J56j42m0MJ07j63Q1P3Q2%p1J10
75248A33o5o8p3R7j71J6J29j03O5Mj7m6k1m8J54L9pj8q9R5NM8k9po2m6P4J37j12q3M2j32R1
75229f8J02j18l8Q1n2k2O4Nj5Q6k04J31K9n5N5qj04K1J69j60P1L5j28M4M3m4M3k5J0l3J33
75210D8qj27O5K1j98J03m7R9J8l3O0k8M2n1o7J47j73M6k9R5J2J2m7l4j9J6L7K7n2o0R9q0l1
75191a37J01n5K5%O9r4k3P3k4l9P9j46J57j1N0q0L5P5l1j67J18P4o6j7K8j54M5J44k0j35P8
75172d8n6m2R7%Q4j45J11m9J36j20N8q4n1p7O9M9p3m8rK80l6N9j3r8m3L3N3P8j61L3j29Lj
75152a40P2M8Ql8p7O3Q1m2RkL9p1l5nJ11j3j20J65j28nN8n8NPp9L6J96n8k6n4K0k2l3Q2j3
75132a9O0j61j9K00l3j02L3O6j5j1n8J39m5p7M3R1l1r5o6K2n8P8RL4j22L2j7l1K1K18Pp9K5
75112C9q8p3J26N9r0J10r1p4J18Rj5J0J7n0j5J7m2K9P0r2j17J20k9m8N3j7L6j63m2%O8J88
75093B3l8j8N0J22n7j19M5n8n9p2J32M0m1l3Nj30o1K03M7l4M1j06k1K1Q7q6m5P3qO0l7O0K1
75073Gk01P8j5J40k1o2O2mj23p1K7J23k7J68O3k25J38j25K5J84j69L9j46J40K2j17j9O3N7
75056A1K6r0pJ00Qk5o5N1n0k6M8%j7J3JNk8N8l3N4M5j08r4J23j9j4J09o2Oj85J17Q9N3j22
75036b8r2k3J43j3J49j14l1N2j12M3nK8j7J9L4k2o6O5l5p2m6K9nM3k7P7q0j34J02n3O3N1Q
75016f9l5j8J38j3o2P7l3j15N6o2jk8J77k0jl2K3K1j12P9j3n1m2R2p3K5M7J5M1n2j3r8m7Q7
74996a12Q9R8n0j14p6P7j3K1K8Q5pk29R5L1QK0r3R2J04j41j2K7O5l5o2J43p8k0l9kN6K2R8
74976G6n7L8jr3m2R3l2o7J56j71O1K6R9Ok44N4l3O9l2Pj9m6J60m3N6J9l7j36O8P1o1j8K2r7
74956a48k1Q0qR8k0jQ0l3J8j29m9m5Q4p0J31Q4L1k5j69R8P0j99J31K3l8N5N6n8j59J28k6n5
74937h6J3N8J3k0J42j55qq7J57j2q0oQ0J2K0n5rL4k4p3jN6j4PN0k5O5n9l8K32r0j43j2R2k2
74916A2M8q0%j04K3R2p0J5l6N1N9k6O4r4k1KO8R9r4j05L6l6J71q8j1k0j24OJ49L1j08J47j87
74896a31J13ol2J6j7J37lm2j16J7k3j15MK11j43J26M7p6k5%r3K8K3J27j47O3K5p8N2J4J0r1
74877a25j6j5K8Q2m8L7O3J6j4j3l5o1l1o6J27Q1n1j8J12p2J2j0k9Q0j21J02oj1nn4j12R8m
74857g9Q3p7O3J6J5q6j40K50l6kn3q1R3K2L3q1mJ21J8j07J52j25mj05p5J41J66j1j11j11Q9
74839b6j05L8K8N5Ko2N3J4j68J54j26L9J06j6p0J06Rj30K2p1L8p7J15M4l0J01j25L5m0N2K5
74820a0L6q3Q0On4J7o7J01j31l6L9L6mJN2J81j04op3J8k0JJ9pj2m6j2q2N6O3j7P0L2j7k4j90
74799a87J02NM6j7K5l9M7J78p2N1j33j13K1K2n9R7J51m3L0j32j43O2q5N4l4%mJ32L8m5R5m9
74780Ao6O5m4r6J32n5k6K4OQ9j6n7J8L6j2l6o8L6J56k0j20m5m1M4P6K3l1O5o2o4rN4j02L8
74760a07%J11m7P0M4j15%m3J42p9k8J20j27j9O2r4L3O2M9j16j10k7O3PQ5n7N4J69q7l3q0J23
74741B5k2J36k8k48M8N6K2n0m4k8Q4o5J19j18P5K5o6rj12l3J73Q9k6P4j03j39O9Q4L3j19N
74722i3J21m4K2j92J95k2M0j5j4j04K9j5R5k0O9j14j23O0J44K9l7j11J7j01R4J07n3K3L9j08
74704h2Qk7O3p3l2m4J32Nl9%j47K07KJ00p3j45K4O2l9J02j4o0J51m9O9k61J16qL3J7q2M1J06
74685F3n3q6Q9Ml4L3m3m0RL8r6R6o9N4k9J53j30M1k7lK5j64J09N2J0k2j4N2Po9N0J11j24l9
74664d6J25j88J01N8q6K2N0p1L2J1n0J2O6m5K7l7L0n6j29l3J08K0j3P3N4N4j73j0J01M1j59
74646a11J6J28q7M4p3m5R6m9L2J91j70m6K1j4j71K53q7j7M9Q7j06j0m4n3J59n6j6J08j7o8
74628e6l4K0L5ln3J20q1K4m6R2K8m7k3n2R6k1n3P6j53K9J02K6j42l4J10nN0K7K5r6N2j11p7
74608a75J66m7j9J30K9Pl0m0j26k6j6K4N9k7J37q8l8j0J49j60J59r5n9J24j28Q1j63J17K9
74591c6q1N5K0j92J23R2N5m2nj02MpQ7JJ8q3K0P3r4j8J19p8Q3q8j8J21Q8j91j24qJ71l9P4
74571bp9N8o6o7J59L2j40J62L8K3j91r1Q6OK25o5p5Pn8p0J11n3l7J22j28j8p1P2pmK34r0q
74552A5q3l7j48J64oK7n4j7J3J01r3J18MJ7k33O6J08j00K3K01j20R8j50q1J57M2L8M0q0k7
74534Cj66J38j23J35l5nj09Q0J04p3l7M2M1nj18N6J5j11jJ61j00N8l5k6J17j57J32p1N4m1
74516g7P2j3j50O4J7O7q5R2p1j22R8L5N5J2j14l5J58q8J4K8Nq7MK1O7K7j25M8P2k7P3l4r0
74496h9R0o7r7L7M7M8m5l7N8K3O8j53N2r3J73n0j0N8p0pj05J12QJ1J49j56j9R0r8m5nJ04j02
74477a20K4P6j01J09j29R5K1j26J06P4pj9o3M4n4P3J25k77J11K1K6K0j26j2J1MO3M2P6Rj63
74458f7n7J66j3Pq3%o7PNj7N5K5L4n6P1j8j42J67r5R1p2R3n7K0L5k2M1Po3p7o1n1J59k8O4
74437AN0m9l3L6q7J17Q2r8Q9k76o4L8J21m3j6P3L2n2J02O2l9k9j75J49l4k0L1k2k1nJ14l2
74418BKq2p7p1O8O2n4K31j34qk3K7J01q5j19J32n3o1O8N0m6j02L9j7J23M0r5P2k5L9o5r5L9
74398a17J04J40j13nm4j54K7pJ32j08MJ8P0L5o9n9m2J79j12k8J33j2Q1M0j23J8q4N6j0J5m2
74380g7j3Q5J15k01Q7N9o4j83L1M5P9M6n7j03Lr2J33q3J90J28k16L8N7o9n2J46l4j03J17j05
74362i3j04K09j32k4j6K2O1o4J63LJ2qM1l9Mj03o4J79k8Kj00n4j1J02Jq0J22r9r3J77o2M5
74343c1K2j32L0k2J09q5j0P2j5O2M4j18J9R5o7O2Pj30j3J80j39m3P3o4L0M0m0j8J0J9oo8K4
74323a03qN5JKN6j21m4J70Jk23J60N6J8P6m9r1R5j44M8lj3K2j08J27r1J1K1n5k0J44j3K1J1
74304Ij5j01O5J5pj60J6M6j4J13k0OP6K1O1q0n8l5j2J3Q6J60j55j38m9M0P3L9J9o6L5O2p4
74284b9q6O7J08p5J18j63L7K5jJ5j49K3Kq7n2P4J73n5J2q0k7M8Q0m2O7J11o3j43Q8l4p9Q4
74265c3Q6j08n4J65p0Ro5j95K17p6K0N2j9R1n7p8J25n1M9l5kk3O8ql5K7m7Q2L6J3k25K1qQ0
74245d8l6Q1Jp2J38j91P0P6j16k5O8qj23J62J4j50R9m8Q9J5J2OQ2j78n5J36k3K0K0p7j0k6
74226i7m1M4rm4Q3n1J66j82J16K3o1j15J8J45o7J8j0Q6r2Q7k6J0q0N3q4m5r3K85j9j44M7K2
74207e7J01j19J71q0kj11K6J00N3rm2n4q2P6K11j59L8j38J4Q0o8O6Jr0P0q9P5Q1m6m2q6NR1
74187a5n6OpJ6q1qJ1J27k3k5K1O5O0l3j27N1p4M1M4j00J9J09q8J35j17Qm5R7q8J86k6p0j4
74167aJK3o5m8m2M6P8Ql3jj06M6O9j07J31oNn2j9J33l8j44M4j2k6N9j13J01j4n4J85j37O0
74148b9l9M9Lk0j51J02m4k7N0R8k7kJ7q8j4M9J9L6k1j4J9L4MJ1r0R0m5L1l5N8j24N5j36M6
74127a35k7J79o1OJ15j36J35j32K8L8p4J57j74RJ38j28k3J19ll2Q0j84M8O5n8K8J4K7j11N
74109h7J08j10j3Q5N7lp5q7J61k0j20J5L4P7j8j9LM9k1j36O6k0J18r7P4j02p5J03k9K1N7O4
74090F0m7K8n1J42j74R2r5j1Rk4M9Q6o5o9M5p1K8Q3o4k0J13r6O4l0r8L7j19M0Q7n2P2k8qP6
74070a1Q2j28l0L0k4K0M0P6j18MQ3k5j52J35K9n0m6K4K5k3J83j59j0PJ5jj6n1n8O5QJ1J45
74050H0j71jJ24r5QJ03j85O7j73KR2J42M9j12O4o1j4o2l1Q3L1j11K12jj44Q6k2qL3j7P3k4
74031A7j2l5J11l8k00LJ26N9j78P9P7K9j01M6ln1Q2j24N2nn7L6k4O6p4Q6j18J3J68j47N7O2
74012Bj19J43r2O3j3p9O8p0K7M8O7m4p6mK0K7q9N2N6R2j63N7M1o5r7J94j00J37Ln3j44P3q6
73993a24Q0L4m6j7Oj7m2RL4q8J67%p0R0o5q6J21k5m2P1m7p6J3J1n2K3JM5J5K0J24r2r7n8M5
73972a35O7P2j53J19LL2j13N1J12j08k8j3j8l0N0J9J15n4l4rj28J02K3k7r6O2Q9o5l1O7K5
73953c4Mj5k4K1mQj5O0j9j58M5J28J0p4O2r7P6nj2o1LR8m4p7nO5J1l6o8R3o9l6M9J63q3N4
73932A4n1J8L3q3NO2M5j21O2j4j77K18J7L5n1pr1J76n4j1Kj20J9O2j3n9p4J26k3j11J27M2
73913Cp5O1q9M4OJ04m8k0r2L7Q7j8J3M8P5q3r5j6j35R9Q5m6l1N7L6o3m1J94j1l8p3M8k4k7
73892b8j3q2l9J70j7K6J7j3p2k3k1l3Q8l2N8l5L4L4j51l2P9o1Q4rL0q9r6J42lN2OM5J66j45
73872C7j78M4k0K3QL7r5O6K1L1j12M6P7L6m4o5Nl9K48j29m0Ro5o3J43j22n2J67k8O1p5M6p1
73852i3J00Nj86M5J00n8k22J44O2R9K6p1n2K6P7J8q0j4RM3m6J06l3l2j17N7MP9o4j7m0J0n
73833a20P2n3K3M5J1J53q8j33P9M7q9Q4j36M7O8j30K1L1K3kj7M3m2p3N8L2m1J74m7M2j63L7
73814d4j63R1R1j18J0L4l9R6L1j33j5R5o4M9J67j99o5J59oj22j2L0J08j07Q2l2rj11R6M9j5
73795f6m8R7j9n9R8k7N0n7K8j7p8O3J27k06Q6M4o9j02L9J00J10j60j4oR8L3j09Q7j07J53j95
73777a26j3J66r4q9lK9nP3M3J21p9k01M2J06k8p0M0j10N2M4J27j0j74nn6P3Jm4J70J7m4O4
73758A7K7p6L0L5j26J14l9j8l0k6J58Kj71R8m6l2J61j76O5L7j21rJ73j05J10k2pn7n1m4J10
73739a9p4QJ00j7PO1j05rM8o2J32L3j74n3O8PL7J55m9j91j2RN6L4l2K8OoJ1J30k11JO6q3M4
73718e6lK0n5Q6o7M0J39j45O2j0M4K9j33R8l6R6n3oj9p8P2J02k01R5j45M7P6j23N2P6k9km5
73699g2Q4M5j70J36j06l2p0J23o0J92j04J0l2oQ3m3p2j16K5J53pJ56p3q3K6n3R5k02J51M4
73681B2j24P7j5l9n6J20p6Q3j6j20J09lJ10j19N9R4j28P0L2r4pJ23r7K4k2L1Nn2K7l4j47K1
73662a42kJ72n1LJ6j38J24j04j0pl3J93n1n8J10k5k2lj6k1m5M3QK8L6l0k4K4j4L1J29j16R7
73642A02j01l2Ok2M6k45R7Mj7K1J36N7O3p8j28N5K1l1Q4o9Jj06JL1J10n0J16k8q3q0QP4kL5
73622dp9qJ66r4J01j16j2o6K26r1l4n7qM3L0M4q7rm4O2M7m4j0O0K2k0q0N3k2L9n1K8n6O7O
73601Br4%j3J32j12NN5k1P2lj01P8J2p7J6J07J4j22P3O8j14j37J58k5k1L0O8J1o8j40j9K33
73582F7kq7J3n3j46J00J08j2j11m4O7J21j19k1Lj4O6o3M6k0p9j6M2mJ35J2k3j20Q6QJ4J49
73563A03n8j21m7J41J2Jq2o8R0j68N4R6L2k6J13j5n1K9q9p2P7K6m5o7J00Q2O6j13j17n7M9
73544a25R1p5n4J08P2o7J7k5N1J5j2j7O1j36k7P4J93j47L5o7L8l0N9j08o7r6O3L8r4O0j8J06
73525h4P5M6l6j22R0M4J8l6j1Q9ln5j9J6l0N0m6j73N9j36P6P1J44J5o1N8j02MMo2J23q0O6
73506hj3M5j51M7j7J2l9k2J00l1J00n7o7j26J20O6N1j04j5J74o7J3M3j27J08n4l8N3o0OJ09
73487E1J71r2p6P0j43J2lJ09j49j2J3M3J05j44N8p0n9n2Q3O5Q8j09o6LJ2N1j7m3l8m4O7j9
73468a35O5j9m8N7J92j91o4J6J6M2n9O8Pl4p6M5l0J66r2N7O7r0j18J09L4j34M1L0j2P2O4k0
73449B6j5q2K1m0R7o6lJ6Lp2K47o0j72n6J07J8jm0j7l9N9or6J23O1K6o1M8r8j2l9k4M6O3L0
73428hl6k5L3J31k4m6K8o5M8R0j85K5l7O6k4rj5j02M1qk9J5J57J5r7m2J14n0l0mj0l3n6J10
73408f2L1p2N4l8P8o6J00l8o8M3q5J36J5j09N9p2Q7m8o3M6m7O5o7mN9L8k1K3M8o1p9J7qk7
73388a36Q4r6Q5j6m1J8J31o7Rk2N9M6q4K6N5m7M8K7p3O5m3Qn7J25o0m6Pj60J21n1J50N0j56
73368d1M0o2J8J83j82j0l4Q2K0q6p3O4j29J38K2J5m4J35n6j37K33K8j81o8J03p0J40J4m5j13
73350i6O5p3J42k4j00J0j8oN7J04j08N0q3r6R0K8L7l4J04n6J4j57R8j5n3p5J61L4p7o6m3J59
73331b7j4j00J15R5p3r5K1ML3r3M1Q3j10R7l6J07j05o0P5on0m9kM7K4J2K0P9O9j45O1j34J41
73311B5j11J51j37k5J6L1r2K7L9j3j9k1N8M3oK4O8n6n5J37r6rL7j99J11O3KJP9j81j16J66
73292e8j3QO2m5k3L1k1p2K12j07J6J6J8Qj04Q8l2K5J1j75R5K2p6mk3N3J45j88K4qJ01qJ36
73273A14m9j00M3Ro5K3J9J1M2ro0m5l8Q2k3R4m1Q3j01j43J46k6M9o3k6j03N1M7LQ2k09J86
73253a7Om3J4O9K9j23M2J28o7Pj52J72j99KR2R6J7j67J31l8r4M8j7J25l0j53Q7m4j7k9m6Q7
73234h4K2L2J6n5J11p6k0K2n9M8P6J0O4j01k4K4n0qL9Oj58J38N8l9jl1q9J49j08q6kK35j13
73215e4l5R5L2o2j03J52p0j22M5J5m0J02R9p5m9M2j5l8J83o3q6J3r0K5O4m7j15J59j46J63
73197b1%m2N2k7J30k16K3k0N3K4J09j07p4J36nL0j18J66p0nn8l4j5N9j6J40q9mL8Q5k44Lm3
73177a60J45r9J14k3p4L1M1p8J1J3%k0l4J14q6j78K04M4n8J2m2J70j64J32l2l7LK2q1N9Q7
73159C6m5p3p7J14jL6r3P1rO1j43N3mK0J09n9j57O5j0k1J45No0J7K0j38N6O7j1j70N6P0J11
73139D1l3m2L0J14j32o6J18j7k4KL6p4m4oJ15n5J2o7N7O3P4j17o7N2J00j17n3R5k7mm7q4J36
73119c1J3l1LrJ6M2q1j03J17J0R3m2j20J3j3K2K5q4N1J44l6k7r4O2J6l8M7j04N0R7J4l4j05
73100a17Q7J28p9j5k2ol3MJ12m9j32Q0Pj28jP9o8OM8O3Qnm1l4Jjo0J50l1l6j01J47R1p9qn1
73078h6l7MO0j23J36Or8J96r4r1M9Q2m0j65M8k2L9j2Q3l0R7L3n1k0q8j07J16N1m4m3O3K7P0
73059Io9l1k9M4%K2j5j51N1PnJ5M2PJ02p8o8l5R9kN2Op1P3m5L7l0j54P9R0j1L8m0j91L9Q5
73037a28O9%N5mj29m6J2R0p0J95j76lM5m4M6o3P7k5Pm2k8MK02m4j78J12l6P0J3r6QQ5%p1M5
73016d8o0m8J45J28k11p9O5J01n7km3P8R8j15O5j48J0J07q3P1M4o6p5L8J01m5J3j68J46mp4
72998a16K7mJ00MN5n4O3O3k06J15l5kP9q1j5L4%j10L6j6Q7k9q9k9J08j06N1J09J4n1J1K7j58
72978a18J21r3P7n9lL1j28J15O9j49M0r0J41L0R9j46Ol4o0J12k9J3K5M5l0n4LN2L5l6k7q1
72959a23P5N3o5o2PJ2P7Q3rRo8j19J00O9l4L0o5j08M8J09m0K3J7J9j8q9j8M7l6k8o3K29l1
72939C1m3m4N6j50O3J6Q0O4l0lj14J15o4j29J0lq1K03J66j64p4K9m5L2K8j04J09q9J62m4p7
72921i4K4K3j16J1R0P1m9ooM6r9J2Q1O2j09J08k05J22Q2l3j22m8L8M9J44r8j2l2J47j2l3r
72902B7k8j9p2L4j9K8r5N3k8J2O3j7L1k7N9n5nJ7Q2m3r8J41j75KR7k1Q4j9jj05l7J25K9p3
72882e3RJ02p2k7l9K2L5l8p9J09L3j71K03q4J6L4l6l7m0j9J4P1O8L7m9n7j8J3O6p8mo9P1J20
72861E3j61K6m8K0n9O9R8Kq8Q8L0j41o8J21L0l2kk9J46J30j18j12OL6L5r6J9P5j83L0k4K1
72842a26J32m8j06nj0J59o5J6N1m5r9P5J36Jp3pJ7j38J84q6J4J77j43j30J34L3J7mp0k9O8
72824C0j2j06j3L6o1J19j03j29J17j5J06J06n0qrL2p4k6p1L2J01On2l7m3O6R2j33qR8l4j0
72805e3p0J01K1j7m0n8J20n8j2l6L8l9N7j08L0J7J40p8m9L2P2n4p2J35Oj47O3q8O9l3Jjm5
72785a56J26J11p3n6J1p7j0K12k27J05N5j8q1J06l1l4O7j1o8o0Kk3rL4N7j0O5m1J03n2o0o2
72766a05J8Jn0M8m7K3q2L7J15K9n0om9j78J53k7p7R0P3J7N8Q6j27j4L5k0O4j4K9j28O7P4j78
72746a35N0PN4p5J01q7L6o3N4M2J0j38O5O3nm4Q1m7P6j5r9j34R4K9pj1L9J26j01Q3m8l0rm0
72726g8MpK3K0r3KJ9r3J53M6K1j22Q1Q0o8j45j3m7M3N4J47j27j0J03K1m6pl0p4J14k9%j48
72706b06K24q4p6J2m8J27J3K4j36K8l8N5M6j07J31L9L0l5j89J61L2m8J79r3j33M4j26qL9j82
72688c25J36J39J73q1j00L5j29k2K0pJ87j12J3P3j13O1k6Q2j12pN5p7P6R3J13o3o8pj21R8
72671a6j21J44jj31m4J02p3N8k2j9L5r2K38o7j2n9J35O3o0m8mq0K2k7j9K8J18l1k4op9n1J41
72651bJ47q2j89N6O0p7L8R8j6j1l3k37K22j3l2O3J80J2k90lNR8R0j22mM4q6Po9P6n6J7K9R6
72631A6l1L0Km4j06M5kp2K1J13p2j05J29RJ3K5O4l3qM0p6j17K7r1J97n1J07m8L2P0p7n6p0
72611a19O4J03q5Q2j41L8K2j61R0N7J4l6L8ro4J29p2j2N6j22nJ57j28m5N2LM9j9j08N6J03
72592a3n2p1KP1O8L2j00N7j07M4l2O5M8p2L4K6J6j08N8J8J9j45j8J47LN9p5J04L5j89m2R2
72573b6j4K8m4J7M6j57J07mN0P5j30q3l5J95nm8p3Q6j1o9j46J49R3J9K3q7j11P7j8O6k9lR
72554e3kk0J8o2J0K30o1k20P3K5m9J01j21k5J32Q8q4j7OJ82j76q6j11J17J16p9K9J01j55N5
72536c8J4m0q5J05m9n6J43o5l2K0m1J44J1j72mM8J58r3p8M4QKj9J8l4O5Jk6np1O8o6L6j01
72516a90m4J56mK3LJ1L6M6qN7j04k0m7rn9J2R7j16J02M5m9K1mrK5P4N6J2j64R2n7MJ6nJ6l
72494A2ol3M3k5j07nN0K6k3mP1j42J05J23j42PN7m2r1J88J6l6j26j4J31j46K9L5M2O3j04J5
72475c3j3o4M0R6k3j81k1K17J16q9j12m7k1L8J28k0r5qOK12j24Q2kq0Oq4J07j69K27k00L5
72457g6O3P1M0q1J2L2j46L2P1q4N2m4r9J83j47P8k8l6p1J1J73O3p5L5q8kj5J06j27P1r7K63
72437A40j24m4j10k3Q2%M7J38j33Q1j26j20J50M8K9l9j41J40m9nO3j38R5Q2j79Q5j3qpQ8j05
72419i6k5O1K3j3nl7l0kj7O0j6k4L7J45p1N3Lo4Q2j04j27L7K0N3L3l7J63N0j83o2L1O2n4j03
72399a57J39k3NJ04j02n9Q4j14K9q9J35l8m9k3L7J8m0J8J38RN2j77Q1j70L2j1J15n8j8p0J13
72380h9L3j0M9j10J9MJ18J2j66R3l1k8m6k1m9J23N7m7O3o9Q0o6J04K2m1j01J03P1r6J1j9M8
72361B1j20k8J5lJ29j9q5L2j0OP2j25n3N9nj9j12P2K3L1J72n8m8N6j09m3J14kM2K8q9n4M5
72341f5q2K5J85q0r6R2o6J20J0k4p5PM2o9L8j94M3J13P4o4j44J50p3J13P3j80n0J31j42L5
72324a53J22P4j02M0lmj36O3p3K1Q8N4k2P0Qj79J81m4k1oJ8K6l2j6L0m5l7J17k4l4m3O6j1
72304gj12P1k8J2k4M0J16P3k21K3N6NK4%j23Q8O8j04o0J5M3j12P9J04N2o6K5q3p0J0R3p7r
72284i9l3J3k1J38j03oJ31KJ1j81q7K38M0R1j76K4j64J04P3j05j44J53R7j47N3J24p9j0k4
72267h7N9k1r4N0J56p4m3N6l7J14n8n3p9P7K4j62K9M8K6j7j30K12J5j42Q2L6n3JJ9Q1p3p9
72248a17J23j1n7L4q4O7j1N4o5J0Q5q1o6J29k9Nj1m4R4l1M1j8o0q1m7J51P8j00l6J06q6Mj5
72228f9l6L8o5m3P3P2q7J15m6n2R5j8k1j08j6J2J92n5j60O2Q6K3n7J45j65K6j7k4O8J1J53
72210A32k55O2j8lq5J09J9r3J20q6LoM7J07q7n1J14q7pK3q0Q9ro2J37m7j3pMJ4Q9jQ3r5k12
72189a52K4J07j0j5j21N6O8jll5k6j24J17m1M6L0k0R6J21j15j64J3J20N9j28j09J40Q7j01
72172h1j50N9J58O2q9L0n1J06m4r7Q6k4O8j7l5r5K8l5K7j03J03O6j97N9J34q5J13J1l2p3l1
72153a29M2R3q3Q5j42J0k6oR6Mk3J49kj29JQ1q6P2o3n4m1JJ25j21J18j30J43j3k6M0j8n1p6
72133a59J14n0N5Rn7J45ll0k5j1j30J95o4L7J8j22M5J2o4q5o7K28R0jj69L2J17r0p3J1M2l0
72114h0P2rL2q2j1Q0j23k1K2N9Pk1R1m0N4o6%O2j9m3j88L9J74j57rJ75l7Rr7K16j58m2P7j28
72094a62N7l0l0K13lOl8j1j13r7J72Q7K9j76%M8k8j0J82j93L7p3J54L3j12m9J77j29p0J42
72076A3Pkj49M3R2j04J98o4j94L0R0j53J20j1o4J01R3j27K3L2l5K11j72o0j4J26j24m9R8L0
72058a5j30J2J3N9J28o1j07N3p0J7O3j01j7M7K5J9j19r1K47J03n9o4l0O6j05J66j3j11Pl6
72040a04m2N7O4m6O0n1mK7ok8L7n9N3J13j7r9j6K8J0j7j13J54j07K7q8Q6R8o6N5r4pJ7Q4m
72020BL3j26%L7K0l2L3j21Q0k0r6J84M1n3JJ1O9K8j47J8o0O9j85J71j1j19J07o4k9j38M5J61
72001i1L8k4j00J27N5O1p3l7M8j17R3k7J11K1l3j51n2L8K7L5N1n1J1K7l4Q3p8n0pLOJK6Q4
71981B1R1p6l7M5n9R2q3n3j9N5L9J1j13O7j13O2M4m0JP8J50q3j68q2N7L2J9m7Q0N9q9P3K0
71961C4j02p4o6J38j3Q3P5j20m3n2P5J36j67J19p9l8J03j17mr8K55j06jp3M3Q2p4p4k3J92
71943A1M0jk1M7N3j10Lj70N3J15K6Kp8N4j97R6J26j06J01N7j97p4J43kK3N3m2P8o8J3j23Q8
71924goN7j60K9L0M4r4J23p0P5r9J14O9j29M5O6Q9k65M2N0J2l1q9jP2j7n2J23nn9N0q3Q8n3
71904d2L5O2p6K4j60J34j00N0ql1L3N1j07J23j31K0MJ4K0K3l8q7J54p2M7Q6r2k5O1l2j48p
71885b15R5R5m4J4n5Q9Q6o5J0J3Jj41PJ07j18Q5j09J7L8J5J4oJ8j0J6M6l8O1N0n9k00J92N
71865A4N2j15K9l5O5L3P9n5k64J28J04n2K9N7J1j58P4J30k1j95k1nJ66n2j0r6N5L9o9Q3j2
71847a2l4K2M2o8Ok5l5M4LqP1J5r4QN1l8r7J71l5j18QP1P1q2j49K4Lj1O6J4P7p0J3K2q1p3
71825b28J56J30O8j81l7P6k4J4p7J20J1K3j79J18M5k0k09O2RM9J07M7l4o1K1k8j7L0k4N8n3
71807b8m2M8l1n7m5J32l0n8J56j59R5j01mN2J4Q1j16j4J96j48j17M0Q9n9M7k9O7qj5j01J21
71788b4rm9J67j93j04P4J11j04J00k3Pk5O6j8J04j59j88R0Q3j00J4K22l0j32J20n9k3l7L7
71771h2J24r8j2N7j4RM4pn1j17R8K8M6k7j05J23rm1J13km3p5r2J64k1N0o7L8o7J31j35J13
71752G3j81Q6J19o8j92Q7j21Q7Q0n1o7N7q3Q7J5l5J00r1J11j33M5j7M1j4N1p0J44Ol7m5J6
71734@M2o4K3k7q9J38m0p8J33j42N5P5l0r0k1J01qj09P2P6o6k4O0m8P4q4m7Q9r7J07j0Qj9
71714d0j67K04j5p4m5Q6m5K03j89l0J89j99J27q8l4K0K6Q4J8p5j38J8R7J0P7m5j56J42O3k17
71696a93J13q8Q1N3j25K14k8l1j03M6J16l6q5J4q4J92j83J13o1P2j89P6J9J10o8L4k3k4Q5
71679A7L5N4p2l4j65P2N1m3o7Q4p0K7P2m4Q4j08K1r7J16o0N6P8j61J98n8o7k2J4P9J11r0j01
71660i0p0J49n0m1P4p2n5o6K28l9p6J22m5M0l6J01k09j0J4M6l5k9lR8pj37j1Q4J9P5m3Jl0
71640a03Q6l6K9L4j8l8op4R0k4m3QQ8O7m8n1j32J27L6J6L9j0K5p7ol4J8n0Q5j2j16JR7l1m5
71619a08L9j7j34k0J36K4j9Q4J5q0J79p3j11J55n5j85J24J25j8j32j7k88K02J65m4J16m6j3
71602DK3j50J33j09N3O9o6k3J2j36J24n2R6m4N1mN2r5k3NN6l6j22K1J24J29j39j44J32j04
71585a63M6M5J9n3O1N6J9p2j8K13o2j55j68K10r9k7J07P4l8qj13R0R3p7Nj24L9M7N3l5j18
71566a53J01m5R5m1K2M8q4J8J40j4L9j43j02O2P8L7K4j74l2N9J8m5J67n4j04O3j72J88P6J
71548G3q0j1m0k8p3R1K1j8N3j2N1j52n3O5J60j53j39lJ26J14q9Q9K8q9N2Q1j06j3O9L2k0k2
71529Dpk7n7N2oo3P9o0p7K07j75K9K6J3M7J55k02l8J10O4j33P6oM0q1j6qO6r7Q5k6j33K20
71509F1k3m0M9n2j3l8M5n7K4k1k9J01l3L3q0p3j2K05q6L4j1k0q0L9rl7R4J7J5o6M%j59R9R3
71489b6M7n0Q9m2j41J29J0M5m2j06Q4n8o3K5LK5M4nk3j23N1p8R0O0N8Lo4P6Q6n2k8n6q2M5
71468f9P9j51Q5J42mn0l2j38PJ3J9R4p5J30j58oPK3K7j3o8R1N9P1j31l1J06m0j56O8j3K2N2
71449d0k1K0m0P4K4p7nP6Jj75K7P4q4M7O5M3rj85J20K5J0N4LQM8j26M3n7m4j26RKK63p0K2
71428an4M0J8j50M8M4M7o0N9j28K15q0q0j3J30n5J7n3J42R4j37o1o6J05p7q5J21m4n8J22K4
71409B4j12M9oJ2j19KJ05m9r7P1Q1J54k06j0m1L8J04j14Q6k1o1J54L0k8p9n7J68j53o6K3J04
71391a4N3j11OJ35j2j21K2J41n4p5J09n6k5o2j4J28o1j37R5N8p0q4Q8J15j65N0P2j16K5R8
71373A8J6m5r7Q3o0n1OJ39k1M3K1l7J8Ql8k4n0n0L8R2j51Lj1J13Q1k0j11K8n3M3p6J03R2j01
71353e1P1m9k3n1L5J31j8j94J80r7QJ1k7P7j23N1O2K2l6j14k6o3N0J3J67q3o9J1qJ04o5j3
71334a17O4J40O7l5l1l3j84J43k3J3J04j09n3j2O6k5jk1P8q9M0r6M3R3p7N5k1pM2n8r9J2N6
71314g5k2P5L6j04M5pJ92rj40NP4j00L8lp9M9J5j00J1O9L0Jj7R4j32m9J03p8m3nO5n1q4J10
71294h6Q7p1%P5L7j07l4J07k0j18J01K5J2k0O9o5lK3j03J73j85k2k1J02o7l9M9lR4M3j56Q
71275a15Q7j76J51q9J07P7j33n5P3nqP4j35J91L4j01on7P5n6J13j09Q6o2n4p9N1l8No4J13
71256a05M1p7PR4L6o3N4O3j35P8k3j31J2RK8J12K6k47J49O2q0N3n1m0L6J2n3J19K7k8j1j15
71237a41lJ66j11q8K44M7j73o1M8j0k2QO1j25J40O2q8O5j9j40Q1K9l1j4J27K5j62J36l9J1
71219B3j94J27LR7Kj3n6L4j%K6K0j83M0j64J82J11m8po2J82j43J56r8J0l9j53JJ37JJ1j11
71200a09J72j66J45k7j5l9m5J35k9p0j24J13n7p7J29Q3p5M6q1J4n4K16r7j19P0J4P0o%j7q3
71182h3N0o3M8M5j21M4O6o3O6Pl7L3q5O8j60J4N7Q6j2o6N4L0Jj30J36p9P7q8n2J22l1j6P3
71162iJ1n3j2pK7J15M3k03q6OJ56l3R9j52J09Nj84O4pL7L4P3p4J1o7R1r2o3J32J4J65r2n1
71142Gm6j80J88q5Q8N9j26K9Q7pJ6q2K5j25J73np0R5m0n3l6P2q3J64o9o8j8N5O9J29k00m4
71123h1L8l9p0P3J3O1N3n5q1J55j22K6j6r8k6j3K61j31k6lN8J11j94Q1m7J1p8M0J18P6j77
71105h2K9J01pL2p5J60k04J3J20k19n9J97L2p1r1L6J2K4K5l2N1j1j36J54J21k25J7P6M1o7
71087c8o1J27j28n4K1J87l4j7m5n9N9Qj8J23r3m2p4J2L5K4N3k4L4m9P4NJ3l8k1O9r5n5P8j33
71067a56M6O0N4p0J7n5J9O2r3k3j0J09p0J48j12k1J28j00r9N5Q2p0J4P5n8R0k01O9K01j44
71049e3K5j34J19rj5k1J60j31j0K5J7k6J27n8l9M5j27Q5L2j4JM3m5j28P0L3k2M1p7Q5L7L0
71030F6j57LL9j45Q4L6n1O3p4J16p9L2J78j49Op7qJ08oj2n1l6J23M8O0k14o4Q8l2j3J39k8
71011gr3J28k4J4j09Q7P8q0K0J1j89P6P4p1n3j9L4j6m4l0J39KK7M4j10k6J67N3j74O9K1K6
70991B5nj56J39MK9nj37l5j7J61o3j08J80k4P7o9Kq6O9l9p2k7O8J02J1m8q3K4M9K0j15P7m
70972e6k5O7p2k3K7%M2P2K6q2N9q0k7m6Q5qj53qJ89o8j72J69K19j10j28J3M8L0JP4j5L4j58
70952g6Q1P0q7n2q6K58o5k02P2l7Q0r5M3R5n3k8P5j07J67%j36p0O3N8k2J1k7Q5Q5j67J19j27
70933g5L8R6qJ0m9j4M5k52P7J31q2j7j09J8J31J17k8m0o9P1k7l0M0LlK1o7J40j65r4Q9QK8
70913f6l0K4J0j9O7O4p4n8j02J33K7m9J72j08N8j07j14K09r3J8j13J21M1k4J8L3q2r8L8M0
70895f4j16P8Q6M0o0o6Q5k9m6J0J00j00RK7J9m2J4n2R6N9k8J4n7RO2O3k32L9M8P4Q4k43J27
70876HP5j08k7J7j7lL1k3l3R5K9r9q9J27j14Q7p6Q0j22J24L4q0L3p2J30Q8j17j47J26j81J64
70857f0p1M2k5P3l7K3J38p6r8K1m2R8L5j4L4q1k0L4J7J1j93K14O9j56L8m2n6J47p3Q7j08Q0
70838In1M8l7L9l2J10K0k10O6r7JN7j5J31j44qL4P9m1R1j17k0L2r9M1Q4r5N3K5LJ1j37J97
70819B8j25J4KJ75j63L1j66J35M4R4p6p6j0M7N8n0q4K5M8m2r5nK08r6J05k6j28L9R2K5J4K3
70800F5j15K4l8l8M4o0N1l3J10Kj5M6Mj09J44j2J49k61j8MJ15p5j5J5L5J0J0N6l1j37O7P1
70780F5n3j0m1p2N5Qq7Q9o0Q6r3M5O4j49L6O7k5Q0o3Q8o4q2J0n2N8M2j1N1m4p3J64o2n3L7
70760d9j22J61Kq6J08j13J8jM5m6K4R0m4J03m0lj57m2J29k0O0M4L1l5m8p7J4j40K72j12j80
70742b14R1O9OrK4O3q3m2R1l9Pjq3k6J26p4n8K00j18L2J5M2q5K7J2q3K01j24k1K8Ljj0L7J0
70721A3q8l4M1k4L4N4q7k7L9Ql1N6R5n5Q7j40N7m9j4Q0lj7N0Jn4p3l8J31Nl6k5J38M8j53j30
70700a41O8K0p2L4J18l7J0j65R7njn5J19K0k2J18j24N6j15K6k7l9L1J79j31J5m5L6kN3Q6j7
70681H8o6K1n9j13J47n9j71K06l9o9P8n6J7K3K7n4Q9k00N7R7N9J6j86K7O4J35J6j78O1j80
70663b02J02l9K7K0Mj7LP4o5N3J4K2R8q7j22P3k1L5n5R7k8oo0q0J98k29P9qJ13N5j92O4Q5
70643Ej16J4M4l2J2p3o7K10j78J04L4J8j02J04p4R0p3M1MQ6k25N8j1K7j02P9J04L1o3p5k9
70625a55j10K25K5pl8p1n2j2m0N5M9O9p6J51J7l3l9r0J08j6j9Q2n5n2O3l7j8R3q6p3M7n0J36
70605iJ1J0M1k20J62r4J8q2j2J73p0N2l1n3p0K5R8L9N2k0R5m8q1k4L4j30k2J79j27P3j2O9
70586B6Lq6J58r2r0o7J13r4L8j10J09n9O5P4J08Or7r0l6n1J77M1L9n8np9k2Nk5J32j78P8K9
70566c8pN5L0j20O9M1j25p1Q9R2q5Nn1M4K3J4J6m2Q6j13O2O3j43J9M2j25N7M7K8l0qRJ1j04
70546a60J74l4rr9M9M3J6J4O6n6q1Kj6M1m0O2j27oJ53m3Po8M6K8K6nN4k05M5K9J7O4jmJ%j99
70524b16J96M8k4j31O4j4k8N9l6R5J7r7m7J53J01p4r3R6j30M6Q7q8j0lr5o0J03p0M6J44q0
70506d1J2k6j6R2n2k09J53jj1N9o2N9l0M9K5o1R8jl5o8lj7k3J0O1J78k68mL9L4Jj6M1J9n9
70485g3M1j6j42Q8l8O0J11j20K5k7l4N4N0Lr7Q3qJ3pK3K5j40P3M1j69J18J4K3J0q6M9J1j1
70465e3j16J60N0j41K1K1N1n4J29j87P0P6L1j36N3m0j08J31l6L4J2j12LQ7J38j00q5M3J29
70448G1j65L2k4L9L2p4q1J37M5o6j35J38Q6q4k8m9J3O5R3k4m2PK7j95J49N7pj13o6J17LL3
70429ip9j1P9k1J18k39M0J30j53K00J11q4j45M5j6l1j08Q9J3J5O9Jj13O3R9j31K1J8L4L0q1
70410d6M3k01K8Q8J20L2lj15m3K5J64q7L3j50N8p7J14P4j38N0L1l7j18J28r8N8J20m0Ql7j6
70392c2K8m5lL8jp8p3P9k9K2J51k5j68m0J50o5K4M1m0N0q5rR6m6n2o0j8L9N2q3K7jK9J99q
70371F4q0m7P0p8N8j04L2j22J81K5k22J48R3j06q3O2R5O0p4n0K1p4J14l2j97K05L6P8n2K2
70353D3p3m2o2J12j39Q6q0K7Q0J1N1j80J68o7jn0n3J13O9j6M1j61J31l5K8j3j4l5O4k5k5k7
70334g4l3J44j15O8mQ0o8k0K8Oj53l0Q9K9j43J35j00M8k2k2J63J4J2j37J30j65J11Q3j01j7
70316f4k17P2N5k6PJ28nnN1m6O8l9k8l7j3J12n0L3J26j66k7J7k3q4k6L0j0J50q7R3j6q8p5
70296a90L4L7R4llj02J35m3J3K1K2m2PM7M3j36L1Ro4o5J01L7q7m5j20J64J11L6r8K8J2jn6
70277g3o0P4N9j10jrJ92j14l5Jl9O2%Lj60K4J25P5k5q4J41J18j20j9p8K7j09N6Q7Rn6l2J04
70257C3Kk08J29r0J01J4n7R9j87J24j37R2m9J26L9k9j88M0QO6kK4J92j03j45K5Pl3J21M6o3
70239cq1M4N2m0K6L6l4r1J23P3p2r1P6k7k5k8L8k8J0rp9J8j6O5ql0n0J5R6O3K3j75L6J12j03
70218h4N1N2P7o9m5l5j3n9Q0P6m0q5K0Km1N4n8J29m1n9J66j5j04l9n8kJ69j27k4J7J63p0j9
70198c1oK5q9Q4P5j10m7J05j11P4L1p9J59j46K7j03j3k6q2J70JJ21n7Mp6P3j2MP5j24J0o3
70179a37Q3m9N0o6J19r8lP6r9J38j12K06m8%r9r9%N9Q0Q6q6o8o3J1M4P2l3n3J78o9l9J3K9
70159B3Ln5m6N1J4n7j17j17O3K65M6k9m8j30J41L9k8j06Q5J40j66K7L3j5l0OqO1J2j4o1k8
70140d6J00j61K7L4J23Mm2q9J03j10O1m4l1nj9J13Nl3Qm1nP5L2o7kj60R0J05p7K3l2K13k94
70121a42P3m0J35j7m0J05M2j78q2N7kNM2o7j7j9J16j9k6J15n3J2p2j4J77j38qJ03j69P9O3
70102B1m7PK3J9m3n7j20Q9j8J7J19l1k9j45O9J19O3m3n2m4J1j4J18j22J30o6n7M2Lq0J23k8
70083b3k5P0j58l5O5Q1Q0o6p8K4l5J67K1j23L4j00q2%J53J0l6l4oJ16j08O6j2L1K1j68J71
70065B1j27N5kq3l0Q4p9J19L2Rp7M0n7J6oj22K61pr8k9l9Q9k3J10r2P8j32j4Q7k4O1q2K0L4
70044gq1q1Q9R3k6o5M9n0PO4q6o4K4j0Q5R9j27J6K6jO3K5j22l8J6N5r6l8L9N7mP7O6p1l6j5
70023f8N8Q2n6l0j05K0J08O9r1j30O8j8J10N2k59J71j02J2L2m5qrk6L5J15Q6o8l9N1l4j02
70004a21n1J04k0N0K3P5j31%J59k04LL4P1j26Q6l6j24Q7j1J45n9JR7K6q9l3j07J15N7n9J46
69986A08n4o0M0m3mr6n0k4N6j24J23j5J01pn3J59n5j06l1J18km3j9p0J27n5n4J36m9q1J5K8
69967h4j16N4J00O8n7j1J09K9j31K3j34pN0k9J2N8kK5J38j70qK3R1j1m3L8j54K9Q9o0M7J2
69948b2j19k1R5Q4L6q6p9J19r6l0M8pJ3m9o0J62j16J05P6J0j13O5j06o1K40j02n5O8R4o9L0
69929E4j19o8o2P7O9J82j33m3J4M2p6K4P5lm2p5Q1l4k7O4n3J07j15p0J14N0j88J29K2q6m1
69911a31ONl3N4R9O6k4n9o2K2L8j08N0n9J06qj05L3M2j2MJ6M7rr2qJ11K1j46R5OKj68Q3Q5
69890c3K5N8j44R9P2j66K3J51j24J13k0k3k9r5O3J1J3j28J44J35j15m4l8J7n4p4Q0R2q5K8
69872d8J5m2N8j6J06j64J9O1m5N7L4r7o2M4N5K4n3o4j7m6J20l6LO5J2O9k2n2p8k5O6M8pm6
69852f4L8J0Jj11N7J7k9L0J22M1j21n7N8ql1n6Q8q9L0j8k9J20k0j43J70%j4R5j90J70p9N4
69833D2j15l5N1m0j2K4L1K5O2l9j5o9R2j82R7m2L9j20J85MN3o1j13J00l4J32o9Lm1L9rp0L5
69813e2j8j12P1R2k9Q2j29O9l3J5n3m3O7l3N0K6m6O7j3l1j52J03qJ54m6j18m4N9J01k9j5q
69794e6l5M2J0L7p9j8J00k37K11K9M9j46K3J07o1K8r4J54p6j85R4J74r0N2j84J13L3r0J9p
69776h3J21p3J7q7O2j28R7M9r9J80j23j02J67O7k46R9oL2jo8L9N3l4Q2l8J3j06J45L3q6K7
69758Cn9O9j55K3j01M9K4Q3j9l8J14L2J6p3j14J06P6l1J0m0O5n6NJ2n5p4K00j57O3j21P5J35
69739F7r0J3R2r3J6o3k1L3Q5q3MK7j2l0L7J05j60J6M6j3j09l5N2pR6M8r4j13K87K6n1n0j15
69719h9K7m2r0R3MNm5j1jO9Q8j9k9j8n5oL6L4R3j12rL8R7k3j39on4Q0l7J4j5l9L6M6O7m2L7
69697a7jL1j1j1L0J7j13jk3k9J6R2k6l0M7pj10k6J60k0Q8J0j06j31p0J00kN6q3J09K8N1J5
69677C3k0j4r7Q3L3j53J35R9l7M6m9j39K8O2k4Rr2l4O0r9K6K2J68j7q5P9j72J31n9K2J06k37
69658a86J52l6j53l5R8M9K7O8K6m8K7j32J52Q4j77J2o6J59r9L0O7%o8j58J38o4J10j6p1N5
69640e5L5q5J54j30l7Q1J24j37q4J20m8jJ42k0j7j76P2J34j92N8L6pm6L9n8l3k6N5J5L1J21
69622F5q0j04Nj07K7R8k0k7L1N8j08P9J0k3LQ4j23P8j2N2j35J58p7Pp3K33j73R1J1k5o1M9
69603iq8M2Q6o8j37J48k8P0o1k1N9n2j44R8J77n8m7j08K4J5O5j06M8k3n5J51O6o9Q2j26l1
69584a00J74j04p0Q6KJ4J16j09j14R2j14J80j25P5m9j6k5mK2j3q9M1R0L2j19Q2l4L3P7q3o8
69566a20k1N9O2J16j15Q2m5qQ2j54l6M8L1j68K7m9J27J7l5NJ32p1m0m8L0N7m1J4J37j11Pr
69547c8l0O6j30J6K09j37J9J6p6R3L6o3r5P4N8nn2j4k0Ll0J13j8LJJj33n9J8J63M1r5O1r0
69526i4J86j40jp0J08j24Q2j3l2J30j18m8Q0O2q5P2j06N4m7l9L3J31l5N3q8P6kj1m0Qm8N3
69507a3P3j43pP2P4o4M7p1L6op1J9m0nK3J8Q8jq5L9j14P4M8jj61J83m2kk9m3J09n7k6n9Q6
69486e1P3q8P5j94K05j45L6o4O6k8R1M5L0j91J35M7j49J20n8r6J17l0J22j0j5j09r2qN9K0
69469h7j9K8K7l9J15K8k43J25K16j51L1n7k9m2l9R7o6K7M1J1l1mJ4J1K39j56p1Q7j07K9L2
69450A7R7j99o3J47j15L7J33p9ml4O9p2j7m6lNJ05Q6o1M8l9l6J17j89J58j05l8J63k27K46
69432A01j61N2%m3O2lkj70Q1n2J5N7m0L9K3K2L9l4K2o5k5n5l0J63j27k2JJ02j5J5n2k1L0n3
69412a46J23q8M0O1On6PN6L5p0q8j0Q1q8L4o1K3Q1M5j02k0m9R0l0K9k2N3L4J0q5N2n9R0P3
69392D9j13j8J54l1o4jn0n0o0M5k3pJ11k3M5L1j17O2K2k8p7L0J29j37R3L2K7m0j63k4R4J29
69373B7l0Jjn9J0L3KM6j28K9K8o4J70j88J24r0R8r1J16K8J9o8n8q6N9R0j52J23n6M1r7J29
69354EPj80J19lLM0no3K7N5j15O3OJ00j02q5J64N0j30K1O9n5L3n6P7j03n2Q3j2N6O8rj04k3
69333e1l1%J24o2l4P0r8Np3R3kR2K5p5jL8j2j5j0j6q4R1M0M7m4j7r9M3J1%J1k4P6o4m2O9l3
69311e2m4P9N7r5J44m3j5j27k09K28J51j51m1Q4P9q1N7lj00N7K7M3j39O0J8p0Q6m7M7r8J79
69293H1j29n9O7J03jn7K0o5J71j28j21O5j23J15k9l3j35K48l8j1R2j48Lk4K03j07J81k76O8
69275f7o6m7J32m4J2j5l7K2J00l6P0q8kR4m9J7j12m2j8M1J08L6J4n0kJn0j2L4j82Q9J16J1
69256b2p2q6J16Q3r0K0j1n3N3pP6M8j76K2oJ12M7M2k20r8M9L5P8N4p7O1J20j72P3r1N1M5o6
69236f2j0jj03J0J02j1L5q9K8J9K0n4Ln5J35j03J30j60L9n9N9J03j16j2R0K4r5L6k7JJ9J17
69217A3J4j20J36m9J5L9o5k2J4QPJ3k1K5m3j8k7K6k5j12P2k9P7j1m4O5J01j02O7r7J33l0R2
69197A02n4o9o9K1J04q3o1l9o0J69j57J5J33n2R1l0P4j28J6Q0J68j77J4m0q1L4o0O4Q7K1j12
69179g9J5j2o3J07qMJ21k7n1P7j08kR4Q8j40q3J0L3n6m3M5m3Q2m5QN0o4M9k3j4l5OP3r0O8
69158e6M6Q6r4nN2j13j07N2R8o1O8J2L3j32P4J2m8N6J0p3p4J47o9Q6j26O8J17q1m2n6p1J26
69139f5K3K6J6%L4j04n6P4N1n0k3L6N3p1K6j36K32L3m7k1m1N7p4k5j80K15rr0JO8l6j3j05
69119b01Q3J5j00J29qJ0J3j39J95L8J0l8p3M7l0O0p1j5j2mJ20j3j34r1L0L8Q2Jo5K8OO2p5
69100a02M1N8O0n3p3J22k05J1RM7qm8O1K9l6j41m7P2P3rQ1nJ41j00l6j01J64rk2M6l9l1K1
69080b9K5q3J6n0R9n3k5J8P8m7P8p1J17m7k27J25l8P2pmn2J54q7j8J3k8Q2Rj07rN3Qj4JJ8
69059c0q7J30n9p7NJ53o4Rj9j2l9L5j10J17J4R3j9m7nm6L5J12p6j17J02P5j88Q1J43j07J9
69041B1j75P8K9n3k6pJ41L6j02k0n4N2J10N6j48l1P7k8K7k1m9O3K6Q6j41r9O5P6j39J6J37
69022CJ17j21l8R7J5q7M8j36J80k9m3l5l1l5J74j06j9L2O1k8o6pJ46p8K3om4J7r9NJ9N2N8
69002C9P7p5j15J39j14o4J6J43r3n1J46k15O5O0j5p9M7N4n5J10qj41J56p3r4J03P6o7J02j12
68985c8j5n4L0J07j40m5J91q8O1O5r5K9j17J25lj30r2R0j5MJ25n0q9J40k3k2m6j27O5N9M9
68966d9j0mP6Jq2k3N5j8M9M2O3j27j72J25l0p8Q8k9J0QJ16J9j04k2j01J18N2J1j71J34m6K5
68947g4Qm4m4n4QO3l1J40p2Mm7J43j4j7J2j15O6P8%J2j07j73J18M3N0j21P6Q4n2J23m3n8O7
68927B9k0QK1n1oj2K1q8m3N3J06k5M4Q2p1n8L7r2k4L3J58n2n1J24j09N8j43q4J56L2Q0j24
68908a1j13J6J95j65J2L3l4P7k5K0j51R2J01j70j3J48p1N4M2o7m7n3J14J8j07L0R6p0P9rr6
68890g5kJ2q4M7p4J17p3P1p5j6L11r9l5j19j25J56Q4q1m2M7n1k5N8j1N1r7J60j05pq8J4J13
68871d3O5l1K9M4k38J60Ko8n8N4p4P1M3j03J23o1PO8k1P7k9q0J77r1n8K6p8K6J9j06O6J12
68852C0l9K9j61L5R7n9O7N1k4j61J4RJ40j45O5n3Q6N1n2J4j18N1k0N5R9m1L4j02K5N1k5L7
68833D0k8Q7j46n2R3lj11JN5p5K4J10J9n5k8R6J5N5j60J1N7q3k2K9m8R7K3K9l2O9k0J25j90
68813a8O3j02m6j6M2M3j20P6rJ01o3o5M8Q2r4mm0M7J28j65R7n1J13p4j05J13Ol9m0o6M1M1
68794g6O4r9J2J68o8j9q3N9O9j43L1j1N4pJ12o2R5K0k35k0J20r7J00m2Q6k9J67k60jN8L4N4
68775E1j6n4K0r7r6J09N4J2n7p5QN5k5J20j44J3J05M5k0p8k1L6J02m3p5JO2K4mq1J02j60K7
68755a00Q0M9NnN7p3pl4p2J0J9l7J9l1Q4j0m0J06k2l0Q2m5J4q0J31l09O6J43N9k1L5j7Oj11
68735g9J6l2K9O4R0r0l9o8J03p6n1J23q4j3j9Q6R5Pj03M8j89R4J24j72l4j7K29Kn1m7J9j8
68716e3j03J03l4j6J20j32J29k10N6L2K5l5j0Jj1J22k2p8M4Pll3O1j6j4K9o5m1L9j16J37P3
68697a4K7J9J3j09Mo4J63mj5N4q5j02J72r3L0K6J20k11p6J28j6NJ1n0N0j9L5K2lM9j40L5k7
68677f5o7PJ05rj47J19l2M8j04O9L8n5J67j94J4J07Knj16J15m3J7p2k2J31j13L0K2m8J06J7
68659B2m3m4j5Q3n8N6j39K3PL1J9j9j8Q2o4N4o8q9J35P7r7m3j6NJ67R3k11j40J52pLl9J41
68639D0M7q4L1Po9N2k15R0N4RMK7Ql6K2M1J7N1n1j26l3K8L1O6j2p7j9J28j9jM2q8k2m6O5J57
68617A19j04m0M4j15rp7N5pMR4J19q8q6j03J15m3qM1q6J70O3j7k13P9R4n9l3o0Q6m8Q8nN7
68598B7O5k25M9J0O1m8rr9L5J54j41J7J55j29L6q5J27n8P7m6p9Q5O1q3L9k0J29o9l6m0mj52
68579a96R6ok5R2N2o4J5r0N9j1J23j0K5o2p9k8L4M8J39j65o3J03m9j71O5K3J12P8j71K1J05
68560@n6l9qL0J23p8n2N7j3J14n6j04o8K2k6p8J94mr3N0Kl0N9J9J5J9Rj8q4M7n1P6j41J43
68540b0L3j37J27R6r6kLn1j04J27N8p8p3l5L1j6PP5j2Q2J8o5Mj1M5k5%j29P8Qm7K0NJj7N0
68518e0p0o1P9Q6k1j3M1K0j9j39K05j07K0J6Kj7J1j25R0l8R6%R4k7n3K2K3J1K9l3j34r3O8
68499h7m0J19j75R1nM6P9M6o7j16M7m1J00n5N9j11K6Rk0l5Q6M0p8J97j18P2m7k2M6p2m6M1
68480c1J28j97N9m6j8K6O8L9K2l7j03J65n4j26Kj9m5J06K4J0o6J3j6L6n9J01j8M9J5L8j68
68461a02m2J24K7m9j6l3J30Rj39P2r7n4J01J08M8n7j52J69J0q4k7M9j39P4LN3m6l7j9n6P7
68443i5J2J00l2q2l8R4P3j48O9J77j61R2o7m3j04k8N7N4Q2O6q1j18J49m5L0R1p3o7j07J09
68425c4k9M0j6n6J8%J79k6q0p5K0l0k5O2N6nq3N0jQ0m2K3q3L1K2L3oj51R4l5m0l0R1J02l0
68404B4j6l8j5K5o7J37o8L2o4N1j01l3J14j68Q0L9j84J43Kj4oL8j5R6r6J23m4L5M9j14L9J1
68385ej15R3K9K5l4j5km8p2N0j5k7j8J1R7J38p2j33N4k3NJ27j31pN8Kj3k3O4O7j65O2K8ro0
68364g7K8o7L2p0lM2J4J03O9j20m4j35J06K1lK1j8K8L1l5L6m6R4Oj7K0K0p4M7M8n5o9K2j1
68344e6K8j07OP4l8J22ol0j21J49q9r1J6n9K8O5J40lq9O4m0j8L0j3R3j92n5M5Q7L9O7l5l5
68324b4p3N6j1N0k3Kn4Q7q2l8J52r1K8q8q6J78K5j86Q7R3k6k8Oq4Q2J7L8m0m3j45R9J48j65
68304a39r0L1J77P5k2r1Q0m0p8J24l4Jj38K1KK22p7p1PP9r0k6L7m6j2K56p0p3K3n5j18J08
68285b7L2j48n8J93L0j38jQ1l9K4j1m1J81M4L7k51J0J58j11o7Q7j00RP3k3j15J35rn3J8Q4
68267Dn1r6J74j36pK6n1J28o4k1j27K00j17O5JMk6L6r4J46Pn9l5J22P9p0j99J85j17N9j7q6
68248a37O5l4Q2qk0K1j28J80j57j2J33m9Q7K9j27Q1j7K0J70l2k4j26o9P5j21j0J55r4m6J09
68230dm1jl8O3j30J48n5j12P9NR5q6jm6J79KL9n6j2j0p5p0J52M7qo4J99j01m3k5j24J74k07
68210a27J04q0JJ43j13j2P7j09Q7J6j38J25J04L1j81nk7J80j31QJ54o3j02J0n6M9J47k38J22
68193b4l1n1O7k4m6l5L9k7J18mm5j8l2J05m5l8L5n2P7m2j6l9J65Jj04Q3j00k1J92k30J30k4
68174c6k8O7k8M4J3j36J77m8K1P0r7j36J26j01J03j31J33p0k7l5N4j44J21m7N7J57q8Q5p6
68157@n1k9J10P9k19Q4m9R3j7q5K8j07J35j07J42j05L7M2K3r9o5J59k5k9l1k0J05o7nJ3N5
68138ej23N7P3q8L5p4O2kj2L9J7l0N2n6o5O8m3p8J48n3R2j18R0oJ6p0P1R3j47OO1om3j57K4
68117a72J86q0l3k2J11K7o9J41j85J29j51J0J6J47r8O6q7J2lN3l4l4J4J3KqL7m3J03p5m7J24
68098E0o5K0m9j15N9J00o5p6R9j4o3R9QM8N7Mq9jpn8n7O2m7ln6J91j35L3q2J26o0J9j2j28
68078b07J51J75j58J2Qr9po3R3K1n8J9m9O3m2k0L8K3M3J25O5k28J29K0m1j8m7J6p1oK1R3l6
68058c5P5j08j61O8k0M2M8J5p4O9J6K1KlPq0J25k9J7n6N9r1J0J00n2q1kM1J5j2k5O7j6K9m9
68037f8l2j2J48j77K4L4l9j5P4l3JN3Q2nl4m7qK1Q0mj14K6l7l3RJ8P4Mo4j55M8J18n0R6K4
68017Go6J17j86N9J25q7j67R5o2J41Qo4p7P4k1lj0J3J10Rm9P3n0J0n9MJ07k21J51N4k6n3P9
67997C5j4j52l5O6J01q5L4M6q0J24j0m1M0j5p8m2K2J03N6k9j3p3n8M2R1q1j9K7L7mRL7j3m3
67977a5l5Mj8NJj88J07O5n5O7j06J22p1Mj8J59mj09J26k0j11j8n0J22R1p8nkm5k7P8J2l8O5
67956A5j8jQ2J2j91k9J30o1M3m0L5N4M6n9q4j2j5J29o7M1L1r8n3K8M6j5K8k0j52L6J35Pq7
67937a04K22j23%J61j47J8P7m0oj37m5Q9o8J08r2k2k0M9J19j02N1O2q3j3o2O1l2L1O8m7j67
67918a94O0J36K9o0j21Q6l2K2L8K5O3q2K2n2M0kr6J18n5N1J3j01N3p2R3n3JPK0rN5q5L4J0
67898c8J8J02n3j24R0rR6j23Qj6Po0K7K3Q0p5rnkN4m1J84j13r0k3j6K4L3M2j1r4O0O1q7nL2
67877e3N6jj16Q5j41J23J02p6Qj12M9J44Ro7J05j72Qm4j0j0j16J43l4N0j0NN6m8o9P5k5l0
67857a16N7k1l4J47n6j04r3K26k1o1L2R5m3k4k5m6M8N0l7o1MJ4Q8j31M1L9Q8j42RP3N3l9O6
67838G6m1r3L8q9k6JP4M8j56K03q4m9J01K2O5j21L4K3m9N9m0p7J5j5o1P2p0L4n7J37j10J8
67819a18J88j93jL0J3O9O6qr2O3QQ9j07L5mK2l4O6nj44J03j43O9JL8o1J26o3j7l1J9nj3r0
67798a24lR4k9r5P0K0R4j42K03r1l4P3j69k2K1J51q5k3K8M3Mq9J26Oo2n1qJ30m9o3N6q0Q2
67779a8m5n0n3J59o5J03j6q6j03R0P8JK4J7j22p8O7J2o3J11L7n3o3p3Q5L3R8o6l3L1n5k7j5
67759a38O3K2k1L5r6M4O8m8N3L7k8n1K6Q9q5Np7l1L2j0K5rM3N0kJ08j05j13lO0l1N9r5jQ8
67738c7j29%K8J0M4r9N5R2p4JJ09o0K9pm2l0P0p9j2K9P5Rm8Q0Nj06Q0q9K2J10p7K4j68N2J04
67717b9n0P3n5N6j05N6l3O2Lj1Q7n9m1Nn2P7j21K9M9q2J17j2M7k7j6m9N5j26J04L9r4r0J87
67698fK9j65k0K34M7k85R7M1q6J71m4j0L3j34J01j28P3noJ00m7m4k1N6o1P4K9J6L6n4j31p
67679a17O2L4mJ42j85k0K20j39p9Q1o3j70K26k27J00J7J6M3R0o3q5R4r5Q7Lj38O0RR0J4j10
67660a07m3N9j2O5Ok5J9J2rO8q6O5l5J5j01P1k1O6j60N3J24r7o3Q5k2N4J9j6J20p4m6o3L2
67640d7O5k8m9L2n2o5j5Q0J8lJ36j28n2j0J55j06O9m1pp9M3M3l9Q8j09qLo9kJ84j9J9o9M8
67620a4k6j80J63J06j1j08M1q0m1O5L1l1j20J16J6Q9j33j6J06o1l4O4j4P2l6K8j03P0j20R2
67602f9R3N6m2l4J07n9m4n9r0O7o5K9O5kR4r5J08j40M9J8Rj55P4O2KM3o2k1r1J78l6j3M2k
67582A7j66p0P3J56p6o7JJ39l8M4L5m8o1m0QQ3J8r2m8J27n3j9k0M2oj59K47j8L9m3j33o5J54
67562c9M9L2L3j90o2J58j0O1Ko4K8J5r9J9PJ0m3j6P6q5O9rMrj03J52P8r5j20N9P1j09k3M0
67542a13m3p3J52L5K3n4p0J68j24O1P4j20o5J3L2l1J31q0J06j3r0O1o2o5J30l1n6J4N8k1L4
67524a9j04J4J06j45L0J07j17J50q0P0Qq4N2K7k26J40l8j4J54P6k27J13j39N5p3R8K0O3l0
67506a3J4j9k3k4j28J42N3J8q2l0j8MJ46q0n8J14o9j2mj32J87LJ1j2r4K6J0J18j8q2Q8l4j1
67487in3j42J38K8O0Oo8k7J09n8r4lJ02nJ23n6r2j6J27m9j02K1j31J29L3K4Q9j53J2NK0n5
67468h7kM6M7o7j9O3J2oJ6l1krJ77r7j73l2j1R8q6M3JP1Qm7J32j78J44p9K05j67M3Q6j98m7
67447a46J07j59J19j9M7oK0m4j37J91R8j10oL3r1K3p4J06j03O5J06m0o9L9N5j9r9LM5M2m7
67429g0L2n4Q5k1M0M4M2q6K6j07n4J30J9M9K2j23lM0j17P2M0j34JJ37j07J69L8q5k6k1p4j14
67410b10K03o0j4N8J4J2J4q6q2p3J69l0r0J12Q0j4j55J37K7J0j06K6j08O6N5q5J97nn4M6j42
67391h8P7o2q2J33n8o1O3r0J14J14K5n1L5J1k46kK2M4n5L7M8%k0J71j77P3j13k2K17n0L9j45
67372i9nkJ6M8j26J16o7L7L9Km2K2l6j1oooP3J2k1P8l1k6j2j45M7J91j4L8p7J12j30j16K6
67352a21Q4L8j3L5NLl9q4j2M7k4J13q6qn6M7j01J13J03j02O5m4p3m8J57n6l6P1Pr4L2J48j82
67332a11J04j40N1l9qlN9J28o0PJ3j51Q2K4q4OR6j39k7J56Q9l2n4l4P7L8k2q9L2q8J1j7J01
67313b4j8q0M9J32L6k11J66k6K1p0N8Pn1j4l9mQJ3J27l2l2j07K5P7r3L3K3K5j26K9O7j12N0
67293i3O5m6p1N1N1q2p0J68J38j34o0K4m7J33l8r9m8J10J4J8o3j35Q9m3J13L1l1L7J5l4K1
67274a6j42q0J58J40M9j60q6N0KQ0M6q1j06L9M0o3k2j2N8O4Lp7J71j26j6Q9nQ8o8j53J15K7
67255FQ9O4k18kk9Pk3L8L9J7P7o2r5J3N9J9qK1J6K3Mj01R0o2P2j83m6O7P1JJ14k3j77O7N6
67235Am6K99j50j05l7M5m3k3j56N3J86pn3m9J3j62N5Q0Rn2J64r0M9p7o6J18P9o4N0n7j3Rn4
67215i4k7J12oM6k3j50%J17M5j08M2NQ3k40P9NP7KJ13p1j17P7NO0l8l5k2k1M4m8p4L5n4J65
67195a6q8O0L3mn0K2J68p9m4n9p9M2N7o4K03O5k34J37k14NjK02pj55o4j0P3J08M4m4K5N8j61
67175g1o8P2JK8p4J81p7M6o7lm1j9p8J26J5l2J11k1j67Q3pq1j9mJ22K6K0j26J91q0q2J2Ll3
67155a13M7p8K3PP1oo4J31n2rq2J06l4k8j02J78rj10J25m1J05J2j32P4n9K8K3l0m9M6J43j53
67136c2o2J9r9J69l9M4j9l9l4J26L5q7j7j38P2J01k6o6J13L1p1r8R8j7J14o1j8j0j06N7J47
67117H7r9J8k9O1Qr3J2J44j32L2Ro6kR4n6j7o1P0o2J8K4J8p8N9J2n3O4j6K4L1j8Rp1J08l9
67096A0j89Q8J16R6k22J0KO6nj13O8O6l1J07o0r0K3Q7j19L8M5K3j29J7L3M5p3l5k5L9J61J8
67077F7p7j48J05k5J81j89J18J8o5J9LP9q8j8q7N8k4m6J30j23Q2j2o3J05m3J0k0N3n4On2O2
67058c8p1O8p5PJ13q4J20j26K9n5m1Q5N3K5%j91K0Q9L3o8L3j4J11j86O2L2j9j6J40j27m7J65
67039B7M9J1o0p5MM4KJ21o5J3p9M4j49R8M7ok5J5Kq1m4L5K9o9J4O9L6j45M2O7q4J22k8j1M5
67018A5l8mL2J8j09Q0P6j06N1qn0j34N6N0n0O0M3n0Rj69J2J87j22J13J5jO6j2Ro1n4N2J17
66999I3j57J20rK7k05J8o5J41Or9L7K4O4o3O2q4J36l8n9L6OKr3J77r4j09J16j1j21P1M1m3
66979g3N9N6q5k3k3l4J16q8J98j52J2pn5j45K29K9q4J54%j42J16q6L3j06q0M8J14O3j14J38
66962F8n2r9J09p9q3L9O5L3m8l2RMm8k7J31p5j09J52K5o2J43j68n2J14O7m6P0j4j60m4Q5K9
66942e5R5j46Q1M9k9j03j11J31O1n1N7k6M9q4J61n4K9Ml0n1r6R5J0n2K9m9j35J49N6r8K5J09
66923B0q0j14J3M1K5N2mn5M8J7O3P1k8j22r3Q1K1o3N9l6l3J67M5q3j1J1o8l7N5k5M6r2j19
66904b28K17J02K2j7j03J4J24r3o0K6N7k4j42P0N0no1J7N5j38J71m6j9J24n2q2j2l7m8J01
66886a7q9j2M6J3p3J13M7j21Q4J4mj3K3r5Q0jj4o7O1J3o0Q2j13r5M3O7O4q3J02n7L9p8Q2r7
66866a16rM5J61j83q9lL7Q5j15J89P8m8O2K3k03L4nJ56k05J24J20j42R3Q2l51oK16r0j1PK
66847f2O5j17L1on8N9p1j1J13n9K02j3j4l4lJ9j8n8J35j87r3Q4K2n5N2L3lR2j01R4j51n3K0
66827a46J4J66q9k7q3N6j7qJ81j8j49Q8J05k35J15L5J2o4l9J14q4l6L9P5m7l0q8P8P3r3J74
66809G2K0j02r2k4P3l2NJ07j25J43Qr2P8j13M1r8o7J62jM1j1J00q6j64J49m4m3k9J82kr6J15
66790G5k14J0RJ1P8j10K61M6j62P2q0%k4J20j0r1J8Oj54P3j1Kj9M8k4K3m1Q9J0r5l9Q2R8M3
66770A00J6j02m0J11j1q4j25MJ20Jp0r1J43l8K4L8k7n8o2N3J5L6j2j7j8k6L1J36j17NJ68j63
66751f0k6J2J1q3R4J17Pj05N4k4m0K0J4j19Q3P7j00K84k19j90J86mp7K3k5j10R6k1J21o2Q
66732e8JJ16j21N1j8m6k1n3M4J48k5J7k06N7O4r9J72K0j10m4M8J21m9j01L7p9J1M3J44j25
66714f1j7j30J01J47k8n3n3LJ22j07p5P4m3M7j05L1R4p3R1nR7m2j8j28J31m7j26J09O8r9j9
66696a14O5J04r9K0o3J01mq2j9K0o6J67j48M5Q6o2Q3r7o9Q0m9j07J43QjJ05j00J00m7j26P8
66677d8o5M6J06j00K3L4L7l9L9k8Mm8R5j07OJ55j10J0k3j0K2%j43J18J5J30j17j5j24P8K8
66659c1j52J05O3Q2r2n3Nk8O4Nj3N6j10l3L1P8Q4R6j20j34o2k1K08J00j88%M4l0J1N6j20J2
66640h7J00O0m2n4J5L7J4m8j7l0J1p1J17l2LJ21k4q4J2o9K3L4q9k9l1J0J24P3j46J22j77J54
66621@j5P8J2J3q9o9O3N0n5p3m9OK2J9n9R0N5O1j26J9l6mJ70l0k39n9J91l0J31j04j1J1L5
66601b2n9n0Q0N2j10K9L1j75N2P7O7ok2n2O0j9L8j09Q2R1j14j0N7N6n5o1k2J63r8L2j38J29
66582b6o6O4m6J35R9j43L6k3Nr9j41J21j0J09n7k0L9o3Np3J29q4J79p5R8j26Nl4K2Q6m6Pq9
66562h2j0O4k6rl7lN5l0pO0m4o9J32l3k4k1ln6J64k2%J26j20r4j47J48J82j26l2o6j40K82
66543A2k6NP1p5L8q1o4M3MK8R1l2j28Q7k6J17J6j18O1m6L3K4p5K7O2L1n5j26N2O1K0r1Q2j01
66523g9J39k9P7r3m9q0l5P3mo9P7R6p1K5n4j0L5N7k6n4n6J27p2l6j4J23q6L1MO2j01R9J28
66503A35j24j88J60p8j78J59N2O7m5j8o7mj7J52j06L3M6p7J15k6k7l2p4P5J1R9Q5j76M5p0
66485g3J1m4O4L8Q3j09M9q2nk9M5L0j1n9N5k2R5j27P8q0l9J51l8l7J3j01m8N3r3J44L7K3m4
66466g2J18J3l8k3o8O4n4L6j53J19k6J66j30n8O6N3n6j07Q0K1P8o3l0M1j09N4J26m7n7J1N0
66447Ej02K13j55J9L0O6j00o4K02r9j58O4J19P1j15j19J38l1j69J44k6J11L2o7j51J56l7o8
66430i1J40k12J04M8o3O0J1m7N5m8J16l5L6k4K7p1j50k5K7R7j28J57J6m5Qo1J27n1j68K75
66413H5K5%j48J44j40l1o3J72q3m8J66r1j10J49q5O9l9K1j19J65Nn7n5j9J30l5o8m0J54j20
66395f6J03n7l9M4pm1q6L4N2J7%OJ27j39j1o0PQ7K2j57R0j14J18l2J91j32R5j11m5pq3J09
66376h5R3j6j12K29j22l0pP1j01N6q9N6N1L0m5j26M6J32j8r1N9P2j1j2o8q8k6J8R4k5p0Jj22
66356b56K35jn4mN2o1p8J41%K3k6K5o9J52q2kK5nk1Jq0J00m5P5m5j6Jo2J37k23n8K11J28j7
66336A01j36J05j07J36j23p6J29n2l1P9j7q4N3K3p5m2J27j05m3J64j28M8Q0J6P9j88j0K2J38
66318H3j8j25RO1j27J03R0j12j13k9O6qL2M5L2k61K13O4o4Q8J8%p8QP1mM9K0j50j12R6kn4
66299a09n1N6J56k17Q4l6J29Q8j50K9l8J36r1l2O2l2n4J02j53J28oo2N3j29K2l2O9PJ1N1l7
66280d6qQ7m4j6j42L0LJ0m8J38k2r3P5M9oQj10o8O1n0LM6Q0RN1J2o0J58o5o2jj59K8J25p3
66259a00Q7o6R1J6l3n1q3N0L9P9J07j50k03R1O1O7K2o5l5l1J1O3j69R8J14l2r1O3l7J0J55
66241G8r4M8K5k0p5j2j3Rl0Q6m2j6J32M9k12L2L7Jn1n0R8k7k6j41R8J71j23O1O3m2L9p1n0
66221f8J06j61L3j02j9L2N2K1J19j45J77p7N1n1L6o6k4O0K6O1j67N0J0n6N0p6J24P1j18J54
66203A03r2J2P4n9j26M8j7Q2j67N4O6P3j56J88k23R0J8l5M1O8n6k0l0l8j0R8n5N0o2Qm8k4
66184a45J10N6j21J05q5J00j1K5q0M6j4Q1l2r2K9J19o1j3M0j42l8N7KJ11l3j4n0N6L4j54j
66166a15J42%n3n1J41j21m8R7Q6j56j01J1K9O4RP6j9l8O3q6n1oL8k1J6j00L0P4M1J8J06r6
66147b1j30O5J7m9O1n0K9PJ5kK02j74Q1K3k77J82j48QM8J13r7o2J64q3L3LP5M9n5j36J23k3
66128ik5J5j08N6J9k9J17n9j13O0N4k6J09j65q3J63j6L4m2n6M3q4O0J04N2l4Rq9O9n0M2m4
66109b6rj0L2r2J84p8j20J16%R8k0j20N1J2j56J48k9M2mm5q8K7j5J1L7m3N8J2k5Ml2L7j22
66089a65j0R4KM0r3Q4N0j6j68J45K3n3J7oJ1N2m6k8N7q8R2L0q4O7m4L7m6r8K82J8j56M0O7
66069A07n8j13p0k3J68j34O5jj20O9J11l6n5j7O7m9Q9l1P3j67Q4L1l3k9p3J52n9%p1n5J87
66051IK3OO7l6o8Q3j64l9L8Q1k0j07J74m0o3L6K3J0J43m8p1p5N6P4m7j22n5Q3j9J6j4j0Kj1
66031h5J9L2m1P9qP5jn2j3J12m9J6Qj18N7p4J11j33J10o5m9k9k9J3L1j70K17L6J3j38J40M8
66011F3j01p8L1M3n6J9l4J9pJ72o7o0l3J38K5j06O3j09Q9j11N8J2j18P0J1l6J19Qm4j81K66
65993F5M4j07oM1l7LJ7j1q8QJ42o2q3Mj8P5j5n6L2N1m1l0L6K4m0R9j20R0k9j76J19L9j86J50
65973f6j0p0J30k1m8m9J19jj7n8N1jN7k9%n0j3Qj00J38j4N1k29J24J31p3k5LJ39l1j38nM5
65953e2N1m1j04L2J02rp5O9kp5K5KQ6m3kOl1r1o6k9K9J59mJ33O4j29q1O4Q5o0o0Q1n8M9j1
65932A4j01j1J16j27P8k5m2J0O9l1l0J77j26j2Jm7J21q3K8r6p3J16L2o2Q3O6p4j34NP2m1Q1
65913d6J39j07N7o6m1O5O9o0n5Q5J07j86J05q4p0R2l2q8J73j65P5J37j84N1N6o3J9J2o5j5
65895h5r9Q8J42N7j16P0j06J21r3r3ML2K4p7K03j08l8KK1K4o9J34r7J9j21K6M8J38n6pj18
65877a30M4o3r1J26J07J6j07J05J6j02j7r6J92q4qK2j0M2p7l0P2O5M1n1p1K9O0Jn6Nk5J5Q2
65857B2j04P3r9L3m7M6p0J25p2J3lj3Q1Q4k5j09J7n5r7M9k6J96n1m0P8m0J41p2K6r9k1Q7m4
65837a6R5M3j08r4N9M7p9J07Np5r0N5j5JM8p8j7J01j83M9J1R7Ko2K14M7j19q7M8j26O3L4j50
65818a73m4J53L2k9j0K9L2J2o0J8M1kj16M9Q6n1%lJ8M7J2q5o0P3J04o6j49P2l4M8p9J56l7
65798a6m0pJ37j59O7n9l3R5P0j55K7l4J9K0q9Q7P3Rk7j19P6M2J12o3J6q5%q2O6L3J5j17J29
65778HO7j44p9P5m7J11n1P6oK9%j34k0J0N3jjn3J08Mj58mJ1K8L0J27k5j00q2K7J00O7j24l5
65758a33q9K07m5M7J0M7L1r3k6j0M9r3N3M4p5ML2p7n6J20J25j42L5Q1j2m7o2J63o5o3j83Q3
65739a40P7nR2j10rQ8P2m9j29L1kj52N3K64k01J33Lrl6n7LM6m6Q2r1qO0m0j9N5P2J5l2K1o8
65718c6k0l7l7N8k2J8R4J23j06j73j4J06N4p0J63p3n4O5j67J90r6J6q6OP0k9J88n5j41J9j8
65700f4q9K50j10M5q8M6No2J01j16P5j22J88j31Q6joo4n1RN1k4P8k3l3J07j26k9m8J38rl8
65681e5O0p4O5j02O3P1m6O2p8O5o6Mj5NL0Nj40k5J29o4J12j18J13Jl4r4O7R6j22Q2o9n6M6
65661h2j3N5R0q3n2j4K7p0M3P0P7K2p9j73O5P5r5KR6J0Q3r5j37P2J34q8jJ49m8k14J07mLJ22
65641E4j25O4J2o0j10R6R3j9J01k17R9Mo3J0P2j33m9J27M9L0o9O5k4l2p8R2j8L0n4j01rK6
65622a37J55j08j6M4J21j62m7R1q2N0J4pJ7o7R9k4N2m2Mr2J01j4J82Q0k04N5m5r4O1l8r2N8
65603h7pL6PM3j54J64K0j58Q9o8K3p3j1R5L1J9rp9J44P3q4J3j23m2J09kL0o6N2l9M9j18P2
65583e1J00o6J1q5K4J23j39j15J09l1n3l0J96qL0l3k1ORj03P1pr2r2J57N5p2Q4rkl4J13q3
65563c8J3K3k6Qk0j01q6J21R6Q0p6j02K7M7pN1J7j55mjJ03m0L5Q8o7k3l0N3J1K4k1j70J33
65544c7N0j18l5Q6M3R0j72N6l5NO9J5q1L3K6MrRJq4K0k3j6J38j02l6O1J15q1M1j22O1J22n
65523H9p0j19M3N9nq7Q4r4J07P9j0r8l7L6nkj91J05J6L4J3N1k8MPn7L1q7K0KK4L2k3J6J2M6
65502cm0Q1n1J0l3k9K6k1O0j54J34k3n9K0j09O3J79o7m0R7oJ3q4k19J78O4j2p0Q0J09j37L8
65483eJ1l9k1pk6K6L8M8m1M4o7l2p1M9M5M8Lj88R8J01M3n8l8RJ8m2NJ3J1p3N4J6K1q2p3J35
65461b7j3k8m1N4l9J23m2k0m1L5j8L4l1N2l5N8n3m2J00r0j7k2J58q7j08oJ36m3J3q7J02J0
65442a5N3j05Q8j30k7M0O6L2R0j04%n5J9j02L9M1M8M0J12n1j27M8L0l3J6j27%j8O1lo7q3K12
65423a2K7j54J48J8P1j30q9l2L8J72r8l5J74m7j10M4l0%k0N4q0J41m1j8j14k5R9mn3n1P4R4
65404A1qj03J61q2n4R9j89M1P4K4M8r8j0k0K6NJ8r4O7M1P7n3J8l8m0L3J6J17j57K1q0mP6m7
65383a04J00p0O1p9K8k4Q5Mj09N2o6Q7m3P3j98J19N0j8J04j15O9N0j60M5L4J34l4mj46o4K20
65365H1k6p2M1j08J04j13r4J47J23m5j37O1J02MPj68K0K2K7q7J16o6J07p8l7j8m2N8O3r6L8
65346f6k0j18R6qQ5r3j4J0N9NK5O7k3L6n8mM7n3mj9J8J9J5l4o0m2J70R8r0Kj74J40q4%o9J67
65325B6n0j9P2j44N5l1M7j87R7Q3QK4J2j0k6p4L0k8j8J82j45j3R5O0j29k6Ol7J51K1j33R1
65306a0K1j5j68J02N0J12p7L3j15OL3J2Rm1ql7J9p4qJ39mnj09M0R5l1l2L7j40J05l9J21J61
65286A82l7j62l6N3j6J0q4P9j08P1kR4n9Qr3J20n9K8M8j9j25l3j9R5p8o1N2L7M0q2J18j45
65267a83J27lqP1Nk1o3l8J33oL9Ro5l7M5J05k19J04o8m9l9n4J02k9jR3R6j19k2M8m6N1m6m
65247i2J34M3lj16J1%k2j1O8P7jo9j00q6J34k1o5J10j66J31J0j7N9m5NJ04j22K2L3m8Nq0n4
65227a72J12L9q3O1r3j7Q5J49r9llq4N9Q3r8LP7j29m0O4N1J25K2j56L3j01J10n2M7l8R3O6
65208A11j63l5n5k3P6M0K0J43k67K8J08M0j04k9J88q5q9p1K08N0j85N1o4l3L9J64m9l4K2M
65190Fj06q5J85O4j56L8N8N2l0M5m0J23j49k2k1J0J7P1j38J20J0k7j13J6m1M0J68j48p2J29
65172DM9j60mnj5P0N3j04N1J97l9%p7q9N6m2o7m7P9O8M1p7p8j0P6P0j0J4j54JP0k4L2L3l5
65151g3N8m8J2L9l2Pj37J09P4q3K1M3M8o3n0R8j31J3J12p0PL8j53J05J10K9k6K3nr6p6R4J5
65132A2p9J18j54K8J52q8J3j27Q3mj00J10q8Q2L3r3K4p1LO4N3n5J19l7k2J2n0J73p5O7k6j04
65113b7Pr2O4j23J91L8j29j16J14Q1k7k0K4j16M6l7M6R3N5l0k8J12k03J9k2j18O7J55mj42
65095a22P4ln4J62j35J15n7lK5m3m2J14j01m5j9N3P7Lj25J23Lkr6L1j0J24j16n3j2PJ13j14
65076a28J28Kj39OP5J6p8J39j35Mj6J03K3q7m4pN3l9J97j22kK0MM1p4q2O3O6L4j04R1j8O9
65056E9j12r5mM5%P0j05J20l9K3j24K09j09l3J62k7j51L8R9r8j8J27j02j23J51j1M5o2P3M0
65038D8j05j9n2J9L3oQ4l8M4m0m5R9j23l3J95Q5j06m9o6N0k9p0R4L5j3J26oj49K8j27J25L
65019hoL5j42K3j9P0M1M7j71L2rJ33m3m9Rr0J07lk4L9n1J28jj80N0M4r7J18m6l6J00m0J06
64999F7N2j71KN9K6l5q8P3pq3k3J28J8m1J42j69j9m8N5m2K1j04K12K5M2j44rJ06j45k5J37
64981A2r2J25p0j4J2l6K3j04M0j2J11j11o1K56l1j49llJ83q7N3k0m0n5K7pPL2l1jk0k4K5p3
64961a38k8L0M8m6O9M9m3N4j03k1P8L6%k05K07l2n6Q1jp9O9o4J32k5j23P3K6M4n5M4J23r5
64942D9j1j50NQ2n1O6m6m5K9o7Pq4J22P3r9K2J0N6o1L5l9N1J4q1P9O0L6k5Q4j38o6j16J17
64922h2J00p6q9j7J79r2o2J23OJ0j18Q9L6p8k4k8J9P1l0j01j1R7K2N0j3q9Q1J5j7q3J4J70
64903G2o9Jj11J66k77J3l2j2J08P7J28n6o9j10M7Q1K0J3q9Q7N4j4q2L4m3Q5Q7m5o6n7J21k4
64884C8k9j48N6n5K6Kl6J73l4J6j97Q5J44q1Rk1M8j23O9n7J09l9R2j15J4M4k7j0M3Q3m4j24
64865h9nJ04o0P8k6j52J3P1N0k5J49k8J39k67n7L1p0q0J93N1p1J55j33k0Qj10L8k4J4j0%R6
64846c7Q5k3Kr3J62o9j77oO5K6J8O8l4j17M9J14j11l2J40M9j73O1P3j03p6LJ14j10J27j1j32
64827a48J97k7k3q2Q1O1r5r8K8L1N7M4kk1j45L8J61r3j53J13J35o0K1k0p5J13L5j24r1J13
64809b9j8l8L1k9N1K2K4j06P2q7R9L7M3l8j12K3l9l1M9o0N0M6on2k4OR4r2L9n6O8O9j09n5
64789a58J08MO2l5r1Q4J2j6j15Q5q5Q6O2j39N7K2rq4L2N7M6Rm1K1J3K6M2q6j35K06j02J59
64770I7p4p0J29j4p6N2m0k6o8K9R3n9M8QOM4j27Q8l1j12J02R8j46r5Q1K28j78k8m8PJ06l6
64751a2K9q2N7n8K0k5M6J4j38J44L4j03M6l8m5rP1O1l7J47k22J12k2j04O0R4p2N8r3mJ41r5
64732b5n4J9L8j30O2m7P9k1M0J6K0r5p9J49j0r1R5p8J31R1m4l9j8j0M9J9n9n1K2J91j87r7
64713a14k4J15j5O4n4q0J62r0P2j39J09j53J02O6j46m7J71r0M5K5j03jO8K3J15K6j37M9Kq9
64695f8j6l3J14Q8j10P4k2j56JK43j08o9R9L6k6j07J11M3n3l4j17J53k4j17J08r7KM4n3M8
64677d6o2%N4m7mo4O1j3Q3J64jq2jk14P1J27qk5m2P4n6j3J3Q5K9k25J75o3R3J7o0j28n9J73
64657Fq2Q6j08qo1J15K1l0M7q6Lk0J45j27P4k2oK2J6k2l7J93j79j49K62k18J27p2J0o3J45
64638a8N3r9O1o1J8n4n3O9J3j03O2P2K0P3L0j20r6K4M3N3q9l8J0OJ15J2m0L5l0M5r6O8n5J14
64618D4l3lK4k2j12J14K9L9j96J04P6p3J23j10j04OK1j38J3N0k2J30jl1K48j99o1L0J48l2
64600F2m6m7r4J9K9r3J83K9o7k8j11J46q1O6O3j94O9Pq1J32r0N6J27j28M2N5k3j8q6J03j1
64582a0j42K5l6J28L5j32J01mk7R0n0k1p6m6o3J49O3q4K5m0J40N5k04Oj11N8K6OJ39P9j25
64563d6J15%r6N8j66l9J77m6p7pJ6J68K3j39k6Q7m7k4l3O1K0j14J05J20q4k6M2j30J15j9j34
64545a46l8l6R0O3M1p0P3K0Oq1k7oP9K2q5J76o4m7m2k3J70j42M8l8qO6k57J84J5RL8J07j15
64525a8j4m1J06n7m7J66k57J18o3l3J19Nj94J79J91q7m0k2j02M0J8P9J4j54Q4j38lJ0N8k0
64507a03k0n1K18r6K6J10j23O3Nj83L9J41m0P1j00Pp2J06m8N9k7L8j2m0j19J11j32J28P3j37
64489a08P9j18L3Q0l1j8n1J50p8j02J11P5o7j10Q1p6j2P6J7JM5l8n3J4M2k7l8On6J03N7P6
64470F3j09J4o5n5J05r6J04n7P6q8j75N9J84N5kn4n4J57l9n4N1q2M4l2J06q6K3L3q7LN5j07
64451a10N7n0Q8q8k4J74l1l5j06J50j6j44J21r2L3l7J9K1rJ8j9K1lm0P4q4P4n8j5J18L8M9
64432I4o0j61o8J27p1LJ07p7R3n4J06j37r8J9J92j5o6%j7LO4l6N9JM1K5rj58M7O0P1j65Q2
64412BMj21m7P7LP5j12o1L7j8n8J7J29l2O5q1M7j3J07j01J1K9p6J7j20J94J07q5j16k2M8J10
64393A6J8j58mO2l8J95m4j64o6J75nm0j1l7j6J79m1j40N2q9J24j36M1J93o6j33k0O8o1K2J07
64375a7J1M0q9P7o0M9M7l7J1q8K7J31j19j29J43l7k1N4j9m1k4o9R3p3RQ6p2R9L1O2j01m1m2
64355a09J57r7l1l3OM4n7P5O8j63L2NJ28j5p8j08N6P0mo8J04%n8o6J3Q8nk3k4J74k33O9l4
64335a17l1K1Q2N4n9m4J42n5R8j18j12LJ12N5L1r7m0R2l1l0O7k00K18p4j06N4O6j20J00J6
64318b3k7m2J57j82nP5q3L0K9J18rj15O8l7l2K3j2L3oK3k1lm3q4J25L8j1m9R2N0k40J30J03
64298G0j3j39kM7m3J7J29j35PK3j5r4NJ98Q7j60O9J9j08Jr1Q3L4k03M2J04j09J01n0R5%ko2
64278i5p7K15r4l1Q6R5j05p1K2OJ28j18r7J60q4J02n1j03P4%j24J76rn5q8RJ15m1N0On7q4
64259a40J25N0k45N4l7J58r2O6Q7qr2j45J70j05J11nR5o0n7J05J1l9p1q8M2P6M8j56J70M1
64241F9j14k2P7k7q0k6K74k60K9j43O2P3k1N7m1j8qj27P9K16j43J01Jj16L0lM0o0J31o4q3
64223a17R3P0j2m9o0J20l5q4O1j3K0J37j26j1N0J1j17q9O9M6P8M2k27O2p9N3K45q1q3Lj39
64204a62J19k1J07l8m5l5L2J03m5r1m4L8j4P7j38R3N2m8R0j07M7j4n1oJJ55r8L7O9lk0n5n9
64185g4J%J09j63N3k3Q0K1j05l9J28l0ll7j19O1k5J12Rp2O3R3j21J01l3m2O3m6K0J1P1o7j29
64165a32N1J12ll7j7M2j17J17j1m2j6m8Q3L5j23j2L8O9J20M3j22j20J23j71R7j9n2N3q3m9
64147a91J43mm5P8J7M2j12L0j26J40k9l6O9m3Q7j19k6P7R7L4m1j94N1J06pl5M3M5j35rr4J03
64128h4P0J07n7K9o9l7K4P9j67J8Kp9K7K5M6N8o7J83j14j9%J42j09k6N5j46J7L6K5l6J12o0
64109a5q8J78j57K6M2rp6M2J29j06l9J7n2J38p0P9j53P5p5J37pK8n1lM7j67lP7m1J2N5j6M0
64089fK5j8j53pK08o8m7QJ01l2j33Oll3P9J12r5J2l1j6m0N2J01M1j25r2M3P6N4L8m3j18N6
64070d8N5j76J45R3j46o4M0O5oJ03Jj0l9P7m8j27j4J15O5j87L3m0N0K37j35o2k2j4N9O1j13
64051e2M0J0j5j41K3J72j76J48j00n9J82M5p9l2j10J43P0j6j6j52kO9o2K1Q3l3R4o9op2m7
64033a39J61j47P4P5N8qj13L6n6m4RJ4r8Q4o3K13l4j21R8n0k8N6k8k1p9oJ43J06j84q7J32
64014d7m9n7J22N5o4K0l8J18k11J02K6P7k00lk7O4Q9n9P5J10o9j9m5M4p6j20M0n8J76r6J10
63996a0J19k4j99Q7k9L7o1L9r6j9J24r5k8pO1j1J61p0P7ok7m9k2OK9k7q5j04J21r2J50l1M9
63976c2q7J21M7j32M7n1J4K7J22j65P9j02J02k7kr1k8M4J22j1q6J2J43j01k6n5K0J24N1n0
63958B9o8Q4m4KP8p4j01o6J30n1K9k6P7JQj14N1ll2j1K9O1k4M1o6n5k8J14l7K8Q3j50N1K4
63938c0l0j3K8K3J0Q1j27Q4n1N0o7l1J31PNJn9M3l1Lp4L2ML5k8k7n9n8P7J6Q8K1P6q5k2l0
63916gK8J33p7r5q1J83p2o1Nl2J0J0k7p6J23O6Ok1q9L8qj02J41j51J48o2M5K2j1n0lJ0L0N9
63896C2j22J01m2j2O1Q3j91l6k9m1J96l2lj9J19j03o5J39j47jl4J41j33J11n0p4O4O8J16p3
63878B4j36J33r6pK11j33k9J8J5j7j38N0j8R3L2pO5m0k1j0q6p0K07m8j18K5O3n4J83j22N3
63860B2r5L1j17J37Q4k17K5J12KP3o1O4j00m0M4L6j9p0O2J24Mj63n9KK1L3j0m2J28J36j85
63841c8n5M4N3K3j14J3J14k4Q7o1n3j22K1JJJ19oj57R9P5j39k5J46l8l4L8m1j03P6N3j20J41
63822b6l5j00j15J70j7J47M7k17L2J60j05pK0k2j2M3K6QL3j34q8R8L6KJ33j61M7J23j15J6
63804a3J0R4n3k15M4O0J07o3mJ84k72J07kj6ko4jq9J29R4j01p4J14qj02J51o5R9Pm4L3r4m9
63785i8K2L5J17o5Q2j07j22N7O9M2l8J2n7K9J1j26R4J01j39j0r0Q0J6J05M8q6j49L0lJ49J00
63766A09j17J4q6M2ML2N5j5Nk2pj24l1k8O6J00q4J8Q1j09Pl7O4M6Q6o5J8Ln9r6J54j18J5o8
63746a47K12j6j51j9R2J27j67J33r8l7O3L4j0q0j4j4K8o2N4J9K3j36M0N0P1rm7j16P5M5J1
63727d6N9L3L4k12J10jKPK5j04n9nJ14m2l5J85r4l8m8L8N8j2N1Mo3n8J57j17n5J03p6J5J05
63708C5j49K0m8O1j4j6jJ31M2o3j11Q2J9J45o9j27lq1J7J10p7L5j5OO0K0r4rP4r4n4J86Pn0
63687b5J10o4j73J65l8M6M6o6n0l8j08O8P7n4J05R8j86j63K60q0O2M5ML1p8N6j07k3L3J49
63670A02q7J0r1l3J11J25r2j3M3J0Q4j92N5J0mp9m1M3k9j03J61n6k9J17K4r6j36N0J51l4o9
63651h8K02l33R3J3J3o6J30m0Q4l4o9M0K4KL7k8L8n8m2J8o2P5K7J7o9L4Q5n4m5l0o3M9n4K0
63631a34R8K8j8j52L3J3J04j92J66O2l1M3LR7n2j17kK4k4QL6n3k0J03o1j3N9Koj63M6L3o8
63611a48J36O2j02J08o3o6O4mQj01J28j17J45r6j34J13O0L5o0r2nK9J3J13l5o5l4P3R3J6j47
63593g3J6k1J09j02k8R4o0Q0m6k0k8Q6n0J5mj46O6R9j8K4J0Q1q6K4l3k2mrP7j20j2m6j03Q8
63572a62N9j16Q9K4J20R1j30K6k7J52l0k3k52Q0j19R9K7J51mp4j00O0o3O6l9Q6m4JL3j13m
63554a36m9J22l8k0M6j32J99n4O2o0JRL0l8J16m5l0O5J1k1k3k2o0J05j11Mk8Q1M1j7k35J45
63535h2l7P1K8K5n0p8NK6n2R9j15N1k3J03oNO0n3j60J17J7m4P7q4k9J46k8m5Q9k2p2p9K8J44
63515C2n4P8n1L1p3J3M1J5M8j34P1Qk4j05M5n3l5Q9j9J78j21o0J4k6J1l0J78j71J2n8J71l3
63496a2J1j12P9n9J16q9k7l1P2PK3j6M2L6n3n8J47l2k2Pj3j3P5j10L7Lj6k5o5L4L2Q8j0m0
63475Fp4PJ50%qj09r3kO1L1J18p2n5j57J25l9R8p5r0P1Q7p5J8q2Q0j1n7Q8m0M8l7J83o1m5
63455a1j04L2J53J13r0r1J9p9j52L64Pj15j31J00o5l9R5RK6j31J38j08K9p8M4j25J03P7N7
63438D7q1n6J44q8n7O4j1M2j7r1L3j6k4K1L2l3m9j5N1M0L9l0M4M1o6j9P5j1j66J51j29M3k4
63418a16l1L7j0j8P3nK8R9P5j91lo8LM8n3L1pKK2P5L9n6j7K7n4J5q7pP6n5RO5J5m9j23K00
63397a1J3p8lj09J00p1M8Q7K4o6J27m4K6O9j51P9m9Km7mJ2O9j19Q4o6J01n4q9R2r5R5K2j03
63377a09P4no7l1J3J3M3k0k8o4N3J43n9O3Qj4k8oK5K0lJ5o5O5j19O2r8J91k3j65M5P6J8q5
63357f2M1n8J0M5k9RM9l0K8Ro4Q6m2m1J31j69K3LJ01j05k6j18J07J04k7oj60O6J05r2J5K1
63338g6k4N6K7Nj75K6M9K7Oj2N1L1j60L1R4J2n3j1O2J9l2k9N0j52N7k5N2l9N9r2J50m1ljo9
63317a30jJ4N7Q1j47J7M9Q8k2j75O5Q7p2J59k6q4J1r8K3Q4J4RM3n2pJ1J26k31P3J5N1j67j
63297a36J59j70K9J09j03J09P1j79R2j4J7%j13N3q2J53j36J80mn0j2k9k2K7L9qRo9j9OJ10
63279A7r1oM3p1J15j8j21N1jP8P7j16j48M8J21J62o6Qj5q6J2QK2j27k7J4PK6N4N6j27Q4j03
63259a20l0M3o1M1K0J5J2O1j0M0r1MM1l8K5l2p2m2P5l7N3J00n5j9K5K2o8LN3p8o3K7K3J03
63239c0r6k6J86o6o9M2Ko0N2o0J8L4O1k4n3MJ6Q5j3j46qlJ56Ro5l6J5K7L8j51R9J4M8m2r4
63218a36M0O2m8L8K5n9n7n1L9J08Q9q0r2J10N8m0j6nj33J48l3k7M1J18r4q5m1M8JJ2Q8m9k8
63198d9L3j20J86o9Q7j08O6m4j05j4jK4J45l5l8M8r2L9k2n3K4L9L6l2Q7l0N8r4j00j5K28o4
63179A5j6L9j3k7L6m6j27P4m7O6J21L8L6j4k15J71j10j06N0L0J32n8n5j30j2J50O9p8j12J56
63161A7K2n7O0r0P5O8q4j11mk4k8Q4QJ29j60N0oR5n1j13o8j0J78J9j23m3J02Oj00J0Q5P1p8
63142g1M8O9L5j62p3J12J26j40q6J09k8q6N9J40K1N1n1j01k6P0n6j01J17l6J32M6r4m9n5k4
63124a04j0QJ07p3PmL0l1N0j1l0J12q6n9Q5jJ6J7j07l3j6p2N7mK8q8J59j42N4N4o8J10J1N7
63103B3KrJ4m0J1N0l5j02j7K0n6R2K6j3RM6p6O3r8P2j1O0k4K3j26K2Q5L6m4j38l2J1J14R9
63083E7j63N5jL4r6J14O6l7Kj2p1l5M3J01N5n5M4q1r2L9N5q7q2R2J1l5K7j9Oqo9RR9l7l1R0
63062a2n7J11Po7j01K9k6NR5j9r7k5J45j04J47r3q7M1m1J63j28J01n5J5q9O6J25qjj04J02
63043C8lj6m8q4J03LM7l6j33m0j2J86j01M9k0J1o9pm0K35k4n1M1j31p1R6L5q8J07L0p7j01
63024a71O6Nk9K3o9MR5Q0J75q3Qj32K0l9q4m2pJ2K9J3K15j69q0P1L2mp9O5N1L8j2Mo6L5k2
63003d7o1N6L2P2l9q8JqJ59o3n1Nk7P7OM4j77Q1n4k8K8PK6M0l7R8r1l7j33J64L7N7j67p5J65
62982b8n3J22q6j2Q9k2Lk9j36N8N2N7j46Q3o1QrJ01q9M2Q2%K2r3rJJ08n5n9M4K2j5j0l6J0
62962d4k9P3q2k6O0k0L5lo2r9O7J14j07M3k9J45L2o2j03K0r3J50O8n7M2L1p6p9M0q5j14J26
62942a24J32k4k9l8k7j7K9M3J06o4M6Mo7L3k1L3q2M3o8L1k7O9QM7K1n4K7Q3j45r9L6k7J6J02
62922dj92P1k3n1L2J12RO2j24Q1q7L7r8J68n3r0J91n7j1n9m7O0q9l7J77j33KJ7J09k0L8p7
62903h6K9o6M9J52l7r4J6J01o4m1N7K9j2o2m4l9m0J96j6Nq5Q6J4j16L0k0q2O8P6L0j14j7j8
62883a15J2P9Kj4m9R9L2o2N2r3mM9p1L8N8j44M2N2m8J07j30o1Q0k6rP5M2Oj63J43J06k15J77
62864D7m3k11kJ68L5n2q6O1R2l0p4l2L4mJ3J9j40M7Q2J45j82l2J06m2J02Pm3K2n1M8N6j22
62845f2O2q1K0M0oP4j02n4J04l8N6M6r4k5o1jL0j10K10q0m9J06q5N2O0n3J9N3N3L3l5p0j10
62825i8kK0J12k4j01M3L2K9j13M8R9k8q9J11o5RJ6l9QOr4J52k21N4M9p2O7J5J20P3j07k3j06
62805a19J26R0p5l6M9o8m8l0P6J9o8J03k4k2QO1j1o6J8j19L1R2O0Pm2m1M0Q9M2j29j20n7J21
62786d3k8l3m3n2P5L0m1J05K5p8L1L1p1P4j32J27j25J67J58j14n3JJ3j11j4Q8m8q8P7J36j61
62767i7N4L1m1J24k42L5J12n9J53l8o2j7K6m1J06j70q0J38O5Q3O7o7j59J75k25J00J9K7j01
62750h4K8J09o9m5l1L9Q4p7L5rJ14j04r3K7j4J2rL2P0j29N7ll9m3J86l1jk28J01L2j1N3l4
62730g5L1K0O6j95Q9M1%K1q2L7K5l5O5j95J10L2QK6j07J28qR9o8o6j39J18Q0l2l1J14r0j04
62711a17J55l1m6mn2k9P0L6P4j21j3N4R2j01R0p0J11n1j91L6qN4L3N0j29M6M6m8n2j1J35Q
62692A6n0N2j27PP1L4L4J3K8p2n8RoK9pL5K4l1j16n5N9O0l0L3m9k9J63k8o7o7J59q8PN0m2
62671c9n6l4N8J06N0r7jN6j64R7R4n1m4N6p4N8k9J17q4J8m5l1k1J4M0j38N0P0j04Q7Nj55P6
62652a15N9m1M1k7P8N1Op9j11N2N9nq8LoJ24j35J53j67O3J9j5l2J56j0r7O1kJ6q0k2O7r5J7
62631a02J85o9r9j1o9K09q8N4m0N6J0j8J6p4m5O3l4p3R7r4j9J23n4k7N8J30O4j50jj71J87
62613A4l8j41J27j15Q9J32q8p5J36m6QQ8p9j31M4L8n0O0P4k9k10J15Pj7PL3OR3n9P7j37k1
62594h8k7J24r3k8R7n4j5Q0qj9O0j02J9m1n9R6j2k8j23J07p4J55j00k7KN1L6J48o5J2n9J2
62575b3Q1j45Q3pk4j35kQ0k9k5R3R3p9j24K65j98o3J59j19N8M0p5N9J34o2n0M8L3o4l2r1K7
62556i4r7O8J1N7J07N4q8j88J66Q6k5J4p0j6OOK2o3P1kk6j31P3k6Nnj04J19%l3j2P6q9L3J39
62535D4r6n4On5J14N9o5l9L2N0m8K6N6k5j61j48K02J01O0n7p0o3%N6k2K7lj8N7j53R8J7p0
62515a42Q5J0pJ38k8N9j23j74O9mJ2r2n0J25k7m0J24J31r6n7p6Q7O4l0r1N1J2%m3P4Q0l9j7
62495a5%p2J65j11J05j73NO4j25P9k6R8p0%n9J25n8J02N6q3q1q2k0N4M0K05l3j55k5lrQ3n2
62476g1q8l4Q0J11r4o6K8M4Q4r4J01K5o1R0qj36J4P3L0J8O7j27J2R7l7o4o8J58l0k52Q6M3
62457f9K6M4k5j53P0j1Q5M7%q2L1j9Q4p2k5J46n3j16k3J51%n3j63Q0K9k18J51RJ16r8J8l8
62438a31J59P4j30n9j11J53q4NJ55Q6L0k4j40n4J22j64J13r4O0M3Q9j22m9n5%J29kj2L5j3
62420Iq8OO3m8J3J50j51M6j18k5J15j3k3MK1Lj32R6p8P4m3P1OL9k3r1RP9M6j4r2NL0P3kl4
62398a7q3P7o7J00r4n6p5J52k3L5P5l1m8qn2J34j14K9J4M4l9J44j11k11J66N4l0M5J8k7p5
62380g4K1n5j1k5O5O8M4p9qo1nJ87j13m2n9N5P5k7l1P1J0m4O0jpn9m4N7L3M2j04%N6Ll6M2
62358DJ5j35JJ04Q7k2M1j69P7J3k3m2m3O6j1n8P3L1m9J2o5L8j54K5K6R9K1m8j0J63j25k3l0
62339a11Q4m8N8j40N7J8R0Jk2k4J0p6O7pQ5j20N1J6J12l4Ln0k04J69q8q6Q3J37l9Qn2L8n3
62319f7l1R3q2r6J78M8q3j7K9J05j37j5J18p3qJ03L7o1n1Pq7J05k3o7NJ1Jj16M0J7K27j66
62300e6kJ13j93J2R2J9M4k02J13K4Lpk4N7j5j4J09j24L9Q8k5r3l2l6O1J46o7n7J31m0o5p8
62281g9M6k3mK9j03LQ1m6o7q2J63J07r0o3oK4n1N2K7J9P2%q8l7O7M5N7j50N3N9n3n6M7j28
62261a75K9lN0Q8p5N1pp5l5J8kJ86P5j44O7r9m4k3p0J09k4O3j14lJ65j13l2J55r9j0N3j43
62241a81jJ05oq9KN6J13j00kO4m4kj2j2J23n5o5K2Q3M4n7N9o9J05m9j20Q1m1K2q2J08l5R7
62222F2j06j05M8L0J22n7j7k2Q8qj33J14m2n9p9M8J8O5m4J32L8l7n5r8Q8m8p4mn5M6J8R1j2
62202d7Nk1oN9l7L1p6l0Q3j29J58Nk1j2o4N8pl9K3k4L3J2J51j05n3n9n8J22l2M1J02q4K7l
62182Cj7pP9l9nj20LK6K57k9j90j7j28J48o8J64M8k00j0Q2qj31J08M0n6M1k3P0J9N9q2m8k5
62162e6M8R2j48ml1L5K3P2Mr8j5N3pN7k5o0lJ41j55L9O7n1Oj84J12o6J26j8O9m8p4J21j11
62143h9N9n0Q5J6r9n5k1J12J24j91p0K64j14k4j5p2R4R0n4N6q2R1KM2j42N5k5J0j3N2L1j16
62123d9J16j07o6R0KL3o5l4P7j38K40o4l8N8o7k2j27m5J39M5K7n6r5r6J99J11n8o7j50p6J58
62105a25M5N3Nk7J47n0j09l4K7NK0L3q8K6k9QJ02k7n7m2o2j7J45Pj4M3qKn1N1o7N7Mj6J53
62084A10j64Q7Q%O5m2k3K6N3j70j51R9P8Rq0R2J0j11NJ17j84M6J30r4m9m2J46nL6j92J25n7
62065a22P5l6K8R2j34LQ0O2j25n4Q3k9o4K2J35j41J36K1qJ1n6l5j25J49M7k03K4J29M4m4k9
62047f4K5n1Q9J3n8N0l1j7n6R4j53K4P0l9Q4q5L6k7K2j08L3m9J7R0R1J3pk04K0L6J02q6l6
62027a62O7J92r1o4m4j06J9J49O3p7O6M2j54N9Rn1o0J05J35n4l4m9M2n0O4J20k14J11k9qQ
62008DoQ6PK8j35r6lJ19O0rj58R6j1j27K03q9l3N9j04J16p6M0N9J2k9R0j29R9k23Q6J60j15
61989a9l8R3j7m9l9J7J13j54K0P3k9q2L9l7N9l7j6L4L2k0p1n0K7K0N4n2J34j40P5N1lJ6mq6
61969h6n3J78K9j9J63p4K7oj93J5P6k3K0j67j7J1J20q8kP0j12L5L1o3rPQ6R2j01RNl8Q5Q8
61949I6o7n6o7J68j67P6RQo1o9J45L2m4M9l0Q7j59M5k6%j6o0L7No3O7L2K5K2J43n6k39Q6M5
61929cN8m8M0m7m4K4q4J16Mj6R4j49j3pn5J30o9o7rQ4l9J6k5K4PJ74j2j21O3K4k1%j31p8J1
61908a69J55n0M1J09Nj17r1J08j66J06N1k6j0P0rq2j9R8m0M0j6Q4r2Nj8J04l3J5j23K4l4Q7
61889Gl4K0q6rl2r9K11J64j75J10K4j61q2J1P3PjJ18j9kq2ql1J14k04J32Q2l3j8j3k7Lm4J60
61868G6L3j28k4P5o0J02q1q2j21k0J12J23l2R1o4m8%Q7j22l8Q6m0j3M7K6o6j00J38k6j5J7
61850f7J44j03k02J87nl2O2k6p5rN0j3k9J46L2n2j59J8N1p5J21o3J11J21j46m4P0p6N4r6K5
61831h0J49j01L0J16p2j31O4o3Q8K4J8j42l3K8l6J27N5J00j59qj7n8P4oj78N2N3R9k25K37
61814E%l0m3J06r2Qk0Q2n1l1J1k9K5L3P7Mj14q9O1p4K3L0N1j4k1l4O1K4O2K7o7j2l8%J17j27
61792g9l6j4M9N6J24r6J7L0j14K3kj4M7R1p2p7R4r5M1p7P6k6J03n8j05Kj0J7K37j12j6k1M9
61772C2r5J83j43r8J96j50j4K1K0l2km8lO9m5O0j4qoLM7q3J33Op6q4L6J16o4J8p6J69j35k3
61752i0K31n5o7k0L2q9m9K0L9L3n7J31l9M8j05j29J22p3O4K1Pk6l3m9K2j05O4K09j06q1l8
61734a68K3J40J01j58J1M4M1r2J17j49k3K8J24o5j46Q0R9n2o3Q0K2Oj44J0J46l6j31J97j46
61716a04k5J27q7J41j3j42K4L9l6J71j24rJ36k44O3L5KK7L8m7j11o9J47l8J7m3J8o3J67l8
61698d1k0J63n9k7q2kL7J6O1j3Q3j37l3J48J9j69l8p2Q5N3N7km2kn9P7j08O0J5o3N8K9j20
61679a28L5p5k4J08N7j22J77r2n5m3R1N8j19M5l6J55k1O6o6m3M6K2L2j59lJ16n0n3Q2j52J05
61660d6mN7p4jO1p4M4L0k41R8P0M0q5j2K18j71O4P1j15K5k1Q8j59J63k1k1J4L4J21j22r7J
61641f5o5N5n2mQ6p6R8k4l9m7O4pm3J07j04NM8r6J20j4M2o2k1K2O2%j22J33n8k3O0J09J04
61622A93k14m1n6K7j8N3k0M6m8P6N3Lk40J10m4J5J18L7k6J2j50J11Q6j4j18Pm6K12p3j21M5
61603b5J32k1j55M2RJ8j07J15J29r8jm0j51O6N0o7P0K1j20L9J25l9r6J1Q7N6K7j42n7L9J21
61585C8q9p8J06j10J30j1J34j19q1L0j75J13R9J13o6j0J32j35k9K5JL3o6L2j32lR3k9k8N3
61567b9O5p9OnJ39j21J1j25Q8n9O1q2J56n2nNq5L9M9%j05N6L8j8ql4J12M8k05m7J77NK2j26
61546a08J6m8O3Q3O3q9P3N4j53q2N0J75j46Q2K0k5l0L3j10J1P8j22P2KL0O1jj39n1J10K0k6
61527c4q0J28j09n7J07J0J3J27j14Mj78K06Q8j48j8k4N3j00p2K2M8Pl3J00J53j30l7P5j3L3
61510B7p3N6o1n2lL7m1P3r0o7J48M1Nn8Qr2MJ34pJ1LJ09j97l7Ln7J72j5kp7L1n8J11MM9P8
61488A17j86R8J03j38r5O1m2j19l1J52l4L0M7PpQ6Q%j86L0m2K3J02j13L6M3j28Q7R2j2p3P2
61469a2j26j1N7L1j8KNM5l8o7MJ78j42K8NjJ4k5O8j36K6m0P4q7J9K4Mn2N8J19j4K2j23R4q
61448b3m4j14Q2M4j7m0P1lQ4J28j99j2p5J01J06j92J64k58N6O2j04K44mj85J25K8n3nJ07j46
61430g2R3L4p2L8j36L7j2JJ15j27Q8J51j01O1j20J32q7o0o7J02j00kP9k2m1Rk7J27k8j19M1
61412h5O5K08k74l3Q8O0l3r6J59j26o0J74o1j22JK3M9M4j31n3J37NJ14j78O0j5p9N0RlJ00
61393cj23M8O9l1m0J89j07L9J8k5m6r5k5k6m6J22j9Q7j23K3J59j17j9LN3j3JK8j01Q2JQ2j14
61374f9j33P3pJ0J64q9J43j61P0M2j21J37k5n5jkj46J45r4l1m1J29j1P5K6j40J32r4O0J3j6
61355a7J1q1R2M9m1m5m7j85P7M4K9J2J01k1J22L0k85N0J54j21j5l4J05j15J1J5l7J3L7j0J25
61337B3j19o3P4J5P2j62J00M1n4l7J23m2jK4j9r7J5J4k6k9R8j02M2oM8m1O2j4K6N8q6L7n2
61317g8n6Q3j0O6n1l8R6J03j95o0J35n7k1J08R1j42J87n6j96Q3J01l39K2J92J1p2P7k4K2o6
61299h4N1J10k7j32LJ4k8J28Qj68O8r8k0J00M6o2j3JJ1K3L8L1p3m6k5O3m8j5O4K5l0J5K2O3
61279A5j03k9R6K2j36R7j1Pj8M3o0M0qnm8n7KP1M8k8M3N7Qn3n1M3l2k6OJ10k7j34J9J12m5
61258c2K0j6m3P1j14L4L2k6k8K7O6K3n8q5J08l3J8Pj20K4JP1O3r2P5m5J33rn0o6k3l6M3j1
61238g1J04j55%J70K7p0m8j26M6J25J9l8j18m1K20p8o3J9n1j2J22P4j22K9O2j72J21n5p9J63
61220Bk5J02j05j08J2L6J21j8p9M4k1m0k9L5k8Q7P5j94om8R4L5j5J9j6k6l8L5P7q8N4j0L2
61200c4N8m5k3Q2J2K3r7LP3l3j5rQ5k0p6R0r5j00J21j2k3j5Nj65J34L3J02o7p8q8J18k1L9
61181c8K9j40k4RN5k1Q6J47J19j01j65o7P4j2jn6J44l4o3rk4J22P5n2k7j52J02jO5j14K9J11
61161F6j27J66j32l2K7M4j72K7J66j35j3M9j7m5R4K2m9pj6J6m4j15K06P2j01N2J57k19J5K00
61144A55j37j07rJ7J51j74N1J6p2J59j05q5M0r8o6J72O8l3j6q3K14m0k0p1J02o2K8j09J33
61126A9k7p7M5m6J35j74J26MmL9p8p1k7Qm5M8Q1l3J6K7l1r7M8KM9j6M2j9O6q2J1m8P9J0n4
61105g4M4om0J2L1j5KnN5Q6J4r2n4L1m0O2j53m4J32P2p8Jj7P0J06J7j13J2kp0jjp8O8PNK5
61083c1Lj26O4LJ1J7L7o6Q1p1q3RK4L3k9m9m7Q2p8J30J3P4k1L8j73L6M2K8J5%Ol8k9k8K8l8
61062a33jL1P3jK2j3j8k1q9P3Pj39K7J06Q1m3L1lp4Q5j09K9O0j57j0Q0lL2m2kN1j06k2MK00
61041FJ01K3j4j69J1O9m0l3k6o6l7K11q0p9N5N5j66j1K02K7q7n3K7Q7j00l6J50m8r5O5J01
61023E0j08L2k1qR6p2r1J45l4k1J4j7l2LJ8l9N2N6K2L6j7j03n1Jk7Q3M2j01L8o4J16KM3r8
61002e5n7Q7q%Kl7n4J79m6j24O2R7l1K2n9m8j36J62p8L9Q3j54j7P1k7P7j1N7M1k0Q0j30L9
60983FO2J7j18o4J12n2O2J22k57R6o6J01n7q1J22n0n4l6O3k7L0Mpj1R8l4m2o0lJ06K2m4j31
60963a71J42q0K1N9N3m5jj57J52J4k6p6R8n9k8m0O3J1m8J01L2j45j3n6j7Q6J41p6o9J14J0
60944a0J2j30M2O9p7j11J43j4l1J96m4oj43j11J52k2r4J03Q8r7m5N7jm8J29P0j71K9P4o7o6
60926a24J33j26k5L5N1j1J2o2P6j04J24l7j07J26J40n8J0N3j16r9J69K1M7j23N4p5K6J06p9
60909C7j17p8Q1q3R6j42P2R5lj3o1j5K7R9J5K6K8j77J28r2q1J11q0mJ44M4m1nj64N1J12Np8
60889f3o1K1o6L6mj6o1R7M9j04J6jN1K7k3j2O5o8K2m0N2J4R3Mj01Q2kK6l0o0L4K3l0k0k4O4
60868a0l7K7J16Jj68P7K1j21M3qo6K8P3J1l4j60J28O0q5J28J8m4j9N5j38q8J98r1n9J29r9
60849a14kJ25j42J7R2O7p4Q2n6M2m8o1M3q2O8p5K3J4m6J2o7J38j4pK5L1j0M2Qm2L5K4o9k00
60829b21R8J23n8jRn5m1J60p5R5p9O1m8N7k5j37O5J23o7k7j22J23j6o3J3Q1K5n8q1L2L7PJ76
60809A11M3j97r3N8L1N3r1J07M0j60QJ60k9q8j3J5n7J1J13L8j43J97j23l6K3m8J13n3o5K0
60791e5kj5m6L5Rk6P4p7M5k8OJ3M2K5j55J68QM7j6k9l4o7K7O4N0j13j8k1L2J27K6o7j3q9j54
60770b27J47J6K1K4j27P3Q9k6o0J06j60M2J4l5P2J50j00n2J5j4o3N5K5o0J30N2m5j05j4j11
60753a68J01M1m3P4r1l0M1p5Q9j46J53m9rK2k3LK7J09M1j62M6K8j23J69j55j1J05J33r8%K3
60734B2r0Mm1O7j3L3J12O2R1k48p2J47oj4M8j78qR4J02q6r0lM9L4N0j14j6Q6p6n7M3K2O3k7
60714a0n8M3j0J6l2j1L5m3l8P6q3J60q1L3m0N3q1J02J5nm1J1m9j48M5J00Q8n1m0J2q8J92r4
60694b2r8k5L0P4r8O4L4nM2n1r3J49k10K3K35l7j18J9kL4rP9M4p8K1K8q6O3K8j00k7K17m2
60674H3j61J10m3N0o0j97Q2J35jK1m3P2kr7r6KQ4j9rJ04J2l2k9o8J1J03P5Pj19r8J23j10j5
60655a25J26j33K9K2Q4j45N2rP7J0J6o6K4q6N0j8k3J4o0J06J0K8N1j06j9Q2Lj3J2l9r1J22
60636a5n1K1J15p8%j31J54l7M0j27P3J38K2j68j3Q8p4n1k4P6P0r0j19J84j7k3L9l0j38N5L3
60617g8P3K7k4j43J54p7n2L7j8M1M6J4j02J4K4L3m6M3nM3p3l2K2l6o9J24O1k0M2k1j52O3J8
60598f9N0j26J24l4n9J41j5j04J02q4NR2j20p2J57j14J60r2q6J67j2P2j26L3P7j72kP1o5L4
60580f7J03j2j24N1M5l2K9m6j5J10j10j05J72j16L5n0Q4j4J16r4J20j62m4J53j05j9K07j97
60563h7L5M1M9lj25J12m8Jo0J20L6p8kRm2q8P2l3j5O7M7j42P3O5p7j1j2RK5J36Ql2m1j8j1
60542b0j09O7qQ8p5L7J4J0j49J1J70p6N3l2O4J9q3j47N9N8M5p4r7J33n3n3J41j55R6K7Q1o1
60523a9p8q7J98o5J4K1r8O0n4m4j1J17lk5J6K7q3J10mq6j14k7J61m0N5o0J48r2l6M0LJ04j42
60503i4J4K5M7n5mK7M8Q2J1j83J2K4l3N9L5n3Po3m3Q6Ko0R6Q6l9L6j54P5Kj22N0J1J23q0j69
60483a94j15J89J02k09J43J15rm7q6p8J38k7QJ65kk6O2r0r1q7K12k18r7J86rL9qM0rJ28n8
60464F7p0j27J85o8r2n4K86l5j27rKjQ6n6n0K5j14M3P7M7J0Nn2p9J20r1R1Q2j35J06q2p0k2
60444a02K52j50J2j44J06L8k9j06j3P9K2qj5l5j28J17K10k5j10P0l7j10M6k4%J3j7M8Lj15
60427a52jr7M5K37q4N4m3Q8l9n7J3MQ3l6j4l1oJ5J0n5O6J8j47j7R4J15j12O3Rj06N8p4j2R8
60406a3J44j14J9oP4r7j40J80P1m6j8n5o8J26n9k7J7m2k1J35j22M9p0l8K4P1K5m4k2j0j6O1
60387c2M2M0R9k31Q9o2j9k6O6j3J14N5j19j00J14j28O8J4q0Q3j3M7m6O0J14k9j08o0J4m3k2
60369a12NK4pK1Q1Ko4j25J26K8K8L7l0%l2nM7k8j27p4J48mO4M6n2P7j98Q6j5m9J44j85m6J33
60348e6L8p1O1L8r5j02K36j45J13m5o6no8N0O3j05J68n6J12j22N5Ll6%mK5K6l6m9J19j07O4
60329Cj8O7j21k3l2J40nk4p6N2P3L4j28l6M9k1l1J13L0p3M9p8M3M0j15P5l8o7L4p4R1P7K0
60310C0k1j57J09l2o9M8p0N1O5j3K6p5J40p9l2Q1j01R9K2l9q1J3R2Ll9j07J37L1l5p8J21p3
60291c3q4qQ5P2j05O9k3kR6j06j37R9l4J7J6Q2p6L1N6K2%j30J09k1K0k59J19R4n9N9J26j30
60272c5m0m0Q4m1K6l9M8N5J0l9k3n8k9J2K1J22p2j4J15j39J6Mk6PJ2n9nJ23q9p1K1N6pk2P3
60251d3kq0lJ0O8k9L8n4J4K6j42K23p2j7r0O1R2q4o6J8N7nm9J82j31ro2j1J77o6m6K6J0O0
60230ALM7n5P4Jlk3m5p5M6k9J0K1po4Q8P9o8l6J03rm4k1n5nj0J11j51j31K75o3N2j44J00j00
60210a27O0L5r5m5oQ6p8J28l2O1r3K3P8Qr9J19n8l5L9j68J94M7o0q2L6P1r2q2Q6J13p8L6o1
60190g1k2n1J58j5j08K0P0m7N3J5j70Q0lK0J26p6j9p4R9J18p2j00o5L49j70p9p4Q9J3j4K1
60171Ao8L7m6rj64J67O9R0p4q8P2M6j11P8j12J20m8J85k23p9%J27r0J19PJ69q3n1k4P1k27
60153a39N9L2j04O9J23j32J0P6j08o6Q8Q3j04N1q5qK4jO0P5n5j13J08k2RJ17M4j45j17Q4L
60134h4n8L4N1k2O2O9j46m0P2l1p5J00lrN4m9L5j3mk9L2l4O4N3Pj83J63r1n4R6J76j92k4J4
60114e9nO4Q2j15j36J29nn1P1Q7o6K1l9j6mO5j4j41O5pPM1Q4j83J74j48P2K3p4K1l7P4l5N
60094e0o1o7N1oQ2J9J22q3r5N1k3L7j16J28q5l4Q6N5q2P5M4j75q1K68q0j8j7K0JN2j10j0R3
60074iL3k6R0j65j38R3J11j5mp3J2QJ49p6o1P1m3M8M3k3n1p5mK19j14J10j71J29j42N8Oj8
60055b8O8J55j18o9n5R8q0L6j42N3P7rj25j7%L7l3q8J13J68k35J07p2M5K6M2m0j04K8P5m1
60037a28N1K5rJ76o6P1r8m0k9k2J17K0lo7Om0K3K3q3n7MR9m2M1k9k3K8p5l7J85M9j01k8P8
60016A9O8j1k22J0K2M9K0j42N9R7M3k4K9j2j87O8m9O2J0O9pk4L1J8K0ON6j04Lj20L6L7p5L9
59996a06JK7n8Q2Q7r9Pk8k3K9Q1r9M6L1nJ13j37jJ03o6m0M6P6m6r5n2lj01L7Q8k7L7J01o5
59976e9J7o3J37K6nr7j66R1L6J22n5l1m5K05j53j17J18l4P4k0K6n0L1RQ5j08j19J89k5J8j19
59957h2l3p3K57j0l7j27j2oM5N0l0N5q5N3P5o5q5K10q1n5Oj46Q6J19m0l1j03M8J85p3k4M3
59938C4j56N9Q2Pr5N5PN9j24j8p5P7O4l9j04Q7oK9O4o9k3M8L6q7R0j12J18M4n3r3L5N1m1J1
59918c8j54Q7L1l9J72m8L8j6l4rj15J29j03J66Oj11O6o4j95J60O6l6k1M4K1M0k8l5l3j7J4
59900e6L3n5j16J52p7R7J4kJ0j00N3M2j22M5NM7j23P3M2n1mj0J08K5j78P3r7QJ9J46j47L0
59881a16K3Q8J32j10k02J72o5l8M0j6L3N8M4r6n2J41k80K92j03P%p6P4p8J29j09QL0l5P7J6
59862a2R4Rp9j32K5k5n4J97j07P2M3j20o7j8J2J10j5L3N4k2n2O6%p0m0J61q7K2J1N3n8p1l5
59842a02o7J47j3K2Q8j17P1j0j2q1k0L1R0J2j32Rl1J8j10J99J5Kq0n4J05K3j57K5R2M1n9M0
59823a5p6pJ28p2qJ2q2R9k1m9j10M2J37%o4J38M8j01qJ49k57O1K1j14N7J01r2J02K9j2L7j63
59804i0L2O7j4LK1rj62P4r4M8J60n3p7pJ2J71j31P3Jn3l6L9j31J1R9Jj02K9R8o6j10J42r0
59785a44J24j04J62j90O4Jk0N8j7l2M4J11j26o4J42n2k0K6P4p5N1r8Q7k0p4R3J14j50j28P7
59767h6N2m1l4K2l0M0k4m9N5l0J28j36O5Rm3O5J18j54m9L2J6L8OJ4R0o7j55l1P6P4Q2j46j6
59747a09J7k7K54k2r3J13j54lk0kp9N4K8j53J75jm6M7k5J5j5K5k4o5O9R3j2j32M8O7rl1m1
59727e8j25J22J1J00kk9q4O8J57q2j28nK35j39j42Q8j3j10lJ17j07RK0J35pr3k6j7O7j44J88
59709CJ58j64L9l4n8Nj33lQ3j00R2J56j11M9j1r7m0O9K7P2j09MJ5Nq3N7q2M1N6J23J1n3n7
59689g0o2J62m6J1Q1k04L0M8LNJ4J8%J4qL1jj02l2J01j13N8N2M0j17L3l8M6j7o6Q1Q9k05J
59669a63l7J94r7K0Qm6Q0P0k9jr7J06j34PJ4L9J10j4no2j14J21j03N3J51q7O0l7l8j67J47
59650e1j37J38L2k3l2N3l6o3Q8qK9M0O2j98L7M6m7m2p8N4l3J79k00J9J30K6L8j62J03n4R0
59632@k45Q2L18k01mJ02q6J25J2j19j3J8k8R6K9j80M0O7ok5Mk1K7J7j7n2RM5ML6j01M1j76
59612b02R7Q1M1j02p4P9oQJ2J07L9j6j7j66N8M1rO6O5j16K2PR2j16qn1M2K3L5j00p0j3N9L4
59592e8j09k7J22Q1r6j43J87KL4j14K21q3j43N7jJ69p3L8n3o5j02J41j8N8j73R6L8p2O7J4
59574em8l8L6o2rN1k3L2O8n1K3o0L6Jn6r0O7K4J5N2oM2j17m0L2J8K0k5O1J51Oj42j8R4p2m5
59553g8J0n1M1j8N4L1p5K5j6n9N3n5M8OJ69j58Qk9P2kK9j41J03ko8PP7j6k6J1o3J49j7n3p8
59532a12J66j06L5n9q3N2J46o9K2l6M5q2P4lr4m5J6q2L2P2J13nLr3j6J63j2j28J47j9p4j70
59513b02M8Q5N6J6J16j64K5K3m6k3K6K8KQO8l9p3pJ89n4j72RP3%KL1k02J00L7J31k7p6K3J5
59493B6K1r6l0P6l2L5k55J41O7p6J45q8R7l7r8N9J8P9j24Q6k1r0P6o5r8k3R5K6JJ3L6O8l2
59473@j74O9Pr6M9L8n7J6O9j2J0J1M8jj1q3j5j8M5P3m1k3N8K1J04P1o8k47k9M5J07m3J07l3
59453cj7l1N5o2J00m8o9M1k6k5O6o2j39J21Pn8N3J52j01J5m6q9N6l9N8K0O7p9N6r9k5R6Q6
59433C1p6NN1q7Q4j00R5j18J9o1k0P1J2l7L8l7m6J70o7L6L2o8p0l8Q3n8O5J3k0m8K14l9r3
59413f4L2nj28K09r0m6N1J06j8q9J6q3M2N5M7o0k9l3J0l9L3J03j30j3J32j20J7j9m7M5O8n8
59394a05RJ89o2j59O1K3J9j68J87j10J97j06p0J1O8j08j3P0qj03J30L2k2k03J10J62L4j00
59377c5J3k9qQ9j4K9j1o0N0q6L1nOn3n9P1M2j61M8M7J39j28RL9R1k3n3j46J36p8o3J28K1o7
59357i0M5Mp8L1o0M1M4p4R7r2O8R6Rj01K3l2J2r1j4J17o6J33l3j2p4M4l4n1n9J15j31J00J81
59338F8o6p5N3o8J08n1N2p4j7l4N6O5M8O8n4k6j20k7n1K39j51q6P8k7K7J13L3j57j2m9L7M3
59318e7l8n9k0J05J5n0J10j56R1r3L6o5k7J9Q4J12j15J50m3l7k2j16p0K91O7j63j02P5O8n4
59301f4j19L3J3jO8L0j93K07j49O7m3MJ10J21k18jK6j1Q5J09j0k8l9j6j12Q1L1J0O8q6m3P7
59282GK5Lp3r3l0N4L8J03l8L3r5r6J86K8j4o8J3k9O1Pn2j35j0K18q8j8J73J7j66m6l5P6O7
59262B3o8jq2L9Lm7J2q6J27P4jj8j1j9n4NR6P0j42l6LJ4M5q7P3L1J15o9j9k5O6o8n8L8P8k3
59240bJ5j03jJ8o6KJ7j0n6L19j82K1q8N0O7J9k08J99l3j42J69j2k4Mj94Q8J11j6j10J16L5
59222Cj13m0J40m7j8R8Nm1p9O6L3j2rr8L5N9j16M0p4J45n6O3M6qO0n1j26KJ06l1k8J5n6l5
59202a22P9L3k1m5R2L3q9P7Jj05JR7jLpK0O4j97m0O3jj35K46o4j2l3k2J86r9P7p0Q6j65N6
59181a4k3k4K3Q5r6NN8r9j3mKPj67J25O2o4J47N3q1K7l9J32r2m9l6k4k8J6K00j25J7P8k4m1
59161fk6q7j9m6MP2R3K0N6l1j76Q6q0J54r2O9j45R3Rk5R1j22L1j9J23j12J8J48j09l5P3r1
59142h1N9r5n1J61r6k1P5J9m4N2r6K2MJ7M6q8r7J94o1J01o0j37J34m8J07q3j80K59O9o9J8
59124C0K9m9om2M4j10j4O3l4L9L6j05K7J04j12R8M3J22j91q2P8Q7o0L0o4K5jp4K4K7k1p0L6
59104i3L6j9m9QMN0J40q7j3K5p4J6J8O6J13r5k8j33J3O3j71J29P9o5o5J84l0Jr0N2p9P4Q0
59084F0l3q6o6k9J44n1q5Q0K0m2m1j12R8L2M1O1m7m5L8O4o1L8j11N9jJ59j29Ll8L7J28K0p9
59065B6o1o1p6J06K1L9q3n2M8kR7N1O7j90O3j6q5k2oL5P6J2p9q3k7J34LP0m0q3J50k8j16P8
59044c4j1ORJ02k2o6K8j8Jo5k4j2J22p4J91m1j90N3m9K8N5r6L7j8r3R9L7O4j40K8R0lk9K2
59024a3r1M3nl9qO0m9K4KnN0Roj7P1j47O5l8Jq7J47KJ6p1O1p4O9L2j6l2oK3r1J31J9o2j9J50
59001I9k5j11n5n6P8L6%jj39J44J4J6K7o6r1N8Q8j4O3R3k04j17J52j2j0k9J24n5j32Q2J47
58983A04l5q5j16j7P7j49N8R7m3qL1LJ53k15R5Q8p2J2j6O4j7K9n1Pp3j8r9J95j31J54o0J6
58964b2p5J71j89J8L3R6N8j76n5J35K2l6J9J63j06Jj41j0N0poO8k4q5L1L6j02L0K37j62n0
58945g8j5n7R7P8p9q5M3n5l5MJ08L3M3M1o7j06J1O4l1j0O0Pq3L0L0L5rK2q9K6p2O1p3lk3O7
58924a10mlJ9q3PO1P2O3l2kL3n0m6L7q0J21n6oM3N8k1k2m8j70J28O6k0j38K17r1n7O1j43o0
58904b56J89l5L9J31j09k0k0m3L7m5L3qN4K1L4l3j10J43r1P7j62J01R8j07K2Pp7J09R6on2
58885A7OK5K3j55J6R5K1n9Mj38K5J61l0k33K30J7n5R2r2Qn3J22k07L4p1MJ11m1M9N5o5N6L8
58865A0Q3k01L0J3r0K4K30j14J15j03Lj42j9J45q3K1q0Q5m1Q3q7Q4M4j41O0J09j52Q5R3r0
58848b6l8k9kO4nkMk0j07J28J6l2N9J5j87J60q8N4O7j07O6N8j06J10l8r5o2K5k0j9J46L8o4
58828c7K4k7O6n5L5q1L5qP4j34N9Q5m8R5j41m0L3m5j00P6R0r7J59o9p8J17m6nL6n5k6MK9J2
58808f3M6K4M4q8p5P7L7j47J1P7M7K8j40K7Qq6J13n7l6K2m4J42j2J1k6J26r0p9L1J08n0l3
58789d7P3N9J5j01j0Q8j78J67l9q1M5Nj40K2O6o8M5J51j46RK01j52KJ15j90O2N6r4q9J70j6
58770@n2J15p3m6R9P5j15N7M2k4n2k4k3O5j46l0K9N6p9J84j72k0K99j67kM0K9j03O0m1q5L3
58751g1M4p5R1ol0K6o3J22j19O4k3M3m5Q8%j38J24m8k2n7R0N1q6M9o4J3r0K8M7L9m5O0Q0j09
58731c2m9N4NQn9j3J17m2k6oK1n4j7J3nn3J83n7L1r4%J80n0k4j19k1J13l6l7M9j74N9j19J38
58710a16L6m3R8J17l4k2j1L6j31J10J6k0p3N2o0L8m1J05r2J2j4n0O3J3J1p5P4L7L2J6K4k13
58691a05O6L2L7k4O0j53MJ48j41j2O4J3M5k02J43LL7mL1p4M5j69K24n7q7j7j15rJ99K9p5N5
58672ik5o1J05l0N0N9J1r4M7j31j77PJ91j5%j5M8P0n6p3K1L7k5J16o2K7R4j82J21q2q8O5K8
58653b8L2pj2P3j02m7N5p9L7k6P7r6k2J41o0L5j38J01N6Q4k3j70M7m4J5K6J55J7j93m1N7L3
58634d7q0L9qMJ35o0m6K13o5jj16o5K5k9l1QQ6L8K2j19J55Lj09l7OK04j05l7o6R2N7q6o9R1
58613BJ20j22p0J06j76J04L8p8N6k4M7%k9O9l0p6l0p2O2R5j63J02l7P4p0J09j36J29%J61p5
58595H6j88r1J13k5P1l4kJ14l0oM1j11k8N3p9J84j05o3LqL9q5J6J09kNL8n7j69J71l4K2L2
58575b0M0r2l0n6J05N1J6r9N7R7j16j3ll5Q2K1M3j73J19l9L9q1J15J9j12q4j7J76n2K1o7J72
58556H4n9k8J9p3j0J4k3m8J01O0n6p6K15j46QP6r4Kj23J14l7NL8N5p9j8l3JJ1k1L4M3m2K24
58536A38j72M9r4Nl5o9J26p5J50Rj39R4K7j40K1K6L8Pk3L6nm7O4j8J1mP4k3n6K5k7l2k3R0
58516Hl2r0K3O3j5n6O6k4k3k9J43j12P2j02P1O7qq7M8l8L4r8J51M0k46J58J5j28N7R9n2Rm2
58496e8K0n4J15plj48J00q8O5rP7m1L6K0l8j63Q6P7k5l2n2mN8L2L4n1n4o1J2J06n4K3K0M0
58476b1l9q8q1P1J05j41L6J00J9l9K8k6nNRl8p0j0Q0J13l1RlQ8Kj16K4J6j14k5P7P0k5m4j55
58455b19L21p3O7j45N5L4n7P6k2k1O9n7q3N9o7n4Q1K4j30n5J15K2j10K1P2M7p5m2K1P2j6J18
58436D8j88P9J9j33R4o7J10Nj43J83po2j3j88K32k1Pr3J39K4Q4j56Mk2J02pJJl28N1N1J38
58417e6M2N1L9j04K3k03N7N7K9q9J02J04j75J68j18K7K5m2j8M9k1jJ6O5l3l3J35j52L4n9p0
58398a51J19J5N0q8L6P1j73J50p1j3O1M1r8R4n6nJ0R0q4N8n3k4j32Q5Q8R4k81k7J23J4J34
58380G7r8M1n8k1N2r2r1J62k0j5k0M2r3J41J6j64k9LJ42k9K8l2r3L8j9P5J06Jj90n1Q2oR8
58360a7M9j37P0oQ8l2LQo6Pj6l6RM7J02r2m7M3j5J01r1o1j6kL6Q0K1m2k6P1q8l0m4J4j1J57
58339C1l8Q5k46j13K48k1p3O5J13m6N3n8p4j9J39l4P4j07N8m1nn0K6l7j6J07j57J4P2M0J20
58320A10j92K8ML6j29J24j07M5N8j46J14M0k9kN8j61O0K5J24k0j5p7j1K3J5Rk4NO1j8j3J1
58301Fq9rK14j17m2jJ00r5jJ14m1r9N0K7l4j45P5J12n4N8j75J58p1L7Jn3rL0p6o2J47l1N2
58281b3O6k7o5M1p3MP7j12N1O4j05R1j08J8p8J80j2K5p6Rko0J21l8L6L9n9P8j27l2N4p6J06
58262a3J2J3r6Q7r0J08Rr3Q5q4l0P1KJ3m4M7m1K2k9k1Q8L4l6K1j20j3n6J04K3q1RM5L0k4m7
58241i5l4J68n4l3j7R4k1j41JJ52K5k7j48J6Q3j28J79n8p9M6L3r6j3J02N3qn4nj06O8J3L9
58222d5k5K3K4k7QO6l1J5k9j6O5j72R0J15o1k4j0o7k1o0M4J54r1m7o0J11R6jq5J2R6j06k1
58202h0O9j2j8m9p7O1n3o3J46J13j48kP5K4j73R6r0J45n2O2n1R4L0M3j35l6K5N8K9n7M1p4
58183e9m4j37K18Rn1O1l6j11J3M3L0K3l1O5n4Q4l2O0nj12Q5j52J39l7Mj10L3J82j64Q9J7p5
58164e5l4M1O4j22L2Ll0O7l3M0K3q3q2J01P7l0n9pM4J25n6rq5R0o7p5R8LJ6k1mJ8J74j47o5
58143d8J4j50K05N9o0J6O2j34J24m8j39M2j39J4K29n6p5J42j12M7j26J06n3m3R4j1P3j48j45
58126b60K65l6k3J00o3J5k6j76Q8k6N1o7p3J11J65O2j15j72J36j38J35r8K41j43l1P1O5o3
58109ej59J36j3k0rn6M3J01k8q7J3pJP3P1j19L3o0L8Oj8j9k6K11j75m9J35M4n8j22J88l2o6
58089c5rp8J15o1On0M6p3L0P6j24L0J4L9J01k4n0J01j96P4NN3J08p5J1n1j4On1J7J2n7M6o7
58069a25J28m3n2pO2M6O2j51MK7m2N4L1L8j45O3K34j25j02l3Lm1Q7l5O1l5j15M3J1K8N0J2
58050gm7Q3%k9p6k7J44P3q7j15N0P2j83N8M3q3J08q8Q1j2J0O8q8q7J20K1k8J03j01k2M4k5
58031b7R1p3K7l7j52N0M7M3l1m4J7P2j15J9P8l3R7q8%n3P8k4p3R2K6j16N0q2M7J63j91L5n9
58011a66N5q4j9R9n4J48n4n4k5P4r1J33R2j21L0n5J40j00p2J72j01n1j35K35M0J0j23R2n0
57994c5N2m5K6o7l9j0M8k9jL0J04n7j8J31j46P7n9J5o7M6k7M5j1j2R3J14j03j05rL7nl8O6
57974AK7pNj04L4j23J11P7o0lO0k8p0O5j16J24J27m6j98J53o9M0K9j49l2p5J50Q8m7j0moj4
57955g0P9o7L4k3P3m8m5k8J84n2o8R8l8r3O2O7j39N5o0J66j03M6J3O2j39J03p9L1j29R1n4
57936g1R2m3L2Nk5J4n0m8J19n9J07o4q5n6K2N3po3J1J38n1L5j13j2L1M5KM1%p4J45p2n5J12
57916E6J9j13j41Q8N7r1J63n7l9J02k8O9l0m3j15N0ON2n2n3j06R7Q9J9l8k2J43p9m8N4k9L2
57897A2j8k9J2K2Q0o8n9J73q0N1o0rJ5POo9j7L8m6qM5p6J4l2JJ5O1Jm5l2J31m2OJ0k09J73
57875b6j5mP2M2q6M5n8l7Q7n6r3J24r9j52R2K74j79K8M8j87J15R2m8L8l8p8j1K0k4R1j4n6
57856i3Q5q1j00J26K4Q3o4j7j62J76m7L1p3N8l6R2LNkmj0J8n5l2O4j25K3pk1J9%J42L0j7n3
57836b0L0l5J17m2O4j59p8n7J96j39j38Q3N9R6m0R5J1m8mj19M8o9J35l2p1P4R9Jj72L8r1M0
57816a28M3Mj3J42o7R8j01M8N1J2q4p3k7p8P9j0L2m5M7r9O8O1N1q3J4L3m2Q1m7J0QL4o5M2
57796dL4j12Q2M6k7l8l7rQ5l4O6k4n0J7QK4j42j1J12j6p8qJ18r8L6K9p5J13P8j04r8L2K5J27
57776F7k8j08o5J29p1M1Mmjk0L6m1N1J2o8M0k9q8O6O7K3j3k6n4j5L1p7J09J00q6J4Op2N7k9
57755d2k4O1k2ll8j02R6Kn5N5j9N6k7L6M7j26N5Q7j22O8R0j18J11j97J87J3j29J17K0j82O
57737i9l2J51O2n6R4j99K4k3P0J01o5l2q5k0j02J23Q0j24o4J6J47L0j93Q6R8j9o1Jm7P9j8
57718g7o7R5kj4p1J03K9j2K9oJ5o3n6J8J04j40j1K8k5N7O7j2p3j20J15j3P8J12q7qnj28N9
57698h1Jk0J32N0j11r6L7l1Q4k7p5J2J94p4n2n0L6q4M8J16p3KOJ3L1r6J01ml2j13m6J21O1
57679b0n3K7K%N3N2r6K3J2j8p7o8Q0k9j1Q3qQr1K8P8l7l1j7Q9K7j18J54j25p3Q3O1oq0L0J3
57657e5k8J28p0o0MJ6J15j19J5N1N3K3q6j7l6R7o8L4k0M2j24J0j3K5Q3j10j6N4O1n3J6m2k6
57638a16J67o5J4k6k5Q7p0j06L3P2K2N2o5O3n9Q7jM2j22j3n6P2j28m4Q9K0K7O5m6q5k4R4o4
57618a09P0l0q2O7K0J01l5m9N9r5m7J64q3Q9q9l6J00K1Oj08L1O8m8Mm1m9Q7J15j37P6j9k09
57599a88K01l7j09LJ8J19j06oJ03QJ15p1nk7O3k43R9O0rQ3j15J6M6j3j11N0Rm4Q8m7J8O2k33
57579b03J70M6K9K5j52rQ7j03M1J5p4O6j9Q4J5p2m8L5r4J19O6L9q2N9J4j8o7K2J8J58j33r8
57560f4p9O4j1o7kJ97k7n7N1p6J4J06m2j42k8pO1Q9R2m3j38L1Q0j17M6R9L5r4K4n6J14n0j6
57540a3k2J89j55k4no0J11r7p8J10K2L9o4Nj10R8q3L6M7N9j35%P1J7k13J45M8J38j57P7l3
57522c7J6o1N2l8J05q2%j34p8O5J09Q0j8k9L3j08L0PK4N4r5J32r7%mmm0KO2k3K2m0R6j45L0
57501a14j7P3Jn0l3O3q6J2J87p8Jj20J10J40l3k2p6jO2o4M2j09O0J0O3j4q3lN9j03Q1l8J17
57481C7j04K5L4L0j83J51J4o2OPk0N0L0j13N6J13r0m9KJ70j05n6o8P5jl9RP8n8M7q7P4o5M7
57461d5M8R7o4m9J1P9p3j65m3J77L5k1j12MO8M9l7M9J15p5Qj36K5On8j14K55pj5jj35J63J6
57442E5n5M9j29J8m7j0JK8O4O3p9j0N5qm1J5L6j15m2R0N4m5o1J13j00j05K53J22j99j28J64
57423Fj8Oj03J9J0qM7J17r5k7k4l3k7J19J73j03p9o1R0j22LJ17k1l4P8q9mMK2l4L1N0l4n7
57403h1l1J52p9M9p5J71L1o8K9m1j84J22n5o6J43m1L2k8p1Oj8J45q7p2J19r8o9P9k2M7N1j
57384a1Rk8q8J31o9jn6j6K19j65k4J53j03OM7j8m9J8o4J33k8j80O4O2O7Rk3P8L1j18o4KN6
57364b0pm8P2M8r2O5j1QO6k21qJ33L2k1P3n2j07J63m3rm3k0j2j03M7J35o5rJ24k06P0j05P
57344a59O9k9M6J0m7p8K7J28K2k6L0N0k1q2Lm4L6R6L9j66PN7P9m1m4J8j21J24m9N5j08n6N9
57325a16J27m4nN0Q6o5l0n2L6K2r6J25j8j57k8QR6q5J84pj39N8r7J45j41J06J3j8j6mQK0l4
57305f8j5J8k3l4NR7nl4l8m2L02o9n5L9r7q%k2n3J3p4O2J96Pk71Q2n6J41O8o4j1p1K7R1L4
57284G2m4j64n1K3J55j1m6P6j3j23M5M5J17r8LK0j6n6K6j3j24o3J81J56j98J9q6J44L9l7n4
57266g6j4J14j35N5mJ3n9j13J93m6P8K4j09j42J83j5j03Q8R9r6K6K9J19j29n5P6jK2r4m9K07
57247H6j5Pl3n7K1p6J1j6k3po8p5J60rN9R7j54j33J70J1p5Q5o4M3j03J06L4O4l9Lm8k4Q1o9
57227e0NK6P1jL9j12q6k7m9J78n3ljk2J28j16r7J10M1p6J27j98J11J0r6P6O8J16m4p5l3j3
57208d6NJ6j64K22j3k4P1j25J06m7q6k1m2m9P6R0l9o5M6J02p6J1m2J7J45p9j0j52M6O9R5o2
57189b5J7M6P3j34r6n7R9J12jK1o8q7Q9j19J46k6k8M9j14M9R9j7o7P4J32k34oQ2j27J2L8J03
57170C5p0Ol5J03p3M6l6J5K1j31Q1PN2J3r4r7kJ04Q6r0M0M0J6Mj14mJ25l2L1Q2k39J10j27
57150a27O0K00j45K8l7m5L5r4J39k8l1n1J57j19k5rP7J05j22N6m7qr2J51j29J90q3J7L0m1
57132A2j32L4j13J88o3L3j0M3Q4k7j28oR2%Nn0J25j85J8Q6j13j2N4l4J25j71J43j56NJ08J29
57114H4J22k00j89J53m0J9R8j61J7O3M9n6NJ34p4l1Pk7Lj6l0J34o8q5K1M6j77N2k8K5J33P5
57095E8L0j66j0O7k9N7j2o0Q8r2j9PQ0J8L6m6L7q9k5K3o5J0NNJ0o4J74j3J2q7J45j24m2P2
57074iPm3J20p5l5lR2K1oj06J4J3K3j16n0J44J57j57Rj30K6J04n4K2l2L4j16O0n5J70J8k08
57055a61L1J36R7j42k6O5j9k6o5rJ85j56mk4J02M4p4k4Q6K1K9j8n1j37R9Q6l7m2J62j59o1
57037i2J82K3j94l7J22j1o3oQ3L1L6j70o3P1J8J44k64R9q2J15J4K7j6O8q8J63j2j46L1J14
57019I7p1L7m4q4j09K05K2Rj27j2N7rm0K1J6r8P5N5l5L7l6kp5M6r6k4J50O1j13R5q9r5J56
56999b0p9j3K9L2L0om4J34n5j81J4J10j81L6J23r5N7o1O1K3J3n3N6M8j07O6O1j63O8j22J87
56981c2jL2M8l1K5m6oo5J0J28j26M3Qm4k7j06J0L2Q5M8p1M7KK1oj75R7J61j23l8M5k2j00J82
56961Ek5m4K0ML6j31J16J56K9j67j13K1M7O0r1R6%n1m3R7j04k1J94r0N5r5q3Q2m6J17K7m1
56941A7j7Lq0L8P2L8r9j40P4JO7m4J63r9N7l6%n3q4J18m4r1J91k27jJ57K3j55k0J17L8j17
56922a33M2Q9r4K0J0L5j08P1N7J34k6j81j6n4Pn7J09p3O8K0N4j10R5j38J4J49m1l0J03k2m4
56904e0J08J2p6p3j22J08q8J47j03Q5L7j59J74q1K6L8Nq6Q0Rk4J8M4l6KM1l2J38j11J2j00
56885e7N0m7R3K5r5m9J5j7K3L9K7k0k4l1K4J5jK0K8q4L0M6pK3m1j33J35qk9P5k1j0L1l5j09
56865a19O5Q0k5Oo3jN0RL3j17L3q1j94K30NK4J07L8p5l2r7J44j18M2j24QO5oP4o7P2K3Q2l7
56844C4o6o2P2l1QRq3M2L5J1k5m5J06O9o6j05O3N2m7m9L0L1m0Lk3J5Q8r2j24J30q4Q5l6j11
56824b06J18O4Q4k5m6o9K7K6lNq5P9l5J30k27Q5J14j39J00j32M6O9p8L3n7J9P3QN0m9mn0J34
56804E9j56j1O4n1k4O5M3m8K2n2jJ53j21j19J03J7j5J83j16j2M1m8j3N7j20N2P7RL2o7J37
56786A40j46O6m1o6J2L5o6K5J5k0q4R1L3oJ56j6o9j38o6J25j9R7Rq8j07J5J38J4p4O1m0l5
56767d9j17J0J55N7n4M4L2j22L0K5n1l9OL6k0M4q5J19mj08J7J01j01J6n4Q6k6k5j53J72J45
56748H7l07J36J32p7p5J19K9j24J78o5j25N4J24k7m0Qj50K21n2j44p5oK15r4k2j7J39o3P7
56731E6J65p8j26J02j35k5m4JmK9Jq6oJ38M4j52J79j51N2Kp7K8K7Q4o9ln8K3R8P9p2O0r4L5
56711B3r5q2J58j46J23L3n3N0R0j50nM6r5NJL2J20j3k8J36l8n9%J1j06lO8j56L0Q1MM7p3M4
56690@j77J26J48k48KK5ojR1k5K9k0Q8r5j5O1j42k6NQ6J08k3q0L2M3J3r2P8j16j9J77p3JL6
56670in9QN4J8q4q1J59Jj4m0M6p9P8K6l4m0M8o5P8p7J21k05N1mO8%R9L1j8l9j61R0L2jq7k4
56649a13jK4J21j7l6J36j35n7N9o5j1l6O0J66j16OJ07j02m8R9l6MO2m6j21J16%j36J07q7R6
56630@j29Q9j2R5k03L7J08N2J0o9j28l1L9oP6O5PJ8j39JQ8J8J03j3q0j26J74j05r2rJ14K6
56611b2jn5k3J06l5mn2p4K26n5M8j07r3R2M9n8N5k9O3p2l7qM3L7q0J9J6n9M3M4m6j70K07K3
56591iJ3l6j19J05N4j46o1K42r9J8m9m5L9N9J27j50j68R2N9J81r6L3p9Mr9J21j03n2R9j2P7
56572@j5L9j33r1J21R0j12L2r1J21Q1q1p2J20o1j4j03J40J15o3K3q2Q0n7q3Q7R0K3m4M8K7
56554A35j29p7Q2o8Ll4O0r7K94q4k10L1R0L0o2N2r7j16K47k2r3j38Q5K0l9JR3m3m8M0L0k5
56535h9N3L6r8K4l9M9R6k6J11n5P0kj57lK9mJ03j94p0k2N8P8r4J79N9j71K1j3r6J21k7lQJ7
56515e1o6q2J44PJ9p1J08Lk6Km7l5J08j20O7M7j09K2k1m9Q6J8j13m6J87L2J0m3O7n0m1n1N0
56495d4K3k8j23J26n5Q0k6Rj5O0o1j08Q1N3J4o0j1NP2K4rK3j85R9o1Q8J3n6o8K47j06J06o0
56475D7m0l0M8l2j02N3m4J28j34J58O1Nj15j23J09Nnk7Qj1J2N3j12O7r6N5q8Q8rrj8J53r6
56456d1rK5N7k2j43O0RL0p1j13O0M8J31%k1k5J2Lj1K1o0oR6n8n5j45J51j16K30p5j13J01R8
56436D8r3q7J53q8J27j57J1LLJ1J48j49p2K03j05K9o3j00K07n8m1j2O0K4p9nN1l8M4Q5J15
56418A75k12p9O9l4M0O1j9m9Loq5J39k8r5M0qP9j7M5l6M0l1n7J12k0n7j38k6M9J19k1nQn7
56397a01p0NJ97j18j0n5J0J09M2Mj55K4O4J14j62l9J12N3J4P3j86nJ4j4J35rj15mRK8nr6P3
56378f4O2k9l0m2n9K35Jj00j0j8O0n4Q4k25J07N2J41n5k9m5pq4P0l1j11R6Or3J20m5Q8j8j44
56358a71K8R5k0j25J60L3j52m0L5K4J21o1M9m9M2K71j87j05N4r5O6j23J9nmJ39J2j85L4n1
56340a91J16j2K08o4j71J77r0j33P2L5P6j14K7j49jO1l3J01%P1on0l2J11l0L7r9P3m8n6J13
56322aM6o1Kk3Rj02mJ24n3P1m3KK5j31Q9j24J79J55p8k22J62j67r0R8J44m5J8j3J17j06k4
56303d6o5j9M2p6m6Q5l1J08n1r6J19L4Pj2L4k11J47J06j18N9p5rJ58j04J84j19j41Q1J34j88
56285a09M6q3M6J2M9KJ10l5n1j12k9P1l5R1K1J31j44LL4o8J2k6J03K4J4k41R7j8Q2l5m4J03
56266B1l1n8J49q8n2J19m1o4J6Q2rj42K02j51l0l0kM1o7j9j1LM7R6N6l4n4L1q6n9Q7k1L3k4
56246i0j4R7k2m8PQ4j10k7K2J4L8p3P3j2j25R5O4j2k1P7q4R0M3r9j30J53Nj26J20j12N1J13
56227D1j2j61k6P5N4K9K0N1K8k12J67j23J25N2j57n4L0N2Q1k9j90M2J1J91p9p8m5Q0J4p4l2
56208a29n8k3K61M8q1l7k6J26j28oMJ1l4Q4K3m5q6J46R0j35J6q0J9kj3P7k9p4P9m7q9Q3j4
56189f9L8m4Qn3N5J48q1r4q5L8L8J43l6L3j51l1M4mR0j10n2j1N2m6J94r1K5%n5j5J11k7j20
56169a58N4J54j33P9j02R1K8r8J11k2N2J0O1m0j18q0K3K22o1r9N8j0j0pQj02O6N1j6j89Q4
56150i3J18O2o1J5k8r3L5M5O1j38J3j72J49M1J06j19q0J27%r2Nj04L9P6J52p1p1J31nlj7j01
56131g3J23l2j80J25J2K4l5j18J48q2qM2N5pO0l7L9k7l4r8J8k2QN0M6K3P7n0q5j26o1O0J53
56112a2m5l3P0n3K4k8%q4R7J08p1n3L1n9m6J55M1o4j26J02R1L0r8J17j93r0Q0J49q4J0m2K5
56093e1J5j6m4J2n7j6J65M7m3j8K2m6p1P8kk6qj4k5n5M8n1J50l26N3J95N1j2r3L5l7R6p4P6
56072d2j24J17N3QO6j62J08k23M9J31J57k12m1o4J93Lj02K9M2j16P1O4q7P7j07L1j9K4K3o7
56055a20J40j11l1J99k7j80M0M1P7n6m0r0J26J10j01m8O4k3rj34J75m1L0n7pm6O5R8qL5j32
56036f1l4R3mp3M8l8p6J47k8J05rj08Q2l6j33Q3m8rM6Q9j43m9J12O0j14QJ11m6o4J0m6J14
56017a1m0P1j69J40N9J07j74k7Q0j28oJ46j10J21p4Pj10K16r8r1k9k8J62k7j1j2j8N8o5M3
55999a8k8j00j2q2J65q2J3J54K5J6o4l0k2k9P7p5P3m3N9o6k2r9J84J41j24n5K9J0J8O2r9r8
55980a22QR2j05o9R9q8R8m3k4K27q1O7j76J15J06p7O3o7K4P2j05J33o8q1L1r0n0O2O0j40J16
55962a3N3P8q8l8O7j42o6N4J2P3j48k1J55N1j53M0J03o1p8kJ77n8m2P3p6p5k5P1QP5l0jm6
55942g3R8lj50O2Q2m3j57J12%l5N8l2Q9j00r8K4K0J77j13Q0kQ9j41%J68j46N9q0n9N4RJ25
55923G4p0q8J6Q5J07j53J3k5j55K5J41K3Q5o9k2J9o0J47pj05kr8L1j23O0J1P7M9o6J27J28
55904A75j25j02J2j15Q6p1KJ15j8M5j8n3j12J22j34N9PrK9mK9J21l2j24MN6j0j1O6q2Q1M7
55885C6rj19o1J25P1m3N4o5L9k8p0j06K8Qp2j6J02k5lJ57m3J1p1L4p2J51j2k7%K8JN5j06j38
55865a86J23n0J00k0p1lO2M1O6l8k8K6mn3r7R3n7q1MJ60q5J60K2n9J52k83J6J67l4j35J39
55846D7Rk1k02J26l3M0o7p0R8pL2j7j39J44K1O7q3n5O8kkR9j22k3k1NM0J36l5j76R8L1k9O3
55826B0mJ8%Rj04m0k6O7J32q1q0J1J05kq2K8k9%k6P9k8q9J51n7M8Kr8O8r0O1K4k9QNj88R5
55805a22R0j70P9Q1m4j6M8J1j8J4JJ18N8j26q1o9O8o1n3J39K7o5J1L9n9M7qp6p4J06N5m9p0
55785a69J17J3M0o3k7P9q2j27K20j1j02J20J8j08Q4j62J05k8l2Q3L2m5m1k4O9j44J57j18K
55768a44N0M0Q2K3j5o2J49q3qj0J5j64Q1J01n5j08J41r0l6N9O4r0O2j7J7J7n7l5l1J07lJ08
55749A08q6m8j18Q3M9j18L9l0M3O3l9n3nM3%Qn4jR0j14k5M0O4M2R1j75P1%N2j23J15q8j31
55729b07K49R0q5j42R2l7Q6k0k1q6L0p3O0J7j7O4j12K8k1kJ18R9j95J46j76j00J19M2m3K3
55711g4M1j4%J17o3n5l1p6%O1J33K8r2O0O4j99M7k6J40m9k7K7r6O9K9L0r5%m1N0k5J30l0o7
55691c4O5m0M3n6J2Qm9O6r8Pl7m2nL4P9k1M0n1J41Mj1j80k8Q4q3O8M6k10J65j0m6J02n4K2
55671f9O9j57m0J60k4O2l6k6j0N4L5o3Q5j22K2J9N9k0Ko4J54j93KJ40j26R2r4N8jj08Q1J23
55652F4j55PL9k7o0R9l5J70j81M4l0J6r4M1k6J33m5o6NJ39j29p3L4o4J91j24m2Q6M9q3o7J21
55633f3p6J26l2k2K1P8o9P2Nj70k7J57O5j39O8j31kP5M7j18M0l0l7J35L1P1m1p9n2Q8J25j33
55613a7M7mk9j2j03Q8n7Mm8O0pR0n4M8P3n8n1k8R7Jq1J11j2j68Mj3R0n8M5P1p6J00J5m1j22
55593i5j0Qo4j4J08L1L7j6N6j25k9Nl5N9m1J64rj3P3j26j41J29Q6k7p0Lo2J90j18Q8m1j15
55574a14k1R8n0M3j3l4J10q1Q8or4K18n3j55K6k8P2j50o9R6M5J45j41j08O1J23L7j5p8j29
55556a77J25k1N0j11N0Pk0Q0q2R2J9j33po1R1p1L4Q1l6l3J10p7J27L6m1j47J52p8M1J0j2j61
55537a63J14M2m9ML4J8N1k34J07K0J04j15j6M2QP9M9k11O8k4J5l4R1O5k01K14p5j73N1moJ06
55517b3J8k9K8j25l8N3J28l5K3j06K1L3Pj0N2j58n6J48P6J6j07MJ11m5L9%J8p3K2j0N7q2J07
55498F4n6q0J90j52M2k9k2R5ln7M9m6rM1j78J15N4l2k8J15l9r1N6oJ6k4j00P9K7qL3k4j65
55478a73J51kn1K8l3J26q9n0J2N0l5j7m9M5J00q8j13RR3N9M0q3O0n7J2oM7M8l3r9k1j6Q5J16
55458F6N4r0j03l5N2P8P2n9K4j25l9P5r8rj08J15L1p4J38l7J6r1L0RN3L0j1l6K4K6q5J25M9
55438F7j52j29M0O9N7q7m2oJ52p1J34mj2l3j13J6K85r4l1j74P3J67j27m1K6l3P1k5m0j28J07
55420g8k04J60J48l8l5Q8lp4n0N9jM6j22J54l8j30J12k2%o1p2kJ02Nn8k0N2N3qJ8m1M2K9R3
55399A04j16l6M3o6M4r7M8j9L0n0ll7Q8m5J34oK3j3q3p9P5J07QK5j71J10R9j21p5M2P0q8N5
55380@pj5Q6j11m2J48r0J9rRj52J28j8l3J3m7J16o6J7L0K7o9o7Q2j02K16j66K5M8j15R1J45
55361I1j00q3J11l5j42J36J14k5j32L6nk4Qk5J1K9n2%R8K1n6j84J57J27o2j7n6m1J87r6Km7
55342e4k2J09j20M1J15k6k02J78j9o7R2l5P8j43M5Pm8roJ82m1j37J65m1L3j22k1L6J3O2j24
55323h1n5P2O4o6L0J4P8q3NJ6l6l7P1Lk4r7n0j6J85j55N5LPR1r3L2O2J30j38N1l9j41Q5j2
55303f9j10M6p0R0J44m1l4RM8lL5ON8r7M4qj20MP8k7nJ3j3M5n2m8k2N8pL5J6p0rP6n1N1p3
55281g3l3kj3K1J35j07J2L9j7o0J70M1j50J21r5Q5j80O6Q8p7n1M4q3j38R7P7j6J09j06J26
55263C0NPO6k21r5j4J11RNO5J12j73p7R2q2J07N3P2k02N2m0Ol1O2m3J07L5p0mn9P7R0k21r
55243a78L8k20L33M9j7j1Q2k27m5O4L0P7K6n9q7Q9R9n6j06k5j14O4M8J32k2j5j2M0k2m0J10
55224B5J06j23QK7pM8o9n9j05O7N8q3L7O6L1Pk8j25m1J02j0Q5k3l2M3k4o8l0N1Q6J0j00n9
55205a29J7K5q8oJ99rJj06P3J6jJ25o1j23J00N7m9M0j19k8j1r4Q9J40q7j77l0J14J55l3k9
55186b9q0J02OK4j08oN1n1n9R5R4P7j00n3n2L7L9q5L3R0lO9r0j08J32j16K4K8J00m1J3j35
55167a02pO4J7J26j20Q4j04Lp8l4O7j1O9P1j60P9j1k28J67k1P0L3p5P2ok4J9mq7L7J45o8p7
55147i4k3N8j2N1O0p1J05J7n5p4j72J08J73j25R3m5j38J00k3m3O4Nl9J32m3J9o3j6ok7l6l2
55128a52J82q1n3J42p8k4M8j41l2Q0O9k5P9Kp3L5j16k0K5J61r1nm6k4Q6J47j28j0n3L2L7K5
55109bj23N3K7RK5M4n1j20R7Pp7R4K7P4l5q0q7O8J27L1j85pN8N0j5J05o3k6j18J1J8k9J14
55090B1o1J15k2j0p7j06J83K2qj35O4R6j89j0J9J0R5jk9k3J1jp7N3l2P9n9L5L7l8n3m3P4l4
55069i4J05j00L2p1kJ50l2N8J02j14q0J23j79RO5m6J8j3j9R2j2j11J07J9Lj2qnj62J77l0L2
55050Bo4n0lJ15j76O7N1k9m1J19J60j03M4m5k8M8m9k0o8o3J1J07K6L5j08L3J2Nm7Ln6QJ04
55031@Qo7J20n0j1j33j3J90n4J0k0qQ4o7J06j45M2j12k4L0K5j4M2J16M9o0o3o7n5J55p0K4
55011c2J9Rm1N1j1j11Q8O6j05Q4n1k0j9l4J11j68J61l3j8n1m2N2q2K35j01O5j1N4k8j02J84
54993A19l1j80N0l6jK2J37j63j8P9r7k7P8L5J4m7L5O0k0mr9k0O0P6Q3j39nl6o7K3m3J26m8
54973h4l4J21o5N9Q5j33n4R0J27Ro5m2K8k0ORJ5j03R6K3l2K4k9j40J63K2M7o2r2l0om8rQ0
54953d4L6k8O6p8k5OJ0M7q0M1K7j39O0R6j7J51k45P7j9m2rK3k7O8PM8Ln3j5J3k1jk1Q5l3m7
54932h0o5N6N1j2R3jo7j3J7K6k12L9J72p0K8O1No9j9m2l2R5j33J41m9j7K03j65m5%pJ67j45
54912h9J13n8j75J21o9O5q9J75Nko6R4j7P1j3q4L9k6K0j35%J73j65J49l6j6J1r5Q8o6m6j4
54893a37O0P9o4q6R4K1k0N1j60L6K53j76l1M2lj3j3m8J81l1q4J16j54J23m9j57J77j38O0j0
54875h1k0J25N2j00k1J8J9j96J10P2J2J44j46j56J3M1k1J37n8j13K23j7q4J6M2N9j8j06mJ14
54857E6o4P3r5n1J20j49l3Q2j53O1L2j9M5Ll3O8K3N2m5M5%j53J4O7l4LJ05O0j82K0M3J9K4
54837DJ1j73p9n8L09o4q3J25rP2j40J4O7l5oL3p2Q3rp4O2J9R6j69K1N1K0j13J16p2l3O7M0
54818B1q9J08l6k0ro6lO8p2J9JN7N6n7P4j94J14L3N3j21n1R6p7qL9O5r5k0N3p3oJ37j2N2m3
54797for3M8J7l3J19Q6k32J09q8j30K26P1k5j39k4L5n2L7O8n8l9n2J58K4m0R6jl6m7Lp2m0
54777a16N7j08J05OrK6j11J48M1j29m6Q7Q0j00j29K12j33PP3n0J23kq9j8J33j31o3j8J54r9
54759i9mPk9R0r5J12K3l5K2J3K5O5k10N9R3j33J90Lj72M3L3mM0q7m9rPMn6Q6j0%K0N4p7O9
54738a1l0Lo7jJP8Q5j2L9j68kN4J45j44O0j32M4j5J69m4m2p1L6lOj25QR6k3l7o0J49j1r2J13
54717dN7r8J52j07J01j11pm8R3k00J12J17o2j15Q7Q6j18o3J03n5n4N3J45r2M0j13J30nQj02
54699g0p0R1j41O5Q2j9O5LK5M6k48O8N4J11n4j28J8R9J8j51l7J19nL8K6k06Q8Q0l0j7J18r
54680B9N7k18N0Q1K4lr4mn5L7M6l6J7O1j20q1j1O8M6L2k6O6j50O7J3K0qJ07n5l2L7L6o7O6
54660@k8O4j14L3m3r9J09j9J12j15o7R8j65J03K06j51j61J05n6M9O8Rk2k7jJ25J9j67M3P0
54642b2j2K7k3o5J16o5j1Q0r7M2p6q0J21N7J06j01jQ0j62l7J96n0j4j16L2Jpo9R2j8k9L1j27
54622b01K4Q1R4j36K19q1m6m7L4Nj3N6q7R9j14O7l1M4j6L4J5j10k4O6K8J6K3l2j08l4R7O0
54603a8p8K5l9K4J71q0k4K5k0j11j56J88P0k7l6J65j11OO4j27k3J14j2j16K2J05j3j35P1J29
54585E3n2p2n6J39m6l8o0P5l9J38r2n0j2L2k1Q2Q6j48J23k4l5r4OP7p1j8J19l0J3o0K1O0j5
54566ir5J26k6m3K7pj5lL9k1q9RJ12J1n0j03K7R4J4J1j8P6j3J1l7Q9k01J16r7Qo7R9M1j8m3
54545d5p0J33m3M6Q5k8l1p2n6l6J23K4l1r2m4kN0J32o0K0o3k3m9J76j0pl7jO5k4j27o2J40
54525a9K2j02Q0q5J4m1J78p2n8K4l3QJ19j22Lk6J24L8o3R3K4j37Nj15J33j01O3L1R1j09j9
54507e2J1j45K44j02O5n7j7N3p4j1p3M5J3P6k7L1p1P4L0j06kp%k4O1o6J15l7P1O9j28J16n
54487G0j95Pm2J4J56j1j31qJ30o9J3N3l2p8J01j15N6J33k26P7M7K1M6k07N6J44j77PP1o3P
54468a45l4J55Rj72Q2k9N3QkO2k1O5r6j44P3J7PJ3N0K1K4k9p4kr1J8J40j18M5N5n6J61L0o3
54448A2j05m4Q3m0J24Lq6J45k66O8Jj9J9JO4p0J08p1q7O7L9j00k7J32l3J96k07K9O3j61J74
54430A2M0k34m3J71Q8n7M6k04N9J62l2m1k8O2J36j09r1o3K4M1k0N9o0k2k8J79j12MJ46M8j95
54411f2O2pppK2NJ2p4q2K7rM3l5K7K1n8Q1j2Jj7j15kK39Qj38J12j4n8R3j04p7R1j02J40N7
54390F1j63K7n8P8k7j05N1J28j15J76l3j6n8m4l2Q2N9m0l6J37Nj44L4j13Q8o7Q3k0M0M1N1
54372G0k2j51M8k8P7N6n6%L2po1j2M5l0n4OJ32p3m3K2p6N2K1k6o6J00j03K1O7J07K8j32r4
54352a50K3J50J4j06j6K17r7p6L2q8J9k1O8j4J4l9J40n9Ll6o9k4J03r0N3K9o6n5P9J53j04
54334a3L8j16P2l7r0Q7j6o2N3K5j4l9M9M0L9n7k9L4M7j16L3M8lO3j18J9O3O6n8M4m5J1p2J12
54313E8q0r8n4J01Q7j20k2J78k2p7N9q7n5M9M1Lk5j41K14J6j20KON7K2j13L5P2%J25K8k22
54294h3P8j26R4J1j5l9K4J44j52M4M5j7j0J4J0k35N0J53j22J28o6R0p0P4j6r0j5N9JL7o3j98
54275b61K49K6q9r9J01J36Jj83L9K8K3o6O1K4n9K9o1M0M2j53L5N5Q9O1p5n8l8NR4M4N1j42
54256e1k7l7N6o9L4m6K5QQ3k9j0M0K2J09q0j08J2r5N5%l6L9n1K67Jj77p2K20j29M0j06R3N
54237a4p8kM3q7J55m3l9j70J51j3m1RN5l4k5L5M3K8p6Q7n2m1N9m4M8L5J05j65P3J6p8Q3p3
54217e0L5n2oP2J08q3q0OJ11o1kj20r1L5J05PP4R1n5j02p4J32k9p0Q3m6N4j85J15o9R3k1O9
54197fO2j70M2rQ1Om6k5J24m1m1J9J7LK3j6M2Pj04N9n0j07J75J1l0p3M2n5p3jJ38mk1L4q3
54176g0M4J7mP3p6R0j34M2R3p2o5J31l1n4m7m7Q1n4mk1O6Rl3j13Q4k7p8K36Q2j31J1k9q5J24
54156HKj14J02K1l4q8R3J0ol5P9q1n9N6L0L3n5j00J22m7P5q6q5k7K07l7j67Q8O3o5J3O0k3
54136d7qj40J61N0p2O0q2J5Q6o8Jq1KJ0P1k6q4J83k66R6M3O4M3j1J5l7n5J68rj8L8j51l2K6
54116e5K1K7K7o6m0O1n2r7J67L8J9p6%R2m2p7P7J9Mn8J37p7j03M3J1j01M6Q2o4l2n1M2K5p0
54096a23P1Q8o0j03K0J2M6q1k3M6J13j21L3j50Q9J06k0k9J49j49M5K2k9n4J15j14N5l4l0P1
54078c9M6J4J0o6j8N5mk7O8k8j09j9N8P6M4j17q1O3O1j9q8M2m7N2M8j14J26K0o6Kj6L8k2J9
54058c8m6n0j4J41j08j8L9O4qmm6r6R1J12M5K7j63J48j42L7K4l1NL8j3j8k3l4O2m3M5j21P4
54038f4%N5j36J3J47r2J13n2Q0o1M6j11n4J30o0j17K67p4j49O9q8LJ01n8O4JP5l9j74R4J35
54020F4m1k3j07O5L3l1l4Q4j52J58o0J07j36k3N7Qm8N7p7J38%j12k9N8Q9k7m8j0K8p0L9o3
54001a06J17k1J47j24m3K4M9n4m3Q5p8O3j9L1J1JL2r4l1q9J36M0M1j46n8J33j54L4J16R6j06
53982a0k08J72k3j28J30r0J1J01qR3m6m1q9N8nl8L0Q3o7%J58m8k19P6M3j9J3k2K7R9j83J26
53963b4L5n5l3K0l6J70j24P0Mm9l6M1o2K8p0P3M1o5J24j4p5l2Q5M7m7r4K1q2K4J01n7Jo1N7
53943g4J02j8o7J2o1J2jN3L3R4mj79Q9pj21o3N1K5R9L7j17O8j9l7l8L7N6k0r1N9K5J3P9j00
53922g3M3j00Q3K3l1R1O9q2p9k8K4J44k5j03pm6K08q5j07L7k0J29j12l9o5R8P2P5j26o4O1
53904c5j3n9n4N5J84k1j00o6ONJ00r2J33L3j15j50Q9Q4o3Q4j70R8J4J12j68k1Q6L6q3K5Q3
53886A7J2j3r2QJ60j59Q5j6m2p3K8O6Lp8j66J55N4n9j4PQ7p1J2k5K14p6k5j01O2m9K3L5L9
53866Hm1q9p3K23K7q5k0jk2k2K9k7J44%k09R4j8R2K2l8r5K1K0k0J00j86K10r5j1J58j94M3
53847e5l9J1N1o5n4N2J5j4o3J54j06Q5n5m2J22m7r8P4N7n6k2L0M9K4j56O7N4K6Q1o3j9k46
53828b48K02o4K6J27r9Q2o0kJ8j35O5J0j09J87n5j52J18j03k4J55L3J1l6l1l1M9m1J34o2K
53810c3j1l1O2J00j3k8j09L0J25r6o6P4J2j35l5Q3M3o7P8q5L6j3q8Q6M5J4l2J14r9m4O8J57
53791A42o2p4rR3j02m0RJ25j15n7K7n7k0J0J4N5n9L0M4k35J85P1r4n3J27J05l5mom9o2K2J6
53771e8r7j7O6P7o9Q9l6j31J14O4L9k4L5o9N2LNo6oR6j9q0o6J70j91lJ8J26j03Q8j59N8J26
53751C2j62J4k1J55k2j99K03n2j5R0j18J0p4J23j5J8Pm9M1kJ04r3n6J1k3k1p1J34m3k7l4O3
53732i2J31o1r1J17nlJ1J5J00k1M7k05m1m9n7J10p4K7RJ03r2J09j3j79P6J02j1J01j19l6L7
53714e4K7n7O6P7j03P9L5j06n0K1P5L4j04m0o2N6j07J26J68m1m6o3J22n9k8p1J28j14q6k3
53696b00J33J02o8l6L3q3M9k5R6M6j47kk3P6M3L1J5j14nj08L8P1K6N9l6K7o3J9m1M5j29J38
53677c3Jj02j9M8J85p5mp8j2Q7m0K6j8K2M0r4P6L5j01M8j20O6k3J12j48n1J83rr3k3J36m8
53658b6j12K0L1J03j6k2k9m6R8L5l6m2M6M7Mj47n8J03O2lJ24q7m3J9k4Pp3j4J6M9K2p7P4l
53638Bq8l8J32l7kO8N1o2Rr6K1L9q5J01J1k7m1J14q2K9L5r4n3O3rQ1r1J10Kl9r4l1kK9j8J33
53616D1k6P1j43j99J43Qo4R0K2q0K18o2JO8j50Rn0J40q4J25j96L2O3o7J0J04m8N4J9j54N2
53598e3o2O9k4J48q2O4p5L7k1jj12K6J52k07P8J75J8j99l5Q7m9M4%q0N9NL7J6o2L6J29j55
53579c7k0Q3o3j30J9J71R0k06j15K26J02r6L3J0j81N9Mj77K80p4r1J58k00Q7o1QJ53K4r4J33
53561I5q0j54J91k3m5J9Q0p0K3o3Mp4L7O2j32J22Rk1j06J36l2N8p4j40J83M3j18l5O1K0m5
53542f9P6j00k2O2J41m1Q4j37p9p7J13jj32Q7J67j29Qo5J01r0o7o8K75M4m0j12N8m8l6N4K4
53524a9P8j1j25j71P3J62lO2p4j31J36pM6m3j07k2NL8m6mQ4PQ4o0P1j9p9n6J79m8l4j2k2J90
53503A22j34K1L0r2O2N6R1j89N9N4j23Q0J21j17k29J43n0ML1%J18j0J4k20j31J41M7On1P3
53486g3Q4j5j12R6K0R7j57o4O2J5m2L7Mj1j2N5k3lK7n1L5k9q5J33o7j59J94K2R8o1j53J66
53466B8p5J8l2k5R6m2M0l9q0j2K8R8m1O6m2q8M3J20j18k9N4K9k07J51O9j9n9lJ2rQ0j22K6
53447h4M8k4O4j00K5K0N5q7l0J08R0j23q9N6K1mq1N6p6P3J34j13j1j12J36qn3Q8j08Q1J3N8
53428B3l4M9J0k03J02K0N7k63J88L2k3l8o2M3J40k6j11K9J10j16q0N0L5N8J20p7j33J03r9
53410i6J61m6Oj3j08O7m7l5J87j31r2R7N9r0q4K37o2M4Jj3j0m1%l0Q%r3N6k1j25J64J60r3
53391A7l1k6p3J21m9O6Q2j12r4K8qn2J26J48j35j3nM0n3k5K1j53J55N8j1J3o4o7N8J4j43j5
53372a82N7k6J2m7J47k9q6Q1l3N3j34J27J06m6r4J08q1j16j3J01J7mO4Q0j27K3N6L8Rl3Om3
53353im4N7j9k8n6R0n6r7M7R3m2O5Nj03m1J05j3J4l9rJ05j85M9q1Q8m5J62m2q3l9L4J8O1P9
53332D1j44Q6j0n2J4l0p9J72K0K6j04n9J05n0m8J19n4J14j01kl7q2J12k5P4l0J0N4l5p7J7
53314e5n1L2n8J1N4m1N9oK3qM8j8O8Kj18J56j1r2n1R8Q7j34j1J35j11m1J5J2M2p6N1n0K1j29
53294a47O4J36pm8m9J6Q7r9k5l0Q1p9QJ07q2k6J86j11m9J37j12N5q1J42q7kk7k4O9p3K03l6
53275I7k14K4M1lJ7j13M9O5O1k69K67j7l1k6N3n1L2j56J33j6J54j02j24J14Q3j24L9k3p1J11
53257@j7J11j21k9J01l7K0j18R0m3k0J38j80l0L2J26L4K9Pj40k3QJ04j18j8O4R6l7l6J4l2
53238b5N3JJ00j73RK4l3m6N4p0Q0N0Nq1N0m0j08m0nl7J02J89q1Pr4R4n4L9q7Q3k6q4o4J05
53218a03M1N5j1q5j3l6Q1p9J43j1j1J00o1Q1m6q3m0K7N0Nq0P3r7l8K3J35n2NQ0j40j8Q0jj9
53198d5j05m8Q1J51j69K9N7J7k0L7j3J2l6k0K2p9R9j3o8l7M3o6P9M9j7P6j08j8P3R3j44L3
53179e5O7r1j43O6K26m9q2O5p2j5L5k9qR0n9j3J6M1%j83L12j35q5Q8j00N4kR7k9jj94NJ91
53159Hq2R9p2K6lP3L8j45J06p6l2O5m9q2QN1L2l4J5M2l2pO2m8j14M4rJ45mL1q3L4R3j04r5
53138i9J32j08O3L9m8n9k0M4nj4l5R4K2m6o9M9L4j2O4o7o2J2N5P2j32j20J19J8q3j5lL5J08
53118c7J55j50j0P6K4j73O2m5j1J38m3j31J09Q2m6q9L00j76j68K6N1l0rOLQ9j04JM7j1Q5n1
53099c0J15o8k25P4K09j4J7PJ4q1j36lrk9j0L8k5N4Q2J07n7p2K4q7J2J23J15j94R5K3L1n5
53080D5j46J10j9p3k5P5K0k5N5o9m5J05qm2K7o2N5J1j21K01o5q7L9m5J01k00Q9O0q9O2o0P3
53061e3k2M8r8l1R7P0R8j16p2M7ok9l4K0L7P3%o2Kr8N3K4q6OJ26J32o2n8q4Q4j06R2M8k0j8
53040Bk8K0K7M9n5J06l8r7M2j90J65o5Mp2J43J7j47O7P5J8l3kN8j75J46p9p8p8Q1L0P9j26
53021a34M3J9l1J52j5j54J94p9m6n0J9O5j5Qr5j9O5L8K0J1q7O1j6q9O6n5O2O8j31N1j06J09
53002g1l8N4n0K49j44L4L6q9l1m1qJ14K7j41K4J6N1o4O1J2m8O1j47K1j9Q2k4kJ47m4r4O0j14
52982a20j4lM2J20j53N4j0N4mN4o4J08J2p1p8K5J3n6L0Pl1O2R9j11p3m5O8R9o4j04J5LmJ40
52962@n8O3p5n2J5M4J30q0L9j16J39k9p4M0K1o1n9p4P0J01J36j20m2M2j20M3J1r0R7P3n0J0
52943b6k4J08n6JmR0p9o9L5k4N3r2J4p5J30q9M4o1K7P0j0K9j9p4LR6j8p4K0l9j13J15J7N5
52923c9k0m6M4O2j7m8K5l6lK6r0J07o5MN4%m0O0M9k6Q7k32J17N2j67K7J17K4j01n3J28lm3
52903d6J45q0j52J9J26k5M3lp2j12J08P9j12R1l5L1j13K35J8j91q8Q1mm4j1oR6J14j51J9K6
52885a4j19J30p1o1k7n8J35N4J45j20l5l9J54j08l4l8K5M2j19J27O3l0l9q3J80Mp7j05J3l1
52867a36N7J04j06m4M9K7k3m9J78j23k8jR6K5j33m5l1M4N1P8p0L8N0n0m9K10j21n4k1rR2J18
52848A24k36N9J6K9K9p4R8Q2r2j21j22P8J7J03M1m3qm3J23m1N7r5k2J67k19j5N2jJ58k4p6
52829AO0p0p4K5P9j30m4J19p2P1P3q6M3m9O6L9j34J3O9KM9j40L3l2J9L3n6K4K1J4O5L1l7j26
52809a01J51mo1P0lL5m3j01J7j8j3r1J35o8M1m0N4o0P3O3j6j9j04rj00J48O8j23j1O3J14n2
52790em6No1J06o7M9q1KR2k8m1J25n6o1p2L7Qp6J34q6J00P3kk08J39K9j03pN9K6k8J6j4ro
52769e7n3l3N9P5M7q1N1j45J66q2j70J55Nr7J36P4j55R2rJ8n1J36j22j40O5P0o3m4p0J39O
52751g8L5j06K00J10k69L8P1lk7k1O1j30J19M1m1m6p7J03j11P0N6Q1j07R0p4m8R8N2j64k4
52733a01P7p1K11m2l0J7r6j5qj2o4N4R1j94j2R6N9m8O4l7l2L5M9n3rJ59j54K4j5j4R8L5l4
52713B8m7l6n4K8o3J04M0m7J26q0J0j14J21P7r7n6L2P1j86R1k1K7k1l9M0J02o4O8j52J7N9
52695c6J8J14r8O4j5k02J13J5J12j30J67k31O9J01qLr7o8R2j49P2K6J45jl8m4j68j9J04J0
52677g9L7j32J43L0k6M7J0j28J72m3J8n9O1p5Q2J3j29N1m2J26n7J57j41N0l3k35J99L3K9l5
52659D4K3K1j08m7N4J3r5P0J01Lj49J36Kk9p4j1k6mK3J35j17l0j9k6n6J13J11O5m6k29J30
52640b2m5j2M4R1j13P8q0oN8K0L7j6m0M9Q4k14P9rRo5K7J56n8n5OPj14J20q3R3J8m8j47J36
52620a5LR5j3p7J10Oj46j2l3J24j09J04o8j03J36p2nO8J7j14j4M7J67p6j98Q7k8k9J72j04
52602h0K8k4jj9p8q9J35R2k3Om4q2J07M5rk0L7n1P4J4j17J16m8m5O3Jj17P1L3j47J12k5J0
52583g5o4J13l9J75j01j04rQ9o6R0l9q7Q5O0q7q6L3k5J05p9N1j9n2J07m6P1J03n4P1q6p5M4
52563DN5qr8N0q0J24r2O0o6n7R4j1m8J06j0oP7j24o4lK6p8J17j1PO4q8k6L9L2LN1r5J11o0
52543eq1J28l6N2q3p0l9L9O2P8k0jO6m4oj9l6l4P4m3j36J36Q5k32O1l8m6P1J35j27P7k3m4
52523i9J96n5j67J52q2j31K08l2l5Q2o8J1q8L1k4P3L7j00K8J09j5r2M6l7j52J13M0j45P2J21
52505cp4K4O9q5nj64R8L0n1J71pq7MQ6O9j16o5J06Qj53m4N9N6r0R5j0M4L8o3l5O4R0r7P3k3
52484A2nO5m9Q0j52r5J12kL4j42J05r1J17J06n5l4p9j01J75Q7k06J24q5J15j10j22K05r6J0
52467g7N5m9l9J8N2%J2M3r6O6l8j2P7J18j26q3k9O5n6r8Q8j3J18k2N3n1m4J68j05Q3n8L4M0
52447I4m6q7N1k5r2r5J81k4M2ok8J6R8m2M1j27n3l2M6L2L2o6M9nqP9p6J53j11l7J04j37PL2
52427d0j7j66J54j12J26K9r6j2OP0j15J42J63j07n5o7m4J43J22k8j24N7M1j22J4O2Pq0pNl2
52409h3R8r6Q5o1N7K3N8j81L9l8k7J54m7N9j91Q4mnr9N2L2O6n5q5Q0k2J0O9m3Q3k1Qj27L7
52388i1J03j34K8mP0M7p9M4j93J92N2r1Q4m4l7K3L4Rj13L9Q4o3j20L1PR0j8m0P9l1r2L3J5
52369h6j8J37j15P7N0N6j50P1J0j28n2l3J72n4N2k9L2o4n0M1O6q9m9JP2J74k9j07N7J21j09
52350B7q6n8M4M6m4j6Q3Rn1J04r7o7L9J41j62l9l4Q5l6N4NN3o8k7O2J00j06L5m9r2J29Q4p6
52330hJR5j97N7Q5n8k3K5O9l9j08j12Q6j6N2k0K1R9p7j09P7L1lP3j14J10J0k4j47R2K8q1q
52311a33J92Jpm9l0k06J39q5m6J72P1j55P0l3k3lK3J25o0j0n0M8p0J11j01M9q4Q0R2O5oq9
52292bpq2k0J43n1j00M8n0J04n4O0k8J41M5j47n8K9K4m8O4j4k3j23J7Q4j6k4KjM9o7J41O2
52272I8j31J04Jm8K8p6l4q8Q3%j2Q2Oj32K7J20n9N2r4M0k7L7p8k4O4q0J35k5q1O0L7j54O4
52252a05n3N2P9n7j4k0J22q5p7J15J1R1j03o0K6K9J26k62K11p7m5n7j6P4R0J8R3k11M5p9M
52234a35M8J31j19KQ1o0J2l3M7m5L4lj50K09k0nj09n6J23n8O4N1Q1p2j47nK5j7rJ36q7J15
52215B9j9q5N6k0oM1q0k2O0K6J1PO0k2Kj09k8L5O2j54J02oJ0P0j68j9Q6m0M6N9o5l1J69j9
52195C8j55J31o5p4R4R2j45l0P4N9P1j02p9q8R0mQJ7L7J16j90L8p4P9mj0J42j91Q8N4k3q8
52175i4P7N6q6N3n6O3p1k2om7K70k33OJ00M2j34j02J53P7m0n6M9p5l8J5P2K9K3O1j12n7k4
52156a07K3j23K10OL6Q0r6nj11p9N2L9NN7l3j41J23N9QMl1k9q1M9K7J1j16M0j6Q0J15m0Q5
52137A01j38Q4LO8j51r3J22K5m3j61K65J1q5j9J9j76J64l6OO9j64O1LM2m6Q3Oj2L9m8L5j3
52118B1N9j17j8Q6r5N6J1J08j87L8N3l1N5Jp4kj9R7m0J7j46J4Q7j22J3R3q1J54J3p9K2j22
52099a35mJ16J2l4n9J57j17j00L4L4P0n5Q4R9k23PJ46p7o8J10j14k9M8N3o4P2J26j31m9M8
52081d3q8J73Q2j37j32O4l9n5O6M5j8Q1o5o8KJ36l7P7o3j30J7J04r4N0J8l5nm7K48j75J8l0
52062h0O2r1R9Q2j36N5m3k3M5j20PP4K3P7l1o9m1J00J9K6%l1m9j31J47M1k1oj2o0O2n4R3l8
52041b4J9J8q9J06k2n8Q1m7l7o1l3M0Q4M7Mn6j5m8M5p0M6J23rm5j6n4r3M1Qm0J52N6j23PN2
52020a1kn0j70J39Q3J18j31k9m2M3J56n2k5Pk0LP4p6J8q8j2R2n5O4j26l7N2R5n3lj38N7qP9
52000d8N8j23M9O0n0J2j3O6k3J3R3m2o4m6%L4j5j07R7J1k9o4j32J00J27K0j58J02O4M6M4n8
51981B4Kl8j04q2J3O7J50j55q2J17N3j14J46lj10J18n7M8LM7j13J03l7j49L1n7J14J44j80
51964a01l5m0J06J0j7j0l5LJ5J5J0j1M5J69j99K6K6R8r6p3N5R1n5%m6l0J9Rp0J50J8j17J5
51944e5pKR1n9j22Q2jM4k7k1L9p3j0J67j9p1J06j60M6q9J09n0o3J70m0r4J13j0n1J6O7m2Q9
51925G7k10K7N4K3lq7K5mj4P6m0M5N3r6OP1M7Ko0j4j02J08q4j2q4R4J23k05J07R5p4j06Q5
51905g7OLM1k2jo9J61q4M7N6j6k71K1J33J27K1p4j34P4qK5j04Q3O7o2J3J55n8p9k2k5kP5P4
51885G4n9o2p5N0qK7K0oJ05j01l3J2r2L2K4M0P1o1N1j16q0J23j6K0j8%N3n4R6l2q0N1j15J09
51864e0Lo5Q5l8N3o2m2n0J41Jj2Km3j0j3N0j05J1P0n3O2ql7Q4l2Q3r3O9k6r4N8P3j13Q5m4
51843f0n9Q7nr1J95O5j60K2j49J47L0j31R7n6o0Q5N7o5o2J0J66j77L5K0K5o6K4R2%J3o7l8
51824g6J7n1K26l7j49O2R5k5o0NJ3j12k6Q5Q2j17k0L2p6N5J02k17J02J11r1j7J7l2l5J00m2
51806g9J71j23k0N5p8n4J5P8k3J02pJ9j01J6k8N7j08JJ7R9o2j21K41q9J5J3m7j12J99k78K19
51787a3R0j88K5J69j39j34m5K34n8Q0k1l9N1l5%n5l3K9J09Lm4r3J5L9nnO4J15j67Rl9O5j5
51768c1K1j26oJ21q6J53p0j4m2R5l5m8o9J1m4mR5J73p3j00K1QJ4K2K6J02j60Q2l1L2o2j12
51749a37q7K57r0O7J8j6J6q7p7K8K2J6j7L6P0p3L6M4jj06j8J28l4M2n7P2j42P1l6L6q4lqJ40
51728B6M0k8j67K04o1j32J13j33K8M1Q0l9nJ09r6Lm2l5J13P9n0n6K5N4j23j2jQ7j02o5P9R8
51709C2n8j55L7Q4q4P1J26j38K0m3j0L8J0J1L8J18j2p9P6M7j54m3p3J20l1J00j39K6j40J23
51691h2j18O4J19M2j32L6m5L4k2J12k0J6q4L6j40J70N0p1k0L8M6Jm2j06N2j3k8N2q2O9K8p3
51672a13n1PJ44K4k4j9L0np9L5o8J24M7j64K3P8K1M6j28KR2j42J46o0K9k5ml2lR5q5k7N4r8
51652a30M3Q3M5r1pj9Mp6k0M4R2m0n6j07Q9N6r2J67j20JR1j9K5J04l9l0n2j2m8J58p1n7J11
51632B7j5o8l1j3j1M2j08m3rJ46M7J11j05r0O3n1Q3o3Q2p8Q3p8O4J7n3j6J6o2J43o7j19P8
51613g8m3N3M7qM9l4j55j24K30r7j27Q5J16L4kkl6J30r4n5N5O7j40O3J06N4q0Ol5jl4J16j47
51594h1L8o8P8j43J77k1m1mn8K5J29o8J14j33O0k1o1J17o5j72J42k1m1J16j39J0M2j8J01j8
51576b4N9j8q8j9j3O7l6M0n2l5o7K11n8j00L5J04n7K5n8J8J72j52J4m8O5N4n8J30k1j09m7
51557f6k8q4O8jJ90j26K1j24J37m9J38j97O9mM1j00L2K3J05j45N3O6LL0r9j5J62k4q5m1pj10
51538a67O5l9q2J38oQ4o7L7Pj20P9K4jl1mPK3M9j4nN4l1l7Rj56J56J9J8p0K2o3J67r9n7O2
51517b9J5n3n1j9J07oj08O9M2L8%l7J12j93k6L5L9O6m9n4L9j0Oj7n1p2R3J27j39nL9j11N9
51498a44L1R0n1K1k6j06L0O4L3nN4j01P0J42k08k0m3J52l5J6O6L2r5L0r8N4p1J17J09k22K15
51479A01j37K1k0L0j01J43j34p8O4J16j16L8J01o2J28L2j15j41K3M4J85k9j62n2J19mo2J8
51463e0K7p6J05M9j26j04N6L7L2mN1k2o4N9j2P7o0J33p4m6o8M0k3J06o7r7R9RL6m5n5P0K6
51443A9p0J17l6j81J41q0L1o9N7n4J5P4J38o8n2J34o7p4p7Q1j36L9j2J00Op8JK1Q0o1j7K6
51424e2N8j03Nm8R0n8j3J1J14j0r3L2j3J35j09o6K7l6q3J14R8j42RQ2j24J54P3O0j71J7P1
51405B9k6L2j00J04j41L6J37j34n2N8P1k10J17K0Q8p3m7OR4Kjn1r6J7m8P6k4p8J96O8N7j39
51386a2n5m5R1lN5o5n0l1k2Jl3J41r6K3Q8l0R7l3j57J41lN4nj01J79j29j73J11l2J6O2n8J60
51367H6k4N2j38N5l2k3P1J5r0Jo3m6P7j19J62j11R2q6L6Q0j42J54nM3k09O4M5K9J5o2K2P3
51348B2r2pkJ11j17J99j70On6J13j16M9Q9Ql9j23r5Q7M3M9Q2j60pr9J82o4J0L2k6j20L6J0
51328a65J32P8Ro6j7q3M3N4n7NJ2K9n2K6J2Q9j08lML8k0M3o2p2M9M7K6P9ql5j54j1Nj4MQ7
51307e6k2J3j29j9M0J35K7J7p7j07J95r2L0o6rK6J87j42m8K3n0N8pr9J38J1P4%n6j58N1J00
51288a2p1P0m1p3QMM2jJ13j0m8j50JM3l0O3N5J54j22l3Qq7J33j07P5O2m5N8j43j79K73o9j1
51268g0N4o3K08ok16J24o9J7M2o6P6k04J04NpM6l6K0P2j4j68l9J90l1K8p2o0k8j8M3n5K04
51249A1j01l2J04l6n2J14l4n1Pl0J4J86l3j04O6K7p0Pn0k3K1j21Q9O3o9P1p9L8p7P6J46l9
51230C9n8M0p6l9j6O9p3J57j11q5N0J1J20Kk2L3m6p4N0J3K1nl4m2o0NqQ3K8l9J03q7P6o3q3
51209a21P5l9l2L0RpmkO2j53P5M5j4J08j5p4r3J17j4k1n3p1J21Q6l2q6J4k0Q4k0j6RJ8K4J2
51188BJ8j07Kl9NM4OJ07k3l9k4N8mJ2j18j31J91L7j31k9J12N0l1P1p2Q1j54J2j48J45L2N8
51169gr6o6O0Q7J41j02j18LK0R2q5J46j23j62J01l1J36J24J00k80M5l8m0m6J3rn8J10j0P1
51151b2K7p4O9j89K23q8j5O6o7Q2Q7j37m8Q6l5p6K7j2O1J2qrkj43J73M9n7o4R0L9j04o4Q8
51132c5l6J36m3m4k2m1J9J12j48m7J87o5N7K9q4pL0j17l9k4P9pn9l8o1J79R5l4K5n6j7J05
51113B9K0p0J6r8R6o9q6MJ15K5O7o4n9M4n8Q3p3j10J9M6o3J33J35nJ2k17L9k3J31j41K63k00
51094e9J9J4j19M9J75R7k53M0Q1m3l6Oj1l5L7J36j17n1Q4l7q2K9L5LNk3o9R9L7p5L5L2j26
51074a23J1K1Q9m5J04k4q1O0L1m9j1k4N2M6o6O9KK0k20j7O2J3R3r6N3q8m9Q0O2K9o4P3L4J26
51054A73n4lj15j3k9r5M1J19q9o9k6J55O2r3n6J15m5K2nM3kKk6j51O0K6P1q9j4P2K4j90j05
51034b84J58J92r6J9L2n7nl0L2L5j14L6o3K4J66j6p6n5Q6j24R6R6m8kp6K04j30J5mj08Q6k5
51015c6q4J25k1J2knKPj02j25J25kJ15Pj27P2mJ25o6j31m3J3O6O6j2n4mm5J09m0n0L2O6j04
50995a15J14j06J4Q5J18j71jJ10j15k8J3n9N2K3J8L0j17P2o2qm2l2J99Pq2K06j01o0K1O5j64
50976a16M2O9j21K8K6kK0jj9Q0N9l2r8L6J81j10k7oP5L3q0j57J48j02p0j3J44O0j23O4M0j01
50957g3l9J05Ql2m9P4q6J04j21J52L1J1m4j25kl4N6P7j5j05QJ03l7o0J74j01N9k1j30K1J09
50939A8n5N5P9k23J26k2M5o5o5l0J8M0K8J4J31j14J0k7P4o0k3j7jJ7L7J6j3j2j4N3L6j16K7
50919c3P9j54J22j11j6J3JO6j0m0k4l2J93l6lk2M0M7o2j84%J48PK7J69m7k46J08J0J45k11
50901e6Rp9R5k7p4j0m7J89r5N9L4j6K2l4R2j11k05J39Q0n4L3J1kP5n5l4p5J3J06mM7J3q9L0
50880b0l1m3l5j6O4P5N4j39M8P3k21J22J26O6k14L6J02j18O5r3N1lK8R0p8o5m8P3R2j01kN7
50861ek4k4n6m7J79O5q3p7l4PJ27j0j37N0M4Q1j20j4m6RK1kQ5m1J9L1j02l9l7R0l1jP6m4J03
50840A3Q2j21L2k21J82l8K2M3m8m6J91nk07rL9j9mJ17o6J16m7j80N0J19M6j05P5M3j40p6J15
50822d7NM0j65K4K45j16j06l8O8Q7m3P9m3K4j58P4n9J16M9j13J0o3j1J11k4m8J56r8r6P5n
50803g0J04o9l2M5k6j63L5O0M6J4j6j7J21j02l4Q4k2J14j64j18J15r4r2P1R7R3M8Km3q9R3
50785iM5p9R2p0Or7K5N5J06j56L3j9N0J01j41Q4n5P6j70R5R2j52l3J29k4K7r3K1j0j4R3J1
50766A9p8J0nP2l2J4q7n9M4j6MP5N1j02Q3P9j60P1J12r3j84J39j1j80J31k3O7M5K7P4j56k6
50747i5J19l7k5M0n8L7j08L9J5j15Q1n8J3J2R3K1q7L2n9l9J9J86j08o8P1P1Lj7q1R6R8J3q3
50727B1KJ32j76p7j34M8J72p0R5j81J88j11J17jq7O1m7RK9M2j25L1nJ20n7j25J05k6O4j89
50709a75K09j22k6J43j03m1Q3n3L8O0m7k8p0J05J2p9L0K7P1j06j3M4j0j01m7N9M6R7j34J38
50691GJ10j04r8J1L0l1M0o7J47j90m2J2K4J54Pj8m3M6J3j06n9k8J01J75p8%q4M8jj7J7n1K
50672g3r7J93J7J2M9m1j43ll7J21m2M6N4p9m2K1L3M0j7r1M5k8K0m9K8NMK4n2R4j28q8J03N9
50651d2j15j0R0R9m2m9j09J27J36K5l17J19P7o1k4o0J12J15j57N6m7M5R4p3Q4K0j10j99P4
50634a42J02j1n3J49o8N2k3r8k5k8L1nN2L9n0J06j3L6j27kJ08l3N4j44j21J08k8J12o0n0J54
50616B2p5j0L0j68R3K6pk6J34M5j06o2j42Q1J17n6O7N5p2l1L5J69j12l7R6%j21P4l2L4l1q6
50597i6o5J70k1R6k0j45o5j8Q3Q8J6Q3r6p6K11r7Lo9m9%mN7M7j13L2M9j10M6J05n6j5o9N8
50577d0j16N3l6J15J1K5o7q9P5N1l5J3n3K2J4J04r5j05M9J92j12p0J09p2M4M1j44L5J8J5R
50558c9n6n1J40O4j74L4p4J0J39j5m1m3N9L3jrL8r2M6q5O3N5j49L6J41P7j39n3L2P8j00N0
50539b6P2L8j13R6m3j6qk34Q6Q2P4k9m1m4J7J15j64R0j54R9Q3k9m6N4J6n1M4o5q2O9JL7rj42
50519b23N6K03r9J05j25o4J08k0L7m2j3O2j02P2l0N4J29j04r0l3J9Qj07MJ26J4%n8J14n7j26
50501a82J15Q3k0qn0k6Q2N5r5P1j9l8l7Q7j5n2N0j08N6m8J5m4o8L2O9J78j73R6j65J08L3P1
50481E3J7j42PL3n5Q7oRo1o9n3J75r2M1P1j0j69J14M0L6k3k2l0k3J03j58M6J41k02R5l7J04
50462B0j12k7J42p0nLP0J3q7J7P5l6m5J5m0JM0J4j27J03q1RkM7l3J13k7O1K5j09J21q0Ml9
50442b7O4o0j26J8J6l3K5N3Jm3J59L9j31m8N4k2L2n5P7j34J35k7KQ2j59J5m4J57q8R0l7K0
50423EM9l4n8p7M8pL0J7n4oR9J0L3l6p9q2J83m0j01Q4l8j7n4M5J82r5L2J99j89P7j42j7J22
50403H9r1j74NR9JJ06pK2j83OJ94j59M1lK6O2j49qN4J6o3j0Jo5Q2l6J38Kr9R7n8O2K5j7j09
50383a03K0P5j84K56k3J1j13m3J57j69N5N1M8l3j38R7n2m3M5M9o4m3M2N6M6j58J43l4j06O8
50365h7N7J9j05Q7j47J97J1m5O7j09j37P1J74Q7j11m0o8L3O1l9k9R4l7o4OP5j32J52j07n5
50347a21J89l2k0o6j02J22O6n2q9L6L0L1m9L3M5r2q7k1J15J7J5O2j3K3O5o3m7l9l1j3r5J65
50328a8N6j62J50K2p3Ll5J9J9rl8J24p9J7J2q0j8OJ20l3%m9Q0L6r4p9p1J25J0n5K2J34j31
50308f9N4O7j30LM1r7LJ18j12Q5p5o4K8J9J08J4j1j0J1j41J86l4k5K0K7r8J9n9N8Q8K5q0k6
50288e7l8M8J4J05p6Mj12J54l6M2r4K1P7p5K3R0p8M4j04j02L8Q3r2J27M5k1q1n2K36k9k85
50270a81P0K0Q7p2%Q4n2j0nQ1j37L4J7R0M2k3m1o5o1R3p0j1k7J97M0j76J43o6q3N3R8j55q8
50250a74R3J19oj15n1L8M2N0L7m8J3j25O4l2J44p4N2j0p5jL9j59KJ25O0Q5j52k2J40j63P0
50232c4p0P7m8L5O6mj1Q9j38J0j06j1O7p5M8KN7N9K6q0r1J16p2J68j38O9j67Q7pm4N6k8N9
50212c3n0J59o8j32k9Q9q5m3Q2r0K4K09r9l2J34m8N3k5k4q0K6l3N2l9j03M1J54q3J77j51j04
50194a51J09j36J77L8m3J9K6k5j6P6p2n5kL6O0l0o7m2J4kJ01%p5J8j6J5l5K3N3L6l3m5q1J04
50173b1m1QK3K0L1p1o4M2M6M3R3n9o2j38L3L2l7J14r8J52o5k8k2R3Oo9L2j02k8P3J03l0j11
50154a02R8n1K7j51M8N7j1O9J9J37j51k8n7j4Q4j26J32J1LO4k04K11jj90Q7Om3J1r7J42Kk0
50135c8JJ46j66L7j7L5o8k1J13pn3K8R4L6k74M3P3J9m8L5KJ41j4Po7q1N4mL6jpl8n9n0N1k0
50113h2j7Q0m2J0L9L1n1M0J60j00O2k41N6n5R5P5O3j40J1m0J11o4p7Lj0J6N9M4k2n9K3mJp3
50093i8J00q6j7jm8J63rmL3j39m9J39p3q5M7J8J06j5N7o5o3J4k4N5k2J4o6P4l2L3L0Oj14Q3
50073c8j3j07O7l5N2o0PJ11N5j39J25j37j1o7J16P9l4k2L5O5p3J46k12qo2J3J01lpN4QK3q8
50053e9J27p8L9qoK8lj29%m1j0PJ0k3J7N4n0o1J16P2m6R8j30o0J24k5J68j32r5M8P3O0j25
50033d0j25O0J05k2p4o3R0J4O4n4NM4m6k7M7L6L7j65J24q9o9L0o4L8K76j38q7J2J33k0n9k2
50014d9m7O0Q1p2N4n3r2M3Jp1K8P2l0L0j1rp3R3Kr0P3J4J7O7l9qm8m6J33o8k0J28p0N9j2j0
49993C7k23N7J02q4l4L0M8M4J5n8o4J18lpM8j1ok2n2j4O8n8P5j5p3o0L9K1J01j53q9J28O4
49973c1p7p7Q0R1J8M4K5j17j20L3%n1R4J04j9R5j17M3j13J39j15j7Q1pj64J15P6k9j10N2L7
49955c7J9M9m6L8o5q6PP3j07R4N6l7Ol0J85p0q6m1l2R7mJ3J13j14o5r3q3O4J55p5JMq9O1N6
49934f9jP9K7o5K3j42K7R8P5j23N9n4M4j00p5K82j72m8oO0P2l7j45K9K03m7j7q3N5N5L9n1
49915hp5L9O3r4J3J6r3J19N9K3k77K01J03j68K8Q6j36j27R9lQ9k4L0m9k7k4K4K9J2P6p1J21
49896E4r9m8J56j86j20J67OKj5P7j70N8p4Q7L0J27J4j12Q2j8q4N5j03o0J63J1Nj27R2N1J0
49877C1l1m7N5L7o7l7m1o0Q0j5J39j52K9nJ15j58R1K7Q1o4j00J13j05P6Jj5l7n4j53K46jn9
49858h0p6N6J37q4L6pm5K9J7j61O0J38O7r0n6m3O7nP8j4m5L0l7K8O0j26j2jqn6M8Rp2J05k
49837e5K8nL2k6Q0o7L7q9rp6j1N6P0k5k4k5P3o8J4Kj70J43J01j5OK3p5J00M8j28o1m9J58j0
49817a7N9K3l7k8q8K3Q5l3L0j01J6Q7p9j1k5mJ28p4Nm3M3J3j79J59Rl5n4J08N3n2m2J60k37
49797a38J17N4o9n8KM8k3Q9p2k7k3N6K9p0J78rp9j24R9p0j69J58P4o7N0k6PL9j10M3J0M3M5
49778Gr7j%k9mPL6N9O6L2j48K2L1r3L3L2l7KqN5j4OJ5k2l1m3j02K10N8r8L2m9n2n0J36Q8j8
49755C1j04j2L4m0RJ64m6q0L9j6j13J8O1K8M7J31j40l2p4M1k9N7j76m3K25m2j6K5N3O9no2
49736Bm9q7M9K3k4J77p9J0o4J01o0P0o6L0j48J6P3R1q1P0J26j33j52K6J27M9j08r4m4J15L3
49718aK3j61N1K2l1N3l7J08l2L1k7j29Q5m4M1L9j39M9j3n5J42l1J3k8K61j38j07r8J35n1l1
49699a00n7Q8n5J20j71K59p9Q4j00j6J0M3q5j6P6l8J12j8k3R5M8j61o7Q3K2m9o7O5n2K8k6
49681d7L7J0%j42L5o3J03k4J51m8l3q4P8p5M0n6n8K5J44P0M9j19Jk5J05j45Q9j4n3KL3l7n
49661e6R9j17r0M7K1K1JO0M3O0j31PM5L4r4J2J20o9L9j46j22J49k5J45k46J10J62j13L1P8
49643G5j08j18K84o1j00J33m9q8l1J1QJ7r4p7J76Q5q5j29J27k6J68j37P2p6j14N6Pn7N0o3
49626a44J06p3K4P3j4p3k04Q6Q2P5J53j14m2k1q9J48L5J3l4k47J70O2o%ml1j54Q7M6Q5q2Q3
49606dp1K3p9K09Jk3J9n5n2j41R3Q7J07j71M7Nj52r0J0J78r5P5o8JK8R9J29j56P8j04K9O2
49587A9n3k2K5l3L7%k3J9p7qj0M9K3l7M8k7No5P8n1l7L3r1J39p5Q9k6R8q9J4m1K9q2QJ17O2
49566D5Q3p5m0l0K6j28lM6M1L5O5K7Oqk7q0P2q1L8r9m0K8J32q3j0kN7l6l0o4K2R1K5p2K04
49545A35r9N2j9o7J2j5Ro6N1L2j40N9K8On1Q3j27R7j09R7Np2k1J53K7r9R9o5K6l9j47N6q8
49525a97NJ16nMq8Q5l7O4J81j50J0m1PO0q5j01J54N3k07J09R8j72j57J55J76Mo6J9O6k02J23
49507a9OJ5o0Q2M6J9n0j62J42j27q2J38O0j1L0n5j67J00O6o7L7N6J1p4j8O1k7j2P0m9O7J62
49488A88j21j88L6JM3J00j05j21J82N2j9j47J11R8r0o6l3o7J29N0j58R0n7mP2Q2j8j06j6K04
49470A22j09j60j7J62j06MJ1j30L6N8J08j68M3R9j5LmmP6J7j09K0l0P5j25RJ26J6O2l9K0m
49451D7O9j18k7M3O4j29n2r2J82m1M5q1R8O9J0j25p2O0rO4Rj06o0J71M8j56J4j5L2P6m8j5
49432d5o5P3j7j72R2J05P1j34J50j46J06q8K9L3J21l7l2j18P5Kj5l2njk3O7j94K70p2K0J11
49413A29j01j08k9J12l9j88J73l1M9RP3k6m5Q2l7j29PrK3J5r3J01J44j41j52Q9Q9Oj00k5N1
49395a01r4N3Q5PJ3N8p0J26l7r3L4Qk2q8O9n5r0N0j6J08Q6n2J31o3j20j6n0q9J44Q5p8j0R8
49375A1q1O2rJ4J00j23Lj4o1N7p1N1k0j5k3M3p3M9J46j53J38j14K0Nl6L4o4K6l8j6J9Q4n8
49356a07N0p4J36Q3n1j49L9k2K0r6J33J8j2P2j02N5N3Jj36R4j07PJ4n7KQ3M2o7l8j4L7J1J83
49336A01k64J02L3kP3L4j25rq6m2J65k4l8N4M6q3j2J19Qj09j34R8m2M7O7L6n4J06O3q3j22
49317g7L0N6n3%m6O5r6J01r4J64J8lj15p6J71j57J30K30j39q4l4K4L1n7m4j19kQ7J01q9L5
49299d2P9Mm2P7j20p1K18k26J1J4K9QM1o1Q0j9r7M0J6p0R2J4j22o5J41P5n4P4m4k08O6LJ48
49279a1q9RJ15l8j23N0l5P7r5Q5R5M4j04j41O7R8j08R0M8q1j42J88j4j85J80N8j8n5m8n2j2
49261a47Q3O6j02KN4N8J19k27N5q6J34j32J16or4J9Kn2J15J2Q2n6l6rL0l4l0l8m9J90K7k6
49242D0j6LQj05j2q4J29n2Q3J4q6k9P6K0LM5j37j4J61k07k2K9N7L9l7J28m2j53N0J37j84K1
49223a37L3k4N4m0P4L0o5rJ47l9j31M1O1K1l4p5K5lN7n5p1J84J3r5Mq1J62p2N7J2l8j37J6
49203a15J39j54M5m6j0m8J52Q2j14l2K5K9p7J82j48L6R4j76J14L9l3p0rk8O2O8j32M7k0J10
49185A2P6lj82q8K08Q7r2L9l9O6j41M5Nj16N2pmJ38L2m8R7r8l5J4j36K6Q2j7n8M1J26p2O1
49165G1n6o9j26J17l0O1k6m5M6o5Q4Q1j49L3M3JO8N0j25p1J19l0J3J3lP6o2Jn2o3L7O0jo6
49145f5J12k23J02J20o1n8p9PK51n0j28N9r3O0O5J2l7p0r8R9K5n9M7LJ27Kq6r7J16J0n1o0
49126i8q0n2O1J3O0M3j67J17pj0J29qn1O4j50J30Qp3n2P7l9P6oK9j1Km3n2L2L0L5p2m9k4J10
49105b8N1n4l3j18L3J15m9l3M6J1l5k8K4J30j3j3r4O7m6N9Pk9N3m5n1l3j08R7j2M7MN9J21
49086A02l3n3o3n1Q2L3Jj10%j1L9n0J14m8RL3P7Kr0K0j47J08j0Qk7k0k1Q9plj12L0J33M4n9
49065Ip1j74J67Qq9R4N1J8j4j19m3J30j5k6Q0r6M6K9l5K6K4M0j38j06J38O5P1o2j88n7J4J49
49046g4pM0N7Rl9nPo4J0l3J05j38J60L8p5M5r7J6M1Nq7Kl9R8l7j16J27N9qn2L8n9k2P1lq9
49024a16n0J42j11J28k8k02P1J43j5P6j13j2j1J14q7m0J44l2K1jj51J43J1o9O5N6r3lR3J10
49006A83j02j53P2k2L9q3o4R8J4m0K5M4J05o9r6O3o5K8j4J54n3J2l0l8k16J89k0j7m9L8j39
48988b06K03l5Kl1l9m1o9J84j51M0N4P4J8j71N4J8K5O4J61j73l4Q2r6N7n0j4j5R5r8ON9r6
48969a23L5L6O5n7m4n8Q8J12q1j24J12jm4oM9J11M4K5n2j17m1K4M1r2J00p2r6J9J55o2N1J44
48950A41j40M0o6N4j06M0%M7k2n7J56j37j07J28L6J6r8P3n7M5k9O3n0j3q4J05K7j41Q0R6j76
48931a36J6J55j22k1O5N0P9j58Q0N3k00O4k8m0oK3n6J49J2Q7p3n9L1jO5L5j28m7P6N4j9j02
48912a02J29q1K9j16r9K70J08k34p6J85n1kl9m5L1J94j49j35J19N6L3p7mm6Q9m9j6Q6j6K0
48894A2l1K3n9l6j0N6K8n1K8q0J00J4jQ9j15n2K8m2Q4Q7j04m0qJ20p6Lk7J3N1K9m5k7p9P0
48874d8j31O9l5m5K10j39KM4n4J57N5j65J62k8j41J38Jm2m3j68N3J99q2j43J00J2N5L0K0q5
48856d2l1R4o2n2om8M4L1j4k4M6K6l6k8N5l0Jl2N7j09m0J46l1Q3k6L7j14Ok2N7L3j4l7M8N0
48835A6P7j47k3n5k4J56l1J2j16N6qk0p3J62n4J73O3k49Q9o5p3O7LM3K2l6L0m6O2l8Ko6Q5
48816fp2N3p9KJ7N2j7N7J4o9J74j45Q1l6n0M6r8o7Q9m3O0L3O3n3k23P1qO6J19M6j62j9Q0o
48795c0K6L6j68q1J94pNP4l3r8J16l8L0j21J55n2j39pJ24l5l3Q2m2kM8o3j7j1J11p9NL0m3
48776f3Nm1J04plj97M2kN5J27J5j3j02jL0J8k1L9j19J01k2M3N8j35Q8k8j01J8j3j7O7J11m8
48756a2o1m1kR6j85M9P4j09K34k9o6K0j1n0L9N2m2L7K6J0%n2l1q0P7P1p2J16j6q0J5mm0N0
48736a7N4j68P5O8m6J12m6j28n9O5K5L9L6O8r1p2l3R8p3M0PP7O1j18Qo5O9J3j5r7Q1j37j1
48716a80Q5Q7p8p2J06m9l5LP1M3o0Q1J39p2o8o8O7l9O9Ro7nj4J3j2L9m8l6J05L6n4o4M2j52
48696a78R6L0j4k5L8P6j2J1r%Q5q6j16J3q4k5J73M7m7k0M9n0P4J5Kn6k7nNR7m8p2l8J5o4j0
48674a60O5km6J38L7q8j30R3j9j15J19R9o2j2O1K1%N6j52J38l0pk7PJ31k30J12L1Mn3j6J17
48655H0j35J31j80J24j31J37k0N6nM6o3o6R0j04j3L7Q1o8m6N7q2J17l9P9q4jQJm3J31j26P6
48636D5j35M1RN7k3O8no4j8J3N2OR3j08o1L8pl0qp0J21L7Mj83j0L9K1p8J65l6j20J15n5J20
48616C3j1j30p9N8J77k5j33K0R8n9j35J53J36l0p3o5J07L5q5j9M5l3q7j3J04kP3j88J15l6
48598d9J37j21n2K8J16n6j23J23m2k4j7n2Q8KN5l8k9M0m7j9mJ4pl4R4q4j0R2j2J13kJ9n3j09
48578f3o6P2l0M7R9L0m5O3k56J71r4L0l7N7q1P5O8k1l5l9L0M1km9l7K4K1M5o6nK4p0k9M6J50
48557F8o6p3J09j4J1q8q5l8QM1J72j29oM7K0M7l3k0J1l8P2q4J26j9m9J53j74o3L4J08j5j25
48538i2K9K2MP7N4Ql0m7l4k9k3Q2O1j51l3k1r7J23k1J49l5o0l7J4K83j48q7O6k04kN6Q3o2
48518a02kQ5j8N6k6P7N3r8LJ7n6j06n0J38j1N2j4M7j30K2O2O2k9K7M8r1m9L6r8J39k8n4j15
48498a53j00J11J12M2K2kl7r3k5P9%K6n8J3P6j34ll1k8J58L3L8Lj40pn4J43q7J46J02j09%
48479D3k01LN9N6j00O6N9J57j99n7Q0K7L4j04J1m7Q6j06J43l4M2L0j3j18p0K04o9n1p0O2L0
48461d7j36J90j43k8M6K2O4r6J33q3Rq3J44M0j52Q0j0%O3j76K0L7K0o5R7n8O0m2K13K8j48
48442aq2mk6K8R3n5j09j4J53l0O1o9K0j07L1jk4k4J50j43J7J22J6j54J22lm9N1l4j2k1N6j04
48423a46N9O9O5j04R9q7k7J31O0k18k2j18J38N0j32J25l5R1q3J20o8j42l5K01OM1j3n0q2o8
48405a75L6Q5rO0l0O1q7Knj19J24J00k4qj05J7pO9o7L0o7J2L0JL5m8J19j8o6j16P6q3N1J83
48385E7j10R9r3j7J26j02P1j0M1j52J2o1M5k6K1Q7O2j66l9J57n9n1j9nN8l4MN8qj2l3J4M7
48365c8j1J78n0j79Q9L5j55m5Q4J1O4K4l9l4O7j29Q3L9j03J19P3j77n0L6N3mP4Q7q2K2k2o8
48346d8L4o2j2J65k5j0k4N8J3k8q7K3K6o1j21o1P3J57K5j65kJ48j06J11J41k85J54l0n9J45
48328H7j09l9P7n1n6J22On9j12J6k8J18N4j03j7k4J30j6K4kP8j63J4QN4o2N9l7K8n8m3MJ87
48308H7j08m0J67j59l4l9J1J30j6m0m4J78j22L2l5O5j6p5j3J31r0o7M9j6O9kj00K06n1o1l
48290fj49mP9J16j18K6Q5k01Lj1K4O0J7O5Q0j57L9KQ9j58J61r0J10j70p2J22j11J80p4l6O7
48271c2l8R1l5qn0m9K7l7Q3o0Op3M9K4J14mp1j8J23n1M5j46J19k7K4k5j1p3J3o3O2M8p2K4
48251i1J00p6J27l2j0q7M8j05J6J8l0L2k7k1MO3n2J2J30P7m1K0j12o8q1J68M1j03J7j2N5k1
48232d1p1Q8j14RJ5m3J4L6l0J16m7R5lKk6K1q9j9l3q0N9L2pK1O1l1O4Oj77R9k5J6n5m4J73
48211hJ0j16l1J70n4q7M1Mj6J18om3n3J1j24J71KpO3r0o4P0M1K0j9J30q1K7j55R8r8M6J9q8
48191i9L7p7l7j9J05O9j5q4J60r5Jjj1J37j92qlJ76j2Lk6j17j6Q6m0nj9M3l1O1n4q8J53l7
48171e5n6nl5M1j2J22N0p5J5q8kl9RR1r5J41r1p1J01m3P0K9R4j92O5J22j31j17N3k1k1Q4J10
48151D8M6j89N7M0mL9j17N4n5J17j14J6J1j4R8j9l9L2q5o3R4k9O0q0M6r7R9L9q9m7P8R6l7
48131ho8K0%J27K7j31pO5j04K2O9j99N2P5o9J13K3j54N2J03j18j4Q7o9N6mn2jL5k3N5M7J3
48112B0jq1M0L4r0M3M8q3R0j11J01K1o9o8M2q2L3J17m2mR3L2m2j13o4L2J33k9l2N7L5j47Q5
48092bo7On6J07np2R1K6j27JM9m5R0k3M0p8qO5j2n1n8k5J96lr8lN3k1j25l9R9j35Q7J7rJ9
48070a16J50q5j54J09J1JN5m5m7M1J77o2j94k7J73J0j8n3J61j39m5LR6r8P4m6N8O0j16L1J02
48052F7K3k26J18L9q8m4J58j3p0J0p3P6o2r8R0p0N6K1j8R6J44r3j1l2j46J38j7r2J4l4J80
48034D3J0K3r0m4N7o8j0J63l7r9lOpN8j64qJ41j3q5J6OP0j33J91L5P9j38j90M1J56j19O8R9
48014E4J04l6j38k1l3Q9m2M1j80J9J12L9q4kk9Q1M8m7j21R9L6K7m5k8J35n3m2Q4k9j83RO6
47995g0j6P5q5P1k3o1J04o0ol4N2j36K2o1K07K2k8O9o5M1j29Q1k4O3M0j34L2K0o9O1j26O0
47976a07J49K4j40P0j20K2J22j69Q3J44K2j56o3J21m8m3L3q6P0P9MK4o2K7L0N7j39M7p1l4
47958a10j6k2M1J4O7k0l9O9n9l2O0r6J60O4l6NOq3L5N7j53J83J34j98j17j70Q4J47O6q6M3
47939bq8L0Qo5J07j2M9jJ3M1j40j02N4Q6j15J65r2R1r0rl3K5k8N4r4K4n1J56N4j33O5M3k2
47920a2O1p8oK4K4Mj30n3kJ10L8j45J21M7n0o9k7nj8P9Lj15K01%k5n6J2K6J2r3O4L8p9N6K3
47899b0j10O1J95j72p9P2P9O1m1j26JO3j09N5n5J02l4R6Lj21o9J16k0j5O8q6o8J25k4l5k2
47880a09R9n7O7J49j50P1n2j6k6Q9J4j29M4N0n0l9Q1P6j53r3K66j49J2p9J01K8l3o1m2J14
47862B3o0P2j68J7J69o6j10J34j9K0n7k8J4J55j72r3N1M0k0R4j0O2N2q1q1j5k7J45l3p8l5
47844a05j8K91j76j8J9JO4M2k16R9q6Q2k4q9k5J6J20N8j46J03K2J07l8L1m5O9m3p5m7m6O4
47825im6lJ2L2J4p8jK6M7M8J22j57m7J41j36J33j80J00J08j29n9Q9J5r6j4k9J05J0j12N8n5
47807i1j2N2L2r5J5J44mo1q5N1R5j34%O6L0j28p6K48j02l9K8J11k4J2l2k5j32j9J2M0N5N2
47788a6j24N6L3J37j64K8j2l1J52nj23O9Kq4K12j69k7R6o0KK0n8RK7jj39J06k2m7k4O7R6J5
47768B1Nj23j8L7J12j50pP7Q5J3j8l9j25n3K67j47N4J13l1j74j1J6J49l4o6n%RO2rN0m5qK7
47748C4o8p9n9J12M7L1j17R4j5j0m9J02P4j21j44K6J58O7j22p2N5j14O4L7Q7j03k7L0N4J0
47730a8o3l7Q0n8k5J39p0r2R1N3j5q5lj5l8N7N5r5%O3lP8O7jj32J73j65n8n2Q1J09n4j11J10
47710c4Q3o6l2J07j15K2R3N1k4j91M2O4jj52O7J25m7O4l6P2m6j53j11J71L0n8O6k3m9R8r9
47691h2P5n1Q9NJ4j65M8N8L5O1j20P0r3O9nq0Lk1Q1j09n6K02L1j91L0k4O9m7J07P5q3l2l6
47672g3p7Q4K5P8r7J0Pr2J16O0p1q3O3M0j4Q2q8J0o3k8Q3l1L8K2L3m3K6Rj23J0Q6j70P5J91
47651I5j85j9J3J05j25N8O7lk06P8K39n6j48Q3m5o5L2J79j95j59J97J29p2p8J39j18L2L8j12
47634a02j63K12l3R9m6N8o4JO9j3L1Kn7jk45J53L1K6lj1n4oQ8O7k9j11N1m3J8j63J27j8K3
47614a06J08o8L9K3q2n9Jo7J78rmL2r4k2N8J3N9o9R1j34O5N2j6L6j21M6n1l8J29J1j0K7K9
47595D7r8O2m4n0J6M2LL5l0K6m2n7j3p2J56J7j33J10j0j3l5K0O4o1jJ6L2L7Jj35J87j2o5M6
47575D6m2q3J9J4r8R3l8N9J34k25r9P1J86j59j3O9J8M5j03J55l7Jn0O7j6l2qkP0q4R5l8o8
47555e3P0l7J8K0O3j28J5M0j4O0m1m4K5%k6J21j31K0M3k2R0m2j00O7L5q0J29m3M2L2j53lK1
47535fj41J51J1o8l0n1K3L9N7p7j4J94j46j0Q%N1j05k1J33MN0l6m6r0J09ML4n1k3o1K7nJ03
47515A7K4j59J89j33p8P9J39k29J64q2p5QJ85k9j47j8J42L4l0k6q5o9K6J38nj3J9r0R5k34
47497b43N3K04j63K0n6J70J3k4Q4j65pm7J64N5m1J7J2n5P1o2j4m5J15k0r3j1n8N5No5J63m6
47478a4p5J8K8N0m2J7jJj16r3J31P1M5mj7j0l3j71N5R4r8R1m3l6Q6J82q1j62Q9n0k9k6J38
47458ej5q5k1O3L1k7J00j40PP7p3J01n2p2K3k30K08N8p4J48k2N2N9j39j8p1N1J45k7r3j12
47440a53J06K3R8j34M5j0N0l9O6j11q7N2R9j7j14M7k7P5O1j50J36j7J1L4lq6k0m9J72o6N2
47421D4k8KO6j88Q8L8nJ2R1j16j07N8N8J2o1%J2m2R6n2q5R0%n0Q3M2j21J44q5O1m6j31K7K4
47401f9k6r4J53o0P5J38j70L8k%k3m2M6M4q1m5j3N7m8R1J6L0j1l2P1O3j23O7m9%K8N9r8N6
47381D6P4j07j38J60q0PJ8Q0o5p5J8l7K0M1O7j54J00m2L5JN8k07N8O1j59J43P6m2j48J43j18
47362a66M5J60N4p4j18J03o3m8K2L6J47rj61K3Q6k8J3k3j08p7J84p5Q4P4m0n9m5J08J08j36
47344A7o4O3j82Q1J1M1J1k0o9Q6J35K1q7o4pP0q7N2p4m4j05J29M9Q8n9N4j13M3o6R1M3j4m0
47325a0m2j45Q5P8Q4j31K3P9O3p4o1l5j8K7KR3j42R4Npo2N5k7Q1j31K3p7R7M1p9p1Q4N9j27
47305a66K85j38J19j16p5j0M0J24q6nM5L0k3M3j33k4o0R7J19l6N1l4o1r1k9K12p7n5%J78p2
47286E2j27L0J15j60n5K01n6o6J09j09P5k2M3n8j51l5K00J33j66p8J31L4mR5r8m5j7n9N3j20
47268a55Q9j23N1J11kp2n0oJ69o2mo5J08k9j05P5j4p0J33o1M5m2l7j6l8J62Mr2L6J0n5R4R8
47249H7j8k0j05L6p8J19L1j53q9J41M0j20J04Rl1j38Q5kJ4K6O4J05n9q1j54N4r5Q2K2qP0j02
47229a64K3J25K2j05J07o1o3J9K9M3l0J8j21pN1L1oJ01O8r5L6k8j4m5o3M3L6q1N0N9O9j61
47210a14J03l6R6j30m6J6KJ03p8M7L8lp1Q3K1L7Rn3p7m9N0L7j07J50rn6j6Q8p9P8l0p8Q8l5
47190b1k3o6j73M8R4m3K09l8p8J04j6n9M4m7L6j10j2J27R7o8O6j03l3j2Q9K7j04K8K3q1l3
47172a28nL7l7Q8l4l1J39r1J02j40j9N8l8J16p1j54P2R0j51N7P5K6K9n1J03K4j57p0J02l5
47154i4Q4J20j00o9k4J20n9k9J78p6j07R4qj73J79o5k1m2P7M3Jr2LK3M1m5j0O3j26r6P3J50
47135A3j5p6P4R7k08n8O4L8K3J0j9L5lJ25k9p9n7M9mj16P1J14j64J53j18m3Q7N7j36j4L9K
47116h8R6k02K30r1n9N8qO8j4L5j6n7L7j01O2j19J74Qq2NM9l5j92J80P4j15n5M3M6N2k0P4
47097C7o9kN2j14J61l1j50j2J17j31J52m7j8O6j08Q2p0j08J12P7J2p3M2k7R0PJ12k06n3M0
47079f0j0K9M8p5q6J50l2L9L3N4j01ml0N3qo9O1p1N0m6K1J6J5L8M5j14l3J1L0K0O0L6p5mk4
47058c3J8O0o0r1n1J67n8q9P5J1L3P9op6n9O7J32o5M7n7j3%J4j67M6P4P2j19q0K7O9l5M2M7
47038B1j36J41k2m6p9L2R9RM3J5l0p0j40O5J19p1m3Q1nr8K4j1O0n7N2k8n9J25p9Q3N4j18J32
47018F3j07o4M4m4M8L2Q7o4N3l6l9n6J47j91P7J67q4p9m9n0J13J5l7qLR5l1o4P1K2j30L4K4
46998c8L9j04k3M5K0j5KM5Rj46O5J38o8j49J41p4J04J06j90O8Q7J7o2%l5j6Q3k04J33k9Q2
46980C1O1K4j35P1p3N2j32J8r1jP5j4O2j5m4kQ7k6rn3J03j7j71K27M3m1K1n1j7K1N2J4j19
46960d9p5OR2M6%j67O7j7J35lr6M4k8O5P6j18Q4n6j13J21k4K4j4j14M5J33q5N2J01k01m2P2
46941c9l0n0n0N3J10Q7j05J9M3o3%j22oL5%k1L7n7J56Qq1K83k16p1J22k1p8J0j7J20O4j39
46922a9O1p6n6P3o6j15J53r0J5K0Q5N2j20L7J7j14j04K73r8P5m7J16r2J29j9j90J03j8l8o2
46904a15nJ4J00L4k03LJ19N4P2q4m4N6O4j66L0l2P6O8Jp1p6Q0n1J25j66K2J16o9J45k54N7
46886a00Q9l8P3m4j3K4m6O0k8j4M4K4n7lp9j5M2m9L20n2j13j05j33L24j81l4J21j27K8J48
46868F6j24J9K7l5OMO5n0N9j16nk3J37k6M2j34J15q6Pjj83J62J32j0j05J1O5j7k1M2l0k5Q4
46848E2RNjq1O2L4o0m5J2r0N6j7O9L9o6p7QM8j6n9oJ5Ll9M5J25k5q7P2m5K6j01J04p6N8m7
46827i6k3j9P9J65r1j05OP0L9qL7n3k7N9r1M9O6P0j63pM0n7lRK1L4o1J0L8k4L7n7J61o8n4
46806a7Q3q4j03Q8k3N3j71Q4J32k5j10n0jJ73o6N3j32J42m2o4k4j3O4J35j48k0M7L9k46J26
46788a20mO5p6J07O4j38J38j17L1mN3p4j9K6m3M9N6j15M1Q1m6n7k0n7K25j28j6J6R1r4N3o8
46769a00P6J3l2p1o1J18k9p4L8k6J76J3M6L0l44J35J15l9N2m2oN5m8q2J10O2j24JP1Pj03Q7
46750B4rm6p3N5j9m2n2R9K2J58j40K3j26n0J99K8kj32rj1J18O8o8j03j2J32j34J7O2Q7j3j10
46731e9o7J6J41j22P4p5nP9o6J9O6q5J8J3p2J4pk5J93Lj28Np0K25pn9J5pr7J14J8j14mn2J7
46710i1J0R0N8n2j60R2j4r5k5J19j00QL9O0m4R7j21j2J22j56J98k2N8p9k6k3J00l9L5%O2j28
46691c9l2pk5J77j1o1j14J68op0n4M9o7j5R5L6j36J9N4L8L0o7jP0j45R0L0K7o8Jm9O2j36K10
46670E3j00N3m0K6P0o0n7nj2R0l1j63Q0P6o4l8Q3l0N3K4M2q2j45J76k4K8K6l7l5m3J26m5n4
46651e9o9P0Q6o9n2q3O8J00O5m4o9l1P0R6j21j6j8J84ln1J1j49L5O5j06O0Q9j29N1J0krj07
46631a27J15L4N2j32O4l9l2Mp0K2L9m2K58l3n3j0r4K5nl8R2m9n2k1M8O1K1j26j4J00L6l4J36
46611A36j25n9o4J21o6J8q3Q6n6n4J2J31j25M5O3j57P5M2pp1J16r2l1l6J14Rp8O0MJ18O5q9
46592B2p6J29p5j03J55j03PJ33j5j37k0m5J4M1J04q7K6lm8R0q2M3q0LJ28j33J03r7P1m1j03
46574a79M5K6J5Q5p6Q5K5j90l4P4M9j68J50J08q7R1j30P3mJ48q4j14j8L5K8m8Rl1j02J68m5
46555i6NPK3NK4L7l0Kk2lQ4k6N9p7pj7J70j81Q9K8jm8Rj03n4J83o0L7o4N2l4J1m2j4r5L0J39
46533B0Pj22M2l9P7OL0j73j40K23n3P2M4r2J15o4P2r6k4K9N7p4P4n5J0J02P6j03j09j4J5J1
46514g6O4m6qP1L3Qk40J2K12k0q2j2J99j28j17M8N5M4n4l2j7P2J6j02N0l0m4J55m0n4m5J87
46495G9j88R5nq9K6Q5r9lj1L1j5Q3N4J3j16q4Q6m1k3J00l8J1j1q0P1j75K30O9q7OL5n0Ok3
46475e8L8P7l0Pj44P1n1J06r4r9J4K20j25j7P3l7o8J10L3J4k11M4J4N2o6l5J33j2O6r7n1O2
46456f1J89n2l1pr6MK3M8l7M1m9nQ9m9j83J45p0L3J61k45J31M2L1j46OL5K3K5p9P4j6N3j6
46436A1Jj08M4Q1o9Q2k5j01J28L1oj58P2k6j23K0J4J33j14Q1k1l8L7M3l9q0m2R5L6P0j07Q3
46417Ek4N5m5j61J30jK2k7J1R9j47k2N7K4J4Q8n9j44L9K7R5Rj36m2J33j12K7Q4j0O5K0L8j25
46397a3r5K3M8N0Jl1j51O1o6J4J11Q7k5k07J35P0KJ3qj28j3K2M7R0j6q1n2L3L8P4q1j08J19
46378c7K2m1P5rj06l4N0N7j06J86k0j3Nl8kP5j8R6r4N6j74Q2p6j15J08O3M8l5OpM9l5P0o8
46357B0oP0o7j01l1K1M6p6O0r1O3Oj4M2K1K6j25m0J57po8j25K11q3R5r9q8J24p6R5r3QO6q0
46337a39P3O2J5M2j75N6R8l2M8qq0R7P3k40P1J16q4j03K4o2J50Q4o2r1q6jO2M5k5P2p9L8j11
46318a52J02J2lk1j14K1P7j00k2K09m9K3j25o7L5J72J5jK3p3K4k6r5r8J56K0n1O4L7j5n3P1
46298dq6rj0L7r4J11m7K4J05jm8l2m5J0K5m6P0M0o7R2j45P8n8R0j08K00k3j21J2p0q6J18O8
46279b0jq8K9R7l6j62J11l7P1P4lj19M5pq7J37J50k23j4J08j04k0P6k1Pl6k3LR3M9n9m4q9
46259a43J52M2r9n9O4k2N5p4Q6j10J9o5N7jJ69m5pk4o9Q8m1l2K1j7L3l4p8J59L3k1j65j63
46240b91J29J83O4j15j16R6q1P3l7m5J3L5j7R1r8M9N5p8L2mKR3j18n0J15j13P1M7J3p7N0k2
46221e1M5m7lj61K81j6j40J21k6n8k0lO5N7n0q4K9P7N2j11nP9m6o7J29l5j26P4Q8k5k5j10
46202a12R1J07r5r1R5r7j2K2rP0K4j0l3m3L6M2jOK0j3p4j27j2L8J21N7r3M6k7J67n3Pk4n0
46182b7p3J31j46oO1P5Jj34J06oj27K4N0P2n5m4K07k5j48jN6j85l7J13K0m7R9P2j08Pj9J4
46163h0L8p6J14r9J6J0L7Oj22KJ10n5K2p1J23j06J01Q2l8o6J08j95J12j3O7J13j28L4r3Q2
46145C5L5k4r5N9rJ9o5L0K3M4j07j1K2K6M9m9JM3o5m6N1n9P2L1l0j11r5R5J12o6l0P9P7q4
46124d3M8k0r9P4NJp1J17k2r3J67l8j29jL5M9m2p7R6q6K4Q9j81K6R9k8l9j2O1j12N4M7O2L9
46104@L1j8m4P5j2N1l3n3n1j17j3K32j32PJ39j6M9p6p6mj02J01j2O4j30P5P4j29R0o7n1J18
46085c0n1q1Q6M1Q4n1o7J0J06m6L1n6o4N3l0QN0M5K3o8j2P7j70O1nQ1r0k7P3q4J15j98J22
46065f4Q8M7j38O5M6j1k0J7r2J28r5r8J67j56j1M6j29M4L3J51p5o2mJ74n2L5l3l8Rk3N2P5
46046G6q7J4Q8j25N3J5m3j0K0j47J77M5j57j08K40k14L1j0J36J38j25o1K6NM9qk31O0K01k17
46028a69P9R0j6J4o5K0n1qP5J1p4Q0P6j11n5M1J9Q0l6o0L1L6M4j54J05j23j9L7M3q2J17L1
46009FP1k8r0m5Q7j43rJ25l0ML1M3p1o9J5P7o3l2O4r5J34o7L1k9l6N3J3k3L8o9k1pO5O6J8
45988A4q1r3J28m9j8Q7j0j2k30M6Q9J15Rm7p1L6j09J53q4Q3L1r0j3j6J20M7J0Rq8m3J9J03
45969D5q4j9ll3J9j28J06J22Qj59K6P6j7p3O7l4P7j23J45m5M3j44rM7Q3l8j8j10K0J59k6q5
45950a05J3Q8j05p5K27l9r8N1N3r7l2j0M3mO1M2q5M4P5l9q7R8o6M7J16j29L4%l5j08O7l2L3
45931e4KN1r9J00q3J8M1M2m4j06lJ70R6j1j44j05J04p1lPo6n1K06L0L8Mr1l3k0Q7n3k2N9Q
45910DJ0j18o0P6q5N7J02lj00m7K27N7j16L9j18N2R4p3R3q7q9n0l4J88r2L8k2J4Q3r3n1l8
45891a42k7rR2K4j12Q4J8LJ08m3l3k7%J66j0j87k3J21r1N2J53q8k03J47j59J01J31j4l9r7
45873a04j0O2Q6j03ol0J61j23K9N9K6j02N5j16L8J4m6m8O4Q6J2p3R9P0p3oj60K4p5N2J19j0
45854b9K7J1j18N5rQK13k71J6J03op1o5K7R0O1j24o1Rk8Q6L9j21P2r6J53m5j6l1J08k5m4l8
45835a20N8K3P6n0L3j05n7N1P6p7J9O3l8N8N9j03nL6q2R1L5j33K0M0%%l0M0N5j22J02o7K9
45815b5j4J2k3rn4K23j31r9M3J3l8O1k3J1K2l4j02J24j2Lj02J61k3o4R2l3M3q3o9R2O2j03
45796g9l8K21N4k22M1J4L2J8o8m3J8J8K1K2pL9M9j01p0j07J2J22p2N6N8p8O1P0j48L2p0J19
45777b6K2n4J09j17LQL0j2J23n4Nj34m9J24j05J61k2j7nl1O2p5m1J24j41R6q8N3o7j4N9J3
45758f0p1P4j32P3L4J52j65r0J58q3M0M8J10r5j12o2P0J28k4Qm4J4k1j12J97m0j00R8l6m2
45740h5P9M5j76L7q4J47l6rj07J23Q5o4R0p0R0m5k09J26j43nJ08K1%j26J76K0k5N1n1K0J54
45721A37r9n2J4K6q3j1Rm9l7J15R1j97m4J93p9kQ6J51j12j13O7j64L2J14qmJ0j44J95j55J4
45703i9J62K0o0k2j08J22n6K4j12O6J8o4R3n6J05j19l3J35m2M0o0ON3q0mn3n7O3k7O6K4oJ5
45683d6N8J0Lj09q8K8K5J05J20r7j67J54r8p7J16Q9p2j06lpO8L9K5L3j1j48Q2M3K4On7M6M4
45664C2j55N3l2NL5O4O6o0l8p5p0K23Oj55R9J2j29Q1j87J01O2J18n1j57K76k15P8K7n0N8j44
45645a22J08j04P1R1p9R2o6k8JM5L9j72pO1p4j2J59m2M2q2K1n6J26J01j78l4m6J09K8m0L8
45627a0J9J1K6l2J4%J2Nj71M4M5m7j2M8oo3J50q9K5Q5K7j35j84J30l4R7o6L7R3r6p1J20P9
45607E1j03J4q1j44J64O1l4K5q8P2M6j4N7j08q0O0K1O2n8j05lK1KJ34j4M6ll4k7m0j7L8j2
45587i1N4j6R4nL5j21o1J52j63k3J29J5J4j05O3Om2j6jj23J75L0kj02l7n0J46J30j01p3L0
45569e9Jm3M3j8K7l5j0o2M5o9O1M1j19K47j2l5Nq0R7n9l6l8l5J1j1J30L2j06r6N1J75q8k5
45549g0o6K07j22k4L4L2l4p8L3k9Q7P2j64P5m7J15J1k18j8L5L1m9J25k2P7n8N2P3k7l7p8N6
45530b6r2K7N2r0J74n0k3j45N7J77j45K4o4J27N0j09N4j8m2MO4j15K8N0l7J80K0j48Mj38M6
45512a04j7J48j12J22m8j21J12m4m5p0Q3K2J83j00p4P4m3N2L4n8k7P3p2n1J08k6j30R2j08
45494a47L2j7j63J41QRN5o6J26J17r9M5n5K6j13j8R4j12P6n0O2o5m8R0j08R1l0M3R2qj67R0
45475f9J40p5M9JN4p1k3L2Oo8n8J34J6o5j04m2K15p5q8m7N2Q1k3J5o4o4P9o3P2q5NO1p6j43
45455b91J43P4O8n3Qj65P8J4J45r2K2l7K1Rml5N0m0J18j03o8J12o7K7J11lq3P3p2l2J10n8
45436b0J1o2l3J05m2rKp4R0j08J16m%k4P3J0l6l4p4mJ59l1l4m9N3J05o7j7J6m0oko1l3J90
45415F6m3n2m0N4K5nq2n9O5P3Rk6k0O2k7O1m4l3Rq1L9p1J55p2P6k4k2m4p0po5J32J32r1k36
45394b56M8O9J76j56j6k1O7Jk3R7o9K38p3r5m1K0R5l9m3j15mN0J19j10L7O6m2R4n5L0j7O9
45375A01j21k2o3mJ26r3k4P5j5O2n5J3j1k9J00n9l0N6k8J22p5OJ42k13l4rKm6J11j83J35L9
45356b4L2k0l6K6J8l0N9p3P9r7m5L7n4l1nL2P0k7N5j02P9K4Rp9M9j8M4J6p4P3o4l0oR6j13
45335a30M5o6Pn4oJ40K7J2p5%N1Q0%K4K9j6p9n7nK12k3n8r5M3k0n2N0j16l2k2R5Q5K1j17J12
45314A0q8l0N7J28l6j47j7Q1j7m3J21k3L7j18j0M3P0j97J87r8m0J62k4m0L7l2J08L1n8j58
45296a04j18J67L0n2O0j18P2mr2KL9OJ66j23m0O3P5j46R1j9O0mk9j17n1R6o6O7Q7l2l6j38
45277b08J63mk7L6P7j12O2L6m2K2o6n2J66P0k44L6J47n0pk3J6j28j1J99j07Q3k4Kl6r6J63
45259D1m7j16K2R8Qp5j4J2k3L1P6M6j17J69j69j6k6n7J19n4Q5p7P8jr7o8M3j1J08r3O1J20
45240E6lOm9j03O7m8Nj9M5lP6r2MN3K6r6J05J18q2p1m9n6m0J25L6J03k19Q2Q8j89P7P0q1R9
45220D1Op3Rml6Q4r0J0J0m3N1l9K6M3j00%Q6o2L1K9p9p4J66prp8R9m9J49j53Q8j41j25J34
45199a00J73r1oJ2o5o1k6NJ07j46RJ45M3K0j09K4M7O2j51J82o1Pj00k5J45m4L8p4o7J51r7
45181e3l2N5j6P6j75J25K3L5p6j9k0o5Q6q4J01j59O3R9o7M9l6J05j42M6J25Qp7N9j87J9J00
45162c4k9RJ38j02r7O5J04n7j6j4K2P3o8o2J23j05k6R1M6q2J0N1j40L5J2N5L3N8j32J52r3
45144B0q7M3J5j1m8J18ok11O1J09l9O3k5qQ9j06p7m2K2L9J6J8L0k8J38j35M7kK9p9L3O1j51
45124a04M8J73J4j78n6PJ24r9J3O0J02p3n1O2j35M1L8j85kJ52L1K8J02p0j47L0ON0J4k9N6
45106B2J9j50J22kP4q1o7q6O5J5R3n3J09j12p1R5Nm7J83j73J17o3O1j7r5K1j18P1j8M5K8K8
45087B0r9M2nO4j20J79o4%j10K3J00k4L3k13l2J16q5J86m6jR0p3L6j52M0J90m0j26J19r3j22
45068a67L7R6p2J09r7M0l8j5K38j3k03Q5J0l0N1j46J02J66j72q5QQ2m2N4J14q4p5L3K2m6r6
45050a34J18r3J76p0%Pq7K05k24j20J5K85j35o2J32p0l6j6Q2n5M7j0O7L1q4M2Jjo2NN1k8j41
45030a64O8P8n3j9N3N9l5P5o7or3N5J07k3j12P5j39K9J41J6j18P1M6N2K3nk06J03R2j34j63
45012a94J10kN3J9Q4j06L5lr8J4l5K6rR5o6J16k8j55k3P9j5%R3j13n1R5O%o0N1O2L3n7M9j19
44991a14O7j01R0k5P8k1j58M7J83r6n1k6P0k7n0M9l4Q0L6N7j36n5J1LR5J6o8R8j21m4M8L3
44972f6K6r2K9O0P9j33m4L8J09J54j09k4j13N7L8j6j8j12O0j51J10Q5RR1J0j49n3O5m0N4Q0
44953C4O7l4j13N9j05nJ26k1m2k7P0j08Q3p7N8L6j1Oq4L0N9j27J2Q7J07n2j22j8J28o9m6J8
44934h1qQ3q0R1J01j27pN2q0j9P1J2j8q6J36r3m3M9oL1jm5J0J0r0P3K3q8J59k6j19Ko5R8O6
44913a5l1Q4j0m9n0M3Q2j68n8P8J30kj6j17J37p0jK3Jl6m9J33J6l7o2J33o4jP2k3j02N1n9
44894c7J01l7j54k3O7J36J42k04j52l1O6o2NJ23Lq0O7J78j45l5R7J0n7j9j2P5K0O7r8n0J53
44875A14r0l0j05m2J57k7L2k5mO7Nj74J3N9O2j06L9N5MO3m7mL6j12J19Rj12j08Q6M2J1J9J3
44855A9j40K25%q7J1O1k22P1ON0o4N7pL3j48K67o4k1Kr7m1mL8O4J06m5k08J6J36j8j26J09
44836b1MJ54k04J9K8l4LrK21j94l6P2J05q5j01L9J0q9J52j24Jj15LM5M1K3L3L7j9j1O1J34
44817A43k20pLk9J24j9k86J73K9J73p2j52J44j1l2L8L2Lj47rP3J6N8nk8qRJJ84p9p9o4J43
44798I9o0j04L8j25l6K48k8j60P3o4k4K4J55j11j5N5j55R7P7Rp4J51l7m8J16j60Q6q8q5LJ9
44779a24O6J9M5l6m7N9J4Np0J2l2N4Q4j8r1J29q9l3k9MM2K2q4k1J29k9m%J88q7KK1o9j0M6
44758F8r0P2O9o5n3M9j16N6J05j08o8m7K6J27oo4l4J3o5P4J05Q2j46L3j64J04p0JJ18k1K5
44740A0j16j2L8j9p8J14K5J1L4q7K0j04L8O4K6O7P1j64nj2J5l7j9j7J80p8m7O8N5n0j00M7
44721f2R9r3K7m0M1O8n4l0k0j5o7J06Qq4J1MM5jjJ8P0joJ03j57l2k0J66m1m4k3OO3q7R7Pj32
44699g1J37j53km5P0p0J15M1r4m9R1j58p9J52J29j4l4P8Q4j03j91Q9J26j67m9L6P6L3mP0K9
44680G3q5o5rO9k5J3J03j47j3P9j49J10n6O9j06M5N4L5M1j28j2M3J55Jj27qN2L4p3K5r1j4
44661a07j8M3J3M2J6N7j76J8P0n1K06j77o7M1m3P7r9L5L2J9O1K8j36L2M5q0o4J20n4m2N8l3
44642a34K3J60k02J63n0m9K1l4M9m3J3J07M5j21R9j00j5M6j21o4J8J48J51j78n1L9M3J7j24
44625a44J36j16J16p5M8j1k2m8O4J6o4K7K5N6n9p3J54l7l8j50J28n8k2R1j18J25l1R5j92K37
44607F0p5L7Qj32L8jM6rj0P4L6N7j34j15M7R2kj70L0J91j40Q6j52M1j3N8p3K13r7o4mO1Rj04
44587a11q0J54l5j11P5O4j03J06M4L9p8j07J27o1j30O8R9O0j1j10J56L0j51J35q9o4Q1M2m4
44569ek5n3k1J52L2j86P9n9J7k8L7Po1J45J35j83l1M1q4m5J11P6r7O1j05O9J52j18r6O9N6
44551D2m5J0mK5m2j8J4R2j58j0m9m6J05j49J6K4J12M8J35o4k6J11j19m2O2p9K8J7L3j51q9
44532b17Q3L5j84J91J49n8k1l1M2J7j09Q8rQ5n4J97j07j70l9P8r9L0O3P6p1k24K17p5O1L3
44514b3n5O6m5Rj11M1J27n8J3K4N9j7n3P4r1m8K1O8KM1l5n4PK8l7P9p7N4Nj26Q2K3j28Q9J24
44494G8j7j53L1P6j11o1Q2Q5pr7Q8q0R8j21J14r2M7O3k5j7J14P2q3j13q9mJ6R1j39pJ60O3
44475F2j72L3L4N5j19J49J0j53l5J46j0K8j39Q4r1J31R3j68o2P3l6N6qK3O7j01J79k33L7j2
44457g9j74J80J0N7m9J0J18p0K2r2N9n1j05J54J00j03o2m1J44n4j43J8K05p2N1L6j55O7j4
44439c3j15RO1nj4O0j8PJ2n2J01j5l6jn2J81j09o9N2j06K9J14K1k9r6L2J01L5k36J16j01R3
44420f3M5p5n3N2NN1k4R2j00j0K7N5n6m8K08l9j82J51n1K1o0n0R8m4l7M4k6O2m1q5N8l0n0
44401a55J48k9l2J7O6lLpon0l0n2Q7m7p0K6O8J62q5j40K41j43L1%j39Q6K9N7mo1m5oN9q7o9
44380a80P1J90k3l8N6j4L2k3j44l6J9K1R4P8o1n3R5k6P4M5k00l8Nm2n7J37M9lL2j08Mp7P5
44360d6p8Jk8J11P4p5K4L5R1l0q3o4j9K6m0J27j10K5L1Q0m9j04J12L8j96P7Q4l8l0J18JL4
44341I9q4j0j18O1j00l4K13j93R9L5j20J28p8J43j07jJ7KJ44n6j07p4R5q0J11qj57J32J0L2
44323fO5k33Q0O7o8M1J15k28mJ21K5r0O0QR4l0j8l5MO3p0k3K9oK6j24PJ49j3N5p9n6J1M2J76
44302A55r3p1m3l1J14Oq9J1q9K2J08J5L7n0j30J00J01o5L0j21K9oMo7J23k5M0L0r2k2j8M0
44283d7L5J6o5J7PM6l7l5O3o4l4O9l3K9n3J41n1q3J07j56j2K7J66p3n6Q8J8j47R7J4p3M3k8
44264f4L4k9Qn3l4J6lR0QJ2N4q5K0l7J07j9l9Kkj64J47l1O3lk6j69K17j4q5Q3R9j18k7J12
44243G0O2k60N0OJ00p7J3M2m9r3m6M6R0M2k6k4o5j21K14j2r8R8n0J3M1Jl8mM3J29k35J5J00
44224b3j61P4P8M0J21j52j12M3j00N8J34k00K18j16m7N0j9K2k5K1l6J00o9K6J98j24rp0J08
44206B8l3j9j4j5P5n4nQ4o6q7J20l0pO1j27N8O7k6J32j02m4P8O2j24J1M6k3O0k12O0p6J09
44187a3j18R5k2J8R8o9o9R2p4R0j92K8K68o8m0r5m5R2K1J0j21lJ18P6N0k62J18j1n3K9k0k3
44168i5J34j21J27n7K8J2j02P7n2j9o9R6j05K2k4L4R2J65n5Qj94R8l9P2k1jL8l4r5J24L2k7
44149D9j09r1J58P5o2m9%r7K6J27l0j6r7k6Q9Q1O6j80J13J5j21q5J9K61j52M0l3m0P9r0Q0
44131@j0l8n7l1L3k4P9j44J41J05j02p2M7O0K7j81Q5j9Q2J4Ok4J3j8R2q4p6M6L6j11L5R1j70
44111a69J37R6j07q7L1k7K9M0N8n5j14J41nR0p8M3j13Pj2N6n1rLP6J15m3j12L6K22k25Jj0
44092c6j7L4j26J13K4j01J32j43J37Nj79J49M0j00N9o9j0j01J19P2L2j1m8k9m2oj19J19rP0
44074d1J2m8J54o1R5k2j44p0L8N6j16P5k6J5jj9P6M3j56R6jl3k4P2J9o3JJ17o2on3K3R8r0
44054d6r8lk3R2P0o1j1K4j1L4l9p7N7R1j47LJ47l7j50J15Om0R3M3j46Q4M2m1l9L9N5k5Mj61
44033a56J08o2L1L8j2p7Kp7O7Q1R1j47L5J6M6m6j1N1P4r8kJ4j35R2pM2m2p9J36m5J4J7M1q7
44013h7J19m1o4J25o8M2r8M0No4o8k1J44O4r2OK4J11r9o1K5N7o7M1r1OJ11j12P1o0N3L2p0
43994h7QK4L7q0lPK4p2O0J42n3p6J54j69J7n4M3J8J66k17J40r3q0K56k5j19qj1rQ1L0n2L2
43974C1j8m1J14j00k9J45p3k4n7j62Q5J16q7pM6N3j7L8m2N0q0n0R1R7j06J00j48P0M2j00l
43955f6J99j99R1J50j44n4p9kJ05l6J6o4Q9j7r2J4Pj35J62n1J24o2r0J01l3j02J9J51K0m8
43937b6M3o3j0N6j74L3l8J68j38r8K71P9j44L0Klm6k4m1J53q7P7l5K2J8j5p6K6j7J3J3M3l0
43918a8L2j4Pj37pM1Q0n8l1P9m0K3l3k9M7l8Q3J2P1q3j53J25L1r9m8L7M0J27j34J32j50N3
43899e2M7o6M7k6m0j78J38J29n1j6o9P2j21L4P2R7J74j11k20j1J15K2pn8K8k0L9L2r8N3p5
43880a20K06k3o9K3n8k4l8J13L6p0o8P6J18n7K3P5o6k0j27N1L0O1p9J9j31M2m0jp6P2M1O2
43861a9M0N5q9L9n5j12NJ07q9P1L2lJ8l3J07Pk14J63j55J47n3j24M8p1l3J59J16P2j67m3j3
43843h7L9N2j94J16l4R7r1K6M7m8L7M7L9k12J7R0J2m8L1M4O2P8o7o6k0j8R8o5M4r0J60m2j22
43823f8O7L6n9k4J6J5M9j79K90p5j04J21j00j10J01P5j73J66k6j32P5j02N3N6K8l6Q4p0k0
43806d6N7k6o2N5n5N5J14o8R7j20k6L6Lr8R6j78J13lJ03j04q3n1Q0L1M4N4k5l1P0j66R7Q7
43787E0p1Qo1j5L4l7J73l0k9j25O4J9j6j8Nq0j1J57k5M9k7j49K04L7p8J0q7K9q1R5M2LL9p4
43766Dj42J00j02J73lk0j54J79M0j13R9o2j05J11q3j4J07L2j17K1k3Q4l6l3r1J4L4L2j4j2
43749i4Rol1m0O6O5k8k7O0m2kM4o7rO2pJ16k22m2K19j75P7l1Q6q4P8o0Q9mo6L0J13l5j02Q6
43728B6q5J54q9J6j22J23n3j23J26p4L1J14r4p5j9K1j15L7J25M4k1j1N1q8Q7L8j89O1O1Rq9
43709a23l5J50j6qj31J36J4%km1Pj1O1r2N0l3o3Q3p6R8Pj2K3M2n0k7o6p7J36o7J49n3l1K3
43689c5Q8n2j40J31k7n7r6M1kJ75R0j01j43J6qM3O2j90O5Q3J63j34O0mm5PO3Npk1K1j40J89
43669A00j45m1J55l6j21J87o9p5oK0O6L5Pj55p2M6j0J03kk5l9J6J46q6N7r7o6M3N0r9J0L1
43650g2J28O8o8n4m6k3N6o6J02j6N6p4j32J26l3m2k3J13%J06M0j68j3j5K5pR8j18n3pJ9J6
43631g7P5K7m3J2K6M2M0j95J32j26O8m4j0R5N3Kr2j57Q4j8q9J12M2J25j1q8P7m9j10O3j68
43613b02L6J22nKn7rn0J77L1r2l6j08J67N4j19r7J19JP6j8j87N9J90j13K9p7k1N0o8J9JJ18
43594hJ15n6j67P5J20j09R7p0j58K18K9j18o4l2r6O4J28j21O5p2j9J44L7q5M8m8O2J08j53
43576f6J09j59P4l2N6m2K0m3p8J0R5k8m7l4L8kOL8M5m2j6RN5O2j42J4J73p3o2J9M9o7P6K5
43556D0q2l7Q1Q1j37J6o9M7N5n6LP4j00n1j3R4ll6o8P4r5J02J8j37J44o8j0N4R9o3q6o1J25
43536f5N8J7o0j39N1m8J79m6j6o7J55L4r2j03pj2O5J08r1n8J17K5J5k3o1N2p4M6q5R0k6K7
43517c4J41M9j65O2o7L3K7j55L7N2l5pj41J08J30L1m5k6P3j03J06m6j18J90o5n7k4M0n3M9
43499a3q7o8N1M4O7k8J9PL8o1J16r5n9j8J53j34j57J82l1o3J18ojJ4q7R0m9N0k8Rn8o7K51
43480I9l6n7r2L5rj0J4R6p7Q9J4j63pP5L0kO1r0mJ7q5J2N0kk8km8l3K18J52j87p8J4O9m2p8
43458h5j09K68k3jk5j02J3qO2q8Q4R3j50N1kj8j42nO3J23M2l7n2P6m4j8j26J34RJ7n2K3N4
43439B5M0Rj51j30J61K9M8k7K5j17N2q9K01k4p5NJ6m9J0J06%j11K0NJ7Qj0p2J59p9j12J7P6
43419a7m0K5J4k2N8l7m2N4J47j40j57J02L7J2K3j30QM0N7o9k4J07q6R8n3p3M1M9r5J08j1o5
43400h1o9J38P6j25J43j78R6J14j20J6p2j8j3L8L5j06J03P9l9j28J82J0j03Ol6j26J50n3R3
43383A2j0p9o7J63Nm6J89k12k5j0m3P5J01N7q1q4j38jQ3j0oJ4J04L1l1q0L1P5o3J42j55j41
43363b00J06K6q7J0J5P2O6qL8nj61Mo3N0M7Q9j50l1O5N8n9L4P8q9J0P3l6J88k33N5j5j07J00
43344f0nk4J32l7j20P7Q9p0q3n0P9L0j27O0j5j00O3J4M1NO7L9l1l2O9L8j19r6M3J2K1O3m7
43324g4M2k1R1j60%K7M9p7Q3J4L4o7n9L1M9R7l0Nl7q9k6J02p7r3J34m1N8L5L0n2m3n1O2J02
43304D8M5k50Q7J65j84pJ02j05R8k0r1J13ok3N8j22j2J33j2M1j31K1L2n5J20n6%RJ18j08p4
43285f6l9J73o2j00L6J1L6r3P7o2J54m5kj73J24L5N6j52O2jK0r4M0J2J9M7J8n8k3J7K1j0k6
43266d8o2Rj0M0M9M6j8l3J75j11l4P7q7J8p5L0J4Q0j89J1J15r0J51q7jM7r3K5R8p0m0nl7N1
43245e4L3J1J2Kj10L6M7J01j08n8N5L0J5m6Nl9q4J90j42l0KJ67kn6M6o7r2k5K00j17P4J6n1
43226c9lP0r0j18R1j3N7p9N3K4L6p2P1k8R4ol1r9j3Q9j35J6l6O6K10j59m9N1M9n1K0K8N3J6
43206G3r5lL7lL1k1m6o6j00R4J60q8O3J6L2m5k8p7k8n7J33q3Q0j50r7K24R0j01J32r4J22o7
43186C8N1q4j45Q4OJp8J71K2m0L7Kl0j48k3O6J41j81J02M1j7l6N8L0k11Q1N1n7k8K7k4p3L8
43167a28l4J41N1J9j1R0p1j08l7n9M1k4N7j2O1N4m2o1l2N5P1q8r3R9qjl1ql5k8J42r5K4J14
43147A3J3n3p4L8j30J30R3l2N4l2M8j50k2j6M0l6l6O9j7n1R5R8O8k59O9q7M5Q9m1Q3j17N1
43127e7K2p9j9L0n5L5P2m1J3O1J02Nj60J3l8P5%m0j8nJ4j00M3J16M4N9J5j47K4J06nm3k6k5
43107iK3L2Q1M5j00k09P1o7P2OP1m0oJ58j20j38M5L9N0l7N9M9J28k36P2K2k09J25m6RJ04k09
43088a65J05O4n3O2k0k2L2N4j45J57L2r7p2O7J1q6R6R3j96m2O3n4K51k44P8M4j01j9J51O4
43070A08%j35m1P1j10j12J97M6q4Oo8J59or0P2J7k2m3j4P2n6j7K3M4l4R0r9n9R7k13J74P3
43051D6j3j7L7j74J93j70J62o1l7l4j4O2m0J05o8o3M0p9K8J35p8j33P8K2n6L3k5P4L6j89Q0
43033a20J39K6Pp8K2m9Mo6o6R6j8o1O8N9n1R5o1Rk5Q5r2l2r7J46o7P0M6J6l2q1K0Q9K3Oq2
43012e2%N4o5J48j14J34j87N8j1J90j51M4r9L9j6O2k9r9J1L4O4qj16rk9O1J20Q1N8k88JJ36
42993B2n9j24R8L4j1K9J05l7l2p2J2q1N4J48l0L1r3Q6l6q1p4Q8J3K3N4o8j21J17N9m2J67l
42974A76k7k40n3K1L8L8J44j20J1j75J14mJ18Kn4L2k3J16l6r5J20M4k18Q9q5R7r1J5l3Nk1
42955i5O2m4M7j03k6J16Nl1L4N7p6MN9m0QRQ5q6jj7J61j19K0j42P3k8J7k9m4r2J52N6o3P6
42935EJ0j16p3qL9P9l2R5Oj55J10J1O8j51N3O5Q6k8p2k4Qj6o4k4QJ37km4J1J8l3kk4j8J5p4
42913a36J15nj6NL4k1L4m1MP6o8J9jq4J10r5L5M2k1r8q3K17jl4k9m5J9pj22J39J77j14QJ0
42893B3l6nL9p8l9PM3j4K3j5R5K4j06j07J14K6J2Nm1j8j9k1j10Q5J05j7j03N9J53q4lnN9j51
42873a00Q2J1J3m8J8qj10J37K4o3j03M8N3l7k0M4J42j19m2p6K2K09Q8k26l3k1O0R4o3N5k9
42854B%o8J23j36m4n2M7pJ00P7q2J9j3nJ1l5kn1j6R3Pm7O7N6l3j38J46q5O8j07M2J42k00K7
42834i4J80no6j51rL9oL4J33q1K3k8k0m7L2k7O3m2J68o7j50pJ31j04R2k3L2qJ05r2M4q3l1
42815f5l0J82q7j81J96qj52p7J67K6J9mq3L8K8n3o7K6N0j0L9O0l1q1%nL9J4PJ09j04n1J45
42795E6j21p2P8J2o5Q2j4O5M6j74j0L6Q8mkL1K8j71M5O4l5n9K7J6J23j10Ojq1j1pK0K0j8L2
42774h0L7M4j9r2J78o6%m1q4J8m4J12O8kj02q1P9J54m1j50P1k1Q6jm8R3q1KM5j75R8O0q2K9
42754c6O8o6P1lq9or5kR2j7Rk6J49j50N4k5M6%k8j08R0J55j23j34J00l9P7nL0K3K7q8l5l4
42733a18j0L3L3R3q5K2poj4pl7J41j06l8J8m2j8N6O4l4No8Q3nj42O8J50Ll2J97j86j5q1k0
42713a05J80n4o5l2K8K1j19RnqK01k6n9J02n7o7n4j6N9J3J5j65pO6R9r0K4ML0N1kq5n1J6J14
42692c5%j05n3J67n4k6J5K4K2j4Oj00L5L7J12j71K0k2N1j5L6kM0J16j53k1N6qj16j7J34k4
42673f5N6o4q8J32l4L5n1k1k3P1p9J5Q8R3N6k4j95pO1J34l3j40O4N1o2on9N5j23K9J25O4N6
42654A11Lj17O5q8L4J09j01j42O2l6oJ11p2N1K3l0j10K4P5O6m3M6j29o5J63om2m4j0m5N1R
42635h3O7O3Lq9p4L6N2qq5j6J36mj5mj16M3RJ13M5n9r7J31p6R1p3j2j48J26p3L8K1nj08L5
42614a36O5O6Rj31J27q0o6K7n0J29o8N8OoN8qn5o0J74j17M9J20j60k7o0Q4M3L4j3J93q0j19
42595Fj07J21%K8l4q9O2N8K3m7r7l5N7M2q4l5K29k31M0J08j7N5o7L0o8k5L3j49P0M0J04r8
42576g7k8J54kj1n8O7O2k0n1j03O8N8j73k2J11Q0j01j03J87n3M6J5j11M7j91J34R9Q5o0q5
42558c6J21r3J25j75NM8j37M5m4R8l5jo2L6QP0jq2J3K07j38j14P9j32J10J26j15MJ13r9oK7
42539c5p6R1j13O7QJ27j31R6m2nl6k9P3L8L6N9j94p7J96j85n5Q2k5J32j9j6J13k17J26J09
42521I8o0k8P7j56J5j06M1J32k9mn9J34N9j08rJ0j11J74k8j20J14j04J02j55j06J32O4nJ27
42504I1l7j53K7j1J40j03J3jl0P2j11K4R5j5m5pO4j5m9K4L6j11QL5J36j29L0l8o0Q3L6L6l6
42484aKj3O6o3p0J05o1m7M5P7j65J11j35Q2M2K7m8j4O0k4K4J6p4l6O4or4K8K56j42o6N4Q8
42465H8j84J49j56k2L5m1M8L9J00j46o5K2NR3J0j70J8R9p6K5O7O2k9P7q2J1M7r9m9O8K0j45
42446a81j0M1J46Mp9P8lmJ16l6Pr4q3m5N1J60j23Kq8N7J29j88J49q2o2P8J6O1m2J08p1k6M3
42426B9j21J17rK4L1o9j5k7j50j6M2K30k0p3j0K4n5k6rn2M0J01m2n0jl7J8Q8P1j02O9O7o4
42406CN5l6k2nk48J72R8qJ00j14j4n1K5K5K7l6m6L8L3o3M0q2M2J11j09R2j95M7QK5Q5j37N1
42387h9J05q6M9N7J5kp4m8o3J73n1k29K22J01Mj58j8o1J43J26j44M0j37J30p9o7J75q3N8k2
42369a3k0j19R3Q9k3j34L7JJ16M4j08j03J30N0l7m0Kj28L4J74L4j05JO0pq2m9r7K3K6L6J5
42350a00L8m6R4j1m6pJ6oN7r2l7J13o3MP0o5P9j44q6K62k8m2R2q8p0J99j04m5J00Q1j26J5
42331A4j20O2n8K12j08J0L4q8R7J0r9k3J51j7n4r2L8p5n7L8k0j9Q9J05k3n6k5K16r6j59P1
42312d2Q7k17K28Oj33Q2Jj2P8j20k0l7M5J7j9J4m2O2k6J60j73P2p6L2n2k7L1PQ1m4j0O0n7
42292d4j8P5J6j32J54p3p9Q9k7j63Q2O3q9J16o7J26j47j2J3m2J49j29j3O0jj29Q1RP9J19r4
42274b8L2q1L0p2QR0m7l6m4J41n8P6p2J04Nj59R9j2q0OO6J8l3q2J2r0Q2J56o3M1j65J37M9
42254C0j22r2J76k0j4o8P1L3q7l6J04m4L6Ro8n5N0O0On9P8j1K4Rq0Q6lq0k05R1N2P1l9J82
42234H5j94J42o7N5r7P6J32j04j65O1J50oj20j3N1O1p9l6r4J06j5R8k7n5M6n0J08j76O6M6
42216a5p6O4l6L0N8j2o2n9l0R5M1q6K6o7J19j8k0j23K9pJ50j76N2J04L7r3L7pM4k1m6J48n5
42196B5%K0r0kJ2J42p1j27P8R8o3q3P5q1m3O6L4m0m1j4J5J46n9l4J10r4n7J48m9J19l7Jn5
42177D9j70R5j7k3j00K02r1P1j67J3J64k4O1j07pM2q6P0K4Np2O3m9j10K16o9p5R4m6Q0j02
42158f6Q1o6N1k4K0O2j34JJ00n3j4j5J2j65J13p4M7lj1O3o2K6K8L8O7o2K7K7r2M4N5k4J02
42139I9j89J17m9o8M7o5J08l8q9O7N0m5K8J6J6m4l5n4J56j31N4O6N2q2j40J14j25J16J0k7
42121f5N5J7O0k05J23L2m6rn0m1J68m8J8j56M8Q2N3n8p8mR5j78J05L1jN2K3n3j6o6N6O9L1
42101D4q5k9M1n9O5o0q3P4o1J69n6j6O4J43k80o3K6K6L1J60j35J6j68M8R3N0m1L7O6o9j15
42083a67J82Ko3L3j40Q0l0L7J94j26r3L5q6R9o7O7Jj8j10K03J5rj7j39R1m4j2J15l8m2nJ26
42064G4j29j24J6J18MM1m7P5l0j62J4P8L0m7M5j22Q7n3L6P2p5j6pR5q7P9m6J97k04m9N4O7
42044a6j1PP5j52N6M3rJ6J16r6r1M8m2k2Q9q8P6O1N3K9o7m7j24K1P3n7k5K3k2k1O1R1j4j51
42024a17NJ16o1m1L6J71j11K0k1j40R8Q7o4r5Q0m7Q7p8Q0K1lQ4q8M2k2K2m8r9j4lJ22j4J26
42005A31k05J07no0l1r0P4M3R3j22M8N9M5m1P7k09j06J87l7j48R3k7R3J66k31m8J40J14m9
41987F1O8j01p6O4K6j32J26j04l5J03Mk5j00J06Q1M6Om1j37K8M0o5l7J50L3r0Mp7l3J07ol8
41968d4P2j93J08M3j04J74j07P3N5k16J43OPpm1l1o2M5P0%o0J40oj25j6%J63j22R1q4p3j20
41949b21Q4J13PL7l8q6L5K2p2L6L9p3o4P1K8j8J08N8k04J47k1J04o5k36J88K6j59J7k2J57
41931boM2j42J19j1KNjo8l7J01r1M2M4O2l4k5R6k8l9j12l8M7J45j06kjM2J4K5p9J60l14LJ46
41910d1L6%j49K1m2K31Q5p2k2o2q6m6J71r9j01P7N5j47R9P1R2j54L5L2o3Mn0J06qR9L8Rj96
41891g7p5M4j9P5K7k5M6Kj5l4j6Q6kk4o0K45p6k30rN7k4P9q5J07n8m3K0M3l2K2J08p0m1q3
41870a37J18K7j61R6Q7jj6J5K5k6K3l2m0Q6k13J08M6m6m4J14m6j0J6j2lj6m6j5L1j01N1N1
41851g1k2J9j3K1O1m1K6l9j0k7O5N9n4l9q8L3O5qL8ok5l9N3O4ko8J02r0r6J8N6p1J21lP6m1
41830B4j26j4J79j19KpO7Q1j74m1M5N3Ro2L9n5R6k02J19ljR4j2j30P6OJ24l8pj8rP6j60Q6
41810bO4j20j57K13LN2o5k9N2rKo1M3K3P9j60j2J43q2K3K1on2O0m9pp2l9P6J3K8N2m1j41M8
41789a09J49k1p5k6N6l1P2n2l1kJ23j20M0J47q0j46Q7L5K6L7q2O1m2J00kj59%l3k5k5J72n2
41770hN5k17J77M7o0q7J11r6Q6kj06j9n3J07J0L5l2jK2O0j32l2J50j02J51j44k8L5k7J26q2
41751e6J6J32j66q2n8J05J33L3k7L6p3p8P3O0n6j28J01M2o9M8l8J10k6j49J01J4j33P5L8j22
41733a44J71J05r1n7N2p6J8P0j50j11O2J05m8P4j23j3Q2o6J28j9j5kj09n4J26K9l8O1Rl8K4
41715c8k9J69j17p9k8QJ25k23j4K05j27L1O7Q9j82KQ6N8N1k02J02K3Mj83J11P1L2j32J12j1
41697a9N4j54J7O8k0n7j7Q6O0j56M4Q2q9N4J66j60O2j07R3n7J64n6p5l6K1M7p6K0J7k6o8n
41678a23Q3n5o1L2N1J3Q9p1j16L9L7j0K0J12j2r2j29p2J50O6r6R4r0J99r6K0m1m8M6J1L3j19
41659a36J09m5P5J22j06j66j5k9Q2J05K8j4j27Q0l5ON5j03R0m3O7j7L4l9j51Q9JJ50jj59J18
41640B5p9j38J74qk2K3l5o5m9P8J33n7PJ5o4RN9j04lqO1m8Q0J4p1M3n8O7J9o9jm2J72mk16
41619a62N1k0P1J5J3q9k2m9J82p0j01J3N2p2J52n2J52j3k74M3j0K80p8kMP1k3o5O2po9j86
41600b03J95n6K3o3L1k1M7j7P7kJ15j35Qj54rO7J02p3m3k3L9O1p5k0J44j8j24j02J47N0mj14
41581a50k1L9q4R7K12r0L1o9o1QK4K6m3O3q5j4l7J83j00J63r1P8j40J28Kl3N4q7K0j11O1J0
41562a7L7l0N7m6J2k5k2M7J03n3j25R5lj13r6J09qK6j03JQ2J04j58NK1Q4p5Pl2O5lj5j7J7
41542f9L1j25M6J04K3%l9J05Jq5L5o4j70J83n6K7KK6m5k1k7J30qMP4p5K5p5oQn0O7m8l7J3
41521i6j6k3M5r5J42l0Q3n2Q2N5j05l9K2o6MpJ54j36m8J19n3l8j10J02J42l5j17J22M3j07
41503e8L8r6p4m7K15p3j8J47l3M8j0Q0j57K3R8r6k0k2j04O2R4l0K6j0n6J12J4O3n3j36j20
41485a93K16J41j99k8P9Q1j41p3M8J40k7j2m5l7l5Ro8L8%RN8n7O1p8l3J59n0rj8Qn6J2Q5p
41464b2j1o9N5M7j13J0J41J8n6N2j4j78O9J16j32p7K00j99K00j0Kp6o8O5K8Kl3j29J15P3J4
41446B0l9o0j3RJ4j9J77r0Q0Jq6q8O0J08j35Mk4J2m7O6l1L1k1q4j3J32p7o9J28nL0m4N6k7
41426d4O1j16K8o5N9P7j02J5j9P8p2N2O4p6n3n3L8N2j0J69k1o5j10K10p0om6q3J02J0k4n5
41407g5K6K6J1p6%l6KJ34O9q5p1l3R5j97K25q3ok6O6l5J09m1j62pQ8O0q4n9J29J13o2j75J22
41387c8j3N8j2l6j16L7J20j02K57j56l0j6J34l99J43J48j13q9J76L1k3J8k9j39L2K5J00j34
41370a66Q3N3k5m6J6k5R6Jq0Q7j68P8N6j5j20J75Pm0j68J14J28j6j6P6J6j06j09Q6Rq9j1P1
41351d8J39k3j60J02j2o3M1R2n6j18j18Q9MJ29j82P0N5N9r8J26j18R9k4O5r3M9M0j70O0n2
41333a16O9Q7l2l8p3L2J1m9JJ08j39K00n4q6R2p4O0n5ML8j69J04P7N4q7j0N1O9j9n4P8j33
41314e3n8N6j2l7o9J36j27Q4J09j26k8O5q9K6Q6K6q8N8m0J08r2J35oj12PR3k6jj03K1o1J52
41295C4q2p5m0J96l4o9l6J52p4J00J1Lj41M2Nm6J18J3q5O6q7K8o9LO2o4O1j0L7l0j01j1K9
41276i4l2l2nP6N5p1R3n7Ro8Q1N1j12N7J18Q2p0j32j9J7N2K4l7P9q7l0r7J78j18l3O6qj6O9
41255a1j0O3Qk15l3J06J12j03m5J41m3q5oR0K4l5K8j16P8P1N1q9q0N9np1J08kj9o0O1O3q9
41236e4Lo0j06J47Q7r0j55J28r3P7j6J32P0n1Q0j37nL8K6j08L7p2R1J14j37Nl1J51m8l2j9
41217b8j18J25J0j22j39M0K22L2n8NM5k6M2n2m4n9pL4l6Pj2mJ82m7j21J06k9m9J84J2k8l7
41198C0JJ15j74L9o0N3M4k09J83M2r4L4m9jJ05p5j43N3K9O4r1J4M4R7n7m7K0K7p6j5J16l6
41179a7r0L3N0j54J87q6J8k5o6l6M3J41p4j18QP0P0p5O2o3K6n2J31n9J58QL4q0j42l4Q3j2
41160f1j4r8J15O3l2M7j8r2k38J56J76k2OO7k6j99M0J40q0M2J42j50Mr1pJ44l7j18K5l5J01
41141e0L0j13J25r9K8O8j6q4N1j3J34j4j89Q3m5m5%j79K05J00J24q1n0n3l6k3M0Q5qj7M4l9
41122c7K2j00R8n6O3L0j3o9k9L6N9M8k3KK2q7q8J21mj28J76o1p5M8P0r3Q0J1l9M6p1Q4%J4
41102E7RK7n9k9p4q3N6L1n4O7L2l8p9M8J15p3nj4q9R6RO5o1l1n9j3J25N9j37M4J6J7j8m6K11
41081A22o1l7o1j26J82j72K4n0P8RJ28m7L1L0q2l6O1j2M6j64j5O5R9ln8r7Q1mJ8N7K8j06k4
41062i6J26K0o0n8j88R7Q8n9J78n3j5N6K3j51K8j12k8MN2Q9j7J01k02N0J10m9K8l6p6N3N2
41043d5l3j37Q5J15k9J79j02q9K3N9j02O9m8R5r1l7M0L2l8p1K0k7J04Nj19L6J02l9O1j07o4
41025a53J56j52L7j00J38R7r3q8J69l1j2P2o3l9q3R0L9pQ9N4j56mk6P2oo4M0no4j8J84Jo1
41005A3o6mM0q7P0P5j83n0K85j23nj6PR8j83L4M9J52j20jK0%l8J33k6q8r8J12l5j37Q6J43
40986E7p4k8k2M0m2J02j57Kk6J50j4k7k1k0RnJ39j68L9K9j0n0J47m8j19R6L3q8k6Q4r2N1j12
40966a71M7J16o5O0o8l9J51k3j88K7J31j24m2J41J17j23R8j09O6j13LJ63j79J44m2n5Nn5K2
40949a05N7k1O6O1n3N1N9j9m5r1m4K9J28j5r4O1o4j1R7L2j64m1l2J29Ol3J60j61QQl5O5M3
40929C2j26l6J51K4j25J79j50Mm3R9L1j13O5N4N3p1O0j85K3j54J00M9J6lOL7o1J5m8j4J59
40911B8j1o3R2k7Q1j57J7J22r8o2o0M9q9P6l5J5M7PP9P7l0rj6j19l5o8M4P9R9r2l3L1r1J01
40890e1p9K46j52N0j09O6o6J29n1m8j24J15Q2p2N4%j24J31k8k0Qm1k4n4Q9J07J7j57%P1p2
40872a07P0j23J93j30k8o9K15j36k0J10k9P7n7o4m6J81o5n6R3j60J51m9jO7n1M5kj65K8l6
40854a64K08p5l5O5n2K0Qn4P2N0L2q8o9M0q9J42JM6j61J23J8j58p3R5O4j4qjRj9n4R5j64L1
40834a59P7%m0J7O7J33q7N3Kp3j48J75N5o6p5P2m8p9P1J26Nj35J38j56Jq4J05P0po7q9N9l3
40814a20O0J89Jj17k6n5k5N0no3J18j79M9J95j38k7n4M9j1O4n3N0R3p1k5M4k8l8jQ5J4Jq4
40795e8q5K7k7P5p6L3L3N2k7M6m1M8qP6j72J2n0l9J62M2p1K4O6m3o3N5O3j17M3J6j09N9q4
40775a38J2J23J1ojn3P4r9K6n5M4M8q9M3k5O9m4J00r2J60q9j00J16%j40mQ2M6j0j13K8N5R
40755a2j69Q8P1K2J5l4m1pQ3N8p5M4pl6k3L3k1o8r0J80Pk6M7m7M7n9rO6j0l0m0P6j8j62J72
40734B5j22M6j1j9Lo9J58n4l7p7O8k7N9NJ03k1m7pj8ko3R3M5m3J52j11n1k1L6J6j11J54n7
40715eP9kj35r3J15Nj47N1m2K18j11k6Jj04N8P0j62K38k1j0J30p5o4J3Om1O9j12R0j58J12
40696e3K9m6l4J6O7K2k7J47j05J3j9n4M5j55R2l6Q7j7p4l8L3Q5o5Q7%q1OJ08n8N4q9J5k4J00
40676C1p7r4J54q4o2J0J79j20j3K10o6m5n2j08J08l3O9M6k7j77Q7n7P5%m6Q7l0j2J49k9j21
40657d8pj8o8J19J9j55J97k7o0p7J40m7Np1J04m5j67J61M5nN2j05rL2l3J38qj60N5r1M9J0
40638g5q9NLJ31J43j50kq2J73mNj87q1J91m0k8J7m9K9K9j4R9O0q5j88J18R4n8L4l2j60o3L43
40619H7j0j4k6lq0lJ32j11J00r1Ol0k9J55n8k3pr2m0J66j5O7j22J0Op1L5m8Lo8J2J73q5J7
40598e7J35O4j08l4o0P0K2j01Q7r3n3J84j37j3J05l8j06M6O5Q4r8n4Q6j3m3Rk7j3L1M2j90
40580b08J18l8lL7R6kJ9Ol4lOl1q5P1m9j5l0r1J41Q8O4j68L6n4L8Ln1m4P3K7O4q0Q9J5o4N6
40559cj2o2q2J73J4Mj78m2J31J77j32n7m1M3P8K2j17L1Q9k1Pn9O3r9J30Ol0o3J2k4l2J4l1
40539i1J35n9K6N6N3j43J08j48LP8n6j0O6P5j57k0M2l9m9N1K6J45j34P0o6p8K5K5m9R5K7o4
40520e7l8J0P2Oj7j37J89r8P1j4j81J44k1N7q7P4K3p3J17Q3j04j59O9j8j81J41N5j07J66m1
40502e6n7J8R5P6M9q3j19l2J3K10j04mj17P5j4N2j3J2o6j31Q3j6R4P3l8J0l6Q7k6j85Q8k9
40483i1J44n8j17K6J7Q5Q2j22m8j0K2lK5j9J19j01n2J66j94nN9J0m1O4k3m5P5O6k1j8Nj6K3
40463Dp7L1J9J1o2L9k3j29O5O9P0qn0k0J17N0j58K5J0N8q1j15J21M6j19P0o6o5K09j0M7r4
40444a6k1R9J2j64p6K40r8M0j5m2J21j58K2N5l1J3j33Q2N2j13O8j7k2J24n6O2l9Jn2O2ok5
40425c1j51J78k9j8P0j68J28n7l3l3O4qN6P1j18q3K14j78P1P1j04o7L2p0K03j14nJ9o7N4L1
40407g2L6J1N8l2rm2O7j26L1N3J05k5j00kJ50k55P7o6J16LP3j61o4J11J11j13P0r3j8Q1j09
40388a34J13O5q0j7N3l8p0N0N8m5M0j12K9L7L3j9j0RL0k0n1R5K5j41m0K19o7q8p0J58P5n7
40369C0l6q5L7L7l5J9%l7J22q0L2m3O2N0j90O5J88k17n1L5K3J08l3n6J40k27K3J00j0K6LR3
40350I3j21o3J0LJ3J12j46J10oj75J08O8kj22L9Q3q4J18m0M6r0m2Q0J9jj23N9L8o2L0J13p1
40331fj12j4j2N7O1K6p8K02r3or2M6m2l2Q5L2N3j69j9l5Q4Mk04Q7K44j21r0J02P6j7r9q5Q0
40311h7N9PR0j07q2N9k4j15K17Oo7o4L7O3J1N1o3J9L3j19j38J18RJ22MJ4Mn3r8o1N9M2k3J75
40291I8o6k9J4J5%m7Kl9L2L9J41j18k4k2lpk4L6k4p2p4Q4L3M1J13j48jO4J8Ml6j8j6q7J07
40270a4j63R6M9m5J21j01N6j47l1Q4J6M7R6j96k9J07L1R8Rj31J7J72n5Pj5p2J6O5j35Oj47
40252a88J60n0J20Mj60J57l6j6j1J8K1p4k4P6M6j52O5Nj3N8q7J6j7M3o2k3J28q8j8O7K0J6
40232Ak4J5%Nm9L2L2Qp1k4K8n3Q5k3k2jP6j1j64M3P0j0j23J87p0R3j04m4P3n1P2j11Q9N5k7
40212a8Qk6J4o9M5jJ06k2o6l5n3L4J01O4j75J68knj78n3J17J46k5m2P1j19j4j14q6j0J85O8
40193A4J1j35J17r2L0J2n4Mp0P8J25q2K4m6N9K3r6K2J9R4MJj40R7K4l0j32J9O2k9k3J15q6
40173f1M5j6r5p7Q4O0Q3j9p3L0p0P3n8J87q0J4L1P6j47o0j1P0k0o5K5J3JR0o3P0j0j15O5n2
40153g5R6l7K8j6QpR1m1p0m2R9m5jL6j48LN6Mj38J25J93o2j6r5r9N2j4J5J9l3P8K6j07n9Q2
40132i4p6lK7k0jQ4L9l4n1L3P3n3o4J07J0N4%j6j26P3j00J05P5kqQK9j12J5o3m5K5jJ43M3
40111G4Rj61n6J16m8J0%R3m4m8r7J49ro8Q2L1l8l7M3M8O0o9j1j7j43R5J16k27N9l2K8JQ1j5
40091b5r7K4M2Prk3P7K2p1q9J62n1m0j9p3M1J18j02P0o6O4O6p0R4m5p1L2J01k18R4Q3j69R5
40071d6K30j01m6q8k3J2Q3j37L8J5R9j97O8NR8k0p1r5P7M5j6J23k6PJ9j78J78Kp5o6J78l3
40052E9j48pP8M3k1j56M1L8J58k14k0P5L0n0M8L1K9M2j36Mk5Ll5O0J24o8RJ8j0L4n4j51M7
40032a24J14o6L8J52j00j61Q5J8J17m0m0P3Oj0j17O5Jm6o5O0r7m6J45j43J55j7M4p6L2n5q
40014a06L6ml7j6J7Q9R3Po8O8j80J03J05j59m0M3N6L1j14p6J4jK4p3j08LK35m8J75p4lO4n
39994E1N7j00N1o7K9q4O0j19Q1K6L4L3j21p3J70m6OJ32j39K8n5l4K2M3P0k3R4j48j62J72n
39976a7r3j7P1r5n1J15K5N3J4n6m6R9j42Q1o9J28k43J24rJ6J4l4j8M8JM2m2L5m3Rq1N1M2M3
39955d5J4m9m2Q1O9j4j08kj3J73mj02O0J6j19J33j15N8N3ok1l3m1l9L8%R4J1k7m7l6R2p7Q9
39935D1p6L9R1j7j43P1%P2j00P6q0n9J71k11P5J8r4J31n8Q1j31J43o0m1r3p3N4M0O0J49l6
39917D0km0k4m0O0j52J92L1q0L7j29J8l6J31k03J1K1J14j29J07J06q9M4r1J07r6J5N2n1o6
39899a42J28J4o2q0mO6R3j02M8mP7J50j15r1J44j2j04M0ll4k08J58J13n3j28J50j21j13P3
39881a22K5M0M2p6M6L1p3J48j65Q4PJ16j1q7Kq0K9N5P2j30P0l7P9n8j14J37J5r7jJ26j02j82
39862b11K28o8j4m4J37l7q7J01l2J4P6J7j67pLM4L4L0p4j2N5q2J00mp5M2n7P2m4m3M6P5j7
39843al3r0N6Mm1o6M2nR6or7J41P5j04k9mj4k5K6L6J1N9l2K4q2N5k7J11n4p1J80nk25Pn1K6
39821a13j1J16O0J8j0j8r1J00l8j59Q6P1j03J3L7J28q7j56N5Q1o8K9j3P1o5O8j72J41j5Ok7
39803f6p1N3J75j46K3j9J5M7j04J11mm6m7J02Jm2J62j54L9j69K9K0j8L3K7N2J3k5n9R3J1j09
39784g3l3J65j6k9k1lj15K8J61j71J08l9m2J33q6j24r2Q1J34m4j8j06J00J35n9P1M8p8N3j00
39766c2j2o8nJ60N3j62OJ09j35J4L5m9L9M0R5j6L1k29J33q6k1L5%l2P8K1p5OM9o5k8R4r0m0
39745a47P9L2L1J4P3mPj7j22okM6n0r1l2J34M6j27J12j6N2m9%J6m7MJ01j2Or4O0j21J9K5O6
39725a4O7o6l0r7j2K0j4J36L2j52J94n3RN7j32r6N7kR1l2j4M8j25Jk3K64n3j87J33L0l0P5
39706H2j39L3j1j2j41J59l0M5r1O6Lp5R4Q5j04O9j17jM5J0k2j5p4J74J09j42o0O3j16k6N2
39687h7K17j55K2j61R2L3P5j17r4J60M2l0J9k9l8q7J7K2l3Q1J24j01p8k1Q8q6j3J96n1k3n3
39669f9L9j09J32m3J2m3K3J06j29n9O9P9J0J03o8M0q0k6l5R3L1j19P2R5k21M0q2P0M5n3n3
39650a30J1J7J27q4J23K9r8M7N8j18k8J01O1j79J10Kp0k2M2j07J03j1j1J3j08J78j36R8K9
39633D7m2k9L2J4j3L7N7m6j4m8No7O7kl1j29N4R1j3P8n3l1p3l1J12j37P9M6J70j68j5p9qJ7
39613a23P9p7KL3o3L9O4o2M9j41Q2M6M5l4K7M9j6m8P8l4l1j25P1Qr2N7J1J20L0r5m1R4K9j35
39592a04R3L4n6r5J3Qp1J22j3Rj4K35o4l7Or6m8Kj9m2P9O1m6j4M9L1l4Q3j23J5j30J49N9l2
39572A0M6Oo7Okj43O9O2k1j09N9n1P0jr2K6M0O3Kn8R3o0Q9p4r1J17L8k7k6n5j22K15p1pL8
39551b8j34N9jJ02l9N3l9J41j72l6M3r4MJ6L9M7n1l7N2J23m4j36J40RL9n0j33Q1m2R2k1j00
39532a17J28o5K1o6Q3K6j03N2K7n2j4QJ1l0R5j9P2p8R3r3J19j28O9m7p2k7l1RJ5m5M7J04p5
39512h3M8K0J25r7rp6QK8o5m1J38MoL7n6K7l5j16oJ37R6k6j42J64mj03J1n5jJJ15k2r5r3J11
39492f1R2l1k1P4j73K6M7l9M7O0j00mO3q0OR1P6j11nn7J01l2k1O6qp6J35o4o7r8l5J20L2J15
39471F8p0Q8j12rJ27j60J42p1j20R6o3O9mM1Lrk5p6n9J69n7L3K1M0j17J7Q7n7q2p5J6J44m5
39452e0k8O7Orj26j7K02p1N0p5L1K0j4M5Rq5j1O4R9r0j13o1R5J8O0m0N5J0R5k08L3R6l5o6
39431d4qj80J73N2j0k5O5m7J63j13r4n6k9LL3K7N3n1J1l4l0J37o0r4K3O3pqo8P4j9KN1J0L7
39411@oj49m3J55Q8k4j00K7n1P4J7P2j13M6Jl9K3l9J08j16Oo4N3n4n7R5J16M5j52m3KJ6J8
39391h8mK2k5l2Q7Mj20P7J7M6j53l7J35j7j3j5J8j3R4j41J07O3q7Q5M4Q4Mj20l8M4n5P2j04
39371e9n7J90k0n0K8o9P7m9Q8j35m3O2L7N0p7K3m9jJ02p7j6J13j87P8N3j21J2n6r7K31j3L1
39352aj61LP4Q1mn1n4Ok3M6Q5Oj30J74j44O0KM1q7R9j4j12p5J47N3Pj84j3Q8R4mp2Mj6M3N9
39331B7j16q2J01N5j38L3R6N2J02j25o8O4j07k2R4R4j71M7jq6J89N6o0m6P6o4jn3r3LlN4j4
39311a07pR5L1oq5K6o1N6Q4j22P0P2n0O5J1j15n8Q6n9J8%j64J68j6J13r8K6J49j3j12j7K1
39292Ar5O0L6k3r1m4K0l3j5KJ5K12Q7p8j11O8k48J37R9pk6Pj49P3J16o1r2J61k2r6J22L9j1
39272E3j25J6L8O9J15k52P6LJ0o0J5L1q3k4j0J75j23MP9j8Mn3P8j11R1j7n9J11j72P9J18q
39253E0k35j2J47K6Mj03K4R5k9o5J59k7j64m3J58O2n4l1k7l3K8q3P1Q7m7p9J9nO6p9R4Ll0
39233e3j2L4N7k2J52r0n2Q3p9j9lp0j17J62K6m9J31j99J9j1R9j25R1o5j2k3PQ7J8M5J4j3p8
39214f7p7J0l0J74k7m1L8J9LP0r7p5J49r5Q7K4q5P0j24J5K1m8l3j6Q2j23K3Q1M5Q1j16l8J22
39194B2J7r8O5j07n6J8k4j9R3M3j09L5N9r8M2J1J19j49R7p0J13r0Q5r1PL2j13P0n1J65j31
39176a13j7K5P5j04l9J21r0P1M6p0n2J2R7k6O6j20j30J48J53j8j15k9O0n5M0o1j6J62j04o8
39158a51K0Q7O3j2n2J8Lj2P7n9j28J02n6mM3N4K7O1p7O0l5p1J75q7k15R1l8Q3J25p6j87N6
39139a15J48o0j4j00J35j20n4L6m4M6R1q3M3K01j39r2J18Q5r5r3k1P9O3j29k4P9Kk4l2r9J22
39120i0k3nK0P2M5r4R4k8M6l7j00K0R2l9K9r4n9J10Kn9R3k1JO7l5q0l5J65r4n1J2N2Kl7J71
39099A12q2n9mj04J06j05R0j2J08q8o5J32j44O3P7L1p5jn5m7J72j07R3m0p9O0l7J7m9J03o6
39081e5m7K7L0o8npP2k8j8N8J1o8k7N5P2j1O9nj8k10PQ9J50q5rJ9L0j33N0J21o6j11J6Q5n5
39060f5N7j0o3o2J16p1%L5K3M0Q5r9QL3K8m9O7q4k0l2j3N1L1p2MJ5j0R4m8Oj32O9m7K7J14
39039B6R7m7n3o3j67K39l8J4r0Q6nK0j25P2m2Nl4N1m2k7N8p3M9J24k7M2p7k0k4k7k6K18j25
39020c1m9K3n7%J41J2L4K8j15nM6kM6o7J0j77K8N0r6J86L5j05n5l6p7J07O7J7J9K9j23K3J48
39000E4%j32OK6J1P1r2l9O8Q4j57J22k6j03j4O7M0n5P1j07J43m0j47J02j01R2k9M0j2j1n2
38981a20J11p1L1j18J52l5N0K2l2o2L2Q1j24O5K5pJ3n3j28J56n7n2l2J41mp1J81j50J3L5J45
38963A37q3om4m5j49K38n0p0J1J20J06r8q9p0j06M4K20n6r9R9Pm2O8j46K3M4Km7N3Pk4o8N2
38943f1K6m6j8J02L7r2J42j72K6J09k2j71N3J75j23n6J6K07k8o8j26j21J89j76O6m3%K27j66
38926a14L5J35n4MJM2K4j29M7l2O7p3Jp6RP4Rl1L1K4O8j30j07RJ59OJ14Nj53r3L6J2N9J87
38906A66r3k6k5N6j00J6m5J8Q1q4J7j61M5J43qK0o4o6MO2N0k3ON8l5o9n0J8K12r6m5k5m5N2
38885c6o8O2L8L8n8j70Q4R9j1n3JO6jl5N9j00Q0o0l8k7N7N0m0M7Qj62J54j7P6r9K2Q5j04L2
38865b1p1J1r5K18o8n3o0K6O1N6N1j7n6j7j5r0j9R5J9P0K9n0qj2p0M2j13J2J29j3k1N9j2k5
38845b8j7P6l0n4j67J31J39O7q2j6L3m3j00R1q5J43j17L0Qj00K14j53j16jR6K5%Qn1O0Lr8
38826a34K7J15O2pj25R2j5j19N8RJ8p0j8Q5k8N0j3l9J20p4k8p0kR3o3k3P7P1j77M3K2J1J6
38806c6k8K03j0m7m1q0O9M3j27N9k6om9n9L9K6j7N6Q4K3o1l6L9n1j6JM8o0N4j20L9J77P6j39
38786B7l2jk1RM8O0r5j7P8l2j49k0rO2k5JJ23m6p0K8o2J83r1l6L8l9k2K8L0q5Q5K2j64J14
38766h0L6Mk1O1l3j95N5P2Q6l8K1k0oO2m3k1l5J83j45j2N5Q2j4r8J38l4m7j15rJ40n9J2lO2
38745D1j64J40j25J85j19k05J80Q8k01P2rK6O2l5J38j23J2J8J5j8p7J18j02N3O2J8p8k8k3
38728g9Q0K2j9j13L0n6L3R1o3P5r0K4l1O9L0q2o5J29k7r5O1J1J5n1K47j54m4k4r4K2K3N9J9
38708d7q5J84pm3k9n4P1K5n3k0O3q7P6j4Q3l3Pj38k5J20m4Q7r2K4o4J33j03q1J23m9j47J59
38689f0J51j41N9q3N5j11M1Qr2R5j11J34R3L4k2j6J7lm6j35qK12q7l4L1O2m9M7k7l2l8J0n7
38670a03N3J08j31L9q9K6J19j39l3P0Q1Kj0r8J12r3P3J6LJ11l2j59j6O5M0P3n9m0l8l5L5L1
38651a8qm4R3l9q5k9J05m8q1J11l6P9L7Q4l6n7n4q4J08j64L6J32l7l1m2J8k3J39j00p3P5p5
38631a47k8J19M3q8m6R8p2R7j5P5p4Kn1L2k8j0jO1Qj1J2Q2j8n4r2J10P5l3j21Q2Kl4N4p2p5
38611a18P1J03m0n9pJ33r9O8n4j71J20N1qn8k9N9J7K1p3K5M5K3MK6j58J11j11P8L2l7k2o4
38592a21M7O9L9p7r0J47l0J26j55j02J38j07L0M4l7J39m2r9r8K19K1j7m8qM9j06j00Q9L0p7
38574a27J55o7q9P9K1m6j7J13j53J6K06j03J08n0j2p9r1R2m6kJ6j05K06L1m5j13l3K05p5j35
38556a40K6N3Rl7Q7l0J7Q2j38j02M5O0JM2J6m6J1m4J3J32O7q8p8P8oJ06L2k15q7N0j3J5P1
38536a1m1O7j51M4j13J33J53q0p3K4J0r0L0O7P4r5p2o7J49m%n2l3J27M6j57J41r5l0QK3Q9
38517B1j69J43jNP0M9j57K8Q8j54m2O5O6r8L0Rj8J01j6m1j07Q3j9J7j49M4P3kN7J8n6R3k5
38497Fp8J3J04%j57j6N2K5m6N7q8P3J4L0L6Jn0J44j42q8L0Q3no4J6j7Q8l6p2j09J28N8N1n9
38477a8O2J4j10k1O8j48N4M8j8n5mN6M8J3KJ4o0J2Q3j19k4Q5M7Pq2L9N1q1j24R1N6l9JQK5
38456a9J9J01p0r0L2R6q5j6L8J05j02l3p5J4J6m9J53n8j3N9j27K1k2J15N4j21k9R4K8l5j1
38438a0q6N1o1J08qj7j6j02J08o4j09J32J6j0Nn2J3m7Q1M3M6q3R7Mr1J21J4j5j5j34k0qJ7
38418i2R7R2J8j63NL8j48J19N1R3j02j4q8J6J66j77j11J36j4Q8LO1l4j9L1j76q0J52K5K0j24
38400a31Q0P4K9Q6O3j27k1j48J42r9Rj5n7P2O4m6M0r2o9J28p2lM0N4j14P4J1q3Q5J3n7P5P2
38380G7j42J5J22k28j3J13n5K3J22K6p0M3kp8L2p6K6J8O1j22J04Mp1l1J23j5J5j9P0m0M3l8
38361C7l8j3K2o8k7k7J14n7j3L8M7N1l1k11J29N8m4N3r4J52p3n2J32m4P2j04o0m8J25r6L9
38342c1R4j23o2J28J5L7o0j20R5r8R8n8L8M3l7j65O8J03k3m9k1J77q5m3J26m6Kj6L4O3j40
38324e6lM8Np2K9M9N4j32R9j7j05j0n8K1J48j6q7J08P4o6L5m2m9L2o1L0M5qR3j25N6o3k0Q
38304e6NQ2n8j8nj00J36M6m0m7k10J64j6k1o2P8k7J06O7j11jK8k5m0o9N3J10p1J46q7j31J01
38285g3L5j59J63K8r7M9J09l6j10P0r6K5l0J5k6L4N9K7k14Q4l3J12R9j0l8m3l2n9J92J00k10
38266f5M4Q1o4RJ15q6%o5K2p0N5q6J7P8O6L3k03r8J58j3P3L4J1p8N3l6l7n0L5J13m2k02Q3
38246a15L3JJ3M3N1j35J57o5r7jJ08j5l5p0J22j90M6K00l0O3n2j15k1oL9k5M1N2k4r2M7R0
38227A8J9o5o0j0j18J69J03j18o6M8J33j17O3j51P3J21p6l0k3J4M2J6ON9O4k5j44m6R6q0N5
38209c0l2n8K2L6J9j5K2l5J31jo2o3O6P5l1J8k4k0J4j9o9Kk2Q7K9n0l9l4n7mN1k1L5M7K6l9
38187d5j35l4J91m6O2k5k6O9j0M6K4m0j23J40o8q3M5ol0j02K00k1p5L8o9N8mJ30p4KK6m3j17
38168a45O3R6N1j61j26J12N4n5Q4N3J1R6j36q1%j01J95r6O9m1j28P3J4RK7%R7rr7k4M4j07
38149a59J17n0P3L0j1j1j04Q4O1Qq2o9R5j14J15o0j42J69K2n0j4J46j22N8Mm4K9o7M1M2j23
38130a28K3n6J27Q1k32J54QO3J28j73J54j76O2J5N9p0j00L9O2N5j44O1oQ7m0o5J8j42K29l7
38112E6Pr2L4k4nk2L3j61J11rP6l0P2PO5j79l0J0P2q7O5k1j2Q0J3N5j20J31q2l1nJ1Q4q5P1
38091E8l4R4j18r8q1J74p5k4qJ8j6O9K6K0j16J44j0K6j50M2Q8l4J50j04m6r1l4P7k4K0N3j7
38072b1q0J05J1p5P9L7j20Jp1J04j16M7N5ok2Q9p3j41Q5M3m5JR4%j7k2J21n5LL8j84Om0J93
38052B4o6Q8j12J21j45q5J53l7Oj69R3n4J52O2j14M8ql6pn2Q0J0l0l0O6o3J21j36kP2R4m2
38033Bj37J12J05j01J52k18qQ7k0J49j22j81K29q5Q3r2N3O5j30J75p5k64K17J12j68K8qQ0
38016D0p7r7K4M8p3M6o6K23o5K0k3l5L3q6P3J4k66nJ68pJ24L1j05O1P5jn0J4J7q3J3L0j03
37997h8J13j06j8Q3rl3R2j5O0R3j80RLQ5j78K3J1M4nO7m8n1r2K7Q0JJ3PM0j41Q9O1nj41P0
37976c9M2k6O1r2N5Q0j33K7N6M5j01o6J00L0%k7J7Q1j89mJ50j41L2l1J16o7O9p3M6N0j50k8
37957a10L1J10o2k7M9o2L0Q1p5R0j2o7q4M4K8m6P5J12j3p0N4P0j29l1q0J0NR0m9M8j3rr9Q4
37936b7k0j0J34j52o1M0p1P2N5j15O1Q4j00J28o2l5pQ4j2j9l8J9O9r4M1l8k9j66N0J32M6n
37917d6K7N2Rj22N8r5j04Q7J87l0KN9q7k3j05M6O9R2p8J47l9k23J17R6n2r2L2q6l0l5K06J2
37898E1q4J77k04O8l9LL6j8J22j13Qn7np9R1J62k23p7J20Jj8p6J22j5M0l2po2J5N6J9N8Ll6
37878Go7P5L0j73K03j19j4qk1m4l9J70ln7l8J71r3M5M0m9M8k1j00j2P7k4j6j71K35j9j19M1
37859f5l4M2J11j63KJ4jL3J00j11J5j6m5j4Q2N2n8Q0j13O2L%j9P5M4p6l3j63N5RJ52j3Nm6
37839c4M2Oj2K0l2l9N6j67J17j54K65k3j37Q7l9p4J74p9m8k9L3r8J5J46k9j7NP3J6mj60l9
37820a59J67j01Q9r2K2R7K3l8m5J15r9j39l0L3J9K01o8Mo4J06j05J24N0m6k8r8N2j07Q6O6
37802C5j31J6N7k1j08N6j8M7k7J7L2j3L5M4q0L2j6M0M8n4j39J68p6K6O2Mp0K5pN1j97J68q
37782bPM3l3K4p2J4j9N6k7Nl4j5N9O0m6J24j74J4o7N5J82r9j26l8L8JJ2J36j21j1L1k2r2O0
37762g7K9k5M4j7mN1j11J14KlN1j48K6l1M4Q6n7LQ9M2j91Q3N1%p2j2Q1l9l9k2j4R8Q4j12l8
37741c4M4m3l6R1j20J18j00q2K10L6n3J08o4j13O1o5q2J56q7k1r5J49M4j88o3J35kO9l7N6
37723hkN0j53l4Q0q0Q6q1K22q8qJ25l0m5qO8o2k09J1Q0p8K40j55J4j8j46J72R4L0k1o1J1n2
37703e6kQ4k03l0P7K5k1M5qM6l3q3P3m5PJ61q1r6RR5Pm5oRno0P5o5M3J2k1P7l9M6K6K0L4q7
37681a5J0J0L4R7j28j45J1Q1J2j8J4j20J84r0o6O5o2K7j3P9k3P8N3j34j9K9l6J44r3l6J7q2
37662a35J01j1o0R5m1j4L5J10q8o7K0j22q8K76K3l1p6m1J02q1M9o5P3M2K9o0q2Q0n3O1R1L2
37643A04j41N6J1j80J23l2N9L2n5M4o9l5j5q9J31K1L4L7r6N5n8P5P2p5J7r5k1K9J61N5M9k69
37624f5p8j7N5PQ6l8k9R6o3O6n6Q2j2n7p2p0J60M5j21j9R6O8P0j12j95O5N1L8O1q0N4Q1k5
37604G2j20K9O8O5k04pL1Qk9R9k4n0R4q4k9J15k0o2l2j3R2M1o9k9M9p7l0J70plj1o7J5j62
37584a81J38j1K6J38m5j03k0J32j18jL4k1Q3j04J18n2j25N6n1L1r0L9l9k1P6J26P4p8n3M1
37566aj04P0l2j7L7j0j2L8N3j37J20n8o9J14J0j63KN4j9LJ67m4M0m2l9n9j3R3M5j2o1R9m6
37546GO9o5j3K6r3K34j83KJ05k2j41Nl5J07Ln0n3N4J43j77m2J06m1R0k9l3N8o9k3Q0j2K8K9
37526F5o1j60K2Q0J1Jk5Ro3L0J0J3Q4r1M4J09j07J44k6j41M7m2j8Qj30O9P2j0P3J14l0k15
37507a14N3L4J25o3l2q4L6j20P1oJ7O7p2J13j64R0l5M6J3P5k6Pj12lJ49j5n3r5n6J02J07j8
37488C7l4N4N4q2m7L8k0rjO1m6j03Q9n3l2km3J9j0J04j41k9J57k7j3L5Q1LJ8m7Q5o0j02J24
37468E8j57K7Q1j00J13rj3n4K3j16K26k1K9j76O0J9o1OJ6m1m0L1L9J48j9k08L2QP4r2K1n7
37449a53klR9L6L5r1Q9O0Q2j23k00R2K0J35q8k6m3J05l8j13J42o7n3j47J70j71J76o5J04P0
37431C2q2O5l8P4j14R4n8J79j18r6q4K7N3O5R3p7j9K8mK3o4q4J30m3k1n1K1q3J38n1K3P9n1
37411a4k1N9k6k1O7k6j07Q4N8n0L6j26R5R2r9jmm3kj7J07j87N6J59j28K8p3J92Lj63k7k5q7
37392b11P3K5O5oK1l3P0j88L2R2r5J55J6j61Q4J7KJ38j81o2L8J07j4jm7j02P4J18J07j76n6
37373i9L1O6lJ7o0jmM9n4j12P0J63r0k7m0K3KJ4j2k6J5R2p0N9QL9J7j68K1Q2L8%o7m7Q5j50
37352a39k0J1J86q7J12r8j26M2PL6q2J04J61r0M1j36k5J04p6K1kl7K05j48K0J7LO3m3J5j21
37333h2J1Q7j40Q4J06o1n5L1m9L0Mm2n5l2L5mM5J05k4l0L7l9K9M0m1O7k1n9JN5k4j2m1M6Q5
37312H7l5r2J5j1J7J2q7L7p6J00O2p6N3l2q7N8N4j8K5j88Q4m7K3M5L8R0j12R8r8O8M7j26l3
37293a05k2J54j29l2k9O8nL2J2k8l6n1J54r2MP5j54J50j2L3J3q9R5r0P8n0O2j30P7K2L1Q2
37274H8q4r0kj36R0J71j10K1r3J24K1L4m5q6kJ19J2j53M0j65J34J10m4m7M1J48o1l4k1r0M8
37255f2M0j51J87K0k4n9K8K3Mn0R5l1q4n7M4k8J66l2j03k9Q2r0k9M6P8pm1N3l8P5J8l8q5Q7
37235Hr0R0p3m4J37q4M7O4j47J11N8n8kk7M4q0j6k0K5k1P%N0kq6kJ03on3Q7k45J38J00q4N9
37214a2N8p3j38J7K0J02P1j06j7P7j13%J31J14j37J11j09J3j08N6o6J9l7J24o7l8J01j16j18
37197b41J20N0N3J08r9j43JJ7K90o2j65M4JLM0k4j90J47oP0j35R3N6k6p2j6P6L0j39RJ07q
37178a1j42Q9LN3Rj31J31pP1j00M9K6j40M7m9Kr4L2R8M1k6n4R2J04j08k6R9j21L4l1J2J7j2
37158d3R9p6k6RJ2k9p0j0J32n9j09P1K08k44J47m2O4K0r2k9N1MJ7pj47LJ65j58J16O9r2o3
37139a09J40k5o9JL4oK4oj00R2m0k6Q4P4l5k7oJ4l9Kq0J4q6J05M3q9M3j5J9J76rj07j3q3Q9
37118a6Jj53Q2M9k7N6j83K48J47k18qr9J3j03J60P9l6j10N5N7p6k9R5J21p3l8j10J37k2j47
37100a48J16o4P7M4j5p3M2L8r9M1p4R6J4k7M0N5jj50J43j6p3j27J68r0K0jM1j70M2K6R4K3
37081hk8L1p6mP2Q8j51N0O7k3j8%j01k8j5nJ47k6J21j32k6j44J08J04j6N8j70O8j7R5o1jN
37061c6P4r7O0n2M6l7J11J2q3l9k2OM8NL5l3J15p8J53k86O2o6J2o3K6PR0rq8Q6j77J35R6p
37041FO9K1j87K8O2l4o3l5K00p2q3Mj25J57O3l9K0l2j3k2J1p2JQ3m9n2mO3j0M8P8M2j06p1
37021a13J52J17k09M2P4j47Q5k4J31l4J3q9N3n6q9rmJ04Q9n6n6q0J66n6j6M2q4k5O2j64K1
37002a60L5K8l5J00n0J51l0l7o3N0j7j07L9j3M9l6J5l7J64j28P2j18O3K9M4J07j54PP4n8l0
36984d6K2K3L6J2j16Q0n7k2p3L6N4O4l8L9m6kM2O0l6j3p7O8P7j32Q7L8r4m6k8O4k4J8p9j04
36964b13J34j3J17K5k25N1l1J1n7J59l7M9J14j37j24n5K24O2p1J3o6M5q8o0J42K4j52J5Q6
36946e8p9Q9o2L3J64j31k6j24K8J90j21K0J23j10P4n8j6P7n1J10j25L9L6j03Q0l3K6r4n3p6
36929b31J28L5O8N6M5j30l3Q0J4m7j21J1N6K2r5Q9LQ5j11n8K9J14K5l7m8J08n9q2J44j9k3
36910A8L1J7j26ql0o0J28o9L8MrMJ07K1p0j3q7m4J3l7J29j8j1Mr3N9o7J5R6PQ9m2r8O5L7k3
36889b3Ok2Q4j06Q6n4RK9o4nM5o6R3k1p4L3j16Q2J06LK5o1J2N2j74Q5m5Ll8p0J24R9qj7O2
36868G4j31o2P3J15j18k0R5r5n0P4k9Q3k1p9OJ25j26L7J15l5n5o3J05O6j52k2n9lM1m4m2j10
36849c07K58N6o5J07r6J7J9j8P4j20R4K3m0l1J00j21p3mJ37j5M3l7q5P7n1L8j24J7L0m2K8
36830a11P2Q1j49mO8j02Q0L2n7K5J18j04n7J3J50n4j10j3P9k9J20m4j13m1O8R8K2k09M8O5
36812e8j0M1n9KJL2J6j06Q2Q7N0k14P4P9J0nj43R6Q6mp5p0J18n7L7J01p8K4j19Q2pj25J28
36793A6l0r4P4J27j98R7k5k4R1j40r4J28M5j14Q9o9j3M3O1nOk3L5p9m6l8J19j3J21j90J04
36774c9R5o0j29j6M1J00j3j1j61K08m6j11O5O1J2J2M8m3N3M4r1r2J00o2k2%k4OJ07M3r7n9
36755h1J28j58N5N5J6K9j14N3kl2P8j01m6m1M8P9p0Q9p9o3Q9J47Jj26nJ00R1j27m1n0J4M7
36736a7j27J23n5RJ17K1r1j6l3P0j7P7K8j36j9Q0j2rL9J4lm1L6o3m3J12j9K5j86J33L6j10
36717g7N4PK6j02K8L0N1q0q5J23%m4o0J16j26J27J43j19j07J7pN8n1J0kM5j10J07J04q9P1
36699E8j84J31m7j39J21L1k1Q6o1n2M8L1j32Q0Q5l9J3J22j10M7J8m7j35j8P2m3K5LJ73k21
36681a05OM9m3J83M5k00k4R8q4O1KM2j78J35l9J9p5N7J03K3Nj17j7l3jl6K9N9n3p5N9K0R3
36661Hn2pK9j70lK01m0p9Q0l1J28j13j10O9J46p3p6J7P7j26O1n7Q6P6Om9p4K2m8J13P0l6j09
36641f4L3M1oo6O5j11M9J33l0p2P5K5K2r1m9j09J17P9l1j11J23M8j9k4jp%N2j82N9N9j04j6
36622a13J21M0m6j19L4n8J39j36O2N7R3j5K0o1k1J31p9M6j18op8Q3P7o8p9J9j2J15P3j49M2
36603fk0L0O6q4NL8n2k8N7j76Q6j8P9j04q2J21L0p0L9qQ9m6J10o4jK3k0L7p0Q4j52J63p0N5
36583D1j11j19K44np1J1jK4L2j58M9O4%p1o9J10O7j55M7L1j38N7J17N4q6QJ07l4p8n0n8kK0
36563a23J5L5j43K07J3q5m1J29R4p6j6L9j74J45L7J5o9m6R1j77rM5R8p2R4J8k1K6q6n1Q5l2
36544c5k7J60Rr8j48J03j16J38j7J5p7J35M0q6m0p2J66p2o2j12J60J13Np9q8o3J28m9M0L2
36526Cr8L8K0L5K3l6M7Q4j38j64P7J17j8J4J9J4j0l9K0j18J04K9m3M2j12K1l9J85j5r2m7k4
36507a01M6J3p7K5P1o0L3o0L7J69K8j29q3N3J7j7Q0M6p2M4r0j7l1J61j06Rn1J01p9M0p8J3
36488f5o5J08j12R1m0k6J12j1M6j97J77k6k1o8O0J36j4n8o9K6M9j60J25K2q6J7J50J9o2j45
36470h7OR3n7n4l8J35j64J18n1Rk2O3m3N1L6M6o0l8Q5r5j8M6L9L0j18M5N1k5j22R1M9Jl9m1
36450g8K3J76j86n4R9M8j40P2O9j9J0j9J27j75J25p9m7p3N1J78j23R2k3k32J48K4nQ6l6j37
36432i8K17m7n0k7j8J14q1p2L8k2L5J7J06r0p8R6L4l9J9j07l9R5J21l1p9Lk0n4J28j25J4p3
36413a13N5k5n1Q1L7mj32M3j10nJ75N7j19R1L7r2QK04j84Nj63J06MN7o9j19J10L1Kj5o0R1
36394f7pn9J01J51m8j42P1m3qn2P1Q3m8p3j70J27P0OJ3Q3r8K7j03O9K5o6N6pk1l2jj11J54
36374d9L7k4R1j2Nn5m9P6K2o4M7J1m3K2K7j95j4J69kL7k9j57nJ52q7M7j37J16K0K5O7K8r0
36355a3LJ9rRr5L7Q6j23O0J28k8p0J0j4k1q6J07m9Q2k1pJ31j65o3M2J37j77l3M4O1rr1J65
36335D7q6Rr9O1K1m1K8o1L3J40o7K6P0n5l6Pj49J33k4Q1o6K8p9J11m0l4K2J11pj65LR0o3R3
36315D2n7J8JL9o5n0L1J7o6j4J48j94P0J9L6m2K1n2J0mP1o9R6K7K0j08M3j05L1R9j28PO9k8
36294f7R6n1L1o8NN2o0N1j30N9M2J4m0RQ0om6n2J7K3J39j05j01j4Q9J37Qo0L3j52P3J25j32
36275am2Q7J0j8N0j80O1J00p3l6m2M4K6pJ15n6o0J8o4m4M2j31R3O0N1p5J24j46j28J40J6n4
36256a20L6qo9J05J20R9j76O5j14KP8M0k7k1n4J44o7k9P5n7j9r1J9Q6o6N8M4j78RJ20m4K2
36237a8j8j4q3J51r9L5p6N1J25j65J36j13K4R9j59Q0O6l7j94J87n9J32k0r4L7R1m4O5j64N3
36219b5N1k9m0M6k8o9Q9K6PM6n3J8ml1k1P5j65rQ3O7M6j83L9J25j7j59N7n9Q4o9L0J47n8j32
36198a15K9p7J08p1J18J3Kq7j08J1J10J31K4q6j24j6J10j03J4l4R5N9j27L5j5K3mo0J53q9
36181h1r5Q0k1K5%%j8o1J90k9J5j02oJ38l9o0j12M3O0K0q8JN3R6p5R9K0j60NJ8J42j38l9M7
36160g2J13o6%Q3j71J42NJ9o4r2rP8l7J01L4m2q7M6O2r3O6j00O5j1k6j10J50J15j28j19N7
36142i1L8O9j09j0JL5O7j0j19MJ44j65M0M1N4kq8P3k1k3M8P0j37J20l6m8K9J2j21J35K5r7
36123g2j02J71j70N7j63J33O2K4n3J9L0J96r8j3pl5R4m7j79J03J02p2r9p5J47J15k2j66R7
36105b3K3j0K7l6Q5j63Q4j8pj0m2Q3O6Mj08RmOo6RJ09P6p1o7k7o5j04J53O2J46k30J76n3r8
36085h4O6L0j3M6r4k8p1K17j0m0K2n9j0K3P0j03M6jr9J28j62K5Q2M0n5K9M8k1rJ50j19j8j03
36066g7L3nR3q5p2m3J63M4l7p7L8m3M2p3O0R7Q9j80j25J3J72m9n3l9K0J09k8N6k00R6J09p6
36046b8m2O0L1j8n1j56R8O7j24QK1P7N1m7p9J5J14LJ3k1p2L5P5j02L8r9J02Q3j0j2JRrr5j21
36026a85P5J32Qr8J15j02O1Pj60Q9P1j3r8o0Q5p9J08M7M0j17N7n2qj2L1p5J08J6Rl2r7J29
36006@m1J74Jj02O1q3P9n5j55R3Q3j9p1m2lK1K0O7j30N5J03j35J14J3j8p5l2q8Q2O8o5j7L6
35987f1j46J71l0L4K9o4l9l9J15j2%l9j29L1l4J18K4L5L3M7j60J12oj23N1NM7r3J31q7J07
35968B8M4j08j5N4j18j8J47R6k34QP4Q6m4j51L5P3o0rJ36o3m8R6Q0j33pl3LJ14j51M7J44j62
35949h9m9O3n0R5o1N9J5k5J11j79j24K09J14j45J4J7n3OM8m5QK0L5p5Pq6Q2M6L4Ol7o5o5N7
35929a02pm7L8K4RJ19K1N4m2j33J05q2l9R0j80N3M7K5j6m4Ln5P3J0k2N1l9K0K5Kk4K1M1q4
35909h5K6k5J4J20n1q4L5j9m3J3q3K02j8q6P3m7J8O9j6p9M0K2n7J14q2j21J2J08j31N9J5J06
35890A9j18k7P5O5oJ00m5j09K5j7K8p7j8K3m0Q3O2K3r6o6pK9M1Q2k09m1K3J69K2N8j06m2L7
35870f0j0J80j60j05R8R5K9l5R3j48j17J72j31P7nO6r8K9M7o3M6o7l6R2j20Q5j6J03n6p9l
35852i7R7o8J45k0j52l4J58n9n4L4P1ok2rj43m9P8kO4Oo3N0J13J5l1R1n3L4qj18L0j0J0r1
35831i3J92j38J6Nn6j5K7O9Opo6j3l9j43Q1K9L0M7n4r7J56J30o4N6l7p5mj75L0J04Q2j00P0
35812d6j9l7kJ26j34L2P1Jk5P9j06K1l4P8Q8j78R1j1N8o8j8J9l2KR0k7K5l2J6qo2l0O8k3J0
35791a7J8J3k8o2M1l1j6R8OKj43K9pmm4K35K1q6m8q1mQ1Po6J41j31j25O5J01M6J4J3j20J04
35770B2l1N5p1oJ5J02p7p2o0K9J56j26N7m3j08KJ13Mj00O9j2N9k4O2k5l8l0O2m4P3j5M5l8
35751Em4rPm5J18m3J1m4j35O1J41o9n8J41q7J1k3M9l1p2J21L7m6q3oJ08r4k3M7j62J54Q3j15
35731i5N3J27j28l5N3k00K07Ll9l1J8l6r7K5J74J13k5j26QJ00j46n1j2R6Q9j34Q3m1j70K05
35713a2n8J15m8o6j08J61o6n7Q4L6P3oQ9k04J10j05O5l6j95R2K08m5n8L7m4J43j49Jq1j8k2
35695a64J3Q3L5Mn3M2Ln3pM3L6J32j39j8M1m4j03O4p6J23J85j72N2j18J02j1Mj08j0J67j65
35676a12M6n5J9Q6L0r5Q8K4j1j09K2N3l0JJ3J17J2j69rJ97q5p8p0O4j49J62M8O4L7q4l7QJ8
35657A6J5o1j82Q9o0qN7R5j62L9P2M6o2Q0k5P6Oj82L6P7J21j31m8J66j67K4j6L3m2J09o3n8
35638a10q4mK7L6O3O3Q0j31l9J57N4j21j15NJ65r9O7qo7k6p6J1l1K09j25O8k3Q6M0j33km5
35618a08J28m7KMm3R9r2p1RQ0j48R5P4J9m7r1R1N4L5r1p7o1J33Q6l8m9k1o5Q4n9j8k4o6J47
35598g6lQ2J6j44L2oP9j17R0O8rr6M6O9k2J9o3r5J47Jk4j08J52l7J2l9J0P5j11q3P1M0oK8
35578bJ69k35M6l0j4l9k0m8J78j87J58Q1q7Kl4O5Pm6LKm9K3O0L4j7Lo4K1M1j01J3ln8oN0N2
35556c2k7J57q1j95J72M7k14L1J53q2K8l4Q0Q5q7P0l6j81m8j2J68p8J80o4k1P6q0j14NN8J2
35538f4qq2J09p3Q7L1N3j86J83Q0j06nk1R4k8N8o7J5O0j53l3qJ2N2m8k0J32j16M9Jr8o4O9
35518i5k4Q3M8m8P0Nk5J0j57L5QJ99j65Q6j68k7Q3J38o4m6J04n9l0J0P6p3m5k2N2M4q9J2J8
35499e6J11q0j44J05N6M2o9j4qR2m0m7n3K0j0o6L8L4N9j60Q7J24j09J78j24pn0j0r4J80J02
35480H7k01qKR9jN0p3n6J1Q4Jq0J4N6q0K9L1P6j18p3ooP5J21j46K5M7R8j52O1j9nL5j06L9
35459h9O9K8L6J8m5J7L8Q6j74j2O1l0Kj80P5O9l4J29j44j36J34J22k3Ln5J0JM6Q2km8l3m6
35440b5J36p4L4j5j62L0L9p6P3m1m1O9k1MK0k5mJ4j7m0N1R6n1p2N2k5oK8Lj52J86K1J00r2
35419A7j14j16Q1J84q5O4L4o1j7O0p2P9j30J34k4p7n1R4Qj53J09J9j06J92L6j36m2M3rmP5
35401C2q4k2J45M2p8PK8j31j42K02l1l4M7N0l1n8L0q6J00m1m8O0j8J5k3j5M1L0L6J5Ko4k1
35381d5pJ9l8j4M1L8o8J0k9n2P5J11m7m7o9R5L5J9J2oj15Mj2M6J3Q3l4p4j55j8J89O1j4L2
35361C9Ml3m0K5mj8m8lPKk6M0j27J86n2J08l0j64l5J30Q6r8N6R1o9j11o8J13O7o6K1J5J0l2
35341b4Q9r4n8J23o5j45O0J46Qr6Rj69J05J10J2O6lj37J9r3M5R8l1n7Q8N8%j96J46j43q7J90
35322b6qmJ4p9LJ58j54m9J30m1K7L4L3o0M1j13J86r9j07N3m4J31J8j1o2o9N1J60k34J85R2
35303A56j07l1L6o5j8n2M7lQ5k28J30j1O4ml2o1R5M3q6R4k4O5j39j95P0J20l8Q1kL0N5r3j4
35283c2J6M7j00N6n1K6K1N6j10J1L5N0j12J33r5K6M5l8J7q7J01m2Q1L0j06L2Pl6O2r7M4%q
35264a8P4j75Q8l9N1P2p8K3P9q3J36j62n5O2j48O4K8K8K7j45J4K00L8j54l2L2J08m2Nj43N
35245a40Q5l3J67j66n2J84p6Q5j7j44j9K2P7N5pj7p5o5K8R4m1P1j44N8M9N6k8n2P4M2j52L4
35226d7p2J22j01J45K5j09O1k34O2Q1Ro7P5O6l7J57j80n0O6J2o2L9k2p0K00j64M5M7j1rn4
35208g7J2j05J25Q8o9lN9p1P3j75J05p5k6J5J26L7l5j3n6K5j2J55l0o6n8j06J60k1J2j00j06
35189b12J11J48l0k8R9n9j49m2pJ48lO1J2l5M9k4O8p7j21k3M0J02L7k8pk69M4J16n8R2o7J3
35170i9R1j9j42J00j1L9rpP2j60J26O2q6j8K6r5Q2o0J0R1O0m3j01J3r5J19M5r8J49n8N4n1
35151a3J9j63J16K7K7j4j4k7K8p1l9j9N6J5L9J03j75m3j07K47J04j09n7k0P0kj2M6j09j11
35133b08R0m5Q5nK9Om7J22L4j41j44Q0P5o8J60q3Q3j40l6P8L6RO1j09j39J04R8q2J33M3k61
35115a82rL7J28l4r6K69k68%J13j8K4L6q0ro9J08J1r6RJ03N0j05o4K2M6p7J34lk5j32N9L1
35096h7l9K4M6p4J75r0N5j2Q9m4o4Qqo0J09l5j76K1J78r4O5Qm7N5j62Q7L6J62j89O6n1q0Q5
35076d3k3Q5j1j5k12K24Rm3K5m4J31n0m2o5r2L6N5M1nM7L0n9J4l3r0j4L3J78j40lo5q2J44
35056g9p0O0nR2J2o4N2L0k05N6N8L1n6pN6M6r9O3p5K20q7j37J13R1l7O6nj70p2J57M6n0P3
35037A04K5k18RJ22j10OJ08K8j36L5j05O5L3j96J5P7J30l2n5J6q6O4O0J24k30L04j82m4M2
35019b7Mp2O1J1r4J7J42m2K1l5n2mO2o6K7MN3k4J1J16k42L3J33m6J11j77P9P9j43m4J7Q6m0
35000d1J3J5N1o6j42R4Nq2J24P5P4j14r6J4L7o4L0n6rN3K9n5l3P9J8k8jq7J04m5J12J6k3L6
34980C7j28N5O9K3j4j48N4m1L5j1K7L4o1L3QJ1k8J6K9j14K0N6j2n7P2n0m9L2P1j25R8J11j70
34960a17R7K4Q0k11n5R6k3j9lL5Q0j17J4J17%o2O0Q0j81J05o9MJ3j44Q8K5J9j84K16N4l5j37
34941a50J17O8J75j70q8N9r3R4M4J8p2n9j39J20J90r9l4j7j25N4L6J9J8R8j56k1O4p6j4O2
34923g7K8N3n8L5O3M2q0r3N8K1m4j6k2P7j71K05M3l5j34N2Qn4K6l9j2MR2n9Q0J42m4n2L8J7
34903I4j73o7J21R0j01J7L4j51L7J53n8Op4M2N4J17q9j08J5M5k6Pj6q3J97Qj83m2Q5J09j40
34884h0mNK3l1P4p4O8k2m5K3j4MJ18n0pj57J49O0J9l9n5q9R8j53J67J07k23O3j0j34O8N2O0
34864b9lQ4o4%j57J40L2j18OJ41n2oL8j15J47oj13k8K7L8j03J86P9j34j3Np6O3J05j14j0L9
34845a1J1r7R5p5m7J14n2j9J9J0l4M0O2M8l4j13j04K05l4N1n5m8K4l6j00K06k8J06j4j14O
34827a8j55J41P2M1q0J5l3K4J5m3n4k2J51j8lP2N7j67o0L8K1m6N5N0j4K4p3p4PpL6m9P2j63
34807a88Q4k8J08R3j63r4J23N5M8j17O3Rl0k8L3J00J6r0j11K2N2j39J47M3P3j16J42On7j40
34789h4p3J36pj03N8l0jQ5l0p8MN6Oj2O6J6q4m6M8J92j55R8q7n3N8N1l0m7mq6J66Ko5RL6j19
34767a07O2m6Jn6J1J81o2j2K0k4k4j15J40j39J10J7O0mr6q8R8J84k08k0R8n3P9J9o4Lo4J3
34748h6lJ9K5J23n3n2K4nK1Qk1N5l6j11J18o4o1J21j64j7J22j71J79ll9Q4j48l1J89j46J13
34730a0j03J17r3JL3K4n9Q8ML3j25L2R3j50N7r0J2L0J99j34N8n9q4K5J77r9pk8N6n6n0j24
34711b32K28j22J14MJ8l4M0q1L0K8J43j34o2J15q4O4J00p9O9m5j09j05Q9P5n0n0N9M7r0R0
34693C6k7q7n3P2O3J4mJ71j98q5O7N9l3j3N9j4j19J00m5L8j10N7j7L0N5m3M2n1J9K3m3N7n0
34673c0J9M8r9k4O3k6m4qJ33J3p7O8m3O7j09K5J1j3j25M8N9j3N8m2M2n0J18r2l4J45r0m6l7
34653h5J18j26j04J74OQj49l1Q2P9m3l3J8J4L8j26P6J11J2r9%mM0j73J39J56o7n2J10j18Q5
34635E6m7j68J70p6M9l2m9P4n2J39k5p6o0N0p4n5MO1m7R0j6j5Qj03J93m3r1K1R5r5M2o6M2
34615i6j7J35J05j21l8p4J00p6M2om9n9J25j21J46J2j58L4M9L9k1rM0m0j7LL7j3j11Q4N8o2
34596g9M3O8n0m4K8j45J0R4J25j05J31n2p5k4j8R3j6J8R1j0j74K0Q6m5KK1K7j12J0m0l8J4
34577a46mJ53r1l7N9klM5L7p1j4Q2l2QL4K4m2j91P6Q8K0j3j29R7N0q8oP2m4L5j4m0%J8mj32
34556b05O4O1K1L5L2j5l5N2R5j30o2J48Ml8j61R8J9o3J05j0O6J3p2j68M6M2r6J02L6j23P2
34537f7O2j01l2J35m3j22LN1J03M2j4j7P0q1K9k9n2N1n1O1r4q5J96j38J22n1%J8j52k7J62
34519e1on9J14o1%k4k5mm7Q4k1Jk4R7l5o1J05m7k24J61M4L4m6K3Rn2J25r9m5J25j04N9J59
34499A05j35M5N6jr5L7j27O9q3J63qN8n2J26q8m7p3K6J1rpj40Q6j47o4K91Op2Q0L0k1J2q3
34479e1M3k9M9Mpj27K3m8K6R1L9J5m7k3J5P0nOq8l3j4M0p5M5l1QP4P6n7p5J13j32K2J40p9
34459b2O1lj03l7N1lM2J00j23l7n0L1J24j38k5J60j22qN9n8J41%J9j3j19J11L0q9N9o3O1j29
34439i3L1k3n6l9K25q2j7rR4j6k2l5N9o3j23J81P4j97M1MJ07q4J3J03j04J7k0K0J6L1j08Q1
34420Fj03n3J73K2j8K9j3j56p2N7L7R1j57J13jJ3Q5q5J3K2l4q3K15j18j03pL2l1J4J73j26
34402f5PK2k7M5k4k1K4M2m8j0M4J2J16j39rj55Q9Ok1k8J93M5j07mn0Pk5m9l6K5n3K26l2Q1
34382H1Jl1nk25K41k4p0J00j56J6J5R0m3n3M6PM5k4Rq0m5P3L4P3q2r6M3L1J34j32oj0l2L0
34361d5J7o8O8k0O7r6L2J9O1n0K3o9j04R0R9j32P0Q7j55P1K9j60p2J17JP6p2qJ65%K7r2J02
34342G8q0m0Q0j23N4MM9j37J09o4l9J12J05j80l3P1o3q3p8J71l2J25p7M6q8J12p3ML1j8K2
34323c5JL6p9Q9Lrj04J45j43OR8p2L6K5n0J13m4j29m2K01q5J31p2q6J5L9K1l7o6R0P3m5p8
34304e4j18J69O1j95K9R3r7k2NJ39J04o7k3j41J52j74R6J1J12j26lL1P2kj34J41pO8q6M7j75
34285i4m7K2KJ7K1N2P4j57K7P1j03M9J22p6r7M6n0pN0R9KK2k5j51P8l5j13L6J78m7N1P0m0
34265D7n8k1p9M1O6q3n8J60p1r4J7O7K8o2P3j9RJ10j91J25OJ0o8OM7j9L4p9P3l3Kmj8O1mK0
34244D1j33J8k5JK0P1O0l2j2qN7o5l8m7M1n3j8M7j5rJ0P0r8M2L8L5mJ03j56k2l6J6M8n3K5
34223h1K1J2L3Qp5K8Q5j8L5Lj59J37k01Q1P2K9Oj40J07j9j23J43N3j39Q7K4j10L4l0L2J16
34205E1j54l5M5K4k9J12M6K9j27n9Q5j00M9K4L4Q4o9j8N2j11M6O6R7p1j82R8q7L7J42r5lP6
34186E7k1L0r9K3o2Km6L5L8k7o4j18J82L6K4j6k3N7q9K1L9j0l5m1J00n2M3r5L9m5P7K0j3n6
34165h9m8J41j25P6R6r5Rp8J6l9l7K16j6P%j25J8J18j29L7LJ7R0l0j7J6j61P6P5K2r5P9n0
34146b2o1j3J07p3Q0j36R8k4j09J34j5k3km9N2M6N2r8J5q2M2m9J84j5qo8N4L5O6j64j08J22
34127c2r5O8M0m9m0J60j6J07n4j48p2nJ32m9O5j31Q2j4r1Q5K6o3o4J68j0Ko5o7PL0J02Qp8
34107f1m7R2m3J20K0M0j47nj15M9J05Ro2n3J27j44J26Rj8k1M3j80J89j10J60j41n2L0n4Q7
34089d7q8J92o2l1K2j42K2P0JN4o5n7J7p4J08M3M2p2O1L7k51L6J00p5O9Q4PO7N2o4j17o8K3
34069a06M3K1J70n9n7m8l7ON5O7j36O6%q2P4J7j7k2j4r5J01L4P1J0p7q6%P4jn2J4P8j33K28
34049A07m2j26m7l0J72l7J9L0J4j36J23j01k0J7N7Q4j32K3j26R7k9N2j1N8k9p5J35j9N3j63
34031h2o4R8K5o5Q2O9j12n3R2k7k0j28O8M8pK1J0l6P5j10J38j0K5P0r3l5P1Mr9lK8l1p3N7
34011f7Rm5P6J07j86K2R8O1Q0j79Q9q5K2p3l5J2k6J33n1lMn2n0J50Q3j40oo0J49j60J02r3
33992a14Q7q1N8P3r6L2j5qn4P2k1J45l7K2k25J20No1J49o2p3l7J46o1r8J31O7r9k9P7j14P8
33973b3Ml4k6P3J7N9r0l5R0k8ll3N6nj07R9M9j62N4M6q5J24m6J65j43o7j01R8k6k5L7R3K2
33953D7m8r6J51j9j78J18M2k9L2r8l2LO0M8J0n5K23k05M9j4K7o5m1m4jm5O0L4L6M7j48J19
33934a2n0qn6J18Pq9J4L0o6J73j66J71j15j0Q5J2m5j02P7rLj46J56p2No7P5K21k6q7j17P2
33915b4j41J64NM5j11m3J61j62n9P6k9J05n8K4N2Ol6j09PmJ25J1rJ50l08J05L5K2j7M3Q4j80
33896g0L6j2L4o7r2J31M5nmJ15q4N6l7k6r3N4j13P1J18j80J15K4O4q7r3K2J0nL5M2j55J56
33877Er6O6n0J10nN9o2j01P7L0pj27J43p9P6r4JP5o3q4J47m4P8o3k7n8k9Q7K7n2M9j16J55
33857B8n5p5J71o7o6m5n4J45pn6J01Jp7L9j88J73J5j3O4j23O6O3p2n8p5qQ7M7p7Q2J14k8n
33837D7n5j1k9mM8o3P2j31R0k1J3N8q7R5p3oJ10r0R2j14n7pO2j4r5j9K86j01q5J26J1n0M0
33818C8k7m6o3L5k0K7R8n7oL9o6Q7o4j13J62o0L0L3l9Lq6P4P8rr3J8o9P6k6n5Q4O5k25jj9
33797a97Q5J16K1n0N5Qj28J09k3k4j9j7l9L7J04j0m4O6%K8j21Lj30J44Q3o7q8n4J80l4p1R4
33778A7q5Q2p6j38R1R2r5R2o4k2qkP5l6L0L3N2n2M9q3j10J08m3K1M9J21o2o3p4o4KR1O6N7
33758E1k3j70P5J45j03J99j05J1o0j06Q4RlO8N2J3nN2j69k0O1j27m2N0J25q7J46j77J17j99
33740a38J24o7k3Q3m3LR2R2j97m1J6lQ6j7P4J6m7j43M8l3Q4Q1j42j6K5M3J25L8j60j11k7J18
33721f0j20J4J82L3j46L7L3R0j68L5R0J6q4o8J20L7j34J41j71J03rK0n3L3m6L1Mj14O9L0J40
33702H5q5j27K3N2r3M1L4j42K15l1J7n7jl5J7J62j26P3k6M0qk7q5J16j53rJ28o0j16R0J05
33684A7K3L3K6nK3k20P0L0l1QR9j15m6J6J10m4K3oN0j78R7r4J0MP9J16p7l9n1j9l1O8Nk8k0
33663i7Q2M1mj60J92Kj72R4j38P5j9m2J02P2r1j4L3%Jj1o0j2K4n4M8j9J70j8M5K1Q1k29r1
33643a48J43N3N9k04j6J55m5l0k2J37l5j74J28j11n3m8j8Q7R0o2J33j36J22n1m1J34K9m1o1
33626b6P6o5j61J40rl8m3J8J6kl8o9J10R8j93J11J3O1J8o2pj25K21r5L2J9j00J23j5J07j34
33607a9o7MJ46J4n2m7J20k7m1n1j2OmJ25j30K8m7J8J8q2K0Mm3j3k1P1K04l7n0K5j26R7r4K9
33587c4R3j15J5P9p9K4q2j2J14L2m9j00n3L7J21j0n0M9M0o5P4k0j77O1k4n9Q2o2J18Q4o0l2
33568f0J04j00L5p6L3j03n3K09N2j2o4lM3O5o4r6j2J23No6L0L1j49J3Q9k5q0P0%R8P6r0J7
33548D0K8n3n1R7o5j10N7Kj16J95j16Q8p6n6Q5L1q8P3O7M1O9j42q4O6Q3n2K7m3l1q4J24l9
33529c3P4j60J19L6K8J4q6k1L6p4K9m6K6N2l1k8j6J11N8k12j25Q7K04l3o1L9r5R7J9M1p2l0
33510e3ojK5l0J3J49j10m5P8N2j9j35J8N1j26J18o5oR1l5Q2q6p6M3k9O3j03R1K1l6JPK6l9
33490g1qj5K2Q1q8N8r6J61O4j65Ml0J5N0Pj2J00m1j31j13P9J09Q6K3m5j15J37j43P0K2N1m5
33471B1j40pM6O6j1j6J12j01j6%j44M6J72j80O1J35p3p0R9R8r3r1J17J33j12o4N6J23j90J1
33453a2JQJ5j34O9j04j6J5p4J04J05n9J2M0pk1o8Q0M3m2l1l2m3J91%j55l4R8K3Q2j00l6J3
33433f9k2m4Q6m3Q1N9Q3k07N3n6n6J12m2m2J1Q4o4J8J6M0J13j03j04R6k7j9j5k0l7J94p7j68
33414a69K5Q5R8j1m6l6P4j90r5L03j04K2K1j7oq5J94n4r7R2%q7o8R4l6J29r6J24j26j1K8N2
33395Gn3J14m9j06O7OpJ2p4K1P1m6N8j89P2J45j8k5J5J4j52J8k5k5j1P3j41nJ31L4l8L0J63
33376H7N4k01J56k39J15O4Lk7j63J91p8n9k2Q2J2K4o9J90Oj12k3l6N6o6j00Q6m7O2J65q5j28
33357a02J76o8j5j0M2j24K6P3j6N7l0pj08M0l3N0Q2j45P8q9J14n7k8K2q9J06L6K1kN2j21J28
33338E9k34O8j00J58oRn8J45M9L0j73n3J01R0rm7m7m7p6J44l3l6j01J17p1r9PJ26J65j15K7
33320a0j85N3K1J45L4k4r0p9K5J23L3p8K4M8r6J24j17r6J23j69Q1K28j13l5L7q7n1J07J7j02
33302a09MR3p5K0j5P4M3j26NM6P9k9k5j23J46O1o1M9k71J04J29L6Oj5q4j7n2O9o4j17J89P1
33283D1j07K9J82j34m2j9L6j56M5J5R7m2L1N9p6q1q3R3J30k21k5K73j04n3J7J22j63Q1m3j47
33265b45K45J63j73L3k46J20n0J3J47pm8k0R5o2q4Q9J08o0l8p7M0j1Q8mp5M6n7nO7j30M0l2
33246a30J34r7M5r4lJ21Kj05N2M1M5j21N2M2O0j70R3o4J17j48J58j03OJ7j16R4n9J05j64J10
33228h0n0OJ02r7PM2n6P4qp6J67r1l3J74j09rl4RJ5J9k0j26M7J21j09q4K92l1r6R7j17J9j5
33208e0R2r3J44j12n2%N4l8P2j1n2m9R5q6Q8k1r7k6R9j7Q1L1n7r6J60p9K8j09J6Q3J5j93N5
33188a25nJ71j81K4P5K6J9n0l4J8qo3Q5J12p7j40J02l4K3j9N0R1k8q3p6J68j38k5O0J2N0p9
33169g9K5j7O2J20j54oj03K43Q1j54J29k23P3QL8j21n5PN4K3N0J7N3o0j00M5MM0Mr7PN7J2
33150a7J7k22J89N8R6j88nM6j5K0N5L0j46L2K7k1Q6k06Q5M9N3Km8K1J8j5j7j4O2n4r6J43K
33130B7p1R7j18J04M6r8N9j58Q6o1N0j13J25N0n0j5l4K5R8o5p2R2q2J2Q8%K0r6m8j02Q2R2
33111c0O3j2p6L4l9J17r0J48j10n4N2K6n1J6n0K03j28p8k9K4M3l5P5q2K13n2j15N5j9q5o5
33092a31J61M2j97M8N1k5n2J89oK8m9j59J05j1l0L4j12J00o8k8J09nj01mP5r8J45lJ21j20
33075Ij30J42j41J44m6q3Q7m6J23j3m2j0N1j05r7M9j04M1J07m2o9J36K7p2p6J77r7R7LkK4
33056D2p2rr1J37K3j9j8Kj34J07J6j0J3o6K6K0o3P4J6L1l8J24j44J1n9P8m7Q3r2l9K3m0J30
33036A5j27L0P3M1k8N9P0k21Q9M2j60N7Kj5K7K2m3K3rN8p7n4N1JJ11o9k6O7n6r1J6J42j0q4
33016g4p3n5K1J20k7L3j8P5m6q3N3K1N3j50J27M4o0k0j77K26O1l8R7j60O6m6qm5Q3n6L0n6
32997h2j06J31J51q4p1K8k7P2J1JM2J2q5Q5j53O9p7r8J55r8j3P3J03r0pK8l4Pm9J26j2l1n3
32977g6j8J52r6j40L7K7Q3M8j98L3RJ48L2o6r9PJ12Q7K7J4k7j89J0M3o5M7K8J7M8j33J19M8
32958F9jR0j44M8j00N2L4r0j3M3l7l8R4p1L3L2kM0Kj9r1l5P6j82K75j03l7pL8P5j22OL2N3
32938@p5p3M5J35K8K1j19P2n1l1N9n0N2o5l7O2m1O2r5J37k5j46K7L4O1m6J24j05r6k3J47O
32919fL1r0M7k3p3lJ15J6l1K6n2j17K30q6m8K6Oj5m5J13j11N6J02p0j11r7J09J57o9p0N3Q0
32900E0PR0j75o2m0N1kn1J10M4Kk4jr5LJ28M5j48J38j80K3k7R9m7J17o3j7n3Q7j01L8p5J7
32880a12J27j22k2O1jm2K3J10q8PR3o3L0K2Q1j98L1J8jJ80q0j24J0Q8k5r8q8J56p3K5p9J01
32861e3O9j9p7P6J4j0j69J77Lj9j10M8J2P6m5k3J5n4J32k4j97Q8J37J6j1p5K09o5m2p0mm7
32842d2j27J49R1j3j37J32p5L8j09J3J4O5N0j05n8J12n5N3J7o1j1J01O2k23k0J86o3P9m1j06
32824h4J5M4P9j33M1kk7k9MLm9J49j06J1N0M3n6L0K8j0r8J11q0R7P5r5j4o3Q4K3p6q5Q7j8
32804e1M2j1M3l5q4J37r7j3O6j3o5Q1L0k9J5j1j09KR3j27N6N2J5J38l0j27r3O7mK9l4r7M0
32784a24j4L1N3j40J46J6j04q1R6J16R5j55J0J53q9Q4j7j12qN8Lj02Q2k5%J17m0ln0j4M3l2
32765gKML0Q2j62O4j24K4Q0m7L3o1PLL6k6o3J05Jl3M0j23Q7J04R2m1m1k9k0n2j4l2J21j75
32745a35p0J10l4K0L4J44n6K9Jj89O3J37K7l9j29R9p5N4J02m1L3J6r4j8k3P3j15J8J7L1J23
32726A13j63K8Lk6k9Q7l9k1M1n3J76m7k02RJ75j23O4m1J5m2P3m4QP6o5n3J02r8L4N9Mj14J9
32707g4%J24M6l5j70N0J6Q7k3M6j62k0N1J5J4j1J03qp4M0p6N3o7l7R8k2Q7j00j8q6K46j95
32688a02rJ09r2j2N6L7j45j3K34j44j2K5k1M2Q1o6J2k9J20j40p2N5J40k5j8l0m3M4j7N5j6
32669Dk5j30J27P9q5j4LN2j9j09P8L8rm9q4J16m7jP4J0L0J14n3j09j3L1n6Mj8J29j07N8q5
32650f6O0RN5n7r6K1L6rk9O2K4p7q1rR3J32j1q0k6KJ00n3j50Q6M0L0p6Q6L0j37K4j45R5Q9
32629b8K6o0m7N6M2J09j87P9j2m5Q7o4O9rj24Nl4M7o8J18J75j28J0l8N4q2O2m9J43q6r5L9
32610c5K2q2J06n6L1l0j10J23K8j29J58J5r6l2M7JO6N4j0j7K4j94O4j8K8J4l1Jo2q5K7P0O9
32591c9k6J43K3j2j26J50r3M5o5M2m4RO5o0K2j0J1p0R7N6j25j02k3M9j9K1Q5p7P3J0O5m7L0
32571E8m0n7P0NK2k8j47J06N7L7l3m4j2lO2q0p0M0J13m8r4J18m5M3p3P6m2L8r7R5q9p6N4R
32551g5m8O3R2L6O1r9j13kN5n7J02L7p7J27kj11N1j07P7M5j3j01O1J59j66L8j0j17J47j75
32533a22MK6J09m0n2O7J15j9o1M0o7qk4oNj09O9O5q3R3J31q2Rp3K6M8L5k5j59P2j34R1q8R2
32512e5P4q0R6o4Q7m9q3K9M1QK2M6j53n7J26L1M7o4j53j9J46J9j1P6j69M1J19Lj5k1r2N6m7
32493f5J40p8m3L6J27k23N7L2l8q2p2J45jj06K05n7o0J18k3j01J09k8j0m5LM5o7j2J30q8o
32474e8J3NK0j00Q0J17k04K1J3N0o4K5n5o9J72k0r9k7P5Q8n5L6o0M5L0l8P1k02M1O7M9m1R7
32455B3j17N4j21J10P8j99P9N4N6L0K0P0m8n9L2j33l2rJ08l2o6K8r1k0R2N9qj01K5O1J2%J8
32435b7J8j9M9j2n9J44o6jm3j3j67J57N6rM1j99R5QM7p5R6n9k2j6K11k20J18m2n6QM8J0Pn1
32415d3M5M4r5R3j22qO5K1K7Nk15R5O5q9M3K3k2j01QJ60J7n0j57O1J07J6j13J06n1K7K0J8
32396@k6j15L9O4Q0p7jk7on7L5p4L1J72q9L7L3M2j20K2o0O4j0J15j49o4J71j2r9Q9r7N5J3
32376b1O5L7q2j6P6M2k1k2j19O3K6j0n0p2N2K9q0K5J50p8j9j19N3J20j02o6m5J2J45j8Q3p9
32357d1K3nNj04M2p2J89o3r6J06j0r8O2k4R7m2R1l3l6J8j27J83n5j10N6j26j5K8Q2j1P8J35
32338A27n4q9q2M0jk7J2j27J71k3O9J9j96J00O3r7L8pON8p7k3R9j9l6k7O2QJ1N3o2J4%R3r4
32317Bj10J29n8J01j63O2n0L1m7O4O3j1q9N4Rj5L9j12Q2P1l3m8L6j29M1n1MK3P8O7R8k0j23
32297ej4J70j04K9k5J5P6j48p4L3P8o6L4N1j09Rj1j1r1J44j17J20M0O3n7n2k8RK7J12j71K9
32278d4O8K5q5J2Kj8P2p3mJ00L9j38L9J01j27q0P7M1j07k1M1M9n5Q4n8MN8p1jK9p3nK0Q6K1
32257Hj04J27j56K2R6j5j14K5J22o7k0J27o1M0N1J5j08o4J1k1O7r8l1O3jN2J0q5N7P2q4J6
32238d8rJ06qoj16K0Q8J7j02P3j26O0K9n3L9kl7O7k3J3l3j6j54J22k3J36r2J5kK3K6j20M1
32219i5N2Jo5R3m7j6RO8m3P3ko8L3r5K09r3p8R4m2K7m4Q6k19O1p0O7K6L2l4J70Lj54m1K6o6
32198a42R4m2Q2l8N0M6J0j90k1N5J21j12K3J7KQ0j10N9nL1l9n6J74j27n1N9k4L4J33j43l9
32179f9R8n8K0m6J70j15k9mJ5O0o2P5o2J4J4o0K9j50J89j40q9K2J57pj5n7J13j34R4P1j77
32161a33R5O1n2j50J22J69K9qj05Q3j78R2P4q9n5k3K2L0nn5m3o7J04j38N9O2R3j9jL6p0J38
32142G8o4j40N9%k7N6o3J02Q4j8qN8j37r4NJ29m5q2R8QL5o8K2rk1O8P5k1n6p5KL2M2n4J9l0
32120d0k4J31p9qO0j10Q4m2M4j07O2k9j0Q5o9J07l8j3m3o8R8J00j13P1q1l9l1JJ8J60j09M7
32101A5o7J21o8p8J03j56N5M6q2J03J11j42J0L8N7L9j56o8O3M9l4N8j5J12M0j13l8l8J9N1
32083C5r6L3k2j35K9J41m6Q6n6o9q8L2L4K96j33m7k8R9kq5J2Ko6k3L9P7k7m5P8r8R4Q7l3n2
32063B3j17j06N4J94p2N1Q4r0L8Mn2Q7j72L0l2j08M2J03r1P9J9r0J37j60J02m9o2J75j7j05
32045a01J5m0N9R3n0N5q4pj8J02J5r4K2p7O6N7J13n8M0n9j24K8Mq3l5J00Q0n6L8j93N4J38
32026@K3j25PJ40M3Kk41J37O5n5k5j0N4j34K9M7n0J47n1l1m2r5O8O0m2J15k32P3Q4K8J1p2
32007g2%N2l2R3%n5j00J01p4N9L4M1J4qr9j42P7J8o4N9K7o6J11J7m0L4O6M6j07M9q6J7R7K
31987F9j46J17Q1j59p4N8mO2Rj03L1NR1m2M4j28K0J13j20o9M3L0K2J0j09J58m7qJ10p6n2J07
31968D3q7K5M5Lq6K9j8k2L2P8l3j41J45o6K0jl7j05j6L0K40k35K33j50N7J8r7J0P8nR7j42
31949e8pR4J8K0r9M3r0J46K9o2j49J32M4m8p2j8Q0o4K4p3N9qk0l3N9n4R4k2P5QL0k17M0J9
31928h0O7j6L5j7oN2K3r7r8O6%L1m6k4J86j01k1N3K0Ko1O5P0j52J05j2r6pM3K0j50Q0O3k4
31908b7j30P2M7n5O4k9O0j2J5O7j17L5n4K6L0Nj19M1M3J1j41%R7M3L9n9N2jL0j13P1m1J7n2
31888h5j21J78k1R1n0m0q9J15p7j8P7K0P1m8j02pJ06j9j9O2j50J16j03r7Q4J70m0o3J9P4l3
31869AR4r2k7JQ3n4n2N1j1o9O5m9P5j6RJ08j03pj00m2J21qJ5Rj6l5K9n3j19K06j36oR9K8l1
31848c2n8j7j52J44n6J96j06O5j11K6J35j25N5o9j1P8j10Q9R5j63O3l4P9N3o5lp3j31J28J31
31831B1L2j03qK8m3O9p2j53L5m9J34L9M5J07rj45N1R5j39n1P5L4k8m5J20o2L4q9k5L6j26J34
31812e8O7j8p7j69J49J20k8j03J5P6j78J31l7M8q2O3O2qMj8O7o6rR2R1o2q5Nq0K4q0J52K4
31792C2q0O8n0q8N0J29j66j3Q5n1N2o2J30l2j17J26jj6qq7J47m2n8N4l7l8J54j6j26n9K07
31773H7q9Kj87J25Q7J25m6l9j22m1J62j41mp5N7J03P0j05J17j12m0P7M0j84oJ07Q7n4R9l6
31755F4j22mj11P6MO6J71r9k6N1P7j14nR9k08J01j2K3j0K1M9j58J88j58K3m1j6M3K5oj29J84
31736D6l0n1m2k8Q0j9J09j08L0m6l8p7J32Q4r2k1N3k4p9J57j62K42j44K3M6q7L5k5J16q0J8
31718A8l3q8K4l4R2p2j34N2J83N0pn0K1J36j25k6Lj17P2K9O2q0j29J05k0k6J51j59J02J5q6
31699g1q4Q8j67J37O5M2J3j3n9j02J00L7l5k8j9L3M6K0k4k4j4J06o2j56J94jP1j41P9J3k2
31681B2k8Ro3K2j46P3O3N5r0N9o9j8L1P2L0J7n5l9J1J90j24l7n5K7O1j21P1n9j4J81j23Q8
31662D1r3j46J32%j4M2m2J67n2r9j2O8M2n0j29R5l3J33j7j31J2J2p5N9P9M5m4o3k0l5oJ55
31643B1j54J15Rj08J34o0MJ5O2k7r4M8ro4Q4O8k02n9J64k9Q1q7O5l9J11r8p2J39M1r2n9J57
31624F5k6l0M9j03J49n3r0j30O6J00N0k9l4K5j24M9p4m2J19J14L7r0J2or2P8o4N6m1N8m1k0
31605f2P1n6Q1j13mp0Q0L6J08J1j5O5j06j31M3o1J59j73M4Q8j33lJ79M8j28K7k0j03R0k8Q2
31586Fj5j11J76j0M6o7j04l8O8J1q0L0Q4l0L9R4k09jQO8J8k3O4L0rr1Mm7J72P5k32Q5m6j06
31566a41P7J16q2q7J8rJ69j58O4L3O2k5nj52J03J3Qmo1k7J15M4j6n5n9q8P6KpLJ05j12L3N3
31546FK5l1L1lp8k2J18m8L7p8K8j8k2j1J9j06Q0K8J53j2p7j04J05Q1r8j49Q1R9r9O7n4j4Q
31526e8L7j1j3J40l1j10q3P2n6jJ05k4K1l8J40j18M0j43J52j2q9Q3r0K32j54m9j04J04M6J7
31508Ej2J28j33Pr3J27n7j4R6N5r4j02m5Q3k5l8N0J17k7q0J50p0m5O4n8n1P5J4j42J02n2m8
31489a13J61m8j66K4N7O7k3m9R6qJ99j41j56Q5J5k35J44J29k6m2l1M2j07J01j2r5NJ12n2m
31471g1l2j53J56j8R6k6j00L4J18O4k3j24k0Q6m3J0k1N0m3m3K6J2K0k8oL9q1m7J19L9qk7J08
31452F3r4M6N7o5n1k7kL8L8K9r9m2J30PK3q9Q8q3j7O1q5J3K1l9O8p3L5q3rj2J59P9Km9Q1L
31430A22j34J06j46JN8j50O4p5N1J07j19M2L2ok1J32k2m3r5R4j45R3k0m2r2L2J83j19R0M4
31412B2o3j24J25L8j28l5J28O7l1oj27J6N1J4j0J1o0J29j2K0r5J03K4j03L3P1m3pp8Qj0L9
31393c3l0K5P7j61MJ05L1J8j07l8o8j7N1J66L2j7l1j5k7j62J44j13L7R0J8J42l8k27K0JM6
31375g7L3pj9J09k7R3p9j66J40kJ22j23K4n1J36j11O1K2j73P3M7q0N7j00k5K1J02PL2q5M7
31356Akp8K9k2M8K8m9m6q3R9q6J73r1q1o1jJ64L0m6l7N5K2p6k6J01o6N7P8j03P2P3p4o4Nl3
31335i0O6j12L0O0M3L1Q4j69k7R3j4m9J3L6M0O2j40J3N6O0r5k8o3P9M0J08j50L7o3q6J86P2
31316A23j80n6J40O5l7r1P1L2o0o4j50J52M1J10j69K6l1K5J1pO6j7m3kj57J43P3L0r7k5P2
31298fp1J9L7j46K21l4j28j7J5O4n4J0K5l0O6j16K7j2P6J6o7L3rR8l8l4n2K5o3J36L2K7N7
31278A07r7q6j00J03P5o6q3R8kP5p5N3k8K0p3Q6j26n5J00J30jl5o8p1K3J2k2J77r7J77k03
31260e2j0L0L3Q4r0j03L0R0L6o1N2P0j45o7Q3%O6j58L4J0K34p1m4j00J20J29j11q4Q1O5j66
31241a5r9R0j1k0k6K0k3L9O8rj48L3J30m6n0j09J76l4QOq9O7O4n8j4o2P2L7M5j50K9N0P1m0
31221BQ7r2m0q4N1p6K6J6J3J29q2K3J08j14n1Q4qjk3K5N3j34n0P7j0l5k6P2L0P6p4o6N2K7
31201a5J9j23Q4J27j71k6N9P4Q4j41j7rj09J94k2j6L8p7J36j70J49k2J5j34l2MK38j21j00
31183h4K1p1Q8R4r0k1jm1J01k7o5lJ28j19k0N4l9M6P8j28J22m4j4k5m1J56j9k00J7J47k4j38
31164a62J49o6J22j05N1q5J57r2L3L7j74J07Oj10M1O3M5J02j09m7J6J4Q8j41J6M2lL5m3N6
31146D3j14J07K7l5l0k8qN3oL0o1R4n7k9PM5rj88J18N2J8m2M8J0k1N8n5k2O9j9p9m3j26Q9
31126a04J5NQ3O0j03J75k32l8L2M7L0M2q4M4m4J09j24OJ01n4L4L4k3J4k7%r5j7Q2q9M2k1M9
31106e1J01m0j77J27P1j28K6j1O6N5m1l4k6M6o2nl7L3J1P7o9N8J34j50j3m1R2k4J32k46R3
31088c3k0l2Mo8J62J6j24J11r6O6j5K5j03n9L5J27p5K1n8P6k4kJ35j10k5K9m0M1qm3K5K2M0
31068@%J10k08j6J01J77j76O5p7j13R3J12q6L0L5m1jJ02j47j11L2Q2j59m0K25p9QQ8Jm5R7
31050E9m5qP6p5l0p0LJ38Mj09P4O7j7j01M3n5K7mK8j32j0N7J46M5q5J1Q2l8l6j00k6J01Nj14
31030h9L6O3m5J27j98j6J10j10J66J8j18L7nqk6N0P3j27J03lr0Kk1l9NR2o7K3M3M7J04r7J3
31010E3p0K9o0J09Qm7k4P8k31J04n7k5mJ37k6m1o1k4J63KK4r1N4l8j04J98n6o1K1j9m6N1J8
30990c6j8R0j95J02L2M0QN4J5n8o6J76p8m3j00n0K11n9l8l8l3O6pj05O0m6J4K0L3N8l6R0k0
30970D3K3n1l4J18k6j69R0j1j9lL0o5O0N4j56N1O7J3r8O5o2Rp1N5JK7J64j53n5m3l1J5O9J10
30950A7o2J5o1jj2K9m2K5k1J44r0P0n8rj1q7k1L8J79L9j36M4O3k4p1P9l6n6mK8j14O0O7j16
30930a35J06m2l9O4PJ34k04J65l7n3mj03K72j35M7n0J2LK8o8N0m9j5J01j86j0J03%k5ql3J
30911a03R5k1j13K08p2j36Q8j14N7K4M0j13P9r1J01M6m3Q2oJ73j64m2nJ10j61q2Q1M0PJ01
30893F6n8m3K4N7k2k0j35J3Q6Q0J3p0o6l4J27p3Q3l7o0J6m2N6LN8J5j95Q6J5M4R7l0j02K4
30873b4L2j36N4J9LL3j59J24L4j13M9mP9M9j20N6K4J03j08K5oM4j9m6L0l0j36J47L2J5K5o1
30854A5QL4k0K5Q5j80N3n1n1l4J1K2N3K4o4J15n4N0p2Ko5J1o1J11N1J33k40N2l6Q8Rp4n0K2
30834g8J7N8k2J06r6J30j60J2L8l5J48l8j59j84K63J5P1k02K0j19J38o5J12l9m0O5j0m4K4
30817g4J05q1K7l6k3J31J6j12l8k6K0K8R1o6p5J56n3O9K7p3K3O6o0k05J57J12l4p5Jr1P9j21
30798a35oP4mM7r3J0M9m7Q1J7M5j58P9o0J20O0k3l2km0m9j6J87j59p2P0qk5j7nk2Q4o4N2O8
30777FM2k0l1j03JQ1pN8l0n9o5R2J7L6M6N5j93P4q0L9j26O3O0M8p4J3K5M5J7j20Q8K6j16L9
30757e3m7J38l1j16K10j64L7M8q2l9nP9j17J60r4J97k6o7n9k2l8l8P3J6N6l8j8O3M5j27K3
30738c6o0l9R2kO5r4rK4Q2o0m2K3N2j01M3J18N4K7j82R4r7q2J16J7J44n6j17K3l4l0Q6L5m0
30718A4m1N9k6p7J7l7K7pJ44j42pK7K4p4N2lk0k2K8R1o7Q1P6n9j16j5r3K1m0M3J07O4j6j66
30698a53J11J6lj6JJ30O2q8L0n8L1j46J52q5M2j73Q2M9o9k3k3J24o0J70O9n6j06j0L7m6K3
30680A4Q4j24M3k1j14J7J47k4ol1rJ6q7K2R2k1pPo9M9j8M3Qm3O4q6l6p8K87m3j8o5j49J07
30659d9M4Lk07J22J68k13J14J5L8j14ON2j8l1L2K6q9J11j8R3q4J6p7M4J0jn1N3k2Ll7m3P0
30640c4P3n7Jj72J14J16j12j41J37LL6k4P2p7J13Lj18ok7J21p3Nk9J58k8j76R7l0O3p8N4Q3
30621F7m0l0q2pM1j33J61O2n9L9j17P3ml6NL7o4N3j0l5J43l0l1O4o7P5q0r9Q5L5L1p5L0O2
30600F4j70J12N5J5j03l1M1j8J01k9L7q8m2q5K2l4J19P3j5o4jj4o5P0J3PL0Q1m3n4J8n8L8
30581a8K%k7j45O8P6J09j42K6om5P3j04N8m9J68k04J24J7J09q6j28K0J64p9l2K1m0L1ln5J1
30562h6l8P1ml7J06m8Qk1Jo6J00lmO%m0N5L1m9m7Q9j01n4N3j39K2L9M4M4J04L2j18M8Qoj9
30540a9J3P8j6o2p5p6J1J13O8k0k0Q5j08j14P7K6LL1j24M4j4J58k1M6jj25k4J6Ol4mK2R3%
30520C3lm7N0n0Q6j05LM2Lo0n1J79q3l8M1n0J21k29J88k7j4R0j80j2N9k3J1nj07L7J09l6r
30500g7N1q4O8J24j12K4k7j07k7J52j7O2o5j7J59j17q8J34n8MO1N5m0L1p6po5Q1K6l7P1o5
30481A7r0L8Lm3R9j08K4M3OO4L7O9k41l4R7PM4J05j24K3K6l4n6o2MQ5J08mq5j11O5kj5R0n3
30460hJ3m9K5J4r0M5j2j23J67j24N1O6j27Q1J00j41O8nj18J05o1mJ35r4o6J48J15r5Q2j72
30442g4Q0m4j49J92l7j7J1J23l7j30l4O8j25K27RL6o1l2p7J14j26R5J0J03j43k2n4n4J5J47
30425A4k5o2J04J3q0J3O1o4j5M1Kk1J0K2j45M2J08P2R0j88k2Lk0l0O7R8l1j09k8R6L7l4q5
30405f6j8l7J00k3j60J18J37J2p0qo0K0N4on1Q2m7l6J90j71l0k2RN6q7R3nq1p1K8J13o9m9
30385a55O0R5q3p6J22j0L7p8K2mm9L5m9J76j6M5j7o0mM6M8k36R1q8J25J18p6N1r4M8n7j1j9
30366f3o2N4K14j56k0o8KL8k3N6L2o8O8l8pK5j2n2j2J89k31%P2j8P8l4L6j54oK27j4j00L0
30346a7j35J91k5k4p3k2J57q6J23k39R9M8j08J40m7P8o7q1J4L0j2R3n9J35o2q5J09N8j70m6
30328h3J29r5j44J38J40j52N5j2Or2P6rJ1Q0O1k6k5j01ON0k2n5m9N6K6k8L2j1o2L7n1J31l8
30308b1M4j96L2P3O3NN4n0o6O4J7N6k16J46K8j38J61p5K2m7l8J11mNn0m2j7J9l7M3lo0J89
30289G2r3l1N4m6k7l4K3N2J0k0o2Q8N1j03o8l1J33k8k3k8R9j57J0r5J08N2r5J20oRR3k8JP9
30268G9p3r2n9N4M3M2lJ4j48j4J12j26J02Lp3P3p4R2NJ22L6j61L0qj5j8k9k8R2k7LN9l3r7
30248a17K4J12K2J2q9kJ9j5on0O3l3m6R0lk2J05q8O1l2Q3j32j4O1M8J58j34o0r8Q4M3M7j75
30228h4q5J64L0r0R3m7L0L2r3K1J6k4k8L7kP5L4j36j5J71j94p4P4M3mM3n8lNL9r4J21ko1L5
30208c1m1L5L8O2n3pj6K2K1j13OM9RL1Q9k21K8J46N2o9j3j73L3J77P2j99N5j19P2ln7Q6j1
30188d3N3O3j23qN8q1M7j44l0J19K3N6j55K23j0O6o7m2Nm3k4M8L4k8R3j57m5J12l2k9K6n3
30169h8N1l3R2o6J16k12P8L6R4p2m4L8j3p0k6J04j32K00j72kM9M7r6J19m6k4J21n6j02J30
30151B1L5o5j06R3o6P7J8J0j25M2J33j56J68M0j59JO4j38N2J53j17l3O3q5k6J03J8j1l3Q4
30133E5j42q2J4J28l1N8nq8kok8Q5N1LK5o2j8O6r4k1O5J8Q2j69mL2M5J35o4n4L6j09oJ39j18
30112f6L4K1J51j22M0J12j48k2%r9J26l3J12n5r7M1o6r3J57ML1m4j55N6O3J17o2l7N0P8j00
30094fm0M5Q2j00m9n0M4N8M7j23O1p4J45J27k02k5R9o3K3jj06P2L0mm9M0j27Q5J43q9nl0L0
30074a2jl4O9o6K1j7Q4n0n4J27q4q2J09p5N7m1P5m9LM5j85N0PL8n4O4Q5RJ4j36k5P3K16j33
30054D8j47J8l1P0Q3K1q8r5K4J62k3j08Q4j8J6j27J11O0j51O8q4J14q4J67j79l0J92q0n6P7
30036A4R1j73j5J38j20k4J02l4L8n5j46J89m3RqPj4NK5j2M1j14J21p1J35l7m6p0L1j32J88
30017B0K8n1K9p9M8pP0k16J51j6L8l7m3m2Q5n7P5P0k51n1J65r9N3Q3jn7O2r5j7R4L1L7j8k2
29997b0L0J3o7O9m1L7o3n2k2K34k13L4M3o7p3k8R7Q9O3o9j20K3J75p8J21r0n1pkJ9m3J23j43
29977g9q4R8JJ0j7L0p4l6J89n6OK1N0q4j07J55m5Om2Q4j1P8n0q4R3L6n7l7j36J53K4j65Q6
29958d4N4j9m5J5M9m8P6N0j19oj07P4RJ3oJ30p0J9M1P5p9o7mL5j27M1k5N8o0L6RMn7j3j0L0
29936h8R4K5l6l8Pk0n8l1O2jL2qOJ24r7p7R8ml1j00L8N4J2o6N6L2l2j40J53j08J11o9R2l0
29916c8R8j22J84o4j52O3j02M0l1J09p2J3P7j12R0l3J2P7J0r4j7N1m6M0O3l2J31j44m4Rk4
29898f0j8o4J27L6j56J50k6K3k1n0J00n6oj45L4J83j90Q3P8R1k4j32k9M5O4J6j39j02J54J63
29880A29j69o9K3r9M2P3p4k7R5L2RN3N3k17K3p5l3J50P9oj2j0m3L0N2Qp1P4K6o1K7O3oR9k18
29859e0R3K7o1o9r4J41k8L5J7J0j43P3P6nn5Q9k8l3m6K4L7m0LJ4J63j25o9LO7Np4P7p6L2j07
29838a17l5rO8Q3j55N5rPo7q9K09r8J40r7N4p8K0m4J31M2k4M8J7O8j71o9J00K3N9n9j52L6
29819a13k4KL1J20k7J3n6N4j31j7O9J1l9J04j55J73n5J7N1j28N2j03J72K4j39J07n6opR4p3
29800c5n1LJ5n0m5L0J16r9R7l1N4k8qj79J08N9j1OL4LM8p2k9J99j79N4J3j4pk2m9o9J82nj78
29780a40L8qM2p3J07L4l1l5R2p9J0L4K07m7j7j38%m2r6J15J0J06n4n2j98N0J16J4Qj14Q1K1
29761c9j17m3N7J07K7P8o1m5J2M4k0j3N4R5j00j5p7J05m5J5m3No1n8O6k0l0R3l8p8J11l5J69
29741A00L5j48p2Q5Rk7n2M5Q6j14Q2j10o8Q4J49r2pk3m0L6N6K0J5O9o2m2L2m6j38j5J85l7
29722en9K9m3Q6n8R5m6O3r9q2K16p5J7O3j46Oj59K72j21K5j3p8J70M3m4r2q4Q5L8P2mJ16k77
29702h9J0J09j0l4q1J13Oj9o7k0N1kL0N9k40N9M1k8J31l3m5J4J1j6k7o2J13k4K6j3N2N9n5
29682A9k7j6N6q1L4Jk3Q6j67J79l7l8r7O5J5J6K5L7K7PP1o2q8k3l3K0m8O6j25l0J33k6J13
29663D9Qp8j21R2k6R4m2k0J02n2r7M4R2o5P%o4M5P7kk3r8L0j9N0m6l1m2L3J26r4qO5J55k72
29642a31o7J53q1P5r8J31K8m2O1p5q2O4kl9K0Q7j61J60P0r6K1J70j10N1p7o9Q5r8M2l8jmk1
29622g4J4P7p2L7J6j08O5J10j16%n3K2L2nM4J7J1q7P7km1J36J7r4j30K9pJ27J02k4j75N6j13
29603a12J64m7m0M6r1N9J14m4q6kL2OL3j18j0K24j32M7m5l4J30j20PL3l2p9K34p7o7N8j1l0
29583A0r7P4j32O8l4Q9k6R7j10M1O9j46o8J20r7J20j6O9j07N3m6l1J49j7Nj33Q0qmq1J24p4
29564e9L6N8K1q8l0k5Ll4l2m5J42k2k6P4L9j22o4K18j21K9N1k8K1j04p5r4J74j2N5M1J2m9
29545e6qL0K9O9k9q8J4jN6k8l2J3j74J90O1J4N3j09J48j20jl3n8K0P0l4j1RL0r8Q1k3k4j0
29525e0L6J00k12J01%K7J8K0L1q1K0l9o8L6R2j55R8m0J1o6M7k9n6L5RJ76p5km2j2R7O5n6j18
29505h2N3J01kP8j62r2J59J32k20R8O6J0j68l1q4J19j1j8o8K1J12K8j7r3J42n2q2l1l8P7K5
29486c0Kj75O3R7O0l5M1RL9q0J60j51k7J45j0l0l8Q4o9p0j60K27j40Q7J68k36J2N3j16J18
29468br6J31m3Q5n1R4j14l5J9q2J2J22j25L6j3Q5q0J1n9N9Q5k13J71Rl4j1n8N6k3o1O7J80
29449A22j57L5n4l0O6L9j06j7m1Q9L2P3L4j12j05L2L1lj6N6o6P6q8J6J20j04P0m4O4j2P7K7
29430A04j42M7M3k0j6k5Q8r0M0mJ04q1j84k0K0J31L7j14j7J16r4nJ33LN1j31K1j1O9m9J51
29412A55q0m7n5J0RM5m7l5j04M5q6M4O0K2mL0J0l6R7q6M3N1n7K24q2n7j95P3mkp2J30K3m6
29392b4k4lJ92o0j09j1n0Q9j7O6r7O7m8j20N3M7J6J5M1j29RJ42M9q0O5j40N3R2m9n6k4L3J48
29372A36rnj8j32R2m7j76P5PJ8J9L0k8K7J28r0j05K5P7L3L0p2m7M4K2j02J21r2N5n7j15RM2
29352a05L8J19p2J33m9jo5R4J18k38R2J57j20q4P3j60jJ49j9p7J8R9p3R6q2J02j28q1n9O9
29334e7j4L5j5k3J22j05J2l0J1J36j13R2k8j13Q5J9r1J45r5n5J95p9K7j6Q4j91K5N2q4J1O
29316e2p9J15n7R3o4l3P5k6j37J74M2mr0k1p0jK06p3k2l1J1J48l5j04j9P1p9Rj32J72o5J09
29297C1K7n1P0r4n3J71j02J6j44O6qN6o9J61l8L6l8p1l8J03q8M0l5m1K6ON4rJ8Q4m1o6j05
29277a26J43j9q0L1k5rNLJ49j7J3j88Q1j4J0n1J3k8rm6K23N5j03M8j33J11o8J39l3p0j00J35
29258D0nk3K1p9k2O5p5J09n7%p7j5Q6k4j4Q6k2q3m0J45N9j48NJ40q7RJ6jn2M5M8k3o7J38l5
29237F3l1j12J26m7J15j79NJ0o3Q8kL5l5j2m4M3Q3q5j8J19j75P8Ol0J07m0j3P8Qj41N9j35
29218a39O8O4Q1j13M0j42L0R3J3J32r9j5k1n7o4J88j15P1r0J11l9Qq7Q4J16j1n4j21J8r9J49
29200@Q7Oq5j4l7RJ6p7P2J5JM1k4j43P1LJ19l1o4K7N%l3qn0J00M2j02o5J3j42j9K07Q5n9j65
29178a99K95n5r6Q0mn8l7R5o2N4k2NN9j61P6M7Q0j51N1L4Oj09J7j33k7J07r4P1J02J64k39
29160a04k8J14j26%J79r3oq4O4Q4K5k9j0oN5j43J0R3J9o9M1L6n0K8m0M2P9k7j10P2j16N8L5
29140gP3k4L7n0p6Q7K5j71o2P4N1K6p5Kl9R4m2k0N3p2K3L6Q0k9p0R0J0Q0Pq0n2k7J2j4J49
29119I9o9o2m7M0Qm4K2P6k10J79j7Q4k3p6R3k0o1r1n3P3O9lK6K8OK7j74O7M3l2n0J7j15K24
29099C4j10l9J60M6j43NM0n2pJ9M6rm8R1n9nj1k5o3j7N5o6L6J33o0K0Q7O5o0j01pj4Q0j12
29079i1J99Lj94O5j40M8l1J36R0l3n0R3Qn9j34O5pm6m5l0M3J16n7L9N7n7%rj47N9o0QJ74q3
29058g0q2N4J3J07l6n8N9J46k7j46M8M8p2Oo9k4P9J2ln7j01J22R4j44J61j02J00l5M4o7N5
29040E5pj15QJ37l6JJ9l2p8Q7j07Oj8nlm4J0M0J54n0ql1K7q2O6M2nm3k7l3P4K0j69J01j8O3
29018am3m1L2L2n5P9p4P1Qj02J13q2Q7n9L5j8j20J05j07K7P9j9L4j00n0J28k0P9K7l3q4j06
28999a78Q0Q8L6p7QP0M3mj07n7Q5K0%p6L0J50j05M1n8q9N8K0ok0n2K6J23L4j9j14J43j00M8
28980D1k9r7j9nM9J7O9p3j1N6o4R2l0o1Mk2R0P3J8j75o6Q5r5Q4N4on0J4Q1L8j60Ll2M9j76
28959b54J80J9q4o1Q4K9R1j63N2K7n8l9P0J00m4pRN1l3R6j96J00kPJ40j05Nl4l8j40J5K82
28940I9j68P9L5j35%j7m6Rn0J53pKK4p3J37j6N8l5m9O1p8M9l1o3jP4k5N9l4m2L9mJ11j15Q
28919Hj31J13p1J2J37q6K4j01O9l2j5M5O1j22oP8M0j3ql2R9j78R2n8n5M2Q7M0j06K39j25j26
28900g9n1P6N9O8Mj76J7j01J80r9k6l4J42k8Nm5N2O9M0j60L9n6J29j0l6l6j6J48j67J29m5
28881hL4j53K3J59k35M4O9L3M5l5m2O7p6K5k3M8k7O0Nr9J16k3k2l9PK1Oo7P6O1n0n3p5J50
28861B2p0K0J3n8J34j37Q9q8K0J7Q1K9Jn6l3r2J13j10Q6J17q6j2m3P1j16qJ7J1K5o0k8J06
28842b5k3L3m2p0J85J9m0NN3o8o5O0Qm7Q5po2R5q5j7j6Q6Pm2l5o1J7P5o5j91P6L8LP0J4K0
28821a2O8K8k1lk0p5Q0J2j56J21l9J17P3j86K2P1k5r4k8J86j21N6r6k5j8L8KL4M5o8K6n1j0
28801f9Q9J4J5j48J16m0O4n8J4q9l8K8nJ68j94J63j23J12pq2K6q1J70M2j28j6R8j2q8R1Q9
28782A21K3j08J4pj05OM8q9M9O3j8m0K3p3Q0l0k5M0O4o1pP5l5j03L5N0j48L6R4l8p1J94j59
28763a02L4j62J21L2Pm4K8R7p5J07j70J04L0ok6r6N0L0k5J42j08L6K2kQP0k3j03Nl3j0M8N0
28743C6J29k33L2J5P8p0j29J43Qq3j9P8m7K4l0O1K1o2L1n3R8j13j34Q1J66J4j01M3K1n8Jk6
28724g8J70n2r8k2jj4L8P6L6M2q2Q4Lk4j04K7jK9l4n7L5r7M5j09J21R7r8k6n7J53Q9j87J66
28704G0m4n2M8p2p4Q2mKn0L7K44j02j14R6J3n5n1J41j63n2J5L8K4j5p4Q5N1j24K4n8J39r3
28685h8L8pP7M7j19o5J5M0p9L8R7J7l0p4Q0j0n7p2l1K71k6n3M0l8n7j29N5K12j9r6L8J00j41
28666b6R8J09j81m9L8M7k8J06j53n1l0K3k1O6J6L0Q7j07m6K6N0j48P9N7l2J03j29n8J12l2
28648d4J7k8J4R8q5n2N3K4L5p8m7k9kn2M3O9k1j5J53m7K5M0nr2p1J17J04j49m0Q0R2p3j16
28628h2J70p8j44NJ15J73j84J7N2j70J9k3j22K39J69j37m8m7R9Nj04N5Op7J18Pj09j9K08r4
28610A9R6r8k7l3L9k2l8p0Q3n2N8m6P4j24J23p2L9K7O8j85M3J47j21J39K6j16o8L2J5Q5K0
28592F1j08m7K2N3j32J84j02j1j3qJ56L7n8q0j9%J6J6o4Q7N2Lj7o0J04M0j2p2M6k06M0J39
28573D7m0PO6j02j1N9j6mN0J1J5m7m8j59J7j4mN8mj3J37j78J7J66n3J7p3R2KPj4L7j64m3J29
28552e3P3kN9j44K5J4j19P3J04q8k4o2K09o5j40P1n5k8J36K5k3N6K5l6R4o4l9qj07J9N3l6
28533e7M4q4o2JQ9O4m4l1P1j12J11K8j62P7l5J04j6OKm5O5M5q6O5o5P3r6q9M8m5M4O9L4j11
28512a00N6K9j11P0K04j33l7Q6Nk2j7M0m5j14R7J8j37J7o1P6J54p2K0p6O8O6r6J5pK8%m9n8
28493h6J13j06J44n0j03K5J44j04q7l8L5K5k7K13j97J38n9R5n5J45j26P8j40j15N7Q1P3j58
28476h5J08j14K9j09J42KL8l0q1L1J71j11l1p2O0p3J00K2r0O0L5J3j8j43N1J19p4J8N0j42
28458a24RK2l1k7J77L5J7q4k4L5l8Po0J75j11O3K5q4L6M5j35l2K3l8K0J19M8m9j30J12rL8
28439C0O2j96J18p0J12j56J62M5j41q2RJ31m2n4J3K5k2j90J79J60j20n9K4L9N0j01J0P5j48
28422a37J05p4M1l6m1R1k2n8J16k7K7NK5p3J9K3J9j16J63k01n1R8L5M5N9k8oj07J20nop7M5
28402b9J5Rj6m7O9k3O7j16K6L3K3J00j19K0l6Qp8P9M7kn8L6P2j58J50qq7P9k8pr3P0j6n8j2
28381h8l2J11J09j10m7L6j38R5N3o2R2j83O1O9p2R5r7j17J69p3J63k7k4M4J27L3j01j20k2
28364e6qk7J29r7o0J52Jm9L3k9M8j15r5J55r4O8MM0J03j2m7k4K2n6J78j31k4K0p8Rn0o4KO8
28344h4Q2Q5n2j48R5o4m8J58m6l5OR2L0j1j4j13j33J18m0Q2L0K1N0M6k04K4J6J07m5n3l1O1
28325a8p8N8J2l4M0R6p7l4P3Om8M3p0M2J12j64n8O3R7r0PO7j61k9Q2k3J06j06J11Jr2QL6L1
28304Im3J8J09Nj17k8L1j1nJ36j72%J34j13J96j6n9j7j13kjo9J05R3j01oK5Q1j52k3J44j26
28285h8k9QO0K2L5j30MJ23K5j11K0MK6mN1q4N7K0o0J0QM2K3R0j09K1j25N4L7j52k4J60J11
28266I5k79O0O1M9lm5m9J04j58J75N8r7J23n7P0r5k4%o4q3MJ84m6n4K03j40o7L6L4q9j49J84
28247e9j04N9m8P8J01M0n8n0k2MJ31J3j44M6p7j5q5J36j0M0j40J46M5q1K1M8o6K1M3O3L9j15
28227@n1j11L9pL1k7j16J93R0j07j2N9J2k1n8R6R1j19n3o0J19M6Ll4M1l3p5J2p2J3J57k18
28208a72L1P8oR2j09J8q8J31R2k5L3j72j9J88p8O8k0l4Q9k15J72n1j2p5n1R5K7jO9J1j44J15
28189C7Jl7R8r7L1p8r4M3kLON3L7k5K4qj0J8r6J10L3l6m7m6O0N4rn0j43M7K6R7o8J56j86m3
28168a41J19l5kj8k4J00%J2o8L3L3j1o7m7Q6N7p2o6J02N4Pj31J4qQ2Q1j45K1M5J3j07Q7n2
28148d8n8p0M7J54j68R0M1j34R5N0j13J4P4m2J71m9j21J48m7ML9j80L9J7%m1j01K12j8o6K4
28130c7P1Oj07J11q4j20J16p1J28RJ3j39R8j51O0j5n3J26Rj21L9J08MM0M1n7m3j6P4o2j9J12
28111G0R9j17r2N8J5j38R8k3J6J2k3j19J62p2p8K58K2n0j35r3J09M2J01j20j3o5K5l0n6J9
28093a18P4J42j54M5l2L1Ln5k1J77L2N0j57N8Rl9j41J6J52p7o5L5Q9q8P1k14Q8Q7j01m6R6
28074e3J3J5l5M6j1Kj0J0J2m3q9P4N2p6R0l3n9L1q7J82J6j1j97k2K45p1K4r3J20rn0K3M2q8
28054d0m3J21J0p7j70J23J13p2o3q5J07O4o8L7l7O8L1p6j9P6m9l4O9n4m2J54j67O0J08Ljl3
28035A4l4Q7q9o0R0l9O9l6R9p6j43O0N0J2j19N4N9L0q4j2NR7l1K8J6k5q8O0jJp6k3J22j3n0
28014d6J16O2k28L5P5p2k2J11l9m2Q5n9p9J8M3Jl6R1l1k9n5R9j49J0Q6J5O8k5j0M4n4o3M0
27994d0J5q4J51M6j27R6l6m9n9J35j52j7M9M1MJ00m3oM0o6J1j8L7j33j2R9K3l8j08J04M6M8
27975E7mpj34J07j45R2J8j21M5P9p1j0Q5lj0j00k1J58m8L4j12J11O7k7K2n4Kj30J60Kj48K0
27956h6j6L4N6N7j8J6l5o2l5J51r2jP7p2L2M5j18J33j39m2Q9J1m0Pml6m4J95K9Mj01k2N9j46
27936a14J29o7N0Q9k5M4j52R4J7k1nL3j01N6o1n5P5j19K00q9k7o2R9m9R2ko4j4K1P9N1N0r3
27916E9Kl9J1K0m0nl0Q5k01J25O6p4m5k0O9J08l3k4j06J71j59Q2J25j36Q9j58J47L8j86K5
27898c4m7J69q2K8l4Km2L9p3N2N1k0q0L7P2j07K9J10l4p4n7kL5N2n5K1J54k6r1rO5j18N4j85
27878b00K75l0k1k0L0r7J14Rp0j41K2J15J0k9o5P0q5KJ23R3p1m7P3P4q3o5PML8q8M9J9j0j17
27858a12M0P1j8pL9J02j35jJ08k18M8K6Q0k6K3p1l0J09m8m9J10P3o4j3L3j2k6o6oKJ9o8M5
27838d2l3q3O6Q3j11R5p2J25m8K6j14O5R2r7M9%J2j0jn5Q7m6q0J36m6O3j99Q3J48m3l5p7J73
27819A11k29K4J21K4j47K1Q2P8j30M9mJ50r4j14l0R9k6k13K20p3j3m6j1J39k7k1o0P0mJ36
27801H2j60J22q9P7j7j6n3J13l6J61j32q3N4r6k6j1l7J46J49j55K6M7j7j1j83J34p7J56k1
27783D7k6q8j8j38R4J26r0L0K3L7O9J7Jr8N3l4r3K8K9J1M2p0m6O5jj3P2j70J34J5pl2P2J6
27763E7r7M0p6P8P0m5M6J8l7L0j6m3kMr9K7R5M2m8J7k6j35N7n4j4J46l1k3q6k2J79o2Q9Mr4
27742a1M7K22k21j36Q0MM2m7P5n5j11O0j6J56qj23nL3lP7pj01j06Q4L1k7K4MJ1p0J83P9j99
27723c4j3k1pJ6LN8k1M1K3m8J69q2j36j14J58J0m5o1p2J56j09o6Q8L7J64q6J6j39J16N7o8
27704a0k2L8P7LK3j99k9M9M8J3N6j51P3N9q4J36j10n0M7O6j86R6Q1K9j73R0M1k9l0l6qP2L
27684a7j06R8Q3k08P4L2j01J47k4J32m1p8k5j14O4N2j05J84Lj0j00mL2J14o4o3r4J5K3j5K5
27666i1J10O7j76L8L2K7m7M8o9O0K4M5p7O1Q5j0j7j81n3K7Q3rnQ6J12k06P7P9j20R6o7j13
27647h4Q0P0r6LM0l0K1j2J7l4M7n6n2J02JKl6K7J1R7r4j9Nj22K2J08j3r7R9K0j8M8J4q4j8
27626c1J4q5j8Q5K3o2M2o4KKR8J13j26M9j22M1m9m1J08m8J61j4j90J23J3O9N5k18L0M0J1P9
27607I0j51P3r6J8K1J2r9J50mk8J4o3R3n3r1P1J5K9%n9J5Q3j03J19n6K4j04L0j9P3K9o2m0
27587f9N4J8j14K6P7K7P0j57j8J07k6j06P2m2M5L1p1K19k66K8O7K2j17K26p8n1J04r7J25m2
27569F4r2JK9n4q2o3R8O1R7j20M1N5j4l6q9J07K8m7R5Ppm0j57J72o8j2%j4j28J55P1o8%J3
27549Cm0j10J08OJ9r5J45n1K2N5j99J46n8Q9j42jJ22Ln4MJ0j6Q5K2K1j29J2R7p6q5P2opj2
27529d0j22J89j8lq1L5NmL4M0R2k78MM0J04O7k6l7K3p3j6L5j05J63q2pJ9K4R5j05l1J11l1
27509B1q1l7N9o1O8j3n0%M6k3K3k8M9l9L5J00j98M2%N0P0j26J29m6N6n9K05j70l6j4j38J99
27490C3n0j88J78j44k2M7J32P5j15P3J3p4q0J0m7R5O%k9m7J03J6J1P0j05r2J80J6n5l3J08
27472H5pm6j6n7J21o8n7OK1O4m7n7j09J23N4j16P0m2M8ml4l4k4J54n4J95k0j07J7j04j3N5
27453cj3j7KN8q6J8Rp9J45L0Lm4l2RJj7o6K3N0K7MQ1j29J0O4j38P8J0Q6k00J76P3j63N%m0
27431f5N5j18J12n0j8N2K7k3n7J37j3K1j05J50m3o4j00L7p4M9l0N7J6m3K5k9J27m5kP6K7r9
27412a0kM6m9l7n1j02J12J8O4m7j06K10N2m9p8M3O3j35J5L0J6n4q3J29M9k2Mj57J7M4K00r
27393A21M3p8l1m7L0j12Mq0K15n4r5J28K8j63Q0P0k8N3r0m9O9L6j9j57L2J03r1L1J35r0RP4
27374G7j5p7J00p5j10J67O1j16m6M7l2p2J07j55O4M1K2pm8J6k7Q9l1Mk9K6L1m6L0oMO3j31
27354g4J18k0j16O7l2l1Q4P6p3n6k3j2LJ56p7m9J05J48j6k15J9r6l9J16Q4r8pR5Mk1Lj00J29
27335E2q4L4n3jJ2Nm1M1OJ35j14m0N0j42J33k3j8M9J0K8m8k1j04N7q9M5P4q8M7Nm3o0J27M5
27314a4J4j21J4L8P2J42j81k6lm5O6jPQ5j26K19k45kJ65J4j20J46k16J0Q1j3n9Q2j81J57j3
27296e4r5J15L4Oj15n8M5J43j45O3J9M2J17j30R1N6r8j24l2J8K4J8K2p0K1O4J7m%p4J2Q8j00
27276h4K8l8O9m9p3P6J06l1LK4l4l9N2r9L7P3L9p5jj11J0J15No0N7k4oJ39k3pj98J42j07j31
27256b15M6q5J80N9j2n6Q7N6n0j21J06k8r0M1K1p2jR1j4J5J43q0j58Q0J86l6o0j5m0j44PK3
27237a36O7P8o6O1o1J66q7rnN0J4l8p1l6K04J9k55J40n9J6q7p7l9O5J02ljK8R1q4l5R5q0l0
27217f3J2q1n6J77R8l2j38J8j16J14K4pR4Jo1J62jj74JM0L5J7l8O9k00J50L2j85L8O8j38J51
27198A1N0m9N6P4n7m3N5j21j34K06N7n9k3m7j38K4k2Q9J44r4L5lm5o9O0j4K4J55p6n5l7J38
27178I2l8n4M0r8R6l5pP5Nj30k0K8qQ5m8N1p0K6o7J39o0n9Q2j4r3J80o2j7l4l2j5P1n4R0k4
27158B1k8o1nJ32K4o6pK11q1j02L5k4j9p7j0P5n0k6k3O0j8J3m5P1j00R7K1n5L7j3k5L1j43
27138a50L9M2R1o1l4P9N2m6m7k3J90k35J50q9J0O4j38Q5j9M7p8R5P0j20R3j87R0N5K7m6j2
27119fP7l8n6PJ58j01M8O5n5j49J32O7j31Ml5N5p7L6L1m8L9o5Lj02K03p7m9J37m3L9p0J8J37
27100A54m9K0k1j49M1onQ9J9j01P9J0m4K4q5Q1%q7N6L4J8n7L0p1rJ15n5r4J16r6m9O3J0n6
27080g5N5O6L0j28p1J65j4j1m3j7L6n1J02n7J4r6Q3N0l2Ql2%m4k8Pj1n6Q2R2o8r6J33lM6r6
27059f0OM4P0o1K6j5j93R9J53N5j06j17O5J59p8l3L2k10O0J21N0m7l3Q5K8j87J73j60n9N4
27041g9J20n5j26n6K21l6M7nQ2j60L4R7j41M7J12j70k4N7O3K7P3j80j2l9K36o5j18k1J86q8
27023B7j24J23r6O8N2j03n5J13N6p9p6N9p4O1NR8K4j26j36J75Lm4L3o4J4Q8P7j34J02k1j18
27004g2O4Ql4m7M1N4N9o5l0k8RL9m7O%O8o6j18K94l7M6n4l7j04no3Q9P1M3j50n7M4J65kj55
26984g1K3K1K2q8j82J20J44l0L8kj01Q3n3R5j54N0Q7j70R4k8j9R1m9K0M2N3L7p6j43k0R0N5
26964b1K0jk0R4q1J23r2J01q9o8mq0M2J01L5l1m6J1j6M5r7k6J57r8JQ0L6j61l0J51O1q4Pq
26944A2J1p8Q8R1j17p5Q4M4Rj14K5K6l5O4r8j7J17Q0j72m7o5J03L6Nj0M9L1j80O4K3p8L1O3
26925c0R1j43J47k5nrl8r5J54O9j23%O3jn5q4K03k14J12m1j4J10k2l6j6KMO6r6j08J51k1l6
26905d0Q0j48J23RN3r1j8K6L4l6K2j41Q9q2P9L8o9J48j37J56j0J3j33j43J58j1MN8L0m6j86
26886a71N3J00m0M1N5l8J04kK6p7r3j6K8m9m7O5r2Q8j30J41J27j34N4j37O5O7p8j05J47J5
26869c3m5O7j7qk5P0J0r1j00J33J3r2R7m7R1o6l4L1J8j9M8l4N4r0K2jL7j5M6j15j5J79j95
26849a26q7N9J76lr1M3J6m6k5J05q1O7m3K6nl3O0L6N8l7n2m9q3P7j3J57j58l5qK5R5M2p2o
26829a1K2M5L0j44l7K3pM7k7J23m4j82oJ41o1m3O8M2k4Qo7L2P1Q2q8p7j6J17k8k4q3J72q5
26809c1J5or4L2L5Po2J02J1n1J1l5l4Q9lp3k1P5l5q3j1J34p2j5O0O7l7k8J64j80J14j2m5m
26789a6j5N2o4J24r3j0Q7j3j41l5N6Q4L0L7N1q7j12J05r4N3R6j29O9k4q7N6N7n7J12n2o3m7
26770g0R1j11j7M6J08q5m0KK9N6j8J1J04j09p5qJ47j73J13m2J5J01o2k1L1j0R0j00L4k8n9
26751e0J07o3j2j8k4P2j31kQ5r6J41L5j23K92j54j27P4om7q3J72j09J66k7p6k1P9m1j89O8
26733a08J44j51M4j06R8N0QJ93j42k8O3q6m5J9k1j40J28J19q0o2J80l5l6N6k2Q4m7m3q8Q2
26715B8o7m8J67r7j24j0J42J04n7j18Q3M5p6PM3Nl9P3r4M7n0Q2K8j79M7kM9J03n4j31p0K49
26696H6p1J2n6n5J26k9K4j21l1R0q7O3o0J41k3p8J60j35L9K4m8J9L2J6K3j14QJ63j50O5J7
26678E0o2K6K0k0j20R9L8J3rk7Qj09J65m8r6P6l5j7nL4r6J05L1j36J04j1lp4N4L9j49Q6N6
26658a3j86J23M4M2o9rJ51j8j14J27j34m3L3k9K5J2m3P8J5l8J5j02Q1J02j04k7K1Kn0L5J03
26640C0j03K9J52j31J20o7n1NjMR2o2k3lp9J0Q1J03q2M3q9p7nJ72N0r7o1J2pO1j14P3o4j1
26619i0K9RP8m6l8k5J22M4m7j01j6k9j04K56jj56N4Ok7kO5P0M1j59p2J74p5k1n4k9L9J49p8
26600c4K2On8J16k4J5J55q1r5rr3NP1Q6l5p2l0ML0J7j2j56O0M3Kp4Q3j13J84P3K8L4j51o3
26579f6O1J9j04O3L4j8J53p9j10RQ1K3M6m5n7K05k10j12J54J22j06j34j8M1R4q1J6mm9j8K19
26561A29j58Pk8O6M7Jj18l7l5L7m5J18L2K1m9p7J07P8o8N1j74L4n8O5q5J74j27l2J33j1r6
26542i8Q0n5J18j2l6P0J3P8k07M1K2m4%J3N5J2Q8o2p9LP1p6k04J75Q3r5k9j2Q8Q1o2M5Oo9
26522Brj8n2N9n1J29o7p8l9l3J31R3k3M8k4k1k6O1m5q0p9m5J39k6O7q5l0M7j3J09r1J3k5N2
26502a0r5k5NO9j9M9m7j0J04l6j09Q5l0M9J55l5Kj03n3k2O1P1j48R9N8l3J2j2nq2j8N0k9j04
26482a56O1j0M0n5J26J7j7j8o7%jJ40K9j66K9M2K1j24L5o8l3J78k4JQ4r2p6K9N0J69l3q9j08
26462h6P5o7q3P7J03K4j21M9J16m0jQ1j91R3m5M3P5j63l4k7J56J6L5OL3j62N7O1j17L7j07
26444a07K04r3P3J12j78p7O3rp3k4N9P2n7j11J02K5P7j04j3R8Mn1q7P8q7J43j49J9nR9k5q2
26424a04L2j01Q5O0j6rQ3j34jJ02l7N4l0R2n9K8K3Jj65J31q8J9J35j20k5J0lP6jK0j69J42
26405C1L0k6j58J01n6j1J30q4r2J65n7r8J70K2K8k04M8l5Jp6J03K8L1M3m8J8j14O1m1K07r1
26387B6Kkj13l6n8J58K2K28q6j3n3l3j46L2P2K2L6j81K6R4p2O4k5J2l6O0K0R2j12L6o2qJ9
26367a5N9j81N1Q8l6j07Q5lR5n5K7j14J26M0o4j23M4Q6n5J22n7j06P4J31p3K4k3N9j39n9j2
26349a11J59o7J0P8o3K4l2o4Q0p7L3%J3o9L6o3j2K36j14Nn6q8L7R3r5K8J12O2j84k4J25rJ2
26329A5j09M5n7J06RO7%p8lm4n5O5K4Jp2knP8l9m9%J48Q6l1j41j6RN4m1p3J57j58J01q1L8
26308e1QKq1O7M0j24K07m7m3J2J6m8J07j01j11J06J5PP0j0j22K5M4PN6lq5l1O8o9%j2%N0m7
26287g8Q6P2r4p4J31m2q5j2n3R5K9Lq5L0L3r7J09J5o8k1p0J55M2q7J3j20M4J04j6j00J68j
26268B6k4m0J2P5N4m3n0J34n1m8n0O8m8n0K5L3N0r6n9J01Q1m5P3j51k4J15j24N6j44J64j48
26250a28M7l2j6M2O9l4m4K2k04L19j38j9J48q4q8Q9m3O2J47j26m7J0l0O9M6j67J09l1R0j47
26232a09J35J60j71p9J79j35r3N7N7k1m6N4n0k3J81j06o3p6Q5M3k7J36j22K1P9r7J8j36J62
26215A3p0j7o4J75k7o5J7K7n7N0J07l8j37j1O4M7k9mj3j1L4K5K9j28O8k8n8JR4j38K55j38
26196b7p2O4J87j09K6o2jk7J0km8n1K2m9J91j66K2M7k2lL3O3j13M8Q8m9p6M7p9M9K0LJ7R1
26175G2m1m7j10J20k1n0k8l6J86k2n6K0J3%P0j00p4n8J31J24j39KP5K6j06K9j3J07o2q9M6
26157c1o1J07PP1j50P1K6nn0p4QK9k2J26J4N8j34j18J34j4Q2N7j19r2L9K1j28J72%p2j1N9
26138@K6k8J4Q7l7P9r1K5J4J3n8L1k3o4j0PJ7n9rP4Qk7J9k9k7q8jLK2o2J06J5lJ5LR3m7j39
26115a31J75MLj08M1lM0q9R5o3n1J24j48m7K26j10R6J5k1o5J0j7k3J44j09j65J60J0L7o6j02
26097a38M9J2l8J77j17L6r1P6J39o2l2lQ3j16N2j9L7r1P4j15J8n6k7R1K4N7j2j37l2Q5r6O4
26078a08Q6J09M0j83k8jP4q3KO6p7j4J57r7J02q9Q8j05m3R3J03k09O7M8O7l4Rj3n3k1l0J7
26058f0k5O1k9n3L4J16M1q2r7J08j10J29p6pk3o7Q8R6o8L2J1O1n0j19j4N3M4l6O4J7j5j1K0
26039C3J5k00J67O7o1o1K6N3j9j00KJ07j35R3P4j1r9p2M9L2n6M2J43K0o3l7r5J0Q5j6P3r9
26020c3q4j02J41Ok1l9J26m9j2P9n6m1j0J16K7j73N3O2p8n5k0KJ89k0r0M6j8q5R8L8Ll9J8
26000b1J1R1q8o4L4j29J01R3l8J08j47Q5P4l8q5O9qr6O1k2J8K3r1J20jQ7o0om7L2p2j89P6
25980a19M7O6M9N3j12O0l1m0L9l2P6q6J30ok27J47l9R9j19n0k1K3M8K8O9j13N5L1n6j2K0O4
25961D1k1O5j03n9k4n3m1Q2K1o0J35QM9nn5J21N6j34MM5j52Q3K2Lk7q9LJ8k4q8K41jk3j06
25941f8l4Q8q2j9J35rj7P1p0q6k7O1j0J06jl4k1j28%K6J61P0l9j43O1m2m8R8j2qk0qO3M4n0
25920Hl4L1m0p8q1J90J9m2n6J0O2r2J16Rk17J36N9J17l0j90O2O2k2mR8o4j6r3P2J01j81K2
25901f6n6J90r5P5Q8j27l6K2j2L3K7j54N3M8j57K4P6L0l1N1qOJ01j53J0O5P7R5j35j9Rl6L
25881bJ43j74J02k6k3o2L8MJ9oL5r8k8m8N3K0P2J7N6k1j29rJ5M5j3m3N8M5QL1j04NPq9n6Q8
25860g0N0o1K02j23k7j2N5J14j11j41K38q0r1JO9P2j13o5J9m4n6J07j2Q4k2PJ1L7Kj2o9l3
25841g4L2r1J62no2J21j71K3J32jn0N5m9M9j25J12R5k15k2J2P6l9M7q3J2J47q2qJp4J03q2
25822e4J4Q5n9j00J19o8m6M6N4J89j65m4n1P7M9j07J90K9j64J5J6J33k54m1J43M0q7J02j36
25805g5J00m7P3n7R0p4k1P3L5j59R9j0m2J2j05O4P9Oj1r7L9r7J12o0J6j2N2j04J63N2j12O1
25785D3K3j17j6Q2M6N6o5L1k5p7k7Q8J7J9q2m3l1N4jk3J11N6n4Nl5j04Q0n4J01j10p1J4J11
25766Bj80L4K03p7M7J1qj39n6Q7Nnm9J8jM6M6Q2k02J15L5J02j27Pj10N8M1P3p8L3n4J4n2N9
25746b0n3J24j39R2J12j41k3P2r1M1j23L2Q9j7J3j04o1O1PJ28p7L2k2l7J82J32j21q0L1m8
25728iQ2j36N3R2j50M8J45N0j78j5k6M6O0r9m0J27j10r2K12j6j34N2o3q2L3nKj05J53o1J09
25709e7Q9J6o4j39J27o2J34M2q5l1nk6P4J03j42rO3j1j67L5j6mL3J08o7Q8OJ5j27K8O6q4N4
25690a5p5R0LP4p3M8p3j1K4j5m0J70j48O8j9k8M8l9j1j7J37rj9k1j23J33q6r3J86j11J20J4
25670H9j76KJ56o1J0p0L7r6R0k0P4k4L2R0j06q6j3J84j33o4O8J6Q0r2R2j34j2Q0j11K00m4
25652E8j60J23N3lk5l4n0Rj8o4N1k6J37l6m6q1P8lN4p7rK51j27m5JK9p5p3kN7K7q8K9M0J8
25631b7J02o6r7K19j21p2N9j9K0l5NN9j19Q4K0J45j71J2j72J15J51l1n1rJ9k04K03N7J29o7
25613A38p3l1k4l7O2q3l3LJ27Mj2j15mJ42Oj31q1Q9M0O0Qj2j68Q8j5l8J22Q1r2Q7j05r5O8
25594b4O5j25J21K4l4j17NJ00M0R9j28J8k5Rk4j06K0J5MKOP7pl3n8R0j3O2J4j07J37j21m8
25574f2j02J00J5J08j29Q2P5q7j18N7R0j53O8J72q8r9N1J12j37K1L5pJ4m9L5l5J40j13P3o2
25556Gj6K8j50J0J12M5n1l5j3rr1P0Q0l0R8k6p3K7j03P2j3K5n3J6O1J25q1mL0o3O4j21O3O2
25536F3n3n1o0J02L6j08J01l1n2O9r2n4J16M8J4J6jj17Q8q2L9P4m5k4QJ1jl0k13J03J13j3
25517b6K1R2k1j7l3k2j06M4J08%J3LL4j39k6m7L2j6K19m2j7q6j01J00O4J0K6j45m8L7l9Q9
25498c9n2K9j6J10o8j4L5n9J04k12P7O3J2l7M3j5m0R2Kl3ln7M2J53l5r5k5l7kJ74j08j36J23
25478b4J47j12J2J8j21n4J30l7J15k3p2J7P7j93J99n5K4N2j30rM1k3k2l5K5p6l7J1Q7R2oP8
25459I6J0J0j00q6P3M1r3j8P4l9k5n7J08Kq4p0K53J3k6l7j41P9q7K12j26J23m8j05p2K2L4
25440f4L7MJ3j71J51oJ09rj40j01J04N6J3L3j06N0J13j45L7j6O1n5pJ0k7J5O3k3J6q1Q6j7
25421Cl4L9Lk4n0R1L4j37J49M7p4j04L4M0J10k1pp8j17Q3M2O0j1j4L1j8j06K01j23j49k6L7
25402h9l4K6M3O7j3L4Q9j61O5j6O0j1P4k13O5N6O2j77J42Q4j58l2q0M7r6K49k2o5q5K2J02
25384C5Mk2o7k5R4L1j12j0O0j8K0MRj07J56J63j75j05KM8M9j22M3J87j20j7j29J21p4K5J2
25365d0j9O3m4j5O1K7n1Q1n1j64K71J10l9j94J9j06%J0J45j51M6J10r2L4n4n3J33O3j30N0
25347B0j07P9n8K3o4J23p4K2k1n8O7MM4O0k55J15K7J3k4R6lN6j48K2L7o7Q8K9l2O6n2o6K6
25328a2j17J85J8p8j83K63M2j29j52J27J4l2K0j9Q8j15J62m2J32j47k5j04J36J02j64K6O5
25312F1M0o0J0Lj04M9j00J28l5%J12o7j41J19j01Q5n0R3N5j36j6J8M8K9p9n5k1L3O6O0l8R1
25293I7j5n9j67J42l6O2o8O1P3k44J44j74M0O5M5P2N7j4j15J46q7j05K3o3KJ23J06p1o1J7
25275dk3QJM0j01n4N8J6O6n8k5J09j30n6qJ17J12n7j27J41Jn1rK29j32m0J05k04P6l9r0O0
25256f9O1q0M6j3m5L8N8J12n8j05J57j02L7J10j13q0J13j11kK29j57n0P6J7j35L2O7j07n3
25238a27J49Rj2o0J20j6j49J18j15n4J88q2K7p4J10O3o6Q8q4j59P3j4P7o3L1k9M3KK3j30R8
25220a5J3m3M7q4N1Q0m8o2pm0j2M1J39n2N9j69RM4J84j15o2q8J12J29p8j03m6O3K4o6J25J1
25201D1j2q3j4P0K7n4Q4K9j38J17l3o2j9q4K29j07o2L6K3Kp4M9J2q3P0o0N5j8L0K3m6P4m6
25181b4l0m6l0J43o7O5o8j50P9J21n5o%O3N0J2K2Q2p2o7lR2R1l3k9k24p0R6K8M9N5p9k2N7
25161C0k4K7j09q0J87J98k12j5m8L4No4M7N2N6r8j33L5Q5Pq5l6k9QJ62%q5lQ1q2k6J15k9l5
25141f4j1R1p5J00r5J68l4q1J3j06q2J87j08NP1N1l8K4m7k3N2m0l3M1J11J2j32P5j73J12J35
25122A06k7j29M8qj13R0O6M2m8J02m5k3n4p2P8r7K2rN8K9M1Q4q6k2m2k9N8j4k5oQN2J0k8N2
25101F9j68J32J2j68j7J6J28n6j7J69j09M8j08J22K4k37J47n1K14n8j33JJ70j20MR3l5j74
25085a02j02J08J35joL1l5J1l3j13%J49j8m0OQN6Rr4k9LJ40n8M0j88oQL4M4N1l5K2pJ96kp6
25063A06j04O3LN7Mj05L3J7j3q2K7k8J00l4r1j3LN5Jj1K1K7j62J17o3J6N5j44P1J04j33J14
25044A1m4M1J3j15M2qJ9L0p2J22l9j9R2j26J01n4j66O4P3J01P2Jj83M4J23k1r6Oj2o7Q7p9
25025e9K8l3ql0R1O6K3n6r0R5j77R9L4R2r9K0q5J12oNr3J5R2l1J92j88j1j8K3n8J6n3NR0J53
25004A56j38NK0L7j00r1J16R4j16N3j6o9J80j51j7RQ2l7j94J24k3O8kO2r3M6P2r8J27m9j18
24986f1O0Q9o8j06lQ3%m4n1R5j2L3k4l2ML4n6J10ok5M0M6j00P7j00pk8l4J6J14N6m6j11M7
24965a0n2Q6m4j49Q8pP5M2ro4J04j56LN1j9P1m0p0N0J50j03q6J14r2p7J35nn1J52j06k9P4
24946B6R3n8l6j9m3m6Q7J14j21j02J05m5%N3K9n8RN4p7j4M6K2m4k1J23j55l8J15R6n8P7j07
24927Gm9J6L6O7j40R0j2r6J20j2m3Ll1J4O8r6j27P9P3j8QL7nL5K6r2OL2Mq8JM5K9q1O3k0M3
24905hM4P9j1k07Q6J33k29J71K7p8k2j47R7J0P1M2o9L0o4P8j8Lm9K8mK2O8Qn4Moj13k1P2k8
24884e5R0r2r6J52nN1m5O3L5j1p6r5kM3j09J81j5M2p9m4l4k7J17J50n7j23l8L4O7k2L6J45
24865A81j36p8J21p0q3N0q1J14L5lj6k7K1j3k1j8k6J83l2k31l3K00n6o0J13j26j6L6Q8O2j35
24847e7l4J63O2oj69j8L2M2j13K5o3K8K03r3R8j42k4K0j25N8J19oO6j28p8Q4M9k6J5k3J41
24828A00j42qN1J50j44qJ9N9rj51J55m2m8kk9m3J91n9j08J35R0Jj17j36l3n8J44M4K5p4J51
24810A04j72p7Q5J78k06K7R2l8j35P6O8Q4r3J7o4Q2N3j8j45Q2j62J14mP0k7L6j6l7p1oJ78
24791G5k13R8J84k26K89q3j66O4j21R8m3p9j5K35j84J72P1j06m8o0J58o1QO8p0%m2o1K5J21
24773H8j57nN8M0p1O4M1m9j23K38o0j31J04j66J19O3m4K4l7J8Q7j16q5J35l8j4o9J43M2m9
24756E0p9l1J06j7j8lm0j0J38k3m3P9j90J41K3q5J15j29j3J5m4k2K4L4N1j11O7J29o5j27J9
24737e9J27Kj11J21np0k8J4k8J4j9ol5qJ9RJ9M8Oj04K4j0N7P1j0J31j88R3n5j07K7j31kJ25
24717f9J9k3O4j03J26l9pm1P9k1JnJ46j51L3k9j2J1p8Q2PJ7l2Q6r3J11l6j19J17R1j57n7N5
24697b7m4J03P2j35q6L0L4K9L3J45j38j25J84j50P5j9Q5J3j0m6J9r5k1k5K6M5l3m6J3l9K7
24679a06L6p7J19%L0m6J01M1j35P7q8J65n3q6l2Q4J1n3n0J11m0r9O1k6L6l2P5j74J17n1j6
24660a00N3L4k9K3RM7o6j3M1R8j54R2j9j60l1K29Jl6o0L8k7Q8j9j34N2j8J10j17J45r5rJ47
24641A20j89N0j14J59M1j17N3m1%J35r7m3n0J4J30p2L9j44P7P1n9O0j03k7R6L3o2n6lP5n9
24623h3R3j43J56q6P7J45j05j31nKJJ34j69O0O0j80K8J11M6j11R1L1n0JL8M7L3j55J33j44
24605g5K9O3N8j24J60p7L9o4n6O7j14R1J3LJ05n4p2K1k0k4mP6r9R0q3M9M5O1j41l1R9lrm4
24584b5roP0OM7m2j06k0n3N0jJ12m8O7j95K18l2n5q2J00J9m3N7j36L3J8L4R4j32OQ2l9j06
24565a17O6Q2O6j87L7M6J5l5J47k4j03n7N9J01j67m5k8N4J40l1L4j45l2N6L5k1n5K22n7m7
24547Ij8NJ0m2O6m9m9R2L9o6k3L2Q1q3L7Q7j5k3j61m8jJ44%K2kQ3k2j09J2l0P3j46n7J79m7
24526b0M1l2K5j9k2N2M0Lq5j12J76l3LM9j9o5p9o0J65j4J11L9j22n5K1M8K7N9kj31J40j99
24507g0q5K1J48J27j17p9L4l5j06J30R1l1O2n5k9M6j33N7m9R4J2k2O4q6J2k6kJ7JJ06nk1R6
24487A67j50O2j02j05J38n6J24p2L7j46J10n4M8K4M1o1M6m2j7j6M3q6J56o0R9J5j61R9o8m4
24469c1L4Pj81K8J07M9oJ83q1j29J89o1j3j59rK1nq1J14%k1P3n7n9J61p3P9l3P6j39k5Q0L4
24450G2q5K5r9J10j3K1j01N5J78r9k4L2J11k54m9J53np7QJ75q8j59r0J40JMM4m8m9L0J36N1
24431A06m9M5r5Q9r5j4O8m7Rn1P4k5k0L8k21J70K2o6l6P9m6l3Q9n7J10O1j72r4J52l3J1m4
24412g5J9J18j7Qq7j10O0J38q8n2O7j35J08K25l6r6p2l3P6Q9j01ML7o1Ol2M0k0N6JO8l4r8
24392b7OP5kooj3N9o5J2L3M4J3j25jq2O9J3L7J2j29N7O8L3j00O9J8j14N9j5K2k5M0j56K13
24372H6j41k2J29p4O9l3P2j19K3O2j81J00k5j9J18q6J21j51J89m5j22J6n2J28n2k2O2JqK4
24354D8p3o3J12K8K1J3j39M8q4p0J15J5o4J43J5j8q6J42r4j12J39j66j04J20R2O9j02Q5q2
24337e2J09q7q4O5m8N1j23R2J33k3j23PL8O3O3j0P9j51m5m9O2J3p6J5P9K3M3mj19PJ40j51
24317f3O6QPM3q6J12j17r1J44p2Q2r1L1R1l0j26J60l8j81J28j26J34j2K7m0P0K3j3k8jO9j9
24298F1p9N7j86l8J47j1OJ07m9K0n1L3L0n8%P4o0L5n1kk0J01J6j06M6J6M0Q0j44o8mQ1omM0
24277E3o6L6j25r2J04J41n6RK7M0r6M5r6R1OM8qk9q2j1P4N9j26OMJ18j19m7p6Q5o3J41O1r1
24257c5R2o3O5j5m0N5j20N4k3P9r8O2N4J0P9o6j04qK1O1Jqm7l4J78k11p8K10j43K05j02j48
24238a17N8R0r0j6P7QN2j8m4K16j43l4k4o7n4J19J55q0k6r7R2j5l7p8J1P4n2K5n6k7R5J07
24219A04K5k07j6k4Q4o7O1M7l4J11K0L3q8o6j42J46N3j5l8Nn8m7N6K4J43k31J6N2L5qP4L9
24200H7J8q6M0j4j10J28k6j08O1j37K51M2m8K0j32O3k9k8K0MJ39k53k3J15n7N5K9L7j32oP6
24182do2j4O6k3m0Kk4J47J76l01kR7L2Q2n0j36P8j30j9kl5J15rPk4o6O7J19p8j05N3l4N0J48
24161H1j24N9j8r7N7J82j55rQJ4l9p1J1J9J51j64J82Q2k32J32o3n4jJ6P6o3kN1m1K2n2L8L9
24142C5j24J09j7J8pL2L2mk0j6j44J73lQ6j38j00Q2n5M0rL1n1P5k4O1J06mj74Q0q9r3kJ03
24122a1N0j96J05Kl9P9J7M5o0n5P4K2p9P1J5O1j3n6j01J01r1m9J84O0j50J08j57k5O9J9j2
24103a2M6pl8K9q2M5o4R5Kl9l2J4N6o2L3L0j0Qj1M7r0J8j0J7Q9p5j0J00p1Lr3QK2MN0l6KN3
24081B9K7o6M0PK6N5j79j8P7m1J56j70k8K8J09m0m9n8R2R8j35p0OM7j9M0Oj8J4Q9m3j2R3j95
24061a02N6l7J10M9J8j0lNj02Q2j24N6J2r2LJ4J02k3l2j11J37nQ4r7K3P5j6n6n5J9J68k37
24041h9K5lj12J41J3J58k42L6J20N4k3r0J10k7l0l4M5rm2r8KJ09q9J60j39Q4m9o4N2L1L8j61
24022a23J00J4n7k7Q4mjq0JP7L3mKM1r7N3k0L8oL7p6m1Ok3K26m8q7q8J17Lo3j05J05L3K2p3
24001c1M%L2m3r7O9kJ43j10RL3oJ6j29K19j21N9k25J15J17n9R0q8N2Q6j33l2OpM1qRl0l1J7
23980c5j1P4J4P8J02k19joJ6k6Q4J3Oj11m5N1n7k5P3R7o3p8L3j8J07j20O7o0L5Jjn1J59m2
23960D1o2L2LQ8k8Qj20q8P3L2Q8j14J68m8Mj4o3kJ35l6j76J28Ol2p8O5n5k2kN9K5p2o9R4P2
23939D0o8q7mJ0J09jj7l6J60j02Q3J13j50j16o1J03%P9j04K3Q0KO3j01q6NO6J3l6P8r6k0j
23919e9J07j08J02m1L4j15kJ60j29K53j07k8r0R9k6Nq4N9j07K0jN1n7Q0j78J41L9j4j25M4
23901g7J02m9n1O3Knm0j17L8J10ok6o2J34o1j50J13J35L8j05P3r5rL8L4k0M1q6L1Q3L8j58
23882d4j4k8O9lM8m8mj22O9R5N0K6lp4J22mj40o8J4j03J02J88k22J34o7lJ07r5KJ4J04o3m5
23863fo7J13M1k5o6L8Mj1j4J0L6q4OM3M4kj02K8j3M5K2j7K2K0n3j32P9m9m3J40j29J24Q8r5
23842en2J13M6r9LL4R1j15K6k9q9kQ9R1l9o4mJ76n8j32j1N3q6rM5J41j09r8o0KJ59Nl1nkN5
23821C0m5J6L0J9j22O2k5L4r6J1p7J78Mo5m0j5QK40j25J0p8j6k8J24L8j73P0J34pkPr8LJ35
23801A41q4p1O7j31k3J41J4l5J2j6n9Q9m5k0j15j0j5J71M8o7M1O5Kq0L3j13l7O9R6o9q6J85
23782I8p9j3P6j13j6lj1l3J33o8J06j51n4P7P1k8j39J64o5j9J02K0k1m7R3l3n3qNK2n8M6K5
23762B6pL5O6j93m0J92n2J2P4m3j60J36qn9M7o2r6J47j36Q3J81j45K7MP1j75P9N7lj12K4q
23743c8J8K7Q5j11p2O0q3Q9L4N8j26J1r8J12P8Rn4k18J13qJ14l2Q5j0l9q4KmJ18k9J2j0Nj4
23723@J04j08m8L5O4m9N5k0n6n1K6P7p5j00K82j93P1j9L0l6l0Q7j39R4k8j4O9j7K5n9k9J96
23703A44m4p5j16O5rj11M2J3q5Q8J8p0N7P2k1j7M9O5J20j07j41n0O9R1q5L0j58J02j6OL5l
23684d2p1Q7K9N1q8P2J0j52N6R8m6m3L3Q0p8L1l1J4M5j50k0Q4mM6J14n1j2L0p3pJ4l3J08m4
23664E7L9j33q1R1qQ3j81J20%l7j3Pm1J30q8j0q1J26j09J02N6N3m0j22j01N3K25j06j34K18
23646G5p3j2rJ9L1o9j5j4O9kOj03n6Q9O1M5l2J2M9j4r8N0K9J4j5%km4j5r1R9R8l6r0N9p0j08
23624a63J86l6j19P5r9J88o1O9l1p1PM2K2P6j6j5l8J9nm0r4j4J31n8J2LrQ1n5j0l5M3n1j9
23604h5J2J07m0o3NJ83l3j1j02q7P5n4K2K31j79j47J75r9ko4J78O9r1m3L7l5k9poM0J55r6
23585A6lq9O5O8pj18m7Q0N7qL8m3P7o5j8j48J27J61mj12q9k0j2N0M4K1m3pj3R6j42J62q2q4
23565i2M5j74J98J07p0K6r4Q6k6Jo6ML5Q0r4Q0k6pk2J6n6n6Q7nn3j2R7k5p3m5J62q9j9M0K6
23544a4jN0K2k3j18LN9K9J3j5n9L1L3Rj08K09n8r2J26j09k6l1j2K1M9p2J56m2n1o6N4L9P8
23524H4j7J16k0j36Mn4j55J05J76q0N6j3j03QQ0kp2m4J36m1L2j9Lm2J9P4j68L3q2M0l9jJ20
23504bO5m5l1m1M1M3j2M6K1j7j00Rk5Q6K2J4J4p5M9n5q2P6n9K2N5m4M0J2K9R9j88J62j49R6
23484G6L2j24j2J59j56l2N7On3n1R8NJ56k4j20l6N5Pp9K2k3J3N1M6j36P9Q6j44L4N5j86J70
23465C1l8k5KQ5j72n5J42L3J1j8q0J59j94P2OK46l3j66L0J4M2q4p6J46o3p5j9J10k8o7NJ78
23446A19mj63N4N9ml6j07J13p2P0N8r6o7R6N0o6n6R1j30L3Q6k6k6L8O4O8q9o9J0M4nj8l3J3
23426aM8m1j11M0J20k7n7J64j01%j09QJ12J3M1m6P1q2j10jQ7L1RKj77J5R7j1r3P6Q1j7j05
23406g4O7p0Q2L3L0k2m6P7j8j02J59j8m4lj0r9O4j28J65p8K4K3j9m2O5l2Q3o9m0k7L4J69j17
23386A7J9O2o2k0j1k0k6J98j65q0J02l9Q0o8J00Q3p4j16l3J33r8j3N6r2R2m2l5Q8j43J33n3
23368b7P6m6mJ03Nj15l8J7L3j08K2P0L0J32J0j97j1R6r6q0J55Po6P1N9o9l0j3n3l2J42Ll2
23348A4J57j24P3K1K1j96p5J44mo1m0N8m1K8MM3J09j5q9m7j28K4J42L7j6Qj13L1n3j2L5J3
23329e2J49j34qnN1O7r6%n2J11jp1K2q9J3o8K19k0J33j52M7j06nJ44M2j67J12L1j65j2L2j32
23310a62K69L8Rj86LJ17j18K7J9J19p2j05PM8jk0P8r1J13j59O0J4q3J1m0O2L8J2m8K8lj8O2
23290B8l5M1n6j25N6J88L1P8k60O0o9K9kjO0n0o5O0p4J32o2J27l4j46O1k0R6J7o1mp8O7p8
23271h9J1k8N4J7J42q4K2N2j20j1J31q4j9lj0j27J32J26q0m0j5o8J20L4K4k03Q1q6J48l3J8
23252A2k7OM4q4rj04R0J57KN3j09Rl5q7J2N2k2J89j93l6J79O1j47K3k9l1k7KqPQ4k0lO0l2
23231C9n3Qm1L5L3l1l1N3j03l2J06J73j19k4J9mP2j30MOQ8n1p9J54r1m5J5J13r2l6k3J34k7
23212D0Kn5K6o0j9M4j7K00j91k7L2L2j1J7j01J35o2j0n9J05rl8Lo5j7M6P4O3j32k4n2J80p2
23192b2j35J51J40m4j30P0L0r7r2J28l7ll5n7J37K6j43o1R1O3pLQ5lj4m0l7j9J22m9r0o1m
23172a34R6l2N6j24P1J04m1k08J74J2qn6R6J53q3K9j00q3N3k2O5k35O9Q0M4L6j6k4j29J48
23155il9l4n2R4M8L6m7Oj1Q9Qj00LO5R2k8j64J23n9J6k3QJ51k6q2j08q1J56K2j91N2J8M5K0
23134bq1j20N3jJ33m7m1R0N0M9l7J7N6j38K1M8Q3r0J8j09l5J5R6Qp9JR1r9P6j7R3j85R7j24
23114a10kJ53K2J1j31O7o7qQ3r9N2M5j1p2j3L7J2lJ9J48j33q9K9k0J0J26k6k4j9M6LK0M1j13
23094a6j23P5Q9QK6q2M9n3n2LR6N5M3j04r9R7P3J9p5k9J11k69J27J78r7J6m2J69j72J02m7
23075G6p4N9m3L5p9mpP3l3j3Pk7q2J49r7L6J26j89P1Ql7r2k0J49j04K9L5%q0J54k3L9p0Nk1
23054d4L6Qj57J41J15j80P0P1j24N2R0k2j30jJ6L1K7J11o2Kj36L3j7O7N0k6r4KJ28n8K2m8
23035b7j5K8J73j48J9m8P1O8Oj47l3K3m4PO5L7J07M3j41k0j75M1J54j4l5Om1O5J45o4p7NN9
23016I3m4j60L7N8N5o6J51j19Qj9o2O4L1j6n8P1lp1l7JJ52L1l0l8k0j26J7O5j8K07j27q7K5
22996c5r4K8N0l5K6O3P3L5j43O6K3r3K2r3J73j06J67q5J08j6q6O9p3J04K9k0j31R9j89J4J0
22978d0o0J21M6O1k20P0R2j32R8j00J18ln4j5n4k8l7O3mJ01nmO4oKKm1j75N7m2J85Rm7m7j6
22957d1j4P9J07j16O5j6j5K1M2r4j61J8LJ87J04j75O4l1r5K9j14J59J02j34K5n3K5J04r7p6
22939i8J42J7q4QL9k6L7N3k05J41q2N2m2J60j3j39n1l6N0rJ23O2j04L0m5L0M9j61P0Q5l3j13
22920i3K6J7K8M2J3j3P5m8o8j5Q5nj60Q8L1j07K7K4J37n0q3O2o1M5N5L4j40J59r0oj03Q1O
22900gL0K8j24R8J01j22j4r7m5J27L3J8m1Rn4J8j19j02K27M5MM3m8K4l4K9QQ1j18j17N6L5
22881b8O8j11j35J38J43j9L0p6k1j0L3J9m8j02K70k2j19m6K2j2q2O3M2k6l7q7K04j7J03O6
22863B03j19j02o7j2P5j4N5P3J1n1J16j01J3J32k75J7J8p0J10J05j14l1J13j9mp0J6m6N4j3
22845Cr5J27Mk5K4K3K1j17j9l0P7O3k8j21Q4N7J2J0l3j44Q9P3k7K3m3r7J75M0j61J06k4QJ8
22826G3p2o2J09J19q6j87J49N6o4O7m8j03j4J6N1O0O6j44pN4l5pK0qpJ05j18j05P3o8l0J29
22806a8j5n8O4n7j31j3K03k0K9M6L2m6Rm8l4P0m2j7L8lR0K6o1j24J59k10J74n0j5n7m8j8J45
22787@M0j13P6J7Pr9R0l7J26p6J6o7r9J21P6N8j56k1M7J56r0j04j4J25j3j2j72K6M3R1L8j12
22768c2j4r1J12J32j36o5O1q7J02O7K3j20P9L1j1l0L7l4n7L6ML0n7j3r5R9N1N5L0k30O8K51
22749A96k1j07j2N4j15K6N3O4q4j29M7lO9P5p7j18O4n0kJ02N5p5k9lQ3Q7j4J9j44j0p8P3j6
22729b0O8k7L8k9q7J14q0o8J43n0J7P8j1o4p5K0O9m3n3K1L8L6J3J2Rp5km9o6J02L8M8o0J7
22709B2m0j1m5J65n3r2O1k5K0n4%R1j80J86m5M2j02p5R1O6J5%k2NP1Lnk0k15J80L2m4M1l9
22688B4J4p6j03K02M3L8j54P6k6L9j61N8j09M8L5o4Q3j0Q2L9m6n8OQ8J5k8L7j41O5K44j07
22670A53p0q4J10K4j23j08J9J28N5j5J1q6l9NJ10k1n1L7j1Nj6m1M5j1j04O7Pr4R9N3m0K0m3
22650ij7K3J58r1n9jQ4K9r8j9M4J25k43K8N0K0J07r8j00M6j04R7K8L3R9L6p9j9j5lOp6m0N8
22630@o9Q0j4p3J77j2M8j09Q4qk9n0m5R9j06N4J0R6j63O5l7j21J78j3j6q5J47n0o0n4P0j11
22611a17J73k7k8L3K3m9M6M9n6o4j0%k1%l0L9k4L9o8O6J81j20Q9j28Pm8L4m6L9J22j41J27
22592I0j2J1J4m4P3j82R7j0pj2r3J65n8n9L6P7l9q3q4rO4J36j23q1J36n5J75j63o6NJ26q4
22573e9o1J83K2m9j04M4K4jM3J7j9p9kk4J43j9r5j1N9q1M7Q2n9k2o2O2pk4J14r3O8p1J04K9
22553I9n9K8l2j8l1l6J61k4J9r0J5L5q9P7J3k2m4K3j05J29r8L7Q2q7J4n0M3j92nR0L26k04
22533Ej02N6Pj6r7P2Q0m5k5j22P0K26j61P4K2ml3N7p6k7l8j71K40k4k4K7L3N1pJ8L4o8L9n4
22513A7%L5L4j16R4r3O0M4j60j20K45j39Q0kl7n0J16J6J2Q3o1j8N4j5j39J20l7l3q4k7J52
22495C1M1rn8O9l6j18J77m0p5J60j36O7r6j8J28k9k9p4p1L9Q6J0lP5j47j2P2l7O9J4J8m7q0
22475e9p8J37o8Nn7J72r9l1Q9Q1q6L5l5r4M5J06q2J15k3l3JJ9Pj22P1p4J8qk0M5k8k1J7J4
22455d1J08j27O0m3J51j12jp8L8J21m4r1O3l7N2o6R1m2O3j16J29j3j6Rn0N3Lj47n0J7J44O6
22436I4r4k4P5k5J6j41L6O0L0M1o8J3j40J40OK1j32J07j20Q6j1M2m8J4l1j07K69m3j36P1Q9
22417I0q5m1N5j83J34lj18m3J34Q9j26L6R4l9o1j32J86O3p4Q8j20L5oQ2l1P8j52m4J25r0J01
22399D2o8O1k8q3Q9qL7j43J93j69J19j99N7K2lJ46M2m9k7r2L6j41J12j3j7J30j13R9Pp5m2
22380g8J5J0Kn8O0M9ok8J89j74J3J01l4p3J56j84r2M2R5J54j91J46K2j38P3N0k9j07R2l1m8
22362bNR7m0j06M5J2j31k9J22m3Q1K6j23k9N8o1M4J00M5k9P2r4MJ69J2j28%J6q4j4K00j40
22343E5k8l4N0M3J01O0j47j28qp8J31k8r0P8J9N5r4R2j11Q5j8L3RKq2Q5P8kr8p4M9l7n9J81
22322I0r8Q3L8o8l4k2M2J04j04j7o3J14K0l8P2j33R0q4O0J4m5J0K2Q5j77M7J67j22l0j38N8
22304e7P0k7K9m7N8K4j7M5j06j06J10l6M5K3J03j97K3J02n0r3J37n1J0qp5J10l4K5o8j63K6
22286a95K0J13J00j08J0o2J45Ml9o7K4j1J2Q6m5L9o7K9M2P0l6p6P5N8j17l3R9nj5M5j12P9
22266F2j49J09Lr3L6K1k5K3m8J00n8Rj3m1J31m3J3m5Lk3J11j17k1L9Q6j20m3P8J8k6j2J46
22247A11o4L3r4M9L5on0Kj25J65K2j59L7K5J30j2j00RNn0J19j10m9J20j9pkl3j41J13L3p9
22228i2J19l7j27l1k9K13L4r8o9J3N3m5N6Q2j01O1km5Q3ro8n5J23l6m2K2j3l4M5n7J45J6L2
22209A07j13O0O7j68R0J16n6j57J2OJ38J3M6j87j83J84RO8M9p7j1n4RJ6k3j24J87L7l9q6J3
22190e1k9j6Q2J0p2o5J44q7L2O5o8J10n6j5k1J40k5p8p2J73j09k5O4J03q8n6K0k6M8j3L3o7
22171a5M0N7j27oj09rJ56j06L9K40j04k2pq3L2N4J6j11Q6J1J9Rj05M4Q7q0RK0o7o0J06J60
22152A74n7j39J29j01J8m1j23J51j17R6M2N7%l5R1j74O1J03k45R5mk6qj6l0P0k1K4Q5o9J65
22134A55j69q4J39j7L7N9j13L9k3moJ26K5j48j12J48O2QK8j29K9j71Q1J74j1q6j13NJ07o2
22116b6L8J06L7m5j64L7OJ7m1l4L5k1L8O7K0j01k8K55j76J0K9Qj9k5o1p9o2L2J23k4L1j34
22097a51L9J06pk5L8O9J00j33O7j0k3p6j4P8M1o3K4J1jn6lp9R9l3J0rn3J06N0j09M9j00jL6
22076b3Qj6O7r7L1ML0K3%J8L8o8p6J07p9Kj5L0j32K05J7n7p6P1P1l6Ln6N6P9j33P5o2L2p4
22055c3K6k4r7O7R9O1j8p6O5r3J0O3k6j3p1j9J18L1n3j24J98O7m9j35n5Q2M8J13r2Mn5p0J43
22036I2r2J06n2p4k4j6N7n9j04K06J6q0n3J24m8j01k4J44l0Q5l9o7l3K1K8J75j99J15l9o2
22018b7m2Q6J19m1q7k4n4N5k9l1ll5J04l8J06Ll3m8J40j38O2RrL0l9l2J9j60J64n3K21j31
21999F4n2J9j1n7L5L0N7q1k4Q4o1j7J3l8R4l5o2N5M7o1q0j6J76kj80N6L1J39j14%lj4oNN5
21978D6L3q7O5m1L5r1n1Q5n7P6j91J0oJ73j5r0J01J2pn7J43q9k6k5m2Q1k1l1J12N3n5qk5P1
21958H1q8J61j59o0q4J33P7N8j03k7j00P4K9N5Q8n9q8N2p0p8K9J29J8n4kJ7R0k10J13RL5J4
21939H0j45L4o0p3J82L1j91J13J04j85Q9l7L2m7R2m6k8J63n4K3j49Q2N8r9J5L7O9p4q2P2L7
21920D3q2Q3P3kp1o6J01j3j04l0n1J09n5J00j20J73k0K7j03n5J52k3j7j08J15J9p3N9K1j38
21902e6p6J36J8M4Mj19J29L7k30K4J05P5K8j15k3j3M2J01n4j01M5J9M8j06OJ1Q8j14O9p1J31
21884H2l1l3j06J24O6o6m3J9J10j03q5J09J10j34l8k2j6J1O5k0L8j31J6L7J32m2O4j14j30
21866a31J52m4M8m8j0P1L3j20KmO3o3J39p0j12j8O6j42Q3N9j6O2On5j3O1O6j31J3M9J3k8j4
21847c3M6oK4r2R5j6q1QK7r0J14oJ2pL9m4N5k9N3j78N0O1p8O2m7R2R4k40J68k5p4Q8mJ5M2
21826I5l1j18K2n6J66N1j9n4q6J48j23J34j80O0J38j05qL2j3r8P3k8Jj9J55k36J28N9q0J86
21808A94j98m3j7k6j1R7j24P5L1O1K9j5j04j63R7J82p3M5j17l2K17j46k2PK4J9Q9j75Q2j23
21790a40J35n9Q2l0M5J9r2J12J76j33j50J53O0j05o0l3m3%P2R2k2j31L2M2j46j07K01N4j8
21773FJ1n0j15J19p9M1J1j09J31M8K3j1p3k2Q0M4m6J21n0r3O9J6l7k02O8R2J6O5k21J34Q1
21754F8N6j03n7k6N8J5R5j09O8M0j37M2O1K6J4j22K6j8j20J11N6l8p2J6J21j11R9p0K2o1P8
21736B8k0r8n9P1J33PJ62k40L6M7l8oj43J42J6m4N1j8J57j32l6k8J42l6q0q9nL5j3OK1P5J3
21716E7p7l6O8L1l7R0m2L1j1k40J50k3K5L8p1Q4l7P4n6rpo8K3o1J31j03mQ6K5n7q2J59o8o7
21696h4J86L3q8k6k1M1J5%j57N2L4q2L8J16n0J43n6K2J4j37m1L2p7M2m0J40pl7R1j1k09J42
21677A8N2l7m6p3J23o5R7o0QM2j51Q1j29J8J54p0N5m7O2j8M2q0L9J5J74k25R0j47m3l9J51
21658iK6j6p1P1l2l5O3M0m7j27KP6J6L9J20j64O9n1o9M1J11N0m7K2j19J40q7O2m4k4jN4o2
21639cP1p1m7m3K7P3L1R8r4q4R8j16m0J03O7r8K8R2n0j05LJ91j05l6R0k2j69J10Q8n4l6J0
21620Gr8N2LP9K0j40k4J18n1L8r9jJ29l2j8Mj4n3J26l8M8n1nO4j50K2J8J02PM3j33l2R9n8
21599a8J4J1o3J25Q5j94J16k8q0K6O2o2k00K58kj24k7O6J3L5q9Q0j8R2q1Kp8J74J4j19p5J25
21580D0o2J08q9Q9K4q5L6k9l2r8J45O4K4p7K4O1j42p7M1J09j49O9O7L4j29M6l2l4l9Q8j8R1
21561F8p7P6j73lJ64J12j42L8q5k3Q4j05l8J11Oj7J4l9n2rO3J99j14K9j20Q2j01L3n7m3J77
21543E8m2O6Pj09n1P7L0j05M6O1j21L9P4R9m5K2J28o8m4j04o7J9K5M4L3n8l5j09j2J38Q9q5
21524@K5m0m0J1O4l6J15q7l7J6l0k8J09J9r3Q0j34K9K4J17L4j12l6M9q0R3M7p3N5O4r8PK4
21504E8l0K6J2M3j08k2M6jQ5j63p4J4o1O5J38l6L3J3J5Ok5j21p6K12J5J8l0O6j60J43M9j28
21485B2L4r0j47J53l7J49Prmj17J19o4k08J54J46nj38P7j23LJ9M4J72r2J2r3J6k3o0R8mR2
21466A03l6N9l0J9j53K3J47k7p7o0J5O7j4k3r3J83j14j17R6M1q5J24L4k35J46q1N0P1j03L6
21448c4O7N4r7QN9j34L6J11o9l2k7M4k0J12Qk5o3n0K6L9j05m4J79J12j40q9Q0n2j9P8j04J36
21429D5K5L1j69J27m6k9J51j35l3J9o1P9o6l2P4qJ03M5j64k3P0m8K0k3Oj0M7L3J00j42J4L2
21410C2J7J7k5j45kJ51r4P6M9p1o6K8M7M6K6j56j15J70J35o3J0N4l8k9m0j33J43q3K8J26j19
21391b4P7NJ34l8j18K8j8J21k00O2JL0O6m3j09K1N1P9O8p0j54k8K5J0q9O0R8l6j09J49L0o9
21372A0n2j17J97Kq1j10J63M8j00L1O4k8l2L9l6jP4L8q5q1P6M5o7mj19J80j04l8J42K9p0j2
21353AMk0o0M2M5mm9J4L9R8j14N0j35K0ML1N2J9%j8j14L2QQ4M7m0R5k2q1l5M1M1lo4J7O6j47
21331e6K8K8N8j61R2O6J6q3M7O4j21P8o3L9lm0O4l7J3l1p5O9k8k7J11j30J67j43J26j33J4
21313e1J12k8J0q7o9J57qj20L4J37N5n8r9n8P7J30nk11L5L2M0P4q3p7k9R2O7l5n8K2KK9n4
21293b5n2J93j3J9L1r7J52j8j71k2Q5l1j23K4O5K1r9J12k6P8j64M8J3n0M8M7j21L1J17l2n3
21275a3J7j22J00J03j3k3m7P5r7J57j36L4n6K5o8O6NJ05j4r6k9J07Q5r8m2P1mj46N3O7j29
21256f3N0L0j66j19J29J78K8j1P2j14N9l8Q2k47J11OQK1q2K5j9o1K0RK1K7J17k5m7M3LkP3
21236A18j32Q4j85J57Oj5K0J28qm4J1j31K5k6o7Q1K3J8p2J00j63J23q7r1M9Q5Q8o9l2j09R
21218a06PQ5kn8l7J14m5O0q4J03j08J00K6j27j8QP4m2M8K5jK2n0P7K2k3m2o6P4k4N7n3j14
21198i8N2J5m5J28o1j2j24R4J56o1m6j28J26J00m9Q3j12K8r5M9J10j37M2p9J52r4Q9q8O2j86
21180a29Q1J65q5j04Lk5k2P1oq1J32j38m1J51J73j16p3K4N5l9m3J2Q1n1N7j14P8J15N9j46
21163D4k8L4Lj0J41j00k8l4J4K1KL5pj67j4N2M9q8J00lp7l2J2J50n8rJ15j2J6l3l4n2l1J15
21142H6j08k4M5m9JJ32mP7j61j6m1J05j9Q5q3K5k3K6p8P1l6J27q1j60R7r3J26n0N9J0j3j7
21123A6o7P0L8Rj73JJ0N6M7J87k17pL6j6J0N2R7o4k3j1r9N3N7k06M2R1J03O1r7o3K9qr2N5
21103b3J21r6o4J9N9k6P1n6rK6N9j29Q2o3L4J32j60o2k0N5MJ6j02M8P9N2q2k5J06P3j14QN3
21083F6o9%l2M7K4M6r1kK3L3rj46oK1J3M7J44k8j94J23j04M6j9J40N4q8Pn5P8j77J42m9o5
21064h0O4Q1J40k7j93%L2M5j3n6L1L9p4J95p7p5k1k5p9j7J16L6q7J06mj11J75Rk06J20rj12
21045g7J66J23j55j0K7o5Rp3J04n9O0k0m2J07j30K0L7j6L6j24O5%P9K3k2p8M6rO3m8Mn1j46
21025a56O9Q7M4K2p3O8J4j17O6Q5n5oq1L5m0J06%k4j22o1J9K9J02j16R3Q8p8P0p5o5R2N9o1
21005A8j2N7j6N1rN2j18l4M2j4j15Q1k7N3Q6r8M8N2l2m3n6K6M4mN0j13L5nP8k4m3n5J10M2
20985A07j8q3K6L0o1R8j47j1mJ57Jj00M4Q6pq5P4m5l7j9QL4m4l6J28k7J1j02K9L4N1o1n9R6
20965F8K0Mq1M6j01rK05Jj39k9J3o8J3J18N1j26L5%l7jO0l9JK8n0l2J17j60P8j04J54m3Q2
20945G5op7j7oj2mJ31l4m4q5NK24j06l6Q0p2j59Q4J03m4OK0p4P8m4kK0J5L4j9n0K3Mk9j18
20924a36J58R0j5q0j34J66qL8J35j82P1ml1K7lnqq1J3J3m0Q1J2p0L3K17j68k9j3m4P2Q6j06
20904E5j19j00J02n1J49j18J01j22L6J68r1q8Q4Jo2M4o6R1K04j67o2M8L1j03O1J17j68l6O
20887e5NM5q9J30m2qk3J%oN5J57j06p6k0Q7q3M5L8j25n7K4Q8l3o5L8J20J8q1J05kLO8j50M1
20866D7J3q2KNJ42jn8n2Q2k5j27P1l9lpo4J54P5j54k2R7N6k9r7Q3k6p8Q9N6p3N8P1r6o7j4
20845a3n7L1Q8R4m4j91K1P1q5J49N8m7k7o7P6NL3q0K2o7LrO7q3M4j32M8J03Qk2nnJ2j17J56
20825C8K5k6l3R0m7j29l9O4R1p4M6K5k7r0J69q3Rn7J18l3O3pj24P4l8K1r5Q2J7n8M5N4JM9
20804A21n9J1P0k16M2l3J3j3KJ6O5R6q0R4k28J6J20q1J4Q1m7mR4j12J23j46R8J85k29l9M0
20786A4r9J10K3PJ3p5O6M8Oj59R2j0n5J06j0j16P2Q4Rj98nm2J84J9J3j46K6P8J1p9PK2j6M
20766DO3m8J25pj36K9k8L5l6l4J39l8k27K13N3k0j48J05o0k7LJ13l7q9R8PMP3p3m2n2P7k4
20746A5p6J43nol1n6r8R7k4jM2L6M2j36J70pj05pJ06q8j6k4N3j2N1Q3p3P6%j67J2l0o6J80
20726G8j03j1K9O8j61J74k4j10O9N7L8r6r0N5o4J47j6m9r2Q4J7m3J7kpK4m7j0O2K9Q2Pj73
20706f1J65qj01Q2j21l0kL1Q2LM3n7K2k1%l8j4M2O7n8j45j9J6P1Q8L0nm7l2m5j6P1P5k2q9
20685d3M9N9p4Jj8Q0q6J03Qr1l3R5m8QO0k0Rr2Q3j6r4M2R9k3r9o7N1m1K8P3l0m2k2P1l5K1
20664c4J22l2o3M1R2r6m0j2N2Q5qj53J45Pk23J10M4mon6RoL3Q3k34J34OL9j96l8K02Q2J01
20644A86p8j29p0K1M5R8j58Q9O4P4M3q1m5l1j09J31L9rp3oJ13l3r6n5K8Q4J1l6k09K37l0p2
20625e7R8K0O9k01K0J68j52J01K0l1o8L9Q1M3n6p7k0L5j4l0K8N0p1O2m1l6k3Q0j74J2O0J68
20606A03K2J6j24K7op4N6N2j2qJ4m5N6j22k9J04NJ9M1j0j09PM1Jm2P1k9O4o5M1o6n2j8J48
20586G7N0j34o8J13M3k6N8k35J69K2pn7l9L8p4J15k3K3J7J6k8m4l0m8J60p3K7o3j2K6O4k0
20567C7qql6o5QJ58m8j61R6P3P4p5k6L6J01L0j36Qj07p3K04j37j9J03P3n9nL3O2qj59P8J00
20547A44j76O0J21l2j08N7m4L0mj8K6l1j5Q2j60R9%k0j15J28r4R8Q5j31J44K6j31R6n4K3j11
20528b5k3J20L1j31L9Jp2O9K2k5j51Q1j9P5J20q0m0J21q2J09q9k1K5op0o9J50k3l3J2J2N1
20509G9j09k6J16j2q8O4N9j93M9l2N8J2nJ0j7L3L1l6N7J2j19kR7q9m0K8L3j05L6K2o5J84j24
20490h2n9J13R3Mr1L9L2q1n9P9l2O7q1Q7R1l1p0qPJ11j57r7N3L6o9J15J33j19L1Rj39j8R0
20470cm4M4O5n1k4j5Pq6M4J65k9r3q4J7MO2j2M4oR4n0l2m1k2k7J5N0o9J05p7L9m3M6m1Q6P3
20448A11LR3j26j07m2q4M7J46L5O2j17L%l4m9o0Q1Q6pj5N3n9m9K7M8O2j71J26O1j24m7O2O8
20429H3j17J89j09N1ok21J30m2j1P5O5m5N0o4P5j04j02n1PJ47R5m4j4k6R5q6j32J31N6N9r5
20410C9l1j8p1J50m2N2l5j9J1L6p7n2R7Jj70K18j37O6j26Q8o7Q7L2KP1r8Q7Om0O4j98J09j76
20391a41K9J13k7o8M7J19q0N5J17l4N1j96J5K0o3N6K5j7q5L4Q7p6J29j96l5J62Mq0J34p1l4
20372fo2j61L14j20rPN1l0J04j2j8O4p7j05P4J36j6j08NJ49Ko7n0J9n2Oj41L3k3J38o5k5j14
20353a59P1J02N9j15j2M5J1lJ03j1o4j00m9J70P3p8l5j20J20Q8m1l0pp0J7K3L4Q4l3k4nJ0
20333E4k8L9j0l7qo8K8m4N9J01j31rP3q9o6J33m7j1J1J62lj10P1Q2k03O0J18j16N3ML3p6Q4
20314A09j41J47o9l8r3Q3J18j10J35q2q1L2N1M6j07J48o5k7j18J11j26J33rR3j09J09J5j39
20297A6K0m9O9%L6j1o1L2k3L8P6l9o2J3m9m9J8O9o4N5K1q6o5J14ol1n9K1K9K0l5K8q6O9J4
20276a7L9K0p0L2M2l3lP8p4m3m6QM0Q2j31L5J5o8J20O4j30R1j34Q1J47j55L0M4j04n3Q9k7
20257c1j25J59M7K0k7j68L4k2n9J52M7J19m4J1j10j5M0O7M5J3j23Mq0J3J47j6r7K5j2K9k9
20239A4L2L2l3Mk5k9L8oO1m8n4M7J1J2k17O8qJ33o4k9n5J19r2K13k18KK7J5M7MK3j80Q3J76
20218A03j32pJ13r8Jj9K6Q7q1M2K0k04K02O9o8M8m2j38L8Q0o1k5qN2L9k14P4K31j04KN1n9
20199A8k2n3R2m4j4J4N5l3M8j01Km7J22n1j2J62o5J02p7J1l0r9O5j21k8J44J3q5mj9P9O4O
20180I2NM3j36o0J87r8o7J12j26L3P7l5RN7L1p0j52N2J42l8j22oO7q1J18L1j09P8j08J64K5
20161A15jq3QlqR9r9L0K1k38L02p0m3M8q1K4J3L8N2j06km4j1M1j9LR7o4J1j14K6O9J07r4k
20140B2K3p4K6NJ0n5P6q7L8N0l2j01N4J00m3K9l1L7k3r6J35R3j00J8j4j57J13p5m5J11j51
20122a44J62N3n1l0L2p9J35J35l28J94l7J1r5J13j7k1p1j45K13m7J3N5m8J6L9q9R6J3k2k6
20104C0k1J04N2k30J24n0m9l4K4n7M1PJ05J8N2j03K8L2j64L1j2L6O2j5j8j00J0J03k9J09q6
20085@j01J43pK1o6J7J11Q3j34op2mJ23j0p9K2P4k1rrQ8j16n5M5q3J0L6J38n7j35O3J15k03
20066g8p2K03L9j07mL5n4k0m5J63j24N5N5l3r1R7m0L1O0j10j9j7RQ5oj6j5k7O6P1k1k2m8J47
20046A47q6r1R6p3n5J96r5Q2j37m6m7J6J84n5q4L2J11j16j01P2Q4M8p8r1O5O4l8l0Q2J7o2
20027A1R8m5k1J04m5Kk9n9mM9q6o3J5J02k9K2o9R5J8m8KJ1k7j14K1L5J02mk1o8N9p1N6K5J19
20006A43n2k8k5O7j57QN4J23q9j04O7p7R0l7M0q7J30r8k5P9J05qm5J5r3K7n9O3j02J51l0L0
19987G6Q8k00kJ27pn8kP7Mj65J34o4q5R5M2N8mm9M0o8l5l8L7L5L2j25J8N0o8K5N9j5n5KN0
19966IJ73p3q1J07j75Q2O5L5l4j25K1ml4m7P9l6J36Mo2P8j89jP5K8R2r2Q1qn1r6p4J15m2M1
19946cn4J01n1n8n6Q4q5J41J02O6k7J00j53j25O9q9%j9J27k3j21J53J8n2J08j74J04j24Q3
19929D2No1L1K1p6N7J10m9p7q2M0j4J07j75J86q7j3m4K44l3j32j4Ll4l7Q3ON9r8kJ07r2Q2
19909F3J5J9p2m0k0OK9p9N2O8j10J20K8Oo6K2Jm3J26K0j25J2r0j5J70j12k7k5J48k2p9n3J9
19889e4P5L8m0Pj21N9J1j8M9J8K1n3rO2k2j16J70j5l0qqp0mP8j48RJ83j86J7J5L7N7N8j96
19869a34J85p7Q4j17J84j01K4j75L9Q1k6J14j5j52K80r6p3J4K6j21N9R1r5R7q4j0R8k0j30
19852e0J19J4j08k0M3q0J14k5O1K5j20M1j4j78K19l9O3rl4k9J15K8j88J37o5j00J12O5j50
19835e3P2O8n9o9P8L1l1r6l1rom6J92J06j00nP6j34R3K9J2j7j20P6Lj30j3J54p0O3on8J41
19815A41r2m2l2J06J8n9o9R6j2m2r7N5rO1Q3j40JN5J3r3K8o4K09J2j24N3r9O4j1M7n0k0l4
19795d7J14q3j0Nj22J38K0J07k2K1m5j04P9m7J16r4J01M8k37J38r0J3O6n0JN2O7m5p4O6n0
19777C2r7J54p5M8nnn0L3Nn8J8%lk2K9J8n6L7rJ16lr6M2j15O3j9R2j5l2r2J32m1o4k0J35j8
19755E9j5l1K5L0j08M2j37J56N3r9q6O8o7J01Q9j9kk4K8j6M0m3N9j30p8J35p2J14k8MOj10
19736e6q4J96J1np9J72km4M0j11J0K5n4j6P9n3R6M2n0M9m8p9p5o6j01K53Pk5P4m4j11L4pj8
19716d0K1O9N1p5j32P0J06r7J17Pm8J1Rn2J3O9j13L8m6m6Q1%j34J20R3j35j65L11p1j03J00
19697B9m3J8j6m2j0J6Q5j16N7p8M1J37j12L5M5ok6k9j05J28p4J46j31L9P5l4j11J58k9j13
19680f6R2j00K7PjpJ13o5J22J1r3J4j30l2J21O8j81J20l4K3j0q4k3J24N9k0l6J3K9J0K2m5
19661D8K6p5OO0Q6j37l1J7N9K8l2J12j28Lk2k9J02J0O5j18j00L7k8R8M3Q0q9r2Q8q2J0R6n9
19641E2P4j04r1L6LO3l3j03M4O1p4R6k7r2P2r2k9O9R3n0R7J0k3n3K7O7r5%M0j8j5P8p6o9J4
19620d8M0q3L1M3l4L2J18q1J5L7r0k4k4N9O1lj65Q7J20M5k12J44J7o1n9P5jL4j17l8J60p8
19601@K6O3K7o8j15j3j3rR1n9Q1o6J30k4m8o4L9J16j02pj34O0P0J55j07j2M6Pp9J3R7j49L0
19581a8J72o5j40P1L3J02j12l9m7O5k0k5Q1PJ8j40M6p1pJ01N4j4p6J25j05R7r0k4k8m5O6r
19562c7J04j03jJ16J9K8j4K4l6j32pN3k8r8J14P8j6j02J22N8j73m8P1n9L08j22j28jO4J9p0
19544Cq2P0L8KP4Jk9N0q1k5m8P1Q8j07n9M4L6k4J8p2NM9k7K1l2m0L3M7%J11j22N1j39O8L7
19523C0k4M9l7o8Q0J5J15j26ro1J05p4n7J40on3p7J32J23k32J06N5p2J23j55n7K21r1n9n0
19505a4m8J25j7k3L7l7J5q5J8J17q5P3m7M5Jj53K45j74K5n9J20k3%J6l1pp4J18m7l1q3P9L
19485aj32pJ28jL1L3j04J35J16j66K4Kl7p1j4J31j69J13R2l7j05J5P4kN9k2j10p3J11o9N9
19467CK4k8j58J09l3J0l3K43j27K2QPQ0o7O6m5n3j61K07j04j0J5Q8j13n1K08K1j81N0J02m0
19448E9k14J81J14L9q5l9J2P8l0j0qn5j2j65jJ97r3n9J25p0K2Q0p1O0q0L9pm3Km0L8J54j60
19429d2K9O8r0m0M5K6J17K0n6jp9k7O1M8Q2j05j20J19p4J00p0pKp5J18krO5j3L2nj51K6J24
19408A16O6j99j7kN4P1j2LJO4j3p7O8o0n7j30N9m7l5J2J79r2L0P3j45J28QJ14l4j34P8l4q3
19389d7R3N7o6r2J64j00ooN3k2p4Q5J0N6j01j5Q5q5mJ37m1L5j50o0M7m0P2%L2N3l9J46j66
19369A1q3R4l%Lq6J23M0j51j9J59l1o9q6R2rJ19j41k7J24J56j77p2N5M8k9kr0J74j31q9J57
19350F0mj10J07k6jM1j04J04n5J5L0p6J31M0m3p8Q5m5k0J36j41L4l9p3K0J06k9O2j36Q1k2
19331E0o8J08n9o0k8J80K6l0m1j40N7q0J2Q3OJ61j07j07m8P2J72j5ko1m7j4K2O1nj02j11N
19312a10J47p6J8O3L9j27J29P4n7j10J22k0LR8q0j24P1%J19j40q7Q1p5R7n9m2N4l1K1m7L3
19294a6l3M4J5m1l1J03P1j5j42J28n1L2m1M6R9j01j13qL2j12J47%J7p5o2J81J7k8l4J2l9K2
19275B4O3P8j44j60J91R8k4l1k6j11j28J24PJ2J12l8J31m3j10M6n4k5J05j2l8o1J67m7o9K2
19257E9n9K9J7o0k4P9n3M1j57K05n6p3K26o8M7o0p0M6K9q5R8j00%J16j12nN3l8k1J0k7Q0L2
19237I9j4j9j5j02L9jOM6N2n1N1j23M3n7M9q0J61kp7N7m8J35j37R1j34j4PO8j6M9N3q4O0j36
19217d4J09o0L8p2M7m0m8K5n2J22P0j29K7J19k6mr3l2m6J26j3n2pN4L2Qj14J7N1Q2j5L5k7
19197H8L1j43P5p6M6L3j47J52Kl3q7N9O6Q4j83N2O9p8J93L1j09m2j54R0j4J7L8mN3o4m7J57
19178A55k30J27J2K0j49J24jJ0P6j62k0J23l0J9m5M3oK3P9l8lpo3M6j41L8R1j49k3O1P3n6
19159cL7L6jJ4j02N5j4J1o3M7J5%j21J54N0r4Q8Km5P8j10J5N8Ok4j5n9o6N4J2R1J5J22j54
19139H9q3l0J0q3J78O3j82j8MJ27p8m7Q0q8J86k20oR8J01k4n3Ql0K3o9j4J31qq6L8o8J03k
19119E0n0J04o0n7J03m2N7j2n9m0Q7K8P7k15p6N4J92p7p4J8o8J10m9k0M4q3L5j0P0j4j8k9
19100b4O9p3rK0O6j22J17j36J43k8n2p0J43j8J9q9J8N6j05Q2o9J26J23j09K9j00J52r5J5p
19082G2rj40N2J5pP9o5q3l6Q2J19KK40j17j57K3K0l6P3j39M0L0Q1j37O1J14j84j54KJ35J40
19064A16L4j47Q1j56K7L1j15K32l9m8R1j08j5OO8k0J24nk2j2l4j77J49l7o6k2N4M1KK6qj14
19045f3Q5j23P1J22j21O5O0rO9j25L8J3j2j11Q9kj9n6J10j3k51J89k7N3K1o2J22j32K9J26
19027A36l4o6j5O9P6j02j52NP0J25l8o4O6Ml8r6R7k01K32n6Q0J15k29K4O0q4OO0m5m0L9Ok8
19007a8N3j6j38K74j55N5p9m7K23k15R8O5j63J12k3j12J82J1j02k4K8R0m1pk6J9L2no9K8J0
18989D0n3m5J05N4n6L8j03N3n3j4J6J4n7R7qj03P5k6P1k2J4rJ71j80j18K8Q2oj3L7K5n3N4
18969E5k1M1j03J06p2p1O0J40o1LoO7k02J00R0n5j25J57m9r2Qk7P4Q1J7j8jj5J0K9Rq0m9M4
18949D4J08n9r3KrO9M5o0j05N2Qj26L1J00l7jk5K2N6j7rP0m3o0P8Pq9J16j45R5N2m3l7J14
18929A11j35K4%K7q5n9O2l1J14J54r4kn7J08p1%LN5k56J14mM9J4rk1J01j55n9M4Q2p0L3J8
18909Ep7J36q1K74j44j39K5L7k1Pok6J18L6m6o6k3K71k48J1R1j05q4J16L7j47M4qq4Q4J13
18890A00k1P2j51O3Pm6K4N5lj31Q4j21Q7Q6K2J19j24m9J1j2o3j59J24J62n0K3q9j6L0R1q5
18872D0k3N5j15K47j38J17m6o3j64P7P6lJ9L4lJl4Qn9nPrK1k7J00k5n2J6RN6p7L4p5r1J08
18851A6j56J22K1j30O7L0J63L9p7L6r5RQrq2O7K6K3oj00P9j12J57j78J18n0q3K14J03k04l3
18833a7J11k3p6l7J54L3R8q7j65RR6j57R7M7j77K01j22J06k2j7M6m6q0N0j47J53l0q3J3n7
18815a29J22P7k16RJ05o4J48L2N9q3P3j06J2j86J63Q4l9L3p2k5m3J47n4j68J50n3R2k0J03
18797A51j14RK5J91j84k00J4J05M6P0j26R2K0j10n0O5j4R0K2kn7q9J41r1M3j8L8j11K3R8n7
18779B0J17j12r2J71j09J34qk0j36o2O5n8L7J39j68Q2K4n1o5p6J68K3K6o2P7Q4j48j24J30
18762FJ6l7p5l6Q3K7O7M8k1q3J2m2O4R6j67K9o4M0M5PLl2L4j49J66K3j00o5J16J08j0r0N7
18742G6j4l8K9J03q4j02j8J66K9q4pK3pj21P0o8m3O1j0N3mm9L3q8J56j11R0j2lpR4o2Pp6J97
18721A79j39m1j6J16m1j48R7P1P9p%p9k8Q4M5j58k0M9J3o1j6Q4q3Q4m9j36JQ7L3R3j54j3P3
18701ao9N7J57kq5n1J19r5N0r6P5L6R2q1j46%J3L4m8Q5O9m0k3O5R7k20r5K5K39j7j22L8K2
18682H2j61K05j07K3J06j21n0l6k9Q4L6p1M2L2M7j29J81p1k3r2j3m4N7jO5j14O0P8J33j14
18664E5k6M5L0j1q3l7J40j51K37j39R1j51k3m4J64L9N0o8Jn4k4k1Q5j09L1L4r1j0J94j34j5
18645EJ29o8Qm6r4OJ00j3J76j57j22K46j30l1N2o2n6M9O7Oo8K1j1K3m8J20j51K2j1m9P4R8
18626H5j39J92j6l3q1K5M2n2qQ0l2R3k11L2O4R7q9m3N6q9J9J5l0R3j57J09k0Q5p7l1O5rl8
18607cQ5M0J3Q6r0k13J35n2P2P5r5j83N9k1OJ64m6N2m5k1J43j10q8J39JL4qj74j0QQ2J5o1
18587a1on7P4m0K7P2pM3o9k6j5K6OJ75j49l6J36k8j78O4R2o0P4q6l9P1m8N2J51j45NKp1Lj04
18566a02K06P0m3k21J54j1K7j6M3o0J6m5q0J95j19lj21J01J04p1J11q8j26Q8J3k0q6okJ32
18548D0O9J07j67J7pj33K8P0j3n0O1k7J26ol4m8L8q3NJ19j6r7j37K00K9o0m5M1J1P7k9l5L4
18529H5J13j62o0RJM2J52j07M4k1p0j26Q7O1k6p2R3j2m7J12m2J02q5J9j5n8N4j05N7J32o4
18510I1p9n3j4M8qJ5J2N0j06J06K9j58L9P8o1R7m2P3L5q1p5k6M4Mr6R5p6m6J9K6j15J87j3
18490aj31K23q6N8j9o1l5J12O5j55Jpj1K1M4N7j8l7n8L1J4O4Nj17O0N9l4j62J64q5p4K14k0
18471H1K0Lqq3mm2J34o1o1l2J3J05%L6K7o7Q8mq2RRn4Q7p4N1P9q1l3L0n7M0k6r1O9M0o2O6
18449F5j57L3J59lN5j36J2n3Q7q4n2P1p2R2Pp7J02j15J13K1K8j33lQ4p6J09J7q5k9m7J20J2
18430F5j6o4NR0N7J1n6j62O3jR8j06q0L0k8l1J16j7j6J06Oj27PQ9M8j22%L5r3R8o2nM3J5p0
18409g4N5N7l8M9j1J16o3kj15P6k3O4k21P4k7J03R0K4j14o5K2qpo9J69k1k0m5nO7R0p6O9j34
18389a3l7O0o6lL3l2M9J44o3N6q3J3N5o3j7m2M2P6l7j6k6j3Q8j40L8q0N9M4l8K3j06K01N6
18369A62j64k0J11Ol6r8j4N5k2k6j8R2j09j2R7L7K6k5n9N8m1%P9L4p9N6k8J65j98j28J06l4
18350b7R9p8J08m3n5pj28J69K0J38l3Q0p0k47P1J36j72J01j01R4m8N7ln2J5k8K3M9q1J09j39
18331d3k9J30j8j01MJ34p3%m9R0j12J02r6O7k4pL3N2p1n7N0J00n0M4Ql0P9q5K7j03L4J3K4
18312D3R0r9Q5K1j22N3p4m3J0M0l5P3k8J62j1j55J2r1k8l1J01p3P7Q3p8J74j07J7K2k5j00
18293c7j3P0p0J6k2O0j8P5ro4J15l7j02j4J23Q8o2l9Mm6O4Q7q9J18j59j19M2J54l7k7N2J6
18274A20n5rO1%p7J0N1J24k73O7N3K7l0p7O3M6n2J7o4r7R4q0R1qk3J28j9k9l1M4k7j40Q6Q4
18254G5p0K0PO5r9L7n6L2K2L7KJ26j25k7l1l3J8O0j64J18Mj1R4r4j7J39Qj91J4P4J0J17j19
18234D2Q3j11n6J48j19j4K4M8r7N8J02j53J30j29l8J41j32l1O2k4O0J63j06j02L9N1l4j3M0
18217C2k5J20J22k61J18J9k37J00r0J09M6o8n5K4M6r0J87J12j19N4k00J11j9j2l6k6O3j17
18200i2K9P5L8m8O1K8o8l4J7jN0L7j84J40J15qj16o1l6rJ4j0m3l6J14o1K02Kj17K0Q8q5j27
18181a06N9L7J34Kj40R1Qq8m6PO0M2r0k6K8O6q1M9j9j2PJ22j20mN6r0j5J65q2J3r5M7K22q2
18160A19P0N0k05K9n1o8N7J07MP3j31j18O4L4j24k0J22j10R8l8o8Q8k2K05j19M6mj37Q8N0
18142H9j57l6P6J7K4P4j5R4o4Mk9j06Kl1O0P0p7O2q7Q5k3O3q8q7rJ49l6q2Q5KrM9j39J88j52
18122c4K4K6p5k7J87j22m1J88l1r3J3m4j00J91j36O4k8J52k1j46OpL1J8K5Ml1M4j06R6l7l2
18102d2J43r7l9k7L7J51o0k0j20O6Ql0N0p0J3O0j59J83q9k8Q3O2j08o4J13N4j11k4j4%R3n
18083IP0n0O3j77J15m0r1J85k4R5k5k23L0J32m9R9j05n1rP3J43k06N6orKj3P5j0k4k7MJ01
18064A13r9K3kN5r2k8J05M3j26Q5L4j6J4j26O2P5L2q8K3k5J07o7q0k2j03Q2N6j13J24J0j33
18045g7R9k2j10L6RJ56j10KN1K4nq3L1L5J78j39R6j10RK8kO0k07n4J86K4l1j12J22o8q3O4
18026cK3R6R0o5j41O2O1P6j52q2k1J06O5K8m0J5O0j75j25J64L7j1l1n3L8J05o5Kp3o9Q1j5
18007a2J21o8Q5j02j24K00o2J37j1k6k4o2n9j51J33J16j10J20o5k4M5k2K6j9o3J4n6J07nj07
17989f8J16j3P1j21J04k5K7KN3j43K6O7q4j8P2j0J32l1j51L6j1L8k7l8L4L7np1L2p2N0j2k8
17970c1N1J1L1r7J40l1Mr2K6Pk4Pm2J97p5j20J19j9K6r0L7N0Q3j16l4k2Q8Qmk0j5N6j56J27
17949H0J38j05j25P5r2R4q8K9rj7N6n7J40o2n8m2N0J03k8K8l9p6P9J3Np8L6n7j6oJ09N4M1
17930A75j35j11J02M0r6J00P3No4j18R3k3r5M4k2kO7J40k3r3J07k05l7J53K6K8k47J61M4q2
17912EP9k6Q7j13k6Lm5L2L9R1j08k4M0N5jk6m5K4J7Rj6PN7k0j30J14k4j66P5R9j17J40l2M7
17891A01j43J3l4J27l0o4J22k2j12k5K6K0N0p4J18k12K52n5j22P1lRj14n8J87Lq6RK3n1l0
17873a04L3J28Q2p8k2j2lJ38j27j03J22Qk3J39j24n1M3j05J02k1L5lO5j0j20O3j36m4J14M1
17855B7l7j6o0P6J14J6r8Q1j42J36k44K13O3rj49k5J77o5J06m8N0p2m2n5Q5q7R8K1M4p8n0
17837C0k2n8O5n4K2M2L2m5m0J06j07m4J40j8q8M0P4J3J6K9Oj41R5l3l2Q7m9k5K6Qj16n8M2
17817e7J35q8m8o3j14J65J84k1l9J46j67J00q2M1m7j19P0M7L7j18J46o6m3J3L5R6R7j61QJ55
17799B42k12M0m0J1o5J50p0N4p6n1J20m2j04N1J27j24n8RJ66j54Q8k2r6K2J19L0m9J2M9K6
17781A53j37P5N5n6o8PO4j13o4L3K7N9N7r2n6J03l2Q1l8MJ4N2p4l1j30J39ko9O4K7J27j49
17762C0R8J0k7j22O2L4K6j30j1K3J6l3J01m2j13JJ60M0j08Q0j17L3j4m7J00L1n0M7p4kL0Q2
17743A14j03kk7R1M5L8k24J22P1L7o9%j01j0P5m1m1M8n4P3p5J23m5o3N3Oj21jN0N4jM5k0J1
17723E8k7R5M8p8j2j9J43n9q8m4m1%lM6MJ7NL8k10R4M9O5r9P6n3J00M2l8m7r6P4M1O2j1k04
17702g2K0J13q0O8qOo2O7kM7J27n5j62j62J17J23P0n7o1J5N4k0J09q4j07J6L6o7L9k9Q1L6
17683A16n4O5r3k5O6J1j58J56m8J4n4J02m9QJ29j24KL2l4J06j79O0J05j60r8K5J69n9M4PM3
17664A25j16J4J26j34N9K0J8m2n7LL1l4N3M1n0N3m2o3o3J31N2j76K3L2M9n8p3K1M8N2R0j85
17645e2J41m8%k3J7m3m8K7R3N5L8j49J24Kj17r0P6M0n8m9J38j23J46m5M4lk63k3K70m4m3r
17626a9J69m6q2Q6j17J52O8j33l1K7m1N6nJ52no3j01o7j19J18L8Q9l0o1N4l9M8l7J19p7p9
17608B4m1J32M0j5n1Q8j02Q5l4q1O3L0q4kL2Km3L5n5J77n4o7j2m7J59j63j2J6J4l7O2J41j46
17588E4j05J09j02Q4N4q5R6j05M0L8N0j66nn2R6O9q6M9o5N1OP2p7l7M9j05Q8J01j42J05nj63
17569h9M2J39p1n2N5p1R9r6K4J17J2n7J10jn4p1k3j8o4J52Q7j66l3J05j47J1R5L1l4n8K0k8
17550c4J46j0l7M8j8l9j92Q8J14o1K7q5J37o4j10l0J16J9k9R0l7MJ02p8p8L9J31n7p7q9L4
17531c0M2L1K5p1N0N1j05j42J62N1j9J4n3m2m8P3M0K8j37O4J5M4K2m4K0R7q5j4m4l0J53k3
17512I5j85P7J40n7o9k2K0k1O8n4L9P6k7oO5j02n8J61o1j6K6J17Oj27k09J27L8L9K9l1m0j5
17493B3O9K9j7J4j27J02O0o6qn3l8J27L8k5m2l8j52Q7J63j10K2M2N0kj49K2N5p2qMpL3n7J04
17473G3L1j5K6k4m5l0O0K5j32L1K5J10o5j00nOM4q9J22J22j24j58R9J15r1k4k1J01j36R7j7
17455A1J07l6o6m9J01J8Kj44J64m8j67J66p0n9K8Q6j33P4P8j39J29Q7Qo1m8M1Pl6r7O5MN4
17435G7j6m0j72J25P6Q9J0R1n5o1l9q4pK6Ll2P3R4k3j05m6J7k8K2K9K2p8j2P2k9P6K3K3L0
17415A51n6o2J09j05O9oQK3j31p3J28L7m9P5o2J41j04N0j84J01o4J88k39pJ14l5p1J24p5r4
17397i9J39k9Q7R5j06P2j3k5j43p8R1J25Nr4K8l8Q4J5m2l5N8Rm3k6mL3k8P4j0j34J77j9j04
17378B2LJ38K8j08j1j6r8J31q6L0M0p0J8r9Q5j25NK08J4oK6m6j1r3k3J18N5p1o2O3n5lkl7
17357c8l0L6J43p2J4L9k6P0N5m8p3k6K2j0J1M7k12J31Q4j12N6r5O8k3q1J87J33j68j18J25
17340H9n7o3k4K9O3L4M1j26J0R0r8N4N7m8Q9m3K5P1j30N5n2j53J19l0J45q8N4O3o5m5J4m3
17320C7N6l3o5N1pn5Q1j7L6K4m1N0o3p1k0j9M3J6J14r2o5J31m6oJ35q9M3m2l5jl3k7O8jml7
17299A6O8kJ40r1r1rm5N1K3J07j08l3j16K13j09lk8J01j05n4J8J04L0j90L5O9m2M8J6j0O9
17281G2Ro9N4J02j08M9r3J25j87k1R3m1m5M4K8N7m0K9j0J05O1j34J06j18k1n6m1K0Q3j26P1
17262bnO9Q8p6k5K6O6l5q5N6Ko1K8k8J1p2R6j32J01k6j0OO4n6l5R1n4K3J08o6nj0l7j4L7L9
17241G7j11P5m0k2M9j32J73l6k2J22m2q4l2N4N2jp3J50j35l9j31L2J15kJ07j40K9R0j22J9
17223b0P1P1j89O0nJ05ml2N3j32j0O4O4k0N1q3l9J05K1m4p0N8p5J9k7J65m5k8j14P9K1lp2
17203eo3Q4j02O0R0k7O6n2r7PRJ54j01O5n7K6j10J01M4j56P0L8Q2kj0j04J2q3J06K3j7PP5
17183A33jJ7j46n9J69k3N0j11m7k0Q6o4K6R7m6o4N8n6k7J74n8N8k13N6O1q3R6o9M3J1l8k1
17164a1Q0or7Q4pk7P0j38Q0n4R3J22j09J9J2j6J20j97Mn5n7J60m1k4J34k20R6j4J4p5O3J49
17145A52j64J23n1P6p0L8J5j12J68p1o9L8K4q8n3l6O6n1J11j3L9j7j07R7r5J63q3m5j06K49
17127A28K3j01K9N2l4R3m7Kj6j51J31J2j50Q6M8k1N5k1m2l9Q7O0j2n8r1J09k5k7L3j3p7k7
17108dJ08m1M7l8j11J35n7p9J55j05n8M9J03m8Nj05K4O3m0j18J04R8q5Q8j01J64k19j8J61
17091G7J4m6nJ8N7n5J02j11J15m3P2j77M5P6j64r5J98J01k30N4O7K1q9P4o1P4O1o7o6K0k3
17072A4m0RM6r1L5Q1q1Q1L7k0r2J0J20jj64J12KJ23m1l8m5M0k7nR2j70L7M2j9P2j17p5kJ35
17052F0L8o4j02Q0J05Qj03K6Kp6J16J8k4k01J72P5n2q1P3q9%R5n0o4J21m9L3j5J30j31m8J8
17033B1J53n2L0j03L9j6N1j38P2K3k3qO9k6q3k5P7n3J50n8j28R8O2j24j40J03R1J0p6L3J40
17015A69l0j55J61p4j20P2rl5M3L6J35k14J62L8p7j25j7P0j1o5J24M2o6rM9j02Rl2j09J17
16997b3P2o0lM%J48q1k9P3P3j89mL3M2l3L1k7j7q2M7O2N8K8o3J14q5n7n7P4L7k5l1J53j43
16977D0m7K4O4j8J03k8n1Rll6r5M2m0K10M8j54R1m9r0n4L4O8l8j15M2J45o3j5L5q4Q1p9R2
16957F9m7n3R0Q5m0L0J8k1q9Q0o0m8J37kj22m0P1m4j0L5N2Q0j14J24o7n2l8j9P4K4rp0rJ38
16937A53j87M6n8J30O5r3k5J5J25j93J14qo0k4J0l6J01N1l3l8Nn4P8q7Q3o6Ql5j9m7Q3P1j18
16917d3O5P4O4j67Q6j64P2K2j5J14j18pN9L5j39P1J3K2m0K8J75j11j06m5J43q4jM2LL2lj15
16898c8K6Q0N0j79J02O7J2k04J22m6J96j26r6J2j1O5Pm1L7%q8J8J64l8r7J17pp3n0K9J10n5
16879F5p9P5Lq6J5k0R0Rk6m0l3R4n1J51j44l8O9j1j01K25q9p0j2l3j2m0J40r2J04O4j73QL6
16859bKJ35j17q2R2m8NJ9lRJ0nJ26j01r6J8M4PJ36q6k8l3n8j0J40N9L7n9j55o0O6K0J4N7R
16838F2n7J22l5n7q0J29k6j15J00Q1o8pJ23rP1k7J6j48o1Q5j10P9r9J62j23q2P5j8l8J1n1
16820i5J50q0Q0nm1Q4l7j23N6L9m0L3q3Q9M5j10L3p4J35l1L2j18J0oN0Q2j9Q2j5j35M6R3p8
16800D9l1O3q8J48o8j4N7P9k69Oj0L4m5K10r7Q1k8j11R0j3L4R6p4j11R3O1p5J7J17j02j36
16782c7Q2K5n6J00q2Rn8L4J11n1r1K7L9J3j0n8L1L9J56j64l5Q0lL6q6J51q7p5J16j54M5j0
16763C7j12J74mqj40q3R4L7K38j29m5m3j2J20j15jQ4jo8L4R0k8p0K2K9K9K3o0p3m1J5L2j8
16743GQ7K4j36lm9k9J07j2k3k8Q7j33J05pL5k1J09j4q7j0J76l6k2j10p6Q2O6J9n4J1o7L7N2
16723H7m5o2lL1L7q1O4K12q7k0KRj18M9j1q9J34J31j19q2N1n2m8J06Q1j01P3j1q1m3J34L8
16704A86l2J3Rn2j10J8L5%LJ9j15J73j4m6N3j54l5J55O0l9p4j02J24k7N3m6j19J36Mr5J29
16686A10n8p7J3j7O4l6N8%M9rj51N1M7Pk7K8j05J87n6j04J20K6Pm6j16M6O2j05Jj06K53j1
16667A05j47J34o3O7K7j9L5j03%Q4o3o4Q2j08O1nJ8J30j51O4j19N4k6K6O3k8n7L6J00r7O6
16648A02q1j52J34Ll4J45o6l7O2m0P4p2O0r7r0J46J8J54l9l3q7J7Q6p1J4Mj7r5J08m0KR7j22
16628E3L1N6j36Q3o6j0M2j8j04J01K4P5j4m9k4j04R1M8m1N1j57P3J34r1l4O8l9kj5O5N7j6
16609A32rk4nl1P1o5j4m6O7k7m6J15j62P8O8K1r7N9j37J60j21lQ9M9j38q2R4O4lJ00lj44P7
16590H7j26M1k3N0J9l4J67j28J24p5j5m8NmNN6l0K7l2o6q4J15J2J02j02J8p4J00j33J68j07
16571A5J9Q6j3j9J29k38jJ63L3j45Q7j26J32j36J7M6k0J1o0Q0j06J9Q8l2p1NQ1K9J5j8K3O1
16552A54m8M8l3p6K7L6p8m9O0KKl6L3QO1J2K9o5Pk4K3m3p3n1J27pJ11l8n1l5o8Q5m6J01k4
16531H1o2J70n1j66K4J20k5j4j5J0j34L7J30O4j02q8J33r1q3J40j6op7P9Q1Pp3m9j3M7qM0
16512I0k5j89J29j8k0J29o3L8M8j6j9K5r4Q1l3j8j91J58P4j4k1J58R5p6k14J04n2j47m5O7
16494e9J85q1J3j13L4L3J80j57qJ6N2j1j9j00k0K48m6o5M3p1Jq4J28j78P6R1M3o1r7J04j46
16476f9Q1J37k3l9Jm2j13L0J56j14L4M4L5j4j07j9L5q3OQ5o5n0R1J26j68R1j02M0K5R6q7J94
16457B12j39q5Q9R7j79K5L9k4K5R1j02J08r5k6J02M0q0m3n2J56k7j65N5L8p5N7pJ11j64K6
16439HJ10m9q4J05K5j29MM2k2N5N5j40PJ84L2j90L9j72R0j64J44J08O2o5L9q0J15r2o6K08
16421A79j02J14j13k2k0K8Ll1j22R3kO5L2M1n6L8p1M0q4J18m2pj8N6o8l8O1o4N4J7o2o6J19
16401G0j4m7K1J92p5j52pN9N2k0lp1P0j0l1P4n9j12J07O3kQr5J00q3QJ27l1J9o1Nk2j22J42
16381A00q7K02j26k6L5o0P2p4L6jm0j5L2kj0oO8L4j32J02m9k4LO6m6R0k4o2m8J06J51j21o1
16361H3O3n8l7n4K2O4p2k3J8KO0P0j13r7J78J6L5j88J6o1K09r0J9j4O3j34k5O1n9N0J04MJ66
16342B78j43j28O3K7q2J12Nj09qj05Q4J15N1Ln7o6O9j23o1j9N2PJ27j8J56j00j78J06R4j16
16324C6J24j04Lo8P1J8P4r7l9L5M0J52j99O0k74J39J24nn5L0K7o9M5R6j21q5R6j7J1k2M3p2
16305cn4K40l9l3O9j78j0J8p2R1M0o9L4LRrOQ5j03j90J01J45j0qo2O5Ol9J21l7j81K9K00l2
16285A33k6j76J09J59j92j14J0J82rj8r2N6m1O9m7jM0J11k1L9j22r2R9k6M0j13R0l7oO6n3
16266A7k3nm7J37p4J00rj05Q1j16K24Oj92P2m1J2j27J30jJ41mj17J16n6k04kJ32n2N4j20J07
16248C4p3Q2qoj3k8J4O2R5Km7j7r5m5k6K3J55l5J9n9j1M1m8J1P3o4k9p5J50j5M1o8M1j31N5
16227Ej7J6J9M4o0K2Q5rk5J08j74K3J8o5J11K0j33K2M5k3M6J5n1M7m0M8j32M5o6J29n0m1m
16207b2J18j35P6O3j89J32j8J18n1L5OLP0j3k9j32J4J1k1m0k5l5J4O0k6L6k5j1L8N3p8K1q1
16187f3n2J4P8L8M5p4q0K7J32lj7M6q1R0pq7PR5Q5J7K6p4j63J11j03j01P6q2M0L3J30l5L2
16168A00l7J10j02l8r9L6P0rJ22j13m2Q7J2P1j00j04M0N7j9r0R7p4KM7m3M7j7k1k6l5O1J09
16149I9l0m1k7O7J62j47J60k24J0KKJ1m9J26l8l3l5J9K42q2J3j33l7L4l7n7P7M7L9j41m6J12
16130F5p9n9J07P1J0L4j5r0n4J06j5P5k8p2j92P3Q0l4m3qN1J29o0n3oJ64Kj34J46L3nn2j11
16110C6P3o7J13p0K1l8m1L8j8k7K3k3Ln8j5J01Q7q3m6J27n7Ml0J28n7M0j70lJK2j9N4k4Q5
16090A10j5j08J25M4o2N7q1O6J3j17L4Q0Qj40J3L9L3n4Q3q4QM3j4l5m5J56j5jr5J21O2p6r8
16070E5L1J1o4Q3p6j57Q8L2L2P3r2J45M1j51j9lq2R0N7O5j8j72K6O1n2J3J33p7m5M3L2j4o6
16050B3M2N4M5o5rR7r4j31P2P3j23O1J24qj03n8K4K4o7L8l2q6K26M4K5j62j5N4j38m1J06O7
16031F7QK6j84J06N6m7jo8J48n0jnL5o6KK8JK5M4j30j02J35j6L8L8k4M4k14K12k2P0q7K6j3
16011G9j6o0J4j7J7J24r6J02P3q0n4P7j08q1krO0M7O5j38R6n7m4J58j11L4O6K9l8N6j09M0
15992A17o3%J2P2J7K9j64o7P1J6m2N6n9M5M9o6M6J0mm4L3k7j10J5R5rJ05mj90L7J02j27J27
15972G8l2M0j0J9j68L5N4MP0q5R9j12J08m5k4L2pn2R3n8j08N7J40j34m6J36n7kQ6K0r9L5J8
15953H5K8j0q0N8j8q7Q1K4O4Oo9R6r3R9j82j06P2N4Q7p7RN4k6o9J4n5l5L8Q6rJ5lj14J1J26
15932G4j6j28M2O2Q8Jp9K9J66j34m7N3q3M5k1j12l1J9J55Q1L5j06J3p9m0J7P3P6R8j65P3j5
15913A44n3L5p5M5o9M7M0q5KL9k1l1n6N5M0J01j10P3o0k4j7J11j42K8kJ5j3PO0p7L3l9K0O4
15892H5K4LJ3R3j93M6K6n5l5J9O2m2j24J41K9jn8J65L4j10ql1L1p7O3J9o1j2j02R8m1K5k4
15873Bk1K6L3M9r3N9p1J13N8j46N3L9j64J07P5L2Jj66k0J11k0n2k6O9k9k0O7m1k6N0P0n1p
15853F1r4J06Pm0l3o7J12M9NR3j22N9j10N9k5L5j6k2M6L9o5n6k9K8O4j44N2Q7J34j30m9K9
15834F3J9K7n2p7O7m1P6P8j62Q7M1k32M8P9P0k4r4P5j31J04O9p4ON5K8l3J7RpoL5J0j52r0
15814a12k9K02K8m0j7Or1O3O4m8R5j20n6J97l2j6j03K54k20J07j1j02J0Q8Nm0L5j06Q8j15
15796a6J23J8q2J19n6j04Q8L0K3qj11j07J18q6J02L5P5Jp0m2j14J08k8Q6Pl7M4J03j62o0l0
15777c3N1l7n5J06o1J62m5j06K2Q4p9O3N2mj04K4k2l1P5Q7n9q0O2L4k1Mp5j5J69Lj04j7J21
15758A71m6P0R1j64j07L8J21j37O9M0j23N5LkL6q2n2lJ72j1q0O2j15N7p1j2R6K6k6m1J0ln4
15738a2R4k9qP2q2q8NJ35%j11J49p9n2K5P0J5O3j75L5p4J43j2j34M0M0l5N1O8l7j18k2Q9K8
15718E4P6L8L2j33m9J7O0p3Q5N2r1m1J3j00k1jM9OM7M1J3ql8QN2n5P4k5K0J6q1J05K6l8j3
15697A17N0j45N4%j16l4J24KN3J36j52P8j48k2j7R3k4l0K3j9M2mp2P5N2o0n5K1J14j77O5L6
15678F0j9J8o2Om9J52M3l1j04JL5j9N7k6l4l2m0M1Q4o9J8j4J12n1l8J4nN3n7P7M2m1q7K7Q0
15657A42M4o7o6K9o5P1j4Nk0N3j25%Q1m2J1R0q4Qn8l5qJ07j07J06O1J2j16J22m6k8P9K7j22
15638D5j13j3R4N7m5N6Q9l9J57j46l0m5O0j58J18N4j42R2j3J9j9J64j72J23m5m1k20J88K9
15621A04No7L6p8P6L6p8O6Qo9n2K04j14p4L4n8l0J10M7J6o5rL6l1l2M8m9rJ14p4j2K5O7o8
15600F3n6N1RJ84K4p9j72N8P3q0j46K5M6R1L6p6p4L7N0m8O6J6Rr9J43m0J04m3j27R5l7K9p4
15581E8o4P7M0j43J40P2r2l0O5k4M9r9p7N8O3q1R5J9k8q3J25k3l5r6J40P9r1Q1o8N9Ml1q3
15561G6p7k6J9m5R9o6J7J03J22r4j94R2Q2n8j4N0N1j14m3M8l5k4L1R2m2q1K1N1n7K29k18n1
15542e6K12j25j94O3J75M0q1O3n6rJ30n9p2N5M0r7r9J42j1j0q9L0l2J62M9k07R%m2J6nR1q8
15522e5J27J5p3L5Kj97J77%o1k5P7O5k6L4O7j12j19J7J17o1O2q6J5l5O7M8N1r6J27m8r6J44
15503A57p7O2r7j6j9J23q6nL5O3k15J41R0K9Mj52ql5J58Pl3j22q3K14M1k9RL7q1N3n6r2M0
15483E7N8j7K0o4q7J43j64J48L5L9k3l3O9l6m2j12R6No2qj32J59Q8m1L8j09M7L6p1j45P2P7
15464D1L4%l3L2M1m6l4j2M6j6N9k3J16o0r1p6O8n3P5K7L2r1J35j13p1J53p7L8J1n2L0n7j1
15445B2Q4JK2j34J53L4l2Mj45J00j33M6j09Q1%J63k4m4j06O8L6k1K1mJ7n3J42j02K1O6j15
15426E9j3P3nJ9r5m3o9J97j15RJ17r8M7j0l5RO3lK1n2O1j46jJ49K5j36J78l1j26n9lL4J13
15407A34J4rL0j26R4o2l6J0J58j40J6n8L3O4j50J34k3n7n8o9l2K18j3k6L3k1j58L1K47Mj79
15388CJ01j0nk7J07n2p3oJ21n6j38J49%j39J71J7K3p5K4p3k8K2L2N3l8km1m9r5J18%r7K66
15368B03j98M1n6J01N8k4j79J51j12J02o1R1K2N0q5j1o2j1M1j17J69lM7J8j62O3K4o3l9K3
15351B1J30j00O9q5J02o6j61J20P3m0j8MJ24j53k8L0q0N2L8Q7J77k41j45J61NJ5Qo4J9Q0j13
15332B1K5Q7o1jQl2qJ5J5j6n3j9P8N8p0m2Qn3J24j78MJ2M1k5J83m5mRM7L1q8j5r3oM1J30j06
15310B2M5k4J76j71P7o9m1J20j4j05J62m0k79K19mk4K0J8J3jn9K9L0PN6r9Rp7J15r9J27n4
15291H5j17l4J56j06O0l0n1Q7M9J2L1J1K9K1k8j9M1j06n0J47j14j4J86j56%Ln4m9L9J07j23
15272A3J50k18k8J28N2P1j48R0qk7N9l6P8k7p1o0M2k8RJ19l8l4q1N1L8J07L0p4nM0j18K6l4
15253F8j20K5P2K9j81LL0J14po2M2N5j27MJ01P3j22o8R2m1Q7MJ9O0M2n5K9q3k2M8k6l1R4l3
15232A13m6j00q9J10J31r5RK18j50j0j5Jj34M0pJ17Mn9J07k7M7l6nJ4L5o9L2q7K8p0P4Jk0
15213F2o7K24j05n4P0m6N1l9l6n0K8m2J29k4m0N7k24R5O8k9nj0k4n5k4J09R4k0%p8M5m1L3
15193E2rr3P5r3j0J60p2JN5j13P2J24j1jJ21o0n2k9R6o6L3m2j05R6j27J7n9P4J06o8o7N5K
15173F2Q7j7p6J08m9J36j11j75l2K15l4Nl3q9j3J3LO4p9K3L4n3M8k8NJ43k05N5J02j3q0R8
15154A14q5%J84o5o3r2J03K2j7q2L0K7N5k8Q0j23j67Q4R6j4L8L5j5L7N3j97N0L7J21p0N3j38
15135F3rj5n8J13Jk0L1J3J7m4N4n6q4Nm4J95l4n8L3L3K4o4J12j55L0O9q3kp2J64j0K9k10P0
15115C8Q5N2j61O7qO9j59O7n5J92j89J28J20q7Rr7J30j51j9Q1o8J01m6j04k4P8O4r9J90j00
15097A04N0n4rj2ml1N6J07j30j8l2O3p9m3J26QJ3n8J70j41k8l0n3J3J24k1r4J2P8Q1o8M6o4
15078H2q5P2k7q6Q2P8j43J36o2M8l5k5K2MPN0l5k0j0RNL2nJ00n9o9l9J35k5j66L8J71M2j06
15057A16mK1O9k56MJ49n2j7kj12P6J37L2j57PO2p1J24Nk0j38R1M9r5N5J46j04j17Kr2J77M6
15038A31k1l9j29M6O0J87j02l6j06Q2L1mmj6J9j04K52m1k1k51J23p4J54N4%m0j23L6q0J32
15020A16m3O2j6Ko0O9M4m8p7j7O2M4l0j6J4N1n4n2J8k3J0J34o0pl0j34m9P3J1ML8M5o6P7j02
14999a0nJ0O8rrK2k0o7J3J38p2J5k0L1R9l9L7o8m7k0R6j35l7J27j04OLL8M0lj52KP4O0J69
14979B31q1j5j09l9J64q0jp3J19M1l8k3k8o1N3Nj3l7K5m6M2NL4j76J37L7J9n2K1P1m5r0k6
14959b9P6J02p2K8R2N4k31J5J5m6K7N4o1J00j8j6n2N5R6j10l6J1k5j11P7R5L6j5k4j40jo5
14940a19J86m9j10R3M7L0j6m5Q8M5o1p1R8l9j49J39O3j9M8L0n9q6Q7kj2j38Q9m8L7N3r6Ln4
14920c7N8j2l4L2L9RQo0J54q2l7Q1K7k7K5o0j13J80r7k06N3J48k7j6J16lk5o6L4j1Q8N0o5
14900A24n9l7q2O9k7Q8O0j21N4l6J42j47Q9L5m1J2j64L8J0n3P1N3N1o6P4kq0n1J49q4Q0Mk5
14881A28j16J26j58O2J58j71n6L0Q0L6k6M9j01J15r4k9Q1J8r1qj18l3J91l4M7q9K4rR5RM4
14862A60L6l3j02Lq2P0P7n5j2M2l4Q7j07j06J61K6j5o8J01J6n9k8l4n6l5J11O2J63o4o6j52
14844Gp8O6N0J17n7o0M8L0j14J54j35o3J89k4K3M8k3r6J1j5K4N1q3N3j32Q4q2j8k4q3J52N9
14825G9o3K7jj9K5J66j02n5O2m4j37Q3l7o6J22J8M7%N4o4Q9r3n0L4k7Q5N5k8l2nk7m8j4M4
14805G8j68J2O6K00p1j24J1K53r6k5Kn8OmJ47j11k6M5k9K0q8P7N3m7j9kq6j5p9q9J20J18K7
14785I8j00l1J00j07O0P2r2J40j1j48J47j5j13R9j60L3J57j67j3jP1j8J18o5q4J46l6N9P0
14768B09j75o7O3L4j5P8j15N0j68J71N8j79O0j0L8L1K2p4K0P2n9L6j57J55J10q9P5p7j4%l0
14749E3l3j04J92n9j6J50m6j61J22Nj66R8Q2k6O9j51N1m5Nn8M4QO7j3J51j96m3M7K5n2N1p0
14730a9N2p9J43r7M3RP3k6K0M0j40qO7J25p8j4l2Pj23M2M9L6k5kk4q5%p8J36R9R6K0j99N0
14710G8n6M5PJ09j36m0J05l1kK6M7m9l5M5jq3m8P7M8j59J26K4j8J3j5j24J44o1Q2l0j17J65
14691A36Qn5RL4j28Pp8O7K9q7J66P6p1j18K6l3Q3r4J50J2j7P1j83j4N1n8r1Q3P0Q7k00K24
14672A62j00p6J2J26q6r4L1P7J4l7k7J43j52LP0K7M2k2o4m9Q2P7ok4j31P4J22k6q7J17k8p1
14653I9qJ2J9j5n0l3P4l1Q1j11j4R0j50l0J19L8n0N1j18j6R6q1J04J00j57RK4j17R9k8J3n
14633A4M0j2J3Q3p1N4j08qk9Q5J18n5j32J14j43n7J77j4n1M4q2M5L4J5k4J1K01j56K7r7L6
14615G2J2N5p3M8J63j20l6j92L1O7J51j11O8r3j4R5k9N2j03O3j36Q1K1J72n7j27l4J19p0n5
14597B0oK2KN1J7k0M1ln4kK5K1ql3n7j8J19Oj30K04j12r9R7q3N0N2l9O9j4j09J1M7LM2q9k9
14576fJ86j12j9k3k6J29J6K0m5p6jM3M1j33pM4k1R3N6k30Q9O0K0k8J4mp3J49j82N2L4k4O7
14556A03p4N7k3j9J21m1l1J02l3j30l2o%R9j79j1J10J25n6J9K3p1Q6M1j51L5J9n3LK3k2K3
14537E7o4J46r7q7K4J23J6mj5%L3lj57L5j2l1J25J14j37j08m5K39r1O4R0n8j28k6J2L7M9L1
14518A32j12L5J8J7Q0j47J49r4M6l5n2OoK7m5klJ3kO8L3kOn8O2K0m3j7n2J9q5O6l9O2K0N5
14496A40m4PJ09j63M9J2KQN2r0j19N1R6n2O6r5l5K9K4J44n0r7pP6n7L7J1l7J18j76J25M4j51
14477B7o0M4O2K7k5R2j27ok6L6K0O4o0o3M5J33j87nQ5l0K8m7J9N2m2R0j90JJ49P5j57J7p6
14457c5J13j1%R4j1r8J4J08j95O7N3p5Q9Q3j21k3J89j49j74J10L7O7j59R1M4n7Lk6r2R8m7
14439a3J02Q2l6j62j0M9L6m9l1R3M2q9L8p4O8N3j2k1O6j61N3O0k00O8P1NO1j8J3m9L9k4J78
14419B28k70J1J39Q4j18m7j03NO5M0j2j1L2r4OO7J85j2j29Rj35R9J28j49o5O5K8m6J80N2r8
14400A34j50O2j5K0O6l7n3N4p0k4j1J08m4P9j9j2J3L8M6j23k5j33Q1O5k4N3M6p3l4J71m1l7
14381A11K3k7q9J76k13J24M0k6Pm3M4k4J11l5k8l1M4j5Oj27l6RR2o2J03n2o7k7L1O5N8r0J
14362E3J16l3j99P2J60o4O8j44K6N1NK7Ln4J38j37j1N8l8K1O5j36O6o3J40Rm2j13J21j11K5
14343G9lJ42j52r7O9K4J19KK9j20L0p7L4j37J1N4KlQ7n5N7m7N2No0J13n6P9n5k10J13M0Np3
14323AQ8oj00J47K8pk2Rjj35J8N1k6R8k4m9K4l5k7pl3Lj7J61r1j20J12M1M4r6m0J0O3Q0M8
14302A90o7j18p6J17N1j3P7M3jj61J1q7Q6q6J08j5K6J7R8j49lN7nrk9JJ7j35Q6J30j16m0k0
14282a5P0n5o6M3Q9on0rJ96j76J59q5m1K5%k0J23j17p4m1J27K8p8J16o4k7J5K9%o2P0LO5q1
14262I1m4j1rO3M2l6m4r2Q1M6l4K32k08l1MJ2P3O8k21J30kr0J43J6j37M0k9K2L9o9o0J95o5
14242A15j15J87j06O6l2j06n4J06k4j0o7L1J14m6j17N8k8J97jmj55OP0l9Q0m7k1n8Q1L7j30
14224a2J9J70j54J65j34n7R6j5m6Q0r3N8J1o1L2L4Q4o6q1M5l9m9N7O8J04j82J37q0L7J31j06
14205A53j57Q2N7l6l3N1o7KNj20KJ03m4J32L6K2o1p1olj08Q5NL3j0L7j1k6j3J14k73J61P4
14186A15n4OO6J9n0J11j41k4M5mkNo6J37%j00oK7l1R8NK1kj39m8J35O4O8p3j38O9o7q1L5Q4
14165H4m1m1N8N6o8Q0p5r8Q9J24j14M5M5q9mj9L%j2Q7OP7p4J29k3n3k1j63L5R4k2j16J15R8
14145A92o7QM5p7n8K04j01L3r9n8K0Q6J5J5O8j91r6J68m7nM8j05J10j4n4R7J18j39jO1j04
14126G2N0o8r2jK38j17r9k1L0M7J05l3o5J16L5p4j02p8M8PJ3P4p2O8J03p9kr5qJ12k8l7q4
14107c7l9J52o8rL0J38l0m4Q4j00J12K2k11J04lRL0ro4P4j1k2R5o2R8J4m8q2j7k2n8p9J45
14087I2nM9j87O1L5ojj15m8J74J07j70n9K56r1j05K40r4N9r5l3q5J55o6L9K9Kj32O9l5O4Q
14068A12O0j84M1K5On0J44R2j01Mk0q1K2p5J16Oj51n5J14R0j6Rm6M4j54jJ16R8J12r3n1K1
14049A54N5l3M2k05L5L5J6nq5K7N6K4j48J68p8M4j6j0P3j42Q6k0J09m3j23M6n4J23m1r1P6
14030G5O9k0j6j6o3O6J17j36k0L8m9j6n6Q1J28m4l3L1j08N6q7L0J00K2oq3K8rj7m9N2L1K5
14011A21j43Q5R2q1O1l1k9p7R1k4M5K7l4j56J78m7q7K9N9Ro3J44j89O0J21L6J2p6r0M9lJ1
13992A00J4p3J44j37P6l9Q2r1P4mj45N2J33qK1k30O9J04q3l5J12l0l4lQ8n6L0l4l3Q1m4r6
13972EJ22k9j3J3Rn8q1P8O4j2p8K3k7M9j9O8n5j4Q8o0R2p0o1J48m0O6l2r1o8J86Q1p7k30J01
13952G8j30K02q8j8L7P1J3j54J19n0m6L0N5R8k24J76jr7p4J20L1j12Q9n0J1j7Q7j11K6p4P6
13934G3N4l6n3L5K5Ql4j46j4O2J53j67N5L9R7j3j33O3O7nK9r5Nj5l5K4p9J03O4j50L2O1L8
13914A12j39J34P0j58O9N6q5o9J56n8M1q7P4j24L5J28j4L7l9p6j45Q4P4P8k1p1pO7p9M3PL5
13895A28P1n2j01N2ML8j9o4J8p9K62j72JJ10Loj86J8o8J50p8K8L0Q8j6j30K4j77J56K24j23
13876A34k8Q0k3r3J9N4P9q7j3L5k1l1O1k1n6n2N3j1Q9l0j23oJj7Q6K9rM5mm5L8n6k8l9J22
13856A32q1j33J4o0J35P7o9n9J04M4j13J04Q2qn0j55m2J32NP5o2J2p4n9J11M8p2JN0R3o4r8
13837B0rM3L0K5K2j4LM7R2k54Rk5P8L1o0Q7K2l5qN2jr0kJ33m3J1j63J49j3j68R5m6n7lR1J36
13815A85j74l7J8M4J02J14k05J61J7k9m2j23R4m9o8J08lJ9J1M8j47N6j7j06P1N4q4K7p6j0
13797d1L6J25m7M3K1k5R2j38j07J39r6M7J00k5q0o4L5M1n5J05N1j53L5J07n5r2Q9R4Jo3Lm6
13778G7o6oO5P3o7n8N2m4K8p0K2N2J07m7r1N8nJ8k0j10J30j43J62kq8PM1oj5j0j69J17O4N3
13758A09k4O8P3q2M3n8K4K10r2p6j09j05L1R2n0o6O7m7J1KJ12j61k9N7q2J22K6M7O6n7Jn3
13739G0L8q7k8N3o1j9N6L7N7m9Q0J19o1j31N5N6n8j23M1R8%q9j0P1k4j06m1Q2J39n0J2m9K7
13719A05Mo8O1pJ14n3m1j23P3j0J1O8m6J6K9k5M2p0Qk0RL0r4R7nJ7o9J15nK9p7q2J37j1j0
13698A49O3j95l6O3j71J92L6l4q5J11J8o0J17p6J3L1m9p9R4jP1j8M2j9j29MJ30J5j85J46n9
13680I9j28J17%J03l3q8k4O4J38o2p4Q0j01j77R7K6q5J56J4n7R0n0o7K0LjL2J62j67j4p0J73
13661A76r7p8J09K7R6n9j53Oo3J63l2J9j6j09p9N6M6M6LJ20M2j48r8R5J2QJ55j65R6m6j08
13642B4P4J31j99K7pj29J43qk9K3L0O3k5q1k3k8K24O7r4m5R0J4j23q4M1J7k7p2O5Q7k8ROm4
13622H9l2Q4p8L6K8r7Q5l3N7n4j8j3j8R5L6j59J19j17P0k1L1L5j06j9O4J4R3K2j51OK4n3J23
13602A42q2M9jM0j6kK7pq3r7L6PR0j2j9J09o6o6pJ60j5j35L2r6n3N2O5J0j10J90o4m3j1OJ09
13581A39n9j1J5N8m4o5M9O1K4j23jK5M9j46QJ42N0j58K1Q7j17J24pJ3m5M0j49J02l6O0j0r
13562H7Q2r9r5J48Q6N4p4l9r1P3O0rk1p6n0N2j2M9m7r7R2m8l6O0R5k9k8Mq2O3o2J5K7k5K29
13542B56j78L8O7qN1q8m4J4J16r1N9j19J8k5j6N2j5O0J8J9L0J0j72J1Jk8qK0k3j6O8P3p6Q9
13521A63N4k5j92n3R8JR1q1L0k9m0O7m1k3O6j7oj5K9L4j8j13J16j06K4J67j64J8O7p6mN9J29
13502B10l4k1n3r7R2l8j8Q4k6j48n5P7L7O4L0KP6o3j45P5J74j02J1J5k3L2j08J0m8n3mL7J03
13482I3j39J51Q5j07j3QJ20p7m7R8j03J7j38P3Q4j37M9J06m4M3q6j4pr8J19N5N7r2J07k2o9
13463G2j09P8J03j3O7L1j02NK1j6j28o5N3R1j6Q6q9O9j01j0R8l1LJ4j25K44L7j91J0j36O2
13445A2l1n9J76j53M6M1j20J58R8m9KQL4q9J05j07j2PK14r5k8J1L1lj87N7L0R3j15lJ54j77
13426D9K9K1N5j0L0jo5L9r7L8P0J2l7o0P5j7j19o6J91j16J21k9J18j56rL5LlL9R5j16j49N7
13406B7l8J82m0L4l7j41O4m4J14k8j45J26j6M8Ljp6j3J02j10O4q9J1R1o5O3K2r6n1K6J64m4
13387A07O1J2k9l7n5J19R3j06M6p3l3j08qJ01o1Q1o8N8M4k06J06L6P2L5L2j17j28M1n8M8M9
13369E4Q4J3L4j67N2j3rRo0J32O2l8j2m0j46J1P9P6mq4K3r3N2L6L6l2j0P8j02J3J36j59O1
13349G2M7l1K8l6j3jJ08j42J73r0r1k2J03N6L1q2r0OO9N2k0q6qO3n1K6J7j64Q1J28L5j20K7
13329G5Q1N6j7o6j00n1N9O5q8P0M7n8n9J23p1oo5MP0M1nj1N2j39N4j7J3j7%K6L4l0L3k02j6
13308a15K11O4r1m5Q0LQ5q0j25Q8R4m0l8R7nj8p3l4j19J82J8J5j09J82l4j23J32o6q7p0J53
13290A32J03k8q8pR3N1k03lR0j6O4j71KJ05L9j42l3J87m0j1l8L9J8J7L0j11QJ29n3k6N7q3
13271A11j0J1j5l2r7J52jj40J48n5k1P7k5j4M4jr2J03J3j36J45l7M5%o5Mn5M0l6Jno7J49o7
13251G2K6pJ02j26Q6j08Oj3J11k0L5n5p5R5M3r2k3r5J46K2QL8k06J17j1k09J97l0L9qm1J37
13232A61q6l4lm2Q4r4K02j08P7K3j28m0N0K3L2K6K5N9j66L7j37R6Q1q9J4PP8k6l8op9M7k9
13212A7N4M6n2On0o6J64p3J7L6J8k2k4Q3O5j51J7L8M6o6j32R3O1J08j29j08k3P8O7l4L3o8
13193D9J6J6m9Q0l8qo9J56q0n9R0k2j32N4P0mR3k4L0j70J29j2l4%N8Q2j63o2lL1Rml0J01K8
13172A29j0j10M6Q5k9n0k6r6J23P2K2n7l0n6R5N8q9jp1P5nK5o4N1R3k3j55J44N1m5J5k1J3
13152A59p9J2N0j8n7K8k5O6k08M9J46n3q0Q9O1j35J03n8L2J9j00P8J9q9j9Q6k4j4Q7Q1q1r1
13133C4N9M1j10K1j4L6J39q5k2O3j01K0nK6PM8j04Q9J05J4j47N3j6j46Q3n6j9q0K04q5N2K1
13114A25o5L7K8O6j53P7J29K5oj59P8o5n3P5k8r7J45p0L5K0l8lR3q1rm4N3q9P3r0R1J22j23
13094I9o9RN5J19p1qj18l6N9J40j37m2N1j7J9O4r3J00j13l1L0J42L2l6q7K4J8O4l9l2O0p5
13075H1O9j23K2J35m2M7j87N2J29k0j05K9L6R3rj35Ol5k6J19j33QJ41J36j26n2n7J07j45K7
13058D2O6Jq2%J12l0j30M4J33Q5m4Oj12Jj4K0J14m1K1k14J18p4N5J14k02J00n0KK40n1j2j32
13038H6j5JQ8m6qj02J38k4j08P7R8k28n0N5Q4L1M1p0L8l7N7j04j3J44r0J51j48J22o0n2K8
13020H4J04n8k8P9pk8k32Q5J64q6J29K2k72J18o1m9R6J41r2N6j15N9O4o6l8n7j4J43R4j36
13002I9N3O6j62l8L1J33p5J35m8m4R2J3j72J47r0J08q1l2OJ8p9L7J34p0P8J6j06j33N4K1j8
12984I3k1N0p8Q5o8J06K9r4J05J9m5j85KJ34j19P6J6j0p8J71LM4r3j02O0j08R0m9L2m8L7P
12965F1O6PK8K7j24J0o0J8n1l1O4J3j7K0J7k3L4k7r9J50J9o4o7J65l6k0Q4l6p1L8M2p4J4P3
12944A50j6j07O0j04L9M1J98j30R2q9J09j79J03j22q9J75R0J1p6or3JO5P0j28q7K11P5j04
12927A60P0p2k03M6J33m7m8J29%j7ok1j24J00J9j03J10q4K4R6m8n4q5l7J49p8K9ML4j7K5l1
12908E3J55o4r5m0P2L3K0Jn2J8l9R3p1J00l2j07nM8k5M4LJ8J5p3l2J29j3m6r4J4J35r7m7m0
12888b1P9L3J4j02JK9J60q2l5Q3r3p0M7n8J50qj69Q8j03L26j05K6O3j97n7pJ01o7n9O5K9K0
12869H1r0M9J96M2j72J0l0L0M2p9J5l0K7no2Q3Nj0N3O0jn7j10L1NJ6j65J32Q2j14L6L3j6N6
12848A43k5l7M1l1M6Q3K4j2P0j03j59r4N0j31K52j40J22J29j2j51J59r0j63Q9P6n2M6J3P9
12831B22n3j68K6N4K2l1q0K05r6Mp8l2O6Qmp8j4J00R0n%j33J10n3j4k4N4L2o5L5JJ0o2J29
12811A78kq0J41q8j3j21J20L1o7M6m4NK1m7jJ3q3N1J08lj83R4N6p4Q0j10O2M5n5P5n5k7N6
12791A29j5j47Q4j3P5J10j28n8J22K6n6L2j1m3rJ43j70m0P5n8J6N1K6K6p5J02K2o4j4J12j17
12773A33O4j05N2J9r5OJ26K6k04M1P4q2j4p0N1J2rRJ58q0l4R1O0po5q4R6n5p5K5n1J34r7P8
12752A28k4j04J09P0k4j74L1J09NK7O0M8n5o0j68J14N9l0qOj53M2M3J18J33j85n0J8j6Q4l8
12734A15k5r5P5m4K5J23M8N5j58O8m5o9m2M3Jk3j7J09p8L0M9r8J8J5P8j24N4r9M9o0J73p2
12715G9J11R9j99Q0r7l0j5l3K7J7K8l9P6k02J85L5K7Mo2L2p6l0r0J05K4N8Rk3q9R2n0J19J2
12695A84j22k2P0l8Q1k4j03Q9n5K3l4l6N5M7L5k2P6M0o0J98j82j22m1j4J58n4o7KjO4n8l7
12676C0N0j29j4J57r7L5L1R1j45P9J7m8P7J37q8j28kJ0L3Pj55O4j2J09N5R4n4j14P8n6Q7L2
12657B31k58M0L5J5nM4j37N3l3Q0J00M5o4J3j48O4J05q9n9nJ0pj1Q0n5Q2k7K3q5r1P7Jl2J19
12637A11M6J7k7p4o2J25k5m2Q1K3J0l4n6mR3j18J09j32j01K49r2L0p8n2K4J18m1N8j1j51Q2
12618G6k8Q3N5J07k02l0%J5k4p5J2L4M7m4P4o1p7J62p2r4J41MJ19n0m5O6p8j18J28J2J3o4
12599H6k2LJ38o7l1J83o9K0j67J06L5N6j2k04L8M0J0l9Np6k1K8P6k1J12j33K3oo5J39J23j23
12580A65q5j35K3J38o7K0J4Qp2J3J00J15j84P5R8mJ3o4j71N2J15N4q4LmK5K5P5n5j14K0J06
12561B18j90Q5M6o6m1J05o8R0r0J40Kk26J18j18J33m8no5j2RJ17J5j09J02k6J22k00Q3j20
12544AQ0k7m8J22J8k0n6J2j3K5r3N0J1O3l5j51J42J07Lo3r8J05j13q6J83k3L8J13q0l0j4k5
12525I8MJ16j70P4P6j18Q3j40J17m9n7P6N9Jl9LK6n4j05j0o8J02J30mJo8m6m7K24Mj50J41
12506B10r9N3j02J4O0j0R1o1L8j40o5R0K1j14nK5J57m4L4kj8J03j14N0j00j29K1J59J81k5
12488B79k76O0J13k9NJ9j58J05j14O3M7n1P3Jp7M9j9J56j84O2l0r2Q3J52Kk9p0L4k8o2P1n
12469A50M8L5q0j43k6J35p2pL2%N3M3j07p0J4J9Q2L9l1np6J29M6j36J36n4j24Q8N4j12Q1j54
12450a3O6J53o6l9j2j2L7Ro4N5J0M5o4L2M1p2P4r6M5o8O4J0N9j10K0n8J12p4n6R4j08L3%l8
12429IQ1N3p7L7K4m7m6J73j77j42M9J63J45j59R9j15o6J24K8L9JJ3m4J8QJ3l5Q2r6q4n6J14
12410A29n3R8n5K5M8j35O7K3pQm2k1j8L2K9M6j87nM3J0O1Q2m6j5mQ5j16J5oj5J55p1pPJ4m8
12389A26K4p3L0J08J26j21j14j06J72j20L7K7o0m8K1p0K87J8j61kN7j62L1J09M0n4r6l1L9
12371C4L3k9m7P1o2k8J77j45J28K2K7r8K7l2N7j7n7NJ09M6m5Lk6Q0p1k6j10P3Q7j43J22n3
12352A12j23M8J70o6J8p4KO5j56j5J23K7on6l6Q7O1L1p9mk5J00r2m6P5o1R3J1l6j17K1q4L
12333b9J84o2R3o3L0o0Mj37J26J25r8l2k9P9Q1j36LJ7O3l1rJ6j9N3K8l2m6n3L0J6M5J6k9j27
12312A7L5J00p0o8J35O1l8N1j29j44J04P4l3j20N6K1k9J93p0o9L6n7J07r7M5m7p2P5P7K8j01
12294G1m1P9J23j29j02Q2Q0n3j9M0n8j50J43J35p6Rj34lQ5J40j56n5L6J6l0N5MP1jQ7j5o7
12275A67K2qM4j47j07J58l4o6N1N1p2o5m1M8N2nL9O4j8j01p3pN3M3m4mK27j29Q0j9Kk3q3J44
12255A99K3j31k3M1o2Pl7Q0M8J8J8o1o3m3J64j5q4P6L3m8Kj55K0J01L2j85J20J75o1j21N0
12236A18qK6j06j07J79n3P1l4PL0R3p2K6O9k2k5Lj8J9m2m7l0J06rj9k04K63k7j02K6P1k78
12217i6L05L3j11j8k1j5M7k7j4J0L5j8K8l6K8o2n0O3K1L1K9rj2Q6k58K1K28M9j42l4rJ3p5
12197B0P8p1Q0J58q3p8l0P4m9k9NK9J0l0J5M1J12K2p1j03l3J49o6J0K8o8J68k36J13J11k18
12179E8J6kRRkj29J04lj2J11j01L1l6n3K5J05N2q9m5r7R8kK76j05j96m3K20Ql3o9M1m8m8K2
12159G2K1J07Q5j02n1L0p0L1j7P6j41O2J05k1j5o5njo4M9M6j57P4P6l9J1k0L7m2Qr6pJ23j39
12138c9K4J40mM4K6j09R5k7N7K3o8o9J18n9Q0j66K03k43J2P8j19J24J16m9j1o1r5oJ0J70j57
12120C8OK7M3k7N1j02L1O9j07M7o0J29j23J65o5M6r4Q8O4L9pj84O8o9R3k4r8K7K67j85L1j07
12101G7on0Q4m1KP3j36kkP7N3p9M7k6OJ6R7M9k7j10J8j68L1R9l5O9k5m6l9J04kq3j2J72r1
12080I4Nj4r0P5OJ0O8Jk7n0O3l1r5R1J9m0J2O4q0n5o6J33mM3k1l4LN1j3kO4j6K4j05P2M5j47
12058E3l4l2L4O0K7K6j9K7l8M1K0J3j05R1J59k16j13J01j5J09N6j48l4Q0NJ8k4n1K3j7K14
12039C11N6l48o4J33R6Jj53J47j85j04M5Q2J45j76k2M1J16R7o6n5kJ50j80N5m6mO9l3j6lN4
12021A41P6j22jP6Q9n0P5N4j18r9j5Q3J7k34J83J4Rq2Q0j7POq2Q0j02R3J04K3j77L4r4l1J18
12001A38Q0n8j52J20ok5j8J0m0k4J08j7q9K17q8r3J88r4j60J23q5oO4KQ2q6O6j40L5n1J17
11983A18j6O1M1m1K9Q6j35k8L4j2j77j9J73N4m4N7m0l1k2L5K0rj56R1j05n1J42J11K2r8j16
11964b6J02M6K1k4K2M6q3J14p5j30J06P6j78J0n5P1rJ19L4m6n4J25j31O8o2N0j9n6R2J26o0
11946B20j60J28Q1l1L0j76Nr0J40k3j5Q0j53P1O2l6jkL6l1n7m4P9j6j3j20J36J5J1Kj16oN4
11926F0N2Jl1K1j00J06qN8o5J2r7NR7k3J32l4m4r6J62p1n7O1Nj27J5J27j15M7Kn8N0j0P3M2
11906A92o3j28J03M7O3j4j7n4K0L8K3r9n8N7l4M5q0J15N3m6p6J42l7Kr2j09mj2J83j41P5K7
11887A21M4N5j03p4N1mk1R2l5k4N8J8K0M8q4j9q2J62m4j47j0J31r0O7m9Q3j14j0m2P3J40j60
11868E1R3l2k6l1p8J59j39L6O2K4L8P4o1r8lm8K5P6M4O0o6N3q6l2n9O7q9J0k1J46j04K8L7
11848A10M9j63J19L6o2J15Nj57K6q1J83Ml0K9l4L6J09k6k13N5J93J2p8r4m2K9L8m1j78J68
11830A17j40M7J10Mo2M7M5r2NJ02o7L9r5p6Q5MPn0J16k9p7O4l7p4Q3J51N0j50j8O5L9j74P6
11811A15q0R1j74J66l8J3P3J3Lk6N8j12r9J21J06q1Q2k11L4J39j00kJ11j6K9r0n6j37J34J61
11793B27m3o1n0J55J0j25m1R0P4k1m3l7N6M9p1l8m2o2J12Qq4R1r6J3n0O2k5%N2k4J2M7J2M8
11772B05j65J94m4m9P9k8Mj21J3m1N5L9o1N2j01J31o9NQ4m1k3m9M9j24K7O4M6r4K4R1L8K1
11753B11p1nO3l9q5Q3o1o2j53J17R4r2L6k1J7l7%R0J7L0kl1q2J66l0q2P2Kk7M5p6L1J4Lk1
11733A14l9M6P2k8r9J42r8n8m0P2j7mJ7O6j2N9o4N7o1p8Q6k8l6P5J6j51R7n5Q2J15rj49j21
11713c1K5Q2J5O3nj12p7J47O6o3KM6k8P0K2p6J7J30o2q2m7J87j82O9q3L7O5l8ko0Q4o3J5Q2
11693B13p3r8J44r0M1L3M%k0pp6r2J13K6O9k9j37j5J93n6p0m6J72l8qj81J34Kj0j7k7Q7l7
11673A04n0L7P8j48j0j5J54n7Mr3J33%l2q6J35p2o8R0M9q8P9L0Nj47J3N7o6J17Nj56J54p4
11654H2N3L3m0J01j30P9k0J4k13J31J20j00n7NK8O0L5n1j7M8m5N6N9J5Nj07j00J4k8J86p1
11635A45j49M5J28j31j0N6K47j21q9p6J23j37P9L1p3J7J12j01J14qQ0p6j24O6J6L7k2q7J32
11618B24k4o0K1pO0o1km8p9p3M9J41N8J8Jl0np4o7K9K8O1M7ko0qJk3JK26p8j83K34k89J64
11597A90J37k28J16j05P6l6m0P0N6j39J02K0j5j57M2J18j53J7j05J14K5J1n9J2Q8r4J13Oj58
11580B4L7J71j45J55r9m1jO3J19q1M7j18pM7o6J16k6Jn0oq4J30MoO5M9j33J8R6q5q3P5m9k9
11560A08j5l8jJ57L1j2p9m0N2Rj37J31p9L6J6q6RQL3N4PM7j13Q6m7j9R6j30N7q7R2M6j17R7
11539A72j3r5N5O1M2j43j7J1j01M3J54K9J1j6j47M5L8j3o0k4J12J3N8r7oL7J08r8K8n3O8k7
11520A75j08P1L8m2oJ0L5o7r0P0m4N8J15Nol0M6j41P8J0N9j58n7L6R6R1j80J65J02j78M9k31
11501b9L4K19q4k1p7oJ23l4r1O0K03j83m6K0j0N3j2J5j04P8p6P4K9P7L8j44J8J8j5o8J06K9
11482A94o1r3R5q9k8J54j71J10KNr2Q6L1p8O7n2j9L4r9R2j01J2J8J42p2qo8J94J7j12l3J13
11463A90Nj1j4j4J7kq2j35J80J0J02j31k4P8mo7L9m7J02j56J20ol7J45k19K7M8k1L3Q6qj09
11444I5P9P4j43O7Mr6K3J49j58M6k5K8m0j61J24K26j86j86K51n4k8P6o3L2N8j04J7K0M5q2
11426H8j31J36q0P5M2m4J68oj53N6L1p9r2L1P7Lm3l2Q2J29m8Lo9m8Q1j27R8m7lJ04O7l9Q2
11406C12k13k9P2Jn7p2l9J24M4j5NQp5J37j07J9O2k7ljoJ3Q9q2K1q0Q4k0k4O7k0j17J23JL9
11386B34n7O4l2Rj61m7Q5QL4m1J12o8j5K4K19k42n1P0j07j40J38J02n6J73K5j44P9j14M3K7
11368A71OK8M7k1p1K7j69l9J98k9n7j5q6P3Q2N1q7mq9R4L8O2k3j9j22M9JK4P2j4j18J7L1J18
11347B26j73J17l1M6P5p2j17J17k1l1j8K5O9q9J1l4J3k1K4l1k2K7q2J88j30p1J62j43K3J06
11330A43%qJ09j57J06L1j0j60J8J94j62J38N2o7j15N9JP2n4k4q5Q5K9nM4J6j32J57k1o3n7
11311A34O9p9r3R3L6Q9J9j85J07n5J9LM1k7k4R4j92j2Q1J23o0q9l7j0ok4J14J05j07n2n2P3
11292I6jL4J3Kj9l4J22m2j49J45K2k8Q3r2j18J55J5qm9j53P4P7k8M2RJ4j45j3R0k2QJ23k3
11272B00n9l4P8o0N0j08Q4j17k7N6N7j00K8Q0r0J07kN1R5q1K0j29K2j90J0K18n4k0J30l4n6
11254A25R8j05j3Mo8L9M4q9J67j54o2M6K7J01K3q8n1oM1N6j31Q5M9R5p1n6P0O0o4p1K9o8M1
11234A03%Q3p3J6j7qm1l7m9N5J5n6JJ07K9m2L4o2J36j5J4j07J09n9M0o8k3J09m2k3Q6j24P7
11215A68J0P8q9R3k9j84m4M1P7MM4R4Nj31l8o1M0Nk9J6J53j74K2M7P6j01J15j19K5k9P6o0
11195A01Q2o2J9m3M8M6J48j24j05k0K3J7Q8m5j9m2q5J01k7q7K0M7J9J7j1j25J43N0k4l9N6
11177A67J7j7l5l4j6J5k9Q8p0k2J19o0N1M2n4O2l1J5q0o8J1j15J15MM7o1j4N1J20o6j9k2L9
11157A50j6P5o0o8L8k3j2J46p9l3Q5j23l2K1Np5Q0jKL6M6j8m8J13pl7n5o0N4J13m5q1k5K8
11137I4l8M2Om1q5J20jL3J23j46j10J14R8r2O6m1JJ46j53q9K16l1m9j61Q1M3J4J00q1L9j62
11119E6RN4N2p7L0J1j01j4J34p9j05J56J32k35M5L8p0k1J31M1r5q6J56MM5j65Q3R9n0p1m6
11100F1j1j9M7P4j15L4J41M1L5q4q4N7o3N7Jq3R5p7K5k6L1J2j28O8R3j54R5J0o3M5M0j7J76
11080C14q8j20J4J5K6krJ5j53J17k6p9J16L7op9mP5M4L4m0K5j13M9r7J43q0k2n4J60Ln5l6
11061A24jP4J1N8q5rK5j59q9O7O8M5j42M0J34J0p1J19n4J9Rj46J7J5j3O8j3oM2l4j80J8J19
11041H0O6M8j68O9Q5p9n3k0R0N3j35M3N6r8J20j03J9Q4l6r6M2j3O0j8j3J09k8M5O5k08J29
11023A95K4p8K7L0K1k0j25L7j9K6l6J6o4R9J2m3O6j2qPn4j4p5lM8j32J75K9j5J7j52J71o1
11003H9LJ03p5J25q1m7p3k9O0k9J21J18j38p4Q7n6j46J56R8K4j10j70J39J5J62L4r8j7j6j33
10985D2N0K15j74j4j2L8k5p5K4J09l0O2M2j55J6m0J4n7R2L7P0o1P6l8j67J43M8j59JJ08j5
10967A65q4l0J55j8%m8L4J61k28r9K07j07R6j63KR3L9o9J7J50j18j50J30O8q7K9m3J37o8Q2
10949B53o8j17lJ96p6P0J9qj68M4p4J16p4l3N5l8%O7m8O5K9q9K6J45j36r1j7J21L8l9Rj82
10930hK02l3q4J03k8M8N7m0m2r7M6j0q3JN1P1n7q5K8J52J3k1q3K3O0q8Q4P2r6O2j14n4J4J26
10909A90p3o5N7N8j60J43L6j4O6K1j69oJ4QL8l9M3N3j8l2k7J13M4K7k01n4NQ4K2n2Q7Nj62
10890D2O7J01k8l9L6Rm6j7K01j37k4p2lO2p7J76j1K0j93N2N7o4P3J05j06L1m3R9j97M1R5j61
10871D9O5p5J19j7l2j4K2J56r2j59L6M6K9K5Q3o9j20R8pO8r1j5M8j5l3qL0j0O3j4n6J7ML0
10850A61k4n4M7M5L5n7j2PM0o4nO8P2n8r5l1KJ54n7j7K2l1J08j64j3L9K7q6q2R3q3O4R3Q4
10830B28j0n6j33P7K00q8j2M0j37m7L3L3l6M9P5p0L8p1m1J45K3l9J6o8MK5m3l9m3j9O4M0j71
10810c3J68l7K8k8k0L9p8J3p4N0J23Q2o1n0J72q3rn7o0J10J65j54o4m5mjJ09j02O9k9k5N2
10791A66l27J30J95K1p9n0O7k7j2P9rL5mK1J0j48P9K0N5p6J1l7l7L7K6O6l8j1j09M5N6p0M6
10772A31J5k3m5oK3K9M9m3pO6j61K26m9p1rNr4R0K9j09j9J25p2j1O8J84l19J60R9j70%J02
10753A93P7n8j34K1r8K35j87l4M4J31j50J52R8j91Q6Q7nj21n8j0Rl2J29r3KO7n2M5r2Q2j5
10734A28k2P6J14j17l8J46o1j2lm3L2j45q2J7J06k1K48n0j09mNM9r0M8N7l3j57J6Q4O4J3o8
10715A48ln8j0Q0J7n7k5J05M4j02j2j3n1M6J09m8J2m6p1Q2Lk6n0p5J11K9RJ46J3k00j21J07
10696I3L5rJ5J31Q1j53J2K3m8k7L6l3j3mK9m2L7M9J8j91K7O2j4J46qq0l0j13J95o4o7n3J03
10676A43NM9R3j52L4o3J7M7M6L3q8J51j78M2R8p0o1L6k5m0jP4K8j11J42q0KL6Lj0p9J3O3m1
10656A56J09p1o0n5L0J34q0j14P6p4K3J38O9O0j54o3r0J78o4j7q4J12Jj16R8R8P5j7k28M8
10638A18m4L9J01o3p6P8M6m9m4k7J2J5Q9k41J96L7p4M8o8K2j0K0m1M8Q4r5Q6m8r7QJ3J59l5
10618B07k5l0P7o2j7lk6J0M2KL4J20p0j32kN5K8p4O9j25P7M0pP2o3m9l1R7o3o8O8j20Q6r0
10598B7J45l5L5j9Q0m8J7mrk4J7j11j5J03j42Q8J28J11j31Q6k9Mr9m0j03j4M8K2J28j12r2
10580A2J47R0q8m6P1j50J05Jr1M4l0O8o2N4J35j18k7N5J7R6rp3j43K25L8p8r6j00J55M7j13
10561A36j9J35m6J08o0j12r3Q9n3P6j01J11Lj68R6NL5p2p0K65J5q7J6o3l6L4O9j34Q6m0J12
10543B37m7j13L6n0Q3NM8L4M5j29o0j1Q4j41L0R0n1nP3r8J4N7o9J14kLNm5l7l8J31q1KN2P9
10522B45m7m3k6j1P2P3j48KLq4j4R9J43l5K2p6j05K8J00j8l8N4J3Q1j56O8N9r1J45j71j1q
10503A25Q3Kp5J5o1Q1j2l6n6O4QM2j7k2J37j10o6K3O4L6j72J03Nr4n6J32R1p1p2M1qJ40j71
10483I3J14M9j08J7K5j21KJ44Ro8M5q2o1O0n2J92Lr4kL1k3P9p3ml6P3k6o0k4K6J04m0q5K9
10463A36j7M0P1j48O9n2M5L1l0o3L1R9J8j22M1m5J07j49K8N2n5M3Mn1J31jj49K1M5R4Lj14
10444A13P4Q0o9m6L9J8p5J9r2RN8N7p8m3J00lj55K13m6j29m4K65j9j19O7l3M3N0n4j04L5M7
10425A78q5J17m7m8J61j09o3oJ93q5Q2j00J07j11n4l2L2l4M4M1m5N3M1j25N8k1Q0j24lkM8
10406A41QO7j11N9j4rR5M0j14n3M1p6r4J34qp0Q9K9k1J5Q5p1P2k4j29J18Lk03J33j9R7j50
10387F0Opq1PJ69p7J02J38o1j5j05M9p7l0M3J02q8k5P0j06j21J19J12q7M0l5O8N9M2j74M9
10369A46J2L4j8L2M5j10O6n1J17j58J20n2p7q5J90Mj51J21q9K5O8l5PJ4P2n0j04R7J9j11k2
10350G6R3KN8r8M1K6k8k6O2j23J14L7O0o1L8j09j05J23j36J90L2n9n5qL2LJ23l3o8n7P3N2
10331B69j24%Q4r5l4qJ46k7Rj05J29M3rl8n9O5j31P0N9n3J2j4j1Q1j32O8M2l5r6J24n3oJ77
10312C48k12J0j47K42l7k4m4j8J10RO2n7J09j06m8Q9n2j01P3j16J56rk03J09o4J24nO8q7k7
10294A52k9K6o7J8J37m4l7j6P4m3kJ58m8Oj3j25r7J33KO4np7M0j41J26j77P8J05k8o6Q7Mj07
10274H8j5N4j3j33Q4R2K7J1m1M0j9oo8K14j26j02N0o7P0n3J4l5jN6M1L5n9m1N5J44j09o0k6
10254A01M2oR0n7K0kj42J63J27k12n5P0O8j03J14j6O6J05p6j72J07JkO5j81J38j01n2M9J3
10236A62O7K4p1K0R0n6n9k4J08q7M5l4P1j38L7J01j25j10N2J40o9K5lK8L3o9J9l3Q6k3l9N9
10217B27k3o2k6PK0o4pOR2J2m1p5R1J7n7L6J39j26Q8j22Ro6k4L9J6rM3KL4N2o5p9p7J21L1
10196A59L5j9j03J30K3k2O0j92nJ06K0P0p1Ql4O2n3K0j21LK6J13o3J06O4j77ML7Q5j58n6O1
10177A18Kll2J1P8L4N3j39J04L7m4j64J14M2p8N9p7J5P9L9k15Q6m4P1OJ43o1l1q5R9n0J09
10158B76J2l6r5k7K19k21JJ21p2J0k3no6J03Pk5J06K8rn1p8J20Kj53OJ3q1O5Q2O5l7ML6j17
10138A80Q6k3p3l1J13q1m8P9J7L7r0J5L0q1J72l7m4n2L0O0l4J5q8n5J04j11J03K5j64JQ2K6
10119A63q1l4N2j13K17Kj6j08K0l8O3K2j4K7J4R1r7J5j03L7J70j39n7J60q9K8L8j0n1P0j63
10101G6N8o5L0L1J72nj32L2K0q0J57L2j84M5J33j07P7q7J0oJ00n5j8M9j05p0J75j7j99Q6J05
10082B58q7J16j4n6O5N1o8j04n1N7N1j4Q1j43k6JJ39k14M5J03q4R5j0j7L0%J3pL0k8n3J7L8
10062B14ln7N6kK2j1m4j05J16O3l4M9j41N4j82J30J01R2k0j17l7MR8j08M8m3K2l4P0l8m5k1
10043I7J05K1j37j8J42J8l3kL8L4o5K4Pj60K7N9m9J19j2P0k5Q2j54j3J1N3j32P3N6p8J83j73
10024A68R8j05LQJ4j9R7J16j06p7L9n1M2j15QJ20r4J43o0J8L7j64Pp6J71r7L2J40j29P2k8
10006B12K1o1n1Q1m7Ql9J13k8R0j66P7L6j15J03r4j6O4J19q9M8k4l0J06p3R3k06l1P5J09r7
9987A88lm5Qk6K9J03q1qM5K5K3j4j12P8N6j42J33o9l4O8n1j27K4Q9l3J0k8K7j2m6J60m4j41
9968E0J45r6J58J0n2l0N6q5J40q6P8J3j37k8Oj5OJ15M5q5K3j08J16q7k3N8Lq6J8M4j08O7J3
9948A38J08P3j4o1p9m5OMM9m2%qO7J75j50j40J33Lj70J14l4Q2n9O8m3n7qJ6J5J39k2j36M3
9928A65j5k3J63k5j06N2j90J94J16p9r6r2R5K1M7MO6k4K1o4pl5j6Q6l4K9j9j2Q3o4pl1J7p
9908B13J9K5l7j35N9O9P2L8l6p3P7j24L2L2n7l4J14kj48O8O5j02R7l7KL8j12J14l5r2M0J2
9889A62j10P7N1m6R2M6m7O7M7k47J36j4K1O5Nn3o1k3M9j00jJ65p5K38j61l0n5q8J48j9j00
9870A39o5N8P4k9P0j6K7K0p7N8jj9J0nR1j42O3l5K3N4m5Or6L0J20l1Rj1j14q9J20k7l2N4p2
9850A20J26Pj2O2o7o3N0K2j53Q1R1N9o7j31n7J10J97k83m2J01r4J58k1O8q3K6N0J0r1ko1m2
9831F9P3N0n0L7q9J34qn6N5p1M8n0J20m5m9m7m8K54J3n4j65J62j7r8MJ37l6J31j02j46K7N9
9811B42q3k0Q5j07O9M4P3o8Q2%q2J28k14k3O4nM2kN9l9o5K7J8n5Pj3J43n3Oq1K4N9j08J3p9
9791H8O4L5m1N0K0L0m2P4k1QKl3P1j05K0k2P0p6m2n5K12p6N4m4n3N1j5j18P4l2J62l9l2J07
9770C46q3p6n9j3J9J12mj0j25K8K8m9J83J27k13oJ87j18j1M8K4o5p7P9J9k0r1MJ5M1j20R5
9751B15j6K8oK8K8k20J06M4j33J11q9J15J2K1r2J2J42On1j79J38M6n0Q0l6k8o1o6J2J37L4
9733B88q9oN6p5P7m2k2q5K4j9J12Q1q8oQ0%k4r7nk0l9J53R6o4r1J28k4j15J13j00j08l2J03
9713A60J16J3j16Q2M2j1l6l0OL1p0Q6M2k9r2J49j17j43J31l5k6NK8O5r6J17lkp7R6K7j34P7
9693B56q4p7J79j43J31j7J3o6Ko5NJ35n6L1n2O2j17l9J01M4K8m1N6j61N5J67j06m7JO2m3J51
9674C65j81j1N8p9N9m3jK5j1Q4K4j38n7J39M1j18J11p6J09j76N9L4N0j37P4m5J18J02k3k7
9656C29j4j33j10N0k6R0K9j17J01o9P3N0m4Q0j44N6J8L0P9p7O5p8J4J20m6j32k3Q8q1L8P7
9638B93J1N6j35m8k5l3m2m7R9Q7K4Q0l8L4j19N2O7j01m6J2l0J00p9R3k7k0J11r0Kp9J95J39
9619D96k50O6p4j28J01R9j85PQm2J48L3q6M0r3rJ71q3nN4L0p3Kj6r2N3o9J4J18J4R6m9j68
9599A28R7m6M6m2l8l6Q5j20J56k2jM9M9k8j70J07nP4rn6L0Rm0k7J05k0l6Q3M6j42Mj5K8J5
9579B58p9j2K2J9J8R7N4j25p9J21N3p8n6l3MN3p9J65j30j6k8R2MR8o2Lk8m3n5m3O2n1L4J10
9559B70l5R6r2m8Q4J5n8R6r6J48j42l3J71j80N5N6n4L8q3q2K15j99k1R1O1j4q4P9j02J5r9
9540F8J45K1P9j41r3J38N4k4L2n0j4J28p4L0r1J2J8j8J49j42m0J52N5M9j14M1k73R7J3j3M0
9522B34J58j44Rj74LN9l9K46r3r1Q6J25j64J04lp5oQO0p7KOK5k7p7j7Q9o2Q2K9P3n3j24%M6
9501B18O2j18l5M0J22rk0N1j26oJ05j64K2J75j9p7L9N5r7k0J49j33L7N8r8l0k9J34o7m9r9
9482G1J38L8p1Q6k2j13j8J46O2l2o7P2Q4o1j59J38j12j2Q8q5O8K5o3P4k5n9J82k04r7J16j8
9464A70J40N2r4PJ71j08j33Q7K1p6O4l7l2J02k5m0J07o8j59R5J63r7m7qk2l0J22p4K1Q9j99
9445A62J03M2j0n6l1K7Q2j79P2J50k63K09J0Rj9L3j04P8l2l7m1R4P0o0o0J30o6L0j47O9P7
9427C42K1q0J22j79m5O6n3MM5%J72Nj55j12J27J00k51J20M5n2K42k73N9O3r9K0J26j12P7n4
9409B91p7J0j8O7q8K1p3J23K4o0R1q2Q5o1j4K4k4R6k9jK7J04k11ol3J01p8K4K8n7J4m1R8q3
9389A92j9RN5K8n0J3R7l2l1m9K1J2qJ69j29j02P7O3l0m6P1n8o8Oo0O9J12n1j0k4J90q4j41
9369A92P3L9j7j40Q0j2m5K7K2K5%M1nM5k6Kj9l0j21J14k4r2J61Q9Jm6N1r7N6L6o7n0n4Q8R6
9348C93q1q4JM0l5J37r2J61k53J52o5J3p9J97n9q9l7N5j9M3L6m6O8j60J20m5L0o3O2p2J43
9330C72J3j44J59j19k3jK7j09J32q6K5Q9N0qp3o4O5q8P9K0l2M4J02j48p7J09J00k8k40P1J36
9311C53OK2j92K3K6R8o9Q2Lj40O1p9P7J36m1m2o3j65J50O0k8j2q1J17l8m6j1L4L8J66P1j88
9292C28L2K4n2m3J66j35p1K7J32q8q1%J6l0J37Qn7l2j1J08Ol2p7jQ4J1r3k4N2pk6n9n2J9J05
9271B84J6k3J1j58Q8J8R0K3l0L1K1j23J27J26j21q0%o5p9J57M2O2M7j49j2m4J16j3l7L0q6
9253B69O3K6r0M7OJ0q4n7J67o2J7pm8M7l8O0r7J19L1N8j85O0Q0p0j2K6lJ9o0J08n2K8O6o2
9233C80j42l9k4P8l8O2P9p6p8R6J6QKQL9p9j0p6J25L0n2R0KM6j62o2p7K3J10KL1j4m1M5l6
9212B66P8j16J64n8j58J9K53j11m9M4p5k3J04m5m7J07j30Q5R2n4o9J02Nj32Q1L2n5r9J48Q5
9194D44k48J41L4jm7L5p1j33P6L8o2R6K0J1n5P9K0J2m3O1l6j03J32j39OK4O2P2r9Nj09J20
9175C42J8L0o1qq2pJ41L2q9J3rmj2P9n7Jj11K00j77R3l5j5n8O7k7Q4J42j04o7P8j48O8m0J65
9155D42j31q5J05J93p8j66k8P4R4o2p5L3j7R7Jr0l8lQ7K0L4L2k5o9Mk1O4o5l3l2M5j0k2J04
9134C79L1k18J05J03m3j0p5L1LK9N4j64J17o8k3J29J5lJ0r3n4J72j49O7K6p4O5N7p0j4k2r3
9115B20P2J01L7q9j1k8rK8j55R7P1N5Q7l8Pj0n5j38P0J31j3m8j39P7p0J17k0J23r9l8R2j49
9096B76L8N5j5q2J27k9j6N0j69J41p5R7p8J26o0r4O6k7nJ6O4j38M6J03M3j50M5kl4N1O6m1
9077C95j2j92K40l3Jp6O6K5Pm3O7j2K7o0k3n0o6P8M5n1N2l7pJo2n0J05k8J10j39L6J06j21
9057B99J67n7j3p2M2k5J44q2N4j22k9J42J6o0j4Lp8K3M4M3j82O4M1oJ50j25k7L5n5j6J44l6
9038D12q5K0j3j1K26j59n0l0LK32j01j44K2J78j6K3q7J9j9KM9j49jJ3l3K4OR5k5jj50Q5K2
9019C57o7J23M7k3j33O2o1J54L7o6k1P0p6M2M0k6r5m6J30q3J03Jr6N0rJ5j5M8p8P4o6p8M8
8999C62%Kj7O1Om5k0J2j4j5M9N9j72J76p3Jn2K04j11j88P2R8k5K%Qj15K1R4P6j40j2K14%r8
8978D20p8J37j9J0n9M2P2j31j9J34j28j02J40K5j14J09j62K19nk22J95j13QO4k7l5O5K7k06
8961B47M0J5L3k3J06Q5p0n8qj6l6J00o3L1n3Om9N7q8J12M4o8J07K6kk3qP3l8O9N1j13J3k3
8941D76n5op7J0l6j2M5L4o1K1J5P2n4j35N0R2N9Q8j09k9k7O2o7J2j03j1P8J17J9q8M1N6P2
8921E49o5m1P4L9r0k8N5k1j21k7mo0O9J13L4j40k5K91j41j81P9J25k8j21J03j39K5LJ41nj10
8902C53J00j15J44L9j47k8O6pk8Q7j0kj0k4R9N1m9l0j15L2L2p7N7R3J4n6n1j4N2K3j8P2q7
8883D46l1Qr8J15J00p0m6J38k9n9Kj46K31m1k0n4L1l4o9J37j15j21R2J31n1r1J61j3j01J27
8865E30j81q6J28o9mR6K3L8M1N4r9q4r2K26r6k1NP2%q1M8N8j13K4J01j05J7q0N0K0J3N2n3
8845D32j00j0J00O6k0LJ0l8k5Q9O8o9J01j84l6N8j3Q4k3m1m2J10j8J1P4j22jL7p7m6K1n8L2
8826C73M6P7M2j06P3l1N7q1j2J40N8j03m7N2l8j5j6m7M1J8m2J3j9po7%J07M6p9J71l0j99L4
8806D09MK7r7L2R6rJ5kpL5k02Q0J51m9rj0j9N2Oo3r6j1M4ol1J38M5N1j38q8O7O4ql8L5Jl4
8784D35j21P6O4m9k1K0R7r3K6q2J4J07J17n2j2l2l9J3j4M8J5j3n6J59L5j20r7J99r1p6Q5j06
8765D36O9P9n9o9j28Q4J5O3K0Mj43kj1M4R3N0j6n5L4r4O5N5m8k3p1J05n3N8J41j9l6j54l9
8745C95J46m6J03n4O2q8P2j12m9l8J0kl6P3P6q6J49j3N9k9j89J12P0p2l6pQ7o2m9J11j70J92
8726E79j54l2R3j37N8p3K67j8m1q9L9O5q6M9k6P2o0KnK6N8o1l4n9Q6oJ6M1j59R4L3rL4m4j77
8705C42J55N3J54j41j0l4L0n0J24j43K6P4m8k5J43o3j08L9J9P1k9J0J1j55R4O4j32L7N2kk0
8687E38r5R8k9L3N1r3Rm8K7k2R1P9j48J13r8j1J58o9j07O1n5J3M0N4j2l4M2K1O3p3KO9j13
8667E55o1J02q1l8K4K9K5Jm2J18K6j03j06Q6J58j58K4O4r9R7M0j16M6n5J13l7j29O1l6k2j8
8649D68J50M5n1Q0j50J14j8m6j06J6J41r5M1n5O9J12j63p5oR9J9Kp0J91o8N9r6kk7j14l3P0
8629E01O5M3j58P4O4R4j41K4J11r4k1k8L9J0J3l9J31o6m5k0Jp7k8M3lJ55J1j16J2O3J04j27
8610E95P2k1K7n6O7q9n7Q9m9L8Q2j01P0pl5o6N9K6r4M1N8j89Q9O7o5L8J9q8M4Q9j74N1N5o0
8590E25lJ22oM6j2M9m5j43J76Pl1j37Q9K0k2j7o9J07p0L1M2k6R3k4p7j7Kj25R2n0OO9P2l5
8570F39j40R6n5n2J16Oj%m9J92o3k45N5J09l1O6l5M5R0m1M6j2j10lJ0M9m6k0KP7o3n2j18J76
8550F38QJ0m9J6OM4Q6k12k7K2Q3j04P9M3l8R0Mj63M2O1o8J4Q4n2q2M4N9K5J2K9J9j89Q5j7
8529F02l8k6J60o4K4n3j04K86L7m9k12J08%j62J51r1k4O1L7nK7Q0M5L1j16j05Q7Q5k4j3k6
8511G09j5lMK1LJ3p7N9j3o2M9n4J55k0j39J39j4j36J9k8J25m3r5l5%J00j34P0P7K2j13P0j3
8491F41o9J37j67R2n4L4J9j02J98J02j65k4k9J08j5n2L9j02J00o3J5QO3K3j09l7J6O1n2J60
8473G76n6l5K4N1r1j2J42j88l6j01K78L1L7j21n0J22j33L9L8j37J01O1m4R1m0M3p7l6J9l4
8455F62J03m2j10L0J07j2j7o2P3O6N7j58q2m8R6J4jMNP6j9q2Q1N6r3p4lK16j54J0q1M4ON2
8435G20J22j11Q6j53O1k6P0oj64m0N6J78jn6NKrPK1J8M4m5n3J1L2p9R0%N7q0j29m8Q9J34Q1
8414H84j70N9n3K3M1k8j8j6J00j58J40j31R9Q9p1L7q6P9q7L0L6o1K2j7k6o6J38o6q9J8Q1k2
8395G11K3L6K4k0J0N0Ol5p2Q8j4q9M0k9P8Ql0j5j18P3n9l3L1L8J3Kj1J48j39kJ58k2j40N4
8375G63P3L8p9J5lO8o0Q5j8j11q2R8P6m2p0P8J4k0J2Qj69J30P0J3o5kl1J49j79J20nK2r7o8
8355G31N2K4N8k2p5L2O3q2k4JmR0k1J1N3q7m5O8K4k0j5P5k23MJ33J12q6q3M2J13j6pp9m3R
8334G63N4p7J35j06P3m8j2O6k5oNm2k2l2J66J8r5k3j9p3J47k7q5O6M1k2j3p7J6K12j23L3p6
8314G92j67J65K5N2p4P5q1j8n5N7K49k9j25n3O4N7m6K9l3j89P9J8PJ43r7%n5N2j5m4R2l1Q
8295H52k5K8m3J24n5j32J41p3N3q4J4J3L6k2j3J37k5j09J61%L5p3m8j2rJ0m1OM4j07M6j28
8275G01J20N8M6k7R1j42J17r5Kn4j2Q4j10J09j4K9q8Rj7L8k1Q5n2l8n5J37N1p9Q2m2k6O5m9
8256I03o9J2q1J25jJ38p4k0k2nM2n7k0j04P7N2K0p7O1L7j17K31j2j20L4J3j76O9P7l3r9O2
8237H66qK0J03k42J11R2j49J34r8N4J14kj2N0l8j57kl2Q2N8q2R7K4o9R0j08R9mj13J6R7j00
8218H91m6L2J8o4N3j33O5J14pJ0l3krQ0Jj5K1r6P1n2J02j02o3J03j43J51k5P8L3p4j06N5J80
8198A088pj30kq0J5J5o5J8L1J63j3n1j4k3l1n3q2K53j86N2P8Rk4MO0l7jn3p0J34r5K0jj1j1
8177I00O1R0j07L0l4p7L2L0J08o4ql5J4m6j19N0R5N5mlJ42j59P2o0L8l4j06J52L3k9N6j30
8158I43J01N8n5r0PKo0R6JP8O2n2j23R7j00Q7j71JJ19j15L1q0NK54n4m1j66J34l2Q9J4L0j79
8138H91n7J87k4M5j28K1Q9J19j09o1O5m8j15R7M3p1L2k4K3N7L7l7j0P6L3n3j8o4k0q3P8O8
8119A039o5J6o7P3n1pN7o4Q8L4j3lj93J16l5J44r0n1j28J29O0PL5K3k7l7r2J16j39j7M8J35
8100A041p5j8R1l2%N2L5j40R0m6j9M6J5M2k5q3q0J38jj24K00m3k9O4j29O9q5Q9R2p5m2j41
8081H77J11m3P6M6l2k2O2j44K4J12lp6o6J12J28q9o8j14R3j0j34K35qm1J16j69m6J71Pq0n1
8063I74PM5j8N5N0q4j43j1J19O6j15M7K2J15p1r4N3L2L3j10M8N3j6P5j44m2k6M2J1j06J1J93
8044A071K0q3O7rN6j42K8K1l6K6R1l5j36P4k8M3o4J14N3nq3j61kJ54J94qj67m5J01j9Pj11
8024I86L9K7r9N5p6O8L8l8L7Q0k5m5J1j05J40k7j5j28Q1%M1o4n1R2J5J7j6P6J89j47j2rK9
8005A164j05N7l1m3PJ4m2n1P2j09J07p6OR8j03M0l5J49Kr1l1M8K0o5J00r8LK19j68j2K1n6
7986A011o0J26j01K4J14j06J03jL7Jj27m1Q9Mr5L8Q2j20n0R8O1J04Pk72J04j00m4R8K9J20
7968A133k7p8mMQ1j37R0j6M3J30m7j01koJ03r8J10r9Oj5Qj1J2j09J2Q4o9N9m1J42p1M0j36
7948I90J01k8p6p2K12j49J73l5m9J9R2j38L5j51R8R9J8p3J6N7n5J21j68j05J30Q2o7M0M6j70
7930I93N9O2p1J64k9j31mj05oJ38k0Q2j26K00q5n4J51j35O1k25K1J12Om2J07l7L1j38J64j40
7912A003J35j06N6P9q3j5r7J48o2K3k9j4O7N1jj0j15k6J4QJ89r1R3J2l0n0n0p8J50j82L0K9
7893A048P6n4K8n0J4m2mK6l9n1Q0O9Ql7Q0j5Pp3j2j26J17o1J33k3j6N5Jr9q0j9n0L6J54M5
7873A126J4K7j09m6N8l7M7P9L4k8j05L2L8p0K7j0K2R7o2K7p2K4J72j93k0Nj9j3k5nJ2J21j6
7853A132o0LnJ5J3J60j4q7r6n7J03j4P8J18j42r7O6l0o4j7J39j20P7P3p7m0l7K9K5Q1k8l6
7834A091q0N3j2L7Lm2l2j9P5n7k1m3kK3QJ48j7j47R2j4j9l9J15l3J43q1j04Q9J6j07M9M2J2
7815A127L9q9R8lm7n3L2J7o2N3k1m5p7K13k2p2M0P0Kj26rR5r2p0L8J37j03NN6j3l7J22r3J1
7794A121L6q8j0N9k5L0n3J18r0j28J32o9mQ1r5J9K5P3P8k00L7L3J0O9j66L1P0%L8j05k2K6
7775A031P3P2L4j78L1RkR1j11P6Pq7Rq0R9M3q5k3J01k0nj4j4j5M0n7n0p6J58M7l0J5J1M3j53
7754I90N1o9NM6l2Q4o0O9j5o0j8lR0o7J25n4l3l6N3J07j36JlM8M0l8K9j44Q4k2Mm5M5Q7Jl8
7733A086K6o2k7J6M5o2J16k5Oj09j49J26J64Pn4L1o2%j7J20m8q8n3N1l1N8j76J13KJ07J7r3
7714A035J21o4Pn7J27j10q2J6N3p7ok5O2j3N7J4j9J39o7P9m5j18R7Jq1j19J15K6mm1Mm2j8
7694I65PJ69J3j2j21K3j5j1M9j8N2J15k23J88j95J49j6R7p7l1L8n1m6N7Rn6m0r3N2M6M5n0
7675A019k2J02n9r0O7q2n1J51qJ14o7M3m6J5PJ11r3o1N4l1l1p3jQ3q6Q7j56J06O9j12O0j4
7656A005l7M6Lk0j3MQ4J4Lj33J02p0R1n7k3P6o6J30r5K6p7N0K2j12K5r5J31N4J0j31P7J52
7637A176j33O1o0r5J23q9mQ5j61J01Kj90J28M3Q6k7j07j2J19j68J71n9K2K2m4J9m7P3k5O3
7619A073k1oj80O5J62j82P7n1Rj00nJ78J60j97k9j22J40K5R6j11K0j03O2j3qR8j16lM1N7m4
7601I72J2k7l1%n6K6M3J18M8K8M4j72K4j02O4M4J4j29J88o8KJ8l2km6l9Q2n8oj65M4N4N2P6
7580A020l1m7k5JQl4O5J29o6r4K5J19j46O6L5N7n4l9J5m1L2j2l4pJ05o5NJ13j40J7n9OK5p5
7560H74O5M2o0O7j0M2l1j09P9q0r6J03O6o3J85j71n2J38p7M4n6P4M7O0m0N0p0J3j31N9O4M2
7541A068j11j47J33o8N8k4M7l0j08P7Q7j05J23M2o8l9Jp6O8l7n0j2K3K9J64Jj27j8k8P8O2
7523A013p7K9m7K5M9j47J06%k3l2lm7R6J0pk3M4j61J20Q7k2j21J08op9r6R2n7L2J05j09M2
7504I01R5j79l6Q0J17q9N1j21O8k3J1%oj1P9k7O0o3kQ7j24J0k1K0O9k2o6K0M4j23QJ26m4q0
7483H09J02J5P5k9Pj14J16o0L6o2l5J8L7k3rQ2J1r7R2J0Op6p6O5jk8pJ45k11J9K5q2L1O8m1
7462H18O4ql9Q0q3N0n2Q7n4o0L0OK8J8J37q1o6J0j18L6J17j75R6r5N1J58p4M7j77J91p1J24
7443I95q9k3j11J29K8k8M3RJ0j6j15k2J75l5r7N6o4O8j4P7P8l9J7k14m4P0N5mr7J98o4K2n8
7424H96K8j13J3l9M6M9j05n4L3P3MK2J16j87MJ55l8J6n8L0o5r8K25o3k8M3p4l4J08p2R9j8
7405I14j12L2O2k7k2N5q4J1K4M0RM9m9j43m6P6K5j8n6P5N1o3n8l5R7m2M6L7m0N0L4k04J41
7385H29m3P5q3jP4K5m8m9P0R9q0kM1R2l44J52j0j02J44R7l5k14Q0J25j01J19k1n6Q5L3j97
7366G54mL4l0J02K4M3n5Lj17K4J06k7n6M7K0k7q7Q6j34R2m1k2M0J71j07n7j9p2J04k8K4QJ44
7347I43n5m8j54J28r4K5J33n1L5j96N6P9n7m9O8R2j17K7k1j5m7k3R0q6R8K0n5O6K9k6p2J6
7328G39R4q3j15K9M2m1m2J61M0n8n2J10o6K2Ok8M1O9m9k28J34Q9O7k60M6J18q8P9N5l3L9K6
7309H63k08R4R2m6j70K7j33K23Q3o6R0o7j82O8nn7J65lk3k4O7rL3j34M1J4J9j24KJ53Nlj4
7289G71k2m7J65p3j45J19k7k3l3J04j33J67k8j37J17l2Jn5J68P3j49l8m4M0nM2J15j43K5M2
7271H15j06P6O5k6k57J87O4j90L9k4j01J07N9P7Q8j77JR9J4l6J18k0j72M0O8o7Q2%k7n8O5
7253H03q8J27q8K8j56J09rO6o2M3J02k64J07oR7l2k0p4N3J24l5L5l0j22j5J50j11n6j9L2K9
7234G18N8l8L2jj63o6P7J39rN6j29L6P2k1Np4lj9J1qJ02r9M2Q0k18R9M7J2RK9l2QM4p4o3J24
7213G83m6r5j8J40R0r7j22O8L0n4%kk0l6n4N2K26J33l35m6J7J06M2Jj39M9l8J9l8Q4L7o0l2
7193F45Q7N7p9r6P4P3m9j04M2m7p4J68p7j38Q9k5K27j06j5l7R9j29M7P5j2j40R6j19J48j9
7175F61P1M6j36J89j93J11o2l5L0j2q6J9J47j15n1L0mM1N0j11Q5m5J7O1m7j3J25Q1m2o8r6
7157F48P3j7j22n3J68L5n7k8J14j28O1M5j05j9RQ0j6N9k6j4r0J8j16N8R2K8r9N9o5P3j66J13
7138F12J02n1m7p5j1K1J34o1Nj09O5J10j3k2J04q1j63K6O4K6J4Q7J6j81Rl1O7M9j29J61o7
7119F31P5m5k9QQ7j14jrO5L6l7P6j68J17k9M9K6j65K2P6K9J01k02j04K30p9J08m5j05nJ13
7101G12r2n1Q5M2O1k0j82oJ16j35jJ07j78J22j9J61o8k9j6L7q3M8m2J25o4n4J58k9j46PP8
7082F44P4p1l2O2j41j2p2J76k1O2j2l5J33m2m7l5j9k09N6K13p9oO9l1Q7l6m2k03J43J0J0L8
7063F32j66R2qQ8j49J77P5k3p7J05j71n4N4J0Q1n7J0j1j25J1M0j03Q5J77j12K5J14p5M9j70
7045E24kJ21j6r9j9J17M0j00l1J64r9m0l3M5Mo9R5o9Lrj24p6K49J66l2k33k3P5j2n5R9M8k0
7026E89J4r6n5n6J42m0o1J17j6K3j10J88l7j12Q9l9J29j89o3K75j17L4M5j06k0J9n1O4K2k4
7008E58j8j9L9J3Q7j31m3Q5O7q8j38J82J7q3J28j5j48l7N9L9j3O0l4qK01j31n9l0L6K1L6p4
6989E59r8O3M2J00o5q4n8K54j43J24j18K9m2m6Q3PL2j56K1O9l4P1POj30K53n9M3j99k0Q1j3
6969E79j00N1P5mq8N1l9L9OJ7j2l7J24k6P5j02o5j01l2J66j32P0n0M7L8J4l2n7K8M9q7J2J
6950D78L4j38J03O7q8O1K2l1J1L8po4N9l4L0o6Q0l7L6p0qjM6J2o1O3Q3rj86L7LM4k5R3J1k
6928E84p2P5q8J64j46j43L3J02K3j1l9n0L12m7j01m9m3j00L9P0P9p2k7K8J33j71j8O7j87J00
6910D45Q4j12J53j13MO7K0q2L9O5j7q7J8J48o1q3j37J11M3p1M4rP6L7r0Q7j05J30kj0j82N2
6891D62L4J7J4J8j23L2P9j09R8l7n1O2J4Nr9qQ9J21l6j60k8J13J1l9K7KN2J8j73Q1P7m4k4
6872D95o4p8J88J60k8k11RM5J1J42o9q3JMn1J13o3k2j02l9Q4J47J%q3J5q5o3K3L6J06OK2J52
6851G19k08rj56K9J49j7K0J69j82%K2m6N4p4j07J19J1j6J3J13j38N8L6k03R2m4J68P2j61P4
6834E57L6q9K1Kk5m9N3Q3L6j37j9J2J20q1mr9Q6O9N6j82KL4J7nk5j9K1o7M1L2Q8p5N7oj7p3
6812D51jM6R1m1m8Q0j54o0K78j25k04l3P3n0J64J4ml4J08m0o3j38J47N8J2N0o8L8j69J43j20
6794D01K2P1J64j59J3j1j72J43k5K63j63o6P5r0k3J33p4r5Q6K5m4r6Q4O4M0o2r2L3M3o7l8
6775C83J02O5p2K1p6m2P8J62j55NR5j11M7n8Kj17J65R4l4p7Q8m7j30k0O7j29R9k4K1j4L3J04
6756E25Jl6m8M3n1k6K4k4k8O0nJ1p6k8J07l9L7N2q6J04n4j7j4O1J05j2j13r4J49r6J54j18
6737D68j59Q9O7J03j39o4J3N5L8lR6j15k8o9R9J06q9M8oo7J82Lj40O4L7r1j12M0lR9M4p7j06
6717C83Q1q4O8N2K0N0j94M3J57j56n5P8j2j34J38O3K2k7n5L4n5o1K13j9j68J32L7j54M4J31
6699E72j23J22J03k71o0K15j82L5P4J15o2JJ07k24oK0Q1j10N6J3PL0l1j07J50o8J24n3j07
6682D21O3m2L8r1%q0R1j0J15N5j2j31m8O5K3q6J19j18Q9Rk02R2P9P4k5J9j4R0j13n6Q5K4r1
6663D32n0m7N3Q0K1m5jn2m0j00J81k6N7oj06N6qL8j4K07j42p6N8L2j47O3p7R2m6N6J3l7l4
6643C85m3P5N7%j22P8r6O1N4p3J63p6j15Q5L1jq5L5%PJ7J1NQ0j66J86j12N4n9N8J8r3mo7P5
6622D23l4K06j22r8oK3m2mJ3J32r6o8J63nl5j06p0J46r7m0L9J88p8l7o5J07j08J04Q5q1n5
6604C82K0m4j5J13j10k1p9J85j10QN7Nq3J53r9M6Q4pl6qj43pJ7K48j23J2R7k33K8J03%M8n8
6584D30kJ2q5j18J41M2j6l2P1K2J15j7m5q5o6P4n3k4J13%No3M6q6J07r4J10r7K0J11Pj35r7
6564C11J26M5m7k8j31J16M3k0mK5n9K7L5l7J38mj04j24P1P5K5m0Oo0J0q5J10Mm9J8j32J88
6545D49j50J75l3K9m4j22J47j9J4m6j9N6P8q7j10q0J52l4L5L9m4o7R1RL0m2P2q3l2m3P4m1
6526C54Ork1j5J44M6l8j9M6j4n5p9J5L1J48r5O2o7n7Nn3M6Q2O7l4o1jJ48p2m9j29M1j19M1
6506B95J8J19K4O7j19n4K9k4N2q4J10l9m0l7k2P9l8O1j75J92P0n1M0o3j20O8O7J1r8K5J52
6487E15j99L8J59k31J8J16R1o5j22J6l7Q7J8J01j43j10K2J50k2K0p6J36R1k80kN3M3p8M0J60
6469E09L0r0j04j12J54Q6RJ7k5kj16N9k7Q4j05P1L0k03l5M1Q1K1J10m8Kj10j0L0P0jJ36j14
6450D38l6o1k4P5j13J91m2o4kj14K02L6n4M1j09O7n7O9p3J30n3n8J8Qo4N1Q3m7n9KP7Q4k05
6431C37P7Q0QK5r3j15L3o2o4K03R7j49Nk5o6L6J64j63N7O5o0j5O7j19J13N0Nr8j07P3j8J02
6412D43j13k7P7J7m7J61q6o4l4J49j56j7M0M5Nj13J04P6k2p7R9n6j14j8P6L1m5n9N5J51Qn0
6393D39p1K8LkJ18j26N6r6O7q0j6K00j72n5R8n7N5L2J8J2p9k9PQ8j0J05r7j07J10q1j7L2L6
6373D09N7q6L0Q1m8N5j43j48J99k0n6M8J7l2m9m3J7P1r7O6Q6k5M3j6m3L0l9q6L4Q1jk9n0j28
6353A85J11R4n8J1P1L2j35O5m4j55N3J38m4M2j6l3J54r8q1R6j35J56J6n0l3j1mQ0q7K8j4M2
6334C76l2R7K9j24o7P6j03M6J36K1L7j05j2K6r6P7m0r7Q3j48O2P0jP4P8r1j13J45j29J1n9
6315B27rO6J36m0j1l3j7J7L8j00M4O3N2o1P6p5pjk8Q8jl9J9o9J8j09J09L2M9m3Jo5l3O5p1
6294B88m0O7J8P1r9jl5J3J62k2L4l0n0l9J6J6qM1j0oR6j7m4O5r5r4R6j68k5N8R7N4J00r6k7
6273C86q9J8L4qk7P1o9l6J19j9K2j19q8J9L9R2N0l9o4L6J36j26O7n9l5J50j09lN8L0j66M5
6254C16k1mL4O5k26K09J1p6J3M5l4j8j9J23p6j01J14Mm6KP7j42n7J9M4P0Pk2J10J16j83J00
6235D54j1L2q5r9ok1J46j04M0q2J71N0j18J0l9rJ2k5J7J1J13j37J36r0K6j06J74j03K3P6j4
6217D42j61J13J8K1p8q6R9m8Pk3P6o2k7M6M1j25Q6J06k6q5k4N1J23p8j35J02j14L6O7p7K0
6198C05l1K1qO0Jm8J25j07k8M1J6j05J20OQ3M5r8k8L4j01M3l0l8N9J14m7jj47j7J55p7ko7
6179B48J15j48J29M1r6M2n8M4P6n9Q8l1p4L1K5j27J14Q7J7j35N8op2M3K9J0L2j73p6Q3R9j4
6159C42j24K10q3M2k2M6O2j96J1J19o1ML5j9M5L1R7j70o0m4nK7R0l2Oo2l9P7m0mM7M3Mn7K4
6139C44P3K1j20J42o6j07p3P9P3m7j1o6J43k6j7k2J26r5j5p8OJ22o2N2l1O6o8j66J23L4K4
6120C58jJPk7J58n3m2m2l6oK3J8J32j07k3j2J48m5j35R4j0j02M2K8mr6N1Pn7NJ60jj12J00
6100D21j12J0qj7J06j8l0P3j45M9P6j44m8J40N6n7pO9j31l1O0J12M0k17P4Q4k3RR6j81j56
6081A50K41n2K5p5p9J57J0j4M7N5p5L0p5m9LO0J3m9qQ4j52J84qj4n0k0p6J94L4j63P9P2n4
6062D25j48P8j04P4r4L1O3j4J12k06K7P7J0r0M0M8j7o5M1Q2L2J4n5l1q2J78j24P8m5j16L7
6043B56M4M5p7l3N3rj12Q8M0K6j3J1J4M3L0k1O5q9j02Oj8R7j74J05Q7O0pj21o1Q8J7r3N5J18
6023D18m0K5k2r7Q5rp8M8L9k0M2n3k5n0R5j22O0l3J9lP6J79p2k73L5N0M9Q3r6K3J9M0O9j10
6003C51p6K6J0O0m0L1j62J1R1P9P8L7j25N1p8M0j8K7J0k0j17K46k45o0J12M5J12j40l0L0%
5984C36j0LO8P2o2j1r0L8p2j27J52q4O3M6O1n5J4j05n2J28K5pk8P6k4l0O1o2L9l9j05m1J19
5965B97J2O8r2q8jQ9Rl4Q4p4Q5L2l6p5k7P7k3m0K14l4l4Jj05m5j1J59q2pM4j73K01L0q2q7
5944B52J53L9j30n9N4j7lo2p5J94K7O0l3n9J9O8j42K3k7K7l2LP1j7j00P4m7J30k0l0NQj8p1
5924B65n0Q1n4KR1j1o1K2J02O1j10o0N2O1o2QK39j21k10J08j2r3l1k7R2o4j2O1Q0k4j11J0
5905B22R4L4M7o0L4p2j4P1l0No7r9J31L2R2nj1j15K5j3O5m8k1P7m5r5Q0L0k7o6O4J48m7j05
5885C11J1K5jm0q8K16n2n6K1q4J16l7J5r4k2m3J95m4o1O1o0O6k0r4l0N7K1k9O6j27Q6n8R6
5865C23J72l7j91R5L4j15o9J62j2O8k22J41p4J17q7MJ8k9o1L0K6p5J23j02O7O1K5J0j35P5
5847C42R1j5j24L8l0P2M6mK0L3j83M4P0l6o1q6J46j0q4M6P0K1j68J24k6q9o0JJ54rj23J07
5828C17k6J29j18J21j09kR5q4j6RJ2k5O3K4R1k38K5L9m8Q1OJ9q0K5M3j08J66L6j40Q8pj23
5809B65jO1p3J85p0j74J13O2n2p8J41p9LK5M4p7j5J15QQ9k37Q0r4P9o1K0L1o9J20J07L6l6
5790D68m7j04n4j6R7j1q7K9J9M7o0O9L7j48n1J22P5lj03N1J0N8n7L3J3j13M7j39K67n5m2q7
5771B65Q6J27j31Q3J7j03n4m5m7J39J03j27p4M7Q6n4n6j7J28j11m8J54nm2O9mko0L8no5J9
5752C11o8L4j7l3K06j12q2R1j09J18L9o6Q6l1Kp4n1m2K51j9l3l1P5Jj55P8N5L2j48p2J02l6
5733C02Q3k9k61J04J69p7Q2l8Q8j07j94J15R6j3N0k7j30k0k7J6N5qJ22n0p3M8l2J75N1m4q5
5714C41j48M6Nk4J44J3j05p0Q0J6m5J31Oj79O0J53q5j25N1J79j1r4J0R1q8k2q9N0o3K7M5k8
5695B72J7O9O4j2J1m2n4r4J36J08j20p4p4J80j2k7j01J20j02k8J00J3p7J33l5n5L8N3j3Kr1
5677C05N0j2qL5J7j3p2pk6j9O6L4k4j5k4J13n0J3N1j03O0p7R1j10N6j3J28L9j31j22L4N2R3
5657D11j09o4R4P9Mj16P0o0J22j02p5P1n4J21p6j0n7J43q2p7J30k4N6m5j19K0Q1O8J9m9k7
5639C43K0j9J28j41j10M8J85k9j31L8mj0PJ11p4P0j31l9j3R8j15J63r8m3J32j12O3K1j0K8
5621C76j63R5J1LOQ4k0o5%oL4rL7j8j79K01k9n3Q2j30J30p1J30r0k7j54J1N6Q9n8nL2k8k1
5600B51K9N0L1QO0K0j97p1J23o9j9J34N5K8p4q3J3J50j41llnJ6j3r7J36k6N1L4j19J50j8J5
5581D16q1l0J41j58P8qO5k6l1r3J12j17LJ78j76on1j1J6J66j59N6j0p9K0P9P8j33K6M6O9j07
5562B73Q1j4j61J05O3J6M2j00K2%k0m0J73j14Lol5q5R0J44J03k88R1j07J01m0L0j00N3O1j32
5543B09pO6P6j7Mj3l4J6m7Rm5J64n5j45N7P9m7J13mPQj83J10p7o4L8N6J0J02lq1M9m8j1J37
5522D29j20P7q8J36r5p5p9J33O8J10r8P4m5J8k5j98qJ14q4R5o8N3R0r7J1Pp2J61j25j3N8q
5503C36M5r6K2J8l0q3P8p2R0O3r1J08r6J32q7M0l2k6N8K9l0NM7k7p9nO8m5Q0j00k0n0n6O9
5483B63O0k6O0mJ84r5o7j6j8R6o9K8m7M2p3n7J93m2jq7L3O4l4o4k1j0J12K7j18O5J23j57o5
5463B79rQ3l6J22K1j98O8k7j30O2qj34J86J8lP3K5l9q5P0p8o7L9J07%n6o2L6K9O7n8m1Q3O2
5443C99k3p8N2J04q2j89Q4k9j7J7J2J8j06K34p7lj2J47n0q5j9p0k7J14JJ69j31M3j15Q9%k5
5424C45J2l8O4O6j0q0j5P6l5QN0q7o1Q0j07L4P3j21O2J21m5k08J64pK7J02p6j39J50O2j41
5405C26r7O7Qq3J41N4j14J8N0p7R5j6N1n6NNj75j4L4Q3r6N3l7J44m1L3m0j22K50jj40n3rJ54
5385D00k37J88j2o4n9J50r7Q9Kn4l8j8RJ7Q6j29On8OP8k4J8J28Q4j92J45p5j01J40j42J14
5367C60l3J9k9O0n8m9J12p3L2j2O1n6J0M5pL7o2O5j32K0q6oO4o6P7pM1m0M5K7q7R5q8O7P0
5346D16j00J7J7p2j9q9nR6p5M5LJ47j12R2j35N5J67j30J00j51J85nj70J8J45j9j51J14R2j77
5328B99NR0j24J4k0K5J05m3Q0K5k56J98j29m8L8P4N7j41R3l4Q0K0j26j4k5J45m1k2q5pN1P
5309B91p4J66J38j33q4k6L5p0J33j8Kj9o3N0o5l9J08R9j26J17%j74L8Q0o6MQ1o1n7j50L05
5290D22m1p8J03j77O5N1r6j0J40r2L4n5O2N9p2m9m2N5o1R3K4L5j55jJ41p3J65k0j00j01l5
5272A91J06J2J1l2qL4J40k36J57K1o3J0K16j46o9j25m9J9K0J12PL7k1N2k2j68n8J19N3q9J55
5253C86j66L8K5K4j3N7J2m9Q2q8N9J1k7OP7q0OP3o1j7rk7O1j02L8P8Lj03l6R1j55L7J05L0
5233C66j54%J33L5K8n0L9J25j13nK4N3k44L5R4j3Oj13J53p4n1N3J92j32l2l3P1pq6l8M3n8
5214B47nJ23r6k4K3l7J85k58J47O5j74K14Qq1P9pk3j82K0N4J01p4OJ3k6N5j74N1J29k6j3p2
5195B48J68r8R0Mm2m8J75k3j97M5q2L1K1J71j59m6M3JL6p0Q5j6j03J00Jjok3J9o1j0M0J9p
5175C05m9R8J9n0kj5N5M5l5q1n1J06N0p6q7J25p0L1j02R5J2KJ38j82J7P4l8MQ7j67J17r1J2
5155B96M6o8K1P3j8J13l8j27M2NP2n5M1q9J6L9RL4n1l1j9J89m2n7j38N4r4L4J14k02J5J15
5136B99K7O6j34J19p7o4M6N0M1J2K2j4j43O7mn3QO2P5n8Q1Oj41Q1r0J18p6O9m2P7J2r1M5q3
5116C13J26o4m3q6n0Q6m5K6LJ6J6R3j46K42Lk30J28O3k32J10Q0j3j6n6m6J9J88j59R5Or7j13
5097B17J53JJ00j34N8l9j53J59N7Lj12J01J5m3J42nj98M2m3J6k1P2n5O8p4q0J38j36L8P5l9
5078C23R7j30M3j6L7o7o9J11j04J07p1l7qJ9K39r5j9R6r9l5%o8M8Oj28P2m4J22R7k24R3NL3
5059C34O9m2o8o5Q4M9l9n4J1L9M1j2q7j0J01j0P9j03P9j25O7kJ03q4N9j75M6M0L7LL1q1n2
5039B63N4q0r9P7J58l7P2m3o1r2R4%J12M2r6l2j1J2pM2n8L2L1l5L0l3l5L5l9l2O5k1l2J38
5019D14n2k8L1j34O7l8O9o8N6R7m6k7k7K5L6%n2J09j54Pr9J64m8rJ10J2q8K1o7p7M7J52lp2
4998C28m4nj7mJ14j97K44o5j4r1L7J13l8L1m3J4j65K9Q4Np2o4J74n5J53k3q8O5j18M8lM2j7
4979C58o6K1l1j9P1K0K8N9p3P4j59rJ4K04r4m2p7P5O1k2m9Q7o1P5k4QM3j02J19r7M7j84J2
4959B67R0j26J08J4l0o7O7q1Q3Q4K3O7q3Jj46N3r6N5L1L9m1R7m2m3k2J98j63K5PK7j9r6K2
4939C03M8O9Lq3JK10k67mJ09o1PJ5m0m2J2r9K21m0j17J19m5K6K5J08r8o4MJ3N5o0J7j1L3L
4919C70lM0M0no0l5PN3j3o1Ko8o1O1J59o4j60L2R1j58R7J11K4l1J2J8j4ko9K3N2l8j13OJ3
4898B56m5K9R6R5Kl9j96P8J03l0k23O9J34L0j18O9L2K9n9j50O5JJ31m1l9R0l5J8j41P2L9J12
4879D34Jj43L7l1j1l5R0m1J6O1M1n0r4O5l2K5L5o1M0J85k21R6nr8m8k1rM9Q9K1Rj8l6M0j26
4858B54L2R5Ojn8q7nJ5k9J34l3K4j3O3j43J37K3n4on2m0R6j8j29K23Jj13P7J1r6j30J51J3
4839C48j69J61r0R1k9Q0j0k1R2j36L4N2n8p6%k4N7P2j33J6J5k6OL1J21n0k6J6j14J41J8l6
4820C53j27j12M01j83k4M4qj86J46K6Ro2J2O8j30nJ40r0Q2j27J38J7m2q2O7q9M9J31j3J10
4802E13j55pj0JR0l4J5j28J8M8NLP7q3Rj16Q6K9jj25J0J9m0J82j59O1r2J87N2j68m3L8j1J37
4781D08l7L9n0q6k2K1J52q0N3j39N1n7L6J44r2q3J43j29Q5p7N5K6ML0q1N0L5j32J46o5O1j21
4762B88L7p9M9K6m2J71l1J4k8K8j06Q6J72k73p6J5o4J34J1L2J7m9l0P5M1r7P8LK9o5p7L1k5
4743B95M6K0M2N6nl0k9Q0o4J5p3KP9j36k6P0m0J2k2p0QK5M6oO0k7P8k3rP1J2j47O1o9K01j64
4721C39r1j20J35kQO1M2n6k5J26J3p2o8l6Q3j30Q1Jk2m4J61n8k1k8N3m0L8m2k7l0J01J0R9
4702D39j18O6pOl9R9L3J5k1j52J57p2n0p0L6j73mJ01J7r8O9J36n1r7M8J57j25o2m7M2K8j10
4682A53J65Q2N1J2rj25P6l2j19n5J10J40j66O9N0J0K4p6J4q3P8j14L4M4J6K1q5M8O8J02j50
4664C53o7n0j7J58P7n2l2m7P6q0pp0P9n2J06q8o3L3j3P7Q1M1j84J14j10R6JO1r3PO1q1J47
4644D62m3O5j05RM4o3l1J07j61P3o7J42q3J94j10j10m0J27P0j65m8pN3K3L1ql0K6j38N7%J36
4625D10j60k0R6j0J7n4L8p5P7j5q0O9Q4p1k5P4p7M8%j12K15j11O6q1J6K6J14k27K7L8k0J0
4606B87J25n4j16M3J40l1r5o8L4M0J70p7j8rJ02j18r2J20n7r2J20m9J4o9J67L6j72o9J49P9
4588D40j17nM7m5N4mj77J86m4L9O4j53K47q0j25Q1j50R1J20j24N0o6N2J10l3j86M1J31l8J
4570D07j93J93r0j09J53j7l7N3L1mL4p5R5j9j29M1N5j14O8M0M3p2r1R9O0j27J34j2p0J11l4
4552D24q4m8Q4j2L0jm1L5J0j17R6Jj08J00j5j46J30j02n7P2K8J04K1p4l8L6QJ1j2p6LOJ02
4532C70k9m2k8P1j1q0J2J34N2k97J31qL5M0n4p5Q5N9RK2k8J09n0R7r6n9r4nO7o8j7N3J04j18
4512B91m7R2Q8j01N8j11J7J34J3j63J25J7K7l4qk1m1k0N7m2l2o7J19p8J1l4M0N7N7n2j10O2
4493C04o0Q5Q3j15Qk3k0J03Q9n1j7j54R2J08k0kq0P8J3j22m1J64n2K6k4l3n8O4J0K0o1l9N8
4473C33n4O1O3o3%k4K6o9O5P9om6Ro1q2J02N2q8M1Rj5mlp4N5M7J60j05JK0j04rP8n5o1J71
4452D49m4j34N5K7kN0k9j6r0O4P3m4L2m6JL3j30Q1J5r1Q1k8j34P6P2J7O8q7lj8O4k6K4l0N2
4431C82r5l0J49p6jl4p2lQ2j1k2O8r3J30j58J33P2J3J1l9Nl6J5r3n6j7J35k5J62j04L8j01
4412C29m7N4J97j71M7j67P1J21k56L1J7J15M5o6Q2j8j26J23M8n7J6K7o3O9L7o3p2l1Ql1L3
4393C02M0l3J01q1kjM5N9k2j6j9J0r6j9Q8Q0K4n6r0j6J23j21L6M0J12j60l1P3O5j99M5P3J1
4374C65o4Q5k2p8O4j02K17j34k7L1K0o2J00K4l0L1k25M5J26m0j69L8J15J8J17J2N2k06J8M3
4356C62K3mK1j29Rk8O4M3P5j02l1k3N1k5J46O2k1j86J07n8j5N0j18J2j3J39j79J03J28j16
4338C47P4L5j13q2oJ54M7r6J32j37K1n0J7M1J1J18j62J23Q8j29o6m3N0O8j24l8R2K5k8l3O4
4319D00j07J06J5j1k3j06M3o5P2n1Q0L6K2p1N5r9K0N0Qm6o8M9m4J07P2n2j04J28r8J1n8Q4
4300C55no7J75L3j58lRq6K28q0j5j8j2k0j0j31K33j53k5j1K6N2l6Q2RP8l5n5mKJ2K3j03N7
4280C47pJ46r5L8nl1N2j31j7K5k6P1p8J18P9k45m3K01K1j27O2k5m5J7N7nJj04N9Q0n8R8rk
4260D19r8N2p6R4p4K7n8L0PNk5N0K9MJ5m0J2O3l4m1lO7m1m5N2o7op6J66j76J37l1M1L2o4j7
4238C30N3J16p0o7p2N2M9O8j75N7O7L6j73J1RJ64j05N1M2k6n1K8o2O4M3r1Q2o3K3pN6j32M3
4219C50n7j26Q7J25N9M7n8o4O1QLr8M1j3n6J02k8Kn0n3k8J5K8J14n1NJ9N9j90nM5kJ36j7j02
4198C08M5L9m7L1j3kr8Q4O3p3N1MMj10K0K3L0M8o8m3om5J53m8Kp1J35J5j47K0L1J5J18o3J22
4177E27j84RO8J0j31K2O4lJ1j30J42no2M7M1j2j41J1N6K37o7j2Jj98R8K7p1j23J44P9j9k03
4158B33O5P4Pr7R8J2K7j56N4Q8qj9qnJ4l7M3Q1j85M0N4p1Q4J0j85J28K4N4j28k6L0J33n2r8
4138B78QJ66L3j51L7J85q3p2j9j4R7n7r4K8L0J2N5j18k6Q9L6l4j10o7J10P2m4PN7L3k9j72
4119B43m4Q1K7J43j33rN4m0P8Pj0R0r7O3j13O2j4j5j1K0J02l2r5J9oo0K1J31P5m9l0j1ln5
4098C89r1M9J28n3K0K8r0kQ6j51O1Q2K6j06n2m7k9J30m7p2K15o6j00O3q2M2J25K3j53PJ43
4080D76m9o0m1MM2M1j90P0P2l6q5J06K9K17k42m8j4J52j9Q5N5j30j0m1nJ0J7K0j92J80M9k1
4061D42j88R4o3l3O6r5L2L7K22j53K1K8p5k0J25L1o8q7M4J0j8J0j41n6K55n7J46j47nJ01m1
4042D17j55n8M1L4M2j2J5p7l9J78J5m5k9r6M4N1l6L5J6n5n5J16K2M6j6L0m6p7J9j9k6L9n7
4023B62J27j2r7J6J82n1j38K0J33L0k20J75j10N7K7%J2J5Lj31L3N0m1P8k1r5%n9R4J8M0K9
4004D26n4r0j5J15M9j12R7q1q2J39j03J95N5j17j29O7o1P1J07j36J4J1k3j33K21j67K0L2J05
3986D21q7o7J79J7o4M8j41Pl2J50o4j4l4Q3p7r8OJ61j06Q4l2J16mj20K36m9j48Op9Q2l6O6
3967D10l4q2K8QO8J9P9n2j6p4r4J16kj1K1L6J37o7n1j72J03K2m7J31j74J8P1o0k6nJ33l1m6
3948C56l4N4J5M2k5J33k01M7n9N4j1l1jj5p1Q3J06n8L7j28J24M7j05J71p1j09J00j67M2K17
3930E42m8mq5j25J52p0r6J83j36M6J4%R8Q6j25k2J02j81J35J0q3K3O1n5J3j51P0J4l5k7M1
3911C47j60J22M4j0o2m7Q7m9K9M8J22J9j35K5Jj66R8J17l6l2l6N0M0q0J29j09L6j1o7J4lJ22
3892D47o1o2k3q6L8J24N7k7m9J50p9R1j35NpJ05j08llJ5j42M2J07L4o4n8J17l6l2Q1j20Ol9
3872B85K5O4J26j39J40j22l7O6l4KJ88j50j3j34N1J22j7r5o7M3K9j5j04J41j7K4k2J01m3r0
3855C08l7R2K7k8j06J4Q2J3P4l8j18J20K8j48j9K2n5J05N3p8P6K7N7o4M3n4j0n6P8j02Q7O
3835C99L1j84O3O0N6j1k8L6L2N5j2k8l3l1o2L0k20P5J85Km6N2M1J2m5K5rl1Rl5J24j56L4P
3815C97J29j71l8J59k30J7J42r3n9J90p3K4%r0L0p6Q5R8q4L4r6R8K6j1r5m3p1J99k5L5n1L8
3796C95m9o1J07p6L7J1J24Nj69J3N0k0O3n5nK4L4rl8K4j04o1N7p4J34q2N0J76n9j15o0R3K12
3776E72p7n5m6k6n1jN7q7M7n9K41j6j36K8J5J9l9K8k7RJ1j14J00j4Pjq5j20J41J54n6n9j8
3757C42N0J89j45n2K1l3k5jP5nj27R0m0n3J73p8l2N4q3M8P9L0R4j97N9K3j30N2k6k0o2l2N3
3737B91R4k2N5Ml8M0M8l5J7j15R1m4N6Qj10O9N0r2O4o8Q3O4P2o6k4n6m0j9o0M4j4nJ13n0O0
3716D65m8j4kJ34j19L9n0N0n0n9P8NO5m8r3n1n9J00mJ3Nj27K0P7K5k8J41L3j05M4M3l1j2m4
3696C93M0km7M3k1n5P3j51l5j6J55M8j39L7K7P7J07m8p8k2k7M5pL7l1J43j48J5o8m0P0J18
3677D93Mo4l8J3Q3k20K14l5k21J51j3L4m3L2O3N6q2m7LJ2k8j3M6l7L2O3j7K6L8j66J14Mk0
3657D37p5K0MPq2J60j8J5P2k36O3o4N4l0Q7K8m2n9J62m8J0L6j66J22j04P1l7M1qO1r2q2l5
3638B72J29p0R4nk2JR2j31l0J90j90MJ01k7p8l2M7J64q9o1J6j71KJ49j9J56r5l7NM1J6p1L9
3618C90L5m6qRj0k5O1jj93J44P4J16o9j77N0l6k2J42j30NR5P6l3m9q6R5MMQR0k36J43o9k2
3598C29jM3J47n9j78Q5J49j82K0m0P0j5k5J4Q5Kj54J11P8j42lJ76j29o5J9J37O6j09J5K5m0
3579D29k03J7J75j3j18L5m5J21Nj31R7jP7Km1p8N5R4j47j6R4r2Q8j19j5LJ31K1J26n9j6M0
3560E16L7l2r4j81M8L6j2O6R4m1J3l0o4LP5L5m8o8k3l7L3J02j02J2J30j03j8N9k8L5m8J30
3541D95j25kM4J10r0l5Q7M9q0k4rK3L0L8p4j25J04Q2q5q3PP8o6O0Q9jO0j47j5J5l9Q3l7K8
3521D45k9m6pK9O8j54j4J62pk5O6L7j28lMkR9q6j71M4Q9M0r5J20j44L3J10K9j68K07j41LJ55
3501E20j66n0N5K8l3n3j11J42J59j5m1M5j24O5N3q3m2K4M9pl9%L3m5J14j41J25n5p2j2L1l2
3482C22O3j2K9o9o8N9m4j0J52l0m6N1K2J51m0j09j97J27J88o3o7p0Q0L5N6M6r6j10Q4r0K4
3464C68N3j25J6J41J7p3J4m6k7M5j8J49o9q1L9j9l6J6O7j2O2N4m9r6p2mJ59Ml0k2Or4j7j2
3443C08Q8Q4K3p0J03j91k2J13L0j66J8jp1K11k36J88loR9q4m0jo9N6J07mj85O3J13j01J22
3425D76RL7n5k4pq3J1j96J69K31j63l8M1K4p7P4m4O9J3Q2j09K02j63l1J26j66m2n9J12P5k1
3406D73J01j56l4O8M2Oj1k0j41J14J24r5q0LLJ12j96M4rLL3p5L4nR3k1Noo2J11q5P3M9j21
3386C74K9j1k5j5J04L6m5m7p1L1j6Q4kJ13p7j01M5J9r5j4J09L1n9J3K19k28j3P6p6J40j11
3368D17J02j51j9J44p6R8kj11O6j39N6J19L1m5j1r4J14ol5j1N5p2n2o1M5N1r8J52l1r7N0P4
3349D63m6M7qJ68o4j15M2p5k8p2P7Oj4l1R9j72J51j9Q3K7n3j9o7J02J8m3j7k7N1l7p4mJ56
3329E05j43R6N2l7p1O0l0m6P6Q8j12%Pq6K6L3l7J1J13P8n6o9RK6J5m9R3N1j67m0N8q1J72p8
3309D67O9k8m5q3j7j9J02J38r5K7j07m3l8O0J33K7j42K0Nj3J21j37j05K18m8o7m7J8O3o3N2
3290D23NP4R3o5m8j15P9l7q5L5M5J0M0L4j79O1O1R2j97n7J55j6j15N7J82J8p6k0L0P1j7j15
3271D23n6o2P1Qn5J37k6K5p3O8m6j91R3O0j6M1m6l7M9MJ4j2K0PR0j5q2N4J6mn7l1q2M6J83
3250E18j75l7N2J05o9J23m4m6l2J51j66r9M8J35%q6J49n1k7o8J26j02N0N2J0k5Pl1M6q0M5
3232D79j91N2J04l8J36l7q2J23r6k1K0j56M5P7M5l4%m0L0Q9r1n1k6q0J50l3O0q4M0J02j62
3213C30J43k3q5N2k4Q2J3j08m8K28m9l4n1Mp0J10j88P3l0M8N1Jl7L4P8j73J09J33n4r3nJ33
3194E50j7k5r9l6j0N5l0Q7m0q7m0Oj02N8J8J06Q4q1N6J9m1P6L2L0j66M2J2k3M7J5J23j86J46
3174E79j54n0Q1l3O8l3n0J11j22R2j6J0j00J0L2OK8J2P4j36N1m5l0p3O8r4K07m5j02J03m3
3156D06mJ24K5q3j16K6P8q0L0m0RQ6MO3k3j41N9j60J31J4j06P5R0j43J65j57R4R8m9l3k8M3
3137D57L7Jp2j31J60j64R1LL7p2j3N7o8Q3J22j21Q9R1k1l6k5r2K4L1p4K8K6k8N6J9r6M8j3
3117D34n1l2K45l2j49N4l2q7J41rj06L1j6L1p9K9L9j9N4rl6Q4l7K7O8j97J42k00O8J3n0P3
3098C92P5o6J1o3q7J55k7J74k33J28K4pJ18j10l3L7Nr1K4PJ7j4j23P4M1k2m9Q4o0Q2j44J01
3079D20j7J0O6j31J81lO5j44k3r9K13l8r1j3L7r2M5M1Op4L9J30Nj37P3R8k2j11Q0rj20j2j8
3059C55J07J09n9m1r7P2l7Q0o1j30N7MJ59j08K2j48K51j58J02m3J0k2J0R7j91l7J08J35L7
3042E83m6L8j12l4m9J85p4j06J66j06K9Q5j15K8R5j48J10mm7l1O1j06j0j07Q1J61JK2m4k7
3024D79n0j4K3KJ33k24O5J05q3j4Q9j2j76R1JP3k1j33Q3k1N0R0jJ2j04k9L4l7J3n3kN1N0n5
3004D15Q0M1q1n2J21j4j55K0J7J6N4P9p6K3r0L9R5J6J8j01m8j7Q0Q0L1k45N4K12j33K2Q9Q
2985E98r5j2q3N9J9Nj01O3J7j25lJ30l2J16j0j9n6q1J78n5j22J76o1o6j8m3K4J78L5j08o7
2966D41O4n6j06R2N5R9k2q0o0L5l1J14L3j31J29p7o5mP2K2p9P8j5q5m3P9J14l4OjJ66k12q0
2947D18J88kKj43N5l9k7n9Q9rr6J1L7Q8k6J23q8j05qM8j18J31N9q9n6Lk0J29J6L3n0J29q7
2927E37j67J9K64j95M6K5N2q7j06O4J08j15J2oj28rkJ30r1k5J43M2Kr4%J3o7p4P7P8M6M7q0
2907D59k0j3O3j37J31ppk6n3L1J60Q6k10JQq0L2N6Nj17k6m0P6J53L6j04Q2n0r4MJ18r2J13
2888E38j1j10J9k4J06m6qR7m6m2PJ3J8R8q1l4O3pj46M4o7M6J36q2p5J44j02Ml2Q3p7o0J52
2868E18O9k88l6K20QN4P2j61n2J10N3j10N8j3k9n8N3Jj6R3N2k9j5%m5j06LQ1J6M0p4n0O0r1
2848C88R1m3KM6J8j57J36J4m3RQmMr4J20n3M7L9p1J6J7j74Q9J45j64PR4J48j09m6N6Rk7n9
2828D59L7M7j7M4Lj31O0l2K4K7K9m4p6J09k4pJ10k80K21kL4K5M3k55J5R9m0r4P6L7l5j8L1
2808D75KO5m8O0r9j01k2J13J30j60l3J17j17P6j9J05L7n9J62k47j9O8r8%J21j36Q8R2j47K3
2790D29R6o4P9p7r0J27L6k41J16P6r2O3o5L3MJ8L7L2q5k4R5r7O2O0K1p5j84Q5N8M8J4NqJ1
2770E03j26l3P2K5M0M0j45R7Jl4P4O3j20l3m9m2K0j0M3Q8r1N8n6LK9n5R0J04o1O2K6j11M3
2750E15N2r9J48r7m6Q7j38J22q6oN2q3J04Om4rL6k9J17R0r1J6l4j63J03J24k6L6j80n3n3J74
2731E45j30M0N7P8j45k1L8R6k4k0m2J33o5j25N5J5P6j05K17j88k55K35nQ7q6K6j1o4j8J40
2713E34N8j03p9k0q4K62o2Q0j31M1p2J62j66L5N4K7N7Jj06j91J06J41o3JM7j17j0p5J06O4
2695D97l3J6n7LO1K2J3q3J47j04o8N2L3Qj00J6k2R8n0o1j4P9J2m8L1N5o7N2N6n6J51k6j89
2676D24J78r8J2L7o7K0J6L7j79pJ14q9J17K0r7Lk20J27J1N4k3L2L3R5q7q7k4J67j22M0J18
2657E55j21M2M7j4Jj49K07m4p8Rp7J01j52J51p6J9J4QM4M5K3q0L8p1P2n0k5l2M1L7j2J20k12
2637C81K3Q8K3L6R8%n8o6q9J06j1m4J2L7j05Q9r5j1k4J94%J5n2j03Q3n4N2o3k26J30O9J20
2618E55P0j82K01r3q9J50j6j24Lo4r0J08O4k3k8N0k6KQ2J7L8j04M6p8J55n7Q9j59l0Q2j52
2600C97K7J15R8j57k6P2j11n1J58j5M3j5MJ22j25L4K9r8n6N7M5K3l1N5q8J2o6N0j21M2K4j1
2581D36J13n6O8j5k7M3r3p6N6M6r9J38R5j33Kk0j2JJ56q6k8M6N7j10n0Q9RR6j1j00M9k1J8
2561E81l5j00J15k6n5J22j08J9Nm3N3j1K0M6j43J9m3KL2J46J8o5l1L4j03L5J47j42J0K0p3
2543D46J03k1r0J35P0j3j01J62j11j13l3N6Qj05O6J59j4q6j33L7J43o9L1M0q5o7J08l1O5j66
2525C91J20K2p4lpK1M5r9P8kK5P3q3J67j75o7O1R9j38N5n1P0r1J30L1o1M5mJM9j73QkK3J04
2504E88J0o4j5J3l5J30n5o9N7q2R2r6K%L5j5JJ56j6k86P1P0l5J1J10l8K3j0M6j54m1J11rL6
2484E42Q2q8J7Kp7J00n6q1K1J07mO2j12j47Q7KK8o8Q9j2J6Q2j33J52rj8k7k2K4J1k8N5n6J1
2463E52n6J6k0l7O3J41m9j34P1N6P4j42k1J21q6JM9p7J15l9l8Pn0R0K1q2L3m5n1N0J0kk56
2444B85J96J02L1o0k7j3k7O2o8J27n9Jj1j9J20k02K1P9M3n2n2j3Jk64J47J46J03o3K8j40O2
2425D84O1J0o9M5J42j98M6L1j17k9J6O2L4J3r6R6Mp7K03j17jM7j10Q8N6J1r9k1J7O6O4m3j00
2406E19JJ60O5k45k3Q7K5jm3R1K1j19jn7P3q1J49Ok5N7n0m7k8k9M3J70k26K7O3K2J9n8J9r5
2385D89k1J9M2p3J74j58R5n2P6rlk4r3j08J55Q2Or2M4J27j38l2J5Q9N4L1j08K1N8k5j70L2
2366E03N5L5N7q3j72N8J9O9p1Q3j7kO4%m7o7R6j8j9r0J8O7J16p3k1Q7n0m4o6K48k27o6R0O
2346E38M3m5J1R3J5kj2J4K3r1l9O0N8j84J70j8j04O5Q7k2l1J8o6o5j05J66j4P8O9j38J2J64
2327G48j61m1L6j05J18P4o3J35j32k0l4L7J24k16Q2m8J27oJ13r1P3K5k9K2k2J7j8k9J08j11
2309G13kl4L5J12L8j13n6J87k71L4q2l3J50L2j45J1K0P2m5oPJ19m4q6O9p0L8j13K2P5J19L4
2290G87j60L9j1N1j00Q7O9j27K2J6q4m8N4Q6k3MMP5j39J38j43Q7J0P0Lm2j05J15J25j49Q1
2271G92r2R1j00K2k0N1K1j03P5k6kQ4r0K6J13J05j38o6J04j03J55m6o8K12j62LJ57j36p2K31
2254A018J86q1J6j04O6l7J9J71j9J08p1Q2K00j22J87J18K54J88K77K10M36L96P33N78R39J295
2238G043J963K650M758Q155J4573K0885J1470j3713k0907j3746p435m077k696j900j489r47
2229D587p32n52m83k70k65j49p2k09j60k63j9n4r0k40K2k5J07Mj49j29N2o8j03L0J6M3r5M1
2212G75j24N4Kj03l1P2k1J07r6n2J34o7N2j45J25j30J16m7L0L8j55K36q3j5J48J18kn3n9P8
2194I02j42l2P8M1p7J42J64L17j13K17k8k38j60k01oJ0K9P9J33J48j65J91p8k4k19r2j9j10
2177G47q1o0J02j22j2P7J19q3q3J33P9J93J49J4K55J46P4oj19k93r5j46Kk25K08j8N0J50J66
2160A321M7p1k70o3m7M0NO1j64M5M9j32Q8J05j70r8M6J46n1m2R9Q3L0j0p3o4q3r0k8j20O8
2142F57JJ28pnj79J11O8j29jq1o5O3J28j14l6k4J3L1j5RPM2r0L2J1P2M5L0n3j8o1n0M5p9Q0
2121E66M2J1m5l7J9j34M6O5N2j8j1J6Rk9J52Q3j19j33j7Q4o5Q8l4K2p3J67q7j9R4r9L1J1o2
2101E76k6J7q6J5J61p4LO9n7K0j5n9o5Q5rj25J83M4p2Nq9Q2k2j55K16l8o2O2n1J24j6r0l6
2081E15m3R1J9l1Q9M4j94J08l5l2J06n3n5L1k2M0J46j30J59j06%m4N0r8l3J59r4O0PL7lj07
2062E81r9P1j7j9M7L6n0O2J39j72J9%J05l2p5j26J03o7j7R6K1k6J3l5o2R5OJ1j37J7K4J13
2043F25j35l9J78k9j26R1p9J10J25p9r0K1j08J31m3Q0L5j09K5j31Q9J22o1K9l9l0Q4q2J6J4
2025E95Q4r6m0Q3p6P3j19L8o2M5o8J21J08j51K0j07P9K02o1p6r9R2k3q5P5J26%l8l6l7J06
2007F73p0r9O1J6P5np2M9n0j98Q2O4M0J07m0l5n2J08j02n1L4J04j6N6J0l8q7k7l4J61p5MK6
1987F19L4M7j05K7lK4M4pn7L4p8M1n0p2Q3j3k0M7Q0l9r3o8J45j42j3J32O4l9J15j34k0J9p
1967E95M9k8L4r0R0k7r3J90j68J08l5KJ4o1k6p9m3L2M6J67J6o0j14O4JK6j31J7N7K5J10n1
1948F37o5Q%j0K8J43Mj39MQ3j02pJ55R5j01k8r2rj34J67m9MnL8n6J47mr1r7J25K7o7Q2m4M6
1928F93j01M9O4loP9p4n8O8J5j0MqJ59j56O3p6M6kj13J08r2M4p2j6M7l8J26O3q8m4K0Q9o0
1907G20n8J1m9N4j5M5j21R3p1pk3n6R6L2l9J9M5o5J95p5n6q5L8O9jn1n7O3M3K67j79j41Kq5
1887E58Pn5J85o7K1k3Q3n9n4QJ87j20j56Q4n2N2j5LM1N0m7J8n2Q3q1K2R8P8k46J58O7j29L2
1867F79L3J1j50M2o2N0J00O0j58l7J48P6j30Pon1o2J88j52K6l1R1O0k5k0m4L5L5Q6l3m1o4
1848F61jM0j45K03P5j60J0kn8k3N5l1M5K09j14o7q9Q3Km0l0J36n4j2m1j24J51L5j57Q7j23
1830E21J60ko0N8p7Q6p6oN2P7j2l9R1k89LJ97J11r5k8J6j0m7R1j1kj57k9J44o6M4P4m1j48
1810E30J05J07J17k48J20m4o2p2J28k4k5%J54n4k1JN6j6j57Q9rrR8Nk1r6R8r7l1K4l4K2rk5
1790F00J00k8p8M2J9R6m1Pm0mqj5j6R2J6j30J2L1n6R5J02j83J4R3m7j46J40j07O0ml4N3J44
1770G79Jo1lL7Lp9M4n3O9K1M3m5o4J04j8J9r2q9Q7J53j99O5ll9L9j8N0L8n3j09n3NJ75j27
1750F27R4K9j20o1J79m2n3L6l0K3R8l3l6k3K6j39p1J77j19J76n4M9P4k6L7k09J27pp1m2J75
1731G91l5p2j6k0M9J9p3J3lJ37m8n7K6L5j7l7K9q6R0J16Oj63N8J39j38qo1j00m5J42K5QLO7
1711G74r7L7L0j07k6J06J39j7j17J50r9o3M5q6J3kP7q1J05j17L7K9j5Q2n9O4r2L9rP3m4j12
1692F57Q1pn9Q8J9j17o4J21j12N3M9J05N9j69%J75n7j19jQ0j7m8kJ34k6p1R7m6o6j3M7m2P
1672G36j7R0o6P6j43P6n8r7J00R1j42J38J8P1Q6j55k4J62j6j79N9L4j33O3o1KR5K0m4J5O5
1654H62p0K50k30lk4j8M1n1N7J15k07n1K49j51J15qr4j2j16J48j05O8Q3j8n9J1K2L7K9q5K6
1635H11o6J0R5J21j71j0Mm8J22k6K6l6M6j25R4J7N6j8j12J26m6j72J93k4m4PQ0kj94k0Q8k8
1616G54J3n2J83n3K6J45j82j06J01j36J10N5k20K6P5J34k7p5L7q7q9J28p4M8N4j7J10j34M9
1599G96k8j38K01o4l1k1O1J2J22j64O1LJ1L0j02L0RjJ01l1n5m3K2kN9O4j06M8j70J49j32J83
1580H74J1o3N8N4j04J6j58k4K11J07k35J49m5p5N3p2p8J66J3L1KKj01N1J81n1j80N1p5pL4
1562G96O9q5J15j06N9M0O3k9k0n7nl9J04N0m4jj9j6j6J01p3k6M5J05k3j67J91k07M2kj1K0
1542H54k2NRN5Oj18Q6O3m6R1o9j0LM8l0j42J06M5j22Q7Q1j09O5J4r6L4Q9m7j11QK5J86p7k8
1522I33K3r5L2m6J24j75M7L3J2Mo6J08N3n2o3J3j07J10r8J30kp0R1Q6j02L2Nj29M1O3L2Jj6
1503I52j05K2o6L6k4j9J52j8j4mK8Q6l0r7R1m8l4j3O3Po1R4K0j1j2j5J3l1O4j78N9nqJ13M2
1482A049m7j02Q8l9k7nJ98j88Q0K8pp8P9K3j59K01M8q2j28P0OJ0m6R1m4jm9J34p7K08j29j14
1463I91J55J4j27k9N2R4j40J05L1j42N0m3N7N3jlO8J09j51J25O1q1m5L1qK05k1J41j70Q9o3
1444A407N8J10m2MK4N5r1J75Rr4J96p4k6n3J95r1Q2k6L8L1n6mK8N5k2j45J6p2J8m3J9j00J41
1424A722pn3mL5Rq8K2Q7k93p4P6j4K02j39j49J97r5j6n2j23kJ06q6l0r2K8J25L1L1p1j47R9
1405A235r4J19m5l1n0J45J4k0k0n8p8qN0J9Nj04K5j09J57l1KR2M1o9L7p0Q3p1j16N8O8n7K38
1386A357j08j9p5P9l9J8o8l2k9LJ9N4j9O0P2j10k9K1Q4m8J7p1Rjm7R8m4K8M0Q2j73M7L7N1
1365A264o0J04J0o7R0q6o8N6J0m3J99j89n7J48n3qk0M8J06j88K9j1O5P8q3j8J04J7k3k3J69
1347A500j35nn2J98n2j36M9K3j1q0J07j20m7J9R9pj1j7k5J00o7J14M5j51m2Q4O7j45J13L1
1329A446o7j1q3R2J13q8O6O3lJ6n1j71J57R8o4K4J1P3No6j19L0N9p0J40j22oP5O5n6m1J70
1310A685J6N2L1j77J3qj11RQ0n2K0lk9L0R9J9p9J1l5n3L4J20P9k0j05n4P2P0K1K3q9R7nn3
1290A708k9j10K46k9m5o0K00o0k9l5r8K8JK23Q3j54J39J07k95RnQ1k7n8P9P2j01N6Q8N2p3
1271A964J10p2Qn9QP7mm3R9q0J11k2j4M5k0J12r3J64p3M1l7j15JQ4KOJ37jJ6N1p5RN8M9n4
1250B390J5N7r2k9J78j14L3M0R7O7p9q5J65nl9jJ9K85k04j37J83Q1Q8pj5j18N6J14k8o8J11
1232B958J35k4L8J35j29J97pm1M3oJ43J0j1J39q8OkK6J06o4l5J91J42o2l1J26k1j17K11J30
1214D098M6r3R5M8P4J16nJ51q0J25Q7r1P9Q7J55j09J37L0k3J39J81K25k5L5O7M0K06K3J07
1197E925J18P9J87j1J06K30R0J19R0J60L4J83K81P7J47N9J88L13R4J05K89K44J33P3J96K75
1181I784K67K08J44L57K63L60K84J87L17K13M33L64K47M03M01L09L17M21M04L90K62L02L11
1168A6948N25N61M54K78M27M11M43L73L87L46K60N12K59L97K53K84L23J32K08J15J28Q9Q4
1154B4197J03j52r6J3j98j51j98k18k28j45k99l32m95l62l44l46m30m39m28m09m03o00l96
1140A7644l47m96m13l77m51m19l53m59l59m18m24k79l29l76k01m60k78m49j79j11l40j54j00
1126I872k79l43l23k29k27k23l63r8k75p8k80j11p9j07k06m8j34j02j55k85j4j40j43n4k02
1112E374n6M6j66o4k90m7k9m2j20k02O4p6Pj58L4N5m3q3k56k55K4j7l2p1l7K5j51Q4M2j84
1094C376R4p3p9Lj08k2J0M8k5j17PO6j95p9J17j45J0j21mk1k8Lr2L0j04nL5p9l6J32j50j66
1075B282J75o4n8M5k7q4K8o8P7M5j00l4j04o0P3k1Q9mj55n7R3J36j53q9J47j00j9Rm8L7P2
1056B063p6j71O3Q0K8k2q8J0o5M0J41j80QP0Rj12k1nK6M8m6P9j68N7N5j22lk2O7j16rPJ28
1036A753j42K47j95l9N4m4R8l7r7K1L1ln7M4L7j28M1m8m8M9M1k4K8N8k04N1k0J36q2K7J01
1018A649M1j61oK5K7k6j1M3n4p9L2J8Q9O0j56p3j2O5J22o2l6M0j04O8J4p2m8J20L3q8m2k2
999A394j9m8Q2M9M2L9j53%J20o1k4qN6kj31J23N0j15R4q4N8m0%L8j8o2nP2Kj20O3N8n2J3O4
978A475j75K18j76K7Q2k0n5rk5K01n6P9j59J78j10MJ28r1p3K3K1l8Pj47M4R2M4O0m8j11Q5
960A475J2j6J39N6j31L3N6j22j3P2j9J25Pj07NN4r9J8L7j26K7j9P8n1L3r7j5OK0J8N6j05Q2
940A489j32lL5N7Np2l2n8P7J07l3j15O2M3K5M7j76J13k1j77J41n8N3M7on3J24j26o2MM7J32
921A484j31m1R5Pm1k2L3q0N9oQ1Jo3N9r2j14J00P9J11j6m7O1J5l4o8P2r0M9p0N9o8p0M5K2
901A379J49j43J28m0j5oP1k9n4L2j11O0J0P3j18Q1j08Q1oQ0j14O7j09N9nj09N8M0K9Q5K2m7
881A490j40J67Oq5n1N0P7j59K1J6oJ52m5o8J6J71lj37M8NP7J4n8m7Rp4J17l7L7k0p2P1J0J16
861A668l2n0J45p3O9qr6Q9j9N9q5nk7p6q3O1L5R1j8n3P2k8p3M2o2OJ01KJ1M4n6M7j57J53J1
840A705k7l2j19J10M1j20K4Q0j26P6K0M0m1J0O4M4K4j92J15J02j72N6pk4P3K9j45Q5NJ23j07
822A714LJ13j7P8K1O2RK6K03J11RJ80nn2J17nj76k44KL0j53n2j63N0L0J90j18Q5k6Nk5l3p
802A962P5N6j18P6r6L3n1R0P5O7j3K1P0m8l2O1j1J03J1j1j28L3L0l3P8K5j22k8Q3P4L3L8P8
783B481m6O1j04J5J03n4J70j53N6J02O0j33K25L1J19l3J1J92j4J76M6j21J06K9N7P1K08J13
766C774o9K48J29J11k5L75J66K34J92J20L33K22K68K71O4L19J18K81J08M76N64M92N74P90
752A0135Q28J005J282J767K503L768N725Q814J2395J5636J8058J8041J5305R210J775o393
742A19854j3149j7524j8787j7226j4338j0587p151m633l098k145j430j085r29o10m32m71k79
732E980l32k53k44j80j36j05j79n8j40jK1J38o5J36PO1l4k6KlR9J82l1N6N0K12J53J78L31
715E819J92L29J17K37Q5J06R8J52K36K87J73L02L07M05M14M77L12M31N97N60O38P41Q29P70
700A4614J045R18J241J265J681J700J982K556K817L541M277N063O176P672R155J1631J4899
690I2233J9361K5627L4301M4616N4948N8784M6455J3231k8615n5561o0402n2151m0957l1062
682A20808k3530j7761j3529j0652q230o635n397m353l478k947k654k184j971j661j422j226
672A3178j117r95q59p74o69o33p23o46n68n28m75k28k48l44l12m52k13j93l00k23j32j01k01
659B244j06j27ql0j00j7k1j5Ok03m9p5k9O5k3j07j85j89J29L4m0J5l4M4n1k39O1O2k6l2p5
640H79jo6m6O6j7K5m2j83K16m0j58q3R4R3n3q5q0J95q6N8J01o3Kp6J19M2J4K4pO4ML7J60L11
620A418K7K05%p3q1R2q2%J11p8j88R9mp0K7r0j33P2j06j2j58j74n5l6nj26k24J26K0P4P4l5
601F15M1r9l0R9l0j01j9P4om1o9J20J8rk3l6o7RK5o2J18o3J29j23j6N9j03Q9%j9n4o4M0J0
580D12K8m2O4L1j28K13Q9k6j59J00J2J4n1k1J4M3pj8Rn6L0k10J84J41p0L0Nl0J7L9K8j67O8
561E86J90k16j1K8Q5n3j20J85M0q1k9K8m0L8o8J8N5L9j80J13J5Jkn8m6kN6m2j1P0J03o7Q2
541G06l1o8k1P0m1m1O3R7k21R6M8m6l9j5M5R5o8l1J9N0j9L3j1n6q8OJ94Rj32jK4koK9l4J01
520G14j23QJ02J7r4L7k2n8R8o1M4Lj51J15MM8l5qo7N8OQK8p9pJ09L6o7j7n9J4O1M8R8j32j7
498F59j64J57L9n6P0j08K0n4J12j3K3J09N8j77n8j3J10J46q9L6J48m9O7O4M3N3l6j52J5N8
480A018r0o4Q1m8K98J22J9J79L2j3J42j08j43L6L8RQ0J92J39K34K84K22nk33j81l29L7l0m6
463A872J60J89K13L10P1j89k93j42k92k41j49om7Q3L7P0j38j03kl28q4M6Rj18m5j9p3R6j26
446G61j7J05p8j27J12J8j52J53j42QJ6R8L7j10N2L3q8K4k7p0J29J70j80J25j16N1O1j41o9
428F36K4L0p3P1N2Q9n8j22j4L6J65l9k2l2j8p0N2M7j08N2mo1J75j08l4O0qj1n2L6QM3M7j1
408G78j27K8k1O7qp9l7R9K0qM7qJ02j54nJ99q2r5P5L7j14J29l5j03L8N8lj44N1L4R3j19J37
389H50j10j9M7L7j53J12P4M0r6Q7j27l1LO7L2J1n6M8r3J04q3J04jr2O0j16MQ4N0J3K8p4k7
369G77j2K4k2J04K6o3JrJ00j40l7l9N4K3J5J27n6k9k9m4LJ6J6Q7J00n4O4j54j22J29J1k7l3
349H07O8l4L8k16J19J21j41JP1M9m5j3J44l5j11K3k7RJ1P9J8j25N8P5j6m8K5M4J8j35O6J03
330A001l3Q6k5j47J02k5L1j6P3R0j40N8J05L0p4J89j9K8Q8K11L10J17K01K76L4k47k28Qo9
313B015J34J70L28L44L27N3L0m02m46l83j23j89QK09q9P1P8kk10k24k09j32j31m7j07j6rK0
296A068j31N2n8J03k07l8Q5K8Pj5MJ0J46r8j11Ok5n6P9PP6j27J7O6L6m5p1k4J11L7K0j21O4
276H95Q8j62rL4J34p6J3J5J2j3Q2j22K7%j16n5J45kj50J18L0NJ46j76J3O9l3O6j34L8j1P3
257I44p3p6J11l1J3L3k5P6p6o4nN8nO5O6k39j03O0J81J6n3J1Q0L1n9r5J06J00M9J41j65L26
238A398M2J23K95M94O82O71M02l81p62o11n12l74j37k36J4M1M4k02j15J16q5L6RR4j65Q8J24
222A093k65R3l1k0n5P6o8P3m4J49j61o6J22k5J47r1p1P9j14k9P1P1M0p7m7k7J1J39M4j11l8
204H68j0m5O3j51J08J86p4j14O4O3l4o9Q8J39j54rK3q8kJ21k6m9L7m0J03p3JL3j59j2Q5M4
185I17J15q6J3j2L1j0M0O0j60N5l1M5N7O1j65qn5oN1P3j17l3J94lQQ1j08j16J26n0n9K1J29
165A058l4N7j06m3N2j17J11N0O9j24j31J30JlK1J18o3q8p8J70j25J9O5p6L9J60j08p8P9R8
147A123l3r5k7Kp4n3P2R9n2p6J01j12J63o2O7j1n9j2M9k4M5M2j49J31r6NjR1r2l0R3l6l2Q4
127A041q2K9J38j65J7M4j7K7N4q3nJ31j54MO2M3j23MJ3J31kn9m6l8J3J07p2P6K9L5q2J2l5
107A047L9N9j65R2l5J23o4M3j2N7L0n6o4K5q7J03j51J19J52r5N3j36J11Nr7N4Nl3j8J07j3
89A198Ro8j6R1J8P2r8J3M8j6on2P4M6j25%M8M8lr5N3L1J1l0J38Oj16Q1RQ6j83L6R6J06J26
68A636M6R0L5l1J33p5R8j27j7J8j22k8o7O1l4j86J7mk28K12j11mJ79l5n9o3J38p3K07q5l3
49A488J26r4k4O2o2j5L5K1J3o2Q2L3p6O4O8j07J90J6o6j7OP0J62j5k1o2mL0n5J21rJ51J45
30B194J6p6J49R2O8j46K46J60p1J07K2R0p3P7O2J03J33J66J07K29K22n2m6J37J68J15K88P5
13D562L57K06L21M83N78P59Q75R74J362J928K459L526M834O574Q199R960J1246J1756J1444
2H2403R978P507M452P05l158o449r407j1190j2124j2093j0793r435p519n621m207k810k124
-8H115j319j070q55n90m17k89m85k74k80j66k97j39mj78k25j36L6j20p1k3k6K2r6n2j76k0
-24H65Rp2j0j5m7K4j32K1O0n8Q8LJ53mp7R5k11J20O6j14N8r9q3J11R0p6o4Q6J52r1m4m1J44
-44I07Pn9N6k03n9J10m7q6K63p9nJ9P8j23K8j8K1j67J75Q4q0J4O0j02j6K9l9o8J17J60P7j09
-63I45q5L42J29j05P3L9N5j24m5N1pq4p9m7q8n7o0O4q3J42j39r0J82J3m2N0j7M4n1l4J3j36
-82G69M4J91n9o5J2j03J2P2Q%J07o5k5K5K7Ro3K0J78r1p6k8N9L9l2j1N9j00l2j9J27P9k15
-101H53J19r4L2K2L8n1J2J0J44j75O8N3j44M3J04Kq3J6K2M3Nl6q0K2Q6Qp2r4L2J5P7j25Q9
-121I61j8j4O3K3k2k6j4R9p1kJ6n7Q3LN0j33mJ53k1j21J44Lr7j9J34j58J02o7O0M4n7j14J41
-141A064O8Pr1n8O9R8n2q2J85q6o7r1K04L1n5Q8p9N0p2J10m2k4j3%L7R7J8p0J74L1m9m6J53
-160A507m4j1k2l4N0N3J07Q9n0J41j99L3N6J6m5j61Q3m3O0J86j38j2M4o8O0o8M5n0Km8p2K8
-179A495K3o1N5o9q1N2p8qj2m9J40Jk9J10j38n2rJ08nk0r5j0O3nj14N6qQM3j00J37p9J04J30
-200A503j00r5p4J66K2n0%K1n0J0M0j01Q2p5l1J6l5JJ64j40o3q3J12P5k1mr4L5M3J36k9l3
-219A348q8P3l1J01Q0j52j5M7N3J0o4K5j3q2q8K17m7j37J56Q4k9j12J52J7M5M4M3o0l1J39
-237A685L4Q5j80R8N6R8P0j12J6P8j42J83KrK13o2O1K0J03J39M5J29n6J27O6M4K96K18J84
-254C489L99K39N22M94K98L28M47O36Q56J162J362J911K777M048N634P227Q428P968N765j9
-266E3971p269j0306r203o697m713l370k421j859j292r22o82l80n35m19j88j70l46k21j39
-277B839K4k2j1K7L4j15j72j77o8l1k18j49j3J9j58L7l6j6j16k9K5j96N6j55m3Oj43q7lJ54
-295A263q7n8K1O9K4j20J58j01q7N8J5qO2o6n0oj0n9K4n1J82m3No8N2m9O5m4j8j22K21k1N6
-315A207k03J3J01O9r7M2J07q0J01KO5n3P9j2Q4J42K7K24J1J80j61J37n1j37rl3K5J14P0L24
-333B288L89O0j47l49k52k01o7j17rN2j04J74K34K8n0k90r6j14j87L8j4L5M2j83OJ2m1KJ13
-350A252r8kr9J01j04J93o4L3n1K9o3O6J9n0j14J73n0J04k84L3Q8l4K5P1j07J04l5lk8J73
-368A278n8n3K1K7mm4L8R7j48p1P1q8l5O7rQ5K2n6K7l7Q2q5JK6J4k1j6M3q2QP1J6j2N5j01
-389A129K0O5L3j5l4qj1j7P6l2k5K0LR3PJ28r3j50j84N1K2J88o5M7lk8k7k8R1K4k3lL4K7N0
-410A362j14QM1L2n1q5J4J29r9M3q3M7K0J06o6J1Kl1P5o6q0j2r0M2K01p8L2o4qn5N6j4L4K3
-430A282q1K4l4J87K3r3j8j16P0P8j2J4j00O5k0Km7j6J12m8p1R6o6K8N7ko4lKJ01Kq4k5l6
-450A207N1jM4L5n8J64m7j03oK5K1prL2R7j46r5N9L3J29j00n6O0m7j3N6N1K8ooj36J68p0Q0
-470A434Pj3Q4K1j43j8M8j4N8j18R6l6o7PJ55j09o2mJ3j4J13K2PJ3j5k5J17r3j68J3nR9j34
-490A269R3p6P2R4j4R4lo2r2J26l8P8j11k0j37J26J00L9j75j6J11j3j52M1O9k2n0J15O6r8
-508A414J40j59r9K41m0r8R7K4K8n1k14J09%M0L5n3R6j8jk2mK2R7m7P6J9j0j14M7pn2K0m9
-528A467l2J91m1M6j1j21j2P0R1Pj27n0J0J42q6L9q2rJ47K6K6Q0k40O3Q7j71j4J10j1jN8n3
-547A599J3n3J08L7pj01PK29k63k2Q1M4N5M7j06p9J23j03L9pM5l3N8k1p4p9J62J2n5P4k4O7
-566A773Ok5k3pj8Q2J30q6o3J2J3j8N9P0j30N7M5M4j17k2J26r3j6R1P5q7O2P1o3o2J42n2%
-585A976l4q7P0o%M3Q1p8l8O0%Jn2J59P9l4j70J72P1k35r3N7Q6n0M1O8q7n3P0mp1P0k6m3K40
-606B183n1j06P3J07j17M3R1m4k2P9J2o9lK5J43q8j02O5P1m6Q7m5O3kj09J36j01O8p1kL4J20
-625B422n3Q5j22O2L1L4J28J8j50pJ12J0j06K3Q2LJ4K5m5j09J70L6Mm3K26P4l7J32j47J19
-643B991l9%j07J13Q1n2J34Q6n0M7q4J36O6Jp2J1J9J24p9R7J85j5M4M1m0J08l3J9m4nP1R1
-662C845Q2l0j0Q9K2J88j68Q0J84N2J22l5J72r7J17O2o9J59N0%J01M2J61O7J23J83N8K5j6
-680E559J83J12P8M2J39K88O1J38K91K42O1K57K20J98J78L51K39K47L13L98M89L92M54N08
-694A1438M56N12N47O83O98P39P16R31Q66R19J113R99J024J224J358J367J425J324J455J608
-706C1402J540J764J611J718J658J722J834J710J788J604J775J562J481J566J479J289J380
-716E8883J043J069Q08O29O06M35K30k9j36j54l24n83q69p57j117j061j225j316j472j619
-728E3041j645j636j623j966j818j769j931j934j779j726j792j668j767j590j783j569j371
-738B3674j370j409j326j181j150j086r48q77r68o64q69p39o41o98l78n85l76n20n00m07l16
-750F666k91l64r0k11k35l52k90j63p1j15l20n8k33R2k55k6j41k10n3j69M6q7l0j61l4O9p5
-767B839j4m2j16%M5q4j05k6j17J28o1j3k9N9N2j04j67J88k4j06o5l8J4j16R2k1k2l6Oj02
-784B015j70J13K0pM6q8J5K7j04L6j2qr3P7j45l2J6J1l4N1J37j00p0j8K9n0M5k3q4O8L8o0
-804A646j9j8j3Q0j58rM4J1q4P3q0J25n7M4K7Jn0j15M8P9K7r1J20n0j25J43J6o2J46k06p4
-822A419K9J15J01j74J03q1j2M1M8r2R6j07O4k0K7j08O3k5P2r3J38m7K72r4j11k1o8J70m3
-839A662roQo2j68J39J51m9j35L8N3O3j03n0R2npo9L2k6J28m5J0R5r1LJ39j05o7L7Q4p9K5
-859A683l9j41J02L4l3k3R9r6N8m9q8L2rQ0K6k9j2q1K2p4J5P6m2J39o3J04j26j83P4K22p9
-877A599M9m4j7P4p1j10N0J93j25Q8K8j7m4j4m4N8n7K2j9k8J02pn8O4oK5L6j9n1j33O8J10
-897A702O6j66M7N8o5J12m8K8j17r7L6J04J07l5n6M4q9P2L5k25J78L1j44R1J2J2k0n8O6R0
-914A771o2p8L3n8J14L3j20M8K0M2Jk3N2j40J27j61J51J63j24m8Ll1K9J6L2k6K0p4kP3O4o5
-933A780L6Jo3P8J7q5L7j7j44M9N1j4J7K1O0O3j37R8Q3j50ql4J11M5r1j7J06Jq6n9p7J14q1
-953A705l5P0QR3O3j17RN7Q0o1R9m7n4L4j36J02N4Kj63P2K4J7J8j9L9%J2j04J00J2n7q8J3
-973A802J14m3J2P7ko0L1j4Q3r4M0m2J46J9m1j05O7j48J76j18J6L6Km8M4J74j17l7L6kq6J9
-992A937N4r1J40m7J2l8Q7M4j40k42K74rM8rO6m9m1%N6J8J28k15o9J13jl6pk2J07M1J4p7L5
-1012B081K7K1k3n9N0q3L3J73m4j9m8Kn6J17K5l5M9k5k8j6N4rJ5k7q8q7M2R9J21K4N5j17j88
-1031B036R0J40K6l1m6o7l3J55j47NQ6M9m5rK4N6l7PL3j7m2K9m1oL5o8k3J25j2m1j35J66O2
-1051B324j58R3k8M7Q1om7Q8j1k22O9M4O9J19j22l1O4j20O2M3l8p7J67J5q4m1mO2o6J8J49
-1069B459n6O7M4j90J0P9p4j48L00n3j56N5J58K1l9l0p3P5N2K2P5P1q7o1j7J70o9Q8n7J39
-1087B775o7R4O6r9O0J30k3M5j53QJ41qm8P4q7n4j04J16l2L2n1j08J39j93m1J47j90P7o6L9
-1105B619M9q5O0j1j14J95n3n2l7j1RR9L6p2J8J26k10J13k6R8kk7P7k2n2lj9j6N6l8m8P8j30
-1125B605J58M9M4l1nn0j00K1N3j15J64k3O8l0o4kO5K8om7M%O0j16m5J10jq6J10M3m2J00K0
-1144B939oq6K4l7J47M7j20M1r4M7Q1q1R6j22L3J46j30Q2j54P0o0JJ90j38L2K0om1j02N8J01
-1163B978m3Lk3J52j68M8J34r5J41M4l3n6J9r5J79j03j44J47J99j78n8J08K5p9M5%m5J08j31
-1180C079M4p8J81j07k8J14o8LJ14Kk3l5K04o9Or5J2O1n8M1l0J9j5K2k5N3m6O2ll5N2N6N1
-1200C461q9P6k9l4M5j18L7J65j84O1K2m9J50k2j14L3O1j44n3J78P9p2J00N4Pj15k3k3k4J13
-1218C549K9p6J03j37J51O8k8r4O5K2k9J50j02N0J18P2k16%J01O8q0p6pJ6J05J4Q9l3%j15
-1236C777N7K4k9M2J8r2J75j49L5J02J6q9r1K9Q8qK4J2J6k0J6J12q6P0k6N2r8k5L6N9K0p2
-1255C995R6q0J44K7N8m2o9K2Om0N6k0J65q9o1K4l6%K9Q6O7Ro4Q6k0j27Q4J40n7Km3j1P7K2
-1275D436r8j0K1n9K14Km0n9K9R8M8j57J78n1m4L10n1l5j2rp7p1J15J01l3o9J11r0n0K01j26
-1293D723MP1k0j4JN2p8K2l7N0J14K8k5M4Q2p1m9J10l7q1O7Q3K7K4l7r1N3o3O2N3Q5L7p9J23
-1314E233K6k6j65J52J5j6P1m5J9P2Qq6J6r7K86M5k63O5J50o0j22J88n2p4K70M3j45l5J14
-1331E587j75Q2j3L7J09l9o3J37n1R1J46j03oJ74r0%n8q6J40N5j21Q5J39j69J01Qp9O5J7L3
-1349E953k7J20m9R4r3N1M2Qo0J94j75M6N5L3Q7l8Q6m6J35l9j9Q4qj4N8k6R8P5j28N5j0j71
-1368F371J12J42qj12P6R4O7oJ03o1n8j51J29L5P7J36j26O9J0R1M0J5j1J6J38q5O2j33J03
-1385G135OKj4J4O9q8Q5j2J68R5k6Q3N1o6R3j16K3J01J8nJ2o2J15J20q5J08q9K1L3K1M6Q6
-1404G942j55QJ14L4N2L4j2OJ22LQ3p4k2J83M8P5j12K9KJ66l8K0J11j20j0R0J36Jk8j5L9M7
-1423H759P9J15k9M7q4N6J3P1rJ91o6QK7QM9R6j16J59O5j38M6J32K8OL7j6J13P6M6K5n5m0
-1443I699J41R4L6j06m1K56l0q2R7O2k9J11L6P3J17j27O3J8K24j37J30J4J04j43J9O6J23R8
-1459A0886pJ07l5K9O0J63o2kK5Q6J12J8K8q2P9J13RJ05kJ25N2j6k7P8%J10J15P1j38J41J20
-1478A2261j8P9p9J87M1q7J23K01r1l0R6O4K04J29L3j4nJ44N2l6K07q3r4J28J58RN9r2J25
-1495A3671J38O2N3K9L0P7O3N2M3O3K8L0J17LJ05P2M0J56K5J17J19J5p8k2J71j02L2K28K29
-1512A5566lj6L9Q4N0K06J5p9L9J06J78n7J98M1J5J03K32k5p0K05N7P0Q6M0Q0j9J21P6Q2P9
-1530A7499J16J15K4Q7O2R0Q9P2M2J30J15J13P8J66m7K0O3K35%p7J33J44J67L1J02J02N1L8
-1547A9760J08L6K74K9P5J86q5J90O3J1J47J67mK3J99J12O9N2J45N6J26J34l1J57O3J30J63
-1563B2355l2J29MK11mJ14J52kJ93P9K69kJ37RJ78J49j5Q4Q8J16K06O2N8J07J49J95N7J4J29
-1580B5189N3K58J6J28J56LK13M3P9QJ85M5R3J38J91J46R4J27QJ49Q3J14K00N6J61J69Q4L3
-1597B8222O1J12J75O0K14J58J02%J22K0P6J22K38n1J97N0O0K27Q5J61N3J05K07l1J69P6L8
-1613C1028J24M1K56Q2J30J42j6J07Q5K01P6N8J57J34M7N2J38J97p1J43J32K12l8J51j1K02
-1628C3759J25R6m6KK10K0K40j2J31M7J2J52J05p5J38j4J29J87N6M1J12J14K4J19J04k2N9
-1645C5813M7J15J28O0ON2J73K7plK08kJ07n9J5J45l1J4Pm1M3P7K30j19q4J30Pn0q4j1J91
-1663C7104j06J39k1j4Nk0n4mQ7j10j4Q7R5j14J2j40R2N3q3r6J20l9m7l0j11Nq3%o4R1j40
-1682C6600N7P5j25o2j01r0P2j31j83R0o2m8P6j14q9j28o9l3q0o5j09k2o9m3j25q8M1k57k7
-1699C4891O7j54m6q4j33j64m2k0j02q1j58Lj58j74k6o2J10j78l06j05k5n2j69r0j56M7j89
-1715C2444j12j18j29j40o9j57j38P6j05j32p0l79J2j55lj86m4j56j0l08k01j38j04J8r1j68
-1730B9437k0j15k52m1j21j65j57j26j72l8q7k17r4q9j86j32p4l1k49j28J2j02j31j24j43
-1745B6455m2k10j41r8j04r9j90o5k39n8K0j48k21j37J9j39j14j57j71j09n6k20n6r3j76n9
-1761B3392r9k11j5j39n4l00j41O2k19k8j17j79j5r0j46k43j2r5j75nl2l59J7Kj12j45j13
-1777B0429j81m1j37n9k30R9j76k07Kn1j16k50p8l1j80n8Oj30O4k99j69Lj16j25j20K2j22
-1793A7749j76p5m0j15j82o7n1m2q2j10r5j13n0o5l0j09o1n5j25k12l3J4l2j62j33j39j00
-1809A5309n9q7j6q2j03k8pj10j78rK4j55l01J49l1q1p6j63K8o6j83j16m2l6j21J9o5j41j54
-1826A3119J5jj78O2j28r3K4m0j21K4j36j63J0j4j54l4Kj02j17m6n6J30j55k49rNJ7k67M0
-1844A1385Qq1p1j75J00j68mr7n2P7l8m9j16j22J16J4k36k6K2q1n2j24j20O7o3N4l8j10k0
-1861A0000j58M8r8j79o7kK6q5J45K8j85j02Rp9Ko0j23m1k2m7l1qp5m6Or1L6m3P3j45m6q8
-1880H552L1J3j42r0M4p7J01p6q1n8O0k3q8J4j54P7j38L6jj25k4j05J60n0j88j1j0j30n9L0
-1898G488Q0j81j07M2n3pp8k7O5qj03K5n4j64l2n2L4J00J00j57j5o2Jj05p7p6Oo4N3J7j6j11
-1917F462O4l3j40m3j01k3J43n3Q3j40J4r4k3j0j01M1J14k36L1P4j38M3l2j14n3J67j31k9
-1934E742Q1q0M3j08j13N5L8j59r5J17n6J1m0jj7%Ol1j29j4Jk1J2p2n8j02J34j10J60l9l4
-1952E121m4lp2K6O9j97N8M1r2K7j31O6q4P6N5Kj20M6j58R6j46N3j6N6j10j34O3mj0L0nk6
-1971D533k39L6R0j5m5K3M0k2Np0q6n5k1m7J12k9q0j6N7o3k0P3m5N1j09k1l7P0m7p2P0j05
-1990C916j22K08j14Q7qp9q4O3q0l4RpP4r0n6J21j16L0j03L0K2MK4Lm3r9O5j12O4%o4N4J01
-2010C664P0k00K4k2m5k9n0O9r9m8p7J41K0j0q4j30J37J1p4OP2m7n7J00j48J7L6n1K6Ml1j2
-2029C183M7Jj47K9J63j13j88o7J00K5j20O4J58j42n4l1jR4n4R3q0r8K3N5o3J48j65j28J02
-2046B834L8p3J7l1l1N2q5J51o6nj6j75O6M3n6N0l8l3p6J09p4J83K1q3l1j7Mk01J05J08Rj32
-2065B567P5%j47J69n4j3j82k0Q6m8L4R9n0j11J1q1rJ37K9r6O3r3K4J8R7k9k17K8qP0P0J07
-2084B526j62M5q3K5O7Or6J8j05M9l2R5p0j9L2L6j53N8j0q8%L5J18j9k4l6J3j4K7O6j76k0
-2104B109J3m0m5J32j65J97o9q4k4K9O8mO9k38J0J24m7mO3jp9J8m3K8P8m5p3P7J29Lj51n0
-2123A985rj48R8k3k8jL8l9R1O4j87L3J7q9Mm9N4J29j17L7Kj53N0L0k6O0J3r1m7J42O2m8m
-2142A850j86K15k2j30N5K2m9MJ19j42n3m8mO1R2r0jJ6J3pP2j32p7J40m7q8J48q7n8lo1J7
-2161A539P4n4M0J08o4pK8j57J1K3M9K6r1p2J46o6J8l3qR4n6k1Oj34J32pp2K2J01m4l4Q2q3
-2181A496j17J25j0J5q1K38k22r2p9N9J31n0k7j06J38rr8J51jq5O2j08l4J36m6k3P8L0j5n2
-2199A404l1JO7j60j1J21N9j67J41j09l6Jp1J09p9J0N4l0M5p3J25j34m1R8J08r7j47k4J61
-2216A294N3n9L5j52L3l4R0r0Qm6n3J19M9L2J3j46P8oJQ8k25lJ09J07j21P3O1j28qN1j39n
-2235A079K3j42P2R5M4j64K75j51l2J12o2j9p6L9j39J45l6J83p7r3%K4N2L8j7p0mL9k7R7l
-2254A205j16p9N8J41n9j38lL2J5L2O9j5j05L4J3o2L8j25Q8M5k5k1K2ql4M2j36P2K16r9j20
-2272I77j16J30PpL1l9J59k34K4RK3J35l2qp2j15O2q2K31m7m6J35j87J6RP8M7r8o6O3q7O7
-2291I67j25N8qJ02j16P0Pl7L9K3R1j02r0M6QJ1N3o9J9P4j35j0j9M6P4j18M1j0j4P6o8Q3k
-2311I65Oj61J10J7j33J23Q4j15L0p3N1n5Q9q6J1M3q2J25n9K5m9l1j5k8R1J5j26P9k8l2J7
-2329H08O3pNj29J02j04L5J5l2N9p7N8J41o2o6K9k0K2j28Q9L9kp3Po3J41L3j24k8J07L2p4
-2348G96q7RM6M7L4j8j65Q5L2jJ59r8l0j03J39pk6lN1n4j32J21j9L7r4Q0j2j43k7O4K08m6
-2368H43m0p1q3pL5o4J20qj21M3J52q0J16q0j9j9J9j30K5QO6l5P5R6j19l1j53N1Jj2q0N2m
-2387E46N1J51k4j20K6L9L4J2M7m1j04O4r9k8J06j32J9O8M3n3K8K9J10p4j24J77n7j65O5l7
-2405E57J80o3r3l7M4J07j51k4m7J10N3J9k7kr2l2J02j80R6K31j79k1Q8k07J43O2k4l9L5o3
-2423E46jN6N1n3j01J09P3m7j07qM5j4J6Pm2m6Q2n7L7k4j8P0O7p5q5L3p7J22J31r8j7J7M6
-2443F38J5n3j6Nj09KN5k2j6m5J43Rn0l5k3r2J75J8J4m3r4%r7J35r7J10J24k1j65Q8L4n8p3
-2462D56p2n8J45o7J09K37n3j23qL5j74J04m6j5PR1lqn2J14j61N8J4o2l3l8R8o7Q2j21M8J53
-2481E90m2k8p6p0K31j56K8j21R7r8J35j40R9q0P0n3O6K3J5N4n1k7o3l6R1p8M4N5q2j6J66
-2500E47m2l8MM6q1q4Q9k1J1j0L4M9p6J09kn6K9k6j05O4r2J55n8R1r1L8Pp5J16j08J13j57
-2519C80j5J29j29M8lo9J99j21k7p%PJ00o0O8N8r2M4M2j12j5J17p2j10K1J21k2p6OJ39k9l6
-2538D84J02J3m3j27J02j7M8J6p1KK3j22L0J85N7m4q8r1j1M8Oj05J1J5L8q9K3q6p2J13l8M2
-2557C54N8O0n2n1j29O5J04p7q6R1k5P6om1J00l6o0LL1j24J32P4p5r2J24n0o4J72or1P2l9
-2576D12j33Q1j06m6O1M6l2P6j0j2o0Q2N3m0j37J44l3k1N8j2N2j0j85J35N4r4R8j45O6O8j72
-2595B38jL8j9oN2R6l8Rq3l5Q3N4j30q0P6J07pj10P0J14j69RO1l6L4Pj3O0j09M1L2N5k7q6
-2615B87j00l7R5J02l0p4Q6n9O3L1m2o5QM2j70J43Q3o2nj90J94r1n3J74qj4Rj22oJ34Q3n3
-2634C53j81P8J6J3m4j5J82m2o4l9K7J2n4J20J1l3o7m5O9J2oJ9O5j17ql1J05j31K1Pq5K12
-2653C60m2J6qj4k7l9m3L2J4j52J24J15r0oO8k5mk0R3q0l3J21l3o8J66o8k01N8J51M1r4O2
-2672C74j07L3m2J17j45j4n2J9O4k0n3L0mQ7k1j23N6k8M2Q3q2J10l1k3N7kk7O0j11o6L5JL6
-2692B53q3J21k2M8j29J4L5k7J38q8J21l5m2O4l4j23J7l5RP4j94M0%N3P5Ko8O5m8O7K3k4l2
-2711B35l0N8m9J0J8n4l9J04J64l02Q6O4M9j15K1L1o0M2l7kr8n4L7O1N5n7J42o1j7J39n4q2
-2731B05j8j0R3J5n7j29N1J75o8m9%m3P0j1k0j31K8R6J6L4M1k0L2p6K0j13p2K15k4p8J10q1
-2750B01N9j4k8J10l0n2M1n2j18K5P2m3R7n2q0N8L3m1N8K0P5j89J54j44M3%o5O8Q4q6M4k8
-2769B20k2K2j8N2q7n8j4R7qK0O5j9L6p7n6K2K7J32j34p4P1M2j74K05j70m4N8J13m4j04K04
-2787B83K0q9j21n5J72p2L8J5J0j49N0Q0p7K08j66PO2J55j50r3J40j54J0P8m2J24j12j1M5
-2804B06K9N0m4K3o5n7m0O9L2o6l4K1M9J41j55P2l4q4m3O2j32J81M0n7N8J15j39o0rk6k9m6
-2824B8J02n9J21j10J70Npj07K0J2O7r5m4P0Q2J4p4j62J1J13K9J1M9J8j54r5J43j1j06J55
-2841A96K5p9J3n8N4Po1k8J25L5j11m5Q6n2j4q3J40M4Mj13q5N8l7K53q0N8j48o4j0O2M9PN2
-2861B00J8r7P7Mr0j6J95k40K0J33N7N1NN1j3j11P9j5K9j49J02k2M8J56J22j04j92J62j08
-2878C52Q0M0R1p8k8j7p5j6N0l3P4j12r1ML2k1J0j28J39N5r8m6Jq4L5N2M5o5J03j33j22K22
-2897B38J2m2p9r2J72j4r3L1n0l0l6J22Q7j57l9J40Rk6m7PM7NL8j7Pn6m8M6k3J21Ll9j04M
-2918I7Q3J1r5K0N8j96J27M5k2p6J3Q1q7k2k2J79r1J7P9k7n3M4m1j6N6K6K8r4ln4O4J10j75
-2937F4p9J06J26q8p0R8j69k4J24l1K5P0p2p8l5J54j37J21j07L6J32j3l3R7p6o8n7J61m4N8
-2955A91j8j5rq8m5J24j76O8J9J24Nj01J49p8L3l1NK8p2j35O7m8K25k14L5k0R1P2j43O2n9
-2974D6R9J52p8j29M3J0N8j66mJ53l0q9ON0K2K6K3r6P6K9j24J40m0j94N2pJ24RL1j05nJ9n4
-2993D7J01P6m0q2m3m1L4k0n4J06Q5p0J5P7j37l5K9L9p1p3K4Q6lN0r8R8MR6o4j10k2J46J68
-3013C18m2Ro8l6o5Mj20J38J1l3k1P4q0pj26MK9J11LJ06j66P4r7J57k2l5n5l5Rk8J37M3O4
-3033B55p3j90P7M2n0oJ1l0n9R4j02K01M0o3J6%p0N7%n7r6J14j6J03q6n2Q1n0O7j18K7J0k4
-3052E3r5R4J24J1o7m8pjj6o0R9p2N6M1j1k0j58J17O4j02N4KJ8R6m7LJ25k06J17J1j30M5N4
-3072A44Q4l3j28J01K5j24J14r0j11Q8m1J05n2kM7jn2K8j5l5L6K3j07R8nR3j02M2r9K2n8K46
-3091B41j18KJ8M5jn7n4r3P3k1p2J16r0N8K8J1j14M9J02P8m6r4O7j75J25O7j30L7N3m8J16
-3110A73k5q0q2J36m4j4r9K8J30n1J9J8o0j9n3J02R4o3K7o1L6M7lp5k9J18J11k06p4n5O1K
-3129In7K35J9r8j02Q1J52j24K1L7j7r2r3J06j29O8K2J05k9L5k9J03j78r1J27n2N0K6O4Nk3
-3147A51o0p9n4M1J25k9m9k0J74n5j30o3O8P8k5O4J37p3jj56N6o2j8R1J01k36J33l9K2l2N0
-3166A10N2p9NK8J27o6r9o8M1k7P6K1p1O6n3L4N6r0N1p3k5J32o5LRm7j4J5M7o8p7Q5J10J1
-3186A57q9j16N3L8P8k29K88jl8L9o3p8P7m4p2N7M6mm7J22q2m3m7J84Lj32L3k0m1J49j46N6
-3205H8p5j30l3K64k8Kj59QL2J79qj89J0K2R3M6q4K8q9J6Q1J44j38j51J34kL0q7J0Q4n4L0
-3224G4L4j74l0J64p1N1p1L2n5On2k7K35k1o1N1PK1q2J05kj36M8K4o7J18N%j0p2Q7k0n0J08
-3244A69mj30m3qpJ11M9p5M4j7o3J6L5k2n6K5P4J2N9j47J31j07p5J23o5k7J36j01L7k40J18
-3263d8j9R4J11r5m5K13j17k4N9L9p2q7R5Nql2Q0p4oK8o1m4j6m7K17m7p5K6k3J3N0p0O2j77
-3283i5R7q3J3J17p1J28Mj17J08p3j03J41O3m6J3p9p7J14R8m6Pn9J35j10Oo0LN0K8k1n9o3
-3302c7J90J2j47R8rPp9p1O5j53J18k3N3NM7L5k8J8j4l2L2Q4M7q3Kj29N3r9M8lL9j8Q4p1L
-3323D4J3o5O8J2l2M4Qo2j86k0J58L6qk7M9m0j49O5O0Q4k0kO7Pl8O8j6m7q6Q9mr4Rk6N0J9
-3344B8j24M1J06k0J7ML8P4r7o1Q3j8J14j31K9j9J4r6q5J35n4N9O0J8q3L6L7J3j15N4n0M0
-3364D7L3j1n9r9J04P3l9r0J16K3k17P3Q5j06R7k5J48Mj06L2k7j8O5j05r7J93K1j3j25RJ11
-3382I7l2m9o6P2k6Q8j51K9J32q8K6P5o3m2O9n3J8O8j2J8o5k1r3ML9L2N2N8q3l0M6M7j49J48
-3402I5Oq4O2J18p7j8j10qK4L2J17k8l2j1k1P8Q6j31K8j91n2J38L6J24p3j70nj9j7M8J59P8
-3421A82j64L1N2l3J6o9k9J0M5J34j97l4J32L5L0j3r0N5m7j50O7K1OM8k2m9K8R5j61M6j2P9
-3440D2k00J19K2l3J12mml1m0P2j52R6j6P2j06L1l9N9O7J6J5j65kJ19l6O3M2Or1M6l2JK2l8
-3461C3M3k4l1O6j75L8J41rm7J3l0q3R7RL7K4l9l1J07n9q5n2M9M6J17r2n6j45J45r7K5N7k8
-3480c6R4j62R6J23q1j9N4j47j8P6k5O5O2j33P1R3m3J2j36J30j2j5jLPN0n6k1n9J4j10K07
-3499H3K0r2J0k5J84j21k0P4l4k7rN1o7j08J0O0k8L6J3j1J0nJ52q1n2l4L0L0nM7k7O7j04K1
-3520D8jr5Q0j35mJ23L4Nj1p9J11j38k2J53j14QJ46l2j26P4K4j17k4J0N8J29K4o9Lj19q6J30
-3539a2L8J77r3k1j19o4K6M1N8L2N7mL8o7k8N7j25p8J29%L3J4kl6jq1Q4M9j93J07l8P6p9P2
-3559D7M0j22P0L8k13J51OM5q2N1P8j80N3J87k3j87N4Jj4j41%K04q1K9L2lk0m5O8l9j7J31
-3578A18j3k17J00R3j26l2M3Q6o4LQ0Np9L3M4Jn0M5M2j14n3J47JJ4q0l2q7Q1P8n8n9k2J62
-3598I0O0j74m1R3m4m8Q6o2O9o5P4j32J42m3Q3o7n3MJ9j29N1J29J4j9r1j8J31p7o9Q3jr3O9
-3617b9j2J13n4j2k1n2N2j80K0J78J6o9J13l3k9P0l2j87L1K24j2k7j6k2K4O8j61J75j75RN3
-3636B3j20N9N7J06L6j5j09J1MJ50j10m8p4k8J53j10M0o6q9J41J01jj04j08R4jM3l4l1P8O8
-3654A16q8r2m9K25j69oL5J7k5j28K5R2J30M1j8j13K7q3J21l9P4k6op5j08J96m6l4p7R1l5
-3673b7J03q4O5j26O0j6R7r8J7J6j4K8N0p8L6K4j44O1%O6k3Q9k5K6q4j9p0J49l3m3k5m9N4
-3693a7J16QJ7m3j03N7q0P9J8O9l8j68L6MP9KR6j10O1l6K6n2l4OL3mnLo9K2lM8j6k9p9J14
-3714Hn1N6j14J28J19r4j02J2J64J5j56j6Q9j9q0o4O1L3J25Oj05p1Q1K3m2j07J4M0k1R0P1
-3733I3N4p0JK5k40J27J26j37N4J1l8K9N1Kj75J3N3Pl5P7l4m6Q0o1K18ok4j64NO0j7K2k9J3
-3753D5L6k2J3q0n2J37o7nK2k6J00n7O6k5o1m6K9qk5N4M5j47kR1K5M8p7p3K2J04k8J33j06
-3772F3NJ5o5L4m1k2L8Q5Kp6k81N9J33J74j25J03m1m9l6P2rl8J22p8j2R9J1k49Q2nm7m0J73
-3792E6Q0j23j3O8j36LJ27j76J7N7l1J18k9K9n3Q7j10J35M9j61K4L9o7J5J4K1Q5p2n3O8l0
-3811C8l3j0K9l9k5K4Q0J2l3r1J48j56O7R0o5K3k8l4K4n3O0m9q8J27M4o8m0j19J46J11k6N9
-3830A25n1q0J4k9R7n5M4l6q1O5P7j3J33k12L5r5J68K4j14j53J58J43m8q6j29J06J23k0L2
-3847A42r7j1p8lK2J30j3p8J9m2R2j3m4k8O6J6o4J00l5j3o7k1n8J30q5P8J1j17R8MRq9k1J06
-3867D6J13mq1q3J0J51j87L9k3L3j2LNJ06j05J18p5k1k2P5L1l6j21J3r1l6K17r5k0J8K5n3
-3886f2J5N4p4p3J99k5k5L9m8L6O3k0K7l6j3p1N8k2M5k4J0j0J5l2j10J58O3j31M0M4mq6J2
-3906A2J9J30j08j55J85L1l1m1P3q4Pll6j08Q5N2N6l0m5j0j2R6l5mJ11j79J7P7j93m6J16N
-3925d8j6J39Ql0O1n1j32N4O4j7N8l3n6p3O4O9l8%n5O0n4J79j55n6P1J60k15pO9J6j2J18n6
-3945H6o1j20N4O0n6L9j47R1l3O4L5j08m0N3l4L9J82k09J02J23q6M5m3rk0q6J31l9lm4K4J20
-3964A10l5Pq5Pmn1jJ8N6p8q4R2%l1J1N8l7L2K0N9J01r9l8K0r2Q9j36O5j41R5j9J21j8n2M7
-3985Gj73K3J40k8K0n8m6Q8O0k7n5J01lN1p1P0j70m6M7M8J3j4n0L8R9Lj1j01j8J35q5J14q2
-4004A9J21r3R7qm1n6l7J16j5q7n6R3r1J16m9pP5m9p0J29j46P1k6M8m6o0N0k9J5kj5l2p8M1
-4025a02k1J60L0j22R3J23j20n6m8J21j48J40O8j12K1k4J87j40N0p4NoK6l8j4JN8j21Nj0N8
-4043a0l0R5L5J03o7j44o5K5J29l6k7l4QK5J79n5o7o8O7j02k8J98j92k3Q7m1O4M0j01jJ01
-4062F5r1p2J45K9p6QJ7q2Q2J06r6oN9m3J4j22p3J88L0m0n4o6Q7O8p9q7J71l4j48J01J63r0
-4081G4j17P8N9J6m7R6q4k8j7p8K6J62j28j8L6L5o8qm9k8P2plJ18J8J15n7q8Oq0j4q5K9p3
-4101a37J9J49K5k8%R4q1K8r0Q2l8PK0N3j01l1K4J13rj03K7k4L5l6P7l7J3n7L5q1O0l1q6R6
-4121a3P2J6p5RNr3K6J07j31R1n2n7J33ll4Ll1J00j28J76r9o0M2R4K0p8P3k2j22q1N7M3J7
-4141EP%P9l3lJ39j64pm5K6P2j28J20j0j45N4l1J48R5k6j14L0j08K3L4K1j4O3n4j18j7L6N7
-4160hK0j11P0L7k9J80r9m2k2k7K56o0j53j4J95j68r5J03k7o6J19pl9m8PJ3J86j34q2P3No5
-4180c2jM2l7N3K5m2O1J03p6N2N2l7k14K6J21%k7k4O8p5J8J32j73r0N1K5mp4J6mM5M7o3K4
-4200a2m0R3K0n2m7J14R0k14N1lO0n3pLJ16j6j09PJ3j09J59R2l6q4L5n2%L7J13q6L6M0p0k9
-4220F0k0j04O7m6O4O6j3r9R5j11J46j24n2jO9J14j88NQ1o6N5l6Q0QlM2n9k9N1K7k7n4o2J14
-4240E0J3j0m7J0j78J72R0q0M3K9r6nnlojr2N9M6o5N7L6pn6J04r7o5J42on8Q4r7k6M4J94j37
-4262C6j19K16o3q5pM1n8J9m0J38M8n1q2J5J2J60r6k8k1K3m8k6P3Or2M6oM1j29mR2k6P9K4
-4282H8N0j88M5L2j4K3K6oq1RK7M7l1J00j00r6m6J78j08OO8k0m7J5P7j21M4J9Q4l2j8q5J5
-4302d0N0J32j36J5L9J1Ql8n9J25m3N8j82N8P9l8r8J34m1m9R5m9L9m0N8O4j08J1lj14j9K6
-4321e5J08l1K3J0l7K5J0J02j03P7p6L4q6J00J4K5m9N3K5M0J35j99K9K35j03k3k0O4O6q9p8
-4339B26O8J4K2m2K3J9n3l2r1J01k00M9O3M3j33o6L0J70l5r9p8J3l7M4L8J04j83K8J1q8J19
-4358D8K8L5l3j13L3P0m7J15j65N2N4j16M4J02k0l9Q1j54p1Q0q0L8J6j07J06J3j4l7O8J8l3
-4376b8P7q9k0P0R4o3jj83J02J26j5K0J4k9qq1m0m5J20L2n3j00pL6J3nJ02M3j26J14j0k5o
-4396B9L3rm0k9R7j21J07p8J02o2j07J34j23J2R4p6K0j50J56O1K7j5l4o0J11j19J07k1P5p7
-4414D4N8o8n2N7j8j2lN4l7%o4N7O7k4o9L1K0o9J10j5R4j58J08j8l7q4K8p2L2N7O3j44PL4
-4434b3J2J9j2l7j14J09r1P9ml8J55Rl21K62Kn1J13j34k2NOQ0n1K2Q2j13jJ68K0j64j11N5
-4453h9J11%R6k6p2o5m8N9J41r0K1L7j9k2j14o0Q3Q3N1m9P8n9l5N1j3j0J5j75J12lJ31n6l1
-4473C3M0p8J22Om0q3K9k6M2n0J52l5j23K1o3k0O9o3R7O0r2o8Q0r3p6J68J3o4P6k3J3r0k5
-4492i1L1l2J35j35J2L7l0Q8o3J9mM7LN3J01j23JO7r5m8p8k2J38j09rJ49M0k6L0R3j87o8R4
-4512A8j08O0J86q6j1K9M5j59n1Op8J7K24k9o1K5P4o9kp4j01K01J1k9r1J6N1q9Q9K0n0m0p1
-4532a27K22j3p7m5J60l6j34qJ41j0M6j10j36J16M0j1n1R6J4j51J5Q1J00j02KP7l8o2l2J5
-4550a8P5O0j20m1L7q2n3O7Q7l5J50J6q9RK8rl3m2j36Q9K6K4m8J32k6o7K9m3O6Rk5n5J11m6
-4570D7m2n6L9M5K0Q2k17oJ08p9p9rR2M9NN4P5j41Q1l6n8Q0j42J61m8P7%m9k4o5Q2j7LK9N3
-4591A14O5j01j01q1M2P4j1L8J4j07J02O5j09J1j8M4R8j2NOj26QM3P6P4l5j51p6k5J49l2p6
-4610c3P8j2j8J4J55j25Nn8M3m4M1J9q7m8N2O9j59R1M8jRj44O6K3M2M4n3kK1J03r1q3o2l6
-4630a33L6P9p4P7m7O5K1M5o9pl5R7j73J91j45k9K17j30L9j07M8K9qM5p3R2J19j31kr2L0K7
-4649Bq6J73l2j4J3j1j1j01J32JJ5o4L0j22J93r0k8Q7O0m5n9N3j24J24j23L7k0L8O5qN4k45
-4668a06Q0O4o8P9r1k0N0M0q9R8l7o4Q7P2k9m9n3M0r9J5MN6j3N2k3p3kL2J06m5J7l5P4J02
-4689A72j78J03r3J33j89Q0RN1j79M4N0L8K2R1k45j6J12N4j48l5J48o6P0r%j55O0o0L1J38
-4706C3m5N9o2M0L5Q5j18p8L2j7Q2q9J54j31O9qj98J46R4j54M5J21p8Q3J6j02J6Q1k2j45J53
-4725I7p5L6%kQ8Nr6J18j18j5Q6k46R8L1j5L2K5m7N1j62m0J21J0Q8n6L1p5l0OK5M4l8M0j2
-4745Ej8K8R6p1j6M4q1N8M6p9rJ1L6j7o0j32J26P2j60K55o7j58J72J3j89j7Q8O7O5l8j82N1
-4764f1R6j58L0m0J82P2o1q9L0J04j67K0P2O8O3k31L6R1n8o4%J7K4r8O4O6M1j3NJ7r3J20p7
-4784HqJ5k7J2l8q1J73J9l1L4k27P1l5N7m5N3O2k8K8Q4j18L4Lk1J42n8q4Ok8m1L1M8R9L8j26
-4805B1k0n6NK0P2j81J75L%j40J85j8j1p4J25k5L7l6j71J05q7m6K9P0R2j19N7M0j5JL0j0n4
-4824D%k1m5P8k9L9O0o0n5p1M2J03mm1l2K3o2N5m0oN9n6J62j24n0K5M7L3K6j35rk0R2P4PP3
-4846A42o2o0L0j4M8r6l7M8L1j58R5J44j4Rn8p2K4m9j10J68P2j29j6R8m6L2o3o6Q5jj31J07
-4865d9J32N3j57N3M1j03j9o8J45J3n8k4k5J16ll5M3o6Q8J2j70j9RJ05R7j04N2o3J0J40j98
-4883e2L1L7l3qr0J16N2q4P0M5o0o5M8j1L3K3k0N4j9QM1j45O0rm4LN6N3j00q0R9K4j6J15j06
-4904B6m3n4M6P5m0r1%j60J91M0M0L4kl7p3j8J05k6n2n4J60k7J1k02q5J79J08j28j3L4P8J
-4923B3p0J44k0j49J38j4oPJ9j95l8R7J41j30k4P1J39p7o7J1j9O0r2p9J01J6qk1R7n7n5m9
-4942a06P6J31l9p5N8o1k8Q5q4L7M4j00L8N4P7Ol0r4J0l4o5J41j42N8J21k3K2K4j07K5n8P0
-4962C1Mn9j0O0J01j06R6r5j4r7J76j4j07K0P2j7l8j08O0J05M4n9j1m0N5Q8j5m4o8q2L5J27
-4981I0qn5j36o3J89m1m8r2J54k8J13l0m3mj42K60j30m1J5nQ2l6q9Q9lq0m5J60oj11qOR0k4
-5001b0q8O2N1qP0l2j1Ok15K28l1l6O1o3O3l4O2O3P2m6j20N2L2K6j23mL8m1j5K3m5O3N1q9
-5021BKJ18qj59O8m9jK7k1J32p4OJ14k40O9l2Q3p8M1j45J52N4J6p2L7m2j08J17q7j4O0pQ2
-5041D3q7N2r1KM9m3J08j9N4r2LK8J7J00k55K24n5kNj9K1j7r8J97q9p7Q9j04l4j1J29o6L2
-5061fK7RrK7j8j16M7l1rN0L8Q6m4j3j5r9nK5J65j81N8P3j8q4L7K3P7o2m4J59N9j64k6%o6
-5081e0O6LJ4N4L5p0O0j08l4R3j29P5j9P8n2j16J83J87q6j03j20K2L7j7m7o7K35j03o9P4J9
-5100D5r6P5L4j23j9J14j56J11Q3k5L8k3m5K4K7p2jp7l1Q0O0j83J55j16M2K0O4O5M1k38J33
-5118FK4n8qk9LJ1K2K0j11O1O9q5R6j03N2O7j5J1p3j19O2R6M9M1j43J05M3q3P5Q8k5j43QJ0
-5139B4J6r8Q7k5n3K1j5P6p8rJ07j06L2M7l8r9J11K6L1kO3k4q5p7K4J00K5k35J20N0L2R8q5
-5158F1jll6j7Q3j4j41Q2Rm4j5j0O5k3O0M4k9j18O6m4J05l9j0p0m0K4L3K7m7Q4j83J01J2L1
-5179Cnr2J95n0j6q3J02j30J75k6r0P2n2K0j5q2P5K9O2j36LO6n3k2N9j7l3j40J38J25r6p3
-5198h7N5N1M9j68O9K9j4k6j1L5M5o1J05j26l6RN0N8l5J16j41J14L0j23r4J54N8q8k7jJ0j
-5217bJ38o7p7j53J20N8r5j8J08J16q2M1M9l2N%o7m5NQ2p4o4P4j9n3L7j1O5j22NJ01J1j45
-5236a11N2J33m6k8q6j0J00Jp0JL7K4l7ml2L3l9J9J7Q5r3k5J29q6rJ31N5n0l2j2jR9j74MO7
-5257D2j10oN8L7Oo0J55o6p3k6R6K3K2j7p8KK5o1MQ6l7L0K9o7N1l0l7KoN5n5l5j4J36o5Pq0
-5279e7K1q9M4J71K1j92j2J13N3m6m5J00J17j06q1j2N1n9q3K10o3L2K6j32NKn7J06j27j3K17
-5298A15l9mr7P4P1l3m4q4mR4Q6j82KO2Kr3Q6R2qj44Q2j2qq5l9M6J17p6K2m1M4J6r1JR7m1
-5319a6OKj79O7O1n4J76r4J6o4Q3r7j0Q8P8K5q8M0L6j32J01J2j40N4J1Q5m3o2N5M0k8j27J16
-5339A8l2K8km5PP7n3j27M9q2J01R6M3p0J7no0M5J0m1J5K49k89J78m2o9MJ32k33l1K7OJ23
-5359D4o4N6M7r9j29J72j1l0RM8m0m2OP9j38K2rL3p3J42j61K59p4j85Q0J30J0r5O8o8j0M3
-5378B0M8j13k0J17l7R2j27J7O9Nn7m5r7P5k2O1rK3P9L8qr7j5R1L4o7l8jj3M5j13l6J51j0
-5398D0N6l3j53r5J67J52o1KJ6O2j34j38J45o1l5P9J34q3jO3j22O8M2j13Q2q6l0J8o9N7m3
-5416g4J3J56j15j26PJ63K7j14Q1P0q9O3j4k6M4j14R6m8R6m3k9Qm3J1J40j40O9j19J21j49
-5434g8O0l8P4r5q8Q0R1r6l3M7M6o3J4L7O1J5j23l3J91n5o7J28j06j8J35M9k0M1m7k64J11
-5453d4O5k1L4K5Q8j80R6J6l9P1p1l8M8j00J2J2J17j09N4j27k5J35m4O6L3p4R5Jr6N5j2k7
-5472A6j7P6j1ro4K5R2r9N4j6m4J30j30l2M3m2q1J61lp5O%Q8m2pL0j7R7j59K1q0j04O6J25
-5492bP9o7%j35LP1O4j7k5j29M6J81j4J41k50k5N4l0R5k5QN4o0n2p3J64q8m3J61m1j03O9l4
-5512b3Q0P5ql6q7j8j6j7k4J30n1p7O4P5r6k9J40o4q5j1J28M6J15k05K0L6J9N5p7lj84J6M5
-5531f7k9R0q2M8m9k0J04K4r3L8M1J29j09l0M9Oj03j05Q9q4J4Q1L6j0J58p4j9l0j9J66o1q9
-5550@q1J01j37J17L2j2pj6K5o1k3K6O4O6k8j30M2K2M4K3j6J14n7j56J6N6j36M1k9JJ84L1
-5570A16o3K3l8l5m0R7j31L6o4J13n2L5p2M6J18j32J1j8J03P1j30J9P1j45P6j18J15P6n2M0
-5587G6o3m9N3Lj04R0j00K9P4l8M7r6K52q7o1l3j12J60r6O6r2rJ35j02j9o8J96k4n2m7J29
-5606E8Q9j58oQ6Q3j52qL5L5P5j65j7M4PQp0J21M6j95j34Q1N9J50l8N2p0j28J2P8m3P2j39
-5625a32K3R3k0r3J15K5J7Q8r3l8j7l3N3M8q3%M9N5oo6mN5l9p9Q6q0J01j32J11n3q2J56J34
-5645A59j37j8J09jj99L7O1l7l8R4M8Om9KJ0j3m6j3k7O2l6k0l0j1J95K5j79n4j0K25j22J08
-5664A01r5j1J29j95J9Q9J9J1j1j2l5K1q9J45r5J35N4j12n0k7m7L3QQ6m3Pk0J2r8M8m4l7M3
-5683f1J25J35k60J71j30M5k0O0m0O4j02J89j29k4r5J00m3M8j16l3J41j1m9k8J16j21J9q9
-5700a38Q6J64j05j7j39J42J8Mm7J1o4J21ok8o8N2J3o7L9O2p0K0R8P2j65Qj45P8j8J11O4n1
-5719C5J2r8J26K0j18n9J17l5r3L5J23K7l6Q6L1p8Q2j03o0Qr3j1R6Rk3j4L5J49j75J04N3m6
-5738A06j1j53n0L1j3J04O1j8n6k3Q5r0J7j03qR6LJ38o5N0Q6o3o0l0m6q2O6P6O3m7l1p2N1
-5758A2M4qq0O6J8j22mR2O8n3m1j3N2j37L8R4k5Q0P1j07q1M8K9m9q1KK4pk3k0j1Q8O3K9j37
-5779h1J6J35J4l9n9LJ7J1J33k23J72j3l4O7qj41L7rO1K7j56R5j7m6n8K22o9r3J15n1J17o0
-5798H5n5m8m7Q9J41j3r7j6j61Q4P2m0q5JR0o0R4l1R5r5k4M7P1n7l9j22J68K5n9l1J04j23
-5817c7n6N7Mj5M4M0Kp4O1l8L4p2N6R1j98p2J46J16p5M4r7J13l2q0m3J30q6J9j86J53j44J44
-5836e1J50j30J97k02m8Q1J2k4R6m0j16n9k0J08J6P2j3NQ7j07Q9l1jm2q6O9k1L1r0O3j23O7
-5855f1M5m5k3Q4j4jLQJ1JL4k5q1P5Q3n1m8j4M1J4Q0j24p7O3LK5N8j8k4j3%m1O7P1m1j01J32
-5877I6j19k8O0P1j14k1J1n4J22m4Q6j29j14J55m3j2LR3k7P6k0n7R5j06L2N1j36J3p0k5J73
-5896A8Q7M0j63q1J8Ko8J85n8J3L9j28Lj2J41L0k7J5J1j36N9R9k2j26J0q8J02P6M9J0j32j6
-5915e0J4j8L4R8qk8m6l6Q2n9k4rj2j33K81j00j33J50J36j30k8M6r8OJ50r9J5J18j24o9P0
-5933dJ2J19j00QJ03j82K5j2lN0m8J60o8r1K1o7Q2l1L9J0rR9J9k38R3J0R7j33pJN2m4Kk7L9
-5954b3O7m0K7l8M8m4l7j5N3L7Q6k3o3k5N4J4o5k8J65j13J3%q2M1m6O2P6o7lj10J8J9m1n9
-5974a42K24j46J01M4J7n0j67m2J64O2L5j00j56J50O8Q3k98J31O1M7j7l7rm4L4L9Q5j52K3
-5992HM8K0m7p8J0o3O5j6m5J03k5M5m6M4j70J63M0J3p6n6M5r5J97j75J13J3L2p0l2p2Qql0
-6011a37R4K6J87j58o9N8j10J20Q7q5P3r8J02J8j39K9p9J47n6K3J10j45j0l5J23j97J11r2
-6028a02P7N2l2j48j3J47L8P5Q0m0j48N4M2o9R9q0o5K1N6O7L5m4n1k2j10l2j6J44p4l1J55
-6046F5Rr9Q6m4n2l1K9p7j7J70L7j82n0R4J18J2j00jR3J02j58R0j37J35k6P5j33p4Ol9m2K30
-6065H9K2L9j04r5M6p4O1qJ14qm6J65j05p1O5J7n1qJ3o2N2J3M1k31R0L1Lp7K2p7J03J7P4R
-6086F9j73M2R3l4j3o8O9Q5J4NN3j17Rk7q5J31q1o7L5L7j4K8j4M9K5j4q2o0J80j31rJ36o9
-6105BJ06j64R1M9k4p8J01l4o0n8Q1rN9J3j5n4N1p7j6k3J10j60j0k5J43k2m2l9q4K14P4n6
-6124D4j6QN4k2m8p9pO4O2J17k06j8J58l0JN2r4J8M3k5Qm5j38J42j62J4O9L8Jj45J91n9p1
-6144h1K5O7lo4j3r6J38M3NQ3o2PNj05Q0J0j4j8J01j18jJ1M7o3Q0j2q0J7K4j26J29k0q9L0
-6164f3J01Ll6j31P8NmpN7q1J07m7Q4J8o4k2J09K9q7LOm9l1Q4K6r7q3J8J7N0q7l0J86j29J8
-6185d9N1M2j2q4R1q1m3P5l0L2L1o0J40P3j93Jk8K9Q4j08kJ28n8k7p3N1NOq9J02J70j00n4
-6205B0J39j50J4O1m7L7n0k6k0K2o0N4J3LJ6p0k6Lm3J15M4N8Q6q4Pn9P2K0j90K39j42j01J67
-6225A22k10kR9k3nj4J22M2j1q9P7R3r4p8j19o6J49O9k01J52N4j03k0k9Q1Q5k%j12l9J20K4
-6244G2l1J21j19M9j10M2r5k5M9k9m1QM0M3r3K21m0o2n8J07j2n7J25Jp1m8j10J33q8J5j27
-6262a90O6RJ28n8L1q3M5R6j15L9O3n9L4r4j15J25n2m6K35p1q8k0O2J9ql7J48p3k9m3p4J36
-6281a9K5n4j2m7P6O1j02j3Q6j22K57p0r5L3N1O1q3n4j8J6R8l4p4M0l7k9J69R0j97om1Q9k9
-6301A6j4R3n0P4j92NPR3j39Q3J5o4J94j23J74n8k7j55k4K1J20P6r4j8R5j21j02J22J04q6
-6319B5l2M7O6j06Np1m8J42j84J6R5j31J24M2K5J30o6R3j06L9j27o5K03J1kj53M8L3j26k4
-6337i7P2k4O7P3j42N1Q8k5l4p3L5l0k9J2R8m3P7KK4j87K9O1Kq0J21J35j56k1L2l2j3o2l1
-6356a00M9m4M8L9J72j98J49j99J37%n9Oo5J0MJ8R2N1j04L4k1j8M1M2L5r7J19p4j18P6K7k6
-6375B6Nj2n2o9Q3L6kM8j3l5m8P0m0M9P2l1j4r1L8R8p0l9mK11k09N1r9o8J9L8N9K4l4o7mj9
-6397i3P0J28m8lo6j63J89K3k8l6Nk0kj02J00o1KR1J79j06j20L7L8J08p9n4pK8Nk1Q1o1K9
-6417D3M1j9m8o3P0J7l6n8J77k7j21m5q4R9m0J85L8j69m5o8J03L0p0O1q4J35O5r9K1K2J1J09
-6436A51j74P3m1j09K4J41r4R9J37j84n1RP0j99L6J13q9K0k7J44q6K5lj3n6K7P9J4l5M8RQ7
-6455A45K0r3j17J35Oj62Q8J8p5Q0o7p1J36n2l6l8J70k9q5R1j7K2j20J38l9p2J24q9o8M0j3
-6473c0mm2J25m3p6P9J02oj06kj7P1kJ5j91J27L3p8M9oJ40n2j59J04Lm5Oj8j03J09J5n1l7
-6493i0O3K9L9j6N9j52q1J62k8R8m3P7l5N1j43K6K6j23J03P5j18J47n0k5l9O1J0L0j19rL4
-6511A9pj42N0J30l1N5j02nQ3j01r3J09L6J04r1J7l4r1L2J78P5p9l5j7r0j7J57o7j05Q0k7
-6530il8J7j44J60o2L6L3QK3N2l3qJ00k5j24j5L0L5R7m3J02j87K9j7N8m7j33p6O3L5q6J34
-6549c5Ok8L4j4r7pJ42Kq7R7L8j53Q3l1K3Q8L2j31l9pm8J71j34qJ12q4M6J07n9k13M8J5P1
-6569f0R6Q1p5R2o3n1q2lp5P3R4R0l5kKj43P5m4L3%M6p8m5j4RM1J40p7n1J7N7L5o3r8L6Q4
-6590D2J01Mk7j02M1q5n7M2q7J36m9J19J4j81OO3J5O0M6n4r1J7l1K3J51j66o8P1P6J22n6m2
-6609E3p3K1n6J60o5L1j46O7m3j0P3J0k5K7p6O1N3j55J65J3j33J9k4R1N0o2k7M9o6Lr1N6o
-6629e6j4Q7j22J64o0qn7N1k4j6L4lM8j69J77R9q4j21m4R9l6R8p3L8pj43L3K5M0j7J18j05
-6648d8m8R9J2k4oj6o9J54j17J79K7k28Lo9J64M2J3j52N7K1k6j3op6M8N3Q5J8n3k0m4j03P2
-6667g1L8M1K2K0J1l2n4q5R8J1K2m8r9J70o5L5o9O8Qj3p2O3j00J17J1r6n4J03r2K0N4O8K1
-6687E1k35J13l0J01M0J7q4Q6j1l3J2k7n7l1K0R8n2M7k5RL8kN5N2j73LJ49j38k5K1L8L9l5
-6707C1R0j56p7J31Rm4K4J0J3M6r4J38Lj24j57L8J38l1n3k9OJ23J8o1k3r5J82l8q9qJ02P7
-6726A00lj65o4O8M6j00J89k14M6O8M3k0On3J3Pq1O8R5l2pM3j0j26mo6J15N0M9r2rL3k5n2
-6746h4J36j29ML0Q9r0OM1J11j34j54J59q5J11l4J20K6r3p5J16p6K8Q2N5ll6j12qq1J4K0o6
-6765a12Q8J6Q7j67p4K7N8K5J42J9j76J03l4N7M5r2NJ2R5j31r3qL9n8Q1J17Mm5j30M8P8R4
-6784A20q9M2J7j22Q3L6j79p2K59o6j7L4or1J7k3K0M9L3lj9M0j12j1M2j05J55Ln9P5%r9O1
-6804A3l8J2J5Qkj12J10P1p4l7R9m3n8R5n6O2m8j61o3J01J21J12k05k8J62j4r6J67r5j02Q6
-6822Bo4l7J61O9q2lK1j10P9r3J09k6k4P7n8k9ko9%N1P8n3rO1Q1j59p4Q0N4j3q7M8J02k3p7
-6843a9l9J1M1N3n0l1N8Q6Nk09J39j3M4L1o2L2k9m7q3M5Q0o7Lk5J2qnO8j9Q4l8j15K4Q1J20
-6864A58n4r9o4k0L4J18p8n6j36J23Q4l8l8j3J12m8l9O3l0J8oN5j65M0N3N4n7J69j05n7J0
-6883a2M8k7oj59R6m3K2nL7N5m5j3JM0K2j7L4o0N4n0N0nl9qK2N1on8m4J09K0j28l7J49r7N2
-6904CK7o1r0Q6K7J52j00l1j24J55R5j30J0j01L2n1J41r0jQ8n6N0j19Q6J4P1j67Q1L4qm2J6
-6923cJ9k5Rn4j9Q5J3j75P4Q5j06J08Q3k9k7j34J93p5J9o1J1NM1j67J54M9o7n0p0J42j26l9
-6942a37N6J12M0j66J02Mq3r2J68J7Q4q2K2j01P2l3P5K5m4o5J0Qk5J4K6j48N8j07K82j7p0
-6961Ej39J13Lp3J15L1q5QM3j7K0k1L2m1m6J24j83K9N9P8j4j4l5J6j08J02Q3Lj49L2J19r9
-6980il5P7RO0o8q8q7L6K61j24j4l9J7L5qK3j0j98R1M4q5J20j50K56J7j26r5R5K6j56J33J15
-6999A23p4J9O9p3N2j03j53J65J91m9o4j49KR9j18N8p2Q1J3j0o6Q2k3j6k6R9R0p1kJ03p7m8
-7018E2O2o8r5R9o6j0k7Mk9J36j15J1PR6l0lj11J31j93J01M1l9pJ30K7j32j21K1K26n4nN2
-7037I1l8O9Jj34M2r9l6N8L7k6l3J9K22o6r7O3j24pO3p1M6M6N9m6L5k2J08j62r7K4qJ76r1
-7057BM2m2j2n4N3O5O2p3o5k7QL7o9J18j04J24j6q6L7j14K8O8P4j51J9M1PJp1L9Q7R4n9q4
-7077b1n1R4p1R9p7P6j33O0N1J03Jl6pp1N1l6j6n9J88K6p6j51J20Lk1j3l3p9j3J00j07J27
-7096B8q9J03m2p4q1J4K18m5m9Q5J21k11J00p9m2J15O0Ok22J10J3j65J07m0n5MR3R1j5o5n
-7114a1n7L2m1N0r3M5L1L7j1O0mj0k7k4J1j3k2m4N4L8j2rJ3J09q5J6r7M8M3J4r5J15n0j23
-7135a12J53J5o9j26P6R7L4n2J56j21r4J26K0o8R2j43L6L3L4p8P2O3q3l7j1n4N7R1k08K9m2
-7153a14L9p8J36M6j6n2N9l4L7lL4J8P0j42n7J1N6N0M7l9j51O5J15m1r5M6j26O2L9RRl0O5
-7173C5j89j3J45q5M6k7J17l7r3N7J8M2lJ8K5r0LJ4J01j17N1jLj6j56J16J03l4j18N1j0J12
-7192F8r3j9J00r2N2j7j09jQ2j11R8PP6n1k5k3K1n7PK22p4l5j40m0K22k26Q8kJ09r3k6J18
-7211C6n8O8k4r4JP1o5NJ0N7J14j0L3j68J27r5P9r6Q8m7p2l8mN6J57j07M0Qj20M9r9R5k3J10
-7231H4m5Kn2oJ7m7j0m4O7O2R6l4j14K5k3%J11%l2n6m5m2n9P9J05N6j25qr2L7j7R7J0lJ6j0
-7253@j23N4J5o9J32O3p6K9mm4l2N8O3M6j52l7QM4L9k0L4M8Rj02k0j3K1J07qM0l5j6K0J14
-7273A93j35N2k3J2j17o5L8K8MM5L6o7Ql8L0l1R6L0p1qN5Rj11k6p1J10j1L9M3j38J15r8J7
-7293e0jM5j05K33j23M8N3j61O5k0R9k18M3J30K5l8k3J2P4n7J2q5O5O4L1J7j68O3J8j9j41
-7311a12J66p3mL0J3k8JJ1oK1j0L8j20m6J87k4r8M8j66J19j1P0Q5j2o8m1M6rl6K6R7n4l3n8
-7331e1Q3j13j8R3O3r4R5j00R4n7K2N7o4k5l2R6N4j25O6J4R1j56L7L8K3j30lM9m0J05l6j54
-7351a18J24J8qL2j10N1J10j79R5N7j19M0L2m5R6Op7P8J2j23J32lr6l2Q2J9Mp7K9kk6J44o1
-7370H5l0J7l4K2j93m4J75m5L4j66J09N2R2q4K7l4J7l5R9N6j47k7J29m1l8j1J8r2P6K4j02
-7389i1L4J26n4j93Q9J58p6r1J15L8j38M1p0q1O5r2Q6O1K3K0m9M6Q8m5r3J34Q5j70j8K03k1
-7407A30j86j5O2k8QK3O4j4j5rm8p4N3J30j18m6M8P0p8M7j4l0j09P6O6N4p0j9N2j20J05k7
-7426c2J22L6j20j2j95J20J19j00K6j3M4Q8j69M9R1l2QJ5p1Q9q4J9r1J9j8N9n8J51j32m3r4
-7445b09P6J92j8L5k0k6Jm1k9LJ61j71k7N3L2m9R0j75m5J24J66j06R8p8n1k7J60j43kpQ4j4
-7464C7Oj0n4r7J50N2Lj00O9l1j31R7J43j14J3l7p3K7R1J5O3p9q7r6J39N6j65Q8J2O5n0j30
-7483a28K01r3j8J05q4n5J03n2o5qJ8J43p9Q9k35J57kQ6k9M0p7j21O0J60J09k38P1p9MO7j00
-7501e0O0KJ22r2n9K8j46L1J60N9j4j1k2j41J62K6n9j16k9M5K6j42J94J1M5p3PQ8K3j37q4
-7520h6N6j0O7p0L9r1Q8M6j3n0o8J96j18M0J15k67J10j5m3Rm9J54o5L6j5N4j05P7R5k1j55
-7538e9n2N9P9M2M7m9j04J41j63j23R0Q5n1J6M2J9p2J16k43j9Q2n5O0M9J39j81P9mL5j10M2
-7557f3N4l8n8J33jj12K30k19P4P6l3l8k9r2J2R4QlK2N4j1j6J2k6m1j4J08j46m9N5n4M9LJ5
-7577d4l7N5kKk6M5J3O6j39J7J00j3m2L9L5q7j94J97J11m1m0J5j19O0P5J10j11N8p3k1j07
-7595i8jM3O4m1p1J15Pj43k3J24l5J22n6O5j80K3M6M8PL5J1J62l7j28j60J48K6r3J10r5k5
-7614c0Q5j4j84M4J51p2p0M6L3N1R7j27n7N8Q1J33j69K6j45J18k9q1j08J53p2K0L9J17K4r4
-7632B4k0q1nN5m6R8l9J21j67JN3k2P0km3j25J39j02J10K4n5M6O0q7R1l0j5j06mJ22Pj11J83
-7652A44j13j33N9j3J37r6K7r7J26J9n9R2K9j07N2q7Qn6m5L5J31k7k8p8L5m5K9j59P4J70P1
-7670I5j7p5j4J33Jj67O6j9J4nj85J58p9k2J04jJ6J9p0L8N8J14j64%n2N8j2l4K19j78m3R2
-7689D8o0J1n8n7J55j69Q9M3n4o3m7J86j2mj02O2k0J02n0K5j12J15L7q6J03j21k1J18j24L0
-7707c6J22j01L4q8QJ3M7M1K1q1n3P8K7j09l2K2L2Q4j2o4J09mp6J7q6N7qrK8m7R5Mq2L2N8
-7728D1k0O0j64O7j19J27L4r2rR7m2K9q7O7L6m9Rm7O9q6j16N7J02J06p9J23j89L6P3l5kK6
-7747B3l5L5J2P8j07qO6k1m3M1j72N5j22J98Q9n9Lj3J20r1M9k01J35P1k5q8J04j48QL2n0P8
-7766A4Nm5K6P4J7k1j23M8j08Q2O0r8J05j10N8L1K2q3m3k9J97l8N3r8o2l1o8J47M4k9N8j1
-7785D4k3O3ml6M6n8j46K38j14n9n7o4J63o3K9o1J3l2R7n7J19p6m3K0M8K2J6p5Q0kQ0m5L5
-7805I8j66J48r8L3J3K4j45j2L4L8M3j06J03j00J1O8j03J60rJ8L9p7J7o8Q1l0N6j42L5pp7
-7823a21RR1j4P5r5LJ75l6j37n2J25J0j94J00kPj4R1Q3m8r4o4J4q4m3K18j01l0O9M7J9M8o4
[truncated: 285,129 more chars]
