# Supplementary material for: Uranium-stibinidiide, -stibinidene, and -stibido multiple bonds and uranium-nitride formation from multimetallic diuranium-distibene-mediated dinitrogen cleavage
Source: Nat Commun. 2025 Aug 4;16:7136. doi: 10.1038/s41467-025-61612-5 (PMC12322283; doi:10.1038/s41467-025-61612-5)
Supplement: Supplementary file 3 — Source Data [file 41467_2025_61612_MOESM3_ESM.zip › Supplementary Data 5UK 29Si.jdx]

##TITLE=	20230125-1822-B400_B.14-19.11.fid
Ref JD729-USbU
Group Liddle_S
Si29_CPD_Night THF /mnt/nmrdata/Liddle_S mbdxwjd3 19
##JCAMP-DX=	6.0	$$ MestReNova 14.3.0-30573
##DATA TYPE=	LINK
##BLOCK_ID=	1
##BLOCKS=	2    
##ORIGIN=	Mestrelab Research S.L.
##OWNER=	n16601rs
##$MNOVA/LINK_BLOCK_TYPE=	ITEM	$$ NMR Spectrum
##$MNOVA/ITEM/POLYGON=	(XY..XY)
5321,5835
8722,5835
8722,8208
5321,8208
5321,5835
##$MNOVA/ITEM/Z=	0
##$MNOVA/ITEM/ANGLE=	0
##TITLE=	20230125-1822-B400_B.14-19.11.fid
##JCAMP-DX=	6.0	$$ MestReNova 14.3.0-30573
##BLOCK_ID=	2
##DATA TYPE=	MNOVA NMR VIEW DATA
##DATA CLASS=	MNOVA VIEW DATA
##$MNOVA/ITEM/ZOOM/X=	-201.58803976817293346,	201.59409999073275799
##$MNOVA/ITEM/ZOOM/Y=	-522.6964569091796875,	2626.7519378662109375
##END=	
##TITLE=	20230125-1822-B400_B.14-19.11.fid
##JCAMP-DX=	6.0	$$ MestReNova 14.3.0-30573
##BLOCK_ID=	3
##DATA TYPE=	NMR SPECTRUM
##DATA CLASS=	XYDATA
##NUMDIM=	1
##ORIGIN=	Bruker BioSpin GmbH
##OWNER=	nmrsu
##.OBSERVE FREQUENCY=	79.49457534299999395
##.OBSERVE NUCLEUS=	^29Si
##.SOLVENT NAME=	THF
##.PULSE SEQUENCE=	zgig
##LONGDATE=	2023/01/26 21:48:04.000
##.ACQUISITIONMODE=	SIMULTANEOUS (DQD)
##$ORIGINAL FORMAT=	Bruker XWIN-NMR
##$MNOVA/SCALES_VERSION=	9
##$PARAMETER FILE=	(acqus, ASCII, c:/Users/n16601rs/OneDrive%20-%20The%20University%20of%20Manchester/MS%20U-Sb/JD%20NMR/USbU%20K18C6/[USbU][K18C6]/11/acqus, 0)
$$ ##TITLE= Parameter file, TopSpin 3.6.2
$$ ##JCAMPDX= 5.0
$$ ##DATATYPE= Parameter Values
$$ ##NPOINTS= 1	$$ modification sequence number
$$ ##ORIGIN= Bruker BioSpin GmbH
$$ ##OWNER= nmrsu
$$ $$ 2023-01-26 21:48:05.882 +0000  nmrsu@pink.ch.man.ac.uk
$$ $$ /mnt/nasr/NMR/Liddle_S/data/mbdxwjd3/nmr/20230125-1822-B400_B.14-19/11/acqus
$$ $$ process /opt/topspin3.6.2b/prog/mod/dirdata
$$ ##$ACQT0= -9.54927425515661
$$ ##$AMP= (0..31)
$$ 100 100 100 100 100 100 100 100 100 100 100 100 100 100 100 100 100 100
$$ 100 100 100 100 100 100 100 100 100 100 100 100 100 100
$$ ##$AMPCOIL= (0..19)
$$ -1 0 0 0 0 0 0 0 0 0 0 0 0 0 0 0 0 0 0 0
$$ ##$ANAVPT= -1
$$ ##$AQSEQ= 0
$$ ##$AQ_mod= 3
$$ ##$AUNM= <au_zg>
$$ ##$AUTOPOS= <19 >
$$ ##$BF1= 79.494575343
$$ ##$BF2= 400.13
$$ ##$BF3= 79.494575343
$$ ##$BF4= 79.494575343
$$ ##$BF5= 79.494575343
$$ ##$BF6= 79.494575343
$$ ##$BF7= 79.494575343
$$ ##$BF8= 79.494575343
$$ ##$BWFAC= (0..63)
$$ 0 0 0 0 0 0 0 0 0 0 0 0 0 0 0 0 0 0 0 0 0 0 0 0 0 0 0 0 0 0 0 0 0 0 0 0
$$ 0 0 0 0 0 0 0 0 0 0 0 0 0 0 0 0 0 0 0 0 0 0 0 0 0 0 0 0
$$ ##$BYTORDA= 0
$$ ##$CAGPARS= (0..11)
$$ 0 0 0 0 0 0 0 0 0 0 0 0
$$ ##$CHEMSTR= <none>
$$ ##$CNST= (0..63)
$$ 1 1 145 1 1 1 1 1 1 1 1 1 1 1 1 1 1 1 1 1 1 1 1 1 1 1 1 1 1 1 1 1 1 1 1
$$ 1 1 1 1 1 1 1 1 1 1 1 1 1 1 1 1 1 1 1 1 1 1 1 1 1 1 1 1 1
$$ ##$CPDPRG= (0..8)
$$ <waltz16> <> <waltz16> <> <mlev> <mlev> <mlev> <mlev> <mlev>
$$ ##$D= (0..63)
$$ 0 5 0.00345 0 0 0 0 0 0 0.06 0 0.03 2e-05 3e-06 0 0 0.0002 0 0 0 0 0 0
$$ 0 0 0 0 0 0 0 0 0 0 0 0 0 0 0 0 0 0 0 0 0 0 0 0 0 0 0 0 0 0 0 0 0 0 0 0
$$ 0 0 0 0 0
$$ ##$DATE= 1674769684
$$ ##$DE= 6.5
$$ ##$DECBNUC= <off>
$$ ##$DECIM= 624
$$ ##$DECNUC= <off>
$$ ##$DECSTAT= 4
$$ ##$DIGMOD= 1
$$ ##$DIGTYP= 12
$$ ##$DQDMODE= 0
$$ ##$DR= 21
$$ ##$DS= 0
$$ ##$DSPFIRM= 0
$$ ##$DSPFVS= 20
$$ ##$DTYPA= 0
$$ ##$EXP= <Si29_CPD_Night>
$$ ##$FCUCHAN= (0..9)
$$ 0 1 2 0 0 0 0 0 0 0
$$ ##$FL1= 90
$$ ##$FL2= 90
$$ ##$FL3= 90
$$ ##$FL4= 90
$$ ##$FN_INDIRECT= (0..7)
$$ 0 0 0 0 0 0 0 0
$$ ##$FOV= 20
$$ ##$FQ1LIST= <freqlist>
$$ ##$FQ2LIST= <freqlist>
$$ ##$FQ3LIST= <freqlist>
$$ ##$FQ4LIST= <freqlist>
$$ ##$FQ5LIST= <freqlist>
$$ ##$FQ6LIST= <freqlist>
$$ ##$FQ7LIST= <freqlist>
$$ ##$FQ8LIST= <freqlist>
$$ ##$FRQLO3= 1247612.15700001
$$ ##$FRQLO3N= 0
$$ ##$FS= (0..7)
$$ 0 0 0 0 0 0 83 83
$$ ##$FTLPGN= 0
$$ ##$FW= 4032000
$$ ##$FnILOOP= 0
$$ ##$FnMODE= 0
$$ ##$FnTYPE= 0
$$ ##$GPNAM= (0..31)
$$ <sine.100> <sine.100> <sine.100> <sine.100> <sine.100> <sine.100> <sine.100>
$$ <sine.100> <sine.100> <sine.100> <sine.100> <sine.100> <sine.100> <sine.100>
$$ <sine.100> <sine.100> <sine.100> <sine.100> <sine.100> <sine.100> <sine.100>
$$ <sine.100> <sine.100> <sine.100> <sine.100> <sine.100> <sine.100> <sine.100>
$$ <sine.100> <sine.100> <sine.100> <sine.100>
$$ ##$GPX= (0..31)
$$ 0 0 0 0 0 0 0 0 0 0 0 0 0 0 0 0 0 0 0 0 0 0 0 0 0 0 0 0 0 0 0 0
$$ ##$GPY= (0..31)
$$ 0 0 0 0 0 0 0 0 0 0 0 0 0 0 0 0 0 0 0 0 0 0 0 0 0 0 0 0 0 0 0 0
$$ ##$GPZ= (0..31)
$$ 0 0 0 0 0 0 0 0 0 0 0 0 0 0 0 0 0 0 0 0 0 0 0 0 0 0 0 0 0 0 0 0
$$ ##$GRDPROG= <>
$$ ##$GRPDLY= 67.9911956787109
$$ ##$HDDUTY= 20
$$ ##$HDRATE= 20
$$ ##$HGAIN= (0..3)
$$ 0 0 0 0
$$ ##$HL1= 90
$$ ##$HL2= 90
$$ ##$HL3= 90
$$ ##$HL4= 90
$$ ##$HOLDER= 19
$$ ##$HPMOD= (0..7)
$$ 0 0 0 0 0 0 0 0
$$ ##$HPPRGN= 0
$$ ##$IN= (0..63)
$$ 0.001 0.001 0.001 0.001 0.001 0.001 0.001 0.001 0.001 0.001 0.001 0.001
$$ 0.001 0.001 0.001 0.001 0.001 0.001 0.001 0.001 0.001 0.001 0.001 0.001
$$ 0.001 0.001 0.001 0.001 0.001 0.001 0.001 0.001 0.001 0.001 0.001 0.001
$$ 0.001 0.001 0.001 0.001 0.001 0.001 0.001 0.001 0.001 0.001 0.001 0.001
$$ 0.001 0.001 0.001 0.001 0.001 0.001 0.001 0.001 0.001 0.001 0.001 0.001
$$ 0.001 0.001 0.001 0.001
$$ ##$INF= (0..7)
$$ 0 0 0 0 0 0 0 0
$$ ##$INP= (0..63)
$$ 0 0 0 0 0 0 0 0 0 0 0 0 0 0 0 0 0 0 0 0 0 0 0 0 0 0 0 0 0 0 0 0 0 0 0 0
$$ 0 0 0 0 0 0 0 0 0 0 0 0 0 0 0 0 0 0 0 0 0 0 0 0 0 0 0 0
$$ ##$INSTRUM= <spect>
$$ ##$INTEGFAC= (0..63)
$$ 0 0 0 0 0 0 0 0 0 0 0 0 0 0 0 0 0 0 0 0 0 0 0 0 0 0 0 0 0 0 0 0 0 0 0 0
$$ 0 0 0 0 0 0 0 0 0 0 0 0 0 0 0 0 0 0 0 0 0 0 0 0 0 0 0 0
$$ ##$L= (0..31)
$$ 256 1 1 1 1 1 1 1 1 1 1 1 1 1 1 1 1 1 1 1 1 1 1 1 1 1 1 1 1 1 1 1
$$ ##$LFILTER= 200
$$ ##$LGAIN= -2
$$ ##$LINPSTP= 0
$$ ##$LOCKED= yes
$$ ##$LOCKFLD= 5317
$$ ##$LOCKGN= 123.355346679688
$$ ##$LOCKPOW= -38
$$ ##$LOCKPPM= 1.73000001907349
$$ ##$LOCNUC= <2H>
$$ ##$LOCPHAS= 229.036
$$ ##$LOCSHFT= yes
$$ ##$LOCSW= 0
$$ ##$LTIME= 0.100000001490116
$$ ##$MASR= 4200
$$ ##$MASRLST= <masrlst>
$$ ##$MULEXPNO= (0..15)
$$ 0 0 0 0 0 0 0 0 0 0 0 0 0 0 0 0
$$ ##$NBL= 1
$$ ##$NC= -5
$$ ##$NLOGCH= 1
$$ ##$NOVFLW= 1
$$ ##$NS= 512
$$ ##$NUC1= <29Si>
$$ ##$NUC2= <1H>
$$ ##$NUC3= <off>
$$ ##$NUC4= <off>
$$ ##$NUC5= <off>
$$ ##$NUC6= <off>
$$ ##$NUC7= <off>
$$ ##$NUC8= <off>
$$ ##$NUCLEUS= <off>
$$ ##$NUSLIST= <automatic>
$$ ##$NusAMOUNT= 25
$$ ##$NusFPNZ= no
$$ ##$NusJSP= 0
$$ ##$NusSEED= 54321
$$ ##$NusSPTYPE= 0
$$ ##$NusT2= 1
$$ ##$NusTD= 0
$$ ##$O1= 0
$$ ##$O2= 1600.52
$$ ##$O3= 0
$$ ##$O4= 0
$$ ##$O5= 0
$$ ##$O6= 0
$$ ##$O7= 0
$$ ##$O8= 0
$$ ##$OVERFLW= 1
$$ ##$P= (0..63)
$$ 15 15 30 15 30 0 0 0 0 30 60 0 0 0 0 200000 1000 2000 0 600 2500 0 0 0
$$ 1000 0 0 15 1000 0 0 0 0 0 0 0 80000 0 0 2550 0 0 0 10000 0 0 0 0 0 0 0
$$ 0 0 0 0 0 0 0 0 0 0 0 0 2100
$$ ##$PACOIL= (0..15)
$$ 2 3 1 0 0 0 0 0 0 0 0 0 0 0 0 0
$$ ##$PAPS= 2
$$ ##$PARMODE= 0
$$ ##$PCPD= (0..9)
$$ 100 0 90 100 100 100 100 100 100 100
$$ ##$PEXSEL= (0..9)
$$ 1 1 1 1 1 1 1 1 1 1
$$ ##$PHCOR= (0..31)
$$ 0 0 0 0 0 0 0 0 0 0 0 0 0 0 0 0 0 0 0 0 0 0 0 0 0 0 0 0 0 0 0 0
$$ ##$PHLIST= <>
$$ ##$PHP= 2
$$ ##$PH_ref= 0
$$ ##$PL= (0..63)
$$ 120 0 -3.6 120 120 120 120 120 120 120 120 120 15.31 18 56.23 6.33 120
$$ 120 0 20 120 56.23 120 120 56.23 120 120 120 120 120 15.31 9.29 120 120
$$ 120 120 120 120 120 120 120 120 120 120 120 120 120 120 120 120 120 120
$$ 120 120 120 120 120 120 120 120 120 120 120 120
$$ ##$PLSTEP= 0.1
$$ ##$PLSTRT= -6
$$ ##$PLW= (0..63)
$$ 0 34 10.725 0 0 0 0 0 0 0 0 0 0.29792 0.14985 0 2.6813 0 0 34 0 0 9.6525e-05
$$ 0 0 0.0015444 0 0.074479 0 0 0 0.29792 1.1917 0 0 0 0 0 0 0 0 0 0 0 0 0
$$ 0 0 0 0 0 0 0 0 0 0 0 0 0 0 0 0 0 0 0
$$ ##$PLWMAX= (0..7)
$$ 122.1 29.5 0 0 0 0 0 0
$$ ##$PQPHASE= 0
$$ ##$PQSCALE= 0
$$ ##$PR= 4
$$ ##$PRECHAN= (0..15)
$$ -1 2 0 1 -1 -1 -1 -1 -1 -1 -1 -1 -1 -1 -1 -1
$$ ##$PRGAIN= 0
$$ ##$PROBHD= <Z104450_0142 (PA BBO 400S1 BBF-H-D-05 Z)>
$$ ##$PROBINPUTS= (0..15)
$$ <19F-109Ag> <1H> <2H> <> <> <> <> <> <> <> <> <> <> <> <> <>
$$ ##$PULPROG= <zgig>
$$ ##$PW= 0
$$ ##$PYNM= <acqu.py>
$$ ##$ProjAngle= 0
$$ ##$QNP= 1
$$ ##$RD= 0
$$ ##$RECCHAN= (0..15)
$$ 0 1 0 0 0 0 0 0 0 0 0 0 0 0 0 0
$$ ##$RECPH= 0
$$ ##$RECPRE= (0..15)
$$ -1 2 -1 -1 -1 -1 -1 -1 -1 -1 -1 -1 -1 -1 -1 -1
$$ ##$RECPRFX= (0..15)
$$ 1 0 0 0 0 0 0 0 0 0 0 0 0 0 0 0
$$ ##$RECSEL= (0..15)
$$ 0 1 0 0 0 0 0 0 0 0 0 0 0 0 0 0
$$ ##$RG= 2050
$$ ##$RO= 0
$$ ##$RSEL= (0..15)
$$ 0 1 2 0 0 0 0 0 0 0 0 0 0 0 0 0
$$ ##$S= (0..7)
$$ 83 83 83 83 83 83 83 83
$$ ##$SELREC= (0..9)
$$ 0 0 0 0 0 0 0 0 0 0
$$ ##$SFO1= 79.494575343
$$ ##$SFO2= 400.13160052
$$ ##$SFO3= 79.494575343
$$ ##$SFO4= 79.494575343
$$ ##$SFO5= 79.494575343
$$ ##$SFO6= 79.494575343
$$ ##$SFO7= 79.494575343
$$ ##$SFO8= 79.494575343
$$ ##$SOLVENT= <THF>
$$ ##$SOLVOLD= <off>
$$ ##$SP= (0..63)
$$ 1 120 120 54.54 120 0 120 120 120 0 120 120 0 0 120 0 150 150 22.44 120.87
$$ 118.96 122.27 114.95 150 150 150 150 150 150 120 150 120 120 120 120 120
$$ 120 120 120 120 120 120 120 120 120 120 120 120 120 120 120 120 120 120
$$ 120 120 120 120 120 120 120 120 120 120
$$ ##$SPECTR= 0
$$ ##$SPINCNT= 0
$$ ##$SPNAM= (0..63)
$$ <gauss> <0.0> <0.0> <0.0> <Eburp2tr.1000> <0.0> <0.0> <Sinc1.1000> <0.0>
$$ <gauss> <0.0> <0.0> <gauss> <gauss> <Eburp2.1000> < > <gauss> <gauss> <0.0>
$$ <0.0> <0.0> <0.0> <0.0> <gauss> <gauss> <gauss> <Gaus1_180r.1000> <gauss>
$$ <gauss> <0.0> <0.0> <Reburp.1000> <Q3.1000> <> <0.0> <0.0> <0.0> <> <>
$$ <> <0.0> <0.0> <> <> <> <> <> <> <> <> <> <> <> <> <> <> <> <> <> <> <>
$$ <> <> <>
$$ ##$SPOAL= (0..63)
$$ 0.5 0 0 0.5 0 0 0 0.5 0 0.5 0 0 0.5 0.5 1 0.5 0.5 0.5 0.5 0 0 0 0 0.5 0.5
$$ 0.5 0.5 0.5 0.5 0 0 0.5 0.5 0.5 0 0 0 0.5 0.5 0.5 0 0 0.5 0.5 0.5 0.5 0.5
$$ 0.5 0.5 0.5 0.5 0.5 0.5 0.5 0.5 0.5 0.5 0.5 0.5 0.5 0.5 0.5 0.5 0.5
$$ ##$SPOFFS= (0..63)
$$ 0 0 0 0 0 0 0 0 0 0 0 0 0 0 0 0 0 0 0 0 0 0 0 0 0 0 0 0 0 0 0 0 0 0 0 0
$$ 0 0 0 0 0 0 0 0 0 0 0 0 0 0 0 0 0 0 0 0 0 0 0 0 0 0 0 0
$$ ##$SPPEX= (0..63)
$$ 0 0 0 0 0 0 0 0 0 0 0 0 0 0 0 0 0 0 0 0 0 0 0 0 0 0 0 0 0 0 0 0 0 0 0 0
$$ 0 0 0 0 0 0 0 0 0 0 0 0 0 0 0 0 0 0 0 0 0 0 0 0 0 0 0 0
$$ ##$SPW= (0..63)
$$ 0 0 0 0 0.099636 0 0 0.0069582 0 0 0 0 0 0 0.099636 0 0 0 0 0 0 0 0 0 0
$$ 0 8.9034e-06 0 0 0 0 0.34363 0.0042066 0 0 0 0 0 0 0 0 0 0 0 0 0 0 0 0
$$ 0 0 0 0 0 0 0 0 0 0 0 0 0 0 0
$$ ##$SUBNAM= (0..9)
$$ <""> <""> <""> <""> <""> <""> <""> <""> <""> <"">
$$ ##$SW= 403.18829194254
$$ ##$SWIBOX= (0..19)
$$ 0 1 2 0 0 0 0 0 0 0 0 0 0 0 0 0 0 0 0 0
$$ ##$SW_h= 32051.2820512821
$$ ##$SWfinal= 0
$$ ##$SigLockShift= 0
$$ ##$TD= 65536
$$ ##$TD0= 1
$$ ##$TD_INDIRECT= (0..7)
$$ 0 0 0 0 0 0 0 0
$$ ##$TDav= 1
$$ ##$TE= 293.7
$$ ##$TE1= 300
$$ ##$TE2= 300
$$ ##$TE3= 300
$$ ##$TE4= 300
$$ ##$TEG= 300
$$ ##$TE_MAGNET= 0
$$ ##$TE_PIDX= 0
$$ ##$TE_STAB= (0..9)
$$ 0 0 0 0 0 0 0 0 0 0
$$ ##$TL= (0..7)
$$ 0 120 60 12 22 120 120 120
$$ ##$TOTROT= (0..63)
$$ 0 0 0 0 0 0 0 0 0 0 0 0 0 0 0 0 0 0 0 0 0 0 0 0 0 0 0 0 0 0 0 0 0 0 0 0
$$ 0 0 0 0 0 0 0 0 0 0 0 0 0 0 0 0 0 0 0 0 0 0 0 0 0 0 0 0
$$ ##$TUBE_TYPE= <>
$$ ##$USERA1= <user>
$$ ##$USERA2= <user>
$$ ##$USERA3= <user>
$$ ##$USERA4= <user>
$$ ##$USERA5= <user>
$$ ##$V9= 5
$$ ##$VALIDCODE= -1
$$ ##$VALIST= <valist>
$$ ##$VCLIST= <CCCCCCCCCCCCCCC>
$$ ##$VDLIST= <DDDDDDDDDDDDDDD>
$$ ##$VPLIST= <PPPPPPPPPPPPPPP>
$$ ##$VTLIST= <TTTTTTTTTTTTTTT>
$$ ##$WBST= 1024
$$ ##$WBSW= 4
$$ ##$XGAIN= (0..3)
$$ 0 0 0 0
$$ ##$XL= 0
$$ ##$YL= 0
$$ ##$YMAX_a= 4929813
$$ ##$YMIN_a= -4769799
$$ ##$ZGOPTNS= <>
$$ ##$ZL1= 0
$$ ##$ZL2= 0
$$ ##$ZL3= 0
$$ ##$ZL4= 0
$$ ##$scaledByNS= no
$$ ##$scaledByRG= no
$$ ##END=
$$ 
##$PARAMETER FILE=	(audita.txt, ASCII, c:/Users/n16601rs/OneDrive%20-%20The%20University%20of%20Manchester/MS%20U-Sb/JD%20NMR/USbU%20K18C6/[USbU][K18C6]/11/audita.txt, 0)
$$ ##TITLE= Audit trail, TopSpin 3.6.2
$$ ##JCAMPDX= 5.01
$$ ##ORIGIN= Bruker BioSpin GmbH
$$ ##OWNER= nmrsu
$$ $$ /mnt/nasr/NMR/Liddle_S/data/mbdxwjd3/nmr/20230125-1822-B400_B.14-19/11/audita.txt
$$ ##AUDIT TRAIL=  $$ (NUMBER, WHEN, WHO, WHERE, PROCESS, VERSION, WHAT)
$$ (   1,<2023-01-26 21:48:04.864 +0000>,<nmrsu>,<pink.ch.man.ac.uk>,<go4>,<TopSpin 3.6.2>,
$$       <created by zg
$$ 	started at 2023-01-26 20:56:22.886 +0000,
$$ 	POWCHK enabled, PULCHK disabled,
$$        configuration hash MD5:
$$        3D 22 0D 5E 13 61 63 90 B7 D6 38 88 27 90 1D 32
$$        data hash MD5: 64K
$$        6F BF 0C 74 DA FF D9 49 53 DB 03 E0 E1 93 B5 0C>)
$$ (   2,<2023-01-26 21:48:04.888 +0000>,<nmrsu>,<pink.ch.man.ac.uk>,<audit>,<TopSpin 3.6.2>,
$$       <user comment:
$$        ICON-NMR User ID: mbdxwjd3
$$        data hash MD5: 64K
$$        6F BF 0C 74 DA FF D9 49 53 DB 03 E0 E1 93 B5 0C>)
$$ (   3,<2023-01-26 21:48:06.052 +0000>,<nmrsu>,<pink.ch.man.ac.uk>,<dirdata>,<TopSpin 3.6.2>,
$$       <wrpa from 1 11 "20230125-1822-B400_B.14-19" "/mnt/nmrdata/Liddle_S/data/mbdxwjd3/nmr"
$$        data hash MD5: 64K
$$        6F BF 0C 74 DA FF D9 49 53 DB 03 E0 E1 93 B5 0C>)
$$ ##END=
$$ 
$$ $$ hash MD5
$$ $$ 66 6B 9A 04 F5 DF C5 03 9A FB 84 DE DF 9E C4 FC
$$ 
##$PARAMETER FILE=	(auditp.txt, ASCII, c:/Users/n16601rs/OneDrive%20-%20The%20University%20of%20Manchester/MS%20U-Sb/JD%20NMR/USbU%20K18C6/[USbU][K18C6]/11/pdata/1/auditp.txt, 0)
$$ ##TITLE= Audit trail, TopSpin 3.6.2
$$ ##JCAMPDX= 5.01
$$ ##ORIGIN= Bruker BioSpin GmbH
$$ ##OWNER= nmrsu
$$ $$ /mnt/nasr/NMR/Liddle_S/data/mbdxwjd3/nmr/20230125-1822-B400_B.14-19/11/pdata/1/auditp.txt
$$ ##AUDIT TRAIL=  $$ (NUMBER, WHEN, WHO, WHERE, PROCESS, VERSION, WHAT)
$$ (   1,<2023-01-26 21:48:04.864 +0000>,<nmrsu>,<pink.ch.man.ac.uk>,<go4>,<TopSpin 3.6.2>,
$$       <created by zg
$$ 	started at 2023-01-26 20:56:22.886 +0000,
$$ 	POWCHK enabled, PULCHK disabled,
$$        configuration hash MD5:
$$        3D 22 0D 5E 13 61 63 90 B7 D6 38 88 27 90 1D 32
$$        data hash MD5: 64K
$$        6F BF 0C 74 DA FF D9 49 53 DB 03 E0 E1 93 B5 0C>)
$$ (   2,<2023-01-26 21:48:04.888 +0000>,<nmrsu>,<pink.ch.man.ac.uk>,<audit>,<TopSpin 3.6.2>,
$$       <user comment:
$$        ICON-NMR User ID: mbdxwjd3
$$        data hash MD5: 64K
$$        6F BF 0C 74 DA FF D9 49 53 DB 03 E0 E1 93 B5 0C>)
$$ (   3,<2023-01-26 21:48:05.185 +0000>,<nmrsu>,<pink.ch.man.ac.uk>,<proc1d>,<TopSpin 3.6.2>,
$$       <Start of raw data processing
$$        ef LB = 1 FT_mod = 6 PKNL = 1 SI = 32K 
$$        data hash MD5: 32K
$$        B3 90 D1 4E 18 37 8A 95 2D 09 48 A9 02 0E 7B A4>)
$$ (   4,<2023-01-26 21:48:05.340 +0000>,<nmrsu>,<pink.ch.man.ac.uk>,<proc1d>,<TopSpin 3.6.2>,
$$       <apk 
$$        data hash MD5: 32K
$$        A4 C1 AA BA E1 98 B7 16 A0 BF DA F1 60 EF 13 C4>)
$$ (   5,<2023-01-26 21:48:05.373 +0000>,<nmrsu>,<pink.ch.man.ac.uk>,<proc1d>,<TopSpin 3.6.2>,
$$       <abs ABSG = 5 
$$        data hash MD5: 32K
$$        2B BF C1 9C 7D 37 D3 8F 49 15 EF 6A 49 7D F7 8C>)
$$ (   6,<2023-01-26 21:48:06.192 +0000>,<nmrsu>,<pink.ch.man.ac.uk>,<dirdata>,<TopSpin 3.6.2>,
$$       <wrpa from 1 11 "20230125-1822-B400_B.14-19" "/mnt/nmrdata/Liddle_S/data/mbdxwjd3/nmr"
$$        data hash MD5: 32K
$$        2B BF C1 9C 7D 37 D3 8F 49 15 EF 6A 49 7D F7 8C>)
$$ ##END=
$$ 
$$ $$ hash MD5
$$ $$ 5A A8 E8 62 B6 78 C1 A4 BA 0F 2C CE EC 07 0D EC
$$ 
##$PARAMETER FILE=	(cpdprg2, ASCII, c:/Users/n16601rs/OneDrive%20-%20The%20University%20of%20Manchester/MS%20U-Sb/JD%20NMR/USbU%20K18C6/[USbU][K18C6]/11/cpdprg2, 0)
$$ 1 pcpd*3:180
$$   pcpd*4:0
$$   pcpd*2:180
$$   pcpd*3:0
$$   pcpd  :180
$$   pcpd*2:0
$$   pcpd*4:180
$$   pcpd*2:0
$$   pcpd*3:180
$$ 2 pcpd*3:0
$$   pcpd*4:180
$$   pcpd*2:0
$$   pcpd*3:180
$$   pcpd  :0
$$   pcpd*2:180
$$   pcpd*4:0
$$   pcpd*2:180
$$   pcpd*3:0
$$   lo to 2 times 2
$$ 3 pcpd*3:180
$$   pcpd*4:0
$$   pcpd*2:180
$$   pcpd*3:0
$$   pcpd  :180
$$   pcpd*2:0
$$   pcpd*4:180
$$   pcpd*2:0
$$   pcpd*3:180
$$   jump to 1
$$ 
##$PARAMETER FILE=	(datafile, ASCII, c:/Users/n16601rs/OneDrive%20-%20The%20University%20of%20Manchester/MS%20U-Sb/JD%20NMR/USbU%20K18C6/[USbU][K18C6]/11/fid, 0)
$$ 
##$PARAMETER FILE=	(format.temp, ASCII, c:/Users/n16601rs/OneDrive%20-%20The%20University%20of%20Manchester/MS%20U-Sb/JD%20NMR/USbU%20K18C6/[USbU][K18C6]/11/format.temp, 0)
$$ EDIT_PAR COMMAND FILE
$$ 
$$ DI_MODE         LONG
$$ ED_ENTRY        ACQU
$$ ORDER           FILE
$$ 
$$ 
$$ HEADER		"F2 - Acquisition Parameters"
$$ T_NAME		Date_
$$ 		TYPE	R64
$$ 		CLASS	ACQU
$$ 		SUBRANGE 0.0 50000000
$$ 		REL	"Date_=itodate(DATE)"
$$ 		INV_REL	"DATE=datetoi(Date_,DATE)"
$$ 		FORMAT	"%14.0f"
$$ 		TEXT	" "
$$ END
$$ T_NAME		Time
$$ 		TYPE	R32
$$ 		CLASS	ACQU
$$ 		SUBRANGE 0.0 1000000
$$ 		REL	"Time=itotime(DATE)"
$$ 		INV_REL	"DATE=timetoi(Time,DATE)"
$$ 		FORMAT	"%14.2f h"
$$ 		TEXT	" "
$$ END
$$ NAME		INSTRUM
$$ 		TEXT	" "
$$ END
$$ NAME		PROBHD
$$ 		FORMAT	"%14.14s"
$$ 		TEXT	" "
$$ END
$$ NAME		PULPROG
$$ 		TEXT	" "
$$ END
$$ NAME		TD
$$ 		TEXT	" "
$$ END
$$ NAME		SOLVENT
$$ 		TEXT	" "
$$ END
$$ NAME		NS
$$ 		TEXT	" "
$$ END
$$ NAME		DS
$$ 		TEXT	" "
$$ END
$$ T_NAME		SWH
$$ 		TYPE	R32
$$ 		CLASS	ACQU
$$ 		SUBRANGE 0.0 1e8
$$ 		REL	"SWH=SW*SFO1"
$$ 		INV_REL "SW=SWH/SFO1"
$$ 		UNIT	"Hz"
$$ 		FORMAT	"%14.3f Hz"
$$ 		TEXT	" "
$$ END
$$ T_NAME          FIDRES
$$                 TYPE    R32
$$                 CLASS   ACQU
$$                 SUBRANGE 0.0 100000
$$                 REL     "FIDRES=2*SW*SFO1/TD"
$$                 INV_REL "TD = nextpow(2*SW*SFO1/FIDRES)"
$$ 		UNIT	"Hz"
$$ 		FORMAT	"%14.6f Hz"
$$ 		TEXT	" "
$$ END
$$ T_NAME          AQ
$$ 		TYPE	R32
$$ 		CLASS	ACQU
$$ 		SUBRANGE 0.0 1000
$$ 		REL	"AQ=aqcalc(SW,SFO1,TD,DIGTYP)"
$$ 		INV_REL	"TD=tdcalc(SW,SFO1,1.0e6*AQ,DIGTYP)"
$$ 		UNIT	"sec"
$$ 		FORMAT	"%14.7f sec"
$$ 		TEXT	" "
$$ END
$$ NAME		RG
$$ 		TEXT	" "
$$ END
$$ T_NAME          DW
$$ 		TYPE	R32
$$ 		CLASS	ACQU
$$ 		SUBRANGE 0.0 1000000
$$ 		REL	"DW=1/(2*SW*SFO1)"
$$ 		INV_REL	"SW=1000000/(2*(0.005+DW)*SFO1)"
$$ 		UNIT	"usec"
$$ 		FORMAT	"%14.3lf usec"
$$ 		TEXT	" "
$$ END
$$ NAME		DE
$$ 		FORMAT	"%14.2f usec"
$$ 		TEXT	" "
$$ END
$$ NAME		TE
$$ 		FORMAT	"%14.1f K"
$$ 		TEXT	" "
$$ END
$$ T_NAME		D1
$$ 		TYPE	R32
$$ 		CLASS	ACQU
$$ 		SUBRANGE 0.0 1e38
$$ 		REL	"D1=D[1]"
$$ 		INV_REL	"D[1]=D1"
$$ 		UNIT	"sec"
$$ 		FORMAT	"%14.8f sec"
$$ 		TEXT	" "
$$ END
$$ T_NAME		D11
$$ 		TYPE	R32
$$ 		CLASS	ACQU
$$ 		SUBRANGE 0.0 1e38
$$ 		REL	"D11=D[11]"
$$ 		INV_REL	"D[11]=D11"
$$ 		UNIT	"sec"
$$ 		FORMAT	"%14.8f sec"
$$ 		TEXT	" "
$$ END
$$ NAME		TD0
$$ 		TEXT	" "
$$ END
$$ NAME		SFO1
$$ 		FORMAT	"%14.7f MHz"
$$ 		TEXT	" "
$$ END
$$ NAME		NUC1
$$ 		NONEDIT
$$ 		TEXT	" "
$$ END
$$ T_NAME		P1
$$ 		TYPE	R32
$$ 		CLASS	ACQU
$$ 		SUBRANGE 0.0 1.0e10
$$ 		REL	"P1=P[1]"
$$ 		INV_REL	"P[1]=P1"
$$ 		UNIT	"usec"
$$ 		FORMAT	"%14.2f usec"
$$ 		TEXT	" "
$$ END
$$ T_NAME		PLW1
$$ 		TYPE	R32
$$ 		CLASS	ACQU
$$ 		REL	"PLW1=PLW[1]"
$$ 		INV_REL	"PLW[1]=PLW1"
$$ 		UNIT	"W"
$$ 		FORMAT	"%14.8f W"
$$ 		TEXT	"power PLW1 "
$$ END
$$ NAME		SFO2
$$ 		FORMAT	"%14.7f MHz"
$$ 		TEXT	" "
$$ END
$$ NAME		NUC2
$$ 		NONEDIT
$$ 		TEXT	" "
$$ END
$$ NAME		CPDPRG[2]
$$ 		TEXT	" "
$$ END
$$ T_NAME		PCPD2
$$ 		TYPE	R32
$$ 		CLASS	ACQU
$$ 		SUBRANGE 0 1e38
$$ 		REL	"PCPD2=PCPD[2]"
$$ 		INV_REL	"PCPD[2]=PCPD2"
$$ 		UNIT	"usec"
$$ 		FORMAT	"%14.2f usec"
$$ 		TEXT	" "
$$ END
$$ T_NAME		PLW2
$$ 		TYPE	R32
$$ 		CLASS	ACQU
$$ 		REL	"PLW2=PLW[2]"
$$ 		INV_REL	"PLW[2]=PLW2"
$$ 		UNIT	"W"
$$ 		FORMAT	"%14.8f W"
$$ 		TEXT	"power PLW2 "
$$ END
$$ T_NAME		PLW12
$$ 		TYPE	R32
$$ 		CLASS	ACQU
$$ 		REL	"PLW12=PLW[12]"
$$ 		INV_REL	"PLW[12]=PLW12"
$$ 		UNIT	"W"
$$ 		FORMAT	"%14.8f W"
$$ 		TEXT	"power PLW12 "
$$ END
$$ 
##$PARAMETER FILE=	(intrng, ASCII, c:/Users/n16601rs/OneDrive%20-%20The%20University%20of%20Manchester/MS%20U-Sb/JD%20NMR/USbU%20K18C6/[USbU][K18C6]/11/pdata/1/intrng, 0)
$$ P 0
$$ -100.132684   -134.474070
$$ 
##$PARAMETER FILE=	(parm.txt, ASCII, c:/Users/n16601rs/OneDrive%20-%20The%20University%20of%20Manchester/MS%20U-Sb/JD%20NMR/USbU%20K18C6/[USbU][K18C6]/11/pdata/1/parm.txt, 0)
$$ 
$$ Current Data Parameters
$$ NAME     20230125-1822-B400_B.14-19              
$$ EXPNO                11              
$$ PROCNO                1              
$$ 
$$ F2 - Acquisition Parameters
$$ Date_          20230126              
$$ Time              21.48 h            
$$ INSTRUM           spect              
$$ PROBHD   Z104450_0142 (              
$$ PULPROG            zgig              
$$ TD                65536              
$$ SOLVENT             THF              
$$ NS                  512              
$$ DS                    0              
$$ SWH           32051.281 Hz           
$$ FIDRES         0.978127 Hz           
$$ AQ            1.0223616 sec          
$$ RG                 2050              
$$ DW               15.600 usec         
$$ DE                 6.50 usec         
$$ TE                293.7 K            
$$ D1           5.00000000 sec          
$$ D11          0.03000000 sec          
$$ TD0                   1              
$$ SFO1         79.4945753 MHz          
$$ NUC1               29Si              
$$ P1                15.00 usec         
$$ PLW1        34.00000000 W            
$$ SFO2        400.1316005 MHz          
$$ NUC2                 1H              
$$ CPDPRG[2        waltz16              
$$ PCPD2             90.00 usec         
$$ PLW2        10.72500038 W            
$$ PLW12        0.29791999 W            
$$ 
$$ F2 - Processing parameters
$$ SI                32768              
$$ SF           79.4945753 MHz          
$$ WDW                  EM              
$$ SSB                   0              
$$ LB                 1.00 Hz           
$$ GB                    0              
$$ PC                 1.40              
$$ 
##$PARAMETER FILE=	(procs, ASCII, c:/Users/n16601rs/OneDrive%20-%20The%20University%20of%20Manchester/MS%20U-Sb/JD%20NMR/USbU%20K18C6/[USbU][K18C6]/11/pdata/1/procs, 0)
$$ ##TITLE= Parameter file, TopSpin 3.6.2
$$ ##JCAMPDX= 5.0
$$ ##DATATYPE= Parameter Values
$$ ##NPOINTS= 1	$$ modification sequence number
$$ ##ORIGIN= Bruker BioSpin GmbH
$$ ##OWNER= nmrsu
$$ $$ 2023-01-26 21:48:06.152 +0000  nmrsu@pink.ch.man.ac.uk
$$ $$ /mnt/nasr/NMR/Liddle_S/data/mbdxwjd3/nmr/20230125-1822-B400_B.14-19/11/pdata/1/procs
$$ $$ process /opt/topspin3.6.2b/prog/mod/dirdata
$$ ##$ABSF1= 201.5941
$$ ##$ABSF2= -201.5942
$$ ##$ABSG= 5
$$ ##$ABSL= 3
$$ ##$ALPHA= 0
$$ ##$AQORDER= 0
$$ ##$ASSFAC= 0
$$ ##$ASSFACI= 0
$$ ##$ASSFACX= 0
$$ ##$ASSWID= 0
$$ ##$AUNMP= <proc_1d>
$$ ##$AXLEFT= 0
$$ ##$AXNAME= <>
$$ ##$AXNUC= <29Si>
$$ ##$AXRIGHT= 0
$$ ##$AXTYPE= 0
$$ ##$AXUNIT= <>
$$ ##$AZFE= 0.1
$$ ##$AZFW= 0.5
$$ ##$BCFW= 0
$$ ##$BC_mod= 0
$$ ##$BYTORDP= 0
$$ ##$COROFFS= 0
$$ ##$CY= 15
$$ ##$DATMOD= 1
$$ ##$DC= 0
$$ ##$DFILT= <>
$$ ##$DTYPP= 0
$$ ##$ERETIC= no
$$ ##$F1P= 0
$$ ##$F2P= 0
$$ ##$FCOR= 1
$$ ##$FTSIZE= 32768
$$ ##$FT_mod= 6
$$ ##$GAMMA= 0
$$ ##$GB= 0
$$ ##$INTBC= 1
$$ ##$INTSCL= 1
$$ ##$ISEN= 30
$$ ##$LB= 1
$$ ##$LEV0= 0
$$ ##$LPBIN= 0
$$ ##$MAXI= 10000
$$ ##$MC2= 0
$$ ##$MEAN= 0
$$ ##$ME_mod= 0
$$ ##$MI= 0
$$ ##$MddCEXP= no
$$ ##$MddCT_SP= no
$$ ##$MddF180= no
$$ ##$MddLAMBDA= 0
$$ ##$MddMEMORY= 0
$$ ##$MddMERGE= 0
$$ ##$MddNCOMP= 0
$$ ##$MddNITER= 0
$$ ##$MddNOISE= 0
$$ ##$MddPHASE= 0
$$ ##$MddSEED= 0
$$ ##$MddSRSIZE= 0
$$ ##$Mdd_CsALG= 0
$$ ##$Mdd_CsLAMBDA= 0
$$ ##$Mdd_CsNITER= 0
$$ ##$Mdd_CsNORM= 0
$$ ##$Mdd_CsVE= no
$$ ##$Mdd_CsZF= 0
$$ ##$Mdd_LrLAMBDA= 0
$$ ##$Mdd_LrNITER= 0
$$ ##$Mdd_LrRANK= 0
$$ ##$Mdd_LrZF= 0
$$ ##$Mdd_mod= 0
$$ ##$NCOEF= 0
$$ ##$NC_proc= -6
$$ ##$NLEV= 6
$$ ##$NOISF1= 0
$$ ##$NOISF2= 0
$$ ##$NSP= 0
$$ ##$NTH_PI= 0
$$ ##$NZP= 0
$$ ##$OFFSET= 201.5941
$$ ##$PC= 1.4
$$ ##$PHC0= 219.0581
$$ ##$PHC1= 60.89418
$$ ##$PH_mod= 1
$$ ##$PKNL= yes
$$ ##$PPARMOD= 0
$$ ##$PPDIAG= 0
$$ ##$PPIPTYP= 0
$$ ##$PPMPNUM= 2147483647
$$ ##$PPRESOL= 1
$$ ##$PSCAL= 0
$$ ##$PSIGN= 0
$$ ##$PYNMP= <proc.py>
$$ ##$RDF1= 0
$$ ##$RDF2= 0
$$ ##$RDFWHM= 0
$$ ##$RDINT= 0
$$ ##$RDPOS= 0
$$ ##$REVERSE= no
$$ ##$SF= 79.494575343
$$ ##$SI= 32768
$$ ##$SIGF1= 0
$$ ##$SIGF2= 0
$$ ##$SINO= 80
$$ ##$SIOLD= 32768
$$ ##$SPECTYP= <>
$$ ##$SREF_mod= 1
$$ ##$SREGLST= <13C.CDCl3>
$$ ##$SSB= 0
$$ ##$STSI= 32768
$$ ##$STSR= 0
$$ ##$SW_p= 32051.2820512417
$$ ##$SYMM= 0
$$ ##$S_DEV= 0
$$ ##$TDeff= 65536
$$ ##$TDoff= 0
$$ ##$TI= <>
$$ ##$TILT= no
$$ ##$TM1= 0
$$ ##$TM2= 0
$$ ##$TOPLEV= 0
$$ ##$USERP1= <user>
$$ ##$USERP2= <user>
$$ ##$USERP3= <user>
$$ ##$USERP4= <user>
$$ ##$USERP5= <user>
$$ ##$WDW= 1
$$ ##$XDIM= 0
$$ ##$YMAX_p= 309859428
$$ ##$YMIN_p= -34116734
$$ ##END=
$$ 
##$PARAMETER FILE=	(pulseprogram, ASCII, c:/Users/n16601rs/OneDrive%20-%20The%20University%20of%20Manchester/MS%20U-Sb/JD%20NMR/USbU%20K18C6/[USbU][K18C6]/11/pulseprogram, 0)
$$ # 1 "/opt/topspin3.6.2b/exp/stan/nmr/lists/pp/zgig"
$$ ;zgig
$$ ;avance-version (12/01/11)
$$ ;1D sequence with inverse gated decoupling
$$ ;
$$ ;$CLASS=HighRes
$$ ;$DIM=1D
$$ ;$TYPE=
$$ ;$SUBTYPE=
$$ ;$COMMENT=
$$ 
$$ 
$$ # 1 "/opt/topspin3.6.2b/exp/stan/nmr/lists/pp/Avance.incl" 1
$$ ;Avance3aqs.incl
$$ ;   for AV III with AQS IPSO
$$ ;
$$ ;avance-version (15/06/05)
$$ ;
$$ ;$CLASS=HighRes Incl
$$ ;$COMMENT=
$$ # 170 "/opt/topspin3.6.2b/exp/stan/nmr/lists/pp/Avance.incl"
$$ ;$Id: Avance3aqs.incl,v 1.1.8.3 2015/03/05 16:46:54 ber Exp $
$$ # 12 "/opt/topspin3.6.2b/exp/stan/nmr/lists/pp/zgig" 2
$$ 
$$ 
$$ # 15 "/opt/topspin3.6.2b/exp/stan/nmr/lists/pp/zgig"
$$ "d11=30m"
$$ 
$$ 
$$ "acqt0=-p1*2/3.1416"
$$ # 1 "mc_line 21 file /opt/topspin3.6.2b/exp/stan/nmr/lists/pp/zgig exp. def. part of mc cmd. before ze"
$$ ; dimension 1D; AQ_mode 
$$ define delay MCWRK
$$ define delay MCREST
$$ "MCREST = 30m - 30m"
$$ "MCWRK = 0.333333*30m"
$$ 
$$     dccorr
$$ # 21 "/opt/topspin3.6.2b/exp/stan/nmr/lists/pp/zgig"
$$ # 21 "/opt/topspin3.6.2b/exp/stan/nmr/lists/pp/zgig"
$$ 1 ze
$$ # 1 "mc_line 21 file /opt/topspin3.6.2b/exp/stan/nmr/lists/pp/zgig exp. def. of mc cmd. after ze"
$$ # 22 "/opt/topspin3.6.2b/exp/stan/nmr/lists/pp/zgig"
$$   d11 pl12:f2
$$ # 1 "mc_line 23 file /opt/topspin3.6.2b/exp/stan/nmr/lists/pp/zgig exp. start label for mc cmd."
$$ 2 MCWRK  * 2 do:f2
$$ LBLF0, MCWRK 
$$   MCREST
$$ # 24 "/opt/topspin3.6.2b/exp/stan/nmr/lists/pp/zgig"
$$   d1
$$   p1 ph1
$$   go=2 ph31 cpd2:f2
$$ # 1 "mc_line 27 file /opt/topspin3.6.2b/exp/stan/nmr/lists/pp/zgig exp. mc cmd. in line"
$$   MCWRK do:f2 wr #0
$$   MCWRK zd
$$   lo to LBLF0 times td0
$$ 
$$ # 28 "/opt/topspin3.6.2b/exp/stan/nmr/lists/pp/zgig"
$$ exit
$$ 
$$ 
$$ ph1=0 2 2 0 1 3 3 1
$$ ph31=0 2 2 0 1 3 3 1
$$ # 35 "/opt/topspin3.6.2b/exp/stan/nmr/lists/pp/zgig"
$$ ;pl1 : f1 channel - power level for pulse (default)
$$ ;pl12: f2 channel - power level for CPD/BB decoupling
$$ ;p1 : f1 channel -  high power pulse
$$ ;d1 : relaxation delay; 1-5 * T1
$$ ;d11: delay for disk I/O                             [30 msec]
$$ ;ns: 1 * n, total number of scans: NS * TD0
$$ ;cpd2: decoupling according to sequence defined by cpdprg2
$$ ;pcpd2: f2 channel - 90 degree pulse for decoupling sequence
$$ 
$$ 
$$ # 46 "/opt/topspin3.6.2b/exp/stan/nmr/lists/pp/zgig"
$$ ;$Id: zgig,v 1.11 2012/01/31 17:49:32 ber Exp $
$$ 
##$PARAMETER FILE=	(title, ASCII, c:/Users/n16601rs/OneDrive%20-%20The%20University%20of%20Manchester/MS%20U-Sb/JD%20NMR/USbU%20K18C6/[USbU][K18C6]/11/pdata/1/title, 0)
$$ Ref JD729-USbU
$$ Group Liddle_S
$$ Si29_CPD_Night THF /mnt/nmrdata/Liddle_S mbdxwjd3 19
$$ 
##$PARAMETER FILE=	(uxnmr.par, ASCII, c:/Users/n16601rs/OneDrive%20-%20The%20University%20of%20Manchester/MS%20U-Sb/JD%20NMR/USbU%20K18C6/[USbU][K18C6]/11/uxnmr.par, 0)
$$ ##TITLE= Parameter file, TopSpin 3.6.2
$$ ##JCAMPDX= 5.0
$$ ##DATATYPE= Parameter Values
$$ ##NPOINTS= 65	$$ modification sequence number
$$ ##ORIGIN= Bruker BioSpin GmbH
$$ ##OWNER= Administrator
$$ $$ 2021-05-27 15:37:55.479 +0100  nmrsu@pink.ch.man.ac.uk
$$ $$ /opt/topspin3.6.2b/conf/instr/spect/uxnmr.par
$$ $$ process /opt/topspin3.6.2b/prog/mod/cfserverav3
$$ ##$ACB= 0
$$ ##$ACBTAT= (0..23)
$$ 0 66 66 50 0 0 0 0 0 0 0 0 0 0 0 0 0 0 0 0 0 0 0 0
$$ ##$ACBTBA= (0..23)
$$ 0 1 1 0 0 0 0 0 0 0 0 0 0 0 0 0 0 0 0 0 0 0 0 0
$$ ##$ACBTBLK= (0..23)
$$ 0 1 1 0 0 0 0 0 0 0 0 0 0 0 0 0 0 0 0 0 0 0 0 0
$$ ##$ACBTCTL= (0..23)
$$ 0 0 0 0 0 0 0 0 0 0 0 0 0 0 0 0 0 0 0 0 0 0 0 0
$$ ##$ACBTDI= (0..23)
$$ 0 102 102 72 0 0 0 0 0 0 0 0 0 0 0 0 0 0 0 0 0 0 0 0
$$ ##$ACBTDM= (0..23)
$$ 0 10 10 0 0 0 0 0 0 0 0 0 0 0 0 0 0 0 0 0 0 0 0 0
$$ ##$ACBTFHI= (0..23)
$$ 0 400 400 0 0 0 0 0 0 0 0 0 0 0 0 0 0 0 0 0 0 0 0 0
$$ ##$ACBTFL= (0..23)
$$ 0 73 74 8 0 0 0 0 0 0 0 0 0 0 0 0 0 0 0 0 0 0 0 0
$$ ##$ACBTFLO= (0..23)
$$ 0 14 14 0 0 0 0 0 0 0 0 0 0 0 0 0 0 0 0 0 0 0 0 0
$$ ##$ACBTINP= (0..23)
$$ 0 1 2 3 0 0 0 0 0 0 0 0 0 0 0 0 0 0 0 0 0 0 0 0
$$ ##$ACBTOUT= (0..23)
$$ 0 1 2 0 0 0 0 0 0 0 0 0 0 0 0 0 0 0 0 0 0 0 0 0
$$ ##$ACBTPO= (0..23)
$$ 0 150000 60000 20000 0 0 0 0 0 0 0 0 0 0 0 0 0 0 0 0 0 0 0 0
$$ ##$ACBTPW= (0..23)
$$ 0 10 10 0 0 0 0 0 0 0 0 0 0 0 0 0 0 0 0 0 0 0 0 0
$$ ##$ACBTSB= (0..23)
$$ 0 0 0 0 0 0 0 0 0 0 0 0 0 0 0 0 0 0 0 0 0 0 0 0
$$ ##$ACBTSDT= (0..23)
$$ 0 -1 -1 -1 0 0 0 0 0 0 0 0 0 0 0 0 0 0 0 0 0 0 0 0
$$ ##$ACBTY= <no>
$$ ##$AMPDFLT= no
$$ ##$AQSBDCH= (0..95)
$$ 0 0 0 0 0 0 0 0 255 255 255 255 255 255 255 255 255 255 255 255 255 255
$$ 255 255 255 255 255 255 255 255 255 255 255 255 255 255 255 255 255 255
$$ 255 255 255 255 255 255 255 255 255 255 255 255 255 255 255 255 255 255
$$ 255 255 255 255 255 255 255 255 255 255 255 255 255 255 255 255 255 255
$$ 255 255 255 255 255 255 255 255 255 255 255 255 255 255 255 255 255 255
$$ 255 255
$$ ##$AQSBDHW= (0..95)
$$ 3 1 8 8 0 0 0 0 255 255 255 255 255 255 255 255 255 255 255 255 255 255
$$ 255 255 255 255 255 255 255 255 255 255 255 255 255 255 255 255 255 255
$$ 255 255 255 255 255 255 255 255 255 255 255 255 255 255 255 255 255 255
$$ 255 255 255 255 255 255 255 255 255 255 255 255 255 255 255 255 255 255
$$ 255 255 255 255 255 255 255 255 255 255 255 255 255 255 255 255 255 255
$$ 255 255
$$ ##$AQSBDID= (0..95)
$$ 82 88 83 83 65 80 66 66 255 255 255 255 255 255 255 255 255 255 255 255
$$ 255 255 255 255 255 255 255 255 255 255 255 255 255 255 255 255 255 255
$$ 255 255 255 255 255 255 255 255 255 255 255 255 255 255 255 255 255 255
$$ 255 255 255 255 255 255 255 255 255 255 255 255 255 255 255 255 255 255
$$ 255 255 255 255 255 255 255 255 255 255 255 255 255 255 255 255 255 255
$$ 255 255 255 255
$$ ##$AQSBDNO= (0..95)
$$ 1 1 1 2 1 1 1 1 255 255 255 255 255 255 255 255 255 255 255 255 255 255
$$ 255 255 255 255 255 255 255 255 255 255 255 255 255 255 255 255 255 255
$$ 255 255 255 255 255 255 255 255 255 255 255 255 255 255 255 255 255 255
$$ 255 255 255 255 255 255 255 255 255 255 255 255 255 255 255 255 255 255
$$ 255 255 255 255 255 255 255 255 255 255 255 255 255 255 255 255 255 255
$$ 255 255
$$ ##$AQSBDSL= (0..95)
$$ 2 3 4 5 9 21 255 1 255 255 255 255 255 255 255 255 255 255 255 255 255
$$ 255 255 255 255 255 255 255 255 255 255 255 255 255 255 255 255 255 255
$$ 255 255 255 255 255 255 255 255 255 255 255 255 255 255 255 255 255 255
$$ 255 255 255 255 255 255 255 255 255 255 255 255 255 255 255 255 255 255
$$ 255 255 255 255 255 255 255 255 255 255 255 255 255 255 255 255 255 255
$$ 255 255 255
$$ ##$AQSBDTY= (0..95)
$$ 114 2 17 17 5 207 209 7 255 255 255 255 255 255 255 255 255 255 255 255
$$ 255 255 255 255 255 255 255 255 255 255 255 255 255 255 255 255 255 255
$$ 255 255 255 255 255 255 255 255 255 255 255 255 255 255 255 255 255 255
$$ 255 255 255 255 255 255 255 255 255 255 255 255 255 255 255 255 255 255
$$ 255 255 255 255 255 255 255 255 255 255 255 255 255 255 255 255 255 255
$$ 255 255 255 255
$$ ##$AQSBUAD= (0..95)
$$ 16 52 36 37 54 33 32 32 255 255 255 255 255 255 255 255 255 255 255 255
$$ 255 255 255 255 255 255 255 255 255 255 255 255 255 255 255 255 255 255
$$ 255 255 255 255 255 255 255 255 255 255 255 255 255 255 255 255 255 255
$$ 255 255 255 255 255 255 255 255 255 255 255 255 255 255 255 255 255 255
$$ 255 255 255 255 255 255 255 255 255 255 255 255 255 255 255 255 255 255
$$ 255 255 255 255
$$ ##$AQSECL= (0..95)
$$ 3 5 2 2 6 1 2 255 255 255 255 255 255 255 255 255 255 255 255 255 255 255
$$ 255 255 255 255 255 255 255 255 255 255 255 255 255 255 255 255 255 255
$$ 255 255 255 255 255 255 255 255 255 255 255 255 255 255 255 255 255 255
$$ 255 255 255 255 255 255 255 255 255 255 255 255 255 255 255 255 255 255
$$ 255 255 255 255 255 255 255 255 255 255 255 255 255 255 255 255 255 255
$$ 255 255
$$ ##$AQSECLS= (0..95)
$$ 0 0 0 0 0 0 1 255 255 255 255 255 255 255 255 255 255 255 255 255 255 255
$$ 255 255 255 255 255 255 255 255 255 255 255 255 255 255 255 255 255 255
$$ 255 255 255 255 255 255 255 255 255 255 255 255 255 255 255 255 255 255
$$ 255 255 255 255 255 255 255 255 255 255 255 255 255 255 255 255 255 255
$$ 255 255 255 255 255 255 255 255 255 255 255 255 255 255 255 255 255 255
$$ 255 255
$$ ##$AQSETH1= <no>
$$ ##$AQSETH2= <no>
$$ ##$AQSSPLT= no
$$ ##$ATT19F= (0..1)
$$ 0 0
$$ ##$ATT1H= (0..1)
$$ 0 0
$$ ##$ATT3H= (0..1)
$$ 0 0
$$ ##$ATTX= (0..1)
$$ 0 0
$$ ##$ATTY= (0..1)
$$ 0 0
$$ ##$ATTZ= (0..1)
$$ 0 0
$$ ##$BACSAIR= yes
$$ ##$BACSCAP= 0
$$ ##$BACSDEL= 10
$$ ##$BACSFCM= no
$$ ##$BACSOPT= <>
$$ ##$BACSTY= <no>
$$ ##$BARPTY= <no>
$$ ##$BFREQ= 400.13
$$ ##$BGAETH= (0..9)
$$ <no> <no> <no> <no> <no> <no> <no> <no> <no> <no>
$$ ##$BIRDS= yes
$$ ##$BMPC= 0
$$ ##$BMPCTY= <no>
$$ ##$BPSUTY= <no>
$$ ##$BSMS= 2
$$ ##$BSMS19FLock= no
$$ ##$BSMSETH= <149.236.99.21>
$$ ##$BSMSTY= <no>
$$ ##$BgaChFac2= (0..7)
$$ 0 0 0 0 0 0 0 0
$$ ##$BgaChMap= (0..7)
$$ 0 0 0 0 0 0 0 0
$$ ##$BgaChMaxv= (0..7)
$$ 0 0 0 0 0 0 0 0
$$ ##$BgaChRouting= (0..63)
$$ 0 0 0 0 0 0 0 0 0 0 0 0 0 0 0 0 0 0 0 0 0 0 0 0 0 0 0 0 0 0 0 0 0 0 0 0
$$ 0 0 0 0 0 0 0 0 0 0 0 0 0 0 0 0 0 0 0 0 0 0 0 0 0 0 0 0
$$ ##$BgaChShimMap= (0..7)
$$ 0 0 0 0 0 0 0 0
$$ ##$BgaChShimMaxv= (0..7)
$$ 0 0 0 0 0 0 0 0
$$ ##$Bla01Eth= <no>
$$ ##$Bla01Nam= <BLA2BB 150/60 20-400>
$$ ##$Bla01PN= <W1345049>
$$ ##$Bla01SN= <1736>
$$ ##$Bla02Eth= <no>
$$ ##$Bla02Nam= <2HTX in BSMS>
$$ ##$Bla02PN= <>
$$ ##$Bla02SN= <>
$$ ##$Bla03Eth= <no>
$$ ##$Bla03Nam= <>
$$ ##$Bla03PN= <>
$$ ##$Bla03SN= <>
$$ ##$Bla04Eth= <no>
$$ ##$Bla04Nam= <>
$$ ##$Bla04PN= <>
$$ ##$Bla04SN= <>
$$ ##$Bla05Eth= <no>
$$ ##$Bla05Nam= <>
$$ ##$Bla05PN= <>
$$ ##$Bla05SN= <>
$$ ##$Bla06Eth= <no>
$$ ##$Bla06Nam= <>
$$ ##$Bla06PN= <>
$$ ##$Bla06SN= <>
$$ ##$Bla07Eth= <no>
$$ ##$Bla07Nam= <>
$$ ##$Bla07PN= <>
$$ ##$Bla07SN= <>
$$ ##$Bla08Eth= <no>
$$ ##$Bla08Nam= <>
$$ ##$Bla08PN= <>
$$ ##$Bla08SN= <>
$$ ##$BlaEth= (0..9)
$$ <no> <no> <no> <no> <no> <no> <no> <no> <> <>
$$ ##$BlaNam= (0..9)
$$ <BLA2BB 150/60 20-400> <2HTX in BSMS> <> <> <> <> <> <> <> <>
$$ ##$BlaPN= (0..9)
$$ <W1345049> <> <> <> <> <> <> <> <> <>
$$ ##$BlaSN= (0..9)
$$ <1736> <> <> <> <> <> <> <> <> <>
$$ ##$BsmsAuxEth= <no>
$$ ##$CFASMOD= (0..7)
$$ 1 1 1 1 1 1 1 1
$$ ##$CFASMUL= (0..7)
$$ 1 1 1 1 1 1 1 1
$$ ##$CNFTXDR= (0..7)
$$ 6 6 0 0 0 0 0 0
$$ ##$COMDIG2= 0
$$ ##$CPDBTY= <no>
$$ ##$CRCOTY= <no>
$$ ##$CSW1= (0..31)
$$ 1 1 1 2 3 0 0 0 0 0 0 0 0 0 0 0 0 0 0 0 0 0 0 0 0 0 0 0 0 0 0 0
$$ ##$CSW2= (0..31)
$$ 0 2 2 0 0 0 0 0 0 0 0 0 0 0 0 0 0 0 0 0 0 0 0 0 0 0 0 0 0 0 0 0
$$ ##$CSWNUM= (0..7)
$$ 4 1 0 0 0 0 0 0
$$ ##$ConsolePnSn= <>
$$ ##$CryoCoolUnitEth= <no>
$$ ##$CryoProAccPnSn= <>
$$ ##$Ctb1Eth= <no>
$$ ##$CubeEth= (0..7)
$$ <no> <no> <no> <no> <no> <no> <no> <no>
$$ ##$CustRegisterNo= <>
$$ ##$DATSTAT= no
$$ ##$DIGI140= (0..7)
$$ 0 0 0 0 0 0 0 0
$$ ##$DIGIB12= (0..7)
$$ 0 0 0 0 0 0 0 0
$$ ##$DIGIB16= (0..7)
$$ 0 0 0 0 0 0 0 0
$$ ##$DIGIFA= (0..7)
$$ 0 0 0 0 0 0 0 0
$$ ##$DIGIFOURIER= 0
$$ ##$DIGIHA= (0..7)
$$ 0 0 0 0 0 0 0 0
$$ ##$DIGIHAF= (0..7)
$$ 0 0 0 0 0 0 0 0
$$ ##$DIGIHRD= (0..7)
$$ 0 0 0 0 0 0 0 0
$$ ##$DIGIIA= (0..7)
$$ 0 0 0 0 0 0 0 0
$$ ##$DIGIO16= (0..7)
$$ 0 0 0 0 0 0 0 0
$$ ##$DIGISA= (0..7)
$$ 0 0 0 0 0 0 0 0
$$ ##$DIGISAF= (0..7)
$$ 0 0 0 0 0 0 0 0
$$ ##$DIGISL= (0..7)
$$ 0 0 0 0 0 0 0 0
$$ ##$DIGITYI= (0..7)
$$ 0 0 0 0 0 0 0 0
$$ ##$DIGITYP= (0..7)
$$ 0 0 0 0 0 0 0 0
$$ ##$DIGITZ= 0
$$ ##$DPPFAC= 1
$$ ##$DRMSETH= <no>
$$ ##$DRU= yes
$$ ##$DRUETH= (0..33)
$$ <no> <149.236.99.89> <no> <no> <no> <no> <no> <no> <no> <no> <no> <no>
$$ <no> <no> <no> <no> <no> <no> <no> <no> <no> <no> <no> <no> <no> <no> <no>
$$ <no> <no> <no> <no> <no> <no> <>
$$ ##$Description= <B400B12>
$$ ##$DppType= 0
$$ ##$FCUMEM= (0..7)
$$ 16777208 16777208 0 0 0 0 0 0
$$ ##$FCUPAL= (0..7)
$$ 0 0 0 0 0 0 0 0
$$ ##$FGSVTY= <no>
$$ ##$FQMIX= 0
$$ ##$FUNCMOD= <>
$$ ##$FourPeriBdEth= <no>
$$ ##$FourShimBdEth= <no>
$$ ##$FourierPicsCon= no
$$ ##$GCUTYPE= 10
$$ ##$GCUTYPE2= 0
$$ ##$GPREDEL= 0
$$ ##$GPSCUTY= <no>
$$ ##$GRADRES= 5
$$ ##$GTUTY= <no>
$$ ##$GcConn= (0..1)
$$ 1 0
$$ ##$GradAmpGain= (0..7)
$$ 0 0 0 0 0 0 0 0
$$ ##$GradAmpMaxCurX= (0..7)
$$ 0 0 0 0 0 0 0 0
$$ ##$GradAmpMaxCurY= (0..7)
$$ 0 0 0 0 0 0 0 0
$$ ##$GradAmpMaxCurZ= (0..7)
$$ 9.99999904632568 0 0 0 0 0 0 0
$$ ##$GradAmpName= (0..7)
$$ <GAB in BSMS> <> <> <> <> <> <> <>
$$ ##$GradAmpPN= (0..7)
$$ <> <> <> <> <> <> <> <>
$$ ##$GradAmpSN= (0..7)
$$ <> <> <> <> <> <> <> <>
$$ ##$GradAmpType= (0..7)
$$ 2 0 0 0 0 0 0 0
$$ ##$GradPowClkCtrl= 0
$$ ##$GradPowClkTime= 0
$$ ##$GradPowImax= 0
$$ ##$GradPowType= 0
$$ ##$GradPowVmax= 0
$$ ##$HDIETH= (0..5)
$$ <> <no> <no> <no> <no> <>
$$ ##$HFAC= 3
$$ ##$HPCU= 0
$$ ##$HPCUTY= <no>
$$ ##$HPTXLP= (0..3)
$$ -1 -1 -1 -1
$$ ##$HPTXPI= (0..3)
$$ 0 0 0 0
$$ ##$HPTXPO= (0..3)
$$ 0 0 0 0
$$ ##$HPTXTY= (0..3)
$$ 0 0 0 0
$$ ##$HpprCoverType= 1
$$ ##$IF451= 0
$$ ##$IFREQ= 1
$$ ##$INJPTY= <no>
$$ ##$INTFPR= 0
$$ ##$IPSOETH= <149.236.99.141>
$$ ##$IPSOTYPE= 2
$$ ##$LDUETH= <no>
$$ ##$LOCKCONF= <DL>
$$ ##$LOCKTY= <no>
$$ ##$LOCSWID= 0
$$ ##$LOCSWIF= 0
$$ ##$LVDSSPLITETH= (0..5)
$$ <> <no> <no> <no> <no> <>
$$ ##$Location= <University of Manchester>
$$ ##$M2FAC= 0
$$ ##$MAS= 0
$$ ##$MASETIME= 10
$$ ##$MASITIME= 10
$$ ##$MASTY= <no>
$$ ##$MAS_CT= 0
$$ ##$MAS_SG= 0
$$ ##$MAS_TO= 0
$$ ##$MEMPRM= 0
$$ ##$MHFAC= 0
$$ ##$MXFAC= 0
$$ ##$MagnCoilPnSn= <>
$$ ##$MagnDewarPnSn= <>
$$ ##$MasEth= <no>
$$ ##$NAMPD= (0..17)
$$ <> <1H/2H 1H> <1H/2H 2H> <XBB19F 2HS> <> <> <> <> <> <> <> <> <> <> <>
$$ <> <> <>
$$ ##$NFCU= 2
$$ ##$NFRED= 0
$$ ##$NMRCH= 2
$$ ##$NMRMEM= 16384
$$ ##$NPSGU= 0
$$ ##$NRCU= 1
$$ ##$NROUT= 1
$$ ##$NSGU= 2
$$ ##$OrderNo= <GH002606>
$$ ##$PAMPF1= (0..15)
$$ 75 24 96 64 0 0 0 0 0 0 0 0 0 0 0 0
$$ ##$PAMPF2= (0..15)
$$ 0 0 0 0 0 0 0 0 0 0 0 0 0 0 0 0
$$ ##$PAMPF3= (0..15)
$$ 0 0 0 0 0 0 0 0 0 0 0 0 0 0 0 0
$$ ##$PAMPF4= (0..15)
$$ 0 0 0 0 0 0 0 0 0 0 0 0 0 0 0 0
$$ ##$PAMPF5= (0..15)
$$ 0 0 0 0 0 0 0 0 0 0 0 0 0 0 0 0
$$ ##$PAMPF6= (0..15)
$$ 0 0 0 0 0 0 0 0 0 0 0 0 0 0 0 0
$$ ##$PAMPF7= (0..15)
$$ 0 0 0 0 0 0 0 0 0 0 0 0 0 0 0 0
$$ ##$PAMPF8= (0..15)
$$ 0 0 0 0 0 0 0 0 0 0 0 0 0 0 0 0
$$ ##$PH4= 0
$$ ##$PHF4TY= <no>
$$ ##$POWCHK= yes
$$ ##$PRAMD1= (0..7)
$$ 2 0 0 536870912 0 0 0 0
$$ ##$PRAMD10= (0..7)
$$ 0 0 0 0 0 0 0 0
$$ ##$PRAMD11= (0..7)
$$ 0 0 0 0 0 0 0 0
$$ ##$PRAMD12= (0..7)
$$ 0 0 0 0 0 0 0 0
$$ ##$PRAMD13= (0..7)
$$ 0 0 0 0 0 0 0 0
$$ ##$PRAMD14= (0..7)
$$ 0 0 0 0 0 0 0 0
$$ ##$PRAMD15= (0..7)
$$ 0 0 0 0 0 0 0 0
$$ ##$PRAMD16= (0..7)
$$ 0 0 0 0 0 0 0 0
$$ ##$PRAMD17= (0..7)
$$ 0 0 0 0 0 0 0 0
$$ ##$PRAMD18= (0..7)
$$ 0 0 0 0 0 0 0 0
$$ ##$PRAMD19= (0..7)
$$ 0 0 0 0 0 0 0 0
$$ ##$PRAMD2= (0..7)
$$ 0 1048576 0 536870912 0 1048576 0 536870912
$$ ##$PRAMD20= (0..7)
$$ 0 0 0 0 0 0 0 0
$$ ##$PRAMD21= (0..7)
$$ 0 0 0 0 0 0 0 0
$$ ##$PRAMD3= (0..7)
$$ 2147483644 2131230719 2147483647 603979775 0 0 0 0
$$ ##$PRAMD4= (0..7)
$$ 0 0 0 0 0 0 0 0
$$ ##$PRAMD5= (0..7)
$$ 0 0 0 0 0 0 0 0
$$ ##$PRAMD6= (0..7)
$$ 0 0 0 0 0 0 0 0
$$ ##$PRAMD7= (0..7)
$$ 0 0 0 0 0 0 0 0
$$ ##$PRAMD8= (0..7)
$$ 0 0 0 0 0 0 0 0
$$ ##$PRAMD9= (0..7)
$$ 0 0 0 0 0 0 0 0
$$ ##$PRAMLED= (0..1)
$$ 15 15
$$ ##$PRAMP= (0..9)
$$ <> <tty10> <no> <no> <no> <no> <no> <no> <no> <>
$$ ##$PRAMPTP= 1
$$ ##$PREEMPTYPE= 0
$$ ##$PREPTY= <no>
$$ ##$PREREC= (0..15)
$$ 0 1 1 1 0 0 0 0 0 0 0 0 0 0 0 0
$$ ##$PRESHLD= 0
$$ ##$PTS160= -1
$$ ##$PTSA2X= (0..7)
$$ 0 0 0 0 0 0 0 0
$$ ##$PTSF2X= (0..7)
$$ 0 0 0 0 0 0 0 0
$$ ##$PTSFMX= (0..19)
$$ 429.9 429.9 0 0 0 0 0 0 0 0 0 0 0 0 0 0 0 0 0 0
$$ ##$PULCHK= no
$$ ##$PerMagATempSens= no
$$ ##$PerMagEth= <no>
$$ ##$PerMagFluxSens= no
$$ ##$PerMagMTempSens= no
$$ ##$PramDutyCycPerc= (0..15)
$$ 2 2 2 0 0 0 0 0 0 0 0 0 0 0 0 0
$$ ##$PramPeakPowerW= (0..15)
$$ 150 300 500 0 0 0 0 0 0 0 0 0 0 0 0 0
$$ ##$PramPowerSwitch= (0..15)
$$ 0 0 0 0 0 0 0 0 0 0 0 0 0 0 0 0
$$ ##$PramPulWidthMs= (0..15)
$$ 0.02 0.1 0.1 0 0 0 0 0 0 0 0 0 0 0 0 0
$$ ##$PreampMod01PN= <Z003959>
$$ ##$PreampMod01SN= <00409>
$$ ##$PreampMod02PN= <Z003959>
$$ ##$PreampMod02SN= <00409>
$$ ##$PreampMod03PN= <Z003504>
$$ ##$PreampMod03SN= <00403>
$$ ##$PreampMod04PN= <>
$$ ##$PreampMod04SN= <>
$$ ##$PreampMod05PN= <>
$$ ##$PreampMod05SN= <>
$$ ##$PreampMod06PN= <>
$$ ##$PreampMod06SN= <>
$$ ##$PreampMod07PN= <>
$$ ##$PreampMod07SN= <>
$$ ##$PreampMod08PN= <>
$$ ##$PreampMod08SN= <>
$$ ##$PreampMod09PN= <>
$$ ##$PreampMod09SN= <>
$$ ##$PreampMod10PN= <>
$$ ##$PreampMod10SN= <>
$$ ##$PreampMod11PN= <>
$$ ##$PreampMod11SN= <>
$$ ##$PreampMod12PN= <>
$$ ##$PreampMod12SN= <>
$$ ##$PreampMod13PN= <>
$$ ##$PreampMod13SN= <>
$$ ##$PreampMod14PN= <>
$$ ##$PreampMod14SN= <>
$$ ##$PreampMod15PN= <>
$$ ##$PreampMod15SN= <>
$$ ##$PreampMod16PN= <>
$$ ##$PreampMod16SN= <>
$$ ##$PreampModBisDat= (0..15)
$$ 20070123 20070123 20070301 0 0 0 0 0 0 0 0 0 0 0 0 0
$$ ##$PreampModPN= (0..17)
$$ <Z003959> <Z003959> <Z003504> <> <> <> <> <> <> <> <> <> <> <> <> <> <>
$$ <>
$$ ##$PreampModSN= (0..17)
$$ <00403> <00403> <00400> <> <> <> <> <> <> <> <> <> <> <> <> <> <> <>
$$ ##$ProdigyEth= <no>
$$ ##$RCUCDS= (0..7)
$$ 0 0 0 0 0 0 0 0
$$ ##$RCUCFS= (0..7)
$$ 0 0 0 0 0 0 0 0
$$ ##$RCUCSS= (0..7)
$$ 0 0 0 0 0 0 0 0
$$ ##$RCUI2C1= (0..7)
$$ 0 0 0 0 0 0 0 0
$$ ##$RCUI2C2= (0..7)
$$ 0 0 0 0 0 0 0 0
$$ ##$RCUI2C3= (0..7)
$$ 0 0 0 0 0 0 0 0
$$ ##$RCUI2C4= (0..7)
$$ 0 0 0 0 0 0 0 0
$$ ##$RCUI2C5= (0..7)
$$ 0 0 0 0 0 0 0 0
$$ ##$RCUI2C6= (0..7)
$$ 0 0 0 0 0 0 0 0
$$ ##$RCUI2C7= (0..7)
$$ 0 0 0 0 0 0 0 0
$$ ##$RCUI2C8= (0..7)
$$ 0 0 0 0 0 0 0 0
$$ ##$RDCU= 0
$$ ##$RFSINPUT= (0..1)
$$ 0 0
$$ ##$RFSVTY= <no>
$$ ##$RGTYPE= (0..31)
$$ 9 0 0 0 0 0 0 0 0 0 0 0 0 0 0 0 0 0 0 0 0 0 0 0 0 0 0 0 0 0 0 0
$$ ##$RG_max= (0..31)
$$ 2050 -1 -1 -1 -1 -1 -1 -1 -1 -1 -1 -1 -1 -1 -1 -1 -1 -1 -1 -1 -1 -1 -1
$$ -1 -1 -1 -1 -1 -1 -1 -1 -1
$$ ##$RG_min= (0..31)
$$ 0.25 -1 -1 -1 -1 -1 -1 -1 -1 -1 -1 -1 -1 -1 -1 -1 -1 -1 -1 -1 -1 -1 -1
$$ -1 -1 -1 -1 -1 -1 -1 -1 -1
$$ ##$RG_tab1= (0..255)
$$ 0.25 0.28 0.32 0.35 0.4 0.44 0.5 0.56 0.64 0.7 0.8 0.89 1 1.12 1.28 1.4
$$ 1.6 1.78 2 2.25 2.56 2.8 3.2 3.56 4 4.5 5 5.6 6.35 7.12 8 9 10 11.3 12.7
$$ 14.2 16 18 20.2 22.6 25.4 28.5 32 36 40.3 45.2 50.8 57 64 71.8 80.6 90.5
$$ 101 114 128 144 161 181 203 228 256 287 322 362 406 456 512 575 645 724
$$ 812 912 1030 1150 1290 1440 1620 1820 2050 -1 -1 -1 -1 -1 -1 -1 -1 -1 -1
$$ -1 -1 -1 -1 -1 -1 -1 -1 -1 -1 -1 -1 -1 -1 -1 -1 -1 -1 -1 -1 -1 -1 -1 -1
$$ -1 -1 -1 -1 -1 -1 -1 -1 -1 -1 -1 -1 -1 -1 -1 -1 -1 -1 -1 -1 -1 -1 -1 -1
$$ -1 -1 -1 -1 -1 -1 -1 -1 -1 -1 -1 -1 -1 -1 -1 -1 -1 -1 -1 -1 -1 -1 -1 -1
$$ -1 -1 -1 -1 -1 -1 -1 -1 -1 -1 -1 -1 -1 -1 -1 -1 -1 -1 -1 -1 -1 -1 -1 -1
$$ -1 -1 -1 -1 -1 -1 -1 -1 -1 -1 -1 -1 -1 -1 -1 -1 -1 -1 -1 -1 -1 -1 -1 -1
$$ -1 -1 -1 -1 -1 -1 -1 -1 -1 -1 -1 -1 -1 -1 -1 -1 -1 -1 -1 -1 -1 -1 -1 -1
$$ -1 -1 -1 -1 -1 -1 -1 -1 -1 -1 -1 -1 -1 -1 -1 -1 -1 -1 -1 -1 -1 -1 -1
$$ ##$RG_tab2= (0..255)
$$ -1 -1 -1 -1 -1 -1 -1 -1 -1 -1 -1 -1 -1 -1 -1 -1 -1 -1 -1 -1 -1 -1 -1 -1
$$ -1 -1 -1 -1 -1 -1 -1 -1 -1 -1 -1 -1 -1 -1 -1 -1 -1 -1 -1 -1 -1 -1 -1 -1
$$ -1 -1 -1 -1 -1 -1 -1 -1 -1 -1 -1 -1 -1 -1 -1 -1 -1 -1 -1 -1 -1 -1 -1 -1
$$ -1 -1 -1 -1 -1 -1 -1 -1 -1 -1 -1 -1 -1 -1 -1 -1 -1 -1 -1 -1 -1 -1 -1 -1
$$ -1 -1 -1 -1 -1 -1 -1 -1 -1 -1 -1 -1 -1 -1 -1 -1 -1 -1 -1 -1 -1 -1 -1 -1
$$ -1 -1 -1 -1 -1 -1 -1 -1 -1 -1 -1 -1 -1 -1 -1 -1 -1 -1 -1 -1 -1 -1 -1 -1
$$ -1 -1 -1 -1 -1 -1 -1 -1 -1 -1 -1 -1 -1 -1 -1 -1 -1 -1 -1 -1 -1 -1 -1 -1
$$ -1 -1 -1 -1 -1 -1 -1 -1 -1 -1 -1 -1 -1 -1 -1 -1 -1 -1 -1 -1 -1 -1 -1 -1
$$ -1 -1 -1 -1 -1 -1 -1 -1 -1 -1 -1 -1 -1 -1 -1 -1 -1 -1 -1 -1 -1 -1 -1 -1
$$ -1 -1 -1 -1 -1 -1 -1 -1 -1 -1 -1 -1 -1 -1 -1 -1 -1 -1 -1 -1 -1 -1 -1 -1
$$ -1 -1 -1 -1 -1 -1 -1 -1 -1 -1 -1 -1 -1 -1 -1 -1
$$ ##$RG_tab3= (0..255)
$$ -1 -1 -1 -1 -1 -1 -1 -1 -1 -1 -1 -1 -1 -1 -1 -1 -1 -1 -1 -1 -1 -1 -1 -1
$$ -1 -1 -1 -1 -1 -1 -1 -1 -1 -1 -1 -1 -1 -1 -1 -1 -1 -1 -1 -1 -1 -1 -1 -1
$$ -1 -1 -1 -1 -1 -1 -1 -1 -1 -1 -1 -1 -1 -1 -1 -1 -1 -1 -1 -1 -1 -1 -1 -1
$$ -1 -1 -1 -1 -1 -1 -1 -1 -1 -1 -1 -1 -1 -1 -1 -1 -1 -1 -1 -1 -1 -1 -1 -1
$$ -1 -1 -1 -1 -1 -1 -1 -1 -1 -1 -1 -1 -1 -1 -1 -1 -1 -1 -1 -1 -1 -1 -1 -1
$$ -1 -1 -1 -1 -1 -1 -1 -1 -1 -1 -1 -1 -1 -1 -1 -1 -1 -1 -1 -1 -1 -1 -1 -1
$$ -1 -1 -1 -1 -1 -1 -1 -1 -1 -1 -1 -1 -1 -1 -1 -1 -1 -1 -1 -1 -1 -1 -1 -1
$$ -1 -1 -1 -1 -1 -1 -1 -1 -1 -1 -1 -1 -1 -1 -1 -1 -1 -1 -1 -1 -1 -1 -1 -1
$$ -1 -1 -1 -1 -1 -1 -1 -1 -1 -1 -1 -1 -1 -1 -1 -1 -1 -1 -1 -1 -1 -1 -1 -1
$$ -1 -1 -1 -1 -1 -1 -1 -1 -1 -1 -1 -1 -1 -1 -1 -1 -1 -1 -1 -1 -1 -1 -1 -1
$$ -1 -1 -1 -1 -1 -1 -1 -1 -1 -1 -1 -1 -1 -1 -1 -1
$$ ##$RG_tab4= (0..255)
$$ -1 -1 -1 -1 -1 -1 -1 -1 -1 -1 -1 -1 -1 -1 -1 -1 -1 -1 -1 -1 -1 -1 -1 -1
$$ -1 -1 -1 -1 -1 -1 -1 -1 -1 -1 -1 -1 -1 -1 -1 -1 -1 -1 -1 -1 -1 -1 -1 -1
$$ -1 -1 -1 -1 -1 -1 -1 -1 -1 -1 -1 -1 -1 -1 -1 -1 -1 -1 -1 -1 -1 -1 -1 -1
$$ -1 -1 -1 -1 -1 -1 -1 -1 -1 -1 -1 -1 -1 -1 -1 -1 -1 -1 -1 -1 -1 -1 -1 -1
$$ -1 -1 -1 -1 -1 -1 -1 -1 -1 -1 -1 -1 -1 -1 -1 -1 -1 -1 -1 -1 -1 -1 -1 -1
$$ -1 -1 -1 -1 -1 -1 -1 -1 -1 -1 -1 -1 -1 -1 -1 -1 -1 -1 -1 -1 -1 -1 -1 -1
$$ -1 -1 -1 -1 -1 -1 -1 -1 -1 -1 -1 -1 -1 -1 -1 -1 -1 -1 -1 -1 -1 -1 -1 -1
$$ -1 -1 -1 -1 -1 -1 -1 -1 -1 -1 -1 -1 -1 -1 -1 -1 -1 -1 -1 -1 -1 -1 -1 -1
$$ -1 -1 -1 -1 -1 -1 -1 -1 -1 -1 -1 -1 -1 -1 -1 -1 -1 -1 -1 -1 -1 -1 -1 -1
$$ -1 -1 -1 -1 -1 -1 -1 -1 -1 -1 -1 -1 -1 -1 -1 -1 -1 -1 -1 -1 -1 -1 -1 -1
$$ -1 -1 -1 -1 -1 -1 -1 -1 -1 -1 -1 -1 -1 -1 -1 -1
$$ ##$RG_tab5= (0..255)
$$ -1 -1 -1 -1 -1 -1 -1 -1 -1 -1 -1 -1 -1 -1 -1 -1 -1 -1 -1 -1 -1 -1 -1 -1
$$ -1 -1 -1 -1 -1 -1 -1 -1 -1 -1 -1 -1 -1 -1 -1 -1 -1 -1 -1 -1 -1 -1 -1 -1
$$ -1 -1 -1 -1 -1 -1 -1 -1 -1 -1 -1 -1 -1 -1 -1 -1 -1 -1 -1 -1 -1 -1 -1 -1
$$ -1 -1 -1 -1 -1 -1 -1 -1 -1 -1 -1 -1 -1 -1 -1 -1 -1 -1 -1 -1 -1 -1 -1 -1
$$ -1 -1 -1 -1 -1 -1 -1 -1 -1 -1 -1 -1 -1 -1 -1 -1 -1 -1 -1 -1 -1 -1 -1 -1
$$ -1 -1 -1 -1 -1 -1 -1 -1 -1 -1 -1 -1 -1 -1 -1 -1 -1 -1 -1 -1 -1 -1 -1 -1
$$ -1 -1 -1 -1 -1 -1 -1 -1 -1 -1 -1 -1 -1 -1 -1 -1 -1 -1 -1 -1 -1 -1 -1 -1
$$ -1 -1 -1 -1 -1 -1 -1 -1 -1 -1 -1 -1 -1 -1 -1 -1 -1 -1 -1 -1 -1 -1 -1 -1
$$ -1 -1 -1 -1 -1 -1 -1 -1 -1 -1 -1 -1 -1 -1 -1 -1 -1 -1 -1 -1 -1 -1 -1 -1
$$ -1 -1 -1 -1 -1 -1 -1 -1 -1 -1 -1 -1 -1 -1 -1 -1 -1 -1 -1 -1 -1 -1 -1 -1
$$ -1 -1 -1 -1 -1 -1 -1 -1 -1 -1 -1 -1 -1 -1 -1 -1
$$ ##$RG_tab6= (0..255)
$$ -1 -1 -1 -1 -1 -1 -1 -1 -1 -1 -1 -1 -1 -1 -1 -1 -1 -1 -1 -1 -1 -1 -1 -1
$$ -1 -1 -1 -1 -1 -1 -1 -1 -1 -1 -1 -1 -1 -1 -1 -1 -1 -1 -1 -1 -1 -1 -1 -1
$$ -1 -1 -1 -1 -1 -1 -1 -1 -1 -1 -1 -1 -1 -1 -1 -1 -1 -1 -1 -1 -1 -1 -1 -1
$$ -1 -1 -1 -1 -1 -1 -1 -1 -1 -1 -1 -1 -1 -1 -1 -1 -1 -1 -1 -1 -1 -1 -1 -1
$$ -1 -1 -1 -1 -1 -1 -1 -1 -1 -1 -1 -1 -1 -1 -1 -1 -1 -1 -1 -1 -1 -1 -1 -1
$$ -1 -1 -1 -1 -1 -1 -1 -1 -1 -1 -1 -1 -1 -1 -1 -1 -1 -1 -1 -1 -1 -1 -1 -1
$$ -1 -1 -1 -1 -1 -1 -1 -1 -1 -1 -1 -1 -1 -1 -1 -1 -1 -1 -1 -1 -1 -1 -1 -1
$$ -1 -1 -1 -1 -1 -1 -1 -1 -1 -1 -1 -1 -1 -1 -1 -1 -1 -1 -1 -1 -1 -1 -1 -1
$$ -1 -1 -1 -1 -1 -1 -1 -1 -1 -1 -1 -1 -1 -1 -1 -1 -1 -1 -1 -1 -1 -1 -1 -1
$$ -1 -1 -1 -1 -1 -1 -1 -1 -1 -1 -1 -1 -1 -1 -1 -1 -1 -1 -1 -1 -1 -1 -1 -1
$$ -1 -1 -1 -1 -1 -1 -1 -1 -1 -1 -1 -1 -1 -1 -1 -1
$$ ##$RG_tab7= (0..255)
$$ -1 -1 -1 -1 -1 -1 -1 -1 -1 -1 -1 -1 -1 -1 -1 -1 -1 -1 -1 -1 -1 -1 -1 -1
$$ -1 -1 -1 -1 -1 -1 -1 -1 -1 -1 -1 -1 -1 -1 -1 -1 -1 -1 -1 -1 -1 -1 -1 -1
$$ -1 -1 -1 -1 -1 -1 -1 -1 -1 -1 -1 -1 -1 -1 -1 -1 -1 -1 -1 -1 -1 -1 -1 -1
$$ -1 -1 -1 -1 -1 -1 -1 -1 -1 -1 -1 -1 -1 -1 -1 -1 -1 -1 -1 -1 -1 -1 -1 -1
$$ -1 -1 -1 -1 -1 -1 -1 -1 -1 -1 -1 -1 -1 -1 -1 -1 -1 -1 -1 -1 -1 -1 -1 -1
$$ -1 -1 -1 -1 -1 -1 -1 -1 -1 -1 -1 -1 -1 -1 -1 -1 -1 -1 -1 -1 -1 -1 -1 -1
$$ -1 -1 -1 -1 -1 -1 -1 -1 -1 -1 -1 -1 -1 -1 -1 -1 -1 -1 -1 -1 -1 -1 -1 -1
$$ -1 -1 -1 -1 -1 -1 -1 -1 -1 -1 -1 -1 -1 -1 -1 -1 -1 -1 -1 -1 -1 -1 -1 -1
$$ -1 -1 -1 -1 -1 -1 -1 -1 -1 -1 -1 -1 -1 -1 -1 -1 -1 -1 -1 -1 -1 -1 -1 -1
$$ -1 -1 -1 -1 -1 -1 -1 -1 -1 -1 -1 -1 -1 -1 -1 -1 -1 -1 -1 -1 -1 -1 -1 -1
$$ -1 -1 -1 -1 -1 -1 -1 -1 -1 -1 -1 -1 -1 -1 -1 -1
$$ ##$RG_tab8= (0..255)
$$ -1 -1 -1 -1 -1 -1 -1 -1 -1 -1 -1 -1 -1 -1 -1 -1 -1 -1 -1 -1 -1 -1 -1 -1
$$ -1 -1 -1 -1 -1 -1 -1 -1 -1 -1 -1 -1 -1 -1 -1 -1 -1 -1 -1 -1 -1 -1 -1 -1
$$ -1 -1 -1 -1 -1 -1 -1 -1 -1 -1 -1 -1 -1 -1 -1 -1 -1 -1 -1 -1 -1 -1 -1 -1
$$ -1 -1 -1 -1 -1 -1 -1 -1 -1 -1 -1 -1 -1 -1 -1 -1 -1 -1 -1 -1 -1 -1 -1 -1
$$ -1 -1 -1 -1 -1 -1 -1 -1 -1 -1 -1 -1 -1 -1 -1 -1 -1 -1 -1 -1 -1 -1 -1 -1
$$ -1 -1 -1 -1 -1 -1 -1 -1 -1 -1 -1 -1 -1 -1 -1 -1 -1 -1 -1 -1 -1 -1 -1 -1
$$ -1 -1 -1 -1 -1 -1 -1 -1 -1 -1 -1 -1 -1 -1 -1 -1 -1 -1 -1 -1 -1 -1 -1 -1
$$ -1 -1 -1 -1 -1 -1 -1 -1 -1 -1 -1 -1 -1 -1 -1 -1 -1 -1 -1 -1 -1 -1 -1 -1
$$ -1 -1 -1 -1 -1 -1 -1 -1 -1 -1 -1 -1 -1 -1 -1 -1 -1 -1 -1 -1 -1 -1 -1 -1
$$ -1 -1 -1 -1 -1 -1 -1 -1 -1 -1 -1 -1 -1 -1 -1 -1 -1 -1 -1 -1 -1 -1 -1 -1
$$ -1 -1 -1 -1 -1 -1 -1 -1 -1 -1 -1 -1 -1 -1 -1 -1
$$ ##$RG_tabA= (0..255)
$$ 0.25 0.28 0.32 0.35 0.4 0.44 0.5 0.56 0.64 0.7 0.8 0.89 1 1.12 1.28 1.4
$$ 1.6 1.78 2 2.25 2.56 2.8 3.2 3.56 4 4.5 5 5.6 6.35 7.12 8 9 10 11.3 12.7
$$ 14.2 16 18 20.2 22.6 25.4 28.5 32 36 40.3 45.2 50.8 57 64 71.8 80.6 90.5
$$ 101 114 128 144 161 181 203 228 256 287 322 362 406 456 512 575 645 724
$$ 812 912 1030 1150 1290 1440 1620 1820 2050 -1 -1 -1 -1 -1 -1 -1 -1 -1 -1
$$ -1 -1 -1 -1 -1 -1 -1 -1 -1 -1 -1 -1 -1 -1 -1 -1 -1 -1 -1 -1 -1 -1 -1 -1
$$ -1 -1 -1 -1 -1 -1 -1 -1 -1 -1 -1 -1 -1 -1 -1 -1 -1 -1 -1 -1 -1 -1 -1 -1
$$ -1 -1 -1 -1 -1 -1 -1 -1 -1 -1 -1 -1 -1 -1 -1 -1 -1 -1 -1 -1 -1 -1 -1 -1
$$ -1 -1 -1 -1 -1 -1 -1 -1 -1 -1 -1 -1 -1 -1 -1 -1 -1 -1 -1 -1 -1 -1 -1 -1
$$ -1 -1 -1 -1 -1 -1 -1 -1 -1 -1 -1 -1 -1 -1 -1 -1 -1 -1 -1 -1 -1 -1 -1 -1
$$ -1 -1 -1 -1 -1 -1 -1 -1 -1 -1 -1 -1 -1 -1 -1 -1 -1 -1 -1 -1 -1 -1 -1 -1
$$ -1 -1 -1 -1 -1 -1 -1 -1 -1 -1 -1 -1 -1 -1 -1 -1 -1 -1 -1 -1 -1 -1 -1
$$ ##$ROBOTTY= <no>
$$ ##$ROUT14= (0..7)
$$ 0 0 0 0 0 0 0 0
$$ ##$ROUTER= 3
$$ ##$RX22TY= <no>
$$ ##$RXFMAX= (0..7)
$$ 432.5 -1 -1 -1 -1 -1 -1 -1
$$ ##$RXFMIN= (0..7)
$$ 5 -1 -1 -1 -1 -1 -1 -1
$$ ##$RXINTLV= (0..7)
$$ 1 0 0 0 0 0 0 0
$$ ##$RXMSTY= <no>
$$ ##$RockSwitchEth= <no>
$$ ##$SCMTY= <no>
$$ ##$SGUC1= (0..15)
$$ 18 19 0 0 0 0 0 0 0 0 0 0 0 0 0 0
$$ ##$SGUC2= (0..15)
$$ 33 256 0 0 0 0 0 0 0 0 0 0 0 0 0 0
$$ ##$SLCBCONF= <SH>
$$ ##$SPECTR= 10
$$ ##$SY2FLAG= 0
$$ ##$SYNCTRIG= 11
$$ ##$SamChgEth= (0..3)
$$ <149.236.99.52> <no> <no> <no>
$$ ##$SamChgProtocol= (0..3)
$$ <SOAP> <> <> <>
$$ ##$ServiceNo= <>
$$ ##$Sgu1PowerLevels= (0..7)
$$ 0 0 0 0 0 0 0 0
$$ ##$Sgu2PowerLevels= (0..7)
$$ 0 0 0 0 0 0 0 0
$$ ##$Sgu3PowerLevels= (0..7)
$$ 0 0 0 0 0 0 0 0
$$ ##$Sgu4PowerLevels= (0..7)
$$ 0 0 0 0 0 0 0 0
$$ ##$Sgu5PowerLevels= (0..7)
$$ 0 0 0 0 0 0 0 0
$$ ##$Sgu6PowerLevels= (0..7)
$$ 0 0 0 0 0 0 0 0
$$ ##$Sgu7PowerLevels= (0..7)
$$ 0 0 0 0 0 0 0 0
$$ ##$Sgu8PowerLevels= (0..7)
$$ 0 0 0 0 0 0 0 0
$$ ##$SguType= 2
$$ ##$ShimMaxVal= 32760
$$ ##$ShimPow1Ch2Sh= (0..38)
$$ 0 0 0 0 0 0 0 0 0 0 0 0 0 0 0 0 0 0 0 0 0 0 0 0 0 0 0 0 0 0 0 0 0 0 0 0
$$ 0 0 0
$$ ##$ShimPow1Imax= (0..38)
$$ 0 0 0 0 0 0 0 0 0 0 0 0 0 0 0 0 0 0 0 0 0 0 0 0 0 0 0 0 0 0 0 0 0 0 0 0
$$ 0 0 0
$$ ##$ShimPow1NChan= 0
$$ ##$ShimPow1TotIMax= 0
$$ ##$ShimPow1Vmax= (0..38)
$$ 0 0 0 0 0 0 0 0 0 0 0 0 0 0 0 0 0 0 0 0 0 0 0 0 0 0 0 0 0 0 0 0 0 0 0 0
$$ 0 0 0
$$ ##$ShimPow2Ch2Sh= (0..38)
$$ 0 0 0 0 0 0 0 0 0 0 0 0 0 0 0 0 0 0 0 0 0 0 0 0 0 0 0 0 0 0 0 0 0 0 0 0
$$ 0 0 0
$$ ##$ShimPow2Imax= (0..38)
$$ 0 0 0 0 0 0 0 0 0 0 0 0 0 0 0 0 0 0 0 0 0 0 0 0 0 0 0 0 0 0 0 0 0 0 0 0
$$ 0 0 0
$$ ##$ShimPow2NChan= 0
$$ ##$ShimPow2TotIMax= 0
$$ ##$ShimPow2Vmax= (0..38)
$$ 0 0 0 0 0 0 0 0 0 0 0 0 0 0 0 0 0 0 0 0 0 0 0 0 0 0 0 0 0 0 0 0 0 0 0 0
$$ 0 0 0
$$ ##$ShimPow3Ch2Sh= (0..38)
$$ 0 0 0 0 0 0 0 0 0 0 0 0 0 0 0 0 0 0 0 0 0 0 0 0 0 0 0 0 0 0 0 0 0 0 0 0
$$ 0 0 0
$$ ##$ShimPow3Imax= (0..38)
$$ 0 0 0 0 0 0 0 0 0 0 0 0 0 0 0 0 0 0 0 0 0 0 0 0 0 0 0 0 0 0 0 0 0 0 0 0
$$ 0 0 0
$$ ##$ShimPow3NChan= 0
$$ ##$ShimPow3TotIMax= 0
$$ ##$ShimPow3Vmax= (0..38)
$$ 0 0 0 0 0 0 0 0 0 0 0 0 0 0 0 0 0 0 0 0 0 0 0 0 0 0 0 0 0 0 0 0 0 0 0 0
$$ 0 0 0
$$ ##$ShimPow4Ch2Sh= (0..38)
$$ 0 0 0 0 0 0 0 0 0 0 0 0 0 0 0 0 0 0 0 0 0 0 0 0 0 0 0 0 0 0 0 0 0 0 0 0
$$ 0 0 0
$$ ##$ShimPow4Imax= (0..38)
$$ 0 0 0 0 0 0 0 0 0 0 0 0 0 0 0 0 0 0 0 0 0 0 0 0 0 0 0 0 0 0 0 0 0 0 0 0
$$ 0 0 0
$$ ##$ShimPow4NChan= 0
$$ ##$ShimPow4TotIMax= 0
$$ ##$ShimPow4Vmax= (0..38)
$$ 0 0 0 0 0 0 0 0 0 0 0 0 0 0 0 0 0 0 0 0 0 0 0 0 0 0 0 0 0 0 0 0 0 0 0 0
$$ 0 0 0
$$ ##$ShimPowMaxUA= (0..63)
$$ 130000 130000 130000 130000 130000 130000 130000 130000 130000 130000 130000
$$ 130000 130000 130000 130000 130000 130000 130000 130000 130000 0 0 0 0
$$ 0 0 0 0 0 0 0 0 0 0 0 0 0 0 0 0 0 0 0 0 0 0 0 0 0 0 0 0 0 0 0 0 0 0 0 0
$$ 0 0 0 0
$$ ##$ShimPowMaxUC= (0..63)
$$ 130000 130000 130000 130000 130000 130000 130000 130000 130000 130000 130000
$$ 130000 130000 130000 130000 130000 130000 130000 130000 130000 0 0 0 0
$$ 0 0 0 0 0 0 0 0 0 0 0 0 0 0 0 0 0 0 0 0 0 0 0 0 0 0 0 0 0 0 0 0 0 0 0 0
$$ 0 0 0 0
$$ ##$ShimPowMaxUG= (0..63)
$$ 524287 524287 524287 524287 524287 524287 524287 524287 524287 524287 524287
$$ 524287 524287 524287 524287 524287 524287 524287 524287 524287 0 0 0 0
$$ 0 0 0 0 0 0 0 0 0 0 0 0 0 0 0 0 0 0 0 0 0 0 0 0 0 0 0 0 0 0 0 0 0 0 0 0
$$ 0 0 0 0
$$ ##$ShimPowNum= 0
$$ ##$ShimPowRcbType= 3
$$ ##$ShimPowRes= (0..63)
$$ 1e-20 1e-20 1e-20 1e-20 1e-20 1e-20 1e-20 1e-20 1e-20 1e-20 1e-20 1e-20
$$ 1e-20 1e-20 1e-20 1e-20 1e-20 1e-20 1e-20 1e-20 0 0 0 0 0 0 0 0 0 0 0 0
$$ 0 0 0 0 0 0 0 0 0 0 0 0 0 0 0 0 0 0 0 0 0 0 0 0 0 0 0 0 0 0 0 0
$$ ##$ShimPowRng0= (0..63)
$$ 1 1 1 1 1 1 1 1 1 1 1 1 1 1 1 1 1 1 1 1 0 0 0 0 0 0 0 0 0 0 0 0 0 0 0 0
$$ 0 0 0 0 0 0 0 0 0 0 0 0 0 0 0 0 0 0 0 0 0 0 0 0 0 0 0 0
$$ ##$ShimPowRng1= (0..63)
$$ 1 1 1 1 1 1 1 1 1 1 1 1 1 1 1 1 1 1 1 1 0 0 0 0 0 0 0 0 0 0 0 0 0 0 0 0
$$ 0 0 0 0 0 0 0 0 0 0 0 0 0 0 0 0 0 0 0 0 0 0 0 0 0 0 0 0
$$ ##$ShimPowRng2= (0..63)
$$ 1 1 1 1 1 1 1 1 1 1 1 1 1 1 1 1 1 1 1 1 0 0 0 0 0 0 0 0 0 0 0 0 0 0 0 0
$$ 0 0 0 0 0 0 0 0 0 0 0 0 0 0 0 0 0 0 0 0 0 0 0 0 0 0 0 0
$$ ##$ShimPowRng3= (0..63)
$$ 1 1 1 1 1 1 1 1 1 1 1 1 1 1 1 1 1 1 1 1 0 0 0 0 0 0 0 0 0 0 0 0 0 0 0 0
$$ 0 0 0 0 0 0 0 0 0 0 0 0 0 0 0 0 0 0 0 0 0 0 0 0 0 0 0 0
$$ ##$ShimPowType1= 0
$$ ##$ShimPowType2= 0
$$ ##$ShimPowType3= 0
$$ ##$ShimPowType4= 0
$$ ##$ShimSysAngle= <>
$$ ##$ShimSysFunc= (0..63)
$$ 1 2 3 4 5 7 9 11 15 16 8 10 12 14 6 17 13 18 19 20 0 0 0 0 0 0 0 0 0 0
$$ 0 0 0 0 0 0 0 0 0 0 0 0 0 0 0 0 0 0 0 0 0 0 0 0 0 0 0 0 0 0 0 0 0 0
$$ ##$ShimSysMatId= <no>
$$ ##$ShimSysMatrix= 1
$$ ##$ShimSysOffset= <0>
$$ ##$ShimSysType= 1
$$ ##$ShimUnit= 0
$$ ##$TFXNUM= 0
$$ ##$TOSITY= <no>
$$ ##$TRIPLO2= 0
$$ ##$VTU= 1
$$ ##$VTUETH= <no>
$$ ##$VTUTY= <tty05>
$$ ##$WBREFAM= (0..15)
$$ 312.9 96.3 100 100 100 100 100 100 100 100 100 100 100 100 100 100
$$ ##$WBREFLM= (0..15)
$$ 0 0 0 0 0 0 0 0 0 0 0 0 0 0 0 0
$$ ##$WBREFPH= (0..15)
$$ 77.85 -68.67 0 0 0 0 0 0 0 0 0 0 0 0 0 0
$$ ##$WBSGU= (0..15)
$$ 0 0 0 0 0 0 0 0 0 0 0 0 0 0 0 0
$$ ##$XFAC= 2
$$ ##END=
$$ 
##$DECIM=	624
##$DSPFVS=	20
##XUNITS=	HZ
##YUNITS=	ARBITRARY UNITS
##FIRSTX=	16025.637371154298307
##LASTX=	-16025.155616335398008
##DELTAX=	-0.4890637520025893914
##XFACTOR=	1
##YFACTOR=	0.74384857160142092702
##FIRSTY=	-48.84281158447265625
##MINY=	-283.90081787109375
##MAXY=	2387.956298828125
##NPOINTS=	65536
##XYDATA=	(X++(Y..Y))
16026f5K7k6K1J2mJ4M5Qk6k5o7J7M3kj2m0M4lp4k9L5M0K5L6jJ9k7j11p0L2O9L2P2N6Ll4n7
16008b3m8n8L8O1J1K4l3l3%K5K1K8m8nN9K6K5j1%l1lJj0l8k5k3J1K2L4k0k7J9L5N3L3J6m3
15989F3m6k7j5K5m2j1rk1N6K9%NJ9k6n2l4K2j4K1M6k9k5j0N1J6k6JQJ7J1j9l1K9K0j2j6QJ8
15971@k1n1l4J3M6M7j9n5J2P2LJ3J2om4n1k9J2L5P1k7l6j4qK9K4lM2J9k5k7k2onq5L3M3QJ7
15952a7rk4rNj3L0O3j5l2jn9J0M1L8K3Nj4l0k4M4ll1J0k7MJ5jK9rJ2j2L1L1k4NK2n4k1j4k8
15932e3QK8l2k5l6k3k4N2J16K3J3p3l7j2rM0RJ3J4qm0k4jj8l8%nK7O4L8J2K4L4J1j0l2pJ8
15914C7rNj9j4L4J2o0k1K0J0lMmk9j1j3L9O1k5j5k7j2m7L0N5l2n6qO0O5L0jJ4m4rm4l1j4K4
15895d8M7Pl8j8j1K1L1l3lj6oJ9j1J3M0Kk6oKJ1K3k5k0qLJ8MK2Ol0opNJ0K6K3M1K2ml5l0O
15874B1O0L8k8q7p0J3Q4J5n3k6j5J3j3%k4lK8J0n8k9N5K5p7j6L0j4PjJ0M9P2j0n8J8Km8L5
15856d5N7R5K0k9l9o2m8m3J3K1L8k8O1K9j7ok5k1J8KRK3L0j5l5k1K1rj4j6L6P9J5r7o8P1K0
15838B0n1n8p1RJ16Q9P1J8m4r6n4O3J8k3l4n3RN4J7qj9oJ3o2l7J0L6N3L7jNlJO5L0l9k8J6
15819F3J1k0k6n7k8jJ1n6j0N9pJ6K0k1rK8P6L5K5l6l2L8L0o9p5K4J1q5%M7K1j8k1MM5L3M5
15801G1Ro1n8k3ML5N3jn8l8l8jK1N1P6O4j7n4n3Q%K5nk3o6j6O3O9L7K1q%k9n9l0k4m5m3LJ6
15782a24M8P5j2l2M9j6q3l2j1J6O3J2k6K1KL9M1Poj9nj9jL2K3m4o7nL3o0QN0j6j6J7Q7N1j3
15763F7k0l9LK2Lo0Rl2rK7j1o1m6l1k3O8Q4J7k5N%j6lj7l3N0R2M8O7L4n2m0k0rqk1J7n8p7
15744i8m6JJ02L4o8K3O5J9rr3r0O7L5J5O1mo7q7J4R8O6k5o4j4O8K9rl5l4nK1M%N4lqk2Ml2
15725c3l2L0m3mN1%ojJ3M2K4m3lj2o3k1L4r%L6O3QQM4L9m0p0j6Rl7K0O4M4l4j06k4N9J6j1
15706dj9k6jmJ7PJ0k4Kk2K5K8N2k6p3m3K0mOJ3m4ql4kL3Q2O1O9j0n2Pl0l3KPNj1J0k6n5j3
15686a08O1R3K7j13o8K4jJ1L7J09j3n7J4N1j1k5J7L5K5K0N1l8n3o0n2m8rK0M9m7n5L5K1j6
15669g4J2pl8j1K7K8M1L0Rk5MM5J2j2KL8L0mk0o7k3L9j9j1k1J7N8l4j48JP2N9L0J9q4n9LO7
15651a4L9j8j0q2k9oK1N0Q9M6r2l1K6K7mjK2R1l5n3mJ9l2j9J6k3PN4N9mq5p9m6K0O2L9K9l
15632D6o4l6j1N4N6l0l4K4J7k2M0j8J5m0J4N8m9p1lJ9pk9n1k0J8MJ5j8lP9M4J0L4L9M7l2l9
15614E6mL6jn3l4L0M1l2j4k5JqJ3l4rL8m3nP0Q8N4o5n7n4J0K0o0r4k5P4L5jM4k2p9oL9L4M4
15595BK4jj0m4K0J3NL7M1L6jrn9p1L0K5nL3Nqm7j5K3l1j2M0J1mn3o8jK0OqK2OK6n9Oj4ll2
15574a24J9P7N9ON9oQm6r4m2L9ll7J1O4m2j5K8l1K5l8m4Lm5J1P2K9j2J6M5k1j5mp8m5O9K4
15556g8L3K7J4L9K4kJ5r5j04J8O3K2J6L2K7k5m3K3j4Qo2p0K5N2j8j7P0N5K1kj05J2L0RL1K5
15539E6k9o3k5J4o8m1jR8J22K3k1j0r2oM1M4Mm6JJk2o1K0J9J04M2k5q8m5%R4O0j6o6j4K7k2
15520IKJ5NolQOLK6l9k7L2m1n6Q1l1K7P5L2k2q2l5L6JlO1K0n5l9j0RK7n0k9N7M0Ro1j00l5
15501a43O1K4p4n6O0J41j3j13k7JK6M7j7l1J4K4N5K1J1m8o5m3k6oN9N8NQ1Q6j7m0k3l8m3m9
15484i8J6J7N6J3j1J7Rm9j4l5MK3L0pO6j9p0l6oL7jL6O9j5j6n9K5M4K0l3r4jRM7O1m4j02P2
15465c9Q3l7m8m6O8P7ln5j6p4PO6k4j5K5N0N8L1k3n8n1k5kK1k4L8nJ0L2L5ml7M2o1K7M1p8
15447a4o5l9N6Q2P6N2n6j8L8j2l1l6l5kj8K6k5j4Q0K8l1pko8l1N2K3m1J06J07k4o6l4j8j8
15430B1l0J0M5n6k2L2p2r1n8K2Q2N5J8%M5M0lk1J9L9lo1l2n1J3M9J2j6on1l4J0l4K0O9MJ7
15412a9k0Mj9K1N2N2Rk1N3M5q3m0q8r2L0L9k9K2P0j5RoPPJ9k1om5j4J1L5N0L3j03p0M2O3j
15393a9j2RK6L3LJ3m8n0l4n1P3N2O3K9o2lmK0kK9m1m2J2mk5kN2N0M2l7q7%L2M3P6J3n2j9o5
15374A1nN0jo4p3J9P8K1qK5m9l6j2n0l5n0KR6K4p7K0L8O2J6K1j1JO5Pk6K2l2m5k2j0%M6RM8
15355G5N4j9n9O2K1j27m9J3P1K8j4m8lJ9l3RKJ1J6qL2QK2j9q1k2J3j4k9N6P5J6k8j07MK2K0
15337a1l0L5M6m9NQ4oo8kJ9k7j1k2K1J5l0OL0m8r1K5O9L6N6mp3j08RJPj8J1K6L9O2m4qQNM7
15317A2l3m0oO8J7n8kM6Mk4j9k9o1l7M1%L6J4L2L9l2L9K6m0l2n2rk0Mqj1L4P7JJ1M4o2QM2
15298B0m6j9j1R4R5nPo1n5Mk2nn9J6J5J7J3L1n6kp8m5K4KQ7k9J1P2N4J1n3n8p4rR5QJ1j3k2
15279c5m6l0k0k7K8JM7N9n3KO0l8Oj3j0M8O9k9rK1k6k2j6L6L0JP2P6qr3n9m3QO3rj0N0k2k5
15260C4nL9O0lj6qM7Kro4r3o4k5N7M0j1m6o6J8jm8j5J7J7m1K6J07L0RJnj5P2N7k6k9K0j1q9
15241c7n1N4Lj5j2p5M8K08M2r5m9J3j13j66J3J26J06J8L0j7k4j2jJ8j1j4m7M1J9k8p0k4J9
15225a03N6L4L4kRo6r9nO7P5j4K5M4K2nJ1lk9K4J10J7o3m7n3km1l7RM2L1K2k8o6m3k7M8n0
15207a03JJ00Ql2lj8J1k7OK0l1J4R3N3o8l6J4j2nm4o9Q1J2n9RN7rj7P7N5J3j2j9m0l1N4N2
15189I5Pn1j0M2k8l9q8LL7k3P2n1K8Q8j8o0mQln1MK1N1K8jLJ7N8k9o9oL2QN1L0q0Jj4p4j2
15169b7K7M9K2jm0j3J8L5j3k5mk0j4N1K2m0m6l6J2K1NP8Ol9j8j8k0k7R5j5p5j4J5j3J9l1r4
15151a68M5O9M9J8J2J7j9pl5j9J4P9J03kr5r7l7Q7N8P2Klj7n2k7N6ll7j4l1l9K2N0n2j4J06
15134I1L0m4o8k9J8Kj2m7j7J3N8Lr9k6J08M6J0%j1mJ4J0K2J2m4j6qm3j9N1O4L2LL6Kl2PK5
15115A38J6l3r7j19m3K3J6L3K2j8m3o1L0O5RJ7MK2J1k6N7QJ2N0l9r9n7M2P2L7j4l3o4mN5L8
15097B7k4J3qm4M0L2j6o0l3M0Q9N9k7mj3m9j36nO9rJ8nnJJ1qj1k6K3k1N2L0p5rRj2LJ5J02
15078C3P3M1m0p3q1lk4K3M2RM7m0j4ok9n2M7N5J9Lll3JqK3Q1M5l1p2J7L5r6o9M8Ok7o8N9R3
15059C1N7k9q5l3K5K0J4k9L5jm6nP6K2n8oMl0J2L3J1m8qL8N8O8L5k0KK1n0p1M9j5k1r5n6M3
15041e2m3lM7k3qKK3m1k2n4k0MP2J26J4L5j5l9NL0k3n1ro6j2L2L5mn6m5M2LL3L2k1L6K3l3
15022d6k5N9P4L2k8K5k8k4J3k0rn4pO9m9K1Kn4kK2O1N4k6p9L0M9J6j9k4k5qo9J6O6L1Q0Mp0
15003E8kM3J5M6j2n7q8r0KL0L5j2K9rn9K2k6ON6kMJ7M3k8j7J9J0P1N0l4q8o1J2j2k8o6j4L8
14985i9N5J8K2O4O2l3l2r2rj0KJ7J0k0ro2m2N6P4M5mk1l4lJk8nL8l0l1j4P6J00J3L2m4j48
14967h5J5N1N4L0mj7k6n3O3M9o8p5M7M0l4j5L6J8l6o6m7j2L0L0L2K5j1n6J7K8J9J2RO4L2j8
14949G8j7l5j7k1l2j4k5Q3J6M5k5ml8%k5KM3j8OJ5P7N8k9o8k9l0qJ2mK7K8j1j7rM5j1k6L4
14931E6k3L7j4n0k8k0k1l2lj3N5N7K1j1Nm9J0O8N4j0r0l7O0l9j1LO3k2k3J7pj7q3L8J9oO0
14913A4O6k3j0O9%n9loNk2k9jnL6J4Kk4mn4J7O6M6N9n7r7N6j0q8m0l3M2Q7N9n2o9j3J7N1K2
14893B9k0J1R9N4J0J4Nr1n9l6n9m1M6Q0Ql8K1LJ5J9k3J2j6K1Qn5q3RL8n4j7k8J8L9qM0N5J0
14875C6k2k7O8M0N3nMo8o5PK4j4j4Pq0n9ol8qm4k7K4K6K7Q0rK9k4o3J0O1lm4Q0K9M2J8L0k8
14856D7j29j0Q3M1M8K4j2o4j11M7J04M8L7m4m9l4%j0lM8M3l4J1j2m1j6RMRm7pK0j11q3R1N9
14838d4J4R2Rl7r6l7N9M5k8m9lM3Q1O5o9kl3l0%P1M8n4l2k1m2q4o1L8Q9N3l5PP0Kr9po2l5
14820a74O7L1M0J5J2RM1Mj1kk5J3k0nJ9J1j0p3l2K7k6J8%k1j7OL2OK1M5K8l3q5pmJ6j8j6j
14801a19M6R4k1p2J0L8oK4J1J9Mro6o0qO8Mr7oJ0m2K5N8K7J5M9P6k6n4l2l7J5j7o3M6J6j2
14782i2L3J0oj7N7Q4Kn7n9q7q1L0O5O1PNK6Ok9L3j4kP0K1j8lQK2k8o6J2jk5M2J04l3q8l4j1
14763e3m7N3n3n2qJ4M3N9K8QK3jm2j4K8PpMKoK8J0n4L1NOJ0r0r2RL4K4j3N2O4J01K8p7p6J8
14744Dj1n5j5k2j5j5K0M2N5J6k8M7lk1K9M2O0l5k0p7m1j0mL3K6mK5j1RO3J2J8m8j5p3q2K6
14726g8N3l6l1J0lJ0N0L8J3m7m9PO8j0n4NN5J2J6K7nn9k9J8K3P1L1k7l5l2k8j7k8k1N3poN3
14707A1jn9jm1k1L1L6J08j6m8j38q7J02N5on6ROJ1M8k4l1qKn3n7N1J7L5Q4kk7J9l0j7j2K0
14689i0J5PN7LNL2L1L3j9m0M7K5n0j36lL5rn2N3J00l7n1j6qlM7lk5M4M6JK7J0j8o2KO5J1J5
14670H9J0k9o4K2Rp3l6k1Q1J10Lj25j28lN3L4kM1l5L6N3k1L0M0K0l3p7n9JON7J5oPJ5j1Jk6
14651a6m4LQm6k1M9M5j9K5O8L9p6n8k5M6j6j9K3l5rK0M0oLL7J9Nm8r2PK8M7Qk8L1N4Qo0K1
14632A6J4r1l3L4P3L6k3M4Nr1jJ4Kj0Rk4J8J3M1l1k0K9o6L9qo3%j1M6K8K4P1l0k6M5K6r1l2
14614b4Q3K8oL2m6n5K4J3k3q1Mj2m0M1Q4JqRj2Jl1LJ0qo6pJ00M6n1j4Ok7rN5O2l3l0L4j6p1
14594c4n6J9P4Rp1pK3K1k9jL5O3Kj18kO6Q3Oq2j5J3Jk9mO5P5m3k8Ll4PN3m0n7L5pOL0P3j5
14575I0rJ1l1j3p0j6Jk8J0P1K0J6j32l7R1O1l1L2N4Op9n4k2K9l3k9M4L0K9O4J5pk9k1P9j6
14557I6p2q1m9P7k6l4N3Om3m4R2P7k7o4n1J8Po2J2j9PN6J02OoJ4j7j4J7RpJ0l8l4RLM8L0O
14538F7m1r6J2O2O1K9l8n2k1k3K4L5n2N2Q0mj6l8j5k0l3K1M2p6n1j7JM2L3K8nom3M3j8k8j3
14520g4NM9M4J4K0Jk0m6%L4J1L6j3jNM0k2o8J8RK7l3o6J4M3Qm0pJ25Q4o6l5jnkj5n5q8j7n6
14500a43m0N0P3po8k4j5N1Q6Rj7j9kJ2mk5k9l6K4k2LJ1P1N0Qkk9J6L3o8q9j1J04J21l8J4P
14482E5k3ok9J6J3l2O3N8n3m0K6k3n7k3k6m4MN6J27N7p3n1k1l0jJ7nkl8Q2J5l0r0l2K1M1J6
14464f2qq5n8J7J1Q7J12m8l2NO5j5l2KL3Q0j8r8j23p1K8J7k2J6L3L8L6L0N8M7p0r8OP6nl1
14446g9J7N1mm1N7J3rPl1l9jR3L9n5n7j6M5L4k4K2L4Kl2m8n1j3lJ4L7L8j2j0l9l3L8O9J5K
14428C0J0m2j7ln8l6KJ8NK0LP4P8o6j14PN5N3M6Nn4oj3p7LO8O2P1l6n1J7L0Qo4j8M6m4l5%
14409b3m9J0NM6N7m7p5NK7M1nLk8J0l0m6M8l4n1L4Q0Q3N7o5m7m5kN8kNqLL9j9n9j6j1K0k1
14390e2j1J5O3J1j00MjLOK9L4kLKK0k1j06n3k5L3P8JK1mj0k0j6j1R0o4p8K9O0OL7L8m6o2L4
14371f5K5RL0L8R0%j03m1Q4k2n1l5j2K2J0k4K7O9qj7J1m0J8lJ5%l7o5m5rN5P0MK5O9Ko3n5
14352b2M3L7Kj0k0j6n6M0M5q0q5K4N2N9M8l7j08n0O4N8J3l5n2PpJ0L2j7P5J10ln8k5pm1qR4
14334G6L1p4n4J2L5%l4J8N6n4k8L9K6k3mJj2l8r2j4O5M4LKNJ1q0q9K4J17J7J5M1j8J2K5%K7
14315H8K8J4l6l0n9nk6o6J9J2j5k0l0J6K0j3j2lQ2J0L1K0k5M1R0M0j1r6j5l8l8N2J9m4q3k
14298h5K9J8NM4j0l9j3l4lJ0JN3R4J03j7l9k4n5m1pRM5l7j25j3J9P9O1pkK1ljo5M3L5o7m7
14279f5J7M9N7k1o2n9l9N7K6j2pQ5j8p4K1K6l3o0rM8J17Q1l8n2r5p2O8K0J6Q2M0j7o0n3k6
14262f2LPj2l7N5N3N2NKK1n5r9n0o6m2L9N8J11J08L5jqr4n2jl0lJ4Jl2kL1N3NL0nj1J9K9K1
14243I0mr1j8lln0l7J12R4j2j5M5m7j7KN0k1NKo0m1q5j3QJ5m9j1M0K7QN0L3j11o3O4M5M6J
14224a4j7o0K0Q2J7k4RJ8J8L9J5q0p8L6Ok1q3o0P4M0l8M2M2n7jP6P6L5jQj5n8o9k4p4o8K3
14206a66kQ8OOQ7j7m4k8lK2k0O8K1K7k9K6m2l6pl5MlK8j4j2O6N8q6j3J03Jj4M7rm8j9Rj1N1
14187F0k0l5RL2o8j6j4J4M4m4l5m8M9P3k5o0l5M9J5LP0j8j30k5Q4N8%pl7n4l6J6J3P3L2n8
14169g1o2K3O6L0K9l3kk5M0J6K1j1n8p6L3Q0On7o8j5oK1m1JJ4J6N8L1L4Rl8kM1J7J3K8NPq2
14150hj14J0O5L2K1N8n8j05n2j6K4m2j9K1M7l2N4J16O9R5Lq8m7nK3Qr3o2k5ok6L4M1K2K3L1
14132aN0k2k2Or4r3J1J8J01N0L3l3k5j0M8N9jk2l3nOJ8L0J3qM3K8l8n8m3m4j2l3L3O3KN0N0
14114A15Q5M6j0k1n0n8r4j3K5j4k0j6m5j1M4J6K3O5l0n1k2R3Rm2P0M0J7j3qn0r7k3lkM8lk5
14096b5J8P2k6p7l5k1P7P2k0o1J6O9j9n2m5PJ7l3Q4J8n1Q1M2r0k3P1KM2k3k2K4o8n3k8p6J7
14078a19K5L1L8P5m8m2l3j7O8O5K0k1l2n6o0l9O7M9l2j5l6M9J06L2K4j8n3l0k7k6M7Rj2RK4
14061B2K8L6L6k6j5o1p1pO7j7m9N6l3L3L1n8o2qJ8J1M8n4nn8m2Q9O5P3K2l8m0l8M9L2K8%n6
14043Fj0Lk8L3j9L2k3m0O5O9j9l2Q9Ko8mrj0Q2L2n3k4m4k8M1L1j1m5p5j3L3k6Nk8j9M0M2m
14024b7N4J3m7n8m2J%P8Lo3o9P3M9k6N4Rl6l7OK8J0oj7J1j5qP4L9J2o2RN0M2j2j02o0Q2R3
14006A03j4MNj0j0k8n7j00n4N3J8J6j1M2L6k5MQ0O7j5oM3qm4K5k9l5L3k4l5L8K1M5n4p4Lj
13988BJ50K5r9l4Rj1J3M3Qo0q8pK7KN%k4Pk4J1O7L4m4jPn6km6m2J4P8M6j8K1%j8NL3K3m0m7
13968c1j5kN0Q1l9m9L4km7RLk8k5j4kO0O4J4J1o0m2K2l3o4l1L3J7m0k1K5N8P9K1l6j03l4N8
13950g9J07j3o1k9Q7N1j7j4n5k4J2k6n3R5J19K1o8l6kOJ3p7l5K6J1j9JJ6n4J0O1L5J8l0LL9
13932C9J3J1p7%l4OO6Ok0N9O2L5K5j4n1L0mj7j8l8n4m8L0L5l5M3%J4n7n0K2j7J9K1j9J0QJ4
13913A5rj7l9l2k3kkK6K4K7pM1N8N2K8K7j19j56l0M8M6k7l3MJn7K8O8J18L7l6M5O3L4n1o9
13896H1m6j9Kk8O0ON0L6%L5l2o0J%O6O6Jr7j18mj2K8J5L5J7K0M4kn8r9j5RN5L0K5omMj3M4
13876A17l5n3k7l3J8N2k1M1N4l7K2m3q1k1L4K1K5pk8j7m5PK7N4k0l8M0j1j4n5n7K7j2M6L0
13859d0Pm1K1J56N2o2m6l0nL8mlP8Q5j8o5o6l5l1q2M4M7j8pkmK4l2n6L4L6Oj6j9qkM9M3j5
13840A3K0j3P2O1j04j40n7LL4L8L3L5nNNqlj3n7K4J22N7Ql8o6LM1%m0k9k2l0N6npj1J0RJ0
13821A1J0l4k3l3J1J3M8RJ3N1p2r5J1O2j6q0qJ06P2J3QJ1o7n0qJ1j0L8L8pj2k2m6l6N1Nk1
13803d8m2k0K7J0joNJ1kK7j5j4%K4rL3M8K7k5p0m6O9N8m0j4m5o3n2M5j3L5l4QO3J4j4K3M7
13784Ak2J3k4L2j9p2m1k1K9K1m2j3qN5K7J9J1j0QM8RJ5k8j37l8J05J39L5K0l1K1L9PlJN7K7
13766B30J0j14p6QP1k1k6j4k6l4mM1m7m2K9M7Pn2m8ol1Lm6r9rK2O4J0J9J05P3M2n7k8lj2m0
13748e4PJ4P3K1j4j7L9jr9n4oJ5J2M2P0L1m0k5r5k9K9Km2pP8Q8L0nr3n7mO9O1j6o6m4R1J2
13729A6l4m1N1J04%n4l6l6L5P5j6n3L0L0K5j9qK2j3J2m7p0rj5n2L8R0K1r8q1PL1M9N8J6J8
13712D6M4j6Ok0m5NN2O2oq0k4L4K5K4N3m1r9n8J5jM9L1M2J6k0l6m8q5pO2L4K5q1OL3n2m0J0
13693h5mP6O8N2Nm1m3mJ1j24oP5JO2M2N3l1j09nN9K9l1o1r7PM2n8PN2Rn1LJ1N9O6J0q4QJ8
13674ip8n7RK9k9R8P2J7mJ4Nj3m0o6PP0M2L3N4Jj24j19ml5Pn4RM0NM5J4j7l4P5Q7M5k3l0m0
13655Bp5k7N5qm2L9M7Jl8NL0MJ0j1j6M0N7k3q2KL8J7M6N5m0jJ0l9Q4Op2j6j1J6K6k8k9m2m
13636a4n4j0K2L2K6j7K1j1ol9l5j2n4K6O1oJJ1N8J9m2l4QQ1Np3Lom4o8j6N4N4Jk6P5P3K6l5
13617E5q1M4R5o9jN3p8k0%J1jL3mk9J0JkpO2k9p8jKK8Q2K0o2j1m7rRk4j9K4Pk9p0J1Q6j2m1
13597i1nL3L3J1K6k9J9M0m2j6O4J6m0J1K2nom8L4QpOp0l3k2L6K6k7nP7M5J8j7k0J5p9j11m1
13578a74N2N2J5j1k4P3Lj5M1K9p2m2L1M2P3J3j07j14j8O7R6L5o2K4J02K2q2j06n0N4O8l9o8
13562i2j4K7N4QLO4j3l4j3m8kK%p2K8P9J1k3L4M8j1m6o6L4kk9pl5L4P7j8pRm9M0J1l3k8J7
13543f2K5k2J0O2j8l2j2k7LK0J5m5k0M5J9M8n2o4l8qJ33L6m7m6j1J4n7K2Nj2o6N8Q7K5N0o6
13526b8o1JN9N8Jj9r2p4K3M4k8NO7M4j2l6jL6K1J8l9n2n6L9K5K5K9m4l1N6L5M2Oj9Lonl7m
13506gJ1N1K8o7n9j8N4Lk4J21L6p0o0o7j0L6N1Kl1j5m7m0L2L1K6Ql0L7J1l4K1pnM1nNprj6
13487b3j5lJ7J4%J9Q7k7k2l7l1l7J3P7k2o4L3N9j9q5K1L2PN9J4m5P0M5j5k1J2l8n9qk9L7M4
13469F0lm2kPK6N6n0M1L3m2r4%NK6M2J12Pr0j8M6Pr2j2m0o4l6L7j1NQ2Q2J0j1m3r3rJoj6k7
13450a16jP8J1n4L3K6oLK6O7k3o5L6L3j9qK8J3j4M2P3Oo1m1mJn3o8lK4K2N2j4m0N0Q9Qp2q7
13431b8j6j7l7k0J7K0OJ9j2mm7m6M7N5N2O3N6Ko1L4p2j05l8N5O3Nk1j9J4K3L4l8L9N8j6J4
13413G9Qn1LL6J9qn6p6j3O5M3k4n9l2k5J7M4L7m1k0m8M5K6j5j5q0J2J55O5p5j3ln3o2pM9J5
13395e8J9P9R0or3o0k7NN8l6Lk0J3P0M0O5qo5q4k9Nl6K0M3mk4J5K5N2L8K3km2RJ7o7j25rN9
13376d7L9%M2Q0j8k8p1NO5L4K1n4l9n6n0l0L3M8qK7J8LN3K6L8j1m7n0n1k4m1pO9N5nok0O4
13357E7L4p8m3p2MO4N3RJ8l6n9%L9l5m7n3lP2J22Ql5L8N8J4k5j1K7L1l0n2M4J1n2JK4N7n2
13339A02n9j8j7m4j1MN9Ol4k3PM3j7j4NJ1N2J4k0l1oK0l7q3MJ4n9m1m0l4K6J6J6O3O2J7qJ7
13321c8K1J3nl9m1m1RQ7L8j4l4n2J2N3j0j7L1l5p3MN3J31P4NQn3j2o0j4MJ6o3p4O9O8K3J8
13303F2Mm3m5m9ML5Q3N5r5j4J8nj0j5K0l4m4M1N4l5j1M2L1j4m2l6m7o3oQ7R2N5Nj4J5K7Po
13284A09k8p4k3l8j3L4l6n9O8J04j7n2J9Km9l2QM2J3m8K0jQM3K1o3n6qJ25J3n8l5o1l8K1J36
13266cO9J8K9k0J9N3n5o1l1p0l6mQJL9J1N6kk4qoK7m3k8o2J2J07J9M4L3J7k7p9K5K4k6m8o
13248b8M3Rm2k2M2k2p0j4Q2J24R1j7m4qo0j47l0R1O6pm3p0L1L1NJ8K6k5%Ml1K2J6L8M1r2n9
13230e1L2NPj1n3J4R0R3k6n8m1o9N9oK5N5K6lm4l2K0J9N0Q5n9j02k2J8m9p4lJ4n0J8J7L1J11
13212C6K0k3K4Q0k5j13k8m1k4k4m2lL4K8K1m2k1P6J7qR7K4l1k2PO7K8J3L1M8l7m4j0n8m4j7
13194fl8jK6j4JL2K8m0l4J7%J2nj04j2Q5Q3L8p0K8J6q6q2J3K5P4K9Ol4m8J5j3oK2n8L8O2%
13175ak3p7L0L2p5NOJ3qL3L3J4L3M6j7k7j1k9j3Kkn6K3k3J5L0M1l7n9O5N7M4O7rj20l5o7%
13157a00J12M6m4K0J2j5k4k2K5J9L1J7m3o4r6l4k4L0J1oN8O6n4j6j2Q5L3k9J3L3J1m6l2JK2
13140a6K3pL7oKmP6P5k6M5o0o6m0K7Op6n0o4Q2Q2Lm2PM0l4J5l0j0L1l0qj4qO6L3k2Jj7j2n5
13120d6%j2K7l4ol0m5M9K9k1MP5K0o%L1O5JJ3J3Mkk9l7r5n0O8J9O6ko9m0K4M5k3n8n8k6MQ8
13101d4L5J7J0L0k8l9k3m8lK6QL7J3L6m1l6O4Q0m0n6J2L7n2r7j7N3R4N9o1n2rk5lN3N8k4p3
13082d9J2K9J6k7m0kl7k5K8Jl9llJ7J3N6P1n8j34l6L6K9oK4O3j4o9rJ4P4R1J03j2r6mj3k3
13064b2ONK5L0j0O3j6k9L2J8n8Roo3NLk5Mj2L9j0k2O7O3nK8lq4l7Mpm4m4o0j6N9K4J2K4n3
13045a06L5N3J9k3j3NrOk2J8k4k6L6M9Rj08K5Q9N9m5o8J3L3ll8J1K7qn3LM7K4qj4nj6j5j6
13026e9j9L7J0Nk8j1K7J7l9LJ0l3m1N9J00J5K3M9qj9k4l8q8k4n4j4L7J1N6O8J7JK4O5J8j4
13009A39k3Qk7p1K4M4K9l0m0o2k9J8l1mL8L6j4o1JLrj2K8n3LN0ORl9MN3lPOm2l4L6N2j0k7
12989b7JL7J4pJ6nn9n5K4J03L2l4j2l8k3J3qm6n0o3N2R1L6K0K3l6m8M9O6M1Nnk1J6ql8n6K
12970Bn3L8M3l1LJ9p6k1oQK8j7L0O1R6kj7JK6J02o4j54j8m0k4k7l1O2n4O7Q9lOn5l1Qj0N0
12952EK2K8Q0J8q2j14o0J3mk5R5M0n4r5J5K6k3n1JL5j7oK5M1O3M0j5k6p9kQ2L1k6N7K0mPQ
12933F9m5n6J5M4J5p6j31r4K5O3R5N7K9l3q0J2P6k2L1Q9Pq2k5J7m1M7m1m2N2N8k3k8q4m9J6
12916a35RJ5l4M6K1N6l0j04jP2J4nNL9Nj00l0Pk8J0k9l6M9O6N7L5O3L8M2K8m7p2j7k6l2m2
12899i1M9L3L8N9o0m2k6M0Q1n2p7k9M5m0k3J0PN5k7N2M5k4nO2J2n3l0k1j9j8J1L9j2J8Q2j0
12881G9p0r0Rj4n1K5O8oQK0lK4j1m5o5N4prj3J4K7N1KoO9K2k5J4m0j6O5K6O1K2k0m0o1o6P
12862IK1rl0n3k5l3M2P3n0J8Lp0J8Q2Pq5j2N0K4om6KNM8J7n5N4mj5k0M4J2O3j8k5o3k8N6L1
12843C2Jm2M3Om8o0lM5oo9pNO4Q0M4p7l5J2J5j8n2O4N1n1JJ80%q7o2Ol1k7n1l6k6J7J20P6
12824G4j4l8J1j5K7j7K1N0n8j4j3q7k9P7Q3N8q0o1k1L8Oo2M7J1km5R1L5j12m0L1J7J8K3L0
12807D0L2nQK5n0j02nJ7M1Q8M6o0o3j17j1L2O3K4K2Jj8l2J3M6L8K3l5j04m7J1%M4J9j7k8M
12790e7j4k4J1rj1K9m5L4L4Ool8J0N1K3P8Qp8q4n7K6M3n6p6%P1M2Nk8j9N0Q3l0mJ04J5p4l1
12771a8J0k0J6P7NL5M1j3J6mk5o0o6J2MJ7n6k7r4k9j1o4P0P4LO1QmJ1M0J6j8pq1q3P1P1k1
12752d3L5P0mk4o3n3P5Q7j2j8Nn1k9RNQQ5j3j07m8K5N2K0l2j5P7K3m4j8j3m8l0oqM6K5M4L3
12734D5N8O6j6j0p8j11rk8K1O7K1mln0l3m2L4j7q9n1PQ0P4Jp3m0J21O6J7j5L9LPOK5L4m7p0
12715Fr8k9j1l8pQM5j3K8M2j6J7K8j7m7l1K9K8L9k0p0OM4k5J4R0O3Pp2j06M4M8j6r3o7l0Q0
12697a40R7L6N2mp3l4J4L7M3NJ2Lm8p6QM4j2PL0j4j3mplk4KJ9J5k0K9R9J8M0m8n0j8j6l3k
12678b9JRL0M6n7J4J1j5K5k2l4M1K9k5q9o0N5N1K3J5L1Q3N9J9n8k2%J4k8k4Rj2k1K0J7o2q1
12660c7l1M2M5m9J3J5M7P3n7l2j7l0l1J1Mk4jj3o5l5O0O6J0J4n9m8rL6%l5K4l0j3M3N8L7q7
12642a05m2L6NJP0LOJ1N7m3L2M9p3pjq9q7%K2K8J05K2p0L1N6K5n3l3O1rJ8K0k0m2K1k5l6n
12623f1p1k4J5P8lJ3o5l4L3nRQ5P1M0N7j9k5m6k7Mj7K0K4p9k3j5l9J3j0J5j6M7K6m5J5O0l3
12605c2j2j7R2N4L7Pl7n0m7J7K7RKj5l0K3nOj8o4mL6k6l1L7P0N9p%K4M3o5o2j5J6L5jj5l1
12586A0K5jqk3RJ7J7m6J8qj2J9J5J4L4N6j6l9qL1mqk2p1m4n2l7L0Q1K8qk6J9M9K4L4lj6L0
12567A08j9j00o0L0J5l6J1JPLK2N7k2m3k1n9M3QM1J8j3jJj1K4k4o1m0M6J14L1m7q0oP5lj18
12549a09k7L4M7R6M2j0o1MJ1p6l2nJ1K9L3M7Q0k9o8p3o3K4R7Jj2M3q3k1Ml7K2M3k1k2Q4O8
12531G1n8n4l4k8J2J00k8m2J5K8l8k9KK3J0k5K6k0K7m1p5nRL0P6J12L1m7l8l2q3K4L6r2J1
12514a26O8Q1N3k1q8K9N3ol2J9L8L3m4j20Ql5qO9P6L4q1l0J1j0o4oJ00M2j7j1j0n6k8R8O5
12497H4j08q1RK3J03O6L3n4o3k2o6j6K2J6L7N1J3l8k5m5J7N9Kn8j14OP1L6K5P7Q7k7o4q1L1
12480FK4l1lJ9J0r8k0J4l3l3P4L4O8P6j3l5kK5j6r8jO3m7n6K2M1P5n3r9K6N3qJM5k8j6kL4
12461A8K9J0n1j1l9LJp3M9K5l5LoM7P9k3n8j4n1o9l6M1R6Ork2n4j4l5PN8QK6k7k1K9K8J03
12443A8Q2Jm3j6j4l9q6n0J9N6K5J5L7mm6P6J2j4k3K4K0p2j8mk0m1m4J1M0M6j1n5K6N5kM5l8
12425c2rJ4K1NL3nl9K7n2p0M7J04jr4k0M1rrn3j4m5J0M7N8N5m7n9K1j4pJ5M7P%J8nn0o4K7
12406a01L9K0o3N8O0P9N5m9o6m9j4j9k1L8Q1lmj8n6Ok4l5L9L1L2j5k9l3k5J6j1k5L3M1l4L2
12388c4ml9kQL2P1J8j07p7j7K0J4J5O0J2l7l7m5l7K8K5Q1P3k1n0k5k6p3J3J07R4ql5j4M4J2
12370C9j2pJ5Jj9n0m0N2N1lp7l6Jj8L6M1rj1k7lK8M4K1J7J9N0mr8r3j4K4mL5J9m5MNn9k7n4
12351b08L9J07O3Kp5J6J02Q8M1q1m2jk8j9m5J4Mn4p8l7Q7J01L4J3l4o5j6O2J4m4J5J6o3PM5
12334b0mn5m4K7l2m8j0rpP0K1k9M1N1J6J3L2N6L9m3r0M4J3K6Ol1mJp8p6l3J9JJ8P9P9n3j4
12315b8O9LJp5m8N5P5n5o5Oj0LN1nk6M2km6J1O6l2j7j7J0K8O5m7jk5J4O4J6k0o3l0J4m3k2
12297h4M6j3O2J01j4l7l0n2l2k1J0J2O2M0K0J9K1j0j4r7j12j2N8K9kk4l2M0P8M9m7o0n2l8
12280a36L0M8qo5k0K7R6N7%o4k0M3L2L2M4Nk5l6k0l5M0k3o8J5qj7J5K9l7l6N2Kn0J4O6L2p9
12262f8n6J8J22Q3Lm1m0K4Oo8J2K6L2j2k3J7J9opk1mPk5n9m0j1l3P0kqJ9M0J2k2K4L9K8MJ1
12243G0ko1OL6K6l9m7J6k0p5oJ17L6j1J1J7J6j25r4Q3O1k4k0j0Pkj6L9j4p2k4K7k9M0K7NP3
12225B2N7n6p7m7J1l4N7L6l4J0N8j8nk3K0K9k7p4o4M2P3O8m2J0j5J9K3l0%L4o7J5MJK1Nk7
12207b5k9k1rL9kj9M9R8L7q1j38k5p0KJ07J6q2p4M1O9P2n3j7N0M7mqRJ05O8n5j2l7p6m3m0
12189a11L7Q5Qp2o5J2N2p1m8J07Q1K7j4K4no8j21m8R0M8J8L1L5j0j9Mj4J3J8m0m4k3K7O2j0
12172dK5k1r7j8P4K2J2m4K4l7n3K4RL5O2P2k9j3lj2J8k3n1K1K8p7q1RM5R5Pr0k5K1m1j6%Q0
12153e2Q0%l4M0L4RJ3l9q5l4M2Q4K7q5j05K1P7L1j3pP1k2j5j8n6J0L7O3L4K2n9m7K7j3Jj9
12136B0j3j3k4mn6m6j1k9J7O3J9K0J6lK6J7L9k2r8o4J10Q2k6Ll2j6K6P4M4q2p7n0lO5P1j6
12118B7j3P5Lk6o2o0n9K5R2L4j4O1N8m9m0J0K5l5n1l4k1j0l5J4%k2J2J8M2j5M3J9P2L5j27
12101hl9k8P6NjM3J1J5M6l5k6k2k7LL5m3mK0j7k3K7k0o6L6K2j2l9j3j7L6L3%L2o7m3P4R4Q
12082F6l8l9l9L0K0J0O0qo9l8q2p1j1J3K0K9L2m6R0R4OK2kn2m4O1OmK8L3K2J2jrm3k7K9Rl7
12063C2j1j8Jk9LRQ4K0p8m1JL7L3j1k1K0l8k8J7L8N4Kl9MJ5K0l4m2K4L7k2n1kJ4r1rN3j5L
12044e9K4m1n0J5n0K3M0M7N6J40mj01q2LJ5l7N9L7n6l3nj5M2J8j4M0L4O7rq0n4L4O2nm4n6
12027c9MM4P2n1o8nJ8O5L2n1j2OJ2P3l0p4j3L3L5n1l6L0L5M4l4l1k8jJ2m3n7Q3O1L4M0q5n8
12008c4l9o2%JO0M7l0L5M2pj6l5k9J8O8n0n8N8M4O6N2K5j15l0L5Jj2l4k6J5Q6L2k5r0j12m7
11991a66J3N4N5OK1K6MJN0l8k3J8k1k4L0L9j1Ml8n4J11K7r1j4K1M0K3K8j7J2qk1o6j5J3K5
11973A4QLN0k1p9n3j8%O3L9J8m9l4J3l5n5M3M3lqN3K7M6L1o6q3l1K2NJ9J8r4q1J9K1K1L2N5
11955d7M2M4nj1j8kk5m7mM1R0j7j00mJ6J0N5J04L7Qj4r9k3RK9m6l8O8kl2j4N5N6k4Nl3l5M2
11936G1O5J2k0k1k9n2n4o8J3J0L8no4l9P2O6q4RljO8L5l9m6q4K1K8L7K7K2J4k3l6M4J5L3P5
11918A07nl0n3K9L1J3K2J0Qk2m8O8N8o0k0j4n6J1JJ3M3on1k2l6mM9N0M3lj19m5k6J5m7o2M6
11900a12M5K6m5K8M9K4Knm7j8K5L4N3n5M2J21k1o1Mk1p3o3J0N5N4M1p0o0rJ5K0L8J6P8P9j0
11882A89r8r9pl1l9nO9J9q2l7N5Nl2k3J5lrrMlK3M6PK3O9K8pn6j1l6L5L8J7L7m8l8K0N5L4
11863A15l8l3J3J5l4n2j8K7J2l0l2MK6K2k2n2l3Pk3L4M2N8L6j6o0j0M5j6L0K7j8l3L9m7p0
11846h5l1J8M9K2l0pP6j9q0nQ8ONM7n9l9J8lm4M7O4J9mrm5n8K5Pl4J3K5M5K0j8k9Ol7k5M0
11827b1Rk9J4J0rJ5J6k1L1j2k2O2J4o7j1nOj1k9J1K1K8k4n4l3O%NL2n2J8M9j6l1j0K7Q4N5
11808E6lJ8K2l6m5oK5K9m2MQ5O7j4o4p2j1j3k6J6prL6R8rn9j1K4P6K7m2k5J1j0o2m5q9Q3R8
11790G5L0rJj4J7J3l1m7p4k7J1O3P8k5k2J4j0K7N9lj10m8j7J3M6N7l2p1J6J9j0J3K2m1l9k6
11772h2Q1L1q9M3R9J2k6q1j4O0K9j8Ml0l8j6J6j5M6L1PNol3m3k6l1%L9Q3J2o5J5K3j6p0R4
11754C1J16o2q1m4n5j9LK0O3RM7ml8j1K5L9K2l3p1ql5o4N5Q4O4k0l9N2M3o8jK1O4L7%m7rk7
11736E9n0L4P3m9m6N1lkpn1m4JK3L7j2l5l9J4mj6K7M2j5r8K8O9L3J2oL4k6m5JL5N9J0k0p8
11717dN1L3j7k0K2M5nj7n1k1p5%j8p1M9M6nO1J2j8o5k5J0k0JM4Q7L5K2J8m7m8m0OO4M0n7k2
11698@J0l8l8J6L1m0%K6n4n1O4J01N5n9l8l8n2RQ1P1o1j5Q5j7K8l8q7m2L8O4mj0L4O4M6n7
11681H4j12q9PO6j3j4L8L8lo1J2j9%LOoQ0J06m4o3l2l8O6L8j8J5J3k2m0m2m7L4P7Oj2l0MP9
11662F7QK3o8RK4p2kj1m8pML1M4rm6lm0j9K5O4K6l8M4K1p3J8K8k9j5K6N5No4q9N6J6k9k1j6
11643a05j7O2qL3R1K8p0n8J3KRO2Rk3Kq8k5L3N3J8j5m5j9J6o6j5J5L0R6l1j50nO5Q4M2K8j8
11625C3OL2l5qJ1K1Lk4j8JO3pk6QL2KpM2J7kN5Qm2l4j3n9j19p9J0P3N8m2m9L3l9k0L8l3k8
11606a38N2O9J9o7jL6l2k6K9J6J03P9Jl1n%L2m3l5o4k2j9q7KQ6PO5m8j23K5L6JK5L4M9Qr7
11588f4J6J8oNL4NJj1q0K0M4n5n1J8R3O5l1l4QL7j3K1qP5K1n4l1K8M4m8q5oO0m7OK1m4p%l
11568c8m9m9M1J51J09k0o9k0k2k7K0M2kk0JL2l2j18nK9pJ6lO3M5l9nR1P4J1r9j01l2m5N4K
11551b1j0lPk3J1k1M8R2K5M3K1K3%q8j30l0L1K6N2Kn3r3K2K7O6R7m2l5N0K9J8j0l4N8j17j58
11533a20OQ0j6m1l9J1J3J1M2L5k2m0N0O9L1o0LR6P4M0m7k1k7p2qpJ9N4j8n9n3J6k4qL2l4j4
11515d8m6n9L3N6QR7M5PJ0n5J2M6Pk2q0rN8k9mO4J6J3Nj2q6p7n4j6qnMN3K2M8L8l2p3LP8n0
11495d2J1M9k4o4p3rL5P8R6M6n6n1n3kl1j6R5J4k1J8k6K8J1j5mJ5J7k5N1L5o2p1m3j6MQ8N7
11477D4j07m9N6Q5J9n9j5Kj0M0o%k7k8Pl5MN5Jj6N2jk4L9J0q4k7M1KK9kJ9N6q4k0L2K0K5O3
11458A07J3n4J7j4m5K0N7L4m5l0K1mj06RL5L6L3k9K0j2K8r6r0k8K2O3k5K9Qk9M3MO6J2p0j8
11441a8M0M4l5L1M1m7n5jn3k5L3M0j3j0k0k8m5mM0K9L4N9nl4P4J02n4p8K6n0q2l7M2L9K8M
11423A2Qk9rL6J1k8l0K3RK1N4M6K1l6K1n0r4o2m7l8RRK3J7K6N9J4O2k8l5NM3J6J6Km6l0k4
11404b3l6N4j3p4K8K6P0N0jp1o4%J2PN2k3J7N2k0Rj2l8Npl1k1K9kl7k8M4L5j3j4L6K6pj4P5
11385G8M0o9l0m0l7j4JK1%rM1O5L8m2j06o0q9M6P8N1K6M7O6j1o9k6L7L6M1pj07r5M2N0p1l2
11368a10j3nL3L3L6l6Qk8m3n1J9R5J31j8k6J4j9j6j3M2J6J8%J0p9j12m7K3P5M6K4Qj5J4N0
11351F4l4j12k2P9O6Rn0K1P2m1r9J5J2j2PK8J0k4q8j6Q7L6L4J7M6k7m3j3j6L8P0j8r9j00J1
11334i2Q6N2p7m3k4M3O2K8L1o2k6L6J5J4N3ql4l4m4L5K2n7j2P4K4k7Lk9l9J8N7p2q3qL2K0
11316f6M6O5On1J7k3m4J2M0J9l6l4N0Oj5M0J2l2J1j9k0Q0j5q4k9M5N3K9J9k5k9o2k0L1j0L4
11298AN7K1k7l5o2l0J2Q2J0j2m0J0Nm2J9K4l8j5n6N4L1J2J5k4pL8O7L4K8k0k8m0J2m3q0m0
11281a07K4J1R8L0p5m7j9N0M3K3L0ook4k4jp5OQPK4R2J3j12o4J7J9j0J3R9O3n9j5roN3R2k9
11262A27m6k3n9p4J2N3L0nj6Pll1J6Nml5M9l4r2J9N3O7L4l0l4Ol2k2N1mJ6Nj17l5Q4J5k9J2
11244f4R4J04n1r4l7m8k6L1L0k6M6M5J1N5j7KMj08n8QJ01O4R3j5m4q0m2J7O1k8m0QJ5LmJ0
11226B0n7PJ5OM1K2n9j3P8L7m9j3J7oJ1p7l9%oL5kjN0ln2j4j8K7pj7k6nkM7K4pm1N8P4J5J
11206G1m6O7qj28j6K6m0K1M5LN4Rq4m0k9jRJOj9oP1L1qK6k6m8l8Q7L2J6qk3M4j9Mrk3j2Q5
11186G7l6p7q1j1O5M4LlNk3q2qP5N4O3O0pr8r9K8K9orM0%n5J0O0J0Rqm0k9O6J09K0n9p8L5
11167E3Q8j3o7l1qN5Pjm8qO1N3m5j19o8J7J3J10K8p0j6L4M3l7l3Qoj0j2M9j5qoM4qj25j35
11149b26N7J65M7o0j07o7O3O3l8m0M1L0K0K1L1l7j7J5m8m1K5O6N6L3L1n6o3J3k7n3L6P0kk2
11133b1K5M4n2o7j7K6L0j3m4O1Q9Rl0j03k1L5Q8j4lM6J2N3j2m4j1l3Mnm6J6Pl3LR4K3qm5n
11114C8N1J7KRK7k2q4l3L4no1nJ0J3jmLl2pL1m4k9N6M6O6J9n4j5k8n0k1M8NO6L6m8J1lM1K0
11094A03q0%L8p9JN9%j2n4L4L4k0%n6OJ2N2N8n0J8L3k7k2p9k8P6J14L3%j2j02o7P9O4J3n5
11077H4m5j8lJ9%n0oJ5K9k3j9OL7o5j02K9j1N0L0L2Nm2m5PL8J7J3q5m5K8K9lJ9M6j9n6J3l
11058i4LK4N4K5l5j2k6K8J6kO4k5jK4q4Mn1j8K0KP4K8j2m9j3ml6j8J5N2K2j5Qj3o8M9Q0Kn9
11039d1QkL3O5Pm6k7nK9K1j0qj5l5M1J5j21p8K2L2M5N4J9n4J9K8qpo4M2L5k7P7K1J3Q2jj22
11021C7m5j4K2O2l1k2K0j1l7J4ok5P0L4ol0k7LNK3j2m2q9J6L8J2L3L4Pk9q7n7N1Q2jPJ0M0
11002D9j4l6p3n7oL3Pk2J6m8%knM4J8L0k2rK4L0O3Q3j0Rl9o3MMK1k4L6mk1k0n0L4K0o9k0N3
10982c6J7k4j2M5K9l8j6np9k9O1N9K0M9jo6k1LK7K1M5%K5j6J2J0Nj0o6m5p9mJ32O9j6r0j4
10964c8Ok9j1L2M1l3K1K0q2q6n2M2O4O0M7Jm1m2j7k0RR1k7k1rr7RJ9J6J2rkRON3J24k1q4p1
10945a10K5N4P1K1l4j5k4Ko1k7QL9NM8l2j4L5O2K8k8o1M7O3l1o9m0k6Ml2L4N1J2J7l8K9M6
10928E9n4k0k6j2J5k5J7m0J6J7k0ok0m6p0N3K6JK4K2J5rL5J6KL3J5O6K0l3k4j8j9nj3l9L1
10910a6J6j8k7oN3j3pk0K8K9lk8K9p7k2O2kk5jl1j9M7k6R5P6qm8k4p4p5K5O7k4k1P9R7K0M
10891A12l6o1k9PL8J8km9l0L2j9o3jNk2l4P1K4p8k4P3rk8M3K2L2K0M2L0J8j33j15J1J07LN9
10873C4%l5o2p6K0K7j3p9j2M4O0mM1O5K6L0j7o0p0k9N7J3kj9N8J05m7l4J3qj5n2m5j8L0K0
10856e4oP5P7j5j12n8J9M6J4N9l2n1l4K5O8L6l0oj8k1M4JROn0K8N4r0j46K7J04R3N5m5l9J7
10838E0L3Mj8rn7lNk2n3m5k4J8N0N8L1mk2k6mJ4k4k5L0N5KkJ0K5J7o8Pk0J8Q2M0p9o8j5R7
10819E8l6q5J06O6jj09n9oK6j8KN9LQj3q2n3L6N3Jm5j4m5j9R2nk7O2K2m6m7pj0L5jJ0P4P2
10800E7n8l6l1k9M7K4m8n7P0P6Km4l0l1M7Q3Om9n8p6o2K5N5L3m6j1N5P3n0l9M5M8pJ6m1o6
10783a07oN0J13j3n6k3M2J4j3jl1o1k4M0N9j9L6J1m1j3J5Q6J0j05p7O7O8k2l4M5L2l3r0OL6
10766c9K5J5l5r5k1Q9N8L7k2j7OQ8%l8j5rq1j2k0j03OM7O8k1j2L2n1J0M7j8%L7j1oNL9M9k4
10747Hj3K4RK0MK0K3qK7j4l5k9rL3N1n9n4L9L4k2K3Mj0M3k1m9l6J4O0%K1j5n6o9o0jO8J8p9
10728i6j19L3Q0K5rK5Q1Q5N4n8j18J5%J1M0N8j9n8qL0op4l7j1j3Q9%o5K9l5l3N0k9o8N2J5
10710h4K1m1o1L1Q3J6M7K7pj5%k7pP5J0J2K2p5o4LJ3O%p1J4J06N3K1p0q0qpk8Nj8m1KL0J1
10691i6jP9NnJ4m0o4k3P9J18k6l7O3O5M1o0n9j5J6r8q9M3K3Q8O2J1o7j00l9%N2O6K6O4O2l7
10674A21l1k5K2K3O%rj6J1n2l1l6K3Pk8R1J1m4n4jK5J0Pkjl7n3k1L9K1l0k4K7J6L2N7M2l7
10655E9o3pN9l3q7Orm5P5Q1K5l7m9L4N5p4n2K0L5L7J6m7l5j1jJ8RM2o3n5l8O5K8J9L9k2M3
10637C7K6m0m1MO3k9qP0J2k3q7j7l1JJ8P0N2qN0K6k4n3o9k9q7k6L5J1K2JL1J0KqP5N8l7l4
10619B3J8J1rJ8k3K0l7k7o7k5L0K2J2k1J4j0L3j9o5J2O4K4r6o4k4M2J16K7J4L6m8oQj3J0P
10601GP7on5k3L5JL1L2k4j1rrj7m3j0P9M3l0KPp0p2K4L1k1n2k7L5K0j8R5O7K3J7p3n7m8k8
10582g7O4N7q1l4QJ6RR6N3l7j06m4M6ml4Ok1L6J0Mm5n6l6K9J04K8l1%K1m0J5j0K5L9L8o0o0
10564g2l9P3L4J7K1l2ok1p7l6J35R4n5m0j1lj3%k8J7O9K1K7k7m6j9NM2J9L3k4j7k8qoM3k3
10546A9n8k3O3L2L0M4j8J4k9j2mp3npM2Ro3L9K1O1Oq6k6l9l6L6M1Q7P0o6j2K6q0jL4N0N0q
10528A28j05m1lK5M1K9j2K8L2qj19k9J4lk8kJ8k9P2K5q6k2M8L2j7rn4M7K0L0J9l1K2p2r8m0
10510a78N6O0L0M0k2m8Q1j9m8N6M4J1j5J0J2j6j3J4pM1j9n6j19k8J23N0O0LJ4M4m5l5n8j06
10493h3j9qM7k1kM4K2k0%M2n8p7k5L3rj1M1N6N6qNj2P7K9j1K1J5r0j12LR3O9J0J4n6j38l4
10475a17Njj5l7L4N7J00P1m0o5j6K6Ppk0J8K4J8j8O7N1J6l0j24q8lQ0K8m6mo6l0P0K7%M3N1
10457F6N1jp4n4l7p3l0M2P2n3r8J7M8Nl1kK7K4N0M7M9jo4q8N9P3k2m2n6Lk2K7J0pL5N8K1k0
10439In9p5n0pP3NL3K8m7mK8N5PMj1k6j1pm%ON3J3o5m1m7r3j1K8R2K1lN2PL0Kj2J5P6l5K0
10419D9K2l3j12j09l0N8j7K8P0Q2L9m7J1m9l1j7K1K6L9J8J4O6N3j0k4o1q0PJ20Lr4m2L0O0
10402F0o7j08K4P4L4n1K3N0M2lj5K0J7l6o4rLKj6J1k9j5r%PJ6M9J6m6j1l1k3J14O4L1k7q2
10384A5o7RJ3J0J8N6j0m3oj3j1OJ2L8rL4L3m9J2oo5l0L1N8L0n8m8j5o3n2O0O5Pk5m7l1J4J7
10365a10Q7j3pJ2K6j4l9pj1j2M6J8m8J1M1P9J8j3P7m1J6m2p4N1oj9K4L2pL5l4m9J1m6k8k6
10348f2K2J6K3K4K7N4J8j0j5n5j9j0KP7n9k6J1M3n4J7M6MJLl7o8j2JJ3k6KK5M7L7P5P0M5j07
10329A43r8k0m9m9k7J2l1QK3k1KM9j0rK9N4j6o9k2N6N4j7k1k0mj4jQ7J6Lj4JL3k5n9J2l8l4
10310h6q0m6K9kP1J6J7J1J3J3j1K1j6QN3j7k0N4Jj1l4J0O1L8p7l9K3MLj0n5k1J1j8rm4NJ01
10292c3P9m4K1k6n9L3J3l5jK1K0L7j4m2mQ6j3loM9o3l0K5pL7J10L6r5p3j6OJ1J4k7n8P1Q1
10274A01n3l1M0m5p5M6L8m1nO2l0m2L0J2o9O6M2j5l6o9j4Ql8j4k5LL9J8o4j4L5J2JQ7O8j8
10256A0m0L0Kj1J1M1N9L6j2n0J1l4M1L5k4q6k9kk2j6k2m1JL5N6N8M0o1p0Rj2k7n8k5L9K4j7
10238a21k4MP2K9mOJ9L6l2K6j6m9p5o3K4K9L8L5oL3K8KQlPJ2mK1Mj9J0J10j1r3ql0j0l4K8
10219b1Q0m2n7j4p3J9L0l9r0L7Q6O4K8nP4M8m6m3j2L3j6k8lK3N7ln7k8K2j0o8j5L3kj20n3
10201b11oN3L9P3k2OL1KpLP1j7j3jl0q1J1RJ9l0l1K1O4pj8j9N6kL2N8k5mJ0m2L0j9m7m0J2
10182g2L0L0J7m0j5L2m9l6J1M4oo9jQ2Q6P6k2m1Lj4J7l4lrp8Lj8p0L8M7O4M8l1mJ4n0m9k4
10164i3n6K0QL5o4LP8M5R2J8Rqp2k6P2m3l8J1LJ9j5j5l2p7n7jN5l4l8J8K4O0Pm7P9L2p2N3
10145d7N8j6j2j1o1m2l2L2K0J2k5j1K5K8O7k3KL7K8j7m4k9pK2m3M0J10Ql2j11l4K9P1M0M2
10128G4o6p8M4J03K6k5l7pk1m1j0K7M9R2M6q3o1j12n1K1rq4j8Q7L0nn1L3N3k3l1N3l1jM6O9
10110HJ0j5pN3JJ8K8n4j3J7J5k9o2l7k4n7J4L1J09Q2Lj7o1L4R0j4m9N7k1K5r1r9J9j1J7j0
10093d0J9K1P9J12N2m1k14j34j7P1P8M3P8l7kJ4l3Rj2k9J2k0n7l8L2P8L2m7ml6J7P0p6l7o
10076f3J3O4L2j0rj7K8j4KK9J8k6k4K6l6j2O6J3q2qL4J2j9Lm0q7N1Q3nk5m9k1rK1L8N3%p0
10057d0lJ13j4m4j9jj0K3O5L8p5l0j0m2RKM1Kll2l6k8kR3R1M0jJ1n7n0K9k8l6K4L4q0J5J1
10039@j5m7OM6K3K2OJ1No2n0j1mnl8OL6m4j9O1k8j1L9QPK9lQpj9l2J1j7K0K6j8j2k3LN4J3
10018b5K4P6k6m9k0L4j7M0Q6L2q7n1J5k4p2j8O8L4k2o1rJj5j2nPN5j6q9R4L7m0N8l1m0K7L8
10000cj1q2K4Nj0L3rm3PR0M2j3l0J1NL1L7N2L2p2l8N5K6l7j1o1j9O1n7n1j4l6P3N5k4j7p4
9982g3L3J3L1L4n3l1l2m4L0K0kR0Pj5j0j1OL9R8J5p9j00l0N0Q5k1j7M0p0L5l5k6Lk3Mrm2P3
9964a7P2m9J0m4n2L0L3o2m3L7lN1N7k1k9K2l5J2N0K2M4j7m2k4rk1l1Rm0k3LK8N4M3L6M7l3
9946F5r1K5k5l0P1N1O9J5l4o0l0k0m1j9j2j2M2L8M7L3j9p7r5n2m7L1K9J7O1O4K5M6ql9jM0
9928E7K4k0n8k6Rll0k3K6j2j4k4n3J6j4ML7M3J9l8K2j3k7n7qN8pk6lM8J0L2lLj4J1Qln0J2
9908h7L0kM0k1pM7P3J5q1m3m3M9K2N0OKP7L3o7q7j2m4m5K5pL5M7J3O1M0lq2r0K8M9J3K7m0
9890B1m7pnn3j5J3P6kj29K9J10M0l5j8M1P2j9J2J3k8p7n5J1K2R1Oj05n6Kj2L3M6J07J5J1n5
9872E3m2M3nk2Mo3k6OK6J7j2o3J8O3J2k0m2k3j1J35J15l2n0o5p9K9R8J1o5l1J2j8Pol0k6K0
9854f2m9kO9M3L7l2o2l5M0m0K6kK6L3Rqo2lL3M4j2m8p0L5Qm5M0J3O2O0ml2n1o4O7JPJ5lrQ
9834a9QN8P0Q0N3p0r9Mj6m1Pl2o8M4K0j9j01l7K6k4N2R5O6p0p2K2Q3L8k0L9J8o1q7L1j8n9
9816i9k6L0R2J02J8p9m2k8l1N2J08M0m6l2l7lKL3qj9m1p0l7L8k1KJ01L8m5J2rm1Rk1Rp2J2
9798a09M6L4M6lk3NLj5r5J2M9n6m7mL4O5l5m4P2O2j1k0q1J0oJ5LJO4k4pm8N5O4P8O3rl8l1
9779G5q1P1P9m3n5j05j8J4L7K0J2Qn1l7L0K6j7n1J7J13N7J4q2n2J6M7L2J6ll6J8k8J1j5k1
9762A8J1K7K6l3n4r2M4K9k9lN5K5J6N2K2l2p2j5K4L6rm7j5N4j2m5Pj7p2K1K0k8jJ6L2l4m8
9744a23L7N0J8LJ3K3Ql5l6n6K2M8l5K7Ml0jP4N0k2j0J1N2pmj21p4KK4kJ1pN4kM4M9K3Q6rl2
9725A27l9j03k4lk2%k6j6K4K6L3L3PP4L6n7k2K3K2j1m2M9k1l4l5p0mJ4l2j2O1N9m4M1M7M0
9707I9OL9J6j11p8m4R3O7l2kon1k9J7k1J3K6j9n5j4N2O3k1Pk2r7K4J6Nom6J3P5K3ol6n1M9
9688d4P1J9n5o9J4M1ol0K6M3Rj8L7L2Qn5K3J0M0N1l0r4n1L7M3Mo3o3l5O2L9O0P4jj0m8p7k6
9670c2RK8j8l4L1ON2%p3l4jo3K2L9l0j2j7L9NK1K3k4lK5RJ9Rm8j4K5Qm6LJ22O6p5oJ8rm1p
9650hJ7qq3n8L3O8J06L0o2k6k8k0pKo0K4P1j1l4J5K6oo3j7J5j5K3R4Qk2q2J2P7PnJq6K4O3
9631A5k0j7N1N6mj9J8lQl6o2kRJ4M4Q0j8j06n7L3N7l6n3qN2P8j20m0N5J7M7N7j%j7k1m2l%
9612Fl0nJqJk8nL3P0L2k3j2j6Q5Q4o4o7j8ok3j5lJ1K5o8k7j4r2oJ00K1Q9N0JJ8N2j9l0NL7
9592A42p6k5j8M3Pk9p4m4N1j7n1O8O5k4m5k6L4m0qMQ4K1n5Qj9k7j0M4L2Om2l5MM0R5j9l3o1
9573c0l8J1Qk8k6J4K4m8pOK7O4K3J3L0m3j29QL1J2M0L8mp2JO9L1j10l5Kj3N7O3J8M1N7l9m0
9555B6m2m8K1j2n5K8L0k6m3K3R6J3%O2J8K0o5j02L3O7K7l0l9J2Lm3Qn3J4R3J4rj0n4k2l5J7
9537f3M6N7K8J2p0m6jk7%L9m3J7l7l4O2M9K0j0K7n0n6mP2NJ7Q5M1j2m0l8l2l3j6K8M0N8m6
9519D5m4JL3n8j2k3j3K2JL8M1M9p0j7M7l8q6j2K3K0J5L2j8j3Nm8n9O6J00Ol5l6nl0K2M0%n0
9500f1RJ6l9j8P4K9l9roJ8M0Rj6m4j3l4J3L9K1l0L0K9K5j0M4l2j13k8N5L9J5K9L2J3j07j8
9482c8NM0K5kJ3ql3j9l7k4M3P3L3k1k5o3j4O8Q3k9m4O8ok3k0orJ4J6L3k0o5K2P6L4o5j02j
9464b8J2k1k2L6M4l5LlKJ0PJ2j4J0K3j0n2n1j9p9L0M6J6qrJ5l1J9K9LQ7%n9K4K4K2k1n9k6
9445g3M5k6k1M1M5K2k0p2n7K8J7%oL7J0l9jK0JM2L4q7r8L7J5K2J5L9n1N3K9K6J3r4q0QN8L
9426f5j6l3MK2M4m0j3J1J3O4k1j1j8O0n8j11L1Q3M2M2l5p5k6L5Q2M8rrK7q9l9J8P0O2n4m0
9409dn9j3R6L8N3J1k7l5j7M3J6r2p3lM8J3l2j7q4o6M8N4P2J1L8n5p5m7m7M4mpN2Pj5p5m8P2
9390a79J31O6j05l6P3O3K8Km1L2J4q3r8%M2L9N4L2j3p4o8k3J7J1L9O0l1o3K4N8K4L0J8q3p9
9373a19M8N3j09jOm8N0O8J5K3J4j4pl0r4J3N9N6k1J7N6k0mL0m2k0p9o1O3R9J13m6l9m8jK7
9355GK0K1L2p0l9kM3M9n3J2M1r6l1RL0m6JL8L2M2K2J4k9k5m9lK5M9L7l0l6ll5K0J0j9OL6k2
9336HL7O3J9k4KK6o3r5m8L7nl8Ol1j17O4O2j0J0N4J5o1kQK2N1L4l1p2M3N8nJ1r9l1rl7M4R3
9317a1Nl1j5N9N2L2m8p1l1K7ql6j4K4N0jl4L0j6P3L9J0M7m0qp3m7k2J1Jk0J4J21P4M1n4k7
9299A03n5j9j4qJ4JL7ln5jK6n0l0lm6M6O0Jl4k0J4M9M4q0lJ2pJ9k8jL8L4L9j6n3k4K1P6J19
9280B03nl8o1K%Oj5l6J6K0q4n3l9k3J5K3K2R3k9l7k4o4j0J00R1M7j9l4oq5m0JoL5Jm6%K1O8
9261A0N6k7p9j2K6O8kJ4m0j01L3L3p5KL0lj2K2K2O0O7j4p4l3j8o3nL3Q6Np6M8M3pK9K0j9n5
9242hl0%oK5K8PKk4K7P7J4J7K5n1p5m4J2k5PpL5N3k1J6J4m2k2k8K4oL7Qm4m3RN6m0o7j9M1
9223f8N5NlK7J0q0m5N7P1k6k5K1kM1l5M2N0p2Jl2qL4K8k9k1M6ko8KPj6K8J7k0K2j1JJ5M2k8
9203C1lj6r8j8lk1O8J2K4O7K1j5m5o5lM4j4Mj3j0j4n3L3l0M0P7k2j2L5k9o3L7Lj0P0O6k8o5
9185a8J7K7k3p5k1J5L6P1J3p1QO7m0m3k2L0j9j7qn9j8J4M0L2JO7L5k5J3km0o6o3J7kJJ00O8
9166D0J3pn4o2p9n4M7P3N2J9%Pk0j5k2l6n3N0L6RLN7O5o5o6O1L7l1J1Pk8n0l0j9L8J04Q4N
9147A27r0l0L4K4jM8%o3l9k5L1K5n9J5n2l8J2P7O1j2k0J1j1L2N2m5n9Lm1l0K8O5O6k8m8M6
9130F6o4QL6N1j7p7K0K6M7j5m4M6m0rk6pm2l1m7m5L7L7O9P3J2Lm5nkn0p2OM4KP6N7l0L9L4
9111A21m1r9n3N0mmL0k7k2k6j2N9K2L9J9K2K5o1p8J0j5P2K7m6K1NoJ1K2J9p7q6M3K7l4K7m2
9093f2j5j3j2J2K6L3L6nO3M8%p7q1L2j5m1M2L3P6l7l8l9k8K4Qk8NOnQ3K8J1Q0J7j05q5j2J5
9074b0K7L5PK0R2j2j9j4l4k6l8l7l2nj4RJ3jNK9j8M0K8m0o5L8O2R1M5k4n2p7n1q6p8K8P2J7
9056h5J9N5Q4M2l9q8j3O3K1m3lk0o7m2m1O1M3j7qN8J0k6j9N6J19P5m5j01o3n2m8k0P5R8N1
9038I0k0M8%n7kK5j2p4kJ5l2j5Nj2Q2L1l5m9n6oL6M8j4M0R3l5j16l4J5K2oj9Q2j2n7kJ7mM2
9019B0j8l2J1J9J9l1lJ0k2M3Q8K3j1Mn2n4m4OM8l2l6l2k5K8J0P4L2j8l3l1L5NL%Mk3k6QPk9
9000e5j7M5P0rm0ql2j2k3M2Ok7jqk2KRqJ04P4jo7k4K3k0l8j9L5N3M5K2J5K6M3k5p7l0l1l4
8981a4L2m1l8Lrm0k3Q1%p2j3L3L5RK6l3m2K7P6N2k7l8r8j4M9j6l6J3J2j8RK3qk9J0L3m%L2
8962e8L8rJ6nM5K9j4k1J3%m1J9L9r5l2m8L7L6k1j9rN8K4m5k5K7J1N6j4rn1OJ8L2J8MM3p4J4
8943gk7n3L4j7J2N1O4%L8Q7J2n5j62q1N3Pk8L4k4jM3K5N4J8l5n2n4J2K7O9P0l9n0j5l9o9k3
8924a21JjJ7j6L6j6P8R5lJk2NM6j1o7n6J6l6j4l7L4K6kLJ0P2j4k4ml2MRk0pR2P8K4o1o7m1
8905b5M3R6J4j6J2l9n1j0m5j1J8K1K4jNrl1j0k9m6M8R2oRM0l4l3Q1L2J5l5o7l9kK2J1L4M5
8886A23r8j54n6N2R1N2j9m1J4K9Po3k3pN9Kj3lJ5j2k0J5J9q6j0P9M1O7L4q4n9mj5Oq6LJ10
8868c5P3L2j8m4ql7k4j6nP4M3mJ6l1%j7kn0m0O0Q0J8j6k6q3m1M6r%oN2K4M8N5q6j28l0j4N1
8849i8R6J09p5p0j8O7M7N2m6j1M4N6kJ6Jn9o6olk0k7JM5L2P9N3l7o9l8Nj3l4m7k4N0K2k5k8
8831d1K7j4j4M5l8l6Jqj8o2PO0JJ5N6O9R2k9q3k7km7L7L1nK5pL7N7l6n1l7Lj8L6J8LJ6j13
8811e0j4N5kMM8M8J8r6l4l0l6kjK9J4O0J25P9j9j21j54kn1J9L2L1O7pk6o0n1N1O5M5k5J3O
8793B8kn9p4MKoJ01K4l6o2l9P0RL1O3J9r1o1n5j8M9M5K8n6l9M1N9L9K3J1J9Mj0K7L3m7n2p9
8775e7m8M4m0P4Q3oM9mp7k5Lj5J1K4L5K8k9p1m5n5L0N2%m5Kk9lk1pM5J9j2Q9M8o6m0M9L0O
8756B6Qjn4o6j9K0PL7l7qP5K2n7kN6k3l7NKJ8L9Nnm5rnK7k4k6K3O7L2j9n1j8k3O0M4n9m1j3
8736f9N9NjK4k5LK8M5J2l1k7j5jK7P0l2k1J0n5JJ0q7J8R4j8PkL4J6j06l1J03K1k7O5K7o2r3
8717b4j3jk4Qj5m1l1L3Jj6P3J63O3n9r7m2N0k0r6j9L4j1m8Q2l3oQ7N7m7q4L8M6j8J2j1m5O3
8699IM5Po7k4m1L5P8M5q6n6M2N7m3m5J0L1k0j1L8N3j2J6j7l6m7l7jQL2M0l2p6j0Kn0K4N4L
8680h2j1k8K3RO1R1m0q2j1%J6k3k1L2nJ3N5j2K8k7o7o2M4J00N7j7m8kL0M0K2j1Rq3n5Q8m8
8662a7o1M8m7k8J00O5k1k1j5o8nK5j7oL8m1K9K1K2l4k0N2j9RR5Q2o8j7J1p4q4mJ1m4mP6j7
8644d8r1K5J43N8n5j0l5l6Q8Qj7K3N0n1k8J2l6o0n9M4k1m4K6P2L5l5%K2j5L7O4L8K1o4j44
8627h3M1mm2N1R7M7q5p5j3qj4K6J8L7j5m4PM8RJ3ql5l7rrm0l2L6ll1K8K3R7J02m0p3jK0m4
8608d5m5J5K1M1J7l3k0M2l3j8pnJ5Jm2L5J9nj5J4L8K0O0J8jp8k8k9l6m5JM6J7L9M4k3kL7M
8589C4J5Rkoj8L6K8n7l7L3o9n2kOk0k0N8Lo4j3Mj8O8K2l9K0J28j6r6j9mJ9mP8P8P3o5n6q5
8570e0l9N1%k0J3l3rL6R8J01m6o3o1l2p9KJ01M9m1lJ3j6on9J9M1oK2k2RN3l8n1J8P0k4k4l8
8551f4m1J0O2J9n6o7n9N6J0L4OJ8K3Kl8M2MP6M5k8N0m8o0o9M3O2n5m5j3N1J2LL5p8m7J0k9
8533a24k1Q0O3OJ0o3l0M0ROp3k3M0N5k3q2j3N9K7J1J9M3LN4M5o8q3l2J1j5onR7R5j9m3k0K4
8515E4kn1q8j7K7j5Oql2L6J4j9m9j7J4l6m0J02N8K7m4l6L0O6J01L2l1k5k1J5jQN3l8J7J0m4
8497E6k5%rnl7K6L0j7j0K5k7n8K3L3L8L1m9m3j2n0J3nm1K7J0ol9K7k4K9l6rR3Mm0M6N8O2J8
8477A07k1N0j9j04J8jj04K9N0l2n4K8k2M3J0m0l4J8K6j9J4k7l3M0O4M1L8o1j4Rj0%L8K3L7
8460H8K6o5o6N6NJK3m4j6k8mj7Qk4n6pj02l9Q3OkJ09L2l8qJ3O4M9J0n4n4q0l7j6qL9N7P3L0
8441Gm7j3K6L3k8ppl6Qm0l2L8R2P0P7pn5m3Ok0k8j3k2J3P7L3j12q3j8mkJ7k4j1k3M4J9M5O1
8422iL5k4l5K5M2k4l4L7l6mM4M1K0j1J2o5qMK8L1J7j2l2k7m5m2%m2J6k6j1Q3R3L8l9J1m4L
8404A0J7k0K5O8j2k3j6k0l4j5N0M1n8n9K7K7L7k2Rk2o3LR1Q2Rm1j09o5Lj3L9k5K1OO6O0Pl8
8385D3n1j1j2o6K9Rn1L2J09P1j1K2O7k0j12l2qk6n8o0N1R8L7K2r8p3%R1M5n3MNK0l0j7l5k4
8367i3N7N6Rl1p1j9L4m2l3N9J1k7J4O4ok7l9j9M3M1J4o0M1M3k2o6l2J1M0QL3jk7n5qN6Q0q7
8348e1j02K9Q8J6K0K6n4m1L7J10K8j06m9j9ro3P1J20M3k9nm2l6nL5L1Pm5l7m1j0L9P6k0n8
8331d6j4N5P7OJ0k7p0K2Ql3OpoJ7n2n9J3O6N1L1Pn3J4K9K6nqLrn8K0j2k0j1l7kK3j0l6L3N1
8311gJ1m4J5J9kl0kk1P1M3M0m5o9PP6K2K0J6n0o1n7%N5K7l8l9K4l3k6Q4M1lm1j2J6m4K0R0
8293G3K6l5NN1J8j6j0k0M8j2p4p5k9lKJ3L8j5K6mo5n1LM4L6M5K7Mp5M8n2k6L1P4N2l4j23n
8274f0K7l2J9P5pk8L5j6l3M4J4j09n1J1k0K9J8M8Jo1K8Q6J5n8QK3k5j8J0n8L7R2J3qJ5Lqm6
8255A3pRN3J2m0Pl3n5m5P8M0Mlk5K9k4L8O6n7pJ9m3n0K0k4Q8R4%n1j21k6N7j6K1o2o8j5N4
8237g0R8PlL6P4n4j7k0k2k8Rm3j9R6J7Qk0o5m1P9N2R9K0m1p7p0k6J7l2kR1n4l8j6j5O7N8J0
8218F5l5j06qN5L2j5o6J4K8l6L0P9%LK1Lj3n1OP5kp6J7L0Pk8NJ1kk4k2J3M2Q0L9N2K4o7q3
8199I7nM8R7K1r4q6M7rk2J9l%Rk3l6Qp3n5l6K2M5pL9K5l9q4K4P2m5l0N9J8n4o7L6P2L9m4k4
8180c9j3j8j8j14pR5L9j2K6J0k9Ok4L6Q2L3j6j0nK0K9j3lJ3J7j9L5rq2k1M2O0P6j4p7l7l7
8162Bm1j3K7M3j9K7jm5l6k9K8o9nM5L6Pj7j9o5N7R9L6k4j1J6k5J7nj0rn9l3M9M3J4rm6o4K8
8143h0L2pL0j8m2o7J5J03K3k7O4K4l4n6JJ4MJ00J8j1l8J4P9m3r8rj1nMRJJ6J2M6j6k4n8MJ4
8124a7o6L5N0k1J4K1JRl7j5N4L1j3n0M1Oo7l0q4pK0L9N5K3NkL0jj6j7m8J5L9R4O6l8m6Mj0
8105F7k4lol5o0o6K9J27j0M4j7n5l5l3k0j0O7P4j7K2P1M3jp9o3m6J5J7Oo3j2J1l5L4L7K2p
8087a1j9MM8jl1K0M3K3PJ1m5m8lK6rKQLj6Pn9r0k8N8M9J1lj4l4l7J27N1k7QK6K6kj4qj8nn
8066C1j17K1L6K9l3q9j8Nn0J8L8N1L5K8J5j8QKQQ1J2n1o0n4j5J1J5l1j4K7n3m0P4l1n6P8O8
8048c9J7oj5j4J5ll3n3J3O7K4l0M8J7o7m3%n3K5N4k5m9l3M5M7L3R4p0j51J1Q5j6m8N3Q3O5
8030D8J7L2K0n6m3j3QN9j1m2n1l7J2M3l4n1k3J1M0N8J4k8k6J4l4lJ9L8n4q4LR9K8q0j3N9P9
8012A8qk8j6J6L9n1m3K2prj3j5M1O0J37O5j12j14rQ3Ln1p8j8K9l6lK1N3J7om6j0J5J0O1L3
7994E0J2J8L6m9j06k1K5L8K4l1k8j8M8J4n7K0K5qJ4k1k7K8knn4j7M4K5m0j2J0P0L9l8n4L7
7977a1N8k8m5J7LON1m7l0J2l7J7Pn9k0R9L3J0m2J9N1q4n5m1oO4M7J0k7nN0j7k6M0O5lm9j9
7958Hl6l6j1K9Q3k9k5M4k5j7m9k1j3N8M8kk2j9n4n6Kj8Kn7K9L9M3P8N5J3m3j1k7Rj0l4rqJ
7939i1P2%M3M4n1l9j6l1J5L3K5K2J2J1q3n3kO4K4j2J1n2o1L1J04knm7j5j3NN7lr2J0K1q3m1
7920a88Q3P5M2K1Lm9m6n1K0J16O9n7n0K1J4n9Ok5p4O5R6J9p6o5nl0NM9NM6rk3rK7PP4J9n7
7902IQj0rmn4L8L0m3r4p2RO3O0J3l6NN6L4Ll4o3m6j0P1L9pK9K6J5l7rK9l6J5j7mm7K4J2P9
7882C5J3k7o1k4N6N5oK3L8m6p1n7j7P6J8M3M7M0J1r6n9K3m8K7L6k9J5j7n8n0%oM0PJ1l4J3
7864g9j6J4P0Q3L9l2M8JJ6K1n7n1n6jNJjJ6n5n9PONJP7PQK2J8lJ0l4j0Q6O5n5j7j2l8o4o1
7844g5m2n1m0M8MM2J34M4m0k5m2n1p8j0K2j4O0Pk2N3R0R0O5l8l8J2j6o5Jk1l6J3M2ql5k5l9
7826h4l5%N0Pl1%L4M1M7m4q1K0O3L6k4K2pj09Kk6N1L5l5M6Q9l7q4JNlNmLMJ6K5rk4O8N3j8
7806F8k0l6j9n7k9K6N2N0l7j0rj01m2O4M3L2L4M8O7l9j03n6J4O6M6koJ0j4ql3L5Rj07n2m0
7788a56L9M7K6N8J02j9q6MJ02pr1j%mo0o2j4M4M3k3qN3L6NJ3K9n9r%K6K0L0RoJ0J7k4j3j4
7769E7j3K0l6l3l6p4N2K8m2n6MJ6l0K1R6J00O2M5n7n0p1m5J4m7M6N0Q5mr3Mm3j5nN8L9k8k1
7751bK1n0m4oJ9M0LK9P7mo7k7k0j09m1N0RO2O4K9L9k8rm6j11o5K7N9N8q3r6jO0J37P1mPk6
7733B2k1k4l8k9J3j6l4m6o4J00J35K0r3m5k6k1Q3N6qmL4J01m4j48pL4m8j0Nj6O3J02j6n4k
7715d6O0M1K6k9l4%n5L5N7K4n6m4L7K6j5j8m9m0MN2k6n4l4O1J7J6j5m0KNN0N1l1q1lJ0l2l7
7697a65L1M2N5N4L2lp0J9P7N9M9Ml9o2Rk2n4l5m4Lm9L0K0Jj0nLL1M0k0k2M1J14P0q3q4k0k7
7678c0l7O3P2k0m8o4L1J02K4kp2n6r5J6J02pm2n0mO6lj9mK7k4j4PN0PK9Rj4m1QlL5N8P5l8
7659I4p6r3r1j5Q4M8M4K6J6J4RPjn0q9j2kP2P2l0kl6m6nn7k6P6qm1O6P8O8l6m4j5k9j6K1k4
7640d9o4P4R8j8n1q3l7lj3K9Mj1Q3M1J9k0j7J5J3MJ0O8qj2j04kN8k4j3K2Mn1m3J4R6RJ3L7
7622H8J9j3J4l2m5j5j7Onj7NJ4M4Jn6K6L9k0m2oj1p8m4N9Pn8N5L2k0l7J8J5N7N7J4l6L4k3
7603B9M3J05jj35j08j2mkj2RJ6NR%J9rk6J1n7K1J14L1k0l3k1J4Pn2m1j5P5Q1kj5p5n6m5J6
7584a36qR4J17j3j1l2q7j8J6O5Kk2K8M9K9q9k7j0j2J2J6M3O0J8j02l3R1O1Nj5q9k5QL2Qj1
7567A4oL5Rm8j9N0J8QK2J2n9K8%k9M1l6m3j2j0rn5nK8M5Qk7l9M9O4k3p6n1J9L2K8J00P3o2
7548G4p8q0OJ0nqL1NM5k9nj5q8m6J44O1n0k5K2qm0K8K6L1O4L4o7r2L8R8k4l8k4k9J9P2N5l1
7530H1Qk5j4k8Jp4n4m9j5O8J7j5OQN8O8Mml3j1j8jn8p9J4nQ3N3j8mk2J03J3l1j8m3rK0j1L
7510c1N6J5j19j16K6L0J0Nl5k0K6L5L7M4N2%K2l3o5j2N4k7L7K7mj0J1l5Kl5K9L2j3K3j2K9
7492C5Q7M4rn3k5rRm1n5O7N6m6q3L3K9K3k4o8nL4O2j7J0pNn2r0M6L2Oj2j09jO2pJ3N4l4%Q7
7473D7M1J7nQOj8jl2l4J1m8m2L8n4pm1JM6j8rk7l4m4P1N2Mj4N3J9j6k5n7p7k4M2k8O4J04L1
7454@n0ok7k7j4J0oJ5K3L0K5l9k3N9m4k6LM8M2J1J3p0o0Ml2K6rq3N6J07N1k0m1k5M8jp4qN8
7435e6k8M0P9l1l8NL5l6k6J30Qn7J6p9n4n1M2J03k9k0OQR0K1l5JM1L2jk8m3k4J4K3J2Jn0n4
7416c3q9k5M3M9O0l0K9K2o1l5l6L3J9j9K2J01l0r1k5K5N6lm1k8M2P0m3j16p5M0N5PL1O7L9
7399C0j1k0j8J2J2K0K2k3j3l9j6K7k3k1j4J5l7j7O8L8j2k8k2K0j7KL0Ql2J2P1N8j3m6l7mK8
7381A0J2j6p4l9M9K1j1j1l5J3l8K7P0K1L8l4nk3L7N1j3l5m6LJ7J28M1j35o9%j3L3mj01J1P2
7363d8L9k0J1N0L4J8j2p9r4l0OrK1N2Q0Jp4j3j2k2l5l2J0k3N9R5k1lL1J6j1o5J0M2k2MJ1p0
7345a05k8M8P3J8n3J2J34L5j41o0L6N7k6n0J1J4J9lm1j3K4J1j4lk5L1j1N3N5j6o3J7M0Q2j9
7328I9j7J5p7l0rP%Oj2rj5Qj3rN5Lp4p9N3M3J4m0j1j2kP4q0j15R1Q3K7l2kk8L6j2nL1J2Jk
7308b7n7l5%M8K9k1q2K9L5j6L8N2L6Pn0n8M0O4j6K5Kn3K8J8n6m8k6M4N2L4k8j7k9jN3M4n4
7289DK2L3l4kJ3j6m9J0M9K1Oj0LK9J2j4p0p0k4N0M3o6j9l4PM1J9p8m8K8Q4K5rN6kn0j7K6l
7270c4N1k0Jk8q0OK7J0j0J3j9l9L8R3K4p0n7O8kj2J2k1p1k1K2j6L8Q2N1Lm1m9k2k8l8J6M2
7252h1P4po5J8J8j6J1N1J0J3qk4LK5k5pm1p9m6nOK7RK7N7J5k6n1J1Q8M9J0m1j7j5l1p7K3P8
7233c9M4M3K7M1q9j07%K8K7kpp9pL4Q2j8o4m2k4m4rM6Qj8O2Q6K8qk1P5L0%m8q1j6k3j4K3M
7214g2%K1l1j2M9o2OK1L3J9pN2M6L3k3J5N9l4n3pk5o8MJ02M4l5r0l9k7L9K9pJ8kP5L4m1nj5
7195D4Oj2l7k2L2l3l5p1ql2O5J18Mp2oK3O8J0l2Qk1L7M9J8m8p0oql5m6K6Nk9J2PL6M2K6J01
7176A14M0j14q8jM5j7k6l0L6O7J3L6N5J1jo3l4J2k4J5mo6j0k6pPl0K7ll1J4J9L4L0o9l3M1
7158f1k1K4L9JN4k6oP6J6o1j6K7l5Jl8j5Q0K8j7P4M5j3o8mk1%M5l3r0mR6P3q6m2L0J8j3p4
7139a7M6Nl9k1M7L5O2Pm1o1p3jRm4RK7m9N1M8NK1qL5k0K2m5n3j2K9K5k4j2N4qj5k1K6K6j06
7120h1J1J08j9r9J9J8N5k4pj0K0P2j3LRl1m7P1M7k8o6k1L8K0n8J7L4MK5o1o7j2M7J8JN4k6
7102B1n5m2K9J9LPN8M5L6n5m9J0K9J1Q3L2o3jj1k2p0N0R3l0o4m8l1k4r2k1QMJ14M8M3K3oo9
7084A3L8O2m6j7k3J1K5QqK1M3jp6JK3p1n9j8M6PL3M4o1k6N5J7m2J3m4J4j1M5J9n1m8j5L8k9
7065g0m2k6k2PM5%O6J1m1JP0qJ7L2l6n2r8K0Q9P1N2k4n6On0lrk0Kj02k7R1K4MoK7mo2O4R5
7045C6l2l7K3k2m3JKO2L8J2k2p9n2J9l2k3J6j1M0M3J4L4R7N1k2o9j7PP0Nr8m1o2k3J06K2r6
7027h3q8j2Q0M6J2N0k9m0MJ9MJ4M1j13l6P5P9O2j6p0l7P3J9k7P2P4K6k3m9m8k3pM5K2r6n7
7010c7RL3Q3j4m4k9l0K3j9Nk5l1Nk9J4N4Q0L6k0j2nm6PL6k1J3L4k8k4L2l4j8rn4k1O3N1q6
6991e8p8j3O2L1K2%k1K4k4k9pL0J2n8J7K2j9J3M5l2j2j1Kl3n3mM4P1Qn9JM7QlM5O7Q3m0J6
6972A16M7k7j00J0M5jmm3Kk8J3k2orm8p2K6Rl8M7N9N0K6m0k4j9K9%m4K7N6J4l0jj2Nj5o9K3
6953d8j8L2N2l5q3j1J08M9n5j4oK8M0PM0m7p1J7N1k0l9nK8L6L0MJ6j7l4n1l1K1j4n1k6N9Q
6935e0l4K3L3L4l3Lk5MK3KRK6L2j7Nk9k3PMmJ5pK5K3J4j22p6J8O3K4L7l4RL3m2l7NJ2k4p1
6915a45L4MJ4M5L3k7p2n8L6M6J2Oj9MJ4K6J4J2k3K7O4K1n1o4jM3krj4m0k8L3N9j4p1p5J8O5
6897h3O1JJ9L6N3k2kj2n1k2j4J6k1n6q5KJ03J3MP7J8m0p4L1L5JJ7NJ9Qm1j3N4L4j27l5J5j4
6878i0j1LK3j9M9J17L6n5p2%L9P2n7n0k1LJ0o1oP3Oo4L1P5K8j2onl1n4j2ol2J9K5pk8M6Q8
6859D4L7k8m9q7J3l9j5rN3%lN0O8K6n4n0q3k0M2R2P2p5j7k8J0J6K3J8j1Jj04q2PJ7L2N5L3
6841d5j4nj2q3l6N5J00J5j3J9k1m0oP1Kk5q1lJ25M7m2q1q9M0N5ml6j8%N9K6M0rmn6k7rN4J6
6822c5j2j1LM8Jk2J8N9j3M8m4o6n5kQ3N3L5O1n7k6Kp5J2P9J0L4L4n1p6Ll2n9jK4K4l2n3O6
6803b5L1j7m8N5L5m9p9N8Qj5j0n6k7%oK8N5N6L0p4o6%jL8M8Pl6p0k0J0N6N6K9JJ2l2q8QN5
6784d3j9J1J16O5k2p0m7k8l0j9l9k0L5jP4k2%M4m3k3K6rP4N7n6J2K1n4j4Lm5n0K1O3j0rL2
6766a9j2K2K1ol2l8m2pL1l0p7O2J10J7Ro4l5R3Jn1K9N4j0r6O9N5j5p2q4m8J7N4M0KN3k3n3
6748g5kJ3M5j6J3N6k9oP%m7l1K5M7j6o9n7l2L7%j3P0N9M8N0l8j36n0OR5M6%O2L4Qm7l5oM8
6729F4j6n4n8K1j2m1O6J8k3L2O5l3j01k9K2Qo1M6J20J1j12m0P1R3Pj18m7M8O0K3n3L8N4j0
6712E9J0N4j4k6qk5OK2K6o0o5J9K7N2Pj5l5l2K8M5M8K0m3l9q2m5k8K0L6k8l9nk5L4O1J0K9
6694aL1o8k1O1M4M1l3K2M6k9p3k7k6m3J6Q3l9j7j7l4M5j6l9O3ml7m2K9J02P3J4pqj12o1o4
6677a48k2N2n1m6N5M0Q9L3O8M0l2k4j5l8k3l4O8O5nK3k9q2KPqn5kK4N2O2o0nP9J25l5m6n9
6659F5r3L1P9J0m1Jn2l4O6l8n1q5j4L1Lk8L3L3J7K6QO2J03P8p6q1K3k1l0L6k8k9jJ6m2l8O0
6641aK7k1o8rM4KQol4K6j0M9po6K0o4l7N6P9P0M8j0k4L2k2p3j13o7J8JL1J18j6m8M2Mk8n9
6622a08n3k4j5j6M1J07K4K7L7M5N2n0q3m2N6K5nj0k0j8j2K3K4J6rk4l3k0R5j0j05j9l7J0P1
6605f0J3K2J3K0j1m7Rn4J1J26O2k5o2n1N2N5l2l3k5oK5l5m5k9KjL9Ql9K1P4K9R5P0L3r9j20
6587Ep0M4K1k9j5pK0k1k3O2Rn3%j0R3M3rq0j08m7L8L7j01j4L0j3L7Ll1LQ3Ql4L9J1k0K5n3
6568a27NR3K3J1J5l7m3QO1Jl3J7K3L1Kj6L6M0mk2k2M4j2r3Oll9l5N1jL5K2Nm6mM0j1k2j2m6
6549e9m0j7oL1jJ1J4jL7L3L4k0n0l2l9Q3R0k3k0ml7K6Mm7j2N9l0J4j5q3L7R2O9m6l3k0M3J6
6530E8k1j2l6l1j0p3p0j1j2J9J7J8NM8J29k4q4M3Q0N7l1l3j4M0J2j7M1Lr3rL4k3K4K0L3l5
6512D2j4K1l7p7K5KL6J6l3j2j0J1RK0NK7Mm2o6N0L1l2j6k4j6Kj4qjK2k3K9K5K3M6k1J2J01
6494A13j8p5j6o1k6K0M8M4l9m9k3J2J6j4N6N7k5LJ3l0j2n6RL3J5M8kj4Rk5k1k1k7m6k1j0P
6476a28L5O9Q6k2l1j4k9Mk6j2PK8L6K6K4j4j4j5%M9L4j0l0o6Oj1m0N6l1p2nj1N0K9m8n7M7
6458a00M4l4L1k9j2L8J7N4j8p8L9J12j7p3j14n1qR2M3lQ8P8K8K4m9r6q4n2M2J17K0j8j4j00
6441h3l3Mj4K9Q5j4o4j3j3K4j5n6Q3N4jK5jk3j0Oj0n9N2P4qj9%j3qM5Mp6OJ03P9k1m7j9r2
6422c9k6N7j2p8l3j2q1J0O1K3j0j7N2N3kJ1J8L3Q8J5j23p0M2P4M8L3K9m0j13j9L6m6MK0kk7
6404d3p3k0k1K2N4N4K7K7L0rq3K9R1k9kp6J6M8k1n5Nm9p1%J2L1qN5L7m0j0pL3N5M5N6K5k5
6386A10k5m1m6m4mK4Q1O4k4l8p5k3m3j8N7K9nM0P3j2l7KJ1N6M1q2o7l5PM6K6J7j9l2k1k4J3
6368a8m1j8J3M6Jpj9L9L8L4L4L8kn3j3%J1Lk9J3j6k6l3p4L0J3mO4pk6%J4L5R6K5mk7j01j16
6349h7l5O7O1J3po8J5N0o2L1O0n0o5K5L0k3K0L9L5j0m9LK2J1K2J1m3o6J8L2l0o7n0M8M4k0
6331g5l1q8lR0J01L5r0o7K7O7k9l9J3L3M6j4l5J2K3L3O3l1p9pK9%j5L6N0k2j1jo9m8Ll1o5
6313a89k2J6Q1P2J2L9j8n6RL3L1j2K9p5n2oK9L1M0R1L0n0k4o0k4N8P6L5n2l7m7M1N7K5m2j12
6295d3l6K4M0K8p6K9M1J9n2j2P4kk3j6M7J2J5L8Lq3m6k1N6M6l4k0%l4l0k9O7pl8M7k1L3j2
6277a6m2k3Lj7MJ0l9%m4m2k6K0J4J17J13K2l2J1L2m2j3N2Nm3j6l1o7k0M7N3JJm3J9J8k2J6
6259b0N8L3M4j7l2r7j33J0K2O6L1JQ5p9q6Q7J9nln3J0J6R6M7o4q6l6J1J7R1M3o1j2K6Qo7n0
6241h0J7M7MmK5l9n2PM6K3p7m4nL3M0J3K9k4k5k7rOm9l7J02J56K9o3j4m6l4R6J09m3n2n2l7
6223c1kP6L5k0k3m6mP9k3n1nk2k8J4mjK6j1j2KK6m2n2N1M1M7K6N1ol3k5j1J4n8j8Mk4j5N9
6204a6N1l5pp5lP6lj2k8o3j9O5O3K1k0n0k0J5Q0Q7K5o0J1O9K6op4j4m2k9N0J8n8p3lj7k0K2
6185f8j4j6n2lNo0K3N5L4J9K0n2rnQK4R9M9j6J4J5j0K6j6j9nP3R9j6r7r4j0m7L0Q3P4r6j08
6167f3kQlM6J08m0j15NmN3N6K3j4l6k8q7L4P7n2r7o6Q2O4L1K0j3J4M8O7J0mk7K9J8pj8o5j7
6148C5mK6jp6l8n8J0O6M8L3kj16o3N7O1k5m2nL1O2J7N3l1j00k5K1k5k1j1M5N6j4J8P4k1nJ6
6130D6K9J3J3j0o3k2k7m8l1kP2K5NNk5j01o9J5M3J4L4K3n1j0j6JL7oK9O9L0l4j2o2mN9P3k2
6111B0m3P2K7j0nj8r1j01n1L0J5P4Q5J9m9o5J5K3K2O2P8M3j3k2j5J7m1p5l2M5R7l1n9l5k5
6094c7kM4N9k8k6r6k8K9P1Q4L2qL7m2r3j1J3P1P0nj06p7J5K0q7P3PKM5oj6lL5J3k4p0m7RO8
6075a5K3k7k5L0k4o2K0Q1L6p0J5l0n1K1OJ5k5j7K6J0rJ3Oj7P5P4K3p6rrp9m5k7k5K4l5K9Q9
6057f1l1q6JN9P1NJj7l3L6Q1j6l1KlM3L8P1qJ5Jn6l6j5l3j5M2K9n7RJm9n3N2N3n0l4J6Qjj
6037e2J2m6kQ8L0n8n3O4N0p0j35j5L9m8j2j5QQ3O0OJ6k0j9kMPk7K0M7jl6O2O3n0J8M6j5J1
6018E8o9r4n9L6P7L0l1L5L3o9lP0Pl7LLj0M3M1l0l5m6j1qO6O6P5J3k9l3o5m7k9J6J4MOj6m4
5999f9l0P2J49M3p8r5n7LNMoM6J8j6qP4J1m2njn0l4J3l8j9Q4O7k8%j3o7Om6o8oM9K6l0K1J6
5979i9n7N7R2K1l6k0K2O3M7m2m8LN8m4p5O4J13Lj27j20m6M5K7M6N2m0l2N%l1j13KN1P2N7L8
5962HJ7M5ln5j6m4k1J4L7K4j3K1PJ0n2L3o0k6O9l2m7j8L5O0k4J7M5pkN3Q5K9k3o3j17qN9K
5943C9J0K1M5qn4qq5q3kM9N5nJ0M5N3p2p3m2K3N7L2K1k2JK2rp8k4L7M8m4l9k7PJ6L5k3o5Q2
5924e5O2M3j4j8r4m1N2P5qk5nJ5K1l7j9M4K7m9j8jm4j0J9M9P9k8p9P6nn3J2J27K9p1m4j01
5906h9k6J12N8K5L6j2Nok2k8m1k2m2L9R7l6p8n7K6M5j5J9N1j4l8k9p4mO8O1J1N2k7k5L3J8
5889G1on0n3l7J9m2j3R6jp2K2j3J1K0lJ1k0M2rL5J8K6J3k8p7lM5J2j4mJ9k4k6o7j8mM9R6R
5870C0l2j9OJP9l2k8o0j27oO6J7k8n1j0o2k7O0M9M2J20Q8j8j09n0M3M8L2MM1n1k6O9K2m2l3
5852FLj3k9QjqNj5rJ1k6k2j3l3O5K8k4J5j0k7jkN5K5J0M5m6m4mL3M8J13R8p1o6j4j11k0O0
5833A9N1o3k3J6M7O2l5pq0nL3qJ8Q5Rn8p6L0J8o5J9J1nlk7ML6J9L0l8j4L7p1PM6Ok5l2rPL6
5813BQ4J9j05l3K5m5j5k6OL2nO7jp0l4N0k4K2K5nJ8%l3o6K4M5l8n8L8P1j1%J2K6q0n5M6J28
5794C6P7m2k7K1j6m9q1p7k8P5Q5n5j6M9l4K1P3L5n8p3KJ7j3mO0L1m9k2K4j0m1M3O7J1Op6r0
5776a28RL8Rqm5N1M2Mk2J2Km7jnn4qJ7N4L5oo4l9J2l2OK4J4L2R1Jn6o7P5J39op7K5M2p4o2
5757f7K5M3J9o5k9MM9J5r0l2P2O3n6p3m5O5O3M2jn9o7K6P5O5Rn4q5o4kM0K5LN8J01K6k4n2
5739B3m9j9L9N2J3l1n3nmj1J12K6J6N0J02o0j35m4o2l6JM1l7j1M1kj5lk3J0oP8RJ6L6O4j7
5721A06j07l7K7K8m1mO9N4J6pn4l7N2Mn8lKJ3l7q5lK0M6J2K6M3P9k0n8mj6j6Rj9o1q3M3L9
5702f2j6M9m9k3Qm6K8M1N6k1j8m2q0K2P1J05n4k4M8k3l5k5n0K6J21jj6j5m6k8m8m4K8Q3J8
5685f2L4L7p3o9L1j0NR0Qq1jj3M0K8KPk6L2k8r1L3J4j0qN6M0M2K9l7M0K6p7n2L1n2n6M8O9
5666dj3k2j2P1M3n7P0L5ol9q4RRJ0Mk8J2j1m2LK7M6n2j3N3K9j6o2o9J2K8l6K3K8LPJK8jk9
5647d5m4Ln0K9L8M4J2m8K7l1p3N0P4K7Lk1n7n2l6P2N9j9Pl4J2L9M4J0l5L4J0o2j11j4O3K8
5629d7n6m9L5Pk5K0OO1M0R2O4m5m0n6l1m9J5K2o2k5N6O7L4Rm9j5M6on7n7k8L9Q0J9o5%%L0
5611b0P5M0m4r1j07j3P3j6L1P4q3l2M1P8M9kk2j7o6M8Q9lj0j7K6n4n9J2M0Kl4m2O1O4J0l2
5593D9m1m8L1J4m5q2kK8L1QJ8j5jL4J0l0L8%rP1J1k2K2l5n0J0M6rJ4On8o3jN2K8J2o5o6J2
5574i7L1MM9K5l8lK8R9K1K7k3q2j5l3oN4ql5m1m1o8j4K3J2K9NM9M0n1L7J5m8j5j0J5L5k2K6
5555b6P6O9n8m8%o3rNjO6k0k6kR8K5o5l3p7l1Q5O9l2l5nm4J0J07M7M0Rm3n6o0N8K2r9n0P7
5537b0J07K8Rj19o4nj2J8k7L8N5nk3R2R2n4m9N9L5p7k6RK6l0n7K6M7J9o4q3k9M0N6n5OO5Q
5519C6oRM0J2o1j1L2m7j07l9k4oO7J28M8m2j0l5l6m1K1R7pl3k5K0K2J3p6q8J0M6N0jn8L2O8
5500bJ6J4J2M5n6l3j2N4rj8m0q1pM0N3Ln4l6L9J7L8M0k5k6o6j4Pl5K3L3M7rPL4N1rm6J0N0
5481E5O7mm4m3pj4Mk8k7n7n7pP3L9J9Q9k8m5l0l4l3PO6P9N3n3j21n7N3N5MJ7K6L8J3Kr2O2
5463D0O9m2mO6j0k9J4m3OoK5Kp6q4J4N1L7L1Oj6k6r7m8l2m0JL6O7M3J6r5l0L7qjO6k5l6QJ9
5443i4plm9l5M6K7l6j4k9Oj4mlK0N0O1J5J9mJmJ0LK9L1j3rm0k3j9j3j4k4L3L2QJ1L3lL3O6
5423H0QJ4O5l4o4n2n6m9L5P0k4r6QR5P5k8j10r9k6L1L4m4M0P7n8OM9J4J1O5M7l4p8n9mK6M6
5405a9J5M9N0l7kj7rj9l7O0k2p6j9j5K0PN9N2J2Lm9l2J5KQm7q2k1P2oj3m6LQ9O2j6J8M6mM8
5386A02P5o3o3l7o8l1J0m9NL3j9L2J0M0L8l0p2l9L1K6m7J3M6L6lK0Q8jl8O5Q0Nm6q1p3j2L
5367a4n3l4k0n4M7P0oJ6M4Mm6k8OQ2J09p2m4K6l2l2j15k0J76Q6L4k1k1j1k0n5K0rp9o9J8P
5350a10N8R7J5M5Om3k5l9m3j9j0m3p8mM5N4m4l2N0K6L8mm2RJ8L5Kl5k6L2O3l5l0kO6J7Qkl8
5331b0K0l0J6J6j3Qj8kN3J7m4K1K2m0q1KJq3M0oj2K1J7N1j7l9L4O6M4m0k9RL1k3q2n6O3O2
5312b1N8MM6N9o6j05K6RM%l0o2j8M9M7k9q1m3N0Q4L5K8O3J2M1K8m5m8p9lO3k7M5Mj09K6J09
5294A24rlm3rj0pl3K4oj9qL2M5j0l4m2j7l7Ok6l3K5l3mN8m3n8L0M6O0m5o0KK7O6N6kk9k3l3
5275g5P9JkK2m6n3m4K9N8L4n4l5Rk3PL9K7l1p3l9J3R0M6L5Ql0n6k3m8K1N6L5N7po2l6J1K8
5256c2rl5k8O3R5%n7o9j6qjJ8J7qJ7N9N2p3k6l3O2L0l7O1M5Pn4j4k2l8j8kn1RN9n4lO4k4m2
5236i6K4QM6N5rp8m8NL8O1J5j2l2J4N2j7rJ1J6j9l6%l8mP1NL4J2r2o1l0j7N1Pl8l9O1L3l6
5217i2j2Oj0k0K4M2RRM3J3J9k3j4k3m1J27Po5J2K2j8Kl7J1K2j01n3M2K2J7N5R3L1m4j9j1m7
5199bol3%l5L3P3K0k6mP3m8r3n3p0m8L2nn9j8N9Q2N0NJ5K3rk4m2j2k3k7O3J20L8n7j35n1L9
5181a55M8M9KMk2J3N8M9K4k3l7J4M5Kk7r2Qj9l3j9K9K5j6M8Q2L2l0q3o8oM2J5N0l8j9Ro4j6
5162a19RJ9K2nN6k0k9PN2K5J1k5lN7L9O6m1k2J6o3l3J6J4rn0M0Q2j6k0n0mJ3p6l1J7O0n4k9
5143g8MK7J6N7L9ln8m1Lk5J7N0o2l8L7k4j3M4lO0O7n1j48j07j3N0L1m5L8P4L4N2P5k3n5m7
5126e9J5O7pQ3R0j02o5j2j8L6K5qq9k9N4j6l9N8j7k5k9k4K1LM4J06k5j01m5P1K9J4M3K5p3
5109Aj06k5M4L3J0O7Oo9j2l0m5L6M7L8J5k9j4o4l0rn2M3L8L1N2M3q0p1J4K4M0J5j5m7j5N8
5091e8L2M8L3M5j3rj4j18n4J3k8jj8K2N1l5o3N3J01M5M3o5k7pM1L6o5m0q3l7P6M2L5K0Nm0
5074c4j04K0L4K1Q3j5oJ0j6j3lqJ0O3O8Lk9j5Nn3lM2Mqlj2l0MpK4q9m5O0P6j0j5L7J6k7o2
5054b7L4Po6K2M6p6m0K5MK7Qrkk5k4N3M4L4L3j4j04q8M0K2l6l6N8J02M5Mk0o8M6M0o3l1qj0
5035e3k2q2K0J09k2p4n1L4Q3lo4J9J9l7M8l0p6n5N6K02N3m7k3r1l7K9P2k0J9K2k5j6l0O4L0
5018B1j13n5K6K8J15M2k9k2K2O5j7j02l8m3J5L5J2PL3jk3M2K8Jl6l0L9J2r6j17k5P0N6J5M2
5001b1L8n0m5N0Q6M8qn0l0n5j7K3Jr7l0L7M9M8J1l8m0M8k9J4l1j6K9J8j4M0J4J9P6l7n9p1
4984h9J1L8k3kk2m6J0L2N7M9L8Po3l9J2kk9J1j4j4p6m0O0N0j3k7J7pK0Ok8k3K0m3OJ5K3O0
4965e8M6n8J7P3P0l1k9r0j0R9nj8k4j9L4j3QJ02jj06o2n5M5J3M9L1J5j8j4Jk6l1qMJ9OJ2K7
4946ek1Jl5p7p9M6K1m7l9Rmj5R6Q0M8j2r0j0N7M9M9M6l1k0K7k4r2K8K6M0L5j4q0pJ5Qk3J0
4928c4L4lo2o9jK4RJ7L0M8qq0O9j0m4L4k4%Km9j9J05J7OLMoM0jl2j4oJ2M4p0l1J0N1J4m6J6
4908b0m4k1k4n0j3N5N0O6N8rl4m7k0L8J8q7j5Q6j7n7k4K1K5oN0L7M8m2q9q6pL3M5P0O2l8q4
4890g2J4KO2O9l7Kj2l4k8L3jRJ6qM1N5J5o0n0o6o0J1m6m6J9J6J5K6N2O6llj9k0j5oNn6l5K4
4870a25K0L7L8n3k1M1qk0J9k3l6j8N9J0PM9J3l1n8K1O5J2n9j20j5R0JM0NM2N0ln5n0kJ7q0
4852a41m4O6Q7J16j3n4m1k3L7J0k7J3l4m7JL7N6K6P4M3n2l7Oo8m8m5k5L0O9J7K9k7j9J1J9
4835Bj3m5P0j4Lj8l5rL4L5m3OJ7j2q0J0R8OK6J6Mj2m6j2j5j9L9N7N4k8p6k9k2mQ5L8o5n5P1
4816A9L1j0j0n9M9J02Mr1p4J5Pj6J7L9k5L8%lk4pm8J3j3mK9MJ9K6m1o0L0k1l9L9NoJ0K2k1
4797e4M8J5n2p0j4N6J03N8j7QOn1PL0M7n2p5K0PJ0l3rK%L5J7o8l9O3L1j5k7j9%J5k0K7K5q9
4778g4nj2k5j4O4Om6rL8K0m3J2J0oJL5Q8Kp6n4l9rJ4rk2K6kN1P5K4M3j3n7O9L0%k0mJm9j4
4758GK6J5m2kj1joln4j1rp6L6J33K6l6m4NJ20M4k7o8r3k9Kl8k8K5JN4k6k1J10P2K6l0q1J6
4739a8kO1M9p9l3j4P2l8n9M4m4JlN0MJ1J5%J0o1m2n1J1O2j0p3kL8J0M2M6l7nj4L5mj5k8N7
4720a4O9mqk6l9J2Pk2p3j1L5P4k6o5J6J4k2j5K6P5Kl9N4K1M4k2j05J9J5k2l3K5O0R2Rk9o5
4702B9q9N1M8k4J9K2j5l7l9Mo2k2j0K1M0L1J1j6l2PJ4M9LK0j5n0OJl0qK2p9m0lK1N0K6N3M1
4683A8j8p6J0Ll4K0K8N1k2NP4O8mm1j0qjj01m0J0N2J21L7k1j09p2P1M6o9l0P2j0m8Mk8l7Q
4665h1JrM6L8K1RKk7m1l3J3K2n0m6K6Q5J1q4k6N7N8N7l4m9mP1K4nj0j05l7N9nj4k3%J0K8L6
4646im9p9J1J8MP3k0q4J9O4kn0j9PK1N0J1MN1Q6m1mkj8M0Jo0L4N8j8n0q0r7l2P3L3KL4l3p2
4626a25rO4N3L9N5L0j2k1l3k2l8m2J04N5l7n8l2j9N6J9o1p4nj9j1L6M5LO5Q2Mm0n1j9LK3q
4608@L1j2j6m4k0j4J7J8L1J9M5J0l6j3j8p6j5mnM2L1J4n5K3J03K4m6rJp9j3N4oL9o2N1M0k4
4589B6j4n9o2M2L7n1k9P0J2K2ON5N0j7k1pm3n5j1L3j4K3Q2PJl4o5q4L5J17J5Np5k4o6q3N1
4571a25M5L0J5l8k0k8J2J0PK3J1k1j4p1lK4N2Nl4j5P5O4J8j7j4m9k1k8j3Mp3M2P0l6N0P1n4
4553d6q5n4j8K8M8P9o4q1O2L5K5M1M0M9Po7r5j5L6L4nk1J8N8J20j2m8J1P3k4j19j27m5l2l1
4536b25N4O6M5J%R0L9n4q1J2rl9j5pM6%k0J4K9K3m2L9orK2J1L1mj4LO1j9r0l3j7PO4L8N0m0
4517B1n0L6rn4K9K9j9M5P7Lj17q7j6J6P0N0K3nlp6LN0kJL8k9o7rM0L7O3j06j50kP4jm4O0L5
4497d6k0J9N9L5k4j2j8k3J5J1l5J3N7j8j7j8p4M2O8k5m1QM4L2ol3P%J5k1l1L9J04Pj7l1Lk6
4479D2M6Mp5j7J7p3J9Nl7N5Q5lm0N0Po0m4l4k4M0R3oL3o3q9k1M2N2rJ1p2o5LM8L6l0l7O2Q
4460d1j06OL4N3qM4O8q5p8nL3L6K6L1k1j0n2o6K2P5O2L7l0j3j5j0j8RKK3K6K5OK3J4m8q4o6
4441a01m0J5L3J00P3J1O7Kr0k4k0J9k7l4kJ1n9l8k1n8j6QM5J06KKl8m3K0L5KmJ4P8j3%J9n
4423B9j1n3N2L9L6m2o1j7P5Q1k2j18m1K6NN2Rqj9K5K2l5q6j3K8O5j9r7k1J9M5nK9j0oJ9k3
4405e1k4L5kQ0Q8L0o9q4j2k6klk4l9K0L8j5mj1j4J7J5l4m8kN8M8M8K4J0k2Rj4ML6N5Jm3n7
4385A6J2j1KK6n8j0n6j2N3l1O6J9LP0J8l0M1Lj2Kq3q6m9J5L2J5MM1O5M6j4j2np5n2pM3K8L7
4366E4q7r0p2N%L2R2M2L9J2q1QN3J9k2m1mj3LJ3Q7ll6J0j3o0K2N7k6j6J6l4l4l9kJ9O2K4j5
4347a9o8q5l9J8R2M0J6l8J4j4kM5N4L4k9n8k9pJ6NJ3l6l1N1J7qJ8lpJ2n4n3pj5N4O9L7J6l2
4328a3n7j9L6N0j8j3k3q1r9M0R3P7j5n8m3m5k2K5O4L7m7l3jRR3P3k8n5k5K2k2L9pj7J9J1k9
4310h2Mk7K5Kl8NP9J2m8M8k5o4PO7L8N8J2o7m4m1J7j3m9J2O7NjN3K0mp4N5N5n4k6m5%LL4K7
4291CK1q2j19JK6O0J1L6k3lj2OQ8M6j4J1j8k9n8n1L5L1J4K1qM8Q6K3l8p5j02J2Q3j7n9k8p
4272h1N8K5K0L7L1o1l5l6L0K5j2k3k0qM7N9Qm8m8O4K3k4Ml5JL7M4j6p5ON6pp3o5L9J18m6m0
4254b1L7kK0J6K8J6M4m5m3lLJ7J1L9k5l1p5j1l8NN1j5k0M5N8Nk0l4p6m6jQ6o1o8nJQ4P5j7
4235a6j2R7J6n7K2J5m8Jj5k8qN7m8o9pK9j0o3K2M7L5oJN1L3K2K2L9R7j9n5j6l5P%m3n2m6k4
4216f4J3l8K9O6N4J01J6o4j8q5o3k0m0RN7k3j9K5K3K9L2L3j4o6j9Q%J6J6j4l0j6K3l8rJ10
4198B0L6j2L7N9M1n6q0m4l9qK1jk4P6Rn1J9jl2n1K4R%K2m4k4M1qk4N1L8j7M1KNj2j7N0j6q4
4179d4KO8O1M5q0o1k4q4j13K9M7j2J4R0N7p1l6K7J6Q4K5r7j3L9j0M8L7n2n9JK7lM4J1K6k7
4161A2p7m9OJ8K1j8l3j0O7O8pj11m2K2J14J31Kr7n5Q3P4L5N0L7n3p6m3kp1o9o0M6J23M5n4
4144B7j5K0qL9k9n8M0m6M4J4L9j5j8QnN1m4o8KRo1ON3j5j17k7kR2O9m7m9QL0l5L4N4QnJ4l9
4124d2m2oL6M3NL8j4j3mj5RKK7M0Lj3m6k0pN4K5k0n7l5o5nL7KK4m6m0L6L1K7jO5N7m5m3k5
4105d3j2k1J9N1q9MO9K4K9l8m3%mJ8j4J9J6P1M8m1m0o9k7J5J2O1M1N0Om3n2l1k2l1J4qK1R1
4086E1M6K6J5o8o2q3l8K3M3PK2J9J1j4J6J4L6k1n6k5L3R1Q1j11j08m6r3j0P8N9k5Nj8k0k8
4069a50K7J45K4qj3M9oKQ5k4r5j7k8k7j8l5mj0L5m8rM9J5M6L4nr1LJ03L7o1n3j0K5J6K0J2
4051A5RL4rjj2j7%j1m5l0K3rl0Q7J0k1k3j5O5Krm5m2l1K7NK5L7L5J2l6m5L2J9L5%p1m4J2k2
4031h4m5L3n4k4R6P0M9k2J8j6k7l2QpM7N0p4o1J5K7KN4k0l7j2l3M0qlK1%k3n2RJ4K0K9M6j0
4012Dn9J9RM3N9RN2J2j24p1L6K0M3o2m7o9r3R5J58R5l8j10o8j0p9qQ7R4kp0j7O0O7k4J2N4
3995G7l3p4NLm3J2J8J3K3K5k9K3O5o7n0L1l1M5Kj5M0J0%l6l7j0N5j4j1j2m5J0O7Qm1K0J1p3
3976e8m7K5J4OM5j5m4j0K2l2O2M6j9nl5m0M7N6l0Mn2o2n8j3J31O1k8l3mM7N4N4j8j3m9Ll0
3958a8l1K2O3N3k6q7n1o2N4R1J0PJm7n4LJ6l1k6J1J3Q0L7K4rk4j03m0J1K4pJ4N5M2j4K5M0
3940F6m2k8L2k3n9m2N6L4m9K0K1O7O7m3q1o3M8Qp1j4J3N1O1J9q3m0j3oJ1j1k0m2O1K5nL3N0
3922Hql4l0kR6pq2k1L1j5l5LO7P2m9l6j9m6k9m5j0N3O0L2j9J1O7R2NJ7K8n5o1P1K9p5q6m6
3903f8M1j5r9L8L4jJ9P1N7n9r9q5J0L9L6M0N5O5n0n9N4P7J9n0n1j4n0j03J2Jn4jJ13M7rN5
3886A6J2m6pjM5j0o1r7l3M9R8O9o1k8O3R2L0m2j32p5K3LM5NL7Om5oJ2L0K0jk7k2n8j0J8L0
3867e9qJ0R0N8l5l4m2m0J9L8M6M4o3j12n9K8N9n1kl7j3O4QMo1NK3N5K5K8K5m8j7J9j07n5N8
3849a37N8K7m4l0R3L2p7p4%N7J7M1J6J3J1l1l7k6O3ML1j6j0N5n0n7Nk0K3L0PkL1M5On3k6j5
3830d0n5m4K0K7N5J8K0L0Om0k7J3K2j0n7l3p6j3P0N7n0K7L6nn0l1J9J7Rj4Pn3j3k4j6Q8O6
3812d4j6o3J4%L7L8L7L2L1k6n1j0JM5K1n4q2KN6K3Ml2K0M1pn0p2k4O9jj3l9l7L4J42R6k0q8
3794A4n6J8L9k7n7M1j4r2l2Q1J09k9k0m5n8L8rkK9O0Nn4N8O7K3r2p6J5NL8L7J8l4l6k4k3q
3776i3j5l1O0O2j16r3j0O3N3K0O0K6pK1K1k6j8k1J5K9O2m5m0L6k4k5MP8M9r3j5Pm6L5K6m8
3758c9O5K1l8l8L0j0l9n0m4P9O8r2l1N0LL3Q4J9m3J2Oo2r0J4L1L8O6J3m1p4oR2N7M0o0o7N7
3740E4J02M1m1j06p2n6nP0ko0J7j4k2M7K4P5K7on5k5J3L7L6KJ5l2j7l9l2k9J4P2kk1n7j5K1
3722d1M0k7L0L0j06l9K7O6NLj3J8o4l5qJ6O9L9m0p5J4J8l4J0K4KM6Mn0K8L9JKK5N1j9q1j01
3703a26p5l7M6J06J1Rq1lNmL1pN2Q0M4K0j1J6j8n0K7j1jm6l0M4n3j8P1J1o7l2k8PO7M7n8l2
3685i4jJ6J6l3p7PQ1rm2l%K8L9N7J9l7ml7k3L9J0L3O6%k9L5m0p0l7J9N7K3m3k1o7k1P8R3P4
3666A02q5Qj3K8L7pM7K8K4ql6r9j34K4N4K5J7j4N1k1p0k1j0L9M3oK3Mj8N5Rp4p7j2L7N5L5
3647D0j6m7rp2K7K8k9m2mK6O8O7P4L4q2p6j24k6Q6Lp9J8L4l8J3J1k1l4O3L7P0O8j4L0J4o0
3630C8l5m6m9K8m5OJ2M5L5K8rm8M8M1k5l6q1j7N2Km3L2M5K1l4o3K0O4J1ml3K9N4j7K2Qq3m6
3611g3j9j5J2O4K3%m2J6Q1jl9o2K6N0k1l4m1o1LP5j7nPJ9N4J8%k9m2p6j7J5%j4J5J4L9M9K1
3592gj7l7l9m7P3J28Kp5n5j4Q0K3m6m5l0N2K6j6rl8M1M3l6L2K5N9l8j16j4L3P3n7l8K4JM2
3575a7L2L4lL4n4nj5K6M7rm0K1JL8n9m3j9J8K8p5k2j1j4O4R0k1p5m2p4M5M1O8J21L6j8m6m4
3556C8p8j8M2Mm9j0Q7J7J7l6n4K5m1O0O6jON3k1l8j6l8n0m5j2N5P1pn0%L0R9j0o8Nm3n7qN4
3537b1QJK3K8J5PL0ko6l7k2kk2m8j0j9P3N3K0n8p4o5M0K3L5K3%k3jJ9K6k7nO2K0L1J12Q9o8
3518A68p0j5J2n2p2l0M1KJ6r6o2mK3J12P9mk1k2o0m2J9nj2j7rL4M2L1j8r4l9O3R0N2J0k1k6
3500CJ4Rj6l0o2N3J5m6n7L7O9K0l6q3PK2k6k6Pj5k7l8J0RO0ML5R6N7K9m6o8j9j6J7L0M5k8
3482Iq0k5K8k9j3J2J3M7R2K1j1RK1j3k9l8P0k8j2M7j08nk8m6j5M6Q2l8nJ0j3n1J7O9L0R2Q9
3464B17J5o0n3nj2K5m9l6rj9m8qK6o8q6K8J00N9l0J3ql8K6NN2l0m1j2K5M7p1n0l3j8QJ4P4
3445e0lm7M1L9n5j7J4L2P3K6m8j2J2M1l3q3ojK6pj9l0k7J6P7K3m6o1L9J04Pl9k5K8K7pj4K5
3427B0l5nK5KJ1L1k4o2p1K8L5L4nk7J0Nj03kO6P3K4j5K3K9Nl4j5nK3p4K3L8j8pOrl3j0K5k1
3407c9kM0N9k0q5j02n2L2Q9L6m2K0nm7j9JL3J4Lj8J04L6n1ooL9Q3k7m8Lk4k1L9O6L7l2k4p8
3389a4m8M7K4q3jL9l6K1K2K4JMLN0k3k3nm4l2KL7Q2N5j19n1K7j3n2K0J9j1L6Q8K2l2J9j1m9
3370eJ5K6j3j5k5N7kJ2l3k5l5J1j2k9k4Q7omN1Rn7o6J0P3N4L3k3n3j6o8o5k2LM3P2pl0pKN1
3351c3N7M2o4j17JQ2Mm4J5O0K6k9o9J9l5p5NQ0K4n2J1L7J3L0j4J6J3J3k3l5j0m1k5j8QJ3O2
3332e3J8m6Nl2MN4j0l8K2O1O3l5q1KM2pK0M0o0%J03J2q4p0j05LO2J1j1k7L8L1M5L3p0k0L9
3314d1M5PM1j1m2L0j4j7r1l6K0K1K1K1oL7k3n4K6O6J0m3kK9KKk2n4j3Q8Q6ln0jl2kR4O4j0
3295A43m9m3m8j4k3l4M9K8q7j59j39P8P2M7L3L5J9K6L1n0N6K4Kk3L5O9K3n3j22p1%R0K7J4
3279a4N0n3kl6pRK1N2J5nj6pk9l9qm9QJ9L5j0l9L5j2%J1n4K0j0l2m3k3L5O8J03J1k6p3J1R
3260g5MM4Nk5m6PK6m0J8J6L3O4M5p7j4l6mlk7l7l5l6N5P8K3m4jJ14M2m9k9m5k9L0N2N1K0n8
3241A7j4j4n2k6m9kk2l7L5J4K0J1M2k8l1O2R0M4P5l2q1k2o3K3J9L3m2j2Nl6qLN0K8p9l4O7
3223d6Q9M7j7r6o1l2kN0P3Np9o1QN2P1j7l5N1K5mk1o6L1J39J3l1M6K9p6q4k7K0l6k7J8ol5
3205i2qK6J0P5Kk0O6o1n3N9L2JL4orK5P4r7j73n0M9K4L4k0l5NNL5J5k1j1l3n4j6J05Q3L0j
3186B9j9N7L5k4k3n3o2m3K7j7j4JKOJ4j8kJ6K2j4mM2N8K7l6Jm1k4k1K3J4N9k6M1O2o1m2rJ9
3167Bn1mN8j1k9M6j5j00p1oN4j3j4N0N8P1m5m5J3P4O0j0o2j28n4K2O1Pm7%rJ2N6N0l0j9l9
3149a08nM4L9O0P3qn8qJ6r0l8J5j7k3J8n3NJ08L6j9K6J4o2m5K9M1lJ4Om4K6M2j7M3l7o8k8
3131g6n5JR8M8Km1J6Q8K4m0L2J9m9k7M3K1o8k4l3n6PL2K6J4k6j4N4M2j1l9J4m0j6M5j0l6L1
3113dL5kj02q2N5K9Om7PK1L7L9KK8Jo6o6q5MR9J7NM7P3k0j13J0N0L0J0j9n2l5N2M2m5m8l7
3094a24K2K6KL6Jk4R4Mq2MKMrL5Lm0j1k9k9M3K9j0m3N5L2J0O4J3j9m1K8J03k4r6o8qL7K3l1
3075a8J7lm0l2K5J1J1N3k0l5J3l4k7mQ9L8K0M7%n1p2nN0Jp6n2n4PL6l8k0Q5P9m5j7j7rk4%
3056a11NOK8%M6J6KK2m9l7k7LO5K6J8o8o0K3n3J6M5O3J8Kl8l3qJO2M6k2KL2n9m4M3Pk2RK0
3037eJ8r0m3K6QO3N6Km6q6J6O7lK6J3l3N5L8j5j00j11R0M8n2mmo0pJ7M2j5n1o2K7R8K6jj1
3018f3l4n8M9R4jJOo1M0M5rk3l6L6J08p5p5o0j5O9J6qk8p5OP9M5J2J4N1%l3L9J4J9j8n5QJ3
2999C7k2lk3RlL3q0q3Q5qj5M5J3l9j7O3J9l1J7q3n2P2O3K2k2n4o0L5P3RJ6jm2r3j8M0L9J7
2980d2l1k3J6K1m3m0j7k1N5P7O7k4p0J7N1n2l3J4n1J1O0J5K5Q2Onk7m9M6L2n2j4j8k6l0k5
2963i8j4MM1L4N0j9o3j6l8l5kR1O5L5Lp9r5o4R2M2O8jj04j6NLN1Q3R0J0m8j7lk4j8m0L9R1
2944A03o2j4qp1n9J9K2ml5J38L6j10K2K8n1l3m9l2N3J8Jl6j4K8J10O2j0jk9r6l1J0P4ql4J2
2927e1m4l4k2j1L3Q1K0P9K9j04J8M1j3j7J7k3p5L8K8L4Q6k8l5J0o1j8J1o3j7l9j6M9R3N1K1
2909F8N0m3m6k2m4K7KK6k3n5p1m5O4N6L2rN9L1o2l0m1m2k2j6N6O2ojkK1J2m9n3p3m0O4PRJ01
2890d8M5k1OK0kJJ0Kn5m2L6O6Jo7j22l2M0K3N7l0j6L7M2N4Jl5J7K2K1m3j3Lk2r1k3L7N3Q2
2872A4N2Nl2j8J4M5k5k5m1k3m8l1M6mk9P8O0Ppj1k7rM0L7RL6O7l2n2j10m6J0M2L1O2O5M5m0
2853A55o2j00k7k5J7LqP2ljl0r4o5j7K4k5N0Q0M3Q2Jj8j5m9m7j4j1j5J1K4mL2J9j3k8m5K4
2835g9M1J8Lo4m0J2L3j7O3K6m9N2L4m0l6l9M4P0Mj4k7k7J2j6k1m5pL1K3M6kMro9J1QK9L7l8
2816c8j1rmM4L1j1lP0Oj8J1K0K2k4k1l2K1Q2m3o6p4l3L7L5L5l0k1l4m9J1J9l1j8l4Q1N9M7
2798B7M6m7m7NK3K5K0q7K5P7K6o2j12mR9j4p9l0L3O2M0o1LJm2mK1L5m3m7L5K2q2j1M7QJ9R
2779f4J6oLJ5%Rm8jM4jpKK1r3l9L2k5l1N5Q2l1J1P0ro2j5j4QQ0J5l5j3k8LlJ7PL1Nk2k9l3
2759h3k1o1kM0N5L1N6O6J1l1Mo4n8l1o1m9Q8J54N1Jj7l3L8rn5m2K6K6o3j05qN8K7J5q7n2O6
2741a19M6L1j3K0L3k0j5j4L7L6Ql7o1%M9J0k4j4k8L1P1N2J2l0q8Jl1j3M3O9m0k1Kq7l1N0L5
2723e0K6K4J1L1M9k4n4J6nNj01m9M1J0L7Nl8k9j5j1l4M2Q2j7J5Pl5n9l3QL1O1O8j3j34j6M1
2705a07ol3L8L%N0Q3N4n8p4j0l5k5N2K3n1lJ8J4J2oN1N1k0%k2Pmk1j6K4jp%j1J6l1nkK1J7
2684a4q1j4Q4K7j2l7m2OL5M9l0k8j1k2M3J4jJ6L2M8MLL6n8l2j6qJ9k4j2%Q2K4j42q7Q7J27
2666F5O8m8j22j35n1j4k7J3R3J09O4K3p3j03M0po9K0K4J04L6q5k9K5R4O5o2p5k0M1K3l2J7
2650b8M2Q5jq0l2k8k1J3P8J1r5m8L5O0O9L2Jmlm6n1J8M2k0J9o5N8O5k1m9l3j3lj5J8M8ro2
2632c3n3j2rJ6J0L0l3p7MM1Q1N7l3oK2J6L6K9p1j20L2N8j6J6J5KJ0l1n3l4K4Q3N9K4k9k2o6
2614c3l2kq1m6M6J36J2o3k1k5L0J0K8n1J1M2L2J5p2m0k5k6P1lJ3P1J0m9o5K6R1Q4l0o7nLM0
2595C5j0m1Okj5j9n4l2m5k4N2M8L5M3P4j0o5nK9k6M1l4n4l2qo8J1J10J15J07n4r0J5j1jL9
2578F0nnrl4k6M3j3j14k6N1P5J2n2O6K5n6p3L4O3nq5j3M7P9l9j35K0j6K7P2j5k9N9K6nJ8j0
2560A2J8l0K6Q3K6j6r8n2Jm3m3o2M0J42k2K2L9pk0j6p3l1P0k1L1Lj0L9M8l1j7n0J%K3Nom2
2541f1nN8nM9K8L0p5o4M9K3n6m4K9m1Kj7pl9q8J5M9j7l9N7R2Q6O8L2k4j3K8K3m9j6Ppn4m9
2523d5m7nk2O1J13j4j16j03L8N2O0ll2LjL4j3j8L6J9Ll5k6o9o0k0M4L4M5OM8N5K4J3L3nl1
2504E6K0j0k0rL5kj04j22k9P0J08K3K7L6J4j8k6j3n7Rm1mO8J6k7Nm2q8o3K6M2K6l3L8J6j9
2487i2L0k9K8L1J5OJ1J7l9m0J8O0k6r1l4J6L8R0n5k9N4L5m4k8Q2k0j6oo8j9ll4K5M8pJ9J07
2469E0M3m1o7L3N2p6o7j6m3K4L4OR%J7K2J7qK7Ll7J2J7k5m8k4kQ8K0k9lN9Pj1L0p3o4l5L5
2450f4NOLo6m6L4k5JL9N4J7O0J07J0k4n2o2j18l6LL6M6qj0k1O4N2ql8K8L1J5M0j7K2M5l1n5
2431C7n0l4j3nN7L4r7nM1J0J5M6JP3J4o3o7n9Nl0l9K2k0L5N6M6kKK4p3k9n6l4O1K4j1%Ql5
2412a11L2l1n0Q5k4j3O9PJ4M6Om9n0k0j4k3l5J8M0O7L4j0o3L0n1oj4k4J1J2Q1M8o3m9l3m6
2394a79M2Pm3K9JK1L3L6Q0L9k8q5o6R0O8L0j2%L5J9l2qn9j1rm6L6k1m2M8N2J3k6j3Po3m0l7
2376a34j3P0P9M5K3M5o5MO0Pn2o5jK2Rm5n1m4L7j4J7J09J4m2qpj8j9j3K6N2qn9K9k8o4M5L4
2357b3o8q9MK2NK6J19N0l4k9N%j9k7m0n1p2L8Q0L7lL7O1M8L3p2o7M5K9J8LK2l6n2o1LP4n8
2339d2n9M4L3l6RM6L4l5k4K7K9o1n2n2K4L7J2O1pp5O0Qp0J3l7K3j9k1Oj5M9Q0N1m9J1N0n7
2321dr0lk7J4L8J2L9K9L4oN9rj25q6J8N5K4k8j1m3k8J3Moj9kK2QK0J7JM6L2L6N0o0o9L9L1
2302B5k4j9LJ5j0l7nK1n5l7j7K2J35P5m4j8rm6o1j4N8Q6n2qL0l5j2K5K6L6K4j2j8l3n7RJ8
2283a5ML4L4L3l7j47n4K5J1%K9M8O4L7LJ8p1kJ5m4%j6j11K1R9M5j7k8NL6K3m2m7OJ4q6q7N7
2265a43P1m1q8QO7N5k3m2L8M6K8m3k3M0M5k4l4l4jl5Ooj3L3l7L9M3ooO3M0MKPl6m7l2oJj0
2245i4K9J9l5%K0O6L0l4J5%j3k3k4m9k7N5Rj4J0K0L8j4n5m2PN7j5j0JKj0jK4j9q3l3N4j0p7
2226b26jO5O8O8jor4n6O3K7J9Rk2l8L9k8L7M7L7O3n6j0K9N6l4o8ln3j9O9m5N8L8m0rm8Q5L2
2208E2m8n6n6P9J05k9NL3j0o9m1l8j04L4L4J6mo9j3J3k2l3L6P5R5J4k7k4jl3J5O1lk3o9lq
2190a16j9O4jm0N3K4J3R9M3np5o8j6Rm1q8jJ14L2mN4ql2k0R8Om0m2m1n4J4n2p4NK4OPK9P2
2170g1KK2J5K0j3K3L5n2m1N4j6Ol8kL5o4n1M0L7l2K9O6Q0L1p3o6J2rq3r6M0Q2L9K0j8kL0O2
2152E3Kj5J4mL1o2n5p5qP9N5M9n5m2m6K0M1N8l3o7qK4M0O3Np7ono1m7j7J1J08N7o3j5K2j2
2133d1k6k2o7K4M9N0l0q7KK2L2Q1L6l9mmO2O7k3n5NNk6n5K7lJ0m7p4j3J3nl3J1N3j1m0P2L9
2114d5L1m1m5J1M2K6qJ5J3l9mm2n6RKlL5Oj1K1L3L3j9K7J1J2jL6M0k6q7p9m5J3j2j3J2N7j9
2095a10j3k6O8P8k0J5QN3nl8n5J2J1l9J0K8O0rq2l5R2N1k7m6M9M9K1k3n7j3RpL7l8l5K2N0
2077D5R1Ln2J1m3p4n5J8L1K8Q5N5l6m7k1rm7K2N5n2q6%l3K4M7k5o1PJK7JM5j8O2J1J9J6l0
2058A5JJ0qL0l9k5K2Lk6l1jl8l9M7N0J7L7J7k3N2O0j03j78J5R6O2K3j7j9m6k2p2l8N9N0rn1
2040a19m0l8J4N7j9J3K0J1QM9k4ok7n9K6M6kM7Oo0O2L5o4J1N3R9l9j02j5L3R4n3r3L5K5l4
2023e0Q1M9o4p0Kl4p6k8K1J22M3lL1j0o2j8J1L3Qo6o9n5N3J12K1m4l3m3J9K7K8L3l2j9j9K9
2005g2M2Rn9n9n7NL9L1K3M9K6K8J6o0q4M1MQP0P8Lr7o2j5L9P2j9k4k4K1Qo4j4P6j5J1pr5m5
1986a73P3K3j2k0k3n6N4L0n0L4j8m0O8J27j0o5K4O4O9k1k4n0n5Jj9O9O0o7l4J3Qm5p9j4J9
1969a39M0j5KJ6r3%Pl6J6K7mN1R1J4r7pN6K9j2lJ6L8O3o0m6m6j2l9n7M8M7l0j9J7O7L0JJ7
1950b2m5L5M1m3Qk6k2j3L4R6M5j2l9m2J6J4M0k3r6m3k1NK8Jj8K2J6L7%J0K9M2L0n0k0Pk4n1
1932e4k0K6p8l1O6N6Jl5m1m8QOP6M5RNKrN0L7n7m2q4k8P6N4n1j20nP4M0M5L5n0q9mm1m2M2
1913a76K6QK3P8j9m2O1M9j1N5m1j01k2K4K0j4J5K2l8l1J5M3O1k0l4M7M3j5o6o1pM1N6K4k8
1896a5l6QJ7m5j5k3n7l9Q1P3M6N8Qom9l8Rj2rN3jk6j3O2O4L7j5j3m9j4K5l9j19j9J17L4l5
1878Ek2n5l8J3J3J1M5O3l5on0n3lN9O6M2l2o7M3L0m6p9oP0K5j8m5rL6J17J3m6l7n4m5m9J8
1859a26j0P2K3M1k0l1N5O2m1q2n5m6lQ6J4j6Nm8O4P9J8Rk1n0j4n6m8M7M7k0M9M2J9k7n0k1
1842e3J4K6k0l4JO6L5p0j3m0k0M9P5N9r5m4O5J06%o4n0L2K4K3jRJ4r0q5p2k1K2kkj1L3K6o
1823a14o0J7L4M3P7N9ok2n6p0n4L0P4l1o0nl1n2P3O0m2Q4Q0l8q0k1J2k6Jm3kR5L9m3l0P3O3
1805B8j1J7l0m3j3K9M0k7l0k1K0rm5r3J4J7Q2O4LKL2Nm0J8J0o0Rj6m0K8O9l1r1J0L0M0J9J3
1787aN4RnK2L9mn9L2rr4l6k3j7J9j1l8J2L4M0J3l5M7k2k0k6p5N5N7n1k6K8J6mk2r3rjk9O1
1767a72M6J8K8K7j0qNM3O9K5p8k4j3J1R4K7l4p5mJ3J2Jm9J5L2K7K5r2m1O9O0OK1o4j5L5k0
1749A0L2J6n3j2j2K2k4nM5K2rl3n0%L8k5J5L7n8l8M3L8%K1p7Jlj6N9K4l0k9lnl1LN7m1n1l7
1730a59KN0M7L2J9rJNJ3Ok1o8pM5j6q1k6P0Rl2Onkl8O2m0m8L3N3O2J5J8J4l9j7L0M0N3j9J4
1710G2m2o8PK9J1j4j10j5J59j6o6J4k0J1O0pJ5j7m4m7k0J7o1L2%lQ9K0J9ppK3J6l8j14n1m9
1692b22K2M5j0Nm6j6M8L4O5J5m4j10%J30J19j4r9m6m7l2L0K2M3O1Ql9pL4Q0N7m5o3JMk7q5
1675a29J2l8O5P4k4o3j7j4j6jj1kO6K5n7n9l3N2N9N7n0j3K2R3On1J8l9j0L2m9l0P1K9P7M9
1657A01r7m5j2J8j3Oj0pj6k6N9K3n9o8J8O1K3l0l5j6L3jRk5qJM9N6lq2k8J6J7Kk3L5O9l4l9
1638h1n2M2L6l4j7J8K8M3Po7m1M5L1o3l1N1Q8No4l1j3M5O0K2k8o0N8Ll2L1J1j6k2m5j0M7J9
1620a7m3l5m2m3l9M4J23K0Kj2Qo5K2P4L5j2k4J0J8L2ln6l6K7J2o5L3j5M2R8Lo3l6on6j1JN7
1601a8ql3j6K9K4m0R7J22j4j12q3n4J7P2K7O2j1m4r2pO3pj4M1K3J3K5ko2m8L1j3n7o4n5%L4
1583a74M2QJ9k8m1pQ5L1l3m1N1M7K9j4m6o0o6N4O8O2L6K9k7p9Mj8LN4K3l6n2j5M4nmQ5K1j6
1565C3n2o3k2L6j9L5Q3l7qNo3kPP0k7p1L0J8j4OJ39N9l2q8j08j7L7Q9Q3Lm8l6qm4LK4Lj1L5
1545B8j3p6k8K7O7km2j8RP3N2j6l1j4j26r6N6K5R6j7k8K0j1NLj8L9K2jM7M3l0p0k4K7K4q3
1527h1n9P8P6J6kq1j1N2pj6qk6K1m7N3J2J4M5l8n7m1j09l5N4O2M6m7m1M5J9K5o3k8L7O9P0
1510cOj0p8l1n7K5Q4J7K9%nom0p8N0M2j5ll4k0J4K0L6lK2K2K6j2n4L9j8M1%k2K8K4JJ7mp9
1490b9kN3OJ4M4J3o5p3M0L3j0l4J6Qj8Km6m9J7M7OQK0l7l7N8M3N0Oj3j6MRl2n0J7pJ7lL1m
1470C7Rm8Pp3J3k1k5l0L9Q4Qk9J3O1K7m8j13o0m4j8k9O7K8L4O8M3K1K5j3j1q1n2n1mL5P2L
1452e6k9j9K6qKMkl9Lnm2L0mK3P8J2J0Pk4M7P9j1p1m0N0j0m9k7ml6m0M6N6k4n2M5Qj5J1J2
1432e8J05ll9oKM4L1Jm2OnJ3o2o2RJ%M1ol5n0l2j0m5LO0P2pJM8J8K5n3r3pO0P9N9Kp0j6N4
1412C3l9m6k3J4N9K8Mk1M3%K0O4K4n8m4o0j2q7l6RK2O0j8M0M0n8k9j4L7L9mk3o5m8L4K6Lj6
1393a02M0J8m8K4O6RMK8m1j3L1L1J1mNpl4J1LK1l0p4j1J9M0K4qrn1n0Q2N6nk0l0m6k9k8M4
1374g3P8M6J3J2l2l0J1rLk3%J2K5n3q1K9M8rN6K2m4n8J9O0l4j0jK1M1Pj01n7J4Mj9jN8M7P2
1355F3No7q1o2k0K7rO7L0p1nJ36L9k5kK2P9l6q2pK5ml3J9J2M5M5j9m2jk7N3M4j4m1m9m6m8
1337h0k4n7Q6N3j2k7o4P1R2j4J7K4pm4m4r6l2J03K7J5N4j5m2j6l5J5J8jL5k6r1l0N7N6k5k0
1319g9L0Ln1Qj1mk3P2M9K3K7j3J6j2mJ3rK8k0k4k3j5RM2K9n0K5Qm9q5p2k5Q2J01j0L3L9rj3
1300C6M9J7J2o2r9k4K1LP7J5k1k0j25lO1n9QO0O4j1j17l7qm7j2N6J9Q6Q7j1J1O5j5j25J0J34
1282I5L1n0m2n5k8J6M6Q6L8k4J6n1k1j5p4k0k1qK7n3J1J9j7N4q0RN5N0O8j4L9J2p2l0mkmR
1264dNk1l8j7J2O5L8Kk0p4o3RN8O5K7Lj02j17l0O0O5P1NJ8J9L7n5j38l2M0Q4k4ln2p1Q0L1
1246f7oj3oj1j1ll6m0PL9L0L4k0J2J8j4N8nl4j0K5l0k3nM4O5L0K6K0K0J2%q4j20J1N5L9L2
1227C9j2l2kM9k5NL2m8l2qm6l3Q8j4q9PJ8K7RK7O1k1o2m2P3K3j8K4k4J9k9o6p6pP9R8jK0N5
1208F6m9j9M7J2q7j11L2J5o8K0k0OP9OmJ2j3mj1n6k9j1nK3J03R6k1o2kk1M0L0l5k3J4L1l7
1190e6l7Pn2M2P6K1m0m8K8J3nM6N2k8M0K3k3QJ7j9J2jN1k7p3k7k8RQJ7RMn1m1M1P8k9j7K9
1171B9l0n6m7MKK6M7k7n6L2ol8Lk6J2J0MN6L0rM0oo4JM2M9k3l6k3j6QN6O6K9o4q6JK3j2N4
1151aL9P0N3p7p3j7m3q0p6L0J53O6n9J9j8n8k0J4L6K1j3m8m5n3M7N6j0r7n3J9R3N3j8N8L4
1134Bk5m1Rj8J4Rl5J5mk2M9M7k7pK6J8L7j9j3J4k9m6n8k7J68J56O2m1j26j39q4n2j3J7P3M4
1117f6m0j8m4p0k1N9K4O9Lk2P8J14J5on2j21r5l1j7K2P0L1M5M7J5L1k7n7K0Mk0k4k0JL0nN0
1098b8J0k3nl5ol4Nk4j0lmo0N2J14P0n5m1J4Jl9J8L2J6l8k0J2K9j6n9J0M8J2k0J0k5M3n1k
1080a02J4OL2L8J6k8p7j0Q2J07Nq3k0m6LJ5o2n7k6J1L8Nl6o1r3n2R9Q9J16L9q4J6j7nL7nK4
1062g2J0P2k6j19l7J7MK0L3o7j9O9P6K5j3M2M9J3j1l2pN9ko5j8l1k1M5qm4j4J1j3Q5j1o0j
1044f1n6l4J8J3J7JM6O3q9kK5k9j7K9K5ll8J4M8k6j3j3O3Ok6j47l3O9J6L2L8Rpj6k1j1MPj6
1025a15kk5p2n1O5N8j7m2J49K8m3K0oj8K2Mk5RL6l0nnN4qp1j7oO2rp4m7L8L5J6M5N7O1lj28
1006f0n1N7j6k2j8j5P8P8p6q5L1JJ9J6J2n5K1K6K8N7Ko2rkk4N1O0m8K9Q2J2l2K2Nl7m3j25
987i3l2M1n8K2P1J2o5l1L5P5K5n1j3%m8K3m5l4O3K4J1j4MrK5K3l1J3N8Qm5J1L3n3n2L0R%J7
968d1M0J4k4n7j2j0n7L0J03M0lL9rk7k6j6p5MMlJ5L3k0k3K0J4Q2J52j05j57r7J9j5K3O6K7
951e2jl4n8k0N6K8l6k8O4L3N9L3l9q1NO5J4k2mn1o4j8L9L3K0QJ1J8QM0N6po8rrk0p7r0P4K3
931a01j2M4N4j7Op0m5k6M7P6qm0L2L0Onn1N8mnk7J8m4qJ03Q5oOm7l8k7J3N3N8k2p8J0k6j4
912b2K6Ok7j3oM0Q1L9j4o6k6PMj8J0Om6j08M1N6j0K0M0m2l0MjM0m4j33n2J15L0pO6N7O4Kk1
893F8m2j8M8J6lm4j9P5L8n8q9j6M5M1j1m2pJ1j9j2j3k5K0l1p7O7K4K8J5nk5K5Q8m6n0k0kq
874g3j6J4l3r7o5L8O2J0RP0j9p6j6LN2Lj7P6J4QL5n9j9J0k4m4K9L5K3K0L8n4n9k9p9J8O0N9
856i3O8N7L5or4l2l3m5J2J42J10m2m7%j5l0m7o9J7L4o1J9M6RK2L4JQl7n3n7N7Q2j4n4K1Nm2
837i2m4k5kLM5K2O4J5n5q9n4K4L3J9K7j3J5l1K2J11K7n2q1J8J9O2k5l5J4mJ6O3L6K5K5m7r6
819d0l8pO6JPp5o5M5RNk8M7P3L1l6k9l6L6Rp5m3L4NO4rk7q3p2R0J1j1RQ9j1J8j1n3l4p6M3
800a67J4J8K5M2n6o3kL7J1j3L2R2Rm5L4n4L8L1J4M5n8k5K7L7p5r3L1Q6m1r9pR5J11N0K5k7
782G9k0pk6qoo2k8Rk7kN3K1j9L8L9O3J8j4l6j05p3k3kO8N4j7m9Ok7k7J8M7%J1k6M5M8KPqo7
762e3k3J0m4J5N7JJ8O%kj5k1L7Mk7K8Np%l5m3j5N5Q0j1o1j5O2K1n9n8o9L3l1m4%Q0P1J7o0
742i3j0M5k1oM3N9M6K7m1l0o0k0K0m8nR1J8l7pJ0lj0qL8k6n1J1o0OO2Rl4Rl3RK6N0pm8l2q2
722a93J0J07K5qlO7K1j9l9l5k7rK7nr4o0J2Q5O8J7n9p4l0J1M1J06N0l2k7p2rO3l1q4NR1P3
704c1J2pM8nn4k1n4o9m5N2j1l2K6M5M2L4K6K6Rk3n8L5MlP3N6J6q0r2m6N4Qk6l5k0K7P8N2J3
685B4Ll7n1l3J5L0J9Q2J6j3q0J2L9k6j1l7j7rL1K1Ll5M3rk5o4LK4N3J5K1qo5K9Q0mj4m4J1
666hL4l6j0k1mj4Mm0O0J7J8Rk6ok4j9n1J6J4K1K3o3o0R7J03M7OJ5J9Lrk6m8l2j6lq0l3O1L6
647b6j9l6KO2n3MO6J2k0l7o2l4N2P9n3q8k9N9M1Qn6j8M7J1JJ8L8R3k1n2k1o0L5K8m8kok5j7
627a27k5l2OQ7R9M7o0lm8k7M1L6L3k3lj4op4L3J9n6K3M1n2q1OjML5j0L4m6j1K2L7N4J11pq7
608b5J5L0Om8n8K2O2JK7k8nM9lk5n3Lk1j6P0N6n3o3l9l6M0N3l3pL4J8Lk2nj3j3m2OpLk4K1
588a20O3j6j3M2k2m4kM4M4m8l8K1M2j0m3L8O0n8k6J8m8n1P8L6RO4N3k0m2o3K5P0J2k9m6p3
571i3q4k5M6Q9M9KlL9l5m8k3K1j3N9j2m5m3j5M2j6m1PM6P0RMm8J8J5onj0N5J8o6m7K2l7J0
552i4L0j2K5J7L4K2o7p1J5N3K8K8%LL5j1k1nQ6L6n1n9O8J7j3k1k8l6J6M9r2r0nM6M5o2J0Q3
533H%n0oMJ1J6kk9N8M2lj7M6L2l4n2n7O4L9n7l9Kn0j3j4KM5Lk6Rm4n6K4j8L4J06L7j4l3l4
514f6p4K5P6L9j3q7j7Q4j5p0jKK0M0N4J5l5K0M2k9m6p2r6MMJ9M3M5O7N1k2OK4m6n3J2j7l0
495i7P0M0N1J9q0qjK2j0m1k6M0l4l7K7n1j16%J27N2J0j4p4J9M7M0j2OJ7P0K9n3j03k0N8m3
477g6l0LJ19j6p8O5Mm7l0K5k7lPm2M1M5N2K9k5L6Jo1p4n2m6K8M2K9J3p0q2nJ33P3J7KK1O8
459H9J0j5J2J4k9m6l0q2lJ8M7oJ6ol8l0k6K1M1l1K1R4K1oK1mk5m6p6L7L4ML3K5m3n8o8M5O5
440@q1n9M1R9L6m9j17j6M8k7p2j3N5L9K2R1Q7L2L3j7p5j22k3OPK8kk8n7l6K0J3K8J8j7l5L5
422a08M0L8L9p2n9L9Q9L3m8o5n5NKN4M8o8n2N7R0kn6o0L1N0mk5NL6mL3L4J4l3o0RK5lo7j3
402h3j6%Qj4j1k6L0L4j4K6N7l5LJ7J5L9J4k0j2lj4o3k6K7k0n4o0m5nLO2R6N9K3oo1n4L0m8
383a47l8N7M2J9Lo3o5NO2%J4N4N2NL3N0j1pJ5l4n0r8n7M5KL8O3mL0j5l1n5p5OM1P2O5K6j7
364C2m1n6k8k4RO5K3j5lJ9P7k1q8J7l6n5l3K1J4M2M3Ml0j6kL3N7k1k7K2Jk1J1nM1K2jl8n8
345f6k2J4qnk4Krm5L9j2j7P8K7KM0mm1K1n1J3O1K6k2n1l7pO2L9j4Nk5j4l4n4J0rj5L0N6M0
326b1J4m3j7kj4k7K8K5M7O4K9k9N5l6j49m5J3J0Ko3J6N7L1O4J8k2j06m9P5N8N1l2Ll9n9M6
308d7K4P5K8j1m4n7l8l0N5M5K1m6k3M9M7j6m7q9l3J5l6l9P3N5RP9k2LJ6Pn5l5K8L2Pm3p6K3
290i6K8k7o3JN3N9n9l1m0O9N0L6j6k3rl3j7M8M7J2k2m9L7K5J5jJ8j2m6L7o1m1Kl8j1k4K9K7
271a26L0kk5o6N7L7J1j1J9P4N5K2j26m2M5K6l7l9K1M4K8J4J2jj08n1qL1J0j9j6m5M1jl6J6
253a66K9O3J0oO9%r4p2jK8M9m5k1K0M9K3K1Rj7j1n9n3LL0L9J4ML6o8rQp0kQ8N5LpJ6QK7j1
233a1l8N0K7k0n4n1k1J1J2N1%M5J9k0Jk4k2k6j3K7N7MQ5J0j17m0N4J1n0n5j3k2k8l2pQ9N9
215e2N5n1j05%M5P2P4L4k2jl3mM1l2m5%jLO5K7n3L2Pr0j2K0JMo6j10L9L5J8Q4N6k3%n4J9j4
196c7m2M2jL3k7%k7OK6p6j03m6N4L8oL1M5L7K0M4K6J4k3o0j7m7l0k8k8M1O6L3l8l5NM4L9Q
177a9K5k0j7j3j2kP6J3k0J5j5l7o7m1K5Qj0k5K1K1J9%K5rl5j6K7qJ5M3Po5L1j4Kk8r0K8M3
158a19J1pl6N9Q5R4k8l8n2k%r9n2K2N5j5n0l9P3J6j5N2Q7N2j0k9lk1lQk0m1p3JP2K6mqQkJ3
138c2J0K9L9l0J7J9r9l1J9j9l0mP5O4L0k1l8p8k2n4N3Q5OM1k2K9k6m9l5N3O1k7l5p1n0K1O8
120e4k3N3J8J5Mk3m6l5k6L0P5J0RL6Lo9m3P0J5l5M4J1l8oj6LM1pq2j1l7l7K9O8j0j19p0L0
101b23M2P8Q5K2mo2p1j5Q5R2j2L3m0q3M4l0n0k2N3O1KKOK2k6m2QPJ7K9Ok3m0M1M2j6K1k2n6
82c9lL9pl2o5m3j7j5NP0N4M9L1O9J2k5l8j7L2PMk9l3k9J5J9o8JO3L0n8o3N3Lo7L4R3N3pl3
63D8j5k2o4l7K7J7l8L6m4m8L6Q4j9q1NK1K4K2P3Lj0p1k8O2ok1J9M1j6p0J2M7l4q2k7PNL2O7
44d5K7kq2j22N1J18N0n4o9j3L7M8l4m6m6%R5N8L0N6l4K5N1k5l4m7Lj1k1j8l0KM2N6k0m3J3
25c4j0k8K4K0n5m2J3Q1k6o7PMP2K0p1j1l7o1N7J13O1j5n5l1p1lL8Q0J0qJ3N8K7J5l7J8J9p0
7A8n0k8okO7O4o8o3K6J14j0l9K6j1o5m6o2j6M7M8N0k1p8k7K7N3Lj8j8k8K8Qj9j6p2K0O6K2
-12g6nJ3N5J38%j42n7R9Q5j8o8n6n7N2M4n3k3O1L0Jk4j07m8N2NO9O0L1l3m5j6K9j3k1n9L0
-29f7j2l3K4N5J7L3J8o7k8n9nj1l9M0N7M2oJ1L2n9m1L9P6k9j9m8K0M0LJ9l7o2qk1J0M3J0N3
-48iL0K1n4j13J4L6ok1M8P1oj2M1Nl5rN4j5pJ4k7l8po7j15l1L0j5J1N2K5pjL2NK8j7RlL6j4
-68f7o0N1k2n3K8J6POl3m8J3L9RJ3l4O6Q1Ko3j1J8l5j3K5R0k7q7n8o1LL6K1K5N7J1k6K0J8
-87d3m9l9l6j2K7P4O2k3M3m2m5L3ml3k8M4N8JMK8n8r6j8l4N0O7K6n7l5K0N5K5l4p9k6L1J1
-105a32L3M5L9q6l9O1L3K7m7j1Q6O7Op6o5J3J4o3k2j1O7N3QL4K5n5p7k4M3L3N2K2ol1k4o9
-122g7m0l4LM1Lo0k9n9N4N3qM2J8mj9l4j7K6J01k3M7j9K6Jq0k3J1L7K7J5o0K4L0k7m5m7nO6
-141h5O1K4M9K6k8o7n4k0J1K9j0k3Kj6Nj0J9JM2N3K1l3oj0Rl0j2j9m2k3K5Om8L9Q4P1o8k7
-159e4L0M9k6r6o4m9QK0L5J3RJ7N7j6j2j2j3OP1K7nl8RL6L1j6K1O0j2l1j4jo2%K3o6K8M4L6
-179D3R1jq2r7J7l5NM1p4l9k3PP6L4N8o6o7j3oj0M6j0jk3k2K3J2N9L1KNqm8pJ1n0j7K4O0N6
-198Bk6j09m2K1L5L9j8l2m6L7L1OL2j5L5KJ4nJ6O5j5m2l3K2K5j1nNL4K1n7p5m8L9k9k3P5j3
-217h8j8M0k4n4K6J5n4K0O0k2%Jm0n4L8J15N9MOn9m1o4n7K3Qj7O8K3k7NM8R5J3p1k6Kl5K5
-235e7K7K3k1oL5Mj5k7ro3jL7L%n3n5M4OJ7N2L7J1M1nm7L1M7o6n8o5jK8K0L2L8L6n5j40m3
-254b18O5J7L9O4N1K7K2L3o7r1K4j3K9Q7J0j32q5M2O9K6q5n9K6M3Q6L2K7J1o9o7o3M5J09%
-271C5j2K1j02p5j4L8O0M2k6k6l9J04N8m7qj2RL3n0p6jj5NK5J26M2m7NN2l7r0q7K6K8O9L5
-289D9j1m7n4n9RM8JJ4K4r1j6K5K8M6N5j2J4l0k9k1oL9J1p7k9Q0L7k5J7k4p7J2kRn6J2O0J9
-307e7o0o9N8J06L7K2l5n3K1k6l9PO7J4k4m4k1M7k6J4j3k2M0P5K5r1n6J3RM4kJM0Jr0l5J11
-325a1Q7K0p2k9Jl9p5J1N9l3q0J0LL5O1j5l8K3P2P1k9o9rKM0L4j6j3l9K3m2l1k5j2J2MMj1
-344a16K0RJM5nQKl8l9M5J6K4L0J1Ol1Nm6L2P9N5l7j34m5J9J8O6N2J0k7m5j0m9j1J00Oo8L9
-362cJ9l4l1PQm8M7L1l8o3r5o3L8O7j4N8R3K0K7k5l7n5%L8N3m5o4k1K7L0Nn4j3N2nj0k0r3
-381b11o4k1RQ6R4m5l3J7J29R1po9l3p5m8N5R6R2K9o6J1n6m5j7k7M9J3OL7Nn0q6m7QN4J8M
-399i7J2jl5k8R5J4l8m8J1M3j2PO8l3J7M8j6j1K3l3n4L0M6l1m7j9n0j02l6M4O5L7lk9o7O4
-417a66J12K1N3l5k0Q9J0m7M0J3j8lmn9j10l0N3M2L4K9l5J3M2J8l7j8K1L7q0NN0j6p9MK1j5
-434f5K6N2Nk6o0MNL8%k5rN6k3l3k4J6j8M6L0mM6m3j01K0K5O4O0k6l0j5kl8J2L6N7kj1m2M
-453EN7J5m0k5Lp8k5P3m7m3Ok7RP0mj1l5k4k7nP5oK9M5P1K7L3k4m4l5m4J3o5l0rJ2%N3k3m6
-473a21M4M2q2J4Q5q9q6N2J14M2p3j4K3Lnj1J4J6L5K6Rjk8m0k9o2NN2N6l4l7M8P2l4KNl9k4
-492e0J2O8J0N2k3q3j5j4l9k5M9L0k0J2Jml8l1K4R9M4l4k5M1K4p2n6p9pK5jj0N0n2k3N8N2
-510e0k4n7l4KN1k1K2J9k3JNK8O9Q2J6n6l0k7j1j1l6J1K8JK6L8J2j8j3J6j6Pm6j4j8nJ6k1
-528h1j9J9K0m2n1L8O3J14j8o8K0O3j7p5O5M7k0l5k0m0j9j3j7J7P2n9m5J6K4K4l3OJ27j5o4
-545a6J2rr5n8N0O0k5L5J1j4K3l8l6LM2M8L8J8O5R8kp7m8o1k6kk9M5L9m1k8K3p2m6o4jM8P7
-564e3N1Mo3m4QrM3k4l0K7j2k9M6N3L3P2Nm1m3l3pl7N3N9l0k7L5MjM0m4m9oK7J4j4LJ0k5n0
-583h4j2J01O0n6o3L9M4qJPJ3l7o1L2N2j9p9l2QkK0N0O3N6l5n7jj1n4l2K1M8K2k0k4n2l6J6
-602a22QlJ5M7L3J2mmK7L0j6OJ4j4L2j0q7OO1rk5q7m0M2K3K0M5N0m0o3k9l7p8L2O5N0N2L2
-621C4J6J5n1k3jL9Kk6lk3j0ql1n8L5J00l5n0nqL3N4n2m2J7K9mpM3l9M1j5p7l2L2O0M7n8p
-640f8M3kk0j9J2N5ko0l4J9nJ9lk7N5K7k3NM9o6j3K4J0n2l5P0k1j4L2RK0L9J7j4l3M0L4r8
-658c0r4j8L6J13L9Nj4lrl2j9J4oJ4N1j9q8m4m2K3L3rN3Q3jn7o6k2M0J8j4m0OP7J7R2L0j24
-677gn7K0Nl2O3RJ2Rj0l1nPl4N5j0lO1mLk2r8k8O7M5K5o2j5N0K2p2J8M5m7m4J5Q6j6nj5l4
-696c4N0K8N2l3n5m7k2k9J1K6N5L7m9k0P5k7m8k6p1j9Q8Nj5k4j2Q2K7l4k8l9o2Q0R5j6o4q
-714g1lN7l3m2L7J0J6n5m8P1J02l5k0M0L7k9j8M0Nm2j15n0Q4O2J5J7J9J5L7K7n7n5m9l9L0
-731d0l3l8k7j3M0jo1%P0j0K8J6J5j5J3L9K2Jo1k3Rj8kQ4mk5j9KK2J9k5n9l0O1Q9O1pp4l8
-750c2k2Q7Mn4l7j8k4KPJ4K3Rk5ML9jj4n1k1N6P6M2Ll0ol5n7%L9J9r7n3k6K1N0j3j3O4K4k8
-770g4L2K8oMJ3k8om8l9J1k4l8j2O7Q2nM9j1q0j7M0M1QOJ6o0r5M1K1pL0K4Jm1M9J1j04k6J0
-789a37j7l0j8P0N1L6K9m0r8RJ53Q0l6p3m4m7K7N2k5j8J2j9l4P9Q9lm0j08PK5qm2m2k9j4M5
-806a58O5M7O1pk4J1Jn1m5j8J7L9k6m6k7K2L3Q2O3j0m9q8m7%N5J7J06L5ro6l5O8J1o2j6M7
-824dn7MQNJ9qk6J1K7p5m4j9j2K8N8N8o0m8Ql9M4N8kK7Kq9p5l4J19O6j0l1K1k3M0mJ1M8K8
-843C0j10j18rM3l5M0P7n9k2l3Q6K1l5oK5Q0Ol3k2kJ6n4p6L6O1l0MJ01M8no6r7N1N3K7j1n6
-861g4J2N2RkN1J6r0J0j8LM1L4m4m9nK4J1l3j4J3k9J0J7m4k7N2k1j7jJ6M2rO0N6k6j7J9lJ3
-880C8M6j8n6m0J0Ok3m4L3M0k9J0J7J5j7k5m7q7%N2j5o8P7L0o6kN2L9L5k9o6m5k3J36Q1qK5
-898C4mk9M2mm7k0K4J7J8M6l7k8k4o4o1L2N3J1n2K6M1n2O2J02o0o3Q1P9m8o8o6m7nN0P2jN3
-917F3J7j5l8j6N5j9k2j4n9r1j1j4M2N3KM1k9k5j6j04p9k5J7P0O9%lO6K8j4k1J0LQk8m2N5
-935h6N8o2p0M9R3M6n4kN2JOm2j8Jl6j08l1O4kP4M4k2L0P8Nr5l3J9K5OJj6j0k0%N6LK5j7%
-954A2M0K2r6r8K0J3ql6k0k7j3M9L4k6P4Kn3J7M2K4nk1JOj8M6j0m9m7m4M8P8M1p7n8KL6J2
-973h7mp4j2R2N6J6o2l0N2O9j6m7mQJ3j8n3J0N6Kn0L6or3l2P0P2Q7l5o7l7pL3J2K9L7O4K2
-991A02m3o6o0ol2m3K4j8N1JMp7l7k6k0J1L7M0L1J3P2M1k9k9k4j8JK3M9O6Q1j4j11n8PL5j2
-1009c4j2ok8Lk2mL9M5Ll6J3k0j2NJ5N2L0l7J8P6Lk8p0n2oP9m5p2M5l0m0m0kjJ6K1mQ9J01
-1029E2L0L3k1m1l6m2L1j2p1l7nL5oL9P0o5o6RL7J4jm4J3R1N1k9r0o5L9j2l4nM7M3ljK1K7
-1047dM0q2k5l5LkJ3Q7J8m9o4J0P3M6n9j0MLk6j1Njl3J5Qo3J9K9M0J5nJ7PM0j2n6%J7j7l2
-1067g7m8J3K9L8l7k6L5N6O6pPm3k0j9m1M7%k7k3k8MN7Mn5j9K6M9K0l3Rl3L7j0%Nj5J2N7J6
-1086B6KMk7l5oj1Oo9p1K4m8k8L5M1J17P8l1k8J02j9j44n8Q7Q1m4j2ML3L2oRm0l9k8L3k0m
-1104e4l5Jl2LN2l0k5pN0N4rnJ6M9m4q0j6J0J5J4rK9j1nM0J4m8m4j2K3k4%L2M6N1j2j25m0
-1122a68M3pQN2M4o9O0K8l5j7om1k6J7j3L6R2m6q9K4N9Rj9K4J0lj6lM3K0n7k6L4k1qqj8pn5
-1141a55K1M1j9k2M3N3j5J3j9n4njl3k4K1KL6K0j0lK9J9M9L5q1m6RJ2ml8M8Q7L3p7pK3n6n8
-1160a33j4oQK3Nj5j3j1qJ08J4m3J3M3nk5Km2l8m5l4J7K2N4L1j9J4O5Rk4k0k6K9Rk7L1J7n9
-1179i3m0J5K4Lj5k2M3N3j9k3j7l6qk8K3P5K5j07l7K4L7O8k2Qj6P9L8l5rN1Rln3ql4n0M5J9
-1197c6lJ08K3j17q7J6O5L6kj4l9K1k0J0N6Km7q7l4O2N5L3J3n0J8o3l3J7l0k5kJL2K3OJ1L4
-1215d7j1Mk1q2j7O5J06L6j2M8J0l8oJ5l6j7L3j7k8Nj0m4K5O0o3m1k3m2MK5K4K3oLK9N8j07
-1233i5r6lO1j2J8k1L7J28J04jj24JN5n2oN9j9k0m7l3M4Mo2N2M6Lk7o0n0J8J5M1p0nJ12K9
-1251B4NK2k9J7o8ON4J2m1l6m3ol0J1j8L9J7K6J1L1O8j0k9j01m4N3K6k5L1n0l1J3pk7JJ6L3
-1269g9K1K7n0m1oL8L2m3NJ5n6L9N9jJ5k1k6l3PL4k0n4O5N6l6m9nN1M8m1%M0Lk7k1J1j2k6
-1288h1k0j6O5%o0n9J5P4P1K2o0p7j2PK4jM0P9m7q3n4o1N7O9o8j2M0o2K3L2J5k1M3N2qM4j0
-1306d0m1J8nm9o4l2P4nn4%L2j4J3N2L3K7k2j0k1j5j0jK6L5l0k8P2P8Ql9pj2K2P2p0j19j2
-1324a38l3M1K9p2MM0j0L2Qn9K0L3MK4k0j5Q6N4k4Qqk2K7r2o7N5p5n5J41O5l7j0nJ5qL1R0
-1342E7%p7o0K1L8m7n9J8N2QOK3MM1L6m6n9n0mk9J9Q8M5M2o7m0l4p1J1rJ4jl1K8L8m3J0N8
-1361g0j0K8M1j0l5m9M7K5j2o3J9M7K4L1rRM7n5m1NK5o3rJ4k1Q2J4k6o0PK4J14j3l9p0l6K8
-1379f0N0O0ko1o3k0j4J6N3M7j1k6%k8P2J19n6q9q4L1N9K1l0k4qK0n1n0PN5L9N8k4o5%N9j5
-1397a5l7k3M4j5K1j1J4j4j1l3k1J4PJ3LmlN8M8o3j15pL8k3N2J4q2L1L4L2j5m9J7J1qj5k6
-1415a39J3rQmR6L4J3l6K1m8n2J1M2K4k1o7nM7QL2K5kn4J2M7MM3j4p0l5k2k7Q5J8qpm2J4j7
-1434h2J0J1R4N2k0q8o0M5jL1J5l5M4po9pM0k1j1j4J0ok0Pk5J5M9Mj1k7j8N6J5kJ5j1q6j6
-1453a24N7m1QL0l0k9O4J05jj01q1Q0M7n8P0K8m4o6k9R2J11r7q8K2mopP2J4Jj1n8o0pO6P6
-1470Apl8j6o7j0N9qlp2K9R7j9j2l8Q1RJJ5L7J1r8p9nJ8K0n7L1K2l5O2k2l5M1j2n2lL6N5N4
-1489iR0k1l0l8k7l3k9n4j4O5K4N5N5l4k5rk6n2o9L9N3M3L8%m8o6M5J5j15j9J8L8P4nm7k4
-1507a42K0M0k0K2K4K4Lm9m5N2R7nr8j22K7P0PpJ2J3Mr0r0K3J38Q4J9j8jl9j7k0N9oJM5k5
-1525a0n0k3J0K8l9p1Jnk1L4N0N9Nk3j3nJ0Kn6p2k5K7N3L1P6om6NP1Q3J0n2p0q6K2N1j8o7
-1543a30o6J0N8P5Mj9j8j0J4N7j6n0J4O0P7j6o7n5JK7rk2PJ7L0qL3j3l5LN8Qn3q3J1pj6L7
-1562i2L3J2J7LK3m9j2J3n5m1K5KRk7QM2O9m0m1J7k8L1K4l1p4l6O9O8N7N9k4l4j7n3n0p7m3
-1580b43K1J02P2K3L0n6l4K6L2lo3k5L9R3l9l1O0k9jL8L3L5o8n2K8J2%J2RJ4K3o4n6M5%l4
-1598e1l4J8j3l9j5J0M4L5qm2L1l6k8j5l0NR7M8K1O1K7mm0m1n2j2K3k1o8n5L0M7oK7L3l7%
-1616i0M2%n7J2P5j3l0j4j2k3j7K7o4J9Q1N2N7K6j2k8j5j6J3nnj14J1Q7j1n1p0l3%L0M6m1
-1633a43j7lJ7K6K9np8K9M8jo4K8J1K4N4M5N4om3j4P3N1o3j07J1N5j4mj5J3o9n0L1N1k5j6
-1651h7O8j9NJ9j8o9m0k2j6L0OL7L5J3l5J5J3L2OnoL4L7j7o6l5k2m8J9m3P2M9J5K1j5m%L9
-1670bk6o1rL3J4N7K1j7j6o9n1P8j2q3K1l%O7P3Kk3m5n2k2O6oL7K8m0n6l1K8Q6J6K1NN4Q9
-1688A72j0k2r5k4m2oL2Q9Lj18j44l9Q2J26l7K2J5p4o1K4N2Qjk1p4L4O8J5k9j11K0P0J6o6
-1705a26l1O8j4o1j7rK9Q3M4L5l1j02k4J4K4L4M2k8j8j9j2j5M2N4n0n5j1J7N8M0M1ll1j1l
-1722d6K0K0k4j9j20n7J20M6LMM2m8k3P5k4j7OL1J7l5K3L9Qj1J4L0j6l9p0k5%L0R5K5rp4q2
-1740i1J2L4m1j00K1L8K5Lk1k1QP1K9K3J0k1kN2rj18k7NpJ7L7M3KJ5m1J8QJ0j9K4l0po2j2
-1759a24RMM5L1J5r8j02N0O2N7K9K0M2J2Nk2q6l6p5oJ17O6m5k4Kl7rM6N0l3oon2j5m8L3O0
-1777f9RJ4k4QP4L6m7j8o0l6K6j2pm8jO6L1J3l1M5O1Jj0%n0lN1J2o1K0L1J6o3k8M6J0kKL6
-1796C8K3l9JPqn7rQM2L6n7k1m5kJ2m9q6M2O1%kK1R7Rp4j3K0k7j5M0nk5j7J2J1o2j8L9rK9
-1815i2R2Om8o6l5L6N7K5m8p7n6Ok0J2J26K7m9k4J4PO1M0K3l1n1m8J2J4M7M8j3oj5qLJ8J9
-1834Fk5l6J9L4o4r1j3MqL6K4k7J8l9m6R2L7k1N2N4l0k7O6M6l2nK3Ljj6nJ5j6m4k0j8jq0o3
-1853a99L3N3k4%Q1M3n9p7j7kML5O5%l7J5M1k9p1j5J4Lj2j7n5K8R4ll2J1k0J4L4j0qK5L2L1
-1871c1M1l8q6j5M4K3j7l8K9K8k5K9j8M8L5JP8J9oj19o9j6%K2mM8K9o1j4mj9p6n2K7m8L6P2
-1889a47J0mL1M8Mm9M2O2l5j37k6J7O6R3j6m8J4k0mk0M1Q4O6m4m7l0k2K9K0J6M1J10J8J8q3
-1906I8j06l6l2n5j4j0K6J2J6L5NN1N4l9qK0l3j39m6P1O7J5K1oL9L7N7n6k4K0J5j7j2o8r9
-1923a41j1o4k0L5Q6R5mJ1%n2r5k4N2J4QQ3P3K3k6%j3j8N4qp9K1L9n8q0l1l2PM9L3m3p5k2
-1942b13l8RP0R6l3j5Q8N3L0k2L2j1n4rQl4j8Nmq8n5J3OQ3M0j2%j6n9j1k0Ll1oP5J00m6p2
-1960a56N9P3L5n1J4O0L3l5j13l1k2J6N0L2K3k%n8p0j2J4O2LL3L0k8nklp6NK8jKJ9L5o8K4
-1979h3M6j7o0NK8M0Qn8r5n4J2K8L7Q8N6m8n5r3k2N4K3l1l5j5Q6P7o8n9j0m2N0O0m3p4L1J43
-1996i0N5L4Rq2k6l7RM8K0O1P9O3p3j04k8m3K3q0m1L3O0O7O3nk3L8m1N7k1OM3m6n4n0M6J1
-2014a9M1O7N5k0J6p3q3OL7M0J5p5m5o8n7ol5j4M2P2N2L8kM1p4q6%O5P8qn3K6Ll5J9L1nJn5
-2033f8l4K4K7n9p9L4P1n3j4N8K7K6lJ0L1J3M4k9r1m7Rm3l8l1J1P4J8KL8J9K2j9L9Jm2M8J5
-2051A1M2l3r0l4K8N3pj7p5j11L1P2M6Ml7m8MO1N6L6kNj4m3m1Q0J1j1J8J4L3K0PLm7m8J3j0
-2070b0r8l5lJ5K5Nj06kM1K4J3J8RpJ0P3L4l1j7j6l8j9J4L5o5p1j5kM9J8j4J4J1N0k6n1N7
-2088a21M5K1NPN1L5j1Mj0n1jj3l7qM3L8mk4n7J9M4l5j6L9N4k4p0j0k0noJ1j7j7K6Q9K7K7
-2106B8M2Kk3p9p1j9j0K6O0K5o1Jn4m6N7Q1M4n9qN9j9onM4qK6%j7l3J4J0K8k9l6k8PJ1l0J5
-2125f1k9L6N0p1k1L3M0K3m9k2M3j1k7r1J5L2j8P3l2m4r0j02j5M7R0J05R4J6pk2QK7l5j2j1
-2143c8m1K5l4l3J35N9n5n8k3Pn9p9k6lm3j7P7M5P5j1l0K9lj0L9lk6K6M7K4nq0m6r4K1L6K4
-2161a48O3m1l7JP0N4kKm9K4L9RM4K0k9m2L0k0m7L4l6n9L3P2L5pk8mm6J7R5lp1o2q5K7Q4J5
-2179d8k3o3j2pk0J3J6N1PK1rp3%N2J0l6RK1n4J4PK2Mk1pL5Q2K4j5k9m6l5J4M5J2k9L1K5m
-2198a6n3l3j0N9M6P1J1LJ9m4K7O1n5j8Mm4n3npk0J9O3Rl8p4m8J2N6L5n8K1N0l5K2k1mk6o6
-2217a40M0M8Ok8L9O1Qm1k2J9k2q9m4Q3NJ2Nk7MO8N9n3o2l9nO1k3n3l9k6J5L6k2M7j8JN0J01
-2236A5N2j16j4L6j7k8K5O2M4jL9l9k3K3l6n3Nj0Ll7L3M3R4l6p4jn1J0qo8pK6P0O8J1m3m9
-2254e2J2J8Np6k9P1N6n8m8MK3jN1k5n1j4qK2K1l1l7J5M3N4jk4l6K7l3KO5j2o6j08K8J25J5
-2272e3l8J1k0l1M3N7j9NK1L2K0L6m0q9l1k0j5L7K4L6om0j9M4pj5k6o8q2m5L3Q7L2M0J3K6
-2289f7N8M4q3n3l7p2J8m2p0M6K6L2J04K8m1qK9J7o6rJ0j2l5ko0j8M3kL4O5M7l8m7j7RO9L1
-2307f9n7oO2Q0L0m8j21n8KJ01N2m4oRm7n9oJ9k3K4k6l1J3J6K5Q7nj2k4j0N4K6qJ4l5K2k4
-2326h3l9j5l6L7O6k6J2J6j21p3L2P1M7k9jj2J2O5K3K2N8p5p0N3L2l3n5K6N7J1jj9L2l3o8
-2343a17K4M9rJ8j9RL5Nj0m8N4j2p7j0K6JJ5M7J9n3LQM7L7j03q9k5M2K8J2J01L8k5N2j4k1
-2360C8m4l1n8M7m1l5l4j4P3K4j8L4O0L7k1m9JlkK3j5m5j1K7k3lK6k6k2J1L4J7n1m5J1K4l9
-2378a43l2ok2L5R3L1j8P8L8nj7jJ2j0L2q5l2%k6J9N7K4q7qp5q6nlj7L1K1J2O7K8jm9J3Nl
-2397a35K5lL9K0RN3j0n6omN1Q3k6j8om7j4K7M0Jl6N0M2n3m8OjK7k7m0O1J0n6n1K9N7l6J3
-2416c0M9k2L5N2n6k9qm4j6k3OP9nl3k8l3L0n3J0k7K7N1L2J8JK7k0l1Kk9k3K4M0l5n3j0kl
-2435a30L0J7qL2Jm8nK7L2M3j4o2m7j2J1K2K5M3O7m3n2Kj7j7K6Ql7j0K3n2jJ3JJ5k6k2M7L8
-2453h0pL1J7j29OK0K0Q5L7P0N6K3m8r9j20l5jMk1lL9L9O6J3N9Q5m3k6n2q7l7n0N6M1L0j6
-2471e7NL1M3J4n8q8j0L3M9m2k0J1n3o2j4K4N0J15O2r4l3Rm4k6J1OJ2LL8ONO3J0Kk1k3J7m
-2489c0m7K6J6l3l6j8Pml3M0J9n8l5K7P5M5NM6l4m6Mk3P1L0k2q5jN1O1j5j10oKl0M5N7P2k1
-2508A2Ll9n8k5NK8om0j9mk6K7l1M3M2K0mj9j4K8L5k5K5Pl7j7p5pk5j8J6l2L8PK7K1K5P5j1
-2527d8p2J2L4l3K9n6L2Q0MPNJ6K1k6l4m0k4O5O8K0J9o3m9RkOk1Pko8L2J7j7N1O2n2j2n0o9
-2546a42o6M2MK4M8J4m5k7n2N5M0n1pN0Ln7J5M4J5K9N5L0n7l2l3n7J3L3l9q1OK1N3L9M5K9
-2564c9O7Q8q2o6p2l0O6j5k3M2nm1N7Q8Q1j5j09n5l2l2j9k5l2K1Qk2L7J06M2j5oJ4r0p5NQ
-2581a70k9o3K3P4O1k5j6J5J8L9L3j4N7j0m2Jpk1k0J9l4K5Q6M1o1n2PN7l6l7L4k1L2k2n6J1
-2599a03O4k7n0KM6K0J5j7j0n9j9O4J7J4j3q0nmM1m7pK0lj6J2M2j5L7M6J7j2k7j4L0j6q7O0
-2617h4Kk4j5j2M8L8j3k5k2j9k8j2QN5N9K6m4n1N8Q2K3m5k9N1N2j0r7l3J5N9N7K6k1l4M1K7
-2635A09q4m8j0J1K9K6m1rnj8n3p7Ml1MpM6P2nK7M5l7n9j8ORK7J0J6L9L1Mo2j01l4K0N4O3
-2653d7M3nmk0l7j0M6J9m3o0pk0m5K8rK7O0L1M3m9k1N7j1m9m4NRM2K6J8K2j4jm4j0J1LL2p
-2672c5RL9M9qk3pnm8mM3on5k9J0lqmm7LL3L5K8k0J8NJ4%j7k5K9L8J2nj42j7R1M0qJ7L5p9
-2692d7k9N4J9l6m6o7k3K3K4rqk1O1om5mj3oR3J8l2PM1M9J8o2o5M5O2m0n9PJ4K7j1l5Q4M8
-2711C0m7JJ0q2m7lL3K0L1K4j8K5Pp6k6Jk7k1N7N9k2j0pJ4l5J3N5M5L4J7n6m4o8M8K1n6K4
-2729g6K8Jp2mK1n5p7L3P0J3Qj8j0k9mJ18Rk4J2MK6l6q8k1L4L0O8M1P9n4m0M3o3o2m9m1K2
-2747a63M1O0J8%L9N9l4k0n9o1O6L5K1l3m5lj0j7mk4l7j0J7j7J2L4K4N6K5M5L8o4l6K2Ln1
-2765g3l7M4P1j5l0K6n4rl3j6P2O4j7r2m9M2J8M4J5l0j3p4M1P8M2n7m2kpLpj9p1m9PJ6O0L4
-2783a19M2L9RM0L0j1j9m1LJ0k2jOn3j02N4R2L3o3j19jL5N4L1J1n3Km7j1J9kl6OP3P9K4J4
-2801Fk0rk0m8p3j0N4P9NnM0k4r2r4OP6k0k7j0L7J3j4k4l6K1M5l1j8N6K9O8L7j6J6mL5N1L
-2820H2q2l0K9J3Po7k9j8K3k8K6M5n1n2K4oQN3J6o9p5O7J47Pq7p5k9m9Q7R8lom1p2O4J6m4
-2838a01j5j8j8k9l3n5l7L1Q8N3Nj7m0j5j9L6Q3N9j7m1JrRPrk5l3l7rQ7J07Km4L7M0j7l8q
-2857c9Ok3k0p9K7O4n9J1L2qL0J2k7Lm8j0lq0k0R5P9j9qj7L0Mk7J3k0rj4R2N5J0On9j1J7%
-2876a4j9m3k9Q9lk5m0m6L5O1J5K4N2M4o5J3P2m0o0p0K7J3j7m3L3j8p5M4L5n1j08qL8K4Q4
-2893g1L8mj07n4Q1Q0J6L4o0j19l6P9N9o0k0L2K3J0l4j4PO4JN3M4j3K0n2j19j4L3K5Lj4j1
-2910a00N2K9l3p1m7K7N6pk1L7N3m2lk8p0rm4K2K8M6L9L8nl2k9l6JRnN7J06Om8n7K8O4P3L1
-2929A15j20q5n6k5j2N0L0l6RO6k1j4n4J5P4j0kM2K8k4p8o5oJ9J0L5L0M8k6l4On%M1k6L5k5
-2947g1q0k6K4K8j2P0O9k1l1n6K5O4n6j11l0N0Q0L6q6m1OM3j2q1j2N0N6k5K2L3%Rn5N7j0n
-2964i9L4n%M3ko4j5o2j1Ll0L7O9kj4J8J6k3M1K4k0L6Kk0m1m3q6RP3M3M2m0j0J5M5M2K4k5
-2983Dll3rO0M4O0K1r9j33m7kL2Mk7J6l8j0j4lM3M2R7M5J9m1n8m2J2K3l3pp0lJ6Qo6n6K4O0
-3002a64J05O3l3K3K1m2j5j4J0m2k4n2K2Q5l0k5J6J9L4L6LoJ6m4k2j5P3K7n1q8%P0k1n0K4
-3019i1J5Rn7j8L1m0J4K2j7J3J5l0j5j4J5K9l4JL9K3N3M2n0j8J0J5J0l6K0Rm7j1Q0P9k1n2
-3037gr9k2M6N2QK0k2J8k8j5N5N7l2okJp1m6k5l7L2K0N9L5k9l0r8o6k6J31J09j1j0n0n3K4
-3054a18L5K6j9n9n%lL7J5K1Lq9m0R6O0J8j5p4j0L3KJ7L3K9J0mP2j2q1m0LoM1nK1p9l9j7L6
-3073a07L9l4n2J0l7M8M3N3O7k3n2j8l4lN1q9l7L3K6Q1m6j0J8K8l8j1K5k2p4pN5K9oJ3N1m4
-3091g4r5m6mQ9j8QO6%L6qPj3k1q0k2L7o7l5N2P0pm4L2L6k7P4O3m6o5l9j4K3l5k8L1L7M0M1
-3109d6K1K1j5k0Q1L4k9p1L9R7Jk7j7o6l7m2k1J9J09M1L6k0J4q5j25pm9n9K0n8k9M7J34J20
-3126A1j3JJ3l6MJ1o0m4K8N3J7p3%n5n6l5l6L0OJ2M0J1J5L6O8P2PLj6p4L6Nk7k2k1m8j8r1
-3145b46%M3Q5J1J1O5m4p8J3M8K9j0mkk1O7N6O2m2l0M4Jm8j8o6q2l5R2R3L4ll6oK7k4OL5l4
-3163gk8L7L6j1j24k6L9q0q9J3R3Q0L7O1J9l2j16o4k8J0lj6P3K8Lj9mM0j7M6nM9N0m3k9l8
-3181f5p1k3P3K3j12m2L6nK6L2K9mm7nJ3N8K0lrol1J2K4k5j7NJ1N8qL5rLk3n3J9O3L7LN1j7
-3200E6o9j11j6J8l4M0K4k8J7M8j1J1lK3l9l9N1J7oO4Pn6l5k7k2L9K8j3Rj4JmmK9L0l3n3N4
-3219e1J2r8jmJ8L9J9PO6Pp4k7j6N3m6k8L0K7K7Rl9l4JM7J3n9L6ko5K0O8L2m8p0J4L0pL3M7
-3238a4J2k9l9Nm0m5%K4L2J6r1k5J57J34p9j17PN7K1n1k6L1k0J4K9J1K6n6m4j8OO4Q4l1o5
-3255f0p8qM4l9m1N0Q4J0N7O2rlm4k6Jl2lNq0p0N8K2Oj7L0m6p4j9J8K0J7j3M1PN7j1m5kK1
-3274a10Km3K7P9Nk9k2K9Q9N2M5MRK1j36q0J9J7j6J9N1n1q5l3J6J5J2L5O0Qo4k6J5q4n1n5
-3292b56j5K9J9M0K2M5Q6j1lo0j1p0K0Q5Qm1Rn3o6L1K5J4k6M1J28M0o5L4L4k5o0m7k6n8l1
-3309b14K6J11M4km2J7O3J8k8p8l6K2O9N6mj2L7lp0j1K0Nl4n0m8J0K3P1lr5Lm0Mn6J9O4%k3
-3328a67nM1N9L4k3l9Jk0Omm3k7RK2L6N0omm3l3rL3M0K4N5K7k5n8q3j8LN9L6O0N1k2M3k1M
-3347D3L1m2p4j06r8n%K4Q6k1qK9K8M3J5o1J2NJ8l3M5j5j03m0m4M3M0K7NK1l3k2l2l8O2Nl
-3365a96J3j8QO6j6l6Q3M4l7m6K7QM2K0k5qK7klLo2m4l6K2M4J8J3J5M7Jom7n9K5N5Q5K6m1
-3383A0n2q2l1OL6K0k7N0K9kJ4M3n8q4M3Q1pq4N2j7l6j00k4K6L3Nm4j7N1Q6ro1r3NN0L4J7
-3401a37l6J0J06K8K0rj50p6L2Ll3O6O4m5n8O5O2J8K9k1Ljn2k2M0O3J9j7p6j9K2k1o6j6L8
-3419a67K5jL9M2J0J7rj9MRk1k1l7o7K9J07Q3m8o1J4O4rK0prN9n8r0k4J1m3j2K7Q7P9k6n2
-3437e5l3l6P2P5JK9m5r3j6Om0j5Lj2N1j8m2P2M1nml8Q5Q1K5oo6p6m8L4M6Kj4l2l9ml4K1M3
-3456h4LRJ7k0j3m3J2M1l6l1M4N9J2j1Pl6j3n3p5L4K6rm8m1P7j6m6l0k6M2j6M7L4J2j9l2O6
-3474a56O4K8L5j1M5l6K7M5j27m6M0O4L4l2n6J6l5K1L3Q6k6l8j6L5O8j4q4n7k7NJ0K3o6j0
-3490a58M4N6L0m1L9k0K8l0o5n1Ol6j5Q1J02M9n2mQJ03k6q9j0j2m8K3R5ol0Rk4p5k4P3P0o6
-3508f6j00N1M1k6J2PL9O9k4J4J5l3o9j0Nm4j4k8m1QR7N3K0j6o3m4j1LN8N7m9n6K0O1ol5p
-3526a12K7K5j2l1k1qr2n3j2O8L0Q6N4M6J8nn3J1q2jO3o5ll9oO0RpPo6RJ7K9mj0O9Q4Q8J4
-3545A32o5j42r4l2k6k8K0J1Q5J04j1j4m6L5M4L7L8K3mp1k2m0oOl9K3O5j1r1l6l8J6K3k9M1
-3562a42Rk3k8lN0O6%n0j6j2%O6Mo2KM4J7pQRJ6m9nP7P2j4l8k5q1j7J1N6J8l1r5k4N6okP4
-3582g5j6n8n3L4nm4N5K3m5N5N2L6LJ1K6l1j01j23J6P7R1Q5O4p8j15j5j0O2N1L1m4j8L6l1
-3599e4l2J5j7l1k9j3Ll0l8RQ0O5j3j8L7mK9L0j30J9Lp0K7O5l9j2LPm5L6J7J7J2J3L7J4ok0
-3617f3Rjm2JP3k5n2J0K5n9P%K4Mj7j1M1K2K1K6k8n7k5MoJ9oJPL2M1mm2Ol6l5N5PJ6Jq4p7
-3638b18l4L2Q8L4QJ8K3Kl8l1J7L6N6p0n7nl3p3N8J39M3k4k2L1J2p4n3N5J2rO2Lp4l0j0qj4
-3656a48M1Q4K5K1l0K0k1p8n9J0J9M3L2l2m5n4k9L1P0j7j1l9mQ3j5q0K1Jj4J1N7J06Mq9k4
-3673a10J7l7jP2M0l4l7k6L2Lk8j6j5l2K1Q8L1qm5k7L0l5m1Ml0K8N9K9K4J8k7q1m7m3P7O5
-3690h2K0rK7N5J5k2RPK5j2n7m8K8j1k8nj2Nl3K7P2PK2Rm8j32j7P7mN6P0r5k1j4n0M5J5J8
-3709i1M4Nl4J9OK1ok2K9N3m5n6K2L7oJ2M4K1m2l6pl0%K7K4Pk3K9Q6%j06LMj5k2j1Ok5J2L
-3729f3k6l7o4J5P0N6N4l8l3j8OM3R4K3o6o8l0K2l6M4M6k4o5o9p1K6J12lro3J0L3j1RK1J6
-3746i4M0P5m4r3QOP3N2K1n3r2n5k8j9k9M6MK6K3ok1ml0K3J8m8l4M7J01J24m8p3Olj2M2M1
-3764a0kn7m6%RLKk1M2n8j9K4N0Om2j4k0p3n6L9O0L7j0O7L7l7j7K1N8L1k8Lqp1j16o7M3L1
-3783b09jp0m6P4N1MJ5M4J06N6nm2l3k3j1k0j0J8m8J1M6KK4j0n0n8J7O7nJ2l9l2N3M8M2j2
-3801c4L2K2q4q9N6K1l8l1k1J3k7O6J05rK5L3m4m8J9K5o5j21nL6n5k4L1K2pJ9K0P0j4O2j6
-3818e5p1jk5j4N2L9j8O8N2l6L9m1oK4k4l2n6m0Mj8j3N5M5JL0j0KJ1M5op4n3o9l9P5N3J3j3
-3836a06o0k6j3nO2Q9p7r3M8Q3J7M5j2o4qj4L7K4j9PJ6n0p5J8k6NL5k2K2P6K5m1oj5n2o4J8
-3854b21PN7L9n9O4Qk4j0J4P8j2m9j0k3J3m0o4PP7qn2j1j0j0N7N4qJ8J5Pj16mMJ5P6N7Ljo6
-3873a28o0Q7JL4Q9l2m3k2j8k5k6K3J4k9o7r4k3O2KK3L6Q5K9j6j9q4n9O4J5o2k6K0L5rK0O2
-3891a41L6%Lo2N9N8J3K3p0m5Ploj3l6k6N9J39O7l9o6LL6Mnq4m2k0l8J6J3j5N0O5R5L4pl8
-3910B4l6p3l4k5k0L1M2p2K3M2pnj2K9N1k5m2J7K3LJ9m7j04l6K3K3qR4O8o7l0NN0O5NRl4j15
-3928a46oJ4K5J3l7k1K0L7oO4K0r6q4L9J3L0K7P0Oo7Mn9l0J5Nj8NJ6O3mQM1J0l3j6n0L9O6
-3947b3n3r5lP4P4MJ5K0J7N3k8n2k5j7l1p1J0J03K5k2o2l5j6k7qn8r5N4P5M3j6M1L1qL6M5
-3964b5lM2j6n8L7J3JJ31O6j01j05o6o2qM3P1k1m0j4j9L6K7p1JK1kK7Km7M0P4rl0J2J5rm6
-3982i3J5K5k6K0J5J7j08j8N0o3q6K7J21Pl1L3L8m5k2J22o3j08JK4K4l9rn4k2M1Q5kJ3J9k3
-4000a15p0k6J7P3P0jK9R4K7m8n4l7m8n1k9J2%J9K6p5o5k9kK5OK5pQ2R0N4n8p6Q1P8Mk2q4
-4018h5k4M1M0L7r9j20K7M1K4k1j9JK3PQQ5j4q9J5m0P5J15k8mo7q1pP2l8k2j4MK2pj8lrn8
-4036b30JJ41N9m6nJn0k7L7k6o1j8Lm0K8L6O2R5J3l2K1l9j06o0m9K0J8N4P9O6P0pl4o1m5L0
-4054a02K9l2n9j7O0N3p1j4J9opp2QJ61M5r5rJ7J07rn6M1J4n6r5ML7J7M5J0q2j3L4m4Kj6k0
-4072a72Oj4K6Pm9J0O1j2o3P6K3L8kj3j03j9K4J9Qj5M5K4mK9Jm2K7m0j8k7RL8N2k8n6k6o6
-4090b46m0j1L3Q5N4k2O4K4q4K4N8%j2j0mj4j0j3j04k9P2R0N6L4k7L4K3rj4m0m4nmjm5o3p7
-4108b77j0Q9M3K0O6j2l3L5K9Ql5J9M6j7j8j3rl9qM5n0n0M5l5L4R3po9o7p0NO2J0k9j0P2J7
-4126a20q3n6K4J09P7J5p6p7N0L4K7J5j8p4n5oK3M1M3kJ4N5l3p4o2L1M9N0N2K0o1o5P9J27
-4143G3%j01k6J1n9j6m9Q6N2K8l7j7Lo0l1P0P4l8k4p0j4L1K8rn4m1J2L4MM3J20L7j5n1k7l7
-4160g0p0j9m3r4L7P8M7j6k4k8N4O9k6l3lO9N3N4M4nm1p2l9J0nO9lq8j0r2o4Q4N1K3Kk6K2
-4179a05j0PL1Pn6l9k8QL7NL1L5L5j9o5n3N0K8K1l5k2m9p4oP3K2K5j9K3M6mlOo3M2L5j8J0
-4197i1K5K2j6l3l6j2M5J0k7J6K2M7K9Pm6o2oj8l2M6L0J8j8mk4j6L4K7L1m2J4M7L3J3m2q9
-4215i8n1kN5K5k4o5n5J9J9O1J0R6L1nN5l4J7r0r5noK0j1N7P2Kk5j4M5l0o1pk3N6qr1m2kL7
-4234a67P2K9l3mL3J7nJ4J7mJ1j8J1k6K3k8l0Mlj2L2J0OO3%o5n1LL3L6m5j6P2P2rm5l6n9n3
-4253a51k7MopJ1N5K6LlrK2L2M7M8o8j1pJ3Om4o1N3mm7o9j31M1R3mK9k7j8N2P4K7J8L2m5r3
-4272a46q5n4L1L4N7R9K5J3L0K3Ln9o4J4L3L4K7q9j0N0J2l5p6JL3M5Nl4l8pKJ6RJ3K9m3l1
-4290a33R7no8r2j03N1J24N7L8O0L8o9l2nl4o2lK2pk4L3j0J0J1k0j0O9j3m3pj4Om1l9M9O0
-4308a09Lo6q8QK3l5k8L9P2N2J5L5rlqoJk1p2k7k4KO5P2l2Kj1m9k5NNM7O7M0N5j1rO1pm3o5
-4328g9l8m5N0N5M4on4m2o4lM0j9o9m7K2M3O4P0J6L0QOJ8l4p8Pmqk3K2R3K2l7Qm9r8l1P5P1
-4347f4K9J9j0k3Nj1m8n1N4N2r8j0K8LKkPnJ4J3LKqKL1O1JJ9j5mK8k4n6j06n0K3J5jK9K4M5
-4367g7M1n8l0R0M3k3K9L5k3p4l9J2m6k7m0K6P7L1r5p5N9R4J2l1mL8K5N5Oj0j4lL2J0rl6j44
-4385a43q0M0K7M1J3m7lj5K1o4j8J7M8L5N1lq7l7Rk8k8J8R6O8Jp6l2j4rJ15O1M1n3pL7K8m2
-4403a9o9r3m3L3M1L9q7mO0M4NR3j9o2j2k3j6RMl6k6J4R0L6ORKK7%Q0Pn7q6j7L9kK4po9o3
-4423a48nL2Q4Jo5o5kK4k6j0j7%M6q%L3%l4L7M0j8l0K8m8NM2j1J00J8o0m0LN2l8n9K6MOL2
-4442g1K7O1J2j05NL0m6N9Rj8k4k4q9o7Q6K3j3N5J9k8J3N6N5L6k9q8M3N1o9k0M2j3m1mK3j3
-4459e7OnJ9k8p5L8P6Ln0Qj2k2K0O9j6o7J6O9m4o9l6Ll4k3RM9O1J9O6j8p2k6j3J3m4N5R7k1
-4478c6l0L2n9n4o4o7J8KJ24L5j11p4RJ03k0n0N8P1O7ol7M9M4n4n5p7n7qK8J11P4J4L5M7j3
-4495D9J4n2m9q9p2q2MjN3N9J29k2j08NM3jK1o3q0O0J40L2k1J4o6m1r9k4K6N7J5K4K8MPN5
-4513c1O8L0rl0p4j7r3j10K1k9J0J9J04J41k7q9K3L9K0kK0J0Np3m8L5k0rj4L2k4o0L5N8K4
-4530f5L3J3O2K7o2p4q8l3M8M4j4jJ10K4r9q1m8j4k5M7M6j0MN8K6n5k3K7j5LJ9L3M1l7j6N2
-4547d3l8k0ok5p6l0M6lK2P3K8K5m2k1n9PO4L4J4l0K2k7m2l8M6J34K7p8m1l3q0m6K8J4L8O1
-4565i5O0J6k9QO9o8l2M5oj8m5r7j4N0L8K1j5k5p6P2J26J4n2j2j5k3J2lL4P4Qk9j24k2O9l9
-4583a23k6Jp5k2m8j6J40J7OM9pj0n8m0K1p3J8O6m1n2l0K2Q1M8P9J03Q0L0k8l4kPK5k0q8o4
-4600f4q9lK3j6M6L7k2m1Q6j9J2kp3q0n9O3Q8k5L0J2J1J8m5l3K3l8m5M6K5J4L6n8o7j9N4N8
-4618a16K6pk2L6o7lP7l6QO7K6QNK2O1L1m7k2m7j6nk0j2J1k6l8M8J3l4j8o3J6P6m4J6L5pO
-4636f2K2p5m5m4j5N3N4N1J5m9o1Rk8K9QK8O2J7p6o0L5K3Qj8%J1M9J4mk9j35q8K5M8k0k6J6
-4654b58J3k0M3L8M9J9PJ9m6OO0P6l9j07k9KLM9m2o1k7L6ML2O0qK4M3k6n6K0Jj03jQ8R4k5
-4673f2p4K2j5oJ4nl3pJ8lQ0L3j2r5l8Q1P3l0m6MR0L8k2l8r6k8J6jL4L3k3J8j9K5N0ko6l0
-4691a22M6L4l8j0L8k7l8no0kL4K6ql2K6J8L1rq6pM4M4R7J0n4m5p3k7L9K8mJ4j8k1KLn5K4
-4710a83j9k9Q5J10J2j5J9K3m3o1J2N4ro4j5Pj7m7L9P7ml7N0J6l8m8m2J5K8k6j7K6j4m5j8
-4727b18kpJ2l3K3J01Ok1j1p5J8P8pkJ8m2j5k0j1L7K8j9mjN7pj6K5rK8RNjJ6J7l9J8k6MM3
-4746d3K4%j1NqK9m7n8m1qR3L1j9m8j1j8J3n4l4M8K9kq3n3pM4O5J6j1k5L0K5j5K2J4JN3k7
-4765h1j24l9j0MN0N7O7k0q%n5nm1Rm3lOK2R2P9J3J6o5l1L2jL9qLJ8Pl8k2q3j8J03N3n5m3
-4784a23mM5l4j7L3J0j7Qk8k8r3o4P4K7%MR8O0m1nl6o2J5N1O8j2j9Rj3o6L3P0L5L7J8kJ6k7
-4803B0p7p7k2K2R2jm0Rn7lJ3mK0k0LLLK2j7NK5k2k6J9K4jrj1Mko3n1J5k4o1k9P9KK6R1K4
-4823i6np5j9K3L0L6J5N5N1k4o0L4J0m8q5o1N8O1p0l2k6J5L9n9l9j4k4P5L5k2N6M0k3p9k1
-4840b49K7O0N4L6k9J3J9r3MK1k7QJ4l0k2L1QN3N4K3jn0j3j0j5p9j7J36K4k4k4l4o3k4M8J17
-4857e4O9Kl1j9o0p8N6Q2O4Kj9J7L3l0l1r6j5J10L2nJ8n8o1l6J4K0Pqpn5K4Mj8J5OL5l0jo
-4876a08j7loRM5rk0j9p7J7R1J23N0o5p1l2mL3Kl4l2NK0J9J21Kr3j03K8K1K2k1KM6J6nl4N
-4895g6l5L8M3OJ5r4o2o2K1M8P5MJ3N8j1k0l8J6K7n8q4l6l5J0%K3M0N2O6k5k4k5j0J1P8O9
-4913A8K1p5k7rQ8O3m4q4JL6rk6k2j09n6j1J4L5O1J09M2j01n2J3J2j8K9RJ6R7m6l9j9kJ4L1
-4930d0J9j2l2l7o6pM6j7l0PJ8N0R3O7nq1%ll2K3PO6k0p2l5l0L3J8L0k6q2l8JK5j2M5N8L6
-4949c5m1oJ8%o1M9K4j0j4o2j8LL7M8l3m9O5j9RM8J2n5l3Nn3K4P6Mn3j0L5m0n6M8L0K9L8L
-4967d3p3L2qj2JJ2lM9Mj3n2nK6j0L6j6mKp6J4K0K5N9Or1m9L1J2j0L3nq%k1j0j9R8rk7j7l6
-4987a57j6PL3QJ8pK0oj5m8k3j2O5J02L1o4Jkp1p1l3j4K9Q6j0n2M2J1J8M2P0pj23n8O9P4j
-5006f4L8n7j3L4j6j2O3L1m3l2K6l9RO7K1l6p5k2O0j0q4K7K8LN0K6k5n5j5pJ6M3L2J0K1Nk2
-5024a7r1OJ7m6m7K9l6k3l0k7M5M3qk3K4Rj4J6K0M9M3p0m2jJ6Qj7p1n2N4K2M0P1J4Q6j9j33
-5042a55o4Q2M2n2m5K2L0n1n4L8L2rl5PMK6K8ooK7M5l4j7n1qL9j8nK3J3N0L1K6pkJ2K2L0N4
-5061F4Mk5j9m4ql0qK8m8j7o8j3P1lJ3Ok9j6qn6m6M1J43O9J8Nl9o1N8O3Jo2l6l0r3l5P8pK4
-5080a15O2MM9j0k5q6k8P6M7L0Nr1k9J1k2L3K8M7j3p1p7k4J08N7J4L4M3Nln3q3M9P8j8m1k9
-5098c8o8o7l5mm1M0N3oj7J5J7l2J2m5l1K5K9L8K1kj2k1lP1K9k4K7l5q0l7L1L2OKN5J5k9j
-5116a10j3k8Ol3J1R9P5l1k9q6m6M7N9N7l2j11m6L4J1KL9k3k3P0k3k7P4Rm4o5k0K5J2pj5n9
-5134b41o9N2J34M1Nm9k9PK8l8p8K2Q3L0PL3m2L1M8j1j4K7p0l4MJ9q0LQ8J1J7j0l6l0m1l7
-5151b19J2LK0M7l8N2L1k4k9K6kQN4QJm7m2K5P1j1Rk9n7p2mM7J3J3j5j6JO4M9j2j24n9K1M5
-5170a80JM9L1K0P8J7k6l7o1Kn0m8JK4J20J16j4K6J7j9p4p8j0j4m5oJ5p3o0M1J00jk4L8K0
-5187a04L5m9l4O5J2m0K8Rn5K9M0Q5K1o0r4j4j4nonK1J11l3m6P3N2nr0r3RO4M8l7m3L2N2M
-5205c7n9l0M5oP6L2MqL7J1p8j04m1J5j0J3J3M3k3n4jLj9jM4k4k4J5M0N4M9J3k7k2M6j5l9
-5223f9o1n1M5P3L8k1l6k8JM7N4k3j39r8L5O5P2Q2J6n0k2J3j1k1k7j7Ok5J7L9J6k0j10K9L6
-5240a45L2k2n5l4QLn5M6N0l3oN6L4nL3M3m4p2L9L5L4j9m9K3kl9n5q0J7Lj3N9O0J9J3M4k6
-5258a03l1KJ12pn8P5L4Rp0l5l4qj7k9N7J3J6P7J9j29j10l4K6QJ3L4J4j1M8j7n4j6J0M8N8
-5276i0L7k8n9k0O9Pk9M4J9M5mm4j7Lj5k6j6k4%rQL6k0kk6n1P4O3jkj6m1k2JL1K2K7M0l0l1
-5295i7MJ01nk2k1m5j00J6K3PJ9k1L6N7n7k2M6J6m8Lj6m0lL3m4k4llj1O7N3K7j3Kk2q5J0N3
-5314a29k2j3L6M7k0l1l0m7j3j9K5Rk8J8K6l1O4K3K3N6Pl2n6J0j3mK0M0J5n1L0O6OJn6p2M1
-5332a04k9k5L2Jj8j33ML1l6N1O6N0M4M9%r8j33q4M8J09J6NJ8N4k1Kjm4k1k1J7N1P2P0M6k2
-5349D6k6J4n2p8p2k3O3L6kJ8j7k3M6K0k7RN2l8q5n1j1J17P3k2l4O2j9m1k3k4lj9q8J9O0J3
-5367a30%Jk9jM3k3o1j13J5P6N0M1P2L7n5n1k8K7J03Jm1Mm4m7m6J1O6R4J0q9n2J8L1M6J1j11
-5385a64NN1nK8m3j6L3Jm5k5Nk0M6QLnLLJ3L0k6k7N5Q9o0o2L6j1RK8L6l4n8j5L5k2N0J18k1
-5404B6p9k5K7nJ4l8o7jj7m6L3M5n1m2P0J0l7K8K9lK0J08M1o6j13n3J5L2K3M4L1P9M2n4p2
-5421e2QqJ0l8k9L3m8p8M6Q1k6m9o9KL3L5M4j6k7n2o7j4N1p3J3P1J06K3%J9k1n7q2L7Rj4L0
-5439a69m4j8K1r%Mj6m4l1j1P9M7j7L6n6JR1K9n0LQ2J8m8o9N7L8K7K7R3l2j16n4O6K2m6j15
-5456b04L9J16rn2j1j4j0j4o6J4Q3m6l2k1N2N6l3m7j5k1o4j0OJL6K6oK4rm1k7M1N8mj6MN9
-5475a57M0Kj1M6J4l4j6N4j9ok4j3K1j9k2k4qj9J9J4j1J25J7l7l1J9l1q3PQ3Ko1n1k2N7J0
-5492a69k8K7N4p2q8KK4N4K1rRJ0K3Jm0m3J3p%M7K7J8K3L6l4o7k4K3K3O3Qn4J6m2L2N7%n5
-5511a21o8l9J4ll6P2R0n0n8kJ9K9J7QNpN7rL0j2o0l2J3M6l4o3K3O9N9No1o0l0N0K3k9l8n6
-5529b39M4N3L5nm5o5k8Q0P8l3j03j6K0M4N0J4M3M2n1l5j3o0k1jp9p7kQ5Q7%k3j4M4L0l1q
-5547b00J0OJ6N7L5K4m1o4o8MJ26N4L7k9n8k6j9ll4mO0Nn0m9m3k6nO8J5m2K8N9O5M%N1mr2
-5566a33p6n3K9M1l2m4N2j6p1MjO6J7j5Q0L9m3J4qK5M4l2L6n8p0J6k3J7PMLk5J6kk3m0Q5R8
-5584g2rq0o4L4N0k7n6k3K1L9K7L5L0j0nl2m4N7L1k0l7j8Jkj4O1M2M5J2r3o7pRL9K1L1mj6
-5603a15n6m2l7K3j0n2m0N5P1QK2J6K9J8n2p0J0M9l1n7J6J7MJ6N8LL4j9l3J6P6M6jjL9J07
-5620A17J53J02J59L16L90L71L97M36M23J84N4N9M9o4j87j52j83j64j71j93k28j89j05j21
-5632A453j27j47n9J5j12j36j7n1j42j04K1p4m9Q9N5p1l4K3Ql5p1Lo3j17m1J5m9o4J9K5M3
-5647B06M5k7j09K6M3K2m9o6J2M9k0Ojl4k6k1J6P0J2L2N3RJll5o4l2o5oLl9l0Nl9l7Q1N3j9
-5666B2LK5J1L6N5%l4o1J5n7o2L5L8pj7LO8k5m6k5pQ0M0k1K4M0k1L1ql1M4ll8m3KM2Qj00n1
-5685c5Pk0k2L0K3pl6m8lK2l0PK7jk6o6oM2J04K5n8j4lj7l0q7n9NJ44L1n3K9L5K7qO8pK4k9
-5704a5K1M5QJ3k9l8m5lj7j7N5j7l2N9J7j1J2j9m3o3M0J1N0p7m6N5Q3k7o4jM2LJ1rk7r6K5
-5722a46J07K0L5M6O2k9n7j04m4k8k6N1j9P4O2n0j04k1K9L2K4mk0L7K9mRL3J0m5k6j5O9P5
-5739F2J9O7o8q2qp6k9L7K9j7K1P1O4p6j29r4J02P1L2K9o4j19l2N4N5j1n8MN7J9opnj0o5p3
-5756b36JR8R9j8k3m3m3L5Rm1KN6K2P1P8O3j7p1l4j3p4o3J0L6N5mqq2k8K8J0N3K6oO7O0k7
-5774D8n2K9jl8n9RMJ0p3o2N2R3L7J9%n8j2J5j6m6J9P1M7K6Pm6o7K0L6PN8ok0k7j0l8r5NQ4
-5793c0R4Rk0n5J3M4j2n0k6n3rl5L1N4K2L5k1o7m8l0M0K6K3P3j0m3n8J1P5J7m9QM5M5k8l8
-5811a7k9Kj0M2o0j9K5noM2No6m6N3Q8q0l5M8k4m8LPK2L9N4k7M4P2mn9J5Rp2j3Rk3l5K8%L
-5831f8J4n9q9J1R8M6k7n3L0j5o6K9L3J4m2j6O3M6n1k6Lk5M7l5N6Q6J1o1q1l2L8%p7k9QL8
-5848a81J13R8N3n1n4RLj5j6p6m9n5M4J63jj01q7jO0j4L7L5j9J1j4K8N5N8P1k4j16o0O1o0
-5865i5o0J3LJ01Q0OmPJ4om2n8p3j8K2O6P2Ol6m4j4jj7lk9qQ3K9L7K0rm4l0K7KK2k5k2j7p2
-5884a17kK5l0Ln4m1NJ3N7P4L8nJ2NJ4J2o0n4N8L1l5pk3pO5L1P4M1Om9p4l5o9K2O6j5n5o2
-5903a42O3L0N4P7k2n9n5k6l1mM3O3K3pm9M4O0o0n5l7N9Q3J4PL1j1n9m7K1O5J7j0l0K5Lo2
-5921A6n4l4o9k7R8O2l6qK8r9OO8kk6L0l4l1Q2l6p6l4K4J04J5r7J6P3K1Rl1j4r%Q3O7q7k1
-5939b3Jk0l5O1K0Jm8k7Lk0J1p5j8M7O0J7jM6J4l2p9n5K4j3j3O9M4L9J2qL5l4o9m1j8%K2P
-5957i6K5k4ro2j03N8J07N2M1k8m4l3k2%RK0Nl2K6J2M0M6ll4pJ4l3m0M9j6o4j7J45M4q8l1
-5975i3R3K1j5ro7mL1P4J07Mq1m6Lo9n0k0M1M4N3L7jn7p2j6pL9%JL2lK8Kk7k3ro0j2J4J9K7
-5994g1M8J4k0j2J6L8L1j5j7j1o2lK6m0k9J1m0jl0J6Q5jk3O7M1n7o4n2M1M9j0m0jN6L5N5Q
-6013C8m3mQM3J4l6m0J0M3N0j2o1n6JJ9Kj0m2j4n1j4L7M4%ml0l9M9O6L4k2n7m2nj6K4K7l0
-6031a19l6p2PP1M2L1l6J8JM7J07K2p2n4m8J0k3K6L3j8ML9O1o0p3N6jj2k1m3L2O3j7o8j4K2
-6049i5J28Q1o9n8l4K7J4n9n7K2RL1k8m3J2O5L4M7n7p2kK9L9K6P3k4o7mmJ3M2Mm8J1M1l8p
-6067a8J0J8M6k5m7k7m0N6P9LLk9o1l2N5K4KN1k3o7J7l1k1J2n8m9n4NN8P7Rl8m7m1K3N3K8
-6085g9o2j7J1JM0mJ1L0j2J3%j8N7k2j5N7L0l8jJ7l1n2k1J07P8Kp2j7N6m0lJ1n5o7n4J0P7
-6103g2nj9J6M5L1O6O5Oo9j4j5k8K%M1n2p4k2J8N0m5l7J5J2K2kr3N3R1kj3LJ0K7M0j3kJ2m7
-6122Al1N4R9k6r0r0p6K9K7k7M3L6J1mL9l6q3k7L8J4N8J4m7p0J0rl9M1J15N5J8n3m6k1K3L7
-6140a3p6Rk9N4N5J9qK6Q1n9l4j0Qm6qOn5L6j1j9J1l1n4J6j0LJ7j1M9PM9RK2Nm1j3l7m2Oj1
-6159a30M6N1L0l2q8k5L1N0K8M6o1k9M3J8K9kNp2o5M3N4k7J8k7lJ2P2oj20j8M6mn0L4L1j6
-6177h8L1O0l6l1K8K9Nj8LlmJ9j5M4Q6M5k1n7kO7n7p0k5k1M7M8j4J9J5p5o2rL6Q1Qn2J2N3
-6195G6J9n3r1o5Nj2j6LQ0N6L6Nj8K9on8l5m0m1m8j0J20K9K2n2N2M2r5q9MJ19P8l9k4NO6j3
-6214D1n0K1J3k3j3m9N5N5n0L7N7l3j1o0m5l1QN0K6M5Nmm6m4nj0O3k6j2j2j8L0P6J6k4J9k2
-6232B9k0q0p1J7P0O2M7j04n5J6NL6PJ2L7L3r9q9kK0J00N3kl2L4k1k9m0rJ0M8ml9j6L1L2l4
-6250d7l1m7m3K3K4k9n8Q0M5M2O1jk7K2M2l8Oj9J6l0n0J0L0LP2J9J9K5p7m7M5N0l9J5j3ll3
-6268A7k0l6j8M7J06N9l9Mj7k9ql2k1L2L4k1k3O3j9r4o1m6QL7O5M8j9m8J8J3J1L8N5jk7n1
-6285B5k9l0m9m6n5KR3j7o4N5Q4L0l8l4j7N4P8Km2k9m0j7j5JK8ol3N5Q2K9J1O3K8l3o5K1n6
-6304B6m6R9M5o8q9k1R6N5q7RKo2L5O2j6N2Qn3K4L6j7k8M5O3jJM6J4K9q7j42m1K6lm5%m0J
-6322g2M7K9P4N0j8KL5J1Lo9pO4N3J5l3m8m3r2j0P7RQN3J1J7k9o0m6l6m2rJ3L5LNl%%m7j7
-6342f7K5N7M5L5k7l1m2nn4p9lO0N1J1l6k6J0R6J0k3l8p2j4O1L5o7k0mo3jO4O1M0Lp7qP9M1
-6360B7r%Q8j7j15q9QN7j3j7oL1L4J3M4j0p5mQ8O0l1p4l5pL8Kj1K8P5Q7m6q1jQm4J1K4j0K6
-6379E4K5j0o8o7l6Ok1kKOK6L8J5P1J07k8j42j10K1K1jJ3K0K6K9O2J7M6J3k6m8n6k1q9rM1
-6397g5J24K1j19l3O1Q5rjJ4j0l2%P5P4J4j2n5l8k5J2o7j05l3K2N2M1Kp7n3O5L0Q4l3k6J0
-6414a7j3o1r1l2J6Q5Q0n3MQ2M8o0j13MM0L5p1J7Q3MRj6l7PQ0L9m7n6p0kN0O5j0r4n4lM5O3
-6433d4Q1K3q1l3j6N5J5O6L1j9r4l3J8Q6L9Lr0r2J2J5j4K1O8Rn1P9J1k0P8j1o7l3K0k6M4N
-6450E5k6j6Mnk0k2k8K3N5kl1q0j5Mj6j3J6J5mj6N4J01N7m0k9p7M3M4p3l0L9K8l0j2k3N5O5
-6468E0J3j4jJ8j0K8kl3n3JJ07J4j21%M5K7m0l0j4j3M3K0n5l9J6R7Q3n8j2l0o2l5k1N0R3J7
-6486G9o8k9L7Rm0m2PL3JJ9k3LN8J01K8j6n4m8Lp3k9k0J1O9jp0On7q5P0Q4L8J2K6L0N1j4p3
-6505C3r0l6j2J01L3l0P2P1Qrr5JL4o4Rjj0PQMJ9j6oJ7q0r5RJ0l3Q6N6m7oM6J1Kn4j4J6J6
-6524b9ML3L7k8l4n1K0K8K9J4k0J4J5NlM1K1m7o0p5J5J5l5JL7M3KK9R4L5rl9o6p1K4N7j7n2
-6543b3l3ML9N6M9l0M5N4l9m3m9k5M2j1n5K5j4j0k3k0m8j7Q1N6l3k7P2K1K0l2ro0LRq3J2j
-6561i7m4J05J16J9l2r5l1j6M6O2N6M1o0l2kk9l8K0JQ4j5j8N1K5qJ5qr3m2j0qP5M9p5k2K8
-6578A8NL5K9m1n5Kl9j6KJ1L7L2J7J8k7k0ok9Q2O1m8p3L5M1Mk5j0k5k1K4mPK3O1m1r5mK8L
-6597dlJ7J8j2M6J6k9r1j6M9K8L9J7k1J0j4o7K6K8J1j4k8l5L2J00k3j41l7N8N1M1m2lJK6L8
-6615G2k4M3Jn7q1k2K6k8K5K3OJ9q6n5JJ7L6O7O8O7Qo1lj5MM6O4j21j3K8L9No4K8n5o0K5L7
-6634A0K9l9n5kM1K5O9L4k1nk8n8k5k3n1K6M5O3M6j9P7Q5o6p9q2m9n1K1M6K9QL0J7k8k8n2
-6651f0l5O6K2m1M8J18k3j06J3N8N0M2k4p4n8P9L7m0j5%m5n7j2jNq6p2PJ00J06N8K7l2mL0
-6668H1j22n0N8J3k0M7QpJ3K1L2J1l5K0K1k3l3r9J8k8l6l2lK2M6L6N1O1L9Ml4q6l5J4jl1J8
-6686d1J4j1ml8L5J3P8Jm8n0m7N5J2o3m8L3L8Om4L8J32K1K0L1j8r3p1k1j4N1J11P9J1m6o5
-6704E7JP2M6qj4n5q9l1L7K7rK2L3M6Ok1k0J9k3j6K8J7m1n0K1Q4K4l6l9l9J5j8o5K4NNK2J
-6722C8M4j1j0l4m3%l3PN3nM1l9m0ON2RJ2K1j3J3N0pk2l9n2k6k4M8mQ8P8j7m9m5K0j1l6rO8
-6741G9M2m6KL7k5j5K8k0QK7j8N2l3m2op0j3k5M1Q0k5o4n1O1J0qk7j8L5%P4O8l3QJ4k8j8O
-6760H7N8J0k8o8r3j7M4N4n6k2oK3N2o7j17J4J34OrRk6jo1oQ7J7L5N4l2j16NO0M7k0k4K1K
-6778E0l9n0l1L2Rm8K4M6O8j6L0O1k8o3p8J4O8Q3k9p2l1kL0J3J2N1P9m3m3lO8J3p6r5J7R6
-6796A17m9r6L4J02K8%k6l8M8J8j15n0N4P8J4k6q0m9J8L0rJ1K3k5k7J8J8M7K7k2ql4L7j1j7
-6813D0J1LO6L5n9jpn2r7m0K0P1J15J3l4n0J8kJ8J2m2p1RO4J7%rM9M6l0n3k5%P0J8j23r3K5
-6831f8N8K9mM8O4kn5M5m1m1j6J2OQ%M2K9q0%N8M8k6r6k4Q4M2L1J7k8j9j9l0j9kjjK4K2L9
-6850A34J9pn9p7m5J7M7M3m5j8m0j5N0N1J14N0rL1k4o4LQ6k8n0M1m6j6RM6j4n3j8l4n7K6Q4
-6868A32K2o6m2Jn2ml8N2M7o5l5O8K5kP0N8l0p8k0O2N3o9q7qOK0L9Nk7L2M5J2K0J8q0m6J7
-6886E5O3qr7j0N7k0k9l2OJ04K9N0l1j2Np0m0RM7N4m6k0Mk6nM8O2l3p0KN5j9j2L3rn1%ln4
-6905a4L6M9N3n0o0J1J3kJj4N2ro1n5k6lRL2K0J2L9J6m1k0jM7K9n9%M8K2P3J5j4n6n1nl1K3
-6924B8K2KJ8l4n6l6K5QN3R5K0k9k0N9N8j8q3k3P3K4jj1m0p0m6mK9M4O4J8l0Mj4N3P5J0pj7
-6943B43r2p7J4J9k2k7k3K2k7krpk4lP8O1n2r6l3PL1n0lRK6L6K5O8L8J4j10rQ0K2Lm0j27K6
-6961a1Q5JN8J0L7l1p5M2On1n3nP8Q7Nm2K4Jo5nO0K0Ln5k1l4M3Mp2j9k8L2R2J6K7ql7K3K9
-6980A71k9o5p1L2O2l3MK3R2Nj02Mp4m4M7q4o0J02N3mJN6J0n4K9N2N0n9q7jk7K8l2m3P4L3
-6998E9pK6M0r9l2RK3Q5pLM3j6m7m6L5Kk9K2Q9mm2j0K2L8Q1P0mk0j27lO1n4m8n5N9O4j7np5
-7017H4j0O2L7o6m9M4L4J3k5ML5k8j2o4lR4j2k5M0O9n2k1m8N7N9l6r1j7L8K6n7p5OL8J9k4
-7035D4n3pL3J6M7k8k9L4M0P3k5k1j9o2J9m4j2L9nk1K6R0Kj22o9j3J9L3O5j2k7J1K1k2q6n2
-7052a17R3J02P7Mk2o9k8J6N3K9N1k9j6j0K6L3On1LJ9J8Pm5o1pK2o1J8M6j1j5jM7nJ3Ok5L2
-7071A48J9K6p3o9mK1K2qRL5J0l3L0N2k8o1o3qJ6OM0o6l7L0O1L6on2k3N6M4m7L0K1L8O9j1
-7089B30n3n4n6j9P5O3l5l5K3Jj7k1Nk0J0K5mm4m0k6L3L2l9K6O8j5o6j2PlJ9Kl6o1m5j2ol1
-7108a31P5J23J00N7j6p2mm7mn6J2M0k2j4l3Oj6M3P6j2K7m4o3K4j4Mj5L6om3J3Qk8K2P1N2
-7125A49kMJ3K4M5l1o1K8J3l5l9k7o8RJ3J0J3j7K0M0o1M6R4N1j2o8q5K2Q4J7jn0j0Nj6%RR
-7144A35j6J3k2k9J9J0j7n4K5J5K5N2J1rj6j8pl7l7K0nl0j2j4l4OM6R3K2p8q8qnm6PNK4J5
-7162c9L5K5k8l5M3L8m4n4J8L4J2J29nj9M2j8n9J3K3k3n4k7J8P3l6oK5JOL3K6rm8n3K4j5R
-7180E5L2kL1N9n5l2M2O9O9%j19m5pK9L6L2m8n8l0%qL4N8m0k3R1j0o7M8K6J1M0mlJ2N9Nk5
-7199B62k3o5q6J5O5J1l2KN3j3p7k3l9O1N8K0k2K3Ln9m8n2M3R7L4L0op2p5qL2J%K2oL1N5K1
-7218B33O6j6j12l4L0M8n6o6O5N1kJ3J0J3j7j6k2jL4L5Jq1o4l2L3ll6L5K3J7Qj5rj8k6qQO
-7236I5oK0k2Nkj5l9j7K3j5NJ3RL6P1O5m7q8M0O6K0k4o3k3Pl1K0R6J6m4j0%j1J7J9L7Nm1j01
-7255H6J6K6K7K9N3N0qj04m4L2j4n6q1L3M9j0j8K1K9k8J2j8K7N2K6Jp9l4Q2M1m0k1m9k1J4
-7272H1nqM2l6n2Q0J4j8l2p1jO6O6L1K1Mpoj8l1o6oN3M9K9K6n8j7oK0J2k1P5J7l5m6k1P5L0
-7291B30j0L3Lj5j6k0l1l5QJ71J7n4n9k7qk8joj5k5jL0lk2M3Q4jK3j0L5m0o0k4j7JK2K4K4
-7310B20m9k7%r6j12N8Q4J16j9%Mm4J0J07J1r9n9l1QP4Kkjm8l5j0L0oJ9K6n2m1N1M6M6J5j
-7328A95q4l8Q4K0kn9Ml3JR2N9j7p0m0m8L4Pj7J01k0p1Q8L5n8l3l4K8O1p7m3L6n1K6J01m0
-7345A37m0O9K1m3pM6qJ3Q3k9j06m2K5Mk6o4q7L9L7M8L3n6J0N3P3n2JK1lj5J7kn9j20j3L7
-7363eP6l3K9N9J5N4j0rl6p7%N4Km6l8k1M1P1Pj1P1J4p1K9J11R6%r4r2l1kJ1P5P6j3p5j4M7
-7381B60nm9m0LJ4J4J5k1n7K5K4p0l7n6O2L9M4K6n5n6l4qO1M4lO0k6K8J8jJ7Kk3N5Q1%o4p8
-7400B09j8k8L0kr4qN4J0m3o8m2J05P1K3l1p8j23nk4K1P9k0J0O3N1K6O6m9p6n2oM5J4k9J7
-7417I8OlK4K9Q1O8or2k6O6j8k1L1l0l7k9N8o6l4M0jJ2J6k1m0M0J7K3M9k2p5n2j2K2k2j8J0
-7435F5oM7P2J0j2L7Kj9O9k3r4m5J7PK0K3l4J1j8k8J0O1j8k3Ok6k1P2N0k7l3j8o0mL7J1L5
-7453A53l1J6Pl9L4K6J6N3qLLk9OJ8n3o9OK0O9nl6n8J4L3o2k2N8nk4O0Q1K7j1K5p3j10J0m
-7472I9m5K0O1J00P3J2%o2q1K0N5P2o5q4LNJ5M2m0j9N0M1j9j02p9m%M3j6LK0K9M8M7n1k9j
-7490A61L0M4J2L1oQm7k7j6PJ6L6M5l6l2j6J0L4n9J2N2np7n2m5M4R2L0J3K7n3j39m5L0K3l1
-7508G1o7J0J13Qm2m2L4nL6M4K8j9q4P2RJN6J0k7nM4o2K5Q0j7o6Nk1j7K3%o6k0m5qR4K2n6
-7526A16L4P8J4k3N9nk5pM3n8m9P5Q9k2r4k1L8L7j5rJ0M1Qk0n0k5n4nNOp2K4M9o8p5l0M9N4
-7545A02Pj2oM4L2M0M8M0L6m2k0N2L1l3q7j4kl6k9qK6J1N1J5Jn9l7j9Lq6K4K0q3L9M1l0j6
-7563D4O4R6R9m3q4n8j4J2rL2N7L8k1m7lK6M7m0m3M9L2J6Qj8k4j5j7m1L1PJ2J2Mn0o7kOOM4
-7582A46M4K0ok4j1Nknp1j1N0O1k2j20m9R4Q1rJ6nj6kR1J7kK5o3o0j2M2k9n4k5J3l0L9L1j7
-7601A30J5L9J2Oo9k8J24J19n6o2k9K8l7l8Q8N2pj29k9K2rj8L4J0mj0J0J%Nn2k0j5%N3J04
-7618B40J6n6mJ7j8kkL9K2K9O7k9Ll2j7j9o4j8NnK1l9lM9j6k9M4M1L3Pj03j04p1P8J12P1R
-7636B72n5q9l4K9N8J6J6k6KN8O4l7j18L0O5j5L9qm4o7ol7LN9m5k2J5K7J1l4j4J00J19M4o8
-7653C08n2m7j3K5Km7J0rl2M8J9p5j6N4Nl1LN0J8K9L2j3o3m5nN0R1NN2l2n4l0m6l2M5J7j2
-7671B09K2l5k8n0J2P2j1kK9r7m6K8K6MO6L9Qo4j9k5L6R4N8m1r2k8NL7K7j6k0j0K7Q3O5n1
-7689C12j09n0mN0K0O2ol4n1j05pJ1LJ16R7oK3jk4n2k0J0l8mL1K1o4j7N2N8j3pp6o5K0l8k2
-7707G3Q0K9n6n2QR7P1l4K7Pj0l6nM9K9L6O3Kn0q0q0n2lJ1J9J0%M8L6j9J4L5pM6k0n8k8j5
-7726A85M0O0O8kJJ4k5m2J1j5o8r5n9k5J2O4O5M7N1O2k7k9RJ1j6n4m4oQj3L8m3n4N4M7J3j1
-7744B32J6lk4k9Ll8K3Kl5MK8jJK2Q3K8l0k1l7m5l5o2P8J54N7L7p8q4oN2K0j0m2o5pjrql8
-7763A32J0L4%JMM8N4j8l5Qm0m5N4L5P3R3Nn9l6k5l4rNL6kj6N5Ml7p5n3k8M9P6j3Qj2Ok4O8
-7782B97M8o3K0lm7j5pK5K0n4k2M5nK8Nm8k1JO1pm2J2L7N5K6o1RoJ1m6n8KL2K3m0j8J3k4j8
-7802A65ml3O5Q3k1j2P5K4L1j1n2L4p2q7L3P8P1m8j75OJ27%l9n3p8J1P6PKL0L3ok0o1q7j1
-7819H1M4J6moO2K1j1K6K6ll6n6oN9Ol3j2L3J01N0l5k2K0nj9m7n1l5j7L2j8P2J09K6Ko2m3
-7837B65L7L4J6o3n1J5K0Rl7k9KJ0OM3R8k1m7%Ok7qPj9l4N4L2m8m5J9O0oM8m7n1l9m9p4L3
-7856A19N9M3P8m8q0L6K0J4M1L9l6l8oOL5K3j6Lj2q6n1J3k3M7R2M3O4m0m0l9N8P1jr0j8m1
-7873B39p7JJ4N6po2lL9K7K0j4jj7m3K9L4o5K2M9L8K7j8lJ1J9K4q8l6J3L8P0ol3J3m8p4K5
-7892B13l9k1LL4Rk6N7P5Rrok4j3pPN1K8Km9l1l8m0j5P4LRm0n7j6J1O2J0rLn3j3O1j0J8J02
-7911C25j5p3m7l9M6L7j3k0k9P3j6m6N1M3n2p5K3O1M1M9Ooqm8Rj8MJ3LM7jJJ9p4m4L9N3p2
-7930B47n1l5O4L3mO3Kpn8p7O2L6k4K9%p7r7K4OQQ6M7Rj5k7j5O9K9n6j42K1P7M7L1N8qj3k4
-7948C18mN1L5p2j27m3OO2M6l0m5K9MK7K1j7j1o4l1J3j5k3J1K8P1L1j9l3MlM0J6l1K2Ml3j12
-7966A26m8J07N8j0J0%j1ml6O0J8MJj3l2K1J6q0p2P6P8k9J8M9N7l5j8K0j0n3K2L7K5m3oL9
-7984C42OJ7oJ2Ll9l7j4PL2k4p6L0O9L6m7MK3KPK0M2j0p7l8rK4j1J2J4j2L8ol3J6O9p2l5m
-8003B75k4N2L8QJ5k0l4moj2KM9L7m1ro6RO1J7Nj6m0LM6m9j7L3Qq6l3P6l4k9J4L8J3m0kJ1
-8022B48K8L9j9l3K3J3Q0j1JO7j1r5m5N4Qq7j4Q4Jo3p6k4K6J8m7LO5M7J0L0Q7k8p9Q%j1J4
-8040C11J7J0k6k7o6m2J6oL6L4k2%P9J2j01j3L1PJk4QM9J7k2k9lM7M0l3M3L1k6p3K2PK5O3
-8058C93on7N1L6j4l6oK8J1k7l2l2l7j6J9k6p3M7L6k9J6O1N1L6l4o6k8L4K8q1m4K1J3L1R5
-8075C63j2l1m7n4j1M9ql1n6PQ5P2l3m0ok7J0JJ8j5m7N4R2k7l2K1K0RM6L7n2l1pKl4M3O5N
-8094C98k2j3K1L0kl4q1K3Q1LK8J08Q9r8r1n2J6J9k8k2o9j04L9N7j1j2l8LP8llM1m1J4N2m2
-8112C34p7k9PK7L2j7K9%k9l9k4j8MJ20L0p1K5J0QJ0qk0k5M2P0M1l0r3j5m4p0o0lL7M0K7J39
-8130C60M7m7j1k5J6k3qL0L4M0J1nl9p9M0k3m7k4k7j8O0j8mM9j0j8Qj0L7JK5N2J3o4k4M1J5
-8148C55M4Om1k7M8O6J4n9Ml4m5j6n7KO0K2N1Lm5p3j7MN9M2K3j1m0l6m6L1J03l5m5JK9N3M3
-8166D36ll6l6r2k8O7J3J7k8K9J9oj8p5n2MJ2m9pM7L9L4L4k2M9M4n9m6KK4K8n3n5K4J9J6K7
-8184C19K8N4m8J1k4m7L7K0M8m9n4K2R0nk1n8L7Jm5mk4j5J12J08n6j23m4J0K1L7K0M7k3k3
-8201C59o3n2PJ0l6k4K6j0NK5oK7N9QM7k9m7J5O3O8l6p1k1Nj2K1k5Ok5N8Q3j1k4k5Jk3j7j9
-8219C17qj2o0m3J1P0p2k3j8PN6Q6Q8Lj3K0ro8l5J8O6L6j3p1l8O4N8J5j3K1l2RO5n1m0KK5
-8237D18n4%jl8l8k8M7j4pJ07M0k1q7q3J5J02K2MJ3j3k1j5MJ0J7j5Rk8nN0k3k5L9l6m7M7N
-8255C50j1M9M6J2mj2k3j9k3k2k7nK4O3K8q6p0N2N0L5lj0o0J5M0j9MK1l2m1K4j3j7K9Qj4k4
-8273C15l1N4L4K1k3k9M6O2l4ll0r3P7R4J1KJ03Q9o0r3m9l5l6pK6n9lP3nj7o2j5m0qj0rl2
-8292B24m1k7k6N1L4JL7qJ4N2Q4qJ8M2L1n4n3J1rL6o4K7M9lJo3qJ9j8OQN0J0m5o3q4k7QO1
-8311B73K0J1L9K3M2J05j3m7N4K0m4l3P0P0k4l7l7k3lK8m0m1J0m0pN6k7J2K4K8L8K1K6Km6
-8328E10o2r8n7l2K7J12N6M4K4ml6p9Mm1O9N0p6l0L1L4J0k8J3o4j05M1J00l9p7J3O2n8j4P9
-8344C79L3rk4O3jm9NM5N8j6q8n0NQk6nM6Qnk9l5L1L0j8m8l6K4L0N1Kk7k4lNm0N2O8M6q9J0
-8364C77rm0N6M2mN5k4q3o8rN2M1Nm1j17K0Q2K5oJ8o0l8L6N8M1n3o6NJ1J7k3N0J3K6Q3N8o9
-8382D61j04ML2P5N4l7n6o0l5n1KJ09Q1k7m0JL4pq1%J23P4L6q0j06Rj6n5N8M4J1Mj4n1l3L6
-8400C95Q3M7k6K5L2k1l6n2m0J2J6jK1N8L1p4o0mM3j0l2jk6K2K4jo7r0KN0J2P4N5o2jP1J7
-8418D86j4J3KJ2m1q5K7P5R3K8k1J4p0n9L2m7o4M8K1Lloq1OP4Q0j0o0m1J5L6k5m4J9M4M1P3
-8436E71N9lnm1r1p0J0j5m8K7P2N9Kj1%O8k6n3k5rM6j8r7k9J8L8N0M9K8l1OJ9M7k7K2J9n3
-8454E58k8K3Jj9j4rj8o8k2N9M8K8j0j09n0R2O4l9j0k0m4l6q1j7O9R2L7PM0J7l8j4J0nj9J0
-8472D85L3k2O2J5k5J9l6j0n5k7K2L8M0n7j39n0O0%K5J0K0rl9joO3J52L1m8K3k3oK2k3l3j3
-8489D98qj3J7Om7K4M9Nq1j06L6M5K1K4K8j0j6nK1J4o5L3Q3lk3L1J1r3p0J6Q1j0p3k0O4O1
-8507E25lo0l8M5L0J9r3l7NJ5m2k6K0J02n8n1L2J02M9qm4j7O5J7rL0n3n6O2Q5N4j4p0k2L0
-8524E86l8r1k8Q1M3J1m0K6J4m4k3J1RPQn5n1L6j4m5k6K0OK4M0jj06MRK4P2j7o0M6P4l6K2
-8542D98J9%K5L6j4n2l9QN3K1q0q7J1J2K8J00R8J4m3k6L8M0r9r2K9P0O7Lk4k5o2q7Qm6m3o9
-8560B90N7N8K9k2M4J9k0k8J0N8K7m7L2J12M0l4p3p4j8K8K4Pj8l9j6N8P0q5j2qm8m4rO0J12
-8577E40N3j1ML8N2o0j02m4oN8L5M7Q7q1o5oRJ2K9J1J7M7rp3k4o0mR2N4MK8m4n4nM1O3p7n1
-8595E45q3O5J03l5l4qK4Q0Qo0p7k8N2J2qJ3K9k2k8M5M3ol9m9KRP6L6L4J7jK2m7m1j1l8j10
-8613D90k1M1O6J7j5k8j9l2j8K2J20J0l9N7K5j01k2K4Jj1m7pQ2j8k8OM7M1Qk3J5j4o8J0L0
-8631F01L6J4o8n5%Q3P1q7p7n0j3k3J5K6Q0RL9J1l4K5j3N1P4q9o5l5N4N4o1N7O5n2k5k0j6
-8648E82K3K0jPO3l7oM2Jo2r7J9R8L5m5p6r1K2M8L0N3J3jn9j5kk3J3K5P2%j9j0k5m6j7K4M6
-8666F04L2lL6j11qR0J1k6l2k2P6j7k8o1nM7K2L3M3K1n5l8rm4J8L2m1J9N1l5j2MjP0mk0K5
-8684F62n0o8K8j2j18L9M2J1Q0L9LK1k4q8k9J6N9Q5P0k4q6k1J1Q9N2n4j4pj9m3n5lJ6M7Kl6
-8702F21m6m2Rkm5k6Q3N8L8R4L5n6j5n5k4KM8K7J8M5l8o5l5k6j6K4P7L3L2jn3r9l5PP8J30
-8720G80l9j12r3NK7M6M6ol3p6l0K7Q4N7k8l2mll7K7M2J3M5j5J7l8k0M8m7o0rkK5O2P4J7N
-8738G63j4m1J7J4K8j4k4n9q7Q4R2Llj9J7M9J0j3n4l6q4l7k8Q2J24J3J6L3j8n7n1r1p8N2K8
-8755F17O3K9k0jM9m6J5P3L3lpl0J5P0lo1p2j1K8j0k3j4l5j7N2O0j7r4l9mnL3J04O6N2m2k2
-8773G83j6J3n8j00J3k1L8O2Nl9RQ8M1K5J8M4p1n4Ok7kk2pJ2m0n7j0O4j5jQ0K7j7O5km2k8
-8791G64k2K7mkk0j2rl7l5o0NL8NLO4mk2N9P3J1RQp5p7l2o2q2PPj0L1N4N9Kj2O7J1K2M2O2
-8810H53k5j9K2l1LM3M2J2m2q2k7k7P4O1m2m4j24j6O1J4L2j3k0K7o2%K4j1l4j7k3LPnnJ1N0
-8829F70Oj8j4P6l7k7N7kMM2J8M5L6q9o7K4O0O0K8Qn7o3nRK0j1PN5Ol0j6m3kP1nr2K0M9N7
-8848H50ko9R0Q7k5p7m1k6k7K7Mk0k5k0LK0k7K1m1m5P5P7o8m1j1K1M3L4m0l2N6M8K1l2oPL6
-8866H45J13kp2j07o9N4J6k9l2O3K1o7p9p3k6N4P1R5J7mk9O3Ml9p3o4J07l0n6K6O8P3J0m1
-8882H08l5J4K5l4p1qJ2klk1K6L2om3J8N7qo0L5J5N3M4j7n3l6O9J7jmJ0l7j38r1O4N5P2M8
-8900H06J8O1J2r0q7k4L7J5pJ5MJ8l4l6kK9J4K3lMk1l4j8lm0n7L0R9N6KO1Jl4j8M8K4m4K7
-8919H52O4j5oqOpk1N1L8j28q5m8oJ5J8L5j7j2K0j2nL6J0m2rj1j7M0K1l6KJ19J04o1q6KL7
-8937H38MMj1N2Nk0n6r0n7J0L9L6K8RQpj6K9j0j4K7l4r2O5J07q1j6K4%k1p2M2N4k4qL2J14
-8955H98j2k8J5K3K2j8RN6qn9m2J4j0l9p3j0K5k3JJ04O7q3p1J4L2rj9K9kK5J1q4l9L3N3P9
-8973H81K2L1J0k0k3J5O7j4r6o2k7LM4J8k0O0rj0k9pM7K0Qn1J9Q1j9o5p7J4Rl8N5M1L9J5j24
-8991H08m4L4J5K2k3kj0mJ4mL8J7Or0l7k8M7K6k8o0J1M9l7n2L0O2K4j0J0pJM6N2Nk6m0q4j8
-9010G13m9lR3R6K9j6m0m1L8M2%l8l2j2LN3j3m4l3o1k6Lm1l5K9k2M8qO4Q2k3k1L3L8L5Jo1
-9028G81oK7O0N0j9j34k2M1k2k4n2O4Q4O3lq4n3M0k3L0O5kQl5pN1K5Mk5jl2n5l3l2k6k5l7
-9046F41M3N5Q4J4q4r7mQ0O0J5orK6RPJ8k3JJ9K8J8o0j4l6n4NMnO5L1N0Mn4k9j9L1L1M2l0
-9065H57l7J8O0pk8n6q9k2JL4Jm3jM4N5N0rm6JQJ8n9l4O6J5k6m5J8J01O0l3K9M6n9m4l5K5
-9083H34kN7j3r4o6K0P9pk5Ql6M3jlK2qj5m8PK2p5k5l4J4Q3N9O5J8k5K1pO0Nr1j27j4L6P6
-9101H13M9k8m2n9m7jM9L5J3j1J1m6m2NP8N0K3k4m3j0OK9p0r8K5O5Q9O0o7o9J8K4qj8m6JM8
-9120G62N0L8Qm0j3L0Q0K0j8l4j06m7J1P4N8m5J6olJ4k6k7pk5jKj9KO8N5M8k9o5l9o9KO0k7
-9138G52n4N4M1J0l8k8Q6J00M4m8r2mO4m1m2q3J9J19N8l8l5m4o5p3K7L4M3O4jopL0N9j8p3
-9155H14k6K8j5m1lJ6M1k1k1k3j7M8O4K6Kl8o0m3jM3J5j3K6K7P0jo4OMK3k1n4K1O5k7j3K3
-9173H60l7j0K7k8k%m5n2m2R0L7oj7L9j2L4Q4Np2n4l4J1j4kM7M1J6j2L7l6m4j5Nln6M6O9j2
-9192H43j4L0m0j08J2O7J3o9j0L8Q8n5k6O9N7M2k8J1Pjj3k1o5m7k1kln%N8ml4m1K9M9L2J3
-9210H51m3K3kn6k1m2K2J5m4J4K7j7lL3J3K4o6J0L9J4L3J0m4K9NK9Lk0p0k7L0l5n7O8L4k6
-9228G53J4O3LN8N0k0m6q1p0kN5m5k3M1K8J4M4J9k1n3n7n1k1ML2L6m0j2L1O9l4r9j9M5N8j1
-9245G12l9L3J8KL3ON9J5r4K7PK9L7r2o3j2K7J8on5K0N0M8nk0m8j8Jl2r3L6N0N7k4LO4O6K3
-9264H40Lm1l3L3J3l3L6k2p0m1J3K2J9Po2o1M7Kj3N4j8j3%O3N9K6l8l8o3J7j8m9J2J2L6K1
-9281G22kQ7N5k7K7J0o1M1j8o9l3M8Ml9j7L2O2N1J0l5o1p4J6O2L3j8J3L1n6mR9j4l2j5n5M9
-9299H22Ll4nK8k2p9k0l8RO0po0j5j7N6N4mRJ7m2qM1J4Rl1o8QN9k1n2J5N2J3oKK5k0mO9L5
-9319H47J0o0q1m0OL8M2kn6j8j3k6O0O3Rl1qj5J8O7l1pO9Jn9m7L2N4pK3Qj2k2qmnn6q2J4M9
-9338G20k1k5k4jk3K2M3P%J9J3k7nOJ3J7M8o6jN0k3k0KM0m6m6j1L4Nj4OjJ2j2n8RM3O4M4k2
-9358G71j4J7J6K4L9L3m1r1j6j3o6J1J1j3O3J0l8J17J13j16j09oOl3o5K7N7M9J3m0RO3M2J3
-9374H43k1n4n6QP6kj8k9l9k5K8M4l1n0L5N3O3J5kl8n2j5L3K2r1j6L7P3K6j0JJ4l6m7n7jJ6
-9392F97k2J9N6J2P2O5n9n7k9M0L1L%j1o7m2oL0P6N1m6m5K6J6m4l8L1M8M8K2m7n7j31l6K7
-9410F33K4O1L5K0K4N4Pm3n3J4n5l6N8K5pL5KK8j2o3j3l1J7m7M5P2N1K9kl6K2L5m3o0J5J3
-9427H18nOL4N1J3k1n9K5l4n5k9l9L1kn1L7M3rj0K0N8k0j05QK3J7J7K8K0n7j01l0QP1P4J5
-9445G90Mn3q1N5M2l2rk4OPO9J1k1m0J6j0L1J2K0M8nq4j3J4K9j8l1J6m3lL0ONk3L3J5J7rk3
-9464G54m1o0J5N4o3n0J4M4L3l4pk0m7qK7K4J8k1k3L8O1L6M3J2l0J3LMm5k0k4l6j9K8%J02
-9481G75O6m6J1n9MR9K3p6J6N2o2o9l8K5K5jl0k8J0j2l6P6M7j9J1m8k6lO0K6OL5K2k2k9K3
-9499H08J0K9no4k7q1l2L7K3k1j3j1j0lL1O2rl0j0pJ8j8m8JkP8J14J8m3o2M1K2M4m7j42K8
-9517F79J05n7o9m3j9M9O5j2o2QK5J6j1m5K4k1jL3l4L0K5n3j1N4j4m0J7M0K8PL5K3J0ln1k6
-9534G01opJ5K8l5n3K4QL4N3Ql8j3l2rL4J7k6l7j9K7K1L5L3rqj2K4k7r4K3R8K5Kl4k5kk5k0
-9553F79k0J9Nl9p7k6P7J6P1M8m2L0L5j4m2m0K2J5m5l7J11J01M3k9m9l5l2Qk2k5L0Qk2q7o
-9570F29K4J0J0lmM0N4k4l7P%l9J7O3J1p3l2n2n5P3O9L5J4Oj8M2L0n9j21jO3J6QK4l1k5M2
-9589G13k8oM6Q4j9n6LLk4m0J0qp5l2MN1M7l1qL9L1PK5k6n0k5QM2J6n0k7M8L2l5o1J3k8N9
-9607F52O2M5Jo5m5l5J1J02M8n0j5m8Rro3KJK6km6MOK2N4P4N0l9m1m6M2N1Ol0n8j8K3M%P4
-9626G59O9m9r3j6n2p2OM2O0Rm7N7M9l1Nk1n3K3N9n7n9PJ7QN4J3O6M0Pk5o9j9J2rM4J0q9k9
-9645F26K8O3j8n7m9lL7N1j3L2j8l1K9Lk6L6K8k5K0J8QL2op2k6jL2LL9J3R4pn5j5j2K4m4p0
-9663F68n2K2J4N1NK0m1L5J6k0j02j25M0N1L3P2J2K2k5k1jJ5J0o8l2l1K8l3N5R7k5j4k2q0
-9680E74J2P0QK6M2J0p6m2nM4N6L3k4o3J8J1m3mj6oj1m3M9J6JOp7k3K8PJ3L0oj5k7j0L6J8
-9699F17K8k4rk1L4L8J9j3j4KM2J0m2m9k2j3k6K8J5l4j1N5O3M3j7qLOJ4n4j4KK8K0q7j2J82
-9717G79M4j3n2p2l3j2J8k5q1q7J3J01M5k5K9K2K1k2NMl0JK7M%J4K6ojM9O6j6j3p2j8L1%j3
-9735G08j7k5j7M0n1rOk1j8J0j4jL1l5j7O2k8rN5J9KL2k5k3k7J6K2K1OK2m1j6Q1l7l8Lk2J8
-9754F63J08L5q8j15k5j8Mkl0M3O0O1L3m4n3j8j4KN1n2l2L7j5NjK9J9j3k2m8L3J5m9N4J3%
-9771F26J0n4o5R6L5j00n0N6J23L3q5n9J2R5O4kk5n4N1M7ml2L7J7l0k7p7n1n1j6M4J09no9
-9788E99K7k8j2J6P5J03j4qj22l6M5%Jm1J4O4jkJ5k9p2k2N5Q0N2M0J0K7k0q3l2k9j1K6Km4
-9806F45m2j6j1m6J8J2m5kj4j7O3L6rJ7R1k6n4k1OR0jn5Ml1J9J3Jk4n5l3QQ7J33L0o5r5m5
-9824E66RO8Qk6J4k1M4p8p2k1N3Pj8P8O1m0l5M3N7m5l8l9L3L6k1Ln7j9L9P0m3o5J4M9k7j1
-9841E76j7M2M4j3m4jL7k7N2lp4KK8l5k7M2M2J9jK2Nl6m4jP3K2j5o9j%Pjrj6k9Mj3PL6M1J9
-9861F44j7k0l8N4O7M8K0p8o1l4l6P3Kl8m5k3K7L7M8J3m5o0l6MN4j3k3K3J00R%K9n8j9j0k6
-9879E72N3OJ0Pp2JP4k0pn4O3J5n7L3K5q3K9J0K0Kl8l6J9K2K8L0j15p5O7L5N8O6lj6k4k3L3
-9897F55j9l7K5m6p3lj7L7N2R0L0r8j02M8K7O5l5o2m6j7L4M8l3n4M5O0om4k1k7Mk6l8L9J53
-9914F08M4n5n4l2P6M4l2kp8l5QJN2R2k5j3ql6k4%N3j5mj2n%m1k3N6Mk0L0jk8J6J01K9n9l5
-9933E77O1L0%kn1M0K2o6n4L7J8l5j9L7rk3j8k7k0n1K5QJ9Q3R4L1n7l6p9q3M0M1%lQN8J3R
-9952F18n4o0mN2J27kp3j9mlj8k1n2p4M6R4l1Qj2nN4O6j9J3j3p2n9k9Q9Km7o0J40Q9po6r6
-9970D98k1qm2L1P5M5k%qj3P3L6m8m7L8P8o1o9PO8QpP2l0o7k4n4k5Q1N8Nro3m2m0J3K7N5m
-9989E84L4qr1k3lm9pO4l0j2L9m2J8Q2K5n7p6m0M4J5j7P7rK1O9no5l6k9k4N2M5k2j0K8j1P
-10007E38K7j2L8l1j14n1nJ9K2M5N1M1j7l9J5K5m7j7J3mn4lMn5n2nj0M7M5lj1jO7K7O9km7
-10025E13K0M5m5J4O2lJ2o3l0L5ok8Nn3rL6L7L5mk1m4rK8L4Kl3r0K8N9NLp5j9j0M7O2j6o0
-10044D64m5j7m0L0N8M1ll2l9j6k3Q1Q5J07Qn9o1k5q1qP2LJ0K4Lk6KL3l4m1N5K3K0Pl6l5N1
-10062E56Nn3m0Q6N4o2n9k9l7O0%K9O3K4O4k1l1Lp3RLk7J7n8j0K9K7P1M2j1q4n8n7j6J12J38
-10080F66K8j03m8O3Oo6l2L7j6p0k6RNlL3J9j6l5L9L3Qj3jl9q0l4OK6Q3q4n8j7L4R2L2l2l1
-10098D15O4RK6L1l5n3m0J6P9P1m8j0p8j00K9M8m2l6Q3P9m9K9L3Kl6n2K3R8OqK3m7L9J3p0
-10115E12n1o0L9N7m5l7K1L3L1O5nj1j2k1o7m7j5O0k5oJ17P7L7l9k9ln0kl7M8P2K0l9o4No
-10132E23P2kp9m8j7K0m5%J9pK0L1M9Ml7J0Nm6m0lk3j5NN1P8O0k4k9j3j7j7K2k7k9K4J3JJ8
-10151E07l8m6M6P9K7Kn3r3J5N2q1q2k0Q8Q5j4Kj4qKJ6k8nK3J5L8P6k7q0l3j6J6N7k1j9K4
-10169D92j1J2m9j1k7K6L3k5j2J2P4K0o5m9O7k6m8j3L9K9JK3l8n4KP4jm1J4JK3MJ2L4l2p4
-10186D16J6l2j7N8%j5qJ0L5Jm1q3o7J11J13lk9rk2n5K3L5KJ05L4n0k7J0j1%J2j6k6Lj4l6
-10204D23J6L2J8Q4J4m7m0J2Oo4p5J4N8L5j5Rj3j2M0k0lr2n2O3m3j4O1N4k2kJ0k3lL4L0K8
-10221E01J7k2m0L0R%J1n1m2L2l4o8ORnk7%O4O2Mq5k6j9J2PP9K3K7k4l5M5P7l5L4l2p8P7j3
-10240D90j9j7l8l2M1No5l9O0K9jl9o5l8J8J03O4j8m7p7M4O4L1M3n7JL8n9j9L1Q4K1j6q5n5
-10257C81N7N4j6m2K1J7k6p5mP4O5Q7m4r2m0Qj0J1R%kp0n5O7J07J3N8l8j8J9lo5m2j4n1mK4
-10275C61J9L4oOk1%M0L0q9p0O1O%O7pK6k4r2l4J7N0kK9o4JQO2K9j3n5rM1P9J5k3J3l3jll3
-10295D15j2k2K2k6j20j8P3KL8O9k7l1QL6k9k7k4L7Q0n4o9j26L7Q2J7n7k9M8M5J8K7L2k8l7
-10311C50k8M5M7L3J7rn6Jkj5L2N5m2j13l1l9Q5K9o4%K6QJ8R7O8l6j8LK0N9Qj6l3Pml7rk0
-10330D36l2n2K0J00J17L0q9q4n3M4P5j6m0Nqo0m3lL4M7k1p8K1O1K9J9n3J3m7j6R8j5pL9k3
-10347D48m2NK1P4R7%m5m0j14o2Lo4o6J6RP9L4l5o8K7M5k8k8J8K3N1J2K3rK1J8nm1k1j2J2
-10365C56K9J0K8Kl2j2L6P2Q3n8q9Ln8m2Oj7Rm4J3R4R5j0qOm9QjN8k3j06K3Mn8L4M4POMk0
-10384D03k9o3LJ31K9p0k6LO0Rj3l1l7L7Q5om3l0j6m2o6P7J09Mn5l3k1j0mP9P0m2o6n0r3j4
-10401B39P5L2NK7k4j1Q1J15O8Jj1m2j39q4K0J2K5%p9m0J2J6l2K0J0j2L0O6P5Jm9j5pjJ0K4
-10419D18n8j4Kj9R6N7o9P5N2r7p4n9l9RLL5K7o2J6P1K8l9l9l9P2P8m1q2m5M4%j7K2N4j5l
-10437C48Ql4J5lJ2L6N9J4p7m3pn7M8N8j0l3lM7o6o2j8J0P1Q3M5m9k7j9P8P2m5k5nnp9m7L8
-10455C28K5Q0L4j04M0L7M0m9j6j6l0J3L6Ok3N8j7n5k2mj19m0j2OM8L2lM2%P7K9l6l2M7Q6
-10472D86m1q1J7l1K7mj5P0Nk0l7MJ2l5pL5rJ0J6pk3K5M6Rk5rPN1l7q8k0n7n2OJ1P7K7j8j4
-10491C11j7Jk7J6P9j9k8K4n5JM8m0oP4L4o5MJ09N3m6J4k5l6j6L1N8J3p6l8l8k2L4Ol6m3k
-10509B75K8J24M7pJn4k4p7K5Q5j2n3o3nR1O4n9j6K4KK1J9k7J1M9PJ4K7l5m0n7onR1O9j4j11
-10527D09p6k1J2j8P0O4ml9jK7K1L6n8r9l2J7j3K3JO3%o6m2j0Q3N7L1o2mM7m7l1l9nj9j1q
-10545B56k2rLN3R9L1q1n1K8j9k1K2N1L0n9j7Ll3K6j4m6P4M4j1j8l3O0L3n6j00L3M4m5l8J
-10562B18L5L6K4k6l1L9l0J9O9M1jJ4l4k2N3j6k6j8j0L1j6m1%PJ1k6k4M6L1J1J3j1m3l4nL3
-10579C17N1N6Po0k8Nj3L2n0l3Q5K6j3m6n9L1j4j9j7QNN0J8k9kLn6p4J1M0O2J03n1r4j5R3
-10597C30O6M5J1n6ol6l1L5N9J9q6p6K3m4L4R2L3m5p8j3K2O3J1N8J2m6k2k0k0M4R2jm5j7n3
-10614C54NJ5N2k2m2N9J0ml5j1m3L5P3m7l8K3L2N0p8o5OM0L8J1m9l1n6o1K4O1M6OK5pN3L1
-10632D60m4l3ql8N5j3o4jO6J5J9QN2J4p8o0L3K4PL2K0m5q8l2o9l9J6M8ML0L7pL6Mo8j7JN0
-10650C27KP7M3L8M1lj02q2oM0Q3k0r1L7J4lp9k6K5mk9k9k9n2K0m4P5Q5LMJ1QP3q4l9J0m5
-10668B49j0P0N3l3l7K8K2o4n0NL3l5J4Pk3P2N4K3J1M5K3l7m5p1RK2j05p1N5O3Q3nl9L2N2
-10686D00mjr2j19K4P2O5L1K5J6k9m7n2l2KJ4Qn7l1j1J2M9j5kJ7l3j6L2L0k6Oql0M1ON2N9
-10704C56M7k9n3LL7k0PK0%k8j3M3m4j5L2m5l8oN3O3qm0q0k9m1O4M6rm5j11k9O7R6K2M5l5
-10721B83o5LL0N3N1M0Rm4k9n3n4K8O8L5n6j3K7M3N8k6q5%Ll5o3K6L8m7k0N8Q7k3m3L0J8n8
-10739B74o4K6l9j4L5K9QN9M0mKM%m5l9L7R7M6N7m1j32j00N1O7m7k0K5j3J0K3L6j8j9j7K8
-10756C42M6k1n5l2j0OQ5L2j03j31j9J12J37P3k8j00o8j0OJ5k0Qj7j1K9N6J00Q2Lm3l8l9K6
-10772D13J1J1k0m5n5o3K9j5J2J9K3N8P4pm8q5n4K7L1j1p0j5k6jK8K4J6L8R1L2kj3q2k5K2
-10789C22k5K8k7o8m6nMO9K0J9L4o0lmN4K6m7L2k4l8NQ5N4J3n6n1Jj2Ml5om0m3M9M9K1O6k1
-10808C44l2o5n1M5P8J5K3Nj7k9p5m2J4M5N9j3o1n0J6j3M8O0PrK7l0n0l5QL5J7L1j9J8m8n
-10825B51RpN8k1k9OMk8n7L1rK9qRO4%J9k7q4o5L1J11L9N4pq2l6M7%j0L6l4p0K5K3PL7m2R
-10845B83L7l1L9P3L1m9n4M9L2m2J1K0k4n0k7M8l6n9l6J6J14M5j7j2%k3j01j5j1k7k3j0L2
-10861A83R5O4m0LN3J7j20p9O8N5j5R2L4n9k8o6k6N4ML8K7j0K0o3k6L1j7RK0rp2J1J17P5K
-10878D42q2o7J0k3l5k0L9O6K3Qj6pK9l1Kk6k0M1Q9Qk0J7K5lm5L2J0n9jpok9m8mP4J9n7n5
-10896B73Qj7oM7k7lo8m2k5K4N0M1pJ7Mj8J0lK9K0j2O2P4n5r7n0%J7O0k7m5k6m3L8J1ML6L5
-10915B89jJ6ql9Nk6o2lQ5R4j0n3q2k4J7K2L5l1l0Q4J00j2k7ol3o3j1PO7J38j3n6L8K5Kk2
-10933D12m3n5j6L7kJ7O0N5l5q6o6j6J9j4l9pK0N8J4o0K6M2n6QM9N6N3q3j00p5LRLK3k5N6
-10950B42K7M0P5qo7l9l9N1O6mr0n6J8j7J1J3L5Oj8J0P7L0jM6M0K9j3n8j0qk4j8ORQm9l5L9
-10969C24l1n8J6PoK9p0p1k3O9J06l9n8O7Q7k2k3j6j0O5J05k9m0k7m5p7j06o7O2Q8O1j4j2
-10985B42L1j0LrJ0om8QJ9K2L5n1QO5N8n4q2oN8M1M3p3p7m9K2M5L6K3k0oNj6O5m4m2M6l2n3
-11003B07M8N0Nk1%K6n6n4k7M4P0l6l7O6m8m7J2L5N2L8J6r7l8J1l6N4J7j3m9m9m2k1L5P1L0
-11021B16%R5O6n1k0K4p6r2J2M5l7L9J16K4o4l8J2qn8k5O8J8Nj2o0K0N7J5K5j6l7m4o8Q5L1
-11038B67K4J7J2J8j8o2m0l3M4M0m3rK0N5M5j8m1JP3j9p3L1N0K7Jq1l5j9k3P1L9l1k8j0m7
-11055B05k9L3M3j1L7j9K4M9m8l2J2Kjmo6l3nJ3l1PL1%L5M5pj8m1oq8k4O0O5Q4k3n0n9N6J20
-11073C26Q4n5l5K5m4p9%K4L9K6k4MK3l9k9K5K3L6p1j12k6J09Pk0K0L0kKL0J3M0M1n6j5k3
-11091B97r5n3K6N4K3n5n7pN8O0J3l1J5m1j7RL7K0L5M6qo8o3K7R4j1n2k4J7k5q9j1N7N4L3
-11108B68O3j2l2K7K7k6L2K4q4p3R3j3q4o2L3M6O6Jk6L0j2l4j9m4K7P1K7l9m5p3k1l9L1K2
-11124A50N8N0n5k9J3m6pKQ8N0J7L8N0Q1j2p0q4mK3Lj0m9L2K6qm9o6K1J7K5J4O2lj6j00o4
-11142A48R9Q6Kk4n1k6l3j4K3Qo3k2KL6L3K2J8m1J0J0ok1M5JJ6j7j01q4R4J08Mo8j8L2K2M3
-11159B73M0K1o8l3o1l5o2k3P2P4j6m2K8M2R7M3K7m1m2K9j5n9l5QjP8L8J6n0n7J2J7j1k6N8
-11177B96l8o9j01l9N0P7rK5Q2N6k3j8Knn3k6M5j9pQQ4J9p3j7k6j1l0m0J4J0J6K4nKK5k3R
-11195B12j9m7Q6J12Jk4j4J6km2%rm0n3j5o1n0Rl1pQk6J0Q1P1M0P7%L0j0j11l2lK7J9nn4q
-11213A36MP6P7k1j44m7L4M5k8J6K7MRL4L1Ok6m9QL3QL2MJ0j3npl7k2K9J4K5K6Lk0l1l8n7
-11232A46RR9P7p0j14J3P2L0l3p7Q7P3J4nkqN4Rp5J6rj08l4L0K5l1l8%N2M1J4m3K6jMk6k8
-11250A89O0N2l8p0J1Rq5j2N3M0K3Mo1N9J40L3m8j10q0J3m0R5O6QK2ol6p7m6O7L3n3k7K3M1
-11267B52K6K3Pk0l0lp0j9O6K5jL0l4n5k4L8K7k7k6O5L4K4n4n5k9K4M5J4l5n7Q9J00l2l5j2
-11284B71PP5Qo9K2M9oJ0m8m2m2j7K9J5Nj10m4L8J3j0NL9J0M0MK0ml2m7LjK0K9N9N0j8j2l3
-11303B86%k0K3j8rl4n6MJ7l4j2P3J0p2mJ1J9QN2R2jn4o0r2PO7OO1j1l1M8M0%n8m5k0m3m3
-11321A07J0k3O9P1J3K8o0o0m4j3M2P7P0m5RPPJ9j8o1JJ1M9%j2P0NQK9p6n5l0L9J2O9J7o9
-11339B73m5K6K6L2P4mlj5n8o9M6J4l4m0k1Qjl0n7j6P3L9LKM2M6j3l5k1L9N9L8k6%L0RoK3
-11358D08Lj05m7l4l5k1j4LL1M5M4j2p1q3P1O7k0m7j1RJ4Q7J8M1O6L0m3o2o1L2Ln3PP2k5j00
-11376B07Mj1n6L0N7j7j5PJ1mk7k5k2MJ2m3O0NJ6K8J0N3lm8m5J8J5l7o4q9R0J23P1m8k3pn4
-11394A83J4J2ML8m8p4mK8O7O8O2qn4k8n3K7nm7L5N6L5K9l9J7j7j68j27lL4nK7P6L3J1mlN2
-11412B21OM1M0q7l2K8j6m5k2l7Oj0L6P1K9J0n1j6QK0N4K1Op0l3lJ6K2m7l4O4L4J18J0m8k8
-11429B82jJJo3m1pRl6r2o4L0R3L9K4N2K1l8J1M7m3q4j4O6R5K1qp4j08j4L9N3J6K5j1LK3J5
-11448B68j3O7K9o2n3n5L9K4p2jl2k7PLN1n0L2J06M2NkQj0Pj7q6o3J2kpK3m8J03N7l7m0j2
-11466A94K4L9N3K7o4l6KJ3q6l2M4k2m5j1l5%N2Lk1J8N0O9Om2j9k2j3J14O8J3k6j8q0k8qk3
-11483A58j0k8KQ3Q4l8n1j4k0J4M6K2Ok6n7K5N5K0l1k9p8k0O2M8k7n0M3P7mM3L4%n0J5N8p1
-11501B91q1J3j6r2j7j7o1k8K0J14N7K0M1P9K5n1J0M4kj52o9qL4O0K1O3P1j4o1k5Ok5l9J4
-11517B25O4l4r3p8k1M3L1L2M8N4m6o2JL7MNM7Ln4jM3Pr%m4m1oL1M8Q2O6J0n7q5n1j4N8k8
-11536B15nk3mO9L8l8r2l8M2j9LK1l0k8L5K9l2l9o2KJ22J5o6O5qm6N7N7NL1R4J2r4m1QO3K5
-11554C43m3l5q1j9k0n5J6j1jN3L1RM3j8k9Pj7m4L3j3l8OO3K0J1o3k4O0K0K4L7k1m0kK5l2
-11572A95j1j1j2j4p6QN3LK6k2MN4K2l0p7j7L5K1m2rl0O3O9Lk1L4K9om9m9L5Rn4J1N4OM0k5
-11590B19o0pP3kp9k2L6L9K1l5k0J0RJ6Ko7k6O2N3Lkj8o2M2N1oQ2P0m6op9p4K9K1rj0M2k0
-11609B30q0j6L1RM1K7j3j2k8k4k2m9L7N0M5K0o8j3K9K5P8Q1l0k8k5o8n9l0O6O2K5Oo4J2O7
-11626C12k1l4RJ1o7q5QK3J0L7O0K7n9m3Q3Ml4qoKRNm3l5k9K7J18O1K5N5j3l3q9r4m3O6K6
-11644B42q0n2m8l1qP6Q1O4l1r9L9KJ6M1K8oo5n2N7J02N8j7k5l6r3lJ7K7Jn6%J1L6jkJ0L3
-11662B36j2k9j3j2q0J1J0M8N6rM8M1M4J5o4j15K6P0K5O3M0r5r1j1Plolok7j0OK1j5OK0J6
-11680B08l7j7l5M7J34J4l5l5l4K4l9qJ1l2K6J23P8l4m8n3m9K2%J3J8k9n7K6J9j22p4P5Ql6
-11697G2j7lM2J32N6q5k8L6k1m3K1L6K3k0l8Oj4m0l4%O3l9n4j8o3J6Q4O8M4n1j2MKn6j3m6
-11715A0k7J2RN3O0J1m5j4M7j7j7M0M1K4k0k3m6K9j5p7k3k1Q9J06J6jK3L6Kk5k3K6P3l3p7
-11732B03qk2N4N9Mq7o5k1rM1m0m9J0J5mJ3k2K1J64k5o7m2m9R8O5j3o8j04P7J54j0q3n0J0
-11748A50J4N4O7n9q1J2j6JJ0J8j6j04mL1O3K0RMk8NJ6rN2M3K0n7ql5k0N6R8Jn1n8QK6k0J6
-11767B28n1l3L7J2m2K5M4k6l6N1l0K1R6QM5L1j07m6JJ1k5m6L0L5M1j3J1RK2Nk6q6J9L0l8
-11784B07j0j0l0k8K1O0Po4m5O6R6k5l8l2K3O0j0q0p3l6J5m1j8O6QL6M9j9o3L5M5K7J5L5K2
-11801B71K3q3j6M8J6l5p2kM5k7k4l7l8Q3J2MO4M0K7p0m5j9M1K7j7n4j2M4L1j8k2O%l5q0O
-11819H2M9q6m3L8RJ3pQ5kN4M5k1j3L9M1m2M5k0j02o8J5L1K9kM9M9Ok8l9j5k3q5J4K3l2L8
-11836A26Q8K9k7J9M9m8q2O7N2J1J8K6K7l0j11nK2p5Prj6O3M1J9N3k4rN7k8l8PL5l4k2lRj0
-11854B54mm3o9jK5k4o0L7J1M9O4j0n1l3j12k1Q7P5L7J3on9l4m7j2L6R1J7j23m3N2M4N9K6
-11871B25qn8j2L1R8l7o0K%n6m6K3K6J7l6NmJ3j2J7j0j2K8l5J3P4K0qm1JL7M5J3M1j9j07r0
-11889G8J8N8L4oK2M3O0O3m1r9l9J2k3kj6Mj3k1O3J6k7n0J8J05Jn8j0Q3L2l5l7L3n1l2K9M9
-11907B61l3k5j2m5j6PJ1Pk8k1k9Q5O7Rk4k6o7n6L0L0Kmn2mK2J6M2J1k3k6L5On0n6n0M6J3
-11925E3N7O0pj4Kn3m1%P1j7q7kP7M1k1P5K4Jn1ML9k5mm9OK6m6l1l6J0N4Q0l4J7O5P7K7qn1
-11944B89p1j1J1j7k4j8n3j1k1l4J9N8O1jkK2k7k2K7J1j04l9l2L0R8M1J2j0p3Lj9l8P3J27
-11961B55O2J0j02pJ0m9J7L4M3j5q7l4J7J9%NJJ1k7P2Qr7k1K1l5LP8j9j7K2J0p7J9J10M1j4
-11978B67m0j5JJ0m8l4QN9M8Km7qM5Qn1k6k6QL3PJ0nL6j5n6jK0J9M6q%m0n8J0k7J1RJ4J3o9
-11998A10p3K8M4K5NM1J2L3J1M4M6l0r6k2N5k1j7j6K8n4j4Om0OO6OJ5kr6n9O3N1P3jj07o7
-12015E3l3O5O0jj16k8L5mP6N2p0m3O7L8K5j4l0j2K5RL1j5J6M8J1j8j8o1q6j9rJ3N6K6J5J
-12033A45J5m3m6N5j0m4J2O0j9k5O1j0j4R0%r5q5k5jP2P5rk1j5N8L1mj0j4K5n6ql4k3Qj06
-12051a0oL5M5l3L5J26O2l4k4J6j0Jj0K7M7K0p2l8J1N1j7o9k1l8l5Q9K2LJ4r6RL3L4m9J8P4
-12068B10K0pJ9K7k2k4l8K9N8m9l6M8J9k0l4nj1pQl2m5qMJ8j1N9M4j2m3J6lnJ2LR7N9r9l6
-12087B03jrj8J1QJ7pn4pK8r6j25M4L6lK1QK7J2j1K0Q8N8l7l0K1L2j1o5M2j0j19%M1k2N0K0
-12105A62m2oO0O6o4n9m0k9P3M4L9J9j7n3Q4N7j8m7J3j2JJ0J9N2n4n7n9p7K2N1k4p9k2M2K3
-12122G8m1j2P3N7Kp3o2k8P3J00pn6LO5Q7M6n7j05KJ5k4l3RpK3K7M0j4k2K2k1q1j3nL6jo2
-12140C4nN0RRL8Kl6J04N5n7o5l6QP2m7%K7j3K9KK1Kl1l8PM9opJ4N2O3m0o3K4J12J1k0k5l6
-12159B69J1k8Qj1j3q5n0JL6J1k2kJ9Qk2j8R1M9k9nKj3K1m1l7k2L3M9k1k2pk8J8M3j30n1M8
-12177F0N6Q1l1j1o0o5J3J03L1j3J4J0k6k0Q6N3p2k9J6j7M8rm7k1j3J8M4j4m3n5m8Q9j2ql4
-12194G4K7L1Mj4J7j4j9j6j0N8MM2M1K7pj5J5n7l2L4oj4q4m9%P5K3l6K4Llj3j1J0N0Mk4j2
-12213A27N6o5J7L5M3J4n4pkJ4L5Rk7M2l6o3M2L0j7mj2KM2j5n6L6J6L9m4q0l1L4KK5M8L7m4
-12231A88L0M6OnL6m4n3Kp1p3MQm6K4J9Pj7N8J6l9L9J0l2j1k8J4M9kk5L9M2R1Pk6L2n0j07
-12249A38J0L6l4JO2J0j5p0K3O9n8NL0k0K7K0p5m0nj7N2mm6j7l0M3J25O3q4j24q0j0N5R2P6
-12266B08J3m7K6j2k9J8L3J9j6N8k3k0n4q1O3K4M8m1m8L3J1l6N8J6q0rL4rJ6M2qn1m1j8qj0
-12284G9kQN0L9k2j2K0K2m3%j0N0j7n3K5qO3J7k0k1N0L3OJ6p5j04n3P9J14j7n7j8l4J0l0r
-12301G6mp4KO8L3R5K5n4J1ol4Jj0p4n6M1P7N5m7m1L9M3Qo1lN4k7l3q4r4P4J09L0qn3L9l4
-12320H3l5J1K1K9m2RL3K0O3N8Ok5l2J0l3k0%Pj2L2M8Oj9n5kM0J0j9r3n9L2L9k4p7QM6N2J
-12338A17n3M3M6K3K1l3l2%Q0M4m4k9pL4m8k7O5J0p9mMOLJ6P0R8J8p2q6n0K3M7j2J3k3o9m2
-12356G1nk5Ml2j0k7M1%P4Q0j0jL0n6n4nKQ2M1m1p5j04K5M3QO2M5m7p1L8L9LLk0jL1kJ7K3
-12375A76j2l1j8LL0N0K7j3j0k5m9j6K4MM8K1j6j1l0q0Q1Q6k1p4n6l9P0R7n0l9J8M4l6l6M7
-12392A64k3rkn5k5L0O6L1l3o0L7l8r9J8R5N5k8O6K0l5k5n2n5K4J23N9J6m6m4j0p2j18l4P0
-12409A1N1j5O5O3MK4J1J5j8k3J3%qn3l3L4L0lKj1J7J1n0pnl6L1L5k4k3Lm5K3k2L0%K8M6j3
-12428A58rM7J9J0k5l6J6K4k1n9L9L6lN2%n2k7o2l6N5Q7J1K8N0L4j8k0Nk8l4j1mj8j6k1q3
-12446H8N5P5k3ln6mRJ7m6j6k4lM2J6o6J8J8n9K8L4oOM3l2j2K5PmM4L4n3k8n7j9Q0J2k5p7
-12464C8K0O5R1Ln0O2M0n5r5L1M8j3K9N1K0k4n1mk4p2MPo8MM4L4N1j0j8M3k3l6m8K0M6K9R9
-12482B88k2m4m2Nj6n5j3%J8k4m2K9j8%O0N4K8p9qL6L8ML4j1n6K9L2j9r8jN7J2l1k9n0P9M3
-12500A88m3m8m4J9J0K8QNj4k0qM7k7p5M9M4Qn0j2j5M1M0j2L1ln8n9N3M9N8L8o6m8L5L5jk7
-12519A56NR1j2r0k0OJ8M8J3k4r5k4o2J9K8kO7Q5L2k6j7q0m6L4j4oP2Kk9j5l1o7k2P3J09K4
-12536B00Qn0p5pM7Pj2j1j5n1j6r2o0N6Q5J02lpL3kj5K4p7k6O9nPm1m9O3POL1k8m6P7L2l2
-12555A34qN1Ln1o1l2L0L6N8ok4k8j02m4L6K8K2L2Q4J00M1PO6k6p6j6n2l8k6k1P8J06L9k1
-12571C19j5o7j05k7K6J9K5jm1kK1mj5n9l5j6K5J08J00n4o4k5PJ15Nl3k4j8o2n1J1M6lrk0
-12589G7N4O9Ol9o3j1L4o2n0K3O5N0k4nM6J00pj02q0OJ8j0j4n1K2m1N4N1O7O7m2o0q2n6k7
-12606a7N0M2l6l6K4M0J9N6L1kl3oN0J06Rl7N5k3m7j9j45o2K9K0K3l0K6M1l5J6L6p1k5QrJ1
-12623E9N0KK5N2kl7m2O3O4k8p1l2J5OO5J0jql7j0OK3K8JM2L6o3j18o7L2N3j5p3RQ1J3k4p8
-12642B9J1j4O8M9l3K8l1k0M3m0o3K3m9lJ18J02j1j4L1ON9J2l8j4ln8o1p4L1K9M2N1pl0M0
-12659B09L2j8o5m7n2K9oj4N5O1N1j2o9jN4O5L9n3l5rm7n0l8J6J6NL1o9%N9K4k8n1P8J0m9
-12677A21k4P3M7j33k4L8J6j1K7P4P8oj8m9p0j5K4l6JO0N5%j4n1k3j6l1jJ0N1Ro4n2L0O0j0
-12694A26k8L4n6j40N3J53Q3r1p7QM0%K9N1m6n7n0j7P8Q9K5L6K4k3l5j7m8n2k1m1L6m3KM2
-12711F7J7n1PL9K3O0O6k9p4n7K7l9nN1P3k8jJK5P7j6Lm6r5m6J3K9J0j6l3n5J0O9J23P3l8
-12728B34l4j5n2qj1m7l7j9J7M2K1jL1j6k6OL8M1M2O1Nm5k1J6k7q1K5P7L7m0J5j5Qj00r1O2
-12746I2L8j5J3M3rl5l2N6l3n9P2J40Rk7o1l5M6P1P8o5j02k0J8N5k5m4ll7l9mm3j7P2P3Q4
-12763B55l3q9m1JQ0N5L0Mn5m1L9K7LJ6k5mJ7J7m0j0Km9J2m0l8m2KL4nK6M9k4M3M7j0nlj6
-12782A89l5m0J5rm5j4J9k1QL3j2J0L5M6l6k3j3jK5o1o4P0J62J07jj09qJ9j1r1j33l4R0Qk6
-12799D9M5N7j0rL0k6m3j7j6OoM6P5k8J5L0L2Lpo7k7o4j0M8j8rJ7J6MLjM3M0J8j9MMj3o5n1
-12818G9pK1m6ML4M8N2r5J6M5M3J5M7L4j5pJ7k7p8n4o2J6m6JQ0J6k9m0n2l4m6M6P4l3J3R9
-12836A29J9k5N1K5k1n3j0K1L8J3rj03n6M2jN3M8N7p4j38j4J12J2LN4n3N0J7l0K5j1Qk8L2
-12853A83J9Ql4l3k9J2l1n9P2J05J5n1k5J01Pm0q1J5J1n2J01L1m4n4J7Q0MQk1p1p7K3L9L3
-12869A82Mlj4n2n8K4Q0j8N0j1j3J5n2l3K8M2mm6l1L0M1O2M0m7j8PKnk8nQL1o7m3M1o2o9p2
-12888f4l0R0K8K0O5j1p7K1K4kk6mL0K6J0k7o6k2N9L1n3OOO7P5m2k4Mp1j1N5J04Nq0oPL6j0
-12906A43l8l4m9PM3k5p7L1J37J6o7l1l3K3p2k3L8K9J4J6k0J11R7pm3n0m0k3n9RN0jJ1K2J5
-12924A20K9j3m0J0J8J8l9m4J1O3L2J4l0lK9M2Ko5m3P2L4o9OK5l7j6j5L7M6k6op6l9m7K4N4
-12941G8mK7J8Kk9j8J4m8m8oL3L5K0kL0P0NKP1P0K3mm4n7m1Pqm9m4R3P2K2l6j30jJ33O9o5
-12960B60j84k7M2M2L5qMJ7L8m2l8O0N9n1l0k6o9k1K6N1qk6k7kj9j0J1J00Kl6P1J4n8k2NR3
-12977B26O9K9l5m3k1n8j2K4o4n9K5L9qj9p1K5J19J1oM4M0k0kp0m4J8%k7K8L2K8M9k9m7LL0
-12995B04L2L1QM9n4q7k1o3r0L0M6K7M9Qj9JPk8p3%N3k5k1M2%j3JN6j8j9P1J9q4o3M4N6K1
-13013A77N1J2k1m5OL4j2k1K9l8j0Jo6oK2NK4o4JR8O7L9n6k0l0k9n8M4l4J9P7%Lj7nk3j3J9
-13032A60p9j7M5j1m7L2L2J6K5K8K3l8p0l4qN6Mrm7m9j8JJ25J15kp8j14k5Q6J0kK1O2j2p1
-13049A10o9j0l5J0J7Lj6M1N9Q2K2M7J5MJp6j09n4j6N3P1Q7M1j9j8j03o6Q5K2Kj5L4k8m5M
-13066A31L1M5J6O6l0q0l1j9O0j9l4K5L9J2m3ppm9l7o0QJ9K5L7m4j9K4M9L7j0p8MM6l0J6L1
-13083A24Kj0Ln6m1k2N2M3M4oKK9J4o6m5M5PJ5j5J0L8Rl5q1l6j0o2jM7P2J5l1L8Q5pm4J2M5
-13102A83k4k0KK6L1N2N8%m7n0K5K2j7j9k7k7n3J4O3j5j5Rm6l1L1j4k7J7K9rL2K8J7ol3k2
-13120A37k9p0o3L6Q6K0q1j2L6N1m0l8K8R8O1j0n8o7m3kJ7lN8O4L5J8k0p9m3Mln2k9l2M5M3
-13137F3m5j5J9k6j4L6N0K3K5J4J9k7N9L6o0N1J3m9k6n3k7JO2M5J1J0n8J0mK9m0j5l5M3%l7
-13155H8NrLP0j6j2p3j3L0Prj2K2n5LM3J01R8K5o3l5n9K5N8nK3j5j7r4j1L3O3M5p5n0o5j9
-13173C5J9K2K3K0l1L4LLl5o2J4M2J6l7jM2P5Rj9J1j6j0L9j2q0K5PN7L1j7%Nq8o7j2QK7M8
-13192A28Ll2kn1J5J01%rk3l9k4K3nM2L6l0J6%Rno9m9N0O9K2n2l5KjqO9K7K1kk2r1m4l1M3
-13211E2M7k9J3P2Q8Rl8l2n6l1J9O2M6m1j7l4k1PJ8M2j2l6n3l1qKK4j6m6RP1P4j4l4l5j1J6
-13229G6N3k7nM0J0m9k7L3k5k4k6O1P1j5J0K3M0j2M8L4m5l3M9kn4j9l4Ol0k7%m6L7K1j9J9
-13246A12K0j0j3L0kl3L1K9M7pk5l2o1J1N1n3j5M5k4j02l7P0L7K0l5M0pn3Ok4J5N0M5PM1M5
-13264B19m6n3M9j6n3j4M1J8r9l9O1NO0J6n4p0q7m4N5N6k6Q2N9j2N6M4l2j4j2m2J0L9jk7O4
-13281A93R9l7q8kl6m9M5n4%J9pl5l3oM1K0L2K0nN6J5l1l6j05j4L3m7M7J25Q1kl9p6qjoQl8
-13300G9r4K5N4K2m0mJj7l3K3l7q5P4N0l4j1L8N6M2k9M9K9l9L2P3O3l9j03p4l2k0O6N2m5m1
-13317E1N0Q2M8M8l2q8k0l2k1n4OM0K9k5n2kK3L7J09J5o5mJ5j7n8l6l2O1J00M3j9r0o8R9N7
-13334A98n4Lk7j2k8k5K5K1K6Jj1j1l9m3l0l0K3L0k1M8J21L3k1J5n0k9K0o4J1J07M5l6q6k6
-13350H4k0K7N7M9k7o1L1K3m3m9pj1k0RQ0J7J9Rm4l8PJ9O0J9m5m3k1l2NL0N1jr5n5K9N5l0
-13369C8L3M5J6K4%l8mJ9j9Km4o4RP2L4m3O7Pm2o5n0M9J18l7j3N7o8l7qj4P0N7NM1J2rn3j8
-13387A49%OK3L9k8j19OL7M6M6l2K1L0j4l4J4l9Qk1kJ7J2k5jl4j9O1J21l5j09j6k1k5M8N6
-13404A66qrK2pp8j1P4P6l4n0J4n8qrpj7Nj6L6L2K2L1rl4o1k8M0jo7j8J20J42l2o7J4L0j1
-13422A84j2rj3n6K7O8rj7m0l0nK1m0m6O5L3k4K5J9j7p6n3K1Q8N3K9N9j2n8o4m9k0K4j2L9
-13439I3K1n0j2m8rk3l3Q3J40R6k9m1M3l5o4l9M5l6p5k1Q7M5L5K1k2Mj9Jl8N7J1p2Lp3j6L0
-13457F0M3L1n0n1J6P3M3pl4n8k4M1RN1J2o6pK2jo9k7N0K9k5L7M1J0l0k1L3L1L3q7q4P3N1
-13475A48K2j8Ok4l1JK2j0m5o3o1N3Q2R3kq2l5n1M7N1Q7jk4j6pK8rL6p3n3J0JO8j1l5q5j5
-13493DL7k1N6Pm5j9J2L7n0m3L9M6J9OMM3N9L9m3o7M0J9l2l6l5m3j9M8J4p1o0k0J8O4Q8K3
-13510A18n5l6Pk2M4R6Mo6J3J6m1L8L4l5j0L2j2m5J4L9j4n4j4j0o0J6R3K5PL2k8o5k5OP9L4
-13528A55Kp6k5PQN8O1jj0m0jPO3pq7k0j7o7j8j2L8N2M6Jn7kL7k7l2JN5K1l2n5l3M0K3O3M3
-13547A62N1qm8q4l7N8j2n9l8M7O8K5n1M0M8%j6J4m7l0K6j2m1K6K4l3o3OrO1K2pL2M8M9Jn2
-13565A61o5M9lo6rO8M7K2L6Np7o8o0j4oNO1J3m1k1J00M9Jj2p3o0M3N5Mk6%pj4M6N4RPkj9
-13584A92j8j4ONl0m1j0n7l9J10R5l4r8o7pR5O9n1q5o4nJ7K0J5m0N4J4o8k4M5Q4M3N4Qp3q
-13602I3l6l0P1kM5Ln7k3PnK8JoL1O2j0n5J5P6M2j4o9j19l5Q6L6k0L7j7l6L4M5j1m2LO1j5
-13620A74o7j6l6J2k5k0RRPO4O8j10kN6K9l3n3L7P3N4Mo8o4n1j8N1J7M0N9k8M0rj4J3k8k6
-13638A48l5M1J3kM9l2m1K2K6l2l2lqm2K8K9k8m5mqk5K3J9L4l0m0l3j5K7J3N3R5lrk7j3LJ4
-13656A30N0p7n3KRO6Rl8K3M9kl3NK0ln6k8L7N1Kk5J2o2l0m2l2%K9L1LJ8L4J6J5N2L7n3l1
-13675A35k1K7K1p2j2Mj0J8k9J7J2J1lL5o2r6j5NQ0J8o4L6K1rPN9j5j1Pj2l6K6j6k3R1O1k1
-13693A64p5ON8j3m2l7L3K9lK0m5m8L3l7p7M2M0K9k3l2L1K1k1m2mK5NnK0J0p7L2R6L7J8n7
-13710A11p1l2K6L4M5M2J3NqJj0K5Mn8K0L5K0LM3p1n4L2j9mQq3n4J0M8O2j3o2l2l5kQ5J55
-13729B19R9qp1p6o1n8l0M8%l9L3P6M0P4Qo6m8k7Km5l0M7N7kJ2J0j0j1m1l9nl8j7O4N4M4O5
-13747B30j5j1j8n3l1k7l0J3J7N3P4mM7k5j2m4j6j5l5l3j9L4RM7K8Om7L2Qk3l4j4L0L4l4k1
-13764A01M6L5RK4o3n7jL0LoK0M4j0n4J6p2l4J3k6L0N0J4K2%j9j9p1K6J4K2kl6N1Q5M1Jk7
-13782B00l5K1q%K8J3m1%L2k7m3p7qM5J1pl1J9oj0L4mJK5k6p0ml5QMj9M2N1P7M9pj2l6K6j8
-13802A62QK1j5l3j34o7L4P4P8PoNk5m4K9K8K5Qn4o3J6K7M0l8J5Q6j2j09j04OJ06J02M5l6
-13818A82q5o6k0j1pK9J4K6N9N7M5Lkm8k0qJ6pj3J9j0l7n8J5k8l0M5jj5L8M0L1oK9k3j7k9
-13837A07rk6JJ1Jo1mO2N6o8j19pR3P6oj6j7K7K0k3J2lol7K0Po8R8O9j5n6n6K8J02J8j7l2
-13855A62o3n9Q2Q0n3r6k0j1K7P6N4j0n1k7J8lK9L9M2K7j06n1LK9K8M2Rk6k6m8J2N5M1o3l0
-13872A12J4k0J9n5n4l8m2K8Q7R0L3%q7l7Nk6J4P9Q9k3o8M9P5l9J0j3n6l3j0M7M3k4m4rK4
-13889A40k6p7L4K3Nl7o1M5P2L5J2j3J1k2Mo8p4J3N3L3J4l3RkJ3j1o1K3L3l4l0o2l1R9K2M
-13907E5O4PM8L2M4Jj0n9l0n6m0N0Q3k1j8J8l2J0m8q6j4M1K2O0O1j8j3lp9l3Q0N5j0j2p2J6
-13924I3N6j2m4j8J1JJ5O5K1L7K4J9ln3m9J7J7KLm7k7K3rl6K0L5m9m5j2K7J0q%KO7n3m7jj5
-13943C7L0R1N1J2J9q6o5K8O8j8p8RO5q6k3M2p5kN2K9M1j1k3k7m4N0j4l9N0P8m3q5j9O2J0
-13960H6QN7L4M8p2k6P3J7o4pOp1q8k0J1N6Q9k9LM3k8mk2K0j3k1L3Nm4k0L6m2n4O0O3qk7J4
-13979A02N2J8n4j01j3J1m7N0M2K1J9P6Pm4o0r1l7ON0J19O2OK9kJ0K6o4p6J5j5n9%m6J9O6
-13996I7QRMl7J3L8MK9jk7l4j3%LK2j7p1LLRjk5l9P3O3N3qj6J2q0k9J4K5k0K4Llk7p5PO2o
-14017D9Kk5M9K9l2J6O7j2l2J5n5l7J30j7o8M5M5k7OK8K6j4n0p5m7l7l0N8Q5L8J3j20p7J7
-14033c7P8P2K9jj1Km5k8K0qk5P2N2N9k3j2pl6Mk7l7l7lM9J0nj27o3O0J29L1K8l6p8KP2N7
-14051A80lo0nJ4m2j3O1P7l0o4m1rL2l0L4Q4L3oj5ok0m4l6k5o6J1J6j0J8Lk7J1J7LPO1j3j06
-14070inP6N9n1j7M6N6M2jl9nNMo7k3kJ9J4n8L0J5j3j8J4k9L0P8L2qMOJ5K6k6n6p3l9rM7P2
-14089A42Qm3l4jNj8j6M1N0K5j9n6l1P9K2pK4ll0k1m1l2M5k2n8L5P5J5k8j9J4K0K4N3j6q1
-14107A01l1M0J0l0%K4j6o9l8kL5L4L3k5p4J0L0M4LoL1l0m8JJ4J02N0m0p6o6J7rK7J8K5O8
-14125A57o6j00lK5k0j5j0K1M9j9O1Q8J4k0n1k0J20R9p1n2m2j9kk8m1M6j5J2M3L5Nk5n3J1
-14141A14L1o4K4K5K0k9oN7n5l4P9L5J4k4Mm5q3MK2N0k9m5oM2R4l5o3l8l8J7O0M4J1%J0j4
-14159A49q5M8m4n3QJ9pL3L0nj2rK3N6Jk7m5o1LN8Pj7P3L3r9l2N2J6J4J5l5L1K6p1n9pJ9J8
-14177F4Q1k2l7Qqj3j0J1n3L9M4kK7nm4kM4l0roqK8N5L9p6p5PO8mqJ7K9n3p9j1M0J9m4l1J2
-14197BM6L0L2pk8mNl6L2O9P8L7o3r9m4P5N6n2rJ1k8n7L6J5l7J2k4rK6M1Q5%Mrn6o0pl1p6
-14216d4k6M7K6L3l6J1K9M5Mo3k1JJ0M2N4M2k4q0J0K5PK1m7k5M5j6o4J6Q1K0k2K3k6l3l1m
-14234C0j0m8K3L9J1m6k2Q0pm5J4L2J5qJ9l3QJ3l1N4K0j2k3J3O6Qp1JL9m3rM3o1k1MN2M1j9
-14252A16J7k8l3n2k0K0L3m6j1L6M0L8M5J1o2o1K2k7k0J2n5rjK8N6QM9j8o0K0J5k2m4Q9jk1
-14270F4j9%lRM3Q9Ql3j7m8pM2k6m1j3M9jm8m6K7J0j1M3m6l4J0j8K8K2K3J02L6m4k2K8ojl2
-14288A17m9j1l9j9MKK9k2K6P3K8Lj3o1j4J1K3J05K9m9r8OK2l1J5Q2M1p8o5po3O2R0k3oK2
-14306A42k6K1nl8K4jl7lL0l0MML6P8o3o3l0N1O1K2Jj3q5m5lJ7j6M9O7l4J7K7j3j12m9N7R9
-14324A41Q4q0j33j0J09P4l6o4r4J4J8N1K6k6mL0K4K9P4Rl4L0K6o9n2l4k4P6Rq3n6k7M2K7
-14341F7J0LJ5j3l8k8K1QJ8J6N9jl2j7Qj5L6j3l0o4K5M7L6L5MJ6l0k9m7n1m0PM8M7k7l0PJ5
-14359D3O1O5M8lk8k1l4o9K9Q5k7o7n6qJ6J2k6J0L8J11ol7p9NK4M5j3m5lj7JRl1j8J34J7J2
-14377A77p9n6j0m7J5O6K1Ql6m7P3O6M8m5n9j9Q7O4l3Q%l9J1J6kL4Op5r4m3P6j3K2J5o1L6
-14395I1K7J0Nl6mM5O5k5N9K1m3k7K4o6Lkl9j3k9l6KQ1K8k5j7k3j5L8o6p6j1M1O8j9k9L8J7
-14413F2o1l9J2K7M2N1P6j9o9O2P5J7J8p4r3j5pRL3O8mJ0q6l4Jn4M2J21P0N6m5p0l2KL1M1
-14431B24N0j7p5m5M0o1n6N3Kk1j7M6J8r6mJ5om0n3K1O0K3J0L5L3J5l1n5M5K3m3j8JK9M3O3
-14448B11N1l5k7m4p8K7J5oK2N7L2Rmj09q8%J2O6po4Lj9mN6M2K6LLrj3o3j9N9Q7J5m8m4Mk7
-14467I2K6l9l0k0k4N8J36N7jQ%m9p5o3l2k5k7K9L4L0l3m9Lk1j4lJ9L2k5J9j6QJ04LJ9j5r1
-14486B5l8M5R7L6lJ1k4q5KO9P5J0j6k0J8k7k1M7l8n4qm4j2O0J18Pj7k4l2j03k0M0o2l2M8
-14503B8k1M6L0nK2j6Q5O6Rq3l8M6rm3o4l3Q0Q6k5q9M2M2L6j8j8k4k0k3m3L6L6l4j8M8K8m4
-14520I8J6qLK5Lj9N1Oj3q2k5L1L6J7k6n9jM3kl0l2O0R8K9q8q7n9k4K0P4O5M1K4L0n1j03m6
-14538A5MP7lm6Nl7JQm8m7RM9K6n4jO6J1J8L5J2O0m2o1RL8K2q9l6kK6J7L3m2n2n5K9L8Q8Q2
-14557A63M0l4Lj3n2J0j9l0J2O4pk2M2l0o4kk2K0J8kK3K2pRKk2k1K4k2m4K0Ln2J2J2L7L8j7
-14576I2L3l7l2N3N0K6l8l4l0J6n3p8J7P3O1J3K0l0j00j6L0Q9K4j9m5j4mN6ln2n4Jl6o0p1
-14593a52NJ0O0L7J6K8M1P0jk9p2KO7j0n3L3N4jJn6K2J8jK1M1P0l9j26M5P7n7n8L7k7o0qk
-14611CJ9j5o3QM8N7L7J6j5l2Rk5J2L8j8n3j9M0k4r9j0k0qQ1J9%N7N3N7j6q8p1O0J16K0n3
-14629A21q9rJ5MJ3P0P7ln7m3O3Kj9Mk3J5M3j2k4m4m1J0L7Qo2j7L0L1K6J0l1l3K5pLQ1j9o1
-14647I4K7M4jR0Rp9r8l3L6pK5J07J0Rp6j54n1j1J0L0J9L0M1K1l3KN1k1j3l9j6MJ1K6m6RM0
-14666F7M1M0njJ5m6n3J7krJ1qJ0P5M6Npl7l7o1l7JJ8oK1J5oJ5J0J8k8Qk0k6k1J7J19K8l2
-14685A55m9L7qqPp3J0M1M3K5J6Qj2j2j5M4mrK8K5m3mo7m2N1O9m2p2M9jk6Pj1j7KJ9k2L7M9
-14704A85k1L7k8k6J1L1KK3L7l4o5m3n0k9L4J0j7j0j1ql1j6P3L6m2J0M9O7qj8L0L9k0j2k6
-14721A59ml2PN4mk6K5J1n4MLj0L9m2l8nL0K7n5j6%Jj6j3n2p6J01Q5N2j6o1q0M3N5oQL7k0
-14739A15p3JK5j4j8k1J7N8L0m0k8RK2R0P8j4r0p1o6J0k4JK1K3K4jK3l7k3j2k5N1M3l2l8M6
-14757F0rPL7P4j5o7m6lj1rnP5Lj6K0N3N9p8l4Rm0MJ09k3p2J4l8Lj1J5PN4k3r5o5PN1P0Q7
-14776A58jJk8K2L8nk8k8%J0J1j8p4o2KR3M6l7L0mql7k5RQO4J0k0j5k6L5J7%J5j4J8O6k1o3
-14795A39L5M9j1M7O2o7l5n5j10k1L9m0j8M5M1L4l2J2M9n1k9k1J0N5m6q1L0M6NJ0L4N5l6p1
-14812G3n7L0O5N3m8q4mPJ2mj2j9l1J6O5O2L0r3J3M9M9Pq4k1N6j2m2PK3j1m3j0j1m4m5J2K9
-14830a7pK7L1J1o5p5L4jM7J26O8j6m8J8jL2M7Pr7k0M3l2m4N1M8L7L1K8p3MJ4On1mOjLj0l2
-14849A25j03JM1J3J8j0MO6j8l9Jl4mJ7M0J7rjr5m4k2O1P5L0M4Mn3k6lL7Jm2n5M4Qo4o8NO8
-14868C0N2l5%L9K0N1j5J3O0k1J6N1n1m6n7KL7M6m6l2OML0n1k4K8o8k3J7ok5P4P4j6m5O7K3
-14886A79o2o4K8N6R6m9j08m0j3PM2K0RK8l4N8L8l7L3O0J8n8j0m8k9j0J9k8mO7K2q1q5m4K
-14903b2J36M7o2j8jM4K3M0L1n2k2k3J8L7k3n7ML0K6j2n0ON9K6K9j8o8n5k1L7J5K2J4o9Mk5
-14921E0kLM3M9k2k7L8J3r0m5m7k3M0P2k7j5j0K8L4O5Mo8OM1K7K9M8j2j9kJ6l6L1J05Rn9n
-14939B42r3p3qN7J17lj3k7j4K4j3l9q4m2nJ8N1L9k4ko3qJ13l9p7N0N2J8k4j4L9N0j3l5j06
-14956E1m3lk7J6J9N4J7K0Jk5k7n3j0rpJ5P3L3qo1l7O6J8J3R2l4k6Jo5j8R0j9j9P5K0l8m5
-14974A00n5J3j3l3J4P9R1M0J2n3q5n0PL3L3m8J5j1j6RMJ9%k6L2K5o0lm3J7Q2N0N1J7l6nk5
-14992A81kp1o9K7K5J8J7N4ro0j8l8K5J0K4Q3K1j45o8M3N2R1Qn1Qm1n7K5L4KM3J3n3K1k1n
-15010A17j1m0m7j2N9J47O0J7pr7p2m5LK1J3J2j0kqj0p0K1P2j1m1l3P0O8r0q4N8%k4n3K6M2
-15027C9PL7Mk5J0m1J1R2m5n8P8J9P4j0q8KP3M1QJ8k5q6q4j3Q8O4Nm1n0J0l4l4J3Ro6NNM7
-15046E9K7K2k3l0l5nM7O6M3m8j7o6j09N6M0Oj8M6L2K4M7mo4K8L8k9m1l3k5Ppl5k0K8N1M6
-15064A04K3N7N6j1l1l5j0On4r2%L3L6K2l2l2Mn6MK7k8rO1M6j0o6K3M4j6j8r0l5K5mJ7O0k3
-15082dMP4Pj9KPL7N9M5qn0J4j5j2oN6Nj09nK5L9kj8N2j5m2m6n3Rk7j5J35K7l6l2J0J4M9N5
-15101B11Nk6J1J8l8k8k9K2k1n5l9J7j5J4M2O1Km2l8k4k4K2N4K0J8ol6p3l0N7mK2L3mPM9M0
-15119A93Qk2j4n8K3p3m3M2q5KM9n6J15J45n7o0r0N0P8Kl3K6L5L9j2m1oj8pk7Lj3M3Qp6m5
-15137B5k3N4J0KKK9mj6nJN8k2m8%j5q2k1P0K6j5k2N6J9n7K4P3O6OK3L9Lk3j02o8j9J6Rl2
-15155C7k7m8j6qL3N1J5KJ7J4O3P9nl2n3k2k8m8m4K1K8O2O0P5j1o7p9m4K5j2k9J7J5K6k1m9
-15173cK1K2j1mMmK2R0k0l2J7rn9k4P4K1mk1o4m4J8K6L6K7m6%P1jr7L2Q7O5k7n0j9r1KO9N1
-15192A25J4N5nm9l0j7O9K2m9o8k3k4M8K8k6k1J9J0K9L6k3o9l4L3J5k0l0k9L8K4J6K2k7l7
-15208B2l4p1R4J61M0p3l0k6m3l5l6O8N4r8jK7qN5P6Q2m2q6J0n7mNq7j0M2QL0j0J6O4M3M5
-15226A91l5L7p3l8Pl6m3J5M0R1jj0k6m7K5k2l7N1P3m1q3k6L2L4J3r0m0J43M8l4j3p2n0P1
-15243E4K1l4J2J5R8M9o0q4m6j6P2J4L1P7K9j6k7J9l8j30j6K9J10Pj22j17j1J03J01M8m0L6
-15258A68J5k3k7P4P6l0o0n8r2k7Q1L7l7j09l3Q0K7k0PPK7J13M6k8k7p1rK9l4p1J5M1K2j0
-15275I9k3M2j7oMJ9J9l1k9l6J01J00n5r6n1j7pL6l6L3J8J0L8L0K7N1l2k5K4kj2p3K1M6o2
-15292A08j4l0Ok1j8K1j6j0J8J3J6m4j2Oj6j4mk7J7R8R1Ml9j5pn9n3j4Q4j8k9J9J8MN2N4o6
-15310A03l1j1QQ4J7m4j5L3M7Q3Qj78p5L5O1Pn5J00K8k5l7oJ7m8m8J5K4NmJ9K4j3M5K6n6o5
-15328G8K6L5oq7k3j2rn2o6P5P2L0J8k2rq0j3L6K0k2j4Q6L0l5l1N4J7j3NMJJ0P1k5k5l0j6
-15346G8mn8k2L2K6JJ0qk5pk0k1K3p0k4Ro9%L9N6Oj0J17J6j02k0R1M3K2k6K4ML7nj4Rn4J5
-15364I9K8KL5m3p3p0Qj3Jj6J5L9K3l3pM1K2nn7j8J5M9Nk7O1M2P5P1n2j05l7O8Pj11j8ql6
-15383b3J9R1kn4l1LN0K5mM6O0k6m3k7l5j3L8l7l4K5L5m3K8J1k2j8J5nk3jNj8j5J7N3j9k2
-15401FK7M1J01L9n4rj7Jm6n2j4o0j3Q2L9M5l0k5l4M6mj6kJ0p1l8K5J5N4%l9p0k7j9L2R8M0
-15419F1l4rj8mPO8M7k9o7L8koo2m3qK6J3M8O9j5j8rM6J1m5q3P4O4rpL2p7p0K3M6l0n5J3p
-15438b1o1j5N0K4L0j3p5L8M0l3o5QJ6QR2OjJ24kn8J2N0K7l9o3K6J40O2k2l6j02n6j0n2k6
-15455CO4N3n5j33N8J33N5RLjm4j7%l7p2K1J6%Q1R8J0m5o8mL0m0K1N1o7l3N0k1lk6n3OLm6
-15473@k6n7P3J3p8M2P9Q3Oj9l0M4k2%rM3Q4k8n5o0k9Jl%J8K0PK3j8rJ9qqM8pl1k7K0pRm9
-15494E2m5jL8lN7Ko8k9M4J14J7o8j20N6J17p0k6N7rm2l0krKJ2kLJ5j7m5K9O2o5k6P2M5M0
-15512A57J9m7o1m9m4n2N3L0l7lK0K8K2p1m4L3j0n2N9L6K3J00M2k6M5N4n0l7j0L0j6m3l1l1
-15528C7M7M1j0m2o3jO6Mp0k7o3JP3PjQ4N2k4%l7LK2m2lO0n1m2MkJ8J3k0L8O6m2m5O2Lo9j4
-15548C3J3NKk0ONMk8o3l8nj5M6P5J12Rj6l3o9N1N9l3K8N8J1k7j4n3o1K3N3l1QJ3K6M6n2n1
-15566G7r0L0L1o8p2JJ5K8N4N2J9j3M0M5k5n8o3Pl3K9P8P5O9q7r4j8j6N8k1r5pJ3J7M6Ol1
-15584al2J6Q3O1P7L1n2m3J3J4J3pjo1nN5Pm2J7nl8m6JO3R5M5n5j6N8N1Km4p2m6r2n9Q3L7
-15603A05j2L4m0p2p2Q1R5j4k0K1K3l9l6j5J2k5N5O0m2o7L2LkP4L0l4k2p0m0jK%k4k4J1N2
-15620A9N8k7JKPO0L7J7o0p3K1K7n3k0K9P0J6n8OKl0J1o2m0K6K0m4J0Q3L0m5l2PO4M1l2j6
-15638G2L5J8l9pr5j05L1P0NK3Qqk7k0N4M5J5n8j0k1QP4p2k4J7J7O7M8N3k0l1kk0k9Qqk4L6
-15657H4j4L8R5o1j03M5lJ0M8o6q8J8O8K3P0l8o1j3N2L0l7n3JK2P6P9m4j5j8M7k3n2M8J3k3
-15674A55l9k7qm7k3Lk4k8L9M5J7K1j2nM4PNkJ7Rj6lj2n6J2j4M3lp1K2M5K7J4J3rjj16m7J4
-15693a1M8MQN2j3ok1k4L2K7J4J5M1M4j5l3jRj4L2j5MJ4j6J0K4j1q4n9J6L6L3l8p0k1J7O1
-15711H9L6K7j3k4qlm8j8KO8NLJ4J4l2Pj0m1jj0O6L2m5Ll2m0Kj1mJ5K5Pk0J5J9l4J1Ml0oO3
-15731I7P3N1J2p6k7m7m3n8PlL0J7K0P8PJ2K4l0m0j7nM1Rn6J5J2l5J4M6mj7q1j3J8Mk0LJO
-15750B5OK9On3m1MOQ1J39K2j2l1j9l8j5m0qN6l2l6k5pK3K4k6M4pj5K0j6j5j7PL9j1PK4m1
-15769E7Qpl6lL2QK1Nj8P1j0o0o6p5K0O5J8ML5L3P0k9o9m8j9j9KK0J8M2L9j8k0K6m3m9k0j8
-15787c3o2ML3K3K7LL0P7K1m1J4l4jK5j3q0J1N1M0M3p2M4J7j7RJ6K1j5l5j6k2M2oJ8l2k8l1
-15806C1RR5O4l5l8j3k1n7n1Jml9j6L2K2L2L6M1LPq0J1Q6ml6k5RJ5oL2J8%l3j2k4j9JJ2PN8
-15825A09M7or9pL5L3Nn6o0J3M7N4M0j7q7NN4Pj4j4k1K5OJ8m7m8MK3j5K3j0k0JK8L0l4k4O2
-15844I0j0k2L2L3K9mp5p2%Ok4pM7K9N7N9k1o2l7kl8J4N0j3J4k8j3K7k1k7j5Lk0j9M8O9J6
-15862I3m3K1M8L2Jp0n7M0K5L5j3J6L0J0Jj0K0k4k3nm6m5J0L7M3j4m5j6Nonk4j8J7jL0M8l0
-15880F7n0k6JM1K6ojJ5j5o%n2l1j1o4J3Q6J9L8rk4L0qK7N5JRN1qk9n1k1k6n0K1K7qL6N8J8
-15900A43n3q3j8mKK5P0M6l1k8K3N2ro2j8k4l5L9K0l1m4j8LL9L3K7j5j4L4m1m0K4N9L5j0R
-15918A05J4k6m0k9J8J8k7J3LK4Mj2k5kK6J2qQj0pml3JN9k7m4Rpj3N2N9KK6m5m8K3m1o7J6
-15937b3oqj0J2K9J8K1Pnn7l4N7N2L7k4K2N7jn5j1L0m2J2L7mNm6k2l3j7L9JK2Om3L8ll7j6
-15956Ej8oRL0K8k0N7J1l2J8L5j2l6o0j9L8j4l8j9P0M1k8j2nj5L7Rjl6k6K0K4j2Rqk6k3Kk3
-15975d6oL7M7M4lL8j0p0m3k5RmKJ7K4L3J1k5l4l3j2j4jK8R3Q1ol2m0l3K5no9kK3J0nNj1M8
-15994D6L1N5Jq2k8J0J5J9m1pj5OL9j5j7j3J9Kl1k5N2k7QK4j3K1J8QJ7j1k8JlQK0L9m1q8j9
-16013d5L2M7OQM0j7n8k6M4M3J9l3k7Lj2m2K4K7JpM3J6p9n5
-16025d8
##END=	
##END=	
