# Supplementary material for: Uranium-stibinidiide, -stibinidene, and -stibido multiple bonds and uranium-nitride formation from multimetallic diuranium-distibene-mediated dinitrogen cleavage
Source: Nat Commun. 2025 Aug 4;16:7136. doi: 10.1038/s41467-025-61612-5 (PMC12322283; doi:10.1038/s41467-025-61612-5)
Supplement: Supplementary file 3 — Source Data [file 41467_2025_61612_MOESM3_ESM.zip › Supplementary Data 5UK' 1H.jdx]

##TITLE=	20230319-2238-B400_B.11-57.10.fid
Ref STL-925-USbU-K222-cryptand
Group Liddle_S
H1_ExtraWide_Day THF /mnt/nmrdata/Liddle_S mbdxwjd3 57
##JCAMP-DX=	6.0	$$ MestReNova 14.3.0-30573
##DATA TYPE=	LINK
##BLOCK_ID=	1
##BLOCKS=	2    
##ORIGIN=	Mestrelab Research S.L.
##OWNER=	n16601rs
##$MNOVA/LINK_BLOCK_TYPE=	ITEM	$$ NMR Spectrum
##$MNOVA/ITEM/POLYGON=	(XY..XY)
5321,5835
8722,5835
8722,8208
5321,8208
5321,5835
##$MNOVA/ITEM/Z=	0
##$MNOVA/ITEM/ANGLE=	0
##TITLE=	20230319-2238-B400_B.11-57.10.fid
##JCAMP-DX=	6.0	$$ MestReNova 14.3.0-30573
##BLOCK_ID=	2
##DATA TYPE=	MNOVA NMR VIEW DATA
##DATA CLASS=	MNOVA VIEW DATA
##$MNOVA/ITEM/ZOOM/X=	-203.76782169502772035,	203.76800000407376956
##$MNOVA/ITEM/ZOOM/Y=	-724.33646011352539063,	7621.32098388671875
##END=	
##TITLE=	20230319-2238-B400_B.11-57.10.fid
##JCAMP-DX=	6.0	$$ MestReNova 14.3.0-30573
##BLOCK_ID=	3
##DATA TYPE=	NMR SPECTRUM
##DATA CLASS=	XYDATA
##NUMDIM=	1
##ORIGIN=	Bruker BioSpin GmbH
##OWNER=	nmrsu
##.OBSERVE FREQUENCY=	400.06999999999999318
##.OBSERVE NUCLEUS=	^1H
##.SOLVENT NAME=	THF
##.PULSE SEQUENCE=	zg10
##LONGDATE=	2023/03/20 21:56:24.000
##.ACQUISITIONMODE=	SIMULTANEOUS (DQD)
##$ORIGINAL FORMAT=	Bruker XWIN-NMR
##$MNOVA/SCALES_VERSION=	9
##$PARAMETER FILE=	(acqus, ASCII, c:/Users/n16601rs/OneDrive%20-%20The%20University%20of%20Manchester/MS%20U-Sb/JD%20NMR/USbU%20Kcrypt/USbU%20KCrypt/10/acqus, 0)
$$ ##TITLE= Parameter file, TopSpin 3.6.2
$$ ##JCAMPDX= 5.0
$$ ##DATATYPE= Parameter Values
$$ ##NPOINTS= 1	$$ modification sequence number
$$ ##ORIGIN= Bruker BioSpin GmbH
$$ ##OWNER= nmrsu
$$ $$ 2023-03-20 21:56:25.862 +0000  nmrsu@cyan.ch.man.ac.uk
$$ $$ /mnt/nasr/NMR/Liddle_S/data/mbdxwjd3/nmr/20230319-2238-B400_B.11-57/10/acqus
$$ $$ process /opt/topspin3.6.2/prog/mod/dirdata
$$ ##$ACQT0= -0.763941940412529
$$ ##$AMP= (0..31)
$$ 100 100 100 100 100 100 100 100 100 100 100 100 100 100 100 100 100 100
$$ 100 100 100 100 100 100 100 100 100 100 100 100 100 100
$$ ##$AMPCOIL= (0..19)
$$ -1 0 0 0 0 0 0 0 0 0 0 0 0 0 0 0 0 0 0 0
$$ ##$ANAVPT= -1
$$ ##$AQSEQ= 0
$$ ##$AQ_mod= 3
$$ ##$AUNM= <au_zg>
$$ ##$AUTOPOS= <57 >
$$ ##$BF1= 400.07
$$ ##$BF2= 400.07
$$ ##$BF3= 400.07
$$ ##$BF4= 400.07
$$ ##$BF5= 400.07
$$ ##$BF6= 400.07
$$ ##$BF7= 400.07
$$ ##$BF8= 400.07
$$ ##$BWFAC= (0..63)
$$ 0 0 0 0 0 0 0 0 0 0 0 0 0 0 0 0 0 0 0 0 0 0 0 0 0 0 0 0 0 0 0 0 0 0 0 0
$$ 0 0 0 0 0 0 0 0 0 0 0 0 0 0 0 0 0 0 0 0 0 0 0 0 0 0 0 0
$$ ##$BYTORDA= 0
$$ ##$CAGPARS= (0..11)
$$ 0 0 0 0 0 0 0 0 0 0 0 0
$$ ##$CHEMSTR= <none>
$$ ##$CNST= (0..63)
$$ 1 1 145 1 1 1 1 1 1 1 1 1 1 1 1 1 1 1 1 1 1 1 1 1 1 1 1 1 1 1 1 1 1 1 1
$$ 1 1 1 1 1 1 1 1 1 1 1 1 1 1 1 1 1 1 1 1 1 1 1 1 1 1 1 1 1
$$ ##$CPDPRG= (0..8)
$$ <> <> <> <> <mlev> <mlev> <mlev> <mlev> <mlev>
$$ ##$D= (0..63)
$$ 0 0.1 0 0 0 0 0 0 0 0 0 0 0 0 0 0 0.0002 0 0 0 0 0 0 0 0 0 0 0 0 0 0 0
$$ 0 0 0 0 0 0 0 0 0 0 0 0 0 0 0 0 0 0 0 0 0 0 0 0 0 0 0 0 0 0 0 0
$$ ##$DATE= 1679349384
$$ ##$DE= 10
$$ ##$DECBNUC= <off>
$$ ##$DECIM= 122.666666666667
$$ ##$DECNUC= <off>
$$ ##$DECSTAT= 4
$$ ##$DIGMOD= 1
$$ ##$DIGTYP= 12
$$ ##$DQDMODE= 0
$$ ##$DR= 20
$$ ##$DS= 2
$$ ##$DSPFIRM= 0
$$ ##$DSPFVS= 20
$$ ##$DTYPA= 0
$$ ##$EXP= <H1_ExtraWide_Day>
$$ ##$FCUCHAN= (0..9)
$$ 0 2 0 0 0 0 0 0 0 0
$$ ##$FL1= 90
$$ ##$FL2= 90
$$ ##$FL3= 90
$$ ##$FL4= 90
$$ ##$FN_INDIRECT= (0..7)
$$ 0 0 0 0 0 0 0 0
$$ ##$FOV= 20
$$ ##$FQ1LIST= <freqlist>
$$ ##$FQ2LIST= <freqlist>
$$ ##$FQ3LIST= <freqlist>
$$ ##$FQ4LIST= <freqlist>
$$ ##$FQ5LIST= <freqlist>
$$ ##$FQ6LIST= <freqlist>
$$ ##$FQ7LIST= <freqlist>
$$ ##$FQ8LIST= <freqlist>
$$ ##$FRQLO3= 555000
$$ ##$FRQLO3N= 2
$$ ##$FS= (0..7)
$$ 83 83 83 83 83 83 83 83
$$ ##$FTLPGN= 0
$$ ##$FW= 250000
$$ ##$FnILOOP= 0
$$ ##$FnMODE= 0
$$ ##$FnTYPE= 0
$$ ##$GPNAM= (0..31)
$$ <sine.100> <sine.100> <sine.100> <sine.100> <sine.100> <sine.100> <sine.100>
$$ <sine.100> <sine.100> <sine.100> <sine.100> <sine.100> <sine.100> <sine.100>
$$ <sine.100> <sine.100> <sine.100> <sine.100> <sine.100> <sine.100> <sine.100>
$$ <sine.100> <sine.100> <sine.100> <sine.100> <sine.100> <sine.100> <sine.100>
$$ <sine.100> <sine.100> <sine.100> <sine.100>
$$ ##$GPX= (0..31)
$$ 0 0 0 0 0 0 0 0 0 0 0 0 0 0 0 0 0 0 0 0 0 0 0 0 0 0 0 0 0 0 0 0
$$ ##$GPY= (0..31)
$$ 0 0 0 0 0 0 0 0 0 0 0 0 0 0 0 0 0 0 0 0 0 0 0 0 0 0 0 0 0 0 0 0
$$ ##$GPZ= (0..31)
$$ 0 0 0 0 0 0 0 0 0 0 0 0 0 0 0 0 0 0 0 0 0 0 0 0 0 0 0 0 0 0 0 0
$$ ##$GRDPROG= <>
$$ ##$GRPDLY= 68.0590972900391
$$ ##$HDDUTY= 20
$$ ##$HDRATE= 20
$$ ##$HGAIN= (0..3)
$$ 0 0 0 0
$$ ##$HL1= 1
$$ ##$HL2= 35
$$ ##$HL3= 16
$$ ##$HL4= 17
$$ ##$HOLDER= 57
$$ ##$HPMOD= (0..7)
$$ 0 0 0 0 0 0 0 0
$$ ##$HPPRGN= 0
$$ ##$IN= (0..63)
$$ 0.001 0.001 0.001 0.001 0.001 0.001 0.001 0.001 0.001 0.001 0.001 0.001
$$ 0.001 0.001 0.001 0.001 0.001 0.001 0.001 0.001 0.001 0.001 0.001 0.001
$$ 0.001 0.001 0.001 0.001 0.001 0.001 0.001 0.001 0.001 0.001 0.001 0.001
$$ 0.001 0.001 0.001 0.001 0.001 0.001 0.001 0.001 0.001 0.001 0.001 0.001
$$ 0.001 0.001 0.001 0.001 0.001 0.001 0.001 0.001 0.001 0.001 0.001 0.001
$$ 0.001 0.001 0.001 0.001
$$ ##$INF= (0..7)
$$ 0 0 0 0 0 0 0 0
$$ ##$INP= (0..63)
$$ 0 0 0 0 0 0 0 0 0 0 0 0 0 0 0 0 0 0 0 0 0 0 0 0 0 0 0 0 0 0 0 0 0 0 0 0
$$ 0 0 0 0 0 0 0 0 0 0 0 0 0 0 0 0 0 0 0 0 0 0 0 0 0 0 0 0
$$ ##$INSTRUM= <spect>
$$ ##$INTEGFAC= (0..63)
$$ 0 0 0 0 0 0 0 0 0 0 0 0 0 0 0 0 0 0 0 0 0 0 0 0 0 0 0 0 0 0 0 0 0 0 0 0
$$ 0 0 0 0 0 0 0 0 0 0 0 0 0 0 0 0 0 0 0 0 0 0 0 0 0 0 0 0
$$ ##$L= (0..31)
$$ 1 1 1 1 1 1 1 1 1 1 1 1 1 1 1 1 1 1 1 1 1 1 1 1 1 1 1 1 1 1 1 1
$$ ##$LFILTER= 200
$$ ##$LGAIN= -2
$$ ##$LINPSTP= 0
$$ ##$LOCKED= yes
$$ ##$LOCKFLD= -2607
$$ ##$LOCKGN= 124.894966125488
$$ ##$LOCKPOW= -38
$$ ##$LOCKPPM= 1.73000001907349
$$ ##$LOCNUC= <2H>
$$ ##$LOCPHAS= 310.0873
$$ ##$LOCSHFT= yes
$$ ##$LOCSW= 0
$$ ##$LTIME= 0.100000001490116
$$ ##$MASR= 4200
$$ ##$MASRLST= <masrlst>
$$ ##$MULEXPNO= (0..15)
$$ 0 0 0 0 0 0 0 0 0 0 0 0 0 0 0 0
$$ ##$NBL= 1
$$ ##$NC= -4
$$ ##$NLOGCH= 1
$$ ##$NOVFLW= 0
$$ ##$NS= 16
$$ ##$NUC1= <1H>
$$ ##$NUC2= <off>
$$ ##$NUC3= <off>
$$ ##$NUC4= <off>
$$ ##$NUC5= <off>
$$ ##$NUC6= <off>
$$ ##$NUC7= <off>
$$ ##$NUC8= <off>
$$ ##$NUCLEUS= <off>
$$ ##$NUSLIST= <automatic>
$$ ##$NusAMOUNT= 25
$$ ##$NusFPNZ= no
$$ ##$NusJSP= 0
$$ ##$NusSEED= 54321
$$ ##$NusSPTYPE= 0
$$ ##$NusT2= 1
$$ ##$NusTD= 0
$$ ##$O1= 0
$$ ##$O2= 2470.59601804267
$$ ##$O3= 2470.59601804267
$$ ##$O4= 2470.59601804267
$$ ##$O5= 2470.59601804267
$$ ##$O6= 2470.59601804267
$$ ##$O7= 2470.59601804267
$$ ##$O8= 2470.59601804267
$$ ##$OVERFLW= 0
$$ ##$P= (0..63)
$$ 12 12 24 0 0 19.8 30 60 20000 0 0 80000 80000 1000 0 0 1000 2500 100000
$$ 600 26 0 0 0 0 270 100000 12 0 1000 0 0 20000 0 0 0 0 0 0 0 2000 0 0 0
$$ 300 0 80000 46600 10000 0 80000 0 0 0 0 0 0 0 0 0 0 0 0 0
$$ ##$PACOIL= (0..15)
$$ 2 3 1 0 0 0 0 0 0 0 0 0 0 0 0 0
$$ ##$PAPS= 2
$$ ##$PARMODE= 0
$$ ##$PCPD= (0..9)
$$ 100 90 100 100 100 100 100 100 100 100
$$ ##$PEXSEL= (0..9)
$$ 1 1 1 1 1 1 1 1 1 1
$$ ##$PHCOR= (0..31)
$$ 0 0 0 0 0 0 0 0 0 0 0 0 0 0 0 0 0 0 0 0 0 0 0 0 0 0 0 0 0 0 0 0
$$ ##$PHLIST= <>
$$ ##$PHP= 1
$$ ##$PH_ref= 0
$$ ##$PL= (0..63)
$$ 120 120 120 120 120 120 120 120 120 120 120 120 120 120 120 120 120 120
$$ 120 120 120 120 120 120 120 120 120 120 120 120 120 120 120 120 120 120
$$ 120 120 120 120 120 120 120 120 120 120 120 120 120 120 120 120 120 120
$$ 120 120 120 120 120 120 120 120 120 120
$$ ##$PLSTEP= 0.1
$$ ##$PLSTRT= -6
$$ ##$PLW= (0..63)
$$ 0 7.4 0 0 0 0 0 0 0 4.2624e-05 1.184 0.063053 0 0 0 0 0 0 7.4 0.13156 0
$$ 0 0 0 0 0 0 0.058469 0 1.184 0 0 1.705e-06 0 0 0 0 0 0 0 0 0 0 0 0 0 0
$$ 0 0 0 0 0 0 0 0 0 0 0 0 0 0 0 0 0
$$ ##$PLWMAX= (0..7)
$$ 100.8 0 0 0 0 0 0 0
$$ ##$PQPHASE= 0
$$ ##$PQSCALE= 0
$$ ##$PR= 1
$$ ##$PRECHAN= (0..15)
$$ -1 2 -1 0 1 -1 -1 -1 -1 -1 -1 -1 -1 -1 -1 -1
$$ ##$PRGAIN= 0
$$ ##$PROBHD= <Z130030_0009 (CPP BBO 400S1 BB-H&F-D-05 Z LT)>
$$ ##$PROBINPUTS= (0..15)
$$ <31P-77Se/10B-35Cl> <1H/19F> <2H> <> <> <> <> <> <> <> <> <> <> <> <> <>
$$ ##$PULPROG= <zg10>
$$ ##$PW= 0
$$ ##$PYNM= <acqu.py>
$$ ##$ProjAngle= 0
$$ ##$QNP= 1
$$ ##$RD= 0
$$ ##$RECCHAN= (0..15)
$$ 0 2 0 0 0 0 0 0 0 0 0 0 0 0 0 0
$$ ##$RECPH= 0
$$ ##$RECPRE= (0..15)
$$ -1 0 -1 -1 -1 -1 -1 -1 -1 -1 -1 -1 -1 -1 -1 -1
$$ ##$RECPRFX= (0..15)
$$ -1 -1 -1 -1 -1 -1 -1 -1 -1 -1 -1 -1 -1 -1 -1 -1
$$ ##$RECSEL= (0..15)
$$ 0 0 1 0 0 0 0 0 0 0 0 0 0 0 0 0
$$ ##$RG= 90.5
$$ ##$RO= 0
$$ ##$RSEL= (0..15)
$$ 0 0 2 0 0 0 0 0 0 0 0 0 0 0 0 0
$$ ##$S= (0..7)
$$ 83 4 83 83 83 83 83 83
$$ ##$SELREC= (0..9)
$$ 0 0 0 0 0 0 0 0 0 0
$$ ##$SFO1= 400.07
$$ ##$SFO2= 400.072470596018
$$ ##$SFO3= 400.072470596018
$$ ##$SFO4= 400.072470596018
$$ ##$SFO5= 400.072470596018
$$ ##$SFO6= 400.072470596018
$$ ##$SFO7= 400.072470596018
$$ ##$SFO8= 400.072470596018
$$ ##$SOLVENT= <THF>
$$ ##$SOLVOLD= <off>
$$ ##$SP= (0..63)
$$ 1 0 0 0 0 0 0 0 0 0 0 0 0 0 0 0 150 150 150 150 150 150 150 150 150 150
$$ 150 150 150 150 150 150 120 120 120 120 120 120 120 120 120 120 120 120
$$ 120 120 120 120 120 120 120 120 120 120 120 120 120 120 120 120 120 120
$$ 120 120
$$ ##$SPECTR= 0
$$ ##$SPINCNT= 0
$$ ##$SPNAM= (0..63)
$$ <gauss> <Gaus1_270.1000> <Gaus1_180r.1000> <gauss> <gauss> <Sinc1.1000>
$$ <Squa100.1000> <gauss> <Squa100.1000> <gauss> <Sinc1.1000> <Sinc1.1000>
$$ <gauss> <gauss> <gauss> <gauss> <gauss> <gauss> <gauss> <Sinc1.1000> <Sinc1.1000>
$$ <Sinc1.1000> <Sinc1.1000> <gauss> <gauss> <gauss> <gauss> <gauss> <gauss>
$$ <Crp60,20,20.10> <Bip720,50,20.1> <gauss> <> <> <Rsnob.1000> <Gaus1_180r.1000>
$$ <Gaus1_180r.1000> <> <> <> <Gaus1_180r.1000> <Squa100.1000> <> <> <> <>
$$ <> <> <> <> <> <> <> <> <> <> <> <> <> <> <> <> <> <>
$$ ##$SPOAL= (0..63)
$$ 0.5 1 0.5 0.5 0.5 0.5 0.5 0.5 0.5 0.5 0.5 0.5 0.5 0.5 0.5 0.5 0.5 0.5 0.5
$$ 1 1 1 1 0.5 0.5 0.5 0.5 0.5 0.5 0.5 0.5 0.5 0.5 0.5 0.5 0.5 0.5 0.5 0.5
$$ 0.5 0.5 0.5 0.5 0.5 0.5 0.5 0.5 0.5 0.5 0.5 0.5 0.5 0.5 0.5 0.5 0.5 0.5
$$ 0.5 0.5 0.5 0.5 0.5 0.5 0.5
$$ ##$SPOFFS= (0..63)
$$ 0 0 0 0 0 0 0 0 0 0 0 0 0 0 0 0 0 0 0 0 0 0 0 0 0 0 0 0 0 0 0 0 0 0 0 0
$$ 0 0 0 0 0 0 0 0 0 0 0 0 0 0 0 0 0 0 0 0 0 0 0 0 0 0 0 0
$$ ##$SPPEX= (0..63)
$$ 0 0 0 0 0 0 0 0 0 0 0 0 0 0 0 0 0 0 0 0 0 0 0 0 0 0 0 0 0 0 0 0 0 0 0 0
$$ 0 0 0 0 0 0 0 0 0 0 0 0 0 0 0 0 0 0 0 0 0 0 0 0 0 0 0 0
$$ ##$SPW= (0..63)
$$ 0 8.8461e-06 3.9316e-06 0 0 0.0030726 4.2624e-05 0 1.0656e-07 0 0.0030726
$$ 0.0030726 0 0 0 0 0 0 0 6.275867e-06 9.755632e-06 4.555189e-06 2.456576e-05
$$ 0 0 0 0 0 0 0.040703 0.75776 0 0 0 4.2982e-05 3.9316e-06 0.00025162 0 0
$$ 0 3.9316e-06 1.0656e-07 0 0 0 0 0 0 0 0 0 0 0 0 0 0 0 0 0 0 0 0 0 0
$$ ##$SUBNAM= (0..9)
$$ <""> <""> <""> <""> <""> <""> <""> <""> <""> <"">
$$ ##$SW= 407.537376611268
$$ ##$SWIBOX= (0..19)
$$ 0 0 3 0 0 0 0 0 0 0 0 0 0 0 0 0 0 0 0 0
$$ ##$SW_h= 163043.47826087
$$ ##$SWfinal= 0
$$ ##$SigLockShift= 0
$$ ##$TD= 262144
$$ ##$TD0= 1
$$ ##$TD_INDIRECT= (0..7)
$$ 0 0 0 0 0 0 0 0
$$ ##$TDav= 1
$$ ##$TE= 298.0015
$$ ##$TE1= 298.0015
$$ ##$TE2= 0
$$ ##$TE3= 0
$$ ##$TE4= 0
$$ ##$TEG= 300
$$ ##$TE_MAGNET= 0
$$ ##$TE_PIDX= 1
$$ ##$TE_STAB= (0..9)
$$ 2 2 0 0 0 0 0 0 0 0
$$ ##$TL= (0..7)
$$ 0 120 120 120 120 120 120 120
$$ ##$TOTROT= (0..63)
$$ 0 0 0 0 0 0 0 0 0 0 0 0 0 0 0 0 0 0 0 0 0 0 0 0 0 0 0 0 0 0 0 0 0 0 0 0
$$ 0 0 0 0 0 0 0 0 0 0 0 0 0 0 0 0 0 0 0 0 0 0 0 0 0 0 0 0
$$ ##$TUBE_TYPE= <>
$$ ##$USERA1= <user>
$$ ##$USERA2= <user>
$$ ##$USERA3= <user>
$$ ##$USERA4= <user>
$$ ##$USERA5= <user>
$$ ##$V9= 5
$$ ##$VALIDCODE= -1
$$ ##$VALIST= <valist>
$$ ##$VCLIST= <CCCCCCCCCCCCCCC>
$$ ##$VDLIST= <DDDDDDDDDDDDDDD>
$$ ##$VPLIST= <PPPPPPPPPPPPPPP>
$$ ##$VTLIST= <TTTTTTTTTTTTTTT>
$$ ##$WBST= 1024
$$ ##$WBSW= 4
$$ ##$XGAIN= (0..3)
$$ 0 0 0 0
$$ ##$XL= 0
$$ ##$YL= 0
$$ ##$YMAX_a= 948325
$$ ##$YMIN_a= -1034478
$$ ##$ZGOPTNS= <>
$$ ##$ZL1= 120
$$ ##$ZL2= 120
$$ ##$ZL3= 120
$$ ##$ZL4= 120
$$ ##$scaledByNS= no
$$ ##$scaledByRG= no
$$ ##END=
$$ 
##$PARAMETER FILE=	(audita.txt, ASCII, c:/Users/n16601rs/OneDrive%20-%20The%20University%20of%20Manchester/MS%20U-Sb/JD%20NMR/USbU%20Kcrypt/USbU%20KCrypt/10/audita.txt, 0)
$$ ##TITLE= Audit trail, TopSpin 3.6.2
$$ ##JCAMPDX= 5.01
$$ ##ORIGIN= Bruker BioSpin GmbH
$$ ##OWNER= nmrsu
$$ $$ /mnt/nasr/NMR/Liddle_S/data/mbdxwjd3/nmr/20230319-2238-B400_B.11-57/10/audita.txt
$$ ##AUDIT TRAIL=  $$ (NUMBER, WHEN, WHO, WHERE, PROCESS, VERSION, WHAT)
$$ (   1,<2023-03-20 21:56:24.304 +0000>,<nmrsu>,<cyan.ch.man.ac.uk>,<go4>,<TopSpin 3.6.2>,
$$       <created by zg
$$ 	started at 2023-03-20 21:56:05.107 +0000,
$$ 	POWCHK enabled, PULCHK disabled,
$$        configuration hash MD5:
$$        02 2D 54 B1 0F AB B4 0F 8D 91 7E 2E 61 CD 57 C1
$$        data hash MD5: 256K
$$        50 6E DA 14 6A FA 80 A9 0E EA 4D 10 B5 83 CF 0E>)
$$ (   2,<2023-03-20 21:56:24.338 +0000>,<nmrsu>,<cyan.ch.man.ac.uk>,<audit>,<TopSpin 3.6.2>,
$$       <user comment:
$$        ICON-NMR User ID: mbdxwjd3
$$        data hash MD5: 256K
$$        50 6E DA 14 6A FA 80 A9 0E EA 4D 10 B5 83 CF 0E>)
$$ (   3,<2023-03-20 21:56:26.041 +0000>,<nmrsu>,<cyan.ch.man.ac.uk>,<dirdata>,<TopSpin 3.6.2>,
$$       <wrpa from 1 10 "20230319-2238-B400_B.11-57" "/mnt/nmrdata/Liddle_S/data/mbdxwjd3/nmr"
$$        data hash MD5: 256K
$$        50 6E DA 14 6A FA 80 A9 0E EA 4D 10 B5 83 CF 0E>)
$$ ##END=
$$ 
$$ $$ hash MD5
$$ $$ A6 F6 83 52 4A BA 1A 8E BF 37 30 12 94 08 5F 31
$$ 
##$PARAMETER FILE=	(auditp.txt, ASCII, c:/Users/n16601rs/OneDrive%20-%20The%20University%20of%20Manchester/MS%20U-Sb/JD%20NMR/USbU%20Kcrypt/USbU%20KCrypt/10/pdata/1/auditp.txt, 0)
$$ ##TITLE= Audit trail, TopSpin 3.6.2
$$ ##JCAMPDX= 5.01
$$ ##ORIGIN= Bruker BioSpin GmbH
$$ ##OWNER= nmrsu
$$ $$ /mnt/nasr/NMR/Liddle_S/data/mbdxwjd3/nmr/20230319-2238-B400_B.11-57/10/pdata/1/auditp.txt
$$ ##AUDIT TRAIL=  $$ (NUMBER, WHEN, WHO, WHERE, PROCESS, VERSION, WHAT)
$$ (   1,<2023-03-20 21:56:24.304 +0000>,<nmrsu>,<cyan.ch.man.ac.uk>,<go4>,<TopSpin 3.6.2>,
$$       <created by zg
$$ 	started at 2023-03-20 21:56:05.107 +0000,
$$ 	POWCHK enabled, PULCHK disabled,
$$        configuration hash MD5:
$$        02 2D 54 B1 0F AB B4 0F 8D 91 7E 2E 61 CD 57 C1
$$        data hash MD5: 256K
$$        50 6E DA 14 6A FA 80 A9 0E EA 4D 10 B5 83 CF 0E>)
$$ (   2,<2023-03-20 21:56:24.338 +0000>,<nmrsu>,<cyan.ch.man.ac.uk>,<audit>,<TopSpin 3.6.2>,
$$       <user comment:
$$        ICON-NMR User ID: mbdxwjd3
$$        data hash MD5: 256K
$$        50 6E DA 14 6A FA 80 A9 0E EA 4D 10 B5 83 CF 0E>)
$$ (   3,<2023-03-20 21:56:24.697 +0000>,<nmrsu>,<cyan.ch.man.ac.uk>,<proc1d>,<TopSpin 3.6.2>,
$$       <Start of raw data processing
$$        ef LB = 0.3 FT_mod = 6 PKNL = 1 SI = 128K 
$$        data hash MD5: 128K
$$        55 FC 55 22 DA 3D 0F 01 09 77 E0 B2 66 BE 01 A8>)
$$ (   4,<2023-03-20 21:56:25.371 +0000>,<nmrsu>,<cyan.ch.man.ac.uk>,<proc1d>,<TopSpin 3.6.2>,
$$       <apk 
$$        data hash MD5: 128K
$$        3E FE A0 7D CF AF CD 62 4B 30 43 C1 01 3C B0 6C>)
$$ (   5,<2023-03-20 21:56:25.406 +0000>,<nmrsu>,<cyan.ch.man.ac.uk>,<proc1d>,<TopSpin 3.6.2>,
$$       <abs ABSG = 5 
$$        data hash MD5: 128K
$$        F7 48 BB 4E 98 FE E5 DF C8 3E 9B 18 64 D7 2E 7F>)
$$ (   6,<2023-03-20 21:56:26.273 +0000>,<nmrsu>,<cyan.ch.man.ac.uk>,<dirdata>,<TopSpin 3.6.2>,
$$       <wrpa from 1 10 "20230319-2238-B400_B.11-57" "/mnt/nmrdata/Liddle_S/data/mbdxwjd3/nmr"
$$        data hash MD5: 128K
$$        F7 48 BB 4E 98 FE E5 DF C8 3E 9B 18 64 D7 2E 7F>)
$$ ##END=
$$ 
$$ $$ hash MD5
$$ $$ 96 9E 69 98 A3 66 61 51 96 BE 4D 3E AF 1B 5E 72
$$ 
##$PARAMETER FILE=	(datafile, ASCII, c:/Users/n16601rs/OneDrive%20-%20The%20University%20of%20Manchester/MS%20U-Sb/JD%20NMR/USbU%20Kcrypt/USbU%20KCrypt/10/fid, 0)
$$ 
##$PARAMETER FILE=	(format.temp, ASCII, c:/Users/n16601rs/OneDrive%20-%20The%20University%20of%20Manchester/MS%20U-Sb/JD%20NMR/USbU%20Kcrypt/USbU%20KCrypt/10/format.temp, 0)
$$ EDIT_PAR COMMAND FILE
$$ 
$$ DI_MODE         LONG
$$ ED_ENTRY        ACQU
$$ ORDER           FILE
$$ 
$$ 
$$ HEADER		"F2 - Acquisition Parameters"
$$ T_NAME		Date_
$$ 		TYPE	R64
$$ 		CLASS	ACQU
$$ 		SUBRANGE 0.0 50000000
$$ 		REL	"Date_=itodate(DATE)"
$$ 		INV_REL	"DATE=datetoi(Date_,DATE)"
$$ 		FORMAT	"%14.0f"
$$ 		TEXT	" "
$$ END
$$ T_NAME		Time
$$ 		TYPE	R32
$$ 		CLASS	ACQU
$$ 		SUBRANGE 0.0 1000000
$$ 		REL	"Time=itotime(DATE)"
$$ 		INV_REL	"DATE=timetoi(Time,DATE)"
$$ 		FORMAT	"%14.2f h"
$$ 		TEXT	" "
$$ END
$$ NAME		INSTRUM
$$ 		TEXT	" "
$$ END
$$ NAME		PROBHD
$$ 		FORMAT	"%14.14s"
$$ 		TEXT	" "
$$ END
$$ NAME		PULPROG
$$ 		TEXT	" "
$$ END
$$ NAME		TD
$$ 		TEXT	" "
$$ END
$$ NAME		SOLVENT
$$ 		TEXT	" "
$$ END
$$ NAME		NS
$$ 		TEXT	" "
$$ END
$$ NAME		DS
$$ 		TEXT	" "
$$ END
$$ T_NAME		SWH
$$ 		TYPE	R32
$$ 		CLASS	ACQU
$$ 		SUBRANGE 0.0 1e8
$$ 		REL	"SWH=SW*SFO1"
$$ 		INV_REL "SW=SWH/SFO1"
$$ 		UNIT	"Hz"
$$ 		FORMAT	"%14.3f Hz"
$$ 		TEXT	" "
$$ END
$$ T_NAME          FIDRES
$$                 TYPE    R32
$$                 CLASS   ACQU
$$                 SUBRANGE 0.0 100000
$$                 REL     "FIDRES=2*SW*SFO1/TD"
$$                 INV_REL "TD = nextpow(2*SW*SFO1/FIDRES)"
$$ 		UNIT	"Hz"
$$ 		FORMAT	"%14.6f Hz"
$$ 		TEXT	" "
$$ END
$$ T_NAME          AQ
$$ 		TYPE	R32
$$ 		CLASS	ACQU
$$ 		SUBRANGE 0.0 1000
$$ 		REL	"AQ=aqcalc(SW,SFO1,TD,DIGTYP)"
$$ 		INV_REL	"TD=tdcalc(SW,SFO1,1.0e6*AQ,DIGTYP)"
$$ 		UNIT	"sec"
$$ 		FORMAT	"%14.7f sec"
$$ 		TEXT	" "
$$ END
$$ NAME		RG
$$ 		TEXT	" "
$$ END
$$ T_NAME          DW
$$ 		TYPE	R32
$$ 		CLASS	ACQU
$$ 		SUBRANGE 0.0 1000000
$$ 		REL	"DW=1/(2*SW*SFO1)"
$$ 		INV_REL	"SW=1000000/(2*(0.005+DW)*SFO1)"
$$ 		UNIT	"usec"
$$ 		FORMAT	"%14.3lf usec"
$$ 		TEXT	" "
$$ END
$$ NAME		DE
$$ 		FORMAT	"%14.2f usec"
$$ 		TEXT	" "
$$ END
$$ NAME		TE
$$ 		FORMAT	"%14.1f K"
$$ 		TEXT	" "
$$ END
$$ T_NAME		D1
$$ 		TYPE	R32
$$ 		CLASS	ACQU
$$ 		SUBRANGE 0.0 1e38
$$ 		REL	"D1=D[1]"
$$ 		INV_REL	"D[1]=D1"
$$ 		UNIT	"sec"
$$ 		FORMAT	"%14.8f sec"
$$ 		TEXT	" "
$$ END
$$ NAME		TD0
$$ 		TEXT	" "
$$ END
$$ NAME		SFO1
$$ 		FORMAT	"%14.7f MHz"
$$ 		TEXT	" "
$$ END
$$ NAME		NUC1
$$ 		NONEDIT
$$ 		TEXT	" "
$$ END
$$ T_NAME		P1
$$ 		TYPE	R32
$$ 		CLASS	ACQU
$$ 		SUBRANGE 0.0 1.0e10
$$ 		REL	"P1=P[1]"
$$ 		INV_REL	"P[1]=P1"
$$ 		UNIT	"usec"
$$ 		FORMAT	"%14.2f usec"
$$ 		TEXT	" "
$$ END
$$ T_NAME		PLW1
$$ 		TYPE	R32
$$ 		CLASS	ACQU
$$ 		REL	"PLW1=PLW[1]"
$$ 		INV_REL	"PLW[1]=PLW1"
$$ 		UNIT	"W"
$$ 		FORMAT	"%14.8f W"
$$ 		TEXT	"power PLW1 "
$$ END
$$ 
##$PARAMETER FILE=	(intrng, ASCII, c:/Users/n16601rs/OneDrive%20-%20The%20University%20of%20Manchester/MS%20U-Sb/JD%20NMR/USbU%20Kcrypt/USbU%20KCrypt/10/pdata/1/intrng, 0)
$$ P 0
$$ 29.882448   19.065321
$$ 9.896103   3.593626
$$ 3.590516   3.226733
$$ 2.729251   2.228659
$$ 2.110507   1.637899
$$ 1.510419   1.227476
$$ 1.224367   1.034702
$$ 1.031593   0.798398
$$ 0.450160   -8.868302
$$ 
##$PARAMETER FILE=	(parm.txt, ASCII, c:/Users/n16601rs/OneDrive%20-%20The%20University%20of%20Manchester/MS%20U-Sb/JD%20NMR/USbU%20Kcrypt/USbU%20KCrypt/10/pdata/1/parm.txt, 0)
$$ 
$$ Current Data Parameters
$$ NAME     20230319-2238-B400_B.11-57              
$$ EXPNO                10              
$$ PROCNO                1              
$$ 
$$ F2 - Acquisition Parameters
$$ Date_          20230320              
$$ Time              21.56 h            
$$ INSTRUM           spect              
$$ PROBHD   Z130030_0009 (              
$$ PULPROG            zg10              
$$ TD               262144              
$$ SOLVENT             THF              
$$ NS                   16              
$$ DS                    2              
$$ SWH          163043.484 Hz           
$$ FIDRES         1.243923 Hz           
$$ AQ            0.8039083 sec          
$$ RG                 90.5              
$$ DW                3.067 usec         
$$ DE                10.00 usec         
$$ TE                298.0 K            
$$ D1           0.10000000 sec          
$$ TD0                   1              
$$ SFO1        400.0700000 MHz          
$$ NUC1                 1H              
$$ P1                12.00 usec         
$$ PLW1         7.40000010 W            
$$ 
$$ F2 - Processing parameters
$$ SI               131072              
$$ SF          400.0700003 MHz          
$$ WDW                  EM              
$$ SSB                   0              
$$ LB                 0.30 Hz           
$$ GB                    0              
$$ PC                 1.00              
$$ 
##$PARAMETER FILE=	(procs, ASCII, c:/Users/n16601rs/OneDrive%20-%20The%20University%20of%20Manchester/MS%20U-Sb/JD%20NMR/USbU%20Kcrypt/USbU%20KCrypt/10/pdata/1/procs, 0)
$$ ##TITLE= Parameter file, TopSpin 3.6.2
$$ ##JCAMPDX= 5.0
$$ ##DATATYPE= Parameter Values
$$ ##NPOINTS= 1	$$ modification sequence number
$$ ##ORIGIN= Bruker BioSpin GmbH
$$ ##OWNER= nmrsu
$$ $$ 2023-03-20 21:56:26.118 +0000  nmrsu@cyan.ch.man.ac.uk
$$ $$ /mnt/nasr/NMR/Liddle_S/data/mbdxwjd3/nmr/20230319-2238-B400_B.11-57/10/pdata/1/procs
$$ $$ process /opt/topspin3.6.2/prog/mod/dirdata
$$ ##$ABSF1= 203.768
$$ ##$ABSF2= -203.7694
$$ ##$ABSG= 5
$$ ##$ABSL= 3
$$ ##$ALPHA= 0
$$ ##$AQORDER= 0
$$ ##$ASSFAC= 0
$$ ##$ASSFACI= 0
$$ ##$ASSFACX= 0
$$ ##$ASSWID= 0
$$ ##$AUNMP= <proc_1d>
$$ ##$AXLEFT= 0
$$ ##$AXNAME= <>
$$ ##$AXNUC= <1H>
$$ ##$AXRIGHT= 0
$$ ##$AXTYPE= 0
$$ ##$AXUNIT= <>
$$ ##$AZFE= 0.1
$$ ##$AZFW= 0.1
$$ ##$BCFW= 0
$$ ##$BC_mod= 0
$$ ##$BYTORDP= 0
$$ ##$COROFFS= 0
$$ ##$CY= 15
$$ ##$DATMOD= 1
$$ ##$DC= 0
$$ ##$DFILT= <>
$$ ##$DTYPP= 0
$$ ##$ERETIC= no
$$ ##$F1P= 0
$$ ##$F2P= 0
$$ ##$FCOR= 1
$$ ##$FTSIZE= 131072
$$ ##$FT_mod= 6
$$ ##$GAMMA= 0
$$ ##$GB= 0
$$ ##$INTBC= 1
$$ ##$INTSCL= 1
$$ ##$ISEN= 128
$$ ##$LB= 0.3
$$ ##$LEV0= 0
$$ ##$LPBIN= 0
$$ ##$MAXI= 10000
$$ ##$MC2= 0
$$ ##$MEAN= 0
$$ ##$ME_mod= 0
$$ ##$MI= 0
$$ ##$MddCEXP= no
$$ ##$MddCT_SP= no
$$ ##$MddF180= no
$$ ##$MddLAMBDA= 0
$$ ##$MddMEMORY= 0
$$ ##$MddMERGE= 0
$$ ##$MddNCOMP= 0
$$ ##$MddNITER= 0
$$ ##$MddNOISE= 0
$$ ##$MddPHASE= 0
$$ ##$MddSEED= 0
$$ ##$MddSRSIZE= 0
$$ ##$Mdd_CsALG= 0
$$ ##$Mdd_CsLAMBDA= 0
$$ ##$Mdd_CsNITER= 0
$$ ##$Mdd_CsNORM= 0
$$ ##$Mdd_CsVE= no
$$ ##$Mdd_CsZF= 0
$$ ##$Mdd_LrLAMBDA= 0
$$ ##$Mdd_LrNITER= 0
$$ ##$Mdd_LrRANK= 0
$$ ##$Mdd_LrZF= 0
$$ ##$Mdd_mod= 0
$$ ##$NCOEF= 0
$$ ##$NC_proc= -2
$$ ##$NLEV= 6
$$ ##$NOISF1= 0
$$ ##$NOISF2= 0
$$ ##$NSP= 0
$$ ##$NTH_PI= 0
$$ ##$NZP= 0
$$ ##$OFFSET= 203.768
$$ ##$PC= 1
$$ ##$PHC0= -43.64352
$$ ##$PHC1= -27.71522
$$ ##$PH_mod= 1
$$ ##$PKNL= yes
$$ ##$PPARMOD= 0
$$ ##$PPDIAG= 0
$$ ##$PPIPTYP= 0
$$ ##$PPMPNUM= 2147483647
$$ ##$PPRESOL= 1
$$ ##$PSCAL= 4
$$ ##$PSIGN= 0
$$ ##$PYNMP= <proc.py>
$$ ##$RDF1= 0
$$ ##$RDF2= 0
$$ ##$RDFWHM= 0
$$ ##$RDINT= 0
$$ ##$RDPOS= 0
$$ ##$REVERSE= no
$$ ##$SF= 400.070000283311
$$ ##$SI= 131072
$$ ##$SIGF1= 0
$$ ##$SIGF2= 0
$$ ##$SINO= 400
$$ ##$SIOLD= 131072
$$ ##$SPECTYP= <>
$$ ##$SREF_mod= 1
$$ ##$SREGLST= <1H.THF>
$$ ##$SSB= 0
$$ ##$STSI= 131072
$$ ##$STSR= 0
$$ ##$SW_p= 163043.47826087
$$ ##$SYMM= 0
$$ ##$S_DEV= 0
$$ ##$TDeff= 262144
$$ ##$TDoff= 0
$$ ##$TI= <>
$$ ##$TILT= no
$$ ##$TM1= 0
$$ ##$TM2= 0
$$ ##$TOPLEV= 0
$$ ##$USERP1= <user>
$$ ##$USERP2= <user>
$$ ##$USERP3= <user>
$$ ##$USERP4= <user>
$$ ##$USERP5= <user>
$$ ##$WDW= 1
$$ ##$XDIM= 0
$$ ##$YMAX_p= 380491130
$$ ##$YMIN_p= -1961803
$$ ##END=
$$ 
##$PARAMETER FILE=	(pulseprogram, ASCII, c:/Users/n16601rs/OneDrive%20-%20The%20University%20of%20Manchester/MS%20U-Sb/JD%20NMR/USbU%20Kcrypt/USbU%20KCrypt/10/pulseprogram, 0)
$$ # 1 "/opt/topspin3.6.2/exp/stan/nmr/lists/pp/user/zg10"
$$ ;zg10
$$ ;avance-version (12/01/11)
$$ ;1D sequence
$$ ;using 10 degree flip angle
$$ ;
$$ ;$CLASS=HighRes
$$ ;$DIM=1D
$$ ;$TYPE=
$$ ;$SUBTYPE=
$$ ;$COMMENT=
$$ ;$RECOMMEND=y
$$ 
$$ 
$$ # 1 "/opt/topspin3.6.2/exp/stan/nmr/lists/pp/Avance.incl" 1
$$ ;Avance3aqs.incl
$$ ;   for AV III with AQS IPSO
$$ ;
$$ ;avance-version (15/06/05)
$$ ;
$$ ;$CLASS=HighRes Incl
$$ ;$COMMENT=
$$ # 170 "/opt/topspin3.6.2/exp/stan/nmr/lists/pp/Avance.incl"
$$ ;$Id: Avance3aqs.incl,v 1.1.8.3 2015/03/05 16:46:54 ber Exp $
$$ # 14 "/opt/topspin3.6.2/exp/stan/nmr/lists/pp/user/zg10" 2
$$ 
$$ 
$$ # 17 "/opt/topspin3.6.2/exp/stan/nmr/lists/pp/user/zg10"
$$ "acqt0=-p1*0.2/3.1416"
$$ 
$$ 
$$ # 1 "mc_line 20 file /opt/topspin3.6.2/exp/stan/nmr/lists/pp/user/zg10 exp. def. part of mc cmd. before ze"
$$ ; dimension 1D; AQ_mode 
$$ define delay MCWRK
$$ define delay MCREST
$$ "MCREST = 30m - 30m"
$$ "MCWRK = 0.333333*30m"
$$ 
$$     dccorr
$$ # 20 "/opt/topspin3.6.2/exp/stan/nmr/lists/pp/user/zg10"
$$ 1 ze
$$ # 1 "mc_line 20 file /opt/topspin3.6.2/exp/stan/nmr/lists/pp/user/zg10 exp. def. of mc cmd. after ze"
$$ # 21 "/opt/topspin3.6.2/exp/stan/nmr/lists/pp/user/zg10"
$$ # 1 "mc_line 21 file /opt/topspin3.6.2/exp/stan/nmr/lists/pp/user/zg10 exp. start label for mc cmd."
$$ 2 MCWRK  * 2
$$ LBLF0, MCWRK
$$   MCREST
$$ # 22 "/opt/topspin3.6.2/exp/stan/nmr/lists/pp/user/zg10"
$$   d1
$$   p1*0.1 ph1
$$   go=2 ph31
$$ # 1 "mc_line 25 file /opt/topspin3.6.2/exp/stan/nmr/lists/pp/user/zg10 exp. mc cmd. in line"
$$   MCWRK wr #0
$$   MCWRK zd
$$   lo to LBLF0 times td0
$$ 
$$ # 26 "/opt/topspin3.6.2/exp/stan/nmr/lists/pp/user/zg10"
$$ exit
$$ # 29 "/opt/topspin3.6.2/exp/stan/nmr/lists/pp/user/zg10"
$$ ph1=0 2 2 0 1 3 3 1
$$ ph31=0 2 2 0 1 3 3 1
$$ 
$$ 
$$ ;pl1 : f1 channel - power level for pulse (default)
$$ ;p1 : f1 channel -  90 degree high power pulse
$$ ;d1 : relaxation delay; 1-5 * T1
$$ ;ns: 1 * n, total number of scans: NS * TD0
$$ # 40 "/opt/topspin3.6.2/exp/stan/nmr/lists/pp/user/zg10"
$$ ;$Id: zg30,v 1.11.6.1 2012/01/31 17:56:41 ber Exp $
$$ 
##$PARAMETER FILE=	(title, ASCII, c:/Users/n16601rs/OneDrive%20-%20The%20University%20of%20Manchester/MS%20U-Sb/JD%20NMR/USbU%20Kcrypt/USbU%20KCrypt/10/pdata/1/title, 0)
$$ Ref STL-925-USbU-K222-cryptand
$$ Group Liddle_S
$$ H1_ExtraWide_Day THF /mnt/nmrdata/Liddle_S mbdxwjd3 57
$$ 
##$PARAMETER FILE=	(uxnmr.par, ASCII, c:/Users/n16601rs/OneDrive%20-%20The%20University%20of%20Manchester/MS%20U-Sb/JD%20NMR/USbU%20Kcrypt/USbU%20KCrypt/10/uxnmr.par, 0)
$$ ##TITLE= Parameter file, TopSpin 3.6.2
$$ ##JCAMPDX= 5.0
$$ ##DATATYPE= Parameter Values
$$ ##NPOINTS= 171	$$ modification sequence number
$$ ##ORIGIN= Bruker BioSpin GmbH
$$ ##OWNER= nmrsu
$$ $$ 2021-10-14 11:44:49.606 +0100  nmrsu@cyan.ch.man.ac.uk
$$ $$ /opt/topspin3.6.2/conf/instr/spect/uxnmr.par
$$ $$ process /opt/topspin3.6.2/prog/mod/cfserverav3
$$ ##$ACB= 0
$$ ##$ACBTAT= (0..23)
$$ 0 72 88 50 0 0 0 0 0 0 0 0 0 0 0 0 0 0 0 0 0 0 0 0
$$ ##$ACBTBA= (0..23)
$$ 0 0 0 0 0 0 0 0 0 0 0 0 0 0 0 0 0 0 0 0 0 0 0 0
$$ ##$ACBTBLK= (0..23)
$$ 0 34 33 39 0 0 0 0 0 0 0 0 0 0 0 0 0 0 0 0 0 0 0 0
$$ ##$ACBTCTL= (0..23)
$$ 0 6 6 6 0 0 0 0 0 0 0 0 0 0 0 0 0 0 0 0 0 0 0 0
$$ ##$ACBTDI= (0..23)
$$ 0 -1779670129 -1779670129 -1779670251 0 0 0 0 0 0 0 0 0 0 0 0 0 0 0 0 0
$$ 0 0 0
$$ ##$ACBTDM= (0..23)
$$ 0 25 10 10 0 0 0 0 0 0 0 0 0 0 0 0 0 0 0 0 0 0 0 0
$$ ##$ACBTFHI= (0..23)
$$ 0 600 365 62 0 0 0 0 0 0 0 0 0 0 0 0 0 0 0 0 0 0 0 0
$$ ##$ACBTFL= (0..23)
$$ 0 248 248 8 0 0 0 0 0 0 0 0 0 0 0 0 0 0 0 0 0 0 0 0
$$ ##$ACBTFLO= (0..23)
$$ 0 180 6 60 0 0 0 0 0 0 0 0 0 0 0 0 0 0 0 0 0 0 0 0
$$ ##$ACBTINP= (0..23)
$$ 0 2 1 7 0 0 0 0 0 0 0 0 0 0 0 0 0 0 0 0 0 0 0 0
$$ ##$ACBTOUT= (0..23)
$$ 0 1 2 1 0 0 0 0 0 0 0 0 0 0 0 0 0 0 0 0 0 0 0 0
$$ ##$ACBTPO= (0..23)
$$ 0 100000 300000 5000 0 0 0 0 0 0 0 0 0 0 0 0 0 0 0 0 0 0 0 0
$$ ##$ACBTPW= (0..23)
$$ 0 100 100 1000 0 0 0 0 0 0 0 0 0 0 0 0 0 0 0 0 0 0 0 0
$$ ##$ACBTSB= (0..23)
$$ 0 103 99 0 0 0 0 0 0 0 0 0 0 0 0 0 0 0 0 0 0 0 0 0
$$ ##$ACBTSDT= (0..23)
$$ 0 2 2 2 0 0 0 0 0 0 0 0 0 0 0 0 0 0 0 0 0 0 0 0
$$ ##$ACBTY= <no>
$$ ##$AMPDFLT= no
$$ ##$AQSBDCH= (0..95)
$$ 0 0 0 0 0 0 0 0 255 255 255 255 255 255 255 255 255 255 255 255 255 255
$$ 255 255 255 255 255 255 255 255 255 255 255 255 255 255 255 255 255 255
$$ 255 255 255 255 255 255 255 255 255 255 255 255 255 255 255 255 255 255
$$ 255 255 255 255 255 255 255 255 255 255 255 255 255 255 255 255 255 255
$$ 255 255 255 255 255 255 255 255 255 255 255 255 255 255 255 255 255 255
$$ 255 255
$$ ##$AQSBDHW= (0..95)
$$ 5 1 0 0 0 0 0 0 255 255 255 255 255 255 255 255 255 255 255 255 255 255
$$ 255 255 255 255 255 255 255 255 255 255 255 255 255 255 255 255 255 255
$$ 255 255 255 255 255 255 255 255 255 255 255 255 255 255 255 255 255 255
$$ 255 255 255 255 255 255 255 255 255 255 255 255 255 255 255 255 255 255
$$ 255 255 255 255 255 255 255 255 255 255 255 255 255 255 255 255 255 255
$$ 255 255
$$ ##$AQSBDID= (0..95)
$$ 82 88 83 83 86 86 66 66 255 255 255 255 255 255 255 255 255 255 255 255
$$ 255 255 255 255 255 255 255 255 255 255 255 255 255 255 255 255 255 255
$$ 255 255 255 255 255 255 255 255 255 255 255 255 255 255 255 255 255 255
$$ 255 255 255 255 255 255 255 255 255 255 255 255 255 255 255 255 255 255
$$ 255 255 255 255 255 255 255 255 255 255 255 255 255 255 255 255 255 255
$$ 255 255 255 255
$$ ##$AQSBDNO= (0..95)
$$ 1 1 1 2 1 2 1 1 255 255 255 255 255 255 255 255 255 255 255 255 255 255
$$ 255 255 255 255 255 255 255 255 255 255 255 255 255 255 255 255 255 255
$$ 255 255 255 255 255 255 255 255 255 255 255 255 255 255 255 255 255 255
$$ 255 255 255 255 255 255 255 255 255 255 255 255 255 255 255 255 255 255
$$ 255 255 255 255 255 255 255 255 255 255 255 255 255 255 255 255 255 255
$$ 255 255
$$ ##$AQSBDSL= (0..95)
$$ 2 3 4 4 13 14 255 1 255 255 255 255 255 255 255 255 255 255 255 255 255
$$ 255 255 255 255 255 255 255 255 255 255 255 255 255 255 255 255 255 255
$$ 255 255 255 255 255 255 255 255 255 255 255 255 255 255 255 255 255 255
$$ 255 255 255 255 255 255 255 255 255 255 255 255 255 255 255 255 255 255
$$ 255 255 255 255 255 255 255 255 255 255 255 255 255 255 255 255 255 255
$$ 255 255 255
$$ ##$AQSBDTY= (0..95)
$$ 67 214 50 50 147 145 216 7 255 255 255 255 255 255 255 255 255 255 255
$$ 255 255 255 255 255 255 255 255 255 255 255 255 255 255 255 255 255 255
$$ 255 255 255 255 255 255 255 255 255 255 255 255 255 255 255 255 255 255
$$ 255 255 255 255 255 255 255 255 255 255 255 255 255 255 255 255 255 255
$$ 255 255 255 255 255 255 255 255 255 255 255 255 255 255 255 255 255 255
$$ 255 255 255 255 255
$$ ##$AQSBUAD= (0..95)
$$ 16 52 36 37 160 161 32 32 255 255 255 255 255 255 255 255 255 255 255 255
$$ 255 255 255 255 255 255 255 255 255 255 255 255 255 255 255 255 255 255
$$ 255 255 255 255 255 255 255 255 255 255 255 255 255 255 255 255 255 255
$$ 255 255 255 255 255 255 255 255 255 255 255 255 255 255 255 255 255 255
$$ 255 255 255 255 255 255 255 255 255 255 255 255 255 255 255 255 255 255
$$ 255 255 255 255
$$ ##$AQSECL= (0..95)
$$ 0 3 2 2 0 1 2 255 255 255 255 255 255 255 255 255 255 255 255 255 255 255
$$ 255 255 255 255 255 255 255 255 255 255 255 255 255 255 255 255 255 255
$$ 255 255 255 255 255 255 255 255 255 255 255 255 255 255 255 255 255 255
$$ 255 255 255 255 255 255 255 255 255 255 255 255 255 255 255 255 255 255
$$ 255 255 255 255 255 255 255 255 255 255 255 255 255 255 255 255 255 255
$$ 255 255
$$ ##$AQSECLS= (0..95)
$$ 2 0 2 2 1 2 0 255 255 255 255 255 255 255 255 255 255 255 255 255 255 255
$$ 255 255 255 255 255 255 255 255 255 255 255 255 255 255 255 255 255 255
$$ 255 255 255 255 255 255 255 255 255 255 255 255 255 255 255 255 255 255
$$ 255 255 255 255 255 255 255 255 255 255 255 255 255 255 255 255 255 255
$$ 255 255 255 255 255 255 255 255 255 255 255 255 255 255 255 255 255 255
$$ 255 255
$$ ##$AQSETH1= <no>
$$ ##$AQSETH2= <no>
$$ ##$AQSSPLT= no
$$ ##$ATT19F= (0..1)
$$ 0 0
$$ ##$ATT1H= (0..1)
$$ 0 0
$$ ##$ATT3H= (0..1)
$$ 0 0
$$ ##$ATTX= (0..1)
$$ 0 0
$$ ##$ATTY= (0..1)
$$ 0 0
$$ ##$ATTZ= (0..1)
$$ 0 0
$$ ##$BACSAIR= yes
$$ ##$BACSCAP= 60
$$ ##$BACSDEL= 10
$$ ##$BACSFCM= no
$$ ##$BACSOPT= <>
$$ ##$BACSTY= <tty04>
$$ ##$BARPTY= <no>
$$ ##$BFREQ= 400.07
$$ ##$BGAETH= (0..9)
$$ <no> <no> <no> <no> <no> <no> <no> <no> <no> <no>
$$ ##$BIRDS= yes
$$ ##$BMPC= 0
$$ ##$BMPCTY= <no>
$$ ##$BPSUTY= <no>
$$ ##$BSMS= 2
$$ ##$BSMS19FLock= no
$$ ##$BSMSETH= <149.236.99.21>
$$ ##$BSMSTY= <no>
$$ ##$BgaChFac2= (0..7)
$$ 0 0 0 0 0 0 0 0
$$ ##$BgaChMap= (0..7)
$$ 0 0 0 0 0 0 0 0
$$ ##$BgaChMaxv= (0..7)
$$ 0 0 0 0 0 0 0 0
$$ ##$BgaChRouting= (0..63)
$$ 0 0 0 0 0 0 0 0 0 0 0 0 0 0 0 0 0 0 0 0 0 0 0 0 0 0 0 0 0 0 0 0 0 0 0 0
$$ 0 0 0 0 0 0 0 0 0 0 0 0 0 0 0 0 0 0 0 0 0 0 0 0 0 0 0 0
$$ ##$BgaChShimMap= (0..7)
$$ 0 0 0 0 0 0 0 0
$$ ##$BgaChShimMaxv= (0..7)
$$ 0 0 0 0 0 0 0 0
$$ ##$Bla01Eth= <149.236.99.253>
$$ ##$Bla01Nam= <BLAXH300/100 E 200-600MHZ INR>
$$ ##$Bla01PN= <W1345083>
$$ ##$Bla01SN= <0667>
$$ ##$Bla02Eth= <149.236.99.20>
$$ ##$Bla02Nam= <BSMS/2 LOCK TRANSCEIVER 400>
$$ ##$Bla02PN= <Z109888>
$$ ##$Bla02SN= <01052>
$$ ##$Bla03Eth= <no>
$$ ##$Bla03Nam= <>
$$ ##$Bla03PN= <>
$$ ##$Bla03SN= <>
$$ ##$Bla04Eth= <no>
$$ ##$Bla04Nam= <>
$$ ##$Bla04PN= <>
$$ ##$Bla04SN= <>
$$ ##$Bla05Eth= <no>
$$ ##$Bla05Nam= <>
$$ ##$Bla05PN= <>
$$ ##$Bla05SN= <>
$$ ##$Bla06Eth= <no>
$$ ##$Bla06Nam= <>
$$ ##$Bla06PN= <>
$$ ##$Bla06SN= <>
$$ ##$Bla07Eth= <no>
$$ ##$Bla07Nam= <>
$$ ##$Bla07PN= <>
$$ ##$Bla07SN= <>
$$ ##$Bla08Eth= <no>
$$ ##$Bla08Nam= <>
$$ ##$Bla08PN= <>
$$ ##$Bla08SN= <>
$$ ##$BlaEth= (0..9)
$$ <149.236.99.143> <149.236.99.21> <no> <no> <no> <no> <no> <no> <> <>
$$ ##$BlaNam= (0..9)
$$ <BLAXH300/100 E 200-600MHZ INR> <BSMS/2 LOCK TRANSCEIVER 400> <> <> <>
$$ <> <> <> <> <>
$$ ##$BlaPN= (0..9)
$$ <W1345083> <Z109888> <> <> <> <> <> <> <> <>
$$ ##$BlaSN= (0..9)
$$ <0667> <01052> <> <> <> <> <> <> <> <>
$$ ##$BsmsAuxEth= <no>
$$ ##$CFASMOD= (0..7)
$$ 1 1 1 1 1 1 1 1
$$ ##$CFASMUL= (0..7)
$$ 1 1 1 1 1 1 1 1
$$ ##$CNFTXDR= (0..7)
$$ 6 6 0 0 0 0 0 0
$$ ##$COMDIG2= 0
$$ ##$CPDBTY= <no>
$$ ##$CRCOTY= <no>
$$ ##$CSW1= (0..31)
$$ 2 2 0 7 0 0 0 0 0 0 0 0 0 0 0 0 0 0 0 0 0 0 0 0 0 0 0 0 0 0 0 0
$$ ##$CSW2= (0..31)
$$ 1 1 0 0 0 0 0 0 0 0 0 0 0 0 0 0 0 0 0 0 0 0 0 0 0 0 0 0 0 0 0 0
$$ ##$CSWNUM= (0..7)
$$ 3 1 0 0 0 0 0 0
$$ ##$ConsolePnSn= <>
$$ ##$CryoCoolUnitEth= <no>
$$ ##$CryoProAccPnSn= <>
$$ ##$Ctb1Eth= <no>
$$ ##$CubeEth= (0..7)
$$ <no> <no> <no> <no> <no> <no> <no> <no>
$$ ##$CustRegisterNo= <>
$$ ##$DATSTAT= no
$$ ##$DIGI140= (0..7)
$$ 0 0 0 0 0 0 0 0
$$ ##$DIGIB12= (0..7)
$$ 0 0 0 0 0 0 0 0
$$ ##$DIGIB16= (0..7)
$$ 0 0 0 0 0 0 0 0
$$ ##$DIGIFA= (0..7)
$$ 0 0 0 0 0 0 0 0
$$ ##$DIGIFOURIER= 0
$$ ##$DIGIHA= (0..7)
$$ 0 0 0 0 0 0 0 0
$$ ##$DIGIHAF= (0..7)
$$ 0 0 0 0 0 0 0 0
$$ ##$DIGIHRD= (0..7)
$$ 0 0 0 0 0 0 0 0
$$ ##$DIGIIA= (0..7)
$$ 0 0 0 0 0 0 0 0
$$ ##$DIGIO16= (0..7)
$$ 0 0 0 0 0 0 0 0
$$ ##$DIGISA= (0..7)
$$ 0 0 0 0 0 0 0 0
$$ ##$DIGISAF= (0..7)
$$ 0 0 0 0 0 0 0 0
$$ ##$DIGISL= (0..7)
$$ 0 0 0 0 0 0 0 0
$$ ##$DIGITYI= (0..7)
$$ 0 0 0 0 0 0 0 0
$$ ##$DIGITYP= (0..7)
$$ 0 0 0 0 0 0 0 0
$$ ##$DIGITZ= 0
$$ ##$DPPFAC= 1
$$ ##$DRMSETH= <no>
$$ ##$DRU= yes
$$ ##$DRUETH= (0..33)
$$ <no> <149.236.99.89> <no> <no> <no> <no> <no> <no> <no> <no> <no> <no>
$$ <no> <no> <no> <no> <no> <no> <no> <no> <no> <no> <no> <no> <no> <no> <no>
$$ <no> <no> <no> <no> <no> <no> <>
$$ ##$Description= <B400B11>
$$ ##$DppType= 0
$$ ##$FCUMEM= (0..7)
$$ 16777208 16777208 0 0 0 0 0 0
$$ ##$FCUPAL= (0..7)
$$ 0 0 0 0 0 0 0 0
$$ ##$FGSVTY= <no>
$$ ##$FQMIX= 0
$$ ##$FUNCMOD= <>
$$ ##$FourPeriBdEth= <no>
$$ ##$FourShimBdEth= <no>
$$ ##$FourierPicsCon= no
$$ ##$GCUTYPE= 10
$$ ##$GCUTYPE2= 0
$$ ##$GPREDEL= 0
$$ ##$GPSCUTY= <no>
$$ ##$GRADRES= 5
$$ ##$GTUTY= <no>
$$ ##$GcConn= (0..1)
$$ 1 0
$$ ##$GradAmpGain= (0..7)
$$ 0 0 0 0 0 0 0 0
$$ ##$GradAmpMaxCurX= (0..7)
$$ 0 0 0 0 0 0 0 0
$$ ##$GradAmpMaxCurY= (0..7)
$$ 0 0 0 0 0 0 0 0
$$ ##$GradAmpMaxCurZ= (0..7)
$$ 9.99999904632568 0 0 0 0 0 0 0
$$ ##$GradAmpName= (0..7)
$$ <GAB in BSMS> <> <> <> <> <> <> <>
$$ ##$GradAmpPN= (0..7)
$$ <> <> <> <> <> <> <> <>
$$ ##$GradAmpSN= (0..7)
$$ <> <> <> <> <> <> <> <>
$$ ##$GradAmpType= (0..7)
$$ 2 0 0 0 0 0 0 0
$$ ##$GradPowClkCtrl= 0
$$ ##$GradPowClkTime= 0
$$ ##$GradPowImax= 0
$$ ##$GradPowType= 0
$$ ##$GradPowVmax= 0
$$ ##$HDIETH= (0..5)
$$ <> <no> <no> <no> <no> <>
$$ ##$HFAC= 3
$$ ##$HPCU= 0
$$ ##$HPCUTY= <no>
$$ ##$HPTXLP= (0..3)
$$ -1 -1 -1 -1
$$ ##$HPTXPI= (0..3)
$$ 0 0 0 0
$$ ##$HPTXPO= (0..3)
$$ 0 0 0 0
$$ ##$HPTXTY= (0..3)
$$ 0 0 0 0
$$ ##$HpprCoverType= 2
$$ ##$IF451= 0
$$ ##$IFREQ= 1
$$ ##$INJPTY= <no>
$$ ##$INTFPR= 0
$$ ##$IPSOETH= <149.236.99.141>
$$ ##$IPSOTYPE= 2
$$ ##$LDUETH= <no>
$$ ##$LOCKCONF= <DLMT>
$$ ##$LOCKTY= <no>
$$ ##$LOCSWID= 0
$$ ##$LOCSWIF= 0
$$ ##$LVDSSPLITETH= (0..5)
$$ <> <no> <no> <no> <no> <>
$$ ##$Location= <UK>
$$ ##$M2FAC= 0
$$ ##$MAS= 0
$$ ##$MASETIME= 10
$$ ##$MASITIME= 10
$$ ##$MASTY= <no>
$$ ##$MAS_CT= 5
$$ ##$MAS_SG= 0
$$ ##$MAS_TO= 0
$$ ##$MEMPRM= 0
$$ ##$MHFAC= 0
$$ ##$MXFAC= 0
$$ ##$MagnCoilPnSn= <>
$$ ##$MagnDewarPnSn= <>
$$ ##$MasEth= <no>
$$ ##$NAMPD= (0..17)
$$ <> <HPLNA 19F1H> <2H> <XBB19F 2HS> <> <> <> <> <> <> <> <> <> <> <> <>
$$ <> <>
$$ ##$NFCU= 2
$$ ##$NFRED= 0
$$ ##$NMRCH= 2
$$ ##$NMRMEM= 16384
$$ ##$NPSGU= 0
$$ ##$NRCU= 1
$$ ##$NROUT= 0
$$ ##$NSGU= 2
$$ ##$OrderNo= <10105932>
$$ ##$PAMPF1= (0..15)
$$ 75 56 96 64 0 0 0 0 0 0 0 0 0 0 0 0
$$ ##$PAMPF2= (0..15)
$$ 0 0 0 0 0 0 0 0 0 0 0 0 0 0 0 0
$$ ##$PAMPF3= (0..15)
$$ 0 0 0 0 0 0 0 0 0 0 0 0 0 0 0 0
$$ ##$PAMPF4= (0..15)
$$ 0 0 0 0 0 0 0 0 0 0 0 0 0 0 0 0
$$ ##$PAMPF5= (0..15)
$$ 0 0 0 0 0 0 0 0 0 0 0 0 0 0 0 0
$$ ##$PAMPF6= (0..15)
$$ 0 0 0 0 0 0 0 0 0 0 0 0 0 0 0 0
$$ ##$PAMPF7= (0..15)
$$ 0 0 0 0 0 0 0 0 0 0 0 0 0 0 0 0
$$ ##$PAMPF8= (0..15)
$$ 0 0 0 0 0 0 0 0 0 0 0 0 0 0 0 0
$$ ##$PH4= 0
$$ ##$PHF4TY= <no>
$$ ##$POWCHK= yes
$$ ##$PRAMD1= (0..7)
$$ 6 0 0 1610612736 0 0 0 0
$$ ##$PRAMD10= (0..7)
$$ 0 0 0 0 0 0 0 0
$$ ##$PRAMD11= (0..7)
$$ 0 0 0 0 0 0 0 0
$$ ##$PRAMD12= (0..7)
$$ 0 0 0 0 0 0 0 0
$$ ##$PRAMD13= (0..7)
$$ 0 0 0 0 0 0 0 0
$$ ##$PRAMD14= (0..7)
$$ 0 0 0 0 0 0 0 0
$$ ##$PRAMD15= (0..7)
$$ 0 0 0 0 0 0 0 0
$$ ##$PRAMD16= (0..7)
$$ 0 0 0 0 0 0 0 0
$$ ##$PRAMD17= (0..7)
$$ 0 0 0 0 0 0 0 0
$$ ##$PRAMD18= (0..7)
$$ 0 0 0 0 0 0 0 0
$$ ##$PRAMD19= (0..7)
$$ 0 0 0 0 0 0 0 0
$$ ##$PRAMD2= (0..7)
$$ 0 1048576 0 536870912 0 1048576 0 536870912
$$ ##$PRAMD20= (0..7)
$$ 0 0 0 0 0 0 0 0
$$ ##$PRAMD21= (0..7)
$$ 0 0 0 0 0 0 0 0
$$ ##$PRAMD3= (0..7)
$$ 2147483644 2131230719 2147483647 603979775 0 0 0 0
$$ ##$PRAMD4= (0..7)
$$ 0 0 0 0 0 0 0 0
$$ ##$PRAMD5= (0..7)
$$ 0 0 0 0 0 0 0 0
$$ ##$PRAMD6= (0..7)
$$ 0 0 0 0 0 0 0 0
$$ ##$PRAMD7= (0..7)
$$ 0 0 0 0 0 0 0 0
$$ ##$PRAMD8= (0..7)
$$ 0 0 0 0 0 0 0 0
$$ ##$PRAMD9= (0..7)
$$ 0 0 0 0 0 0 0 0
$$ ##$PRAMLED= (0..1)
$$ 0 0
$$ ##$PRAMP= (0..9)
$$ <> <tty10> <no> <no> <no> <no> <no> <no> <no> <>
$$ ##$PRAMPTP= 1
$$ ##$PREEMPTYPE= 0
$$ ##$PREPTY= <no>
$$ ##$PREREC= (0..15)
$$ 0 1 1 1 0 0 0 0 0 0 0 0 0 0 0 0
$$ ##$PRESHLD= 0
$$ ##$PTS160= -1
$$ ##$PTSA2X= (0..7)
$$ 0 0 0 0 0 0 0 0
$$ ##$PTSF2X= (0..7)
$$ 0 0 0 0 0 0 0 0
$$ ##$PTSFMX= (0..19)
$$ 649.9 649.9 0 0 0 0 0 0 0 0 0 0 0 0 0 0 0 0 0 0
$$ ##$PULCHK= no
$$ ##$PerMagATempSens= no
$$ ##$PerMagEth= <no>
$$ ##$PerMagFluxSens= no
$$ ##$PerMagMTempSens= no
$$ ##$PramDutyCycPerc= (0..15)
$$ 4 2 2 0 0 0 0 0 0 0 0 0 0 0 0 0
$$ ##$PramPeakPowerW= (0..15)
$$ 4000 500 500 0 0 0 0 0 0 0 0 0 0 0 0 0
$$ ##$PramPowerSwitch= (0..15)
$$ 0 0 0 0 0 0 0 0 0 0 0 0 0 0 0 0
$$ ##$PramPulWidthMs= (0..15)
$$ 10 0.1 0.1 0 0 0 0 0 0 0 0 0 0 0 0 0
$$ ##$PreampMod01PN= <Z103203>
$$ ##$PreampMod01SN= <00239>
$$ ##$PreampMod02PN= <Z003471>
$$ ##$PreampMod02SN= <00023>
$$ ##$PreampMod03PN= <Z003504>
$$ ##$PreampMod03SN= <01041>
$$ ##$PreampMod04PN= <>
$$ ##$PreampMod04SN= <>
$$ ##$PreampMod05PN= <>
$$ ##$PreampMod05SN= <>
$$ ##$PreampMod06PN= <>
$$ ##$PreampMod06SN= <>
$$ ##$PreampMod07PN= <>
$$ ##$PreampMod07SN= <>
$$ ##$PreampMod08PN= <>
$$ ##$PreampMod08SN= <>
$$ ##$PreampMod09PN= <>
$$ ##$PreampMod09SN= <>
$$ ##$PreampMod10PN= <>
$$ ##$PreampMod10SN= <>
$$ ##$PreampMod11PN= <>
$$ ##$PreampMod11SN= <>
$$ ##$PreampMod12PN= <>
$$ ##$PreampMod12SN= <>
$$ ##$PreampMod13PN= <>
$$ ##$PreampMod13SN= <>
$$ ##$PreampMod14PN= <>
$$ ##$PreampMod14SN= <>
$$ ##$PreampMod15PN= <>
$$ ##$PreampMod15SN= <>
$$ ##$PreampMod16PN= <>
$$ ##$PreampMod16SN= <>
$$ ##$PreampModBisDat= (0..15)
$$ 20130701 20130530 20130703 0 0 0 0 0 0 0 0 0 0 0 0 0
$$ ##$PreampModPN= (0..17)
$$ <Z103203> <Z003471> <Z003504> <> <> <> <> <> <> <> <> <> <> <> <> <> <>
$$ <>
$$ ##$PreampModSN= (0..17)
$$ <00239> <00023> <01041> <> <> <> <> <> <> <> <> <> <> <> <> <> <> <>
$$ ##$ProdigyEth= <149.236.99.144>
$$ ##$RCUCDS= (0..7)
$$ 0 0 0 0 0 0 0 0
$$ ##$RCUCFS= (0..7)
$$ 0 0 0 0 0 0 0 0
$$ ##$RCUCSS= (0..7)
$$ 0 0 0 0 0 0 0 0
$$ ##$RCUI2C1= (0..7)
$$ 0 0 0 0 0 0 0 0
$$ ##$RCUI2C2= (0..7)
$$ 0 0 0 0 0 0 0 0
$$ ##$RCUI2C3= (0..7)
$$ 0 0 0 0 0 0 0 0
$$ ##$RCUI2C4= (0..7)
$$ 0 0 0 0 0 0 0 0
$$ ##$RCUI2C5= (0..7)
$$ 0 0 0 0 0 0 0 0
$$ ##$RCUI2C6= (0..7)
$$ 0 0 0 0 0 0 0 0
$$ ##$RCUI2C7= (0..7)
$$ 0 0 0 0 0 0 0 0
$$ ##$RCUI2C8= (0..7)
$$ 0 0 0 0 0 0 0 0
$$ ##$RDCU= 0
$$ ##$RFSINPUT= (0..1)
$$ 0 0
$$ ##$RFSVTY= <no>
$$ ##$RGTYPE= (0..31)
$$ 9 0 0 0 0 0 0 0 0 0 0 0 0 0 0 0 0 0 0 0 0 0 0 0 0 0 0 0 0 0 0 0
$$ ##$RG_max= (0..31)
$$ 203 -1 -1 -1 -1 -1 -1 -1 -1 -1 -1 -1 -1 -1 -1 -1 -1 -1 -1 -1 -1 -1 -1 -1
$$ -1 -1 -1 -1 -1 -1 -1 -1
$$ ##$RG_min= (0..31)
$$ 0.25 -1 -1 -1 -1 -1 -1 -1 -1 -1 -1 -1 -1 -1 -1 -1 -1 -1 -1 -1 -1 -1 -1
$$ -1 -1 -1 -1 -1 -1 -1 -1 -1
$$ ##$RG_tab1= (0..255)
$$ 0.25 0.28 0.32 0.35 0.4 0.44 0.5 0.56 0.64 0.7 0.8 0.89 1 1.12 1.28 1.4
$$ 1.6 1.78 2 2.25 2.56 2.8 3.2 3.56 4 4.5 5 5.6 6.35 7.12 8 9 10 11.3 12.7
$$ 14.2 16 18 20.2 22.6 25.4 28.5 32 36 40.3 45.2 50.8 57 64 71.8 80.6 90.5
$$ 101 114 128 144 161 181 203 -1 -1 -1 -1 -1 -1 -1 -1 -1 -1 -1 -1 -1 -1 -1
$$ -1 -1 -1 -1 -1 -1 -1 -1 -1 -1 -1 -1 -1 -1 -1 -1 -1 -1 -1 -1 -1 -1 -1 -1
$$ -1 -1 -1 -1 -1 -1 -1 -1 -1 -1 -1 -1 -1 -1 -1 -1 -1 -1 -1 -1 -1 -1 -1 -1
$$ -1 -1 -1 -1 -1 -1 -1 -1 -1 -1 -1 -1 -1 -1 -1 -1 -1 -1 -1 -1 -1 -1 -1 -1
$$ -1 -1 -1 -1 -1 -1 -1 -1 -1 -1 -1 -1 -1 -1 -1 -1 -1 -1 -1 -1 -1 -1 -1 -1
$$ -1 -1 -1 -1 -1 -1 -1 -1 -1 -1 -1 -1 -1 -1 -1 -1 -1 -1 -1 -1 -1 -1 -1 -1
$$ -1 -1 -1 -1 -1 -1 -1 -1 -1 -1 -1 -1 -1 -1 -1 -1 -1 -1 -1 -1 -1 -1 -1 -1
$$ -1 -1 -1 -1 -1 -1 -1 -1 -1 -1 -1 -1 -1 -1 -1 -1 -1 -1 -1 -1 -1 -1 -1 -1
$$ -1 -1 -1 -1 -1 -1 -1 -1 -1 -1 -1 -1 -1 -1
$$ ##$RG_tab2= (0..255)
$$ -1 -1 -1 -1 -1 -1 -1 -1 -1 -1 -1 -1 -1 -1 -1 -1 -1 -1 -1 -1 -1 -1 -1 -1
$$ -1 -1 -1 -1 -1 -1 -1 -1 -1 -1 -1 -1 -1 -1 -1 -1 -1 -1 -1 -1 -1 -1 -1 -1
$$ -1 -1 -1 -1 -1 -1 -1 -1 -1 -1 -1 -1 -1 -1 -1 -1 -1 -1 -1 -1 -1 -1 -1 -1
$$ -1 -1 -1 -1 -1 -1 -1 -1 -1 -1 -1 -1 -1 -1 -1 -1 -1 -1 -1 -1 -1 -1 -1 -1
$$ -1 -1 -1 -1 -1 -1 -1 -1 -1 -1 -1 -1 -1 -1 -1 -1 -1 -1 -1 -1 -1 -1 -1 -1
$$ -1 -1 -1 -1 -1 -1 -1 -1 -1 -1 -1 -1 -1 -1 -1 -1 -1 -1 -1 -1 -1 -1 -1 -1
$$ -1 -1 -1 -1 -1 -1 -1 -1 -1 -1 -1 -1 -1 -1 -1 -1 -1 -1 -1 -1 -1 -1 -1 -1
$$ -1 -1 -1 -1 -1 -1 -1 -1 -1 -1 -1 -1 -1 -1 -1 -1 -1 -1 -1 -1 -1 -1 -1 -1
$$ -1 -1 -1 -1 -1 -1 -1 -1 -1 -1 -1 -1 -1 -1 -1 -1 -1 -1 -1 -1 -1 -1 -1 -1
$$ -1 -1 -1 -1 -1 -1 -1 -1 -1 -1 -1 -1 -1 -1 -1 -1 -1 -1 -1 -1 -1 -1 -1 -1
$$ -1 -1 -1 -1 -1 -1 -1 -1 -1 -1 -1 -1 -1 -1 -1 -1
$$ ##$RG_tab3= (0..255)
$$ -1 -1 -1 -1 -1 -1 -1 -1 -1 -1 -1 -1 -1 -1 -1 -1 -1 -1 -1 -1 -1 -1 -1 -1
$$ -1 -1 -1 -1 -1 -1 -1 -1 -1 -1 -1 -1 -1 -1 -1 -1 -1 -1 -1 -1 -1 -1 -1 -1
$$ -1 -1 -1 -1 -1 -1 -1 -1 -1 -1 -1 -1 -1 -1 -1 -1 -1 -1 -1 -1 -1 -1 -1 -1
$$ -1 -1 -1 -1 -1 -1 -1 -1 -1 -1 -1 -1 -1 -1 -1 -1 -1 -1 -1 -1 -1 -1 -1 -1
$$ -1 -1 -1 -1 -1 -1 -1 -1 -1 -1 -1 -1 -1 -1 -1 -1 -1 -1 -1 -1 -1 -1 -1 -1
$$ -1 -1 -1 -1 -1 -1 -1 -1 -1 -1 -1 -1 -1 -1 -1 -1 -1 -1 -1 -1 -1 -1 -1 -1
$$ -1 -1 -1 -1 -1 -1 -1 -1 -1 -1 -1 -1 -1 -1 -1 -1 -1 -1 -1 -1 -1 -1 -1 -1
$$ -1 -1 -1 -1 -1 -1 -1 -1 -1 -1 -1 -1 -1 -1 -1 -1 -1 -1 -1 -1 -1 -1 -1 -1
$$ -1 -1 -1 -1 -1 -1 -1 -1 -1 -1 -1 -1 -1 -1 -1 -1 -1 -1 -1 -1 -1 -1 -1 -1
$$ -1 -1 -1 -1 -1 -1 -1 -1 -1 -1 -1 -1 -1 -1 -1 -1 -1 -1 -1 -1 -1 -1 -1 -1
$$ -1 -1 -1 -1 -1 -1 -1 -1 -1 -1 -1 -1 -1 -1 -1 -1
$$ ##$RG_tab4= (0..255)
$$ -1 -1 -1 -1 -1 -1 -1 -1 -1 -1 -1 -1 -1 -1 -1 -1 -1 -1 -1 -1 -1 -1 -1 -1
$$ -1 -1 -1 -1 -1 -1 -1 -1 -1 -1 -1 -1 -1 -1 -1 -1 -1 -1 -1 -1 -1 -1 -1 -1
$$ -1 -1 -1 -1 -1 -1 -1 -1 -1 -1 -1 -1 -1 -1 -1 -1 -1 -1 -1 -1 -1 -1 -1 -1
$$ -1 -1 -1 -1 -1 -1 -1 -1 -1 -1 -1 -1 -1 -1 -1 -1 -1 -1 -1 -1 -1 -1 -1 -1
$$ -1 -1 -1 -1 -1 -1 -1 -1 -1 -1 -1 -1 -1 -1 -1 -1 -1 -1 -1 -1 -1 -1 -1 -1
$$ -1 -1 -1 -1 -1 -1 -1 -1 -1 -1 -1 -1 -1 -1 -1 -1 -1 -1 -1 -1 -1 -1 -1 -1
$$ -1 -1 -1 -1 -1 -1 -1 -1 -1 -1 -1 -1 -1 -1 -1 -1 -1 -1 -1 -1 -1 -1 -1 -1
$$ -1 -1 -1 -1 -1 -1 -1 -1 -1 -1 -1 -1 -1 -1 -1 -1 -1 -1 -1 -1 -1 -1 -1 -1
$$ -1 -1 -1 -1 -1 -1 -1 -1 -1 -1 -1 -1 -1 -1 -1 -1 -1 -1 -1 -1 -1 -1 -1 -1
$$ -1 -1 -1 -1 -1 -1 -1 -1 -1 -1 -1 -1 -1 -1 -1 -1 -1 -1 -1 -1 -1 -1 -1 -1
$$ -1 -1 -1 -1 -1 -1 -1 -1 -1 -1 -1 -1 -1 -1 -1 -1
$$ ##$RG_tab5= (0..255)
$$ -1 -1 -1 -1 -1 -1 -1 -1 -1 -1 -1 -1 -1 -1 -1 -1 -1 -1 -1 -1 -1 -1 -1 -1
$$ -1 -1 -1 -1 -1 -1 -1 -1 -1 -1 -1 -1 -1 -1 -1 -1 -1 -1 -1 -1 -1 -1 -1 -1
$$ -1 -1 -1 -1 -1 -1 -1 -1 -1 -1 -1 -1 -1 -1 -1 -1 -1 -1 -1 -1 -1 -1 -1 -1
$$ -1 -1 -1 -1 -1 -1 -1 -1 -1 -1 -1 -1 -1 -1 -1 -1 -1 -1 -1 -1 -1 -1 -1 -1
$$ -1 -1 -1 -1 -1 -1 -1 -1 -1 -1 -1 -1 -1 -1 -1 -1 -1 -1 -1 -1 -1 -1 -1 -1
$$ -1 -1 -1 -1 -1 -1 -1 -1 -1 -1 -1 -1 -1 -1 -1 -1 -1 -1 -1 -1 -1 -1 -1 -1
$$ -1 -1 -1 -1 -1 -1 -1 -1 -1 -1 -1 -1 -1 -1 -1 -1 -1 -1 -1 -1 -1 -1 -1 -1
$$ -1 -1 -1 -1 -1 -1 -1 -1 -1 -1 -1 -1 -1 -1 -1 -1 -1 -1 -1 -1 -1 -1 -1 -1
$$ -1 -1 -1 -1 -1 -1 -1 -1 -1 -1 -1 -1 -1 -1 -1 -1 -1 -1 -1 -1 -1 -1 -1 -1
$$ -1 -1 -1 -1 -1 -1 -1 -1 -1 -1 -1 -1 -1 -1 -1 -1 -1 -1 -1 -1 -1 -1 -1 -1
$$ -1 -1 -1 -1 -1 -1 -1 -1 -1 -1 -1 -1 -1 -1 -1 -1
$$ ##$RG_tab6= (0..255)
$$ -1 -1 -1 -1 -1 -1 -1 -1 -1 -1 -1 -1 -1 -1 -1 -1 -1 -1 -1 -1 -1 -1 -1 -1
$$ -1 -1 -1 -1 -1 -1 -1 -1 -1 -1 -1 -1 -1 -1 -1 -1 -1 -1 -1 -1 -1 -1 -1 -1
$$ -1 -1 -1 -1 -1 -1 -1 -1 -1 -1 -1 -1 -1 -1 -1 -1 -1 -1 -1 -1 -1 -1 -1 -1
$$ -1 -1 -1 -1 -1 -1 -1 -1 -1 -1 -1 -1 -1 -1 -1 -1 -1 -1 -1 -1 -1 -1 -1 -1
$$ -1 -1 -1 -1 -1 -1 -1 -1 -1 -1 -1 -1 -1 -1 -1 -1 -1 -1 -1 -1 -1 -1 -1 -1
$$ -1 -1 -1 -1 -1 -1 -1 -1 -1 -1 -1 -1 -1 -1 -1 -1 -1 -1 -1 -1 -1 -1 -1 -1
$$ -1 -1 -1 -1 -1 -1 -1 -1 -1 -1 -1 -1 -1 -1 -1 -1 -1 -1 -1 -1 -1 -1 -1 -1
$$ -1 -1 -1 -1 -1 -1 -1 -1 -1 -1 -1 -1 -1 -1 -1 -1 -1 -1 -1 -1 -1 -1 -1 -1
$$ -1 -1 -1 -1 -1 -1 -1 -1 -1 -1 -1 -1 -1 -1 -1 -1 -1 -1 -1 -1 -1 -1 -1 -1
$$ -1 -1 -1 -1 -1 -1 -1 -1 -1 -1 -1 -1 -1 -1 -1 -1 -1 -1 -1 -1 -1 -1 -1 -1
$$ -1 -1 -1 -1 -1 -1 -1 -1 -1 -1 -1 -1 -1 -1 -1 -1
$$ ##$RG_tab7= (0..255)
$$ -1 -1 -1 -1 -1 -1 -1 -1 -1 -1 -1 -1 -1 -1 -1 -1 -1 -1 -1 -1 -1 -1 -1 -1
$$ -1 -1 -1 -1 -1 -1 -1 -1 -1 -1 -1 -1 -1 -1 -1 -1 -1 -1 -1 -1 -1 -1 -1 -1
$$ -1 -1 -1 -1 -1 -1 -1 -1 -1 -1 -1 -1 -1 -1 -1 -1 -1 -1 -1 -1 -1 -1 -1 -1
$$ -1 -1 -1 -1 -1 -1 -1 -1 -1 -1 -1 -1 -1 -1 -1 -1 -1 -1 -1 -1 -1 -1 -1 -1
$$ -1 -1 -1 -1 -1 -1 -1 -1 -1 -1 -1 -1 -1 -1 -1 -1 -1 -1 -1 -1 -1 -1 -1 -1
$$ -1 -1 -1 -1 -1 -1 -1 -1 -1 -1 -1 -1 -1 -1 -1 -1 -1 -1 -1 -1 -1 -1 -1 -1
$$ -1 -1 -1 -1 -1 -1 -1 -1 -1 -1 -1 -1 -1 -1 -1 -1 -1 -1 -1 -1 -1 -1 -1 -1
$$ -1 -1 -1 -1 -1 -1 -1 -1 -1 -1 -1 -1 -1 -1 -1 -1 -1 -1 -1 -1 -1 -1 -1 -1
$$ -1 -1 -1 -1 -1 -1 -1 -1 -1 -1 -1 -1 -1 -1 -1 -1 -1 -1 -1 -1 -1 -1 -1 -1
$$ -1 -1 -1 -1 -1 -1 -1 -1 -1 -1 -1 -1 -1 -1 -1 -1 -1 -1 -1 -1 -1 -1 -1 -1
$$ -1 -1 -1 -1 -1 -1 -1 -1 -1 -1 -1 -1 -1 -1 -1 -1
$$ ##$RG_tab8= (0..255)
$$ -1 -1 -1 -1 -1 -1 -1 -1 -1 -1 -1 -1 -1 -1 -1 -1 -1 -1 -1 -1 -1 -1 -1 -1
$$ -1 -1 -1 -1 -1 -1 -1 -1 -1 -1 -1 -1 -1 -1 -1 -1 -1 -1 -1 -1 -1 -1 -1 -1
$$ -1 -1 -1 -1 -1 -1 -1 -1 -1 -1 -1 -1 -1 -1 -1 -1 -1 -1 -1 -1 -1 -1 -1 -1
$$ -1 -1 -1 -1 -1 -1 -1 -1 -1 -1 -1 -1 -1 -1 -1 -1 -1 -1 -1 -1 -1 -1 -1 -1
$$ -1 -1 -1 -1 -1 -1 -1 -1 -1 -1 -1 -1 -1 -1 -1 -1 -1 -1 -1 -1 -1 -1 -1 -1
$$ -1 -1 -1 -1 -1 -1 -1 -1 -1 -1 -1 -1 -1 -1 -1 -1 -1 -1 -1 -1 -1 -1 -1 -1
$$ -1 -1 -1 -1 -1 -1 -1 -1 -1 -1 -1 -1 -1 -1 -1 -1 -1 -1 -1 -1 -1 -1 -1 -1
$$ -1 -1 -1 -1 -1 -1 -1 -1 -1 -1 -1 -1 -1 -1 -1 -1 -1 -1 -1 -1 -1 -1 -1 -1
$$ -1 -1 -1 -1 -1 -1 -1 -1 -1 -1 -1 -1 -1 -1 -1 -1 -1 -1 -1 -1 -1 -1 -1 -1
$$ -1 -1 -1 -1 -1 -1 -1 -1 -1 -1 -1 -1 -1 -1 -1 -1 -1 -1 -1 -1 -1 -1 -1 -1
$$ -1 -1 -1 -1 -1 -1 -1 -1 -1 -1 -1 -1 -1 -1 -1 -1
$$ ##$RG_tabA= (0..255)
$$ 0.25 0.28 0.32 0.35 0.4 0.44 0.5 0.56 0.64 0.7 0.8 0.89 1 1.12 1.28 1.4
$$ 1.6 1.78 2 2.25 2.56 2.8 3.2 3.56 4 4.5 5 5.6 6.35 7.12 8 9 10 11.3 12.7
$$ 14.2 16 18 20.2 22.6 25.4 28.5 32 36 40.3 45.2 50.8 57 64 71.8 80.6 90.5
$$ 101 114 128 144 161 181 203 -1 -1 -1 -1 -1 -1 -1 -1 -1 -1 -1 -1 -1 -1 -1
$$ -1 -1 -1 -1 -1 -1 -1 -1 -1 -1 -1 -1 -1 -1 -1 -1 -1 -1 -1 -1 -1 -1 -1 -1
$$ -1 -1 -1 -1 -1 -1 -1 -1 -1 -1 -1 -1 -1 -1 -1 -1 -1 -1 -1 -1 -1 -1 -1 -1
$$ -1 -1 -1 -1 -1 -1 -1 -1 -1 -1 -1 -1 -1 -1 -1 -1 -1 -1 -1 -1 -1 -1 -1 -1
$$ -1 -1 -1 -1 -1 -1 -1 -1 -1 -1 -1 -1 -1 -1 -1 -1 -1 -1 -1 -1 -1 -1 -1 -1
$$ -1 -1 -1 -1 -1 -1 -1 -1 -1 -1 -1 -1 -1 -1 -1 -1 -1 -1 -1 -1 -1 -1 -1 -1
$$ -1 -1 -1 -1 -1 -1 -1 -1 -1 -1 -1 -1 -1 -1 -1 -1 -1 -1 -1 -1 -1 -1 -1 -1
$$ -1 -1 -1 -1 -1 -1 -1 -1 -1 -1 -1 -1 -1 -1 -1 -1 -1 -1 -1 -1 -1 -1 -1 -1
$$ -1 -1 -1 -1 -1 -1 -1 -1 -1 -1 -1 -1 -1 -1
$$ ##$ROBOTTY= <no>
$$ ##$ROUT14= (0..7)
$$ 0 0 0 0 0 0 0 0
$$ ##$ROUTER= -1
$$ ##$RX22TY= <no>
$$ ##$RXFMAX= (0..7)
$$ 647.5 -1 -1 -1 -1 -1 -1 -1
$$ ##$RXFMIN= (0..7)
$$ 5 -1 -1 -1 -1 -1 -1 -1
$$ ##$RXINTLV= (0..7)
$$ 1 0 0 0 0 0 0 0
$$ ##$RXMSTY= <no>
$$ ##$RockSwitchEth= <no>
$$ ##$SCMTY= <no>
$$ ##$SGUC1= (0..15)
$$ 17 18 0 0 0 0 0 0 0 0 0 0 0 0 0 0
$$ ##$SGUC2= (0..15)
$$ 33 256 0 0 0 0 0 0 0 0 0 0 0 0 0 0
$$ ##$SLCBCONF= <SHNV>
$$ ##$SPECTR= 10
$$ ##$SY2FLAG= 0
$$ ##$SYNCTRIG= 11
$$ ##$SamChgEth= (0..3)
$$ <149.236.99.140> <no> <no> <no>
$$ ##$SamChgProtocol= (0..3)
$$ <SOAP> <> <> <>
$$ ##$ServiceNo= <>
$$ ##$Sgu1PowerLevels= (0..7)
$$ 90 74 58 42 26 10 0 0
$$ ##$Sgu2PowerLevels= (0..7)
$$ 90 74 58 42 26 10 0 0
$$ ##$Sgu3PowerLevels= (0..7)
$$ 0 0 0 0 0 0 0 0
$$ ##$Sgu4PowerLevels= (0..7)
$$ 0 0 0 0 0 0 0 0
$$ ##$Sgu5PowerLevels= (0..7)
$$ 0 0 0 0 0 0 0 0
$$ ##$Sgu6PowerLevels= (0..7)
$$ 0 0 0 0 0 0 0 0
$$ ##$Sgu7PowerLevels= (0..7)
$$ 0 0 0 0 0 0 0 0
$$ ##$Sgu8PowerLevels= (0..7)
$$ 0 0 0 0 0 0 0 0
$$ ##$SguType= 3
$$ ##$ShimMaxVal= 32760
$$ ##$ShimPow1Ch2Sh= (0..38)
$$ 0 0 0 0 0 0 0 0 0 0 0 0 0 0 0 0 0 0 0 0 0 0 0 0 0 0 0 0 0 0 0 0 0 0 0 0
$$ 0 0 0
$$ ##$ShimPow1Imax= (0..38)
$$ 0 0 0 0 0 0 0 0 0 0 0 0 0 0 0 0 0 0 0 0 0 0 0 0 0 0 0 0 0 0 0 0 0 0 0 0
$$ 0 0 0
$$ ##$ShimPow1NChan= 0
$$ ##$ShimPow1TotIMax= 0
$$ ##$ShimPow1Vmax= (0..38)
$$ 0 0 0 0 0 0 0 0 0 0 0 0 0 0 0 0 0 0 0 0 0 0 0 0 0 0 0 0 0 0 0 0 0 0 0 0
$$ 0 0 0
$$ ##$ShimPow2Ch2Sh= (0..38)
$$ 0 0 0 0 0 0 0 0 0 0 0 0 0 0 0 0 0 0 0 0 0 0 0 0 0 0 0 0 0 0 0 0 0 0 0 0
$$ 0 0 0
$$ ##$ShimPow2Imax= (0..38)
$$ 0 0 0 0 0 0 0 0 0 0 0 0 0 0 0 0 0 0 0 0 0 0 0 0 0 0 0 0 0 0 0 0 0 0 0 0
$$ 0 0 0
$$ ##$ShimPow2NChan= 0
$$ ##$ShimPow2TotIMax= 0
$$ ##$ShimPow2Vmax= (0..38)
$$ 0 0 0 0 0 0 0 0 0 0 0 0 0 0 0 0 0 0 0 0 0 0 0 0 0 0 0 0 0 0 0 0 0 0 0 0
$$ 0 0 0
$$ ##$ShimPow3Ch2Sh= (0..38)
$$ 0 0 0 0 0 0 0 0 0 0 0 0 0 0 0 0 0 0 0 0 0 0 0 0 0 0 0 0 0 0 0 0 0 0 0 0
$$ 0 0 0
$$ ##$ShimPow3Imax= (0..38)
$$ 0 0 0 0 0 0 0 0 0 0 0 0 0 0 0 0 0 0 0 0 0 0 0 0 0 0 0 0 0 0 0 0 0 0 0 0
$$ 0 0 0
$$ ##$ShimPow3NChan= 0
$$ ##$ShimPow3TotIMax= 0
$$ ##$ShimPow3Vmax= (0..38)
$$ 0 0 0 0 0 0 0 0 0 0 0 0 0 0 0 0 0 0 0 0 0 0 0 0 0 0 0 0 0 0 0 0 0 0 0 0
$$ 0 0 0
$$ ##$ShimPow4Ch2Sh= (0..38)
$$ 0 0 0 0 0 0 0 0 0 0 0 0 0 0 0 0 0 0 0 0 0 0 0 0 0 0 0 0 0 0 0 0 0 0 0 0
$$ 0 0 0
$$ ##$ShimPow4Imax= (0..38)
$$ 0 0 0 0 0 0 0 0 0 0 0 0 0 0 0 0 0 0 0 0 0 0 0 0 0 0 0 0 0 0 0 0 0 0 0 0
$$ 0 0 0
$$ ##$ShimPow4NChan= 0
$$ ##$ShimPow4TotIMax= 0
$$ ##$ShimPow4Vmax= (0..38)
$$ 0 0 0 0 0 0 0 0 0 0 0 0 0 0 0 0 0 0 0 0 0 0 0 0 0 0 0 0 0 0 0 0 0 0 0 0
$$ 0 0 0
$$ ##$ShimPowMaxUA= (0..63)
$$ 130000 130000 130000 130000 130000 130000 130000 130000 130000 130000 130000
$$ 130000 130000 130000 130000 130000 130000 130000 130000 130000 0 0 0 0
$$ 0 0 0 0 0 0 0 0 0 0 0 0 0 0 0 0 0 0 0 0 0 0 0 0 0 0 0 0 0 0 0 0 0 0 0 0
$$ 0 0 0 0
$$ ##$ShimPowMaxUC= (0..63)
$$ 130000 130000 130000 130000 130000 130000 130000 130000 130000 130000 130000
$$ 130000 130000 130000 130000 130000 130000 130000 130000 130000 0 0 0 0
$$ 0 0 0 0 0 0 0 0 0 0 0 0 0 0 0 0 0 0 0 0 0 0 0 0 0 0 0 0 0 0 0 0 0 0 0 0
$$ 0 0 0 0
$$ ##$ShimPowMaxUG= (0..63)
$$ 524287 524287 524287 524287 524287 524287 524287 524287 524287 524287 524287
$$ 524287 524287 524287 524287 524287 524287 524287 524287 524287 0 0 0 0
$$ 0 0 0 0 0 0 0 0 0 0 0 0 0 0 0 0 0 0 0 0 0 0 0 0 0 0 0 0 0 0 0 0 0 0 0 0
$$ 0 0 0 0
$$ ##$ShimPowNum= 0
$$ ##$ShimPowRcbType= 3
$$ ##$ShimPowRes= (0..63)
$$ 1e-20 1e-20 1e-20 1e-20 1e-20 1e-20 1e-20 1e-20 1e-20 1e-20 1e-20 1e-20
$$ 1e-20 1e-20 1e-20 1e-20 1e-20 1e-20 1e-20 1e-20 0 0 0 0 0 0 0 0 0 0 0 0
$$ 0 0 0 0 0 0 0 0 0 0 0 0 0 0 0 0 0 0 0 0 0 0 0 0 0 0 0 0 0 0 0 0
$$ ##$ShimPowRng0= (0..63)
$$ 1 1 1 1 1 1 1 1 1 1 1 1 1 1 1 1 1 1 1 1 0 0 0 0 0 0 0 0 0 0 0 0 0 0 0 0
$$ 0 0 0 0 0 0 0 0 0 0 0 0 0 0 0 0 0 0 0 0 0 0 0 0 0 0 0 0
$$ ##$ShimPowRng1= (0..63)
$$ 1 1 1 1 1 1 1 1 1 1 1 1 1 1 1 1 1 1 1 1 0 0 0 0 0 0 0 0 0 0 0 0 0 0 0 0
$$ 0 0 0 0 0 0 0 0 0 0 0 0 0 0 0 0 0 0 0 0 0 0 0 0 0 0 0 0
$$ ##$ShimPowRng2= (0..63)
$$ 1 1 1 1 1 1 1 1 1 1 1 1 1 1 1 1 1 1 1 1 0 0 0 0 0 0 0 0 0 0 0 0 0 0 0 0
$$ 0 0 0 0 0 0 0 0 0 0 0 0 0 0 0 0 0 0 0 0 0 0 0 0 0 0 0 0
$$ ##$ShimPowRng3= (0..63)
$$ 1 1 1 1 1 1 1 1 1 1 1 1 1 1 1 1 1 1 1 1 0 0 0 0 0 0 0 0 0 0 0 0 0 0 0 0
$$ 0 0 0 0 0 0 0 0 0 0 0 0 0 0 0 0 0 0 0 0 0 0 0 0 0 0 0 0
$$ ##$ShimPowType1= 0
$$ ##$ShimPowType2= 0
$$ ##$ShimPowType3= 0
$$ ##$ShimPowType4= 0
$$ ##$ShimSysAngle= <>
$$ ##$ShimSysFunc= (0..63)
$$ 1 2 3 4 5 7 9 11 15 16 8 10 12 14 6 17 13 18 19 20 0 0 0 0 0 0 0 0 0 0
$$ 0 0 0 0 0 0 0 0 0 0 0 0 0 0 0 0 0 0 0 0 0 0 0 0 0 0 0 0 0 0 0 0 0 0
$$ ##$ShimSysMatId= <no>
$$ ##$ShimSysMatrix= 1
$$ ##$ShimSysOffset= <>
$$ ##$ShimSysType= 1
$$ ##$ShimUnit= 0
$$ ##$TFXNUM= 0
$$ ##$TOSITY= <no>
$$ ##$TRIPLO2= 0
$$ ##$VTU= 2
$$ ##$VTUETH= <149.236.99.21>
$$ ##$VTUTY= <no>
$$ ##$WBREFAM= (0..15)
$$ 99.8 100 100 100 100 100 100 100 100 100 100 100 100 100 100 100
$$ ##$WBREFLM= (0..15)
$$ 1 0 0 0 0 0 0 0 0 0 0 0 0 0 0 0
$$ ##$WBREFPH= (0..15)
$$ -0.02 0 0 0 0 0 0 0 0 0 0 0 0 0 0 0
$$ ##$WBSGU= (0..15)
$$ 0 0 0 0 0 0 0 0 0 0 0 0 0 0 0 0
$$ ##$XFAC= 2
$$ ##END=
$$ 
##$DECIM=	122.666666666667
##$DSPFVS=	20
##XUNITS=	HZ
##YUNITS=	ARBITRARY UNITS
##FIRSTX=	81521.463817729701987
##LASTX=	-81521.392481629605754
##DELTAX=	-0.62196151069972993586
##XFACTOR=	1
##YFACTOR=	0.0043746686426913107201
##FIRSTY=	-0.05377689749002456665
##MINY=	-31.489109039306640625
##MAXY=	6928.4736328125
##NPOINTS=	262144
##XYDATA=	(X++(Y..Y))
81521a2j40J49m3O3r7l2M0M8k0l9OmNn1j0J15n5ok4N6K5l4Q5Nm0M2k9j84J76k9l9N6n3rM7
81500c2On3J5P5j63Q2J5J8J6j29J4J7J3j7L2o5J14l2j8J5M1n3N8k8j59J2J33q9R3j6o7J33
81480a9l2lnj4j0P3m7J2j21J56k0n1J7nk5q3J09N9n9Qk0J2jk8KnK4m9L7l1P8o6J1j4l5M2L4
81457f9p3N7j0N6Kn4J7N9j30Q9j5m3L0jK0K6Q7o0n7NN0k1n5OM4k8L0L2r1JK7L0M5q2o9L9n
81434a11n2l8QJ82O3l0l4j01MPO8m4K6pl6k6Q4j1j09k6L9J04q5L5L3RK6n3Lm3L3O1%j13O0
81412g4K2k2R0j10oL6j9Lp5P8Ll5O3j0Q3n7j2O5l5J9n8k5kqQ5n7M5L6j16J5k2PJ07o8j15J88
81390A9q2j3KLj7L1l2LJ3n1L2M5m9j6P3K7r7k1NJ57j52J5pJ23k13M9M7J24j64Lj5J12k7j1
81368h4k5J4O1l6j4K8J7k8M5K2k7lJ7q4J13o4n0J7L7J2j0o0J1l2L5K7NL5l1l3M6m6o4K9K5
81347i5K9p2P5J8n4m9P8L4m1p6N0Q3n4nl2K8L5n9K9O5l5q5k1O0P2jl8K6j5m%L7o7l6K0pMo
81323a09Q7L3q3L8Mnm8J0L8%jq6K9J7j9p5J31NkK9j36L9Q2k2j6n5N7k1l8M3l1Q8L8j4l0l0
81301e3pJ5n8l0R6J8r2K7K7qL2N3j25j6l4rJ24k0j6K9o3K2n4J06l9N7N2K4j2n0p2J2k9O1O5
81279C3j30K9j2m1LK3Oj5M9q3M1R7j2k6n8K8m5P6J1k1k3k3M1o1J5M3l4R4l0l8O8KJ5j7l5M0
81257A0n8M4mm1Pj1n4n3R7p5M1k4L3Rn9R6nN5m0n7k7N0o7M4RM4o4P2O5l6r7N9Rq4Q8j08L6
81233i6K5K6p2j5k2L3N7OJ5j41M8O1PPJq9Q7n9L6M5p3R4J7k0J5n2k3nn5N2K4m2M5m2N2j6j9
81210h8m8k0N2P9m0j8J8M3k8l8J2j1Q2o9l7RNj1K6L6j5m5J7p4K8P5MJ2L8p7k8K7r5P2Q2j4
81188c9n8N8N8o4q2O2K4%k5L5p9j0k9P6N2m0m4J0%k4N7k2o1N0M7q6N1J23j42n4qk0R8r1N0
81166a27L0M5Ml2o6Q7k5j8J6n0O3l1L2k3L8m3RNL1m4n1j8L9J58m6j01m7J05m5P1n2K1n2j2
81145a29O1R8k8j02j05jN2P6o8N6P0n2q5J4Q9p8Q6o3jK1K5p0kM8l8oMN6l4PO7JPn1k8R5m3
81122e1K4o9q3P7QK5ql7m4O5L1p5l1M4M2o7J40k0L7L3jL7j28J4L4J4Lpn7j13M7R3j02PJ9J30
81100C1j30kRk3l1kN7k1O6j8k9J0L0k1J7k9K1P4l9j2kj0Q0m7o2K6k2j0K1J5n9k4M4K7k6jP
81077h5K8o8KL9K6K5j07O3j0j04N8N6J8n0J03l1k5m1J5j6RR2j0n3L6k9o8Q5J2n7L2j38J53
81056d0o3l8mj2J3L8J4mO2k4K5K6o5k3N7jq4L1p4PN0J25o6n6j1nj0m1K0J0L9J16p8K5lk4k8
81033i6j08R7J4L2Q2k3o2M3p0J2l4J3kN2M0p7l6n3J06j5k5kJ13p7K8l7jo1N2J89p6q8Q2m2
81012c0O1r5j5k9K1l3RO2J8j1J5j13j3J9N8Q5Jk4r3k1P4M7m0Ll8N3J0L3j02Q8o1k5J0m8K9
80990i5j5j3P6R8j16m2J9j0l5P2M3m2k6j7R1l5p1k9J08k9Q6jj6o5j3j3np9L7O0k6j1Lj20J30
80969a01O6o1j23Q2N0rJ2RO6r6P2n8l4m8P7N1l3oK3P4n0n5K0R6r5q4R2O5j02J6m0J5M9q0O7
80947g3l3o5O0N3j1j0M7l1o7K4L8n2O2no4oL3P5k9%o7K0M0j9N8Rn0J18l6j45o6J21PK2j18
80925a60N6k1LM0M3j41QJ02pK2m0n2O3K6M8j3p3N9p5m2K3L1K1J0Nj6j5k5N6L7nj1j51M2O2
80903i0l0J5j9JL6l7kk0N1j18PL2M3QL3k1M2j39J28j2L6r0k3K2%J6K5P7r0P4J3j0m6o3J06
80881d5L3n7k0P2m2Nj0K9rr7K9j6%KJ8L2jo5o1K0J02qj08N0J04j44O3J04j12M4q2O2J3o3J03
80860e5P8n8r2PJ5qL4o2P1mM8j37lJ00l1J5N7p0k3M0n8m8J03rN3o2k0p4R6O3l0O8q1p5R0m5
80837a07rn5Q7l1Q1Rp1J52j12nj1J9r7pM1mPK2P2r8k9M0j1o4N3j08P3P8l7J9L7j9Jo5J04K5
80815b0q5n1N4Q5K5Nl4l9K4l0L1j3p8L9l8M3O0M6p3k7K2l7n5L5J9K1M2o4L8l2%lj5o3Q2o0
80793a46O6p1L9p8K3R8Jj01M7O1K0q7Q5l6j6k0o2M7m5O7J24l9q7L1J3l5k0p2N2O2M1m5m9L9
80771i3K4L9m1K9l4O2r3R8p0m5N3n5O1l1KNM7r4O5JP9j0o6j5l3J9K7j2JN3l8k2Q8o2M4o0k0
80748i7L4o9P0K1k1J31r8m0n3J04o4j09O4N9n0J56r3l2l7j3QPlK1n4k7J02po2J58l7l3k9o
80727i9J19l5r3j2P2o8J14p8jQ6qn5k1P9j11J6p1m8K00o6l0Q8J0m6K5N0P4o6j88M7J04r0J34
80707C2l3o5j2p8J08J2k7j29O6J8RK3l7L4M0m0k5O5m6M8J5L5j09p2R1K1R3o2k7mj22M2N2J9
80686f5J0N6j22mO8j5pP9k5j76J21R6l9j9j8o5p1kP1J0M4k8j3R1j0J0o6O4J8r5m9L8l6L5J8
80664i6L6m5M7n4K1l1k6L9m0J05Q6o7o8J2J8l9P1q7K3k3M3P3o9Mn6n4m1J42J22o7l9n1M6r1
80643a56M2jJ24k9j18M1K1O5m7L4o3O7K9M4m9m3K0r9l2%l2O1N2n3L6n9RO6m1K5k8O8k6o1Q1
80621e2j23k3%J09m1LP6j2k4o0Q6J8J4Om%K1q4r3Q9L5mL9n9q6kR8j07J04M0n6o6l4M3Q1m5
80598a13j9mO6j0j5o6L8j7q0J36lK1j01N4J1m7K9o3N8ko8K8N3K7j5m5J21Q5r2m3k9o0J12m
80577e7j11P2N6L4j5l0K8q8N4k7K9l4K2N1j8k9K7q6L5n7o2l8Q3R9L1q0NoO2K3n8q8J50m7J4
80556e6L7k1o8k5J9J0K6Q4o1k4Rl7j2N8o3j2J5%l2P1q2P1j35N2L8L9k6M1k7n8mJ00P3n9JQ1
80533B3jp5L9q7P2k2n5N0K5N2q5p7O2k6Q6j03J7qn3J40oo1K0L2M1j1r5L9k6l2J19m0L7jo9
80511g9K9ml7RM8lk4L8L1l0k7j9Qj8k5K5QJ7j3j4J1m5Kj3Q2o3j9J02Jj14l4j0L6%LR8k1j10
80488a74J23r3M1O2q5J41j9ql6j9rR4r7q1M2N6ql7NN9j1j2n4L4L6k6j46R9m7K8J38M1j28p2
80467a63M3J62j31P2np1l7Q2J7O3p0q0R5l9K5k2K0pL0k7K9q7k4lJ83o6l4o8K2K4k9m0P5N4
80445gk4j16M1n7J49m2q9L0j30J14PJ25pl2L3Q5j48J50j24j36M3L9m3J21jj23J42p4q4J40
80427a8j40K3l1O6n2k5N8J29r1n5n7J43l9n4L4Q0q2j4J9L5Q0j36M9q5L5M9l8l9N8k3K2P8j03
80406a24o1J54q6K7M1j51J11O7j55m3R7J09r1m8L4O9q2J18K3p6l5l9K8J8J42j27j20J38n8
80388a20P4j4L6J3r6KL0n5Q6q9OM7K9N6L3j22mj7k2O3l1kN4p4P7J7o2q7R9K7p1O0KKq6MO7
80365f8k5L4k1l3L5l8j7Kj9L6L3K1M5K1p6k9P1n3o0L7l3K5jm1PM2m3N2R5k37R4Q1p5qN2p7
80343a71R8K6M4j09K8pK2m5q8Q3m2P7j8J0n2M9J41j10lq9LQ0L7N0j3l5m7Q8o3K1M3q7r4J05
80322f8nk7p7L4P5Rj24J25m4Ol8P4j35J3J74m2o2J8Q9k8j31M8M5k4j06O1M6N3l4j20rJ04j22
80301b22R5L3JP0m0n3nn2jO1j0j3l1Q6o9L3N0R4j94l2nJ62m3Q0m1l5L1j00L8r4J08j6J7K6
80280g1k5K1l0P7J6j32L4m5J58jn8n6P9o4o0J19m4o0j4Q9j4N2k9K8R7j33j28J46N7o4l4r9
80260a88J02J1J1kr1Q8n6J19j17j3M3J25j02j22Q3m0L9R6k5m3k0J47j20p2jR3j15J40j07N3
80241h4J2N4k7oqM0m2o7Nk1Q9j17K3Q8o8m5L3RL4O4JK8MKj17k8J0L6N4J9k4k3M0k7L6r7q0
80218b00L2L6j8l0K1J7m2J37q4qk6P2M5o2M4J8Ol8N5m9n2k8M5O8p5M7M7j48Q6n2R7l1N3j04
80197a21K1Lj9J30q3k0n4N3o2j8K0L2KM4q7J06Kj12J30p7N6J1p1k2K2O2K7r4Q3k1Qj2qm9q
80176a26Q5m5q2Jl0J43j20O8O9j09Q9Mn1m0N2o4J04MM5L8j68mJ49o4K1oj46J66p4l3N5%j26
80155a95J17Kj4P4NOj05LJ17q6j4k5K5J1l0m4p9J31Rl7Q2jj0l0Ql5l0J11j24OJ22M5j5q1N4
80133b7j42K9K8r8P6l4M7l0L1M5o1OR4lj0J6p1K4k7J4M2k8O9n4l6K9Rn8M2n0J13m9l5J3K5
80111f1j4N7j9r6p4J85k2q8O2k4NO6p7n6lO9q7R8P5r1Q4k4l3M0o9M0j14l4Q8j0P5k3m7N0L6
80090c6j1n3n0K9m2k8J16J2j29k4J51K1j2r8J84j74R2p6k8J96j41P6m2P3j13j1RPJ7n3k1L1
80070a28N8J3K9r5O8r8M2J7j4j0Jm3k9K5MJ2Lk2M5m9%M5J38j25N9k0QKO2p6P5r7p2jL16j96
80047e3l4o9l0K9J76n2K1L6j25j3P4J26r8lj14k1M1pO9j9l8J3O3l5%oK0j85R2J17K8l4r7M
80026a24k7J13M9j58n9J81j05l5Q1Q4j40L5l3R8No7m3KkN7m7L1N4p6R7lj20Q2m8J2o5K5J0
80006a36L0j19P0J01pj1n9J12pK3r7j24PQ5mO3K5p4J75q0Mk7l7m1m5J48j35J7j7M3Km4J03
79985e6j18J9Op6J37j2j8Q8K5l6n4K4p2K7J08j15J58j52J8r2mN7O3J35j48k5Q0O1r5L8m4j37
79965b10J3K1R6q5O6R1l8k6PK0j14M6k9Q2J2r0%o6J74o4jN7Ml7k8o6RJ14p8k4O9K5k8N1j08
79944a35l9J73j33j08QJ37R2p9o1O1j5kq3J20j06l0Q7m3M2k4o4P6J21L2p2j00O8p8M2k7L1
79924a09qK6l3qJ23j76P0J20j07j2o7J20o3j3J40Nm7n8O7n6m5m6O1nNj2P7J16j21k5jJj3l
79903i7PJ0q8J24J08l1p8l5Rl8K3m0M5J7m3l6k5m6J22Q2NM4j04Rm8J3J1oL4J10j62n4Q9J13
79882D4k81Q6P2l5N5n6l3m7l0N0R0K1j55J68k1k6o7R8m9LK8P0mj1j38J08ro3J1J21o5o9J38
79861Dj5K0n3o8j9k4M4oNm9R5o8K1OO2j07L7Oj1L7J6n0L8p5lL4j9N8J9l5J0J00q8P7p1LQk3
79838h4k6O1k4Nk8M9q4J19o5n8K08j60J7j13P4jO2j00k1J3L1O1Q9r8l5n7J17M9n2o4%j17K22
79817a0L0l8j14M1K8n2m6M4K3%K3m7K8O6j0l1q9k3Q4j35J41q2Q5Q7r4j9M6l6o0O7n2N4k3n4
79796a68J26J1qRm8P3l0l7O6q5L4q7p6J06Qm0o5J20k7j2L5J79j68k3oQ1j55J8J53p5kj4jQ
79775a00j8J82j03m3j06k7N4N0J2K08k37M2rj0OJ3K9P6j24p0j1J20%l2K2m7k8N9jM9Pj3K3
79754b7p4l9n4O5JL0ql1J2o6N8J74o1j02N9k7k4l9K8R7l6n5j01J99l3n3j5n3q5Q5J19m5k9
79734a30O9J07j44q4M1J07j41N0m6%N4QJ05j17Q8j13J2m1l4P9J03j19N8j8qj2J22j40l3p6
79715b53J25k4n6n4J65N3n3j25Q7L9L1K0j83J13N6o7k7O4nn2P8K4l1n4n6R7kq8Q4kJ5JR9N2
79694G1nr9m3p3R3k9r2l9Q8K2Pm6l2L4j08O3O3N5l6j7J23J1j11l1j6K8J03q0l0Oj15Q2O9Q3
79673aj85J22K8J2n1o6L4j26J03N1M7n5o7J18n6l9L3p9Lm4J78m4o8mk0O5R5j65N1n2k5J36
79653g1kn1Q9j11O3M4p2kM0NL6q7j41R8J20k3j6r4L9Q9p1j21J67J1L1l0l8k7r6J0M6M4k6R7
79632e0k6K5q3k5J3J11m6r2K5L0l3J8OJ28j65N3j6nN2L1k8m6L9n4PO0Nk5l1J09r9QP0O1nm3
79610b1n5P4q8p3j6Q0N3Q8q5Kl7m4J5J1O8n1m3M2K6l6m9N9k2n6M5m7K6M3q2q9L5J20P1n7O
79588h7l1NP5j0p8M7j10k8Q1P3p1o1m3J64Q2j30K6Q6pn7lK8m2j1l1P5j78N9N5j00OJ11J3r2
79567a84P5K9%k1k0J0n5J3J23o5K3n3M7q9Q5m9o9N4JJ12j0j38O0j18J07q5J1J26L0l4J8n1
79547a17p9l5Q4p6L6M5q2J42O9j36qJL0Q4M8j58k7N1rJ4l2N3M7j0kj45R3M0p6K8m7j6n5jJ30
79525a16l0n0M7J7o7R5J35j14l0P5j11O5k2j3J17mn3k2o0k0L8O3jk4m2N2q8o3J13J7%k1O9
79504d8K1K7j07l3N1q1j0R3J64j12K1Rj09m7lM0M6l9P8q4k5J03n0o0J72N3m3n6j36J24o9N7
79485e3L8r7j38O8P2NJ3q9m4M6J13J6L9r2q1j7Q0L7O7r6m0J14J05m1q4j14R2m0M4K5q8N8L5
79464d7M6p3L1M5j35j42J10J10Oj3r1ORM8r1N1pL1K1kL3Oo4o6J19p8qK6Q1r0R8p6l1k2J9J27
79442a3n6n1qO2j%j02R4N9r4l2J25L1r8L0j0L7k0j24K8k4OJ39p6P3k3j07mL4jO6K4k1l9n4
79420a50k09J79lqL6J6O1J11j37Jon8J39j5j16k3L6J8M3j23M2Pm8N3K7mLN5Q1o9n9m8l2N9
79399a41n2K0N2P3r9N9l5%M8J7n3J08k1j9j28J0O9n6Q6K7l6k3q6R7N1o8j07l7J48MQ3Jj01
79378a09k8k6Q8j11l6nK8P1m2Q2jJ05j42Mr9P5O0N1j4j17L9J0J7K2K7m1l0%kpP3j66J51j40
79357b13R8O4Nr7j52N5M0P5r1J08J65l4p5K8j91J72q5q3J71k0k7j23J65J8p9n3K2M1P1o9k5
79338a19M6j0m2p9J66j61J02jm3J18n5R0j8n7l7J7n4NP1n8N2mm2p3O5J2N1l5P6j16P9l7M4
79317d7p8n1K59j50jk0l1p3J84L9q5q5N9R9k25O7o2N8rl2k9j2L9Q1N6J4k58K19j8P6r5orj4
79296a40J03r8j10J06N5K2m2r0L4R8n9l2q8O9MR1l3l3M1r7k9J03nJ9l5P5P1n5L4q3Q4j43O3
79276a00P4k9j14O2k0J04j6m1o2Q4l3j1M2k9K0pq2L7k0l0N5O1k3q3N7P3m4o5J1K3kNr3J11
79254h5m7q7J16%j0l8J35j00k00K33J26j23p7J44j18Q9j21J14K0m8j0M7K4l4n0n4L6J2j7M
79236a19J07j0p9K3m0K1P9r2q7J1J78j01j1rJ56O3k23J57j17m0Q7J1r4nM4q6RJ15L2M2o1J4
79216b5mn2l1N1l6L1k8Q3q9L4j8Rj6K6nP0n8m7O4L5Po3L9n9P4l4Rj30L3k7P1j63J14J9J9J21
79193B4j21m1K3K9J9K8j04O1j13J12p3mP9o5O1p4J1K3QN4R4K6j26J4j24P0pj5O7l3K8o8J0
79173a27Q1l2O7q0m4p1l2kJ98p3mM8L4o4o7N5pR3j41Q4m2m3R7l5rJ5M3J4qk2K0k0j03J02O2
79151a3m5j0k2j43n5J42Q4P5o0nm1R0j02j62M9l1%J07N9O8l4j15k3R1n8P2l6K8k9p6kM4j1
79131a64N1N6j04j12Q8J14J2j2K1J5k0K8p6o9qnJ32pK9Rr1j13KJ99m0q5j1j9R0j26j6K35n8
79110e5m7P0p9j1k1K5Q3j68P4j0K2Q9j04O7k7K6k9L0P8m1l2m0L8K7J4o9j20O2J03j8j08L2
79090a39K1J41j22O3Oq1L7k5K0o1p0L4J92j89K5N2ro7J66j03k1P5j14RL2JP5j61K05o1o3J71
79070C9r3m0K1k6K0l3J05j00j87L6Q0J27q6R0m3O8m2K3J0L7q9lo1l4O6J1J64j26j12l6O8Q
79050a38P8r2L3K8L4K1k8k9J03j44jQ5j01j1O3K1P1k4lL3K5KOj06Q3r0k0j67K0O2J67J3m6
79030e2p8j14Q9J23o3q0K1J44l1j14P0K3K9K3p7L2N6j28n4Q3k3j06KJ34J76j61On2R6q0qO8
79010d6L2l3n3j00P9pm9J08q9J91q8K0r8lMm8J57m7P9K0j50Q6p0k9O8R6j34M0r5N7N4K3j24
78989a49l7M7J66j32o6Pj7L5O6k6Q9j52Q5l8Q8n1J11j17oN6J2n0j5JP6l3q1NJ6J31j12J6m7
78969a22J06m6m1j11N2j13R0j1J33p6J23n0p8Jo2Q2N1n4J8k5J96j49m4%o9K40j56n1J31q0
78950a15N7Pj8j17J1QJ30l8k2j02L6Rl1J39j67O9N2J4r0m0J83J1o1N2m0PORm8k9J0N8m1p4
78929a65J0MQ2l4l8M6q7M8R2lQL0q3n6k1lj8O9M9kP9j36j4J9l0L4L9j11R9N1n1m4Ok9L7K6
78907i7q8j02J35O4j6J19r3l0m2k2P5N7J2j28n3K6M3l0J82o7p0L8r0qO5Q1k6%n7N7P0j46n
78886a46l9J31k5K6m7J3n8P9j7KJ5o6P9M1l9r1L7Pj43Q3J05j40J34K2o0OJ00r6q4P6J28Qq8
78866d7j1n9p3Q8Q5n0K7o8r0k2O3O6q5N1J30j18o1m1L7j2Q6J28l0j26Roo1R8n5L6o3j22J66
78845a30Loj4J19m4r2l2L3K9J18m9P0j47O5k6L9q2J7J11M7n5r2L9o4K7n4M6R6m6K1J9j02j8
78825a54Q9k9P0l3n9Q2m8o8P3N2j53o8R6P1O4m9M2j0j17j24J66q7J07m4o2k9Q4k6N3k1O5l1
78805i8%L6o4o9P2K3l7K3L7J7j04M0o9N1m8m9J19j03P6nj8K0J0LL2k1J64r8j11Q2K6j61J76
78784d8q1p0J46J7j18K5Q7j57k9Q8R1k1P2j4j31m7m2Q6l2J1M6M9O3j28J6N2J03j21R3j05%
78765i9J5%j15K4K5P4q6J28M9j7j43L6J0Q3j46J3N2J03j0k06N7N8j8nnj6j6J16j8k4l3Q7p2
78744i9J6N1M6n0lj2m7lJ33K9j28%j4M6l3k6j75J03O4k9l3l8J04Jq1J24mj2n1J13j31j89J23
78724b05J82j31O0Q5O5r5j02o1L8PK5Q6nq8q4J59m9j04P2L1j37R0J8J46l6N5o0qp4K4K2P0
78704dp5r9J16p1N7M3M6j35M6j27P8M5n5l8L6Op9n1J16M3qJJJ5n1L1K2LM1k9nJ2o6M2l1m8
78682a72P6n1l0P4L6on8o9N3j4R8o6j2j79J98o2k4J17q0K1R0q6M9l9J4j07J65lQ4q5R8o6m8
78661h4p4J56j30J31M5j39OM7m2n5J00k2Pj4N5j81RL3P4j22Q3j1J16J32j55q3N6Pj10J34k7
78642e8N4q5m6mmm5J04o4MK1nL6J1k9m4N6j16J77k39R8M9L2K1l2J5L7k12J46N9O9q4K0j03
78621a61J52n1R1j25M9K9j20N2j2j13Q1J4N0pL2l2MR2o7k9m5J0r0O2J6m1J09Qj12O3O5l9J1
78601e4j06o2J32J19m3mo5p3pkKL6Qq7%J13j32k2O4O6J3K9Pm1j3J6l1m0J14j33M5MR7jK0L3
78578Bj08%J5q1NL8nj00O9j6K1l8J25Q0mj81n9R3L4J1R5q6j6j9J33j42m2J12P3q7O2o3j38
78558b17L2O0P6k9j6mJ13r3M8n1n2J77l4l7QQj33L5J16p8j2mj16m8K03n6O2N2k8j88J4K6k4
78537a90K1j0N5k0M2N7j74J31M3r5j20R7J13j02J17j09Q9J10l4p8m6J18n1K1j14M1q9K6k1
78519a72J36NL5p8n8P1J0n7j27K44m8l5J2j7Q8p2j7M6r7K6o8J72p9j21L3Q8Np7k4K4R4p7L
78499a32n2L5M0RJ0l1j02Q0j29J46RQ3O2n5qjNp9o5k8P5k7M7L6j1PK6n3k9J0LKn7p8J20M9
78476h3Q4r9L1Q9j17N6k17O7M6K5l5%M9m4RR1m4R6m3k1n0KO3n6m8Q0J6j63J06j7kJ13r4K3
78455h7MO0j59K4R7j13R6O1l9o8o3N0L5l7j0J4q7KR7k7j0N7L4n4N7m4q3J4J6k1K3QK2n4K09
78433B4l1p4LN1J4pj39RQ5Q0p6q8P8J20m4n0r1O6j6M3p7J6Q8p5l9k8L4n2L2K1J14j4J0j60
78412a73j8M1P0j46O2k4pJ7L7k2N9K04j29q1O5J6k2m9r4P1j6ln4nJ34j43K6J3K9J58j12o6
78392a62K9J2k5m9R1N6n1j1k6j9J63p4j2l6J7M9m3pR0N0j05L4j12j38J45j60J17n5K1J02q4
78373a93pj9j0J22n9KJ6o3Q8K4o8J0J07j25J04o3R1l6RJ8j01k3P6J40q5p0m8M6kJ4p4K4l0
78353a85Q1p0P4N6n4M3m7n8l9K9j3j8L3O1P3J2l4o6j45jJ23k5L2K7j8L5k2M4j10K8m1P0mO3
78331f6k2p3Jo3J34J3j42J53M4r4N3OJ1j4j3k0k8R2o2pJ53k10N2L3r2k8M6j8R9m3n8O0o8L9
78310a32qO7Q3j04J1p4J4L7J5K6mj05K4L7JL0qJ00p5l6n3J17j9j13J5m4J72j12N1j76R6K8
78290a39q9Q1L2K5N2l2k9MO0L6J6r0l6m8J5L2Q3j8J03j10l8rj06L6RJ27r0kM4J6q9M1J27o7
78269e3o7J01j25N6j8LpprN6j02R2P6n6L3N4j33lQQ2k7q2R1k0n9J13O7j06l7J6m0l7M6K7l1
78247i8p8M5J11q3p6R1r7J5N6J10j02R8p4J04j42O3J6Mj12n3N0J8P9o0L9r0J18M8j7j58N8
78228a17n6j6QK0K2P5J18j35j05J47lp7q2J46n1O7l7j35J77L6j27Q4j65O1oQ3K2J3m6L3l2
78209g8n2n3J56j08J17j33l6R3k7L8p8P8r5J70q3J4Nnr5M5k0n0O9Qj08J26N6Kj09M6OP4q1
78188a08k3J16n4m5Mj0k4R4q6j5k5K50j64m9J7k9O3j20Q8L7j09nJ14N3oj37M5J2J11L5j63
78169a33N9J5n5M6n8L0n0QOQ4km9j23NP2ol0J19q8N2m1r3K0J06p2o4P4N2mQJ5k1l1nP4j12
78147a92l6l4P1L6l7L8k3J17m6J66r4j35L6o0J03l2j12J34m2j22J32m5Q5m9rM8L9L7j88J08
78128a06R5j1o6k4%K6J4O9r3L8m9l0N7n2N2M4p7k4l5J25j74J22j5Mj2M8m4Pj6ml4J18j67J03
78107a11O9p1l6J10j12j6K06j15OQ8o3o5J5J06j00M7j12K2p6L0M9o3L5j06N3P5l0J5J04j22
78088a68j3J01r6L9L9J40O2k65M3OJ18j44N0K6PRJ41p0j43n2mJ56r1j2Qm1K7J8l7L0L0L8r1
78068a39L0mJ2pK7j93J93j6pJ08j00R8m0L4p0k9j45nJ44N0%m1k0l4Q9J06p0m4p2m9K4J06j02
78047a66l4N6O5o3QR8N8j28q2J15L4m7k9m1k0N7R6j39J9M1M9km2l1N4j57J62m7n4J03p6L4
78027a09j5k7j9P9K2n0K8OJ23j19m0n8N6j2j9MN8L0J19j41O5j61J47j39N4k1o8M4J02m0r0
78008a91J70j9j11RO9Mj27J1jO9q3R4N1n4Q3j01l1M9n1N9k5k2J20km6J3n7J1m0P9qM5L3J6
77987A6j05j5j11J33j50n8K19l7P0p1lj7O3j07J14rj37J01p4J43j26qR1N7j26l4K9PM4M6N5
77968@q3r2N8j03k7J52k8J%mN4n0P8j56j6O4J1J04K1j00L2j20P7p2M6J2M7p6Q2r1J16m9M4
77947f8Q7j40O8m2l4j06J44q2K3O2o1Q2l6k2J16l2M6J1r3k3M9r8M4k2q4J05L1M8o7k5o8Rn7
77927b35J6J70q0k0J18p9Orl3M9j02K5J15j39N1l2R7j6O9o2k8j9Q3q4l2L5J3P0M5k6j01Q9
77907d6kJ14j47L5o8Q0j7q6P6M8jq6Ln4L7k5k8%O8N9k0J5K9q2O0p3JJ29j47l6k9J06m3J21
77885ij45j8nJ39Jo2j18j6J09J40r1j3mP8j00J2n1N6L2j2k3R3j21P4m2o4J31r8N4p0R6o0P
77865a00j0o4M1J09j6j63J13J03J21r6j14J47k9q8j55l3J52m0o9l8R2M1K1Oj7Kl9JK8m9MJ14
77845b5k8j7p6Q4o3oL1L9QM1o6J3p3M2J54k47k6K10nj47J62l0J08j92n6m0N1N7R3J6j1k5o7
77825i1j7L4N6o4q2rL5K2j7j6n0k8K75l7N7j60j07J21p1RNn7R9QK0K1L3l5j1Qj35J07q5m4
77803b06P6kL2j4J9m6P5N2m3j59J06L0NO7m4l8M5k9Oj6%p1N2l9L5M9r7Ok3J80r4J5J13q0n4
77782i2j03rj9O8O8J57j12o9j13L8L5PM8J15j38N4k1j9O1p0N0K5o2lL0l9P4N1k35l6J01J40
77762a8j46R2K9L9kj81R3Q6r6j14Q6N8r1L1n0N6M6j07R5L7n6qL2o5l9L0l3L2J10J6kj24kP5
77741i1n3J18n9n4P8r8J33Kq1N4j01J1J6j4J23m2m0N1q6J12n4MRJ3M1Qj33N5k53J63j18J78
77721a08P0j15J01J5l3l9J09p9m2L5J2L1p1q1OL8l7J29nm1j0j6K03j69j26K1O0J38nn6p2q3
77701b20J09M1mQl2mk0L6OK4j16pK6R3Q1r8mj7J2o8o1J41l7l5Q8p9J26L5j40J41PK5j25O8
77680@P2j80J66j91j09J46N1K5o9j57J60R8j60OP6o4N5n7mL1m6Ln3k1J04N6l0n3R0p0k6N3
77660i8M3l3j01m3N5P4P2j23l6L8j7l5O3n8K5J88q1L0l2l4J5Q2o1l8N9j95J25J5k0O3k8j2
77640i8L1l2L2K2j3r5o6J07Rj05R3o1N1R2J8K5q7pj13R6M1l9L1%j35K28j45oO7qk1J38o9j38
77619a57q7O9M8k2Q5m9M6k3Nj2%p6M9j35J1J46P9o3P6q2J4l7N2j2n7MJ2N9Q4j15QM7q8P9n2
77597i4k3R1j00k5j23m0J65J14j21k4J24jj08j05j9O4J02N2p8j8O1k2j08o7J63N2npK1O1J5
77578cj62JK9M3K3k4q0J24m5q7k2j0J02j09J00K0k8O2j05P4R7j05p1J46J0q7q5J14Q4j36J1
77558a19K6l3R6j45M2J72j60j8R8q6M8j7m3K6j08J37J6P4L4j00n8P2P6j98jL35j86r3N1jk3
77539h6o2J36Lm6p5k0nN9j21o9K8J1J46m7R5m7p4Q3K6m2r8O2j7K4r6J15O3K8r4r4J5J01L3
77519f5Jk4n3J20j75J07k0Rm9J34k34J33N9n0o4K6j9P5N0n8o4J8P3N8j75m0O4n6K9P7r4J7
77499a90k2L7J15L4K1k3r5O3r2Q3r5R7ln7J9L5q5J24q3kR3J00j72p2Q6R8j24J0l4n4L1RJ6
77478a32N3j06L7J38n1k1Q2j10j1N1J17j60M0k5l2O9q9M2r7O4mm0O3L1r9J03M8j5L7K8j31
77459a20Qj03O6L6o9M7K4M7oRj05J95q9p1J5k1Qn5J1N4O5k1m8p0M9m4J02j4k2p8R4j4j8P8
77438f0r2N0n9lL0k1J27mj65J23N0n0qN8p3P3p2k5k7p0J3J23j0rJ2l5j5J23j08l4OK6j16m0
77417b82J46J8om1R0j20J43j3m5J03j08M0m7rRQ7p2pO4j25J16M1n7Q0m5k3K1Q2k49R2P4j4
77397e7r7J2oJ5Oq9Q6k7k8k3J41J3j15k5R0l7J23m0j17Q1j1j22R9j4n0O4pp9N7l3J49q0r9
77376b20N8mK6M0p6Mj3L3K0rlO7j22J7o4K05j29on0L1P0l8J7J44l6k0k0K8o3Q7K4q1Qm8j73
77354b96J61j3P6j06Q1q3o3M9K4J70j36P3k0J0o1N6j65J24K2o3JJ58lN2o1k6p5j81J75J1m5
77335a54J20j52R0k1M2J7l8p7Qj5M6k7J37r3M5N2N9j57n3N9%J5pM7k2p3R1Rk6M1m0Q7j34L7
77314h7n9L2L5L5j3j6j0p3O9m6q1N0K5P6nl4l1J24m6o4mP6K8l2Pj05J5L7n5L1n6J7k4q6RJ66
77292i5P3j30R1J7j13j0Q8j00N7m2O3p3j3Q3M6j12J05jj7N0po6N5j14r2J88J7R1j30L3L5j06
77272a29O8l1L7n0M7R4q9p3L9n1jJ45j90k8R3Qj35J28l3Nn0J81r8M1m8k2K3k6M0J2l0O0Q1
77251A8l4J8p7j04K8q6N1n4J28p8J00nR4k7l8q6n7n0J11Q9j4r7m8O1K5P0qQ5j10k6k4l8N9
77231a24M2L9r0K6o3j04J55q3L0L9L0j01RO1PmJ20m6q3Q8Q5o7j22l3O5O4m4k1M1j13l4J04
77211a27k8j9J51l1Kj81L5L7qp8RJ30P5n5L9j78O7rj9J7R4KN0l1o9J3R6J0r9m9N4O5j6j11
77190a62O6m4N3p3O2m0J03N9p0o6n5J71p8M9j33j98P9J98j1J09j58N4j07m0Q2J07n8L5o9k3
77171a58o2P3j25J30R8l2J2j3l1k0K5jj5mn7O7M0k2j41j5L7J17P0j28J7J6N8l2Q0r9O6n8n7
77150a64O5j24J70o8j05P3J10J5r8L1m5rl3O5N1o4k5KJ7R1j66L1N0oK9PK0k0l2j5o8Q7Q3j07
77129a52M5K3l0P3J4o8P9o7p6Q7n5k8N9j47Q2k6K6O9j35O1j8M3qj6R6k1o9K2j16R2J3M2o7
77109a73R3P2P8j19k18J65Rj5r8P3J25j97N5%PN5k3JOl6P5o5m7p3J13Pj32Q0J16nnk9k6J5
77088a16N9J1l2j31N0M3n3Q6J8%j20J5n4rJ10oj4l4Q2K8n9o5J71n2j40P5M2Pp5P2P5O7j7j30
77066i6j1l5Q7J44j37p3p3K8K2m4J05M2qj35p6J07m1J20o4J69j53Q3r0j09J10Q7l2Pp2no8
77047b11L3J29j33j1M1oR6j38JJ06q8R9j42J60l9Oj1N4O8q0P5o7n7p3k6R9r2jJ03j10M1J00
77027g4n7J00r8K7L2J7R1jj22j33lP5j9N5P1Om6j53L9R2m3oj3K5kN6q2L6l6q2J42J4j6j25
77006b33L40m1k85J11k4M7j0J2K2J10l9q7j4M3K0j31K2K8R7l7N5Pm1n3J1J4j52O0JQO8p8R2
76985e7N7r7nJ37o3p3K1lQN9l4n6pJ5J8j07LK07j60k6N6l0l0J37j01J4k3j9M4kj6l3M7k4K
76964a41L6m2j2N0nn5kJ12r5m6J19M2L0j07M2o0j9J31n7o8K9L8j04J9J15q0Mj05O8J03j42
76944b02q8J22j11J71nkq6O4m2J23j50R9M2j01N8j0nM4mj11J62m4N6k6o3k1J5l9J2K8M2R6
76925B4j29L8n8K8R2Mj10%J8oq1j0M4O6k8r8NK5P4j11J35On6N2K8QJ00j27j9n8Q4n4Q5m2L4
76903c7J3n1N0l2k9Qqmk4J3q1N4J18o8rp0l5P6J7L7j42J5LJk3Q1m3J00k8q3N1k2L8O3r9J50
76880@j36J41j39M1j3m1Q7l9M9l7o9N9R6n6j19L6r1L1O2l8M9rK06k40m3R8N2j76J86J3j29
76861a69n1N1M9M0q2M5l6q5Q7pJ37q9k3OL5m9J01r3P9rj06M3Kj32K2R4O1J59j12j05Q2m1J33
76841C7j04J19j17l9j1J06m4q6R2k4q2n1L3J45j41J44o5M7p3J09p9j44J03Q6n4P4o6n1k1N8
76822i9J01%M3p6j49J23l8q0J3m3J61n5o5R2jj3m5M2R5k7q1l6J8L9J9n1L2l3p1J04l4N4lm2
76801a06J5kj5P5q7J02m0O3n8r0L2L1j9M0j11N4P5P4j03PK4j17N8N3l3k5n1J11Jq4m1M0M5
76780h2rn1LOKKL0J8kO8j22R1oj4J21j06k9j26O9R5l1M3j7j62j9K09r2j31J99n5L0P9r9M2
76759d6q8K3J0J4%R1j0n4J87j94n6N7kk4N0jj33j7J4k9J00K4K2Kp6Qm7M0m8L9KL4PK1k2n9
76737a61l5k2P8k1j3L2P8j1k3J54rj93M4k3N5M0K1L1nj11L1o2%m2N2R3m9n6m9K15k42J11l5
76716a27K3P0l4p7rJ31j88L3J67p9J4n9M1m3k4n8R9m0Q7l9j09J26j4O9j18L0jN4rPOo3k0Q4
76695g0j9J6j09L3J0PJ06J6Nk10N1r1J75O4JM6m3q1J43j51K2L5k1k0r2rN4q6K6N8k7m0J05
76675i6m1J64r9p8J29k3OJ9lq7P1j18R2kJ4k3PK2L7Nm4Jj31n1l0L5J43qOP2j1j28p5P6n8L4
76652a73QJ19l6j5K6m2m5L5m9PM1m8K9J96k8o1l9m0q2O1k6o4J04p5Q5p8R7L9j00L9L8j16Q8
76632a05L3j1l3o2M1R7K3j8j64Q2p4J16J5r2JL2K5l0K3J7j23PO7J1N8j08R3p6K2Q5J4k6m6
76611a06k8J03j05J04q4Jn5P6o2q3L6J75k5j30K1p7N2K8P0Q7m5oj14m5M7l3N3J7q8J0M3O3
76591a00k9kJ3J12l0j03P2N6j16K5R7j39p4O1l6R9j11J7K9J7l1J1J02j05J3Q1ln0L8m7k7k8
76571a88J5O2%O5j63k3L4P0j3J28l0j07L9N8o4M6l2Q8j09j9o6J4K10m3j46N4j03J29M6j08
76553a56M2L4q8Q2J5j05K4PQ1J4j5J00rj99M1K7p7j8O1k8O1J0K4j19LK8Q6L1m1j9o2o6M8J4
76531a69jP9J51l1j33m6P7P7p7k7n8O4K1k8m8o1R3k9P1n1o9M4M8o6m0J96K1j49k4J01r5J7
76512a42l9N0N4%O5m5q1J7K0n8j16J14P3M9j1p0P8jj72J28L9r4k3j3j3N2j2R3r3K07j53K2
76492g5p6o1O1J18p5j07J32PK2n8p1J34m3k2J4o0r5K7O2M3r0P0O0k10J03N6P5j12j32O4QN4
76472a77m4K18j64N4l3N4l0j8N8p8r3R8M1K4k1j3j4J4M8j13k4J20P7Ro3k25K39K2nK4m3m9
76452a07k1l0O7n2P0M1j4l5q1P7J6r3N7J4m2O3O6q5N7q4jp5K3p5O0J3P3k7K9J5R5l1j23n8
76431a98P5m6M5j2j41J29N8K8j41L9Q8q2J42L1n6j4M4r7J3K2k7k4J8P9K0j4n9L1L6n6n9m1
76411a69%K6N2m7%j2O6k8L9lj03N2o6P3P4m6J30k96k5J76Pj06O3J15j23k9J3M3K0k26Q6J0
76391b34J37q6j0J05P1q9q0j6J10k2P0k6pj8R5j96n6N4J00op1Q3J3m0jl2P3o6k4NK74j14q3
76370h7q5k3J49j25n3J10O8j59J64k4j0j05J36j29k5Q7k0j06K8N8L5p0K7MP2O4o4k9r5PQ0
76351a20M4j66J37OM5P8p2j41R1J43j34R6L5m4j59J08j0j0q1J42L6p2n6rJ49K8r4j65N0j8
76332a63L3j3K2p2p6J10jM9J09J3k7ok7j02J1R0P8j72L5J1MP7o6J0n6O1Rm0j30J69R3j02j8
76312h7k6kQ0o2N4j7j00l8M1j02O0N6Ln5R2p3Q5k5M5J31r4j63l5J74%%J65k02k4M8l0n4M9
76291a06rk9m3J57j01N9j9Q4j7j22O6j7N4l6qm4O9J00j70q0J41o9OJ15j24Q1p7l7J29q7J7
76272a17J79j16m3J55n7j21n4J02N0J2j16l1J1J6J09n9o5R0o0Q9L9j51J21j36L2qn1k0M5m0
76253a95J34Mn9J4QM9k6l0O8j04N9L5q7j00J27o6k09K17N2pK0p2rO3O5j0o2L4KJ1No8j4L4
76232a17j51M3p6J67Q0J9l7l0K9J3K1q0N3M5j2j96L5J11n5N6k3O7n7kj42J30J75n4p6p3o1
76213a98j36J20L3M1q1P3O7Ol2K9j3p4N6n6R5m7RK1PRj1L7o3J01%n0K7j27P6j2J1k8K6K9p3
76191a28n8J11o2J22j29M3m1M0j04J20j14J02M6Qnj28J11k1p0o6r6P0J48p0j3M5M5m1K6Rj
76172a01p0n5J02Pm1qM4nM8r0o5J85M3q9o4k8q5K10j76Q7n3M1J13P8j75o0pL4P8O0q2p6O1
76151a39L2j3R1O7m8j69J47O3j07k6r3M3n0M7M9L9l9o9K6j48J57l0Q1oo3n1j0M2J13l7N3l0
76132g8Kl1m9P5n0J01j20J2M1K7j8p5O4J1N5N0m5o5Q4o8m8J5L9K%m3j6J9M3J0k2M5l7MJ4k7
76109g9p7m0J23q4Q5j57k9Q1N2m6M9k0J03j17M3O5p7LJ59j24O0k7l6m9N1JK5n2L1m7QJ34k04
76089a92K05k8q5P5j02P5jr6m7O9J0n1J6O2m7J7J9J0j05P7JM3Mj07J37k3J1L3j30k2K6Q6J3
76068d7j06l9N5P9J0ml9p3J2Q2r2M7P5l3p8M4L6N2m1k7p6R4J03k14M0r0Q6PLM9M7M5m2k9J0
76046e4l0j02o1O2j4J26J37k01p3J79MK7J1n5j06m5Q5R3k5j7r1Q1P3j25j72J41k5J47j65Q1
76028a14M4j05J39j19L6K4J20j19L0p9L1Pl7OK6Jmj4K0K0Mj4j00J33Q6k7k5j11N2qO9Q5l1
76007B6r2l5J70j62jO4p0R0o0N3J1kl0n7J0m5J01l5m8m2K5J00j42p4J54J27k14J69k4j07p0
75988b10k0m9QN8P0M2P7q3m6j2Q4p3Nk1R1j0M7j01l4P4lq8J19L0n8J18l7n8r4j9J63j10O9
75967g1J21j54l5l6p0K27K6o5o0J04q9%L4l9M9L9J0j26N8J44l6j40l7P1k3krJ5j7r1J20j34
75947b16L7J14O3j57M3J00m8P6j32L3k9m8Q3j69jJ4P1L6M2J31k01o7k9J03M6jj3O1J1o9j7
75928a33J9mJ14j09j11N8J11P1q7n8j04J38j19J29R0l0k7j05L1K5P5m3m3J50j20p3Pk1Q6J
75910h2j23P2P1q7l5P6M8j63NN3Q3o2L7j3rkk5J00p8p4J06n5O2L4n4j40J20L5j02P7j05N6
75890a74O6k5j4L2N9J9j01J8O2j22R8K7O6p3j5r7K1N2ON0j65L3Q6r2Q6M0R7r6k01J23kq9R7
75869a28P0r2Q0n0q5OJ21J5K0j14P0q4N0O9r3K9K4j1m9%L4lO1n9J16j21R9Qn5o6R6k9J7k9
75848h3j8LJ2k0k5M3J2j00m8P3J0o3J03r2J72Rm6M%r7J4R1J13n5o8O6n7o7Q5lj06%P0K8k3
75826f3rO7j0j08Q8k8p8R8nm7J7j8m3L5M7l7m4J09N9l0k19J43M%N0r4O1m1O1m1m1M1l6J32
75805B0j4j07L6j36L0K3j08K6J09l1O3j0l2r9J39M0o9M6j4j42J77k20O5J86l5o9P0J4q8M7
75786h3r1M7m9J24j22N2N1n0rrJ1JL6R1j38J45j22L5J2Ml7N8k1j2p7J59K7j41J29j07K9o5
75766a22K8K2J08o6k4P0j0r1p6M4k9l3J06o7J5J27qj55K4O5j22Q0J2m0K0J4m2KQ5j70J06j6
75747a43Nk8M6RN1m3l5m4Q8j02M7Q3n9J79j23j0nl0k3r5R5J4p9J60r3M6K0j30R3n2j26J12
75727a72Q8O0p0N5j9j40J40p8L0L1o2N6n5j30N1L3j01J58o3j4J17J5J5j33P4O6j2o2O2j18
75708a78O5R0r6l9J8P3l6J6j0m4L0O4j8m1N8O7p1P1J5j71P3m7nK8K1Pq4N8j49J63q9N0N2j93
75687b52J53N8p1l9J8Q3K6p1M2k5M0M2m2p2J6l7L6l4J84j17o0P5m3j24l1J15N8o3lM9QR3k09
75666a97J1N0J3M0m8q8R7k9m2nJ4J19m5n3K7o6K2M2p3KJ84n5ok8L1J32j12p2lJ9L4K9qj35
75645a99n2J56R1j01J5j26K6J23o2j6P9n6P7p5l6Q3N9K4j58K6n3J89q5M5On7o4L9qQ1j91J17
75625a03K4j31J81o9LJ1Opm8O4j3l0qK4p9R8j13J69mk1L4%j23nJ27q7Q4n2j23J56p4j58O2
75605b05J29r2N6k4P1R4o1j35M7K9n0j3K3r9R0Q1j34K31j47M4q7p0P8J0J24j56m1P2N5j43
75586b23O8O7o4Qkj00J01QJ14O2j59M3Q4j22j6o7l6Q4j2J4lm8J46j2j32N0L3RL1l7jo5K3M9
75565a05J3J0J1n5L7M5p4o3J17om4l5PJM3n3N7qo5J3R9J8k5o7l9k0J5M8N6m1J4j4l4Q1O0j69
75543a72j0O8O2q3M7l5N8P1j37J9N0q8k4j38J31N7P4M2n8J2ko0q0J19N7j11rJ99k37j3l7m8
75523b76J78q6q4J56m1J0J00O4k1j15ll5j0Kp0R5Q9Rj8j8l9n1k8N6O3j0RLl8N7l0nJ4k7j8
75501a18L2l7R7j1m7L9O5m8p1j5m3%K1L0m0jRL7J8r3K04k5J6k02Q0J16j21Kp9P7J08k11K8
75480a83J01ro5L6p8J07p2J26J7n8J65r5m3k2Mj0p4j0RJ26j93L4J15q7J9rnqL3N0q7q3K0R9
75459a30nJ01j1j13k1J16j4Jn3O6jk9R6k8j39j2J0P5L1R2j20K0Q5K1j48j4K3k0J3q8j5J42
75439f9l0p9m0M2M5m5P6P4j49J2j40K9K19M6j32k1N5k6J8r3K3o9R5nR9j17R0j0p2Q1R9j17
75419a11k4J4P0q3j%J7N9pKqq0K8m4O4K6j7K6n7J05m0q7J74j7j31l6J07j14L0N3j4L2j3Mj19
75398a92Q9K8p3k5OJ3R3l7J0j36J35l0K1K8j1p3j06J81M8mk7m2l8l9P0K0O8m6o8J57j12J2
75378h0o0L6MP8q6k2rp8K01J6k5k4k6j38L5K2ok3J65J9q5M3n7J28m2l2l0n9j7L1K2m0j07J00
75357a46J19r7JJ3J00j38J19r2J6l0nK4N9j40J19J0j00J5r2P4p5R7O8j3q6N9qJK3j38J48K7
75337f8l3N0j50J52KoQq7l1j15Q0J9k8O4N9L1L8j23j7M9L9M6J0j17K8r6k7K4L9L9p9L3m2J42
75316f7o1K1L7o0k3j2m1Jk3PJ12KM0m6N3j3m8n4J02k6M8J29p7j47L9o1N7J3j21J66J2M1j55
75295a55O5L3J2q6O5n5l9J36r3L7L5J4j16LP0JJ3lJ1KJ46j74K7m0k3Q8p7M9l5J18j47O3m8
75274a03j0N2j07N9o7O7J03qj34J19o1n9k0K3l5k5N4j1J12j11L6J03k22P0o2J81j05J9J08
75256c4rj6n8q3J50j7r8K8n4J41o6q1N8L7J00j17O1Nj41Q9k2P7J0p0lm6j2k1N4O8p4J41j00
75236a03k0j9O3Pj65J01m9J85o5o4L4P8p3k2j03Q3O6j09M4J10q8M3m6j09P5N3K1j8J9n5M7
75217g9j4j1n9J27q9m0K30n4l2Pn0o2MJ0N5J1n8PqN9q2M2Q2k1j22k2J43j6j03j3P9K9o2RR2
75195a1p3Qk8p8L0L9m9k0M2ML1J1q5P2j03J03L9k3QrN6n1O4o9P7M4j75n1J34q3K1N7N0mj33
75173a55J27m5M4r7q1j6J67j47P6J27op7ONj81Q2J7Q6L7q4K7k8m7l0O2l7j8k5K8l3J18J5j27
75153b10M9qL0j00J79o3j67K9Q9j5R9R5m9o1j3j26L5J37j35O1J06O1j19L5M9O2j70m4l9J19
75134h4p8P7k3o0J02j69O0rJ42k3k8l7j7L3K7k6n8r1J53kkKOM0R0k30Q2LJ8o5Q2Rj5qj8Rl9
75111a47j2j14O5kj2J5L7LL7K9J02l06J36O6m3m4M7O1J9m8K0l3l0k8P2l2J33k2j03Rm7O0j8
75090a30L9OL7q9j4O0J8q6ml9P1OJn3M9O1j89J30l5M0N4K7j10M4Qj01Q6k7P5Q2q7L9l8L2r3
75069a30N4l6n7J0pR3j69J68o8r6P5k2N8L2O9j07O4k0k7Q0m7q0K3q%J19q7M5j03J07R2j4j03
75048i2J39k79j5Q2K0Q6n1k0j1QO3m2j26J73j2j04k7P6l5k0NJ12n1P7j48J9Nl2j9M4Q4J43
75028E2o9q9o0N5ml4J02q1o3RO1M6l9k4J84j50%O9j7p0L2q7J8J10m8j2l3N3n8J08j10N8r7
75008a88J80r6K7P7j01JM0j4j13L9m4Q8N0qj0pJ7j24J16j43N6L2M6j8Lk2j1n9K9P7r8k8jL5
74987a72N5j5J8m0M8m6L7LL5l3J55q6n7L7j37O3M6k1J1j5J7j68J58J1K3j30L9J04j56K4J37
74967e5J7j42LO0K5O1q4p2J54l5O4q8l3M6o7qM9o5R6O5j48L8M4j05J02J04j22n0J82j17o6
74948a47O4m4J2j7j00N1O9k1mQ7p6J15j14K2M2q2M8q5J4Q9m1O0j09K2Q9j29N3P3q2j3O8K8
74928e8j26k1Q5n5K12j44j17K3L2J0n7L3J38k4M5j24j5J46o1r3N9RQ0j44J78L2j26Pm3PJ6
74909i6J6m6L7L4L6n6Q3n0l6J5q9Q4l8J00j62k2N0j42J30J03j23l8L0P5M0rk6RN8j12k1K8
74889a38K5n3M3J2L6pn2J08J8K3k9K4j15K9J05j56q3J7QJ11j68J27n5J58n6J02k01K2k1J8
74870a48k4M9j5J1N9l9o9J36j62P3J9j5J5m6l2j8NN8p4K5J86k22R2q8k0Q0J9M3k6j8J40r9
74850a05J4K5p0N4l2K3j0l3Q2j17L0l8O2L0MP3l0n3l7J55j00o5j5Q5j35k3J46l1J6K4m4Q2
74830c3P9j29J2j04J25k9j7P8j7j6l6m2K6N5Kj66J26l2J08k9n2k4n8L8l3p9J24o8n3O0O4l7
74810a57Q8J7j31N1J13n8j08R1n9P3M2m3OL3q0mJ07o2M3q3L0K0j7L5j00K5Q0p5J7pK7KN9l0
74789e5j00Q1j91J25P9r7OJ6NJ16r6j13K3Q1j08l6Q5r7J68k3m4J58l0l8j32J45L6P0p2m2p7
74770a57o8R6nP6j86R5J6q0M9l8J35r0pO3O4n5K9Lj07JO3o0L9O2m1P5L8j00o8%j00J58K0o3
74749a43J9ro2j8nQ2j20J29L5J15k2l8nq9n2J00J4j44O6RK9m5K8n1o5N9J29on4j74J47n0j1
74728b02j7Q6J6j52J38Q0q4O2K9j67J8kR3O1j37M8M6%NJ32j38m4o6K5Q7M3j14j7J6n0LJ76
74708b6m5N6j33r4J28qLm0n4J46o7R6k7p2J01l7j72O5Q9M8j9nq9p3Q7L3J18j81M6n3K8m8R0
74688a09J2R3p5o7Q2k9j68J10J4K6j5J07j38%l1L1o1R4M0Rj67J37J5j58J95K6n4n0M3k3J11
74669@oj95o4J45m2R5r7M2l6J03r4o0K34j12L6j13N4J61j86p9OL9RP%L3P7q0K1j7J19j20j5
74648a35O3N9L1q8j13lL0Q2k4r4M7Q0rq1J5j85J01O8J18j6l4o8L4j5L2k2J9M1q1J37n0m5P8
74628b8k8OP5j53o7P1%J6j0j57M7MJ77l4pM7n6j24k5J34p2j7J45q7o3k6J19j28R4P2J1k8K5
74607f7j15NP0j20Q9J14j90L3Q8j59J16P7n7k3Q6o6L4K2N5L7j06N6R7l7j08R9o8K6j16j9K4
74588a23l6L3L6M6K3J9r0N6n8r9j0J74p0j09J47Ll9k9J4j7L5K7JnP2r9oo4J12M2q6k2P3Jm3
74566i1K1p1N3p9N2M4QJ20n7MJ4j49j12J53K7qm0J0j5p1J82j05m9j3j8M8j9Kkp4lJ89m4o5
74545a58L5M4m4Rk2J19o3m2PJ93j46o7rJ25o3P5o4o1K3j86J90k2q2k6J26J27m1J5m4q7P4j5
74525h0o7J26j5Kj31Rl3M8J89o4q2k6P3K2p7k8l9O8J05j14k9o7j9NP9K0j05J34m5n6N5L6R7
74504iO5j37Q6j8M5j49n0j75J76k5N1O6J14l2m5r3MK3L4Kq9O0n3k0R4j11J9M7J7n5j2J01j18
74484a87J05l7RJ1j46K41M0q9k4mK5q6j5M2M0n1P6p5N1m2QL1P6K1j21j34j41K77J53j00j42
74465a88N8O1J5r4O0j07Rj3m8J79j9n8R8j23J14m1M4m2m7L9Nq4K5kQ5k9R2r8M8m3n2Q2l7l6
74444a47L0k0k7P2J8m0R0j04J1O6p5q1Q6N8j46P4J9J16o6L7r0J5j08J83r8o0JO4qk0J60r1
74424h1J25r1n3m0O9k5j49J05l8M2N9k3J04k8j08n1l2l0oP3JJ13r2J3l6J16j3m6NQ8o4L3K5
74403c5j65O4P0r1NJ02k1p1J6o3Q0k5j2mk4P0k4j05J99pj17L8L7N3j11l1m3O5p3J16L7O2j00
74383a08N6j44J57l0K7k1n7l9RJ04k24Q5K9J00o9ml8n9J9l0J41M7L0r4K4J5r0MN0Q8Oj47R3
74362g0j2p7J29j07l6J19j16J07M8K6j28N7m1j2N4r7k02J41O7Pk2K6Pm3N9rJ38q1J63j56m1
74343a02Pm8M5j5j0p5J17p1Rj67J60L9l9M4K0j60J50L7l3P0J1q7M9j02J21k6k02J0J38J37
74324B7j30k7M3Qm2o5Q8m9L2M8oL3l6J3l3J20N9j23j54J10N6r2j8NJp8r5K35p6k0J19o2J1
74304i8Q7j02m3K9J4q5J31m2l7O8M9n7j13l2JO8M8j57M2L0J7J13n9k7L5J1k8pK2n7J91j21
74284a09j16J03k5j8R3M7j68J9O7m3j36M9J12o7K3jo6K5J86r2M1j85J30N5k5N6j2j8o9M7k8
74264a25k7Q4O2j91O8P6k4L9j38Q1j68R4J20j50J11Mn4P2k3j31N1J15p4K0N8K1j8j02j44K22
74246g1K0p6l4rK2J06n7M5M2j27M6J06l8j33J22Qm8J1L7j43K9m4P6lJ26j18J34j08l0Q5kK9
74226Co5O2j33J8k3J5N3p2k0P8J7r4O6L4k9j4rj12N8J05j08Rn3Q8L5Q2J0q4j17N4Q2L4l0M6
74205a4p6j60J10M0J72q0j23j1L8k3N1n9k1L5j0n8N0P0j0m4M6p8L0K1n2m2l3J06k3l0J5R5
74185f8L7k9Rk6LJ5q2m1R2k1j16K3oM1J21K4j26J16m2j58N6m5J02k8Q6pk9J7l5j5%oJ4oP1
74163e9r6L8N6J14k02J23j34l4N5J4J45l1r3j01j0J08mJ29p5mP9M0o9n0n2n3J27j54L4J42
74144a7r3L2kk3M3j69J59K5j31J8N0N2j77Q4p2j7J25RL3J8j14L2o7R5J11j40j7J2J35j7k14
74125b37J00n9k4R0M9O3j55Q5r0lJ34j10j03M4K10j37R9K0j28j01J96l6j10N3N7j0R3q8r6
74107a94O3J9L2J5j15RJ02Nj14J14l8J10j26l5J09r7l8P4qn8NN0O9L9j2j19jJ47o5Pj27M7
74087a31Q1l9p5J41p0L8l9m8N7L7k22J85Q9l4J8j0j18l2J55ol7l7q3J1Q5L3nL1j17PJ38m0
74067c7L4k7j60kJ46j32K26j00j42nK6M8J39j55L1r8J38p3J15j56J4J11l0m2p9L5OJ2O8q4
74049a73J05O2m4p7J85j11m5k5rj4nJ48o7l6j4O3k0j13n8R4P8o5KN9m5%j44J04J21j56K4j04
74029b80K51mj91L5J43j42K6P4j28J75j5m9K2J12n5j92M2N8M1o9J42n9o7P4p6o6Q4j00Q4N4
74010g6nk5K5j04N3K3k6J3nj28P6J2K8mP2qp5J2M5M6j08J79j09n2J38q9k9P4p5j0%n5J04m4
73989a27L4J4K2N4r2lK6M9n1j23J18k9J9q1L1R4j1j35L1K6L6rq0J5J77j11lj32Q0J23j08K3
73969a23m5NkR4n0J2M6Qp5j7j8K8M7n6K9P3O5o6J8j14L3j09n3K12J08n7j06l0P8r0N5l5M6
73948h9J19j21p1J01o1Q1j7lJ2l9J0l1K3o2p5J58k8K4r4j2j1k3J14p1J04q5L5l4Q8L8j06m4
73929a70m9P3O0r1M1mN9P3oj91M8J48j12p6M2K3q1l3J19n2K8j5K7L1K5J9j84J48K2n6J12o8
73909i0O2J9rL3J07j75K7L7j57J23q1j7J89p3j9j29m7P3j40J82j5kl1J74o7n3Nq2J89q0j05
73889a52J52oq1q4P9mk8J5P2o7J34r5O4o8j18pP3J1j6l3N4K7J6j15P2M8j11R7n7qM6L3L1o7
73868i3P9n7j3rj17P4q0L3m5J47rp8Q3j32R0N0M3j42l3O4j9Qp6J74J40j13o4l8O4J30j65n0
73848a54k0J71rj65J21n4o5k6J29j10k4M6j8Q2N6n8o7L2j29Q5o2O2J2k3R9K5O7j23p5J90j4
73829a9p9M9j26J83j22l5J12q0o0K9o0M6L0R0m4P8j07q9RmO7lj17oM1R2L2K9l9j8j02L9np7
73808b66J97o8o5R2P2k9j64Q3j5R9lj03M8J18n7j46JJ44J5k1r7P5p8J22k5P1k5k30J23K8L9
73789f5p5Q0j21J11q2M5N3p3LL7j56J53k5j08P1P2R9n7k8K1P8n5m3m3l9J04Km4k4m6N3M7o2
73768a17j60J07J09NJ02j75N2j5j1o8P3J01p8o8p7J4J09J2n2Q0qo0K3MNj0R4j60K0O2r4J5
73748a66J11L1j17L2L3O5j28N6q4J37j1o0K2m9M8q2N0J8J0j26O0O2l7m6O1r2N2P1j1kL0p8
73728a40m8P1J0LJM2Q7j80M4Q6pR8k08m2M6J15j14J66K7j32j47O3J04j8J32j22p3L4m5k3J59
73709a1j04J16j22l7J56l9j81J03q7Q0j5O4J49p4l1o4QK3qn9Q8q8n5Q7m7M6j30K17K0oK1j10
73689i0j8J7l3o7Q5L2p7J06q5N0j00K2J03r0R9j66L9J36m7mj7R2j8k20R5R0j33M1j1R9L0p
73669d7pp6M9j9j16J35j3j1k4O9j1p2M7j7j23O7J42J4j24L2k2N2ol3j09L8L0J19p9q8J28p9
73649a54O2n2K5M6p1QK8J45m2j45Q0q9o6J65Q9j33Ok8LL7R2o7P0o7j84J17J02m7O2r5l7J09
73629c1j33J07n6P2o3q6O1K5j10rM2p2J57M9q4k2J02M6j3j96Q3K9r5J15n3n9k7J9L4N3K5K
73609h8M3j11l4Pj2J09j21M9J48j23o3R9RoL5o4k3L4j00Q1J3n4J21j7l7L1j47J22j58N1kJ63
73590d5r1n5j10Q2K5O5J38j39k6O0K1L4r3r7J51j11m8O0o8J22J2K9j6Lj65K2J50O3j36J38
73571b5j04j1q9N0J36Kj54J5J02O1m8k8%J39r3j61J16r7O8K8M3o7p1j4L5PJ01l5r1Q4l6M0
73551i7J7k0k8k0L6k4J8o0K1k9J00rM3j75pJ87j23Q0J30j91J19l7k4K4j02k2J23RK9l1r3n0
73531b06J4J19r4J5j4N1J57k62LJ13R7o9J05q0k8j3k04R4J54j45JO2P9j19n0M6K2%L1o3P8
73512a06J8l7N7j83M3K27j48J7n5R6j16R3oP3r8k2J35m8KJ1j4pp8j1k6p5J62j52J41J1J02
73493Fj59k5J26j00N9lj4l9MR8o7Q1n3J57m6j09j24M3J30j35l3n5J85p8R7o6L4j77J58o5J28
73473d2r1m5QQ9Q5j12qP2L7j11%K5qJ01l9j7M5k21k8J09m6P3M1q0K2l9oJ02j6m4JJ42K0r8
73452g9l7K0K0j3O6r0l5j06K49n9q8n8O5J30j02J8mJ07o4j24M6p1R4L0nM8j31Q4J09j19K4
73433g5l8R1j17p3J16q7j9R2Q2k1r0J0QK7P7j83j8P9N9n1p0K10k3j47J02l8j9J16l5ln0m9
73413a37O1Nj49J40N8o0N0l1m3q5J05p0P4q3l5L6J40m5q9M7J31K6k00m3J44K6j17%qJ51n2
73394e3P3k3P9r0Lj01n1J12k6O5qmm8j5n0J6q7J33Q8j07J05j54l9M6P1O5j1j2q7P7q2r8Q9
73373a24o8J03On2O9KJ02j69l0m0P3M0N2N1j04l1R8k8k1p3q7J72j32N6O4j7N4kJ2j03k8%K0
73353a35M8q4J9M4j0o8J07N0q7k3Q8l8j39J41l6N2rj9P1Om9j09J4NL6m1J35n3p4N0p8J49j18
73332a55L1j0k0M7%n2L6K2j03J20O2q6j3k6K7J5K1Q%j23Q8k8K2J39N6j63j6qJ4o9m3Q9m4J41
73311b1j21O2k6L7p3J20m6l0QP8j2M3p4o8k9MR8o9M6j4j57k6R1jLK7j3k7J9M6N1p1l9J45o5
73289a04k9J8J9p6m1QL6j1O8j4n4N2Q0Rr8K2N9mn9j0LQ9J02r6r1l7n8k5J11J27rj65K5R5j35
73267a93L6L8K5p3N9J35k04p5J51J2j3L0O4j12J1J40j8r8o8k7P4K6K0N7j99P5J85q1l0N1n3
73248e5j4j2k1j2M2p8j9m2R4Q4k3J3OJ8k64Q3K24o3j8Q0j40p1RP5K9L6j29J12N5j3j6k7q0
73228a37M5PK9l2J05l4k9j04L9k9l8M7L0Ok9r1J65K7o3m5N7J5pK6n6oj32J49p3J56oJ11m9
73207E4m8Q8j48o2K9o2J36Nj10n7L0j5M8J3MK5p9l4J13p0j72J03J0J5J38j6j27R0K1J02j7
73188GJ4n5j32M7M6J2m8N9l3k2l6k3JO3Q7n9j53N5J28n2J03r9j25J49M6L6o3m6m1k1j2R0N8
73167a9j09K3M2J26j70k2LJ39m7Nj44PJm5m6J74j80J6O1q4J69j0j01P7j5k2Q7J4nq4J10o5
73147a14J7K0l5P3Qn4N3J1O8k04j7Q7l7r1K6q8Q3K21j8l2j6N6j49J10j11rMQ8k0j68J81P2
73127A5qm0j04l3R1r9j1M8o8oQ3r2J35k3k9ml3L1j01J7J17o2pk7M7N9l2Q5m6J0R8p5m1N7r0
73106a38P6m9K1l2O9k4L0j4k1om3Q4j11J22m4j27N4m5L3Q2n4M2nq8K6P6n9J48L2j97K1M4k8
73085a25l1lJJ82j10JM7L0j79P0K2n9n5J08%M7k5Mk8n4J06j02r8k5K49j31K9j3O3l5j3N3N0
73065b4q3N1k3j6k6l8L4K7r9N7l9N7Q9o3k6K9QJ0l5l0R9pq8j49N1J62l6J25j93M1m0rK2J63
73044Ap3l2rN5r1R2Q5o9j65J12J17j56m9oJ90j46M7Q3J0J6p8j7mn0rJ6O6Jj39J58Pj66O0K9
73022a14N8j52k3N9Q6m4L3K5k4L7J8o9q7K7K3n7K5rJ53qj24j28Q2N7J32r9k5k4o7J03l0R5
73002g1p5j7R3o9j15R3O4p4m6J61r0o7J61J5%l6o5L8K3p8N6n3j0MJ1r3M1R0K4R9j65L9m5J42
72981a5l1o0Q9j81J32o1OpPK4p1PLl4J40l9Nq0J17r7N1k0Q5j63O8J08K2j24O2j8j3KJ25j94
72960a55m8J01l7r2J78n2Q4O2q1j54J04J1q2l4R6l9J2k6oo1J66n0%MJ02Q6j00o7n0R8j28K3
72940a35J8p0L7QQK6k6J35k7n1p4P4L3j03j8Q8l2Qj8o3J85o9k6J4j07n5J49kJ36j56jJ6lO4
72919c7p8Ol5n0P5k7N3J7K7On9k1n9O9J5r2M3M8n1n2k4j18Q2J37j9q7o2P6J61m6%K8j00p1
72898b45k2Q7Q2P7k29J64J7L3k6q9N6m4O8p2J48m2j42J89j09l5qR2k3P1l2o9Q3O2j25j27J14
72879i6ppq4J20m0l2K4Pl4ojn8J16j87R2n9P2j2L8K4N8l0r6M6pm0J84l6P8q9J0j44J18q0J54
72857dj39NQ9l0o2M1j8K5j43J5J48r8J20q5J4pL3M2j23M4l5O2K2j37Q5O0N8Mj12pJ10n9k3
72836a05L5j1q8J11j7j54J35m4J27j32KO8p5k3l2J69j18j7l6J27pr8j9J48M3M2j25rp0L0o5
72817b08M2J01o9J2M3m0n2P5q8MJ25n6J0pJ2m7J39j03L7O0q9K2N4j06R2Lk2l8J63j45p9J05
72797e0j01n2P6J35k4j41Q0r3O6j14k4J55P7k79J14J90j88Q4J7j40J89k5o6L5M4Kj37O4n4
72779a60J2K5nj41J55J2j07J25k0j6R9j66Q2J9n2P2M8n5L8o9j7NL0r5J76K3j53m0J05k7N2
72760d5n8O4k12J62q6J5K2R2l2o1P9L9K9j9j02j09J52q2P8qJj0m3JJ33k5n4M3l4rL3O2P4k27
72739a37J28j06p3J33q6J01o0o4P8o6N3n2j0P1o9j00K14o3pP0n2p1n9R1K5jj08mJ27n7j3K
72719a65p8K29n1k04K5J02L8O6n9j6K8P2lj17k3O0P7o4p5K2J00q4l8J4J3O7n6n6R7Q5oo6k
72698f8n0m6l1n6K9J03P9j16o7J39j90J31K5Q6%Pj46O2k3Rn6RO1m7Ql3L7N1o3p2Q6M6M1p3
72677a28R1R6p2o5K0OL8j00MQN4k07J44J23j33j20%M0Q6O6L3P2n5n1j01j03J39O8j1mp4P7
72657e9j10k1J26K0q6RK9p1K9l8q3O1LQ3nO9M7k18P5j0m6k4O5K7O0k0j3o7R1l4K3L9l6q9j5
72635a89O7p2L3J22j12N3O8j92L4K3NrJ01l2p0O8j3r9J45Mj16L7j0k9O3J00m9j26RQ5j47J31
72616a17Q2l2p9j6j5j0K5J0J43j30L0K9p1R5l6Nj08R8r9K4j8J50o2J5K2j17J6J04m4L3n1m5
72596a69L9J8k2l5J21l3q3O8L2j1j5n2l1l7M6J30K4L6j06j53P4M6k29K48n6m3P3%K6on9L8
72576a21n4O6qJ4JJ00j8l2n6j08plJ35r0q8O6k0N1J6JQ8l2l8J07r5k9P7r0N9p9j7J26Q0K4
72555B6J5k29RJ53k3L9j03j12R7m5r2J52p4l8nJ30J5r2Kj37J05J13N6q3j6m9P7rl3j6M8Q4
72535c5j22l9O1J25R3j37o1L5l5m1M4l0RL8J1J00j19K8R2j91J05J20j62J4k3K3m7L0k5J16
72516b3j57pk9ML0%J68on6o2M5pL1m3R1n4oj23R5j4j07MR4l6J6PQ1R6j37R2K5n8N9j22K2m2
72494a29J11r4j4N6J1r0o1P4L3j2KQP0K9o9j10O9k1O1K6P1k74K4R4L1J04L0j83J3L7r1K6Q1
72473h7r5R2j94J09O0j53K4R1l9L7J14j3j39N9l8pJ71p7j35m4OJ03M4Q5m0J0l5r6k5P3N8N3
72453b8N1q5KK8j14l1L7K7m9q5J9P6P8l0l0p2J15L7j43P8%k3Q8o6l7M3k5j0k7r4J08K5j6R9
72432e4Nq1k3O9L8K8q9l7N1q9O6r0J20n9MPL7r7Q0l2Jj3P5m1Lm7J46pj25j3O6J5p9J12J2j01
72410a42j8jM4J2q0N1O2r3K5n5O5RP4n7J8J3j3l8j1j7oN0K6m1q0P9Q9j2o8r6J28Nn7M0r1N8
72387a28N9m5M9l5J2%k2M2P6j02j3j2k0K5l1K8L1O4k8j17o4J6J21J23q9J2O4j27l3K4M8j31
72367b03lM0K3n1R7N9N4j58k9m7K9M9r3j8J67m4P4n7n9o0M4N2K6K2n1J18j13J18o9o4P5J1
72348f1j1p4O6M4n1pK7j23L5J10q1R0m2q3Pj7J56o3j57J47n9p3J19J8k2J72r5o9O9n8K6n0
72328a10J23q5p2jp3J53o6P2j6j0O2l8k4j18J58pQq5P8j27N3o7K6O3j11J44j98P8P6J55J9
72308F0j88L7J0M3j21mJ18R6q3K5l4n8j47k9J09N4r7J9J08p3O9J9l4q0k5l0J33l3j5Q1P6j45
72288a39K6J45p2O8o4m8N8j55J49N8j24oj41J69K2oj58j1K11j81kP2K9o5N0k4J59j75J06K
72270d7l2m4Q7k3n5J5m4kJ18l5j6J4j04O5L3k6l0jO0L3j42J07lJ25M2k24R9o1o2N4r1M9N0
72249i1P2n3L7N0p7lk4J0pm4n1q9J40P1r8nJ3J09J3l0R6r4pm4l5M8k0K1m6L4N5k30K6J38p
72227a22J7k6K5P6l6k7P2Jq0qq4j5L8N0r6J16j0l7J99p0p5r4J05Op8N9J2Jr6J1L1o5O2j2P5
72206g5j8J5n5j33J27m3j3J02M0j1l2L8j8mn1Qp7L1k1L6N4M2j45Q0l5PL4j3o1J60j26p8P9
72185a56m0J0J08j23J08M2o7J05J4r4p1M1jn5J8J7Oj5J07n0L7K5k04N5O5nnq8R3J3N8n2j3
72165a17l3j9O6r4j1O2R3k3ro4N6L4M2j23L3j3PJ1j06J50L4rj19M0pM2n7J24k28J25k9PrP2
72144g2M3j54L2J01P0j10Rk2j41J40M3nk5n2O8j0R4J8r7o3M7j6j02J8Q8Jk4j3O9m5rq8M3k0
72122a84P1m8%J39j53K1J20p1J7K2O6n6Q1j11j0K2o2r6J5N7Q3l2p3K5J1L9K2q4K2P4j17j4
72102b04K5PJ3O6P7j45k4O2K9j4L1J0%k4j86J87o6l4N1j37J05J60n1L6p3O1q3p2k9K27j28
72083a23m7j4P3Q3o1k8R9j20QJ7o3J30lj51J01M3Lm4n3oJ06q7l6J54M4j15n4l5R9qPl6P5j9
72062f1p6J47j37P8j34P2L7q9k0rL5J76j11l4L8j0r2M9L1q5M5J22j08l8Q9m3L4M9p5K2r6L8
72042a56k7J11n8L2P0j58Q9J01j58J74q2J3O1q4l0K9l6Q8m1j4R4k71J57k6p1P9j4L8L0j82
72023b42j13J13K14m5m6J05m0o9Ro7M4O9O7R4j41j5m6n1M2Q9q2o8N7J4l1L5lM0j18N8r7J64
72004f0m9J4K4j63J20k8kN2o5l6M4Q8l5k3J6r0J05j99J79r9m0N2J97l0j29Q7m4M1p3Q0m4J1
71984i9M2m6k1o1P3Rp2J09j7j3Q5j34n7j1R7J36m5j28R8k6l1O0N3j06j03P1pl9O8rR4NML2
71963A1jM6r7p1m4J09j17P1J3P8j49M4r3K07j01j4P2j12j7N4J3n5k5J33j04M8n8k5K5K9oJ5
71943a21N4n6J23j09j01O8N1RN6j11Q9rj9j0nQ9k3Kr3n4P3J8J78j31j14O4n4Q0K4j77P9j3
71923a43m5P5q4mQ0O0k6j4RO5r6O7n4j2n0K8J0K2k8J03k54J68O8p4m2L0L8J14n9o5N1n8m5
71902a65L8J25j9q8l4j4L1O6j44J04Oo8OJ5J31j15R1j02J0o4k3J03N9o5J16o3j1K2J2k8j13
71883a81rL7M0n5m0l1J18J65j25j30J04l7L1R4j38j7J04km8j0O3j18LK2J08k6p7J28m5k7k0
71864a19j10J12m1k1J10J40j37k8Oj45J34J25j37K9n1j50J72J00q5lM6p0L6j0o4K6k9q5J66
71846h3kj05J36l5j07P6J23j38%L5Ln2J9LP5n3lJ11j54J3J18j94M5R9P8n8j01L8Q5j15J6j
71826a28p6L0N6o0ML9L4L4q3Q0n2P4N8j08K6j21J19K5J2%j7m2m2K7J56j18j04J26k9k4K4O0
71806b0j84o6J13R0p5j0J43j7m0QP5q4r7l3R2P8r8n0M5nRKJ07n2J4J2n5m0ln3J51pm2J2q5
71784a65N4k3Q3n2M4j18J07rM4q0q1N4M4MR1l3r4pq6n7J98Jk3r0N8J7J3j35m1O2J03p2J32
71764e7j20J6K1L8K3O2Jj06J9q9l4Q1K9m4K9J0m7O2K3o7k1J05n2R9K8pk18J01k0P8O6j12O
71743i7O2j31J21Lp5p5%P3M9p7O1l1j57R4J5P4J01k4j33J05J1r5L3L6Nj32m8J61m1l7K1M8
71723h0n5J4J2l0%m3k7N0L2j4K8J3J7P1m2K6l4Lj37J9L0M6P6j18N4k4M1K5J3l4o1o1J36k5
71702g9j9K0q9J48pL7%q1M8O7k09k0P2n6L3p6P8K5pJ9p1l3J57j7j00o0nk3J18P3q1J19p7L3
71681f3n6j01J75m3q4m0M1N9l7O9N0rj22K3J04j31Q6r8Q6N5l3n9M8j6Kj01K2L3n8J17ok7j03
71660b17K06ll1n2o5J74j43j2J46q3m8Q1m1k7k6O8P7j69j00R9J09j02O4P3r4Q1o5q5mJ5N2
71641a22ln4J48r2J14p9m3M4j84J61K8K3n9J59j72l0J23q9O1l5o4n6J07M7J6o7j0J0P8PNl3
71621f1j24m5O3j6K6J46k04O9j4J6r6O9q3JN5O8KO4j29m6J81j15Q5M0j21Q6K0j07N5LmJ7M5
71601e4j4kO6o7nl1p1R9o0J31m2M4j51j2L3q4L8P8K4L3m6p4O0k9R6N3O1j82l0N7l2l5j29J78
71579i9p5N2j33J47j31R8J25m6r3N2M2Pn3K5l1q1O4%N1L0K5q8j5L7k0K6k5L9%j3J1r7R0o1
71558a40J01k2J5k3j08nR4n6M5J5m7Rl9J78o4j63jP8J1k0O0M9J2j32P6m3J01n5o2n2M8J10
71538c0m6j7J43m8j5N0Mj13j09J2o0J04m0o0Q1p5m6LJ44j5M4q7m1J34r9M0k0K7J56k48J78
71519d9R0j00o8Q1L5m7p7M4m6J06Oj36n7J46k1r6R0L7K1j34O2O6n1m2K3l7o7J27q0q8J8pP7
71499a74O4q5J9J48J9n3O2k57K3J61p7M9MO9l5r2rN6n3k5l9Q1J63k0n7mj2q7m7R2J80k08O3
71478h1K9j31L3m8O7M6J29o4q5K7p2Q1m7K0N4qOn8n9o2R1J13j37O1p9J2L5J00m1j11p2K26
71458b5j06L7J10oo0r2N0j06M1KP8m7L1j9l8K5Q5o8k2J00m9J2o8J13n8l9k2j5O7M7n2p8M8
71438a24R3p2J5pm3J26j86k1P0J73o9j46J43K5j28M5R6j17P5j73J24O6j53J4R4Lq1q6J87j06
71419a63j1o5J4N8m7J21M2k0q9q1o3M8J47N8p2J48mj61q0R2R1r4n0P6J2k8m5M7Q5L0o8p2%
71398a44P6Lq7J27j07O5K0p7Q4o9O7j29J49j52J23j0P8r6n9m0o3P4N0l3P2J8m0O4K3n5j51
71379b19J10lj77J54p4J17l8J29j34N7J4q4L7R3K5k5No8L8j29J39j16J28p4Jm9N2L0j9K0p6
71360a36O2p8j2M3Kk0J44p5N1j25l0PJ40q4l2M4k5QJ8k1p7L6o7L7N7k0lL8jL6k7j74J06J05
71339g3n0KO2nn9R7m8J1Kl3N6j3r0J8p7nj3J12m1j47J14j8p4J13N2Jr5N4l7M9j6M6o6O7Q5
71317a9j23N1J49j81O5j07l4L1LO4L2r2l3n5%N3P0k3J24J18j56l4K6r5O0j4j6n1J59m7k6n0
71297a51NR1J3L7j13J1M2k0n4J65j04No4lN1p1Rm6J83o2M9J5Kj99K5L0KR9j09J7o3N0R8j00
71276a60R0l8L5rM8n6Nm1q6R3J21j47k4l5M4J7M5L0j15J5L8J6L2L2j94M8M8m3J31k4m7j0K1
71255a20j5L1Nn6QK8P5j38J03l7L4p1n0J18Q9r9m2j1l1J2J0R0n8j0O1Q3q8n4Oj0O9N6p4p8
71234a64O6j5j00Q6k1P1j3j0P2l9M0j20J0N4q5O0j50J8P8l1J4k3J1K3n6M4j7MJ19n9L7m8K
71214a42K6k9p7K8K6L3L2q3L5M8j45J36J04j72J0nL5l8J59po1j5q5o5k3J91j1qq4n5K02l0
71194g0mlj24j0J4O6q8J63q8J0l7%J23J9j41M7q3J18j11O6J9M9j4k0M7K1j0j4j06k8mJ1N6
71173a26K3l4R5Mq6O4ln4L1O2K5j29Q3p3j4K1ln7P2K7Qp5j4J61n0l3r9Q7N0k0k2O4l7J02j78
71151a28J21j64O3P7K1m7k72J60N6P2NN9j03Q1j55J9P7j03k9J46m8n6J20j8j22Q5N4l5j2j20
71133a96n7J12m9rQ0L3j2qm0O1m7J8M9p0N8j53Q6J38j8n2k9Q9k1j42RJ89j31OQj0j00k0R9
71112a29N6r4Q8Lj5J02j60%M2Oj24P1N3p2J90j69k3Q1j46Q0r7O2J65j55o5J68j35K10j48n
71094a60L7l7R0R3r5j43J9l5J05p5J1L2k6J28jK4ko9P6J1n7O0p4Qm9J57j23J1J10j64R3n5
71074a00lo8M7P9l7o5R7j8J7m6p9kQ6%L9M6kl6j00M7l7p6M1R3P8j06Q1q9j1M3j49J24lq6j9
71052b14J64p3m5lJ01K7l6o1nP0j43J6M4j3M2m7M6J5j5m6j8J32n2j5N9Kp0KJ03O9j92k8O7
71031a17L4mJ7Pp7O2jo5J26r2k5J02n6nq1q3m1J07N8k6LJ0P4J1J7Pk18J43P2K8j13k1o0N0
71010a57j6K1q2P5M2m8J19o1m6P8q9jJ35l5M8j05K7K5n6k6q4J62J0qq9m8K37j48R3o9j18J66
70990d8N3m3j6l3N3j00K6n6J9m9k9L8K6J09p7J02o2j45J17R1k4K2n2j01L1P1p1j00O6R6Lj22
70971b05N3M5J0q4J3Q1o5L2l3j7M4P8j9l0O1j27Q6J3j41J01j34j2R3R2k7k5m6M4R3r9p6J16
70951h5j43R7J24j09p6K5N8P9p9k2l0j38R3K24j4q0k1k0n1J19j19l3pJ71rno2p0L3N0l1m1
70931a72LJ9K4J0NpLj16Q8R7j52N6J00L4j00k5r4M3M7j5J18M5j84N4p8J74k7k4o0R8o0o2j5
70910a73Q9n6l2J06j36p2R0M8r1K06j59J1J47j13j7R6m8p1O9j08P6o7P1J6j11J02o1L9L9J48
70892C8k6j77L2m4P3O7K1j12K1J27n8l9K4N6j31r7J34k3P1K8j20J19j33Q2l2L5o0l6m2K8J69
70872ej61J35J3l0o1L1M5p7R3j05J27k0r6N6M9j12K0j3O1K4r8R6j38o2L8P7J1K0o3k8m4L4
70852a83R6j9m7p4K11k5O5j47m6Q2n4m9N5R7o0K9J5j46P4M7n7J4l9R1j56J23l6K0J8j7N6k38
70832c00N3J22p7R1q8N2O1P1j01J08j22Q6m9j9K5J8j85LQ3J8J54n0j17M1N5jJ1l6K4j05J38
70813c6j14L0n8J42m3j00J27j5p3J8N0QL3p8m0R4l3K0K3m1L8o0j6L4o1Q3p7K08j02j6j59J65
70793d9k2l5O3q2O6j2J23j32n7J2l2N7qm1l2J18n2k8P9j33J90j91l4O9q4K86n9k14Q7j13O0
70774b00R8N7k4k9J5m9K5R8o1n9q3L3L5J81j17j31RqJ02n0K3q6J26k0L5n2j9M5n4J40j08p7
70754b05MO8M0j50R1N4l6R0qm9n8j0L7n5N1K7o7R7qo3J00l3k7m1J5J8M7J03p3j26O6L1J9L8
70733a3M5k28p4K9R0Q9K4j30k0K8J2K4%k2J05r8P5O8j81M3o2L4lJ67L7j78nJ8m0MK3Rn9J51
70712c8o9o6R9L1J15j01j0N9j32J9j7k9O1k2q0N2O4n6Q7n2K0J0m6O9j35P0K3rJ31j34j12L6
70692a62N4lj18J62K6k7M5M7k16Q2j8j08J56J2j7j34K7K6J6M4Qj1m9q8R7m0l0N7L4Q6j77J07
70672a12o0J64j13j9Q2r2k1L6N5k5j38R2J5j0J01j24j5O4j2On6R2J1P6j70O4P6J0m1Pn2O3
70652d6r4L2P5j17J5M5j6L3l5r0M2J53j21Q2n0M9J6K6j51KRl7k1J10l7Q4Mm9Qn1J17N4j9j9
70631Cl8QK2q8M6L6m7q7k4L5m9J09k6k4OK5J4K1J3r9M5O6K2r7K6L2j33o8O9L4J06j42j6J17
70610h3k1k4R7n5j5L0Q7q1m2j20J03qN0J35j55kP3o8M9J3j27j3m3N5Qn1M3O3j4j13M2N6j19
70589b50o0J05P1N6K1j58R0N3n3Nl8J18j9K0J0q2J7om7k6O0k8j5L6n9n4J19J5j79J48om8L3
70569a51j9J09mj26J7j12J34L0l0J37r8L9m0L3K0K9j01l4M6j22J15o5M8R9j7q6k6KJ11j75
70550b37O4Q6M2j6K7L6j97P1l1L8o0K3J07qN4j22K4j11L8O3m4P3k5l5N4J2Rj65K00r7M5Oj4
70530i0j1J6n9M3m2P9j01N4J4n9J08j52Q9L6J1l9l5M1k1o2QK0K01j7k53p1J50P8J16q5j5j5
70510f3pM4l2J1J2L0n7l6j05L0j3O9M7j31j5J40P5k36Q5O3r9J05n9PP0rLr0k3J5JQJ49q3m3
70488a37J41r9j25j15K60l8M0M8n2k1Q7q9J4o8k9J29l6R3j83k4m6O7L6kPM9k7o8R1Ll5Q6l3
70467g6m7L0Q7r5Q7J07q6o7L3j10K1j6q1P5ML4m7KQ0Np9L1m2j0N7j66J65O9n4M3Rp0p1m4j1
70446b33k4QJ06J8Q0M5p2j14n1L6J95Ml4j24KJ10o4ln7lJ45q4n3L5L7J5o5J41l6j29L3K1k8
70425a43O5p1mJ59L1j77L0O9O8J08j88l0Nk6on8j5K27l4j59k9O1nQ7j5j5o3k6R5K1m0J9k5
70405h4p1O5n7j94J14J16m0J27j27J31o3j38M8k3N0K35k23K4k0P8n4j47P4M7Q1n0O1j30j1
70386a81J1J21j1m6l2r4J03p1O5P6R6l6LpJ5j2j24n9J39q8o1J09L3JL1K2o5m5M6Mj01k7O3
70366a22kl0O0jrm3j14J47lM2o0J9N7kj58M1P2j6J9Rj3k5j89K40j0n4mK7O5m6LL2j19n2J67
70344g2j8j5rP2J8n4J0N6j4q2l7l8m0J25mm7o7P7N3n1l0J8J7p1RO6p6J5l5P5P6o3J67k3J6
70322B4k44P6K8l2k6k1Q5l9J41j45L9J9L1j17J13Pj10N1n0M1r8J13J9m5j54J56l7l1J46K6
70304c4l6n5P1j10o4P5J46Qp9j5P8r0j2J12o4q6nj6J12R6j01l7l1J2N0n5n5O9J0k9R5k29N2
70283b17l4K03j86lM9j14J97J00P1p7k2qm0r0KM7k3J77J7k85JR7mj5k6J19jR1j33J4N2p3l
70263a17O0n8j3jp5J8J30j46J06k5k3oj5L5m6R2L0n5k7N6r2OJ08j87M4J16n0M5q8N7J45n6
70243c2j6n3l4J02m4kl2l4k0N5m6J8J39k3m9kj08J35K0rK9M1j13o3N0l2L6r3J79j53JK5l3
70222a61j0l5Q5J10j08J14r3j70J06R0MK8J6jNr2n2K7J05l0QJ24k56R6Q8m2o7k9k7qK9R9o7
70202a14LO8MN7r8k4mn0J27o3n0k00J20J38k3k2PO2%J9k9n9N0k4l2N3l7O6n8r1K30k61K2J66
70181d7j48k1j3K65j29q6J59m2m6l6Q9m3o0oQ3m3J39O2j70N0j60J09M4p2j7L4m1M9k0j6M4
70161h9J30o3j06qO4j1rJ1Lo6J1L1M6j1j84N4L0J79p6Jj25R6M1j7l0O2Jq9Q5o1k4lJ1L4n6
70140a38r9R6P6K5j12MR4m0J9m3o2K9L4p6J62o7pm6j49J67J38o3j9N7j06L3QN4n2o1L2j9p2
70119b03M7Q4KK9p7P3m5LJ38j20Mq7l5R3On5K7o5JK4L0J1K4m5LoKj11J19N3l7MN0M9o3m9P2
70096e0m5m6r1J20o4j9J64q8JL5l3J02nk1j07J68j48q6L6j8L4R1j13j03k8J45K2Mm0N3L0k4
70076a24n7j9J33j9k5q3J70O3j17K3m5l0L3m2j54J31L1p4J29m6N2R8j40j25J63r5J8J21l5
70058f5j14J67q4J9J2J4k8K9l1R4j04mN5N7o1M3m5l6O8o8jJ6m1q2N5J41m4n3q7N9m4N4R6M9
70037C6j38Nm9K5N5J59n4r6q6J8k0M2o9o8N2J6N8l6J33j09k2n5P4O7J3j32J1J08M5j1k5j23
70017a76P4j0N9j35L7P6m7MN6p7lm2K7M9j04R2L5%Q5m8p6RJ16j10%j9o4M0N1N0q7k5P4j7K1
69995h5j3J1j4K6j02rQ4R1o3M8Mp9j2N3j79K7J77j71M9K3Nj5m1N0L1p4lJ10r5O3m5O9k4QL7
69974e8p6R6k9m7m5K0O5j56P7J2K3M4J3j1j62J73k9m2k4M0N1J65o5l2n2n5L1j58j0J06N0j18
69954b03k0J01J33j03j64P3J16j9Q1k9o7k3mL5j0l7J5Rn3M6R2j09j66K10l1nO0j28J51O7j64
69934a46N6j9M7l4O3K2j5q6j26R8j26J36K4j32J48j70J72l7no3M7m4K35n5p9J4n2q7J68n6
69916a02M9j18J9J41j98O9J11q5lJ28k17P7R4l3r4JJ64m8m5Qp2L5p2R5j5m8m5K06m7j12L5
69896a22j9k5j2K08P5j49k20K19n5m1L4K9P9l0o8m3J09P1j7r8q1J6P6rj4k2j7P0M2%j36L5
69876a15K5l1%k0P8j8j3l5mm1O5om9L4N9j07L6m1L8N4j70J78kn1K7rMro0Km5P9L3N8m7O4m
69853d3o0j29k4J22R8l2j1NJ43qk15qK1M8P4j61Q9m7J09l3k5Kk1m2q5J29O9o1r4%l1R0K4r6
69832b03r6J09o3OJ50N8j26NL1N4o9j28J40M6o3J6P1l1Q4p2j44K8O9P1p3q4J2L5n9j05J45
69813a86J30L2l9p4R6j41RJ11o4k1K8qJ15j89J15p4L4L5O8j8l9ON5j29P8Mo8o4M2O1J02n3
69793d6j60O7p2J14J2j25L6J1o5M6m6J12l1J15j36J34Ll0J1r3N1q6R3J03p9l8q1J3M0K3j0
69774a14Lp5P0K0m0J25n7l7m9M5K8l4K1r9J2j1K0J52J6k0j89J26j04PR3p8j1L6L6M4l5K3N3
69753b3j6m5j09O0O5J3j1N2n2q4q3J5N8O9L1j14N1M0K7j54j3J32R7j24K5j33P5qR8m6k8M4
69733i1n4J49p3O3m8J1po5Jj6NJ4O4j14n5J06k1mn8J62q2r6J76j79N1m7N1j8J13o9j9K6j08
69713b32J05q2O7QK1R7r0n4P5k1q5n1R8K4K8K2j46L0J13J06j29l5l6j2ln0J34J59j81k8r1
69694b39J10J02j10Q1n6j7Q0j00O4K0Pj11K0P8kj11o5QJ87lm7ol3RNK7l3M1N6Pj93J95J19
69673I0j12j61J71J4j69N0O0n3l4J8N7j4K5j36M0P5L1N6r1L3p9j2J28n2J0J14j75n0J07m8
69654a07L1j09J1k1J73m5L2mM7M4j20o7m0j64J13L9R0o4m1oP6l0L9j06n3J76ok8l7J2k5J25
69635f5J18j78L8Q0M3q2p6j50J27J80j26O1j04j0k1k3P9j21J38j9K9N8k17j6jQ9L6N1n0j4
69616a46J28j8o6P4j03k8q1J35P3r5k9Q2n2k6n1J0J63P8m0J4j29M9L7j9l6j63J22q0J49j30
69597a78R6J21j49k0j38N8N5O6L2p8m4J9P1j0m3j22J14L2Q5j75l5l1N3R8N1m9q2Q9j33J58
69579h9oj46P2n8J66p3m2J17qN0j08l0P1q9K1O8j19J45l7l9L6n8o8R4J2k2mj7J03j16J23n3
69559a04J7nk9l6M2K3P8n1j30J09M3P1K8k04R9m1r3Q6L2o2m8J00p1N2n4N3J22j88J8N4n4J4
69539a29K7m9J44M3j03J33l5j14M1p1L1r9J62l3k5N2l6j9j3j5Q8j6k2L3r4M4r2M1J9m9J8L0
69519a08k2r5J05m0J84j11n0k5K3J98j19j79L1J76r7K2j11J1JJ2J26l1N2k0O7j14R9j48L2
69501a31R7j0m9J09m0R6j59j6M0j78j2J75Or2L6l9J42l6r5M9O9j28j8J08j6j70j2Q5M5K2J5
69482a07J4l9P7n2o3R3%j05m0J36p1O6J02j21Kp0J60r4j6KK7J24p2o8j13R1N7k6O7P6l6j8
69462a7j9J7K5L9j07j08J0O4k22J64J77q2p7J42j44j0N1K4J6mjo0m8KjL1p7P7J19M5k13M5
69442a42j00L2J20J6m8j5jK6r2J14q0J82j02j74K9K00o4OmP1L1j64K8j31j9J84j9r7Q7rJ5
69422a20k5J0k1J05j65J12n3P3J9k7k8K2m7K4j7J12j58J57q0l0qj08j3O5J00N1k0P2j41K0
69404a19M5j37J27M7j19j6J35N7r3m4L0j5K8R1j47N7j8j11N9J27r1L2k4O0m1j90Q6Q2q4J2
69385a74Q2j42J40J2q9J49k0L0j48j2P5m7o1J27n8K0L6k5pj09j3Q8P9J5k0l1k8K5j03J02J2
69366i5K8M1P0o6l2J3o0POk4L6j08pL9K8r0J31J3n5J7L3M2r%k4K4j61J70j18J7N4Rj46J80
69345c7n4m8K8np4%k3O3O2J17n4P5o0j10R9o6k2P0K8l0j20L1N2l0l8K5Q3j45Q4q9Q9K1r5R0
69324h3L9j24J97o3oj25J8L8n3M6j7J24n4j87J59q3K3l0L0J58m3m0n9JP5j5l0oM3J00j76j7
69304a60o0j3J23J1m1J3J5KpL2mj18J41m9J31m5j12m6jL6PO6l0OJ9m2R9n6Kj05L0P3L2l9p7
69282a67j2M1k4J6m1n3J05p7M9Qn4O1J02m8j36O5Q2k3l7K7p6l6J9J06p1O2N6P8q2M2kq1K09
69261A08j72j7L4O9o2j54Q2J07j32P1k0j10P9j5j5J19m4J8k9j4n4J36j66O5O0j69J14j04j
69243b16J12p2pN6R4j26lJ39n8q9O4L1j1j11R2JO1k48J91Q2R4k63l3M4R5j12o7O0K0J65k2
69224c7j01l0o8K31j09M1oj7j8N2J14mp2O5k6j04r7J42m7o4N0N9K1n9q0J15j16J70m4r0J14
69205a5J6r8k4M5o1J35L9j52ml4L4m8j34R4rOq6J14QK3Q5M5p2o2O7J2k0P2R6j57Rj16J35j26
69184a83r2J23j8m2J0J10j7P7mr1j1O5j27N1J2n0J29N1j56J48k6j02j21J16j2k4M2J65j16
69166i3k1J9J18q7o7m3J16N0Pk10j8J82j05o4J15j3R9p6j0%n8J42j19K5Q1N8j04K0orJ8j7
69146g0j47RO8q1J5n8J66LQ0n3j02J11o5L9k4j08M4P4O4N5j44o5RJ21j0k3m9J22q2N8p1j49
69126b63J40K6J7j9j88J96j8J4j18K6O2K5Rj03R9J0j01K6J03k0J02p1j26N7L9M4K3o1Op5J09
69106c0j13L6l4k0M9N9J7jj13Q3mj7J9j7K1q0j18M9QJ66M5j98mO4l6m5M5R0J16j48Kj52P2
69086a89J3L1K9L1j00R6K7m6o9r6K18m3j12K3O6K2Q7lj20n8J48l7j0m1O4m0l1JJ21j29L5l2
69066a44qJ12o4N2n9P1K2j00l6P7p8K4K7K4Q3J8J9m2rq6N8m0q2NK3J3J00j15M8o5N9PP1ol4
69044e5k04M4J60ML7M3j63J4j16J91m4j21l7K23p8p7mR7l3N0p7K5P8q5n0L8n3N6J45q4J9L2
69024b5n7m1nL9R7K1k00K2RQ3j30n4O6N3Jj60K21o4l4j4j6N3o2Q7pR1n3j26J23j9m8pL4L1
69003i1J04j10o3O8j6p6K7J60j5q9K9l0K8j68PJ16j6O4Q1r2j53O6R8r6P2j0m2K0M2J02j56
68984a39L2J16O9p3r1m1j02KP2P9n8O8K3j22N4l8q7K1R6j1m4M5l9L8N0R5j48O1q8N5jJ7P5
68963a4mPM9j31M8q0O7l2J7m5J4J8O4K3j59K7L3k9J06m3n5R7j14P7j8M1p3j07M4k1J09l0k9
68943a43P0Nj41J17o4p4M8R3KM2j49P8KN1K6l3j68J21l3k9N3n1M9r1N7J19L5j80J38n8l6K1
68923a23J42k4n6Q8k02J01m1o8P8N0jk3M8j11j1J46j53N8P4l0j07M5N6k27J64o8Q0oL1Rk3
68904a04k9j4Q8n8P2j07K1K6O5j53k9L5J9q7J44k5M7Rm5J26j16n3Rn4N6K0q7J64o0p9M6k3
68884a76K1o1N3j6RNK1K5n0L6j9m0O7M7r8J9J37o1j3ol2J1R0oj21k9O5o3O1J47j4j77O0Q4
68863b4j02N3P7o4q2oO1O9M4j13m0o6J12l8n5l0k7J57nq1N2L2Q2j50L3p8J01K8J1j50O9Pq5
68842b08%L2L2L2J4n9P9Rj07J3M2J31j39M1Q7o3l4J6N6j24PoR3r2m1k5P2O5j26N2j0q9N1M3
68821a56r1J59O8q1P5o4Jq8O9jJ04o3N6o1l4k9L8q3o6J32o0r9P0K7j6J21o7lR2k9k7k8M4m2
68800a32P1k9o5N4p7N9M2L0L0p5M2o3N1q5J5L1o7R3j05n5j3R3M2P2M9M3j61M8j5q0NR3l0m0
68779a29J07q5M1r2m1J34KPK9j3j39p4J71o5J22k2L3j19M1J39n7n2Q5l4j30Q8K6k11k4J95
68760f7ql0n5K5L7q2N5J48m1pq5jkQ4rj18N4j8%l4j6jQ9j01Or3M9L6O0Q7j10q9J51p7L5K3
68738a05O5j06K2L8J02p8n1J9K7N4j70MJ34J0p5R8l0L9q1rJ0k4n6Q4No3rN5k6l7pJ0l8j0R7
68716a02j08J06L4j24P1Rk3j25J22q9k0J56o2l2N5K0L7m0k9Q4j8M0p9k4k0J01J3n4j07J96
68697a2q8j7J45j39O5Qj70j5J50o8K5J1j2k1Oq2P3n5Q6q9QJ20q4R7J7j71P2K4n1O0N1kJ6j20
68676a62Q8j23R1OJ91j20j78P1l5l1J14qJ5l7j6M8k4m2N2O2P0l7j05N1j09O2k5q8J06K5R1
68657Cj46O4m6J27j71M7J22j15l2K8m0R3j24p5L2P1PR4M1om5j03Q9q8L1J3k0J01k2k6j7j5
68637a28O8p2L3n8R2p7l1M3L6L0l0K2K3n8p4J5mOm9R6j16J68l5l9M7M8r5Mk3l1N6K4n5j5N2
68615a27J1j07J6O4J9j26J55J7L5N2o3q0K5o9N2o1J3J44L4j31r7j2J27M1L2m1j35R8r9J11
68596a02J04j46j84J94j9k1J7N8N6q2n1R1j8k8J13o2n2Mk3N3J3J10j07o1P3K4p0L9m8j32J86
68577g1M1r6K7n8M8j2j2n8J14q6R8n9Kj2M3J00qj26n2O3j6n9J52Ml4j57J08K7K5n4l7J09L5
68557a1q7K6O8Qj19N4J11r0k0k9N3m7r0Q9Mrl3j5M2k6q1J52j32J26p5j3J56j16L2j0J5j12
68537a79qL0K1L3J5j4N9J6O1j70J15l7qo9M7j12m8J34n1M5pN3J4j0l8m1J18p6j2j0k9O3j39
68516b34K6R9Q0L7j67jP4M2jK6n7N0j29J17o8m4k6M5M2Jp3%j5N1N6j2J9M2p9j14J16o7J44
68496b0o5q3R3l2m5M6J12p5J14k31L8j2P2n2ok7L6R5k6k2L7l6m4R2p6j9J24j32P5j8l6j2J25
68475a0l7k4LJ1j33p0Q3k6L7J95j95J5k0J30j53J8o3O0nJ32m5M1j08l6k4J08k8Q9nk6k1J26
68455A9n1k23K4K4J31Q3m7j7k6J2m4j13R6J08j51R4j28N7J4P6K9k1l7on2J02j6k13K66Kj61
68436a69j4J67o9n1L4J05j13o7k6P5P2n2J20p0p3J08j14J24j10j5R4K0l2m0M5J42r3j69J97
68418B6o5j39M8J10j58M3p0k1J12o2P8PN5op9L4jj00M8LL4P7k5n0n4N6K9l2k1O8l7q7L4j4
68397a59j0L4n0P1m0O6L3p9L2Jm7Pl8p2M6N5P6o9J23l6q4J53j8K6Mj0q1j24O4L9L2j47p0Q0
68376a92J13j23J52J1j36J24j50l0N5K4K5L8j1o8n5P8rp7J00n0L7J14m1m5j19Q9Q1l4k8n4
68357a81J02K6L0j61k4L8Pk0O1K6Nr5P7p7J02r3Q2O9Lr5Q0r1O9n6q4l6K77j97L6k7j2K1j65
68337c03P8jj3R9O2J23p5o5j19M0%R5o2l2%J7O2K1j7n0K0j55J42J31q0j24L9M3R6o0L1J0j60
68316b07J4p6O0L2M0P4j18J4R8R2j06K0n1k1J2k8L5L9oJ9om6P0p4L0p6j5O0O8n8J3J11j75
68295a62KK2j1L1N8K5n3j16J46N4o4rNp5L8%L4l7J00mm9O6Mn1j11L8l5l7k2J16O0m6n3R0m6
68274i2j04M9j4Q9J0m1qL8j08Q4j13K6M7J13j20O5m8M4R5j29M6KMp8p6J13l0m0J16Q3j87P
68254a57J29l3jm7J0o4L6n0J1L4J27j46kM3R4l1j4L2r6N9o9M4j54O0O8k8M8L8j24K1j2O1m9
68233a62Q9q7k1n7O1J44J3r1m9q1J44Jk3p6j05J32n9N8J7K6pL8j37J06K0N5q8K9P1j06J11
68214c4o9p5r5K21K2N3o9p3P5j04N8o4N7M3n3Q2o3r4Mj5J1J82o5P3Kj23N2NO1M2qj03k01J99
68193f6N4m9N6j39J12j02J1p3N6j2j2J56o3Lk7j86J46MJ24j87Q1J02j00J06j21k8J54j16k0
68175a36J61p4n4Q%L4p1M5j0O1j56M6j0L0M8n1K1ol3J16m5j8p0o1J2J70J4Kj12l0J09m8m7
68154a55pk6N1O5q1L0k9k8N4P5o3n9O1j7n5k6J33NN6j28p6N1P0K5n3p0J05j11Q1j3N2r7l6
68134b16N3J03p8j3n0N9l8J32p3o9J31j06oJ0M8Nl7OKK6K1J05n7j52J68n0N0qj81J52Lp9N1
68113h8o4J01k00K2J54l1OJ18j12O5m5p8K4l3J63q2o6R9n7pj10O8L4j7o7pJ89l2j7pj47J40
68093h4J17q1k3o6r1O9Pk9m9J51Q4Mj3q1J7l3m6o8J87j77O0m9P7O9L6m8j01m0O3oN8q8K5p
68072a56m3L0N1P5K9M8o5Mk8q4P0j31l2J29M3jj1J8j53Q2l5K4m8n5Q0J49j12j05J04j7K06
68053F6j09o0p4L2P6o2j8MPj75R7J42j39O0k9J25n3j03N5Q3j81O5J01JpL3L4n3j5J15j35J9
68033i8J7j5j20R4mm7P9%o0k3J13L6K8j19N9m4o5Q9p6k2R5j6j48J00J15p8m5M6q6N7P6rq9
68012a60q1K3J26J3J0j30L7M2M5K1N0j21Q9Qk2ML8j34j0J22r7r3J21L6j34R0N9j9m4r4J16
67993h9J27m7kq3j4l9o3mJ19J49l8k01k0R6M5k1Pj19J05j12N4J2J4nK2M4q9qK8j8O4n3Mo6
67972b01R3j69J8J36q1N4O3l5M7K8m1kp2J4o4K04j45K3m4O5Q8k21Q1Rj8k02J91J81j26p0J26
67953g0j3o3k2J96M3m2j34K3r4r9K1J93N9o5J6MP4j57Rm0J17k1J0k4k1j21J68k7m3M5n3R0
67933d1ml5QP2j83R3q0Q6kj26N9L8J7l4J1j22RJ02M4J5J01j24j26J23N4k17R4LJ02j3j27r
67913b12p7J40Q1m0n9k5L7L2R5q0pJ9l3J0J46J7o3j05q5K4P1J3K8r8J3J1J07o4q6M7j0J35
67893a8n4M9k7j3l2Q2j01j8P7j39N4m6P8l9Q3P3K2o3r7m3L9o4O0L6Q6j19P4Lk1p9J45m1q3
67873a36m0J52N7j43l8Q9j36M5j5J71q8O1k5p4J2J36j70pJ32m3j8M8RJ1p3l2J12Q1j78o1O5
67853i6L6o0P9j19N4jl6K6K7Jrn5j0N8K6J5k0R6j0q4j6J11j05k0J6k7o0P0l5k4J24j21O3m6
67832a52Q3M5Pq6n5M0P0K6j15k5j6n6K6Rk3Q9J0R3O8j00j01Rn9J12O9j38J1N6q1J43N2j03
67812i2k2nO5n4j22K6p6J40Q4j78O4J14j59K0R0P8k8J1r8M4l2N8j19J27M3k7Q0n1O5K7k55
67793a82N7J35j24j12P4L9j41K1K2N7N9j07L7J42O1j81PL1Kn4N3oo2m8R7P6Mj0p5Q7l5j02
67773a78P6m8L6l2M0r1J59O8j4r9J04m2J6m7K7L8k59N7J36Qqj10n2M7JJ81r2r8nJ13j8Pn2
67752a31m5j5J4L2k1m9o9J05J31o0oPk2P1j78J32m2OJ0o8J40j91MQ9J05O1qj73J16n5L3N8
67733a9P8k31M7j6P2m0o8N7m0ol7L1l8j4P1r1K8P4R7p6J08j60k0R3n8k8k7J33r5J47r3o3J21
67712f3o5J52o1n1j1n8m3O9j4j1Q0j31J48O1j15K9p7j35J52J29j40j5Rm2N4NNN7m9n3J42L4
67692hj36kL5P1j62m4J06N0o6K7O7o0M3q3o8Q4P3l8OQ4J3q8Kq0N8j4pK0P0Pk3p1q0oKQ3k4
67669a59N7p4m2J13l4MQ6o9j8k2Q3n2r6J36j18N0K4J33k68J60R3r1k8m1KJ29j17l8Q2q0J78
67650a7r8j0O0j00R6J5j06J8L0L2L8r7O2k5q1n2M0J49j6r5ON1mM4M6j27L3K9l2j00R8ro6J64
67629b4qj88N0R1q4N5Km0n5K0J79r4l2M6O4n3l2o7M4MK5k4j4q9R9jm2Q2n2J16QN8o7j10O1
67607g2k7k6p4J25j15No5R9r2N2M1O5l5J4J8Q3oj52J73j19L2j7P5j09m0m0K0k7Q0J07%n0n9
67586a36P3m9r3N9j5P0L4r3M5p9Q5PJ17j96P3N9qo3J78r0j10k6NJ51j22M4j11L0N2N5Lp8o9
67566a98L9P6P8j37n4P0o3L1n9J43P0j4J5q5qpj32J05Jr2R2l5r9J68m0l1J64k20p7K18r7R5
67546h3J08j48j07J80L3Ln7J82m0j55j8j23kJ69j03O8Q5j18K4M3m5o3N0k0Q0o1O5m6M5j00
67527a54n1mJ22m1P9J40k06P3l5qL8p7J06q7O7L8j17m8M5J70rj26m8J28r9n1O6Q9Q0j59J1
67508f8p9J59q8n4K36k01q9J9P5p4kM4k2J21n9L6L4m2%r3J9NJJ3r0J30l8n5L6m0N7k2O0NR4
67486B8j56L8k0M5J5l6p6m6O9m1N1j8P0N9r3R9%o5m0j9N6Kl1L7n2P7m6l7Q2m1m8k5O6l3R0
67465c9k1L8q3m6j2j2J41j0o2P3o4o1J37n6M2ln5k0n0N2M2q9J4l1K3lJ26p2J27l9p2L7r3k9
67443a70N1N2jM5m8r4qO4j11P3J30n6L3k8n8kj01O8l8O6n5O3R1q2M6p3J33l8j56N8K3n0P2
67423a01M6r6J7O5L7j53J50K8j71K9L4P7K2o5Q3q9j16J18j7J24Nj78m7P5n8O3m4%M0P1j63
67404b14pP4k3K7P5k1N2j2J39j32o5J07o4j41J06J6q2r0K62j46l0l1O5R8p1J61p0j41N0j0
67385a18J03q2K9p7jK3j6J10M9j58J46j9N2k48J27l5N0N3k0M8q5o2M7N6j55l6o7J48Q3K6q9
67366a18J42j40M1P2j14l2O4l3P0o0K2n1N0Q8r6l3Pm7K2PM5qM7p5j5N1q1l4j8L1l2nJ72j8
67344g9K7l2m3k8J52q4P9q8k8K0l2O5Lp0k7j5Q9j14kMK6J6L6k4J11j4O2n2l1l8q5M7j6R3J9
67323e3j58J11l0j2o4J35O2j2m5M3j7j45R3L1l2p1L8Kq0J04o9J77j12j24M3J56m4o5l4j8J6
67303a74j6k6M7R6Q1j81OQ0j1pL3r5Qnk8Q3q9P3o0P6m6l9P2J0J00j15p9J46j18M2n4lOLJ11
67282g3m5Q3j48R7L2m1J40q1Mp8k7J54j60km1o9N4J21j16J00j06J08K4oK7j74R3P0k2q9K1
67262a50J98r3q5M9j28O1J85j18r1J36j58K3J46l7%l2j5L7l8O8j17R9l4r2j0K06n5n1j19J14
67244a01r8k0nK1K9K8J62p2j88J18J1r8m5K20Qp8N1Nj07O2K7j3o7O2j2j22J14M1j15m9J12
67224a19nM4pq3l9j2M5J23l7N9j00o8K4M4J30mm3m9j9p3pJ11K4j20P2j9l7M7O4j38l4KL3J48
67203d3M5j9l2o2j21J80j20P2n2j9%J41o0L7pj18P9j14kP0m7L7N2Mr3n0R5J12q5n1L9rkr7
67182b40P2nNk1K7j11L7n0J84J1n4o0lJN1R7j56J22j5J1Kq4L0M1O5N8j5o1n4P3j7l7o2J13
67161d5n5K5j61j2N3N3k2O0J4Pj60K3J07o7P1Mp1J80n6m6L1m6R2m1N0J28j48q3P7j35J12j90
67141b51O7O7J24j60K3Q3l2j01p5N2J30j6j6n6O6o7j2Q2L6m5R2j09k8L5N5%L2o1j04Q5m5r5
67121b44%R4K8J0j0N8k0J9p4l1l4J61j17K5q2M7L9k5P0Kk9r3J72n1L9m7k5N6O1j50J20p0j53
67101b54J23J28n8K3m6O1K9j52j05M3J0K2RM3p3J22p2M5N6n3M5K4k1j2R7j60k5M5K9q0l2P2
67081a17k4O5j0kj23L0J07L8l2j38r0J6J51Kn9J05r0oN3n1P2J03j99j3P7j18J5j3K04k4pk3
67061a01O6j20O6j3M0K3J4J2j77J00J15j43J8J41j08R3j02k3r3K25o3j22P8j13J71j97R5K2
67043i6k8K1p5J07Nj6M8q7r6K6R2N6o3o7k6P1L0RM9j02J16l7o0l1jP7o9J41p3%N3k8m4qK9
67022g7n3J2k8O9p5M2l7m1N2RO0O5j35M9O5j16NM4l5m9Jm4J32q1P9j26R8J04K3k2m0p9J38
67001Ilj47J9o5R4o5J9J0kj2J32L2m3k9o2q1Q5o0R3k0n8O8r8n9P5L1L5L8m2r4Q4n9M2j5J08
66979d0K2j20m4M4L6O8Lo4j23J5L8Q6jk6L7j11nK1m4O4%mNQ4K5j9O4p4j23J46mj55Q5j73P2
66958b15J51l0j18J11O3J4j54kLj5J33j50J30n4o7J07k1j4r4J43P2j2q7N1j8J0j9l7jj16J90
66938d6Nj02j4R0n4l4O4k3M5p8j1K7l5J15j83M0O4l3Q1mj15L9Q9P0j63L8K6q8J61l5j4R3j73
66918a58jQ3l5L0n7Q7K6J4O4k4l3n0oL1n2Oq2j32K04m0M4No7n2N8j1N2j6l9J07j14K8j0m1
66897a81O9m3J71j33O5k16J38k1J15K8j4r7j11j03J72k2%N1O7j1qQJ1n0L3N1r5M8N7j38J45
66877a4j16o6j3q5K42m9Km8n8M4j20J51k2R3j62n2J30n9O6o9J06J7Jm6L2j6j5R1N7j15M4n6
66857a05lk9j17R5%J27N8k55K5O0L0L3k0J0k3K7m6NLp8N1J3p1R7O6q4lN0J37j4j36n5M9n9
66836a62O8L3p3l4qL4Rrj8R1n4j4l0P8rPp2J19j60J36nn5Q1r3o6J39K7n2Q1j5j19M2m5K5o
66815a29m8J22q5j1J9J02qj20K5N3Ko5RO0m8K9j03J12j5ll7Mj05P2Q5M4o3M3o6l6R6j29J22
66794g2l9r2M4k6J06N1n4m1kJ19Q2k27O8o6O7l3j36J04P5J07j77j7N0K0L2l5n0M1N4r1m6J68
66774a6j25k3K0j01J68L9r9N1JM9j1n6J3m4%m1K4j1L8R9p0K8j6Mk1n5r1Q0R6oq2l2O6Pm5Q6
66752g6J9j27J14qj4j94J28J16mkn3pn1l8Q4m0L3j8nK4P1r8K1l4M2Q0q5m6M2O4m4P1j83N3
66731a65L3J3p4L5m5K35j37M9r8n0J12o4J08o4k9O7o5K4n0Q8p9J29n5k5n2J05j72k0J35J36
66712B5k42n8J96K4Mj58O8pL9J7l0J7lr8J47j00m3J00J36k9j17k3N1N7j59L4O1q2pp1J46J3
66692i2k00Q2J42n1j04Pm6R8q2J29o2J5L0n4L9KJ21l4k4m0j5l8J7M7N6j06R2L1k8l5Q3k9o1
66672a10pm2r3O8J24n6p0L4Q1J8L0j5mJ9p7J8J05j4nj51m7K11j75ll0O7N9J4k0J01p6m0R2
66651Fq1Rj39Pj9n8J34N8L6j30O8MN7p0Q2j3j05O1n7p8J85Lj21rMk9R4m3j91J87l9J66j48
66630a69R9J24j80n3oR0J9p1l5P1n8l7Lm3J58j7l4J66k20N8K8lQo1R7l1kkK9l3o0K9N9O3L9
66609B5pn5j08p7P8o1R9R0j14O3j4LJ0r0j8Q5Kj21j6R8k0K2k4p3Q8N3m9l7J46Lo3M4j08Q8
66588e8p3qJ20j36j6O4L0k8n8mP5J26j06n2K8K9m3n4P9L2n3N3p8j1K5J4N5j4l8m0P6Ql8J2
66566h2p7j40P9K14jl7o6J8k3O8J11j56J4N4k3m2n9J35j00l7p6J18n2m0Q2k8N3kM7j26Q0n8
66546a52Lj0m8L3J15n0J6m9M4P7j57L5N3m3j21J60L1J05j60j74Q6P2q1M1J0P2j9n8k2J2n0
66527b29M9jm3O3Q2J4J0M7j44M5J32q9o2M7lM9j35J49n8P7r6N4n2q5N0j8M3k2q3L3q1K11l3
66507g9J0q5m0J15n3L8m4l1lk1J68L6n7j44m8R9K3L5k7L1l9MN1R9k26J0m2O5n0J07K4nn7k0
66486a56M1j00RnO0J19K9j11J8k7j4l6M2J20r9P%l8O1q2J12j42N0P7j37J17J07o6pO0p5N1
66466a5j5n8P0J0j71l8K59q1j7r6K4OO5j5J8k56J27J37j18K4J80L4j63q6J0J13j24rJ05k8
66447a08n6l1M0k1n0O6pJ21l3j18%J5J2J8R2PO8j51K9Q6j17K8p5J7M8j13J61P5j09r5O9k9
66427a61m6K8N1K9m2Q6po5L2j5j34K9J49n3J10p4j19Q3n3m9N3P5p9P3R9q3l1LJ04r3q7J54
66407c3l5n6L4n9J35Q1j76%j14JJ4QlJ8l1r4J14K13o7L7L4j03q4K7O2J0j12J06Lj22J29p0
66387a33N7q9M5m2R5L7n9o8N8O5k3j52Q5L7L2r9K00j41rr3O0l2J7K0j89R2O5Pm9lK06K0r1
66367g4p7j0K5K6P5j0j22Q4O4n2q7K3J25k1n6j19N5Q6L2r6L5m0L0l8MN2K0j04o2J36Qj36R5
66346a29n5O2Ol8P4j50J43J8p6M7n4n0J14qk6M5j08P3nJ0onR8j03j11P3K8j6j7L3q1R3Q2r7
66325a36J8j3L4j03J4J04J3j79J15PK1L3j17N8Q5nj07n5J12N9N8p7P0nJ8j35K2K7N2j56J21
66306d7m6Q9r5N3j16P5J7lM1l3o1R%R3rj2j07O9N0k9q6J31M7k0l0j18n0P4K7N7K2j18O5M6
66285a5J3r0Lj8K1j0R6j98K2m8J31j6k6Pm3J19m2l0P7J3p0o0O7J57j76O5m5l0P6r6r7P6K0
66264a47J70q6j38P9Q1j8p2qQ3jO8o7q4K6j02J70o2K1k8m3o6k4%Q6K4K5n1Q2o4P1rM9rj9n0
66242a13l5L3M1L1j41P6k4k4o2P4n4P2n1L2j2J7P4o9j04O9Q1j3K3j87K12Rp0O8j6k0K4r2m4
66222a95k9J79l2jk0J02m8j19L6Nj2o5N9RNo9K1J31j4k7jq0K7m1J75m8o2N1j80P8l7J67o0
66201i5j0J49o0o5o5K7j48J05O6j5%k6N8kj21M5J47q7n7Jk3J05J2k6P6o8J00k55K2N2J09L4
66181a5k00J58p6K2P0q4J6l5K1j12J27L4o7O4M2j46N4J3o0lK4K20r1Oro3p5K0P4j02L7K9j13
66161b20O6q6P6J0N2n9J7K5pQ8j09n7N0o6N0N3j26N4J26k2j3po7l7O6M3qn3J02j11l9K2m1
66140b28O7L2qk8Rl5k8O1q1N1r1K45Nkr0N0r6j08K53m1l6l3o8n8J64k6j3j5Nn5r4R4J1L2Q9
66119f6Ll2l7mn7K6J56j26K6jMQ5J9m0j51L1J6k6N7np5Q5n6j2j7mk3P0J34j07j4qL4N8j91
66097b48Q5NO1L1ol1o4KK6nJNL1q2Q2O2L0J9j30L9o7Q3P4j17p5J91k8nq0j11J23qkl2L4j7
66074a24q3J9M0N0Q4r5k9r6J46j8m6J27j00q6L0J92l3m5j01L9P2j4O2Q2k77Q4Mj1pjj1k9P7
66054i8K7Q5j09N3o4n3J44n4J2o4n1o0mJ41J31j74kM3r6J05k0K5M1jR7n4j10l0o6P5J3J8Q9
66033a1j01jK9J4M0om4rL0pm3o5J8J8j6J9q8m3N2lK34o0j06j5J95Jk6n2j22o0J32Nj0P7j9
66012d3q6L6J03q1Qj10nL3N0j30M4k6M3M9n7Rl0J24l0q4m8J10%m8rJ29j28o9J98kj26Q7P9
65991a0n8Oj72P1L4j3kK7n1N8K6R2l6j39P1q3J26J0j02K6kM6M1qj24J63l9p2N0j29N9O3k7
65971i8j5m9j28J85r7m7J8J02M6Lj8K2n1J14j09j14J30J6p9k7R7J1j34R6r3J56Q9n8k2k4j05
65951a83J5L5O1LOp9o6Q8n3QO0j41O1J00j3n0j3J06n5p6Q0K7K4p3K6P3R1o0j3J5j23j14R7
65931a36L5j37J55J3o8m8M0J4N2j04N6M4R1j1j31N1o4Q6k3n3J20j6k4j65K04N2q0m0l4k9O5
65911h5oLj09O2p5j5J04l5K6l1J7n6M1K1m9N2LP2l9j4K4P0q5n6J11N3j63KL4mk8L3M3Jk4K29
65889A27j31M7j33pL8J7m5k6M5k8J9L3k4j17M7j7L8r7J1J01O1m3l7o7JM2M7p7N5NN7n4l6J32
65868a6k7j69J02K0q3N2oj03M8L2P7k5q7J62q1LL8p3m3Q4l4K6J6J4K9n9j57J27Q8j02k9k5
65848b01M0L9mp9mJ61r8k3M5r6k2J61Rn9J5l3J18l4n2J09j39Q1O0j33L4J7k7j13J74N6j99
65829a97J37K3j94R7N4nl0p3K8MR0RK03k50m7RM5o8P4j37J27J0l4m5n9J64K6k3L9L7N4Qq5
65808ij55J58q8q9K01r7K2O2j02j43J07N1j03J46m4Q3k17P8J0J30m5M4p6rR4p8p9j0K4jMl8
65788a69P7k9J40p9J18j22o8k0J03r2J28j1l3m8n5l9R1r6lM5M3N0l1Q7p2k1P9M1j03O0j60
65769a89N6N7q2m1L3N8r4K3O5kLj0Q0M0Lr9oJ07j01p2P8k7J73j96r9J71j6o8oM4q8P6J9K3
65748h7k5L1O7j2P3j10m8r2J61p7Ok9L8j26Q9n1o6J04lL5Pj21R0l8O7J3Q7j99J49q8J6pQ8
65727e8Q7j25k5n6K3j2K9j51O2J67M7q3o2o5k3R2KJ49JN5j16q9K3M9r4mL2r6J59P4JJ6N5j29
65706f5l5m3l5J49j9r6N0o5oJ40J12j32l3K3j4p1O6m8K9l1n0j8OK0J1J78l9j10J51p3P0j15
65686i3M4j9%M3j33p7O5P2l0o3O4K9k1J6K9p7J12J6j59L6K7nj6qO9M3n9J7L0o3jj09LK11o0
65665f7n9j7n4R9j22M7J9N6j70J55j17N0J77r6M3O2p0Lj00O2j01L0P6l6Ql3j03R3l4n5J49
65645a05n3oO3j19J09j9Nj11K2K01P3k10jP4qj4o8M5oj2o0J56l9j02P7N9J3p6N6n3K5n9j0
65625a53Q4o0O0J11j89m3oJ07mQ1q4Q0Qp3jo4RM1k2P7o4Q4q4P8n9n4L0M1k7qm7J03n6J7k9
65603a16n7J13k0m0M2k4k9N0KM7j90J58J9j53J23n8oJ9M5k2k7M1j8M0j00n3K04q3p8P0N2k1
65583g0m9k4O5j6q5J3p3K33n1Pl5Qjl6N0Mr8k7O7L5j7J9L7k3P3j19mJ5pj59J18J01j88j7M7
65561b07m0J05Q2r0J2O6m4J5K2j49Q9o0j1J19j12MJ18m9n0J26j02R5q4m3M0p8J31m8J6kQ5
65542d4j73L9j9p9Q3Q8L0k4l0l9Q5j6M1j05K02j07Mj57J17j81J86J5l8M0j4r1l8K1J11L8k7
65523h2n7P8r1rJ62q9o0J35j4k08P6p0J36n5M9l0J86j64m9J39j11k8K6M3n1m5K7l7L6J02r4
65503a49M1K5o0j2J08r8P8m2K5N5j07J37l8q5r0J52j3n0j2K5OJ8K5o4J36j72L6K7m4N3m2P2
65484e9N6r4L5j59O9O1j36O4n7J75K3Jo0k9J07rnj20m1n6M0Q8M2ol0n2LMq7J8J28J4j68L3
65462b07R9R4o1oRj36J10l0j8jNJ43m1m2J9l5O8j10oJ15l1m3L1o8Q1J4j5N0o3j06R5M0l5J40
65441E9k4j81L9j9r4QJ18Q8k6r4k8O2J00j39m9L8n6J33k6j3K3r9J05l3R0j14k7j5L1J09j07
65422a41Q6L5l5Ll5o9k7K5P7J9r6Q7L1m1rL0r5j9M5n8P4l8oJ15q1j45O0J94p1R1j29qJ43m8
65401c6o6J9R0l1O0j60M4l1K7m7lM5rj5K3k1O1j45J0j5K4m2OnK00j36o6J04r8J35M8j83J02
65380a11N7k5r2P9K9n8m3k7J34m4N0n7L6m9K3o4l9P7M1o8P6J9l5j26Q4k3o6l9J14oj4Mr9O5
65359a97J0m3P4K8o0J4J85q1k4N4P0j65qL9Pj5N1m1Jm8J04K3p1p5j3J5L7J3M3M1j30L4l7p0
65338b35N6m7J36qr9R9q0R1l8L0O9j11l9R9o3m8J01M3q4K3k6L2K6J4j3k8M1M6j08qR0j16o4
65318b19J21m3j24J35r4L5j1J70j4j18q0J28r1N3k3J04j0j50N8J06q2M8lk4MJ3M0n2oKL5r
65298a01R1j66N6rK4j17M6J79n5j06K6p8J37N1j0K2Nq7L1r4p5k6P7J75k2j44j02J23J28p1
65279i2K5M2j71J11k4n4J26P0o6n2r9j6O9K0j16N4J03q1K5O6K7q3p7P1n6J35j87K03j51M7
65260a31pN9J2o0nN4q9J67k6q4o1j4J49q7J8jk5R7k8j03m0n6J13l5K7M5Q9j28l4M4L7j38Q3
65240a58j4M4o4L1K6J8n7Q0J6l3P7N0j57k5P7o0O2m0J7n8Q7l6q4L5J6R3q1K6Q1L0j16KJ53
65219C8j02K0p2j0n2L6Mj6j11J24nj02P0j21P5L7M4Q1j41O1O4J06n8j12j07J00J64j8j80N9
65201a24r1J05o3O1M7O1m4o0q0J26J01j19j24Q3M0J13j25mP3m1m2J10n8j08N5q2J27o7N2r
65182h7jm8L2K7j38M0Mn7R9O4l5q8R9p6L8m5j1jo8L3Q5L5p1O8N3M5k0rj4q0n8L6nM1O8j24
65160a69%j5R0r0P6Q5j3j25jL0j02J68j05O8l8rJ40m8m2K0q0M5j2L9jr9J59K4r9q7P2k1R1
65139d9m2j05J51M2q6n8p0J50j62J88j9n6nj93J34j0J16l7O3k9n7L4K9p3J19j42l2r1P1M6
65120a73o3K2n2N9jQ4l4m1J65m3K8L3j06pn1m6J00N8j65J84j46O9jQ3o7l0Lq4P9Q8K9M0j49
65100a35K2k5O4j28R4L1k2j40N2J10l8N8N6o4p4J81p5j07n6R6K8k3lo2l2q1J01M4J40j54K1
65081a21N6q3M6N9J3Mj16O6l0L5l8m4j1l6J09nn0J78j69L2M4O7j51KQ8m5r6N2P9N8j2k11N1
65060a79r5J75l2N4l5j11M0J27k2l4J05J1L6j50p2M0Q1l9j2K6j01J72j45J7J87j86j0N0O2
65042d0o8J09mp0O3j31O9o7n5j2N2j00L2n8M3Q7MN3P9q8k2l0n4L7J5R6K0q1L4pL4j00O9L5
65021e6k1K3l8KL9Kp1o3N2m3LP2M8l1KL7j28O8J90j60MJ1Rj13o2J14J55k6o3j21l9R7qn7r
64999a81K0k3J38j7on7J8o2J15o6j03K4K2Q9JNq1O6N0M1qjk62J35k4O9N1l8p0j6K24j00j55
64979b02L6J48j96m4K01j3M2k25K13L7L1jj71J2Q0k7q2k2pL8q9M2l7L9M8P9k5j4qK6q6N4k9
64958a52N8l4O2l6mr3K05o5k2j41M3N3Q9j19R9np5p7O3J3M2l2K9k3r4M2Q1j12K7J48j35M8
64938a17M7l8k3%QM3j7J4r5Q6j1Q6l9%k1j00N6q2J08J4q6J08J0o8l7J05M0j10L5l6K7m4N6
64918h1J3No1r1j9J85j19oR7j58J37l4M0l5P5k1q2K8N0j68J22R2Ql4l1L5j97J18J4J3J1M7
64898d7Nl0m2Q4j31kNL5nJ00l5n0j5j22K16j20O2P1M2n8l9q7oL3l0J33J13n5j2j85K30q3k47
64877b72J38J11j44j0MnL8k0K8j6O4j51J35p3R6q1J23p5m1k2Q9M5l2K1n6j43J04m8P0l4M6
64858a11M3K9n3R3k31o2J49jJ45jj37R3j9j46J05J15j05R0j25O0lr4m5J1J1P5L4r5L7Q0j37
64839a95P5M3M3n7r3j4P2pJ7k9LM2m9M8p6j6M2K8q5O1Lr3N4R7n6L8k0j3Q3P9j12l6k0k3N1
64817a15K9k4q8J00j6k6M7m9n1Q9J14q7J3J0l8Rk4M4K3j22J4J47l5m5L6k46J42J31k7nr8j8
64797a66J01r5qK2M3p2m1N4LP2j03O2Oj11K05p5k7J51j15l3m7J01m7o0L8p7L2J07j2K1l0m5
64777a46N6P9j71m8J07r5L1L1P0P1q6K2j14L5P2Q7k6j41m8N5j17Q9Q7p3K2K4j03Q2k3J9o7
64758b19J72k5m2K6n4Lj05J33j16N1J24j16P7Op5K6OJ00r7j1P2j22M6r5J71p3k7N3Jo2O7K
64738a03M8qkJ27k32R8j05K1M9J0J4J82j02j19l2M2m2p0P5k3J4j7rR5j15J11q4QR0n9J08k6
64718e6j19J7M3o2O2J43q9m0n0R8m9L9o3R8q7j1K0Q5J6r2K3N1m9LJ5Qk9N5Qj43M9K3k7On1
64696a55R8M1j09r4J10J0o3K1Pn1R4n5l9N3K2N7j1n2n7K1R3r4oM7p5Q5k5N3m9M2k3p7j6N5
64675a42M6kq8j6J43p5K5P3o0j12J9K4N9L7j7k1P2p7k2M3k0r1J08M9n5q3nJ03J8o0K9l2QJ56
64654C4j09j0Pj41OJ06K5L9j4j22O4k1n2k2J51L8j14K3jj01J65n6j02K6LJ09n3KM4K8r0j41
64634b79J24J24Nr8j16J3O2L5l6L0M9l7j5j8QK2j9k1L8j8%j8j9M5L8%j4K4l3J32q9j17l4Q
64613b24M7O2M9J5r5l3m4R5m0PJ2l3L0O2p8J04k2j20J08Mj48J54k6nmK1j24P1R3j4M4r5Q9
64592c8j08J03j8j33J2J97j32k7N3qn2n2J4n4QJ51J59j31k9L8O2m2N1j95N4J4mJ7L2j06mJ96
64572B8k8q5j35M2M7j8j8QN2Q9p9kk0m4n2P9O3k4p%pJ11o6KM7j35J09j48l4J70j52J41J34
64552F8j05n9M0j7Q5k9r7M0m5MO8j27OOJ21J3j53m4J26N0n3n2m8P0M1j09P6l3J39j32j04J26
64532a28kJ51N3q4rRo1J15o3O0k52L5O8o3J08l2R0j36r6J14l5L9n0M8P2Ol5Q1n0MJ4j02j9
64511a50K5P6k5m0L3L8j07J39o8k5j5J48r7J75j58Nr6J62l1J1m9p0J3ql4J4J23j27N7p1l0
64492a82L4M1M7k4L6j22j1Q7m2M1nj58K17q7lm7J89n2n4n4N1kM2o4L8L9j66O0jQ6m7K3M3p1
64471a18k6N1N7o2l3m8M3j1n7N7J44k4j49N8J1L9lp6l4Q0m1P1q4J05N4k18K1K1k3R5p1lP3
64450a01j03M5O9l4j38N6P7Q3o7o6K3J7L9L7m3O7Jl5Q4o7m3j7q2n1J45K2j9j6k8QN7j17J57
64430d0J3p6j0KO3r0o4LQ9q1Q5p8N2M6Q9j03j12RJ22p7P7n8J01j40J46j53J00j82J09K1m2
64411a79q2R1R5j3l2j2R6j27P5N4M8r5k0l5Oj22K5PJ24m1Np5J21lp4k2R0m8n1J60m6P0k1n6
64390h7NM6j37J00l0J12p0P8p8J1m1j06J04Pl4r2N6L3l6O6K2qM5L0o5ojp1o7L9Q5o7j56L26
64368A3kr4k6NJ07k5j70J54j69P1J12j57KO8m9J05n4m3J10o3J9n1P1L8jL6j48L4L4o0m4P8
64348i9RO7n4l6k3j1J00p0K0J1q7O1jN5L4r5j3k3L7JM7l9J4l8J63r4Lm1O5j0O8l4j98l3P6
64327a68k2Q0j01RJ09J4M6j1k1J5J8l3J1m0j02O4J0m6O2J44j69%j1j06K22j06M4m9n4Q6j14
64307b19L2J0mQ8n5J18o7j55JP7L7O5L3J1L6j85P6L9r3J04q2M8Q5m9j14N3N4n9k5Q7m8j04
64288b05P8j0l1J37l8L1o8J2k1pJ6l1Qr1J52k3L3n6J12J6o3J1j7j09k5M3rP3R2p7n4k0K4m2
64266a59O6J8O9n7j5l7mJ22k07Q0Mk1Q4j6L2m7M8j17k1P6J19q6M4p6p1j1L5L6J08j02K8k6
64246a04p3Q8m1K2q5N6j7l9J48j3RL3J0o2j2J1J01q9J23k8j07%lK8J5k33P0J35o8p7P9K3O
64226i4k6J67j00o5j64J87j9jJ1kP5m7j03M8j7PR9m2j03J7Rn1L7OJ06o1l1o9N7P8o6N8N4m5
64205i0j9N0M1q0J3J32j64%p5Q7J10m2J98j05j58r7r0M5N3K7l3R6MmM6j42J15j05O8q6J24
64186h1j0P5Qo9k7k1K2o9O4m4J5L9J33k07N6j01Q9P0j48J70%r0P8j27J4J0q3J0J34p9M6%m6
64165a69q3J61oJ08j37k0m3O0J24p1r3R2l6n4Kk8K4J3l7J25n0J89q9j00j24K35qj88R4M7j8
64146h0m6q3J51l7O7j32J53n3j03j4J02k5l4O9j3J5J7k3rj18O4O3Q7o0q5N7j64P3o6J16K7
64126h4m2o7RJ12o9k4l8J82l6n9Ll4l1Q6j00J78q7q3Q1n5NML1R9j04K1kJ1O3k9M4l0p5P1K6
64105b3l5K2m5p8L1n6Q5M0p0K4j05O5M4j4Q8ro8L7j41O6J18j26N7j23p2J20q8J50%k3O6q5
64085a48N9P3o0l4o7J34p3p4J73M5o5l8J69j59n1P4O2j16m1mo9P4jl5Ko7M6P2P6l1m4J9p8
64064a77J3j4J14m3Nl3J3Q6q5K1j46M6JJ96j22lP0j03P6K8o1N3kq1n1J06q1l0Q0L2q9J32j64
64044b13K59j51j5L8J33j07k18J99l6m7L2qn0L7L0k2l4J08L2n8J1j54J04M9j0k0l7l0P3O7
64025c8j3r0p8P3O2Q9j56o5K03m5K3j21R4M6Nk0rl5q4j5J47j9k04J06R0j70M0J04J2Rp2O6
64005f5Q5j16K7r6r0J10M8J14pkj41m1KM1J0J15mN9o1q2K8j19J15p7j9Q0M7N9o1k7L1j24o
63985a67Q5j24j8r3K05M0k8j8m8J3L7L1l0J0j26L8J74mj08r0R4pk2N8n1MJ09n4PK4o9M8L0
63964e0j19m9Q0J06j1j56R7pK9j2M4k7K4p3K06j01j57m1J78r4J14J7j06K4K1o7m8Q2K9j3Q
63945g2N1l5j68J72o9nm3L9Q9K8m0m1j45N8J54p7K8K0p5j07Q7k5kQ3k2n6K4J01Nk1Q2n5n7
63924i4Pq2j5R5p8p7M6N7J8K0r4K1J02j25M7MJ19r6j3P6j81K6J66l7K9P6o6j13l2J26l3J3
63904h8np0L5j8P6J6j8j7j27K%J18n8m1L5O1M9r1j1j07J32n0J6P8M5m5R2q5r4j2J02Q0p6r9
63883a75N6ok8q2J37j8m2m4K8k7j5J39N8j16lO3K9j51j4J62o8Kl0l2M9PK6o3P0K3J07j06M6
63863a8oj82N5K5n6K5O2k4k7J0J6n6P2J0K8j10Q5o9N5r5J89op6p3J14q6L3K0J26q9k09J10
63843a47J26o0j15O7Mm4J19n7n7m5K7J60q7L5jP8o0j0m1oO3j37PQ5P8j81P6m9r9J16n0p4P4
63822b05J42n7j04Q9L1J41o2j02j2m6O0L5j42J59L0j50M2J2NQ9m9Q2j04J0j12R3L5l4m4P5
63804i3l4J77q9J0o5N3r8n7P9pJ5M7pm1J53N3j83J30j08j89Q5Nlm9l3O7kJ0r4Q8j9J4Q4l5
63782a36M6J0J5K6j25K3r6J90j2m7L8l5J1N2M8j22r4Q7n1K1J27j31K0J20r9R6o6N4j4J80j40
63763dj05J9L6k5k6O5j07o1J93p4r9N5l2o1J93p6P9K9Q9j83q5O8Kj6n9N2j7j1J5J2J10p9n9
63743a62n1M5L0n7O7m7K7J29L5j07L4j29O0L9M3p7m1L0L8r5kO5R2j16q1J67J07j07N3j34q
63723a53R4q7Q6o4N3J4l6q7R8j4j1jJ0n2j0Q8m9j1L1J2Q7l7k9R0o1q5n9M4N7K8p1m3j1N4J10
63702a5op3j06n0J23P6j06p7J31O5j61J09j4m4j1M3J07r1Q5m8N2q6R2n4M5m2j7J6j05l2j12
63682c06J95n7j1J5r0K07j18J15m9Kk1j56Q4P5r2J22o8kl3j6K4o3J08No9N5k7J13rj29N9p2
63662b09p9R8O5L0p7J29o0L7n9P5l9j20J24M4m3R9k02N4K9on8Q5M8j25L0l8L2Q7q6KO4j69
63643b38Q9K18j90l7J48j63jP7j4mmL3K0p0J4L2L3l3m2j34J53m7K2N9N2Nl4p4J60Lj02q8j22
63622b79J6J01m3J86m3J2j15Q2M5l0o8L4p5L1J00N9j83Q3k1o9JjQ7j50j2J8L0K6J9Ll6KM3
63602a47M5K3j11O1n6n6O7j6Q3QJ43j18o9j2o5k6R5Rl9J48K6j25q1J28n4L1j6n1K17n5R0o1
63582A6j75l7m2J46M2r3O5k6L3j5k0M8Rj08Lj3j3rN8%j18Q8J07k14O9m7Q5L0n7m3R7K8j1P4
63560d3l2oQj2qj0ll2n4J64o3n8j7R6J3l2r3J3J54%j42r6Q8m4R3J0j6Q1L2o0k3m2O0o9N0l2
63538a25O4K9j18j1n9M3j32J79k0l6j06J88QM6m0j0k6Q2o6m4J6m3j8J33o1Kl7m4Q1kM5Q6r2
63518h8p7L7%j9P9r2J18K8p6o8O1L5j46J30o7n0J03o5K4k1RJ2qmP1n4NQ8j45p9J62O9k3j02
63496a53Jj6J34M7Pm5j5pl6l4J16m9p4l1R9j02r9J98m6r0J7J88p5O0q4J44j92J49N9r9j66
63477a94k0K1P9o3L6J15j4j5jk0l3J4L8l5k0L1qj50L5J87q5K5o2k9R6p7M6pJ8m4K8qL7j61
63456b40P1R1m3o9M1J16q4R7J3l7J7j62M6Pj1K2Q3j20J02j34P0J5k2k0L8Oj3j0j52J19M2R9
63436b2n6L2r2mL4R8j20J6L5j36Q3J04q1Jm5j9Q5j21J41j91QQ6R0o5R6K3k4p2M6K1L8j25Q
63416a28N6K1o7O8j06q1J34l1J51k8n4N3j89J7p9j6J36p6rR2k9J11m9p4n9L9oJ7K2n0J22o1
63396a53Q2J01k12l6J43l9J0OJ%j8K5j27nN7J0P6p8N0o4K6k8J32j20o1P2J22p3j9K3N4%j38
63375a81N1L1o5J65K2no5J09j79n3J04p3m8k3Q5r2o7P7Q9q0J27m7k4J00J7pn3R6m9q8J77j67
63355a16j8R8or3R4p6J45p7L0p7j8n0P1n5Q0K9j26J56j38P2M5l3j17q6J13N1p6m1L5K3N0J0
63335a01m4J01j37N2M7rJ8n1p3n3O4R8l9O5j26J00KRj5J28r0j51P3%l6J52m6j29O8o6J47o3
63315a05r5M8P5k1J3k1K5J02l8j85K0nO4q1J02J09p1l9O2j50O8j61J09J29q7j2k5l4J49r4
63297a49j6J17q8R9k5j20J34p8J02j28n7J27K5j22P1k1o7J21j06l7J49L3k13Q2j6l5N7J49
63279a2K0p0j05O0k9K2p0K9J1L6knM1r5q7J58j51J11n1N2J77j35J57j84j21M1L4o4J72o2r2
63260b14Oll0R1M3k4j0k9O7q0J04mr3J42j13K8%Q0j43n9P5LL3OkM8J39k54J0J74k54J87n3
63240a29j24Q4L4k8N5q1N2p8N9j5L0K5q3J53l6Q7n8K6j71J11o5l3o1qJ06Q6K4m8q6Lj8j3O6
63219a34k3j0L2j0M0m7R1q5JJ26m8l7J41q7l7j14K9J23j61Q4jJ2K7o2j29R1mR8j1m6k1N5o
63198a23n3N1j32Q8J37rp2M3o2%o0L6J23j21l3R9o9Q8m3k4j6o5O0J36K0j10k2K8N0m7OL0m4
63178a10P3r7j3J50j12k3Q6Q5j68r3J15j3Q5j00r5J20q3j1k3O6nQ1M1P4j98R1j04P4N8p2m9
63159a70j4KO7Q7m2p2J03k7P1j45N2p5Q1L4j82M2M9k0j3Q0pJ07o9k1k5qN4j20J05o7M9JQ4
63138im2j6N0j33K5JK3j00K0J37j3j04k3N5o2n0Q2K8R5j36kj7M3R8o1J5M1ol4Oj74J98j9L2
63117e2q8oR2k6j4Q2j00kn6j13K00o7o0j2Q9j02N3J54p2l1K2J19q8rkJ06o6p6R8j32N2L8O0
63096ik2q8m2K1L6n1K9M3j4jp1J10o7k8QR3j01k0J13j73Q8J35j08J20j07j50j0J58K4j8K3
63077g9j66P8N9j9k6q6J26K0p0l7N2k8LL2l8O9Q2j47M4R5N6k3J7Nj19pm6r7J21L7r4R5j1p4
63056a76J16j17N2l2Q0L6m6J1n8J07k2r9Nk0L8q5J10j27l4J98n7k0j08J15l7O4lk9k3M3N8
63037f0m0K6qj0j30n1J83k3O4l5k4j4kJ16j58k6l8J22n6j1K0J55j8q6J00K0j74P1M9q9N4J07
63017C4l2q9L7O3j41P8m8j23J70j04Q8j5j3n6P5O2l6n0r6J1J31m2j63J49N9j15N2R5J08p7
62998A2j11O7q6Q8j26n8O0P0L8PJ6L6j3j23R7Lm9L3j04J37k72N5J08k2M6p5N8P1j37J28J4
62979c2j12J29j02n4K1Q9n8r7J28K2Q2q5Q2o6M7O6j00j19qJ27p4j0N3m5m4J55J6j79O4q8N7
62960a35R0p4O9k4k7n6o6M3L2n0J33r1mk7J27K0m4j88O8J75o5j15J05m1MQ2p2J8J4L0r2P4
62940h7O1n3q4J02l8n3M3o0l3J09J17j13P1P1k4q6N0j29J3L5n2J6j22J41K0K4o0O4j26J96
62921A3p2Q7j33K2oo8l2J55p1k4j21J16lL6Or8m5J53j47j5O9J43j1r8J49j23O8m9K9q8N1o3
62901a70m2J42n3K9l7O2o3J12j21J90J4k30J01r8K9KO3n1k0r3M7N1L1j22K10p9M2k3j01O2
62883a16q5J45j46K6J07r4L9J7q4lM6M9j13P0Kj3R7p5O4LKK7rp0j38K10m2L4On2R0l0k00J51
62861h5Rj40K12%J7L6j16q6M8K5q2P2OQ1j60j03J73R9K2l7r4Lr9m1J60l5p6P6J45j10n4L2
62841a02M6q3j2K2L3n5l6K2m5JJ06k8q3R4o3k7K5M6M9M0q3lL8j36J02M8j06M3O6J08m1j13
62822a27Q2M8p2j10o8J36l1O1r1P3N2j37K8N5j12M3k1lP0J1r0N7kL1J9J85j29q1RM6n9L8j27
62801b16J50N0r3j8M8N8Lj22O0q7M5p8R4N2o0o3j23J97J3j7n0N9O0L6m3k0Nj72rM8J03M8j44
62781a86N8k2J8L1Q7j31QJ35j24JkJ0j0RML8Q6R3j84m8K9j07K34K9j27J16p0j45N7r3R0o6
62761a82m8j9m3J54O3O8j9m7J27j10j23J18P8p7n4Q2r8l4P1r1M6QKo9K3M2j3q0J66n3k2N2
62741h2j58J52R1j81k8J31j7j6K6j0Rm9R0j54J57q8p1J44r7J23j30m5N4j19rOJ51j16O8PK1
62721a40j06qoR7O4M9k13Q6J7Q2n3n4p2J45J81n0k02K7M3kL9L7j2j13M0M6m6LjPJ08m1j8p
62700g3J29j41L1n9q6nN9O5N9k3n6O0o1k3R3Kl5K9r2q6K1J34o9l2N4Q5L9m7j20m3J45k5j35
62680b06J25J36j16m2nj4j7K4M7KP7r5J07m0j93J05o2m4n9K13M9M3j76l3J17o2m0K9LL6j4
62660a05k5P3qj75J26l7j05J81O2n4p8q2J14m4K8O2j10R4p0L6qn1M0M3q6O6j4OJ3K8Mp1J17
62640c0j62n0R1P6P5l4L1j11J00j43K7K0k4r4K51o9Oj11m8J0LK1j8Q8l0K4M3J9P8j58qn7J57
62619b7j17mm5Q5L8j01J05K1j90P0k3Q1j1J2r0K9KJ2R9r1K0L9on9J13Mj26Q7n0j5k7K9n5P
62598a84J14k6J04k22Q0J68j83J24j20L7P4J4m7j7N2R2j14j4K5O7j22k6k7P0l4PJ14o4l3m7
62580a38O9k12J31NN9J7Q0r1L9j00Q2J41j28M8j13j25O4j3JQ7Ko1p9M9L8K9J5J9P5j12J9p6
62560a79l3N0K0M6P2L7m5R3j88N0qO6j34J4J10L6j48J42k0j6j45J1P4o0K3%P5o4Q4Np7L1j8
62539i6k3Pn6q0J86%p7kl9M0LQ6K5O8j20O1J2m6l5j08Kn5J24L8k8P1r0P3r3%J7L2M1kQ6j01
62517g9jk9K13k05J18p8n1Op6p0K07n5j20P2J11mn5j23J17j7K9J3Qo9o8nRk3J07N7n1p7Q9
62496a00l8n8kO6Q0j90J26Rl0M7K2n0m3kQM5K4O6K2k3k0M9j13J50j8k44J06N0r0K4k%N9r1
62475a61M2L8j20Q4J43j7Oj32M1j86J13j8j6L3om2J13nQ9j01j3L3q2mN7p9J47mql5Qmo6R8
62454e4l7m9Ro0K3oLKO8L5J9j45l6J16J14j01L9l4M8j16N1RQ7j29m7nNM8J47pp1r0j4R8o1
62432a41j04J44m1q8M7KM0j56J11J60j79J22j70J39l4r1R2O8K5L8j55J33k33j0K40j03J2J9
62415a13j79J28K9M4o6K6P2Nr2O8j22P4K2l7P6j18M5mk8O7l4N2Jm9J25r3k6M8L9n1r3M2PJ60
62394B5p2j33J03l0l7mK38r8J6j01q9k7J21o9L0m7J32n8q0L2m8m1J43j9r0MP7J01p0j32O1
62374a62l2O2J25n3m5l1Q5k9o5M6j14J43j4q3L4N8j1n8qJ13j35J00J8Q0j45ML8oL1n6L3m3
62354a20p0Q3J8p5P3q5oP0n1J26l3K8p0RN0r0m8P0k6nM7p1O8j6jK7j0n1KJ6Q5q6M5p4J6R3
62332f2j4l6p8R9n4r8P2J3M8J13j56P3J2M6K3m2o6Rl2p8oO5P4m0Q7r3M6k6j35J71k4k0j6M0
62311h5J12l2j52lN7k6K9p8qK45k08P3j03R2Qn4Pn0M9qO2p7M6M4kp6n9J22o6n0m8P3M3M0m
62289h7J6j04j5r3O4J66%oj30O3J2O3j59O9q9J15O9l1r3L0J9m2O9j9J02j52M6R2o2J04j94
62270a77J03L5L9j29L3N0p9J5N7N3O0k45J04q8P3m7O8k1P5p5J3Nl4j1R2l5q7M6j1K1M3j20
62250a74J10r3q5J40r0N0M5q1n7J18K2k8J5Km5n6J31j05Rj4L5O5nK5q3j36O6J77k7l2n0J32
62230a9j14O7q3K5Q5pR7J7j93K3K2j5O5p1j02J92o0o4M3oL8p8J0k0L4m0k2P3P%m0O9M1q0J8
62208h8J0J24j53N7J32q2JJ8j33J3mO7p0j2k7P9j02R9k9Q2r4Rl9J5j1j93J28J22n5M9P4k5
62188c8o3k3J66n7q3p1K7j0m4n1R3L8O5j2p5Q2n1j24J36n3K9L9k0m4n5N3K1m0n5K03m2l1m7
62168a37O7m9L9j9P3K3j71j6K44j35M7k5J5j24P8K5l6k7o1M4qO7k1N0r6N7Po3P7N9j14o8L7
62147a61P6N7K8p9n8R6ok3k2m7j5N9N6j10J9j72K07O8J17k16Q1K6J5j72j7J46M1j7l8K1p3
62128a13j5%j06J40qm8l8R5j42K12j45O9jl5M0o3n3Q0k9m8N8N9LR1l6j1o5Jn7R7r6p9J86l3
62107i0m5J19p9k2J00Oj00%J1l7j1M8N6k6j46P9k8J7K2P8N6m3Q7j44Kj3j03K4NJ5J0J11K0
62086b1p6J9P2j56OR0K4J1j5j09j5m4J43J7l9kM5j10J4qo9l8N3J63j09N6J7q0j6R7j23J81
62067b2L1j71j2O8R7j60J8M2P2j18n2N7M1P5k2j33J46m4Mk5L5QJ7l7J7N0l7j61N3jJ02j64
62047b26J67J8o8l0N0K4j02Q6l4k5p6K8K6J15o4M4J9q2L4P1Jm8L7q7q7M2O3O8q5P7q1L1l3
62026a27p9po2J14n1j2l2O9r7J33P7n7p8N8j1O2q3NP0O8j08O6K5o3J3qj44R4L4O5m0K9o4p
62005a48Q9J9j04m7l3J3k6J19J58l5j35J7J01p8j6P9o9M8N5k2n3j32%J0M1K8Q6n9j19R9j20
61986b34M7L6j32J95k1M7ro5O7n6oR7m8M8j38o4jJ39r9L3J9J53n0j14p2J62M3j24l4M5J25
61966a1j57J6J9l8K5jJ20q5O1o3O6o9O6k1p5Q3j11J80m9j12kQ3N5J6Mp1Nk35Q8Q4P5r0m9k4
61945b17J4K03K7j35K9m7kn4j8R9j03J39m5J2n1J5Q7l6n8N5N3j60m5K5O8n2m6P3J13k2O1N6
61925C8j11P3r3M0L2j22J24q2j03J22O4J2j37O6N0j74Q5N3m0q3nJ54o6r2R6m2k0L1J36k29
61907b23K7K0j6L3M5L0j14M8mo9J37N8o6pq6J27oN5r9R0m1k8k5K7j02M6N5q1P4q2MJ35r8L2
61886a04J9p3J02NLj6Nj26J39j36J6J9o6J60P0o3K6m7m1k1M1M3Ll1MOm8K3m1J05p3J7L5j37
61864a82P5N7m5j3j8M6l7j09R0r7kQK15j01j48N1R5L3JK4oqn5N0O1k6J06m0m7p8N1p2O3K0
61843c8o8j6mj24K50K2j94j1R3p3Q8l1R0j23j03K5K0K20j51RK9OL9j42J64j08Q0j54O5J1N3
61824g6l1jl5J7J10j3J6j39O3o6n6Q0R3kj15J7J9p5O0j2l4J88k4m7q4m0L6M6n8P8j36M4N8
61803a19L3n4J16j22O6r8m2P8RJ26K5j65Q8P4j45J17j7l7k2R8r6r4K8r9Q6J28O2m9KR6p1j11
61784a09J2N6q1n8K2JL0R1k3r4P9j5np0M1K8L9j18J20Q6p5p3l0n2J17o7lN4J1j01%K9oL5M9
61762h0O8o4M6j03O1k7N0o9P3k1L7j12J4p0k3M4J03k1j42J49rlq8J52ml0n6m2K9R4J4J6q0
61741i4l6j5K8J3K5k1kK6P8j11L5N1o3l7n3n0J32j3M5r3O4K5N9j4j62L3N1k8o3k5J40j21J37
61721e9j14R3p2J2l5J05j39Q8k1L6J29j52R1o6J13r9n3O7r1j0R4L7j44J25J3m5QL2j9j13j
61701a90M9M3q9J4M9n6O6j13o0O2O5l9J16J7o7l6M2R4p7J8o0J11k5j20K4o7J75%n2Q5l1j52
61682b04M4P6m6J1l9PL7l0Q6K3j11L6K3M8l7m2l2J53n5m3O6ok19k7J42N4J4n0Q1Pp0Qk4r7
61660b16O8m0p9L41j72q0j0J69q6kJ45j69K8j7R7j4L0o5pl6M1l8L1j26Q3N7o3j03M8K41L2
61641H8j39k3j4k2J5L2n8J05k2L1j40q1J60K5j9R3j09j29R8MK8n1j18K00j19N7P9k6j27R2
61622i0k9KJ4J56m4j85J01M3q3Q5k7m5j6p1j3M9N5o4k3L2j56Q8R9l3J04o5lq4J45M0j81J06
61603i3j16P5PM8j24L3Q1m7N4k1Q3n4m8M5j3P1o1J72j41j22j0J03j07P0p6R4k4O7J4l5N3l4
61583e6%r8q1M8j4P7J3pJ4M5k3nm1J04n8r4k2O4J7L1o0m9Q2n2Q6l9rj2lOPK3Nm5K0M9n6L6
61559i7j02J14Nq5P2o9O9k4m5R2j21Rl7J69j34m6J02Rj06K03N2j62J22p1j87Q4O4K2lJ1jo0
61539a51j7Q5pM8n5j16j2O4ll1J50p7N3P4j10N2l1j00J6p3Q4m4M5l1q4P6O5n3J31k9k2K3p5
61519a55k3J37j01R1O0p8m9R4o4o2p4Q4N0l0Ro8l2J30j11N3J01n9r3J8MR9n0Qk6N8p2R7l2
61498h6O6j23N0J0O0m3q7k9J34j13J34Mj6j10N1MPQ4Ln5j55R2Q6j12K9O4r8l4k5J48o4J9K
61478a03r7J11q3J03K0j07N2o6R3J7l0k0k4P3M2j5M6j43K9m5L4m5j66Q9K2L0J3O2J04l6k7
61458f7j24M0o1J08Q2J6l7k5p2R0Lj80J11n4m6M3O6M6j61N0J45n6o8k5J16m5l4J25q4M8oj09
61438a65j28J95KL0Ok0kJ9q3Q1l4j03J26L7O5j15kj46Q5N3o5R7o3n9K5K7o9J88p5j29J91n3
61418h4l1MJ7n0O1L7N7j51N6O8k2n4N3j59N6M8N1Mj08kJ14j47J48j41j84K25Q1n4k1j1O4j26
61399b01M9j11R2J29k7j49K14j05nO1j79J36L8LJ7j6P9j25m5qO9j24R9N5n9J19o1Mn2M7o9
61379a25O3L8n8r9J41K3j50J14j27PP8%L6J1j11p4J62j42K3M5Q3q2l8Q4J4l0K7M9p4k8J38
61360bj18p2M0j03Q7J5L9l5K8K1q9J1N7k3K6n6L8k7Q6l4j2q7J80q6o5R7M4k8j14J3J53q0K5
61339g1Lk8o5k3k6J58q9O8N6r0r6K3J08o5KK7J23j03K0j93J80k4nl9J2R3L7o4p6J29j45Q0
61320h3j70J71o6J51j55j3K3Ql5J9O3r8Q8K9p2K4oj00J04k2k1o3J47n6M4k2o6J18l3p7Kl8
61300b05l1K36K3m0J5p6j10j16J46j9K8O4k4k8P8K1o7k2J65k22Q6P6oJ15q3r6J2l8M5j7M7
61280d3l6j05L1M7R8o2Q3q9Kk1J7p7J7M1R3J8q7O5j3k0rm0O5j02N7p9Q1J11k98Q4O5O2j22
61260a66k8J81p7K5j1Lj19J4L8L9p2q5J29m6M1P0m1o2J53q5m1j3K9Lj6Q3r8J44m9oM3p1p3
61239a64l9J36L6l9P5j6j2j62RK34n2j9j3j27l4J15KL3O8n7o8j77N4J13M8j18P6n4N7N7p2
61220a10J49J4j87Q1k16J32l0J04j2k2l6k5L3l6K4O9l4o8j9%J31Km2o0N7p4j2J63j23K6Mj22
61200b39P2kJ3P8L9n4k0l8L5m1P2J64j79r6M6P0mo2P0l4L4m6J09j8l5k6M7n1m7J9Pj8M5Qm
61178h6l0J08J0j04j3J27j93p1J80j9j03O4m1o0J74K6K4j3p0O1o8j8m3P6l5q8Q7%K1mnJ00
61158fr1j02J11m2j00L8QJ77r0j01K7J1J5qk0J30o6J8K5qj45K7J3j1P7o7O3p7k2J1lJ20NK9
61137e4q1P8r9P0j1J6k1Kl9o8Q3J00lj26k6Q0kL7K4m8k8P6p8M0L8j67N1K0n2J27q2L0p2j0
61116a95J53n4j90M1K11n6q0L7rJ4O4j07J73p5o8l7k3P0m1O2J0RJ27j55K8j78J52k2j9LqJ8
61096a45J51p6p3kO2L6j04p0K1J0l0l5J08n0J21L1q1J0k0M3k2p2k2J8N1Q2j0j4p7J5P3Qj1
61076g4m2K4q0J28m0j0r9n9K9J15j67O1l0L7J75m1j1K4o1j04M1KL8R8n4K3q2J11r3O5O0o9
61056h5N6j0rJ00r4Jm0qo0m2J88j19O7J0o4J07o9j20Q3LN7K4o4L9j4M8j05Ok8P5n6m9Q0j71
61035b63J06O1m3J11o6j6k0J3M2J18j79k8m6n4R2J28j17p0J10M9K0j79J32K1l0M6r9j8l3P2
61016a40J02j2j05J9L3q8R9K1l7PL1j06J96k4r9l2J3OP0r4J65j22k0%l8J9j44J47L0k5L7l5
60996a26K3J7J6p6n7J30M0o5l6O7K6j3J0m3Qm4J3n4J1J09J3Oj25O1n7p1N9j6k2JJ23J6l2N1
60975c7nn8J6m0J24m5LQ3j07l6J11j24o7p0K15j16r7K1l4K1J08J6P7j00rK8or2K00j24k7l1
60955b02L8O1J61r7j71K29j06J57o9m3K8n4lJ9p7nJ56j51n4N8L2P6o8j44J20p1L5J32q4oL5
60936f8l2oR3q3l3PJ26k06J72j28L3K0m2J17n4P2J8k8L3k9n6O0r0N4pQLN6j40K7%J2n7k4O7
60914a05m8Q4N8nlj14l3R7n8m0J71j14J08o9N9oj1n8Ro1N7m6lj2R4j16P7l9J44k9j32R8q8
60893a34J8J15L3j27m0R4o8r5mJ02Pk2N3m0O5l1M1n5N6m9J0J7N9m8K5o1o4q1NO4M0j3L7J7
60872g4l8p9O4K3l7p0Q6j3o4J33n4l9P5p9j5P7p0j05J68K4l6o9M4K4l8N9N9m8n0K09k3j21
60852g7n7j19M6k0j1JJ45l5j4q7J02J7P6j37K1L9j2k0P8j01l4J46q1M7J6l2M7p1Oj2P3L6j69
60832a93Q0p6O1oM2n1q6J21l1L1j23N3K8O2r9M9l3J02n5J0J2L1O0j72O6m8L3r3K4j3J19M7
60812d8jnm1J01n3l7L5r1M3j3N4q5O1K0k7m0q7M2J26L1M0j81L3Q6k5K1N0q2M3rj30O5j07J3
60791a98M3p7J86r1K6k6j08J6R9nQ9o9J24q9j7Q3p2R8p2m0J31j14K9Kk00P1P3M2l8Q9m8j20
60771a83J4k0ML6J1N4j4kn6J5j0P9k1k7oO7j01L5J8J4J2R2j42o4J2j2J42k5K0J0m5o7O4L1
60750f5q2N5m4Q8j30J31jj38P2J3j20N0Q0o1R5l0p9J02j16J51Kl7R0o2j7kN7n3l1M0J18oj97
60729a27J6%Pk1j4L2oJ0q7K25j06o2M6O6oq5p3OP2j37QK7Q3O2j31J18pj35K3Q5K3j31R7j0
60708a32J6nL8o0l0M0o7K1m0m6kK12j22O9L5j8Qj13M4K9jO5n2p5J6O0N9p0J16j00k24J13R0
60688a26j01K01n0o6N9j2K2Q3j00K2Q3p3p3k9l4J03m2L3r1k8O6J47o2j31m5J12O2k7R1L4q5
60668e7P5k4n3p1M5rj23J48q0J24j29%J55j05k5Q0j48q0O9J70o2j04R5m2M4J3P1p4K9m8o6
60649a82M8n8N7R8jn9j38J69oj3j3N3j31JP7Q9q1l8j16N9J31k7j4l1L4j3Q5j35J6l7%P3m3
60629a46L4n6P6N6J0L3r6J3p0n4J00R8j44j68J60K7MM3O2r9j2r6J20Q4p4LQ4r7o5N4J0k0L4
60608i2mj0N3pJ04rj24O7p4n5j53j5J60L6OM9n2P3L8R0j57N7m4K9n1m9l4M1O1r5k8N6mN5j82
60586b64J65m4R1o9N0n9J25j33O2o0M1M0Rj23j02J03N1j06k9J13J1j24J43j23mJ62j69m0J91
60568i2m1%R5j02P0j00P1J28k18O9l8R3l5j23J36L3l3l6J9J23n0N0j21Nk1o4J68n8m5k3N0
60549i0k8k7J3L9m7K2j2mj58R5N9o9n3Q8Q3q9J2n7R4n9K8p5n5J11P0n3j4N5M9k2r4j2J6J53
60528c1r4k5P1o6n7J07jPn1Q0m3q2J57j96k9l6P9J25m3q6P7N3oo9l0o7J60M0q9n5J26j86J
60507b59Q0P0j22Q0R9j28N4Ro3M0J6k1K3P9j31n3R6o2J11r0p6oJ95j02N1N1q4Q5m4m5N7k7
60487a17j01J55j45l5J04M0n9J27j29qo5J60mn6o4N3J03j02qo1KQN7k6j30J19O5M4r6j6P5
60468a10J11q3j19J11o1N2m1kN2p3J06k4j21J41o2j4N2P0j7j18N1M6j71K3J50k2j62O9J35
60450c1m7P2J2m4j78J13j48J73j58J03l4rr6Q4qM1l9J21J7kp8KR1M3l16J6J86j45O8K8J14
60431d9j4J1l2P2r3j03O8O9Ql3P9M7j04p2LN9K1p2j3N7orOL2J3j63j8k3R8l6k2J91j24R0m2
60409a04O6l1l4K7o4lJ07r1M5m7m7o2K23o3J86j89K6m5p4QK2J27j39J24j46m1Q7j2o6J28n3
60390a35L1q2O6q5J86j9q8P4P1k00N7qj32J07lK8l1O9p1Q1n7J09Q7n1j26R3l9j0j2j1O8j48
60370a81N5R7o1n3ML1m4J14Q1j78l1r3O5NJ78J9j31Jp9j6M2k3J2Qk4J93k0m3j7m5j37J43j20
60349b48O6M3Q2l4q1OK3L5LN5q3Q7jj59M2Q0j7o2P7O9j0K7N0r2J34j97j4M4k9L3j62J90j3
60329e6J38j88M0o4L1lj11K15N4j19m7J8N7M9p3j7q2On6M5M6k8J12n9j18J03j17O5j01l2O6
60309b26R1j0L4j8N0N6p2l1J02K9j12j4P7l2NK6p1p6Q2P2j4l3m5J22k5n0m0j0M1l1kj14QJ81
60288e0n8M2j0J6l8O7L1j58N5Kp8N9J30P0j88p1N8jJ4nPj9p4J04nP5j27K5oL2n2O5J9o7J6
60267a20p2J01KR3o2j2M4r5j14Q2j11J04K0rN5n5k3N3N4m1j02K1L7L9m9rl6Ol9Q4J24j7n9
60246a06K1O6Lk4j6P3r1n4P1JPkK9j25M6J14j98q4RK20Mj33O1k1k4M2r7Q7J2n6O4jo7L6P1
60224f2j22l8%K5J11L2n6oP0p5J22o5k13J36j10P0LK9k7L3l2%M1M5N5j19r6J42j27L4M0P4
60204h6l8mP7L6j6l7n8K6j54J3L3N5L8Qn4J63pj29L2O0n4q0K2J13q8J07Pp9Po9R3O3j53P1
60183h2L1m3L1Nq3pJ7K6J32m7p4L0J8j6R1j47O0R0r7n7q7j3l1lP3j0N2J0j01K6J42j3j31J47
60162f1q9o4O9L1P0k3o7j08nM1R9J01r0qp2J4L9P9r7J5Mm9K1l4J05j65K01l4o8J60m7l0j1
60142g3P3j34K17r2j55J6J47l0pMK0p1j7kJ61k51mP6l2P4k7p3L3j6J02l5J6M9n7Q7l7j7q7
60121a42J8j5Ll3J50j33k2Q5j8p1rP8O7o3r9R2N5J29k55N6J1j4K8P0k5l3J23n4j25j8K1P1
60101g2l6p1R2Q6n1q4j5J13K6q0j60R8O2ln2o7P2K8mR4j9n0j4P0j9o4m8L0K8L4l7Oj02P6K3
60079a10O5k7L1rj7q9kR4%r3N0o7J32j64J57n5N1p0o4n4J45o3K4p3M7p5j0J97M6Rj11o4J15
60059e4J22j20l2o4O0l0l8O1M6n1M4k0O7J4rq3l2J09j52O1q7O1J4L5M9o9M7N8j87J41Nj21
60039a55P9R7j87NJ11K1k3j2j00j74K62j03KJ02K1Q3q5p6p9J56l5o8J82j97J04L5q6J17j19
60021a22L5K6o4J8k1k2M9m2M2j05p4P8N4k2P0q6P0K6j8MPk0O7o6n6O1lN7Mj29L1N2m2o3j4
59999b18J6J07n2q6K02n1q0PP2N8j01o3OM5J7M0J3L7l2L6j45o9L4O4M1p7j8J14L8k75P4O9
59979a77N9J1R2j50j36N8J78J01p9N2K0j28o9Q9M1n1k0p5J18n1m4j3J09j57P7J07j06P8p6
59961a42J4K4Q1r5J10j19R4j02K2jK7m3k5P0j09L3O2q1N8J4L2r4J04k9M7m6Pjj3j1j9Q6k7
59941g2J7%j47P4L2Rk4m5Qn6J1N3Nm0L8O5J7j8o3o0J38K1j2K3j10JL7J9q5O1k9m3R2j4o9q0
59918b46J63o8O7J16j87r2R0J0J22N5m0l4r4N4j64rJ43q9P7jK3k4J45o9M8q6j04Q7L9m4qp
59898a27JmO7M2k2o1q2R9k4M8l5mLQ1j89J65m6j24J92j81Q9M4m8o6n3J82m3j5k2O3P1j02P2
59878b9j5m2n6J17%j18J8N6j10N8O3K4K0r5l5m1p2P6Q4p4NLJ31n0Jj21N4J6J5j86J13n2K8
59857b14J24k2l0j0oP6Pj38J23n1R1j03L1K6N6n6LO8j09K9l6q7J54j9q0J4N0k1J7o7J84m7
59837d3j48N3L4R9j84m1J08O9q0Ljr7J37Nj27K2O3nL1L0l1mN9j87N3P8j00O2J0N4Kkj39L0
59816a87k2R2r8M7O6L3j07Q5j16J00Kn6N0m9l5O2P4M6q4K8Rl6j01L0O8j62J20j1l0o9Q7J30
59796c4k4o1J49j44R6k2L2j83J41j20o6J16J8j5r3J20m9R6p4n2m3Q7j3j4lo4M6L5L6J02r6
59777i6N5j95P2J27jj75M6N0N3j7p7mJ11j33K8P3r0K8Q6J3pp0Oj1p5J25J8k8LJ2j69J8M7l4
59756b11Q2O0o0P3j02J58n9J4L9k3J5K3j26L8j4PoO6M6o1l9q1J6j3MO3K2j41RN3Q1m7k5N7
59735h2p5j8R9m7p9R1J1o0j4J5P6l1j7J06j11M3k3O3m1J19q8m8P3O7j87j8N0PK0j36nQ2P1
59714h7k0L1K4k1r5NM9j2j18J44jp5R6q9l3J26j4q9Lr5J14k1N7K5r4K23o6j16M7l7l9K0j29
59694b87K04o5p4K8J20j28M3N7q5L3P0j15M0l1R0k2o7N4O9j8p0MM0p1m1J19l3pO0K4j53K9
59674a83O0M1O4j83N3R8r7J5n5k3R3j53J08M6m0J12l2Nq9m5P3l0K2R8j78P0R0m0j17J41J4
59655f2J0o7p5mJ09R1j21j8P0l7l1j5P7j74K1J52l8%N5J2l0L0q6l7L2M0n7J00P4j91J13m5
59635a02j16M8O4N7L4j8q0p2L8R0j7j04M5J4j12J65r4L1M3N2j04K3n1l7K4J42j46p6J13J03
59616d3no8P8R8l6n4j91R5jL4q9m5J70K8j55K31j17r6OjO6Q5r2Km2Q7K6r0k6J54m8j00R4j51
59595a96n1J79j47P0j3j2J0J25r9J8o0O5l5J5m9M9m9K7J1k1O3qko9mN8O8M4J0jk0R8j53j7
59574i6M7Lm8j61J21MK8p9Q1r7N5M9l8j31J93L0n5q9k4K8R4j1M3j77J75N4j43M6L6q3Ko6P8
59553a31j9oJj2P8j0n6J94j73PMJ9M2o0p1m9K5Q3J04j97J23o4k7Q6L3L1m4r8LON2M9oq2O7
59531i8j31J54j14J11k4p3P0Q9L9J4l6j03m1lNJ50j58j2K12j61M9J23k24R9j59J36l6Q0p9
59513a21m2k1J23K3j0j3O0q9p1p0J54m0Q5j03k11J72Q5j8l1nl2j2O1r2J69l8O8o6mJ06j52
59494a35M7j0K6n2j5J02Q9j16p6o9J25l5m5M4M8j13J01K0q7R9N2Q2j25l7J0m5l9K4n7J54Q1
59475D8j65J9n5P5L8K4j10N9l5J8o2N0n1NQ3n1J1L2M4m7r0l5p6J35m2L6m8J0m8J23j01JQ2
59454a23rn2Q9j02M0j2l9J79r6L3j6on0k5O1K7j5J09M2r1m3Nj23N9P0p0Q2r8K7%LP5o5M3q8
59433a79R4j1L9j20N8j6l5J5M8K4qj0l7KM2j40RJ64r4o3P9K1j5P9r9N0p7J3J08q1rQn3N4l4
59411a74Q4P2j18JJ14j70L5M0L7K6n3p4m7RO9P4N4r8N3m5n6o0N0L7J26j32O0l3j8q4Q4J37
59391@j07k9m6Q7j1N0O2l5j0q9j6J47p5q7oJ17K5j26J08j11M0l0J32jn1j12R2Q3j90l2J10
59372a11o6N5N7j7m6M0K8j17m0L5J4rj22J16O8o9R5m8Lk2R8o5Pl3K0rJ10Lqn1l3R1m5K6n7
59350a02J10q0m6j25J08P9j26Q5p4r6K90j35p8Q8j1M2P9k10R9o0J33m9n5r3K9Q1n5k8J26J
59331g3l1j73N5J9J29o7P6o3J11q0N1j0O1l7j07J41Rj74R0K0k2j27M0K4J10m1m4K4j5J49j83
59312a38j51J50O6J6j17N3j1m7K7o8l3J71l3l9M4J09j68j09J27K8N3O9j00j14J21p5R9q8o7
59294b25J22J7P4J2k09J13P1k4J5jO5j04N5m3r1j8Nk7O3R8j13JO9Kn0J1j63J34o7m9Q8N0Q5
59273c4r9n3n3J77r6Q3o4K9j9l2r3M6N9N4Kr0M7L8M1k8m2KkM3o2L2rML7j05N8Q3p9m3l7P8
59251a27M3l6q4l4J01P2L5j27Q2n1L4k2p9J44l2m7L3Q3m4qj2j40L1J91j7q1K2J19q4j67Q5
59232a17J0J04j24j6J4l7o1J1m5Q8J4J1K16j62q6k1M6L6l6J9m2N1L9J20j54q2J25K1K0j49
59213a87M2J6M1M4k18N7N7L7m4K4M0OJ0j31J19%l8j03R1%L6O2J0j62LQ1r3M5q8l7N5pK49j79
59192a62M1P1L6m7L2N1l7J2p3j58J27l4O2N7L5j25L8l7j70J12J02J9l9K5K6q8q2J9kj0M8O1
59172i0lO1k1m0J0l0OK6NM0j23r7J21N3o8pP5L5q3O2l6K9mj64PJ90l1K8j51NP4k1n3Jp4O1
59150b07O9p0J00L5kj33Q2q9K7M9l1QO1K3o5K6P2j23J04k4j5k7J16m2k6m8k4J50j70O0R1K7
59130Do2l7N3L6m7N4j28MJ15q1p2J02m4Nm2Q7l7n3J11o7j54R4K7K2L8r3O0Q0k1j15J11k6J5
59109f1l7J03m2q0k2l1J26j4j2r4J54j02n1k9M%l4J7L1Q4j17l5o5K04p2q1P9J0O3L6m5m5O6
59089i2k7o0K19o4pP2q6Pq5k4L9N5o2K9Q0k45L9P9J00jj46O4J8m3M3o9P4N7n7K2l7j7o8O9
59067a24J14q7j23P8L7L5j10PL9j05J64j3j1M4O4J3j06mo9n5M2P4Q2j91j7J16p3l1kJ22O1
59048b9J1j38Q0jj51O8M4Q2P8j34m5J35o7J71pj62Q8j54k7P7K3r7L8MpP8m4R7M5j55j04K8
59028a75m7L1J50l4lM3j83J63k9Jj3Q3m3qm9l0J8N1M4j7j43J41o0o2N1o9R2n9Q9m2L2mM8k4
59007e7n1q2N9J39j07L1R4Oo3j41N9J63j48j01K3j8M5%N8O2Np7jL1l6O4k9l7R1o7m1j8l6M1
58986a39N4J8j1m3p1n6J29l3o3J29m6L5k6O4n1R3j68L9P5M3K7j25K7p2l8k3N7k4J55%m0j37
58966b21Q5J04j16l7L4Q0k8KJ4o3O9r8PJ38j52L0k4J18j60kP6j0j22K34j13rl1M0R2j37J23
58947g7p9k0p6J38RO7m1k1nM5N9j07O7p4J25r6j58J48O7lk1o4J9K0N5l0rp8l8J26j19l8J08
58926a01k8l3r6J26N6l9P4l5j24j1J0J41J0j1q3J34j05r2J35J95j71j4m9r3J20j02Q8q7P2
58908a13o7q9O7P2O3l4%j55J65L9j69O0N5j23LO6rK0J4J09j54O4R0j9p4rP1p6J0jJ9Q8j48
58888a65J31p0l8J2k6Q8j13O3L8l9L8jm1J5j06J01k9L4k8QJ1Po9k9Q1J9O5j4o5L1r0j2J38
58867e5K4n1j35L9K3j00R9J5o5L7j6PL4J28m2N8j82P6o9MJ47j09k7P1j5p9M5P2m0Ln2K1J42
58847Hj9k54l8J09R4l3%Q9r4Pj2o7J15o6J6Jn6M7j5j4M5J34p9n2k6P8n7J6J6Q5j08j02O0M8
58825a24o1j4JJ55j55R7l2p3n7O5O9j66J40J92r1n2O8j13L0m7j9N0O6L2n2l4o3j8J40J03j50
58806a13m6j2Q7Rn3J21n6j71J30J4j02O7lq2J06J45k37k5J79N7j3j28j7r0m6J73Mn1J44N7
58788D8r9r9P9m1J0k2l6J38P6q8j29M5O5P4m6j04N2N1q8P7m6K7q8O9oM1l4m0QK2j21m2J05
58767a42J6Q1n1q5J21j4L7n6l3l6R1Nn6O9m1J9j8q7Q6J64q2jq4jj04k2L2P6l7M3%j50J29k
58746a33M3r4J06m5k6J34q6o3Q0lP4q1N0q0n2N9p0J01J5l4p0J94r8M1j28k7N3Lp0K2J40P9
58726C4o5j46N8Q0J7j10m3J4q8J64q3N5n1JK7r2P0k7J18j52J91p5Lr1KR9r9kN0r8k7J74l5
58705a27o2k5O0K0J20j22k0J27o5j11J38J14j31o1o3J62j29QJ2N6j3o4r7L8K7L2R9m7J8n4
58687a60k0J37o2NJ02Lr4q6pJ32o5j6j1n4l2J03l9J22N5R3k71J43p6p5J15q8J56q8o1L1P6
58667c2j35k4J20p9op6R8P7l8j74J30J8J30j60Q0r5Q6L3L4N5k05N0Q7k01R9O2j9MK8p9L3j2
58648a11k0MK1J08j69l7P5m2J4Q1Lo7M4J3n8J54j25J54r7j3K0j22pLp5J14k0P1rj5j6Q8m1
58627g7o1p8K1mK4q1J08l2J22j6o1N0m5o4J1J24o3M9p5M2r7M2P0m0N7p9k6J07n2lN6j6N5r0
58606a22qJ0j0n5nJ17j5Nn6R1M0o3j47N2J9mL3K4P0j05k4M5j02j6P0j3oJ67M0o1J2J6l5j71
58585b07m4J59j35O2P0n7N2P3j41O5j32J35p9N9l8O7r0L2j4K5Jn7j6O3O1K9j04O1n8mj04J98
58565f8O2j59o3mM9j04P7M0jo1J15L1L7q3k1L3L3r5K3P7p5P0m9j19J70Q6m4j39j2Q0K2L2r2
58544a52oq6J15O6P2j41j18O7Q3J06j42L0j21M8Loj7K0J72p3j40K8l9N8L6J1lJ57o7j01o8
58525b08l7N0P1l5N2r0J00Qn9N8j68J53j8m4jM5L2k9nk1Q7N1r8M5N3j85J10q8J18j58N0J16
58505d5o3K3k8n7N4p3Q4k5j31J01j3n1J5J09M7m8J3n9l6L6J01o3j6l7M8p2j3l5J7J43Q1O8
58485G5p6j83l0J53n4m7N5K3j4O5jm8j25J51o4Rj08O8M3k9N3o8jj14Q3n4k2P6J74r9J1L5J08
58465D5j72K8k2l8R1lk1j9n7J22O7k24MK4M6K9NN6oo5o9P0r2O0O1j69Q1J22j08J36j26K4p9
58444a99J26j4k6o1J3K9R2r2k2J07o6o3J3KPMR0N5l7j09n1P7m9j25K26j10L0K9J2N5P8j16
58424i5k7K1m0P2j2m8j95K07N9o6J83j46o7N8M0m0j88J21J8n2N6L8j02J33p5JO1k4k6k4J81
58405B2j17L5M1j85J5J8M4jm3JM9O6rj0Rk5Ml9j07L8QK2O3o8l4n1Q8M5N1j42Q5O4n3j58J40
58383a34M4o0pm9K9J52q8l1%o6jK09j8j9j23J20p7q1J26j06J36J7j5n8m6Q6p2j8l2N9k2K0
58363a25j31R9O5j19rN3J83m2r9K4J03j7K9j49O7p8M5K9j3J1k7N3r8J7J5O1m8r8J19O0L5P3
58343H8j37k7j0j3j7m3m6K9J13p2K2kj72J76J0Q6j09P4l8r2L9j23J65M5j37R3n5k0N8O6j41
58324a90j5M8K6q1M4J1R8K3j01k0m2L2O4pJ7q7K5N1j06J38j44J44kj10J50o2k3M3J84oj44
58305d2j5o2O3pK3j42L6M9k5m7P1PP3k13J28O4j28J6R1Q4k10K5Lm1J3M2M8O1l5n2P3K4o7o8
58284a60J12jj43j01J10OQ4j57J00K8J6K7j22J27r2J6M7j3j71J09m9M9J49M0l2m8L1j66m8
58266b52J64N0L1k8r0Kl5N0m3J53o6o5Q4m7N1K8nj82M0K9m3jJ05n9L0M1K9j66m9R0J42l6j04
58245a52r2J83J00r4K2pj12l2K8J1o9k2J93k0M4j72J23N4m6O8j89Q4j13J08P7p6LM1l0J5p1
58226a43l5K7J12r8J5K3N7p4j28J97j5j26K4m8J15n2O8n5K6O3K9k4j76J95j8o2k9J13j24O0
58207h3n4Nk3L2J6Mj9j1M1m7J6M8j2j10Q0p6R9J09q7p5k6L2J12n2j20kMQ6No9Q9K8o4kn7l0
58185b13M5J19k05Q5P2l1k7L5J22o4N0l8j24R2q2j04J26r5J15R9q6Q8p3J9r4R6o2M5o3M0N1
58166f2N9j91Q2q0n4N9J78j1mp5k6P5j54km9R5oP8pLq6m2J15P5p2p5oL3n9M3rL9NJ40p5j47
58143b13N7M6J71j51L0K6j20P4K3n8j9l5Q6p8J9J5n4O8R3m0o4l5k4j07J29J56l6k3m6p1J3
58124a68O0p4m8Q0K1q2J48kk4K2o4O6j24J6p9R7K1m9J7N8K9J9l1O1o6RR0j19pJ15j7j23P9
58103f9l4K7r3J23K3n7%j26K3M7R0M0L1j9j42J3k3Mk8k5Q0P2n0J6Kj0j2k3O3j91J28j03M4
58083a79R1mM8k16J63m3l6J1p7J06M6N8R2k33J09M4j38O8j59J2P0K1K4NN2j13J38r0n2L9L
58064a40O5N4j26k8J41m5j3p1QJ34j69J71j58J25j6j9K6j5n1j4L5m7J20j11m4J47r7J06r8
58046a30J18j1L6r3k8LL3n1o6J09n4J11p1j03P3J1J5n6P5J5O8r9J2o6RL6m6L4n7J64q3L5N5
58025bj32J10Rqp2Ln1J13k40J96M8N0j67m4J2P5k1O9m9k1J8j58J48Lk3k6nQ4j15j20R0J06
58005a20L4M4n0r9J3L5j8L4J20J2j36J02q4P5ql9L0n2Oj5n1M7J0Kko4lN2j0p8J53l5j53J22
57984a26N5Nj75M7N6J11j07j0P8j06J44j61oR7l9L5n0K9O9N2j14om1M5k2n4J36M0n2Q5n3j45
57964a83%N7M6k4j04Q9N7q5Q2l0o0J6P4m6l0ON1K2M8n2o2N0Mj0N1m4k1j1L8K9j8p1Q0p7J08
57942b0j39P7J54j93n6J02m3q0MP4O5j6o9r8J55p5L0J09j03J35j35k2M9ok3R6j05J48k8o9
57924h2m8j3K1J28j05qk1J2j52Q3J29r6j1pJ65k3o4o2o5Q4m9R5J03k11O4Pj7J38r7J9p0o8
57904b21L3M0J2r4J07l4L8j3J6j62J97m6l8J05r8o8J36n1R6o2K3j9n1k8M3r9M9K2K8J26j13
57884a26M1j4j14P9j6L8rn2J22L0K6n4j34J06l6q2K2P8q9k2K57j27L1j03J1L9L3lm1o3OR9
57865f7o4n1P1j11O5N2Ln3j8l2Ll0J5K44r6J1m0o4OQ6O4j76L0O1M9j9K1k06J04k7P3j6jM1
57843g2J1k9J9J5p7o6N7J25j58P9Q5j46QO6on2m1K3j13N3O2rQ3R0k1m3q4P5j0n9P6j35N6K0
57822a18P5Nj57m0R0P5m5Q3o2N0m5o8j8J07n6oN6lJ04j06J21q1n2pK3K1j81n9Q3R5nj4r3M9
57801a79m3J37R8p1k6jm6J3m7L1O7l2j8J07k9L1p9o0j5k0j4j5J49m3k7j0N8J46j57l6l3J00
57781f4qL4q3j8j6k9k4P4n7J75p0k9l5oQQm4j4o4N7R8r2P7q5N7l3J5J28p1q3J3J42k43j9J22
57759a79M0O1k9Jk1M1n5l1R2m1m0P8k2j28K00j78P2N4L7q5m6P8L0M2q9K5r8M0O9l4J0J15k2
57739a3k24m6J02L7J0o6pN4j2O9NK6j48p4J72k7j9L1P0l5m8mk4L7J76j58j00O4J12j08P9j08
57719a77O9j9r4O8j22J49lJ02P5j42j13J43P6m4n7l6L0n4n1J30j49O8k5JnJ34j0J8j7j12L6
57700a31K9ML5j29n7K4J12j16J7RN7N5K1P5J04j06j46m7q2J31m5J38J2J8n1o0o0m6m4N0J30
57680i9Q7j65O4m5J67q7o7o1J57l8j37R8m6n5L6Q5O4o6n4K8m0R7J04j68N5JK5O1j42M1j0J9
57661i1Or6j08J91K9qn2L1o3Jk9P9LM3L5K4m1q7J12j01J01K6j30J17k8p0K7o4N6l8N5mj26
57640b00N6R0r3J39j70o0J76Mn2J23j67q0O5O1k5J2J9J01k01K8L0mO2Q8j16Mp4j2J6O8n8M6
57620a24J6QM2j5q4J2j47R1r2J66J0M7jj48N4q0O5Q9ko1O6lPo0P1k6o8M2J6l4n4KP8j76J17
57598a76O1M0p2j8R6K7n8j45Q2P5m9j7k1rM1P7n5J4l6L2n3L4lK4J22j15R5j76P8R9K7l8j84
57578b01NP0j39J11J9Q9l1o0M8j24M1J23j86J79j3j3j1qM6p3qm4Jk1J58j11N5o3k4j3M1M6
57558a11r3J57l6j58R0nK4J45k01J33O8j19p4m7K8J02m0k3R8n6NJ03p7R2j19M5pn0K6K3J5
57539f2K0o4j24R1R5l9Q8K5N5j41r9j58J71K6oj2p0P4j04K6K10%r0pq2q8Q3N5k0N1J4Pl3j1
57517a19J04m2m9J1k4k0j1KL7k2M8n5M0k9ql6P5Nj18J6n0P5K6O9L4k8o9P8j19O2n8q2M6J00
57496a11Or3L9L1N0j14m4NJ95M4j81J47j32O1J04j13q0O8K6k4K6L0MQj7n3K3%j7k1P8j6o8
57476a39k6N7L5J35j40n0J31p0p9M4p2J1K7j11N3MJ26K9l9Rn4R3j06J13r6O7J15j03K4j30
57457a42M8j2Q3j8LM6j03k5L5l3k20J11O2P4l1J7q5J73r1l4K1Ok7J8k1O0Oj51J92p3J4N5k37
57437b79K82J2p9j4j2k1J1m4K0l6pK9R9k04PN3k3J83j29Q2J3%o0M3o8n1P0K9J25o0r4k0q6
57416b29J6J41j03NP4o3L4Q4j67Q0m4P3n9L0O3lk9J6N3j45J62m7k8p0m9J5J20m8J1m2Q4j71
57396b36J88n5Jlj02Q9m5p4n2J23L4j6j6J41l3m0j35J07J10K9k07J18J34l2k0k00J30N3q6
57378i5m2O3p6J37j28k9N3O0j20lR7qRK9k4nl5J6n6o3J91p3k2K8k3kL0n1J7k7l9pO5j2N3r8
57356a90p7mN5M4O0J0KOpj8q0M0J41j60J25j0j00N9j4l6l0K6OL8J01j72J91p0O2j57j07O7
57336a99L3QL1k8k1J69j12P9j15M2J02j01j32K26q6J14L7j69Q0l3j17oOJ60m6l1p6N5L1m7
57317a46O5j3l7k5%R4j25j4J52p2l8P0J00j0q9J7m6j01%J84j20L6J4N6k0K5j69Q6MrJ0o5O6
57297a20j18L6Q2n0KJ6k6M4k9j2R4l0oj9M6K9J4p4l4l7J18P0j08J00j36R5j4k7r7J20K8p3
57277a16RM3k0M2L8j34K1J2p6L7k2j8l6J85j2p2J5Jp7l0M9l4J36j51J01p8O3Lj09o0J85l8
57257a43N6O1N4on3J3j03q5J45j42k2J47o4P2r8J3N4p1O0R9J5r7q7R5L2l1o6J01r3K8Ko6J
57236a79O6K7K8q4j7p9K8J38J5j2o4n8K9m3P0J03n5Qr8n6R4M0K8M7K1p8j98J24J8KoM9n4O8
57215g8K8p6M9M5m2lP6q8o5j07J75Jq9R4j4r2L5N6p5M5r1O0k3J12k2j36J14p3R1Q3O1q5j85
57195b19J32j38P7J42l9m7j04p5J35m1N5m4m0J1K1L1k5K7J13N7k5j00q1l7P6L8j7k6R8l1k4
57175a00j8J60j16O1j3K1o5N3j16L6P4k8ko9l2l5J02j68l5P8J38J05k08L9M2P5J5oj49P8J00
57156A7r2J26j05rn7JK7Q9j25L3m1n1J26j7l8J2j18M2M4Rk9R9m7L1p0J44l9l1L3r8oJ3J73
57136D6p6j41J57k4m7K9j60R0P1n8n9J43r5N4p0N6o2O8j72K4J21k1O9o0l1J25j69m1J14N7
57117f2j47J31Q7j32P3j7q9K1N4K0m9l4K6n4K2q9J11QK4jq3n8R6J12m4q7J0O3m9N7l2L4NK1
57096e2K0ql8L3q0O5m6r1R8o8p9P3P6q6j22J00N6l8l6J17J45j21jL4J1j13K6k6K1nK0P2l0
57075g3r5J11l0o1J05R6n9m5j12k6N1q1k0J32OP6j68mMK0p6J41J42l9j13O0L6q4lj33J42j33
57055b33j0J49j21J63j11M6k2r5O5J06j27J29jn5m1o9Q6M0j09P4L8M2po7M8r6J40j44k2M4
57037a60O7M4j31M0l3J14j38jN7L9p3L8j05J16Q0k07J52qK1K0L2o0m0m8P2Qj31J34M3k8p7
57017a63P5m3j1M0K0Qr5Mj01J66P1P0k0r7p7j16N7M0K1Pn2Q5r0O2J7o1O1o5J52q9j38J44P
56997a11M1Mr3J25Mj04L3n5Jj7J16j15l3P4J11p4j09R5K3q2L0J1L4j00K7J8K5J5M4p4J00j1
56977d7p5r1N6N7L1P3j49L7n3L5q7k2J66n1oN3K9q1mk5J56j04r7K1M7O6o9P4l2J3j04Q9M6
56956d8J45j72P0L0j35P2p0P6l3N2k5j65M1p6J54L2j53J57r0K2k7r0J44J10r5j23J97k0j49
56938a69N2L2mkj8qJ7o5P1r2K6J72j23l7KJ9J3k1J16k09j0M9O8K0r0J12m1J1m6j2l0N4m5J91
56917CN9k61q4M5N5j7J16q5m8K24j69j27J40m1M7m5L0J76p8j81m8J76on5O6l5jJ73j37K4r3
56898a77N8j00O5q6L3J00LJ2o5L5n8N2p2M3o6J20O5Mq5L6m8p6l8J59Ql3Mo9J10l7j7k8J33
56877a5j09j0J0Mj8N0O7l4r3M%P7l2L1Nl6J3m2m6n1N8k1M0R2j36j49K41P5m9k1j02j8P5R7
56856d3M0k49J37M2j15O5M2J7l0l4KJ7R5p1r4J06m6j19J45j07J53n2j3O8q4qn2q1K44j26j1
56837a62RQ4J0rl5p1j8N9Kk9J5nk6kJ10p4l9J17o7J0j3l8J2kM7j69R3J19M6j09K1m6krk2k5
56815b18Q6k8J11l2j3J8K1j4J09p6j43p3J35J19p6k6l5N2q8l9J27q9Q1m7LL8Q6j29J7J03j38
56795a58J25j52j7%m8N5Q7M7J0m0J5j75pQ6L2J04j16p8J48l0Q2q4l4j01J00J22K1j3j20m4
56777a83l8QN4J69j19m1Nl2J6L3J9O5nn3Mj00M1J53j65Q8p9J69l6o0n7N0j9J7k5L8Rn9M3j
56756i1M2o1j16J20P3q3K2Q9m6k7l0n0P3L6n9r4J04l7n9k8P3k0j7M9OM9Q8k0L4j50J04p1K7
56735g0n2nJ23qq5l4m5M4N8p6K3j14l5J12P3N1n3J0km8k5Q4o9kP4LJ6L9j2o0O6O9j32j53j0
56713b45J06Q0q5O6j53J32l4n4J05n3Q5kj82L4M6O2oj16K08q6j41M3J08n6L8oM4m2M7l2m4
56694a33J88k03L7Rj4k7pO6Mm9Q7j16K0j3J6OJ16lK4r6K5l8l4p6J28n4P3r0K8M3N3r1J00n0
56673g1j16M2j6J74l3On1r5Q2n2J7j44O7P5k2o6J0q5M5R4OQl7m7p8K43j01n0l6L8J4Q3j14
56652b10R4j30K2o3K38j2n0J5O3O8q1M7j64J02K8j10O4J1M3j31J7p3J76q6o4R1k8Q9m4k4p5
56633a77M4q8O9JL3M6j2p0L9l4k9M3n7P2j2J4j06J15J32k18QJ27n2J3pj09j6J9J41k6K4o2
56613a35n6k8Q9O3R9n6q2M7qM4Ll7n3pl5P0L7j02J23m8qrql2Q2q2P9r4j63J12J18qJ4q6j8
56591a75K2R0K2j73N9R1P8r2nl7rM4K0J1n2M5o5J33M6j70P1r4J05P5j78r7J11P6O0j34o9L8
56571a53J3N6k2K4n2L5j9R9K0p5M6J2K0j01l8J7M9n8m1J4N0Q1r5O4l5m0LKJ6kR9j47J60o8
56550f6pM1j4K4j41K5K7n0LQ5n3K6N1j08R0p8N1O2L2m4L9r0R3j08Qmn1J11m4r3O7OJ15p7k2
56529i4K7pq8O4K8k4p8P4q4l7J15j05J00L0r2PoJ53j93O8J14j53k6O2k6O9J35k66J85n7l3
56509a38J1m6l2J38R6j07l3n5J43j44K8Q2l5n1l6J92j33n0J1l1n9Q3k1L3J69Jj28N2J15l4
56491B1j85O5rm1J06l3qP6r5N5N8p8Lr7O8J26j5r7LN6LL1q0K3m4j03M9qK9l3l9nO1k7L2N1
56468h1k0j26J09r6J48N4j71J03j9K0l8Mk6j3L7k7j32J12K7J39p0K1n4K2j09J86r0j16Q4K7
56450i5M6r2J5O6O3r8l3k2ll2J9L8m5K6K2Q4jj53j0L2PK14j89J5q6j1J25j3l5j8RP1Q4K3k3
56428@j66M6j2P5J5m7q1K9J7j1j5Jk3L4O1J11j10r9q5N2j0L7N1m7j3O7O0j08R5q0Q9K9r4m
56407a36j3Q5P9j82j7J53K1m9P4j70J9n3R9m8k3QL3jj9KK5O4n1L7P9m6p7j74J17M4rK0q3P0
56386a22O2j49K02l1o9j9l1Mm8l8J15J6J15j17mQo7l9J2J48m5r3j1J23M2kp5q5J02O6m7K9
56366d8j55M2L7n0P3lp4J02l1jk8o8J3L1J5K9l7j2N8O4J1lj15M3o9J40m6j1r8Q4J2o0J22j69
56344b02M5J25j10p2J6J12m7R2m3m1q1j8Q9qL9L5L2l6K3j70O9J11n4j34Q7oM2m3J43q8j29
56325b22M6J03j78K9R7k5j6n3J04Rm1J18j33p8J2J10j07J0J6P4O5jr0MO3P6rr9j6M6k0n6q2
56305b44J23J9o3qm3kQ5K03j59J40o9l5o8J00o9j1Ro0R7Jp6K1j29J56K0q8J4J4j1L3ok2l5
56284a63K7J14j00r7Q6n5K9j05J3N6J45p3n0QJ4M0K7j1l9R0p4qK2n1L0L2n0k5n2J79Q6j65
56264a20j1J0J10r3k8m5k3L6P2kJ06m3j10M0N1N6n2j09Q5l4N6km1JO3k9K0r0j04Q4M7l5m1
56244a75mJ1J33J4l5Jk3%N0l7n6J28j55k9Q2N9j12q1J18R4j00n6%j6QK9l9kJ23L6q8K4O2l7
56223g3N2j2j33J44r0J4Q5j03k7P3j8q3K7O0N9j09m9N4J4p9K1qq1P6J07K2M1m5J8j15n7Q3
56203a32R6j55O3J52q2n0K6Lmk8m4Q9o3lJ8j03k1K12n1M0j29K09j00j08K7k2M7P9K1J3r2k3
56183a15Q2Qj54J31k00k5J93j00J72o6j4j05O8q5J24p1j8N7P2q0Pk3PO6j16Qn9O4J27n6m1
56163a42%L4M7j8K1m2l0k5k5n2J48o7Q4J0K4j8j44P6mN1l0m1o2P5J14j58nQN4m6Qj8R8K3j67
56142b19J15nj8q1J44p4K6OJ35j54q1Q1k0P4o1n8P3J17J1k9n8N4j46K5O2o8k8J3J19o8M1l1
56122a03k9J30l5Mj38o5R0RK0l9L0O7K8oq2L6o6Q2j6q8O7q4J6J55j05L4k1j04J24Q9%j00m5
56101a45J6j22Q4J3M9r2R8J01j4j01J01J8j04k0k4r7K40l5r7P9n7n1N9m1K7Q2m6m5Rj06J18
56082a03j5J12q7j03O7m1J04p0K2k4R4o7L2J2Mj06O6O5r2l3Q1j07j5N2J7p5J31j6q7Q0m6j3
56062a61J5K0NLK1m4om7R7K8q4k1M4j7O0p1o8J49K6m1M7J2k34R4k0O6K1N6J2n8p7J50j53n1
56041b27MJ51j24nP0NpR3J36k9j91j5k6J87k3r1j6n3j0J46kKo6L0P9%m5n6J0j24L2n2K15k2
56020b4o1K3j45P3J6J17L5l7n4n7JoJQ0N0j35N3j53K01r2J1J2n7N4N3q0%k2j33J50O1k4j2
55999a01Q8j44RK4O1PK4m4Nk9k4p9R6M0j34KML1R4joo7r7O8pM0p0J50Ko4Nl9o2R8Q6r5l7J36
55976c0J0j31K9q6q0J53j9m7J07P9j15njK6mO8l0r3J47q5k9J7P3jr8J22j55NN8m6J23j4p2
55955a24nO0j00l3N2j18J08p3J29m0l4O4L3q7N9j12J19O7q7j8r2M7K7L7j7O4N1j74L2N1J5
55936i9o6N1O6q2j06P7J06J00j70L0J7j21J24N3m9j02J41n6K0K1L5l6Qj52k7O8j6OM7M7n2
55917a17Oj7J02n5j37M5Q8L8l6N5Mk1QK6j31J2O2l1j21K3O7M5q8p1J20J02J1j30M1k6N9L5
55897c2j04P2n5J16q1L5J2N0j72J35l3j05J8M3KRj2Rj95O4J23o9O0m9J9n3J38n2j03%rL5J08
55876g6L9q6%kJ18j76O9M0j5K7r6m9P3q3J5J4M2l2l8L9J0J14l7o3N9l2K5N4J2o5m6N1J9ll0
55854a09Q0j21Q4l5l3N6j01o9m5J43p7J9Q7R5k2r8l8P1j16J07j7o5K34j12j10J06j13MM7K2
55836a26rL0L4J3m2Jn5j0J13n1jMJ2l4j8P7j17j06R2J4nJ73pp8J07j66j6J40j45J64j09O7
55816e4o9K1LJ3p2J1J06M9j06K4J04n6n5o0o2K6N8nL6m1o5Q7j0r6J74j4J62k48l3l5J32L6
55796c9Jn6J17j21q7J8J17l9k5o5j4J9k3R9j09J08N4j19n0K8P1j02O0K4k5P7m4J0OmJ2O7j62
55775a96M8o0J94nj43P0qn7R2L9m0p8L9N0j46n9J35P5K9j04r8R9N8L4j31J44q7O0k4l6j20
55756b26J05l1k6P8m3O3J66j30j06J5o0N6j1P1p6O2o7k4J07J0O5M5l1j15q8P7K2j7k8pK8L4
55736h2m2l4r9J02J0l3K6n8M4k3n9l0J22l4l7J3J19q1k1R2j17m7J09LK5R7k5Nn7o0J5Q3l5
55716a09J9j7p7m4P3p1J04j30J13L3nN3M5j07l3R0J05l7o5j10P7j21J5n8N3J15J3l3n2L5N3
55696g3q1j7O0p2o4J26Ok4O6o1q4K9J10K1k9j5m0O7j02J60p4o0L1r2N9N2k4m8Q0l6k6N0Po6
55675a64j4J44On0K4m1l2o5j3J14J1j48N6pO3j29J16R9l3J11j30q4O5M7j9k2Rm3j33J87l2
55656a07J7l1j4R2j84N0m5J43r2PJ49P5j67j12L9kR9k0l1n8R7J3l8L9n6J8pL0n6J11RL2m1
55635d1pj12N8J6k3k6O0K0j08NN8nP7j16o3N8P4p4K1K9j7q6J11k2k8o4R2K4O6o5R0j16P1P
55614c6o1j42J57j9j25M2O9n7L3M0n0N1J42l6Rqj86NJ1J5M3k5J14k4n7q9J4N2m2N3N9Rk9l7
55593a05J3R2J7ro0j49L4o5P3J57k14R4J20r5j09P9J4j51L9J43m3k1K5j04P6J5J01n4k4M1
55574g0p3R8j48P6N8r2M6p2J24k0n6L9Q0q2m8Q1O0l2m9j13J05r3O5k3N9q9m5J24M8r0O8rk6
55554i9k4Rq5K09n3j42J00r9l6J24O1k1j36P9Q5k9l4R2n8n1J02J0j45N4J8J0J14j90L9j5j28
55535b39N6l2J00j5j7O5K1pk2k17K30r1L0n4L4j8Q2R3o7j3jQ5l1k0j52L2J36M7j02qJ07q6
55515g4j00O8j61J20J40o5j46N1J2M4Q3j13kJ9p8N9n2j2Q3R3q2q4J26M0r0J0M9j53J06j97
55496c06J70M3m3P4l1j5Q6r5j1j22J46j61J10J31j17m6j5R6o8n3J78l7J5J01j05n0Q4j61N5
55478a47K7M2j30J05L0j28p4N2K60J1m9j37p5R2n9J19j6l8P5m5O5L9m7n7j25M2R4j33LJ14
55459i0kq7Q4Ml9n3O0P0K7r7m8Q4Po5K2K0n0Q4%j0J9r6L6K4l5L6p9P6J7p3M6R0k0k8m2L4n0
55436a24p0R8r1j28J57O2n1M5j30J53Jj39J09J4p2N4j44Q2J7j10J48J00j85Q5j8n9J01P2m0
55418f3O4m5j09M0o2j9Q4Pl3NN3j2j5J2k5R2k5j60R5j6%kJ06q3o9N8M4n8P6j11P0L4M6l4M9
55397fj53J18o7j21l8J18p0Q2P2o3J35mj32j2k0J16m2o2J08j40M1J22j2o4N8p7o0M0l0o0J88
55377c5j36R7o1k1R0qM3qq7N7L9Jn9r6J02Or7k8Ql8m3J52O3l3r5P7P8l5O9n8p4J62j61j37
55356b66J00J07n7PN6k8k5j05K3M4j7kR6K2o7P9n8o3J32l8m1M7j02M1L8n2P6j30P1k0L8jn6
55336a51J9p8P4K9o9Q5Q1o0j01J36q8k4L2p5J28r1n0J05L4q1k4L4j1O7nm1j4O4P4m2r9k8N4
55315a16p3L2P7o8J22n6j28Q4n3NQ4No5j16k6O6j5J56n8m7J4Kj5oQJ8Oj34J95j02M6J23j32
55295a67j00K0O1Q4o8J9J0J5k0ll6P9n0Q7j00Q4m7QR3q3L8J0Rj81J39N3L9j27K3m8N6M1q1
55274a43N2j33o4K02N5j3o3Q6O8p9k4J4j42M9M8L1m1J41q6j06p3K5rO2%M8j39q1J46J5q9J03
55254a40M1p6N2Q7n0j4l2m4M5n8J00j07M2O2O5L9j61P9j5j2J1o8J72j03k8q5J38P8j19o1J0
55235a52R6q8p0j3J15O2o2J44K8j11P1n8pm7Qr1k5JN2M6o1J22n1rL1J0k4L4M9j71RK9k9J44
55214a8m4j9n5r1J19q5R9L1q3k7J4r7j5Q2k4Q6j6qK2Q8O6o2o2q1j24J00L4N2j0Q6o2NMm0n7
55192a92R6M2j08Q0m4q0J01M2j14J54j05j57J37r7K35j43N4n4N5L4j54j7J28j18J64j6r1J26
55175d2j49NmK6mP4j09N0L4Q2p7P9j27k8O6j12n6J90m1O0M0J9j77J50o5l4M0jR9k6j67m5P2
55154a78M8r0j7Q7J29n5k1O0k5pJ3k9k2l7J09j06m1N1l1O3J5p5qM8J6p8L7n7M6M0m1m3J14
55134h5P5j21kj0p1J2R3RM8J3O7j61Q7k1q9J34j54O4j9N2j11J62j40J1M2O2K5m9O3J5p8r3
55114a70m3jj4PQ9m9J8roJ79j64lK3m0O0j9P1j9o0K2Q9m5m2q0J37n7Mr8M4L3Qm5J10o5Lk3
55091a55j3NP7j44P6R1L0Kq7J03j3m8J4k5q9nL1jR0K2r2j5j8K4l9M9O8m3mqj36N1Q5M3M7j2
55069c9j03Q4n5pj9M2Rj63J54j18O5R7r0k1J22r1JL2r6J29m8Q1o6p4M7J06j43R5qj44L6J35
55049e0l9j3l6K1q6J05p7l5N2J3o8P3j7j3k4m5JK8J08q4Q6L9J9J5l7j3m0k8Q3p2J3M0O3l3
55028e1K9J5Kk9q4J08n7K2M2n5p3N0K1l8j20P7Q1j7j12N3J25j05N4Ln6K3j18n6J36n6Q2Oj4
55007a12o0Qm6K55j19r2Q8k3p9O5o1J22j17J6qO8O7k3j01K8k1k4K4n4J8J3j2k5K1q1J27k9
54987a67k3l9O8o1J53M9PPj63kj9K0P1O5j43O3L5kj12L5k2K5L8j09o4N5N3N3J6Knk8R3k9Q
54966g2NKj88J43Q4p2M8%j25j4M0N9K5p1O0l4l5O3j32J71m0qN6j54J03O2n4O1J7j08Q4l5O4
54945Ej64J35n7K1j09l2Q2L8m7m4%N1Q0j16o0R2N1r4J17Rq9J20q7l1l3j5O9j18P5p2J14q9
54925a98J55o3p6J9j2J2K5J67j14o0J00M0o6j7r2R5p5M3L4p1J1K8mk6J7j1j5q9N1NJ54K4n
54905a4o8k1k4J21qj49Q1N0j65J66m9j8n0j06J59J4N3o0Kl7k6J07N2L0n9j05k0j24Q9KQ3q9
54885a83rO1Q5q2P5j56O4lQMK5r3J17o3N9j6j03M1p0J02p9N0P1l3rj6M6OJ7J7j23o5nQ3m7
54863b24J31J5P6P0j80N8M7j87J86j57j05J15k8M2JJ5K8K1n8K0P2p3J56r2j16L6M2L4m0J5
54844h0on7N9r2o6J70o3nj08J55rn6J34q1K2j6n5J6J09n0l6M2P0j21j1J78j64r2Q9j4J2M5
54824h1J5o4J05p1j5O3j41J19jm2k5n8P8J33n7J1q1J7m6%q8J11P0p5O3j76pJ18K4j34L1M7
54804a57J17j26m2J17l7m4K7k0J47%j37L8K2l2qK2j05J26j08Q2P0p6O8l8K5NJ3j08M9N2m5
54785a03p2p3J46L3l1n7l2N6k7l6Q5r2o6J90j18J19q2j4R8J9K5jj61K6L0p3J08n9N1m6JQ9
54765f7q3O5J0j88Q5K9%k8R4L8p9p9J33j7OM3j02m0Qn5J51m0qP7M7o8j01OK6q7J95M2p6J4
54744d9k5Kq5Q8r5M1O5j39J54L2j06Q9n2n8Lj02J60N7p1r6J38j56P4j1p2J07j84J12N4j19
54725b44K15j72J08L4j24n2J59R5q4k6Q0L0k08qLN1J41j62J24j12Q0JK9p7J4J30j85L9P1j10
54707a60K2j6j03O4K5lm7J46P6j34r1K3L5j9M8ql8J2KM1qoj01J32M9j54R3j3P1m5Pr6J60j8
54686e4PJj9j20J21r5PLL5Q6K1q6K5l2N9M2q2j15n8J71L8Nm9M8m8n8j27L8O9J19j2j08P3o7
54665a62k4l8J36q0J79j18j02n8J53j01R8L3l4N0o7N1j43J30M2J33q1j08P2l8O6j74N9o6l1
54647b23J39j1Mo0k6R9O2r7j11J14k4l4J67j23L0q0m3J1J28j17j14K02j79J02nO9pmJ1m8j7
54627a85K8QJ7oO9l9o0P4r2R0rp6P1L8oL6j15J10N2k5p3Kn3R2n3n7j9q7J04L2J35q4k6j5k0
54605a42L5oQ0o4q9O1P1Lm0Q0j09J44m0j00p6O2Q8j47J7n6J58p8kKkN1O3k6j61J27j24k6K6
54585b20K6J9J86k9l4j55P4M8j2j06O1K3q1lK7J05J00j37N8o8o6oO3r2K8J83j03N6l9j01O2
54566a33M3m6Q6K7J2m4p4J3J71j18k6N9j8p0J2J29j28l9o9L9J09pJ5p8j0M0q1l4J39n0J3N
54546a13n2nM2j8L3O0l7Mo7M8N2k2r3k4mJ05j5J1L9m4j11l6J26O2j12J42j3m0j5m1J57j82
54526a63J09k4Nq4p1oM2N6QJ7Q5n6k3j8q3J53J0o9j11J43O9M6n2j04O2L5j41J38j35O5N8N1
54506A2m9mj69N4L4R1M6j19l7r9K38j17J0l5L6p4j1J06Rn0J41j08K0M0j41J71m6j01O2m9J8
54487a21Q5n2p1k1J78j07N0N4r2j00J05L2j33Q9o3j14n7J90o5RO9m1o8K03k2j37J0nO9o2K4
54467a64P4M1J8j19P9k2N8q4o3N8n1MN0j10J48k7r4J7j3M0J01L9j99P7N9R6o7k1l8m6JJ08
54447e0K6m8o0Mj18%L3L6L0p0J18O1j77R5M3k0q7O3J09m1n6m3L7mk3K7n2J13J30k0j38O5p1
54427h8n2k4l5J60l8k6q4NM0Jp4K1k0R3M4j80O7kN3j3j4p7J4O3M1j10L4j1P6O4q6K0J28Rk36
54405b37P4mJ54q0J7q5ql6%l1R4l8K3N7M6m6Ko5M3q9J46o8P8pJ9J11j35N6j0j20N6l3K6N1
54384c9l5Oj4r1O6Ln1O6j06j6J5P7j8m5Jo0J45L5L7j53J40o5m7q7R7R9j10o8jJ09l6N7n5k0
54363a64P7K5J3K5n3k8p9k9P7m0N4j2M0j1J0J53j33l6n1Q8n9r7R0Rk8J1J6l0qL8n9L8m6J68
54342c1q7J2M2l4q2j48J84q1J16R6j47R4o0MM5o4Q0m4L8Q1j64K0j04K5Q1n2O1J5j7R6K5n0
54322e0J8j80m9J80r1k1J39o7j74J04P5M0N4j06k2J26K0p6N7q5J2Q5mM9p7j45M2R4p1Jq2Q6
54302a18O5j11M7m3j17J77J5mRq0jJ15j77K8PN2nM3L2J7q7q8L9J73M5j48O6n9n0rj3J30q1
54281a31M3K9l9K4j71J07J15q8O9n5P9j75qR1j6J11o9K2p5QJ3j3J7L3L0k40L0M2L5j0J50j52
54262a94MJ59Rr2J4o3M9Rm3Q3m7k9P1r0J40j07K3J49j01K8r1J4K3m3O4j45J03o5Q8O5r1O0
54242d6q6J03r2k7nl5J03rk2Q3jO3j59OM4j44L4jJ10J8o6Rl3N3OJ13q3RL2rMR3j97J01o5O9
54219b7l4J5j7%k6O2j05P4n7L5L5k7q7jM9N1R4j17P3j24J6J03k7m3L0r8p6J83r2n1P3l5n0
54199b01jL2Q6p5R1J6L7p3R4o5m5m7j3l5M8J43j6j26L9r0q5k3J30m2J5J18j8j39m0J50J0M0
54179h5%l5J00n4k1j33Q7O7m0J6n1J5j7NJ21l1L8j22K4%J29j16O0j1l5o3K9rN9n9j11J71L3
54158c9j9l4p7J48n3q5k0N7n7MM7o3l0l2J50j09o8J43N4m3O4o0j5P3j28J32n3n3J42K2q0j8
54138a00R2n6l9J11j49k8l6J93o0j18qJ11p5o6Jm3J13R4M6m0j90R7Q2j23R0j01P8m8P8r9L5
54119a58joMNK9K4J23j21l3K5o9O0o9K7J26o4j33P0P2J0K9M9n1p5p9R6j6l4N4J2r4J8p0L1
54098b09J20Jl7l3OJ23n7J17j83P2M1O6j99o2O9N7p5N9nq9K03p4j30J47m9q2J3N4JN0P0N7
54078D2l1j49J22J5m9o4MkQ9j31k0J94j61M6%ONn8qJ56n9l1J0q7k5K1J6k5J6K1J33p2j00Q4
54057i2k1p5k6K9j0n2P8%m1k9J5P4k2KN3j29J49N1Q2L6j06m5M2l9r8O1l3m4N8M4K6j6L9j96
54036b35K2Q8k6P8m7n9L7L4J6j03J9P7j9m9l9R9n6k5J54j08j0JKN7J5M4kj2M0j10Q4j07k2
54015a62m5J02k1k3j3k4n4J59j7L1o1r7M9L7N1l7N9l1R4j36n0K8N8P2j52J2Mq8J28ql6m8k9
53995b48M4k4P1R9p4O7n3J42n6m8q7j8R0n0j7K14r3Q9l1j19j0m1QO3l9o6J05M0j5l0r5J64
53975a8j8j88J22j22J7L1Q1p8k6Q8o1L0J4j6q1J05rm1M6l0RQ0l3OJ48j04Mj9j46Q0M0q3m1
53954b13L3J39j03R6K0M3m7o2m5j17O6R7OK5j68J63o5MJ45p9K5n0k42J3P6K76o5j44O9n1n
53935a60J21N6r0j55j9J71LJ0qj02P1Jk8l1m1j21K35P9m8q2j3j01L7J02j19J73jp1n2J10j23
53916a96J53Nj2m7o9J00j32J59k7k5p6M2K3P3p7n3m3N8j9o9mP3j17J12R0J6N7p4l4k2J01R1
53896E7o6j39L8j4j1M3J5j93J01k3M6k0K2Q5m6M8j24O9K6K2M6q8O1q9OLP3j14n1N0R7j23m1
53875b34R0J40j89M8J05j19M2M2R3j00N7r6K3m7K6pK7l2J7L7m0L8q9J9O6o4M0J03nmk2K2n8
53855g1k2R7k9L6l3o5l3O4j5o8K7o8J3J10j6o4K9k3j9JJ03j2lJ7j85P6O3J35j80M2N5Mj16
53834a50nl9J7J13O3k32J35Nj35P9m8J65o8j67M1Q0k7nJ6R8k0j05M8J41j39l8P7k6M2lM3L4
53814a0j31K2o1O4J08j80J2p9M1K2q7R9K00n0J06j12j39J4K6QLm0rL8M1j42J58lq3M8m5K7
53794a34oO4N7K1j22r2L2Q2j0L9q3K9j0k8J3J57j18l2J29K0n7l0L5m5j9k0J01m6L7k03JP8
53775a60m6Q9NRk8N2P8j95pJ06L3j09k1pP7r6L5L7J0P3r9L2k0n5J07J8qN2m9nk2n8M2J14R1
53753G5j50k5K6n8q3R6O8j33j1Ol0Q0Oj8M1Q1m5j35l6O9O6m4P1L3m0q8j9R6J3n1k6Q0J02p6
53732e9r2J3q9P3o6J51q4K00k02L5k6L0M7K3l8l0N5K5j19O7o8q0N5J24Q7k07J31nK6k1l2j13
53712a89k9J13n3J3J51p7n4K0R2r1O0n0l1n2j0J9R7m0pm1J2pK2L7m8M2m7m5J02O3k4J7j4m
53691e3K1j07j4K3oM4O3j58J92l3o8O5m7rr4%j2Q0K1m3M2m7m8K6O6l4J8l0M9oj09R3O2j73
53669b26R0L3k5o9J4J50l9j55L0R5K1k2j8j4N4r2J10n5K6k2OJ55j46j11p8M5M9L7L9j9p9J40
53650g6J9m1k7j32J28l3P8M5l6jm0N8j4k5M9k4R3k66J5Q7K4n5N4Rj8L8J00j70R0K9m5J8ll
53628g5Ln5l0L0K5P7j27O0O0L1j82J44l8p1OJ00j85R5J7j09kJ48j20P9L1N4k4r1K3J37j01
53609i0j26K00k4o5J17o2j47N0K5M7m8R4Rm3n4p7J78j83O5n1N0MJ03j8j11p2J28j1k1q4l8
53590b55J37m8J09J02j27J1J7m5n3J67K4j45m8M9m9N2j7J25j44n0j3J19j4rj4m1n2Q2L3OL3
53571e8j45m7J21P6L8n8n2K6p4K2J00j2o8m0J91J4k01l8N3J6J14j4k2j33o1P0o7k0Q7N6l1
53551a57O0k9P0o5L1k2l4m1J08k1R6j14L1Q7k6n2p7l3Q8k9R7n3m3Q5l4j55J06P1j14J25j8
53532f2n0n0L8p8K7O7M9M0k0j26j38J68n2O0l5M2Q5n9m2K02j74o1l2m4J52Ml4j01K13m8j75
53513b34M7L0Q4L4j91J97j59j3J67L5q7q2L8N1j00J7R8n4J06j47L7o1R6p4L8J7K1r1R0n0o1
53493b01j9j2k1R0N6o7p5K62j16Nj30l0J13j08O4M0J38r5L0lK3j17K6P3r4L6K1K4r2r2L5N8
53473a78L3Q2l3m4J7P9j41l4J23P2r9M1P2m6p0m2K5K3j28J42m5L6J0j2l5N5qm2p0j9K1J80
53454c5l3q3O8L9n5J8Pm3r4RR5P5j68k0K4R4k7Qm5J10or4j8O0m7o6J47O0j55j1%P6L0rj28
53432b17m9J30m3Kn8P3M7M7o1L1J9O2m7Pp8K7J7J30k00Q0ojn6K4P9j21N7l5L4M6K2K5j37P7
53411g3N6j65k0J2OK23j25j24J04M9l9k5O0J7j32J16j03Q6n6Q1j1RRk3mp4L3j02J50r7l7J18
53391h1m3k9J14L9j33m3R2oRJ37j56j7L4l3%j5P3r0o1J6m5m8Q8O6L6l2l9j2J3K6J01Qp1l5
53370a37R4m1Q9j7J6r0o0o8J3l0j6N4Q6Q1k8k4j04qJ41J1j53J2M5m0Oj02O2l6KN0J16m4j16
53349b36q9K94j1r5j6L8l1J02o3p6P1n6oJ3K2P4q9J18O6j60l1M1J3J58J0j80j14P7J01q8j0
53330a53L1jj0J15q3KJ08j29L1j16N1J09o0k8Nk0lm9O0qj18L1O3k8M0j7l3J90k3m5Q8nr9%
53309a04Q5j72M3l7k9N2J23j09L6O6j48Q7r2P9oN9l4p1J13k6K3j16O4P2m9P4j25n0J25l8N8
53289d7n2p3L4k5m4J42o2l8N5M0ko3N0j9l6Q9j12j1L3M2Jj02l3P7P9jJ1l2OM5q4p3Q6j2nj4
53267a50M1q2M9L5Q9k10l4OJ63n1LM2N8L2l9M9j10O2m9q2k2Q6l0J86m8j62%rm7MJ00j18O8
53246a70L4lP0M2L1p8n0k5k9K4j32J16N3m3J5l6%NoN1N3o4p7J03QP3p6%l5K0j2O1n3o1J28
53225f3q8M6k4k7j3n4P6J7M4j9j1p5k6k7J25Nl1mL5j02L0K0L9O6J6K2Jj57M3l1mJ05M8k05
53204b23P4J25j78o3K00j41o4J44M0m3N4j00R2P8l7m9q9k3J27O6j94M7QJ23k27O3J06o6N2
53186i8p3j03J49O1M2j52J16n2P3j25J3K6qK3J3J06N7j44m3r6%N0j6L5J0J15j03KM5M0plj59
53165b06O8K1J21pLK5o1n9jk1j29rJ57m2J8J5l0Ml9KM6m7K6J6k7o8O2M6n6K8L3L5l3n9JJ45
53143b2p4p1oJ28%j19p4N7O2m7M9M6r5ON3L1j43J33L8oo8r6J69jn3Rnj28RJ52j3l2n9O2m9
53121a57J50j13l9j7r6N4j9K9P8k4O4j51R8KK8K1q1R6KQj31L1k9Q0M2N0k9n7m1j01J04J01
53101d7n1j09Q6J45r1j6j15J08MM2p3J6k1K6l9lkK4j4o2N8j2Jn9J37oj95K20J7j16o5J05o
53080a13QR1Mj33r6J04mM5K3k7L3o8mo8LJ06KQ5j38k0L5O7j48oK1M1j0J76j68l6J08o5p0K04
53059a8j51J70j04l1n8k1J62j15Mj12J73p8RJ2Ln3R4Q2O5j21j32J21OMn5k5J61j73J03l0J7
53040i1r7P2K2O7o1j05J37o2k0Q7j6k5l5No4RN5jr0J11J1n7m8J42q3M0K4j19K5j9p8M7j3K15
53019a5j02j06J22o3N1m7L0k4N0m5k7J26o0k6N7p1o2N7j2O7o4j0O1m3N9o4R5j64K2OMO2l9
52998a75Q2O1l6k3q5R3j16m4O3J4Q1k9O2l6j14N1p1N6M3k7Q6n4p0R7k4R7r3mJ18N5j12j40
52978a94Q1L5j13P5M5J6PKk7m1l9nm9R2K3j0j1PK4k8P1j55Pk6NR9k4o9O3M1m2m3p7M1P0l8
52956a87J06m9n4J02n2j1J08M9k9M3r3j07M7p3jl5Q1p1J42o9L9q7P9M3o8L5K0J4r8N0R5k5
52936e6Rpo8P4j33j0n5J32k5M7m2Q6Qq6p9K8L9J75n0o4j5J1J7k7J22j86N5q4O0N4J18j9r4
52916f5O0j80O2o9O1q7RJ20O1j37L1O6k7Oo1K5M8P7n5Oq2L9o8n9J2J40k0L2j19K6M4K2K8n5
52894a09p0O3M4k4o8N4M7r2J21n9l2P8j53J21L6o3j1K0l2k8J24l6o5r4J25L0Nk37K45q1K5
52875a16n0O5J0K4n7J4L9j8J1r0O0q3O5M0M0r1j6M1P8o7K1N1m4ll7N7j70P9Q7p2K3K5j55L5
52854b04R1kr9K05M7m1j06P0k1p7K9nK3m9j7N4j10L4m8j02K80o0Pl3j5N8N4j07j2NL8m4M7
52833a10oN6o9j6q1j6K9J73p2n7l4J41n8m1J09Nj19j3J08o9o4J93l6o6N2n8l2l3o1qM1J29
52814h3o8M4k4K3O2j6Om9Rj1r2N9n3r6Q0L9l8J34M2ok3j63J08J21p7j45oJ30K9j9l9L1o6M7
52792a10K5m0K7k5o7L4O8j9np1L7q1O3K7K1p5J37j24J04m8%O3r5J00n8k0k0M4L1o0L2m3Q7
52772f1k9K7J3Qr5J9l4R5k8j13Q5m6j5Q2q1N0n3J18j27L4L4L2n5K7KK6L0m7K5j26J35n2n6
52751a76o6J77l4L8p9M9mR2l8K5j21O9j16k4J29L0K9n6j55J19j42o6R8J27J15j54Q8j06N0
52733a02n4k3R1qj2Qj37J08j3J37p4m6J07j4J4k6Lj41P2n4pJ15k1rJ16j55j1J11j61N6K4J36
52713C0r2rj65J38kn8O5k8o1P9l1m0N1L8N3j57M7O4m9p8n8R0J3O9q8Q1m9m9m1M5M8O1k2k7
52692a32o9N5kn7J5O3R4p2K0N8o8k2m0o3K5J08l8o6J3K0K4R1q3Jk0r1M5N5O4klk7mJ01p8j51
52670b36M1J24p3j0J2r8J45l1J37q1k39J71m4nM2p0K15k11l4LQ5M0l0J3n6Q4R0o6l0j23O1
52651a74L7jn3l9J57ql4L3J07k5o1j2Qp5M7l3N9Jn2M7L9j29N6M3K1l0mp4j02J16J1M6j00n7
52629b35Q5mj6N4J0nl8J6L7K1j67K7J32L9K6mj91j3m8M7O1J03L9j62r1J3J11j02O2Q5L7p3
52610a44k2Q4j51N1%K6J12q1pO2j38J59j10M0JJ15j33k4K0n3Q2o5o7J89p4p1J21r0nl9k5P5
52590a62P1K2j52J37m%Kq1j14O8m7%M9Q5j17J16k7r4K46j11M8p8J50j01m2N8l2LO7j8q4%K8
52569a14J00j70R0N0p1oJ83o9r6m6j3Jp7J48q5KN5K3mo9j1L6o5l5J22L5l6J05q8m3L1Q2L2
52549cpj32M0j02m4j5M0L5J27q2k2K4N7L5l6J2n8O9n9m6k0J1qk2J41j44Q2n4P4n3l9MM9k1
52527a67jM3J8j01R6M0m7l3J81k79Q8J5J7n6R9k1P3L7j57N0j79J77j31J86R4j31j3J4K0L2
52509c6O4j16o6MR4p5j5R9j23n9N0%J44j56Q0j11l4J52J80r7j04qJ04j86J20J16k37L8J02
52491g6n2N6o8O3n5L0p1qL9P8M2o2L0j4n1qm8lpK9QJ28m8k8n0mM8l3J21j15r1P5NJ05j27j3
52468a75L9j22J05J55j07Q7p7l5LNN5r9o0M5M0K6J66k6j30j33K0O3K9n6J3M7O6r2JJ25m6J
52448f7q0L2k7N7j08J20J6K1j02QRM8j07J38O0j12J56k41nJ7N3j5M3r9J86j02j31J44P9l1
52430d0l3k8K8j42P9J9j0L2r9L6J10k19J02n4l2J03q9J05J9J07p4n5j1p9J26J30K6p4l3l9
52411h9rkL9k43J00K4Q3j8k7q2J8J3O8n4j12J05Mo4K41j9o3r7M2J06p4M%l1J2r8J03n6O0O
52390a10J00q1n0P9o4K2M3j21J02m5j8L0k5Q1N4r9lm1MK0j5j5O6m6J6r3J48r1J5k1PJ8r2M7
52369a78O0l6m3L6l2l0J69Jj88N1O2q4M7Q8Mp0j9n5K0J06p8M0rN2k9M4K7q5j1o8K23k50J8
52348b17R9ql9J9k0L1j0J30j8p7J12k25l9P2J4M4P2j19m2Q9N7j7l2p2J0J31j63OK7m3J10J85
52328F7j98l3o3M5O0J4K7j0Q7j57Q1r2L6p0R4Nk4n3L6R3K3j1j38rN9l1K9k0M7Q7o9q7J1J25
52307c9r5J52k8J3j89l1J44m8L8j43J13j99J34o4N0p1P8J12pj9j11J2J98Q4j20k14R2O1J03
52289Fp8o1J17NL3n5j8p6N3n0n3j1M1j3RR6j14L8O9j39N1m2r6J92q1N6j1m3J20J5n6L7K8l9
52268g0jm0K0k4o2J2J06m8k5n7J2J2Q4l1j63Q8j28K94l4j13j21J78R3m8j5l5k1k3L9J16Pn9
52248e7j02M2j18J11Q3j25N5p7R7q0O8K0l0K6j27j4J35N5Q8j81p6Q1J20m0m2N2p7L8pL7J8
52229b7l6O8j11l8N9p0m6J24o1J9N4K4k50J14k5J64M2j76M2K7L5J5n3k9Q6rj72J09l7MM5K2
52209h7K6kp3r1R5j81J47O5OJ69j37q9J4K9j13J06Q4n7o6k2Q2Q1k14QO6M7M1J5n2MJ7p7n5
52189b14J6j7K3N6L7r6Qn4j1J4J1P5m9l0lQ9l0j6J03j29Q2NO7j9l7kj12N1PQ4l0j43K08j7
52167g3J3nr0k2%P3j9O4j91J35J6p1Q8P3j08m4O3m7L1K9j65N6RQ3m3l2R2r1L5M5j0r7R5k3
52146a31p4O0M5K2O7j24M7m3r1j46K78m5K7r9J35j1q2j28J00P8J7m0j34Q4J33l9L3j27J04
52128h4k18J39k4L3l6J30Q9j15p2J69k96K21j41J27R1k27P7J04k3l0q4J11l2o3j9q4J04R0
52111f3k3n0j2l0J14j02M1q6J21K6P8m8M1j79%J63Ml4j30K1m3n0J03K0j8P2j07J9j35P2J06
52091a09l3p2K9l6J5J7K1Q1n2km2qq8O7J28L8j23qo7O1L1J1Q0m5k6k6n9J5J49p9Q2j48K2M3
52070a33o3J29j0Q1j12m2MP8n7M9N6r8J0Lo2o1J67j97J34QML0r1mj1o0R0J51oj66n6J55j41
52050b21N1Q0k0j35M3K2O3m2Q0J59j0j57K0l5M0P0m5j7o5o6o6J52O6qm3r5J95q2n2KO4J19
52030F7j02l5n6k4J50j72J10m4j5R5r3Qlk4mp0L6L6RmJ71l8j13m1NM7j08O2MJ98j07j3o0J8
52009a10o7nQ3l9k2J25nj49l7L3N9N3r9J05J00p5l0j05N9l2R0J2k5q8j7L3J2N8L9p7P6Jq5
51988a29JN6K2l1j36K9J48m8o7Kj11J02M9m6K1J81j32q4J3rr5J77K3l4L8j11J17M2j43P5j7
51969i7j05J15M5j08J0K5n2M4j14M4J08n2O5J03k27MJ63o4j4q5P3M4m1n7N2J14Rk03N7J8K9
51950i7l7m0N6r2M1n3K9K6L6J7J0l9m0J5N1j2qM4j45J40j6Jl4j5qJ65j02p4J42j13J09o8l4
51929a45O2Jl7N1Pn3Q4n9nN9m9q5k1P9o3m4J03P3j18o2J63j50j7J51L7jM5q0r5R9P0o3j5j21
51908a99O1k6L4J2Op6L9O2m5%P1o0r2O8O6O1r9j1M6j09R4j00%QP9M2J0p2L8o9N6j16Q4J2j45
51886b70J08K8N0O5j68j10J32l0O6O1j8J7p9N0p0j3J39p0L8P5m2L6j09j11J8M5m0J06l9m4
51868a79M0J9r5m5J64j3q0M2o4J81j10j0N3kJ6j9Q1q3n8R8o0o8k9m6j2J02J02q7J21m2j53
51848b36R9n5K8J3K22j48M5m2p4L1N8j23P2j02Q7p9o0J44p7K0n9O5J49j54k8Q0Jj21J07n6
51830a93k4J54O0K7j02m1L4q3M0l8P8j11Q4l0J29q3n3K1M1j7j8n6m4J49K7l6n9m3J12o5k6
51810a66l2J00K8Qo1m8K9pJ3L5k3k0j07K0J20j0K6J6M9j10Q6j11N6Q7nj31P8L0q7J62j71o5
51790b11l9J05J74j51jrQj19J51O1n8n3P0l7j6nQ2L8m1o1j09qM4K6L2l3J01m3J12k9K4L9j13
51770f9l3O5P2j08k4o5l4r7L8J31K2J17k4m8M3r6M8k6qq6O4k9rL6K0RMl7J1r6N4l9L2K8rp7
51748b20O3J20j27J45O7j76J2K5l9k0J62j22M8k8Km6P1ll8J7j74L0R9J5MN7l2m4Pk2M1r3n3
51727b52J9J22j6Lj10P8N5j7K9J3j67J32Oj20R8l1M9m4j2L2k8LM9o5J68q0k64J29J83j76j5
51708b29J62q4O4o3k0j8LJ35m6j08P4jR7k4j15Jn9J94J9n3l9J65j16p0K0J04r1M4K6J9L0j73
51688a52J26N4j24Lj3r6Q5Q2j7p3O4o6q5K8R6M4l6n4J42o8q4L9L9j57J31L3l5j08J34o5Q7
51669d6n5k6Q8J21m3j20p4l8n4J21n3O4m3m8K3J18m1o7P1M3K4j02J0M9R2j54k8J11r0N9L1
51649e7lO1o1opp4J36k9m3o0l2K4N1n4M3k4j4L7P7j9j31L1m9N2j05J72r6J3pK9m3j1P1J00
51628b8r9M2n7o9m5P0J14K7r9rL7L2J0r1q9J72MK6Q5j65r7N2K8J38o3K9o9r2J43p9M6L6o1
51608a21nj8j3n2J32j67J72j6o9P0%qnk4mm5J35j13L5P6j1j86J19k5M0N3J0j26J3qO4L4l4
51587i7M8j1No1J2l3o3J05j8k3J6L0k6J0m9j0L5K0K3q1R3l3O5k4J3m1o4K5M6j3jM1k02O2J44
51565e7j53Q9jQ1l2M5P0m0q8K2j6j01O0P1r8O1k1L9m2Nn6N2O3l4o2N4q7J5J21n3n1q5Q7k4
51544a66J19j55J38Lj28MJ37kn9j7L0r4LJ34p9N0K8J11j73J13j69R2%k7k3K4LJ5p2J0j2m9
51524b11o1J30J37m1j15J1J21j18mj3p9o7O8J3J48r4R3n8m9J2J01m4m6J21q5J4M0j9r3L1J10
51505d7J44l25O2J06K7k2m9o5lNJ4O7j37J10J07j78O6ko0O2p8J9N4K0N6R1j56pj26n0nO1O1
51484a78J60j0qPj39k1Q7j77R2N9j02Q8N1o9n8P8J09j30q1O3J5j2K9K5j00J04l2J03n2j02
51466b01l7J10J9kj50J06J9k2J19j29R2n8J18Nm1J05j4k16J4J76mk33J72j3J8j32Q4n1J35
51448a1l4q0n7K7K1Or3j6N7O2q7k2P8R2O8j01q8N1ol2j2p0K3P5j2K5k3M0m4L3k0r0Q1O3M9
51426d7p7K2l0K3O6r8N1N2k73R9J56r5m2k3l0J12K1K8n6k8P9oq6R4N2j3n0P5l3m5O9n3K2M
51405f0nN0j3n4p0m7P2P4k5j8q7R2j51P1j33K30Mq7J66m6j00K5p5m2Q9l9jM8j21J79J38k7
51385C7j6J4K0j26p1j56J07Mj8j9J84p2O6j18J6O1o8R9k4o6Q2p0j9L8mj1n6P5J40n1j14l4
51365a70n7Q6J11p9n3J37Qn6j31R3j0k8k2K2O4n1j6k8jL4N6r5kQ7K3n6l2N5mn2l6NK8J8K1
51343a31N2j6o7NK03M8j06M2k82k6o4J40J24k1k1j12N7R6p9l2J54k30J06J01o0m1O8K3r9J4
51325a54J31j98K30p5n1J7ooo3KM0j04N9P6K2J9j03J1l2J09O3o7N2j32J15O0n0k02J04r5o5
51305b93J43Q4j1k15K38k1j81J14O6k3j8m3M3QrM3J0N6o5M1j37J46j50O0q8J11k6j2%k7J4
51286a42j6Q2j03p2l0N3J77k6Q6Qj35J16m3j49J12jl1J8k09J38N3j3o2J65j11K7k5j15J39
51268a09o5m1J2J09q9o7P3QJ16M7j25O8N6MLk44J14l1N4j43R3M1J04n8j11K2j5Q6L9L8o7j01
51248a79R5m1L1R3j13m0R8j04J07m7k0o7L4q9P8P0P3j48J51j6pn1m5L4l8mJ09o4k9k9N6j00
51228b02R8l9M2N2j05j23J83n8J43j56J25r0k2K3M2k0r0Q8J6k9L4N3o0k15J67j06L3J34R9
51210A7l4j02r3N8j01J08m1j00lJ47R6q0Rj7P8R2j23o6p6nJ93N8n9rq3J29QrLk5k9k7N8k9
51189e7m8J1N5M4m9j12J0N6oJ4m6jo5L0J71o6pJ43p2L6r5m3KN6n6J38r0P0k03K9R2j29J41
51168d7J2j38M7M4j06q4J59m7q5Q8n1N9M9m8j5J31r6J1M8r0OJ8L3N4j91J01K0n0M8J21k45
51149b44L6N7L1j8K9o4RJ28o4p8M9o7O9l5L8O2pj13M6P5o9J52j60j5J29j30K2pM5m7Pp8J7
51129a95J12nj44J24krR1j88O6JqO9M7J8j29O5k0j26J10k7pO7K6o1r7k3R1K6P5n9O8r9j7o3
51108b23Q1M5r6K4N1KR4Mj01J05K9r4o2J48r3Nn8op8m6K7R4k6K7q2Q9L5n7k4j31J87k0R6k2
51086g6n3O9l1q5J26r6K2P5j03Q2n5j54J56l6J13k1k0M4o6k0p9q6M4J52k5j1m0P3L0q2P2n3
51066a34K6r5J58L0k4l4J3l6On9N8J5p5qP8J9K6j63K19j12q6q1l5J61m8J41j08R5Q7j04%J
51047f9m4l4O0r7k7K7K9K5J5k3jM5M7J3Q1p6j46MN8j11q1J26Q1p0LP9j50R1qJ3K7q9N2l3n1
51025b34O9M3l9J6l0J01Q9j33L8r9O9q4q9K21j61O5O9j01P1J9j6j03O1Km1J74n9K2m2p3N0
51006a25K7P4j3M9j3q9kJq8L9J06j29J57j02o9m2J24J3n9J06j05M5r4R4pl7O4o5O8K5k9l3
50986a09%m8P8o9M6K0n8l2M1M5pRpO4ok1j24J46p8j2L5q8rk6J53o7m4j1J12j25M2K3j36J72
50964i1j19PJ12n1N0r7J34o3m4K9O1Qn5J9JJ7l5P1k6J6k0j10Po6J89P4j02K5K2r3N7o3R3j7
50943f0p1J03m2j15O9N4M5Oj63J00p7K4K9Jp8n0M0P0P1K9M2j07p6j0j8M0O0l1n6k7K5Q2l3
50923a24l6n1p9K10r2JN6J0J2j63R8Nm4o2J33n2QJ13n8M6m2Mj04R4K9o0j5J01j50J3L1Q4J2
50902g2j18J28O1j19J7m8M8n6J0N7M3k9qr5O5J1j13J11j29QJ22R1j00K4L8jRj29O1k6NJ28
50882fj33M3olLj1n7k4NQ0p3J25o3n0O4q9Q3M0l0k1j5n8N8NJ8P8n4K6n6k9o7L8O6M4j29K9
50860a69J01o7Q2j11P4j01J9Q5m7L1j44J83L1r5J08Nj42L8K9j28m5K16q8L6m3J23j50L2J07
50842c0r7O8Mj0nJ0j68K52j35m3L2n4J80m9k03J60q8K5K1pMj2N5q9kJ03l8L6o0L6m5qK1M5
50821i1R5Kj46M8k0n5K4r4J50n5O5o3P7j00o9R7l7J24L2L8qj7j30N4O0K3k16P0M1O2j26P7
50801h8l1j52m0R7J8N8oL3p7R0J35j61q4P2k6j45K0M6J25l2j2M2M0m3L1j8K6om8k7O3mJ4r2
50780a82Q1pJ01j45J00r6l8J0L3K5j07K9J43j45j2P7JP3j00NL8L0l6j06J23K4j20Q5Q9q3k
50760a12oj38J72N3nk40P7J11q5J58m4Q2k09K0K2p8K7M1R3j6k3k2j2Q1k5p2k3J12q2k5oJ36
50741c8j79P9O9m3q4L4R4qQ6k1P2o9K9j65R5r3J07j30L0J5j69K03RK1J2j69P9o0Q2J4R0n5
50721f3L4q0j63J36n9M9J21j7o4j04p4J78j22P7J5m4lM2r2K07j75J38M0n7L1m4Q3o5L7n0N
50701h3K5n8L6r3J59l0qj7j3R8j36N9p8O2Rr5J7n7R5N1j01k4K8j04J43l6J05j4j00MpR7R4
50681B8k11M9j0j9O0Ko2l8M2Q1n2k8R7J5j02J2LL5J44j43j10M9Q4l8J88j40O4j0l4j66m6J11
50661a45O0j17Q7N7n0n5K19P5j88q9m7R4J7k2j34J67q5N3n5N0J9r4j2J72m8qJ1k1K7o9O4n1
50641a18m6n3J33p4P0l4o9P9M5R4O9j66q9R0O1qm2k2n0k22J50N9K0j01p2J24O8k2L8K8n1O5
50621d6n9l0q8J73j63O5m2L7mn6O0R1K9j34p4K16j10J3O2l4L9L3M6k24L7OJ10o3m4p6J32O8
50601c0j9j5j25N4J59j38O4q5K5o0Q3k7O8j46J02L7o9M4L6j07m9L7lJ38n8K0Kj61P2m5M0O5
50581i1R1M8j70n7J41j05q5J3N2Q1l8L4n7P4k01J06L2PR6j16q5R7n1NpJ34Q8j69o3L5J54N
50561bj9l8j43q4K06j0j42J76j49l4J46r6O1NK9J3Q6j66LJ3p3J73mj3j20m3n3J34%m0Q7m9
50542a46L5R1kj13%J28j34O7o9L3j5o3q2oP2L1M4Nj5O6Mj4L9q5QQl9K7L6j0j13R7mO8k6L3
50519d4j81J75k8j16J38m5j12R4j2P7j28o8N3J31l5l0k8pJ32j24N4k8NJ9M9j39PO4p5L4N9
50500a09n8j4J11m7N2R0j77R4l8Mk9K8Nj31N1J0ll6J77p7m4Pl8qn8jJ44p3K3j3K6j4P7o3R2
50478d0p3N2n1M5k3n7R2nj28K3P9n2j04Q4m5R1OM6L8j79J31L1O6j49n8J16n8o6N3O4N8j24
50458a37j6j17J27M5p3L5l5J17j71K3l2N8m6J30K4p2o4J48j85J33K5M2j74L2M8l3N6n3QK4
50440a33L6q2P0n1N6ml2K9l2Qj39K0J39M6o2Q0O9j12nr9J02QNQ9j43qj6r9R8lR4r7P6O8j33
50418a57R3O2j59j1M8%J1K9M6j37O0j1p6N4RL5K0p6L0j8J1r2Q2N8j27J4P9J75k82J16k7Q0
50398f1Oj50j8N7J69r7j4J39j61j51Q5O3J4kk5k3K2o0J45n2l8J15k9j8q5j0m6K6j5J31l4j4
50378a31N4o2J1j6Q5J5l0r8R8r0L6l5m0J42p6L1nq1J24q4p4J35o0J76O6k04l9L3q7K9rJ21
50358f5j64J70m6k44J45M0Q7q1R6n0P5j42M9J4k6JQ1M1j17K7P5o9L6q0l3j2O1p0J23n0j3q
50338a49J4q2J03J8mm0N3M5n5j43K25l1k9j28O6j6k5J3N7j31L7J20j4J2j13L6oo2N7N7L5l6
50318a16N6j22Q9R1j40p2J59p4J23j46N0qp8R1J62k62qQ3j4L5J24m6J7j36J57j48O8q5r6Q7
50300a59J1L3j89P5j7O2O0MJ59j57j10J78J13j03nk1j27N9P4J4r9l8P0MJ02q5q6n5O7p9J21
50280a24j4J36j04K3kqj1r3K3k4N0o1K6k4K6Q8j05k2J66p7QP8nnpo8J06rK5m3M6O7jp6j45
50259a60N8N1j57R6mr8J92n8j8k7J4L5L2j46NO3M7K9j21N8m5K8n5j57L25j97Q8L0q3J18l8
50239i5O2j37J63o9p8M0O9nJn3k1PJ10k30K6k8J45p9kn2q0Q8J33k2l9J20o8k6n9M7P9o0m4
50219a57k1J69j00n3R5p4K2O7Nj59J31q0J70l9l9o3n2J07l0l7K4O5n6j77L4J53OQ4o3m4L2
50199h0o6K3L7L8r6j2N7LK0j6n1j4l8J09j0l9J5K6K2M%q6o6O6P9K9o6Q4o8OL1j57N9M8Q1j12
50177a40j04J21j9j8J28p7j01J30N6j8q8n7J10l5m8j0k6O3M6P5j5p6j05J03M4K5l7q1K02j47
50158i9j38J05p5J01P1N5j24n0L0k3L4j1q6J29Nj14j3N0N1j1j62N0j4L0OM0o5J19j9j12N1
50139a89j4lJ43q6N4oNp1q1J25J31r3k4j26n3J61k0L9J21k18jJ34J8p7l8P1r8J58j33kM4n4
50119a83Rj7NJ29m6j06J9M1p8k4J84J65o1J1j37J54J2r4j20J48j40K5n1j08J41j1J7j15P1
50101a60N9j3K4K8l4k4q6L5J03k4o9k4N6l6J47J0m5Oj39N2K2J2j00Q5krJ14j9L5M0j70KJ3
50081a11k0R3rj26j3P5o8L3j0n7J33m9qN7j2pq8J2k9R3k5kM3o3o3J15R5n9j58mJ15j19L9n3
50060b50J31J4Pj2J2Q9p4o1Q7K3j51J18K4k1j3m4O5r2J3J47j29K3O4m7r6%N4l4mM8J12l9l4
50039g0j17j06K17m6j67J13P8r9K6P7n3r2J45M4r0l0O1m4Q2p1j4R2J8j62Qk5Q6P1j36J78q7
50020a13O9o8J11L4j41r1J04Q1j12k9L8p5J13J28l1o1r5j13Q5Q1q2L3M1j67R4P6L1n0r4R1
50001a12K5j1rN1p9Qn0P2o6j8j5p2M0P7n9J44O1j71J20j6oJ6r6KK9J56q5k2q1OJ03n2Q6M1
49980A7l1j16O3M2p0j36J43M7j18p6J29Ro9L8p1M9O2J6o8N7qJ2p8OP2l3r6J00j15J5L6L7M2
49959i3l9L8m0n9J71j0O3k60M8J18K02j80m5n2j29K49Mn5p0K7RM8l8M0k4N0l2j61J57K6nq4
49940a26J6k8N3k5K9o5J24j55J5L3l3L1lQ2p2N0j41J3j4J14Mj28J50p4P1n3Nr0rl7J16N4j8
49919a11O7l0j30M8j3qK5PR1j14pJ28j12K1Mq9m6J24o5P9j1l0l6J0J53P9j57R7k9r6j05M9
49899b07O5k0k6N8o7Lk7J13n7Q6k6r0O5L7k2Jj3N2Ll7k3N4j52J0N8J2P5j49J9M6J04KJ2j1
49878e2k1ll8Q8j56R7N7M3j89j3R8q6p1J84rK2r2J78L7j57p1J33J4j10mJ04j73kL3J6nk3J32
49857c9j46rKJ4J66on7P7j08j6J07%j78J00J5M2j17M2o8K7M8J23r1o0m2o0P6J22m8m8J06k6
49838e2p0J1pk7Q3l7p3L0Q7j00L5n1J63j47K5O4n8O7n6n6Q1M1l8j39K7o5K6J17k8j15O9J00
49818i3N0n4q0J08N4j87J29j33k7J60k8p7Q6j04O7k0OO8M9j7M8Q6k42L9k0j8Q1l5o9o7K44
49798DJj23M3O9j72jJ36k3r0N8r7N4R9q7J2l2P1L7l2kk4O6j01J6qm3J19q4K1j28N5J37lk6
49777g8L8n1j00P4Lj8l1PpJ1M2p2J12J0j13R5L8m7j08K6J29q8o8k3k3j1R0J0k5l5J9O2K9O5
49756c8n5j94K13k5n5J40j05m8L8n1O8M3r6Q9J2n5L5kJ5j12l2lKM0J07r9O2l7L4J2N8l8l4
49735a11o5LQ6o4k1K6l2n1J85L4k6j47MO6N2j9QO3n2Oj26N4q5P2m3J25j38p7J02P4O1k4L9
49715b1k64M2K44p5o2rk2k4N2J7n5K5KJ08J1m3N3j70Q4L6n7J11Pj13N5j19j3l5Q7J9j01Q4
49695a46j22J47L0p1J48p9Rr1m3J13p7P9J8p2o6J82Q1p7rj04m7J28l4K1j0o3M4O5j34L5J22
49676b3n3j4N6j33O3q9jL1J9O4j58O3O8l8L3p2j68J01J37k9N5no7k9J39n0j17J13r7J09r9
49657a91J24J2m7o4K6K1p1P4l4lP0j23R9j09J32mq0R2JL1j76J85p2L6qL0mN1o9m9pK8L3j64
49635b30Q6P1J08k2m6o4M3J42j36o8M7o0k9M7j6q3J65m9o7R6O5j36o2L5j10Q8Q7o4N5O8j07
49616a46%o6K12q0p1j3J00p7R4n3j18m0R8O6J78j02j20j27J78J0M6k05J13N4L4J7k51J16K5
49598a28KN4K3qj19L3J03j05O9j14J14N7n0r9M5K5p6J03Ko1q4J09r0L0Q7o5p8O1J4j5N2j17
49578b26j0r0J94K6L4qpj8O5k08K1J88o5r4J39q8l3Q6k5j9j0OJ4K2%JO6j2l3N2o8n4kq1N7
49556a80K9M1N7l1P2j17k8J1P9M6p7M2q6M4K5k5j07K3J44l7q4K1J1M7o1N6M2m7o2j0P9J4j12
49536a81o9M6L8J0r0m8J12K5M4J8P7p4J1j22P3rKk7J27m5o3N4J4K1K9j35n6J08j04%M5J43
49516b6r9j65K21l2j45Q1l1J31N8j78J71k9j36R0K5j38J03l0o9R0k7kRk3L6J05L1j07p1J9
49497a38P2k9J5j6O7j57j25J43m7nJ35j36N4J01k3M2k6k9M1j31OM2Q4k22Q6J49n4P6o9m9M7
49478i6J42j09M8mj69J3m9R6o8N9O4QL2p4mp3l9O0K8O5l5j14M5j1J22L0p0M7k0j14J21M8j29
49457a50N4k4m0l3J08M1o2j48J09N6r2M4j27J94m8m9L5qM6N9j89J01M1k8k1R5j08O0RK4j83
49438b34J94k0o6J09j1j37P4PR7n0j36P1kp9r4J21N3k9n1l7O0K6R7J8n3p5J5J00rm8O0p6%
49418a05j52J19k8L3J49r5m5l9J45m5j45J48j67N5J58m6l1L3k8p2J16mn2k4Q2J0j47Q3n3p7
49399b24R3n4L3o0K8L4J20j00K2p5J09Q6j82J88j22l3R8l5l8j6p9O0J01J1o5k1jj49K31j37
49380a77j3N2n7j4K5Q7r2K2j4R6l4r4J47j43l2J26M6l5j40J11p9M4Q0r1J19j59j7J29P4m6
49362g9JNn7j6Q2j9k3j6j1k4l0K57j65M8k8q0j11J47J64k91J92m4P9j47O3j9j6n1M4Q9pr7
49342a60NL0j40Q8M7o9M6%O9jJ2m4L7qrN3j66Q7O9K1j42m6J28mm3N9J5k3K8kJ46j48J2q6J5
49320a24O5j8K8j89j9J37l7p0J79j34R8q2M0L4j23R1K9q5Q6J0j06N2Q6J02j79N9K2j2jk9Q
49301h2p8o4K3m6L4N1j5o0P9Nk0O3m0J6Nl4N3pM8q3k08J58l1J52M3Pk03M0j11P2J29j5Ql5
49280a46OJ32j40lm8m2L2M7p9Q3j46J71k4J09j68J1M3K0O9q6j5k7Q1l3o4L9k5O4o3LK6J6J2
49259a45Ln9J48k4m2J21l6r7K3L3r0L6M1ol7j48K19k3j03Rpk5N0QKL2L1q0O1J04q3l9j0mO5
49237g2j25R8p6J00r3R9N3j25QJ20j02N0o2j1%r3N7J0O4J2j39O3r7Q6j6M2J18o1N0k8q6J2
49217a44K3J05j45j5N3jM1L0Pj48Q7N9J5j45P3K1lLO2j08P3k3k4K2o2oK4j05R3j6P7l3m1p8
49196b29K3N0O0K2j32o4R7R2Nm6Q8p3mJ22p2j85J94ro5O3O9K4n2n5O9j14k3K4LR4k4j13R7
49176f4n2nJ5j02J05l7mJ01r5po7O4nR2k0O6j30K7j2p8Q8P6ok4j46M5l0J14j10J9l0J05jP
49155a01P5j06J3P0k5n5K5J30j39n1L8K8j62J19N8q2K7N4n6k8J28j31P1K2L4Pk7r2l8lJ1Q1
49135a05j0J4j4o7J11q0O5mm6K7l2N0J5j07O7p2Q8Q2j05r0NJ19q0N2nl2J2J07Nm2p9J11k06
49114b46J13J2q5kJ02o5l1JN4n1R6kj42J66Kl0N2j29k7J6J11l3J0O4j03o8J34ll1P2j32O7
49094a08k0j4p6LK9P6J68j83O7j27LN4J23n7j47J12r9pN8l1J10r6k9L6l6J5J76l2O7j25m3
49075a33P0P9K1j84N1L9j71pP7N3J01r7L9j02J3M3p0K0K3J39n3p7K3n0N1k8J02j05O0k1j09
49056b03N5Q8rm3Q5mL2oj24O3l7p5m6J53M7o9l5m7k3j6M6l2j1lJ85n3j1M7j12R9Q6L4j68J32
49035B5j66N7P3j32O2p9O8q7L8M1J5n8J01n7m0o0J23M1r3N5p9J05j91M8M7L1P5j53R8J0j15
49015a97MQ9K8o5K8m9n4J21j2n9j3P7J13J0n1K1J3n6j44O3O6K0k2K1P2p0r9K9m6L5j62J19
48995a70L7P3J6o6Mn7MQ2j36N7J02O2M4k16LO9Kk0k2J61mj70m0N5N4J11r0k7n8N0rl4J3R7
48974b3q3j35J22o5J32j51J21j6O2J1j72J56k8K9o4K5o2M6J39p5K8o0j8k9mlo3M2Q5j48Q9
48955a12J22l9q8jP0O1j62P5j51J8J78j43P5J5L3j08J38n6L9n2kn8L5J36m6o2Ql3%K5KMj06
48934a85L8MJ56q5O0N0L3j42q4L9o7K13j7j62L3M5L6j14j8l6J25l4L7j87J22L5m9j4m5J01
48916a12L4qrj5Q1rj59J2L3L7j07J05J03l5m6j26J52J2P2M1j21J2j8nq1l1p9J20J12o8K8N
48896g0J3j59K9P3O6j11K8J7jOm2L4O8j33J15m8j5K9K1p4Pl9J2k1J27r6M4L0q9r7J76q5P1
48875a14m5K6k3O7j48j8J34O7n1K2p8MN9l4lM3j4p7lK7j0%K01J0q4j25L7J17m6l0j76K14j0
48855f1n7m6N6l5k7P2o9M8O2j05j1l8pk4RK71j60Nk7m7J48p1k4P7P6j41j2R8k0j51L4K2M7
48834a08M6j02N4O8L2L3j17o3m9M8n8M9Q1J8O3k5j34m1J42KrJn3j2QP6N6j33n6R2p1N7n0K5
48813a30J8N8j5m9L5k2n1L7q3M8J41j01O3K9k7P4j79M8O5j12O1o6J18J6R4k40mMM9o0K5J08
48793d8Q4j91J55q4j1n7pO4k05J56N6J9j42M9J8J3o4pk2lLQL2R5n5n0KJ13r8M3J14Ol6m6j59
48771b55J24r3J23K9m1L5n9N5p6Mpk8L7q4J46J9j28rJ00n2L7kJ17q5n6O8n9n7R8Q4j02N6O
48751e5r1m9RJL8n9N5N3q7N6l8l8N0J3q3rK6k9O7M4l8%K1L1M5j56k7R4q9R6j36J12k3m4N4
48729a86n1J78n5l9j6K9M1j05J9L2N6l0n5P0P7K2l4j6j19R6pm1k7M0k9Jl4K7l9M1l9P1oo5
48708a93J08p3p1N0J20N0n9Oj36rn0L4J35R1p8j29J5J01P9r5j0n4k0o4mQ2k0J20k0L3j19o6
48688b46n0J66m9M9L1r1N3j29P9j7kJ42n4j26L8K6kk9J65J6p9n2Pm1R9m7n8N0p0M7QJ37n5
48668h4M9o9P5j14o5%J1j9P0J04j39P5J00n6kJ8m2n2n3M3q5Q5K8J9L4O8o9J7l6k8r2O5j40
48647b84K20J5Mrk07R4P3j0qn2J29j29P9P3p6L5R7q5j38J41o7l2N9l7n0l5K17j01j8K5o9M
48627a42l0J43m7L9m4nk3Lp9RP3j20J67p3p1J15o2oj8j8P2J2N9j17M6o3k0Q3jO2K2p8K1m5
48606a36K6L6k4MN4N7j36J10r0J1mJ06o4j8J5jj07n4J0J4J30n3m1J03m1q0K5rp6K06n8l4j18
48585b37P8P1J7m0N8o1k9N8L0j40J23n1q9J9K6Pj6Q2k4KK9k7j37R3l5K7P8n8P5p8R2K7o6k
48564i8n3P7J5p1n6J45j15o0Q1R0k5q9M4J0M2p9%o3L1L7J08k2o7O2l2rK2O6kj47M7j41J83
48544f9p8LJ11l6j11K0J35j0J6l9n7O3j05j25J27Q0k3r7J15o0J06j07KO7l8M9k82J76Q3j53
48525b37Q5n2O2m9J15o0J7J4k8N0j9P1j5j28J47R5k25k6J27Np7N0j13K7k5N2O9q2J4l2p1l3
48505b72J71P3L9k32j4N3OJ80j44n4P8j8L3j05j10K27Rj42k6J86r4P3p3k8J46j80P3L5J14
48487Do0j76J63O3k9j0l6p5K2qO0r8K0L2J00mPj31O2J13j68J10j5m5l6q7J25j2n2P6J4j9l1
48467a21L8mM1L3l9o3M8Q6j01j55K8J14KN0j2j12mR0k20J04kK7j08J81QL1p6lL8J00r0k7N
48446a13L0j0o8k1M4J74p6l6N2M7k7J8n6K2n8N2j57J2Q5k8m9K5J03j22N4l8j3mJ33k12J21
48427a16M3o8j9j8N6P8o4r5J2P1l4o2N4PK5K0o0k7Mk9k4J01L6P4m6l9j25K3M0N4M6r1Q9Nj25
48405b04P6r3L9O4K9J3j5r3J28n7p3j8QP8J7J7R5m7l9K3K5j19J00n7oM3m5R5nr6O9p3K2j4
48384a13M6K1n2j62K02L9j11Qn5P9Kk8j3j3l4J4q8L5J35j43J26L3j15P7L4m2L2k9n2N6J3N0
48364d8k0o3J60%j71r7J33L8rM8o1J3K0p0J7l0k9N9P3KKJ2jK2m3M0j17pP7j16m0O1nrJ4J3
48342a32J08j01k8j5J1J23j51J7MO0%N2k2l1k8r8J14N5r8o2L5K8n8Lk5K7J3P9p3Q1J53k31
48322a90R4p4O4J0J09r3n1P9m3O1J7n7j41LJ54m6Q3r3J8p5J14l0N6m2l9J7mq7lj4J37O6m0
48301d0%r4L5N7Nj25J42n9mo8J49l0j4k2j9m1p5k8J97j23MoO1j2MM8p9Q9j31RJ40j9m3k3L8
48279g7N8o9N4k5r6J3L2q0J02P5k1l6M4jj07K9M2j0j0j96R7K1R8l4j58J13k0J52n5R5k8K0
48260B2n9j01l2Q3r2LK3P0k5J9m1kM7J3N5p4L4qm9j0o9m6P5q5J04%J6N2Q9l3o5L5JQ3p0j43
48237a80L2n7n2N7N6J21r4Q4q3k8NO5j59R8n8K8J27l3l2P2j0p2l0J20p6K6r2K5r9J02J17j79
48217a99N7k6L1k9J08l1O0Rq1L4n5J1mK8K2m5n1M4K0r6p2J3Q7R1p5K1m8O9pM6k34J8J61N3
48196g0lj21J28j27L0N8n5n0J99K5j15m6j5L7n5ll1RP8n8J9j9M6O4j12N6P2m8nl3Q5k7q8M6
48175a29j8J8l8k4m8P2L7J08j06j15R3R8l8L9K8n0j24O0J60j20n8Q2N9o1j04K5Q1j4n2P8n6
48156a17qp3j9K35n7j15m1J16Np0Q9j66N7L1N3k8nm8Q5M0j22K1L3Q9m0M2j8p8R3k54O1Q7j9
48135a41L9l3Kj7P2L4o7pNl4o2R1n0k5P6J1j06J56P8j09R1j21K8l7n6K2L8m1N3q1N8l9L8P4
48114f0l2rOl8l1N9N4j14M3lj06J07M5Pnp6q7J82l4M6n5M9l9J37j27r5K4L8j15Q4p2r7J36
48094a78N0kL3J4mk8J02k6L0l6j12O5k8O8p7J3Q1j4l8l1L2K0m3K0p4j2P6O2m7n8rJ3J06r0
48072a22oO8o8J9Q7L3n2O7j2r4q1kQ6j5l9m2J68j97O0M5j39M2J4L1m8M6l0j03N6J52K0j01
48052a57M7rQ6P9n4j27M5rK3j7m8l9K7j3M3J27l3j02MO2p0N5L2n5K1J15r6qJ8n6nk1l6P1o7
48031a67LR1J9j94L0N3jK3M2j1j9N3l9O5n7j81K38p9j10J98K9o0p7J25j13Q9p0Q6L3j0r9N
48011a05m3L0J0nj0Nr8OJ5J4L9N9MJ6p8M5k7j0R8l8pm1j04J24N1q9j09Q8J06j71J05J12l4
47990d2j15J9J4k8j08J75N4o5n2P8q0P3k5L4l1O9r7O6j08l1J6o7J45R7j47O1m4J5m4M5l6j02
47970b61m4K44o5Rq8P1K5J2m3K1O6l0lq8J7qkPn6r7J46J27o4j52R3M2L4l3Mj03L6KR9J12m3
47949a3j63J3R7P9m5Rj23j22J90k28J11L0J06o8L0l2L7k5Q4j32L4K4nJ5O3j4m7n5O1J28j10
47929g1q6O0p2R3j4M1n0j7r3M0J22j01K1p3l7J52l8r5P5K5k0m2m8P7m8j8L1m2M3J09J4l3j8
47909a13j0l0J9P9n4P0k5m7r1Qo1l2J75j08J9O6q6K0N5R8j11Lrk1J22n6j8N1n1K6M4j31R5
47888a04J04p4m7o9L9p0J73P0q1j32J4N9o9mlP7L8o4J36j21o8O3M7n6J7L7k0l2jJ6k8J30n2
47868g5j23N3L9P9j27P3j7Ro0N3M7o4o5N4K9n2J14n3o2m6O8J17L5j61R4k3l6l6M0K8o7J3M
47847a18J9NK8K0n7nk02O1K02L9j87L9n9J20m8m0N7P6j03P8M8o1pj59O8L2L6J22j27J20j79
47828a82N1n3L3k5J14K0r7l9L0l2J47k04J50l4N6l4m6R3m4lN3q0j16P5lJ21P8q3q8o6R4O6
47808d8M8m5n2N1mm3Rj3J32r9l4P6j40m6N9O4k8p4m6P5NQm7Q6p8lJ58N7j01R2r0p9n7QP2N3
47786g4j8j6J0m7N2o8O8O7r5J6Qk7Rj13J47r4P2k7J8M7p4K3r6k5O1k2j1R1l4oK7m1k7M1J2
47764a46P1q9R6o7Jj6O0J0M2n0K8k8j25J59N6r3k4J12j67k1J51q5p0Q7k9r8K0J5k6R6j2m5
47744a87N5jP6k4J7j92M8R1QM6o8p4J32k9oj24J05JM8p2O3j49P2P4j25P8L6n1j01J66K9q3
47724a41K8J33j14o0L1k9mj48M6J06k5mJ0m0l3J34j7n7o7P4R0L9k9Lk8M8k6q5R2K1j04O6O3
47704b7r6P6j4Rj77N2k7M9K4m0K8J76j88p4Oj5k6R8J4M0J1q6O4%J21M1l9j62K5M2k8n2Ok3
47682a92l9P3j09K51j88p0J94K3J5n0l9j6P4j25R8k0j8L9J5M0P5j19N5q6p1J03o6j6l0J72
47664b7j95Q9n8LN9O0l1kM9J0j52J59o1R8L2r2n1J1Lk6J11J6j56N2l0M3Rn8L1o7o9K3J95l5
47643e7mq5OkM2o6RR%L9j60O4O1L3M5m0m2pLL0M5l3j6K5j7J0q9p2M5K8J13n1k7R6jj56N9p8
47619b41J80j05N8j02qK3O5j6N5QJ31k20Q2o1m6jJ73n1r9J6L0J28r4P7j37K4N3P8k7m7R1N
47599B2l1l7P9p1o5p6K8N2k6j0R6Jn8J0mj39J68j1l1RR3k1n0n9M6l9k1J6kr8O7O7K8L2n9r
47577a03L6L2j1jK0k9J1j06J9k0k8J06k0p7j5J20p0o5J21L9j5m9m5R0o7n4p4J75Nj65j5J55
47557a00K7m5k1k4J08j39J13o5Q3j17J30q5J11pj39J9k2%P3j5K3lL5n6Ll2o1L5o6J42l4m7
47537a76K9n4J34J8n2Ln2M0j0j8J15k0j39J61N7j19q6J06q8l9J00k5L4q7k6M3PO6m3K1l3J05
47517b8p6j0jmm8J36j25k1L1N3m4m0J67p6k8n3JK6N8L4lr8M1J6k0P5m5nn4K8j4L3o0J27M4
47495A7q1K1o1n5L2J06p9K1j5l5j05P9k1o9j7R4LM0O2N5j29j54O5Q6J4l5k0J48Q0p4j37jN4
47475a11p6PkJ02MK0q6Q1L1mo8Pn8J60p6m0m1R1q8o2J12n2N0j14K6N3lq3J15J63j52N1o7n7
47454a67N4K4K2m9o2J36k0Km4nL5q7n1J61%Q0k68R2L9M4j21N0mn3J15o6N9k7J27j86j02J20
47434a52l3J31r2j2N9l0L2n3l2K0R8r0J03j15q0J88n0m7j54J55PJ09q0p7N8J05p3L3o5n7k7
47414b21J8%Q0j68O8Q6J03k2p9J04j00mJ86j61j0J3n2J59q0q1M6rP1K1J7lj29K7r3J1J72q5
47394a15rj3n0m0J5J77r5O9Kr8nK0O8L2j20J31m8Mnq7N3L1J0j7N9O8k15J0Q8J3j24J26j19
47374a84R7j3p3Q1q7J07jj14J06M3p3m4J60q6j81R5qJ67j24P5m9l3N9M7j05M1K4N0j72N6K
47355a37k0Q4jj2m3R3Jr3oJ06o0r2J14r9q8J57m2Q7j21L3P7m1M3q9L0N5M0o9l7j57K1P3R2
47334a01K1K3j3J6p4L7m3MJ7j9P5n4m0J0MN3n3k3N0qm1L7oN5j01k0q0J27QN6q0j3L4j9k8Q3
47312a06J20r7k2Q6j34j2k4J35l9P3l6j0J7p3K2k6r8O3Q5N9o1J28q8j71L0Q6m5M5L5OJ0Qj06
47291a40O0q7k7J0K6P4lq5QJ72L0k25R3P1L9j65R4q0p3J90m7p0P3R3q6P7j23k6q5N5n0P7j9
47271a49K4J8m2qJ60O3k43J18j7k1M6p0j14Q9R2m5j1m3R2j60J67l8K7o8n1M4p9J69K4j65O8
47251a23n3J8J72k19J01K9p6k0kK09L7j64L8P4q8Qr7k9M5j00J06L8r1M5O1K5j20O5k2M6M5
47232d2n4m9K1Q0j27J04np8j5N3r2J24q8M5P4op6j7R3l2m3l8K9K3K6L2m3J7n6k7k6KM3J10
47211c8J7o0K0l0j4pL9no5MK4L8p5j9P8K8q6N3l9j36J06J44L8j52L1j0O5j19j3K7j33J21J5
47190a53J12j04J04j57lM7QK7nR6j18J27r1O1k6j01J57N4j75j3q9J36m9O2mj51K3Q8n1j43
47172c31J79P5l7j15L2K02o4N5j69m0J25N0J17j30l9j3J1L7m7k7n4q2P5M3O9J1K0q6lQ3q2
47152a35o1N5J07rm6k7L8p4J52p0r1J78r1Qm0ll9%m7k6J34j19L0N9j48JQ8l8J46l2j8L6m8
47132a30Jj0Qr8L8M2r3J27K4N8n2m9R9kq5j34J77l1NJ35r4r0K0N5q9J00n9Q6j36P4m0j08J22
47111a29N0k4O1k9K9l2n8M6o3nk9M8M7J6l5l1M1kRJ05j34p4Q5N8P4o4l7j00J4K5Km8Q1K4n1
47090a30K5m8R9n0M5j51N5k0M1P1mn6mm4Q9K4j37P1J36q9L1o0K0m2M4pn0m5J4Q3j21N9P7K0
47069e4K5r4n1J2R7M6j39N2j6O8L3p4R0j38j0R9j05j47kK67j43J55j21K9J9j48Q9J5L5k3l6
47049a70J18j81Q8K0r6J74m7pln3j0O5k7J1J05k18J4O5m4N9q3J55q1K7m4j9lJ15r8J53n4Q3
47029A4n5m4j56J23P5m8j2n9O4L6M0o1np3o2K0J7qP4j0j03M7J76j36Jn4PQ9P1j41P3P3j13
47009a40M1J70j31M3k11Q0O0k0O7j39N9l4M4NJ01j01jJ32p7Lj8O0j03j12N8P5J35j17J05j0
46990B4L0o6j22N9p1O2r4n0J09ljj20N2J0J02j9qm9J1J36j57J0q2R2k0P6m6N2J9j55P2M8j02
46970b01N2N4j8k6p7J05P3k6k1k04J16O0j68K04N1j7K7p0Q5r6P2l5j33J52m0k5Q3p8K3M9N0
46950B1j39M9n7o9j39K37j5K8K00k85K31j28JN6j90J8J0J09p8j8L3m0JQ5p6o6R0n9R8K3m6
46931a15l6K6K8m8L6%l9O8N5J9q4N5p0o7M7Rm1O2mJ18p8j4J14j79J54j51K6n5N2L5l9Q8j65
46911a93j0J41l7K5j26K9K9k0O5l8P8q6J46j18o4n4J67J2o4j01N3O8om9L6m2r4J08L6L9j4
46891h4j18Q3j0q1L6R4m7Q0qo5qj2J69j9q5j3M1q3n0M1k1J24q3k3n6J18r9O7po5plK2k6ML4
46869a60L4N4L5p6p0k6o9m0mK16J2l6L7N1op2l1r6J19J4j00R2j7P6n4J43j22P2p3qn9j00K15
46848d9j52J17J5M2q2j8l3j4J78p4r8N5m2n5K02j25M0j26J8M0j15J01l9K14k2j33J10j51P8
46830a18L3L8Q2r1m6P2K6j8j16O5m6L3N7j80P5K1m8N1k5r0M4Q7j25lR0p6K4O7L4pK9j14LJ73
46809Ao3n8l8L6j8mLP0j56J32j60J67ok8j6jJ3MJ66j43M6k0r2p2O6N8m9O7K5j72J36m4K2L9
46788h9J7M8j43J11N0J04l8j18j46Q5k2M5M1j5l5J7J19o6j06N2p4l8Q1J21j92O9j25R7J4J08
46769b8r7J2Rk4M9q2J0R0J18q8j39P0k0l8j19O7J12J7o8l1l0j8R8Q3n4p7j1N2K0k6p2k3K1
46749b17K0R8r1J53m8n5J30K9j39J59j15R3j44M1J6M9j65J7l3J01N9p5j67J60P3m6k30J58
46731a69Q4m1n6n5Q4Q4j43J73p2O4L1j82kJ02q5Lk8R1o3K6m5L4J8m4J61J8n6m6J0j9P5l9j93
46711b80K0R4M3p8J26J6K3j19L5j4P8l5l7m6p6Q7j1m2K0J0J4M9L0nP6n7jj31R9RJ1o0N0po3
46689a72M8N0pn8n9K29k17N4P8n7l1K8l1k5j05J66P8j69R8q2J1o9N0JLK8l3P7o8rj04O9Q1
46669a47J9J5k1M3P4J2j03j1K1j32J9J09P7q1m3k7J05J8j12j5J2J16k7J%Pj41R3j9N8j6Lq3
46648a76M1Q2j5r2Q1r9Q6%k4N0k4L9n1l0l8OK7o5J11J5n3N4M5j24q1J61j72J6J32J4J4J14
46628D4M1j12m0M8q5k7J0kl6O9N6j02L5K9Q4j73N6o9J75j97L0k6J15j08lQo6L5K3N8O7Q2j17
46608i8p6O2O5p3K4m9j2J26j7q0p0P5l5k8p0KJ47K1KM5m4lKl2pj14JK57j75M3j1p4Q2k3P7
46586f0l7O2m1pj4N9q3J1o8J9pl2K0R1p4O0o4j1Jr0L0J70PP0j95n7m4J08J00m0LK1L6J26k23
46564a53j30J72K6j27m0J52K3k2P0K0q6o7J34j18k3O4L0r3K5Pn3J5O8j59O6J51J5n2j9n7J28
46545c3k0j4R1p6m4r9P6k8J06k83J45l6P9k4K1r8R0JK8J7M3qn3M7l2n3N3J11k3q2N4R3o2j19
46524a32j15J29j9J7m5m1N5K1R2l0r1p1nQ6kP4o5j03K7Q5n4OM3j4j5J41j8o8j45J72N1j43
46504a77J5p8k5J40k0o5j0n4J18J21q1m9P8j1K1k1j87J58K0RN7J9j08J1M6j10nK5M4p4J36
46485e7mj01Q3k25J89j07R7K1p4J60l0l0l3r6J7M5j1R6j15L0qP1J01q5J6r1nkn8l8J02N1j04
46464a95J07k7J10r8k1lm4N2K3j7ln2Q1n8p6J69o8M8m2J3o0m6J44j6j15J65j13Q6j15J4P2
46445h5j2m5O3Kj2L4J13j35Jm2K3j63Q6lP1l5j1N1j4j1M9m5O3l6o8J0M1K1p5M8L4j39J10N
46424a06J6l7m0N1q7kJ24j7j0J33j42k3M6NP6k01R8j4j35L7Q2J7N8p2o7NJ20p1j8P7O9k2P6
46403B6j82J69n7o8n7Q4j07L5k9J7j25R3Q6Q4m5m9j2P0o6O9O8m0p3kp9J77j28M0M1l7L3lj4
46383h1j06J23R6j10J28j82r9K3N0LJP7o4K3m5J51j03n0K4J51l0J18j44j39J7j58M6K12m3
46364a11j06O9K10j33j88K25J4r8N1M3o2Nn9LJ69k56q2J69kR0Pk6O6l3p5k0KLK1J63j27P9
46345A1o4k2Pp1q6M3J25K1q7j85J41m2J16Nl0r4R4J56j56QJ69r9j13O9q3J31j60O3k0Q5N9
46325ir7N6j58N7J19m8j6Q8j14Q8j9m7K6L0q2mj2J1M2j7j47J58o4R6j5J4j19p5J51M2j2M3
46305c4Kj24R0M0r7P6k1l5q1J29lj05k7J17J0l6k8M1j14M0P8l1q9J27l7R0k11J10Qo3m1J15
46285a04r0l9J56j10P1J4nk2j02M9n5Q6K7j9K5J4n1J7l3J98q9o6m5J16n2R6l8j03J11l2j27
46266b02l7k2Q3L8r3J72p4lk3j26J84R5p9M9j45O5J3j4P0j36L6O4nL5j6l7K7r2KJ01j0o7R5
46246e2M4l7m0j5n2o7N3J31k7Kj64J96j96nK3K2J8L1J4K3j4P9j16j08nJ44l7r0OJ10LK5LQ
46225i0p0RPO0j8j2J4Pj9n2p6J59l2m3Q8k4L5j29N3n4jp0P1P8n4J33Rj45k6o0J22J6Q1M3j35
46203a25L5N8L2j53L0L4L7j09kJ51l9PL5j43K4o4N0L9j7j41N6Q8K7q7M7nQ7j87J09K0k6N1
46183h1o8L8M8Lj7K4p1n2N7R7j54O7N1J8n5P7p8O4q9l8n2J64j67R1j00J85j06j19M7o4J81
46164i9q3M7l9j63J01J30j2j17M4LJ0M1m5p5J35L3J2M1m6Q0j78M6pl3J11m1j75nP4Q3M4M3
46144d0p2L9j17o4J15L2j21J7J45q0R5r3q3Q4P0m5pj16J88Q0k27N8ol1K6J28l1J9m0q0ol7
46124b00J5m0J00k2K1M1%J7%n5N7k4k4j4J52k8j29P1m7N5J0r7N6j51R1o2N4m6J8L0P5K0p7
46103a33j25q4J38qP2P4j5j26pR0j06M5L4K2l3l2J77j44J31r9rK0o2jO0o0L9j10O0K9O2K6
46083g5l9p7m7J09o2M8l4J56Pq5J8J1j27oL1j4P1j44K0M8J05n0PR2r6k9Nj48J50O2l8o8l3
46063b32K9j3j5N3j0N7J0J04j38rq2Q2m2J19L3j45k8O0J13Nj0k8l4L1l4pp3NJ00m1n6n9pR2
46042a70M5m1q1J32K6r1J11j5J33j17l5k6K5k4qo9J38j62J22oQP4q0J4N2r0L0k07jJ35J13
46022f5Q0r8Q7p7j00K9k1j6N9J06q3r7pO2J09q7o5M2m0J72k4j6O9j90N1L7r3l8J11J9K4j29
46002a89J12q3n1J24O3J0l6j15l2J37j83L6J34K8l9J14r1k2R5p6P2j16j29LJ13n7j4Q1N7o6
45984a20K2N5j02O2J4J06j19Nk8RM7j16j18P5R4M4j6lm1j14N3R7Jk07P1R4j2N5n6J02Ln2J
45963i4J38p5j17J36j9Nm8j12J24j20o5R4K4lR8j07n4N4n4Q4j7J03n1K9m2P4p0J6p9Qq7O0
45943a67M9R6l8K1M2o1L0L6p9q2k7J13m0jk6j22J98j50J57p4L3K6J9L0m5j22J48K3r3Q9k7
45924d4l2K9q8J51k14J7m9Q3K1J09j01J0kj5o8J2J5j01Q5O0l8L9J06j25O2k1q9J67r2o9n9
45905b41o0P5J70j30M5J19p0o3k0J15j20J23r2R3k35J25k1O7Q3q7O3k4j1l3L6O0m9Q0j25m5
45886a72J19n7j4q5J74R9j08n4N1Ok5j7j02N1k2Q7j6R5K6m3r0j17Pn0J70P9j03j1J4J08j43
45867a43l4m9KQ9M5j44K1J40m2O7k3n5J20j18LON6n1k7J27j13l2m3P2M2j01LO5r3N8l5P7O6
45846d4k2l0Q3p0j02J12j7m7J06p2j5J9j6mM5LOr7M0K9J0j2%j23J48k6mJ05r0N5l3j62O9L2
45825a24J37m8q3Jj32J57M7m6PJ5j57J07n0p0K42j46J9m1o4J0K04r9k2l3k5J3j7k5L3NJ1R9
45805g5l3j96K76m6N3k6p8L6l2J6R9m2j33J73k30K0J05j5o7P4oM1j09J45J5j24nj16Q0O1o5
45786b04J12K9p4l4P5K6m9nj24J41q9O0k7L4j4rJ6J17k8j28J98j06M1M0mj05M6K7n5K0L7n1
45766h7K4n0o0J25M5or5J22j27%l7j05J31O8m8o2L0J45k2j87n7N1Q4J01k8p2r6J03q5j18J09
45747b04M7K5M8kJ00q7k05J30N5j94J12J81j18P6l2j4om5R6j64N7k3p3J44J39l4lj35LJ96
45728G0r7O7M4j91q5pJ09l1qm1o7P5N1l7J41m8j58R0J05Nj05N5Pj0q0k6n7n8J44k0p0J15k8
45708a46K1oM3Rj04J42l3k5j47Q8J4%l9n8K01n0j7j4J32p7j01KQ6n6j8O4Q6r8r7L7K4J38j1
45687a0j00JJ14n5NKj50N5r6Q7J36r3j8K0P9q4N7p1m2j21J76J6j02J12J31j63r5J3P6j52Q3
45668a89O0L1j99R7R4k9j3J6J7j44Q8L9q6O5N5n2j52O6Q2K4q5R0j4m4J9N2J0j12P3K9QP1n7
45647i0k0K5l5o3m6J24r0J24mlL6o5J3j8J0k6oP9j24R8o6O9k4M6r1Q2qm9J8j7j3Oj0n6R9P
45625h8Q1j39kj3%Q2M4Kk3p5O8j02L0J47j42N8r2N0j3M3q7J22r7%NM9l6l3l2j5K08m7j35p4
45604b56K6J01n4J81r8j9q6J35OL5o9L4Rn6O3Lj31m8O5J44j34O2or6R9O9l0q2N7l2PL5R8p5
45583d3l2p0J7o8l6J01K8pO3p7Rn9J10m2M0j66J85j03J60j60o4j1k6n1K3L3Q8m0N4o7Kj1k
45562b22J25l1J2j4o9m1O0L2N0om9M5q7J14K0k07R3N4P1m9J8L1qPJ10l05J87j42O7L6l8N1
45542h5j49J39rq6K1m1L4j39K06j3qKn1R5p3L9l2m6M0J9NO4j02jm9J01k9J22n2l3o5P2o3O
45521a61J11j11K4L4j10J52j02Q8l6j7J02r3p7J0J5K52j95N0j22P7L3q2p3n5K01j96J16m0
45504b05P7n0Q6Nj08J82l6m9o5P0N9q2J81j18k7j10P0J09j9m3kl0O2j48j3JQR1nO4k9mM8n4
45483h4l5j9o2P7M6q8J1L1kk4K1J0J16j06p2r0K21Nm2J01j8r5K2n0l9J07r3m2J44j5q3j7J11
45462e3M2N2j39j1j49J52k0p4po4N3M5O4N9n1P5j23J08m4k0NL1m3j66K00p1l0OK02p5o2j07
45442b15J25Qm9J57j00R4j31J85j38q6M8p5Q2R0Ll2j98P8N5p6R1j22P7qq4K9N0n5Q8p7l4J07
45422a13l1J31L7o7J00o6j31J60M0j65P4m6N8j08K0MK1J6k2k5o2O2O5p2j46J44L5j47R4J03
45404c7j5o0jq6K24k2k10R9R8q5L5L1L1j58j3Q9k0o6J09o0j11J39r0o1J30M2Kp3o6J46j41
45384b00Q9k6o7p3J70R8n2j29J02k9N5o0r9J86l3j2p9J27k0mn7p9o0L9Q0j0J12m6n8K6p0R1
45364h8on5N0R8j27L8j15j5J41p7J00M9oj09l7l6J05lj6q1L1Q9l5n4PP8n9p2n5J20l4q5Q3
45344a76J20n4k3k1N2m1J02J1j98kK02k4j32L9%kP1j35J43j7j71O3N7q9J51r4PJ24j58M1J40
45325a4j2j05O3R7l0L1k16L5j1J8Q9j38J85K1j65R2j4K6o6K2M8n8l4kJq4L8R1L2O2j02J0j65
45304b55J36O5l7j03R8jn1J31m9m9K6j07m5k4L6K0L1Q1r7O5R4pk8NM9j31Q8j2o8q1N9N6L0
45283g5j09m3K6m1N5Q6O3r7j0Q3N5m5j32k8J38j5p5P7O0j31RqR2r4J05J08j41p5k9l0M3J39
45264c9j18L2J50j78L5K2j4r2J67q3P1N8J3p7j77M7P5J9r3J6R0J05o8p3M5k2J7k9P8j10pk
45244a42J9j35R7k1J38j6Q3n9k2K0l0j27J67m3m5o6R9l3R8j09l6M2K0K6p8LJ05j27L3rM8j74
45224b74Q9L4J2N9r0P4m7J22rk09K3O7j55J10J01O4n7j62J62kJ21p1j14l2K2m5O4rO7l1K5
45205i1n1L0Mj26J05Ko9J24Jjq9L0o6P6j3nL5p1M6nM6m4Q4J9j50Q1j3K7N2j43P5N2q8qJ1n3
45182a86K3P0n7Q5M1q3Lk1J1J05j06r6K8J19p7m2Q7q2J3J54j45M9o3pM7o4P0j07J4R6lJ7j5
45162a22qML4j32J04L9K9j79J30j27Nl4K02M3j36n5P3R6j15QJ6N6K8O9n7l7o0O3m9n4M3J39
45142A6o9j46K9k3j6k6N7L7j0R4p2N2r3N0k9J17j75o4J40n1K04j66O3J56j35j82M3R5n3jr8
45122b56R3J21RJ2m3Mj10N9k9J19r2j17O7MJ2J3J00p3J8m9l6m5m1K8O9m9M7L9q5J52M3k0m7
45102h3k8m0O8n2J6J00o5M3l5j5J9n8K6r0M3k3R4J6m4m3K6K7P5M5j20NOo0l1P8j9K9l9L0p9
45080a78Kj0Kp4P6J3n2J5R1K5L1m7J64l3o4j6p7J74j52J3n8p2J70n0l0M8o6P1M4J4j73P9%
45060a20L6M7o3J8k4l0M4r2M8N6l5K2o0m8J79j45J46q3n6O8m7j5L2N7L3q3l9L2R9o2L9j25
45040a71P4k0J3Lj22P7mJ22K6k9N9j32k7R4k14J29j8k1O8K2o8m0%L9m4rM3k8J08k9L6o4N2
45019g5k4L6J6l7K3j4j38J09K1O5l5j26L7j6j2j38J79O4j6j22Q5j2J04j65N8j3q5P1l0K6l5
45000a99J46m8l7N3qo1p3J09m3m8M9P0j2oj0M3j00P3k5R5Qj80J12M2j07M6N8L3r5%L8l5Q3
44979b9o5l1P2j53K5NQ9p7p6N6J16Qr1QM6M4p3J13l0m1j0l8q2J23J18j43l5L5L8o9q4O0O4
44959a07j5n1J37l6L9l9n2J22q7q0N1q4J61n7q9J5j09J18om6N2J38p5M5l1n0l1N3OJr9M0P3
44938i3M8k0O4j56J01j3k2r0Q1m8p2J78k10J68L5n6p4J45o9l1O2n9p2M9Oo2L7J28j47L7M5
44919a10n4o7Q1K3K5l8o9n8L0Q3q9K15L0j87m4Q7J02r9L4K0m9L1r9R7j6J7K1o4l2J4P4n2j00
44899b43Q5m8j4NK9P0m1J71j36k5J1o7N1J05J4q2J8R8j89j0l3L5J30o1r4Q6J4o0R7j57J56
44879h5J39j05k04P4l7J11rn3M0j10P1K42q0r7K4jm6ln7M1J19o9J14j79R9j48J32k8O4m3K4
44860f0m4j16R9N6j15j9P7m0m9J87k7j9L1n4O8l6j38L4J43Pp5j6p0r5N8P6p8M2J14O4o0N2
44840cr9l5K9qk4k2J25j98J07J16n7m3M1k4j45O8O3M3M9j06j32J18L7o1M6n9R2P1k61O9M2
44821a61P7m4N3Lk8r8j5K17j26K2j20J02J4on9N8n4n9J1J3M9L8p7P9J7k3j16L7K1K0O1n6R
44800a41qn8M4MmLJ66q9rLj5q7L3o2J7JL2N8P5j68K4Q6J52k30O9r0K1R8O3j49j9M8L0M0O2
44778@o7K8k3m6j72J39J8K9k7L9l4q1J62j22O0J6j27NN7j2l4J06qj33J12O2j26J24Jj06J47
44759a3q7j1q1R7l0N5pp6Q7Rl9j44P0J09j62M2l6J24K8p4o4pM2N3k8K3oP7L8jj87K2P9k1R0
44737b9p0q3J72r1np8j6P2l7Q0n6J7J2j7j1l0O7n9r8K6M1R3l7M2j17R9j1m3o9M8O3M3j8K7
44716g3j0q2R3p3R0o9n5J13n5P1k3M9j44J9o4P1r6K7M0n1K3Q3r4k2O2l2QNn3N3M0J5L5j2j3
44695a24k2J46o5j16k2R5m4m4M5R5o3j00j6J35J2r1L0Q6r8%O5J6l8mQP8l3K2r5K1o3M5N1n3
44673a41k5n6qJ06O7K8q5l7j3l2K6N2m8l2j4K7J39p8lrm4j1J16L5k9r1O3l2r3J28J11j46m1
44653a70KJ40j82J9N5%Rp9K8o9N1N0Q9j47J65J4j0j06O2k6J0j4J20m1m6KL6l0r2O6Kj54J86
44632f0q7pj17P4K03p8L0r6k2R2N9n8l4n7K2J6J2j3j06J41j41J21j2O4Ko3J12n7k7qj38J80
44612e3p9K8M3o9O6L9r2q4Q9r0M7q9j8J33j5K6j8O5k7j1J4N6m9K1r0R3r2q5J40j15J25J68
44592G7p8m1j08jN7k1J1n7J89j76r7K14q5j2J68j27j05J38jM3p9j0K0O5r6L6J42j00L9j59
44574a54L1o7L8Q4r8p3R1M0m2K1M9m6j6J46j06k01P1J29K1K9l8p4j79K00K0l4m1J04N5k5j0
44555g5j31J11o4RM9j6M3q6n1M3j40J22J39j40N0J03j18m9N1Q7K1q5n8P6J2j1j61R1j09j8
44536c05J36L3N9J4p2n3J22l7M7k8k4M5No6j97kQ0J34J7j7J2%M1n8r1J04k2Q3n2Q4n2n1q9
44515b00J9O1J02p5q9P2J7j2K1r6r5O9M5J03j55k2K6M6J5l1J36j91J2P4l3J05rq5j3l8M0L1
44495a50P1j29K6J1l2J3M8P3j8K1l9j09J61m2K1k13P9J30M3m6%k3j4r3L4m6m1oJ9K3J07M0
44476h1K3J26j43r9O0P1P5j45J47j66Oj7J9P7Ql0K9Ol1J2q0j3Mk0K9m4l6k5K1Q8P2j15Q9j4
44454i7l9J0N3m2K8M6pj56l0J3K4O3n1N8P6k9j00J49q6j24Q2n8Qq1K4J03O0L7P2l0j10M2j02
44434a94J70n2Jr6P4k4q1J15j07Q4K8j49K3K1J53j10J8o2M3l6P2j2n6J76j08N9j25J68L3j41
44415a15j06R6M1j9r9Q3N5P0q4j01PQ2R3k62M9J60om0m9J39j61J09m0j13k5O6k1P4j3M0j6
44396a06o7r0J05M2j47J75N3jj00N0n9m0P4M8P9j40q9O8koJ04m7o3j5P8r9%q6m0J96j0p9O9
44375a45j1K0K8Kj39j0J62j06lJ35Jk0o6L7j1L6M2o8L3J1M0q4K6j6L0k0r5P3J12M6j55n0J0
44355a55R9qj29l8P5MK5K4Pr0k8J68j9J7m2j87J54j13K0J93j88Q8o1J23Jq2o3M5n2QL1J36
44335c7m2lP5k1m7N5j7j75N7o6R7j28J2P5O2j1RK2l2m3L7Jpk7R6o8M1J41j50L2j26j02l6J42
44314a84J7m4J07n3J32r7J3K6k1m6r7J76%n6P1p0P2K6j47M0m2J13j27JM4k2P0J5J0j07p8J95
44294f3P6mj1r2p3J06l6%l1R5Jq9N2j8o8P8l2J88j21o4L8K3L3j28L5r3J34n9l3J87p9j09O8
44273h9n0o8J4L6N4K1p4L4O2n1j2NQ2np3j9n7J61p5M4j5k1R5l6j00m1O6j0J9R2j58N5J19p3
44252f8o7M2P6n2j56K0J27l9p9p0Ol2L1J90j1k8L2P2j13L8l6j3NlM9j06J19K7m9k1j1l5M6
44232a09Q7m3j33O0rQrp5O3K4J2P9L2r1p1M6k3J16j84R4k0K3j26O2J22j41L2j3N8k9L3m4M2
44211a27j8J5j0l7N5l2Q3j00J71j9j29O6L8p3N2k0m8M4j98J91j3J47j25k5j05Kr4J29N4r1
44193b17j9J51l8q2R8ok3J2l6l6j7M7N6N7qL1Npj23j5M3j02K1J31K4J1m2m0M4M9rp5k7oJ92
44171D4J4k72R9p8p3J04P7k6m2P0r3l0L3L2K4k6l5P5n0P1k4L7or9L9P2qN1k0m4o6jr5P2P3
44149a01j1n6L8P7k08N5J0Q4L6l5j9K7n4J1M6j12J7N6O0j7j11L0J08q1Q7N0j25P4J4q4k3J07
44129e0r4J18L1k1r0j2j6J00m5k7R4j07m8m0NJ28noJ5n0K0j18R5P9k4r7J1L1O4l2p0n6J42
44109g5o9k8J04k6k0j3j4M0o5l5P1P6K2l1R2k54N3k5j05P3Q0J42L8l8j68j11J32j4P5O3J4
44089a6r7nM7k2l3q1J23J25j85L1PR7n7K2Jo6l8J17j4k6jM5mq5j55N3K1o2P0Q5mp2M9j51J94
44068h7M7l3n4N2q8N3j08J03Q7m9m7J7M1L3p6J30j18j25J10JM6o2J92j38o6J69n3j08J15%
44049a6j07K1j11j4O6m0j16J39Rm1N9j23M0K6R7j05L7O4O2K3k2jj01r1J37LJ6J4j13Q5Jp1
44029a73M9j08O3l8J55k4k4nJ40j58J2M0J4o5M5o2PJ6n6mJ77o0J05j19j01Q5p0N2Nl3J13M4
44009B2j63O1n1j06J68l8l4m1N0O1o2Q2J02k30j0N4K5J6j62Q6L7k3J2Jk5n5J34J6m4N7l4j56
43989b50L6O5J1P5j32k6R2J2m3q4J70n9N5k6j15L0K0L9j8L1O8q4L6j%j4j48J48j8PM1N5pk8
43968f2p8P9j9o1N7J3l5Mj00K2Q2k4J0J01j42k6M2Jk8J4P8k6L7j02L7mPJ35j50N3j2N5j59
43948b01K3M0j10K9J29j20P8j29k6J57j7n3K8k9J10j30K2J10k0K4r6P1J7j02Lp9R1N7m4k5
43929a92p0O5m8J42n7Q4n4o4M8%Lp1J22lj56M6n4L7Q3L7n1OO2j03O9p1J06r7k0J36m8M2o3
43908a34K6l1n3P8k3Q8o3K3p6O3k5q6j5j2O8J25o7L3q2Q3P2j14l5Q2j8N7R6j53r5J31Q4j41
43888a14k9p2RL1R4j8Ml1K6j2l3qL1jj26M9k3JK9K2k6J30L8n9n5M3j22J10J08r6k8o3J2J05
43867g4j2p3J58qj65O0l8L6Q8k27J21jp7K4RN5M0j12P6j4m4R0k2O6q2m2L9p5O1N1n6J66J1
43847B9J2k43J00m8q0Q3J73m2J0m6j2n0Ol3K3J0J20q3J0n0p0L2j9J6R4m8N1K5j13k7j9N4R6
43826c9j7l3n7P2j13R6j03N2n2j43J56K7J00J6j70N8o0J37j7r6J75j5k7rj4l2j00O3pm6R1
43807a07J2j2k7L5O4j05K6k9L0n0k7J32m1q7J12j41J32L0p1J15j46J2Qo1L9R0K3j26j7M3l7
43788a81K51j36k2mn9J03k8R7m5N3j22l3N8n0NJ15j19Q5j18j2K0j41J26M6J02n8o9r5Q2jK5
43768a25m3nm3R6R9j04J23p7r3j2J65k2k2q9j02LK38j44o7J32p5r4K1J31p4P7N4qj51K4K9
43749a58l5M1m2jN0m8M5m1K0RM0N7p5N1mm2L1l1N1o3J02j26p3rL6l3Q8j6O4l5R9r4J48l3r1
43727a18q6q0N7n3M8Q6j5k1l4J11K1l9M3J4Pk9r5q1J24N8k7RQ3n4M4j65RM1j1P3r5q7J51M4
43706f7K9mj60L4L9l6P3p4k4J68j42o0J15j16O4O1k1p7M8M3j1L6J22k50N0m0Q0l1J9J8j0N9
43686f5p5r5J88o1K1o2Rj9N0o3J01r2k7O3J17m9m7J8J6r6l2j8J10J8m0pJ47j26N3k6k4l1M0
43666a04p8l7J70j13j5L0O9q1L7L2p9N9J8k3MJ00j9n0m9o7m4J15k6L3M9K7k1m5n4Jk1J55r7
43645a24o7n3J21Q1O2j96j0K22j16P6oq8p7Q7k6n0J46j97J13J6K0O8J4J2j07o6o4j39J79O0
43627a09l6R9k1J6Om3l0M0Kn5L2J0r5q7P3j11J72J2o0O7L4j8o2J2J8N3j38N7K3M5R4j68n5
43606b23J26nP1k2m3j7J5K0PlJ44k16K2o5m6L4L7p0R2Om9K5L6R3j10rj10J87M3j15j09N3J07
43586i4M9j43J39K4p1m4K6L0L6o4q7P0J54o5j00K9j7L2j36R6kK3nL6l6p2J14n6l3q6O9nJ59
43565c0n4mn9J89j06q3J8mJ33k79J59L6M7K4j34NQj1J06j27J8K8K3j7K6K8l8n4J29m9j30o2
43545b64R6k9NJ44Kn1k0R3k6r3m1J1M4n6Rn5R3k3L8o9l1J77j17j28J37L7k1J3M8m5Kj13K00
43525c3J1j28M5J18j08j10L0Nk0R5N3n5r2N6j8kM4r0P2J33r2j08O5J11q2l3rK1rP4r3M8P5
43504b6j23L1j0j04J03rR8j41n4rJ6J34O1q9l0J31j51P5j15M3JP5P9Kk19o7J45O3P0Mj22m0
43484a78Q4N2l9j5k41K39N5J0l9m3J6l0l4k4R6k4J30j36p1m3J47m4o2RJ40j02R7j37Q7J9k6
43465a07QO2j45NQ1%o3Q6q9L9K5n4mN5kl9J42r9j1j05J60j47P8o6M8M9Mm9nK1JJ52j41L2n8
43443a36n7J4J16j28o2M5m1J26m9k4L0P7p7n5l7R9K6j30J82j07R0N4K4l7l1oj40J81LK1j21
43424a50KR7j22R1rj56N5K4k2R6j38J25k8j16qJ08K7k8Q0o4M8O3n3J35j85l3m4O6O0j20L3
43405a66M9r2N3J09p2k6Q7o3O8j06QO5n5l3l9K3Q0J01o0ol9n5LK4J63m8j19J8k1p3J13N0m9
43384a08R3q9m0J1P4q2R9m4j9N1j51J8P5p0o0J29kr7J08pJ5OO5L3j80PLQ5JJ5p7n6K9J93p5
43362d7O5l2j53j6N1Q0K6j42J8j4J0M7j6j12L2N5MQ7L9j28M9k2J0J13j26%P7j35P3m4j7M9
43342a19l3J43j65k1J07q6m5L5L8oQ1k3l5j76N1J50j1K7j86M4J58r3J25o3p8K0j2p5J13O2
43324g3o7j28J41p8J34l8m4m6n4K04K2k2k3N1j70R2m5pN9M2Qp7J7J07k19Q8m9N1nL5L1j0R8
43303B5j74K6O0m7mr7K12n7q7N1n9L1qK2J3p2n2Q5O4j7J40lk19J1j7Jk6J38n0O1j15J25j61
43283b00J18L4m7K6j50J47J02n1o0n3p1j9L7O5KP9k7j4k3n8J59kj34p6J63m8l9k8oK6j16K13
43263e1n2K0j37K2J01kq7P4r5L3J06j43N6l3n3R3PJ5o4kJ21Jp1k7m7M3Q2R5p7o0K1M6m5J3
43242i7m5R2n0p7L2M2J55l7j67O8J14j58l8J31j64l2J14nk7O7l7O2p5k4K6ro4N9K5M7P1j82
43222a83k0oJ77j88j5j03J20J63j19L5jL9n0Lj9J09j4jJ9k8p1j0j3K4M3M5k5j10P9p1rRR3
43201i8N2o2n2P3J0J0K1M7K8q2l1n0J09l4j09J45r1jQ3r8J35l6pM7K1j64j6jj1N7q9r2J30
43181a56Q7l8k6J84j68O8q3m5m1m2J20J9N3J29r1j61M7J6J1o5J24l8Q3j54K4O9r6N6j07Q5
43162a36K3j51M7P9M6RR2k91K4J76J3k1K6o4l1J3J8l2L7l8Q4p4m3p5P9M5r8J03o3P4jJ53q0
43141e7n8p1RL0O4o9%P8lq7m4n3J43k4L0O7L3j6q4o2R9L7p6J3J6nN9k1K4j51ML2M6K3l5k1
43119a30M0J7n7O6q0M1lO4n3Pq8J8J9K4N0k8p3O4l9J2O2J61k03j1Km3k0J4M9oro7KN3M1M1
43097f3Ql5j00k3J63l4m4K2j3jnJ31l8q0kk6LM8l4jPj4l5j2m4J31l4q5L3OL0K7q7l9N6J8K3
43074a43J15j00q9J21K5Q9p6m6K4m0N6l1L4P4j28k9m5Q8M5m8K0l7J44j19K2m1pqp4N5K2j42
43054b69Q0J11r3J5r4J45J50j24j50K9l5P0m5M0Ro0qJ22K9L1p5l0K98k03r5M5j16Q7%k7L0
43034a33kl1Lk7M0k0J18M3j54M6o4o6R9L0Q5m2j01J85j70J11lj2o0p6O0q5O7n4Q2j5J45j19
43015a20ml7M4K6L8Lq6n7J0l4J28n8qn6N5J55j78M0k0j8j5r5J43r0R8rj7l4O9J9o6Q2q1J37
42993c6p7K0J8n6qp1R0K9O8m0M6m6k0K2Np6L1o3J3Q4r4q5J58j01L4m5J19o1RK6q7J45J6m9
42972h2M2o0j05kQ5p%r1L0Q3q2J30p8M0J1r0j55K17j19J38l9q6R1K2J0lJ09j24p7J19l4m4
42952a51J20j38L3P2qL4P1q5j07k%J42P5j47M6j61J47K4q2R6j48l3P7J01j71Q9M9j76J10L1
42934i2M2p4o7O3K0R0J17j99J42p1m2k3O9p6k7r8R4J19k6o4m6j4m7J94R0j86q7J44k6n4J14
42914b1j83qN7K6N2j0j30P1o7K4n6K61p4l5j6o5l0K1P0po0O0M2n1M2N4j73P2j01J04R5k7j60
42894b23R4J9q5l1Q7l0O2L1j21J20o3KJ13p8O6n0n3K5q1Q5N1q7RJ3q0Q5O7p5l7p6R5j8O3o1
42873a62J10N3p7j48L6Mo5J12m9J08r4J08QJ18j53j10j9L9O6k1L8N1L0r2P0n3j11J62r4j01
42854b36J35k5N9m8%m7J2JM2p5L6p5M9K8k3O3P1m5N6j06N2r7M3P1l6n0J2o8R9o6m9M7nj9n1
42832b45R3k8J07o2N8Kj8Nrm3OO1j5m5J3K1J1l0r9m2J03L8M3j38M8rl1l4L4j1K3M0J35j64
42811a82Q3K4j9o2m6J71Lj27J7kJ9lj0pnP8mr9O7k4J5O0l7q3M7l0j6J6J47J39j25j39M9n9
42790a44R4j23K2N4L8K2l6p4J21j1j85J2L5o0O6NNo7Q9m4pN9K9K3p8J7K7k1N6m6%K3o7l9j4
42768b19J8n9k2j9J74R1rO7j04r2N6n5R1L8j9k8O7p6K1n4o4P7n0N9NK92k24pm9q9k8O5M6j10
42747b10L3jm2J16l8J1n5K01j62L1n8p5P5N6P7j25M3ml0m7J5L7j80J04J24pMk0n6M5j26N4
42727b10J1J6j4J66j60P6k7o1N7K3P4j29R8p6l7RP3m6m7K9n8o5J11K1M4j44J55Qj59J43jr4
42707b14j1J01J8K2l9M2K6oL7j44L2R9J9N4j62L8L3j61L1P0J0J21nj13k4j03J21l6j06J42
42689a08j39R0M4J28Ll8Mm1j00LJ91K3o5o7n6n5M5%j6J22k2rj12O5m9j06J67m9M0nq4J56j3
42668e3j83P0R2P6j06j11M8J67n0j36%o0L1j7j3P8M4L2J14k78NQ3J02p5R4k7n7J50r9q3J08
42649e4k3%m5P8j7K9j16J1j0J53k01j7J11M4ko4p6O8M6qKk1J2j9p2M0O4L2J6j43kM9R8N0j55
42627a42O0O7o9q1J22Q4j04R7q3j08N0l9m9P3n3Rml3O4M0P8q6rJ62k23K5R8n2m4J03o4J6K9
42607f6j94n1K05Q1o8o0J03M8p6j7Q3j50J02O0m9nj05m2Q0K0j07m0J74Q8n9p9m6q1M4R7n8
42587a68J87pp0j26J50p8j03K8J51r0q5O4q1J86o1q7O3Q4j11M4p3nO1n6R0o0R4Or9%N5J47
42567E0j03k2jm2n0N5n3P3p3no9J26r3Q4rQ6m0l8P5Nk5O8L8k02R1q5J5R2j43L2R0o7J08j4
42546d6p1l4J0J2L5n2J3rJ03j24J29Qj8j30J18oj70M6QJ77p9m7Q8n2P3j46j17R7J10O3j51
42527a62R8P1o7n0n6j9N7k3J23L1j64J0R0jj37P1K5j3R9j42J2J06jq4M3L2K0j48J17L9j30
42508a53J4lM5J08l3p9p5pJ50m8j30j08J75j5J12m6r4J47j42J6K3J28j06l9j3P3L6j33k9K9
42489a97R0M9m8r0R8pj14J10ok5RlM4j6O9r4j7JL5L2o9po5K0NP8K9j8M5j06L1K0o4J15j35
42467b01P0p8OJ01j68K79o0K3m9j3P6j07j11J24M4rN3r8R2j4j68J63l0j92R8N7N4j58P2Jn5
42448a98L1M6M9J0o8n4k4l2J30l5n0L2J41m4n0l4K9Q1j41J10N4j06J08j77MN1J11n1LN5q7
42429a06p6KO6Nr8J29j6o9K0N0o3l9N9k9J23o9k5j01J95m6p4K06j45o6l2k8j09J81k2om3Q7
42409a39M5L9l8j28J02kJ48j05j2n5O8N1o1q5K4P9p3r2P5J17q1O2n0o1l0J39J7K4j24M9j22
42390b19r4J26L8K4P0p2J05r3q6J8O5M3j6po3O5J04l0q0o4J16k7j51J26KK3P2j76l5m4Q8L7
42370a35J18k1k3J39j9p8j65J13L5j7r7J05r4QO6M5j39L5j6n9P2J3o2pN2Lj5j21J74K2q7L1
42350a24Qm6PL0L7jJ04j10Ql3qj03L3m2k0j3M3M9K7j02O1N5J2Pm7J13J6k1nMlj01j5J0O9l7
42327a38j3j1L5Q8j15Q5k8J3L0k7j41R5o4K8LP6r3PJ9M5Po9QL3Q6j38r%J38K3l2p5%L5p2%
42305a71J90r3k2o0j4Q0M1j57k6J57K4o6J1l4R2J0q0k7l8PO3j10K6O7q6N8L8rpl7R2jj3%J13
42283A8p3o7O4J5k3M5k8j7q3l5J56j07J51m4j24mkj4J7q6J46j5J07j76o4j0R8n1L7o2P7N0
42263a04q7M0l7J38m8L8N3k8k1o1Q6N9ol4j60JJ61J0l4k8j34J51j33j09R8k2J18j3L1j09J34
42244e0N5j70J14r7n4P3p7KJ16j7q8JmP1ml9M5N6p6K4M1K5r2q3M9lL2m9Q9r6J16q2K1M3jJ6
42222i3j70Q5M4L6R5K4j11K8k0j03l4M7P5Q3j74Nn2J78j5l2mr3PN4k8J32j07k1K0J2j13R4
42202a51k7M2r1k1J06P3q2l2q0J28M8P8j93JQ4J3J34k05R9m5m4N2R4j46o0n3K36n1rk8P6j10
42182a64O8j13J3Q5P2j23J22m9L8k9q8R6N9L4l9n4NM4n7l1J7oN9kj76K0O1nN2j20K24j36M9
42161g4jJ1m7M0ml3L7q9m9n1J25J28j58l3K6j7J89j84O0j16K00J27j91o2M5j7jJ37j62O7J07
42142A0q0k12m3J88J7j49K11j07k1N7o0m8J4M9J03R7j23j46J80n2NqM5j7qj19R9k8J02j26
42123a70P0n1J0k0l3l3M0J31j1m0O0j18L3J55j62J00n1J27j64M0R6q8l3J6n6q0P1l8N5J23
42105b1q2k0o8O7%m8j7K1N4nj4j03P7j0j9R0m4L0O0N1o4p1k7L4P6J08j40l5l6P8n9j9o2K5
42084a93kJ27O7j47K5j38MJ38Q4j8p1j22Q7P0o2L6J35nk9m9p2P4L2j31P4o0m3J05N7%j34P
42064a54Q0p2N2M2j12j15J73l3m0j4l0o5K07j3l6k8J00O6r7k6O1j52J7J89mm9rK0l9nk16M3
42044b59L2J24M1r1o4J22K2L4q2M8l7j14rJ30N0j25P7P2j8j2k0Rq2m7P3J11mo6K1J8n6N5j88
42023b35K37l9J0q7L8n8j09J03Q7q9j05J12j8L4m0lO8o0K4K3J0O0j34M1L6k2j52J26mQ1j07
42004a72l2J5J55k6n8k8m1J14L4j15kRp1J32K3N0p2n0o6L7LNK7r0k6J73m5Oj9n7j8J37o8M3
41983i3L3mR7m6j3q3N6q3P1p1r3R6N4n7l0m1J04P3j03M2M5l7l4M5j07R4r2M1J05Jo2k3J6k0
41962a19o9l1K4J16j13K1J31j00K9J35j19k4j23J59Q3j07r0J39L6nj35NP1l4J02j6j54J3M2
41944a33N4n2J17q3m3o0J04j74J0J29j9p0J13q6n7k2J30J04P5j57k6L1nl2L3j4N6L5N4k69
41925b57J40j14N3J6J5L9J2m9k8L9J65k09Mm6o3K92r1L6m8R6l0j13M0j1m8j16J26J04r3O8
41906g1%k9j8J5%RJ7K0j46j1M9n6P3Q1p7O7Qj07L2j1J09p8Onn5n0P1M3m7J6l7N7j40J05K2
41884a38j04J18P3p1N0k9L0j95Q7O9R0j18j5L6M9l7n1m1K6O5j4n4m5J01r3K7J05k0Lq4K1o6
41865b25J13o1j8O4J2k4n3L3j18J1M1P7l3J50L8o9l1J26q7j19O6l4J43r6j69J68n8j07P4O9
41846a17ok0r2l3J40N2p3j0L2j9k3L7l9J4m2J35k0j10k3K3LO0J15j63qJ6NN9l1r9K6nJ01M5
41825g0p4R0o0o5p5J3K6j9J83lj09M2J6j08n3R0l2J52pk4j54R0J8q2J0M4j7L8ln7N8J24n2
41804g0j97R8J55p1MM7j90L7J04k2k1O2p2l0L5J5O5n4k4j11K04j83J45rm3j45K14p6oJ49j40
41785a30L9N1l6j69J7J00J0K0j32Q4jl1O5q2J69m4j8J16k21N2O8r4k6J02q3k7N1l8Q8r6J43
41766e3j81J02L5q3k3n6J74m1M0L2j10L8o9P5o3Q4p4L7O1m7PJ29p3M8n7n2L8p8J07nj00R1
41746f7l2Q7o9m3j06Q0Q5n0nP6l5l3J2j06R1j1Q7n3O9l5j99M4R5o2Q1j8j9r7L4K5P5k1q3J28
41725g5j25P3m4l1N3m8K08j66j8J3Q8j18J33p0j6O3Lk7k9R6m8r0M4K0J03n5j20N0k8J11l4
41705h4N0o6n4M4J0O8ok33qO0N1L4N4q1J04j9j79J00O6L3j10m6Q0Nk1oJ22p3j11PN9O0l4p6
41684b00L9J7m5J4N3P7J6l0L2K2o9n4K2L9P2q9q1P1P3j45R7k9K7o7k4J00r8J1M5o8N8K9m6
41664a31k6J20k5j03M3R4p5J0m9R1p4J80j53p6M0J3Q4j9o1r4M8j12J80j17Q1L0mk8N7l7J5
41644i8L4j13mkO1o2O1o8J57j18k1J22m9N6rj38R7o0J26j13O5r5%J30m7J0N4p3j72K04j1q0
41624a56J09j51J14K8j6j8m9K6O8l6k4p2j3L4kK7L8j2r6P3K2Q1n5Q0q9K2Nq7Ln8J74N4q4k
41603f2K4J0p0n4L2Po9P5L3n3n3L5M2K1J17l9j27O4L8o4j73J31Q3j47r4Q7J81j13k5l3k5O0
41583a61o3J24o2Q9M6m3k1m7Q7m1r7l0Q4M8J3o2j2j4mp6J00R6L8p4n9K9l0J57k7j7m4p2j7
41563a62lm2R1K3K1Q9o9J8p3K7j88J85J2J6l9l3P4p4l4j4Q9N8j55j9j6J08M3l4q0N2q8P7o8
41542b08L9P4n4QK6J9j34L3J09j37N3O6O5j01J40j19p0R8j59l2J88n1m2J26k1m9j3j1J9L7
41524a01M2q5J65k7k17LN4O6j2L6m4m9Q0n6o2J70OM7j02K4o4k2j09J00K7N6j75J04Jj25J48
41504a21q0J62k6j29Q6M6K6n9kk0j16M4N6J9n7l4J38Pj07l0J05J07j61j22J09M4K7P3k5j07
41486a47K2O1q6O0k4K7n0j18R1N6J14j03o8RK2K0o5P4j0K1J13n0O2k30J9j10R1j8M9k1Q8O2
41466c9o4Jj3K6K4j1j04N0Lj31N3N2l5L9Lj6l6k9J21j08J13J3j45P4J2P1m4o1J6l6L1L2L7
41445a01o2L0j9o5J4LM0R3m4l3O2J05r5L8j15l5O8Kk6l6O6k0l8k2l0J82o2j3o0K5m9M7o8O8
41424a50k8N3k7l0J06N1p7o1M9qn3K9J1J7o0J7OM4p1O1o9K19l6j36k8O5K2j14P1m4N7n9K5
41404a48j9J01on0Pl7L7O7r9R5o4N9j11R2m5p9P6J2k0P1k9M3j33O4o8O0k6o0P9r4M6r7J58
41383a18Pk1N3P1o2Q6j12q4p5J3J42j18J15q6K5Q6j6p1n3J6n8J36o6M9J29L8q9k3L2k0j34
41364b08J40J8J3r2j5O0K7Mj03L2n3rQoJ36j55J02Km2j7J12j5j19N2M9j6N8jk9j25p8J65N4
41343e1M3j04j04J7L6o1O5M0J06j48P1j80J01Q9o5J69j77O9j61kQ0p6O3J11K3j0M3mm1o7q0
41324b05P6M1jl9n5L8N7p4J69k37M8J60n8q7R1j01M5K5j0N5J31r9j10J32j3n7lk5j3Q9M8n8
41304d0j49R4jK1k6j33J15k3RL1R6j7j43J48k3r3M0j7p6Nq4K3J59o0j02P7R6j00J26rl3p3
41284a62J19n8M3p3L0J26m2r0J7j34M6J09j08nL5K%MOm1L6Lm9J69n6r1R6o4j46J90j1J03q
41264dr8K8Rp8K3m1Q3k9LJ10J2j29J7J5r4J4J22j67Q0M1o2L7jr5KO2p9j9O5LO0J1j30m1O9
41242b01J86j03n5L6M1m6O7r0O7Q1O9r1l0L2o3N7p3j8l3JM1N8L8q3n4l5P2J51j63k2j1J13
41222f1M2j14n9l7J19r7J25Qj30P2P9m9k4M1O3O6j90L5J41l2o1m6o7O7J0o3k0r1MQ1J4J24
41202e0r1l1oJ12m4j23p2m3K65Q0j77mJ8n4M0J02j48K4PK8P0j66J13k5k6kM9J63j87l8J61
41183e5j27J7J4r0R3L0O0Kmk8O4j7r3m4lon7J64Jj11j2M4Q6ln3J5M4k4J9q2k5kQ9J4k0J1n7
41160a46R3m4l5N5n9l3l7J22j18N9pJ21j8r1K5k9N1j14O0J88j70j2q7l2OQ4J30K2j97P3J08
41141c2j97R6qo7N5K27j86P0N6j5or4j9P1l4n0J62l5k12P6K7Pr0J37r3Q6R2j52j06K0J87j21
41121a48k4J15N9j15m2K3jN9P0n6Om6l4P8o8N5q6N6K0m0J29m7Oo0L3kJ7m2M1O5p6j22q3oJ51
41099a15Q6k44N5M9N6m4j57K27J7r6K6NJ9j5k0J37j27j23J24J8j05J07O6k4P4j36M6N3m2p2
41080a55N4p3O9k2J76j63o9n2J06M4o1j2J10j64L7n7J14N3j39J36q8O8m0R2M2m0r1k6JP6O
41061f8m4o2N5m1o7N8L7O6r5M6k2p7j5M9k7NP0k6K9M3N3n1L4k3l8M5j05J4kM4M6l8Q0j34J9
41039a42M8k1NL9j6K8q0j9q1P4k7P2nl4N8J0%q0R0Mq5N6M9r2M2r3j9K7N8O1P3K4j63l2R4p7
41017a54R4j04k8J97n9k5r1K9N1K5J7l1p0K5Q0L5j29K9m4m6R6K0N8j39k1P7p1J9J43j18J5
40998a20n7o5J53r7j4J97j35Q8j7r7J14j37Q9N4K1p5q3J0J24r1J4J7J9N1L9j01q1L1J63j40
40979a26k9O1l6k4K53j77N1q8k0q2O2p2k4O7J51p2M8j18K4ML6o1j0K2J6J4N4O0j04rp7L7Q8
40958h1l5N9o0k8QJ07j32n3J12N0j07NJ06j7p8j4Q3Qr9n0o9K18l4O6j82O7J7J7j34K01r1K1
40938a19l5l3J04j62M3O1j5J35j74O7J17r8j10O3J60j83P3j13M3k4j03M3Q8J49j24QQK2j18
40920b27J23k2j3KK1n7J00p2J02JM3o2j9N4r8k6P9p7o7J63P4j59K2k7m3L1J17l7On1P6k5k4
40900i2K7j2M6j03p3N6M5L5j44R4l7J36n1l8j1Q7m0l0m2K0%p5R4o4Q7k1O1K0k5r4P7NM2j75
40879a95R8n9R3o9J8j8q4M0L9p3j5Q4j0R1p6N3o1Kp6Q4N6j43N7J5J0l3N3m0Q8j17P4k7M1J17
40858A7Jm2p4N8m2Q0r1o9K4r5R3O2k0q5P8n3k4m7o7J04R5j30N7P7m7l1M5q1O3R7j31K1k3L
40836a77J04m8m6q7M2P9J84j29MK2m5r5N3Q6q1n3J13o2o2M6m5J88p2M8p2Q5r5M4k9k4rL4k6
40816a25Qr3P6KJ3J57j78R4r4L4j1M6q8j06J87j5%Q0m8j00m0k9J14N3n6j38J16M0J41M6p2
40797A4l4q8j24OO7n5J16j2n2Q0j1j63N6J12q0N5Mj6J8%j16K6l4L8J4P5k7lO4j10N3q3oR7
40776a19Qo5j16K9K08N4j58J17j13MJ32n6Q2j64r6J37J9J04j37M5L1r7j8J96j62P0p3M7p5
40757a66R0J2K1nJ29o0j22n0J07j04k3l7R3P6K0p3n1L1n3N9KN0l3k39J49M8Q4M2o5o0j0M1
40738i7l3J5q2PJ13j26J35l5K0N3j15Kmk3M0N1mj95K5J33M5P5L0p8j38M6J4L1M5r5Q4j33R6
40717i8L6q4n5J11n4n1J46PRJ7J3o5kj52J1J47j65l4R5Ol8K5L1L1JrL9r6N1p6J50pj5j30J37
40695f8m1k6N3l4m6j5M4O7J0r2m3J2J46Mk5kn7J6K3K9o2J3m9O5o4R0n4M7l6o8j0k8J4R6l0
40674a21j7KJ17nj23p3J18l2j3J38j43p2J39j5l4k1J27p4k9L2k0J1L4k7Mmj6p8K6r3J14M5
40654a03k1J6j28J85p1L6J00j3K5q1k7j54J26m8J07qr9l0J36mn4n6kO3n4rp7K06J25j23k8
40634f5j06L1j4n6L2p2J34oNO2J00j75j6R1m4K7j03J23KQj7k5P1j06M8j9p8M7r6L4m0J29J04
40614A0J6o7O0j87J63j27k5L6N3J8j24J7L3j11Q6rn4J29j2r0J06o3l5P5p3o3M6q9N0Q4o3J58
40594e2j34MKo0J01J6Rj36rQ6J34j71J03o7N2L9Q1k5j08n5N3P5k1oL4j12J2R0q6Pj50J16M
40573a74pJ7L0l7O5j33P4J2pQ2j55J26r7O0k1J5QM7m7R3K5j52K4lN0Nj11K4Q8k8l2J9M6j28
40552b22K8P5O9m1K5L2n0R6j79l8M6l8K4o9m2J40n2n2L8M1O0l9o9Q1R1Kq1J2M6q9L9j39J38
40532a17l1j10J34L0Q3q4K3k5K4j19l0J07l0m8J50k2k2r2J3jK4O6j45J02L5o6j2p9J89Q2L9
40512F8j09k8m9j3N1j68oO2m4O8J03r0j11J15J36J1j57O0JM1k7n4K4Qj59J69L7j3N2n8m8o2
40493a90RN2m8P3N1j08J04J8o4P4q7J0j13J34Kq3Kl5K8O5p5L8O9j03J02Ok6j8q5J7J28qr8
40472a59j4P2n0P1q5M8k0M7Nj02N3p8K7J07j2Q6j60Q5Or0R1J7p1m7J4k6J14Pj4k04R9J63j52
40451a72j19O5n1J46l1L9j6N9n3l4m8K3l4J61r8J24J7j39j4N3N1K0r1O6q0Q6k7l2MoL2q8K2
40431a65K4k0o0Q9N0k5RJ0M8j55M2n1j2Q8j3Q2N3j74L1q8J07k5L1j65L2M6KN6n6RR3j30J61
40410g6p8j04J38M5P5j81l8J32j2p7NM7o2OmJ27j3J7m1P5q6L8K2n6N8j8l0%N3pMk74O8O0l8
40389b25P4K2n6l9N9j38J61M1M5k6j4J5L%kN2K6j5k9r7o3j7J8J4R4J1j01P0p4oo7K08p6M3
40368h9M1k6o9j11O7P6j66N1K9J6J68n7J28j96n8J6j3M6j16J31L3RQ0k10J38j39J29Qp1oJ0
40348a51J55j67J81j28q7j4J03J8m3p1k3o1K3L8L7l7L0p7J6J02J46n4j09n7O9kN2k1K1N1m
40329f4j02j7R0Pn0o9N6Q1L1m6k4Q1l1j12K4o1k8J66j19J05J01r8m5lm8j3mR5J3j4O0j52R6
40308i4K4p9N2q0k8J73kj38RJ06J5O3p9n9j4j24J00Q4j1l9j25K13r6m6J17rj2J49j42k9R7
40289dj7m0Q7j21m3R1m7q3m1J25J3L0l8Q5p1ml4j04O3J0J39J9j63N5k3m6q5P2J4k8J04M2l7
40269h0r1OP5Mp0M0N4j61P3J7K0j44J47P4r8o9L8J21r3n2O7J14j8r7P6n8j13Q4k8R7O9p0p6
40248a42l9K4J06j89L6N1L2q7o6J23J5Q4j91R5qj5M6J47j44j70J61p9lR2k3L2k1m6J20m8m2
40229a49l4J59j08N0J25p5j40J09q8Q1p9M5M4o6K1j04M0N2J1J10q3K8k7p2m3P8K3K3rp8J04
40210e2j01O2J1j22n9J59P2p3%R9k4j36o5J14n5KJ35j19M9K4N0r3J1o6L7L5n0Km2L1N1q6J4
40189a85m5J26O9K0j51%J32j3m7j03J09K0p4Q1qj14m9J69J20k28M9r5J62j13P8nR2j40K0J12
40170a1p2j6n9J0j28J81L1j00M0P6j13N3J1l5nO0mJN5j2k9o7l2o8Q6N2M8j97R4m3L8L4o6J39
40149d8m3l2l0l6J09p6q3O1j6lk9oO1O0P8l0o7J9j3mj26J39Q3q0J5k9l3M8P9k34J61k2m8K8
40128a47k8J5Mj6mN3l8P2m3J08j17K5l4L4K3m7N5j69K14r5oRR5n4K3J0O5j44Q1j01m3J0Q3
40108a07n3r9k6J25L6Jj13J31N3l5L1j48M1R0j00J35M8j51L7r8J66n6JL4l1n9oN4J20j43K02
40088H0q5j68K18r1j73K1NQ8M5l5j6m4K3K9j0j45R9m7P7O1o6j5qq0R8r4J22k8J49j79k1OJ90
40068Fj6j78l5J80J6m6j68M8K0K2p8R1n1jM5J7Om2r1M4J88j14O8n0o6p%L1L6N2o5J6k9k1L2
40046a40J7K3l5P3L4j57K6R8R2j09o3oK2j41M9K21j60L3o8J12J7p3J15n8q0pL6RL8r1Q9n8
40026a42p4R8J5Kr6J3J23l3k7L9j24PP5N1q4J68q3J6O8p7n5m8L1J20j42J00Qm9M9j06l7J10
40006h4l2M3q2M5R3K9O0j75P9l1q3o6J29n6M3Q0N3j91J2j2J02p7N5o7J6pl2L0N0M1l2j6%j6
39985i9l6k6n1J27r3j41Q3J11R8oo0q1l4L9J29rj9or5P6j00J9N3J9L8M7j65O0kj00R5R9j18
39964a48j16K49o4j38J56l3j52Q7J53j46JJ5n3J34P0k32n6J33M7k9p2L6N2l9k8L4L6m4K7r2
39946b12P3p6J19O8j32P9J4P5j62j4l2P6N9O1j85L6K4Pm0J44qj61JLJ01J07j30q2O4l0M6L
39926a04q2J24j05O9l5l4P0n4o1R5K6N2p1k2k3n3J15L6p9Q3r8M2o9K2MR1L0L1m3q3p0o8J19
39905a45L1p1P0n1J25M6j15o1k1L5j9l3P4J8m8n8M8n6M2L9O5n0m9Q6p5oJM0K4n2N4J1K1r1
39884a71M8o3M2M5R8j44J53j35P2j55Q7L0j4k6Q6k1j04RN4N4r9Q0o1n2j4O1o6j6R3Qj15J25
39864a11p6p6J2J60j06l8N9Q0k5P9op5j02R8K2J24j95M4N0qQ8p9p2P4m7l0rQK9J0M7r9M1j02
39843b31J06Jj8p2j8P9MJ38q8K8LLj29J15n6n4O1olJ24j30N5N0L0j10l1q7Q0n1L9R9n5j16
39823b40J59r6J87j01k3J7J1p9k2J44J2m6l3P1Oo9m6k8Q0j28J16Q5q6J33j27R0m2r3k4P9N
39803h8p3K9n1n8MJ4Q4n7J00K3k6r3J93j08p0N0N8lo0r2K15Lk00o4MM0J71P1j78k2L6L3j76
39783b91Q0m4J07j8Q8O4l8m2O8o8P3l4kr1M5L1Q7j16o6J7O7r8M0j20K33K0K0m1m3O3k8O6k97
39762b68Q3R5j14J14p8QJ1J16j01j50K7J27P5r8R7k3lNo7RJ33j13L5r1o3J38nP4j31q3J6P8
39742a47M8O2l3j8j23Q6k8M0J16k46MJ03q1p7J18O9K8r1l8jJ66j31Q6Po9J07%Q0j32j26J76
39723d5k9j23Rk2L9J09o8L9N4j17P3q8k4j01K76j19M2J7m0O3r3m4Op5J2O9M6Rn2J10m7l5N5
39703i4j7K1j36Q5o8Q9o7L0M8J01K8j28M3J1k39N4O9J08l2qR3r0m4m6R3l8J50o0N2l6O5oj92
39682a61K0R3Q0J1j68q4J92j61Q2L8r2L2m9k2O8q6J16j0j14n5J40m1k3J54o0n6j48J01R8j50
39663b55mnJ96k8M7q0l8P7n9P4n0M9L2N6k8j35K7j5Ro5K0j8N8K7n4M5L8q7Q5Mj06Q4l1jK9
39642a02K0Ro5m5j32P2R8J8L0K9j42Q0LN7j9k3l8L0K7n5l5M5J56j04l9J9j1o7P8O6q2J3j1
39621a20k1j6oP6L2p2L8J5k10J2Q2P8P9n2l3QOn6J40j7n9K9O1p2j04N9l7J4j1J29j10l6m5
39601b19M6K3M6l7k4P9J09j68j30Q2kJ07n8J03j10j26O8o2J77K6Ol6p0r9J47K1q8P8r5k1J23
39581a04k9P1L2p4J28r5l2p2J00L4n9o2N0nj9J2R3k0j49LJ15om1JO1k7j75J59J02p5k2j1k8
39561a44k4l9R3L3j11K04n2o6M1kk5n7R1k07J46jJ1J75Mq5o6q3RO4j38O2N4o4L5Q7j3J6n2
39540a04l1l6L0N1J1P6k14Q5M6R3q8j1J9q4r5K0J17n8N4j36K60n1K4k4m5M5J3k7m1K9j46J8
39520b00K9M6J00r9j92K05P3j01lp0M1K0l4pj5N8J24j32q5J34j6q2R6p0O2JN7j44J33r7m1
39501b09L7J25q2l1J57J9j46j20M6J58j22N3l3R1m5o5L3m0M3J5k7Jp7Q3k3j08Q0J19jj53J84
39482c8r8m5M0J6O1r0J89j90m7J0J1n4L1J20P3j10N2K1r1J2o0N2LK1j9o5J10nj7L1n2n2Q8
39461i2k4k0J1j94P6J21J02j34p9Q9k0q2K5J33l9PN1m9%K3k6lJ34j15NJj31R1mJ9q5J52m0
39441i7n5n1J62J06j88k1n6J02m0J31n4O3j34k1L9K2l3J8j8L5n8o2J81p2mj6J31j60N5M8k37
39422b84M0oJ63m4P9o1R1j67N4Q6j23L1J19j90O6L9K3L5m7K1m2k3J24Nq8j5k8l4K2O6o1mO7
39401h6N2j50P2Mm3Q0L5j32qL3J0j26J03J7N4M1n2R6p5J4M4Kj16J13l6J02j43j08QP6l6J9
39381a36J37M8j10qk09R1j5M5j54J31OP1p4J05p8P2k4N8M7q0j01J13L5L7j41K1l7R5j07k6
39362a88pR5ML8M6q6j1J17j25Q8j0k9m2R1n4k9j40Q0M3p0J3N5j0j26M8M2K4nj8R8j0O2q4P4
39341b6j1m2rj9M5N9q6P1r9j16J05Mok3q9J39j5p7L1O9K5n0n1J4k1N9p7m8p4R4M8M1J99j02
39320c8l8O0j13L7j0n4O1N1n0p7J51j23K7q6Q1L3r8n2J32K8j94K3J39m4L2Q8l9j46o3J86P
39301h9L4k9o7K9P3n5K8n0r4J03J4m3J70j36J7Rp0J5Q5k5Ql4P8Onr0J5K8j5lM5l2j4mr6J09
39278h5l3K6l4j63K12M4mk1Q4j72j01J64l9j06RP2J09j14l8J19m4l5M8k7K3K6j20L8O6P0j35
39259a61Np8K10j06k3j6J16q9K6J16j37P4p3K3J74j60j02K00j12L0N9l0j31L9%N4l6o8M3j3
39241a66j9M0j10O6%J6P4Q9k5k43J46L1n0K4K1o7l0J26P4R0j18M0j06o9k8J0J23M8l4k0j07
39221a74j9Q0j26J14J16o7m3k8n9P5R6q6M3k0k9m1J29J0j09O1p1k2qO5j3R1j09r0J41q3j6
39202a92l0N5l3J39J6J21j85l2J5Q3j81p0J46m7J12l9N2k5R8r6J8L5qk3NK7nj0r1M3P1m5M9
39181b7n8r0J9q2Q7P8lp9j8j01J22O7l4k1j20qo6J63J38l6j33R9J14j2l5p6p5M7L1j30J23
39162a16K5p6j6J22k3k6N4m2N6Km9m6j2P3j7k6p5m6m7N2L9N8pj0L7or5P2j34J61L7r9R5M8
39141c7j06m8O1j35J37rj5j6Q7Po9N6r6n1J61j37J25l9N2p%o6P9n7k1M9l3P1j35J58l6j2M2
39120d0o5p2M2J7m0QJ17j30M6m8O5J9q4r0R3%p2J09j07M9L6m7J21r0o9M0J63O7o9m1j66J57
39101h1l9R8p1q6L4K26j28P4j26P0m7O6R3k22m7O8k2jJ1J46j09k1m1l1n8J45O6J3n2O7l6m8
39081h9N5N6o5k1j06O3o9O0J15q3l6JO1k8r5R6n9J12p6l6k4j8o4J89N0j69QQK3R7k1oP5J6
39060B0l6p6o4L4p3J34O0r5Q7j7n4Kk9r8K5j7J05M9MN0j08J8m6J8JJ50j31l2J04q7M3q2J00
39039d1o0P7Nl9n5N6p8P7M1j49k0Q4O2j11J14p0K5o8M8N0r0J7j4m7R9J4j45K58k1r8N2q5o3
39018a75N5j5R4m2l1O6m2q8N9N9j07J11M5j11M8p3p8Q6o5Q0J21n5j2r3q9LoJ15n2J9L9j9k9
38998a82L8O6j2M2nrn2J0K5n9pN1j12L2J17p6K7p7L0N2l4k4Q7M1o6l6j0J80j20n7j13J15R9
38977c9k5J9O1k13N1p1R7M4M1j0j07PO3n3o6R5Nn0J22Oj96J60j58M4O5l2j3J4L0k6O5P3j6
38957a3M3j35L2J6q9j8L8J1j6O9l8k7L6j7j4J2K9l2K7kn9R4J13j30P6j27j5J09k1L5o9K7R
38936d6K0j38r7J20K5j7r2j0R7KJ1o7J43m7j81J53L1r3q8J28j9M8n9l6K10j09L3M4Ok2r7k4
38916a71J3P9p3p1J36J4On6L9L8j71Q8N1P3o6q8O3jp9qO5J1N8j42p5R8R4j3k7m9P3k8K8O7
38895b4n8l3R2n8j43K8JP0Pl2N8M6n1o7P4m2PoN0m5k0O6N5r6m8k7J55l8p4J9P1p7K0P0p6k8
38873a54L0L3N9J1j24O3m4M8P4M0j80J2L7j28lP3J8M4j22k2K17Rj02j22L1K1N3Q8K9K9j30
38854a12o3R0M5q0P0j56M2N2K4k6nK7o6P4k8L7KO6kk11Q2R0q5k8J16k02R3M3n4J45j03J1p8
38833a90NR0oo6j9N1Pk1O4m3o7K05j26N1K7m3l4j5P4m5N1Pj5n8o4jJ16o7mQ2qr0P8p7k1J01
38811g1J4pJ01o5k9OR8r4j98m8J36Q2o2lm6O9J7m2O4p2q1J50K2Q8j46J6j57J73j3ML1p6j23
38790b62R1J14M0j21oJ2m2nQJ55n3j46J00J41m2j00j03Q8O4o4%j46J81K6k9o5J53j30Q3J4
38772d4o8j22J67r4R4o3k5J06q6M1l2n9j5R2oQ1j39j1R3Q1k42M6P3n5rO0j7J77k9q8J12j05
38752h6k6O8m2M7n5pM7p4P5j11O9k8n7Q6M4o1k2jk1J0Ln3R4pj47J37L9r7J15p2p4k0M3J00
38731h4m7L6OJk1L3Km5Pj22J68j71J14J07p9kk9l0M5kK3p2P0q5q3J22N2k3o5m2O9l8O9K1j
38709i6r5J41r6J12pl5oj5O1k5p3k1O1l1k5k3r9NJ47M9j27RK1K6J1Qm2L1l2J08M4j11Q2Rr7
38687a31p2J52l8j12L0j9J1L1Mj04J01QJ26p3r2J5L2Kp3Q1K0P9o9P7j84J63J5j14m2J9R3m9
38667a13j4rl8L1p7o1M9M3R5P4Lj8l7kpj34O6n9J28k0j03oQ6m6j15J34N5k9N5O9J2r9r5L4
38646a48R6m9nk3M5j10J73rj30J1K8J13l7K5n0Q0l6j00o8R9P9j19J09j57J01n9J5K8p1R7R3
38627B1k34l6J97j02j6K3N0L6o6k3P5K40j92k91P4K9P6K1l9j05J72k8m4n8N1L6jm8P5q8P2
38607a23O0o6J06J0q0P4p7J00m4m7o4J6j9o8J16K0K5K2j10l4N8oj5pR0K7m3n1O3n9o4J13p8
38587a55nK0R6P7m4k20J99J7p4m5K0N1l9p1n4J41p0j16Q9p1J21J44q9Pk1L5j04jN3J8L2m8
38567a07q9K5N6j1p4J6m4J90o5l2N7k7L0k3p7J57j2j6Pm9P8o8J1r8M8L5M3n7L9J6m9q0J08
38546f2ro7k0R0l0m3L6n4N9K2n3k8j6Q6M3l5j06L6k6J32j46Q6K3o9j14O7N7l7J09O5j59j9
38527a82J20j42J14L9l6L0o7qP1o5O9N8j14m2j0j9Q1K1q5J11k6J4p8J2J8nK1j25lP5J18j40
38507a75N5M6j3J15j49r5R7l5J6O4l9K6P4j07O9p1Q2L8k9Qp9m9j21J61P5q8j2j3m6J45p7Q2
38487d5jk9n4O6K4p0O3M1J3j24j7Qj3or8m0P7L0j6R1j56J04L2L2j3J2j5N2K7n5M4l8m6o1J04
38465g7j2O4n3k8q8J0m5N5P7M5q7k6P4P3j16J13j29J7R8p9j2j5J56m0j22K5k1n4MJ11J00j14
38445i6PK3N6o6q2m7J46Rj62j3R5j2qq7O7P2q3L0m0Q2PlK3m3n5j20J09m2J8k0J22l7m5Q6r
38423a18O1Q4j39R2j58p3J80l4J1q6J6J2O2k6N9M1j11J2N4m5n3K2J29J2k3j63L5P3n0m4o2
38404b30K9k3M4R7J5K7j55M0M1M3j22L1Q7p4n3p1J34n0P3QqoJ98j12l8j12j2J0J31p0o6L2
38384a62p4j5Q4J05m2o1Qj8M7K1n7J15j09J35j76Q0K6q9J75j51l8J22L0j46K8Q5j92J96J1
38366f2q9j78K66k8l4L2j21m7L3J58q6qO3j1J01j25K0Qm4Q7J3j63M3K02l5j21M1J12j58l2
38347a63J39o8q2j0O6jK1j03P2R7m2q5m8Q2Lj4M1n2K7R2n9o4K3O5oJ01j74r0J09L3J9l4q6
38327a91O1K5pK9o0l3N7ln5J71q0J8p2j7J59j37j5J01p0n2o4M3J1J62j67M0Rj4N5J21k43k0
38307b38J57N2j27j64J15L8PLQ5l4L1P9j26mL3j02J83j10p9jQ6L6l2M1n6r8J61m4j8O4j30
38288a92l7J38l0M0j24J6K5N6P7j8k02J50p8J18n2l3N0L2j34j1J91o2q8L8l7P8o1Q5l3O6j46
38268a78R8%p0P4q2o3l1J26Rj25O7l9o0J02k3Q9o3k4K5J01p1n7k6PP0k3L1J7q9J7J6j6J03
38248h8K4m8jn4J29n5k8p7rJ27k0J4R3p7j07PJ00j11P2L7n6J3l0O3j66K10m2Ljm6n7O4J18
38227AM8j15J8j0j24J0O4L2mn8Q3q0O5j17J39J4l9j0p4K1Q6m9J7l6J6K8j51J25R5K6n7j43
38207a79K7l4n7K71l4j23M2J7p3J46r0J29r4p6o3J1l6J9P8m3RJ00j3O0o6k6P6p3M1l7jr6L2
38187a56M9n2RK2O6Q9j84k4Q3r6J67p3l5qJ33L4k04M6K1K0r9LJ30m2m1j2k8J59n6j17N0j8
38167a64M2P9j04j9J80K9j15K1p2M4j72PL1m8J09m4P7Qm2o9P7L3k7l8M4J9o9Lk0J9nj8J20
38146h4q4K33%j07j0m1O1j55O7RJ0j16K4M9K1p2Q2j19J52Q9j23q6K4k9P8K7jo1J15P0j47k1
38127a45j8N6OP3q1O6pj07K8o7qJ45m7J02o2p0k2P2o1k1J06%l9M0%j39PJ18j4j7k7M6M0p0
38105a17R5m0j13j0k2J9J11L0N1l8jL7j1j94l7J62j0N0o3M0o6P0j4J4o1r4Qj5O0P5J5l8J09
38085Bo1j31k7KR2p0L4m2K55j18j5q3jpOJ62j18k1N6j57L2J42o1j02J58n8j7o7P6N0o9m9n2
38064b59LJ8m5J57m4O2P1p3rk0rNNQO2L6o6r1n7K8L1R4q0M3j8j6n6J00J0J01j71O6l1J5l6
38043a66%%J04K5p8J10k7o3q5Q1k6j0J04l4K0N9j38N6j21J3J19o3n1J3K0Q1k5RK1j05K2M1
38023i4k0Q4JJ0j06oL0q0L1J58j60P0m7p7o0J18N5p3J04Q1pm0j82K8J4J45Lj50J6P2M6r5j81
38002c12k9K34J00j12J01k03o0J02J2o2J65n9N1j92J01N8q4R3R5j23kO7k9M7p5J7j74J67l8
37984a44M5l9j16O6M9p5J21Q0j81j70J25k2J01l0L8j5O9m5JQ9j19J21j57J73J14n4N7q2j38
37966a38j13J02L7P0j35P4P1J7o3L9M7j44L6o3j6O6q6J5OlK9N8K4k6o8N6p9J22p6N8j47K26
37946dl9j52l0K2J72m7l0qJ06q6O4L8L4k01J3L6l8O7n9O9p4J59j03m2N2n7p7lJ13n0P0j0K2
37926g3j13O8q7P4n6lL4N8j9k3M5j16M1j0J41m9m8P4n6l9m3M4q2J12q4J23m4p5oJ28j5nr6
37905b00L9K5q4N5P1m5N3j23k9Q4q4K42l2j32K5L8o2R3J3k7R3j22P2O7r5J15j03j70J56j00
37887a67l5R9l5on1k1J77o6P4k8j43Q9po4J10Mo6r9J95j70J8K7J7n5J05j30R9p3O4M3p1N6
37867a10lQ8p7r4O6J22j19K2j23J22J40n2p0P3j4L2n6m9R7q2pj56J70j2o2j17J98Pr4M7j4
37847a27J0j6N2K0p2K6J24j53k9LQ3j1n2o3J07j16L2Q7p2n6K3j4J30j12O0N0q5oL9Ok9J5q3
37827b29j01J58PO6j9mq2K3q8J04J10k7rr9j50K50N2l0j29J04R3n9j26P9l4J79k5j06K7n4
37808a19%Q6K4k11J02KN0l3k8M6N2r9j18J55j0o7p5kJ22q5J9J61j39l2J10j00N1pK2l6J47
37789a2l1R2j38j67J74j2j0n0j1j0PJ21r3M9J0M9j13K7P8lm0L6%oj68J16k7N1L4r1JR8r5L5
37768i9J1j56O0P9L6R0j10l4M0l0O4k5m7kl0J12j29N8N3jqj13N2rj45J09pJ30M0j5j27J37
37748a6l5l8N2k8RMj4%r3N2r4M5l8M8M8j20J5P3m2N4K8o1Q6p3q3L6J2O9N2n6r9M9J27j07O8
37726g0Lp0m6jP6j4j03K25%j26L8k9j31O4P1l0%MO6l6J2J6L1n5m0J1o1m2m6L3P2j40J68o4
37705b14Q4K3Or9k9K19l0o9n8O0L6k5j10J10PM7l7j94K05P4j16O3l9q4o8L7pO6Q0q0P8j06
37685a70m3R9J07p1j43M8k6j37J89j5l8L8p8K8P6kn6M1nk1P2qN4n2P6J6j42N3O5r4M8J6j08
37664a83K7J9Q5j03M8l2j32M0J37N6j82rOQ1R6j58PR5N5k09J15J26r1M9m0j02PK9j9j9m0J21
37645a20J42kk1kj94K1J5kK0J57q2n1m9L8MjK1l4PN9J9k4J12j30j3Q2q8K8J2jL0r5R1p9q1
37623b11J41K2j86L2L7n2J34M9j37K6M6p2M5m7lL0J30p6p1M3ln4P7Q4j15K6J05r2m5P6j12
37604a73NR5p8j9M0J05l1o5m6j0J6M7o5M3L3n3K2j3P7n6o8R8r3P3L3%M3o3LQ9j8L9j50n6P9
37582a17j2m0N0j01k7J74L3m6k9PN1ln2j4o6k7R4j1J7J70n6j51K5k1N1o6J13l8r8N0j13j3
37562b66P0J50Qn8J06n2j6On9m5O5m9J3N5n6M1m2N4q9O4j01k7J46L9j37N0R2l3l8q6Q9QJN9
37541c8M5n9j6j75K1L1kK05n7q8L6j85j4J64L9j7q2O2L2q9P4n5Nm7J15K8j19ko7J28M4M0p
37520e0Op7L0l7pkN6N5p3j20M7O3K3l2L6P2j09m4r7J26R1m8J9n2Po2J06r0M1l8rP1j15J38
37499g5j19n2Q8j30K26q5R6r6l0k9M3l2n6J32K1m8On2J28l9Q4m3p9R3o8qk7Q5n6J6Qq7K3k4
37478a86N9J24j69qjQ2Q2j47o8Q3J09K7kq6j01%nR1r8R6O9n2m4J25j06J27mk9n2j8J30j90
37458a62K1m2P7J9o6l8P4P0j43J02o0lr0Q8J1j1q3N6K8L8LQ9l3r7J47Rl9j24N9o4K1Ql9L6
37437a38j18J98M4j98O8N8q0N2j4j6J61j7L6j06q0K2O9m4O1r7L9m9n1J40p3o4J09j25p1P4
37418b10M5oP2J7mj57K26o1j74J40p8J06m3n5L5M3m1j60K6N6MJ53N6r3l2k2O1m6l9J5j6MM9
37398a29L5L4m9o5J5RN4j27J28O4K7j10J14j40P3r9L2J13j89R1K9JlP0j17K6n6j7J1pJ06P7
37378Aj43R9q5R9k9q4M0j81J84J1j9k4O6p9j3q2N7l8j35K69k6o4P5q7k6K2p2Q1P2P7M3j20
37358a11M4j27N1p6Q2O6l3M0j02k9J02O5Oj26r8J44j9P5j17lJ58k78R4P8K3O6l0k8m5J09M0
37339B1j34LJ44j49J67l9m9rj39O6rK3qR3l8PJ1l3J1j77P0J1N6l7O7j40R7LMq2m1m3J91m3
37317a25qm7m9J44J4j21R0o4m0Jo9N0N4J78j05J4K5r3kj3Jq3J40m7r4O4J7k8J11P0j57Q1j5
37297a06k15J51N9L1q8P6K8l7O6k15J46l5n5J72j61P0J17j07j01N2Lp3J12nj00K6q7K33j03
37279a46lMM9L9j72N6Q4Kq7J20k0L8q1l6L2j5K6Jn0M1p6L2LJ38j23M7j9k2RQ9q5ML4Ml6O6
37256e3o7P5r7m4J03RP9l0j25q9P8K7P7j04O7m7K9j13Q4M0l5q3L5pk3J52M6q0j49Q9J3N3J29
37236C9j20L9k0l2J9lq3K6p2J68p5m6mO9P8j2l3j02O7p6k9K8k1l2P0J07j27K30o7k0Rk6n6
37215a07N7l2k32KJ54kL3L5l3J9N9j02N7m6J36k7r5K15o6j86J20k6o3o2P2L4j03J3R4k6m7
37196a55O7o7J19j3j17L0K7j38J38%N5o7l0oJ16r1m1L0K5q2j1k6K7J34l2j6p2J16p3J27j5
37177d1n3J0J5p2k8q6J69L8J9l2q7J3R0n7Jk1Q1j02j8k3J04j08J37M7o6k1P6k6p1J13j32k6
37157a57Po3Q3O4n6J9J4K2m3o3j3m0N0KJ5m2N3j9J67o9m9JJ13l9j8jj84J28O1j6j4q2K7l3
37136a75R7r5J35Qm4k7pR3k1j50R2J6k2R1l6o6M8l2J11j66J32L5j29m6L6M9p8N2P2m8p4j9
37116a68N3n8J10k3l8p5J36n6R6o6r0J6J01m7q8J96qj32l8l2l7O1N2JJ20j3j54L8q6J25L9
37097f5j1j81R3K4Q5j30j03J89j6j41K27j08m7N0m2J65o7q5j9L4R3J8n6j00K9p7Q0p0J55L6
37078d0k4Lq1j3m8Q0J07n1p6R8j19N7M7j36K01j12M3pK1N2j78J3J0PP7j6L3m3rJ4L2R2o9k33
37057b68R0O8nKo9J6K1r4k9M6J51p9J20j25K9OK6n3Q4P7k14J42n4m7q2J42q5O0Q0l0j30K4
37037a80M0n2K0J33r2J13k5j22K4lrrJ5k2J0l5K1J1L8K0K7j38J37L0m2q1OQ3LJ1Q5j14lJo6
37015a65J16m6j46J19M1j00j2J6p1k9J14J73j25m4J11m6L0j67L3l4J25j00j31J46j4N7m5L7
36998a57R0L4nj29k1R4m0J5J13j65L3K3L2p5J1K5k3J22r8Q6O2k43O9o1J05K8L9k3k2m4N9j48
36978b14M3j2kN0L6Kk9o9n4J16R4j32j3L1N5Q0K5j37n7O6L7o6rn0j3O0J61j03K0L5j07m0k7
36957b23Q7J03l0j7o3k8J25l9L4r8L9K7J7p1J81j44m7N9LK4l3K0kRj7j7n2j60K03J45j39m4
36937a48P9Qj8j00m5J33Nk9O2Nj32l5O5r1J09M2o2K0j02M6R6Q7j05L0M3o1J64q7j33O5K9r4
36917a54k9J7Pj14J30Q6p0J24l8p6Q7O5n6r7p9L2m1P0j5J6NQ8op3M8mPj6K3j24PO4L9P6n8
36896e9ml2Rj9R7r1n3j9M6L8m2J11j53J00l6J10n1o0L9J12q3q2M0N8j35M8j39J95%l5M5j64
36876b09N0P9j3N4o1Q2N2j15Q9q8j01Q1J09mJ8o8j5n4l7J19qM1j73M0M6j35J23J2J07j66m5
36857a90J7J7Q0n2N3k5p2j7J36m3k32J44n4J0q9J13P0o0P9Ml6q3J33j25J47r1M9l0K4N4n1
36837a20p3L9Mm3J7K0M6k0o2N6j55K04j3o2J7Q6m9or9O3j7J29j02n0QP5k0R0l2r6Pp5m4%m8
36815c25Q3J17k8l1Q3pj23MK6J7K0L4J8l8j02N2P7j03kK5k6j2m8R2N4j39j6J25j20J71K3p
36796a06n8o4O6l4Oj03K00J6p8n5m1j0L2J07j85J19L9p8ON5J05j6N3k3J6j57k4mJ33K3j15
36776a75n1M6r2J12n2Jj22Q3L5k4PRL1O5p7q0MJ19o6J45O7r4K3j38q2P3J50m2o3J04j12N5
36756a41o2j23P5Q3N0j58J06O2j59J88l0K7o6j14M2J14Q7r8j01L3L8J17j83J21j0r1k3l4O8
36738a82Q5l2j7qk10J39M5J03O7jr4n8L8m1J0JlO1J5k8k0J0n1Q5n4K9J7j00J1o3J8pP8Kkp4
36716b31J02l2l9K8M1j3J2J53j03l3m1M4K8p2m4P2p5Kj7N0n5M9J05n2M0J7J4r5q6k8P6J3k1
36695a91n1O9l0mk6rm8M8J56n9O6K3j7p4M4J0O5m2m8Rk6k2Op5J19j2q5J08p6K2L7Q5r9q0P1
36674a36m7j5k3K31j86J6J20j37K2Oj43R0J34j17M3j41Q3J3M8M4j41J06r5L9P5Kj03L1J25
36656e6j38J07R6r9k35J11J34n8k8L2q6R9J10n4q5J67j49k2L1k3o8Q0p6M2M0M5o4n2J94%j21
36636a26R8j2j00Rj15L1q6J02O7l4jK3N7j24J25j45l8K4pJ40O4j2o7l8nJ28k5k3j75J29n2
36617a88J16l1j0M7j3P7m8k3O2k58O7NqL1J05l4j18O3j03J58m2P0j6n6K9On0L8j1M1j16R4
36597a16M1J24j82P9J77j15n6j47K4J00o6k4k7J5J12l6l5p3J38j3J3r2Q7l2l7J06m5k2kR3
36579a1q5m2N1Jp6jL1O8J9j5o3P0j42J08%j6J0N8k73oP1J49L3n4M7q0M1K2mo4j7k9N3M6O0
36557d0l7j04K5J20j08J48n4j16K0n0N2LN7n5n1K9J3p8KJ60p6l8qK8r4P7q1K51L9j58m8O1
36537a11L5n1o3Q0m6o5q5P5J18j03J8j9P2Q0o5M8PL7p8J16k6j26k6l7R2n4L8J08j04m2K1l8
36517a94k1P2n8J08m2l7Q4P8j31J29L6j05q5r5P5r0J23R0l1q9J47o1q9J29j89O4N4J04j04
36499a28j4J36j39n4J24q2J32k5l1jj6r6K5J08Lj08PO4LJ8J8O8m6j8O8j10J48q1J2j73nJ84
36479ij49j2Q4j54L2o9J48Q4r3l1k0j5O5no7L1R0j23Q6M3nl5p1O1J07j47O1n6n7K5J03k17
36459c15Q0J85n7j9poM5O3j58m6J29k1L9Q6j65k1J92q9j26M2J04n1j06J30m3K7mq5O1j5Q6
36440f5J5Kl3o5p8p4J1L17l0j61j5K3%k3J3L5o7QM6L1Rn6QL4l7J04N4j20J3qo5J04K1j26J0
36418a65Pl5Q6q3N4P7p9m6n2J22k7k6l9N1L2J0O7q7M2P5j27o4%J90j10m8J54k1j06J6K0k02
36398c14J29J11n0j56J54Rk3pR2m3m4N3k1J0n7lk3J89r4m9P8q7M4J1p1K6P0m1n9QJ32o1l9
36378a26J3n4j5M7L8OQ1l3N1p1j9j50J35J0n6O2L7j00j05J95jmo4r5PQ0L8K6P1j18M3l2K4
36357g9l5Q8q2l5m9n9J27j7o7M9r3K8O0K6J8N0o6J45q7j6r2J50lo0J1kK9j6p8o3K1pO8K9q4
36335a91L6j1J30k8j59J02n7J09q0N5r8n4M4K23j61m0O0K0Pn6r1J07m7O0K2J0L1k24P0R2m
36316a23J16o0n4Jl3j0O1n3Q0p1R5j74J27l7n2J15Ko7O3Lj12J77m3j5m6qK8j3Q8l7p9N5m7
36296a23P1j1j05P1J45n1q4p4p3P8R7m0lL9j7o4K6QMN1P7j9Lj69M0J4L7pnl3rP7j1r5J5l2
36273a72N5m9R0k1no9M1j6RQ5r9J35j69K6Q9l9J05r8Q0j55M7J18j25n1LQ0J1J37o0j32M5j6
36253a20Pm3%j18Q8l0j7j6R0J02n7j60P1N2K3n5N2n3O9N1m7m7J20r5m2J09n5N1j55P7j7P2
36233i3j46R5n0J53m5r6K4Q7O3j82q3L7J82r6K8N0r0J30K0j11j7O9q4n3Q3J0n6L3K7k9m0N
36213a75N1n0P0n2J0N6n8o7R8q5J03p4rQ3k0P2j35L2L3J8n4nJM7P9m7p2k6O5q8M7p5J57Or1
36192a55J37j9q7q1m5Q2M3J2j09R7k6r2R6j5J15p5m5k4L6J25N5j13N7q9p8N4nq5J09Q3j03
36172a45j9j69K12p2O4m3M2K2q9J24p9M6Q3r0o9Q2O8j25NN9L8l4m4p1nQ3J25j13l4L9j5K7
36152i7o1J00j59O7l9J24Pn1J3j1r0R9n2J09j27n8J09O0N7j93K3K08k00j24J46K6n8rP2L5
36134g4L8K0n7o8on2rq4J75K5j72J21o5J11K7m0P6k43J87Q3k6P3m7j77L7n2J51p4M1l8QM4
36114f7O0M8o5l2q6PN8k5m8lnj9mr7R4k8M7N1j09N5Q7L5n8r4P7N2k6J28k70Q3Q0j29P1Nj7
36092a44K8j7r6j3J67J3M7k50Q4m6l0J6J49p0p7K3j4J09O1j21N8j3j46R8K3o2P7lJ42j99J49
36073e7J23j64NK9P2o1j22L1N8J65j76o7L7O3P1m9j02K3m2J41j9M4k4j47J14M9j78o5P3k0
36054a95O3MJJ0M3q3N0j7k0J16Qq1lQ6m8j7qj24R2p6O9O4j31R3O3j17M3P4K0p0j92J00K17
36034C4n1r9n6J39o0J3r7n1K7J4O8J19j65L4O5k4L1j17LP8o1K5N9N5j39k3j3J01p7N8k0l6
36014a66k0R5l6m5j8Q9K1p7K0pO0J15j31l1j09J17Q1n5j27K11j76L2K8J12q8O8q0oL5l2j5
35995a35J00n2KON7J7j31K4n2Qj8K9o5O9R1l2p9RM1j4j5JK7Q4m5P3L9q6m8mj41J33M7j12N6
35973a16p3K4n2m9L0J54p5o3k4N7M2K3l5j2k3P5K5M3J1o3J2Q2r0j46J06J7l2k7l0RP8m4rl
35952a78K0K6N0Jj06N4N0kP2j12n2N4J8k1pJ00q6o6k6o7K18L9n4n9M3j11K01m0j58P5n4P9
35932i9J0r4j4k3J08r4J33j09PL4J1P2o0Nl7n9MJ46Lo2L8ONj8J8l3k8l9K0qNLP4m2j00P4J8
35909a25O5n9pP2k00P4J5r4R5K5j36Q6O9K12k04o6R2K7j16M5O7L4j08R8n9l3M2r7J8m0j1K2
35889a97O6N7l7P8j30J48o1J01j08m5L5j9J6N0j10m7J24J7p8K7j41J22L4r1N4l8n1L9j27J23
35870a89k9N6O9l3n1M9rM3J1j56J52L0j29J58l2m2L1k6MpK2j02n5K2J47j3K1j7o3K3J9j3k9
35850a38jJ50r1n6Nn9M9jnq1O1l1pkR3m4J19j13l2n1K4K7M6O4p2O6m2N5n8%qq1JJ16M0k8K
35827h3o8P6j31mJ19O1j4j42M6J19n6R6q4kR0j11N7p3q7J11j1K9Rp2j39m7J03O3N9n2J1Q5
35807d2m3M9r1j39J72K0N1j3l5j1rj9n8m9M4K7N8Qk5Jl4O5O8k7k4J08j52j05K1l5K08q8L7
35786f2j61j3J45n0Qkj11J33p6n9J7J55j0p2J5oo9J13o9Q9j03M5Q0j43n4R3k8j5R3J15j4L
35766a3J3%mj03q8L4M5n4J8J02K5oJ6J2j48q7J03J1J5m1Q3o8qJ05n7p5O7M5m7l0n2N9k0Ll2
35744a77k5L3K6M9P0q5ml9L1l4j4j0J03q7N5rj0j08m8J94R0j56L1k3j2J63j8j8n9j33jJ44
35725h1P2j6j7k04O6Q0r9J06L5k8m1K5J7j48qL4Q8J08l0r3j04O5j28J31J3O8J8o0l4j4J03
35705g6j27J52r5k5l6J61m1k1m3l2P8J5K8o7N9n7k1j9R0k9l5n4R2Q6r7j44N0J5K5N9oj38J17
35685a36J33j02q9P8J0l2N8L4j44l6R6P4m0Qo3J45p6L1j55N8K2j33R7Q5p8r7J13L9n4kN4r0
35665a92q6J31%L7om6m7RN2J9J4m4J0l3J44l4j14J2J49q0jnj12J41o6j25J78R5j00Q8m7m0
35645i9L7j51J24K9N7o4j46K06n7K7p6M0Rk02L0J01m5Q1O9j13J9k6J08n5L1j6N1j48k3N9r8
35626b41J21J06p3j03j1Q2J5J19j41q2M2R6k4N0j19J97l6m9L3J1j36K8J06r8N2k04J7J12K8
35608a02Ro9J36m7p1j4J8P5Qj30NQ2k4J11o4J2j3o5M5Nj36P2k3qJ1J07L8q8%K1n1m5pnJ38
35586f9j22L8J07j03m2j0J6O6j49J35k5J15j04Qj50J88R4o2m9N3O3J06j52p4j3k7j40N7J40
35568a05Q5l4j23P9Qqq2N3O7j9j32J61j54j17R7K17j22rj1J08p4J69j38p4J08j25M2J5q7Q5
35549a20p4O4j09J01P3j58M8J44k1j28O3N3r2M0k07J62P8l6jRm5N6q1j2P0pL9j7jK7q4K0o6
35529b12J77p6J36r7Q6j17oR8j55Q7N4j15m4n1Qj9P3P6K9k01L1J86L1mP7q5j9P7M4j89N8K8
35509c4j25O1j4j14K11K4j38q9J89n7J32j39q3Ko1R3n7Q1K6r3O3j79J78Rm7p0P5M9r7J0rJ15
35489h8k2K6j3j62K3N3O2M0j5Rj73M2M6k6O2M6j9N6K6n8J5o0k8K3Lq4N5P8L2j66M0K59j0q6
35468a4k2Kj16R7r0o6M2k0kN6l5l8k1n5N2J24rP0k8k51J10P8j09o1R3m1J54n6n3o6J34J50
35448Il5P9p6j46K0r2J04J5J35j69M2J1J8L0j0j6m7M2j13L1M2m6jj16K9J04l2M1M5K2j1o4
35428a55j3P5j2J25q0j29Q1J54j25l3m3J27n6n2l5l5L6m6J24J23j53Q1k8p2M5J0PJ9n0k8M9
35409h9m4K0J2%o1P3M1o8J20o1M6n5m6q7O8P7j27M8l1R1M0j21j4R6M8j6j29M1R1J3q7k6K5
35388a12J50j10j20P0p8N6L2N8j13n2J52q0OM8L8M4j21j18J10J16j1K7j66j1P3J00n6j56J37
35370h7k8j3J13j70N2q2R4K2l3L3j17Q5J07j66M4K6J2P2o2L2q7L9m4J17j3r5J0J0J27p6qj44
35350b30J67L4n6Q4m0j55J02L6j1r4L2J4j6JR1p0J6l3N8KP3k42J29j30J98j33MK2J16o1j04
35331a96R6l8k8R2r3oJ06nm7Q1j4j44Q6k7j10L7J65K2o6nJ5j06j8O6J03M3n2j19LJ07j27K02
35311B3j67l8J24Lj36R7j02L0m6J19R9j89q4J67M4j17L1Rj01P7rL8M3N7j4p6m9Q2j8Kj27J93
35291c5j2l6Q5j08o4l5j0J35rn5l4J7L5j9JJ47j51m5qJ55mn6J6Pj04PR7L6j8J7j65l3Q7kJ05
35269e6P9j22J16j72K7k2J34m2p8j64J13k4J35q3J10q7J4j6J5qK7k4NP5O0p9j1nl8o3J27n1
35249a08j20R3k3m2K1P0j3P5j09J02m8q0O5l1L8k0oj32R4L6l2J01j30O3LJ39m7j00k8J6OL6
35229a11j12N0O2N1l2j24N3nJ21l3L9K4P7k31J02j0q7O9r5J20N4j10J05q3J88p3j87n8Q0j02
35211b58J65L2Nj09Q5P3j11J6j1P8r5Q5k8K2j9J7j83J3P4J14j05K3on1M8k9N2n8j4N9N5o6
35191a27K8j05JJ61j42QOJ05m8K6j21O8lj00M6J98K8K0j49j09K8Q4k13J39NK5J20m2j07J63
35172gj43n4K4P1o3R9k4m6k8M4n8O4mO5q2j6k6J03n3k6l5M0J43r9j3r8N1RJ0K7o9R4o2nK60
35151I3j25j58P3nP2l2j15Q2n2k8qN2O6k1n3k0N6j2M9P7k35P3k4J28j71K7O1Mk2J39l1j00
35131a60Q2P9j31K1J7J4j4KN6j62N7oN4k5l5M7J10r5J7m2R2p0j09P0P9lN8j24l9J00P0j34
35111a24L8j0J9n2L4l4PL6p3M6K7K5K0l2j17%j1L4R1N4j02r3Q5J13lm2N2j40Q9k6o1j4Q3o
35090h7Q0n8k0j2J3j7o2P0m6nP3j67J23m5J36p3l6%m0m8R7L0L7j7ko3J00n3K0L9o9j75J65
35069a12q4L9O5j36J0J5RP9Ko4k1M8Mr4M0J47j8L0o3k9j2j01J25m8qOl9N0K39j86j4p2J2Q7
35048i4J1j01J95j20j3k0k9O9n9NP3q3k5o9N8J17n8n5J33n3l3Q4j10Q4q4J6MM9M6m5PK3L1
35027d6k7K7m9L5p0l4p9J03rl0RN2mr0O5N%O6Q8j34O3r5J51nj11m2P1j5k1n2j7ML8j4q6J97
35005e6jj3l2M2m8o4nJ02m8m0M8n0N3N7l8k7j4P4m9l4o1M1L9p7J14j4o0M0p2Q0m6M5O1j04
34984a57p2J25j20j22J24J23m0MPK7p7K0j5N3r8J9l8j4O5O4O4k2R5j00m2k4p3j01K24k9r0
34965b20O8n0O6kJ0k3k6K2l5L5m6PP6M1q7rK6J03J3o3J67j51o1Q9j7p2M4j35O2J23r4P3J4
34944e2m0%qn7Qn5Q0m2q2J64O5j43r5J83m5r7J19Qp4m9M6K7j42J71O8p1M6m9KK4J9j14J3L0
34923a42l7P0m5M4m7M5P0o3o3M0R5m5P6j49m0J50o1qj9J2k15Q6J55m5M8J25k09M6pp4K6P1
34903a10o8N2k8Q3o7J1kQ2l9j9M8K1r4qPM4Jmk02J75J2o1M0ok3rQ3J3n1q8Q1k1j38J26Kq7
34881b44J63M9j69m5J07p0J48Rj9r1k0LL0j6N5Np2j7n9O3j49K14rN4p5R8K0j00P0o7K0r4r5
34860c03Q8J22n5J03j04l2J16j71J5J34l9N1n4k8N0J2O6j49J01M9j29J8J7R7k4j07m5J3K17
34842B9j10nl3J59j69M8jJ51n3j8q8k6R9L0j58q5J46j09P2P6o3l3K3L1oj35J91q9K1K0L8r8
34822a45j4J6Q7j36N2J62j29l8N1J4p7J53j12r4J70n4n7Ro0%P2R6o6k0M8j6j30J84j02k3R2
34803f7n3Q5Q5J2k1j48K2r9J10p8P4k9JM2k9m8m8N7L7p2k5J84o0KL0r1J5M1j5j29J0nJ52k9
34782h7j1J2o3N5m9j27N1J67n5l7p1O6N6P5j26P8n8L0M3r9n8L5M9Q1q0J25j25L6pr1O0k7J3
34761a39J42q0J5K2j30M3m8k6J10n0J65q7o9N9K2o6P1p8P4j27P5P9k3n6q6P6M2Mq1Q8O3L0
34741C4o6j5Jj07P6j22J27n3p7R5k4J00J2j23M7n5rj4k3K6R8o3p1O0o1o6O3j8j7K35N2k59
34721b17J47m6l1k0J46K1j11o7j30R2lK02r4j1mj9n8J5J67j26R2k9n0n6J01k3n1N0j23M3o5
34702b58O4K07q5o1M5rp6L9J0m6R8r5K9K5L2K9j52M6rJ7l7Q9n3J40r7L5J3Q7j72m1M5k2k5
34682a88m7J23J1M4j56q0J49L0L9L3m9k2J7k0P7pk7L3J7p2n0P8q5l2J03n2m2j0L5N1M1L2k5
34661e1j13M5QN2k0k9J5%J7k00J5N3J9L7N2r8N7J7Qq0M8L4o2l7N2M4J0j02O8Q2J6j56k5K16
34640hk14J34p4J37q4o0J23l9qPq%M9o8N9j65R0P4j90j15J88n2M9J05j51R0J6J14j53J21o2
34621i5j44R5j38J59j9j4j0l1J04J47j22n3P5p8J03Rj00m5J69j56RN3k3M5q5J48j17Q2rK7
34602a4r5lP8o5r3J04L1j4j36n8J25l1K7m4J6Q0J03n8j26R2n3j01k3R4J03r4p4Q6j3O3m1m7
34582a81J40m1J2j29j7k5P3l1L7l4n0R4L2K0j38K3J18o3N0kO4m3r0m2L7m3R1L7n2P2k3O7Q
34562b9PJ25j34r0M3M5j00N9K9j6l8l2j0l4L8j4M7j5K5o3P4o2J6p3J71k7j6j01M6n7Nk5J22
34541h4p7QL0n4N3J9J16j19M6n4Rj03j6R9k1oo8k0J53q8k9J12n1K5J09j13j51J55j2o3O3P1
34521f1j1j9K8j25M7L4L9O8m8J3j09P3J42r5j07O2k2j6R2l8r8Q3j27J67j33k9r2k7O8M8R5
34502i8l5m0L2N2o3p0J08N0k3mj9J01r1J46j31k5M1k6p3N5L9n9k7J00Pm7pO2j28J10j64P4
34482a53J57r2j03r6J3J57L5o1K6m8jJ10j07L3k8N9P9n2n5m6j7J81j85M1j8K0P4mMr0J69n
34462cj29J03k1j26J3N9l4k7M1j5q7J00J67j39l0K8N2r1o2R3m2N0J2N1j17m8N6N9LOj15R5
34442i8L7rl8k3n3J12Pp3J21on0m4l3KJ15j63Q1o4J08m3kk2n9J18l3k0J05n9M9q1o5k4j41
34422c48J74L0K5M3J24j19K1j8R7j31Lk7j66J62k6k8N4o6N9j39J39J6k2p1J30m7O2j14R2j01
34403a92Q6N7N7j77R5p0l6J7P0k1Jl5l8J41j0L8o3j46QR0J00n7M9j17K9J42k13lJ53o9p8L9
34383a53Kr1K04k3j27L9p3R9Po5j38K32J3L2l8rk5l6M8p9j48K15M9r2K7L5n3m3R5K2p5k6L8
34362a37k2M8P8j19j42J12n3J7N0n6j0J88j10l9k3J17q9K37k38J4O4J42j42p8O0J43k0j09
34345a17Q0r5m7Q9Q1o5p7J2J23q4l9J20r4J2L5q2l4J09o5m4n7J63j23J15j9n3lO5L4mr2L5
34325a21L7RO4m4o3J7m8QpOP6J8n5O6J1j06R0j60M6J47l7l9j26N1R2LL9o1Mm3K6l9mJ5O1p3
34303a40j7J06p1n8Q4J06q1M4p9P8m3k12J73Ln1P4Jo2l8J9jK4J76j42j14J61k10Q3NJ1Q9r7
34283a79n8M5K8l8j1q0J05K32j68r8R5p0m8J82k37J93o3o2Q2k1kK0K8j7n8jQJ59L8m6m9l5
34263a26L8m8M5m3Ok2R5m9j3J9K7%j6J8j16M9k7k9J75%j50pO4j7rO8L5J6j38J96j47R3o5J7
34242f1R6j85R0Lq9J07j50j6M8k7L7P7P8j46j1q3L2J0M0R7p5l8n2j2j7M0J8J01O5j88O2j40
34222b89Q3p3R2J60j67J2K7k5l0J24l8j0m1p2J30jKl5K2P4q6M7oJ18l6j55J27j6Om2j4O2l2
34201h2J9K7m6l6m2M1m2L4n5R3q6j11M5l5N3N1Q9j9o3N6j4K4n2n6O7n0r6L9J66r1P4N5o1n7
34180a61J60j42j9M9r9J06l4MM8M0K5j59P5q7K7m5M1J03m6m7k9J23l1l2J8jq9j0J58j06m4
34161b04Q7o0m5L7L2N5p1l2J66j41J11J8j14m8J01L8j4o6J7q3L5p8J0R3J23j09j00L3J2J27
34142g0P4r6K7j00J8J5m1N5o7Q3k7m3m3N7k5pQ6r1j1Q9M9Q5j4p6P2j01J2j07l3j1O2n4M8J85
34121@j25M6M3j31l3J06q3j0J8N0K6p9J29l6M0j01j01J9P2M6n2m3J43p1j3j34K45j41R6L2
34102d2j00N3o4K6r5N9J34J9l6j07M0p9Q1K7j1m4O0j45J11j3NJ43n8k9oo7Q1m9q9J22j8J03
34083A2k09j73J92OP2J06j11k4J80q5P9j66%lj1m3O5l9LP0L3j20m1M1J8P5q6j38Q9O2J8Q3
34063d5j45q8J04j40J27nK6L4l8K6o5r2J07j4N9K2j7n1K5L2J01n5k0j2p1J52j19JJ32l5m4
34043a08J53k18L4j3O2l1J21j13k6J0k2NP4j02mN1K5j5m0p8J49np0J05j50O2PN3l7o0O0M8
34024g3rl6%o1J75j50n8J04r6M4J44r7NL9P2j7j46OL8l2o7p0J44O9q9O9OkK5k4o6P6K1p3r1
34002b20R3J38j35n9jK9Q0J25n9j29M4P6j02n5J20j33J66m6j08k0J6o4J76J2o6LK6m8J8J0
33983a13P0j0O8o4p8J6L1m3p0P8K0L1m7r0L0K0m8j06O9N9N1Q%p5O5r2L9J15l1j38q4N8R0k7
33962a98J8O1q8j2J52p8N0j19N5J69q5j6J0J6n9p4R3l5n7M0J5Q8jo2o3rNN3J51j52N5j0M2
33941d5J9j27J0L0o5O5K6o8MpJ09j68Q3Ro1n7J76l4j05l2k2N3J35p3o2R1M8j2o5J72r6oO1
33921a4p9L9Q0j16o2O1J21o6k13J20K3m9J65j08j20N5L1N4J23j85O5j3%R1p1k6j6M7n6L7k0
33902a02k5j1M2k7m4m6J5R4n9L6o0L8l3J32j05J03j33k7L3K4n0J18N5j1l5m9p1M2m9%JP5O8
33881f1j58Q0Q6m1j9q4J0N7m8J50p3M5N6o7j06q0J43j8r4R9q1J36N7r4Q3j12O2j25PP9k0q3
33861b14J58%m4l7N3l8J2K21j16j32L2j08n4K83p6j3j28O4Q3Qj2k9K2m9m8k5K5m5P3j53J14
33842a73p7K4O3j9J03j2l8J6m7n7J24Pm1L5n2k6J02J3j34l1J30l4Plq4J65J7j26P5P0J4j25
33822a14M3l3m9m5R2K4m4J68n7k00J77n8J7j2L7p5m9J07P4p0N7l2j57Q6n2M7J3o9K7O0k3j7
33802a27O2j3j02R1Rj0o9n6R8P2j27r5J10R3n0k6M9n8P1p5J88j65m8ok7J18loJ4j44R6k3J54
33782em7j21M3k5Q8j15%Q1l2l6J6oM2L8kj0J8j57J62n5k7M9p5L8N0k6N8l1k3L5j4j21N8K0
33760a32p9QN1Q2p5PN6p6p3J41j03o8J60K7j46J30j18Q9m2J06lqk5q0Q2m8L3j20M9Q8j40M1
33741a86r0J24K2o7L7p1k4J89k3j18J60o9J1n3Rk1k3J05j9L9r6o4J78k6J56j46q1R0mo0M2
33721g9NJ1n8P3K7j08J4J15j91N2m1J14j70N4J57q7nk8p1Q7PJ4n5lr2J13l5j32Q2J12k3j05
33701b46l8qJ13K05p5n1l0Q0k11Q7N2j8j9N4NJ38j14l7K4J3q6L1M2K4N2j25r1M1J26qOq1R3
33681e2o2P0m4O1K4j33P2p4J11j06K1j14J41k0lJ64k33m9J43%l1m7j1mN6p9lN3NqJ39m2p5
33660a30J0M5j04m4RN0j9OJ44n4K3q6O3Q3o5Oj40O1j7k6O5J1pK1k9r1n1KJ44J4L3j54l9N7
33639b09J07q8p3J03K3N3q5MO2l0oK3P5o5J6qm2o6nR4k3j7jJ6nJ1q5J01n8K17j17m9J5J6r1
33617a87R1l0q8R1j36O2O0o4K5k7O3k8K1M8J36n6k41M0L4M0Q9R0k44K25r8j5Kl1o8J9o4M4
33597a97N8m8L7Q9l6l3q6R5j3OM8lQp4k4r6N3P7k8L7p2J5L9Q1n6M1qOJ0m5L9k9No6L4k1pK2
33574a42j14M4N2OK7qm6N8N7m5J1q1O2K5M7l2L1j14kL4Q7m7m6N7l4j8N8M2n1j45M3PJ52j09
33553a34o0M2j1M8K3j60OJ06J07LJ1j83N7O0m7r9J78k3j11K91k96jLR6j03R6j5P3n1j4o0p9
33533b47J29onn3J7K5P1M3j20J46m0Jm3j06J03J24r9K5j21r0K9m0N0J58j72M8J76r9J2M8r7
33513a33p2j8rJ08NNK6m0p8N4L6q0Q4j21o1J88O2m6N0o3m8q5Q6M9M8j11j1K06o1p1L2Q4Op8
33492e7j8L5L6j1n0M8k25Q8Q5o1M4l2R5P5m5r9J9m9Pq2QJ37k7l6O1lp8kL4K2J2o7K09j31m4
33471a02P2J3r8m1J69p7n2Jj6J5K1J2j25k7R6k3N3m1J1K8m8N6l3oo9L1J22r1Jk8O8nJ19j46
33449a40O7m4o9J04J26k40O1K9kL1M3p6J1J1j45r1K48j14O6Kk0l5J40N3j46N5r8J33N2k69
33431b57ML5R3o9J25Nq6M9o9q3oP6J0O6o7Nk8L5N8N5n7J22j78O5m1k7R5r9Q7j9J23k8r4M2
33410e8o9LlJ12j21J07k13P1j3N7l3L9K4j44J52o7L6Kj8J58k56J16j6n5R5m7K5K5j13N8J6
33390a30O2q8m0P3n5N2O8j33R7K1j03On2J22N8p3q3l9rJ00N9p9N5J10o9l4J7n3J58j74O6o2
33370a52n1P9J1j15R3Qk7K6M4P3o0n2N9r3L0OK8n1N6k3j8l7n0Q9P0O0l1j1Nk6k2J66j01j31
33349a48k9J50j82R3Q3j01O7j37P8r1j4O3O1p0p8J36Q1ro0L3j62o1J70j67P7k0M0P4J22j25
33331a26j04J21o8J3%l6L7M9J49j48k7NN1n9R4k07P2J6Q6j05k2J7J20j03K9j37R9J67j12J03
33312b6j27o5j9K24o8MP7k2N0j89N3j5P6N2j77J32j22N1J41p2p6o4j1rj5R2j40J03l9J73j32
33293a60J63k05J22J25j21l6n8l7Q8n7l5J60j28k1P0K3jj9j6K1j26M5P9m7j2N0m3J06M4K3
33274cj32J6j9O6m6k0m1N7k6j06R9J33j03l4J51j15j6Q9j07L5r7J03n9O2k2K4N6j96M1K44
33255C4j97l0K0n1J22J8l6l9LJ8L3p2P7J09j59p3J12K2k5j67J48O0l1OJ23j61o1L0J9Pl3j59
33235c33J60J43j62M4P2j13P4o4nJ48j33L3l5J8j2p0J22J4J1k8oK7k5O1K6j29o5J42p4N5o7
33216a71pN4K3n7K01j15k1r3j02K32m5O1r4J40j66jn5M5N4K9q3N3J9r6mj2J53p4o0n7J41Q
33196a00n5O1o7k7N4L4r8Q7Q6o8l4J5l5pj0L7n6R9Kn3K3q8NL2QO8N7K4j13K5rk3N9p8R3o6
33174a18N3p%M9o4l6J10p6j57Q5lN7oK3oLp0q1j7K22j17m4M7K1J47l8j20J3P6l5J4K7QJ6p6
33152a00j63O3Q9j41J11LO6j10J99m6q3n3l3J2N2J7%R4M3o9o4l5L2N4Q3%l7j44k9M9J07M1
33132Hr3J2p0j43O0K25j13J0p5R2L3O3j0j14k1Q1N5p8KJ17m8j56Rk3p0O5q3J13J08j1l9rP2
33112c1j46O7m1P8Mj6M7j06P7Mo1K7L0L3r3K12j88O6j28j15K64q4L1m0l3l7N6q4R1J54j54
33092a16O5M2j24O4p2M3N7j35P7o2J8k2N3p1l1J81JML3j78O5Kl3l3J65j06k1j8L5N1p3J9J1
33072a09Q8j07O9m6L9l6q3J58j46O9Nm3n7O5P1k0L1O5Jp9k2j24M0J05J1k0L6j6j01J67j47
33053a36Rn4J11m3j14N6K3R7kj00PK4jM1j21N4M3r0K7k9K9J53mj2j02j21OQ8R9mj8L6j50J4
33031a84k9J43j25j23J73j15k3J24P6JN8p6J05l5k1k9N6pr1P3M6m4j06K8NJ08o8j9J31j05
33013g3m6l0K4q9k0Om3J01j5j7O1K7M8m0J20q5o5Q5k27L9m5J62J33k2n8mo6p4j6J57J56k07
32993a23ol6Lk1r1J14N2r5J47k1j3N0j65J33k18J64J85k9j47k2J28j16K1j3m2Q2k3k0QJ38
32974B4l9r8rM8p3K2n6J5m1K12j77pK01j2j58m8J23N1M8j69R6n8j55L3M8J29l9j05J18n1L2
32955i5M8j46k5R5Qn0Q7j2K4n8KJ11j24n2Q1k3QJ50j02j15l8NR2j6J05j6m9p8J01j55J06n0
32935a81N6M0l7mj7J0n5Q9p9n7J15%K8Q2j20N9mJ5n5n9Q3j87J12O0n6n8J31q5Q5L4L4j30J53
32915Br9p6N0J08j37N1J8k30J20Kl3L3O1N9j76J68j51J72m7r9J24o5r4P1m7Q2j8l7k8j9K6
32895b09M6o3L9J17n6J2m3N5q9K5M2No4Q0n1j7J56m5j04p7M8N0N6L5n1L7K0j64J14q1L8Q7
32875e2p2j2r3M6P2L4o6p3O3k0J18oj18J6JJ0R9K2p9Pj5J24q9J16n5j15n0J18k5qk1K6J52
32855E5j04Rj29O4n7mJ10O1j88M1rM1KQ2Qj02M3j22o8J25Kk8P0p5J32n3o7J01K4l5j41O6m9
32834a95q6P3M2o4M1O8q9j3P2LQ6M3j5j26L6N7n1L6L3l9k2P3j38L2L6m6N6j3J40j01m5J69
32814E3k5j41K1k0J5n9J21j10l8R2r5J8P3p1l0n5J05J08K7n2j02o2J34q8p9J86m3R5rj76L9
32795a68p5O7L0j18P1J05j29m5J46j7mq5J55j2j1o3m7J9O7j47J60k3k4J20j11M9q7R4mj35
32776b22R2K2q6J34Q5j40K10j33j61l7J02J31j26Q1Jo3j38J64p3j4J20L3r2RP3M5j22N0q0
32758a35j01J79o7O3p8j7O0q2J45n7J0r5k4LJ7R7k05R7J53o8Q1j01j09J77K8k05J9k1p0J26
32740a80n5j08K24M9J2P3j00lrj21J28R8k31pQ1mJ4r3M9J45r8j19J74p3o2O5j01P2P0K2j5
32720a03j43J16L1j9k1l1K8L4J1p2J16J0j7n4l6J26j19P7l5r5P0Nom1J11n5L7q0P4r7m5P1
32701a52N3j1l9l3m1N0K2K3J11K3j12J7M1j02j28O2J8k8M7k8O0q3R5Q7j26r7J22m5Q7PK2L0
32681d8J3j7P3j03L0N4j19l2M7L9J14r5j3RJ0m3%L8r9n6R3l7m7P8PN2jp5N9L0M1l5j85q7J19
32659a86On0j7qj4J45k4N3J8J45j06r8Q9n2K7l6O9p8Mj32J34P2j7M4l9K4J0q5P5p2K1J02j05
32638h1l1p3O8QJ5J08K6r8k8q3l5N0Q2j03PL7n9J17r5Q7pk5%j46J49oj10K5k3J28l3M9j17
32618a97P5n6O7M8o9J9j14R7O7J28j96o0J2RN5M4k8LM9l9Qj08MR0o2k2P0p8l5J09r9M2K6J3
32597a28o2J25p5LN4q6o2J97J5m6j03O7N2j26L5L4m0L4L1m6l3jJ07n2o1J30k4M8q5n4R7jk6
32576h2n4P2K8j38OKJ38r2K1k9k9N8k5J8j8r0J10LM8%r9J1K6j1N4k5N6j00j26K22M8k2j11
32556a30rj9J12L5o6N6K6o7m3qm4o9J03O7k9q5m7O3l7J30l1o8N6j3n5M8L4l0o4LJo6O4qN2
32534a38R6n0J09p4r7k5R1J1j14J28p5j1p7K1K13m9j4l8j27JO5j76K04K0p9J7J56k81J86J9
32515h8op4J6J09r1n8O3j09J01k0J26q4k9j33O5k5J9j4l8J11P6o7M5l6n2J2o6J4L6j7J60m3
32495i7n6k2P5j14K6j5L1j1N0L8p1P3j00P6O9j06n3Q3J03j43%K6j3MJ17K%j18K6l4M1m4k8
32475a85J15p5M8L9k3j10J38j44j06N3J15K4K2Ql8Q5j98M6L7m2J09M7o7lo5J00k4r2L1j13
32456b68Q6M9nn6PR3N2r6J00J9j13N9K4o8oL7oP8r1J7M3RO1j53J0n6KP1o3m7l6J38L8m2P8
32434c5Po6Q8m4Ql4j43Q7O8m6j08J07J07n7Mo4j0J5P6r0O6r1J39j43J01q4Pj7n2K9N2J6j6
32414a23r3R2O1k0l3j7n5J07p3P0R0o4K5Pl4r3n8K8j0P2O9n2K8j08P4J8j00R4r1J55L4q3q0
32393a63N7M3n2M7o3p4J04j38J17r5K2K1OJ51k5o7m2M8m0M4M7O4j14k2j5Q5j13l6J43L4n7
32374h3j3k6R8k14R6J34o3j4J7Mk6N1r4JL9L7j28M8M1P4j48j9pl0rJ9N1P4r1N7L8j21NQ1l
32352a24j0j13J8J52p0n4l5M8J4J0o4Q4K9j0l1n9J23k7K8l5R2jK5n5n9L7r6J05k3m4P5k3R5
32332Bl3l0m0k1J2J3M0j13kJ03q4k3J51K6k2m9j15K86j81M4N4j90l3N0m3K3kk1J86r3Mj46
32312b47J07K4R5j55K6K2q8NK3J39k9k3M3j39K60j37p8JJ8m7J07n0m6p2O9q7N4Q1P6j40J41
32293d7k3j79J77k5r9J57q4J42j67K3Q9j05q8O5R1kj4K8K7j20j9J67j24n2k9OO8R8J3nn8m9
32273a38J5OOjl3J05j42J11M5j8J8j2j41Q1J2j20Q8j0mm0M0NK6o2K2j13l3K69j66k0J02NK2
32252g5k3j9L3n0o8J10j22j37J70N9Q9k4j9q6k5N3q8R2K1J47j03KO4n0j55N3l2J2n7l4K3j0
32232b49N8J4J5R6J1j7p2N5M1j41J22p3Npj26J05m2N1R7O4j72K1qL5Kk0J48j00m2p9o3Q6J
32212a84rK3Q8O4l2l6M4k3J7p0kM9j5o9J0p0J63k4l7l6L6j0K5O8j12m2J03p%J2r2P6J19M8
32191G5j25r7M5M6p0l1J34r4P4j60L6PN4J5o7P4Jp8n2Q3p5O2Jl1K16m3k57J63M8l3m8o9R8
32170i8%N6QL1n1j35J09L1o2o3J5N0p8L5J47j79N6M0o6M6J11n6m7J8J4m1N4o9Q6r4k6n2J37
32150g3m8P5l4J1n1M7j27J58j35K8J7J1L0k3j7J54r4o1k0MO0Nn2N2L1j19N8J12n4j12L5l7
32130a69Q7p4Q6j16J66q8q6n6J88J7j4k3j38M1R2KP1K8j74M9N4KrJ13l1j55p2mNJ23J7K4l9
32109h3L9l0P8q6p9O4O9j77N4J0J1m3J05k4M6q5j07J46J25n0r0nP3M6o3K0Pl9j25J43j7l7
32089a04j47J06q0J47o6n7J06k23O1K2J49j39m7L5J46J6J01j01n4r4J69j41N7K2l4j57J09
32072a98J13j1p0k8J43o5m1N8n5K7j00J17n6P6j51J85j51J2J84NQ5j64Q8p6j9j12J93j07R3
32054b5O6j42q2QQ0k62J35N9O2q8J17K6j4j9L1K4m1p8K6J%J0K7j13L0m9m1J54n2n2J32P3j22
32034a19o8l0J01%M2j04K3J47n6j36O6Q8n1j21K0N9RL7J0L8p3j39MM1J33o2K3J33j62j39O6
32015b20K21j24N8K3j08N4J11M6j29n4o6K5K0O8P2l4k6j5k0N1k9k4j49J21Kk0j5J5j09M3J86
31995b6j47m0J24m9l5m1J1R7j45j6J96j1op7j2j2P2k5PK8p1O8r3Q6J00j21J10n9r0J78j0p3
31975h2J6m3k0Q7j22L3J26j95J11M7n6J67j09j79N5J29j19N7p3K3P2Lk1J65j93L2k7l1K1J24
31957bj12pjK2N0p3o3K0l0Kq4O6J02pq3R4M8m9J9M1mj36J15o7M3K9j2n6j3L9n4Q0Jo5j56P5
31934b28N7m1J13r5J55j19J43%k9l5o6K19j42o4K1M2l0M6r5J59j48okN6nm8p0J61j5j28l7
31915b31O4o4J17o6R1p0p2O2P3j00O1k4k1N3N6j31L5j0k3O9m7O6rJ3nL4j7On1M2O8j77n0J16
31894a42K4M2k4n7N2m2j4R2q6o9M0Q0k9J29j69o8Q8nN6rR3j19j14L6R6JP4n6l6l8J55K4J5
31873B0J4r2J6j47m6J71rl5OO8j9k32jM0L7R6J57j73M7j94N3J47j38l7K82j33j13J11L8n7
31855a23k0N4j4K6r5O6o0M2j4J19n7J08j78qQ6M5Ll9O9j23M4j07MJ12k8j8n0k1J55J5j12j67
31835b86K31o0M7k3J3L6j28L3N1k4K9L9j5p3jo4J21n5M7O%M3N8q2k5pM1j8O7j7l0k8R4j67
31814a47K16j87o9R3n6R2j05K0l1m7R8O2r3Q9l1O2j14O3M8O3j49k6J61j48q0n0J48K6M9q6
31795a29o8N7p6n4J95Q1j25j35J96l7j4M9L1j04j2P9j01rP8j61K8J07l5Qo2MJ54j8m8l4L5
31776a20J2Q4J23j9k35r1O8l4O7mL5mKj07J15m5J3o4Q0m1q2l6K7L5M9J89K6n0r6l3l4N5K7
31755h8r3R1P7Kq8q3k7k9J35OJ5j67P7J84j48P4n7p4J0M5l8K2Q1m6P3o9M1k2J5o4M7Pq2k7
31734b00K24Ql5p8J5k9O5q5j56J31nK9j5O0JO7j44j21J5J11j4p3K2J57j08m5J27J6M2j2j02
31715a32k02K7P2L6J10r3j3R6l4R4j01J8N8p8k5j3O8R6p7nr7J23K1o4N2r3R9qk9p4M3N5Qj06
31694a68j08J47K0q4J30k9n4n2J16r4J3NK0k3R7L3Nj72J09o3Q5j5O4Lm1j8m3K9l4nq3J02n7
31673a65n9J03Ln2K8O2q6K3P1r7M2J11mj26O6o6P9r9L1N6k9M4k1JN1j5j6Q9j02l4J9j10J6
31653a86J10q4mq8M6M0j21M5J24L7k7K6o1R6l8L6j01J14l2r8n9P5N1Q6j96K9J2j13J05p4J61
31633h9J5L6o6n4N3J4j31J47K2j03n9N1J8P6j48n2J43n0O7l8M8OOLk0k7J42j7n0L1J1m7m0
31613a02jj08N4R1j65M0RJ03L6l6L7r8j20J42l9j9O9p1J34j10qP9l0J0n4J23nq4rJ9r1O1n6
31592a99n0Q6%o0J01NK1K5rr6P8lJ63n6j58LO9l7O7k3o8O7J7r2KQN0m2k2J08j01m9K07j12
31571a00r9J01k0p2K6K7l2M1k3P5o7J24o6k7m7K2N9r1M6J7q1M7nqJ8l5J36m4Npq3N8o0J09
31550e6Jr7J05P2j22q8L0M2p9M2j05J29j4Q3q4PJ12Qj38N2J04p9M7kj39j75K6K16pj20N4j5
31530a90J00J6q3R1L0j36QL3p1J48r1o1K1P5p5j04J23P7n6j3R5M5j34R4j19M5q7J18l6m0P8
31511i9L7R2J9j49Lp7O2lk3k1K0J3nO1N1j39m6LP5j0J25o3j68J32j57J68p6J02Qj48J34L7
31491d2m5m8r0Q0M8L1Or5m5N0K8N2Jo1N7q6K3kM3r6L4J52j13L9j13L2M8%l1j8N9k8J75K6k37
31469a66Q4Kp8j3J9LR6l0l2l4J5r1J12L9k37K29j1l8K7n6L1L5R0j25l0Q4L4j02l1O6lj39R3
31449a57n6N5j4M6j46N9J43q1Q8m2O4n4p7k7Q0nJ8o8j05Q6J16L2j01M6mn5NJ16l8j07N7r5
31429b21j5J65R5k10n8J28M6LN1l5l3J22l8j02J7j09N0j10M1M7K0Q7p2J06J1j25Q1P7m9j03
31410a33L1J5p1p8J08K0j13N9K0k1K5l4Q8O2n4L5j16j03K7J5K5Q2O7k8N7j33J1jm0N3J55r0
31390f0O6j1m9j30J53k0O3j96M9J4N3j17Q7L5n0K6j59J24J29o2r3L0J9o6M8J37j82J3M8R7
31371dj0n5o0L1rP0k5nM1j03N3m2r3ql9Q3J55j30J5L3k4L6m6PJ9m6J46q3m6k7j23J56J09q
31350c2Mm0q9J13K9L3k4j30N2k3j1j6N7j54L2J6R4N3Pl6r1O8Qn2J9Jj62M9Q9Nk1J16j6m7o1
31329a60O0m4pJ2L5o7M6K9j41P2O0j7p8J38k0n9Jl3q2M9j0J41M6j5j6q1qM2m4L7J0Lp7rO9
31307a18O8q0l5O1mPm5K5p0O3p1J86j6q6p7O6R6q3K2j10j0J58l1k8k8o4J03J3L5L9p9p3O9
31286i7l2l0mJ11n3j08J66j26J56j55j8P6j5k4JQ8j33l0j5J07J41j72m5L6N7R4q1oR4q6kp7
31266a82P2N6Pn5k8J2N0o0K7o6oJ52JK3p6q1JP4r2Q3O6r4LJ4l4n6K16L7j11j24L6Q1K9j28
31245a53J3j9R8j1Jk0L5Jp3J7Ml3N4rm2J1M7j03J08r0R2j04%rQ2l2N7L5r7j08J08M7m6J09
31224c0o4j19O1j2mm4J31Q8l3o8j0r6J9J0k1J83j06q6K7o9J5J87k3j41J57o9J1M4l3J17p3
31205e1Q8j01Lj23L8l2K9m5N8LL0N2j01J41j11l4N8p8J53n6j11J25qo8N0J04l5j63LP9n1J00
31185e4j60J2l5J62m9m7k7P6N4Q2j43l1J7K1M1Rj20J44j88J07L4K0K0N8l6n7QK8j08j0M8j3
31165a37J3MJ9p3M3K6o3N1J2N7l3q9NJ03l1r7J65k6J3j45Op0O3o8N5J72L0l6m8j0J66j27j48
31144a98N9O8O2L1o2j13o7J57o7O9q6R8N1j85J29o0J80j02q1M5r2J23q6J1m5M8M7jj3M6p0
31125a04M2j2n8%p5j5K2Q6K4m3j0J8j05PN7Jj6K4j4Q3l3O3j26P1p7J9R1p3K9K2J33j90P1O5
31104b3q3qR9L5k18J08Q1j19q8J39j1J39k8o8j55J55k8o3r9J37R9j69Qj04Q4J04j90J83M5
31086c8nk7r9J4n8Q3JJ2J5k2L1q2mO8P2L2m2K7j57J2R9k0p2J3P0j00k4P2J7J12m2p3K5j35
31065b25J62o7Q6j28J20j89Q9P2j24J59j0Op3R5M3r1J8q8j4O9o6JO2MJ1P4n6o9m9P7N7j41
31045a85M3J6rP9k5k2P5p4j0J6l8J7Q2pj28O2jj01j7J16NO9k2r9M2n6n3Q6J8q6J23m6j47J41
31024a36j9QO7k5L7k6J8J01p0n9n0o7L1L6J00K5l5M9q9L2J8L7r2R3m8l6m0J3M5p5O5P4j90
31003b08L8l3J03R9j70nl0L6M8O8R1k8j14J1m5Q5Qm0o6K4p9J25k1N5n2j7m2J17j19Q0L3n5
30983a03q1p1M5L8J9O1J7n0j2L3m4K2k2Q9j13LOj22J65l3l2j4N2j8J86P3k98Rk0P8j20R4o8
30963b31Q9L4j18J78j12l4K28j09j1K6J5j85J33M2m0P1k33O7J11p1Q4J6j45o2J51J41K8k0
30945D3k07nJ30J1o0r0M3k3l4J19j2Q9j48o1p7P8J2L2P1n4K1Lj1MJ56l0j71J6j3r5K1K2k8
30925b48J14K4l8j03N8QJ22j39O2p8P9K4r3J10J1l9P8J3l7J52j05k17J06N4m5qm4P5J2J05
30906A3o3j29J25pK7J02o9k4p4k6l6J15j21r6P5J27j11P0n4K7m3L6Q5Q0p9l8j02Q4nj0jOq3
30886a99K6q5J41m2l5L6J7K6J15j70J9k5J3K3J44k7K3Nj16k8n6R2r2P4m9nJ12k6rr6J31k4
30866h7m2k1K2r0N6R8p8qJ01r2m5R4J1L0P0j05n8J02j07m9N2m6M0K7L1O9J9j07n5Rk9L4p6
30845b30J20k3j2K6q4N8jq4O7J9O7K0k0M3m1l6J06j69J06J7M6pn3j0j9m4J8M3lo0l4L4O3j29
30824b06j1k0j6RO9J9J9j02N3Q1n9K8M3j04J03m4K2j5m2qN0J9N1L1J5M1j25M8m1k7Rn9J25
30804d4k4j5O3r9j9L5m2m7J84j4n4j4M0j58O0M5k2Q7kp7M3n8n6L5K3Q5j16Jn6P3o6M7J10l3
30782h5J03kn1m3O7j36r5pJ12J23q0l7m0P2n4N1QM8j25M3r3J62k6Mj29R3l1J04q3M6K5q7N3
30762i0J01j25rR0n4r0P6j30K9P7J06j43J00j61k9K31mq9j9K5r2J27p1o3j6J9J24o9n7J21
30743h5j4j34k4J36L5qKJ19l8j8o4Lk0j8P3n3lj34J27j2n6O7q2L5O5j8L5q3N7q2J61j9l7o6
30722a53l3l5J3J23J1n3K3J31m4p4O2M0j18l6jO2mj3oL5kr7Qm6P1J71j93M0k4m1J70o5j4m2
30701a34LQ9n7m8n0Q4lj24J7N9k0J59q4j54J45k2n6J3q7J41P6N7r8j72J54p7J45M3k7n3L1
30682e0M6m1n7K9n0PO7m3Q3m2j58J50j31M9O3j05K60m7q6L6p9n1Q2m7p8P4N9k5Lj6l5J5K6
30661i2K1k11K09j7P1n6j2J29k26K9q2O0l5J55L9j16J02J4k9m7n9J33j26m1M8m3rJ91Lr4J09
30642A8j8p8k3RM4k6l1J11k0q1JN7k1N8r3j7K2r0O5J0n9O7j6M2j2j24OP6j1rM0J25q1j42J06
30620i5M6k5QM5j15J89n4K1m3l1m0M3j7n6j2K7j6K6J27p5n0L6n8M5m8j7j5k0K9Q5p7J6o1L5
30599a47j1J99k2j04j6j32K4P0R8n9J13j26nJ95j40P6N7q3n8Q0p4J28j54l7R1m3k0j39J48
30581i1J16m3p6%J42j15k2R6q1j5l1KK2l7K7oj7L7k1k5M7J1m6M5m1l5j4J44M6j1j26RJ5l9
30560a33N4p3Q1l1J35j1r3Rj11K2M8n9J8O8L0kJ29j22J7j26O4Mq1J16j04O9KJ9J6pJ6J1o4
30539h9m9m5J55MJ4k15J0J31L4O3k06J00J23l4j83O8Lj62Q5J70j67N5l5J17m8m8k4l7J3N2
30521a45J0l0J43o0j12L9O1j72q0J69J21o4l1o1J1O9m3J06j13o4M9N2J5l9j17o0J44J12j26
30503b16o4L0L8j42M6j3K51j15q8J43q3Q8k9J61j77O2m0J15j32m2M7Q4j10l1L8k9m7M9J73
30485c3q1o7kJ60j55pP4p1l3N7P0m1m1o4M3M0l5o0N3j04N8K5J1N7n3O5On6n6N5p3k5P2O1n0
30463b00k9J20j06Q7l4Q3l8o8J5N8j74J49K1r4N4MP1J7j19K4k8J2N7j04J9R4L6j11j76K68
30444i2j12Q8j6MJ8k0Q2j22M0L4j0O8p9n4N7Q7j29k4k7M5l9P0k6K3p5l1P8R8q0pQ0L4j76R1
30423a22J22j15k7J92j65N9k6l9o2M0N5j3R5j54J02P2j36n0M7o6N0J2oO4L5p7mr1m3N6j13
30404c08L1P5P4j40P4O8l0J16j51j4N3L1N5j20M8K0m6Jj69K7J99l0j06J32j46J80o7Q8o9m3
30385a67N6J15o9Q3q0o5J4j47rJ26o3J09j44L9O9j3Q6j10L8n0L7J5lJ9mj6j3J3m9K6J51j58
30365a64M7p3J42r7J3L5p2m3R9K1l2N0o8M2q6j4O8J1L3o5J39l4j18o4J06J02o2k3m9l7N5k6
30345a64N2j15QJ51o3l3O3P9K9r2r3N0J3o5l7M3q6QJ25K5P2r9N7J03r3k4l1o2k0J1O5N3m1
30325a11J7m2P1k4j78Q6J59l6r5Q1q3O1L7k8m8M6oL4N1o0m0j34M7J44n6kjQm3K7j9%M4k1j28
30303b42J13k9m4J38p4l3k9R1OP1m9j3n3K5j24P2qK2L7n3P8lO0k1j45Ok7O2qL7n3P8K3m8J07
30281c0L0r9Q2R1j63l4jL6M4r3r6J35j14N8L1J8k4j0m%R0J9m6J4j44J10m3O2N5j55J03J7j7
30261g8kq1M6mnq6N1Q0j10J3Q9j40J08O1P5j15o4P9q3L3P4j03j73J38P0o0j34K62n9mM5j3
30241i0q3QJ05O8q5O6l7j02K5LJ8P7j33J14PJ6q8k5J5j6J6q2Q0o5L5k0MQ1j3po2p6J26l3m8
30219b01N9P6l3j65R3%P8L9O3r2j10Nn6L7O7Q0m1k1Q0Kp1p1N7l4QOJ20lr7n7k3Q1L7m2J42
30197A3j24J6QLp2Q4m8p5j8p1Q5Q2O9qq5K6j2O8J9q2o7R3jj49L51j63j30k0K0oL3Q9l0l1k3
30175a56M7k3M8m1q6N6O8Oo6k7q7J50K5j2J6o9N7M1j32O8R7m4P7j95J90Oj38Q1j0q2M2M4l6
30155h5Lj3l0Q9r0J7l0p8J11j3N5o6R6J8r6j3l9K8l5Q1J07p3j32j0J25j14k6N5J34o0j03J
30135a86M2O8q0R8K2m5n8r8M0J97l7L5j44j1m7Q6l4m1J25L6j52j32L9J52J05m8Qk3o2J29j07
30116a23j97J19l5K2M8R1j07M4j7rJ21m7R9j11o7J7J13o2k2K0j05J20M0K7j2Pm5j73O8J22
30097e4j09qJ00O1Pj07P0m3J7L5p3L4r2J02k9l5Nl7q4J96m8k9L3m0O6n5J06p9j09J04o8n6
30077b19K7J29m5l4l7j08J01N2O0lJ6l5k7Lk8ML6J7k8o8jL2j0O8O6o5j77J12k2n9J36n6l5
30057a98K6K7p2J6J21j37M0p1J23K1J3N1r5q8M0L3R5m0K6J03m0j04O2K4on2j8N5o5j5J8O9
30037c8J3j27O2R9j56J47p1J9R1j59K4n1K8L1o8OM0j04L5n0J96j69R5J34j61n4M7L1o1J03
30018f8kq9J19j24j33M7R4M0o3J56L7o8j73J9J20k5ON6q8O4m9O6j39RJ12J83k65P5m2L9L5
29999e1%p5N1K2n1K9K6j33O7M4j00J02k8Nj5M1j24J09o0o5J8N8m0n6K8L4o9Q7K0nJ16j32J1
29978a36j22O0O3M0l4N0L7p5K2o7J15Nj36K2N1l9J0K4M0j07J30R0j70M4L9L0l2J5n1j15L8
29959a59O2r0L6P7N1p0q4M1j01J29k9R4o0Q4m2j11q8R8K9o7R6n0o5j0Q4o9m3N9M0j2J03l2
29939i9p5R5p4M7o8o8oJ18K0L3k00J51m5l6N3l9J23J6k5r1OJ23m1rj48L3J33j1k6K5l8j1q
29919a42q0N1P6k9M2J3k1k1r8O5Rm1N1j00R3m9j6J60j27N5j9m2K2k6J1J23p8l3J43j44J0k7
29899a69p8J62o3q1J14L1j28J04L5m0Ml2l5N8MO8p3j21O0L0J05j53M8j09p4J23qJ22m5K5n3
29879a69l3J02%k9L5o2n5O6Q0m0K1l5NJ7nJq4ol1J4L1%n0J47J1m7L2J18r4j8p6Q4kL9k2J6
29857c9m9n6J65J4k16M1R9j80J43j26PL0O1j21J48m8P3j0j42N4L7pn8O5Qk1N3p0k6R8p3J8
29837a28P7L6o7J23j73Q6J4Q2k2l9j03J8m3J40m1j3n1j4N0jn1K6M6j58m0M3L6k5P9M8j76K9
29817b12O8J4n0P3k5n1J35j86m8J21k8J33nk0p5m1J30k2O4J8q6m9jJ7N5j31P9q8n6K07l4O6
29797b8j40jJ01Mo3l8R6j15J77j46l4k0R7J42j17k5J01p1l5J13m1j73l4J00M1o6P5N7j45J09
29779g9J8p5o3J09m9j9K0j6p6L9M1l0J55Pj8J4q4j33J12j5k6L7N5q2qm0J7k1J11nkOO6P3j88
29757a49J5N5q9M6J9l8k7M8N8l7o9j02P5l9R9j06K10m3K5m1J66j41j44J81o8j25J00j12oP0
29738a69O2qj00J87N9j31L9J3L3m0mPk8o5o6nJ72q8L2o5K2l2p3J54O3j8q1jJ4lJ5lk1rRn3
29716a82J00M8ro8K0o9OJ31q6o8Q3j34K05q9n0J34o8p6L5J2N6m5O6L7j84J22p0O8L0o9L3r0
29696a71J26j08k2M2k8j34K03K5Qn6m8Q1kQ5k0N0j8r1j96P7k4O9n0O5N6n5Q0l8j11J44j9j47
29676b27J24J7k4N0j8m3J27j39p3K9j5l5P4n2j7L0N5q5J63j07o1J47j26J09p7J23K8k0L4o1
29657g0R4k63kM7N0J7J7J19j39M6l2m2j1J31j27R6k7P0j29Ql2l1J25j5O4N8N6j93Rl5PL7J6
29637h1o5Q6n5O7j32nkLm2MJ1J18j00r1K32j45O7L3O6j65J75%o5n4n2Q3R7r8N2o8R9L7p2L8
29616b4p2m4m3J33nl2j21P1R9J0m9j12OR0j06L3N0p0J26k4J06q3k9P2K4p1j14J36M5k10K3
29596a85O5M9J06j40O1P5qj44j10J28Kn5m3J48n5p5J05k0l3J19p9k1j7q0l3J07PM6j24M9l5
29577a90L0OO3j18J9P4j9NO4p0P8k5q1R7m7J5q6k4J30Nm6m7P1j6Q6k15N7l3R3j5K6l2M2j29
29556b32jJ39K0j5p5N4p4m1L4K5O6L4o9J8J7N6%m2p2LL2O8j79J83M5j26ojk7L7q4J70o3MJ16
29534A4m3rJ0k1o1j41K27n7P2ok02J36L6o7P4r5L5J4j1j07J80K0k03O2M9pJ2P3n3R9j24p2
29514a66J04l8o5M4l5L7j58J21L9kR8m8r4J26no1j5n1K0J7M0o2L2Oj3pnR3j9j58P7K7PJ02
29493a2k1j27R5n0Q5o7j4RJ6N9j61K3O6L3MP8k11P9O3m6J01n4l9p2P8l2q5J7j16K27J5j01
29473a60m2J47P8o0j9q5J7K2o1M7q2P0j02J09l8p9K1K54o7j47J06Oj01%L5%K7n2N9k4K7m2
29453a36N9k8Q5m3lk28K31R2r3q5J69j01r5J2O0m7mo0J2J33Qo4o7oJ03J5r0J8J02n1m4jl5
29433a82Q0J8k0rM5j74J34Q2j29K4q4J02J27j52J07j1p1M8p2m7J23o1J55j50l2jL5N6J1m8
29414i6r0pQ1l1J04L0j56q5J57J4n7M7p1n3P5M4MP3j01J07J6L7j40J92j37m8ll3J45j80MJ67
29394In9j48J14N2l2k2J48p9j95J94q0qm4j6K22q7j46K34j30q2M2k3Q9rn7K5j42J59k1l7L6
29375i3p9R3k7Q6k9o1o1L4n5K2p1J6N1N8j04K1J12k0L2p0R7k2j36m4K02Krq8N5N6k9R5j41
29354a07R8r8n7l5J12j39R6Q1n9j05J91o3m6q7O4m1P5K0q2Q6L2K4p0N0k2L4l1p4mO4J4Q5M2
29334D8r5m3J05j9J0j54M1n6J06m8M3ol1R9j74kL9J12j52j4O3O1k20J42m5R2Jjmk9QO1r1J16
29313c7JJ5o8j33J90j71J58j01O4J2o9j35J9J90l6P4j06P5r2k7j29J37j6Pm3J90J5j04K1R
29294i0m2m1J29m1J4R5j95K4P4j77Q2o8J25Q1n7m3J9q8M0O3m9L2j28J6M3j4j9J57%n0j11J74
29274d5p4jP6p1M3m8Rq9j8P3J3J10o2n8p9M7K8jO2k6p0O2Pr4J31R0o6k7K9K5lMo6Q1nj13k0
29251a46j8QP9j09J26m2R6M1n5M4o9n7L8ko5J29Lj13L4p3o0J26M8o2j15N8j4J05r7PJ03k5
29231g7L6j2LM7o0L3j72J20L5j46J36j71J01R0j18M4p0on3O8J42j09J2J1q4Q8pn9QJ69j6j03
29211a20k8J45q3J40k41j7L4M9P3j16J2P3M8p2j6Kn6R9o2L8L4n3p6l8K56j92R1jO9m2l0%m9
29191a29l1k3n2J19L5J9m0K0j22O8N4m2L9l3j2o3l9M6Q8K8j13j31K73n4N2j0n6p3J39j7j14
29172a74J5M0K6N5r1N4M0j03j10L7J96m1j36k4O1p7O0K0L0J8j7pM7JMM0j08L6K4J00q3k9J32
29151C6j18J0r1L6QM7L2k5p2j4N8r2J47k7K8m5q4k7J74q6Nj4J2n6m9L1J32Rj06jJ2J1qk1j20
29129b68J16J37r4P7L3j15l5J4j13J19J62j9j96j1Q7j33J50J3q5L8m6Q9lK7n2Q2j40p2O2J3
29111a63k4M3P5m5M1j09M5P2l2j1J3k69K29L6J0j7N5J5Kq4J4k5K8OO7J0j38J27k3k16J06o0
29091b22K9J31q4J07n1m2M1J17o9L0l3n0K9l7kJ05j40K0q3k5R4P0R4m5p7l6Kj4j5J12L0q5
29071i9j38J7qL4Pj5j08J90J98j55j48M3P0j2L5K5J7q1p2N6j22J02J04K5n6o9j0p7R3J32j48
29052a70JJ27Nk2r3NM8p0Q2j05j3l5R1N1M6j17L5j00J3O1j6N3n3J12j16j5j8K2J34Nl9l1p6
29031a98R2J2k1j2k4pL1qj2J13j39R9j18J57p9j5j28P7M3j4R2J8q7p8J17O2r9p9J10j03M5
29012a53N2l0J0P0mJm0o7K9nM6J25n5l7o6O4n2Q3j04KM2K6N0k8M1j39Q0J8q7n9J45M5j85L8
28991a44j04J79r6J36j06nJ01j20n1Q7k3N9M2l9K3j10l7P3r8J55q4k5J16J6r9J20m0m9K2P4
28972b7K6l6Lj9L6rj02M7k3jp6q7J59L2kL5p2J77k17K1o4pJ5J08o6L7Nk7Jk8J5p7J03l4oL7
28950a23j13j8K23Q8j40o1J08O8j09r8P8m9K6P6j82K1P3j3j0J10q9jO1J4r9K17j45r8O6J47
28931B8r4Nj24Lj7J5O3J21j14RK2qL9q8M5J1P9q1N5j52N1J07l8N4k3j40J17m4L2p3Q0J0M8
28910bPn6j68M3Q2J5m0k6Po1k0J77k6N6q5oN4l8K3j35oJ29P2l7j66J44L2j08J86n8Pk43J87
28890f0lr0O1j2K7j43J07L3pl5J6Q3j16N8LQj23J11K5j5j8o4J5j21J39M4m6k9k1K5O7J2k5
28869i4Q6Nr5Qj96J12N0J9k7L4Q0r5J25j18J11p6Qk8j38L1J6L9N5j5Q8l3Oo6l9k6Q5N4j62
28849a96m9k5K48Nj9m5L4l9L2n1r5n2J59J9j05J8o5R7R5kr1q0J11l8J3n9K0J6MO7j5L8Lk5
28828g2j03J8o9K03j13J9m7l3j4L3J13q6J2l9Q1L5j75J40J5l6q8N3MJ14r0j9k3J33J8r2M8
28808f0j16O6J3L7Lp2K3m4j6n1K9OP7K6j31J44j7M1j8j19k5L3N9j8m2J0JR9p1K1j5Q1m7J19
28787B6r9M9o7o5P2K9PJ6p2j5j38J12J7K4m5Q1K3l1Mn3Qj5N9j5j21k2M1m0O1J46o9k8Q5r4
28766a29L2K2K5r3j1P6P6m3M8j6o5L9K1o6M1j11J13L8j18M8l3O1L9k03R0n5O9J42q7o8Ro3
28746a72J14k3j82Q5J75k0N1n0p6l1K6M8ql5j09O1j13K1L2O9P0j23P1P6j13J12q8o7J33O1
28728ek18O9J69j54l5j76J66J08K2n9o6M4P4j2K1N7n6n7K1q7k6J02k6K1K7J14n7J3j5k08J3
28708b16J94j12P5Q2q6J00q4q6L8j7J1k6K0j4N2j03MN2R4r5O7j3l6M2J44r8q2K1r0j8k3J06
28688i7RR5r5M5R0j70M9k7m3r3N8l8O2P6L6o7q5K63j40j30J4l3P0lJ6O3k5K0m4k0o7J51j3
28668g3J10q7o3n6MN3Qr5J07J42J0k16J5J15j01M6p0N5L5j11J2j9J5P9M6J7p1nN0j05k8O8
28648a13l6m5J25K4m2m7R1l3l6L0l1o2O4j09J21r1L5kRL4j58KP0J26m7K1P1p3K1l2J56j14
28628g1j27k2J0N8R7l9Lk1R9q7j31R4o5J66p8kO1j8k2q1m7L2kJ36%m7KL8J5p0n3n3Q8Kj4L5
28606a14qP4J3J4k9pj24O2L0jL0q8J79j21j39P3J00Mr4R3Q3j68R1q2J9K8q8M5q0m7J96j7q8
28585a61m8Q1N7r2M5M6Rr9K6j6m9M7R8j36OJ08r8K5K3N7j58J47j4j10J26k9Q1j26j5l1L0J12
28565e8j27N8L1J57l3k12N2l4j3J03L9o4oR9j08L5l9p9OP8O8qNR3j15q8J8o7M8m6J56j24J2
28545a63M7r6Q5m8N3k5L1J3o0O7P1o4Oq1l3qmJ57K6n1P2j8mM9o5n8N0q2l6j0L3J33m1o1Nj46
28522b56J31L8j7J0m4n5L8L4P1j03o0J34J5q2Q9j8R9o3k6%r1J54p9J45k25J3j3K7J34j11j09
28503b20R1O0j13J23j3n6R6j87Q6N8R1j34M5N8j1r2j39P1M3O2j23P7k0n5R8K5L9j06J28k11
28484b29J24J36j19l4K3l0J04K7j07P9r2QJ21p6j06NKK5m5R8kML7n0K7j63J88O1j16r5R2j1
28464a14KL0l6J55j08MJ60j02l5j41O8J65j49P9o3M3L7o9m7J15q6r5N5l8N1J1j6J06k10K7
28446b01J16j11J12m8Q0O2l8K3q4k3K5j34P1J0J84l6r8l9j51J45K3L1m8J28o7k0M3l2p1mJ2
28426a40J37Nj11m9j3O0R0r8m9M3K2K9Ll7l6N5JjJ6m0l9o2jR1lJ04N3r9jr2J73r1p3J09Kq5
28404a27p3M4q6N4K1P2n4m1J26l6J15j80O2J21o8n7k8O5n5K9M9J06k8j83K1M1k8K9N1K6j65
28385a77J0Q5rp6O3l3o9M2rJ2J29r4Q0J2p7l5L7N1n0l1lj52J69L2J1o1K2J27K6o2j64J22j53
28364b25MO8j54Q5J11J08o7p2j30J90j3N9j04n1j1R1n4N5j1M9p3k1m3L2J4j0j7P3n7j6l7M5
28344a82P1q5j13J45k9N6q1LJ03j4JL3j07m2l9J04n2p8K19k8J7O4j76m5L1J34K9j16Q0o0N4
28325a03k5j7L0M6R7k2r3m9m4j5P8Qo8p3O9k4R4K3l6R0n2P0j14p6Q6Jmj4K7P8Oj56J00Ln8
28303a37j1J6m6J22p5J25k7k5L5m3q1J6M5l0m1mLJ26j7j21m1n6J29m0N9M0j7j8N2n0Rk6J9
28283a10n5P1O1m5J4q0J0k6J24Om5M5p7M7l3k18K94p1O3j25O6Mj3K6K5r1P4r5o5l4J32o8j
28262a90J05m6P1k00J32J47m9n6N2n7j44Q1J54j09m9O0j7L8J00o4M1n1p1Q0m5l3l8N2lQ0k
28243c1p0L0j05N1Q7r6R6n7j35J57n3j8Q0P5k9r5j41P8M7J08P4q9k6o7M8j8jk1K1Rj2q8NR0
28222i6J33j61J14Pj04j35J26p4J40j3k9k1n3l7J88p5pp1RL7J00q3j09N7K3Q1K6m6o0K1k6
28203a38N3PR0o0k6p6Q9o4k6n0J14K6J9n0m3L5j10J8J31olm0o4K9k0%j0J24NQm6o8%L5r6r1
28180c04K53k2K7L4q7o7O3l6m9Q9m0K5o4p4M1R7P7j21k2J03J5o7nl3j2O1QJ1Q6j62J48j08
28160a35M3L1m6k1J3Q9j08Q6n0l8mP2j9L2J3qL7Nr9R9r7m2KMQ3qql2J6j6O0p7M8n0n6O8M2
28137g1n5m0J26o6kk2K6P3n5M8r0l3O1L2k8q2M2O9j00N8m5K7J11n3o4M0k1jj20M5L2q5R9Q6
28116e8pj8j9l2k4j32R6J39o7p9M4R8KMj3o6L0J36j40mMPj01J18O4j5O0j90M3j2QQ6j3M1n0
28094f0J4N8j44k1k4K5J00Rl3l8L6j33k6J05j27O6Q8k2P9p8R6m2P8r0j5M2n7l2L5l2J4Q7j15
28074a57J72n6q7p2J14K6q3J64o5m7k1k0p7K03m7M6j61MQ0N8q1k7o0N1Q7pj10j35J23l1L0
28055a86R4P2J47k29JkK1K8kj62P8l4j51J46J42K5o9l4P8m4O9k8m5pn5j0m4Q9m3O4j31rR1
28034a40k2r7J0O2P5N6O5o3j16J04Rm7l7m6M0J59o0R6j83o5Q0l2N3M7rm2l5M5K8qRj07l7L4
28013a74RQ3p9pJ0k2P2jm8J47k7k8M7o2j18R9N6m1l4j25R0l0J37j09M1O5n9l0j3P0l1M9j75
27992b38R1J15r2m3jkJ01j06Q2M2K9j39J67r1n3J2J42j44M2NQ5j18P1m5n4N4l4mjqk9N9q6
27972a91M1jK6j6J85j14l1Oj21R7O1q0n1O7JJ38j12k7j5M4o6r1Q1m1o8K43q3q0J55r0O1m5
27952a17Jl1P6n7r5J15p1O6N6K7p3q9P0P2n6l4M8mq6J16Kq2L7n9R4r5j0MJ32p1P9j48O5KP7
27930c9p1R0m0K8j58O2m4q5K02Pk7p3j68J80O8L2p7j8L3K4q2K1r8J6Rm8O7J9K4M2MRk39J97
27909a33J30O7j97R4Q0j67K9jJ6k9%k7K5O4%k2M8p5J34j51m8j09J80jq8qj6L8n6J97n1J7r9
27888a59M9J9J64k18O8Q9o0j14j2O4Pj37L3J69r0m8J38q6j9J00n0R5p5j51L3R8j%J8r4L3L3
27869a04j13M9J07j27J39J15j84l1J5k8m1J25n8k9M8L2j27J34j03kR3r6J73j58O5k9N0j8q1
27851a84O4N9j06J7o7Q2J5j3l5O0M7o2Q0N6j19Q0j12J9m6Q5M8j21L5p3O5N1L6j4N2L6j11N
27831g1j33J59J8J5j32m6J16m6l7R8j8J7k5J8j9j19J57M0K4j07O8J7o8j58P4O7p7J44ql1Q8
27811B5o7m4P7J3j85n2j4J71P8r7l0OL5j08J18ql0Lm1Q5O6n6Q3K8j70J2P6j48J6Q9pk3m5m
27790a48K5N4J9m0l6N7L9q9O4N2m7r7k1K5J58k3m1p3M6qR2j55N3q5k6K1NO7n8J5N4l1p8k9
27769b39J25M6q8J05n8N8j08j5P1R7q7l4J17o9J1Qk2m3k9J16j16J08n3R5L7r1j56J18k2L9
27750g9r0J0P5m3n5J8N4M5O1J0jk89N2J71p0O9j16L5j8J24j19l8J53L1j17j23J19J19J7j34
27732a29k9N2K4P0m8l9R4j75lQ9r4R8Q8J3p9J1o8R2n0L0o4o9p3J4K15j02J12K5j83l1J10l3
27712a32R0r7QN5m8o3qN3J8K0qj02K6P9Qj13K3J27l7m6RJ4p3K7o3PJ5O4L3J31j14m6J5l5K7
27690a36J34j76M9O4j4k7j07J13n3m4P9P1j05n2J59m8J2j11K0m1J86K3j32J87Qn4n7j27N3
27672a26l4L4PK7O7j04Q4j21o0R8N8j02J99q3j52J19M4o3M8J0l6J13o7r2M3J17j41N6pj68
27653b32K26n3Lp0j7J46j16j1N7l3o8L2l6R1j94P7j25K84p6p0O9k4Q4k8O6j33q5J24K0M5m5
27634i2K2n3r9J56O9q3j12J26k2J5J27j45K6k1L0p2K0mNJ03j85k5K04N2j25m2jj85J05l1J86
27615e1n2Ol8n1J04M2L5q8l2L1m3m0N3K4q1O9j5L8J3rO8m9l9m3j0L3Mj41Q8k0R4n6N0r0L4
27593a62L6k5j32J80J67j94p6R8O1j39J10j5o0j6k2J71j60JJ33M6K8q9j50K0K01j36N7Q6j71
27575a52O8k7j12K2RJ01j15N2N7j13J01J09M9j08L8K7q0M2j23K0Q0n3K4j08J36m8n5P9pp8
27556a65q0J43n9O5J0p7P6o9m1M8l3lj3j0K03K9j27l5l7k1Q2ol5J43o0LK8p7k4O9M4l9jj3
27535h2k1%k5N7r8L8O5q1l5O8j25O4QJ39OK5K3j3m6oM0n1O1m0m9M4O1n2q8O6j08J2l3J32o4
27513a08P6Q5j98Q5j00J7R5Lm6RN4K6J0J4j11r5j01R0M2J7N6p3J55K1r8o5j8R2o9p1J99m1
27494d8j41j7O4q1J77o9P7o6q9J46m4P4q4q9m0J84Q5j26oo2q0J52K4j4r5J04k43J15J53K3
27475a6j58N4P6k3j64P5q9J26L6mO5j66j0J8O6Nq5J20j7j10P9L8l0Q4q6n4J94j39J11p9Q3
27456@q1o5R2jo1l3K1r6K3P8K5n5J24l2k7M0j61O1j6N0N2m4J1N5O0j29l3LM6l0KO8j8J30j23
27434f4j37J67o2J2lp1Q9J7Kr6K7M9j30J7J7O7r7j1J30m6n5K3M8J2J02q7k6rK5M8j29J15J13
27413E7k26J2p1M8Q0q8O2l2m6N2Q2O8r1lN5j45R3Nj20N2J55r2j55M7R2N3pj32Q1M1J0Q0j58
27393a41n8J10N4q2o2R3q2P9j3K2k4j7M0P2o6nq3J96o1q9O7q7M7p1NO4k8O1l6k3J9J27j26
27372i8J3O7p9j02K3N9n8P5K9n3J80l78O6N4K7j0N9M0K8r6J54J0j90M7pjJ1k6j8K12k34P6
27352a20n1P3l9NO7lJ5k4K8o0j5O4j19J12jQ2j03m2J38k10o0K12j06K0K3J03nm2q2l1N9l3
27332a45j1l2k3N6M4m4N9J4k0k3l4N0m4o4P6K4N6PO7n4J6n4Mojq9K6l8N2or7J12Q6p6PrP1
27309d3J20j53j05J11n8N4J7o9o1lM8MJ5M6o4QM5n2O2j07M8m3R1l0n1k3O3ON9l3k0k9J9M2
27288h6n2k6k0K0n1N2O3k5K6J14j43rl2M6J07J7l5J6m1o6j3L9r6N5k4K6%j8K7J23q0L7o5N1
27267f3M6Rn1qP9j27J7kJ9m3L3J25M4j29k1L2M4q9Q6j41j3R4m7K5K3j32J87j43K3n7N0J38
27247Hq7o2j5J04R5k6o2o2l1l5l3J31L2m5jj1J7K0r0M7J05j67r6J43k7mJ06Nj07O0M2l3P1
27227hj51J35L1j73j8K5N0P0j11J28j16L1M2n1o8P6qP1k08J43p7n3J59p8%m0Q1nj00J56n4
27207a21l0J7j1K9l0L4k8J5J47k05O0M4P0N3j22p4O2k2m0J66k1j09R4n7m0Q4j36N0o1p0J2
27188b40O4M6m8K32l9q4Lj09mR5j15R8oO7o2J6k1l7N2j55j7nQ4Q0k1o8o2JJ13K8O9n1P6q0
27167a00o4J21M7q6r7NOM2Q3r1Q7L4J09j65k6l6L2J0R4j9j42M%M4kP3Np4p8J9J89j07m9J08
27146b4j47qJ09P5J2k4j55O3q0K03p0p6M6J3j75J2J41q8O1k2n3L9j38J88q0J55J6r9%M9%o0
27126a17qM7L4M1j00k0pJQ6j07J8l8N3j5lL7P3k00J16P5M5n3j31M9N9j70j1J53J16j62j6Q9
27106f6Pj38Q1j24nN6R8l1n5J71n5J8q9n0J1NL3J8l1J11j0PM3p3M5p6o5O9LR6J6j7j01r7k1
27084b16K4J03M1j08o0J04Rk4P5mj00qlK04j93m8J33n3J07j43M4j05J06L8Q9m8N0m4j31N7
27066a04o0R3nn3n6J23o8J09j44L3PQ3K8p9Mo3K0M8M6j08NP2L7j03J18j35l1P6M1r9Q9Qp2
27045a40l3J34j2n1K4j41P2K1K7mj30P6k6Q4l9j04P9J60p7Oj0j0J26j58n1N1J23j4q0n0P0
27026g7mR4Ok8j27r4P3N1M7j3j32J52o0J5m9M0j6Jk9J17p2J17ln3p7J5lJ6o7m2KP2MK9L0l8
27003a03n0J4N1QQN2j46N4N0j71J07m5O4l4N9O4K1Ok9o2p5J09l7j38K1P5N9m9p2O6K2N6J08
26983F3j71j16Q1J2J06k01R3j56OP5Q7Jk8L0J8Ol2Q4Q0j3j89N8R0q1q7p1K09j5K2j36R4O5
26963a6j63L6m5K0N3j8m6J30q9P2j45J38n1J3JK7O5L2n4j18l9q5J57L9o5M9%jJ13j10p1J60
26943a1o9OO8j28o5J22j05N0l4L0M8qP6n5l6N7l3n8J6Q9p4o4N8M8Or0O8k21P5J14P2j5p9j4
26922a56P5j28J07p2kJ2p6J00J02j24J24K8k02k6L1J33r2k7J77j82J51k9L4j12pO2Q2j36K9
26904a24j00k6J29j18M6MR8k5mO7K1r2N0p7n1Q2k6PJ52j65J5O3m0K3K6MP3r1NL6k1J4K3q7
26883a09O9K4l1rp3M0m3K6mj1J55q6n5j4O5k0K3n7L8j15j0J19l3K3J1j7o5J56o4o5O8j10j2
26862a86J10K5J8o2N8k09O0J44oq9L4j04O1N3K9p4J20j48r6J50qJ60j40N4K5l0pr6q3K34n9
26843f2m8j45o0J28j6Q7r3J98l5o9Kl8J1j7J2k5J41j89J02j9J44l8q5mj0l2K5j33K53M4j38
26824a09L0no0J66j03M7j18L8j9r9J55%n7O5j71J53j36K0R2J12l2pj9p1k9o7J19O0K9j35M4
26804a07j49%P6J63j39J03p1J0m3Nm7Q2r2J40L3j82L9J61o6PN4r9N5L0k8p1j0N2P2l3j23L4
26784a44J9p6K3M7J26j90K6l3J11R3j68j6n5J00L1P3Qm7j43J17l0jP5j31LM2L6L8o3l2k1Q3
26765i9qj19L5r8J32M7l2L6p9rJ65l7J2q8J7N9Q1p9j37K25m7j27Q6j66J46Kj5J37j99N9N5
26745d5K0Rk7j30J6J02j5m1nJ9P1p5r9M1R0M9O1j26M4j9Oo2L9r3J34J31n3j56j34O0K7OJ11
26725d4rm1N3n9k1R9j13Pj2q3J52Ok10J17N2k1q4J21J06j86M7o1k0Q4K5M6o9J53k23J08p9
26706a59L1L3O2j23l6JJ44L5k35J85j38RJ63L4r1j22O3N0n0M0o5R8o9L7K4N8j09N9k1l5l1
26686a58N4o2K2Q5j19J58%j22J91m5j59J14N6l1o5n1l1j0Q0l0p8R5m5N5k5l6O6j46J71l8n9
26667a63J9J18l0l7ql4l2J32q3j05P8p0J97j02O7k4L1j09q7J60m2M3j4j4K1j04k5J20j20N2
26648a65P4poM1Q2r4O0o5Rj00r0J40n8l7L8K8R7L4j57M6j5R6m2N5k7N4j32o1J36j28J76j12
26628a30mO9j04Q6PK0mr9P5m9m6L0j18K61Mj04N0r7M0J83j71K6R7q6P0j51M8Jk6ol3N6N1L8
26607a6l6j13QJ1n2M3J10j27qJ14qMJ6L4K2j7K9p5j42JM1L5Q7L7p0l1j10J39p9l9L1J53K9
26587B1j41Ok3J38pj06J08J0j18L4j6M8O4j68n4J1J69M3r0k09J47o9jQ4L7kJ20j78J6m1J36
26567c1p6k2mP1q8K2q6J50O3j32R5k7p6Q4Jj39r9J11N9q7J4R8l3j7J31l7j7q9j3l2Q0NJoN0
26546g6j61R4j9o1K23j26OJ22j1p5j85L4K9O2L0j08J8j02O8J96rL1J2q7Q1l0q8N9j6Olk5P5
26525c6Qo6J0J8q9R9r2J4J04j58R7Rj05J06r6R9J4Q6l5j75j9RJ16K9N5j82J85p7k25J69j4
26506a42L4j23J19j9L9j7J39j75p7K28N7r5L2j92j3k6n4J94Nk1o1LJ12j24j2N8o8P6J45q7
26487f5j6J5Nj5l5nN9l6j39J41L9K0o3K5k8P8J5J2j25p6L6j2MJ38lq2j24j0Q6N0Q4j37o3j4
26466b41J10K8j8Mp6J49p7N1K0n1J8q1j1K69n0rj21O2j13M9%o7N4L3Mm1J37j02k9N4m0J19
26446C4j00j5k2Kp2JM9j9M3p6M2n4J66l3p9K5No7L7J5P6Km5J2Q5j44J45m7r3n7N6j74K6KJ47
26424a27R1j1K1ql6j57N5m8J55N6q2J8K0o2j04j2O6J06j2l8n2K09j66Q0l4r3J56J4lm5M2k4
26404b5r9P2l6m8m5LJ06j9M6j25J41r3K8q7J26l7Q8K3j63J4K0J6L3mq2n0J31r3N2n8%R6p6
26384a45m4pN0P9o9k8k3L0M1M8r9K1J39j38k8J31KJ39l21N4K6Q7p0J05o1N3Mq8j9J1J6m0J8
26363a26j0r9J96k0j02m6kL3J17j36LpL0l1J46J4q4p3J10j30J28O3mK6j26L1mk4R2o9n2K5
26344a31j65j0J97Nr3o0m0J26k8Q8P7r1QLJ43k03q6J83n6L2M9l7J20r8o9l5O7l8M3l7m4k0
26324b00J11P4q0o9J10p1o8R7Kr4L4q4K2O4k7M8M9p9l5%P0N0k3M7j1j89J94%j9p5K6oR6p6
26302a12N5k7N0q8N4o6R6n0K8j9N7Rj10o8J18n4N0K2j7N1l8m9j9l3m1J22rK3J3m5J1p3QR6
26281e5k6R6j64O5j34J8J21lm5m3P3o7P0M4N7j32O9j50J13O4r2k9RP2q2R5J3j29P2O6k7P3
26261A2l8n4RN8m9j6o5k0N8K4mj5j02J42mR2j25pr4M4j07Q0J51J1j32M6J9o0J3N6N0q0J03
26241dp9K5j6j7K0n6mJ12mq7lk5p8R7J22m9q9K1J6NMo4J52j28q3R4R4k0j22K8J11j08m7J26
26220e6P2j51J%m2n1O1K0n0M9J58j25N0q2R6LJ7p3j05N5J19p0pQ9j1r8R5n8K4O4j33Q8J68
26199A17j72Q1j12%l5J4J3j13J17Q5o3R0j89q9M0K23J7j78Ok3M4o4O3R2j4o4qK8J25q8j44
26180b01J3P3l9L3L7P8j61J86o3n2L5l9L0J0r4p8J3J41P5j06L6J17n4j20L6J20j87L2ql4J5
26161a56k0K4J20O2o0L2j17j21J83o7k0k6j8J17K1o7m0qO5J5O4j70K5o6K0KK35p4k09J86j9
26141h7PJ3j61M2P3k8RJ13j9l0Oq9qn5J6J80j99p3J87l4j13J5J67p7L6J00r3L5q2K4OKo3J00
26120h0r9O9J72j1j09m2O7j60K21k8k5lj87M0N5MP9n1Q8o4J8l9M6j23L4J23j68J30N3m1p7
26101a08k2%K9o1j62K06K3j09R2n9Q7J31j15r3n5J92n1o9Q5r3L9J8n1l9l8J21j20Q2N3l6J10
26082a3N7q8k07N4J93rp7p1O5K6q0j1M0L6J3o3m4L0J83j00N3J3j51o4M6J71j5k05P9K4k0K2
26062a13k0J2M0L0k5j9pK0L3O8j46k8m2J38L0j42O3K7Q8j6J2j48J33j52O4j1k8R0l1n1j56
26042b87J59J3l3M9o3J16L6%r8N8P0j69o2k6N3J18j7p8L6N1m8m9L4n4J0J15m7J13j31j08J49
26023i0L0N7Mo5j7k5L5N6j1j5n0l1m7l2Q4p2k6QJ64j16K9r3KjJ06k0oN9j17N0J9L0M7m3J54
26001E7o8j45l7n3N3M8R7qq9J4oK9J30kk18J12P1p2p2k7N2J20j44m3J5M3%P2l3o9N3M5Lm4
25980a16o4m2j9Q3o6Q0j10J24n6K9P6o2m3j37J20l8J47M9m4n8M2N4K8O5j55j9J4K02j54q2
25962a52J17J0P5p4j28q0J96N0j27J31k9j70J14M6o4k9Q4k2k0K7j05PN7Q3p3m8R6R2j09k0
25943f5KM5n3K8nj7o9lL5l0K7n8j09J10J08P2j89P6qk9R2k2m7O3Rj52P2N9qJ7k0J05m2j73
25922a79N6r6K7K4l4P6j13Q5qK1J01j01k0K2Q6L8q4J28l7J8j1n5M0Q7q6l6j21L9l3K5J3P2
25902e6o6o0N0Q7j38%L8qJ58p5j14O8q5J38l9mj28K29j0j78LoO4j23N3R4n2K6J35j27r3J83
25882c6j90J3J10l5J16o7m2J22j04l2L8L2J9k5o6m3P1M1o1qJ37q5P1j04lK3J6M5J6O4l3M8
25862D8j74J05N4j43J5R2p5k0M0Mj42j1J40P3L2j24l6j4qj1P4l2q3J5J10M6R2m9m9m7n9M4
25842i3k5M0mKk6k6R9q3Lm4J03j16j13J76k00M7J60k4m0J32rq2m7J28j0j27Q5OK9Q4n9j18
25822a52P9j1k0k9r8J7J57k0Q0j86J4m2j9L8K7n1m5M1J03M6j00Q5k5M2m1N1m3m7J49Mj17P3
25802d0J22j71j2qm5k8K7M3Q4j9j72J43O3K7r4j06Q3l7%J46l0m7jJ2M7Lk0N0l9j12q3J15J12
25782A3j05k3J38j35m1J02n6Q4j3o7m7m1K2K3J08q8m5J43j04M7l4O4l5Mr2k9J14J19j71O7
25763g8%o1p2N0J26m2Q0j45k8J7q0Q9J4RL3L8P7r5Q3m8m7m6l5J09j02O8J3n8L1l9J38q4j13
25743a98k5O2J93j35P3j87Q2o1R0J25j57J31o1j7m8J05O5j66L4r7J06p3j8nk1JO2j1kQ0o3
25723a36L4Q5m0L0p1q1j4Q8o3M3lMN2Km7r2J0J51q8k7m7M7k8R8M7j71l5M1J10JR1k9p0m5N5
25702i8j46J06J06L2j66Q6oJL8qJ4L6o8q0o3QJ55j56J0rM4m8K0J25j2l6O1K9r2N8o1j4j05
25681b39L9J01jk7j2R3r2M6j40Jk2J49O8n9K2Q4o8J9J6n5l5K8Ok7m1O0Nr1P4p6K9M1M0L7j14
25659a41K9q1R3Q7j70J8L8m0J0O0j3K8R8Pq7J4k5M2M5j28k3J41n5q5L8J5j08M2J6L6l2L3j4
25639a12j54J85r6p6%l5K1J41n7R9J1j82Q9J40K7p3k0n0M7Nn8J04j02J9L3k5R7P9q8m5p6J0
25619a42N2l2P0k1r9J11j08J15P3k6l8k4l1k4n9J41j36J20r7J24%m5j25Kk4M2J36Nj87J41
25600h6K8q4l1P2m7o3L2J62Pl0l6k3kN5j7m0j62N9M8n8J15l0N6j8qk8L8m2ONJ0O2j4k0p9M5
25578a18K9k6P6J08o9j01k0O2N3r8%q9k2R1R1j71P8L5k8p8j02J2J76K6r8mR3j12k6J42kR0
25558bm7m6r6L8J40q0K7jJ1j1K5jm2q3J46m1M8j06K3J1k0l7J03j15n7J10o1l8Q0JJ41j2j5
25537gj28l1R5q4Q8P3Nkj18n6Q4O4o7P5r2R2j36K0p2j9K0J99j07M2M6n7R0k15N1J9K9O2j36
25517a73o8rJ78ql2L9P0j14J6n5J2m8p0R5O4PK3p9N8J9n1P7J04k15L8R1l0j00J51l8J0m4n2
25496a34L8m5N4J49j78o5j06R5L8J74l8p2q2k3K6N8O2k8j87K27j30Ll3J47m0L4mo7J9J0J3
25477h5j14J41o9L4pj1K1o4m1J21p9J33o4k5nj2O7k7q7N0P8p3O3L6n9o7Q8J09o9n5K8J23r7
25457a8p8P5p1l6l2R1p5M7M2j06K9J09o8oq9J08j22L5l8J4R6k4l8J05j01J9L5m6K9j54J57
25437a11%o5nP0M1j01l1O8j3N9k2K0k8L3l2J0j3L5k6l4M8j07O8J35o5M3j37J23r7n9J11K5
25417e7o8M9n5mj5J4j34P0n2J17N7N4k3j02J0J63j40J27j31J19m0N5k9p4qrj1j36Q7J47k00
25398b19J85k8k5o8O6M6m2K6j83M4K7J75m1l1j0Q8n2q6j1J27k1k3K2j13K9O1l1J1m7n0J07
25379f7P8p1p7J9N4o9q1J27j7On1k3O1l9k9J07j02N7K4J4pR5r9k1R9R3j13j30R8O6M0o0K0
25358Bo5p7On5R2P5o3k4J6M4j30J35k0O2j74J1J95q6j29PO4J16n2j05Q4n0O6j31l3P8J8L6
25338h7Qq1J06k4m2R6o8n6Kl3J15l4OM3J0o0k0%jL5j4J9k2p8J6P6m7J1L2J1m6M4n0P2K5oK8
25315a4j01L1j37J12N9o5J6r9O5O2Q0l4n6J0PR0p1nk7p7K7j8Q8k1J1M8K6j23M7P7p3k4q9k1
25294a99MJ51k0Nj8p0Q9J22j1n7Rj49j1K9L6Nn4p1P0P9l3n7P3q3j12K34K1j3k8p1qN5K6p1
25273a28p1Q3oM6J3k1R6j67J1P6L0j30J67M6k02n3L3L4L0P0j62J30q5M3k2m8m8J03oP9J1o0
25253a08J3j5p1J06jn4r6oJ04l3j6j2J39j8k4J07q0j8q7M2P0K9m3p2R5l4J65r1r0r0QO5o8
25233a84J16p2Q7K8j10O6O6m3n8N7Po6kN2K5k4j16k4Q6J20Q1j71J28j38NR0j48J25q6l6RO
25213a24j05J00j46O6J8J13j9l4m2Q3k3j6k6nJ76j71n8J26M6j10Qj1Q9j30Q9M9k3K1j7J37
25194F1j94j14Q1R4J02j88O9jp4R0L3P6k26J36j56M7N8l3l2J92j81n0J67K2J1r9R9j75L5M9
25175a01j7p2K4P0q7R9P3j52K2j46J54m1N8J7J28j27q0J03Ql3N2p2P6m6n1R9j8K2j58J09l
25156i0k2J7j58K6J27MJ6r9k8O7R0j3N2N9j62J48m6o8J37j51o3R0k9j59K4O9k2J56r5O0q3
25137a46l9N9P1r8R8R3j66o8J85j50O4L9k4n0j84J96M1J24q0M2j95L6L7J8J1o2m2J18L4pm1
25118h6o7N9jj28Q3oL8jK4L0r5j28Q6P2m7L1J8K0n1L9o6J36n7M1l8q9J20L7P5n2l8O6k6m0
25096d1j59M4N9J8r6J7p4K06n6LJ3r3OL7r9Q8J2n7j03J32j5N9n2O5l9L1M8j29M7J30j5n9l7
25076a09J93j80n9k2R1m5n3l3R8j2L2l6M8J6j20J5K5J36m3l8P4j06M0mk1qJk6p1j7J09l4J31
25055b8k4l2K7r1l7qMO3Q9M4K3n5m5m8O6r7k2J06J09k47M1k3O0MJ8m6M4L7n9M2J7J0r8P4Q2
25034@m9Q8j28j22J21n2J26j09MK4k0Q3m7R9j70j10J44J68L8j41rK4p5Q4r2K0n0Om2N0n5O2
25014a30j21J56k8l7Q2K1k1jM5J1j41k6P7L1j21mQ5Kk7l3n2L2J10j14O8k6J34m4J22k1q1j17
24994a69J0P1j05O9OJ1q1Q1J61m9q4k6R0%Mj94L2k9M6N2L2Q5j29l2N7j5n1J15M1o6K4j52j2
24973b07k5J98j13N6m0lM8Mn9kJ00M8o8n2p1O2L1k0M2r7R0m0j44J37l5O4J40n2j43o8J33q9
24953a75J78j7n7l1O1J8j39L1J5k7J4P5o5L1j0L9m0r0j0P8j22J78J61j39k0OM0j45PO8O8Q6
24934F7j34j29M9jP6J3K2o0j66k9O8N4l2J03M2q8O5p2KM0J10n5k0j64J91j7k7j48J26k1p1
24914b06O9L6O7o2qqm0J19j38J44M4o7j38J62M1j68R0N1j21P3j4J28j08r8o9O2L1J46J09j76
24896d9l0N7J4l4j51J0pJ37m7q7K5M0J6N7k8j36J06Q5lp7p5J89qRo9k1j09o4J08J28l2j03
24876a49J85j09J56q5j57O0m5j4P9k0k5j2p1J35q2L0Q2n2o5n6K56q1j27J5j0J17J38j55M9
24858a3j5k19Q5J31l8m7PJ67j40m3N2l7o4J2J15q8O2m8L0q1J05j46L7k5N3o0qJ30k9o2R2q6
24838a71lpPm9nR4Mo0M5k7qJ19k8L7P2j89k3N0P2k3j31J56PK0L2j02nJ66j06N2N9J05j81k9
24817e0l7k16J84J51k37J74%r8pJ2m6J60o5K8J3q1j0R3Pl8O8o6N5j03k8j5m2K9l7N1mR0K6
24796c9Rl7mN9R7k51m2J9P8o1R1o5k7o0o5J29L6k2K6J06m7O1j55N0qo3J14n2Q9KJ0n8m2j1
24775a33O9m4l3J06Jj50O4%l0l4j0o2N6m8J09O3ok7L0l9r4J72O4j44O4J47p2mj43N0MN4n0
24754g0K0o3R2o7L4Q1j01l8L6O5p4pK1j43K29k31K1L3R2q1O7m4q7Q8kJ51j13J3L4m3m6K9K5
24734g9J0o9K4L4m0j7m2O5k9NN2j10P2k0q8J20M2J25p8p0K4j13N3oK3k2P3rK0Rm6rJ7p2R8
24712e3J28j83p8q7J50M2Mq9L5r0J0j2K19p1j51J37rjM8j18J28r0J01j04J8jN7P3q2l1L6M1
24692b3j62J18rm1O5k3N9j51N3m1N7k5j0P8N0pj11J00q5m0M8k7O0n7j5K4J15j3o1j4N3o3M1
24672e7J08k81J8Jk3P0N3N3k0j88m5J35K6J6l0L4J1j7J43j79N8M6J1Q5o1r7N1n2j01J34M8
24652e0QJ5j06J72j61l1q4J26J01k6l7m5J58k48J04N4j7r7J38j12n4P0k8J08L8r3l7M7j16
24634b03J01P1j09R6k1l4n1J05M1m0k3L1j4p1Oj18L8N6M8l6P0l3o3r1O2J70q9K9J0L3M9j39
24614a19K6ON6Qj6j04O3q3J25L5mm7l5L3k2P6l1p2p0RM0K3K2J6j5j09J84j72l0O5L2J30o9
24594d9n2J66j03m6l2r0K4M5J9n2L8j8O6N4J4J9n9m7q3J15Q7j79K80j19q5jl8l0P6J0q8P0
24574h8J3P4J0M4n5j37PM0j1pP1j3r9N7M4j94O6K72j37j07J4O9p4k7M2l6m0L6o3J79j2k1Q3
24554@m1r2jJJ17lK0m3n1J5j5k9pol5J06o1l1lJ20k3m6m8J99q3p2N2m8mm1L3nP7J04j53j3
24531a10QM0jr7J42p8O8m1j5J14j23j8lp2R7Nm9M8K3j5Km4j3L4j8K9k6L8j47N1J47j41J31
24511c4l5P1j25pL0J0K7k6J43j29qJ6j0L2p9mL3j04JK8J4M8r0J8J24n2K1Q2j24n9q2J42P6
24490e2j01OK2J23p3m6K3L3Mk3N8o9K3%N1J6p7n3j2M4j0j45J97J6j25J42j26N3m0J0J5J4P6
24470b6j08J33q8J62j57N4m3k03J05J51k19J97J5j7L5j4j82P9mK0n0L4R0Pr6J04j18K9j8J37
24451Ir5L6m2%N8r8J11j11kN2n4J32j03j04r5J40Q3p1Q4Q6o8j03K1J9P4q1k5rk8J5J24m9l6
24430a30q0O7J6K7j5k7k1J3J27j02Qnm2j7P4O4j0j07o2M7O3p3O5J4jQ2j47Q6r2J4J22k0p0
24410a32m7J04N5j1q5m7J19l4l8R8o6M9p0j08P7qJ02p0r0O5J16l9k4n8J3J15r9k3O4p8N6J5
24390g9j56K8K18k12L3M4J32o9n1j4M9M9n9n8P6M2j23Lq1rK29j22R2O7K5j65j5L2O0K0j7m4
24370g5k00M3J8P4k3N3M8n4J6l8r7R5L0l8l4lM1M8k8N3j29J72k6o5O2j4l3j05P7J03n0n2M6
24350h5J1O7p5p9lJ4l2J07R2j85O0O8j61J16J52j37k2n2L4O4p2q7J03J0qN6o0k2L6j15R9M4
24330f2j40MJ56Pj56OK7K9L1m3N4J19j03J3L3l2j03L6k2J3L5j03l6J90M0p5q6M4J43j08j1
24310a00P0j01NkJ7M1o0M9M0l3r5J67j04O5j20J32o9%K4P8j32n4J23m9M3j7Kj16M1M9K6J6
24290f4O1j16J7nJ6k6l5J41N1Rj30k8R6r8M7l3L0j16P3j4J26q6K8l2R7k3j11J06P7k16J17
24271d1L7j44J13N1j06J0L4m5j18J41p8k2k9K9K18j57L7k%J6o1M7n5j04R6RL4r8O5lJ9M8l3
24251i2n2N7k1R1r1kR2K1n9l1n4K1N1P7o7j80Q8K2L8j00J19j37J06K9K3Qj9K5Lj76R6P6n8
24230i6K3K6m0l6kk9O8r0J29p7l6lJ10l2k9l3L0P6j03N4k1J4Kn3P5J9j55m0J55k3L9K8j53
24210b03J28j46K5M6M7R9q5j0%q9O1J01o3N9q8k5P1j24L7R2%k1k7J4p3o6J45lk9l7J15l4R2
24189IK9q7m2j24q7N4M8J09j4n7K21o0j35K8rN6p8J26q1l2P4k4n3l8L3J33j40R3j31qK1P8
24169h8j36J36J04l6R3m8k3j74J33Jk8n4M6j02O9N7jo5j2K5l1J28M4j63P7N8q7l2NJ41n9l4
24149e6j42L9k2J26j04k0O2R9p0Q9L0n4M3j54M2O0Mj00J0J5m8J06j4r9J17n2O3rl9P8p5Kk05
24129b78J86JK1k1l4J8O1k9m8J9Kj50R4JK2k3O8KJ6n5j01M6m5Q0k9L1lK7j2K1l5l9j2R6q8
24107a90Q1m0K5m3Q6kO0P5j26j5j04Q8o9O7q1K0N4q5Q9%l0J16j33k1P0N1J50K2j80Ok5q5J2
24086a57J13Jj05j20J66r4J44K6r1j9l1j4J05p6jR4l4Q5M3j21j37N8P2M0R5j19r5P5k1J12
24068fr9j09N9Q6R2q8n0mq6kJ28j06N6pk3kO2k4np4J49L4nj20J23o3J6P2j14q4N1K3qO0k7
24046i5K7p8J04l0p7R5n0J66k23k7nN1R5n2P8j49J35po2j0L1N3m9qQ7j04J8j8q3qJ32j15K4
24025a54N3l5N8QJ6Kp5L1J4O0p9j03J76j01J86j04r8P2J3o5L9O6j16r4J27J03j27OmJ5j4K1
24006a03l4n0J87M2j50L7J16q3j97N5o5J28N7j0j48J23J1O5l8J14r6j6J18j29l6q8O2J12q7
23988a03P6j45J0R1j1P4j00m7P2K4Kr8J41j88m6R6J9r3M0j5J1j2OJ19Oj20m7J31j8r6J73l3
23968h1j29k9J17J5P0j40J01m0O4r0J0J05j02j26Q2P4J9o6J64j40M8K7m5k9p5J21M5q7K5m
23949i6ml2J6M1j7Qm2PK7p1O0P5k07J23L3M4l0j4J4k04J69OK5p2O1Lm5Q9q6o3K9J14j39R2
23928h6Q6j02R2Lm3j2q4j7q8R2J24j48kJ04l9Q0l6j02j08J01pR9P2n3Q4K2qm7k0n5j2M3n5
23907a22n4%P8l2J14M1o6n6J05J09k19Q1pj04p6M0L4m5J39o2j12p0J94q3O7r9J27k1q3K5M7
23888a10o5PK19p2r6o9J80n8p5J58k21P3J61j31L7o3Q1K8o5m3J86Ko1n1j63J20qj8L2P7p3
23869h1k1P3m1K5J01m3l3o7l0P0K9q9l7j4l9J38j02M8o6J55l4j38K8J4k6M1J07j16J57j07
23850i8Q2r8j30J07m9J56J35k82J29m7o9m9J18Qr5R1O2p5P4m5J49j41q3K04j42P3q7q7Q8N8
23831d3n1r4J23l8m9MJ05J2J3n3O6j36J28n4M6l8p6M3O3j26J26L5J8p4n6J9J4Jk6o0N7P2n7
23811h6j0N4o7j26N8J56q1j20ML8J06j05N6J78j99l7n9Q4J6mN9l9n7j6J09K3m5p5L1k4J90
23792A2Rj00j5J24r0p9J31k1J0J44q0j90j6jj7J28l4m6l4J16Qj44qNQ7m4Q4q5J59l3n7RP4
23771Fl7j1J5l1R8j53jO4p1k5J07K5m0r8M0kk06K70q7O9J06k29K36j60m4n6M4pJ34j02%N4
23751i2m2N3l0n4M2K8j03J33m5J5K4j19J17j7J34j70R4j63N4J34j48J5P4L9rj8j03M6M1p5
23733a45l%KQ2k8R3k32J09N1p7J05l2m6Q1m6M6r2k9J39lK5j84N1j1M1JM6jj2Np6K5j04J45
23711g4lO0n2p5O5j9j6n5J30o3j1N1k0P1J17j43Lj4K0n4k6K7N8l2o0N0l2R7m9K3k3r7j12P9
23690a79K2j03J18mq9K10J4o6P4m5p7K2K4p2L0J8K7K8J5q3rj2N4P8L6j64O2K1r0K6k0k0M7
23670a07pk3nJ38j35M9qn6P7P4n4j47nR4qk2NM4j29O4L5L8j3O3Ljl8p6PJ9n8J20nK8n2l2N4
23647f9n6K1N1o5OP1o4m0J01q8P4m6L1K5%J6l3K4Mp5j22J27j9R5K0j21J12j60J06J8J3j4k3
23626h0n3J58o5P4j21j27J46k8M5m0l2l2k3L1K8L3m5L8R3o0k4M4l2PK3r1M8N0q1M1J9j09J56
23606inn6o8o4J00N8k9L6j99J32P4j23J1PO8L0O5j12J30N2j10o6Q0m5r1P7O6r9N1K1o3q1P
23585a55J08N7j13j25J07nQ2j3p2J71j35q0P1L5k6J4n5L9L4l6k4Qk8P5l7N2q3K9P9o6m0O4
23565f8Q8r3M1r0l0L9l5jL7l6qL4j21O6J23J06j42nllo6N5Lo8l3N5J41j00N1N3p7J3m3Q6n
23543c6j52J73m3j32M7p3K20J7k01P1J%q1O0l2j8J53O0l2N5k41M9J36j42N4j9q3P6j8J89n4
23524Dq5L1kj21J85Qm9j56O9L8o3Q2m1N1p9o0O8J03j15R5%Jp7m9K7R4m6l3o1K2J0J0Q7j77
23503b29R5L4J6mk7P0o6J65o3j25K7j3l6j9M5M9o2L7j2J2l1J17m4N6k1j13J75o4j4k4kj51
23483b22L7M2j3n6M3R8ml4J1kkp7R5J54l9l5j22K9N9j14J19Mk6l2J90o9j56r7J17mQ5p4r6
23463a91R9J08j78K1l4P0j33N8Q9p0Q2k9K2k3O3j07J22j37J09k3o5M7J24K9j22l3j7N9pkl6
23443a05K1Nln0M3o3O8N6j39p7J39L5Kk3p6J06M6p8P9j0rj00j6kJ00n1n8jJ04KM6j32n4Q2
23422a13o5J62K5jjol0l2J7m9N2m2q5J33m2o8L2%L5K4l0M6o6M9L6J6j07L2j50J8J48j25j7
23402b04J52Q6j88N3N2J01q7P0j23q7J59p2q7O5j3J2o3J38J29j37Q3j61J6j56N8J53j00k4
23384a75J28p3Pk4p5J05N1q6O0j16LK6Q7JO1qNk04Q7O4P6k3l2q7j9J11j14J10l1q8L9j04R8
23364a40j7O3k3j12J57j73lP1oJ00K0M7p2j1k8J3N2m2JJ09p6J6N5j6j06lk8R2k1Q6jK6p5r3
23343a38q7m3K2l4J05Q8K4N4K3J0p9j9O1j7j07n7K2J3P3K6l7q8N6j9m5J02N4l8J4M9n7P2J1
23322A4o7n2J66j17k2J0m7J4O7j26J47N3M9j30j20J9N3k1M2N2j18J27j9n6P4q1n0K51k4J2
23303A00q6m6l8m3K0J17k7p7p6k7nj46K99m4J0M4o1J0k6J67j65NM8k8k11K1J25J71n0M8m2
23284a3r2Nr9J17JJ9nnJ77k20L7lj27L5O3L5Q7j25J07r4m5N2mP6Jm0P2j2O1k01L4K1j66J13
23263a38J65j06M7j5j07K0M7q0m0N3P3m7J0O0o6Q6q4P2P2k7j0j06K9O5m0m9j40O1J85m4l4
23244h8M3k7p5J00n0j5RLJ5kj51J93o8j4Q4Lq1p9J51M4l3J3j37K05o7J9q4Q9o2j26Q2J09q1
23223g8o0J0JJ25p6m5l6Q2kK2L2j2j48j12J23K09j73P9O5j42j5J25l7J3K7j5o1k5K7q7J10
23204g4qj01%K5k1Q9N4O2j47O3l6K0l9k7R2k1O3j5o4n2k6K6K1Q1r2N3j8l8J07P5p8l8rK3p3
23182a23m9J18j20L5L2K5m2j4m0K0P7nQ2O7j17k38J85P3L1l1KK3K8j01L2jM7j29l4j7K7J14
23162d3j6J3oq3pk2J14l0Pn8KQ6j18Q3kL5j37R0Q2m1m4N8m1O9j47M0J8J3j23J10kl6o2O8P7
23140e3Olr6R5L5m5q6K0r2K7J10j14K6K4J8O3N4l6o9o3R5j44J15j6k1M3l9NkK3L3K7k0q8R7
23119g1j75J46O1m7o0M2Rl4P5j07J63j36j45K34j9J9j96J33P3r6LN7L7j44J10nJ40k29QK0
23100a34M5R1j32N6L5j31p1kM1K16m3m4M8j81J11L3o2m1J55p6O2%K0J9j03q3J29l8O9j45j10
23081b66J46n9o5J30q3P0K5Jj7n9O9o4K7j9kPl2M8l3M7J01j40jJ41q3j25O8l7N4rJ11P6j18
23060i1k6J33k10J06j00K4J8o1Q8oJ9K2N6Q6j47m4J0o8P6m6LK9K5M6p5J34j10k2P8mk4QN9
23040a4m6p8N0r3l9P8L9OL6l5J0J8j19J08J8n0p1k7M2p4pL3K8nK18Mp9q0M6n5R0K0j05J0J27
23018Dnj87K3Q4R5j32M5K0o5k2j3o2J9M1J94j05RL3N6l2N7j18n0L5m6J4mJ44op2j03M7L1P
22997f4j1n6M2o2l9J12n6k2J56J1j42L5p4j3J22q9k5R8K1Q6o0r3J9J60j73j93J81l8J16l1
22978h2m2j1n6O1O7ll7R0K5j26MJ5j63M1K26l0rp3J39j55J35r1M8J0j03J5J48k13JJ24p4k5
22958a44K0Q9p9N8J12j34mj10J14r6O8N1o0Oj8K0j07J56m1jm8J07n7m4J96o6j86P5o3M5j0
22939a51J01r5K4N4p8oO0l7kN3K7l7l4q3J40r1K4MNJ24j38K6J23j02Mn4J8Q6q7n1J96q6j26
22918a89K6j3P8J69p6k7J00p6qj65P2N7r0k3R2m8k2J3J27p0M2n8N0P3L0j35o8q4J20o7M2N6
22898g2q9J11j43lR5Q2nKq2oL6q0P3k0Jnl0L4o9m0K7J15j3k0K04j39j01N8r3m0J28k5O5J21
22877G7k08nM2l0J30j5j66N1P8j11M0M4M4r6J19j5p0j62N5M4J87r2j9k0L0j8j12J1J60l0M1
22858a6l5j24K02j65n3R3Q7q9M3Pj11N8J4P9j15N3N5p4K7M4q8l6n9O7L0j9J2J7n7M0K4O1j12
22838a40N4O0j09LR2J8j11R0p2m4O3l8P3o9K7k3J0J15j17Qj20RP8qm4P6J36j62K3N1j41J40
22818g2O0q0m6O0K9j6o0j3P9J4j00J32j22N7j20L4k1N9j6j43J01J67K8o1j18M6O6J3n5J0J0
22798g8lK9n1Q4j4p4n9J14r6j7k3K51k03N3N5l2Rrk21OJ24k5N7K4j5nJ32N0j49N2l4L2l8r1
22777a65K1Q5o8L1Qo7J19kj20J10L6l8k0jr7rJ19n5J11j31N0n2Qk7rRn3n9J34Q8L7k2M8j64
22756a45R3j08Q4N0L9j18N4m7J39Mj59j91N6J73K5l3P0n8K1k4n7q5P0k1k2N6o0Q8j70P4J15
22737h7m9J0m8M6L7j4k6P3n2l5m1P8m2L8R9j25Q2R4l3kr7o1R0rj05m8Q9J28J0L9r1j9j09Q1
22716i9N5K3K1J9j2J9j47N3m6N4j25J28p0ML5pk5l9J24o7k0k7o1L7L9J1J1j21K46j02N4q0
22696a15J23p3J15j00k3k7M5R3j72J27K9n2o2K1P6j7k9l2R5j84K8Nl5R5j21K52k01M1j66O4
22677b00J31L3R6m5k07Q8M1L9r0JQ2J06m3j18J2j80J40n5N2Q0k7QN4kJ5o5j5j23K30j75Q9
22658d8j6m5K7P1J3j22K1J02l2l5m0p4J25m3m6j05J62K9M0o1L9P4j05on3K4k3J6O8M5kj0Q
22637bj05M5L7l6j10Q9l2q2RM5N1JPj14J94k1j46J0M2J88l7j23o1J15J8n1Oj6k7N0l9Pp4L8
22616a24j04J33N9K8o6mRJ9l8n8K0M4N1q3J32k9n7K0K9J3m0lJ03j31L9M8j0n2l7Qj36M2p9
22596b54J43n8P9QL7J7nj65R9j26o6L1J55o5L9m0K00k08k3K12j74P7K3rl0Mj09J04R2K7j16
22576a01m5N5J9j58Q4Q6j8m4M4O2jj4Pk5oo5P4n2J47j11j26j4KL5M8M8p8m1LQ8L9l1m4R6j60
22555a97j5P0M4p6P2r7K7J13j04R5O0o3j69Q3J13k4k4O8m7m7ppR1K4j73M7k2m9J24k6JO2k9
22534h2l1O9m0l1P9O6j47O9m2j1J12M0j66j5M9r8M8j20O2K3j5l5JL1m2K05Knn9l8PK4l9o9
22513a98R6R0o2J21k0q8n6J47j78Q7r0N0O7O2j59k8R8k7J48k2j51J07j5J2o6k7J49o0o6p4
22494a53K6M9l9j0R1%j55n2K73J6j57j8M6k4J56p0j95J16J92j74j52J41K6R4j69k1K3nQN2
22476h5K6P5M1l4l5j19k4K2M3qO7j8n9kN4k1l5l8p9P0J23kJ02l8q2MJ8k9p6o6Q8K4P8j06n6
22454a77J31l5n2lR1q6L5Q5p3P0k9N4j19m1N1n9M2Q3Jq4L0Kn5K07j71M0O7n0j7J8Oj62K2R6
22433h2M6q7L4m2O0po9O3L7j78Q6J26o9m6m0K8J37J1lQ3r1j00o0J51p8Qo3Q3rj16nM6L2Q1
22411c3j15o0J22n6O2m4L0l7PN0mj7J16m1p7lP0qj23j5J15p7j2M6j7M4k7j2J02j4n2N1n4m
22390h7j6k3J7o5nLN8O7n5nP5O8o6q6P0Om5j4j32N2mQ8K1p5j3J5P6j33J0J10n7l3J32pKl9
22368i0Qj6q3J34l5R1o0l9P7o0j55J26pL1n3O5L3j64N8R7j8J2l3j06L8O9k8m3k0o2P6J04M1
22347a2j62J22K8j08o6j7J16k9M1j1K26l09N6J7O6j19O7L1L4k5N7o2N5m0k9L3%j7J21q4l7
22328e7Nk6M7o1o1N1O0K2k7p7K7On8rQ0J10r5j09K8pM8n7P7N2j21j8m0M6L9K5m6Q6q2m1K42
22306E9m2m9j8m0Q1r5J05Nj65J25p8p6k4N6J2LR8Npr0O8l8P0L7op1M7n4J62p8pl1l1L7l2L2
22284c0j7J1P7j56q2j3K29j27o4J44k3J2p9R0p4po3N3j32J39L2q9M4l8J23q2k4J78j59M3j22
22265b06OL5O5P3K8p3N7j41kJ52j59KJ06r2N5j49J28K7j5m9J0R2O9Oj06m3J05J3j05j01Q8
22245a24q6k9N7n6J18Q9l8l2Nj15J21Q6lj15m0J84q9pn1r2J16K1k9K5o9R2K3K9l1q8l7O2l
22225a06j0L7o2m9R0p2Q9l4L1o5j07R3l2L5o1j1N8J33P1k8q1n0M1o8O5N2j09L5P0k9m4j9M7
22204i0Jl0o2J74r8j2R6j45qJ12k1l6p0J31k3j7n3%O0L7L2j07N9j2j1j34R1J6K1qL0R4Q2k30
22183a31K0L1k9MR9p0oQ2j13p4R2J28j30J01r9j2N3r0J69j04Nj1P7Ml3l4L6p9J1pM1K4k8m1
22162a14j6Pn5Q3p0P8J4J04p9r2J68p3Lj36J57l9k14K44MJ2j06j5J48j7j6N0RM0k44J43J00
22143G8q3O8j3j82Q1m4j5jl8J12n3k0J56m3j04J03j46O7k4M4J21k01mLJ52m1L5q3j2K9m7J3
22123i2qo6M6j14R7J6o7J04o0l7QJ01k3O2j08J16j16m2K2q1O4J6N1PM1j5O6n2M0m7P8j46j06
22102b45J55j7p5l9J11J00J0Nk8j2j7L0l1M6o6j6L7K8l2j55J54j5J4r2m7J18Kj08q4P1K66
22083F8k18J06l5N4k2j17l7Q4O2K7J34k51K37j72j02L1r0J15J25q6P9p6p0NM3J8n0P3p8L1
22064a12Q8m0oK7M5j20j6NJ6J30q7l5l2j9L2J69o4j22L4R6n5J17n7o8j0O1r3L5N3r0R3l0p3
22044a28RmQ5K2j33j1jQ8l9l9K8o0K9K1J18l7m6P9k7o6L8J25j32n0m4M7on7J3J38L6p1l7r3
22023b05J5O5O0N3j23PJ48j31M2n0M6kP0n3j11N1r4L5N7l2J08j05j4P8j29P4k9MJ21j19P7
22003h6p3k9J20P4m0k5J2q7J78j97K6Q9j88O8J3j06R3J65n9r9O9N0q3R6n0J5L9m6jj27O8M9
21984g2M8lo0Mj2m2ML7N1O2j17K2J17q3PJM1l5j10R0n9MJ4l4o5J31k05J56p7K5P0m8qN3j5
21962a08P7n6N3j00M1q1j1J2N2K2J05n7K0j12P4L1m3j7P8l2k43J34Pj4kK8L1K2j2j1j6m8J47
21941b9J8j02K9Q5j11p8R3PO9Q8J7p3j15K8l8R2k3n2l4Q9j72M5L7j33K08M1m2j9nL9o7O4K
21921d2o7L0K5j9m7K2Q1j26J4P9N5K3k9j39K5J9j6m5j34Q1J43j03J28j6l7q3J1ol7P9K8O8
21901c5j80O5m0J42O1j3m1l0R9k39O0O2K4j5r4J23j41j4J38Rr2n4J50m0j06J08rj25J45J9
21882f3j6L6j1NoQ6q8k6j38J56LQ2j00O5k08J26K0o0Q1l0j32j3J19Q6o5P2k0j91J76N4j06
21863a06L5Q0r1L9j35k4J66rM2j81J27J4o6J10m3j40O4Q4n2k0O5N8p1n3M5M1o2L9O3j49N3
21844g7N0j63M4LM1Q2o4L0Q0r3jp4J4J0J3l0q9Q9J61q1K2M1m3o5m1O3L9Jn1oQ7N4o4q5R9j2
21821a6q8mm8J8R7q1J8j20J31M7Nn4R1l5l9oP4Mj94J02Rn5J47j03O3p0J6Q2p1J26j03j3n0
21801a20J06o3q9K2R0l3l7O6N6j61l3N6N7J58Lj62P0q4QOnO0j22L6M1r6J1J08n8J31m1l2k2
21780g3l3l2m1j1Q1j04ON0l5J59m3p7j9Q2r4M0J91j19l1L5J0J7NK6K3Ql2j19K4L5J5r5j8J28
21759d1l4mj83P7n3K19j25K1R5Oo9m0N5p2q2J08L3o8J06Qj9Q7l09R3J8J39p3R7q5L1qJ0k0
21739h2N6j07k4P3J7j24N1J63k3K0m2o2k8j1N8k5R0M4r3j04R9P6j39J03p0%K1Q9Oj41M6k9
21719i2j18J36K3J6O5j15p9K8M8L3q0P7Rqj2mL0r8nL0Q4k9K1o3K7lM5J4l5j8j8O6Jn1l9l3
21696a47L5KO3j18j7Q0r0P8M9L8p2j9l6J80j24J13j33n5K1M5L9J10o1j41J5N0P6K7j5j34o
21677a47M3J16k4j74n0P6K7K8m4J27n9l7P9m9k8M8m7K7L7j77J19J46j20P7r5J52n8j48J16
21659c9j05p0J65M6o7J0J58k73J43j02J30j7l3M7R1p9nK0m8R0q7p7K5k5m5J15M0n2n0O5L2
21640Cm3j8o8K4Q0N4o3Ln6nQ9m1l0J1L9r9K5M0J15o5o1J09k11j37K17o9O4r4j0Q1jJ18j47
21619a46JM1q2J49J0n0K6j20N2J73j30M5m9M6L3p7m3N2j1k00R2J56J6o1k8P8p9O1O4K3kM9
21599H9j04N9j36P5j55RN1j29J60po6mJ04j13J13k9j88J64N9j0o2M8j96R8R1p3J8n1P9LPO4
21579c2j26O3o8jJ94j81J47l5o0o7%m0J83OlKn4j6J0k3J3N1m4J2rl4M0kr4N3M0j19P0pl2O5
21557i8P0p8k8J12j27M2q9k2K8P1j8nj4J24r5Mp1j4J27R1j86J34l7Q7j9l4K8j25J00j13K4
21538a31K2J80j22o8j7%J7o9Q6j1O1j1J7j1Rm7n8O1J00j8j0j45R2J35j00p3j4pO2J9n0l7J45
21517Gl5k4qk4Q7N7j01j86K4pJ47N9j5qr6J35n5L0O9j72J00k3q0P2o7j12K05q8O3r3p4J28
21497h5m4m1L2R6R5r4p3l8JP2J2q7J6O1P8m0l4k6m4j7J0k3K7k0N2l2P9q2KP1k0R2j01q3K41
21475E3j21P2o9r5O9j53K1R9J00j1Mp6N7K0Rj16n4O0qN6n4Q5J9j13rO6K1K2M1J44k41jQ6R
21454hj09J0RM6M0l0M9k5k9q7O2n2r4J01J64l3n9j48k5J67Ko3J1R9j0j3P7j81Q4m0P0j28M2
21434a01P4o7N0m0%nj8N1K8j28N5j1QJ3K1k0j0J09j82J36P3M4j67p7J17j0N5r6k3j0L7J8N6
21413b0%n4P2k25J97M2p2rj06R1P0j00J27JJ4j16l0q3J20QJ38j39j2L3Oj15l9J24K2L8j14
21394a31L8p4J17n0lj3q6J88j15j36J77J43k00p1J3R4L2J10m9j3j23J42o0q2N8N0k2j01PJ36
21375b4P8n5mj18J79j26P8k61J81L7M1Rj21jknL6N5j38L1L7M8q2k6j6J69j29Q4j3N2k2k7J04
21355D9l8j76Q3n2P7O2L5p2p3RJ3o9JJ68m4J2j00J0kM9k6o8J25Op7J15j72rP0L4l2O8r1M7
21334f8r3K2p5L2J9K6P4j2o9K27j57J30r4r8PJ15p6jP4k2k2Q5j01p1Q1k3o5J66l8P9r6P5m1
21313a0r2m4j38J75k8p9J40K4O6j1o5p8J09j6k5J65k38R0o6J05r1M4k9R2j25N5J3P6j34%L9
21294g6l6J5J8q9P3k1N9r8m0K14J5o3o7j8k9jL5%Q6J3Om1m2l1l7O8J10j43n6J76k8K1j07K1
21273i3P6o4N6j4m8O3lM7q0P0k4j00J32j93J25o3O5Mo1J21k5j71M4M3Jo9O7J55j46O7k6k0
21253f4m6J04l5N0p5M9q0N1o8K6k7j8O3n7J00N5n6j15J4K1kJj6Q6n3K9K8n8K0K7nj07P1J9
21232f8Q1m7j26N5K3j0L1l8M2N6l1L8k9j47R1j24k2P7O2L0kL8N2j68L0O0oK3j42j8L6Q0j7
21211i0P7J00j95P1ll1l1L6P1j39L5j2M7j6l7m7J26p7N5P8j27j10K15j03L6r1P3J12j74Q2
21192f9n1k3j12J39l7R5m5j0P5j08O3J4l7j1J18M9j19l4k0J15j28l2R8O2k9j73J6J01R4l4
21174c3j20M4M8J6J5m2lK2p8J21K4j33RQ8p0L1j2J65q7j07kJ96j9l1r0o3P6P3n5p0L9j8P5
21153In4K9q1k3J76j06o4Q9j18M9J0N7K2j92M7k3K1k8MR9N6o6J17Kj26K0%m4J26o6J11K7j60
21133h0O9j2n4r4J1p2K33o6o3J37l4m6n5M1RK8P7j11p3K7PJ14j99J36j7m0N8R2K8q6N7j04
21113h2k7o3M6M1r8J20J0P8j63P0K3n4%J13n6k2j1J04pJ8m2l3j8J0o3m8Q1mJ01p6ON9q5Q5
21092A3q5o3K9M8J17j41q1R3m4o2J78J16j39K9j04QK1M0j9l2M8m2J35j84O4J9mrp4J19n6j8
21072h0J26Oj27j22M5J00k1NJq8P0J63j27K2J7j27JM2qk4J20m5k0M7J9Kj22j07J07j0J53j79
21052a61L2J2M4p3p8J34P1j64R0j6Q3l3j9o3M6j7J3R3l8j6J1Mj92O5Q3k2N5n9O9P7n4o1m1
21031a25J38kl1O4k9j4jJ05j58q5L5J06r4qj5P8o0N4p6m8J66o9j5o8L0N7j9J5oP8mp1r8M7
21010a23j23J80R7r1K9j41J03jj6M9K3j82P1lN1o0Q5l4o0Q3Q8m1L5J35l09ok6J23j4mo2%K9
20990a15L8j20L3K7M1O5O9r7J9qr1Q7o8k6J36K5oJ4k4j41N0QQ4J18q9j40k5J2j3R2kj9n3J32
20969A3o9o0J19r1pQ0j47J46J4o4K0nj11M5m0K8J12p2o5J1j0Q0O5M8lk3l5j10P0l1O4M7j53
20948a34Q3l9LJ53j08o2N7J7k2p5L6m6P0M6L4q3oMj1M0l8j04PJ01O7NLO2r7J0p9p8J26K0l0
20926f8j4Q4m5L0k2KL5no6j03J66j2p1J0m7K1J1J19o7o5k28J27K44j76M1L9J9j22J05kj9l3
20906a12j6L8N0j06Q6o8m1L1m4L9J59j18M4j24R3J43r9J38oj05lmq8k7N3j18K21r4J7k9P1
20887a9j40k3M2J11o8K9j3M2QJ0j94J03o9O8R6Jl4mn1J07j5j77Q5J53K7p9p2O8M6q2P4j38
20867a08M8j49P7N7l6N6N5M3m5m9j82J47O6l4p8R9j8jj5o4Q5L6Q7J5k11N8j6k8j91J09R6J9
20847g2qO2l5N8j21p9J0M6J29p6l5Ro2J60o7lN5q1Q7j15R4n4j03K5k5R9l1l2R2R0q9K6k6k8
20826a00l6L9Q2kl7Ql2n6j3Q3K0m6q8J40j2o0ro4N6K2J9L6K6p9J23r1M6m5N2l0m2pK7m2j7
20804a29n6K6O8L1kj37N3J94j42M6j05R7N8j29m4J86j12j3JJ73j87J23r2M3j3R0o2o5kk5J51
20785B5k01K68J1q2j37Q3k9R1j07o9J33l3Rq3L8j0KJ63j49L6n2P8J0p4o6Q8j9K8qp4L6j7l5
20765a46p9J25J19j84L3M1lPj02m0O2J49j24R0k7Rk5n0%l4pO2k4N8j03Q4M7p1J51m4J6j36
20745a46l1K23r3j10n7O6K18j23l2J8l0J09o0j54j4J05j10Q4M2P0Oo6Q3j9pon9J8Pr1J56l
20725fQ9j87j6L3M0K0m5r4NJ22j5Mk9O9J3j36M3j2J02K6l5r7R2n8L9o3K3o6p3K2J53pl7M9
20704c2N4l2M4K3n7j26J4m0QO3O0j03J5Ol4K0qJ37qm6Q8m1o7k0QM8Q0p4R4j33j01O5N8P6j05
20682f6N6r9rk6J13j68L6lj1k7p2J45m3K2JJ26k2P8j38MJ25j2j68M8KJ26j86P6N3k0j97J7
20662b39J65P7j6j56l8M0J54J24j69m2k8j02R1L1Jr4K4P4J26o0K7j06P4o1n0mK5l6J69j30
20643a29N1n9M0ln7Q6J9rm4q6J1J75j54P0N3k1m4K2n5m9J79j31j3N5J6N1l8rr1M4mLJ6j03
20622b08K32r1o6op6Q8J16l0Klp4l8Jk6M7j40J40N6P2k3N9o0J6L2J0j67k3L3K5M6M9j76P7
20602a06j5%%J59o0p7K4O6j71M7J22j16J33o5M0O7j35J25j3jK4n8o2n0R5Mk1j11Q6KJ01j91
20582a57pJ65q8R2r8MRj25Q3oJ7o7N9K2l3M1N8j97J39m3Q7j7q9O4j36J27k8J47J03j88k7j02
20562a91n5J09J8MR4J09o4L8k04L0L8N8m1k2L2k6rm5N9qrK6l4q8J12o6K6K6j64J08Q5oJ91
20541A31n7j71q9K49k10R1l6k7J46L4o9L5Rr7l4N9k1o4M0J21p5j23M4M4O5n7k1k7J03o2K9
20522d0j26Q1O6l4l4j7O2J30j78r2J09P4k05Q8O1q9M8Q2j10J06K7qJ3m1o6O7m3N6K3j39q9
20503b18J15O7l3K0J39k03O4K8q7MO4ko0n1O6Q5j55M5L6j9K2K7L8o3n9L7L2o2j00Q6Jk3J72
20482A3n8k6L2o1Q6j7j59M1L2QM6K5r5O6K9p7M6MJ63j00k0q1j5P2qr6J07J15j08J8j01J08
20462a1r9J0j59K39m7o2j47J43oJ37m9K5m5n6l3pP1P3p1o4p5R9J05n6l3M2J1L4m4n4J29q4
20442h4m5MJ9k0J01j51oP3K6jR5p4J1M8m5l7K1Ol5K7N7o9j5J16r4nR7j17j1m9j9Q7K7N1p4
20421h5Q0kJ9N1r2j8J8L1J4o3K8j07nP2j29NP1N1p8L7NJ5j91J87jr7K17q8r9J22j04l4N8K2
20399i0J5R7j02q9J3J9J26K4q4o7m7J08K2l4J5o1n3k2J85n1J0J0M5l3r6m9J31j3R2l7j20J01
20380c5mj76J47R2j07J45k0j28n9L3%P2o7L9J41j55L0p9J08k01J54n6j0J7J8J51r4O3p1n7
20361a09M1P1n3J9n4q4PJ61j73J02j16J53l5l6l8J33k8Kl9L3j12o6O0j9P8l1j4K3M3k07J71
20342a17O3O5j9L3K8j74P1Lj2n4N5J2L1q8n1K05j68J01L2o5j3J44j46N3j39J8J42j00p2R7
20323f5J4p4N7m6K8J12Qlj34J80m7q3J22n4j37k3N4j7r0O4R5k5O3n1k6J7j49J17k9K21l2j51
20303h4m8j3J72k12J10o4L7j21J43j08j0J37n2P0P0p8J3M3o1N2o6M3r9J34r9jj43J31J25o2
20284d1l0qn3M4n1M4M2j3M7k0m6O0M5o4m1K9m9j7K4j4Q5k8n9K7j13J22K0l3J7K0O1j35o9J28
20263f9p8J13J91j85q0K0n1k5L9P2j08R6N8p4j6Q0m2j18J32J03r0k4o1K1M5M2o2M7j2n2l1
20244a19J37p1l9J08n7m8j18r1J86q2O4P2O9J1K0o4o9O9q0L1M6m7O0M5p8q3o0J26K0O0kj02
20224h6l8j54J53O7J6j40J10p7Q1J45m9q2K35p6j90kl4Q6Rj16k6R8j05J6L2Q7o2RJ0L4%p4
20204a23j67J18qN1K5j53J07J75j43J00p2lP1q8R7j44J21K4j96J51P2N4j74M2k8J5j24J01
20187i9Q0q9N2p8M3lO2kj03J8P1O7j39L7l6O5O4p0K0l4j47L9J16p7R6m8l2L2m0k0N1L8J09
20166D3l6j8o1L2Mj03J06M7q6R3j23N2j08J8J64r8J88j25q8P5mO0p4o4P4N5j38KJ9q5LJ44
20146c2p7N6P7o1j8J34p8o5r0P9K4o1R2p4lJ04p7Q7R3o1j31mJK4m2K2ll2jN0N4m6j14J07K9
20125c7o0m8nK3k7lJ50m9J49J8n5j16n2N3j04J29O9r7Mk6m4o1J04q2P5qP5k2Rl5j31R9J22
20104A7j4Jo3j30roP6J77j4j87Q5j02Q2K2p0K6J5L4k4n3l1J45j4L6k6j19L1L9R1o9n3j0j00
20083b17K0J70Q2Rp6j96j2J37R1J6lo8L7M2r3j3O6Qj34J06k1j0r6J32J6oj9on2qJ62o8OL9
20062D1o9Q2p5o0j78M4J22j93J68p1N7J10j27q7J10Rj0J02o3l9J16po6K2L5l0M0q6J70n8k
20043Gj01l9R6j7r0M7l6J96o8k3R4k02p9P3J97p3lp2P5m9o6k1L0J61o5m7J01Ll0k3j6o4K4
20023h0P0j43k4N1O7k9J3N1j15J22q3O9M2j58Q5N0mJ3o7q6J13N5j75J27J4M7O9j25o5j7K2
20003i1O3n0N6q3l0j1L6jj01J46O2k6n5p8J63j17Q2M2j00lQ9Q8J0k4k36J09L8J7l7J6j5l9
19983h0O3O7j67N6R2j10k9R4k1jJ9M1L3J3j3P7j13O6j27q9J5j30J31q9R7J5l5N0O5qk7OM1
19963Bj64QJ40p5j16J76n9jq2J15K9N8j08o3Q7N5k7p4J21Pp9L7n7m0M4l4p1J51j06Q2K8n8
19943g4n5Jp1p4J32R3l9k8j10J13M0l3O1j20J44k7J0k1r4J41o8M7k8o4L9Q5l0j1K6p3j2O9
19923c1j07n2K8Q1J8M6j32pJ75j6r6l3M4L5k1q0J30Jk6N4q4L0m1n1Jo0m3L3J12R3mL7k04Q3
19902h7K1l2j4K6M2q6J05qM8j1r9l6O9j10O2J92k05K6QL4P3K1j15q5M4m9K8M9K8q0l7P0k9
19881a37J4M3J7j3ln4K7m6j00J53J4r0m4R3k8o9J64l0oJ13J0j67R3m6M6q5L2M0q7J47m9n0
19861i8R2l3q8M0L7q0O0J09j37k3N2k8M8P5m3p8r9R0K9m6M2pqOK3Q7rk2r0N7NQ2nj76P0Q8
19839B2j16n7J39Q3j76J1p6J55j01Q4j03m9J49o0j00J72JK9m2J8j0j0LL5lo6j36N0J05Q4P3
19820A08m4p8m2r2J61o4p4J43o0m2PL5J6rq3Q2m8k6J16N1j24k5QN9n4J2R6K3n8Po6k0J47j3
19799D9M1j32j2j35J20L3j60R4M1N5j09J7R3J8J3j07J4J4j6m8N5onk6N6J27r1r1j3P6j02M9
19779h8rJ82q2j85R9q8M1O0L9n7L1J16j14J5L7J2j00R1rJ20l2o6N4Jp7np2J08j02o6N4n3m9
19758a94J09n5M8p9J21m9P6K09k02n8M4j4K3pK7q4R1r6q6k7k6J02lN7k1j6M4R8o2k7k4j14
19738a95J07R5o6o1qo5J65q3j70J95R8K5m6j07pj1K9l5jJ58P5j21J6l7nqO3j56O7j0J11n0
19718c8K2k0P2L7j32oM6r7L2L1J08o4Rk2m2J4N5q1j0J22M0k02mM5N3j3l3p2k9K7l8J55p0M8
19697e7OQ0j4j8j67R1K4K7Rj12J00m9j3j02P1M3o3R9L9n3K1J06Op8P3L4q0n5M7n7pJ1O6j43
19676a15N3Kj3J1L5KLj50N2L2O6j3j37K16q6O7K0Pn8p8pL5%K1p3j19J41l4LJ29j5p6J6N4m3
19654e2O5r3K1M6M9k7n0j0L1qJ7j11k3J13O6j9o5L9j63K9r1K6J03Q4M9q0KJ9L5o6M1m9R0m2
19633b4J8J7k3j06R0%j25J19j38J43o1R2n7n7J47j28MK1p8N2M3J3q9l1j6J81n3q1M0J13j08
19614h2K5n3o2k4J63q5j2J36q7J7j14O6qk5j1J19J12j34l9P7p7Q2N0qL3k64P8kJ9P2r7J48
19594A3J8n0R8j46m5J73r4o6l1JJ02r4J1L8n7J37n1n1J30Mj35L9J16j23R0j4j10p8M7p1lK5
19574a77J46R8k8j56M9R4j66Q1J43j79R2m9j24K24j69n3J73n0L0oL6jj18M2k5N6LO2J5l06
19555b63J60n9l3Q2l1lJ34N2j25M4pj38K28j16J9O2k1j13O3K2k7J6lp3p2M6J16o6M6M1Jq8
19536a06P5j26J76n1j76Q4MJ55K5n9l7J1j00njnPnm6P4l5j89K91j41N9j5K53q3p3N9k9j08
19516a17o7N7J15No6R9r4j7p2P9m4r5J13J39j70O9p1L6M6m2k3k2j8Q9P1j60J14m8%k2J7K7
19496g2L3%j20J02M4j78K29p6P9j0j43j8M6n6N2M2M3j09l5M7K1L5m8O0J7k32J18J18j24L0
19477a05P6K9l6pr8mJ82Mj57n2Q8l6L1qM7j18N2q5J54J60j03n2j3O5J7j23m8j5p1M0J48j07
19457a45J1R0J29k8j35Q4j06n7J35pj06P3M7j31J32n1N2q5M9q5l9J59p4LQR2r6M5L4Oj12J45
19437C7Pk6p5jk7J59j03l8j51J25J79J7k01m4L6P8O0k9o7J3m6kj0O3L6J9j11l4R8l0J28q1
19417b1m8o0M8k3J03j26J03j9R1j04J5Q6k1j04QR6j22M1L0R7l4l2p1k8j1N9j9J52j06n0l1
19398a01Q6l1j75J28M0k4o4M2R8kp5q2R2m2jO7j77K68j1l1N1o6nQ7L8k89L3J4N8k7J55p2l9
19378e7m3J05Pj72K6M2k6nL4O1l1M8q2Q6N0m1r5K28j36j12J32K6q6q2MJ12J4m6r9R7r3R4M1
19357Al9O9j02J15L3nr5PM5M6j55J14p6P4j96m2J64n3mK6Q9j50J56L6j42M5LJ52j60k4K2p6
19337a22Q8j7O1r5l1j5n0P3KR0j8m3K3J49k16OK8O9M8j46Q6Q2%l5K8K5j36JLj03J74j08R4
19317eOJ0j25J16Kk8q2L1P5r1k1Q0J6j69M8P7o4P6J9j12K0J06l4o1p0J41n9M5l7l6k3j6Q7
19296g8Q2K0j04K3K0%k0R4r2o8P7r6n5K47q5n3q7P8O7L7k4l6qp5R2N3j15Q6J02j48j8j7k2
19276a23J0J0k1J28n7J9n7pl8M5J27j42M6o7N8K3P4q8n9J43j00Q2M2j98N2J04Pj14N3JN9m1
19256b9J42j02j33O1R4j05L2l5J27j12n2J04q3n7Q5o5O5j3Lm1m2P1j29J0N7m0R1lNO0N3Jj10
19235i0Qj33R2l8m9J9R3p2N8Q3O4j63Q0J9j4j31M6J32l9j06O9QQ1j2j73oQ5qL6N0Pnp1J48
19214F8r5j5L0O8n0j05O3J13L2l7n4q9l7J04N8j18QJ3QP1l3j54K9P5kJ1M4q0J19j01RJ4m1
19193g4nR4j74M1O7o0J11O6j70J47M9j66J51j07q1O5q5N2L2M4n2L4M4j36o1mP3L3p1l6O6O6
19174d7k4P2k6J5p7N5N1j9q4J2j1q5P4m9Q9o9j6N4p9L8N9q4P9M3l3k0oJ02n2n2L5R1j58l7
19152a59O3ln9M9jRm9k8J73j81P5Q1pj71M9K6LJ6Q3m9j87J45J81j95R3n4J05K5m0j25k5J78
19133B1m3m2K8P1j38J8j1P9n2q6K3J18j1R7j61R2J25r5r4P1r0K8N7m8J8J2l8R5j27k0R3l0
19113d0P5j35J53n3m5Q8M4j81J1n4P2L4k7Q2J8m2q5j9J61l7q9j1P1o9N1m2q7O6NP4L3J21r0
19092E3j15j8M4l0qK2k9j6K62q3n8l2q5J00q2l3j19N9O2L1Q5K6k1q2m3K1m2J41K5o1j11M0
19072i7N8n5r7J35k34J26R4J06j50j05J24o7J23k1P9j5nj30J46k8J7l8M1l4N6k7m9j7j9L6
19054d7L2l2J4j3n3Kn4J5nRJ95P3j92Q7j18O3j3l9Q6j56Q9r6K7N4N3M1o7pp9P5%r4Q7m0N4
19032d9j9m5N1L4J06p8j09J79l7o8m0j22J37R0k25Q1Q4J8o3m2M3Q4L5p7J2Kp2J84j9m0j72
19012a37R5Q0l2P0j12L6m1j06L2M1l0k9Q8j44M3J12n6m0J25m4j33N3J25j64J35J05qo5j08
18994a09K4qj6N4r2L4n6J65q9p7J00P0l0j58O7J41nJ2r6l8M8n7o8J96j73J13j02k6N4J8l5
18975a39m9JO6O7R3Pq7J24n1m3O6K3P8j39Pr8N3R7j35l7KN5N8m7n2K0l0R3pL9o3J01j56K3
18954f0J0K2l6R4q0R6rr1qp7oQ0j7m1P3J6k7m8P5N5K2m5j10R4P2K3j10K0j5J67j25J26j73
18933c3J03p0m4L2j13K1P4k9m1J54o8j3oRq1O7M5Pj3rmm4j21O1j7k3J81j77M1P0L9j18Q6Q
18912b6j46K13j43N1J3L0N7M6j41J9J6n4J09l2p7o4Q0o5J8P5j1n7q8O2%Q2O1p0l3M8KJ22m4
18892E3n4j00N8o0j9J06K2onj0p0jl3J49K8j04J9r1p4N7N4R1j26O9Qm9M8lR6o6o2J4m2K5r6
18870a74J09j3k8kJ1k0L5P8kp1n5M8j1L8m2mJ5n6J27p1O2l5j5l3pJ01n5J08m0J1j13K7l7%
18849a14k7M8O6j15lP6nM2J13o2J8j3j29O7PL3p7K3rJ8l2rj8J06l3l7O4nK0j16Q6j09j30J23
18828a33L5l7J38J6k8j29R1n1J7j1J21p1j7o9l7J09N2K8mk4j53J37J9Rk8K2j6l1MQ4q5M9J3
18807B0j60J09K8K4m4j07N5K3l7R3q1J09k6j37Q5n1R2q4m9J00J36lj42P5r3r7J37M3Nj38O1
18788e4L8R1o6Np7q2K2nJp7J01K4l6J15o8O5k0L0m9l6Oo1k4M9q4J19N5K8K6o5j06%L0J22k1
18766dm5l9k9N9Q1Qnq8J57j54j26J25J11j60J4JN8O8j54Nl9J6K4J29N7j70oN6J5L5j06j63
18746b69J50J52Jj06L6ON8q1o9L0J01j13K9N1J05k48rJ02J4J31Mj30L8K2m9rm3R4LK5j00j
18726g5j1J16k7k7%q0k2O1M5k7j30J87n8k6J15j23O3K7J7q7L4P6n6k4j0J13o8j9q1j31J81
18707d7n2M9r8K5O0J1n5J06m3m2K8o5J9Q4n7k4p1N0N5n5QNp3Q3J0oo0j8O3O1M3j3L6j09r7
18685a89R2N6MKO9j60pj9J44p5k1Q2q8R6M1j21J17j36QP8J82j29n7j58K6K29K3j41r1Q7k3
18666g9N6J05j0k83J60q3N4M1pQ4l6j0k3r2J37o9J28o2p7J10j19k1k0k2j35J83Q5q7j6J8O5
18647b5J9J8P0j11k0j20L5Rj5J25J44j01Mk16J13K5J02no4n5L6k4o7J7Q7j11J29n9J24r5j77
18627b08J87K2p1J3M1n4n1Q7N7j14m1L8r4K37o3J14j84RJ13Q4o9j20n2j1P4k6j05PJ16q3J13
18608c4O2n8n1J02K3J1j65l3O1J30j02k2j1RN9RN6Kq7m9J1k1L5N4j01p9P4R4j47MN1J45n4
18588b2m4j11J68rj07O2pR8q2J09k03J12mL8q5KQ6o7%j29J26J35o6j36J49L4K1%k5K0r8p5
18568a10Q1M5l5K9n7l0N7qO0q8j0K2j35k5K5N8J01R3q3n5j47J86K7k12J11J1k6J45p5K9k8
18548d4o3J80j69o6N4Lp4J95k2j8NOL2k2m9R0q9l2M3k3n3L2L1P6K7m6j57M5o0J64n3O5o0O4
18527A2n8Oj8q7P0M3m7m9K9J06j8k7q5n0J14P2O8j00r7N1J6o3J18K1q9J06p8j00m4J28O7j36
18507a19j5j0n5R8l6J22l9J31p7p4J02k1n1j19J1J93o6M5o9J02l2n1N7k2l2o2j95N4QL9J08
18488g5P8p3O8mn4k8mK09p2r1M7j03O0R5j15j4P9q6o0J02Q3j75Q4L2q9Q3J8j04K5mJ2N5m7
18468f8K7n0n1p7J88M0l6O1q2m4j8m2J42m3M7m1N4p9J8p5l8J09j01K2J12N8n4j1L0lO7q9m9
18447g6l9J26pj9j23L1K3M4J7K5mJ06j46N0j35J62K5n2n0k6R7P9j15l7m8J28L6k4k1j90Q9
18428g4Q9j13M5j7lM0M9q8K1n8Q5l4J8pr6P0k2J07j65N3n9J64q2n5P3K2M3M6j06j73K06K9
18408Hp7j9o7J29o4noJ03p7K7j08L4J62j05l4K2J3K31r9q3rl2l8K3j2J6k3%k0P8m1O2n1k6
18387h8J6j10n7J67M8o7J08j3m7p1J1OJ25q6L1Jo7rO7P3l9n7L4l9j03lMJ43j27J06m5J7J0
18366f1kM9k0j5j15R7J63j28j9P8o8L4j09O0O6L1p3m9P7K4k0l7r8R6N8n0nk6n2L2J9KP7r3
18345g7L7j9j32J20R4p5NK8L1p8N4P5j13P4j12K1Qj3m2N9Rq8J40j25J7R8j02l7J15q6J22O1
18325F9j52L0Q3K4q7j07N5R2o4Q8j9n5j7Q6j36N7R3j24l9N2K6%J99p1k96J02Q8j04N6j5O0
18306b6L9m1J26j73j00m9P5Q1J0L6J7k03N6j00K03qN8n1%k3j46J43k5J4J53o6o0n1N9Q8o8
18287c2J6q4O7L2j1p7R0j7L7p6Kp3n7J01O5n1O8J2r7L9j2j01L6L6Op3R8j8RL6Q4q1N9M1r7
18265b3j9j0K9q7lP4O5j25L1O9N0o4q4lJ7j0j7n0O8j8N3N9l9J5J5M1j69K8M2J30n9r6l0P3
18244d7J16j27k5K1r0J17Qj06M9m7oN6RJ01L2o7K4M2j02p6L1j4N9K1j03J4Q1O5j51L2l8JP1
18223d9j28J61N4j65Kk0R2k9p0J43N7L4r3n2k5R9Q4o4jj5j5j18J44j26J8J27m6K1r5l3j37
18204b45J01M2P1j11K1J56j66O4m1N8O7j5p6P1r2O2L5n6%n7l2M1L9n3J8j7M9k9J41j04q2j6
18184a56N7J23lj04j46P9J6l3Q0P1p4O8J0m8N4K0J1n1l1O5r4L8J03l8k00J83K6p6m8J01m1
18165c8j01K2K1P1j9J9lK8l9K5j31J68j5P3j76J2R3m5L8p5l9l2j6J4J6K8M3L4j06Q9M8k3O3
18144D7m8K1l3p9P8Ok3l0n2Q3O2n6M3j94J45L2m8nR9r6M2n6J42m5l0r9J5P7j1M6q6k9R7k5
18123a0J27j07p8J06Ko5l0O5n2p7K2J02n8J6J6l8K8P4r6j1J8N6o2J81r9j27k8kR3J05Oj44
18103f7K2r5R1k1P0N6m2On8Oj10J9L6M2k3m7K8K9l8R4k8O7j70K0JJ71l3j33J7K9j0j8%J20
18082C1j28NJ6J29j28J0j1k3J4N7K2O4j98R8O0k6mP9k8q6q6J15m6R2j22J00Q2l3R1p5j77J01
18062eo9j9K9J42L9j12k0q5n1Q3L8q4j37K17J64j31k8q4J25j71M9J5J03j51Q0O3n1J73m4j21
18043d3o8M2l3J02J9k5QqQql6r8J67M0J7o0k1j09p2O1J47k8n8l1J05k0n6k4N3l9r4J14O7p2
18022e3%k3L4P4j58L5O0j31J45J8J12j45p3M7L4j3M3p1J00l5L7K3l0k0O1j74m0N5K7jp6O8
18002g0n2n0O3J4M2J05j8K5j82M5M4m7j6L5rN8j36N2J26n4j87J74jm1J6J22j07r6J97l2pK2
17982C5q9n4J23M3q6K9q8N1r7R3J41j21nJ3O5k17Q8K8mM4R0m9k4Po5n1J10r4NLK3L7j40J00
17961e6l3L6l3%M8j3n6p0PJ10Q9j19J1mO4O6j69J7n3J1N0r2J11Q8m3j17J88o2k44J27Q2j8
17941g7nM8j0n4L0O4or8O0j2p7n3L2J37j50J3J08L3k7M5j29J69p8o7j0J44j30oJ01K3l4J6
17922@m4N9j85K4k3J15K6l6o6K16p9j44%R0lJ44j30l5K5P7n3K6r4J09j18m0J48j27P3R9l7
17902A7l7n4PN5n7oO7P9j41O8J04j16o8p6J82r8J06M1o8o1MkM3p4p0J26N7j29ql2L8L8RO3
17881Gj0K8j51M1j9M8QJ28J2p8j00J16j90R7l8J34q4KN8n9O9rl6j1K3m4O6l9K0ko7n1K8L5
17860f8k5K2M1j6J31l8j44P1j0J04k5n5O6l9j32J60r3J8K9j3l9Q8Oj80J01P2k8k3o0J06m4
17841a7q8m5J05j2R2n5K4n4o0l9r6Q8J99l9o9P4l4pQ2r6R6j12k7J23j29J00Jj1M2r6n2j15
17821b27J00J67L9p6n6o7k0n4J60R4j37K01m4j02N4J11p0j39L2j8K9j10m1N7l3K0l8N7J12
17803AMj06o5M5Q0j19k2J19n2J04j28R0O1k4k7N2J4q2J40j49n3J21j2j09J30n7j04J15j00
17785a33k7K8j20J78j2Q4l7O9j60OM8n2K7J3Kj2J98j26K9j5l9j54J95Q3no0l0nk8N0r9jJ28
17764B3o8L6j41j0O5n6J62n0j76J27Q6j1k5P2m2K7r6L9J00r4R5j13J3l6l0J17j8Mko0L2Ml9
17744f5MN7k0j25J57j9r3N7J9j34j9J28O0K5m0O7p7Mm2j5J27o2O8r4p9N2P5J7M9j61M0R4j54
17723i9N3mj4%J5J0n0o7J72k2o3j5n8l7Q7J41Qr8P5np0R2j3k5k5q2Q6j30L9J63k7n2j25M8
17702i2k5J43r5N4N2n9j6kj42pJ36K3n1n0P1j5K1r8L3R5l0r5k6M9O9N1j89N5Q5K3l3q6L8R5
17681a8p6kq4J66j31O9O1l2L3J41p1m6m7Kj1N2Rn4l8R2p2m9P8Rj05M6N7l3n4RK0l8L3N3J23
17659I2r1J16j51j00Q9J6l6L4P8j72N4J98j36k6m1J28p4m3l6l1M9N1P4m5j11j28J61j9n0J74
17640B4o5O5Op0k2p2J3N1K0J27l1q6J1o4k1Q8q7j8L4N2l3L2j13M3J19m7mlq7K6Q7J11j29Q9
17619D6K0n6k5l9l1J54j54P3RRj48n3Q6j10M5J73K4k3j19J14Q7l16P5J05k9O6j67R1J12q0
17601f1J0K0J1j9J21J5q1K5L3j43k3j3m5R7m2jR2r7K0R7o3Lj7NJ4p9k6J27K0nk8j17J15J42
17579A07n2r2M1q4P9j29k3N4K7k9J35m0qj54R4N6k2m9J12nq5Q9%q3o0R8Ll7j7n0j0J51j05
17559h8P4j02N7Q9j74K3J38j16N2J5L1L8n9j00P2R6j05mJ04o7n9K14j01M5k2q9O2K3j54N6
17540e1o7J50j35q2J32oj12R1M3n5l5M7M6N3P5j65J25j00K0n5R8p0p0K2k5J3M1J71l0rO7p4
17520E3q3k4J6p4J78q6K0O5j62q5J52M7q9m4Pn0O8R7j36M9m2o0J48l1k2O3m5P3j03l2KJ10
17500b0o4J24p2M8j29J13q6P4J45k19J0J8n1J01K5O8j56N0K2o7O1J9L3O4j59k6L6N9j47Q2
17482d4Q1M8j55K9J11joj39l9N7K3J0q9O9O7on9om2L6n4J01J7j38O4k4k4K3J00p7k6K4K2l6
17461h3rk8J21l4Or0r2J27j4R3r1nJ06R5j18n6J5k0p0R1o1J59j09k5m8J36L4p4J7o1L7J2J20
17440H1r9K0Mq8P9k8r2J10RP6n9r1R4j66J3J18j60J20J28j05J3p6o4J50J3%j12J66n0j8q1
17421i5J02k5Q6j45J08N7m5l5rNj20R3j16J36k8K8q7P1k4L9m3J4M9n1QL4Jo5P5j07N6k7J06
17400D6l1j07L1L1p5J47p2L9j21J7M5k7J8J1L3n8N3Pk1nJ10r4j51Q7%J3j3K4L0P1m8Ro4Q5
17379B0j98J47p8m5J41M8q6J8J06R9j69l5j2K2Qj61K07j01q3L8M3N2R8o9o3m5km2j4J11J1
17360c4l7J16j05J42j37n1Q2qm6j7j04J01l7n6J38J00j1q6l7N2K8J2M7j70J23j47J23N3O6
17342A00q1l8n6R3j3K6K7j00k8L2p4J90r8n3l8j6KN7J6J19l2j11J4N3OJ0o3J23K1o2j12m2
17322a28n4O4J26N7j14l0nJ02p6J38m3p6l6L1j6l1J12J0k2j12k7MO3J53j1j28r5J68n1J1J6
17303@j0Ro9p3J31o1K4K2K1N2l3LQ4k20%l7J05L6O6j20Nq0J35n7L8m5Q8Mm6l5Q8k9q1nO6j21
17280a45rJ06O4j8Qr1q4K4J03J6O5j11R7j26pJ10m0m7R0l4K6R0j63j2J34j8Qj09q8J5J8O3
17260f5KP6%Q3j42l2J22j02J28J0j36j9RJ1K0l2N9o1O6j15R9J4l4o4%L2Q1o9Q0l7k0lN1K6
17239C8k5L1j89J9Q6R7m9mJ55oq0r1J6j51L8Q1N1p6l9o0K28j46J65k7m8j04K8n7L9N6Pq4j3
17219a14J2J01po6qk3o5J13J10j03R0l7j13K3k1n1N0J5Q4l8l6K8J0l2Q5pn9m2K9om2R7p2J4
17198h1O2n4QJ40j18J3J9q1K12j34l0Qkm1M6L6kJ2j15j0q4K25o6j2m9J51q6q6Ql9K5R0Lj8
17176e0n2K57l0k59k4Q1J12P7k6j91M7N4q0p8J57k1p4R0J36m2N4l19N1J7j2J01R4j50n6K9
17158a07l1N2J06l5J5j1r9p0P7P5j5M7O1%j61J40N3R4k19q6O8M0L5l1K8J01O1r6o8q7JM6K8
17137A2j4k5k4nl8K2l4Q1M6k6n6k5J40qn2k4P9l2r5P4J42j38l7o6J30k7o4O4m2l1Pj9qL2L9
17115b2J1L0%jj71J23L7r1J99k00Jj1O8J8O3Qj1N3p8o1M9K2j0j41J14L0O6j43m1J2k3m9J10
17095c9p6ML5q2M5J12qlm9K7l2n1P2k1J00%n9o7J13j29N1J04j0m8lr0l0J12L8k8k3rj04R1
17074e7k3O4Jn3q0pJ09p5Q8kj05J53j16k3K13j78J21j78P0J09q8N7M8p8Q8r9m4l0oPJ56o0
17054a8q6R2rL5l4j2j1q1J29j9j08M6J23r7j61K46N5j23r4J10M7n0Q5n0j54Q5L3k9P0q1O9
17035HQ7l2qj07Q2q9o0J31K0o3J38n8Lr9L4m2p0k4J46K8p3J07j46M4j27R0O5qL6O3o5L7Oj26
17013g2N7K1K7k14K25q6q3k6K3J10J93k96P4M7j2M0j3j21M4rn2R0K7k7Q9j20K9KLo7n1Q7q4
16993a45j60K42o7K0J25q3M1o5L6j1o0O1lL%p6P9O1K5L0p4J42k0j62P7j14l2J48j63K9J64
16974D8k4j66P3lPK1M5OL6j2N4j20J1L4k7j5k6r6K07j41n7N9J26j19n4O1J5M8N2Nq6k15J19
16953a34J46l2K4R0q4r5Q5L1j50P3N8L6J4q2N2l4Lm7K1L2o1L0l2R1r3M5M2J17j57Lj22k2R6
16933e6M9K9r8OJ10k3R4q7j72L2J79J9j34N2n0n2k3R5p1j8J35l6j19K1Q3p2J50Lj54P1l7k2
16913i6J78l7j48R3o7K6J0p6J00ok6J79k62J1N4j9M7J0q2rJ54l5n5m1pj4R2J28m5q2J41j57
16893d1k9J0K4M7n3O8m3j20L8o6Q1j0J05J23k15M0Q8j34j8N9p2R5n1L5O4lP1m1j01O9j10O0
16873c0N5m4l0N8p3L4l2m9O1QL8pJ12R4j86p3P4rOn4O5p4J13p8m8j69J85pJ7P1Q5l8m7p6n7
16851a05J1K14r7j0O1M5j58r5J92o0Q5q7o8Q3K2o4L4pno4K9m7J64n0J6oK1n9Kn7M1L4lp2M2
16829a8j29J63o9pM1mJ15Pj00j9N1r5L8R1O0j08O1j0p1k3j22O1J51j22O8m6J32j32J3m9K4
16810d8J8r5O4r9J13J9p2M6P7j89L9K08J6j12p4N9ONl2lK3N9J2K4j84J25K6q7j2P4n0J43r1
16790Hl3MK9L4j55pm3J03K0k6n2M4J29P2p0j5n8j43J32n5L9J45j05L9m6q1J0M6K0kJ24j84
16770g7L2J07n5q0J2k9j25J70P1r5J52j46L2LJ5n8L7m7M9J2R1O1k1j25J02j49j7PqL0O9p6
16750e6J36p3M8j28K7j10J31J03r8J25j58N3n0Q8q8M7J33j79j03J9L2N1j00J54k2Jj1JNo6
16731h8J01O9j50k5O8m5Pj1O1n7P6m9k4J1M9J1j28J00n5K3k8k5OJ19m4n3O6O0q8J06j6p3P7
16711E1o4M4o6K5J35k17n8N8P3n2J31o0K8j80J07Q7j24km3K7R7n8k3L8m8J7K8jJ5r1l1J96
16691C9o2K8np2k9l1J51M7j52J55Ok07O4l1Q6k7m5J07j13j3J13j8j03M6q8n7J56m0J18Q8l7
16671G4j23M8K7mj11q9J53o7J61j6r3J34j07J3j10Q3m3K9P3O7%p0j0MJ14j92lN0m0J02p4m7
16652f7Q6j9j0lJ35k2j08J9l7Q3Jj79L7Q3p9L9k3K6Q6m3K4L9n5%k5P6q0N5L7q2l8J01j9QM6
16630I2j32m3J39j26j2O2r1J82p5p3M9j00j7R3mr1R3J6r5R6m1l1lNj0R4L3j38L6O9j41N4L9
16609g1k3L2m9L8q8J55m1Q4q2O3mj52R0p9M0P9J01j47N5J9l9J5j22R0j2J7M9n1K4R4j98N1
16589f2o8Q5j6lo8p3K5P1m5M9J02%O6j29K0J33k8m9m6j1M0o9N7J0j27N8J89j50J0k4J13o9
16569ij26Q2p2O5n0J10J8j15K7L9l9q3K22n7oj38N4l7K26j27M6k5N4k37J20k9N5q4J17Q1k5
16550E7r7J9N9m0oL1j13J57j01K4j00J03l1qJ6p9Q9K0J7l9QJ21j2k37K22r3l2k2kk0o6O2Q9
16530dQ9p9m8L8J0j02K4p2N8J15O0n1OK6q2J03l9M1m4k7K0m8J8QK3qN8l6k42J62R3k11j5L5
16508a21R0M3J9%oP1l3j9n6p6J04l2O2j67MlK2K3nP1j7rn4m4QJ5N4Q0q8K3j6N7k3P1p9r2J51
16485B8j5O5q6lo3N5k3K7r4P8r8O5l0O3L3K7j0M2K9r8Q1j58k6K35j71nl5j35J14J22J1n3j2
16465d0k7J7N4M4L1q0j6R8j60l5J41p2oJ3K3J8J9p5j7l2J52p6q3o6J09P6j11K0n9J66j34L0
16445g8L0L8oJ02j8n3p6QL7K8k4n0m6J18p8k4Qj1J5K5l0jP7m8L7M1J3M5n7m4O6n7n7n6J36
16423A0L9O1n7r8q8O4r1J32p7J37o5Pl5k5O7O2Kk6k4k3M9n0j66K21k5j8o4N3M8nj41P7OmK2
16401b5o7M1ql9K9l5L8O8q6J5L7J8Q5k1j0L3j8o4N3P8q3J8n3m3j05J56J04k02O2L1Rn7J06
16381F5l5j13L8O5n5Lj05J08M8JPJ2M0k9J6Q9j12JJ14l9m4r7N8j34K0R9p0J9M8r7r3J69j04
16360a07Q8K8j21O2LJ7p1N1J2O9r1Q3M5j87J85j7j06J9O7K3j40MJ73j3j00N4p9J01j27n7N8
16341g4L0N1J34q6o0k6o8K10j27n1J12o0j1l7J84j35J4p9Q2ol2or4P6R0m9J6JM5j58J1m2Q8
16321e7n2J09P5o6M9%j02q1R1p6Q3N2p8O2j34K07lr2q4L4J07p6J06p6r5J5M6k3Q8m2L2l1l9
16300e1M5Mj03m9O1M5Kk4P7k1Q1j28M7K3o1P6q3Mm3J37J1m1o3N9j31J08q7R4J05j55j8L9n8
16280i8p6Q9Q5j03qNK0J83l1j2m9n4J19j58K4Q9R2q4j5l1J0m5J4kR0q5N9Jp4J6o3J35j27o7
16258a51J62j6K5L9k37R8J32p8K3k9l4L3j4K9kK2K2j6J1Q9k4o5Mj05O5j35P3n6QJ07K9n2K8
16238a5k8Q7P2k29J4RL2J00R5j25n8OP1J04q8j07Q5q1m9J84J8j72K4M1K5L2n0q9N7P7r8p0
16218a26J9J18l1Qj3L0Qj7N4m2j07J30Mk5Mj1k1N6n8m0Q9n4pP3k8j03m4J26M0m5R2j04M5j79
16197a59J36N0R3j1j65Q2k6L8mm9P2j12J52j09K7m0nL0P1O8q5m8o6Ro5K6n4R8J41p5q7P3L7
16176D3k5P7o0L1k18J06M0r4J9l3P0p4J69r3j60K37M7j83l8P9J38p1M1j9r5J5oK5P6RO7Om7
16156G9r1M9K6L2l2k2j31J38j63J76Nq0m8L7M8j18l6J70m6r4J33L9K4L6p4J16j16q1q3l3J55
16137A5j3no3l9m0l2l0J02RR7N3l5k01K01J8R8k55P9J2r2P9%k9J28o0nJ8o0J01m6Pr6J99j55
16115d0K7L0k7M5j9j7j8Q2n1m4L7ol7P0O0j57L7J36M3pq2O6n9rj52L3J1j94K24J7Q9l0Qj17
16094e1J84p8o0l0N8l6j9l3N4j6KN6k8rO9q4n0r3J55j2o5K9QK0L6q9J07M4o3m2m4M3K2j59
16073a74K46N1k9p4j28Q6k7l9j8J21K7j0R2r1lJ05m5m8q4nP7p3K00j37J4p2oJ02j11J35q9
16054gk8J38j17MK5o4R9p4N9r5Nl4J33j40J60Nm2p5j49J70M6Nj34j7M1o5N5k7q3J26K5J13
16034E8j2r1O4M2n6L0K5j06N3J51j15K1q4Q9PL6j47j8R1j22J67j34L1J6j00J35M4O5k47Q2
16015b5R5p0nR8q2k4N3o2l3j1KLj4M2J6M5q3N3j00r2J90rJ27k08J98j65L4j9L1PJM5M2q1n7
15993e8J5Q0J01j10o1Q6j21j5O3M3j1l7o3RJ26J2nj50Q1Kk7o7J18M8p4k5Nj9M0P0m1l0M7n0
15972a8j0J39n6m2j3r9OJ60Nn9J2N8j54RP9L7R7j17n8O8j73P1l7J4P3J08l7j72R5M2o0Q8j10
15952e4k5j0q8J79Oj25Q4j6%k0K1n5L2j1l8O9O8j3K0j06R1J3j94J53L3L6M1m0j11M1J4k8J00
15931F7j39P2P2j31j9Q5j12J6J20j1j10K8Q7J06j67p1L7L1J02j22R0rj5O3J14j67rp0J09o9
15913b2n0MK3k5J52J5j29m3O1p7R9m3P1j5o4J77q7J2j16N2Ql2J98j01j6r0J27j7k7O9j8o8
15893B8Pj15P2q8m2Q7P4N9j47R2K3l4j22R0nJ78j03j5nJ1o4Mm5pl8J48k1q3J8j1J65K9n6q2
15872Bo6j1M5P8n5J51j57n7L4J0M9L4N6q1j28J75q3r6L9K7O7J9ok0p0J14j25j39J41r0M1O7
15852c5N6o2N1J22n0j32K8Pj6O1j14J1o7J86k6p3J11l6J6j06M9p0Q5j10J39R1n5j29N4ON5
15832D7N8kk6ln0L1J28j59q9P6J55j09j51M3j3N3J3j28J82n3Q7p2J20j34j9J36m9Nm4j39J07
15813AL8O5l6o8N5o4m0R0j8r3Q7j29L9K1Q3l0L4l5J9oo1M2o5L9R1j9J52k28r6J39K0N8n2n1
15792a8M7p0k3J09o7j0P5N7j62oJ49n5J48p6m7q3R5jK1j18N9p0R9L5j60P2qJ33m3l0j45O2
15772c1p9Q8J8M5L2Rqj44o2K39n4j68P1J48l4K8n0l7O7r8n0J34L8mk07J47O3o0Q6j90O6QK0
15752C1K9m3q6Q0M2m8k7ORk7J8J1lj58J03L9l0j14J09oM9kJ59j12o6L5O8k40P9L5J1%n9L1
15730g7P5r9j8J04Jj50P8M4QJ89j16j07Q5J5p2r9J43N1R2p7j2m4k7Kj3n7Q9j07J17r0J92k13
15710i3r8J21Q3K9o2K1L8k0J06Pj11RK6lr8Q9j16K6m3L0P3p1Q6o8J03n3j7%r1N5Q6n4j32O8
15689g4q6J05J50j6k3r7Oj08J56m5P2r9R9Pj09ROl5L6k9O3P1K8j28J23m4m6p2j17J50J16j7
15669E2j03l1M1o9N6J39n1J2L6q8K07l02Q2L5K6n8N9o6l5L0J9J1oJ9m0R7q8q2R2m4k3M8J00
15649G5k9q6K08p9j35m8K8L7N4Qor3J7J27n9n2m5J03k9p5Q5O0q5j53N9J50K4n7q5J2p9R0j9
15628g7M6J9L2p9J45q6J7j1m8N4RM8o4k6q6M4M7R2k25J6J9J63p5K5n9L2j0M0n2LM9kM4m0l3
15607b9M0J6k3J32j01o4J3J1O8Lj08J32j08o0J63m7m8r3N5J45k5Mq2J81j64j5Nj24J07p2k3
15587a11J61N8k40J96m6n3j2R2O1Lo2q6M0j1O2r1o5O0Q9j7l0Kj3J0Q1j16L2j8Q8j16L8O4J11
15567A61N1o3l5p0n4R9k2Mr3M7n3J32q0J7q6O1j00J53j5N2k3m4N4j3Q6m9q1n6O4j11O3o0%
15546f4Q4j2o8N4kM3k2M3j8j0L4m9q5k2Q1M3j56L9J31n5n4l0Q4n9J12MM3j42K5p6o2k5J34
15526e7K4l8MM3K4l6J61r5M2K1j21l7J41m5n5R1n5N2J6j7nj04J6k3j5J16n3K1j9j4L8J96q2
15505A35O8k14J3QJ01j10k7J7O6n9m2l6M5l7oJ20l9p6J66j66m2J22p9j23J96r8P3k6R0j06
15487f6J24m6J21n9j82mN3L3J5J83r1j10O9K9j24qJ5J04Pj22P2J14%j71Q9n3L0Qn9M4n2J20
15467H3m7o3k4M7k7k9K9k8J78m0j46O5l0L1N7j39J57M4p3k2n1Pn3J52J16q8oj01K6RK9M4q1
15446B6Jj24J23N4j98M5J10m3J1j09N9N8j8M6L0J9r6K0J8P5q8K5qn4N9n8K5j53O0Q1m8K6r3
15426a19oN5J6K6K1K9J3J6k4m1M7o1R1q1MJ10m5j6q7J36q9P8o7k6O1k8O2k5RpN5n2j03MJ1
15404c3p7J20o1L2M2Mp9O1P2q1q1J46j12N1K19j48Om6P6Rq2K9n3k5J9L1j41M9N9r5J43k7j50
15383a23J26n6l3K7n6L8Q7k2N2j76M7J07p4q6P0J59r7N8j45J14L9M5j12R4j38P1J02o4o9m5
15365f0P1m1J01j20L5k8j0Q3P6j5l4j10L3l7j56J43R6jk6K5k9R2P3j07q3Q2Jj06R4o5p9J63
15345F1K8n8p2J8L3l3m4P8NL4p0k8P5L2q4j7K9PJ8K2k8k5M1n2L6P3l1m7j15J8j2J08J7J0p5
15323d8k9J35j9Qn8l4Q7j18J23K1j01k7O4j07J65m7oj34J12j9j03J33J8K6l7n8K36j10j16
15305d3J3L2k1m6J16k7k1k4n3J00J9Q8r9M2r7R2j65J02j4q5KP8N9l6r5Q3PN8p3o5Q8L9O1%
15284A15k13R5R2k7p7%p9J40j56J67M6j98N0O8M2j2p5ML6M1M6j6ql6P0k7r8J8L0m1K4o5O1
15263A7RK1n3n5J25k3l0l7PNr8Q3Q4p5P2j6lp0N3j6K6m7j0J11n1m9n3k5K16r6k2n0p9J99n6
15242A4j09R7M4k0k8j2j02K6R6k4n4L2l4m3J7K9J21O5j41N8p7j7p3J35n7M8O0jJ4pq5m7J25
15221E0r4L4J20o8q7J52p4j06J82k5o0l2j3Q6J11q8k13J24J5J79n5j04p5P3R0j07K2Q1n7O9
15202A30r4q4M0K0J10o5j0j0m5r1M1K12j82N8Mn8P2J4km0O3m2N5j98P3M5o6Q5j6m8K9J63j56
15182Gl3M1M0l9m6j05K21mr2p0L2J30j43RR6M6n4k5J03j57J20P9m2r2j1J00j1P0k6k24J27
15163D7%k7o1J4P8O0n4k5n8Q1j10M3N9j05Q1k2p7l3J1J4J14j33J31Lp8PM0P6L1j7R2n5m3l1
15141E3j34k8Q6L9n4O9o1j4J16j02M3J23q8K1j1l7N5RJ01j71Ro2r4J93J32j35q1n6j5R3J11
15122A10j00o0q9J45R8n6p2K4L0m4J05l1r8n1P7OL5n2P0J3jk6L9p4n1p4J36N0n7LN0o5o4J1
15101f3J19o1j0m6P0M8r8n1J72%l2q7J39r2L2j4m2J4j01P7O6R7J1j51R8Qj3j40n4L5j3mQN4
15080b4N7q2M9N0j44P2Q7Jr3Q1M1p4j08Q4p0J12p3O6P9p2J3n5O3K4j66J26l0M6O1p3q1L6J29
15059A32K9j07j24O0J0j9P6ln7o2K8J2P2qj9p4M6R1Jj36J37Pq1Qm1PN6q1n5J44Mm2J17j75
15038d7k7L2J9o8Q0L1L4j04Q3L9j56o0J00J04q4J76j71J2n1P4K8r9N2j33R0J3K7J9J0Q1o5
15019C9j9M6R7k35J27M6%o7l3RL0kLL4plJ16m8k02N5k0j7o0Q5m8R0K0j9J00j60M5J2J5J7r1
14997d5m0P4J14j3q9Q4J33l48J97j19k1j38J82Qm9M3O6J00j63J60r7jj3p3N3L1l0L7q8P4k9
14978@L6kOrn7r5P5M6n4K14j83n8J40m4l7N3o2O3rN9q7L3r7N9P1M2o6j45J49q7k9R3nl3l4
14956e4n2N4Q2j21JK07j20N6L5j92R3N4q9P2L3p1J52j09m2nMo5K52j36QOm7L6MJ24j53M0l5
14936B2N2q7P8j59J43nr4Q7j18J21J19n9k1j30p2Q1J7k9L1K4P1j9L5j14P8q0m3N1m2K17j43
14916A2Q6k01J13R9q1nQL3n5J91r7mo2n5J04j05M2k6mJ02j12p0K14j45q6n2Q0J29o8M5o3j13
14896a46J86J07j42j09J20o1O4n6L9Jk6N5q9L6P9j08K7m2k3J62p8J18j70O6M3P1L7p2o7Rq9
14877e8j3R3m4N8J7m3k1K1k9O2j1M6L9j45K2k8O8o3J8J49j15o3R2k1Q1M8N8j08j25j6kk0K3
14857c0P5O4j09j17J00jJ51Q1j22J2k3j6q8M7rQ0L7p4M4o0N1q4L6p4P8J7p2K9Q9l0n5j0O7
14836H4p8k1J6J0r5J55r7l8Q3o8J5k6M6J03m5p5R5j43J7P5Q2O7j21M5L6k7PO8p3o3J13r9L3
14815H1q4M1P7j02j22O3L0J07m8mP7K9j9lM6j93O4j49Q6k1Q5j75jJ92j18P8J12j15m2K7o5
14796f6J55M0k6pn8O4j01J4Q5j35J6O4m4M0q1L6Kn2N6J07o8n6J4J5J5q7J44l5M1n6j4M4p5
14776io4J25k1M5J8j33L4J0m2n0J37N0j87K5%K4j02J1J49k0J19j01N7p4L4J03j52M9j4m8K5
14756bR6M8q0j45O2n1k3J09l6L2J2O9j06J01Pk7k0k3L3l3M1l0M0k9k1q1Q8lk1n7J16N1j02
14736A5j5OQR6n1n3l7%J5Q2N7j63J51r4Pn7j3M7J5k1kN6pL6r1K9n6M8O2m7rm8J39j13K1l3
14713b0JN7Kj1L1J8O1p0L1j94K3P7L5qJ6q1N7MO2N3j63M4n7J09l5m5J46j7j88O7l0L0q4N6
14692b3J52p3Q4o2p4nM3J13j28J40r2m1j06J31K8j7Pl7J14K1j84J43r7J0k5KQ5m7rK5M7j10
14672A5o4j8O7Kl8O7Jpn2P3n5M5k5O8lN9l4m4O8o7k1q5R0l2J6J8k2q7J35L3l8J5m1j02n1O4
14650e0L2p0P7J1Q5q6j6J20Jj57J64O9j34j13J13K4J8j61l1P3J01j12pQ2R4j02K0R7r8m8K7
14631B3L7r4J22m7Q4k04Q9K9N5l0n3P7k0j73Q8J15q4O1%J8m9M8M3mj42l6RK0M2p9P0N5k2J06
14610A54j87M0J34q1J6KnP0j21o1O1q2J24l8O2l6r8P3L2R4p5j10J17j1pK8M9r8m8o9R4J03
14590A26o5p3o8q5J09P3J00K5j67N8N0O6j21N1j52P1J9k06J89R0m1k0O1j82rN2J2L7L0L4k03
14570a39k7R1R7j11J52RR0o3j02K6K2M0q5R4m4rp1K8O7R6r4J2k2O7J5r4Q2p7j44J39n7J01
14551H9j21J06q4J7k6J2L5L2M2j10M3j0L0mp5P9m0J35j68n7J98Jq9M0m5QM4R7j64N3N7n8j6
14530E1l6N0K3P8j34p0R4M8O5j23j05PO3K21m8n1j66M0P9o3m9P5j9o5L7J04n9J8L6n8K7j61
14510i1J24N1p6J08k5kl5j1l7R9l4K1k6n5lR0j19l3R2k0m3p0J36L6op9N2O1k1K0j01R6K2n8
14489F3j2K1j51O5N1OO2k09J4J49M8j28o2KK20j54M7J1n5N8LK5n3O2j7k5n2P8P8pq5K5K3N
14468A06l4K5j07k3n6N9P7mkP4j41N4l8j09M2Q4l3R2J2r%Lm4M2j4k7K3k27R4J13R8Q8j24M2
14447A36nk3j99J63l4n9k5J2k0rO5pj9K24j79J38Oj71km0K1Q1M7r9K1N3J2o9l3N8j37K7J20
14426E4l3JKQM2j5k4l3KJ13N5j54m1J28o4k5N7l0Qj32J64jj0j09N6k7M0L5N8j1j02J46j19
14406C9J12p0k0J49k36O4J41j17n9j2L8J4k4P1J01qj73R8l0qL3k6Km6or7J83O6j39l2j1n3
14386e6Qq6J54j14kJ08J45n7j35j3J12J16j92LQ1l5p3N0J6N9q6L3k9k9j1N2J03j13N2n9q0
14366g8R7R4o3j61K11QL8j43K1j06J03lM4N4j03K2N0K3J5O1p0K8r1j1m2J79j8p5pjN1J5j39
14346Cl4L5m7M8R0J8j68k2N5q7Q8R5p1K5r0PO0j5q1k3J77o2Q4n4J2J7O6M9M5p9Pj1j5O6j66
14324B2M1k3mp0PoL6k8J11n2K5n3N9q6oJ25L7rpj8on8P6r6LJ46j81J28p7N9j17J09o9J4P2
14302A04j92M2N9k0Q6r9L3K4o7j8J47j4o1M2k2n6N4J13j15N9q2r1J46p2j14P1l8O2M0%M8j94
14282a25K23j06J03M4j71J26R4j11PK8n6k8j06J19K7n5J2M2j0J0M3M6o3J71r6o0j06OJL3m6
14263dl0K3M5N8j18N2lP3j24P4j03J0Q3j4p9J22L2n3l3k7Q2j62J02Q7K1rj42Q4j08N8q0N7
14243b6O7Q5Mj51J04j9J0j08J3O1on5P0kq0%K2M7ko3J35l4p8n5k6R8N9p1r8p7J46J2K8K6N4
14221I0no5O0o2o2K8J02m4p0J9K1N9o2J17oM6j00o2k8RJ57j81N1J68K4l17R3oQJ33n6o9J05
14201I5M6q0o8qJ08K1O1n5k5l6J09j02j81J16rn8J06n3Q3j5j01K0L8J08j59L6j8K15r2j06
14182dP4j6J5J4Q8o6j28J39R6j23N4j06P0J18k33pO5k1p4JO3N9K5j0p0k7J44o5j09J37r9q7
14162h3J48l7M6o6K31j54l1Q7j00n7J11j8J8N8j32J13o0N1p4J2O9l4j04M1n9J83N8j68M0l0
14144E9k5lm0K2P5J1q4n4N6J7J20j40Q5N2j31mJ06j04j4J14j5n1j49L7J23K7j33K7On6J63
14124I7O2M6p7r5K7j17M7k9K7M9j2K2o6M9Q1j22P6O0K0j61M7N3j33O8J11J6j02r0P7o1n5J08
14105B3M5K7r2ll9O0M3j3l5J5P1q9oL7j13J73OJ6k3r2N1M1M0J6p4J1k4J5No1J45M2j43J9j58
14083f4J22lN3j54P0J37j34Q8J5j78J20Q2j00n5o6J8Q7rM6O2K8j17J6L9k7J1P0k9k8J0J5j84
14063e9j3J06J1j27Q5J3L0LN7j7J4j42M8K7J0O1k7Oj4M9k4R8p3j86J02K7m3l7N2K0K2o6l4
14042b1N8O3l9r3L1O0n9P3L4m5J01o3J6n8k7P0l8QJ05j10r3J86o1K7l3k1J9l2M5on3K4m7k
14021A9q6JK09k6k01J76O5r3j7j4m9J33k4j04P6L0o3J8m2m8l1L9J02J23j9l8j35L3j0P1o0
14002C5l8j3o9J7K13o8j52J77k2kj7O1kp6k4r2R2J7j4O4j08L3p7P4Q3Mo8n3J70k2j1P1j12
13981G1j3K5l3J37j32m8j6R7K7m8K4q4Q4L0Kj49M1j9p1l5Q3J77j82J34p5O6j24J02JJ5j1j28
13962e2o3J32l9L9P5m2P0M9j37L5Q1o5j76mJ28L5j30J3J6O8l9R3r7kM6L8q3j06P1N7ok7J13
13941I1r8k9N2mn0J05M0q5l4R3j14J16j23Q4J9o3O2J52n4k32L9K0N3Nk6K1r5k0O9J79n8l2
13921H3m3J27o0O2K4q8k5N9n0%n5K41k59j27K85r2o8j5L5K0l0L3o2LK2J20R7j77n3J27LJ8
13901A55q3j44P7j9J12j32n2R3N2J36j45K2m1J00J06m8j13n1J67j02KL5q1N4J9j00N2P3j87
13883d3Np0M9M9OJ2P1Q5j2L6j43Q2P2j61J7J06q5Q6j4J1r5L2J1L0p9k2On2O2P0O3q6k9j1J05
13861A64kk1j05o3l6L5J50m2jk2j33L0J08P3j15K5NK5rJ9r4L8Q7p8n8J47r2o6J41j3k8M2N1
13841A62j87J81l9q3K0j18J11J34j11K3N2q3M7p5oN1n7L2M3j9J0l9j9m4j01J96p2m3J41j29
13822b2m7J9K4K4N4J17n9r0p0P7n8J14J6K4k7k6N7q6K3J01n8p4l3J26o0q4M3q2O9J20o2L1
13802A01M4j12P4o1o3RQ2O8p4rm3m6J45L7k3j14%J3L6l3L7R1r2qm3nK4O7Q9j73KM5J2j8K6
13781H5N4j6n8kj7n7R6K9m1o1MP9Jn4NR1n2m1j30R8k3N0K3rM9o6M0j06P3J6qL2k4N7r4J60
13758A83j08o6K08k0p2N0j74Q4m3p8J84o9m9N7m0jLO0p5Q8o1O5j29J7P8l3J4l1o7M9Q6r3K4
13738D1M%j33K02N1p7j3J15j33o4J07LN4k7k53J99p4m4Q6k4km5L2J02J9j5m1k6j10k8J07p6
13718f3K41m6r7M3n2oJ69j32oL3l6O9m5j7m9O7n9q1J27n2M7O3k7k16Q6J17J7p9P2m5N9j07
13698eJ0J2Q3j06J33p3j3M8K5M5j42j3Q8m3jl8J14j8Q2p7j53J77l6j11J17p4L3L3pJ35j10
13679A15mj30R9P3j38k1J23j47k0K01j28N4P2N6m7k08J32R6j01J2r8j8K33j42m7Q9j5j93J75
13660G3N0j8k3j67J27K3L8l0L2rj1J02j62Q1K4L1j25L4l2o0n9J26O6l9r9J62l4m8M1L8mk9
13641I9p1Mj9m6M2O8l6RJ19j50P0nJ7k1r4OmJ29O2j8j04L9j7M3M7j5p4N0l9m4l4NK2O2j01
13619AQ6N3o9l8jk5Q5moRk0M5n0p5N1J5R3k26J22k3N0lJ2Q6p1l5JL7N2j31j7qQ3M6j5l1n0
13596B9kJ12j3Km1o7K3Q9r7n1J14k8J8lj2r1oK5R3j10L9J7j2l4JQ3mN5M4k5j09N0n7O3J68
13574B63l7j82J45r0l1q0m7J75P0j31j3nP2j6n4MQ7Mj22J80j16Q6m1j4O5p7l9l8k8J26m9J56
13554B23o5j04q8J16M5kj15m6q7J02O9m6N8O1pj11K4jn4O9k4J13j24oO3J2PN3l8O8j14K3J03
13534A77j08J9R6k2o4N2j15K2oP5j4OP8j40L9j9o1P2J0K1o0R5r5J13r5P0K6k2n0q6M3L4J07
13513A98m8o7o5J28o8j4j1m4P1L3K3o3m4M6k0K6J4l7l6O7rr1J9J10n0OP5r3Kk2qr4J70J12
13492B16j44r7Q5q5jJ75n8R3n9r7K8O5m9N1p8J32r7mJ12n5o9P0j52J19j40K2L6l4J29om1J2
13472G9J4j0K7J7K4n2j1Qn9q0J32N3j56J07K9M2q0O6l1j43Q2j0M7K0M4j21N8q3M5j5kJ9Q8
13452A48j02k8o5O3n8Q2j2J0J35n7j1PJ04n9l8j15J8j03O8J10nj24M2Q6j18l4J07J4K8j6Q
13432H5prk4Q7j56n1K08j1j11j3j3K01n6J8n5p4J9k5J02q7m1O4J9m4N0M2l7l8l2l4J26J4j36
13412a9M7R4j5Kn9N9L9j41J0p7J46J22j11k8K0Q6m2N8r5k6O1m7Q0l7o9N6nO3r4r1L4P6p2k5
13391@j9%J4N4l9J99j83rLP0m0P4k6m4J13q1j26J19mJ7p9O1P7n4J20j06n2o7J16r6K2O0k1
13370G3J8l7J4k1l9J95o2j8j10J32j68J18N4J1j03rP5P0p3K6j32J03j02M5j9Lj31J19J50o6
13351A16o8M7j4O4o3K5j26J9J7N9lNR7J7j54m0P9n1r1N9R2J79k04J0P0k2o7j14N2M0qJ33N
13331A60j09J5O5n7J04r4Q8q5j05QjK79o3j06N5L4k4m5O6j09Kq0J63l2K3n5M6N7j3n1n8L5
13311A13o3j5K11m6j47J7J00r1O5o0r5n1M5Q6kq8LQ7J1Q7j7p3l2J44mj97J12mj5k0J5j06Q3
13290E3R4j19m4J07J58r8k20J66j7m9N6L2N8nr6lO0j00K8K8J4P8j54JQ1o9L9l2m1N8R1j56
13271aRJ32L1P9j91K6P5q2o5K6J00On4l7P3M9O1j92k6L6L2J38N6j68l9O0j66Q3k2J1pN0l7
13250D6P3n1r1J52j5k5P9n3K3j4l3M6q4j6K11q8r8l0O7j07J07m7n9K05o8J0O6k0j10N7n4J06
13230A85j18j8m6J44rp6l8J1J75k08J06lK9j45R1P6n0j02O0J35p6K3r5R3r2qn0n8R9J52r3
13211I4rn0N2mP3p1L1l7J02j30k0J06k16J3J08J00m9K9O3j09N5j8K4j08J8J17Q9j90l2J27
13192A58On5m9J8k5J56j35k9O3J2l9j9k6K5N2o7J06M0j49K8N5on2Lp3K04j20j20K29l0K1J6
13172A98o8R7q7l4j08J21M7Q6o2K0j7L8j18o9J31Q9n2j6j6Rj42RJ10o7K1r6N5l9l3J27m4M1
13152A31q6L6k8J13N0m1N4j61L6o7J25l7n8JK6J0o4o9PN6N6Q0n9J5J12n1p3l4j5J1J3m4J37
13132A82%j00m9l9J18K7q8nJ03k5L2j94J76N8n0M6l8j9n7QL4M9j23N9o0P0K0N1r9L3rj12O5
13111F4L9L7j05J9J10Kl1KK8r8M1R4j45k0J03r3J06N0m7m4j5P9J8r9L7pm4J09k2j4l0o7J4
13091G1J85J1p2l8k05J98J8p3rR8J09j17j70O1M5p3N8j2o4J1j2M6J6lL5j64J40L0k5m0R2k7
13071A20m9J00N2qk5j56J28L1o9L0m7LKLj28J36n2m9J04p2qN8r0J14J40o9r4j17J28Nr3l4
13051fK36J2j44L2j12L7L3K2k2K3j02J5K24j08mJ3p8p6Q0K2m4M1p0R6j1nJ6K0O4o9n1l9K2
13030F7L4N0j2KJ19j21N9l5jJ00m6q8L8q4k9J20O9o3q0m6j57J43N4O1n1n1Q1o3p7R1J13l3
13011A64PJ27m6p1M5j19k8J41q0L6R3l1j79P5J41j4k26J9J22K5k4J7j26m3Q6M7j06O9l1nK2
12991A07m6k1P2P2m2Lj30j6Q8jJ38j75P7m8j28K61j35R3R3j70r9O6J2J21j91M3j6J28L1rj19
12972E9j5J63j52R6j15L8K25j45j03K3L2m2N1k6O5j28J10J27m7l1j0L2M5k1k00P5np1P2Q4
12953A86p2q6R5Lp4l1R8j9R8Qj46Q7P7l3k8n6%O7j19J33J0j88J23LQ5K4Kj8%r9m8r6L3oJ03
12932A16jo2KL0p4K91j38q6p6J74k9l9P0J1p5N5Rj75M5J0l3M1N9o4j06J92o3k9J6J03p2j02
12912@O5j3Q2J5m8n9J3j3O3L5m3L5Q1j0l6L8K2j28p2J9J44l2r6LO9m8J25n7j9r7P7j09J46
12891A52RK8JQp3nK4O8j15J20l5j32N2R0J0q7o2J21p8k6Q0LJ5Jn2N5o6J0m8M4N8q5l8R7nl2
12869A07rL2k2J52L3k00N0m9m3M5q1M5K2MJ3J65r2L9j27l3J88j19j7r5J21J18q2L2n0p3m7
12849B7LJ9P5N1M1ql4j05O1O8j64L8O2j2Ol1M8k4j04J75k6q5m8j05K1P0j3p9J60k2J30o8j9
12829A08R0Mj38J34o6J0K3j80R1J01K6m8J9P7M4j30r2N2l9Q6J9qO3j21J25j31p2n1LJ68mq0
12809H3Q6Nq1j21Q6M1q2L6J33k4n2Mj31j6R9J88q0p7J17p4Lj05j5kk1J68j1j6l5N9j05kO7
12788A25j27J07o0J03j59J9K1K8L1P0L2q4n3N1k1k6n5Q3J49J8j89p4K0P0O9j22j3Q4p0J02
12770A29m5M8j10O9N6j89j9J22J14j6Qp6O0J53q3k19J0J44Q2j78Kj0P7J2NO7j11n3J72j25
12751I6m8pQjM3n7k9R2l6O4o4pR3%Q0o2L8Oj40J88p8n1l4J06j76KpQ4K8n1J22k4k8J6j08J48
12729B06r5mM5p8k0O0J03k7m8j8j30J00P6m2Rm6J4P7j4r2R5j5j0j68R1L6j06P4nL9L6j92N0
12708AP1k3M6P0l0j02J25q6J00j2n9kr1K01j62K8NL1N1n8J9r8M9M7N0j01M9L4l2p6L7k4pJ06
12687A57R9l9No6J2m0o0n8l0J68OK9j69J53l9j01k3N2j6l2Ln8J05j4K5k7O1L6O1j20l5M2M
12667I1L8o4nP8M4n0L9R3pj82L8j75J53pm6J06m0M6oj4K0k1j0l3O3j2n0J17r3N4q3j8k3K23
12645B64j39m8MN2J10j91O9n8N5N1q3K2j5J45j2o2o9M2O3q0l9j08J90J65j94o1R4R2q6k6k1
12626A26mK8j3k2r5P0K4P4J0r4%ll0j2O4%L9N5M3k00L9O1O1m5k0p2p3J69Lj22J24j41J42j8
12605A68q5J12j03RL8O5p9R3M7j35ro4O9K2j31J31q9jmJ15Ro9LN9j1O5m6Q4O6j45k4q9n1Q2
12584A02J8k8R6j88J80l9J22m8j28O8q4J02K0p6L3q3j40J80J37j46J39j30l2N2M0n3J2J07
12566B33p3J4Q4j57K4M6m9j11J14l3RK6L5l0J15j28M1k05J83k5j07P1k3J60q7N3n5Ln4J53
12548B27j25J76j11m4m6N6J13KJ9j63K2R7m9p4J10l8J3p6J6k1K5Qo7O1lk1N8m2R3J7m8P7q8
12527A74N5o3q4R2Mk3J35k85J62p7M9k4m5N0p7j20Q2L1N0R9o5P9o9p7j05K63p0k9O1r7O7L8
12507A81j6J8o4n1L0Q5q6P8J19n8j28R8n5P4J04j39k7n1J0q0J12L5p7Q9Oj6m7O6L8j14jJ9
12487A52J5jK1j06L5M8rO0l1J57j40r9O6m5J7Q0p6kjn6N7q4J17K0j44j6L0lP9J10Jj11P7k2
12466A96LJ32j26j72Q7m3J15o5m0q2J41j24J00j6l7Q2R7L5p5m9j4N1j75N2j0J31J8k8j18R8
12448A64N1m6J5o4J06J9j23L6lq9M4JQ0r5J00o9K6k6k3O2o9L0j28R9j2P0J0k1O8n3K8j8k6
12427A44p2j9R8Q1p3M0q8Q1j06pN6K6M4p7j1NJ3K5k7rJ12r1l9P4p7J45l4j21o0J31O6q1j0
12407A39K7j63Q4L0N0Qn4l5N6J04l4j24J17o8N7n8o2M3N3M6j69J69j59J09j1o3j37K49pm7
12388A50Rl2K6K2J7n9k9M5P9j59R2J35j83K1O3j53k5J63j03J29r0q0K00j04N0K3L5j30J17
12370B29M1j1r6J3J4r0k3J80j85o9K11j02j14J28J4J3r7O3Q2o0m3J7K1m3J26O9j02J2m8J5
12351A65lJ31j54j9J16q7O1R5r9j57L7K7K17p4j01K9j06J37M0j15m7J86J16k14j0m8%N7k4
12333A56J20r0K3j82qO9P7o4m1j0M2J23j33r4J1J14j5J0R0j82J36j1J01n9j6k7mL7l2J5j14
12314D2n7J55j6J13Qo4j34L3P9J8o2K3O6k1N0n8qR8j42PR1j36N4J8j73J36J31K7j10r0J7m3
12294E2K5J42p6j2%p1N7k6N7O1O5k39N9K7m6j8J90r0K0J8jj25K07pk1k30J55K4j08K08k12
12275H5k1ON2j29K19m8O3n2j01N4lOJ52p6q4on3J66p2M2j37J29J0KJ8j4m3J03j51j67J6J34
12255A00N1L3j82jO4Q1Q6m5p6N0J46k00k5O4N8p0n1J32QM3p1r1J55J40j46j05J31j18l3O8
12236A96kom8po9M9K7Q9l9l7R4P4q1j08k1R7j1r0o3O8o1lJ80O0N0j76l7J02ko0ln6N4n7J12
12214B15k5j10J26p2lj2l5j8K0k7R7r0J73j39J22j86P8N8qo7k9P2R0l9j5QK3kJj94J05J07
12195B24Q9o0lJ2j67m6R6n1j2Po1J46P7J5kOj48O4oM4PM6m7j07P1j68M1k3O8N6M9L2j14R7
12173B32j66N3o7P2J5q6J35m7Rl7O3M1KN1j13J1J30j93P1l7M9j21R9J0m2nL7q2O7J32l7j47
12153I9J3m3K25l7m0J5n1q6N5N9l0r9J2L2n7O4O5j32R1l3Nj25R6j4J21j0k3LO8M5q3P2Kj93
12132H6k1J36l3j68J02M4M0J41j15k8j12M0P5P0L6j65o7P1N0J1m1j2k5J26j74M3P1Q2n4R8
12114C07p7J21j28m5j30L8K1J77n5l0m2Lm2O3JN6q6o3N0j3p0m9R7L7mj7N3P0j82Q5M2J2jj14
12093H5rJ1R6P1j4J0p0J50j00K4p3j51J96l4R3j74k4J55l6J27j05r2K3m6N3k6p0L6L0L3o3
12073A06J33j79O8R1j20rR0J04o5L2j9q5M8j26J13M4m7j0q5J14O5k5PP2j46m0R4J6n0k4m0
12054A27j1P4j1l0K1P1j01L0N3m7j09M4lJ6L8p2J20Qn4q3j2R0J26j18O0k7m0N4q1j8J6j0L9
12033A60O3Q4p0%k5K54k47q3J04k2m0j6Q6j82QP0O1O8q1P2q0j10K6P7J5m1Q5m9k8Q2J5rq5
12013A62K6K4m9L5K2k9l8P7j20N3L9N3k6j11O2l0J4mj11M8R1L2J0J4K0j17L8Jq0J23OJ28j18
11992B45j14J10l9mJ8j19J10m6J07j08r9R7j28J17N7l1J14r4K9J1J0j73L9m9N6J10m4j36P4
11974A20l4J07o6L8P8n5N0n6N6p1K9L1k3l3O4j09J48J2j01J34o1or6L7%N5p0J5j00J7J69j29
11954A50J0K3O1q7n9P5j4L0M4o7Mm4R1j00M0o5M7R7Q5k58J40k05J63J30j71M6R5%M4j86L8
11935A57M2O2jp2q3N8j4R2L1j25j47O0J27P1j54J59m4j02Llo6n1K01O9j63M9k5J02m4j81j4
11916fQ3R1J3L0L5m4M8J0q3P3k6n3K6l0M2j35R6R6qo3J2L6L9j31k3N8J07j7n8q2Q1Q4n4o6
11895A81mk9L7P9K3m6j33j3L9Lpk0J05J2J25o1j06oM9m2O0j1j2l7p0Q4O2j31L4QL2o6k2J25
11874B42k8k9R4O7j35p5J18Q8pj33K2k5m0J61j36J09k15J8J23q4J0JJ06m5L8Q8j51k4k5K4
11855A57J5J22m0j7lKP4j18O3n9L1R3k9j44J0O7R6l7Loj32m5P6q5J27m5J1R1j40o2M4J00j33
11834H7O7J0J7Q1r7k1M8L6jn6L8k1L5n5pM3O6j4lN6p8q6R6Q8o6N5k03Q6m5M0M9l9K1N3j28
11813A52J47j30R8K4j74J06Q5j47Q1lkm6q9N1J2K2m5J08p7L8l1K0j02olM1j5R6L9q0P6l0n5
11792A61K3P3m2Kj30J11NJ8k8K6N6j36P3j26J55l1o4P8q7LJ17o0MJ0P6o4J5m1o4L0K7J17j11
11772A96R0r8m3o2J01n9J00o2J15L0Qj42mJ04R0j61k1MM0o0l5O8N1j3j9k1Lm1Q9q5K9L0j4
11751B08n0j33J57J9K6P1q5qJ50o6j10K67j19J9j24mk6J59p9j03J22j13J5j4o1K14o0q9o2
11733A21k1MP0k4m5MR4O1j6j50K04Lr6K0l1J01j07J6p0L9J18j11J12j8o1l1P9J3p0J26p2j9
11713B43N9j23R5p2k1J24o7N4k12K0J05O8j27J19j37Q1l1O4M4j53K6J52q4O7o0j15k7O5L0
11695A87o3L9l2J17Q1o2L7j95J15j5j4L3j55J04j9p1O4M1k8J17n0j5k8o0O9J21k6n1K7K4o9
11676B23JJ1j1Q7qj6o7p0L7k2L9N1J1K3jj20k7K1L9M9mk7ol3KR5j03N0J9j15R5J17j78p7J17
11654B02K1jl5L5l0K7P3j4n2j13N3n2J73l9J25j23j5P8k0j37L9K6l3qM0jN1o2lJ21q6J0L1
11634B81j27J11q7O8N8j9j0j1mL1R6l8j88J3R5k8j00n9J23O8m3nJ0J5m9o2J46K1j20J32o9
11614B49j53J20j6p6K04J3p1K5j17J7n1O8R8m7l2%J0j27R8J25Rj11k2R8k5n2j6J16j01J1r5
11595A49lN6KL2q0J1J02j07l6Q9l2q8J39O8Oq0P9K4K3J20k35l5K8l6J4L9M6Q2On8J5o5j28
11574A47jO0j7j8l3m8M3J26L1Qj43J07j38K4K0J71p6K3j8k9rl9J61j40lL7k2j2j1r8J55j46
11555A12qL8K1L7mp3p5J81P8m5M9j41p4K3K5J3J46j40k9M1P4j42J14j5%M3M7Q1o3j59J08P
11535B70o2L4l5L4o4N6n7Q9o2K1r0J54j53kP1N0o0N7J11k3K8N4j54R5o9j29m2q1J24J35j15
11515A85j5J44j36o3K75j31j58J58o2l3P7m9N4K7p9J4n1J23P2j28P2M4l1j42m4P4L0J26j4
11497C39o0J03p6Lk9l4j42J45J24j01L8l7p5j2J2oJ04Po6Q6k3m6j8n1L4J6J03l2m1K2K5J15
11477D27j36mj26O6q2P2N9K5k7L8o9kk8J0Pn7P8Km6l8J3k9J48q1K8L0L3L4j45J21r4m9J0P0
11456B58j3m4N2N4j9J5r9L1K4J1j34J42lk7o4L0nP7j38J00nj37R2m9J08j5Q0n6n6Q2lm6J67
11436D10O0j18Mj05m3J27k7p7O2r8L2L1N7r5M4O7l0N1o3Qo0lq4N9L5j5M3j0L2Kl7M5L3j8k9
11414B90p0mM3r2J24J20k09P3k3n1nM3K9j75J24j9LK2P1mn5k5k6J39j22Mo7L8J42p2p8l4K13
11393C47p2j4n6k8l1j6J54Rl2n7N8kq4RJ62K3l7j14j9K3n0M1O9r6Q0K6j11P1m6N8Q0o6J1Q6
11372C76j36RJ3J5n9R1R9j86o4J91k10O8J11l1j68L4J26m5K0J10lp2jk0k5R7J2J0j60O3q1
11353A84O0k2rl4P5j7j51N3K03k2n2J9k0q8O3N9m1n1L7j24J94nNj7P9j21n7M2k1P1Rp9l5N3
11332B40Nl6Q9l4p2Q2j07k7N5R3o6P5%J0m2j34J56km3R3O5j96J08LK4r8K8j05J23j3P0j5o6
11311B63j10J56j19K0R1%J28j43%j1m1k0J3j7j7n8R8lO6k5Q9l4r1Q0Q2r6n6J44j7j08j3l9
11291B12J5k1J47n6LP6m0m3K3j7Mj00j6O3n3K6J47j09j0oKqJ45m7k1n0nO3o6N1L2P7j05l3
11270B80l6K5m8J39l6k9j35R4j8M3o2Q2%Km3J08J3l3m1l0o9j6l4Q0Rr1O4O3k3J9n0PqQ9n2
11249B63Q0j4j04M7Q3j00Q4J13p0M5j20l1J23j14jl7P6M1k0j4o6P6k4j3l2PK7j9OL2O1q1p8
11228B26j1J18m3k4m3L9O3m9L0j0j14l4J01J44Oo9JM6k8j49M4K0n2Q8k0Q3q2L4j6j8L7j2p1
11207B35k7J35J6M3q3o1k5K1M7j67J30N0o0l9j30Q3O1j2Nq2J5N1J18n1J15j27j07J44n4p3
11189A71J25pJ0P5j14L6M7L3O7r5m3oJ23k19J95m9oJ4O4o7m1j34J32l5l9QK10j33J26o2q2
11170C04M5m1J11q0o6r7LJ24k0P2j5P0j0O1j18M4l7o5J47j46j2N3j70Q3j6O4kj5Rp5J12j20
11150A97J30n8J1M5k3km9J17r2oM7kJ0r9jQ5L3k1P1m3J9j77N0J39m3m4o8J28J4r0N4q9J47
11129C90R3k61L3N2P4j65j4J00M9kp7P1M2j03L3L6j6R5j41k6J06rq2K8L2l1k0P7j83R0P4p4
11109B71k6J91k44L5R6Lm1P8O9j78P0m0j31J18O1q3O6O2k6Mq6J53Mq7p6m3J02J24k03m1j3
11090A89j5J53Ol4k3l9O5L0L4p1p4N4M9R6r8M9j27O4N9k6j11J02p5p6J15m4P7qj6J4Kr6J39
11069C64p9m5P0R7K0j79R2L8k5p4J41k2j10K0J44j68k1o4J16L3M5k1n7J23l9K4p5j34J49k00
11051A63J43j9m9l5J75Op2j05l0Q2J16Oj5m7j30J69o1lL4P9Lk6n2N2op0L2r7J33P7j50k9M0
11030C14J19q7j66L6J98j8o9J25p4Q1r0K6q6rJ13mq6j02M6M9NM1n3P2n3M6q4p5j5P3J02L7
11010D12j21J17k5j8M6j84J77j15M6M0J62j29r9Q5j33Q4Q5j61M3O5J8k7J23j38k30J79jk2
10993B79L4M4j04L1rmj28J02O6o0J4J5Q7p6K4K5N8L0j62PJ8N4lR3j70J36M4o9j35N6J13j49
10973B61J81q2N0j40K5Q0j0P2j58k6q8J25K8m0J22n1j03J66l3k1p9qP7rq4R9r5j5O5n3Q8l1
10953C13pq2J01k1J37k9p6P8Lj28J05M3j70O4P2r7R8m3K9l9j31J29nQ9k24K3J63q3O0j07R4
10934C59m8m5P2j2j03J67q2M2p5K1oj5J36L6j04n2j13K16j03Q6M9L9k10j0O4k9R4r0O6PR5
10915D52rj56RJ2k8M4j6K1M1K7j17m1j26M2J34J85q5K5q6j13J3N3J2N7k18J71K8P4r2J8j16
10895B15J78J7k5l3J9l1r5J07K7m9q5MR0J78k73P6K1J14j15k0O6k0o3N3n9n2J22l3L4J02j25
10876C45m1ON4J3m5R4p8K1k5n2N6j36P9R7Pl0L3LQj10P6O3l9l9j15Q6Oj04J89J49k14k9O3
10855C91Qk4j28kL5J27j05L2q3J19M9j41J10k6k4Lm5M5m6J24o1q0J8k9M2Q0n7j6R0n4N6J3
10836D21M7r4J0j43L4k8J44n9J3J12p2m9nJ28n5j22OO3o8J48j8P3j62M4J29j51J48j34j14
10818B46M8o6KK36o3K4n0m9R1k4n3r7K5K32k2j22orl9J8mJ53j19L9m2k5P9RM1Rj38O1k1p8
10796B86J09n3k1K6J07n1j9K4O3j20j8JP5l4k2N9J8q4J0J17j20j44J22n8k1J07J15J0OL8k42
10777B86j1P1rO2o4M8K9J7o4R2r4Rn8J5N4Q6j34K52n8k26M9Lj08P9L0R5r9P0j13kqMj6k1J79
10755D45N2j47m0n4P5O8q5J17j8P3mj37k8J04j3mPj11RJ45m4N5P9m4j12P5o9L3r8m0j0J46
10735D25J0pj13o3J32R6nq9J11j39P8k08R1J44k0l3J28j68M5O7k23J76KP7Nk23M2O3Q6o7R4
10716E14j07j38Q9QK9j0q1nJ46r5ol7J52m7k6j60j3M0O3n7O6P4m7M7j9r6R2K5q6L0R2O1j52
10696C46J6N1Jm8R4j29O5m6O7Jr8L7O3j30OkO3P7L7Q8j67k1o4j6M8L6j08J19J2J93q2k50J93
10675D52o4K9K9m1J9L9K0k63J36J12j49M7J48j04m0j04L6J16j43N7oM3J02n8L1n6M0r3J44
10657D79q9J8M7j3r2l8k1M3k3Pj8P7J05m0rKj6J2j18P4M9j65J43J1m6%l1o9mR6m7J34j22J02
10636D38nJ4j17M1lk0pJ43m2j8o4L6L5N8j77J10K1lO0l7n9k5m1J86K3j63J1Rq0K2N8L2N4l9
10615D51j12lJ37j28R3N5O3j35J28o5j09J18j61J74m3r1J25j43M7J04j33R2j26J38M3j85Q3
10598D17M6N5N2n1j18r7J76k0l3JR5L0q6r3J01n1q8j4Q1j23L1J6J21l4J0j6NO4J2L8j83R6
10578D40m0J9ML7j7q0J11j03M3j15P1J9MJ07j38P7p3K8r8K08k65J57J17j00OQ6j09J06l9Q6
10559E49Q9k50O7o4J12j5M0l6Ql8k1Jj0n5O7J01j20rn9J24J15j21r4J15j44M3Q4j27J00k1
10541D31j28P3k7p6L9Q1K8Q7J32q7or2O9j47Q9j7K3lm5m8J18M9o9jn9j5M2l1k4l1P6j5QjM8
10519D71J4J0J45l8k07p5L5R5J4qJ5J0O0k5j11K1M4r3N5O4n5o6J80m7Pl9l2j06l4j6J35l7
10499C86j8J45P4j9l3j2n5L9K0n8m3j28n5J60JM7k3R5J22j20j9n5K1k7L1j05J6P8L6Po1K1
10479D68Q6l5j56O9J3j7J50J54k54rO0o5J1j4p4N7N9n0r0J96M3r1l7Nm1O0p4P9k1p1L5NK3
10459D74p8N4O4j9L3q9m9J10L4jP8j77M4R1j9j0j75R2R2k6jj2L5j04J3Mk6j7JM4r7M0J06P1
10437E80jNj19pP0j5oN8j00j7N9Q6j59p2J23K7j0m4oj6nJ07r1j07j8J19N3j7q5P7o5M7K0n8
10416D13Q0K1K9Qm6r2p4O7l4K4M7N1j2J6l9O9j06P8j8j8K8M9j17M9P0m1O3j9p8J2j8J1L2K5
10395E30k4l1j10M6K61j06j16K3m9O8LO0k7j92J44Q3j74L1N1J12k2J9Mo1nj9M3O0rr8j17J39
10375E17j7p8J95m5p6J63j64k9K5mQj23J78j06P1q0L8L5p7P5m3J33p9K9J3k6p6L1l2J60k7
10356E89k4j39J53q7ok6J43j50K3j14L5K0K3j36R8M5J35O3j97n2j6k3O1Q2jp8jN3l5J5P0j2
10336E11J47o3m8jm4L3j75N2j5R9Nj18J03n9Q0R6j33K4qM6O1j19j08J49R4p3j63K06%n4p4
10317D51m6J35o3Q7j62P1l4N1QR1k8n0kR0k0J7mm3J57j59N2k3n7rR3l5j26m3L3J09K9k4m3
10296E03oj0J9l7Lk9Q6nM9J87k31K7p1o4L2k2J13M5r5No9O8m1J31k4l6r2J33o7R1M2j26k7
10276D82J3p4r3J18Q6J31k7o1j07m8J29J47j84M2j4q5K2N1J2pQj9Qp7l7o3P9L7N9j9L3K9q2
10255D89J5M2n7P6L8L9j59r7J66jo1J27j49M5O3j7J7Lk7k8O4J3m2j0R5j28N2n1M1j4m0O7n0
10235E21J27q4q2K8o6j1k0N9J02K7J2o9j4M9Jj52J55Oq6O0n7J8L5Lr2J11K3p6j6M1j12J06
10215E47L4r8J5Q8j02L9O5j16L9N2M6n9J7N2m9q6P1N5j45J7J65j00k2J05K2j42r5J33L0L2
10196F10N9M0m2q2r1P7kO1j51m2Q8N5J6l6LK0lJl9J8o2N9L3r9P6p6J59n3PL6q4mo0K4K8L2
10174E76o3r0J42j15J82o7J8m3m8l8J67n2m3r1N8P2j11K7M7O4n7K3j02M3K7J2N3QK2n4j0J5
10154E72qn2M8M0j29j4P6j9J04p5k8jK6L4N9j02P2K4q2L4P7j56Q6l3K3P4m9o8Q7J9j62J07
10134E84M6rl7p1N4j9l5N2K8P0j30J69r0r9J28jj34J02o0jk7N1jl5P5L4j81O0J09p3m2R8k9
10113E86R0j02J25Q1j73J9o7r9M0N0l8R0Q4p0n7l8Q2j48R5J09n1oj0J14r3pQ4o0J09j59pK4
10094E97n6J11kM1J1q4q9O3M3n4J03l0j99O5J16J08j34J9J13j02k7k6N4k1k2r8N7K9R2j12
10075E66J03k3p6L3P7R0j29q9M9J52k31J52p9k1m1K4J17j34J66j80loJ52q9j05J13O5J02j69
10057E86o6R6KO9j27k2P5N9L0r0o9M7L2mQ1p4L4o4N4J31k9j9n5m4j48P7mO3n7l2J19O9QL7
10036G65o8O6j34Jp9J81q1P1l1Oo9j2oj6M4O2Jj6L1Oj7Mj03J19L4r1r1J59o6k3l4O4O0r4n0
10014E93O7r2r5K18j7M9l2p2oRn2J04J2P7j0j1j15m3J20K5p2k9L4p7J58p6j09J9K2M3K0N6
9994G18J9r8l5K1j0j00Q3J45r0N8m5r5l2Q8l8Q0M6m2M2J9j03q3J69n7k8J35j1J0o6j15J32
9975G17L3m6o8P1m5rJ5N3k6o6N6k0L2L6j64L4j3J64J5l2m4M2n4o3Q7rj48P0qk3J87j24Q6J9
9954G55j1k0L2J3n3o5J4jk6J00n7j7j18J51o2M7M4m1JR4o3K2j0j4O8rj08J2R0K0n1r2L1Q2
9932G58j02J7J53k37rR4j5M7K6j2l5o4O8O5q0J27k67J13O3J0k0m8Q9P8q4O4o6R5j73M4K9o3
9913F65Mm6J10Q3q3M0L3j13j3k8J12j0n0o1J6J80pj76j25J75j3m6M6L4K2m3n9K8J03k7j3l4
9893G04n%o6N4N0o9J26J4QKj6j16J61m9K9j44R4J08Qo2q7q5O3K9m5j27J07n1J04R7j5l1r1
9872F99Qk9n1%J52pj4L2n0j14J55M2j84j8M8R7J18o5o4m4jJ23o8r8M9kl6o1R9K8k0M1m4N6
9851G77Q0j22N0J4j59J81q1P4M1j1j90N8k9j27L4J31M6m2q5J07O4j8o2J19j50J41N2k54J26
9833G65N8n1j00J2N3J49r4J10j72n7j3J01J16qM2k03K4jO6L0q0k8n6l8J36P1p6J00p3j4L4
9814H03p8K6O4jOJ07j60OJ03k04P6K0K1J7MnnLn6J3J26j27N3q9P1kQN2p6l3r1K6j22R1J6P9
9791G42R8K7k9m1j25j6k8L9J18P8r6k6N5O1r4n7n2K2O8P1o9J37p1n4jj0O2m2o9J12k9j8j05
9771F58J55m2J4J1l3M9k6p8J33J50j52jJ0m5j37J09R0N4J6j60jK2k3o9J01P5Lj83J66o8J06
9751I04P5j48J12p3K4j06J02n7j06J0lO1J6J2P4j0l8R2l6M7j4K9r1L3p1pp2k9M7k1J01j07
9732G50L9m0J33j33mK4m3M3M4N2M2o1p7N9j5P2m2l4Q3m%J1M2k5K3q7J8L6o8N2J0M4rr1O1j
9709I04q4rJ1J12j18N9L9L0m3r8o7K30o8o8O1J7j5m0o0J74o0jK2j31P7N6N0n4j86N5j13MJ63
9689H49k5P3k9p0L6J49j37J6M0m0j42J52%%n9K1j14K0J14K9k0j06Q0m5O1p3J57KK4r9j0Qj7
9668H45o2L7J27j02%Mj8R2j77o3J10J32r7j5M7j9J04J34j64j4p9j5J91o4m5m0QO0l1j6j16
9649G54M1M7J8N6oj4n5P9j01Q7j5j20J10K1M5ML1j44k1J42R2j01r8l3j0J29j4j9R1o0O8o1
9629I43N9K3m0j3L7K0j30k1pK8k0J41k04P8P3rM7N9j83O2O8j2j34O1R4o9lj3j1J6n3J33k0
9608A000Jj02m6n0L0P8m6K3jk9JPq1J08L7P3j18M1k2J18o1J5j00q4J20N6o5O1J0r1MJ81%K6
9587A094m8N2o4r5P6J9M4j19O1k2rm5Qm6R2L7n5J2k4o2Q9o4M3l9M3R8j20n9P4l0R0m0n7pK7
9565I54j4m9Ron4K15m5k8K3K2k0L8o9P9J4m9k7r7J7L6m2l4J40N6L0r6q2R8J08j35j3J17K7
9545A123r0M7k8o0l6Q7m1L0j4J0p4N5L6J5n1M2M9q7m8m9qP3J5n1PK9m5L8o4P4M1O1Ll1P4O1
9523A193k06m5K0Q8o9P6j8O0n6n7R1K2p3n5n1J17RL4K0o9J5p2M1o9K7M8N3M1J5q6J4K7m4O1
9501A102p0J15k5j29K3M0J14n2rJ8rj0lN5m3n2j2n6J3J00r7l4P8j48K31j64J07m1J6J07j04
9482A061J9J4Q5m6p3P0k4K1p6J47q5n2Q7p4k7J03j31N8l3PN7n3m2M7J73o9q8k6K0P8q7P3m2
9462A092K3J6j06M7K4p2R8Q0J5j41R8ROj29P7J55p6j88R6l9l6q5P0J20q3k9K52j26j74J2J3
9442A019J00K5q1J72m0m9P8m6j05N3J04j52J64r1lr3J96j53K6RJ55n2j07r1P6J71q2r8L0J27
9424A262p4J8lJl0j45L6J87l7L0r7RM5j6K2M6o2r4M1M0nJ06j23j96O4J18k8Q8QJ1j13L0L8
9403A177l5J21P5p7q2jL2M4J6j05n4j37J59R9k9J5pj84J88j06N0K6m1MJ7Q5M1j04J33q2O8
9384A306n6m3J4P3j74M0n0J04K2K3Lp5R1o1J39o9m7J07K3j37j0p2P5O2N1p2q6O3o6L5J05p4
9364A244l8K7o6J28o6L0O6j2r8J48j31L4j44J49n1J68j75j0M4N1p2p8J12J25j40j21J80l8
9347A266l2J1m8R4M3m3n1M8p7m6J49o7m1k3L8PJ1M2l8lP2l9M8jol9J46r2m1o0q6N3M3L1Q3
9325A352Q8j94LR8m3R7k3m7nK9r4J13m0k1MJ1M8J8k18KJ22Q8N8n9j06p5Q4N0J25p4Jj7j43
9304A232P2N8J0J6J16j91J36o5q6N6j08J48r6j07J31j8m7P1k2K9N8L3J9o4o0J84n3nL8j11
9286A374K7j44K6J0N5O7kN0p5O6Rk9j32N5R0m3l4O2l1J0K8o6Q6j7l1J7n7o5N7J09n0o1P4j48
9264A287J59L2r5J70j41L5n6j2Q5jM0p6j5k2P5o5p2J33j30J80nj10jN8q9L9R4p4j9NJ63j07
9245A465m6P8N4Jn8q7ln1R2p3L2R7j89J1J19J59k5Lj71Q1Jj56M0O4Q3k35J45q3R9K4l3P6q9
9224A425M0K8p9Q3J49o6j34P8PNq1M8m4j15J14l0QP4j8J6J35j60n4P6n5k6J4J01j88M9L5k5
9204A410J8M2J9n5N5J03j6k5j10qL8J13JNro4K9n2L0K1n9K4J7R3j15O9k6J13m1n1L0m7J8p7
9183A493L8J9J31K3k62K8M5J32q6nJ9P5P6k22O3Q6q3pP9j86KJ32lk7OL6jK6q9J34j0j3o7l3
9162A549L7J1n5J04p6n5K27m3p0lp3o1k5j1J22o6J25j1NJ5n1m5p2J46J9j2m2O7k11J17J23
9143A685j65L8RM1k5J12kn4n4J51j75j1RL4J16K2j01L9j06J5J47p7J06j08j7Q4J9j35P7J5
9124A689m3M9J8j6m3N8m8LR1k4l1n0l6J05j1p4J67j29o1J27j6Pr3P1P1R3r2j09k9%J13j5M7
9103A789j94R9M6Lk6O2k1j38L3J04ll4LO0m3m5J55o6P9k7l7J03j54o6Lk5k0J33P7p4P7j02
9083A751K1J3j11K01j37o8K00j55mk1n2J88n5j5o0J42N1j28N4j17K6NP5pj62J66J7l4Q2rn7
9064A800K01p5J4K8j46J72j64j09J03J1k5qJ85K9jk05J9J38j47NR7O9n9%m2p0R6R5J7j20P5
9045A983k2l6k7L8j5k2l6P7m3R1M5jj70N2l2M9J03j29J64m2r7k4K5MJ36j77L2O4j00K1Rl8
9025A882M5p3P3k0n5J11j0j38O0J63j21L2K7j0N6MPNj05K8J31K8q0j50J39Qj30J21q8R6R3
9006B129j07n0jj23J93J00j31r9%Q2R7j12J85j80L6j04N9R8m5J09r7j23J35P8pj12K4KJ3j7
8987B032K5L6N8j03p4J3PJ3J05l7K5N6o4o4J96q2j1k9J9j6q5J21j1j23K71j01L8O9n0j03k5
8968B106jL5L0o4q5R8n8k3k8J09P9n5M3j03Q1J26r3K1j1l7R0r1o5L0j24KO9J49J5k8k1NN7
8947B258m8M4o4Po5N3O5K9j88P0J43p9k1j81P6O8n3P0M0k6l5R3lj4k3p6J31K2l0j5n0p3k3
8927B102Q9J7L8PJ72j68j01M5J69j45R2j2Kj07nP2K0R5l9j26J38l7O2j4j7n3l4J9o1P8J76
8907B474j16%L8o6M4p1r0J46L4j48J50p7l0RJ61n4K2l0j08j5o3J25j45pN9P4J06m2l6O2J2
8888B418j03M3p3K4P7kn5L1J5K7k2k9L3m1l2J9L1N8p4Q8K8R6J0o0p2Ko6l4J00j4j0P0l4k2
8867B427j4M7Q4M9j85p3J35o5q9J39M8j8n8J45m1o1l5N3J33r2L1q7J2Q7j50R9l0N2j09KJ44
8848B580j19R7j34r4l3J87p6M0K9J20k2LM2q8j3j16R0K9qJ9N6j47M6O4J0N8l2j18J99l5MK5
8828B663P4j10j48J50l2J4O5n4j35K26j24J0k1L1J4%n1%j4J8L5p6OR9l9J19j07PJ39l8j23
8809B598n7R2P8q1mj4N5R2m8j82J36o4N0M7JN9K6k09j9J08J5O3K3k6q1J56o5q6J55l4rl5P1
8788B811j49R3k7R8q8K8N5r6P8Rk7Rn1P0pl0Lo6J8l0Q2l4n0%m8O9N7rm4P9J02J1j34n1K7p0
8766B688J0J14Q9r4J2j84Q0J29n0J6K8q1j76J01O0R6J29n8o7q6nN6L0qk4m3m3R8J04m6M3P1
8746B989k3j8K7j9j33K43L3j25j12l9KK3N4k1k1M3m7N1K1k4J37k76J80O4K4p0o1J04l5M6J2
8726C029j66P8N0n6p4J30M6q8p9K13j1k0j42qj1R3l0M5o2R9o6k9J4p2L4Q2K0n2K45j89j19
8707B904Q6m2M2jn6M1L7O6Onl6kK12j42k5j40J25j34P1k3jP4r7Q7O4O2Kj03KLlj55k4J69O2
8685C126o6m2j11O5K26n4q0j21N6J65j0m4QO2m9K3L5j22N8j01J5O6M5K3nK5n9O2ql5l6O3r0
8665C090J71j20N5j51N0N6lJ4o4p4J42K0k8Jm2k1OK8LN0K8p5N7Rl4k5K0j0m4N2m0J33pj33
8644C114Q6k3L8R7m2n6N6n2L6pO0j2j27J36L2L0k24PP7O8p8q1O1O4n1N1jJ5r2P7j6P5q4k4
8623C210J11l0p9J0M4M8j00N3R2q4n0M5M4K6k6J6p6K1n6K54j60R8n2J7L3j37J7J67j5r9q1
8603C261lPJr4J58Q9o8pp2J83J2j41P1n7O5r1L0J04j51RP8M7j72m8k9Q0R6o1N5j58J00R4k32
8583C156Q3O7l9P2k4m3p2J97pL6m2p5J36J2j06J41o4M4j08k3O0p7k8J10M0j18j5Q5n2mj1l1
8563C300N8m4k9J04K4j94k8J30j8k8J84rr0Qk2rl4J87n0Qo3P9j1k4p5o8j3j1J32l0J2Po3J23
8542C443q6M1Q4lq5J6q9N3M3j26J53J00j46R5J01k13m2L7pk6KN2R1Nn1j00J11l3n0L7L0o4
8522C373M9M9j7j00O0Q3j54J06j00K22p9p6k5J37r6KoQR4l7oj44Q6MM3qr4K5L9k1j19M5O3
8501C406%M2J1j18mm3J3J05j0j56J07J16j31j02J34N2K2j3J40j28q2rk3k9J11k7O8J29k37
8483C344J66o6qOp1O2Lr8J4R0j59M3O1m0J20j53nK0J02l4J09j21N5J13j40o9l6l0J06p9o5
8464C240J53j01M5K4r0J4n7N3Qn7p0J84pL6l2L0k2k57P5J21r3J80l2M0N3j33m9L2n5K1N3M2
8444C349o8RN1j11J6R3j06K4m6R1q8r0m1K22L7o6n2n4k0p8O6R3j47L5O2L8p0J1J00oN3q3r
8424C215m8m8K9J34j20j10J06Q3K9l1Q7j71pON7M9M4n5L5j18R1n1J16j66P0O0r0j8l9K4l3
8404C130L9j39J65P2ok32P0R4j90kJ04K5r0M8J39p1P2j84J52L9j62J5o4M8j4j1j7M9j8nm5
8385C011N1Rr6J31K1j04L6RN2N8n2r8J15j27j22R4M1L0p8m2R3N3p9NP3r7J12q9l3K1j08O3
8365B953j3j40P0L8P1J5k7P6j12k9O8j31L9n0L4J36j47L6p3M8O7o4l8J19j66J20j0ok9J79
8346C034k13K8M6j69R8P8j03O6P4j0o2m7l6j5O0K20k16PP0j04j0P4l4j08N3p5N6o7P9J6J4
8327B804l6P5k7k0p1p2J72n4j6J28o5p3p5K4O2k5m5l1j3J18j52K9m1lJ29oO9J24k14J4J14
8308B823j27j03J1l7o0K39q7j2q8K4J23p1k7P6R3j79j7MN2K9N7o9m9m7J03k0o6o5k2O1m2M3
8288B550l3R0o0k9R0k3l2n3K0M9m8QMM9n3L3k8n7O1j43K3N6J20r3n4R2Mn9L1m4m2O5L5j17
8267B412M0K0mo2L1j08P3O2j65N2n7P1K6m4J03J3o9J5p3J8J1n0Q7r8jL7j59J04LrJ56m3j01
8246B291j0L8k44Q8K5R3M6n5J55rm3j39o6K8K5J0k5m8J6nm4Q8P1j14M1n9P4kL0l9jq1l9P8
8225B174n8k7P4J4p3K4l3M4j14K4J00Q3q3L4k9K3K8l8j59Q9K0o5M5j0Jo1J49j12r1N9m6J11
8205B097o6m4M6j1Q9j8j7q3N5j04J34q9n4M5J10n6K6q3MJ18j49j38J14p3P5o2K8J75k7j2j36
8186A894JK5Mk2N4q3mL6J0j41J02q1O6j9jk8M0K8R0j04J25L0j40q9J1J9J17q9J3j2O9p7q7
8165A757Q4K3K6n7J4J3n1l8R3q9j48J63J53j65K2j41R0J45j76Q9R6j95l2pk8J00j07J21J7
8147A772j38J0L3J04o4r1M5K2K7l3l8L2J2k6M0q2K6J08j19q5J11n6J13k6L9m1j22m5R3l1K4
8128A614p6K0Q1m5l8MR6j75M5M5N8N9r4m9l4O1o6K3p1L4j0L9r8J18L4q4l1O5lp9p2J27m2N8
8107A514n8k4l5R5j09k3Q2M8r0n8L1j18J27K20j90p3L3J4M9L2j23P4m6J13j15r7J43j10j50
8089A156J30Q3n3Q6j04K3M3o7K2o5J00l3p6J28K0j11K8km3n4J72j37N6N2J03r9j08M7Jjj08
8070A189jJ11L9n6R1k3l7R6q6q3j10Q8Q3n7o6P1K7p9qO6o8P2p8k5J54L9l7L6j56L6j64J79
8050A243L7j53J30m9q2J72j18J8j07m0K5q3J05j28P6J31j09J0J04J83l50N5r3J40k9J73o5
8033A196qj72R8l2L2Qn6Q0o6M6k3p2Q6J1j18J13p5R2M4j44n1K4l4K1j7Q7j8o2Lj3P0m8kN1
8012A051J8m6q6R4j03K43j09r5q5J33m6nm0L5R5Q3j97J60j3j18j29j3J33P4q4J8P3o9Q8j16
7993I44r2J6N8k8K2O3j14n6p2J78L4j7j08k8N3L6J16q2p3J6p3J36p8l8J59q1O0Lk5l8P0j00
7973H61o0L1J6J36l8q0P0N0j18J9m4o2M7l3J01J1m4O2p2j4J15J03j39j1J5p6K7M6m0j12r7
7954F70J80n6O5k6P8Lj34q9J34j33o5P7J22j1j36N3J13j34J4O2J9K8P1o2o1lj1J04l1m9n0
7935G42K7l9j19P5J7k9J31l2k4k9p4J43O4j81N9L8l9K6q1O7kRJ5j13l1L5j7L7jM2O4r5j9k
7914F64J0J14j63R4j43J45o3qJN9n7J15l7k8k6q3l0Q7olQ3r4k6L5k2J00l1j11R3l2N0M2L2
7893G61p9oPK1p6j2J10j92O7J04j5m3J1Pn9l2N5K5p2pN2j1J0J3j46J2P5O1M6K9n2p3%q4M8
7871E55J6K1KM7k44L6J20L2q4N7O1m2N2Rj77P2N0k9N7N8j34K2j01M3N6M6m2mj08L4K5O4J05
7851F75j24j26J08j62J27l1m7P1M7Np3J27p4N4n5J2J02l2j74Q3k2rN2m9k5J8J31k30Q9o7M5
7831D46N4p3N9o6n9R0j6K7L0m6k9J00j6j1l9J03l0j01rJ10p7O4k3j3p0K7M1n2J55j81J9P3
7812D87o4q0J1N9N1o0k6m0J08j52J44o3L7Mp1l1J05%j43M5k6j6J3J07l1L9M7P2j08Q2N1j39
7792D12r7Q0J53k32J3J54l8q5O5k3m1P0l2m5K5k9l9J24p3l0j1k8L4j29J45j28M7J9n9Q3LL3
7772C41m6j9J3kj01J44j45N8J24j0P0p2j2o9L0Q0RN2p7j19l7R9m3k3M5l1q2k6J14P7j1O1k17
7751A75Km4O6J78j11J35r6n1J00n2N5j11p9L6P5L3j29N0L8L8J4k1J2J7j47lj1J12k11J95r4
7732A71O3r7K1P5K4o0J1N3j01Q4J03n4o5lr4K9Q7o3o0R5Q9M2j43p5l4J6J97p3L6l6p4p6K7
7711A15O6K4k2nR2j33K9n5M6N3rnj6j6l0J28j11l5K00Kq9M7l0Q5k37P5K27j77j88J53pJ05
7692B82l7j40l0L7p2P1P9o7P2j2QK9J01j70j01J24J24j50O2j2r5R3n3l9J74j02P5j46m2r3
7673c0J69rm1K3J1O4j01L2j33Q0P4n4K5k6J3Ll4l8R3J16l0oj73J2P2NQ7jr8N9L9q2J00n5k3
7651A43J60q8j08P8j41R1n0L3o8O5j4k0M0J07jr2N5o8k7l9P2j15M3o1K6L2o2J85kk3j8j8L6
7631A51K4q9LJ52q5p0n1j4M2j49J21J66R6j11j9p1JOJN6k2m5OK4K1J4p1p5m2J50j00l3J95
7610A82j42J12L1n6n0L3m6L2m8n4Q7M7k8j02M3M7J6Q1r9qJ0k6N8N9k6j57q8J91n2K0J5O7j41
7590HO3J16j74P7N8j72J26L0o5N5J1o2m2rL6J0O4k1q4q8J06o2J24j39N9m6k9N0l9J40j33N0
7570A8k9K2L7k0M1M4Mp2q7J39j6n9J6K8l5o9J55m7RJj17L3M2J7JO3m9n3J13n1r4J73r9Jj4
7548D6k2M0R2j79J61r5l6R6r3j3pOn2J82P0j75O1N2m2L3l9n6j1J45m0j0o2J09o7J0J6k6oq8
7527@l1R4q3Q7q7Q0j5o6M8k4J08m3l3p5l7J06l8J38k27R4j8O2m0J%M8m1j07J24NL7j21PLP9
7505C5O1j10j30K26j41j0mJ12j30n3J69j2R4p8J3O6j73J15j24L0J42p6l1J20p3l8J5l0N7J35
7486A77k7j24o0mM9L6o7j7n8R1K4m8l1MP9JL4Qj68J01J30n9P5r2q8o7j3R0m2O3k7n3J06Qo3
7465c2r9J22O1pk2j07J36m7j8O8j36J02P3r6p3P7N9n7r8j25Q9N0p8o0J62r0Q3j21J15r6J07
7445e8M1q4J34k16PP6P8J0j09L4j8J4J28q5M7k7j25JLJ07j3M6j8m7p0N6O7l1K6Pj53M7L1n9
7424a53J00J00Pr0n3m0Q5R0j39k04K28OJ02J9Oj57pR6k8M0K1Rl1k75K30J6o3R9p8j11J20o4
7404a19qJ62j54J42p6k6k5M2K1j36KQ0l0LQ7m5m3M7J13p5J2O6j18R7j2p0l2J5M5p9J02j53
7384a65K8Q3n4l8r5Q9J5O1q2J23n8M9l7pq5K2L7L7j03J98p6o7k8M6o8N8J2J34m8k7l4j24J43
7364f1R8j26P4J0o2J14j61J1O7j2p6K45r6j31J46j07J00j38m1k4J58n3k2k2rK8r9pJ6Q8K2
7344g0l3N1l2j2J07j26L9k9o8K3m6J30m3M1j7J65o9j19n5J50jj11qK6K9j43P9J38N4q3m1J04
7325C0M8j26k6j67Rk2J93j31Q0j29J57K1l3nj75J90j55k7K59J02r4j05K9l7n5p3O0O8J14j82
7306a82Lm0O0L5k9M9p1P3O6o6M9K2q4l7M4J25N5j15k2m4N3n5j13J45OL5j44J0J72k6j23l7
7286a86J37j0r7n2J4k4JR2n5m5M4J55q0l1j3K6j6m6K9j6R8l4L9q6Q6j00m9J14lq3oR7rj4K8
7264i5N5J7q1j29J50O8l4j08j8J22j27j8J06o7J7J18n2M0m6P2j15k1K7j04P2O5o9P9q3N4O0
7245d5k5j04J40m6p7J15K3l7k7N4j45K8M9k6l2J42j55J12N6L3j33n6J7j6J27r8L4m5j40J83
7226i4o3p1M7P7R0j20p9l2n9J37L3M9j5L7L8j25k1j1l3p7J27N3k3O4P3j34j03J64J6p1m0K1
7206a45n7N2N2k2l4l3k5NK3k0J33p2Q6o3L2o7J03l3p6L4M5j42R8j2J67j63nK2j7M9o4Q3k6
7186i2n3qP7j49N8J33mj45qK5O4P8o0n0%M4q6O9pL2j8m2N7N4j38J2J15j41k1O7p7k4J27l1
7165a42K2R6j64K4J08q4J71j29J9r5o6L5Q5J15j35k5n5K8M8j3J2Q7L4j01LO0o3J04k3r8M3
7145i9Nl5j7J11j65R4PN2k07J37J7j8J6p9m7j1M7l5O6Q9j68O7J11j54J14k5j10M8J00k13J67
7126a35J14j20nK4K8L0j0j13j3P8j13R5L3p1j0J2n4J09P7j49N8O6j14J42k5m8J4j70J23q1
7108b28K9J66j54J53L3p4p4j0%P0J16k8r4r2m6R6k6l6m2P7Q8j18j4m9J49J43k25M2N3k9l1
7088a55N1K9J2m7J3j33M2P0p9q5PR0N4N7j6J5l3j77O0J3O4Oj10%P7M9ko0L1nl8J20j54K9J6
7066a89P1K3j42QJ24J1q6m5N0J40P4j45j04N0O3K1j73LK5M5J7J14j15O8j12P6m1k6R7m1N7
7047h2j20L3n4K9O0j30P4J17J12p2j11J01Rj6o6n9N6p5J00j00k5P2l4o7M5R4J18j15L9j10
7029a77K4m7N9M7n2j15L4m7J19P1p2J1r7K0J13j43jJ30j27j4R4l0Q0K3NQ9m3o4q6q3L2J13
7009a34p2L7N1l9l9R1j98P8L5PQ1J30j38Mm2Q0k1j38J24j5qj22Q7k8Mj1J13r8N0M4j07P3N0
6988g1j1l1J2J1j80J0J27j20J6K2J6Q3l6J02j18J24r5p6J8OL3J6J6J39q8J62j23p6J8j36J30
6969a00Jj9j6r3J41j5K1K3r5R5Oq0M3K7j79J7P1J52p7p4J02j16k5j7Q0R1q2MN0r7nlO2l8N7
6947h8j65n0J32J4P7K5mr0j2O4J6j06p4R9k0N6K3qO4j48j3Q5p5k1J4j7J75n1J06j28j57J33
6927a44j01J4P8q0N2O3k5M0M9n5o2P1j34R9J4M4l9n1P2p2n1KQ9R8J0l2p2O3k34J29M2K9m8
6907a42k5k7J08M9j55J07j2N4p4j5J1Km0JN6l2P0q5J17o4q7R3r7j03J09J7p4j6J52J03m6m6
6887i1N7j3j37J8n5J42Or9k6l2J03q5k5P9R8q5QN8j20n2j3J87l5j47J27o4O1J71p0O8j59j08
6867b33N5M0j07J09p4jJ01L9k18K05j04QJ03r7j08N2K0mr1K9J51qK5r1N3J26j48o1q3J58k5
6848a79m3N5M4j2J6Nj5p3R5m2L2l0J65j59J08p8o8P5L9j3J4l7q4l6Q5j2Oj1J3O1k23J35j3
6827a80K03Rp5k42P7n5M2K3O6o5J13L2j23QR4j7j32M9L4NK4%oK9n2P0j04J26m5r8R9nQk7r4
6805b09P8m8M9l5j9J6qMl2L4j4K8Q5n0r6K1j0K8J2k7lQ0L2j42J0m2J52K4r6l9o9J19PJ16r0
6783a34j57J05P4n1oj9Q2q3m6J21o6n0l4r7J56L9L2n2J4J29j09o9mr7J62Q2J06j29p1K6P4
6764g2j15q1J05P5J6Rj11r0J88n7j21O5L5NK6l9q5K48q1J4q8j4O4J9n7J0Q0p5o1m7k9m8J51
6744a61P6o8M7p6mp1J63p3Mn2J29j16K8J3N3N4J6m6j33J05m8k2L4K5m7j0P7O9j25j0J8K7m5
6723a69N1p6L7Q8k9J7n6P7j07M9K1l8j9K3o2J10J8Q9k20O5R6j09K5l8Jl5R6L2j05M7R1j48
6703a78j35N8J31L8n9j05n9M9J03L1q0J6o9L9j16Q5J26m5J08Jm2q3J06j01N5N0n0P4j26q2
6685b60L5P2l5L9j9o0l2J56qQ6n4r5l3j5k3J18L8k6l7J5O2p4k0J12j7j42J48j5j02R6j09N9
6665a40K9m1J2J5RJ03j14Q5k1n2o1N2pM2j47k3J25M6r9k0o8P2J72j07q4L9J05j30Q3r0K5p0
6645b60N8J38j52K8J84k07o5J13k8O3j52J04K4m2N3L5N4j03J0n7R7J05p3o9p5J21o4Q3jp4
6626a52j01J26Q6r7o4N9R0nL5o8j37J8n9J03J25k5k3K1R2j43J6J7j18L3O0k9k5L5m3J4j90
6607c49R9J19l0J04o9o2J0jm8J8R1j0O9M5j33L9O9M2r6j03J00j23LO4n7M8RL7o3o1N9J06j10
6586a84J53K5j12M1L6q1J7p2M2O6Jq0LJn2o5R9P0J3o4M6L5L0j62Q3K1L4k1j53J63K3m7Nk06
6565b92L43pj49o8M8k3O5q8P6p6J02J1m7jLl4J19l9j09J15j6m2J04j49n7Lj1j11J55J8R3q2
6545a46K9l9j7L9j69K02r7k4J01j16N8P7l1o2J75k45l0J86J0L7j6j1j03J22L6j07Q5On0J10
6527A0L5k13J9N7J21k06J36l9r4J05p2%kJ3J00j83J08j08P8J2o6K2K8j1J27P8k12J59Mr8l
6507i5J8p0l0M9j22J75mq9o3Q6Ok0l8q4N1J74Nq1n6L2J22K3R0j56n8m0j07R5J61N9j21n5J30
6487a3j24J7p0J27l2N9p2j3M7Q5o9J9j2k13J23J08r9r1J60J9j42n3J1Q4K2L8rj4j08K1k2P3
6467a43O7p5k3P0J04p9O2N0j44J2L3RL4k02J9P9l5K4p8J7P1M8k7o9J5n4J72r5k7m4J44j65
6447b30N4nJ02M3j60J18rM0j24P6P8p2o6K0J10j43J28o1q1J27q8j47J40N2J00j8n0j86O2R1
6428i9r5J78k5o9J25l7j27J70n5k3L7p9j42K27q2M0j18j2n7M5J6J1Q8K1M4k07J39r0J08j8
6410h6m5o8kJ03l8J4k2j39J76q6J68j10k2NrMQ1l4L1j3K0N0o6J11p5q8K1M6r7j6Q1j43J33
6389a15K2j91M2P2J7qJ7m7R5K9PP6j35N2o0O6j45N6Q0r4p6J38O9l9mL6j01j03J61l1Mkj5l9
6368a66j4lK0p8l2J72J1J07j69MLK00j24J4o2O8j1q0M5K4m5j0n0O9P3k6j39P7o2N2n2K1J27
6347c6j59M6M9j4M6j0k8rO9j16L3N2j9j09l9L2O3j07J00l0M6K5M1JO2j43QM4j5k9J18p2M6
6327e4M5r2l5l8J18r1J13q3nq4MO6J19r5K9L9j23p3J18J42N4j58j34J29O3k15Q5J20j21q9
6308b46Q7K8J68j78L7Jl7L0m9J51q9q9J06ln6K04p5J1K0n4j24P7K6j3jj32O3j9o2N4R4M2j4
6288d2p3j12Q0R2j77J18K2j8J2j2LLL7N1j41N6N7l0O7o0m9R4r5L2J7r5J40o6j24J10j04o2
6268b69j9J24j3J27j6p9RJ6l4R0Km4p3J29q1L0M6J11k27m3J58l9K3K2o3m4Q2l9K7O7r0j37
6248b47Q7J33j7L5Ro7m8o6qN8M5R0j05j42R2j5Jq5K41n5j1R3j29j8J6Q5jj8j50K5J04O3q9
6227i4nN0qr4%K42Q4k55J6J4J3j11N0K5J22j34Kk6J5L8P6p2j84J75M1m8k8N2p0rp3R4MM0J5
6206d3k37J22J06l1l4l8J16j13j5kM4n2K7N0K3r6P0l5P2K1K0n1O7k7J56j37j3n8j1J5M2j11
6186a53M9m2mR0k1K2o2p4O6O9j33L2rR1m1k5p7M9O6Q5j81K0J25JL1j02p9O3L2J6N7j5Mm7M7
6164e0n5m3K2j55J55P8j00n0N4q8J8J49L6j04L9R3k21J3J42J36j24N1o3Q2j1o4M4Q2N7k08
6145h5Q9o9q3k2j4J31r2KM8k2J03j2k7q0J03o2QM2N3o8P5j43L1J10ro8q4KP1N9q5M9L5m9j49
6124b12Q7J8p4j8Q3O7J4n1j1o5Q0P9q3J44k00ok0J06p6o5j22J61j3R8q3k5J0Q9k0L5j27J39
6104f1N1k24O0K4P5Pl5q7M3Mk0J12J8Pj4k8j09N6N0J23j58M8jl2P3P8j11o4K6P6l5j58K05
6083ar4J03N1j22r6K04k47J38Q1J4j2j49L2L2M6Lk0J9q3Q7J52r2q9k9l9l5P0J72j2j14j37
6064a67K0L7M9q3q5L7OP8l5J56k34J7J31n7n9J65j04Q6k00j21J03R7K6KN7l0MJ34m0l0k00
6045b40P3m5Q6L2M6KkP4j37P6o0O3l8k2j0J78j61j11O5K3m7P9P1o7J0l6M8j41K6N2JrK2N3
6023d6Q3r9l8L6P2l3o1j8M6l9K4K1N8r4nN3Nm3m6o9N4J32k4J11j01o6m1J00n9P7J7l1j53N1
6002a26J32k8q6L2p9J6M7K0J9M6q8j84J37N2P7k1p7M1k6j8M7Qm9N4m1R9j32j2J15q3m8K7q
5982a37J14M4l6m2Nj48j9P5l1O2N5l9k3n3JJ32m9J8J50m0k8q1M9K1n4n9j6J14k22R6J45l3
5962b9o2N6M4o2k8r2N2O0r1JN5n7j1J44r%n9q2J55j31P6K7P1m1j2j31q7J73p2l9MR0N0j31
5941a68J43j11J48P2j48N6p8KQ7q4m4n7M7M4q5J06j25P3M2P4p4Q0j40n3J83j54L4M0j05J22
5922g3n1l1Q4Q7j14P6J42k06j1K9K8K8K9j03PL7O7J8j33K3L9m2j7K4K0J0L1j65J04qPp7Q0
5902f1P0Pp5o1O6o3Q3r7K9J32k4jj76Q4o4K2j8k7J45J0n2Ll4RO8o5j01R8L3r3J0J81j33J4
5880h1L6q4m3K8NJ45n2J27j81M2p3N3p7N9M7k5K1No8R1m9K5m4k4K1K03m1j68M4j12k6O4K6
5860a06k1J29n4k9k1o9MJ93q0R7m6q4Ml1Q6O4j29R3n6l1r6L6O8j15K06j67Q2R2J8p8J00r8
5840c9Q9m1j34J32R1n7l9j1q2N2j41M1J33p2P2k8J6K9j71L5KJ68o1j39J09k9O2o7N8k6k0l6
5820a04j7r4O6l2O9M4q3R2L6Om6l1J26j59m3J36p1J34n9M4j72R6m8jJ0J27l1j8L0l8L6qj62
5800a65M1R4Ln7P0j38J02J59j09q4k7K7L2Pm0Jk8n0L0K7N8m7j2R2o6o6r2J39O1R3j38K8J7
5779c8O0m7j07J3J23J3lM0K2r0m7p9J34N1k0j6j50J10O3j49J11P4m1l4j1j68J95K9j70J0J5
5760a07l2L4J16k21R5J83J3j21o3J15n2J34j60m5r7K73j58Lk9k4P8oP1M4l7l1J2n3m9J95j87
5740a06P5J03p4O3j73MJ0j02K5J43j07NrJ44M7o3J84j58n5Q3q1r4Q9J9j51K96j10j87J98j59
5722a41q6J43l9Q4N4O4n2r7r8Q9N2m4m0M3q0P8m3j4L6l4J0L4L5l5P7J4j02J17M9j61L7M1o1
5701g0R9r1n5J16Jm3N0j7J1N1j28o1MK0Q1O3Nj18rk6mK09r4L6k6M4r6J9q6j4R9P7k8r7J04
5679B6p2OM4m8R4J4o3k8l0K6R2j81J20P4j70M9o0M5L1o6N6%R8j24M2n8m8J92M9j82p9J47P
5659Cr8r1R0M3RJ78q9j0q7K3ml5k4J4O0M0j23J64q1R7r6m5k1N2rj5NJ28P9j55J93Q5k8j04
5638A48o9k0k7l7JO0K5qp8j07k9k3K5J19L1j15R8J37j86N6k5o0L6pj32J19P2j87J55L6n7O
5618d3l3J31p2j28J9N7QO2l2J70j74j26M0N3J9l0p9lL1L9n2O4P1j6l1Jl3j2J1r2J4J08O3J
5597Fj2l5J3j5JnM1o9q0M4P2j6qj36K02l3o8Q9m7J41n4o8o1K1k5J9Jl9J10j59J19q0M7J24
5576D0j92J03P7p6n7J08r2r9R5J50j21K1rk2L%Q0l5q1L0J93n4q5l8M9r7N0P4rk21J69N5Kj2
5554ao4J14rm3j30L8M9O5j09J6P2o6o2J35QQmq0m4q5J20j1M5NQ9j8jlQQp9L5N6j49P3l0m7
5531i1PJJ29N3q7N6r5L2q3J25k1p7J46j14j0m2J01o4K2J2K1o6q9Q7K2l3j09QO8m8J56Lr8o7
5510a45J58j05J00k2j9j25k3J57M7K0N4K1j49l8J05J6o7n4l7M5R8J16j47m7o5L4M9m3J0O9
5492A3m8l7K5n4N9pr7r0J58J32N6n2n8M1nqm3j30R7P4p5%P4p6NOQ1L3L3j00j9R1p9M4JO2j47
5469d0K4P3j4o7K1k3K9J5K3n0L8o2J36j94N4k6k9MQ3p0J23K0o8j65J51%o7J81l8j53J04R2
5449A05m8j05L0j1L0n6m6J10k7J19j42j8J22q7k5L3k9m2R1q7l4M0R1O7l0q6j20P6K2J44RR
5429A05p4J77k32J7l3k3L5o3k5k8J56l4J44j68J2J88j79rJ25o4R8j07P7k8Nj57JM3j1o8J65
5410D5k9P1l1k04J8K7J81J02p7o6P8r5Q8o5p2R6o8N0J5j25N5J6L3K8j12l6P1O0j15Q0j4o2
5390e7P1n8Q8o6p0J48rm9K3n8m9P1j6l0n9mP6O5R4j35P7j02mM8n9O3K3m3M5K2m5M1o2n7N0
5368b7L8k4o5J81q6k04J00O5L1o5P4J66j96j8j5M6m1r4Q7N7n9N9L8O3k22J79n2q7j06J78k6
5349b5%m1m4J42K2j2p9L5O6j98J54l%j58Q3J27l6Q1q2j27J16J30o2p8L5L6Jj9j15N9J21O0
5329A89j49k5J00n9j77K1K02P4j19M2j01J9k9k7J39j21K7J4l1j04J33n9N8j14OO8l4J51jq
5310H5j41N9j1pk7j0P3j22J39J0m7P0j31J5l3O6N6m3Q9n6j03j12J95m5q3O6q8J60M9Mq7k7
5290c7J09ml0o6j23J08Q9K9k0q2jK5K07j70jnJ1j6l6L3q9p7J40J3NJ10q2m0j15R0M2K8j5M4
5269G4r%K0j17m6M6j05%J56n7j01K8J39Mn7R4j53N4J54j61j2k3N2J5k1N1m9M8M1q1q3J34q6
5248e1K1k6P3O9j24kl4QJ55j12n1M0J0R0j7n9lP2o6K6M0k1k4R2L3n8k8Q5J03k43l3J92j33
5228B4q5N2pm3J06j1O3q4R0j11N3j4j15J05lo0O5k3N8M5J8j09r7J25j86J41O1J3N4j68R4k8
5208B3j20N2L4J7p1J00Qp7n8LO1K7J7P4r7m3J36j09l0J58M7j34j33k7J21K9M8m9l1lm8j29
5188b04K94k2l9Q9k4q1m0J07K8j67R2J32j79K5J42j92J45m4n9JppR5l2k4j08j0K03n1Lr1P5
5168E0o6j3J94j55k5J39N6j67k0R6j89K1j3O0n9J19kp7r3N1O3N5J0j6J8R2J5j08o1P9n3P4
5148G5r6R4Kl9o4K6J08lk19J29J00j02n3J26J6L0j17j01J71o4M7j7k25J16P8Q3qp5j1m4J09
5129G2j10m6J2pJ9J50o1j1O9n5K4q9R8N9j21L8m7l3J5k1j10J40Q7j8L6p0o7J5m2K5J13o5K5
5109B4l5n9k7J54r6L7N6l5J08n7j36J3J44j45j5O9N9J00n4p1L0P0j53J60j40K3J1m5j6N8k2
5089A0J15p7j8m3j9Q7l1j27J03J09j43O6q7J26j13N3p7oQ7j12K17j20j2m1K2K3O6R3j28L7
5071F0m8L8j0rq3J52N4j63Rm0M2R4j3j05L4N9np9K1NK1j54Q2J9n2O7O4K5N1m8L0o2k8L5j02
5049c9J64j00l3L3Jk5q8ON9J21j04K6m0j2k0P0m1J37p7J2m2j9R7j9K3m6Q5j0o1L8j26Qk3J10
5028F5n3oj5J36j42K1J49l6K0j34j3K9q2M5pN0j0l1k2P2N9k9N8j89J46j11J13R1J50k28r7
5008aN8K3M7j16k5o2pJ23rJ05j08J39k23Q6M6n1L2k8m2Q5j20L9M5J0J68j30j09J19j37j04
4990a47O7J24k2nJ39m4m8p2L9N2J43l6kr7j42J50l1j2k9K6n6l1J02O6r1p7R0p6j10K35k5j40
4970f0K36k41J22R8l6j33J41Qj24k8jM4L0p1nqk4R8l1Q2j6M4J0j19k1nK5J10l4N7p2J1m2m0
4949EL6j51L4M3L2KN3j4q1M9n2M1k1M9O2j5q4n9J23M6K3n6N7J0j7l9kJ8k9M4m1j52kN0J65
4927A27j49K3k2M8m5o4K44Lk38q4J94P7K4o4j21N9N5l5j7o1Q8N3m0J37j15l1OP3K0o2j15M1
4907IN2Q0p7M2r3k3M8O5l9pJ4M3kr7N9j7O6j77O1P3P6j30mK6O5L1j29j9O1L5p2J47p5O9j09
4885E2n8O3m7N5l7J39j27j4l7O7J7j0Q7%q1K9Ro4Lj3nR9j9j73J51j59P5O6M6n9jo3L3K4KO9
4863A19J6j0Rp2J0M1o8O1O6j25J8j8n7J1K9N4P0k5J1P6q0j00p0J60j37P6k8K0K5J03On4Jp
4842A31m7L3m5m6J18j07M8m0R7m0l4qJ29O5j57J2k3j58Q9M0L0P0P4o7j28O4j2p9P1j85K55
4822A50J1k7J8pO8m9j88J62M8m8j07M1K7J1P8l3L2P3j7r9j7RLl6j3K9N4n2j67M8N3Q3o0m1
4801C7J0J17o3J08kn4p1Q6j63J64L2R8j24Km6MP5n8p5R8K4j09O7P0j50J02O4J10q3p0m6M5
4781A99N0j29lq7J27l5l4N9lj1L5p2l7J12M2j51jQ0p1k7L4jJ5N7j3K9m5p5J38%j71J7l0j05
4760a07J32J94p6j47rJ3Ll1P1K6rP0m9j36K03n6J4n4j4n1J1L0P4J7r6J10n4o5L7j7J8qO6k2
4739H8K0l4m4R4L8j2k08J15N2m2k6O4m9RO5Jk3k7o5J21Qp7j11P6Q1K7o0N1j42J00p6L0Mj1
4718C7J1j4O5n3J3R9jj06L5J3l8N9Q2j76R6O2j39K7K3j02j6J76o0M7r8kJ77q9j32o3O7J04
4698A04J2j26O4j2Q4J04j12K5q8O7L7j16n4K3K4k8p4J77j15J31j9j0p9N9o2J23j40M1J7oK6
4679G7K7o0N4n9m8K4o2J20n5J0L1j6K5j12J20l1M3Pn6J12J2j41M9K0j51J37k6n0J14m0o5L4
4659D4J90k25M1k9P7o0J70j44m9NJ03p1J45j4N1l7n4j0q8O8Roo3Rl0k6J56j45J58Po0K5J08
4638B55j66l3m4m3Q9p1N7N5j10M0Q7M3j03K9L2O1j41N4j2%O6m0o7K5M8K5l1N2j47J49J8O8
4618B45j49O3r2N1QL6j30r8J59O5j3R3j94m1N9l1P6Mo0N7L3Lr3P7q6k4K2j42N8J48K1n6k2
4598D7j06P5J03kO1o1k6Q0j95J16qp4j7P2R1j14m6m9K13j25M2j8l9J02L9o9m9N5O6n7Q9j28
4578F8O3p7m4P4O5k4m1P4m9j76K00Lj30j56J47J04k0k9l7k9P1p2J03O6o1r0kl9J24J2P5p5
4558I8q5m2J6Q5L1kK4O3o1j02l0O7P2kK9m5J3q3Nj6k2J52j83J1PrO6O9R3n5l0j29Q9j14J39
4536A19ql3m8M0K6Nj00J33m0K0j52n7J23n1j1J89Kn2j6K1J7nN0O6m6p5j12QM5O5M9nr0n1N
4515C1NP5j5j41O3k2oQ5L5J3J71j32j90RJ16p8Q2J01j22j6P3J18j47P3k4L4L9j17M7r6K3M4
4495A31Q8o5N7k8q0k5KJ3Q3J6j04Q6J4m0j08O7k0N5L9K8p3n5k2k6O5K8K7n0M6j09J22l5mo2
4473F1M0J1q4O3L4JN8J7Rk4j3J9j3j25ok5J15j38J59k0J31k8r2n0L0L3J9p2j11J56M2k07J02
4453I2K0j33K06j17J84p8l0r9L2J39l6k2LR8m7r0l7N7qkL1m0m9P4j7j46qQ8k8J01j52jK2J22
4432A29j63Q3J31r0k6O1J52m4j11l7N2k0N1o8r4J08N5k0Q6n3j17L8%m3L1Lm1m0J7J88j24l6
4412E8Q4M2j07J47P9k00P8j23o8M9J16o8Ol0J08oNJ4L3o3q5N3j06L7K18o6j42m8J10j14n7
4393d6J55P6k3q2q7K8j2N0O8L1K0O5j69l9k2O4n2n6Q3m3Q6N8K4l6j02Ol9L5J5O1p1K7j22P8
4371B9R1O9j09R6L0n2k3K8j3L3o7j3k9R9Qk5J38j54J5R6k01L5L8n9P5K5mk8K4J04o5P4p9l7
4350A49%J4m3K8k0M1L8l9n8K5L4L6j24R8l3L6L0j19M2oq9K25n5j45N5jL9NlN2p4oN8j01j6
4329G3K6j8k6R1j6N5k7k1p3J54j39L2j12P9R8Oo1J48J7j03K0n4L4j05P0n6q6L0K21o4k22K9
4309@O9J58j90L4L0p9L7R2j4k2rm6l9kQ9L2N5j01K4K4kP6p5l0N8j18k5M1P3k3L6N6j97K2N4
4287H8J00K6j8j06j8p7J43M6r1O3N2k2k9j7J7q1m1J80p5lM1j34J61M4p5k7l9J83j2m6k03R9
4267A29R5j07MP6qM4q2K7J5rp5j9J09K5j27N3pJ7j52O2R5p9j8J28r7q2R3J18r4n5j4j7N6m0
4246F4L1R4r8N0r7K2p8P7J27pj85K7J76m4j14k6N4J85k20Q1r1kJ04J5N8n9P9k4j6P9j86M5
4226A21n0J31l4k6n1o3Q8k6J5N9N4j18J9rO9o3o0r8J94L2l8K0LQ9l1n3P5j14M5J17m3q5q4
4205H5P2n8J9K3J8R1l2p0n7N5J23j03K8J24k61k2K2M0M8j17J44r5NJ53J5j30m6N8k2L8%p1
4186G7K64r9p8o5J8n7O3P1l9K2m9k7k4rJ77j8j11Q8o5q4P7j4Rq1M6qQNN3J7K4j29J00l1M4
4164A75Om0M9m9J66m9m6o6L4J27j86rM1R2l1j4j1O8q1m3j5l7r5J46L8k9J39m7p0j02P0P4r7
4143A08P1o0r0j8L3P2k2P3J31j04j7o9J6l7N3o2o7K8N1M9K8L3l8n7j0J0j0R1P3j10KRj02N2
4122A10K1n1J5N6lpP6j12Q2k4j4j7J19j15j9J66j39n1M2r4J4R9J14k00L3j4J16n3n2o6N1J20
4102B03o1j1O5k4o4J09M2j04N1J03j03r1k1J10J3l2O4M1k5j29O1%r3L8Q8O6k33Q8R1k8J17
4083C31q3j8p4J9Q0m4j34j6J30N8p8L2q4J05j11M2qM0N6j79J21P3q3R9N0n6j46Q7r0n1N7k
4063A23M0k1k1k1Q1R3L3j02r5J9Q3j4OLK0j08p4PK57q6j22P5m1J42j13k9LM7Jq9P3L1j5N3
4042B39q6k8O1j01N9k9N1M9M1M0j51n2j8mJ60p4N2P8p9N8j05o8n9J0O8J3R7j85P5J39j45J00
4022B06j10K12q2j25J3J31J0q6R2On9j4r7J12l4l5k0nM1o3r9K43J5o4N3r5o3P6L9Q6k8q7J17
4001B86o7j53qL1J12j1m5PP9j14J73%K1o3j58k6J19N5km2r2J0M4j06J64L1M8r0j16L0Q7j03
3982A01K8Q3j1q1J69j47M8M8QN5k1j54k6O3J72k19J06J08Kq3k9k1J04O6m0j4j16p5K8N9q6
3962A25J12rr7Q1R1p7Q2j19J01l1j72R8m0m4M1P2k0Q0j12K2J03j0j36j11J14J09K3n8k3J1
3944B06M9j19N2K9r6k9l9R9p9N7N7L6j07n3J32K4QM3k56Q7N0k7K3n6O2J11l7j7L4Q6j98k6
3924A06nJ34Q8k44o4P6L9K00l3j87K2PLK5M0p0pl2J82p8j65O4L8L9J02%p2o0p9J23r4J0J62
3903B70q1j10J22J1P6o7N5J19j57k6Mk8qL0rQ2q2j08J45P3rl3j06j7K9P9Jr7J24lOJ0n4p6
3882A65j3j9K20m1p0m7M9p9j1J7L8k2O1n4Mm9K1J17m7j21M7J4q6PJ58n6J2j18J65r0k5QJ18
3861B73l3j4m7L3m9j4K9M5l3J44k32Pn7J59j4l3mJ81j75j01J67Q1k00J10l9j16K48j14o2J71
3843C11o2j00J49j47J16o2r7J32J6k1qQ7j34L2No6J4Q6r7P3M8r2n5o1Q2J9L2n8J13n8n0J37
3823B84j5m3k2K5j29J37p2j7pJJ45Qq4k9m4J3M4p2R9R4j46j7J27j58K05j42l8n2O6p6R6L2
3803B13R0o6l0P5j8m8l8K0J52j08L3N0n1l4J59j32O9j7k1j09K6K3r5O4j1RJ7r7K00r7M2P2
3783C42j42M8J41q4o5k5J20k8Pj20p8J53J6j38R4L8m3P8j06Q0j28L5J57p1L9j26p7J9M4K3
3764B03p3P1M1Nn6p9J10O5j25P9K2J51j72j4R9n0j14O8j09Q8O6p7j02R5l0m9J00j58K29On9
3745B31k9j11J69j68J9L7J33j06l2J29n7k4j7n7J28n2J51j05K3N3k5l0On3N7rj83J84M5R5
3727D02k11o0Q1oO2K1Q3m4n4jo4J15k06J18M0mm8r9K1L5k8l7n6J00J08l1J63j29J5q3J7r8
3707A22Q0O4k8J13q3P4q2K0l7k3J1L4Rk5l0l8J7K8n7J65o6l9NL9LL1p1j77J0J31PmQ3J3n1
3685B48n6OM5Q4j21p2J40r5KJ18j02m0O3K7LJ42o3L9Lj06Q5n0p4q0L6J96j76J58r1n2N1m1
3665B27J06K9q5j2N1M6r6k0K2O6j69K7N4n7M8l2L7o9j9n1J74mJ0j42J33n5L2Q6l3j7K9o3L7
3644B90Q6l3j26J2O6k13J43JJ09j92P7R7r1P6q0j16O1o7J90l6n7k7J51Mr6M0R1M4j02l8j77
3625H7K11rM2q6J0q9K1qK09o1j95K10n7l5K2l0p1k7J69L6r5Q8%j7P2r2k3j2K1j62J23L5q1
3605B06LO0p7K6QP5J09kj5q8q2r1P5j22M2J02p4N5Q4k2j59J90L9m3Q9k03O0m2N8P4K4n0m6
3584B63l6ln5N1Q7j07O3r4J17P7l2j87N9JK9J20M6j74L9J46j53P7l7j5l5P1o1m6l0J16J5j31
3564A81N8P2j37K8j4Kk5l2J54L8q1J51j75M4J17m6j18Q3p3K8L5l5m9Q7n7N6q6k7p0J74N5q
3544C30j60J01J7J77k97J64m3k3P9N9n1n6j15k5J73j00K9j30P4J36j9q8mP1j7o1J01nj23q
3526A86K4J34j38k8%K01j32J07j00m7Q8R6j07j02L5O8m5N0r9P0J75j9r2k6N6J08j89L2l0Q2
3507C58j52J58r0k2k3N8O1k3q8Q3j29J11m0r6l7M1N9N4J91j2r4k0o2O1m9J76j39j80Q7L7O1
3488C40l2j1k8Lj3O7r1K24n7L7j44j9L2Q2p7M1j87K4J96j20J30n3n0J05Pj31L1n0R3o1L2m2
3468B78N2K3j19J2R7q2J34j4rn3J1j6Q2q2J2q2P6K9o6jM7n9Q6p7n0J34n0J05m1J2MO4Ko2J11
3446E08k01m1pJ21J3o9Lk9M4J05j07n1l4l1Q0O2n1M1j4J18j18r3L9pK5O8r6lJ15n0L6q7M4
3425C33r7K8r2J15R9rq9M8K2l6j8l1N8O4K9j39L1J8M0r5j07J06mR5j23J06Q5j46m3j40J85
3406B93J19Q9k50N6n9K3N9Rj08N4mnK2R8j18j4M8l8R7O6r2oO6J43O4n2j45J18p7j67o1J19
3386C47R3J7K3k8O3o8q1o5K0J46p8q1J2r6N4K1oO0m1j09J39l6K3M7p2J7J05Nj4M8j42j18J57
3366C62p4L4j4o6K30j06J18j40p2J07K5k09J93j10Q7nNN8j47M9K0j9p1Pk1O4M9j7nJ00K7j18
3346C41q4J27Kp4J01k6r9l6M0M9o5Q3m5k4J47j33J1PN5k6M4n4Q4m5r3O3M5%O2j60M0j2J9o6
3325B78J3J50%o4j3%p1Jj7l0M7K31q6j51n6L7N6K8O0j62N6k9K7L1m5P9N2n7j46K13n7l5o1
3304B79lM7mO6j09M3j6k4j8p2R8J48r6K2L3m4J33r5K2l0n7n4R4l7n8Q0q5J09j3q8Q0RR4m2
3283D12m6J6j67L5R7J65j40Q3o2J50j50K9m7j02J52j39Q6J3K0L9k6QL0j24R8O2j49M5o3j2
3264C13N6j4m6NK0K2J10j15p4J87j30N8l9jO4q4j32J05O2n3J40j69Q2N6Q5j12K8j7k2L6l9
3245C82M5J4j32M1K5o6nK03l2k3j59J23o3k0O%J20M9j9p3Q8r4k6j09J22N5r2l9oO9N6o0M1
3225D21Q7n0j62jO7M3n2KmR9K7p9q9J28qP7J0j73j14K08nqj57J61Jm9L7q6MJ02j63J74j1j04
3203C33P8J0j5L8q3nk9O2r4J02N8l2l5n0N1K9j03J40o4q%L8j27K7q8P8P3n6%Q1J8j3k2m3O5
3182D14J3k15J1Q2J27l6r6P2R3p9J14k2n9J3l9Q1j06L4l9j0J19p4j16J33M3j41K24%j38m6
3163C57N3%j05J70j36l3N4J0J64rj27n2P5l9M0n2L1O6j2j42J8J22l3m1P7O5q2M2k72P5P2M3
3143C99j8M9M9q8pJ02mN9j62m5rJ22Q5r4nk1Q8j3p7Q3p6K5J0j01R6j7k0k6n0Q4n1J3j20J50
3122D10rn9R8O3m1N9p3j67R3N5lJ05j71PL4J7rj3p2l9P6N7k1R4p5L7l5p8L7O5P5j33M0K9k1
3100D32J36j52m4J5n9Q7L3Jj03P9r4Q7J8J2j25K13j8j09P3p8m9J01J63j31r6j28L8J80m7N8
3082D93qj8%n3k0j1N4n3K0Q0K8j11j04J00j18K2oO1J25j76J98n3l0m5m5N9J62j40J0Pnk9l5
3061C59K16m4j02P7r8N6n8j5M6N4m2l9j5L4rO8m8K0m3O9o2n6L3n1L0J17Kq9O1o7p0M3Q1Ln
3039D56K0M6K7j17J05k2L4n7N1k3m6O1Mk3m3r1p0n0R1pL1P9Pm6Q6m8P9j8O0j33L3Kn4j6o5
3017C43K48m0j85pP0J54j41N7q8K8N5n6k7j5J48j09m1R6J7m3P2r5k3JK0r8Q0J41k36P6Q9K
2998D93O0J3r1j36J65j04J0N8N5r4l2L7N1J3R7j20j22J50k8on2q5J19L9l9M3Q6p9j08jQ8L3
2978E13n2P8k7r2Q1N1j31p7J50k3j26J94l8n1J7L3J05p7R3j79m9L5N2M2m1M0l4O6j36O1N3
2958E31lkJ0N5o3O7q6J3r8J19L4j21l9L9QJ40M6j2p8J9k6k4K1O7l5k7j0J33J89R07l22q28
2938F24j35o4J26j7K6j43N9K1k0j28R3l9KN2m3J13K2j1Jl7L8r9L0k0M3J22m9P5k57J32J09
2919F26J1Lj23O5j19N5j48J03M9J48m0%j2n3kl2j5Q8p4k2j2Q4j49J06N1l5M5q8j4J63p8K8
2899F09p5N0m4M9j54J35j04J2J35p8j13N5M5M5R7j07l2L8l0K5mK4k2m1MJ03l3o7o9J03j19
2880D37J40L6l4m2L2m1K9R5j7J6R7j97L7p7L6l0j41M2J66l9P3n8Ql8J19j00PL2k8j09K52k5
2860F78j04m3N5p2Q3p7J01p8N1p5Q9L0j11N8j2N1o8q9J56r4Q9j87J17O2m2P5j00O8m3JJ0l4
2840E45j2N1p0qJ5Q5r2J02p2K5O2J6K3j49J52j78R4o6p2m6J53p9K2nn8J15j23J09M4k20K37
2821F00m7LK8l7L6r1mJ84M4k70J58P1k3q8l9J53k6j66P8j39j0K19r0O1l1q5N0L7j49J01O3
2802E91O5k17n1J13k0J0Q1p5J3%j4J05jm4j31M7O5J4O8p3k7K2K9j4j1J0J97o4R5j81m1m9j3
2781D99Ql3J21K8l0Nl8L3Q5m6j78k1kR2J33j36jJ86Rj15K8l6L8o3n1J1q4K27j15n0J5K5O7
2761F11j64%J45J90j54K9k5r6R9oj28J49j2m4O9J6q9j43J03J34o9q1Q8L0Q9j38N7J5K2j26
2742E71O1j28R7N7K9l9m4P1m5m7O8p0n3l7Q0%J03Q2o9q8j7R9q7O1j57J46qn3R0j28O7P7O2
2721G51j00n8P1N0o6M7j4O9j75L2M2j26MN2qk6N5P5j37J37r9RJ10r0P1j06J59q9J7j0R6K5
2702G68q9m8P9mm1q0L6j5j5n2J16K1N5o8j31O6L7p7l1J42p1mm6m7Q0J10o7K1L6J9j28P5o7
2681E80P6L8O7r7l8P6k7q3N2n9n8J25Nj2O7j23J31o3m0pN4j1k3m4O6N0r8J08J3r5O1M2J5j21
2660F27mJ61j04J1j8j47R4J95r9j21o1K39Ml5jl8m7K9J6k3k0n1L6l9P3J9p2o2J16J42j57k5
2640F38J3K6N4Oj14J66m7j58M1Mn9J37j0q2J59j64O9K3P7r0j0m2J86q3j20N9J06j4l9pn1J7
2620F91N5QJ09j92PK9J47k3j26j8J91l3j24j71J17NQ2q6jJ87j51P0R0k31J83j43M9J15j5o8
2601G53O3k8l0Q7j44O6k20l6J72J67J06j40j7M7m9J1N6j69O1L6qm7Q7j16J08m0o6J70Kr5Q6
2582H73Kl0j6n8Q0k0k8P9m5j2J45k14n5J95q2j6J53R6q9n6J04r3j70J81J6MQ2m7K6R8j92O7
2562I78q0K5j32N8p9J01K8j08o1mj0jRp2P5j9Q6J1Mp6J28j1j14P4q0J63j04N4l2j41J15L1
2542H16r8R1k9J2lo1J15km9L9K3K8kq4RPj18J33L1o7oo4O8K6L6K3L4Q6j58j30k1J25l9Q2m0
2521H13M0j18R6l5q3J08o2l1o9L2J62p8j73J73O7M8p5l0m4pJ42L6j00j0j9M9M6J4L2j48Q1
2501H57o1Q6L2M6j91M5K1k2j09%N0O7l4P6k1K3J6n3r4J26M1m3%p1m3J76o3P4r1Pm2N9O9n6
2480H77R6o9l1N0n5L0o3%K1J0J08o2p3j7J73j12l5L4j7J9m0n2n6N7J41K5n9k2J4K1P4o8j43
2460G76K3k6K9J0J34n6jP3Q4n3m8j8R9Jr8k2J49j60N9j78o1J34L8p4J23k9O3p7PpJ97o8n2
2439I71kr4m3J89K8r4p1N9p8J4O2O2J2J28j31J1j43K5k5Q5n9q6O5L7m0O1l1l5L9rj19J24J4
2419I26J4k4o7%O1K1N5R5j35l6K6o0J65Lq2R2K2p5Nr8M6qJ2m4R4n7J10j71N5J5J82k68R2L1
2397I97m1o4Q4M0R8p5qn1R9j2k0p4l3L2M3o5R2o0j7l4P7n6P7J2j9K5J3j1J0k4j08NJ44k88
2376G88K22j97J72m5O4P4k3n9L3Qjj15J56R8o2L4j1j39J60j25L6M2p5kj4p8Q5o2Q5J25r8j22
2356I54J39j44M6l7J35J0l5j09J03P5o5j26J39j0J3r5l1m4Q6J5R5j7J08j29J00p7j6M6k1p7
2338A031l0K12o8P2K8k7k5m8j1l3NN0r3l2K52p0p2N5Q2Lq4O8m9J06j07o3n1L8K35o0j01Qk4
2317A197R9M0j26Q6j82q0J66l7Rn8n2O4J29k2M7n3r2J14J1j70n1P7P1K9R6jk72j1O6M7N9J37
2297A337n3n4q5O9r3J47O8o9m1r7r4J02J4K7J5j21M9K2Prq4J53kP9J8j77R2mk8j5K6J1L3K
2276A245M7j00L4J46j0j05j66J22o1P5RJ67j25p4R9Q5j78N9L1r2NJ60n8J15k10L9q5K57j29
2258A302J02n7j11K0O7j3J05o1oj18J99o3J04j18mj4k4o5O7O1R1j27N3o7O5M4m6j10J49J3
2239A438j77J05K7M9n7R6q8R2k1pq4J66p7J9n0no5nj4J05L2p8J22k8Qok5p9l6J00m1N2k4j30
2218A314M5O7%k4J13j22N0k1L6p0N9K2k1n4J03P1j40O8p1Nl5J33p0O4J13j08L9J34L8k07J14
2199A645j61J45j39NP8Nj28K0J6J39p9J4l2L8k8J55K5j55P9o6o7O6O8K02j26L2n4p7Q1n3j1
2180A637NR3J07j34K6n1K23p3n9o0O1p5n2l4K10J0j48J46N7j4k42N1K19k74J24l0J76l3m5
2162A821o5J81j7Ml7kJ26n7k7J22j31m8N1J02j63J21L7l3%m4M9M8l2L8J45nr5J50p1O4R5N1
2142B378j11P0N0J87l0r8Q2J89j2l8Q2K45l4Q9J33J83J20j44O1K29n1J91P6P1J98J65Q5J77
2124D543M1J00J80R1j11K11q7O1O3K06k5J9P9j11j27J60o2m2j59m6j5o1j36j24j0o5n5j02
2107D416k45n0o7j50q2n5j48j86j33K5k35K7l4j23j04j35K8j7j49q0Q4j07k06J88J0K8j19
2090B381Qj25O3PM6J3k12R9l6l%L6K2j15R5L3M7j64l0m5R0K4R9L1o3l6N6K0k6j00J6Q0J03
2070B414j46J56q3L2q8N6J1P5j84J7O4P2N8k2J24l5r7j9k4J03L4k5L7Rn0k9k3R1j6l7J21Q5
2050B681j6m1J8q8J8O5n3m2M9J18n5n0L8k2O1k5j9RMJ7l8k9J98oo2j0K6J37j30P5j7P2m5J01
2029B939J9q1KL1M1K3K5r9J36M0p4P7j51L1N6j6j6N3J27J12l8j72J49j32J45P4q6j34J93k3
2010C251M4j4j38J96N3Nr8JM9O0lK6q9R7r7J80o5Q8K1k5M0Rp9J03o9J20rq0K17K2j27n3J54
1989C790j3K4J8L9N0M2NNp0Q1J28L5l0n0o2K02L3j01L5O9O2k6r1O2J38L0j31P7P0mO3M5l7
1969D488n4J16L8n1P2J26m2kJ49r3J39p3J66j33M5l1jJ09Q8On5J99Q2j4j4P9m4J51O9kk2k
1949E489J1J41Q3MqK1M9J60J4K4P9j5O0N9j5Q5l1M0P5O6M2J48J21J6J4%L9J26N9l3J00O8K2
1928G113J54K24j43Q2j8J51J7J29Q8OK13J0oJ43Q2L7J02P9Q7O3J58M8J87J32M4R2JJ79L4J04
1910I592J31J83J81j7M9J84N3Q9J9K46O3J51K92m8J83J50J98J52J65j2R6K70O0J86J92K46
1894A3054J13K31O5K21J58K56M2K99K65L36K44Q5J52L38K77J73L51J42L36L92L58L82J46L86
1879A8802M69L71L00L21M56L43N02K70N66N20N27N56M61N55N42P17O78N90O82O21O75Q14Q43
1864C1181P98Q31J008Q55R29J043J062R84J161J050J262J207J267J279J442J473J464J626
1853E1922J574J560J641J740J631J769J745J708J704J982J780J735J736J504J714J588J594
1843H0627J259J337J126R79P60Q23M51K70J15r7k49n77o17r20j015j194j474j485j596j783
1830G6740k031j836j901k044j990k260k032k037j946k017j966k069j874j957j792j693j579
1820D3716j607j636j443j464j414j389j173j216j143j078j062j058j038q15r38q24p00q56
1808B2862p42p25q37o92n04n86n26n25o20n37m17l81m25m15m66m98k65k11n08l34l12l31j80
1794A1825l54k29k86k12l29j90p6l23j75j20l26p9j48j88k59j17k48k12n1j01j15j36j27j04
1779G320j01j74q3m5k30j1j07j50j30o8m6n4k4k39o4l4k53l6n8k7j92o8mj70L6Rq1o3j4j78
1760D661j94O2j22pL3L1j29L0j68r8N5j67j80nm5L8N5j03P3m0j06q0n2N0J1J1kk00K0K5m3
1741C414k0j30R4j37j7l9KQ2o6j20L4k2o8n8J40q4Jn6m5N4qk23J62q2o9j34Q1M2K2j22l1M9
1721B646l9m3K60j36k2KO9j66J6J6k7J22p7r8k1r9j6k2J49J75J00l93J6j2J04j82mK8Q1l9
1703B388r6N2j7O3L4j84J96m2j8m4N0J3L4Jp1P9L1l7n3nj5j36J94o0j12R9ro9J04r3NrJ09
1682B382o4O1j17J93j87R8%J4j19Q6j94J91p0j0o7m3k3J48k2J38r8k1r0J60j29JkJ07j59O6
1663B230L6K0j39L6K3K8l6N5j53M8N0L3j84J86j35J31M3N2r4l2J0lj8J50m1j28q5K96o5Oj15
1644B205M9p3M9m7K8j00J16M1K2j02J14r4J9J3M5j10J46j74R0J2l5n0J70Rm5J6m2L1J79r0
1626B392J69j78j32P0J26j69O4l1K0r3J59L4l6k2L9J1jo0R2j43K07o8L4m6J07j93R0n7N7Q8
1607B530O0j58J08j42J80l6n3J52N2j34J37j66J54k9K3o7Q9K5K21k59L0k38K97j16O8m1J30
1590B817j19J09n4R5k10K22j25K19k26P6q0P7J8O6L4J95j67R8l03R3r3J26l3J68LK07k53J18
1573C078j35J04o6K09j62J52j29J13l7R3j33P8j30K39l8j3j13K36n2J45l0J33m2J43J6J2p4
1556C597J67j05J29j73J25j12L37j60K52j11J73r4P6rJ54p4J65K1K15N9M92L58J85n92L30
1540E405l61K55L0q2j24L22P78J423j348q18l38K99k29jk18K67k64O10l1k68m72J62k42K47
1525E002m1L68K3N68M91O38J82N65l49lo38l57p18k0l66K41j64J96j50L38k14L16k24K36j51
1510E769M61k48M92k11M00l57L25j60L52k05L85l46L57r7N79k83L81k49L71k17M58l08M25
1496H074j77P20k38O85l24M28j70Q08k10K22k28J098j65Q62L01R81j52J265R72K698j200J08
1482A6358l60K233R70J98k02J481J906N589K027J794P711O158M422L896K1568J0239M1158
1471A27146R6231k0006k6453l5294L9747j0487M3231K3255P423M6878J35770O5253j63060
1463C29634p9587l6606O144o2984J3761l2188J0398L2105M0863m8691r2755j340j9313K935
1454F2376P482K5088L9287O3145Q1296Q4671O8242L5690q411m5861q2992r3290q6834o3471
1446H6418m4755k4364r492n978j000j761l90q64K88n58O40j17K92n68P15j56O97k5R97K22
1433B41P16j75k8n44N48J8K88j37J105N96k01k95K06p79m55n54L13n2n1l45K21K2M71K29P39
1418B097O09J8n35l00R3J97M56O98L27J97j07m08r2R3M48O15J31o31n50j81J53K91M50J80
1403D249K81l71m8J09K85r0M06N92J058J8L79P8n8N4O53l10J55l8J119J100l6n08K46l56N44
1387I511J73P34j018P51R93J106l94J628J903J1547J068r552r94j30J374J37K380J478N095
1376B7790L827K6354J7947l5613r123l900K884L07N258K073Q634O251K5394L1891j9881j0684
1366G9409J1801J1949K7284L5297O3882J01698K11425M47442N93584k56645o57326l25685
1358C44115j56114n8897m0405j4995j7338l141p446K039j392P314N479J5359J9082L9762O6576
1349A99998J22686R5494n9886j04060l7775J7848P8591J03931P9433n192p8229j05761q2344
1341B24734k7302L1865R3945P8586q8273j37609q1561m1074k1074j1131q430n489l568j645
1332A974k332j121j644j78l90L35j373K9j040L54m68k18j126L34q2J142J19N33l27M94N9K62
1318d664j124r2m07O74o42M31l30L58l23L43n23N15j24K91n32L50j75O74m27K87n39M90j58
1304e647M75n42K14m04L21J11J66q6N28j76L67p6M06m83O63J5Q97M91O87m65J72k17J40l22
1289b765N59k10n8l29N20m87K75m5K7q42J00m83K48l85N01l55M80J49P79J07M94o59l9l35
1274b753N64K22Q33j49qp46l9n66K21Q9P09k15j57p44jm89K12k62K03k64M29k53K16l09J93
1259c064n8J06l06L30k86J90k93L19j12K40k81J66o5K17j79L77k28J68j91K37k38K60j55J69
1244b677j25K72l80L07k27K95j28K58k57J56k29M4j91L29k07J06j01K71j21L07k45K34l62
1229b671K58j02J93j99J83j81J81j85K50k10K44j86L10l47K47j73R7n1J31j71K08j98K92j48
1214b228N5n9K45l63K81j54P7j52L90k32J38k33K63j66K47k78J56j19K74k75J59p0K43k96
1199b097J80j31J98q6J59l44K06o4K78j30K10l58K51k68K15J6N5j48K18q3J65j66K72j95J84
1184a463n9R3J68L50j72o0k76J84k18L51n2L88M41J086O68m59j138m29l80l2j20K33L8N49
1169c09N19Q03k4n62j076k15k10J8k64J91j00M08j3L8l38j35j74J57j53K06j55J65j98J93
1154a228j33J20k48J96n7O8k09K51j34J79j44K41j18J33k38K62kJ35l18J70k93J56k01K73
1139a139k48K36l4J78k41Q7J2o9m5K17k28Q0k3J01j37J06pK98k61J00k4J49k05J35k21J82
1123a001r6K63j91J34j22J26NJ3k40J94j60K77k68J43n1M6j61K75j29M2j38J04j02R3l5M08
1107e71k10m2n1P8j55J79k51L05j5J9j58J62o5K9m6K02k37J05j58J87o8L0r1L24k74K50o0
1090e82J00k65K21l30K30q2K66k29J56j43K08j6J05j51P8k32L33k52J35j26J23j17K34q1N6
1074c61j59R0o6Q8o9J79j87%j16K83j49J27r4J84j80J68kK08l35J40p1J17j20J94j88L77j38
1058h0O8q8J40j20l9k7J67o5M58K10L27m53k21k03P9Q5L81K15Q72k23n09n54r4p9K90J3K13
1041G63J32j7m48o1j82L37j19K8j81J92k10J57j76L37j51P0j39K47o8J23LK15PL12L2O19L37
1024B159L30o08R6j32K47M32P40K96L49L83N18k64k76n10J58k58k18n64j11R1O47M53k34j204
1009B520m18m32j19k79R8j57K78k59K43j66J52j4J34l1JP1K99j37K40j65K39l0J88n5L91m1
993B551M2N1K79j65J72L3K27j24J96j91J35j18J54J09J64j43K16r5L27Q2K44PK90p7R9O0L65
976D890L93R15O02N51k44k04k14L60L19O74N51P12K97M48O20Q86R44J400R40J568J272J870
963A9550J956K846L340M267M931O794R210J3850K1086L3685N8214J06141J21646j4311j06600
953B86605n5177K842O4852Q9833O8263K3738m2425q7942r5138m7748R762O6191Q8574l5843
944C36387j28313q8425m7043k4512j5242q982o624m213l456j983j666j038j263j093q02m64
935A268m38j25r8j61m38m70k82p6L6J29L0J70K9K05O1l78k88j68j31k40k97j92p1J09Ok26
918b036Jj07n7j09N7k09J10J03m4r4J70k69J22p0O2r3J83J6Q5n2R4n2K23j29P4mJ48j59P6
900a960O7J25r7J88j34K05mN0oO4r6K84j01j3J7L24r9M17L78P40K30m13m39R5MO71K70L07
883A074k00m13m54j71j65K77L83K38o39l98n63n6n7j8j95J86k58J82j9K35l32K81j46J06j23
867a245L15k89J76j30J34j92J80j37J28j16J42j45K00q0J12j48K32j96Q6j38J07l4J15j51
852a074J83j56J37k1N3M7J76l20K01j59J42j74J77n0J3m1K03j68o4k7K11j71K45m6k9K7k9
836g14M4J65j97J15L1J48k87K05j94K89k61J56n4o0o3J97q8j2j26K30k74J59n5J43l1ro0L21
818b82j40J49k50K21p3J32k18J69n7N7j19K26k41K97r5L47k69J22j91J88j66M12N3J98n78
803a08J97m0K51k17J58p8L65N91P46m39m87k08j2l70N8j72M91J13J025L29q4n20l0l24k42
787I93n30L49n1K09J95N45L28L07p83k05n47J21j14K97k04L08j50P62L36j20k43N96j4O65
772C050N7M54k28K85k12m1l51K6n05j71m50K98m80K51l85M41j94K88k40L47m23M20qK61n07
757A983J98j98P28j42M22n04L32m9J029n34P0n6P64k49Q52k34O83K7J438P21K369K17K766
742A2633r57o12o59J370Q68Q673P368k038p079o45p25N263L838J2499K1099J3550K7900J06764
731B09110r088o7244k1656O0888P7382K751l7512o801j356J91815J93866k68447j29988o643
722A87077J9177L4177j0780r1715l9445K8679O9911k6540r3258j5819j5019j4230m808R77
714B8384J100Q524J3619K4623K7560K9436M2008N5643N6660N4423M4107K7647P851j0874l1441
704C79270m5448n5849n8542n7428m9411m0177k9496j8945j0930p340k993j420q37q08p61m89
694a604k60K83m22m08l20k67J18nl68k15P0J54J07R3k2j08m2K53m1m1R3J18J7O2K7n2l8k67
677c085O0K07p9qK2J7K30K86l9l16k69J10K4O5l9J61L94L71P35P5n10k71n70m9J44j59J13
660b380N36M04R8N23M01j80j098l75k08MJ52K39K09k41N99N34J5o29m28j85r4M6R7J42K09
645a610L76K63L54K58K03J47J47J29j3j29q6l66k74l72l10j27j63r0j06l3P6j29Q3j38R4J26
629a690k8m1J0L6N3q1J76j67K01q9P40O46p91m30j41kj4o7N9N8J9k9j18N2J8k4J06J22K6J34
610a256O5J07J4j70Jm3Q3j41Po7K25O9P7L5p9j50O6j28J05j53K33M8q2J03N5j39J09pM1r6
591a068O4k86K1K35j05J9Kj98J52KR7o0j8P1k0j63J85j32R5J14K0n4J32o3j2J9m5J59j24j0
573i71J67jM6j89J72o8K34q1J54k9J25L7M89O19M82l44J70R44J05j062J01L08Q07R88N70J844
556E617K464J629J626Q48q87l920j363o73O14J483L671M601Q454M160j799k077n202n363j684
545A2199j081K83K107Q748R540L337k459N2l489q227n709j028j038L283O273P196m33K902
533C2456k148p509o18k03K910k54K018R53P06l017p189M06J539k680m959j818M79j962o10
522H500O46k51p2J60K073n23k428k497j431j72J439J209k238j043l32k17j90P45l9j211k67
508A861n74l68m8M15l74q94m2n1J00Q43l23n71o4j02k66o9q7n9K7j32M2p3O7J93p6N5j63n7
491g90J76Nk70J40j58N0K22j07J17PJ85J9m3L3m6qJ69o9J55K07J41j45K34J3M50j61N28L2
474A086J295O64L818N655L4226j979l4437l567n452L109l404M744k355R218K780O0434L0221
463A06056p2211j9683r184P13l351J986j451L633J106K0778K5107l0534j7205l250j443J4
453A081p47N22l22J32k84M24k37N63J5Q67J15J181J332M224Q514J0471M758K5179j807k7404
441B8577j4394p610k032j686r89j047j83m85R3J49J17n83j14j43R8m3N8j43L54m6l3j20q9
426b94k61K59r6Nq4J45n4K77J64K20l96j08k52K47j01M8j32K80j54N8k2J15l23Q8q9J98r9
410c61J72j23Q8j23L54m20J18k45O1o6M18m3J35l13M69L8q5m84J66j38K54j05J06k08L86j79
393a28P00k63K51l09K86l35O03m4N41l54P55p5P02K18J354K98K197J614L422N654J8151K8383
380F3621j248j9770q128q046k314j968L477K266J3091K4320P9114l848p5021k8301j5580l126
370A8539o014N96P4N853Q097K0636K5732k2533l0473q585n328j649k530k50j529K71r02M45
359D50o46L21m71M14m79M10n47K82n56L18k81L88m43M12m74M78l55M05k95R2m35L49J1L8l04
343i18K44j27K68l20J97k23L6j96L61l22K40k18K56k56L10k16K10k90L14j99L1j98K87k30
328i59K39o4J80k62K01q6K12m12J88j06K18k62K97k09J14m4J66N2L01k47J41k16kk22K45k1
312e58N7m8O98M8l69l11q1j73J98q9J17j47J35M2L02j96j85k08J07n4R7j22R8r2Nj04Q2l8
295g89K08m8J84k94J47JO6j37J15j04j6l9RM7J04o4Pj21J13p5J1q6J8pJ18k0j9L9J27m9J76
275c78j61o4L8P4NM0j42J69k31M3r1J42j94J33On0J13N8p2R1j30Q9NJ18j65J31q7mK5kj6L7
255d70j78K0J6J64m4J10rj29K4J23j06l0k3J59j13M2j45K83j73j8p4J92j36K2o3k1O3J44J2
237c58lj13j0j45J70pK9p4J35k5j2k7J56j16jk2o7J69k3j5O3o9J3O9p8k3K5K3%p1o0l8R2N3
216c60J36Q7j16j06k2q4P7Q5M2p2l4J2j19K0J55j14p7O0Q3J26l8Mr6j6Qj05K40P0l9m5m2j8
196b98m7J89p4p1J14k3j09J24lj06R4L1RL4j06n6J54j8l1K1j35N7J34o1n5r4L3N1J31n3R4
177g0o3N8j14M6pj1nJ22L5N5J29mj01j37j26K21j03Ok5J2J3J12j43Q0l3r0L8J34k9N2j13L9
157b2j31J82J2mMM0j35Q8k7J6j4RK48j32M9j8p4K5p5J03L4k6k9N7k11J90J11k6k9m4n9P5k8
137A59L2n9k4J66J02q8No5P1m9k7N5k2M3K19j17l0q0N2n3J08l0J32k04L4L1L2K7r8O4j6J34
117E04L0k6j70J59J17j39Q1q6L8N9j19M4Q7l3O6k4J16p7o9rP4L6P5o2J00N9Q2k07J93j15M9
97H33J07J43J3j49p6Q7K10j97M6J37o8Q1m8K12p0M8K0Nk0J21J00q3M1j2N9O5o5P4j1K14m8
78A769j1J35L4PJ20P0N3M6J02J65j9M8R9L8N6K00J03P2J06N6J08Q8J04o7K25J48J64o2RJ72
59D138R9j08K93KK62O5K68j14N9K2J68r3R9K29pO7K66mN2P9K70K02J34Q5J77J98J52O0K64
41G384K34K36L93K09K67L22M26M07L44M03O31N23N66N35N97P28P91Q40R60J102J290J167J363
27B1718J484J781J725J876K212K431K527K928L085L272L565L847M067M554M738N018N423N614
16H1865N918N895O313O475O659O694P068P153P243P166P168O883O832O386O171N697N379M981
5A97946M312L890L409K992K432J643Q37M8p26j623k240k601l481l921m196m718n128n806o040
-7A77029o335o861p000p103p065p310p221o997o963o626o607o321o222n872n711n395n049
-18F6371m886m497m270l973l626l251l187k919k611k390k232k031j888j726j662j302j355
-28A8565j231r60r46q97q42q24o24p16o53n66m47l47n25l18k79m08l43k39k84l03j23j86j89
-43F315j61k96j84p3k42k25o6K8Kk67k0j12j28p0N4n6j17L1m1j36j30j4n2k1j21N2m1j53r7
-61C659o9L3L8k11j76p5M2j86K0j93l1j27j9k4m2j40k0J03j42l0q9k70J38j06m9k1m7O2o7
-79A961J6j40l3M2j45J28r5q5J42J21j36J9J37j16j26k2r6l0J6r6r5N6Lk1K4n6j08r1M3r0
-97A127m3J28j6o0jj47Nn7J06R2K1j1P9n0N5j13r6J37r7l5R2Mo6O3k0P9n0M7j2j73Q1m1J39
-118A167K4lmo0J1J80j04l2J16jj8N2j10ro6M8nP8j78lP4r5J35l9J3k1j10O4o9L8M5j56m7
-138I15O5kJ42k24j30n7J32l1N0K5m8M8r3O7N7l1o6J04M5J01q7k2J6n6k5K6J04j6j4K4l2j4
-158I73LM0oo0Q0J1lm5Nq2M0J43j5l6J0L5k6q8j09J00Q8o9p5N4j7Q7O1K3j99k0P5L2j45R6
-179I61O1m6j04N0J0j4M5j0j23J55K3k66K02n1o8Q3n8N5L8J2j31J33k5k7J1J4p0Q0Q4j25o8
-199H31J19q6Q2L1p5M5q8J19o5Q8n9j7J03j71J29N5m5nQ5r2l7q5J44qL5j16N4k1J41O3j64
-218I90K5K8L0j06L7K0l5k9J27Jr8Q7j8j01J30O5l9J4J13j02j44jlKJ7N1O7O0r5o1P6n3J08
-238A163p5o4J07J8r8L8p4Q8J0Q4P1k24l8K04N1j51L0N4q2k6O7P6O1o5k5L1J01n4k7K9L9n1
-258A268L6m1j1j5J39%j47R9r4J03o8j6K3O3L9j1j35Q2L6J11Q6k61mJ63J49j67j31PJ85j07
-277A381n1l4R5J27q6n2P1J22r5p9K5J12m3J1%koQ9k1q0J86n3M3l4n2L3p0J23R3m7r6J19l2
-298A697K3j6L8Mo6rO5Ro3l5P8Q4J1o0j41K20o2k8k4o7jJ4Q9J4n2nK07j36Qq4m8J38p4J1K4
-319A763N6o7k4P1p3J4N6r3l0J07m0K2K7j99J03m8K5J08r3J40r5P6j6Q0Kp2q4l9P0JJJ09m0
-340A818j48j7J55n6LN4m5J23j03j30Q7l9Q5J2n4Q6l2K7n9K7J01p9ok9J19L2K9j11n4J2J02
-359A910O7o7n2k6m5J40j1M8k3J21M3j15l4k8K1K6L0o3n4J57j47J18N7j31J23n1P1p9J27j7
-378B116j04L7K2J1n7J2J9L4Q7P7j36n6P1R1m1R7j17m3P1O6o0N0M6jj1O0m3J27k6o9M5P9Q
-398B462m2N5p8J40R4n0j61j04N0J11rPj29J00o9J50m9J7Q5r7R4j18L0J38NM1m1l2J27o9k4
-418B634P1JlK2j4O5j13J24l9l7J24L9J8O9Lo5P1n0kN3l2m7j9M1M3J6J63j23J1Jm9J09m4o9
-439B972K3K5M9jJ5J7P3r0k6Q7j3m9n6K3N8mq1J73q9P4o2J45M4j48J18K1r0k9k5L8j5J61O0
-459C398k3j4j2po3N1L7J6J26j48k0J73j74K43r2j96J45j8M7M4j5N4R9L6p6N5Q3L8j4n0P3
-479C796l0J5J05L7k1N8K3N8Q7M7M9K7m0K17PJ33J11P8K04K95J65K28J40J05K74J1L7K00Q9
-497F505L6n8J43p4ml0j89K3o8j79k62q0k19j60l7k94j5o5K3Nj58q6n5P0o6J4L9o7M6P6j51
-516D663o1K4M0M0kn0J45j58p1J87l0J09K5J6n3r6O3n6J6L7J09o3OJ03J22l2o1L8J81j7l8
-535E136q0M3O5j85O9J28n9qJ57o4j00K12j17Q1J94J2l7qM8j08LQ9J69j24N3J3J9Q3O8jKP8
-555E831j5QM9n5J27Q3P9k08KJ51Q1m8J7M7K4o7Oj6P0lJ16N0K0R7j67Q4M6k3OO4J11K7j2P
-576F589K1R2j18J40J00K8p8J3k3N7L7J36O0n7Rq9R3k9P9J16n1j7K9Q7m0Q9R1Q5J4l4K5mJ3
-597G463Q3L3J7l8P7R1k9P9J51N8m6J76O3p8m9Q7J34on1p6QJ92J69k7j3J3K9qR4O8Mj57O4
-617H575J13j08P7J30J32R8j29N6n0N5R5O3m8J22J20l1J1K2R8j3K8O9N3L0L5J57K9Q2j87K32
-636I916q9J48P2L7P8k3N8QJ43J15l0P8p8J15L0J2N8R9j3K18m6J70l6N4P7J0m4K19J59j57
-655A1358J75L6L5L6j0J10J64j1P9j5M7R7P0J72L4N5Q5k2LK00j2NO1R1J06L0N5J69LjK6J73
-674A3404Q0J13p4J43O4k4K09J41o6J05j2J54P4O5K37K9k9J19J29r0K04J66o3Q9N3R8M0K67
-692A5625K2K2K12J03n2J09JK46k2J35O8K12L8J00J78R9j52J49R2Q7K5J23L49L4m2Q7J88J71
-709A8207k6J57J75Q6L9J96R0O3m8K56J97J5J20K04P3J56J85P2M9J54R2J16J18J41O2J50M
-726B1103K08J23J92J08K13J60J47MK51L4J33J83J22J73K30K7J34K02J50J70K76J5K06L9Q2
-742B4685K21K03J34J97LK18O4K66J65K47P8J18K69K37J16J93J25K99J39J36J49O7J83K41
-757B8753K88N5K34K07J01L04K32R7K37J72Q0K78L48K20J41J03L26J86K13K53K89J94Q4K89
-772C3684K23K69K31J87K75L45J07K21K52L46J92J76L56J99L09J92J76M61J52L08K82J16L14
-786C9373L46K77K22K76L70K81L10K77L37J95M46J70M17M52J56L94L73K35L17L79K74L57K79
-800D6513L46J96M64N27J94L94N11K94L97K79L62N69L70L87L40L19M36N29J95M14N48N84K90
-814E5458L26M51M73L20M32L92M68M02N71M20L94M18N24N04M22N08M47N10M75M08N99N12O37
-829F6071L89N48N72L55N45M61P10M89N30N93M95N83N58O39N05O13M87N79P28N94P43O03O39
-843G9029N50N04P62O06O53N54N10P83O81N92P53O74N52Q78N06P91O93O59P55O41O73P50P59
-857I4308P84P23Q26N63P70O55P05P21P78P76P69R18P73Q94P41O83O87Q93O65N82J011O61
-871A10886R45P65Q77P54P39Q30Q20Q28Q88P66P89Q94P84Q48P19Q33P53Q36P70Q41Q42P70
-885A28777O85R01R06O55Q15P76Q78O35Q67P61P25Q31P45P30N62P96P01O52P91Q58O44O92
-898A45383O30P62O10N65O28O03O81O61M92P71M90P15M36N16M20M96N05O11M92N22M40N60
-912A57989K86M05M36K78K80M88K52L55M21K24L50K93N8K49K74J63K82J70P4J84l0N9J56J37
-927A63833j61K1j18K6J9n9o1k67K0j96j32m34k43k03k22k09l07k18m15k35l25m60k12m48
-942A58994m53k76l85m70n37m86n65m80l64n45n17m93n84n90m12o35p17m52o60o58o19o51
-956A47445o40o76o00n03p35p91o79o44o61q17n49o83q58p61o34o45q23q60o73o95o23q14
-969A32081q84p85o54p34r40o63q72n02q46q95n91p79q16p78p38p65p43o95p85p32q78o98
-983A15308q96n90o43q78q15p59o58p90p69n55q09p51p15o77o43p49p81o91p50p00q44o06
-997I9239n16o36p17p08o88p05p38m19p27n71n18r78p32n42o27n66o69n37o01p27p01o23m66
-1011H4527o31n03o26p35n56m87n84m92n40o79m70o13n07n52n55o20m73o69n45m29m25n10
-1025G2326m35n43n50n46m04n47n17m45n62l25m33n57m82m74m00m63l94n44l78l42m71l34
-1038F2180n22n01k92m83m01k70m41n46l38l47l49m69l54l85n07k27k49l97l76l56l98m67
-1052E3505l95k49m03k00m36l80k51l01l10l47l81k39l64k00k42m44k42l09m55m40o8k79l98
-1066D6172k61k64l44k18k79k17l97j96k22k24m42k20l68j37k42k43j63l29j93l27l08j18
-1080D0460k28k53k77j98m15j70k32j89j86j89k78j70j31k34j97l51k23k05m6j94l27j96j40
-1094C5431k88j69k50j74j82k95p4l07k71l8j55p2l34j62j58p5j87k41j63k71o4m9k86k48
-1109C0918J9k04k64l8j00l82j84k10o2L4l26j39k39m3j15j97j48j38K4k74k44r0j50j11j05
-1125B7232p4k38k14Rj20k78K4j66lk94j58j25l8q0j97j07j08j50j48j16r0k8k0o5j49n8j64
-1142B4077R5j72j76j07j00p3p1o3k86j50Mj37k41n3r5q5l8k20j30j3j53j97%j65j38j46k2
-1158B1145j45q2Mk12j00j87o1l3k11j00m7j30n7o3j35n7j8L7j82j38k0j13k29R8l8k04j22
-1175A8600o0P6o2j12o5p6j75n0o3q4L1k55q3J1q2l1j77J13q6k26k3n3k5q8l2k18j53R4r8
-1193A6548n7J12p4j72k2j08j13j05n7n5Q0r8q7j26r1k0j17J49Nk90r4j19J7l9K9m4o6j86
-1211A4800l0q8q9k3N3j1k09M2j21LJ5j37n8j27R9j42M7j34q0J4j44J9K9j47j88J6q6O4M8
-1229A3435l0k34j11J20k1j66o1j3L7j97L4Q2j16r5o7qj23o8Q1R4k26M8k2k25NL3N6j47m8
-1247A2047j36M6nj4j80K9J9n9j00P2r4n8J3n1j29N8o7o2j50P4q7J20j90R6j20m9O3l8o9M
-1265A0983n0P9j11j56P5j33k2m1j20J15n3m6N2o8j62rm7j04o9J20J8k11P8j14L1q7J08j48
-1283I908p3J3P0r1K9j8m5m7k8k3l0ko3j10r7KO6r4j8L7L3q2K2P4j89K8mk5j27J01o8j17m9
-1303H983q6R1P8o1m8j51m2j3l0kk4%J17j35j26J24M5j34n2k4K8K4J2j1J0j01j30m9N5j32
-1322H216K04j60ql5m8Rl2R4p6j43M7n1P4j88J18k2j28o6m1J57qK1j64n6L5o9r9J4o9K5J8
-1341G569Qm1J9m2K8p3o7R1j68J97j11J4q7o4M5j25N1M6m4n6k2j13OJ40M8k35K25k26Q7o3
-1360G037K3j0kn8j32J35J32k69J0l8P8j40k5N4P0O8k39K8l9Nl4l6M2J8j47JJ9Jj2j9J8J3
-1380F552j7N1K1k74O4k7N5j17j2N9k9j5j2J1M4K7k33mJ32kj14j6n9J7J23j97MP9Nj2N9k10
-1400E953l3Q3j07j1LR3p6J13m9Lj12o6P3l7j28O2J29j83R9N9j19j61J25j8Pn8p5l9Q5j6j34
-1419E465n8J77m4j1r2m6K4K7J24l9j00m2KJ8j55J59N1k7K6j54j5J11J0l8O1n7p4j3o7p7N1
-1438E197j07J19j39kJ38j17K7n6K4j3k2n9R6J03j28Q2j76J1oq3RK5o6J09j24Q5Lq1L5P4j47
-1458D811J71j74J38l8n9k0J8m1j00rO6Km9L7pm2k7O2l2p9O4r1M6J3L3k26J39n3N4j7q7QN2
-1478D563n3P3j05P4J25j75j02J01K9m8O9j7o2p8k1k6j28L0J62m3Mp8O2L4j04M8j2j36M3J58
-1497D387K4j57n0Qn9j8LP3j07P1n3J8k6P9n8J17j34m2O5O3n4n2m1J12k2j46Q0L5n5J6r8L3
-1517D012r3J06k0l3J60j67M8K9k9k32J08m5J25%J3Jr7l2L9k4j4P4j34K1Mq3K3K5%N4p3K0
-1537C786O2q2L0j35J2R2p5o4P3n9J09m3J30j70J27m8L2Pn0J1j52N2l0M1P1j46N4j1J9o6r0
-1556C487l0J21n3L1P3j97R6J6J29mj39oO5p9L3l8jqj7n2M4l4M0l8o6L9m7M5J24q2k6N6r7
-1576C385K4K6m1Rj04J7j1l0n7Q1o1Q8j40K9J50r5nj6L4Q6j43r5P9j18Q6J25L9k21M5K8Q5
-1596C279j22J03n2r8Q6k4J1n8o9J3L7RK5n2q3J3R5p4M0J41p9L6jr7r8J28P0L7o9m3l7M6m6
-1616C067r7J5rk0lM6k0j0j4mO5l6m0Q4op1J6j1J7k7q3O9M8j3k7J04j89J02j23Km0J8O4lN8
-1638B929K6j2j30N9O1L3l7pq0Mpk7P0l6p8O2m7m3L2L9k8j11R2J61k03N5o9n5n5J86j02Q2
-1658B764m5m2o9J08K0j01Q0P3q4m8p1k4R0J15q9j33J98k2k6NM1k42j9L7o0J16Q6q6R7m6Q9
-1677B712j16J49j90R1m9k3P1j3L9j03M5k9Oj1L2j03k7M7mm0l4M7K9j35J16r1M5O1m3L7J6
-1696B532n5P7j21Q3q3J03J21k65m6M8Rj3K9m9J7j50J57R6n6L6n8k6q7o1M2N4J04pj07L4l6
-1716B322Q1j25N1O9j64N1oR8k7lo2J21j7m4K4k3r9m1o1N4J73l3mj8j16J06o4M6j10J06L8
-1735B323n2l1l2n9O2J02q2L0l6l6om3J15q7P5N8q0RKl5r1L8Q7j37m6P2J22n8L8q3N8o0m7
-1755B090M8n9J10K0M3%l2j6q7N0q6N1m6R4K8q5J06r3r1O1P4m1j00m0N6J62j70J41j79L7k6
-1775B020jN8j07P3K2Mp9M0qo4L1j3J07j63J9J11N2p8M9j09MJ08j17J24m8l6j33J43mL3l9
-1794A999nL1J7q7M7n7j54K28N0r5M8q2k4L1m5j02R7J59q2p4M2K3n3m7RO9p8M0o0L3O8j1M6
-1815A981j46mM5J69j32J7n4Q7j71J46RJ7j4O0M9j02J03r6R1J1O8j7L2j5k2J41M4p8mo7j6
-1834B132M5L7j5ql5N6j51N1j31j9o6J42k7k5l4q6l5L1o3R9q0N9m0J00j85L3kk3J28o7m6j01
-1854A674J85j04n0R2N3j56M7LK7j02J53K5j27l5J63n0J16j18J4j31p3R8j5Q2J1j01J59j47
-1871A693o5n3J52M9q9j4M7j7q0m9L7O1LK0q3J13k5l2r9O0Q6k8j03jK4p6J18m7P6n5r9J10
-1891A634p7j32J38m9P6M4R8n3k3j10qK15K8l17P3J31o1P0J9l4j25j4j8kJ04k0Q3j8j57q7
-1910A408J03j28K3J58O8q4N1P1p7K3k4o7J7k4p1M2K4k0L4q0Q3P3nn5L5l6J7k0r9O4J44q2
-1930A566j04%O0j09j1NJ3NJ01p7q0J47J0o6r4P0l2%K4q9M7M3j8K8K4N4l3O5o2l6Q8jk21O9
-1951A386J9r2J31K0j03M0J19j72O2J53j68OJ3m0k9N5L3l7nRr8nMJ49J2n3k9Jn8L0M4M3J55
-1971A595j26k6l3M7k4L6P6n1q7J08j61J12o0n4KP7oO7j27O6j8r1J23r7j2l6Q6k4k7l8j6k3
-1991A258L3J91j63L8q9P6jK3RJ42k15M9l0N6k1q1jj7L3j07M8J11J2l8J7qN5j81Q7L8l9L6
-2011A321K1j33N4P6j8M6j3Q2q5j51K9J80j73P8k3j58J69r2J18O2j61k3J07m1LJ04j31JmJ22
-2030A367m4L4np8l7m6J11m0oq2o9J18Q4L6r4n1p9N3P5L3N2j62M5K8l9j0P2n5Q2m7j50K5k8
-2050A093J09k05J90P7p9J08r0q3Q2LLKQ0J08j54QOn9J8p1oL6M1j4M8Pp9L3L8n5r6R3qK5l6
-2072A173%J28j16N1j36J34m7l3l8N4l1m9p2J24m9p7m1P4P6J00l4q0rkl5J33m5j78j9P8K8
-2091A062J52j26j00J11l6J59r6J12l6j24J04j47J06k2L6l9O8r7r0N5j6J49J55k06n1o2J41
-2108A162r7pq8K54O0q3m9M0q1j4J0R5r7Q8n6L0M2r3J42p8N2l8l0J04m6r7l3J57o9L5j5m4
-2128A156N6N1j04k2n7j6J65j31j26K6J23m3m0R7N0j3j04o0KK2j03O7M2k06J78l5mN1J42j31
-2147A033K0o7jM7j6PN5m8l2m3J30j0n8m6o1j13K50k1m0ONL1oo8%l0M2J08q6P1K9j5j50J10
-2168A033m4N8l0j35J33KL1j05P9mp7J73j5m7m3m9L3J4O0no5J0L2N2J2%Mp9j7j8O0j45L1J31
-2189A070q2kO6p5K5j09M3O9nk0j57J19R1j6o2P1J2k06J54j41J15N3k2qo1jp1J53J3j3q7L6
-2209I52L9P1j10j64K0N2l5Q5L9Pk5o1QR3k6Lk9L1P0j35k5J36m2J8k4o9k9J04r1Q8j28L4j1
-2229H46RQ5M7r3R6j01l6k4K23k19P3nk1j30O9k6R8k6J5O1M1n1O8q4nK7Q0o5n7L0L2m2N9n8
-2251I16l9OL0Kj39j2O4R3j10J04k0P6r8m1N9p6pn1K33j16Lr0O4R1j6n3m3oQ0k4m6m4n3J75
-2272I12n2Q3ol6j85N0l9J3K5O3k5P7M1K7n7L3M8j0Kj56n9QN2n8K13j03J06j04O2l7j9j38
-2292G31L2L1M9j32J30J4mL6J32j02j47M8R2p7r0O3K4L4R4j21P6K5jn5LO1o0O8j18m7J50m7
-2311H92O1j59N5n4K3L0J62j16j47R8q8k0K2K9Q5o3J7l1Q8k05RN9K1K5P6J9j05K03j70j22
-2330F94J37j18J15J00N0p6J18j19n9m9M8J10j37q2j6O5J26j90N1k1N8n4m9JJ35j4l8o5p9
-2348F42J85K6%o9mm1n7J18K9L1j05L8q3k0R5L4K0Q0J4j15k7n8R3K6r6o9K1l9P5J7r2KR5K6
-2369G92K8J51k46p3M6M2J01j39m8M7Ko2Q2M2m9l7M2n7J34q2KM4p0mj09N7N0O4N5r8Q5l5J04
-2390H61k43J17Q7m7M2n2j20P0Q9j17P8j39k9J59o5k4J4K8L1q4KR6j6k5Q4q4R1l01J71J48
-2409H22p1l0O3j8j32M2o4R1M5n2l0J82rj70J02j33P5%l4Ll2N4j16Q6nN3oJ11j52m3M2l3L5
-2429F76p3J9j03J67Q8k0m3J2j09J00L3k6J9L2l4O9Qk9q6q4J61L9j72m1J11j8j07K6j3Q8P3
-2448G63k1j4j56P0qM7k5J21j98n2R7M5k1j8r9N3j08K23K3q8j7jN1O2j34R1p0J02jr7L8J0
-2468F68k4O6j23j1Q9M9l0N4j93O4O0j27J10J10j33J07j49P2r0J43j8R6j45l4J9j19M4J21
-2486F76L4M5n5p1k7P7m7Qo4r1K04o7J28j04mR7j81Q3J4p2m6L9Q1o1Ql2J1Q0m2o7L5M9OK8
-2507F72M4q5j65J31l1Q4j22Q3J06p7r2J4NQ6m3k0n0JJ59j3n8j01K13k3j32k9Q5K5p7O9q7
-2526E72k3JQ3j4K3M9m4o6J80j71mN4j1L0j37J09K9O0q0M1Q0M8q0r1J13Q3j30j9J9K7j40l9
-2546E52J61N3j36J63m7O4r8j51P6N1j62M4N4K1Q0p3N5j34L2O1q3Q4o2rJ11k7oj04J74L0k38
-2565E36P6J05j13j50K25QJ34oj58J34J7r1k4l1Q1K6r1o0kK5J39k2j6p3K5l2P1j56J88r5M4
-2585G14l0P2l2M7j18Q8K14k1j82J0n6P3n5O9k2M7K7K0or1j32K5L7J40L6q6r9P4L7j48J11
-2604G63k5R6o1j00J37jn7n9k2K6M9j02l1J17O7o0l9j6l3P8p1l1NM4j01J12o5K5l5J42o8L1
-2624G15l3o4Q7o7J3J51j74k1k2n5NN3o8J19K0q5lK4n3J04J7j37Q9R8p6j36J42j8j1mm1o5
-2644E04Q8k0n5L0M7l1m8J3NJ01rl2j37P4J29qj42q3Q7j31R1J63j94j5Q5o0M9M9K8k4n5n5
-2664D44J61k84R0J42k3j4q8P1j32M8Q7J17Nq2j10J07J37n2l9m7J69q3p2Q3o8j9J26k32P5
-2682E17P0k03J42J15r1o2o6L9J07j8j4K4k7lj1km2R3j35J8O5n3R4Qq1J9O4Mj20oN1N8q5M5
-2703E14q0P9Q4j02l9p2M8L1J20j9Jo6J3k1RP3o5L9N9p7q2j56J74K6J3J14q5m4q6J97k16Q
-2723C92K23r7M0q7j38K11M2j65O8O1l4RM9l2P1j02O1k21Q5O9l5l4J61j70l0J56j27N2k1J8
-2741D75j8pJ06L1j22J21j60NJ26q4k5J45j23l2R8p3R9J9l4k8L4j02M1qQm4o3J63N3r1jJ1
-2761E20Mjm5K5j4q2l8O7R6k5q2J68q8LLL9j23J49p0O2j68ON3oj9o8j8J67o5k3J12n9m6P7
-2782E11J3L7J9j49J61n7l3ml8j5P5J0L4m2KJ3L9J20lj84j09M2J0n7J42k3j42JrJ29J1p5J08
-2803E37j11j4J2J35n2n9R6r1k0Q0n2RJ5Mj04j2P1Q4m0r8Q6k0p9J5J19j08p1J21k3p9J29K6
-2823E06j89J24R0k5Kl2oj9l6R6j01R2K4o1K3q1j6J26l8r8n1J42J8qmm2J29q3L1q6L0J3OQ2
-2844E58p1p9qJ41q4Q7l5j43J8N0m8K12k50K9J24j36j9oJ23r3qk6P8%o8J42L4l8N0O3j23p2
-2864D02L4k2R3J8L7l7mr5k1K2m3j26O7O0l3R7K2q0l6M5J23o5J11j50q2J5R0l1O9Lq7k8mo5
-2885B99N1J02O5M4j61j2J33j62J15J4j25o2J92q2J8j03j0O8Q0J20j42P7j86P8N2n2k4N5o3
-2903C79L4l7J14q8p7N8N8K9on0l4O3M2j62lM0J9p5K57k4j84J06l0L2l9M4j64J40l0R1k7k6
-2923D50j7K4q2rP3L9j00J2J35J0l6J1N5lk6M6mp3l6O5k8M5J8n5N0q9J9K0r0P0J43r0j2n3
-2944D82q5L3Q9K7M2m2n1j9n3M7L1J3M3M7o5pP0j26q0N7Q1J19r5L8p7j00O0o6K7m3J7K7J1
-2965D52R0j11p9O9K1k11J97j2oL7l0ol7J9J10n1M3r2m4J9l6L0pj8K3J9L0K8k0j5n5J5j9J70
-2986E23n5p5l2J22Lj58l5N4N1nn1J5Qj09ML3QQ4j1J02j13J3Oj2m1Q1n4p6J8l6%R1j1J67o2
-3007D47q7nJ07k27J48j4p4P5j1j08Q0LOl0R1L2m1R2j21m1J3r1NO0L3M4K7N2o2n5l6J11r9
-3028C24K7Q0k3n8J1M8p0Q4mp0Oj2J43j83j6L9J78k22R5L1l4%j0O0lk3O1p5j5LK0J26l6j52
-3049C30J33N1j28o6J56n7Pk3Q5L3r5r7J27n8m6m8r4R1n2J28o2P3j06J10j35J63K9j58j07
-3067A84J73O1o7o5rL9m0J40nj70Q4m8M7K5P6j10N8p6nJ70o0J6J4K0m5Q9j43j00J47j01mJ32
-3087D27p2j8MM8M4L3r9Jp6L0J40o1P9j44LN0P5q7j25J17r5J24n2k1n2n0J07o8J57l3k5j47
-3107B14K1J19o8n5P4r1J19J05r6p9k8Q9k1j8k1k6O1M9KRL6q8n7n5J21N1p1m1J09n1j13J16
-3127C16Jj5p6O4J53j09lMP1j54Q7M4k1j61L3N4l8J52r9J85j05j44L7L4P0M6l5j0J06j55l1
-3146C01K3O0j08N3m7j1M9P4j38l8J35k9K3N1o0r9J34q8O6k6l9q3M2rL2M3L3m3k3n0Q1L1l8
-3167C02k8j8J23jj64J02j72lK18k0l3j18J14j8L7N0j01q3P6N3J01k11N9O5N6m4Jm7q2K46
-3185D60n1k95J15Q1k0M2q0R9r1J9O8J0r9P9l9L7q4p5J49K8J13j5k36P3j0n2qL2k4l3M9J34
-3205C76o1l2p0N4J6j12P8J5P4p8R5j34NJ3J3m8l9P1k2R3n9J5M8M5l0j20N5m2k2j5J13j6P9
-3226C58o9m6k2M7J3J12J6j92N2k2J5J7l9O6o8q3P4Q1L7n7l4m1R7L7k1Rj14M3l6R6j52M4P6
-3246B94J32%n0j21j9JJ9N0k3K4l2k3K5j4q1J1m1K24K6p0K5l3J5N5k28R6k5Oq5O4J05q8j3
-3267B26J85j7j82R7o5K7o7Q1p5M2J8j4kL3rn7m0Q7qP3j3k1L0q3M3k9r9J00l3P9m8N0r1l4
-3288A84JO6J5J2J5mp7P5M5j25M0j49K7N9M4Q8j08J22M1j70OJ24j08M3k10M4J03J51q9rJ34
-3307C90l5j96nJ44l1m8N9j17M8QL2m9Q6O0jJ32j85j88J97J6j56n1kJ4R1j1N1O8QL3K1j83
-3327B00J56j55J01o0J79q8n9o2J2P6o5O2l2p6M6k8M9M1J25j72m5N4kJ06j32N2J27l5m3l7
-3346B95n4N1n6K9N4l6J5Q8J2j16k1J7O8o6M4p8j7r3K6J40o8O4J70k27Q9k4j06J06J41o2j13
-3365B72mm4k8P1j4m3J0k1J3R9j53Q1N9k6j34J42N0n5M4N1m5l4M8n1l9o7Q4J89j2j15l9k3
-3385B66N5l9n1J05l6j7J03j19N8q9j5N7OM5J34j16l3o8J65r2j10J9jJ04J6q0l1n8ol4N1J08
-3405B97k0j29R3j48K4J61l6j32R5J22M8j15r2lJ21p3J38j03K3N3j6M2k9r7J5K6K8J2m3K0
-3424B82j8L3M7m6k6M4j49J09RK9j9j24J61jo3qR6k31J23P2l2l5l1j66N1J67p6kO1M8k01J06
-3443B10l8M1k0LJJ78q8J7qn0O7m6J8L5j7m5m2P6L5q6K0J5Q5k25J52p2o9O2J00L2j53j1N9
-3464B36o2K1p3M3J21n3M3l2M4q5L8j12N0R9P6j4pm9q2n7L8k0N3J4j2Q9k2j33N6K6o9N2N2
-3485B69K4j18N9k3P8Ol8q3N5Kk2n5N5lj15J23JJ03j40J05Lk0k4R1k9j16N4l0l0k1M2o8Q8
-3505B23K4p5L7lk30J01K07o4n4J85J9j32j33J47j9o7o2l9N0J10m0l3J48n0KJ11k5j02M2J0
-3524B88L3j05O3m6o2KJ71J0m4j5M6%n0J23P8j50J33J03l0J28P8j38J47Q8J34j96rj0Q8mM3
-3543H97m2m3Kr7j15r5%O2j15n6L6R2j33L4o3m3J45j60L7L1j14R5j93J25N5n2lJ4l4n6N8j50
-3563A19l9J06K00j10O3N9j10l4K3o1R4p4J40l9L6J4j48j9J28q4l6N1n4P1r4k1n3J79j44R5
-3582B58j28Q2Ok2J06n3M9N4j70l1M6Q8j12Q2L8k1P7o8j4nP7Lq1q8J2R2p0PL8j05J3J01Q8
-3602C49j41J17O6j74k8N9o9R3o3K7n1m0R6K2k8J07K9q8k5Q1n6r5J2l3J12q6pL6Km0JkJ48
-3623C31k2l8j47J12M2j22Ml0K9L7k5Q1j81J87M2j41JJ02OJ7j9m1O3oK9j08J56m7k3j4m5%
-3642B30j4P1q6j7R1l2j7q2J02p1n1J85o4%J16q6m6n1L2m7k7K1j07Q2K9Q3k4m8J18K2mj66
-3662A42Q0n8j7M0o6k6L5J6N1J7p6K5lN0J22nJ1j95Q2j4K9j07K4J4r5J82P2j87M4J2j9O6L3
-3683B79p2RK7nj19K2K6J57J9j29lkR2n4L9l4J7N8j10k7P7n9Q8J3j26n8N6J42oJ5J3l8j48
-3703A59J24n1M9k8J63j48J1J6j8J49o1j01M8j02M3p5J57K8k59J95M6p8j28K3J5L9N2j8l1
-3721B19JJ68k5p8K7R8l3o7m4J9M0J27j43j17R8J20k5q1n7OJ11m6K1NMm7R7m5jn2J0O7P2l7
-3743D12o7qn8J23l9O5Q5j8K9L2l5r4j8R8N8J8r5J10l8n0N8pK9m2Q3J6J6Q4p8jM9k2M8k8r0
-3764F25J52n1P3N2n1N1m1J29j4p2P2n3P6J33p9l8P8m4P7o4N4P0jP5l8l6J22j1j35M8j66P4
-3784A067N4O7n5K2k1J09k4p3j46J83p5K7kL6q5m9K9q1j3J0o3L2l2n8l1O6J8J24k58J21p1
-3804H28k5L3j40l8pL5J5L0p2J9J66m1j10k9K9j13R7N5j18j88K02m8Jq8P8M9n1P5j36J06j47
-3823D67O7O9r9J0M0J6K3l1K4pq7P5j87K76l5l1q7j18p1J0J60n5L6Qj03JM2p0J15L7J9mj63
-3843C47o0M6J56P1j48mJ2M3q7j3MR1ro4J5Jj15K7K73j67j20nn7j5K18o2o8N7J69j94Q5n4
-3863C73j89J51j19L2J14M4j45l0J01r6JJ75n5r3N1Q8n8j55O1J49j21o3Q4k5k2J55j37J28
-3881C99j01m5Q3k8M6p0m8o1J71j14jn8J83k8j65L6P4K5m7M3m9o4J29r0lo6p3J54R0j14Q8
-3900B96Q2j46L4J5J3q7L0R6q0J6o7QJ3o1R4mj4k1o1K7kQ2N8q5k1M2o1R2n9P3J8o3l0J06L1
-3922C64j18Om6J6J3K1l3K%P0J5J52o8L1m7l3J4q0KJ33j05kL5K7j05k2M7k6o9O2J17j09J06
-3942C70k5q0l8J28j59M9m6K5K1q0jJ8Q1Q1j28Q5P1k3rnn2J1k0o9N2pj08Rk1M2k5j7J15j40
-3963A05OJ04O1k2Q7m7j87N5k7K04L5l1j03nL6q5P9J36j18p5m2n0J28M3J31j70o1K1m4J30
-3982B94q9m4n6M7n7J38Lj29K6J73r5r1M2L1k8l6j16J48R9J1j03J78q2k43Q2J1R9o1m6J88
-4001B94j53j9J08J8k0J7Q3j15m7P9Q1k26J07O5l7q8R8j2nQ4o0p5P3o3J21j09L8Kl1%LOm4
-4021A73j4R9j14J1L3O0J20k8p9j42P9J21j36M2oN5J1j02R6p4L7j5q1P1k41J11J40m7nJ4n8
-4041A31Q0o6q6O0J53p1M5j21J3n9P3K0O6J8j08O7M5l6j35J03j5J6K0k1N4j59N1n0j9RK1J00
-4060A99J0K8n0q9Q1J8o3J05Q2Kj34m5koRj5J16N4q7K6MjM1q9j57M4J23p8OJ9j7l3%O1m0P0
-4083A92k9N4n5n4p2n1J28N5J07n3J7p1O7q0l2R8J3p2R1o1q9j5k7J13N7m7K4j30O1K25j40
-4102B24n5J1l7J3J2k2pm1J18J07j77l2Km4J02Q8j63M2M7KJ25j31N2j20MM9m0K8K2J01P0j53
-4122A97m9Mk0l4J13m1J2N9j78Q9l2L0K6k3j92J45l9K5O2j05mP9k7K3lOJ37r7m3M2M4j73J25
-4143A58L2K2k7J03q2k89J32J1J13K1N0pj03K4J59j82RN1n1J4r3K4l5O3p7J44j27J67n0j41
-4161C3R5KJ7P4j4O4k33O1l7K29j25J01k3o7p5k8J17q1J33o1lj00J15n0K5m5j39J18%N3J9
-4180A75qo5J02n2R7q3k1K0J2N8m2m2J0P9j3L6q0Qj12k9J5mO4J06N4j13m7L8k2P2J2o4K5k01
-4202a5R1L9J02l5L4m9N6j3p8J77j78J3J6k9q1MK58j90J16K9j37j9QR3O1j33J3N4r8P2j5k7
-4222A39o6J19j08lJ87j18nl1J11j1m4N3N5r3n9l7L6j7k5J1O7n6J01q0p0K7J15N9M4q9m2j02
-4241F8K49j94ML1L6o5P6p1p3J27p5M5J08l3L1m2j53j0K9J07m1l1K9P0o9l5l0N3nO2M2j5j14
-4262A11J6M6m0K2O4p3L4k6k7M3o2J57q7oj06J16q4k2J31N1Rm0j3L1pQ9j58m0J47j97J9O4
-4282A62l9J02ol3n2Pj05J79N5k4j0j01l9K5Q2K7n1No8N9nj34K17J09k05k7N3Q7Q4k32O5J8
-4302B05m4p0J7%K0J1L5J53j64M0M5q3K1nO3j19K7J00o5K9q1j5N1J0j38J53L1o0m8O5J2j80
-4322A6J42O8K0qm4r2J16j07m2O3JOk7L9Nj16R2M3o7l7O5L7J6O5oq8k0j28L7P3L0KK25m3p9
-4343B57j25m5QJ6N6l0J02Nl8J46j25q0pk0J26q7j44K54j42N9o7P1p4J6o8N2k8o8J48j5Pj7
-4363A43k1l1J9J10p9jm7M5J09Mp2j1j08K5M4o0Q0j04Ro5J36O4r3N4r7N2J8L7p3k5P6L5J1
-4384A84N4o7J1k7j9N5o7K1M5m7J1m8l9l0K4j0J36L3m0j08q3J41M7J2q5j61K52M4n2j2k0Q
-4404A63j52M1O7q3J91j06L8K6Nl0n8P3j16k9J71o9J07l6n3k1o5J55K3n4kn7J8l2K18k66Q9
-4423A56j19N2N6M9j06lM0P0P7p5L3K2k32K4K3j9OO3k3L8j37J26p5J03M6l7q2j3J65j11n3
-4442F4R7j83K2J09J24m1j5j31K6o7q2J12J06n2k1l9N6k02K11o2QJ26r0%J02r5K1mk3J04q2
-4462I9M7m6k2L7q5Q5J25nj26M7J46j53K0J2j27K5J13k8q5P6k6m5n1j2R6L4qm0j1O5n4KQ2
-4482A87l0r9Q2P0l7l1J29j11O5p2Mo5k1J60r2JLj55J59Ln9J04Q4j17K4L1q3O0j09J7l1M6
-4502A17J7p0J00j85J76M3j18NK3J7j10k2M6J69o9o3Q7p4q3J64J0j2r7J1k6O7Q2j66J89m9
-4521A79j84Q7J23m8Q2M7p2m0Q4p7p5J29Jo1j50J51k6Q7p3j46J34j07P4J0o6M5j5J45Rj24
-4539A23j6P0l2J61j60k8Q3j12j54K02j4K2P3o7m9j1N3M6o1q5J25Oj36O5P2r6j4k8J00q2j6
-4559D0Q0l3O6o2K2P7j8j4K6o3J37j73n2L8r1R1L6J24n0k3m2m3L5K1j7K0M4RO9o9Jk7p2m5
-4580D2Q2j8n0L5K3jN7L8j0q6j4p6L2J45o8Om6k7k3J61j4n3J4Q0p1p0J34o3P7p6J35j33p0
-4600I2L2m6o5J96p5j09N8J5M3mj5P3Jj0j5J9l2j03K6J12K2J48r7r6Jj02R8j0k0Q2q3O5k1
-4621A80j18J91j38L2K5Qk09J55L1K4j17J49rpk6n9k6P9J3M9r1k7L8j9O7j05j5M5L9J62j41
-4640A80p5O0j55J49K6n0K1j22K1L0k6J04J23j28J05j83M4J72j73J8l8o0J25r8P7Q8k9j60
-4658D6K9q7Q0L4q6J68K4R5j23r9J2n1Q9J5R2j26p9o4J28Q2j05J01j07L9lP1M1j44K1K1M7
-4677A61j26l7J68j10l3R5L3j4n6J06j21J0m4Q0J3J1j27R4R1q4k8K6j0mm8P2M1q5n2N7L1N
-4697A15n0O2l1L7j02Q9J09Ok9L5j46K8j66J79l7N1n5Q6j41J20%J6K1j03O0j9j04J09R2j76
-4715E6J72j44L1K6p8J01J5l2q2N7l2L8qm3o7L9N9L4P5q5M9l2q1NM1j0k7L1L2j9K2p9L1M9
-4737A44K6p4L6q8r5J41O2j03k9N1p5P9p5N9J5J69Kp7k25J56O6j86P7k0R0O3j34K1P2j8l9
-4756I1l3R4M9lnp6k5j44J67N8p3K0n0J62p6j37J50r1j7M5j49J61l8p7lK26j88N4J15j65J57
-4775A99k9j14p1J87j81Q7l9K8j32M4J91j47K4K4m7j11O3J41q6J81m5j18O1n1N5N4N1ln3J1
-4794A74J35l7j01Rr4P0j66L8J22n8o7k4J33l0l5j73J07J25l1m8lJ98j16j00m8L9Q5O7n6J00
-4812B15l9k8k9k38O6J19M7j6K9K4ql4o1O9OL9q8j02J6R5j7P5p7J4M3l8J2m2l7R8M9j39P1
-4833I4M0J6J5P9j25l4P4o4m5M5K5l1J6oJ9L2M8j02q4rJ2J2l6R6or0l8Q3P0J14J5j75J20o3
-4854A17qL9q2m7K1L7J11k1j67k8L8Q4k5j01l4J57m8j8N6JO6Pj46j6N8n8J60J1n1P2r0P8K5
-4875A98q9J35m3j12j11N7K11k12J62j40L1l0j24J61m6l8P3PP8o2J23p5j31J08J05j28N3k8
-4892A33Rr3Q1j21N9J03k0j2j59K7J50Jj07q0Q7m5N7M2n0n1P0p6J44Km3Ql9m6K02j42J44j15
-4912A20K9j19J41j9L1j06jj06OK6P1n5mR4po7Q2J16q4k9j14J25n1j1n4K22j97jm6k5J55m6
-4932G6r0Q8j20P4kj66J76J14r8m7J46k03J28L6L7j10m3NN8m7J21k0KL8m1j7J67m0k1l3p5
-4951I3j6L5p4J88o5n3n2n6Po2J40P4M1o7K6n1K2k9j24J38N1j73J01Rj37k3J93l1n5O3M4o5
-4971I2J24j1nj24l5KP2M2j28O0N5k9q8P7QJ70J9n1j5j46L2M4ol2m5J02Mj66J57P7j15r7m6
-4992bK08p4j9m1q5Q3j21Q7P5j57Q7Q7N9n2q2m9M4n1N5m1MJ14M2j10J18j09L4q4M6pj2J6Q2
-5012A45j29Q9j59M7O0J7J4J4M3p4o1M2j1j4J39q3k5R7m3N3j6N9j26l1l7N7J4k8R3m7j05J25
-5032A19J32j58j03k1P2O7J1Jq8K0Q0r7J7O6l0j21n4k4J68m0M2J97j73K9J15j17p0K7n0J05
-5051A22P4j74J71l2M9j36n4R5K6k6m7J9Pp6n9Q6J21j22O1J4M9lj34J5Q9j04M1Mm9oJ0L6N7
-5071A24o3l0J30K1r7p2P4jl9k9j7lQ9rl1l6M6K3L6q9L6q8K42j93m3J5k5J19j46J50k0L4n9
-5092D9L1n8J59j29J5K7o7k9K7K6L7J1J46j60j9j14N1M6M4j7N3J57j33Nj09KN1n0M8jP1m9
-5112A21K0j65N9P4n2J6r5Q8R1q3K4n0k5J8j3J35j81N8L1J03j9Oq2o5m6J9J25j4L7PJ3o8M0
-5132A27j47O4p1k1N4l4J73N5r5J5K2J2j9o4N3r7J4M7q2RJ06q1N8Kn3ql0P6l3M1l7M4o2m3
-5153eN1O5j24M4k2P9o2M1l5J7K1n1o5R2r6j4O2k1J50k1KR7m0j85J03L5j36L9L9m1k2L7j34
-5174a00J45N7j10L8J26n6jk3n1JJ22j42Q3q3j51J98k1J86j03nqK4k2O7k2m9m9L1n4M6N7n5
-5194G6k1r2L9KM2O7j05L5N7M4R6o4j68Q8o9j2j7k8J22J9j42R3k5J35p6r3J54j7K9p7l8q8
-5214c4R7nm7k1J23ok0m0N3m5J9l8L3J52k04O1l5l0J38j34n2q1O4l6J89L4m8j19J22j55N1
-5233a4J26M2J1l1l7n0l2o4J08J4N0J7k01P6K0M6j9Mlq8j20J38J06L3k02J9Q1ok6m4J5J54
-5253A23L6j22O8nj1O6j1l1p3K9Rp9rL8M5j14OK7J5P8k5j13P9J34p2pJP4o2j3n4m1K1n8K19
-5275A68r0j28J06J84j81L1l7j01O2Q9j8q0J35r5L4m3R8k6j52J60j9j12P8O3j09j6K1M1j06
-5293d3M1J28m8o7R0L6j83J13j6m4KN3J19o7or2j46R2R1N7o9L9O3J2j38N5m9K5p5N3M1LnJ6
-5314H1k8p8m7o7J18N7l5N3J57R4k65l1K4j8J01j8J5l8L5r3N2qj11J92m2q5L1J08q9m3J2O
-5334D0P3K2n8p2Q4n9N8j5j35M7kR0p4J01j11om5J66n8P7p2M3p8k6ll3Q8m7Q3r1L0j5j4L2
-5355B0R3j30r0J29J2p1O3L5o1nNPJ14Mk13J20p3N5P3o2O6n9n4M3R8j63J6J18j26JJ66k1j88
-5375g8P1K9j3MJ14o1pN2j24L3O9j08J8J4J61L6p5q4o5P2k3k6r8L7J11Q7m1m0n7Q7k9j00N8
-5396B4J5k4L3jP3l8q2j21L3RN1j2L2J40j60J05O7j03m9P2p5J01K9J8O5j00k6j16k9MQ6Q8
-5416A09p0mPmkk5M2j19R6k5O5n6P8j22L4P1o3rL6n5J6K3P9p0j0P5j57K9J17O5k2p7NJ01n3
-5437A05p6k1O1j36q0J71m2o8P8J50l3j12j3l3M2K8KJ45j33L7n2Q6j09L6k8J6j6l5l1J20j82
-5457a23Q9QK2J57j55J80m9N5j39K3J38k80J5P3N3p8m0M3j5M7Jj04q8J81R1r5q1J03j40P8
-5475c0L1l8j9QN2m4J01k8O3r1L0j40R5QL3l6LJ20k2o5j8K6K9q1p5mN1kj6rR4j07M2R2p4R0
-5498F9o1p7P5M5o0O7O2q6j27k8P1p5K04r5L8P1m2O0m3j04K9j27Q8P2q3L4K7oK3lp4R2j24
-5518h8J30L0J5o5Lm6Q2O7m9P5r9k3R0P1k57J12o9j6PP8Or5J11M9J2no3Np3R1p4j13Q0PJ36
-5540A22j30L7r0J74q2J20Q6rL7r7p2J9p0L0P3r9M3O1n%j05R2n0O5n0P6K7j2L9m1j7K6o0K
-5561A40m5J5j13L9J71l5j76K4l9J37J00q1k3L2j68J81K7o9J1Q9r7M9q0l0L1n2N5j8m2J33
-5580A66l6J55p4k6M2n0O2j10J30l2jJ13k38nJ87k01J57j10j7J25R4p8J2m7J23N7oL0j22P1
-5599C71oJ08R0O3l3n4k6L6J34m4J1L7M0M4J12m0K33j66P9j1J8KK38n2P4j4p4J40l1Q9l2R0
-5618A426mn1o0J9O3N4P2O3l9L0q9Q0j41j10O4j09K2n7L1j10m6Q5j51q4Q8N6k1r3j71J56j4
-5638I59j61P8l2r2L7rN5J0r3rRk0m6pol8j07K97j44p0m7J4q9k1K4k2L7K8oM7j51m5K6J23
-5659E29P3j27m6j35O4N0P8j49J4N7j1l3L0j22R4O5m4P6r3l3j28N4K3J25o6j02L9k3r0K9R9
-5678B97R6l3k9p4l5mM2J0L5p2J5j16J45%j01J3P9o0J1m9J54j03n6Q5l9n5Q9j8j20J24o5J09
-5698B75p0m0J38P7j96m8K5N7N6m8n4R4Pj20K3m4m8m6J36nJ93q1p5l8J4o2pM4No2O3k0J9M2
-5719B04J04j38J23m5j08N2j04k2J00m2m1K1P1L6j40J19O7r0P4J0p8m2j5q2J34l1M2N7J99
-5737D35k03j06J3P7j24O5J6k3P3j40oJ27j02n2QR5r7K4J61kKJ1j03J3R5m1j1P1j26j4j0L5
-5757A61j61N6j49K44J07mj16L1l0j51N7o0J19O9J9j09J20K0j01k28J78p7L3Q3L1j7J12j61
-5775G6n4J44R0p8j9L1q5j9j4J00o8J3R6K0j14n1k2J47M4j13j7n2Q5J8n2n1J30q1q7J59m5
-5794A31O3j27N1l1l8J8J32m8j20P9m5J09m0o9L0k0J58j75N6K5kj37P8K3o0m0j7J43j61K44
-5813B10j88j1m1J87j18M9K2J4K6j0j25K8J08j33J12J1r9M6j8n6K6O3j5k05J95J2M3j74Q8
-5831D7M2n9R2jl6M6mlk7L3K2l2l8J7k4j11J04M0qJ8p3J4m1J13j03M5M5p5l4P8LJ35o0r5R4
-5852A64j40N2J19k01K12o3lo5m5O7J7O8n1K8r3J7m0J15j38L2nL2k1J7Lk7J8J9qk4m4ll8M1
-5873A2K9R2j5r3k1J06j4K5m0oo6R1r2J9R1J0L1oq5j06M4m3J82O6q8j1m2qJ09j17l6NM5j50
-5895h2J79r4P0n3K4j3R5l7J17r1q5M0J08j14l6n4P5M0L7j12R8j4j4k5J05n4m9Jl3J5kOl2
-5915A6n1K5L6k3%P7N5j31M8Q2m2O3q5q3O8R5Km4j6R3n6m0Kr4Q3J24O3j50Kk7Lj6M8m1j36
-5937e0J66j26J16q4P5j52J9L2Q5j7l3R7k1m9l6N9L6o2j0L2m9J11r6O0r5J13j00J25j37k2
-5956a3Q4p1J16r8K0M4N5j42kP7n1L9p6m7M0O2P7M6j04p6J47j19q3J20J64j38M1q0Mk0j0o4
-5975e8J18j15M7J61m1N1l3J8nm8K4rK1j37l1K35j9p0j48pN7P9j38K76j8n3n4P4j10Q1j8q0
-5995E0m9J07kj06P9m0J35j69J9N1j3j1K56k84K6M3J7r2k0M2PJ58o6nj1q2J2L4P3r1j3L8q3
-6016A0J43o0J8q7K1l8J1O5k2j6n2jM0q8J56l0O8l7J43j11j38j1J03N5O2j79P2J2j61J39L0
-6035A17j12J2O2N7k6Jo7Q1J3j11J02oJq4N6ko6k4p4rJ63n8k4%J11p9KRLn0K8N3MQ3l4n1L8
-6058A19o0j89K0J66n6N0N4p3J08q6J21j17J01j14r0O6J2j0Kn1M6k0J93k0j40R8n0kL1l1N1
-6077A29j69n3J54kj7N2r0L5q6J13O6j86q9J74L5Q5j48J32j89J30N9j61L5Q5P2n9jr0o5j8
-6096f7J63R4k4j96n2N8P7k5J7o6j9M3O4R3Pj47Q8m4j10R8J10q2Kl0P9Lk8l0j20qN7N1J50
-6117B06j52Kk2o3J9O3O0Q0j43M8j0n2L8NKQ0M2k17j4p2J60p4N5J6k5J10k2O8q7l5M4j76J02
-6137C6j2N4k9n2j9R2j09Q2J0o4K1J07r3j4Q3L0K5j42k0J6L3q8J10P5l5qRm6j24P3J68j20
-6157D9L4j05L6O6r7J07j8JJ02j18o4MJ12M5mq1L2n1k06J16J53q7qK9K3N7j06j3J4Q2k4q5
-6177eO8RL5M9j7M3j14j12j0R9k0O1mPn3n3N0K5j1N9K4q8jM5j39J16J18k1jOj31J2J1j46O4
-6199b5N9%j2J44O9j76m0O2j7l8k3n0J70j22J05k0j39lL8ON2ll6m4J42l2J02j03o0K7m2J03
-6219I4N3m0j04J43K3k29Q0K52j69j33k6R0l5J16p6rn7P4J19j43%J25n9j52J65J0j10P4k5
-6237E1j0P1p8j17P0J4L3j14nK10j67M9J44j04j8L9N0n7J34j46O9Nn8Q5Pr2R4mj51k6Q6J8
-6257H2j22l0P2Q7o5N1k5R4k62R4L4j74R1J58o9O8L6m9j36O5J80q2K9o6O1n6jO0J2m2k7k3
-6276D5P3l3P6m0k19M7K75j32l4N0j31P4o1J3J73j03k01J28j7l9Q7o0L4R5L6k1Mq0po3N0P6
-6296I5m5q0m1P7J5L9j69J79l2j55J58M9o9j4K4M4n7k1J0R0l2j31PJ22r5M8O2q0K4N2j5q0
-6316b1K1k8N3l4j9Q4J2j8p3P7m1L0m0l6R7m2N8j55R3j28J21LJ08j04J01oj02m7M1N3R0r3
-6336E5K7Rj53J04J9o2R6q7J6p7J72J1r2n8l1Q8P7j21K8PJ8K3Qnn0q3R1K7J7kJ15pj23o7N7
-6358D7P1j8j11m5Q2j05J43L8j7M9j15Lp2J8O1P1q0o5J13j27J36L6q8k5L0n2J12J5q8k2J4
-6377IJJ23j48M8P6P3j48o2l2J14k2j5m0Q5L9n8J12K8j58J00lk3m7k5R5l6J3l8q7J04J3r9
-6397hRJ10q0m3r8J87K0jpo9o1j33J85J1j8J41n2l4m6j9l6K2J25Rj04PJ5k6N0n1J44k6j43
-6418b0J31K9r5Kk1l6k9p1J21J4lO5j05p4J02m7J53j3j39Q9J32j73Ok4p9KJ19k0J20j75m3
-6437h2k0J13K20j68J2K3m9J4P5l5P0p8j4j5l9k5N3q9Q6n3k1k4O7%j44Q8L5j6J30pj36L7n2
-6457d4L4N3O6p9j8N8J3p9RkL1K4M9j04N6q5r6J87P0j25j30Q2Q3J03J8j22k1J3n0l1n5k5J13
-6478dJ40l4O8j04J61j84M2PK1J02m4O0n9p8n8J04K9k0m3j70P0r9J67L5n9P5k8l4l3j6K09
-6497B23n7j26N3k19Q3M5N3j7M1p9k4N3Qn1J0N4M1J8p1j05pJ18q1NMK55j79j11J66p0kn6M2
-6518A7m0J2Mk8m9j5K34l6l1l3l1Q4l7NM2q8j02J24M4L5m0p5j03O7N9J0m7R3o8M0k9R6o4J5
-6539F5K9j57K37j01J6m5l2R2N8r8m3k2J89j37M6j03O9J60k37r5P8kk6k9J16l7j6R0q4J77
-6558A58p1j56J27K6m0o9J5Q1Lj6j29kP1M3N3m6J96k55J8l0K5MQ0n4k6j8K9K6o8R1j6J1JM3
-6579A05m8j26P8N9O7l6R3l1j35J36j04%l8j57K9J15j7Q9O4k10Q5K6J31k2O0j12J4j03j33
-6597a21K03Lk4k52Q4J84o4o3J33J45j66L9%L5n8P7Mj11q3K8N6j27J04n1N0Q1L9j55M1O0Q5
-6616A76k7j67J9j5L9N8j48N4J08p1J23j23J48j55R2j5l1k3r9O5p2J64o5M9Nk9j00j4R1k0
-6635A7j47J79Lk1N9k06J60j58J37Q6m8J4p7nJ6O3j18R6nn2jq2N2J82k13P1J00n2M3j47P6
-6654B2n6L0J22j18N1o9J8rJ5k1j8J39N5j17j4J1rJ3%J77j37m0M0J1p3J50p4j63j2k0J89J2
-6674A05j6j33q2J32j9J58j49K7K0o0JN4N5k6j6L9J6rj07N5j6MP9l5p2j03J8Q4L2N1r2j07
-6694a12M8j1M3Q1l5Nj9O5k3pm6J11n1p6N6j5R2Oj89O6J9M2q9k1j2J30mJ61j04j09m2j14O5
-6714h9J44n4J4M8j43O0Q8Ol2p7J47p8J6j9j17O9J6J47j8m2L2n1l7j00L3J59P9j28J5J3m3
-6734E8n3m9OK9J13k12Q1Q9l4N9q0K4k5j8M4J26l9Rl5r1o1J6P4O8L3j07qP7K5p3m7J6o7LJ25
-6755G6N2j12R8qL0M2k14N4j0Ol5R4l2N5j3q5J3L5M7j16J21ro9M5m0J88j24n6NN8J1j4j61
-6776f8J24OJ0l8K5rO2j52N6j3M1n4K6N0k3J3n2L2j5L3j10m7J24j10J49L1L0J03k37O7m7O5
-6796G2j24L7M5n2P2J1O6m0k0L8J8r8o5P4j7j52K8J87M6M7j80l5J61j96O3O0l4o1k5qQ3R3
-6816I4k9M0M2n1M7n3n0j74M2R1k0Q6oj22J22K3n7L6j0j5O9o4J0j1M4J8m6O7p7Q8j8j28m6
-6836e8l7J71l7n4m0p6K1L2k5N4M8k0L6Kj0o0K3L2q6J91j3r5p4K32r2N4r1J06n0j64m8K9J02
-6857CJ5m3L8L9j0q2mP8p6M8J17o2o7K8j3o5J04j79M7Q2J34r6Oq6l8J05l5J31j35J41m3n8
-6877B4PjJO6l1Lp8K7o3P9j76J16L0J50o4j18N1L4L9j6p9l2K8k7N3j4j7O2j2K2j34J35R6j54
-6898Gk0n0j2Q0R3p8Ro1L6%M6j2p3J17r8pL4j2j99P5J33Ol7p2R5O5qj28J18j21L5L4l5O5k3
-6920Bm6L8J2l3q2N7J09p9NJ18j54P0j14M9J80j17K9j8m6J21J1l6j08l4J24L7n2m2K7jL6l4
-6939B9L2k09J73Q2j2n3j8l0Q2r2L9J22qk5m0p2m4O7J2N4k3q6jJ45j57j18J03J03k8P6L8j35
-6959FJ8l7J09j72J08j04lJ56J5N1j47j61J53M0M5q4o7J41j82N3Q6l9L9N4j33J37j30K3rJ57
-6978A23o1m7M5jJ23j46P0r5j62Q8O9o6R9o2p1J69nQo6mJ6J08r9P8n6o2K0j7L6q5j02J47Q5
-6999G7lj72J65j52P6NJ49m1o7L9mK4K1j27J1l4l8M4RMRj15J91p6N6M7m8j9o0M3m4j8j16J35
-7020b9J0k6Nm2J41J33j37N5j01K0j8K7J1k36J79J36p6L6o1p7oJ29q5j34K2J13O6j21Q4p4
-7038e6j07J31O5n0Q5O9k18J16p8n5Q7m1M7j32J13l2P0m9K0P4mK8n3j6l8j27M6R0J5q2R7j5
-7058@R0j10J50K4j77nj9J8lM7p1N2m9P5j2J2mJ9j15L9k9K0K1l3j24J38L9J02N4q4N5o4LR1
-7079A50k24q5J45Q6j19J45or0j3N8L0j83R9j2pJ39p9k08J10J3Pk7Q1J0p3PP5L4k1k6q9J59
-7099H6O7j07Np3J78j4j03q0J10m9L8M2q0Rj04M8J15l3j14M0J18J8j32N3j01L6k0k2PP3P7
-7119H8q2J2L5j63R0P2n6q1J43K1j15P6o3O1q2oJ28r6P6m5o7N1k9N5J4l7j8ON6M9j60O8J7
-7139A8L4j9l1j9J00kJ01j30j63J18P0n6Q3j68J52l9R4j1q1N9j42J39j29q2J88j12P4J4m9
-7157A1L1L7l0J3Lj50QJ0K8O3J4r4J6K9K88j81k14R0M8j2J74j53k5O1j5L3j02k3J9p5J41J60
-7177B03k02J58k2m3j40N9K0O3K6n9k08J29M7L2M4k6j13L5P4J3j31Q1j9j16J16J5j2J8k3M7
-7196F6n6JJ31q5r6p1J22k3K1Q1p6K2J37k26J38Rk0j03l9J07m8Q1q5K01j26O9nk78J83O9j12
-7215a1P7p8NK7P8N1o7m0k9n8J30j57N6K3p3M8K3K5j2j1Q9o9M0J7N2j5j44p2J53j02K4KQ3
-7236F5P1K8k8q6n7J18O3p3j00Q2m4j00P9q4P8j3p8J08J9k7R3n4j36P9j15J10N0Qm6mnn9l5
-7256i3J92O7j61m4J76j11n2k6J8K7O0K0M9k6j74L0Q5j60J83p1M9q3J5M3m0J6M0lJ5J7r6J16
-7276G8m6k8Q5O6j93p8K4j9k7M0J46j32R9K49p3n6n0j16l7j3J33K1j1r2JP6n7J60j35J7q4
-7295e2J21p4n2J46N3p8l4%r2J8l2J74K1j09Lnq9K3k0Q4l6l5K6QLj20J53O1q2L0j04L2R1j00
-7316f7O6n2q9J88m5O0K1m2j06J30L8p5K3Kq8Q6m3q0O7o2J57n4l5n6O9K4j50J65m9k7J2L8
-7336B6k1j44J30R5J5j04l8J17lj4p9L6j13J19M4k1k7n2J06j34j6qP9k4o1K02j48N8l2j11
-7355a23J49l9J3n2K12j72R0j6J09j56J71J2j10L4j24J30j91J34K5l8p2J35o8p1J36L1j19
-7372C0N9OON7p2j9J88j73Q2L1n0o7Q6q0P7n2j38J66Q9r5j32J77j52o7O3N5O0l1J3r7P0o5
-7392B5J0oO9m8j0O2k2Qm0J16p9j28j39J00J12k9R6j83O4M9j3l3L6L1m7Q1q8J05m4N3r8k9
-7412a9P2K2R4p1m0n2q1K0L2J63r6J13j06j65K04q1L0j9K3NJ6nK1L8r0J0J0m7Q3m6j16j6R4
-7432@J3rm1J31k44J76k5%n5J03q7nOQ3K0l3m6J63Jr9j1J68k34J05j10r8J10N8KJ3o1J08n3
-7453D9L2p5%mP5j86J40o4N8K0J9N2j61J13k9n8O7j7j77J62o1P4J07j97Q8K4j04R8p4R7l4
-7472C4J07l1r5l3pm2J05j35J56m2no4K7j35J71J7o8M7K8j13N1K6M2q1r0P4J08K9j11J72j8
-7491A24j36N9k9P9m6n2m5K6j18L1l8J06O7M8O6k22K9M7Q1j09P2j2q6mN9k1J05n4l7o3M6R2
-7511F5o6OK0J3N3j14j1N8jOj0J6n5O3r1J7O4o1j12O7J17L9l0rJ5o3l4m7R4O4j7l7M4o1j0
-7533hN7k9J8k3Lo3K5k3J04M3j35m0K9Q5N3j45J08j0j13jQP1o2J70k12K02J8q4j46Q1K6j00
-7553i3O1%R9j8J6r4K8J03pk4J3JJ5p4NJ1jM8l0J2l9O2l1j61P2MK2n8J80J8j35K3m7m7N7m6
-7575e5K12o6Np2K5k5pJ10k29P3J8m6L8R1n5J7L0j41J26O2l1j27l1M3R5o0kM9m7l1J37q3k8
-7596eM6rm9K0Q1r5O7j57Q7R0j46K2k2R2K1q0p9O5R2L8l2r0J04K9k85J90P6m1m9O2j12R2j35
-7616a12j2O2J8L0l0l6k8K24mj65M0p1LJ07Rq7K1R1p1Oj43P0J03j15J05j09R9J3K33q2j26
-7635D3%j5L0R7o3j25k2J59j43J00k13J47M2j20Q5k0O0k9j15m8J61j25M2J30r0N3j22J00q4
[truncated: 289,761 more chars]
