# Supplementary material for: Uranium-stibinidiide, -stibinidene, and -stibido multiple bonds and uranium-nitride formation from multimetallic diuranium-distibene-mediated dinitrogen cleavage
Source: Nat Commun. 2025 Aug 4;16:7136. doi: 10.1038/s41467-025-61612-5 (PMC12322283; doi:10.1038/s41467-025-61612-5)
Supplement: Supplementary file 3 — Source Data [file 41467_2025_61612_MOESM3_ESM.zip › Supplementary Data 5UK' 29Si.jdx]

##TITLE=	20230319-2238-B400_B.11-57.11.fid
Ref STL-925-USbU-K222-cryptand
Group Liddle_S
Si29_CPD_Day THF /mnt/nmrdata/Liddle_S mbdxwjd3 57
##JCAMP-DX=	6.0	$$ MestReNova 14.3.0-30573
##DATA TYPE=	LINK
##BLOCK_ID=	1
##BLOCKS=	2    
##ORIGIN=	Mestrelab Research S.L.
##OWNER=	n16601rs
##$MNOVA/LINK_BLOCK_TYPE=	ITEM	$$ NMR Spectrum
##$MNOVA/ITEM/POLYGON=	(XY..XY)
5321,5835
8722,5835
8722,8208
5321,8208
5321,5835
##$MNOVA/ITEM/Z=	0
##$MNOVA/ITEM/ANGLE=	0
##TITLE=	20230319-2238-B400_B.11-57.11.fid
##JCAMP-DX=	6.0	$$ MestReNova 14.3.0-30573
##BLOCK_ID=	2
##DATA TYPE=	MNOVA NMR VIEW DATA
##DATA CLASS=	MNOVA VIEW DATA
##$MNOVA/ITEM/ZOOM/X=	-1.5600000000000023435e-05,	1.0223148000000017444
##$MNOVA/ITEM/ZOOM/Y=	-3.3936654067039491167,	13.928873998020167235
##END=	
##TITLE=	20230319-2238-B400_B.11-57.11.fid
##JCAMP-DX=	6.0	$$ MestReNova 14.3.0-30573
##BLOCK_ID=	3
##DATA TYPE=	NMR SPECTRUM
##DATA CLASS=	XYDATA
##NUMDIM=	1
##ORIGIN=	Bruker BioSpin GmbH
##OWNER=	nmrsu
##.OBSERVE FREQUENCY=	79.482654746487895636
##.OBSERVE NUCLEUS=	^29Si
##.SOLVENT NAME=	THF
##.PULSE SEQUENCE=	zgig
##LONGDATE=	2023/03/20 21:59:07.000
##.ACQUISITIONMODE=	SIMULTANEOUS (DQD)
##$ORIGINAL FORMAT=	Bruker XWIN-NMR
##$MNOVA/SCALES_VERSION=	9
##$PARAMETER FILE=	(acqus, ASCII, //nasr.man.ac.uk/epsrss$/snapped/replicated/liddle/LiddleGroup/Jingzhen/All%20NMR%20data/20230319-2238-B400_B.11-57/11/acqus, 0)
$$ ##TITLE= Parameter file, TopSpin 3.6.2
$$ ##JCAMPDX= 5.0
$$ ##DATATYPE= Parameter Values
$$ ##NPOINTS= 1	$$ modification sequence number
$$ ##ORIGIN= Bruker BioSpin GmbH
$$ ##OWNER= nmrsu
$$ $$ 2023-03-20 21:59:09.233 +0000  nmrsu@cyan.ch.man.ac.uk
$$ $$ /mnt/nasr/NMR/Liddle_S/data/mbdxwjd3/nmr/20230319-2238-B400_B.11-57/11/acqus
$$ $$ process /opt/topspin3.6.2/prog/mod/dirdata
$$ ##$ACQT0= -7.95772854596384
$$ ##$AMP= (0..31)
$$ 100 100 100 100 100 100 100 100 100 100 100 100 100 100 100 100 100 100
$$ 100 100 100 100 100 100 100 100 100 100 100 100 100 100
$$ ##$AMPCOIL= (0..19)
$$ -1 0 0 0 0 0 0 0 0 0 0 0 0 0 0 0 0 0 0 0
$$ ##$ANAVPT= -1
$$ ##$AQSEQ= 0
$$ ##$AQ_mod= 3
$$ ##$AUNM= <au_zg>
$$ ##$AUTOPOS= <57 >
$$ ##$BF1= 79.482655031
$$ ##$BF2= 400.07
$$ ##$BF3= 79.482655031
$$ ##$BF4= 79.482655031
$$ ##$BF5= 79.482655031
$$ ##$BF6= 79.482655031
$$ ##$BF7= 79.482655031
$$ ##$BF8= 79.482655031
$$ ##$BWFAC= (0..63)
$$ 0 0 0 0 0 0 0 0 0 0 0 0 0 0 0 0 0 0 0 0 0 0 0 0 0 0 0 0 0 0 0 0 0 0 0 0
$$ 0 0 0 0 0 0 0 0 0 0 0 0 0 0 0 0 0 0 0 0 0 0 0 0 0 0 0 0
$$ ##$BYTORDA= 0
$$ ##$CAGPARS= (0..11)
$$ 0 0 0 0 0 0 0 0 0 0 0 0
$$ ##$CHEMSTR= <none>
$$ ##$CNST= (0..63)
$$ 1 1 145 1 1 1 1 1 1 1 1 1 1 1 1 1 1 1 1 1 1 1 1 1 1 1 1 1 1 1 1 1 1 1 1
$$ 1 1 1 1 1 1 1 1 1 1 1 1 1 1 1 1 1 1 1 1 1 1 1 1 1 1 1 1 1
$$ ##$CPDPRG= (0..8)
$$ <waltz16> <> <waltz16> <> <mlev> <mlev> <mlev> <mlev> <mlev>
$$ ##$D= (0..63)
$$ 0 5 0.00345 0 0 0 0 0 0 0.06 0 0.03 2e-05 3e-06 0 0 0.0002 0 0 0 0 0 0
$$ 0 0 0 0 0 0 0 0 0 0 0 0 0 0 0 0 0 0 0 0 0 0 0 0 0 0 0 0 0 0 0 0 0 0 0 0
$$ 0 0 0 0 0
$$ ##$DATE= 1679349547
$$ ##$DE= 18
$$ ##$DECBNUC= <off>
$$ ##$DECIM= 624
$$ ##$DECNUC= <off>
$$ ##$DECSTAT= 4
$$ ##$DIGMOD= 1
$$ ##$DIGTYP= 12
$$ ##$DQDMODE= 0
$$ ##$DR= 21
$$ ##$DS= 0
$$ ##$DSPFIRM= 0
$$ ##$DSPFVS= 20
$$ ##$DTYPA= 0
$$ ##$EXP= <Si29_CPD_Day>
$$ ##$FCUCHAN= (0..9)
$$ 0 1 2 0 0 0 0 0 0 0
$$ ##$FL1= 90
$$ ##$FL2= 90
$$ ##$FL3= 90
$$ ##$FL4= 90
$$ ##$FN_INDIRECT= (0..7)
$$ 0 0 0 0 0 0 0 0
$$ ##$FOV= 20
$$ ##$FQ1LIST= <freqlist>
$$ ##$FQ2LIST= <freqlist>
$$ ##$FQ3LIST= <freqlist>
$$ ##$FQ4LIST= <freqlist>
$$ ##$FQ5LIST= <freqlist>
$$ ##$FQ6LIST= <freqlist>
$$ ##$FQ7LIST= <freqlist>
$$ ##$FQ8LIST= <freqlist>
$$ ##$FRQLO3= 48595.2535120994
$$ ##$FRQLO3N= 2
$$ ##$FS= (0..7)
$$ 0 0 0 0 0 0 83 83
$$ ##$FTLPGN= 0
$$ ##$FW= 250000
$$ ##$FnILOOP= 0
$$ ##$FnMODE= 0
$$ ##$FnTYPE= 0
$$ ##$GPNAM= (0..31)
$$ <sine.100> <sine.100> <sine.100> <sine.100> <sine.100> <sine.100> <sine.100>
$$ <sine.100> <sine.100> <sine.100> <sine.100> <sine.100> <sine.100> <sine.100>
$$ <sine.100> <sine.100> <sine.100> <sine.100> <sine.100> <sine.100> <sine.100>
$$ <sine.100> <sine.100> <sine.100> <sine.100> <sine.100> <sine.100> <sine.100>
$$ <sine.100> <sine.100> <sine.100> <sine.100>
$$ ##$GPX= (0..31)
$$ 0 0 0 0 0 0 0 0 0 0 0 0 0 0 0 0 0 0 0 0 0 0 0 0 0 0 0 0 0 0 0 0
$$ ##$GPY= (0..31)
$$ 0 0 0 0 0 0 0 0 0 0 0 0 0 0 0 0 0 0 0 0 0 0 0 0 0 0 0 0 0 0 0 0
$$ ##$GPZ= (0..31)
$$ 0 0 0 0 0 0 0 0 0 0 0 0 0 0 0 0 0 0 0 0 0 0 0 0 0 0 0 0 0 0 0 0
$$ ##$GRDPROG= <>
$$ ##$GRPDLY= 67.9911956787109
$$ ##$HDDUTY= 20
$$ ##$HDRATE= 20
$$ ##$HGAIN= (0..3)
$$ 0 0 0 0
$$ ##$HL1= 90
$$ ##$HL2= 90
$$ ##$HL3= 90
$$ ##$HL4= 90
$$ ##$HOLDER= 57
$$ ##$HPMOD= (0..7)
$$ 0 0 0 0 0 0 0 0
$$ ##$HPPRGN= 0
$$ ##$IN= (0..63)
$$ 0.001 0.001 0.001 0.001 0.001 0.001 0.001 0.001 0.001 0.001 0.001 0.001
$$ 0.001 0.001 0.001 0.001 0.001 0.001 0.001 0.001 0.001 0.001 0.001 0.001
$$ 0.001 0.001 0.001 0.001 0.001 0.001 0.001 0.001 0.001 0.001 0.001 0.001
$$ 0.001 0.001 0.001 0.001 0.001 0.001 0.001 0.001 0.001 0.001 0.001 0.001
$$ 0.001 0.001 0.001 0.001 0.001 0.001 0.001 0.001 0.001 0.001 0.001 0.001
$$ 0.001 0.001 0.001 0.001
$$ ##$INF= (0..7)
$$ 0 0 0 0 0 0 0 0
$$ ##$INP= (0..63)
$$ 0 0 0 0 0 0 0 0 0 0 0 0 0 0 0 0 0 0 0 0 0 0 0 0 0 0 0 0 0 0 0 0 0 0 0 0
$$ 0 0 0 0 0 0 0 0 0 0 0 0 0 0 0 0 0 0 0 0 0 0 0 0 0 0 0 0
$$ ##$INSTRUM= <spect>
$$ ##$INTEGFAC= (0..63)
$$ 0 0 0 0 0 0 0 0 0 0 0 0 0 0 0 0 0 0 0 0 0 0 0 0 0 0 0 0 0 0 0 0 0 0 0 0
$$ 0 0 0 0 0 0 0 0 0 0 0 0 0 0 0 0 0 0 0 0 0 0 0 0 0 0 0 0
$$ ##$L= (0..31)
$$ 1 1 1 1 1 1 1 1 1 1 1 1 1 1 1 1 1 1 1 1 1 1 1 1 1 1 1 1 1 1 1 1
$$ ##$LFILTER= 200
$$ ##$LGAIN= -2
$$ ##$LINPSTP= 0
$$ ##$LOCKED= yes
$$ ##$LOCKFLD= -2608
$$ ##$LOCKGN= 124.894966125488
$$ ##$LOCKPOW= -38
$$ ##$LOCKPPM= 1.73000001907349
$$ ##$LOCNUC= <2H>
$$ ##$LOCPHAS= 310.0873
$$ ##$LOCSHFT= yes
$$ ##$LOCSW= 0
$$ ##$LTIME= 0.100000001490116
$$ ##$MASR= 4200
$$ ##$MASRLST= <masrlst>
$$ ##$MULEXPNO= (0..15)
$$ 0 0 0 0 0 0 0 0 0 0 0 0 0 0 0 0
$$ ##$NBL= 1
$$ ##$NC= -5
$$ ##$NLOGCH= 1
$$ ##$NOVFLW= 0
$$ ##$NS= 16
$$ ##$NUC1= <29Si>
$$ ##$NUC2= <1H>
$$ ##$NUC3= <off>
$$ ##$NUC4= <off>
$$ ##$NUC5= <off>
$$ ##$NUC6= <off>
$$ ##$NUC7= <off>
$$ ##$NUC8= <off>
$$ ##$NUCLEUS= <off>
$$ ##$NUSLIST= <automatic>
$$ ##$NusAMOUNT= 25
$$ ##$NusFPNZ= no
$$ ##$NusJSP= 0
$$ ##$NusSEED= 54321
$$ ##$NusSPTYPE= 0
$$ ##$NusT2= 1
$$ ##$NusTD= 0
$$ ##$O1= -0.284512083226218
$$ ##$O2= 1600.27999999102
$$ ##$O3= -0.284512083226218
$$ ##$O4= -0.284512083226218
$$ ##$O5= -0.284512083226218
$$ ##$O6= -0.284512083226218
$$ ##$O7= -0.284512083226218
$$ ##$O8= -0.284512083226218
$$ ##$OVERFLW= 0
$$ ##$P= (0..63)
$$ 12.5 12.5 25 12.2 24.4 0 0 0 0 30 60 0 0 0 0 200000 1000 2000 0 600 2500
$$ 0 0 0 1000 0 0 12.5 0 0 0 0 0 0 0 0 80000 0 0 2550 0 0 0 10000 0 0 0 0
$$ 0 0 0 0 0 0 0 0 0 0 0 0 0 0 0 2100
$$ ##$PACOIL= (0..15)
$$ 2 3 1 0 0 0 0 0 0 0 0 0 0 0 0 0
$$ ##$PAPS= 2
$$ ##$PARMODE= 0
$$ ##$PCPD= (0..9)
$$ 100 0 90 100 100 100 100 100 100 100
$$ ##$PEXSEL= (0..9)
$$ 1 1 1 1 1 1 1 1 1 1
$$ ##$PHCOR= (0..31)
$$ 0 0 0 0 0 0 0 0 0 0 0 0 0 0 0 0 0 0 0 0 0 0 0 0 0 0 0 0 0 0 0 0
$$ ##$PHLIST= <>
$$ ##$PHP= 2
$$ ##$PH_ref= 0
$$ ##$PL= (0..63)
$$ 120 0 -3.6 120 120 120 120 120 120 120 120 120 15.31 18 56.23 6.33 120
$$ 120 0 20 120 56.23 120 120 56.23 120 120 120 120 120 15.31 9.29 120 120
$$ 120 120 120 120 120 120 120 120 120 120 120 120 120 120 120 120 120 120
$$ 120 120 120 120 120 120 120 120 120 120 120 120
$$ ##$PLSTEP= 0.1
$$ ##$PLSTRT= -6
$$ ##$PLW= (0..63)
$$ 0 35 7.4 0 0 0 0 0 0 0 0 0 0.13598 0.068396 0 1.2238 0 0 35 0 0 4.4057e-05
$$ 0 0 0.00070491 0 0.033994 0 0 0 0.13598 0.54391 0 0 0 0 0 0 0 0 0 0 0 0
$$ 0 0 0 0 0 0 0 0 0 0 0 0 0 0 0 0 0 0 0 0
$$ ##$PLWMAX= (0..7)
$$ 387.6 100.8 0 0 0 0 0 0
$$ ##$PQPHASE= 0
$$ ##$PQSCALE= 0
$$ ##$PR= 4
$$ ##$PRECHAN= (0..15)
$$ -1 2 -1 0 1 -1 -1 -1 -1 -1 -1 -1 -1 -1 -1 -1
$$ ##$PRGAIN= 0
$$ ##$PROBHD= <Z130030_0009 (CPP BBO 400S1 BB-H&F-D-05 Z LT)>
$$ ##$PROBINPUTS= (0..15)
$$ <31P-77Se/10B-35Cl> <1H/19F> <2H> <> <> <> <> <> <> <> <> <> <> <> <> <>
$$ ##$PULPROG= <zgig>
$$ ##$PW= 0
$$ ##$PYNM= <acqu.py>
$$ ##$ProjAngle= 0
$$ ##$QNP= 1
$$ ##$RD= 0
$$ ##$RECCHAN= (0..15)
$$ 0 1 0 0 0 0 0 0 0 0 0 0 0 0 0 0
$$ ##$RECPH= 0
$$ ##$RECPRE= (0..15)
$$ -1 2 -1 -1 -1 -1 -1 -1 -1 -1 -1 -1 -1 -1 -1 -1
$$ ##$RECPRFX= (0..15)
$$ -1 -1 -1 -1 -1 -1 -1 -1 -1 -1 -1 -1 -1 -1 -1 -1
$$ ##$RECSEL= (0..15)
$$ 0 1 0 0 0 0 0 0 0 0 0 0 0 0 0 0
$$ ##$RG= 14.2
$$ ##$RO= 0
$$ ##$RSEL= (0..15)
$$ 0 1 2 0 0 0 0 0 0 0 0 0 0 0 0 0
$$ ##$S= (0..7)
$$ 83 83 83 83 83 83 83 83
$$ ##$SELREC= (0..9)
$$ 0 0 0 0 0 0 0 0 0 0
$$ ##$SFO1= 79.4826547464879
$$ ##$SFO2= 400.07160028
$$ ##$SFO3= 79.4826547464879
$$ ##$SFO4= 79.4826547464879
$$ ##$SFO5= 79.4826547464879
$$ ##$SFO6= 79.4826547464879
$$ ##$SFO7= 79.4826547464879
$$ ##$SFO8= 79.4826547464879
$$ ##$SOLVENT= <THF>
$$ ##$SOLVOLD= <off>
$$ ##$SP= (0..63)
$$ 1 120 120 54.54 120 0 120 120 120 0 120 120 0 0 120 0 150 150 22.44 120.87
$$ 118.96 122.27 114.95 150 150 150 150 150 150 120 150 120 120 120 120 120
$$ 120 120 120 120 120 120 120 120 120 120 120 120 120 120 120 120 120 120
$$ 120 120 120 120 120 120 120 120 120 120
$$ ##$SPECTR= 0
$$ ##$SPINCNT= 0
$$ ##$SPNAM= (0..63)
$$ <gauss> <0.0> <0.0> <0.0> <Eburp2tr.1000> <0.0> <0.0> <Sinc1.1000> <0.0>
$$ <gauss> <0.0> <0.0> <gauss> <gauss> <Eburp2.1000> < > <gauss> <gauss> <0.0>
$$ <0.0> <0.0> <0.0> <0.0> <gauss> <gauss> <gauss> <Gaus1_180r.1000> <gauss>
$$ <gauss> <0.0> <0.0> <Reburp.1000> <Q3.1000> <> <0.0> <0.0> <0.0> <> <>
$$ <> <0.0> <0.0> <> <> <> <> <> <> <> <> <> <> <> <> <> <> <> <> <> <> <>
$$ <> <> <>
$$ ##$SPOAL= (0..63)
$$ 0.5 0 0 0.5 0 0 0 0.5 0 0.5 0 0 0.5 0.5 1 0.5 0.5 0.5 0.5 0 0 0 0 0.5 0.5
$$ 0.5 0.5 0.5 0.5 0 0 0.5 0.5 0.5 0 0 0 0.5 0.5 0.5 0 0 0.5 0.5 0.5 0.5 0.5
$$ 0.5 0.5 0.5 0.5 0.5 0.5 0.5 0.5 0.5 0.5 0.5 0.5 0.5 0.5 0.5 0.5 0.5
$$ ##$SPOFFS= (0..63)
$$ 0 0 0 0 0 0 0 0 0 0 0 0 0 0 0 0 0 0 0 0 0 0 0 0 0 0 0 0 0 0 0 0 0 0 0 0
$$ 0 0 0 0 0 0 0 0 0 0 0 0 0 0 0 0 0 0 0 0 0 0 0 0 0 0 0 0
$$ ##$SPPEX= (0..63)
$$ 0 0 0 0 0 0 0 0 0 0 0 0 0 0 0 0 0 0 0 0 0 0 0 0 0 0 0 0 0 0 0 0 0 0 0 0
$$ 0 0 0 0 0 0 0 0 0 0 0 0 0 0 0 0 0 0 0 0 0 0 0 0 0 0 0 0
$$ ##$SPW= (0..63)
$$ 0 0 0 0 0.045477 0 0 0.0031759 0 0 0 0 0 0 0.045477 0 0 0 0 0 0 0 0 0 0
$$ 0 4.0638e-06 0 0 0 0 0.15684 0.00192 0 0 0 0 0 0 0 0 0 0 0 0 0 0 0 0 0
$$ 0 0 0 0 0 0 0 0 0 0 0 0 0 0
$$ ##$SUBNAM= (0..9)
$$ <""> <""> <""> <""> <""> <""> <""> <""> <""> <"">
$$ ##$SW= 403.248761047432
$$ ##$SWIBOX= (0..19)
$$ 0 1 3 0 0 0 0 0 0 0 0 0 0 0 0 0 0 0 0 0
$$ ##$SW_h= 32051.2820512821
$$ ##$SWfinal= 0
$$ ##$SigLockShift= 0
$$ ##$TD= 65536
$$ ##$TD0= 1
$$ ##$TD_INDIRECT= (0..7)
$$ 0 0 0 0 0 0 0 0
$$ ##$TDav= 1
$$ ##$TE= 298.0012
$$ ##$TE1= 298.0012
$$ ##$TE2= 0
$$ ##$TE3= 0
$$ ##$TE4= 0
$$ ##$TEG= 300
$$ ##$TE_MAGNET= 0
$$ ##$TE_PIDX= 1
$$ ##$TE_STAB= (0..9)
$$ 2 2 0 0 0 0 0 0 0 0
$$ ##$TL= (0..7)
$$ 0 120 60 12 22 120 120 120
$$ ##$TOTROT= (0..63)
$$ 0 0 0 0 0 0 0 0 0 0 0 0 0 0 0 0 0 0 0 0 0 0 0 0 0 0 0 0 0 0 0 0 0 0 0 0
$$ 0 0 0 0 0 0 0 0 0 0 0 0 0 0 0 0 0 0 0 0 0 0 0 0 0 0 0 0
$$ ##$TUBE_TYPE= <>
$$ ##$USERA1= <user>
$$ ##$USERA2= <user>
$$ ##$USERA3= <user>
$$ ##$USERA4= <user>
$$ ##$USERA5= <user>
$$ ##$V9= 5
$$ ##$VALIDCODE= -1
$$ ##$VALIST= <valist>
$$ ##$VCLIST= <CCCCCCCCCCCCCCC>
$$ ##$VDLIST= <DDDDDDDDDDDDDDD>
$$ ##$VPLIST= <PPPPPPPPPPPPPPP>
$$ ##$VTLIST= <TTTTTTTTTTTTTTT>
$$ ##$WBST= 1024
$$ ##$WBSW= 4
$$ ##$XGAIN= (0..3)
$$ 0 0 0 0
$$ ##$XL= 0
$$ ##$YL= 0
$$ ##$YMAX_a= 5958
$$ ##$YMIN_a= -3110
$$ ##$ZGOPTNS= <>
$$ ##$ZL1= 0
$$ ##$ZL2= 0
$$ ##$ZL3= 0
$$ ##$ZL4= 0
$$ ##$scaledByNS= no
$$ ##$scaledByRG= no
$$ ##END=
$$ 
##$PARAMETER FILE=	(audita.txt, ASCII, //nasr.man.ac.uk/epsrss$/snapped/replicated/liddle/LiddleGroup/Jingzhen/All%20NMR%20data/20230319-2238-B400_B.11-57/11/audita.txt, 0)
$$ ##TITLE= Audit trail, TopSpin 3.6.2
$$ ##JCAMPDX= 5.01
$$ ##ORIGIN= Bruker BioSpin GmbH
$$ ##OWNER= nmrsu
$$ $$ /mnt/nasr/NMR/Liddle_S/data/mbdxwjd3/nmr/20230319-2238-B400_B.11-57/11/audita.txt
$$ ##AUDIT TRAIL=  $$ (NUMBER, WHEN, WHO, WHERE, PROCESS, VERSION, WHAT)
$$ (   1,<2023-03-20 21:59:07.933 +0000>,<nmrsu>,<cyan.ch.man.ac.uk>,<go4>,<TopSpin 3.6.2>,
$$       <created by zg
$$ 	started at 2023-03-20 21:57:28.769 +0000,
$$ 	POWCHK enabled, PULCHK disabled,
$$        configuration hash MD5:
$$        02 2D 54 B1 0F AB B4 0F 8D 91 7E 2E 61 CD 57 C1
$$        data hash MD5: 64K
$$        CC 6B ED 3C 0D FB 4C 31 23 27 A5 37 9D 10 2B 75>)
$$ (   2,<2023-03-20 21:59:07.963 +0000>,<nmrsu>,<cyan.ch.man.ac.uk>,<audit>,<TopSpin 3.6.2>,
$$       <user comment:
$$        ICON-NMR User ID: mbdxwjd3
$$        data hash MD5: 64K
$$        CC 6B ED 3C 0D FB 4C 31 23 27 A5 37 9D 10 2B 75>)
$$ (   3,<2023-03-20 21:59:09.346 +0000>,<nmrsu>,<cyan.ch.man.ac.uk>,<dirdata>,<TopSpin 3.6.2>,
$$       <wrpa from 1 11 "20230319-2238-B400_B.11-57" "/mnt/nmrdata/Liddle_S/data/mbdxwjd3/nmr"
$$        data hash MD5: 64K
$$        CC 6B ED 3C 0D FB 4C 31 23 27 A5 37 9D 10 2B 75>)
$$ ##END=
$$ 
$$ $$ hash MD5
$$ $$ 13 93 4F 2F D5 98 B6 17 71 92 55 08 4A 38 20 82
$$ 
##$PARAMETER FILE=	(auditp.txt, ASCII, //nasr.man.ac.uk/epsrss$/snapped/replicated/liddle/LiddleGroup/Jingzhen/All%20NMR%20data/20230319-2238-B400_B.11-57/11/pdata/1/auditp.txt, 0)
$$ ##TITLE= Audit trail, TopSpin 3.6.2
$$ ##JCAMPDX= 5.01
$$ ##ORIGIN= Bruker BioSpin GmbH
$$ ##OWNER= nmrsu
$$ $$ /mnt/nasr/NMR/Liddle_S/data/mbdxwjd3/nmr/20230319-2238-B400_B.11-57/11/pdata/1/auditp.txt
$$ ##AUDIT TRAIL=  $$ (NUMBER, WHEN, WHO, WHERE, PROCESS, VERSION, WHAT)
$$ (   1,<2023-03-20 21:59:07.933 +0000>,<nmrsu>,<cyan.ch.man.ac.uk>,<go4>,<TopSpin 3.6.2>,
$$       <created by zg
$$ 	started at 2023-03-20 21:57:28.769 +0000,
$$ 	POWCHK enabled, PULCHK disabled,
$$        configuration hash MD5:
$$        02 2D 54 B1 0F AB B4 0F 8D 91 7E 2E 61 CD 57 C1
$$        data hash MD5: 64K
$$        CC 6B ED 3C 0D FB 4C 31 23 27 A5 37 9D 10 2B 75>)
$$ (   2,<2023-03-20 21:59:07.963 +0000>,<nmrsu>,<cyan.ch.man.ac.uk>,<audit>,<TopSpin 3.6.2>,
$$       <user comment:
$$        ICON-NMR User ID: mbdxwjd3
$$        data hash MD5: 64K
$$        CC 6B ED 3C 0D FB 4C 31 23 27 A5 37 9D 10 2B 75>)
$$ (   3,<2023-03-20 21:59:08.327 +0000>,<nmrsu>,<cyan.ch.man.ac.uk>,<proc1d>,<TopSpin 3.6.2>,
$$       <Start of raw data processing
$$        ef LB = 1 FT_mod = 6 PKNL = 1 SI = 32K 
$$        data hash MD5: 32K
$$        F0 FB 65 74 14 D4 3F D9 D6 7E 65 E5 80 E1 CD 79>)
$$ (   4,<2023-03-20 21:59:08.678 +0000>,<nmrsu>,<cyan.ch.man.ac.uk>,<proc1d>,<TopSpin 3.6.2>,
$$       <apk 
$$        data hash MD5: 32K
$$        E6 92 21 C1 DA 93 D9 89 3C B2 9F 3E 7D 35 0E 49>)
$$ (   5,<2023-03-20 21:59:08.709 +0000>,<nmrsu>,<cyan.ch.man.ac.uk>,<proc1d>,<TopSpin 3.6.2>,
$$       <abs ABSG = 5 
$$        data hash MD5: 32K
$$        78 44 58 27 86 15 12 96 D7 6E 03 01 04 0A 12 B4>)
$$ (   6,<2023-03-20 21:59:09.491 +0000>,<nmrsu>,<cyan.ch.man.ac.uk>,<dirdata>,<TopSpin 3.6.2>,
$$       <wrpa from 1 11 "20230319-2238-B400_B.11-57" "/mnt/nmrdata/Liddle_S/data/mbdxwjd3/nmr"
$$        data hash MD5: 32K
$$        78 44 58 27 86 15 12 96 D7 6E 03 01 04 0A 12 B4>)
$$ ##END=
$$ 
$$ $$ hash MD5
$$ $$ A0 DB F9 E7 8D 0E 32 71 52 4A 98 3E B4 6D 86 9F
$$ 
##$PARAMETER FILE=	(cpdprg2, ASCII, //nasr.man.ac.uk/epsrss$/snapped/replicated/liddle/LiddleGroup/Jingzhen/All%20NMR%20data/20230319-2238-B400_B.11-57/11/cpdprg2, 0)
$$ 1 pcpd*3:180
$$   pcpd*4:0
$$   pcpd*2:180
$$   pcpd*3:0
$$   pcpd  :180
$$   pcpd*2:0
$$   pcpd*4:180
$$   pcpd*2:0
$$   pcpd*3:180
$$ 2 pcpd*3:0
$$   pcpd*4:180
$$   pcpd*2:0
$$   pcpd*3:180
$$   pcpd  :0
$$   pcpd*2:180
$$   pcpd*4:0
$$   pcpd*2:180
$$   pcpd*3:0
$$   lo to 2 times 2
$$ 3 pcpd*3:180
$$   pcpd*4:0
$$   pcpd*2:180
$$   pcpd*3:0
$$   pcpd  :180
$$   pcpd*2:0
$$   pcpd*4:180
$$   pcpd*2:0
$$   pcpd*3:180
$$   jump to 1
$$ 
##$PARAMETER FILE=	(datafile, ASCII, //nasr.man.ac.uk/epsrss$/snapped/replicated/liddle/LiddleGroup/Jingzhen/All%20NMR%20data/20230319-2238-B400_B.11-57/11/fid, 0)
$$ 
##$PARAMETER FILE=	(format.temp, ASCII, //nasr.man.ac.uk/epsrss$/snapped/replicated/liddle/LiddleGroup/Jingzhen/All%20NMR%20data/20230319-2238-B400_B.11-57/11/format.temp, 0)
$$ EDIT_PAR COMMAND FILE
$$ 
$$ DI_MODE         LONG
$$ ED_ENTRY        ACQU
$$ ORDER           FILE
$$ 
$$ 
$$ HEADER		"F2 - Acquisition Parameters"
$$ T_NAME		Date_
$$ 		TYPE	R64
$$ 		CLASS	ACQU
$$ 		SUBRANGE 0.0 50000000
$$ 		REL	"Date_=itodate(DATE)"
$$ 		INV_REL	"DATE=datetoi(Date_,DATE)"
$$ 		FORMAT	"%14.0f"
$$ 		TEXT	" "
$$ END
$$ T_NAME		Time
$$ 		TYPE	R32
$$ 		CLASS	ACQU
$$ 		SUBRANGE 0.0 1000000
$$ 		REL	"Time=itotime(DATE)"
$$ 		INV_REL	"DATE=timetoi(Time,DATE)"
$$ 		FORMAT	"%14.2f h"
$$ 		TEXT	" "
$$ END
$$ NAME		INSTRUM
$$ 		TEXT	" "
$$ END
$$ NAME		PROBHD
$$ 		FORMAT	"%14.14s"
$$ 		TEXT	" "
$$ END
$$ NAME		PULPROG
$$ 		TEXT	" "
$$ END
$$ NAME		TD
$$ 		TEXT	" "
$$ END
$$ NAME		SOLVENT
$$ 		TEXT	" "
$$ END
$$ NAME		NS
$$ 		TEXT	" "
$$ END
$$ NAME		DS
$$ 		TEXT	" "
$$ END
$$ T_NAME		SWH
$$ 		TYPE	R32
$$ 		CLASS	ACQU
$$ 		SUBRANGE 0.0 1e8
$$ 		REL	"SWH=SW*SFO1"
$$ 		INV_REL "SW=SWH/SFO1"
$$ 		UNIT	"Hz"
$$ 		FORMAT	"%14.3f Hz"
$$ 		TEXT	" "
$$ END
$$ T_NAME          FIDRES
$$                 TYPE    R32
$$                 CLASS   ACQU
$$                 SUBRANGE 0.0 100000
$$                 REL     "FIDRES=2*SW*SFO1/TD"
$$                 INV_REL "TD = nextpow(2*SW*SFO1/FIDRES)"
$$ 		UNIT	"Hz"
$$ 		FORMAT	"%14.6f Hz"
$$ 		TEXT	" "
$$ END
$$ T_NAME          AQ
$$ 		TYPE	R32
$$ 		CLASS	ACQU
$$ 		SUBRANGE 0.0 1000
$$ 		REL	"AQ=aqcalc(SW,SFO1,TD,DIGTYP)"
$$ 		INV_REL	"TD=tdcalc(SW,SFO1,1.0e6*AQ,DIGTYP)"
$$ 		UNIT	"sec"
$$ 		FORMAT	"%14.7f sec"
$$ 		TEXT	" "
$$ END
$$ NAME		RG
$$ 		TEXT	" "
$$ END
$$ T_NAME          DW
$$ 		TYPE	R32
$$ 		CLASS	ACQU
$$ 		SUBRANGE 0.0 1000000
$$ 		REL	"DW=1/(2*SW*SFO1)"
$$ 		INV_REL	"SW=1000000/(2*(0.005+DW)*SFO1)"
$$ 		UNIT	"usec"
$$ 		FORMAT	"%14.3lf usec"
$$ 		TEXT	" "
$$ END
$$ NAME		DE
$$ 		FORMAT	"%14.2f usec"
$$ 		TEXT	" "
$$ END
$$ NAME		TE
$$ 		FORMAT	"%14.1f K"
$$ 		TEXT	" "
$$ END
$$ T_NAME		D1
$$ 		TYPE	R32
$$ 		CLASS	ACQU
$$ 		SUBRANGE 0.0 1e38
$$ 		REL	"D1=D[1]"
$$ 		INV_REL	"D[1]=D1"
$$ 		UNIT	"sec"
$$ 		FORMAT	"%14.8f sec"
$$ 		TEXT	" "
$$ END
$$ T_NAME		D11
$$ 		TYPE	R32
$$ 		CLASS	ACQU
$$ 		SUBRANGE 0.0 1e38
$$ 		REL	"D11=D[11]"
$$ 		INV_REL	"D[11]=D11"
$$ 		UNIT	"sec"
$$ 		FORMAT	"%14.8f sec"
$$ 		TEXT	" "
$$ END
$$ NAME		TD0
$$ 		TEXT	" "
$$ END
$$ NAME		SFO1
$$ 		FORMAT	"%14.7f MHz"
$$ 		TEXT	" "
$$ END
$$ NAME		NUC1
$$ 		NONEDIT
$$ 		TEXT	" "
$$ END
$$ T_NAME		P1
$$ 		TYPE	R32
$$ 		CLASS	ACQU
$$ 		SUBRANGE 0.0 1.0e10
$$ 		REL	"P1=P[1]"
$$ 		INV_REL	"P[1]=P1"
$$ 		UNIT	"usec"
$$ 		FORMAT	"%14.2f usec"
$$ 		TEXT	" "
$$ END
$$ T_NAME		PLW1
$$ 		TYPE	R32
$$ 		CLASS	ACQU
$$ 		REL	"PLW1=PLW[1]"
$$ 		INV_REL	"PLW[1]=PLW1"
$$ 		UNIT	"W"
$$ 		FORMAT	"%14.8f W"
$$ 		TEXT	"power PLW1 "
$$ END
$$ NAME		SFO2
$$ 		FORMAT	"%14.7f MHz"
$$ 		TEXT	" "
$$ END
$$ NAME		NUC2
$$ 		NONEDIT
$$ 		TEXT	" "
$$ END
$$ NAME		CPDPRG[2]
$$ 		TEXT	" "
$$ END
$$ T_NAME		PCPD2
$$ 		TYPE	R32
$$ 		CLASS	ACQU
$$ 		SUBRANGE 0 1e38
$$ 		REL	"PCPD2=PCPD[2]"
$$ 		INV_REL	"PCPD[2]=PCPD2"
$$ 		UNIT	"usec"
$$ 		FORMAT	"%14.2f usec"
$$ 		TEXT	" "
$$ END
$$ T_NAME		PLW2
$$ 		TYPE	R32
$$ 		CLASS	ACQU
$$ 		REL	"PLW2=PLW[2]"
$$ 		INV_REL	"PLW[2]=PLW2"
$$ 		UNIT	"W"
$$ 		FORMAT	"%14.8f W"
$$ 		TEXT	"power PLW2 "
$$ END
$$ T_NAME		PLW12
$$ 		TYPE	R32
$$ 		CLASS	ACQU
$$ 		REL	"PLW12=PLW[12]"
$$ 		INV_REL	"PLW[12]=PLW12"
$$ 		UNIT	"W"
$$ 		FORMAT	"%14.8f W"
$$ 		TEXT	"power PLW12 "
$$ END
$$ 
##$PARAMETER FILE=	(intrng, ASCII, //nasr.man.ac.uk/epsrss$/snapped/replicated/liddle/LiddleGroup/Jingzhen/All%20NMR%20data/20230319-2238-B400_B.11-57/11/pdata/1/intrng, 0)
$$ P 0
$$ 171.175326   170.843059
$$ 167.914189   167.594229
$$ 64.111599   63.816250
$$ 38.047119   37.764077
$$ 37.357973   37.038012
$$ 29.531245   29.211285
$$ 27.291521   27.008479
$$ 17.864991   17.569643
$$ 10.665878   10.382836
$$ 6.457166   6.026450
$$ 5.534203   5.238855
$$ 4.205136   3.589827
$$ -11.719055   -12.002097
$$ -13.269633   -13.564981
$$ -21.600914   -21.908568
$$ -67.724460   -68.167482
$$ -90.638559   -90.958519
$$ -99.031370   -99.314412
$$ -99.818966   -100.126620
$$ -103.092408   -103.363144
$$ -104.224576   -104.544537
$$ -104.692211   -104.999866
$$ -105.972053   -106.255095
$$ -107.694918   -108.039491
$$ -108.371758   -109.171659
$$ -109.430089   -109.737743
$$ -110.402277   -110.697625
$$ -110.919136   -111.435995
$$ -111.448302   -112.038998
$$ -112.408183   -113.048104
$$ -113.072717   -113.638801
$$ -113.811087   -114.438702
$$ -114.451008   -116.850713
$$ -116.863019   -117.133755
$$ -117.256816   -118.192086
$$ -118.499740   -119.730358
$$ -119.927256   -121.231711
$$ -121.342467   -122.339267
$$ -122.376185   -122.696146
$$ -122.708452   -124.406704
$$ -124.529766   -124.935870
$$ -125.022013   -125.354280
$$ -125.391198   -125.821915
$$ -125.908058   -126.535673
$$ -126.818715   -127.495554
$$ -127.766290   -128.086251
$$ -128.184700   -128.578498
$$ -128.800009   -129.107663
$$ -129.304562   -129.624523
$$ -131.876553   -132.688760
$$ -133.845541   -134.177808
$$ -188.497266   -188.817227
$$ -190.983114   -191.278462
$$ -194.921090   -195.277969
$$ -200.028153   -200.335807
$$ -201.086484   -201.504894
$$ 
##$PARAMETER FILE=	(parm.txt, ASCII, //nasr.man.ac.uk/epsrss$/snapped/replicated/liddle/LiddleGroup/Jingzhen/All%20NMR%20data/20230319-2238-B400_B.11-57/11/pdata/1/parm.txt, 0)
$$ 
$$ Current Data Parameters
$$ NAME     20230319-2238-B400_B.11-57              
$$ EXPNO                11              
$$ PROCNO                1              
$$ 
$$ F2 - Acquisition Parameters
$$ Date_          20230320              
$$ Time              21.59 h            
$$ INSTRUM           spect              
$$ PROBHD   Z130030_0009 (              
$$ PULPROG            zgig              
$$ TD                65536              
$$ SOLVENT             THF              
$$ NS                   16              
$$ DS                    0              
$$ SWH           32051.281 Hz           
$$ FIDRES         0.978127 Hz           
$$ AQ            1.0223616 sec          
$$ RG                 14.2              
$$ DW               15.600 usec         
$$ DE                18.00 usec         
$$ TE                298.0 K            
$$ D1           5.00000000 sec          
$$ D11          0.03000000 sec          
$$ TD0                   1              
$$ SFO1         79.4826547 MHz          
$$ NUC1               29Si              
$$ P1                12.50 usec         
$$ PLW1        35.00000000 W            
$$ SFO2        400.0716003 MHz          
$$ NUC2                 1H              
$$ CPDPRG[2        waltz16              
$$ PCPD2             90.00 usec         
$$ PLW2         7.40000010 W            
$$ PLW12        0.13598000 W            
$$ 
$$ F2 - Processing parameters
$$ SI                32768              
$$ SF           79.4826550 MHz          
$$ WDW                  EM              
$$ SSB                   0              
$$ LB                 1.00 Hz           
$$ GB                    0              
$$ PC                 1.40              
$$ 
##$PARAMETER FILE=	(procs, ASCII, //nasr.man.ac.uk/epsrss$/snapped/replicated/liddle/LiddleGroup/Jingzhen/All%20NMR%20data/20230319-2238-B400_B.11-57/11/pdata/1/procs, 0)
$$ ##TITLE= Parameter file, TopSpin 3.6.2
$$ ##JCAMPDX= 5.0
$$ ##DATATYPE= Parameter Values
$$ ##NPOINTS= 1	$$ modification sequence number
$$ ##ORIGIN= Bruker BioSpin GmbH
$$ ##OWNER= nmrsu
$$ $$ 2023-03-20 21:59:09.431 +0000  nmrsu@cyan.ch.man.ac.uk
$$ $$ /mnt/nasr/NMR/Liddle_S/data/mbdxwjd3/nmr/20230319-2238-B400_B.11-57/11/pdata/1/procs
$$ $$ process /opt/topspin3.6.2/prog/mod/dirdata
$$ ##$ABSF1= 201.6208
$$ ##$ABSF2= -201.6279
$$ ##$ABSG= 5
$$ ##$ABSL= 3
$$ ##$ALPHA= 0
$$ ##$AQORDER= 0
$$ ##$ASSFAC= 0
$$ ##$ASSFACI= 0
$$ ##$ASSFACX= 0
$$ ##$ASSWID= 0
$$ ##$AUNMP= <proc_1d>
$$ ##$AXLEFT= 0
$$ ##$AXNAME= <>
$$ ##$AXNUC= <29Si>
$$ ##$AXRIGHT= 0
$$ ##$AXTYPE= 0
$$ ##$AXUNIT= <>
$$ ##$AZFE= 0.1
$$ ##$AZFW= 0.5
$$ ##$BCFW= 0
$$ ##$BC_mod= 0
$$ ##$BYTORDP= 0
$$ ##$COROFFS= 0
$$ ##$CY= 15
$$ ##$DATMOD= 1
$$ ##$DC= 0
$$ ##$DFILT= <>
$$ ##$DTYPP= 0
$$ ##$ERETIC= no
$$ ##$F1P= 0
$$ ##$F2P= 0
$$ ##$FCOR= 1
$$ ##$FTSIZE= 32768
$$ ##$FT_mod= 6
$$ ##$GAMMA= 0
$$ ##$GB= 0
$$ ##$INTBC= 1
$$ ##$INTSCL= 1
$$ ##$ISEN= 30
$$ ##$LB= 1
$$ ##$LEV0= 0
$$ ##$LPBIN= 0
$$ ##$MAXI= 10000
$$ ##$MC2= 0
$$ ##$MEAN= 0
$$ ##$ME_mod= 0
$$ ##$MI= 0
$$ ##$MddCEXP= no
$$ ##$MddCT_SP= no
$$ ##$MddF180= no
$$ ##$MddLAMBDA= 0
$$ ##$MddMEMORY= 0
$$ ##$MddMERGE= 0
$$ ##$MddNCOMP= 0
$$ ##$MddNITER= 0
$$ ##$MddNOISE= 0
$$ ##$MddPHASE= 0
$$ ##$MddSEED= 0
$$ ##$MddSRSIZE= 0
$$ ##$Mdd_CsALG= 0
$$ ##$Mdd_CsLAMBDA= 0
$$ ##$Mdd_CsNITER= 0
$$ ##$Mdd_CsNORM= 0
$$ ##$Mdd_CsVE= no
$$ ##$Mdd_CsZF= 0
$$ ##$Mdd_LrLAMBDA= 0
$$ ##$Mdd_LrNITER= 0
$$ ##$Mdd_LrRANK= 0
$$ ##$Mdd_LrZF= 0
$$ ##$Mdd_mod= 0
$$ ##$NCOEF= 0
$$ ##$NC_proc= -17
$$ ##$NLEV= 6
$$ ##$NOISF1= 0
$$ ##$NOISF2= 0
$$ ##$NSP= 0
$$ ##$NTH_PI= 0
$$ ##$NZP= 0
$$ ##$OFFSET= 201.6208
$$ ##$PC= 1.4
$$ ##$PHC0= -295.1446
$$ ##$PHC1= 666.4883
$$ ##$PH_mod= 1
$$ ##$PKNL= yes
$$ ##$PPARMOD= 0
$$ ##$PPDIAG= 0
$$ ##$PPIPTYP= 0
$$ ##$PPMPNUM= 2147483647
$$ ##$PPRESOL= 1
$$ ##$PSCAL= 0
$$ ##$PSIGN= 0
$$ ##$PYNMP= <proc.py>
$$ ##$RDF1= 0
$$ ##$RDF2= 0
$$ ##$RDFWHM= 0
$$ ##$RDINT= 0
$$ ##$RDPOS= 0
$$ ##$REVERSE= no
$$ ##$SF= 79.482655031
$$ ##$SI= 32768
$$ ##$SIGF1= 0
$$ ##$SIGF2= 0
$$ ##$SINO= 80
$$ ##$SIOLD= 32768
$$ ##$SPECTYP= <>
$$ ##$SREF_mod= 1
$$ ##$SREGLST= <13C.CDCl3>
$$ ##$SSB= 0
$$ ##$STSI= 32768
$$ ##$STSR= 0
$$ ##$SW_p= 32051.282051282
$$ ##$SYMM= 0
$$ ##$S_DEV= 0
$$ ##$TDeff= 65536
$$ ##$TDoff= 0
$$ ##$TI= <>
$$ ##$TILT= no
$$ ##$TM1= 0
$$ ##$TM2= 0
$$ ##$TOPLEV= 0
$$ ##$USERP1= <user>
$$ ##$USERP2= <user>
$$ ##$USERP3= <user>
$$ ##$USERP4= <user>
$$ ##$USERP5= <user>
$$ ##$WDW= 1
$$ ##$XDIM= 0
$$ ##$YMAX_p= 437213431
$$ ##$YMIN_p= -83834665
$$ ##END=
$$ 
##$PARAMETER FILE=	(pulseprogram, ASCII, //nasr.man.ac.uk/epsrss$/snapped/replicated/liddle/LiddleGroup/Jingzhen/All%20NMR%20data/20230319-2238-B400_B.11-57/11/pulseprogram, 0)
$$ # 1 "/opt/topspin3.6.2/exp/stan/nmr/lists/pp/zgig"
$$ ;zgig
$$ ;avance-version (12/01/11)
$$ ;1D sequence with inverse gated decoupling
$$ ;
$$ ;$CLASS=HighRes
$$ ;$DIM=1D
$$ ;$TYPE=
$$ ;$SUBTYPE=
$$ ;$COMMENT=
$$ 
$$ 
$$ # 1 "/opt/topspin3.6.2/exp/stan/nmr/lists/pp/Avance.incl" 1
$$ ;Avance3aqs.incl
$$ ;   for AV III with AQS IPSO
$$ ;
$$ ;avance-version (15/06/05)
$$ ;
$$ ;$CLASS=HighRes Incl
$$ ;$COMMENT=
$$ # 170 "/opt/topspin3.6.2/exp/stan/nmr/lists/pp/Avance.incl"
$$ ;$Id: Avance3aqs.incl,v 1.1.8.3 2015/03/05 16:46:54 ber Exp $
$$ # 12 "/opt/topspin3.6.2/exp/stan/nmr/lists/pp/zgig" 2
$$ 
$$ 
$$ # 15 "/opt/topspin3.6.2/exp/stan/nmr/lists/pp/zgig"
$$ "d11=30m"
$$ 
$$ 
$$ "acqt0=-p1*2/3.1416"
$$ # 1 "mc_line 21 file /opt/topspin3.6.2/exp/stan/nmr/lists/pp/zgig exp. def. part of mc cmd. before ze"
$$ ; dimension 1D; AQ_mode 
$$ define delay MCWRK
$$ define delay MCREST
$$ "MCREST = 30m - 30m"
$$ "MCWRK = 0.333333*30m"
$$ 
$$     dccorr
$$ # 21 "/opt/topspin3.6.2/exp/stan/nmr/lists/pp/zgig"
$$ # 21 "/opt/topspin3.6.2/exp/stan/nmr/lists/pp/zgig"
$$ 1 ze
$$ # 1 "mc_line 21 file /opt/topspin3.6.2/exp/stan/nmr/lists/pp/zgig exp. def. of mc cmd. after ze"
$$ # 22 "/opt/topspin3.6.2/exp/stan/nmr/lists/pp/zgig"
$$   d11 pl12:f2
$$ # 1 "mc_line 23 file /opt/topspin3.6.2/exp/stan/nmr/lists/pp/zgig exp. start label for mc cmd."
$$ 2 MCWRK  * 2 do:f2
$$ LBLF0, MCWRK 
$$   MCREST
$$ # 24 "/opt/topspin3.6.2/exp/stan/nmr/lists/pp/zgig"
$$   d1
$$   p1 ph1
$$   go=2 ph31 cpd2:f2
$$ # 1 "mc_line 27 file /opt/topspin3.6.2/exp/stan/nmr/lists/pp/zgig exp. mc cmd. in line"
$$   MCWRK do:f2 wr #0
$$   MCWRK zd
$$   lo to LBLF0 times td0
$$ 
$$ # 28 "/opt/topspin3.6.2/exp/stan/nmr/lists/pp/zgig"
$$ exit
$$ 
$$ 
$$ ph1=0 2 2 0 1 3 3 1
$$ ph31=0 2 2 0 1 3 3 1
$$ # 35 "/opt/topspin3.6.2/exp/stan/nmr/lists/pp/zgig"
$$ ;pl1 : f1 channel - power level for pulse (default)
$$ ;pl12: f2 channel - power level for CPD/BB decoupling
$$ ;p1 : f1 channel -  high power pulse
$$ ;d1 : relaxation delay; 1-5 * T1
$$ ;d11: delay for disk I/O                             [30 msec]
$$ ;ns: 1 * n, total number of scans: NS * TD0
$$ ;cpd2: decoupling according to sequence defined by cpdprg2
$$ ;pcpd2: f2 channel - 90 degree pulse for decoupling sequence
$$ 
$$ 
$$ # 46 "/opt/topspin3.6.2/exp/stan/nmr/lists/pp/zgig"
$$ ;$Id: zgig,v 1.11 2012/01/31 17:49:32 ber Exp $
$$ 
##$PARAMETER FILE=	(title, ASCII, //nasr.man.ac.uk/epsrss$/snapped/replicated/liddle/LiddleGroup/Jingzhen/All%20NMR%20data/20230319-2238-B400_B.11-57/11/pdata/1/title, 0)
$$ Ref STL-925-USbU-K222-cryptand
$$ Group Liddle_S
$$ Si29_CPD_Day THF /mnt/nmrdata/Liddle_S mbdxwjd3 57
$$ 
##$PARAMETER FILE=	(uxnmr.par, ASCII, //nasr.man.ac.uk/epsrss$/snapped/replicated/liddle/LiddleGroup/Jingzhen/All%20NMR%20data/20230319-2238-B400_B.11-57/11/uxnmr.par, 0)
$$ ##TITLE= Parameter file, TopSpin 3.6.2
$$ ##JCAMPDX= 5.0
$$ ##DATATYPE= Parameter Values
$$ ##NPOINTS= 171	$$ modification sequence number
$$ ##ORIGIN= Bruker BioSpin GmbH
$$ ##OWNER= nmrsu
$$ $$ 2021-10-14 11:44:49.606 +0100  nmrsu@cyan.ch.man.ac.uk
$$ $$ /opt/topspin3.6.2/conf/instr/spect/uxnmr.par
$$ $$ process /opt/topspin3.6.2/prog/mod/cfserverav3
$$ ##$ACB= 0
$$ ##$ACBTAT= (0..23)
$$ 0 72 88 50 0 0 0 0 0 0 0 0 0 0 0 0 0 0 0 0 0 0 0 0
$$ ##$ACBTBA= (0..23)
$$ 0 0 0 0 0 0 0 0 0 0 0 0 0 0 0 0 0 0 0 0 0 0 0 0
$$ ##$ACBTBLK= (0..23)
$$ 0 34 33 39 0 0 0 0 0 0 0 0 0 0 0 0 0 0 0 0 0 0 0 0
$$ ##$ACBTCTL= (0..23)
$$ 0 6 6 6 0 0 0 0 0 0 0 0 0 0 0 0 0 0 0 0 0 0 0 0
$$ ##$ACBTDI= (0..23)
$$ 0 -1779670129 -1779670129 -1779670251 0 0 0 0 0 0 0 0 0 0 0 0 0 0 0 0 0
$$ 0 0 0
$$ ##$ACBTDM= (0..23)
$$ 0 25 10 10 0 0 0 0 0 0 0 0 0 0 0 0 0 0 0 0 0 0 0 0
$$ ##$ACBTFHI= (0..23)
$$ 0 600 365 62 0 0 0 0 0 0 0 0 0 0 0 0 0 0 0 0 0 0 0 0
$$ ##$ACBTFL= (0..23)
$$ 0 248 248 8 0 0 0 0 0 0 0 0 0 0 0 0 0 0 0 0 0 0 0 0
$$ ##$ACBTFLO= (0..23)
$$ 0 180 6 60 0 0 0 0 0 0 0 0 0 0 0 0 0 0 0 0 0 0 0 0
$$ ##$ACBTINP= (0..23)
$$ 0 2 1 7 0 0 0 0 0 0 0 0 0 0 0 0 0 0 0 0 0 0 0 0
$$ ##$ACBTOUT= (0..23)
$$ 0 1 2 1 0 0 0 0 0 0 0 0 0 0 0 0 0 0 0 0 0 0 0 0
$$ ##$ACBTPO= (0..23)
$$ 0 100000 300000 5000 0 0 0 0 0 0 0 0 0 0 0 0 0 0 0 0 0 0 0 0
$$ ##$ACBTPW= (0..23)
$$ 0 100 100 1000 0 0 0 0 0 0 0 0 0 0 0 0 0 0 0 0 0 0 0 0
$$ ##$ACBTSB= (0..23)
$$ 0 103 99 0 0 0 0 0 0 0 0 0 0 0 0 0 0 0 0 0 0 0 0 0
$$ ##$ACBTSDT= (0..23)
$$ 0 2 2 2 0 0 0 0 0 0 0 0 0 0 0 0 0 0 0 0 0 0 0 0
$$ ##$ACBTY= <no>
$$ ##$AMPDFLT= no
$$ ##$AQSBDCH= (0..95)
$$ 0 0 0 0 0 0 0 0 255 255 255 255 255 255 255 255 255 255 255 255 255 255
$$ 255 255 255 255 255 255 255 255 255 255 255 255 255 255 255 255 255 255
$$ 255 255 255 255 255 255 255 255 255 255 255 255 255 255 255 255 255 255
$$ 255 255 255 255 255 255 255 255 255 255 255 255 255 255 255 255 255 255
$$ 255 255 255 255 255 255 255 255 255 255 255 255 255 255 255 255 255 255
$$ 255 255
$$ ##$AQSBDHW= (0..95)
$$ 5 1 0 0 0 0 0 0 255 255 255 255 255 255 255 255 255 255 255 255 255 255
$$ 255 255 255 255 255 255 255 255 255 255 255 255 255 255 255 255 255 255
$$ 255 255 255 255 255 255 255 255 255 255 255 255 255 255 255 255 255 255
$$ 255 255 255 255 255 255 255 255 255 255 255 255 255 255 255 255 255 255
$$ 255 255 255 255 255 255 255 255 255 255 255 255 255 255 255 255 255 255
$$ 255 255
$$ ##$AQSBDID= (0..95)
$$ 82 88 83 83 86 86 66 66 255 255 255 255 255 255 255 255 255 255 255 255
$$ 255 255 255 255 255 255 255 255 255 255 255 255 255 255 255 255 255 255
$$ 255 255 255 255 255 255 255 255 255 255 255 255 255 255 255 255 255 255
$$ 255 255 255 255 255 255 255 255 255 255 255 255 255 255 255 255 255 255
$$ 255 255 255 255 255 255 255 255 255 255 255 255 255 255 255 255 255 255
$$ 255 255 255 255
$$ ##$AQSBDNO= (0..95)
$$ 1 1 1 2 1 2 1 1 255 255 255 255 255 255 255 255 255 255 255 255 255 255
$$ 255 255 255 255 255 255 255 255 255 255 255 255 255 255 255 255 255 255
$$ 255 255 255 255 255 255 255 255 255 255 255 255 255 255 255 255 255 255
$$ 255 255 255 255 255 255 255 255 255 255 255 255 255 255 255 255 255 255
$$ 255 255 255 255 255 255 255 255 255 255 255 255 255 255 255 255 255 255
$$ 255 255
$$ ##$AQSBDSL= (0..95)
$$ 2 3 4 4 13 14 255 1 255 255 255 255 255 255 255 255 255 255 255 255 255
$$ 255 255 255 255 255 255 255 255 255 255 255 255 255 255 255 255 255 255
$$ 255 255 255 255 255 255 255 255 255 255 255 255 255 255 255 255 255 255
$$ 255 255 255 255 255 255 255 255 255 255 255 255 255 255 255 255 255 255
$$ 255 255 255 255 255 255 255 255 255 255 255 255 255 255 255 255 255 255
$$ 255 255 255
$$ ##$AQSBDTY= (0..95)
$$ 67 214 50 50 147 145 216 7 255 255 255 255 255 255 255 255 255 255 255
$$ 255 255 255 255 255 255 255 255 255 255 255 255 255 255 255 255 255 255
$$ 255 255 255 255 255 255 255 255 255 255 255 255 255 255 255 255 255 255
$$ 255 255 255 255 255 255 255 255 255 255 255 255 255 255 255 255 255 255
$$ 255 255 255 255 255 255 255 255 255 255 255 255 255 255 255 255 255 255
$$ 255 255 255 255 255
$$ ##$AQSBUAD= (0..95)
$$ 16 52 36 37 160 161 32 32 255 255 255 255 255 255 255 255 255 255 255 255
$$ 255 255 255 255 255 255 255 255 255 255 255 255 255 255 255 255 255 255
$$ 255 255 255 255 255 255 255 255 255 255 255 255 255 255 255 255 255 255
$$ 255 255 255 255 255 255 255 255 255 255 255 255 255 255 255 255 255 255
$$ 255 255 255 255 255 255 255 255 255 255 255 255 255 255 255 255 255 255
$$ 255 255 255 255
$$ ##$AQSECL= (0..95)
$$ 0 3 2 2 0 1 2 255 255 255 255 255 255 255 255 255 255 255 255 255 255 255
$$ 255 255 255 255 255 255 255 255 255 255 255 255 255 255 255 255 255 255
$$ 255 255 255 255 255 255 255 255 255 255 255 255 255 255 255 255 255 255
$$ 255 255 255 255 255 255 255 255 255 255 255 255 255 255 255 255 255 255
$$ 255 255 255 255 255 255 255 255 255 255 255 255 255 255 255 255 255 255
$$ 255 255
$$ ##$AQSECLS= (0..95)
$$ 2 0 2 2 1 2 0 255 255 255 255 255 255 255 255 255 255 255 255 255 255 255
$$ 255 255 255 255 255 255 255 255 255 255 255 255 255 255 255 255 255 255
$$ 255 255 255 255 255 255 255 255 255 255 255 255 255 255 255 255 255 255
$$ 255 255 255 255 255 255 255 255 255 255 255 255 255 255 255 255 255 255
$$ 255 255 255 255 255 255 255 255 255 255 255 255 255 255 255 255 255 255
$$ 255 255
$$ ##$AQSETH1= <no>
$$ ##$AQSETH2= <no>
$$ ##$AQSSPLT= no
$$ ##$ATT19F= (0..1)
$$ 0 0
$$ ##$ATT1H= (0..1)
$$ 0 0
$$ ##$ATT3H= (0..1)
$$ 0 0
$$ ##$ATTX= (0..1)
$$ 0 0
$$ ##$ATTY= (0..1)
$$ 0 0
$$ ##$ATTZ= (0..1)
$$ 0 0
$$ ##$BACSAIR= yes
$$ ##$BACSCAP= 60
$$ ##$BACSDEL= 10
$$ ##$BACSFCM= no
$$ ##$BACSOPT= <>
$$ ##$BACSTY= <tty04>
$$ ##$BARPTY= <no>
$$ ##$BFREQ= 400.07
$$ ##$BGAETH= (0..9)
$$ <no> <no> <no> <no> <no> <no> <no> <no> <no> <no>
$$ ##$BIRDS= yes
$$ ##$BMPC= 0
$$ ##$BMPCTY= <no>
$$ ##$BPSUTY= <no>
$$ ##$BSMS= 2
$$ ##$BSMS19FLock= no
$$ ##$BSMSETH= <149.236.99.21>
$$ ##$BSMSTY= <no>
$$ ##$BgaChFac2= (0..7)
$$ 0 0 0 0 0 0 0 0
$$ ##$BgaChMap= (0..7)
$$ 0 0 0 0 0 0 0 0
$$ ##$BgaChMaxv= (0..7)
$$ 0 0 0 0 0 0 0 0
$$ ##$BgaChRouting= (0..63)
$$ 0 0 0 0 0 0 0 0 0 0 0 0 0 0 0 0 0 0 0 0 0 0 0 0 0 0 0 0 0 0 0 0 0 0 0 0
$$ 0 0 0 0 0 0 0 0 0 0 0 0 0 0 0 0 0 0 0 0 0 0 0 0 0 0 0 0
$$ ##$BgaChShimMap= (0..7)
$$ 0 0 0 0 0 0 0 0
$$ ##$BgaChShimMaxv= (0..7)
$$ 0 0 0 0 0 0 0 0
$$ ##$Bla01Eth= <149.236.99.253>
$$ ##$Bla01Nam= <BLAXH300/100 E 200-600MHZ INR>
$$ ##$Bla01PN= <W1345083>
$$ ##$Bla01SN= <0667>
$$ ##$Bla02Eth= <149.236.99.20>
$$ ##$Bla02Nam= <BSMS/2 LOCK TRANSCEIVER 400>
$$ ##$Bla02PN= <Z109888>
$$ ##$Bla02SN= <01052>
$$ ##$Bla03Eth= <no>
$$ ##$Bla03Nam= <>
$$ ##$Bla03PN= <>
$$ ##$Bla03SN= <>
$$ ##$Bla04Eth= <no>
$$ ##$Bla04Nam= <>
$$ ##$Bla04PN= <>
$$ ##$Bla04SN= <>
$$ ##$Bla05Eth= <no>
$$ ##$Bla05Nam= <>
$$ ##$Bla05PN= <>
$$ ##$Bla05SN= <>
$$ ##$Bla06Eth= <no>
$$ ##$Bla06Nam= <>
$$ ##$Bla06PN= <>
$$ ##$Bla06SN= <>
$$ ##$Bla07Eth= <no>
$$ ##$Bla07Nam= <>
$$ ##$Bla07PN= <>
$$ ##$Bla07SN= <>
$$ ##$Bla08Eth= <no>
$$ ##$Bla08Nam= <>
$$ ##$Bla08PN= <>
$$ ##$Bla08SN= <>
$$ ##$BlaEth= (0..9)
$$ <149.236.99.143> <149.236.99.21> <no> <no> <no> <no> <no> <no> <> <>
$$ ##$BlaNam= (0..9)
$$ <BLAXH300/100 E 200-600MHZ INR> <BSMS/2 LOCK TRANSCEIVER 400> <> <> <>
$$ <> <> <> <> <>
$$ ##$BlaPN= (0..9)
$$ <W1345083> <Z109888> <> <> <> <> <> <> <> <>
$$ ##$BlaSN= (0..9)
$$ <0667> <01052> <> <> <> <> <> <> <> <>
$$ ##$BsmsAuxEth= <no>
$$ ##$CFASMOD= (0..7)
$$ 1 1 1 1 1 1 1 1
$$ ##$CFASMUL= (0..7)
$$ 1 1 1 1 1 1 1 1
$$ ##$CNFTXDR= (0..7)
$$ 6 6 0 0 0 0 0 0
$$ ##$COMDIG2= 0
$$ ##$CPDBTY= <no>
$$ ##$CRCOTY= <no>
$$ ##$CSW1= (0..31)
$$ 2 2 0 7 0 0 0 0 0 0 0 0 0 0 0 0 0 0 0 0 0 0 0 0 0 0 0 0 0 0 0 0
$$ ##$CSW2= (0..31)
$$ 1 1 0 0 0 0 0 0 0 0 0 0 0 0 0 0 0 0 0 0 0 0 0 0 0 0 0 0 0 0 0 0
$$ ##$CSWNUM= (0..7)
$$ 3 1 0 0 0 0 0 0
$$ ##$ConsolePnSn= <>
$$ ##$CryoCoolUnitEth= <no>
$$ ##$CryoProAccPnSn= <>
$$ ##$Ctb1Eth= <no>
$$ ##$CubeEth= (0..7)
$$ <no> <no> <no> <no> <no> <no> <no> <no>
$$ ##$CustRegisterNo= <>
$$ ##$DATSTAT= no
$$ ##$DIGI140= (0..7)
$$ 0 0 0 0 0 0 0 0
$$ ##$DIGIB12= (0..7)
$$ 0 0 0 0 0 0 0 0
$$ ##$DIGIB16= (0..7)
$$ 0 0 0 0 0 0 0 0
$$ ##$DIGIFA= (0..7)
$$ 0 0 0 0 0 0 0 0
$$ ##$DIGIFOURIER= 0
$$ ##$DIGIHA= (0..7)
$$ 0 0 0 0 0 0 0 0
$$ ##$DIGIHAF= (0..7)
$$ 0 0 0 0 0 0 0 0
$$ ##$DIGIHRD= (0..7)
$$ 0 0 0 0 0 0 0 0
$$ ##$DIGIIA= (0..7)
$$ 0 0 0 0 0 0 0 0
$$ ##$DIGIO16= (0..7)
$$ 0 0 0 0 0 0 0 0
$$ ##$DIGISA= (0..7)
$$ 0 0 0 0 0 0 0 0
$$ ##$DIGISAF= (0..7)
$$ 0 0 0 0 0 0 0 0
$$ ##$DIGISL= (0..7)
$$ 0 0 0 0 0 0 0 0
$$ ##$DIGITYI= (0..7)
$$ 0 0 0 0 0 0 0 0
$$ ##$DIGITYP= (0..7)
$$ 0 0 0 0 0 0 0 0
$$ ##$DIGITZ= 0
$$ ##$DPPFAC= 1
$$ ##$DRMSETH= <no>
$$ ##$DRU= yes
$$ ##$DRUETH= (0..33)
$$ <no> <149.236.99.89> <no> <no> <no> <no> <no> <no> <no> <no> <no> <no>
$$ <no> <no> <no> <no> <no> <no> <no> <no> <no> <no> <no> <no> <no> <no> <no>
$$ <no> <no> <no> <no> <no> <no> <>
$$ ##$Description= <B400B11>
$$ ##$DppType= 0
$$ ##$FCUMEM= (0..7)
$$ 16777208 16777208 0 0 0 0 0 0
$$ ##$FCUPAL= (0..7)
$$ 0 0 0 0 0 0 0 0
$$ ##$FGSVTY= <no>
$$ ##$FQMIX= 0
$$ ##$FUNCMOD= <>
$$ ##$FourPeriBdEth= <no>
$$ ##$FourShimBdEth= <no>
$$ ##$FourierPicsCon= no
$$ ##$GCUTYPE= 10
$$ ##$GCUTYPE2= 0
$$ ##$GPREDEL= 0
$$ ##$GPSCUTY= <no>
$$ ##$GRADRES= 5
$$ ##$GTUTY= <no>
$$ ##$GcConn= (0..1)
$$ 1 0
$$ ##$GradAmpGain= (0..7)
$$ 0 0 0 0 0 0 0 0
$$ ##$GradAmpMaxCurX= (0..7)
$$ 0 0 0 0 0 0 0 0
$$ ##$GradAmpMaxCurY= (0..7)
$$ 0 0 0 0 0 0 0 0
$$ ##$GradAmpMaxCurZ= (0..7)
$$ 9.99999904632568 0 0 0 0 0 0 0
$$ ##$GradAmpName= (0..7)
$$ <GAB in BSMS> <> <> <> <> <> <> <>
$$ ##$GradAmpPN= (0..7)
$$ <> <> <> <> <> <> <> <>
$$ ##$GradAmpSN= (0..7)
$$ <> <> <> <> <> <> <> <>
$$ ##$GradAmpType= (0..7)
$$ 2 0 0 0 0 0 0 0
$$ ##$GradPowClkCtrl= 0
$$ ##$GradPowClkTime= 0
$$ ##$GradPowImax= 0
$$ ##$GradPowType= 0
$$ ##$GradPowVmax= 0
$$ ##$HDIETH= (0..5)
$$ <> <no> <no> <no> <no> <>
$$ ##$HFAC= 3
$$ ##$HPCU= 0
$$ ##$HPCUTY= <no>
$$ ##$HPTXLP= (0..3)
$$ -1 -1 -1 -1
$$ ##$HPTXPI= (0..3)
$$ 0 0 0 0
$$ ##$HPTXPO= (0..3)
$$ 0 0 0 0
$$ ##$HPTXTY= (0..3)
$$ 0 0 0 0
$$ ##$HpprCoverType= 2
$$ ##$IF451= 0
$$ ##$IFREQ= 1
$$ ##$INJPTY= <no>
$$ ##$INTFPR= 0
$$ ##$IPSOETH= <149.236.99.141>
$$ ##$IPSOTYPE= 2
$$ ##$LDUETH= <no>
$$ ##$LOCKCONF= <DLMT>
$$ ##$LOCKTY= <no>
$$ ##$LOCSWID= 0
$$ ##$LOCSWIF= 0
$$ ##$LVDSSPLITETH= (0..5)
$$ <> <no> <no> <no> <no> <>
$$ ##$Location= <UK>
$$ ##$M2FAC= 0
$$ ##$MAS= 0
$$ ##$MASETIME= 10
$$ ##$MASITIME= 10
$$ ##$MASTY= <no>
$$ ##$MAS_CT= 5
$$ ##$MAS_SG= 0
$$ ##$MAS_TO= 0
$$ ##$MEMPRM= 0
$$ ##$MHFAC= 0
$$ ##$MXFAC= 0
$$ ##$MagnCoilPnSn= <>
$$ ##$MagnDewarPnSn= <>
$$ ##$MasEth= <no>
$$ ##$NAMPD= (0..17)
$$ <> <HPLNA 19F1H> <2H> <XBB19F 2HS> <> <> <> <> <> <> <> <> <> <> <> <>
$$ <> <>
$$ ##$NFCU= 2
$$ ##$NFRED= 0
$$ ##$NMRCH= 2
$$ ##$NMRMEM= 16384
$$ ##$NPSGU= 0
$$ ##$NRCU= 1
$$ ##$NROUT= 0
$$ ##$NSGU= 2
$$ ##$OrderNo= <10105932>
$$ ##$PAMPF1= (0..15)
$$ 75 56 96 64 0 0 0 0 0 0 0 0 0 0 0 0
$$ ##$PAMPF2= (0..15)
$$ 0 0 0 0 0 0 0 0 0 0 0 0 0 0 0 0
$$ ##$PAMPF3= (0..15)
$$ 0 0 0 0 0 0 0 0 0 0 0 0 0 0 0 0
$$ ##$PAMPF4= (0..15)
$$ 0 0 0 0 0 0 0 0 0 0 0 0 0 0 0 0
$$ ##$PAMPF5= (0..15)
$$ 0 0 0 0 0 0 0 0 0 0 0 0 0 0 0 0
$$ ##$PAMPF6= (0..15)
$$ 0 0 0 0 0 0 0 0 0 0 0 0 0 0 0 0
$$ ##$PAMPF7= (0..15)
$$ 0 0 0 0 0 0 0 0 0 0 0 0 0 0 0 0
$$ ##$PAMPF8= (0..15)
$$ 0 0 0 0 0 0 0 0 0 0 0 0 0 0 0 0
$$ ##$PH4= 0
$$ ##$PHF4TY= <no>
$$ ##$POWCHK= yes
$$ ##$PRAMD1= (0..7)
$$ 6 0 0 1610612736 0 0 0 0
$$ ##$PRAMD10= (0..7)
$$ 0 0 0 0 0 0 0 0
$$ ##$PRAMD11= (0..7)
$$ 0 0 0 0 0 0 0 0
$$ ##$PRAMD12= (0..7)
$$ 0 0 0 0 0 0 0 0
$$ ##$PRAMD13= (0..7)
$$ 0 0 0 0 0 0 0 0
$$ ##$PRAMD14= (0..7)
$$ 0 0 0 0 0 0 0 0
$$ ##$PRAMD15= (0..7)
$$ 0 0 0 0 0 0 0 0
$$ ##$PRAMD16= (0..7)
$$ 0 0 0 0 0 0 0 0
$$ ##$PRAMD17= (0..7)
$$ 0 0 0 0 0 0 0 0
$$ ##$PRAMD18= (0..7)
$$ 0 0 0 0 0 0 0 0
$$ ##$PRAMD19= (0..7)
$$ 0 0 0 0 0 0 0 0
$$ ##$PRAMD2= (0..7)
$$ 0 1048576 0 536870912 0 1048576 0 536870912
$$ ##$PRAMD20= (0..7)
$$ 0 0 0 0 0 0 0 0
$$ ##$PRAMD21= (0..7)
$$ 0 0 0 0 0 0 0 0
$$ ##$PRAMD3= (0..7)
$$ 2147483644 2131230719 2147483647 603979775 0 0 0 0
$$ ##$PRAMD4= (0..7)
$$ 0 0 0 0 0 0 0 0
$$ ##$PRAMD5= (0..7)
$$ 0 0 0 0 0 0 0 0
$$ ##$PRAMD6= (0..7)
$$ 0 0 0 0 0 0 0 0
$$ ##$PRAMD7= (0..7)
$$ 0 0 0 0 0 0 0 0
$$ ##$PRAMD8= (0..7)
$$ 0 0 0 0 0 0 0 0
$$ ##$PRAMD9= (0..7)
$$ 0 0 0 0 0 0 0 0
$$ ##$PRAMLED= (0..1)
$$ 0 0
$$ ##$PRAMP= (0..9)
$$ <> <tty10> <no> <no> <no> <no> <no> <no> <no> <>
$$ ##$PRAMPTP= 1
$$ ##$PREEMPTYPE= 0
$$ ##$PREPTY= <no>
$$ ##$PREREC= (0..15)
$$ 0 1 1 1 0 0 0 0 0 0 0 0 0 0 0 0
$$ ##$PRESHLD= 0
$$ ##$PTS160= -1
$$ ##$PTSA2X= (0..7)
$$ 0 0 0 0 0 0 0 0
$$ ##$PTSF2X= (0..7)
$$ 0 0 0 0 0 0 0 0
$$ ##$PTSFMX= (0..19)
$$ 649.9 649.9 0 0 0 0 0 0 0 0 0 0 0 0 0 0 0 0 0 0
$$ ##$PULCHK= no
$$ ##$PerMagATempSens= no
$$ ##$PerMagEth= <no>
$$ ##$PerMagFluxSens= no
$$ ##$PerMagMTempSens= no
$$ ##$PramDutyCycPerc= (0..15)
$$ 4 2 2 0 0 0 0 0 0 0 0 0 0 0 0 0
$$ ##$PramPeakPowerW= (0..15)
$$ 4000 500 500 0 0 0 0 0 0 0 0 0 0 0 0 0
$$ ##$PramPowerSwitch= (0..15)
$$ 0 0 0 0 0 0 0 0 0 0 0 0 0 0 0 0
$$ ##$PramPulWidthMs= (0..15)
$$ 10 0.1 0.1 0 0 0 0 0 0 0 0 0 0 0 0 0
$$ ##$PreampMod01PN= <Z103203>
$$ ##$PreampMod01SN= <00239>
$$ ##$PreampMod02PN= <Z003471>
$$ ##$PreampMod02SN= <00023>
$$ ##$PreampMod03PN= <Z003504>
$$ ##$PreampMod03SN= <01041>
$$ ##$PreampMod04PN= <>
$$ ##$PreampMod04SN= <>
$$ ##$PreampMod05PN= <>
$$ ##$PreampMod05SN= <>
$$ ##$PreampMod06PN= <>
$$ ##$PreampMod06SN= <>
$$ ##$PreampMod07PN= <>
$$ ##$PreampMod07SN= <>
$$ ##$PreampMod08PN= <>
$$ ##$PreampMod08SN= <>
$$ ##$PreampMod09PN= <>
$$ ##$PreampMod09SN= <>
$$ ##$PreampMod10PN= <>
$$ ##$PreampMod10SN= <>
$$ ##$PreampMod11PN= <>
$$ ##$PreampMod11SN= <>
$$ ##$PreampMod12PN= <>
$$ ##$PreampMod12SN= <>
$$ ##$PreampMod13PN= <>
$$ ##$PreampMod13SN= <>
$$ ##$PreampMod14PN= <>
$$ ##$PreampMod14SN= <>
$$ ##$PreampMod15PN= <>
$$ ##$PreampMod15SN= <>
$$ ##$PreampMod16PN= <>
$$ ##$PreampMod16SN= <>
$$ ##$PreampModBisDat= (0..15)
$$ 20130701 20130530 20130703 0 0 0 0 0 0 0 0 0 0 0 0 0
$$ ##$PreampModPN= (0..17)
$$ <Z103203> <Z003471> <Z003504> <> <> <> <> <> <> <> <> <> <> <> <> <> <>
$$ <>
$$ ##$PreampModSN= (0..17)
$$ <00239> <00023> <01041> <> <> <> <> <> <> <> <> <> <> <> <> <> <> <>
$$ ##$ProdigyEth= <149.236.99.144>
$$ ##$RCUCDS= (0..7)
$$ 0 0 0 0 0 0 0 0
$$ ##$RCUCFS= (0..7)
$$ 0 0 0 0 0 0 0 0
$$ ##$RCUCSS= (0..7)
$$ 0 0 0 0 0 0 0 0
$$ ##$RCUI2C1= (0..7)
$$ 0 0 0 0 0 0 0 0
$$ ##$RCUI2C2= (0..7)
$$ 0 0 0 0 0 0 0 0
$$ ##$RCUI2C3= (0..7)
$$ 0 0 0 0 0 0 0 0
$$ ##$RCUI2C4= (0..7)
$$ 0 0 0 0 0 0 0 0
$$ ##$RCUI2C5= (0..7)
$$ 0 0 0 0 0 0 0 0
$$ ##$RCUI2C6= (0..7)
$$ 0 0 0 0 0 0 0 0
$$ ##$RCUI2C7= (0..7)
$$ 0 0 0 0 0 0 0 0
$$ ##$RCUI2C8= (0..7)
$$ 0 0 0 0 0 0 0 0
$$ ##$RDCU= 0
$$ ##$RFSINPUT= (0..1)
$$ 0 0
$$ ##$RFSVTY= <no>
$$ ##$RGTYPE= (0..31)
$$ 9 0 0 0 0 0 0 0 0 0 0 0 0 0 0 0 0 0 0 0 0 0 0 0 0 0 0 0 0 0 0 0
$$ ##$RG_max= (0..31)
$$ 203 -1 -1 -1 -1 -1 -1 -1 -1 -1 -1 -1 -1 -1 -1 -1 -1 -1 -1 -1 -1 -1 -1 -1
$$ -1 -1 -1 -1 -1 -1 -1 -1
$$ ##$RG_min= (0..31)
$$ 0.25 -1 -1 -1 -1 -1 -1 -1 -1 -1 -1 -1 -1 -1 -1 -1 -1 -1 -1 -1 -1 -1 -1
$$ -1 -1 -1 -1 -1 -1 -1 -1 -1
$$ ##$RG_tab1= (0..255)
$$ 0.25 0.28 0.32 0.35 0.4 0.44 0.5 0.56 0.64 0.7 0.8 0.89 1 1.12 1.28 1.4
$$ 1.6 1.78 2 2.25 2.56 2.8 3.2 3.56 4 4.5 5 5.6 6.35 7.12 8 9 10 11.3 12.7
$$ 14.2 16 18 20.2 22.6 25.4 28.5 32 36 40.3 45.2 50.8 57 64 71.8 80.6 90.5
$$ 101 114 128 144 161 181 203 -1 -1 -1 -1 -1 -1 -1 -1 -1 -1 -1 -1 -1 -1 -1
$$ -1 -1 -1 -1 -1 -1 -1 -1 -1 -1 -1 -1 -1 -1 -1 -1 -1 -1 -1 -1 -1 -1 -1 -1
$$ -1 -1 -1 -1 -1 -1 -1 -1 -1 -1 -1 -1 -1 -1 -1 -1 -1 -1 -1 -1 -1 -1 -1 -1
$$ -1 -1 -1 -1 -1 -1 -1 -1 -1 -1 -1 -1 -1 -1 -1 -1 -1 -1 -1 -1 -1 -1 -1 -1
$$ -1 -1 -1 -1 -1 -1 -1 -1 -1 -1 -1 -1 -1 -1 -1 -1 -1 -1 -1 -1 -1 -1 -1 -1
$$ -1 -1 -1 -1 -1 -1 -1 -1 -1 -1 -1 -1 -1 -1 -1 -1 -1 -1 -1 -1 -1 -1 -1 -1
$$ -1 -1 -1 -1 -1 -1 -1 -1 -1 -1 -1 -1 -1 -1 -1 -1 -1 -1 -1 -1 -1 -1 -1 -1
$$ -1 -1 -1 -1 -1 -1 -1 -1 -1 -1 -1 -1 -1 -1 -1 -1 -1 -1 -1 -1 -1 -1 -1 -1
$$ -1 -1 -1 -1 -1 -1 -1 -1 -1 -1 -1 -1 -1 -1
$$ ##$RG_tab2= (0..255)
$$ -1 -1 -1 -1 -1 -1 -1 -1 -1 -1 -1 -1 -1 -1 -1 -1 -1 -1 -1 -1 -1 -1 -1 -1
$$ -1 -1 -1 -1 -1 -1 -1 -1 -1 -1 -1 -1 -1 -1 -1 -1 -1 -1 -1 -1 -1 -1 -1 -1
$$ -1 -1 -1 -1 -1 -1 -1 -1 -1 -1 -1 -1 -1 -1 -1 -1 -1 -1 -1 -1 -1 -1 -1 -1
$$ -1 -1 -1 -1 -1 -1 -1 -1 -1 -1 -1 -1 -1 -1 -1 -1 -1 -1 -1 -1 -1 -1 -1 -1
$$ -1 -1 -1 -1 -1 -1 -1 -1 -1 -1 -1 -1 -1 -1 -1 -1 -1 -1 -1 -1 -1 -1 -1 -1
$$ -1 -1 -1 -1 -1 -1 -1 -1 -1 -1 -1 -1 -1 -1 -1 -1 -1 -1 -1 -1 -1 -1 -1 -1
$$ -1 -1 -1 -1 -1 -1 -1 -1 -1 -1 -1 -1 -1 -1 -1 -1 -1 -1 -1 -1 -1 -1 -1 -1
$$ -1 -1 -1 -1 -1 -1 -1 -1 -1 -1 -1 -1 -1 -1 -1 -1 -1 -1 -1 -1 -1 -1 -1 -1
$$ -1 -1 -1 -1 -1 -1 -1 -1 -1 -1 -1 -1 -1 -1 -1 -1 -1 -1 -1 -1 -1 -1 -1 -1
$$ -1 -1 -1 -1 -1 -1 -1 -1 -1 -1 -1 -1 -1 -1 -1 -1 -1 -1 -1 -1 -1 -1 -1 -1
$$ -1 -1 -1 -1 -1 -1 -1 -1 -1 -1 -1 -1 -1 -1 -1 -1
$$ ##$RG_tab3= (0..255)
$$ -1 -1 -1 -1 -1 -1 -1 -1 -1 -1 -1 -1 -1 -1 -1 -1 -1 -1 -1 -1 -1 -1 -1 -1
$$ -1 -1 -1 -1 -1 -1 -1 -1 -1 -1 -1 -1 -1 -1 -1 -1 -1 -1 -1 -1 -1 -1 -1 -1
$$ -1 -1 -1 -1 -1 -1 -1 -1 -1 -1 -1 -1 -1 -1 -1 -1 -1 -1 -1 -1 -1 -1 -1 -1
$$ -1 -1 -1 -1 -1 -1 -1 -1 -1 -1 -1 -1 -1 -1 -1 -1 -1 -1 -1 -1 -1 -1 -1 -1
$$ -1 -1 -1 -1 -1 -1 -1 -1 -1 -1 -1 -1 -1 -1 -1 -1 -1 -1 -1 -1 -1 -1 -1 -1
$$ -1 -1 -1 -1 -1 -1 -1 -1 -1 -1 -1 -1 -1 -1 -1 -1 -1 -1 -1 -1 -1 -1 -1 -1
$$ -1 -1 -1 -1 -1 -1 -1 -1 -1 -1 -1 -1 -1 -1 -1 -1 -1 -1 -1 -1 -1 -1 -1 -1
$$ -1 -1 -1 -1 -1 -1 -1 -1 -1 -1 -1 -1 -1 -1 -1 -1 -1 -1 -1 -1 -1 -1 -1 -1
$$ -1 -1 -1 -1 -1 -1 -1 -1 -1 -1 -1 -1 -1 -1 -1 -1 -1 -1 -1 -1 -1 -1 -1 -1
$$ -1 -1 -1 -1 -1 -1 -1 -1 -1 -1 -1 -1 -1 -1 -1 -1 -1 -1 -1 -1 -1 -1 -1 -1
$$ -1 -1 -1 -1 -1 -1 -1 -1 -1 -1 -1 -1 -1 -1 -1 -1
$$ ##$RG_tab4= (0..255)
$$ -1 -1 -1 -1 -1 -1 -1 -1 -1 -1 -1 -1 -1 -1 -1 -1 -1 -1 -1 -1 -1 -1 -1 -1
$$ -1 -1 -1 -1 -1 -1 -1 -1 -1 -1 -1 -1 -1 -1 -1 -1 -1 -1 -1 -1 -1 -1 -1 -1
$$ -1 -1 -1 -1 -1 -1 -1 -1 -1 -1 -1 -1 -1 -1 -1 -1 -1 -1 -1 -1 -1 -1 -1 -1
$$ -1 -1 -1 -1 -1 -1 -1 -1 -1 -1 -1 -1 -1 -1 -1 -1 -1 -1 -1 -1 -1 -1 -1 -1
$$ -1 -1 -1 -1 -1 -1 -1 -1 -1 -1 -1 -1 -1 -1 -1 -1 -1 -1 -1 -1 -1 -1 -1 -1
$$ -1 -1 -1 -1 -1 -1 -1 -1 -1 -1 -1 -1 -1 -1 -1 -1 -1 -1 -1 -1 -1 -1 -1 -1
$$ -1 -1 -1 -1 -1 -1 -1 -1 -1 -1 -1 -1 -1 -1 -1 -1 -1 -1 -1 -1 -1 -1 -1 -1
$$ -1 -1 -1 -1 -1 -1 -1 -1 -1 -1 -1 -1 -1 -1 -1 -1 -1 -1 -1 -1 -1 -1 -1 -1
$$ -1 -1 -1 -1 -1 -1 -1 -1 -1 -1 -1 -1 -1 -1 -1 -1 -1 -1 -1 -1 -1 -1 -1 -1
$$ -1 -1 -1 -1 -1 -1 -1 -1 -1 -1 -1 -1 -1 -1 -1 -1 -1 -1 -1 -1 -1 -1 -1 -1
$$ -1 -1 -1 -1 -1 -1 -1 -1 -1 -1 -1 -1 -1 -1 -1 -1
$$ ##$RG_tab5= (0..255)
$$ -1 -1 -1 -1 -1 -1 -1 -1 -1 -1 -1 -1 -1 -1 -1 -1 -1 -1 -1 -1 -1 -1 -1 -1
$$ -1 -1 -1 -1 -1 -1 -1 -1 -1 -1 -1 -1 -1 -1 -1 -1 -1 -1 -1 -1 -1 -1 -1 -1
$$ -1 -1 -1 -1 -1 -1 -1 -1 -1 -1 -1 -1 -1 -1 -1 -1 -1 -1 -1 -1 -1 -1 -1 -1
$$ -1 -1 -1 -1 -1 -1 -1 -1 -1 -1 -1 -1 -1 -1 -1 -1 -1 -1 -1 -1 -1 -1 -1 -1
$$ -1 -1 -1 -1 -1 -1 -1 -1 -1 -1 -1 -1 -1 -1 -1 -1 -1 -1 -1 -1 -1 -1 -1 -1
$$ -1 -1 -1 -1 -1 -1 -1 -1 -1 -1 -1 -1 -1 -1 -1 -1 -1 -1 -1 -1 -1 -1 -1 -1
$$ -1 -1 -1 -1 -1 -1 -1 -1 -1 -1 -1 -1 -1 -1 -1 -1 -1 -1 -1 -1 -1 -1 -1 -1
$$ -1 -1 -1 -1 -1 -1 -1 -1 -1 -1 -1 -1 -1 -1 -1 -1 -1 -1 -1 -1 -1 -1 -1 -1
$$ -1 -1 -1 -1 -1 -1 -1 -1 -1 -1 -1 -1 -1 -1 -1 -1 -1 -1 -1 -1 -1 -1 -1 -1
$$ -1 -1 -1 -1 -1 -1 -1 -1 -1 -1 -1 -1 -1 -1 -1 -1 -1 -1 -1 -1 -1 -1 -1 -1
$$ -1 -1 -1 -1 -1 -1 -1 -1 -1 -1 -1 -1 -1 -1 -1 -1
$$ ##$RG_tab6= (0..255)
$$ -1 -1 -1 -1 -1 -1 -1 -1 -1 -1 -1 -1 -1 -1 -1 -1 -1 -1 -1 -1 -1 -1 -1 -1
$$ -1 -1 -1 -1 -1 -1 -1 -1 -1 -1 -1 -1 -1 -1 -1 -1 -1 -1 -1 -1 -1 -1 -1 -1
$$ -1 -1 -1 -1 -1 -1 -1 -1 -1 -1 -1 -1 -1 -1 -1 -1 -1 -1 -1 -1 -1 -1 -1 -1
$$ -1 -1 -1 -1 -1 -1 -1 -1 -1 -1 -1 -1 -1 -1 -1 -1 -1 -1 -1 -1 -1 -1 -1 -1
$$ -1 -1 -1 -1 -1 -1 -1 -1 -1 -1 -1 -1 -1 -1 -1 -1 -1 -1 -1 -1 -1 -1 -1 -1
$$ -1 -1 -1 -1 -1 -1 -1 -1 -1 -1 -1 -1 -1 -1 -1 -1 -1 -1 -1 -1 -1 -1 -1 -1
$$ -1 -1 -1 -1 -1 -1 -1 -1 -1 -1 -1 -1 -1 -1 -1 -1 -1 -1 -1 -1 -1 -1 -1 -1
$$ -1 -1 -1 -1 -1 -1 -1 -1 -1 -1 -1 -1 -1 -1 -1 -1 -1 -1 -1 -1 -1 -1 -1 -1
$$ -1 -1 -1 -1 -1 -1 -1 -1 -1 -1 -1 -1 -1 -1 -1 -1 -1 -1 -1 -1 -1 -1 -1 -1
$$ -1 -1 -1 -1 -1 -1 -1 -1 -1 -1 -1 -1 -1 -1 -1 -1 -1 -1 -1 -1 -1 -1 -1 -1
$$ -1 -1 -1 -1 -1 -1 -1 -1 -1 -1 -1 -1 -1 -1 -1 -1
$$ ##$RG_tab7= (0..255)
$$ -1 -1 -1 -1 -1 -1 -1 -1 -1 -1 -1 -1 -1 -1 -1 -1 -1 -1 -1 -1 -1 -1 -1 -1
$$ -1 -1 -1 -1 -1 -1 -1 -1 -1 -1 -1 -1 -1 -1 -1 -1 -1 -1 -1 -1 -1 -1 -1 -1
$$ -1 -1 -1 -1 -1 -1 -1 -1 -1 -1 -1 -1 -1 -1 -1 -1 -1 -1 -1 -1 -1 -1 -1 -1
$$ -1 -1 -1 -1 -1 -1 -1 -1 -1 -1 -1 -1 -1 -1 -1 -1 -1 -1 -1 -1 -1 -1 -1 -1
$$ -1 -1 -1 -1 -1 -1 -1 -1 -1 -1 -1 -1 -1 -1 -1 -1 -1 -1 -1 -1 -1 -1 -1 -1
$$ -1 -1 -1 -1 -1 -1 -1 -1 -1 -1 -1 -1 -1 -1 -1 -1 -1 -1 -1 -1 -1 -1 -1 -1
$$ -1 -1 -1 -1 -1 -1 -1 -1 -1 -1 -1 -1 -1 -1 -1 -1 -1 -1 -1 -1 -1 -1 -1 -1
$$ -1 -1 -1 -1 -1 -1 -1 -1 -1 -1 -1 -1 -1 -1 -1 -1 -1 -1 -1 -1 -1 -1 -1 -1
$$ -1 -1 -1 -1 -1 -1 -1 -1 -1 -1 -1 -1 -1 -1 -1 -1 -1 -1 -1 -1 -1 -1 -1 -1
$$ -1 -1 -1 -1 -1 -1 -1 -1 -1 -1 -1 -1 -1 -1 -1 -1 -1 -1 -1 -1 -1 -1 -1 -1
$$ -1 -1 -1 -1 -1 -1 -1 -1 -1 -1 -1 -1 -1 -1 -1 -1
$$ ##$RG_tab8= (0..255)
$$ -1 -1 -1 -1 -1 -1 -1 -1 -1 -1 -1 -1 -1 -1 -1 -1 -1 -1 -1 -1 -1 -1 -1 -1
$$ -1 -1 -1 -1 -1 -1 -1 -1 -1 -1 -1 -1 -1 -1 -1 -1 -1 -1 -1 -1 -1 -1 -1 -1
$$ -1 -1 -1 -1 -1 -1 -1 -1 -1 -1 -1 -1 -1 -1 -1 -1 -1 -1 -1 -1 -1 -1 -1 -1
$$ -1 -1 -1 -1 -1 -1 -1 -1 -1 -1 -1 -1 -1 -1 -1 -1 -1 -1 -1 -1 -1 -1 -1 -1
$$ -1 -1 -1 -1 -1 -1 -1 -1 -1 -1 -1 -1 -1 -1 -1 -1 -1 -1 -1 -1 -1 -1 -1 -1
$$ -1 -1 -1 -1 -1 -1 -1 -1 -1 -1 -1 -1 -1 -1 -1 -1 -1 -1 -1 -1 -1 -1 -1 -1
$$ -1 -1 -1 -1 -1 -1 -1 -1 -1 -1 -1 -1 -1 -1 -1 -1 -1 -1 -1 -1 -1 -1 -1 -1
$$ -1 -1 -1 -1 -1 -1 -1 -1 -1 -1 -1 -1 -1 -1 -1 -1 -1 -1 -1 -1 -1 -1 -1 -1
$$ -1 -1 -1 -1 -1 -1 -1 -1 -1 -1 -1 -1 -1 -1 -1 -1 -1 -1 -1 -1 -1 -1 -1 -1
$$ -1 -1 -1 -1 -1 -1 -1 -1 -1 -1 -1 -1 -1 -1 -1 -1 -1 -1 -1 -1 -1 -1 -1 -1
$$ -1 -1 -1 -1 -1 -1 -1 -1 -1 -1 -1 -1 -1 -1 -1 -1
$$ ##$RG_tabA= (0..255)
$$ 0.25 0.28 0.32 0.35 0.4 0.44 0.5 0.56 0.64 0.7 0.8 0.89 1 1.12 1.28 1.4
$$ 1.6 1.78 2 2.25 2.56 2.8 3.2 3.56 4 4.5 5 5.6 6.35 7.12 8 9 10 11.3 12.7
$$ 14.2 16 18 20.2 22.6 25.4 28.5 32 36 40.3 45.2 50.8 57 64 71.8 80.6 90.5
$$ 101 114 128 144 161 181 203 -1 -1 -1 -1 -1 -1 -1 -1 -1 -1 -1 -1 -1 -1 -1
$$ -1 -1 -1 -1 -1 -1 -1 -1 -1 -1 -1 -1 -1 -1 -1 -1 -1 -1 -1 -1 -1 -1 -1 -1
$$ -1 -1 -1 -1 -1 -1 -1 -1 -1 -1 -1 -1 -1 -1 -1 -1 -1 -1 -1 -1 -1 -1 -1 -1
$$ -1 -1 -1 -1 -1 -1 -1 -1 -1 -1 -1 -1 -1 -1 -1 -1 -1 -1 -1 -1 -1 -1 -1 -1
$$ -1 -1 -1 -1 -1 -1 -1 -1 -1 -1 -1 -1 -1 -1 -1 -1 -1 -1 -1 -1 -1 -1 -1 -1
$$ -1 -1 -1 -1 -1 -1 -1 -1 -1 -1 -1 -1 -1 -1 -1 -1 -1 -1 -1 -1 -1 -1 -1 -1
$$ -1 -1 -1 -1 -1 -1 -1 -1 -1 -1 -1 -1 -1 -1 -1 -1 -1 -1 -1 -1 -1 -1 -1 -1
$$ -1 -1 -1 -1 -1 -1 -1 -1 -1 -1 -1 -1 -1 -1 -1 -1 -1 -1 -1 -1 -1 -1 -1 -1
$$ -1 -1 -1 -1 -1 -1 -1 -1 -1 -1 -1 -1 -1 -1
$$ ##$ROBOTTY= <no>
$$ ##$ROUT14= (0..7)
$$ 0 0 0 0 0 0 0 0
$$ ##$ROUTER= -1
$$ ##$RX22TY= <no>
$$ ##$RXFMAX= (0..7)
$$ 647.5 -1 -1 -1 -1 -1 -1 -1
$$ ##$RXFMIN= (0..7)
$$ 5 -1 -1 -1 -1 -1 -1 -1
$$ ##$RXINTLV= (0..7)
$$ 1 0 0 0 0 0 0 0
$$ ##$RXMSTY= <no>
$$ ##$RockSwitchEth= <no>
$$ ##$SCMTY= <no>
$$ ##$SGUC1= (0..15)
$$ 17 18 0 0 0 0 0 0 0 0 0 0 0 0 0 0
$$ ##$SGUC2= (0..15)
$$ 33 256 0 0 0 0 0 0 0 0 0 0 0 0 0 0
$$ ##$SLCBCONF= <SHNV>
$$ ##$SPECTR= 10
$$ ##$SY2FLAG= 0
$$ ##$SYNCTRIG= 11
$$ ##$SamChgEth= (0..3)
$$ <149.236.99.140> <no> <no> <no>
$$ ##$SamChgProtocol= (0..3)
$$ <SOAP> <> <> <>
$$ ##$ServiceNo= <>
$$ ##$Sgu1PowerLevels= (0..7)
$$ 90 74 58 42 26 10 0 0
$$ ##$Sgu2PowerLevels= (0..7)
$$ 90 74 58 42 26 10 0 0
$$ ##$Sgu3PowerLevels= (0..7)
$$ 0 0 0 0 0 0 0 0
$$ ##$Sgu4PowerLevels= (0..7)
$$ 0 0 0 0 0 0 0 0
$$ ##$Sgu5PowerLevels= (0..7)
$$ 0 0 0 0 0 0 0 0
$$ ##$Sgu6PowerLevels= (0..7)
$$ 0 0 0 0 0 0 0 0
$$ ##$Sgu7PowerLevels= (0..7)
$$ 0 0 0 0 0 0 0 0
$$ ##$Sgu8PowerLevels= (0..7)
$$ 0 0 0 0 0 0 0 0
$$ ##$SguType= 3
$$ ##$ShimMaxVal= 32760
$$ ##$ShimPow1Ch2Sh= (0..38)
$$ 0 0 0 0 0 0 0 0 0 0 0 0 0 0 0 0 0 0 0 0 0 0 0 0 0 0 0 0 0 0 0 0 0 0 0 0
$$ 0 0 0
$$ ##$ShimPow1Imax= (0..38)
$$ 0 0 0 0 0 0 0 0 0 0 0 0 0 0 0 0 0 0 0 0 0 0 0 0 0 0 0 0 0 0 0 0 0 0 0 0
$$ 0 0 0
$$ ##$ShimPow1NChan= 0
$$ ##$ShimPow1TotIMax= 0
$$ ##$ShimPow1Vmax= (0..38)
$$ 0 0 0 0 0 0 0 0 0 0 0 0 0 0 0 0 0 0 0 0 0 0 0 0 0 0 0 0 0 0 0 0 0 0 0 0
$$ 0 0 0
$$ ##$ShimPow2Ch2Sh= (0..38)
$$ 0 0 0 0 0 0 0 0 0 0 0 0 0 0 0 0 0 0 0 0 0 0 0 0 0 0 0 0 0 0 0 0 0 0 0 0
$$ 0 0 0
$$ ##$ShimPow2Imax= (0..38)
$$ 0 0 0 0 0 0 0 0 0 0 0 0 0 0 0 0 0 0 0 0 0 0 0 0 0 0 0 0 0 0 0 0 0 0 0 0
$$ 0 0 0
$$ ##$ShimPow2NChan= 0
$$ ##$ShimPow2TotIMax= 0
$$ ##$ShimPow2Vmax= (0..38)
$$ 0 0 0 0 0 0 0 0 0 0 0 0 0 0 0 0 0 0 0 0 0 0 0 0 0 0 0 0 0 0 0 0 0 0 0 0
$$ 0 0 0
$$ ##$ShimPow3Ch2Sh= (0..38)
$$ 0 0 0 0 0 0 0 0 0 0 0 0 0 0 0 0 0 0 0 0 0 0 0 0 0 0 0 0 0 0 0 0 0 0 0 0
$$ 0 0 0
$$ ##$ShimPow3Imax= (0..38)
$$ 0 0 0 0 0 0 0 0 0 0 0 0 0 0 0 0 0 0 0 0 0 0 0 0 0 0 0 0 0 0 0 0 0 0 0 0
$$ 0 0 0
$$ ##$ShimPow3NChan= 0
$$ ##$ShimPow3TotIMax= 0
$$ ##$ShimPow3Vmax= (0..38)
$$ 0 0 0 0 0 0 0 0 0 0 0 0 0 0 0 0 0 0 0 0 0 0 0 0 0 0 0 0 0 0 0 0 0 0 0 0
$$ 0 0 0
$$ ##$ShimPow4Ch2Sh= (0..38)
$$ 0 0 0 0 0 0 0 0 0 0 0 0 0 0 0 0 0 0 0 0 0 0 0 0 0 0 0 0 0 0 0 0 0 0 0 0
$$ 0 0 0
$$ ##$ShimPow4Imax= (0..38)
$$ 0 0 0 0 0 0 0 0 0 0 0 0 0 0 0 0 0 0 0 0 0 0 0 0 0 0 0 0 0 0 0 0 0 0 0 0
$$ 0 0 0
$$ ##$ShimPow4NChan= 0
$$ ##$ShimPow4TotIMax= 0
$$ ##$ShimPow4Vmax= (0..38)
$$ 0 0 0 0 0 0 0 0 0 0 0 0 0 0 0 0 0 0 0 0 0 0 0 0 0 0 0 0 0 0 0 0 0 0 0 0
$$ 0 0 0
$$ ##$ShimPowMaxUA= (0..63)
$$ 130000 130000 130000 130000 130000 130000 130000 130000 130000 130000 130000
$$ 130000 130000 130000 130000 130000 130000 130000 130000 130000 0 0 0 0
$$ 0 0 0 0 0 0 0 0 0 0 0 0 0 0 0 0 0 0 0 0 0 0 0 0 0 0 0 0 0 0 0 0 0 0 0 0
$$ 0 0 0 0
$$ ##$ShimPowMaxUC= (0..63)
$$ 130000 130000 130000 130000 130000 130000 130000 130000 130000 130000 130000
$$ 130000 130000 130000 130000 130000 130000 130000 130000 130000 0 0 0 0
$$ 0 0 0 0 0 0 0 0 0 0 0 0 0 0 0 0 0 0 0 0 0 0 0 0 0 0 0 0 0 0 0 0 0 0 0 0
$$ 0 0 0 0
$$ ##$ShimPowMaxUG= (0..63)
$$ 524287 524287 524287 524287 524287 524287 524287 524287 524287 524287 524287
$$ 524287 524287 524287 524287 524287 524287 524287 524287 524287 0 0 0 0
$$ 0 0 0 0 0 0 0 0 0 0 0 0 0 0 0 0 0 0 0 0 0 0 0 0 0 0 0 0 0 0 0 0 0 0 0 0
$$ 0 0 0 0
$$ ##$ShimPowNum= 0
$$ ##$ShimPowRcbType= 3
$$ ##$ShimPowRes= (0..63)
$$ 1e-20 1e-20 1e-20 1e-20 1e-20 1e-20 1e-20 1e-20 1e-20 1e-20 1e-20 1e-20
$$ 1e-20 1e-20 1e-20 1e-20 1e-20 1e-20 1e-20 1e-20 0 0 0 0 0 0 0 0 0 0 0 0
$$ 0 0 0 0 0 0 0 0 0 0 0 0 0 0 0 0 0 0 0 0 0 0 0 0 0 0 0 0 0 0 0 0
$$ ##$ShimPowRng0= (0..63)
$$ 1 1 1 1 1 1 1 1 1 1 1 1 1 1 1 1 1 1 1 1 0 0 0 0 0 0 0 0 0 0 0 0 0 0 0 0
$$ 0 0 0 0 0 0 0 0 0 0 0 0 0 0 0 0 0 0 0 0 0 0 0 0 0 0 0 0
$$ ##$ShimPowRng1= (0..63)
$$ 1 1 1 1 1 1 1 1 1 1 1 1 1 1 1 1 1 1 1 1 0 0 0 0 0 0 0 0 0 0 0 0 0 0 0 0
$$ 0 0 0 0 0 0 0 0 0 0 0 0 0 0 0 0 0 0 0 0 0 0 0 0 0 0 0 0
$$ ##$ShimPowRng2= (0..63)
$$ 1 1 1 1 1 1 1 1 1 1 1 1 1 1 1 1 1 1 1 1 0 0 0 0 0 0 0 0 0 0 0 0 0 0 0 0
$$ 0 0 0 0 0 0 0 0 0 0 0 0 0 0 0 0 0 0 0 0 0 0 0 0 0 0 0 0
$$ ##$ShimPowRng3= (0..63)
$$ 1 1 1 1 1 1 1 1 1 1 1 1 1 1 1 1 1 1 1 1 0 0 0 0 0 0 0 0 0 0 0 0 0 0 0 0
$$ 0 0 0 0 0 0 0 0 0 0 0 0 0 0 0 0 0 0 0 0 0 0 0 0 0 0 0 0
$$ ##$ShimPowType1= 0
$$ ##$ShimPowType2= 0
$$ ##$ShimPowType3= 0
$$ ##$ShimPowType4= 0
$$ ##$ShimSysAngle= <>
$$ ##$ShimSysFunc= (0..63)
$$ 1 2 3 4 5 7 9 11 15 16 8 10 12 14 6 17 13 18 19 20 0 0 0 0 0 0 0 0 0 0
$$ 0 0 0 0 0 0 0 0 0 0 0 0 0 0 0 0 0 0 0 0 0 0 0 0 0 0 0 0 0 0 0 0 0 0
$$ ##$ShimSysMatId= <no>
$$ ##$ShimSysMatrix= 1
$$ ##$ShimSysOffset= <>
$$ ##$ShimSysType= 1
$$ ##$ShimUnit= 0
$$ ##$TFXNUM= 0
$$ ##$TOSITY= <no>
$$ ##$TRIPLO2= 0
$$ ##$VTU= 2
$$ ##$VTUETH= <149.236.99.21>
$$ ##$VTUTY= <no>
$$ ##$WBREFAM= (0..15)
$$ 99.8 100 100 100 100 100 100 100 100 100 100 100 100 100 100 100
$$ ##$WBREFLM= (0..15)
$$ 1 0 0 0 0 0 0 0 0 0 0 0 0 0 0 0
$$ ##$WBREFPH= (0..15)
$$ -0.02 0 0 0 0 0 0 0 0 0 0 0 0 0 0 0
$$ ##$WBSGU= (0..15)
$$ 0 0 0 0 0 0 0 0 0 0 0 0 0 0 0 0
$$ ##$XFAC= 2
$$ ##END=
$$ 
##$DECIM=	624
##$DSPFVS=	20
##XUNITS=	HZ
##YUNITS=	ARBITRARY UNITS
##FIRSTX=	16025.356493474200761
##LASTX=	-16025.436494055795265
##DELTAX=	-0.48906375200320434393
##XFACTOR=	1
##YFACTOR=	0.00098434040527210406833
##FIRSTY=	0.031897068023681640625
##MINY=	-0.29863402247428894043
##MAXY=	1.7836451530456542969
##NPOINTS=	65536
##XYDATA=	(X++(Y..Y))
16025C2k2k1k3k2PPOPjjjjNNNNKKKKQRl9m0LKLLKLLLk6k5K4K4J0J0j4j5RQRQnnonLMLLJ0J1
15999a0J0J0L9M0m3m3nonoK5K7k3k2k2k2K8K8L2L4m8m8M2M3ppj5j5RJ0K2K1k8k8l3l5Q0Q1
15980A10j9j9j9j9j0j1n9n9N7N7N8N7m8m9JJKLk3k1M0M1m2m1M4M5l7l8k4k6j%J3J3j2j2L0
15962a7K9NNJ3J4l7l5L8L9j0j0n9o0N6N4K5K5k4k5l1l3pqK0K0J9K0m4m4MNL2L2PQk6k6jkJ7
15943a2J6J7J7k6k4k5k6j2j3J3J2K4K4P2P4l1l1l1l1l2l2qqL0L0k0k0J6J6J5J5J4J3J4J3l8
15925B5l7J2J1NNm3m4N5N4NNl0k9J9J9N1N0o5o5NNm4m4QQQQO4O5j8j8nnnnM8M7l4l5%%k5k5
15904FL8L9m4m2LMMMooM3M3K4K5k6k5j9k0ONn1n1k7k6L3L4P5P7K1p9KKlll4l3O2l5k9k9NN
15884b8j9j9RJ0j08N7L6L7J02Mj0ro4o5K7K6K5K6J1J0J1J1j2j2j2j2kjjjPPj8j8N6N7k6k6
15865F6k4k3PQl5O3QQm0l9RRN1N0l2l2j2j1J3J3m3m2POK8K8k1k0NPPOk1k0K7K8LKm6m7L5L3
15844A9Qr0J7J7J0J1L3L5j6j5JKN6m2L2L1n8n6J4J5J4J5K7K8k2k2l7l5l7l7O5O3j8j7k0k0
15827b9K9K9rrj0qN0N2l1l1n5n6K6K6O6O6j6j6l0k9k9l0J9J8J8J9j8j7j8j8LLKLJ0J0J0J0
15808A0PPPPkjj8o5QJ06Q2j7%M8l5l4nmqpo0j07k8P2L6o3l5O4P3K4L2o8k8k9J4J5N4N5k7k7
15789E3nmK1K1mmmmj5j4j5j5MMMMOONOl4l4rrllP9Q0J6J5l4l3lklkk6k6j05qN2N1RRlkM7M7
15765A16JJq2q0popoRRN7N9mmM5M6l4l3rrJ8J9l2l1M8M9L8L8O5j00n7n6n4n3l7J27J09J0o
15746A57op0p1m8M8J00Jq6q5L3L3M0n8J2J1N6N6l2l1N5m4j22k5O3O1K3K4n9n8J6J5k6k7J4
15729c0J13l0l0M6n2MLO8O8m8m7jkk0j9o4L4K1K2R0j0K0q0rj0K8K8Qr1j3Q3Q1j8J9J9n4n5
15711G2nnKKN7m1LLn2n2k2k3Q6Q7P4k6j9j9j1j1j1j1nmnmj3j3L7L6o8o8M7M7rqrqlkrrP5k5
15690E8n1n1PPL1L2L1L0n2n1K0K2K2K1K7K7j7j6k3P5n6n6p0K9Q3j5k1P9l3l2J0J1J1J0j7j7
15672F5j7j7jkn6M1J5J5k9k7qqO7O8L9n9K0K1MMm0m0r2NLJ01J00Kn3n2l2l1P9P8O9l0j8j8
15654A66p6K2K3p7NMjkRJ0L4L5l4l3J6J7L2L1m4m5p2K7K0p7J08J1j44m5qqM8M8L7L8J4J3l0
15636G2l0nom4m5O9P0qrl3l2J9K1K0K0MNp6K4mmM6M6m0j37q9J0P5P5L1L2j7j7L9L8q9Rj5j5
15616A0p8J9J3J4M9N0l2l2M3M4m0l9k6k7q2J6K9K9L5L4j5j4L5L5RJ0m1m0O8O8j5j4QQm2m1
15599D8J1J1l9l8K7K7n4n5N3N1l0k8O3O4L9L9n9n9l4l4l9l9m6N4Q0Q0NMl4l5J6J5k6k5jjl8
15581b7m0J0J0RQRRJ1J1J1J2NMNNMNMNJ0J0QPl3q1l4O5M5n3L3L3m3m1j8j8M0L9J5J5J8J7K
15560A06m8q1J7J1J11O3l6p9K0N1N2n9n8J3J4o7o5oM2P2k8L4L5k2k1L6L6p6p5m4NN6m0L1L0
15543C0L4o4n6pK9o9j14J18Q4j5Q7M0m7N1Om4o5L3j0rllKJk1k3P5P6opk5k5%jJ8J7J8J8j7
15524A06j6j7j6l6l5j0j1M4M5J8q0JKJ9K0L9L9j5j13p2K7P9Q1q1q0R3R4N9m0j03O3l1l1k1
15507B1k1L1L1L1L1j4j4j5j4k1k2k1k1RRR0R2k4k4n4M4N1N0n9n9n5n5R2R4j1j0M6n4J3J3P
15490A87Pm9n0L1o8o7o8M2M1L0L0m6m5m0N9K7K8j6j7QQl4l5m8N2P5k2M5n3ooJ2J3ppJ7J8k
15471D4kM7M8kjjjq0q0KKn9n9Q4Q2O2l6ooJ1J1m5N4K6K5n0n1j8j6K5K5Q6j4ppO2O1j13j13
15452a0n4M5L8L8J0J0j5j5j7j7mj02o7L1J08Rl1l2j7Q2P2k7L5L5J4J3l6l6M1M2M7n1k3k2m
15435I0lJ2J3m4N6J7J8n9n9opl0l1N5N5POm8m6L3L5N3N4m0j37PQN1N1m8m7O1O2P7k1j08j07
15417b0j4Q4Q5j3l3l3j4j4J3J3l6l5J05J05M6n3l7l7PPl9l8M4M4K1K1mmm7m7m6m6N8N9L3o7
15399F8m2m1L4L5nnk9k9%%k5k5KLK7K7J7J8K4K5m6N4Mr4J0J0MML9L8j8j7N6m2r1Pj8j8L8L7
15380C6L2L3Or3j9k0k6k6N9N8RJ0O5O5L8o0K1K1J6J5p1p0J2J2l3l4l9O0L2L2J4J4k4k3k3k4
15362G5j5j6L4L4POPPkkk7k6LMrR1M2n6o7o7j14N1M0M0k4k4k4k5N0M9O2l7m9N1J3J3llM7M7
15343A83l8l8o9L0k8k9K7K7l9l9J1RK6K6K1K0R1rj01j00M8M9K5K4j4j4J1J1k5k5k4k5L1L0
15326H3POl2l2J8J8K3K3J6J6L5o4q7l5N8O0n4n3j8j9j9j9NNO5l1m7N2M4n2L9L9R3po8j8k1
15308B9p0J4O2j7j7J7J8J7J8j8j8j7j8M4M3ooJ3J3L2L1nj04k8P2N7m1o0M0k1k0L5Q4O5l4n8
15290A46n7QRJ5J4n2M7M7n3k7k7K8p0k3P6j0j0n1n1L2L0J3J2rqJ1O2J3q7m3N4K0k9J0J0J11
15273A61J3q8q8N3N4l6l6l6l6J5J5J4J6M1M1qrl0l0nnm2m4j8j9L0L1N4N5o5o6K2K3q6J3O2
15255c4l7M4M3j2j1O5O5J6q3q0Q2j5j5j7j5L2L3M2M1m1m1n3n2l1J34n2n0M2M0M6M5l6l7K2
15238H0K3k7k7N0M9mj03o3L4Q8Q8n9n9j0rllkl%J%JJ3J3PPJ04Oj09j1j8j8j2j2NNL0K9O6O5
15218B12n7n7J01Kq1J8p0o9j4j5L7L7j2j2JKp9q1P8P7l6l8N9O0J0J0L3L2j6j7j0rL4L3M6n2
15201A57p4p4PJ05K9o9q6J2K7K7N2m6N9N8m5m6j12N0J6J5O2l6r8jK0K0L2L1j1j2o4L6K9K9
15184I9J1J1j4j3k2k1K8K8o6o6j7j7K0K1nmm6m5LMM9M8O6O8J4q5mmmnK0K0m7m6LKP1P1m5m4
15165C7N0N1j0j08L4L5LLk6k6K4K3ooq6J1l7l9k6k6n1M8M2M2J0J0M0n7J4J4N7N7mmL3o6r9
15147c9%J16J8o5o3LML9M0l7l6J1l8o5L3J9J9O6O7j9j8l9N9L6o4k9K0O3O2j03mN6m2l8l6m4
15129d8m4M7M6lmj3L6Q2j7p7k7J7J7K0K1n6n7M0L9n0M7J12O1m6m6n0m8J5J7J7J6K7K6KJl7
15111H3l7j2j2n9n9M8M8N5N5J1q9k9P0L9j0o2j3M8M7j2j1rqk8K3P3r3n0J15M2pq8l8j2j2N2
15094E9N2rrJ4l5o6L3L9j1K7k3m4m3M3M4l4l3K5K5n3n2nnl2O7J28l6j1j1J9K0K3K3j9j8K0
15076A12K0nnj1j0l5l5O2O2p8p7m8m8M2M3Q7Q8k6k5j7j14l5J29M9m9rqK7K7l1l0JJm0l9K3
15058bK3kjN9O0m8m8%JK5K5k7k6M8M7j2j3l7l8klllO8O8ook0j9k0j9N0N0K5K6k6k5n0n0J4
15039H3J5J4J5J6J6n9n8L6L5J1J1n1n2rj0J3J3k8k7m0m0j6j6J54J55l5l5p9p8k7k7P5k5L2
15022a8L0LKM3M3klo1n9M1M2Km8m3N4N2m6LLK1K2M7M6m4m5mnmnq8q9L5L5J1J1J1J0KLQRk6
15002aP1P2k7OOK5p5q6P6J25K6o7o7L6j5j38m0J07J07j8j9POl5l6M6n4J2J2m9N0K0K0j5j5
14985G3K9K9m6m6j7j7K4K4NNNNOOl6l6noN2N2o2o2pqqn7J6J13J04MLKj8j17jJ64Jm8j02n1
14965b8O6l1pR2M5nj7o7j8j9J9K0J2J2J2J2ONNNj3j2L9L9jj01n9M0k3k4m0m2L1L2OPL2L2N7
14946A19N7llk7k8j8j8k2P7J6q3p5K1N2N1j0j08l3l4J9J8K3K3j7j8l0l1noK1K1M6M5k5k4L1
14928B2L3kkkkOOn1n1kkkkM2M2M0n9K9K8K1K2kkk1k1o5L3LKj2j3l6l8L1L0p6K3J59mMMj1j1
14907I1q5q5k0j9j4j4O4J61N9j06J3J3k1k2k5k6P4P5N8m1q3J7KKm3m2J1J09J3J3KJp9K1k5
14890D9k5oR3N8m0j02lk7P1rrO5l5p6K3N8N8J8q0k3P6m3m3k1k0N5N4k0k0NMo1o0L0K8L9L9
14872A00n1n1J3J4j7Q2L8L8J3J3k7j26n1M6L8L8KLl3l3klN9j05j4j4LKO2l5q4J4Q5Q6L2o8
14855F7j2j2NONOm7m5onO7O9ooj6j6n4M6M6n4N0N0JJn1n0r4NN5N6L0L0K9L0l3l4l4l3j2j3
14835B1j2j1K6K8K7K8L6L7n4n4n0n0J12J3p1o9k6P3N7N7NNkkk7k6llk7k7PPPQj7j7o8o9J6
14816a15J14L4L4k4k4k4k4k5k5K6K7R9Jn1m9L3L5L2o7N0N0j4j4l7l7MMJ5J5P0k8l5l6o5o6
14799a17M1M2M0M1K0K0o0L8M5M4k4k4m9n0j4Q3J1J2qqn7n7%%L3L4QRk7k6k7k8K7K7JLL5L6
14780G4k1k2kln9o0J9J9M4M3N8N9m9m8L5L5p5p3n6M4L7L6M3M3J1J2K4p5p6K4j9j9L6L7J7J8
14763A11l3l2lmJ5J5pj05n7M3M8M7K9K9j8j7k4P5PQo3o2k6P2J6J7j5j6n8n9j8Q1%%O5O6m9
14744G8n0m7m8L4L3l2l3M9M8m7m8JKO2O4Lr5k9k9K5J22l6l5onMNkR6P2P2l7l7n3n4KKp9K0
14725hM5M7o7o6M9M8lmK2K1N2N2K4p4nnn4n5o1L7L6o0J5J4N8N8o1o0j2j1J8J7o2L6N1N2k4
14707F0k5mnJ4J4L7o3o2o3J23K5n7M1P2P2p0p0N9N9k4k4m7m7n2M5j1j3L0o8k8P1L3L4l9l7
14690b0l9l8NON5N4qpjkk2P5J9K0J2J1R1pk8k7M2M3Nr5q8q7j1j0L2L2N5m4J2J2k4k3K5K5j4
14671C6j5RJ0mmN1m7KKM6M5m1m2j7j7klklL6L6j3j3L5L6j4j4q0p9L6L5k9l0P5k3LNM7M8KL
14651A06LLn5n5l4O4J5q4n0jQ2Q1j%J5l3j43m5J2J3O8l0Q3j4Q2Q4j7j7o7o6J5J5J6J6MNP1
14633A41k9n9J05M0n8r8m8k6k7qR1O3l5L1j8n2kN0jj8j9M5M5mn3k5P3l5l4QRN1N2M2n7j7o6
14615E7k9P1O7l2l8l9k0k0l2l2M7R8J00%q4l4QRr3NJ7J7K3K3k3k3J1l9o8L1N3N4L5L5q1p9
14597eJ0J1L5L6m7m6PQo1L6K9L0M2M2ppk6k6K4K3K7K6n6n6K5K5K5K5m5m5n2n0Q5j4j3j3Q2
14579H4j8Q8Q8l9l8r5Nj8j7j1j2jjK4K4J4J4l6l5J5J6k7k7QJ08k5k4p0K8k7k7K5K4k3k5JJ
14561b9M9N0K4K3k6k6LLm6m5P3P3l5l5r7Jl0l0K2K2L4o4k1P9J6J6j4j4L4L5lllll5l7P9P9
14543A19k6k6k6k6%J%%J9J8opppm9n0j6Q3P0P1Rr0J5J6J2J3l7l7J2J1J2J1QPO1j04j58OJ50
14523E2J50m8m9nnN9l9j5j5l2j29j5Q3NMk3k3Q5p7j0j0JKK6K7N5N5k6k7n1n0O3O4klk1k1l5
14505@O2J13J3l3l4l9m0kkP8k0r5r4M7M6qql3l4N4N2N4N3J8J7l7l8O4l5m1N7J8q1p5K3%jm8
14486b9M8k7k7k1k1J4J4J4J4K0K0o2o2P7P7Q4j6j4j4k6k6K5p4PNk9k9K0K0J6J5J6J6k4k2k3
14469b4k4J4J4O3O3o1o0K0K1M2M3m1m0L0L1L6L7o3L5N4j11l0O9m7m7J7J7M1M2j1j0o1n9L5
14452C5L6J1J2J5J5m1N8K5K4q5q5K9K8k1k1k2k1j6j6M4J44k0k1l9O0K9K9o1o0j1j1m7m8O6
14435A4O8l5l4J4J5J5J4P0k9l0l0PPk7j25n0N0O8l1k5P4NNJ2J2k7k6K2K2k8k9o6L3Q3j4M6
14418E0M7j1j2j2j2l0l0L1o7k6P2J1J1j7j6j7j7M8M9l4l3qqJ6J5L9L9p7p5j0j1R9R9J0q9l8
14400a4N9j7j8n9o0O8O7M4M4m3m3jjk2k1M5M6M0n8k3P6K5p3p9p9pR2L6L6n4n3MLL5L5R1rJ2
14382A24J1ONo3o3k7P1J9J8j6j6K3K3j2j10j7j6J8J8k1k2N7l9m5m5K3J22J26l9l0l0N2N2n5
14365A02n5j8j8K3K3m9m8M0M1M5M4j3j3MNk0k0M7M6j2j2K5K5j0j09o0n9QPK2K1l3O4PPp3K4
14347HM5n3k4P5RRK9o9K4K3J8J7K9K8j08qP8k0n0m9m1m2J7J6j6j6j6j6N4N4J3J4K2K2llop
14328E7j04N8R5nppl6O3L8o1m8m7LKL1L0m4m3NOk0k0l7l7N4N4N8O0p0K9n7n8J09J2RQKKo3
14309B1o1l8l8K4K4l4l4P8P6M9n1pR2J2q8m0m0M4M3k8k7k8k8L8L8L0L2J06OL7L8n8n7k6k6
14292G9k7P3qqk4k4k3k4j4j3j4j3NOM6M7KLr4NM5M6l9l8Q0Q0n9o0l5l6j7Q1k8k7J0r0J9J9
14274f9j1j2M3M4M2M3j2j2noq4J5m1m2J9J8J9J8k2k2k8k8N0m9OOL3L3N6N8l1l0lR4n9n7n9
14255h5M1N6N7k0j9l2l4q2Q2J01Mj4j3j7j7m8m8J37L8r3r3O7l2jjNNL0K9k0k0K8K8L6L5j4
14238G6j4o0n9K2K3J2J3J3J4m4m4O0l7j1j2m9N0L5L4R7kn1n1pqJ0J1J0J1j5j6j4j5L2L3L3
14220H0L4ppppK1K2l4l4J0q8n8n8L6L5k0P9k5k6L0K9P6P6N4j12l1l0QRj2j2J3J3K3K4k6k6
14202E2J6J6J6J5qpqql3l4l2l3l9m0l3l3JJ00R9Jl6l6P8Q0l5O5p3p3M1M2N5m5m4N4Or3NJ03
14184A02j3j4Q6j3m0m1m0l9m6N3P3P5j2j11N4N4l5l4j9j8O4O5j7j6j6j6k5k4k4k3K1K2l3O5
14167F5K8K8m9m8mnM6M5l0l0N9N9q0J9j2j2m3m3n0M9J6J8K3K4L9L9j1j0m8m8KKrrj0rl3l4
14148f6Q0Q2k5k5L7o2o7L2l3J6J3J3llM1J41m0r0l1J8M4n6K9L0kjj2j2j19j19O5O6J05J07
14132A53J3J4m4m5J5J4J4J4n7n6j5j6LKKKk6k8L3L2J4O3M0n9o9L1j8L1kkKJj6j6K6K6j5j5
14113D6j4j5m0m2J7J6N8N9j5j5m7m7l5O3M6n1L6j2N6N7M0n8n4M5j6j13o2j3O1O0L1L1n6M4
14096F1L9o0k2k2LKLLJ4J4j0j0j9k0K2K1LML8j2k8P1M3n6m0m0k1k2N6N8l3l4LLk2k2N5N5N3
14077A31m6PPl5l4n6M0J32L3l3l4m0m0kkR5ml4l4m0l9ooJ3J2L0o7j3j3l8l9L6L6j0j0o6L4
14059a35J9K0N0N0L9L9kko8o8j0j0O3O3j1j0L1L2j0ro7o6k5k6M1M1M0M1L2L2rrl7l6j2j1p9
14041g9p8N5N5K3p5J02J04K1K1k1k0OOl5l5qrP2k8l1l2LLRQO4l5m2m1j3Q5k6k6j3j4l4O4r
14023crm8N1P2K3m6m4L2L4rj0K2K2o5L5N6Pn8n7nlpR1LN2L0o9o0n8K6K7k3k1J9K0K1K0llk7
14003C5k8L8L7m9m7R3M4r9%K9K8M4nj35l7N2N3j8j9L1L1n8n8N3N4J0l8o9K8K8k2j5L3J5J4
13986E3ppL0L0j9k0k8k7LLj1Q8n2j00RN8k0k1QRmR4J03Lj10o2M4M4K1p9poK2k8n9M0Q5j3K3
13967I0K3qpl4l4M2M2J9q0l4O5qn8K5K6J4J5M6n3K1K0o8o7RJ0RJ0RQm1l9M2M3%%m1N9LLj5
13947F6j6lj01j6Q1K7p1O4O5q9q8l4l4Q2Q1K2K3n9o0N0M9JJL5L5R0qn8n7m6m4J08J0p7p6m5
13930i2N5M7M8%jpoJ07Rj8j8l9l9J0J1K8K9n4n4j1rl5l5qqP5P4K6K7n7n5k0k0L0K8J7J6J7
13911F8J7l6l6M6M7n3n2kl%%M9M9nmnnl9l8l2l3j2Q5L1L1N2N2LLn9n9o0n8K7K7K7K7NMM8M8
13891A55N5m4l8l7K1K1K7p1m8m7nnPPOOj8j9j9j9nnonJ6J5J6J5J3J3J3J3mmmnj4j5L3L4M4
13871I3M3l3l2m5N4Nr4k5k5poJ8J8opOOL1K9ONj9j8j9j9L0K9k0k1p7K2M2M2j%RJ0RJ0O2O2
13851A67L6o4l0l0J3J2p8p8q5J4J4J5K1K0K1K0pj05K6K6j1Q7M1M1l6l5j2j1J2J3m1m2M1L9
13834A4j6j7l6l6l0O9N5N7M9m9OOj6j6J5J5j20k2L8L7j6j6j7j6OOO1O2m1N9N2N3J8J9k5k5
13817A83l9O1k1k0j32j30l9O0LLN9N8j2j2j2j1O0O0O0O1j05j05J1J1j%m4m3n9L9N6N5O4j02
13800A7o4L5L1L2j1j1mmJ3q5o8R6M7M7n2n2N6N7M6n4k3k3J0Rrj0j34l6N7N7J8J7J8J8l6l5
13783c0J3J3nnnoL5L5j4j4KJm1m1oR3M4n4n6n6J08J0m0m1J1J1M6M7POk6k5%jMLK9K8o4o4K7
13762b1K5POO4O5k3k3j3j3r2P0k3j22nmL0L1j5j4j5j4K2K1O2O3M1M1jjl5l5n4n2r4NP9k0N2
13744eN0K1K0n2n0M8M9Q0k0NOK7p2j6j6q6q7MLL4L4N2N2R9%o8o8N8N9J8J7o8o8l7l6l5O3N0
13725F5M9k5k5J6J6k1k1LMkkm3m2K6K5k2k1N6m2m8N0O2l7o4o6K3K2LMl1O7J2J1k1k2k2k2M7
13707c8M6NNJJPPp4K3J4J4p9J9R3o%Jl1k9J2J0j2j3J8J6J1J1qj06j6Q3kjK8L0l0k9N4N5K1
13687A11p7k2k1K4K6j0rn5M2oom5N3k0k0m2N7L8n9j19j9K6K6M4M5LLJ0J0l2l1J3J3j9Q0j3
13670aj4L2L4j9j9P2P2m0m0l4l4p1K8Q4Q5M1j25l0P0m2m2NNl2l3RQQ4Q4j6j16j0j0K3K4J4
13652D6J3N5N5l8l9J7q2j8j8J%o5o5j7Q3Q8L9l4l3j6j6k0P8N8m0ln1l7O1N5Pj6j6k0j8J2J2
13634A8K1k7j3Q4J09J1o5j6j2j2J5l4m1N9l6q4nM4qpmmJ2J3j2j1j%j%L4L5ooj7j7PPL9L8M2
13614A49M2m9Jl1O8Q3j6r5r4k1k0N4N4k8k9J3J3p2p1J9J9k6k7O4O3l2l1N8N8n5n5N2N2J2J2
13597A34J2J3m0l9JKJ3J3J3J4K4K5j7j7j8j9k5k5oj05QQk6k5J6J6NMNMLKLKK4K4m2m4n0M8
13577f2l1l2O3O2m3m4LLLLK0K1j26k7M5M4K6K5K3K2K2K3K4K5K5K4m2m2J5J6m6m5J7J8q3J5
13559c6J1J1M6n2LLJ9J9J7q0K1K0M0M0J1J0J0J1p4p3JJRRK7K8O3l6l8l8k3k4%Jk6k7M8M8l6
13540c6l7m0N8J07Rl1l0o2L6p1p1m2N7O9P0M5n1LLm3m3RJ06j0j0l9m0OJ04QQL8L7n3n2QRn
13522B4R4m8m7p7K1P7k0o1L7M1n7M5M5llk7k8MMk0k0kkl3l3R5mK7K7n9o0j9j9J4J4m2N8L7
13503b0L7l6l7J2q6k9P0O8O7J30L1j1j1j7j7k2k2k2k2l1l2opQ4Q4J0J0l1l1j%j04nj9j9KK
13485c1KLJ9J8j4j6r7LJ0J1N6J54qqm2m3P6P5K3p5NNJ1J1n7n7m8N0onJJN6m2nmO4O3o9o9p2
13465e1K6M5n1j6j5K9K9M9m8j4Q4k4k5L5o3k3P5PPk8k8RRK8K7M5n4m0l9J3J3K0J9o9K7m5m5
13447h2n3M6N2J50Pr2oom0m2L3L2k2k2N2N2J6J6rrL7L6mnQPq9Rk1k1M3M3k2k2k2k2rrrpQJ0
13426A2K4p4o8o8M9N0J13J13k6k7j4j4K7K7k8k9J3J2m1m2m0m2QPO4O5qqo2L4KKN0m9p7Q7j1
13408C1j1l2l4qrK1K0j0j1K0p9k3k3J6J6J6J6Q6Q7k7k6K8p0m6N2pqjkJ3J2M4n5m4m5K5K6M2
13390@n4oR2M4M5l2l2poOr2l1O7OMLKmmN4m6J6J6q0J7O7l2L4L4n8M0L2o8J9J8pppqMMM6M7
13369A36K1p7j6j6m4N5N5m4o0o0o0o0j9Q0Q0j9KLllk9k8pR1J6q3K8K8LKKLpoM3M3rj0J6J5
13349F2J0J0k1P9k7k6p5K3O0O0j6j6P7P8m2j41r5LK4K4K4K4pqM4n5%%N5N4P5q9j13N3L3L2
13332A73m1m2QQn3n3k9k9j5j5J0J0LLK9K8nnnmN4N6N5N6m0l9m0l9j9j9j8j9l0k9K0K0l5l5
13313a25M8M7K3K2K4K3J0J1j4j4qpM2M2l8l8l8l7KLN1N1n3n1mlJ7J6J7J8J9J9J9K0p6p5PP
13294b3M6M7llqrM1M1l2l2pqLKKLn7n6n7n7N5N4N5N3j1j2j2j1m2m3PPO0N9J1J1rrn8n8J4J4
13274c2J3J4nmM3M5j9j9j8j8l5l5j0j0Q4Q4N8m2OOj%LMm5m6j3j1J1J2opK5p3nnj0j1M7M7K3
13254D5K3L4L5j11j1N6m4ppPOm3m3QQN7N7O0N9q9q9kjM7M8k2k3LKm6m5k2k1O2O1n3n4j7j7
13235h9PQM2M2J8J8o4o4J8J8L7L6j3j3l2l3rqj1j1L9L8l6l6M6M6O0O1p7K1l1k9N1N1P5k5j8
13217A33j18k5J37M6n4mmj0j0j2j3j3j3j0j1n3n4LJ00J9p9K0J9j1j1R4R5L6o4n0n0p4p5pR2
13200c1L5L6PPPOo1o1j2j3LKK8K7N3N3k9k9l5l5P9Q0j5j6m0m0l3l4l5l4J1J2R4R3O2O2m8m7
13181A09q4J5RRk0k1L5o3k4k4N3N2j0rM0M1m3m2r7%K5K6OPM9N0o5o4l1l0N2N0M6M5mno6o5
13162d8J6J6L2L2p2K5jjk1k0ooJ8J9LLLLOOPPm2m3%JJ32L4n9n8n9n9K8J26P9k0ppp4p5j6Q4
13142a4K7K8j5j5j1j3j2j2L6L4j4j4NNp4K3K1J9K7K7m9m9o1L7J32L4k0k0pqn6n7O4O3n1n1
13124d1%jK4K4j6j7Q8j1l3l2J1J0K2K2k7k7l2l3O9O7O8j62q9J0O1N9j4j6M2M3ppn2n1O2O4
13107G8L3L3k3k2M1n8q8J0M0n8k2k2j0rL4L4J00JQQq6q6r3OM7M6MLl2l2J7J7Q1Q1N6N7m8m8
13088I8QQj04nl5l6L8L7j1j2KKm8m7L0L1L1K9j0j0p3K7N7m0mmJ%m9m8K4K4K5K4kjK3K3l1l2
13068f0q2q1J12J11lmK2K3n9n9J9J9l0l0P8P8l8l6K0K1j3L7K5p4o8L1k4K6L4o4qpL3L3K1k7
13051b4n5M3KKm2m1P3P2J05NJ7J7p0j19n3M7O7J9oM3qj06rQ8q7q8J0J0J0J0N2N1l1l0L6L6
13033D6L0L1O5l4K2K2m8m8j4o4K1J21Pr1j25k7kM8R6R7j5j6l0l0r2PM0n7K8K8j0qO6O7K7p3
13016H5p3K6L4L4m3m3RRl4l4j01lK5K4L9L9j7Q1M8M8nj05qqL6L5l9m0o3o4ooN5m3oR3J10J3
12997A02m3m2L3L4n6n5K0J9L8o1m3N5Q6j4m0l9M8n0j13N3R9J01j1j1R5lq6J3r6r5lR4L3o5
12980cn4n3R8R8J7J6o5o4J7J7NMNNk4k4JJL7L8l8l7o6L3N8O0MMJ0q9m1m1k2P8J1J0J1J1J03
12961A31Ln6n6O1O2k1k1n9n8n8n9J0RJ0J0k6k5J8J8J03Mn6n6N2N2k8O9K6K5n0n0m6m7RRm7
12944a38N3J07Rq1J8L7L8k0j9L0K9J8J7o5o4%%%%O9P0j9j9M7n3m7m5j3j3o2o2M3M3oon8n7
12926b19N2N2O8l1l2O8M5M5o2o3K0K1K0K0L0L1NOj8j8nj03n0M9R1pm0m1LKK7K7K6K7NMm5m4
12907c4K3K2K4K3o2o3J9K0L2L2Q9j0r8r7M4M3j6j8j23k3qqP8P8Om3l3O6P3K6J6l4l3J6K3p5
12889b5j14j4R8M8l2O5J19J9%m8l1J9j6j5p1p0K2K2K2K0l0l2M2M2J3J2J3J3l2l2l2l2ONl5
12872f1l6k0k0J9J8P1K3M4n3k3p2jM9LN4j8o8QPL9j1q8J1P6P5p9q0ooQ5Q4J1J1J0J1m8m6L7
12854A0L8L8L8o3o2nnQPQQm9n1n0n0O6O6l5l5l6O3J07Ql8J0L4L4m9m9k4k5j9j9J21J21l7l8
12836D6l7l7LLK2K0M3n6%%M5M6k9k8k5k3J5J7ppL4L4K8K9LMl0l0q4J2L7L6mnJ2q7o3L6OPj2
12816b6j2k8k8N3N2k2P5nnK2K1K2K2n6n5l0l1J3J3L7L8r0r1O5O5j21j22N1N1O5O4PPK3K3J0
12798G7q8r1RN4N3J3J3J3J3l8l7N2N3k2k3n9L8N9m1n2n2K9K9L0L0k2k1k1k1MNk0k0RRRQl0
12779d9l1ooN1N1pnOQPPLLRRl9O1J9q0l2l2J8J9j3j2j3j3j2j3M0L9J11J3k7P1m8m8m1m1l3
12760e6l3N8N6j8j8j8j8ppN5m5j09j0J8J9J9K0P7P7j8j8j7j7rrj7Q1R9o6n7n7K1K1m4m3%r9
12742a89j8j8N6N6N7N6k0j9j8Q1m0m0K3K3K1K1lmQQPQL8L8o9o9K2K2j9j9k0k1J02J03j0j1
12724A43o8o8k8l0M5M3k6k5O3O4mmj17j9J9J8K5K5o3o5m0l9M2M3M3M2JJo6R8j4j3N3m6k2k1
12707a0llJJJJJ2J3k7k8l5l4M0M0J7J6J8J7kjjkm3m4M7M5n4n5LLN9N8l1l1j8j8OPJ1J1L5L6
12686E8l9l7L4L6l1k9l0l1M2M0l2l3n1n2K3K3J1J0L5L5j4j5K6K6m8m8J0RPOPOP3P3l4l5k4
12668Gk4J7J5LLK8K8llK1K2l1l2J0J1OOo8o7k9k8M6M6NMNLJ8J8qpp5p6L1L1Q1Q3qj06p1R3
12648ER1pl9m0K9K8KKm7m7RRLKK8o9k1P8K5K6j7j8nmM5M5k6k6k6k6q1q2PPj4Q4P7P9m8m6k7
12628c5P2K5p3L6L7j3j4L6L5o9o8J3J3LKN3N2O5O5Or4n2n3l1O7K2K1q8q7J0J1k1k1J04PJ3
12610D9J2q0q2L5L4K4K3k4k5l6l5p2K6J42M2p6p6K5K6N0M9k0k0K8K9m0m0m7N3J7J6K3K4jj
12593E2jjJ9J9P4k4p4p2LLL0L1L8o2P0P0q4q5QRQQk2k1k2k3N0N1K5K6o7o6J5J5J4J5J4J5n0
12574Hm9k5k5Q5Q4L1o8r1OK8k1l6O3Q1L2m4m5KKJ4J5l6l4L4L4j5j5M4M3m5m5K8p1m4OL8L7
12556FK5k4j31l4Q5L4J0J0J%J06Pj13o4k3k3K3K3P6k3MNMm5k4P5k9k9K6K7l0l0J10J2l4J6
12538B9K0k9r7O6J48j6q9l9L7L8K7K8n5n5nnmnJJJJPQL8n9k1k2N4N5K1K2n4n4m1N7N2N1l0
12519H2l0l0k9KKKJL3L3K6K7K3p7K3K2nj04k0P6M7M7o3o3K5K4L1o9J6J6L4L4r5r4N3N2j9k0
12501A3j8k0K1K0k8k9K2K1o0o1N4N4MMk8k7klK1K0k9k9N3N1l0l0O4O5n1m9L7L8L2L2K2p6k1
12483E7k0j5j4j4j4L4L5k0P9l4l4k1k1j8Q1k4k4JKK6K6j05j06P5P4kkk6k7L4L2j5j6L0L2o7
12465b1R6M1n9j1j0p1K8N3N5m5m6L7L7J6J7J6J6m1m2m2m1J7J8J9J8OPj9j8K6K6k0k0q8l9L7
12448d7o1P6P5j3j3p5p7P2P1O4O4j9j9j1j1n5n4o1L9J20K2opJ2J2KLm8m7NNNNk7k6Q0j7m2
12429dOK7P7mnq3j31m5N4P6K7k4K5P1K2J7J7l3l2m3PJ6q1m3N7N6m1q1J8L8L9nmn5n4QPjR7
12410gO9K0jjP4k5p9p7JJ00K1k9p4j25pM3q1J7J4J4N2N3l1l0j2j3j3j2L8L8j2j1N7N6l4j35
12393a42L0K9k6k6J3J3O9l0l1l1J2J2P0O8j3j2pqo3L5j5j5R6ll9l9m6m6O2O1J2J2K6K6n1m9
12375d6q5J4j0j1k3P6P5k3J7J6ONJ1q7l8O0Q5Q5k3k4n4n3mmM9N1nR4p2p2N0M9p2p1m6N4j6
12357d2j7L9L8o7o8M7M7k1k1j1j1o7R7J03o1m6N2L4L6J8J9o4o2L1L2j10j10nR5R4nPPKJN4
12339F5N5MNj06j05J35k9r4r5j9Q1Q9rN2N2LKJ4q4o3L6n1n1J8J8J9J8rj0M0L9RQL4L3p0o9
12321c5k1k1K4K4k6k5K3K3J6J7N7m1m0m1Q5j3J8J8K0K0nnl6l6J4J4L5L5j5j5j5j6j6j5K8K8
12304F2k1k2rrqrn0n0L8L8j7Q1N1N2o3o3M7M6J9q0%%k1k0k1k1L6L5Q6p9j18k0O3O2k3k3Q0
12285D9j8n1n3O4O2p2K6Q6Q6m8m7k4k3kkrrM8n2j9k1P9P9l6l6nnl0k9N1N3l1l0MNkkK4p4j24
12266a38k6Q9Q8P5k4o3L6J8J8Or2l1l2q0K0J34L5l2l1J1J1k6k5k5k5L3L3j7j6K3K3M7M7RR
12249H2l4l5p0K7J42M4lll4l4K0K0l0k9m1l9M7M9l6O2N7N7o2o3j2j3n9n8o5L4K3K3K8K8J7
12232D0J7o5o6RJ0RJ0J0RK9J30L4o5lml3l3J7J6p9q1n4M6L8L8M3M5lln2n1M3M4l8l8k3k3J
12213g6Kl5l5M1M1Q6j2M4M4j3j3o8L0j2j2nom1m2O4O2O2j04j0j1J%J44M6j49n0k9l0K8K8j6
12195d6j5RJ08K5p3rj0j7j6k6k5K5K4L4L3m8m9M6M4mnK9K9k1k1K8K9n4n4l0l1Q6Q4k5k4p9
12178d9J9L0L0J6q2M4J44L3j33r8jJ47j8n4M5m6m5NNk0k0j5j5R0rrj0j5j6j6j6RRO6O7J7J7
12160A06j9j9m3m3N2N3n7n5n9M0L9n9qrk1P8l8l8N1N0l1l1n0n0K8J27J0q6J3J4PPJ6J6m1m2
12142i2O1N9LKrj0j0qqpL2L4k6k4k0j9n6M2J00KO8O8K1p8j27L6mmLKK7K7kjo0n8j34j33M0
12123b63M0O1O0ppm3N7Q1j7J3J3PPk0k1k1k0K5K5l0O7k7k8J9J9K8K8m0l9n4M6L1L0jjkjl7
12105b2l8o9L0N7N6n9o0N1N0K5K6l5l4m9M9qrN4N5K2K1mlm8m7onp9p9k8P2L3L2L9L8j6j4m7
12086d9N1j8j9ppK5J22N0n0n9n7J0Qq0q2qM3P2j0L9L9k6k7kjJ3J4J3J2J1J0J1J0k9k7n4K9
12068c0Q6L6j39QL9qm3L9RPL9L8J1J1l1l0RRl3l1k7k6P7no1o3M0L9J0J0J9o1n7K5O5J5j1P1
12049E6llL3L3m1m1J8J8J8J8j8j8OOl6l6NNj2j1j1j2L6L7J2J2k1k1LML3L4m0m1%%n0n0n7N9
12030g6M7lN0N0OOl4l3l3l4L0K9j1j1J3J3k6k8j2j1M0L9J13J4p8p8k5k6ppN5m4j3j3L8L9L7
12012A6L9l5l5M7M7K6K6jj00J5J5m1m0J0J0j5j5K8K7M6M7P8k2n4n4M7n3k2k1k3k4o1L8J17
11995F3J9o2o1l9O0N3N4j5j5m0l8M0M2M7n1l3l2M2M4j8j9L1L1j0j0j47n0N6N6J2J2J6J6l3
11978B1l2L9L9rj0pppqm8m9JJRJ0L5L3J8J7J8J7m0l9l9l9M7M6l5l5m8m8mnP2k7n4n4O4O4j9
11959a12j9j2j1j2j2Q5Q6KLk0k1m5m5j8j8L2L1J2J2J1J2rrk6P4J31l3p1K6NMK3p5n6M3Q6j2
11941D2n0n0ppQQQRj9j9L0L1k9k8N4N3l4l4J5J5o8o8J9J19Mr2nR4l5l6N3N2o4o4j5j5Q6Q4
11922D5LLj9j9m3m4K6K5%JN5N6n4n2n9M0j6j6j9j9M1J39jjNMl5l5l4l5l0l1P5k4J8J9R3oK0
11903G6K1o2o1p8K1M8M7N4N4L2j34n2n4p0K9K5K5J5J12J12n3o0M0JJj8j8K4K3n2n2J6J16J7
11886A45J6j72p4qrmR5Q2q2o1o0P7P6K3K3K3K2j01j00n2n2M8M8jknnP8P7j0j0RRM9n1m3m5
11868d7k3k3K6K6qqm8m8m6J19K5K6N6N7n9n7j4j4J23K5o0o0j6j7q5q5R7R7P2P3N3m7r2Qn4
11851b8n5L6L7L5L6l4l3l4l4j2j1j2j1J4J4QRP8j9j3j4mmnmJ1J2J1J1j7j8j7j8J5J4J5J4K5
11833bK4j9j8p4K5K4K5p1K8K1K2llLLn9M0M0n8k9k9K0K1j9Q1%jl4l4j0rQ7Q6l9l9N9j05n0
11814i6M9L8o1N0N0o3o4rq%R9R1R3jjNr4KJn4n3rqJ0J0K5p2PPL2L0j1j2j12j3J02Ll4l4ML
11794i8Q2j8m4m4M6M6llJ0J0m6N3J2J4l0l0l6l6j0R0%%OOk6k6k6k6j5j6j5j6Q3Q2L2L3j9j8
11775Dj8j9PPPPj2j1j2j1J%JJj4j3j4j4N3N1k1k2N9O1k1k0L4o4q2q3K7K7LKL2L2PQRJ0n2M6
11755gL6o1m1m2L5L4ppL2L2m1m3%jQ9R0k8k9o8p0O4O4n8o0l2l3M2M2O2O2j2j2mmmnklk6k7
11735d3n2n2K3K3K7K6M8n2o5L3M6M5lmlllkllKJM2M3k4k4L2o6j%j3j3M8m9j24k5R3R3J8J8
11716C4K3p5MNq7q7q4J4O8O8%%L3L3m1m1k1k0L7L7L9L9l0k9l3O7L5L4n2n4n3n4K4K3M2M2L7
11698b3o2k7P2R2pk5k4J00Kq8J0pp%jm2m3L1L1j7j7m2N8O6r7q0K0J0J1N7N7mmJ9K0n1n2J6
11679d8J6Q6j3o9p0Q8j2j3j4L5L3RRm3m4rrO8l0q8J1M6M6J1J0l8l8j4j3J0J1O7l3j6j6N1m7
11661g0M9n1k6k6LKP7P5lmj0j0M6n2n3M6l9m0M7M6q4J5M9M8k7k6L0L0N4N4o6L3N2m7J4J5n4
11643I7n3nmn0n0kjKKN1N1qpn6n7L5L6L5L5l2l0qpk9l0J9K0K0K0onJ6J5J6J6OOp6p6m2m1P4
11622a03P4K1K0K2K1J4J4l6l6j3j4j4j4qqqpRJ0J0J0M3M4onkjkjK0K0k9k9n9o0j0j0K5K6J
11603g1JN5N4NOJ2J2l7l7OPN6N6n2n3k6k8O0O1q7q8Q8Q6NNj01j02P9P8J0RN9N9j10j09L7L8
11585D3L5L6q1p9J4J4L8L9L8L9nnq5J5m2m0L0L0k8P1J1m0l6J3n1j02P8P7KJp6p8j3L6k9P1
11567e9O4l3n6M4J02N4l3q2JJq4q5L9L9P2K3j05oN1N0RRj8j9j2o1m3N6J3l7k7K2n2lQ1j8l6
11549a39J5K9L0k2k2M0n8L1J30K0J9n1n1l1O7N3m6l2l3MNNMn8n8K4K4nmnnl3l3M9N0N1N0P6
11530I0P5n1n2n2n0qpJ7J8k6k5j1M0K3p6m4Nj5j4j1j1P7P8nnm5m5j8Q0K5K4K9L0M0M0mmr8
11512A4%K7K8l6l5r1QLKRRQPQQO8P0m6m6n7n9R0Q9m9m9n6M3j1j1K0J9ppK4p5J8J7l9l8P0O9
11492A6n0n2O7l1k6k6j8j8PPL6L6m6m7J4J4J3J4J8J8J8J8j9j9L1K9j0j2j16j7K1K1K7K8J1
11475d3J0L5L5J3J2l7l6j3j2j3j2N5N3ONo5o6J6J7N3N4K7p1j1j1QQJ2J3m3N5PPl7l5J9K0K0
11456E5K0K6K6K6K5m7m8m7m6m7m7L5L6k1k1Q3j4o8o7L1o8l3l3P7P6M3M4J7J9o0o2p2R4M5M4
11439B1ONk7k7K2K0J5J4o5L2m0m1J5J4l4l5M8M8L7L7j2j2n1n2L0L0L1L2j7j7j3j3L7L6n9n8
11421d3j0j0J6J5J5J5J4J6m0m0M4n5k4k4L8L8PQO2l7JJj3Q3K3K3j2j11K7K7n9n9mmk1P7K7
11403A1K8p7K2l4l4N0M9l8l8l1j30P5P4j0j1m1N8j3j2L6L7P4k4j7j7J3J4j1j0o4o4l7O2k7
11387a37k7OJ05j8j8J2J3J3J4O1O3k3k3k3k2j1j0m7N1N9l8k6k7opooL6L6j3j3qqn8J07N6m4
11368A3n9o0jjj4Q6N1m6J6J5k7k6Q4j5o4L4llk1k1O0m0QPq1q1J4J4J26K6p5K4O6l0NOm3m4
11350a00o9L0kjJ2J2J1J2lkM7M7ONL1L1K4K3o0n8n3n3O3O1K9K9m8m7q8J0lkJ06PL6o1J8K0
11331B0j1j0LNj9k0j7j6QQm5m4L8L8L9L7J8q0q8J1L2L2o2o3opk5P4K4K4j7Q2K6K5J2J3j59
11313a20o0P7P7K7K8M5n4j03mN0M9k5k6J2J1O7l2N8N8n8n7o9L0P8k0k8k7J5J4l7l9N0M9j10
11297g4j1P0k8m9n0%%K5J23J9J8o3o5J8J8L5L4M2n7j3j3j9j9kkjkK2K1m0N9J2q5PPp0K9J10
11278FJ3n7n7pql1O7J16J8klR6kNNn1n0n6n5N9O0kkn8M2OPJ3J3k7k6rqP1k8n6n4J%N0M9p8
11257c0q0P0O8L7L7L7L7r5r4j3j2O0O1O1O1n4n4n3n3LKKKJ6J6K9p0k2P5rj0l3l3J7J6qqqq
11238d0kkk7k7L2L1n1n1N0M9j%K5K4N6m3k0k0l2O5j0rk9k9m5m4NMP3P3rrK7K7K8K8l1l1j23
11219h8M1J9J9NMk6k7P7k0m5m6lkM2M3M7m9l4l4m0m0J9J8J8J8J3J4L8L7n0n0n1M8n3M6J35
11202D3L6m3m2n6M4MNj3j4L6L5M2n6qql7l9K2K3LMl0O7J3J3J5J6N8j06j0rj9k0m3m4M0L9l1
11183g0l0l7O3K6K7RQMMm4m5j5j5O7O6M7M6l6l6k8k7K0K1RRK1p7n8M1O0O1l1l1q0q1O8O7m6
11165d3m8RQKKO4l6K0K0J1J3J3J2q8q9poM6M7K1K2p3p3M3M3K4K5k5k5K4K4m2N6Q3q1J7J8n3
11146b2n3K9K9L3L4m9m8m2m2L2L1K1K1K0K0J1J2j3j3%jj%L7L8O9l1j1j0j7j7n9n7jjL6L5J1
11127C1J1J1J1l4j33l0O8Q7j2l7l7llM6M4k2j21PPJJL2L3J4J4p4K5M4M3j9j9ONj2j1o1L8M8
11109aJ45J7j48j8j9K7K8J5J5j0j0l9l7J3J4k7j26Q6Q6onm6m6lkK3K2M7M5j1j1k9l0K7K7j1
11091Bj0j0j1l0l0K8K8J4J3L7o0n2J12J4J3l6l5o1o1K9K9MMNOO0l7L9L9k5k4k8k7J3J4J0J0
11073a4J0Rl3l3RQl3l3pqL7L7k1k1M6M6j2j2j2j2j3j2L5L6RJ1m0m1m1m1k2k1mR6N6N5k7k9
11055d2J5J5J4J5j4j2j4j3J1J1L5L6l6l5j1j2K0K0k7k7L9o1o0L9mlP8P6l7l5MNL6L8K9p0j6
11036Gj15m8N2LMRJ0L1L2Q2q1l1l1J6J7KKn6n5J3J3j1j1N2N2Q3j6K2K2k6k5RJ0LLJ6q2m7N1
11017a9J9o1q2l3lP8O1N9j3j3o0o0l2J7Q5Kl8l8L9L9j8j8j8j8K3K4L2j8QQ9K3r1n0n0qqL5
10999a16L4L5L5o2o2N3Nm9L4L4L4L2L4m5m7m0J0J3R4%q0M7M6J5o6p0J2N5NON4O9j3n9K3m7
10982B3m6M0qj04k3N7k5L9M0RJ0k9l0l0l0P4P3j4j4M4l9o8p0k9N3Rp4qP3k7k7K6K5n6pO7j6
10964a12l8P8M3p2%Q3Nm4qqmM5J46O4l6l6Np7m4m4L2L2qqrq%%j09j09k1P8P8k1K8K7lmO0N9
10944D0L4o6L3L4k2k2k5k4k5k5n7n6opJ29J28j9k0j9j9ONM6M7o8o8LLLLrj0rj0K1K0o3o2J3
10925a43J3R5R4J7J7l3l3k7k6K3K2J6J7n8n9n4M5P0k9L3L2n5n6j3j2L8L7M0M0m2m1q6q5mJ62
10908d5M6n1j1j1K1K1mmm1m0j4Q6j4j3J8J8M6M8P8k1K0J9l0l0q2J7J1J1k4k3l5O3M5n4RQm6
10890hm6LLJ9K0l0l0ONj9j9j4j5L6L5m6m6J03J02k6k6l2O6J3J3j5L5L3o5n5n7Q0Q1jn0m8N0
10872E5N4m6n5M3Rm0J3J4J0J0q5q5K8P8Q6j3mml0k9K0J9RQkjL5j29o5j5J4J5J7J8llk7k7j6
10853a24j6L3L4o4o4N2N1L2L1j8j8J8J7J7J7j9k0j9j9l5l4J4J5lmlmO5O5j7o7p4K4M1j0ln3
10834a62K2K1k5k4L1J31k5p4P1k8m4N6Or3rR1M5n4r1P4N8N6j5j5r5MJ9J9K5K5n4n5nnL9L8
10817d2J8q1LJ01j0j0j7j6M5n4m8N1M5M4q7J2m5m4L3L2Or3L1L1%%L7L7pom0O0kkJ8p9%JO5
10798a3O5J7J6j2j2OPrj07q9RO5l5K7K7k7k8l3O5M4M2l1l3k2k2K8K8NNl9l8n4M5R4nl6l6j6
10779a02Q4K0K2LLK5K5q3q4j8Q2J6J5J02o3n2n3jjP8j8K4K4N0n0m4m4m5m5k7P2N7m1j07N8
10762a18M2M1l1l2J9J8PPj8j7J2J2J1J2j5j6j5j6K6K5k4k3P2P2m3m3NNJ1q7NNK4K4N4N6NO
10743G8%%ppK7p2m6N1K2K2n5n3j4j4J1J0NMn1M8KKj6j6O1O1k1k1l2l3k7k6k2P8K9p1m5m5j
10724a84kQ8Q8k8k8K4K4k5k5K7K7j0Q8L4o5N3m7MNj07qn1n2k0k1N5N4Q5j4o0o0M9M9M7M6o7
10707b7o8R0R0kj01RRm6m7K5K4Q0j9K2K1l4l3J0J1j4j3RQN8N8l8l8l8l7llRN7N4j10m2Ppp
10688g6K1K1K6K4p8J9L0K9j8k0K8o9j4j5K6K6k1k0JN0K9p0K4K5J8J7o8p0j2Q6L4j6l0p9RJ08
10670b5K3p7l4l5M2M1L7L6j1j3J2J0j2j4pqqpn2n2NJ04J06N8l1j29k3K6pqj1j2M4M3o1L8N7
10652D5J0n9o0K0J9l2l3N0M9j5j7j7j7L1L0n3n5L9j1o4L6j1j0Mm4k3P7R5M5%Jk7k7n3n4mm
10634a39N3N3n8M0j2j10NN5M2M2nmK5K4K6K5p0p1P8P7n4n3k9k9%%J5O4L8n9jkj7j8PPl3l4
10615a22J7J6K2K3J39k6l4l5m5m5L2L3m7m8JN1K8p0PPK5K6m3m3O2l7MMJ01Mj6j7k3k4k5k6
10598a24%jk9k9N3N4O5O5j4j4j2L8O8l0q1l1j4L6K8k0p1p1j0rM0M0L6L5L5L6l3l2l2l3K2K3
10580a6K1K3k3k2KKJ5J7O7O6n8n7j4j4P7k2m9m8l9l9j4j5qrj5Q4N0M9n8n9kkM8M8OOm3m4L9
10561e0L9N5m4j41K3P3P1MMk1j9rrrrM1M0N8j07o6L2J5J6q0p9mlR0j0l4O5J9J8n9n8L9M0r9
10542a68%Q4Q4L1o7o5o5k1k1J3J3L8L8J2J1l8l8J9J9l0l1pqppM5M6K1K1N2N2N9m0q1q1nnk
10524a29kK9K9o5L5k1k1K6K7K0K0L7o2j0rL8j1o4L5L2L1m5m5N9O0L7o0l7O1O9K1M0n9o5L4
10507C5%m8j0rj00jL6J34n7n8L0L0K3K3KKp4k6N8m1k1P7R3M3k3k3n0n0n3n4k9O9R9N1K9K9
10489A36L9o0mnm5m5m5m5M6M5lmo9p0OOJ8q0mR6J00Kj7j8n1n2O5O3k2k2L6j4l3O5PPl6l6J3
10470c0J2m7m7k3P5K1l0N5N3qrl2l3kkM7M8k3k3o8o9pM2P3k6l2J8L4L3l0l1N2N1M6M6l3l4
10452F7k6K4L3o6j17k0L5j4j36l6P9Q0Q5j4m2PO4l4k6k5L5L5J8k9K8J28Rq9n1m9o5L3P9L0
10435C0J5J5l3l1J5J7j9j8J1J2k6P0on5l0l0j4j4P4k4j8j8k4k5q4J6J54J04j08j09k6k6K3
10419a82K3O3O3j9k0k6k5N6N7k5k5K4K4J7J7J7J7l8l7JKR6o8p9J8k1k1%N0J8q1l1J8K8p1k5
10402a85P4Q6j2l3l4K3K3nmP9L2j12j3qrk7k8M2M2J7J7k7k6K3K2J1J1J1J0MLm5m6QQPQRRm1
10382g6m1j5j6j6j6P3P4K4K3k8l0k9l0j1j1P1P0QPQPm4m3n1M9k3k2j6j7k6k6q2J7N2N1QQL1
10363h8L2Q6j1j2j1p3K5m5m5J7J6j7Q2L8o0q6J4O7O7ppn6n7K7K6k4k3k3k4K0K0J06Oq0q0R
10346a71J07N8m1l5l6M0M1M3M5M4M5j9j9L7o2o4o2k0k0K3K3J21m4n0M7L1L1k5k5k5k4m6m7
10330i9LLj2j2R4oJ3J3OPk3k5j8j8k9P0J18K0kjj4j4J13J3m6m6m3m3POl5l4r6KN2m7J5J6J5
10311g7J5J5J5rj0rrJ9K0K0J8j6j7k3k3N5m5m5N4M5M3L0o8p6K3J0J1k0j9L0L0j2j2j3j2P1
10293IP1j1j1k7k7k5k7k0k0k0k0J%JJM1M1M1L9mnmmJ6J7J7J6j2j2j2j2j4j4j3j3J2J1p0p0
10274a33j6j6k2k2O1l9J8J7N0N1q8J2L6L6pponoon4n4L9J38K3K5n1n2KLk3k2K5K6j8j8m4N6
10255i1N0M8k3k5l1O8KKj7j7jkjjk8k7l4O5L8L6j1j2L4o4rrM4M2onJKk2k2l4l3n0N0P7q8r4
10235a98NO6O7M8M6j1j1ono6L2k4k4k2k2k2k2j4j5J1J1N6N7PPk7k7J6J6P7k0L4L5j0j0j0j0
10217A5J9J9J9J9m8m6m8m7OOm3m4LLQ6Q4opq4q3n4M5J28K8J4J4N7N7o3o3j5j4POOPjjo3L6
10198d6O3l4m8Kl3J7R6lp0p1NNL8L7m5m5N3N4LMK4K5J%M3M4l9l9LLj9j9n5pP2k4p7k8m3PR1
10178e5M2L7Q8N1m8k7K2J9j45n1M9j3Q4M5n4n8j0OOk1k1K3K2P0k8p9l0k3K6Q2Q4L6L7m6m7
10161G3k2k3k2k1K8K9k1k0qrrqK2K1J9J9J9l0J1q8m7N3K5k5l1O8L7j2k1k1p4p4k0k1R5R4K4
10142A0K4n7n8POQ8Q9M0M1p5p6m4m5m1m2J1O2Rq9L2Q1l5l5j7j7L2L3onJ9K0O9O9p5p5j6L3
10124c3L5o2k4k5J9J9L2L2j8j8mnl0l0O1N9J1J1o8o9k0j9J3J4q3Q2Q1L2j3j3ooJ5J5k5p5k3
10106a38P6M0rn2ll1l2K1K1n7n7R2R2J9J9J9J9j6j6QRo7o7j1Q9L8j0Mm4o9k0L2j6n7M2L3L3
10088f6L6L6j3j3l0k9L2o6m4N5P0K1j6j6L0K9J6J6l4l3l6l7m9M9O6l3k1k0M1M2J0J0K4p4n0
10071i7M9jjO0l7j1j2j1j1l3O6M6n1pR1L7o3m3m4jjn6n7N9N9J%M4M3L8n9JKj7Q1L2o6j6j4
10052@K6K8qqJ1J1k5j23RQM4n4N1M9J2J2j2j3m1m1M1M0l8l9l3l3m4N5J37L9mml4l4K4K5no
10033B3K5p4p4K5J1J2L6L5J16J6j10j08j4j3o2o3O3O3J4J3k9k9l6O3O2O0J2J2M5n5p3p5RJ08
10017HO6l4j13j6R7R8nj03OQk9O8l6l5K3K4M9M9klqrpj06%jK2K3r1r2l3l2N0N0N8N8n7n7K0
9998i2J9L9L7L1o7j3j2L3L2j5j7j6j5RRJ1J2O6l1m6m6L1L0q4q4KJ02P3k7pqj08rQ4Q3l6l7
9980f7j1j2k6k6N7N7K0J8K0K0m0l9m1m0j9j9KJ01M7n0l9l8l9l9m5N4O6O6j7j7O2l6o8L1O3
9962d4l6n1n1J7J15L3o6J5J5j6j5k0k0NNKJK6K6L9L7j1j0RJ0j4j4K0K1mmrrJ6J6K5K4k5k5
9943C3J4J5l5l4JKM3M5Jr7j8j8l5l6K3J22M5M5qj08l0l0m4N6J4J3k9l0J7J8l9O1Q1Q2P2r3
9926A19j30l3j6j7J4J3J9p9NOl1O7M8M6J10J0j4j4o9o9j2j2r3ON5N5J2J1p8p8MMK1K0K1K0
9908e9j9k0L0L0k6k6K3K4M9N0JJklq3q5MMN3N3J9K0o2o2M1M2pqLKk3k2M1M0K0p8l4O5KKk4
9888b4k5k6k5K1K0K0K1J%JJO1O3j51j52K1K1P7k2l9l8L7L7kllkJ1J2J2J2MMl9l9m6N3K1K2
9869h3J3J2j2j2K7K7K1K0k3j22m7N3R5lk4k4m3m2O8l1j7Q3nnN5N3l4l4M0n7K3K3j5j6p1K8
9851g9QPL3L1M5n3j10j1R7lL5L3M3M4l3l3l3O6j7j14n3n2rrJ2J2J3J2M5M4L8L8K4p4j9j9J6
9833b5J6qrj3j4M1J38N6m4o8L1J5q4k1k1K3K5n7n8%%K5K5j9j9OOj6j6LKj1j10K8K8J1J2L6
9815h6L7rrl4l4LLN3N2K9K9K9L0k1k1k1k1m3m5m4m5QPQ3Q3J4q5m8m9l4O5L4L4NMJ0J1p5K4
9796g7L0o8q5J4O7O8J8J9l1l1O8O7Qr1J4J3j6j7j4j3p6K4J11J4o2o2r1P5L1L1k1k0K9K9l3
9779g8l3J7J6l1l1J8J8N3N2MMl1l2J8J7j8j8O8k9q8J1jjk7k7K2K3KKK7K6J%K6K4j1j3l6l7
9759i3j1j1j0j1L6L6J1J2k9k9k8k9Q9Q7Q9Q9j6j6jj00q3q5J7J7O0N8m7m7J9J8l7O1K3K3j3
9742D9j2l0k9L1o7o8L0N9N8J5J6j0rJ0J0J0J0k1k2j5j5r5ML8L8J6J6p9J9L4L3jjL0L1n0M9
9724H2j0j0k8k9j6j7j8j7mmK1K1l7l7l7l7O0N9R4R4K3p6m5m5j1j1l6l6L5L6M8m8J0J1k7k6
9707f8N7m1q9J0K9p1rrJ8J9JR9N3LlmJ1J3L7L7l8l8L6L6j9k0k1P9K0k9o9o8m4m3k0j9O8O8
9688b8on5p0K8ONM9m9M6R5M9n1l2l3K7K6m5r6M2J41O8r7o0o2J9J8l5l6K1K2P2P0l6l5p8p9
9670a79k1k1nnKJpR2J17J8l5l4JJj4j4J1J0pqm6m6L4Q3R1pm7N0Pr1J2O0j3j4n2n2OOO7O7p2
9650e4p3K1K1j0j0N8m0k6k6j8j8K3K4%JK4P4O1l7lln7n8K6K5P4P4N0N0p9p9LMo0o1l4O5j2
9632h0j3L8L7J08J1j6j7p7p8NMN0M9k5k7r4ML0L1j4j5j4j5J4J4PQO3l5o0L9O3O2m6m6M6M6
9614E7l7l5ppq4q3l4O5P2k8m1N8mmJ3J2J3J3N0M9Q8j2m6N4n8n7o7o8j2j2l4O4O4l4K1K1J5
9596c5J5RJ0RRq6q7k8P1Q3Q2k7k5JLm7m7LLk8P1j4j4M8n1L5L6K8K9LMMMm2m1m1m2K7K8K1K0
9576AJ8p9r3P2R8R8m0l9m4m5L7L7%%K5K5m8m7o0L9L5o4M8M6k1k3p2K7m8N2KKqppqK8K8j6j5
9556f6m3N7N6m2K4K3o4o5O0O0RJ1mlK4J23m3m2j2j2n5n5N9N9o8o9J4J3j2j2J8J9k7P2qqO0
9538E1O1Jr9l7l9MNl7l6M5M6m1m0QRJ7J6k2k3q8P6L4L3j6j7K7K7O5l3k8k7K1K1K0K2k1k1p0
9519h6p1J5J5O5O4OOm2m3J0J1j5j4L4L3j5j6J7J7l2l2l0l0l0k9N6N7K5K6m8j47K9J28L0o9
9502a05l2l1L0L0NOK3K2K3K3k1k1p7K2NMK4p6K4J22O8l1l4l2L6L7J9p9q0J9L3L3P5k2n2M6
9485C6K8K9K5p3j22k4K1K1LKrrM7n2N3N1M6M7r4r2o6L2K3K3MN%%J%NNn7M2Q0j9j2Q6o5o4n9
9465a02n9P5P5Q7j1j73p4m3N5Q0Q0n7n6l4O6N9l9J8q2n6n7P5P5Q2j8n7n6J9O8N8m1o3j3j4
9448a33o4J8O8M2qk6k7L2L1OPj7j7L3L2J%%%m2m3QPM2M2m1m1j5j5j4j5L6L6j4j3J3J3J3J3
9429e2qpl2l3QQm1m2O1O0R1qm6m7j50J6J07N6J3J3l4l4J6J5lmllL1L2L1L1n0n2klL0L0k6k6
9409e7O7l1j14j5K3K2O2J3p6K2J05Ol5J2N7PK2K1o4o3j5j4J9l0o0M0L0L0QQQQj9k1k1k1J8
9391d8J8J8J7k5k6N3m4o8o8M2M1klklQQQQKKm7m8N1N1K6K6oon0J15K7K8p7p7L6L4P7k2m9J17
9371A42l2l2r3r4j1j2J9J9k4k4PJ07K7K5m3m5m5m4M0M0J6J5M1L9m1m2j9j9%%L5o4o4L5O6O6
9354iM6M8m8m7L9M1j33l4Q1j9J2J1J1J0p3K4n5n6O4O3p4K5J9J9N0N0L5L5m7m7l2l0J8J7J6
9336C0J6l4l2m6m5MNL8L8L7L9K1K2o1o0nmn4n4k2k3L3L3n8M1R6M5j3j4j7j7K4K4K0K1l7q7
9318i6nR3j2j10n5M4K9L0k0k0M9n0k2K7J7J7K0K0j1j0j1j0K3K2kkJ8J7o4o5L6L7j4j3RRN8
9300a7N8J2J2M6n3j10o1l9O1j2o1MMoR3J3q5j2L8N4N3LLm7m7k7k8N5N5m9m9O7O7jjq1J8mm
9281g8l5O4L1o9ppk9k9N3N3j8j8j8j8N7N7PPl3l5pR0POj5j5k1p2r9%J7J8k6k5O3O3J4J4k8
9262h1k7j33l4J04J04K8K8k4k4k4k4L3L4L3L3j3j3j3j3o0o0N0M9L1o7r3PK3K4L0L0j5j5L4
9245e8L5l2l1M5M4M1n6Nr5ppj3j3L9M0M5n3N3N1lkp0p0M5M5J3J2L7L8k6k6k6k4j7j7O5O6k3
9227E0k3k3k2K9K9n2n2qpo3L5M2M1o2o2lR5R5ml1l1j3j3K7K6k2k2j6j5p1p1N4m4J1J2L7L8
9209a09L8L8k3k2j21M4N1m8J8J8O7O6J8J8onl0k8L9M1qrm6m6LLk3k4l6O3Q2j6mlq6q6O2O2
9190d8j3j2%j00%R9L1L1O0l8l7O1j3j2k4k5k6P1O0O1J5q5n3n2m2m2JJJ12J3m8m7PPL8o1O3
9172d7O3PQJ8J8q5J2N3N4n6n4l6l5j1j1O2O1n2n4L1L1L0L1nnn3n5O7O6P3k6m7m7L0K9qrl3
9154A5l2l2l3qqNMK9K9n0n0L0o8k3k4Q0Q0N8m0o1o2k5P4M2M3M9M9l2l3k0k0K0K0K5K5K3p6
9135Cm4m6N6N4m3m4m4m4J8J7M3M3M6M7J6J7M0n9q8RO3l5j4j3m2m3k9O9J4q5j7j7l5O4K7K7
9118f9Q3j4l3l4K8K7L1o7o9K9n7n7K9L0N4N4klL9L8l6l4OP%%L1L1n1M6qrj3j2J0J2l7l8M3
9099a5n7K5K5k9k8R8%l4l6K4K4o7o7rrk3P6M6M6J0J1l0l1J1J1QQK8o9m5N5M7n0m6m6j1j1N1
9080a09N1RJ0j3j4M2n7L8L7P1P2j19j17l4O5L5L5M2M2n8n7q3q2m4m3N3N4qR1L3o6ooj2j2M9
9063a11N0QQJKn6n6l4l3M1M1J6J6j9j9j8Q0N0%L3j6J6O4K3p5L9n9k9k9l4l5J9J8k2k2M4M5
9044e3O8O9NMQr0p6K2J8J8l4l3PQQQO6J7l6O3l7l6lkllJ7J8k3k3j7j7j7j6LLk4k5M6lnR5J13
9023A08j15m0J0M6n1MN2onm3m4l4l4M0M1K0K1k1k0JJK7K6m2m2M0M1M2M4l9l8j5j5J0Rklk7
9005e3k8qpM1M2K0K1o0o2K5K6n8n7L4L4Q4Q3l7l6j1j2J0J0l8l9OPm2m3m5m5J04J04nnl0l0
8987a00N2N2o2o4N9N9k3k4rj0j0j0n4n3K9K8J7J6M1M1l5l6J4J3%%Q2Q2j2j2l6l6L0L1j8j8
8969B4k0j9K9K9l4l4l5l4O8O8j4j4j7j8j8j8L9L8m2m4JJN1M9k7k7K1K1J4J3o8o9MLM6M6N8
8951G1m1l4l4onm2N6L7o0JJmmmmJJPPr5NL2L2J3J4o9o8jjJ42J41O5l4K9p1OOk5k5l7l5M4M6
8930E8KKn4n2O9k8k3k2L1L0k4P4n1n0m5m4j7j6QRK6K7k2k3%%k4k5J7J8J7J8J5J6J6J6K2K3
8911fK1K3k6k5k6k6K0K0l0l0J3J4l6l6K9K9L0K9qqqpm8m8JKK2K2K2K2j8j8L1L2p1p1P2P1j
8892b2r9NOJ6J6J0J0P4k4PNk6k7n2n2J9J8ppL1L0RRj3L6M9m8j06N9P8j8o1L7O4J5j08n9P2
8874e4k6k9l0ONM4M3K6K4p4K4qM1J3q4k6k6N0N0Mr4j01kM1M1L0j9m7N2L6L6l3l2LLKLL6L5
8855c7L5L4LKKKm6m8J1J0KKN9N9K6K6L5j5j40m1K9o8k4k4J1J1L9L9J4l4m9N0Jm9lR6L2o6R
8836em1j9j9K0J9K0K0J0J1NNL3o4p9l0mlo3L6O8l2pR3L6o1m2m1J5J5P4P2l1l0pokkk7k7K5
8816f5K4K4K4L3L3QQn7n6q8J1J6J6llK8K7p0L0K9K9j%n5M3j9j8N0n0POl9l9KLK6K7l1l2Q3
8797c9Q2J4J5q5J3J8p9o3L5R6R7r5r5mnK8K8Q9rj08rj3j4L3L2rrj7j8M1M0k8k8rj0L6o3J8
8778i4J7J6J6J0J0N2m5m8m7k3k2O4l5q5J3N9N9O8O8l9l8j7j6QRp5p4M3M3P4k6n1n2K3K4k5
8760a36k6L4L5L4L5poJ8J9j%n0n0N2N1K7K8j1j1mj03k2k2K1K2QQL9o0J6J6J5J6k1P6k1k1o7
8742f9L1K5K4l0l0l7O2J0J0l4l3j6j6j5j6O0O0n5n5RJ0R7lo5L5K1K1N4N5oj04l4l4RRM6M5
8724D1l7l6j4j4O8O9q1q2k7P1Q4j4k8k8j8Q1nnj6j15n9n9N2N2O4l4k2P7rrPPPOj1j2L8L7k6
8705@k4n0n1N4N3k9k9M3M2l9l9j2j1N0m9q9J1Q6j3m0m0P0O9%JK5K3o2o3j4j4LLLKjjN4N4n4
8685g8M4M4n4k9k9nmk2P8O4O5J7q2q0J7n9o0l2O7N2m7J5J6M1M1m2m1nmmnK8K7k2k2J9J8l1
8666a04l2qqP4P5M2M3r8r9o5L4J16J8l2l2J2J2pqJ8J8LMMLK7K7k2k1o3o2J3J4L1o9l7l7j2
8648b28j2L7L8O4O5j8j8j9j9k0j9klM7M7L6L5j2j4l2l3rqK6K6K6K5L1L1rj0k9k7k9k8k0k0
8630a04L8L8%jmmM5nl7O0k5j23o0M0M3M3O6l1j5L5J8K0N5m3k9k8m0l9l9m0L6L5L5L5l0l0M5
8612d0M3k3k5o6o6llJ1m0o8R7J15J6mmrj0M1M1m9m9L2L2L1L2n5n7K8p2J0N9%JRJ0J0J0K5K6
8593C6j4o2n8M2J4l5MN4j9j17m3J23R1R2J3q5q2l2NOM3n6J7O5L2L2k0k1L6L7m1m1j6j6J6J7
8575A7k3k5j7j6j7j7mnN4N3k7k8QPm2j41k8k8L6L6J16J7j6j6k2k2j9k0K2K2QQO6O5NONOOP
8555C7L7o1n2n4jkj6j7k2k3J21K3m6m6J3J4N5N3n9o0k9l0j3Q5L0L0J9J8n4n5J9J9M4M3k0k1
8538b1MMK2K3l4l5K9K8k8k9KKK2p6o1L9J22K4k6k5k5k6m7N2mlK0K0K0J9N5N6j34j35n8n9M8
8520b15M8O3O2MNMNJ1J0l5O2O3l5K2K3qrk1k2k2k0k7k6jkK9L0l5l4O2l8J9J9j2j2j2j2m0l9
8501a36m0m0N8N7J0RN8m1n9o0O0O0JKMMllR3nk3k3K8K9J25K7q4q5m8n0j4j4L7L8O5l3O4O4
8482A32j1j2j09rP2P2m5m4J7J8L8o1p7K1R0j0p8p7k6k6J4J5P3P1l9l9O6O8n1n1PPj3j3j3j4
8464c7K6K4K6K5J2J3ppj13j6PJ05K2p7p5K2R8Jk9k8k1k2m6N3J08n6j03nj3j4L4L5k2k2k3k2
8447a47Q1Q0k6k7l3l4N4m6j05oL9L9N0N1N3m4n0M8j3j3K0K0Q1j7n0M9j3j3j5j4m0m0O2O1L7
8430G9L7n3n2q3J5j6j6j0j0K7K7qrj42m3R1R1J6J5J5J5J4J5rrQRo5o5OPPPK8K8K9K7J2J1K6
8410G2p2k7k7N7N8M8M9j24j23J0J0J0J0K5K4j1j10MNkkK3K2M1M0L1o6l7l7J3J3l9l9nR3N8
8393em0m3N6N1N2j0rj0rK1K1l6l7p1p2L5L5MLk1k2QPL3L2r4r4O2O3klk7k7M2M3O6O7l0l0n
8373DmK2K3o1o1m6N4Q7Q9k4k5q5J3Q8rn5n4llk8k8L6L6k2k1O1N9M9n1p7K0P8k1mR4j2j12m3
8354c6N3J7J8ook4k3j5Q4m6m5kkp6Q9M7m9k6k5j5j4O0N9m4m6J8J9o0M0M0o0k1k1k8k7K0K1
8336a32j7Q2K9p0l3l3L0L0L0L0%%Q9R1o2o1J8p9m4m4n4M4R7ll1l2llM9M9N5m1m2N7l5l4J3
8318f0J3k8k9J3J3k0k0O0N9P0r4l3O4l8l9l2l3K0J9nnk3k4K8K8N0m9n5M4K6p3l6l5M7M8M7
8301h2M7K8K6k9l1j0j1L0L1M3M3RRj86q8O7J65N3m5m2m1m1m1L3L3ppl2l2J02J02m4m4J1q7
8283f8l3l2K8K9k7P2j6j6n0n1OOj8j9K0K0K0K0o1o1j5Q3O7l3N5N4J5J4n8n9M9M8k6k6K2K2
8266a9M6M7LKl8l8K9K9L6o4%jK4p4l2l2J1J2M6M4l0l0o8L0N7N6J4J4l0k9j26k8J53N4n9n8
8248d9p1K8j%m4m3MNN4N5JKn5M5mnn4M5l2l1L0L1n9M0L9n9J4J5m8N1P9P8llK1p8k2k2l7l6
8229a19M6M6M7M8J7J6oj04j%K5K6K6K6j5j6p0K7RRo6o8rrJ6J5O3O3J3J4j8j8PPm7m6o5o6l5
8210b12O4J4J4k1P9K2K3oppok1k0MMK4K4k5k5mlN9m0n6M4L1L1lkM6M7l0l0mnm5m6O3O2N6m3
8190E0j02j04llQ0P9MNNNk0k1k2k1J9J9P9j8j03oP5P4l0j28p9J9J8J9K4K5l7l6m3N7KLN2N1
8171a2N5m3o6L1j5j4k7k7l3O6J0J0j%jjm8m9j8j7K7J26j1j2m7m6L6L6O1O0L4o4l4l4RRn5n5
8152a60K7K8J7J8N5m5q4J5L6L6llK3K2J3J2l6l6J0J0m0l9LMK8K8J7J8qpJ0J1j4j5MLj02lj0
8133a57j1mmK1K1K2K1J7J7m4N4N8l9K2K0%jk5k5k9l0N4N2j3j4j4j4rrrrJ0J0O4l2k7k7pR1
8114AJ9J8k5k4j0j0n9n9K2K3K8K8m6N4Rq9o9K9L0o9m3N7P0P1L0p0j4j3K2K2k7k7j4j3L5L6
8097g7j2j3j2j3nok2P6R2p1r1P4L9L9K2p6llM7n2l7l7J9q1l9O0J9J18Q7j0l1l1j8j8N8N7L6
8079H5o3J8J8n7n6qpMMm5m5K6K5K6K6pqR7jp8p9klL3L2m5m4l0O9j1j1N1N1K6K6L5L5J0J0p0
8059C7o9k1k1J5J5l5l5K6K6K7K6ooooK6K4J9J9k2j20m9J16J16J9KKk0k0JJ00qj08m6m5pqk5
8040f7k6o2L8O4O4j6j7m2m2K3K2K3K2j7j8L2L1j3j4J1J0l0l0l0l1K1K1mlL8L7j1j2J8J7J8
8023B5J8l5l4J5J4O6O6q3q1K9L1k0j8J2J2j3j1k4k3n5M5M5M4K0K0k3j20p2K8l4l4K3K2L9L9
8006f7J4J5n6n5O6O7o8L2R1R1o0o1j15j7l5l6N4N3J0J1M1n8L7L6q5q5L1L1L1L0OOk0j9N3N2
7988B1RRj03oP6k1mln9o0L7L7k5P3Rr0l5O5LMN9N9onM5M4n1n0jjL9M0m3m3k0j8j3j3k1P8J22
7968A38K3m3j41m3m3KJr7O8J25K5k3k4k8k9p8p8J1J0M1M1m1N9J08Rl0l0q5q6j6j6P0J69N2
7951B1m5J5J5l2l3P6P6J6q2q2q2K7p1p2K7M4M4J06Pq5q6N8N7L6L5L5L6l3l2l3l3J5J6J5J6
7934hJ8K0o2o3l1l1N1N2k6k6K4K3p7p7M4M4j12j3M7M7j4j5L4L5M6M6lmJ8J8J8J8j1j1n4n4
7917h9%R7l8m0nnl0l0O6O7n0m9j2j1J4J3j2j2L8L8JKp5p4l0O9nnk7P2J0J1J8q1q7J2J53N4
7898c2L3L3nonop2p2J04Oq4J4N9m1j1j1L3L3l0k9K0J9k8k9J2J3ooKJ00O0j04o2L8J2J2j7j7
7880g0L5J33m5m5m6m6J2J1L8L7r2PM1M0nj02k2k2J3J3K1K2mlk6k5K6K6L2o6j24k5K0K0K7K6
7862a68O3O3K2K0M0M0j8j8l3l2M1M2mmm5m4j3j4o9L0N1N0q2q4RQM9N0MNj4j5k4P4L7L7K2p6
7843@o2o3l3l2QRN6N7O9k7n1n2j1j0l6O3Q2Q0l5l4l6l5L8L7m7m7j1Q8Q8j1k5k4ook4k3JKK4
7824c9K5N4m3l1l2j3j4J5J6m1N8RQj0j0l9l9KLPQK6K6Rr1n9o0O8O9M3M4l6l5j1j1O6O5M1M1
7805H9k6k6k7k5k7k8k2k1rR0K9K7J7q1k5P4J8J8j%j4j4M3M4n0n0k4k6MLk1k1K2K2l6l6J0J0
7787i0L5L4OOONm1m2n6M3M6M7JJk1P7k5k6Nr4l6O2j4j3qqNONNk6k7L1L1k1k2K4J22L5o3kj
7766Bm2m2o1o1k7P1J6J6N6N7PPk1k0k6k7K2p7m6m6M8M9O0l8n4M5L2L3llP6k1k9l0J4J4kkn2
7747a05n2N7N6k6k6j7j7O6O4klllk6k6K4K3rj0j0j0QPPQl5l5j0j0k1k2K9K8L5L5N9O0KJm8
7727D3m7m4m5NMK2K2llJ7J8k6k5k9P1O4O4J2J2r7r6k0P9K3K3m1m1KKL5o2ppLMLMj8j7O5O5
7707C4l4l5M1M1N4m6l9l9K4K5n5M2qpn1n2J3J2O2O1m3m3O5O6J9q0l5O1M3n5p6p6PPj7j8L2
7689a00L1j2j2k8P0P0k7J5J6m5N2nmKJj0j1j0j0j0rrrm8m9O2O1P0k7k0k1l9l9o9K9M1M1J6
7671d6J6L0o6o8L2LMRJ0K8K7q8q7J9J8noL9M0j0j0K4K4ppM5n5N0N0nnmnK1K1k8k7mnl6O4j6
7650a6j6rrj3j3j3j2K5K6K5K5M9N0o6o5l4l4NNJ49j4nmn6n6ppK1K0mmo2o2n9M0P9Q0M4M5l8
7631A0l7K0J9JKQ2j8p6p5q4J5P4K4K4P3M2n7p7K0nnj7j8k7P2M4nl8l9m2m1J3J3N5N5qppqj5
7611d8j5M2M2l7l8j3j3J2J2j2o1k0P8P5k2m1m0n1M9J00JNNj0rl2l1n3mO6l3M4M4l6l7llJ6
7592g1J5Q5j4Jm7j9P8K0K1oom1m0p5K4RRJ0J0j5j5RRJ5J5r5NJ7l2J3J3N0N0kjp6p6N4N3mn
7572e5k0k1MMM4M4J8K0qpL4L4n9n7l4l4K7K7K6K6k1k1MLLLK6K8l6l5o0o1K9K9K8K9lmN4N4
7553F2K2K2o9o8PPM7M8l9l9JKl0l1ook1k2k5P3P1k5N3N4J5q4r6O8N8N9onp7p6M1L9K5p3q0
7534a04J9N8m0mlk6k6L1L2jkN1M9L7o1o3o3ooN2N2MLk1k1J6J7J7J6NNjjP1k9m2m0o8L1J08
7514D6n4p4p3M0M1j0rJ6J5%JN7N7p0p1k3k4l0O8J3J3J9J8opN0N1K6K6r8r8M2M1j5j5K6K5k1
7496gk3n3M5J7J7kkK1K2Lr4j4j3NNj6j5p1K7J5J4K1K1poN1N0K8K8oj05k6k6qpJ8J8k3k3N0
7476g1M9Mr5l5O3N7m2j3j3NOK5K5l2l2MLK9K8mmmml5l4N6N6m3m3m2N8LLj6j6O3O2r4r4O7O7
7456c3m1m1k1k1L7L7j4j4m4N4PPj2j1N4N5K9L0o9p0NMNMMMO3O3J7J6Mr5n2M4L8L7m7m6M1M2
7436G0m2j40nno9K9Nm5J3J4N2N1J1J0LLM4M3J9J8n5n5k7k8K4K5N7m0m1RRm0n8rNN5L0k0Rm1
7417a12lR5K4p3M1rp5p6J3J2rqj1j2K7k3n1M8P3P3M5n5j6j6OOM8R7N6j10l1l2jjL6L5k1k2
7398c2KKl9l9O8O8k3k1k9k9Nm4m6N3M6kL0L0m7m7%jJ29L0j6j6O3O2oj04j29l0J8J8j7j7M3
7380f7M3KJk5k5J7J6N3N5k4j22j18j8k3k3K9K9R1qj4Q4N2m4nmJ4J4kjkk%%j14j5K9L0J0J1
7361g6N4N3n2n3M4M4j18j9L2L2m6m7l3O6J07Rqpq8q7N5N6lkL8L8L6L8l5l4l6l5K4K4jjj1j2
7343e4o7L2jjL0L0kkK2K2mmm4m5pqM8n0l7l6M8M8K9K8K8K8l3l3l4l3k4k4J1J1%r9qR2L0L1
7323h2l8l8QPPPJ9J9P7P6l9l7j4j3k1k1MMk0j9K2K2K3K4K3K3o0o1klK1K2j14j13M6J29L6j4
7304i0K4K4nmM2M1JJl2l2qqpqpqm3m3K9K8Q1L1j28j4J1J0N4N3oq9m5MM7M7RRRQj6j5J2J3L3
7283A3m7l1l1kM9m1M1M8l4M1R2j6j6k6k7JKo4j4L1n0k8K3o1K3O0J2L4j5m9%K7K8k1k0P0P1
7265G3o6o4M3M1l5l5K2K1J2J3l6l7J3J3l7l6k2k1K8K8L0L0Lr6o3o4J9J9kR7M2M1QQQPk0k1
7247c6j4j5n4M5j1j1o2o3J42M3j9k0K4K4J0J0O3j00k8J36Q9rr9r8m5N4ooK5K5k4k4L3L1k9
7230a9O9L8o0J0q9p0K8M8M7O0l9l4l5KKO9k8L2L3m0N9m7m5o6o6j6j7L4L5K7K8J58O0m4j42
7212a8m7m8K9K8noo2L8M6M5n7n7l7O3PPJ9J8L1o8n0M9L6L7k7k8N5N5K2K2Kr8r7JM9jqrn9n8
7193a81j4L5J4q5O6O7J1J1K5K6JJn0n1L2L2K6K7l2J7O7l1k0k2j9j8OOm7m8KLM8M9K4K2MLm5
7174c8m7K3K2J6J6Q5j4o5L1J8l2JKRQm0m2j4j5LMO3l7m2N6Q8j0q9J0M6lj7j9NMKJk3p2n7M1
7154a22P3k6L0K9L9n8l1J9l4l4J8J9onn5n4M6M6M7M6k4k3k4k4K7K7O0J1n1M5j1j3J4J4o7o8
7136a20jkM8M8j7j7j1j1k7P2l3l3K9K9Kr7J5J5O5l4l1l2j3j3%%N0M9K5K5k4k4KKM5M5M4n5
7118A5k4k4L9M0j0j0l9m0RRk5k6L0o9M6M6J5J6n2n2L1L1J3J2K4p3n6M3NONMN4N2ppppl6l8
7098e7l8l8k8k8K1K2mmq4J5N4N4M0o0m7N2P3P1K6K5M3M4K9p0o5o3ONm4m4K0K0nmL5L5M1n6
7079hK2K3J1J0O8l1o1L7P3k7p9p9llklM4M3onm7m7L5L5k1k0k7P1K3K2n3n4j3j4j3j4k5k5K5
7060a38K4L1L1L0L0KKm6m8o1o2K6J24M5n4j7j7poP6P6n9n9j0j0J6J5M0M0nno0L9L3L4m3m1
7042c4N1N2N9m1n7n7j3j4m1m0n3M6Q3j6lmQQl6l5qR1O5l2p1p1NNL0L0NNJ5J4K1p8n0n0Q2Q2
7023d7J16m8j63KN3N2K0J9n8M0J5q2l2l1l8l7M4M5M5M4qqqqQ8Q9l3l3L9n9mmk6k7N4N6l4l3
7004@q2q3K3K2l4O6J4J4k9k9lklkL1L2L1L2J8J9J9J9k5k5k4k5j%K4K3J7J8l2l1j1j0j0j1o
6985e6on0m9m5N4kkL0L0L1L0ooooq6q6O2O2j6j5L3L4J4J4K1K0m6N2P4P3J4q6nnk0j9j3j3p5
6965g1K4O6l1m0j39ppN8N8N8N7m0m1RQM3M4R3p2o2L7l0k8m5m4MNl1l1J8J9M6M6l6l6RRP0k8
6946c8j8Q0k9l1QPQPonl0l0J9J9l7l7N0n0O2O1r0Rn4M5QPO8k9mmo0o0lmO9O9Q1q2r5LJ4J3
6926h9noL1L1L7L6j03nK2K2k8k8k2k1p7K3M9M9L4L4j6j6j3j2J2J3P5P6K7K6n8n8n8n8K6K7
6908b3k3k3J1J1n1M8L5o4jknnnnm6m5MMJ0J1J0J0O5O5J4J5p6p7L8L9nmk9k9M0M0j0j0P7P9
6889H8p0p0K6K6k4k4j8j8j3j2qR0J02o2p5p6lm%%j9j9oR3R3oq2q2N4N5J17J9r6LJ1J1J8J8
6870C7k6k5p6p5J7J7J7J8j0j0M0M0m4m4J0J09J3q4K6K7l5l4J5J5J0J0J1J0O6O7J3q5j12j4
6853h6L3L4N6m1o9o8J1J1J2J1K0K0K0K0LMK6K8m5m4L8L7m5m6m6m6O7O8j5j5l0l0k5k4j1Q7
6836h0L2L2M2M3r5MK7K7j6j5M3M4j7j14k1k1m5m6mR5L9M0llllJ9J9noJ4J4j23k5K1K1lmQ8
6817A2j0mmJ7J7J2J1L3o5p2K7M3n4OPK5K6n5n7J3J2J3J2LLK7K7m2m2r3r2NMN4N4L3L4L4L3
6798Gk2k2K6K6LKm6m7j9j9R6R5q0q2j37l9N8N7O4O4J8J9J11n3l9m0k4k5k8k9N4N3kjn8M1l5
6780e3l5K1K1j4j4L5L6qpqpk5k5k5k5LMLMJ4J4j0j1POJR8l4l5N2m7M1M0K8K9L4o5r1r1M5M6
6760d8lmJ2J3L6L7LLp9p9NOM0j0o1L8K9K8O1O2q7q6j%jjN0M8K3p6K5K4onj3j3j3j3J6J6l9
6740f3m0P3k6q1l2L6L6L8L9J8J6l0l2opJ3J2M7m9MNj9j9L0L1ppM9m9m4m4j%K4K3K4K4j4j5
6720d3l9l9j0rj6Q3J3J3J9J9J6J6j1j1p0j20kR6L5j5noj4j4L6L6J4J4O2O4k2k1m6m5m5m5P2
6702d0K3p3K6J04Ol1l1m4N5J1J1K5K4o6L1K6K5l6l7j1j2qqR6kj5j6K2K2J8q0p3p4K2K2l3O6
6684e5K5K6k5P4op%%n3n5O1O1k7k7n1n2l5l5J5J5P5P4pqJ7J8n7n8m5N4jkL9L8N1m7r6LL0L0
6665d3p1K8K1K2J1J1l8l8QQQQK0K1o2o2l0l0mnM8M9M8M9k0k0K9L0n0m9%%O2O1k0k0m1m2KJ
6645a00L2o7o2o1O3O2O3O3j1j2K0J9q1J6M4M2J0RJ0Rk9k8n2n4J3J2l7l8LLN3N3mlK2K1mnJ3
6626GJ3Kr7m8N1M0L8l6l7J7J7l2l3k2k2N0N0J11n3o4L3l6l7N8N7q8J1O9P1m0l9J0J0QQj7j7
6608A3jkk5k6K0K0J9K0m4m5L7L7kjk5k6j5j6j0rr3PL3L3KKN8m1J9K0m3N7J4J3J4J4pj04p4
6589a57p4K5K6k4k4ooM8J47Q0j8nnk4k5J8J8M1n7kkPPPPlmmmlmmmj8j7j8j8JJj2Q8K9o7j9
6567g8P9O1l7K4K4j4j5j4j4l2l3J6J7POl6l7j7Q1L1o6k1k1lll4l5j3Q5N5m4l2l2K8K7K7K7
6549c6o0n9j0j0Q2Q2NOr0QLKmlmmM1M1M1M1n1n0n0n1L2L1j13j4R7jkR7M9m8l7l6N0N0l6O2
6530E1N5m4m4N6j5j13kkK7K7n6n6J2J3N5N5O7l3r1r2k3k3O0N9j7j8j7j7N2N1kj00m9M9P1P0
6512A6k2k2k2k2L1L0K7K8Lm7n0M9J%PQm1m2L2L3o3o2nnQQj7j7M5M5MMK4K4jjo3o3J1J2ooJ8
6491a09J9M5M5m6m6K1K2n3n3J6J6M1M0m1m2j7j7jjK3P2K3p5p6K3J8l2l5O3Q6j4n6M4N1m9m4
6473a39m5Q5Q6k0j9k4K6N2m5lln0n1M6M5j2j2J%MML7Q6M7n2r9jk8p8l1O9ln3L3L4Pm3k8P1
6454a06L4j5K0p9j3L6J1J2j4j4R3M2j5Q2N1m7r9%q5q4k0k1O0O0O0N9o7o9OON4N4mlK6K7j18
6436h0k0QRj0j0L5L4l4l3p8K2P3P3QOj6j7K7K6K0K1N3m6j03nJ%k4P4K1K1Rq9l3l3L5L5m0m0
6417a00m0m1N6N6N7N5onp9p9jjn6M3m8m8R3R3P0k6m6m6l2l3O5O5o1L8L8o0j8j9K8K7P6k2r6
6399a03KK5K4k7k7K7K8K7K6l4l4M0L9N0N0j5j4j1j09L6L6m0m1o5o6M3M3J9J8L4L3j5j6rro5
6382a00L4K4K5P3P3M0n9lml9l9l8l9M5M5j0j1mj02n3M5M3M2ppM5n3KLPPOPj0j0RQk0j19K6
6362a18K5m7N2J70Oj06j08J20J9j0qm0m0j7j7RQj2j2o8L1N6N5q7q7L5L6m8m7K2K2K2K1j4j5
6345a92k1P8j8j7O9l1J8J7L5L6PPk4k4M4n4k3k3JJl6O3R4lRQk1k1l8O0J18m6KLn0m9%%J4J4
6325GJ4J4l2l1N0N0j2j2o1o2RJ0L4L3J7J7ppM5M5p0p0M9N0o6o4L7L7j3j1m6m6L7L6k8k9k9
6307a05k8M2M3j0j0n1j01j6Q2J18O7m0m0m9N0k0p1QJ06K5k2kjnnk7k8Pm3JJ00P2K3r9n1%J
6289g9O6O5PN7Jr9q2q3j3Q5J07N8l9l8K0p8j10j0J0RJ8J7P3k7M0L8n2M4K3p4r1m2k3k3NNP
6271b08QkR7J41R2n5n5p6p8P1P0klK3K2PPj8j8k1k1MLq3q4L3L2k1k0J18J9J1J0K9L0k5k4k4
6252a1k4j0j1j0j0J1J0p2p2j7j6L3L3M1M0ON6L4o3l4J7K0K1J8J7K4p5q7P8K4K5J9k9qR0m8
6235B0N0n3n1k2k1k5k5K5K5L1L0K7K7j5o4m3N6POl7l7pqM2M2LMk2k1N1N0m2j40k6k7l3l3L0
6216b26L1J5l5k2P6R5mJ3l5JN1P2k6m4Nk6k7O0N8mmmmK7K7KLk1k1K8K8j4j4l0p8m3N6J01M
6197G1ppo2o2l2l2ppj2j3P4k5k9P0L2L3J1J0L6L6m2m0PQl8l9m5m6P9k0qqk9P1J5J5k7k7K2
6178g4K3l4l3J6J6J5J5J5J5j4j5k6P2j6j16L0K9M5M5J4J4O5l5mlllq2J5L6L6M9n1r8r9j6j7
6160a74j3Q6N6N4K3K4n8n9J4J3l5l6L5L4k1k1R9%q1J8J9J9J9J9m0j40l1O9M1n9K9K8j5j6K8
6143g2K8P6k2p0K8JKL2L3jjk6k5J9K0m2N6M9n1p0p1j5j5%N0K0p8KN2QPj3j4N7N6Qm0o5L3Q6
6123C2j3r1PN6Ommn7n7QPQQL7L7j3j2L2L0PPn2n2L0K9J3J2l6l6K4K4j9j9k3P5P0l0L8o1o6
6104d8L1k1k1K0l1o2L7K7K8k9l0K1K0j4j3j4j4K9K8k2k1K8K8p4K5kM7Q0j8j3j2j9j9O5O5j7
6086F5j8qqNr4o5L4J5J6Q8rl5l6POm3m2K5K5K5K5j4j4j4j4N9N9j7j7k8P0J7l1j3j2J6J5p8
6068c8K0O8l0n9o0J9K0K2P0j0j08q7J1N8m1j4L5N1N1K9K9NNo4o4N0N0k9l0K0J9ppJ1J1R3n
6049I4o7j7K1p8m4NJ5O5J1l7Mr6P2P1J2J2j3j3j6j6j7j6k7k7K2K3L1L0OPl0l0m3N6P9j9o5
6031c5L3P2K3n7pj4o2J9O8%m9J1l6r3m3RJ07Q5p8q6J4J1J1J7J7ppo9L0Q3j7L9Q8m2r1oM4j08
6013a26j07J5J14L3o7K0K0K9K9K9K8nonnP4P5l0l0j30L4P8k0RRLKJ6J5J6J5n6n6l7l8R6kq3
5994d4J4J4J4o2o3K8K7K7K8L8L9m3m2K2K0k6k8j9j8L1L1j6j5j5j6M1M0qrj1j2j17j8L4L5r
5977a08rQQj1j1mR4J3J4l0k9K0K0k7k6K3K3K7K5j7j6m4N6R2p2LLNr3o3L7J7J8M0n9K1K2m0
5958g0m0M3M3K3K2k6k7n6n6poL6L6NJ03j0j1L9L9L1o8j2j3qrqrn1n1l0O9O8l1n5M3O8l0n1
5939f7n1O0N9k1k3j9j9j4j3o7L1Q5Q4qj07k5P4M7M9k7k8o2o2P9P9j2j09o1L8L6L6L6L5Or3
5922e4l7l8L7L7J3J2n5n5l5O5O1l8p5R0N8m1k4k4l6l7rQ9j2j3ook4k4L0J29oj06k1J44P1P2
5905A32ooj4j11q8J1M5M4KJJ2J3J2J2rrO5r9j38l9J1J0OPj9j8k3k3O0O0J3J3J4J3j8j8OPo3
5886a32o3N3N2m1m2J07J06oopom9n0n0n0nmM5M5m0m0J0J0M2M3J8J8K0K0mnN9O0L4o6K1K0P0
5867A87k9p5p5J%J8J7n8n8o2L7L0L1L7L7L1L1O5l4q3J6k9k8K8K7M2M2r6LM1M1o9o7L1L1Nr3
5849b7PQJJnmmmK0J9K0K0onl7O3QQo1o1j03mK4K3P4P4m1m1J1J1j3j4POm2m3MMK8K9M5M7ll
5827D1j9j8j8j9PPPPm9m9L4L4k0j9Q5j2m2m2m9m8K4K4L0L0p1K7N3m7j%R8jJ%l1l0RJ0o7o6
5808a90qR2lmk0J44J02o3p9J9K9K9N2m8p3p4J2J1R3R4n1n1J1q7p2K8P0k8K3K3J6J6m1m2m9
5791a19m8Q3j7j6Q3LMO5l3LMK3K2o7o8j8j9M3M3opJ2J2l7l7O6O5J7J6n0n0k6k7L9L8L8L8r0
5772a8r2rrQQK7K7J09J2p0K7j9j8o2o2N5N6M8M9P1k8K1K1n0j48p8Q8j6j15n4M6J12J2l3l2
5755a16OOPOK9K8K9K7j7j6j7j8n6n7j12j3K8K9L5L4K0J9P1P0N5m3j00lN2N0j7j6M4M5o9o8
5737d8p0R5N6m0k8k7L0L0k9P0n9n9J2J3J3J2J4J4J3J4mmo5L3N4m4J6J7J7J7j05j07j7j7N8
5720a25N7J2J2J2J2L3L4j06j06L3L3L3L3R8R9n9n8QQj7j7KJl8m0pqN0M9M1M1n0n0lkp6p7P
5702a31PQPk3k3J9J8M9M8rrJ2J3J2J2k8k8k8k8K7K7K7K6qrqrmnK0J9l2l4PPl5l5K3K3J5J5
5682d5J5J5KKK6K6O2O1o2o2lmlll3l3rrL1L1rrk3k2q0q1K6K5K5K5K3K2K2K2M8M9m1m1n2n2
5662a18j2j1K1K0mmK2K3M7M6n0n2OOM5M4K1K0l8l8LLm6m5mmJ0RJ0RK5K5K3K5j8j8j7j8K0J9
5643EmmKJp2p3L0K9L0K9k7k6k7k7J7J7J1J1M9n0j9k0jjL4L4L9o1QJ06N7m1n4n3j3j4pqo5L4
5623a24O8O8j2j3j06N9l8l9JJ00O3l4p7K3O1l7K4K4j9k0L8L8j0j0q3q4j0j0O5O4j7j8j7j8
5606a00NNL0L0Q1Q2lkj20k0K5p2p9J9R8R7J2J1NNpj05m5m4m7N1K0K1L5L4L5L5m1m0j5j5k3
5588d2k3KKopooN6N6jjk4k3k4k4l4l4P3P2l0l2l1l1M2M2mj02LJ03R6lm3m2K5K4m5m5P1P3K6
5569A03p3PPrj0n0n1K1K2l7l6J7J8N9N8q1q2l5l5N6J54Q1j8o6o4p1p2j7j8J06J06K1K3n8n8
5552h2R8JJ5J5qpk6k6r6KK1K0K0K0l8l8NOl7l6N7N6M6M5O6r8L5L5j5j6RRj22j24m0O0L5L6
5533i7J7J6k7k7k7k7R4R2j3j3J3J3J4J3k1k0L0L0J6q1j02kn1M8P9j9O5O6m7m6n7n8J7J7RR
5515g7j6j6K2K3O0l9m9N1j1j2j1j1N6N6M2n6k8J9k2k3LJ02M2qk4k3J5J5o8o6o0o0N5N5K4K4
5498a6k5k6J6J7rrM5M3onl2l2pqONn3M6jn1k5P3P1K2q7J1O6l1kjRq7j8L3J00Kq0q2m3N6%%
5477a15LLJ18J18k1k0m6m4j%L2o4l8J2J2l7p4K5j5L5N3Lm2Ok0k0J31l4r7KQ5Q3%jQ1j9k7k8
5459C9k4p2l6O4kjJ5q4K2K2P0P2p7p6j2j2L4L5L8j0P4k6q7q7N5N5M2M3l9l8nmmmJ7J7J7J8
5440D9j2j1nj04l4l4LLJ0r0j3Q6P9k0O6O6l9l7J1J1L3L3L3L4PQp5p4pqM1M2K0J9l0l0n1n2
5421g2llPPk4P5K1K2n4n5%jk5k6K3K2lkOOk5k5O5l5o1o2Q2Q2L2L2k7k9n2n3poM9N0p7K3pq
5401a38M1M2J6J7K0J9oj05j6j6N8m1L8L7j9j8JKm8m8L5L5L5L5k2k2K8K8k3k3K6K7j2j2J2J3
5383drqqrm6m5L0L0Q2j4m3m3RQm1m1M1M1J6J6POOPj6j6j6j5J4J5J5J4PPk4P4llN3N2j00j00
5363e4J6J5j7j7QQj3j3l8l7Q3Q2%Jo3o3J9J9j2j2m5LR7kMMJ1l9q9J0KN2J03o0q0J9R8ko1L8
5343b5N6m2NNn2n1JJN0N1k2k3K7K7K2K2lll7l6j6Q2K1p6n3M7K5p1o4j4J2J2N2m7r9jQ7L8q
5324a00R1Q1Q2j%k5k5l8l9k6j24K1J19N8N8k3k2k3k3j0j1j0j0JJKJN7N8k0j9o7L2K5K6n3n1
5306gp7p7K2K2K8p0K8K9P2P1j4j4M1n7j6j6LKj6j6L3L2j0j1j1j1llj6Q3%r8m4N6JJN1N0O9
5287A07k9n0n0p3K6K0K0KLKKL2L2j7j6o5o5j2Q7R2ok7k6%%J%J1J2J2J2K5K4l5l5L5j28j0Q8
5268Aj0j0L8L9K0p8m8m8N9N8jj00klklr6KO3O2M7M6rrL8o0j1Q7k4k4m1m3N7N7L0o9o5o6m5
5249a63N3J7J7jkj4j4L6L5n6n5poPOnR3j6j15o3J02N0N1J1J1j06j06j3Q5O7O7K4K3j2j1l6
5231d6l7%j%jj9j9L1L0klk7k7K0K0J4J4Q6j2o4o5j7Q2M3M5M5n4m7m7QRL9L9n8M0RJ0l0k8n5
5212g5n4J5J6rrM6M6J5J4K8p0p0K8J3J3j2j1P5k4p3K5N7N6J3J3k9k9N1m7k6k6j8j7R0p3j29
5194a87L5M4n6J0J1K9K9k1k0M4M3J3J11j2j2K5p3j%n5n6l0l0K0K0N5N5J1J2n8L9O3l6m2m4
5177f4ppR9%k5k6l6l5m7N1O5l5n4M5j1j2P7P6K7K8k2k2onk9k9n3n2O3O2k3k4m8m9j6j7k2P6
5158a07M3M3j%J2J0J17J8%jq3q2l3O4l9l9K3K3K3K2K6K5k4k4n5n6K7K6p0p0J02KrrL4L4J4
5140a4J4J4J4o2o3N3N1pqn1n1k4P4J23K6q0p9ln2n3M5RQO0J1j06oP2k7L5L5L1K9j2j2k8P0
5122C6p1K8K7p0n9rnM4K0K0QRQQOMNOrqn8n9J8J8J8J8K4K4k3p3PJ05K8k1n3nK0p9l4l4J0J0
5102a41qrP5P4J1J2l6l7K0K0nnOPOOj0j1j0j0L2L0O3l7l0k9M5M7J0J1J1J1J%JJj1j1j2j1k2
5082E5k3k2k1J4J5J4J5k3k3k2k3%JO1l6kR5n1r8J0N9K8K9l0k8mmK5K7n5n6J8J8j2j3M5n4K6
5063d5K6L5L5m7m6NNp8p7Q0Q0kkK8K7j5j4k6P2pqk4k4%jK8K9K3K3m6j44o7R9N7N6k0j18k1
5044a24P7J6J5nmnnQPm1m2J1J0Q7Q7N1m8m8N1QPl6l6lmk8k7K1K1k1k1j8Q0n7n8K3K2lkk1k2
5024g7N6N4N7m2j0j1j9j7k5k5J8q0q1J8lkJ19J18n1n2kkJ2J2l7l8M9M8K1p6RRK2K2J9p8r1
5006a56P4KJO2O0m8n0r9r9P0P0j3j2K1K1k8k8N1N1K6K5J9J8l1l0NMNNK9L0j9j9NNONM1M1r
4987A11rn4n3mnj8j9j8j9l1l0J8J9J0J0J0J0M2M1m0m1k2k2K7K7poP9j7q5J5O8O8L6L6q0p9
4969c2m6m7L6L6L7L7j3j1rj0l5l4M0M0N2m6p4K5M5M5p7p9O4O3K3p5K9K7k5k7K2K2j3j4R0q
4951E8OOn0n0L0L0L0L0m4m4m3m4o9o9M7M6K0K0m3N7K8p1n9J06J54N6Kr7j27k9J14O6%m9p8
4934f0J9O2O3m9m9jn0q1J7J32Q2L4L4o9p0m3m5m1m1QQJ2J2J2J2O4O4n1n1PPK8K8N3LPr0o1
4915h4j1L1L1M1n7k0k0m9N0Q1j8p3K6J5O4l5q5%R8M9m8r5MR5M4K2k7J6l4j3L3J0m0K5k5k5
4898b4P1P3k6o3j3m5m7K9L0K9K9j4j5j4j5NMj00j01j9J46J32L5k3k3n9L9l5l5k2k3j7Q2Q1
4881E2j7m3m4O4O6o7o6J6J6n9n8JJ01L4L3m1m3mmJ34L5l9m0m4m5K0K0mnm4m5M9J47K7K8k2
4863A09k2Pr1M7M7p3p3m8m9N7N6k6k6J3J3O7l0ppL6L4KKKKnno0L7k4k5j9j9N7N7L3L3k3k4
4844E5p2p2k1k0PJ05klMLl8l9NMJ2q7N1N1l7l8M5M5K8K8k0k1p2p2P7P7O2O3Lr6m4m5k7k6j8
4825a45j8PPO9O8L7L8J2q6l0l1L3L4QQj2j3M2M3m0N8k1k2n8n8Q9R0l8l9m4N4l1l0ooL7o0n5
4807a09J09N8m2r1r1ppP5P5J6J4l3l4llM7M5L2L1n1n0mmK7p2jjM2M1RRm0m0j2j1l0k9J4J12
4788iQPL8L8m5m3J6J8K3p4KJJ4J3N1m7RQllLLr5LL0L0j7j6o6o6M8M8l5l4N5N6k8k7K1K0K1
4768b4K0M5M5j02j04K7K6K6K6j1j2o2o1P5P6K4K6n0n1Q6j2l9m0K9K8n1n1N6N6J8J8p8K0k9
4751e0k8K4K5k8P0P2k8o6o6J8J8N4N5Lr5mnj0j1L4L3LLL1o8j2j3l3l2K5K5m0m1JJLKM4M5J4
4731b7J5o6L3opj%k2k2LLO5O4k5k5m3m3J5J5K4K4K4K3k5k6J6J4n0n2N6N5K1K0K0K1l2l2pq
4712A2j8k0k6k5M9m9k4P4K7K6N7N8qqo6o5PQPQN8N8l3l2n9n8n8n9%%K4K5r2r2O6O5M6M5Q2
4693A0j5r9%L0K9J1J2j3j3nmKKq0J9J10J09N0j14k2k0QRJ0RM7M8o0o0MNk0k0J1J1O9O9nmp9
4674E1p8kkkkopL4L4k1k1j0Q9J11J3q3q2k7k8LLn5M5K4K2O7l3o7o8k8k7M0M1O3l7nnKKKKj3
4653f1j3N1N0J05n9j06j07M7M7O5O6Lr5m6m6P1k8lR4n6n7n5M5P2k6J0J1LKn2M6O7O9J6J7m8
4636I9m9k3k4k2k3o5o4Q5Q4KKj6j7j7j8J3J2j2j2j7j7Q8j1MMM7M7pql2l2j%K2K4m9m9N8O0
4616F6N7m2o3o1k3P6k8k8POPPj6j7j7j7J7J6J6J6MMk0k1O5O5j8j7j2j3J3J2k3k2K5K6l2l1
4598a6n6n7K7K6K7K6J3J2J2J3k6k5K9o8k4k4J4J3Q2j7nmr3OL3L3j0rJ5J6J2J3N5N6k0j18q0
4580a19Q5Q1j6o5o7L9L8J3J3k0k2klK5p5ONqrM1M0m4m5NNM5M4J9K0k4k4o8o7l8O2N8RJ9J9
4561b5qrM2M2J8J8k9k8mmQRl7l8qM2P5k3j20k3KJl7J2J02o3l1l1J2J1j2L8k7P1R6kq8q8R2
4542d4R1J0J0j5j5j5j5rrj0j0L7L8J4J3L4L5j6j5l5l4J5J5j4j4r2r3MN4Q4j4o7j7kkL2L2j8
4523e7j7j0rJ5J6l3l2N6N6o8L2L1L1p5K4K7k3l9N9N0N1n7n5poL5L5m6m7J8J8l1l2L6L6L5L6
4505E3J8J7q8r0J7J7N7N8ppr7r8L6L7L7L6R0R1m4m3o8L1%%q7q8M7M6R1pk5k5nol0l1Q3Q4p2
4486B8p2K5K5%Jk9k9K8K8j9k0L1L1N7m3k7k7OOM2M1J6q4j57P3O7O7QQl7l8l0l1k3P6k1k1L6
4467hL6L6L7NMl6l6p6p6j08qQ4Q3J0J08j2j2oon0n0PPk9k8o0M0M2M2PQk1k1k1k1M9M9r7JN2
4448g5N3L3o4m0J25M5M6Pr2n3M4O4J5P6K7j04j03J7J7j4j3O1O0m3m3kjk5k4j9j9J2J10M3n5
4431F6m2N8R4p0j07rP0k8J9J8o1o1JJl3J7N2m7m7N2M5nKN0j6j6J1J2J1J1j4j4j9j9rrj34L2
4412a38R0M1O7O8rro9o7NOopL4L4K6K7m2m2p0K9J07J0q3J7J3l5o0L9K2K0LLK1K2M0n9l8J2
4393B2K1p7p5K4N0N0j6j8k6k6jkl2l2O1O2K6P6Mr5k7P2L8j1l4l4J2J3m2m4OPk5k5k4k5R9R8
4375E0L9o0k0k0k0k1j0Q7J4J4m3N5m9m9MLMLnnnnqqN4m5n7M3L0L0K7K7k2k2o1o2j2j3l8l8
4355b14P7P8JJJJM5M4N8m2p0K6J5J5j0j1j1j0m6m6L6L7KKm7m7N1N2N7m2j6j8k3k4J8J9l1l1
4337a03k0j9k6P3O4O4m4m5rqJ6J7K7K7n4n4L9L9O9k9L1L1q4q4PJ05l1l3JJ%JM8N0j%%%m3m2
4317a9k4P4Q2j7j22k3l6l6N7N8J2J4o7L2L0o7p3p4L5L6K1K1K1K1M3M1M2M3j8j8J2J3j04nJ5
4300B0J6qj06k4P4opK4K3kkk6k7L0K9Rq9j02lN0N1J1J2L6L5m8m9j8j8k2P8Q3j5j11j4P3P3
4282C0k5k4k5k5J2J1J1J2M7M9l4l4rj0L9L9k5k5k4k6k4k4N9N7l2l4J6J6J4J5O4O4j11j11L8
4265b9L6M6M7l6l6ooj2j1O1l6j18j9M0M1lkk6k5J6J6J1J1l0l0L6L5MNN2m5m6N4N0N1%%k4k3
4246D9N7m2j8j8o0L7P0k9j12j4kkooR6o7K4K5o0o0lkM5M6J5J4Mr4L5L5poppQQk4P6J9K0K6
4226F3K7n0m8k5k4N0M9K5K6o5o4RRppL3L5nno2o2KLLLP5P4l2l1L2L3N8N8l2l3n8n7K6K7rq
4206C6m5N1MLK4J23m0m0n3n3n2n3J1J1N3N2M4M4r5r5J7J7J1J0L5o2L4L3k7k7n9M1nnP4P6j4
4188G9j3o1o0j09N5N3N4J4J5m6N1K7p2j04O1M7M5K6K6K5p3j8j8K3K3M8M7K6K6r8r9N6N6lk
4170A07OOm6m6q3J5J%l1l1N4N2K4p4K1K2K6K6KKl7l7l8l8O4O3Q4j5l8O1M1M0MMl7l8p0o9J9
4151A6K1L9M0q4q4ppj4j3K7p1RRN4N5J8p9PP%JO7O8n6n5K8K7j4j2nmj1j1pj06n9J06O3l7L0
4132d4K9n7n8K5K5L2L1OPK7K9N3N4qqj13j5rqk7k8L5L4j4j5k3k3K7K7M7M8o7o7jjkjMLJ0J0
4112b6m6N2N2m6M9N0pol2l2l0l2PPO2O4l3O6J1J0o7o6j7j7lmM5M6l2l2J6J7l9m1RRJ0J0O4
4093D8l3k5k5J7J8j4j4R0pj7j6KKP2P2K2K2o8o9L7L7M6j19j06pPQL8L9l0k9j10j1L6L7poQ7
4074B4Q7o0o0J1J3l0l1n8M2L5L4M1M0p5p4N9N7J4J5o5L5L4o5n5n5K0K1J5J5l5l4MNN4N3L5
4056F6L6j4j5k1k1MMM2M2o3L5l6l6K0K0N4N3K7p2kln8n8QPj4j3l3J6Jr8RJ07K0k7K2k5j04
4038a20nO1J09O6r9j4j5l5l5J02o1p5K5kjK9K9K5K3k4k4ooL7L7L0o9l0J34N6m4r1m0Jm8NN4
4020b1L1L3J2J1k4k3J1l8m8N2K5k2l6O2j7Q3J17j13q8l7o2o2rrL6L6L6L6PPPPK9L0NOl4l4
4001BJ5J6m6m7L6L5M6M6j4j11k8k7J7J6L1L0L1L1l2l3l2l3l4l4J6J5m2m2P4P4L6L8J3J2k9
3984D6k9K0K0L2L2N6N7m6m6n2M7k5k5rrj10N2P0P1J3q5m8m7j03mN5N6l5l5M1M0O4l5o1o2N0
3967d4M8POp7K1J4J5M1M1qqpoJ8J8J%m9m8ppppL5L4L5L5j9j8j9j8l9l9l9m0klK2K2L1L1j8
3946e4j9K0K1l6O4j1j1M4M5m7m6k1P8QQK0p7QQj6j6J1J08NMo0n8l4O5j5j7n3n4n0N0M3M4M8
3927GM9o5o6M5M4K5p3%R8j8j9Q2j8o8L2k3k4QPk9l0k4k4k3P6P5k3J3J3O0j05o5R9P7k3n5n5
3909b0o8L1O2O3N8j08j14N1mlk5k4n0m9O3O3Q7Q9j4j4l3l3k2P5nmK1K1mmn0m9n0n0P7P5op
3891B6m7m9L4L4k8k8K1K1K8L0L5o3J2J3m2m3MMm5m5O3O3j9k0K8K7k0k2n8n8K4K4j8j7L1L2
3873f8QPj7j8j2j3P0O8m0m2M1M0MMm5m6o5o6J7J7j2j1L7L8O6O5j6j6J2J3j2j1KJq2q1R5R3
3855B5M5M5m3m4m3m4jkK3K2k0k1O1O2J2J2j3j3n9n8l4l4RJ0RRm5m6L7L7M4M5J9K0m0m0J0R
3836c5N2N3MLk5k6k6k4l2l2l2l2M4M3oor0r1N8N8K4K3K4K4lkM7M5K7K7KLOPp6p4mlM5M6lk
3815D1M7M7l9l8l8l7PQN6N6J0J0n2M8%r8J3J3o1o2M7M6J3q5lR4OOO8l1j03j04NNppl7O1L3
3796f2L3J5J4J3J4PQJ8q0l1O7K0K0j70p3M1J40R6kJ0J1n2n1M1n8l4O5j2j1l0l0k4k4N9N7m
3779Alnml9l9j4j4J07J06K5K4o3o4j4j3k8k9K2K1l1l1l8O2L5L4M1M1k3k3Pr0k2k1l4O5K0J9
3761a2M4M4j9j18o2o3P7P8Q9j0r0PLLN8N9J8J7l0l1k4k5n9L8j7j7J0J1L4L6J9J9J9J8J5J4
3743A53k7k7j5j4J1J0l5l5J6J7J3q5J2J0j9k0O6l1q6J2M7n1K7K8lmJJK6K5M8M8k6k6RRn9n8
3724c2j15j5j4j4N0M9K5K4J7J8M1M2k5k6k5k5pqJ7J7M2M2lj01J1J08OPJ6J6m2m1j5j5rrNJ03
3706A15k7k7k4k5OOl0O7J04o0k4k3j0rono3o3JJm0m0O8O9l9l9N2N2N1N2m2m1m1m1%j%%M5M4
3686A3L9L9jj00j01jM4M4M3M5Q3j7j11N5J3J3l4l4o8o9K2K2L7L5l7l8K9K9J0J0o1L7R9o6j1
3669A2j1m6m6L9L8klM3M4p8q0J1J0l0l1N0N1M9N0LLN9m0JKl0k9JKr5MNOJ1J2RQn2M6N3m5J7
3649B1J7j3j2j8j9K3p7n6n6J3J12O0l9l3O7M4M6k3k3k3k1N3N5J3J4k0j9m5m3mmKKn1M7J6J6
3631B2j6j5O5O6K8K8q8q8j5j6L2L3j1j2l5l6N0M9%JJ6J5J6J6k4k5J%M4M4p2p1M1M1p5p3K0
3612d4K1O9O9p3p3k4k5K2K1k9k8O0N8J0J0L2L2j7j8rrl4l3j5j6j6j6O2O2k1k0onnok7k7N5
3594a3N5J1J0j4j4k1k1k1k1L2L1j6j7QQj6j6m3m3M0M0k2k2K8K7l2l3l2l2K3K4K3K4L2L1j7
3576a9j8n8n8R1R0l1l2ppL6L5J1J2K1K2K8K8j35l5J8J6N2m7mR5M2n7m5m4J3J3m1N6J7J7kj
3558G2n2n0K4K4Q0j8n2n1N3m5r6ML7L8K0J8J4J5RQJ00%JJj2j10n4n5K5K6k4k4J6J5M1M0J5
3540E3J6l4l3m1m1QQk4k4l0O9M5M4KKj4j2j4j3M1M2R8kk0k0j03j01j5Q4N3N4NNNNm6m5m5m5
3521h3K6K7N0N1L2L2q4q2kjkjLMN2N3J3J3j24k6J8J8K3K5J6J6K3p7l1l3J1J2N9O0k2k3MLn2
3502AM7o2o3N8N8j9j8m2m3M1M1r5NN2J00N3m7ooK1k8r3NK9K7L7L6m6r3p0L0kjNN6L5o1K7P6
3483D5m0QL5o4q9RK4k6QQJ3J3n7M2J22j07l9O1Q2q1l8O1k6k5N2KO3l5poL0L0j9k0K3K3kkl6
3464C5l6l6l7K1K0K1K0M0M0o9o9n5M4M7n3mM4L8j1j3j4k7P2L4j5J9J9j9j9o8o9O1N9J1J0j1
3446C0j2L8L8m0l9M3M3L5L5K9K9l1j30k5k5J5J5M0M0l3l3k6k7m9M8pnooonK5K3n6n8J5J5J4
3428d9J5l8l8M5M4M1M1qqJ5J5o8o6J6J6K2K1q0J9J0RJ8l2l6O4k0j9L6L5opl0l1j0j0l4l4O0
3409h2O0L9n8o3L6Q7L8p3k5K7K6lkonM7jq5J4J10J2p3k3K8k2k0K7O9J9o6o4k1k2k1k1OPN9
3390d5N8K4P3K5p4j50n2L8L8m3NK8J25J21m4j16j7k4k4k4P5PQm3m3M1M1j6j6l0k9M4M4K3K3
3373E1n1n1j6j5K5K6QRm7N2jjj9k0J6J7L3L5N4m6j4j5L0K9NMk5k5j9j9m2N5N6m2O0O1l6l6
3355H6l6l5n9o1J3J2M7J46M0M0o1o0k6k5k3P5j7j6n1n2K6K6K4K6m3m4J4J4KLL7L8J8q1j3Q5
3337F9K9p0j4j4M1n7j7Q1J8J7j8j7K4K5o7o5k1k1J5J4J14J6l5l5JJK6K6m2m1jjJ0RQ4Q4o3
3319A05o3onM5M5m6m6O8O9MNj55J1J01o4o9o9K8K8N6N6j1j2r3NL9M0m8m8J9J9J2q6O9P0K3
3301I6p6p8p8N3N2K8K7l1l3N8N8N7N7r4r4k0P6K2K2kjk6k6l0k8K7K9p3p4K7K7J49N0M4n5l4
3284A06O6n4n4n9n8j01j00R5R5L7L6J8J7opl1k9J0J1J3J4L9M0nmJ0q9m2m3K6K5J2J2J2J2l1
3266gl2RRL5L5L4o6l6l8n7M1N3N2JKJ4J4J4J4J4J3J4J3r4r4qR0Jr7j1j1J7J7M1M1j3j2OON3
3247G7m7p2p4P4P3M7n3mmn9o0K3K2k7k6O6O6m7m9Q4Q5o3o3qql3l3k4k4K6K5L5L5j5j5k9k9
3229a28K1K0R3R4k1k1m2m1K9L0J28l6q7P9m5m6j0j1k1k1l5O5O5l2k1j9kjkjK2K3l1O6l6l4
3211iJ9K0l9m1R1qP3k6k6k6K3K2k0k1j5Q3K8K8m6m6k7k7R7lMMl8l7J2J2K9K8O0m0jkk6k6o5
3192A8L4K7K8j1j2j1j1K3K3o2o1O0J2J9p9q6J3k7K3K6K7Q4j3L6L7j9j9o4o4J8J9LLl1J8oj04
3174a29m9%mmJ6J14J08n5opL0L0j6j6m6LQ2j7l8Rm7JQN7N7Rj1o1o3j4J4J3rqN6N6QPl0l1n
3154A2ok5k6o3L6M9n0NN6M6kp6K2L6L6K2p6nR3O0J1q1p9n6M2R7R7j2j2n3n4n3n4RRL1K9N9
3135G4Rp5K4K8p1mn3J4O3L2L3J3J4j2j1k5k6K5K4j6j6j6j6k4k6jjL1L0m5m5J7J14O7l3n5n4
3117a3K0K1L2L2j8j8K3K3q2J7R6R5Rr0r2r1p1K7K6K6O3l5J4J4m0m1M4M3p0p2L0K9L0K8JJJ
3099A2%l7l9M3M3L4L4j5j6K7K7KKj4j5N7N8M4j21j21M5QQo4o3J1J1l8l8J02J02j3j3m8m6k3
3081e4k3qrM1M0R6R6m8N1pj06NOn9n9K8J25M6n3RRk6k7k6k6P2P1p6p7j1j2j2j2J3J3l1l0n6
3063a27M4L7L7J9K0JKr9%m4j43L7J36P5P3K1K0k8k9rrn8n9j5j6L5L4K4K4K5K5j3j3L7L6j01
3045aj03M6M6P5P6o7o6QJ07o5o3l5l5P1O9R6p0o0n8N2N4MMj6j5j5j5k0j9NNNNj10j10O0N9
3027i6O5l3l7l6OPL8L8L8L7l9m0j3Q5J5J5lmKKk9P0K4K5L1L0l3l4m6N3P1k8m8m9n7n7K5K4
3008A9K3K4l3O7m5m5J0J1RQKm8m3N5N5m3jM8J4J4l6l6l6l6PQk7K3O5l3jM6j9j9j5j6L0L0k7
2989Ik6m1m1j6j6M3M2J7J8J8J9J9J9j1j2j1j2k0k2k2k2N4N3k0j9M0M0ppP4k6o7L2n8n7L8L9
2971D1j4j4K8K7l7l6K0K1m4m5llK3K4Q2j6l5J5K3K2N7N7j7j8qrL3L2KJJKl7l7l7l6K0K0l8
2952F7l8mnj3L6P8k1j01j03j7j6M0M1O5O6M2M1o9o8j1j0lklknnmnJ5J4p6p6K2K2K2K2k2k1
2933a07LLnoO9O8poJ8J8PPj8j8MNn3n3M4M2J9J9QQj7j7opooj0j1l5l6L8L7J2J3j0rj0j0K1
2912@K1lmK5K4j%rrM9M9q8q7LLJ3J3J1J3L2L3m2m2m7m8N9N8k9l0l0l0JJP6P5L5L5k2k3LMk2
2892G0k1j3j3M5M5o6o5K3K4r6r8P6P6L3L3k4k4N8N8JJk2k2LMl1l1k4k4o4L5N3N3k8k7J3J4
2873B5j6j4n7n6M4M3l0l1NNNNJ3J3jR6j5j6Or3k3k3J2J2N5N4L1L0m8m7k4k4M1M0M1M1k2k2
2855E5LKool1k9j4j3L9L8O1l7l7O2M9N0j2j2p0K9k6k7j0j1J5J4o9o9L8L6j2j3Q3j5o9o9kk
2836h7KKK7K6%j%jKLj8P9M4n6p4K5O9P1M8n2p1K8J7J8J1q7q7J2P6P7k4k4JJK6K6QQl4l3j2
2816D6j2j1j2r8j00M1M1NNNNM4M3M4M4J7J6L5L5j2j12r1P3LKp6p8M1M0%jj5j6M3M1MMn2n4
2797f3l4l5j0rM2M3O7O8KLl9l7K2K4kjJ8J8O0N9k7k7o8o9k7k7llnmnmJ3J3N3N5%JJ%J0J0j5
2776F8j5j5j5j5j5N2N2K7K8k5k4n0m9J3J3j1j2l1l2K6K6J3J3J4J3klk7k6N1N2k1k2j3j2M5
2759G1M5L2L3m2m2n7n6L3L3N3N2KLl9l8j9k0M4n5K6K6j05j05M3M3qrN4m6n2M8L5L3OON6m4
2740D0N9m0RRpppoj3j3o8L0K0K0K7K6j9k0ONJ6J5l3l4m1m1JKJ17J9p2p4N0N0k9O8o3o2p0L0
2721a00O3l6%JO6O4L8o0K5K6l6l7P6k3m4m3j00%K0K0N0m9m3m3O7O7J8J6l9m0j6j5N6N6k5k7
2703d7m5m6L6L7L9L7r8jP3P1lmm4m2p4K4N9N7J5J5m5m4J5J13k7k7m4m5MNNML4L5L4L5k0j9
2685G2NNn6n5K7K5n0n0L1L2kkK1K3pol0l2P8P9lmp2p1M8N0o6L1N8N9qqp0K8P6k4j1j1n8n7
2665eo4L5N4N5R3pQQm1m1j30l2N5N4L4o6j0rl6l6J3J4M1M1O7O6l0l1l1l0QQQQk7k7k5k7J6
2646a9J5M5n2j2j3O3O4J5J5l4l5lkllJ0J0RJ0q2q3O6O4M2M2pqm6m6LMl5l6M6M6p8q0J3J11
2627A6j6j7j0j1O3O4n1n1J9K0o2o3ooP6P5k3k2Q1j7n9n9J05OJ3J3OPQRJ5J5j21k1k8k8J5J4
2608c1L8L9J1J1l9l8J7J8J11n4q0p9K6K5k2k2K7K7P0P1j2j2q3q3n7M3K3K4L5o2M6M4j0j0k7
2591a5k7K2K1RQj6j6J1J0l2l2l6O3N6N6llM7M6n9n9K3K3K9K8K8K9o4o3j4j4l1l0j1Q7N2m7
2573G6l5l5j7j8l9J25J11n4n7M3o9o8K0J9L6L7j3j3j2j1J3J3j7j6K6K7J3q6J8J9J2J3l8l6
2557a3LLN2N2k4k3k4k4j5j7j6j6P3P4M9M9k2k2o5o5qR2J7J8r5MjkNMNMk9k9J9K0k0j9J21m3
2537G2q9r1j5Q5N0m7mnp5K3N0M9n7n8l3l4k2k3L1J30O1l8l2O8J3J4L8L9K4p5L0L0l9m0J0J0
2519E0K8K7k3k2j2j2j2j2K9K9K9K9k7k6q1J5ONJ8J8o8K8K9o8OPM9N0j%n0m9K6K8P0P1Lr5o5
2500B7o4P5P6K0K1J1q9o3L6OPp0p0KKJKM5M3l6l8O7O9J9J9m2m2QPK8K9m8m8j14j6J2J1M2M3
2481a2M2M2NOk6k6P3k6k7k6Q2j8r9jJJPOn0n0m5m5j5Q4P8P7k2k1KLm2m2PQMNNN%J%JR1R3j7
2459A19j7r4NJ20K2n8n7J9J9L6L5j4j4p6p5L9M0K5K5k4k5n6n8K5K5J5J6J5J6L2L1m4m5m4N4
2442C2kjj9j7o2o2j1Q8L2L1RQJ5J5k6P3K3p6m0m0k6P2Q0j9opj8j9j9j8k5k5k4k5MNN4N3M7
2423E4M7l6l5qpj9P8M3n5L0L1j5j5l9m0K8K7k2k2l0l1Q0j9n2M4L3L3k0k0k6P3k3k3j7j7l0
2405b0l0j0Q9R0rJ0J0j03nN6N6m1m1o4o6L2L3Q1q2p9K1L7L6J9K0P5k4qrj4j5%%%jKKm1m1j2
2386d6Q7n0n2K7K6JKj6j6RRL3L3j6j7j01j03K5J25P0k7m5N2J9K0Q1j8kkl2l3m6m7p8K1L6L5
2368c6j6j6P8P9oj04N9N9l8l7n8n9j7j8poJ07Pj3j2j3j3k4P5nnJ6J6rrk7k7O4O3k0j9j3j3
2349a7m3N6K4K5J3J2k9k9L9M0kjj1j1M5n4m0m0N9O1PQPPJ9J9J8J9m0m0L5L4j5j6m0m1MNp7
2330A0K3L3L3kkl5l4j0j0J3J3k8k8opmR4l4l3l4l4J28K9n5n4R6R7J2q6p7p5K5K4O2O2o1o1
2312a6L4L5L5L4K3K3j8j9j2j3J2J2m0m0KJKKJKm4m3P9P9L4L3r0r1ppL3L4nnonm3m2L1L1k2
2292Dk1LLJ6J6k3k4K5K5K6K6n4n2j2j3J1J0J1J1K2K4kjM0M1j8j7l5l5K2K3j3j3O1O2llm4m4
2273E5k2k3N1N2J0J0o4o4K3K4kjPPj8j8M1M1j%j6j6p4p3K9L0K8L0M6M6K1K1n7n8n8n7O4O5
2254G9k5k6j8j7L1L1n2n1k7k7J15J15J%k0k0k0k0J9J9J9K0k9k8p7p7O5O4j7j8llrQ8K8K7R
2236A46Ro4o4j5j3L6L7L7L6q8q7K7K6k3k3m2m2jR8M1M2n6n5K7K5K6K5K6K5ONNNj4j3pj06m8
2218e1m8K9K8M1L9rql1l1j1Q8P9k0qpj3j3k0j9K6p3j1j2JR8P5k4m8m8o1L8J9J7K5K5klk9j27
2199i9J9J8J8J9j10j0J6J6OPOOj5j6k1P7N3N3k3k2l8l7J2J2J13J14kkp1p2J1J0m7m7KKl3l4
2180a09N0M9O9P0K0K1j5j4L4L5j0j1j16j7k1k1K8K9J4q5m1N6L9n9N0N1L2L3n0n0l4l3klk4
2163c5P5M4M4K0J9Q2j8q1J7J1q7M0M0j5j6p5p4J0J10P2k8m8m8j0j1J4J4k7k6K3K2J3J2J2J2
2146A07j6j5p7K1M6n2m5N2J2J1J8J8k1k1p6K2K9L0m5m6N0N2JKJJ%JPPl7l6j23k5O8O8Q1Q2
2127A52R3p3r9r9J6J13pqk6k6L2L1L1L1L4L5Pr2o6o6k2k2kjQ0Q1o2o1Q7p8j12j4O3O1O7l1
2110D7K4K4L8L9l8l8n4M5J4J4K1K2n5n4r0RLKJ3J3J2J3K6K7k3k4k0k0K8K9K9K9k1k1l1l1P3
2091G4k5o4o6M4M3j2j3j2j3O8O8p5K3Q1j8p2p1l0l1J9J9M8M8l4l4K8K6K8K8NOO1l8l0l1J9
2074F7p9mnL8L9J3J3j2j2j3j2pom6N0M5M5KJL9o1p6K2P7P6K1K2o1o1lmn2n3n3n4K3K2L8o1
2055h2M4M3pqqqK8K9j4j4k4P2J2J2O7l2o3L6L6o4n1n0O4O5O6O5n2n1k1k1k6P3m3j41l4l4M3
2037i3M2qqo4L5K5K6j2j2p8K0M8M7J8J6j2Q4L1L1j2j2k7k7K2K2n6n6K5K7N0N0o5o5k7k8K8
2019a5K6j27k8L1L1kkK4K3PQJJM8m9m9M9J8J7L1o7J0J1K8K9l5l3J4J6L2L2n0n0rj0L9L9k6
2000A3k5MNo1L7POJ0RK2p6j5Q4J6J7O3l6J9K0pqo3L6Q1Q1l4l5K4p6j00kMLl9m0O7O9k1k0P0
1981A09k9n5n5l1l1P9P7O4l6k9k9O4O4m6m5m0O0M7M8L6o4j49j49j3Q6NOJ7J7O0O0K6p4m3m1
1964c4M5M6l7l6K2K2k6k6N2N3o2o2M3M1J8J7l5l5l5l5L4L2Q3Q3m9m9%Jl5l5rj1rj0L3L3O9
1946I7l0n6n6K3K2M0n9K7J92J2J1n8n7l3l3K7K6L3o6n1n1qqJ0RJ0RM3M3l9l8N8N9RJ0n2n1
1928B4QRq1Q2P1k8j6j6k2k2QQL2L3J4J3l6l6m8n0poM8n0K6J24Q8j1l8l7P8k0m7m7l1l1ool6
1909f2l5P4P2O7l2k6k7k3k3J%J7J8J8J8L6L7j4j3l7l7L9M0L8o1q1q0KJ01O5O4M4n5m9m9KK
1890E1m8m7K2K1K0K2k7k7K2K2M4M4l9l8K8K8L5L5n4M4Or3r3O9N4N5NNp8p7MLk0k1P8P9llp8
1871E0p7NMM7M8JKm0J0j7j00MN3P1K3K0J9l3l3JJKJJ5J5l4l4k6k6kkm3m4j9j8KKK6K7O7O6
1851C4o1K0J20J21n6n5l8l7l7l6kkjkN1N2l0l0m7m8k3k3O9O9M5M5l8l9POO6j7m4L8O0J0l9
1833A08l9l6l4n8N7J43K8q1q1J6J6k9p7n9Q9P3qn7n7k7N6Q2Q2k7k8K2K2K1K2j1j0j1j1k1k2
1816E3k1k2KJk9O9j6j6M0M0j1j0j7j7K3p6k0k1j1j2J3J3J5J5l4l4P6P4ppj4j3L6L6P8P9p0
1798A85p0n4n5O1O1OOOOm4m4L1L2L9o0j42m4Q4Q4L1o8k9k8j0j1j5j5OJ04Q7j1l2l2l4l3o0
1780f2n9J2J2P3k5k2P6J6J5m9m9L3L2M2M2N4m4o7L2N2N3onn5n5j4j5M1M1p3K6J9J9l6l7l5
1763a8l7k1k1K9K8M6M7l6l5N6N7q7J2N1m8O3O3j0j0j0j0k0k0K9K9k7k8k7k8j3j2j3j3L9L9
1746D4J3q5j7j7k4k3k2k2L8J35O4O4j2j2j3j2k5P4M3n6j00%M9M8O2l8n1n1K5K5J3J3J2J3n0
1729A05n0n0m9L7L6L7L6J2J1J2J1rrrj0NONNk1k0k1k1l0l0P4k5L4L5j6j5j00krqopP4k4k4
1709c0k3onN0M8poJ2q6opN0M8K5K4O5O6p3K6n0m9OOL5L6L6L6n7n7l2l1L0L1j9j9j9j8j9j7
1690fK8L0Q5j4j4j4MNK6K7o2o2J07Qn3n2j7j6j6j7L3L3p7K2R4lL7o1r3NN8N9l7l7j1j3K5K6
1671C7O3l6l7O2%%p6p4P1P3J8J7l1l2K5K6%Jk9k9k9k8J4J6j0rk5k7K3K3jjjjl2l1N2N0k9k8
1652b5K0J9L1L0L1L0l0l1q5J2J5J5J5J5P8k1k2P8q2q3j5Q1N6N5n3n4j7j6j7j7N7N7O2l6n3
1635A00n2K4K3nnnoj4j4j4j4m9m9n6M3K8K8RRPOL0L1OPO8l1j05mOPN9O0M1n8j7j7O8O8q9q9
1615C5m6m8N5N5J4J4l7l7MMN1N0j3j4M8n1j41m3N8N6k6k8J9J9M3M3j9j8j9j9J1J1J08Rn4n3
1597D1J4J4j6j6rj0oR3K5p4j04pM0L8nonojlK2K2l8l7LMJ7J6k3k4P4P5J%m8m8%jj01mO5O3
1576C5J3J4k8k8rj1L0L1L4L3M7n1o0n9j4Q4RRL3L4K2p8k1k2J4J3L8L8n3n2ONj4j5J0J0J2J1
1558G0m6m5J4J2J4J4POl4l3RJ0M3M5N2m8p8K1O3l6o5o5J5J5P0k9JJQ6Q5k9l0q5J4M6M6M7M6
1539B29K9o9m5m5M8n0NNj9k0L6o3noJ3J3L0L0j1j1j9j9j%R3nj01r9j05nN2m6O8O9K2K0ppk0
1520a6P7K5K5L1L1PON6m3Rr0l4l5p7K1J2J2j7Q1j6j6K9K9MLj9j9p5K4j6j4N8N9N3m6j5j5k8
1502F1k8K2K2l1l0Q5Q6o3o3K0K0K5K6k3k4q5q4llj5j5O1O1K1p6KJ00R4M5j0j0J6q2j38R2Q6
1484A62j3J4J4r4OppQ2j8l6O3m9N1N0m9K9p0k1k1nnk9l0p4p6J1J11Q2j6mlm2m0PN5O4l4o4
1465fo4Q2j6m2m3L0L0K7K6M3ol7O2Nm4j0j1j8j7OOL7L7j2j2KKk3k3k0k2k5k5N6Nj12N4J00
1447B2N2L9j0m4OK4K4kllkL4L4m8m8J9J8J8J8o8o9P9Q0o7o7m1m3mnmnO1O0J1J1j4j5j4j4K5
1427D5K5Q7j2j11j1QRp8p9O9O9k9l0N2N3j0j0n9n9J9J8J9J8nonoJ9K0N9N9R1p5l7O2N4N5n5
1409B33n5l0l0J9J9j6j6m7m7M4n4L2o6qpK9L0pj06k4P5N8O0J6J6k7k7K9p0j2j1p3K6M9N1J
1391E4R9K3K2n5n4j3j4J2J1j6j6m0m0J7J5pqn5n6R3R2l8l8J1J0k2k3K6K6J0J0J0J0K9K9n4
1373F0n3K8K8LLM5M5mnn4n5K8K8J1J2l8l8n2n3L0L0L8M0J4J5JJJKl2l1J8J8L4L5j5j6r4r4
1354f6K1K1NNMNQ1Q1l4O5O6j00q1J8j3j3pqj9j9L1L0mnM5M5j8j9j8j8m3m2NPK6K6K6K5K1K0
1335A52o2o2K6K7KKkjM7M8m9n0j%k3k4m7m8O2O0O2O2l8l7l8l8L1L0j9j9J1J0J0J1j3j3J3J2
1316I4p6p5L9L9k0j9L5L6n5M2j3j2L9M0j0j0NONOk4k4L2o7j3j2K2K4P1k9p7K1O2O3K0p9j25
1298c9L9O4j00p5K3M1M0%%J%K8K9MMM8M9jjnnN1m8k5k6N1N1l6l6l6l5J0J1m5m3O7l1k4k5K1
1279dJ9j6Q1J2q7k5k5J3J3J4J2l0l1P4P4P0r5qqO0l8n9n7J9J18j9j18o8R7J03MRJ0RRp2K7
1261H7k8k9mlj0j0J06OJ3J3j5j6L4L4l2l3l2l3l9l8j4j4N0N0o4o5J5J6L4L2L1o7J2J2K5K6
1243E0k4k4LKN9m1j9j8K3K5L5L6j4j4m1m1M0M1j0j1n4n3o4L4R3R5qpl2l2l4l4l4l5K0K1N7
1225a0m2J2J10K1p7n8n9K8J25O3O3j4j4k1k2k1k2MMk1k1LLN3N2O8O8n4n4M1n8q5q4j0j1M0
1207@L8kjK3K3qqqqLKLLM8M8jjo6o5J1J1J3q4l1l0O7O5M1M2rrP4P4o9o9k0k0l1l1J8J8p0p1
1186h7j7Q2R5mj8j8nR4j1j0k5k5k5k5J9J8Q1j9n9L9R4R3m9n0r8%p6K1M8M9J2q7k5k4l0O8R3
1168A19nl4l4LMN5m3l8l6RRJ0J0kkK3K3p9p9J01J02l2l2ppJ9K0l0l0rqm6N2O0m0rrP7k2j6
1149D7j5j9j7L0L1poP5P6o0o1l9N9O3l6q0p8j0J55O8l0POk4k4l4l3rrLKKLK8K9k1k1M7M7n8
1129H7M1M1M1l5l6l5l5J4O3O6l3k4k4MMk7k6M3n7n6M3l2l2K2K3J8J7o4o4M6M6mlJ8J8J8J8
1111A04J3J3j1j2m6m7k9J7O3l7Jm8L0L0M0n9o5L3J12J4j01n0l0J9M6M5K1K1n5j03OJ04R1p5
1094E5rM0P2k7o8L2m0N8O5l4j3j3j8j9J0J0j%P3r2k7K3M6M7K5K5j4j4o3j12r6KQ6L7jjq6q6
1076a28Q8Q7L9L8k7k7q2J5J2J2J9J9OOPOj4j5l6J4m7N1O1l8n4M6j7j6KKKKK7K8K8K8nmm8m8
1056C9o2L6OOj5j3O7O8l0l0k5k4j05qP5k4NOjjN7N8RQl9l9M3M4l3l2J7J7MMK9K9m5m5MMm8
1036A6m7p9K0N8N8P1k8L5L4k1k1l6l5Q0P9q7q8nmL8L9j6Q2M0M1m0j39qR2MNm1m0M1M2l7l7
1018F6J2J2M2M2qpj7j7j7j7L1L2L7o1k0k0K4K3j%l2l1K0p9k1k3J7J6J8J7j7j8J20K2K4K4l2
1000A61l1j1j1j1j1JJJJJ1J0K3p7m4N5M8n1k3k2K0K1M3M4oom8m8k3k2j2j3k4P3P0k9k3P6p0
981D3o9j4j4P9P9N3m6m1m2mmP4k4m6m4k6P3k6k5q6J4PPN7N7k6k4K3K4J8J7L2o8o6L1MLk6P1
962D5O9l1p4K5popoN1m7o3o4n1J14P0P1onl0l0n0n0L3L2P6P7J8J7N7j07J0J0onl1l1j6j7J4
943D9q4ppL5L5N0N0%Jn9n8o4L4j3j3M2M2N0M9J%lmK2K1l7l8l4l5M9R8j6j16k8P2Q3L5ln2j07
924D0rL6L7poL0L0n2n2opJ3J2J3q5l6O2K7K7QRo1o0Q6Q7m9m9%%j4j3j2j4J3J2R6R5n4n4nn
904H3k2k2pM2M1n9k4k5K3K3M7M7l2l3k3p1o3L7l2O8M2pk8K1M7kk1k0MMK9K9l6l6PQQ5j5o9
884D0j9L5L4O6l3m3r1J1J2L3L4RJ0popoj5j4K6K7n3n1N4N5K7K7r7r6M4M5L9L9M8n0o9o8J1
866AJ2j3j2J2J1M7M7P4k4m4m3j3j3j2j3l0l1j2Q6N6N6J0q8j2j2OPJ1J1j4j3m5m3O2O3r6r7
848a08L3L4j2Q5J29K9j03j03J5J3M5M4ppOJ06m1m1PPk5P5L9L9K6p2k7k7q8J0k0k1Q3j6JKl0
830H0l0L7L7L1L1jj00j9k0LKj6j7m1N5M2M2j3j4j4j4k1k1k0k1l0k9J1J2J2J2N2N3J9K0L8L8
812A86m3j41j20M4J21J22QRr4r2l2O6J03Mp4p4j6j5M1M2%%L1o8J0Rl7l8J9J9M2M4n0m8L0o7
794e9n7n7K7K7J2J2kR6%jl6l6nmL0J28NNm7m5J2J4PQK5p3POL6L8J3J2j1j1j1j1J3J2j2j3L3
774H7L3QQrqM3M3L3o5m5m5j15j7JJj0j0Q0Q1%%j%N5N5N7j09l9m0K4K5o7o5rqN2N3K9K8RRl3
753A19l2J8J8J9J8popoJ1J2l7l8j4j5L4L5k5k5k5k5L1L2L2L1l8l9J1J1L0K9m6m7m8N1K1K0
735A03nnl0l0QRL3L4PPPPppn7n7m5m5p7K3Q3Q3Mr5qR0m6m7l5O3O3l4j1j0q5Q0M6M6QPK8K8
715A31K2K2J3q6l1l1ppj4j2P0k7K8K7PPm8N0k7k7k7P2K6K5K6K5N8m2j28L7JJl9l8n5n5noP3
696IP4N7j08m6N0m4N3j6j5kll0O7O8l2j08j09O6O6J16J17L4L4j00r9n0m9Q1Q1jjk0j9K1p8
679F4n8J07L3L3k6k5k5k6K3K3o0o0K2K2K2K3L4L4j6j5j4j3J1J2l7l7o1o2K7K7K6K7KKK7K7
661I3L9M0j0j0j8j7m2m2O2O3k0k0m8m9m7m8M8M7jjJ2J3R4R5n3n2llj9k0m3m3Q4Q6l1l0l5l4
642C7J4J5L0L0j9k0n1n1lkJ6J4M1M0nnK0K0j1j1j2j1J1J1J1J1K9K9K9K9m6m6m6m5k2k2R2q
624I3m9m8KKN6N7N4m4j2j2OPJ6J6J6J6l4l3l4l4J1J0N2N1j5j6j5j6k8k7N3m7j9j8J6J6J7J6
605H2m1m1L0K9L0L0PPj8j8noK0J9LLn9M0K5p5r2OK2K1K8K8l4l3PQJJJKPPL1L2K4K3l4l4l4
584E0l4M6n3M0L9RRJ4J5lmj13j3P8k2K2K2J6J7m4m4N3N3p2K7Q5j5m6m6J0J09N5m4o3o2j8J47
566B20Q6j4l8l9m5m5MMp0p0KKKJJ10J11LLl4l4QQJ8J8l9m0n3n4P0P1J1J2NOJ4q6k9l0%jk5
546D3k5m2m2J6J5O5O6qrl0l0O1O1p5p3%jk0j9P0P1K8K9j9j9N3m7m8m8J0J1J0J1KLKKk5k5%
526B4%J7J6J6J7j6j6RRJ9J9n6n5P5P5k1k1Jr7L3L2MLMLJ0J0j5j5qqrqN1N1n1n0m3N6%%O8O7
505B00J0J0J4J3j1j1J4J4m4m4M6M7l6l7qqJ6J7M2M1p3p4j1j0J4J5J9J8noK6K7JKj3j2o3o2
487G8l6l6j0j2M4M4O9O9o9o8p3K3J8J7J8J7L3o5l5l3k6k6O3O3pR3j3j3J3J3PPQ0j9j35l5m5
469A3m5J1J1J3J5r0RM6M5n6n7l0O8J27J28LLk9k8M9n1p7p7o0o2N5N4J9K1j1Q8J0J0rrq1q1
451e5L3L3L6L7M3n6J2J2L0o8N6m3j8j8l9l9M3M3jjk6k5lkM5M7L4L4m8m9N9N9n7n7lmP9P9O
432B08OOOl3l4qrK4K5k2k3l4J5Rp4n5n3N5N5L2L1n1n1J5J4Jm9o2N2L5m6m7L6QRL2L3j4j4K7
412E5P5M5l8o3o2k1k1m6r6K9J12J19L8PPj6j5RJ0N0N1l2l2m5m4k0k0L0L0OOqpk7k7l0N3N6
393A18N5non5n5K7K7k2k2K3K3K4K3qrllp1J1J4J5KKLKj8j8j8j8O2O1J2J2J6J5l4l5N0N1o6
374A82o5ppopJ5J5l4l4m6m4n2M7L8L6l8l9M0L9J5J6L8L9m4m4k2k2l3O3N5m4jjn3M5M0M0l6
355H4l5r1QK0J9JJk6k6%R8K7K6j0j1n8M1L4L5J3J4L8L8o5o5J7J7LLN9m0q0q0q5q6P5P5P4P5
336A37KLmmJ0q8m4N4P0k9N8N8n2n3j02j01P2P1M7M7j2j3M4M3k5P3o5o5poL7L6J5q4o5L4J5
318A07q3k7P0L0L0L6L7q9r0K7K6L1L0ONk9l0mnj3j4L6L6L6L5j35l7J2J2J7J8O2O1O7l2k1k2
300A96k8k8K1K1L3o6n9M0LLJJm9m9rrJ5J5k4k5%%O1O1J1J2o6o6J7J6rqJ6J6rj0l4l3J8J7p
280FonnP6P7K4K4jjl1l1Or2q9J0k6P2P9P8r8r6k6k6k6k5R9R8J05Om4m5jjj3j3O9O9m9m9J%
260A00L2L1j8j8MLJ5q3o6L1J3J4J30L1o2o2MMMLL6L5j2j2Nr5l8l7NNONL5L4opk0k0J23K4o
240A70n7k1K9J7J8l7l7m5m5m5m6L1L1N5N6J0J1j5j4J8J8J7J8LMLLr7r5K7K6j3j3j4j4J2J2
222a9J2J0k7k9J2O1J04On9n9K3K3N4m5m5m4%R7NMqR2l5q4j0rJ%J%L3L4j9j8j3Q6L4j6m4m4
202F5M5M4o5o6K5P4M7n3o2j3K4K4pM2K9p0p0K9L3j7pM2l7J2Qq9j08qN3N3l1l0JR9N0Jm6m5
184b4P2k7JN1l1l1K9L0L9L9l5l5j7j7j8j7J1J1L6L6kkJ6J7O9l1n4np1K8l4J5N5m3j3L7j6j5
165E4O2O2l7l8j2j3ppK5K4q0J8O3j03q1J7M9JM3op6Q7M2qL1L0J6J6m2m2ppm2N8M2pM4n5n0
146F4kj0j1m9n0L4L4R3ok4k5L7L6J2J1lmJ0q8rqM5M6o2j3M6n3o9K8K5K4K4K3j8j8N4N4N4N4
127B86j8j7j14j5J2J3r7KJ03o3J2J1j2j3L7L8j0j0p2K8O7l2j9j9jj%jL2L1j8j8kln2n2J4J4
108D1l6l5J9J8J8J9M5M4j5j14LLllK4K5k0j9J9J19n4n3O5O5j8j7qppq%%%%k9l0K0K0RQj6j6
88G6jjk5k6RQm0m0R6R7J4J4l2l3J1J1N4m5l9l9m5m3L7L7m4m4L7L8J7J7r1r2k4P5J9J9K3K5
69C0K4K4l4l5J6J5L5L5J0J0m3m2J2J3n3M6O8J8n7n7j1j0O4O4J5J4qqM2M1LKq0q0n2n0K4K5
51C0Q9j1o3L6rn8lR5J00Jq5q6R3R3n6n6jjjjk2k3j9k0J1O1Q8j0k6k5k5k5k0P9L3o7l3J7KN1
31A33J9l1p7k8J9J8lmM5M4l5l5J7O6J9q1j21k2L1L0k6k6K3K3N3N5NMJ6J5l4l5M5M4K8k0o2
13A12L7L7o2n5mM3M4k9k9K0O9J8q0n2M7NNNNJ1q8n3njR6M4M5j3j2o2o2j1j1L8L8N5N4NMJ8
-7B26J7o6o5k0k0O9O8o2L8m4m3NMNM%Jm9n0J6J6N7m2o8R6lkNNq8P7J9J8M2n8k4P5QPN8m2j01
-27H9j00rj0O6O7P9k0pqq2J6J0J1J0J0l3l3n5M4o1o1N6N6N0N0L9n9o0L9M6M6l0l1k9k8mnk5
-46C4k5K4K5NOm4m3M1M3o3L7P7P7l3l2klkln4n4K9K8m4m3ONK1K3M7M7k2k3j6j6j1Q9N3j11
-65G3o5J01kkO3O4j9j9N8N9kj00j01j00j9P8N3m5J0J0J5q3K2K2o3o3J9J9O3O3L7o3J1J1J1
-82A16J1r7LLLo6L1J15J6rql9l9NOOOJ7J7k6k6k9P0l5l6L2L2k3k4Q0j9J2J2K0K1l0k9%%q1
-102A8J9K8K9m8m6l2l1N0N0M6M6rj0R7jjR7l7l7l1l1k8k8k2k2o3L6K9L0K8K9k1k1n8n6K4K5
-120D8J3J3j1j2n1n2klL6L5j8k0Q5j2m0l8mmmmM4M2J9J9MNN5N4j2j1j2j2l5l6K7p3o2L4k5
-139b0k6J5J5m7N2O1l8k9O7k3k3j5j6J0J1J0J1KJKKJKN1N2%%K5K5o3o3j9j9R3o%%l2l1j%m3
-159fN5N5m3m4m3O4O5M3M4l9l9L7L7j3j2l6l7O9l0l2l1K8p1n2J11OPL9o1l0l0l0l0J8J9J7
-177EJ7ppN5N6O1l7m2m1QQl0O9l7l6rqqrL4L4Q3Q3m5m6MMm5m5L8L7l5l4j0j0J9K0J9J9ooj15
-197Ej15QJ06K0K0P4k6j9j9L7L7J3J2m7m7p8K0K0K0P5P6o5o4p0K8O5O5m4m4K0K0nnq3q2l3
-215a05l3PQR0Q9PPj8j8k2k0k2k1N6N6QPool1l1MMQ6Q6LLLLp2p2L7L7P0k8j2j3j68lM0M2J34
-236A86l1j42m2K9L0L6L7M9M9mj04m4N4M8n0K3K3J1J1J5q5q5J4P5P5kkk5k5k6k5rrrrLLK7
-254G0K8k8k7j1Q8J03o2j8j9R5nl1l1m3m2J3J3m6N2N3m7OP%%l1l0q5J3R4R4m8m7J4J4J4J4
-272A34j0rn3n3m2N6N0N0J5J5o7o7J6J6L7J36j8j17j10j2OON4N5L7o1ook1k2k1k2Q7Q7o1o1
-290A8N5N5NNL2L2n1n1l5l6Q0Q0n6n6K7K6KKK6K6o9o9QPM4n4m9m7RJ0N1N3P1k8k1k2K4K3K4
-309A51K4JJonN8m1l6l5m7m8m7m8L3L3L1L3J2J1l8l7L1L2L3L2qrn8n6j3j2L6L7L6L7M0M0n5
-327A43oJ3p0m6m6L0L1J8J8l1l1L4L5L4L4l9l9l9l9j6j6J6l3PQ9M0M0K3K3k7k7n3n2k5K2k5
-345a0N6M1rj4j4L2L2MLk1k2M4M5onk0k0J6l4p8L8M7lONj9j9l0K0O0n6L3Q2l6l5j1j1l5l5
-364B1J7J7qqj7j7j3O8M1M1l7l6MMMMNNN1N1l0q0p4RM2M3jkJ4J4l6l7l7l7J1J1k0k0M0n6m7
-384i6N3O6O7P9j9L6L6k5k5K4K5l5l5j6j6K6p3k3P6mnk3k3JKJJpqM2M2qrrqj5j5O8O8onN1
-405B56m8n1n1qpOOk4P4l2l1Q0Q0j0j75o2L7O4l5l5O4M7n2J0J0l0k9L0J30pqn1n0n6n5%jl7
-423e1O1OOK2K1l4O5OOJ3J3k7k6K3K4l2l1o3L7llO0N9o7L3KKj9j8OOllq9RJ09J0m4m4K1K2
-443H5lmoom9m8k6P3J7J8LMN9l9oom3N6M6M6LKk7k8m0N9K0p9KKJ8q0k4k5j3j4O7O9qpqpM1
-464I4M2J0J1N3m5j00r8k4P4O3O2K9p0l9m0n0n1L2L1O2O2q2J7O7l1j9j9K4K4l2O8l5l5K1K1
-482I7klm6m6qQ9J0J1l3l2J7J7l0k9nmpqj5Q4P0P0j3j3kj01j00kM1M2N5m4j6j5K8K8lkM8M7
-501A75j4j4j4j5l8l7N2N3K1K1m7m8n8M1J16J6JJnoj1j1j2j1J2J3L7L7o1o0r1PP0P0M0n8M4
-519B16M4m7m7r1PK7K6n9n9j7j7J3J1J3J2nnonO2O1o2o3N1N0l4l4o5L2M6M5J23K4l8l8j23
-537D8k4O7l2l2l1J8J9K8K9K9K8l0l0M4M4k3k2k3k2J3J4J4J3mnL7L7k6k7q4q3nnm6m6Q6Q4
-555E2J1J2MNjkQ7j3n3M5k3k3QQLKM4M4o4o5K6K6opl2l2K1K0M5M5n9o0O5O4p1p2m7m6O5O5
-574I1m2m2j2j3N9O1k0k1N3N4N4N5mll7l7r5r5K1K0K0K0K4K5K4K4k6k7jkn7n7L4L4N9N8J7
-593B16J7NMj02j03j5j4J0J0M8M9k6k6k9k9M5M5M6M7k8k7mlmlj8j7M0M1m3m3jjK8K9MMrql3
-612A02l3J0J0N1N1k0k0k0k0j0j0J4J5q5q4N5N6j1j0M7M8o4o4M4M4m5m4O2O3qqpqNNj9k0J7
-631H9J6qqm5m4m4N5L6L5%%ONL5J33pj05n8M1M5M5k3k3j8j8p6p5LKK7K7KLN0N0m5N5N5m5k0
-650A53k0NNr7Lp8p8PPJ30J30n2n2Q3Q2M0o0j17j8j8j8j2j2qoqqqqM9N0NNp0o9J3J3J3J3K4
-670A3K5Q0j8l1l1LMnnonJ5J5j0j0k9k7K8L0J0J0L5L5llklk2k2K0J9ppL4L4JJn7n7K6K6k9
-690G5O9J9J9%%p3p3k1P8k3k3K4K4j2j2L0K9k2k1O2O3J1q7q2J7o9L0R4R4M5j21q3J6j6j7L1
-708G5L1K5K4m4m4r1PqqJ2J2j2j3j3j2j1Q7J9J9L9n9J7J6J1J1j2j1j1j1P2P2L8o2n0n0l2l1
-726BQ0Q0ONm2m2NNk7P2N4m5k5P4j2j3noq0q0K6K7Q2j7M3M3k0k1p6p6J5J5M5M4M4M5m8m8q9
-745D0q9L5L5o1L7%%K4K4R3pq1J8L4L4j9j17j3j3L0L0J9J9l1l0nno0L9L9M1l0k9k9O9L9L9
-763A19ooR9%q8q8K2K1mmK1K1l3l2N0N1J6J6J1J0J09J0q2q3k1k1k1k1M2M2m1m0rrO8O8O4l5
-782B16o1o1KJKKJ1J0J7q2j2j2m1m3l2l2Q4Q3M5M6m3m3N8m0j6Q3j0j0o0L9M9M9ONq0q1L5L5
-800A19KLp4p3pR2N5N6M8n2n7M2M6n3m1m0j0j0M0M0kklko6o4l8N9M3M2q9J0K6K6L2L2m1m0
-819D9m1m0l0l1K6K6o9L1O1l8k5P3J16J7j4j4O1O2j0j0j0j1j1j1M5n5m4m4n0n0J8J9J47q3
-836F0m5m3K3K2kkkkM0M0j0r%Jr8Jj6Q2R0rqpl8l9L6L5j4j4%jM9M9j3j3J8q1JJl0l0J2J1J1
-857E6J2k1k0k1k0R5R5Rr0q6J4j7j6pR2L7L6o4o4l6O0M9M9Jr8j8Q1M4M4M3M3p8p9kj02n1M6
-875A6J2J2J9J8l1l1J09J09l5l4OPn2n1OPJ2J1L7L6l9l9J9J8rrq3q3M0L9P7k2n4M5QQj7j7
-893F5QQQQQQmnmnpql2l2k5k6L2L1P3P3J5J5o8o8K2K3o3o2R3R3k1k2L6L6n4n5LMJ0J1L6L6
-914A94nonnRRM0n9onp4K6K3p6r4MO8O9m9m9O0O0J8J9pon8n7r1QM3M1L0L0L0L0MMk1k1K0K0
-934A65K1K0k6k7n1n2K9K9N3N3L9L9l5q4m6N2P7k2MN3m3r3l3l3j35K9O7l1J4J13N4m6p4p4
-951FL5L5opJ9J8m9n0m9M8O2J3j5j5L6L7Mm4j00jQ6L9J4J5qqpql4l4L7L7k7p8kR4O6l4o8L1
-971H8kjNNrqrqk8k7lkO2O2j8j8J7q3k6k7K7K6K7K7O8O8k3k3K0K0k1k1p8p7l9N8J4O3J5l5
-990H6j0M0L7j3qqM6M7qqm3m2p3K6K8K9j5j4K7K6J3J3k5k5n5nO5j6k6K3J6J5q1q0L3L5K1K2
-1009I3K1K2J2J2l8l8L1L0L9j10p6L7J3J4J2J1J2J1n4n4mnL6L6L7L6p9p8L5L7J6J6J6J5p7
-1026C7p7L8L8L4L5L5L5L1L1L1L1o5o4J9J8qrn8n8J7J8ppl4l4l3l4O2O3J4l6l0N2P7no3j4
-1044H0k7k7M2m1m3m4mmM6M5L9L9J4J5J6J7l2l3k5k5K4K5MMk0k1KKm8m7N3N3k8k9L3L4Q2J
-1063A72J5O4n1n2K7K6K6K6k9k9nmRJ0j00j00o9K9N4N6N8N7j8j9o7L2Q1j8k9k9j0j0J8J9j2
-1080A28j3J4q5N3N3l8l8l8l8J6J6J7J6l9l7l9l9O6O4M1M1j2j2j9Q1k7k8k1k1l4l4Q1Q1l7
-1096A19l6K0J9o9L1Q0k0n4n4K6p2k3P4QQP5k4n4M4P8k1m1m2mnmnJ4J3j1j1K7K7k3k2J3J3
-1114I4J3J4QQl5l6m0N9N2N3PQr7JJ0J0K2p7l0l0M6M7jkj05pK0K1k8k8J02MN9N9l7l8M5M4
-1133B15KJKJk1k2p1p1L4L4L4L3k0k1m6m5K2K2k8k7N3N3MMM0M1m1m2j7j7L3L2m7m7KKK2K3
-1152A26M7M7j8j7l0P0o0j58ppj3Q6Q6j3m3m4%%m1l9L4L6J04OJ7J8r5NkjJ6J6rqM5M6mmq3
-1171A09q3O6O6NNjjO1l9l2l2N8N8k4k5j1j2J3J4l6l5j0j1n7n6K5K6L2L3j7j7P5P5ppqpM8
-1189B41n0LMlkk9k8k9k8nnM4M4j5j6L3L4l4l4rrl5l6l5l5k3k3N9N9K3K2M8M7o7o8j8j8nl
-1208ak5k4m5L8P3P4L5L4q1q1MONNNNNNl1l1Q3Q4j4j4L6L6OPk5j06m6L7J0J1l3l2N0N0L3L4
-1228A82QQk9k9mmRRRRl0k9q2KP0j3l8l9k7N3L3L2k5k6jjL3L3QQL8L7K1k8m7L5L8j1n0n0j6
-1248I6O5N2N1n9n9j0j1j0j1rj0N1J49p9q0LLJ8q2q0J6%%J12J2l1l1m3N6L8L9nmj4j4K3p6
-1266F6j09j1O5l3J8J6R2pJ6J6J0Rmmn3n4M1M1qrj3j3J2J1k0k1K2K3O1l9l8O1K2K3K9K8n2
-1284A94n3n2n3K2K2P5q9r5O8P1k7JJm9m7P1J72K7K7J7q2j07qJ0J0r9r9Q5Q6R8jr9%K0K1K4
-1302A62K4k5k6J8J8jjp5K4P4k5K6K6nnnoJJj9Q0n7n8l4l5N5N5m8N1n3n4O0O1k2k2onooL6
-1321A73L7p9p9k7k5K2K3K4K3L0o9POK6K5j2j1noJ2J10L9j27r1RN8N8j2j2O5O4n1j50l4O5
-1338H6OOl8l7Q0Q1K0p8k5k5J8J9j3j3J2J1N2N2LLo8o7J0RQ4j4p5p4o5o7J38L9l7l5j5Q2M4
-1356A09M5o6o5L7L6n3n1J05Pk0j9O0O0J0J1j9k0p5K4k2k1L4L4k7k7K2K3n1n2O5O4KLKKNN
-1375A77MNnmnnm5m5kkJ7q3N6N6L1L1l1O9K6p3o1o1L3L2n0n0J7J6j4j4O1l7l1k9NOK9L1J0
-1394F5J0R0rLMK1K2p3p3j8j7k9O8L9L8k6k6N6N7m5m4j00%NNO8l2k7k7P6P6Lr7rj0%J00oo
-1413A32J0J0m0l9nnK0K0l1l0K0J9J2J2l8l8k5k5K3K4J4J3M4n5k5k4l1l2O5O3P6k2q9RL1L1
-1430I4L5L5J1J0l8l8j7Q1R0j0o3o3k0j9L0L0k3k2k3k2J8J9KJ01L8j27l4O4l9m0J6J6OPOP
-1448A18m4m4OOM8M8l5l4j8j8L1L2n1n0N7N8Q6j4m0m0JKq2q0J1J0L5L4J4J4j0j0L8L9o7L3
-1466H4j4j4l9O1j0j0M6M6L6L6m0m1j20k1L9L8K4K4P9j9n5n5l6l7O8O7J8J8m0l9J1J0KKm8
-1483G1m7N1N1l1l1k8k7L2J31RRj0rm3m2QPL9M0J2q6nmJ4J4n8n7kjoR4L8L8j2j3j2j3K2K1
-1502A64JJ66M9j17o9L0o4o5n9n8j7j7L3L1n9o1N5N5RJ0RJ0L8L8J4J3k1k1j03j03L9L9J4J4
-1518cM5M6llm5m3j7j7mM4P6k3QN8O1l9q4J5L7j3l6O2M1n8j08rM4M4l9l7P6P7j4j3O9O9M3
-1536C07M4r9r9n5M5j2j1QQPQooJ9J9K6K5r0RJ0j55MJ03OOJ2J2L9L9L9L9n9o0n9n9K2K1k1
-1555H6k2p3K4P4k5k8k8J6J5MNNMl0k9nnPNN7N6J6J6J5J6l5l4l5l5J0J1O5l3P5P6m7m7m2m2
-1574F3J3q5K2K2l3l2M5M7l5l5P4P5N0N1m1m1m1m1J4J4j1j1J5J4L5J34R2qr5r4j9j9j9j9J
-1591A02Jm3m3J4J12L0o9k4k3J9K0N0N0JJl6l6j1j1J6J6J6J6J6J6nj04m5N5M2M2j6j7RRk2
-1609A48k2K8K7L0L1n3n2n2n1MMj6Q3Q4j6n3n3J6J7N1m8j7j7k8k8n1n2k0j9O3O2N0N0%%l7
-1626F3l7J3J3k7k6K2K3k7k6kkj0j0J5J5k0k0N5N6M5n4N2N1n0n0O5O6k2k3n3n3P6k4j8j7m
-1644E5mM5M6l7l7J3J2o7o6J0RP7k0k1P9n5n4K7K8L6o3qoonJ3J14M8n2k0k1J09J1j7j7l9m0
-1662G7m0l9K9K9K3K3N9m0o5L4j4j3P5P6ppopm0l9LML2o6j1j1P3P4rrj4j4n7n8q8RO2O3O1
-1681A52l9j63JJ22K3q2J7j8j6O3O5J13J3m6m6K0K0l5l6J8q0K5K4j2j2j3j2kkN4m5L8L8L3
-1698A80L2o3o3N2N3j7j6m7m7Q2j6m4m4o8o8M6M7O8O9j4j4J5J5o6L3K1K1K7K7m3m2m9N0P0
-1714A87P1oj05q9P6J20m5k8k8M4M5k7k7q3J7k4k4L2L2N8N9L1o8j8j9%%L5L5J0J1l6l7J4J3
-1732B26l1l2l1l2j8j9N8N8J9p9l7O3O7l2m7m6rR1M1n8PPJJo7o8j1j2k7P1P1k8llrrJ4J5l5
-1751F7l5L5L5M4n4nM6O9k9m7KK9o9q3J5ON5P4K5k7K2J8q2n3mJ8l2j7j15l7J29P8P9QQQQn9
-1769A30n9K3K4k2k2K8K7J2J1J2J1l0l1l1l0MNO7l3j8Q1L4Q3lj03o8L0n8M1K3p7l1l0J2J3
-1786B5N1N1l2J7Q4j4L8L7jj00j04mR7M7o0L9N7Prqo2o1o8L1L2L2J4q4NN5M6M6opl1l2k3k2
-1805H3K6K7j4j3J1J1j3j2L7L6KJm8m8j%%%JKKK%%Q2Q3K3K3k6p5j12j3NNQ7j3o6o6l2O5J0
-1825G2J0pqM2M3n5n4K9K8NNm4m4N6N6R0rk6K4K0p8llr2OK8k1PONr3r6KN2Lk4P3O3l6K7K6
-1845H5K1K1K2K1j2j2J3J3o5o4j5j5QQL2L3L9M0m4m3kl%%O7J16Kr7p8K1J8l2m9N1N3m6r1Q
-1864B4k9O7P5K5n6n6J4J4l5l6J5J4j0j0J9K0O9O9k0k1k1k0POL2L1n1n2k4P4K1K0K7K7l9l8
-1881A52j4j4rrn8n7POj7j7K3K1M8M8l5l4J5J5J0J0j4j5J4J4J3J4O7O6m8r8j43m5J04N7l2
-1898D5l1J5J5K1K2llKJj4o4p9K0P5P6K2K2Pm3q2J8o7k0K2K2k4k5%JM8R8L2o7k0P8Or3m2N4
-1917D5J01Jk3P5m2j42J1O1o6j7L6j4j2j2RJ0O7O7m9m8K6K6L5j4j17j6L4o2J0J08N6m2p7k7
-1934bN2KJ0N9P8P8j06j06n6n5N2N4k9k9KKK6K7K6K6k3k3K7K7P1r4K5K5k8k9o8L1K5K5J2J3
-1952A27O9l1J3J3j8j8j07j06M2M1j2j2O9l1QQm7m7RJ0R0R2k2k3LKk8k9K1K1j0j0n9n8N2N3
-1969G5LMK5K5K5K5MLj2Q6L7j28k9k9L4L4m8m9K4K4L0L0m4N5Nr4l3l4k1k1Q6j4pqK9K8K8K8
-1988A76l2l2l1l2L6L6p9p9RRN8N9M2M2m1m0K5K4q5q3l6O3R1R0L5L4j5j5lllkk5k4k4k4NN
-2006A31N4N4m8m7JKk5k5K4K4m2m1L4L4L3o6l5l5O6O6m9n0RRRRK9K8n4n3J3J3J3J3LLKLn9
-2025E0n8j0j0l0l0K0K0qpM2M2L1L0p4K4O2O2Qr1l5l4LKR3pK5K4qqJ6J7m5m5k0k1N2N1JKl1
-2045A05l1m3N6J36L6p2p3j29L4qqK5K4M9N0n9n9N1N1O8l1q1J8RRRRO2l7q7J2J4J3m2N6P6
-2063B12k4L2L1L6o3n6n7PPr7JJ1J2qpK7K6O4l6n5M4j8j8l0l0N2N3J3J3j2j2l3l2N0N0m7m8
-2081E8L6L5%%m3m4l8O1O1l8L1L2k4k5nnK0J9o3o3K0J9J9J9J9J9o8o7M6M8K9L0k0k0J4J4N1
-2099A77m9o6L3J10J0p7p7l4l2JKL1L2m1N8L3L3o0L8QQn5n4onL9L9M5n4j8j8l0O9L8L9j0j1
-2117A46L1o9opn6M4j9j9K1p8l4O3P5k4o8L2K5K6PPllLr5P8P8j7j6O4l5o2o2J4J3l5l5L2L2
-2136D8j7j7M1M2rqk1k2m5m7M2M0O0O0N8m1J4J5J1J2N5N4l2j32m5m6m2N6K5K6jkjknoonmm
-2155I9K6K7o7L2K0K0R9Jo0n9L6L6M1M2l5O3j9j18q9q9K0K0L2L2j8j8K4K4K4K3k4k5K5K5n2
-2172A18n2llJ0J0j5j5j1j1L8L8o4o2l7O1J4J3k9k9K9K9k0j9L3L3RRn1m9L1L2N0M9J%j5j4
-2190A08J0J0L3L3m9n0nnk9l0N3N3K6p3n8n8Q2Q4L1L1j8j8m9m9%JK9L0j9k0J0RMLN1m9j8j7
-2209G7k9k8J09J1rj0o5o4K9K9j9k0l8l9M4M3noomM4M5M0L9L0o9o9L0o1o1O0O1l1l1J3J3K6
-2227G9p2m6N0j0rM4M5ppJ7J7J3J3l7l7kkJ13J13k5k6q1J8j5j5J6J6j%m4m4l1O9j2j2M0M0
-2245A68j42K3O3l7NNm8m8KJQ3Q3l1l2l7l7M4n6l0l1J02J03j9k0j3j4l7O3O2l7LLm4m4J5J5
-2263H6J5J5l7l7l5O4K5K5rj0l4l3l2O8J9J8k6k7LJ03j6j14J5J15K2K2Q0j8j03j03o1o1M6
-2279a5M4O5O4n3n3o4L4P0P0k8k8k8k8K5K5K5K4m2m2r3r4RJ09J03J04M0n8m5m4JJP6r0n8M1
-2296F7L0o8j8j7J%mmj8P9N2N1J6J6QQl4l3k4k4oR4LMm8m8k4k4m8m8J6J7K3K1k9O8R3nn9n9
-2316B5ppRRL3L3ppQ3Q3l3l3l4l3J3J4l8l8j06qP6P7L7L8p0p0L6L5ooJ5J4J4J5k2k1L6L7j1
-2335A75j1l6l6PPPPK1K1j0j0L4o5J6J5NNl6l7jjjjk5k5M9N0mlllNOL0L1NOl6l6jjn7M2N4
-2356A59N4p4p5r1PM1M2K8K7j3j4k6k7M2M2L5o4p0K9Q3j6l4O4m8m8n9o1j7Q2K5K6J6J6J6J6
-2373A13KLk3k2l8l6M1n5J4J3m8N0O1O0j0j0n1M7P5P4m6m5k1k0n0n0L8L9r9%K7K7k5k6N7N7
-2391A23MNNNj1j1o0o0%JQ3Q3J1J1l9l8k1k1K9K9kkk7k6k4k3j03nM7M6N9l9mlk2P8J35L6p4
-2410A75K6j2j2n5n5k9k8n9L9P5P7K3p7j6j5K7K7lmj0Q9l2l2k5k5m6m4L6L7k2k2k0k2RJ0m6
-2428f1N2N7N7p4K4J1J2M2M2K8K8K1K2J8q0n0m9n4n4K1K3R2pn6M3J6J6k7k7KKN1N2j7j6o6
-2445I4o6k2k0O0O1n1n0L2L2K0K1k9k8M4M5nnj1j1j0j1j6j6L4L4j1j0R4M4K6p3j03nqn7n0
-2463b7kL5L6L9L9L1L1L1L0q4q4l6J4Q1j9J5J6NOp7p7N9N9j12j2J3J5nmO6O6N0Jo8L1k7k8
-2481A07k1k0K8K9J3J3J4J3PPPPL4L4j15j15J4J4l9l8P9L0n0M9R3M4l8l8o2o3K0K0k1k0k1
-2498A5k0J7J7N5m4j7Q3Jm7k9K1O7J8k7k7N2N2k8k7p7K3l1O9o4o2K4K5K4K5RRk2k2P9k1m7
-2516G3m8L4L4j6j6J1J1J2J1MMk0k1r4r5K6K6N7J54K1j43r8O7J2J3O6O6j6j6j4j4j4j3J4J4
-2533I2j1j1J6J6k8k8n1M6O8O7Rr0rrK9K9k6k6N6m3l7l6K7K7KKk5k6K4K4l4l3rqJJnR2K0K0
-2552A23k4k3mmN1m7L5L4n4n5OOL0L0K1K2j0j0K2p8k2k2K8K8k2k1k8k7N4N5k0k0k0j9m7m8
-2570h0J3J10L5L4qqn4n3K8K8O1O1k8k7K3p6n1M8L7L6o3L7onN0N1j5j4p7K3Q8j2o5o5N6N5
-2587A67OOo5o4N1N2J7J8o5o5N0M9l3l4J2J1L7L6K4K5k5k5l1l1l0l1mnnn%J%%N4N3k8k9n7
-2607C7n5N2N3R0rr5r5o1L7O3O4L0L0NNk6k5R0R0k6k7k7k7k2k1k8P1%jm3m3L1L1L8o1l3l2
-2625F0n5J09O7l2j5j5LLk2k2L5L5J0J0n7n8qqj7j7QQO2O2Kr6j1j1j1j1k8P0J5J4QPO3l6K
-2644A23Kmnl6l7J3J3K7K6k2k3J0J0L5L5N1N1K4p4q4q4ppj1j2M4M5k6P3l2l2j7j8N9N9O2l6
-2662A95o3o3K3K3l9N9Q7j2poj2j12K1K0O0m0J0J0L6o3r0q9J02J02K1K0k1k1klJ6q3lljjJ7
-2680H8J7R0j0n9M0M1M0o8o9K5K6k4k4m4m3l6l8oR1j2j3M8M9j2j09P0P2J6J7J4J5p2K7O5l4
-2697A78Qr1m5N4P9k1j07qM5M6m0m0J0J0J0J0J0J1nmN1m7P0P0k6k5N5m5r4Nnnj05nK9K9L5
-2715I7L5o5o6J15J16l5l5l5l5J9K0k4k5lR6j0j0kkn8M1M5M4JJJ1J1r5NL7L7ooLMq3J6P2k6
-2734B05j5j4m2m2M0M1n6n5K7K7j0j1j0j0N3N4o2o2K5K5Q1j8q6q5nR3P4k4J2J3k4k5J%M2M2
-2752A99qql2l2l1l2JJJJJJJJQRRRJ1J2J2J2l5l5RQL2o6L8L8K6K5kj00rrk9l0q3P9O8l1l8
-2773Bl7O4O5R7kk9k9n7n8O5O4o8L1%%OOp1p0m6N3P3P4N7m2P0k9m0m0j02lJ1J2J8J7LLLKQ7
-2792A60Q6MMo2o1o2o1J25J25n0n0r4Njjk1k2K8K7M5M4l8l8K7K7k3k2NNONK7K7q9q8M5M5m
-2811H5mnnJ4J4J3q6N2N2L0L0ONK6K6n7n7o6o6J6J7K6K6JKK9K9k0k1j7j8POL4L3m9n0J6J5
-2830H9l4l4M7M7lll6l6j1j2L2L1j8j8M0L9O9j30NOl2l2k3k4K6K5L0K9NNK5K5JJj1j0l5l5
-2849D0L0L0K9L0l7l6J2J3k2k3k2k2K9K9K9L0L3L3m9n0ppM3M2j0j0L9M0o0n9N6N5l9m0RJ0
-2866A68n9n8N7N7q6q5llJ%Q3Q3M9M9l4l4k3k2k2k3K5K4k5k5j8j8j8j7PQm8N0J6J6K2K1j0
-2884A05j0j0j0j7j7j8j7j2j3O8O9nnnnp0o8J7J15K9p1l3l2N3N3K7p3N0N0ooj6j6j6j6n9n7
-2902d7J8J8J16J9qrP1P0m5m6K2K3k8k7m7m7LLJ6J6J5J6rrk8k8j1Q8Q2Q2onn9j58k3P6l5l5
-2921D4O7O6j5j6k4k3j7j8K0J19K0K0o9K9L0o9j3j3L1L1OPm3m3%Jl0O9K7K7R0j0o4o5J3J2
-2939A97kkn8n8J24K5qqjj01k0k1j5j5j5j5K5K5L9M0L3j32n1M7N5m3o1L6K6K6p2K5KLO4l4
-2956F0J4J4rR0O0j05n6n5J0J1N3N4P9k1j03mppjjkjm5m5o3L5K9K8J4J5J4J4K5K4k5k5MLM
-2975G9MKJN2N1j0j1j0j0J0J1J0J1n2n1K5K5N3m6p3p1K8K9M7M8L9o0q1q0m1N8N1N2j3j3J03
-2993A67J03j5j4l9l9j9j8j8j8OONOK9K8q1q1m7M9L9L8K0p9MJ03N2N2j5j6o9o8NOM4M5L6o3
-3011A44j05O1k0k0P2k8K9K8j6j6l1O8l8l7o6o6J6J13P4k6j2j2j8j8n4n4N2N2K9K9j2j3o6
-3027C9o5QRppN1N1NNONm2m1o2L7P4k4j8Q1K8K7p4p3L6L6nnJ6J6k5k5rqrrO1O2j2j3j2j3j2
-3048H3j2m4m2J5J4%JN8N9j9j9O5O5j1j09K0K0L6L7n3n4QQQQLKlmL1o9q0Q4K3K3n7n7rj0p0
-3067e1K8J50N1n4n3j08rN7N9k7k6k0k0J0J08N1m8p2p1L0K8O8O9k3k2L3L4QRj0j0m6m5pR2
-3084A63l8l8MMMMk0j9l4O5Q0Q0n4n4k9k8J3J2j5j6p1K8N6N6K2K1l6l6j5j14p6K3N2N1J8J8
-3102H1j7j7o5L2P5k4%JnnNOL1L0j9k0NNJ4J3j1j1j8j8O6O7J6q3q3J6OPl5l6L9o0M1M2n6M2
-3121E7K9K8KJKKJ2J2j3j3OOn0M9M6M6Or2o8L1k4k5k3P6Q1j7q1J9L7o2K0K0l6l6MLLMk3k3
-3141A6O4l6r2OR2R2k2k3jR7L5o3k2j22j3Q5L5o3pR3Mr5k1k1l2O5P5P5o8o7MLN3N4j9j9L7
-3159A79o2j9j8K4K5mlj0j0L1o8l7l6OMQ2Q1K4p4L0L1KKmmM9n1n6M2N0m8J3J4KKKKo7o7M8
-3179A07M9m6m6n2M7J6J5N3m6j3j4ONj9j8L1L1J8J9l1l1kkk7k7L4L3j6j6P7P6l3l2p4K5N5
-3196A52m3n6M2ONj4j5R1ql0k9l7l6L9L9L9L8llP8k2QPm7m8n2n1L1L1J7J6rqJ8J8m4N6L2o7
-3215A41nnn3n3PJ06j0j0k9k9M7M7llJ4J4j1j1RJ0l9m0J1J2J16J8q7q7j1j0J0J1l8l9lnnn
-3234a8K7K7j5j6j7Q0M4M4L8o0nnl5l4m1N8K6K5K5K6N3m6m0l9J6J7j4j5K3p6k1k0klM7M8J7
-3252A19J7J7J7m4m5NNK8K7K8K8lllmm5m5MMl9m0J1J0J1J2NNM8n0NNn0m8L2L3L0L0p6K4K7
-3272I2K7j6j6m0m0J0J0mmlml1l1j1Q7R5lRRJ0Rj5j5k3k2j0j08o0L9K6K7J7J8K4p4noP0P0
-3291A08L3L2L3L2q3q3N9O0L6o3poJ1J2l8l8PPn5M4O7l2j41m3M2M1M9M8K3K4k7k6nnN1m8j9
-3309A00j8q0J9L1L2L7L8j3j3j2j3l6l5J4J4M2M2J8J8o4o3J9J9L0L1j8j9M4M4l9l9k0j9m5
-3325D6m4k8l0Q5Q6lln2n3L7L6m6m5M7M8M8M8m2m3M0L9m4m3NOk4k4K5K5p7p5L8L8K7K8K7K7
-3344A30j6j6j6j6k3k3K7K6N1N0l2l3o8o7J4J4M5M5l7l7p0p1M4M5L7L8j1j2l0l1Q4Q4LMK8
-3361A60K8q3q3L2L3L1L1j9j9J9J9l0l1M0L9j0j0k1k1O1O1m6m7LLJ0J0j5j5m5m5NMNNL0K9
-3379A18L4L3m9m8m5m4M5M6o6o5M1M1K0K1mnk0k1k1j9N2N3N4N3o1o1J3J3OOk8k9p6K2K4K5
-3396E8K1K2K2K2j5j4j5j4%jr6JM5M6J1J1QPJ4J4j00jO7O7k3k2QRo4L4k1k1J3J3L7L8L4L3
-3415B48RJ0QQn0n0rj0l4l4L1L2m3m3QPM9M9m7m7L3L3m8N1N2m8p3p2L9L9N6m3J4J3l0l0m4
-3433C4N5n5n3M1M3jkO1l9k0P9P3k6J2J1j9j9m7m7k2k2mmK1K1K1K0K1K1qpqpPQj6j7k1k0M
-3453F9NJ2J2k9k9nnnnR9R8rrl5l4l5l5K8K8m7m7K7K6KJN2N1k3k3J8J9ooj9j9o0o0j2j4j3
-3472c7j4L7L5onJ4J3J3J4L3L4QRllo1o1K0K0K0K0n1m9K2K4K8K8LMM1M0l3l4ONNNQPj7j7j4
-3493A11j5l9m0k0k1L6L7j7j6j6j6K8L0N4N4k1k2LMN3N3J2J2o7o8r2P3P5k3n4M5K4K4J2q8
-3510A05NMk6k6L1L1j6j6P3k7k8k9k3k4O7O8m2m1J6J6j0j1M8M7PQo7o6L2L2L1L2q0q1M3M3
-3527A26m3m4klJ6J5J5J5m0m0j5j5j0j1J4J4M4M5q8q9l6O3K6K6Q3j5m0N9l0k9M5M5K1p9N1
-3545I4N1OOk0j9l4l5N6N6k1k2N3N3l8l7l9j37J23J24m0l9K6K5j5j6p0p0R7R7O1l9jjj10j0
-3562A15M1M1J4J4j1j0K2K2o8o9l1l2opO0N9qqp3K7L3o7m9N0Q1q4o5o6L1L1L2L2L3L2j2j2
-3579I2O2O2n8n8j6j6j1j1mno4L4R2pM0M0n7n7k1k2L5L6K1K1Kr7J7J7J0J0J8J7p0L0L7o2m1
-3597A6m0LKK6K7N5N4llMMM6M5j06j06L5L4Q3Q2n1n2l9O0J0J1l6O4QQl6l6l6l6l7l6j1j1k3
-3616b1k3JJP7P8k9k9O9O9J25K6n2n2l3l4o4o3R9%n6n6nmN3N4M8M7K5p4j8j9PPn0n1OOO1l7
-3635H9n3n2q5J5nR2J00Jnno6L2O6O6l6l5L5L5k7P2K5p3l6l7k0k1p5K2M8M8l6l7k1k0K0K0
-3653D1J8J8l7O2k4k4j7j8K2K3M7M6k2k2k2k2k8k8J4J3O9O8N0m9n0n0J1J2O4l5O1O2k9k9m
-3670A91mk7k6n7M2L8L9k3k3q0K0NNKKk3k3K3K2lkl2l3J9K0O1l8LJ03o5o5L2L3n5n4j3j3L6
-3688C7L5O1O0J7J6M1M1l6l7l6l7m9m8K6K6N0N0qpq0q0o0L6O7O7QRM6n3q9q7J4J5m5N1L9o0
-3706@M3M3j5j6l3l3m3N5M2M2k3k3N1N1l0k9nmj3j2j2j3L4L5m1m0k4k4%%L7L7M4M4l3O6j5
-3725A43j5l3l3q8J0L4L6ooR0rONl0l1K7K7q0q0l9m0K5K4P1P2r1PKKM4n3JJj4j4L6L7M2n7
-3744B3k6k6L5L6k2k0%%n5M4Q5Q6Qr1k4k4onKLmmM8n1n7M2R4lq8J1OOJ2J3opopM2M3onJ9p9
-3765C6N7N6l8O1L0L0llo1o0J5J4l6l7j1Q8k5k5KLmmN5m4o9L0J0J0M1M1J2J1m6m6rrl4l4p
-3784cpJ7J7j2j2J3J3PQJJM0n8llR3R4KLm7m7j6j6l1O8J2J2j5j6p1K8l0l0K8K8P9k0k2k3p
-3804G5qJ7J7M5M5MMn1n0k6k6K5K5K6K5j1j0n2n2OOL6o3L8L8j0j0L8L8mlk3k3J8J8P3P3Nr5
-3823A78p6p7kkl6O1OOL6L6L6L7k9k9K9K9n5n6l7O2j6j6N3m7o7L1nnJ9K0J9K0j1j0M7M7JJ
-3841A98JJl3l2n8n7L6L6n4n4L0L1L0L1j0j1j1j0RRL4L3M4M3o5o4K2K1J5J5J5q4J2J3m1m1
-3859E4%%M9M8k5k6%jj9j9kR6Or3O6O5l8O2lkk8k7Nr3m7J19N4m4j9k0L9L9j9j8n1n0QPJ6J5
-3879A04J5J6r1r0L3L1M8M7klk0k0K9K9l7l8J2J3j5j4j4j4J1J1j3j4P3P2m3m3q2q4L2L2L1
-3896BL3L3L3o7o6j8j7Q9R1O4l5j07j06L6L5L3L4k3k2O1l8l2l1O0O0L4o5L7L7p5K4j%m4m4
-3913EQ6Q5l0k9J4J5l5l6j9k0j9j9L6L8poo9K8P8k0K8K8K1K2m1m0j4Q5l3l2K9o9m7m5llP2
-3931C4P4K4K5K3K3O0l8j09rJ00Jp7p8k8k7l2O6N5N5O6l3k7k6n6n6onM8M9k8k7o6L1K6K6O0
-3948A18O1k3k2k3k3K1K0N2m7j6j6LLk3k2QPQPK6K5%%q0q0JKL3L5M0n9jkO8O9K3p7p0o9O4
-3968D1O6j5Q4K9L0n4n3O8l1k5k5L5L5m8m7J0J1m0l9M6M5m3m3N1m8N7N7j0j0j0j0N8N8n8n8
-3985A14m0m0m5N1N8N9j8j8l3l3klo1L5Q6j3j6j5LMK9K9j4j5n9M0L4L4J6J7q9J1K0J9n6n7
-4003C2J9J9P4k4l2l2J2J1l9m0K0J19M1M1l5l6m2m1L4L5K7p1%J00O2j02r7O9k9l0Q6j2J7J8
-4019A74J7q1PQm9m8KKN1N2j6j6M0o0L0L0o3L6Qr2l4O2K9K9L5L5m9m9JJL8L8m5m4kjk7k6J5
-4038C8J5J5J5J6J6p1K8N3m6o1o0L8J36R2p3n3n4l9l8J0J1J0J0J1J1j4j4Q0Q1L0L1j7j7l6
-4055A54l5m4N6%%k0k0j3j4m7N1N2m8n4n3N4N5l4l5J5J5n1n3M0J39N1N2RQl6l5l6l6k2k2K7
-4073G0K7m4m4J0J09K2p6p0K8M2M2K3K4l3l3J6J7o0o0o5L3K4K5L7o2P7P7Q3j6r2OnoM1M1r
-4090A99ql2l1k5k5n3M6j0rLKLLJ6J6J0J0j1j09K6K8J7J6j4j5K3p6n1M7N6N6k4j22l3O5N2
-4108D6N3j6j7L3L3pqppJ0J1J7q3KJnnMLn2M7J8J9K5K4j3j4l8l9l5l4J9J17J3q6k9O7j2j3
-4127D2M9M9n6M3poj12j2QPQ7j1j1Q8K1K0M0o0l1O8J3q7J3J3N5N6k6k6j09j09LKLKK3K2K2
-4145H6K3n1n0O5O5PPq0J9L4o5n2n2j7j7L2L3%%k5k5L7L7j1j2K5K6M5M4N4m6l3l3n3M6j6j6
-4163C1N3m7n1M6J7q0k6P3P1P1l9l8K4K5J8J9O7l1n8n8N3N2l4j34q7J1L2L0L8L7j1j2o6o6
-4180g0M9M8jkjkM4M4N0m9j4j4k0k0L2L2j2j1j38l9K0K1N6N8k5k5%%OOl6O2O3l7M0M0M0n9
-4198A36l5l4L5L6M9n0j8j9RJ0m7N3m2m1l6l4PPQOrrL8M0NNk0k0POPOmnL9L9O1l9l2l3m2m1
-4219am8N0L4L3O5O5q7q6mmJ6J7l4l2L3L4L5L4L5L6q0p9rj0J6J6P3P2rj0n7n8o9K8J01Kn7
-4237F1n8L5o3j4Q4J2J3ooJ9K0noK7K7K0K1Or4J6J15Pr3l0l1k7k7k6k7N1N1N2N1o3o4o2o3
-4255g7L1L1L1L1j0j0j1j0k0k1LMN8O0L2j8l0j28L9L8j4j4J0J0L5L5J1J0n7n5K4K6R4R4q8
-4272A44q7j3j3RRK7k3pR2J9q0j8j8K1K1K2K1K8K8j5j6q6J2J%Q7j3oom3m3m3m2L4L5L2L2J2
-4291A14l7o5L4L2L2L4L5o3j12k7P0O2J3o4j4N4N4k9k8J3l6J3J11M6n2r9%Q3L5m7m8J8J7l2
-4307A17l3J2J1j4j3lkLMl1O9P1k7NN5k8k9J3J3J3J3q0q0l0l0L8L9L8L9j2j2j5j5K1k8n5M3
-4326H0L2L3J4J3j4j5j27k6Q5j3jjL4L4j5j5jjK3K4nnM1M1L1j8p4K4K0l0m6m5K7K7J5J13N3
-4344C12m6j28p8J8J7K1K1j0j0j1j0L7L7j3j3JJk4k4j9j9k5P3L8L9l9l8n8n7N6N7noK0J9K5
-4361A59K5n7n8k1k0K8K9J3J4J3J3n7n7l3O5L2j7o6o4P0P1j1j1L5L4J0J0m1m2ONJ2l7q9RN1
-4379B3N2n9rN8m1l3J4N6N7K8K9M5n3j6j5k0P9j8j7K6K7P8q7m2m2NNJ1J1O6l2n3n3l4l4L9
-4396E1L9O0l9n0M9j3j2K0K0k1k1j9k0j9k0J8J8M2M2pqppj0j0QRM5n5l3l4J7J17l0l0PQO3
-4415A68l5m0l9mmK2K2lkLMk1k2j0j1O4O3mnm6m5K4K5j6j7K4K5j%JJJJM5M5j4j3l4l4l5l4
-4435D9N2N2K7K7q5q5m9M8L4L3K1p8k1k2k5P2j5j5P5P5R3on2n1n0M9rj07j7j6n6pJ35L6k9
-4452H3K0J4q4m6N1R7kJ2J2pj06o0L6o7k0QJ05J26P5lmK7p2k3K7Qm2j1j1k6k6k7k6LKL6o2
-4470A7k6K2M4nj4L5J4l5m8N2L4L4j5j4qqm1N8k3k2J0J0J1J0nnnnJ4J4M8n1m3Ol7J2O2l7k0
-4489D0k0k0j8K0K2j4j2J13J5j0o0n8M0R1rq4l5Q0L1K7p3k4k4noJ5J6J06N8m3N7j3o2q9m0
-4507A2K0K0K4K5k5k5J3J3l0l1pR1M2n7rj0QRL3L3Or3M8M8jjl7O2J3q7j3j4J1J2l7O2O2l6
-4525A54l4l3J1J0j6j5o5o4M6M5J27K7j03j03k8k7%jO2l7m8N1j1j1j4j5O9O7K1K0l5O4K6K6
-4542A66m5m4p6K3J7J7O2O2k0k0n1n2L2L1J6J7K9p0o6L2K0K0k0j9L0L0O8O9m8m7poJ8J8p8
-4559A08p8L1L1Q5j4pqJ0J0l9l9m9m8o1L8N8l8K1K2l6l6J3J4j7j7RQM1M1J7J7j2j2J2J2j8
-4576F9j9L1L1M7M7M7M7m4m5m4m5k4k4k4k4M8M8jjn3n3PJ06N1N0O7r8q3q3m2m4L0K9L0K9M2
-4594A05M2J4q4RRM7M6L3o6k9k9o6L4O1O1k6k6kjnmJ9K0J1J0j5j5mmj14j13rR0L3L5k9k9N4
-4613F3N4mmP9P8kjm6m5o8L0K5K4n4n4n4n3klkkN6N8k4k5J4J4k3P5L8o1N1N0PPj35L0ooMM
-4633H7L8L8M4n5nol7l6M4M4nn%J%JJ3J3J3J3l2l2n6n7l3l3J6J6jjjjL3L3k9P1L2o7nnk8k6
-4653fQ6Q8K0J9onm1m1QQP4P4rrm6m6LLK7K8m9m9j2Q7O3l7m1m2m1m1q5J2OPL3L4L3L4j3j2
-4673A16L1L1M0o0n3n3L9L8J4J4k2k2O0O1k5k5k6k5n8n8N2N2N5m5j3j3k1k1q1J6N6m2J4J4
-4689D0M3n6j%QRQRL3L3k2k3N1m9m2m2J8J9M4M3l6l6J3J3J7J6l3l3LLK8K8rj0l4l4L8L7J7
-4709A11q2r1QO0O1k9k9m7m7%R8J9J9M8M7K2K3o8o9k5k4J17J9qqk2k3kR8O1l8lj02mnk9k9
-4727B7K7J26j9j8P1k7p7K2P7P6%%r6r6j4j4j5j6m5N2j1j0M5M5KKKKj8j8q6P8M5M4o1o1L1
-4745G2L0L7o3k0k0J6J7R1qK3K3l4l4n9n8K3K3M9M8J6J6l3l3m5m5L8L7o1o0K0K1O3O2L6o3
-4762A25m3m2L4L4l3l4l3l2O0O1NOL1o8l7l6K2K2jko1o2l5O4P4P5L1L1k2k2k3k2k2k2j5j5
-4779gQJ09J08Rl1l1l7l7p2p1M4M2Q5Q5K6p4m3m3k5k4P7P7nnn1n0%jJ8J8l2l1m8m8L4L3QR
-4798B4M0n9rrL3L4NNN4N4o4o5n7n8o2L7J84Q7QRk9k8K3p5j9k0L7L8J2J3J2J2l7l8L3L2m4
-4816A13m4k1P9k7k7m8m6L3L5M1M0llp1K9J55j0o3L6l0k9k0k0m5m4J8J8l1l0N3N4N4N4J7J8
-4833B35l2l3o0o0l9O0K1p8NJ04O9l0n1n1l7l6J3J1L7L6ppm1N9KLn3n2K8L0j%j%l2l2M9N0
-4852G9N7N7PQK6K6n6n6lkK2K2ppl2l1J9J9K5p4J5J5J0Ro1o0N5N6ONn0n0N3m6J0J0O4O5j9
-4871A86j8lln3n2o5o5Q3Q3N9N9k4k3K2K3k7k7j1j2j2j2N1N1r1r1j4Q5P9P9n4n3n4n4k8k8
-4888a4o0L9P0P1ooJ0J0n0j48J3J3l1O8O5l4K9K8L5L5J0J0J7J7q8J1j5j5rj0kkM7M7KKl4O4
-4907A89mj03m8N2M9M9o0o1k6k7k5k7M4M5nnN5N4NNk0j9O2O3J2J3l8l7l5l6J5J4J8J7l8l8
-4924A09M2n7k6k7M4M4N0N0q9J0MMooooMMm5m5K3K3K3K3m7m7m1m0m2N8J06QP1P2J6J5m4m4
-4943A85k6k6L1o7o8L2RJ0J6J6K8K8k1k1k1k1o4o3mR4P7k2k9P0J5q5L3L3L8o0k9P0rj07q8
-4960d6P4L3o5nmj1j0R3R5M5n4j58PN5N6N1N0JJl3l3j5j5J13J4p9q0n4n4k8P0J4J3l0k9N5
-4977C7N6OOJ1J0l9l9K1K2k2k1PJ06R4p1noo5o5LMN3N2k6k6n7M3P7P8l2l2n2n2n3n1J8J8J9
-4996B7J9L2L2L2L2j0j0j0j0l9l9n1M8J21K3q7J2ooK5K4j1j2l6l6mmlmK2K3kllmK1K1KLK1
-5016A50K1J8q1m7m6mM5N5m4l5O4O1l8o4j4K0K0P2k7n7pJ7J7k1k1N0N0K5K5m0m1K7K7J4q6
-5033A05l0K0MN3Nm4j20k2M1rP2J22L9o0q3q4j4j6O5O6L5L5j7j16m2N7J1J1j2j10K0J18n1
-5049D9m9K0K1O2O2qro7o7j7j8J0J09N3m5m2m1n0n1M0L9O4O3J6J6N5m4n8qonk5k4k8K2N5m3
-5067E1l4O5Om3J3J4l3l4N7Pq8P5J01JJ0J0k5k5k5k4NOL0L1j9j9K5K6o3j2Q9rLMm3m4k5k5
-5086C9K2K2l4O5O1J2o7o8K1K0j2j2K9K9r0q8J7J8k4k4N0N0PPM8M8m0m0KJL3L2qqJKmnL0o9
-5105G3l2J9j74j0J32J33N4m6l1l1l6l5OOM5M5k9k9j2j1L6L6m9N0noN0M9K5K5q8q7j9L1k9
-5122E6P1P7k3l0J8l9m0J0J0J0J0k4k4k4k4O1O1LMm0m0J8J9K9L0Jr8k5P4j2j3l4l4k5P3P2
-5140A58r2l5l4J0J2N2N3M5M4l6l6Mr5k7P2L9o1KJJ1J2j4j4j5j5J0J0L2L3QPk1k2L6L7m7m7
-5158G7m0l9o9L1P1k7K7K7J4J4L6o4l3l1QJ0J06Pk8k8q9RM2M3QRj1j0O4O3k2k3k3k3J9J9o
-5176A38oM6M7j00jllO0m0rrr5LO2O1o7o6nR4R5nJ7J7j03ml3l4k7k7j3j3N4N4N1m9l4l5N9
-5195G7N9L3L4K2K1n3n3j5j5M1n9l8l9J3J3O8O7j3j2O3l6K0K0j2j1l0l0q9J0nmk8k7J2J3K3
-5212D0K2j9k0P5P5j6j6p3p1JKK4K4%jrj0L2L2k8k8K9L0K5K6j6j6K9L0j2j2L0K9J1q8p8p6
-5230b3J1J09N1m7k7k7K4K5%%J4J4j1j0K8K9j3j2mljR8m6m7j5j6M4M5LLo4o4oo%%M1M2K4K4
-5250A87j06oK7K7L4L4ppopl9m0j4j5M7M7j1j1J2J2k9l0j7j8j7j7L1L2PPP9P9o1o1K6K6K6
-5268B21K6l2l3r4MO4l5qqm9N1Q8p7r9r7K6K6Q6j3J9J8opopK0J9J9K0kkk6k6l4l4M0M0q2q0
-5287g0M2M1N1N0K6K6nom0m0MJ03L5o4m1N8m5m5mmo1o1N7N7N5m4M8M7j6j6N4N3k1k1l6l7M2
-5305A72J42l7j36k9P0%j00l7l8N1N1n7n6j9j9O7l1J7J18O9k9n9n9RRM3M4l0l0K7K8KL%%J5
-5323A71q5k8k9M0M0nnN1m8k8k8K8p0k8P0O6O7J3J4q4J6J5J6k0j9k5k5j20k3M5M5K7K6J7J6
-5340A13k4k5k5k5J16J15k7k8llm4m4p9p8K6J24J1J1J%PPp3K5O7l2qrp3p2L8L8L8L8K4K4j1
-5358A40j2p6K3J9J9L9o1o0L8K6K6L2L2QQJ4J5n5M4l6l7j1j1J4J3M4M3l0l1K9K9j3j2rrJ5
-5376B07J6rrl3l4M5M5n6n6l2O7N3N3k1k0j3j4o1L9N7N8kkjkJJm0m0O2O3K7p2M5M4llJ5J5
-5395C90m4m3P7P6J9J9P2P2J47J46O7O7Q5J84J67J67J21K3l8l7j68j67k17k17k48j49q2q2
-5408D07j01j00nnonj7j7QQn7n6J7J8k1k1j8Q0n1n2mll5l5K4K3QQm7N1M0M0j1j1PQl4l4K3
-5427B4K3l3O7JKL9o0nnl7l5N0N0ppk4k3N0N1K7K8o3o3l6l4J03J04j2j2K9K9n5n5j01O5O5
-5445A40j00n2M6j9j7j4Q4M0rM9N0l7l6l7l6J2J2J2J1noJ9J9LMLLLLk2k2%J%JK0K0l8l7PP
-5465H2l4l4L4L4%R9j9o9o6j6J01N1Nm4o9k0P9k0l0l1NMM4M3J9J9J1J1j3j4n4n4o2j4N1m6
-5483a7J4J12M5M6m9m9j8Q2l8q6K4K3mmM9M9J1J1r9m8l2O8J06PJ1J1l2l2J5J6Q5p9j22p2M3
-5500D7M4M7M7l4l5j1L9M9n0n3M6M9m9K6P5j3j4l5l5nooojjjjnmnnooP7P7k0k1k0k0M1M1p5
-5520A62p5k9k9K0K0J9J8K7k2p5K3M5n4l2l2J6J8pR2M3n6m8m7K7K9J16J16l2l2o4o4l9l9J
-5537A6%m5m6J7O7J38M0j0j10q9QM4M5KKK7K8P7P7RRm1m0L0L0j9j9o5o5m1m0K5K4k5k5j3j2
-5555A0L0L1O8l2n6M2l3l3l5O2M5mj9k0K1K0k9k8k6k5N6N6M5M4l2l2j30l2K4p6LJ01O9J8K9
-5572A32K9k9l0N6m4j2j3QRQQL5L5j5j5k6k7k6k6N4N4k2k2m4N5j%L7L8L7L7k1k2k1k2l4l4
-5590A26l4l4oonoK5K6n8n6O5O6P3k7KKK1K1j3j3J9J8l6O4J4q5j02j00j9j9k4P5M4M4L6L6
-5608A34m6m7j1j1L8L9l4l4J0RQ4j6m8m8Q3j5j0rKKKKk9k9K4J24N8m1o2o1K1K2llRRm7N2L0
-5627A50L1M3n7k0k0p6p5O0O1k2k2ONO2l7m9m8o1L8K1J9KKook9l1M9M8N5m4OO%%K4K4m3N7
-5646A23P4r2q5Q0j1j1OOkR7R8kn6n6j19j9K8K8j6j5K9L0m6m7J1J11J10J1n3n3o0n9MNk0k0
-5664IM3M3M9m9N3N2j02j01m4m4J03J04l7l8J7J15M2n8NNlkk4j22l1O6NNmnk3k2n4M5L8L8
-5681G4P6P7l3l4p3K6K5p3m1m1O7O8llP9Q0m5m5MNj2j1L8j27k2P6L6L5J3J2l7l8n1n1k4P5
-5699A02N0N0n9n9P2P3j0j0l0k9l0l0j9k0L0L0k6k6K4K3kklkL6L6m6m6k4k5J%kjQ1Q0o5o6
-5717E6m1m0Q7Q8o1o1onj2j0Q3j5kkq7J2J03J05k2k1k1k2L0K9L0K9k1k1k1k1M8M8K1p7l3l2
-5735A15l9l8l5l4M7M8%jk4k5J6J6l3l2K4K5K5K5N6N5K9p1k0k0K4K3jjm4m5o5L1K7K6j3j3
-5753E8J2J2nnJJl3O5J6J7m9N0onl8l7M5M5MNp8p7K8K9k0k1J2J2L7L6k4k4K5K6K7K6K7K7N4
-5772B75N4l3j32p0K9J0J0L1o9o8L1K7K8m3m3n1M6R7lJ7J7l8l9J8J8J8J8r1q9L5J34M7M6M
-5788B41LlkrrM2n6jjj3j4J1J2r4r3K2K2L4L3N3J53Rr0j66o8KKJKJ26K7k6k7o6L2Q2j7K3K3
-5807B00l2l2j3j3R2pqqJ1J0J2J3J2J2pqpqqpqpk8k9k8k9P0P1j3j2J1J0j3j4l4l4l4l4rrr
-5827B2rk0k1k8P1M1M0qrQ0j8J2J3NMp7p8N6N6k7k7m3m1L8M0O0O0j6j6o6L4O0O0l5l6l6l5
-5846A06l0k9K0K1K6K7K6K7n1n0L2L2k0k1Q5j4q0q1L0K9K4K4k5k6L3L2K6K6%r8m3m3%jOOm6
-5864b0N2N8m0m4N5n5n5j0j0P2P3J7J6l4l3N0N0%%o0o1r7KJ32L5J4J5k1k1k1k1J6J6O5O6J1
-5881B12J1NNk0j18j4j3K2K2o9L0J48j6j20k0K9p0qqj9k0L6L8L2L2KJM0n9m4m4O8O7J0J0p0
-5899H8p1L7L7n1n0POL1L1j1j0J0J1l1l1K5K4L1L1n9M1n0n0J7J16Rr0L9L8P4P3j7j6j7j7n7
-5916A48n7k7k6j0Q8N2N2O0l8m6m7J28K8l9m0l2l1q8J2K4K3j1j2k9k9m7m7o0L9J13J4KJJ4
-5933H2J4R2pn3n2m0N9N9m0j6j6lmP5k5m3m4O5O5r7JKLj6j6N0M9k4k4M7M7j1j0l4l4k8k7l4
-5952A2O6J07QJ7J7J04o1m6m6l1l1mmk8k9j5j5l9m0nnQ5Q6L0L1J1q7k1k2k1k1qR0R0qJ8J9
-5970B04q7P8J0q8j16N0j0j0J%J9J9kR8L7o2j%noj2j2J19K0m8m8p1p2l5O2j2j1N1m8J8J9L7
-5988H6L7MLn4n4R1R1j6j6J0Rj04oK3K2K8K9%J%Jl7l7o6R9O6r8l7l6J4J4j1j0lmL2L2Rq9n1
-6007b8n3mR4L9L9J7J8qpl2l3Q3Q3k6k7p6p5N8N8n8n7K8K8k2k2J6J5l4l3O8O9M2n6k1k0kj
-6026F0L1L2j8j8J7J7J6J7n3n4L0K9l0l1o3L4Q0L0p4K5M3M3%%K6K6k2p2o3L5K7K6QRQRj1j2
-6044A57p3K6N5m5J8J7LLl1J8M8n1p5p4P0P1m5m5j1j1L2L2R0rklj5j5o4o4j3j4L5L6PPQPK0
-6063A00K0J9K0pon6n6O0O0k2k2K5K5k4k4k7k6K3K3NMN5N4j8j8OPm9m9%JNOj9j9J2J3J50N2
-6082C03k8k7l4l3j2j2j2j2n4n4m7m8n1M9M2M2N8N7N8N8l9l9l9l9J4J5J4J5k9k8k9k8QRRQ
-6100F5K0K0K0K0k2k3k2k2K1K1J5J15J5J5o1o2lmN9m1n8M1K8K8j9j9K4K4M9n0ONm8m9j04m
-6117@%jNON5N5L1L0K8K8q8q7J5J6l4l4j4j2J2J13J9J9n0n1l1O8J2J2L8L9m4m4K2K3lkj7j8
-6136A16j7j7j8j7QPm9m9R9R9mllmm8m8Pr1J4J4N6N7o3o1M6M8M0n8K3K2j8j8m9N1Q7Q7k2k2
-6155B02j8j8L2L1m6m7LKo1o2K1K1K3K3K4K3j7j6j0rj04oJ09J0m3m3J%J6J7M1M1o7o7m0N8
-6172B4JJL2L1Q5Q5LKn3n3k9k8O0O0O6l2p6p5k6k6m8N1M5M4m9m9L3L4K9L0L5L6p0L0k6k6o4
-6190H7o3N2N2mmn9M0RRN8N9lj01L7L7qpr0q9J0J0R3R3k5k4k5k5K6K6n6n7l4l3j3Q5K7p2J5
-6209C3J6J8J8lj01k5P2O7l2k6k6M4M4nj03KJN6N7L2L2J9J8l1l1m3m3OOk0k1MLL4L4j6j6L7
-6228A11L7J2J2n9n8rrM1M1M1M1M2M1o7o8r5LL1L0P6P6K7K7q4q3j%kkk6k7rj0J35L6m2N6n5
-6246B10n5MNR1qp2K7QRL5o4o5o4M5n5n9L7J8p9O2O4L2L2PQ%%L1o8MLM7M7J%K5K6o1o1j1j1
-6266A45k0k0nM5k3j22J9J9k6k6N6N6J9K0L6o3o4J01K9j9k7k7l0l0k0j9L0K9M4M4p1p2j7j7
-6283b6L1L2K9K9N4N4RJ0o8L1n7pl5l5P2k7n2kL9j0nmM7M6l5l6K5K5k4k4QPQQMMm6m5L2L3
-6302I9J7l2p7K2K1P0K4P3on5J5J6N6N6j5j13j35l6%M7mnN0m9LN3J3J2J6J5J3J2J2J3qrN1
-6320B35Jr4Mmnm0m1RRj3j4k6P3J03Nj6j7lmM5M6J4J5l9l8K1k8n9M0N2Jm0m1m9M9J02Lk8K1
-6340B49j6j6mn3j06prqM8M7M9M9l3l4K6K6q2J6L7j4k2k3l8O1Q2L3qqj1j1j5j4J0J0O5O4q4
-6358B56q4J7J8l2l2l3l4rqK4K4K4K4k1k1k1k1NOk0j9j1j1L8L9k4k4JJP6P6m0m0%jjjK0K0
-6377A61Mm5m0N9M9N0j2j2l7l7M2M1m1m1k5k6LKo0j0J04Mq2l4J0l8K6K6Pr1o1J04L2j7Q6Q5
-6394A86l4l3J2J2j00%M1n8n0M6K8K8L4L4j1j1j1j1j3j3L7L6l8l8M4M4k4k4qM1M5n3n1M8j0
-6411A25j0jjm8KL6o3j3Q5n8n8J0J2O8l2J6J6RJ0M7M8kkn1n1ONq0J9M6M5O3O3j9k0k3k3KK
-6430A80J2J2K4p4p1K8N2m6p6K4J00%K3K3k9l0n1kP9k1p7k7N1N1k5p5k0P9L2L2J8q2o4L5k6
-6448E9k7k0j8K9L0j4j3j3j3M5M6lmJ2J2J2J2oonoJ5J5J5J5k6k6k6k6MMK5J24O9l1L2L2q4
-6466B40q4l4l5MNMML8L8j1j2n0n1NNj6Q3L3o5%%l1l0M4M4J7q2k8k8J6J6K2K2MMp6K3N0N0
-6485A38%%K5K5j1j2nnr4ON5m4J4J5QQK4K3L0o9k4k5q0p9J02J03j2j3J1J0j4j5l0l1J8J9J2
-6503H3J1j3j3M1M2l9O0N0M9POr9r9M9N0l2l2p5p5J6J15O5l3qqJ1J1M0M0K1K1q9RLLp4p4k4
-6522A6k4R1R2KLJ4q6J9K0l6l6J4J4RRK8K7L4o5n8n9O3O2J3J3nonopqo6L3N8Qo8j8LML1L2
-6542A59J4J4P0k9q7q7j1j1J9J9J02Lk6K3j0j1l6l7M0M0L2o7q6l6L0Q0R8o7j8j8P6k2k0k0
-6559A20K8J26O1l8k4p4l7O3Pm3lkJ8J9J0J0j5j5n6n5l1l1l2l0J8J7N1N0l2l2LKKKP5P4m1
-6577A65m1j0j1M6n4K9K9P9k1j0j0L3L4l0l0K0K0n4n4K9K9L1L1j9j9K4K4k5k6j8j8PPj8j8
-6594A51o8o8O4O4n2n1%JJJO6O5J7J6p2p2j3Q7NMj4j3m0l9J5J14P8k1rrj9k0L0K9o4o5j5j5
-6612F9J9J8M4M3k1k1k1k1j9k0j9k0J0RJ0RklkkQ6Q7J42M3m8m8n4n5k5k6jjL9L9mnn5M4L7
-6631B55L8l5l4m1N8lmk1k2p3p3J5J6k5P3M3M3%jL0o8j8j8m8m9k0k0K9K9K1K2K1K2P2P3m3
-6649B44m3J4J3L9L8o6o5J7J7L7L7N4j12n0M9j7j7o4o5j5j5L2L2k4P6K2K3K9K9m2m2l6l6n9
-6666C4M0P1k9j16j7L6L6K4K4K5K4N0N0N0N0m1m0q4q4K8J27n0n0O8l2n8n9M0M0k1j19L7L6
-6682I0j3j3m2N8N7m2m5m5K5K5Q8j1nnOON6N6k1k0k1k1j6j6j0rk8P2M1M1o8o7J4J5l7l7P8
-6700A36P8j3j4j3j4M3M2qpK5K5n8n8m2m3QPM3M4J8J9l2l2M0m4M8M7m0RL2n0m7L5oonoj6r9
-6719D6p4RO7O9K4K4J0J0p3p3N9N8N8k4LN2l2q1K6P7mnRQm2m1jjjjK2K2n7n8J6O6L4m8N1N2
-6739B56l7l6J7J8o5o5kkK2K2j4j3L5L6KKk3k3PON6N6o2o3j3j3K8K9LMpol2l1L8L8j2j1K4
-6758A69K3K4K4l2l3l3l3J6J6RJ0J7q2k7k6O0O1J1J1l6l7j2j2M1M1M1M1n0n0o8o8PJ06N7m3
-6775A43RRk2k1%%oR3l3l2K4K3rj0rj0L3L3m9n0l3l3M9N0K0K1k3k3k0P9L4j31m3m3n2n3N7
-6793b8N5N6N6J9J8M4M3o8o9J4J5j9j8m3m3P0P0M5M5l9l9l9l9J7J7qpM3M3l3l3p4K5K5K5l0
-6810A16O9O9l0o2o2J4J5J3J3l6l7j7j7O6O5O7O8j5j5q0q0LKOOL1L0J3J3j9j8Qr2J4J4K6K5
-6829A86n6n7j2j1L8L8OO%R9L4L3J2q7m7m7mll1l1p3R0N1N1k1k1L1L1L1L2k4k4K6K6m3m4r6
-6847H9O8J10n5n7M3lkm5m6m1m1m1m1j0rj5Q3N3N4L9n9l9O0n1n1N4N4NNK3K4k6k6MMN4N4K
-6865B24KLKj2j3j2j2L1L1k5k4jj00n1M8kkO0m0LKj0Q9LMj5j4J9K0l0k9k1k0MML7L6M3n6K5
-6885B01K5ool9l9NMP2k7k0k1rj0J5J5L6L5J1J1n5n5nolkllk1k0K8K9mmmmN7N7q1J8n1n1N
-6905G5ML6L6j4j3K4K4jjo6o6J6J7ooM4M4j5j5j4j5l0l0K0J9O7O6P3k6q2q2o8L2J02Lj06q
-6923C8O8O7K5K4n4n4k3k3p2K5J9K0N0N0%Jj2j2L7L8RJ0l9m0J7J8l2l2L2L2PPQRm1m1j2j1
-6942A13j2j1L1L1L0L1n9o0n9n8N6N7O3l5NOjjJ2J2l8l8K5K4K4K4j7j6QQj8j8o7o7L2L3L3
-6960H3L3N5N6o1o0kkk7k7K9K9K8K9L4L5j5j6n5n4Pr2kR8q0p8L7L7L7L8j7j7l0P0L8o1N0N1
-6978A78J0J1J7q2JKl0l0J04J03l9l9o7L1JJp5p4M1M2n0n0O5O6O1O2j76p7QRJ30J30k6k7o5
-6995A66o6r0P5Q7j1J2J3OPl7l6j2j2J7J8l2l2M9M8r0J0o5o4N6N7nnM5M5j0j0j0j0LMp3p2
-7013b4J9J17j9k0NML0L0K4K5j9j9o8L1Or3L5L6P9P8O1O0n6j54r1P4%%QQm1m1j2j2L7L8R7
-7032B33R8n1n2n7n7qqK9K9j5j5p0K9M9N0oj04n5M4O7O7J4q6K3K4o5o5nnM4M4qrj4Q4M2M1
-7050B56l5l5j9j9l0O8O1l8M9M9L7L7m6m6rrn8n8J5J4j0rM3M4o6o5k4P5nnn3n4k6P3LMO6l4
-7068A41J1J1M8M9R7jq8q8j34l4R1R2n9n8rj0R1R1RQmnmmn3n3mll9l8M4M4M4M4noj4j4L5L6
-7088B59r3r3Q8Q9k2k1m7m6QRm1m1L9L9O4O4m0l9m0m0K8K9K8K8j6j6j6j5l2l1opllM7M7oo
-7106A46ooJ1J1J1J1k4k5J%j4j4L5L5L2L2PPq0q0O8O8j9k0j9k0L6L7m7m6K2K2K3K2l4l4n8
-7124I1n9O5O5J5J5J3J3p0p0P0P0j3j2K6K7n6n6LLm7m7M0L9j0j0L7L6J2J1j4j5k1k0N2m7R
-7142A45QL2L1L2L1j6j6j6j6l3l4N4m6J0J10j0rr1r0J1J0O0l9k5P4J15n0o8o8m0O0K9K8L6
-7159B09L6q3J5K3p5O1O1K0K1n4n4L8L8J4J3j5j4J0J0o1o1L0K9m2m2m2m2M4M4K0J9j5j5M2
-7175A82M3m1m0K8K7L5o5rrl9l9j4j4K9L0NMK9K8O0m0j4j4L2L1M9n0n2n2L3L4k5k4rrL3L2
-7193A85j1j1J4J4j3j3n4n4K7K6qrKJ01K7p2K4K5opL6L5m9m9j0Q9K0k9n4n4J7J7N2N3l8l8
-7211A85K2K2K2K3J8J8j3j3M8n1n7M2O5l4k2K8m9%K9k2n6n6O3J13L9o0m3m3m7m7noK8K7O2
-7228B30l8o9k0j9j9J39M1%n0mmm8m8J3J2p3K5N2m7oR4J4q5k1P8l7l6onL9M0kkL9L9k1k2P1
-7247B44K0o4L4J5J6j9k0J3J2k0j19j3L6k8K1O5J6L3j6l2l2l5l5K6K6JKj1j2k9l0o3L6O3O3
-7264A64M2M2l5l4j06pj4j3Q1Q2K6K6Q0j8j11j11P9P8l6l7j9j9O3O3k7k7K2K2j6j6o6o5K4
-7280A17K4K4K4p1p0J1J2M2M3J6q3K4K3J8J8M4M5M5M4m8m8N7m2j2j2j9j9onl7O2nmN1N1j1
-7298C03j0RQl8j37l2l2N8N7L3L3j8j8L1L1kkn2n1J6J6l3l3K2K2k8k8J8J7O1O1K2p6j04j04
-7315B0K9K8Q4j5jkpqL3L2j7j7J6J5J6J5MMJ0r0L4L3KKppk5k6q0J9J06n9k7k6J9J8o1L7L1
-7334A32L1j0j0P2P2o6o6j7j7M9M9l3l3LMm6m7K0J9L8L9K8p0L5L4j1j2j8Q2j%K4K4Rr0l5l5
-7352A47M3M3O8O8%%Or2m8m8JKnR5J8q1o9L1J8J8K5K5K6K5o6o6J7J6Q3Q3r8r9nol0l0M4M5
-7370B04N1m9m7m8K9K9m3m2PPJ9J8J9J8L5L4J0Rm7m8K9K8L9o1n4n5O5O4j9j8k8k9K2K1K1K0
-7388B10m7m8m3N6K5K4JJJJm8m8j8j8j9Q0K3K4l4l5PPNNM6M6l1l0K8K7J1J2q6J4onJ%K4K4
-7408A87j7j7j0j1J5J4M1M2%%m3m4J9q0k1P7P2k8K7K6nn%%j8j9j13j5NMj0rL2L2k9k8o6L3
-7426C8J28K9J%POl4l5p6p5L0L2J3J2Q1Q1J05Ok3j22k3k2n3n3jjk6k5Q3Q4o0J05O9r6M8M8
-7444B81J7J6J7J7j2j2r3OM4M4q3q4r3NN8N7jkM0M0k6k6j12j3R1pllLLM4M4k8k8J4J3%Jk5
-7463B04k4L6L6j2j1M2n7l3J7L8j3L8L7j7j16K4K5P8k1rn8l6J3K4K3l5l6qppM3P0k8QQq9q8
-7481E9KLO0O0K2K2j9j9M1M0%jj8j8m6m6J07N7q1J8k6p6ONo9L0M9M8k4k5Rm0k1P9N0Jp5k5
-7500A39K7K8N7m3n7ok6k5K5K5n3M7J03Nj7j6j7j7l1O9O8l1p4p4k3k3N6N7m9N1N8N9P1k8j1
-7517C24j1m8m8J8q1KJ01n2n2MLj0rL9M0k4k4k3k4L3L3j7j6P0O9K1K0j6j5j5j6o1o2l7l7J1
-7534I0J1N4N4K6p3k3P5L4L4M7n3l8l9P1k8p7Q8N2m8q2J7L2L2M3n6p7p6o2L7K5K5L9o0k9k9
-7551C6JKJJN3N3P8P7p3p2n3M7Q2j8mnK1K2N2m6KLn3n3J7J7J6J7k5k6n7M2O6O6K3K2k1k1k2
-7571B68k1K1K0k9k9l5l5k9k9l4O5N8N9j7j6j7j7k3k4k4k3J1J2m5N5J3J3l6O2PPJ3J3jj%j
-7589B11J5J6o8o7J5J5j0j0j2j1L8L8L2L3L8o0j2j1PPL5L6M2n7j9j8k6k5J3J3j9j8L2o8RJ08
-7606B42K9p0qrK1K0l5O4M1M1K0p8J1J2M2n6j30l0N6N6N8N8k9j28n5M4L2L1l1l1l2l1l0l0
-7623F5N3N2PQn5M4O3l6n1n1l7O1OOJ7J7P3k7n5n5j2j2L5L5j5j4L1L2N0N0j3j12n6n6jjJ09
-7641A55J08L4o4n9n9L0L0j9j9NOM8M9K5p4j8j8o2o3K1K0k5k5K4K4J5J4J4J5k6k6N6N7lmj6
-7659A70Q4L4o4n2n2J6J6J6J6K1K1q4J4J3J2o4o4N9N9MLN3m7j6j5L0L1j9j8j4j4m4N4K3K2
-7676B04M7M8o2j61k3P6R3p3j0Q9O7l1k0j9k2k2m7m7rqP5P4K4K3P3r2m6N3j2j3nmj10j1J4
-7693A13J3K0K0K6K7k2k3m6m6MMK6K7RQo9K9K4K3K9L0n4n3J1J2jR8N4m5l2l2%JL8o1k7P2J6
-7711B23q2RRK8K8j8j9J3J2j05nK1K1R2R3RJ0l3l3qqj8j8p4K5k7k6K9K9O6O6m3m3p0K9k7k7
-7729A28l5l5J5J5N4N4N5N4OOO1l7m3m2m9m8J1J2J2J2K7K8LLk7k6M9N0lj02mlN1m7l6l5nR4
-7748B23R5np0p0M0L9l6l7J3J3L2L1p7p8o1L9K6K6O7l3l9O0N3m6o0o1m6N3J8J17M2n7n7M2
-7765A96Q4j5j3L8N6m3o2j2K5K5M7M6J6q2p4p4J5O5M3n6mmJ4J5p3p2J06J05L1j8j29l0K4K5
-7781B15j9j9K9L0MNooN3Lo2L6L4j6o3j3J2J2m1N9L1j8j2j2j5j5J5J4j0j1L7L6j3j3o0n9m3
-7799I9N6J21m3q2J7L1L1j2j3M2M1p4p4rrM0M0jkM7M8NONNrrn8n9J0J1J0J1K1K2k9k8J9J8
-7818B45opm6m6m6m6O2O2j4j4j1Q8L9o1MMM8M7m4m4l8l9K6J24m7m7N3N4l0k9l1l0J9J9K8K9
-7836B75MMk8k9k8k9L3L2KJOr4m4N5OOJ2J2j6j6J2J10%%j8j8p4p3n7J09%r8J7J7j1j1L8L8
-7855A45K4K4O8r8l3l3L9M0%Jk4k4J8J9K4p4m4m4n9J03J8J9k1k1rqP4P4M8M7jkl3l4qrK7K6
-7873B59n6n6N1N1l2l2LMRJ0k3P6M5M5QQK4p4j11N4R3oopr5r5l7l7J2J2%%Q2Q3n4n4K8K8R
-7892B19Qj6j6N4N4o2o2J9J8ooNONOo9o8J4J4L7L6J2J2m0m1j6j6J6J6l4l4OPj8j8M9N0K4K4
-7911A89j4j4o3o4K2K3llK6K5J9J9J31L2j21M5L7L8l4l4OON6N5n1n1n2n1pqM2M2K8K8LLj3
-7929B92j3l8l7J4J4j0j1j7j6L3L2n3n3mlJ3J2l6l7P8P7l8l8L9L9O3O4k5k4k4k4N1N1l1l1
-7947C09J4J5j1j0l1l1k6k5r6LO3O3l4l4n8n9L6L7O1O2l5l4N2m7n0M9J2J2POm3m3RRL4L5m
-7965B17lM7M6j9j9OOj7j8j7j8LLKLnonnJJk4k4N6N7Kr6n1M8J1J1l2l1J7J8QQJ4J4m6N3N4
-7985B70m6m9m8K8K8l1l1J8J9JJp5p6j6Q1Q1j7K7K7K2K1J2J2l8l7mmlmp7p7P2P1P6P6m0m0
-8003B30j9j9o3o2K2J20J5J6ppl2l1k0k1L0K9l1l1M5M5N2m7p4p3M7M8jkN8N8L2o8p0p0OOL0
-8021A41L1OOl7l7J9J9o4L5K9K9M8M7l5l5k4k5K6K5LLk2k2m0m1RQk5k5ONM1J40L4L4nol1l1
-8040B39L0K9k0k1j7j8pqk4J41O0l9n3M5m7m8P3k6m7m6k8P1P8k2r2PK7K7m1m1RQj5j5j6j5
-8058A38j%K4K5l2l2N1N1m1m1m1m1M2M3J8J7L9L9j0j1%jj%O2O2M2n8j15j7MMrj0rj0m0m1R
-8077A09RN7N8PQk4k4K5K6l2l1l1l2LLN3N3kkj06q%%k4P4M5M5KKj2j3k5P4K8p1J5J6NOj9j9
-8097B48n9n9L4J33m4m4j2j3J0J1l3l3j3Q6L0L0n8n9m2J23K9p0n9L9jjm5m4L7L7J9J9j5Q4
-8114B65K3K2Rq9M2M3L5o4r1r0L8L8onk9P0O4O3p0p0o9p0l0l0Q5Q5%Jj9j8j8Q1O9r6j2j2N3
-8132A98N4oj06%jK9K9NMl5l5J4J4NONOL4L4J0Rk9k9O1O2ONL1L0n4n5p9p9MMN6N6Qr0M9N0
-8152B80L4o6rj0J9J8O0O0m0m1m0m0m7m8j6j7j7Q2N1N2J0J0m8m8J7J7N8N8n2n3n2n2jjn6M2
-8170A14O0N9K4K4o4o4NJ03o2o1k0Q0LLk1k2o4J00QQl0k9o1L9K6K7L2L3o1o1J3J3NNjjR5m
-8188B53N2N1q3q2l2O8o9o9K2K2N7m1j7Q2k7k7N3N3J0Rm2m1q3J7LKP9P9NNK4K4P9j9l2l2j4
-8206C39j4n8n9m0m0P7k3m2m1K7K8M5M6K8p1j6j5KKk2k2N7N6N5m4L9L8m1m2k3k3k2k3K0K0
-8223A98N2m8j1j0K4K5K4K3j16j17O4O4R5nl7l7J4J5N4N5o9o9%%M1M1qqk7k7q6J4O1l8K2J21
-8241B94J9J8l3l3QPn1n2k6k7J08J08L4L4n3n4k9k9j6j6j12j4MMN1N1O3O2J1q8m6m5OOK0K0
-8259B04K1K0rrM7n2QQk3k3j6j6L4L4K0J9k9l0l8l8l8l8O4O5n2n1N2N2K5p4J9J8k5P5R6kn6
-8277B62n6L2L2k4k3K5p3p4K5M4M3J%k6k5j%n1n1L2L2J05J05K4k6o7L1j8o8l0P0O6l3j1j1
-8294B61L3L2j9j8OOJ6J5l4l4L6L5J1J1o5o4J7J8J5J6l4l4QQRQ%%m9m9M0M1p5p5N5N6%%K7
-8313B30p1j9L0m6m5P9P9l6O4j8o7J6l4J8l1k0k0l2O6P3K2K9K9K8k1m9N0j0rm7m7k9P1N2m7
-8330B38l2O8K4K4L3o7m8N1O4l5LKj8j7nj04n5M5L2L2kjM8M8rrl4l4K2K3o0o0l0l0M2M3R3
-8348B85p1k7k8nnL9L9P7k1k1k1M0n9j12j11l7O0N6N6QPQQK3K3k0k0o2L8J20K1k0k1kkkkn2
-8367A87n1N4N3K9K9k5k6k6k5k4k4JKL8L9j0j1K2K3M7M7MMm0l9p1K8n3n2ONl1O7Nr5Q3Q3n5
-8385A98n5K8K8o5o6j5j6N8N8k4k4mmM6M6j3j3L5Q5M2n8k4k4L4L3m4m3l6O2PPK6K6k4k4LK
-8403B48N1N2n8n8l2O8K0K1L5o3q9m0J6J15L5j4n7qM7M6o7j8Mr6j9L1K6k3K4P3L9o0o1L9L5
-8420B62j6l1l0K4K5k4k5J3J3l1l0p2K6N4N4J7J7j0j0O8J9j2Q7Jm9O2O2j5j14n7rm0RK2p7
-8438A83k6P4j4j3mlk8k9M5M4M2M1J8l2q8J2J03N5k8k7p0p1j1Q9R2R2k7j26q0q0K9L0M5M5
-8454B82l8l8K1K0K1K1nonnKJJKj4j4j4j4k0k0o9o9L9L9K6J25N1m8o6L2l4l3J5J6L2o8j10
-8472E6N5O8l1L5L5QQRQj1j1O6O5L8o2k5k5q0J8l8l8r1r1L0K9M5J43k7k8qqo3L5O0O0M1M1
-8490C16J5J5j2j11l6l7PPJ3J4L9L8m7m6k2k2JJK5K6N9N8O5l4m0m0MLL8L7j2j2k3k3k4k3M
-8509B21MK9K9p7p6j7Q2K1K1k2k2l5l4J14J14j6j6M6n4m9N0j2j2ooooj9j9j8j9j1j0J00Kq2
-8526A89J6R3ol7l7O1l7jjjj00J5J5RRj1j1j1j1O0O0L5L5n0n0%jJJJ%%jK4K4%Jm9m8JJJJr
-8548A81rM0M0j1j1j1j1J2J2L7L7l7l8j1Q9l7l8J9J9j8j8L2L2l1l0j2j3O2l9l1l2L5L4l1O8
-8565B80N2j13o9K9N9N8j8j8N3N3l0l0J6J6l4l4J6J6K3p7J0J0n2M7op%%ooM9n0J7J7J1J1m1
-8583B52m1RQJ3J2l6l7j0ro5L5J5J5P1P1mmK7p2n3n2N1N1K3p6K9K9J4J4o7L2J9J8l1l1P4k5
-8601B69q0J8Q2j7l7l8O1O2L6L7p2p2j7j6oR4M5n5K8K8o1o1LLQ0P9M2n8j40m2K5K4L0L1JJ
-8619C07m9m8JKl6O3J02LJ4J5K9K8MMm7m7p1p2k9k9K0K0L1L1j8j9L5L5L5L5n3n3o0M0N4N4
-8636C31L5L6j9j9j8j9n3n2JJ00O8l2l2O7j3j12L3L2j7j7j7j7k3k3K7K6ppp4K6P0r4n2M8K8
-8653B11K9L5L4l6l7j2j1N6N7M1j25r9JN0N0l3l3J7J6N5N5K3K4L2o6j7Q2l6l6J4J4m2j41l5
-8670A37l6J0J1N9O0LLLLL2L1M4n6m5N4l3l4K6K6k4k4l9l9m5N4l4l4N9J58N5m4l1l2m6m6n2
-8688A34M7P0P1l9l9nnmnk1k0K9K9n0m9O6O6j2j1J3J4mmk9k8KKRQq1J8O7l1k9k8M8M7M6M5
-8707C37K5p5o4L4K2K2L2L3PQl1l0l0l0n1n1O4O5l4l3J6J6O4O5j8j8l1l0opQPm3m2J3J3o4
-8725A63o4lR6M0L9k0k1k1k1K6K6K6K6LLn2M6kjMMLLj6j6p4K5M6M5K3p7l3O5O1l7k6k5J0J0
-8744B84J0J0j0rl4l5M8M8o2o1o3L5L0L0OOOOm9m8k2P7L7L7poK4K5j9j9o4L5K8K9M5M5p1p0
-8762B52l7l6M6M6L5L4k1P8l5l5p2p1k7P3l3l3m2m3J6J16M4M3OOl2O7l9l8k3k3k2k3L1L0j8
-8779B20j9MMMMK0K1q3Q2J08n7llJ9J9j2Q7m3m3l7l7j4j5j4j5POPOlmk8k8L2L1j8j7K7K8L
-8799B46Ll5l5M8M8MNm6m5l6l5M7M7J1J1L6L5jjk6k6K7K7n6n6%JoR3J2J2M9m9onj2j2J2J2
-8818B98M9m9r3OK6K7MLk1k1M0M0J5J5opook4k4K6K6l1l1N1N2m8m8K8K9Q0j9j3j3noj10j1
-8837B23J5J6M6M7k2k2LLq3q3%jj0j0J4J5L5L4L5L5m9m9m9m9O3O3L8L8M9M9K1p7j5j6k1k2
-8854B64K0K1nmn2n1k5P4NNJ1J2J8J8l1l1mmM6M6J9K0onn2n2klN5N5NOMMm5m5J7J7pql9l9
-8875B32J1J0M6M6mlk3k3k2k3J7J6J7J7J3J3l6l6J2J1L1L0N4m5r4MR0R0n3n3LLn4n3Q8j2n
-8893C15nRQQ9rq9q9m5m6K5K5k5k5K4K4M9M9ooj3Q7k5k4j8j8l4l4K8p1MJ03J6J7N8N8r6r7
-8911B13L8o1nnM3M3j2j3Q7j3opPOm9M9nnJ4q6q0J9POO2O3L5o3n2n1qqj1j2m2N7L2L1L8L8
-8931B94k2k2k9k8M0n8r6O9JJJ1J1rj0J5J6M8M9k8k7q0J9P9P9J5J5RRL0o9o9L0K4K3k0k0P
-8949C07Pj1j2n8M1K8K8O0l9l4l3L4L3j04oJ4J4M4M5l3l3M9N0k4k4L8o1m6N3J6J5m5m5NMP1
-8966C48P0m5m5rqr0J0L2L2N7N7M4n6k4k5m6m6MLOOm4m3K1K2P7k2l8l9NMm0m0RJ0J5J5N2m7
-8985A92q6J4O7O7NNl9l9j0Q8j7j7l0l0l0l0L9L9Q2Q2M2n8n1n1O7O7j6j6KJK7K6k1k2o5o5
-9003B19m1N9Q5Q5%jm4m3n2M7qrJ6J5J5J5oopol7l7N2N2r4NR9o5j9j8mmJJK6K6J20J19q6q7
-9023C83o8o8k7k6L9L9l5l5M4M4K0K0J0J1J1J1m8m8ppo0n9J5J4K7K6K0K0P5k3j9k0n8M0M1
-9040C02n9j6j5L6L5L0L1k8k8o5o6M1M2J%k4k3K7K7K7K7l0l0onk9k9Q4j4NNjjRJ0K8K7L8o2
-9059C01o8L1L9o1KJppo9L1R2pN4N5o5o5o6o5k6k6Q1Q1RJ0m3m2l3O6J07QmmJ4J5l1l1o2L7
-9077B52O4O4k6k7L0o9j4j3j5j4J0J0K1K1mlJ3J3M4n5l2l2l9l8J6J5P2k8MMkln2n3K8K8o8
-9095A22L1J6J6L1L0l7l8K5J24M0o0o7L2l0l0MLM5M5rqk9O9N2m7J5J4qqL3L3m0m0k1k1N1m8
-9113B90k2P6j6j6l4l5K5K6j7j6l1l2ppRQl2l3L1L1Q7j2J6J5m6N2kkl7l7J5J5j5j6J09J0q0
-9132B70J8M2M1m3m3K6K6j04nM9N0kjj3j3n3n4L4L4L3L4noooJ5J4J4J4k2k3k3k3noonqqM2
-9151B73M2K8K7p8K2m1m0J5J5M6M7mln4n3n4n4mnP8P7k6k6O2O2j0Q9Pr2o8o8RRJ2J2J18J8
-9169C88k7k7l3l3llmlJ4J3j1j1j2j1o2o1L3L3K0J20Pr1m1N7N9l9k1k2p2K7N3N4k4k4K6K6
-9187B95m0l9l9m0J4J4J5J4PPQ9Q9l5l6m1N7J1J0l2l3J3J3L8L8rj0rj0m5m5MNm9n0J%P7P7
-9205C26ooj10j11L8L8N6N6OOpqj3j3J07Rj8j8l6l6j1j2MLMMM8M8jkJ7J7qqLLJ0r0k3k3k9
-9225B14k9O0O0J1J1NNm5m5K8K8K8K8j9j9j9j9RRL3L4J4J4l6l6l3l4J7J6J9J9K6K6j17j7R
-9243B55Rj0j0P2P2k3k4p3p3L8L9J4J4M9M9K3p7m3m3n0m9O7O7j5j6L6L6J1J1l6l6J4J4MMJ0
-9261C30J0j20k0L4L3K9p0k6P2M8n2NMN4m4M6M6N3m7J0RRQl3l3mmnmm0m0JKOOJ03Mjjm4N5
-9281C89N7m2l1l1o3L6j9k0K5K4l3l4k7k7L1L1J1J1J2J1ONNNmmL0L1J3q5k8P2N0N1J5J6n9
-9299D30n9q9Rl0l0o1L9Q8j0j2j3L2o7m3N7N5N6m6m5K5K6j6j6l0l1K5p4L8L8J9q0p7K2Q4Q4
-9316B98MLK9K9l9l8o3o4l1l2R6J95O5l3m7m6rj0l4l5j5j6K5K6N3N4k1k1LLk1k2M4M4m1m1
-9334B92k9P0K8p1l2l2O3O2J4q5q5J3K2K2M9n1q3J7ONP7k2o3L5J8J8l2O7J5J4mmJ8J8ppJ4
-9352C50J4J4J5o1o1r1PJ25J24n9n9J5J4m1N8n3n4K7K7mnnnJ7J6k4k5M1M0r9j00N4N4N5N4
-9369C75KKM0o0m8N1L1L0J1J1l0l0L8L7j9k0k9k8k9k9QQj8j7M8M7k7k7RRm9m9K9K8m6m6j2
-9387B01j3J2J1k4k5M9N0o3o2j3j3j2j1P1P1N2N3kj00n9L9R3R4l2l2L6j29j5j5%%M8M8P3P2
-9404D53m2m3m3m2j7j7j10N6P1P2m0m0L3o7l5l5M7M8n7M1l7l8K5K4r5MP0P0p9K0J06n8qqJ3
-9421B42J3m8N1L2o6n5M5QQK6K6JKL6L6m7m7RQK7K8Lr6m6N3J5J6llk7k7N6N5Q6Q6k9l0j03
-9440C41j04k8k7P8k0p0K9pqO1l8p4K5M5M5o2o2K1K0K1K0K0K0K2K2n9M0K3K3k1k0k8k9Q4j6
-9457B87n8M2k0k1QPL2L1k6k5K3K4jjm4m4o6L3K7K7N4N4k7P3K8K9J4q5j34l6P7P8Q3j6m3m3
-9474C41LLKLj7j6j7j6j1j0j6j7M6n3n3M7O6O6j05oP1k8r0P6J31L2q3q3l8l8J2J1o0o1K8K8
-9492A48q4J4P5P4j3j3J2J2Q4Q4l1l1l0k9K0J9noj2j2K6p3k4P6P8P7JKl4l3n8n8n4n3K9K9
-9510B07L6L7j4j3RRp2K7K7K7QQj6j6RRl9m0J0J0K0J9o3o3NML0K9M3M3J9q0m0RQ5Q5J1q9q8
-9529B02J1M2M1l5l5J7J8M2M2k7k7p7p7K4K4K4K5n4n5K9K8N0M9N0M9m0m1j7Q2L7j4l5J5L6
-9545D03j2o5o4N0N0%Jj5j5j5j5m8m7O8O8l6l6M6M7p5p4M1M1POm4m3L0K9k0k0NNNNononNO
-9565B52NNL1L0NOp4p5M1M2L3L3L4L3q0q1O9O8KJJJn6n6o3L6K9K9L5L5j10j11NOj8j7Q8j1
-9584B03rrL4L4N7N7k6k6K8K8n4n5M4M3J7q2PQnnkj02k5P4J22K3l1l1l3l3Qr2NJ69M4n6l6
-9602B93l7J1J10N9m0o1o0k3k3N8m1p3p3L7L6N7N8O9k9o5L5k8k7QRQRK9K9K9K9j4j4j3j4J2
-9620C50J2J2J2J6J7K2p7l5l4p9K1Q3j6l6l6%%%%k2k2Q7Q8l9j37l1l2M1M2J7J7K6K7L3o6l5
-9637B26l4m1m1L9L9mnr8%J02J01RQj06oQRM5n4M0M1r6LQ2Q3l4l5p3p3O1O1P3k7k2k2n3M7
-9655B53M9M9M1M2m9m9j0rl4l4KKKKl4l5rrj%ONK0J19NNm5m4O2O3j2j2Q5j3k2k1n2n2N1N1
-9675C68qpj9j9j9j9lmj0rO2l7onJ0J0j20k1O5O5L0L0K2K3l5l6j7j7M1M1j4j5k0k1N4m6L5
-9693C29L5J2J3k8k9l5l5p7Q9M3n5m8m7O0O0l0l1K0J9K0J9m6m6nnL4L3RRJ0J0N1N1m1m2j6
-9711C10j7K2K1K1K1k5k5n0n0j4j5j4j5N0N0n7n8j6j6P4P5RJ0l2l1L3L3QQlmlmrj0n0n1l3
-9729A43l4QQP6P5J8J8n8n8O5O6k8k9L0K9J9J8J9J8n2n2k7k8O3O3NOl9l9j3j4n0n0R0R1l2
-9747C25l1n7n6l4l3l4l4M9M9N0M9J7J8J7J8p9p9J1J2L9L9J4J5l9l9LKN1N1K6K7NNl6l5j%
-9765C05k5k5rj0rrM1M2%%rrrqL6L5nnn2n2NOQQp3K6N6N7kkO8l1r0J0QQk7k7M5M4MLlkllj0
-9788C06j0o5L3M4M4k4k4n0n0k5k5K7K7K8K7MMl7l7pqj04oJ6J5J3J12P6r0J1J10N4N5P5k4
-9805D95o3o3m4m5k5k4L3L2o7o8M0M0nmJ03J02n1n1lll5O5o6o5M1M2K7j39L7L7K6K6j2j3n4
-9822B46n5K5K5j6j7m8m7J0J0J5J4M0L9JJJJL7L8l7l7N7N7n0n0K9L0kjk3j21rqP0O9nnJ4J5
-9841C13k7k7kjN7N6L6L6M8j17j35L0P4k5l3l3M5M6l7j35m4N4M0M0K1K1L5L4L5L4o2o3o3o3
-9858A88K8K7K8K7N8N7j6j7j5j4j5j4p7p7m1N7K9K9L5L5J7J6J6J6k8k7M1M1J6q3n1n2K6K7
-9874B87KKJ4J5j1j0J3J3m4m4n6n6O9O8j9j9n0M9K1K2K7K8m1m1m1m1L7L6L6L6m1m1K7K7M5
-9892C19n4K6K7o4o4j5j4M7M8K2K3j4j4j4j4k0k0k0k0L1L0k0j9j8j8POP4P3Q0k0j8j8l0l0
-9909B75N6m3PPL8o1n5n4rj0rrQ2Q2O1l8p5K3J1J0L0K9k0k0k9l0k9k9l8l7L8L9N7m2J4J4l1
-9927B05l2J8J8O4O5J1q9j07rk1k1QQQ4Q5Q6j4j28l0J4J4mnO0N9n6n6k4k3lR6M0n8m0l9PJ05
-9945B88k6k6k1P8J6J7Or4m3N5K6K6K6K7J3q6l0l1KJk4k3J1J1N4N4J3q7J9J9q1q0l1l1O9O8
-9963A85J3J3Q4j6r8Jj2j2Q0j8l8O1K5K4l3l3qqOOj9j8L8L8L9L8%%j%L1L1L1L1r5r6j9j9O6
-9982B98l2o4L6M5n3L4L3n1n1L1L2M8M9K5K4n4n3o0L9K9K8q1q1LKm7m7P2P1K3K2kkjkJ3J3
-10000B89O8l0o9p0q1J7RRK2K1l0O9K5p3m3N7N0m9L9L9M6n4o2L8k5k4ooJ2J3J28L0o4o3K4
-10017B56K4k6k5KLM5M6L1o7o7L1K3K3k1k0PQQ8j1q4q3qpJ4J5l6l5nnJ9K0RRp1K8R9J00j0
-10035C19j0ppJ7J8l1l1N9l9r0P4N2N2Jr8JJL9o0K1K1j4j3J1J1JJm2m2l8O1NNlml5O4n9n8
-10054A53mlO7O7j5j5K0J9k9l0l3l2J7J7M2M2K1p8o5L3P7k2K2K3o5L5k1k1m5N3k1k2k2P7K1
-10072B63K1k3k3k6k7N6N5o4o4J8J9K6K7n6n6K8K7P8P7j9k0o9o9O4O3j9j9m4m4OOM2M2ppq
-10089B54pM2M3M8M8jkn7n7K6K5O9O9j13j13m4m4NNklK2K2m5m4L8L8K7K8k2k2j9j8OPK1K1
-10107B51k8k8q8q9O0O0N0M9M9N0l3l4l3l3l2l2J7J7N2N1N1N1k3k4k4k4%%%%rqM1M1l7l7l8
-10125B36l7m0l9RJ0J6J6J6J6N2N3LLj0j0l4l5q1q0L4L5M5M5l8l7j5j5RJ0K0J9l0l0O0N9k4
-10143B11k3ooooqqM1M2n1n2jkK2K3K2K2M9M9ppJ0r0j01O3J00J00l9l8q0p9L5L6qpM2M2n3
-10162B31n3L0K9K7K6K7K6L1L1n1n2l2l2J8J7M6M6l7l7l8l8j4j3L9L8L9L9NNm5m5j4j4l9l9
-10179A57QRQ9j0n3n2rrL2L2L2L1J7J7l2l3L9L8m4m3j1j1L2L3O9l0k4k4NMk0k0k9k8M7M8N3
-10197C10m6j6j5MMK3K2L7o3%jl3O6P2k7q2J6L8L7K1K2k8k7k1k1K8K9l3l4Mr5m0N8k8k7K5
-10214A79K5N0N0m4m5O1l9l8l9NNL5L5J1J0l7l7j2j2O7O7M1n8j9j8k4k5L8L7J3J3k9k9l6O4
-10231B65j5j6M0M0n7n7l0O9L7L6pok8k7K2K2j6j5L4L4o8o8p3K5K7K8O5l5J9J8k5P4K3p6j4
-10249B45j4L5L6J0J1l3l3J6J6m5m6L7L7ppJ7J7MLMLo9p0M6M5l3l3l3l3K3K3kjO0O1J1J1n3
-10267B59n3n4n3L0L0L1L0JKKJKJKKJ4J4J4J4m2m2k0k0J4l6n7J08R7kp4k3n0N0rj0R3p%jK4
-10287B82K4jjj4j4j1j1JN0L1o7l6J3MMp2p2M3M4L9L9j9L0P2k6j7j7j5j4m0m0opJ4J13K9p0
-10305B62j17j7M4ol0O9L9j1n3n3l9O0N4N4J1J1p2k3M3n5k1k1J9J8mll1K0N0m9l8J1K7K7K9
-10322B05K9L8o1q5l6j6L4K7K6M2n8n0M9P0P0J6J7P2k7r5r6m6m6l1O7R3pj9j9K4K4ppJ1J1
-10339B19N1m9p7K3P6K6k3k2n3n3R6R5n3n3L0K9n6n7opj9k0j9k0l1k9j5Q4J24m1RQmnl8J1
-10357A31M5n4k0k1K1K1k9k9j5j5O7O7LKj3o3o5L4J13J5J4J3J7l2q9J0L0L1J3l6o6L2L3j6
-10373A49Km7nR4M8n1j29l0N9J09Km7L3L3k8k9k8k8P0P0K0K0k0k0p0o9NMk0k0J2J2j0j0lM7
-10391A25R9%M2M3j3j3l0k9k9k9rqrqPPPPJ4J4o2o3LJ02K1K1QRj7j7M8M7l5l5m8m7L5L6n6
-10410A38n5O0O0kjn1n1M0M0o5L4RRM0M0onooL0K9L0L0l2l2l2l3j9j9p5K3L6L5m1m1L7L8L7
-10429B23L8o2o1N3N4jkjkPOPPJJq7q7N8m0n9M0o3L7R8jm3N5M9m9m0m0O9O9K2K1k8k8MMK9
-10448B58K9l9l9m5N4J9J8l1O8m9n0OOkkO0l9p6K3J09J0r2P3L0p0J1J1NMK5K4k5k5onn6n5
-10466A37n2n3LJ68O0O0m6m5LLRRo4L4K9K9K0K0k9k9o4o4P8P8lj01L6L7J5J5l5l4k3k3L2o6
-10484A44qpL5L6K5K6k4k5n6n6R2R3j1j1j1j1OOPOJJQ8j2o5L4J5J5J2q6l1l1L7L6L6L6j9j9
-10502C04k0j9JJnnM9n0NNk1k2k1k2k2k3k3k3J0J0J6q3L2L2%JNMQ0Q0L8o2J3J2M3n6n0n0l3
-10522A31l3P6P6M1n8j07qM1M2kjl3l2K1J20Q9rLLl1l1nok7k6%J00L5L5p5p4j2j2j2j2j8j9
-10540A70L2L1qqqqJ2J1p1p1k9l0Q6Q6N0M9l2l3qqqqK0K0o0L9N5N4Pr2r1Qk9l0N0N0%%j7j7
-10559A64j8j7ook4k5J2J11O2l7jjM2M2p2p2J0J1k1k0k0k0M5M4K4p6k7P1j5j5OOM9M9J9q0
-10577A94p4p4kjM7M8L8L8j1j2p1p2J1J2P1P2m4m4M4M5nnopM3M3k6k5j9j9l5O4L6j3j1j2j4
-10595B04j4L1L0j8j9k3k3k3k2RRm0m1J0J1M4nNJ05N2m7m4m4L2L2O7O7J8J7o7o7j8j8n0m9
-10612A11L2L3M8M8l4l5rqrqkjkjRRRRl1l1J8J9%j%%j0rrj0M6M5M6M5j2j1o8o7O7l1j3Q7O5
-10633C34l3n4n4LKK8K7k0k0k1k0qqpqnmN7m2q7J2j%M8M8M8M7J1J0J1J0j5j5M1n8j9j9%%M9
-10653B68M9opL9o0k9l0m4m4P1P1j5j4nmq5Q1j3j2n0n0L3L3q0p9O9O9J1J1l9l8j6j5RJ0K0
-10670A09K1K0K1j5j6j5j5jko4L6R3pk7k7RJ0j6j6N0N0J%PPQPk3k2j1j09J2J11j%jjk6k6o
-10690A25onoM8M9l5l4O3O2J3J2m7m8mmL7o1l1l1K5K5N0N0jjn0n0K1K2P1P0k6k7k6k7o8o9
-10708H6Q0Q0k0k1n2M8j8j8j2j2O3O4L7o2m1m1L6L6j0j0M0M0k2k2rj09p2K7j1j1noM5M4%%
-10725A42k4k5O3O3L9L8o2o3j3j3N1N2n8n8j8Q1Q2j8m5m4n1n0K1K1k2k3o5L4Q4j6J9J8j2j2
-10742A16J7J7J7J7l8l8k7k7n4J11kj02l2O5Q7Q7O6O6q2q3K7K7n6n6m5m5L7L7P0P0p9p8J3
-10758A03J4j2j1ooJ9J9R6R6M3n6j17j7MLJ9J9q7J3jkNNQQO3l5PQJJJJj9j18m5N4P5P5M3M4
-10778C15l8l9p8p9MNJ1J2j9Q0J2J2l1l1%jK5K4n2n2r5O8M1M0l2l1K7K7mmM7n3p9p8K3K3M8
-10796D8M8M4M3l9l9JJQ3Q4k0j9j25k5j%L6L7j8Q2k4k4J2J1K4p5k1P8M8n2m2m3L1o7j3j2O
-10814E8OJ5J5J5J5L4L4m9m8poopl0l0K6K5o1L6Q6j2k7k7qqL2L1L1L2K6K7n6n6N4N3oj06j3
-10833H8j3NOj1j1L8L9%%k4k5J0J0O0O0j5j5l9m0k6k6K4K3N0N0%Jn5n5N5N5M9m9m3m4K2K2
-10851A76K1K2m3m4POJ8J8O7O7p1p1ONP7k1l9l8j55J0J21K3J7J7J0J1n4n4K9K9rqP2k6MNj
-10869B04kK3K3k6k7NMMNm8m9JJPPp4K5Q7Q7L9o0r1QK8K8M2M1qrKKm7m7j27j25N5N5j3j3L7
-10888E4L7k1k1K9K8L8L8j2j1OPOOJ1J2n5M4O3j02K1K2l7l8M3n6n9n8K5K6L8L9L8L8j2j3j2
-10906A62j3%%k5k5L8L8J4J3j6j7m1m1N1N1J0J0k8k8n3n3M5M5j3j3k7k7m6m5j8Q1J23K3k0
-10923A55k1J4J5RJ0o5o5Q1Q0L3j32k5k6K2K2L9L9kkk4k5m9m9jjL1o8k5k4J08J10L6L6J34
-10939C70l0j15j6o4L5J8J7m0m1Pr2l4O4L5L4J6J5RQQQL8L7m8m7n0M9M9n0j2j2j2j2n6M3K9
-10957A58K8ONn0M8lkLLk5k6k6k5QRRQK3K3j8j8j6j6M2M2j9j9L8L8%j%jj3j4J1J2j04j03k
-10976A3R7M7M7Kr7OPK5K5k8k8L0L0OPOOQRk9P0Lr6r0J0N8N8M6n3j01j00K6J26N8N8OOK2K1
-10995C17l6l6nnm6m6k4k3k4k4N5N5j9j9k2k1K6K6o8L0J6J7K8K8K8K8l6l6r1PL4L4jjJ5J6
-11013A77j0rj0j0j0j0RRLLK0p9k4k3P5P6M8n0l3l2m5N5J1J1l3l2K8K9k2k1MMkR7J2J1M3M3
-11032C13j7j6r9j00M8M7M8M7j4j4m5N4LLl4l4p3K6k9k9K7K8K7K8K9L0q7q6J7J7kkp2K7Q1
-11049A47Q1L0p0l2l2n1M9J04Op3K7J4J4OOm4m3J2J2j5j13l2l1L7L8Q6j3k4P6J08n6o2L6j8
-11065A80j8j2j2l0k9l6O4N9O0j6j7n1n0L2L2m0m0m0l9l9l9J0J1L9L9R0Q9J6J7o7o6J6J6m0
-11082H9N9MNl9l9j8j7R8R7k0k1k1k1l2l3m5N4O1l9J7J7N7m1l5l6o0n9K1K3K7K8K8K8L1L1
-11099A99POo4o5m3N5Q9j0l0l1J6J6M6n2J9K0j1j1k0j9j17M5J73P4qro0o0j1j1RRQRm1m1m8
-11117C8N2K2K2K8K8j3j3j3j3K6K6k3k4m3m4L9L9L3L4n4M6P1k8m8m9k8k8K1K1mln3n3llmk
-11135@J9K0nnmlP9P9K0K0l0l0p1p1M5M4l7l8J2J2N6N6POopo2L6K3K4k0k1JJj11j2R3oJ2J3
-11155A39j5Q5MMpqkj00L1L1n1n1m7N3M7M7j7j7j1j0l8O2O2l8k7k6J6J7J6J7rqj7j7O4l6M4
-11173A87M4p8p8k3k3K0K0K6p3MJ02N8m2l0k9M0M1rrk5k5K4K4J1J2l8l7l9l9J7J7o5L2J16
-11190A33J7j4j4K9L0l1l0l1l0J4J4J5J4l2l3J7J7j7j7PQL1L1J3J2p6K3K3p6M9M8N4m4r3O
-11207F7K7K7K3K4kjM4M4nnr6r5j3j3J4J5K0K1o1L8L2L2M1M2rqk5k4l8O2Q4j6l7l6JKKJL8
-11226B17L8m4m5j2j3L7L7L5L4p4p5q0J9M0M0J6q2k7k6L3L4N8N9p8p8NML2L2n0n0K6K7k3k3
-11243D3K2K3P8k1j5j5L5o5J0J0k0k1j4j4O3O2L3o6J4J4M2M2ppm0l9M2M3m0m1j4Q5K8K9j5
-11260B64j5m8m8m3m2n8M0J23K4k6k7l9l9P5k4p3K5N0M9Q7j3rrk2k2Q2j7QQk3j23qrllN3m7
-11278I8l8l9k5P2J2J1K3p7n5M2J0J09K3p6j4j4O3O3p8p7J8J7opL7L7L7L7j6j6LKL1o9J2J2
-11296A62m2m3m2m2N4N5J4J4j5j4K6K7kkq3J6M1M1J2J2r9jJ24K4J4J4j0j1n6M4M3n5m3m3O4
-11313A98O4N3j13j12N2L4L4M4M4j03j02MNOOn0M9j%M0M1jr9j9j9L1L1POnnmnrrrrK4K4L9
-11332A62o0K8K9O4O4j7j6o8o8p1K8K4K4P4k4k0k0j4Q5MNn0n1M1M0j7j7L9o0k9k8j1j0k6k6
-11349HO5O4m2m2RJ0M3n7%%POQ1Q2j3j2k7P3n0n0kkO3O3j17j8K8K7jjp4K6O0O1k2k1m6m6K7
-11369A60K8l5O5L7o1k1P8j0j09k3k2J7J8J2J1N2m7l2l2M4M5LLl6l6NNj4j4j4j4N0N0m1m2
-11386H0qrM9M9j4j5M3M3K4K4o7o7J5J4m3m3ppJ01J00k3k2p9K1K7K7q0J9on%Jj3j3O1O2jj
-11404B37%jN1N0p4p4m3m3kkl0l1M4M4k6k6l1O9J00Jj2j1p0p1P0P0l8l9j4j4KKJKpoo3L7N1
-11423A03N0j%j2j2j3j2ppL4L3MMM6M5n9n9M8M9J8J9L3o6l9l9p6K2j1j2L6L5m9m9RRJ2J2j3
-11442H5j3M2M3KJl5l5j%M3n7L4L4M9m9j8j8k3k4L5L4L5L5k3k2k3k3o4o3rqL7L9k5P4J15J6
-11460B20j0j0n4M6K2p6j11j3M9M9lkqqL4L3N0M9l5l5l7O2j9j8n8n7oR4K0K1O4l5p7K2l9m0
-11478H4onM6M6K9o9j4j3j6j6j5j6M8M8J4q6j8j8O7O7MNMNMNL0L0n1n1lmpR2R2pm3m4k5k5
-11497A68KLK1K0j4j14q8Rk7k8J9K0Q3Q5M3M4k1k0K0K1n4n3MMppJ1J2L6o4nR4k3k2m1m1PO
-11516A03POk0k0O4O4P4k5j9j8ppp9p9p8Q6Q7p8K1K1O0O0NNjjN0m9m9N0l6l6n4n4M4M3o1o2
-11534A7j3J52R0ro0o0M9M9l6l6J4J3jjppM3n6n6M3J8J8J9J8J1q7k5k6j2Q7L1L1m5m5L7L7
-11552A95q0p9l0k9M6M6K0q0J1J0J0q8RQKKN8N9RJ0J7J7o6o5L8L7j1j2J%M4M4L3o6o6L2M3
-11570A29M3l4l3o4o2M1M1J16n0l9m0poJ7J8J9J9l0l0NNNNM4M5M4M5j8j8OPp4p3RRononL8
-11590A10L9N7N8M5n4j36l7RRl5l4Q1Q1L1L2l0l1m2N6M1n8kkK0p8k9P0M8M9k8k7k6k5N5m4
-11607A73ono1o1jjM8M9j3j4L6L6j6j6o6o6K0K0K0J9M9M8nj04q4J3J24K5poo3o2nmM5M5RR
-11625A22m0m0M6M7l6l6J6J7l3l4QPN6N7qqqqk8k8K1K2J8J8poM4M4N1m8j5j5k1k1K9K8q7q7
-11644C7kklkK5K5N0N0k4k3Q2j7nmr3r3j5j6R9R9j7j8L2L2l6l7j1j2nnJJk4P5K6p4m5m6kk
-11663AP0P1j2j2NONOn3n2L0L1j0rJ5J5M7M7J02Ml6l5l5l5q6J3P3P3m3m2p9K0J13J5K1K1K
-11682B67r6r6LJ5J5K2K1k6k7J6J6O2l8J8J8p3p4j7j8j6Q0J07PONk6k5l8l7J2J2rrl5l4J1
-11699A9J1J1J1j6j5m6N1N9N8j8j8J9J9K5K5JR9K4p6p2K6j7j6j1j11n6qM7M7L0o9k1P7P1k8
-11716A32l0l0P9P9l0l0l0l1K2K1Q3j5r5NN3Mp1p0k4k4N3N4k9k9n0n2L1L0P3P2j3j2L5j5k4
-11733A22P5N1m9r1Pl6l6P9k0n8rJJL9o1M5M5j2j3LN3Q7j3l1J8k4k4k1k1n7n6l3O4O1J1l7
-11751F0l7J3J3j2j2K4K4j0L9N3m6J9l0J0O1J3l5o6L4N3Lk1k1k4k4M8M7o8o9ppM2M2r2r1N7
-11769a7N5L8L8j2j2J1J0j4j5m9m8n0m9J04J03K1K1K7K8k2k3j1j2j2j2j2j3j2j3J6J6M1M1
-11785A62p5p4QQOPPPL0L0NOk9k9N4N3NMk0k1NNNMk8k8l4l4Rq9k2J42Q3q3q4J3N9N9j8j8K5
-11805A15K5K5K5q7q8l8l8N5N5L0L1l5l4M8M8k8k8llK8K8LLl3l2M9N0m9m9m8m8LLN1N2jjk
-11823H2jM5M4l7l8K4K4k5k5J7J7J8J7K1K0o2o2K6K5k4k4k9k9k9k9Q5Q6k9k9K8K9n5n4J8J7
-11841F2J2J1N1m9QPK6K6n6n6K7K8K7K8mlllj4j5j4j5J8J7o4o4l2l2J16J16NMO0l9k6k6l2
-11859A02l2j5j5J0J0l2l1J6J8LMLML2L1O3l6o2o1m1N7lmN3N2l4l3l3l3k6k6K3K4MNM6M8P7
-11877A68k2m9n0k5k5N6N7L6L7j3j4K4K3J1J09j6j15lmJ6J5o0o1n8M1P2k7m9M9j2j2k2k3K1
-11894G5K1N5m4L7o3m6J19P8q7m2N8M7n2l3l3L5L6j4j4J1J1k6k7jkJ9J9%Jq8J1N6N7J1q8q7
-11911A0J1J8J7M9M9j0j1m6m5m3N4L5L5Q4j5n0n0k8k7J4J4mmP0P0p4p4P2k6J7J8L2o7l2O8
-11929A31O1l8k0k0k6k6K3K3M2M2M5n4K6K6m6m7J6q4p7K0N0N0j4j3K8K7N7N7o7o7k7k7k7k8
-11945A6k0k1N1N3rrJ6J6j2j2j3j2K7K6j4j5K1K2M6M6j4j3NOO0l8q2Q4Jr7ppM3M3j03mnoP5
-11964A44P6K1K1llk5k5k7j26K1K2n2n1m2N6k9l0O2l5M3M4K1K0l7l8p7p8l7l6O4O4O4O4L7
-11981I3L7L7L7m9m9o8o8n0M9L3L4L9L8L3L2P2k8o3o3K0J9k2k2j%K4K5QPj6j7L0L0ONj5j6
-11999A61j6j5MNo4o3n1M5P2k8K5K5J8J9K8K8o2o3N6N5k9k9q1J7RJ0j8Q1k1j18lR5O9P0j0
-12016B21j09n3n3M2M1J%N0N0%%j2j2j2j1PQQQm8m7KKl3l4JJl9J24P5P5oj05n5M3k3k3j8j7
-12035D9o4o5N0M9J2J3R5lo1j2L5o4MMn0n2M4M3L7L8P6k2n4M5jj00j9L0N3Lm1m2o3L4P5q9
-12053a3q0l0M8M7mnj3Q4Pm2j4L3N9RO1O2m6r5p3K5k3k3O5O6mlKLo6L2K7K6J7J7J7J7%jjj
-12072A87l3l2qpk1k0K9K9N8N7n3j02r2P1N4Mjjjkl6J4M7n1LJ02J3q6m9n0K6K7M3M3j3j2P
-12090A44r2m6N4Q9M0m1m2m7m8O5O5N1Ko9R6N5m4K1K2q2q2l0k9j0M0P4k5k8P2O4l4m6m6n8
-12107E5M1Q8Q8q1q1m4N5O1l8j10j1n0kN2N4L3o6mM6L6L7n2n2L1L1jkkjk2k2k2k3L5L5j5j5
-12125F2J0J1J7J6l3O6O3l6m2r1m4Lk5K3j8o9N3J01K0k9j2L7L1j8l2q0l5J5P1P1J28l7j12
-12141H5N3jjool1l1J3J3L1L1O2l7q9q7%%n5M3M1M2rj0p2p4nR4k8k8L0L0R9Kl3l4j0j1Q6j2
-12160H5m5m4OOM6M6K2K1j9j8OPLKLLk7k7LJ01J8q1r3r3O2O0MMN7N8j7j7n6n7J8J7L0L0j7
-12179A07j7L9n9k8k9OOj9j8j0rK5K5jr8M7M5QRQQJKJJMLn7M0O8l1k0k0m7N1P6k3p1p0J3J4
-12199b0N8N8j5j5L6L6o5o5r0QL8L6J03MO0O0k1k1k1k2QQQPm6m6m7m5J7J8M3M3KKKKJ0J0O6
-12219B04l4J1J1NNqrqqj01j00K3K1M4M4LKR2R2q2q1OPj8j8llo5L4L5o4n3J10K8K9n2n2n0
-12237cn0L4J32rj0o0M0j0j0L2L1N8m0J5J4nnl0l0kkk7k7mll3O4J2J3ooL2L2rro0n9L0L1l5
-12257B6l4j1j0J3J4L7L8J3J3O9l1m0m1M4M4l2l2ppMMK9K9k4k5J7J6ooL5L5ppl2l2RRL4L3
-12276A81l3l4PQj1j0j0j1k3k3JKM3M4J9J8l0l0n5n4K6K7K7K7J9J8k3k3M6M7K1K1j6j7p5p4
-12293E0O3O3ONlklln1n0n1n0M7M7M8M8n5n5J3J3j04N9J36L7j13j4j8j8O2O1j2j12o6R7P9
-12311A54Q0N6j09j14j4M0M0K1K1j0j0j0j0l3l3QRJ4J4k6k7NNNNl7l8l6l7K0K1J10J11j7j8
-12328A60m2m2m8m8J0RK1K1llK3K4n1n0p1p1L6L6L0K9K9K9nnnmk5k6M8M8RQm9m8K9L0NNop
-12347C0ppJJk2k4K8K6K8K8M1M0q3q2L4L5J0J1m5m3M6M6K0K1nmj%%%l5l5j0j0j7j6QRKKKK
-12368B5mnnmj3j4K7K7P2P1l5l6L7L6L6L6l9l9LKJ5J5J4J5k0k1m5m5m3m2m1m2K7K8m7m7N2
-12386d9N1noL7L8l7l5J3J4k7k7jjK4K3P2P1M8M7j05j04k2k1J9J9l9m0J01o2K9K9O3O4J3J4
-12403B08n7n7q1q1K0J9P5k4J6J6L4L5K9L0k1k0j0rm1N8M4M5l3l2k7k7k7k7k0k1j4j5n5M3
-12420b7J62kn3n3K0J9L6L6j4j4k4k4J9J9L7o1P7P6N2N2o3o4N6N6OPq2q2n5M4k5k4OOk3k3
-12437G3LKK5K6l6O3K2p7l4l4KJ01j1j0j3j11l0O9Q3Q3PPJ4J4j1j1m7m6n3M6NNp2p1j0j1L3
-12455eL1N1m7m1m2K1K0R6R6K0q0q0K0n0m9L8L8NNL6o2nnP2P1L3L3n0m9rqrqlkL4o4j16j7
-12474h1l0k9N0N0JJk8k8N4N4L5L5L6L5j1j1J3J3m8m8L4L4J5J6rrj9j8j9j9j6j6j6j6J3J3
-12492C1J3J3J9K0J9K0PPKJL6o3ppnnM4M4j%k5k5o0o1l3O4JJJ4J3r2PN8O0P4k4j9j9RRm0m0
-12512F0qqpqo0o0K8K9l8O1N4N4j6j7j7j7L6L6J1J1l8l8J1J1j7j7QQm8m6L4L4rqJ6J7JJm7
-12532cm8J5J6O4O5nnmnJJj8j7j9P9k5k5k3k3k2k2OPL0L2M4M5p1p0j9k0L0K9lkN4m6RRm5m7
-12552e1L8L7nop0K7L3o4NJ03M2M2j6j7opo8R7K0p9p3Q9N4m6n5M4L2L1J8J7l3l2mnKKn1M7
-12570I2J7J7p3p1M2M3N4N4oj05k0k0K4K4j0j0J5J4K2K1O0O1P8q6p6p6nmnmn0m9k3P5%jON
-12589C0ppk5k6K0J17J3J3J0J1j7j15j7j5K6K7rj0rrk4k4K5K3J9J9l1l0J5J3J5J5L4L4J17
-12606B21J16j28j29j3j3k8k7k7k8J0J0J0RK5K5K5K5l0l1K0J9P3P3p5p6pqk6k5n2M8M1M1k1
-12623D7k1k1k0K7K7K8K7nnnnLLK8K7L9L8p6p7J1J1r2Nj3j2ooK4K4L1L1o1L8O5O5k4k4l0l0
-12642F6K9p1kj00j0Q8N2N2J5J4l5l5k9k9KKp9J9J3J2L1L2j2j1n8L9O6O7J6J6K2K2j28k9q
-12659C9rM2n6M2M3Jr7j7j7M6M7M7M8j7j6L3L3k4k4JJj5j4o4o4J6J7l1l3N9O0k2k2k2k1LL
-12677dL9M1M1M0o4o4j4j5rj1j1j1L4L3j04oO1O1k2k0M5n3n3M6P0P0l8l8k5k4J%N4N6N6N5
-12694B17k4k4j07j06jjkjK3K3kjM4M5l8l8O2O1Kr8k0j9n8M1K8K8j6j5M1M1J6J7j9j8o8o6
-12712e3K7K6p7K1N9O0k3k2R3pl3l3RRRRN4N5k8k8n2n2klk1k3K6K6N3N3K8K8l3l4l4l3po%
-12731D1%l5O4QQL0L0j9k0j9j9L6o2n5n5j2j2N5N4k7k7J9J8P4k4nmL9L8k4k5k5k4k1k0MML2
-12750B0L4j0j0l2O6J17J7m2m3JJp6p4j6Q2M0M0mlM8M7o8o7MMm5m4J3J3KJ00J02Kp4K5k2k3
-12768A25j6j7k1k2k1k2J5J5RRM7n3n1M6L9L9o0L8POL7L8l7l6J3J3m5m4k3P5Q3j6o0L9l4l5
-12785H0k9k8j1j1j0j1N7N7QPL7L7m6m6j2j1j2j2L7L8j3j2L0K9k0k0j9j8r2Om1N7J47M8o2
-12803A39o2k5k5P8k1j5j5M7M7kll3l3M9M9NOJ2q8p9p8O3O3noM4M5mllmk7k8l3l4Kr6m7N1
-12822f9J3J2M4M2k9k8N2N3JJm8m7K6K7LLnnn9L7j0j1mnJJK5K5K6K7n7n5j3j2O3O4L9o1p2
-12841eR2O1O1j0j1KKq0q1l5l6j9P9Q2q3qrK2K2l2J33Q1q5j2j2L6o3opk2k2k2k1k9k9kR6O0
-12859H8O0M3j21J6J5j9k0L4L3m9m9k5k4k5k5J0J0MMP1k7n4n4M5M5M4M5j0rj21k2N8m1o6L4
-12876a02J17J9jkK1K1k9k9P8P7l8l8OPm4m3QRKKL9o0M6M5LKmmL7o2l1l1K3K2k1k1m8M9M4
-12895F9M3k4k3p9J8J9J8l7O1L8o1r8O5N9m1l0O8j4j3qpo4o4N0N1k8k9mml2l2ppJ2J1R4R3
-12914F3nnK6K6n5M3o1o0l6l5rR0K0K1N1N2m6m7k1k1noM3M4M6M7M6M7k2k2k2k2m2m3m2m2L1
-12932B7L3L2L3l1l0l1l0n6n7N9N8J6J6lln4M4O9l0j2j3j8j9K3K3K3K4m2m2m1m2M6M6N9m0
-12949C7m6N1M6n4j1j2j7j8K0J8J9J9K1K0J4J4L9o0o1L9K8K7L4L4o3o3j3j4PPL2L1J5J4l5
-12966A19l4OOp6p5K9K8k0k0L5L5j7j6K1k8n6M3j7j7K3k7j6Q3K7k2l1l1P9Q1K7K6n6n6k4k5
-12983DK5K5QQl9l8J4O5J33l2n6oL1L2k7j26p2K5k1K8O1l6K6K6M4M5n7n8qqj3j3k4K7K5p1
-13001e3QJ05J20K1J%j8j9%%m0j38r0J0P6P5j%J3J2l0l1n0M7j3L6qn6l5O2L0k0j0j0j2j3k4
-13019e5P3O9l1m5Ll7l9M7M6j3j3L6L7J8J8l1l1l6l4J4J3k6k6N4N6J6J6J5J6J9K0l1l0N3N3
-13036B14n0n0j24P1J1J1kkn1n0j4j4L5L5J1J0j4j4K2K1lml3l2q3q3O4O4O3O4%%%%M9M9o6
-13054A05o6j7j7L2L3k4k4k3k4N1N2LKk1k1k2k0OQPQj8j8L1L1K2K2k7k8l6l6p4p4p6J23R3
-13071c7R2k5k5K5K4K9K8LMQRRQl3l3l3l3L4L3j6j6qrP4P4J5J6l4l4l7l8M4M5l4l4J6J5m1
-13090H5m2P4P4n1n0q2J8l0l0K5K4l6l7M6M4O1O1j11j1j7j5j0j0J5J4N8N9J8q0n0m8j0rj0
-13107f3j0L2L3L1L2k1k2K8K8k6k6L0K9p1K7J11J1j3j2l9j37qR1J04o1m4N6P2P2m8m8m8m8
-13123D2OOn4M2P5k5j2j2l4l4J6J5l1l2qqN6N7J3J3n0M9M3M2l6l6J4J3m5m5m4m6L6L4m1m1
-13140f2m7N3P5k1qrL4L4L1L1j8j9k9k9Q7Q6m0m1m0m0J7J8o3o5K6K5K5K6J7J8ppj2j2L8L8
-13158A10J8J7l1l2p5p3PQK0J9M4M4n1n0kkj1j2L8L6j4j4K7K9K7p2L9n8k6k6J8J8M4M5N1m8
-13176F2j5j5LLl8l8j8Q0M2n6n0M8kjNNm5m7J3J11O5O4M3n5%%M4M4n7n6ppj8j8o7o6J1J1p0
-13195i2L0K7K7L2L3nnn4n5L3L1N8N7l3l2J7J7J5J5l4l4k6k6K9K9o4L3LLJ2J2J2J2l7l6PO
-13213A7L2o7r2PJ02J01ppl9l8j7Q0L4o5n8L9j%j%L2o7m2N7NOl1l1l8O1J10J1J%o1L8m0l9
-13231hm0N9N6N7J3J3jjjjj5j4j4j4J4J5QRK0p8p7K0L7L7l9l9O3O3M2n7j07qM7M6K6K7n6n6
-13250D6n1n1k1k1j3Q7N4N6LLk2k2m0l9k2k1R8Jk5P5J8J9%Jm0m0j6j5J9J9o1L7N9N9J5J6K1
-13268A86K2k8k8qpn7n7O2O2J3J3o0o0j1j1qqpqj1j2L1L1M3n7%jJ9J8M3M3r0r0K4K4O8O9q0
-13287G2p9k6k6K4K4K3K5l7O2J01Kj2j3n5M3K5p5l6O3Q2j8o8o8QQM3M2m0m0K0K1P6k3k9k9
-13304I0m8N2J05Pl6O3p0p0j5j4k2k2m6m6J4J4m1m1Q4j4l9N9Q0Q1NMnoooMMj5j5r2NN6N5O2
-13323A75j04o6L2O0O1j6j6m0m0n2M6O2l7k5k5J2J1J1J2qqP5P5m3m4k4k5M4n5m8m9K8K8K8
-13339C5K9M8M8l4l5J%m3m3m8M8R8o8r4O9l3l3R2R2O6l3QPm8m8J8J9l2l1k7k6l2O6j4j4qo
-13358fmlmlk2k2K8K7m5m5MMM0M0m2m3J6J6M1M0qpjjo3L4k1k1M1M0R6kl2l1r2OL1L0R2opq
-13378H7j3j4j2j2J3J2J7J6o6o4PQN6N8%%%%rrj0rPPPOK0J9K5p4k9l0J4J3l1l1N0N0k9l0K0
-13398D0J9k3k3K7K6j9k0jjL2o7onm8N1K3k5K1K3k9l0j6j6R6R7k6p6k1P8l2l3J6J7L5o4j4
-13416FQ5J8J7n8n9ooM2M3j8j7PPN2N2l1l0P3P3j09j08J3J3l6l5n9n9Q9Q9k1k0MNJ1J1l8l7
-13434c7J6J6q9RKKN7N6k2k1K6K8J9K0K0J9k7k8k8k8j3j4L4L6MNJ5O6Q5q0j51n3L7Q5J11n4
-13451A23n2kP1k7j06oM6mKN2N2Kl2J6r6r6OOQ7Q8r8r8J1J1N4m3J2J1N1N1l1l2NMk0j9j2j1
-13470b4J3J2qj0J5J4M5M6K1K0j2j2j3j2NMm5m4O7O7J8J7o2o3N3N2RRm1m0l2l1N1N1llN3m7
-13489A40llj43m5k2K8L4j5K9L0Lr4oM5J0J1onl1l0R3R4k1k2%%%jJ4J4o9o8L9L9ppnM4q8J1
-13508a3J8J8Q1j9rrlj01k2P7J5J6p5p6L7L6N6Ok4P5L7j2n8rN0%q0k9%jP6P7jkkjonm7m7R
-13528C3RL4L4k1k1LMn5n5lR4L8L8K6p4p1p0l6O2j7Q1L0o8K9L1n1m9j2j1K9L0J0J2P3k6j44
-13546h4m6M9M8POL0L1l0l0k4k5l4O5M9N1nmm6m5P3P4J7J7l2l2l2l2j1j0R6R6j1j2l6l6j2
-13563H0j2k7P3l8l8k5k5m4N4K3K3jkM0M0k5k5k5k4k7k8m2N6O4O4l0l1r5KL8L6L8L7k0k1P
-13581G0Pj7j8m0m0L4L3L2L2j9k0j39m1O0O0%jk5k5L3L2RQJ0J0J7J6j07rk4k3L4L4N7N9J6
-13599A15J6p4p4k7k8M0M0M0n8k8k7J9J9M9m8m5m4K3K3L3L2O3l5%%oom4m5O3O2L3L3QRn2n1
-13617B8J6J6O0l9k5k5n1n1k8k7M5M4J9J8k9l0K7K7K2K2K2K2J%O2l6j20k1N6N7j7j8PPO0N9
-13634A80Qr1m1m2J0J0M3M3r6r6M7M7M7M8LLLLn4n5k9l0k9k9mmN3N2N2N3n3n3lkr0P4OOo0
-13653g0o1L0L0K3K3j2j1l6O3PPj6j6l1O9OPL8L8j7j8l1O7k2k2m1m0J0RM9N1k8k8N2m6m0m1
-13672d8J0J1OPM6M8n3n1J5J4P8k2m0m0rrM7M8j2j2j2j1kkm2m4QQK7K6P5k2k5k4r8r8M3M2
-13690a17M2M3J7J7L8L8l6l6OPL1L1mmo2o0M0M0j7j5L2L3m1m0LLMLJ2J3k7k8pqM9N0L6L5J0
-13709A31J1j5j4k0k1j7j15r1QK6K7P4P3J2J3ool0O8J3J3KLk2k2J0J0J0J1m1m1j6j6qqJ6J7
-13727C9m2m4J5J4l3l3N7N6pql1l3N2N3O7l2qrj4j4J8J8K4K5r7LK1K1p0p0K1K0M2M3J8J9n1
-13745E0n0k5k5JKKKRRk6k6L7J34o0n9j4j3M4M4o1o2M6M4opP8j9q7J1l2O6MLO8O7n6n6j5j5
-13764Gj9k0j16j8J06J04K1K0o9o8L8L8n0n1QPM1M0j%k7k7k1k1j1Q9L1L3NNNOn8n7%%K3K2
-13783A5K5J24JJj2j10l3l1j4j4O0O1p8q0%jK5K4L1L0L1L2k0j9j9k0k2k4N6m1k2k1M6M6J3
-13800D0J4O9l0rj0m1N9O8r7r4MM2M4rqk3k1KKN8N8mj03j03nR0Q9J0J0K8K8j8j17k0j9N5N6
-13818I5j9j8k7k7k5k7MMMNJ5J5j0j0j%K2K4NOn2n2J9J9l7O3nnM1M3l7l5LNM0M0j7j8rqo4
-13838c1L4K4K4k8k6QRl1l2QQK7K5O8l2l3l2j4j4r4NK4K5L1L1P1P1llp7p6k5P2jjONl1l2q
-13858d8pK4K5j%O8O9nnopj3j3J9p9J7J8k5k5N0M9o5o4O4l4OPK5K5K1K0qj06m3N5P9P8kj01
-13877F2J2J2qqqpo2o2P7P8qpqpj8j7QPL1L2m3m3noo0L7kkNMkjkjj4j4R3R3l2l2j17k0J09
-13898D4J1l5l4MMkkN5m4j1j3N5N6j8j8o4o5M2M2RQK8K7J2q7l1l1J0J1M0n7j1j0PQM8M7q7
-13917e2J0R1qk0k0l0l0K7K7l9l9J9J8J7J7N6N8n0n1K4K4j8j9OPL7L7OOL8o0m6m5J0J1J1J1
-13935D1K6K6Q1j8n9n9k4k2J5J7m0m1P2P2j8j9k5k4OOr0QR8jn8n9N9N7OPj9j8K9L0NNj0j0
-13953E2j0j0J0J0l1l0J4J5j7j5M4n2M2M4p3p4J7J6%jm2m2N7N7L8n9K0K0J4J5J4J4j1j1pp
-13971B1J1J1Jr8m7N1O1l7M7M9j5j5l9l9pqJ1J1L5o3J8J7L4L6L6L6j9j8j8j8k5k3K6K7O2l7
-13988G5q4J4J29L1l1l1n0n0K5K4j4j5J0J0L7L7J8q1K5K4j7j6m0N9N6N5L6o3o5o4j8j8j7j7
-14005b6qpk6k6rR1K7K9O4l5mmopl1l0O9P0J3J2r5r5n4n4POL2L1K2K1lmK3K2jkK3K4k6k6P1
-14025G8P1j2j2p4p3k5k5K6K6K5K6n3n5K8K9ooP5P7k1k0p0o9L6L5j2j3poppp9q0KLO5O5J6
-14044d9J5J0Rm0m0NNN5N4l5l6J3J4L5L6j3j4j1j2J3J3L9L8j0j1m3m2m3m4J7J6J7J6J6J6J6
-14061B5J7LLLLj03j04M4M5L4L4j4j6J1J1J0J0K8K8n4n4ooP5P6o7o6j8j7L8L7m4m4ooM3M3
-14079dN7N8n8n6nmM5M5l5l5J1J2on5m0N9P5k3j0j0p2p3J6J7%R9omj4j3j4j3N1N1o4o4N0M8
-14098A6%jJ1J2J1J1k7k7j1L7J05Nj17j17%%K4K5O2O3j40j41k4J41N4m5L5L4J2l5m7N3P0K1
-14115G0m2m1L6L7j1j1j1j1P3P3o9p0m8M8N0%p8l0K3K1omn5n5j8j8L2L2JJN1N0RRp2p3M3M2
-14133b2J9J7j3j3O9O9m1m2m1m0J7J8J6J8rj0j4j6M9m9L6j2k2K6nmM6M6mlK2K2kkj6j6j6j5
-14152F3L6L6k1k2LLk2k2J3J3j2j2JJk3p1k4P4P4k4p5k6n3mO3l7K3K2K1K1j9k0J3J2J3J3Q
-14170C9Pk0k1Nm4k2P7O1l8l5l3K3K2K2K3K3K3jkK1K1l6l7n9n9l5l4L1L0j0j1K9L0M6M8J2
-14188I6q8n2mlR5M3M4l5l4LMn4j02j0Q9K0k8m0r1P2P2ooO9P0n4n3J9J9nnK8K7o3o1M0M2M2
-14206A00M2m5m5k0k0%%%jJ5J4m2m3J9K0J8K0RQL4L3k8k9mnn0n1rj0J9K0J3J4L7o0j02lP3
-14225e9P2N1m9n3M3j7j7L3L5o2L6rqJ5J6O7l3j32L1P0k9lmK2K3l4l4k6k6n7M2OOJ2J2MLN9
-14243Fl9l2l3n3M6l8l9N9N8J5J5lmn3M6M3M1N5m4J1J2KJl9l8j9j8j09j0J0J09J9J8noL5L6
-14261E5J9J9M4M3l8l8l7l8k9k8k8k9jjk5k6M4M3O7O9p1o9MLlmm7m7J9J19J2J3NMNMl6l7J2
-14280b9J2k7k7klN9N8k3k3l4l4qR1K1K2K7K8n4n4n4n4L4L4L4L3m6m8k3k2M3M3%%k3P5mnM2
-14299E9M1m1m1j0rL8M0o6o5p2K7k4k4L2L2L7L7L7L7j5j5LLkj01n2M8M4M4r2NP3k4j3j3k6
-14317f8k6K3K4j9j8OPj7j7L2L3L2L1N8N7p0o8k0k0m6m6O9O9N8N9k3k4j6j5j5j6QQPQJ1J1
-14335F7J1J1K5K5j13j12q5Q0O3O2O9l1k4k4M0M0p6p4klK3K2J0J0%JQ4q0r1OK7K7m3m3lR6
-14352eL9M1j3j2j2j3m5m7m1m1m5N3MLL0J28K3K4l6l5j03O1NNl4l4J1J1J0J1k5k6K4K4K7K7
-14370fk2k3K0J9K4p2POK6K4k4k5%jk3k4N3N2M1n8k7k7Q2Q2l3l2l2l0m4N5M5n2RRkkn2n1K4
-14389h4K4%%O2O4J5J4POm3m2m9n1n0n0L4L3M0L9l7O2J%K1p5p6K3k5k5j3j3k9P0M6n4K1K0
-14407a14O3O3J2J2p0p0L0L0N4N4k9k9k8l0j5j4O1O1N6m2o6L1mmN2N2l0k9N3N3q5q5K9K9q0
-14424b9q1L8L7lM5J02Lr6m5l0l1J6J5J6J6M6M8l5l4l7l6J3J3J5J4J4J3K3K3k7k6LNMMK0K1
-14442E7k9k8j1j2L7L9QRm7m6N1m5k8P0M1n8LMj8j9j8j9N6N4k4k4o2j4R9Jq2l2M8M8K1K1K1
-14460G2K1l8l8l7l8M4M3L7L8M9n0q3q2O3l4j18j8L4L5J6J6K8K9n4n3N5N6K7o9K4K5K9o7o6
-14477a04L3N3N3k0j8NNM8M7qrK7p3o6o6J3J4J3J4K8K7n4n4J2J3J9J8p9K0M6M6j1j3o1o2k
-14495a46kJ13J13k4k5p2p4L5L4j5j4J8J9J2J3P2k6j9j9N7N7n8n8n5n5K8K7J8J8P2k5JKR4
-14511A16p1q5J2K8K9m3m4NNN9O0k3k3lkm5m5lR5rrRQO4l5O3O3n9n9k4k4k3k5J2J2j3j3j1
-14530e1j1L8L7j1j0L8L8k7k8K2K2J4J4j01j01Q5Q4l1k9j9j8j2j2l9O0J09J0l8l7m4m4M8M7
-14546Cn7M2M8M9Jr6n6M3j9j9K1K1J5J4N0m9l5l7o5L4O2O0l0l1J9J8onooL6L7j00jJ5J5K0
-14564EK2ppJ8J7j6j7L3L2L4L4m9m9j0j1m1N6k0j9L6L6LLm6m6pql2l3O0N9kR7Qr1q4J4M8M9
-14583F9o0n9qqJ7J7K3K2n8o0M3M2qpl8l8M4M5K8K8K9K9n4n4K7K8N6N6o0n9L3L2p2K7J6J7
-14601H5k7k7rrn7n8K5K6K5K5J4J4K0p7j8j8K6K5L0L1p7p8KJ01P5k2j8j8m8m9j1j1L9L9JJ
-14618b8JJl3l3N0M8MMm4m6K7K7LKJ4J3l5l5m7m7J0RQJ07JKL8L8J5J4j9j9m3m3l0l0l0l0P7
-14637g9P6poj6j6k2P7L0L0m7m5j8j7N9N7N4m6r4MOPOPK5p1K4K4J3J4nno5L3J06QrrM6n2j12
-14657c5j4M8M7j6j5k1k2K7p2p2K7L5L5j7j7L8L8L6L8o4o3l9m0RRJ12J2r4NJ7J7K6K6N1N1
-14674A03p3p3j6j5j1j1M7M8k2k2KLk8k8J4J3k6k6M2M2O7l0m9m9j5j6M3M2J1J1l1l1pppqL7
-14692g6L7k1k1MMk0k1o5o6N9N8L3L2L3L1kmn9M0J6J5lln8n9L2L2L4L4L4L4k7k8llk3k2KJ
-14711a9klK2K1mmj0j0N4m4j3j3M2M3J2J1M3n6r7JK5K3L1L1k1k1MLK3K3K7p3p7K1N9N9L8o0
-14730H9l0l0j5j4M2M4J7J7n7n7m7m9m7N3M3M2prLKl8l9QRL3L4L1L2q1J8L1L1lml1l1l1l2
-14748g3KKJKL9L8K1K1p0K8Q6j3m5m5k6k7LLM5M3l0k8nnn6n6K2J21R1pp5K4l0k8O6O8k5k4
-14767E8k0j19l2O7NNN1N2k2k3lkllj6j8m2m2KLQ4Q4j7j7m0m2N0N0JKl1l0l1l1M8M6kjJJJ
-14787B4JNOONk2k2LLOPN5N6n9n9n8n9M2M1J7J6NMm4m4j3j2L7L7K0K0l4l5J3q7m7J17P2k6
-14806cj0j0J1J2J1J1MMp8p8p2p1M4M4K5K4k5k5j5j5L4L5J2J2l7l8N0N0K5K5K7K7k1k2J4J4
-14824eJ3J3r5r6N2N2k7k7K2K2k3k3K7K7K8K8N2N3k7k8K2K2m1m1l1l1p7Q9nmO3O5j8j8j1j1
-14841A1j1j0J7J8n7n9l1O8O7l0K8K8K9K9o2L8L1L2n3n2n7L9J5J5k8k8qqJ6J6m0m0RRM2M2
-14859B5ppk8k9l5O4j7j6L9L8L5L4j5j5l6l4J3J4n7n7K5K5J3J3j1j2K2K0k7k8J1J0J1J1mm
-14877a6mmj9k0j9j9M7M8kkm1m1m1m1M6M6R4R6l6l6l5l5POPPmnn3n4M9M9K4K3J4J4o1o2q9
-14896a62RMLMLQ3Q2pn5m1N9L3o4n6oN0N1LMK1K2k7k6j6j5RRK5K4n6n8m4m5L7Q7J02MM1rq7
-14915eq9o2L7L0Q0k5k4LMK8K7K3K3k0k0o2L7Rr1P0K1l8J1M1poM1l8q8qpL7L7J2J3m9m9L3
-14934g1L4K4K4k5k5P0P0m3r3q6J3MML7L8j2j2J8J8J6J8k4k6%jn5n6ooL8L8L7L8popoj9j9
-14953f6j9j9JKKJK1K1o5o5M7lrR1qn8K6K6K2K3K3K2m1m3QPJ4J3l6l6M0M1lllR4M7n3j3j4
-14972C5k5P3l2l2J8J8Lr6rj0k1P7k8k8OPOONOk0j9L7L6M9n0n3M4j0j1q4J4M2M2M9N1J%NN
-14992A07m4m5j1j0P0P1ONm4m3k2k2LLk2k1LLl4l5l4l5j8j9L1L1N8N7QPPPJJK7p0o6o5J3J3
-15012a28m2N6O1O1l6O0QQl5l5k1k1k2k1kkM8M8l5l4M1M2M7n0MMONOOl1l1l2l1J2J3J3J2J0
-15031c8J0J11n2o9R5l5j32rrL4L5N3N2Nm5m9M9M6ln9j1QQKJL8n9l0O9l5l6o6L2Q8L7j9j8
-15049aO0O0k3k2p3p1MNMNJ4J5J5J4K8K8n4j02l4O4O4l5J5O4N9Rl1l0l3l2l1l1q6J2N4N4k3
-15067f5k3N1N0L5j4l9N9N7m2q3q3K5K6K5K4%JL3L4j5j6llkll5l5P3P3L5o4o2j1MMJ7l1p3
-15085g6K6M4mJKjjl8l7J2J2P6P7N6m3n7M2O6l2q3J6k0k1J9J8nok1k0K3K3M2n8p8k9J9J9k
-15104c9lJJKJl1l1N2N1k8k8k9k8N2N2l0l0J6J6P4k4j8K9lmm9n0L0K9L3j5r6KL7j2n5pJJL2
-15124i8L2QN8L6o2%%poL8L8J4J3M0M0j0j0m8m8m8m8J15J15pj06m0Rj%l9m0J0RLLj3o2j04
-15142b16mN2N2J8J8J8J8m0l9P6P5j7j7j8j7J9J9J9J9k9k7M4M6k4k4p8J9j0j1N4N2k0k1j4
-15159hj4n0M9L3L5k9k8m4N6J4J4k6k5L7n9o0L9L1L1J2J2RJ0q7J2PPL8L8j7j7J3q4J2J3j9
-15176d5j9K0K0J9J9j0qO9k8J4J4j09j10k0P8P8k0k4k4onN7N6R4nn5M3J9q1J5J14M3n6M5n5
-15194A37o2o3rpo5L5L9L9j1j2l2l2o3L5M3M1M9M9J7J8m1m0J3J3m5m5j3j5j4j4MMQ3j5qqo4
-15212e9o6L1J28Q2q3n1M6j6o5k2k3R5R4J0m0o7L1K5K5j0j0o1o1j9k0M7M7m4m4J2J2O9O9%
-15228F2%m1m1%jk5k5nmKKm7N2Km7j3L7K9P8M1n8l3O4Nm4j0L8m5LM7kj5j5M0n8o7j8M0L9%
-15248c3JJ%qrk7k8l2O6J1J1K9K9qpn9qP6k1k7k8K2K1l2q1n5M5Q7L7J4J3l1l2K7p3pM3L3L4
-15267fj4j4J1J1M9N0K5K5m3m2r4MLN2L4j6K4K3Mr3j23M2N5m5l5O3L9o0q7J3L3L3M0L9llq2
-15285h8J7P6P7n4n4mnj7j6j6j6M2M3pqk7k8K2K2J3J3J3J2l5l5J4J4M3M4N0m9n5n3k6k6m0
-15303a44J24Q6j2n2n2K4K4j6j6p2K8j5j5J8J16j9j9L5L6klq2J7K9L1p8p9mnKKjR8J7J8K2
-15320D1K1k7k8j5j5m7N3n0m9M0L9p1p1J1J1j8j8L2L2L1L0P9Q0l1l1l0l2qqqqMNkkL6o4o6
-15339a54L3L4j6M1Q8LLj8j8n8n7N8N8l6l7J3J3K2K2q4J6J9J9N0N0k9l0n3n5K1K0M6M4n9o0
-15356i1o0o0K5K5k2k2j0M0R2pN7N7l1l1K6K5K6K5J4J4l5l6n6n7N8N8m0m0RRN3N5L1o9j6L3
-15374D9J1q7j57n8N5N6P6k2p8k7K6K6L0K9J5J4O0J2P5k3m8KM6M6l2q2l9N8j6o4j01jR1J39
-15390H1N4Nj13j11l1l1l1l0J14J14L2L2j3j3k9p7m7N2K2k9k6k7m4N6j6j6J6J5j2j3J3J2j4
-15406a05j3J1J0J2J1J1J1l1l0noMMLMK0K0L8L8K4p4j9k0K8K7LLm7m6Q7Q6Qr0j0j1M1M0j7
-15425B0j7J0J0l1l1N1N1K7K7J4J4l1j30n0M8k0j9M1n7n3J11j0j0l2l1R8%o9o8L7L7L7L6j3
-15441cj3J1J0k2k3k3k3L3L2k6k5N9N9o3o4%j%jnnM7M6L5o3p5p6L4J34M8m9m5N4N5N6j11j4
-15460a7K0K2J9J9Pr1q6J3QRN0N0n5n7L1L0q7q7m3N6Q7j2n1M7J05Op6K2P3k3k4k3nnJ4J4j1
-15478e1j1ooL6L5k3k2k3k3m5m5J3J3L2L3N2N0rj09l6O4J2J1k4k3K8K9j3j2k3k3L5L4rqJ5
-15495e2J6j5j5j5j5J3J4J4J4J7J8J6J7LMO1O1l4l3l4l3j7j5L8n9J4J4m7N0lmKKnnk9l0K0
-15514e2J9J9J8m3m3j2j3pR2J1J1n4n4M6M7K9o7q7P8M3n7q9P6R4ln3n3KLK1K1P3k3n6M4M7
-15531B8n0J0J1q1q1L5L4L7L7m6m6K1K1K2K1POm2m3K3K4K3K3m9n0L2L3K4K2k5k6lkklj7j7
-15550h9L3L2m9m8%JMNN4N4L9L9J9q0r3NpR1Q6p8k2k3n9L9j7j6L4L4j5j6m7m7O9O8m9m9k4
-15568a22k5J1J2L6L6j5j5j5j6L5L5J0J0K2K1K8p0n0n0K6K6noK6K5m9M9M2M3m9m8p4p3P3P4
-15585d2J9p9o4L5K2K2J3J2J3J2MLLLL1L2L1L2p3p2O4l3k1k1kkL3L3q1q2K6K6K0K0O9k7k2
-15603d3k3N0M9l3l2m4m3L9M0l2l1M5M5L9n8n2n3M6M7J13n0l3l4OONNN3N5l7l7l0l1j00jo
-15620a60pJ00R8Pr1n4n3K2K3K6K6K6K6J9K0k8k9MNkjL6o2opQQQQPPPOOPPPl2l3l3l3J2J3
-15642h2J8J9k7P1J6J6j2j2nnn3M7L9M1j9j8o7o8J8J9l1l1POOOlmlmRRRQK1K0K1J9j3j3j4
-15662c9j3j1j1L9L8lmnmONm1m1rL9K1p8K6P5qrjjjjk6k6k6k6KKK7K7N6N5OPj7j6j8k0pn7
-15683h8n9L9M9M9L8n9j04O2M5M4k4k4K9K7m2OL9n8n5M3Rm0nmpqM2M2m0m1k6k6K4K4O5O4M0
-15701G0M0k0k0l9l7o8L2J0m0l4O5j6o5j2j3j6j5L6L6j3j4O0O0J1Rm9n1L2L2JJk4k4K4K4j
-15718b8jj0j0L9L9l6l7l7l7L6L6j3j4l8l8M5M4l6l7j1j2J6J7O5O5k1k3k2k3L2L2L0L2PPm2
-15736A6m1kkK3K1%jj%l1l1l1l2llK2K2J9K0l0l1M3M3ppj5j4L4L4PPOPj8j9L1L1n4n4K9K7
-15756A5j1j0J3J3j9j8j8j9L6L6j3j2j9j8L1L1m8m9O7O6K1K1o1o1J7J6qqk0j9K9K9NMp6p8
-15774a35N5N6N4N6k9k9p7p9K8K7L6j4kP9M6p0j6j8%%K7K7KKqrJ6J6j0j0j0j0K2K2n9o0M8
-15792b6M7jjJ4J4J4J4j3j2l7l6K9L1j9j8j1j1o1o1M3M2ppM8M7jjPPj8j7PQj5j7L4L4j4j5
-15811B1nmK0o1m4Okkj2j1L8L8J4J2l4l6nmM5M4QQm1m2j5j4L4L5J6J8l4l5K8k1o4J8M4M4%
-15830E%J0J1J0J0%%m9n0j8j8N9k4l0N4K6K6RRm0m0J3J3J2J2j5j7L2L3OPj8j8J2J2J3J2l2
-15848C7l3J7J7l3l2M9M9j9k0k0j8l6l6J4J4mnM5M4k1k0k0k1J1J1L4L6j4j3o2o3j9j9L0L0
-15866i0L9L9j0j1QRj6j7j0j1L8L8QPQQPPj8j8l4l5M8M7m9n0j%K2K1M6M7m6m4L6L7QQm2m0
-15885fMMMNk7k7k8k7KKKLL5L5j4j5j4j4O8O7l2l1qqK2K2K3K3o0n8K3K3k2k2k2k2N1M9K1p6
-15905d5m5N5J7J7K9L1NOmlmlk5k5L2L3ooooq2q2QRL0L0L0K9j2j1J2J3j7j6L9M1J3J3m4m5
-15924Ejjjjo7o8L4L3P9j8nnOOOOJ0RJ0RNOj3j4r3MM6n3l9l8P2P2L0o8J7J7n0M8j4j3M0n7
-15945d9lkQPL3L2l8l8j3j4K0J9J9J9J0J0J0J0J0RJ0J0j2j2j2j2J9K0m8m7n9M1K6K5nnl1l0
-15963f3K3K2l5l5K1K0mmL2L1PP%J%Jk4k3JJn8n9MJ02P9k0kkJ0l8m9N1N0m7m3m3POPORRL4
-15984hL3k5k4L2Q1Kr6l6O2k1j9K7K7QQk5K3M1n9PN7M2n6k8K1nn4l1J7L4o4rM0LLM8M8L1L2
-16003A67m2m3j4j5PPK4k6r3MK4K4L6o3r3OR5M7m7m5rqK8K8LLj2j2M4M5k2k2k2k1L2L2rrp4
-16023d5p6L2L2M6M4%
-16025C3
##END=	
##END=	
