# Supplementary material for: Uranium-stibinidiide, -stibinidene, and -stibido multiple bonds and uranium-nitride formation from multimetallic diuranium-distibene-mediated dinitrogen cleavage
Source: Nat Commun. 2025 Aug 4;16:7136. doi: 10.1038/s41467-025-61612-5 (PMC12322283; doi:10.1038/s41467-025-61612-5)
Supplement: Supplementary file 3 — Source Data [file 41467_2025_61612_MOESM3_ESM.zip › Supplementary Data 5UNa 1H.jdx]

##TITLE=	STL-URS1-2
URS1 check after washings
##JCAMP-DX=	6.0	$$ MestReNova 14.3.0-30573
##DATA TYPE=	LINK
##BLOCK_ID=	1
##BLOCKS=	2    
##ORIGIN=	Mestrelab Research S.L.
##OWNER=	n16601rs
##$MNOVA/LINK_BLOCK_TYPE=	ITEM	$$ NMR Spectrum
##$MNOVA/ITEM/POLYGON=	(XY..XY)
5321,5835
8722,5835
8722,8208
5321,8208
5321,5835
##$MNOVA/ITEM/Z=	0
##$MNOVA/ITEM/ANGLE=	0
##TITLE=	STL-URS1-2
##JCAMP-DX=	6.0	$$ MestReNova 14.3.0-30573
##BLOCK_ID=	2
##DATA TYPE=	MNOVA NMR VIEW DATA
##DATA CLASS=	MNOVA VIEW DATA
##$MNOVA/ITEM/ZOOM/X=	-4.9799999999999912831e-06,	2.0406794999999964269
##$MNOVA/ITEM/ZOOM/Y=	-0.017624537780648097396,	0.1894291900098323822
##END=	
##TITLE=	STL-URS1-2
##JCAMP-DX=	6.0	$$ MestReNova 14.3.0-30573
##BLOCK_ID=	3
##DATA TYPE=	NMR SPECTRUM
##DATA CLASS=	XYDATA
##NUMDIM=	1
##ORIGIN=	JEOL
##OWNER=	n16601rs
##.OBSERVE FREQUENCY=	399.78219837824997285
##.OBSERVE NUCLEUS=	^1H
##.SOLVENT NAME=	TETRAHYDROFURAN-
##.PULSE SEQUENCE=	proton.jxp
##LONGDATE=	2024/03/20 16:10:31.000
##.ACQUISITIONMODE=	SIMULTANEOUS
##$ORIGINAL FORMAT=	JEOL Delta
##$MNOVA/SCALES_VERSION=	9
##$PARAMETER FILE=	(datafile, ASCII, c:/Users/n16601rs/OneDrive%20-%20The%20University%20of%20Manchester/Data/URS1-%20[(TrenTIPS)U=Sb=U(TrenTIPS)][Na(15C5)]/NMR/STL-URS1-2_PROTON_WIDE-1-1.jdf, 0)
$$ 
##$PARAMETER FILE=	(footer, BASE64, c:/Users/n16601rs/OneDrive%20-%20The%20University%20of%20Manchester/Data/URS1-%20[(TrenTIPS)U=Sb=U(TrenTIPS)][Na(15C5)]/NMR/STL-URS1-2_PROTON_WIDE-1-1.jdf, 3294720)
AQAAAFslAABoZWFkZXIKICAgIGZpbGVuYW1lICAgICAgICA9PiAiU1RMLVVSUzEtMl9QUk9UT05fV0lE
RSI7CiAgICBzYW1wbGVfaWQgICAgICAgPT4gIlNUTC1VUlMxLTIiOwogICAgY29tbWVudCAgICAgICAg
ID0+ICJVUlMxIGNoZWNrIGFmdGVyIHdhc2hpbmdzIjsKICAgIHByb2Nlc3MgICAgICAgICA9PiAicHJv
dG9uX2F1dG9waGFzZS5saXN0IjsKICAgIGF1dG9fZHdlbGwgICAgICA9ICBUUlVFOwogICAgYXV0b19m
aWx0ZXIgICAgID0gIFRSVUU7CiAgICBhdXRvX2dhaW4gICAgICAgPT4gVFJVRTsKICAgIGZpbHRlcl9s
aW1pdCAgICA9ICAxMjsKICAgIGZvcmNlX2R1YWxfbW9kZSA9PiBGQUxTRTsKICAgIGRlY2ltYXRpb25f
cmF0ZSA9ICAwOwogICAgZm9yY2VfdHVuZSAgICAgID0+IEZBTFNFOwogICAgcG93ZXJfMiAgICAgICAg
ID0gIEZBTFNFOwogICAgcm91bmRfcG9pbnRzICAgID0+IEZBTFNFOwogICAgc2F2ZV9hYm9ydGVkICAg
ID0gIFRSVUU7CiAgICB2ZWN0b3IgICAgICAgICAgPSAgVFJVRTsKICAgIG1vZF9zYXZlICAgICAgICA9
PiAwOwplbmQgaGVhZGVyOwoKaW5zdHJ1bWVudAogICAgcmVjdnJfZ2FpbiAgICAgICAgICA9PiA0NjsK
ICAgIGdldF85MCAgICAgICAgICAgICAgPSAgInB1bHNlX3NlcnZpY2U6OmdldF85MF92YWx1ZSI7CiAg
ICBnZXRfYXRuICAgICAgICAgICAgID0gICJwdWxzZV9zZXJ2aWNlOjpnZXRfYXRuX3ZhbHVlIjsKICAg
IGdldF9mcmVxICAgICAgICAgICAgPSAgInB1bHNlX3NlcnZpY2U6OmdldF9mcmVxX3ZhbHVlIjsKICAg
IGdldF9zcGluICAgICAgICAgICAgPSAgInB1bHNlX3NlcnZpY2U6OmdldF9zcGluIjsKICAgIGdldF9n
YW1tYSAgICAgICAgICAgPSAgInB1bHNlX3NlcnZpY2U6OmdldF9nYW1tYSI7CiAgICBnZXRfdmFsdWVf
b2ZfZmllbGQgID0gICJwdWxzZV9zZXJ2aWNlOjpnZXRfdmFsdWVfb2ZfZmllbGQiOwogICAgZ2V0X3By
b2JlX3BhcmFtZXRlciA9ICAicHJvYmVfc2VydmljZTo6Z2V0X3Byb2JlX3BhcmFtZXRlciI7CiAgICBn
ZXRfc19tcGFyYW0gICAgICAgID0gICJwdWxzZV9zZXJ2aWNlOjpnZXRfc19tcGFyYW0iOwogICAgZ2V0
X2RfbXBhcmFtICAgICAgICA9ICAicHVsc2Vfc2VydmljZTo6Z2V0X2RfbXBhcmFtIjsKZW5kIGluc3Ry
dW1lbnQ7CgphY3F1aXNpdGlvbgogICAgeF9kb21haW4gICAgICAgICAgICAgPT4gIlByb3RvbiI7CiAg
ICB4X29mZnNldCAgICAgICAgICAgICA9PiAwW3BwbV07CiAgICB4X3N3ZWVwICAgICAgICAgICAgICA9
PiAyMDBbcHBtXTsKICAgIGRlZmF1bHRfeF9yZXNvbHV0aW9uID0gIF9nZXRfdmFsdWVfb2ZfZmllbGQo
eF9kb21haW4sICJ4XzFEX3Jlc29sdXRpb24iKTsKICAgIHhfZGF0YV9wb2ludHMgICAgICAgID0gIF9n
ZXRfdmFsdWVfb2ZfZmllbGQoeF9kb21haW4sICJ4X2RhdGFfcG9pbnRzIik7CiAgICB4X3BvaW50c19k
ZWZhdWx0ICAgICA9PyBpZiB1cHBlciAoeF9zd2VlcCAvIGRlZmF1bHRfeF9yZXNvbHV0aW9uKSA+IHhf
ZGF0YV9wb2ludHMKICAgICAgICAgICAgICAgICAgICAgICAgICAgIHRoZW4geF9kYXRhX3BvaW50cwog
ICAgICAgICAgICAgICAgICAgICAgICAgICAgZWxzZSB1cHBlciAoeF9zd2VlcCAvIGRlZmF1bHRfeF9y
ZXNvbHV0aW9uKTsKICAgIHhfcG9pbnRzICAgICAgICAgICAgID0+IDE2MzkxMTsKICAgIHNjYW5zICAg
ICAgICAgICAgICAgID0+IDE2OwogICAgeF9wcmVzY2FucyAgICAgICAgICAgPT4gMDsKICAgIG1vZF9y
ZXR1cm4gICAgICAgICAgID0+IDE7CiAgICB4X2FjcV90aW1lICAgICAgICAgICA9PyB4X3BvaW50cyAv
IHhfc3dlZXA7CiAgICB4X3Jlc29sdXRpb24gICAgICAgICA9PyAxIC8geF9hY3FfdGltZTsKICAgIHhf
c3dlZXBfaW5wdXQgICAgICAgID0gIGxvd2VyICh4X3N3ZWVwICogdHJhbnNpdGlvbl9yYXRpbyAvIF9n
ZXRfZnJlcSh4X2RvbWFpbikgKiAxW01wcG1dKTsKICAgIHhfcG9pbnRzX2lucHV0ICAgICAgID0gIGxv
d2VyICh4X3BvaW50cyAqIHRyYW5zaXRpb25fcmF0aW8pOwplbmQgYWNxdWlzaXRpb247CgpwdWxzZQog
ICAgY29sbGVjdCBDT01QTEVYLE9CUzsKCiAgICBtYWNybyBvYnNfcHJlc2F0X3RpbWUoIGRhbnRlX3By
ZXNhdCwgZGFudGVfbG9vcCwgZGFudGVfcHVsc2UsIGRhbnRlX2ludGVydmFsLCBwaGFzZV9kYW50ZSwg
cGhzX3NoZnQsIGRhbnRlX2F0dGVudWF0b3IsIHByZXNhdF90aW1lICkgaXMKICAgICAgICB3aGVuIGRh
bnRlX3ByZXNhdCBkbwogICAgICAgICAgICBsb29wIDEwMCAqIGRhbnRlX2xvb3AgdGltZXMKICAgICAg
ICAgICAgICAgIGRhbnRlX3B1bHNlLCAoT0JTLkdBVEUsIE9CUy5QSFMucGhhc2VfZGFudGUubHN0ZXAo
cGhzX3NoZnQpLCBPQlMuQVROLmRhbnRlX2F0dGVudWF0b3IpOwogICAgICAgICAgICAgICAgZGFudGVf
aW50ZXJ2YWw7CiAgICAgICAgICAgIGVuZCBsb29wOwogICAgICAgIGVuZCB3aGVuOwogICAgICAgIHdo
ZW4gbm90IGRhbnRlX3ByZXNhdCBkbwogICAgICAgICAgICBwcmVzYXRfdGltZTsKICAgICAgICBlbmQg
d2hlbjsKICAgIGVuZCBvYnNfcHJlc2F0X3RpbWU7CgogICAgbWFjcm8gYWNxKCBkZWFkX3RpbWUsIGRl
bGF5LCBwaGFzZSApIGlzCiAgICAgICAgZGVhZF90aW1lLCBPQlMuUEhTLjA7CiAgICAgICAgZGVsYXks
IChPQlMuUEhTLjAsIFJDVi5HQVRFKTsKICAgICAgICBhY3F1aXJlIChPQlMuUEhTLjAsIFJDVi5QSFMu
cGhhc2UpOwogICAgZW5kIGFjcTsKCiAgICBleHBlcmltZW50ICAgICAgICAgICAgICAgPSAgInByb3Rv
bi5qeHAiOwogICAgY29tbWVudF8xICAgICAgICAgICAgICAgID0/ICIqKiogUHVsc2UgKioqIjsKICAg
IHhfYW5nbGUgICAgICAgICAgICAgICAgICA9PiA0NVtkZWddLCAxW2RlZ10tPjM2MFtkZWddIDogMVtk
ZWddLCBoZWxwICJmbGlwIGFuZ2xlIjsKICAgIHhfOTBfd2lkdGggICAgICAgICAgICAgICA9PiA1Ljg3
W3VzXSwgaGVscCAic2V0IDkwZGVnIHB1bHNlIHdpZHRoIjsKICAgIHhfYXRuICAgICAgICAgICAgICAg
ICAgICA9PiA0W2RCXSwgaGVscCAiYXR0ZW51YXRvciBmb3IgeF9wdWxzZSI7CiAgICB4X3B1bHNlICAg
ICAgICAgICAgICAgICAgPT8geF85MF93aWR0aCAqICh4X2FuZ2xlIC8gOTBbZGVnXSksIGhlbHAgIm9i
c2VydmUgOTBbZGVnXSBwdWxzZSI7CiAgICBjb21tZW50XzcgICAgICAgICAgICAgICAgPT8gIioqKiBQ
dWxzZSBEZWxheSAqKioiOwogICAgaW5pdGlhbF93YWl0ICAgICAgICAgICAgID0gIDFbc107CiAgICBy
cHRfbWluICAgICAgICAgICAgICAgICAgPSAgeF9wb2ludHMgKiBmaWx0ZXJfbGltaXQgKiAzLjY0W3Vz
XSArIDEwW21zXTsKICAgIHJwdF9kZWZfdGVtcCAgICAgICAgICAgICA9ICBpZiB4X2RvbWFpbiA9ICJD
YXJib24xMyIKICAgICAgICAgICAgICAgICAgICAgICAgICAgICAgICB0aGVuIDNbc10KICAgICAgICAg
ICAgICAgICAgICAgICAgICAgICAgICBlbHNlIDVbc107CiAgICByZF9kZWZfdGVtcCAgICAgICAgICAg
ICAgPSAgaWYgcnB0X2RlZl90ZW1wIC0geF9hY3FfdGltZSA+IDAuMVtzXQogICAgICAgICAgICAgICAg
ICAgICAgICAgICAgICAgIHRoZW4gcnB0X2RlZl90ZW1wIC0geF9hY3FfdGltZQogICAgICAgICAgICAg
ICAgICAgICAgICAgICAgICAgIGVsc2UgMC4xW3NdOwogICAgcmVsYXhhdGlvbl9kZWxheV9kZWZhdWx0
ID0gIGlmIHhfZG9tYWluID0gIlByb3RvbiIKICAgICAgICAgICAgICAgICAgICAgICAgICAgICAgICB0
aGVuIDVbc10KICAgICAgICAgICAgICAgICAgICAgICAgICAgICAgICBlbHNlIGlmIHhfZG9tYWluID0g
IkZsdW9yaW5lMTkiCiAgICAgICAgICAgICAgICAgICAgICAgICAgICAgICAgdGhlbiA3W3NdCiAgICAg
ICAgICAgICAgICAgICAgICAgICAgICAgICAgZWxzZSBpZiBycHRfZGVmX3RlbXAgPiBycHRfbWluCiAg
ICAgICAgICAgICAgICAgICAgICAgICAgICAgICAgdGhlbiByZF9kZWZfdGVtcAogICAgICAgICAgICAg
ICAgICAgICAgICAgICAgICAgIGVsc2UgaWYgcnB0X21pbiAtIHhfYWNxX3RpbWUgPiAwW3NdCiAgICAg
ICAgICAgICAgICAgICAgICAgICAgICAgICAgdGhlbiBycHRfbWluIC0geF9hY3FfdGltZQogICAgICAg
ICAgICAgICAgICAgICAgICAgICAgICAgIGVsc2UgMC4xW3NdOwogICAgcmVsYXhhdGlvbl9kZWxheSAg
ICAgICAgID0+IDRbc10sIGhlbHAgImludGVyLXB1bHNlIGRlbGF5IjsKICAgIHJlcGV0aXRpb25fdGlt
ZSAgICAgICAgICA9PyByZWxheGF0aW9uX2RlbGF5ICsgeF9hY3FfdGltZSwgaGVscCAicmVsYXhhdGlv
bl9kZWxheSt4X2FjcV90aW1lIjsKICAgIGNvbW1lbnRfMjAxICAgICAgICAgICAgICA9PyAiKioqIG9i
c19kYW50ZV9wcmVzYXR1cmF0aW9uICoqKiI7CiAgICBkYW50ZV9wcmVzYXQgICAgICAgICAgICAgPT4g
RkFMU0UsIGhlbHAgIlRydWUvRmFsc2UgZm9yIG9ic19kYW50ZV9wcmVzYXR1cmF0aW9uIjsKICAgIHdo
ZW4gZGFudGVfcHJlc2F0IGRvCiAgICAgICAgZGFudGVfb2Zmc2V0ICAgICAgICAgICAgID0+IHhfb2Zm
c2V0LCBoZWxwICJvZmZzZXQgb2YgZGFudGUgcHJlc2F0dXJhdGlvbiI7CiAgICAgICAgZGFudGVfcHVs
c2UgICAgICAgICAgICAgID0+IDRbdXNdLCBoZWxwICJwdWxzZSB3aWR0aCBvZiBkYW50ZSBwcmVzYXR1
cmF0aW9uIjsKICAgICAgICBkYW50ZV9pbnRlcnZhbCAgICAgICAgICAgPT4gMC4xW21zXSAtIGRhbnRl
X3B1bHNlLCBoZWxwICJpbnRlcnZhbCBvZiBkYW50ZSBwdWxzZSB0cmFpbiI7CiAgICAgICAgZGFudGU5
MF90ZW1wICAgICAgICAgICAgID0gIHg5MDsKICAgICAgICBkYW50ZWF0bl90ZW1wICAgICAgICAgICAg
PSAgeGF0bjsKICAgICAgICBkYW50ZV90ZW1wICAgICAgICAgICAgICAgPSAgZGFudGVfcHVsc2UgLyAo
ZGFudGVfcHVsc2UgKyBkYW50ZV9pbnRlcnZhbCk7CiAgICAgICAgZGFudGVfYXRuX2RlZmF1bHQgICAg
ICAgID0/IGRhbnRlYXRuX3RlbXAgKyAyMFtkQl0gKiBsb2cgKDguM1ttc10gKiBkYW50ZV90ZW1wIC8g
ZGFudGU5MF90ZW1wKSwgaGVscCAiY2FsY3VsYXRlIGEgdmFsdWUgb2YgQjE9MzBIeiI7CiAgICAgICAg
ZGFudGVfYXR0ZW51YXRvciAgICAgICAgID0+IGRhbnRlX2F0bl9kZWZhdWx0LCAxMFtkQl0tPjExOVtk
Ql0gOiAxMC4wW21kQl0sIGhlbHAgImF0dGVudWF0b3Igb2YgZGFudGUgcHJlc2F0dXJhdGlvbiI7CiAg
ICAgICAgcHJvdG9uX2ZyZXEgICAgICAgICAgICAgID0gIF9nZXRfZnJlcSh4X2RvbWFpbik7CiAgICAg
ICAgZGlmZl9vZmZzZXQgICAgICAgICAgICAgID0gIChkYW50ZV9vZmZzZXQgLSB4X29mZnNldCkgKiAx
W01wcG0tMV0gKiBwcm90b25fZnJlcTsKICAgICAgICBwaHNfc2hmdCAgICAgICAgICAgICAgICAgPSAg
ZGlmZl9vZmZzZXQgKiAoZGFudGVfcHVsc2UgKyBkYW50ZV9pbnRlcnZhbCkgKiAzNjA7CiAgICAgICAg
cGhhc2VfZGFudGUgICAgICAgICAgICAgID0gIHswfTsKICAgIGVuZCB3aGVuOwogICAgY29tbWVudF8y
MDIgICAgICAgICAgICAgID0/ICIqKiogaXJyXyBwcmVzYXR1cmF0aW9uICYgaG9tbyBzcGluIGRlY291
cGxpbmcgKioqIjsKICAgIGlycl9tb2RlICAgICAgICAgICAgICAgICA9PiAiT2ZmIiwgKCJPZmYiLCAi
UHJlc2F0dXJhdGlvbiIsICJIb21vIERlY291cGxlIiksIGhlbHAgIlNlbGVjdCBQcmVzYXR1cmF0aW9u
IG9yIEhvbW8gRGVjb3VwbGUiOwogICAgd2hlbiBpcnJfbW9kZSA9ICJIb21vIERlY291cGxlIiBkbwog
ICAgICAgIG5vdGVfaXJyX2hvbW9kZWMgICAgICAgICA9PyAiU2V0IFtmaWx0ZXJfbGltaXQgPSAyLTRd
IGluIHRoZSBIZWFkZXIgcGFyYW1ldGVycyI7CiAgICBlbmQgd2hlbjsKICAgIHdoZW4gaXJyX21vZGUg
Lz0gIk9mZiIgZG8KICAgICAgICBpcnJfZG9tYWluICAgICAgICAgICAgICAgPT8geF9kb21haW4sIGhl
bHAgIm51Y2xldXMgb2YgaXJyIHByZXNhdHVyYXRpb24gb3IgaG9tb19kZWNvdXBsaW5nIjsKICAgICAg
ICBpcnJfb2Zmc2V0ICAgICAgICAgICAgICAgPT4gNVtwcG1dLCBoZWxwICJvZmZzZXQgb2YgaXJyIHBy
ZXNhdHVyYXRpb24gb3IgaG9tb19kZWNvdXBsaW5nIjsKICAgICAgICBpcnI5MF90ZW1wICAgICAgICAg
ICAgICAgPSAgeDkwOwogICAgICAgIGlycmF0bl90ZW1wICAgICAgICAgICAgICA9ICB4YXRuOwogICAg
ICAgIGlycl9hdG5fZGVmYXVsdCAgICAgICAgICA9PyBpcnJhdG5fdGVtcCArIDIwW2RCXSAqIGxvZyAo
OC4zW21zXSAvIGlycjkwX3RlbXApLCBoZWxwICJjYWxjdWxhdGUgYSB2YWx1ZSBvZiBCMT0zMEh6IjsK
ICAgICAgICBpcnJfYXR0ZW51YXRvciAgICAgICAgICAgPT4gaXJyX2F0bl9kZWZhdWx0LCAxMFtkQl0t
PjExOVtkQl0gOiAxMC4wW21kQl0sIGhlbHAgImF0dGVudWF0b3Igb2YgaXJyIHByZXNhdHVyYXRpb24g
b3IgaG9tb19kZWNvdXBsaW5nIjsKICAgIGVuZCB3aGVuOwogICAgY29tbWVudF8yMDMgICAgICAgICAg
ICAgID0/ICIqKiogdHJpXyBwcmVzYXR1cmF0aW9uICYgaG9tbyBzcGluIGRlY291cGxpbmcgKioqIjsK
ICAgIHRyaV9tb2RlICAgICAgICAgICAgICAgICA9PiAiT2ZmIiwgKCJPZmYiLCAiUHJlc2F0dXJhdGlv
biIsICJIb21vIERlY291cGxlIiksIGhlbHAgIlNlbGVjdCBQcmVzYXR1cmF0aW9uIG9yIEhvbW8gRGVj
b3VwbGUiOwogICAgd2hlbiB0cmlfbW9kZSA9ICJIb21vIERlY291cGxlIiBkbwogICAgICAgIG5vdGVf
dHJpX2hvbW9kZWMgICAgICAgICA9PyAiU2V0IFtmaWx0ZXJfbGltaXQgPSAyLTRdIGluIHRoZSBIZWFk
ZXIgcGFyYW1ldGVycyI7CiAgICBlbmQgd2hlbjsKICAgIHdoZW4gdHJpX21vZGUgLz0gIk9mZiIgZG8K
ICAgICAgICB0cmlfZG9tYWluICAgICAgICAgICAgICAgPT8geF9kb21haW4sIGhlbHAgIm51Y2xldXMg
b2YgdHJpIHByZXNhdHVyYXRpb24gb3IgaG9tb19kZWNvdXBsaW5nIjsKICAgICAgICB0cmlfb2Zmc2V0
ICAgICAgICAgICAgICAgPT4gNVtwcG1dLCBoZWxwICJvZmZzZXQgb2YgdHJpIHByZXNhdHVyYXRpb24g
b3IgaG9tb19kZWNvdXBsaW5nIjsKICAgICAgICB0cmk5MF90ZW1wICAgICAgICAgICAgICAgPSAgeDkw
OwogICAgICAgIHRyaWF0bl90ZW1wICAgICAgICAgICAgICA9ICB4YXRuOwogICAgICAgIHRyaV9hdG5f
ZGVmYXVsdCAgICAgICAgICA9PyB0cmlhdG5fdGVtcCArIDIwW2RCXSAqIGxvZyAoOC4zW21zXSAvIHRy
aTkwX3RlbXApLCBoZWxwICJjYWxjLnZhbHVlIG9mIEIxPTMwSHoiOwogICAgICAgIHRyaV9hdHRlbnVh
dG9yICAgICAgICAgICA9PiB0cmlfYXRuX2RlZmF1bHQsIDEwW2RCXS0+MTE5W2RCXSA6IDEwLjBbbWRC
XSwgaGVscCAiYXR0ZW51YXRvciBvZiB0cmkgcHJlc2F0dXJhdGlvbiBvciBob21vX2RlY291cGxpbmci
OwogICAgZW5kIHdoZW47CiAgICBjb21tZW50XzExMSAgICAgICAgICAgICAgPT8gIioqKiBwcmVzYXRf
dGltZSAqKioiOwogICAgcHJlc2F0X3RpbWVfZmxhZyAgICAgICAgID0+IEZBTFNFLCBoZWxwICJzZWxl
Y3QgVFJVRSBvciBGQUxTRSBmb3IgdXNpbmcgcHJlc2F0X3RpbWUiOwogICAgd2hlbiBwcmVzYXRfdGlt
ZV9mbGFnIGRvCiAgICAgICAgcHJlc2F0X3RpbWVfdGVtcCAgICAgICAgID0+IHJlbGF4YXRpb25fZGVs
YXksIGhlbHAgInByZXNhdHVyYXRpb25fdGltZSA8PSByZWxheGF0aW9uX2RlbGF5IjsKICAgIGVuZCB3
aGVuOwogICAgcHJlc2F0X3RpbWUgICAgICAgICAgICAgID0/IGlmIHJlbGF4YXRpb25fZGVsYXkgPiBw
cmVzYXRfdGltZV90ZW1wCiAgICAgICAgICAgICAgICAgICAgICAgICAgICAgICAgdGhlbiBwcmVzYXRf
dGltZV90ZW1wCiAgICAgICAgICAgICAgICAgICAgICAgICAgICAgICAgZWxzZSByZWxheGF0aW9uX2Rl
bGF5OwogICAgcmVsYXhhdGlvbl9kZWxheV9jYWxjICAgID0gIHJlbGF4YXRpb25fZGVsYXkgLSBwcmVz
YXRfdGltZTsKICAgIGRhbnRlX2xvb3AgICAgICAgICAgICAgICA9ICBsb3dlciAocHJlc2F0X3RpbWUg
LyAoMTAwICogKGRhbnRlX3B1bHNlICsgZGFudGVfaW50ZXJ2YWwpKSksIGhlbHAgInJlYWwgbG9vcCBu
dW1iZXIvMTAwIjsKICAgIGRlYWRfdGltZSAgICAgICAgICAgICAgICA9ICBpZiBub3QgYXV0b19kd2Vs
bAogICAgICAgICAgICAgICAgICAgICAgICAgICAgICAgIHRoZW4gMC4yIC8geF9zd2VlcAogICAgICAg
ICAgICAgICAgICAgICAgICAgICAgICAgIGVsc2UgMFt1c107CiAgICBkZWxheSAgICAgICAgICAgICAg
ICAgICAgPSAgaWYgbm90IGF1dG9fZHdlbGwKICAgICAgICAgICAgICAgICAgICAgICAgICAgICAgICB0
aGVuIDAuOCAvIHhfc3dlZXAKICAgICAgICAgICAgICAgICAgICAgICAgICAgICAgICBlbHNlIDBbdXNd
OwogICAgcGhhc2UgICAgICAgICAgICAgICAgICAgID0gIHswLCA5MCwgMjcwLCAyKDE4MCksIDI3MCwg
OTAsIDB9OwogICAgcGhhc2VfYWNxICAgICAgICAgICAgICAgID0gIHswLCA5MCwgMjcwLCAyKDE4MCks
IDI3MCwgOTAsIDB9OwogICAgbW9kdWxlX2NvbmZpZyAgICAgICAgICAgID0gIGlmIGlycl9tb2RlID0g
IkhvbW8gRGVjb3VwbGUiCiAgICAgICAgICAgICAgICAgICAgICAgICAgICAgICAgdGhlbiBpZiB0cmlf
bW9kZSA9ICJIb21vIERlY291cGxlIgogICAgICAgICAgICAgICAgICAgICAgICAgICAgICAgICAgICAg
dGhlbiAiaXJyLnRpbWVfc2hhcmUgdHJpLnRpbWVfc2hhcmUgb2JzLmJsYW5rX2luaGliaXQgYW55X3Nh
bXBsZSIKICAgICAgICAgICAgICAgICAgICAgICAgICAgICAgICAgICAgIGVsc2UgImlyci50aW1lX3No
YXJlIG9icy5ibGFua19pbmhpYml0IGFueV9zYW1wbGUiCiAgICAgICAgICAgICAgICAgICAgICAgICAg
ICAgICAgZWxzZSBpZiB0cmlfbW9kZSA9ICJIb21vIERlY291cGxlIgogICAgICAgICAgICAgICAgICAg
ICAgICAgICAgICAgIHRoZW4gInRyaS50aW1lX3NoYXJlIG9icy5ibGFua19pbmhpYml0IGFueV9zYW1w
bGUiCiAgICAgICAgICAgICAgICAgICAgICAgICAgICAgICAgZWxzZSAiYW55X3NhbXBsZSI7CmJlZ2lu
CiAgICBpbml0aWFsX3dhaXQ7CiAgICByZWxheGF0aW9uX2RlbGF5X2NhbGM7CiAgICB3aGVuIGlycl9t
b2RlIC89ICJPZmYiIGRvCiAgICAgICAgb24gKElSUi5HQVRFLCBJUlIuUEhTLjAsIElSUi5BVE4uaXJy
X2F0dGVudWF0b3IpOwogICAgZW5kIHdoZW47CiAgICB3aGVuIHRyaV9tb2RlIC89ICJPZmYiIGRvCiAg
ICAgICAgb24gKFRSSS5HQVRFLCBUUkkuUEhTLjAsIFRSSS5BVE4udHJpX2F0dGVudWF0b3IpOwogICAg
ZW5kIHdoZW47CiAgICBvYnNfcHJlc2F0X3RpbWUoIGRhbnRlX3ByZXNhdCwgZGFudGVfbG9vcCwgZGFu
dGVfcHVsc2UsIGRhbnRlX2ludGVydmFsLCBwaGFzZV9kYW50ZSwgcGhzX3NoZnQsIGRhbnRlX2F0dGVu
dWF0b3IsIHByZXNhdF90aW1lICk7CiAgICB3aGVuIGlycl9tb2RlIC89ICJPZmYiIGRvCiAgICAgICAg
b2ZmIElSUi5HQVRFOwogICAgZW5kIHdoZW47CiAgICB3aGVuIHRyaV9tb2RlIC89ICJPZmYiIGRvCiAg
ICAgICAgb2ZmIFRSSS5HQVRFOwogICAgZW5kIHdoZW47CiAgICAxW3VzXTsKICAgIHhfcHVsc2UsIChP
QlMuR0FURSwgT0JTLlBIUy5waGFzZSwgT0JTLkFUTi54X2F0bik7CiAgICBhY3EoIGRlYWRfdGltZSwg
ZGVsYXksIHBoYXNlX2FjcSApOwplbmQgcHVsc2U7CgAAAAAAAAAAAAAAAAADAAAAjwAAAHNleHAgOiAo
JCh4X3N3ZWVwKS8kKHhfcG9pbnRzKSkvMiA6IDAuMFtzXTt0cmFwZXpvaWQgOiAwWyVdIDogMFslXSA6
IDgwWyVdIDogMTAwWyVdO3plcm9maWxsIDogMiA6IFRSVUU7ZmZ0IDogMSA6IFRSVUUgOiBUUlVFO21h
Y2hpbmVwaGFzZTtwcG07AAAAAAAAAAAADwAAAAEAAAAwAAAAAAAAACEAAACLDwAAAAArKgAAAC0AACsq
AAAAAgAAJx0AAAAWQUNUVUFMX1NUQVJUX1RJTUVTVEFNUAAAJx0AAAAUMjAtTUFSLTIwMjQgMTY6MTA6
MzIAACsqAAAAAgAAJx0AAAAJVElNRV9aT05FAAAnHQAAABFHTVQgU3RhbmRhcmQgVGltZQAAKyoAAAAC
AAAnHQAAABBQUk9CRV9BVFRSSUJVVEVTAAAnHQAAACI1bW0gQnJvYWRiYW5kIEdyYWRpZW50IEF1dG90
dW5hYmxlAAArKgAAAAIAACcdAAAAC1BST0JFX0RJQUxTAAArKgAAAAIAACsqAAAACAAAJx0AAAADSEYx
AAAnHQAAAAMxSHMAACcdAAAABFRVTkUAACcaAAAAAQAAFZMAACcdAAAABU1BVENIAAAnGgAAAAEAABag
AAAnHQAAAAVJRExFUgAAJxoAAAABAAAIUgAAKyoAAAAGAAAnHQAAAANMRjEAACcdAAAAAzMxUAAAJx0A
AAAEVFVORQAAJxoAAAABAAAE8wAAJx0AAAAFTUFUQ0gAACcaAAAAAQAABCsAACsqAAAAAgAAJx0AAAAM
TEFTVF8xRF9TSElNAAAnHQAAAIUxLDIxLjU1LDAuMzQsSG9tb3Nwb2lsX1NlbGVjdGl2ZSwySCxURVRS
QUhZRFJPRlVSQU4tRDgsWjEmWjImWjMmWjQsMiwyLDIsMCw5MFtkZWddLDFbc10sNDYsMSwzMS40WyVd
LDcwLjZbJV0sMCwwLDRbbXNdLDAuMlt1c10sMC4xW3NdAAArKgAAAAIAACcdAAAADkRFQ0lNQVRJT05f
UkVHAAAnHQAAABJyOiAxNjYoIDE2NSksZzogMzcAACsqAAAAAgAAJx0AAAAHU09MVkVOVAAAJx0AAAAS
VEVUUkFIWURST0ZVUkFOLUQ4AAArKgAAAAIAACcdAAAAB1ZFUlNJT04AACcdAAAAEzYuMiBbV2luZG93
cyAtIHg4Nl0AACsqAAAAAgAAJx0AAAAPRVhQRVJJTUVOVF9QQVRIAAAnHQAAAFhjOlxQcm9ncmFtIEZp
bGVzXEpFT0xcQ29udHJvbCA2LjIuMC5hcHBcQ29udGVudHNcUmVzb3VyY2VzXGdsb2JhbFxleHBlcmlt
ZW50c1xwcm90b24uanhwAAArKgAAAAIAACcdAAAABkdFVF85MAAAJx0AAAAbcHVsc2Vfc2VydmljZTo6
Z2V0XzkwX3ZhbHVlAAArKgAAAAIAACcdAAAAB0dFVF9BVE4AACcdAAAAHHB1bHNlX3NlcnZpY2U6Omdl
dF9hdG5fdmFsdWUAACsqAAAAAgAAJx0AAAAIR0VUX0ZSRVEAACcdAAAAHXB1bHNlX3NlcnZpY2U6Omdl
dF9mcmVxX3ZhbHVlAAArKgAAAAIAACcdAAAACEdFVF9TUElOAAAnHQAAABdwdWxzZV9zZXJ2aWNlOjpn
ZXRfc3BpbgAAKyoAAAACAAAnHQAAAAlHRVRfR0FNTUEAACcdAAAAGHB1bHNlX3NlcnZpY2U6OmdldF9n
YW1tYQAAKyoAAAACAAAnHQAAABJHRVRfVkFMVUVfT0ZfRklFTEQAACcdAAAAIXB1bHNlX3NlcnZpY2U6
OmdldF92YWx1ZV9vZl9maWVsZAAAKyoAAAACAAAnHQAAABNHRVRfUFJPQkVfUEFSQU1FVEVSAAAnHQAA
ACJwcm9iZV9zZXJ2aWNlOjpnZXRfcHJvYmVfcGFyYW1ldGVyAAArKgAAAAIAACcdAAAADEdFVF9TX01Q
QVJBTQAAJx0AAAAbcHVsc2Vfc2VydmljZTo6Z2V0X3NfbXBhcmFtAAArKgAAAAIAACcdAAAADEdFVF9E
X01QQVJBTQAAJx0AAAAbcHVsc2Vfc2VydmljZTo6Z2V0X2RfbXBhcmFtAAArKgAAAAIAACcdAAAACUNP
TU1FTlRfNwAAJx0AAAATKioqIFB1bHNlIERlbGF5ICoqKgAAKyoAAAACAAAnHQAAAAtDT01NRU5UXzIw
MQAAJx0AAAAfKioqIG9ic19kYW50ZV9wcmVzYXR1cmF0aW9uICoqKgAAKyoAAAACAAAnHQAAAAtDT01N
RU5UXzIwMgAAJx0AAAAxKioqIGlycl8gcHJlc2F0dXJhdGlvbiAmIGhvbW8gc3BpbiBkZWNvdXBsaW5n
ICoqKgAAKyoAAAACAAAnHQAAAAtDT01NRU5UXzIwMwAAJx0AAAAxKioqIHRyaV8gcHJlc2F0dXJhdGlv
biAmIGhvbW8gc3BpbiBkZWNvdXBsaW5nICoqKgAAKyoAAAACAAAnHQAAAAtDT01NRU5UXzExMQAAJx0A
AAATKioqIHByZXNhdF90aW1lICoqKgAAKyoAAAACAAAnHQAAAAVQSEFTRQAAKyoAAAAIAAAnGwAAAAEA
AAAAAAAIAAAIAAAIAAAIAAAIAAAAACcbAAAAAQAAAFoAAAgAAAgAAAgAAAgAAAgAAAAAJxsAAAABAAAB
DgAACAAACAAACAAACAAACAAAAAAnGwAAAAEAAAC0AAAIAAAIAAAIAAAIAAAIAAAAACcbAAAAAQAAALQA
AAgAAAgAAAgAAAgAAAgAAAAAJxsAAAABAAABDgAACAAACAAACAAACAAACAAAAAAnGwAAAAEAAABaAAAI
AAAIAAAIAAAIAAAIAAAAACcbAAAAAQAAAAAAAAgAAAgAAAgAAAgAAAgAAAAAKyoAAAACAAAnHQAAAAlQ
SEFTRV9BQ1EAACsqAAAACAAAJxsAAAABAAAAAAAACAAACAAACAAACAAACAAAAAAnGwAAAAEAAABaAAAI
AAAIAAAIAAAIAAAIAAAAACcbAAAAAQAAAQ4AAAgAAAgAAAgAAAgAAAgAAAAAJxsAAAABAAAAtAAACAAA
CAAACAAACAAACAAAAAAnGwAAAAEAAAC0AAAIAAAIAAAIAAAIAAAIAAAAACcbAAAAAQAAAQ4AAAgAAAgA
AAgAAAgAAAgAAAAAJxsAAAABAAAAWgAACAAACAAACAAACAAACAAAAAAnGwAAAAEAAAAAAAAIAAAIAAAI
AAAIAAAIAAAAACsqAAAAAgAAJx0AAAANUFVMU0VfSU5fRklMRQAAKyoAAAACAAArKgAAAAcAACcdAAAA
A0hGMQAAJx0AAAADMUhzAAArKgAAAAIAACcdAAAAAkhpAAArKgAAAAIAACcbAAAAAQAAAHMAAAoBHAgA
AAgAAAgAAAgAAAAAJxsAAAACQD3XCj1wo9cAAAgBIwgAAAgAAAgAAAgAAAAAKyoAAAACAAAnHQAAAAJM
bwAAKyoAAAACAAAnGwAAAAEAAABzAAAKARwIAAAIAAAIAAAIAAAAACcbAAAAAkA91wo9cKPXAAAIASMI
AAAIAAAIAAAIAAAAACsqAAAAAgAAJx0AAAAEU29mdAAAKyoAAAACAAAnGwAAAAEAACcQAAAKARwIAAAI
AAAIAAAIAAAAACcbAAAAAkBOdeNT987ZAAAIASMIAAAIAAAIAAAIAAAAACsqAAAAAgAAJx0AAAAEU3Bp
bgAAKyoAAAACAAAnGwAAAAEAAAAZAAAKARwIAAAIAAAIAAAIAAAAACcbAAAAAkAwlgQYk3S8AAAIASMI
AAAIAAAIAAAIAAAAACsqAAAAAgAAJx0AAAAGU3F1YXJlAAArKgAAAAIAACcbAAAAAkAXeuFHrhR7AAAK
ARwIAAAIAAAIAAAIAAAAACcbAAAAAQAAAAQAAAgBIwgAAAgAAAgAAAgAAAAAKyoAAAAEAAAnHQAAAARM
T0NLAAAnHQAAAAIySAAAKyoAAAACAAAnHQAAAARTb2Z0AAArKgAAAAIAACcbAAAAAQABOIAAAAoBHAgA
AAgAAAgAAAgAAAAAJxsAAAACQE6ZmZmZmZoAAAgBIwgAAAgAAAgAAAgAAAAAKyoAAAACAAAnHQAAAAZT
cXVhcmUAACsqAAAAAgAAJxsAAAABAAAAeAAACgEcCAAACAAACAAACAAAAAAnGwAAAAJAKQAAAAAAAAAA
CAEjCAAACAAACAAACAAAAAArKgAAAAIAACcdAAAADUpPQi5WSVNVQUxJWkUAACclAAAAAAAAKyoAAAAC
AAAnHQAAAAlWSVNVQUxJWkUAACclAAAAAAAAKyoAAAACAAAnHQAAAApKT0IuRk9MREVSAAAnHQAAABpM
aWRkbGVfU1xkYXRhXG4xNjYwMXJzXG5tcgAAKyoAAAACAAAnHQAAAAZGT0xERVIAACcdAAAAGkxpZGRs
ZV9TXGRhdGFcbjE2NjAxcnNcbm1yAAArKgAAAAIAACcdAAAADlNBTVBMRS5DT01NRU5UAAAnHQAAABlV
UlMxIGNoZWNrIGFmdGVyIHdhc2hpbmdzAAArKgAAAAIAACcdAAAAB0NPTU1FTlQAACcdAAAAGVVSUzEg
Y2hlY2sgYWZ0ZXIgd2FzaGluZ3MAACsqAAAAAgAAJx0AAAAUU0FNUExFLkdSQURJRU5UIFNISU0AACcl
AAAAAQAAKyoAAAACAAAnHQAAAA1HUkFESUVOVCBTSElNAAAnJQAAAAEAACsqAAAAAgAAJx0AAAATU0FN
UExFLkxBU1QgU0hJTU1FRAAAJx0AAAAUMjAtTUFSLTIwMjQgMTY6MTA6MDMAACsqAAAAAgAAJx0AAAAM
TEFTVCBTSElNTUVEAAAnHQAAABQyMC1NQVItMjAyNCAxNjoxMDowMwAAKyoAAAACAAAnHQAAABJTQU1Q
TEUuUFJFUEFSQVRJT04AACclAAAAAQAAKyoAAAACAAAnHQAAAAtQUkVQQVJBVElPTgAAJyUAAAABAAAr
KgAAAAIAACcdAAAAEU1FVEhPRC5GT1JDRV9UVU5FAAAnJQAAAAAAACsqAAAAAgAAJx0AAAAKRk9SQ0Vf
VFVORQAAJyUAAAAAAAArKgAAAAIAACcdAAAADEVYUC5GSUxFTkFNRQAAJx0AAAAWU1RMLVVSUzEtMl9Q
Uk9UT05fV0lERQAAKyoAAAACAAAnHQAAAAhGSUxFTkFNRQAAJx0AAAAWU1RMLVVSUzEtMl9QUk9UT05f
V0lERQAAKyoAAAACAAAnHQAAABNFWFAuUFJPVE9OLkZJTEVOQU1FAAAnHQAAABZTVEwtVVJTMS0yX1BS
T1RPTl9XSURFAAArKgAAAAIAACcdAAAAD1BST1RPTi5GSUxFTkFNRQAAJx0AAAAWU1RMLVVSUzEtMl9Q
Uk9UT05fV0lERQAAKyoAAAACAAAnHQAAAA1FTkRfVElNRVNUQU1QAAAnHQAAABQyMC1NQVItMjAyNCAx
NjoxMjoxMwAAAAAAAAAAAAAAAAA=
##$PARAMETER FILE=	(header, BASE64, c:/Users/n16601rs/OneDrive%20-%20The%20University%20of%20Manchester/Data/URS1-%20[(TrenTIPS)U=Sb=U(TrenTIPS)][Na(15C5)]/NMR/STL-URS1-2_PROTON_WIDE-1-1.jdf, 0)
SkVPTC5OTVIBAQACAYABGQECAwQFBgcIAwAAAAAAAAABHAAAAAAAAAAAAAAAAAAAU1RMLVVSUzEtMgAA
AAAAAAAAAAAAAAAAAAAAAAAAAAAAAAAAAAAAAAAAAAAAAAAAAAAAAAAAAAAAAAAAAAAAAAAAAAAAAAAA
AAAAAAAAAAAAAAAAAAAAAAAAAAAAAAAAAAAAAAAAAAAAAAAAAAAAAAAAAAAAAAAAAAAAAAAAAAAAAyBg
AAAAAQAAAAEAAAABAAAAAQAAAAEAAAABAAAAAQAAAAAAAAAAAAAAAAAAAAAAAAAAAAAAAAAAAAAAAAAA
AAMgWAAAAAAAAAAAAAAAAAAAAAAAAAAAAAAAAAAAAAAAAAAAAAAAAAAAAAAAAAAAAAAAAAAAAAAAAAAA
AAAAAAAAAAAAAAAAAAAAAAAAAAAAAAAAAAAAAAAAAAAAAAAAQABTUmJ4cCkAAAAAAAAAAAAAAAAAAAAA
AAAAAAAAAAAAAAAAAAAAAAAAAAAAAAAAAAAAAAAAAAAAAAAAAAAAAER0rIlEdKzWc2NjAAAAAAAAAAAA
AAAAAAAAAAAAAAAAAAAAAAAAAAAAAAAAAAAAAAAAAAAAAAAAAAAAAAAAAAAAAAAAAAAAAAAAAAAAAAAA
AAAAAAAAAAAAAAAAAAAAAAAAAAAAAAAAAAAAAAAAAAAAAAAAAAAAAAAAAAAAAAAAAAAAAAAAAAAAAAAA
AAAAAAAAAAAAAAAAbjE2NjAxcnMAAAAAAAAAAAAAAAAAAAAAAAAAAAAAAAAAAAAAAAAAAAAAAAAAAAAA
AAAAAAAAAAAAAAAAAAAAAAAAAAAAAAAAAAAAAAAAAAAAAAAAAAAAAAAAAAAAAAAAAAAAAAAAAAAAAAAA
AAAAAAAAAAAAAAAAAAAAAAAAAABVUlMxIGNoZWNrIGFmdGVyIHdhc2hpbmdzAAAAAAAAAAAAAAAAAAAA
AAAAAAAAAAAAAAAAAAAAAAAAAAAAAAAAAAAAAAAAAAAAAAAAAAAAAAAAAAAAAAAAAAAAAAAAAAAAAAAA
AAAAAAAAAAAAAAAAAAAAAAAAAAAAAAAAAAAAAFByb3RvbgAAAAAAAAAAAAAAAAAAAAAAAAAAAAAAAAAA
AAAAAAAAAAAAAAAAAAAAAAAAAAAAAAAAAAAAAAAAAAAAAAAAAAAAAAAAAAAAAAAAAAAAAAAAAAAAAAAA
AAAAAAAAAAAAAAAAAAAAAAAAAAAAAAAAAAAAAAAAAAAAAAAAAAAAAAAAAAAAAAAAAAAAAAAAAAAAAAAA
AAAAAAAAAAAAAAAAAAAAAAAAAAAAAAAAAAAAAAAAAAAAAAAAAAAAAAAAAAAAAAAAAAAAAAAAAAAAAAAA
AAAAAAAAAAAAAAAAAAAAAAAAAAAAAAAAAAAAAAAAAAAAAAAAAAAAAAAAAABAePyD4nJZFwAAAAAAAAAA
AAAAAAAAAAAAAAAAAAAAAAAAAAAAAAAAAAAAAAAAAAAAAAAAAAAAAAAAAAAAAAAAPKAAAAAAAAAAAAAA
AAAAAAAAAAAAAAAAAAAAAAAAAAAAAAAAAAAAAAAAAAAAAAAAAAAAAAAAAAAAAAAAAAAAAAAAAAAAAAAA
AAAAgAAAAAAAAAAAAAAFUAAAN5AAADzgAAA84AAAPOAAADzgAAA84AAAPOAAADzgAAA84AAAAAAAAAAA
AAAAAAAAAAAAAAAAAAAAAAAAAAAAAAAAAABAAAAAAAAAMgYAAAAAAAAyRgAAADXAAAAAAAAye8AAAAAA
AAAAAAAye8AAAAAAAAAAAAAAAAAAAAAAAAAAAAAAAAAAAAAAAAAAAEAAAAAAAAAA3QAAAIA3AAAZAwUA
AAABHAAAAAAAAAAAoe80uv///z8AAAAAAAAAAAIAAABERUxBWV9PRl9TVEFSVCAgICAgICAgICAgICAg
GQQFAAAAAAAAAAAAAAAAAPhsXEAAAAAAAAAAAAAAAAABAAAAQUNUVUFMX1NUQVJUX1RJTUUgICAgICAg
ICAgIAMFBQAAAAAAAAAAAAAAAAAyMC1NQVItMjAyNCAxNjoxAAAAAEFDVFVBTF9TVEFSVF9USU1FU1RB
TVAgICAgICADBgUAAAAAAAAAAAAAAAAAR01UIFN0YW5kYXJkIFRpbQAAAABUSU1FX1pPTkUgICAgICAg
ICAgICAgICAgICAgAwArAAAAAAAAAAAAAAAAADVtbSBCcm9hZGJhbmQgR3IAAAAAUFJPQkVfQVRUUklC
VVRFUyAgICAgICAgICAgIBkKCwAAAAAAAAAAAAAAAABIRiAgICAgICAgICAgICAgAAAAAFBST0JFX0RJ
QUxTICAgICAgICAgICAgICAgICAZDA0AAAAAAAAAAAAAAAAAMSwyMS41NSwwLjM0LEhvbQAAAABsYXN0
XzFkX3NoaW0gICAgICAgICAgICAgICAgGQACAAAAARwAAAAAAAAAAPFo44i1+NQ+AAAAAAAAAAACAAAA
UFJPQkVfUkVDT1ZFUlkgICAgICAgICAgICAgIAMBAgAAAAEcAAAAAAAAAACN7bWg98bAPgAAAAAAAAAA
AgAAAEJMQU5LSU5HICAgICAgICAgICAgICAgICAgICAZACAAAAAAAAAAAAAAAAAAEAAAAAAAAAAAAAAA
AAAAAAEAAABTQ0FOUyAgICAgICAgICAgICAgICAgICAgICAgGQEgAAAAAAAAAAAAAAAAAAEAAAAAAAAA
AAAAAAAAAAABAAAATU9EX1JFVFVSTiAgICAgICAgICAgICAgICAgIBkCIAAAAAAAAAAAAAAAAAAQAAAA
AAAAAAAAAAAAAAAAAQAAAFRPVEFMX1NDQU5TICAgICAgICAgICAgICAgICAZCiAAAAAAAAAAAAAAAAAA
WSADAAAAAAAAAAAAAAAAAAEAAABYX1BPSU5UUyAgICAgICAgICAgICAgICAgICAgGRMgAAAAAAAAAAAA
AAAAAAAAAAAAAAAAAAAAAAAAAAABAAAAWF9QUkVTQ0FOUyAgICAgICAgICAgICAgICAgIBkABAAAAAAA
AAAAAAAAAABQcm90b24gICAgICAgICAgAAAAAFhfRE9NQUlOICAgICAgICAgICAgICAgICAgICAZAAIA
AAABGgAAAAAAAAAAAAAAAAAAAAAAAAAAAAAAAAIAAABYX09GRlNFVCAgICAgICAgICAgICAgICAgICAg
GQADAAAAAQ0AAAAAAAAAAP7UYDYx1LdBAAAAAAAAAAACAAAAWF9GUkVRICAgICAgICAgICAgICAgICAg
ICAgIBkAAQAAAAENAAAAAAAAAAAQcOuzGYP4QAAAAAAAAAAAAgAAAFhfU1dFRVAgICAgICAgICAgICAg
ICAgICAgICAZAAEAAAABDQAAAAAAAAAA2ozvjxSc80AAAAAAAAAAAAIAAABYX1NXRUVQX0NMSVBQRUQg
ICAgICAgICAgICAgGQkBAAAAAQ0AAAAAAAAAAJPhpLajXN8/AAAAAAAAAAACAAAAWF9SRVNPTFVUSU9O
ICAgICAgICAgICAgICAgIBkJBAAAAAAAAAAAAAAAAABQcm90b24gICAgICAgICAgAAAAAElSUl9ET01B
SU4gICAgICAgICAgICAgICAgICAZCQIAAAABGgAAAAAAAAAAAAAAAAAAFEAAAAAAAAAAAAIAAABJUlJf
T0ZGU0VUICAgICAgICAgICAgICAgICAgGQkDAAAAAQ0AAAAAAAAAAP7UYDYx1LdBAAAAAAAAAAACAAAA
SVJSX0ZSRVEgICAgICAgICAgICAgICAgICAgIBkKBAAAAAAAAAAAAAAAAABQcm90b24gICAgICAgICAg
AAAAAFRSSV9ET01BSU4gICAgICAgICAgICAgICAgICAZCgIAAAABGgAAAAAAAAAAAAAAAAAAFEAAAAAA
AAAAAAIAAABUUklfT0ZGU0VUICAgICAgICAgICAgICAgICAgGQoDAAAAAQ0AAAAAAAAAAP7UYDYx1LdB
AAAAAAAAAAACAAAAVFJJX0ZSRVEgICAgICAgICAgICAgICAgICAgIBkLAgAAAAEcAAAAAAAAAACqbkeb
V1MAQAAAAAAAAAAAAgAAAFhfQUNRX0RVUkFUSU9OICAgICAgICAgICAgICAZAQUAAAAAAAAAAAAAAAAA
VFJVRSAgICAgICAgICAgIAAAAABESUdJVEFMX0ZJTFRFUiAgICAgICAgICAgICAgGQIFAAAAAAAAAAAA
AAAAAAYAAAAAAAAAAAAAAAAAAAABAAAARklMVEVSX0ZBQ1RPUiAgICAgICAgICAgICAgIBkIEwAAAAAA
AAAAAAAAAAAEAAAAAAAAAAAAAAAAAAAAAQAAAEFGX1ZFUlNJT04gICAgICAgICAgICAgICAgICADDAIA
AAAAAAAAAAAAAAAAcjogMTY2KCAxNjUpLGc6IAAAAABERUNJTUFUSU9OX1JFRyAgICAgICAgICAgICAg
GQgTAAAAIRwAAAAAAAAAAHsUrkfhehdAAAAAAAAAAAACAAAAWDkwICAgICAgICAgICAgICAgICAgICAg
ICAgIBkFBQAAAAEcAAAAAAAAAAAuV9wLDifXPgAAAAAAAAAAAgAAAEFDUV9ERUxBWSAgICAgICAgICAg
ICAgICAgICAZBgUAAAAAAAAAAAAAAAAATnAgICAgICAgICAgICAgIAAAAABESUdJVEFMX0ZJTFRFUl9T
VEFUVVMgICAgICAgGWUCAAAAAAAAAAAAAAAAAEZBTFNFICAgICAgICAgICAAAAAAQ0xJUFBFRCAgICAg
ICAgICAgICAgICAgICAgIAMJEwAAAAAAAAAAAAAAAAAAAAAAAAAAAAAAAAAAAAAAAgAAAGFmX2RlbGF5
X3JhdGlvICAgICAgICAgICAgICADDQ0AAAAAAAAAAAAAAAAAQVVUT1NISU0gT0ZGICAgIAAAAABhdXRv
c2hpbV9tb2RlICAgICAgICAgICAgICAgAwAKAAAAAAAAAAAAAAAAAAAAAAAAAPA/AAAAAAAAAAACAAAA
YnVmZmVyX2xvb3AgICAgICAgICAgICAgICAgIAMBCgAAAAAAAAAAAAAAAAAAAAAAAADwPwAAAAAAAAAA
AgAAAGJ1ZmZlcl9sb29wX2luZGV4ICAgICAgICAgICADAAkAAAAAAAAAAAAAAAAAAAAAAAAANkAAAAAA
AAAAAAIAAABjaGFuZ2VyX3Nsb3QgICAgICAgICAgICAgICAgAwEJAAAAAAAAAAAAAAAAAAAAAAAAADZA
AAAAAAAAAAACAAAAY2hhbmdlcl9zbG90X3Bvc2l0aW9uICAgICAgIAMAMAAAAAAAAAAAAAAAAAAAAAAA
AADwPwAAAAAAAAAAAgAAAGNoYW5nZXJfdHlwZSAgICAgICAgICAgICAgICADAgoAAAAAAAAAAAAAAAAA
Q29sbGVjdCAgICAgICAgIAAAAABjb2xsZWN0aW9uX3N0YXRlICAgICAgICAgICAgAwMKAAAAAAAAAAAA
AAAAADIwLU1BUi0yMDI0IDE2OjEAAAAARU5EX1RJTUVTVEFNUCAgICAgICAgICAgICAgIAMECgAAAAAA
AAAAAAAAAAAAAEBXGxfQQQAAAAAAAAAAAgAAAGVuZF90aW1lICAgICAgICAgICAgICAgICAgICADBQoA
AAAAAAAAAAAAAAAAcHJvdG9uLmp4cCAgICAgIAAAAABleHBlcmltZW50ICAgICAgICAgICAgICAgICAg
AwYKAAAAARwAAAAAAAAAAAAAAAAAAAAAAAAAAAAAAAACAAAAZXhwX3JlbWFpbmluZyAgICAgICAgICAg
ICAgIAMHCgAAAAEcAAAAAAAAAABqke18Px1ZQAAAAAAAAAAAAgAAAGV4cF90b3RhbCAgICAgICAgICAg
ICAgICAgICADChMAAAAAAAAAAAAAAAAAMyAgMiAgICAgICAgICAgIAAAAABmYWN0b3JzICAgICAgICAg
ICAgICAgICAgICAgAwsTAAAA8Q0AAAAAAAAAAAAAAAAA4HJAAAAAAAAAAAACAAAAZmlsdGVyX3dpZHRo
ICAgICAgICAgICAgICAgIAMICgAAAAEYAAAAAAAAAAAAAAAAAMBYQAAAAAAAAAAAAgAAAGhlX2xldmVs
ICAgICAgICAgICAgICAgICAgICADADEAAAABDQAAAAAAAAAAAAAAAAAAAAAAAAAAAAAAAAIAAABoeWJy
aWRfc3Bpbl9nZXQgICAgICAgICAgICAgAwExAAAAAAAAAAAAAAAAAFNQSU4gT0ZGICAgICAgICAAAAAA
aHlicmlkX3NwaW5fc3RhdHVzICAgICAgICAgIAMJCgAAAAAAAAAAAAAAAAAAAAAAAADwPwAAAAAAAAAA
AgAAAGl0ZXJhdGlvbnMgICAgICAgICAgICAgICAgICADAA4AAAAAAAAAAAAAAAAAAAAAAAAALkAAAAAA
AAAAAAIAAABsb2NrX2dhaW4gICAgICAgICAgICAgICAgICAgAwEOAAAAAAAAAAAAAAAAAAAAAAAAQGVA
AAAAAAAAAAACAAAAbG9ja19sZXZlbCAgICAgICAgICAgICAgICAgIAMCDgAAAAEaAAAAAAAAAACF61G4
HoX7PwAAAAAAAAAAAgAAAGxvY2tfb3NjX29mZnNldCAgICAgICAgICAgICADAw4AAAAAAAAAAAAAAAAA
MkggT1NDIE9OICAgICAgIAAAAABsb2NrX29zY19zdGF0ZSAgICAgICAgICAgICAgAwQOAAAAAQYAAAAA
AAAAAAAAAAAAXmpAAAAAAAAAAAACAAAAbG9ja19waGFzZSAgICAgICAgICAgICAgICAgIAMFDgAAAAAA
AAAAAAAAAABBVVRPTE9DSyAgICAgICAgAAAAAGxvY2tfc3RhdGUgICAgICAgICAgICAgICAgICADBg4A
AAAAAAAAAAAAAAAATE9DSyBJRExFICAgICAgIAAAAABsb2NrX3N0YXR1cyAgICAgICAgICAgICAgICAg
AwcOAAAAAAAAAAAAAAAAAAAAAAAAgJJAAAAAAAAAAAACAAAAbG9ja19zdHJlbmd0aCAgICAgICAgICAg
ICAgIAMCMQAAAAAAAAAAAAAAAABTUElOIE9GRiAgICAgICAgAAAAAG1hc19zcGluX2FjdGlvbiAgICAg
ICAgICAgICADAzEAAAABHAAAAAAAAAAAAAAAAAAAJEAAAAAAAAAAAAIAAABtYXNfc3Bpbl9kZWxheSAg
ICAgICAgICAgICAgAwQxAAAAAQ0AAAAAAAAAAAAAAAAAAAAAAAAAAAAAAAACAAAAbWFzX3NwaW5fZ2V0
ICAgICAgICAgICAgICAgIAMFMQAAAAAAAAAAAAAAAABBVVRPICAgICAgICAgICAgAAAAAG1hc19zcGlu
X21vZGUgICAgICAgICAgICAgICADBjEAAAABDQAAAAAAAAAAAAAAAAAA8D8AAAAAAAAAAAIAAABtYXNf
c3Bpbl9zZXQgICAgICAgICAgICAgICAgAwcxAAAAAAAAAAAAAAAAAFNQSU4gT0ZGICAgICAgICAAAAAA
bWFzX3NwaW5fc3RhdHVzICAgICAgICAgICAgIAMKCgAAAAEYAAAAAAAAAAAAAAAAAIBPQAAAAAAAAAAA
AgAAAG4yX2xldmVsICAgICAgICAgICAgICAgICAgICADCwoAAAAAAAAAAAAAAAAAAAAAAAAA8D8AAAAA
AAAAAAIAAABudW1fc2NhbnMgICAgICAgICAgICAgICAgICAgAwwTAAAAAAAAAAAAAAAAADIgMjEgNzQg
ICAgICAgICAAAAAAb3JkZXJzICAgICAgICAgICAgICAgICAgICAgIAMMCgAAAAAAAAAAAAAAAAAAAAAA
AADwPwAAAAAAAAAAAgAAAG91dGVyX2J1ZmZlcl9sb29wICAgICAgICAgICADDQoAAAAAAAAAAAAAAAAA
AAAAAAAA8D8AAAAAAAAAAAIAAABvdXRlcl9idWZmZXJfbG9vcF9pbmRleCAgICAgAw4KAAAAAAAAAAAA
AAAAAAAAAAAAAPA/AAAAAAAAAAACAAAAb3V0ZXJfc2NhbnNfbG9vcCAgICAgICAgICAgIAMPCgAAAAAA
AAAAAAAAAAAAAAAAAADwPwAAAAAAAAAAAgAAAG91dGVyX3NjYW5zX2xvb3BfaW5kZXggICAgICADDRMA
AAARIwAAAAAAAAAA////////I0AAAAAAAAAAAAIAAABwYXNzX3JpcHBsZSAgICAgICAgICAgICAgICAg
AwEwAAAAAAAAAAAAAAAAAAAAAAAAAAAAAAAAAAAAAAACAAAAcHJvamVjdF9pZCAgICAgICAgICAgICAg
ICAgIAMCMAAAAAAAAAAAAAAAAAAgICAgICAgICAgICAgICAgAAAAAHByb2plY3RfbmFtZSAgICAgICAg
ICAgICAgICADABQAAAAAAAAAAAAAAAAAAAAAAAAASkAAAAAAAAAAAAIAAAByZWN2cl9nYWluICAgICAg
ICAgICAgICAgICAgAwEUAAAAAAAAAAAAAAAAAAAAAAAAgFlAAAAAAAAAAAACAAAAcmVjdnJfZ2Fpbl9s
aW1pdCAgICAgICAgICAgIAMCFAAAAAAAAAAAAAAAAAAAAAAAAGoIQQAAAAAAAAAAAgAAAHJlY3ZyX2dh
aW5fcG9pbnQgICAgICAgICAgICADABIAAAABBgAAAAAAAAAAAAAAAAAAAAAAAAAAAAAAAAIAAAByZWN2
cl9waGFzZSAgICAgICAgICAgICAgICAgAwIJAAAAAAAAAAAAAAAAAAAAAAAAgE9AAAAAAAAAAAACAAAA
c2FtcGxlICAgICAgICAgICAgICAgICAgICAgIAMDCQAAAAAAAAAAAAAAAABMT0FERUQgICAgICAgICAg
AAAAAHNhbXBsZV9hY3Rpb24gICAgICAgICAgICAgICADEAoAAAAAAAAAAAAAAAAAU1RMLVVSUzEtMiAg
ICAgIAAAAABzYW1wbGVfaWQgICAgICAgICAgICAgICAgICAgAwQJAAAAAAAAAAAAAAAAAExPQUQgICAg
ICAgICAgICAAAAAAc2FtcGxlX3N0YXRlICAgICAgICAgICAgICAgIAMFCQAAAAAAAAAAAAAAAABMT0FE
RUQgICAgICAgICAgAAAAAHNhbXBsZV9zdGF0dXMgICAgICAgICAgICAgICADCA4AAAAAAAAAAAAAAAAA
AAAAAAAAEEAAAAAAAAAAAAIAAABzYXd0b290aF9yYW5nZSAgICAgICAgICAgICAgAwMwAAAAAAAAAAAA
AAAAAAAAAAAAADBAAAAAAAAAAAACAAAAc2NhbiAgICAgICAgICAgICAgICAgICAgICAgIAMRCgAAAAAA
AAAAAAAAAAAAAAAAAAAwQAAAAAAAAAAAAgAAAHNjYW5zX2xvb3AgICAgICAgICAgICAgICAgICADEgoA
AAAAAAAAAAAAAAAAAAAAAAAAMEAAAAAAAAAAAAIAAABzY2Fuc19sb29wX2luZGV4ICAgICAgICAgICAg
AwQwAAAAAAAAAAAAAAAAAE9OICAgICAgICAgICAgICAAAAAAc2hpbV9kZWxheV9zdGF0ZSAgICAgICAg
ICAgIAMGCQAAAAAAAAAAAAAAAABURVRSQUhZRFJPRlVSQU4tAAAAAHNvbHZlbnQgICAgICAgICAgICAg
ICAgICAgICADAAgAAAAAAAAAAAAAAAAAU1BJTiBPRkYgICAgICAgIAAAAABzcGluX2FjdGlvbiAgICAg
ICAgICAgICAgICAgAwEIAAAAAQ0AAAAAAAAAAAAAAAAAAAAAAAAAAAAAAAACAAAAc3Bpbl9nZXQgICAg
ICAgICAgICAgICAgICAgIAMCCAAAAAENAAAAAAAAAAAAAAAAAAAuQAAAAAAAAAAAAgAAAHNwaW5fc2V0
ICAgICAgICAgICAgICAgICAgICADAwgAAAAAAAAAAAAAAAAAU1BJTiBPRkYgICAgICAgIAAAAABzcGlu
X3N0YXRlICAgICAgICAgICAgICAgICAgAwQIAAAAAAAAAAAAAAAAAFNQSU4gT0ZGICAgICAgICAAAAAA
c3Bpbl9zdGF0dXMgICAgICAgICAgICAgICAgIAMOEwAAAAEjAAAAAAAAAAAAAAAAAABOQAAAAAAAAAAA
AgAAAHN0b3BfcmlwcGxlICAgICAgICAgICAgICAgICADAAYAAAAAAAAAAAAAAAAAVEVNUCBPRkYgICAg
ICAgIAAAAAB0ZW1wX2FjdGlvbiAgICAgICAgICAgICAgICAgAwEGAAAAAQQAAAAAAAAAADQzMzMzMzdA
AAAAAAAAAAACAAAAdGVtcF9nZXQgICAgICAgICAgICAgICAgICAgIAMCBgAAAAEEAAAAAAAAAAAAAAAA
AAA5QAAAAAAAAAAAAgAAAHRlbXBfc2V0ICAgICAgICAgICAgICAgICAgICADAwYAAAAAAAAAAAAAAAAA
VEVNUCBPRkYgICAgICAgIAAAAAB0ZW1wX3N0YXRlICAgICAgICAgICAgICAgICAgAwQGAAAAAAAAAAAA
AAAAAFRFTVAgT0ZGICAgICAgICAAAAAAdGVtcF9zdGF0dXMgICAgICAgICAgICAgICAgIAMPEwAAAAAA
AAAAAAAAAACamZmZmZnpPwAAAAAAAAAAAgAAAHRyYW5zaXRpb25fcmF0aW8gICAgICAgICAgICADBTAA
AAAAAAAAAAAAAAAAAAAAAAAA8D8AAAAAAAAAAAIAAAB2ZWN0b3JfbW9uaXRvcmluZ19heGlzICAgICAg
AwYwAAAAAAAAAAAAAAAAADQwMCAgICAgICAgICAgICAAAAAAZmllbGRfbmFtZSAgICAgICAgICAgICAg
ICAgIAMTCgAAAAEfAAAAAAAAAAB7L75oj8ciQAAAAAAAAAAAAgAAAGZpZWxkX3N0cmVuZ3RoICAgICAg
ICAgICAgICADFAoAAAAAAAAAAAAAAAAASk5NLUVDWjQwMFMvTDEgIAAAAABpbnN0X21vZGVsX251bWJl
ciAgICAgICAgICAgAxUKAAAAAAAAAAAAAAAAAE5NMTY0ODAwMzk4MDM5OCAAAAAAaW5zdF9zZXJpYWxf
bnVtYmVyICAgICAgICAgIAMLCwAAAAAAAAAAAAAAAAAAAAAAAOalQAAAAAAAAAAAAgAAAHByb2JlX2lk
ICAgICAgICAgICAgICAgICAgICADBzAAAAABIwAAAAAAAAAAAAAAAAAAXkAAAAAAAAAAAAIAAABwcm9i
ZV90dW5lX2F0biAgICAgICAgICAgICAgAwgwAAAAAAAAAAAAAAAAAAAAAAAAABxAAAAAAAAAAAACAAAA
c2F3dG9vdGhfc2hpZnQgICAgICAgICAgICAgIAMJMAAAAAAAAAAAAAAAAAC4HoXrUbjyPwAAAAAAAAAA
AgAAAHNhd3Rvb3RoX3RyaW0gICAgICAgICAgICAgICADDg0AAAAAAAAAAAAAAAAAWjEgWjIgWjMgWjQg
ICAgIAAAAABzaGltX2dyb3VwcyAgICAgICAgICAgICAgICAgAw8NAAAAAAAAAAAAAAAAAFNISU1fWjAg
ICAgICAgICAAAAAAc2hpbV9uYW1lcyAgICAgICAgICAgICAgICAgIAMADAAAAAAAAAAAAAAAAABOT05F
ICAgICAgICAgICAgAAAAAHNoaW1fdHJhY2tfYXhpczEgICAgICAgICAgICADAQwAAAARDQAAAAAAAAAA
AAAAAAAAAAAAAAAAAAAAAAIAAABzaGltX3RyYWNrX2F4aXMxX3N0ZXAgICAgICAgAwIMAAAAAAAAAAAA
AAAAAE5PTkUgICAgICAgICAgICAAAAAAc2hpbV90cmFja19heGlzMiAgICAgICAgICAgIAMDDAAAABEN
AAAAAAAAAAAAAAAAAAAAAAAAAAAAAAAAAgAAAHNoaW1fdHJhY2tfYXhpczJfc3RlcCAgICAgICADBAwA
AAAAAAAAAAAAAAAATk9ORSAgICAgICAgICAgIAAAAABzaGltX3RyYWNrX2F4aXMzICAgICAgICAgICAg
AwUMAAAAEQ0AAAAAAAAAAAAAAAAAAAAAAAAAAAAAAAACAAAAc2hpbV90cmFja19heGlzM19zdGVwICAg
ICAgIAMGDAAAAAAAAAAAAAAAAABOT05FICAgICAgICAgICAgAAAAAHNoaW1fdHJhY2tfYXhpczQgICAg
ICAgICAgICADBwwAAAARDQAAAAAAAAAAAAAAAAAAAAAAAAAAAAAAAAIAAABzaGltX3RyYWNrX2F4aXM0
X3N0ZXAgICAgICAgAwgMAAAAARwAAAAAAAAAAAAAAAAAAAAAAAAAAAAAAAACAAAAc2hpbV90cmFja19t
b25pX21zZWNzICAgICAgIAMJDAAAAAAAAAAAAAAAAABPRkYgICAgICAgICAgICAgAAAAAHNoaW1fdHJh
Y2tfc2tpcF9hdXRvc2hpbSAgICADCgwAAAABHAAAAAAAAAAAAAAAAAAAAAAAAAAAAAAAAAIAAABzaGlt
X3RyYWNrX3dhaXRfbXNlY3MgICAgICAgAwsMAAAAAQ0AAAAAAAAAAAEAAAAAQFtAAAAAAAAAAAACAAAA
c2hpbV94ICAgICAgICAgICAgICAgICAgICAgIAMMDAAAAAENAAAAAAAAAACamZmZmZlaQAAAAAAAAAAA
AgAAAHNoaW1feDIgICAgICAgICAgICAgICAgICAgICADDQwAAAABDQAAAAAAAAAAAAAAAAAgXkAAAAAA
AAAAAAIAAABzaGltX3gyeiAgICAgICAgICAgICAgICAgICAgAw4MAAAAAQ0AAAAAAAAAAM3MzMzMzDpA
AAAAAAAAAAACAAAAc2hpbV94MyAgICAgICAgICAgICAgICAgICAgIAMPDAAAAAENAAAAAAAAAAA0MzMz
MyNoQAAAAAAAAAAAAgAAAHNoaW1feHogICAgICAgICAgICAgICAgICAgICADEAwAAAABDQAAAAAAAAAA
zczMzMxMOMAAAAAAAAAAAAIAAABzaGltX3h6MiAgICAgICAgICAgICAgICAgICAgAxEMAAAAAQ0AAAAA
AAAAAGdmZmZmZhTAAAAAAAAAAAACAAAAc2hpbV94ejMgICAgICAgICAgICAgICAgICAgIAMSDAAAAAEN
AAAAAAAAAAAAAAAAAABzwAAAAAAAAAAAAgAAAHNoaW1feSAgICAgICAgICAgICAgICAgICAgICADEwwA
AAABDQAAAAAAAAAAAAAAAABAU0AAAAAAAAAAAAIAAABzaGltX3kyICAgICAgICAgICAgICAgICAgICAg
AxQMAAAAAQ0AAAAAAAAAAJqZmZmZeV5AAAAAAAAAAAACAAAAc2hpbV95MnogICAgICAgICAgICAgICAg
ICAgIAMVDAAAAAENAAAAAAAAAABoZmZmZmY9wAAAAAAAAAAAAgAAAHNoaW1feTMgICAgICAgICAgICAg
ICAgICAgICADFgwAAAABDQAAAAAAAAAAZ2ZmZmbmNMAAAAAAAAAAAAIAAABzaGltX3l6ICAgICAgICAg
ICAgICAgICAgICAgAxcMAAAAAQ0AAAAAAAAAAJqZmZmZeW/AAAAAAAAAAAACAAAAc2hpbV95ejIgICAg
ICAgICAgICAgICAgICAgIAMYDAAAAAENAAAAAAAAAABnZmZmZmYCQAAAAAAAAAAAAgAAAHNoaW1feXoz
ICAgICAgICAgICAgICAgICAgICADGQwAAADxDQAAAAAAAAAAiUFg5dDiMsAAAAAAAAAAAAIAAABzaGlt
X3owICAgICAgICAgICAgICAgICAgICAgAxoMAAAAAQ0AAAAAAAAAAF2PwvUo5GxAAAAAAAAAAAACAAAA
c2hpbV96MSAgICAgICAgICAgICAgICAgICAgIAMbDAAAAAENAAAAAAAAAADXo3A9Ctc4QAAAAAAAAAAA
AgAAAHNoaW1fejIgICAgICAgICAgICAgICAgICAgICADHAwAAAABDQAAAAAAAAAArkfhehSuSMAAAAAA
AAAAAAIAAABzaGltX3ozICAgICAgICAgICAgICAgICAgICAgAx0MAAAAAQ0AAAAAAAAAAEjhehSuxzPA
AAAAAAAAAAACAAAAc2hpbV96NCAgICAgICAgICAgICAgICAgICAgIAMeDAAAAAENAAAAAAAAAADhehSu
R+EVQAAAAAAAAAAAAgAAAHNoaW1fejUgICAgICAgICAgICAgICAgICAgICADHwwAAAABDQAAAAAAAAAA
uB6F61G4CsAAAAAAAAAAAAIAAABzaGltX3o2ICAgICAgICAgICAgICAgICAgICAgAxYKAAAAAAAAAAAA
AAAAADYuMiBbV2luZG93cyAtIHgAAAAAdmVyc2lvbiAgICAgICAgICAgICAgICAgICAgIAMAFgAAAAAA
AAAAAAAAAABjOlxQcm9ncmFtIEZpbGVzAAAAAGV4cGVyaW1lbnRfcGF0aCAgICAgICAgICAgICADARYA
AAAAAAAAAAAAAAAAAAAAAAAAAAAAAAAAAAAAAAIAAABkZWNpbWF0aW9uX3JhdGUgICAgICAgICAgICAg
AwIWAAAAAAAAAAAAAAAAAHB1bHNlX3NlcnZpY2U6OmcAAAAAZ2V0XzkwICAgICAgICAgICAgICAgICAg
ICAgIAMDFgAAAAAAAAAAAAAAAABwdWxzZV9zZXJ2aWNlOjpnAAAAAGdldF9hdG4gICAgICAgICAgICAg
ICAgICAgICADBBYAAAAAAAAAAAAAAAAAcHVsc2Vfc2VydmljZTo6ZwAAAABnZXRfZnJlcSAgICAgICAg
ICAgICAgICAgICAgAwUWAAAAAAAAAAAAAAAAAHB1bHNlX3NlcnZpY2U6OmcAAAAAZ2V0X3NwaW4gICAg
ICAgICAgICAgICAgICAgIAMGFgAAAAAAAAAAAAAAAABwdWxzZV9zZXJ2aWNlOjpnAAAAAGdldF9nYW1t
YSAgICAgICAgICAgICAgICAgICADBxYAAAAAAAAAAAAAAAAAcHVsc2Vfc2VydmljZTo6ZwAAAABnZXRf
dmFsdWVfb2ZfZmllbGQgICAgICAgICAgAwgWAAAAAAAAAAAAAAAAAHByb2JlX3NlcnZpY2U6OmcAAAAA
Z2V0X3Byb2JlX3BhcmFtZXRlciAgICAgICAgIAMJFgAAAAAAAAAAAAAAAABwdWxzZV9zZXJ2aWNlOjpn
AAAAAGdldF9zX21wYXJhbSAgICAgICAgICAgICAgICADChYAAAAAAAAAAAAAAAAAcHVsc2Vfc2Vydmlj
ZTo6ZwAAAABnZXRfZF9tcGFyYW0gICAgICAgICAgICAgICAgAwsWAAAAAQ0AAAAAAAAAADJVMCqpE9Q/
AAAAAAAAAAACAAAAZGVmYXVsdF94X3Jlc29sdXRpb24gICAgICAgIAMMFgAAAAAAAAAAAAAAAAAAAAAA
AADwQAAAAAAAAAAAAgAAAHhfZGF0YV9wb2ludHMgICAgICAgICAgICAgICADDRYAAAAAAAAAAAAAAAAA
AAAAAAAA8EAAAAAAAAAAAAIAAAB4X3BvaW50c19kZWZhdWx0ICAgICAgICAgICAgAw4WAAAAARwAAAAA
AAAAAKpuR5tXUwBAAAAAAAAAAAACAAAAeF9hY3FfdGltZSAgICAgICAgICAgICAgICAgIAMPFgAAAAEa
AAAAAAAAAAAAAAAAAABpQAAAAAAAAAAAAgAAAHhfc3dlZXBfaW5wdXQgICAgICAgICAgICAgICADEBYA
AAAAAAAAAAAAAAAAAAAAADgCBEEAAAAAAAAAAAIAAAB4X3BvaW50c19pbnB1dCAgICAgICAgICAgICAg
AxEWAAAAAAAAAAAAAAAAACoqKiBQdWxzZSAqKiogICAAAAAAY29tbWVudF8xICAgICAgICAgICAgICAg
ICAgIAMSFgAAAAEGAAAAAAAAAAAAAAAAAIBGQAAAAAAAAAAAAgAAAHhfYW5nbGUgICAgICAgICAgICAg
ICAgICAgICADExYAAAAhHAAAAAAAAAAAexSuR+F6F0AAAAAAAAAAAAIAAAB4XzkwX3dpZHRoICAgICAg
ICAgICAgICAgICAgAxQWAAAAASMAAAAAAAAAAAAAAAAAABBAAAAAAAAAAAACAAAAeF9hdG4gICAgICAg
ICAgICAgICAgICAgICAgIAMVFgAAACEcAAAAAAAAAAB7FK5H4XoHQAAAAAAAAAAAAgAAAHhfcHVsc2Ug
ICAgICAgICAgICAgICAgICAgICADFhYAAAAAAAAAAAAAAAAAKioqIFB1bHNlIERlbGF5IAAAAABjb21t
ZW50XzcgICAgICAgICAgICAgICAgICAgAxcWAAAAARwAAAAAAAAAAAAAAAAAAPA/AAAAAAAAAAACAAAA
aW5pdGlhbF93YWl0ICAgICAgICAgICAgICAgIAMYFgAAAAEcAAAAAAAAAABFdDpWSushQAAAAAAAAAAA
AgAAAHJwdF9taW4gICAgICAgICAgICAgICAgICAgICADGRYAAAABHAAAAAAAAAAAAAAAAAAAFEAAAAAA
AAAAAAIAAABycHRfZGVmX3RlbXAgICAgICAgICAgICAgICAgAxoWAAAAARwAAAAAAAAAAFaRuGSorAdA
AAAAAAAAAAACAAAAcmRfZGVmX3RlbXAgICAgICAgICAgICAgICAgIAMbFgAAAAEcAAAAAAAAAAAAAAAA
AAAUQAAAAAAAAAAAAgAAAHJlbGF4YXRpb25fZGVsYXlfZGVmYXVsdCAgICADHBYAAAABHAAAAAAAAAAA
AAAAAAAAEEAAAAAAAAAAAAIAAAByZWxheGF0aW9uX2RlbGF5ICAgICAgICAgICAgAx0WAAAAARwAAAAA
AAAAAFW3o82rKRhAAAAAAAAAAAACAAAAcmVwZXRpdGlvbl90aW1lICAgICAgICAgICAgIAMeFgAAAAAA
AAAAAAAAAAAqKiogb2JzX2RhbnRlX3ByAAAAAGNvbW1lbnRfMjAxICAgICAgICAgICAgICAgICADHxYA
AAAAAAAAAAAAAAAARkFMU0UgICAgICAgICAgIAAAAABkYW50ZV9wcmVzYXQgICAgICAgICAgICAgICAg
AyAWAAAAAAAAAAAAAAAAACoqKiBpcnJfIHByZXNhdHUAAAAAY29tbWVudF8yMDIgICAgICAgICAgICAg
ICAgIAMhFgAAAAAAAAAAAAAAAABPZmYgICAgICAgICAgICAgAAAAAGlycl9tb2RlICAgICAgICAgICAg
ICAgICAgICADIhYAAAAAAAAAAAAAAAAAKioqIHRyaV8gcHJlc2F0dQAAAABjb21tZW50XzIwMyAgICAg
ICAgICAgICAgICAgAyMWAAAAAAAAAAAAAAAAAE9mZiAgICAgICAgICAgICAAAAAAdHJpX21vZGUgICAg
ICAgICAgICAgICAgICAgIAMkFgAAAAAAAAAAAAAAAAAqKiogcHJlc2F0X3RpbWUgAAAAAGNvbW1lbnRf
MTExICAgICAgICAgICAgICAgICADJRYAAAAAAAAAAAAAAAAARkFMU0UgICAgICAgICAgIAAAAABwcmVz
YXRfdGltZV9mbGFnICAgICAgICAgICAgAyYWAAAAARwAAAAAAAAAAAAAAAAAABBAAAAAAAAAAAACAAAA
cHJlc2F0X3RpbWUgICAgICAgICAgICAgICAgIAMnFgAAAAEcAAAAAAAAAAAAAAAAAAAAAAAAAAAAAAAA
AgAAAHJlbGF4YXRpb25fZGVsYXlfY2FsYyAgICAgICADKBYAAAAAAAAAAAAAAAAAAAAAAAAAeUAAAAAA
AAAAAAIAAABkYW50ZV9sb29wICAgICAgICAgICAgICAgICAgAykWAAAAIRwAAAAAAAAAAAAAAAAAAAAA
AAAAAAAAAAACAAAAZGVhZF90aW1lICAgICAgICAgICAgICAgICAgIAMqFgAAACEcAAAAAAAAAAAAAAAA
AAAAAAAAAAAAAAAAAgAAAGRlbGF5ICAgICAgICAgICAgICAgICAgICAgICADKxYAAAAAAAAAAAAAAAAA
AAAAAAAAAAAAAAAAAAAAAAIAAABwaGFzZSAgICAgICAgICAgICAgICAgICAgICAgAywWAAAAAAAAAAAA
AAAAAAAAAAAAAAAAAAAAAAAAAAACAAAAcGhhc2VfYWNxICAgICAgICAgICAgICAgICAgIBlLCwAAAAAA
AAAAAAAAAABIRjEgICAgICAgICAgICAgAAAAAFhfUFJPQkVfTUFQICAgICAgICAgICAgICAgICAZFBAA
AAAAAAAAAAAAAAAAU3F1YXJlICAgICAgICAgIAAAAABwdWxzZV9pbl9maWxlICAgICAgICAgICAgICAg
AwErAAAAAAAAAAAAAAAAADAgZGF5cyAwMDowMzozNyAAAAAAam9iLnRvdGFsX3RpbWUgICAgICAgICAg
ICAgIAMCKwAAAAAAAAAAAAAAAAAwIGRheXMgMDA6MDM6MzcgAAAAAHRvdGFsX3RpbWUgICAgICAgICAg
ICAgICAgICADAysAAAAAAAAAAAAAAAAAb2ZmICAgICAgICAgICAgIAAAAABqb2IuYWxsb3cgZW1haWwg
ICAgICAgICAgICAgAwQrAAAAAAAAAAAAAAAAAG9mZiAgICAgICAgICAgICAAAAAAYWxsb3cgZW1haWwg
ICAgICAgICAgICAgICAgIAMFKwAAAAAAAAAAAAAAAABMaWRkbGVfU1xkYXRhXG4xAAAAAGpvYi5mb2xk
ZXIgICAgICAgICAgICAgICAgICADBisAAAAAAAAAAAAAAAAATGlkZGxlX1NcZGF0YVxuMQAAAABmb2xk
ZXIgICAgICAgICAgICAgICAgICAgICAgAwcrAAAAAAAAAAAAAAAAAFNUTC1VUlMxLTIgICAgICAAAAAA
c2FtcGxlLnNhbXBsZSBpZCAgICAgICAgICAgIAMIKwAAAAAAAAAAAAAAAABTVEwtVVJTMS0yICAgICAg
AAAAAHNhbXBsZSBpZCAgICAgICAgICAgICAgICAgICADCSsAAAAAAAAAAAAAAAAAVVJTMSBjaGVjayBh
ZnRlcgAAAABzYW1wbGUuY29tbWVudCAgICAgICAgICAgICAgAworAAAAAAAAAAAAAAAAAFVSUzEgY2hl
Y2sgYWZ0ZXIAAAAAY29tbWVudCAgICAgICAgICAgICAgICAgICAgIAMLKwAAAAAAAAAAAAAAAAAyMC1N
QVItMjAyNCAxNjoxAAAAAHNhbXBsZS5sYXN0IHNoaW1tZWQgICAgICAgICADDCsAAAAAAAAAAAAAAAAA
MjAtTUFSLTIwMjQgMTY6MQAAAABsYXN0IHNoaW1tZWQgICAgICAgICAgICAgICAgAw0rAAAAAAAAAAAA
AAAAAHNpbmdsZSAgICAgICAgICAAAAAAc2FtcGxlLmxhc3Qgc2hpbW1lZCBpZGxlciBtbwMOKwAAAAAA
AAAAAAAAAABzaW5nbGUgICAgICAgICAgAAAAAGxhc3Qgc2hpbW1lZCBpZGxlciBtb2RlICAgICADDysA
AAAAAAAAAAAAAAAAU3lzdGVtICAgICAgICAgIAAAAABzYW1wbGUubG9hZCBzaGltcyAgICAgICAgICAg
AxArAAAAAAAAAAAAAAAAAFN5c3RlbSAgICAgICAgICAAAAAAbG9hZCBzaGltcyAgICAgICAgICAgICAg
ICAgIAMRKwAAACEcAAAAAAAAAAB7FK5H4XoXQAAAAAAAAAAAAgAAAHNhbXBsZS5wcm90b25fOTAgICAg
ICAgICAgICADEisAAAAhHAAAAAAAAAAAexSuR+F6F0AAAAAAAAAAAAIAAABwcm90b25fOTAgICAgICAg
ICAgICAgICAgICAgAxMrAAAAASMAAAAAAAAAAAAAAAAAABBAAAAAAAAAAAACAAAAc2FtcGxlLnByb3Rv
bl9hdG4gICAgICAgICAgIAMUKwAAAAEjAAAAAAAAAAAAAAAAAAAQQAAAAAAAAAAAAgAAAHByb3Rvbl9h
dG4gICAgICAgICAgICAgICAgICADFSsAAAAAAAAAAAAAAAAAU1RMLVVSUzEtMl9QUk9UTwAAAABleHAu
ZmlsZW5hbWUgICAgICAgICAgICAgICAgAxYrAAAAAAAAAAAAAAAAAFNUTC1VUlMxLTJfUFJPVE8AAAAA
ZmlsZW5hbWUgICAgICAgICAgICAgICAgICAgIAMXKwAAAAAAAAAAAAAAAABTVEwtVVJTMS0yX1BST1RP
AAAAAGV4cC5Qcm90b24uZmlsZW5hbWUgICAgICAgICADGCsAAAAAAAAAAAAAAAAAU1RMLVVSUzEtMl9Q
Uk9UTwAAAABQcm90b24uZmlsZW5hbWUgICAgICAgICAgICAgGQcFAAAAAAAAAAAAAAAAAEZBTFNFICAg
ICAgICAgICAAAAAARENfQkFMQU5DRUQgICAgICAgICAgICAgICAgIAMDLAAAAAAAAAAAAAAAAAABAAAA
AAAAAAAAAAAAAAAAAQAAAHhfc2NhbGUgICAgICAgICAgICAgICAgICAgICAAAAAAAAAAAAAAAAAAAAAA
AAAAAAAAAAAAAAAAAAAAAAAAAAAAAAAAAAAAAAAAAAAAAAAAAAAAAAAAAAAAAAAAAAAAAAAAAAAAAAAA
AAAAAAAAAAAAAAAAAAAAAAAAAAAAAAAAAAAAAAAAAAAAAAAAAAAAAAAAAAAAAAAAAAAAAAAAAAAAAAAA
AAAAAAAAAAAAAAAAAAAAAAAAAAAAAAAAAAAAAAAAAAAAAAAAAAAAAAAAAAAAAAAAAAAAAAAAAAAAAAAA
AAAAAAAAAAAAAAAAAAAAAAAAAAAAAAAAAAAAAAAAAAAAAAAAAAAAAAAAAAAAAAAAAAAAAAAAAAAAAAAA
AAAAAAAAAAAAAAAAAAAAAAAAAAAAAAAAAAAAAAAAAAAAAAAAAAAAAAAAAAAAAAAAAAAAAAAAAAAAAAAA
AAAAAAAAAAAAAAAAAAAAAAAAAAAAAAAAAAAAAAAAAAAAAAAAAAAAAAAAAAAAAAAAAAAAAAAAAAAAAAAA
AAAAAAAAAAAAAAAAAAAAAAAAAAAAAAAAAAAAAAAAAAAAAAAAAAAAAAAAAAAAAAAAAAAAAAAAAAAAAAAA
AAAAAAAAAAAAAAAAAAAAAAAAAAAAAAAAAAAAAAAAAAAAAAAAAAAAAAAAAAAAAAAAAAAAAAAAAAAAAAAA
AAAAAAAAAAAAAAAAAAAAAAAAAAAAAAAAAAAAAAAAAAAAAAAAAAAAAAAAAAAAAAAAAAAAAAAAAAAAAAAA
AAAAAAAAAAAAAAAAAAAAAAAAAAAAAAAAAAAAAAAAAAAAAAAAAAAAAAAAAAAAAAAAAAAAAAAAAAAAAAAA
AAAAAAAAAAAAAAAAAAAAAAAAAAAAAAAAAAAAAAAAAAAAAAAAAAAAAAAAAAAAAAAAAAAAAAAAAAAAAAAA
AAAAAAAAAAAAAAAAAAAAAAAAAAAAAAAAAAAAAAAAAAAAAAAAAAAAAAAAAAAAAAAAAAAAAAAAAAAAAAAA
AAAAAAAAAAAAAAAAAAAAAAAAAAAAAAAAAAAAAAAAAAAAAAAAAAAAAAAAAAAAAAAAAAAAAAAAAAAAAAAA
AAAAAA==
##XUNITS=	HZ
##YUNITS=	ARBITRARY UNITS
##FIRSTX=	40160.642570281292137
##LASTX=	-40160.451070144867117
##DELTAX=	-0.19150013623319725453
##XFACTOR=	1
##YFACTOR=	8.455387301713162105e-07
##FIRSTY=	-0.00011134421220049262047
##MINY=	-0.00041503956890664994717
##MAXY=	0.17221362888813018799
##NPOINTS=	419432
##XYDATA=	(X++(Y..Y))
40161a31j07M4R0o0O9O9j09M1K1j28J3J2l5J14M9j01n7R2K4j25m3K06L2k17l5J14J5J5k6k6
40155a80k5k6k3k3N1N2n3n3P2P1o5o5N9N9%jj%k6k5J2J2N4N4k0k1m0l9lkJ25J25j42PO1q9
40148a08m2J07n3n3oom0l9L5L6k8k8M8M7lkPPj08M2Q0p1K4K3o1o0j%P5P5k6k6J1J1n2n2K3
40141b14K3K1K1M0j10KJ52j6j7m2m3M1M2j00N0J34j5r2N8p3p3M5M5M6M5p0o9J9n6j5J35N5
40135c1r5l8l9j0j0K7K8K8K8KKp3p3K6K5K5K6LLLMnnmnO9P0n6n5rrrrL2L1m3m4K5K5K6K5J7
40127g2J8n8n7J8J7q2O7J75p2j37J2k2r7Q9Q8j40J0M3l2O4O5o5o5M2M3M2M2m6m6K8K8n5n6
40120b11J9J9m3m3Q2Q2j5j5L1L2j83l3J91M1k6k6l5l5KKKKM4M4j31n8J44nq9j3Q3Qj9k0OO
40114a60J37j3r5N4M8k01j58J90J29j21r3N7J17l4J%m7m6J8J9R3R3m5m5m4m5J9J9J9J9j4j3
40107a42O1O1m0m1m9n0J22k7j12L8O2q7l6L9L0L0m1m0N1N1k4k4M8M8k7k7L6L5r0q9R5R5q3
40101a27q4N8j7l0J19kj51k7J23qj57O1O1k6k6M9M8L0L0n0m9P2ln4R5K2j27kP4k3k2K0J9q
40095a12rmmr1j5J10l9p7P2R6K1k5k5m4L1P3p7q1O8M9j00r1N9L0L0KKn1n0k7M8J01m8p7jP4
40088a82P5m5m5N8N9o7o6L1L0m4m5Q7Q7l8l7K6K6m9m8J8J8J8J8j8j8j8j8ppj00M9J39j0p5
40081a98P4K4K3m2m1J1J1o3o4Q6Q7l8l9l3l4M1M2j0j0Q4o6j13L7J12l8p9P1P0p9rJ41k7k8
40075i7n6n6J12l7r4N6Q4o5j1j2J7J6j2j2K5K5J0Rj15j15J14J13j05M5J06m4j6j5p0Q1J14
40069ej35j24J26O2q6j3J37l1l1j4j4r8N2L8L9k7k7l0k9RQl9m0Q6Q5K7K6r8r8O9P0j04j04
40063c13R1R2l2l3J2J3J2J2M5M5l4l5kp6m4J06k0k0j0j0Q9Q9j34j35N2N3N3N3p3p3N2N2J3
40056a10J2kP3K2j28q6O3ONJ5J5KKl5l5L7L8k8k8o5Q4J12j37l0J19n9j33K8J03k7j01N6N6
40050a56m2J07K6j23N3J28j26j26N3N4j5j4K3K3lkklNNm7K8Q3o6j9N5n8n9O7O6l9j13m7J03
40043a81J66q3j92m2Q4Q4N7N6l0k9k9l0K8K8M2l2j66j7J58Rj3O1o4o5J24J23r9j00k5k5N0
40038a52N0n6n5O8O9j10j11O5O4l0l0R5R4k3k3o1o1N0N0J3J2p9p8M7k7m6J03R8n2o2o2m0J10
40031a70R2n7n3R7J4o2rj0k6k7o3o4J33J33r1r2N1N1j9j9j8N6L4j17k0J29N4r6o1Q8L1L2l2
40025a11l2NOJ1J2j13j13J68J67j55j56Q7Q7J2J2j4j3K4K3m2m2j8N6J10m0j19L0P6p3o5Q5
40019a35n0n0P4P4J14l4j68r3K3K2K8K7ppO8O8j08j08J1J2R2J7j54mP5JJ04K9r7N3K0j30r5
40013c28N5Q8J3m6J04K9j21k5N0kjN2N3J5J5o7o7J3J3jP4N1r9q7O2KJL4m2r9N0K02m8j78P1
40006a64Q2j67n8R1O3O3L1j18K3K2o2o1N8N8j6j7qqqqO1O0j4j4K2K1K2K1n6n6P0nj28K2R2
39999h6n7M5M5j38J1J59r0j61Q9J7n9P5P4n4n4j10L9J42qj28K1J2o2J13J13o9p0l2l3Q5Q4
39993h7r0r0O9O9ooJ2J1p8kJ28k0m9K6PPo3o3M7M8k8k7J2J3J2J2n7n8O7O6l7l7L8L7O8O7j05
39986h7j06K4K4j3j3m6m6P8P8J5J4o0o0Q3Q4r2r1L7L6J2o4p6M8J26Kq6M0M1l4l5l4Q5Q5p7
39980a08p7kkN4N3j15j16J19J94m6j72q9j4J10J10o0o0J5J5M3M3j02K2J7J7J03k2j60l6J02
39974a64K8opj1j1klklJ7J6k1k1R4R4q1q1M6M5k9l0o6o6N9N9k8k8J0RL4L4m1m1M7M8k7k8n2
39967b09n2P3P2l4l4R0R0r5r5k0k0K6K6K7K6n4n3P1P2l7l6L8L8p7p7PPj0J40J5j34R0Q9r4
39960a34N6O6j84r9J50L6L7K2j29l8J12j9j9K9K9rqn4n4K1K1nnmnL1L1L1L1q5q5L9M0K9L0
39953i5qqp3p2pqJ59Rl1l1j0j1K7K8p1p0N5N4J3J3J3J3p4p4N1N1l3l3L3L3Q2o7j04M5k2k2
39947b45J19l2p0P8k4k4J34j5j00N0J01m9q0q0J00J01p4p4J6J7j43PJ0RJ50%j27K3R8n2o8
39941b44Q2j2j2L9M0l6l5N7N7j8j8q7q7L7L8M8M7J04m6j38J1P6p3onj5j5K0J9K0J9ppppj6
39934a77j7N8N8l6l6JKj%%%K5K5m9m9K2K3K2K3n6n5K0J9j7j8P7p4j23K7J07J08k2k1k1k1J1
39927a65J0J1J1j3j3K4K5r0r1Q5Q4l2l2M3M3ppj6j6N8r0popoN8N9Jj49k4J26n0m9Q4Q4mmj25
39920a97K4mnNNM7M7j27K2J21j28j66Q4J32j6QQj11j11K06N8q4O7J30j7p3p4j08M1K01m7j07
39913a69M2o0o0K3K4L8L9m2m1P8Lq1O8K9m5ONl2l2M2M2M6M6p0o9q6O3J01m8n1n0p4P6Q2Pk1
39907a71k1N0k6m5J04M1k09L2J81k8k8j8j8j0j0rj0J2J3j25K5K23k6j35J5J6J6N0j00m7K02
39901e6J6j32j5O0k8k9K9K8p1P8O1j88j4K36O2q6j03j02l1J19J16j33j17J32K4j27Q2Q2j45
39895b52MJ13l8J0Q4l5j10J6J6NQ0m8j97J07J83j01k7J70p9j59R0M7j03Q1Q1r8N2Q0j69o7
39889b64Q3o9OJ04m6m2J08n6n6J28N5j39J2Q6o4m7K7J8J8p7lQ2o8K3R6j29j28J48J48p6p6
39883a98K0K1N7N8l4l3J7n7m2J07n9j35R5J69j06j06J28N4j17L2L1m4k9l0MMMMO7O7n8n7L0
39877a36L0r6k2J02m8q5O4P5jm4L1J48r9j85O3R3j57k0J30M0j08N8J33k5j74n0J00K9m7JP5
39871a25l0l0O4j1p2P8j6j5P9Nm6J03Rj40n6R4j3j4mmL8L8j86l7K32j8j26K3onQ6j64J1K59
39865Ap6j53RQQQl2M3R5n6p6P4K6m8j0O5K7m7m5L0N7N8o9o9o8o9Q4Q3RRk2k2k2k2k4k4Q6Q5
39857h9P4j76j05J44k0r5M3M2QQ1N9r1r6N4J24k5l1M5l6j09K2R8q4q3J55Nj29K0J16l4j07
39851b20l2J22J21r3r3m9K5J51Kj04M5L6j13ooj6j5K7K7K7K7rqrrJ8J7j50jJ47kl4J15m4j18
39845b24N8N9n9n9J6J6j3j3K4K4L3L4m1m1j8j8P1mJ0J58rk58O1J36k03n2K88o1j85J64J1j38
39839b33M2M2kkn8R2Jj48k0J31J23M8p4p4L4L4m0m1p2p1J02J03n7n8J8J7m8m9j2j1J09J09
39832f5j21j20Q9J5r3J56M8j02J24M9j79k9N0j00k1J27M4l1n9J5J1o3N8N9l5L9R4n6j22K8
39827a90l6L9Q6j62j39J10J68J8q1pJ10l9j05M5O3j1O5rq7q7L2J83l8j87J06J79j47p2J13
39821h0l6o0J4q7j3K13O3j35o1J3J2n3n3P6P6o1J4O6q4l8J12o6o5J89L9j39J0L7l8N1N1o9
39815a02o9OOPOM0L9pq1n3R6kp6N0N0n3n2j4j5O7O7n8n8L9L9N3k2j39J1Q4J0L9l5r1N8N0r9
39808b09m8K6M3M3O2j3j11L9J58Ro8o9r7N3P9p0P0P0j78k9J24j25j53J95J24j25K3K3j48J02
39802b00J52r7o3Q7NNL4j17l0J19M0j09n1K3M7M7n1n1rrp4KJ33j6n4J96m0j89J5R0L8L9j0
39796i8j0j0j0l6l6KKN4N4k0k1M3M3q2q3KJP6P6m3m3onM5M6j22K7L4j16LJ52O0j90j16J34
39789a93Q6o4R8n2j51R8K3n2J15M0q7O4k3r7P9P8j42j43J83J08k33q4J95M5j24K5R1n9kkj2
39783a92j1P0P0mp8o0Q9l1j80N5K05j6r2J4Q9j33j32J40J40j78k8J70K0j03k8M2M2RRK2K1
39777e9j5j6p9p9oO9N9r0n7R2Q8o2r9N1R8n2q5O5j7r2Q3Q4r9r9P5P6m1m2Q4Q3k6k6k5k6P1
39771a14P1n4n4j1j2j1j1K2K2L1L2q4O6K8j21O4O3p0p1J0RRJ0L2L3m2m2k7k6NJ54O5q4J0R
39764h9n9o0POR3n7j22J26N6r4l2l2J09J08j6j6n9n8k1k1M4M4M4M3l7l8l8l8N3N4p2p1N2N2
39757a39P9P9q0k31R3K41r7r9Nj45O5K14j12j12J29k1j1j1KKl6l5P8P8m6m6qpK0K1j3j63n9
39751c65J89J76p4m0J11p4p3J1J1mnn1n1J76K7j57pQ8o2k8k7j06J43N0r9P7P6j63Q6J25j24
39745a64q0J70J5j33N0N0j32J8R8n3MP9m3m3m5K8Q1p0l9J10k1r6Q2Pj68j9J69R5q3q3N9j6
39739a73o7Q3R1n7n3R6J7n9L5m0l9m0j9J30O4j85j10J39J61J2j03j03m1J08J03K9l6l5p7p7
39733b46kjJ25N0j11L9P7p3m3L2P4p6j29K0J43O9q3q2pJ44O2q7o4o4L4J08Q5o4j30K0M3l1
39727a68K7K6n2n3k9k9M5M6%%J%L1L2L1L2RQo6o5k7k7M7M8J6J6n9n9L0L0qponL2L2l4l4L2
39720a57L2Q9o1o5Q4n4j28M7M8LMl4l4P6P6JJp5p5M4M5K9m5j03M6J98n2k25K3O9q1N1J26l
39713a00kKKK1K0p8P0M7k02j23J26N5k1J22k8l4l5r5k1J53Kk3k4j03M6J87o3j31J9L8L9Lp2
39707b03m4J06Lp1N5N5l7l7J%j0j1K7K7m8m9Q6Q5j90m1J38j1k7M8K5K5O9q1j83O6J06m3k2
39700a86N2RQj0q5r1N8Q4Q5N0j00j70P8J29j20m8J01llPOlmp8p8N7N7N8N7k8k7j21K8J24k7
39694a34k6J24j5j64NMJ8J7k0k0J8J8J8J8L4L4r0r1Q3Q2m2m2m2m3J26k3j02M7O9O9L3j16m2
39687a95J08k1k0j2j1k5k5k6k5J7J7J6J7O1O0o4o4N6N7o8o8N0N0k4k5N2N2k2k3k9k8k9k9R
39681b11QJ02m7p6P4O5q5J8J7q5O5M1j09O0O0nonnn2n2J16l3o4Q6P6p3M9M9j98N3J96j50j17
39674b38J33j1j1J4J4j14L7j1j0L8L9l6l6NOmmQ0o9j35J15L3j16J08J07k2k3k3k3O3O3o1o1
39668a53MMMMk2k2m0J08L3j17N1N1q3q4J35j5m9J00PPj4j4j07M2N7r3n5R4J06m4j18L1R0o0
39662a62o0Q9O2q7o9o9Q5Q5l9l9l6l5R8R9j42RQ3o7P1P1k25K4K48j00j13J36R5n4q9q8R4n5
39655a80j8J31p7p7J06J07j31j31M3M3j2j3Q1o8l2J17M3j07p9P1J5J5K1K2n3n3K5K5p5P4J92
39650B5n6j66j7noM2M1n6n6O8O9k4k3r9r8J07J08L7L7j07l2J35j5p5p6r4N5J26J26M4j03l2
39643a20l2n5J9L8j11RJ59Rj41%jj9J31J6j34l1J18j3j2J2J2J2J1k4k4K8m7p7P4J7J7Lp2l9
39637b67J11lmO3q8o1Q8O9O9r8r8Q6Q6j08M2L2m2L8l7r3N6P3p6k5M9K5K4m5m6j3j3O2O2j08
39630a90j08J17J16n8n7J6J7P7P6j47p4J18l2o0J5JKPPl6l5L9L9m1m1L4L3O6O7n8n9rj0rj0
39624a87qqqqJ9K0J9J9n2n2J22J22j03j03K1K1J0J1m1L3P7p2k1N4q2pJ36j3j81J67J67j80
39618a08j04M6J5J5j7j8qqo6Q4R3n7p4P5P1p9q3qK9m6M1J91l6j10Q9J5j16L3N4r5l4l4K3R7
39611a30K5j25o7Q3J45j04n6J94lj52N0N1j18L2jjJ02m8j21K9O0N9opl4l5q3O7J46lp7kL1
39605i9m4J7R0l0j80n1J99P5j75j12L7J04K9K2K1n8n8M7M7k8k8jjM1M2j29n4J62J3j19j19
39599c40M6M7P3P2n2n1m4m3Q6Q6k8M7N1r8l0l0L5L5o2o2J08J08j6r0j05M5J47mq4O6J01j46
39593a32q2O8J8J8r7r7J31J32m3m3p3p3KKM7M7k8k8L0L1L0L1j%n2K2P8p3p2P8Q2Po6o6k7k8
39586b27M7M8lklkmmmnM5M5p9q0O3O4K5K6o0n9p9P1P7p3J6R0p8p8N0N1rrrrK5K5r9r9M1M2
39578b23M1M2l2l1M3M3l5l5R0R0p8p9qqJ2o2n1J97J13j34r2j8k4N0k0r4J20J20j8j8M9j01
39572a51J6R1q3q2M6M7J6J7k1k1k7k7K0K0j16L3J80o9j44J06qq2O3O3o6o7O5O5j0j1ppppL
39565a62KklQ4J0j23K6J70p8j53R5N9r1M6M6j01j01P8P8m3L1Qj42o1Q8P9Mm7K9K11l7l10o1
39559c71J49P4l2l2L7L8qpqpm3m4Q2Q1k4k4J4J3l4l4M1M1k2k3k2k2J4J4o5o5J10L4r1N8J26
39552e2k3r8N2L9j10o3Q6kkM6M5n2n1K3K3N1N1k5k4n8n9J7J6l2l2M3M3J4J5j6j66K3J73n4
39546a59n5R2n7o3Q7L5m0m0L5M6j04n2K2OQ0J32j8n2K2k9k9mnnnMNMNj0rj4j4L7l7q9O0P2
39538a46p9k2N3k7M7N3k2QRMM%JJ4o1j2J36m2j92M6M6L7L6m2m1L3L3m9m8j1j2M1M0M0M1n5
39532a39n5j7j7l9l9L5L6O4O3o0o1L6L6jkJ2J2J2J2K4K3k8M7Kj48j8J31l7l7J35j4q1pJ2J1
39525i7L3m3j27K3O7qm0J09MLO4j0j24K5j6r2M5J20n0j25oJ43J37j1j00j02O3O3m6m7j8j9
39519a82J02m7m7J02p5p4J11L6j53lP9NnP0o0o1J18l1j61j1J06L1PQm5m4L0L1M2M2k8k8k4
39512a59N1O0q9q9j3N9O0j9j9J06J05j63j64O1O1ppj6j6J98M9j89m1J11j37p3P8p1p1J13J13
39506a18RQo6o6R6R6p9p8O4O5o0o1O0O0j16m2J08m1K8J78l3j82m2m2n1R9J08m1o8Q2L0m4K4
39500a15K4j9j8p0o9N4N5j3j4M9j01j00J50J%M8M8J1J1r3r2Q1Q2K0J9j05j05M0M0O5q5j14
39494c15J35P0p9j3j3N3N3p3p3J52J51j12j13J1J2MMp1p1Q8Q8MMJ4j35k6K23l3j82M2M3N8
39488a00N8o6o6l0l1M5M4RQRQl9m0L5L5n7n7O7O8l6l5L9M0l7l6L8L9m6m6K9K9KJp4p3Q2Q3
39481a01m2m3K2K3n3n2J0J1k7k7JKJ26J26p0p0ONLLMLJJ%JJKK9K9Nj45j41J07J87o2j31J19
39474a37M6j04L4L3L3L3r2r2R9R9j19L0kj53P6P5r6N3J28k1m2m3P3P3p4p3JJN9N9j66j6J07
39467a18j42n8J91l4l4P5p4r8N2J18l3l5l6K9L0K2K3j5j5nnMNo5Q4Q5o5J6J5o8o9K1K0n5n4
39461b88J21J22j03j03L6L5lkL7L7j31J8J67J8o4o3p6p6J08J08q9N9P0q1r7N2L3L3p4p4N1
39455b19N0m1m1K4K4J18l2p3p2O2O2p2p1J27k2j62Q7J42pK8K7j15L5L6j15P1P1o3o2L0L1M0
39448a02j10K9L0J0J1N9r1poj3j3j3j4P5P4jjr8r8J26J26j05j05O1O0Pj43k8J22R2n8PQj27
39442b36K2O3O3%jj32J8O7q4J1J0l9l8J79L0j54nP7P6k5k6M9N0r0r0n3n2M1M0MLj9k0J14J14
39435c3j99m9M0M1J5J4j3j3o5Q4J23k8m9m8n8n8Q5Q5l9l9j2j2L5L5j24K5J28j21o7Q1j7j8
39429b71N9N9o5o6N1N0k4k5J5J5J4J5k9k9N5N5p3P7q2q2M1M1n3R7M9j01pqJ6J5J5J5jjL6L6
39422i1m0m1L4L4n0n0K5K4J6J6k2k1l4l3M2M1j4j4RQ3Lj47L0J04j22m7J83L4r7N2M3j06N3
39416a03N3q2pL9j10O2O3o6Q3m2j17J74K4k20K9O5q5L9J13M1j09k5N1j0j0k9j04l9J10L5j15
39410b92K3R8%%Q4o5p4P5J28k2j45p1J23J23m7m7m3m2M2M1j28K2R6n3L6L7k4N1N9r1PQl3J16
39403hKj48l9J12o7o6R6n4r6N4O7qL9L9l2j06q4O6J47lp5p5n8R1N9r1pO9l4M1Q4o6o1Q8%%
39397a24J09m1k02M8N6r2N0N1k9k9l8L7Q8o1j00M9P7Lm5L0J08J07p9q0M4M4j30j29M4M5Q4
39391a05Q4r1r1J3J4J3J3l5l5M0L9l0l0R7K1j39J0lmP0P0n4n5K3K2j5j4llKKp5jJ26k4q5O4
39384a69O5q5m3J06k0r4L2L2k4N1P7p3p8P2O8q2j10M0jkQ3Q2o6o5MMP7Kj30J9J60r0j26J22
39377a62R6n3RQn4n5j4J35n2n1L2L3m3m3noM3M3NOPQPQl4l4l4l4Q5Q4N3r6j05M4j2j2K8K9
39370a36qqK9K9L8j11mlk2k1J13l6j10L9N1N1j4j5j0j0j1j0L0L0ppm5m5Q0Q0o1o2k5k4Q6Q6
39363f3l8l9J7J6k1k1J0J1KJO2q7j53R6Q6o4L5L6q0q0R4R5n1n0K4K5m3m3L2L1LKr1N8J53L
39356c2p8p8M8M8l6l6J05m5j20L0K1K1poK9K9j39J0J85L4r6r6J03J02p6p6K8m6n5R4K0n5J
39350a69JMP8O1q8j59R1J00m9m9m9k8J22J1j38L8J12k0k0j9k0P5Jj19J30J73j74m3J07j90
39344b30j15K33j7j18J31n8j32J19J19j0j1j15j14N8J33K4j25nJ44J5j34j3O2J02K8j43NJ20
39339d7l0k10L8J63J4o2o1L5L5l9m0k3k3m7J01J25j24o3Q6M6k8R2R2l7j13q9O0J10l9l9J10
39333gj7j67l2M4m0J09L9j10L7L8o1J3O3q6q2O7M9M8P6p3q2O8O3q7m8K8k5k4m3m3J32J31j08
39326a30j08O1O2L5l9q5O3j2q7Q8Q9j22j22J52Lj31J18J27k3q0q1n4R5J0o5O1O1RQo6o6j7
39320b46j8N7N7K3K4K3K4j29j29R5R5JKqqR1n8q7j1j5O0P8p1o0Q8J4j35m2J08O2j3j28n3P4
39314b35P5K3K4j5j4J2J1o3o3O7O7qqNOO1q8n4R4p3p3L1L1M5l0l7J12R7j50n3R6m2m1K9L0
39307a31O6O6q2q3n9J5J40rj38J1J11l8p1P9J0o5J13L9j95m5L1L1Q8o1j27J22P3p7k0N6JJ
39301a48JJM8k8j12L8J3o1k9J20J00n0j24K4J48jp7P3n6k07K3J72J4o0K9K9oopon1n2K2R6
39294a30P9p1j0j0j00N0J28N3Op0p4Jn4n5P5P5K8K8m6m7mnM8k8o0Q9l3j07M9M9l0l1M2M2l3
39288a56l3K3K3RQ3J1j38j7N8m6m5J22k7m1L3j8j7J6J5J6J6k0k1n8n8J27J27j06j06J57Qj16
39281a79L3m4m4J83L4j34J5L8l6l7l7m2m1M2M2M3M2o0o1O3J37J3j37j5N9nn%%m4m5J19l1n8
39275a92J6llM1l4j1J39J2j38r1N8N2N1j4j4n7n7J8J8N3N3K0K0q8j4J12l8j25K4J5j35J05
39269b07J05q1oN7r2j3J37l8l9RQK0K0n0n0L2J07Q9n9j97N2J21k9q5O5N6r4%jr9N1J03K8m6
39262a26m5L7L7L8L7r7r7K7K7OOJJK0n5l1J19N3r5m0m0j0j0O5O4K2K2j08j07Q5J1l6J14k7
39256a32j01K5K5J1J2J7J6q4rJ17l3n3R6m5m4J00n0j24K5M9M8j5r0JJ52K5n0M3l1l6L9q1q2
39249b59M9M8M1M1q4q3M2M3M7M8r6k0J06m4n6R4No9J0J0q3O6pq2J6J7j9J31l6j11P9P8n2K3
39243a07P2p7j38J12J39rl4j08n1R8k8j02M1l3n2R7P4p5k9M6L2m2m8J02N9j7J2o4r7N3Oo9
39237b37O6O7n9n8K3R8P5p5j08M2K7m7K3K3k0j9N0N1k3r8k1J29N4r6k1N4ppN3r6j01M8N0k5
39230a85j1j0k9k9R6R6p2p2r0N9Q0o9o1R0L4L4R0R0k15o7J08m1M0M0o9Q1N4j95n5R5N5N5k0
39224i3k0N1j00j36J3kjL0L0K27k2k12L7J30j19j62Q6K48j01r8N2qqQ5o4N0M9j28K2J11l8
39218i1j13L7O9q0q6O3J69q0j55R4R1o0MLl5l5M0M0l0l0QPj3j3N2N3K2j28L1L2q8q8J80L0
39212a00o6Q3Rj41j6J33l4l5nnr9N1P1q0mJ45J9j30L8L7r6r6P8P8RQQQj7j8N8N7p3p4N1N1
39205i7k3k3P0q0r3N6L7L7j12j12O2O2P7P8N3r7j74P5J49r9n5R4L3L2j4j4j4j3j9j8O5q3j2
39198a72j1J7J7n4n5L1L0l1J18oj55Q1Q1q7O3p3p3O1O1Q2Q0j51j52J31j9q5J65n7k08J76J76
39192a9j96m6J37j2n1R8K4j26n1R8NMm3m4Q1Q1r7r7K7K8J%r2N7J11l7k0j9m1m1J24J24M0j08
39186a00j09M0M6M6k8k9L0j19J1J2k3J26J54r3j68j9N7N6m9m9m9m9Q6Q6q3O7M5j06K6K6j2
39180a71j1j6j6J10L5j46KR8j51m8J01k2k2K5K5M0M0l5l5N1N2k2r6j8J32J1o4J5J5o4o4M9
39174b00M8k6k6N0N1k4k4K2K2j6j6nnm2m2O8O9L7j12n1R9m6K8J4j35kJ48r2j7J74p5j07M2
39168a91J02m8KLm4m5Q7Q6l8l9n0n0K4R7M6j04J8R3j18j18K05N5k02n3J12l7R4R4j00r9J40
39162g8j0r2j7j9j8J16l2j01M8Q2o8j5O0p9oJ42pq2O7pq1PPl6l6KJO1O0j4j4l4l4M1M0L1L1
39155h4r4r4O2O1K5K4j3j4j4j4rqO5O6j05j06O9O9k6k5k6k6K3K2n2n2R1R0J6J6J0J0n6n6j35
39148b90J4N4N5L3L4mmk1k1N4N3%%p5p5P3P2n2n3j0j0jjj15L4J68J8j29K0JKJ06J05k11o2
39141b38J11l9k0k0J3J2J2J3M5M5j29j29J59J60j24j24J44nr0O0J08m1j14j13M9J98P2p5o0
39136a20o0k9J20q5q6N8N8n3R6R2j56j28J22Q7o2j0j1j13L6J88L9j92m2J87o2p5P3Po8L5m0
39130a94L4J84l9j90J4Q8nmOo8m5J04Q5o4J2o3p4J76N0j97m5L0J0Rj1j1O4O4lkk6j01j09M0
39123b81J20l0m0J11L0j18J7R1l5l4K8K9rrl9l8l9l8P0O9nnmmJ%k9M6R2n7j0O4o2o2M8M8J1
39116g3J1j10j10O4O5J9K0L3m1j24K6J46ml4l5L2L1j5j4o6QJ42pj73k3k3N2J38j12j22J27
39110a72R3n7l4l3L2L2J8J8k0j9l5l4n4R7R4n6p9mK4K5m5m6P0P0r8N1J0j40P8P8l2l2O7q2
39104b15l9K11K1j29N7N8p7p6j3j2L5L4o3Q7K1j28pJ42Qj41K9K9j8j7J7J8QQL8j11l6J13q
39097a56qJ%J06J04j68j69J25J24n0n0M4M4l0l1k2k3J5J5J3J3k5k5onM1M1j41QJ33j6l4l4
39091a66L2L1j6j7O8q2K4K4o0o0L7L7L7L6q0q1R4R4q3q2M3M2N1N2p4p3K3K4n2n1N5N5j9k0
39084a57J4J4o1o1J5J6k2k2K5K6J0J0J41j08j17J32P9p0K9K9j7j8j7j7j5j5K2K2L0K9r6r5
39078b65P5P5m8j22lJ46k6k6J54Nj79k9J46mj27K1P0q0p9O9N2r9P3J48q9j64J07J08llllo9
39072a72p0J4J5pJ44Q3j64p4P7k4k3M2M2k8k8l7L7Q9o1o3Q6Q2o8j03k8R6K2q2O7K5j25K6K6
39066a84l5M0N8r2L0J05k4k4J9J8l6l6j9N7Q9j60j51J97J23j27q1oMMRQJ3J3N6N5j44o8K02
39059h7N3q2qn8n9P2P2klj16j17K08N8k13L6J51r7O7O8q2q2J27k3mmj05M5J29k0j41Qj0j1
39053b30J5J5N3N2p3p3J01J02q6q6L8L9l4l4M1M0nom3m2L8L9L9L9l2l3l2l2O5O6j09j08L0
39047b46L0K9L0lmJ18l1r2r3K4K3N2N2p3p2N1N2j23K7J83o7q6O4Q3o7j32J7O1O1nnO5O5j09
39040a21j10M2M3l3l2K2K2j5j5M8M8l6l6R8n1j26K4L0L0KKk4k5L2j18j4J36MNL7L8l8l7k1
39034a89k1k2k1N2N1k3k3opK5J75k7j75JKp7P2P7p2JP6O2O2q9q8M0M1j06l2R4n5p3P6R7R8
39027dJ6j31j36J2N1k5K7K7K4K5K4K5o0n9O5O5p6p6jjK9K9J1o3j68Q0J45nL9L9r1r0M5J20
39020h8M6j02m2J07K8j21n6J8rO6O7q3q7O2J36j4q8j2L2L2j0j0M1j09l4J16m1m1M3M4l7l6
39014a82M3M2q3qJ17l1r3N8L8L9n0n0K4K5k0k1k0k0O7O8ppk3k3o0o0L8L7M2M2q2pM4j06n3
39008b82R5R6n4q4O6O6q3q5O4M6M6j9k0j4j4K9J04K1j28Q3Q2j04j05mp9n6R4J32j8j42PJ45
39001a15ml6l6lmK5K4O8q1q6O3N6j9m7K8o5o6P3P3r5N4R1n8o5o6l8J11R1J6n7n6J%P6P6p5
38995a46p6J39j1n8J6Qo7kkppP1P0j05l1O3q6m8J00M0l4P3p7j22K7N4N4L5l8j6J34J6j34j2
38988a79O3Kp3j14L4R0J6M3l2p2P8j1j2L8L7l7l7j0rrj0K9K9m6m6M8M7K4n1j23K6J2J2O9O9
38981a05L1L2o3o3J1J2o7o7J08J07n2n2P2P2p3p3N1N2n4n5jjj83O7K19j29j55J94J95n2j27
38975a49n1J5J5K7K7m7m8M1M0n3R7O2q7j15L4M8M7j8j8j9k0j9j9n6n5J21M6q4O5O6q4k0N6
38969a55M1M1o1o1N9O0M8k5j52lJ01m8l0l0KJk3J26J39j07j68j8J12J11n4n4J7J7J7J7j04
38963a84j03J9R4O9q0m3J07pq1n4R5J30j19j20J30J9j31N2J26l1l1q3O7N9r1m4J05%%k8k8
38957a86POPON7N8K6j24j9J31r7r7R6n3j94N6J73K4jjj5j5M2j09m1J08J5J5j1j1m9m8N7N7
38951a30n9n8k5J25N0j00L8L7j02M6R2n7kkj04j04P0P0M2M2l2l2MMM2M1o5o5RJ0RQRRM3M2
38944i5l2l2j5j6L1L1n5R3K9j21n4R6R6n3j46KP8p2NJ54K0j29j2j2N4N4k7k6J1J1onr9N1L1
38937a60j18R9J00p1p1MML4L4OOo4Q6L9l5Np0q4O6Q2Qo5o6N2N2P7p2k02M8J72p7l0J20j05
38931a96j05J36J36m8m8jj50J9J69m7j22%%J11L6r6N3J32j17r4N6M6l0K7K7o6RN6r4%P5j4
38925a40j4L6L6l9l8J7J7k0k0M0M0j35J5J69q1j51R8K5n0J08m2j78P2R0n9n8R2jkL2L2noo0
38918a80o0J2Q8K9j20p4JJ25J25r5r4O5O6n9n8L8L9l6l7J2J3J2J2L1L2m3m3JKL9L8k9l0M1
38911a37M0K4n0n6R5k4k3K3K4J1J1j23j23K00N0j39J09J8j32l2l2R5R5l0l0j8j8j8j8L4L4
38906a40lmmmq3q4J55Q0r6N4J8j31L7L8j%L7L7lklln2n2k8J23O6j83n3R8R0o0qO7j9j9j5j4
38898a64O5O4rq3o3Q6lkL1L0r4r4nnnoL8L8L8L8KJn0K5K1j29m0L5l2M1K4j27J9J68j0j0O2
38891a05q7r7N3J03m6m7J04kj51J21J21q2qQ1o8n8R2Mp2J0J0q8O1N9r0J2J2o9Q1J46j04p9
38885a83P0k9k9j0rK8K8k2k1N4N3J2J2o3o3QQm8J01L2j17m3J07M8j01K4J72M3j06q8q8J14
38879a06J14j18j20J04m5q6q7J18J17n8n7nnJ32j7j27J22J77j70r7N3n3n3L9M0L9M0l9l8Q
38873a78Qp2P8J2j38J4J63L9j11m3J06O0r0J1J1pqL7j13m7J02J40j0r1N9N1j99n8R1j2j3l
38867b11mK4K4j07M3J35j4m6m5Q5Q6l9m0m4m5ppJ8J9K7K8j48%J76K6n2n2MMQ4o5J8J9n9n9
38860b24J6J5mlM7k7n7R2J82j64k13J36J31j8j1O4J7n7k0k0j24K6J26j23j19J31L1m4RRL0
38854a66m4n4R5P4jk4k4K4K5n9R0l8l8K2n2l9J11K7m9p7p7M2M3JJKJRQMMP4%j27K2J27k3n1
38847a37K4J8n7n8J8J0o4J0Q5jp6M5M5j2j2k6M9M7j03p1Q0P2p8m0J09lj52K4R8J3J4J3J3r
38841a12q3n1R9K1K1%j50M6J95q0j55L7L6k0N5M3j07l7J12J01m8p0p1n4R6k1r6P7P7n9R1K6
38835h1j23m4J06M3l1n5n4M3M3l1l1O7O8lkq6j1P7p1k7J22n5n5L4j16N5J31o3J2K6j24L9J13
38828h4j6r1p4KL4m1R6R5l4l3nnP0P0r9r8J7J7R1n9j39J2N1k3J5Q9P1p8M7M8l8l9l9l8L2L2
38821a44M6k8q0P1O8j80j43K05J38j10k0N5j02M7J53r7k3N3j22m7R5R4q5j0Q5o4j28J21J17
38816c5j32J4R0m3m3J6J7k0k1j06j06P3P3K1R5O3q6L9L9j45j44J69J69j05j05K8K9j03M7O0
38810a52q9nJ44r8r7Q6Q6M0L9q5q5K0K1l8l9j06J43N0j00Q4Q4j62Q7J67j82j10J40j0j0ON
38804a66O8O8n6n7K1K1j13j14J32j8r0J59J72p5q5q6m1J08J5J5O3q7n0J00j04j03L1L0KKJ
38798b37Kj9j9J8J8O0O1j48JO8O7mj53M2J92p5p6K5K4r6N2n8n8M2M2j03J47J56r3q5O4l6l6
38792b15J7J7J8J7kjr5N5R2n7l9l9J8J8n7n7R9R8k5k6L8L9q6q6K8K8O6O6m6m5K9K9k7k7K0
38785a38K0j23K6J17l3j30J19J19j30r2N8L3L4p0p0N5N5OOllJ16l2j73k4J37j13K8J77r0r0
38779b08J12j37q3J66R4n5o3o2LLJ03J04p1p1K4K4j3j4l8l8RQl4J15ooJ5J6p8P2N0r9noK2
38772a47K1J05m4k9k8l8l8j%j%k9k9M6M7K7K8M6j03p8P2M4M4M9j00o3Q6p0p0K3K3l8J11R2
38766d2j57QQpqJ1J1J1J1K7K7j0j0L1L1m4m4m1m2M3M3j09M1J16l3M7M7k29q1K12O3o8o8N3
38759a52N4l1l1J27k3k19L0J51r9JJ51l9j89L0K9J%J%O6O5L5j15r2N8L9L9mlo9o9j1J37J3
38753a19j36K5K6N3N3j01j01J22J23m5m5l5l6l7J12K8K9k8k7k8k7pqKLK1J71lj53kkl6J13
38747i5L2k16J16J17j53mJ71K2m6m5n4n5N4N5k0k1J0J0RJ0n8n8J7J6J9J8j9j9K6K5j2j2J7
38740a43J7k1k0M0M0l5l4j3j4j3j4j6j7N9N8QQN9j5j13L6M0j08p9P0R4J9q7q8L2L3K6K6j1
38734a76j1ooooL9L8l6l6M9N0p6p5N1N1p3p4O2O2mlp9P2J43j06r6J54J7j32LJ52K3j26p0N
38727b26rqj9j8N6N6KJl5l6O0O0noj05M5M4j05K8K8j8j9PPJ33N8j32J7J45lj53nP6p3j17J32
38720a37P1p8K8J03j22j23L2L3O9P0p4p3N1N1l2l2N7j8o4Q6Q1o9k2k2j15L4P2P2N0j00j05
38714b26M5K7K6l3l3l3l3ONONOONOK5K5J6J6N4r7r6N3K1K1L0L0j2j1j1j2llL4L4k9l0M6M6
38707f8l5l5l5l5M6M5l0k9nnM2M2r2N9R2j57j13J36J8J7n2n2P2P2q0q1M4M4j8j8j8j9L1L1
38700a86L1L1%Jl7l7JJO6O6j0j59J6J65n5n4J23k7j42OQ2o8p5P5n6n6Q1Q2m3m3O9P0j06j05
38694b93L0L1L0L0q4q4J55J55j99M9J40j09j34J15N3r6QJ57k6j76N8N8j20L0J41rOQ0j32j31
38688b67M7M8M6M6q4q3P1lr2N7Q5o5j3O1l6l7M3M3LLMLk5k4J3J3n9n9O5O5j2j3L9l6n3R6N3
38681e7r5L4L5j43OR6n3J1J2q6O3L1j19j4O1M7M7rrrj0M7M6p9p8O6O6n8n8K1K1K1K1n9n9O6
38674a77O5n6n6O9O9l8l8l8l8ooO9O9j8j8n5n5J00J00p5p4K3K3K3K3opopPOOPOOPOj6j6j6
38666a38j6ppopL4L5L5L4m6m7m2m2k9M5R7n3j91m1K28P9o6RnnopopM0L9JKP3P1j51j51R9R8
38659e7k5k6k1k1k2k1k8k8M7M6J3J4p1p1J27k2o0R0rqO2q7p2J78K7m7L3m3p0p1m1J08J12l7
38652a01j21m6Q4J0j00J49Q8o1m1m0j32J18J75p4q3O8j2q7n4R5R1n8j24K5J9J9O5O5o2o1J3
38646a73J2J1J1o5o4O7O7j7j8M3j07l7J13J2o3K6K6LMLMn5n4O6O6Lp2p7P3M0M0j5j6j10M1
38640b12Q2o7J4Q9l7l6J4J5J4J5j5j4p7P3P9j69l0J21n8n7K7K7j3j3K4K5J0J1JJJ61J2j70
38633a53k2P9p0nnj3J37Q3j65j45J03K7m7j4j3J9K0K9L0m5m6M1M2q5j1J21k8j5j5q4q5J41
38627a94O7j05M4P3kk1k1p7kJ08m2j09J41Q9j59j06J43L4L5k5k4M8M9p6p6%JJ31j8o5Q4Rj40
38621b06l0J20O5j86p2K75L4k14M1J16o6o6rj0M2l3o9Q1M8j02J8J67rq4k4k4M6M7m4m3ooL
38615b00MooQ7o2j15L5J89o0j41J09J31j19j12J37n3k02L8J86j3j4nnk2k2k3k2N7N7L4m1j48
38609c27JJ80L1r5N5R3n8j09L9J22M8j36J4Q8o0m8K7J7n7k4k5k9k9M5M5M5M5j1j1j5j6L7l9
38602a57q0O9JJJ0J0O8O8k00n1J53Mk7k7m8m9L2L1k3N3O1q8K1R6Oo8K0n4l2J18n7j32R8R9
38596g4q4rJ17l2j03M6M6j03j8J32Q0Nr4r6o4Q5O7ql2l1j2j1J08J08q9j64l6J13P6Jk0r6o5
38589b57Q3mnL9M0l6l5m5m4P0P1Q7o3j34J15P3j76l5J15O7qq5q6M6k9m3J06O9q2l4M0J3o3
38583b30J3Q7L9l5k6k6mnnnj8j8j9j8L7L8L8L7jkjkk5k5K7m8l5J16J10l9n3n3j43J06J31j19
38576a76%P5j09l4R9K5r0j6J01m9p3JK5K4K8K7m8m7L9L8KKj9j9j9j9P4P5j00j00N8N7p3P6
38570a65Q1o9j01M8O3j2l1l1MP8N6r4o8Q2L0m5mmN7N7j4j63r4N6J21M6p8mP5p5j17L3J88L8
38563e6l9L5j5q9j1J38K4j25m6J04m6j22N8J32jp5o2o1m2L4Q4o4m1J09N7j7J6J6o4o4Q8Q7
38557e8q2q2K1R6J8j31QQ2Po7o6Q4J64J3k07n7P0nl8L8j0rN1N1k5k4l4l5KLl7l7Q7Q8qppp
38550a50ppqpp1p1R4R3N0j00p2P7Q3o7o6Q3J27k2r6k0m1m1Q8Q8l3l4Q2Q1k7j76j14J37M8k7
38543a26poM5M6q0p9N9N8o6o6J1J0J1J1M2M1j34n9J65J5o4Q5K6j24p7P2N6N6j0rrrj3j4K4
38537a19n1r7N2P4%J4J3j49j49J24J25O4O4j15j15J08L4n5R5L4j15N8N8j14l9J37j2j06M3
38531a39J09m0QRjjm7m8m7m7J1J2L5J10K4j25j26K5J52P8j37o3Q4Q4q6q6K7K7K7K6o2o2J13
38525a56J12r2r2K5J00P9j69r5J54j1q5M8M7k5k5J2J2QRQQQPp2p2J82J06j68j9J10l9j05M5
38518a45l0k9N5N4L0L0r5r5K7K6m8m8J32J33Kj48j46MQ5Q4l0l1JJ50Kj49K1K0M2M1l2l3m5
38512a65m5K9L0KJo3o4J2J62KLm1m0L4L4p1p1N4N5KLKLj03j04J21J21K9L0m5m5l1l1POJ6J6
38505a45j3j2m5J05K9j20l3l4Q2Q2n6n6J9J9QQkjM6j04l8J11J00n0j15L4K8K9%%kkL5L6m2
38498i9m1r8N2Q8o2oomnL3L3k2k3J5J5l8l8P8P7mj54MNPPJ00m9j55oJ15l5kP4l0M6J12l7j07
38491a60M2n1n2L7L7k3N1K8j22lJ46l2l2P1q0j07J42M9j01p6p6J03J02p2p2Q3Q2r2r3N2N2
38485a67J5J4M0M0q5q5kjJ23J22p9q1ooqr%Jr4N6O5q4p0P9j4j4RQJ35N9j62j4J0o4J48P4k19
38478b66L0J52r7l5J14j9j68O0K10p1j46Q1Pr2N7Q9n9m3m3P3P2klJ1o3l5J15n3n4K1n3r6N3
38472b53N1N1o5o5J28J29n6n6P2p7j53kO0O1N2k2j85O5J93n5r6N3Q5o5r7N3Q3Q4N3N3j69j71
38465b61P2P1llQPk9l0M6M6p5p4L8J11j1j60%J49p8p8J43ok08J40J17j32L9L9j41RR1J7k5
38459a71k4p2p1R7K2k9J21O8q1J7J7j04k9J97M6j43NK9m6k2k1M9M9l2l2q4rJ33j7m5L0m3m2
38453b37K7K7J08m2q4O6L8l6o0o0J1J0J1J0Q6Q5q9q9L1L2n7R2Np0J8J9nmk8j03MJ53K9j20
38446b22j4O2J0J0r1r2J33j6j03J46P2p9Q0p1p9O9k4k4P8p1PJ56o2o2J09J07L4j15k54nJ19
38440a92J19l3l3k4k4k2J27Kj47J03J03q0q1rrOOj29J21J29j19n6R4P8p1q5q5P9Q0n6n5J09
38434a54J10qj57q2O7J6J5m9n0M8M9L9L9P1p7p8P1j7j7j01M8J29k1j51jK06m3j12L8N4r6P
38428b07Pm5J04J1J1O2q7r6N3J13l7n8n8o7Q3L6L6n2n1o1Q8N1N0j5j5RQQQMLMLj9k0k9k8N8
38421a35r1k6J24M0j10N9N8o4o3J1J1J5J5j3j3p0Q0P0P0l3l3l4l3N1N0p4p3j8j8j8j8Q3Q3
38415a17QRq3q3rJ41N4j95p1J78Q5o6m0m0O9O9j6j5J12l8k9k8q8q8J87L7k27K2J31j8j0j1
38408a70j9k0K2K1m3m4l4J15M0j09M8M8n5R5P5p5j8j8m4m3Q1Q2o1o0k3k3M2M2l3l3M1M2m2
38402a73m2R3n6j60R0J53Lk3k2j0j0L7j13P8P8o5o6O0r0q0J69J09m0o5o5O0O0j4j5j6j5K2
38396a28K2K3K4n1n1J9J9o1o0M2l1m6J03N0j00P8P8j13L7L6j13L0L1K0K1j26j26R8R8n3n2
38390b82P2P3j3j2K5K5k4k4k4k4N0M9k5k5m9m8P6P6j9j9N6N6n6n5k3k3K9m6r7N2J81L2j34
38384a70J5k6k6N8N8q2q1rO7J12l7l2M2k2r8P9P9j08l3Q8o1m0L6N4N4l8j13l9J10P6p3n9J6
38377b03M7M8p3p3K9L0k7J23L3j16K3K4p9P1P5p4m9K6k6k5PQjkJ19l0p8P2lj53J15J15j30
38371a77j30M4M5K2K3o1Q8qrR5n5p3P6k7k7R7n2n3R7J0J0j06j05P4P5M9j00j68Q1J49%j12
38365b28L8K0J9J8J8k9k9N9r0n3R6jkQQK3K4J5J4J8j32qJ43j14j14Q0P9m2J08o1o1J46mj94
38358b28N5N5r5ONKKKLllklL9L8l6l7L7L7Nj44PJ56k7j77J37J38r6r6M4M4l0l1POPPJ4J5J4
38351a26J4j9j9mlj16J33J05j44j14L6KJJ96M6m4m4p7p7M8M8K5K5L4L4j77k8J06m4o2Q8M1
38345a16l4p1MP9Mm9K5J04m5p8mO6qj32n7J20J20p1p1N4N3o0o0J08m2k9J21m8m7ppP2P2j14
38338a48m0J32j8o9NNo9n9R1K7j22l5K14k5j75L0K9m1J07Q4j66k6J24J0J0j8j7k9k8M6M7r5
38332b19r5J71J69p4k24o5J84O5q5O2O2j52lJ31j8j04M6L6l8q2qJ28N4j42J07J11j37m7J02
38326f5M9k6j27n2J19l1o4Q5L3m1m7m8P3P2l4l5j1O4L2j17MP9j14j14J07J82Q8j58j73k4R5
38321a99R6J9j30N2J27r9N0J24j24j25K4q3O5M8j03j9J30N1r8k7M9L9l6M2M1l8l8m2m3Q2Q2
38315h3m1m0L4L4l1l1l2l1RRq5O5J73K4r2N8nnl4l3N6N5p0MN4r5l4l4l7J12J35j13k7M9o1
38308a43J4P7p3p2P7L9l6k6M8QQo2o2M9M9k5k6K1K1j04j03J54J55k13o4J30k0m4L2jjMMN8
38301a27N8o6o6Q0Q1r4r4Q7Q6q3q3M2J17L9j11n8J6KKp9q0M5J20J4j10M0L9m4m5L0L1O2O3
38295h6o1o2L2L3L2L3OOo9o8M2M3J8n7m6P9J0o6j6j6k4J01J9j06NQ0KLPPj5j5o5J0P1n4n4
38288b41P1M9k6K3K4l8l8l3j56J3J87jjN8o7j14l9M7M7N1N2o8o8PPN6N5j9k0M5M5q0q0NMm6
38281b89L0J09j5r0L5K0n5K3R8J8n7m8m8Q7Q8r1j5J44l0j39Q5O3j11k7J48k1r5Q2Pj50k5K4
38275b45K5M8M9p1p2P5J50rj83k8J23m8m7NNQ1Q0j28j29LJ52J24k5n6n7M7M8p8p7L1L0L1L1
38269a15mmL3L3o6o5RRK9L0m6m5L3L2L3L2k0k1k0k1k8k7J0RL1L1m5m4L1L1m5m4K8K8rj0J2
38262a95J1K1K1j01M8J95n5j58R0N0N0j3j62l8J12k9k8J30j18n3R6j3j2R2n8j30J20Q5j64
38256b06j8J32p6p5J02m8q5O5L6L7Q0p0j44NK2K1R6R6K0j30n5R4j5j5ool5l5L9L9o7o7M8M8
38249a73M5j04J8J7K0J9J12l7j71k2J71p8j34K15K9k21k6J24O2O2n3n2K2K2qrqqPQPQLKjk
38243a34P5%j21K8J3o2P3P4j18L3R8j52o5Q5k5k4J03m6q8O2O3j0l5l4ooj1j1N5k0p2P8Q8o2
38236a74j1O4n6n7j4j5N2N3K9m6j6J34Mj46PPm0m1l3l3J43O8r2N7N3r7j5j4jP5O3q7r1N8Q9
38229a23o0mP1n3K3J40j08j74P5L7l9M9M8K0n4p4P5L4j16P5P5rj0l4l4MLJJ%JJ3J2l9L6R2
38222d6n8j33J6Q1Oj3j3m7K8P9p0p8P1k2k2R3R3l1l2LKLKo8o8NQ0Q0p0o9P9k6j00n0m9J00
38216b44J00K7m8j04M5J23M8l1l1J6o0j31J8J42pk3N1m6m7O8q1l8L5O7O6o3o3J22k8j3j4q2
38209b26pJ14l5l7L7j9j9J3o1l7J12N1r8K9J03m0m1l5l6Q5Q5l9j13mJ46K5j24k4J25Pj43p4
38203b80J75P2p7J0J0l2l2l7L8K1j29J6K63k4j74RRK8K8M7j03L4L5j16J34O0j90P0P1j63j4
38197b41J14l6o4Q5j4j4nmK4K4K4K4mmr7N2M5j04K6K7K4K3n1n1M5M6QQk5k4k5k4O2O3L1j18
38190a50o0R0m1m1l1l2J44oj83O6J82o7o5o4M5M4M3M2q3q2L7L7L6L7LKl4l5O1O1o3o4m9m9
38184b69J7J7J39j0n0n0l4l4O0q9J4J64M0j10m8J01K6j23nJ45J1j39M6M6l8l8J0J0p4P5K6
38178a64K6l9m0Q0Q0m5m5%Jl7l6OPl0l1K6K6K6K6k8k8M7M7ppj6j7R0o0o9Q0Qj43Q5Q6j61j2
38171b68P3p7j3J36L4L4K9j21L9L8o5o6N0M9R4n5j02M7R7n3j27K2R5n5JJj9j9J3J4L2m2n7
38165b41R3L9j10k2N4M4M4p6p7QQJ2J2j5N9J10l9q2O7N7r1j0rj9j8N7N6j17j18J54J53j21
38159a38j21M9M8M8M8l2l3l3l3O2O2o3o3KLKLL7L8l6l7NNM3M2k9l0QQRQk2j72l0J21O4O3j0
38151a04j1m8m8O4O4o1o0MNM3M2k3k3O5q4o3J2L5L6J2J2J2J3q9q9L5L6N2N2k7k8K8m7r4N6
38145b21O5j0LMR5R4j80j06J03m6j06J42O3q7n2n2M2J92J8j32L3L3j35J4N8N9ppn2n1K2R6
38138a08M4j05L0L0j35J4R7n1QJ57L2j15j20L0J04m5j48JJ21k8k4N2M6k8n1K4R4J9o7o6LM
38132a81n1n0J25N1j40J0M8k8k3J26N6r3j03M6M2j07RQ3j9N6O3q6l4M0m5L0Q6o4n6R3r6k0
38126b32J94n4j40J09J16j33o1Q8l2l3N2N1l9m0o5Q5J14j36r4J56lp7Q0p0j12J37K0n5Q4o6
38120a56j35J13J01m9N0N1o5o4J0J0p5p6N7j8k9K21L5j15K4K3o6o6P5%m7J02n5j31J05J05
38115f5j12L7P0q0N5k0j43J06P5j73k7J22m8m8L6L6ppm4m4J08J09j7j6p9p9M5M5n1n1P3P3
38109a21k6k6M8M9o0o0J5J5J2J1o3o3J05J05p1MO5q5l8L6m4m3J29k1r7N2j3j4R8n2j26K2%
38102b57jJ40j0r3N7No9O6O6o3o3PPM5M5j0ro6Q4L7j12k8J22r2r1R3R3j6j6j5j6N4N5j16j15
38096b82M5J20M7j03j07M2J17l3k1J29m7j22O7O8j3j2rqK8K9q2q1M3M4m0m0L5L5n5n6P1mm7
38089b42J02MMN7r3j31J9P8P8l7l8MMm7K7J05m4n0J01L5j15j7j6j3O1J08m1p2KN1r9j34J15
38083b34J11j39K2R7j30K1J79L0j00j01M3M3M2M3m6m6m6m5O0O0j5j5NNj8r3J3J62rq4P9P8
38077b8j00j01J54J52j71r7R7n2k8k9r7N2J82L2j46p2J02K8rJ40q4j60R2J7j38J10J19j31
38071a66l1J18J0j40j3O1J0J0K9m7%J50K4j24j9N5r6N4N7j92kJ48j10j09O5O5J42qj36J3J1
38065a71o4pqj9N5J07m3j01M9J24k6j33J6J41rj74k4J91M1q2q1L3L4k9k8M1M1Oo9l7J13o2
38059a75o2P1P2k9k8QRk3k4k3k3L9M0M5M4p5jM1j08J4J5q8O1Q9o0n6R4K2n2jjnoR4n5j48J02
38052a83R2j57M4M3j23K6O5rJ35j4j13L7K2j27O5j0o6Q3L7l8P6p4l0K19l4j83RJ0J9J68L8
38046B7j10L5m1j21K9K8K7j7j8oO8N1r9r9N0K7m9P5P5r5N6Q8o2kp6p0P9L4m2m1L4R2n7onm1
38039a82m1R7n3j25J25J06m3p2P7L5l9o5Q5Jp3K9K9j07M3R7n3kP3n6n5L6L7m7m6M0M1k2k2
38033a52k1k2nonnJ9K0M7M8K7j23r0O0N4k0poPQPQK7K7o1o0J5J4P7P7p9p9J7J8r3N6R4n5n
38026a67nj08M2M9r9J05J06p7p7L5L5M3M2j9j9p4p4Q8Q8m5m6J7J8j9j9M3M4r1r0R6n3r6J54
38019a73K16j32j39J10L3j17J9J9J0J0K8K8q4q4J9K0Q2Q2p0p0L2L3K8j21RJ0jJ49J3j38QR
38013a62kjk9k9L3L3K6K7o1o2K3K3j4j4P6P6j2j1q4q4K9K8L9L9M5j04j35J4J51Jr9N0J02m6
38007a34o4o3K9L0N8r1l9J11nj54J7J66M6M6q2q2O7O6n8n8j2j2O3O2p1p2O2O2j40RQ4o5Q3
38000a41Q2j01j01Q2Q3J7J7j48KJ92n7j37J3K9m5L6L6l9l8J2Q7J0j40k0N6k1J29J00j49q3
37995b37O6J9J8m7m8m2m3L9J88kj51K9J05p7jN4r5m4J05LLO1q9k3J27N6r3q5rJ00K6r9k4L5
37988a75m0q7O3J16l3r9N0N1N1j4j4K6K6m9m8l8l7L8L7KLl5l5M4M4M4M4r9r9k3k4k3k3J02
37982b54J02J6J6k1k1j9j8J9J8O6O6n0n0p7P3j1j2N1N1j74k4J42j08j08J41N3r7LKLLMLLL
37975b06LLRJ0RJ0ppL1L0l6l7L9L8J%j00N0J48j02j61j1QRN6N5KKL9L9m3m3m3m4m1m1J27k2
37968b26m1J09NOP1p8mJ46j26j27J07J07q5q4M9N0j22K7J02m7N0M9j34j34Q1Q0M4M3NNl2l2
37961a36m8m8P7P7o5o5RJ0P7P6m7m8PQQQj4j4r9N2L3L3l2l2k7k8M7M8m2m1M2M3o0Q9Q0j69
37955a91j40J0Q5Q4L1L1m4m4K9K9JJo7Q2Q0j70q6J63j18j17J04J04j26J23J01j49M5M4k6k7
37949a58k6k7R3R3q2q1N1N0o4o4k7J24M8j00J7J8QQ%j%jj9j9l7J11O7q4n5n5j7J34k6k6J1
37942a36J0J0J1m4m3L1L1j9j9LLQ3j65j00J49M7j03J35j6j12J36lj53Q8Q7MMo2o1K2K3n6R4
37936a21J8j30RJ0%%J9J8J9J8rqm6m7j6j7J07J08n1n0K4K5m4m3m3m3J0RJ0J0N9N9j17m2J28
37929a67k1r2N9J3J4P9p0m5J05L0j20j0J39k9l0N5N5j13L6L2j18J3Q8m3L1J3j36qJ42O8q2
37923a12q9O2Ro5L9L8m1m2L9L8l7l6M7M8k7k7J3J3n7n6K3R9K0j29L3J08k8k7K0j29o9J79M7
37917i6j03mlL0L0j6j7J14l6j20K9O3q7lJ47k9k8J8J8o8o8OPNOOOJ7J7n7n7P2P2j03M7J34
37910e1j16m1K08k5j75N8j8j34J15N4r5K5K4n9o0R2R2l3l3pok8k9r4J56J09j41q1J68M3j06
37904a88j01M8RQJ23k7r2J57k5j74J47J46j58j0N3r7k5k6pJ43q0q0J60J1j30K1K9L0N0j00
37898a85NP9k8k9RQL6m0j9J30q9r0N7N7p7p6Q5Q6l5l5l5l5J6J6p8P2P6p3k2N3o2o2P9Q0l5
37892a61l6k4N1J05m5j99N1K10m0j45J04J7j33L7J12n4n4J3J3J6J5k2k2JKJJmlM8k7j01M8
37885b25L9l5P1P1p2KL8j11kP2k9k8L8L8o5o5N2N2k7M7M3j07l2K18Ok44J2J62j0j0L8j13p4
37879b50P4m2m2N5N4K5K6p2p1J32j7j04M6K6K5kkK1K1n7n7rJ40M3k06oJ43r4r4J19J19m3m3
37873a42QRk9l0m4m5J12l9n4R6J24k6q1q2M7M7o1o0N2N2J4J3J4J3j0j1j0j1OOr4N6J44j04
37866a20j42J07L0j20O8O7p4p4J06m3m8J02L0j19L6L5j1j1KLKK%jL7L8m5m4ppQQQQM8M9j14
37859a86j14O2O1o9Q0O5q5j13L7Q1Q1M7j02j13L6J0Q5J30j20o3Q6Qo6jp6q3O7L7L7J65q3j61
37853b60j2J38j1m5L1R2n7n6R2J5o0n0K4j4j4O6O5q2q3pqP0O9n5n5K2K3p8P2J05j44m7J04
37847a50M8k7n0n0K0J9P2mj35J4R4n6j5J34Q7o1k4k4l3l3j0rM2l2l6J14qq2O8O9j49%Q4RK3
37840i1K3r4r3M1M1l7J12M7j02o8Q2L1L1q9j4J19l1j39J10pq2J30j9j64Q5J9j30OJ54Lp1N4
37834a43N5j0j0m8m7L4L4j33J5J80L0r1r1k0J30J5j35K8J78m1m0J7J7n8n7MLMMJ3J3L2j18
37827b36n5R5KJj0j0j1j0J4J3M2M2L0j19NJ54o1o2J16l3j46MO9q0k1k0M5M5OOOOM5M4j39j40
37821c63K22P1j03M7k3k4K3K3mmr8N2J24k6qpq1q0M4M4M1M0m3m4P9p1m3J07K6j23l0l0P3P4
37814a15jjj2j1j1j2l8l7L6L7N5N5j20j19P8P8r6N3J02j48J2J1q5O5O4q5J14J15j20j19O3
37808a92O3K5K6p4p3j1j2O2O2k5k5n1n0J30k0m6J03Pj42K4K5k2k2M5M4p6P3P0P1q3q2j1j0
37802a97qJ42o0o1K1K0j06M4P2P2m6m6O6O7m9m9j2j1m0m0m6J04M9j01K1J71p4p3j1j1j72P7
37796b87J83L4k4k3j17L3N8N8m4m5L9L8p3p4L7L7%jj4j4J23k6j45J04J11l9j33J7K0J9p3P5
37789a46m5m6Q2Q2K0K0o7o7K0K0n7n7J05J04n2n2RJ0L5L4n3n3rj0rroonoK7K7l5l5L2L2oo
37782a78M9M9L1j20p6P3J05m4p3JL7L7n0n1L7L7M9M9j3j63m8K01j9r4KJJ09J08r0r2k9k9J9
37776a75K0m3m4K9K9qrP7P6q7j2R0o0o4Q5L3j17p4P5N9j5r9k3J40O5j01k6L7j11p0Q0N3N3
37770a37K6K5k1k2q4q3P6P7m0m0O2j3j32J7K06m3j55R4P7p1K7K8J%N7r3j28K0J58Rr2N7N8
37763g9r2o3Q7m5m4P4P3j4j3o2o1M6M6J02K7j61j1J12l7r5N4N6k0m7K7j6j6j1j1J8J8J03m7
37757a02J9K0j27K2J09j40n6J93p5p5J71p8q1J68p8k28J13J14j55nJ10J10n5n5L5L5m9m9Q2
37751a07o7j14L6J37j3q7O3N3r5lkQ7Q8l8l7k2k1j15L4R3n7J8J67n1k01J27J26j61j2J04j46
37745b16j21K27R1j59j6J33n0n0M1j09l3J15l0l1J7J6j6j7K2K1OPJ6j34j9j9m7J02J15l4N9
37740a13N9j05j04K0K0onO9O9QRQQm8m9K6K6n7n6O8O8p0p1J88L8n7n7k9k9PPPQJ8J8n6n7N4
37732a66N4J7J6n5n6P5p5o2Q7m4m4M0M0M0M0q6q6L8L9O5O5o0o0N3N3k2k2k9l0n5R5J04j45
37726a76p1P9j43NJ40j0k2k1M3M3l1l1M3M4K9K9r5r5j7j7O8O7r2N8R6n5J10J09j81j83J83
37720i4L4k13L7J64q5j17J33L6j13j3j3Q4Q4r0r0N7N7o7o7M8M8j21L0O3q5Q2Q3m7m7K8K8l
37714a69kQ2o8n2n1N4N5P8p1k4k4j6j5M9N0P9p0J3J4j04j03K1K2R6R6p8p8M0M1J3J3j69j9
37708b97J65J5r7N3mlJKJKjjj0j0J07m3j27K3J29k0n8R2L0j21j1j1j16J33P7p2J6J6p7P2j8
37701a63j8O6O7o4o4J1J1M1M2j27K3J05m5j38J11L2j18o4Q4mnNNklkkJ0RJ9J9o0Q9NNm5m4
37694b09L1L0L5L5l9m0m1m2L4L3l5l5mJ45P4p6n7n7Q9Q9j79k9M2j07J11J10n3n3K2K2j%j%
37687a56j9k0m4J06J20j28j19J30l9l9J45nj06M4j3j2m3m3L2L1LMLLl7l7nJ44R8n1NOj4j3
37681f9j35J4K9L0L8L9m7m7K8K7l9l9klJ%P5P5r5r6k0k1M4M5l0l0O2O2j55pJ73K3pql4l3N0
37674a02r9L6L6n8n8J07m2p9O9m3m4R0R0l1l2llQ0p0j44NQ5Q4N3r6K6K7n7n8L8L9L8L9p3p3
37667b23m2J07J00n0POm1m1NOn9R0l1l1k6k5NJ55N2r9n1R8NNL4j16o7Q3P4p5OOlmM9M9o3o3
37660a68j5j4J9J8J0o4j1J40R4j52r3N7L6l8J3J3J0J1k7k6jjjjl5l4JP6J11l8j26K4N3k2Q2
37653i9Oj16L3K8j21L1L1K1K1n3n4j6j6N2N2L8J13K6j24l0l0%P5Q4o5q4rO9J43K2k26k9J20
37647a07o8o7N4N4j5j5K3K3m6m7O6O6l5l5N3N2m9n0M3j06p5P5J03m7%%rj0LKlkN7j9o9Q0Q0
37640d0p0j05l1POJ23J22n5n6j9j8k8k9L5L4k9k9N5r5n5n6R7R7rrj8j8J25k4j21K9Q2o7O4
37633a05O3n4n5PQn4n3J5J65J0j40L1J80j50j51R6R5n7n6k9J21j2j2llo1o1P7P6JKl6l6oo
37626a93j6j6J27k2j10M0M4M4L5j15m0J10r6r6P5P6L7L8q2q3o4Q5P5p5o6Q4j9j9N3N2K1K0
37620i6K0K1j0rrj0nnm2m2L9L9p2p3N3N2J6J5m8m9L9L9l3l3NNM6M7m1m0Q9Q8p3p4ONNNk6k5
37613a81J1J2qpj6j7J40j0q0nK5K5q4rQ0p1n6J8m8K6J51Jj24J24Q3j66K2R7r8r8QPO9P0k1
37606a30k0j0O5M3j06o8Q1Ro7M8M7POPOj04j04Q3Q3popoj1j0m8m8N0N0k9k8p2P8J44nj07l3
37599b19J8J8Q6o5j06M3N9j5kkK0J9J9K0o9p0M4M3k7k6J1J1L2L1q2qJ02m8o4J1P5P5q2q2J9
37592b11K0K0J9M1M1k1k1o1o1N1N2l7l7J8R3P4j75j13J36nq1O6rq2O7O2q8P8P8r4r4J18J19
37586c7j9j9l1l0l1l0RRm2L2Q3o8p1P7Q5o5m6K9m3L3Q9o1l2J18r7r8J96M6j99j23M4M3M9M8
37579a52J7J6l6l7m4J05J15l5j48KJ14l5j30K0N6k0M3M3n0m9K6K6J6o0p1P8P4p6R0R0q1q2
37573a75k4k3L8L9N7N7p8j53O8K16j10j86P3J48o0o1K4K4K4K3q2q3K9K9J6J5k2k2M9N0l8l8
37567a76j8j9M9M8k4N1J01j46j41J08L6j13K7K7l4M1P6p5r4k0Q7J2PQ2K3j27Q7Q7l7l8J%J6
37561i6J6qq2r6N4P7LO1j4j32J17J26j22j20K9l6L8J32j7r7k2lmN6j9r9N1K7K8K0n5j29J21
37554a95J02m8K2R6p8j52l0J20K2K2P8p1q1O8O9q1n3n2pJ42J06m5n4n4p8P2M6k8m7m8j2O3
37548a86J14l6q4O6N6r3M1M1j45p0J24k5J2J62j2q6q1pP1ln0R9L4j16p8P1M4j05K8J78r5r4
37542b25L9L9j4j4o5J0R9n1q4qP5Jm6J03nj55J13J13k1k1r6r6M7M6m7J02J05m5J1J2o6o6R
37536b01RK8K9K8K9J0J0o4o4j7j6m1J09J30j19j28K1J9K0K9K9J7J8n8n7N7N8j7j7K3K2K3K3
37529e8o8o8PQJ9K0K0K0J9J9j9j8m4m3L1L1M1M0l4l4m3m3r0O0J03J02j12j12P5P5%%l7l7L8
37523a32L7p9p8M5M6l3l3q8O0J69J9n3n2j04M5J80L0j34J5N2r7r4N5J21k8l9l9j1j1M8M7k7
37517a63k7P2P3j03j02O0O0k1j71K4J74r4r4L3L4L3L4k3k3j4j3jJ48L4j17r1N8M0M0j1j0j0
37510a71j0mmmmM4M4L5L5kj52p8P3j8j8rrO9O9j05j06J24J23j01j01O1O1j07M2P0q0l2J17
37504a48k8k8K0J9j1j0N5N5M6j04j04M6K6K7kkM9M9p6p6K8K8K8K8o9o9OOq1q1J34J34N2r8
37498a51r7N2M7M7n8n9N5K02j03j05J7J7r8r8M4J94k4k4P7p3p3P7n6n6J21k8p8P2l0l1P6p3
37492b17l6J13m3m3M1M1%J%%NNNNk1k1k1k1jj%jO1O1j13j14Q9Q8l6l7ONJ37j3j68j9J00K5
37484a38N4k1j52kJ41rl2M3l7l7M2M2p1p2N1J27lj53k3J26RQL2m2n9R1Q5o3m0m1n0n0J8J8
37478b08J9J8n0n0J24J24j08j09O6O6OPo8o8qpO7O8k9k8O0j4j31J9M5M6R1n8o8Q2R7n0l2j06
37471a87n5R5l6j11J74K5j20J28J7j33R2R1p4p4JJ%Jn0K4J53Mk25p5P0p9M7J21lml6l7J02
37465a53J01p3p3M4M3l1l1J9J9J9J8k6k6k6k6K2K1j6j5L6L6l9l9M5M4j30K0J88o1j86O3N1
37459a62r9P6P6n1n0J18l1l9J11K7j22K1K2k5k4q4q3R1R1n0n0K5K5RJ0J0J0NMO0q9l3J17M2
37452d2j08q1O9J2J3l6l5JKN0N0m1j90R8R7J4J3p1p1MMK2K3p1P9P2p7K5K6q8O2J26j22m0J10
37446a01o4o5J06J05j19j19Q1Q1n2n3O6q3m5J04nmNNKKk6k7J8J66m2m2j6j5o3Q8m0m0M5M5
37439a02m5m4L1L0n2n3j5j5J27J28m8m7n4n4K0K1oooom0m0Q5Q4ONNNl5l4l5l5K2K1K2K1j7
37432a56j7j7j7K9K9K9K9m3m4poL8L8l7l7MMk2J29J07j39l7J11j38j39R4R5k3k3N2N2m9m9
37426a60K7K6K0K0n5n5o0n9O5O5L2L3nnl5l5KKj1j2j1j2K1K0K1K0J9J9J9J9p4p5N0M9k5k5
37419a65k5k5K8K7m7m7R2R3q1q2J4J4J4J5M6M7j27j28J48J47l6l6M6j03k8J21m4m3k5k5p8
37413b93P1j2j2M3M3k2k2n5R4O7q3l4J15j6j5KKl5l5OOJ00n0q0O9N9q9LMonj4j3J55Nj18L1
37406a34L1j19r0N9L1L2R4n5o5Q5J11l8o9p0M9M8p6p6L4L3ONj15L5K30j8j83O6L5L6J1J2q2
37399a47O7K4j26l2l2onO9O9m6m7K9K8j3j4k3k3Q5o6J0J59q4q4m4J06J31j9r9j00Q4Q4m1m1
37393a47j7j8j7j7L5L6l9m0M5M5l0k9J2J2J3J2K1K1n4n4POR5K0j67j7J15M0p5kj0j1Q7Q7q3
37386a18q3n3K1J48kk06n6J86o2r5K55P2k74l2J17m0L5Q2o8j42PJ41O7ppn9n9O7pj23K7J51
37380a17Kp7ln4n4P8P8M0M0n5n6K9K8p8P1O2j87mJ46l8l8R8n1q5rrrL2L3L5L5l9m0j4j5O1
37373a64O0l4l3LMk1k1J05L1j54nJ24M8l5l5m0m0J4J5J5J4j2j3L9l6n8R1R5n4p8P1qq3j5J34
37367g6l7j12N1N2k9k8K8K7o2J3J01m8q1oJ55P9j90m2J23k7m6K9M0J14j07k58M0J16l0J19
37361i2M4j06J5R0l6j11l6L8M4l1j7j7KP6M8j02RQ3m3m3J7J6J7J6q9q8R0R1o0J4L5j15p2J78
37354a35qj58J31K05j19j19N3N3K2j27o7Q3N6N5J0j38K9L0o4Q5Oo8OOJ1J1n3R7J30j17k13
37348c07L5J43po5Rm2m2L5L4L4L5l2l2R4K0m9J02K2j28l5l5opM2M2l2l2O9O9j05j06P0O9o
37342a44nK2K3o1o1J09m0j15L4K8K7RRj34J6J50%r7N1P1nN2k3j54mJ52Lj20m6L9L8m5K9R2
37335a00n6r9N1N3r5m5L1R1R2p8p8M8M8k7k7rqP0P1j16m2J35j5p7P3k0k1RRo5o6J10J09o5
37329a09o5L7L7l8l8K9K8j02M7O1q9M3M2l4l5l5l4P3P4kjLLj5q9r0J59Q0j69K1K1n7R3R7j53
37322b07r2N8O2j3l7l6L3L4L3L4r4r4J30J30L1L0r3r4j7j6j7j7Q9Q9j36j36J46J45o6o7K3
37316a65K3q9q9J19J18Qo7j04M4M9j00L0J79j09j84J18J18p4p4Q8Q7k5k5L9M0n3n3j7r1q6
37311c45J62L4j16M5M6M2M2r5r5O4O3l9l9j9J30P7p2p0Q0J4j37mP1r4j9J26k2j10M0J14L9
37305h7m6m7l7l7K5K5lmJ24J23m3j95J0Q4l4l3k9k9M3M4OOK7K7Q2o5j28K3l9l8J09L4n4R5
37298f1nj54m2J07O6q3K5J01oq0MMOOj08l2J16l3j37J12J18j32J9R4m4m5klK1K0o7o6P2P1
37292a38J0J0J5J6m7m6k8k7J0J0kkM8k5o1R0M3l2P4P4j62j1O7q3M9M8n1n0PPM6k8j7J32K5
37285b9j24l2l1O8O8p0o9l0l0J12J12j33n9J30k0r1N8m0m0Q4Rq0P0N4r6m9J00J8J8Q3o6j11
37279b16L9LLL7l8m8J02M3l2J9K0m7m7M1M0k5k5L8L8llr1r0L1L0l2l2N4N4j3j4l7j13K3J73
37272a18K1j28P8P7o6o7M6M6k4k5K8m8m3J07J07m3j08l4K7K8jkL2L2k1r5j35J15J14j35l1
37266b66J19K6m9KLJ5J5J6J5j5j5P3jj46MP9p1l9L5K2K2mmJ0o4m3J07O9q0k4N0l8l8K4K5j3
37259a79j2JKJKjjnoQ3Qm3J06o3k13O2J38l4l3l8l8J54Mj42J07O2j86m1J10J6J5m9n0R1R1
37253h1l4l4l1l2M8M8m4L1M0j09JP6j3j3Q7Q5j36j38Q1Q0M3M3q3q2qqJ5J5j8j8n5J9J04m6
37246a67k4N1j%o4o5O1O0l5l6L9M0mmJ1o5o1Q8R3n7p8P2pq3j3J37P8j70r4J55Rj40R9R9l4
37239a10l5n3n4P3kl5J15M0j09p8kJ9R3M9j01r6N3l5l4M9M9Q5Q4r5r4Q4J0p4P6J0o5j4j3k0
37233b30k1l4M0J33j7klo2o2J13J12r1r2L3L3k9k8k9k8J10J10j14j15J04J03j22j21M6M5m3
37227b61J06R3J9j09j10Q0Mm7J03M9j01M4l1j02M8Q0o9o2o3N1J26L7j13N6N6k5N0O4q6m3J07
37221d9p1p1J15l4k08n9J23J23N8r2j34J15N9r0o0R0Q6o4KP7j0j59JP6j2j2M2M2q3q2Q8Q8
37215a05q7q6N0N0j6j5l1J19Oo8k0N4N9j5j61j2O7rRRn2R7rj59J19J18j22K7J11l8p2P8L6
37209f8j14mP1n6n5O0O1K9j20j8J31Pj43q1O9K2n2R5J69n8j34J4J4k7k8L3L3mmMLMMp0p1N5
37202b29N4LLLKj3j4j4j4L7L8L7L8QPj18m3Q1o9o8Q1M8k6K5K5J1J0q5j0J57r3j67Q2L9l6O4
37195a46j0k5k4L7L6R8n1r8N1K5j25%J49R7n1p5%k2k3l1M3P1p8k7k7K9L0L0L0q8q8Q7Q7j05
37188a94j05J19J19p1p1N4N3m4m5L0L1nmmmj4j5j4j5L3L4nmq2q2L8L9O0j4o5Q4Q1o9k6M8M6
37181h3j04p1P9J10m0j2j2j54nP8LL1L1K6K7m0l9J3o3l2J17P1ml9l8m3m3N0N1k4k4llN4k0
37175a55j40J10J52r8p5P5M9N0n4n3K1K1k6k7J1J2J3J4j11j11R2R2m2m2J22k7j53kM5M4N4
37169a39N5j2j1m9m8P0P1j54nJ46j03m7J02N2r7r7N3R7n2l3l3M7M7RJ0j05j05K0J9J6J6J5
37163b45J6J7J7J7J7j6j6Q4o6p6J74R7j50j07M3N8N8M6j04j03M6poLLk2k3J5J5P1P2lmo7o7
37156b13QQK2K1K2K2l4l4m3J07m8m8J30k0j00N0L0L1k2k2N2N3j04j03K1K1RRK8j22N6K06K1
37150A4j26j02j03J13J13p8p9J31j9K5K5n9o0j2j1O3O2q6q7k1k1J67J8n6R2n0m9M3M4r3N6
37144a46R3n6o5o6O0N9j05M5Q2o7J9J9o5o5P1P0Q0o9j3j3J5J5jkr4N4J26k4j90l9P9P8l6l7
37137a88j1j2O3O4L2L2j42j43Q9Q8J3J4o9o9NOJ5J5J5J5m7m8l8l8oJ43J62q7k8k8L1L2qqJ91
37131E5n7k85O3J11m0noj5j5P8P7l7l8p5P5Q4o5p3P8pj56K6K7k9l0J29k1r6N4J2J2P7p3o9
37124b34Q1j3j3K8K8l7l7j4J36J2j38M9N0KLp3p2N2N1J5J4o0o0J%L8L8N2N1p3p4RQMMQ9J5
37117f8j11L8O9q0p5P4nq0N0J24q2j57O5O5j2j2j6j6P1ln4R5J03m6j70k1J01m7j1J39Mj45
37111b13o1Q8k7k8N2N2j9r3k0J30K7j22N1N1j10l5R1n8l3J17L8j12M9J24J9K0K4k23n4J95
37105h0k8j04P9P9o3o3J2J2JJJJk8k8M7M6o7o6N7N8o7o8N8N7j5j4j4j5M0M1M0M0k1k0k1k1
37098a33N0N0j5j5j79l0J45mn5n6J0J0O5O5o2J3Q8o1m8m7k0j9J8J8K7K8O5O5p7p6kkJ8J8K3
37091a25K3r7k2J10l9j24J26O0r0M3M3m1m1KJP7P6j38j39mnMJ53Q8o2j42QQ9Q9l0l0J3J2j21
37085b33m6J75K6k8M6l7j12l6l6L4L4K6K5K6K5r1r1Q3Q3m0m1j0J40N2r8mmk9l0QQJ8J8n7n7
37078b53Q2Q3r3r2O2O2J0Q5K5j24l6l6N3N4p1p1N1N1J3J4%%%%k9l0M6M5m3m2m3m3M5M4LLo
37071a81q1m8J01mnQ0Q0m7m8j0rj8j8j3j3RQ4O0r0p0Q0L7j12j4O1k3k4OQ1J31j7j56oO9q1
37064b09k3J27Jj47l8J11P5p6r7N2P1mJ09L5j00k5nq0lJ48O3q7o7o8K4K4K3K4k4k5N1N0q5
37058a75q4L9M0M0M0q5q5P6P6JJNNM2M3n9n9pq2j8J31%p4J09m1q3O7r0r0J37j2m5J04m6K8
37051a51O5j84n9J90N4k0l8l8j1j2O4O3p9p9mmR2R2q2q2O2O3o2o3M2M1MMl5l6M0L9l4l3LM
37045a84M7M7p8p8M3M3M3M3m6m6K9L0m1m1L3L4j0j0O5O5o1o0J9J8o8PK0j28QJ57J8J7K5j24
37038a64n4R5M6k9r2r3j5J34O9q1j28K1R9K4l6L9J19l1j27n2J13L8n7n7J3J3M7M8k8k7l6l5
37032b24M4M4m5K9M0j11KP6j7j8N9j5p4P6J76p2j97N2J7j32JP5j3j3J5R0J13l6j17j18O3J37
37026i3Rj40K0R4m1m1Q9o1k4J26m0m1OOl1l1L5L5J8j31j6J34N9r0q6O4L9l6J6J5l9l9l9l9
37019b93P9P9m5m5R0R0l5l4l7l7mmM7k8p9P0R7n2M2M1j26j26M8M9M0M1q9q9J61Q6j40J0J72
37013b1K2n7n8J1J2k6k5P3P2j00j01llJKLP7O7j82j04J45L1m3L3L2K9K8k9l0j04j04J22J22
37007a08n3n2O7O7n8n8O7O7n8n7N4N5k5k5P9Nj72k2J50Jj25K6P7p2n8J7k5k6J48jr1N9K2j28
37000b53k4J26L2L2q2q3M3M2k7k8m5J03P4p5J7J8n0n1K4K4k5k6J3J2L2L3m3m2N6N6j0j0q2
36994b19O8J05m4l7l7qrL4L5r1r0J06J06j19j18M7M6J0R%%L7L8j6j5N9N9n1n0M3j07j02M8
36987b63P0P0Q7o2j33J15J22j26j49J00L4L5j6j6j22K6O7O7llPOj16L4J79o8j62Q6o9o9O2
36982b10O3j3j3l1l1M3M4LMMLqqL0K9j14j15J19J20j52jK01m9k36J13J87j61j36J12J6J7J27
36975d3k2k18L1J54r5k4J26q0q0MMK1K0M8M9J1j39K0J70R0j57q8O2j02k8J70p8j73P7Q0o9
36969b59lkO3O2n8n9O6O6m3m4L1L2N7N8o7o7mnmnN4N3l1l1J08m1k31J8J56PL1L1n2n2j4j5
36963a94LLQQk7M7R4n6r3j8J48jj88l9J76K6k1k2OOj0j1m8m8J7J6J7J6L7L7%jm5m5Q1Pj08
36956b22M2J03j46n6R4jp5%%k9J20J85o3j77k8O2j3K4R9nj54k9J20Po7N8J33P4p3j53mP8p1
36949a67n7J8j5j6K7K7j7j7N7N7j10j10O4O5O9P0j05j05MMM2M1opL0L1j9j9k0j9QPQPo2o3
36942b98J12l8j11J37Q2o8rJ41p8p7PPOPJ8J8J7J8k3k3k4k3J8J8J8J8RJ0k7k8L7L7l8l7L4
36936a33L4j42o7J55Pj24K7J41pl9l9L5L5kkQQm3L1L3j17p1NL8L8M2M3J2J1o8o8L6l9k8K21
36929b9J7k32J07J07m1J08L9k08J2J1r2N7M9k6K6K6n7n7J8J8o3o4O1O1J9J9j07l2J25k4r4
36923b46N6N3N3o2o2ooK6K7J9n6p0P9P3p7J6J7k9k8QRP1P1j05l1J12l7p5P5K6m9O5q5p7J73
36916g2M7k01k0J30lp7nok4N0O9q1N0N0q9j3J52Mq5q5Q0Q0m2m1J6n8j57R2J67q2l4M1j7j6
36910a80n1n1P3P4p3p3M4J19O4j84o0J90l7j11J83o6j68J81M0k10R2J68j15j15L3L3L3L2J8
36904a17J8p0MO0r0q2J68L2k16K5J74m2j17l5J15J36j2j86j11J29J28r1r1kkP3P2k5k4k5k5
36898b29Q5Q4r8r9J03m6l7L8k8M6J59r0j69k0M8J22J77p0q5O5o3o4K1K1l9m0L6L5k3k2o1o0
36892c03K9L0K9K9l3l4R5R6j25n0J26k4j02M8J41j08l8J12J8n8m1m2J%n1R9K8j21N0J25n1
36886a25n1L5L4m0m0J28J28j45j46kkP2P2o3o3J1J1N6N5k0k0o0o0O4O5q2q2R2R2r4r4J30j9
36880a63q5J65M0k10J5J63L2m3r5r5Q0Q0q7j2J71p9j04M6n4n3J05J05o9p0ONONk8k9R6R5m2
36874a03m3m3m3K8K7K8K7K7K7o2J2K9j20n1R9j2j62K2J71k1k1Q1o8o8Q1K9m5NNL7L7n5n5K0
36867a80J9O4O3j11j11O9P0nnl3l3M1M2K1K1n4n4k7k7OOJ11L6j46MJ56r4j00J49Q7j62K6J01
36861e0p0o9O0O0k7k6o4o4R9R9p6p5M1M2MMk7k6O2q7k4N0n2K3P5p5k3N1m4L0M9j00l4J15n3
36854b02n3P8P7m6m7k2k3K0K0m2L3R1n9q9J60R4n5k4k5ooK0j30p7J72J19j31m9n0K6K6K6K6
36848a48k6k6KKJ05m5j69j9J49J50j06j06r3N6M7M7M0L9l6l5j5j5j5j4L6L7l9l8N2N2k3k3
36842a77k9k9R6R5j06j06J9J8L2L3K3K3Pj42p4J76k7k7Q2o8k5J24m4m4K4K5K4K5o6o7N8N9
36835h8l3l3MNrrqrK6K6n8n7R6n2j81J69J17j33L0L0J0J0J0J0qrqrj6j6j7j6N6N5j10j09K0
36828c14J70M5j04%%rj0N2N2p4JQ8o1r3N5k6k6M9M9R2n8j42PJ05m5o9OP4P3LLJ9J9n6n5j%
36821a81L7L7J6J6n8n9P6P6j07j08J62J3j12L8qpJKn5n6j9J30J1o3O3O3o2o1LMJ53Mj21K9
36815a43m9m9J42rk71P7K58r1j45J05K7j23N6N7k8k8N1N1k4k4Q0Q0j51p7J63q5j61Q9K4n0
36809b48N9j5k0J31m1j16Q0Q1j00k6J24k6l0J19m3j93qJ40k6k7j7j7N0N1J3J3n1n1K4K5l6
36803a81l6L8L9K4K3M2j07q0P0l2l3J03m7o2Q7J15j35o9Q0llM4M4p8p8lkM7M7q9N9J14j36
36797a98NJ54p3p2J2J2L7L8%%q8q7pJ43O6q4J0J0RJ0j6j65l4K16R7k52j3J36k2k3R0j59j9
36790b67J31j18L0J87o2j13J37lk53R6R5j44NK11l8j97m8P8P9J3J3NONNL1L1N0j00r0N9N0
36784a16j00N5N6l9l8P0q1MMK0J9K0J9kkr6N4M5j03j04M6J53Lk8k9KJL9L9p4p4l4J16m9n0
36778b54Q5Q4J1J1J2J1p7p8L8L8R9n1j34J4R0o0J0o5q2O8R1J6J6n8j1j2pJ42Q2j66p0P9O9
36771e9pj55oJ30j19J2J62k05n7J72K2j0rj00j00J15J15Rj41j6J34J4J4%p5q0O8J7J8K7K7
36765h3j0j1n6n7J17l2j31J19J73j73n1R9l5j09%P6Q4o4r7N3M3j06L5L5o3Q7J4o2O5O5p1p2
36759b18J04J03o3o4m6K8R3j56r9K50Q8j58KKk6k7R7R7p8p8mll3l2R4J9j35J4R2J7j2j3j8
36753a63j7N1N1k3r6l2J17O0q9j67J82J44k03j0J40r1r0L4L4O6O7mp9j31J9R9n0m6J04nq0
36747b08M6M6o3o4O1O1j4j5n2n2O7O7qpm3m3L2L2%Jn1K4J41qq2pj2O3N7j92p8J72o8o8J50
36740a15%m0m0K8K8n1n1J32N8j68j9Q8o2j0O4m9m9Q0Q0j4j5j4j4poj00M9Q7o2o2Q7J52Kj20
36734a33m6k1k1P2lj04M5P3kJ8J8J3J3k6k6k6k5K1K2K2K1nmq0q0L3L3o8Q3J29j20n5R5m6m6
36727b26L9L8k4k4jP4J0j40L2J07q3q2R8K3r0O0R7n2q5j1J3J3ppL0L0OPOOm3m3J31J31j47
36720a14j49P8Lj07M2rrJ05J05j71r6J07m2jJ50l6l5K5m9j8J31q2q3R7R7p3p3K6J01L3j16
36714a63q0J69Jk48lK46%j49M0M1m4m3Q7Q7l2l3n2K3P4p6n9R1J1o4r1N9J28k0n4n4l9L5J13
36708i9l6k3k2LMLMnmP0P1j03j02K2K2k5k6K2K1k3J26N6r3l2M3n9J4P2p7M3J19j40j40Q9Q9
36701a16k8k7M8M7n3n3j5j6M2M2q3q3P1P0n4n4P8P7m6m7L6L7N0k4j42QQ8o2o4Q5K9K9JJk6
36695a54k7j12L7J21k8l7J12K8j21J9J8J0Rk3k3k4k3K0K0J1J1O5q4r4N6P7p2L1L1p4P6Q6o5
36688a23r0N9Po7J9J9J9K0o8ON8r1j6J33N4r5j7N8J1o3K8K9K3K4o0n9O5O5p8p8nP0J2j37L3
36682b35J82J1j38K8J04L4j15l1M4o1o1L1L1jjj01M9J36j14k6K23r7k47J49J49j63j2Q3o5
36676b14J3J62rj58J5J6llO1q8n0R9m6m6q3O6P6P6k7k8m9m9L8L8n6n5N6N7M5M5m2m2JKJ63
36669a9J4k43PJ52LLLj99N0J48j00o7Q4j8j7j01M8N9r0M1M0P4P4j03k53R2R2nmqqQ0Q0m9m8
36663a88p0P9L4L4M4M3m6m7j40RJ23k6n5R5o5o6O6q4O0O1l6l6l2l3L0K9J3J4J3J3M7M7o5o5
36656b00j4j5M8M8k0j9L3L3k4j74k8K22R7n3n6n6l0J20J22j25j07M2L0L0o6o7J1J61j02j02
36650b61P9P9j26K4J11l9qrj11L8K10O0q1q3j6j5J15l4j30J9K0j30KJ51n4n5R5R4r3r2J0J1
36644b19M7M8o2o2P5P5j4j4j4j4l7l8K4K4ooL1L1l0l0M2M2o1Q9m8j98N6N6RRO0O1r3r2l8J13
36637a84K8K8n6n7N6N6J3J3M4j05q8O1L1L0l0l1Q2Q2j38j38j1J39M2M1N6r3j00N0P7p2L0K9
36631a15j8j7k5k5L7L7o8o8J9K0PPJ01m8p5P5k3k3O4j2n3R6l8l8L4L4M0M1j22j22P0P0j18
36625b56m4J65J5n2R7K8j22j0J39N7r1j85O4O9q0k7M7R2J8j79P0J86o1q1on2K2P3p6p6kN9
36619a99N8N3N2n9o0pom4m5P3P3J2o3n5R5J2j38k3J26J4j35k1J30R8j51m5J06o7o6J68J8p7
36613a73lJ7J7j5j6J1J0O3j3q1O9P3p6q4O7k8k7k4k5J3J3L1L1l2l1P2P3o7RJ14l5p7P2jj52
36606b05l9J11L6j14j1j1n3R7R7n3n7n7R5R5K6K6q7q6N0N0m7m6j14J36J45j05r5N3Q5o4j05
36600b47M5L8L8L3L2K3K2Mj46o2o2K6K7j1j0j4j3J24J23j03j03O9O8j01M9M9j01N1N1r5N4
36594a42N8j91j10K39P8p1lkL2L3n5n4j1j1M2J90j10j11M5M5r6N3O3q7p8P2J5J5k2k2k2k2
36588b40L2L3K0j29o9J81K2K2Q3o6j12L7N5r4q4O5L5L5PPk2k1J5J6j2j1o7Q2P9p0mmm6J04
36582a21n5n5P5P5j43OJ42ql8l9L0L0l6l5j2J37K3j28o9Q0j4j3M3M4q1q1Q2Q3r2r2O8O8j01
36575b27M9M6j03P4P4j44NJ86o3L4L4k01n0J71K2o0n9M9N0p5p5R1R0p5p5%J48o0o0M7M6q4
36569a95O5O2q8m0J08n9o0K4K5ooO9O8m3m4j19j18J21J21llo3o2J06m3j6J34q4q4Q6Q6q8q8
36563b37N4N3k1k1ppppl0l1L6L5J50%j33J6K6j24%J50L5j15l1J18n6n5K8K8K9K8m6m6k6k5
36556b39J2J3M9N0k5k5l7l8o8J80J28j19q6O4J4J5n1n1R1R1q4q3P7P7r8r7J2J3K2K1r0N9O9
36550a34q1%J50o8o8KKr2N8J02m8n4R5Q3j66k6J24m0l9L5L6J01m9j82l3J50KK0K0n9o0k2k2
36544b63M5M6kkJ06m3j19L2l6l6N8N8j15L5J09m0j1j0k9l0J53Mq7q7O4O5j1j1oor0N9N2N3
36537i5j4j3q3q3R1R1n0m9K5K5QQQQn4n4K0K0P5P5n0n0K2K1n3n3O2O2k2k3qj57l3J16O7O6
36530g4KJq8q7K8K8J18l1j71P7M1j09O6O5J4J4K4K3k10o0J73K3m4J05K2j29K9K9j8j8j5j6
36524a88l4J15N1r9onJKK9L0n4k03J05J05m6m7P8P8n6n6J62J2j91m1J24k6J8J7k9l0O4O3o1
36518a18o1MNNMO9O8j06j06Q0P9m5m6j7j7qqo3Q7J53r7j04M6k6k6J51%m0m0J0RJ8J9q4O6N7
36511h2N6j05j06o5Q5J6J5J6J6R7n3j18J31M6j04Q0P9k21p2J18J18j5j6m3m3j24K6O6O7m3
36505a78m4L2L1ppL1L1j20j20J55J54j16j15QRN4N4l0l0R8n1q6J64J08j38K5K6j53mP2p8Q4
36499a41Q4j08j09J11l9l8J11l6l5M8M9l2l3l2l2O1O1o3o4L1L1k6J25L2j17l3J17k1k1j2j2
36493a43l9l8K6K7J05m5n4R5pj56O2O2j3j3j2j3l4l4M1M1J2J2o3o3K0K1N7N8p7p7lkR9R9q4
36486a33q5N6r4j9J30n3n3J24k5l5J15o2o3J10l9j15L5J0J1J9K0NNONk8k9o5o6J22J22o2o2
36480a93J01m8j21J29N5j95N1K00q7q8J31j9p1p0L6L6N8r1l2J18Q2j67o4Q6KJJ69K0p7p8n0
36474a76n0ONQ0Q1j02j01K3K4J3J3m3J07Kj46J21J21j71j71J88L7m3m3P2P1k8k9J8J9j24K6
36468b00J7J7N8N9j50%JJM8M8m0m1r7N3R4n5k7k8m3J06J62q7j35j35J24J23m0l9lkOOM3M3
36462a13k6k7m6J05P1p7o9Q1J5J5lmj49JJ75K6q9q9K5J00p6k26M4J93J12l7j57pJ27N2k1k1
36455i5m5m4L0L1m7m7K8K7k5k5N0N0p4p3N1N1J7J6l1l0J10l9m0J11j30j30J06L1p8P2O2j2
36449a22l1l1KKM1M1p9p9LP8J20l0k4k3n8R2O8j81N9N9j83O5J46j04k3N1r9N0L1j19l6J15
36443a99K9L0J01m8k07M2J73p6j98N2K04N5m6m6L4m2j39J1Q9o0m8J01Q2Qp6j51K3J72K5n0
36437a55qpP5p5j46J03R8j51L7J12l9l8MMQ8Q8q6q7k8k8O3O2j52R7J07j43M1J90j33j33MN
36431b31K0K0r4J56R6j53p5J73K7j22N1N1q3q2P3P4K7K7K8j21j22K8K8K8L7L7llj59R0J41
36425c6j08M7M8j51j51k0J29J11l8jJ49o4k13J04J05q7q7Q7Q7p8p9m7J02J04m7p4P5rj0R3
36420e9n6j38J2J27k2L5L5n8n8J34j6j41RNMJ4J4m6m6K0K0J09m0POr0r0L5L4K2K2j5j5O1O0
36413a05j3j4l7l6L8L8r0r0Q4Q4M0M0q5q5O4O4K6K6j10j10J15J14q5q5J40j0j86O4P4p7J6
36407a91J7l1l0M3M4L4L4K0j29L0K9k6k7k6k7P4P3jkm9n0P5P5q1q0J03J03j58rP6p5n4R6J1
36401a09j38R4R3m1m1k6k7J04m5q3O6o4o4J13J13o2o2k3k3J5J4l0l0R4R4m2m2m2m2J0J1J0
36394b05J0J0J0J0J0JKKJpqQ6o4j12L8R4j55R7K46j85j87J69J8j84J66J07j42K1K0n8n9J7
36388b31J6P2P1M0j10j24K6J01m9k1J29L5j14N1r9j61J88J20j29mnk7k8L8L8O5q5q0oP4P5
36382a34M7j01j33J8J31N6L0j20j15J33J07m3o9Q0O1j4l3l3j17m3J79K9j51p5R0J4K4K3p6
36377b35jJ84o6j24K5p7lJ90L9k04M5J14l6j08M2K3K3m2m2Q3Q2k7k7J0J0K8K7m7m7mnL2L3
36370a05k1k0k0k1j8j8qrm2J08J08m2k8k7l1l2n1K4J12l7k5J25M4j04o4J1L4L4l4l3M1M1j2
36364a20j3m9n0K7K8K7K7JJp8p9Q8J3j12L6P6p4K9K9r5N5J79L0k7k7o4o5r8N2M2M2l8l8Q7
36358a58Q6k3k2k3k2j0j0j03M6R1n9m0m0M5M5j2J38L7j14k0k0M6M5Nj45K0K1nmO4j86k6K22
36351a31J09j40o8Q1K1K2K1K2J7j33n8R2K6K6L6L5r7r7o6Q4J40j0j34J5J14l5j50%M9N0j6
36345a75j7mmL3L3o8o7O7O7j42RJ32j6pol5J15M9j00opj2j3k1k2J32j7n7n8jjRQn2R7J3J3
36338a31poj00M9J52Lp8p9L8L8l7l7k5k5p2P8P6P6l0l0j40J1R4n5NJ55J07m1j22j22M3M4O2
36332a06O3o2o2L1L2l4l4j37J2K37Q6r3r3o3Q8n7n7J26J26q1q1qpl7l6L7L8m0m0J78K9j76
36326b21k6J05m4j00J50m6m6R5n4q8J61O8j80p2P7N6N5j0j0q7q7M4J93O1q9p0p0P0P0mnm4
36320a48m3Q1Q1j09j09J15J15j35j36J32j7l0J20L6j14k3k3R2R3m4m3m3m3K1K1n4n3L5L5m0
36314b30m0P0P0r8N1Q8o2r9N0R7n4L1L1M4j07p8P2O0r0p1p1L3L3L2L3ppopLLppJ05m4m4J05
36307a18rr%%j0j0m8m7L2L2n2n2J11l9p5P4J0J1K0K0m4m5L1L0L2L2L2L2n2n2m2m3n0R9NOJ86
36300bL5k36q8R9J00p5p5R4n6j64Q5J60q9L0K9J2J3k5k5N6N7j61j2R3n6j0J40j06j07P7P7
36294a30n5n4L0K9k0J30l9l9R8n2j77k7M2M1k4k4J26J26N6j91j15J35K5j24OOj66Q4K53r6
36288a46j71J78N1j98Q9Q8mmn1n1J42pj47J02J22k6r2r3%J50K5j25K6K6k1k1j9j8J06J05l4
36282a8l5k6k6p7P3P2p7n2n2J3J3m5m5J23k6q0P0J3J3l2l2M3M3j6j5P7p1p2P8k5k5J09m0n0
36276a97J00O5q5QRlmllj1j2m8m9N8N8k6k6J06m3j15J34J27j21q8O2q0q1N4N3j1j1K6K6J7
36269a14J6k0k1P3P2j51j51L1L2L1L2j%l8l7K8K8R4R4k2j72r7N3P5P5J0J0q4q4m3J06R6R5
36263A6o9o9N8N9o2o1r3j7J54Mj3O1o5o5OOM3M3o6o7N8N8mmp9p9O7O8o2o2O4j1j32J7J51P6
36256g1r3j9J8n6j0j0L1L1k1N4K6j23KJ51o4j39Q7Q7k6k6M8M9j4j5K3K3r3r4L2L1J5J6J5J5
36249a20J7J7o3o2P1mr3N7O6q4q4O6N4r6QPm3J07J06m2J4J4p1p0K4K4O1O1r0r1L4L4J8J7K3
36243a13K2q7j2J10m0l3M2j31n6J73R8j30j29Q4Q4m1m0j1j1O3O4j1j2j67Q2Q8j61Q2Q2p3p3
36237b57L9L9K5K6j3j2j5j4M8M7l6l7r2N7J01m8j7j7M1M1MMl4l3j18L2J2J1K1K1K7K6j1j0
36230a42JKn1n2n4R6R6n4QPo4o4J55J53j66j67J34j6o2Q7P1p9m8m8Q4Q5K2K2j39j40J47J47
36224b9j37j37J01J00ppp0o9Q2Q1m6m6j9J30J8j32J4J4NMJ6J6k2k2k5k6LKJ21k8j00M9M7j01
36218b20J03J04j59j59Q7Q8m9J01m5m5M0M1k2k1rqrqO9O8p7p8O0r0q7K62J10k37JKj88J62
36212b13J98j50M6M6o4o3J3J2N1N0m0m0lkJ4J4k2k3K4K5l8l8nnL3L2k8k9RRkln9R1O5q5RR
36204a62j12j11J65J66j7j67j9k0J27J27n9o0jjQQq2O6P0j79p0Q0M2M2j8j8J37j2r3N7J6J6
36198g4K4j26p3P7O2q8M2M3j5j5n2n2Q1Q1L8j12J1J59N5j93q8O2J5J5L7j12J8J8r2N7J90n8
36192f5j88O2M3M3l3l2p9P0O4O3q9q9P8P9j85l5J05K9OOK9K8m7m6m4m3L6L5r9k6J46ll0M5
36185a66j1j1R9K4j52lJ22k8n0n0n0R9K0n4L3L3m6m6K3K3K3K3PQJ2J2j04k9J46kj14L7L6j14
36179b50k2J28Jp4lmO7O6k3k3p5%O0r0j9J30L5j14P4jj52R7J10l8k2k1m0J09p0p0O3O4m1m1
36172a89mmk8k7M7M7mln5K0K0j29M2J16NMJ4J4p3JN3r7o4Q5j8j7J27k2r4J55j2k61J3K62N4
36166b2j94pJ42Lj46o2Q7P3P2QPn5n4j7j7M3M3k2k3j00M9N8r1lJ47O3q7n9o0N5N6j0j0j0j0
36159a53jkj00M8K56Pk00n2L0L1LKl8l8L7L7PPO2q6r2N7K9K9J22k7j61j2J22k7r3N7n2n2Q2
36152a61Q2q2q2M3M3qqqpM9N0k5k5k6k6J5J64j18j18J10m0m1J08J5J5q3q3N1N1j67j7K22k7
36146a34p8P0o6o6P0P1r8N2O6q5q4O5J29k1q6O4qrKJo4o3K7J76r0r0N4N3r9N1J25k4l6l7o5
36139b27Q5L3j17l2J16l4l4J01K7j02M8l2j81J10J11k4k4j5j5j6j5N5N5k0k0L6L6q9q8P0P0
36133a32n4n5O9P0n1n1jP4J25k5j43PL7L8K4K3n1n1j7j6J58Qj97N2O1q8lml2J18N9r1q1O8
36127a52j8j7M9k6j48J01J15l5L9L8j39J1J9j31R6R6j31J8J8j31J36J37r9k4K9j20jJ49K4
36121i7j25M3M3k3k4J01J00j19j20MNrrq4q4J27J27j00k4J89M0q7j3K7K7r3r3K7K8O0O0kp7
36115a75r7N2J97n1j11L8J8J7M6j04r4N5j4O0J00n0m5L0L2m2m3L2R6K2j06j06j1j2N4N3P6
36109h3p4q4O7Q2o6o2Q7L7l9O4j0j24K7N4k1onJ7J8Lj46l1J18N3r8K0R4N0r9K2R6j19j19O0
36103b17O1k3k2J9K0o1J4J31j8m7m6p4P5R6n3kP2k3k3n5n6N4N4p1p0M2M3R4J9j11L9L4j16
36096b21L7L7j03M6J34j5j34n9RQ3P0p9n8J90Jj49R1R1r7r7Lp2m0J10OOJ5J6LMLMpqL0L0K2
36089i8K1j03j03J28J27r6r7k2k3M3M3Q5o4j01M8J5J5O2O2n0n0n1n0L0K9O6O7j32j33M9J98
36083h5N3r5lkq7q8M7M6l2J18Q0p0j4j5r8r9P8P8M1M1j4j4n1n1J3J4J3J4j0j1K7K7l5l6L8
36077a82L9j4j5j5j4OPllR1n9j2j3L1L1J11j37j52R7J00m9K2K2o1o2P9P9q0O9M3M3j6j66j51
36070c34J98J33j17j7j8l2l3k6k7M9M8J9J8J8J8k6k7J1J1K1K2n4n4O1O1k0j69PJ58k6j76N7
36064b46N7k7k7%jr4N6J21k9j0j0K9K9N4r5j56R3J74p5q9J59J3j36K6K7l8J10M4j05j3j2j8
36058a89j7K9K9QJ56j6j66M9M9l5l5j8j9j8j8l9l9L6L6j3j2R6R7J36j12j96N3J18l1j40RP4
36052a38P3j85l5K36Q5r4r4J2J2L7j13j33J16l3l3Q5Q4m0m0MNM1M2m1m2L3L3l7l7L8L8l4l4
36045a89LMK2K3K3K3p4p3J0J1o1Q8R8n2p2P8r1r1R1R2l3l4l7l8L7L6R5R4j29j30L5L4L5L4
36039a38N2N2p3p3O8O9n7n6K0K1Q2o7j62Q7N5r5N6j9p5P5Mp2N5N5L9M0q5q6j9k0O4O5j54m
36032b96J28N4nnrj0j7j8j7j7K6K6K7K6k0k0j9k0%jl7l8O1O2o5J0P3p7q2O8R0n9rO7OOJ1J0
36025i0q6q6R8R8j73k4K16l4j04M5L0m5p1MJ24M9m1m0m6m5jjjjL3L2L3L2m4m5R3n7q0J69k2
36018h1j70L2L3O0O1j00j00P4P5POl1l0K4K4n0n0L9L9l6Q9j0q4M0M1p4p3N1N1L2L2m2m3k3
36012a87k4k6R8K7r6j1j1rJ17M6p8m1L5O9oq6j0J7J7k2k2J5J5QQk9l0l4l4M1M1N1N1k4k3M
36005a43Mp6M8N1j22K1R5q9j5O1o4j7N8N1k4j5j4j9j8l2l2M3M3J2J2J2J2o5o5J10J10p0o9
35999b06NNJ8J8j06j07J27J27LKo0o0O0N9N3k2j36j1J01p5p5M8L9L9L7L7k2j72n4J96L2L2
35992f8p7p7O0O0k4k4N9r0n3R7J7J7m8m8J3J3LMJ04m6qrRj42k6J23O2q7OPPOM5M4m5m5K9L0
35985a02j3j4j69Q0J59r1q5J64Qj43m3m2P6P7JKm4m4L0L1KLN9r1o3Q7m4m4OPPPR8R8o7o7m8
35978b12J01L6j14p4P5N7N7k5k4o2o2N3N4J5J6l7l7l7l7O4O3j11L9J12j37j9K30L3k14K5K5
35972a47m4J06M6k03PJ57o7o8QPq5O3O5q5j04J46J21k9ONj07M2Q4o5k2N3l6l6j6j6j6j6R0
35966a56Q9j28K1J04m5j7j7r7N3J62q8j59Q9J02m7m4J06K6j23l6L9j3j3m8m9P6P5m8m8J8J7
35960a99J05m4j54R6J54r5n1K3p7kP7KK6K6K1K1o3o2J2J2n5n4J19J20j01j00l0l1O6qn6R4
35954b08N6j9m2m2O7O6o2o3J34N8j07M1K5K4J20j27k73P5J63J4Kj47J8J68l7l6O1q8K3R8p8
35948a16p7K0K0j7j7K2K1j5j6j0j0O5O5m8m8l9l9n3R5PPN4k1p3P7Nj44j3O1K6J00O8pl7l7
35941a24mmL8L7l7l6n9n9PPJ14l6m0J10n1j26N2k3RJ57o3j38P4P4noooQo7m1J08L4j16k5N0
35934a93M0l4qpk6J23K9m7j8r3%J50j4j4kjp7p6P1P1n4n3O9O9j1j61l0J19J11l9o0n9N6N5
35928a14q5q5L2J06J11j38o8J81K0j31M4M4n5n4o9OJ62J3j5N9p2p3J1J2j7N8P8p1q4J64J02
35922G2k46q8J61q5q6J53Lj38J12M9j00R5K0j65Q5Q9j60k0J30m4m5Q5Q5r0r0R2R2q2q2N4N4
35916i0p1p1L2L2j0j0J1o4J0J59lj51K4R9l0l1M9N0o0o0O5O5n6n7J8J8l0l0M4M5ppQ2Pj26
35909a54K3J4o1rj0O1O0o1o1J4J3J1J2k6k7N2N1k4k4L1L0r5r4K9L0o4Q6Q1p0l1J17J5j35o1
35903b77Q9Q2o7L1L0j40o6J59J1r6N4Po7L5J10L3j18nJ45K0j30j17L2O3O3o6o6J15l5j71J77
35897a65J83j65j06J43O5q4MMr0q9J59J0j23K5O2q7J5J6l0J20L5L6k7k6j20K9J51Kq0p9k9
35891b41k9M5M6j4j4O1O2n9n9J5J6l8l8%jqrO7O6k2k2k1k2K5K6M4j06n4R5KKpqpqj3j4O1O1
35883a20p3p4KJL3L3n2n1J42pr1N8J02m8j04J46N6r4ONm1m0M3M3p6P3Pj42Q6K34r1r3J39j1
35877Aj93m5J69J9k1k1N8r2j00M8P6p3j7j8P9P9m6m5m4m3M1M1m4J07M0j08p2P9j6j5J9J9J5
35870a23J4qq4j0J39l9j88Q8J62m9m9L9j10J11J09k78k9J62q8j5J34n1n1N2r7l1J18K5K5r
35865a31qm6m6N3N3k2k1l9l8L2L2Oo9m5J04P5p4l2J17N1k4Mp0j23K8N4N4L9j09l5J14k8k9
35858a73j9j9J7J7J2J2Lp0j23K7J66J7r9N0l5l5R9R9k3k3p4JQ9n9j30J9L7L7M6M6j0j0o1J3
35852a56P5p5q0O9P2p8o9Q1K3K3L2L3n2n3K3K2POl1l2l2l2M2M2k0k1j1j2p8P0P1p9N5N6j73
35845b82k2J74K5n3K1Np1j12L7J54P9m4m5J1J0o4o5L0L0K0K1N3r7n4K1qpP2P2p1p2N8N8l7
35839a53L8Q5o5q4ro0o1P3P4kjK1K2J7J7K4n0j09M1J46j04j68j8J17M2p3KQQJ3J2%%j%O8O8
35832f2j6j6jj51l6J14R5n4l6l5j5j6N1N0Q3o7p6P4Q2o7l9m0q9O1R3J8l5l5L6L5k4k4r8r9
35825c39J08J07j7j6llllj8j8N7N6n0n1P4P3q3q4Q4o5j23K7R5K0P2kj40J0R9j51p5J73Q9o0
35819a60k6k6q9O2J35j3jkO5O3j00j01P4p6j54R6J65q3j4O1p1p1M8M8k3k2j3O2J13l6j12L8
35812a63J9J9J6J5j10l5J37j3r0j5opjkO3O3j2j2o6o6N8N8o1o1J4J4J5J6K0K0J5Q9J6j33k5
35806b11J23M0j10l3l4m2m3R1R1l4l3QPN9j5p5P5P9p0j15L4n4n4R8J73rj58M0M0L1L1p7p7
35799b24J00K4q3O7O7q3m3L3j9j9M0M0n4R6N6r3l7l7RJ0o5o6J2J2P7P8j2j61R7R8p1p1MML9
35793a75M0l6l5M5M6k9k9L4L5r1r0P5P5j00N0J78p2j31J8k3k2K4K3K3K2n2n3O3O3j2j2j0r
35786a67M6j03j3J38O2q6j35J4R6R6p8p7O3O3j63Q6Q6j63Q0Q0o1o0J9J8J8J9k5k4J3J2K3K2
35780a01n2n2mlllN1N2l3l2J24k4ooj81l1J60r0m8J01KKK2K2n3n3PPM4M5p4p3N1N2J9K0K4
35773a17K4k9M6k8j77L5J85m2j16LLN0k4k2J28Lj46J3Q7l4l5L8J13J01j46j84O5L6j14N4J28
35767a02m8m7LMm7K7J20l0j04M5L8l7K8m6j08M2J62J2m8m9J7J7L5L4r1r0N5N5k8J20p4p4J04
35761a05m6j01N0J19l0r9k4Q9o2j7N7mmN3r7l2J18Lj47K2K69o0k10K1R6L8L8q2q2N3N2J6J5
35755i3j06j06J19J18j9j8n7n6Q4Q4r1r1qqO7O6J1J1k7k6p6p5O4O5j14J35J32k17p7J72KJ
35748a34N4r5j1j1J1J0J1J1QRQRj18j18J78J78j55nO6q4q0O9K9K8N0j01p2P7O8q2k6k5O0O1
35742a22kkm8m9Q9Q8r4r5J8J7opM9j00oJ44N0N0n2n2P9p1r2N8Q6o4J5J6M3M4p5p4L7L8p8p8
35735b46n0J00k9k8J17J18q4q3K8K8QQjjpj56M9M9o1Q8N0r8%%j0rM7M7j6j5m4m3k5J25N8r2
35728a78r7N1J35j14p6J72R5n3q2q3M5J92k6k8k0k0r8r8k3J26L3L3O0q8nnK0K0K6j23l3J17
35722a25o4o4J2J2j6j5p7P3J76p3l4J15L8j13j6j6J2J2j8j8K9K9j43NL4L4JJJ%L4L3L3L3j6
35715i1j6poj07M3P2P1j7j7j38J1qpJ70K1k86O3K32j17j38J11n1n1j6j6R7R6l0k9o1Q9P5p4
35709a32o5Q5j14j15J32J32n8n7K9L0q0q0J07J07p5p6O2O2J6J7p1p1Q7Q6K5K3r3r5N2N2j57
35703b35pJ14l5l9J10k0k1k4k5j5j5q6O2J01n0MMM1M1k21p1K53J04q2q1L3L3m0m1POn1R9J73
35697B6K4j36j37K8K8LLooJ02m7n6R3m3j92J35J35j16L3n1n2O1O0K2K3j11j12J56Pj12L7J9
35690a82J8jjP3P4j06j05O9O9l1l1l1l0K8K9K8K8n8n9J6J6l3l2R2R2q8q9K7K7Q1o9k1k2k0
35684b42k1J7J7j3j2P1P1j12L7J11l8QQl9l9lmj3j4Q8o3o2Q7j3j3NNj25K4O4O5j5j5O0O0q
35677f6rp3p4r3N6K03m6j40J10n6n5J03m6j12J38O5q5m0J08K3j27m4J07j7j6L0L0J2J3q2O9
35671a14R6n3r6N2J51r7j73P7N1r9P6P6p8p7llJ0Rk7k8M7M8RJ0m2m2L2L3k1k1J7J6m0m0L4
35664b10L5L9L9p6p7m9J01J28j20o3Q7j3j3k9k9M5M6j6j6j5j6J9J9N7N7p6p6M9M9j4j4j4j4
35658a80J8J8L7j12j0J40Oj44OOmlO1O1o4o3JJK9K9N8r2q2J67L8j12llj11L7J03j46qJ41m3
35651b23m3J50Jj40J10O2q7J2J2k0k1k0k1j9k0j9j9R6R5p8p9J56J54o8o9M0M0q4q5O1O2p3
35645a37p2J04m5q7O2J4o0n6J9J41O7j08l3R6K2n8J8K5j24j47J02J90M0l4l5j32j32J94J19
35640d7j76k5J56Q1j04l0N4r5q8O2l1l1N1N1k4k3K9L0j02M8J35j5q8j3j7j7O3O3J9J9j05j06
35634b76O3O2j14l9J71K1n5n5k5J24M0l4oq0j2J38j4j63m1L3P0mmP0P1ml2l2k9k9M6M6p9p9
35627b51M6M5J6J7K5K5l5J12%j51j14L6O9pm5J04K5j25J30J29j54q0O5q4r9J51j5j6Q9J3q0
35621a59O8K2n2j2j3K1K0o1o1O8O9r6k0P4p5q4J65R1j59j5J35r9r8J80L1j02k6j2j1O8O9j9
35615i3j8j9j8rrrrL7L7l8l8J8J8J8J8K6K5m9n0N8N8j6j7n1n2o0Q8k8k9J18l2j19J30O1q9
35608a42M5k9r0O0O3q7J6J6q6O3K1n4O1O2o9OJ1j37K6K6l1l1Q9Q9j1q6o2Q8R3n5j4O1j1j60
35602b59J1Q6qrQ1o9rrj24K5K02j48m5K05q0q0O1O0rrrrK2K2n3n2L0L0o3Q6J4j36kJ48n9n9
35595b17Q1o8p0P9J08m2o7o8R8R7n1n1K3K4n3n3k2J27Oj43P4P5n9n9J00n0KJpqM9M9J8j32
35588b09n3R6L1L1j9j68R0R1K4K4j10j10J25k5r1J59J5j35M9M9q3O8K0K1J8J8p5P4O1q9o9
35582a72p0M1M0l4l4opN9N8M2j08J4J3J4J5k3k3RJ0p5P5l1l2j3j3k4J26M2M1o1o1J3J4mlq8
35576b56q8K39Q9k56qJ69q0p5J75j4j65J19J20j68j8O7q4l3J16J3J3M3j07l2J17p3p3O1O2
35570a27j3j2j2j2M9M9p5p5P5P6r9r8J11J11j3j3j9j9o5o5N0r9K5J75m3m4M9r9K4K4J6J5j4
35564a67j4j4j3k7k7J1J0P2P1L1j19ppJ2J1R4n7n6R4p1p1O3O3J7J6o7o8J08m2j08J42L7j13
35557a96k3J27j4j4l3l3m8J02K7j22Q0Q0n3n4n1n2Q3Q2j18L2nj56J34J34n0n0pqR3n7j15J34
35551a51P4p6o2J2N4r5k2J28K4K5M6j04j9k0l2l2M3M3n0n1P4P5k3k2k3k2POJ6J6j06M3J41
35545h3j08N9J32j07j08J42qr0j5N1N2o9NQ2o8k2N4m7m6L2L3j7j7k1k2k6j01K3J72M2j07J5
35539a88Q9o5j41L9J14N3N3o7o7j5j4j07M1J03m7M6M7qqqqm3m2o1Q9J37j3j35o1N4N4j7j6
35532b12LLM1M1n0m9j3j2K7K7K7K8n2n1K3K3j0j0O4O5o9o8OOONL9L8k6j01o8Q1J18J18mj53
35526a59m0J08n9o0M0L9l5l5J0RRRNNl2l3Q4Q5r1r0L9L8JJL0L0m5m4L2L3m2m2QQM6M5j4j4
35518a21K3K3j12j12J12J12j5j6j6j5k1k1K1K1j22m6J75K5o6Rl3j08J4Q8M7k8n9n9J11J12
35513g7j4j4K3K4l5l5k6k5m7J02J06j43j14K35kk50OJ55j8j9n3n3J21J22j36j37R3R3J5R0
35507a3J5j32q8O1N2r7L1L2j41QJ34N8j4j5l9m0L5L5m0m1m0m1N8N8J2J1N4r7k1J28m1m1M3
35500a16M3o9o9PJ55M3k07K7K8o1Q9l3l3N4N4k1k1NNNNnoq1q0N9N9j6j5L8L9Qj42o6Q3j9k0
35493b74J20l1l0J19rq%Jrqj03M8P5p4p5P5P2p7j40J10J47j01N4N5j8j7j7j8j3j3j3j3j2j1
35487b08Q2o8kJ47K3j27j09L9P1P1n9n9O6O5p1p2N4N3k3k2r7r8J24J24n0n1MMP8P8j08j09
35481b50J6J6P5P4n0n0n6n7J9J8J12J12n3n3j45MnnM4M3M4M3l8l7l8l7L8L8l6l7J08J09j16
35474a50j16P2P3lkk7k7M7M8r9r9J25k5r0J59Q3j65n9R0n7n6J34j5LMj42QJ42qo1Q8m3m3J8
35468a93J8p6P4Q4o4rrL7L7q8q8O2O2K4K4p7p7lkM0M0l4l5n3n3K64J14j86l8P7p2Q5Q5j08
35461a38j08J35j4q9O1l9l8J7J8r2N8R6n4jjj16L4K19j29p3J76L1j19rj0o8Q2M4j05nmO2O1
35455a18m8m7j1j0ONONm0l9Q6o3o9NJ21J96l6k85NJ54l4M0N0k5O6O5j14j13M0L9M0M0r6r6
35449b75P9P9o6o6J8J9n9R0N8r1J0Q5r2j8R9n1j25K5P5Jk7M8l4l5M6M5j0j0j0j1L7L6l8l8
35442b06L3L2L3L3j6j6j5j6KJJJj3j4n0n1M6M7k9k8O8O7n8J6O6q2q3O7L7l8O5rr6N4J14j34
35435a71oJ45m3j18J10L6j86l6P9P8l6l6JJ%Jj0j0o1J3J46mj28K1%p5N2N1J3J3m3J07K1j28
35429b03l4l5L6L6L6L6l7l7L7L8k4k4k3k4M1M1noJ14l6j11L9l6l6J05m6r1N8m5m5K05N5j34
35422a55j35M0M0L0L1P9p0j07M2M3M2j3j4r2N8J29j20j35J14N2r7L5J84q3q4L8L9m6J03r1
35417a43r1R2R3j47j47J26J27p9q0NNk4J25Q9o2K7K7k01n1J54NK4K3l4l4O6q4r0J60J9j30
35411b30O0O0q2q3J16l3p0P9l0l0J7J7N7N8o7o8P6P5m9m9J3J4J3J3k7k8N6N6k08n9Q7o2k6
35404c34J23L0L0M4M4o8o8OOO3O4J0o4p3P6Po8j6j7mm%P5J57r0j59R1O5q5K0K0q9j3R5n4K4
35397a56R9r5r4J07L1j56pQ4o5K3J72J0j40L7L6N4k0j09M0Q1o9q0nM4M3m1L4O7q3m1L4J8n8
35391b05n7J8M5k9N5N5j3j4n0n1J2J1M9M9k4k4L8L8QQl0l0qqrqP1P2j65j65R3R2Q0o9j85O5
35384b85O9oO6O5j9r4n9J89N3j97j0O5n6n5Q6Q7n1n1k2k2J6J5L5L5L4L5n0n1L7L7m5m5Q6o4
35378a72n4R4l6l6k6k7O1O0M1M1m6m7o9p0M2M3N0M9k8k8r2N8J1J1j7j8l9J10l1l1R9R9j68
35371a66j9R3n6K8K8k9k8L4j15lJ47m9m8J4J4j72P7J49j01k9J21m2m1L0L0KKj12L8K00M9j19
35365g3j21L3L2L6L5j02j01K8K8rrN3N4j0rn0n0L8L7J2J2M4j06j0J39o6o6K9K9rql8l7N0M9
35359a36JJO3q7j36J12N7r3m9J00M4M4q5q5M0M0k0k0J8J8o7o7J4J64K1j29M0M0k0k0O4O4j16
35352a85L3P0p9rqp4P5P0q0Q8Q8j47j46K7K8M9M9J8j32j7J33ppJ70K2k02n3O3O3n2n2L9M0
35346a25n4R6l1j80m6J03O3O4n2n2L6L6jjm4m4J24k6m4J06o3o3M7M7j12L8k2k1K5K5M3M3q1
35340a66q2Q9Q9l6l6l1l0POK7K7m8m8L6L5L5L6q7q7n6R4Q9o0o1Q9N9r2LKJ9J9J04m6l8l7K8
35333a48K8MNo1o1l7J12qq4N9j6l5J15L4j16N7N7q4qJ13l7o7QooM9M9j26j25M6M5M6M5k4k3
35326b00N1N1m8m8j1j1M7M6k9k8J5J5J5J5M2M1l3l3p9p8M6M6qqj2j2Ro5p9P0J40rRJ0%%l7
35319a60l7M5M4l0l0L1L1r4r4J28J29r5r6LKkkN8j6o3Q6j7r3L4L3J5J5o0o0L2L2J12J11j33
35312a41n8J08m1l5l6k2N3J9j31M1J16M8M8p2p2J7J8p1MO3q5j6J34O6q3p4P5N9O0j56j55Q2
35306b37Q3N2r8p5P5J06J05j40j41M0J89L9j09n4n4L6L6l0k9p8P3Q1o8j9J29l8l8O7O7m9m8
35300a27j53mL6L7rrK9K8L1L1m4m4l0l0M5M5J9J9j8j9PPPPKLk6k6l0J19M4j06M1M1m3m3l1
35293a94l2J00n0r5N5K7K7M5j05N4N5n2n1K4K4qpJ23k6j48JJ26k4l4J15j02j03K4K4L3L3j42
35287b83QJ32j7K2K3l4l3J32j8qqm7m7%%l4J17m3m2J1J1K7K7j37J13N7r3j%j66Q3K48jj16
35281a17m2Po8k6M9K2K2M0l4j02M9Jp3L0L1k6M9P2p7J2J1k5k6k6k5L0L0L1L0KJJKj5j5K2K3
35274a30K8K8m6m7mmk2J27O3q6K2K3k06M4J77p2j08M2P2p7j15L5N6N6R9n1j29n4L5J09j0q5
35267b30M0M1l9m0R5R5j29j30J00R9k5k6k9k9QRN1N0p3p4QQk0k0k6J23Q5o3l1l2m0m0J00J00
35261h4p4p5K2K1QQ2n8k08J1J62R2n8q1oJ19J18r1r2m8J01j3j64N5K04o3o4k5k4N0N0ookj
35254a48j07l3J89L9j05l0L4L4P6p5p4P5j3j3L3L3q1q1M3M4K4K4n1n1P4P4n1n1l1l2M3M3j10
35248b55j10J15J14k0j9LP9O2q6r2N8J9j32%P4l1M3R9n0n2R8p0p1j0rO9P0r5k0K12l8j21K8
35242a38l4l4L8L8JJl2l2M3M3o4o4J1J1J5J6k7k6O0j4k8J22M6j03r8N2N2k3K9K9k5k4k4k4
35235b07L3L3m2m1J4J4J5J4K4K4n0n1O2O2o3o3K5K6K5K5n7n7J8J7n9n9J25J25j84l4R9m9L1
35229b05J81l8l7qrj39J0P4p5RJ59j01j01L3L3MNP9P9r6r5nJ44%%j00j00J4K63j7j67J0J0
35223a86%Jm6m6J22k8q2O8N8r2K5K6J6J6OPJ6J6j43PQ1o8N4N4l1l0ppopN2N2j16L4J15l5o6
35216a70o6L4L4M3M3j14L4P3p8N8N7l6l6mj54p9P1M6M6K4j26j1J39QQj5j5j5j4O0O0j5j5l2
35209a57l3L0L0L9L9mj54n1R8NNj0j1k0k0Q3o7k9J20j06j06O4O5J2J2l5l5Q0o9K4K5q1P0P8
35203a09p1j07M3O2O1n0n0R7R7k05n5J56Qk3k3l1l2M2M2m5m6P1P1m1m1J%J5J6j48J01J47j01
35196a48j05M5M8M8K4j26j26K3P7P6j01M9J28j20j11J37LKJ18l2j53R5J58r1j90m2M6M6L0
35191a92L0L0L0m3m3M5M5qpL0j20o0J89J1j38Q9R0j66j6ppKKklr6N4J18l1r4J56J26j20j63
35184b69j2M3M2Q4o7m2J07k4k4J7J6k0k1N8N8n5n4L6L7p7p6K2K2j6j5PQM5M5P2P1j38j40J5
35178b45J6J5J5k4k4K2K2p5P5K8K7PPl1l1MMNMM2M1p0p1L9L8n5R5M2j07j1J39j49j50J47l
35171b12j37J11J12j38j0J38KKM1M0r6r7K2K2N0N0N9r1o9o9R7R8m0m0M2M2j64j4J66J7j7j8
35165a01j29K0J73p6r5N5j7j7J44nr2N7j9j9J51r6j97J52L4j16J4J63p2p1L3m1j55R4J42j07
35159a93J5R1j28K2R2j57kJ48j26K3J52r8j07M2M5M5J6J7qrj01M7J17l3j5j5KKm5m5R1n8o8
35153b41Q2L8j11J02J03j29k03K4J74L6l9o2o2P8P8n5K1J52r7j16L4M6k8n2n2M1M2j0O5P9
35147f2p1J8J8p7p7M7M8j6j7N9N8n1n1J8J9k9j04l7K12j0j60J15J15o8o8QPl3l2l3l2Q7Q8
35141a11J2J3m7m6K8K8l1l1L5L4%j49J5J66Qj41j9N5K1n5j2O3j4j5rj0M3M4j25K5J32j7q3
35134a93O7m4m3L6L5K9m6n9Q9N6r4q9O0N1k3M1l3j03M7J17l3k7k6j67j7J47kk5M9L8L8l2l3
35128a89L5L4j39j40J12J13L8L8o9o9J57Q2j17L1N6j95n3R7p8p8Q0Q0R8n1j48JP4jN7N7k2
35122a09k3p5p6M9M9M4M4OPn8n8J7J6j8j8N7N6n2n3P2P2n8n7k1k1kkkkLLM0M0l8l8J26k4q4
35115a88j0J4J4J0J1k7k7Q3Q2m1m2m9m8L5L6m4J06M6k03l6J13MNP6p4q3O6J06m4j09M0K7K7
35108a24jjm8m9R2R1k17L1J72p7j68Q0J44pj06M4M3j06q6O2N4r6J5J5N3N2j21K9O9O9k1k2
35102a35j05M4j5j4M1M1p2P7Lj48L2L1N9N9mnJ4j35l1J19j2j2O0O1o4o5m8m8P6P6lmllp0p1
35095b74N5N4j5j4J15l3j01M9n4n4J41qq3O7l3l3J51Kk17L2R2n8O1O1j17L3J03m6p4P6ppJ2
35089a24J2o5Q4J0j40M0L9n3n4Q6o3LJ51L7j14r4r5R8R9l6l5M9j01N8N8l7l6JJJ9J8%J49l7
35083g2j87L2L2m6m5K9L0R4R4m0m0R2n7kjj19L0J05m4k0k1m8J01N0r9opk2k3l1J17o1o1P2
35076a74P3q0q0J29k1m3m3K2K2K6K7j1j1nmmmOOJ5J5r9N1J23j27j52R8J01m9kkO3O4n0m9N0
35069a19r9j16J33O7q2J5J4ONo2o3J56Oj05M5k0k1J35j5r0N9j8j9J59J0j46Mj4j5ONn0R9J
35063a29j47K9L0k2J28Lj46M2M2j26K4j0r%%P7P8M6j04j02M6Q5o6k4J24P8p1m3m4L1L2o6Q3
35056a31%jj2j2P3p7MNn2n1J63J4o1Q8l6l6k7k7J8J7j13L6J10m0p0p1R9R8l5l6P9p1j50J01
35050b04K64q2k86l6J02J02Q7o3j02M9K9L0p4p4M1M1J13l7p5P6NNk3k3o4o3J1J0L1L0L1L0
35044a19n0n0P4P4j40j41J24J24M7j03j8j9MMM1M2n8n9J10l9q6O4M6M5o6o6RRMMnoJ40j0j00
35037a70j00L4L3L4L4O1O0j14j13N4N4p0p0N0N0N0N1j9j8j9j8J4J3o1o1N1N0j17L2P9p0K2
35031a94K3r7r7Q6Q7l1J18r1r0Q9R0M2M3mj54o9o9J12J12j3j3o9o9NNR0Q9q5q5klP2P2o2o2
35024b24J3J3M9M9p6p6L5L4n8R0R9n0j32J8J72p7j52R7J28k1q0q0j40J10J78K9o9o9M5M6j6
35018a15j6n4n4J1J1k7k6M0M1M0M0n2n3J3J3R9n1r7N3J26k3mnp5p5M9N0LLKLk0k1k0k0MNM
35011a98Nj5j4rj0j5O0J07m3m4L0k1k1m2m2P8P8Lp1j19L2Q3RP0P0j58qP4jM9M8q1q1J1J1J04
35004g1m5j07M2O6rNNJ%n4n5K5K5k9M6J59q8j87O4K8j20J21J22j3j2l5l5l5l5N1N0p4p3N6
34998b11N7o8o8Q4Q5J0J0M4M3q1q0k3k2p4P6Po7J2Q7L5l9r2N7J22j27k4J26kjo7o7O6O5rr
34991a45N6N7p3p3R3J9k07n7J93M4l7l7p4p5J00J00Q1Q1j92j93Q8Q8q8j4J32j8mml7l7Q8Q7
34985e8q9r0j5j5N8N9j6j5O3O4M0l5r3N6j3j64JJ49M1M1j3k62l1J18QQk1k0K6K6j1j1L5L6
34978a43r1j6Q6o4o3Q6L1m3q6O4J41rj24K5nnL7L7J7n7l4J16N0j00j00N0Q7o2j6O0L6l9m4
34972a78L2N2r7r7N2Q0Oo9NJ45nj32n8l8l7R2R1n1n1K9K8K1R5K9k21j5J34Kp3J08J08q1q0
34966a74O9p9q0P0j8j8P5P5j17L3j5j4k4k5O0O0j38J3J37j3r2r2j2J39k0k0Q3o7%J50o8o9
34959a91j5j4N0N1N1r9r9N1%%J0J0J7J6k0k1N1N1k4k4qpqpM0M0m4m4R7n2j17J32O9q1RRJ08
34952a3m1k25p6J71K2j6J34o5k15N4N3k1k1N4N3j6j7j6j7j0j1O4O4m3m4Q1Q2k3k3r7r7N4N5
34946a66J7J7QPJ7J7j26K3O0q9N2N2r1r1J63J4j11L9j4j5J51r8j75P5poR1R1l4l4j1j1K6K6
34940a33pqqpl3l2qJ42R9j48m7J03m2m3N1r8R1R1j43j43R5R5l0l0M0M1LL%%%%k6k7J2J1m4
34932a80m4L1L0l9l8R5R5j27K3J32j18j75P4J27k3m7m6k5J24R1n8l9m0l6l7L8L9k5k4N0N1
34927a21KLm4m4P7p3p3P6j0j0P4P4p5p5M0M0M2j08j07M1J02J02O9p8k1k1j24K5Q1o8K5K6o9
34920b22o8R7R7Q4o5n6n5J8J8O5q5MLopk7k7R8R7nmp9q0%jl8l8J00J00K5j24r5J53J17j33
34914a39p8P1RRp2p2R3R3M9j00j04M4N0k5J25k3k17L2J97n1n4n3q8O2J15l5n7n7k8J21P8M
34907a01o8o9J03K8r4N4P8Lk6j01q3O7N8r1PPn2K3J07m2m9K5M9M9k4k3k4k3J7J7J7J7l2l3
34901b09M7M7o1J5O5q4n9R0P8j71n2J98m8j98J45J46l8l8NNONl6l6l7l6R8R8p7p7K9L0r6r5
34894c41J27J27LLk1k1P9p1j97N3J66J6j64r1Q3Q3l1l1M4M3n4n4P1P0q8q9L7L6M1M2J29j20
34888a20k18J31J35j15L0L0k3k2KLO9O8m3j92O7O6JJo4o5m1J09n0n0R0R0l4l4j2j2O3O3rr
34882i5j02M7N9r1KKopj7j6J10l9m0J10m0m1O1q7l5J15L1j19J7J7q6O4P4p5o6Q4j0j0%jk7
34875b17k7k7k7K1K2J06m3m1m1j3j3J24J23j00j01M2M2M2M2mllll2l2l2l2K4K4K4K4l1l1k1
34869b14k2o0Q9J54r5r2N7L2L3q8q8J37J36j09j09J6J5O6O6jp5j09J41J70j78j80P0L1L2Q
34863a67QM5M5l8l7%%J1J2L0j19k3J27L8l7l8l8o2Q8Pj43K9J04M1l4k5k4MNMMK1K0n4n5L8
34856b13L7l2l3L3J08j6j64M5J95q8q9J89n9k07J43J12j37llj10L9Q0Q0K6K6q9q9k3J26N2
34850f4r8q8q9J27J26q1q2N2N2j23K6J11l9m0J09l0l1J04m5j21L0o2o2P2P2k1k1j7j7jP3J19
34844e9k9j35o0O2O3rj0K8K8m9n0j1j2RJ0l3l2P8Lm8J02M1j09J7R2j13j14O6O6qpJ6R1L9j10
34837a87o3J1R0R0j32n6J83L4k52kJ64J4o1o0M9M9k5k6j8j8K0K0oon8J7N3r6k7J23O7q3J6
34831a76J5k4N1J8j31N5N5q3q3O4j0J7J67m0j15O9nj25J25J43oj58q2R2J7q8O2O2q8k5M9j
34825a79kjjjjK3K3K2K3n2n2K3K3k2k3J03J01j09j11J58Qj51jk0k0O9O9n6n5J9J9j8j8J3J4
34818a83K8m7j11L8J18l1l4J16j8j67J0J0P5P5K9K8m6m6K7K7o7Q3Qj42pJ42l6l5k7k6j8j8
34812b45N6N7l8l7%jqrrrONNNopL1L1q4q4J41rj53R6J77p2j46J04R8j52j4J36r8r8J35j4o8
34805b78Q2J42j07j17L3N0N1j5j4k7k8m5J03R9n0l2l2J5J6J5J5o1o2O3O3k1k0o8o7J02m8N
34799b38K54Lk45oon9R0J6j34J20J20j07M2N9r0r0N9L1j19pK43Nk45R4R5j54nK35j5j42QJ16
34793g2l3m9n0J6J6QQQRm4m3Q2Q1m7m8K7K7K1K1j04j03O1O1j3j3m4m4L1L1M0M0l4l5K5K4n0
34786a89n1Q8Q7J3J3p0p0l3l2P6P5m9m8N0N0k4k5k6k6k6k6M4M3l1l1JKJ60J1j05j05O0O0j7
34779a51j7M5j04j34J15M0M0L2L3m3m2J7J7k0k0N9O0K1K2j04j04O1O0nj55J0J60k0j69N9N8
34773a79l8J11L7j13O7O7j61j0J30k0jjn8n8k1k1L4L5m1m0M3M3l2l1R6R7q2q2K5m9n4R5k0
34767b32k0P9Lo4Q5Q0o9J6J6q2qN4r6J2J62l8j88MJ54J5o0K9K9J2J1j25j25J23J23j16m0J31
34761a25j8j8J31m3j18P2lj33J7M0M0PQl0l0J1J1k2k2J3Q7lj52OQ0K9K9m3m4R5K0j02M8N8
34754a04j6J08L3r0r1o8o8R5R4o5o4K3K2N0M9j13j13P6P6l6l6K9K8j3j4L7l8q4O5Q8J3n2n1
34748b30P3jm3J07r7r6J43pp6P2o7o7J53Lm2L3pqklm3m4J9J9K4K4k7M8J3j35K6J76mq0J0R
34741a27l2l2m5K8R3n7o1Q7P2p8k2k2R6R6j42o8R9n1m1L4J9J9l9l8KKM4M4K6J01q3k33J1J61
34735a37n4n4K18O7j76k8L5j15qJ41R0j58r8N2N6j9n2K3M9k5j04M5J22M8p9nM0M0o7o7M3M4
34729a33j9j9k1k0J7J7poQ8J4k03M7J88o1q5O4KKmmNNj05M4R2n8r5N4opR1J7j85O5J12j37
34722b51j4O1j28K1J78p0q9O1O6j0lmK9K9o2o3J3J3M2M2m7K8P4p7q0O8L0j20J4J64p1p0J32
34715i4j17n3J97m9j99J27J28n6n6L2L2m3m2j8j9K0J9L4L5r6r5J66R2j30J9N6j8L3L2n7n8
34709a78l0l0J60J0o8Or6k1J55Nm4L1n7n8l0k9M5M5J1J0m1L3J09m1o9Oq3q3J01J01n0K5P7
34703g8p3j38J1J98n1j93N7J25j24l9J11J1J1l4l3J29k0j18m3Q0Q0%%N1k3j54nP5p5MJ54O9
34697c5p9L6L6m8m8poL1L0j1j2j2j2O5O6o8o9J17l2j07M2r9r8P5P6M6j04l9J11L1j17K2K2
34691a97m3J05n3n3Q1Q0m4m4K3K3M2j08o6Q4P5p5p5p5M1M0L7L7L8L7l6l6l6l6K9K8K9K9J0
34684a09J0o5o5l1l1R3R4j3j2j3j3k2k3k2k2L2L2K2K3kj51J08J08m2m2nmJ8J9j8j9KLl5l5
34678b30J5J6L4j15K7J77r2r1P7P7KKj5j4K3K3o3o2J2J3J4J3k3k4P1P0j03j04Q3Q3n1n1R7
34671a09n3q0J68M4j05r9N0N9r0j9J30J0J1m3m3K1K1j17j16J17J17m6m5j2j2j2j2J9J9J9J9
34665a89J7J7k1k1RQM5M6k1k1n9n8J5J4N3N2j5j5K3K2j0j0m8m7L8L7k4k5L6L6n1n1K3K2j4
34659a87j5J2J1O2j2o2Q8k1r6L2L2j4j4R7K2j91m1Q9o0L6J86n7n7M0M0N3N2k01n3P2p7k5M9
34652b10L5L5M0M0o8o7nnM0M1p1p1J00J01j11j11L9L9j2O3N0r9j23J26M5j05J32J32j44j43
34647b87O8O8QQQQK1K1n8n7k2J27llO3q7j99m9O8O7J5J5K5K6l7l6O0O0n2n2O1O2j34J5N0N0
34640a02n3n3RRq5O4J09m0j0rk6k6o4o3J03J03j03M7J7j33J07J07j13L7Qj41M7J95L4j16j67
34634c08j8J25J26k8k8%jM8j02j12L8J47mm6m7J4J4J4J3p4p5J12J13o5o4j8j8l0J19P2j76
34628b59M0J89j22j22N9O0K3K2p8p8N9N9l2l3O0q8p1P8P3P2n7n7O4q5L1L1K1K2p3p2jjL5J85
34621d6n1k02J14J13q2q3N4N4Q1o9p2Kqpj1O4K7j21m2J08R8n1l4l4l4l4m8J02O4q6L0K9o9
34615b44Q0K7m9R7n3n7R1M6j05K9K8j8j8k8k7RJ0M6M5n7n8k9J20J1o3O1j3j01M7N4k2l2l3
34609b06k0k0L1m3j5J35K3j27M8J23r5r5R4J9j19L0Q3o7j1O4j9N5P0q0o0J4K6K5nmj5j4P3
34602a02p7m9J01qj57K4K3KLL9M0J4J3k3k4L1L0L0L0m9m9lkp0Q1Q0o9j6j6L8L7m5m5Q6o4p4
34595b40P6O6q3M0L9ppn1n2L6L6jjn7R2J30j8j55q0J3J2q9O0K14j35j41K08P2j77j04M5R3
34589a66J7r0j5J27N2j07M2O9q2J2J3k5k5O2O3r3r3P0O9o0o0KKL3L3L3L3k5k5k6k5K0K0o7
34583b12o8N0N0j2j3L6L6k5j00o8Q2N5N5o0o0J26k2j97N2J04m6mP0k8M7oq1J1Q5N3N3n4n5
34576a46j2j3j3j3L6L7LMp5JJ14l5q6O4K7j22jJ49k2j72J2J1LLQ8Q9l5l6J1J1J1J1OPo8o9
34570b20M7M7k7k8J3J2J3J3l7l6JJL2L2m2m3j5j5P8p2KJ51o7o8N5N4k0k1jkkjo1o0O5O4OO
34562a46O3q8k4J25rj58JKO6O7j4j4q9q9Q0Q1NOk6k5l5l5Q9o1o0Q8J9J9K8K9q1q0nnMMMMM5
34555b15M6l0k9opO9O9l2l3n1R9mj54K1J70M7j02q4J66k7j78M8M7m4m5L1L0L1L2opllo8o8
34548b90J8J67N9j91%J50l2j07L0L0K5K5m4m4K8J04L7j13j18L2J22k8m7K9p3LJ24k6j9j9R
34542a59Qj5j5j6j5Q3Q4m2m1l6l7L8L8%%j27n1J11l9oJ44J2j38j1O3j8j8K5K4j4j4rrk9M6
34536a83J54r6j39J1K8m7O6O5j4j4m2m3L2L3J1J1k6k6j%K2R8j7j67N0J25J0o4o9NQ1o8l6J14
34529a36R5n4l6l6k1k2O7qj11L8J13l6k2N3p3p3P0P0n5n5N8N7j7j7l8l8L6L7k8k9M6M6m4m4
34522b07k1N4Q4o6MJ53o2k12J06J06p2p2LLK4K4M9j01r4J54J49r8r0j6p3p3J42J42j33j32
34517c25N8N8N8N8k8k8j8j8p4P6J47j01j20J30K0j29N8N8p7p6N4N5k0k1J3J3N0N0o6o7N8N8
34511i6j1j1n3n3R8K3j49JQ8J4K3R8j08j08K2K1RRm2L2L1j19l9J10K0J9K8K9j%%jnnm7m7Q6
34504a34J1j14L4R6n3m9J01k7j03mm%J49K5j25N7N7k7k7m8m7K8K8MMl3l3RRM6M6rrK8K8n0
34497a36n0N8N9R3j53j27J22M9j00jjj1j0j1j0L3L2j0rJ16M1j85l5J86L8j83l2R6K2m7m7o
34491b19O8L5j14J4J3m7K8Q5o3k2N3j2q7nJ45Mp2MP8L0j19KP7o0o0J12l7o5Q4nq0O5O5j3q8
34484b06q3O6M3M3N7r3o0Q9M0l4J7J7mllmj6j5N9N8j15j15O0N9pqqpM0M0k6k5q5O5P4p5k6
34477a91J24n2j26O5O5o0o0m3L1Q2o7p5P5O5q4POP3P2n6n5J9J9LKLKo4o5J01J00Q4o5j44N
34470b04N5k0j1O4l9l9O5q4j12J36J37j12n2R7ppl6j12K1J71p7p8J45mo6RnnL0K9m5m5K7K7
34464a47q8q8M9J99K8j20M8J22n5j31n5K1J1J1J4J5N1N2j07j08J17l3j14J35P4p6KP7pq2l7
34458b22l7L3L4k4k3J90M0j02k7m6m6Q8J3j13L7L4j16J0J58K7j22l0k9N7N7l6J13P8p2j01
34452a77N0J4J4n1n1L3L3m1m2J4J5J4J4LKLLo3o3N3N2K4j26M2M3n3R7K2j28M8M8n5R5O7q3
34445a30J9K0j66j7K3K3N6N6o8o9N8N8o7o7QQM6M5j4j4J07m2l8l7J8J9P0p9q0P1L7L8K2j28
34439b14q9J59J46k01p7J72p4p5J32j8rqo2o1J07m3kJ48j20j20J64J62j44Nn8n7J26k4j94
34433c29N5J15l5K9K9N8N7n9n8J6J6o2o1O3O3o1o2J4J3P0O9n5n5JJqqP9p1J4J3p3p3J02J02
34426i1o2o2k4k4PPPOK6K5j2j2M8M9k6k7J7J6k1k1q0p9R9J00q7j2J61o3j79M6J08j7j10J4
34420b73J04K8j2j2r1r2J39J39q5q5Q7Q8l7l7k9k9k2k1m3Q1Q1m3k4k5R3R2j09j08J6J6M9M9
34414a15l1l1K2n3m4Q0k0k0J2Q8M6p8m5L0k2k2n4n5NMJ30J29p0p0l3l3K7K7K8K7l6l7L9L9
34407a36J6J6k6k6J11L7j70m6J02K6KKj13j13O1O2ppO8O7q8q8Q7J2k0J05k4j49K1K1J2J3m1
34401b13m2P4P3K5j25n5R4K8m8NMqqpqOPm5K9R5n4pO7j6j5j1j0k0k0k0k0J0J0J03m7o0R0J0
34394a29j40N1J25n1n0L5L5l6l5j2O2O7q3qqj8j7M1M1m4m3J24k6r1J58K8j21K5K5j21L0J13
34387g3l6j26K4Q9o0P2P2j56oQ6o3p7kp8P1J85o4j36J14J14j35j23J27J29k0n2n3J3J3M0M0
34382g1m0l9M0l5r2N7J12j36p2P8J0J1j8j8Q4Q4m1m1n7n7O8O7j6j7r1r1J37J37lj53m3m3L5
34375b54L5M7M6m0m1M6M7m1m0j0rL7L7j50%J37j3m9m8K9K9N0N0l7l7L1L0L1L1p0o9ppL5L5
34369a39kkl6l5l6l6P6P6m6m5J13l7j23K6RJ0N6N7n2n1m2m1N2K02j03j04K03N1j33J5r6r6
34362c09P6P5l6l5l6l6N5N5m2m2J04m6m6J04j6j6P8p2R5R4j00j01L9L9j29K0K06j43j34K15
34357h4m3m3R7j52m3K05j22j21J93M3k15L4J57r2j48J01R1n7J3J4j06M3R6R6KLK1j28k25J23
34351b47J46j04k8k7J9J9KJN5N4Q7o3j34J6J49%m4m3k4k3N4N4Nj45n8R1L0K9JJJ2J2j19L1
34344a91O3q7OPppN5N5L5L6j46MO1q8NNj0rN2N3m7m7J6J6NOm2m1J08m1j20J30J56j93j21J28
34338a95K3K3%JNNj17L3O5O6J3J3j6j6j00M9k7k8m6m6l2J16O1O1K4j25L0L1j09M1M0j09K2
34331b44K2m9n0J05J06m8m7n2R9k4k3K8K8l4l4K6K6m5m6N8r1l0J21L2L2l7l8N3k1j48KJ49
34325a74kp6P4J06m4q2O8K9j21j03J47J31k0q6j1J9J9K4K4n7n8J8J7K0K0K0K1qqqqr3r3J33
34319a62N9r6N4M9j01k2k2M4M3k7k7M8M8K1K0n0n0n5J8J39j10j42K08J26k21n0J01j37J3J22
34313a59k8n6R4o6o5O9O9J7J8n7n8N8N9j2j2r3j7J08m1q0P0J35j5p2p2R3R3j09j10O5O5n2
34307a61n2P2P3onk9j03n5R5R5n5j34o0J14J13m4m5Oo8MJ53j7j66rJ40J6j33k3J26J0o5l0
34301b43J19J12j38j61Q9R1n8L5L6K6K6n5n4k1k2L5m0j1J37Lp3O8pj54nL2L1P1P1n2j26j12
34294c50L7K3K4O3O3k1k1R7n3r9N0J06m2j18L2J62J3n9n9p8P2L0m5N0N0j23K7J14l5j09l4
34288b33O5O6j04j05J08J07o6o7P3P3M9j01r8J51Q2j65j43J07J10l9k6k5l5l5kkK1R6M6j04
34283a96n2n2M7M6RRJ3J4J3J4m1m0L4L4j5j5k9M6O1q9NNm2L3Q5o6q4O5N6j9n8J6M4M4JKp3
34276a75p4pqO7O7l6l5L9M0L3L3r2r1O9O9n6n6K0K1J1J1J4j36p0P9R3n7nP0L2L2r3r3R8K3
34269a63o1Q9P2kq5q5P9p0o1J88O6q3O7pj02M7Op0m8K6P3p7qJ42K3k26l5J15O1j3l5M0Q7o3
34262a13j40J0Q8J3l1M4N3r7r7N3Q5J1q3O7P1p8p5P5J07m2r0j5N5j9n8J7l4l4P0nn6R3O6q3
34256a72J9J9q6O5J36j14j56R2N4k2mmrqM2M2q3q2Q4Q4RJ0O6O6k57j08K75K6j98N1R5n5l0
34250a53l0m1m1J26k2j06M4j1j2O8O9poM6M6j19j19j1J39P3p6q0O9K2j27O4O3k0k1M1M1l4
34243a25l4J7J8J7J8j07j08J17J17n6n6J9J9k5k5M9N0n9n8J6J6j1j1L5L5n7R2J57r0j37J3
34238a54j2j2pqN9N8k4j74qJ41M9j01LKj50%J74K5MMj36J4J33j6L9M0p3p2M9j00J6J7n5R4
34231a81J03j46j09J41J6j34R1R0qqM7j01l9J11l6l5J64q6j69Q0K8j21O2O3j06M4J24k7o4
34225b06J0K4K5J03m5j37J4J51r8j79P0K26k3j36J5K5j23%J51K4j25N0J26j05j05P4P4p9p8
34220b77R6R5n9n8J5J6k6k6J00K5j41RQ9o1KJ51p9j53R5K0p3P7P2p7k1N4j4O1M2j08n6R4m2
34214a58m2N5k0k9J21j0q5M1M1nonor1r1J33J33o6o7QRK3K4K4K4l2l2l2l2l6l7l6l7Q5Q4J0
34207a40J0m4m5Q0Q0p0o9NNKKKLJ0J0J1J0l2l1M3M3j0rj0rl9l9Q5Q6n8n8J7J7N7N6p5k25k2
34199c51J26K4K4N2r8J8J67K6j25k1k1p5P4P4p5J2J3l5l5L4L3m2m2N3N2k2k2L4L4m1m1L6L7
34193a23j32J7J25k5n4R7k9k9r5r4R2R2l3l3l9l9J79L0j18L2O9q0j17L3J5J4L7L7o3Q7J00
34187d7j50q4O6l3l3J86L5j7j7k6k7j6j6j7j6J9J9N6N7j27j26R8R7p5p5M9N0K0K0J0J1P4p6
34181a11j50jL7L6M6M6o5o5O0O0J5J5p3JR3n7n7R3l4j09K5J00q8q7R2R1n3n3P3kj61j2J62
34175a33J3k4N1j34n8K33j7j34J5L0m6POJ8J8k0j9J07J05o7o7j1j1j48KJ86o3j22K7M9M9P3
34168h5p7L4J08j7j8j16j16O7O8q6O4J01m8p7p6n0R9N1k5K7K8o9o9NOM1M1K7J01N0j00r5N4
34162a52L3L3q2q2K2K1K1K1J4J4k3k4P5P5j00r9O5O6K8K8m8m7K7K7pqllo2J2O5q6m9R9POq
34155a24qJJq8O2O1q8l2l2L3L4l8l7j%O0O0p4p4Q4o5o6Q5N1N2L0j20l1J18j2j2K7K7jjm3J07
34148e4L1j18J%J%j07M2P4P4O4q3j59j0L2L2J3J3j25K4J49jm8m8QQM5j05k9J20l7l7J04m6
34141a72o0R0p8p8P7P6m7m8%%%%N7N8j7j7l6l6n4R5K3j26kJ48M4j06q8J62J3j36Q8Q8o2o2
34135b06j5j6m5J04J13l7k9J21m8m7o5o4O1O1n9n8P3p7j7J32l5l6J4J4J8J8j03k8R8n2m1J08
34129a43L4j16j0J38J8n8r8k3O7q3j05J45J34j14P3P2k11o1J52LK1K1k9k9M5M5k0k0k4k5N2
34123a49k3o9Q0K2n2jjn3n3P6P6l8L7Q8o1j13L6O7O7o4o4J00n0p3Kn8n9J20k9J8R2n5K0J32
34116c2j17q5O5L1L0J1j39p3P6N4r5j6J34P4jj28j29J75R9p6P3J4j36m3L2l0M5Q6J2p0o9%
34110b28%L8L9l6l7O3O4o1o2PQQ2Q2j28j29R6R6j13j14J2J60J51r8j42J07R5j53J1J1p4P6
34104a77J41j08q7O2%%K3K3m3m3m8J01R2j58j08M1O6O5j8j8j9j8K7K7K7K7p0p0N5N5O5O4o0
34098h4o1M6M6O3q4j81l1J83L4r0r1n9R0M3M3p3p3R3R2j31j32R2R1O1q9o6Q4Q3o5l4J15M1
34092d4j09n6R3j24j25M0L9M0M0k4k3K01m9j03M6j7j6K8K9m7m7MLLLP6P6r9r9L0L0pqJ7J7
34085a82J6J7NNK4j25j5J34P2j77j02J46J0j40j4J35Q8o1n6n6O0N9N3N2p2p2l5l5M0M1P7P8
34079c0j38j37o5Q5P6P6o5o4J0J0j2j1J57Pj38J2P7p2MMj06M5J52r8r7J52M0j09rrN9N9j5
34073a50j6k8k9M6M7m5m5pqM7M6k8k8nmL2L3j1j0j1j0M3M3L4L4j1j61l6J13q4q5J00R9p0o9
34066b34N5N5RQk8k8M1M1q4q4O0N9j5j5j4j3K4K4k8k7J0RL8L7k8k7m9J00J7J6j6j6j00M9n0
34059b04n0L4L3L0L0m5m5K2K2L1L1j49JJ80L1o8Pm9m9J18M3j24K5M9M9j6j7m0m1m0m0J8J9
34053b04J9J9L0L0m5m5M6M6k8k9L0K9qqk6k5o2o3Q4Q3l9j14M8J98k6j76J1Q6r5r5L8l6L6J86
34046a05P2p7K5m9p2Kk0N4J07m2p0MJ1J1OOKj47J8J67J8j31p9nO7O8j7N8Q9o0q4rl5L9M0M0
34040i8m9n0P6P5n4n5j8j7K4K3K4K4j11j12O4O3k4k5J01J00l6l6l6l6j9j9N6N5n9o0O5O5k8
34033a27k8P1p8j20J30O0r0N6j9j24K6J20j29j11K38K1j28N3N2J0J0j28K2J39j10q7O3J2o3
34028b59J7R1O3j1M0M0j29n5J10j40j95K54J12k36M4J18p6P3J1j38L9L9r8N2NNP9P9m6m5N1
34022a06N1j25n1J32j7r3N8o5j39Q8J3nJ44m0j89J26N0q0P0Po8J01K6J1J1q7O3Oj43L3J08
34016a10n3n2L6L7r7N4R1n9J5J4l2l2JJ%JJ9J9K0J9p2p2N3N2J1J2k7k6J0J0k8k8j0j1O5O4
34009a05k9k9M5M6m9m8j1j1J3J4j17L3J16l3j06l2N8N8j2j2K0K0K0K0j4j5j4j4P0P0j56q2
34003b86J28k2j64Q5K05m4j07M3J5j34L3L4O8O7ppn9o0O4O5j40j40Q3Q4j2j3J12J11j43j44
33997b85L0L0LKP7P7q3q3J01J01j72k3J11l9q8O0M7k8K0J9l6L8J7j33n3R7m6m5J77K8q9j5
33991a83QRM1M1l3l4n8n8J7J66R2j54j28K2K4K4J27k3j42PR0J5k1J29K1k28j04J46P4p6K4
33985a65K5p9P1N7r3q3O6L9L9k7k6k0k0J8J8k6k6M0L9O3q8j21J27J01j48l9J10j4j4P0P0r3
33979a29r3j8j8P2P2lkn6n5J9J9K6K7j0j1k6k7J1J0l1l1R3R3o8o8m3J07P7j73l2J17j1j1Q2
33972i1o7kkj2j1M0M0l5l5j6j6j6j6N0M9k5k5ooL1L1K5K6k1k2N4r6j52R7l0l0J10J10n7n7
33966a83k0k0ppJ52Lp1p2ooj4j5O1O0l0l0O3q6p1Q0k4k4J93M3j46j47M3M4n0R9J34j5q6q7
33959b42p7P3M5j05K4J73n4n5J21k9j03M6mlM4M3j5j5j5j5K5K5n0n0M5M5k9l0N3N2k2k3j0
33953a32j1J8J7N0j00r7J52J04j43p3P7j7j6j01M9J32j6l8l9o4Q6N7r2J5J65j53j53K11K10
33947I8j71j73J56Oj69j8M4M4K5K6l9J10nj54n4R5ppR2n8J7J65j07j07K6K6m8m8M6j04k4J26
33941a91nnL7L7l7l8POl1l2R1R0k5k4j47KJ55r4j21K29Q2j68LKj3j3LLP8P8m0m0m1m0M5M5
33934a12q8q9J65J6n9R0n5n6L8L8q3O6P5p4p4P5Q2o8j45J05L9j10R6R6q8q8M5M6l0k9k7k7
33928b30J1J1l4l4N1N0j25K5J08m1J1J60n8n8KLKLOOPOKLm4J05j25j24N9N9N3N2p3p2KKP7
33921a42P7o0o0K3K4j44OJ46mj72P6J14j35K1J71j13j12J11l8M6M5n2n2J16l4q6O3L6L5%j50
33915b44k5J24j8j7Q5o4l2J18j00j00J11J12j13j13P3P4j%m2m1Q3Q3o2o2J2J2l4l5LLP0O9
33909g1nnk7k8o5o5Q1Q1Po7j10L9J17M2m0m1rqJ9J9n6n6J2J2J2J2L0L0m4j18M2J91k9j04P0
33902a32P0rj0p4p5N0N0n2n1K3K3j7j7N8N7p7p7R7n2p8J71R7j53m8J02m5m4Q7o3n9J90L2k17
33896b43k3N1j2O3N0r9q8J60N8r2LLn9J7J33j7j42QM6l0K2K2K4K3K4K3m5m5K9L0L3L4Kj47
33889a84n9R2Q1o7k9k9L7L7k4k4M2M1L0j20n4R5L9j10l6J14R8n1q3q2P4P4n1n1llL5L4NMn1
33883a79R8O8q2j51p5N9J35J4o0J9J9j16L2J26k4r7k2N6N6j3j4K7K8j0j0kjk5j00K3J72pj56
33876b12j1j2N9N9j14l9J32j8L4J09p6p7J00n0m1L4p1MR3n7m1L4P6p3q7O3J56r3j40J1J35
33870a13J34j07j09q4j0J90M2j88l8J32j8q4O6mmONQ8Q7q5j60rJ40P0q0j11L9L0m6m7K7L2
33864b09m3o9Q1Q1o9J4Q8K8K8M3j07j4j3r2N7J37j3n1K3K8j22n7R3M1l3K2K2n7n8j8j8N6N7
33858a44J5J5M0j09j03J47M4j05j0j0N5N5m3m4ooM7M7NNj4q9k2J28J37j11j87O3P4p6j7N7
33852a62K5K6ppm6m7k3N1J06m3l0l0N7N7o8o8L4L4mlp5p4J02K6q5O5O9q0j5J34r1j66J31J32
33845g5j91m1K05N5j15L5kp7M4M5L3m3j30J8Q0p1J4J64j37j36M7M8m9m8P7Lo1Q9R3n6m6J03
33839a25N1k3n7n7j1q6j3J37Q0OJ7j32o2Q8k7k6P2lj25K4J02K8N0N1j78k8J18j31n2J97m7
33833a62j22J12L7r2N8N3k1k8M6M2l3j01j00O7J42L4j17m6J04N4r5m4L1ppL6L5K4K3j00j01
33827b78N0N1k4k4M5M6kjL8j12l7J12pqM0L9p4p5O0O0j02M8M8j01L3L4j25J24N3r7P2p8j65
33821c57J83J28k2kj50m0J09R1J6n2n3o9NN2r8L0J05p1p1O4O4j0j0k4k4k8k8O9nn6R3Q4o5
33815a42q9j3O0O1n9n9P2P3lkp1p1J3J3m3J05j0q6P3P3n6n6J5J5K4K5j02M8J81L1k21p2N8
33808b15N8J%J0J0j29K1J08L4r9k5MMO7O7j12j12J60Q6r6N3O0j89n0J01qqOPj3O3P1p7n9J5
33802a86L9M0l8l8j%M2M1l3l3J6J7j6j6o5J0J32j8l0M5m9m9M8k6j53lJ69J9n9J5O1j4o6Q2
33795a17K5k25n1J99Kj47Q1J55n7j31R0R0n8n8J6J7k7k7M8M8m3m2r4j9K12O3j67j6O9q0m2
33789b86J07N1r9NMn0J00Q2j68M7M6r3r3O8O7LKn1R8O1q9J0Rl7l7J09J09j11j11L5J10Q6o3
33783g9j17L3j3q9P5J50p1p2k2k3m1J08O0q9q5O4O5rl3l4O2O1K8K9j10l4R2n8p9P1k3k3LM
33776a99QQp5%J27k4l4J15j5j64PQ1m4m5OOM4M3%jn2K2J04m5j16L4Q1Q0r2j8R1j58j57J92
33770a90J76j72j14L6l5l6R9R8M6M7RQj15j15O0N9j7j8j7j8L6L6p9p9NJ54L8l7l0k9N0N0j72
33764b66k3J10L5m1m1rrJ3J2J3J2jjR3n7r2N8Q5o3M0M1m3m4K0K0o5Q5l3l4k5k4N3N4k2k1j1
33757a81j0k9J20N8r1j20L0L9L9J0J1q0q0R5R4r3r4M0M0m1J08L4j15J16J15j17j18N7N7j8
33751a24j8o0o0K07N8j86l6M4M4RRRRm4m4n3n3J58Qj81O7J29k1MMl1l1M4M5m0m0lkJ8J8M7
33744i6M6J6j34o0R0n4n4K1K1L8j12J3J63m2m2k3k3m6J04J0J1N8r1j28K1O8O7l9l9j4J36J1
33738a03j39k3k3R1R2q9r0J79K8q9O0k4j74Q3Q3r4N5K1j29m5J05M1M2p5p4J32J31rj58L2L2
33732a31n2n2K2K3L1L1j03M7Q4o6M1M2m3m3L9L8Qj42m0J09J5J6m5m5L0K9M9M8p6p6j2j1j1
33726b46j2P5P4j00j00N6N6P5p5m4J06J2J3poopm4m5ppP8P9m7m6K9L0m6m6pqO7O7n7n8J8J7
33719a69m4m4Q0Q0q6q6L8L8L8L8L8L8o4o4k7k7noO9O9k7k6M8M8r4r4P4p5j1J38N4r5K1K1J2
33712a02J2j1j1j2j1k4k5O0r0K2K3q1O9P7p3L0L0o3Q6Q6o4j2j2j14L4Jj49K9K8J3J62j3j62
33706b67O6O5p8p8J69K0j14L5M9j00ppO8O9n6n6K7K8m8m7J7J7M5M5M4j05j80l1J96J96o9o9
33699a56M1M2l4l3QQPQo7o7N8N7J2J1J1J1klr6N3N7r2J1J1j2J38q7k36P6P5n5R4opR7n3j18
33692b38L2J4J3p9p8Q6Q7L8j11MJ53k7j76PJ56J7J6m9m9J0J0o5o5J40J39j35j34Q6Q6J2J2
33686h8j02j02P2P2L5L5l0l1q8O2J45mk14o4J16J16m0m0m0m0RQRQKJR5n5q8O0J17j33p7P3
33680b01k8k7P7P7q2O8k8k7j8j8QRQROPJ00n0j22K8k9k8J77J77k38r0Q2o8J01J01j17j16J58
33674i4Rk11L8O2q6q5J64R9n1KJn5n4J17l3k3k3N4N5J7J8j0j0q5q5L4L3L4L4k7k6L6j13o5
33667c29J85nj55J17J17j10L9O4q6l9J10n6n7K8K8J9J8j9j9RJ0m3L3P7p3o8Q2l8l8J46lj95
33661b51N4J29j21r5N4P8P9o7o8l6J13J32j4j91m0J86L7j32J6j3q7M8M7j01M7N8r3kJ46k4
33655a11r9J5R0OOj2j1l5j10J0J59j4j4J1j38k9K20Kj46j2J38kp7J7J6m8K7P3p6o8PP7JPQ1
33648c9m9m9N6r3n1K4M0M0PQj02j03K3K2M4M3l1l1O1O1j8j8l3j07l5J15R9n2NNQPo6o7M5M5
33642a86PQj8j8j8j8J05J05o9o9k7k7M3M3N5j9j45MJ76K6n5n5qqqrj6j6N9N9r5r5J20J20J8
33635c1j31o5Q4O4q5m3L2P8p1o7Q3l8l9P1p9j00J50J46j04q1oO1O1p0p0O0N9q1oJ11l8k7k6
33629a98l5l6R2R3J1j38r4N6J30j9o4Q5L8j11k4k3jJ48j5j64J13J13j75k6J71p9j43J06M3
33623a46j05o4Q6J5R1O4q5LMN5N5p0p0k4k3N5N6j07l1J44nj32J8Q0j69j05J44J43pjp6n2R7
33617a62m0m1O8q1q7J61k5k5J36J35j37j38O9P0j04j05O4O5j1j0%%L8L8l5l5M0M0L0L1m5m4
33611a40n7n7q1J67N4r6Q8Q8j86l6R8n1p5P4J03m7pqr1r2J64J63o0o1qqq2q3Q3Q4RQMLl4l4
33604b04O6O5j42OK3K3mnk0k0K6K7o7Q3Q3o7n7n8J7J7l0J20Nj45m1J08J6J5m3m2J31j7j13
33597b44J35J2k38R5K44q7q8J15l4j59rM2M2P0p9q5O4N6r4k5k5J03m7p0J80j0j60P3P4o7Q3
33591a33O0r0QQl8L6N0r9n1R8J5j35O3O4p1p0K9L0m5m5R2R2l4M1O0r0m2L2onjjJ0J0J1J0L
33584a34LM5M6j07l3Q9o0OQ1r6r5k5k6J00R9k2k2N2N3r0r1L4L4J3J2J2J3onn6J8N1r9j03M6
33578b63J06m4j06J43J41j07j11L9j4j4NMk9J20O1j89l5J15l7L8Q7o3K6K5k7k7M7M8o3o2J12
33572g4l7j61Q8O5q4K1R6PQk1k0k1k0n8n7P2P3l3M2l6j85J4Q9%%L9L8KJk2k3N3N3m5m5m4m5
33565b70Q2Q1m3m3m8m9P7P6kkO1q9j21J28o8o8J54Mj36J14K7j22J6J5O4O4j01j00N2K01j07
33559a53j07N6N6J9J8m8m8P7P7p4p3JJL9M0N8r1o8Q1Q2o8r7N2L4L3l8l8j22K7N1N1j4j4L7
33552a63L8K7K8J6j34j43PJ20k9O4O4m3m2L2L2p1p0N4N4l5l5N9r0m1J08J00n1L5L5m9m9K0
33546a52K1m4m5q5O4N5N6J7J8n7n7L8L8K0k30k1K28j2j1M0j09l4J15mmO1q8q3O7k7k7O6O6
33540a20rrj3j4j3j4N0N1k5k4K4K4m1m1n1R7R5j55j32J17M5j04M7M7K8K8N2r8j3j4QQjjQ1
33533i0o8p7P2M4j06j2j2K9K8J13l7j4j4k3k3N9N9j10M0M2j09p6P2J34j16j3J36p3p3P4p6
33527b20j9K30j10k59J70J69o4o4k7k6J1J1J0J0n5n5jJ48K5j26J11J10q2q3J13l8q3O5L9j12
33521b02k7J23j1j0p6p6O9O9ook5k6Q0o9j72J77J12j38J24J22j15j17k8k7M7M7m9m9K5K6j3
33515b21j4k2J27mlR1o0r7r7N2N2R6j54o0R0K1K2ooj0j0J21k9r6N3llK6K6m9m8OOJ6J6o3Q6
33508a48l0j78L1J81R7n2q2q2j7j6Q4Q5J%O0r0MMj00M8J21j29j13J35J29j21o1Q9q6q6J26
33502a96J25m8m9JJJJmnr7N1R6n3q2O8N1N1j5j4n3n3K2K2OPo9o8M7M7k8k8J14J15j60j60O3
33495b93O3j1j2K0K0K1K0O7O7k01n2J15l6k5J23p1p2J43oj06M5M4j05m5J04J1J0j9k0k0j9
33490b40j0j0K8K8K2K1J2J3O0q9j36J4R9n0M3M4L5L5j7j8r9N0N1j00M3M4n1J00n3n2N6r3r2
33483c12J57K9j20J9J9RJ0j3j4M2j07l5J15K1K1NNm9m8m1J09P2p9K7K7o6Q3n6n7J6J5Q3Q3
33477c0j03j04M0M1LLk5k6J3J2k3k3kjJ15j35p8P1R7R7K6k24l5K15j9j68O3O4n8n8P7P8j09
33471b06j10N0M9j3j3jkL6L6K1K0K1K0n2n2L5L5K1K0r2r2Q1Q1n6n6N0N0j2j1n9n9P9P8n1n1
33464b05J1J1k3k4L9M0n1n0Q7Q7n4n4L4L3j5j6j5j5%J%%m9n0J13J12r7r7J40J39r9j00j3j3
33457a93m2m2K0K0N8N7mnrj0rrJ9J9q0O8J38j12j33J6K7K7jkJ7J7J7J7qqL0K9l8l8K4K5o4
33450a62o4M9M9l1l1N7N6q1q2Q1Q0p5p5J2J2l7l6J25J25p1p1qrl6l6N2N1nmnnn5n6J63J3n9
33443a69R1p7p8J6J5J6J5j7j7N8N7m7m6n7R4l3l3k3k4N7N7j03M8K8K9L8L8o3o4J2J2K2K3n2
33437a77n3R4R4l1l1j3j4j4j3M8M8j11L9p3p3P6P6j55R3J03j47jJ48p7p6O8O9pol8l7L7L7
33431a17p6p7M8M9J1J2k6k6j1j1J14J12o0o2J3J4q3q3M1M2l3l3Q2Q2Rj40J8J9K7K6M5j04p9
33424b57P0k2k3P8P9j31K0m2m2R3R2j02j02P2P2MLMMl5l5L9M0q1q0R3R4j2j2n0m9L3L3r8N1
33418a99Q0p0L3L3j03M6M6j03M9M9l6l5J5J5k3k3j9j8N6N6n8n8J08J07k0j70o1J89J04m4j20
33412a74L1J53r3j69Q0pj56J18J18j09j09O5O5N0M9p5p5j3j4K4K4M4M5q0q1K8K8n6R4J2J2
33406a71m4m4k4J27m2m1P0p8m2J09QRJ36j13j53R6R9n1N2N1r2r1J08m2k3k2r6N3O3q6nJ45
33400a34k2k3k8k8M7M7L8L8l8l7N0N0l1j80j7J32l6l6J24J22j50j52N6N5j9k0j3j3j3j3K6
33394b18K7P7Lj20K8P1p9j9J30mj54O5O6j19L1Q9j61J31K04k30q2J69q1j17J32MNK8j21oJ44
33388a07L1j18N5N6p5jJ4j36l1J18J08m1l0l1m0m0M1M1M0M1q8q8Q1Q1O4j1o8Q1R5j51q8O3
33382a34l4l4O9q1q0O9J2o1P5Kj30K0J53Lj66j7J14L9mP0O8j81o8J82N6j94m7J02K0K0m6m6
33375b49K1K0K5K5p3JJ24k7n0K4K0n6oO9n8n7Q2Pq8O1J56r3j68Q1J01m8N2N1p4p5%%J01J01
33369@j24j23j0j0%%k0J30Nj44J05J06j78k8J90n9N4N3j14j14J94M5p5p5rrK0J9j8j7j3j4
33363b33O2O2m4m3m4m3O4O4j04M6Q5o5r4N7K7K7RRq1P0J34j14n2R9j27j26J35J34l9m0j4j3
33357a92J4J4R2n8m9m9O4O4K4j26N2N1m2m2J16l5j5j6p8P2J37j12r7N2n7n7J23k7N7N7o2o2
33351a87R6n2rqK0K0opO9O8j23j24q3O6Q0Q0Qj42l1J18M3j07q7O1R0n9nml3J18j0j60K5J74
33344a01o5o4K0K0J1J0J1J1m3m2L2L1k6k7J1J1L4L5j6N8J9j31rO5n5n6K3K4K8K9m7m6P5P5
33337i5r9j00J53J52j21m8L1j18j04J46J23k7r7k4Mp2M9J23Q3o6j41Rj0q5M9J24m2m1L7L8
33332a69ooooJ7J7J7J7ooj1j1j9r4k0J28J6j34L7J11L6l8j09l5P0O9j%m8m9j1j0J05J05o9
33325a19o9JJJKRRRRl3l3l2l3N8N8j8j7j4j5k4J25o7o8O6O7m7m7Q7Q7j71k0J04m5J0J0r2N7
33318a94R3n6j22K7N6N5j0rlll1l1j1J38P8j70l9J09k7k7J6J6n9n9N4N3N4N4q0q1MLj05M4
33311b63J19l1j4j3l3l2J62J3j21K8K0j30Q8Q8j1j0j1j1jjl9l9J07J07q2q3J16j32j7K31j00
33306i5k51J32J33j49JJ42j08j1J38q6q6j5j6J53Mj26K4J39j1JJj03M8M9j01j7J33j37j37
33300c51J55J56k04n5J29k0p3P7j7j6J3J3J3J3j5j5j6j5P3P3kkl3l3MNm0m0n9R1J20k9m7K7
33293a20o5J0P2p8q7J61K6j24J1Q6Kp3RRq5rJ09m0l5J14MMo1o2j%jjK9L0K9K9N1N1p4p4m6
33286b00m6P9P8r3r2R1R1j55oJ41j08j33J16J73K4j31n7N8j6l7l7j0J40O7q1q2O8O8q1k9M5
33280a55QPk5k6M3M2p7p7J7R2O9q0k8J22n9j33J02K7j53mJ55Ok5k6LKQPo4J2O8q0p8J71O8
33274f1q1n1n1K4K3m0J08R5j55RQ4j42PJ95M5p7kq5q4M4M5m2m2nnN1N1J4J4l6l6L9L8n5n6
33267b20j8j8K5K4O6O7j03k9Q5j64p7J73M9k5Q2o8p2P7l6l6j7j8l5J14M9j01p6P3J11l8j11
33261b67L8J13l6j05M6J26k4j72P6J51r8nJ44Mj46L7L7r7r7L7L6L7L7m2m2L3L3k3k3J5J5O
33255a56OJJj4q9j1J39J3o1J4Q9k9j78N2J27j42PK15j35j38J10O6rJ4J5o6o5k9l0M5M5p2p2
33249c37N3N3L0L0L0L0K3K3j4j5o2o2O2O2o6o6N8N9J2J3o2o3K1K0J1J1J33j6j91m1R0Q9j68
33242b50k0J09m2N3N2p9p9M5M5j9j9K7K7r3N6O6q4p3P6M8M8J3j37j3J37o0o0L4L3k9J21M6
33236b1j04n4n5J1J1L9L9l6l6P6P6r9r9j0j0J8J8J14l5J2J2j0j0j0j0L2L1m3m3K5K5J6J6R6
33230a8n3m4m4mmmnL0L0pql8l8n6R3Q4o6K7K8J8J7k0k0n1n2K3K3nnnnj7j7lp7pJ42P2p8r4
33222b58N4R2n8j18L1N5k0J2J3M6M5n7n6K7K8r6N5O3q6K5J74n4n3J0j39L6J12q8O3N3j97M2
33216b44J17l0M5L5j16m0J09Jp3K5K5q7O3R1j58j4J35L5m0o5j40K2J71J16j33j71P9P7p3K3
33210b15R7KKj7r1j7J32O2q8o1Q8O9j80k3J26n6j31P4P4o7Q2J35j15j73k4L6L6J01m8r1N9
33204b22Po7Q2Q2m8m7KKJKK6K5j6j7J2o2J0J61rj58O9O9p8P1J17l0j73k3J7J7j48KR3R2mm
33197a47p8p9Q0Q0n4n4J45mj30K1J9J9K8K8q2q1R2R3m1m1m1m1j1j0J14J14n0n0Q1o9m1J08
33191h2j7j66%J49K5j25n6R4O6O6J6j33o8Q2J0j40nJ44l5l6k5k6P6P6j07j08J94M4j80l0J5
33185b82J5O2O2POl0l1K2K2N9N9j03j02K1K2LKKLrqrqL6L5n7R2Q3o6r4N5l6l5L9L9L9j09j19
33178c13L0J38j1PP%Jk8k8j15L5J68J9j05M5K6K6j2j2r6N4J9J8rj0n8n9J6J6L0L1r4r4J26
33171b32J25n8n8J46lp7P1qrl7l7M5M5l0l0k5k5M1M0J6j34j25J25J09m0j5j5L1L2o9Q2J08
33165a1j42j32J18k5k4P5P5j02M7N6r3n7R1kkl8l9jjM4M3q1q1P4P5%Jm1m0Q4Q4j41j41Q4Q3
33159a60j00r9P5P4jjL6L6j0j0j%o6Q3J8j32K9J79q9q8j3j3K5K4jjO4O5J1j39p3P6P2p8k1
33152b29k2RJ0M7M6J%R9m9j82O7j7j6J71K2j02M7%%J9j30R9J00r3r3N3r6k1J28RQJ02m8o2
33145a23o3MLK4K4n1n0J6J7l9J10L1j18K1K2j41J0R9J00mlp8p8K3K3k3k4J33j7j00M8J03m6
33139a47k8k7k3k2J46mp7P3K6j23L6L6r8r8J12J12o2o2O5O5rj0nnp9q0N1N1k4k3N0N0P5p5
33133a33j05J44M1j08n2n2O4O3o4o3J11J10m1m1l1l2qJ41K6j24q8O1M3M2o9o9OOqqp1P9J94
33126c6n6j86O3O1j88RJ58jjn7n6mJ47j3j2K0K0n4n5RQRQj5j5j4j5J6J6J10m0l6J13n6n5M1
33119a57M1q3q3opO9O8K5K6llr7N4llR0n8j34J6Q4Q3N3r7l6l6m5m6O9O8n6n7M7M6k8k8J09
33112a18J08o5o6j5j4O0O0k6k5O8q2j52lJ22k8q2O7j7j67J28J28j05M4J50r9j36J14J05m3
33107h9o9o8L1L2L2L2r4r4Q0Q0L3L4r1r2L8L8K8K8L9j10j02J49J0j39M5M4n3R6o3o2L3L3o0
33101b51Q9J7j32j0O4J20M4q3q4M4M4OOo5o6N9O0m5m4J19l1j22m9P5P5k2k3N3N2m1m1n5K0
33094b17Q6o3j2O3j07l3J61q8j12J38O6q4Q2Q3n1n2L0K9m5m5KKKKllklk1k0k5k6J32N8j69
33088b45j9J80L0n1n1K3K3n2n2K6K7j2j1lkllK5K5r9j00J40J40q4q4K9K8k3N2R5n5m5K9o6
33081a88o7O4O3J1J2l5l5O1q9r4N6Q6J1o2k11L3K82O4j85p7J73K7j23Q4Q4n0n1k4k4J3J3Q
33075a70RQRm5m6Q0P9m8m8K2K2N8j7j05M4P3p6o2J2O2O1L5j14o6Q3J21k9j97m9P8P8jp6KJ52
33068f1m8j23N4N3M0M0q5q5P1P0j06l1Q2o8k5J24j08j07J69K1j60rO4j2l7l8Q2Q3k8k8R7R7
33062a2o1o1j0q5m9R9M9M8p9q0M6M5J0J1k6k7j9j9J19l2j41J08%p4N1N1k8k8n2n1K3K3O4O4
33056a23o1o1R2R1j32j33O4O3J2Q7L2j18m8J01N7r2JJJ2J2k5k5j3j2J0Q6P5p4j16L4M3j06
33049b66J6R0J8n6n6J8O7qqO6K3n3onOPq7O3J57Po4o4l7J14N9j88j26J24Ro5N0N1l0k9k3k2
33043b48J03K8j49JJ36j13l7J13N1k5K8m8j04M6Q1o9n4R4m0L4R4n4q1P0k5k4L7L6l8l8NOJ4
33036a70J5p9P0L7j12L5J11o6o5P4P4n0j24QJ58n6n6L1L1jkl2M2N7r4j04M6J20k9j26K5K11
33030b1l9k36J4J14M0K8j21oJ44m3j18N8N8J9J8l1M3L3r2n9J5L7L6q4q3OPM4M4l0l1o8o8J58
33024b14J57j16j16Q3Q3m2m1KLP8P7l0l1J4J4j39j4J60L5j01j01J6J6M1M0q3q4Q5Q5J0J0q
33017a11rq6L8R3l3j03K0N3k2j0rmmK1R5k8j52p4N2O3O4lmnom3Q1N3k2m8m7J3J3J3J2r5r6
33010c30P9P9o0o0O5O5n6n5J08J08j0j84l2R2M2M1p5p5P3P3n7n6P2km5Q0P9j46pJ18r2r1M0
33004b19M1j0j1j0j1M3M2m1m2R1o0r4J56J73p4q7j1mmJ5n9n0J00o9o8J02K7j44ON5k0L2L1
32998a74m1m2L3L4J7J8J11l9j36J2M6k9o8Q2Q2o8o2J4L6L7q0q0R4R4JJJJJ2J1J1J2q1q0n0
32991b70J01P0p9K4K4j16L4Q1o9l9J10L6j14m6J03N2k3k1k0l5l5J05m5n4R6N6r3mP0nnp0p1
32985b52R1J65oj56l9J10j1q5j7N9J6n9KKo4Q4R9j51q6O4O5O5jjl5l5l0l1j3O1L8j11n5R5
32978b22M4l1J5J6J1J1llllN4N3q1q0O9q1oJ44j09j08J19l1J4J63p2j47J26k4j75P5J89o1
32972a37j18L1N8j7L4L5n3n3n2n3Q3Q2MLN2k2p4P6N4r5l9L6p7lR1n9l7J12L2j17K0R4O2q8
32966a35j06M3J09m1j2j2k1k1O7O8o2o1Po8l5J15k4k4P4p6l8L6j14L4J80p0j44J05J03m7o3
32960b33J1k9k8J3J4N4N4k0k0j1j1K1K2K5m9k1J28j4q9M2M2q8j3J13l7p2P7pj56O6O6j12L9
32953b23J25k4R4n6j97N2J67q2j7j8n2R8P7p3j7j6j2j2n0m9J27J26r7r7k0k1N5N4K1K1m4m5
32947b05n9R0O2q7k9J21j06j07K02N3q8q8kkL5L5l1l1l1l1N7N7m3J07R9j50j50R9J39j1q5
32941a80q6L2L3L2L2mnm2m2J01J01p4p4l4l4L1L1N3r6k2J28p6p6R2n7NNP1P1j05j05J19J20
32935e5j21j20J04J04q7q6L8L8k6k6l5l5J61J2j13L7lmL5L4J6j33o8Q2Q1o8K5K5M4M4P5j74
32929a99p6J73M3k07J2J61o4o3L6L6l8l9M1M1l4l4N6N6o8o9R0Q9l5l6o4o5k5J26j0r%%K7K8
32922a20j10M0K25k3j97N1M6j03q8O2O6O7m9m9K1K2K1K1k3k2j07M3J9J9K9K9n8n7J11l9q7
32916b40O2L5L4N8r1q2J68o7k15J17J18j32J7R2n7j4j3m8J01L8k11K8J78p5p6J42prrj18L2
32910b44J59r1j28J21J27k3KKp6p7M8M8j33j34J40J40j2j2N3N3Nj45p0Q0N0N0n0n0j50R9N2
32905a66r8k1J28L5L5j4j4j4j4J%l7l8P4P3k9l0j5J34L7k11k5J24r7r6J77K8j34J5L9L8j4
32898a29j5m7m7j9j9J32j6k0k0K2K2j5j5J6J7k1k1KLJ33j6j07M2J66q2k33J5J06m3kjm8J01
32892a59J72p5k20L0K00m9j14L5LKM9M9L4L4j43j44K8J77r4r3J11J12oj56q0P0k4k3M2M2J27
32886f3k3m2m3n2n1J08J09n4n3rrJ22k8j10M0j7j7pqpqJ2J1J1J2j5j4j5j4Q1Q2l1l0l3l3K9
32879a69K9j25j26J37O3jJ49L1j18q3q3m5J05R4K0N2r7k2J27m0j15R5K1o8Q2Mp1L2m3n1R8
32873a18O0q8m8K7L8j11r4J56R0n9k7k6o7Q2Q3o6j5O0J5J4K0J9n7n7ONk8k8J0RJ8J8J8J8L8
32867h5L7n5n5J6n8m8J02K9j20J4Q9K0n4PQ3Po7j05l0Q8J4r1N9O8oQQm0l9m0l9P1P1QRp7p7
32860b78O5O4m2L2Q4o6r7N2M4l2l4M0opM5M5m6m7Q7J2j09M1J1o3j1j2k0k0k5k4N8j7J1J61
32853a04Np0N6N6q8q7L3L2N9j6o3Q7o6j40L5L5jkkkOOONJ9J8l3M2J09m0p7lJ05m5q7O3L7j13
32846b25J4Q8o0o0J19l0j48J02J02j47J5J64j12l7J27k3rrk6k6k2k1K5J00P3p8q1nJ7J7kl
32840a61R7n3j27J22J77j70j01N0j9j9m6m6P9P9K6K5j51p6J37j2q3O7m8m9L6L6P2P2j52j53
32834c91J25J25m0m0j8J31O8j82l7L9N6N5l5l5N3k2o3Q6O0r0j81O8J99j50l6J14o6o7J05J05
32828f4j7r3jJ49l1j80P1P0j4j3n6n6K4K4m7K8P9p0k9J20qj58j1O4R2J8o2o1N9N8n0n1L4L3
32822a49o1Q9Q6j64r5J53N4r5q6O3R2n8l8l8P7P7q4q3R9J00j37J2R6n4p5P4r4r4J43J43l2
32816g9l2l0l0LLL1m3j27K2Q5Rj3j4K6K7K1K2Lp2l9J11o7o7O8O7r9r9P5J49N8r1n4R5q4j59
32809c24J17J17q0q0R4n5p9J70K5j24K9m5l2K18R2j55q9O1L3m1n3n2M2M3NNj7j8j7j8R6R5
32803c7o6o7O5O4m8m8j3j4j4j3J9J9K4K4k5M8L4j16k5N0l9l9J9J8m4m5L8L8L8L8m1m1OOj09
32796b96M2Q8o2l2J18J36j13j15L4O5q4k9J19K8j21qO7k2k2k8k8J09J08q3q3L0K9J6J7k1k1
32790a62J2J2n1R9R0j57j49J00j3j3R5n3l1J20M7j02K5K4k2k3k8k9L4L3n2n3j6j5P7P8q4q4
32784b91J27J28o0o0L9L9k3k3k3k3k3k3J2J3QQl3j07k2J28J29k1j4j5l0l1QPK0K0j7j7k8k8
32778b26l2l3J57Q2j82l2R2n9L5J10p1LJ21j27o9J81O1j86o7Q4K1K0n8n9N3N3l7l8P6Jo4Q6
32771a04L9l6o3o3K0K0MMk4k4OJ55Lj47q5O4M9M9N1j00N3N2p5%Q4o6p1MJ5J5OOOORQn3n4l3
32764b70l3P9P9L3L2k9l0m6m5J7J7m0m0N7N6q2O8J33j16n0J00Mp0L7L7onm5m5O8O7q2q3KK
32757b29NJ55j1j60o8Q1K5K6N2N3k3k2m0m1P5P5j4j63nmPQQPj8j9N6N6L3L3r2r2R3R3p2p3
32750b05q4O5J8J8K8K8m6m7J6J6J6J7qpO8O7p0o9Q9o1rrj8j8l4l3L2L2O9q0MML1L1m3m4J9
32743b17J8N6N7k0j9L7j13o6Q3rj0k3k3N2N2q6q6Q9Q8k4k4J3J3j3j4j3j3J6J5N4N3n2n2J4
32737a67J3l7j86L8J87k2k3J54Oj31K0p5p4P1P0j3j4J9j32pJ43m1m1M3M3o9o9N6N5%%R3n7
32730a47q7O1N3r7J0J1JJrrk8J22N5r4p6p6J03J03p2p1M1M0LMJ0J0j8j8p4P5Q5o5o2Q7poN
32723a36MNMO6O4n9n9kkl0l0m2J07P9p0o6Q4%j50K7K7J8J8n1n0L4L4o4Q6M8j01QRr5N5R0o0
32716b00L3L3o9p0O5O4n3R7K2j28N4N5q0p9K7K8J11l8k9l0pJ41M5j05M1M1j42J07O8j79jk
32710a80j04J45J30k19q2J68O7q2J7J8m8m8J11l9j9k0l8l8R9n0n1R9M3M2k3k2L1L0r3r4K4
32704b26K4j4j3P4P5o6o5J26j23j13K35J1j38N1N2n4R5o3o4N1N1k4k3kjl9l9Q7Q7q7q7j3j2
32698b47L4L4p4P5J41j08j32J7KJj7J33k6k6JJKJk4k5N1N0k1k1J6J7j7j6K1K1n9n9J6J6P0
32691a52O9n5n5L6L5q9q9O4O3j1j1%Jj8J31K0j30KJK5K4K5K5m0l9n8R2P8p2poj43PJ90M1j82
32684b28l3R2n7j9J31N1r8l7L8j4j3K2K2K7K7q5j0J15l4j13L6O9q1QQ2opkkR2n8j59rJ4o1
32678c00R8R8q1q1N4N4k0k1M3M3l2l2mmqrJ18M3j79k8O3j1M0M1q1q2M4M3K6K7m9m8J2J2J2
32671a99J3O0O0o9o9O8or5N5P9p0r4j9O3O3n7n7P0P0n4n4R8R8p6p6O2O1o2o3K2K2j6j5j9j9
32664b25N6N6p3p3N2N2J3J4o6o6N9j6n8R1l0k9N4N4%%L7L7r4r3M3M3J0J0J0J0j7j7n5n4K8
32657b37K8J9J8M5j05O6O6k4k5R6n2p4p4K9K9K2K3K2K2o5o5R8R7o1o1k3k3L8L9qqN9r1q1J68
32651i3J42k05j07J43J5j36L7L6q5O6k9k8J16l4k02M7J24J23p3p3K1K1p8P1J09j41j2J37q4
32645a72q3J13J13j09j08N3N4j8j7M5M5k5k4j18L2Q3o6n7R3L1L1L8j12M8M7j73k4K04m5j45
32639b66K04J0k40O9O8r3N6pj56J31J31j6j6k5k6M6M6j54mJ08m2jjj10M0J44j04K3K3j55R4
32634b23J31j18j2j1k7k7Q4Q3k8k9M0M0m7m7K9K9K9K9p0p1N1N1r6N3l0l1K8K7lJ46p4k24N7
32627b61N6L2L1m0m0J21k8j16L4J9J9K8K9N1N0j11j11O6O6O2q7nnJ3J4N7r1qqm6m6L2L1J01
32621i1m8r6N5N8r2O4O4k7k6J1J1RQo3o4J15l4j31K17J24k23MLj05M3M7M7j1j2j2j2LLn9n9
32614b79O9P0N1r9o7Q2J7J6Q4o5k43OK43R5q4q3j25K5J17M2j07M2J18l2p7kk5N0Po7J7J7n
32608a92oL3L2p1p0N4N4l9l8L6L6j9k0J05J05q8q8L8l6rJ41J7j33m8K7k4k5onO9O9q4q4R2
32601a77J8r9N0N4r4o5Q5L3m2J2J1PPP9P9m5m6j4j5K2K2lmJJm9K5P6p3j26K4J43om5K9n9n9
32594b43JJL9L9l8l8Q7Q7n1n2P8P8j38o3K1j29J5R0L0K9Nj44K1J70J8j31j0O5P1mp8mJ8n6
32588b16rj0KKM0M0o3o2J9J68P6p4j40J1M9N0P8p2j25K5R5n5o8OL0L0J1J1k6k7ONM3M3JJp4
32580a79p4M7M8k7k7N2N2j7j8j5N9J01m7j33j33o8Q1J63q6q7J63N6r5l6L8pqP2P1o8o9POj4
32574a92j3j4j4N8N8o5j40J5J65m8m8M1M1MMkjkjj01j00J24J24q4q3R1R0o8o8m3J07Q9j60
32568b36k0J29m3m3l4l4Q5Q5m0m0m5m4J30J29q2q2pqKKp3p2J40J40l4l4K7K6jjj44ON2r7j10
32561c71L9O6O6L6l8m7J02k4r8P8P8l3l3M2M2p8p8M8k7r6N4J23k6K2K2q0O9Q9o0j24m9q8O2
32555c12J46lj5N9K2n2r5N5K2j27L2J81r5r6J48jl4M0M3M2j37j37J56Oj72k4J60Q5m7m8P3
32549a25p7p7P2%%RRJ1J2J1J1PPM4M4j47j46J78J04j58j0J16l4l6L9j2j3j6j7L5l9j7J33l8
32542a20j13PPLKO8O8j6j7O7q3q8O2N7j8m1m1K1K1J2J1O5q5q5O5J0J1mp9l9J09N9j6J5o0o9
32535b34NK7m9j0O4j1q6J40J40j71r6J26k4qO7j11l6J24k5j49%R0J6O8O7q2q2R2R2r8r7k3
32529b74k3L0L0J04J05j04j03K1K1jj%jK4K5K4K4k4k5L1j18j20K9O0O1L9L9M9j01noj4j5J9
32523b00K0K9K8j49%J34j6m9J02o7o8N8N8j7j7Q6Q4m4j94p3P7N8N8r5r5Q9R0j50JJ75K5j06
32517a68j05QQ3O1q9%%JKP2P1l6j12J7J66n4j28m5L1R2R1p7p8K5K5j3j2K3K4j4j4K9L0j38
32510b32J0J34j6m7m7k8k9J31j9K5K5o9o8P1p7lJ46q8q7R6R6p3p2L7L7J63q5j13L6Kj48K1
32504b71K0k7k8M7M8L5L6r6N4P7p3n4n4N5N4k1k0O8O8j50jR9n0l2l2M5M5p9q0O5O4n7R3j7
32497a69j6O7O8o2o3o2o3N6N6rj0p0P9K0j29kK47l6l6N9r0j24J25J10j39QJ57j29j29N5N5
32491a76J0J0o5o4Q5Q4l9m0K1K1n4n3L1L2L2L2p1p2J53Mj79P0J80K9j08j08QPn4n5J20J21
32485h8n5n4qql2J18R6n4j89O0J04j46r8J51L3L3J3J4o1o1J8J9j9j9M9M8j10M0J6J6j2j2O
32479a92NOOl9l8L6L6j1j1j1j1M0M1q5q4P1P1r7N2Q0p0k4J27m5m4N5N6j90N9J44j06k3J27
32473f9j3j63K4K4NON8r1r0N8J4J3K3K3onO9O9q0p9l3l3k9J20M5j04J3J2M1M1k2k1onj03J46
32466a48J46j03l1l1n5n6J95M5j79k9JKK0K1n2R8K25j22j83O5O3q7J5J6q7O2N5r5P3P4q4q4
32460b50M0M1K3K3n1n2k7k8M7M8J7J8k0k0oon2R7PQJ7J7K3K3n3n2M5M4q0q0N3N4k1k1N3N3
32453f8k2k2llllm3m4m3m3J26J25n8n8N6r4j28J21J30j18m8J03k3k3L2j16J05J06q8q8Q8o2
32447b09o2Q8J5J5n1n1R9R8p5p6P4P3n0n1o0n9J5J6K1K2J2J2R1n8j30J19K9k20K6J75o0o1
32441b73P4P4r2r1L3L3M2M1O0q9n9R2lkJ4J3J3J4m3m3n2n2J18l2N2N2o8o9N6N6nno2Q8M3j07
32434a79o0R0o4o3J29J30j69j9N5r4O7O6j26j27J99M9j34J5R2n8L6L6j05j06J68J9j68Q1R1
32428a49n9K6K7k9J20J0J0j7j8J2J2p2p3J11l9j13L6N5N4j10j11R5R5K0K0k9k9n7n7o9Q0P0
32422a78P1j01j02Q2Q3j32J7J58r2l8J11o4o3Q6Q7J2J2m0m0J6j34o5Q5O6O6j27j26J07J08
32416a35r8N2N2r8O2O1p3p3mnmnO2O2l8J11J06j41r8k2K8K8n4n4O1O0n1n1O5O4m8K5P0p9J9
32410a43J8q5O5J36j13j35J14%p4R7R8j44j44N6N6N6N6jkl8l8K2K3r0q9L6L6kjK9K9K9K9M
32403a10Ml4l3ooonl0l0Q2Q2p9p9Q3Q2L8L8j00r9O4O4m8m8j%j%ppL1L0m3m3M4M3n9n9K7K8
32396a93OOn6n6J08J08j03j04O1O1k7k6mlR0n9m6J03l7l7J07m3j42J08l1j05R1J5j10L8N4
32390b26k0J0J1OOK1K2K2K1L6L6n0j25n7R2O0q9p2P7M7M7ooj0j0N3k2j67j7J48j01JJ51p8
32383a89p9J32j8l6L9qqk7M8O2q8p3P6k6k7J07m3l7l7j34J5J55Q1K0n4j01M9JJJ24M9j62j2
32377b00L0j20N7K06n0n0n1n2L5L5llklK6K6o2o1P2P2m5m5M2l4j12L7L5L5J39j2k24p4J82
32371a74L3p4%L2m2k6M8m5m6J62J2q4O5J7j33P3P3o9p0O3O3K4n1j40J0J75K5j37J3M7j03J9
32364b40J68r7r7N9N8j25K4J12l8L0L0j17L3L2k18n5J93J55Ol1l2QRQQp3p2J5J5M8M8l9j88
32358c63L1K79r0r1J13l7r4J57j05j04J97M8j53R5L0j19NOj4j3J33j7j38J2J57Ro0o1J9J8
32352a50J9J8m1m2K1K1M8M9j3j63j09J40P5p5K7K6j13L6Q1o9K5K5k4k5O8q0KJ51j9j69N5N5
32346a50M6M6q5q5O1O1j28K2N0N0m8m8K3K4r2N8J20k9j3j3n9o0j0j0N3N2ppN5N5k2k2k2k2
32340a56QQk9l0QRr2N8J31j18r1O0j%J30k0m3m4o0R0Q0o9K4K4o1o0J20k9q1O9O9q1n4R4N8
32333g9r2j28K3J09m0k1J28Pj43qpR5R5o7o7K0K0m7m7O5O5M4M3m3m4m6m5M1M1nononoQ8o2
32326a35j09L9RRl1l1O5O6j31J9Q2o8O8O8j53lJ35j14j04J45K2K2m9m9O4O3p3p3J03J03j09
32320a50j09L4L4n4n3K3K2K2K3M2M3k0k0L1L0m0m1j28J22R4j55rJ40k1k2l1l2N6N6j3j3n0
32314a89n0K4K5o3o3P6P6m5m6J06m4LLjkkjJ9K0J9K0q8q8J43pj13L6J05J04j01j02L5L6j0
32307a65j0j0rO2O3M4j06j48JO9O9k8k9P1p8j11J38k1k0Q5o4j30J19Q4o7L4L3n3n3J27k2q0
32301b05O9O9q0l4J15m0m1jjj57pJ62J3ooo6o5M6M6j4j4m6J04L6j14M1M2jjjjPPl0l0m0m1
32294b85lkJ12J12M4j05j08M1m3m2l5J15J43j06o4Q5L2j17J0J0NNK1R7m0j88kJ48qqL9M0k1
32288a18r6p5P5P4p5J7R0K4n0j5O1k4k4K2K1j16j15J19J19m8m7P2ln5R5K0j30j6N8m2m1MN
32282b14o9NJ69J9j31J9p5p5J19J19r3r2Q7Q7m9n0LKM0M1K3K3o5o4M6M7m1m1N6N6L8j12r1
32275b63N8Po8N3N3j5j4J5J4k2k3ppP5P6%p5o3Q6O4q4l8L7pq1J4J63k4r9L9L9o6o7nmR3R2
32268e4o9o9M7M7p8p8L4L4L3L4p7p7M8M7P8P8r6r7j0j1K6K7J8J8k0j9l4l5MLM9M9J2J1K6K6
32261g5r9j00O2O1j07M3J30k0nO9n9o0l1M3O6q5q4O5lp7OQ2j%l3l3RRRRM0M0LLK7K7r8r7R2
32254a72R3q1q2N2N2p2p2P1P1n3n4N1N1k4k4pqpqL0L0m5m5M9M9N0M9k5k4K8m8j12L7O5j0j9
32247a64j9k4k4J3J4QRP8Mj22K7L4j16N5J30Qo7j09l4R7n2J9J67n1k00k6J23J06m3j22m6J07
32241b20L3q2qN9J33J5j34j19L1O1O2j0j1M1l4o1Q9N5r3k9J22m7m7K3K3rj0m3L2R0o0p8J71
32234e5L0j19POn8R0K7j23p6P4P5P6m0l9KLl5l5N5N5j9r3o0Q9M8k8m7K7J12l8j41QQ3o7j17
32228c23L2O3O3K1K1kp7m4J06R9j51j00J50kp6L5L4pprrrrP6P7r8r7j9j8N7N6K0K1j04j04
32221c34N3N4k0k1N8N9J2J2M7j03o5Q4m2m2NMk0k0N4N5k2k3N3N3n4n3K1K2M1M1q3q3J22J22
32215a3j02j02l0l1pO7J43qj34o1N4N3L5m0j11L8J61Q6p3j48k4J24K2n4l9m0K2K1K2K2k0k1
32208a88L6j14lJ47p1p2M8M8k7k7K5K5K5K5l9l9L6L6L0K9r4r5M8M9l1l1Q3Qj14L6J27N3p1
32202a02p1k1k0K1K2m2L3Q4o5j33J6J30N6M1j09j22K7J26k4noK5K4j00j01R1R1m1L3Q8j61
32196b15q6J62k3r8J28k2j4J35r0j65L7L7L3L3m4m3J20l0n7J8M1M1l5l5k6k6o7Q2R2n8o2Q7
32190a50L6l9OPN4k1j04M6N0r9n1R8mnL9j10m1J09J04K9m8m9K7m8r1O0RJ0j8j9R0R0j35j35
32184c03J11J11j4j4k7k7K0K0j27K4J47jp8p7L8L8K7K6K6K6n0n1j3j4L0K9q6q6l5J15J05j45
32177b55LJ51q2q2P7p2M7J97n9j34pql1l1J03J03j16L2J08m2j2j2j15L4O0r1j0J38m3j18N7
32171b10N8lkllk3k3N2N2j13j13J11J11q4q5L9M0j3j2O2O2m9m8l9l9NJ56L0j19O7O6o8o7N0
32165a55N0l5l4J21k8p4P4N0r9j37J2J17l2r8N1mnJ61q8j17J33k3k3J9J9n5n6K4K4O2O1n8
32159a43n9k1k1N8N8j6j7klq7O3L2L2N1N1j45MM2j08M3M2r1r2J16J16n8n9K6K6m9n0R0Q9O
32152g6NL8j11j11L8K0K1m5m5M2M1nnN3r6k2J28k8k9j9j9K7K7K8K7lmR1n9p9P1Q9j60j55n
32146c30P4P4l4M1J17j32q4J65p5p5J17l2m7J02Ok44o9J80O9q0J9J9K4K3l5M1J36j14q0O8
32140a56j31J8K18l2j47Kk3k3K8K9K8K9l9l9J74K4j09l5j1j1M6M7J5j35pJ43J4j36j01k6J02
32134b44J02n0K4P5p4n5R5qqP1p8p8P2J2J2n4n3L9L8q6q6J23J24n1n1j6j5P4jq7O2J05m5j70
32127b82k0J99N0j25n1J14M0n4n4O6O6p1p1MMK2K2m3m3J6J65M5j04l1M4q3q3Q0P9MMk7k6j8
32121a62j7q9O1J26j23n3R7j3j2M3j06N8N7n4K0O2q7L1L1p8P2R3j57n3R6M0M0k9l0P2kj24
32115a90K5j6r2R4R3j14L4L5j15L0L1n3n4J06J05p3p4Q2Ql5J15k9k9J8J7o0n9J3Q8Kj48j9
32109b64J31NNJ4J4k6k6k7k6n1n1P3P4j5j6O9O9j91m2J87L8j02k6m1m1O9O9ook9l0l0l0K8
32102b31K9K8K9K9L0r9r9N5k0p2P9J22k7o4Q5P2p8r7k2%P5Q9o1LP8n3n3K8m6q8O2R1R2j24
32096a58j23M2M3l3l2L7L8nnN9j7p4P6J32j16j31J9K4n0K9J03jp7l4M0K3K3K8K8l4l4MLm5
32089b18m6K9L0J7J7M2j07p4J74L5j15M9M9j16J33Q0j69J9R4j06j05K3K4O9O9m5m6m7J02O9
32083g0q0l8L6L1m3p7kLp3M5J94l1j07Q4Qj62j3J22J23N0r8q2O8n4j28K2R7J2J3p6p7M8M9
32077b06M8M8l3j82k7J23J5R0N1r8nP0j91m1J93M3p3JK5K6q5q4M0M0k6k6M8M9QPl0k9J7J7
32071a77J7J7M2M3j19j20K1K1K1K1P0P1m1m1K0K0o7o7N3N3n9n8K7K8L2L2k1N3O7q3o5Q4rr
32064a23L3L3j09j08J40O6j22K7M7j01rqllN9O0l1l0N9j6p8P2k6k7R4n5r7N2M9k5o2J2Q7o3
32058b06j48K01Q2j68LJ52j29n4K31j9k14L4J00n0NNo0Q9L2j16O4O4p8p8O1j4o6Q4Q4o5o2
32052b36J3q5j0J21M6l7L8m4m5P4%r3N7N7r2j6N9MLj8r2KJ52ooJ3J3p7P3J0j39P3P2q3q3Q3
32045a99o7j32J17Q5o4P3P4q8q7J49%j42J08M1j07N0N1j31J9N9N9K5j25L1J80n0n0n4n3N9
32039a69N9J9J9r3r3K2K2K2K2M7M7o5o5mlr7N2R7n4M1M0L0L0n8n7N3N2l5l4j4j4o9P9K9j21
32032b63k5J25POm6m6kkj15J35Q5o6M4M4j09M1Q7o2q1O8j6j6mJ45Q2o5m4m4j6j6k9l0L2L2
32026a64j0j0K8K7n8n7K9L0RRRQj6j6K1K2k9k9k8k9K0J9K0J9mnJ17l3K7K7j07j06P4P4rj0
32019a31M9j00j00M9K0K0L0K9k9k9k9k9K3K4P0p9m0m0P6P6K7K6m7m8k0j9J9J8poppL6L7o4
32012b02Q6P8j71j2j2m8J02J11l9j12L8RJ0R4n6j03M7N3r6L4L4m6m7J40j09m2J08k9k9j3j2
32006b34O3O2o1o1N4N4K1j28o3Q7P4p5p5P4Q2o9K6K5k4k5J07m3j28K3Q7o1K2K1j18L1J04m6
32000a94k8k7M8M7N7r3L5L5m9m9l6l6L7J12N1r9k8J21nj55J3J3j3j3P6Jq8O1J04m6r0N8Po7
31994b40M7M7j0O6N6r3m6K8JKOOj6j6r0r1R2R3l2l2J3J3k5k4J1J0J48kj72P8J47j02j27n2
31987c06l0J21P8p1l4J15N9r2o0Q9N9j91n1R8N1N0K4j26M9J24j01j75kJ47K8j22PJ57L6m0
31981a09j16m1P8MK4K4l2M2N6r4nonnnnJ6J7J7J7o1o1J3J4M3M3k7k7l0M6R7n3o9Q1J13l6j70
31974b12r6J26J27r5r4n5R6M1M2j5j4m4J05P8p3j33J6Q1o8L5L5m9m9k1k1N3N4n6n6J68q1o4
31968b39Q4K3K3ooooj03j03J21J21o1o2O4O3nnq0q0O8O8j07j06J20J21L0j19M2M1j42j43J60
31962b30J59j14j14Q7Q8m6m6J46kj37J3M1j09m6K03J37j10j15L6j7j7K9L0ONONq4q3R0R1l6
31956a34l5L9L9J8J7n7n7LMLMK3K3n2n2J9J9j8j8J15J14n8n9n7n7J8J8m6m6J22k8j14L5OP
31949b42J33j6j50jP4p5J8J8K4K3J17l2j17L2l3l3J40j0j43OJ05m6J1J1K4K3n1n2N9O0j6j6
31943a55KKk6k7j13L7J12l8P6P6j07j08P0P0L9j10p0Q1O1O2n7n7K7K8n4R5K1j28k2k1m9J00
31937a83N4r7klN8N8j7j66l1K18k2k2J94n4j89O1P4p6L4L3r6N4j2j62mJ45k2k3L7L8L8L8o4
31931a11o4J1J1J6J6k1k1mnp9p9J13J13j11j12P6P6JKn5n4K1K1mlL4L4OOOOJ6J5j15L4J16
31924h8l3j5j5j7j7j8j7M7M6l7l8Q9o1n1n2L9L9N8r2J7J67n8k07l2J17K3K3J6J5J6J5l3l3
31917a87l2l3N8N8j6j7j9j8RRJ13l6k7k7o2o2J9J69O1q9NNJ6J5o0o0K5K5j3j2K2K3M1j09q9
31911b95O0M1M1M3M2q2q2j1j1j2j1K5K4K5K4JKJJpopol5l4J40J40j72j73N1N2M9N0J8j31j7
31904b62J33N8r1q5O5J8j31J00J00q4q4J00R9k5k5L5L4j25K5M0M1p5p5L5L5kll2l2M2M2p3
31898b02p4m9K01k4j73J11J10j33J6J41rqqn6n5N4N4j14L5P9p1j4j5l1l1M4M4mmONr2N7R7
31891a13R8r1r0L4L4r1r0J74J73m0j90p2J77k3k3M8j01q0P0k4k3L3L3r2r1J31J32m3m3o9o9
31885c21J05J05j8j7j8j8K8K9rj0k0k1N4N4l3l3p0p1j5j4O0O0k2k2N3N3m3m2L2L3k7k6J2J1
31879a81pqQ6o3o1Q8nnj3j3mmq9O0J26j24j05M4O1j4L5L4L0L0n5n6P0O9n1n0j4j3j6j6K2K1
31872a91J7J7K1K2r2j6J09m0j36J3Q7J2J9J8k3k4j3j3j4j3J0J0J0J0M1M1q4q3rrk8J22J22
31865h7k8j02M7K9j20J4J63o5o6J9J8j2j2j2j2K6K6K6K7k3k3J4J5M2M3q3q2N5N4J8J7p9p8
31859b31J00J01j23m8J28k1m4J06p1j45M2M2J%k9k9R8K3j61j0O9q1J0J59L3m2OOJKr0q9j6
31853c03N9J61J0p0p0k8M8O1q8n9R1J6j34J2J62n7n6M4M4l0l0m3m3L6L7J6R1O3q7m9K6m5J05
31846a10Rj40L5J10p8p8N1N1o3o2O2O2j9j9N5N6p0p1MMQQk9k9J02J03p1p2L5L5l9m0j4j3j4
31840b41j3j2j2O2O3m1m1L3L4l8l8M6M6j19L1J65J5j64j4Ro6P7P7n8n7N0k4QJ57n6n6K8K8
31833a21ppn8J6Q2o7j6j6j5j5N9O0k8k8j22K9J15l4N9N9j20j20N3J27M8j01k2N3M3l1JP6L6
31827a2j14o7Pn3n3K7K6P0P0n6J9K5j25%J49j1q5N0M9j64j5J82o8j38J11M0j10O3O3k1k1n7
31821b19n7J8J8N7N7j8j8K9K9r5r6J43J44q1q1jkp6p6M3M2M3M3nonoj5j5j6j5O6O6n5n4K3
31814a91R7K4j25n1R8N6r4j3O1o5o5J8J8P0nq9O0J3o1M8M9Q1Q0j59j59J14l5n0K00P5j73p9
31808b52P0J02m8j40J1J35j5j20K9O0O1k9k8R7K3j75k6R7K3N0k4j03k9K8K8L4L3n5n5K0J9
31802a79OOn1R9Q4o6m8m7poL0L1k1k1J7J6L1L0m4m5PPq6O3Q4o5%%j38J2R6n4N2K01j26j27
31795b59J19l1l1J18j09j10P4P4KLKLJ5J6n0n1n3R7J2J2M4M5l1l1J0J0o4o5K8K8p2P8J20j29
31789a76o4Q6rqr3N6N7r3%JK4K5K5K5K2K3O9q0o3o3LLM3M3J5J5o3Q6K1j29pJ43l4l5O6q4q4
31782b34O6l6l6M9M8o1o2O4O3kkj2j1M9j00j72P7K30j9j38J12nj54O9P0k8k8k8k8R3R4q1q0
31775b33MMO9P0L2j18p1p0N1N1k3k3N5N5j9k0JJR4n5j38J2J77K8o8o7kkp1p0N4N4M1M2l3l4
31768b22O5O5p0o9J33j6k56pK49J00o6o5q0P0k3k3J16l3j58qP9Q0l5l6J1J1j7j8n7R3Q3j66
31762b70m7J03k2J28Q3j67j01M8K5K4j25K5Q3Q4l1l2OOr4N6K13l6j95m6R0R0k5k5k2k1J6J6
31756a63j6j5j6j6J8J8RQQ1o8J5J6l3l3l3l2P8P8m6m6N3N4k0r4o2Q9J3j36Q3J59o8o8O0N9
31750g4o5o5mlmlJ8J9N6N6n1n1k7M7J00n0q2qK4n1k4J27Q6o3r1j6P8Ml0M5j2j2j3j2j3q8M0
31742b12J89l4j09J7J7r3r3J31J31j01j00K5K4QQM5M6J9J9j06j06Q1Q0m4m4L2L3M1M2q6O4
31737g6n4j28N9N8j10M0N9j5N0k5j30K0J45nn4K1J6n9p3KQ0Q0j02j02P2P2oopol7l7L7L8J4
31730a69J5NNP4p6j41J08Q3o6J0o4lJ48q2k31J40J39r3r4Q4Q4m1m1L1L0m4m5N9N8j16j15J26
31724b22J27m8m8k1k1j7j7kP2L9j10J10J11j22j23N4N4L1m4r5N5K2j27PJ57K6m8L8l6j29J9
31718c08J64J3n9J5M4M4l2j82J1J60j15m1K01m8o7Q2j1q7pO8Mp1PJ56J3j38j5N9K4n1p9p9
31712c25O2O2K5K4j9k0L1m3p4P4P5p4k4N1Mp1P2P2j09l4J84L3r4j9J9J8n1n2L1L1m4m4L5L5
31705a59L6L5rj0m6m7M3M3k8k7n6K0J03m6r9k3jjN8N8j7j7N5N5k0k0J1J1o4o4M7M6k8k8l3
31698b22l3R3J8j06M4K9L0M3M2q2q1rj0K9K8llL5L5j2j2j2j2J4J4o1o1OOOOL4L4r2j7J03m7
31691b26K4J73n8k07q2O7J49jp4JJ0Rk3k3P5P5n0n0M0M0q5q5O5O5j1j0KJL9L9K1K1j54j53
31685c76J21J21n3n3O0N9j5j5j4j5K3K3j0j0j1j0j6j5K3K2k9k8oP0N9r0j19J29J00j48j06
31679c29J44j0j60P2J47j06j06O9O8N4k1p2P7N1r9n6R3N5k0m4m3N5N5o9p0KKP7P7m2m3Q4R
31673i9j10L9L0m5N5N6j18L2R4n4l2l1k6N0K1j29L8J13o4J0L9j10J2Q6n4n4K0K1M8k7p4P5
31666a88j0q5R6R6j16m1J34j5j44NJ43j07p2J77M0j10k4J26nq0Lp1m9J02L9l6J6J5k0j9j6
31661b16j5j0O4J06m3rrj8j8%JnmJ3o3j08M0J40O6j57qJ84o6j35J13j3q8J00m9m5J04K5j25
31654b48M1J16n6n5l6L9R6n3j46J03J09j40j00J49L6m0J7J6j7j7n8R1J6j33Q8Q9j58R2J65
31649Fj81j11J39K8K8l1l1K8K8m6m6PPk0k1k8J22M7j02lmj01M8P7KN4N4o0o0O4O5n4n4K1K1
31642a07PQo7o8L6L5klJ0RJ0Rmlp9p9M3M3NOrrK8K9K4K3Jp5q6O3O8q1l9J10O9q1PQ2m4m5l4
31634a90l5L3J08J27j19j26J24Rj41L4L3poj6j6O7q2q0J71J03j46J0Q5j53p8J48kj02k6ml
31628b80N6N6j4j5l5L9J58r0k41J07J82j66q8J62j0j0R5n5o4Q5L5j14j7j6K0R4l8j88J61J60
31622c1j24K7P6j74J7J67r4r3R1R1l9l9l8l9k5k5N0M9l4l4R1J8j54mP6p4n5R5L9L9k3k3k3
31616b19k3P2P3n2n1N1N2p2p3k3k3N2N2p7p8Q8Q7M0j09p7P3Jp3N8N7J2Q6J4j37M2J90q6q6
31610a59O3q6q6O3%JJ0J0L1L1m4m3K0K1ppq7O3J01n0noj15L4J48j02l6J13j29j30J04J04l8
31603b13l8L7L7k9k8R6R6o6o6l5J15Lj46P2P2k6k7k6k6l3l2J35j4j96m6J34J34K5K5M4j06
31598a28j16L4k3k2O2O2j3j2N1N1j23j24K7K7j9J30q7q7J41ro8Q0m9n0P6P6KJm7m6j0rL0L1
31591a61n4n4J29k0o1o1K5K6Q8o2j25J25N9r1P3P2j2j2q4q5%jLJ52K8j22Q1Q1n3n2L0L1m4
31585a51m4ppm4m4R8R9k7k6j4j4Q0p0r3N6K2K2J47j03j78P2j9j9K34j6k68Q0J43j07k6J24
31579a00n1n0K4K5m6m5k4N1J02m7j12L8J75p4j70Q0Q3o7k8k9kJ47K0n5mmp6p5R8R9j1j1Q8
31572e1o1j39J10J2j38lP2n4n5J32J32n4k03pO8k5M9K7K7L2L2m6m6K8K9m2m1Q2Q3l5l4p2p3
31566b64j5j6J04J05n4j29nJ44K8j22M7M6RQk9k9J1J0J1J0r3r3L6L7l8L7Q8o1m7J02K3j26
31560b65j4O0J4J4n9J6J38j2m7K8J4J4m3m2L3L2mnm2m2M6M6p8p9P5P4n9o0J10m0p8P2K8K8
31553a27q7q7Q9R0NNKj48m5K04Q0j68p0Q1O7q2p3P6K1K1qpl6l5n4R6Q4o5K9K8o0o1P0q0l6
31547b81J12K9j21L1L0K1K2k0j9j9k0M9M9l5l6J10m0m9J00M7j02qrj6j5pop2P8M0M1l1J19
31540b8Mj46l9J09n8n8O9O9n5n5k0j9N5N5k4k3k4k4L5L5P2P1j23j23N1N1m2m2L3L3m2m1o1
31534c05Q9J49%p3p2o1Q8Q9o2l9m0L2J82j0j60RRm1m0K5K5N8r2j7J33k2k2j3j3LLJ2J2j35
31528b99J3J04J04m1m1o0R0Q4o5m7m7P5P4n0n0l7l8M6M7j17L3O5O4Q4o6j68Q1R2n8MNn2n3
31521b24N7N7L8k10q6J64%JJ6J6K1K0n5n4J0J0k8k7J07J08j11L9J34j3q9O1N0r7q9O1l4l4
31515a81j5j5J7J67j01j01J14l7j14J35J93j54r8J50Nk45m8J01k4k3J4J4J19l0p7P2Q6o3j01
31510b40M8N8r1J1J1o8Q1M4j05N3N2l1l1K9L0M3l1j19L1N9j5M7M7q2q2O5O5j4j5Oo9m6J04
31503a55J3j36j2J38L0j19PQ2m1m2M8M7q3O6P1p9m0L5j6j6K7K8K7K7p9p9M6M5j5j6j5j5J9
31497b02K0K0J9m3m2L8J88l8j87M1M0j16L4J69q0%P4p2LO8q2q7O3J66J6j11j88L9J88q3j58
31491c03J01J02k9k8PPKKM4l1j20L0O5q5jJ49n3n3Q2Q1o9p0k2k3r5N5J38j1k1J29l9l9J2J2
31485g4j7j6j92m3N3N2M5J20Rj40j8J31pq2O0O0j06j07K5K4j3j3Q2Q2K1n4q2O8j7r1M7M7p1
31478b17p0N7N7onj0j1j0j0L4L4KJl3M2L1j18l5J14J2J1N6r4j18J32J4o2M3l1l9L6p8p7J48
31472b00P3j40J0R5n3m5J05m6m6O3q7n5J94l1j05J08L2j26K3N9O0OOkkppk3r8l8J13O9q0p1
31465b46MJ12L8p8p8N0N0P7p3n3K3N7J31n7k08R2R3q3q3K9K9K5K4qqr8k2J22k7j24J26J53
31459a1j95j00J99k9k8M9M9j37j38J17J16k0k1l3l4l4l4ppL0L0N4N4J7J7n0n0L7L7k9k9l0
31453b10k9J4J3P6P5j52j53Q4Q4K9K9k5k4j03M7K11q7j52J47J28j70j0j0r4N5J51j48n4R4
31447a84pqL8L9qrrqm6m5J7J7L0K9l3l4k0k1O7O6n4n3QRN0N1l7l7O9O8o8o9j9k0j9k0M8M8
31440a74j4j4j4j4j4j5K5K5l8l8R1R1p1p2O6O6n6n5R5n4j85J14J21k9l8l9j1j1R2R2Pj41K9
31434a83J04r1j7M0j10kJ48p3j48K4R8N7j8j3j3N8N7J3J3j8j68m1J09L0j20M5J20L6l9q7q8
31428b77P3P3k9j80nJ45l3l2N1N2K6K7m8m8L9M0l5l6M4M3q1q1J5J6N2N3KKp2p3O9O8n6n6k5
31421b77k5R9J00o2o1O4j0j05M4Q0Q0n8n8P2P1j70r6J93n6r6J53Oj42Q1Q1j46MJ35j5m1m1
31415a96o2J2J64q6j22J27J21k9J7j32q9J61Q7j62m3L1MQ0m2m2J34j4j49JJ22k7rqn1n1J4
31409b39J4Q8o2p1P8J11l9j9k0J1J1o3o4L3L2o1Q9J26k4j05j04L1L1K2K2J4j35P3P3L5L4n5
31403a33k06J34J35k06M4K19l1r2N6M5j04n8R2l5l4j6j6m9J01L6j14l4J15O9q1m4m3P1P2%
31397a07jm7m7P3p7j14L5O0N9opJ2J2q2O8P3p6J7J8p7p6M9M8NNQ0P9l8l8k8k9j22K8j0j59
31391d20J00J01J7J6lml1l2k4J24J6j33o1J88M8j01J8J8k9k9k4k3J01J01n4n4L0j20P7P6j01
31385b12M8M8j01K0R5n9j33n5K1L3L3Q9J4j43PJ37j4n7R2J7j33m3J06R2J7m9m9n9n8J54P9
31379f3j42QJ5n9N0k5q5J65M5k04j4J35o4Q6J47j03o4Rp1MQ3Ql8l8L2L2K2K3n2n3K5K6Jp3
31372b32l8J10J06m3m9m9J2J1J7n7p2P8J64J4k10o1K08N9j16L3Oj43L6J86l6j11J6J6LMoo
31366a50J01m9j23K6K0K0M3l2j33J6J43O9j04j05J6J5m5m5P9Q0l5l4l9l9J46P2j05M5L7j13
31360b23j0j0p1P8J59Qj29n4k4J25M7j03nP0n9R1Q6j63l2J17j13L6O5q4p6P5L0L0J6n9l4J16
31354a00M5j04j04M6K2K2K5n0k6J23N8r1M0M0j02j01K3K3PPlkM6j04J1J61L5j14o4J2O4O4
31348i1n5n6j8j8N6N7k4k4O9q0p2P8J33j16q0P0l0l0J8J8J8J8n5n5J22M6p7P3O8q1o8o7m6
31342b99J03P9p1p0P8K4j25mP1K2n2k5J26Jj48j7N8OQ1l4j09J8R2K3n3JJ50K0j29j7j7m5J04
31336a58P1p9k7M7k5k5J7J7l5l5Q0Q0mj53j00J48J18j31j35J5J00J00K4j26L2J06o9p0L3L4
31330a50m2m1QQj55oJ29N5M0M0j60j1J85o4j68Q1L8l7Q3RrJ39o0k10J6R1PPJ2J2RJ0o6o6K8
31323b38K8K8K7o0o0O5O4j9k0j9k0M3M3l2l2J01J01j73r9Q3o8N4J29r2r2L7L7RJ0J0RjjLM
31316a41o7QN5r5j2O2J6J6p4%J26k3q9O1J0o5P0P0rrn5n4j7j7J4J3M2M1P6p4k14L5J48kj10
31310b64L8L0K9KJkll9m0M8M7k7k7jjP2J46l3j83o2J3L9L9l1l1K2K1n3n3O1O1j4j4K6K5O3
31303i5O3p5p5MMJ2Q7P6j72j51R9J67q3o7Q2L8j11o9Q0L3m1o5J0L7L8j7j7J5J5L4m0n5R5M3
31296a01j06K0R5n2n2P8Mj04M5J12j38p6J72p3k23J45J45m3m3L3m2j31J9J39j1m8J01M6j03
31291a92K7K8ONOOMMm8K7P9p0p4P4O6q4l3M2m6m7L2L3l8l7K7K8J21k9rj0r1N8pj56L7J85r1
31284a67r1J61J1k9k9l7l7J21k8ooo3o2J31j8L8L7j19L0J58j92q2J67o9p0K3K3nnp1Q0P6j73
31277c03PK56m0j90M6M5j32J8J54Nk6k6M2M1l3l4l4l4LLK4K3n1n1N3N3J6J6LLq1q1J33j7p
31271a96pl5l4M0M1M9N0p5p5rj0k8J22N9r0k5k5n7R2k9k9O9O9r9N0Q4o7K8K7n8n9O7O6q6q6
31264b66L9L9O3O3p1p1R7n3r0N9j1j1O0q9r3J57J19j30K5J74j38j39J1J62KLm7m7j0j0MMM2
31258a53M2j6j6j6j6N0N0p5p4%%%%K2K3n3n2N9N9o2Q7p9p9O4O4q3O7O7q3J9J9q4O6J41rm0
31251i1m0m4m3L1L1qqKJj43OR6R7J4J3n1n2l8J11L7j13lkj2j2L2L2j52j52K34Q5j49JR5n5
31244b50M8M8j08M1L1L2j6j7K1K1l4l5l4l4jkP4P3o2o2O3O2o7o8N7N7K3K3n2n2N4N3k1k1L
31237a52Ll4l5J9J9J0J0J9j29K9K9k9k9M5M6L9M0l6l5ppO8O8l2l2o9o9N0N1J3J3p1p2J04J03
31231f0p8p7r7N3J56Pp5p5L8L9l7l7R1R1m9j98Q2Q2j02M8J79p1m5m6P1P1n4n4qpK9L0J5J6
31224g2n9n9poL1L1K0K0n6n5L3L3m2m2N8N7o7o6L6L5k9l0k7J23M7j02j3j3N2N2jjQQj62j2
31217b77K8K8L3L3m2m2N2N2k2k3j0j0K7K7l5l6LKrrrrk6k5R0R0M0j10l4J15r7r6K43nj71P9
31210a55M5j05M2M2m2m2OOOOK3K3n1n2R5R4p9q0L0L0pqp7p8J91M1j07M4j3j3j5j4K3K2j4j5
31203a98O0O0q9q9L5L5L6L5q9q9N2N2k3k3L8L8l6l7NOJ05m4j46J04J13l7K6K6o7o8J38j1j86
31197b68l6R7R7o7o8N5N6p0o9K2K2K1K2K2K2L1L1j53lJ31j9j13L8J8J9j0rR0n9j61Q8J32j18
31191b09j18J31N0j99O5K13o0o0J1J1M8M9r7r8P8P7OOOOn9o0k8J21M7j02m6K8l8L6M1l4n3
31184b31n4O7O6k7k7k7k7N4N3o6o7J5Q9J6j33M0J91O5q3j50jP3kl5l5klL2L1L1L1k9k9l8l9
31178b51R9n1m8K02K5k23l2J18L1m4n4R5J45j02j16L2mp8JP5Qo6k9J20j1j2O1q9j46J04J13
31172a27l7NMJ0o6m1J09K4n1%jnnK6K6n8n8J46mj94N6J13l7j04k9N6N6k8M7J00n0j20L0J2
31165a95J2K1K1o1o2O3O3K0K1j10M0J01m8q5O4L6j13N5N5j06j06J10J09O9q1j21j21J02J01
31160a46k3k3L3L3m1m2opO9O8NNp1p0k0j9P3p6rJ41q7q7J65J6j74P5J24k7jjJ5J4p8P1N3r6
31153a44r5N3O6q3q3O6P6p4o5Q5LLJ3J2l2l2ONL9M0q6q5Q1Q0lmPj43J16J15o0o0K3j25K7K7
31146b31R2R3l5l5k6k6q8O3J37j3n5n4J0J1M0M1l5l4p3p4N2N1j0j1j0j0R5R6p9p9j2j2qqm1
31139b78L4J60J0j08M1L2m2r2j7J1J1K8K8K9K8j5j4K2K3N2N2k1r6p0Q0mp9k6k5M4J94Ok44
31133b46n3R6K0K1qqj8j9K4K3p3KM4j05Q1Q1j04k9Q0o9O6O6j62j2K33j5j76P3Q5Rp6p6M4M4
31126a57m2m1L3L3L6L6l9l8N4N4k1k0l9m0n3R6M7k8m3m2j15L5O7pL4L5KJk5J24J13j33j37
31120b20J2j2j2O4O4M0l4j33J6J46mj60j0J05m5R6R4q7q8rqOPj66Q2J67q2j28K2M7M6N4N3
31114g7k1k1n3n2l4J16J17k32n7K92l0j80J01m8j17J32R4j54o7Q3P7p3p8P1J9n5L3L3m6m6
31108b73M2M1q5j0J14l5m0J10M3j06k7J22q0j56K4R8K2n2L2L2poM5l0n5R4M7k8n1n0O9O9J3
31102g4J3o1o1j7j6j6j6N4N4k0k1n5n6J27N2j56R4J24k26o8J80RRN6r4m7K8o6RJ40j0j16L3
31095b14J54Mj37o1N4k2l5l5L5L5M3M3l2l2QRR2n7j2j2j22K9J47j01j02J48K5j24K2K2OJ57
31089f5j9j68M7M6j22K8J6J6K6K6M5M5p9p9L9L8KKl0k9N4N5q4O6R4j55j7J32m2m2n1n0o9Q0
31083b44R6n5p2J76k5j74J09J09j85l6J48jj01M8J42j07j34J6R0R1qqm5m5j7j8j8j7O7O8p
31077a57qn5n6O9P0r0q9Q6Q5k4k4k3k4OPPOKKKKL3L3m1m2QQJ8J7j24K5J49%k6k7L0K9j1j61
31069b88J3J63k4k4j4j5j9k0k0j9J4J5J08m2q4O5l8l8J67J6j17L2P3p7p7P2R7n2p5jM0M0O4
31063f5q6q4O6k3r7Q0Q1m8m9J9J9K0J9j8j8j7j8J3J4J3J4j7j7j6j7J5J5J9J9o7QO6q4q0J69
31056a52J41rn9n9OPo3o2N8N8Qo6j46MJ18J18L7j12O4O4p1p0jjQ8J3j35J3M7k8p4%Q0Op9P1
31049a86k2k2M3l2p4P6J0RJ08m2p9mn1n1P3J48K4j24p3P7P7p2q7O4M9k6n7n8J12J13n4n3K2
31043a62K1n6n7K8K8m0J10M0j10m6K8J02J02p5p6jjL3L3m6m6R2J7j09M0K5j25N2J26n3n2P2
31037a06P2j19j94L8J87J6J6oj56qJ42k6k7J4J4O5rj55nJ23M8k9k9M0M1o6o5k9k8M9M9l2j81
31031c56J6J65J04L0j4j63LP8l3M3l6j85J61J61j23j22Q9Q8r0r0P0mj55R4J26j24j0O4l2l2
31025b77RJ0rj0O5O5nmnnN6N6o4o4l2M3J9j30m4J05Q6Q6p4p5J02K7j68j9J74p6j69Q1J33j5
31018a28O8O7j15j15P2P2n3n2N3N3p1p1L5L5m0l9R0R1q9q8P6Kq2O8kp7N9N9j05M5J11j39m5
31012b55J05R9n1j20K9O7q3r7N2Q3Q3p7p7R8R8r4r3M0M0q8O2O1q8l0l0Q5Q5o8o7N6N7LKLK
31005a08p0p0MP8R2n8q5j1L5L4N8r2o3Q5M4l1m6J03L3j17j2J38m1m0J0j39K6J75Nj45P4P3
30999f1l1l1OPl3l3M2M3ppm9m8k1r5j8J32Jp4l7L9J17l2k7J23o3o3Q3o6q2J68K7j22M1M1q9
30993b19O0l3l3J35j4JKq3q2O0O1n5n5P8K26m7j95L9L9n5R5q3q3J02m9j37J12J21k8k0k1M5
30986a16M5p0o9l3l2M0L9L1L0R2n7j59Q9Q6o3l8l9J1J1N7r2M1M1ooooO9O9p8p9mmK8K8j8j9
30979a87M1j09m3J07P6p4n5n5K2K1K1K2N2N1P1p9j27K2N1r9K0K0J1J1l0l0R4R5k9k8M6M6r2
30973a37r1L3L3PPl0l0L0K9j26J23J54r2r7N3l6l6J1J1k2k1N4N3m9m9K6K5j5j5O9P0j66j7
30967b41J13l7l7L8K9m6j0j0j4j5K9K9K9K9j4j4j4j4j4j5j4j4K2K1J2J3O4q5r0O0M0l5KP8
30960a25R3n6j35J4N0j00q1J68M2j08K5R9l8l8L6L7K0n4k7J23nq0RRk9k8RQk0k1N3N4%%p4
30954a70p5L5L5L6L5n1n0P4P4j17j17O0j6n4R5P6KP4p5j83O6J13l6P3P2j73k4J10l9j44OJ76
30947a12K6j20m6P0mn1n0K1K0K6K7K6K6k4k5k1k0m2L4P5p5k0j9j11J39J70q0j37J2J01K7l7
30941a94l7q3O7J70q0n7R3r2r1J09m0n0J00J02m7r1N9O8j82m1J08l6l7M8M8L1L1n7J7O1q9
30935a92q8O0O1j4N2k3j15L5J10l9p5%K8K9p0OR4n5j5J34K2k27j20J29J82L2q3q2o7Q2J76
30929c3p3j98N1J26k3n0K4k5j75N9K09r5k0J59j90j01J48K8m6NNN2k2l7J13M9k01OJ55p0o9
30923b39j4j3K11O0k41PJ38j11o5J85n2k02M0J89l6j85k3J25L8l8J04J04j26n2Q8o1o2Q8M9
30918i4k5r9r9N7N7j7j8l4l3M6M5n2K3J06m3j0O4N0N1r0r0L4L5j8j9j8j8j8j8j7j8J6J5N3
30911a96N2RQK7j23q0O9O9q0j6J33N3r6oO9j1q5mP2mp8l0M4Q2Qr8k3M5M6M0j09l9J10Mp1N5
30904a54N6n8n8j09M1M2l2K0J9Q9Q9l6l6l7l6L8L8n2n2j5j5O5O6nmj26n1J70K1q0nJ8J8L0
30898a41L0qqm6m6k3N2M6j04N9O0j11j10J08m2n2R7j%O0j5o2Q8l3j08P1J45Lp2M9M9j08j08
30892b81O6O6K7K8r9k4J26k4j00r9L4J83N9r0L7L8r6r7LKM0M0O2O1j12j13M4M5KLJ0o4m2J09
30885a56j8j67J10J09j12L7P5p5LMr5N5J25N1j23j22R5R5j19L1L3m2j8j9m5J05J04m5l7l6
30879a97j8j8J13l6j82O7J96n3j06M4M0M1O8q0j17L3O5O4m2m1N2r8o8Q1j2j2kkQ6J2p6P3j
30873a26j51NP9j8j9J14l6j20L0R6n4M9M9j31J8J49j00j1j2k7k7QPPQJ8J8J8J8K5K6%j50j21
30867c61J28O2q7rj0J50%j31J9M1M0N0j00j01N0O0O0n5n5N2N2k3k3MLMMN2N2p3p2N3N4p1p1
30860b52P2P2PPj06M4k1j71P1K20r8r7L1L2l4l4m0J09J18l1q4O5N7r4n9n9M7M7R5n4m5m5M3
30854a87M4q1q2Q7Q7J3J2J7J6j17j18J54MJ3J4j00r9J68J9q1O8o3o3L2L2M1M1r3N6O6q5j2
30847a97J38r1r0J27k3r8N1o9o9J14J15n0m9L5L5q6O2O3q6lll6J12P3j76j20L0O8q1M4J93
30841f7mj54J5J5m8m8Q2Q2j03k9K10l9j85O5O9q2k3k4J01J00j87l8J46lp8P3K0n4j5j5k0k0
30835b58M0M0N8r1j19L1O1O2J5J5O7qj68j9J7J7L1L1L2L1q4q4rrM1M1M1M0q3q4J48P4j70P8
30829a75R4n7N3N2j75k5J51Kj19L2M4l0n8J6L4L4J5o0q1O9P4p6q1P0O9q0j03M8Q3Q3j00k7
30823b24J57Ok39RJ84o5p3P6l3l3R7n2r5N5K8m8J30N5j52kP5Jj1j1K1K2J5J6k2k2k5k4N0N1
30816h3n1n0k6M8O4q5q0O9k2k1P6Jj10L9O7pL5L5r9r9L6l8pJ44j2j1M0M0k9M6K3j26q5O5J8
30809a95n6nP0j9j9R2J8j58rJ30j9MMl2M3K0j30j1J39J5j36k5J24P8p2n3n3q0O9Q9n9JP6j15
30803b74L4J80p0j01M8j3j4L1L0Q2o7m7K7j17L2J49%j23m8P4P3noM1j08p6P4O2j4J0J0r1N8
30797a59O8q2m3J06q3j57J03J04o8o8Q3Pm3J05P2p8o3J0kkj2O3N4r6o3Q7O7q3j38J11J11l7
30791a26m1m1k7J22L4j14k7k6K7K6M2M3m6m5k9l0L1J06K2j27L9L8j89O1K02m8o9OJ3Q9p8j52
30784c14Q5J59l7j12M8M7p2p2n4R6J59QK0K0j69r5J60Rm7m7j9j9L7L8L7L7l3l3m7K7Q0p0o9
30778b42P9M5l0j6j6K0K0m1j16j1J38Np1L0L0j3j2N3N3o4o4P1mj08M2M4M5rqJ6J6k1k2m1m2
30771b44M5M6K6K6q6q6L9L8JKl4l3K9K9K1K0K1K0LLm4m4R6n2j40J0O4O4J2J1k1k1J6J6j7j8
30764a82J05m5m9m8M5M5J8j32J5J4MLO6O6q4q5J2J2r1N9J2J2R3R3m4m4k0k1M2M2l1l1o8o8
30758b85M9M8q2O8J42qj19L0J26k3j60j0P2p7N3N4m4m3m4m4J13J12j33j34J84L4j37J2J40
30752a06rj71k1J72K3m5m6jjQ3o7n3n4P5P4j2j2l9m0K2J71n9o0M3j08m8K01l3j83J01J00j03
30746b06M5P7P7j8j68m6K9K9J05j4j64n1R9R0J5o1J4N6r4m6K8o1o1P0P0mnj3j3j3j3R0Q9O
30740f2Omj54o5RK9J79K4k24J5J66L3m2l1l1m0m1O0j4o2Q8O1j3M7k8q5j0J9J8j9j8j8j9lk
30733b31K0R5M0j09J2Q7l9l8K8j21n3J96N6r3K4K4o0o0k4k4N0N1l6l6L9L9j1j2K6K6rrrrj
30726a71jjjq3q2M1M2M7M6m3L3N6r3m6K8O6O6o4o3J27k3j31J18Q1j68j3j2J3J3J3J3J2J2J2
30720a56J2NOp8p9J39j0r5N5J15l4o3Q7j24j25J59J0o4J86N1j97N2N2r4N5N8r1L9M0r4r5Q0
30714a98Q1j4j4j5j4P1P0n5n4L9L9l5l6l4l5l4l4j0rJ59Rj14L6K6j23L6L6J7J7M3j06l1J18
30707a68J8J9K7K8q7q8Q8o3j31J19J27k2ONr7N2J16l3j5j5o8o7N6N7m3m3J16l4K5K5n9n9L7
30701a71L7%%J7J7k9l0M3j07o9Q0K0K0K9L0k9k9k9k9O0O1j4j5k8k8M6M7o2o2J3J3k8k7N1N2
30694a50r9k5J47lj9N4j21j21N7N6N7N7r0r0M4M4q4O6J37j12r9J49L2m4L2m4r5N5P7LJ7J6
30688i6m4m4L6L5j16m2Q5o5k8J21np9K8K7p0P9P1q0J4J4j20j19N9N9L2J08K9j20J6R0Po8l6
30682b22l6mlJ8J8M7M6M8j02j11L8J11l9o2J2Q8Q7q7q7M4l1q3O7L1j19m0J10P1nQ9J4o3o3
30676b18l0l0L9L9q6q5J04J04p0p0J25J25r9r9K7K7kjj5J34J0j40J0J0L9L8n3n2J31J30j82
30670a40l4J07j43r4N5L0L0J6J6J5J6k5k6k5k6N1N1J3J4K3K4j01j01L3L3L3L3p7p6m6J04J03
30664a14m6rJ41o0k09O8O8k2J27j32j31J02J02p2P7J10j40j49%Q7Q7k9k8J9K0qrj35J4N5N4
30658a62l9m0J29k1r5N5P3p6J00m9j30J19R1j59klL6L6kkj16j16J08J08klkkLKr1N9P3p6J7
30651a79J7n8n9J7J6rj0J03J03q0q0L2L2%%q8q7N6N6ooO2O1j%o3o3J4J5J41qk21p0J51J52
30644f0q4q5J06m3p7J72M3k07m8J02p5p6J21J21o1o0J44mj26K3K4j26RJ58K2j29j6J33L7j13
30638a75NMr8N2O7q3R8R8r9r9J13l7j57R2O5q6RRj50R9J38j2k4k4J7J7k1k0J7J7k1k0J9J9
30632a71j02M7J8J9K8K8K3K2j4j65q5J65O1q8J5J5NOllllL1L2j40RO5O5j4j3RJ0o2o3R8n2
30625b10n6R3M9k6o4J2M7j03m0J09K5m9N9N9O5j1j24K5N5r4q9O0R8K3l9L5L7j12qrj23J27
30619a79R8j51k7J22Mj45lJ48Q0o9nP0%j49n2R8NMlmOOj50jJ45mn9R0K8j21l3J17J3o2j25
30612c08K5J41O5n2n2m6K9Q1o9K1K0j15j15K41R1k18o8J69J9p4P4K3n1m0m0R2R3o9o9opk3
30606b38k4L9L9M7M7j44j44K15J41j42Om2j17J48P4j21K9o0o0K7K7O4O4n4n4P7p3RJ58k0j70
30600b52K4R8K0n6q8j3K0J9j3O2L4j16LP7k5N0O1q9l8L7r9k4J57Oj9J30n1j26L4m1j7J32J2
30594i1o3j2j1j5j5r0r0P0P0mmN5N6O9q0j07l1M1M2L1L2m3m3N1N1k3k4OOM4M3j8j8j8j8J4
30587a37J5o0o1L4L3L3L4p2p2N3N3n2n1K3K3m9m9Q0Q0n5K0L4j15RJ59o0n9N9O0j5j5k2k2k2
30580a86k2K4K3n1n2R8R7p7p7Q0P9m5m5k6k7q2O7J16l3j49JJ14J15o0o0M8j02l1J18K0n4J1
30574a68o4k4J25q9j5J33j7q6O2j2j3N2r7q1O8K6m8j03M8J71K3r1j6PPl4l4R7n3p1P8K7m8
30568b40KLP2P3j09j09J6J5J04J04j7j6r7k3O2q8k7M9JKl6L9R0n9m2J07p0p0J58Qk27K3J14
30562a88M0k7k8M9M9p6p5L4L4llJ05J05j68j68R5R6j30n6J23k7k7J23lp8k7k7R3R4m1m0j9
30556a71j68N3J27j02k8J03m6n9R0klook9j04L7J86J07m2o1o1l7l7J47P3k04n3J77K8j98N2
30550b37M8k5M6k9j6J34l9l9J13l7j66j7Mp0N3J29O9q1p2Ll9l9Q8J63M5j04j09M1Q7o2n3R6
30544a15o7o7O2O2Lp2j13L5J29J29q6q6M5M5q0q0J29J28j43NJ16j32r1J59r4j70J13J13l8
30538a61l7J4o1n0R9N3k2J6J5J1J0o2o3J2J3J6J6J6J6J2J1o3o4N1N1o9o9Q2J56k0j71J6R1
30532a35q6q5M8M9K5n0q6O4J34j5L9L8j33J5L6l9K2K2r7N3Q9n9L5L5m8m9nmmnLKpoP1p9j3
30525b25J36j9j69l4J14J9J8j0j0J2J2k5k5K9K9K9K9l3l4M1M1k7k7j02j02L7L8L8L8J9J9J9
30518a25J9n7n6J02m7J1J2r0N8L9j11J4J63Rj41r5N6P7P7l7l8J5J5j53mJ27k3o7Q3J03j46
30512b10j37J13J6J6MLk6J24P1j79q7J62l0l1PPQPk6k6k6k6Q3Q3m1m2J7J7n8n8N5N4k0k1O3
30506a34O3o2o1m0m0M4M4j31J8K14l5j30J19l6l7O3O3o2o1n3n2J66J6r3N7l7l6O7O8j07j07
30500c12R9R8p6p7P9P9n5n6J04m6J0J1r2N7j7j66J46J46l7l8M5M5q0p9NOj0j1J42j07j61Q9
30494b59J79o9j23K6N6N5O5O5o3o2q2O8J11l8j14L7N3r5L5L5l7l8L8L7o2o2J2J3J8J9K8j21
30488b75R1R1j36J4P6p3L0K9n1R8O0q9l8l7K8K7j1j2m9m9J4J3N1N1r4r3K15O6j26j26L9L9
30481b27ppK2K1P6p4q9O0J26j23k0J29p9p8J14J14k03n4J20k9L0L1K2K1j7j7L9j11j8J32l7
30476a33l7n2n3J22J22j28j27M7M7l3l2R2R2j07j07J17l2o9J81M0j09ppo3Q7J2J2L9j09n8
30470b53R3j1j1L0j19mJ45L4j16J4J5j2j2m0m0KJ51pql5l6o0Q9J29j20o5Q6M5j05K7K6k7k7
30463b22M7M8j1j1j0j1jkjjl1l0M4M4m2m2nnN3N3k1k2J5J5J5J5n7n7J18J17r5r5k1k1N0N0
30457a30j24K6J29j19j10J39n3n3J99m9k56R4J45nm0L5P7p2q2O8J33j6q7q7K9K8l5l6M9M8
30451a55p9P0P4p5l7L7j4j4K7K7K7K7m2m3j4j4J15l4j09M1J0J1J9K0mmo1J3J18j30p5P5L6
30445a57l8j5j5m1J09L4j16%%rrL7L7L3L3m4j19m0J09J3o1J12L8n9J6J1o3L0L0j01k6J83L4
30438e4j96m6J03m8K8J77J3j37l4l4n1R9N6j8m2m1P8P9k3k3k3k3j1j2j1j2LKLKM7M8p9mJ29
30431e5k1r5N4N3k3qrn3n2n3n3N6N6N5N6p2p2LLm4m5Q1Q0N5N4j20j19M2M3ONJ6J6J5J6kll
30424a37kJ6J6n9n9O3O3j1j2K8K8j0rk1k1k0k1KLl5l4m7m7K8K9lkkkN2N1k2k3%JP5P5p8p9
30417b26mmM7M7RJ0r7r6P9P8q5q4R0R0N1N2p4p3P8P8m7m7MMMMj00j00P5P5l9l9kjQ1Q2m3m2
30409a65m9m9K6K6rj0O5O5j2j3j2j2l4l3M1M1j8j8n6n5L2L3j5j4J25k4o1Q7r6r7M1J89LLJ04
30403B9m3j55oj3j2P0O9n2n2R7n2j30j30J60J60j46MQ5o4PPj60Q9K02m8n9n8j2j2JJM8M8p6
30396b03P4m8m7M1M2N1N1j57qJ69q0p0P9k0k1J9K0m4m3o1o2N1N0M3M3k0k0K7K6p6p7MJ54j8
30390a31j8j8j7j8j7M2M3k9k9Qj41M5J96m0m0J40rj12j12rrK4K4J5J5O3q7j25K5N3N3O3O2
30383i0q4q5K8K7L3L2L2L2j08j09P8P8p6p7Q5Q5r9j00O3O2QPq6O3R1n9q7O2J5J5n3n4j4J35
30377a50J19j30j84O5J30j9n3n2J5J66j18j18P8P8k6k6Q6Q6q6q6N1N1k3k3k2k3K1K1l2l2m9
30371b85J00J6J6J7J6p0p0P1P2r0r0Q6Q6j01j01P0P0O7q2J9J8l7l7J62J2n7n6n2R7O1r0K6
30365a36K6j15L5R0n9n0R9o9o9P7P7oom4m3k4k3L9L9j0j1P4p5k3k3P0P0Q8o3j05j06o6Q3j6
30358b75j6J95n5o0Q8n6n6J59J0j10M0j6j7QQQPn1n0K4K4RRQRm0m0L4L5J9J8k8k8J6j33l0
30351c33K19M7k01j5J35M6j03j0j0K2K3n2n2J36J37j38j38R2R2l3l2P9Q0r5r5k0j9N5N5m1
30346a69m2L4L3o4o4k4J26l3l2N2N2l9l9jkL2L3m3m3k7k8Q8Q8K8j21m6J03p3p4l3J16O3q7
30339b36m0J09N2N2o3o3N1N1k3k4k5k5k5k5mlR0o0j11L8J03m6mnK4K4j5j6K2K1k7k7J%J11
30333a18m0M5M5r9r8J69K0j18L2J8n6llL4L5r4k0O5q5M9J24j01j02J47J48k7k7n5n6n1n1j3
30327b86O1J46nj23m9K7m9jJ48O9q1N2N2j32j32L4L5L5L4K7K7m8m8P5P6m9n0kklkppj01M9
30320b30Q2o8o8Q2J05m4j13l7k7M8J03m5n7R3N1k4j29K0J00n0o3Q6m4m5M0M1q4q5J15J14o0
30314a93n9N4N5p0p0L5L4kkL8L9j2O2L6j14l9J10kp6k5k5L2L1L2L2J0Ro4o5j7j7N9N8j2j2
30307a50J3j37r1J57R2n7l1l1o5Q4J68q2j56R3J5j35J44J45j97j22J54Nl1J19n4n4M0l4n5
30302b53R5J71p7j86l7jkQQN2N3k1k2M4M4l1l1k8k9nP0M7j03o1Q9l2l2N2N3j1j0j0j1M3M3
30295a21r0j5K01m7j77P2Q5o5klJJm1m1J09L3j37J2L7l8J4J4K7K7m3m3m4L1J15l4q7j1N8j6
30288b18l7L8O6O6pom9m8N9j6j32J7P1P1m3m4j7j7K0K0n7n8P6P7q7O4J00m9k3k4mnQ2o8j06
30282b88M5qpP7P7n0n0K5K4NMNMo0o0O5O4n2n2P2P2j15j15J09J09j8j9j8j9j5j6j5j5M1M2
30275a52nnJ06m2j77k7J65J6j59rJ40rp5P5PPl0l1L4j16j07J43J51Jj16L2J31j9%%j19j19
30269c09N6N6Q6Q5n4k04J0J1P7P6n1n1K3K4RRl8l8J32j8n8n8K5K5j43OJ46mj18L0N9N9P7p2
30262a35n1n1J4J4l5l6J33j7j11L8J75p4j20J28kk52J34K81r0r1j6j6ppr4N6N6r4M1M1j5j5
30256b18J63J2p7p8j2j1Q2o8j1J39l6j85n3R7J62J2q8q8K8K7N8N9o6o6k7k6R9R8j29j29K39
30250i3Q9k13o3J52KM9M9j34j35M9M8j7j6rJ42L2k17k5J24j3j3o6o6N9N9J6J7k1k0J2J3J3
30244a96J3j5j4O0O0o0n9O5O5j17j17N8N8O3O3k7k7J03j45j92N7J32j7m2m2J56J55j67j69
30239b98J19J18o5o6J36j5j67Q2J49k01l5J14l5l5N8r1K8K8q1O9J03j46nJ44p1p1J3J3PPJ2
30233a82J1L4J08R6j51j58R1N3k2l4l3pJ43l1j81M1J15Kp4m5J04O7q4p8P1P7Mp1p0RRM6M7
30226i3o0n9k3k2J8J9O9nj27K2J01m8p2P6P2p7lP2j04j04R6R7k7k8K9K9qrk9l0M5M5O8O8j07
30220a09j07J9J9J9J9n2n3K2K3jjR3n7j32J8J33j6k3k4l3l2M7M8J0J0n4n4P1P1o9p0N6N5k6
30213a80k6q8O2J46j03j03J47Q9o1J5n9lJ47p7p6J12l7j73P6L7l8Kp3p3J77J18j30j30K0N7
30207b25N7m5m4N8N8Q0p1p9P0j5j65N7K07p8p8J8J9n3n3Q4Q4j0j0j0j1K1K0m2m2J9J9J9J9
30201a22o4o4M9M8J7J6k1k1N4N4p4p4n7R4RRm0m0R7R7j57j56J05J06j3j3K5K4j2j3P4P4j86
30195a75j87P5P5J8J9m3m4onJ06J07j12j11N0N0l0l1J07J06m7m7j31J9L0L0Q7o3k3k3ONk6
30189b14k6k5k6OOM4M3J0J0p8p7R1R1m7m6L6L5k7k6M0M0k7k6Lp0l5J14O4q6QQl9l9P4P3m4
30182a62m3J8J9QPkkJ09m0j37J3J00m9j9j8l7l7N0N0N4N3q8q8K4n1j1J40j5r0M7J22O8q2j45
30175b34NM1l4j5J36L6j14K6K6j49JJ52Mj45J03J04j45RJ59j37j38K09N9j62j3R2n8n3R6N
30170a34o9l2M2J42qj18m4n1K4J19M6r0j5K7m8k5J25Rj42j7j6L6L6N8N8mmq1q1P7P7j9r3k
30163b17J46n9j34L9L9o0R0L2j18mP1J9K0j2j2K6K6p9p9M6M6J0J0J03m6p5P4n6n6N0M9k5k5
30157a61l1l2J6J5o6Q3N5r4l6J14j6j7M5M6p9p9M6M7k8k9noonJ0J0l7l6N9r1K5J75Pj41qJ41
30150a09m9m9PPj14L5J10m0j8j9J0RJ0J0O6q4l4J15J3J3P0p9p0p0O9O8o5o5J41rj89O0Q5Q5
30143h0p3p4M3M2l2l2n7n7O8O8J7J7n8n7J01J01j23j23P0P0n5n4nnO0O1L2j17j15J35J57r2
30137a67k02M8J39J39j19j19M1M2P9Q0n5n5K0K0o4o5K8j21R3K41m1j91O9O8o5o6L5L4j02M7
30131b09J51r9j58qJ48J47o7o7J2J2o3o3L0L0L9L9q8O2J08m1j47KQ3Q3p2p2LLN2N3q1q2J85
30125g5L5j39J1k4k3j08M2J76K5n5n5mmL4L3jjk1J30o5k15O2O3j20L0J14l6n5R5Q5o4r5r5
30119c20P0O9MMr0O0Q1o8J6J66p6p5n7n6k3J27M3M3mlp9p9P6P6r9r9M0M0m4m5J82L2k20J28
30112a80J29j21m2J06l0l0P3p7j55oP6P5m4m4L6J87n7k05J63Q9j55nO4j1J25k6j52p9n3R7
30107b52J01m9L5L5m9m9L7L6L7L7l8l8l8l8L5L5j6N8N8r2r2N7Q1Oo7o7N3N2k2k2j0j0o1J4
30100b43J55Oj18L1L8l6K5K5j46NJ44nj03J46Jj49L6l8q1J69rj58J23J98j10j11J07m3r4j9
30094b54MNO9P0MMj35J3J43pj12l7L6L6J8J8L7j13n0J00l1l1JKl6l5J28J29j88m0J35j5q1
30088b13O9p9p9J48kj08M0J16l4j18L2K7j22L0J05KP7j9j69N2J27j9j9j51kJ52r8L7J88o9
30082i9j44Q2Q2j9j8j9j8m1m0L4L5rqM3l1p3P7J09m0n7n7l1J19J2o3L4L5p0P8l6j86L2J81
30076a06m6m5R2n7r4N5J9K0M7j02n5R4L8L8o4o5O0O0l8l7R4n6r5N5M5j04M0M0l1J18J9k30
30070b91RJ60q1q0J08J07l6L7J5j35k5J25M0j09l9l9K7K6KKKKl7l8L7L7K0K0k2k2L7l9q5O5
30063b00J6n9llnO9J12l8k6k5k1r6M7J96p3k23k0J30L2L2Jp4jJ49o8k18N7J33J8J9n1n2M7
30057a98M7k8k9J9J9R3R3j01j03K3K2k3k2k3k3P3P3j02j02J20J20j04j04N4N3J7J6k6k7m0
30051b13L4P3p7o7Pj1j1O8O8p8p9M7M6m3m2L2L2KKKKK2K2n3n2Q2Q2m3m2J0J0k7k7J1J1p8l
30044b81J88L9r7r6j4j4RQ4J00n0j11J39P8p1q9j3K6K6r4r4O4O5K2K2N1k4p5P4J3j37kJ46
30038a16j9j9m7m7P9P9m8K7N4r5q2J67L1j20K8K7j25K5N7j7J2J2o8o8J5J4M7M6L5m0r1N9J35
30032e3j4j34J5M9k6K5K6m0m0L4L5o8o7N6N7l1l2L3L4N4r6j61Q9J07m1k2N3p1p1J03J03k7
30025a21j02p8P1J17l2j57qJ00m9m5J04J07L2q2q2k0J30Oj44J02J02j26K5J07m3j16m1J03
30020a40J03o6o7k9k9M6M5n9o0J59Rj04M7nq0P1P1j07j08R1R2k4k4r3N7J23j27l6J15j19j20
30014c68J73K2n7R3oq2M4J18J7j33j56R3J08m2j7j6l6l5Q9R0k5k4p6jQ7o3o3Q7J2o3J15M0
30008g5k10o0J63J4o3J2kkN8N8j7j7KKP7P5m3m4l0j05RJ57j3q9J9K0o5o5J4o1p5P4J25k5n3
30001b35K2j0q4M4J19n0n0J30N6j71k0J52P7j0q5j36J3N9j6L6L6k3k2qq3J7J67j2j61J10J10
29995b8j67j8O1r0j4J35Rj41j4O0K0J9K5K4m7m7K7K8o8o9O2O1o1J5R1j58j31J18L7L7P3P2
29989g9n2n2K3K3K3K3l1l0l0l1j1j2O3O3o2o3J06m4p6P5%j50M9J99j9j9RQk9k9LLLLmmmm%
29982a59JP5P5o7o8QPL2L2onj1j1j1j2J%%%r3r4Q2Q1m7m7K8K7LLp2p2N6N6j8j9M5M5M6M5o6
29974a30o6N8N9o8o7PPL4L5J09j41r6N4K9K8j3j4K3K4m1m0OOj28K1J05m5k5J25m4m4mmJ20
29968a20J20j16j17N8N8N4N4p1p0mlmmj5j5N9O0l1l1l1l1L4L4m1m0M8M8p7p7M4M3l2l2K6K5
29961a97j2j3M8M7K2j27r9J51R4n5j46LJ19l2M9M8j29K0J05m4k5k5P3P2n1n2k8k9k8k8Q5Q6
29955i8q9q9Q0Q0n4n3R6n3o2Q7J23k5o4Q7l0j79MJ55o9o9K5K4k9J19Nj45o7Q3Q3o7l2J17n1
29949a57n1K6K6n8R2m7m7J71K2j18j17m5J03L2j18K2K2m3J06R7j52k4J26m9m9P4P3r4N5M0
29943h2j10K2K1llj02M7J51r9l3J16n5n6K8K9o7o7N8N8o6o6N9N8pqL0L0o6o6M9M9N3r6r3J56
29936a31J21j27l7l7k1J28QPm2m2M2M3r0O0N1j98L4J83r1r1L5L5l0l0p6P5P4p5M2M1j36J4
29930b61J94M5q6q6%JJ9j30k1J28kkJ5J4p9P0R2n7m7J01n4n5K9L0kkm8m8J24k5j34J15J51
29924a1r9j02M8J3J4k4k4J11l8j13L6%jK7j22n5R5J23k6q3q4Q2Q2n6n6J12l8p8P1J6J5LLN0
29917a09M9j26K3L2j17q3O6J41rq6O3N4r6MMq1q0P6P5m9m9K7K8K7K7j1j1m8m8O8O7n7n6M2
29911b43M3mmJ22k8j53lL4L3ONpol5l5J2J61L7j13l3l4Q2Q1k7k7k8k7qqQ6o4n0R9l2l2O8O7
29904f5m7m7j20K9J05m5K6K6k19K9K44j05j49K00J44k04j26J22lkJ2J3J8J7n7n8Q6Q6l9l8
29898a67%%%JqqO8O7j06j06O8O9n0n0J19l2j42PL8L8M0M1l4l5j0j0m8m8K2K2J80L1j20j20
29891b83L6L5J44pr7r6K4K4L3L3m5J05j9j70L4L3j32J17J94n6j08j09j3K37Nj43J00J01j27
29886a50K3P0q0J4J3n9o0J6J5L5L6l9l9N4N4p0p0M0M0l5l4K3K3K3K3o6o6J02m7L2J81m5m5
29879h8Q1o8j43Om9n0J34J35j4j3q8q9L4L4llM3M4q1q2L2L2n3R8l9l9N4N5j08M2M2j07j4j3
29873b78m2J08M2j07K4K4L4L5j3j2Q2o9o8Q1K5K5m1m1j1j1O4O4q8q7Q7Q7m7m8m8m7QQM6M6
29866a68M1M1O0r0j02M7P5p5J9J9m9n0j45J04J42j08O0N9m0m0O5q4j9J31N6r3j21K9M6M6j9
29860a63j9L1L2m4m3POp7P2O4O4J03j43j34J15l2j81P9P8onj1j1K7K6m6m5oJ44o9p0K3K4m6
29854b56J03RJ0N0j00k5J24m9m8L5L6k5k5N0N0l9l9J23j26k27J23L6L5K0K0n4n5J1J2J1J2
29848a98n0m9J75K5j61Q8R8n2l4l3o2Q8P3p7m9m9n7R2O4q5pJ42l5l5P7p4p3P7j3j2llK5K5
29841a62o0n9P6p5p1J79J37j11k2k1r4N5J39j0j37J3R1J6r9k4Q7o2q2q2j1J39J33j7JKq9q9
29835c09L6L6O4O4o0o1J8J7J8J7MMLMl8l9L7L6j7j7qpq7O2O7q2j5N9QQO4O5p0p0N3r6k24J24
29828c32J63q7RJ0l7J13K0J9K6j23j10J39L3m2O3j3l5L9j7j7K2j28M3J19j03k8J28j22p3J76
29822a45K1n5O2j3l8J11kk52l4K15J41j06q2O7L5j14J1Q7q3q2lmN1N0jP4Pj43o3Q6k1k1Q2
29816a62o7q2O8O4q7j7N7ONool7J13M2j08mnp9P0P0p9l5l4M4M4j1j2J45oj50%J8J8N0N0o2
29809a85o2K9K9K9K9mlJJp1NJ43pj67j9M6M6L5m0mJ46k9j79RJ58k4j74O6O6o8Q2Q4j64l5J15
29802a16m6m7k3k3M5M4m3L2Q3o6j22K8P2P1n4n5PQj6j6J47mk11L8J06j42n9J90Q7o4MP8K9
29796c8j21n0K5p9lR1n8MJ54n4j28O0O0LLMLp8p9RQJ2J1M8M9KKKJk1k2k1k2P4P3r0j5Q1o8
29789a68p4Jj21K8J80L0j22K7Q6o5J1Q5j2q6L9L8k8k9N8N7j30j30O6O6k2k1j8j9J13l7m8J03
29782a42L0j19L0L0K0K1q2q2N5N5ooooJ7J7P3p7j09M1K7m8R4R4m8m8rj0rj0j5j4P4jq9O1P2
29775a25lm0j13p4P6P8P8n0n0k1k2p7P2J95M6k1r6j09M1J01K7oq1OQ1j40o5J56Q1n6J9K5K5
29769d2Kj47m5J05N3r6q6O3Q6Q7Oj43L8L7r6r6M2M2MMj0j0K7K6j7j8o4Q5J3J3m3m3n1J00k3
29762a97k2j7j8kkq9J59J93j54j56R3OOl5l5L9M0klN4r6n6R4L8L7l4l5M0M0m3m2nnO7O7n7
29755a32n7j1j1j1j1K5K6j2j2ppO7O8o2o3J3J2PPJ00m9j41RL9M0o0o0J08m1q9O1MNJ03J03
29749c9p1p2LKR6n3j54lJ27J27k1k1k0k1j8j9j8j8%J%Jqqpqnoj4j5Q6o4k6J23LKM3k06n1J98
29741a54J17j32p6P4J34j6m3m2j5j4J8J7J8J7m9m9K2K1l0j05l2J18Q2o8k1N4J0o4J0Q5O2j3
29735f4l2l1j25K4J09m1m4J05J00m8q2pl5M0J0j40n5R4MP8J27j23j43J06M4j05o0Q9Q4o5l5
29729b21M1j2j1rrrrJ3J2k4k5J23J22j02j01k5k5k4k5Q8Q7q8j4J43pp7P3mml7l7J3o1j00J49
29722a96J33j16n0J00k3r7o5Q4J08m1j07M2ooLLN4N4k9l0M5j04k9J20l0k9Q0p0j22J28P2p8
29716b02k5J24%j49rJ40N7r3LMook5k4k5k4P2P3L6L5r2r2L2L2j5j6J05m4q0q1Q5Q5p2p2J46
29710a23mp6P3k0k1llj28j28J70J69n5n5K6K6j1j2J8J9j9k0klllJ0J1k8k7j7j7N7N8l4l3k5
29703b33k4k5J25N0j00PPL5L5k5k5K2j28P2P1o8Q1K2j28N0N0j59rJ80o8m8J01L9L9k0k0n7
29697a51n8j1j0j11M0J89n9j34J14N5r4M2M3j0rr8N1L3m1Q4Q5j13j13J2J2jjP4P5j13j13J12
29690b19J11o9o9O5O5j33J7J50P4n1n2j07l3J45nj83l4K01N1k9k9l4l4L6L6K9m6j25K4k2k3
29684b93J55Oo4Q6m5m5N0M9J2J2j7j7lp8m4J06j4j64J4J64L8l6l6l5Q9R0j56q0R5n4m2J08
29678a49p0p0J34j6k4J24J3j37j3J37k6j76M2M2l3l4M2M1K2K3n2n2k0j9MP8R5n4m1m0LKl5
29672b59l4P2P3n2n2jkM1M0o9NJ56r2r4J56M6j03k9l0L6L6o0o0J15J15m8m8oop2MJ79K9k21
29665b35p3N6k0L5J10j2j2j%%jK5K4j3j3l4l5R2J8j64j5O5q4K9J78r4r3N9j5o6Q3O8q2l1M4
29659b07j2j2O8O7n2n3K2K3o2o1O4O3LLLKm5m5L0L0o7o6N9N8L7L7%%m4m3Qo6J4J64n7j33R3
29652a77R2q7q7M8M8k6k7LLLLl5l6Q9Q9k2k3J09m2j65j5O2j3l2M3rrjp6lJ46M5j04kjr1N8
29645b42J37j2j38o3J08J83nj55p5P4L8L8m2L3L2j17j17L2O9ok9l0j4j5N0N1Q8o2j41RJ08
29639b13L4m0m0P1P1mmo1o2J14M0r6N3J5j34j1O3J1J2j1j1l6J14O5j85o6J83J76p2q3rj3j3
29632a42JJj15L3J14l7m5K9J08J06k11j37J44mj37J13Jp4O3j1l0J20O3q7k02n2J39J39K4j26
29627b12j19J30J02m8ppP2kj63j3K22k7j58qJ08L4k1k0m0L6%j50K6J01m8K8M6j04nJ45k1r7
29620b20o1Q8Q3o6j2j1k1k1K8K8K8K9k8k8l8l7Q7o2p2P8O8q1J3J2llllMMMMN2N2J4J5j17j17
29613c13J07J08p5p5%%k7k8R8R7m3m4opJ3J2j09M1J16J17n5k05nJ43J0j40J10J10j23j23J07
29607a89J07K6j24q8O2M4M3PPQPr8r9K7K6J4J5N2N2q9q8qJ42R0n9q7O3L8L8j8j7j26K5J5J5
29601a67J8J8j8j9MMl2l3M6M6k9k8m2m2L3L3L9L9j36j36R5R5K0K0m6m6K8K9J6J7k0k1N4N4
29594a07k0k1k7k6k7k7K2K1j5j6lmP2P1n8n8O3q7JJp1P9J32j17j08J42L7L7k2k2kll1l1k9
29587b54J20j0j1K8j23j12J36M0j09O6O5LLLMJ8J9n6n6K0K0K0K0RJ0j16j15R6R7k9k8K4K4
29581a74j3j3j8j8j7j8K6K6K6K6l1l1OPM1M2N1r9j3j4m1J08M8j02j8J32l3l3j4j4o2Q7ooO3
29574i9q7q7O3QPO4q6m4m4O1O2O0r1oom2m2L2L3L7L7l8l7k3k2O2O2r9N1J17j33%J50j25K5
29568a80J24j26n6R3q5j0N0r9k1J28m3j18P3J49k6j01J2Q8N9r0k2J27m1m1l5l4J3J2q6O3P2
29562a51p7kJ48j22m6J87L8j42QN3r6r6N3Lj47Q4J59m9K5J10m0J6J7j60j1R5n4j19L0R3R3
29556a00k6k7J2o3l4J15K2n4o7o7n9R1O3q7j3J37Jp4R7n3o7Q3L2j18MP9K0n5j7N8pq1q6j1
29549c52J74K5j05M5Q1o8lln2R9O0q8o2o1J4J65n3j28N3N3JP5M8j02K4R9q5j60ONk4J25J16
29543g8j33n9J91K2j28NQ0J7J7j03j02K7K7k4N1O9q1m3J06N1k3m6m6P2P3n2n2noonl6l5Q9
29536a66R0q4q3M3l2o9Q1K0K1R8n0r2r1K2K2N9N9mmL3L4j3j3m9n0N1N0k8k9M4l1p7P2K0n5
29530b01mmOOONJ4J3o1o1N1N1p5jJ60J1j14L5k2r7K9K9O4O5j11j10M4M4M4M4o1o1O4O4K6K7
29523h1L6j14j0j0j9k0rrK8K8QPQ3Q2q6q6M8M8j07M3J5j35l9J12J3J3J3o3p6P4N1r7P5P5p0
29516a79NR3n6j14L5N9j6mmqqK7K8n7n7J61J2k29K1J95M6l4l4J7n8l4J15L0j20M8M8o7o6Q
29510a97Qk8k7M7M7k7k7k6k7O7O6M4l2j51kJ19l2PPj6N8Q6o3k55oK93M4j75P5M0j09%%q4O6
29503b10J37j12j69Q1Q7J2O2j3o4Q5m3j17J08J08q0q1noj9k0k0k0K8K9K8K8j9k0j0j0o0R0
29497b15Q9o0J7J8p7P3k9l0N5N4LKj32j31K29Q1o0o0n2n2P3P3K6K6j48JJ79o9j35J14m1m2
29491b20J42pj42Ok1k1J25k4k5J25m4m4l5l5Q1Q0j43j44R9R9p5p5J35J34q9q9lmPOk7J23l6
29484a41l6k0k1M4M5M3j06k2k3N3N3K1j27m3J08p1p0J58Qj25K4J26k2n4n4M9N0k5k5M5M6M5
29478f7M5r7r7k1k2Q5Q6q9q9M7M6k8k8k5k5R9J00j03j03Q7Q7j87O2J53r7r6J54Pj43K3K3J8
29472a95J7n0K3J32j18m6J04r5N4Q2j68K8K9j17L2J57Qr0q9P5P6ononK8K8K8K8k1k1r5r6j
29466b95jQ7J3q4O6k8j03K10O0j73k5O9oM5M5K6K6m9j99K7K76M7k01l9L5m1J08j1j61N7N7
29460a62o5o5N8J32j0j61O1J36r4r4L5L5q5q5j1O3Q7o2N5J29J0o5o5RM9k6k2N3k4k5k0k0K6
29453b23K6o3Q7L1m4N9j6n6R3Q9o1QQj38J2M1k07J7K66l5j85lP2K8K8m3m2J7J6J7J7%%%Jj2
29446a95j1O1J37K9j19j52lQ1Q2l4l4j3j3n1n0M8M8O1j3p3P5Q1p0j02M6mp9N4N4k6k5KLPQ
29440a90k7M9K1j29L0J06k1k1K3K4j4j5o6o6N8N9M1M1q3q4J07J07o8o8L3L3m7m7L0m5j7J33
29434a13j5r0M6M6j82l2J49P5MLl8l9M8M8j20K9R8n2m3J07p4p4O2j3k6J23N2r6p7P3O9q2n8
29427a92J7L0L1N6r3m7m6Q7Q7q7q7Q0Q1NOr7r7P7P7o9p0N6N5JJp3p4O2O2mmo9Q1Q0o9j4j3
29420a73N3N2l8l7l8l8qqJ66J7k10L9J64q5p9P1o6o6J03J04o2o2p9P2P1p8PPkkj6j5N0N0O5
29413g1q5l8l8MNr0O0J07m3p0P8p7p8J06J06K6K5M5j05p1P9k4k4N9r0r0N9J7J7K7K6L7L7m7
29407a21m7J0j39K6J76k5j75R3R3k0k0P9p1r1J58K3k25P2P2j62j2J41j0m0m1J3J2J3J2J2J1
29401a83J2J2O1O2o3o3o5o4J11J10j8j7Pj42k0K29j05j04J26k4j07M2R3n7l8l8K8K7O5O5l9
29395i7l9jkJ08J06k06k07O0K10L6j14k9k8L7L7J1J1J2J1j29j29R6R5qqqqJ5J4o9p0J34j5
29389a74n3R6r6r5J31j8l3J17n1n2J20J19n4n5n4n4K1K0m7m8K7K6M3M2k4k3o8Q2N4r6p7P3
29383b01k1k1P7P7m8m7jjM6M5j16L3Q0o9l6J13K0K0n4n4K1K1k8k8k7k8N3N2k2k2j9j9J8J9
29376a67MMl3l3j0j0Q4o6J2J63j06j06R9R8l5l5J11l9j13L7o5o5O9O9m5m5K0K0N8r2n4R5o3
29370b39o4Q0P9j07M2nmJ0J0J0J0MLMMJ3J3J3J3j7j6j7j7l5l6J33j7j56qJ24J24j26j26R9
29363b02R9m6m6j5J35O5q5n7n7m8J02J02m7m8m7O8O7l3l3l3l4J6J6J6J5k1k1m9m9k3J26O1
29357a06q9o7Q3J39j11j33J5L2L1J03m7j22K8LLO8q1m7J03k8k8R8R8q5q6R5n5j20J29R0n9
29351a46P1p8k11J38J51r7n0K4R8n1j20L0J01n0l3M2j0rk4k3N1N2j4j4K3K3NNO1q9q0P0k0
29345a74r4J7J7QQM1l5n4R5J45j05o7Qo4J2M9M9LLp2p1opO9O9ppO7O8j25j25M9M9p0p0J56
29338a71Q1j63j4J16l4m9J01k6j00N5N4p9p9P6Kj2J37lj51J25J25k09o0J15l5M6M6j44NK45
29332@j03j68Q2mp9N4N3N4N4q0q0J06m4l9L6r9r9Q0Q1l4l4MMQ1Q0j03j03J84L4j56R3N7r1
29326a79l0l0P5P5lj53M8M8o7Q2J49j98j06J44M1j09L8L8o0Q9N2r7j7j8J1J2QRk9k9MLJ3J2
29319a74p6P4j1j1llm0m1J32J31j30j30N8N8l0k9N6N6n6n6k3k4J4J64N5j95m2J07k0k1K7K6
29313a57J9J9p4P5k8j79N3N2mnN8N8p3p3O5O4r0r1P1P2j3j4Q1p0p1P9k4k4J27k3j26j25J24
29307b47J25l8l8J9J8o9o9K3K4K3K4%JO3q7r7J52Q6o3RJ0K8K8K4j26q9O1jkLLJ2o3k8J23N5
29300a03r4l1J18P9p1j06l2PQM9M9p8p8N8N9o1o2N0N1llM8k7j25K5O5j0L2L2k3N1l6j84J23
29294b23J98n3n3M5j05o6Q3L2m4j8j8J4J5k1k1M2M1pqKKj02M7R0o0qO6k3k2k6k5k6k5K8K9
29287b20J8J9R8n2n7R3j0q5Q0Nj01M7J5j34j7J33Q1Op0p0L7L8n6n5J08L3j50jO5j1JJn6R5
29280a72P0mj4j5n7n7N5N5m6m6P6P5j23K7J60q9k24K5J28k2j1j1J8J7L5L6l9l9l7l7n5R4Q2
29274a45o7o8Q2O8q2N8N7j76k7J57Pq3O5O6q4k6J24L9j10jjk0k0L9j11l6J14J0J0k8k7J30
29268h6k0j44NKJJ04m5o5Q5rrJ7J8K7K7j59qJ87o2j13J36j0j60N2N3m7m8J90o0k06J43J26
29262g8j23k0k0q5J65J09m0o4o3m2J07N3r7o0Q9oj56P1P1l9J11j3j64P5P4k8J21m5j95p6J72
29256a96J29k1m5m6L8L7M7j02K0K1l6l5J22k8p5P5j0j60N9N8k6k6LKP2p7p7P2J2J3K1K2k2
29250a59k2k3k2K2K1K2K1j7j6P2p8k4N0jjL4L4r1r1K7K7j0j1L4L4m0m1M1M1l3l4NNMNN3N3
29242a09p1p2N1N0p9p8J50P5n0R8r1k40Q9J65l1M5Q8j62j03J45P9p1m4L0k1k1P8P8r8k3J4
29237a29j35oJ43o2o2K2K2K1K2K1K1l3l3NML0L0r4r5N0N0l0k9K8m7k3J26R3n7k9k9m0J09L8
29230i8j10l7L7P1nj51p7J51Jj43J07J02j47M9J23rj0j5j5m9m8NQ0O2q7j14J36J12l7l0M5
29224a01m5m4K6K6o3J2K5j23kP2j3j2j7j8J67J8j57pL6L5R7n3o2J3L6L7l5l5O5q5q0J69K9
29218h9j20N9N9p6p5K1K1M8M9%j50J7R2kkl4l4O4O4j0j1OOJ1J0j39o5J12l9r2N7N7r3K7J76
29211g5lj53J8R3J3o2o7PkkM3M2n7R2J22j26j26J22Q5o5j33n7PPn0R9J82o6j92N8J47lj20
29205b22m5J01J01j18j18K8K8L2L2m0L5J14l5k4k5j08j09J82J82j42j42N4N5j14L6J37j3l6
29199a74L9j09j09J25J24n3K2L5j13q3O7J2J1N7N8j7j7j4j4j4j4MMl3l4P0P0m5m5m8J02J67
29193C1q1j77k7R0J5l0l0M0M1rrj4j4J4o0l7J12J3j36n3R8J3J4J10j38j84J65J31j19j6j6
29187b63M2M3k5k5R9R9p7p6PPr9N0J27j21j48K01J29j20QRj01M9O3q7l5M0rqM8k7o3Q8Q3o7
29181a59MMm3m3k0k1N5N4llmlJJOOm0L5Q7o3j11L9K5n0N8N8p1p1LMM0M1l6l7R0J5j00N0N5
29173a47r5j4J35J0o6o2o3J9J68k0r4Q7Q6j28n4J85o5j93N6J09m0p8p7J37J37j00j01J80o9
29168a57j20J30j6j66J55J55j28j29Q9Q9J6o0j03M6Q3o6m0L6j6j5j3j2J14L9j41RQ6J2j%l8
29162a62l8K1R5J3j37O1O2p2p3N4N3o2o3p2P7J24k6j11L9O3j3KJqpkp6o0R1J68q0j40J0K4
29155b44K5mlOOJ5J6r9N0J25k4m9m9J7J6K1K0K1K0ONq4rR2n8m4m4N2N2q1oJ61q9j58R0k7k8
29148b84O2O2m5m5Q0P9m3m3l3l4jJ49K9j21lP1o3j37R5R6l4l4J2J2k6k5M7M6p7p8J00J01k2
29142a07r7l4J17N8j90m1K08J2j37O2O1k2k2n6n6J8J9O2O2j12j13J10J10j5j4k8k8m2L2P9
29136a04p1j31J17R1n9kP3l3l3k8k8L1L2oon1n0P4P4l6l6j2O2N4r5m4L1r5k0J10l9l6J13q
29130a61q2J1Q6ppL7j13n3J95lj52P2P2QRj%k0j70KP6m0L5M9j00M0J16j11j11J23J23j02j02
29123b81P3P3n7n6Q8J3k03n3J19J19nnJ1j38k3J26Q6o3l6l5l6J13M8j01n7R2noN7j8j07M3
29117b24J48jj67j7M0L9J00K5j71k1J03m6p5%J8J9Jp3MJ54L4m1J1J1qqq3q3R0R1l5l4k1k1
29111b41J2J2M1l4q0P0M3l1R5R5q4q3rrJ8J9k0j9L1L1L1L1m1m0m0m0J8J9QRO7q2n0J00Np0
29104b18N7N6k5k6n3n4n1R9O6q4m0L5j7j7JKP6P6m2m2L4L3QRq0nJ01m8n3R7qj58J10J10j09
29097a60j10O5O5o8o9N8j8r6N3J20j30p1J78J07m3j1j0k0j9q2q1J33J34Oj44k6M7N7N7k2k3
29091a23P0q1k14J35K04j45j47J03L6l9J8J9o8o8J07J07j3j4j12L6J34j16j15J34K0j30LP8
29086a81l9l9M5M5j03k8J43oL4J09p6p6J30k1r8k3J5R0O7q3p5jK3K3j3j3j4j3J2J1J2J2o1
29079a92o1J13J14r7r7k2k2R1R0j43j44K27P8k12L8J16l4rqO3O4o1o1k6k6J2J1p6p7N7N8l0
29073b66J20nj55L7L7n6R3O6O5n0n0ppm4m4l6l6Q9Q9J1J2J2J1j36j37R7R7m7J03K8j22j%n6
29067b88R3l8l9M6M5M7M7j27j27Q1Q1POK6K6m9m8PPQPnnj5j4L8j11n8J91R1j57k1J29K0j30
29060b29m6J04N4N4o2o1nonnj7j6ppK8J77L0l18L3K83k5j73j0q4L9J88n2n1onJ1J1k7k7N9
29053a73N9j6j5l1l0l1l0P3P3j06j06Q8J2l9J11P0p9l3M3K6m9r6N4P9p0J9R3q1q0M9M9MM%
29047a59%N1k4p5P4J05m5j18m4MMQ4Q3n7n7Q0p0j63Q6J2o4R3J8j13L7Q6o4L0K9j5j5j4j5j
29040b37jP4P4poQ7o2j76k6M4j06P1J46q4q5J34N9j23K6Q7j61K3J73r1j66N9N9NMj%N2k2o9
29034b46Q1L6l8J3J3J7J7o7o7J06m3q6O4jp7N5N5o0J5J04m6j16L3N9O0Q1Pj65j5J11L6j34
29028a98n9J18M3q1pL2m4oO9J2o4pqm6J03J31j18j53lJ13L9n3n2J7J8PQN9j5p7P3P8p1j02
29021b44M8P7Jn2K3oj55p8P1J08m1m4J06O4q5n6K0N6j8q1O8N9j6N3N3p7p6K1K0l0M4J33j7
29015e1j02j03K2K1o7PJ45nj0J40m8j97K1K1NNONnonoQQPQJJJ31j8j23K7R1n7k5k5M0M1m7
29007a39m7j0rj1j1K6K6k0k0N4N5p0o9J68q2k09J41J52r6p8P2M7M7r7r8k2J27J50r9j67J81
29002a08P7k71p0J80k5k6P4p5m6m5J9K0R0R0l5l5p2p3J02J02r3r3Q2Q1j1j1j2j1k8k9J40j0
28995a22j32J7Q2o7N0N0l4l4PPQPo6o5J52Lj28K2J04J03r5r4P9Q0n0m9M3j06l9J11QPO0r1
28989a72ool6l6J32j7j04M5M5j04jJ50o9o8P0P0j05j04N4N3J01m9k2k2k2k2j6J33J8j32j7
28983b59J33j8N6J13j34p5P5j58j58J77J03j19L2O7O7m0m0kll1l2M4M3K5K5m9n0llllJ3J3
28977a94J3J3O3O2o3o2RQl3l3J50P4k56j07J95n3o3Q7m4m3J59r0r8J52P9p0l6l6p1P9J29j20
28971b00j29K0K5K5L4L5P9P9r5r5Q5Q4j40j41J20J20j56q1J34j5j6J34n1j26M9N0qrM3l2q4
28965b62O5J03m7r8k3JJP1P2o2o2O6q3j3J37J4o0P5Jq6j1J6J7J5J5j11l7J46mj24K6N9N9p
28958a31or0q9Q6Q5k5k5P4p5j25J25J24j25oJ43q1q2K5K5o9Q0L7j13J2J61Mj47o2Q7J6J6j3
28952a64j2o4o3P0P0j00M9Q7o3k9k9L6L6q0q1J44J44r9j00P6P5POJ6j33OOo0R1J06m3k4k4
28946a43l6l6o0Q9Q1j69k8J22J5J6K5K5jjr5N5M3j07O2O1r9r9P5P5mmmmnoq0q1J70J69r4r5
28939a68p9P1L4j16L4L5j00r9J12J11j2j3N1N1p3p4L5L4M4M4j37J2J59r0j40J10m6m7P0P0
28933a17j98m9J35j5m2J06j4j3J16l2k7k6JKl6l6L8L9K6K5r0r0M9J98j6j66n4R6KLK5K6o8
28927b02Q2M5j04jkq1O9P8p2m4J05k9j78O4O5QRO3q7L5L5j6j6j7j6J9K0J9J9k4k4k5k4jjq5
28920c14O5J9K0J22k8j25K5R0o0llL5L4j07M2Q3Q3r9j00K5K5pqL0K9k2k3k2k3j2j1O3O3J9
28913i5K0n5n6opj00M9P1p8J5J5K3K2L2j18N1N1jjJ8n6p1Q0P4p5o1J4L9M0PPj4j3j8j8K5n0
28906b40l2J16J01j49n0R9N4k1m4m4RJ0%JJ04m6j91N7J81o9p7P3M3l2mp9j4J37q7q7K07N7
28900a7j66j8L1L1l5l4J8J9J8J8k7k8k7k8K4K3O1O1q6q6L8L9j7j7j7j7K7K7K2K2Oo8l6J14
28894a25llJ06m3j97N3J27j22l3J16j6j64j9J30M1l3l5l4Q8J2j11L9J05j43l1K19L7k11j2
28888b62J37M3l3l0l1r2N8J16l4o2J3O3j1j33J7J38j1k9M5p6jJ8j32J7J66rq5J3J3p5P3J0
28882a66J0J9J9o8o9OOK7K8rj0lkllK7K6K6K6n7n8P1P2r4j9J07m2o6Q3jp6o4J1Q8Q9q0q1L5
28875a95L5O1q9r8N1J10l9l9J11k4j72N4N5j19L2J71p8j06M4J9J9L1L0opj6j5L6l9q7O3J23
28868h4j26o5Q6O5j0q5q6Q5Q4q2q3J01J02j07M3J52r7j34J15J04j44n5K0%JN0N0k4k5m1m1
28863b31L4L4j8j7k3k3J8n6MK53K5k22k7J23l9l9RQk2k1P2p7j14L5O7O6J0RJ0RJ2J2j19L1
28856b07R0n9l1l1KJ52M3k07oJ43m0m1J16l5p4p5O9P0n6n5J2J1J2J2M8M7k6k7k9k8k9k8K0
28850b37K0L0K9l0J20nj54L8L8m6m6N2N1k3k3k8k8RJ0kjL6L6n3n3J3J2J38j1kkp7p6M8M8N7
28843a12N8p7p7J19l1j71P9J40rp4p5l1J17m1m1K0J9j36J13R5j54pJ42M1M0l4l4Kj48q9J61
28837a95M7j03P1P2J4J4J4J4o3o3j6j6j20L0O0O1O7q2j17J32P3j76O3O4n7R2Q3j66j25K4J00
28831b04R9j03j03P1P1l4l5R0Q9p8p8l8J11o1o2P3P2o9o9N5N5jjjkm0m0M4M3q5O4j0j60R9
28824b38R8l5l6l4l4M0M1k5k5N0M9LLp1p2Q5Q5M7M8j20j20NNP5P5j6j65O8O8K1K1m2m2L3L3
28818a22k3k3k3k3L3L3L4L3r0q9L6L5M5M5J3j36m5J03J1J0K1K2n4n4n9o0J14J15l2l2k3k3
28812b08o7Q3kjkkjkMNMMj3j3j3j3Q1Q1m4m5j2j2o3Q6qq2M4M5l3l3m7J02M4l2K5K5r8k3J04
28804a32m6q1O9N4k0M3M3q6q6Q3Q2r1r2J3J2J3J3L8L7l6l7M7M8j9j8q2O8K1n4J36O0k75k7
28798c02J04m6N0J24o4o3N6N6N3r8n5K0o3o3O6O6j5j5j6j5JKR5n4j08M2J04j45p0J80N6j8
28792a35M8j02p8P1J09m1k1k2L2L3N1r9p0P9P5p6n3K2q2oJ08m2l7J13m1m1OON0N0k3r7r4N5
28785b52N1r9Q1Q0j96m8J48jk5N0POOPN3k1j48KJ29j9j01j01J01J01j24K7K00m8j73P6N2r6
28779b75L5J11kkK8j22j29J20N5r4J12J13j65j5M2j08k3J26j0rJ31j9r1N8l1j05N7N7j7j8
28773a90n6J9R8n2k5k5m8K6J69J8o7o7N6N5o9o9j5j4N5N6Jp4jJ49p3k22N3J28n9n8P1P1J4
28767a45J4k4k3K0K1n4n4P9P9n0n0N5j9p6P2P2j77J3J63q0p9K17l2j87J62Q1k68n4R5j05M6
28761b88J59J0o1o2J6J65rj59JKn5R5QQJ7J7j9k0o6o6J59Ro5Q4l2l2P8p2j18J32J32j17p1
28755b20P9k1k1K1K2o3Q7n6n6L7L7p4P5%j50K9K8K0J9L5L5L5L5p6p5R9J00m1m0R1n9j78k8
28748b74LKL2L2ooO2O3L4L4j96m6M5M4l1l0p8P2J09J09j06j07M4M3m0m1P1p8Q1Q1j01j02P3
28742b08P3o8o7J17J16j60j0L0L0M3M2q2q2N2N1p3p3l5l5lJ45P0q0R6R6l0j05j52kJ06L1j07
28736b74l1J23k6q3O6Q4Q5j18j18J12J12j75k5J56r2r3J56P1p9p3P7P2p8n9J6p1MJ93M3j13
28730a38l8l6l7Q8o1l4J16J1j38m6J03O7pr0j5J20M6o9p0L7L7jjl1l2K2K2J25k5k09M0J82
28724f2o8n9R1o9o9N3k1l5J15K3j27J9K0J0J0k1k1p2LQ0o9l6J13N3r7k5J24k2k2K5K4r4r5
28718c21O7O8r5r5O6J41O8q2k0k1k2J27N6j94k9J20%p5L9L8L3L4o2o3R3n6r1N8M9j01K7K6
28712b17J7J7j4j4M4M4K9m6k6J24j00j00O5q5k7J23l3l3jjjjqrK9K8k3k4k3k4K1K0K1K0L0
28705a78L0qpQ2Q1j56q2J21k9p1P9Qj41M7J21q3q4K8K8O9oj57R2J29j21n3R6Jp4M0M0j1j2
28699a81K6K6k7k7k7k7M2M1M2M1r8r7P3P4j39J1N5j9N7N7l7L8L6j14k4k5L0L1ppnmnmnnon
28691b15mmnmM8M9q9q8L9M0M0M0k3k3J01J01j07j07J7J8QRO0j4q3O6N2j96j2J37J0o5n3K1
28685b36J43op1Q0L2j17L0L0n4n4k9k8M6M6m9n0P1P0K0n4o8Q1P2p7k5M9kjK1j27N9K08o6j42
28678a98N1N2k6j01J5J66j4j63L0L1n4n4J3J3P5p5j33J16J26k4n5n4m0L4J26k4r9N1N6j9m
28672a82np1p2N3N3k4k4J03K7j65j6J63J4q9O1M2M2l5l4j1O4M6j05k0N5k4k3J9J8l7l7q9j4
28666c17J80L0k05M4J32j6p6P3J7J6m9n0M0L9m4J05r7r6Q8Q8p0p0N5N5r7r8P7P7m9m9J69K0
28660g8j07M2L3j16J6J6llP6p4p4P6rqR4n5o1Q8j5j5Rj41L4J83j8j8Q4o4r7N3Oj44J09J09
28653g2q4q4P2p7OPK2K1M0j09j8J32J20j30j45J03K3K3J5J6o0o0J%q4O6L2L1M1M1j03j03P2
28647b45P1JKO3q5j08J41n5n5J54Mj76P2L6L6P7p3j15J35M2j08m9J01R1n8k3k3l2l3J1J0J1
28641a80J0R8R6j25j27N0N0p5p5N5N4k9l0R9n0n0R9o5o4P0O9k5k5M9N0n8n7J17l2j08J42j3
28635h0q8J25k5o8Q3r5r4Q3o6m4J05LLJ8j31M2J93m3m3l3l4j4j4j08M2J68J8j04l0k0j9J44
28629a26oK7K7j58q4J64J3j9N6%p5p0MM0M0l0l1M5M5l1l0PPPPJ4J4J4J4k8k8m2L3K6j24LP7
28622a98n1K3J42j07j56R3J50Jr9k4Qo7L6J10o3J2Q6o5j25K5j9J31J08m2r3j8NNJ9J9J9J9
28615a16k2k1n3n4J1Q7N8r1k9M6m3m3O4O5o0o0K7K7j9k0J71K2j62j3O2q7L9J14r2r2j5O1J43
28609i5ol9L6m1j15k8J21LMO4j1j43PJ31j8m4L0k0k1qqlml1M4Q5o3OOllJ3J2J3J3J8J8j08
28602a88l3N1r9o6Q4J10m0l0M5K3n1P1P0q8q7L7L6m6m6o1Q9K7m8LMK4K3n1n1L8L8O3q7r1J58
28595a69Q4j66n0J00M2l2RJ0j0O6mj53r0J60Q0o9m4m4O2O1j3j3j9k0N5N5j9j8j8j8k1k2m0
28589b68J10R1n8m0m0J1J1q3O7J19l1j3j2n6n7P0nk5J25J15j31k22K7K58r2j64Q5O7j81O6
28583b56J42n0n0Q7o2j6N9n5J9J41rj03j04O2O1k6k7K5n0QJ57n6n6K8K8K9K8j44j45Q4Q5J4
28577a52R0J6j33k8J21j9j8P1p9o9o9J6J6N4N4o0o0O4O4n6n6J8J8n5n5J21M6r6N4J6j33L2
28571b67J06l4M1N0r9k0J30J2J1n3n4rj0rrM5M6QRnmK1j29j08J41J73p5n0K5p0p1N1N1J3J4
28564a29o9o9N5N6k1k1k1k1L0K9r7k3J92M3j82l2J30N4L4m2j39J0J30j9k5k4LLj9k0k0j9Q5
28558a58Q6q9q9k4k3M6M7Q2Qj18L1J07m3p0Ml1j06l4J16J06j44j06M3MJ53J48j00nP0j14m0
28552b43L9j11J5R1m5K9P7p3k0j9M6M6n5n4o9OJ35j5j9J30N0r9onL8L9l6l6J9J9N7N6j59j59
28545c31O5O5k9k9R8K3q3O6O2q8j2j2N3N4NOOOp9q0j66Q2R1n9M0M1%%J71K2j26j25N2N2J8
28539a41J8L6k12p2J78J3J2L7j13m1K08j00k49K22K20j98n0O3q7K3K3m2J07O2q8p8P2k7k6
28533b30j8j7k1k1J6J7RJ0M7M6n3n3J0R%%L7L7O1O1m2j91J28J27o8o8m0m0K3K3j6j6J39j0
28527a04j61j2L1L2K7K7j0j1J4J3p4p4J03J02l5l5o0o0P8P7r6r5j8J32L7L8O0r0j39J09M4
28521a50j05K8K8q1O9J48j01j33J7J15l6mmRRJ8J8n3R6N5j94p2J77J33j15p3P6k7k8P0oj18
28515b34L0J19l0j18L2N6r3r4N6J32j8m5J03p4p5J23M9j33J7J89n9j55nK5n1j7j8M0M0l3l3
28509b74N4N5m2m1M7M6j2j1K6K5p2p3L9M0N5N6q6q6P6Jn0R9O1r0NP9q3rJ10j39q2J67L3j17
28502a93M8M8j74k4K09m1j38J2L2L2LMonNQ0Oj44K2J72n7n8Q9o1j30J19Kp2Q3o6p1P8j7j6
28496b29J23k6j31J8O2O2m1m2JJo1J4R3n6qrl6J13M5j05K6K6K5K5j09j09J74K4j51%K4K4L4
28489a99L4K3K3n2n2Q2Q3r3r2k2k3M4M3Q8o0j27J23P7p4L6L6p9P1q8q8M1M1l3l4M6M5P1j79
28483b88K4J74j00j00L0L1O8O8n6n6k8k7J07m3p9O9nol4l4K2K2LJ53J0j39K9K9kklkL4L4m1
28476a38m1O5O6j09j09Q1Q1m3m3M4M3k1k2j08M0L2L1p7p7klJ30J30r4r5mmnmj7j7N8N8NMN
28469a60MJ0RJ4J4o8PP1p9j47K02J35j12q6q6k1J29N0r9n7R2L6l8K3K2j58qJ76K7p2P7Lj46
28463b36p5P4P0p9j3O2J1J1K2K2m4m3j10M0J22M8n2n2J19M5j56pJ23k7j05M4O7qm1m1qqlk
28457b30L6L5J9K0K0K0j34j34M7J97mj53K3R7j5j5M0j08q4qK1J71N1r8NNn0J00L0j20%P5K4
28450a17K3q2q3M3M2k2k2N4N3j29j30J45J45m8m8m8m8L5L5o4Q5J19j30o9Q0K0n5NOk9J20M5
28444f9j04ooK2K3J3J4j1j61q5J64J64q5j49KP6P6lkL5L5q4q4J33j5j81l1J00J00m9m9P3p7
28438b21J4J3NMpppqjjJ58Qj17j16L9L9R7n2n3R7n2n2Q8o1l5J15n4n3O8O8o6o6J18l2o8Q0
28431a18p7p8K13l7j97N2J05m4J8J9j12L7N4N3llj08M2L2L3j9j9j03M7M0M1k5k5l4l5l4l4
28425c19R2R2J7J7RQj66j6K52Kj56pK7K7l8l8q5q5R0Q9poO7O8j10j09J4J5j5j5O5O4n0K5P6
28418a06p4q5O4R3n7m1m1j9J31L7j13J9R3j15l9J37j3m9K5k5k6L6L5r0j6Q6o4k6J23L1m3O4
28412f8q6q7O3Q6J2l4l4jjJ9J8J12l7j40RJ5j34r7J52N8r1p7P1J00K5p5jP5jm3L2K3K3j9j9
28405a52P6Jj84O5K06j41j13J38j10j09J61J1j19L2N4k1L1L1n5n5K0K0J6J7J6J6K0K0o0o0
28399b28O2j3o4Q5K5j25JP6K9K8m2m2LLn4R6M2j07M3l1j16J33J28j20P1P1o9o9jjl9l8L2L2
28393a99j43PJ59r0j6K34n8k06J17J17r2r1L3L3O3O3o1o2J2J1J2J2j24j23J01J00j4j5rj0
28387b39L8J13L1j19j1j1k1k1M1M2q8q9Q2Pm0J10Ro6J11L7p8P2lj53qO6k3k3N7N8j7j8o2o2
28381b78O2O2l6l5L9L8J%N2k3j61j2J07L3O2q6j32J17J79j70j03J46Ro6JKn3R6J05m3r5N5
28375a27Mp1J8J8k3k4l0l0J45P1j08M0M1j09k9M7noo2o3J12J11J9J9j05j06Q7Q7l8l8J3J3
28368a29k5k4n4n3j6j6Q5Q5M7M8m6m6m6m6Q4Q4r0r1M7M8k8k7L1L0pok6k5M9M9NMl3l3LMoo
28361a76J43oj47LK03m5j55nL1L0l6l5NNQ0Q0j18j17PPP5P5%JPPO3q6j27K2K2j28K1J71LL
28354a17q3q3R1R2o5o5%JJ00n0j15J35M2j07pqklllM1M1N9r0m3J06R7n3n7n7RRN4N4j64j5
28347b59J54Lp7p7k4k4M1M1J23k8j18L2J35j15m9J00KKJ11l9j85O4P3p6j2j2N3N3l7l7L8L7
28341a07m5m6O9P0K4j25n9Q9O6q4q4O6N3r7m1m1R6R6J5j35n2R7LLl0l1M4M4K7K7nj53j05M5
28335c06O6O7M4j06p7P2O9q0p4J76R3k56L0K80pj56j9j9J%rrJ43ok03M7J76p3p7P4p5p5N9
28328b30N9l5l5M1M0l2l2M3M2K3K4j45MJ20l0L6L6j36J4l3l3M7M6P2p8j29J20J12j39M4M4
28322a20j40RJ04m5j11L9O1O1n5n5N3N3k2k2jkjkL1L2m4m4N0M9j18L1J38j1q2O9Mp1j9j9J5
28316a85J5o0o0O8O8n7n7J4J3q0O9J11l8j04M6K1K1L0L0m8m8P6P7q2q2ppO3O2K5K5k6k5k6
28309a58k6O3O3o1o1J7J7n3n3nO9Q3o6j34J6R3J9q5j0O9nk8J22M2j08K1K0j89O1J91j58k6
28303b60J24q6j2J15l5l8l9nnn8J7J06m3j02M7J19J20P3p5k9k8n3n3P1P2o1o0J4J4l3l2J01
28297a14J01k31q1K08m1p2P8K0n5m7m7K1R6J06m3j63j4l4l5O9nq1J69J07m2n2n3p2P8M8M8
28291a33j8j8J5J4k2k3l3l2M7M8l1M4N4r7m0L5k1k1O3j2k6J24q6k34J33J33l8l8jjK1K1j1
28285a84j2j8N7K4j25O0O1p5%j1j61O1J35n0n0J29J29j36j35L9L9k6k6J6J6m4K9P7p3K3R8
28279a33k9k8o9o9N8j8jJ47K8j22n6R3Q4o5l3l3j30J20K41j09j66Q3K2n3N7j8k4J25m9j99
28273c46N7J32ONJ3J3o1o2M9M9k6k6j0j1j1j1M5M5l0l0L7L7o2Q6J05j44NNnmM3j07M2M2m3
28266a73m2O3O2o2o2RQQQm0m0L5L5k3k3N2N2J9J8n6n6L5L5m0m0NNN2N2r9N1N1r8K4K5NON9
28259h0r1poj9k0rj0p8P1K02m7p4p3j4j4K2K3Q8Q8M0j10j48LM8M8O7q3NNr7N1J13l7j9j8j2
28252a92j1O3O3n6n6j9j8O1O1o4o3L9L9l5l6K6K7kkj00M9N0j00N5N5QQqppqJ3J3p5p4J15J15
28245g3r6j70j2J37N3k1k1k2pJ42O0q8p5%L9M0o3o3m2L2Q4o5r6N4J11l8j4O1O5q3o6Q4J13
28239d0l7j13j12R7K3k01M8K30j9qqJ4J4l2l2k7k8J0Q4M4j06j4O1NNo8j42N2K02k7k6lp8m7
28232b79J03kp7m8K6J6J7P9P8j09j08Q9Q9lkM7k8j11L7K0n5OOk8J22J00j50j36J4J19l0p4
28226b72P7O2j3k7k6L1L1L2L1q4q5N2k3p4P6Q7o3n3R6KLM0M0j3j62j25K4J03J02k5k6L7L6
28220a09n1n1k8k7J0J59J19j27j51jM4M4J6J6opl4l4j1J38K6j23l1l0K2K2Q1Q1j05j06O7O7
28214a20MNj1j2o7Q3P3p7nJ44r8r9lk%%J%LMJ2J3m9J01k0k1l1l2l1l1P4P4q8q8K9K9l4l3J5
28206b88J5J4J5%jL7L6%jR3n7j31J8l8l8O5O6N7N6lj54o5Q3Q1Q1j21j22j9j8Q4Q4Mj45J02
28200b10J01m6m6M1M1q3q4R0J64m4j93K7J03q1q1M8M8RRq4O5J34j5m7m6k2k1k2k2L1L0m4m4
28193b94J8J8N6N5ONl2l2N6N7o9NP9p0j9N6j02k7O1q8N9J34r2r2j4j3J11J11k5k6k5k6l3l3
28187b25R9K4j42J08M1j07L8l7n6R4o5j41J37O2r4N5N0r9O2O3k2k2MLJ7n7n0J01k6k6j7j6
28181b44j7j7L0L0L0K9k8k9M6M6n7n7k0j9M0M0L6L5k1r6r1J57J53j97j29J20N7j8LKN7N6j8
28174i1j8k7k6M8M8o3o3j7j6o7Q2kkJ6J5N3N3q3q3M2M2mnnnqrK9K9m4m4J25k5r1N8N0j01k
28167b11kj2j2J7J8J7J7KLk6k6n2R8L1j17k0J29L6L5m9m9L6L5j18L2L3j18R6R7l8l7L3L3l2
28161a21l2q6O3J7J7J9J9J9J9m9n0m9n0P7P6m8m8J4J3J4J3n6n7O8O8L7L7j37j38QQM6M5N1
28154a73N1p4p3O5O4K8K8j31j31R4R3r1r1J18l2llO2O3ppm4m5J3J2PQL8l7q8O1P1p8J5J5N
28147a97OmmO9q2r0N9R7n1j0O5O1q8q4O5K6K5r0r0J11J12j7j8J6o0j17L2J51r8r3J56j9r3
28141b54R0J6j01M8L5L5k0j9K8K8j10L9J19l1j05l1mP1N8j6ppL6L6q9q9POkJ46q3q3J51Jj84
28134b85O6J02j46J0J60p2j47O9P0o2J4P5p4l8L8O4q5j08J41J52Lp2p2K6K5k7M9L3j17m2J08
28128a42j0q4M7M7j22m7K41pk14L7R2J7K1n4j7j7llllL9L9O4q6j31J18N2r6M3M3n9R0K8j21
28122b01M7M7j04j05J21J20q2q1M3M3M1M0p4p5n2R6M1M0N6r3j40RJ60J1p1p0l1l0L4L5J02
28116a23m7l8l8jjL7L7j4j4K3K3k1k1J7J6o2o1K9K8j04J45Q9o1j0rj0rq8O2K36Q7j44j45O4
28109a28q6PJ57k6j77O7O6j12L9O4q5J8J8r6N4J28k1r7r7O8O8opL1L1m5m5j4J36l4j83J43
28103a64J44j55nL2j18K8K7p5P4M4j05k2J28JKq3O7P1p8J6J5l8l7l8l7O6O7l3J17J6k33%K50
28097e6ooJ0J0l4l3j09j08N8N8j7j7J08J07J7j33j0rj03M6Q4Q4O1q7j23K6PQkkP3P3j26j27
28090b78M8M8n2n3K3K2k8k7R7R7n5n4P0P0n0m9N0j00q4J66R1j59L2J81r1r2L1L2oop3p4N1
28084b22N1L5L5r1r0Q2Q1m4m3j8j7N7N7o8o7J50Jo0Q9J4j35l8J12Q1o9j18J31rj59N5N6p9
28078b40p8K0K0R5R5q2q3R2n7p9J70J02k47rJ40llm2m2L3L3RJ0k8k8j7j7k1k2O8qj6J32j4
28071a17r0M6M6p7P1pq3M0M0n3K1N0j00o3Q7K8m7k3k3j2J37l0j04P5P4n5n5K6K7n4n3R0J4
28065a74j06M3N4k0L1L1j3j3K4K4n6n6P3P4j44o8K19k9j87O2J15l4n7n8N8N8j1j0m7m7m0m0
28059c44Q6J1n6R3%jO5j0o8Q2J17j31j38J11J41j08r7J53m2j17O8qn6R4N1r8p3p2R2R3n2n2
28053b66K3K3l9m0Q6Q5p8p8M6M7m5m6j4J36N5r4%jj6j6P7p2l7J13o5o5J34j5j5J34j22j23
28047b88O1O1m3m3o2Q8J12l7mlj96N3J87o2n7R3q1q2Q9Q8J4J4j4j3j07M3O4q6jJ48k6k6K1
28040i5K1q5q6jkk6J24M9j01J7J6lkJ5j35q2J67J82o8j37j36J16J16j08j08O5O5j1j0KKJK
28034b36M2M2n1R8K6j24M4M4l1l1k1k1k9J22l8l8J9J8j9j9k9k9J7J7r4N6J02m7l8J10K7j23
28028b34onN9N9m0m1mmJ2J1J1J1POp7P1L8L8J21j27r3N7L2L2m5m4m5m4P8P7n6n6R0o0r8N2
28021b17O2O2M1j10o4Q4J6j33q7J62R7n3J6J6p8P2o6o6P8P7j15L5Q1o8m3J05j12j12J75J74
28015B9j48j49JJj8J32O0r0MMrrrrk2k2N2N3l1l0o8o8J11J10j4j4M8M9j17j16Q9K37p8p9L3
28009h7j16n1R9J08m1p3p2k1k0N4N4m7m7P8P7qr%Jn0R9k2k2RRo6o5K7K6m7m8P5P5m0m0r0O1
28002b30J35j5k8k8J%J6J7k1k1nnL7L7j07l1R4n5q9O1Q4Rj3j3j7j7J7J7n3n3RQ4N6r3r2j8
27995c30M8J23R6j53q9J60R5j54q2O8j2j1PQo5Q4N2r8K5R9k7k7o8o9NQ0Q7o2QJ57j1j61q1
27988b98O8J30N6j19m4J25k5j49%O8oN8j6r5N4N0j01N5N4p5p5m1L5J79p0j13L7J02J03%j48
27982b01k8M8l4M2K2j27J4J62L4j16k5N0q6j1J04K9Kp2n8R2J2j37J03J04k2k1r3N6N7r3J3
27976a80J4q9O0O3q7M4M4m6m6K0K0P0p9nJ45j07j07J20l0l2J17j01j01l5l6J40J39j1j0q5
27971a91q5N2N2j07M3O4O5jjp1p0J47kj32J6kkk7k7M7M8m0m0L5L6P0P0n5n4J8J8P4p5j27K3
27964b31Q9o1OPklNMNMk9k9k8k9M6M7RRONo9p0R3R3J1j38m1J08o0o0J06J06j8j9m0m0Q5Q5
27957c8n7n7k0k0N7N8k7k7K1j28L0L1L1L2opl1l1m5J04Po8Q3o6j75P4J34j6J5J5q7O2Q9n9
27950a22j33n9J33J32q7q7k2k2J6J5l5l6M4M5q0nJ70K2j50jJ24k5o5Q5j4j4N3k2o4Q5%jk8
27944a48k8L2L2j36J4R6n4LLJ1J2k1k0NQ0J26k1j42o7llR0o0o5Q5L1m5j6r1j9J31m2m2J46
27937a26mn1R9Pj44K8J03Op0j06l2P0mj4J36O4q4p1Mj0j0nnM1M2m8K8J25k5j45No8o8J17J16
27931i9o4o4O0O1n4n5P0P0o3o4K1K1p8P2J38j12j28K1mmO3O3j06M5M3j06O2O3j5j5N0N1K6
27924c1j23j51R8J10m0n6n5J1J60L6j13m4m3K2K1J4J4J4J3l4l5M0M0o8o9N6N6m4m4M0M1j23
27918b87K6K23k6j79P0O4j85n1R8kkK5K5J18l1j61j1J05m6J7J7QQK3K3o2o1R3n6o6Q3N9r1
27912b32J2J1j02M8K56r2j79J71R2j57RQpqo5o6O8O8r1N9k5k6M3M3l1l2o1o2J4J3R4R5q0q0
27905b92K7K8L6L7q8O1J41rp1Lr9k4J45lj24K6J7J7O4O4m4m5L1L0l2l3k3k3n1R8R0j60o9Q1
27899a94J3J4l2j07q4O6J22k8K4R9j5j5J21k9j68j9N9j5k7M8JJj3j3lmq4O6J50%j05M4M4j06
27892a89k4J25mj53j7N9m5L0J25k4j49%N0k5j1j2J7J7J6J7K0K1n5n4O1O2j07M2L4j17l6J12
27886b14O3j2p8lOOJ36j3j18m3K9L0J3J2J3J2k0j9O9oj71k1J70p9j14J35J00m9%%l4J16O3
27880b1j86j06J43O1j5q6q6J45P0j55oP3p6kJ48k7j78n2R7J25k4n1n1M7J21jj51q3O5M3M2
27874a77K3n2j9J30o1o2K3K3K2K2jp6j07M3P0mP6P5m5m4j33J7J96M7r4k0j08j09Q9Q9J8J9
27868a30m0L5Q6o3q0P0n7j32R8R8j33n7J65J5j09M0R5K0mj52n1K00L0k18p5J75RRO4q6r5N5
27862b18Q4o5o5Q5J06m4j10M1rqk6k7n6R4J03m6j10L9O2j2M9M8q1q0J2J2K1K2r1N9J33j6k7
27855a21k8l7l7R8R9j17j16k7J23J14j36k1J29r5r5O6O6%Jj18L2J56Pj11j11M4M5P4p5p6P4
27849a93K6K6l9m0N6N7o9o8j%L6L7K4K4k2k3L4j15j12J37J14j36j01M8M9M8M9M8N7r4j02M7
27843a98O3q6l1l0O3O2k2k1J04m6j20K9P2P1r3r4L9L9L8L9q4q4R0R0l9m0L5L5n3n3j09M0J83
27837a11L4r7r8N3N4l2l1J39j0j85l6Q6Q6k9k9L2L2m3m3M2M1q3q3Q7Q7p7p8n8R1N4r6J10J10
27831h1p5jM5j04k9J20lp9o9OP8P7m2m3LKLKk8k9R8K2j41QQ7o2m3J06O4j1p9P0nj54N3J28
27824a06m8m8poooN9N9k5k4O9q1q5O5L6l8q0O9R0o0j15J33J2j37Q7Q7m7m6J9J9L2j18j5K34
27817b8j4k64l2K16N3r7LLnoP0O9m7m6o6Q4L7j13k4N1lllmN5k0j42QJ12L8l6l6o1o1O4O3k9
27810b14l0R4R5r5r6P9P9mlmlk4k4J01R9j56j57J8J7O6O7K2j27j23K7J04J05j42QL6L6%j%
27804a50jPPJ19j30p8P1p5p4J37j1m9J00o3o3L4L3l9m0K2K3J9J8J9J9n2n3k4J26OOr6r7Q0
27797b49Q0J8J7l6l6l6l6J26J26j79l0P5p5J8J9k0j9L3L3J06m3j06M3p4p4R8R7J2J2M3j07
27791a64p9P0J5J4m5m5o3J85P0j80K9J78r1r1Q1p0j85O3R1R2Rj41l8J12M9j01N5N4r1r2J70
27785a39J70j25j25mlo7Q2M6j04K3K3J4J3OOJ6J5j16L4J06m4r0N8R7n4p1P8L1m3q1nL2m3n8
27779c22J6J06J07j7j6p9p9ppj4J36mj53M4J19j18L2J70p9j04J46P7j73q6O4k5M9J15l4p7
27773b13P3M5j04N1N1m8m9J0Rk1r6O4K14k1j71L5L5k6k7L6L6k5k5o2o3R3R3o5o5o6RJ17l2
27767b08j3O2n2n2R9R9j9j69m2J07P5p3j33J17J75p5n7J6n0n0M4j05m3J06M7M6Q3o8o1J4J6
27761a64J5O0q9J5Q9j09j09J02m8l4J17K2K3l6l7O3q6j42J06P9p1K3K4nJ45j1j61QQqqqpN
27754b29Nq8O2R7n2L2L2K2j28n2R6j9j9J83o6j50R9L7j12J3J62j06j05L9L9n4R5R8n2k4k4
27748a69n4R5M9M8r1r1L3L3l3l3nnR5n4j7J33l7l8L5j16j51R8J57Qn5n6N1N0N9r1j01M9P2
27742a32p7n9n8Q5Q6m0l9J9J8j9j9K6K5J6J7L5j15j15L5J44J44j21j20M8M8p6p7RJ0RRJ02
27736a82J01q2q2P0q0m2J07j1j1Q2o7j5j6J3J2L5L5m0m1N9N8j7j7k7k7J1J0K5K5m9n0Q5Q5
27730d3q9r0j9j9J8J8K5K5j2j2KJN3k1r7N3J32j8j20K9N3k2l4l3Q7Q7j54j54J20J20j8j8n5
27723b05n5L1L1k0N5Q0o9k3N3p1p1J09J08j8j8j86l6J38j2m4J05K3n2J4o1q7O3J38j2m1L5
27717i8qq2j0O4n6n7K4K5o9Q1J20l0o1o1Q1Q1j01k6J81o9k04M6J56r2k11L8J35j4j29K2R8
27711b26K3%%k2k1J01J75n3k04O0N9n8n8k0k1L1L1L1L2J7J7n8n7J9J8j02M6J08J07j07j07
27705b39K7K7O5O5n7n6Nj44k8K21ml%%N5r3j30K0Q5o4rrN6N6L4L4pj56J5J5j3J37o8k17J10
27699b70J10j03M7J50j00k5J24n1n0m4m3Q1Q1q2q1ppP8P7n7n6J17l3p3p2N1N2K0j29M9J99
27693d7k0j9n9n8J6J6j4j5j5j5L3L2o7Q3J20j28r8J52O8j81l4J15m4m3M1M1n3n3j6j6M8M8
27687a82k6k7M9M9M9M8n5n6n5n6N6N6o9o9N4N3J1J2N8j7j12L8J03j46p1J78J0j39R3J67j12
27681a08j13O6O6m7m8m7m8J00J00k5k5m9m8K6K7j3j2N8N7l7j12l9J11L1j19l4J16JKJ1J1J7
27675a24J7n7n7QQQQM4M5q0q0O3O4j6j6L7l8q9O0M7j02K4R8k9l0J3J2K2K2j6j5j0rO5O5p5
27668a13p6%%llL9L9n6J8K8j21J3Q8m7m8J36j4j42o7K8J02Q3o6r1N8Q2Pm7m6K3K3j9j9P0n
27661a46p6P3O4j1l4l4L7L6l4l5N2N3p2p3K5K4r7N3N2r7M2M1L3L2j%o3o3L5L5n8R1N6r4l8
27654a92l8O1O1QQR2j57k04M5J87L7j19L0Q7o3n3R6o5o6POK9K8l4l5M5M5PPnonnq1q1J06J06
27647a11r4r4J18J18o1o2J01m9j57R1J54r6j01M7j4j5N9N9n4n3Q7Q6o6o5n6R4J31j9j13j14
27642b49O5O4p1p0qqM8M9k9k9l7J14K9K9n6n5OPrj0L8L7o8Q1M3j06oop2P8J22k7k1k1j5j4
27635a77j5j4m1m1P2kl5J14P2lj18m3J15l4o5Q5K4n1P8p2j05J45Qj42P7J53j10j10N7N6nn
27628a32nop2p2K1J71M5j05n3K1QQk5k4P8P8q2j57lJ47J3o2PPk0J29klL8j12o5Q4np9L2L3
27622a64rj0L8L7j00r9M9M9q2O8Q5o4o5Q5K5j24J31J31j19j18O8O8nom3m3K9K8K9K9l4l3k9
27615a98k9pO9N2r6j0O6q6O3J50j00j62Q7K1j29R1J65j32j33Q0P9L8l7j26K4J52Ko4Q6q6q6
27609b56M8M8n7n8P2P2n1K3P0p9m5L0p3KJ33j6n8R1j6j66J2J63l2j06K0K0JJR5n5n7R3l3j08
27603b72M6M5M5M6j08l2J84L4j06j07N9N9j00j00Q3Q4p2P8O8j81k8J21n8n8Q3Rj68j8K19O9
27597g6n4K1q5q5ooK5K5J00J00r0r0L1L0K3n0o1R0L2m2j9j9p5P4R0n9j21J29J29j21q2O7l2
27591b07l3L7L7r4N6J17l2mmj13L6K32j6k21K7P6p4M6k8k26K3K52Lj09M0Q3o8j32J7O2O3p
27585a61pM8k7j71P7L3j16K4J73LLj12j12O3O4J2Q7N3r7r7N2J1o4j3j3L2L2K2K2O6q3rJ41
27578f4j09j08P5P6mnmmk2k2N3N3j02j01O8O9j7r1o8Q2J72K3o0J5P9p0r3j8n6J9R8K4n7n8
27572b27o2o2R8R9k6k7qqO6O7PPn8n8o6Q3P5P4j7j7r2r1J%l6l7J25J25j00r9K5K6k5M9R1n8
27565a56o3Q6J17l2k05j31J21J20NNn4K0P2p7j04M5J8J7N8r1r2N9j3j3L4L4L3L3m2m1J8J9
27559b00k7k8J82L2j92m3J4J3P9p1l1J19n9o0J17l4j5j4p2P7J43j06m5J05o9p0KLn4R6O3q8
27553b33J6J6l5J14N6j94p9P0QQJ2J3J06m4j56pk6J24J93n6j71P8p6p7J23J23j03M6M6j04
27547b09L9L9p0Q0J27j20j03M8P1p8j10j09J03J03l0l1J22k8j8j8o3o2O2O2L5L5kknnJ4j35
27541b58nJ45p3p4L3L3P0P0o9o8l1l2O0N9p5p5J52Lk9k9o4Q5Q5o4o5o5PJ56M1j07p1P9R8n2
27534a30q9O0%j51N9N8Q1o9j40J09J01j48kJ47q8q7M6M6K6K5m9m9KLLLrqn5R4N0N0j6j5m6
27528a88m7m6m6J18J18n6n7j5j5p1P8N5r6kjk3k2J02J02j8j7J3J62n0k00Q4Q3j75P4J64q4
27522g6j05J44r5r6J18l2r7J52%j49j8J32N5r3j50R9Q6o4kkk0k1M5M5N0j01j28J21J1j38N1
27516b78K02n6n6p1P8J12j37j00J49O6q4m9n0o8Q2J19l1k9k9L6L6J5J6J5J5k8k9k8k8j%r4
27510c05N6J15l5l0J20o3j38Q9o1n0K00K5k24K1J70j0j60k3J27P6Jn0m9P3kj11L8L4j15M0
27504b41M0o9Q1R9j50j0J39LLJ05m4j99m8Q2Q2n1n0K4K5o7o6N9N8K7K7m7m8N8N8o6o7M4M3
27498a66ONn3n2K6K6p7lJ23k7r0O0M5k9M0M0l9l9O9P0j06l2N8r3m5K9O2O2j7j8N1r8q9J60
27491a41N0r9J%JJn1K4Q2o8k2N4J2J3k1k0O4O3o0j36j0J14M3q2q4M0L2L2M8k7n5P0m3m3L9
27484a79M0k4k4m5K9J64j10j88Q6M8p6J0J1L3L4q2R2J29j46p9R6j4j4mlj4j4N6N6K8m6j41
27478b91Q4J58j5p5%M5l1r8K6N8o7l1M4J7J6K1K0m1m1Q3Q3j31j30ooO2O3j2j3k5k6R1R2k1
27472i7j46N7J32r1r0j6j5R3J9j42j7J50K5j13l9L7L8M2M2L1L0j43p0J92O7j57l2M4l0j2j3
27466b24l4M1P3n1KP7m8m8K2K2K2K3QPo5j40K1J69Jj50o2Q7ooL6L6L6L6n0m9n0n0M2M1MMO9
27459a54O8j10j11Q2Op3P6P5P5m0m0J8J8j56j56J42J42q2q2N5N4J7J7j5j5j1j0LP7J20l0j01
27453a41j01O5O4o8o8N6N7m5m4L1L0l8l8L6L7m1m1Q4Q4o4o4n5n5P9K30l8j12rrO1O0r9r9P5
27446a80P6j4j3j4j3l1l1M3M4J7J8j08j07J08J08o6o7L3L2P0j79j48K02J58j90M0J90r9j00
27440b21M2j07l7J12J2o3O3O3o0o1k3k3Q4Q3RRl1l1l1l1M8M8k7k7LMl4l4J10J09o5o4J8J9
27434a34P5p5r0N9LMK5K5l4l3j02J48J56r2j04M5n4n5kkK6K5J23k7j8j8q1q1J43oj18J30P5
27428f4p5o7Q3m8m7K9K9m5m6L6L5r5N4J1j39k1K29M4j06MMq3O7O7q2K0K0p3P7l1l2j2j2n2
27421c21R7k4k4O5O5o0o0M5M6l0k9N3N2j2j3j64j4J76p3q3O7m2m2J23k7r8J51R5j55qJ42j7
27415a19j7L0L0o2o3LLP6p4p4P5J8J8K7K7r9r9K5K6OPJ00n0m2J08NNM8j01j02M8ooLLL9M0
27408a44q6j1J01m9n4R6M9j00ppPPLKJ5o0l2J18Q1Po6o6Q5Q4r8k3J14j35j47J03J03j47o1
27402c18J88K8m6J42pj67j7N7j8l3l2n1K3J15l4r6J54M7j02llnmnnrj0M2l2p4P5j8j8J22M7
27395f7j78k9R6n2n3R7P1p7k7M9JJJJl0j04k1J28J1J1L4m0o3Q7L5L5k5k5J3J2o4o5O0O0l2
27388a49l2lmQ9o0j39J0P6JQ9R0o6o5k8k9PPM5M4o0o0J5J4MLjjL6l9q5O4O6rL9L8Lp2q6O4
27381a84K6j23J1J60r9r9J36O1j34J5L8l7N9j6j47KJ06m4QQ2rrK4K4K0j30j20J29J24k6j01
27375b53j01J35J36j39j39P8P8P8P8q7q6j2j2R9R9j20L1J06m3j16m1J5J5J13l7j75k4J44m
27369a84m8K7N1N1n6n6j8j8K2K2k5k4J48jj34J4J82L3j83l3O1O1n5n4lkL5L5n3n4P2P1ppj2
27362a42j2k6j00j8J32l6l6M8M9l2l2NOjjj4O0Rj39q3J67Q9j61k0J31L2m2J0RL2L3m2m2JK
27356a64n0K4O7q2q3O7O5j0p5jJ3J2J49kj53mJ22j28K5R9j26K3J26k4m7j22q3J66R2j58L7
27350b25J12j20L0J87o3j21K8Q5Q5Kj44m3m3k7J23P4j75m5K04p8j53K9K9l1l2Q9Q8K2n3j00
27344b66M9N1k4K7K8mmrql1j06p3P6O4O4n1n1R4R4l1l1m4m4L1L1rrm6m6L6L7jkj1j1l0J19
27337a41O8q2J1J1r4r4Q0Q0j2j3K5K5J8J8o6o6J14l5j11L9J6J6K5K5J4J5o1o1L9L8l7l6M5
27331a87M5l0k9%jL8L7n4n4K1K1L3L3l3l2o7Q2R1n8r6N3llK8K7m7m7K9K9K9K9q5q4R0R0L6
27324f9L6j39j38J44J43j30j31N6N6M6M6M3j07j54mJ40rj34J6R8n2N1N1j12L7J12l7l8l7K8
27318a88K8j3j4k3k2J65J6j67j8J51Kj23K6J44pq2q3l1M3Q6o4MMj73k3K19O9j58q3O6qj8J32
27312a43K6j24J6J7j28K1J00m9oO7J7J6Q1Q0m3j17j01M8J19l1OPn5K1J11l7j16m1M0M0q0q0
27306c18J01J01k4k4k7k7M8M8j0rQj40n9R1P1kK0n5J5R0j15j14J14J14j31j30J48J48p0NN6
27300g7r4r8N1P4%k6k5M0M0m6j21m3J07K7m7MMP4P4j00j01N3N2J5J5j5j5K2K3m2m1L8L7j02
27293b43k8J97M9j57pQ6j63M9J98q6q5Q2o8p7P3J01m8k9k9RJ0o6o5P2P3llm3m3L2L2J1J0o4
27287b23o4J01J01k3k4L4L4r1r1l7l8J36J37j28j28mlP3P3j2j1R4n5j3O2j6j6q6q6Q4Q4l6
27281a72l6j10l6J90M1r0N9O0r0r8N2J17l2m9m9J6J6O5O4o1J3R9n1j30K0J36j3j41o6M6l0
27275b60R7R7r4j8K8j21KP7J6J6N4r5j92J57J70j79l6K14n9k08P1P1l5M0R7n2j94N4K36j4
27269f0j70Q0M5j04j0rRJ0J3j37P6P7o2J4R7n2l7L8k7M8R8n2q4O5q0q1J03J03m8m7K3K2m2
27263a81j18OJ55K3j27kJ47K0j29M7J21j00j01J22k7j08M2P9p1n0R9M3l2N1k3j18L3J25k3
27257i7j44OQ2QL1L1j31J9J58r0r9N1k2k1J10m0q6O3M5j04K2R6MMo6o6P3P3n7n7O8qn4R5L3
27250g0m2k8k8L5L5Mj45q3O7J32j8rrp4P5R3n7j28K3M6k8k8M6J5j35L7J11m8m8K3K2J34j7
27244i7j00M9%j50j6J33l1l2O8O9j41J08J44j03q8q8P1P1r4r3Q1Q1N1N2p8k29J9J68L7L7o6
27238a67o5N9N9o9p0ONO1O0j4j5k8k7o5o5L9M0n4R5N2r9P0P0m5m6m6m5J21J21j03j03J08J08
27232e2l2l2P0j78o4J86J4j36J39j2j91N7J16l3o0o1l0J20J0J0J13l7j35J5N2r7PJ58L2j17
27226a68q9N9m3m2J19l1j08J41J17k32O4O4j19L1J05m4L7L8rj0m3m3ook8k7N7N7j23K6J7J7
27220b22ooO9O8l1l1J5J6j13L7P9p0K3R7k8k9j2j3L8l6q2O7N3k1M5k9j56oJ23M7k5k6M9M8
27213f8j27n3Q6o4j24J25Q6o3L6L7j3j2m1m0j8J31O5q3p1P9P4p5p8lK0K0n6n6P0nj06M4J12
27207a71L7oj56n2J98N9r0O1j4j03M6J21k9p0Mrj0K3K3n1n2j6j7K1K1L7L8l8l7JJJJK3K3K3
27200a59K3n0n1P4P5j01j01J66J8j13L7P4p5p9P1K9j20J16J89m7j22Mp1m8J02K6m9L0L1Oj43
27194b58j8J31m6m6J38j2j72P7Q6o3j7j8k8k7P8P8opM6j05j32J17K0j30N3N4pJ41J8j33j0
27188a98j1l0J20p7p6PPL7L7%jj7j7K1K0m9n0K6K5J7J8R2j57l5J14k3k3M1M1LMm3m2nnmnm
27181b42mJ7J7J6J7JJJJJJrqM8j00j7j7O4O3K4j27K0K1k7k6O2O3j3j2l2l2NNM0M0M0M0p3p4
27173b05KJ%J%JM7M7RJ0j30j29JJ50Q3o6o7Q3J4j35L3L3k3k3P0p9n1R9nmJ18l2j66j6J18l1
27167b42O1O2q1q2P7p2M2M2mnm3m3Q2Q1n8n9O6O6k0j9J8J8QQo7o7Q7Q6k9k9j28K1J06m4j08
27160b69M2j4j4N7N7o8o8R4R3q1q1P0P0j4j4O8q1q2O8mlNOn8n7O7O7MNm3m3P2p9j2J36M5j06
27153a65klj18L1K2K2j8j8J0J0J08m2l3l3noMMj6J34Q1j68j33J17Q5Q6opq1q1j5j5n2n3Q6
27146b70Q5J1J1k1k0j6j6j5O0P4p6j21L0J02K8n2n2K2K3J2Q8O4q6j32J7l8l9R2R1k3k4n4R6
27140a49Q6j62l3J17p2LL9j10l1J18M0M0p6p5j5j5J10J10l9l8L1L1J5n9p4P6K0j30n0R9M3
27134a50l2j7j8J2J1J1J1o5o6N9N9L0K9o4Q6N4r6l9L5m1L4Q9n9j45NQ3Rn3K2J3J3k6k6J1J2
27127b09j1j0O4O4QQo7o6J1J2kP3Pj43k0N3mnL8L7K6K5j3j2j06j06J20M6r3N7L4L4R0n9r6
27120b15N3m6m5j1J38R5j55j91N7J55Nk0k0O6O7qrm0m1L4L5q4q5M1M0n5n6O9O9o1o2J3J3N1
27114b03N1q2q3J39j1j52R8N2r7Q6Q6j40RJ33j6l0k9kkK0K0j8j7L3L4m2m1LLr0N9R9n0k1k2
27107b23k4J25O0r0l8J11l0k9N4r5j24J26O9q1rrj32J8J42ql2l2j6J33O7j82r9J51J2J3j%
27101a73j10L9J14l5j7j7k6k7K2K2K2K2j3j2mmo8Q2n0m9J71K1j62j3J00n0OOp2p2N4k0mJ45
27095a72k2k3J4o1k9J22l6l5J2J1RRRQK7K7m8m8l3l4M2M1K3K3k9M7L5j15j00J49O7q3k0k0
27088b33j2j1l1J19P0p9k9M7J2J2J7J7p9q0oO8Q7o3o7Q2J4j35n6R4Q2PK1K1o4o4N2N1R3n6
27082i9j41RO8q1pJ43J8j32pJ42J3j37L9J14j41j41L9L8MMP8P9o4o3J1J1l7l7Q9J5r8N2K8
27075a91K8P1p9q9O1N5r4l3K17Q6j61p7kl1J19Qj42l8J11k1k0J09J08k3j73o8Q1k3k2J82L2
27069a9k20K9K00j48j38K11r1j67J74R8q2O8j6r0M8M8j24K5R0n9n9R0O8q2o4J1j04l0J04K9
27064b00rO5J9J8l4l4M0M1p9p9M5M5k4k5k4k5N3N3p2JR1n9j2O3k6k5k0k0J8J9J8J9m6m5K7
27057b23J03L6j13J7J8k0N5k3j72K3R9%JQ1o9p8P2M6j04K3R7l4l5M5M5n4n5K0K0L8L7j37j37
27051c78O1O1O1O1j17j17J08J08J6J6j14j13Q8J3j08M1J04L0OOl1l1J6J6l8J12mj53j1J39
27045a52l0k9O3O3L2j17n0J00l1l0L8L8q6q6M6M6k8k9rj0m6m7l2l3J76K7j8j9J0RK7K6m8m9
27038b78L8L8k7k8n0R9J5J5M0M0o0R0J37j10q6q6K4K5j01j00J58J58o7o6l9l8Q6Q6j05j05
27033b97O9O9k4k4N1N1o2o2O3O2K2K1r3r4m1J09Q1o9j02M8L9j11N5N5jjJ19l0j64j4J34j5
27026a56j31J9J21J21r4r4K1K0j7j7j6j6R9R9k3j73m8J01OOJ6J5k0k0N5N5j39j40J35J35n4
27020a34n3j2j2L4J08P9o8o3J2L9l5m6m7K8K8n4K0O7q2j2O2o4o3L5L4J2o4o2Q7J10j39k4J26
27014a53O8po9o9M6M6J7n7p1P8M3j06j02M8R4K0kp6q2O8J38j1k6k7o0Q9J38j11j25K4M5k9
27008b21k0k0P0mj0J41o5o4J13l6r8N3p4p4N2J26Mj47n1R8m1m2J85L6n1K4Jp4k7k7K8K9K8
27002a58K8llJ6j33%J50K1j28o1J4Q7Q7k7k6J1J1j10j10O5O5J6J5PPM6j03j69Q1J02m6J6J5
26995b17L4L4m2m1k5k6R9R9j09j10O5O5N3N4k2k1k5k5J2J2n2n1P2P3r3r3Q1Q2k2k2O3q7m4
26989b29m3K2K2OOR9n0m4J05o4o3K5K4O2O2p5p4J0Ro6Q3Q3o7m6m7J9J9M4M3k2k2j19L1J77
26983h0p1j55R6J48kp0p0mnM6M6k9k9QRq5O4P5p5o5Q4l1l0k1k2K6K6j2j2M0M1q4q5J05J04
26976a19k0k0J6J6n9n9K6K6K5K6j4j5j4j5K6K5n8n8J02m8j19J30R9j50p8P1J09J08j56j57
26970c54J26J26rqL2j17m3J07k4k4O9O9j59j1O5q5nnk4k4Q8o1J3J63l3l3O1r0NMj4j5J19l1
26964a22j3j2j86l5J04J04k3k3N2N1K1K0j04j04M1M0l4l5J26J26r8r8K3K3K3K3r0r1Q4Q4o1
26958a84o1O4O3k8k8q4O5R3n7RRj02M7M8j02L5L5o8Q2P7p3K1K1J7J6n8n8K1K2j6j6J5J6k2
26951a81k1J5J6OPQ0o9p9P1J5j35%J48n7n7K7K7m0m0L5L5onooJ4J4p5%J80L0r7k3l5l4J38
26944a08j1j35J5J51r8j15J35J05m5n9J6p3p3O2O1j4j3m0l9Q5Q6q9q8Jp5J1J60qqL0m5n8R1
26938a85P0p9ppj13J36J41j09r0j5JKK5K6L0K9r2j8J14l5j28J21R8n1n0K6k6k6K1K1n4n4K3
26932b55K4j4j4M2M3N6j9j36J3R2n7k8J21np9L6L6l3l4k8J22Kj47M3J18n9n8j0j0K7K7k7k8
26925b39J0J0N6N7o8o9O3O2j18L2K05j43k24J25J58r1q8O1j0j1R9n1j26J23N7r2J7J7r2N8
26920b12J37j13m7J03J8J9m7m7Q0Q1m4m5JJl7l6nmL3L2m1m1ONK8J76r0r1Q9o0K3K4m8m8K7
26913a73K7j5j4m0J10O6j84q1O8L4L3L4L3N6r3j03M7K7j22RQQ6Q6l9l8k5k5N1N0l0k9QQqq
26906a86rqj0j1R0o1p5J73M9k01K8J77j46j47J06J05o8Q0M8k02j27J22J06m3j8j8j3j3N2N2
26900a68P8p1l4J15l4l4k5k4N0N1k4k4j9k0k0j9Q1Q2r3r3O7O6r9r8J5J64R6j53k3k4l9l9M7
26894b65M8J0J0j6j5O0N9o2o3O2O2L5L5q9r0RQM6M6oom3m4k9k9R5R5n0n1K5K4n7n8k0k0P5
26887b09P5n0m9mmlmL4L5r0r0J06J06j9j8j9j9j9j9M8M8p6p7J18J18j06j07N6N7j9j8l3l2
26881b83NNJ8J8J8J9m7m7P8P7P0O9j03j05m6m7P8P7k6k7k6k7M1M1l3l4j7j7M8M8Q1o8j06M4
26874b24m2m2J42qj38J11J48j00q3O6M2M2m8m7K7K7n8n7k1k0J%J27N2q9O1J21j27p5P4J3o3
26868a88M3l2q8O1M5j05j6N8r4r5M0J91M6j03K3R8n4n4j2j2KKO7O7J3j38j3J37q2q1R5n3J
26862b31J50k6j00O2O2o8o7O2O2j13j12J8J7J8J7J2J1J1J1RRL2J06J1j40j35J5K9K8j3O1O9
26856a23q1p6P4KLJ06m4j35J4R2J8q6j0P4p6l0J19J15l5j19m5K8K9J4J5J4J5o7o7N8N8r0r0
26849c26J25J25K1j29n4R6k6k6j6j6llllL6L5L6L6q3q2n2R8O7q3K0K0j29K2K11l8p5P5K2j27
26843b29J2J1LLOOj2J37J2j38lJ45p8p9k9J21j13j13J30J29j61j2K8K9J2J3p2P8o0o1P3P3
26837a39m5m6P9Q0j03j02Q1Q2r1N9R3j56j47J04J2J3J51Kk01M8J79j70m2J08l7l6k7k7M2M2
26831a94M1M2l7l8O3q8j26J23O7q2k4J25m3m3L4L3Rj41j22J27K51Kj77k8J31j9k4k5m8K7O3
26825a21q8qJ41q1q2J02m8j75P4Q3o6J10J09j24j24J34J35r0r0N8N8j66j7K12l7m9K5j35o0
26820c20J71K1n1R9R3n4j11l6Q4Rj56q1R7R6r9j00P5K24k1k71J4J64l8j13J9J69J16l3j07
26814a40l2k5k5N4N4l7l8L7L7k5k5k0k1QQ3jj49P7P8j07M3P8j72k7J23l3M3R1j59q8J61M7
26808a10k7L3L4m5j19n0J00N3k2l0k9J2J3j21K9J58Rj27n2P3kn2R7K7j23j5J33R2n8j82j07
26802d08K08J33j13j14J16J16j76k7J70q0j26J22Q9o1j4j3j07M3N1N1j4j4O2O2j12j12P0P0
26797a28n4n5N6N6K5j24m6J04R4n5m7m7j37J11J99n1j9j9n3n3J06m4j5j6J3J3J0J0J10m0j89
26791b85O0J35j14r5N6P1P1J0j40o5Q4N5N5j0j1k0k0k1k0J4J4J4J3K2K1n3n4O8O8n6n7QQP
26784a67Qo5o5RRN6N5k8k9J66J6j57rj0j0%jL8L9l7l6m2m1Q4Q3n6n7O8O8o9p0OOO1O2j8j8
26777a51o6j42Q2K31p0k19PQ1RRJ07m2l0J19n2j26M2J16n9o0L6m0r0N9J36j4m2L4L1m3j18
26771b65m3P7Lm5J06J06m4j18L1N5r4M6M6o1Q8J3j36O2O1j47J02J83j63p4P6j02j02Q2Q2l1
26765b06l2M3M4J6J5p2KO4q5j09J41N5r4N7j8r0O0N4r5K3K2o1o2P2P1n3n3PPM4M4K3K3K3K3
26759i7o6o6N8N9l8l7%%K0K1n5n4N8N9k6k6M9j01J4J63%j49K6J02m6m6L3L4l0l1l0l0O1O2
26752a09j17j17J38O3o2Q6kj51P1P1p9mJ0j40J2J61Q7o3j10L9P7p3q0P0J02m7k8M6q0q0M2
26746b67M3M2M2k1k1L1m4q9O1J03m7r3N6J22k8J6J6q2pN5r5q7J63O6j84p4P5N0M9p0p0J25
26740a64N1j70k1N5k0MLpJ43K2j26k2N3L9L9J1J0l1l2L9l6p8P1o6o6J67J67j42j42L1L2k5
26734b11k6R9R9q8q8j4j3opJ19J18r5r4Q0p0j03J46M8j02qO6j22K8K01m7j57pj9k0O5O4l4
26728a98l4r0N9J24k6j45MJ11L6k7k7o0Q9K4j25NJ55k2r6K1K1k1k1L3L4mmk9k9M6M6o7o8N7
26721b28N7K6K6r8r9kjJ18J19k9j04q0P0P6p2J1Q7l2j06J9R3rq4L8L8QQjjM6j03o2J4kkKL
26714b56M9M9p5p6J11J10k3k3N9r1n8R2J6n9pqnoP0O9p4p3KJK2K2j5j5j3j3Q1o9n2R7p1p0
26707c02K5K5j2j3P5P6n0m9J9J8J9J8jjj%jjj0j0O9q1q0O8O0O0m7m6j18L1J15l5l1J18j59
26701b52j59K34Q4r0O0l9l9QQJ9J8j9j9n9n8O5O6J0Rk8k9RQjjL3j17QJ58n6n7K9K8L4L5j90
26694b90m0K20k9j53R5Q0p0L0L0k5k5N0N0o8o9OPN3N3j13j12MJ53J44j05p4P5O0r0k6k5l5
26688b39l5L8L8L8L8m6m6L8L8j41J0R9J00n7n6Q0o9j26J24M8k00L6J85l8l9L9L9l6l5O0N9
26682e6o5o4m7m6K9K8M4M4l1l1L9L9m5m5R2n9o7Q2N4r6kkj7j7N8N8j6j5j6j5j4j3j4j3K5K5
26675a89L0L0j04k9J38j2m4m5l1M5J01m7p1LlP1L9l6N2N2k7j00q5O5J44nj91m2J32j7n1R8
26669a29P9j70o4Q4O0O0p8p9M6M6j3j3j7j7K6m8k5J24Nj44P4P3j10j09J64J64k11k11K13K13
26663gj05j05K4K4oO8oj54o6Q3L2m2R8R9l1l0j02j03P3P2j3j2j3j3J1J1Q5Q6j22j21J04L0
26657a51j18L2K2n2O1O1j4j4k1N3L1j19JJ51j16j17N9N9O9O8j35J5ONJ7J7k9l0N5r4k0J30
26651a18o0n9P4P5o7o6o7o6P8P8MMN7N7j17j17N8N7j7j8M1M1l3l4L2L1m3m3j6j7J59Qj61Q8
26644a77Q8j61K1J72n3n3J4J4o1o1J10J10p5p4N7r3r0J60M5k04q6K63R8j52j7j7p4P6L8j11
26638b93L5L6J6J66r6r6J81L1j65j5l4l4j1j1J14J14j04j03J77p3j38J10P6p3NOj23J27J25
26633e0j24ool2l3J27k3m8m8O7O7m6m6qrN3N2j66j6J59Rj56oO1O1mmk6k6M9M8p3p3M1M2N5
26626a38r6J23J22j93m5Q0o9KKj00M8R4n5L8L8o5o5O0O0m2m1Q3Q3o0o0p0Q0l8l9R5R5o3o4
26620b00J1J1K2K1lj53n9J90J05j43j0j0N0M9k9k8M6M6j09j10J49%l9l8j1j1N4N3K8j21j40
26614c79J09J28k1n4R7l5l5N0N0k4k5q7q8L8L7N1N1p3p3JKJ01m8j53R7J06m4O2O2p2p1k8k7
26607b95RJ0K1K1K0K1L0L1L1L1j09j09J15l4r2J56N4r6K4K3q0P0N6r2RJ0j44OL6L7O0q9q7
26601c46J63J51r8j7j7O7O7j17j17N8r1J7K67m2j92M9M9j66Q5J02m6ppm1J08J23j24r7N2k6
26595a93k6L0K9p0P9M1j08O5O5k9k8K8j22m7J02N9N9n6n7m0m1P5P4M9j00j35J14J08j42MJ54
26589e9j20j19J4J5P5P5j42OJ62J2o9o8K7K8j0rJ0Rj5j64%K50O0r0mnj3j4l1l1J38j3j35J4
26583b16mnnoq6J63N5j93J02J02j56R3J02j46o5Q4k4k5Q0o9l7J13L4m1o4o4L6L5r0j6J52L
26577a58j26K3Q3o7K7K6jjj1j0L4j15n6J94j4j63J15J16j08l2J38j1q6j2J2J2K3K4j4j4l9
26571b11m0L5L5j3j4rrL1J05K3j26QQr0j6J58QJ7R2j24j24N5N4opppm6m6P9P8J5J5j01j01
26564b81nJ43k3r8Q8Q9m6m6K8m7o1Q8J13l6j51kK9L0R5n5q1O7N0M9j43j43J81J81j30j30M4
26558b03M5K7K8l8l8p9P1J08m2p7p7Q8Q8n9n9O5O6m0m0O0r0q5J64k5j76P7P6m9m8m8J02O5
26552a43q5M2M2r1r2R5R4l0l0kjk1J30l3j82JJ51p8p9J49jo7Q3J10l9p6p6j1j0J14J13o9p0
26546a62P2p7j14L5O8O7JKl0k9M5M5k8k8k8k9k2k3N2N2j9j8j9j9j3j2K4K5L4L4j34J5O5q4
26539b52k9k8Q1Q2POk9l0M5M5p7p8klK9K9qqK6K6m0l9n4R7k6k5M3M2l2l2M0M0L1L1K9j20l7
26532b20l6NMMNJ6J6p8P3O0q8M2M2K1K1k5k6Oj44l2J18N0N1o8o7N2K01j43j44J10J11jkn8
26526a24n8n8n8J02J01k6k6p7P2Q1j68l1K17j6j65M7M7L8L8p1p0O6O7j5j4M2j08j08M1O1O0
26520a13k8k9J0RJ3J4j23j24J29J29j07j08Q7Q7K4K5n8n8J4J4o7Q3M6j04L8L8L7L8j98m8J47
26514a83kl8J11L9j10k2k1L1L2%%L8L8m2m2K1K0N0M9q8q7Q3Q4n4n3J1J2q5q6R3n7o7Q3R2n8
26507b08j2O4l2j06Q0J56l6j11k4N1M8k6m3m2rrKP7N3r6n9R0Ro6M7M8m9m8Q9Q8l3l4l4l3%
26500b08J%JN9O0k7k8J9K0L3m2r3N5J0o6j7j6J6J6J3J3m9J00J09j39j35J14L7l8J12l6j06
26494b12M4n5n4J20M6j38J1J14L9q0q1J00m9j15J34Q8o1JJo6o6P1P1o3o3J31j9k23J26J89
26488e9j61k7J23J6J7j9j9L7j13p2P8L1m4n2K2J01K5m2j16j05J45J84j65p0P9l1M4J60q9j15
26483b37L4N6j8m3L2J11l8m2L3r4r3J39J39q6j2K8j23p0MJ8R4k6j02P3P3o3Q6K9j21k7M8K1
26477a77R6p3j49J09J10p2MJ26k3j43Pn6n6P8P8m8m8P7P7q2q1ppjjL1L2O8nj01M8J55r4k9
26470a57J21j7j7J7j32j15J34P8p2j07M2%p4L4J84Nj44L7L8m6m7k0k1N4N4LLm8K6R7n3n3R7
26464i9J3o1Mp0k8J23m1m2N3N2k3k2l2l1R0n9OOj03M7J33j16j54R6J38j1j29K0J47lp2P7q1
26457a72j55P4J49K3n1mnl9m0L6L5pqm9n0R9K4j03M8R5n3KKj7j7o8OR9n0rO7l3j09RRJ12L6
26450a14q9O0O7q2OQ2m5m4N4r6j48KJ20M5R0J6p2p1m0m0L5L5J4J4k8k8O7pr6N4J02m7q5O5
26444b04Q1o8j7N8m7m6nnP1P1n4n3L1L2m3m3j3j4j3j4K8K8N1J26Mj46mmq8J60J02k47M9J99
26437c7j31j31R5R5q0q0M7M7M6M7r8r7P7P7q4q3R0R1n1n2K3K3l1l2M4M3l2l3l2l2L3L3m1m2
26431b88N2N2m8J01J49r8k08n9N7N7qql7l7%%Q8Q8m6m7J48kj98N2J69q0q3O6k7k7N7N7n5n4
26424b17K0K0J8J8m8m8o1Q9J35j5j12L8J9J9k3k2m2J09k1j69M8M8QQl0k9M8M7M8M8n6n6J9
26418a42J9J5J5l1l2J9j31o3J87m6m5J38j1p3P7o3o4J54Mp7p6p6P4J51r7k06J43J46j03L8
26412a56L7j5j6k0k1onj15J35P8p1K6K6k1k1L8L8l6l7N6N6j53lM2M3p3p2QRQ3Q3o4o3J1J1
26406a88pqpqK9K9L0K9n6n5j03M8J14J14j50j50N7N8j7j7L4L4J27k2j85l5Q0o9K1K0m4J05
26399a92Q0o9j4j3N4N5q6k35J81J81j86l7J06J05o0o0N0N0p5p4L4L5P1P2j50j50J24J24q5
26394a64q4%jk5J24P8j72k33J16K28k1j04M5j6j7N5N5J8J7m1m2m1m2k8k8J46J46j05j04l0
26388b70l0P5P5rrJ12l7k8k8l7l8L7L6k8k9k8k9L5L5L4L5l1l0M4M4o9o9O1O0n4K1L4j15o7
26382b97Q2k0k1R7n4n3R6j0j1N5r4K7J76j04j79R0J5p8P1P9p0n1n1R3R4J4J4l3j07q4O6N8
26376a90r2q6O2R8K3L8L7m9m8K6K6k4k5N0N1q8q9j3j4J08J08o6o6Q0Q1m9m9%p5n2R7nj55K9
26369c21J79n1n0Q9n9n6R3N2r8k6N0L5L5nn%%o8OR0n9r8k3J00J00n5n4J5J6M8k6j06M4K1K0
26362a67N6r5l3K15k5j74R2R1n2n2L0j20KKPPPPK3K4p1P9M1j10opl3J16r3r3J27J27L6j13
26356a55K3K2o1o2M5M5k9l0k6k5J2J1M2M3l3l3J2J1L6j13p9J71R5j54pJ42l2l3j3j4P0P1k10
26349b58o1J74K3q8O1NNk4k3J3J4j5j6K3K2o6o5J6J65N5r4o0o0j16J34K00j50k4J27j05j04
26344b92J02J02p2p3MMMMO6O6qrk1k1j14L5L9j11N8N8rqN4r6p4J75j5j65P7P8o6o6Q4o6QJ58
26337a10q3q3J44np7P4O8q0m7K8J9n6o7o8J03J02k6k6J1J1KJKKJ9K0n6n5N7N7o8o7L0L0o3
26330b57Q7L0j20m1J09R1J5n7n8J7J7m8m8k6J23N7r1m2J09o9o9J64J5j18L0mj53J64J64q5
26324i4q5j5j5K8m7k3J26Pj42P5P6l7l7%%j1j2O4O3j9j9k4k3np9jJ49j6r0kjM8M8k4j00p8
26317c15P2J09m0l9L6m3j19K6J00J6J6k3k2J4J5p2p1QPL6J10P7p2k8k8Q7Q8j22j21O2O3n9
26311b32R1L2j17j75P4J83L3l8l8m8m7L6L7L7L6j9k0N6N5k2k1n9n9%JJ1J0j15L6J59J1J2J2
26305h8l5l5k7k6M7M8k0k0K7K7j40J1Q5o5M8M8j30K0J00m9l0l0P8P7L7j13rqj9j8j5j5n3n2
26298c44Q7Q7l8l7J4J3Q9Q8n1n2K3K3j8j8r4r3Q5Q4m0m0l1l1n0R9J19l2j2j3K3K3n1n2N3N3
26292a34p1p1N4N3PPR3n6K8K7p9p8M5M6J9K0j2j62j6J34Qj40j0J41N6r3n8n8l1J20O3j86l8
26286c72J12M6k9j9N5l6l5L6L5n1K2J37j3r2N7N2r7l5M0o3J1L4j16P7J52j29K1J48j01k9M6
26280a36o2J2Q3o7q2pN4N4M0j09q6O4R9K5L8L8n4n4qqqqP7P7j39j40J45P1j43PQ4o5%Jq3O6
26273b24N7j8l9j15J7J66P7p2o6o6K5K5j2j3L5L5L4L5J8J8j19j18J13J14n8n8J16l5p5%r6
26267b99k2J20M5j0j1j4j5p3p2J15J14m2m3j0j0L3m2q8O1J20M7m0m0ONj51jJ23k6J2J61Kj48
26260a93m3L1P8p2p7P3J17l4n1n2L8L9L8L9o3o4K5K4K4K4o3o3K5K5K5K5pon9J7Q3o7j33J15
26254a82J49j01p6P4N9q9jP3m0m1JJoppok3k2p4JJ42qo5Q4k9k9J61J2j52kN1r9J6J6m5L0Q2
26247a52o8l5J14O2q9p8P0Q4Q4j23j23O6qj8J31o3j37N1N1j0rj0j0K0K0K0J9j17j17J94J94
26241A3r1r3K1K0o6o6M7M6LLM1M0k6k6o3o3N5N5j14L7J07m3p3p4Q0P9m5m5R2R2j32J7J56r3
26234a09j59R0o8o9J16l4j2J38l0l1J2J2q8O1P2j77j16K34J36j13k5k6n2n2j4j4O5O6j8j8
26229b23J35j4r8N2P2p8k1k2J1J1L9L9%j50p5P5R7R7o8o9lkQ1Q1k05n7K40rk29K1J23k7k7
26222b03k7l7l6K2K1Q5o6n9J89%j50O1O2o9Q0n2n3L2L1K5K4j3j2LMl4l4ONp8P1ppM0M0p0p0
26215b76N5N4j8j9j8j9K6K6k0J28j42j42R0J64K0j30r7N3J04m6k6k7O4O5o1o0P0P1nmK3K4
26209g3j01j01O4O3o0o1PPM4M5J8J8nq0n2R9J03m7j01M9J15l6l3l3j42QJ53r7j40J08J86o3
26203a38j21K9Q6J1n3n3k6J23Lj46R4J69o7k17L2J07j9k0M2M2k4k4j59rJ64J6K7K7q2O7Q6
26197c3j64k4J26o6o5j9j9R2R3j32J8Q2j66r2J58O5q3l6J14K8m7p9nR6K1j03k9Q5J0k2N3m7
26191a90m6L3L2RQo7o6O2O2p5P4P6j72m9K01n0k00J24J23j4j5j08M1R2n8k0J30J1j38n4R5
26185a49j1j1R2n8j10L9K0K0j4j5K3K3NNNNp1p0N4N4L7L8q7q8M3M3ONrrrrl7l6Q8Q9j14j13
26178c26J95M5p0p1m2m3P6P5J%k2k1l2l1J46mk50jK96M8j06M5kjj17j17J11J11o4o4NNk0J29
26171a16Q8j61r6N4JKM8M8k6k6M9M9j31j32Q7o2L9J88q0q0L3L3o0Q8O2q8ONj6j6J15l4j38
26165b67J2M3M3K5K5j3j2l8l8J00n0j65Q3J53Lj62j1J62J3j01M7K0K0O8q1p2p2K4K5K4K4m6
26159b14m5L5J85j7j66q2O8O0O1r9N2J02m6p5P5m3m3J35j5j65j5J59J0j63j4J02m8jjj9j9
26153b46J02m6o6J84o3o2K7K8j9j9k9k8Q6o3k6J24L0L0l5l6nom3m4J6J5k2k3M7M6rJ40l9j89
26146b43P9Q0j07j07O8O8L7L6m7m8N5r4k0J30q8q8N5N5j59j0J74K4o7Q2Pj42l7J12K0J9k6
26140a82k5N0M9k9l0QQn1n1mll3J16P9p0klj67Q1J30j20n1J98Rj40mlM2M2o1o1K67J8k11o3
26134b67L3L3R8n2j18L1P5P4k1k2o8o8J48jj38J1K9K8rqR8n2n2R8r5r5J76K6j20J28J0j39
26128b29r4N7J43oo6Q5m7m7rj0RJ58J6j34m0m0j3j4m4J05J19l1q4O5K0J9n0m9l0J20L2j17
26121b06J3J3LMm4m4Q7o3m7J03k9k8P5P4o3o2M8M8o3o4M0M1k2k2n2n1L5L5J8J8N6N6j33j33
26115c59P9P9k1k2k1k2O0O0J2J3J4j36O8J43j50j50O6O7m3m3M5M5M1M1p0p1P4P4l7l8L3L4
26109a35m4m4o2Q7J19l0K3n3j46MO1j4J%m5m5J7J8Q0P9J8J7o6o6k2J27M7j03J1Q6l5l5N8r1
26102a83k2N2mmJ2o2m7J02L0m4OPnnnnK2K2k9M5K6j24o7Q3N0j00J4Q8j6j6m9m8Q0Q1k7k7j22
26095b91m8J67J6j64j4J50P6q7j3P0mj8j8j17L4J20k9j4N9j4j4rj0k6k6O8q2m7J02k8k8K7
26089b12K8m8m7J08J08j26j26K48R7k96m8J52r8k6J23l4l4J32j18j28J21J24k5j1j1L6j13
26084b24p0Q1j4j3L4L3L4L3m3m4j2J37Jj49j8j8J3J3k5k4Q1Q2r4r3N5N5J7J7j2j3j3j2N0N0
26077a05p4p4L6L7l8l8L1L2opJ9J8n7n7J14J14j60j1J89o1k7k7j51kJ73K3m5m6K0K0j6j6j6
26071b08j5O3O3j12L9J00j49j48J00J49%k5k6k9k9QQJ7J6J7J7l7l7k8k8n1R7N1k3J0o4m1J09
26065a86j5q9M7M6o8Q1Pj43O2O2q5O5J48j02J1J0o5o6M9N0Q0p0p9P1M8j00n0K6M1M1k8j02
26059c03mJ45K5j25M5J95l8j89L6L7K6K7n7n7J6R0Q7o4r5k1N5k0j9N5Mp0j5j5J4J63M3j06
26052a35pO8O3j1j54p8J49%j41J09M4j06J05J03k22p3J26k4onK6K5m9m9J05J05J5j35ppl0
26047a96M4M6j04n2n2O1O0o4o3N9N9J3J3O1q9j04M6J24j25j57R2J47P2lp7n4n3J16J16o8o8
26041b00N7N7k1k1m4j19N1K01p2p2L9j11RJ59l1j07J21M6j00N0J7j32j05M4O8pl0k9M1M0K4
26035a77K3m3j19J5K64M4k04kJ47j31j32Q9J5j11L8J16l4O0O0j04j03J6J6P3kr0N9K2j27N1
26029b71K01Oo9j8j8k6k7k6k6K9L0K5K5J6n9j00M8K1K0L0L0m5m6K9K9M0L9OPo8PO4q5j17J31
26022a68J04m6L5L6m8m9o5o4J0J0QRRRj%n8J6J49j00j05J44M0j11j0j1K1K2o8PQ9o0RJ60j9
26015i6j68QQ3m3m2L7L6j8j8P0nj55oK29k0j25K4N5r5PJ55k0r5k1k0n0R9J55r5n7J8p5%L8
26009b10l8Q2Pj19L0P4jk5k4L6L6j31J7J32j8r3N7Q7o3n7J7L4j16RJ59j2q7N4k1q3O8K5j24
26003b98N8N8j20L0O6q3Q5Q4n3n3j5j6M2M2l3l2l0l1L5L5P6p3p4P6j5j6noK1K1k1k1Q8J4j12
25996b76L7J08m2j07M3O7O7R1n9j12l7j5j4J16J16j17j18Q8o2r6J53J37j12k2k2j13L7J12
25991a52l8m4m4N6N5J20j30j5K34j10k61J22J23j77k7O4O3m5m6K9L0j8j8m2J07R6j52p8J72
25985a26P4p6j3j3j5j6N0N0n0k00K4J75n0m9L4L5j7j7L0L0r3N6R4n6n2n3O3O2J1J1o5o4j0
25979b36j0O5O4o3o3J06m5j8J32j37j36J10J09o4o5P2P3o2o2O8q2q2O8O9P0J4J3k03n3Q6Q7
25973a75L9L8m6m5J83L3j49jN6r4q5O5n1n1R2R2j08M2Q8o1q4O5k7k8J4J4NNQ1o8j34J15Q5
25966i5o5n0m9J11l8q4O5J04m6j11L8N9O0n6n6J1J0o4o3Q8Q9NMQ9o0j35J4K1K1Q7o3j52lJ28
25960a86k2j45J04J04j46L7J86j44OK10j37j28K20j17j17J79L0j72P7M9j01P6P5j52kM9j00
25955b67M0M0r3N8N7r2K8K9m7m6K4J74M9j00k3k2M2M3n2n2K2K2q0q0J0J59m4m4M1M0J6J6j14
25948b46L4J36j3p9P1n8n8NMj36J13J50r9L2L2j09j08O9O8m7m6n9R0J65J5q0q0o7RQ4o5OJ55
25942a12kj52J17J17r8r7k5N1J19l0k1N4o5o5O4O4j19j18J52J51J0o4j16L4N9q9p1MPQ3N9
25936i9r1m9K6k5k5L8L8L9L8o1o0O3O4p6p7M8M8LKKKn0n1K8K9n0K4P6p4o4Q5qqK4K5K5K5q5
25929b01q4M5M5nO9j4j63L9M0L0L0l2l1M3M4j8j7k7k7N2r7n6K0M9M9M4M5N2r6j06M3J01m9
25923a83q7O3P2p8R0R1j29j29J46J45j37j38L8l7nJ44k8j02P3P3n6n7K0K0K0K0QQK7j22l9
25917b69J11J02m8m6m6O9O9j01j01K4K4P7P6mj54k8J23rqooook9k9L0L0J09j39j12J38pj56
25910c28O9O8lkO3O3jj51p5P4J0J0J04m6j4j4J4J4J0J0o5o5nnP0P0j00j00J25J24p8p8lmL8
25904b01L7p8p8j1J39P3p6o5Q6qqM8M8k7k7l1l1O8q1j03J46Q1o9JKk7J23M8j02rrNMl4l3L5
25897a64L4J0j40j34J16K47j02o7Q1k4k4JJJ0J0n8R1K6j23j4J36J7j32j35J14J83j67j67J82
25891a92J14j36n8R1qqK3K3K3K3nnp0p1j43PJ90M1j19L1N9r1O0O1k4k3L0L0N5r4j87O2J94
25885a17n6j21J28J21j27n4R6j9k0J15j35j44J05Q8o2L7L8p1p0N4N4k2k2K6K5j28K1J46mL7
25879h1L7j06j07J47lj43J07N3r6L1L2M1j08j17L2J57Qn9R2m6m5O3q6j56R3J9J8P6P6j07j08
25873b86J79L0n4R5Kj48K1K0LLp1p2M9M8l6l6Q2o8o8Q1m1m2J31j8n2K2L8J12M8k02j32J17
25867b45J31j8q5j0ooP4P4m7m6K9K8o5o5O5O4m9K6kj52N2J27n0K4J8j32M1M1l1J18m7j96l1
25861c71J19P1p8J01J01r3r3J74K5j58q3P6P6Po7L2J82m1j91J7R2q4q3M9M9m5J06O7q3j7j7
25855a60j12L8J12l7m7m8J9J8N0N1p4p4J7J8k1k0J0J0o5o5J30J30OOp5p6j%R5R6j28j29J16
25848b10J16j52kJ01m8q6O4L7j13J6J66Po8n8n8P6Kn0J00N7r3o1Q8J49j01j23K7NML6j14O7
25842b19O6m2J07j8k67L9J89p7kJ03m7j31J19J20k9o0J5J1o5n2K3P0q0p6P3Q4R%jl3l4k7J22
25836a10J8n7MLj1q7lJ47o2j37J58J58k01n2J13l8l7J12K3j27l0J19p3p2M8M9NOM2M3q8q7
25830b24K6m9l7J13jp6M6k8q0P0O2j3o1Q9K04m2j97N3k4k4P9P8o6o6K2K1o3o2j%L7L7n1n0
25823b78P0P1j7j7jkkjm3m3L5L5J04m6j32J6K8K8k5k6M5M6j11L9O8q2N9N8q4O5J31j19r4N5
25817a70M3M2q3q4MMJ8J7N5N6jjl8l8K5K6o2o1M6M7q2q1qJ41N4r5O8O8j12j12J50Kj20K9J72
25810h1K2m6m6o4o4K3K3j4j5j4j4M9M8R6n4m1m1lml7J13J9J9J5j34j12J37Q7o3%%qqqrP6P5
25803g8q7q7N0N1l7l7J5J5J5J6m6m5J7J7M4M5m3m3K6K7o1o1L7L7K7K8O8q1l5l5J9J8o9o8J09
25796b32J09j5j6l6l7K9K9N4r6lkp5P5J08j40n2J97%j49L5L4n0n0Q9R0l5l5k9k9l8J11n4n4
25790b67L9M0q5O6J8J9kkjkJ3J4o2o2J58J57j65j66K5K6J00J00n4n4m5m5n4R5J05m5j19L1
25784b24J03J03qj57q3O7J4J5M2j07j1J39k9k9n1n1P3P4m6m6j7j8J10m0j24K6J45mq5O5Q9
25778f5j60j22J27L1j19N6N6j3j3j3j3N7N8o8o7Q4Q4k24p4J74J75m1m0o5o5N9O0p1p2N4N3
25772a77j4j3J1Q6j2j37K1R5m5m4L4L5L9M0l6j10J2J37Qj17qqj6j5K5K6J8J7M0q5J3Q8p1j46
25766c09j7N8POJ2J1l4l4M8M9l4R1Q5j38m6J78n0j24P8Mj40L5L2r2O3O4k1k1k0k1R9R9p5p6
25759b33K1K1K2K1r8r8K7K7N9O0o9PJ48k7KJ25j22j98J31J30j05l0Q1m5j05J8k1k2J04J04
25753f5p0p0OPJ5J4m0Q4J7j07j01K4P0P0K5K5j00k5R3l1j09J6O7n7k1N3ONQ0m5q4q5J32J32
25747f9p4p4l6l6L2L2NMk4J26N1r9rj0j9j8ppqpK7K7k1k0O2q8k2J27M2j08j4j4LLP8P7n9o0
25740b07O4O5o6o6RQm1m1P4P4j3j63o0J90Ok44J43K91q7k37M6J96r8r8L5L6qqqqrrrrK1K2
25733b09M9M9J49Jk73j24J77J77j37j38L0L1o3Q6L1j18l5J16J4J5j4j3QPkjnj54P1K19j18
25727a74j18O6O5r2r1Q2Q3l9l9L6L6O6O6j18j18K1j29R6K45m3m2l3l3K3K4n2n2M9M8M9M8q6
25721a56q6M0l5m6J03O2q8PQkjM0M1l5l4L4L4L9L9j31n5J16l4j20m4P8P8L2L2r3r3N9N9j6
25714a68j6K5K5j2j2l7l7q9j3J31j9rO6m8m8M1M1p8P2O8qj1j1j6j6l2l1M3M3q6q6J39J38p9
25708a30p8M6M6k6k5M9M9r2r2L2L3M2M2q3q3P3P2klr9r8P5P6P8P9j55j55J81L1j48JP4kJ3
25701a79J2m3m3Q4Qj09M0J05m4N4k1j57oN5r3P4P5OPl1l0J13J14j10j11M5M4k1k1j21K8O9
25695b07O9o2o2l1J18J10l9k1k1K3K3n2n2N0N1p5p4ONO1q8m9J01M5M4m2m3L2L2k7k8j20K8
25689b95J36j3p9P0K3K2m2m3KKppJ45nr5r6M1M0l5l4M5M5j23K7Q7o2o2Q7N3r7P1P1p6p7M8
25682b33M7L4L3r2r1P4P4n1n1R7R7j27j27L5L5L4L5KJKJj9j9k0j9K1K2j6j5Q7Q7l8l7l3l3
25675b03q9O0L5j15K0J68r4r4M0L9J4J3J3J4j9j8N7N6q1q1R3R3p9p9m2m2Q4Q4RQm5m5m1m1
25669c08M4J18J07j42q6J64J7j33qqpqp7P3J39j11j2J37%p5P9Mj22K8O5rJ8n6o4Q7j2j2Q4
25662h6o5j12L7M6j03J15J15j02j03J24M9j43OJ72K2J2o3j61j1J31j9n0m9K2K3nop7P3J19
25657h9l1j11L8J16M1j18m4P7Kj9j9j55nJ50JJ9J9m8m8K6K6j5j4j5j5QRQRMM%jN1k4p5P4P9
25649h5p1o1Q8j1j0j00M9J12j38LJ52q8q8R6R6l2l2k3k2j37J3J60r0j53R6N5N5P0p9j14J36
25643a53P3j77l0J19n4n4Q0P9n7n8J11l8o4Q6P6p3LLj00N0Q3o5j29J22Q8j61q9O1P2P2m3m4
25637b11J1J1k7k7M0L9k6k6qJ42o7o8jkkkJ0RRJ0j7j6K1K1l6l5L9L9J8J8J8J8n0m9m9n0R0
25630b06Q9l5l6j1j1Q2o8m4J06K1j28l2l1Q3Q4j25j25R9R9Q2Q1j36J3M0j10o3Q7QQk0k0M5
25624a74M6l0k9MNMNK5K6Q1o8o1Q7q0q0O9P0n4n5ooonl6l5Q9Q9n4n4J14l6q8O1N1r8K8K8q8
25617b61O2J85j64r9J50p2p2J12l8q5O5l8l7J37j3r6N3J14l6j7j7o0n9J08m1k6J25r4r4J11
25611a97J12j3j3o9o9M6M6J04m5j21L0K8K7l7l8nonnK1K1K1K1pqj8j7N9r0q7J62J02j47J0
25605a87Rm0l9L6L5L4L3l2l1q1O8J06m4j2j2j05M4O5O5n6k06L6J87J8J8K0K0j7j7l9m0J16
25598d8j33j56R4J06m3o7Q2j0j1QQq6O4J30k1j51j51J68J68o5o5Q7o1j37J3K8K8R3n6p6P3
25592a87k0k0l7l8Q8Q7k5k5J2J2n0n1J5J4J29k1j45MKJJ1J2L7L7r4N6J30j9j45OO7q2LJ51
25586h5j28j29O5O4q9O1N1N1K9L0j2j60N5N5l9l8J8j32J36J36j64j4J26j24NJ53O4q6n6n7
25580b14RRK2K1n3n3Q8Q8j27j27KJ51P6p3rrRJ0O3q6klkkP2P2m6m6m6m6O9P0n6n5L9M0l5l5
25573b15K8K9r7r6R1R1J6J6p0o9J06J05j06j07O8O8p4p4N0N0L2L2r3r3J19J19n6n5k6k6M9
25567a88M9l6l5l5l6L8L7o3Q7J20j29k6J23q8q8mmN9N9j6j6l4l5R0R0n9n9l5L9Q2o7r0j5N0
25560b35J25Pj43m9J00M9k6ooM0l4j20K9J09m1m1J09k2k2k2k2J5J5j1j1O4O4l1l1m6L0J03
25554f0m7j71k2Q9J4k3N2N2r8K7J76l3j08J8J8k5k6k5k5L3L2m1m2K1K2JP6M6k04r6K53N5j94
25548b55m2J08mmK0n6p4P5J17l3n3R6N4r6l3M2L2m3r1r2L5J84J6j34L4L5M6M7p9p8L6L6op
25542a67M1l4j29K0J89o1j20L0PPJ01m9L0L0q5O4Q4k66k6K23j06j06J22k7kP3m5m4m4J06J77
25536gp2j41J08jj51M9M8l6l5L6L7j%j7j8J6J5Ro6l8J11O8pQPj1j0p6p6n8R2R7n3p6kP2P2
25529a07l2l3k8k7oO9M5j04rJ41m0j14M4l0q2O7M6k9p1P9R2n7n2R7Po9L5m1p3P7j7j7R3J8
25522a28j08M2P2p7k6M9J2J2k1k0R6R6j22K8P1p8k3k2ooq1q0J07J07o2o3mO9M2j07RQ5m1j15
25515b93J3J62pj57J1J61j5r0K0K1J6J6J2J2J2J2p6p6N1k5q8O2J00n1j9N4N1k5n4K1l6l5J16
25509a24l3j36J14Q6o4j32J8J54Mk26K3J60J0L7l8j06M4K0K0Q3o6o2J2n0n0J72K3j62j2J12
25503a69L6k8k7L3L3K7j23JJ51m8m8J29k0j62j2O8O9q1q1M4M4n6n5J9J9l7l7Q8Q7o4o4J0J1
25497b43M1M2l3l3m2m1L3L4Q0Q0r4r5P7P6JKm5m6M8j01n8R1R1n9o9Q1J19l2j86l7J38j2j26
25491c18K3M6M5J64J6j25j25J24J23j10j10J16l4j36J12M1j08K8K9m9m9P5P6p5p5J00n0j26
25485c72J23N7r2J03J03q1q1N9N9o6o6L3L2J26k4j18L2J06m4j35J5nmN6N6o9o9LMO8O8N6r4
25479a61q4q4P4P5Q3o5RRp4p5K6K7K6K7K5K6j42PJ34j4LMl2l2l2l2M5M5J7J7j32J8J02m8j01
25472c09M9P0P0%j49k5J25jjk8k9RQRRK8K8J21k8j33J6p7p7N5N6k0j9L5L6L5L5%%j%k0k0k0
25465a63k0k7k7O6q3p7P2QPQ3o7QJ57o6o7J7J7M3M2q2q3P5P4n0n0K0K0j48KQ9o0j17J33J29
25459a25k2J3J3j33J5J00n0k1J28j00r9J10l9j13L6L0L1Q6o2R0R0l00n0K24k6q5J64p7p6J98
25453e0M9j10j10MP9O7q4j20K9J31N6j18m4P7p4o8Q1L8L8P2p7j17J32L0j21M8M7q7q6J3J4
25447b61J4J4R0R0r3r4J17l3o5RM1M0p9p9M5M6M6M5r1r2Q3Q3j4j5j9j9J6o0m2J07J53r7j05
25441b19M3l7l7J36j4r3j9mnN2r8q9J61P0q0K0K0J8J8n6n7QRP3P4L9j10j15L5O6qM3M3l0l1
25434a74OPJ2J2j1q7o9Q1K9K9m1m2L8L8m6K9J13l6n8J7K1j28KJ52J1J1M9j01j7j7p0p0N5N5
25427b00K5K6j2j2KLLLJJp3p4R0R0l4l5L5L4m0m0ooL1L2k6k5J1J2k5k6M9M9K2K3rj59n7R2
25420b25R2n7l4J16rj58%J50p7p7J31j8k8J22J1j38L0L0K3K3r7r8M0J15L2j17J9J9m2L3P2
25414a17p8l5L9L6l8q1O9K7m7m3L1O6rmP1k9k9O9q1q5O4l8l9R1n9o8Q1J50jJ9J8j44j44L0
25408c08J04R2n7j37J3J08m1O1O1j25K4J09m1p5P4k9k8J45nj89l9J48jl2l2L5L5PPr4N6J9
25402a35j31LKK1K2J05m4l5l5kjR1n8j18L1O2O2k6k6N8N9j20L1K0K1N2N2p2p3M4M5l1l0k3
25395a79k2j06M3P7P8J2J2l9l9l9l9J09J09j15j15N7N7k7k7R7n2j26K2N3N2o3o3N8N9j7j6
25389a89k5k5J56Ok50J00J08j40J00R9j96N3Q4j65q4J65J16l3n8n8L5L6m0l9M2M2l2l3m4m5
25383c14J29J30r8r8k3k3N3N4m1J10R6n2p5p5k7J23l7l6K0K1j6j7k0k0k1k0R8R9j28n3N4r7
25377c04P5J50l7l8l2l3N9N9j58j0J34j6O1j4k15L4R8n2L6L6n3n3O3j2k6J24K4j26JP6q8q7
25371c24R2R1J1J0o5o4L7L6L7L7m2m1j8N7P8p3j47LN6j9L7L7lP2N4j95n7R3L1m5P1mq3qL9
25364b09L9J2j37o2Q8O8O9m2m2Q2Q3n8n8J7J7q5q5Q9Q9p3p3OPm7K9J60J2j84O6J25k5m6m6
25358b14K5K4p3LJ24k6m6K9k3k2p3p2J02J02J6J5n9n9O2O2j12j12J13J13o1o1j2j1K6K6j5
25352b09j5K6K7l9L6Q3o6p5JK4K4o0o0O9O9m6K9J51Jq0on7n6M1M1L7L7p4j49K9J79n3j27N9
25346b09N8p9P1O2j88k2J28J8J9J01m8j73k3L8L9K5n0RJ59mk54m4J06OPL2L2Ro7m2J08Q9J4
25339g3N2r8n6R3j81l1K31j19j67Q1P9p1J28J27j10j11Q5J0p9P1J8j32M2J92L9j08j33n8m
25334b83mP6P6m4m3Q5Q6q7j3Qj42n6J94Mj46R8R9j29K1O3q7l0l1J0RM7M6m2m2M2M2KJ51j57
25327a77j57R2R2l2l3mmJ5J64J31k16k24J26J86o4j19L0J01m9j15L5M4M4l1l1L8j11n2J98
25322a23N0j00L8L7o2o3J2J1N0M9k6k5rqj02M8J29k1n2n3J4J3J3J4n8n8p7P3J18l1K4K5MM
25315a42O7q3j26J24O8q1M3J91m1j89m8m9k6J23N5r6L6L6m3m4l3l4m7J03J02m7l5l5qpP5P4
25309a17%%llr6N4P9p0o1Q8n8n9P5P6j8j7j49KJ65J6r9N0j8j8rrJ7J8n7n8Q6Q6l8l9qpO7O7
25302f5r1r1L3L3l8l8J70K1o7o7jkQ2Q1n0j99l1J18K5K5L2L1m3m4LKopQ0p0p9P0N1r9l3l4
25295b98K5J74O6j84q5O4M0M0l8l9L7L7M1M2k26p6J57Pj07M1N1N1P9p1q8O2M3M3l1l0J25j24
25289a72r4J55Rj41P8P8n5n6mnmmk9l0J30k0QQo3Q6J31j17q9N9p2p2J55Nj30J9J00m9j46J04
25282b27J22k8j17L1J07m3p7P2J28j21p4P4J8n8ONr9N1J42j06rJ41j11j85J91J17k23p4J12
25277b35J12n8n8k3J28L4m1J1J0j2j3k2k2P5p4mJ46j26k00J75J76o0n9J5J5q6q6L9L8J0RJ0
25271a76J0o2o3l7J13J55r4r4J55K5j25k4k5M7M7L2J08n9k09K1J70l2l1o0o0M7M7m1L3N2r7
25265b27lP1j16L4J85o4o2J87m6k97L7J12p7P3N3r7m9J00l6l6M9M8l2l2L8L8N5k0j45LJ50
25259a06Jj20L0R1J6KKj08M2l2j83J26J25o7o8Q6o4j7j7N1N1K1j29oJ43klJ24j25j06M3k2
25253b21k2J08m1J3J3n3R7L5j15N4N4l6l5p2p3O9O9ooj8j8J9J9nnMNr5N5O5q5j25K4J06J06
25246a16m3m3ooj6j7N9N8J2J2o2o2qpJ08J09m4j93K4K5o8Q1J19l0l2l1o6Q4J28j21j31K0n1
25240c14n0J90o0p4J75j8j8lllll9l8L7L6n2n2P2P2j8j7N7N6o7o8PPl8l7Q6Q7m4m4K1K2J01
25233c4m8q0omnn1K4J51Jj18L1rrL8L8p0p0MNm2m1Q3Q3p8p9M6M6K7K8m8m7N3N4k0r4n4R6R5
25225a04n4r2j7N7N6j5j5n2n2Q4Q5N3r6l0J21M5j04q9O0l3j08J11L6j45NK02N3p8p9K7K7m8
25219a89m8K8K7M1l3q0O9N5j9J6n8m0J10L1j19J2J2l2l1M4M3%jjjp3p4J01m9j27J22J31j8
25213a51qql2M4P1p8p3JQ3Po7Qk5r9Q1Q1r5N5J58r2j30K0nnL9L8l6l6L7L7L7L7q9r0K6K7O3
25206a69q6q6O3O7O7llK9m5r2N7l1j06K4R8lp8M7J21l2j07O4O4j9j9J8J8JJp4p4j1j1J64J63
25199A7j10j11O4O4n4n5n4n5L7L7L6L7m5m5JKn7R3J7j31Q1Q1r7N3J09l9j60j0P7Kl5J14l3
25193a69j08O7O8M6M5j29j30P7P6L9L9q8q9j4j4M9M9J2J2p2p1N8N7nP0lj53J8J68j1j61J0
25187b57Q5L4L3o9o9N5N5l7l8R5K0k13L6K27j22j22J28l5l5l0k9N4N4j26K4J64q6n8R0rrn3
25181b43n4P1P1J6J6n8n8N2N3p2p2N9N9n6n6k9J20M5j04K4K4K3K4j09M0J05j44j2J37J%j06
25174b33j06J18J19QRo7o6N6N5j12L7M1j08k3J25k7k6j8j8k1k1N3N3j9j9J8J8j0j0J8J8N9
25168i9r1r1N9R1R1j14j14k1J28PPj%r5N6J03m7p5P5ONo0o0Q2Q2j36J4Q6o4o4Q6Q1o8j3j2
25162a66m7m8K7K8n9n9J6J6K5K4K0K0M0l6m9J00K8j21MP9m2m3l8l9J07J07j61j2J59Ro2o2
25155b35m7J03O1j4m3m3P7P7p7p7mP1O8q2J6J6j05M4N4r6p1P9O1O0r1r1K9K9Np0QJ58J5n9
25149a74k6J23P1p8k7M8o5o4J5J5K7K8m7m7RJ0k8k7Q2Q3r2r2lkP2P3k5k5jP3J9j31n1R8M2
25142a17M3p3p4J8J7n7n8K4K4J50P5j72k3J47lp1p1r0N9mnJ35j5r2N8M8j02J4J3LMjjkjJ8
25135a82J7n7n7J09J10k2j71o3Q7L1L1l4l3R1R1j06j05K0J9J9J8j9j9K0J9J9J9l6l6P0q0j17
25129c47K31J14k36n6J92M0j09k6k5KLJ2J2M9M9n9n9k1k2K6K6J7J7M5j04r4J54L5j14j5j5
25123b78Q7Q6k9k8j06M4J28k2j32J7M9M9J0RJ0J0n0n1K4K4l3l2M2M2m5m5KKo9Q1J19l1l0k9
25117a75K7K6N0j00j00N0J2J3K2K1o6o6N8N8J3J2j12j12P8P8N1N0j56oJ27k2p5P4O5q5l9m0
25111b69K6K6J9J9M3j05q0J70J01j47r2J58Q7o3o4o4PJ58K2j26MMj4j4O1O1k5k4k5k5m2m2
25105b55L3L3p1p2R4R4N9r0k5J25jj50O8O8j6j6r1r1Q5Q4m0m0J6J5J37j3j11j12N3N4m7m8
25098b71j6J34N5r4%jllL5L4N3N2j21j22J13J12j21j21J75K6j58rQ7o3opONQ9o0k1k2l1l2
25092c06K9K8K8K8k8k7L7L8J10l9j14L5j6j6R3n6j53R7J06m4n4n3O1O2k8k8J0RK2K1L1j19
25086b36O4O4p0p0N9N8n6n7p3P6L0L0K4K4j00j01M9M9m5J05M6j04j0j0O6O5n8n9N2N3OOk3
25079a46j73Q6Q6j5j5J06m3o6o6m4J06M9j01j6J32l4l5P4p6j23J25J38j11j72J78J05j43K8
25074a66K8q2O9O3q6PQk6k5j6j6m1J10R9j49m6J02ooJ07m4j18L2L3L3p3p3J3J63M7j02o5Q4
25068a42O6j83j02M7P2P2klR1n8o6Q5j8j9Q6o3o4Q6q7q7R7R7k4k5k5k4J6J5n9n9O0N9P8p2
25061a55o8Q0j2j3K3K3K3K3j8j8j11L8K5j26n0R9P8p2o3Q7O1O0n4n5O9P0n5n5k0j9k8k9J52
25055a10Ll8l8M5M4j29j30J14J14j67Q3J24j26m5m5L5L4m0m1L2L3O9P0mnmmqqq2q3O4O4j04
25048b83M6J45nl5l6M4M4q0q1N6N5o6Q4rrJ0J0j36J4R8n2MJ52J9j30l2l3m2m1J01J01k9j80
25042b96n2R6Q7o2%%j0rNNM3M2n8n8J16l3j81O8J99n0j58R2N8r2M4M4m0l9j6j6J6J65K2j28
25036a96l5l4K1K2K1K1m1m2K4K3R9n1q8O2k5k5N9N9o2o1J4J3L1L0j6j6Q2o9l1J19j05j06J72
25029a31K2j10L9n3n4O5O5n9n9L6L7jjQ4Q4r1r0l3l3m2J07nmM1M2m7m7R0n9j40J10J47j03
25023a93p2P6k2k3J9J9N7N6q5q6M0L9QQm8J02K0j29L9L9l8l8L7L7m6m5L0K9onm3m3K6K5K6
25016a90K6NMmnO0q9onj1j0R0o0j06J43O9j81k7J22k4k4N2r8mnp0Q0J22k8o5J0Q5J0j54mJ16
25009a76l4j0rK7K8r5N5J39j1j40RM1M0j1j1j1j0M3M3q2qN9r1r0N9K8m7L3J07k0r5k0N4K8
25003a78m6RJ0j37J3K02m6j10L9N6j8K5K6K0K1p1p0J05L1j50JJ29k0j03M7Q0p0n6K0l7l6R1
24997b23J6j06M4J12L7l9j14pO7j6j7mmL3L4nmnnQPJ6J7p1P8Q3o6n8J6l5l5L7L8L8L7qql7
24989a49l6k6J22r3j68J22J22j41QN1N0j4q8r7N3M3l2K9K8K3K3QQk9l0j6j7N8N9j0rj5j4j2
24983a89q7rJ40m6j21QQ2P5Jl8l7K6j24m9J01K5K4R0n9o1Q8N2r9r4N5J30k0r5N6L6l9J8n7
24977b17j01J49R7j52q5O4L3m2NQ0J5J5o5o4J23k6j61j0J87L7j30n6M1J16M7j02m9J01N4r5
24971a91jjj1j0JJN3k2p5P4P5p6K9J03j23j22P7P8M0M0m8m8Mp2l7J12J07m2m2m2Q2Q3j82l2
24964b18J58r2j45ML0K9j3j3M9M9K4K3o3o4N7N7nnQQJ8J7j32J8O5q5j7J33m7m8LLr1N9L1j20
24957c15L7L6N8N8L0j19PPj01M7J60q9o1Q8rrJ%m5m4l5l5k8J22N1r9o6J83N5r4N8N9o3o3O1
24951a57O1J8j32m5J05N8r1K8K8n4n3J17l3l6l6jjO1O1MMNMn2n1k4k3Q9o0k2J26J4J4Nj46
24944b15l7J12j9j9j2j2K6K5j9k0O8O7q7q7N1N0j2j2j43PR8n1J4J5q0P0L2j17N7N7m5J04M5
24938h9j04L6L6j42PO0O0k2k3OOR4n5j51kJ08m1N3N2l6l6l6l6N4N5J0j38LJ52p7p8M9M9p2
24931b48P7J7J8K7K7q1q0J06J06j8j8j8j8o1o1k3k4O1O1K4K3o2o2O9q1n7R3L6L6RQJ8J7j16
24925a95L4n0n1P7P8q5q5M4M4j8j8K4K4j4j3L5L5k7k7j3j3J18l2j70k0J57Pl2l3p4P7J13l6
24918a39j14L6J%J29j21j18J32N1r9J14l5j48J02R6n2l1l1o2Q7J53r6j06M4o5o5J64J5j20
24913b78L0J24k6k6J23Jj49j9N7l7L8L8l7M8k6j38J11R3n7j7j6j18J31J23k27l4J15p5p5J81
24907a42L1n3R7J1j38n8R1Lp1RQ3Lp2m9R9J11j39j45J05J25j23rO5RRL3j17n4R5R1n8o8PP7
24901a42Ko2J2J3o3L6J11o1o1J1J0J0J0P3P4j50j50J23J22m6m7k5N0J01m9j51kK0K0Q4o6o5
24894b58Q3%jJ3J4l4M2R3n7j36J3nnP6P6m9m9j0j0j1j0KKlkk6j00K3J72R2n6j5O0O7q3q2O7
24887a07m1j15K0K0j05M4J20l1j6j6N4N3p2KN3r6j05M4J22M7n1K3P0p9j01M8J80p0j37J2j7
24881b47j7J03K8j48KJ25k5m8K7m2m1Q7Q8J6J7J7J7n7n6n7n6M3M4L5L4lj52l2J17N2k2j39
24875b90J0J01m9m4J05P8Mo9p0k4k5J02K7j39J0Q7J4m3m4K6J00Nj45j9N6l3M2R8n2j19L1N9
24869b10j5PQ3Kp1kkooN0N0k5k5opooNMp9q0J84L4j06M4P9j69l5J15K5n0m9K4N3r8K7J77j8
24862a08r3mmQ7Q8q8q7O2O2o2o2J7J8j9k0lllkL2L2m3m2O2O3o4J1L2j18l9J11qqP6P6q3q3
24855b17M2M1o6o6QQJ5J6L2J07J02j46j23K6m2m2M3M2j9j9N6N6P6P5j48j48O3O4P2P3j47K
24849a64P5j75j06J43k2k2J45mj95N4P3p7K8K8n3K2P4p6m9J01J2o2Q5Q4r4r5O0O0j5j4n7n7
24843b93O9nr0O0J35j5n6J9M6k8p8p8J41J42j04j04P0P1k3k4r8r8Q1Q1m3m4K2K1K1K2K3K3
24836a34p0P9M7j02qrJ3J4J3J3m0m0N3r6m9J02jkN3r7q8J62J01m9j08M2J2J2J06J04k29q0
24830b76N0N0N6r3j28J21R6j53qJ43n1n0J33j6j18J32J21j25o4o3M5M6q4q3M1M1O9O9n6n6
24825b11QPj4j5r3J55K5j25Q1Q0j98m7J71K2n9n9ooO8O9o9o8N6N6j1j1J10l9k7k6p4p3J5J6
24818b92J46lj03M7j9j8J62J2j84O6K06m2o1o1n2n2P3P3JJp4p3N1N2k3k4JJK9K9kj53PON1
24811b22N1k3k4L1L0pqk8k8M7M7LLN0j00M5M5j39j39J59J59o5o5L1L2m4m3J1J1J1J1lmOj44
24805c03P2P3k1k1Q6o4j04j05N9N8K1K1N4N5J4j36Q1Q1j12j12J17l2p0P9n9o0J68J8m1J09
24799g4k5j75O0N9p5p5R2R3j26K4Q9o0j25K4P5P5RJ0r0q9L5L5ooL1L1LKp3p2J15J15j10j09
24792c13K5K6j2j3R2R1l3l3l4l4M1M1L4L5r1r0Q1Q1m4m3RRp0p0J12L7j39J1J49jp6P4O5q5
24786a68l4M1P0P0n0n1nnm2m2K6K7j1j1m2m2L3L2L0K9r1r0J0Q5O2q7k3J27r1r1J05J04p2M
24779a93O7q1lP3J6n9llj04M6J18j32q8J62Q9o0j4j4k3k4L7L6j%m1m1Q4Q4r2r2L3L3QRk8k9
24772b30Q0P9r9j00O5j0n7R3P0np9p8O3O4j05M5P7p2p2P8Rj40j5J35R9n0l7L9NNJ0J0l6l6
24766a95l6l6K0J9K0J9K2K2K2K2p5p5J2o3n8O7J41J7k8M8Kp3R4R2q4q6K3K3n2n2K6K6m9m9
24759b74lkoJ18k1j46O7O7j36L9J07L2k5k6l0l0N7N7j8j8J0J1J0J0m1m2L3L3k7k8K9m6q0J44
24753a75P0j55Q8J63j17m3N2p3J0Ro5O0K7m8M7k7o5O0N0k4K6K5p5p5%%L9L9l6l6M1M2l3l2
24746b31kkP3P3m8m9K6K7p8p8R6R6k1k1k1k1K6K6j56J9Q4o5K6J00j08j08K2K1M4M3K0n5k3
24740b65J25%p5L0m5k6J23J4j36L2L2jkM1M1r6k1J06m4k4J25m1j15q7O4J43pj51kJ14l6j1
24734a95j0j9k0L9L8JJN7N6j27j28J85L5j68Q2J35k15p7J72J2j38oO9K0J9J18l3o2Q7m2j92
24728c06O7J42q5q4k3k3J02J02m0m1L5L5k6k6p8kO8q1m0J11k8k8N7N6L9L8j26j27n5R4P5P6
24722a22jj50K5J01j22K8J11l7q3rO5O5r3r3L1L1Q8Q7l7l7m3m3L2L2n6n5K4K4kP3M4j05JP5
24715a51j9j8M3l3q3O6J08m2j07M3J3J3j5j5j7j7N2N3l8j12J03m5p4J75J01j48o5Q6L3m3n8
24709b11J6M9k6llN7N8K9j20r2N8Q9n9q4qM1M0N9r0n8J7L1L1M1j09p5P3R4K0j97m8K05N5j60
24703b80j0J8J8O4O5noL2L2o2o3J3J2K8K7j0j0nnL2L3j25j25N4N5k4N0K3j27J5R0l7l6N6N6
24696a57N7N6j23j23N2N1l6l6L8L9N1N1p4p4O9O9n5n5m7m7K8K7M4M4OOj0j0onJ6R0l2j82K
24690b76J51j7j6K4K4n0n0k3k2J46lj60j0J08L3Q2Pj65j5QPJ7J6%j%jj0j1j0j1PPOPm7m8J77
24682a19K7j62Q8M5l0O4q5j18J31J5j34M3J18Kp3k6k7L0L0o3Q6M7j01r3N7R3R3p6p7L6l9q5
24676c03O4L8l7J4J4OOOOM3M2q2q2N1N2J3J4k4k5k4k4mmK0R4k3j72N0J23K6K6m4m5nno2Q8
24669a69P0q0k3k4%jJ12j37r0N9K3K2QQk3J27jj50j3J37L5j15l3J16R9j50m7J02j%n4n3N0
24663a96N0k1k2P1p8OOn3n2Q4Q5nno8o7J15J14j37j38M2J91J3j35n5R6k7j75R8R9r2N8O5q4
24656b17N6N6j07M3M3j07J4J4l3l3K5K6j06M5J87L7j49JJ12l7J9J9n5n6N7N6n3n3RRrj0rj0
24650b16MMl4l4K7K8Q3o7o6Q3M3M3L9j09n4n3n2R7O0q9nnK3K3mmNNj6J32Q0p0j69k0J32j6
24643a72k0k0k9k8P7P8l0k9n1K5J13l6j24K6N9r1Q2J57q9j64P3P2m5m5k1k1L1m4l2J19L6j14
24637b57n9R1O0O0o3o3M9M8n5n6j9j8L8L8L8L9l4l4LMM8M9j4j3j5j4j5j4K6K6l6l7ooooP4
24630a49P4m2m3J02K8j86l6J31j9p6P4Lp0k0j9K4K4j3j3PPQPN1N2J6n9j54nJ87L8l6J13k9
24623b3k79j03K46J27k21o3Q7M4M3o2o2R9J00k6k7l1l1L5m0j2J38o2j36j5j5O7pj21J28J79
24618d3p1RJ0o8o8N7N6o0o0J4J5LMLMQQQRmllmllM8k7j21K8J07m1m7J03K8j21k1J28N3r6q2
24610b43O8O7q2n9Q9m1j16J26N1j86O3J44oq1q0N5N5N5N5r9j00P6P5q5q5L7J13O5q4NMk5k5
24604a94k5k5L1L1o2Q7J20l0n3K2n6n6P5%p9P0P0p9n8J6l4l5M2M2J0j39J5J64n3n4J0J0J0
24597b07J0N5N6o9o9J6J7n8n8J05J05k0k0j5j5j5j5L4L3l1l2p0P9J50r8j25J24N2r7MNono4
24591b44o4J10J11q6q6J38j1j38J11J01j47N6N6j33j34J52J52p3p2K4K4n1n0M0M1l5l4N0N0
24585a42k5k5l2l2M3M3K1K1lj54p0J80L9j11J05J05q0p9N7N7o7o7M0M0M0M0o1o1J4J4l9l9
24579b28L6L6j7j7j7j8POOOJ3J2J2J3p5p5J49J49j20j20MMK0J9j05j05J70J69j05j05M9N0
24573a77M9M9p7p8M7M7l1l1l1l1O6O5n9n9O9P0onk2k3M0j09r8J51Q6o4j0j1l9J11Rj40P8P8
24566h6j43j43J81J81j06j05J9J9O4O5j10j10O7O7qqKKl6l6J12J11j56pL6j14N5N5l8l8K7
24560a81K7M7j03j31J18R7n3K5K4j73P7K10l9j28K2mlJ7J7k0k0L1L2r3r2K0K1p3P6J38j2O
24554a20Pp7p7m6J04O8q1K7K8q3J66R0j57m7m8j44J05J41j08k7k7R3R3l2l2LLLLl3l3J26k4
24548a36l2l2L3L3J6J7K6j23L6L5o2J3O2q7lP1q1q2N2N3mP1L9j12k9k9jjP9P9m5m6J9J9j05
24541b57j06J66J65j08j09J19J20j05j06L9L8l7l6o8o8J06J06o2o1O2O3m4m4L0L1j7j8j8j7
24536b36pqP3P2j17m2P9p0j6N9M4M5p7p6jkQ1Q0r4r4P3P4j06j06J09L4o0Q9J51r7o5J1o0n9
24529c19J11J10J3j37j3J37l3l3P6p3j69Q1R0n9J02J03j32j31k2k2J12J12j33J6J01m9m3J07
24524i7o2o1l1l2R4R3n4n4K0K0l2l3l2l3J13J13j1j2m5m5n9J6J00n0l5l6L2L1onrqqqj2j2
24517b50o4J1J55Np3KL9L8N7r3p7kK1K1K4K3K4K4j03j02J17J17Np1n3R7M6k02p3J75L4m2P
24511a63PN9r0r4N5O6rM3M3l7l6L8L8j11j11N9N9J9n6j02M7K9m6R5K0j11L9J19l1j32J8R1
24505a85J6j6j7m0J10O8q1o3o2Q3Q4m1m1o4o4O5O5o2J3J02m8j10L9O2j2k9k8M1M2M1M2l4l3
24498a57M2M3p3p3r2N8N3k2J9J9M7M6n1j26m3J06m7m6J80L2j28K1N0j00P6P7n7n7J9J9j07
24492b72l2J20k9o2Q8j0rJ37j3j52R6L6j14m9K5M9M9k5k6M9M9l9l8n7R2j0j60l5J14J13l8
24486a53o5J0k5r9P6P7j9N7K8j21L5J09j16j16J06J07j11L8J11l9o3J3%Jk8k7LP7N5r6j22
24480b97K7N5k0J4R0N6r3r1j6NQ0N3r7j7J32k1k2J25k5k10M0J54Mj02k8mmj6j7k1k1R5K0j06
24474b78M3J23k7r2N8PPJ7J6n3n4K6K6j4O0L7j13j12L7J07m3j9N6MNKKR0J6j09M1l5j83O1
24467b91J36q9O0J53r6j04k9j01M8J38j2n9R1qplp7m5J05j3j3R0n9j11L9K0K0l4l4L6L6L7
24461a76l8n2R7L4j16J3J63rq3m2L4M8k6n4n4k4k4J42J41l3j82o2Q8Oo8J5R1r3r3J44P0j52
24455b95R7J64j84l8K12Rj40l1l2Q4Q4n7n8L6j13n1R9J32j8j04l0ooM4M3j19K9L6l9MP7Jp5
24449b45RJ0ooO9O9m7m8j0j1%%R3n6o8Q2k1k1M2j08l2J16j8j9R0n9j30J19J19j30o7Q2O6q3
24442b19K1K2LLN8r2j02M8J13l7o9o8P7P6R5n4j27K3N4N5o8o7M8M7R7n3m4m3L8L9l6l5K2K3
24436a52K3K3k3k3k3k3j2j2K6K5n1n2P4P3j5j4r0q9J00J01K6K6n4n5K1K0j6j6J2J2P8p2q0
24429b32O8O2q7Q0Q1j04j04P1P1j8j8k8k7L3j17m2J07nnNNj9j9O6O5k42r4K40R1r8N1Jp5L8
24423a99L7o0Q9O4q5RRLLl4l5N8N8o7o7L6L6kkm0m0L5L5k6k6k7k6L4L3P0P1j7j7r1r2M5M4
24416a84kkR6n3m3m4J0J0RJ0M4M5l0l0L4L5lll8l8l8l8O9O9n6n5OPlkJ19l1j59j0N2k3K4K4
24409b22P9Mm8J02K8j21OQ0l1l0k6k6K2K3j03j02O7O7n7n8J06J06j4j4n4K1O7q2p5%j5j4J23
24402a91J24n1n2j0j1m8m8L2L2L2L1j4j4j5j4nonoK5K5n0m9L9L9KJJ1J0j8j8o6Q4L7L6k3k3
24395a77k4k3J4J4O1q8k1k0Q6Q6L4j15POo2o3J11J12q4q4J24k5%%r4r3J80L0o1o0K9K8K9K8
24389a15n0m9K5K5l9l9L6L6O2O2j21j22R5n4m6K04L9j11jkj28K1R7n4M9M9l5l5J8J9j9j9L0
24382a72K9j45NK22k8j52R7L4j17N8N9l2l1OOmmmmL1L1j37J3P1p7J5J6QQo7o7P4P4jjM1M1
24375a04M1M1j03j03O5q5J2J62n6n7QQQPlmp9p8N6N7K0J9n5n5P9P8o6Q2l8l9J6J6J5J6kkl9
24368a62l9M1M1l4l4l9l9Q5Q6k9k9o6o7N2N1j3j4l0J19M4j05L0K9n5n4R2R2Lj48j9k0q4O4
24362b51J29k1kkj7j7n4n5L2L2o1Q8M6j04P3P4j46LL5L4M5j04r5J54K2j28J09m1q9J59N7r3
24356a88n1n1J5J5mmP1P1pom8j96P5P5o8o8R0n9J00R9l4l5K8j22o3J86M6j04KKqqN1N1k4k4
24349a95k2k2J5J5J2J2M9M9MLMLj28j28R6R6r7r8P7P7K7K8m8m7O2O3j1q5m8J01K7j23j8N6
24342a94N7j9j47KJ87o2j18L2M7M7J7j32j7J33O1q7q8O2P4p5o6Q3M8M8j7j8M7M6p8p8J%p4
24336b78p4J11J12j15m0J56Oj23K7J46lj34j34L3L2K8K8Q0Pj21L0J41pq6j1kp6m9J01J27k3
24330a11q8O1m2m2R7n1r6N3L0L1K5m9n9R1M6k8n2n2rqO6O7j7j6L7L7j45J04J20k29r0K58p1
24324a32p2M1M1p1p1L0L0L0L0n3n3N8N9OOo5o6O1q9K3J73j24j24M8M7O0N9O6q4r5N5J17j32
24317a91j00J49r4r4J41J41j30J9k1k1L5L5m2J07m0l9j4j5M8M8q2q2k0k0P5P4J2j37j06J43
24312b21P8p2L0K9j11L9P7p3K0K1N9N8j96m8J52Jj01M9J3J3K3K3OPj50JJ41qr6N4M1j10M7
24305b04M6q4q5n6R3R2R1l6l6K2K2j09M1O5q5RRL8L8p5p4N7N6r4N6J5o0P8P9k5k5L7L7o1o1
24299a89k4k4L6L6p8lJ17l3r9N0R4n5k4k4L6L7l5l5Q3o7j0J41n6j31R2R2j31J9J47j03j06
24293b47M4j8j9J01J01j16j16P8Mr2N8J62q7J9R5j43j42J67J7j08M0O0N9j13j12j%J8J8J8
24287b55J8R4R4j03j03J12l7j34J5J45mj67j7K29Q0j13j13J4J3J00J00n5n6j8j9M8M8o9o9
24281b22N8j6o4Q7M1l3j9j8K7K7j1j0j8j7j7j8O1O1j03k7J34j6l1M4q5q5M9M8n8J7O4q6j8
24275b54N6m6K8R1n9j2O2p7p8J02J02r5r5Q2Oj25K4J02K7k0j9j5j5l6J14J10j39j39J11M3
24269a64j06N4J29r7r7N6N6k3k4J11L7j89l9J39j0j25K4Q4Q5O2q7j71k2J44on6n5J0J0P4P4
24263a22n9J7R8j51k1J30m1j15O0O1l1l0M3M4q3q4R1R0p0o9RJ0k1N3J00n0l9L4kj52M0J15
24257a45j08l3P3jPQM2M3q2q2K1K1L0L0l2J17lj52j2O3J1J2j1j0j0j1K9K9K8K9p7p8J32j8
24251a40m4m4K2K2l2l1N3N3m9J01j4j63n1R9l2l2R6R6p8p9L1L0opL8L8J3j36j37J13Q5o5J9
24244b31J8q4O5Q7o3m5m4M5M6l8l8J23k7j7j7KLm4m4J90M1q4O6j05j05P9P9j2j2n9R1kkK6
24238a12j24J7J67o6o7P2j77j24K25J06j43J9J9KJKJonL2L1r7r7J28J27m3m4L2L1o3o3J1J2
24232a96o1o0O5O4l0k9m8J01K3j26m2J08Q2Q2O7j83n5R5nnl4l3O6q4j09J40J16l3p1LK7K7
24226a38o7o6OQ2O4q5j18L2J5J5L4L4j23K6J16l3q1J68L8k11R0J64j18j18K4K4J5J5P3p6j41
24220c40J07R9n1j7j7l4J16%p6m3m2K7K7rj0O6O5o6o7k9k9O5O4j0j0QRL6L7L5j14m0J10j08
24213b41j07J70K0k2J28N7j89q8O1ooQ6J0j15L4Q0o9r7N3L8L8O6q3q0P0O1q9M5M5q9q9O0N9
24207a89j10M1J17l3n6J9mlJ28N3j72k3J63q6p3P7k2k3M5M5k1k0r5N4N9r1j2O2o8o9P4%r0
24200c23O0J37j2q6j1M2M3k7k8J6J6n9n9J12J13j14l8O3q6q1O8m7m7J81L1j06M3L9j11K1R7
24195a53l5l4O4j0o2Q8nj56J13J13rqq4q3L8L8l7l7K4K4M9j01q1J68O6q5k7k7nJ44j3j62J11
24188a74J11j18m2J46j03j37J13M0j08N0N1j5J35k5j74N3N3q9O2J4o0M9k6q1O7M3j07K3J72
24183g7o0j34rqMNN6j9l3J17m7m7L2L3L2L2n5n5n5n5J18J18j06j06Q2Q2m2m2O0O0j3q8k2J27
24176a15N9j90l0M5o4J1J40j0j38J1K12O2j68j68P9P9n5n5J11l9o2J87lp7P4p5p5P4j9j9J7
24170b01J7J3J2P0nj31J8J08m3j07M1pqllJ9n7m0J10J72p7n4R5j00j75J44np7P2k6k6J20M6
24164h8j76k6J19M4k6M9L7l7L4j16q4J65O2q7OOm1m1OPOOK6K5r4r4M2J17R3n6j17L3J03m7
24157a44rO6j11l7J51%p7kj5j6j0j1K4K4n1n1J0J0J1J0N2N3p3p2M3M2l2l2N8N9o7o6ONQ1Q1
24150i0o3o3J2J2M7M6p8p8M6M6RRj8j8mp9p6P4P4p6L4J08p7p7J17l3k3N1m7K8Q4o6l1J19l
24144h4p7j2O2n9n9M0M0LKk7k7R9K4j40J0Q9o1m3J06j8j68n5R5M3l2RRM2M2q2q2J86L6n4R6
24137d7J1j38MLr4N5Q6J1j2j2K6K6m9m9j4j4P5%r5N4M9j01J2J1r2N8J04m6OQ1m7m6J4j35L5
24130b70J85m3m2Nj44P7J52j26n0Q0p0j3J36r1r1J45nMQ0j29n3J72K3r5k1l5l4M3M4L5L4J1
24124h6j39q6J63J27j21n0J00p5p4J03m7p6P3K7m8j1O4J7J7j7j7OQ1M5j05r9M9q1q1J96M6
24118i9j96m7J89n9j25J24J81j68j18J31R1n9l6l6oJ45p3p2J68q2j35J13K8m7P4p5q5O4rq5
24113c04M2M2O9P0j14j14J57Ok6M9m1m2N7r3l2J18mp8LP8N0j00o5Q5L8j12O3O2l5L9O4q5o3
24106b16o2j3J36O2q8M5M5j39j39Q3Q2j7J32P3j77j12L8O1O0L3L2noq1q0P6P6r8r9K2K3K2
24100b31K2noooO4O3o2o1J8J8j9k0K5K4j3j3L4L4M3j07k6k7L9L9nnP0P0j32j32R2R3o1o0O4
24093a85O5j6j5q0q1J0J59L4j14M6M6l8l8rj0O5O5l5l5L1L0K8j23n6R2k6j76J52J51j67j7
24087b47N8r2J12J12l2l1M5j04j04M6j2j1L6L5J8J8n7n7j%j0J40k8k9N6N6%Jp4p4M1M1l8l9
24081b25R0J4j74P6J57r2r1N9l2M3O6q4j24K5J49%j25K5J40j0l8l8j04M5J10m0k1k1O1O1j14
24075b12j14O5O5n9n9Q8Q9l6l6nnmnJ9J9K4K3m4L1P8p2q8j2O0O1m6m6P9P9r0q9L5L5L0K9m6
24068a59m5L5L5L6L5n7n7L6j13r6N3J23k6k7M8M3l1j07l1R6R6QPo2o2m1L3N4r5k9K20M1k07
24062b46K4J00j29n5J42O7j0j1j13j12J11J12j5j5M7j02r8J52N3r5jP5j09l5J61q8k7J22m8
24056a43m9N5r5k1J28n0n0P0q0q0O9M1M1J2J3M1M1q4q4L5L6K6K6Oj43j9J31r2r1J80L2p7j
24050a76K1K2o1o1J9J9lP2M8j01n2R7N6r4p2LP8Lj40J0R7K3m7J02L2j17p3P6M8M8K9j19n6
24043b69J93n9j34M9M8mlJJp4KJ77K7j72k3QRM8M8O2j3j54oJ20l0q4rO6rr4N5Q3Qj4j5K2K3
24036a16r6k1O8q2o0Q8%p4M4M5m9J00M6l0K2K2o2o2O2O2jkp6p6L9L9m5m5J45mk57R2J67q3
24030b00J4J5p6P4L7j13K7K7m8m8JJ51M1k07L3J82n7n7O1j88p3J76R6n4k9k9O0O1o4o4M7M7
24024a57J0J0LLLLo2o2J9J68j6j65O1O2j30K0J23j27l1J19J9J9k3k3l2l3R4n6o5Q5J49%p2
24017h4p2o1Q9N2r8K9K9n6n5K2K1n3n3N1N2k4k4P0P0nnn0n1L4L4p0P9J43j04j71k1N4N3l2
24011b07l2R2R3p6p6R3n7j00N0L1L1QQl9J10r5r6Q8o2m6K03K9k21m2J08QRL7L8l7l7l1l0Q
24004b40Pk9k9l8J12j1j0L7L7m2m1o0R0J25k5r1O0l9l8M6M6l4l5k5k5n2R7O1r0O9O8j15j15
23998c29J09J08j50%N9N9ppn9o0J5J5M9M9k5k6m4m5J64J4o3o2N2N3m1m1mmJ4J3k4k4L2L2L3
23991a45L2j13j13J12J11l5l5JKk6k7j11L8jjQQK0J9J9J9Q0Q0n4n4K3j25n1R8%%J02m7q6O3
23985a89k9l0L1L2L1L2k0k0j0j1j09M0J23k5o6Q3j9k0J1j39K6J76l0j79Q8Q9m3m2Ro6k5J24
23978a77N0j00QQ3m3m4MNM1M2r4r4L1L1R0Q9m2j91k3J27P0mk8j02J6J65Jj50o5Q5J7J7J2Q7
23972h6Nj45K4K4o0J4N7r3K0K0j19K9J54Mj21K9J27k3j48KR2n6oP0J7J7J47kj52p7mnJ2J1
23965b22Q6Q6j45j45P9P9NNJ9n5o0R0J5j34N6J31r5r4N9N9j0j1nP0L7j13N9N9p6kJ3j36R2
23959b04R3k29K0K04m6m3J07J1o3o9o9N1N2OPm5L1J8j31o1Q8R5n4qJ42k1k1Q2o8q5O3O0r1
23953a78n2K3QRM3M2j31j32J24J25j00j00noJ60J60j9j69kP3o8o7O3O2l0l0oO9Nj43K7J02
23947a43l0l0M5M5l7j11l4J16L1m5PPJ0J0o5o5Q1Q1m4m4POM4M3q8q8R2R1j07l1J01m9j39J11
23940b22Q8o2n6J9M2M3n3n2j6j5J1J2P6P7K2j27j56R4J19l0K7J02j30j29J00R9j8j8j8j8K0
23934a69J9n5n5K7K7K8K7k1k1j1j2q4O5O5q4k3k4n7R1J33j16n0R8k1k1O3O3o7o7M9M8R8n1
23928a08j82O7k4k4O7O7p4p4N1N1l7l7Q8Q8o0n9k3k2k0j9J55Nk25K5J34j6N8N8p6p6K2K1o3
23922b62Q7J5J5j4j3m8m9P6P7j1j1p6p6j4J35O1q9L2L2n3n2l1l1N1K00j0j59RRK5K4n0n0L2
23915b19L2m3m3N4N3P3p8o7Q3q6q5J09J08j09M1N3r7mlJ5J4k3k2N3N3k1k2j6j6j00M9RRK8
23909b18K7p3P6rqN6N7o9o8Q1Q1r3r3K5K6K6K6n5n5O9P0j2j2j1j2j0j1Q3o7q9O1Q9o1poN8
23902a28N9l2l3M3M3m7m6m6m6M1M1q3q4L0L0O7O6o1o2O3O3m5m5KKp1P9ooOOp8P2kkq6O4J14
23894a18l5K1K0q8q8Q6Q7m0m0lkj0j0O5O5m0l9kkpoopJ5J5p0Q1kjK4K4k25K4K07m1j31J8Q7
23887a74o2l2J19pj56K9J78N3r6j18L3R8n2nnK3K3k7k8J0J0J1J1n6n7L6l9lJ46Kj48M1J15
23881a27p6p6l4l4PPN1K01k2j71Q5Q4l4l5l4l5K0J9r4k0J26k3n8J6KP6K1j29K6J75l8j13K7
23875b10K7L7l8p2P7M5j05n9R0K7j22L0J80L7j11m2L3np9n5R4J5o0NQ0L8l6k3k2J0J0N3N3
23868i8rrqqj01M8Q5o6K8K9j17j16K5K5lP2J14l5n0n0N4N3o7o8M5M4m5m5M2M2lklkJ1J1l0
23861b07l1N7j8r7N3P1P1LLj25K5J52r6j12L7R4n6j66j6J02J02lkllMNl4l3J4J3O6O6k4j74
23854b62R7R8j15j14O4O3l2j81P4P4r2N6K10m0j26K4l8l8K1K1N8N9q3q2P9Q0l0l0k1k0o1R0
23848a97Q9o1jjj0j1ONl2l3L2L2j55oJ79p1o8Q1M4M4o0n9M0M1R0j59j90J59J25j25P4P3j48
23842b73KJ48jm5m4J6J6J6J6llllj8j7J1J1N2r9J4J63r3r4J8J9J48kj48JN8r1k0J30o3o3P1
23835a73P1l5l6q7j3K12O1j66j7Q5o4J2o2r3J57L7k12L2J82m2j15k6J24N0j01kP3n4n3Q7Q6
23829h2l8l8l3l3l3l4O3O3j2j2ppJ6R1L5j16j20L0Q8o1n7R2O3j2KKj39j39Q5Q6P2P3O3O2m7
23822c4j98J9R3m4m5N0k6m7J03RJ0Po9j10M0L5L6PQooq1q0Q4Q3q4O5P0p9nJ45J7j33q1oP3
23816a80P2m7m7J2J2J2J2N4N3j20j21N0N1K7m7j10M1J15l5o7PQ7o2q0O9J02m8k8M5q0q0M3
23809b88M2L8L7nq1j19J29K08m2j44NL2L2J8n7l0J19M0j09k8k7L7L8k5k5J3J2ONm6K9J13l7
23803a10o5RQPk5k5rrO5O6p7p8M7M7m2m1q9O1O4O3M2j08n9R0l6j11M8M8M3M4n5n5K0K0M4M3
23796a15l2l1k2k3N2N3mmp8p9J08J07j10L9O1r0p5%J02J03j13j12K2R7P0q1j22m7P6P6NNJ9
23790a43n6m1J08n8j33J3Q8MMN6N6o8o9J3J3RQqq2n0R9L0L1N8r1p0Q1rq3R6R7q3q2L4L4l6
23783b30l6J7R2O8q1p6P3J7n8L9l6q7O2mq0J06J06j02M8R0o0m6K8K9m6j02M9N2r6K2J71r6
23777a67r7J09J10o1o1p2LN3r5rJ42k8k7K6K6l9m0j50%J78K9l1M3rqJ8J8n6n7K5K6K5K5m5
23770a96m5J24k6j04M5O9pl2l3M7M7j71k1J62J3q0O9J7n7M0M0l5l5n2K3P4p5j7J32r6r5J01
23764a74m9n8R2O1q9L7J12q0q0M9M9j2j2K5K4m5m5j7j7J31j9r4N5m0m0J38j2j31J9Q8o0m6
23758b40L0J00K4q3rJ4J4M7k7p5P5M2l2j0q4J4Q8l2l3RRQRQPj19m4R4n6L4L3k7k8M7M8K7K8
23751i0Mp1j02M8m1m1P7P7r8N2J23j26j64Q6J22k8n2n2L4L4j7N7N7r2k3J27Nj45K4K3qrO2
23745a47j3Oj43q9J61J05m5j9k0PPPPn0n0K5K5P9P8r7k3K9j21q3O7R4J9lmJ7J8k9k9P9p0j27
23738c32J23K1K1mj53N4N3n5R4J31j20n3R6j02j02Q2Q1llR6n3j39J11M8k01o1K89M2k07P0
23732a76P1p9q0Q6o3n5n4O8O9oo%%%%M2M2O0q8r3N7L8L8opr9M9O4q5l9J10j0j0p6p5J50J51
23725a2j23j24RRRRL9L9q6q6R7R6p8p8Q4Q4J0Rn9n9O5O6j08j07J08J07K3j26j16J32L7j12
23719b42J13J12p5p4l8l7JKL8L9k5k6P5p5p2J78L8j12KKO7O7j38j39Q6Q5J7J7n8n7O8O8j07
23713b00l3J20l0l0J20j10j86J40J41k4k3k8k8%p6n2R8J2j38L9J13q2q2R9K5l4J16M1j08o
23707b06O8j58qK10l8r8N2NOk2k2P5P5j00r9%%P5P4r0r0Q4Q4k2k2KP6J2j37n7R2O0O1j05j04
23700b67M4M4N8j6j54mJ75K6j39J1M3l1OJ55k1r6N4k0j09M1P3kp1Llp7J04J03j95m7J38j2
23694a86o1Q8j9N6R4n5j74k6L4L4n0R9N6r4n2R7O0j6q8q9N7N7j3j3l8L7P9p1P9P8j07l2Q9
23688i0o0o5Q5O0r0r0O0P4p6J3J3Po8m4J05J8j31Q7Q6j09j09l4J15J30j19l5l6j3J35NNK5
23681a46j24NJ54q8j4Q5o5k4J26m9j98m9J02J76K6j44Nlp9l3M2P0P0q2q2R2R3j8j8j7j8J0
23675a95Rk8k7k9k8M6M7M8M9p1p1k6N0K6j23J08K58o7j42QQr6N3N6j94j5K35j5r0R8n1j01
23669b70M9L4m0nnj0rL6L6L6L7j6j6Q3o6j19J31j0j60R8R8q5q6J29J29r5r5KKp2p3P1P1mm
23663a98j6j6N8N9m6m7K9K8j5j4p0P9Q1o8n0m9N3N4k2k1mlo0R0J4j36J32J32j47j47K7K7O0
23656b06O0o5o4K9L0m5m5LLJ34j6p4P5J04m7NNm2m1k0j9O5O5o8Q3J09j38j31J8opRRM6M6l5
23649a71l5KLKKKKPPPPl7l6JJj8j8J51Jp5P5n7n6K3K2K3K2nnj4j4R4n4j27J23J01j47p6P3
23642a94qpKJj5j5k5k4Q9o0K8K9j21m6J75K6k3N1J0o6n8J6M5M4j%j38J2J38j11j21K9P4P5
23635a89J35j5p8mm6m6r4N7Q8J4J4J3m3L1M8j02r5J55R8j51mJ44o3o3K1K1l6l6JJK3K4J08
23629f9m2m0l9k6N0M4j05O2J37r8j71N5K05m9j98P7J52m0m1N8r1j06M4J5J6R9n1j92N8J24
23623a62k6QQj58rJ18M4k5j00J8J68N0r9m3m3M2M3k8k7m2L4J17l2m1L3O6qj28n3K2n3L8J13
23617a55o6j41J00J00p8p9P4P3jjN0N0p5p4J9K0K8K9q5O5n7n7P0P0m5m5k5J24M9j00J5J5l1
23611a64l2K5K4k2k3J11m0M5M4j40j40J27k2m6J02o5o6L3L4L3L3l1l1OOpqO8O7p0p1NMK8K9
23604a54J9J9K5j25p2J77M3k06j2j3P0O9n5n4K3K3nnn1J00M0k09k6J23O1O2j2j2j2j2k8k7
23598b36J0J1L5L6m8m8O3q7j1J38l1l0O3q7J4J4MMPPN3N3j59rP5p5l0J20Q3o7o4Q5q3q3lm
23591b80L4L4K9L0m6m5L6L7l9l8M2M2l3l2O7O7n3n3QQ4Oj44k8M7j4j4J35j6o2Q8K3j27m2J07
23584a50k3k2j3j4M9M8J1J0o3o4J1J0PPm4L0O2q8j4J37k3r7L3L4j07l3J44oj08M0J3J3P8p1
23578b03l0M6k1k0O0N9o1o0J4J4L0L0r5r5J33J33k34q5K07N9j12L8N3k1m5m6J3J3J2J3qpJ48
23572f8j01j22J26Qo6Q2Pp0p0l9J10J07j42j39J09J79p1j24K6M2l2kkppm6m6Q7Q8l5J14J04
23565@j43j13L6N6N7%p5n1R8P4p7o2Q8r9k3J80o8k25J25J77p1l8l8p2P7O7q3l7L9M7k7p3P5
23559a79R5n5p9mN4N4j1j2k9M5K2j27n9R1N4r6r6N4L5L5PPl1l0qpL1L0K4K4K4K4J3J2o2o3
23552b13QQQPppL1L0K0K1j04j04P1P1r7N2R0o0J7n8j12J37J05j45jJ48q5q6J49kq5O4N1r9
23546a77L7L7m3L1Qj41jJ48k9l0O1q8j60Q9J40j10l8J12j2j1kkM9N0l5l5K1j29L0L0k7k7R5
23539a59n5J2J3P9P8j32j32J35j3n1R9l1l2M5M5q0q0l1l1M4M4P8P7m6m7k6k6p2P7M8M9k3j72
23533c16L3J83q5q6N1N0J3J3mmm2m1M5M5l9m0J6j33j8J31J29k0m2m2r5N4J39j1j27K3R7n2
23527a75j58j0J72K2j19J30R3j57p1P7l1l1Q5o4J9K0j8j8P6p4p9P0P7p3j07J41K03j44j49
23521b93J00k4k4L6L6p9p9oJ43j5j5rrK9K8k3k2J5J4k7k7L8L8P3p6q6O4J7j32M3J19L5L5q5
23515a68q5N5N5o9o9P2P3n1n2L6L6RQj15L5J10m0j2j2J6J7j1j1j0j1O0O0o4o4l8l7Q7Q7r6
23508a99r7P8P8o4o4J10J10j02j01P2P3q2q2M4l1J1J61rj59j1J39l0l0K9L0m6m5N3N4k1k1
23502a52n8n9O6O6n1n1K4K4k4k4N6N5n2K2L6j13p7P3J04J03q3q3N1N1q1O9R7j52q0P0J7n8
23496b14m3L1L1m4k5M9L0L1J02m8j28K2O4j1l5l5mmK4K4P6p3p8P2P4%q5j60J1J61P8p1o3Q6
23490a55L1m5L8l7j26K4M4l1K1K0qqL0K9J1J0k6k7J3J2J8J7j19m4J95M4k16o6J45mr1N9J22
23483a20j28q6J64L9j10n5R6M3l0k9k8P2J46M9j97o1R0Q4o4p5p4k6J24J26j22j55oN7N7J1
23478b08J1J10l9j69P9J06m3k8M7M2l3o9NlmK8K9K4K4k5j00p0P9J28j21j58R1J54Mq5rP8p2
23471a97o6Q3l9l8J64q5j34J16N3r6JJ51l8j13J2J2PPN6N6n7J7Nj44kJ47k3k3M3j07o9Q2P7
23465a42p3k0N5MLQRp9p9O8O8k5k4Q9J3j66j6L7L7P7p2m8J02jjQ8o0j03M6O7rj9k0NNn8n7
23458b91L5L6oooq0L9J89k0j9m8m8L5L6j21K9J21k8l8l8o7Q2j7r2MP9J26k3n6R4rrK9j21m3
23451b52J06L2j18l9L6J33j6p5P5m6m7J24k5k07M1J30j21qJ42k0k1J7J7m5m6M2M1k1k1ppo9
23445b75p0Q4Q4n3n3N8N8K1K1n5n4P9P9j31J8J01K7k6k6PPm2m2m2m2N6N7j9j8LLKLJ5J4k3
23438a74k3j9j9J2J62K2j28j9j9j57R2J76p3j27K3M1l5L8L8n6K0J78K8j41Rj02j01J34N9o5
23433b26Q5Q0o9n0m9j11L9J18M4k7M8K7m8jjm4m4qJ42J0o4j2j3j8j8j11L8J12l8k3N1l1l2
23426b44M7M8ooooj4j4L8l7p0Q0Rj40nJ44K7m7j05M4J24k6j20K9O1O0K0K0j09j10J53P7j43
23420b27OO8ol0k9O0O0j15L5N7j92M7J98j02j02J16l3j%j0j0k5k6J5J65J1J1n4n4ppL1L1n6
23413a75n5P8P8j27K2K2j27J9J9r6N3K71p8k09J40O3j85N1N1L7L7q8q7J08J09j10M0Nj44J23
23408a55J24j35j36J33j7m3J05o2o3K5K5M3j06j26K4J05J04m8m8P7P6q4q5R0R0p2p1LMJ7J7
23402a89N5N5q0q0R4R5j10j10O5O5oom4m3O8O9j6j6j0j60M8M9k9k9Q6Q7qj56KKN5N5k0k0N8
23395a24N7j7j8j04j04QQJ17J16j45j46J27J26j10j10J09J09jp6m6J04P0p8j23K7mmj8j9J8
23389b51J9J0J0m1L3J68J8j21j20l9J10O3j2M1l5n3R6K8j22p0ML2L2k6k5M9N0l9L6L3j18l5
23383b75J15O7q2q2O7O9q1j3J36q9j63J09J10r4N5J3o1j6j5K6K6j01M9R0n9o5RJ1J1J11l8
23377a60j10L9Q5o5mnk1N3K3j26j15J34J40j09j17J32O1q9M0M0l1l2J08J07j29j30M4M4m4
23372b37m4J27J26j20j20J62J2j09M1Q8o1m7K7l1l1J2J1NNNNooj00N0R1n9j16L3J39O5j39
23366b22J1J55Op4jj22m8J20M4l2l3m1m2P2kn4R5J05m4j01M7Q1Ol1l0LKkkL4m0q8O3J4o0q
23359b19rK9K8qrj4j4k8M7P7p2j09L9M3l3k7M7K7m8m4L2Q8Q9m4m4j0j1K8K7r3r3M4M5L9M0
23352a60k3j72J3K62Rj40L4L5o4J1Q8o1n2K3K6K6ppo1o1P8Lr3N6K03m5j55pL3m2n4R5L9l6
23345b06R0n9j30J20J0j39Q6Q5jjp6p6M0L9l5l5Q0Q1N0j00q2O6O3q8o5RrO5MMJ45mk11L9J
23339b40p4J08L3j47KJ98N0j24m8O2O1n8n8l5l5L9M0N6N7j13j13K5J00J42pn4n4l8J11O3j86
23333b37n0R9J3o2K7K7L2L2m2m2j2j2L9l5o5Q6Q0o9k0k0j14L6K5K4J65J5j41QJ33j7q3O6J5
23326i9o0K2K2j14L6J23k8j05l0R5K1j00k5N3N4o7o7L2L1K7K7jp5n9R2K21k7j86l6K1K1m5
23320b26m4M0M1LLm8m7K8K7j0rj5j4P2kr1N9R0n9m0m0Q5Q6m4m4J01K6r9M9K8j21j02J46J19
23314e2l1n5n6opJ8R2J8j32j5O1L0m5kP2k9k9O5q5o0J6r2N7O4q5M1J16m9m8k0N4J34j6j40
23307b16RRo6O0O0q3q3M1M2J8J8J9J8k3k4N1N1o9p0R5R5J4j36j08M2J02m7j22K7J00n0k6k6
23301b78m9K5J51Kp5P3k0j9l7l6R8R8j24K5J10m1j08M1L1m3m7K8K3n2N5N5j28j29J55Q0n2
23295a88R7Nk43qJ41N0k5j1j0l9l8L6L6K9L0m6m6M9M9k6k6J3J4J4J3k6k7J1J1L1L2r4r3M3
23289b42M3K2R8P4j75j00J49rq4J1J2J8J8n6n7P2P1n5K0N2r7n0K5l9l9R2J7j6J34Nj45J3J4
23282b04j52R7R3j56j0J39J9J8lj53M0J89l7l8J12l8j20m6K2K1K6K6j5j5j5j5j6j6N9N9MM
23276a21l3l4j0j1O4O4p0o9N6N5m9n0K5K5l4l5LLM3M3q6q7J16M1q4O4J13l6j10l5J3J4O9n
23270a48j25K5J02K7l6l6L3L4oon2n3O3q7j6J33m8j23O0j4j29J21J95n3l4M1j6j7LLLLj8j8
23263a89n5n5J01J01p3p3N1N0k4k4k7k7mP1N7r2r3N7N8j7o5Q4J61q9j03M7k7j03P5Jp1P8J01
23257a18K7Mp1p5jM1M2p0o9o3Q7J20M5p9p9mmOQ0Q4o5m7m6P3P3p5JJ83o7j08M1PPM2j07N2
23250a33N2p2p3KKO1O0j4j4r2r2K3K3J81L1j47JM9k6llo3Q7Q2Pr2r3K8K7o8o7J11J12m6L0
23243a29M4j06j39J0Q4RL0L0m9n0L4L4L3L4n7n7J8J8K5K4K5K4j4j4j0j0q0oM1j09J5Q9K9K8
23237a52K3j26j2J39P7p2k03M7J23k7q4rM1J90l2j05J95M7k96m8P9p0j2O3P3P3m5j20r6N4
23231b85J58r1j02J46Nj45R3J68o1j36J3Q8Qo6l1l1L9L9k2k3J6J5l2l3M3M2K0K0j05j05J16
23225b39J17n8n8O9P0o0n9R0J5j52kQQK7K7n2R9K3j26J1J2KKO2O3o2o2j6j6J52Lj58qJ16l3
23218a85p7P1k1k2O3O4o2o1K6K5j2j1NOO1q8m3J07k8j76J27J28j56oJ24j26n7J93M9k00mJ45
23212a41m2m2J27k4l6l7K9K9K2K1j5j5m1m2j25K4L7L7k9k9M8M8J1J1j6j6N9N8o8o8J00m9q4
23206b58O6O6q4n5R4R4n6n0R9L6k12n4J96jj50J1J1KJL6L6K7K6l9j90q0J69J12l7K5K5n4n3
23199b41K1K2J9J9n6n5J9J9MMJ68q2j51%R6R6j9j9k0k1k0k1N0M9j68j9K21P2k02n2J27k2j22
23193b84J27N3j96L5L4j0rN5N6P3p7p7P3l9l9M6M5j37j37J37J37m3m4L1L2j5j5k4k4J23k6
23187a39j35J15O3j85R5R5q1q1M4M4m0l9L5L5k1k1J7J6p9q0M5M5L4L4L3L4q2q3M3M2lkK6K5
23181a51J19l1k06n6P7P6J2J1p0o9K23k6l01J47K22k26q8J61m5m5R4R5l1l0l5l5KLl2l3M3
23175b25M2L1L1l5l4r8N1M3M2J0RJ0J0l3l2M3M3o2o1J56Pk30q0J84L5m4m4j5j6N3N4P2p8r8
23168b59N2mmLLLLn4n4K1K1N2N2p3p3K6K6J20l0j01M8P7p3opl5J15n1k00Q3K32j5j5noK0K0
23161h8n5n5klL5L4llllm3m4j18J31O1q9N7N7r1N8l5l5J44oj86O3Q0Q0j20j19N5K05L9j10
23155a12j50jL0L0j8j9l6J12O6q3o5o5J08J08p6p6Q8o2o2Q8K5K5M4j05j8j9j39J09J13l6K5
23149a71K6ONo9o9Q5Q6N4r5q2O8L0j19j5J34Jj49J46J45j86l8P5j74K6J75j46MJ38j2m3m3
23143b07j2J38q4q4J5J6r4J55O1q8opj5j6RRRQQ8Q9q7q6nonoLKKLNOOOmmlmj%j%J3J4K3K2
23134a23r6N3J27k1r2r2K3K4L9M0p6p6K8J77Lj46j%J8J8N2r8q9J61K3j26R8R8j48j49Q5Q5
23128a81p3P6M8j01p3P6K0K1J7J7L6j13qJ41J6j33l3J16J4J3k2j72N2K02j79j80J54Nj19J31
23122b32J31j19k1J29pj57J3Q7LLmP1M3j06n2K4M6M7OOj19j18J66J65j58q4J32j8m1L3j10
23116b41l4J41rp9nJ9J9k9l0oO9P2p7p3P7Q2Q2q8q8L4m1j8J32Q1o9j50j50J28J28m7m6RQM7
23110a52M6j02j03K3K2R5R5l0l0N5N6j24j24J11L7j39J0O3q7L4J10l2j06P3J48q2q1m0l9O6
23104b27O7p1P9J03j45j5J34J1j38k2N3J4j36j21J27R9n1LJ52l7l6M8M8r2r1Q3Q3j53j52J22
23098b61J21p3p3N2N1qrj7j8J11l8j13L7N4N4kkj47LJ36j3r2N7N6r2n9R1R1n8n2R8p0p0P5
23092a80P5RRj46KM4M3LLP8P6j41j42o7Q2J71p8j53R7O7q2K7K7q2O7M9M9N8r0r1N9j1j0R2
23085h6n7p8P1o0o0Q8Q7N7r4j09M0n4n3P1P1mlk9k8O5q5l3J16K3K3l5l5l4l5k2k2J46mj32
23079b94J8M8M9N8N7j01M9k7k7N6N7j30j30R5R4p0p0NNL0L0m5m5P5P5n0n0jjL6L7k2k1N3N3
23072a04o0o0J5J5K0K1K1K1m8m8K7K7j1j0Q3o7q5O4J7n7l3M1M2l3j2O4J33N8j15j16RRo5J0
23065b27J43pj69P9Q9o1k0k0m4J06o7j42R3R3q4O5K4n2nmrj0K4K5p1MJ97n3k31J7J32j7J7
23059a85J7j20K9J13l6j25K4J05J04o1o1k4k4K7K6j2j1K1K1n4n4O2O1j3j3ppQ1Pj96m7J31
23053b21N6J5J4o4o5j5j5P0O9j30J9J04m6l2J17mp8n2K3J39rj27n2P1P2k1k1P2p7m5J04k1
23047a50r7J7J8M9N0k8k8j4q8l3J17J17l3n7J8J9n7o8Q1Q6o3q4O5M1l3J12l7j83O7Qj41J38
23041a91J37j33n8O8q2j17L2J13J13o4o4O1O1j7j7j7j7K5K6K6K6l1l0l0l1K5K5K4K5n7n7k0
23035b46k0jjJ24J24q2q2ppJ2J3k5k5n6n5O9O9l3l4M1M1L5L5m0l9J8J9n6n7N7N7j8j8kkL5
23028a57L6j9j8N6N6q1q1opm8m8K4J00Q8o2q7q8M2J91l2j83Q4Q3n7R3J1j38M0M0n8R2J20j29
23021a43k7J23M2j07q7O4K6j24r3N7P9Np2p2M8M8j8j9N7N6oom4m3Q8Q8q8j3P1p9p8P1O2j3
23015a47R5n4j43OQ0NK6K6j42PK6m8O0j4j30J20J80j68j7J32m8m8J3J3j4j5r3N6Q7Q8oj55
23009b22l3M1n6J9J41rk1k1q6O3J25k4r7k3k5k5J7J7N0N0QQn6j31n3R7M8k7K5K5k2k1k1k1
23002b60O1O1k6k7RRo2o3o2J87P5j74K3K3kkQ3o7N5N5n3n2j6j5%jj%P9Q0q3q2M4M4P5p5j17
22995b77L3P7P6q3q4P8P8l7l7p4p4J09J10n2n3KJKJK3K3k9l0m8J01P3p7n7R2jjm2m2m1m2M3
22988b59M4j9j9L0L0j7j6P2p8j12J37R7j51j8J31k1k1j2j1pqJ15l5qrk6k7N7r2K9K9PPOPN3
22981a15N2j6j65oJ44K3j27O1O1q5q5M9M9j3j4j5j6j6j6o4o4J72J73j36j36P6P6k2k1k1k1
22975b38K3K3K3K3J0J0J0J0q6q7J26J25j45j45O7O6j6j7K1K1MMMMl7l6l7l6J14J14K6j23j30
22969c05J18N3r6N0N0k1k2klllk1k1J7J6l7l7N0N0J7J8k0k0L0L0l2l3L6L5jkj8j8j9j8J7J8
22962a47j1j1j02M8Q2j67m5K05R6n3l0k9l9l9J09J08j03j04N6N7n6n6L6L6k7k6KJO4O4m8m9
22956a78J3J3ooooN1N1o2o1M9M9r2r3J22M8j74k4J35O1o7o7N7j7o9Q0J10m1p2KR8n1r3N6k0
22949b10j71J53J52j40o4J56Pj04k8onL6L7n7R3R5n3j27n2R4R4p7kJ21k8o5o4k6k5N0M9RR
22943a49J0Rk9k9l4l3P3%m8J02K2n3kjn1n1K4K4M0L9KKm5m5pqPPQ2Q2o1o0O5rj30J9o9o9R1
22935b83R1q3q3R4R5N4r6J5J5l6l7L3m2o2Q8R9j50j0J39k1k0N0r8j15J34J7n7J14l5m4J06
22929a28K1n4J04m6k43J05J69q0m8K6o3o4O7J42O9q0o6Q5M7j03q0O8O9q1r9N1K3K2Lj47k8
22924c39J22P7Jk2k2pqm5m5N8N9j2j1K6J00M0k09n0J99lj51P7Lj20J29J28j21N5k0j58R2R6
22917h1n4P5p4k49J00J23j27L1J05p7p7N3N2J0J0RJ0k4k4k4k4K7K6O3O4j23j22J01J02o5o6
22911b50J0RL7L8l8l7K7K7m8m8Q4Q5j42o6J58Qj11L8P1P0r4r4k0k0j1j1l0J19Q2o7L6L7m8
22905a99m7O4O5L3j16q9O0M6k8k3k2mP1O5q4n8R2R1j58q4J66Mj44Q1Oq0O9J35j5N5k0j18L1
22899a55L4j15l7J14%p4N2N2k9k9k9k8ppP2P3j53p8J48jn7R4N6r4o9Q1J14l6l7L8r7r8J63
22893a39J4j15L4K2n4P3P3o7o7PQJ4J5l7L8J14l6j09l4k2N4P2p7l9J12O4q5nmnnp8P2J00j50
22886b42j01M7P3P3m7m7R0o0p6J73j3j62qO6J5J4N6N6o5o4k2N2K9j20p4P7P1p8O2J37r8r8
22880b84J31j8j58R1J02m8m1J08%j49k3N1K3K3M1l3r8N2J22k8n8n9l6J13O3q6q6O3J17l2k4
22874a61N2p7j52K2R7J5n9k7J23K7m8MMn4n4O9J44Oj44p3P6J13l6n0K4r4N4J31j18j14J36
22868a64k0k0J6J6J6J6PPL8j11j10K39O5k84J7J66k4k4M7j02rqo2Q8Q7o1p7p7Q8Q8j5j4j5
22861a96j5L1L1m4m4J9J9J9J9l8l7%%N4N3p1p1M9M8k7k6J7J7O8oj52lJ45j04j78J72R9j49
22855c01K7K8KKJ08m2n2R8Pj43j1j2j1j1J13J14r0r0L5L5J2J1p2P7p7p6J07J08j0rq4q5N5
22849b37N4k0k1O6O6n8n9L5L6kkj0j0l7l8J7J67r2r2N5N5j12L6P8p1K2K2l7l8l7l7J34J34
22843c3r1r0OOq7O2P8p1LJ52M2j07r8N1KLJ1J2o8o7J06J07k1k2k1k1j1j0jjq2O8j6j6P1P0
22836h4j04j04M4M5PPk5k4k4k4rqJ23k8j18L2J06m4p0Q0j4j4K9K8o5Q4P5p5J9J8n3n4K1K1
22829b02L3L4nmk1k1p7P2P5p4o6Q5J7J6M5j05q4O6N6r3M7M6l7l7J5J4J5J5l7l7L8L9l9l9L6
22822b14L6O0N9o5o5qrqrL1L0r4r4J21J21j03j03R3R2j26K4J21k9K7K8j26j26m6J05J14l5
22816a98l6J14J0j40m6m6M4M3n5R3J57r2p4P6J9j31P8P8oj55J9J68n7n8jjn9R2o8o7M6M5k8
22810b36k9M3M4llM4j06q6J62m5m5M6M5J1J1k7k6RRM6M7m0l9l9m0J0J0Q4Q5mmJ4j34r5N4Q
22803b19Qn4R5R3j57j08J42J35j14j40J0R4R3j14L6P2p6l1l2n9R1J03m6k7k7M9M9J8j31n0
22798b97J00N3r7k2k1L4L5J70K0j63j4Q6o4qqMMMMN0N0p5p4J4J4J5J4j0j0j0j0j4j4K3K4m0
22791b33m0Q5Q5m6m5%Jk9J20m5j94L6J86QQO8q1l4l5k4k5m3J07J09m1p2p2K9K9rrL2L2m4m3
22784b29M2M1LMl7l6L8L8p5p4M9N0n3n3J21J21q8q7j3j3P0O9n5n5L1L1m5m4K3K3J8J8J1o5
22777b21j11L8J39O4n9n8O8O9n6n6m3m4Q1Q1J3J2j12j12noJ20J19j4j4n1n2m4m4L1L1j4j4
22771b64N6N5M5l0j09M0O2O1L5j15o6QL2L2k0j9N5N5m3m3L6L7o8PM6k04k0K30L3j17JJK9L0
22765a32n4n3J2J2J08m2j13J35N9j91N0M9j34J6R3J9K4n0p0Q0P9p1k9M6O6q3j13J36P6j73
22759b48O6J40q6q7opL6L7l3l4jP3%j50k8J21%p4K0R6K6m9j15L5K09N9j69r6O9nL7L8m2m2
22753b10L0L1kkp9nJ17l2m7K7k3k4P4P5j00j00M0M0M0M0j8j8r2r3R5R5l0k9j2j2K5K6k1k2
22746b16N9N8p7kN0j00n8R2j1j2P6p3qJ41k4j73N4N4p9P1J08m2rrj8j8N3N2j22j21J17J17
22740g0oq0j01M9P2j77j0J40poP9p1p5P5k2r6j3J35N9r2P7P7r8r7K8K7L4L5OPp2P8Pj41l1
22733b80M5pqR0R0q4q5P9P9m5m6l1l2L4L4Q2o8p6P3K5j23M4M5nmP9o9l0l0kkJ1J1Q6Q6j12
22726a46j13J12l8k16L4J52Lm8J01J8j32L5L5K6K6k3k4J07m2q2O7j00j01R2R3J7J8o4o3K1
22721b35K0l2J18pj57N6N6RRl3l3M2M2k6k6k6k5l2l1R4R3l9l9L6L6r2r2K45nk72P6J23k6p3
22714b46p3M2M2K3K2O0O0n7n8J8J7j2j1j2j2O1O0o5o4j3j4O2O2n6n5K9K9p0Q0R0o0j58rJ13
22708a75J14m6j96K9J79l0k9k1k0K2K2p1P8P5p5p4P5N3r7n9R0L4j14N6J32o5j39n6n5P7P7
22702b09LLL0L1m0l9j9N5P6p4r7J52J2j37N8N8q2O7L7j12k9J21p3p4OOJ20M6q7O3R1j58j77
22695c72J72J52Lj5j6j0j1q5q5L3L3L2L3j6j6K1K1p4p5M9J23N2r8rrj5j4j5j4J4J5N2N1p6
22689a69p7R8R8m7m7m7m6PQQPLLKLmnL3L3o2o2K2K2n5R5N8r2k5k5M0M0l3l2M2M3K3K4o0o1
22681b37O1q8j4J36n4n4L0L0M1M1n3R7j3j62k9J21k0j9k0j9J49jj34J5J1j40nJ45LML2j18
22675b64nJ44q4q3N1r9P5K26o9o8P8p2j48J01J10m0l0l1L4L5k5k5k4k5M0M1l4l4J1J1J04m5
22669a44j11M0J13l5r2N8M8j01q3q4J32J32n5n5P7p4m4J05J2J1m0m0L5L4J6J6n8n9K4K4K4
22663a74K4l2l2M2M3l2l2l3l2P5P5m9n0N5N5k04n4J07J08qpn6n7J9J9P4P5n0n0N0N0p5p5L5
22657a96L4m1m0J31J30q8q9p3KN3r7L3J82r6r5O4q6k1J29O0q9r6N4O8j81pK43m0j89J30J29
22651h2n4j30n1R8K5m9L0L1P7p3j07J43P5j73j8J32j54mK44mj44NK5K6J6n7o8Q3l9j13K0J69
22645a21N6r2j26K4J28N3j16m2M4l0q3O6J43j06j77P3Q2PM1l3p9P0O5q4Q6Q6j42QN9q9Q9K38
22638I8j37k13O5j0nJ45l4j84O3O2j15L4J25k5n7n6j1j1N9N9K6m9j00M9J42pj26K2jp7N9N9
22632a51p5P5k5k5J11j39j35K14L7k12L7J12q2qQ2o8M7J21nno9o8O5O5j29K1J30j20p9J70
22627a08j7j66n1J00P1P1m5j94P3J47q0q1R9R9j9j9k0j9qqrqnnmnN1N1j23j23J38J39j30K1
22620a87nj55J30J29k01M9J33j17m1J08o7o6Q7Q7l7l8J2J2M9M9n2n2k9M6N4r7r6N3P2lP4p6
22614a75j00J48J3j36L7J13o4o3O9O9n6n6O5O5j53mO1q9q0O9N5N4o1o1L0L0L0L0l9m0kkN9
22608a84N8o5o6kjL6L6L1L0ppjkL6L6q4q4lJ46j2j62J07J06k2k1k2k1k8k7j28K2J75p4q1J69
22601a16Q8j61r0O0M6M6j9k0KKKKO3O3o2o2oop1p2QJ58L6L6n5n4j02M8%%Q4Q4r0q9L5L5j5
22594a92j6K2K2L1L0%j50m0J10n9n9O2O1j3j3J3J3J3J4o7o7m1J08J00j49rJ40p6p7J57Qk10
22588c34M0R9n1j1j1J10l9n2R7onQ1o9o9Q1m4m5KLO5O6j18j18K09O1j30j30J13J13o2o1j8
22582b33j8J07J07j34j33R0R1o6o7N8N8k8k8k7k8L1L1N0r9m2J07jjJ13j35k01J48J42pj7j7
22576a49j36J4Q9o1K1K0J1J0j2j3O2O3o1o1J4J4l9l9J30k1j28K1LKL9M0JKppopl0l1M5M5n5
22568b17n4qpK6J75N1r9l7l8J22k8j66j5O5O5O7O7m8m9n6R4R0j59j06J43P2p8q0q0L6L6k7
22562b43k7M8M8j6j7K1K1J4J5p9P1P3p7J7J7m5m6M8j02nJ44P0q0j24K7N7N8l3l3L3L2j9j69
22556c01m4J05l8l9J45mj11J38J01j48n5R4j5j5O8q1pJ43m5m5J2J1r3N6N6r3kkj2j1L8L9l6
22550a91l6QRk9k9K3K3L3L2j11L8M7j02J0J61qql5l4p2J77J22k25K6J74o4o6n7n6M6M6j12
22544b60L7J7J6J11m0k5k5l4l4k3k2P7p3j03J45J18l2LLp1p2jJ47j0j1K4K4n1n0jjL7L6j2
22537a56j3j7j7N5k0j46LJ89L9m4L2J6j33j19J31R0n9p6jJ9J9j4j4M7M6p8p8J25J25r3N6m8
22531a34j97P9Q0r4N5J21j29l3J16n9n8N4N5L1m3p0P9L3m2O6O6j2q7j24K5N4k2%%nmj3j2L8
22524a86l6l6J13j6j65J02J01q4rQ8o1n3K3N0N0k1k0L4L4r1r1P1P1n3n4M9M8k6k6l6l6JJN3
22518b11N2k2k1N0N1q4q3J87L7j42QRo6J4Q9K1n3ppo1o0J07m2n6R3l7l8O8O7m8m7o5Q5R0o0
22511a82k0N5p2p1O6O6K9K8j04j05J20J20r3r3L2L2m8m8P6P7j6j6K1K2q6q5R4R4j01k7J00
22505a35n0m5J04nmQ2j67j76P3J78K8LL%j%%rqqqj2j2j2j2K8K8j39RJ72K1n9n9l6l6L9L9J4
22498a72J4O6j0q3O6M0j10q7J62K2j28K9K9o4Q5r9r8J35j4j50R9J74p5j20K9R8n2o0R0P6J
22492a07m8m8j5j5K2K2K2K3m0l9N4r6kJ48O3q6K9K8j2j62n2R7M5k9N4N5p5p5j4j3O1O2k6k5
22486a94J2J2m7m6L3L3l7L8Q9o0p5P5L2j17K9J04k3k2K2K2j1j0l5M0N3r5n4R6M4l0m1m0K9
22479a74K9K2K1n3n3M7M7k6j00n2R8N1r8J01K7j09M0Qj41L3J82M0j10k1N4l5l4l0k9N7N8o7
22473b17o7O9P0P8p0k7k7JJPOPPj1j0o2J3Q3o7o2Q8RRJ07m3o5J0n5J9J00n0j28K0N9r1j6J34
22466a71Q1o8j84l4J34J34l1l2J3J3o7o7J17M3m6J04N1r9r8N1N3r6OPn7R3R0j59j28J21J33
22460i3j6j06M4M4j06L2J82r5r5J09m0j16L5M9N0J33j14j39J1L6L6J5J5k2k3opO9O8q5q5n4
22454b74R5R6n3l5l5LLLMRRO6q4j13L7J67q1r0O0P6P5k7j77j17J31P3p7R8R8j46j46j6J35
22448b33R8n2q0P0k5k4P8p1p4P6N8N7L9L8q6q6J8J7J8J8n9n9J6J6J2J1P7P7O6q1p3p2Q0Q0
22441e5mml7j86k7K22L0j19k0k0K0J9r6r6J03K53j06j06N3N3k1k2k6k6M9M9l2l2M2M3q8q9
22435b76L7L6m5m4L0L0L8L9l7l6L3L4m1m1K7K8K7K7n0n0L3L4j02M7M7j02mmj3j4L0K9J23k6
22428a56q2O8O8q2o6Q3L7j13P6P6n7n8l3l3J35j4q7O2M3M3m8m9l9l9l4J15M0j09M7M7l6l7
22422b32J7J7k1k0J3J2L8j12l2K18M3k06k9J21o3o3J34j6j18J31K8j22O2O2j46LM4M4mnmn
22416b11QQQQQ1Q1k37q7J47jj33J17J06m3P5p4j55nJ10l9L6L5N4N4l8j88p9J70Q5o4M5M5j66
22410b47j6J19l2k0J30Ro7n3K0K6m9j3J38q4j59P0P0j10l6J22k7n5K0K5K6M5j05JP7J5J6O
22404a38j43K0K0l6L8J54Om6m5j7j7j0j0M2l4o3Q6Q6o4j0O5RRm8j23o2J87R6j55o8Oq4O6J45
22397a38mj1j1p7P3R5n4JKm9m9P6P5m9n0K0K1l2j06l3J16N5r5L6L7n3n3P0J45oj56k0k0k4
22391b68J26m0j15JJm9R9k2k1O2O2noP0O9q8q8P1p9N4N5q0q0K6K5j2j2M3M4m1m1Q8o1o1Q9
22384a84J1J1n4n4L7L7%%l1l1J28k1l2l2j22J27R1j58P3P2k5k5k5k5k9k9M5M6j9k0J8J8jj
22378b04L7L7k5k4l3l4J65J6j59j0L0L0l5l6P1P0j13j14J37j2mlk8k8M6M7k4k5J35j5l6l7
22371a78m6m6K7K6K7K6N4N4j20j21N5N6J8J8J2J1J2J2k2k2J6J5j02j02K2K3RRp8J71J64j82
22365a82j22J28N1r8JJOOOOJ4J4o1o1N0N0k5k6O1O1Q0p0j63j4J8J7N5N5k0k0ooP8p2j9j9M7
22358a79M6m3m3j5j5J46mj37J1J27k4n4n4J6J6p7P2R0o0llk9k8M6M6m9n0K6K5mmj3j3R8n3
22352a89j36J4J93M5j30J9K3j28m2J06N8N7P6p3oor1r0N6N7N7N7n4n4K1K1l4l4M1M1j3j3j3
22345a64j3l8l9jjR2R2q2q2J4J5k3k3L5L6K6K6J02m7j81l2J04m6j12L9O0O1n5n5Q1Q1m4m3
22339b17JKr8N2J85o3j95N5J33j16m9J01pq2N4N3o4Q5J57r3k00N0RQJ45oj39J0J05m6J1J1
22333a48J0J1p0o9R0J5j10L9R5n4p7kM7M8N2N2r4r3Q8J4j48J01J87o2j81O9J17l2j8r2o9Q0
22327b04klL6L5J4j36o0Q8KKJ04m5n4R5M4l1k2k2k6k7jjl8l8MNP9P9k1k1r6r6P6P5JJk8k9
22319b61k8k9J04J03p1p0N5N5j4j5q5j1J15l4r7N3P7Kj7j6N3J27m0j89J24J23j46j47P8P7
22314a24m2m2%%k7M8K4j25j3J37O2q7m3J05N5k0l0k9l0l0pO7J14l5j57q2M2l2oJ43R3J7j2
22307f6q7o8Q1oj56l1J18Q0p0k9M7O6q3q4O6M5l0L6m0r3N7M2M2J7J6j07j08R2R3J8J8JJmm
22301a30kp7n4R5M9j00ppQQQQQQQQkkkkm4m4L6L5l9L6P7p2ONL3L4l4l3M2M2p5p6kP3P9p1j12
22292b81L7J15l4J7R2j06j06P2P3QPr2N7Q0j69r4J55K9j20p1P7N0k5K7K6JJ%JM4M4l1l1j5
22286a62j5j5j6rrO0O1M0l5j30J9Q3j66q6J63N2k1L5L6l9m0K6K6P4p6j55oR0J6j6N8Po8O4
22279a54O3k01n2J94n5j21J27J03m6j22K7J65q5j69Q1R1J7j1j1K2K1k2k3k7k7M0l4r2N8J54
22274h9r5l9J11%j49K8K8j22K7J10l8p5P5J03K8o5RO3q7j15J34O4q6J7n8m0J10J9n6L3L3q1
22267b03q2opO4O4o1o1P0P0j06l1J16l5J3Q7p7p7J03J02l5l6KKk2k2r6r7N8N9N9N9q7q7L8
22261b62L7M7M6RJ0l6l5M0L9k3k3k4k3M4M4q1q1O4O3n6n6j5N9J49jj30K0Q9J4L4m1j34J5J07
22254i1m3j08M2M3M4p2p1Q8Q9q5j59k3J27%JJ32J31j36j38L0J05j8j68n9R0M4l1l1M4j2j3
22248b48J74K4j65Q3j2j61J69K0k55R3K03m6QQj01M9J2j37L2L1j4j4N2N1L6j14m8J01O5q4
22243a88RRq2q2jJ48Q1o9o9Q1M6j04n7R2M0M0p5p5O6O6n9n9j2j2O2O3o5o4O0O0o5o4J9K0l1
22236b71J20Mj46K3J72m6m6L2L2m3m3M9N0k5k5%%l8l7K0K1j6j7nmL2L3%Jl7l6P7P8r7r6M6
22229b38M7RRm8m8P6P6j4j5M3l2j39J10L5k13N2J27n6J8J21k8j0rj08l3J43ok05n5J27N3p7
22223b88P3Kj47N2K01p6p6Q3o7j46LJ45P1n3n2M0M1M1M1m7m7K8K8m5m5P9Q0j5j5q9r0J05J05
22217h0L1j20j27J21O1q9KP6j00r9K7K7J02J02p5p4l8l7M6M6M6M6m6m6J%j30K0K09l9j20K9
22211b28mnK13O2k19p0J61J3o2J4p3p4N6N6l5l5R0J7r8N1Q5o6J1J0p4p4J2J1J2J1R1R1j28
22204a78j29O3J38Oj44j3j3N2N3j5j4j5j4poJ18J18o1o1J4J4l9l9M1M0r8k3J09m1j90N9J19
22198a56l2jkj1j1o0o0J15J14J8J8k4k5k5r9o7Q2Q5Q6q0q0Q5Q5q9q9L1L1n3n4J15l4j75P5
22192b87J19l0m7K7k6k7N3N4k5k4J3J3kkR8n2j94N5J69J9j17m3J29J29j44j45L0K9N2N1k3
22186a48k4J8J7n7n7J1J1Q6Q6o3o4J1J2llm0m0K1K1N8N8o8o9N2N1L4m0j29K0J13l7K0R4j16
22179a64m2J34j5o9NJ9J9l8j88j8J31L9l6OQ1J7n8j1j1j3j4j3j4K2K1J7J7O2j3j39J1R7n2
22173b10j89O0J77p2j36J13M8k7L0L1k2k2k3k2K4K4K9K9l8L6Mj46J29J28j05j05N0N1k5k4
22167b03J6J7j09j08J52J52p3p3K7K7o7Q3K2j27m4J06J08J08j06j07M4M4j24K6J00n0n0R9
22162a10P6p3p3P6M4j06mlj07M3J18l2NOl2l1j34J6N6N7J1J1o3o4N5N5k0k0N9N8j6j5L5L5
22155h7M5j04j9j9l8l8Q5o5o5Q4l6l5J04m5q2O8M9M9N0M9j6j6p2P8l8j87K7J76r1r2J3J2J3
22149b43J3j1j2J48kq5q5Q1Q0m7m7L7L8r3N8N7r2K4K5n9o0R5R5q0q0N6N7p0MQ4o6r0J60lj53
22142b66J21J21r2r3Q1Q2q7q7j4O1J4j36L4J83L1j19l0M5j2j2m5m5K8K8O5O5k2k1k2k2l3l4
22136b33M2M2J2J3k5k4K2K3j02j02N9O0p7P2J54r6j05M4L6L5K2n3m7J02j9r3O0O0o9o8N1N1
22130a53k9k8M2l3j0J40j6j65NQ1N6j9m7m7j5j4J09J10n8n8l5M0N3r5j63Q6J69q0q8O2R7K1
22124h2r8k3J09L4j35o1M0L9M4M5m8m8m7m8L4L3Q5J1j15L6J05m4onk5k4P2p8p8P1J0J0P6p4
22117a85j00N0L1L1QPn7n8pJ41J33j17r1N9L4L4l2l3k2k3o7Q3J21k9n5n4J1J0J2J1K1K1j11
22111b23L8K8K9m6m7P9P8p0p0R0o1jkj1j1L6L6l9l9opopn4n5Q5Q6j19J31O5j84o3Q7k2k2J23
22104a74k8r8J50J07j43q0O9N0j00ooQQPQP1P1n3n4n8n8J60J0j12L8K0J9m3m3j2J38J8j31
22098b47N2N3j70P9J54r5MMj1j1r4r4J31J30o0o0O5O5k7k6J1J1l0k9M5M5n6n7J11l8j07M3
22092b09P4P4q8q8L6L7RRn6n6JJ51L6j14n2R7R7n2j04M6L7j13j0rk8k8J19l0m0J10N6r3l7
22086b18l7M3M3l1l2k9k8R6R6p2p2N3N2o2o3P1P2j31J8J43om8m7J8J8J8J8n6n7N5N5o9o9J24
22079a34J25j50%J18j32q5J64n1n2N8r2o4Q5j7j8R2n8j36J13J85j64j02J47M4j06L1L1K9K9
22073a10n6n5R6n3o2Q7m6j95J22J23n2n2P3P2j5j4j5j5n9o0O4O5j52j52J22J22N6N7O6q4n4
22068a76n5JKJ10l9j14L6P8P7J3j38j17J31R4j55p2P7J02J01p9q0j04M5J71p9k15J33J38j12
22062b26K2K2j40J0N0N0K6K7j1j1KKJKJ6J6k2k2K7K7m8m8k9l0J53J53j90m1Q3o7poj10M1J07
22055a71m2J4J4k1k1J48lj24K5llQ7o2j28J21N5r5J4J4q8O1O0q8K5K5p7P2j5j64J12J13n6
22049b01R4L4k15j1J38JJk2k2j09J40J26k22l5K14j9j69J06J05j15j16J04J04Jp4n0J00pj56
22044b75K9J04p0P9K4k24M1J90m1j17J8J8j4j5o2Q7J20M5o6o7MMl5l4M0M0QQk9l0M3M3l2l1
22037a97l0l0M1M0K7m9k5J25L0j19J2Q6r3j9P5p5o3Q6Q7o3j23K7J47lj07l2R2J8j35J5J43
22031a12nj40J0Q3Qj9j9J8J8M6J19n6k07L4J09o8o7M4M3l1l1m4m4L1L1M3M2l3l2K1K2j6j6
22025b18k7k7lP2O9q0l4M1J0J0lp8j45J04J83o6p4P6MMN0r9p0P8R4n6K8K8O4q6r5N5N8r1N
22018b19J54q4q4J11l7j10J40l8j87Q3Q4j3j3J5J6k3k2J9J9m3m3K7K7J10l8J0J0r5r6J82L3
22012a05j64j4J17l3kjk1k1O7O7L5L6p7p7j2j3K5K4MMooR7n3j56R3J04m6o8Q2o0o0L7L6k0
22005a87k0k0k0N2N2l6l5J0J0q4O6M8j01nJ44q4q4J12J12m7m6m6m7J3J2O0N9r7N2J24j25j14
21999b72J36l0k9Q5o5j30J19P5p5j2j3j4j5j4j4J9K0K0K0nnQ3Q2j17j18J78K9j05j05K3K3
21993b26k0k0M3M2OPJ00n0j14L6MMJ4J4k4k3J2J2l4J15m9m9K2K2m9m9J56Pj42QM5j05j0J40
21987a55J9j31Q7Q8q4q3J5J5J6J5J6J5M7j03n9R1llQ5Q5p7p7j4j3j3j3P5P5o2o2J2J2N6r4
21980b22j96J53J91j58r0O0J6J7O7O7k0k0nnj36J3J07m2O1O0k14o5K07N6p1P8Oj43l1l0P2
21974b17P3k0k0j9k0%JO2O3n6n7K3K3p1LN5r5k0J28N0j00K4R9k7k6o8o8N7N7m2m1N2r7K3J72
21968i9j03j77J71J71n8n8j00r9J34J34j93m3J93n7m4L1q9O1J55r4o5Q4J2J2L0j19L2L1j03
21962b50j02L3L4L3L4j0rNp1J3J62L7j13k3N1Q4Rr7k3JJnp9M3J93l0j79L8L9j5j4J10J09j06
21956i7j08l2l2O5O6j03M8Q5o5L9L9j88l8K09m1j42J07J15l5q2oJ7J6k0j9k0k0M8M8k7k7J4
21950a86J4%P5L2j18n4R6Q6j62j3J36j35J4J70p9j31J19l7j13R9K5n6K0J3J4L2j17RQ5nmm2
21943b13m2L1J07L3j15j16L4J14L9q0oPo7k5M9K7K6N0r9j8J32m6m6R7n3j93N6J91M0j72k3
21937b81Q4J0j3j3mmrrM1l5o7J82N3r7J2J2j15L4J13l6k3N1p5p5J06J05j12L8L7j12l8J12
21931a28j1j62K3J72n8n7N1r8m1K09N4k0k3j72kJ47p7p6N9j6k2J26mp8Q8o2j08M2J5n9J19
21925a69M4o5Q5j3j3Q0o9p8P1kj51K7K6l1J19P6Kj19j19J6J66M6M6j69j69R6R6p2P7P8p3n3
21919b14K1m2L3J27k4j20K9O6q3q6O2Q5Q4k6j77M4J92o6j41J42O7k19L0N4r7j3J36O2q8j00
21914b62M9M6j05N0J24L6L6r5r4k0j9J0J1Q6Q5o9o8l2l1L1L1ooJ8J7m0L4J50r9j08M1p5JJ36
21907a37j3r8N1P5%NNj00N0J18j31j27J23K8m8Q6Q5p1p0RRq9j4J57Pr0j6LMK9m5r7N3J12l9
21900a76o1J3O4O3n7n7n0n0P4P4m1m1L3L4k2k1KP6J09m0j10L9o6o7O8O8PPPPj21j21J4J64
21894a78M6l0n2n3P3P3j01j02L6L6M0M0m1L4Q1o9j4O1o5o5L8L8MNn6J9J08m2j41Qk6k6K45
21888g6lj94N6R3j56nJ44j03k8J52Kj19m5K8K9J0J1j8j7o3Q8R6n2m0J10L1j19m4L1N5N5q8
21881a79q8J30j9r6N5l5j10M4M4j2O3J01m8n2R7N1r9q9O0L1L1LLn7n7p6P4J05m4j6j6j25K4
21875c02J49%l2l2Q3Q3o7o8N6N7l9l8N4r5o0Q8mnJ7J7n7n8K3K3J08m2l3l3o1Q9M3j07k3J27
21869a39k0j9m8m8R2R1l3l2j4j4j4j4j5j4j5j5M2M2MNl1l0M4M4K1K1n4n4L4L5m0m0K2K2p2
21862b56P8Q7o3l5l5q4O5J12l7r1N8L1L0J4j36o0Q8L6L6l0l0M2M1q3q3Q0Q1J5J5j05M5M4j05
21856b35L1L1n4n3Q9R0j34j35J37J36j50R9J82j66j70P9M5M5o4o4Q0Q0m4m5j9k0J8J8%JL8
21850a54L9j7j6j6j7L5L4l1l0r7N3O3q7k7J23m6m5L4L4m1m1RRQ3Q4m1m1L3L4p6p7J41qj00
21843b00N0m4m4j4j4P0P1j42QkjK3K3p1P9J28k2lll7l8%%o1o0N5N6L3j15M3M3LKJ2j37J22
21836a87J23o1o1L0L1m4m4J5J4J5J4mmmnllP1P1o4o4J1J0l5l5M0L9o6o6J08J08j18j18N6N6
21829a74k1k1J6J6OOOOKLl5l4Q3Q3m1m1jjm8m7J28k2j62Q8J06m3j4j4n7J8J13l6j67Q2R1n8
21823a84L8L8rqk2k2p3JR5n5n1R9k8k9N5N6o7o6k6J23k6k6P7p3q2O6N8r2K9K8L4m2o2Q7K9
21816a30k19k3K26n7j31L6J11P9p1m5K9n4n5K0R5P1p8n7R2L7l9J2o2k6k5j4j4O2O1k7k7O2
21810a61j2o5Q6Jp3L8L8o0Q9J4j35j0O6m3m3Q7Q6j16j16PQ2Q8o1o7Q4K4j25N0J26j3j2J1j39
21803b74M2J92q9j64P3jo4Q5J29j20l6l6k9J19M6j05L8L8j8j8O0r0r1O0M8M9J1J1nj55l0J19
21797b05KKJ1J2ooO9O9j15j15N9O0K2K1K2K2k6k7m5J04K4j26m1J08j07j07R3R2j60Q9J07m1
21791a39OOm0m0j3j2J5J6J07m2k3k4j27K3K13l7r6N4J9K0Q8o2j87l7N3N4Q7o1j05J45Nj44
21785b78N5N6k9k9nnL3L2J8J8j9j9kkkkO4O4j53nK7j23m5K05m7m6M4M4j6j6j6j6N8N7p6p7
21778b53J68J8j66j6Q5o3L9L9r1N8J05m4j10L9O3j2k0k1J1J2m8m8J26J26j28j29M6M6n1n1
21772b70J17l3o7Q3L6j13J3J4MMR0R1q4q5p9p9J46P2r9N1Mp0P5P6j03j04P4P4j51j51J39J39
21766a86l5l6N5N4k0k0k4k4J3J3ooJ63J3j95m6j5j4P2P2lkK6K6Kp2m9J00O7q3o5Q3M6j03p1
21760b70P9L7j13NQ0L7l7k4N0M5k9n0n0J9K0p6p6J38j2l4M1J3Q7L0j20RJ58r8r8J24k5n8J6
21753a82Po8ppN4N3M9j01k7J24J8J8m7m7l7l6JJJ0RR4n6j8j9k8k8OOQ1Q1r4r4L0L1m5m4Q0
21746b32Q1o0n9R9n0P7P7j17j16J06m3q1O9Q2Q2N1r8l3l2J27k3j90m0J25k4J8J9q5O5R3n7
21740a69q6O5K3K4m2m2j5j5K2K2j6j6J00R9P4p4o6o6QPk1k0p9P0J46np0p0NNp3P8Q6o3n1R9
21733a26l2l2M0M0l4l5j8j9j8j9M3M2m2m2J70K1j04M6m7m7RRj05M5N5r5o1Q8Q8o2p1P8O9q0
21727b46J3J3LMMMNMMNnnQ4o5p4P5R4n5j30J9J32j8q3O6m2m2NNK3K3K3K3r6r6O9O9K8j21M
21719b77J53mmONq2q3qpM5M5m8J02J42pk9k9j28K1Q6j63k8J22n3n3K5K5K5K5klJ7j33J0J60
21713a27n9n8J0J0K0J9q5O5J40j1p8p9M6M6j67j8J57Pj3j2k1k2kkj2J38j1j1N4r5q3O6k8k7
21706b43R7R7j27j27J11J11o3o4K7K6m8m8P0P0k0j70J02J03j33n8J10m0j06J43R0j59K9J04
21701a16k9k9k5k4J3J3k4k4P3P2klp3p3l6l6N9O0k5k5J23k7q0P0J42j07j82O8J16l3rqn6n5
21694b92P0O9KJK1j30k0J29N5r5j20K9J54Mj78k8R5J9rj0O0O1p4p4J01J01j03j04K8J77m9
21688a10j98P8J52j00j00P9P9j03j04P2P1j6j6j5j6M2M1r2r2K14O5j69k0P4p6k4N0n3n3L2
21683c08J82K2j27p1Lk4N1R3J8%%p9p9M8M7k6k7K0K1N8N8j9j8j9j8j0rrrM3M2n2K3J60q9r8
21676b02N1j35o1J70K1K3R8p8p7m3m3J82L2j88O2K9m6N9N8p0p1M8M8p7p7R8R9k6k6m3m3r8
21670c26N1J73K3m8m8o3Q7M4j05N8j7j77P1J83o7RQ5n9n8j6j6K9L0qpl9l8Q9J3j11L9J14l6
21663a41k3N1p6p5J05J06o9o9J3J2MLQ3o7j46MRo5J66J65j98j23J52Lq2O8R7n4o0o0N4N5m5
21657b03m6Q9Q8j53mQ1o9k5J24k7M8J15j33p3P7j6j7L0L1n6n7J9J9M5M6k9k9p1p0MNK0K0j7
21650b34j7R3R3q2q2J9J8n7n6M8M7k7k7K8K7K8K7l3l3J97n2k86l8K15O6m1m0L4L5j52kQ2o8
21644b70l5J15K1K1K8K7r7r7M2M1M2M2llklk6k6j7j6m5J05R6j54o0Q9j0j0L5L6m9m9R9n0j25
21637c08K5J00J01o5o4N4N5k0k0k6k6p3P6jjl0k9P4P3o0o1J00m9p8J72O9q0l9m0r7J53N8r1
21631a48L6L5r8r9N9O0j5j6j3j4O1O1k4k5k5k4JJP5P6r9r8K7m7l4J15M5j04l1J19J06j43j36
21625c16J12M1j09P3P2j2j2%J%JL0L0r4r5P1P1mmrrrqLMj21j20J23J24m4J05K8j21M7M7j12
21618b16j11O2O3M7M7k8k8L7L7q8q8M9M9K1K0j26K3J59r1l3M2n8J7m4m3Q7J2p6P4k4k4J39
21612i3j0j30J9q5j1J30j8j02J48M5j04J1J0l6l6L0L0ppk7k7R3R3o8j43L0J79j1j61l0M5j3
21606b56O2L4j16M1M2j18J32k3j72K12K10j75k7M9j01m2m1q1J67J26j23q0J69Q3o6m2m1k7
21600b04k7k6k7P7P8n6n7J40j0j56R3P8j71L1L2p5P5Q5o5j32J9M9M9L1L1O3j87j20J29J23
21595a30j27q8O1L6L6OONO%%L8L7l9m0L5L5n7n7J8J7ppL0L0j7j6K1K1j7j6k6k6R1o0o8Q1M0
21587a48j09j6j5M1M2M2M2p3p4J7J67q2q2J2J2K3J72j36j36N9N9O0N9o7o7J7J7j53mJ80L1
21581a10j39J2M2M2L3L3n5n4n9n9p1J77P9p1K9K9n0n0L8L7j9j9K7K8j05M4R2n9m6J03k8k8
21575a77nnj4j4J04m7m6J03l2l2L9L9j12j12P5P5K5K5m3j93L4J83r7r7J00R9j13j12R1R2n4
21569b21n5J03m7m7J03l3l4O9q0j9J30jjNMn8n8%J%%K9K8o9o8J30j9n7R3k8k7N3N3j17L2O9
21562a37q0j5j5k4k4L1L1o2Q7N9r0LLK9K9K8K9k6k6L7L6n1n1j3j4J7J7K6K6r5N4jkP0q0j35
21555c29J13K5K5M7j03p5P5j8j9O2O1N1N2mj54m1J08ooq5q4P0P0m2m2MNM2M2N0N0r6r6N1r8
21549b95o0Q9K3K4k1k0l4J16L2L2m4m3j00N0P5p4J9J8k2k2J5J5L1L1L0L1m2m2m8J02O4q5Q
21542a47Qj7j7J2J1R0o0j31J18R6j53J1J2p7P4Q2o7q6O3PPpoppK1K1j7j6K9L0Q5o4j40RP2
21536a61p8l3J17q8q9J01J02m5m5J02m8n6R3K5j23q7O4J10l8J7J7j03j02J5J65R1n9lln4n4
21530b50N9N8m1m1Q0Q0j06M3Oj43P1P0j31J17J16j34K3K2o3o3K4K4K1K1K2K1n2n3m9J00N2
21524i6N1K3j26j15J34L1j18P9P9o7o8m1m2M6M5lmlmrrK8K8q3q3P9P8m5m6J6J7l8l9R0Q9M8
21517g8j02j36J12J56r3r4N6N2r7r8N3Q6o3l2l2L3L4mmK5K5K5K5J6J6p2p1K9L0L0L0n9n8L8
21510b22L9o5Q5M8j02L6L7L7L6j11L8J04j46j00M9J2J1N9N8mmk1k1l0l1J00n1L4L4n4n4J53
21504d6Kj50jl2l2M0L9JKJ1J1p3P6j9k0K8K7k7k8J0J0n1n1J1J1P1P0m2m2POlkM7j02j7j8Q
21497b68QM5M6nnNNp0Q1K7j22j2J38%j49kJ47Jj49O9P0kkr9r8K3K2m9J00M7j03n1R8R8n1o7
21490b74Q4Q3o7j58rJ78K9j20L0J49j01j21K8Q2Q1P1p9j17L3k0k0Q3o7n1R8MNl5l6N2N2m5
21484a78m6l6l7nJ45L2j18K1K0J1J1J5J6N3N3LLj71j71P3P2kkL5L5N4r6pJ43k6k6qqr3N7O
21477a72Nn0n0j0J39O5q5j1j1K7K7j50%J24k5NNm1m2J8J8N6N5q2q1L3L4Q6o3o4Q7n6n6J13
21470a52l7J2J3q1q2J74K4j7j6MNm2m2J02m8j22K7M1M0k5k5P4P5%%j11j11J64J4k01M8J08
21464a87m2O7O7o7o7M4M4n0J00K6j24l9J09o7o8J7J6J7J7J8J7m6m6P8P9o5o5k7k7M0M1M0M1
21458a09l0l0l0l1m0m0lkP4P4n0n0M5M6l0k9L4L4L4L4j05j05P9P9o4Q5J0j39P3P2j1j2j22
21452b59j23J95M5j22K7J42qj05j04O0O0M2M1q2q3R1R1l4l4J4J4k3k4M4M5m1m0J09m1k37J3
21446c27J76p3q1O9R0J5n5J9L7l8k9k9M8M8k7k6l8l7L7L7J4J4o1o1J8J7O9oj11L7J58Qj06
21439a94j06O9O8j24K4J65q4j26K4R5K0j05l0J39O5p1p1l9l8P9P9MNl8l9L7L6k7k7k8k7Q0
21433a85Q0m9n0Q4Qj18L2N5r4m3L2M1M2p9p9P2P2klqppqj8j9O1O0j57q2J43onJ46J1j38O2
21426a56O3j23m8J31j9q9O0mlJ32N6j97m9J25k4p3LK5K6p9p8J95J95r5r6n8n9K0J9j8j8j0
21420b46j0O9O9k9M6J3j37J3J3m8K7P2p8p7P2K4n0P6P6m7m6rrj0j1K7K7j4j5O0O1k2k2POP8
21413d4p1j18L2M6j03k9J22N1r8mP0p0MJ35j4j86l7M9M9m2L2J48%n2n1J4J4%%RRj45LJ45j06
21407b38o3Q7o5J0J19l1n9J6J1J0qq3m3J06K6m8jP3L1m3n5n5J5J5O1O2j4j4L0L0j05j04J01
21400b26m9n9R1Q0p0O0O1J6J6n8n9rqrrK5K5Q1o9j30K0M1M1J38j3KKj76j00J75K5q0O9n7j32
21394c45J87J86j42o8O3q6n3R6J00n0p3Kl2l2O7q4J5J64j1q7P2P1n3n3n2K2L6j13p4P6K5n0
21388b76O5O5o6RN0r9q6J64N9r0N7N6q8O2J70p7j56R4J24j23j13L6mnJ07j43q6O3N9N8j07
21382b21j06J10J10j5j5k8k9L7L7N9r1r0N9JJJ1J1K0J9K0K0j30j30J88L9j12L9J9K0n5n6P0
21375a88O9m9n0K5K5ppm4m5J1J0J0J0J8J7J7J7lmq8O2L5L6M4M5j59j60O5O6PPjkJ13l7j01
21369b36J47Q4o6q2q1m7J02J9J8J9J9n7n6PPOPl5l5m5J05L5L6k0k1o1Q9J3j35N5N5l0k9qq
21362b29K9K9m5m6L0K9OOm7m7K12l7j90J59J60j88KKr0O0k4k5J20J20j04j05N1N0p4p4RRN6
21356a86N6j01M9J24k6llq8q7P5P6%Jq0q1N4N4n8R2Q2j66n4R5n0n1O3q7L8J87m6m5l6l7P8
21349a61P8r7r7O2O2o2o3J0J0J0J0JKJ22k6p1p0R4R5r0r0N0N0j27J22J32j18r5N5qqK9K9n6
21342b16n5J01m8j33J7J64J4o0Q9N0r9j00N0L9j11l6J14J32j7m9m8j9k0j0j0n2R6R7n3l2l2
21337b37mmK1K2R1R2p7j51p8P2O5q4R3R3j03M6J12j38o7Q2j8j8KJKJm2m3L0J05K8j21q0P0
21330b37m9m9J35J34o2o3J2J2j1j1j2j1l9m0Q5Q5M9M9q0q0j3q7j4J36M8j01K9L0k0k0n8n7
21324c10R2R3q2q1M3M3ONl1l2OOk5k5M9N0J2J3QPJ6o0o8Q1P8Mp1MR3n6o1Q9k1j71MJ53M3j06
21317b02j32J18J28j22j21J28Q0j70q3J65M0l6J16l4j49%J24k5j04M5J7J7N2r7l2J18N2r7
21311b04m6K9Q6Q5j33j34J09J09o5o6J7J7J7J7L1L1N0j00j2J37J2j37j09M0J10l9o9OK9K9
21306a53l5l5M0M0o2o3J12J12q5q5L9M0ooN1j00l5J14j6j7L9L9J5n9j37J3J33j6l8l7K8K8
21299a42JKJJo3o3O1O1OOq3qK8j21N0J24p2p2PPL2L2L1L2o7o7N3N2O6rr7N2P1p8OQ0j8r3m
21292a95mk8M7N6r4P1J46j35j35P0mj12J37P8p2j4O1l2l1O2q7j8N7mmP8p2p2P8llM4M3l9m0
21285a70M0L9j54q0J46mq3O7O6q2o7Q3J45j04j46J03J01m8N2k3q4O6%j49L0J79j9r3L3L3l
21279a26lM8k6j11L9K0K0jp6n2R7M3j08K4K4K9K9m5m6O4O4j10j11O7O8o3o2J24M9q3O7Qk40
21273c79L3K83nj54P7Lk29K0J83L4n4n5J0J1J1J0k6k7L7L7jjK5K4Jp4q5O4O4q6K8J03p6j51
21266c45J24J98j32j32R4n6rO6j12l6J44on4R6R1n8j21m6K7K7L0L1L0L0JJr3N7lj54J27K01
21260A8j55q0M5j04PQ2j34J7Q1OK1K0J8J8o2o1M9k7o8Q2j2j2P2P2r4r4J33N7j34J5R0n9nP0
21254a28j4q8N1N2k8k8k3k3N3N2m4m4J31j9j77P1J09j40l0J19j8j8MLM1M2p4p3N1N1j1j2m5
21248b07m4P4J50K6j23p3P6K0n4k8j03m7K03J26j23j26K3LKpJ43Pj42r6N4L6L5M4M5jkm8m8
21241b05O1r0l0K19p8k27M9J25O2j3j40RJ49j01j10M0N2N2L0j19n8R2P9j70l0K19K3j26j7
21236b53j6M9M9l6l5Q5Q4Oo9m1J09J1o4j2j2k4k5l9L7J18l2j56pQ1ON7N7p3p4N1N1p9q0M6
21229b30M5K0K0j7j7POl1l1M0M1l4l5n6n6J22J23j17m3Q4o6m5J04JJM3j06l2J18r8r7L6L6
21223b64N2N1p3p2Q2Q3m2m1J2J3k5k4J0J1M8M8o0o1P1lj78P1J46j04M8J23o0o0l1l1M4M4k1
21216a93k2N3N3p5p6M9M9J8J8n7n6Q3Q4m6m5%p4m2J08l8l9RQJ9J8RRR8n3j36J3J04m5JP6K0
21210i8n5m6m6P3P4j56j56J47P2m5J04j8j7N4r6r2J58Q3j67p0P8J43po7OL1L0n9n8J6J6n2
21203b20n2K3K3M4M5q5q5J12L7Mj45o3J87J11j37r9N0P1P1n1j26kJ47M0j10ppp6P4P9p1M5
21197a73J20o0o1%p5m7J03O0j5l4l3JP5Rj41n7J93Lj47N1N1n1R8k8j78m3J06J5J4Q1o9j3J37
21191a08l9j14M0L9l9m0Q7Q8l7l7J3J4k9k8k5r9l8J36Q7l7K2n3q0R5O3o2MNNNq5M1J17j08
21185a97j78J45J11k12n6K17Lp1J15j0r0Q4P1j03j39j5R1R1k6k7l4l5Q9R0p8p9mmN9N9j5j6
21178a64m3m2L3L2LLLKk3k4k3k4K9K9K9K9OOON%jp5p5J01J00p3p4k5k5M9N0n6n6j8j8K6K6
21171b72K7K6J0RJ5J4n1K4Q7q7r8K6P1P0p7p6M8M8L3L3m7m7O1j5j17QP1P1L3r2o7N9r0r0J02
21164b80J77L0r4L8L8n4n5J15l4j08l3k5J24J01m9j04M6L6j13JJj02M7J01m9PQ2q3pJ14l5
21158a67j0j0K3K3k8M7R3n6j03k8n6J8J10m0p7P3J9n7P1P0o9o8OO%%N1k3q9O1J40rj57qk6
21152b70k6P2P2r6N3Q2o7j05M5R4n6l3l3l2M2N6r4m5J04KJQ3o6o6Q3j7j7pqP3P4n1n1M8M8
21145a08p7p6R5R5q0p9N2N2p3p3P9P8L8j11RRj%k9l0nO8J04m7q8O1k6j74jJ49K7j23M5M5k6
21138b21k6Q8Q9Nj45l0J19L7j12j9j9N7N6j18j18O9O9O9O9pqq2q3L1L0L1L0j9j9RRJ28k2j95
21132b48m7P5P4m1m1P6P6nj55p6P3l0l0J28k0r2J56N9j92m4J04NNJ5J4p2p2J03J02j9j9j9
21126a57j9K2K2n3n2J7J6l9J10O0q9o2o1k1J30P0j79KJ52p2p2O2O3j3j2j6j7K1K0NMNMl1l1
21119b11l1l1J3J3J3J2ppj7j6R8n1j91N8J62J2j3j2N4N4k0k1j5j4j5j5LKN4k1j34J5J35j5
21113a59j6j6NJ55n0k01j6j6j00J49J17j32P0J46q7q7K3K4P4%j41RQ3o6nP1j9j9K0K0K0J9
21106a25q2q2J42J42j09j08J6J6P4P5j00j00MNl3l3J3J4P9Q0P2p6o8Qo8QJ01m9q9O2J35j3
21100h9j30K0JJj1j1j6j6L2m3k0J30L7j13p5P5P9p0k9J21p1j47L8J12RRk3k3L1L2L2L2n5n4
21094b05P5P4j32n8O9q1l6J12L9j12m7J01J21j29p3P7J9n6L8L8j3j4O1q9p9J69R2n9l3l3m6
21088b10m5K9K9N5N5o9p0JJNOjP4M6j03q5j0J2Q7N4r5K7J01j13j14O5O6K5K5J6J6O9q1r0O0
21081a62L0j19J2Q7J4Q9K0j29p0P9k8M7J21k8j05j04o2Q9O0r0m3J06R7n3M2M1r2r3j0j1O4
21075b01O4MLl5l4ml%JN8J32m6j95j7N7OOrrO7O6lkp7p7K2K2L2L2q2O7J28j21m8K6q3qJ24
21068a37k6j08l3J10L5j36J4J45lo9Q0o6o7J3J3N7j8p6P4J66q4r3N7k7k7J76p3j06J43J2k37
21062b91LJ54p2p1M3M3l1l2K1K2o3Q7nmR8n1j08M0O5j1o3o3J09L3j20K8J5J5M7M6k8k9K5K4
21055a24n0n0l6l7Q8Q9r7r6P8P8J%N2r7l4M1m7m8M4M4M4M4k7k6k7k7K7K6K7K6o8o7k6k6J8
21049b83R2O8q1o0R0Q9n9r8N2M7j03j5O0QQj3j3O2O1j2j1j2j1onono0o0O6qk0J30Jj49O2O2
21042a32k3k3j2j3j3j2L0L0qpL1L2m4m3P5P4j93m3R7n2nJ44K0J9l6l7j15L3j3j3MLooJ53L
21035a01q7q7N7N8j8j7j0j1O5O4m7m7rj0L3L2o1Q9lj52O6O6o7o6N8N8o6o7P4K22j30j31N2
21028a93N3K2K2j03j02J1J0M8M8l7l8R3n6l0J19j4j65J05J05q0p9O9O8opl4l5n3R7L7j12r3
21022c30J56J48%j69k0Q0p0j07M3Q8o1n2R7k5k5N9O0n7n7Q0p0j00J48Q4o7N8N7k19p0J43p
21016b05p6P3M6k8n2n1P6P6m9K5K6j24kP2j4j5k3N0Q6o3k2N3j3q9qO5k2k3L3m2n9R0J6j34
21010c27J9R4N2k3m5L0P1p8o1J3K7K7L6j14m4J06L1m4QQN1N2j9j8j7N7L0j20o2J3q0oO3O3
21003b07O7O8r8r9k3k4J13J14j13l7J04m6j6j6j28J20J67q2j67j8N8N7j5j5N0N0Q4o6q1O8
20998a31J16j32j28J21Np0L9l5l8J12j4j5m8m7L6L6o8Q2J09j39p4P6P0q0r9N1Q1Q2l7l6l7
20992b12l6l2l2N8N9j05J45J48k01j71J79Q1o8O8O7j06j07n6R4M7M8k4k5k4k4L1L1n3n3K07
20986f6N8j96J54M5k04R1R2j42RkjK3K2p1P8j8j66l3J16j6j6LLp0P9nnrrO6O6j8j8L8j11n5
20979b88R5JKppopJ4J4J3J4r3r2Q2Q2k8k8R4n6j0j1k0j9L5L6m0l9P2P2n3n3LKM0M0L8L8J4
20972e6j37j29J19N5r5L7L8j28J22J12j37o5Q4J0J0J9J9j6j7j6j7J4J4o1o1P8P8m7m6L5L6
20966a48r0j6O3q6m5J06M7M7P5p4j38J2R4J9o9Q1lp9R5R5q3j57r5N5R7n3K7J76pj57J6J6l1
20959b10l1Q1Q2N0j00q3O7k7j01P9Mq5O6M4l1O7pj16m1nP0N8N9Q2o8j32J7Qo7rO7Q4Q5l7j87
20953b67p8J72L5j13O0O1n1n1K4K4j7j7q0P0J31j19q7J62J27j23k5k6j84O5J89L9j00k5kj
20947b07L9L9L9L8j20j20N4N5j5j5j5j5O0O1K3K3o5o5O0O0n3n4K2K2l6l6l6l6O1O1Q6o3j53
20941c01R7J56Po2o3J3J2q8O1O5q4j6O0p2p2J22M8p9P1Q0o9r7N2M4M4p2p1O9P0j98m9J19l0
20934b33n4K2KLJ01m9m1J08J9n6O6O7j05j80m9K01J30j19m6J03m3m3R8n2m2m2n0m9P5P5l2
20928b15l2k7k8P6J51k7j77K7J02p6kP8p2l4J15J9n6NOj00N0J22j28j24J25J14j36j2O2n3
20923b47K2J45j05j04J45lp9J06L1j33J7L7L7J40j07j87O2L4m1K6K6l2J18lj52j1O3m0L5Q9
20917a11o0j30J9P2P3N0r9q7O1l1l2Q6Q5j33J7N6r3p4J75O4q5K4K3j34J6R5n5J8R3l7j11k8
20911b73M7N6r3k8J22rro0o0O5O4o8o8N6N6LLkjQ8J4j68j9J36j14J7J67Qj42k5N0J09m1j01
20904b20J48K3j26k6k7k4k4M6M6Q4Qj67j8J41qj27n2M7J23N4r6K4J73j01j76J19J19j53lP5
20899a18p3o9Q1N3k2m4m5k5k6J2J2kjO8O8M1l3j22K7P6p4k7J23o2o1O7O8k0r5o7Q2R7K1j01
20892a91j01L6L5M1M0k8M7K3j26j1J39l0k9l8l7Q7Q7j19j19J07L2r9N0Q3o6J6J5o9o8J1J0
20886b72J00n0j9N6p0p0O5O4o1J3R4n6q4rM7M7J4J4o3o3O2O2K0K0n4n5N0M9q2O8K9j20OQ1
20880a67J3J4j9j9m1m0Q4Q4pqq6q7Q2Qj19L1J29k1j36J4O2O1mmmnL2L3o7o7J7J6l4J15O8q1
20873a53L8j12j12J38J08m1P8p2j51jK2n2R3R3l6l7j1j1K6K7K5K6r0r0L5J84l7j12R6K2j04
20867b11M6pq2M5M5ppopk1k1P2p7q2O8J6n9J8J7l8L6J32j8r7N3P3p6l8J10N2r8j22J26Q1j68
20860b52m5K9q8O2J41rj6j7M9N0m6m6M7j02rJ40k8k8J1J1K5n0j15L5P1p7rO6J5J5RRk9k8m8
20853b57m8L3J82J3j37j1O4kkJ7n8r4N5O6q3k0K29n6k05M7J21mnJ0RO1j4j44Nj8j8Q8o2j27
20847c65J22M4j05J19J19j02j01P3P3j01j01J11J11j12j12O9q0j9J32L7L8m4m4O8O8j17j17
20842c36J39j1r8N1J13l6o0Q9N2r8j31J9Q8Q7K6K6q6q6P8P8q4q4L7L6L7L6j4j4n1n2j5j6R6
20835a84R7n9n8k2k1L6L6m8J02k4k4P3P2q8q9jkllm0m0J27J27j34J5J57r1j94N4NNJ15l6n2
20829a92R8MMl7l7l7l7K1K0j6j7P2P2l9m0jjL7L6r4r4M3M3kjj01M8J36j13j1J39J0J0m3m3
20822a63j1j0r4N5K9K9JKL5L5r5N4J6j34k8K22J9j31l1l0N3N3N0r9k3k3O7q2j28J22J21j28
20816b47o3Q7j3j2P1P1M4M3j16L3O1j88nJ46m2m2J2J1p6p6K4K4K3K4onLMn6R3J65q4j41J09
20810a24k5j75R5R5j25J23J8j32J29k0j78P0J23j26k1k2N0M9M5M4m3m3jjjjLKR7n4p2P7j7
20803a61j6K5K6k8k7k1J28OPr4r5K7K7r9N1J13l6m4m4QRL9L8p4p3K9K9l3l3Q7Q7n0n0K3K3
20797a96K8K7n1K3P0q0l9L6j41j40J32J32rqJ05j44q7O1N0M9O8q2k0k0QQj5j6j0j1J8R3O9
20790i2q0j02M8J85o4j66Q3N0j01L5L4j01M8Q9J4%%j17L3J15M0j20j19M5M5J0o4l7J13P0n
20784a11k0j9j40RJ94M3j94m5J91n7j41J08L7j13K9K9K0J9jkQ7o2j0O6o0j34QJ58j2j62N5
20778b30K04o7j41l1M3l1j07J03J77j45p0J74K6j45No1o1J67J8j14L6J01m8ooj09M1J63J4
20773a00j73P6J59r0r2N6k1k1K6K6K1K2j6j7k3k4j4j4LJ52N0k00j27J22LMK4K5O2O2o0n9P1
20766h7p8r7N2m1m1J5J4J4J4L1L0opj3j2q7q7J08J07j16j17Q4Q5L7L8O9q0q0O9j2j2R0n8r1
20760b65N8R7n4j28K2N3N3K3K3j46MJ24k5j00N0K4j25m2J08O4O3n8R1Pj42r6N4Q2Q2J7J6n3
20754a19n4%jj48J00J01j48O1O1p9p9O1O1J61J1k18L2J40rq0q0qJ41Lj47o3Q6OPK5K5j05M5
20748b11P7P6k3j72j25K23J11j38K4K4qrrqmmmmK5K6o5o5J53r5j05J45M1j08L8L8o6Q4Q0j69
20741b27j13J36J7J8m9m8rJ42mlK5j25j0J40Oj44MLk5J25Mj46Q1Q2j48KJ98n2j83O6n3n3J00
20735b43J00O2O3j16j16N8N9k9k9QQk8k8k8k9N9N9o6o6P0O9o4o4J42pq2O8j7j7K9L0J1J1o4
20728a87o4N1N0p4p3P0P1P0P1j06j05l1l1O7O6o7o8J30k0n8R2q0q1J53Mj95N4J13l6QPjkP1
20722a31P2j53j53R4R4K0J9l0l1J38j2j52kk1k1Q5Q5l0l1q0P0Mj46K9J78m9m9K7j23j14J36
20716b77J78K8j06j06J27k4l2J17j6j65O3O2j37J1R6n4pJ43j25j26J11J10k3k4J20l0j10j11
20710c07k2J28J25j25j09J40J35j16p6P4k6k7m1m2L9J89l4j84L4L4L1L1j50%K14j34k16J33
20705c02K23k6p2P7q5q6M9M9k7k7q3O6J47lo8Q1p2p3J04m4n8R1K7K6L9j10j38J11R3n6OOj5
20699a50j5n7n7O7qn0J00qqKJl6l6JJl1l1M4M4PQm4L0Q7o3o7Q2O0r0m2L1M6k9k4N1KJJ00m9
20691a30o1Q8M6j03j7N8p3p3J16M1j34J5O0q9L3J07j8r2j4J35k2j72J04J79q5q4nnj1j2l0
20685b48J20Qj41n7R2K3K3O9P0j08j09J4Q9M6j04j05M6R6K1r4j9M6M6J3J4o1o2J4J3oom3m3
20679c43J26J25r8r9J03J03j22j21J40J40j34j34Q6Q5J1J2K1K2m8m8m1L3Q5o5p2P7Q4o5j54
20673b91R5J33j17j31J8L3L4N9r1j6J34m7m7J37j3j85O4J23k6qrj7j8LLM0M1n9n9J7J6o4o3
20667c11O1O2rr%Jq9O0J35j4o2o2N4N3l9l9jkj7j7n5n5J27J27r7r8O2O1K4K4n9n8J6J6llP1
20660a45P2j05j05P0P0k8k9O5q4q8O3L4L4K4j26n0R8k0k0K7K7O6O7j52kJ06m4k5k5j1j1O4
20654a83O4l4l3k4k4M0J89j69j69J09J09j58j0J28k2m3m4%J49P4p6o6o6N0M9o1o0O4O4j7j7
20648a87K0K1l2l2OOJ5J5k2k2M9M9q1O8j9j69M9N0M9N0N8r0o6o6J00R9q5q5n4R5N4r5L6L5
20641a81o1o1N4N5J08m2j16L3j3j3P1P1l3l2MNK2K1n3n3K0K0J0J1P0q0l2l3P2P3j12j11J35
20635a71j4q8O0J%RJ0O9O9o5o5M3j07l2J18l7l7M7M8m5m5m5m4J15J16k08M1J30k0NNm3m3L2
20629a91L2j8j9J18l1j40J08l1j81R4R4j34J6K13O4j17j17J%L4L3J0o4N9K07m2j93j09M1L1
20623b32L1M1M0l2l3J9n6j7J33J18j30m6J03k9j04J9J9o1o1J14J13rq4j05M4J05j44J9J69
20617e6j56j55J52J51j23j23P3P4jkQPo7o7Q3Q4m1m0QQQRk3k3M7M7K6m9r6N4J2o3O3O3j01
20611b09j00O9O9j0q5L9J87Pj43o4Q6K4n0JJrqo4Q5K5j25J02J75j49j50L4L4Q3J56o5k15r
20604b78J41j22j23J44K19M5j03j43OQ4Rp0Nm7m7J72R7j79k9O2q7m1J09j7j6KKp0P9Q0p0j2
20598a98j2k1k1RRM7M6K1K1n4n4L5L4r6N4J04m5k6k7j4j5k4k4R8n1j23J26J32j17j17J33J00
20592g0j49p8P2Q2Q1q4q3M7M7p8p7O6O6n9n9O0O0j5j5k2k3O2O1q2O8J32j15o7Q2j7j7J4J3
20586i7k3k4p0p1N5N4l2l2NON2N3p1p2K4K5K5K4n8n7J16J17p5p4%JM4M4q1q1R1R1j34j33Q5
20579b73Q5J1J0j7j7K0K0OOj25K5P0q0p9P0O2q8j4J37K8j20%P6N0k4k4N0l6j12J8R3ONJ0J1
20572a40q7q7oJ44R3n8l8l9n5n5K0J9R1R2q4q3Q7Q8q7q8Q9Q9l6l5llKKm5L0J43j05j31J19
20566a57J13j37n5R4n7J7P3p7j05l0L7L7M2M1M3M3m1m1P6p4q9O0J23j27j26J23O0q9q2O6Q4
20560a55o6j9N6J3o2n3n2J32J32l7l7o3J1O3q6qJ42j76j77J38J38J3J3k2k2J5J5l5l5LLJ8
20554b00J9J9J9q7q6J38J38n4n3n4n4K2K1K1K1l3l3M2M1m7m7J9J8J25k4j04M6kp7l0M5O7O8
20548i6n3n3j7j8N7N7n8n8J7J6j9j9j08M2J17M2q2qJ41rj39J1J29k1n2n2JJJJJ7J6J7J6l2
20541a95l2l2l1O7O7M3l1r6N3J77K7j84j11O6O7j25n0J21k9n5K0m1m1J39j2r5N4Q8o1o1Q9
20535b04R7n1m3J07j30j31J97M7j30J9M2l2L3L3m6m6QQK6J00J1k38j4K35Kp2P4p5n5K1m6L0
20529b23J43pm3m3o2o3O7O6j6N9j4j64j7J33J6n8o9Q1P6p4K8K9j9j9k0k1N4N3m3m3m3m3O5
20522b34O6n7j32K5J74M0j10O8oj33J7M2M3N2N2p8p7R7R7q9q9j4j4J07J07j17j17P5P5J%J0
20516a19RJ0J0k6k5k5k6lmQ5o4n2K2O4q5p4P6P1p8J7R1m8K6L2j17m3J07L1m5M4M4k8k9k8k8
20510b08j9j9N6N5lmj29n5J65J6k0k0n8n7J7J7R6R5k9k9KLq6j1Q2o8j6N9q4rJ21k7n5R5J1
20503a16j38J25J25j58qJ38j12p9P1n2K4P4p5K0K0q3O6M8j02j8N8M9k5j04M5O2j3r3r4K5J00
20497b20O4q6k3J26P0p9J04m5j26K3J3j37N2J26p5p4M2M3M7M8M8M8n3n3r0N9R4j56j14J36
20491a88J0o4Q6o3o4Q6N5N4p3p4J3J3J2J2J2J1j0j1j1j1j1j0m9m8O2O3K4K5n4n5L3L2M1M0
20485a12m6m7J2J2KLJ13l6j32J7Q1o8j05M4J33j8ooj31n5J58Qq1O9O3q6j4N9jjO1q9q9O1O2
20478a65O2RJ0m5m4K3K3q6j1P7p2k7J23q4q3J04J04n9n8k4k5J3J3m2m2P1P0J6J6m7m6K3K4
20472a79J3o3o4Q5M3j07nom6J04K5j24M4J18p6jJ42qq0P0K8j22m6K8J4J5J1J1m0L5P0q0p5
20465b66P4llPOL7L6n0n1K5K4K4K5l6l6KKJJm0m1O8or6N5J15l4j17L3P5%l6l5L3L3mmk6k6
20458b34J2J1j7j7K5K5jP3L3j17K0R5m4m4k5k5J2J2O1O2J7j32m1J09M7j03r9N1L3L2o7o7J50
20452a53Ko3Q7n3n4J20l0j39J11J37j11j15L5J1J1K0K0M9M9q6q5J50%m0m0N0M9q4q4Q7o1r9
20446c09N0L2L1J16j34o8Q2J9J9l4l3l4l3QPJ08m2j46J04J69q1m6m5N3N4N7r3qrK4K3K4K3
20439a12o5o6P2p8n2J98J4k35L4L4m3J06J37j12q4O5o1o2P3P2l7l8Q8Q7j24j24J01J00p4p4
20433b60N1N0J5J5o0o0L0L0N6r5j81O8J93n6p4P6k4k4J03J02j22j22QRRRJJK6j23m9J99R7
20427a02n2J5J5o9o9O9O8j05j06P0P0P0P0j44j43Q1Q1k6k5m4J05M8j01pqJ9J9M7M6Q2o8j08
20421b02j08Q8Q8MMqj58j06J45J05j45LJ51j3j4ONq7O3j3j2o3Q7Q7o3j4j5NMJ11l9j22K7J25
20414g4k4n5n5j3j3Q1o9q6O4M5M5J1J1o4o4L1L0L1L1j8j7j8j8klQ1o8J8J7jjPj43L2J81l8
20408a28l7o6o5N9O0k5k4J13l6p3P6j8j7K9K9l9l9l9m0J11J11k06n8J88L7l5L9m9n0M8j01
20402b45n3R6ooQ1o7p3P7O3j2l5l6M9M8k6k6K6K7m8m8m1m2L4L3K3K3K2K3o7o7QPM7M7l7l8
20395b39J16l5j13L6M8k6K5K5m6m6Q4Q3j03k9R3n7lP3n9n9N3k2l1J18m1j15J10J11p8p9ll
20389b12KKl5l5K1K2K2K1j3j3qrj1O4L6j14nP0P4p5r1N8L0L0L6j14m3J06Ro6O0O0n8n8L7l8
20382b38r2J57Q2j67j8N8n2R8j3q6Q9Q9q7q7j2j2R7R7k8k7n0m9L5L4j17L2J17l3q8O2R9n1
20376a61j01M9Kp3L1J06o5o5R8R9l1l1J0o5j15L3J71K1j94m4M3M3k2k1nnP0P0llR1n9o5Q3
20369a08L3m3k9l0N4k0j51kJ18l1J1J1o1Q8N5j95M0J90l3j09K8m8l6L9qqM0M0l1l0j6N8J10
20363g4l9j07M3O7qp9p8M2M1k1k2k1k2O4O5j1j1m1m2L3L3m6m7o0Q9L5m0K1K1m7J04j4q8R2
20356a68R2q6q7k8k8Q2Q1N8j92o0Q9o1o0J62J3J2Q7r6k2R8j52j5J33j0j0Q4o6o3o4LKJ3J3
20350b46J8J7jP4%j49L5J85m1j16L7L7m3m2J4J4J07m2j94m4J29N3kkn9R2N3k1ppj5j5L6l9
20343a84j03M6J26k4j04M6n1n2M1l3jJ49j20j21J23J22j26K3J05L1l9l8m3m3K0K1K1K1klk
20338a94kN3N3k1j72q1J68J31j18m8J02ppJ37j3j87l8J0J1K0J9k8k8l3l3P4jj0J39k3r8J29
20331i6N4k34q5J44oq7O3J33j7r9k5M9M8k7k6R7R8p5p5J8j31q1P0N0N0J2J1o3o3O4O4j0j1
20325a86MLMLM0M1l5l5n2n1K3K3O5O5j53mJ17l4n1K3r5j9J18M5j15L5J20k9j62Q8R6n3k3k4
20319b08m6J03Ro5L8l7n8R3J2j37J27J26j15m0J92n7j43J06Rk39R8J73j21j20J08J08o8o9
20313b21l1l1J02J03j23j22P1P1Q5o4o5Rj8N6P1p8o5J1o6J0J36j4j3O1R9n1o4J1p8p7N6N6
20307a73j9j9ppO8O8rrq3q4Q5Q5m0m0L6L6l8l9L3L3N2r8l5J13n4n5K9K9q0q1r4J56J27j22
20301b36k2J28n6n6Q2o7PJ57j14j14J63J3j47LK4K5Q2o8m8m9o1Q9Q9o0n3n3O3O2m9m9P6P6
20294a63j8j8j7j8j2j2j1j2J31J32m3m3j02j03L8J87LMK2j28qqN7N7k9k8k0j9j28K1KLJ54
20288a29Mq0O9K3j26M2M1k3k4O1q9K2K3J4J3j%jjj5j6N8N9j4j4r0q9O3O4j2j2l9m0M4M5o5
20281b35Q6l2j07J07J07j22j22J05J04o9p0J6J7p2KJ32j9r7N2P2p6l0M5J15M1j37j38R6R5
20276a34K0K0l2l2l7l7M9k6p8P2J30k0r4N5O1q8p9P1mlK5j25l9J10J7J7qpqpL3L4mlN4N4j20
20269a63j20J12J11k07n7J03m7N5N6j07M3J09j41MJ52p1p1N7N8j7j7N6N5j19j19O3O2j7j6
20263a93M3l1m6J05L4j16k2N3j5O0L6j13mP1j7j7LLl0l0K0R4J6j33o0J4J%O5O4j0j0l6l6J
20256b36JRQj5r0jJ48J47j03k11J38J41j08j6j7r5N5J27j23j29J20J74p5j06J43Q7o3m1j15
20251b46rO6k3k3Qo7OJ55O0r0RQm8K6Rj40m8K02R4n5kp7j00M9R2n8m8J01M2M1p4p4M1M1q4
20244b16q3N3N4j15L4J47kp6jL6L6l8l9M0l5p8P3rrQ0Q0j46p2J55Mj27K1N3N3K3K2n3n3L2
20238a56L1N0r9j3J37l9j13n1n1k4J25R6n4m5L0K7m7n3R8k3r8J36O1k47LJ82o7j3J38l8l7
20232a54m3m2Q2Q1o6o6O5q5n5R3Q4o5l6l6k1J29Q0j68q5J65J1J0r8r8RJ0M6M7K9K9P5p4k4
20225a71k4l4l3J08J08j16j17M5M5QPl4l4m3J06J6J7K6K6r2r1L3L3PPJ32j17j53J97M9j99
20219b88O6O6j05J44P7j71O8O8q8O2k2k2m3m3L2L1m1m1llK0K0J1J1R3n7o6Q3R6n5j29K0J47
20213f2lj84O5J22k7j03j02P2P2n2n3P3P3n2n2J9K0j8j7M2M3NNp4p5J%L3L2L3L2q4q5M1M0
20206b20l8l9J37j4j78P1J36j13P9P9o1o2Q6Q5j83l3O9q1j3K37o2k12P2P2MJ54j14j14J23
20201a33k7j67Q2J12l7r7N3j4j4O9P0k8k8O6q4j36J5M5M5j6j5l5J15O6q5j49%Q7Q7o9o9n0
20195c41J00R9n0K6K7J7J7p2p1MML8L8JJk4k5R7n3J0J1m6m6J01m9j21J29J16j33J3J63j39
20189a58j38R5R5l7l6p4p4R5R5q0p9PQQ2Q2PQn8n8j12L7K8K9N3N3J3j37N3N2q1q1k2k2N3N3
20182b49M3M3l2l2P2P3n4K1j1j60J4J64j5r1L6L6j00j01J74J73q8q9L7l7q3O6O2j3l4M0L6
20176i9l8k2k1p8kJ25k5k5J25o5j41L6L6%Jr5j9K20k9j77J72J23k23j6J34p3p3J05m5j16L4
20170b71J11L7m4L0n4n3R4R5j29j29J39J40l5l5n0n0j3j3QPM5M5o6o6J08m1j47J03J40j09
20164b03l8J11o3o4N9N9o5o6j9j9J05J06o8o9N6N6j8j8j8j7J8J9j8j9l9m0M5M4r3N7J22j28
20158b25n9R0j0j0J9J8j9j9MMP8P9k8k9k8k8n1n2K3K3OOK9J04lj53k8J21j0q5M2M1l7l7NN
20151b14m5L0P6p3l8L7j4j5j4j5O0O0n0n1K5K4k6k6N3N3n7J8J51Jj69Q1J13j36n1K5n9R2P8
20145g6j71o8Q1J3J4jp5RJ58j3q8K8K7n2n2K3K3K2K3MMMNm9m8K6K7K0K0K1K0l4l3M1M2j2j2
20138a29j2j1q2q2M3M3l7l7M3M3M5J19j3j62K9K9K0K0j6j6j7j6LLQ0m4j14J0N7N7k4k4j9j9
20131b30l3M2P8m6q1M4J18oj47k2J21M7o3J2J18oj46k2O7qkkppk5k4QQ%p5k9R6qqP5P4j01
20124a90j02K3K3K6K6K6K6l1l0p2N3J9j07k4J01P2P2j7j42L6J60j00j00J02k3l3M3r1r1Q8
20118b57Q8KKJKkkp6p7R4R4q0oP5m9mmp1N4O2j1j6j6k3J01j3j38K3R7J2J2J7J6j00j00P4P5
20111a44n3n4K2K2L6L7M1q3r6N4R3n6r4N5L2L3K2n3o7Q2Q5o4JJq8O2R9n0pqn4n4K9K9m6m5
20104b81P8P8r7r6O7O7j7j6O3q6pO8qqR0o0q5O4J3o2m3m3Q2Q2m8K8P4p6J7R3j36o0J22k8j07
20098b78M2R6n4j24K5J29N3j21m6J49%j35J14J7j33N2N1k2J27l7j87m7J02m8K6J73p6j30J9
20092b63l4J17O0q9o4Q6m6m5l1l1R3R4k6k6J2J1l5l6K9L0J53Mk35J3P7p2p2P7K28k2k51lJ83
20086a14o7o9Q0n2n2L2L2N1N0p8p9Q4Qj13L6L6m0Q7Q7k4k5o2o2PPQ2Q2l1l0M0M0j7r2o3Q5
20079a44J7n9L1L0q2q2M3M3M3M3OOo4o3n4n5j3J36l2l2J18l2l2J17o7o7J10m0o7Q2L1m4lm
20073a80pqOOOOK7K7m8m8OOq3O6L1m4M4M5l8l7L8L7l7l6L8L7k9k9k9k9O3O2j12j12Q6Q7J6
20066a66J7n8J8J06m4j30K0M3l2M9M9n0J01l6j84n1R8R3R2q2q2P7p4p3P6rj0K8K8K2j29j14
20059d07J34L4m2O8pm5J05N9j7j7j6k2k1nnnnJJJ4o0O0K07n9k10j7J33J6n9p2P8M0j09L9J15
20053i6n7n7j7N7L4j15j3J37q2qO2q7OQ1r3N7Q9j60j6J34L8l6m8m8P2P2l6l7l6l6M2M1l8l7
20046b31P4jn1R7M0j09o3J2M1l5l4M1K7m9oO8L8L8l2l2L4L4n7n7J42j07k03K44J50j97q1o
20040b71j24K6J62Q8q4q5L6L5M2M1l3l3O3O2o2o3QQQPm8m8K6K7k2k1N3N3k7k6M8M8r5r5Q0
20033b16P9K6K6oj54jJ49k9k9P7p2q2O8P0p9j17L3J04m4j7j7m7J03O5q4%Jn5R4M8M7j7j8k1
20027a15k0k0k1k2k2J03J02j63j64J10J11l4l3LMk8k9J31j9p4p5kJ47j2j62O6O6j09M1J16
20021a24l4o7o7R7R8q0q0M5M5k8k9M7M7q1q1R3R4p2p1LML5L5l9m0KJn4R5O8q1l4J15M2M1p3
20014a28p4j9k0N5N5o0o1J5J4J2J3O8q1k2J28r1r0K9K9rq%JL8L8q3q4R1R1j2j2j2j2QQRQ%
20007a68%j%j6j7j6j7J0J0M7M8q3q3M2M2k8k8m7J02L1j18J2J2nnK3K3M5j05NK53l1j80n0J00
20000a93J25k5j40J0l5l5M9M9K2K3n3n2N3N3m0J09Lj46P1P2l4l3l4l4NNONPQPQj1j0m8m8N4
19993b27N5p1p0Q4Q5q4O6K2j29M1M0PQPQk3k3N3N2K1K1n4n3j7j6j00M9MMJ3J3J4J5J4J4K0
19986a37K1Lp2j34J15J82j67j65Q4L9l6L7L7o1Q8L7j12J7J66l2j07J8J9J1J1j04j04J7J66
19981a63J08j42p7P2%JJ58Qj70k1k2r7j0J40R2J7n7n6LLKLPOQ2Q1o9p0J9n6n1R7J9n7l9L5
19974b04J52Lj16m1K5n0K7K8n2n2P7P6PPn6J9O6q4k4N1p5p5M4M5N4N4j36J3R7n2j7J33j39
19968a95j40J63Q8j38J1Q5o5o0Q9K5n0m1L4J0J1K4K5j27K3J02m8K4R9p7p7N1N1p4p3M2M2q2
19961b48q2M0M1P7P8o1o2J3J3j3j3rrLP8N4r5n5R5J13j36o0Q9Qj42q4O5R8K3o8Q1P7p2nnj45
19955c18NJ64J5pqq9O0O9q1n1R9J9j30m7K7N1N0q8q8L7L7lkP7P7kP3j0j60O4O4p0p0k0k0N4
19948b22N5q4q4Q1Q1L4j16NJ54N3k2j41o8O7pmP2k4k4j9j9K0J9K0K0J7J7n3n3O2J37Rj40q2
19941b39qO6O6o1o0J4J4M6M6q3q3Q2Oj38J10J05m4p0o9J20J19j04j05j5j5N9O0o0n9J15l5
19935b20j12J38L5j15N8N8J2J1k6k6jj51l1K18K6m9N6r4l3J16J2j38M4J17j20m6J34j5r1N8
19929a75l5l5NMNMmnnnL5L4K5K5N5r5j00N0J24M9k4k4p1p0J03J04j01j01P3p6j30J19R1n8
19923b09N6N6j22K8Q9o1q9O1k3k3O1O2KLLLn3n3K2K2k5k4l0k9L0m4j1J38LLJ2J2K0K1n4n5
19916a98J9J9n5n6Q2Q2r7r7R0J5o4Q5j5j6M1M0p3P7J1j39MJ53L5j15j85O4J24k6RRj%KLQ7
19909h6o3KKq1q2Q4Q4m1m1J4J3k5k4O2O2R3j56j49J01K8j21R9R9j29K1M9j00j6J33L4L3q1
19903a82q2Q6Q6l8l8PQL5L6j1j59q6O5k6k6J14l5NJ55o3o3L8L9j8J32K1j29l5l5k4k5J4J3
19897b21N4N4k1k0K5K5M4j05p2P9j5j5jjj01M9J28j22m6J03o2Q8J17j33K4K4j60j0J56Pp4
19891b02p4K9K8j8j9Q1o9J5J5qrO6O6r5r4L9M0j19L0P1P1J1J1m5J04O4q6o7o7PPPPM1M0l4
19884a56l4K3K3m2m2r1N9M0M0M7j04r3J55Q5o5m0m0M0M0l5l5MMR8n1l2J18n9n9J38j2j45M
19878b17Q4o6n6R3NNp0o9J90M1j43PP0q0o2o1J16J17k4j74N1N1m3m3J30k0o0o0M9M9N0M9q0
19871a71q0r0O0O8O8M6j03l9J10L5j14m1J08J5J5o7o8k7J23p0p1NMJ67J8j16L3M1j09K3K2
19865b05O3O4o1o1j6j6j6j6N8N8K5K5j06l1J57r3o1J87rj59K6K5p3P7M8k7n0n0K4K4j03M8
19859b44M2l2O2O1j51p5J56Oj65Q4J54r6M6J20j11j12M7M7k7k8J3J3J3J3j9k0M6M6Nj45k8
19853b79M7k3k3N2N1Ro6m9J00J17j33r5J55j6j65O8O9r2N8K0j29Q9Q9r5r4O6O7o0J6J07m1
19847a80m7J04j0j59K1R6k9M5O0r0o4J0j0J40k1j70J07J07r9N0Q8o2m1m1P4P5q6q5o2J3J93
19842g3M4j36J5K6j23N5N5j46MJ50r9m7K01q8q8J06m4j16J34L6k14J23K71j38k88J29J29n7
19836a79n8J10l9j49JJ25k4o2Q8onj3j3j3j3L1L1K1K2K7j23l9l8O3O2O3O3o0o0K5K4j36J4
19830b60J97M8j78k9L7j12M3M3K4K5N5r3j0j0l9l9J29k1p7P2O2q6M2M3L3L3n9n8L5j15j2J38
19824a39m0m0N8r1k6J24L6j13N6N5r3r3J74K6q2O7N8r2L5L5j34J6k4k5O0N9j6j7j6j7p4p4
19818c47N0N1P2P2rj58r9N0P4P4Q1m4j40o6N6N6j4j4O9O9o2J3R3j32MJ28j23j23J09L4m9P7
19811a48M3l1MLjjllm1m0K8K9m6m6k5k5J08J07j38j3J16qq6j2RRN7j8n4P1Pj17O0J85o7j42
19805b29rO5P2P1j40j40n8O8O7O7M0l4o8N7Jp3K1K1j06J9R4l1M0M1m8P6M5j29O7J41k07q3
19798b82J66n8l9J85j0j34RRp3p3O7O7j5j6J56L1k10j36Q3J58J7j09RQj2O3J7j07jP5k4k4
19792b03N5N6k8k7k7k7n7n6J18J19k3k3o0o0O6O6j10l6R8n1n6R3Q2o8r6k1J13L8q6j2R4J8
19786a11r7N1J6n9qpO1O1j63j63J88J88q6q6%%L6L7m5m4P9Q0j05j06K0J9j5j5O0N9r3r4J35
19780b07J36r6k1K5j24J2Q6kkJ4J4Q0Q0m9j98l9K10Kj47kjo3Q6Q5o3PPp7p7R3R2q2q2K1K2
19773b60N9N9k3k2k3k3l1l1qO7J17l2j12L8J9j31R7R7j69j9K05N5j16j17J03J03o2J3K2j27
19767b52K8J03k4k4k1k2K9m5n5R4J36j3j50%J19M3l3j09l9J09L4j16N3N2j09j09J5J5P6P7
19762a38m9K5N5r5q1J69Jj49qJ41qqR4n5q7O3J1o4N3N4j20L0J24k4r1N9J0Rn6n6L7L7l8l8
19755a93n9n9O6O6k8k7J0RQ4Q4r0r1J06J05o9o9J1J0j2q8L6J86l9j88P5J50j25j26P2P3lk
19749a25N7N7j68j67J25J25j04j04Q3Qp6P3K7m9M1M0L3L3r4j9J36j4r2j7o2o2J17J17j01j00
19743b82P6%p7P3J33j16m5J05p9q0J18l3o0J88L8j12m9n0N8N8p5p6J52Kj26K3J6n8K1R6pq2
19737b50R3J66j34k11P0P0r4N4R7n2o0J5Q1Om2m1K4K4N7j9j35J5P0O9NMj05j04J9K0M6M5p9
19731b76p9R3R2J7J8k1k1r6r6P7P7LKOOJ1J1n0K6J20k9j87O2J82o7r9k4pqN3N2k3k2L9M0l5
19724a53l5llP2P2j13j14J1J1K5K5k7M8O2q8L4J09j01j01P8P9o4o5RQ4P0p9p4%O1j4K8J03
19718e3j43j44R4R5r5N5M5M5n3n4K2K1n6n6J9J9j0j0L7L7p3P7Q6o4r3N6M7j03N2N1j26K4R6
19711a55n4m5J05L8L8p7p7P6P6m8m8J4J4N1N2o6o6j3j3j00J49Q3j65kJ49j42j41K42pj25K5
19705b32j6j6L1L1J0J1m6J04L6j14l0J20m5m5R0Q9r8r7K7K8n4n4K1K1j0j1O4O4K5K5m9n0j6
19699a86j6k5k5R9n1q8O2n5n5L8L9l4J16L1L2k0k0j04M6onMNJ7J7J39j0j9k0j96m8J50jo5
19693b54Q3K3K2oon3n3K1K2NOOOJ1J1k7k7opO9O8j8j8n6n5P1P2n3n4J0RRRqqj07M2J24j25
19685b42j25J24P0q0K9L0j33J7K13l7j74P4Q7o3k7J23O1j89m2K07q9k39J61J61k3k4k8k9R
19680a78Rk7k6k6k6M6M7N7N6j31J8O5q5l1J19o5o5K14l5j75P5J23j26r1N8K5K5L4L5J0J1o4
19673a24o5l6l6M8M8k7J23kj51O6O5j8j8l3l3M2M1l1l1OOl4l3M5M6m7K7P4p5j11l5K3R9Q2
19667i9o7k0N5m3m2J38j2r5j9J7n7nJ44m1m1P1p9j44J05L9j11J27J26j32j32rJ41K1n3PQr3
19661b95N6J59r1q0O8J1o4J07J06q5q5l4l5N3N3nmr6r7J55Q1j08M1P8p3o2Q6p4p5J22J22q2
19655a47q1m5m4O8O8k8k9M4j06m3J06K0K0J05j45j21K27L8j12O1O1o1o0l6l6N2N1NNM2M2j30
19648b09j31N6N6M8M8o5o4L7L7L7L7j12j12K00N0j85O4R5n4p9P1J9n6OOJJj9k0K7K7r4N6N6
19642a65r4O2O1J4J5rj0Lj46l1K18l6j11J22k8j66Q3J15j35k0N4O7O7o5o5opL1L1n8n8p1L
19636c35K10O1q0mo2o2L5L4p3KJ16l4j32J8J55Nr4N6N1k3q8O1P2p7j14J35J12l8p6kPQ2k5
19629a07j75l3J16p5p5J16l5K0J69O9j80j28J22J15j34m5J06r5N6J29j20j11J39l3l3P1P0
19624h1n5n4k2k2Q7J3j02M9J08m2j19L0OPO7q2QQ2n7n6M7M7J0J0k3k2k3k2K1K1K1K1n4n3p
19617b41pl0J20J11j39q4O4n0n0J70p8p9J71j43j43J47J46l1l1l1l1N7N7j7j8M5M5k9k9J5
19612a13J5k2k2q3q4M1M1M3M3q2q1O7O7qpJ3J3k4k4M9M8Qj41M8M9m5m5L0j19M5J96n7k06J21
19605b26J21n2R7K2j27NOn0R9J8J7O5j85k09J39Q7o3k3k2q0P1N6N7rrJ2J2J05m4j29K1Q7o4
19599a95j8j9RRM2M2l3l3qpppj2j2P3p7N5N4QQn9n9O5O6o7o6N9N8r2r2Q2Q2j4j5O1O0q5q5
19592b29%jk9J21M6j04L9L9r5r5R5R4l1l0K7K6j1j1K7K8j82l2R4R4p1p0K8K8O5O5j14j14O0
19585b43O0L6L6l9l9m5m5J30J29p5p4r4N7Q6o4n4R6K8K9p7p8l7J11m7m7L6L6L5L6o0o0N5N5
19579a27M1j08m9K00j3j63P1P2r0O1O9q0j05M5J19l0j34J6llk1k1p7P2J31j8m1m0j15L6J81
19573a24o8j15J34J00n0n0n0J5J5M1M0l3l4r2r2J33J32j2j2llj30J8J03m7j26K4nnJ33j7j01
19567b81M9J64J5j59j0N9r1M0M0j1j1P4p6MLnoL1L0L0L0n1n2K3K3k7k6O6q3oJ43Rj40m3m2
19560b87P3P3n3n3J3J3J30j9j03M6J01m8QQm1m2nmO3O2j2j2JJJJl1l1O2q6p1P9k4k4J08m1
19553a44p8P1QQL6j13q5O5R5R6j16j16N9N8JJq2q3J57Po7Q2J5J5n0n0M9N0p5p5Q0Q0m4m5J5
19547a75J5M0j10p5J75L4j15Q7Q7j40RK4j26M2M2QQo7o6J04J04k1k0r4r4L6L5j2O3J14l6j13
19540b37L6L6j13m4J05J3J2JKJJp7p8J48P3p6P4K6m8J2J2n8n8l3J17Q5o5o6Rm2m2P3P3kjj1
19534a42j1K6K6o3o2J2J2RRK3n2PJ56k0r5M0l5l6M0l5M0N5r6L8J13j7r1j17m2J29k1p6P4J29
19527g3j19o1R0L1m3J1J2OPl7l6l7l7L7L7L7L7LMLMj1j1M6j04j29K2J34O1j9j67p6K73O9j80
19520b16o5Q5J1J2j6j7j4j4J4J4Q7o2o2Q7m6m6M8M7j03M5J12j38k1J28n6n5J45mj44J04Q3
19514e7o6m2m1N5N6j9k0l6l6JJK1K2j6j6%j%%O2O2o3o2RRp5P4j01j02J76K7l2J18L5j16m1
19508b14m1j0J39o0o0K4K5N6N6j62j2J51Kl0k9k7k6N7r1PQkjl8l8M6M7q0P0onl6J13J22k8
19501g3r9N1m3m3MLLML0K9L0L0p9p8M6M6J5J6M1j09j11J39R2j57LLl7J12R2j57n5R5n2n1J17
19494a43l3qqq0P0J60q9j89J61P5j73K9J78l6l7o4o5P8P7m7m7j5j4n2n2M3M3M3M3qrM8j02
19488b23l0J18m9n0p9q0J04J04q1O9J34j15j16L3QRM4M4k1k2p7P2j2j1K0K0o4Q5N0N1o5o5
19482a95QRk0k0o7Q2jkO6O7n8n8m7m7P8P8q0q0Q6Q5M2j08l3J17l6l5pj57L1J82q7q7M1M2n2
19475b63R7O8q1J1J2j4j3j4j4k8k8R7R6o0o1o0o1K9K8K8K9onnnRQJ03m8j19K9R6n5P5P4j00
19468a51j01l3J16P8p1q1q1L4L4L0L0L0L0m9n0J25J24j30j32M3M3l8l9LJ52r9r8R4R5m6J04
19462c4k0j71P1P0p2p3M8j02N7N7lln1n0R9n1j22J26J94n5j79O9J55r5r8N2L0L0KKk9k8l8
19456b12J12ONL4j16j31J8M9M9j5j5J10J09j43j43J24k5o7Q3m9m8P7P7m8m7L6L6l9l9K4K3
19450a65r8N2ook4k4j5J34J0j39O5O6j9j8j7j7Q3o7j02J47Qj43O0O1m9J00N9j91jJ49j29j28
19444c64J05J05j8j8j8j7j5j5O9P0r5N4J20j29l1J18n6n6l1l2M4M3l3l2j27K3J76K6r8N1L7
19438a44j12J06J05n2n2K3K2PPo8o7N0N0k5k5K2K1n4n3K7K8P4p5M4M4r0r1N6N5p0o9J54J53
19432Al5j85L6L7k0j9P0p8M2M3K3K3j02j02K7K7J7J8O1q9mmJ9J9p5P5M8j02O7O7rqJ1j39m9
19425b89J01PQm4m4M0M0j06M4P2kL6l9r0O0pq2R1J6m0L5j2j2J8J7J11l9j44NK6K7J25k5j00
19418a96N0m6m7L8L7m2m2Q3Q3j73j73J51J52r0r0J36O1j03M7Q4o6p3JK5K4j0j0j1j0nnmnK6
19412b03K5o3J2J11l8o7RK3K3K8K8klp7p7O9O8o0o1N0k5l9J11P1p7j16L5R9m9j20K9Q8J2k5
19405b11N0O8q2p8P2J8J7K7K7J%j30J9J46mp6kPOPPk1r5o7Q2L5l9J01K6j04M6J13j37j17J32
19399a56Q9J4k7j01l2M4K9K9M9j02J1Q5r8k4J52r7j21K9P6p3k2N3rj0L3L2J5J5o0o0K6K6j08
19392b93j08K20P1j62j3J28k1j6J34lp7j6j6j26K3J55Q1j15j16N5N4m9n0K6K5K4K3j5j4N6
19387a35N6j19j18M1M1M1M1M3M3O1q8j06M3M2j06j2J38q0q1N1N1k5k4J0J0J0J0NONNj7j7k1
19380a96k2L5m1r1N7P1p8M8J22n6n7K3K2j6j6j05M4J31N5o9NM1j10l9J10N0j00l1J18J19j28
19374a04p3P6O6q4l3M2NMj4q9q5O4L8j12m4K06J5j34P5P5rrl6l7l6l6J7J8l4M0J15l6p2P7
19368a44qq2N4N3j01M9J5j34O7J42l0k9m2L3N3r6j79P1J40j0q5O4L6L6N2r7q8J62Pj42nnK9
19361b14K9qqonO7J42l0j79o0R0O2q9J0J0j1O2J10m0n4K0l1l1MMM1M1n9o0O5O5j71j71J53
19355b52J53o6o6RRJ5J5l6L8J10m0j65j6J16M1j24n0P8P8L1J06oj55l5M1J2J2J7J7n4n4J1
19349b10J2J09m0q6O2Qj42J26J26j20j19J5J4k2J26Lj48J09J09p4p5M4M3l1l1J0J1o5o4O0
19343b40O1j4j4RRM6M7o5o4j7j8J4J64m5m4j6j6N8N9J7J6j43j42m0K09o4o5K10O1j86O4O9
19337h0j79PJ57j3j63NNJ1J0R5n5l5l6ppQ8Q8q6q6M2M1n2R7L8j11j8j8N4N5k0k1j2j3O3O2
19330i4q4q5N7N6k06M3K40j09j50R9J04m4j45MJ30k1n0J00l2l1PPPPPPPPJ4J4k3k4k2k3N3
19323a73N2q6q5L9L8l7l8R2R1j12l8J83L4j30n5O4j0q4qO9O9q4q5M1M0qqn5n5J12l9%J48j11
19317b29j12J66J7j23K8J00K6n1n0J9K0m6m6K9K9O2O2j2j2j4j3m1m2p4P4J78p2j14L6l1l1
19311b67J01K6j06M4P5j74l4J15j3j3L4L4J4J3L3j17m4J04K1j28O1O2k2k3J%l7l8O4O3j1j1
19305a73NNNNm9m9P5P6k5k5LLN6r4r9N1O7ql0l1Q5Q5l9l9k7k6M8M8r6r5L0K9P0P0r9N1l1j81
19297c49R6R6n3R6K1j28M8M8l6l5j8j7K0K1l9l8jjO1O2o4o3N6N5o9o9M8M7M8M8o0o0J15J14
19291@j16j17M8M8nj55l0J19J5J4j3j4n4n3O1O2O4q6O4O4p7k25kJ48M7M7o9o8J5J5J5J6m0
19285b62l9R5R4j44MP9p0L3L2J4J4Q0p0J5J4k0k0N5N5p5p4N0N0m3m3L1L2m6m5n4R4k6k7j7
19278b34j7N9N9j03J46J37k10q2O6J1J1n4n5L3L4K4K4N6r4K8K7j05j06O9O9L0L0m5m5k3k3
19272b83J02J01p3p4O1O0j06M3J08j40k7J24n1n2J16J14j57j59R1R1m3m3N9r0k5J24P2p7k1
19267a55k1jjN5r4j9J31q8q7K2K3O0N9j4j4n2n1PQQPnoO9O9opopKJl6l7l0l1M4M4l5l5J73
19259e6K4j28j28L6L7M8M9l6l6O7q4qJ41j9j9m7m7K7K7K7K7n4n5p3P6P5p5o5Q4j5j4Q8o1o4
19252b51Q6j2j2Q5J0p8P1J7j32oO9j01j01J30N5r1N8l1l0R2R3q1q2Q7Q6l8l8lllll6l7JJL8
19246a90L8l2l2l2M4R5n5j25K5R8K3KKklnnm2m2M4M4q0q1P5P4nnmp9r2N6J54Nj15L4Q5Ro4
19238a83o3j1j0P8Mj58qJ17l3P0J46Qj41k9M5po%JL7L8n4n5K6K5n9J5J00n0p4%j3j4L9L8%
19231a81JNOQ0Q0q2q2KKr5N5J39j0p8P2n5j29J12J12j66j67J22J23n7n7J03K9r8N2J9j32%
19225b75P4n0K4K9m5J08J08q0q0L4j16n1R9J16l4j04M6O9ok9k9P2P1k04j29J71K2m8J01m4
19220a80m4J40j0j45J04M8j02m0J09K9j20l0M4J7R1J3j37j0j1PQLKM9k5j39J10P7j72k1J29
19214b06o6RK01m9j48Jk3k4J5J5J5J5J5J4k3k3P3P4m6m6n1K4J08m1l4M1j1j0O1O1j13j14K8
19207b58K7Q4o6j02M7P5%k4N0R7n2p9P1J9n6ON%Jk8k9RJ0O0O1K0j29N3N4r0q9R9n1n0R9l4
19200a90l4J31j18j30J19J50j00j39J1M5M4j10M0J29J30p0p0ONl2l1M4M3r3r3mJ47n5n5P9
19195b01P9j1j1j2j1j%QRq7O2O3q7J8J8j13L6m2m2R2R2r6r6P8P8l1l1OPj0j0K7K8J6J7PPJ0
19187a34j40k5J25R6n3LKp1p2K02N3k20K8J60r0j64Q5K3j27KJ52j6j6l4l5o6J84J12j38j56
19182c30J93P9j70L8L9j40J1J00J01o9o9N5N6o0o0R9n0J0J0q4q4J62J2j77P1J01m8J4J5p1
19176b46p1N4N4J2J2J2J2L7L7Nj43m4J06R7n2n8n7QQl5l6Q9Q9K2K2n2n3qqqqk7k7k7k6N5N5
19169b00k0k0O7O7J9K0kj51p7P3J7J8Q2o6r8N1NMn0R9Q9j59o9Q1n6n6L9L9J32j7o7Q2m8m9
19162b21P9P8m6m6l3l3R2R1j54j54K04N4j32j33Q3Q3n0n0K5K6%%rj0Q2o9j34J16O4q5R0Q9
19156a03l5l5M9j00M3M4r1r0M3M3NNR2R1j33j32O0O0K3K3m1m1L4L3k1k2l0l1J73K4n7n7j04
19150b78M6J30k0p2P7k5k6P7p3j11L9N3N2L7j13j47J01J16l4p3LJ6J7J01m8m4L1o7o8O2O1
19144a80mlm2m1K6K5m9m9O2O1j3j4L0K9M4l1p8P3O7q2m7m8l2J18J13j37l3J15m6m6J%n2n3
19137c16P3P2l2l1M3M4poP3P3j55q0R6n3m1J09rq3q6O4J33j6r4r4j7J32P5%k2k3mnmmM1M1
19130a13j38j38J59Q5m2J08K4j25l2l1n5n6J20J19p0p1O4O3q6O4R7j51j22J27K7j22k8J21
19125b02O5j0l3j08m0J10N9r1j6J33O0r0l4M1m8K7P4p6opo8QP7p2o7Q2j%J09m1j16J34K2n4
19119a79K5n1k2J27k0j9O5O4q1q2L9L8p9j53k5J24Q1Pj6j7l4l3M1M1klp6p7J24J24n5n5M8
19112a31k5p3P7K8m6m1L3K2n3K2R6N3k2n0n0j30j31J49J48j14l9J77K7n2n2k4k4L3L3nmm2
19106b10m2j4j4Q1o8n9J90L6j15P0P0j16L4R9j50l8J10p1j46J27J26j2j2N9r1j56R3P6p4K6
19100a91K6MLMMl7l7L8L8q0q0R4R4l4l4MLl4l5M1M0J4J4o0o1J2J2N0M9NNp0o9O2O2j8j7J5
19093a64o0J4J63P5p3j44NPo9k1N3j6j5j1j0L9M0n3R6K0j30%J50lp8K5n0j00N0L6L5RQM6M6
19086h0r8r7K6K7LKLLJKKKM2M3q3q2R4R5q1q0L4L3L4L3m4m4L0L1m0l9L5L5K8K8m8m7pqL0L0
19079a52n7n8J11l9p4P6j8j8O5O5j50j51P7K27J2j38o5Q4rrP0P1j04j04P9P9NNLLk8j78l3
19072c53J16J06m3K9L0j05j04N5N6RRR4n6rrOOj16L4N7N8n8n8M1M2M2M2j52j51J23J22k3k2
19066a82k3k3J0J0n6n6K7J76l2l2onL2L3l7l7L7L8j2j2m1m0n2R7R7n2o2o2MML7L7%%j4j3j4
19059b24j3N1N2p3p3M1M0M1M1NNMNn0n1q7q8J00J01k4k4N4N5k0k0l0l0m0l9J81L1j43Pk4k3
19052b62K3K3N1N0k4k4n6n7k5J24M4j07O2O2j11j11J63J63j44j44Q0Q0nnj5j5N7r2r3N7N2
19046a99N2P1p8MMq0q0O6O7qqM0M0l4l5j0j0R0o0j30J20O3q6p0Q0j3j4M4M3OOq6q6K9K9J28
19040a05k2j06M4N0r9j6J34J8J7m8m8k0k0j9k0M4M4l1l0n1n0P4P4M4M3Mj47j3j2J5J5M9M9
19033a39p6p6Q3Q4n0n1P6p4k7k7rj0k3N1J26k3j03M6J06m3k5k5L1L1M5l0j07M2J41j09j24
19027b89K5M3l2R4R5q4q4L4L5klJ4J3L3j17j17L3J07L1n4n4K5K5q1O8M7j04q4J65J78p2k36
19021c48J13J75p4j39J1L6L6M8M8j26j26J34J33q5q6J2Q7N9r1K3R7j30n6J47kj32J8J38j2
19016i2j31J8L4m2J1J0opO9O8n9o0n9o0N3N3p3JQ4o7j5j4O5O5j4j4N4k1p3P7Q9o0m1m2l2l2
19009b63M2M3KKKJo8o8J06J06j21j21K09O0k28J22J80o7n9n8n0J00J27j23q5j0o1J3J45nj09
19003b36M1P4p6m1L4j8j7N0N0k5k4LKLLJ6J7n8n8O1O1j3j4k9k9M6M5p1p2M8M8Oo9n2R8J11
18996h5j38o4J86kj50P5%p6P3P8p2m6J03k4r8M3M3q6q7J11J10j15m0J34j5m8J02n4n4j2j2
18990b20J01K7j41RL7L8k7j02j4J36N1k3k9k9l4l3Q9Q9j30j30N1J25M3j07ppl5J14N3r7m5
18984b47K9k1k2K1K0M2M2l4l3K1K0K0K1j1j1j1j0nnJ8R4M8j00j71k1M2M2J5J4j%j%OPllO8
18977a20q3j6J32L8j13j8j9nmnnRQm3L2Q3o6o7Q3L3m3l7L7P0mNNp9q0M6M5K9K9m2m1NQ0N2
18969f9r8p2LP1P1qq2r7N3N6r3j4J35L8l8k3k4N9N8o6o7j4j4P5p4p2Lk3J26K09l9j99m9kl
18963b83M9M9n3K1J11m0j00M9J20l0r4j9MNj5j4j4j5M5M4k6k6jP4N1j00j25K4J05J05r8r8
18957b95P6P6K0J9j12L8O1q9N2N1j36J3N1r9P0O9j4j5RRj59j0J49%k2k3l9J09K24k22k37J12
18950b64R7n3K4K3P1p9q7O2M3M3o1o2J2J3N3N2p2p2L8L8%Jm3m3r9N0K22P2n8n8m4m4N6r3j9
18944b81K30n9k09Q2Q3j02M8J67q2qpp5p4J49Jj37J12M8j03M6M5j22K6k7k7J06J07r6r6k1
18938b76k1J65J64j07j09q0p9R5R5j9j9j0j0q1O9Q4o5j02J48J19k9r8r7J7J8M9M9p6p6N5N6
18932a71p0o9O5O6o0n9M7M7M7M6l3l3l3l3J9K0q0P0J18j32o5Q3L2L1LMQQo7o7Q6Q5r0q9N4
18925b12N3k1k1NNJ5J5n2R9K3j26j1j1l1l0J55Nm8J01L2k17k7J23l2l2N2N3p6p5R9R9n5n4
18919a97K0K0o8o7N7N8OOn3n3j10J38J48j01pJ43q2q2j7j7J4J63L9j10o4Q5r2r3R1R1%%p5
18913b09p5RJ0m6J03Q3o7o7Q2P3p6o7Q2kll1l0N8N8o7o6K6K5j1j2j%L2L2Po7j19L1J31j8q4
18906b76O6M0L9k5k6m4m5L1L0l7l7L8L7j8j8J9J9PPM0M0k4r9p0P9J01K7r6r6N5N6j9j9J1J1
18899a96M8M8n5n5O0O0Oj43m0K09L8k11k5J25Jj49L2J07o1J5P1p9k2J28j40j41N3N3N8N7q6
18893b34j2J14l5r8N1Q4o6k6M9p7p8J09J09o6o6N2N2k2k3l0l1l0l0P8P9m6m6J3J3J8J8r7k3
18887b97J44nnno7RR7n3q1pQ8Q7q3q2O1O2rqm2L4N4r6j07J43J11j37j30J19N2r7L7J12o3o4
18880b28n0m9j4J35J9n6mnN5N5k0k1l4l5M9N0j50jJ83L4q7O3j2j61j5J34N0r9L3L3n1n1L8
18874b12L8JJj6j6L5l9q7O2Q6J1J3o2j19L2J26k3l0J20M9k00j26J24N1r8L4J08pqJ1o4nJ44
18868f6l1j79Q0J55j78j03J69q0r1J59N3j96M2J17k2k2j8j7K4K4j4j3K3K3r7r7Q0J56L2j18
18862b05m6J04K4j25rO5NNL8j12MQ0l8l8J34j4j01M8P3j76k4K24o3j38R3R3l6l6p6p6M8M9
18856b26poQ2Pj24K5J00n0o6Ro8Q2J78p1q5O4j6r2Q5Q5l8l8l8l8K2K1K1K2QQo7o7N6N6j81
18849c47O9K56r2k17J32R4j56m0J09K5K5m1m1J5J5J4J5N9N9j5q9r1N8R5n4l8L7L2m3j04k8
18843b87M9M9k0j9J7J8k0k1N5N4n9n9N6N6O8q3j54R5P0j79O8J43j08M1Q3o7j0j1p1MJ23k6
18837a45n4K1kjk9l0M3J18j4j64K2K2l9L6M3j05l1J18K7m7N0k4o8Ollk3k2J03J02o8o8J06
18831a23J07r6r5p3LJ63J3k27K1K04m5j07M2O1q8rJ40n4j28NQ0L6L6j33j34J05J05p0o9J34
18825a96J35r5r4N8j6o8Q2N4r6kkqqn9J5J63J3o7Q4O3q6p2Kk8k7k4k3O3O3o4J2O2q6j43J06
18818b89J89J14j02j02k4k4l4J16n3n2J31j8j77P3J98n2j03M7P4p6m5L0PPQ7o1j42RQ3Qp1
18812b52P9N8r1J22J21q5j61j37J2J51Kk7M8K8m7%%P0P0n5k04p5J74J09m0j9j9k8k8l2l1M3
18806b44M4l8l9R1R1o1J3O4q5j17L3J11L6j20m6P4%N0N0m4L2k6j75N4K03o7o8O7O6m7m7m7
18800a92m7J01J01j33j32J57Qj22K8O1j5L3L2p8j52K0J69O0r1j3q9p3J76J16l4PPo8o7m2J09
18794a63j2j61O1J35r0r0O8O8ppj7j7K1K0k8k9M2M2M1l4q5O4pj57P1P1j34J7J04K9oP0kj52
18788b74k7K22j8j68J07J06j70k1R5n5p8lQ2Q2J3J2q0p9M5M5j9j9j9j9N9N8o7o6j2j2O3O3
18782a54m4m3Q2Q1r6r6P9P8o5o4J0J0j9j9J9J8M5M5J3j36o0Q9J51r8j08J41P0q0l9l9j6J32
18775a13J7j33jkK5K6j2j2K3K3j4j4J3J4n6n7P3J47k6j75j6J33N9r2r2N8J13j36m2J07p0j45
18769c77R0J66j05j06R3R2q2q2M6M6k8k9J03J04p2p1l5l4m8K6J52Kq3O6J46j04j12L6KJJ03
18763i4m5j14L6O0j6J3J3o7o7N8N8j7j7P4P5n1n0llL5L4q8q7mmq1O9J48jq6j1QQM8k6p7P2
18756b00P4p6j32J17J81L1m1j17j26K3O0N9k0k1N4N4p4p5l7l7O1O1o5J0Q8o1o2Q8Q5J0o4o3
18750b15N1N2k3k3o2o3O3O2qqn9J5P6p3o4Q5m7K8J45j04r5N5r6k1J16l4l3J16Oo9O1J35m3
18744g4j18O3O3q0P0L7j13m9K6k5k5JKL8L9J4J4o1o1K4K4j3j4j4j3K4K4j4j3l1J17J6j34n0
18737c06J00P1P0r4r4POq6O3N2r8K7J77K4j25l3l2P4P4jjq6q7N4K03q6q7M7M8o0o0O4O5l8
18731a48l7l7l8K8K8o5Q4N2r8P1P1o0o0k3k2M2M2NNooj00N0Q5o5n6R4o9p0P4P4q7O4k1k1K2
18724a98K3K3K2q3q4J35j6j44NL7L6P6P6m8m9K8K8n6n6Q2o7p7P3J03m6q4O6O1q9P9P9j05j05
18718b75O9O9r6r5P8P9k7k8k7k7K9K8K9K9l2l2M2M3j9j9j9j9l9m0L6L5n0n1O5O5N9r0j00N0
18711b80J23k6j2O3q0q0R9R9n2n3K3K2p1p1J03J04q1q2ooM5M6l4l3P5Jr4N5J37j13j50R9R8
18705a32n2j15L4J20M4k9k8l5l4Q1Q1oj56O2O2j61j2J85o5j49J01J64q5rO5j24n0J34j15j15
18699c39J34K0n5KLM2M2NNm4m3L1L2m8m7P8P7n2n3K3K2k7k8M8M7o9o8N6N6k6k6J6J6q4rJ13
18692a50l7q4rl8L8J30j9n5J94M3l04p5K75K4j25O0O0j17m3J33j6j12L7j5q9M4M4L9L9k9l0
18686a87M8M9O7q2j47J02O9q1p0Q0J2o2K7K6l3l4M9M8Kp4q7O2R4n5JP6o5J0J28k2k10o1M9
18680b71M9J56Or0N9M0j10o3Q7l2l2J5J4n4n4m3L2J39j0k6j00n5J95l5j10J63q6j63J87N4
18674a38j95M4J95o7o7R4n6K2R6p7p7J47kj19L1k9j03L5L6M1M1j1O4Rj41n4R5L7l7K7m7o5
18668b71Q4mj53J03J77j20j20P4p5LJ53J0j39J5R1L7j13m2K07J1k38J3Q8l8l8l3l3K0J9J9
18662b93J9M0M0j1O3M8j03n5J9O9O9l9l8k8k7RJ0nnj0rN2k3k8J22J1J1j8j7l3l4l8l9O5rJ
18655b14J50P1p6o4J1m7m6K0K0l1l2m5L0P8p1k5J25j08l4J39j0j05M5M0l4p2P8Q2o7o1Q9Q5
18649g9o5m1L4j3q8L8L7L3L2rrM2l3o3Q7k3r7J0J0ONRRM6M6q1q2L1L0%%J00m9j48J01P4p6
18642a76NNj60Q9R9j51m1J08J7J6K7K6q4q3P8P8p5p5J70K2r8r7OOM6M7q5O5Q8o1o2Q8M1j08
18636b29j02J48Q6o4k6k6j%O1O2j1j0p3p3RRj%J14l5p3P7k5k5M6M7p6p6O0O1o6o6LJ52M7j03
18629a79rrPPn5n5J04J04r8r8pJ43Q0o9p9p9P4P4p5p6Q7Q6ooLMj47KJ15l5j2j3J6J6K3K4o3
18622b01o4R8R7j14j14K6K6J19l0j01M9qpk9k9jJ49j4j5l4l3q1O8M7M7M3M4m4m3o4o4M8M8
18615a81k8k8N9N9PQl1l0MMn8n8Q7Q7n5n4O1j4o1Q8K2n4PPj05M5M4l0m1L3K4K4MNMMm7m8J5
18608b21J4o8o9J09J09j8j67k1K28oj54O6O6r6N3Q6o4N7j7j11L8K8m7N1k4p6jPQ1O5j83o1
18602c46Q8M7M7opn0n1P1P1k17o7J11L7q0O9J62J1j65j7J15M0k7j02o4J0J8R3O0j5J6J5n6
18596a89n7R4J8j20L0J10l9J7J7n2n1O0O1q1q2L6L5p4KJ14l4m1J08M3M2k9j79l8J12o3J2P2
18589a46p7l1J18j3q7J04L0j02M9O2q7m1L4j3q7j0J40K8j22NP9JJNOj3j3j3j3l3l3R2R1r6
18583a85r7K8K8m7m7P8P8l6l6L9L9j6j5Q4o6j50J00O2j3M6k9j60j1J72K2j02M7K5j23m0J10
18577b15J4J4O1O1m1m0l1l1jJ49K8j20r7k1NP9J3o2O0N9m6m5K9K9J2J3J7J8r8k3O5q4q6O3
18571b52M4M5j9k0j9k0MMMML2L2L2L2o6o6RRJ7J7l4M0Q5o4j35J5J0RJ49%r1N9k6j75Q3Q3j00
18563b69M9J25j23n9R1k9k9N4N5n3n3K2K2m5m6P9P9q3q2J36j4q3O7KKJ02m7j23K8J6J7K6K5
18557a41l5l4l5l5L0L1M0L9j25K4J5J5N8N8j61j0O4q4jJ49m5m5KKJ8J8J8J8O1O1j13j14L5
18551b22L4lkoom3m3R4R5q1q0P8P9r6r6O0O0j5j5M8M9k6k7k7k8k8k8N3N2p2p2M5M6J7J8m8
18544b36J01K7j22j8j7M8M8L6L6m7m8J09m0j86O3J35j13m2J07ooo2o3n7R2P3P4J1j39p3P6
18538b39O4q6Q3Q2o3o3O1O2n1n1j3j3l1l0m0J10M0M1J3J3p9p9KJ51M6j05K7K7PQl0l0KKk7
18531a89k6j00N0M0M0j1j0K6K7n5n5M5j05q2J67J8J7P4P4j45NM2j08k3J25n0n0J34j6j38J12
18525a67M6j03J00J01j42j43Q6o3J1J61o1o0J23k6j99N1J59J0l9m0L5L5j29K1J1J1noj5J34
18520a03l5l4k6k5L8L9q6q6J42J42j26K3R8n2l3l4J3J2l0l0Q1Pj15L5O8pq1q0L7L6q8q8J50
18513b38J50p4p4j3j4o4Q4P4jK2K2j54mJ20k9j3j2k2k1O7O7qpJ4J5o1o0k4k5J01J00k4k5l3
18507a64l4J14l6j82O7J64q6o6Q3J36j12j19J30Q9j60l7L7p5P4J06j42%J49l2j08J6J7O2j1
18501a20j05M5N0j00j21K8J52Lm2J07p3j49J36O0p0P9L8j12J5Q9n9n8K1K1N7N7o8o7NOo9o9
18495c13K3K3k9M6J54Nj69r4J31K06N0j98j23J26j9j70J08J08j25K3J23j28L2L2j40J0J44
18490a64np1P9j5j5K9K8m6m6R3R3q2q2p4p4J44onJ44k4k4J5J6o0n9J3J3k4k4j9j9N6N5n1n2
18483b63K3K3K4K4j4j3K3K3m2m3o8Q2R0n8m0J09K6j24RRj%N1N1l3l2J13l6j20K9N9r1q1O8
18477b23n8n8K19O9j95m5J36j4j17J33Q6j63ooJ6J5J2J1K1K1r1N8O8q2n3R7O6q4j49R9J10
18471a07m1j9k0RQk6k7M8M8p7p8llP8P8LLJ1J1o4o5%%%%M1M1l4l4J6J5k2k2L7L7l7l8ppqp
18463b62noooM1M0M0M1n0n0Q0o8j09M2P2P2n2n3J66J6j45NK6K7M4j05k6M9k5k6pq2L0J79Q
18456a05o7l5l5M5M4j46MK50Jj93N6N9r0jjm3m2K8J02K1j30N2N1j17L3RRJ13l8r2N8L0L0j0
18450a50j60J5J65PPk6k5Ro7l3J16l1l1J5J6M6M6p9p9N0N0k5k6m1m2JJL8J13rj59m0J10K2
18443a96n4R1R1q8q8L1L1k0N4P3p8q1O8L8j12O5J40j49j48Q1Q1m4m3L1L1k8k8M7M7l5l5M0
18437a87M0NNl7l7P8Lj64j5J13J12N4j96p1J77L7j14o6QL2L2MLMMq8q8K36Q7j80P0J43j04
18431a00j04M5J09m1j11l6L8L7l3l3M2M1j1j1j1j1QQQQk3k2l6L8J12l9j12L6P2lk7k6J8J8
18424a52J8J8m8m7L2L1m3L2J45j04j61Q9N8r0L5J10p4JJ14j35n6J94j52j52J32j7k1J28r7
18419b12r7J65M1j06l2jkLLm7m7P8P7l1l1RJ34L3j90m8P8j5O0R6k9p1p1k4J00K6K5m2m1N6
18412a53N6o9o8M3M4l1l1MMP1P1K9r4l5M1k2r7L2J07r9r9J14j0o9J56J8j07L9L9j9N7k5j50
18406b53k1J04m1m2MMJKP7P6m3m2m3m3R2R1q7q8P3kN2p2j66J08J80r4j24m9N1K25J15j56n8
18400a69O7o7QN1p3K3J47j12j88O4O5j6j5QQN0N0l2M3Jj24O3J37j37k12L0J54NNM9M9p6p5
18393b19j0j0K7K7MMM1M1o3o4O0O1o3o4k6k7M4M4l1l1J3J2k4k5R1R1J7j33r3J56k4j74P1K20
18387e7L6j13ooj09M1R4n6n6R3k1j71R8R7o8o8J56r3j17L3o6o7J52J52p2p3K3K3P9p1k3J26
18381a10m8j97K0J70Q6o3k0k0k9k9J6J6J7J6K6K6J6J6N9r2r1N8j2j2klk0k0M5M5J14l5j25
18374a82j26N9N8K1K1nmnnj3j3q8q8J65J65j0j59j10J39J01j48j3J37mj53k5k5Q1Q1M4j06
18368b10k2k1MMR8n2j07M1P3P3j5j6l4J15K9j20j7j7r9N0J24k4QRl8l8L4L4r0r0Q9R0N8r1
18362a68j18L2O3O3p4p4N0N0J1J1k1j70j1J39RQq6q6J98J97k29q1J44nm1m0K5K5J7J8n6n7
18356b57M9N0J3J2J8J8j07j06O0O0O1O0n2n3M7j02r6J53N0j00N9N9j09M0j2j1Q2Q2j77k7R8
18350a38n2L5L4n0m9k4k4J01J00q0q1J06j43l4J15o9o9J75K6j4j5KKl5l6k7k7Q8Q8Oj44k4
18344b57J26J9n6l3l2j18L3J06m2M1M2m3m3J1J0Q5Q5o7o8PQRJ0k8k8L8L8L8L7n0n0n0n0L8
18337b34L8l7l6M4M4M4M5kkq5q6J61J2k29K1J06m4k4N1jjMLk1k2J03J03j49j49P5P5PPkkQ2
18330a01o7l0M4Po8o3J2O3O4n6n7L8L7r4N6L1j20J08J08j52kOj42J14K63j63j63J99M9j30
18324b09K0K2n2L7L7j2j2m9m9J%N2k2o3Q7Q2o8k1k0m0J10m5m6L9L8n5n5J19J20j37j37L7L8
18318b53m4m3P1P2J00m9l5l6MP8mj54R1R0r4r3L3L2L3L2k8k9M6M6k4k4N1N1NMo9p0%%%%l1
18311b41l2R4K0j00M9O8oJ28k1k23K7J32j18j12J38L3j16N8N9n9n8O6O6K6K5j01k6J22k8j63
18305b93j4J88o1j43J07J60q8j20J29j8j67O7O6r0O0J39j1q8j3O2j4j15L3J1J0J10l9p1Lq6
18300b86q6J87L7j15L4%jJ47j02k11J37J81o9k3N1M7M8p3p2JKllL4m1n5R4Q1o9r3j8qqP1P1
18293a13o4o3k6k6K7K7j1j0N9O0o5o5m9n0J25J25m2m2rj0Q2Pj20L1J56Oj63j4J06L0q9j4O5
18287a39rP5P4r7r9k4k4K4K5m2m1k1J28J14j34JP6l3M2j3j62RQ4J2J3J8J8nnm3m2l4l3M1M1
18280b05j7j6N8N8rrm7m6L5L5O0q9n7J91Kj48j1j0l9J11M3j07O2O2m5m6K4K5L6l8q5O4J8n7
18273a97ook6k7M4M3k6j01L1J80l8l8P1p8q3J66Q6j62%P5j15m1J21j28r1J58L7l7M5j05n7
18267c05J92J8k31n9R1L8l7pO8P2kj03M6J26k3q9O2k8j02P3P3j12L7J39k10p4J75m3j18J16
18262b17M1k3J28J3k35jJ50J00m8o7QM1l4q0nP9p1j18L0J12J11j40j41J83J83j37j38L7L7
18256b02K2K2R7R5n8n9J6J6j21j20N4N4JJq7O1L3m2J0RJ2J2J2J1k0k0n7n8J22J23j46MJ09
18250i4m1o5J1RRm5L1R8j51q1J69J6j33l3l4J10J10ppj4q9n2R6J00n0p0NK3j26r5J54N6j9
18243b09JJJ5J5k3k2ooL1L1j21j22J95J95j10l5M9j01M3J17j21j21L7L6P3P4q8q9jjR3R2r5
18237a73r4P2P2j15L5J25j24j56R3J12L7J3J2p0MN6r3p4P6j7j8k6k6J1J2o3o3J24J24K2K1
18231i1m6m6M0l6q7O2J11l8n4K0K0n5n0K5J4J5P0mj39RJ27k3r2N8K0j30MJ54Q7o2j09l4M6
18225b14j04j1J39N2r8n8R2Q5Q6j14j14M8M9n8n8L8L9l6J14n7n7K2K3K3K2M5M4m3j92r5J54
18219b34Q9o0N9O0p2p1P8p2j27J21L3L3J05m5j15L5n8n8Q7Q7j00r9Q5Q6p6p7Q5Q5k7k7j0r
18213b09j0j0L1L0l2l2N0N0L2j18n8R1j1j2J21k8j66j6J06J06k1k2m8m9M8M8j73k4J63J4l6
18207a85l6J6J7l7l7O0O0r5N4N5r5kjj1j1O0O1k7k7J0J0n2n3N8N8j4j4J06m4j06M4M0M0p9
18200a77p8rJ41nnPQM5M5n7n6m7m7k6J23jj51Q0Q1n4n3K7K7j0j0J0J0k7k7N9O0j5j6p6p6j
18193c01jL9M0KKm5m4Q0Q0MNO1q9n4R6p2p3P5P4r4N6L0j19N8N8p8P2n0n0L1L0o3Q7J02m7j63
18187b61j3P2P3m3m3l6l7P8P8N1r9j09M1Q6o3L0L0OON2r6m0l9o7Q2Q7o2J07J06j21j21N3N4
18180a58l7l6L9L8m2m2Q9o1p1P9N0N1p3k22N2K02m2m1N2r8L1L1J2J3P5p4J9K0j12L7J0j41
18174c50M5J94p4p4J3J4J3J3N9N8p1p0J3o1l3J17R4K0n3n3l7l7L8L8J4J4o0o1J3J4N1N1m0
18168a88m0L4L5LLo2o2J4J63lp8j3j3l2J18j0q5J8n7m6J04R9n0j5j6k4k5O7O8L5L5j42o7J09
18161a23m1k2J28m8j23Q5Q4l6l5j18L2J61J1o7Qq6q6J03K9r3N6J9n7nnJ1J0m1L4R4n5j4J36
18155e4j29j30O4O4r4N5J40j0j48JK5m9L9M0j6N8M1j10k5N0n5n5J15J15L8j11j58rJ19l2j7
18149b38N8%Jl3l2M9M9p6p6J26J27j48j48O2O2j3j3QQM5M6l7l6L8L9j25j25J50J49o8o8NQ0
18143a34O4q7q2pJ3o1l4J16P5p5k9J21m6m7R0J4j36J4R2J7k1k0k5k5k2k2J03J02q3q2qqM2
18136a91M3l3l2l2l3R3R2l4l5R2J7j71k2M9j02O8O8j10M0J12l7j9N6q9j5M2j08n6R3M1l3L0
18130b16L0j3j2m1m1J24J24J1j38o7Q1J9n6l8l7J7R3l5j85Q8J63j2j3L5L6r4r4P1lo2Q9P7
18124i9j72J8J68p7p7J51Jj38J1J48j00j68Q1M3l3O4O4k0k0L0m4j33J6J41rj0J41n5k05k5
18118c08J24n6j30M8J24M7k8n6n5RJ0Q4Q5k7k7J0J1MNNMl6l6n0K5O4q7j1J38rq4m6J03N6j8
18112a08l3l2o3Q7Po8M4M3j29K0J06m3o6QK2K2K6K7j22j21J53J52j23j23N2N1qpM3l1n0R9
18106a65k7j02O1j4k8J22k7j01J27N1j04M5p1j47K6J01Q2Q2Jj47q9J60M1j09K4R8m7m6o7Q3
18100a87Q6j64k3J26j3j3K5K4O5q4r4N6K6j24M7J22m3j18O2J36j02j01P7P8j1j2m9m9kkK6
18094b35K6M7j02k8J22qqJ56r2j41J08m8m8N3N4N3N3q9q9j0j0oO9P8p1j6N8k5j00J12J13j17
18088a41j16K3K3k9M7O1q9j24J25K29j18j76P3N2k2N0k6l1J19oj56j1O3m0L5J43pq3q3MJ54
18082e7n9j33N1J25m4j19l7J13rq3O3O2j6j7KKKKj1j0M1l4p5P3K7m7j6j6N4N4r3r4P1P2J04
18075e2m5j69k1P1P1m4m4LLm8J01J0o6K4K3J%nnR6K1j54oM0j10J18J18k08n8J31J32l3l2k3
18069a60k4j9J30P1j78k2J28j0j0q3q4M1M1l6l6L8L9K9L0n4n4O5q4n6R3R1n8L5L5j17j16N7
18062b78J31J30k0j07l2K3j26kJ48j9r4L3L2j3j3J13L9j25K4J59q8j38J1K9m6J2J1PPJ9J9
18057a54K4K4j13l9Q8o2n1R9R4n6n5J9l2l2OPPPL0L0m4m5KKKLk1k0N9N9o9OJ40rj27n3Q4Q3
18049a07r7r6l5l4M0L9M0L9j3j2J00K6j32J6K2j28RJ59MLNMl3l4qrM4M4Nj43l2J18l0l1P3
18043a84p7O5K14j52k27J30N5j25J23O3j86J3J63M7j01j64j5K25P6j8j7p8p8M0L9n6J9J07
18037i9m1r2N8r8r8J06J06n1n1l5M0N4r5k2J28L5L4%jL7L7p3p3mJ45m2j92nJ45M2j07k1J29
18031a04L9j12r7k3P6P5n7n7J07J06n6n5m3m4K0J9J6J6m5m6N3N4n8n8J5J6k2k2Q4Q4n8n7J02
18025a32K7j49J01J17j31k8J23l2j07N6N7j0j1m7m8m9m9nJ44L5j15j1O4P5p6q0P0J36j3j25
18019b13K5N0r8j50R9O5j0J10m0j31J18N3r7N9N8j82l2J09m0JJ52%p5o0o1R4R4p3p3J03K9
18013a16j01M9O2O2m0j90LK52k5j74K8K7o9o8MMM2M2PPM4M4m5m5M4j06K8J03r3j9J64q6o2
18007b23Q8j5j4nnM1M1k27K3K11l7j53lJ8J7N6N5P8p1q0O9lj52L7J11o9o9J54Mj54nJ61J1
18000a10q2q2P9P8L5m0r1N8J12l8j15m1P2km0L4M3l3n1n2K8J77Pj43o3J1J36O1j70k1J09m1
17994a75p0P9n2n2QRQ2Q3j17j17N9j5n9R1L0L0M1j08m3J06M8j01K3J73mj53J8R3o3j37rO7
17988b35J0J1J5J5J4J4J3J4j3j2j3j3J9J8J9J8l0l0l0l0K6K6K6K6l4l5l0k9J2Q7J4j36p5P5
17981b73J44nl8L7j1q5J15J14j04M6l9j14P0nj68Q1R5n5J0Rq4O5M6M7j7r3m5J04l8l7J66q3
17975a45j29J20O4q5k3k3K6K6m9m9N2N1k3k3ooLLk6J23O4j85L6J85j48j48J81L1n2K4j05j05
17969c41Q3Q3r2N8J67q3j76P4J26k3m7m8J8J8m7m8K7K7J9K0J9J9r7r7P7P7K4K3j03k8J08m2
17963b05q5O6J16l2o1J4O5j0m7K7N6j9j%j29K1R6n3m7m7l1J19J18j31k4N2n5n5K5K5l1l1R5
17957a99K1o1Q9Q5o5n2n1k0J30p2p1N8N8Ro6l7J12K4n1J5o0m0J09n4n4N2N2J4J5n5n6K0K0
17950a81O2O2j12j12P5P5r9j00P6P6JJj3j3M0M0j46J03J04j47M9M9j35J5J59J0p1p1M5M4l0
17945a44l1M5M4p1p1q5O4J48kj20L0O1O1j08j08O6O7n5n5O9P0o9p0O5O5j03M6R4n6o5Q5j9
17938a52j8R7n3m4m4K3K3n1n2kkJ67J7j32J8L9M0N0r9r9N0k5k4N9O0jjm7m7M3j07l1J18L0
17932a97L1KLo0n9J15J15p7p7M8M8k6k6o3o3P1P2mlQQo7o7M8M7k5j00m5J05Q7J1O8q2n8R1
17925a21j7j66J1J2OJ56j5j63%P4n1n2J31J32r3r3RRM7M6m2m3j9N6N5r4n2R8j5j5M6k9o9Q0
17919a81J9J9J21k9p0o9k7k7m1L3J96M6j28K1L3m1k7k7p3p4J03K8j6J32m3j18O8qo3Q6Qj42
17913b91K6K7JJKJM6M6k9k9J5J6J5J6j4j4K4K4m7m6P8P8o8o9k2k2q2O7R5j55m4J06N2k3j7
17906b36N7O6q3p8P3KP7J3j37L6L7r2N7J1J1M6M6k0j9j07M2M3j08K9K8j37J13P9j70r9N1J16
17900b53J16n0m9J0J0K5n1o6Q3j4j5J07m3q9O1M1j08k3J25j0j0M1M1n4K1L0j19OQ0Oo9l5J14
17893a41M0j10q2oO6O7j0j1K3K2lp7j17J33R8j52Q9Q8j65j5J70p9o5J0k5N1P4p5k8M7N1N1
17887h1o9o8rrM3l2q1O9J35j13j19J31K6j23N2J26kp8m1L3L7l7q0P0O5q4MNL3L3KLp2p3R2
17881b12R2l3l3L8L9l6l6K2K1n3n3N2N3o7o7M1J15j2j62J1Q5JJj5O0R9j51j36J13M1j08K6
17874b64K7k0k0O6O7L5j14p4P5N6N6n9o0J5J5RQJ27j22j25J25Oo8J08L3m6K9n1n2rj0Q3Q3
17868g1r1r2M6M7k9k8M0M0l0l0m2L3J22k7j39J1j7j7Q1o9l1J18J5J5K5K4n1n2o9P9Mj46J38
17862a93J37k04M5J29j20n9R0K7K8k6k6J42pj55oO9q0r0N9L2L2J30k0j44NQ0Q0q1q0k2N2L5
17856a41j14p1J79J41j08r4N5Q7o3o2Q6J2j37n8R2Q3o7l4l4J6J6R3j57k5J24L3L4J2j38p2
17850c12P7N9N8J8J7j08j07N4N5PQO0q9n2R8j06j06J71K1m6J03o5o5N0N0j24K4J87o2j93N6
17844b62J92n8j10L9L2L2l3l3OOl1l2O9P0o5o5J20l0k0k0L4L3mmq7q8L7L7K8K9J22k8j18L2
17837a70J07m3r4N5l8l9K1K1K0K1o7o6J42qo8o9o5J84J60j86q8J61j2j62O2O2l4l3L1L2N1
17832a12r9O0O0J3J4k8j76O0O1j17L3J1j39J30J29j11j12O3O3J2J2J1J2m3m3o1Q8J10m0N4
17826h5N3j01j02L3L2n7R3j15j16J12J11o2Q6K5k25J5J64n0n1L3L4lkq7O3l4l3J44oq4O5J9
17820a31j31O2O2k2k2m3m3L2L2NOlmQ0p0j16L3J62J2n4R7q9q8J05J04k23p4J72p7j06J42j3
17814b03j3l0l0M5M5j1j0K7K7m9m9P6P6OPo8o9M3M2M2M2m6m6o6Q5K4j26M3M3mmNOr1N8O8q2
17806a87p1P9O9q0l7l6J29J28j31j31N2N2j27K3R7n2K8K9n5n6N2N2k2k3J3J2k5k5N4N3P3p7
17800a40p7P2K6j24Q2Q2n2n2j5j6j5j5QQQPK5K4Q0o9n9R0K2j28q3J66J00m9m3m2K2K3l1l2
17794a97POj%r4N5Q1o8K5K5n4n5K0K1K1K1N8N9p4p4J45nm5J05J9j28M0M0m4m5JJ%Jl1l2o9
17787b65J80Q7k59k4K25J0j39L5L5n0n0K5K5K3K3j07M1J16l3j58rJ21k9k8J21M7j03L8L8j47
17781b11KJ37j3j08M1Mj45oJ43l4l4J53Ll4J14n4n5K8K9j8j9p0ML8j12N7K06K5j23K0n5j56
17775b43oP0P0O1q9K0J69N7j92q5j0M6M6k4k5RJ0K3j26RQ4m3m2J00R9k6M7J8j30j54R5P1p8
17769a69O0N9n0n0K5K5k6k6kP2Kj47k8J22Q7o2r0j6O7ql6l6L0K9L0L0o6o5J4J4PQ0N3r6L4
17762a33J09p5j50K7K7k9M5M4j05l1J18J5o0n5J9P9MQQ3j07j08P2P1j3j3n1n1O1O0n4n5j5
17756b63J34O9q0q5O5M6M6L9L7j35j36J8J8p5P4Q6o3O4J38q1q1ool1j06k3J26J4J4K3K3m4
17750a81m5L0L0J4J4k3k3j4j4P5%r4N5N5r4k5N1l9l8J0J0Q5Q5m6m7rrk2k1q4O6J63q7j01M9
17743b24J00K4j45p0Q7J3N5J30j02j03P0p9n5R5l2j06M6M6l3l3J26J25m9m8l9l9M5M5j17L3
17737b34J12l7j00k6R0J5J6J5k7k7J7J8k0k0j7j8j7j8%jL7L6M1M1l4l4L0L1r0q9R0J64j3j63
17731b32qO6j12l6J58Qj9N5p2p3PPJ22J23j03j02O3O2o7o6K8m7k3J26qj57L1J80p1MJ57r1
17724i0j30J9ooJ5J5J5J6p7p7M8M8M5M5K1n3j51kJ26N1L2L2j40RO5q4K5K5j36J14J10k38r
17718c23K41n6n5R4n5j21J28O9q1k3N2j9j8j9j8N8j7o8Q1M9j01k1J28q6j61J15J15l0k9l0
17712b01l0j5j5k0k0J13L7q8O1Q1o8m0m0j1J39J7n7lp7m9J00K8K7r6r7J01m9o7J82ooR1j58
17706b36q3J67K1j29M7M7L8L7l2l3j08j07Q7Q7J2J3k7k7M7M8j4j3m2m2j01M9Q9Q9j28j28J46
17700b26J46llllr8r8Q5Q6j24K6J00m9N3N4q0q1Q2Q2r2r3k8k8J0RJ9J9R4R4j17j17N7N7M3
17694a27M3k2k2j47KJ37j3j04M6J21k9j34J6R0n9q0O9J3J3o5o4J1J60J10j39j45J04J59r1
17688a47r4N6m5m5Q9Q9r3r3P2P2N7r3rqK4K4K5K4j8j8j02M7k0k1j1j1L5L6lkL4L5r0r1Q7Q7
17681a21q7q8O2O2o2o3J05J04o9p0J11J11j13j14M5M5l0l0M0M0l4l5J%JJp6p5R9R8j5j5Mj46
17675c14qJ42m1m2J64q5r4J55J9j30M4M4j12j12J12J12n7n7k0j9R7R7k8k8O1O0j4j64p2J78
17669a12L8j12K6K5n0m9RJ59j%q7q8L7L7k7k7J41rj48JJ25k4j16L3R9n1JKo4Q5J5j34n0R9
17662b17K5K4n0n0J21k8o6Q4m3m4J01J00j85l6N5N5qpj7j7R7n3j24J25R3j55q9O1M9k7o4Q5
17656b05Mp1J18l2j25J24M0k09J58J59j87O2J30j18q4O5j0j1n2K2Q4o7p1P9J22k7j47KJ19
17651a28M5k9k9k4k4K7m7n7R2k9j04j2j2N7J31Oj44j8J30J5n9J5R0K0j31j16J33M9j00jjK7
17645b28K7k5N0Q1o9J0Q5j9r4o6Q3P3p6k5N0n5n6J24J24j05j06P0O9j18j18O7O6o3Q6J6j33
17639b75lP2J2J1R1n9q6j2L6J11M3j07p5P4j4q9J22J22n7n7l0l0l0l0J7J7K6K6q6O4P3p7p1
17632b71P9j5j5MMLMjkN0k5m4J05P3p7j50jJ64J5r2r2j6J34%p4J01J02o6o5J0Rm8m8P7P7n0
17625a41n0K6K5j7j8j7j7m7m7P8P8n0m9P6Kj8J31Jj47L7L8j35J4L8l8J5J4J7J7O8or5N4J22
17619d1j28j41J09M7j03m8J01N5k1j0O5J8J7k1k1k1k1k0k0k0k0K3K3K4K3j6j7ppq6O3J34j14
17613b01j74P6J88L8j90m1Q6J2j6N8J2J1m5m6m6m6O1O1j4j4jjK2R7Oj44P5P4j23m9J28k3l2
17606b01J18j50j51J67J68j58q4J07m3l8J11o2o1J78p1r7J53Pj44O6O6j9j8o7o7J08J08q2
17601a56q1M9j00m1J08M7k7M4j06m0J10N2k3L8l7m5L1j7j7K6K6O4O3j82j83R1R2L0L0qpM0
17595a29M0q5q4M9M9k5k6j4j5O5O4n1K3P5p5j03M7J21k8j29K0M8k6m7K8j9j9R5R4q0q0k4k4
17589b65N0N1kjkkMLkkM4l1q2O7O4q5p6P4M9N0o5o5l7l6Q8Q8m0m0p8p8R0Q9l5l4L1L1L1L1
17581a23nnO1O1o5k15J0J59m3m4MLk4k4J4J3O4O3j11j11J04J04p0p0L4L5L4L4p6p6O5O4k02
17575c38M7K43j05j59R1MMK0K0j8j7O4O4j10L9R4j55p1J79m4m5M6M6p5p6%jJ11J12o3o4j1
17569a68j2l7J13J03j47r0N9R7n2j27K2J12l9j22J27k1k0R5n5j29J21k0j69J48J48k42QJ45
17563a52j03NJ55p5p5J03m7q7O3N4r6K8K8J8J9o6o5N6N6n6R5L2j18O7O7q0p9JKK0J70j3j61
17557b34J8J9k9l0r1N7J89o1o6Q2N7r2JJl8l8J08J08j91m2J20k9M9M9j65j6J66J6p0P8kj51
17551b27l9J10O7q2M9M8l3l3l3l3lmlmQQn4n4R4R4K5j24n1R9OOJ9J9l4l4q8O1K4j25N8N8J1
17544a94J2K3K3m0l9N6N5n6n7R2R3p0p0L1L2j40J0P9P8p3p4J4J5NNO8q0m4J06p2p2R9R9j13
17537a99j13J73J72j55j57Q0P9klm0m0m9m9N9N9L8l7q9O1Q2o7o3Q7K0n5M7k7q6O4N8j6p6k
17531b46J07m2o3Q6L5m0N3N3o4o4K7K7m0m0P9Nj50jN6N5LKm1m2O6O5K6m8j01N0Q7o2j07l2
17525c01J52Kj95N4J53MK3n1j65Q5J15l4l4M0P3jn7J9l8l7Q1o9p8P2R7n2k2k1ooj0j1L3m2
17518b27k1J28l2l1P8p2r7J51J15j35q2O7N7j8j07M3L3m1N8N8n9n9j0j0k4N1Q0o9p0Q0K3n1
17512a93%%M9M9k32J8J98n2n4R5n4n4Q6o3n3R7Q8o2l2l2Q9o1m1J07K4j26M1M1noj3j2j3j3
17505a89M6M6j9j9j05M4J20l0q8q7K7K8ppJ23k5o5Q5N6N7kj51k6J22r6r7Q1o9k5J25n3n3J45
17499a08nm5m5K6K5M4j06p7P3P2p6p7P2J35j14p7J72k4j73R0Q9m4m4ooO8O9J6J5j08j09j0
17493b88j0J15J15m6m6K8K9k7k7J1J1JKl6l6N7N7k7k8Q2o9j34J16N7r2QPjkkjNNONl7l7L8
17486a91L8mmmmM0L9r4r4J26k4k3J26n6n6l7l8o7Q2klQ2Q2n2n2J29k1r5N4m7m7L6L7%Jj0r
17479a62O1q9mnllllN1N1q7O4Q1j67k7J22jjO5q5q0O9P0q0q0O9J4J3K3K3n2n2j7j7k6J23n0
17472a95n1L4L4J5J5n9o0J18J17j07j07R3R2J8J8p3p3KKj2j2k2k1J62J2j72k2J57Pj23K6J67
17465b0q2j41QL4L4l1l1L2L2k4J26M4j05m9m9O4O4j13l7R0o0j15J33K7m8R8K3j62j4O5j0K9
17459a88K9K4K4r5r5P9Q0l5l4LL%%n6R3N8r2l6L9m3L2Q7o1q9O1O0q9n5R4J01n0j18J31J67
17453B9q0j33J7rrK3K3n2n3L1L0K1K1M4j06j03J46J51r8k23K7K19l0j33J7L8L8J7j33K5J74
17447g1n2j27J3J3QQLKq6j1J39j0r0O0J47kl3l4k8k9M6M6n4n4n4n4R4R4l1l1L6L6l8j12o2
17440c18Q7R2n8l6J13L8j11q1O9J3J3onnnK3K2j4j5o4o5J08J83k0j69qO7N4r4k0J29k3r8Q0
17434a24Mj75k7O0N9N6N7o9o8M3M4q2q1Q7Q7J2J2n5n6O9O9p6p6kP2K1j29j2O2J9n6r7N1M5
17427b56l0K2K1L3L3mnK7K8m8m8N8N7o7o7L2L3m3m2O7O6o2o3J16M1q0O9K3n2M6k9j46p2N4
17421b88J29N5r5j00M9J14l7j3j3m6K9J43j07j78P0J78K9q5j1O0j5o8PL5L5o6o6QRk7k7N2
17414b40N3n7J7R7n3%%rrk5k4J52P7j91m2J36O1j18j18l7J12Q4Ro6RM7j04k3J25q8q8J46P2
17408i5j11L7M3j07MJ54k2r7P6P7j02j03J5J5k2k3L7L7l8l8L1L2ooJ1J0M3M3rq5q9O1O4O5
17402i8n1n1J3J3k4k4L5L5K6K5K4j25j54R6M2j07K3J73N4r4m9K7P0mn8R2J49r8j67j9N8r2
17395b60L8L9o0o1O3J37k8j78M1J91K3j27M6M6j02k6R5n5o9No1J4J99N0j80l0R1n8m9J00J9
17390a47J8rj0n3n4K1K1J2J3l9L5J06m4j11J38J4k34O1K10p6p7O4q6n8R1p7p7J08J09j5j6
17384a62p9q0R5R5qqj3j2R3J9j58qM7j03P5P5j29K0Q6j63N6K05j27j28J72K2o6J0O1j3j35
17378b61J5J31j8q3O6K8K7Oj44n9Q9K9m5N3r6r2J58N0r9M7M7q9O2J03m6m3L2m3j17K9J78R
17372g6j40p4P6P6p4j6J33m2j18L3L3mmq8j2J59Rm8K7k4k4NOJ0J1n6J9L9j10n5J95J20j29
17365a43o4Q5r4r4J27N2j86O3K21k9j27K3j01k7J49%j3j4J5J4j2j2j1j2K1K2n3n3k6k5R9R9
17359a06q4q5M0M0l4l5M1M0L2L2m3m2qqL0K9l8l8l8l8J16J16n9n8k6k6M9M9o1o0O3O4mmmm
17352a62J6J5k2k2L9L8l6l6qql6l6k9J20M2l4k4k4q4O5J10l9j70P9J44no7Po9OJ0o4K0K0J1
17346b33J0N7j9j07M3J67J7j07M3J0j39L4L4mP0M3j07N6J32j03j77llJ6R0M4j06l6J14L9j11
17340b36j7j7J00J00p5p5J06J06j13L7L6j14k1k0l7l6oJ45J3j36M1M1r5N4O3q7j09M0J20J21
17334g1o5o5J0J0m6m6L5J84j7j66l3J17l8l8RQooR4n6j03J45O2j88J57J55j82j83R3R3l1l2
17328b00K6K6P2p7rqJ9K0p6p5R9R9m9m8m8m9Q2Q2m2m3j6j6j6j7L3L3L3L3p3p3N2N1J%J9j30
17321b85qJ42k6k6kkkkMMMMO9O8n6n6l9l9n7R2J49%q1q1L9L8l7l6llK4K5K1j28q8J61J49j00
17314a64o9Oo3J2K25P5k43j69J43O8p6P5P4p6l9L6j6j6n4n5J27J28j4r0m8J01J0o5mmn4R6
17307a43pj56QJ57M4l1o0o1K2K2k0k1k1k0P1P2j23m9K18l2j09M2j0j0O2O1m6m7J%p1Q0P9p0
17301a68O3O3q4q3N4N5q2q2M5M6j2j2mP1J0j40m0J09K0n4K1K2J6J7opL1L1k4k3O9p9j71k1
17294c49J40rr2N8J60J1q6q6J18M4j42QM5j04NQ0nmRQ5O7j82j53J96J29j20n0K6NNl1l1Q2
17288a71Q1l6l6l6l6M1M1MLl4l3N3N4o2o2J%ooo1Q7Q7o3l1l2K4K3J9J9K7m8n7R2J3o3Q9o1
17281a76j35J15J11l8o4o4Q9Q9l9l8l8l8nmO2O3j46p0J67J8p5P4RRK1j28K3K2r7k3J41rj01
17275b75M8J04j45l9J12rq4M8M7o0o0k9J20J30k0r9M9J9J8qrp1p1O1O2r5N6Q7o2q1q1N3N4
17268b30N4N4n2n1J1J1j4j4K3K4LMMLkkkko5o6J09J08p8p8M6M7j4j3L8l7r0O0k9k9QPPPj1
17261b51j2O4O3m9n0K6K5k9k9P1p9n3J97Oj43R2R2m1m2l9l9L6L6k7k6N7N8k12o2J22k8l1J19
17255a78qq2J8J9J3J4l8l7J30j9j25K5R0n9JJn9J5J07m3MP9p8p9J44nn7R3q4j58O6O6l9J12
17248a51J07j43M0J15j23j24N8j8r0N9Q7J3j7j7lJ47Q7k60k48K01K28k0k7k7l0l0M5M4j06
17242b03j06P2P3l2M3R5n5j05M5J17M3n1n1n2n1l4M0R2n7j06M3J14l6m1L4j7j8R8R7j27j27
17237b63K9K9o0R0m1j15J62Q7j76k7J03m7qJ41q1q2J41O7j50jK1K1Po8j27K3J05L0o6RQ7Q7
17230g3o7o7O6O7j54mJ31j18n1K4n3R7J06m3j14L6N0k5K6K7J0RJ0J0o0o1O5O4l7l8l7l7L4
17224b07L4J28k2k40r0J83L4r3N5N6r3r0O0Q1Q2N8r2j00M8O5q4q0O9O2j3L8L9k3k3L5m0j92
17218c55N7J76p2J6J5%Jn3n3O0N9n3n3k6k5J15l4p2P8M1M1j1j2k4k4J3J3M1M1L8j12JJj7j8
17211b07J13l8j08M0N7r2m6J04k2k2J18l1n0R9j3j62q9O0J04m6j28J21J02m7m5J05k7j75n9
17206c84J90O3q7mlK4K5opm4m4N1N1q7q6L4L5L4L4k7k8J0RM0M0K2j29nJ45J3J4PPl0l0m7m8
17199b48L1L0J60J0j92N7L3j17M5M5j1j2P3p7n7n8K1K1j3j3J00R9j0j0M6j03n3R7LLp3p3j0
17192b56j1N6N5l2l1N0N1j2j2j2j3Q1o9n3R5m4m5O7q2j02J48j5j5J37j2j67Q2K6j24j9J31
17186a47%%k2k2J6J5nnnnllklK1K2K1K1k2k2k2k3j3j3J42j07j67Q2J22k7O9O9n2n2J4J5k3
17179a36k2J8J8o9o9kkj5J35J01j49k1J29j08j08J56Po7Q2j23j23J43J43o9o9K6K5l6l7N0
17174a92N0J2J3rqr3N7N6N6l7l8n8R2j30j30R0Q9r2N8O5q4RRJ3J4m9J01J28j21o0Q9K4n0r2
17167b18N7Q9o2o1Q9K7j21j18L3J13L8p9P1J9j30mP1mnk5J25P9j70j04M5K6K6M9j00o7RQ0
17161b22J55M1j09k0k0j9j8k8k8R3n6j21J28R5n5K9m7q3J66R7j53J0J61j19j19O6qo1R0N0
17155a05r9K7J02j36j36R3R3l5l5M0M0j08j09J65J65r0r0L5L4J1J1o4o4PQm4L1J82L3j03j03
17149b44J4J4J4J4K0K0l2M4N1r8n2K4l1l0N0M9j%j%M5M6J4j35l3J17L3j16J1J2N4k1j30K0
17143b58Q9o0llJ8J68Mj45Q1Oj04J45m0j89P5P6rrm5m4L0L0KKklL4m1q8O2J23M8j25j25N4
17136b46N5N4N4m6m5J2o3j17J31P1p9O4O5p4p5K6m9q9J61J47j02l0J19m0l9l0l0JJJJj5j5
17130b21j5j6J8J7J8J7p7p6J47J48j19j19J06J05n4n4p9P0J19j31o5Q5j00j00Q5Q4O4O4j11
17124a90j11J55J54j67j69J16J16rql1l1K0n4l5J13L5j15qql1J18K6n0LKPPL8j12p6P4J02
17118a19m8l1l2m1m1N5N6m4J05Q1j68j06J44P8p2K8K8j2j3n0m9M6M6J02m8j30K0L8L8l0l0
17112a99N7N7o7o6K1K0K4K4o3o4N1N0MMN6r5o6Q3R9n1m5m5J5J6k1k2J7J8k0k1K9K9JJr1N7
17105b03N8r2N2N2q8O2J7j32K4K3L1L1J2j38l3J16J3J3J38j1j32J7Q5o3r2N7m2m2N4N5rqm6
17099b21m6K5K6O3O3o0n9J03J02j34j34J02J03q4q3j2j2QJ58P0p8p2p1j9j8P5P5l7l7qrK9
17093a92L0k7k7J0J0N5N4j10l4J13l6nnp3KJ31j9l0l1l9m0L9L9j9j9L2J07M6j04j26K4qpM4
17086b15M4L3m2q0P0L2j17N5J31p4p3k8J22L5j15K2K2p7P3Jp4M0M0L0L1n7n7M3M2M3M3p4p3
17080b04Q2o7j12L7l5l5J90o0k12J37J64J4m2m1k2k1k2k1L8L8R0J5r9N1J4j37JP6j06M3Q3
17074a63o6k9J21O5q5j3j3j52R7K37j12k01J49P5j75K7J02m5L0%j49q6J64J02m8J4J4q0q0
17068c00JJ50K5j26n0R9J13l5p4P7N8r1q2O8ONJ5J5k6k6k7k6llL4L4o0o0K4K4n8R1J01m9j40
17062b96QM0M0L9L9l6l6k4k4N1N1l7l7J31j9o5Q4q4q4j6j7k5J23m3m4R0R1m0m0kkn3n2P3P2
17055a44k0j9J7J8m7m7P8P7k4k4k5k4k8k7M7M8k9k8O6q4j7J33l5l5mmL4L3m4m5ppJ7J6QPN8
17048a11r2j63Q6K04m6j64Q5K3j26L8L9J06m3j14J34Q3j66j9J29n7n7K7K8oonoK3K3m3m2J8
17042b20J68j00j00J32j7r2N8K1K1ppm0m0L5L5ppn3n4Q5o4j30J20R5n4M6M5j8j8j9j8KLKL
17035a94l9m0q6O3J25J25m0m1k8k8l8l8P0p9nJ44q5q6R8R8L2L1j03j02R6n3o3Q7P0q0J4J3
17029a62j3j3j3j3m4m5J30J31j01j01P3P3o8o8l1l1O0O0L3L2j23K6J01m9pqj10M0J59J0p1
17023a43p1n5n6k5J25L7j14j0j1PJ57L2j17RRk0J31O4q6n7n7k6J24N0j01J6J6M4M5m2m2mm
17017a75k4k4O1O0r4N6O5q4n5R4n1n2K18l1k05M4m8m7N1N2o8Q0j2j3P9p0j17L2J19l0o2o2
17011c13N0M9l4l5P8p2LJ52q5q4M9M9L3L2m2m2%%J25j25j21K28J46k01j6J33r8r7M6M6k9k9
17004b04N0N0k5k4l0k9M6M5n6n7n6n7Q0P9MNMNJ4j36J00J01j77k8J39j2l9J10r0r0R4R3m2
16998a33m2N2r8p1P9j5j5J6J6k1k1L9L9m4m5J20k9p6P4Q3o7K7K7n4n4j7j6O3O4o1o1K5K4K4
16992a68K4l1l2l2l2M1M1l3l4KKJ31J31j39o5J17l2q2J67k4r9Q3o6k11L8Q3o6M3M2k1J28L
16985i1j46N4N5l4l4Oo8m5J04P3p7m0J10M5j06n8J6R5K0r9k5M7M7k1r6l7J13J17l2j22K7J02
16979a00m7r9N1nopqK9L0qqO7O7m4m4L1L1j25j25m4J05J72K2j48Kk5r9P7P6l3l4J35j4j52
16973b80kJ28k1j04J45Nj45P2P3j55oJ17l4K3K3j%O2q8j50J00J74p5r6N3L8j11Q0Q1n3n3O
16967a94Pl0l1j7j7k6k7J43pr1N9K4j25N2N2o9Q1N5N6O5j84j10J40k2k2O8O8l9l9n8R2J6j32
16960b62Q5Q6r1r1N0J99m7m8QRj25K5O5O5l5l5KKLLl4l4J3J3q7O2J71p9r7N3J28k1j01j02
16954b47O3O3j2j2ONONm2m2L2L3q9q9Q6Q6rqqro2o2J22J21j40J0J12j37n8R1qqM4M5q1q0K1
16947b52K1m4m4n4R6J78J03j34j34Q4Q5k9k9M6M6j01j00J5J4J20l0j14L6O5q5oJ44lp8m0L4
16941a90Q4o6j36J3O3O3R2n9j65j5O6O5L4L3mmM4M3j31j31J19J18j06j07K2K2n4n3J12J11
16935a17p2p2J16l2k8M7KKo9o8O8O8n6n7N0N0k1k0RQ4J1j39l3J16n7n7L5m0j6J33P5p5n7n6
16929b76N0M9p5p5J21J21o3o4P6p4p9P1J27N2j26j25Q4J0j16L4J19l1j05M4J14l5o8PJ28k1
16923a26ppk3k3k3k3L1L2L1L1k3k3k4k3L9L8j35j36J49J49l4l5K3j28kJ47j17j16J52Kj0r
16917b23k8k8R8n1L2L3%%%%l1l1l1l2K7K7K7K7jjR2n7o6Q4k5k5J30j18j19J31rqJ7J6r6N3
16910a86l1l1j3j3K5K4n2n3J16l4m9J01K5j23pJ42N0M9p3p2KLm1m0M4M4p5P4L7j12L2L3nn
16903b14q4O4J40j0l4l4l4l4j3J36O2q7nmm2m2l8J10L7j14OOq8O2N3N3j2j2L9L8l6l6K1K1
16897a25j7j6n7n6O8O9l8l8L7L6l4l5M0L9n8n9J6J7JJl6l6R3R2l3l2m9m8P5P6p5p5jjL6L6
16890a87l9l8K8K8rrPPLKL0m4r6N3J51%p3Ll8l7R2R2J7J7n7n8n4n4K0K1M8M9q1q1R3J7j08
16883b85M1J41rl9m0ppj2j2P1mn1R9L5m0j2q6j08M2L3m2M0M1L5L6m0m0L5L4n1n1O5O4M4j05
16876a85j11M0R5K1POo9Q0O1j88J7J7r8N1J25j24K6K6l2l1K2K1R4n5j03M8P2p7N4N4o7o6R6
16870a73R6l8l8K4K4n4n5J7J8p2P8oolkkkqrJ48j01j42J08P4p6J8J7RQM3M2o0o0p6P3J38j11
16863a59r9N1LMJ01m9j52R8J29k1j08j08J35J34j8j68L1L1J2J2nj56L2J82j17j17P9P9l0l0
16857b24j04J44K32j15j65Q3j6j66J06J05j50jJ68q2M0M0m7m8Q2o7l0J19l3l3q6q6N4N3J6
16851b11J7j2j1jkm8J02P4p6q7O3k1r6K4R9N8r2j02M8J32N9p3p3q3O6J20l0KKrqrqm7m7j03
16845c83M7J80L1j23K8K0K1Q6o3j04M5P9p2o5RO8J43nj55j6N9j16m1J27k2o7Q3L1m3N0N1m1
16838a58m1kkm0l9K8K9K8K9kkl5l4K0R6N9r0q9O1J8n6k2J28Q5o3j8j8r0q9P3P3q9q9J41J41
16832e9r6r6J0J0ONk8j03KJ51J27j22k4J26n9j33K9J04O9q0j04J45K0j30rO5jjQQm5K9J06
16825g0j44j18J32P8j71O6O6j18L2J33j6m2m3r9k3R7n2lP2K0K0k2k2N2N3m7m6m7m7O9O8oo
16819a84jj%jm4m4Q5Q5n2K3Q1o9k26K3K03m5j13J37J3o1P0q0q5O5RQJ11l8j39J1qpO1O1K3
16812a29K4o4o5O0O1kkjkl2l2r4N5K01m8j73P6l1j82M9J99Lj47K9J05j%o4k14o9K79J44j05
16806a72o5J0J9R4N1j99k9K20K7j22q8q9J2J61M4l1K9L0n1n0NOl3l2N7N8j3j3nO9J10l7n6
16800h3n5q4O6N5r6r5N5J02m7n3R7J12j38j37J11Q4o6L4L4j8j8k2k3K9m6q8O1J8J7J21l0r4
16794a97N4Mp1O9O9o2J4O4q5p5jMMl4l3O3j1o3Q6J00m9k2k1p9P2J69q0l9L6j21K8J95n3j12
16787a77l6l6J15Mj46m4J06M9N0j01j01P3P3MMRQKP6M9j01j14l9L4L5j7j7j6j7M9N0k5k6J7
16781b06J7k0k1P6P5j00k6J20k9n7J8q9r0Q9R0o7o7N8N8o2o2l1J18N5r5kjJ1J1J1J0k6k7M8
16774b13M8l6l6m5m5J87L8k01M7Q5o5L6L5l1l0L5L6P6p3j01J48N5r4o0o1lJ46P1p8m6m6J9
16768b02K0L3L4m2m1PQPQqqqqo5o5k5J25Q5Q4k1k1j21K9R5j55l2J18n7n6qpO7O7j2j1K6K6
16761a34q1q1M4M4k4k5J3J3J06J05n9o0j05M5R2n8q8O2l2l1j8j7J1J0J58Rj25K5N9r0P8P8
16755g6o0o1J4J5%%%JL1L1r3r4O7O7j07j08R8R8N7r2jjL6L7j02M7N7r2n0J00OOmmmmo4o3O1
16747b51O1O6O5o0n9J7J6n8n7L1L2L2L2n1n1K4K4l7l6j2J38J11j38q2O7L6j14N4N4n2n2nn
16741b60n0R9O2q8J04J04q9r0J21k8j03M6k2k3N3N2J7j33n7R1j2j2J28k1j83l3R7R8KKr2N8
16735a62O8q1J3J2k8k8j9j8m8J01J02m8K4K3o0o0JKP7P7r8r8P7P6j18j19J06J06o9o9N6N6
16729a46M5M6Nj44M6M5j81l3J07m4L2J81Jj47O7pj06l1mP0J26k3j02M7J02m7j30n5J32j7j59
16723c24Q9J12j37j9N5l9L5P8p2N2k2p4P5n0n1J28k3m3J06p2p1J04m5m5J05q0p9J48kr5N5
16717b01O1q9j32J17J26k4k1k2n0J00jj50k6J23Q2o8r1j6k0k0O0O0KKLKp0o9N4N5L0K9qqj8
16710a98j7N7N7k7k7L6j14j22J27Q5J0P4p6r1O0M6j03onl6M0J23k7k9M6J3j37k8J21M2j08
16704b14j3O2j3q7m5J05K0n4N3N3k7k7L2L1l3l4j20L0J55Nk3k2n8R3P0j79l9J11n8n7K6K7
16698b30L7L6q8q7J28J29m6m6m4m4m4m4J12J12o3o2L4L5n9R1M5j04O4O4q1q2J36j3j26K4N
16692b11OP5P5j49j50J25J25r9j00J41J40j78k8J38j3q7O2J07m3p4p4O7O6o8o8J31k0r4N5
16687a43p8p9J49jn1R8J4j35L8L8O6O7j02j02L2L3r4N5o6o5O8O8opM7M8p8p7J3J3K3K2o9Q0
16680a81mmk1k2k2k2P2P1j8j69J34J33j52p7J27k3n5K0M8k7k7M7k9j04P6P7j11L8Q0o9oP0
16674a50k0j9L0L0l6l5q7O3N8j7j2j3j7j7qqM4l1n6R5Q4J0r7r6Q2Q2j11L9J18l2p1MK8K7j00
16667b39j00J33J34j03M7M7j03PQr1j6J34j5j45NJ79L0j35J4L8L7M7M7k3k4m7j21k0J30on
16661a56Q6o3k0N4j09j09O4q5O0K10o6j41K5K6N7N8l8l9L6L6p8p8PJ57M6k9n3n2L8L8l6l7
16655a91MMq9O0P1q0m1J07J08m2k3k4j5j6m3m4l2J18M3j07%%rrQ7Q7M7j03m9m9k1k1J09J08
16649e5n7n7rJ40Q6j60j99N1J03m6L3L3k3k4L8j11l7J13k7k6j8j7R6R5p9p8L0L0m4m5K2K2
16643b20K2K1MLr1O0J25k5k1k1J15j35j80O8J15l3rrM3M4r1r1J45nq0P0MNQ8Q8j04j05j14
16636c14L6K5K4L4L4rj0O5O6j46j46K9K8J0J0k7k8K3K3K4K3J1J2J2J2n4n4K1K1K0J9n5n6R0
16630b27R0J4J5l7l7l7l6J7J8R2R3j18j18J1J2k8M7K4j26o0Q9P0P1m4m4ppJ7J6J7J7K1K1o7
16623b21PR5n4j90N9J43pl2l2L3L3N2r8r0N9N5r5L8J12j6r2j6N8L9L9K8j22j%l5l5M0M0j7
16617b23j7N8N7m0m0m1m0M6M6q1nJ72K2o0J5K0n5qqO9O8j06j06K7K7K7K8KKLKn1n1K4K3L5
16610a59L5m1m0P3P2n2n2j08j08J16J16L3L3m2m2j6j7p2P7R8n1mP0p2j47Q2J57o8o8J05m5
16604a37p5P4j4q9K0K0J5J5m3m3L2L1k2k2N3N2o6o7k0j9lJ48P7p3p3KP9Q0r8k4J09m0j52R7
16597a76P4p6o6Rj9N5R1n9n9R1j6r1O1r0n4J94J10j39l5l4n1n0NMP9P9kkj29n3J77K7n0K4
16591a71p0p1J60Q5j28K1J01m9j40J0Q0p0k0N4M0M1j0j0M2l3m3J06j3j63m0J09J6J7n2n2j4
16585b67j4M9N0k6k5J4J4j5j4r7N3J33j7PQ1n2j27L9L9m1m1K0J9j8j8O0O1o6RJ37j2r1j6n3
16578b25n4M0l5k7J23J18l1o6o7M9M8r6r6Q7Q8j30K0N3k2K6K6m4m4j7J32P3p6q8J61Q5j61
16572a50j11L8k3k4Q9R0q5q6JJ%JK3K4K3K3LKM4M5j19m4Q3o7j44OL7L7R7R7k7k8l7l8n2K3
16566b48J35j5j40J0N0k5k5N0P0p9j6J35M4k05o5Q4O6O6m9n0j7j7OQ1qj57J7J67k0r5Q1Q1
16559h8o7o6N7N8l7l6L8L8j31j32J44O9j20K9O3j3k1N5k5j00Q8Q8m0m1m1m1Q4Q4p2p3R6n3
16553b06k6J24r4r4O9O9m6m6J1J61nj53p0P9j3j4%%P5P5j21j21J96M7r8N2M2j07j0j0k9J21
16547a42J1J0o5o4J43pj31J9N5N6%%j27K2J07m3r8N0K3K3L0j19L9M0l3l3R8n1j38J2P8p2Q7
16541b20Q8n6n6J04m7K0J67p6k27N0N1k9J21O8j82n6J92n3k04J24J23o0o0qqJ23k7q3O7j01
16535b55j02J40J39j78k9J32j7KKk6k6M8M9m7m6K8K8j5j4n3n2N8N8K6j23L8J88l8j13mlqq
16529b21O3O3o0j35k2J28qpP8p0p1P9l4l5J01K7r9N1l4j08J20J21k02n2K32Q3q6j1j45p0J60
16523a64J1j37J2L9L9mp8N0J99k4r9K8K8m5m4l5l5n3R7N4k0K9L0j3j3k4k5jP4K9j21m1J08
16517a49n3n4J74K4j27K3M1l4M2l4j5J35J5j34L4L4o4o5O1O0k8k9k8k9M9N0q0q0M1l3q5O4
16510b74P4p7r5J54R1n9l4l4j8j8J07J07p0p0N4N5p3p3qpJ52KJ2J2o6o6J09m1j59R1J00n0
16504a72KKqpk1k1J0J60M2j08j5j4n1n2P4P3m9n0L5L4j14L5J60J0j04j03O2O1l1l2l2l1J0
16498b45J0N1K00j17j19O6O5l4l5r8N3J78p1m6m6j0j0K7K7KKJKp4p3N0N1J5J6j00j00M9J99
16492a14k5j75P8P9r9N1O0r0P9P8j29j29R5R5m9n0K5K5POPOk8k9M7M6k7k8J04m6j6J34j00
16485a12r9J49j00k46J03K30j8o6o5p7J72J06j42j02M9r4r3J99J25r7N3q3j57J23J23m6K9
16480a36M3j06j20L0N1N2L4j15n6J93J5j34PJ55r0r1R3R3r1r1L4L4L6L5m0l9P9P9m1m1j05
16474b33k9J46lq6O4Qo7J9n6l7J12N2r8j25n1J99J25j45o9Q7Q7q2q2M0M0L1L1N8r2r7N3K6
16468a74n0LKM0L9l5l5PPPPnnR5n4j41J08J46j04m2J07o7o7K4K4k7M7O8q2q7O3J7j33oO8J3
16461b22J2k1k0OOl1l2P3P3jkQQQQj6j7j7j6o4o3J11J11j6j5J8J7Qo7j44J06J06j44QJ57j21
16454a85m7P1j79P9K29r6r5L0L1ppr1r0J34J34m1m1L8L8r4j9J07m3mJ45l9j88N0N0l4l4j0
16448b08rrj0L1L0kkQQ3Rj39k3J28r9j73Q6Q7q6O3R8n1K5n0j16J33L5j15Q8Q8j39J0J09m1
16442a61l5L9O9q0j47J02J34j15N0N1j16L4P1p9L2L1j46LJ24k6m4L1j20m5J85L6j41J0J29
16436a24k0mP1n3j28oJ42J28j19j45LP0O9R8n3p5jo8Q2R0n8r9k5j8j8N7j8j4J36M0k10n3J95
16430a28Q7j63n4R6k3k3j4j4Q4Q4M1j10q2O8p3p2J38j1M5M5k20p0J99J24q9r0R5J9j61j2J61
16424a23q8j29K0L2L2J0J0RJ0O0N9n2n3j4j5K3K3m3m2J33j7o5RP0P1k1k0k1k0l8l7l8l8P7
16417b26P7j1j1n3n3ppk8J22Q5o6k9k9jkM4M4j9j8mlmmK6K7l6l6J00J00j38o3J20l0j63j2
16411c08O9O9N5r5l1M3j2j3O7qr6N2P6p5o5Q5m2m3J48kj55oL8L7j5j5j5j5L6L5K7K6P0q0j17
16404b75L3N4N5o7Q3N0j00k8J21RQr5r5N5N5j01M8R6n4m8m8J6J6O3q7L2L2j09M1R7n2J3J3
16398a69j13L7O5O5l1l1l1l1K2K2Q4Q4n4n3L3L4m5m6pqMNq9O1P4p5o7Q4rqO3O3o1o1K7K6l5
16391a71l5l5l5JKJ23k7%jK7K7l0l1PPk6k6J2J2R9R9q7q7k7k7K0K0j05M5J42qj45MJ32j7m2
16384a83m1K8K7Q9o1j54R5J4J3L9L8j36J3M1M1o9o8K9K8k6J24L3k16n6J93J24j25p6P3K9j20
16378b60qJ42j4j4L3L3n0R9p6p5L1L0q4O6J9J9K1K0m2m2j2j2K5K5l3l3J9K0O8q1q1O9n2n2
16371b82O9O9k5k4l5l4Q1o9o8Q1j7j7K9L0K3K4j4j4J2J2k6k5L3L4L4L3n4n5j7j7j8j9J28k1
16365a59p0p0N8N8J6J6m6m6M6M7m1m1L5L5L4L5n6n7M1M0L7k12r0J59J01j48p6P3K2K1L1L1
16359a76O5O6q2q1J40j0j96m7R2R3N8r1m8J02M2l3lj53q5J63Rj41R6R6m1m1mmk4k5O3O3p0
16352b07o9J7J8O4O4k4k3j6j6M7M7o8o7M5M5j0j0j0j1N0N0l8l7k2k1M1M1j03j04J82L4j71
16346b82P8N1j00L3L2O0O0r8r9Q8Q9j3j3p5p6P9P8k9l0j6N9J10l9j37J3N0r9k6J24j3j63l5
16340c39J15P2kp8P1P6p3r7N3M4l2l8L6J15l4j07l2J03J03r6r5O0q9n5R3m6m6R8n2K2J73l5
16334a12l5J06m5j42Pj1j2j9j9J8J8L1L0L1L0llJKj3O1M4j06j43J07J20k9q8j2m1L4P8p1j04
16327b90M6l5l5M9M9K5K4J0Q5R9m8j27n3J6J6j6j7L2L3m3m2J1J2J1J2K0K0m5m5o1Q9Q8o1m9
16321b20m9O8po7Q2K7m9R8n1j03M6J05m4p6p6P0P0nnl0k9R6R5o2o2k1k0RQ3O0q9r6N4k1j71
16314c90O8K17o3j38J56Q1j49JJ78K8r9k5L6l8j09l4Q7Q6l3l3K5K5j7j6K0n5l2J18M2j06k8
16308a97J22k5j00K6K6j5j6K2K1l7l6L8L7NMMMm8m8j1j1N2N2k2k3l2l2J05m5j82O6J35j4n6
16302b31R4k7j03M0J14j1q5j5N9O9q0n4R7l5l4k2k2N7N8m7K7Mj45K4J73j0j61K8K8j9j9J2
16296b36J1M4M4N3k1j17L3J27j21j28J22J57r2j04M5R5n4r2N8N1r8o1Q9P1p9J0Q5nojjm9n0
16289b20L4L4r1N8N9r1O7O8j17m3O3q7L0J05K1n4m5m4M4M4OPo1o1k4J26J06j44j34J14L3L2
16283a65J1J0pppok2k2M1M0N0N1q7q7j6j6J2J62l3l4O9q0j24K5J8J9M9M8K1K1j03M8N6r3r2
16277b50N7k7k7m6J04K0K0rrrrKLN8r2j18L1O6O5O0q9r9N0J55Nj57qP1p8pJ43J8J8M0k10l5
16270b93J15q2q2K08N8m4m5l8l8P3P4r7r7O4O5J6J7l1l0M9j01q0J70O9q0j9j8M3M4m3m3J9
16264a77K0m3m2J4J5J5J4QQl0l0L8L7m5m6K2R7N1r8o2o1mmm0L5J24k6j21K8J56OK4K3q1oJ01
16257h0j49q6J63Ro5L5L4l3M3R3n6q7O2n1j26M8M9qO7L2j17n5R4O1j5k5k5j%k9k9q1O8J33
16250a27j15k8J22r7k3J90o0j46J03L6l8J9K0j0j0K7K7l5l6llM6k8j12L7J01K7M5M5j53p9
16244b58J30j9j0O5p7j52M8J23l5l6NMNNRR%%R7n2j19L0O1j4j5O1Qj42jJ50n4n4Po8n3R8J12
16237a32L8q1q1R0J6j21K9J58Qj60j2J09m1MP9n2n1R6K2j05M5J8j33OJ56m5L0R1n9r5N5Qo6
16231a76l3M2nmk6k6M9M9j6j7n4n4M3M3j19J31J60j89n2R7j08M2J22j27j09J40K6m8N3N4k6
16225a38k6nnQ4Qj80l1J00J00lp7n0J00Lp1N0N0o6j40j3J37Q7J2j1j1p3p3KJL4L5L4L4q9q9
16218b80qJ42N6r4L7L8l6l5qpP8p1j32J17J00K6QQr8r9O7O7O2q7j33J6Q9o1J5J63L9j10o8
16212a99Q1J3o1j0j0KKKKppppK3K3K2K3l8l8K0n5j27J22J26j22m1J08N0k4m4m3L2L1j05l1
16205b94J45mo8Q2m5j19M5M5l5l4J0RJ41rj14L6R1j57jJ49q4q5J37j3j22J27J05j45j00J48
16199a59J1j38m8J02K3K3L3L3nmp8p9O8O8L0L1l5l5N4k0q1O8O9q1r6k1J2J2oJ43K8j21j50
16193c49JJ74K5j29K1J51r8n1R9N6r4m1J08k1j71N2J26r3N6J05m3j14L6J7n8P6J51p7p6kk
16187a65J9n6j69Q0J74p4n0R9K2j29m9J01pq1R6K1r9N0O9j80Q1J56j28n3J22k8r7N2kjQPJ3
16181a98J2J3J2j6j7j6j7NMMNk7k7J1J1l5l6R0Q9r8r8J22J22m8j23NJ55q0j55J21J21p8p8
16174b45L7L7O2q7r2N7P7LK8j20j10J39J16l4j33n7J24J24j48JJ91n8j18L2l1l1N0M9k6k5
16169a88j3j2j2j2J1J2J2J2MMJ30N5j91m2Q3o6j4O1J4J5j05l0J87L8m2m1j4j3n8n9P5P6j28
16162b51K1R7n3JKj02M9J13l5j11L9P5p4K4K3q0oJ66J6p1MM6j03k5J24oj54j4O2L4J08o0k09
16156c50J0J59R0o1l2l2MJ54J06k41p2J77l2l1M3j07J1Q5k5k4J7J7m5m6O9P0L4j16n1R9K3
16150i7j26l8L6nnL7L6K2K2j5j5N4N5p0p0NNq8O2J9j30LJ53j5j5ooK9K8j30J9K3K2J21M5j47
16143a82JM4j06J8J67o4j38Q5J0j27K3J89n9k35J5J88L9l7l6K6K6r9r9J02J03K7K8p4p4JJ
16137b37K7K8K7K8J6J7n7j31m8J02N6k0L4L5qqn4n5P5P5j20m6J30j9j44NK8K7Q6o3o3Q7pq
16131b05R1n8m7K8o1o1J15J15j0j0o0o1K0J9m7K9K09l7j76k6M1l4m4m4Q5Q5j14L5J69K0j98
16125b32m9j8j7L1L1O9O9n3n4K2K1k4k5N5N5k8M6k7j77n2R6j0O4J38j1j36J4J18M4q3q4O7
16119a40qj35J6J22k8r3N7L4L5JKL8l7q8O2Q7o2o3Q8M7j02j3O1n1n1K9K8n0n0Q3Q4j16L4L3
16112a46j16k2k2J6J6m3J06J04j46k6K23o7o7R8n1j26K4j2j2J53r6j52R8N7N8J12l8j13L7
16107a53n4n4L0L0M9M9k6k6n4n3K2K1m2m1mnJ26J25r9r9P2P2llm2m1N8r1p1J79jj52m0J09
16100b12N3N4m3m3m2m3O8O8n7n6M6M6M6M6j24j23J01J00p5p6J34j6p9p8LJ52k2k2O2O2p0p0
16094b10n1J98J4k35J46J44j63j64J10J10m4m4m3m4M9M9j6j6l5J15M0j10J%o0J5N9r1N6j9
16088b39j34J16R2n8J8J9o6o6J24J24j00j01M9M8j3J35J7k33j03J46R4J9M8k6j28n4P4P4m4
16083a68m4Q1Qj35J5R3J8J5J4o4o5J7J7J7J7opopJ5J5J4J5q7q6L8L7K7K6K7K6r6r7J71K2j08
16076b31M1J10L5L6l9j33J7J6j33qO8kkLKN0N1p6kO9q0l4M1M1M0M6M5j0j1j0j1l9l9l9l9R
16069b18Qk9k8M8M8k7k6L4L4llooooL2L2m3m3Q2Q2r2r3j1j2J23J22k24p5K22k8j25J25k2j72
16062c06J05J04q0q0PPM4M4n0n0K4K4k6k6M8M9mmr7N2P9p0MJ53k5j74RJ58n9n9K4K5o0n9L0
16056b39J80pop3p2l6l7L9L8L6L6l9l8l2l1R9n0j19L0J46mL6L6r8r8J33J33j34J5Q9o0k2J27
16049b2K5j23q7O3Rj42P7P7j6j6J39j09j32J16M5j04J6J6kkN2r7o0R0j5j5O8O9qqq2q3LLL
16043b52LP3P3jkk8k8j9j9p0P9Q9o1r0O0N9q9o2Q8L2L2k7k6M8M8o5o6RJ0O0O0j5j5k9k9J3
16036a57J4j05k9R6n3j2J38r6r7J82o8j48J02L9l5J09j39j07K42J17k32k7K23l0j80Q5Q5r8
16030a81N1K5k23O6K16r6r7L9j10Q0J55l0l1K0j29L0K9k0j9k5k4R6K3j45NM9M8L5m1q0O8k4
16024b40k5J60Q5j86l6O1j5L7L7p1p1M8M9mp9oJ44K7j23N5N5j10L9J19l1q8j5J0RK3K3j01
16018b20j02P9P9MMJ6J7n0m9j1J39l3j07Q1Pj14L5M7M8K0K0l0k9M6M5p3p4N2N1n6n6J8J9k1
16012a98k1k0k1Q0Q1m4m4K1K2n4n3Q0Q0m5m5M7M7J0J0p1p0N4N4j18j17N8j6K0J69nj55M2J16
16005a06L3m2o5o5JJQ1Op8P1L7l9O5j0j03M7%p4M6M6MNm8m7J21k9j54nP6P7o4o4N6N6Po7n6
15998b80J93N4j96n0J01M4M4k2k1n6n7J9J8M7M7p9mQ2o7j09M0J39j1j24n0q2O8J55Q0m2m1
15992a60m7m6Q3Q3r2r2N8N7j7j7J5J6J5J5n2n2O3O4jj50N9N9m0l9l0l0j7J33p5p6J13J13L8
15986d9L8j42j42L3L3j%l9l8R1R0m3m4J27k2o3o3P9P9m6m5k1k1J7J7j7j7K1K1m0m0L5L5j1
15979a88j0k0k0J16l4j18L1Q2o8R1R1Nj45k3k4K4K3K3K3q2q1Q3Q3N0j00r9N0L6L5k9l0J3J3
15973a99o2o3O6O6n9n9R8R8p6p6Q0P9m5m5M3M2l2l2kkn8R2mj53O5O5j0j0rj0KKM0M0q9q9M2
15966b64J91L1j18j09M1P3P3r1r2M6M5j28K1J68q2j09J40n1n2J32j7k8J22j1j62O0N9j68j8
15960b98J60J1o0o1m1J07J5J4Q4o5j40J0N6N7K5j24K3K3k4k4O1O1j3j4L4L3M3M4k25p6J99
15954a05M9n8n8lkJ11l9l0k9onL1L2p8p9M6M6J1J0R5n4q3q3Q3Q2k8k7k8k7L7L7j06M3J39k10
15948b86L6J86r8r7J42j07j10J38K9j20MLQ8o2JJ51J7j33j7j7M8M8K4K5j4j3l7l8m7J03j2
15942a65j2M9j00m9K5m0L5J07m3MP8k5k5k1k0kkkjJ9K0J5J4K3n2r4N5j4j3R5n5m9J99J0j40
15935a76k4k4j27K3J27k2q7O1l4l4J43oj28K2M3M4O5q5p1J79P8Mo1j36r2N8M4M5j9j8N7N6
15929i5p5p4R9m9j25J25J2o2R9K4n9n8k3N1O1q9k1N5LLNONOJ0J0RJ0l4l5QQk4N2K8j22m1J08
15922a89R6j53p2J78j5r0J08L3r6k2k4k5J43on0K5k7k6M4M4k2k2j9J30N6r4k1k1PPNNMNJ3
15915i1J3j12j12lkO2O3R2n7j5N9n6n5K3K4M8M9j28n3J04m5m5J04K3n1N7j8j46J04J51r8k29
15909c40J9J23k8jkO4O4q9r0L6L5J8J8nq0mJ46J7j33K8K8p5P5O2q7JP6p6p6N3N4j4j3j3j3
15902b22N0N1o5o4j7J32O7q3j13L5J02m9l8l9P7P7k4k5rrj74P6K09m0j54mK1K0m9m9J26J25
15896e9j02j02J18J18n6j30o4Q6R9j51p6J74M7j03llK6K7m8m9O3O3o2o2J10J11o3o4ooooK
15890a77KKKk5k4k5k4L1L2L2L1qqpqn0n0j9J31O1q9p9P1K7K6l8l9K4K3K4K3j2j2j2j3nooo
15882b00J1J0N8r3M0L9m4m5RRRJ0L3L3n1n1Q7o4p2P7J16l4o4o4L5L5L5L5q8q8L6L6l6l5Q9
15876a87Q9k8k8j22K8J13l6j02M8L0L1l5l6k2k3QJ58J0j40o6Q4J41j0r0r0R3R3l1l2ppL0L0
15869a06m2m1L3L3kkJ2o2n2R7O0q9o9PL4L4p3JR1o0p3P6O2j3m6m6L4L3m9R9L5j16j36J4M5
15863b77M5Q8Q9m6m5R1n8j38J2O8pK1n4q2O7J42qr2j7m5L0O7q2qJ42J7n8ooRRj5q9n2R8N0
15856a40k3n2n2J18J17q3q3Q7Q7o3j38L5J85l4j84lP2o0J4K9j22N1J25j53p7J28k0J2J61m3
15850a09j93j7N8J24J24j45j45L3L3J%j7N8L4j15l9J10N8j6N0N0p9q0O1O1n4n5n5R4J0J0L5
15844a15L5m0m0j9k0j9j9k2k3O2O2n8R3M0l4J18l0k25K3J01m9o1J3J8R2J9j31m0L4l1M3J03
15838a20m7q9O1pj56K8J77r0q9N4N4m3J06K6m8mmlmr4k0J47kn0m9l3J16Q9j60k4J25Kp2o4
15831b87J2L7L7J8n6m3J07O1j5PPKLl4l3l4l3m0l9Q5Q5k4k5M6M5J2o2o7Q2m9m8L6L5K9K8j08
15824b23M1J65q4j42o7k8J23N7r3J6R1ll%p5n2R8R6n4lP2j03j04P5P6%JJ%n4n4K1K1J9K0l2
15817a81M2J06m5j22m7J0J0J5J5n3n2P3P2pqK9L0r4r5Q0Q0oom3m3Q6Q6q8q9K2K1J7J6K0n4
15811b03l1J18N7r2o4o3n6R4N2k3O6O6j4j3k5k5k5k5k7k8nP0O7q3o0o0J2J62Q6o2k9k8L2L3
15804a26mp8n0J00l3j08P6J51p5p6N4N3m5m4qqL3L2j9N5K7j22l8J11j21m6K01m7j33J16M9
15798a23j01LP7m9m9L6L6l3l4J3Q7N5r4JKqqK6K7K6K7o5o5O0N9opm3m4N5N6o9o9l3l2M2M2
15791b02n0n0J24J24p9q0j0rM2l2r0O0R4j56L5J84o5o5O9O9m0m1M9k6q2O8R8j52j00J49J2
15785a52j38k6J23M9j01l9J10K1n3P4P4n4j28o7Q2Q7o2j06M4K24k5j43OP3jm0l9L1L0l7l8
15779b21Q7Q6p4p4%%j9j9J8J9l6l7R0J6r9N0N0r9K3R8k8k9K1K1j7j7nonoM4M3q6q5R4J9l2
15772b15J17L6j13m5J05O2j87o8J80Q4j65n1K3N1N1j19j19J17J18j50jJ23k6k6J24O1q7NO
15767a09j8j8K0J9p2p1N2N3k2k2j2j3q1O9J07m3n3n3O2O2qpK9L0j3j3qqj00k6J00m9j08M1
15760b83J10L6Q2Pj79l0J70p8r8N3L0j19m0J10J07L3m1m1k8k7RJ0k7k7R7R8n6n6K3K3m4L1
15754a45Q2o8j85l7J35J35Jj48r5J54J31j18q8O1N1k5K7K7n4n3n3n4R0R0OON2r7r7N3j2j2
15748b40P3P3J1J1q9O1R0j60j17J32j1q7K3n2n5R4J29N5l6j12n4K1J1J1J5J6p9p8J33J33l4
15742a12l3jjK1n3o3Q7jp7P5p5j44J05N1k4J06m2l9L7r4k0J99M9j49%J19l1j77P2J41j09j31
15736c14J19K5K5mlrqO6qj18L2Q0Moon3n3L4L4l8l7J5J6R6n3j56R3J05m6J9n6KJ51q6j62J05
15729a95K9o2J2J7J7K1K2lklkj5j4j4j5LKKKNOl2l2L7L7P4P4p0p0o1o1jJ48J2j39O2O1j12
15722b60l6J68K0j63j4M7M8l1l0K7K7l6l5j1j1N0N1m7m7O1O0Oo9n4R7J2o2noN8J32M7j02r3
15715b01N7JJM7M6p0p0M3l1j15L4qq2Q1Q1o7o7M5M5opN7N6o9o8M3M4m0m1J22J22j11j11P6
15709a63P6j5j6j08M0L9j11M5M4m1m1mmM6M6RQlmn5R5N7j7o9o9l8J12m4m5O9q2m9J01K6m8
15702b13pO8L8l6JP6p7j52l2J17O1j3n1K4R6n3m4L1LLk1j70P6P6k1k1k5k5J19M5j85O5J76
15696g1p2o7Rk1k1J53Mj63j4np9J13J14o7QN1j00J9J9r0O0J73p6j24K7l4l5O9q1PJ57Qo6J13
15689h2l7k20L0J29k1J6J7J3J4q6O3J16j33o7Q2L6L6K6j22o6Q4Q4o5o8Q2L0m4J3J3RRp4p4
15683b57O3O3J9J9o7o8m5m4j2j2J64R0j65j5k2k2J75K4j48J01L5j14K4K4j8j8K6J01M0j09
15677a68o6Q4M6j03n0J00N3r6J2J3j48KJ87J13r7r7M3M3r4r4P6P6n2n2J93n6k03M6J56Nq1
15671b09q1M0M0LLK6K6o1o1L7L8L8L8p1p0N1N1J08j40q5O5k2k3M9M9l3l2P9P9j1j2m9m9nn
15664a99nmK5K6j2j2RRk8k9L8L8%Jn6n6L2L1j8j9k4J25P5p4j9j8R9R8j87j88M9N0N0M9l1l1
15657b06K5j25J8J68m5j94J4J64m2m2J09J09j28j28R8R8p3p3J80L1j81l1N8N7NNn7n8J05J04
15652c5r8r8J4J4O7O7Nj45q0J69qj57L9L9pqO7O7n7n8N7N6o8o7M8M8O7q3q4O5k8k8L9L9l5
15645a77l6J4J3k3k4j1j0O4O5l2l1L8L9k1r6j47KJ87L8q6O3N8r2J2J1o3Q6Q6o4j2j2N4N3r0
15638a44r0K6K5N9r1r5N4N2k3%Jj6J34l1j80k9J21M2j09LP8m9m9J06J05p4p3K8m7q0J70J03
15632g3m7o4J1j5j4rj0nnP0P0j5j5q0q0QJ58j7r3Q4o5o1J89R4n4K0j29j75P4J49j00r3N7P4
15626a61jQ7Q5j92m3J76p4j39J11m3m3OOP3jn3R7k6j76N1J25l8l9j0O4J26k5n5n5j03k7R9
15620a98n1n8R2lkK3K3L2L3j61j1J21M7l6l5kll2l2M3M3J4J4o1o0K5K5K5K5n5n4P0P0l3l4
15613a96M1M1j8j8n5n5M0M1LLL5L5kkJ1J2j18j18O5j0n1R8m8m8Q6Q6o1o0l7L7J53Mj21K8J12
15606h7L6j31K0J32j8j36o1j7N8P6p3p7P3K04m5j68j9R6n4o5J0L4L3%%L8L7j56j56J18J18
15600a80poL0L1n2n3J8J7L8l7n1R9l2j81KJ52N0N1k2j71L9J89r4r5J60q9j35J13P7p3K8K7
15594a57j8j8j8j8QRk8k9J29J30j04j04J45lj38J2J47kj75j00J24J24l6l6j04M6J54r4j23
15589b77J26k9l0J2J1PQRo5m1J08K4j26%P6K9K9L3L4J9K0j05j05N9N8p5p5J02m8m8J02j2j3
15582a83J28k2j38J2Q5J0j02j01O7O8rrm6m7J02J02k3k3n5n4K0K0o1o0J14J14j36j35J32j6
15577b46k0J29Lp1L1L2l9l9l4J16O4j0O1q8r3N6m0m0O3q7n0R8n2K2J72p8q9J61Q5j62r2N8
15570a79kkQPmmj9N7J02m7j21K8K0n3OPq9O0J9n7J9J8q0P0J25k4n3K3k9j04k1J28l2j07P4
15564b56P4o6J0J35j4j28K1m4m4K07N8j88O0J55r5j06l1M3M3J0J0n6n6O9O8n0n0K4K4k7k8
15558b28M7M7POK6j25m0J08n9n9P1P1m8m9j7N7L4j16j1J38Rj41N0J24kkN6N4j17j19R7R8k6
15552e9j00j30K0N5N6J7J8n7n7L8L9L8L9m1m0llm6m6P8P9m1m1o0Q9M6j03j04M6R1n9L5L5J2
15545a59J1J2J1m3m4J25k5p1P8P8p2j83l4Q7Q7k4j75JJ49MLJ2J3K4K3n1n1P6P7j82l3K5K5
15539b26M4M4k9J22mj53j5j5K2K2j04M5J92n8j79P0J23k6OOm1m0n3n2k1J28J30j9r1r1m1J10
15533a94P1p7L7L7L8j12J6J7q7O3J10m0j3j2j26K4J48jp2p3M3M3p8p8R6R6m1m1Q4Q3j00j00
15526b39P5P4n6n6l3M2O2q7n0J00K4n2L8L7J0RJ0Rj28j28R6R6k6k5k6k5O8O9poj2j1m9m9K8
15520b18K9K9K9J2J2k6k6n0n1P4P3q7q7j4O0J18l2o0J4K0K0L9l6q0O9P3p6p7P2J28j21o6Q3
15513a53j1q7L9L9r0r1Q9Q9l6l6M8M7k7k7K4K5j3j3opM0M0j47KK49jj95N5j7j67R9R9l6L8
15507a38M5j04k0N4j5j6l4j09nJ44l2j07J52P7r9N0Op0L3m1o4Q5M4l2l4M0L6l9O1O2o8o8k
15501b08kPPm5J05L0j19j0j0j13L6K09O0j11j11j8J31k7k7NNmmJ71K1p8p8Q0p0qqj23J26J91
15494A0j56r6N4k3k4J24k5j6j6j7j8K0K0l7l7Q8Q8r3r2L2L3K3K3p1P9J2j38l5l5RJ58Q4o7
15488a39q4q4Q1Q1K1K2j03j03Q8Q8l6l7k7k8M7M6J2J1j26K4J79p0j44J05O1q7k6k5N1N0p9
15482b31O9R5n4j20L0K8K7L7L7r2r2M8M8j55R3J84o6j64Q5N3N4m0l9Q4Q4j08j08J04m5m7K9
15476a72p5%J10m1j15L5J00K5r7r8J23J23j02j01L7L7j4O1M8j01r7N3pqJ28N3j69j9N8N8P7
15470i0p2j37J12M0j11O4O4n8n9p8P2J44ol7l7j5j5j5j5jkRQj7J33O8q3o9Q0m1j17N1J25N0
15463e5k4j61q6J85L6j29K2Q7o3O1O1j16L3K8j21NQ0jjp0p1R8R7p7p7Q2Q3m3m2k0k1N5N4m8
15457a59m8K6K7n5n5J9K0J5J5k2k2N7N7j11L8Q7o3P8P7j97m8P6p2J4J4j4J36N6r3%Jj06j06
15451c58O9O9k6k7K05m5j74P5j5j5J54MN1N0j01j03k7k8%jP5P4p5p5M9N0o6o6RRl7l7L7J88
15444a08P7j72q7J61j7j8N5r6n0R8NOj5j4j4j4l0l0M5M5m2m3P3P3M4j06j06M3Q6Q5l6j86o4
15438c52Q5P6p3M3M3m1m0LMJ25k5j13j13J02J02o0n9J15J15q4q4rrR4R3q1q1k6k6M9M9M6M5
15431h7k9k9q1q1M4M4J0J0k7k7Q6Q5q9q9P2P2kll4l3N1N0j11L8m6m6K2K2L1L2r8N1N2r8O2
15425a76O2k2k2p7p7R8R8J6J7r3r2q6J62Q9j61L0L1o0o0N1N1k4k4K9K9K9K9L5L5m9m9N8r3
15418b16r2N7M3M4P1p8o9Q2q7q7J41J40j43j43J54Nj42J08J95n5p3p3M6M5Oj44R2R2r2N7J14
15413bj36j79P0K04m4k13L6J64J4o1o1N1N1p3p4K7K7j48JK09m0j56R4K5K5M1M0k3k3M2M2r
15406g9j59J%P2P1n3n2%%P5P5r1r1j6j7Q0P9j02M8P0p9p4p3N7N8N8N8j4j4j4j4k0k0J8J7L1
15399a14L2m0m1O7q3j38J10n2n3P6P5J0J1k7k8n3n4n0R9NMP7P7k7k7k7k7M9M9l8l8k6k6j4
15393b42J36Q2j68m5K03r8r8R9n2p7P2k2k1K1K1j6j6L7L7%jn1n1m2m2K1J71K4k25PJ56pok3
15386b16k4J4J4K4K4K4K4L3L2j05j04R2R2r4r5N6N6opM7M7m1m1q8q8R9R9p5p6k2J27M5M5l3
15380a21l3M4M3K5j25n4R5o0o0OOj44J05J53LK4K5j29K1N8r2RQo3Q6Q9j59n7R2M0L9j3j3l9
15373a91m0J17l3n6R3Q3o6n2n3%%k1k2R0R1m2m1l2l2l7J12l4l5LLLLj4j5L2L2j08M2J04m6
15367a62j6j6k5k5J12J12j25j25K9K8K8K8k3k3k8J20lj53LLL3L2j4j4O2q7O9O8j40RJ21k8
15361a50J7J7j74k3P9p1J10J11n9n9k1k2O7O8m5m5K8K7j0j0PQQQo6o6q8O2N5N4M4j04M4J93
15354fp4p4j8j7j8j7L7L7L7L7q1q2opP7P6n7n7J19l0j10M0M8k7L9l7j09M1J16l4n2K3K3n1
15348b14J1J61rj58p1P8j0q5O9P0rj0QQo7o6L4L5L9L9m9K6kj52MP9j0rMNM3M2p2p3J04K9j12
15341b90L8P1p9N7N7q1q2J25N0p6P3J0j40M4M4j69Q1K20j28p7P3q4j0Q8o1j0O5o4J2J00n0
15335a93J1Q5j40RJ15j34J1J60j05l0J37j12k06J43J40j0K1K1p7kR9n1q3O6l0l1j2j1m0J09
15329a40J7J6L9j10p3P7J8J8m7m7N1N1k3k3J8J9j9j8j0j0k4N1P1p7m5J04K6j23N4N4j28K1
15323b12J01m9m1L3K0K0n8n8J17J17j10j10J14J14j60j61J5J4N9O0o7QJ37j3j86l8J82J06
15317d6j16j16L9L9KJj3j4P0P0j47LJ43j07o5Q4j6j6J7J7oq1p9P1O6q3P3P3o1o1K9K9o6RJ44
15311a14j06j10J39K8j21J9J68q3q4N9O0j04M6N5r5J9J69N0j99k1J29n5n5O8q1j09J41M8j01
15305b40L1J06l0l0J06m3j43QQ2o8q3O5J5o1M7M7j0O6M8j01j02M9R0J5P6P5j83l4J44nr0j5
15299a68l8L6P3kq0p9ooL1L2j9j8J9J9kkLLj1O4P3p6LP8m8m9l3l3R2J8j39J1Q8J4l1l2k6k7
15292b68p7P3Q9o1p7J72J8n7J14l6j20L0k9j03K1R6Q6o2o3Q7K9m6m6L0Q5o3j25J25O6q3J7
15286a78J6qpm6m5Q2Q2PPq0q0M4M5M5M5l4l4O3j1k6J23q1k31KJ52qpm5m5J75K4k21K7J87o3
15279a24o5Q4j6j6ooOOOPl8l7l8l7K2K1K1K2PQR1n8RQj69j9J42ppJ42j1j61PPQPPQJ2J2o3
15271b08o2M0M0l4l5M4M4M4M4j06j06J18l1j12J37J65q4k2k2o6o5j3J36J2j38O1O0p9P0Q7
15265h1o2LMo7Q3kjJ0J0j49%O0O0m6m7n5R5J0J1J6J7J6J7o0o0J4J5mmmmk6k5M9N0L2L2j92
15258b85m3K54Mj05M4p7p8J6J6m0J09P7p3rO5k7j02J2Q7M5l0j8j8k3k3M9M8n4n4qJ42J2o3
15252a50M7M7r4r5MLM1M1m2m2p3P6J59Rn0n0m5J05n0j25P2P3j0j1j07M3J08j41k3J27J7J8
15246a18M8j01p4P6N5r4oO9qrLj47J2J61j9j9j8j9K0J9k1k1J6J6n1n2O1O1n9n8P9P8llmlJ3
15239a20J2k4k4l6l5M7M7M3l2j21K8Q4o5P3J47n7n8n9n8L5m1m9J00K2n3QQk0J30k3j72PJ57
15232i9K0j30p2P8J14l4r5N5m3m4N8j6oJ44Mj46r5j9J33J33m9m9J1J1k6k6l8l8jjJ10J10%
15226d6p6j14L5R8n2l8L7j27j26J50J49l7l7J5J5m7m7J7J7K2K1p7mJ56Oo9NM7j02j12L7J65
15220a19J6q8q7M0M0J3J3J3J3L7L6MLp5jO2q6k20J29J86o4p9P1K2j27p1KM1l5L4J84N7j92
15214b28j0J39j23K7J41j08q1O9l4l3L8L7k6k5R3K0j12J38M5k03Q0Q0j66j7J24k6o3Q6L5j14
15208b17jP4l6l5Q1Q1qrj31J9J7J7n2n2m8J02J01m7L5L6L3j17j56pJ36J36j25j26Q7Q6m6m6
15202b18J97n2j88O2K04j44j44J05K7j22M4M3L5L4rj0rrj4j4j07M2J69J9j00r9L1L0j00M9
15196b48J17l1n1n1L3L2j5j4O9q0q3J66kj52N0N1j00J49R4n7p0p0Q3Q2o7o8M5M4l6l6M1M2
15190a33k32J6K29k1K1K0m2m2M8j02j02M8R1R1j17L2K17j30k09J41K3K4P7p3q1O8k5k5P0P1
15184d7m2m2LKn9o0MMJ25k4j3j3M0L9nno7o8nnk7J22m4m3N2N3k3k4l3l2R7n2L2L2k1k1J00
15177g0m9J8J8n4n4kkK5K6N3r6l3J15LKn1n1J8J8m4m4NONO%jj0rJ00m8MJ54k5j75N6N6r2r1
15169c13J04m5L4L4k3k2J31k0K8K8j11j10O1O1o7Q3M5j04J1J2q6q5P7P7o1o0R5R6RQJ%q6q7
15163b85N2N3j1j0n8n9N4N3opM6M6N4r6K6K6o1o1Q6o4L3L3K4K4k3k4J4J4l0l0PPKJq7j2J64
15156a05J4j28K2j8j67P9K28j10j10J30k0r0O0R7n3p2P8J39j09j95N4J19l0J2J1J1J1j19L1
15150b30L5j14K8J03j1j1J7J7J3J2K0n4o9Q1O4q5l3M1m7m7J22M6j51kO2O2O8q0q1O9p0p0J03
15144a92K8q9O2P7Knom8m8L6L6j46NR3n6%P5n5K0J05m5j1j0k0j9P6P6l5j09o0R0J0o5JP6j8
15137a69j8J00n0j62j2P7P7kjk4k4n5R5P2p8o8Q1q8q9J10L4k8J21Mj45%%o6Q4Q0p0j9N6j9
15131a96j8j4j4Q0Q0j76k6J52Lj6j6m2m3M5M5KLN9r1j05M5R7n2o0o0R1J66pj57j24K5K35Q6
15124ck22p2Q0NJ5Q9q6q7K05N6j99N0J92j54n5R5j66j7J24k5n2R6o6o6Q1Pj10M0J68q0j01
15118b58J47J4j35P3P3o4o5r6N3J00n0p9P1P0p9n8R2M6l0pO7P2p8j23m9O2O2J0Rk8k9L2L1
15112a44l1l1M2M1n0n0O9nn7R3L9j12l6K13J4k36l9J11poN9r1JJ51j18j17P8P8LMl2l3n0R8
15106a51Q0o9j4j3RJ0k8k8j4j4j4j4P1P2llk9l0k0k0n9R0OOM5M5M5M4j13j14O1O1r3r4M1M0
15099b11o3Q7J39k09j06J45N6N7l2l2k3k3n9R1PPrr%Jn1R9K3j25J3J4MMO3O2L2j19q4O5%%
15092a86J16l4j17L1M8j01r3N8N2N3P1p8m2m2K3K4l0k9M5M5k1k0m5J04J62q8l7J12mk54j3
15086b90J36n2n3J32j8j59R0J56r4nnk0k0P7P6q8q8p6P4J46j04q1J68o3o3M0M1n4R7rj58J0
15080b57J0OPPPN3N3K8j21j53R5J62q8j7j6NON4N4k0k0l2l2M3M3LLl4l4qpO7O7m6m6K9K9o3
15072a63o3J2J2J4J4l3l2Q8o2o1Q8K3K4L3L2l0l0l0l1JJJJj7j7j7j7MNQ9o1ONnmJKK9K9K5
15065a34j25o5J83J6j33J07J06j87O2J36j13o8o8lJ47M9j01M0M0j05M4Q2o8l9m0K5R9j4j63
15059b90j56R4K00n0n7R2J9n6P0P1j13j14O2O1N2N2O5q2n2K3n6j31K1R6N3k1l5l5l1l1QJ57
15053a14o0j34L9L8n9R0J07m2j5j4j04M5P8Lq6q6J84J82j74j74R9R9j%p5p6N9N9k0k1j6r0
15047b79qJ41l3l2J51Kj79P0Nj45K5K5J5J6N6N6o9o9R8R7p8p7O0N9j08M1J43ok21p2O7O7J
15041a81KLLr0N9J31j9r2j7K9L0r9j00K20P0j11j10n6R3J03m7q6O4L6L5j0j60J5J64k8k8m7
15034b24m7J2J62M6j03o5Q4rrm4m5o3Q7J38j2m2m3k0j9N5N5j6j5O8q1J6J5j24K5J17l2j47
15028b80KP3P3m2m3N7N8j8j7n6n5J9J9o1o1J57Qr5N5jkJ8J8K8K7j28K2R6n3mmr8N2K3K4MN
15021a80j15L4J24J25l3l2p9q0O5q5q4O4K0K0L9L9p4P6P6p3j3j4k3k3j5j5j5j5j5j6m6K02
15015a61J55r5nmj83l3N7N7K7K8J8J8J5j35j0J39ppLKp5p6N0M9l5l4Q9R0m5m6m5m5Q0Q1n3
15008a36n4N0j01N9N8n2n2J03j45p4J76Q6j64J6J5%%PQQQm4m3L1L1K2K3L1L2j85l5J05J05
15002a11p2p2N2N2K2K1L0j19O3O3p1p1K6K5r9r9J26J26j04M5J72j75j76J73N9r1L0L0j78P1
14996b52K05m4j64j4J1J1O4O4Q2o7j51jO4q6Q5Q5n8n9J17l3p0P9j2j3N3r7rJ41k7k8M1M0m4
14990h7m3R5n3j29K1L5L4OPn2n1J17l3n4R6LKp0p0J4J3l5J13M8j01r4N5l8l9K3K2K3K2POr3
14983b80N7J35j13j13J35J22k8j02j03K8K7j9j9J47kr3r2L0L0J62J1j77k8N3N3PPq7O3Q6o3
14977a66p0Q0J54r4j13L6R7n3j18L2J1J1K1K1m8m7J8J8Q5o4m5m5o1Q8J25k4J1J1qpk3j72K
14971c37J52j0rK8K8J06m3j17L1P7P6j39j39J34J34r0r0J0J1K0K1j67j7J17l3j7J33%j51N1
14965b30N1MMl7l8l7l7J14J15o0o0l7l7J38J38j89j90L5L4J11J10j5j4n6n6j9j9P1P0mmo2
14959b06o3l1J18J9j31kJ48oq0M5M6KKM0L9l1l1o9o9J07J06o8o8NNl2l2M3M4l2l1k1k2N4N3
14952a49K2K3r8r8O9J44K1j29k5J25rj58N4N4q0q0M9M9m0L6J18l0p3P6P5p6p5P5O1q8p4JN8
14946a72N7n7n8p9nJ72K2j08M2O6j0j4j4j5j4q3qJ18l2j2J37m2j91L3J07p0NJ64J4j78P1J60
14940Fq7j41QJ6J7L9l5q8O3O6q2q1P0J34j4l9l8j0j0j4j4J4J4K7j24j13J35J55Nk0k0N5N5
14934e1p0o9o4o4O1O0k5k6M9M9k6k6q3O8O5q5p5P4j0j0O4O5K8j20q4O6K7K7P4P4r6r6K9K8
14927a72J6J6J6J5n8n8k1k1M4M4l1l1k3k4O0O0j32J6J64q6j33J17R1n8j15L5P2p8k5J25m3
14921b18m4Q9Q8r5r5J43pj41RJ11l8O4O5j68j8K2K2N3N2j15L4L7j13J06J05q5q5j0j0R3R3
14915e6j32j32Q9Q8N7r3q3O7L8L8Mj45j27J22PPJ87L6j01k7n5J9R0n9o5Q5Rj40p2J77Oj43
14909c04n3R7N8N9L0L0l3l3l3l3O6O7n3n4l0M5R7n4j82l3R8R8l0l0N5N4j02M7N1r8n2K2oO8
14903a71P0p9j08l3LLJ37J37j12l7P9p0MLj31J8J56Q1J0o5j35J5KJJ7J6R2R2q8q7L9l7j48
14896c26%P7P8J14l5j19L0Q8o2m4m3%jL7L7l6l6J31j7j51jJ23k6o1Q8J3j36K3J72pj56L5J09
14890a02j9r5j6N8J1J2m4m4M0M0j24K4J07L3m2m2K9K8k4k5J3J3m8m8j1j0Q9Q9M9j01N3N4j30
14884a83j30J38J37q6q7K5K4n0n0O4O4o0o0J3J3k4k4N9N9o5o5M9M9N0M9o9p0N5N5m8m7j0j1
14877b36M3M2l3l3l3l4M1M1k7k8R8R7o4o5J1J0P3P2j03j02J7J6j1j2l8J10M6j04q0P0J02K8
14871h6j27K3J03m7q3O8j59q3K30k0o1J88jj51J9J9kp8j23J27K04j44j15J35Qo7K9K8n3n3
14865b72O6O7N3k1j54mJ80o9j84O5Q3Q4k5k6lmp8p8J21J21L1j18L9L9m5m6m6m7K8K8mnnnk2
14859b56k3J46mr7N2Oj43N2N3OOL1L1J25k5j22K7J8j32O2O1k2k3n0n1P4P4j5j6j5j6l6l5M5
14852b12J95Nj43K4K5kkN5r6j00M8ppp6p6J08J08r4N6N5r4J9J8RQo0o0O5O4K3K2n2n2j2j2
14845b50l6J13J83o5j74k5K0J9Q6o4p6P5J8J8k2k2k2k2k2k1Q7Q8J04j46j55R4J26k5r9N1J14
14840e0j35o9Q0p9p9J05J05j9j9k0j9JJKJMMNMj4j5O1O0n9o0J5J6NOk2k2n9R1N4r6N5N5j85
14832b91O4J36j14j07J41O1q9q2O6O7q3rJ41L1j19m4J05J01m8j21m7Q6Q6l4l4o7o6N4N4Mp1
14826b29m7J02Q7o3n9R1lp9k7k7l9l9Q5Q6j0j1M2l4p0Q0L8j12Q0Q1n4n3l7l7Q7Q8k2k1p3K
14820a97J01m9p7jn3n2J28N3j04M6L7l9O5O6o4o4k6k5N0N0k9k8L7L8N4r5K2R7n7n7j5j5K7
14813a76K7K6K7o6o6R8n2l9L5j09M0J17l2k3J26o2o3L5l9r0O0J39j1n0J00K0j30l9L6m4j19
14808c24J11J86r0r0P6%j25K4J42oj82l1J14l4K1R6j54p8J96M8j08l3rj0K4K4j3j3N3N3P1
14802f1p8j30J9R3J8m5m6L5L4r0O0J02m7J2Q6l8j13p2P7J6J6R9n2n6R4n9j33M4M3k9k9M6M7
14795a37j15j15J10J09ooL1L1q4q4N1N0n5R5k1j70n4R6P7P6J0J0o5o5K2K2K2K3m4m3Q3Qj22
14789b60K7N6j9RJ0M2M3o8o7PPM4M3l2l2LLM0M0q3q2M3M2m4m3K6K7P7Mj23K6J4j35R0J65q2
14782a82q2J16j33q7J61R0n9p9p9L6L6j1j2l6J13J66q4m1L3j12L8R0o0o6Q4rj0N6N5p4p4R4
14776a22J9j52kJ15M2J7J8j35j35R0Q9J5J6J5J5m8m9K2K2N9j6j42PO7q3J03J76k36q8J50K
14770a49j05M6K7K6k3k3p9P0P5p4j12L7J28k3k8J21J10j37q2O7Rj40K8K7m7m8P7P7k8k9%%
14764b02K9j21LJ54k2k2j2j3j1j1O4O4o1o1J13l6j47J02L7j12M8M8q5q6M3M4l1l1J40J40q4
14758a19q4N9N9o6o5m6m6P8P9m6m6J22k8j12L8J9J9o2o2J9J68J6j33L5L5k2k1J38j2o7o6j01
14752c20M9J87o3j77P1l8l7K4K5j5J34k4k5J8J7J8J8L7L8j30J9M2j08k4J26m9n0klllP3P2
14746a03kkp7p6P6P7l8l8k0J30Nj44M9M9j91N8J88o0j78P0J26k3j48KJ88o0k54R5K22j26j32
14740c37J16J20l0mnm7m6K8K8J1J1J1J1j09j08O5O6O6O6n7j32M6J95k4j74l5J15J05m5q0p9
14734b52o6RJ51Kl1M4Lp2PPR4J9j57pJ29k1kkl8l8l7l8M7M8k8k7N7N7j8j8lmn5K0N3r6K6J00
14726a37n0m9qpO2O2j3j3LLLLJ5J5k3k2J8J7n7n7N3N3p4KJ6j33kP3k7J24O8j80j5J35n4K1
14719a75J06m4p2Lj5j5O5O4n3n4K5K6J9R5k9j78j5J35Lp0J7n8j04M5j1j1P3P3n4n5J71R5j29
14713a27K0K4j25r1N8q7j2J17l2l7J13Q4o5o0Q9nq1k4k5k7M8R8n0m6J03M8k8p6j52K7J75n8
14707b04n8K6K7M3M3q1q2J28J27r7r7n2n1P2P3M9M9p5p5L5L5L5L5j1j2j2j1k3k3N2N2p1p1
14701b25QQJ6R1J8j32k1J28Mj46K7J77pj57N3N2j21K9K0n4P1P2q0p9m8J01J16l4j53mJ13L8
14695a19l7L8Q0o9j36J13J57r0j59j0J96n3k27K2J06m4n5J8%P3P9Mk3k2k8k7kkLLo7QJ83L4
14688e3j55nK2K1L7l8q9O0mj55O9O8m8K6P8p1j7J32l6l5M5M5j24j25K3R7J49jj28K1l1j05
14682c27J16J16n9n8MP8N6r5j02M7P1mj4j3j8j9J5J5R3R4j33n9J13l7k0N4j21j22Q4Q4O1j4
14676a14r9N0J30k0j32J8l4j09J28J28r6r7L9J14M1j09o8Q1P7p3q5j0N5k0mmmnm3L2P9p1J0
14669b15Q6j91j17K27P8j64Q6R2j58q3J66J50j00j04M7PPJ7J6o9o9ONO0N9o5o5O4O3j1j2N
14663a82ML3L2O1q8q8O1N3N3o3o2k4k5J4J3O6O7r8r9j3J36l3l2J20l0j05M4NNk3k3J15J13
14657Gj08j10ppLKl3J17nmQRj50jL3L2M2M2k6k7k6k7O7O6n9n8M4M5n5R4Q2j67k6J22p1p2O2
14650a62O2o9o9l8J12O8q1J2J2j9k0k0j9k7k7J1J1M5M5l0l0K7K7m7m8J34J34n0n0L2j17j20
14644c11J29J59j90j19J31ooM0J89Pj42j34J6MMJ3J3O1O2o3o3L1L2n2n2J39j0j44NJ08m1j07
14638b97M2O8O7KJNNp0p0O2O1j57pJ80L0j57R3N4j95M5M4r9N0J22j28j03J45J20k9j28K2J52
14632g0Lj78P2J52r6j90N9K8K8P7P7j38j38O5K14%j51q9N9J25k4l4l4L2L2K1K2n2n3P3P3j01
14625a36j01J9J8J9J9k4k3k3k4L5L5J90n7j66Q3Q7o3LMq9O0LLO8q1j4J34q3q3JKJKM1M0j38
14619b38j39J30N4o7Q3k5r9P6P6m5m5L0L0rj0rrJ14J13j19j19J33j6j50jJ21k9j03M6J52K
14613g2K3n3r9N1Mp1K5K4K1K0l5l6m9K6J54Mj25K5M0j09K1K2M6M6p8p8J2J1N0M9m6m6P8P9
14606f6n8n8O7O6j12j12P1P2j25K4J08m1o3Q8kp6j5j5N6N5p1p0N3N4l0l0M4M5l0l0M4M5m5
14600a57m5pqMNMMM5M6p9p9M0M0j1O4N9r1r0N9O5j0k3k4p5P4Q4o6j00M8J19l0k4N1k0N4O7
14593gj81j12J38l2j81R2J66Jj49k4J25M1l4nq1m2J07j4q9N1N2k9k8K0K0J0J1J08m1j25K4
14587b08J67J7j60q5R9K5m9K5j3q7Q4Q4k6k7M4M3n5j31kJ46n8j34J42J42q5q5j0j0K6K6M1
14581a14l5j14L5J15l4j23K7N8N8n4n4P5P5j04k9R6n2o4Q5Jj48Q0Q0mml4l4LMl2l2R3R3o9
14575a56p0R9n1p1P8k5k4J24k6j01M9k7k8N7N6o9o8N5N6p7p7R8R8p5p6K4j25n8J91K00N0q9
14568e8q9K5K6p1p0J38j2o2o2LLK0K1L9j11k4J25L2L1q7q8M7M6r9N0J52r6q1O7M3M4l7l7L8
14562a34L8n6n5J9J9l7l7L8L8K5K6%j49o3J87J11j37p8P1R6R5q7q8mlj57pQ3Q4K4K5n0n0L1
14555a82L1n3n3J24k5j00N0O8O8m7m6l1l1M5M4n6n5O9O9j05j05J69K0j47J02J11l8j9j9k9
14550a71k8k1k1MJ54J01j46k12L7Q9R0P4p5r9N0J16l4k2k1l1l1jjQQj09M1L1L2j5j4j4j5l8
14543b84l7L7L7M0M1l5l4k5k5N0N0k4k5N1N0m2m3R1R1k09n9Q1Q1J1J2j7j6p9P1P1p9L1L1j03
14537b09j03j0j1O4O4J9J9J9J9l5l5n3R6P7p3j00M9j4j4J95n5k01J47J13j37J4J4jknoJ4j37
14530b78QJ57o2o1j7j6N8N8l8l8R2n6l8J11j9j9K8K9l7l7l1J18lmK5K5j3j2q8q7L7L7m4m5
14524b60Q0Q0o8o9N6N6j8j8q1O9Q7j62k2J27N8N7j08j07P9P9j04j05J37j2q8O3m5m4M0L9J5
14518a89J4k3k3P3P3m3m2p7P3P2p6k3k3NNQ0Q1r4r4J1J2J1J1l2l3M2M2NMNNk3k4m2J08Q4o5
14511a10J9J9J8j32j41QJ46nq5q5J13J12j2j2o6o6RRL6L6jjj9j9r4r4J80J81r4r4P8P8m7m7
14504a82K0K0n5n5O3O3j2j2K9K9j01M7J3j37R1R1j06M4J15j33p0J79j6j67klO3O3j8j8j8j8
14498a93%%R4n6o0Q9j4j4J00m9j34J6Q0p0K4K3J1J0J0J0qqm5m5KKP7P7p1p1N3N4oom3m3k0
14491b24k0N4N4n9o0J6J5L4L5L4L4lmllm8m8j0j0K0K0n5n5K6K7R3R2k0j70R0Q9j31j30M4M4
14484b32J8J8J8J8M3M3p3p2r1N9k6k5M1M2n3R8R1n8L5L5k4k3j17L3O2q6l1l1Q3Q2m2m3%%%
14478b08%l1l1j6j6nK44Q4k62k0J31J5J5M7j02j9j8j4j3P0p9j4j3N1N2j8j8n5n5O7O7qql7
14471b17l7L8L8l7l8j4O1J19l1j08l4L3L3mnO3j2r7N4K7m6l8L7L1L0l5l6l0M4Q6o3j0j1j9
14465b28k0rj0nnj2O2J04m5%jrj0k5k6J1J2j5j4O0O0n0m9P9Q0o7QM9j00M2M1r5j9Q7o3r5N5
14457b22L7L7%%J01m9p6kl1M3M8k6J5J5k7k7L1L2m8m8P0nj26K3N8j7Q1Oo5RL8L7r3r4K7K6
14451b22Q1Pj26K3J42j07j76J73K03j47q7O2k8k9j8j9j2j3O3O3k4k4K3K3n9R2J6j33P9Q0j48
14445b42KJ74K4j07j06L3L4L4L3k3k3k3k3L8L8o2Q7J06j43o9o8Q4Q4m0m1J5J5q5O4J73p8k01
14439b96M7M7j02Q2Q1o5Q5O6j83O7O8k16o7K06N7k4k5rqr4N7P4P3N8r1k07M3J01m7O1O1p3
14432a73p3R3R3j32j31P4P4r4N5J51Kk9l0J6J6J08l9j70k0J04m6o6Q3n7n7J10l9j05J45L3
14427a04j17pqp5P4Q4o7m5J05K0j29M7M7%%J1J1k7k6j9k0N6N5J6J5j5j65n0J00mlJ42qj54
14420b60R5J36j12q1q2R3R4N2r7n7n8N8N7n5n4P9Q0j94m4J45J46l8l8j31J8J02m7j03J46M4
14414a06j06O8O8p9p9Q9o0o4Q5J13l6q3q3n2R8J8J9Q3o5j11L9K1K1J5J6L5j15o8Q2m9n0J39
14408a97J38l5l6p7p7M8M8N6N6o9o9QPPPN8N8p6p6J15l5j38J11M3j07L1L0l2l3L3L3Q3o6m7
14402b00m7n1R9K4j25K4K3N2N1o8o8N7N7kjkkQQMLL9l7q7O1N9r0N0M9j34J6J55r3n2R8l9m0
14395b01L5L5L4L5j05j04K0K0L1L1m4m4m8m8K5J00J09m0k7k6j8j9j8j8O8O8n6n6lkL5L5k2
14388b18k2M8M8M7k8j54mJ54No8Oq3q4R5R6j1j0ool0M4R6n4q7O2J1o3M4M4KLl0l0M5M5q0q1
14381b54M4M4m0m0M9k6l5J14P7p2r6k1JP5J7j32M2J91K1n5l6j11R6R5j35o1Q5o5rO5j39J1
14375c00K44R4j94j20LKP2P2j02j02N5N4N5N5n9n9J09m1m5J05k2r7K5K6K0K1n0m9K5K5n2n2
14369b82P2P2p1p1RQOQ0N7r2k9J21qj58M1J15o2J3L8j12J7J67o2o2J15l4j39J1P9Nrq3j3O1
14363b00LKQ2Q1k6k7r2r2J3J64j05j05J84L4k06M3Q6o3M6M5j20K9J32j17q7O4K9K9P4p5p1
14357b46NJ7J7K3K2L0L1Qo8r0N9J6n8j6N8J2J1RJ0MNJ8n7p0P9Q9o1j34n9J01J01j9j9K8K8
14350a16r7r7O7O8j6j7P7p2pJ42nj54k6J25J2o1K6K7noq5q5J37O2j14L5P2p8k7M8J7J7n3n4
14343b43mnP0P0o1o1O3O4m8m7j29J20J18j32J0J59o6j42L4L5o0o0O5O5j2j2K6K5QQkkJ18l2
14337f0j15L4Jj49K6J76J2j37j5N9K5n0k2J28O8q1j05l0k3k3J9J9J12J13o2o2MNo2o1l7J13
14331a80K47kk08j36L2L1OOm6K9R9n1j12J37P9p0rqo5o4O0O0nmK3K4O2q7j15J34J0j40M4M4
14324a75p1P9j5j4O0q9onK7K7j1j1R0Q9r5r4O8q1q2O8L9L8K9J77p1k22J2J61j21j20J13J13
14318i3o9o9N5N6l6l5k6k6p1P9O9O9M7M7q8q7P3p8j14L5J13J13n2n3j7j8j12L8J23k8n5R4
14312a16n4n4L9M0o5Q5M7j02MNm3m2M8M8J0J0l9m0L5L6o0n9J5J6P6P6q9q9n4R7J05m4p7P3
14305a62l1l0Q7o4o3Q6j2j3J09j40j23K7N1N2j8j8O6O7j12L8J13l7n6n5J53Mj19L1R7n3q1
14300b06q2P8K27M0l08L7J86j61j61K16O7j26K3J9j30K8J03k3k4k4k4J02K7q5O4O9q0j13L6
14294b25J8J8Q8Q8r6r6P6p2o4J86P6p3q8q9k3J27J0o5M7M7q6q7M9k6p3P7O6rM2M3k3k3k3k3
14287b06MLR3n8p2Kk5M9J11l8o6Rl9l9Q9J64j5j65q6O4K8K8l7l8Q9Q8q6q5%JNNl6L9Q6o5j3
14280b12O2M3M2l1j06p8P2J03K9r5r5M6M6r2N8J38j11j36K13L5k14Q0J56j07j06P3P3n7n6
14275b27RRP6p4p4P6k0k1J63J4j46J03L8j12J6J6m5L0O2q7m6K9P8Lp7kJ11l8o5o4q8O1R4K0
14268a78K8K9j02k7J13l7m1J08l8j88nJ46L0L0L9M0j10j10O7rp4P6Q0o9p8P2K4n0lP2n0n0
14262b65M3M4l1l2k9k8oO9N0j00k1N5N9j6r5k1Q3o6l4J16J02m8k9k9L8L8ONp1LJ20k9m1m2
14256b02n0n1N1N2J19k9k14J35J44j05l7l6k1J28L5j14J1J2L6l9m4J06j1j2l9l9L5L6q9q9
14250c21N2N2m2J08N7r3p5p4P1P1mlN5N5o9o9L8L9l7l6n2n2O3O3J45nj04j04J81L1k03n2J10
14244b04l9k9J20l5l5J2J1O5O4o1o0L3L3m2m2M7M8RJ0r5r6Q9Q8j48JM2M2oon2R7n2n2J32j8
14237a29j37J12Q1j68j11J39J13l5j25K5J49%j47LJ27k2j02M8m6m6P3P3n2n2k8k9J06J05k02
14231b77n3Q7Q7L1L1r4r3P7P6m7m8j4j3O1O1r4r4L1J80M0k09L0J81j34j34J94M4j48KL5m0
14225b44L1J82Pj43m5L0J5J6q1q1n0R9R4n6q4O5K4K3K8K9mp8n1R9P7Lj9r4p0P9J9J9K2j27
14219b66M0J14j16j17O2O2j2j2J1Q5O6q4m2L3M7k8n6n6J3J2Q8Q7o6o7QQPPPOm4m5o3Q7Q0o9
14212b13j3O1o1J3J26j24k3J27oq1kln8R2P2kp5p6L2L2onl1l0PPR8R8j75j76J83J83j40j41
14205c10J10J10o5o5k1k1R4R4Nj45q0P0J33j7j03j03J25N1j71k1N5k0P3P3l1M4Q6o3q5q5j3
14200b96J37Q8o2q4j1M8M8k3k3n9n9p8P1J93M4p7P3m5j21O5O5j27K3J07m3j39J1L3L2J04m5
14194a50j25K5J14M0O0r0j30J9M1M1N1r9j08M2J60J0o4Q5M1j09j5j5l2l3M3M2K8K7j41RJ48
14188h5%j26K5J14l5j10M0J35j5r3j7O6ql6l6k5k6k5k5L8L8M3M3q1pJ10l9k0k1k9k9MMMMK
14181b18Kl6l6P7P6N3k1r7N4K0j29j5J35O0q9o0R0Q0p0pqL4m1n4R6o5o5R3n6K3R8j30j31J11
14174b26J11l1l2q3qJ36j3l7l7k2k1k1k2P7P6q7j2R4n6j17J33J02m8k5k6q3O7J1J1M2j08K9
14168b26J79q4q3J76p4j75J74Q3o7p4p4k1k1Q9Q9k7k8jp6J0J59K3j26L9L9j42QJ03K8l2l1
14162a63JJrrrrj3j4k8M7J19l0k4k4o8PR0n8j5N9kp8n6R4J97n0k04M5J21l0j45NR2n8n5R4
14155a79J%j4j4K4K3j6j7j6j7j0j0j1j0l7l7J33N8j88O0J71K2o0Q9k5r9%%mnppr5k1J51Jq1
14148b47O9JJJ0J0jjl8l8K4K5K4K4rqm6m6J5J5J5J5R6R6j64j65P4P4o8o8J08L3p6P4K4n1O3
14141a36O2q7q8NMlP2J24k6j52lM2M1j5j5j5j5l5l6KKM6M7P7p2l4J16N3r6o9Q0J8j32k2J28
14135a32j0j59l7J12O6j0l4M0ool4l4N2N3p1p1M1M1j4j4j5j4Q3Q3q1oO4q6k5k4o2Q8Q8o2L2
14128a64L2k9M6M8j01r1j7Q5Q5J5j34q9J60R5n4n4n4J2J1K5K5j3j3O0O0o5o5m7m7P7P7j7j8
14122a59j7j8M8M8p6p7QRm8J02J06m3k5k5k3k3o1o0R8R7p7p7M3M2M2M3m9m8K6K6mmR6n4j72
14115c06P8N9r1j9J30N0r9j2O3PPj7r2o4Q6P5%K4K3j61j1J85o5q2J67k2r6J0J0M8M8j41o6
14109b74J51Jl1l2qqK0n5l2J18N7r2L9L8LKp7p7N1k3j37J12J92n7j26J24O3q7k4N0j07l3J47
14102a12jr2N9J6j34K5R9k7k6o0o0J15J15k9k9QQJ7J7j08j08P7P7m7m8PPJ2J2p9mK13O3j43
14096a60j43P1P2jkJ2o2l7J13o3j38J84J10k33J6J91n9j02M7p2P7J51r7r0O0Kp2o8o7J03J03
14090a54p5p5R9J00PPPPp8p9nO9P6p4p3P6M5k9j5j5N8N8o7o6kkp7p7J20J20j04j05N8N8o3
14083b70o2Q0J55K6j22M2J16j14j14O8pq7O3M3M2M6M7q0j55J8J67N4r5q6j1J02K7n1n1J5J5
14077a79n5n5L1J06L3j17o8Q2K6m9M5l0m0J11m4m3J35j6j18L1N2N3L4j16m1J09l0k9J06L1
14071d5j14L6L1j18rj0j13L8J53Lk9J21l3j07O6ro5J0J%L8L8k8k8p0Q0mp9O8pn8R1K4n1%%
14065a79k5k5k0k1N5J29N6r4q1O9O4q5m7K9K3n1j6N8J06m5o4Q6L9j10m6m5k4J26J0j39Q3Q3
14058a01j18m3J23k6n9n8N2N3K2n3p3P7J79p0j94N4R1n9MLL6L6Q3o6o2o1N4N4n1n1L3L3q5
14052b43O5P3p5j30K0M2M2M9j01L0L1k6J24J26k21j21J28LLj6j7K0K1L0L1m4m4O9O9j06j06
14046b74R9R9o0o0r9J49J22j28j26K4M0L9P2p7j25K6J11l8k9J21p2p2J3J2O5O5j10j09N6N5
14040b11J8J9J6J7k1k1j8j9o5Q4N0N0j6j6m8m9j1j1J8J7QQR2n9j29J19J17j32K3K4k5k5N9
14034a37r0k5k5P5P4R2j58m8K01J3k36J0J60o3o3J05m4j3j4j22K7J91n8j27K2J57Qj07M2k5
14028a78k5j6j5M9M8j19L0K0j31J38J38j43j43Q1Q2M5M6q8q9J06m4j16J33J07j42Q8Q9j16
14023a65j15J08J09k7k8o5o5P0P0mno6o7N9N8j9k0k0j9RRJ0RLKM0M0q1q2opM9M9J2J2n6n6
14016b55O8O9p2p3N2N2k4k4k5k4L8L8N6r3q6O3R1n8pqM9M8M5j05j2j1j06M3J69J8%jm8m7j7
14009a97j8N8N8k7k6K0K0j05M4J16j33j05J45j1j1l4l4R1R1n2n1j5j4N9N9o6o5N0N0p4p4P8
14003a73P8m6m6j5j4P4%j26K4R8n0NQ0o7RJ15j35o9Q1o2J3P4p6qJ41J6j33m4J06O9q1j23K7
13997b58M9M9N0r8l9J10O4j84j16J33J31j19J9J68Nj44o0J4O4j0o3Q6J38j11j48J01R0o0k5
13991a64k5n5R5O7q3o7Q4P8p1l8L7k3k4J19l0j10L9J7n9L1L0k1k1QPN7r2r7N3Q4J0j3j4L8
13985a53L8l7l7%J%JOOOPo3o2l1J18J22k9n9n9N3N4k2k1k2k3K0K0r7k1J54Np6P4j9k0M0L9
13978h7l5l5llmlL9L9l6l6j2j1O3O3pom4m3j5j4j5j4llN5k0j00J49Q8o1m3m3K8K7q4rJ79p0
13970a29j64Q5Ro7L5L5M9j01j04M5J60J1k6k6l6l5k6k6M9M9M2M3L3L3Mj47K3K2j26K5J08m2
13964a95o5Q4M2j07M3J19j1q5K1R6J8j32j06M3O7qm5m6P5P4k8k8k7k8M5M5l9l8J34j6j49%
13958b47J45nl5l6j3j3j3j3O3O3o2o1N3N3j15L4J44oq8q7M2M3l3l3NNP9Q0m6m7K8K9j17j16
13952c20N8N8QRjjM3j07l2J17j6j7P7p3K2K1N0M9p2p1O2O2j74k4J50Jm3m3J3J3M7j03N7N7
13945a23m8m9K7K7K2K2m4m3m5J05K1K0POo8o8N3N2k3k2lll1l1l1J19Lj46L7J86O8j81NJ54
13939b5q0p9J08m1J5J5r7N3k1j72O2O1j16L4J55Ok5k5qrqqM5M5q0q0L7L6n7R2L8j12K6J02
13932a13KKn5n5N4N4J6J7n5n5PPm3m3M5k9j6J33O1q9J17M1j86l7J62q8j24K4m1J09Q5o4p7
13926b34kl5J15K9j20M3J17r2r3m4J05J28k2l3M2LLj55j54J14J14M2M2m3j93l1J18m3m4N2
13920b71N3L7L7%%l8l7rrP7p3p7P3O9nQR%JJ%J3J4p5p4M0M0POn2K2P3p6k5J25J1o4RQRQr4
13912b29j9J20l0j00M9j7j6J67J8n7J8n0j24K9L0L1m3n8R2N1r9L7L7p3KR7n3j12J37P1p8l0
13906b02l0K3K3J6J6J1J1M4l1j20L0P2p7o8Q2M0M0l7l8L0L1l2l2l2l3NNK3K3K3K3p2p3M4M4
13899b18k0N5M0j11O8J42j31j30J88L9j58qQ8o2n7R2K2n4J8R3m1m0J20l0j39J0Kp4l7L7O9
13893b27O9P9p1k9M6n3n3O4O4n7n6J1J62Jj48rO6j8j7k2k2J12l7p4P5j15j15J31J31m0l9k8
13887b19J23Q9j60j56R4K5n1M5M5l5l5LLL6L7jjj4j3j3j3M1M2r6N4L1k19N6L04J3j36k7k8
13881a76oJ43q1q2Q1j68j09K39P6p4L2L2mmq8q8R0n9n0J99O8q1n6n6M2M3k3k3n4R5K1j29P4
13874a76P5o0o0l3l4N0N0r6N3J00n0q0O9O0r0K3K2o2o2L3L2j4j4R8n1n1R8J2J2M0j09k0J30
13868a05m8m7J02m8K7K8N9r0r9N0R8n1MMM6M5q8q8Q8o1m3m2k8J21lj52P2P2j12L7J55r4k0
13862b11j9j2j2P3p8M7M6m7m6J02m7n6R3Q3o6l8l8p3P6L9j10O6O7j8j8J8J7J8J7rrq4q5J49
13855a65J48j27j26R0R0j84O5J02m8J5J4k4k4k4k4N1N1p3p3Q6Q6p9p9PJ56n3n2J0J1J1J1j9
13849a70j8P6p4q6O4o7o6Q5Q5m0l9P8P8J01m5j82O7J41j07r8N2l9l9LJ53K8j22J10J09j73
13843a35j74R5R4m0m0J08m2k3k3o0Q9K3j25N2K01o4o6n3n2j5j6QPR1n9N7N6j72k1O6q4rJ41
13837a85J05m5k5k6j7j7j7j6L0L0m5m5RQRRM4M4P6p4n3R7L4j15o9Q0j3j3M4M4j8j8jkjkm2
13830a96m1l3l3l0J20J53r5j10J40j5j6N7N7j04j05L5L5K6K6M2j06o7J83Q6j62j47J02n3n3
13824c04J49J50q6q7JJPPJ6J6q3O6P5p4o4Q4K0J9j9j69J03J02j34j33J46kp2P8j5j5QQJ7J8
13818a66j00M9J53r7j8J31q1q0j5j6L2L1o0R0OOl1l1j43J06J36j3j19L1J10m0j76k8J80L1
13812a22L6L7q6q5P0q0n1R8o7o7J61J1j10l4J8J9N1N2M2j07R0Q9q7q8Kp3l1J19L0L0M4M3r3
13806a39r4j4j5P3P2l5l6l5l6O8O8m5m4O5O6k2k2j0rl8l8o1Q8J31j9j11l6K5K5K8K8j0rn9
13799b00n9J04K9j47LJ64J5q8j2o4o4O2O1J5J5J05m5j72P7P3p6n5J9J10J10j21j22P0O9l3
13794a57l3o3Q7J15j35n3R7m5m5N2k2o9Q1R0J5p1p0K0K0K0K0J5J4K9m6o0R0K8j22L3J07np9
13787a42m5J06pj56P2J47j00k4J42j08j21K8L9M0k6k6l2l2M2M2j8j8P5p5l3J15L2j18m2m2
13781b85J24J23j05j05J9K0L8L8l6l7O0N9o5o5L3L3j25K3K4K4M2M3q2O7O7q2n6n6j46J03J47
13776a58j03m0J09Q2o8l9m0m5J03J70q0j20L0MNl4l4R0R1p7p7M7M8j3j2K4K5m9m9L6L5j1J39
13769a1L5k12j14J35N4N4q1q1poqqqqJ25J24j00r9P0P1n3n4P1P1M5j03j84O5J25k6k2k2l2
13763a94l1L2L2L2L2o6o6K4K4j38J12O5q5m6J04J0J0jkjjp7p6O4K14j51j50J33j7j31J17J18
13757a10l2K0j30j4J35r8r8J79K9j71k1J09J09j8j9q4q3lJ46K2j27P2P2o2o2P1P1r3r4m0J10
13751b14j2j2P7P7KKr2r2L3L2M7M8p8p7j5j5O0O0K4K4n1n1J5J4NOO8q1q1O9L1L1l4l5K5K4
13744a66n1n0l2l1J37j2q5O4R3n7MMonj0j0K7K8n9n9O6O6n6n5K0J9N1N0k4k4M0M1q5q4L8L7
13737a76J%l1l1M4M4j4j3O1O1l1l1j62j2J16l3k4J26j1j0%jNOo9p0m2m2Q3Q3m4m4Q6Q6o4J0
13730a43N3r7m2m2k1J29O7q4l6L8P8Mj24K6R6j54j44J05N7N7n2n2J05J06k18o9K79K9j95N4
13724a90P9p0K9K9q7q8L7L7K5K6m9m9L1L1O9O8o2o2O3O3o8o8NQ0K5j26r2N7R8n1M2M2J3J2
13718a01K6j23k0N4LMNNONJ7J7j07j08N5N5K7K6j37J2K08m1k12L7J39rrqj11L9K01N1k22p3
13711b89K34Q2j89m1R9m9OOq3q4J35j5l0J19L5j15klk1k1J13l6l7J13m5m5K7j23n8J91Kj49
13705b73Q9R0j29K1OPJ6J6j1j2K7K6QRj17j16J31J31N5r3j95N4P3p6n6R3K8K8R7n3j00N1N0
13699a25j00LMk2J29O2q7o8Q0lj53RRK1K2J98n1j85O4J10m0j5j5o4o5O0O0qqO7O7j76j77J08
13692b89J07%J50k5j75J06J06j28j28J09J10p4p5N1r9K5J75r0q9M4M4n4n5P0P0k8k8RJ0M3
13687a08M3l2l2l9m0L6L5j9k0j51jJ77K7mml7l7o1Q8J28j21r3N7K7K6L6L5k1k1j2j2j19L0
13680b39J55Nk4k5l3l4l2l2R2R3k3k3r8r8R1R1l4l4L0K9K9K9m7m8k0k0M0j09J6J65pol4l5
13674a90rrr3N7K5K6L6L5rqrrk2k2J5J6n1n2P4P3L4L4j85l5J74K3KKj32J8kjJ13l7j22K9J40
13667g1rr0r0O8O9j7j6P9p0j42J07J22j26l6l7j08M2J82o8o3Q6k2k3J08m1j17L4PPJ6J6k0
13661b23j9k0j9K6K7K7K7l8l9L7L6J2J2o2o3M5M5M5M5p3p2KKM5M4q0q0P2P2Q2o8noN1N0J3
13654e0j37o2Q8o6o6P5p6K1J71r7r8O9O8ooq5q4J40J40m6m5qrMMl3l3Q9Q8m5m5O2q8j25K5
13647b66N6N6L5j15j5J35m9m9J45j05m9J01l9l9N5r5j3j4k2k3L4L4Q0o9O1O2k3k2n6n7P5p5
13641b66l3J18L3j16Q2Q1n2n2J6J6J5J6j2j3K6K5q7q7L7L8M2M2MNk7k8j8j8n6R3L4j16p3J77
13634a54J08j42j29J19Q6o5N2N2l2l2j3j2j3j2k2k2j15L5J86L7r4r3Q3Q4N3r7q8O2N2r7J5
13628b08J5OOl5l4R0R0p0p0J4J3l9J09M4j05k3J27j00j01J29k0k1J29o7o8K5K6q5O4QQO6q3
13622a60n6R4k0j69J08J07j16L3J17l2j06M3q8q8J06J06o8o8rqO6O7L4L5llj7j7qqj04M6M6
13616a40j03j0j1j9k0J5J5R0Q9p0p0N5N5o0o0O5O5k2k2J5J6p1p0N4N5KKl5l5J8J9N5N6m6m7
13609a70rrj3j3K4K5m2m1L3L4m1m0Q4Q4m6m6K9K9k7k6p3p3J98M8j97N2J13j36J1J60M5M5j19
13603a07j19O1O1j4j3k1k1N4N4o2o1J3J3k4k4N1N0J1J1k6k6J2J2o3o2J7J6N5N4o8o8OPL5L6
13596a50l9m0RRo6o6J02J02K7K7r5r6K9K9N5N5o9o9K2K2K2K2mnmmLLMLM4M4q1q1P2P2j03j03
13589b98Q6Q6J1J0k5k6k6k5j3j2L0K9qO6L9j12j1O3n8n8KP7R2n9r2N8J14j36r4N5K1K1J44
13583d9oj96N4R5n5k0k0o1Q9N1k3L0J06J7j31klj05M5O4q6Q2Q3p5p6m3m3J27N2p5P6O5q5o6
13576a84o6Q8Q7q7q8l7l7J37J37j10j10O4O5l9l8r0j5K24P3k03j29J47J47p2p3J0J1J0J1m9
13570b16m9k5M9J66J6j08M1N8j6m0m0N2N2p4%J17l2j07M3j1q5kP4RRO5q5r0j6l5J14L8j11
13564b39O4J40j53j54P1P1O0j5j41QJ07m3o2J3L5J10rj58M0J89p9p8J7J8O9nj48LJ37j11l3
13558b76J16K7m9k1N4K6j23m4J06MLL7j11j09J40J30j20m8J02J6J7K6K6l3l2m2m2J25k5o2
13552a82Q7q5q5N0M9O5O6j09j09M1M0M1M0l8l8J3o2n7R2R8n3p3P7j7j7K1K1j6j6n3n3P2P2
13546a18k4k4N1N0o4o5j4q8k0J30O0r0p5P4N1N1O3j1j38J2J01n0j11J38L9k09L6J86q0q0J04
13540a15m5j52R8J63q6n7n6l1J18mnMNn0m9Q5Q4p6P4Qj41NJ55o4o3L4L5L5L5l2l1M4M3j07
13534a39j08J7J7O0O1J9j29l4l3Q2Q2l6l6L9L9l0l0Q6Q4p4k25J33J33r4r5L1L0N1N1k07n8
13528c13M1M1Q8Q8o0o0p8P1J01m8n5R6Q0j69k9J20q2q2N2N2qqqqp4p5J94M4j25K5m0m0R5n3
13521b27n4R6j5j4R4n5j68Q2J41qm1m1j31J18J39j09j13L7J18J18r7r7JJJJK9L0m6m5poO8
13515b00O8p0p0N4N4J2J2k6k6P0O9n5n5k4k5N0N0p1p1MLP0P0n5n5j4j5K3K3K7K7M5j04m7J03
13508a49M6k8l6j11q7O2J04L0m8m8J07L1j01M9J32j16j12J37J4o0llJ7J8n7n7O6O6n9n8O0
13502a94O0j3q8j01M9J68J9m2m2j4j4N9O0o6o5L2L2r9N1J05m4j44J05R0j60j4J36j07j08J69
13496a80K0j03M6P8P7o6o7k9k9N3N3k2k1J6J5J6J6j9j9J9J9o8o8N6N7l2l2n6R2J63q6j57R3
13490a65M7k8j7N7N0k5j02j03K5K6K6K5l8l9Q7Q6o4o5J5J5M0J13j3j64k6M9L5L4l0l0R5R4
13484A0j46j47J29N5j21K8K0n6Q0P9m9n0K5K5j3j2kklkp0p0NNO1O1j3j4J5J4o0o0M9N0k5k6
13477b30LLN4k0n8R1J2j37Q8Q9r6r5O8O9Jp3j14J34J02j47j8J31m6j21M9J24LLn2n3P3P2k2
13471a13k3P1p9j11L8O9O9n8n7P3p7l4J15j1q5j7j7RJ59L7j13k3N1m7m6L3L3nnonK4K3o5J0
13464a83M6j03K2J71n4j29J44O9j67r2L5L6JKK4J00J0j40L4L3j63j3J20k9n8R2J2j37K5J00
13458a92M8M8o7o7QQm1m0L9L9l5M0J61J2j57q2R8n2j12K38R8j52K0J9j45J04O8q0L4L5j71
13452b76P9J57j92j23K27N5r4P2P3j12j11K8K9j4j4J60Q4k40r1J84L4k02M6R8j51M7J21j23
13447b49K6J61J1j22m6K6K7K8K8n2n1N4k0o3Q7j6j6O8O8n9o0J5J5K0K1K0K0q3q4N4N4mmmm
13440a34J4J4k4k3J9K0j8j8rqrrjjj1j0Q5o4o4Q5j4j3J27k3j09M1j5j5rrrrL5L5kkj8j8J9
13433a74K0m9m8O4O3j7j8j7j8k6k6J1J1K4K3N5r5L3J83j4j63l3l3j36J14J60q9p9P0J8J9q4
13427b51q4O0O0l3J16R0n9n4n3j3j4j3j4L4L4K4K5Kj48M9M8J5J4J4J5k9k8N9N8q4q4M3M3R2
13420f6n8r5N4ooo8o9J46mj81O8R1n9M2M1rj0p1p2J04J04r9r8JJ50P3p7n8R2l9l9K4K3j4j4
13413a99m1m0P1P2l3l2l2l2M5M5L3j17l2K17P9j68m0J10k8k7M8M8k4k3M2j07k3k3Q8Q8j00
13407a35r9N4N4l9J10m5j96K7K6r9J50J50r9jjj7j6k6k7L7L6L4L4n4n3O3O3m9m9RRr0N9J72
13401hp7j57rJ28k1r0r0Q6Q7k6k6J24J23j37j38M4M5o8o8Q0Q1j06M4J12j36p1P8rj0L7L7p9
13395b20q0L3L2ppN5N5J3J3J3J4l0l0L3L2r3r4J12l7j11L9O7O7O5j83p1J77l8l9J08m2q0P0
13389a64N5N4K3j26l9J10o4o4L3L2J9J8m4m3M0M1m7m6M8M9j04j05m1J09J46mq8q7N5N6J52
13383b6Kj00j01k9k8L3L4N3N3q4q3K4K4K5K4K4K4l8l9K8K8K7K8m3m4N0j00k3J26k9l0J6J6
13376a58j2j2j9J32oj56J8J8M6M7m9m9kkPJ56J0k39J0J60j11j12J85L6m3m2m6m5N7N7M9j01
13370b16KJ52l8j88J17J18m5m4q2O7J52r8j44NL4L3j19L0J20j30r3J56J0j39J22J22j1j1m9
13365a67m8K6K5K6K6k4k4k4k4J2J2j35J5Q7Q8RRpoO4O4j79l0Q2o8K4K4j41QJ46mK7K7o7o7
13358b14mmK9K9K9K9l2l1L1L1o4o5M7M8l4l4R7n3j08M2n2n2J42J42k0k0q9r0K3K3L5L5k8k7
13351b09l6l5KKR4R4p8p7J18l0l1J19n4n3J18j31j97J52O2q7LLL1L1JJK9K8Q3o7j33J17O7
13345f3q2K7K7r1N8N4j94o7J81P8p2j3O2j2q8k1J29Po8M1M1l8l8m0m0L4L4l1l1m5L0J16l4
13339a49j9j9jjjjO3O2o2o3L8L8rrR7n1j99N1J63q7m8K7MNO0q9n9J7M4M4j9N6L3j17m0J10
13332a31n9n8J28J28r5r6K2K2n4n3P1P1j4j3P8p1j4j5j36J4Q9o1Q6Q6j90m2J71K1j1j0J1J0
13326a15o4o4k4k4N1N1O4O4j13l7P9p0p1Q0J8n7%jn9J5J91M1j80l0N1N1j7j6N9N8k8k7k8k8
13319a80K1K1j6j6l5l6L9L9qqO6O7j0j1q0q0O8J42l5j85K3R8k8k8j5j5K2K2o2o3J11J12j34
13313a94j34J41J40p2p3n0K6J08m2j8j8r9N2J26k4LLm4m4OOM3M4k6k6k6k6L6L7n3K3N4r5k5
13306b41J24m5j96P7P7J1Q5R4n5m1L4L9j10j19L1J05K9k1k1k7k6M7M7p2p3J6R0O8q3k1J28
13300d9Lj46j2J38J3j36m3J06j8j67K5J75m4m3M1M2l4l3%%K8K7J8j32p2J76K0j30N4N3j09
13295b49M1P8p2L2L3n2n2Q3Q3QRn2n1K8K8o8PR1n8r4k0MMO3O2j3j2o5o5O0N9L2L3j0j0M3l3
13287i5j49%N7N7n8n8j4j3O2O1l7l8L8L7JJj3O2L3j15q4O7J28k2j54p9K38Q8j89m1R9n1nJ46
13281d0q7q6R8R8j03j02K2K2KKKJk5k6J51P5j92m2J36j3j51jJ23k7j32J7J42qj10L9J14l6
13275a37p1P9j5q9L7l7j8J31Qj41K8K7J4J5J4J4J2J3n3n3k4J25Qo7N3N3p6p6Q2Q1m3m4m0m0
13268b30n9R0J03m7j20m5N9N9M0l4n6R4R4n5q0nJ8J9k6k6R5n4m0m1k7M8J30j9j02k8J11L6
13262i8r2N7Q5j65n7R2n1K3P4p5J04J03j30n6P9p0J9J8k4k4N5N6j04k9R3n7pO7n9n9O8O7n7
13256a54n7k8k8M7M7M4M3m0m0J02m7j87O2J07m3l1J18L1m4rq4r9J52J18j31n8R1n5n5Q1o9
13250b16mJ46N0j00ooJ7J8k9k9Rj41P8P7q1O9J40j08j40J10J17l2q1qN9j7JJr8N2P7p2o8Q2
13243a33Q9J4n9n9j8j9n6n5L0L0Q7o3j01M9J69K0j58q3J36O2r3j9n1j26J18K69L8j09k9k8
13238a48l8l8M4M3m1m1J47mj28K2j5j4Q8o2o9Q0j3j3J0J0RJ0NMl3l3N4N5p0p1J8J7LP8L6j13
13231b11m4J06J6j35M2J16m8m8L1L1L9L9q8j2J04m4p3Kk6k7N2J27rj57J3Q9o0o0P0P0n7n7
13225b09l4M2J05m5j23K5M6j03K7J02l4M0N0j00P4P4o0o0K7K6r8r8J13J12j6j6L5m0j29K1
13219b46R3n7RRj20L0J14l6m4J05k6k5J4J4J4J5l4l3R3J8l8J12n8k08j0J39l4l3P7Km9J00
13213i3O5q4l8L7Ro6o1J4N1N2P0q0n5K0J0J0JP5N9j91n7R2qqj2j2j2j2J1J2J1J1k9l0M5M6
13206a47j6j5j6j5L6L6n7R2J0j40Q6J60j11j12O6O7p6p7M8M8J5J5o0n9Q3Q4m1m1k1k1J05L0
13200d4j08M1P9p1r7k2J5n9l4J15M5j05p6P4N5N4q2q2R2R2o3o3J45mm3m3n3n2OPP2P1N8r2
13193a72q8J60K2k27O9K18q7q7M7M7p9p8lmK8K8o6Q4O7q2J1J2L4L4mlN8N8n7n7p7P3Pj42o
13187b62J43k5k6l4l5N0M9j04M6J21k9m5m4k3J27kj51k6J23R9n2j26K4J01m8l0k9J7J7QQK8
13180a30j22k8k8qJ42M8M9K2j27q0J69P3k75j00K48O2j88M9N0l5l5J24k6n1n1p0P9J2J2L0
13175a85L1p0P9M2j07O7O8j66j6J35j15j04J44j4j5JJK5K5R9R9j66j67N3N3Q3Qj24K5Q3j67
13169b95q7J62%p5J08J07n2n1p0P9M8j01JJJ3J61Lk46N8K07p1p2L8l7q9O1M9j01P5J50j27
13163a53j28J95M6j81l1R3J7lln9J6K1j29JJ50qrJ%K1K0n4n4M6M6k9k9K3K3j5j4k4k4J02K7
13156i9j26K4J28j21j70P9J97n2o1Q8j2j2k3k2N7N6q7j3J09m1r5k1m4L1M4l1R0R1m9m9o3J2
13150a85R1n8o3Q6O4q7PQk8k7p3P5Q0Q0q6q5L9M0q4q5R1R1O7q3j40J10M4j06O2O1p3p2R9J00
13143d0j25j24Q2Q3r2r2P3P4O3O4Mj47p1P7l5l5N0M9n9n8l3J16J08j40p5P4K9L0J32j8j23
13137a59K7o7o6Q3Q4n7n6J07j43m8J00J1J2J1J1J28k1j67Q1N5j94LJ51r6r7J72K2r7r6J18
13132a88J19o1o0J07m2r1N9ppN8r2QQj30J19J85j64o0Q9j7j6m2m1Q3Q3m9m9K5K6j6j5J05m3
13125a16q5q5k0j9R9J00k1k0QQ2N9r0o6Q4l7j12K6J02K4j26l3J17mp9n6J9R8K3j02M6P5%n1
13119a60n0J9J9o5o5J03m6j00M9O8pL3m2n6R3O7rl2l2N0N0MLL8j11j46J04J55r4j63Q7J19
13113a17l0q9O1l2l1k2k2N8N9j6j6%%L8L7jjp6p7Q3Q3m2j91o2J88R4n5n1R8J9j31n0K6KP6
13106a90N1k3jp5n8R1O5q4m7K03J3j37J01J00j75k6O8q1q1O8J03m7p4%J09L4m5K9l6j86j1
13100c42J38J1o4O0J35k3j73JJ51j4q9K8K8O9q0r0O0M6j02J8R3K6n0m0m0M9N0k1k1m6K9J1
13094a92j38k0K29J49r8p5Jo7o6J53Mj26K4L2m3QQmmJ%m2L2J46j04r8J50nnL7L7L7L7q8q7
13088a77o3Q7Q7j61k2J28j18j18K15O6k24K6J85L5r2r2p0P9Q2o8K1R6j2j3q3q2mmJ30J30j66
13082b02j6O3q7J7R2l4l4L9L9q6q6P9P9J3J3q5O5O4q4L9M0j93m5J95n6j14L5Q7Q7p8p8P2P1
13075h9j03j03Q3Q3m2m2k7k7M7M8jjl9l8N2N2J4J5n4n4n4n4O8O8o5o6K17O8j57pK3K4m1m2
13069b44O3O4j2j2ooL1L1n8n8O7O7j00r9P5P6k1k1l0l0J10m0p8P2L8L8j9j8q4O6J9J9l8l9
13062a77l9l8O2O3o2o2M6M7RRj5j6J15l4j45NQ5Q6q5q4L9M0n9n9J6J5ooP8P8j78k9J45mJ5
13056a45J5p0o9N4N5k1k0rj0rj0P3P4n2n1rrl6l7nJ45P0q0N1N0q3q4N2N1k4k3L6L7n4n4J15
13049h6j34j13J37Q5j65K4R9L2L2l8l9%%l7l8R3R3q2q2J00R9p3j48j5J35Ro6N6k0j50%J45
13042a47ml5l5l9m0L3J09P7p2n7n8R2R1q2q3J08J09j16L3O7j82j35J13J2J1R7R7p9j53k0J28
13037a60m6m6L9L8K4K4p0Q1N9r0Q6J59j28j29%%J3J3o2o2P7P6j49p4J39j1q5O4O5rMMk4k4
13030b04k5k4J3J3K7m7p2P7J57Qk02n3P9P8k9k9M4J18Rj40j9N6qpr1j6J26k3r4N6J6J5J00
13024i1R8o0o2r9r9O2O1j3j3k1k1J6J6m0m0Q6J1o6Q2N1j00j5J35J0j39k2J28N2r6K1J69j3
13018a2j63k4k4l4l4N3N2j3j3n2R7J01m8o3J1llj6j5N9O0p6p6l8l9O7O7n8n8M3M4l2l1L6L7
13011a98n3K2J40j0j85l5Q2Qn7J7K7K8M7j03J6R1M4l1k4k4M6M6o7o7N8N8p9p8R6R6J1J2M4
13005b2M2p0j46p2P6J23k7n3n3l0M5J71K0j75k7M5M5j5j66N9K09p0p0R8n2l1l1n0n0J62J2
12999a03j12L7nnMNk3k2N3N2n5n5K0K0N2N2NNJ0j39o4Q5KKJ05m5j43PL8L8K3K4r1r2J3J63
12992a39Q8o2o3o3l5l6N3N2J4J5N2N2p2p3RRRRl3l3J23j27j04J45k6k6J67q2j01M9poJ70K2
12985e0j18L2L2j17M9J97j28j30Q2o9o8Q1J5J6K4K5l6l5KKN1N2o4o4m3J07M1j08p1P8j5j5
12979b45K4K4J08m1k4k4l4l3J7J8P3p6r6N3Q5Q4j03j03J71J70j34j35J39j1k09M0J49%j0j1
12973a34QRN1r7j35J4N7N8JJj37J3J47lj09M1K1K2j%L6L7q1q1Q7o2m9J02P3P3J6j34j68Q1
12967b43J61q7j51%J56Oo8Q1K0j29L9L9RQRQo0o0J5J5J4J5J08m2o1Q8m2m2o9o8R7R7L7j13
12960b13L7L7K6j24j5J34P9j71l9J09Nj45L3L3p4P5j0rP1P2m4m4l0J19M5j05RRj60j0O2O2
12954a76j4j3J19l0j06M5m0m0J87L8j64j4J7J7k5k5k5k5Q4Q3j35J5J16l4o5o4lkO3O3M1j09
12948b21l3J16n4n4J64J5l0k9r5N4N2r8P0P0j8j8n6n6L8L8l7l7N4N4k1k0J3J4J3J4n7n6O8
12942a43O7n4n4K1K1PQl0l0k6k7O8q2m1J08J5J6KJr1N8Q5o4O6O7j39j39J36J35o6o7jjJ15
12935e9l4p5p5L0L0ppOOOOj2j3K5K5j7j6m2J08J17j31j60R0j4j4qqR4n5j27J22J09j41OJ56
12929g9noM2k07j80J69J66J6n2n2k1J29J9J9m7m6k5k5O9q1r5N5M6j04M8M8P6P6j00j01J74
12923g4K4j84O6P4p5n0n1p8P1J32j7m8m9N7N6J9J9k9k8j22K7J84L3r7r7j8j7N7N7l6l6K9L0
12916a71J02m8l8l8nmJ17l2o1o1O3O4j88l8J02J02o7o8k7J22noMMllm1m0O2O2k3k2P5p5J0
12910a75J0l9l8L6L6M4M4q9r0J59J0k31J9J17l2j7J33o4o4P0P0o5o6O0N9o5o5J0Rk4k5K2K3
12903b18p3P7J92n8k12J37O5j84P4P4j22K7J26k3M1l5j88O2J59r0o2J86O8j80p2P7P1p8p2
12898b31P7K6m8m1m1R1R1j19j20J17J17q1q2O0O0p2KN4r6m5J05N3k2k3k2J0J0mmlmM3M3r5
12891a94k1O9q1q0O9J7n7Q3Ro5Q5Q0p0OPm1m1j8j8P1mj4J36k2r8K4K3j8j9poK5K6M2l4r1N8
12884a69J39j11j39J11n9n9R4R3mmr2r2J05J04q2q3N5N5qqk6k7O3j2l2J19Kj48O9O8k7k8K2
12878a11K2j5j5l5l6N2N2k1k1J6J6o3o2P4P5o9o9M4M3L9L9j42QJ2j37RJ59j3j3M3j07M7M6
12871a33j43OJ33j7P6P6j00j00J1J2l1l0R1R1j23K6R2j58k1J28j8j8k7j76L6J85j16j16J80
12866a84J81k0j9q2q1L7L7n0n0N0M9j68Q1J21j27OJ56k7k6j8j7PPOPM2M3j29K0KJn2n1L4L4
12859a80n4n3J02J03q5q5R2R2l6l5r0N9O9q1J2J61m4m4MNl3l3m4m5ppK8K9m6m6P9P9m5m6n0
12853b75n1J23J24q5q5Q9o0l7K12K1j28j4j5m3J06L8j11J9K0o3o2O2O2J9J8j50jJ59Rp3p2
12847b44P3P3n2n2j9j9j01J49J21j29n8R2pqKJK8K7m8m8L5L5N3r6j38J1J36j3l8J11J21j28
12840a30m8m8q3O7J43oJ2J3k3k2o0o0Q8Q8q7q6K9K9O6O6r0r0Q4Q4n4n3K1K2r4r4Q0Q1J7J6
12834a22L6j14o1Q8N1r8l9J11k0k0J8J8j9j9n5n4J63J4j00M9m5m4J18J19n6n7POOOJ9J8n6
12828a32n6L0L1ppL4L4r0r0M7M6NNJ1o3l5J15j9r3L6J10l7j11p9P0R3J8n4n5OPM4M4l6l7j2
12821b27O2L8j12l2J17m0m0R4R4k5k6p6lJ23k7j05l0J3J4J8J8M9M9p5p5J9J9J0J0R6n4j29
12815b33K1Q5Q5J3j36j04M7O9nj7j6N3N4k7k8k2k3n1K3P5p4k8J22n4j29J30J30r9r8J7J7K2
12808a81K2o6QK8j21m7K01N7r3L2m3j22J27O8q0o6Q4J5J4K4K3n2n2K8K7k4N1O4q5o1Q9J4j36
12802b53kJ47K3j27m5J05O7q2m8J01R6j54j87J62J28j21Q4Q4j50%K3j27N0N1l4J15mj54N9
12797a93J35r2r2k0k1J04J04m3m3R3n5j77P2J96n2j66j6N9N9l4l5k9l0L6J11K8j21N6N6j29
12791b39n5J50%j20L0P3P2r3r2O0O0P4jj13L6J34j15j17L3M8M8R6n5j33J6N3k2L9M0j32J8
12785b07J43pp6p7o3J2J10m0lP3M6j04j08M1J36j4l7L8j9j9m3m2p1Q0Q9o1j7J33N4r6o9NK8
12779a85K8jjP3P4j18j19J56Oj07J42J2k36QQ4k1N3M0l5J2J2p4p3%P5M0j09QQ2M6k9l4M1R6
12772e4n2L6L6j49j49P5P6L9M0l6l5M2M2q3q3K7K7r9k4J54Ml2J16J5o0qrj07j07J18J18n1
12766a73n1K4K4ONONooooj6j5K2K1l3l4M2M1m6m5P8P9k9l0o7o6N3N3p2p1M7M8M8M7o7o8J09
12759a49L4j05M4J06j44LJ52j31j31K00M9j20L0m0L6R2n8p8mn4n5M8M8M3M4R4K0k46r7J90
12753a79J88j24j25K7K7K7K7k6k7J2J1j8j7j44o9K20P1j08M1Q3o6j36J3M4l0L0L1J0J59R0
12747D2j57j8j8j18L2j1j2P3P3j5j5n2n3OOM8M8n3K2M2j08j01J48P8p2M6k8r0O0R3n8m8K7
12741a83np9M8J98l5j84Q3Q4j29j28R6R6o9o8N6N6k0k1l4M1P8p1p0P8L1m3m4L1O2q8n5R4M9
12735a45r9j6J34k6k6k1k1L2m3p6J74Qj42M2M2p6P3M6j04k9J20m8m8L6L5kkN1N1p3p4M2M3
12728a42q0P1j7j7K9L0n5n6K0J9j9j9M7M6P6p4j45J03P5j75J05J05j19j19J06J05o7o7N8N8
12723a18JKN7r2p9P0r7r8J45J45p9q0L2L1L1L1RQj66j66J43J43J8J9j9k0n6n7O6O5n0m9j18
12716c28L1J56Pl1l1L4L5o6o5O8O9j28K1J3J2O7O8JKr1N7pj57J9J68m9n0O6O5j08j09J10J11
12710d0j14j14Q6Q6j33J7N6r3j0J40j18j18J15J15p7p7R8R7k4k4o1o1L2L1noJ6J6n8n9N8N8
12704a71o6o7K9K9N8N7R9n0j97N3J33j15pJ43j32j33N0J25J32j8j60R0R5j54j48J01J03m7
12698a68k2k1k3k2N3N3L2L2r2r2K0K0K0J9K9K8r6r6L9M0K5J00M0j10j70P9J50%o2J3OQ2J2
12692h2j36m0J11N9j6k8k7p0p0P4P4n1n1P9P9R7n1j72k3R5K1lp8pO7K8K8r2r2O4O4j1j1M8
12686a23M8k7k7j6j6PQ2k0j71N1J26p2p2J7J6J6J65N0j97J8R4j36o1Q4J0J4Q9n9n9n4n5L8
12679b40L8j4O1N6r3r8N1J01m9j11J38J92n6j55nl5M0J69q1k49J00J62q7o3Q7L8j11m1L3j9
12674b41j8P7P7r8r8Q1Q2OPn8n7O7O7o6o7RQj0j0n8R3J0J1J87L9k21p3J47kn6J9p0p0P5P4
12667a37J%j3j2P6Kj15L4O2j2p0o9J01J00j10j11O5O4l3l2O0q8o1Q9Q0p0ooj09M1J41ql4l5
12660b15MP9Q7o1r1j6N8N7j2j3j3j2PQl0l0lkm0K09R1k56n4R5q3q2N1N2O1O2k07n7J57Oo7
12654b60Q1J17l4r5J54K9k20J9K0r5N4J25j23p7J73K6j24K2K2J2J2J6J5POJ6j33qJ42j38j38
12648c77R7R6o5o6J10J09j12j11O2O3k2k2J36j2m9m9q2O6J25j25j16J34l8l8J53Lj55R6K9
12642a60j20L9M0K9L0p9p8R6R6m2m2MNo2Q8J43j05j01j00J8J9m1J08J83L3p5p6m8m8K7K7m8
12636b40m8J21J22n4n3RRo6o5rrJ16J15m9m9j2j2llL5L5k2k2k2k3k6k6M9M9k3k3N2N2q8q9
12629b72J36J36n6n6J9J9p1p2N3N3o0n9O5O5r8r8J16l4KP6o4J1R8n1m2L3p3p3J6J7o8Q1Q7
12623a64o4L4J08J9J9n3n3P3kj45MK8m8Q1Oj25K4J72K2n4n4n9J6J05m5r0O0N0k4j23m8J80
12617a50L0j51R8R8j52RJ59j6j6l9m0L5L5j15j14J09J10n9o0J0J1P3jj27K2J13l6K0K0p1p1
12611b66MLJ5J5OOM7j02k2J27p0NJ41rp3P7k6k6N1r9r8N1R0R0J8j31p1Q0P4p5j06l1J32J32
12605d1l7j86L0J05ppn4K1Q7o3o2Q7k5j00L5L6p3P6P7p3J3J2k1J28l4k83J06K55p5p6Q9j60
12598b20n3J96%j49JKqqK4K3K4K4K9L0m5m5L2L1j32J7Q0NN6N6o9o9N4J27m6j97k2J27jp5j5
12592b16j5k2J27J18j32q4O5Qo7M8M9K0n5r7N2No9Q0Q0n8n9J1j39Q5K34p8p9JJN8j6o4Q6m3
12585a65j18N8N8M3M4j75k5J06m4m3J05L9j11qqn5R5R4n5j1j2k1k1N2N2k2k3nonoRQRRJ0J1
12578a37J0J1k9k8k8k9mmP0P1l4l4M1M1q4q5R9R9j26K3L2j18k3J27j01j01J72K2o2Q7j3j64
12572b99P1K20j01j01pqJ6J66rj59j3j4k3k3J0J0Q5Q5r1r1M2M3j17L3J17l3r0N9J34j6q1O9
12566a16l4l4J48kk35q5K61J10j27j28Q5o5j39J0Q0Q0R0Q9p5p6p6p5O4O3j1j1M8M7k7k8N1
12560a18N1j0q4j17L3J81o8o3Q7L4j15l0k9P3P3r3r3O9O9j5j5j5j5K7K7K7K7o0o1K7K7N0M9
12554g0j15l9J50Jj36J3J00K4k7k6q5O5N0k00j7K33j03j77K21P1j03k9mnN2k3j3J36nj55Q6
12548a30Q7j15j15N7j8KJ52n7n8Q3o7l1J18j12j12P7P7j0j0J4J4K6j23r4J55J55r4n6R4k4
12542a15j73k1J29P3kPo8r3N6J14j35r8J51N9r1J8J8n8R2N9r0MP9l6l5k8k8N8N9k3k3l2l2
12536b05P5p4l7J13q1q2J09m1j07M3J02J02K7j23j8N6j8j9M8M8l4l4l4l3M5M6p1p1J29N4j09
12530a94M0O2q7K1R6k4r8q3O7J46lq7q7l1J19L1j18R1R1j49JJ13l6j39J1M3M2J03K9j17L2
12524a15j0j59M4M5r6N3P3p6p7P3J35j5n9n9l1l1K1K2J28k2j13L6R9K5J5J4r0r1M7M7k9l0
12518b26K2n3n8R1LKj3j4L4L4j02M9K01m9r9M9j2j2m9m8J2Q7nj54k2J27J24k5j0j0j57pJ13
12511a77l5j10M0p8P1J31j19m3K06L5j15nnj9J31P2j77q9O0n3K2J50Jp7lKJOOm0l9Q6Q5j09
12505a88j09J15J15n5n5K5K5m0L5Q6o4r3N7P9Op8p8M2M2J7J8j08j07J40J40l5l5k5k5l0l0
12499b13O6ro1R0N7r1n0K6P8p0j38J12K15l1j45NP5p5j12L8M1j08J6J66R2n9l0l1q1O9J06
12493e2m4m5m5K1K1j9j9j9j9J8J7J8J8NOJ00n0j03M7J0j40mJ46O1q7l3l2j29J20K05j45j47
12487c19J01m5m5J95M5k17L3R1n7M5M5r8r8J83L3k07M2J70K2j04j03K9L0l3J17J53r6k1k1
12481a30lmlmo2o2P2P1r5N4J31j17j89J61P0q0L8L8m6m6OOOOk6k7O7q3m4J06R7n3OOp8p7Q2
12474b06Q2j42QJ43j06m1J09l3l2N1N2n6n6J12l7j37J3P7p1M1M1noooO8O9m9m8j1j1j7j8N7
12468a71N7K5K6j83l3L9M0J1J2j5j5O9O9j12L7P5p5N1N1j77k7R4n5m5J03K4K5J20j28j74J74
12462a08L7k12n4R6L3L3l8l8P8P7L3j17M2M3l0k9l0k9KKJKM0M0l4l5K4K3j3j4l1l1M4M4L1
12455a18L0q4q5j3J37K2j28n1R8MNQRn6n7mJ45K4K3k8k9N5N6j79l0K11l9j46MK9K9j1j1K7
12448a53K6rrj0rj4j5K4K3K7K8m8m7L7L8l8l7O4O5j10j10M0M1J2J2r4N6M6M6K1K0M6j04j95
12442c30N4J70p9n1n2N8N8n8n7J67J7j35J14L9k10J6J65qrk8k8M8M7m7m7O9O8J6j34o4Q6j2
12436a57q7L4L5L4m0q7O2N6j8M2M2j00N0N4r5m0L5L5m0j14L7J56Pj0j1j19L0J22j27n6R2o2
12430b40J3J36j13j06J43P1p8QQL6L6r7r7P7P8o5o4J04m5p4P6K5n0P6P7j02j03%%P9P9j04
12424b16k9J21j27q4J66J4o0L9L8N9r1n1J98K3k24rJ40q4q3L4L5llK5K4j3j3k6k5K6m9oJ43
12417a11k7j03mnO6O5mnM7k8j20L1P2p7r5N4J18M3j5j65o0J89M7j03ll%%r3N6J60Rk1k1o2
12411a68o2O3O3k6k6j7j7r3N7J40rj45MK6K6Q7o3o3Q7l1l1N2N3m5m5K9K9m6m7o6Q4J15l4j72
12404b91P8J65q5j38J2P1P2m5m4O3O3o2o2j6j6L6m0l9J11J29j20K7J02q0q1k1k1N3N4j5j6
12398a56J8J8L5m0j16J33J10j37o2Q8m3L2l2j81M4J94J8n7k4k3N1N2o7Rj5j64qJ41M9k7O9
12392i1no2Q8j8j68O0N9q2O7O8q3jjook6M9J00n0j12L8j0q4L5J10J0J0J36j12j36J3J4o1O6
12386a91O5OOj19j19J39J40j28K1M2j08J19J19j59j0j0q4%P6O6O6m7m8J21k9p4P6mj53J1Q5
12380a25l7l6rO6pj56nJ45p3p3M5M6Q3Q3j48j48L1L1O2J36J3j36n0J00O2q7q9O0M2M2l7l7
12374b06L4L3lp8j1J39O6j82KJ52k2r7rql8l8P8P7O0r0n7R2j7r1lkM2M3m2m1M0j09l5J15o
12367b12oP9P8n9n9J6J6R3R1j83j08J39j1j30J9M4M4k1k1Q8Q8l7l7n9n9O8qj06M3L8j11L2
12361b51L1O0N9m4m4J20l0l2M3qrm6m6K4K5P5Jj25K5N8r1j16J34J67q1n2R7l8j14k5k4L9M0
12354a78L9M0jjl9l8k3k4N6N7o3J3R6n3j12l7L6L7L5L5kkjjl9l9J5J4o1o0J55J54j18j20N
12348b25MM2M2L4L3m6m7N5j9m0J09P7j70j85l6J58Q2m0m0j2j3P7Kn1R9N3k3MNo6o6r1N9J43
12341i2oj05M5pq1J00J01j71k3J05m4l6J15LMo2o1M7M8k8k7j5j6N9N9rrMp0n8R2O5q4j63Q6
12335b34J50Jm9K6j00j00R2R1l3l3J3J4J3J4j3j2j3j2qqM4l1n0J00J00n0o9OK9K9m1m1mlk5
12328b07k5J3J3K6K5j2j2L0L1m5m5N4N4k2k1qqj34J5J41O5n8n7J%l6l7j2j2o8Q1J73K4j41
12321b14Qj3j2J21J21m8m8m9m8k4k4jP5N0j00r4N4L2L1R7n2j99m8J19M5O8pq6j1J3J2J8J7
12315a97M0M0l3l2L5j14r9J50J48j00k9J20q9q8L2L3l9l8K0J9K9m6r8J52J47j03r8N1M8k6
12309a65L5J11K5j23q2O7n2n2J69J9k07M2J55r5q9O0Po7m6K9R2J7n1K4J11L6j31n6J03m7q7
12303b48O3K1K2P0p9j7J32j01j01J38j1q3O5jj51O6J40q2q3J81L2j90m0J11l9p4%J15J15o8
12298i7o7j6j7M7M6o6o6K1K1QPPPjjN7j8j92N8K14l4KLj07M3N8r1KLj8j8O9P0o4o4k7k6O8
12290a79O8r6k1N1r9m7K02qj58L6J85rj58k7J22J16j34o8Q2mmR4n5k8M8p6p6M7j03K5J74R
12284i1j40K1J71oj56o8QP7P8j30j29J46J46r1r0J8J8N1N1n4j28J2J61j1q6j5O1O0O0p6p7
12278b09N7j7k7J23k1r7M3M3l2l1j25K5J22k7m6m6J7J8L1m4j8J31l3j07P9Lj39J0J59J0l7
12272a85j11N7J31p8mP6p3p3P6jp5L8L9J2J1QPQ0Nj39J0R4j55l1J17M7k7K4K4l4l4MMK8K7
12266a01r8k4R9n1n6R4lj53K3R8j5j4N6N5N9r2j70k2J27N2p1p1J45J45j29n5O6q4o9J80L6
12260d3j13mnp6P4j1j0R3R3j32j31J4J4%P5M1j09k9J20k9k9J11l9o6Q3Qj41k6J23kj51m3J07
12253b33R7n2j0j0l3J16mp8R8R8q1q2opO7O7j07j07J9J9J8J9O0O0o5o5K3K3k8J21n1j26J00
12247a40R9j19j19J05J05r0r1L4L4l2l1R9n0p3P7J70p9j59rO8qp8P1J00K4k0k0j08M1j2j1
12241b22l0l0n8R0J66J6q2q2j7j7R3R2q2q2R5R5l8l9J1j38p5J75O2j3k8j04j8J31N2r8J4J4
12235a47M3M2o8o7O1O2r9k3J02m8o0Q9l3j07J1Q5JJM8M9p6p6K9L0K9L0m4m4L6L5j03k8J43
12229i7or1j6N8N7o0o0K4K4r1N8J30j19r3J56j5j5J63q5j57J92J2k38J4J65rrp4p5P6P6j43
12222b48PO8q2l0M4K7K6k0N5M5j05J8R1r2r3Q0o9J2J61o6o6R0n9n6J93O9j78m2J08M5j04j03
12216b74M5P4p6o6Q3k7k7J58Pj73P6K06j41p9P1l4l5K7K7K8K7m9m9K6K6l2l3nmO2q7j2J37
12210a23MMK3K3p6P4j1j0l7l7l7l6J38J38j35j35L0L0R3n7j38J12N6r4m2J08J4J5RRo6o6N0
12204a70M9k5k5J3J3J4J3l6l6L9L9l3l4p1p1J01J01p3p4Q1Q0m5m4J4J5J4J5k6k6j7j7p8P2
12197b28j2j2P2P3j36J3m4m4K52Lk79P1J73p6j8j7MNm4m4Q1Q1L8L9m3j93L5J84N1j00l1l2
12191a78r7N3J30j9q5O5j2j2l9m0N5N6k0j9onL2L2PPo8o8N3N3N3N3r8r7J20k9j1J38q5j62
12185b43N1N2k8k8kjL6L6j2j1m9m9L0L1L0L1jjjjj7j8p9P0J72p7j51R7N5r6MNJKL8L9p8p9
12177b42N5N5j09L9P2km1m2K9K9l7l6R0J5j27K3J03m8j20K9O0O0ppppM6M6l6j85J4J63nmq
12171a42pL0L0r7r7K8K8J4J5J4J5j7j6j7j7P9P8m6m7LLKLM7M6m3L3K7j23jP3l2l3k8k7O2O2
12164i8k1k2M9j00m9K6n4R6J66q3j44NL1L0l4l3M1M1jkp6p7N3N3M9M8o3j37L0J79R7j51j80
12157c31O9N7N7P2P3l2l1j06j06L1L1L1L1oopoQ6Q6j39j38O6O5n9n9R0R0q5q4L8L9N7r3o7
12151b86Q3L2m4pqJ1Q6J01m9q6j1Pj42j7J32L0m4m5L1J28k1j45MR2J9m6m6k5J24M9j00K3K4
12145a46j12l8J61J1j09M1K7K7J3o2NJ54K6j25N0M9q6j1K5j24mJ45nj55j4j5m9J00N8j7M7
12139a33M6J9n6j59rJ65J5q7j4J1J0N3N2k7k7j2q6p5J74J68p9j33J7K2K3Qo6m8J02N5j9nm
12132i9rrn7n7j9j9R8R8k2k2m0L4M8j01l5J15M0j10j04M6J10l8l1l1Q5Q5j03j02P2P2n8n8
12126b21O7O7k7k7M8M8j06j06J8J9J1J1J6J6o2J3R6n3oO9n8n7L1L1N2k3j64Q5N7r3M5l0j15
12120c48J34J57r2n4K2K2K2p2P6M9k01j0J39k3k3j4j4K9K9m6m6J7J6N3N4J1J2o3o4N4N3J6
12114a05J6j06j05K5J75M2j08m3m2p1P9J26k4j13L6J7J7J2J3k5k5k3k2N2N2m6m5J73K3j37
12108a82J3M4M4q1q0RJ59p0p1l0J20L2j17l4J17OPL5j15q7O3L5L5L2j17N7N7k28K1J49%n9
12102b36R0llLMp2p1K4K5K5K5k7k7R8R8p6p6jkMLLMJ3J3L1j17j5J34J0j39l0J20K6K6nmnn
12094a35q7q6Q8Q7m2m2nnR0Q9q5q5jjL7L6k4k4N1N0llllm5m5L0K9mmJ1o5j9J30Oj44K7J02
12087i7m4L1R4j56l5K13m9j99j0J40k6k7j7j7NNNNL6L5q8q9O0O1K3K4k6k6K1K1o6Q4J8j31
12081b22l4J15K7m8L3L3m7m7j4j5K3K3POPPJ1J1J5J6m1L4M3j07rO6j15j15J10L5k2J27L4k15
12074b68k6J24KKk6k6L1L1m3m4j6j7J09L4r3N6R4n6j4O1p0NMLJ8J7r2N7l6l6J25k6j5j6l0
12067a77k9M5M5n5n4K0K1m3m3L2L2L5L5Q2o8o0o1MNO9O8ook8k8j8j9m9J01PQN7r2j8J32r3
12060a49r2J91n9j28K1L1L0J04j46q9O0N4N4Q8j61p6P4j20L1J81L1j49j49J50J49p6p5J1J0
12055a99K0K0j23K7O7O7qpqpp3p2KKN4N4l1l0J32j7j02M8Q8o2noRRJ0RL8L8l7l6o3o2q8J62
12048a80J50%p4p4J2J3N1N0q6q6P0j80k0K28L8j13k3N2R4n6p9P0N6j8J8J8o2o1M3M3l2l2O
12041a64OJ0J0l7L8R6n4j77P2J53r6j45J05J4J3J39j1j01j01M3M4l2l1K4K3K8K8r6k2J00n0
12035a71RQ4r2r3K0K0N7N7q1q0qO7Q4o6j9N5m4m4L5L5k3k3N1N2mnp9p9N8N9j6j6k3k3J5J4
12029b17M4M3l1l2llk9J22J20j26j09M1P4p5p6P4J7j32oO8L4L3P1P1j02j76m9J00O6rN1N2
12022i4j69j9K76K7k63j5J88L9j01j01K4K4q8O2J34j16r7J51M2j07M2M1m2m3N3N4j2j3p4P5
12017a22J39j07r1N9m1m1RJ0O1j4j09M0P2p7M9M8q5q6R7R7k7k8nnL2L3m0l9J2o3J3J63j7j66
12010b29Q1Q2r6N4N0j00j1O4qqmlooooJ6J5o0n9L9L8l6l6JJP5P6o8o8N7N7o7o7QQK8K8K8K9
12002a09n8n7J68R3j89m0J01j47r0J59l0j04Q7Q7m3m3j2j2m0m0lJ47L4m0k6M8M0L9k6k5k5
11997a56k6l2l1k3k2j3J36l2l1J27k2j62Q7N6r3PPM2M3NNo2o1J07m2l6J15K1j29O9q0k24J26
11990c24L14l5k31J9O0O0KJN2N1j22j23P1P0j47JJ79K9n3n2kklkK3K4K3K4m3m2L3L3o2o3O3
11984a74O2n3n2J30J30j99n2K4j26Q9Q8mnJ00m9r0r0M8M7k8k7L9L9l6l6R2R2q2q3N3N3p2p2
11977b44N1N0k4k5qrK9K9p2p2N3N3M0M1l4l5J7J7J8J7RRj6j65n2J98Pj42M9M9q6j2J59J0j17
11970b08m3Q9Q9l1l1j5j6j5j5j2j2j2j1rrJ6J66N4j95o7J84pq2K7m7m1J08J9K0l8l7RJ0j50
11964c12%J75K5q0q1Q5Q5l7l6Q9J5j24K5J2J1N1N1k5k4l4l4LLL1L1m4m4ppllJ7R1J3j36n9
11957b77J6J1J1m5J04J14l6j28K1Q9J5R3J7j65r1O4j0m2L1K6K6Q6o3r6N3qqL0m6r2N7O1j5
11951a97NMrO5M2j08p0P8j5j5O8O8oq0n5R4Q6j63l2K17L5k12m1J09J0J0q4q3M2M1K8K7m7m8
11944b36L8L8l8l7L5L4m9n0J37j3j37J2M0M1J24J24j04j05l1l0N7N7j7j8N5N6j19j19P7P8
11939a00j91m1J44nj42J07J19j30q7J62J08m2j10L9M3j05O2O3j0rK8K8k8k9o5o6N3N4k2k2
11933a94J3J2k5k4M4M5q0q0R7R7k8k8l5l5R0R0p9p9M5M5J8J7k0k0J4J3k4k4j8j8J9J9k1k2
11926a76k1k1O7O7n8n7P7P7r7r7M5M5RQk5k5L2j18K0J69mj55m1J08J4J5k4k4J01R9j02j03
11920a95K1K1K8K8r6r7J18J19j06j06M3M3J1j38J8J66n1n2M3M3NNl8l8j1j0J18l1j22K8J56
11914g7r4o8o9L1L2ooN5N4J8J7p1p1J54Mj50J00J00j50o4Q6j4j4j0rj0rN7N7j8j8j0j0O5O5
11907e3p0p0N5N5p2p3N2N2p2p1N3N3J2J3R7n3onj5j4j%QRj95m5R4R5N9N9j6j6r1r1n9Q9J44
11900h9pl7l7lkL5L5n5n4K0K0MMN5k0n0J00O2q7q3pJ5J6O7O7j15m0J47j02j44J05M9j01P3
11894a59P3k4k5k5k5k2k3O7rl3J17lj53J8J67Jp4j2J38P9j69j64Q5R1J6k0r4k7J24J1j38p
11888b19O7kP2m4j18K6J00L0m5l6J13L3j16J6J5o8o9K2K1N9N9m1m2mmj0j1K7K7l9l9L6L6m0
11881a88m1L4L5l4l4N6k0q1O9J39j0l7l7j02M7P6p3K5K6n9J5J38j2m2L3n5n6L6L5L6L5j16
11875a62j16J58J57j00j02Q3Q2j39J1M8j02K1K1k5k5K3K4K3K3l2l3L0L0j8j8P6p3m2J08K0
11869d9j29j33J7L5L6K3K4M5M6R1j56j57R3K1K2%jL1L1r1r0Q0p0O8K16l2l3J31j16j55R4J25
11863A7j23j49JL8L8K8K9J3J3J11j36j37J12n8n9J38j2q7O2l1l1O3O3r3N7L5j14m2J07QQJ7
11857a14J8j7j7K0K0L5L5k11o2P6P6n2n2N1N0j2j2J2J3J2J2j4j4n1n2L6L5L5L5k6k5k6k6M9
11851a63M8J1J1k2k3o0o0P8P8l4l4j9j9L5L4J0j39o4J86k4r9J70K1k16L3J08L2J1o3o9Q2k7
11844a87M9O7q2k6M9n4K0P6p4k7M8ppl9m0M1M2m6m6JJL9L8qrK9K9qqmmm1L3P5p5M8M7j18L1
11837a47P1p9o9NOp0mJ46L3j16K3K4q8O1M7k7O2q7n4R5o6o6J06L2n9R0M3l2K8K7J8J9p7j51
11830b56l6J14R7K3j2q6j00N0J37j3n9J6l5l5O7O7o6o5n6J8J33j7j13L8j4q9M8M8j8J30Q0
11825dj70j1j1o9Q0Q9o0k2J28r0r1K6K6j30J19J23j26j7J32q7q8Q9n9NJ54P0p9m9n0PPO1q7
11818a84q8O2J0J1n5n5J30J31r4r4K9L0M8j02n4R5KJj0j0K8K7m9m9K5K6O0O1K9j20m5J05o3
11812a62o4N4N3k1k1j2j1Q2o8j19L1KLJ40rq3O6J1J2j7j6JJL8L9r7r7P7P8n9n9K5K5m3J06
11805a14n2n3N6N7j9j8qqpqL4L3r1r1O4O3k1k1K6j24j4K34Lj46P8P8l1l1K6j25jJ47l6j86
11799c06O3O4k1k1P9P9NMp8p9M7M6o5o5O0O0j6j6K1K2ONl1l2m7m7P8P8k6k6j7j6p3P7Q6o3
11792a65QJ57j59j60J21J20j4j3M1j07p1P9J06J04j58j59lkM4M4p1P9J16l3j08j08J07J07
11786i8p1p1N4N3o5o6J0RL2L1onNOOOL9L8l6l6OOllQ8o2o1Q8j0j1%jK1K2n4n3l2l3M3M2k3
11779a95k3J4J4L8L8l8l7M9N0J2J1m8m9j2j1JJR4n5r5N5P8Lk5k5M5M4r5r5J23k7j02M7P8P9
11772e8k4k3L2j17k5J24m8m9K9m6j9J32Ro5j4j4K5K5K0K0l5j09l7J13M4j06P0J45p9p8m2m1
11766b41J41O6j50jj9k0K7K7L7L7m3m2L7l8r0O0J49%j21K9L5m0O3j2j04M6oq0J42O8k18o9
11760c30K38j1j43J07J02j47q0O9J02K7r2j8J5n9O2O2q2q1oJ43J36j11j12J37l3j82R2R2p5
11754a78p5M9N0J9K0K0K0j07j06P2P3m5L1M4j05n6R4L7L8K6K6r9k5Q5o4p0Q1P6p4p4P6O0r0
11748a71l8L7L1L2m7m8P4p5o6J83J4j34J41O6j30J9K4j25j05M4J59J0j14j15J00J00n1n0K3
11742b12K4K8K7K7K7JJp9p9J01K6j00N0L9j10k1N3M5M4J9j32l6J13P5p3j73k3J47km8K7M1
11736a73M1L5j14q2O7O7qKJL0m5n5R5l1j06J20J20j29j28nO9Q2o8p9P1J13j36o8J81N7j93
11730b69N1J25j26n1J25k5LP9j54nK46j03j67Q2M4l1J07L1r6r7P3P3m9n0P6P5k8k7l7l7O1
11724a01q9j8J31n0j25R8K3n7J9l3l4N1k4q1O8J53r5r1J58J1o3M0l4p6jk5N0R6n4L5L5m2m1
11718a66K9K8p8j53K9J78l7l8M6M6M2M3q2q2O7O8j57qJ22j28m9K01K2n3l2l2K8K7m7m7K2K2
11712a69K2K2n8n7J16J17j13j13O1O2j6j6n4n3PPR7K1j65j6J63J4q6O3N8r1K4R8K4n2j43P
11706b19J36j4j91m1R0Q9l5l5M0L9p2p2M8M8P1lj20K9M6M7j0rq5O5P5p5p6P4O5q5jjJ7J7J15
11699c3l4p5p4M8M8J1J1p4p3J44nj08M1j4j5K8K9o5Q4N6r4j%j3j3j3j3l1l0J0J60j1j1PQj18
11692b33L1O3O3N5r4j22J27O3q7J3J2q5q6j1j2P5P4%%j7j7M8M8n0j99J6J65N9r0MLkllkl4
11685b28l4R1R0p6p5L9L9L1j19j09J40P6p3n8R1K2K1m4m4k0k1J04J04p7p8M7M7K6K7j4j63
11679b38K2K3J4J3k2k3J12J10k23p6J71p8p0J79K7j21K5m9k29J20K31j9p5P4K7j22q5O5R0
11674a27n9M3M4j43PJ37j4k1N4k6j00k6M8P2P2k8j03k4J24j7r1L4L5q7q6Q4Q3L6l9j23K7J38
11668g6O3j0j0j3j3j3j4j4j3l5M1R1j58r4J56N5j94RRj3J36O7q3p2MP6P7n1n1J18l2r5N6M5
11661e1j03K1K0LKO0r0n2K2K4n0n1K4R6K0qqk5k6J2J1o3o3J1Q5Q5o4j02M8P5%o9o9K5R9J09
11654d2m1j14m0L3L3j7j7N8N7k4k4MMN0j00k5J25q8q8R5R6k3k2P7p3j87O3J37j13k9J20j7
11648a32j8ppO8O8q0q0m0J10p3p3J61J1j82O7J04j44n2R7R2n9o3Q6P7p2POklK8K7m7m7L2L2
11641a08m3m2K1K2LJ51j9j70M8M8j2j3j2j2rrj0rM1M1l4l5Q3Q2m1m2J9J9n6n7m0m1n9R1J13
11635i1l7j8j7rqk7J22Nj46o0Q8P9P9q5q6l0k9M5M5j4j3N1N2Pj42K6K7j28K1J3J2K7K8n6R3
11628a76k8k9N6N6KLKLl5l5M0L9l3l3N1r9L3L2n2n2M7M7M7M7j23j22QJ57Q2o8m9n0M9M9O8
11621f6q2q0O9k4k4L8L7J%L5L5r0r0J21J21k02n3J03j46j2K38k5k4J6j33l3K17L3k17N0M9
11615a38mmM4M3k2k2r7N3R0n9j7j6k6k5J4J4o1o1N6N5l4l5J82o7j15J36L9j11K7K6M1M0q4
11609a38q4L6L6l9l9L6L5m0m0M5M6PQk9k9P1p9j14J35J36j14j10L9M9M9P9j70j38J12N8j7
11603b03l4l4L2L3J32j7k15L4J58r0k2J28j47p3J71K2oO9o1o1n6n7J35J34j39j40M5M4PQl
11597b06lQ1o9L5L4j44OJ85L6m6m5J4J4o1o1O0N9K3K2n3n3m4m4K7J77Kj47L1L2o7Q3j5r0J38
11591h9O3j60j1J64J5j06l1ppm4m3L1L2L3L3M2M2j51lJ32j7o9Q0Oj44kJ47l1l0R8n1j26K3
11584a81j1j1L6L6m4m3k1N5O1q8m7J03r3r4J40J39j01j02K3K3L2L3m3m2kkP3P3M4M5q0q0L7
11578a32L7r2r2P7Lm9J01N9r1LLPQPPL7L6J3o2j15L5J63J5j97m7K6m8P6P6j3j3O9q0r0O0J84
11571a9L4l8L6j10j11J11l8j15L3J04m5q1oO7O7m9n0P5P5qqq8q7R1J7j05M5R1J5j1q5k1N5
11565a59kjK8j20mP1M3M2k7k7R3R2j24K5Lj46L0J05m3m2p5p6P7P7n0K5L0j19%J50P0p9o9P9
11558a23mmQ6j63r2J58l1j05R1R1l8l8K7K7j9k0J05m4r2N9L2j17NP9J6n8o8Q1P5p5o5Q3m6
11552a87m7Q9J5j61j0K30j8j73P7Q4o5m2L3p0NJ44nj30K0J4o0J15J16r6r5n8n7Q1Q0j4O1J65
11546D1q1r7N3j20j19J66R1j12L8qq4M3M3l7l7K1K0l1M4J18l3j57pN3k1L1L0l0l1l0l1O1O1
11539a52mmm8J01J07m4j18m3j2O3k3k3P5p5o4Q4K9m6O3j2j30J19J28j22n9R0M7j03k4J26n7
11533a31j33LLLJ53L6l9q0q0M1M0M1M0q4q4nmP5P5p0NM4k06kK47m5j21Q5Rl7J12l5l6J1J1
11527a58j3j4N7N7M4l0j57qJ15l4j00M9K7K6J47j00j33J7Q3Rj03j03J16J17j05j04J27N3j67
11521b85Q2Q7j63mJ46J4o2O2O1k7k8P0p9j08J42M8j01jkk9l0l9l9J24k6p3P7O4q6j2J39lj52
11515b33K3R9m7m6L3L3M0M0l4l5kkjkk7k6m5J04Q2o8j2j1q7q7L7L8K9L0j2j2Q2Qm9R9Q8j59
11508a32n8R2q0q1J05K9q4O5O0q9j8j8m6J04L8j11p4P6Q4o5j03M7J15l5O0N9j25j24J01K7
11502a81m2J07L8j12l1J19M3j05n0J00p2j46nO9K3K3N1N2k2r6m2J08P1p9m9K6N0N0r8r8K7
11496b71K7P9Q0NNn9n9O6O5q1q0N3N3j49JJ91n8n8R2n4n4J14l6j10L9nnO0q9k3J25M2l3p8
11490b05lP1lo8Oj7N8P7p3o8Q1j2j1R0n8m6J03Q4j64n7R2m0j15L4L3lmJ3Q7J24j22j33J16
11483a33L9l5kjL1L2m8m7j0j0M2M1q3q3P1P0j0j60J1J62L6j13m1J08o0o0P2P2n3n3Q4Q5r1
11477a37r0P4P4o0o0J34j7j06j07M8M7O6q3oJ44J1j40KJO7O7m8m9K7K6J4J4o0o1R2R2q3q2
11471a89J05J04o8o9k2k2n9n9P7P7R5n4j32J7kkO5O5o0n9ooK2K2P1p8p8P1m8m7J29j9r2N8
11464a93L9L9m9m9j2j1%%J74K5j65Q4O5q4q4O5N6N6j46LopL2L2r9N0Q7o2m4m4J7J7QQM3j06
11457b61J03J02q1q0M3M4n6n6k5J25M3j07O2O1n5n5n5n6P2P3o1J5J28j21j21J28R2J8j00r9
11452b80J06J06o8o8j4j4O1O1o4o4J16J15j33n8J09m1j%j0j0N8N8p2p2J3o3m5K04mj54Q0P9
11446f9j11L7M3j08o3J1L4L5J3J4k4k4K7K7l8l9p4P5J22k7o5Q4m1j17J33J34r7k2J8j32kJ48
11439i8j06j07Q2Q2j5N9J01m8m6m6j7j8m8m7K7K7j9j9O1O1r4j8J08m2n1R8j9r3%J49P4p5o7
11433a64Pm4m4QQQQJ2J1o4o3Q6Q7l8l8K8K8j41RJ68J8mljJ49p0k20L3J07j8j9J9J8l2M2P4
11426c5p5p0P9n5n5O0q9j44K05K04j43r3N7O8pp5p5M5M4n6n6J19M5p0P9jj50L3L2K3K3o2o1
11420b56J56Pj15L5J08L3n6n5RJ0M6k9k12o1K17l1j51R8O5j0J00K5j28K2R2n8N0N0q6j1N9
11414g7r0kkk1k0l0l0J57Pk6M9k6k6P3p7p6P3O9q1p9mO2j3K3K4j9j9L0L1m5m4L2L1L2L1p1
11407a54p1J55P8q9O0L9k07J7R3j34J6J00m9o3J2n5R5J34j15j73P5J29k1k0j9q5O5O6q3JJ50
11401e3l9l9l0k9J1J1JKO4q6q5O4llOOJ2J2K6m9r1N8J37O1r8r8K2K2nnnoP7P8r7r8Q2Q2PQ
11393g0l8l8l8l8j6j5N9N9PPq1pR2n8q1ok6N0J11l8j22J27P2p9n3R6R2n8p1Lm8m8M2M2MMO
11386a56Np0o9L1L1L1L1M2M2j34n9J07m4l9J11j2j2R1n8j12L8J0RJ37j3r4r4m2J09O6ql0k9
11380a84M0M1J8J9j07l3J25k4r8k3M0J14qj59N1J26n0n0J2J2o2o3K8K8P9Nj42QQ7o2j4J35
11374a11l2l3K6K6j2j2NNN6j8r1N8N9r1n1K5p8mJ14l7l1J18k6k5J52Kq0O9j5j64M3M4r3j7
11367b19J44nq8j3Lp1OJ56rj58k3k2L3J07j08M1J53r7n8R0p8P2J40k09j44K05J36j13p3P6
11362a26O6q4l8L8L7l8q5O4O9q1p0Q0P0q0O7O7o7o7O9O8n6n6k8k8R9K3j66j6K19l0r4N5Kj47
11355b64M8M8j35J4J54r6r5J54J09m1opj40QR2J7M4M5l3j08l1J18lp8K9K8j06M2P6p5k8M7
11349a73N9j6o3Q7Q0p0j45NN3r6K8J77J2j38P9Q0m2m3nnM8M8j27j26P5P5m9n0%%%jP0P0nm
11342a12l5l4M1M1m4m3L1L2l0k9M5M5n4n4J20J19r2r3j8j8M7M7p7p8J26J25j48j49P6P6NO
11336a26r6k1J68q2j37J11n3n4J25k5M0J90m0j90Q8Q7j40RJ9j31K1J69m8m8m0m1o6Q4J52r7
11330a72j04J46R1j59L5L5J1J1o4o4J09J10K7j20j22K9RJ0P8P8m6m7rrO6O5n9n9J15l4j67
11324b10Q3J20j30n0R9l7l8p1p0K0J69l9l9M4M5l8l7J30j9j05M4M4j05m7J02k8k8N6N6o9o8
11318b16P4P4j51jR2j58k7J22Q0o9o9Q0J23k7r2N8nnnnJ1j38p9J70L8j11O4O3j4j5L2L2j24
11312a98K5J09m0r9M9K2K2J3j37k8K21lj52K5J01k8j02k5J25Oj44L0J80%j50p6P4J03m7j13
11306b37L7M0M1l0l0J03K9j98m7J08m0m1J09M7j03mP1j49%K57r1j17J32p7p6J78K8j46ML8
11301a64L8N3N2j49p3J08m1j07J42J41j07j08M1L6j15J6J64J9J8N2j96j82J66kp6J80o9j20
11295b83J29N3r7N9j5j13L7J28k1n4K1J13l7p4P6mp8K0J9m8J01K7j23j8j8lP1K9j20n0R9P4
11289a00p6K7K7p8P2J73p3j26K5M6k9j04k9J38j2r1j6N6N7k4k4k4k5J3J2Q7Q8o6o5k8k8M2
11283a55M1l3l3L9L9n4R5qj58O1O0n3n2j5j6O2O2o3o2O3O3j11j11J44J45l0l1o8o8J3J62O9
11277cq1m7m6j46J03J87o2j18L1POl6l7L9L8pom5m4mno1Q9R5n4P7P7j7j7q3q2mJ45J35j12
11270h8j45MO9O9J0j39J19J18j60j61J13J13k0j9k0j9M7M6p7p8J6J7l1J19j22j22J61J62p6
11265i4p5l9l8O5O5o0o0N3N2J5J5KLKLkll9m0MLp2p1Q0Q1m4m5R9R8j21j22N0J24M6j04o2J3
11258b18kjM1M0M1M1l1l1o9o8j3j3O1O2o2o3O3O2M0M1q4q4Q3Q3l1l2m8J02K7j22M3M3j43o7
11251c09J96M7j73k3K1K2P8P8j47KJ27k2o4o4r2N8R7n3kP4j1j1opj0j1j1j1R7R6j27j28O9
11245b20O8mq0l6J13qq4Q0P9r9j00N0N1J3J2j4j4K3K3j0j1K8K7l6l6N3k1r3N6N7r3J1Q5m0
11238a70m1k5k5J00J00k3k3k4k3l8l8Q6Q7l9l8j%J5J6j22K8J64q6j40RM1J15R2n7j07j07K3
11232b51J74k3k2k2k3P5p4j40J09O5q4O2O2j72k2J20M4p2P6J15l6j36o1O2O2NMMNonj1j0L1
11226i5m4j32J6J37j4l7L8j9j8P9p0q8O2j06j06J36J35l9l9PPM4M4k4k4N1N1l1l1OPk9k9o6
11219b21o6J14J13o2o1J03J02j22m8P5p6r8J50p1k21J53J53n4n3n3n4J44J44q5q4Q6J2j10
11214a90M0N1k3m7m6K8K8j0rPPM4M4r6r6P8P8k5k6O8q2p1P9j4j5L9M0n4R5J2j37L1L1o1o1
11207b63k3k3R3R4RJ0Q3o6j03M6l4l5J44oj56oN9r0L7L6K8K7ooL2L1n5n5K0K0K6K6m9m8N8
11200a45N9j6j6j4j3j4j3poJ30j9k35J4J95n4j21J29k7k7%%j0J40q9q9NMj8J32l7l6J01m9
11194a46j23K7NON2N2m0m0m9J01qql6l6K1K1K1K1llOOl1J18J0k40J0J61k4k4R1n8llp4P6Q5
11187e9o5p1P8k5k5J18l1j15L5J00n0p3KM4M3k6k6M4M4l1l1m1m2l1l2j9J30O0q9j6N9QQj9
11180a44j9k3k3R2J8j58qJ76K7j60Q8Q9j61n2R8k4k4rj0QQ3Q7o2p4p4M7M6o3J2J34j6l0M5
11174h4q1q1L9M0M0M0p1p1M9N0k6r9k7J23R7n1l3l3OOOPl2l1M4M3k1k1k6k6N9j6o2Q7L6l8
11167a58k4k4J34J33m1l9n0n1m1m1rJ41J6j34RRl8l8N0N0J3J3K4K5P5p3q9j3RJ0K9K8qrJ0
11160a02J1o4o4m6m6P9P9j6j5J7J8Q7J3j63j3J08m2k3k2K4K5J0Q6K2j27j23K7Q0Q0l6l5L7
11154a34L8q8j4Q0p0o9P9K4n1J%jjjjMLMMj9j8N7N6J2J1L0j19k4J26M7j03l8L8j0rrO6M2j07
11147a64n1R8l2l3L2L1noq7q6J81L1n2R8j5k64m2K06J26j24l3J16j1q6jP4K8K7o7o7l6J14
11141a00jj50L0J05p0LQ8o1J7J7o7o7R2R2l3l3M3M3l1l1j2j2j05M4J26k5noj9j9P5p5o6Q4
11134a29j0j0k9k9m8J01M2j07r8N2J16J15J%j04j04L7J85j00j01R2R2j14L4J07j43j77P3J26
11129a30k4K7K7J7J8k0k1J8J7o9o9NOL5L5m0m0P0P0n4n5lmn0R9n3n4L1L1qpK1K1J8j31pJ43
11122a30l0k9P3p7OJ55j12j13L8L7l8l7M2M3k3k3m5J04O6q3LLj28K1J08J07n8n7k5k5N0M9
11115a28m3m4p2p1L5J84J6J7L5j15j06J44O8q2J7J8m8m9K2K1P3kj28K2Q3o6K7K8J8J8J8J8
11109g2n7n6P0nq2O8l0k9P9p0j0K37l2j81R4J9j62j2J08m2MML3L2n3n2K2K2k2k2k2k2L6L7
11103a68l9l8PQQ2Q2l5l6N3k2p8P1O6q3o9o9LJ53Oj44Q2J58j55j55P4P4K8K7k4N1J3j36j2
11096b25J38Mp0n7n7M7M7RJ0k5k5N0N0n2n1P3P3k9k8k8k9l7l8Q7Q7p3p3J01J01o4o3O0O1n4
11090h0n4n5n4J6J6J6J6JKN4k2p3P6Q1o9o8Q2m9n0J08J07o5o7K0K0n5n4K7K8m5j21jJ49j5
11083a78j5J3J4k3k4J4J4o1o0P7P7M0M0n4n4K0K1RJ0m2L2P3p7m5J05L6j14N4N4l6l6j25n1
11077b92J72K3j57pR7n2p8J72R8j51nJ45m3m3l4l4N6N5j9k0k1k1k1k0J3J3J4J3m4m3ooO5O5
11071a16rj0QPk9l0L0L0r7k1P7p2l0J19j6j6M5j04Q2J56j17j19R2R3J3J3l2j07j07M2o3J1
11064b77J72p8j23J26J57r3j13L7J01n0j24n0J73J72j41j42Q4Rp2P8P3p7j1j2q6q7K5J74J09
11059d6m0j17L3K4n2L3J08k0j70o3Q6P3lk9l0M1M0K9K8m6m6k1k0J7J7J%JJMLLLnonom0l9Q4
11051a75Q5q2q2j3j2R2J8o7Q3M4l0M1l3q0J70M4k03k4N1L0L1l9l9j6N9J30k0n2n1lP2M9j01
11045a23m4J06j12j12P7P8r0N9J07m4j17L1J36j3k01M9J42j08l6J14j6j6q1q1R1R0l4l4N0
11039a32N1K6m8p2P7k0k1N2r7k2J27r2r2J42qj43J06M1j09J28J28j04j05j1j0j0j0L1L2L1
11034a34L1l2l2M3M3ppm4m5J3J2O4j1m6J04M0k10m1J08RQo7o7J58J56j08j09N9r0q6O3R2J7
11027a16o0J6O2q8j02M8k2N2J06m3l5M1j4j4j0rj0j0j4j4P2kj6J33n8k07J11J10n1n1K4K4
11021a47L6L6m3m3Lp2o1J88Q7j62L0J78n7j33M4M3n9n8k1k2J3J2Q7Q7l3l3p0p0k1k0N4N4J4
11015a59J5k3k3jkL6L6j9j9j8j9kkkkM0M0l5l5nnQ8o1JJ52k5r9k2k1J1J2M3M3j87l7K21j28
11008b13o7J83M0l4rq4N7N7j24m9J63J3j64q9P1P2m8m8P5P4L8L7n8n9k1k1k0k1N4N5J6J6j6
11001a24j7j03k8R8n1m3J06N1k5L4m2m1L3j10l5K02N2k16L3J02m8q4O5Q8J3m7m7K2K3QQo7
10995a90o6klQ7J2n9R1R6n4j00N0P3kq4q4L5L6N4N5p1p0O4O4j1j1o4o5J0J0K3K3j5j5P0P0
10989d3k0j69O4O5j19j19R9R9K4K4o5o6O0N9l4l5l4l4K4K4J5J5J36j3j88l8J16J16q9r0j6
10983b32J33J8j32p9P0k4k3KKP7P7J4J4l3l3J09l9j15L5l0l1k0k1J11J12o3o3J2J2o2o3N4
10977b11N4k0k1klklP3P2n2n3NMq9O0N0j00P8P7r3N7L8k11N1N0l9m0Q3Q4J08j40n4R5n7n7
10970b08J28j21p5P5P1p8J5J5q8q9J45J45j24K5R1j59m0J09RJ0k8k8M7M7J7J8n7n8Q3Q2j42
10964a63j42O5O6J9J9M9j00pol3J17M3j08J2J1q2O7k3k4O1O1q2q2M2M2mmmmK2K3K2K2j4j5
10957a34nok1J28q1q1L2L1j61Q8J66q3j01M8J51r8j73P7R0n9n3R7R8n1l2l3J8J7J7J8j21j22
10951c39O9K18p1p1K2K2j04M6M6j03J2J3M0M1j0j1J15J13j27j28M7M6mmP1P0q1q2M3M2J8J7
10945b4j07j07M4M4m0m0Q5o5o4Q5L1L1q5q4Q9R0l5l5n3n3J15l5o9P9K4K4j4j3l9J11P7j72
10939b05j35J14J30k1NNm2m2L3L3j8j8j9j8M4M5l0l0n4n3P1P1p3p2LKN3N4J5J6MLK9j22n3
10932b75J96N6r4M3M2j25K4PPL2L2k11L9J57Pl5l6L0L0RRl7l8O1q8q9O1o7o8J16J16o6o7J52
10926g0Lr0N9k4j74K5K5rJ41O1j89p0J79J23j27q7q6l9J10P4p7J21J21j23j22J39j0q5O4J5
10920a22J5n1n1llP2P2q4q4N0N0j23K6J11l9K7J76pj56k9k9kjK7K7Q9o0j81O8J49j00j07J42
10914a31P1p9j4j4k2k3rrO6O6l5l5l4l5J09J10o5o5onj37J4K13O4l22p4K58Rm5J05p9p8N5
[truncated: 631,104 more chars]
