# Supplementary material for: Uranium-stibinidiide, -stibinidene, and -stibido multiple bonds and uranium-nitride formation from multimetallic diuranium-distibene-mediated dinitrogen cleavage
Source: Nat Commun. 2025 Aug 4;16:7136. doi: 10.1038/s41467-025-61612-5 (PMC12322283; doi:10.1038/s41467-025-61612-5)
Supplement: Supplementary file 3 — Source Data [file 41467_2025_61612_MOESM3_ESM.zip › Supplementary Data 6U + 2 KC8 1H.jdx]

##TITLE=	STL-RS166-1
Crude USbHU + 4 KC8
##JCAMP-DX=	6.0	$$ MestReNova 14.3.0-30573
##DATA TYPE=	LINK
##BLOCK_ID=	1
##BLOCKS=	2    
##ORIGIN=	Mestrelab Research S.L.
##OWNER=	n16601rs
##$MNOVA/LINK_BLOCK_TYPE=	ITEM	$$ NMR Spectrum
##$MNOVA/ITEM/POLYGON=	(XY..XY)
5321,5835
8722,5835
8722,8208
5321,8208
5321,5835
##$MNOVA/ITEM/Z=	0
##$MNOVA/ITEM/ANGLE=	0
##TITLE=	STL-RS166-1
##JCAMP-DX=	6.0	$$ MestReNova 14.3.0-30573
##BLOCK_ID=	2
##DATA TYPE=	MNOVA NMR VIEW DATA
##DATA CLASS=	MNOVA VIEW DATA
##$MNOVA/ITEM/ZOOM/X=	-6.2250207782485240151e-06,	5.2219022549792226684
##$MNOVA/ITEM/ZOOM/Y=	-0.05502410943154245615,	0.59958479553461074829
##END=	
##TITLE=	STL-RS166-1
##JCAMP-DX=	6.0	$$ MestReNova 14.3.0-30573
##BLOCK_ID=	3
##DATA TYPE=	NMR SPECTRUM
##DATA CLASS=	XYDATA
##NUMDIM=	1
##ORIGIN=	JEOL
##OWNER=	n16601rs
##.OBSERVE FREQUENCY=	399.78219837824997285
##.OBSERVE NUCLEUS=	^1H
##.SOLVENT NAME=	BENZENE-D6
##.PULSE SEQUENCE=	proton.jxp
##LONGDATE=	2025/04/02 14:41:35.000
##.ACQUISITIONMODE=	SIMULTANEOUS
##$ORIGINAL FORMAT=	JEOL Delta
##$MNOVA/SCALES_VERSION=	9
##$PARAMETER FILE=	(datafile, ASCII, //nasr.man.ac.uk/epsrss$/snapped/replicated/NMR/Liddle_S/data/n16601rs/nmr/STL-RS166-1_PROTON__WIDE_FT-1-1.jdf, 0)
$$ 
##$PARAMETER FILE=	(footer, BASE64, //nasr.man.ac.uk/epsrss$/snapped/replicated/NMR/Liddle_S/data/n16601rs/nmr/STL-RS166-1_PROTON__WIDE_FT-1-1.jdf, 8404992)
AQAAAFclAABoZWFkZXIKICAgIGZpbGVuYW1lICAgICAgICA9PiAiU1RMLVJTMTY2LTFfUFJPVE9OX1dJ
REUiOwogICAgc2FtcGxlX2lkICAgICAgID0+ICJTVEwtUlMxNjYtMSI7CiAgICBjb21tZW50ICAgICAg
ICAgPT4gIkNydWRlIFVTYkhVICsgNCBLQzgiOwogICAgcHJvY2VzcyAgICAgICAgID0+ICJwcm90b25f
YXV0b3BoYXNlLmxpc3QiOwogICAgYXV0b19kd2VsbCAgICAgID0gIFRSVUU7CiAgICBhdXRvX2ZpbHRl
ciAgICAgPSAgVFJVRTsKICAgIGF1dG9fZ2FpbiAgICAgICA9PiBUUlVFOwogICAgZmlsdGVyX2xpbWl0
ICAgID0gIDEyOwogICAgZm9yY2VfZHVhbF9tb2RlID0+IEZBTFNFOwogICAgZGVjaW1hdGlvbl9yYXRl
ID0gIDA7CiAgICBmb3JjZV90dW5lICAgICAgPT4gRkFMU0U7CiAgICBwb3dlcl8yICAgICAgICAgPSAg
RkFMU0U7CiAgICByb3VuZF9wb2ludHMgICAgPT4gRkFMU0U7CiAgICBzYXZlX2Fib3J0ZWQgICAgPSAg
VFJVRTsKICAgIHZlY3RvciAgICAgICAgICA9ICBUUlVFOwogICAgbW9kX3NhdmUgICAgICAgID0+IDA7
CmVuZCBoZWFkZXI7CgppbnN0cnVtZW50CiAgICByZWN2cl9nYWluICAgICAgICAgID0+IDQ2OwogICAg
Z2V0XzkwICAgICAgICAgICAgICA9ICAicHVsc2Vfc2VydmljZTo6Z2V0XzkwX3ZhbHVlIjsKICAgIGdl
dF9hdG4gICAgICAgICAgICAgPSAgInB1bHNlX3NlcnZpY2U6OmdldF9hdG5fdmFsdWUiOwogICAgZ2V0
X2ZyZXEgICAgICAgICAgICA9ICAicHVsc2Vfc2VydmljZTo6Z2V0X2ZyZXFfdmFsdWUiOwogICAgZ2V0
X3NwaW4gICAgICAgICAgICA9ICAicHVsc2Vfc2VydmljZTo6Z2V0X3NwaW4iOwogICAgZ2V0X2dhbW1h
ICAgICAgICAgICA9ICAicHVsc2Vfc2VydmljZTo6Z2V0X2dhbW1hIjsKICAgIGdldF92YWx1ZV9vZl9m
aWVsZCAgPSAgInB1bHNlX3NlcnZpY2U6OmdldF92YWx1ZV9vZl9maWVsZCI7CiAgICBnZXRfcHJvYmVf
cGFyYW1ldGVyID0gICJwcm9iZV9zZXJ2aWNlOjpnZXRfcHJvYmVfcGFyYW1ldGVyIjsKICAgIGdldF9z
X21wYXJhbSAgICAgICAgPSAgInB1bHNlX3NlcnZpY2U6OmdldF9zX21wYXJhbSI7CiAgICBnZXRfZF9t
cGFyYW0gICAgICAgID0gICJwdWxzZV9zZXJ2aWNlOjpnZXRfZF9tcGFyYW0iOwplbmQgaW5zdHJ1bWVu
dDsKCmFjcXVpc2l0aW9uCiAgICB4X2RvbWFpbiAgICAgICAgICAgICA9PiAiUHJvdG9uIjsKICAgIHhf
b2Zmc2V0ICAgICAgICAgICAgID0+IDBbcHBtXTsKICAgIHhfc3dlZXAgICAgICAgICAgICAgID0+IDIw
MFtwcG1dOwogICAgZGVmYXVsdF94X3Jlc29sdXRpb24gPSAgX2dldF92YWx1ZV9vZl9maWVsZCh4X2Rv
bWFpbiwgInhfMURfcmVzb2x1dGlvbiIpOwogICAgeF9kYXRhX3BvaW50cyAgICAgICAgPSAgX2dldF92
YWx1ZV9vZl9maWVsZCh4X2RvbWFpbiwgInhfZGF0YV9wb2ludHMiKTsKICAgIHhfcG9pbnRzX2RlZmF1
bHQgICAgID0/IGlmIHVwcGVyICh4X3N3ZWVwIC8gZGVmYXVsdF94X3Jlc29sdXRpb24pID4geF9kYXRh
X3BvaW50cwogICAgICAgICAgICAgICAgICAgICAgICAgICAgdGhlbiB4X2RhdGFfcG9pbnRzCiAgICAg
ICAgICAgICAgICAgICAgICAgICAgICBlbHNlIHVwcGVyICh4X3N3ZWVwIC8gZGVmYXVsdF94X3Jlc29s
dXRpb24pOwogICAgeF9wb2ludHMgICAgICAgICAgICAgPT4gMTYzOTExOwogICAgc2NhbnMgICAgICAg
ICAgICAgICAgPT4gMTY7CiAgICB4X3ByZXNjYW5zICAgICAgICAgICA9PiAwOwogICAgbW9kX3JldHVy
biAgICAgICAgICAgPT4gMTsKICAgIHhfYWNxX3RpbWUgICAgICAgICAgID0/IHhfcG9pbnRzIC8geF9z
d2VlcDsKICAgIHhfcmVzb2x1dGlvbiAgICAgICAgID0/IDEgLyB4X2FjcV90aW1lOwogICAgeF9zd2Vl
cF9pbnB1dCAgICAgICAgPSAgbG93ZXIgKHhfc3dlZXAgKiB0cmFuc2l0aW9uX3JhdGlvIC8gX2dldF9m
cmVxKHhfZG9tYWluKSAqIDFbTXBwbV0pOwogICAgeF9wb2ludHNfaW5wdXQgICAgICAgPSAgbG93ZXIg
KHhfcG9pbnRzICogdHJhbnNpdGlvbl9yYXRpbyk7CmVuZCBhY3F1aXNpdGlvbjsKCnB1bHNlCiAgICBj
b2xsZWN0IENPTVBMRVgsT0JTOwoKICAgIG1hY3JvIG9ic19wcmVzYXRfdGltZSggZGFudGVfcHJlc2F0
LCBkYW50ZV9sb29wLCBkYW50ZV9wdWxzZSwgZGFudGVfaW50ZXJ2YWwsIHBoYXNlX2RhbnRlLCBwaHNf
c2hmdCwgZGFudGVfYXR0ZW51YXRvciwgcHJlc2F0X3RpbWUgKSBpcwogICAgICAgIHdoZW4gZGFudGVf
cHJlc2F0IGRvCiAgICAgICAgICAgIGxvb3AgMTAwICogZGFudGVfbG9vcCB0aW1lcwogICAgICAgICAg
ICAgICAgZGFudGVfcHVsc2UsIChPQlMuR0FURSwgT0JTLlBIUy5waGFzZV9kYW50ZS5sc3RlcChwaHNf
c2hmdCksIE9CUy5BVE4uZGFudGVfYXR0ZW51YXRvcik7CiAgICAgICAgICAgICAgICBkYW50ZV9pbnRl
cnZhbDsKICAgICAgICAgICAgZW5kIGxvb3A7CiAgICAgICAgZW5kIHdoZW47CiAgICAgICAgd2hlbiBu
b3QgZGFudGVfcHJlc2F0IGRvCiAgICAgICAgICAgIHByZXNhdF90aW1lOwogICAgICAgIGVuZCB3aGVu
OwogICAgZW5kIG9ic19wcmVzYXRfdGltZTsKCiAgICBtYWNybyBhY3EoIGRlYWRfdGltZSwgZGVsYXks
IHBoYXNlICkgaXMKICAgICAgICBkZWFkX3RpbWUsIE9CUy5QSFMuMDsKICAgICAgICBkZWxheSwgKE9C
Uy5QSFMuMCwgUkNWLkdBVEUpOwogICAgICAgIGFjcXVpcmUgKE9CUy5QSFMuMCwgUkNWLlBIUy5waGFz
ZSk7CiAgICBlbmQgYWNxOwoKICAgIGV4cGVyaW1lbnQgICAgICAgICAgICAgICA9ICAicHJvdG9uLmp4
cCI7CiAgICBjb21tZW50XzEgICAgICAgICAgICAgICAgPT8gIioqKiBQdWxzZSAqKioiOwogICAgeF9h
bmdsZSAgICAgICAgICAgICAgICAgID0+IDQ1W2RlZ10sIDFbZGVnXS0+MzYwW2RlZ10gOiAxW2RlZ10s
IGhlbHAgImZsaXAgYW5nbGUiOwogICAgeF85MF93aWR0aCAgICAgICAgICAgICAgID0+IDUuODdbdXNd
LCBoZWxwICJzZXQgOTBkZWcgcHVsc2Ugd2lkdGgiOwogICAgeF9hdG4gICAgICAgICAgICAgICAgICAg
ID0+IDRbZEJdLCBoZWxwICJhdHRlbnVhdG9yIGZvciB4X3B1bHNlIjsKICAgIHhfcHVsc2UgICAgICAg
ICAgICAgICAgICA9PyB4XzkwX3dpZHRoICogKHhfYW5nbGUgLyA5MFtkZWddKSwgaGVscCAib2JzZXJ2
ZSA5MFtkZWddIHB1bHNlIjsKICAgIGNvbW1lbnRfNyAgICAgICAgICAgICAgICA9PyAiKioqIFB1bHNl
IERlbGF5ICoqKiI7CiAgICBpbml0aWFsX3dhaXQgICAgICAgICAgICAgPSAgMVtzXTsKICAgIHJwdF9t
aW4gICAgICAgICAgICAgICAgICA9ICB4X3BvaW50cyAqIGZpbHRlcl9saW1pdCAqIDMuNjRbdXNdICsg
MTBbbXNdOwogICAgcnB0X2RlZl90ZW1wICAgICAgICAgICAgID0gIGlmIHhfZG9tYWluID0gIkNhcmJv
bjEzIgogICAgICAgICAgICAgICAgICAgICAgICAgICAgICAgIHRoZW4gM1tzXQogICAgICAgICAgICAg
ICAgICAgICAgICAgICAgICAgIGVsc2UgNVtzXTsKICAgIHJkX2RlZl90ZW1wICAgICAgICAgICAgICA9
ICBpZiBycHRfZGVmX3RlbXAgLSB4X2FjcV90aW1lID4gMC4xW3NdCiAgICAgICAgICAgICAgICAgICAg
ICAgICAgICAgICAgdGhlbiBycHRfZGVmX3RlbXAgLSB4X2FjcV90aW1lCiAgICAgICAgICAgICAgICAg
ICAgICAgICAgICAgICAgZWxzZSAwLjFbc107CiAgICByZWxheGF0aW9uX2RlbGF5X2RlZmF1bHQgPSAg
aWYgeF9kb21haW4gPSAiUHJvdG9uIgogICAgICAgICAgICAgICAgICAgICAgICAgICAgICAgIHRoZW4g
NVtzXQogICAgICAgICAgICAgICAgICAgICAgICAgICAgICAgIGVsc2UgaWYgeF9kb21haW4gPSAiRmx1
b3JpbmUxOSIKICAgICAgICAgICAgICAgICAgICAgICAgICAgICAgICB0aGVuIDdbc10KICAgICAgICAg
ICAgICAgICAgICAgICAgICAgICAgICBlbHNlIGlmIHJwdF9kZWZfdGVtcCA+IHJwdF9taW4KICAgICAg
ICAgICAgICAgICAgICAgICAgICAgICAgICB0aGVuIHJkX2RlZl90ZW1wCiAgICAgICAgICAgICAgICAg
ICAgICAgICAgICAgICAgZWxzZSBpZiBycHRfbWluIC0geF9hY3FfdGltZSA+IDBbc10KICAgICAgICAg
ICAgICAgICAgICAgICAgICAgICAgICB0aGVuIHJwdF9taW4gLSB4X2FjcV90aW1lCiAgICAgICAgICAg
ICAgICAgICAgICAgICAgICAgICAgZWxzZSAwLjFbc107CiAgICByZWxheGF0aW9uX2RlbGF5ICAgICAg
ICAgPT4gNFtzXSwgaGVscCAiaW50ZXItcHVsc2UgZGVsYXkiOwogICAgcmVwZXRpdGlvbl90aW1lICAg
ICAgICAgID0/IHJlbGF4YXRpb25fZGVsYXkgKyB4X2FjcV90aW1lLCBoZWxwICJyZWxheGF0aW9uX2Rl
bGF5K3hfYWNxX3RpbWUiOwogICAgY29tbWVudF8yMDEgICAgICAgICAgICAgID0/ICIqKiogb2JzX2Rh
bnRlX3ByZXNhdHVyYXRpb24gKioqIjsKICAgIGRhbnRlX3ByZXNhdCAgICAgICAgICAgICA9PiBGQUxT
RSwgaGVscCAiVHJ1ZS9GYWxzZSBmb3Igb2JzX2RhbnRlX3ByZXNhdHVyYXRpb24iOwogICAgd2hlbiBk
YW50ZV9wcmVzYXQgZG8KICAgICAgICBkYW50ZV9vZmZzZXQgICAgICAgICAgICAgPT4geF9vZmZzZXQs
IGhlbHAgIm9mZnNldCBvZiBkYW50ZSBwcmVzYXR1cmF0aW9uIjsKICAgICAgICBkYW50ZV9wdWxzZSAg
ICAgICAgICAgICAgPT4gNFt1c10sIGhlbHAgInB1bHNlIHdpZHRoIG9mIGRhbnRlIHByZXNhdHVyYXRp
b24iOwogICAgICAgIGRhbnRlX2ludGVydmFsICAgICAgICAgICA9PiAwLjFbbXNdIC0gZGFudGVfcHVs
c2UsIGhlbHAgImludGVydmFsIG9mIGRhbnRlIHB1bHNlIHRyYWluIjsKICAgICAgICBkYW50ZTkwX3Rl
bXAgICAgICAgICAgICAgPSAgeDkwOwogICAgICAgIGRhbnRlYXRuX3RlbXAgICAgICAgICAgICA9ICB4
YXRuOwogICAgICAgIGRhbnRlX3RlbXAgICAgICAgICAgICAgICA9ICBkYW50ZV9wdWxzZSAvIChkYW50
ZV9wdWxzZSArIGRhbnRlX2ludGVydmFsKTsKICAgICAgICBkYW50ZV9hdG5fZGVmYXVsdCAgICAgICAg
PT8gZGFudGVhdG5fdGVtcCArIDIwW2RCXSAqIGxvZyAoOC4zW21zXSAqIGRhbnRlX3RlbXAgLyBkYW50
ZTkwX3RlbXApLCBoZWxwICJjYWxjdWxhdGUgYSB2YWx1ZSBvZiBCMT0zMEh6IjsKICAgICAgICBkYW50
ZV9hdHRlbnVhdG9yICAgICAgICAgPT4gZGFudGVfYXRuX2RlZmF1bHQsIDEwW2RCXS0+MTE5W2RCXSA6
IDEwLjBbbWRCXSwgaGVscCAiYXR0ZW51YXRvciBvZiBkYW50ZSBwcmVzYXR1cmF0aW9uIjsKICAgICAg
ICBwcm90b25fZnJlcSAgICAgICAgICAgICAgPSAgX2dldF9mcmVxKHhfZG9tYWluKTsKICAgICAgICBk
aWZmX29mZnNldCAgICAgICAgICAgICAgPSAgKGRhbnRlX29mZnNldCAtIHhfb2Zmc2V0KSAqIDFbTXBw
bS0xXSAqIHByb3Rvbl9mcmVxOwogICAgICAgIHBoc19zaGZ0ICAgICAgICAgICAgICAgICA9ICBkaWZm
X29mZnNldCAqIChkYW50ZV9wdWxzZSArIGRhbnRlX2ludGVydmFsKSAqIDM2MDsKICAgICAgICBwaGFz
ZV9kYW50ZSAgICAgICAgICAgICAgPSAgezB9OwogICAgZW5kIHdoZW47CiAgICBjb21tZW50XzIwMiAg
ICAgICAgICAgICAgPT8gIioqKiBpcnJfIHByZXNhdHVyYXRpb24gJiBob21vIHNwaW4gZGVjb3VwbGlu
ZyAqKioiOwogICAgaXJyX21vZGUgICAgICAgICAgICAgICAgID0+ICJPZmYiLCAoIk9mZiIsICJQcmVz
YXR1cmF0aW9uIiwgIkhvbW8gRGVjb3VwbGUiKSwgaGVscCAiU2VsZWN0IFByZXNhdHVyYXRpb24gb3Ig
SG9tbyBEZWNvdXBsZSI7CiAgICB3aGVuIGlycl9tb2RlID0gIkhvbW8gRGVjb3VwbGUiIGRvCiAgICAg
ICAgbm90ZV9pcnJfaG9tb2RlYyAgICAgICAgID0/ICJTZXQgW2ZpbHRlcl9saW1pdCA9IDItNF0gaW4g
dGhlIEhlYWRlciBwYXJhbWV0ZXJzIjsKICAgIGVuZCB3aGVuOwogICAgd2hlbiBpcnJfbW9kZSAvPSAi
T2ZmIiBkbwogICAgICAgIGlycl9kb21haW4gICAgICAgICAgICAgICA9PyB4X2RvbWFpbiwgaGVscCAi
bnVjbGV1cyBvZiBpcnIgcHJlc2F0dXJhdGlvbiBvciBob21vX2RlY291cGxpbmciOwogICAgICAgIGly
cl9vZmZzZXQgICAgICAgICAgICAgICA9PiA1W3BwbV0sIGhlbHAgIm9mZnNldCBvZiBpcnIgcHJlc2F0
dXJhdGlvbiBvciBob21vX2RlY291cGxpbmciOwogICAgICAgIGlycjkwX3RlbXAgICAgICAgICAgICAg
ICA9ICB4OTA7CiAgICAgICAgaXJyYXRuX3RlbXAgICAgICAgICAgICAgID0gIHhhdG47CiAgICAgICAg
aXJyX2F0bl9kZWZhdWx0ICAgICAgICAgID0/IGlycmF0bl90ZW1wICsgMjBbZEJdICogbG9nICg4LjNb
bXNdIC8gaXJyOTBfdGVtcCksIGhlbHAgImNhbGN1bGF0ZSBhIHZhbHVlIG9mIEIxPTMwSHoiOwogICAg
ICAgIGlycl9hdHRlbnVhdG9yICAgICAgICAgICA9PiBpcnJfYXRuX2RlZmF1bHQsIDEwW2RCXS0+MTE5
W2RCXSA6IDEwLjBbbWRCXSwgaGVscCAiYXR0ZW51YXRvciBvZiBpcnIgcHJlc2F0dXJhdGlvbiBvciBo
b21vX2RlY291cGxpbmciOwogICAgZW5kIHdoZW47CiAgICBjb21tZW50XzIwMyAgICAgICAgICAgICAg
PT8gIioqKiB0cmlfIHByZXNhdHVyYXRpb24gJiBob21vIHNwaW4gZGVjb3VwbGluZyAqKioiOwogICAg
dHJpX21vZGUgICAgICAgICAgICAgICAgID0+ICJPZmYiLCAoIk9mZiIsICJQcmVzYXR1cmF0aW9uIiwg
IkhvbW8gRGVjb3VwbGUiKSwgaGVscCAiU2VsZWN0IFByZXNhdHVyYXRpb24gb3IgSG9tbyBEZWNvdXBs
ZSI7CiAgICB3aGVuIHRyaV9tb2RlID0gIkhvbW8gRGVjb3VwbGUiIGRvCiAgICAgICAgbm90ZV90cmlf
aG9tb2RlYyAgICAgICAgID0/ICJTZXQgW2ZpbHRlcl9saW1pdCA9IDItNF0gaW4gdGhlIEhlYWRlciBw
YXJhbWV0ZXJzIjsKICAgIGVuZCB3aGVuOwogICAgd2hlbiB0cmlfbW9kZSAvPSAiT2ZmIiBkbwogICAg
ICAgIHRyaV9kb21haW4gICAgICAgICAgICAgICA9PyB4X2RvbWFpbiwgaGVscCAibnVjbGV1cyBvZiB0
cmkgcHJlc2F0dXJhdGlvbiBvciBob21vX2RlY291cGxpbmciOwogICAgICAgIHRyaV9vZmZzZXQgICAg
ICAgICAgICAgICA9PiA1W3BwbV0sIGhlbHAgIm9mZnNldCBvZiB0cmkgcHJlc2F0dXJhdGlvbiBvciBo
b21vX2RlY291cGxpbmciOwogICAgICAgIHRyaTkwX3RlbXAgICAgICAgICAgICAgICA9ICB4OTA7CiAg
ICAgICAgdHJpYXRuX3RlbXAgICAgICAgICAgICAgID0gIHhhdG47CiAgICAgICAgdHJpX2F0bl9kZWZh
dWx0ICAgICAgICAgID0/IHRyaWF0bl90ZW1wICsgMjBbZEJdICogbG9nICg4LjNbbXNdIC8gdHJpOTBf
dGVtcCksIGhlbHAgImNhbGMudmFsdWUgb2YgQjE9MzBIeiI7CiAgICAgICAgdHJpX2F0dGVudWF0b3Ig
ICAgICAgICAgID0+IHRyaV9hdG5fZGVmYXVsdCwgMTBbZEJdLT4xMTlbZEJdIDogMTAuMFttZEJdLCBo
ZWxwICJhdHRlbnVhdG9yIG9mIHRyaSBwcmVzYXR1cmF0aW9uIG9yIGhvbW9fZGVjb3VwbGluZyI7CiAg
ICBlbmQgd2hlbjsKICAgIGNvbW1lbnRfMTExICAgICAgICAgICAgICA9PyAiKioqIHByZXNhdF90aW1l
ICoqKiI7CiAgICBwcmVzYXRfdGltZV9mbGFnICAgICAgICAgPT4gRkFMU0UsIGhlbHAgInNlbGVjdCBU
UlVFIG9yIEZBTFNFIGZvciB1c2luZyBwcmVzYXRfdGltZSI7CiAgICB3aGVuIHByZXNhdF90aW1lX2Zs
YWcgZG8KICAgICAgICBwcmVzYXRfdGltZV90ZW1wICAgICAgICAgPT4gcmVsYXhhdGlvbl9kZWxheSwg
aGVscCAicHJlc2F0dXJhdGlvbl90aW1lIDw9IHJlbGF4YXRpb25fZGVsYXkiOwogICAgZW5kIHdoZW47
CiAgICBwcmVzYXRfdGltZSAgICAgICAgICAgICAgPT8gaWYgcmVsYXhhdGlvbl9kZWxheSA+IHByZXNh
dF90aW1lX3RlbXAKICAgICAgICAgICAgICAgICAgICAgICAgICAgICAgICB0aGVuIHByZXNhdF90aW1l
X3RlbXAKICAgICAgICAgICAgICAgICAgICAgICAgICAgICAgICBlbHNlIHJlbGF4YXRpb25fZGVsYXk7
CiAgICByZWxheGF0aW9uX2RlbGF5X2NhbGMgICAgPSAgcmVsYXhhdGlvbl9kZWxheSAtIHByZXNhdF90
aW1lOwogICAgZGFudGVfbG9vcCAgICAgICAgICAgICAgID0gIGxvd2VyIChwcmVzYXRfdGltZSAvICgx
MDAgKiAoZGFudGVfcHVsc2UgKyBkYW50ZV9pbnRlcnZhbCkpKSwgaGVscCAicmVhbCBsb29wIG51bWJl
ci8xMDAiOwogICAgZGVhZF90aW1lICAgICAgICAgICAgICAgID0gIGlmIG5vdCBhdXRvX2R3ZWxsCiAg
ICAgICAgICAgICAgICAgICAgICAgICAgICAgICAgdGhlbiAwLjIgLyB4X3N3ZWVwCiAgICAgICAgICAg
ICAgICAgICAgICAgICAgICAgICAgZWxzZSAwW3VzXTsKICAgIGRlbGF5ICAgICAgICAgICAgICAgICAg
ICA9ICBpZiBub3QgYXV0b19kd2VsbAogICAgICAgICAgICAgICAgICAgICAgICAgICAgICAgIHRoZW4g
MC44IC8geF9zd2VlcAogICAgICAgICAgICAgICAgICAgICAgICAgICAgICAgIGVsc2UgMFt1c107CiAg
ICBwaGFzZSAgICAgICAgICAgICAgICAgICAgPSAgezAsIDkwLCAyNzAsIDIoMTgwKSwgMjcwLCA5MCwg
MH07CiAgICBwaGFzZV9hY3EgICAgICAgICAgICAgICAgPSAgezAsIDkwLCAyNzAsIDIoMTgwKSwgMjcw
LCA5MCwgMH07CiAgICBtb2R1bGVfY29uZmlnICAgICAgICAgICAgPSAgaWYgaXJyX21vZGUgPSAiSG9t
byBEZWNvdXBsZSIKICAgICAgICAgICAgICAgICAgICAgICAgICAgICAgICB0aGVuIGlmIHRyaV9tb2Rl
ID0gIkhvbW8gRGVjb3VwbGUiCiAgICAgICAgICAgICAgICAgICAgICAgICAgICAgICAgICAgICB0aGVu
ICJpcnIudGltZV9zaGFyZSB0cmkudGltZV9zaGFyZSBvYnMuYmxhbmtfaW5oaWJpdCBhbnlfc2FtcGxl
IgogICAgICAgICAgICAgICAgICAgICAgICAgICAgICAgICAgICAgZWxzZSAiaXJyLnRpbWVfc2hhcmUg
b2JzLmJsYW5rX2luaGliaXQgYW55X3NhbXBsZSIKICAgICAgICAgICAgICAgICAgICAgICAgICAgICAg
ICBlbHNlIGlmIHRyaV9tb2RlID0gIkhvbW8gRGVjb3VwbGUiCiAgICAgICAgICAgICAgICAgICAgICAg
ICAgICAgICAgdGhlbiAidHJpLnRpbWVfc2hhcmUgb2JzLmJsYW5rX2luaGliaXQgYW55X3NhbXBsZSIK
ICAgICAgICAgICAgICAgICAgICAgICAgICAgICAgICBlbHNlICJhbnlfc2FtcGxlIjsKYmVnaW4KICAg
IGluaXRpYWxfd2FpdDsKICAgIHJlbGF4YXRpb25fZGVsYXlfY2FsYzsKICAgIHdoZW4gaXJyX21vZGUg
Lz0gIk9mZiIgZG8KICAgICAgICBvbiAoSVJSLkdBVEUsIElSUi5QSFMuMCwgSVJSLkFUTi5pcnJfYXR0
ZW51YXRvcik7CiAgICBlbmQgd2hlbjsKICAgIHdoZW4gdHJpX21vZGUgLz0gIk9mZiIgZG8KICAgICAg
ICBvbiAoVFJJLkdBVEUsIFRSSS5QSFMuMCwgVFJJLkFUTi50cmlfYXR0ZW51YXRvcik7CiAgICBlbmQg
d2hlbjsKICAgIG9ic19wcmVzYXRfdGltZSggZGFudGVfcHJlc2F0LCBkYW50ZV9sb29wLCBkYW50ZV9w
dWxzZSwgZGFudGVfaW50ZXJ2YWwsIHBoYXNlX2RhbnRlLCBwaHNfc2hmdCwgZGFudGVfYXR0ZW51YXRv
ciwgcHJlc2F0X3RpbWUgKTsKICAgIHdoZW4gaXJyX21vZGUgLz0gIk9mZiIgZG8KICAgICAgICBvZmYg
SVJSLkdBVEU7CiAgICBlbmQgd2hlbjsKICAgIHdoZW4gdHJpX21vZGUgLz0gIk9mZiIgZG8KICAgICAg
ICBvZmYgVFJJLkdBVEU7CiAgICBlbmQgd2hlbjsKICAgIDFbdXNdOwogICAgeF9wdWxzZSwgKE9CUy5H
QVRFLCBPQlMuUEhTLnBoYXNlLCBPQlMuQVROLnhfYXRuKTsKICAgIGFjcSggZGVhZF90aW1lLCBkZWxh
eSwgcGhhc2VfYWNxICk7CmVuZCBwdWxzZTsKAA8AAAABAAAAMAAAAAAAAAAhAAAAQg8AAAAAKyoAAAAs
AAArKgAAAAIAACcdAAAAFkFDVFVBTF9TVEFSVF9USU1FU1RBTVAAACcdAAAAEzItQVBSLTIwMjUgMTQ6
NDE6MzYAACsqAAAAAgAAJx0AAAAJVElNRV9aT05FAAAnHQAAABFHTVQgRGF5bGlnaHQgVGltZQAAKyoA
AAACAAAnHQAAABBQUk9CRV9BVFRSSUJVVEVTAAAnHQAAACI1bW0gQnJvYWRiYW5kIEdyYWRpZW50IEF1
dG90dW5hYmxlAAArKgAAAAIAACcdAAAAC1BST0JFX0RJQUxTAAArKgAAAAIAACsqAAAACAAAJx0AAAAD
SEYxAAAnHQAAAAMxSHMAACcdAAAABFRVTkUAACcaAAAAAQAAFYUAACcdAAAABU1BVENIAAAnGgAAAAEA
ABaWAAAnHQAAAAVJRExFUgAAJxoAAAABAAAIUwAAKyoAAAAGAAAnHQAAAANMRjEAACcdAAAAAzdMaQAA
Jx0AAAAEVFVORQAAJxoAAAABAAAFnQAAJx0AAAAFTUFUQ0gAACcaAAAAAQAABFkAACsqAAAAAgAAJx0A
AAAMTEFTVF8xRF9TSElNAAAnHQAAAHkxLDU3Ljc0LDAuMzMsSG9tb3Nwb2lsLDJILEJFTlpFTkUtRDYs
WjEmWjImWjMmWjQmWjUmWjYsMiwzLDMsMCw5MFtkZWddLDJbc10sNDYsMSwzMS40WyVdLDcwLjZbJV0s
MCwwLDRbbXNdLDAuMlt1c10sMC4xW3NdAAArKgAAAAIAACcdAAAADkRFQ0lNQVRJT05fUkVHAAAnHQAA
ABJyOiAxNjYoIDE2NSksZzogMzcAACsqAAAAAgAAJx0AAAAHVkVSU0lPTgAAJx0AAAATNi4yIFtXaW5k
b3dzIC0geDg2XQAAKyoAAAACAAAnHQAAAA9FWFBFUklNRU5UX1BBVEgAACcdAAAAWGM6XFByb2dyYW0g
RmlsZXNcSkVPTFxDb250cm9sIDYuMi4wLmFwcFxDb250ZW50c1xSZXNvdXJjZXNcZ2xvYmFsXGV4cGVy
aW1lbnRzXHByb3Rvbi5qeHAAACsqAAAAAgAAJx0AAAAGR0VUXzkwAAAnHQAAABtwdWxzZV9zZXJ2aWNl
OjpnZXRfOTBfdmFsdWUAACsqAAAAAgAAJx0AAAAHR0VUX0FUTgAAJx0AAAAccHVsc2Vfc2VydmljZTo6
Z2V0X2F0bl92YWx1ZQAAKyoAAAACAAAnHQAAAAhHRVRfRlJFUQAAJx0AAAAdcHVsc2Vfc2VydmljZTo6
Z2V0X2ZyZXFfdmFsdWUAACsqAAAAAgAAJx0AAAAIR0VUX1NQSU4AACcdAAAAF3B1bHNlX3NlcnZpY2U6
OmdldF9zcGluAAArKgAAAAIAACcdAAAACUdFVF9HQU1NQQAAJx0AAAAYcHVsc2Vfc2VydmljZTo6Z2V0
X2dhbW1hAAArKgAAAAIAACcdAAAAEkdFVF9WQUxVRV9PRl9GSUVMRAAAJx0AAAAhcHVsc2Vfc2Vydmlj
ZTo6Z2V0X3ZhbHVlX29mX2ZpZWxkAAArKgAAAAIAACcdAAAAE0dFVF9QUk9CRV9QQVJBTUVURVIAACcd
AAAAInByb2JlX3NlcnZpY2U6OmdldF9wcm9iZV9wYXJhbWV0ZXIAACsqAAAAAgAAJx0AAAAMR0VUX1Nf
TVBBUkFNAAAnHQAAABtwdWxzZV9zZXJ2aWNlOjpnZXRfc19tcGFyYW0AACsqAAAAAgAAJx0AAAAMR0VU
X0RfTVBBUkFNAAAnHQAAABtwdWxzZV9zZXJ2aWNlOjpnZXRfZF9tcGFyYW0AACsqAAAAAgAAJx0AAAAJ
Q09NTUVOVF83AAAnHQAAABMqKiogUHVsc2UgRGVsYXkgKioqAAArKgAAAAIAACcdAAAAC0NPTU1FTlRf
MjAxAAAnHQAAAB8qKiogb2JzX2RhbnRlX3ByZXNhdHVyYXRpb24gKioqAAArKgAAAAIAACcdAAAAC0NP
TU1FTlRfMjAyAAAnHQAAADEqKiogaXJyXyBwcmVzYXR1cmF0aW9uICYgaG9tbyBzcGluIGRlY291cGxp
bmcgKioqAAArKgAAAAIAACcdAAAAC0NPTU1FTlRfMjAzAAAnHQAAADEqKiogdHJpXyBwcmVzYXR1cmF0
aW9uICYgaG9tbyBzcGluIGRlY291cGxpbmcgKioqAAArKgAAAAIAACcdAAAAC0NPTU1FTlRfMTExAAAn
HQAAABMqKiogcHJlc2F0X3RpbWUgKioqAAArKgAAAAIAACcdAAAABVBIQVNFAAArKgAAAAgAACcbAAAA
AQAAAAAAAAgAAAgAAAgAAAgAAAgAAAAAJxsAAAABAAAAWgAACAAACAAACAAACAAACAAAAAAnGwAAAAEA
AAEOAAAIAAAIAAAIAAAIAAAIAAAAACcbAAAAAQAAALQAAAgAAAgAAAgAAAgAAAgAAAAAJxsAAAABAAAA
tAAACAAACAAACAAACAAACAAAAAAnGwAAAAEAAAEOAAAIAAAIAAAIAAAIAAAIAAAAACcbAAAAAQAAAFoA
AAgAAAgAAAgAAAgAAAgAAAAAJxsAAAABAAAAAAAACAAACAAACAAACAAACAAAAAArKgAAAAIAACcdAAAA
CVBIQVNFX0FDUQAAKyoAAAAIAAAnGwAAAAEAAAAAAAAIAAAIAAAIAAAIAAAIAAAAACcbAAAAAQAAAFoA
AAgAAAgAAAgAAAgAAAgAAAAAJxsAAAABAAABDgAACAAACAAACAAACAAACAAAAAAnGwAAAAEAAAC0AAAI
AAAIAAAIAAAIAAAIAAAAACcbAAAAAQAAALQAAAgAAAgAAAgAAAgAAAgAAAAAJxsAAAABAAABDgAACAAA
CAAACAAACAAACAAAAAAnGwAAAAEAAABaAAAIAAAIAAAIAAAIAAAIAAAAACcbAAAAAQAAAAAAAAgAAAgA
AAgAAAgAAAgAAAAAKyoAAAACAAAnHQAAAA1QVUxTRV9JTl9GSUxFAAArKgAAAAIAACsqAAAABwAAJx0A
AAADSEYxAAAnHQAAAAMxSHMAACsqAAAAAgAAJx0AAAACSGkAACsqAAAAAgAAJxsAAAABAAAAcwAACgEc
CAAACAAACAAACAAAAAAnGwAAAAJAPdcKPXCj1wAACAEjCAAACAAACAAACAAAAAArKgAAAAIAACcdAAAA
AkxvAAArKgAAAAIAACcbAAAAAQAAAHMAAAoBHAgAAAgAAAgAAAgAAAAAJxsAAAACQD3XCj1wo9cAAAgB
IwgAAAgAAAgAAAgAAAAAKyoAAAACAAAnHQAAAARTb2Z0AAArKgAAAAIAACcbAAAAAQAAJxAAAAoBHAgA
AAgAAAgAAAgAAAAAJxsAAAACQE5141P3ztkAAAgBIwgAAAgAAAgAAAgAAAAAKyoAAAACAAAnHQAAAART
cGluAAArKgAAAAIAACcbAAAAAQAAABkAAAoBHAgAAAgAAAgAAAgAAAAAJxsAAAACQDCWBBiTdLwAAAgB
IwgAAAgAAAgAAAgAAAAAKyoAAAACAAAnHQAAAAZTcXVhcmUAACsqAAAAAgAAJxsAAAACQBd64UeuFHsA
AAoBHAgAAAgAAAgAAAgAAAAAJxsAAAABAAAABAAACAEjCAAACAAACAAACAAAAAArKgAAAAQAACcdAAAA
BExPQ0sAACcdAAAAAjJIAAArKgAAAAIAACcdAAAABFNvZnQAACsqAAAAAgAAJxsAAAABAAE4gAAACgEc
CAAACAAACAAACAAAAAAnGwAAAAJATpmZmZmZmgAACAEjCAAACAAACAAACAAAAAArKgAAAAIAACcdAAAA
BlNxdWFyZQAAKyoAAAACAAAnGwAAAAEAAAB4AAAKARwIAAAIAAAIAAAIAAAAACcbAAAAAkApAAAAAAAA
AAAIASMIAAAIAAAIAAAIAAAAACsqAAAAAgAAJx0AAAANSk9CLlZJU1VBTElaRQAAJyUAAAAAAAArKgAA
AAIAACcdAAAACVZJU1VBTElaRQAAJyUAAAAAAAArKgAAAAIAACcdAAAACkpPQi5GT0xERVIAACcdAAAA
GkxpZGRsZV9TXGRhdGFcbjE2NjAxcnNcbm1yAAArKgAAAAIAACcdAAAABkZPTERFUgAAJx0AAAAaTGlk
ZGxlX1NcZGF0YVxuMTY2MDFyc1xubXIAACsqAAAAAgAAJx0AAAAOU0FNUExFLkNPTU1FTlQAACcdAAAA
E0NydWRlIFVTYkhVICsgNCBLQzgAACsqAAAAAgAAJx0AAAAHQ09NTUVOVAAAJx0AAAATQ3J1ZGUgVVNi
SFUgKyA0IEtDOAAAKyoAAAACAAAnHQAAABRTQU1QTEUuR1JBRElFTlQgU0hJTQAAJyUAAAABAAArKgAA
AAIAACcdAAAADUdSQURJRU5UIFNISU0AACclAAAAAQAAKyoAAAACAAAnHQAAABNTQU1QTEUuTEFTVCBT
SElNTUVEAAAnHQAAABMyLUFQUi0yMDI1IDE0OjQxOjA2AAArKgAAAAIAACcdAAAADExBU1QgU0hJTU1F
RAAAJx0AAAATMi1BUFItMjAyNSAxNDo0MTowNgAAKyoAAAACAAAnHQAAABJTQU1QTEUuUFJFUEFSQVRJ
T04AACclAAAAAQAAKyoAAAACAAAnHQAAAAtQUkVQQVJBVElPTgAAJyUAAAABAAArKgAAAAIAACcdAAAA
EU1FVEhPRC5GT1JDRV9UVU5FAAAnJQAAAAAAACsqAAAAAgAAJx0AAAAKRk9SQ0VfVFVORQAAJyUAAAAA
AAArKgAAAAIAACcdAAAADEVYUC5GSUxFTkFNRQAAJx0AAAAXU1RMLVJTMTY2LTFfUFJPVE9OX1dJREUA
ACsqAAAAAgAAJx0AAAAIRklMRU5BTUUAACcdAAAAF1NUTC1SUzE2Ni0xX1BST1RPTl9XSURFAAArKgAA
AAIAACcdAAAAE0VYUC5QUk9UT04uRklMRU5BTUUAACcdAAAAF1NUTC1SUzE2Ni0xX1BST1RPTl9XSURF
AAArKgAAAAIAACcdAAAAD1BST1RPTi5GSUxFTkFNRQAAJx0AAAAXU1RMLVJTMTY2LTFfUFJPVE9OX1dJ
REUAACsqAAAAAgAAJx0AAAANRU5EX1RJTUVTVEFNUAAAJx0AAAATMi1BUFItMjAyNSAxNDo0MzoxNgAA
AAAAAAIAAACQAAAAc2V4cCA6IDAuMjQ1MDFbSHpdIDogMC4wW3NdO3RyYXBlem9pZCA6IDBbJV0gOiAw
WyVdIDogODBbJV0gOiAxMDBbJV07emVyb2ZpbGwgOiAyIDogVFJVRTtmZnQgOiAxIDogVFJVRSA6IFRS
VUU7bWFjaGluZXBoYXNlO3BwbTtbZGlzcGxheS9waGFzZV07AAAAAAAAAAACAAAAkAAAAHNleHAgOiAw
LjI0NTAxW0h6XSA6IDAuMA==
##$PARAMETER FILE=	(header, BASE64, //nasr.man.ac.uk/epsrss$/snapped/replicated/NMR/Liddle_S/data/n16601rs/nmr/STL-RS166-1_PROTON__WIDE_FT-1-1.jdf, 0)
SkVPTC5OTVIBAQACAYABGQECAwQFBgcIAwAAAAAAAAABGgAAAAAAAAAAAAAAAAAAU1RMLVJTMTY2LTEA
AAAAAAAAAAAAAAAAAAAAAAAAAAAAAAAAAAAAAAAAAAAAAAAAAAAAAAAAAAAAAAAAAAAAAAAAAAAAAAAA
AAAAAAAAAAAAAAAAAAAAAAAAAAAAAAAAAAAAAAAAAAAAAAAAAAAAAAAAAAAAAAAAAAAAAAAAAAAACAAA
AAAAAQAAAAEAAAABAAAAAQAAAAEAAAABAAAAAQAAzM0AAAAAAAAAAAAAAAAAAAAAAAAAAAAAAAAAAAAA
AAczMgAAAAAAAAAAAAAAAAAAAAAAAAAAAAAAAAAAAABAWR0yiUhwvAAAAAAAAAAAAAAAAAAAAAAAAAAA
AAAAAAAAAAAAAAAAAAAAAAAAAAAAAAAAAAAAAAAAAAAAAAAAwFkdKrAoKD4AAAAAAAAAAAAAAAAAAAAA
AAAAAAAAAAAAAAAAAAAAAAAAAAAAAAAAAAAAAAAAAAAAAAAAAAAAAEaCnLlGgp0Ic2NjAAAAAAAAAAAA
AAAAAAAAAAAAAAAAAAAAAAAAAAAAAAAAAAAAAAAAAAAAAAAAAAAAAAAAAAAAAAAAAAAAAAAAAAAAAAAA
AAAAAAAAAAAAAAAAAAAAAAAAAAAAAAAAAAAAAAAAAAAAAAAAAAAAAAAAAAAAAAAAAAAAAAAAAAAAAAAA
AAAAAAAAAAAAAAAAbjE2NjAxcnMAAAAAAAAAAAAAAAAAAAAAAAAAAAAAAAAAAAAAAAAAAAAAAAAAAAAA
AAAAAAAAAAAAAAAAAAAAAAAAAAAAAAAAAAAAAAAAAAAAAAAAAAAAAAAAAAAAAAAAAAAAAAAAAAAAAAAA
AAAAAAAAAAAAAAAAAAAAAAAAAABDcnVkZSBVU2JIVSArIDQgS0M4AAAAAAAAAAAAAAAAAAAAAAAAAAAA
AAAAAAAAAAAAAAAAAAAAAAAAAAAAAAAAAAAAAAAAAAAAAAAAAAAAAAAAAAAAAAAAAAAAAAAAAAAAAAAA
AAAAAAAAAAAAAAAAAAAAAAAAAAAAAAAAAAAAAFByb3RvbgAAAAAAAAAAAAAAAAAAAAAAAAAAAAAAAAAA
AAAAAAAAAAAAAAAAAAAAAAAAAAAAAAAAAAAAAAAAAAAAAAAAAAAAAAAAAAAAAAAAAAAAAAAAAAAAAAAA
AAAAAAAAAAAAAAAAAAAAAAAAAAAAAAAAAAAAAAAAAAAAAAAAAAAAAAAAAAAAAAAAAAAAAAAAAAAAAAAA
AAAAAAAAAAAAAAAAAAAAAAAAAAAAAAAAAAAAAAAAAAAAAAAAAAAAAAAAAAAAAAAAAAAAAAAAAAAAAAAA
AAAAAAAAAAAAAAAAAAAAAAAAAAAAAAAAAAAAAAAAAAAAAAAAAAAAAAAAAABAePyD4nJZFwAAAAAAAAAA
AAAAAAAAAAAAAAAAAAAAAAAAAAAAAAAAAAAAAAAAAAAAAAAAAAAAAAAAAAAAAAAAAAAAAAAAAAAAAAAA
AAAAAAAAAAAAAAAAAAAAAAAAAAAAAAAAAAAAAAAAAAAAAAAAAAAAAAAAAAAAAAAAAAAAAAAAAAAAAAAA
AAAAgAAAAAAAAAAAAAAFUAAAONAAAD4gAAA+IAAAPiAAAD4gAAA+IAAAPiAAAD4gAAA+IAAAAAAAAAAA
AAAAAAAAAAAAAAAAAAAAAAAAAAAAAAAAAABAAAAAAAAAgAAAAAAAAACAQAAAADVgAAAAAACAdWAAAAAA
AAAAAACAdYAAAAAAAAAAAAAAAAAAAAAAAAAAAAAAAAAAAAAAAAAAAEAAAAAAAAAA4gAAAMA4AAAZAwUA
AAABHAAAAAAAAAAAoe80uv///z8AAAAAAAAAAAIAAABERUxBWV9PRl9TVEFSVCAgICAgICAgICAgICAg
GQQFAAAAAAAAAAAAAAAAABChTkIAAAAAAAAAAAAAAAABAAAAQUNUVUFMX1NUQVJUX1RJTUUgICAgICAg
ICAgIAMFBQAAAAAAAAAAAAAAAAAgMi1BUFItMjAyNSAxNDo0AAAAAEFDVFVBTF9TVEFSVF9USU1FU1RB
TVAgICAgICADBgUAAAAAAAAAAAAAAAAAR01UIERheWxpZ2h0IFRpbQAAAABUSU1FX1pPTkUgICAgICAg
ICAgICAgICAgICAgAwArAAAAAAAAAAAAAAAAADVtbSBCcm9hZGJhbmQgR3IAAAAAUFJPQkVfQVRUUklC
VVRFUyAgICAgICAgICAgIBkKCwAAAAAAAAAAAAAAAABIRiAgICAgICAgICAgICAgAAAAAFBST0JFX0RJ
QUxTICAgICAgICAgICAgICAgICAZDA0AAAAAAAAAAAAAAAAAMSw1Ny43NCwwLjMzLEhvbQAAAABsYXN0
XzFkX3NoaW0gICAgICAgICAgICAgICAgGQACAAAAARwAAAAAAAAAAPFo44i1+NQ+AAAAAAAAAAACAAAA
UFJPQkVfUkVDT1ZFUlkgICAgICAgICAgICAgIAMBAgAAAAEcAAAAAAAAAACN7bWg98bAPgAAAAAAAAAA
AgAAAEJMQU5LSU5HICAgICAgICAgICAgICAgICAgICAZACAAAAAAAAAAAAAAAAAAEAAAAAAAAAAAAAAA
AAAAAAEAAABTQ0FOUyAgICAgICAgICAgICAgICAgICAgICAgGQEgAAAAAAAAAAAAAAAAAAEAAAAAAAAA
AAAAAAAAAAABAAAATU9EX1JFVFVSTiAgICAgICAgICAgICAgICAgIBkCIAAAAAAAAAAAAAAAAAAQAAAA
AAAAAAAAAAAAAAAAAQAAAFRPVEFMX1NDQU5TICAgICAgICAgICAgICAgICAZCiAAAAAAAAAAAAAAAAAA
WSADAAAAAAAAAAAAAAAAAAEAAABYX1BPSU5UUyAgICAgICAgICAgICAgICAgICAgGRMgAAAAAAAAAAAA
AAAAAAAAAAAAAAAAAAAAAAAAAAABAAAAWF9QUkVTQ0FOUyAgICAgICAgICAgICAgICAgIBkABAAAAAAA
AAAAAAAAAABQcm90b24gICAgICAgICAgAAAAAFhfRE9NQUlOICAgICAgICAgICAgICAgICAgICAZAAIA
AAABGgAAAAAAAAAAAAAAAAAAAAAAAAAAAAAAAAIAAABYX09GRlNFVCAgICAgICAgICAgICAgICAgICAg
GQADAAAAAQ0AAAAAAAAAAP7UYDYx1LdBAAAAAAAAAAACAAAAWF9GUkVRICAgICAgICAgICAgICAgICAg
ICAgIBkAAQAAAAENAAAAAAAAAAAQcOuzGYP4QAAAAAAAAAAAAgAAAFhfU1dFRVAgICAgICAgICAgICAg
ICAgICAgICAZAAEAAAABDQAAAAAAAAAA2ozvjxSc80AAAAAAAAAAAAIAAABYX1NXRUVQX0NMSVBQRUQg
ICAgICAgICAgICAgGQkBAAAAAQ0AAAAAAAAAAJPhpLajXN8/AAAAAAAAAAACAAAAWF9SRVNPTFVUSU9O
ICAgICAgICAgICAgICAgIBkJBAAAAAAAAAAAAAAAAABQcm90b24gICAgICAgICAgAAAAAElSUl9ET01B
SU4gICAgICAgICAgICAgICAgICAZCQIAAAABGgAAAAAAAAAAAAAAAAAAFEAAAAAAAAAAAAIAAABJUlJf
T0ZGU0VUICAgICAgICAgICAgICAgICAgGQkDAAAAAQ0AAAAAAAAAAP7UYDYx1LdBAAAAAAAAAAACAAAA
SVJSX0ZSRVEgICAgICAgICAgICAgICAgICAgIBkKBAAAAAAAAAAAAAAAAABQcm90b24gICAgICAgICAg
AAAAAFRSSV9ET01BSU4gICAgICAgICAgICAgICAgICAZCgIAAAABGgAAAAAAAAAAAAAAAAAAFEAAAAAA
AAAAAAIAAABUUklfT0ZGU0VUICAgICAgICAgICAgICAgICAgGQoDAAAAAQ0AAAAAAAAAAP7UYDYx1LdB
AAAAAAAAAAACAAAAVFJJX0ZSRVEgICAgICAgICAgICAgICAgICAgIBkLAgAAAAEcAAAAAAAAAACqbkeb
V1MAQAAAAAAAAAAAAgAAAFhfQUNRX0RVUkFUSU9OICAgICAgICAgICAgICAZAQUAAAAAAAAAAAAAAAAA
VFJVRSAgICAgICAgICAgIAAAAABESUdJVEFMX0ZJTFRFUiAgICAgICAgICAgICAgGQIFAAAAAAAAAAAA
AAAAAAYAAAAAAAAAAAAAAAAAAAABAAAARklMVEVSX0ZBQ1RPUiAgICAgICAgICAgICAgIBkIEwAAAAAA
AAAAAAAAAAAEAAAAAAAAAAAAAAAAAAAAAQAAAEFGX1ZFUlNJT04gICAgICAgICAgICAgICAgICADDAIA
AAAAAAAAAAAAAAAAcjogMTY2KCAxNjUpLGc6IAAAAABERUNJTUFUSU9OX1JFRyAgICAgICAgICAgICAg
GQgTAAAAIRwAAAAAAAAAAHsUrkfhehdAAAAAAAAAAAACAAAAWDkwICAgICAgICAgICAgICAgICAgICAg
ICAgIBkFBQAAAAEcAAAAAAAAAAAuV9wLDifXPgAAAAAAAAAAAgAAAEFDUV9ERUxBWSAgICAgICAgICAg
ICAgICAgICAZBgUAAAAAAAAAAAAAAAAATlAgICAgICAgICAgICAgIAAAAABESUdJVEFMX0ZJTFRFUl9T
VEFUVVMgICAgICAgGWUCAAAAAAAAAAAAAAAAAEZBTFNFICAgICAgICAgICAAAAAAQ0xJUFBFRCAgICAg
ICAgICAgICAgICAgICAgIAMJEwAAAAAAAAAAAAAAAAAAAAAAAAAAAAAAAAAAAAAAAgAAAGFmX2RlbGF5
X3JhdGlvICAgICAgICAgICAgICADDQ0AAAAAAAAAAAAAAAAAQVVUT1NISU0gT0ZGICAgIAAAAABhdXRv
c2hpbV9tb2RlICAgICAgICAgICAgICAgAwAKAAAAAAAAAAAAAAAAAAAAAAAAAPA/AAAAAAAAAAACAAAA
YnVmZmVyX2xvb3AgICAgICAgICAgICAgICAgIAMBCgAAAAAAAAAAAAAAAAAAAAAAAADwPwAAAAAAAAAA
AgAAAGJ1ZmZlcl9sb29wX2luZGV4ICAgICAgICAgICADAAkAAAAAAAAAAAAAAAAAAAAAAAAAMkAAAAAA
AAAAAAIAAABjaGFuZ2VyX3Nsb3QgICAgICAgICAgICAgICAgAwEJAAAAAAAAAAAAAAAAAAAAAAAAADJA
AAAAAAAAAAACAAAAY2hhbmdlcl9zbG90X3Bvc2l0aW9uICAgICAgIAMAMAAAAAAAAAAAAAAAAAAAAAAA
AADwPwAAAAAAAAAAAgAAAGNoYW5nZXJfdHlwZSAgICAgICAgICAgICAgICADAgoAAAAAAAAAAAAAAAAA
Q29sbGVjdCAgICAgICAgIAAAAABjb2xsZWN0aW9uX3N0YXRlICAgICAgICAgICAgAwMKAAAAAAAAAAAA
AAAAACAyLUFQUi0yMDI1IDE0OjQAAAAARU5EX1RJTUVTVEFNUCAgICAgICAgICAgICAgIAMECgAAAAAA
AAAAAAAAAAAAAABdqJPQQQAAAAAAAAAAAgAAAGVuZF90aW1lICAgICAgICAgICAgICAgICAgICADBQoA
AAAAAAAAAAAAAAAAcHJvdG9uLmp4cCAgICAgIAAAAABleHBlcmltZW50ICAgICAgICAgICAgICAgICAg
AwYKAAAAARwAAAAAAAAAAAAAAAAAAAAAAAAAAAAAAAACAAAAZXhwX3JlbWFpbmluZyAgICAgICAgICAg
ICAgIAMHCgAAAAEcAAAAAAAAAABNN4lBYBVZQAAAAAAAAAAAAgAAAGV4cF90b3RhbCAgICAgICAgICAg
ICAgICAgICADChMAAAAAAAAAAAAAAAAAMyAgMiAgICAgICAgICAgIAAAAABmYWN0b3JzICAgICAgICAg
ICAgICAgICAgICAgAwsTAAAA8Q0AAAAAAAAAAAAAAAAA4HJAAAAAAAAAAAACAAAAZmlsdGVyX3dpZHRo
ICAgICAgICAgICAgICAgIAMICgAAAAEYAAAAAAAAAAAAAAAAAIBUQAAAAAAAAAAAAgAAAGhlX2xldmVs
ICAgICAgICAgICAgICAgICAgICADADEAAAABDQAAAAAAAAAAAAAAAAAAAAAAAAAAAAAAAAIAAABoeWJy
aWRfc3Bpbl9nZXQgICAgICAgICAgICAgAwExAAAAAAAAAAAAAAAAAFNQSU4gT0ZGICAgICAgICAAAAAA
aHlicmlkX3NwaW5fc3RhdHVzICAgICAgICAgIAMJCgAAAAAAAAAAAAAAAAAAAAAAAADwPwAAAAAAAAAA
AgAAAGl0ZXJhdGlvbnMgICAgICAgICAgICAgICAgICADAA4AAAAAAAAAAAAAAAAAAAAAAAAAM0AAAAAA
AAAAAAIAAABsb2NrX2dhaW4gICAgICAgICAgICAgICAgICAgAwEOAAAAAAAAAAAAAAAAAAAAAAAAAGRA
AAAAAAAAAAACAAAAbG9ja19sZXZlbCAgICAgICAgICAgICAgICAgIAMCDgAAAAEaAAAAAAAAAACkcD0K
16McQAAAAAAAAAAAAgAAAGxvY2tfb3NjX29mZnNldCAgICAgICAgICAgICADAw4AAAAAAAAAAAAAAAAA
MkggT1NDIE9OICAgICAgIAAAAABsb2NrX29zY19zdGF0ZSAgICAgICAgICAgICAgAwQOAAAAAQYAAAAA
AAAAAAAAAAAAXmpAAAAAAAAAAAACAAAAbG9ja19waGFzZSAgICAgICAgICAgICAgICAgIAMFDgAAAAAA
AAAAAAAAAABBVVRPTE9DSyAgICAgICAgAAAAAGxvY2tfc3RhdGUgICAgICAgICAgICAgICAgICADBg4A
AAAAAAAAAAAAAAAATE9DSyBJRExFICAgICAgIAAAAABsb2NrX3N0YXR1cyAgICAgICAgICAgICAgICAg
AwcOAAAAAAAAAAAAAAAAAAAAAAAA7JZAAAAAAAAAAAACAAAAbG9ja19zdHJlbmd0aCAgICAgICAgICAg
ICAgIAMCMQAAAAAAAAAAAAAAAABTUElOIE9GRiAgICAgICAgAAAAAG1hc19zcGluX2FjdGlvbiAgICAg
ICAgICAgICADAzEAAAABHAAAAAAAAAAAAAAAAAAAJEAAAAAAAAAAAAIAAABtYXNfc3Bpbl9kZWxheSAg
ICAgICAgICAgICAgAwQxAAAAAQ0AAAAAAAAAAAAAAAAAAAAAAAAAAAAAAAACAAAAbWFzX3NwaW5fZ2V0
ICAgICAgICAgICAgICAgIAMFMQAAAAAAAAAAAAAAAABBVVRPICAgICAgICAgICAgAAAAAG1hc19zcGlu
X21vZGUgICAgICAgICAgICAgICADBjEAAAABDQAAAAAAAAAAAAAAAAAA8D8AAAAAAAAAAAIAAABtYXNf
c3Bpbl9zZXQgICAgICAgICAgICAgICAgAwcxAAAAAAAAAAAAAAAAAFNQSU4gT0ZGICAgICAgICAAAAAA
bWFzX3NwaW5fc3RhdHVzICAgICAgICAgICAgIAMKCgAAAAEYAAAAAAAAAAAAAAAAAIBPQAAAAAAAAAAA
AgAAAG4yX2xldmVsICAgICAgICAgICAgICAgICAgICADCwoAAAAAAAAAAAAAAAAAAAAAAAAA8D8AAAAA
AAAAAAIAAABudW1fc2NhbnMgICAgICAgICAgICAgICAgICAgAwwTAAAAAAAAAAAAAAAAADIgMjEgNzQg
ICAgICAgICAAAAAAb3JkZXJzICAgICAgICAgICAgICAgICAgICAgIAMMCgAAAAAAAAAAAAAAAAAAAAAA
AADwPwAAAAAAAAAAAgAAAG91dGVyX2J1ZmZlcl9sb29wICAgICAgICAgICADDQoAAAAAAAAAAAAAAAAA
AAAAAAAA8D8AAAAAAAAAAAIAAABvdXRlcl9idWZmZXJfbG9vcF9pbmRleCAgICAgAw4KAAAAAAAAAAAA
AAAAAAAAAAAAAPA/AAAAAAAAAAACAAAAb3V0ZXJfc2NhbnNfbG9vcCAgICAgICAgICAgIAMPCgAAAAAA
AAAAAAAAAAAAAAAAAADwPwAAAAAAAAAAAgAAAG91dGVyX3NjYW5zX2xvb3BfaW5kZXggICAgICADDRMA
AAARIwAAAAAAAAAA////////I0AAAAAAAAAAAAIAAABwYXNzX3JpcHBsZSAgICAgICAgICAgICAgICAg
AwEwAAAAAAAAAAAAAAAAAAAAAAAAAAAAAAAAAAAAAAACAAAAcHJvamVjdF9pZCAgICAgICAgICAgICAg
ICAgIAMCMAAAAAAAAAAAAAAAAAAgICAgICAgICAgICAgICAgAAAAAHByb2plY3RfbmFtZSAgICAgICAg
ICAgICAgICADABQAAAAAAAAAAAAAAAAAAAAAAAAASkAAAAAAAAAAAAIAAAByZWN2cl9nYWluICAgICAg
ICAgICAgICAgICAgAwEUAAAAAAAAAAAAAAAAAAAAAAAAgFlAAAAAAAAAAAACAAAAcmVjdnJfZ2Fpbl9s
aW1pdCAgICAgICAgICAgIAMCFAAAAAAAAAAAAAAAAAAAAAAAAGoIQQAAAAAAAAAAAgAAAHJlY3ZyX2dh
aW5fcG9pbnQgICAgICAgICAgICADABIAAAABBgAAAAAAAAAAAAAAAAAAAAAAAAAAAAAAAAIAAAByZWN2
cl9waGFzZSAgICAgICAgICAgICAgICAgAwIJAAAAAAAAAAAAAAAAAAAAAAAAgE1AAAAAAAAAAAACAAAA
c2FtcGxlICAgICAgICAgICAgICAgICAgICAgIAMDCQAAAAAAAAAAAAAAAABMT0FERUQgICAgICAgICAg
AAAAAHNhbXBsZV9hY3Rpb24gICAgICAgICAgICAgICADEAoAAAAAAAAAAAAAAAAAU1RMLVJTMTY2LTEg
ICAgIAAAAABzYW1wbGVfaWQgICAgICAgICAgICAgICAgICAgAwQJAAAAAAAAAAAAAAAAAExPQUQgICAg
ICAgICAgICAAAAAAc2FtcGxlX3N0YXRlICAgICAgICAgICAgICAgIAMFCQAAAAAAAAAAAAAAAABMT0FE
RUQgICAgICAgICAgAAAAAHNhbXBsZV9zdGF0dXMgICAgICAgICAgICAgICADCA4AAAAAAAAAAAAAAAAA
AAAAAAAAEEAAAAAAAAAAAAIAAABzYXd0b290aF9yYW5nZSAgICAgICAgICAgICAgAwMwAAAAAAAAAAAA
AAAAAAAAAAAAADBAAAAAAAAAAAACAAAAc2NhbiAgICAgICAgICAgICAgICAgICAgICAgIAMRCgAAAAAA
AAAAAAAAAAAAAAAAAAAwQAAAAAAAAAAAAgAAAHNjYW5zX2xvb3AgICAgICAgICAgICAgICAgICADEgoA
AAAAAAAAAAAAAAAAAAAAAAAAMEAAAAAAAAAAAAIAAABzY2Fuc19sb29wX2luZGV4ICAgICAgICAgICAg
AwQwAAAAAAAAAAAAAAAAAE9OICAgICAgICAgICAgICAAAAAAc2hpbV9kZWxheV9zdGF0ZSAgICAgICAg
ICAgIAMGCQAAAAAAAAAAAAAAAABCRU5aRU5FLUQ2ICAgICAgAAAAAHNvbHZlbnQgICAgICAgICAgICAg
ICAgICAgICADAAgAAAAAAAAAAAAAAAAAU1BJTiBPRkYgICAgICAgIAAAAABzcGluX2FjdGlvbiAgICAg
ICAgICAgICAgICAgAwEIAAAAAQ0AAAAAAAAAAAAAAAAAAAAAAAAAAAAAAAACAAAAc3Bpbl9nZXQgICAg
ICAgICAgICAgICAgICAgIAMCCAAAAAENAAAAAAAAAAAAAAAAAAAuQAAAAAAAAAAAAgAAAHNwaW5fc2V0
ICAgICAgICAgICAgICAgICAgICADAwgAAAAAAAAAAAAAAAAAU1BJTiBPRkYgICAgICAgIAAAAABzcGlu
X3N0YXRlICAgICAgICAgICAgICAgICAgAwQIAAAAAAAAAAAAAAAAAFNQSU4gT0ZGICAgICAgICAAAAAA
c3Bpbl9zdGF0dXMgICAgICAgICAgICAgICAgIAMOEwAAAAEjAAAAAAAAAAAAAAAAAABOQAAAAAAAAAAA
AgAAAHN0b3BfcmlwcGxlICAgICAgICAgICAgICAgICADAAYAAAAAAAAAAAAAAAAAVEVNUCBPRkYgICAg
ICAgIAAAAAB0ZW1wX2FjdGlvbiAgICAgICAgICAgICAgICAgAwEGAAAAAQQAAAAAAAAAAGdmZmZmZjNA
AAAAAAAAAAACAAAAdGVtcF9nZXQgICAgICAgICAgICAgICAgICAgIAMCBgAAAAEEAAAAAAAAAAAAAAAA
AAA5QAAAAAAAAAAAAgAAAHRlbXBfc2V0ICAgICAgICAgICAgICAgICAgICADAwYAAAAAAAAAAAAAAAAA
VEVNUCBPRkYgICAgICAgIAAAAAB0ZW1wX3N0YXRlICAgICAgICAgICAgICAgICAgAwQGAAAAAAAAAAAA
AAAAAFRFTVAgT0ZGICAgICAgICAAAAAAdGVtcF9zdGF0dXMgICAgICAgICAgICAgICAgIAMPEwAAAAAA
AAAAAAAAAACamZmZmZnpPwAAAAAAAAAAAgAAAHRyYW5zaXRpb25fcmF0aW8gICAgICAgICAgICADBTAA
AAAAAAAAAAAAAAAAAAAAAAAA8D8AAAAAAAAAAAIAAAB2ZWN0b3JfbW9uaXRvcmluZ19heGlzICAgICAg
AwYwAAAAAAAAAAAAAAAAADQwMCAgICAgICAgICAgICAAAAAAZmllbGRfbmFtZSAgICAgICAgICAgICAg
ICAgIAMTCgAAAAEfAAAAAAAAAAB7L75oj8ciQAAAAAAAAAAAAgAAAGZpZWxkX3N0cmVuZ3RoICAgICAg
ICAgICAgICADFAoAAAAAAAAAAAAAAAAASk5NLUVDWjQwMFMvTDEgIAAAAABpbnN0X21vZGVsX251bWJl
ciAgICAgICAgICAgAxUKAAAAAAAAAAAAAAAAAE5NMTY0ODAwMzk4MDM5OCAAAAAAaW5zdF9zZXJpYWxf
bnVtYmVyICAgICAgICAgIAMLCwAAAAAAAAAAAAAAAAAAAAAAAOalQAAAAAAAAAAAAgAAAHByb2JlX2lk
ICAgICAgICAgICAgICAgICAgICADBzAAAAABIwAAAAAAAAAAAAAAAAAAXkAAAAAAAAAAAAIAAABwcm9i
ZV90dW5lX2F0biAgICAgICAgICAgICAgAwgwAAAAAAAAAAAAAAAAAAAAAAAAABxAAAAAAAAAAAACAAAA
c2F3dG9vdGhfc2hpZnQgICAgICAgICAgICAgIAMJMAAAAAAAAAAAAAAAAAC4HoXrUbjyPwAAAAAAAAAA
AgAAAHNhd3Rvb3RoX3RyaW0gICAgICAgICAgICAgICADDg0AAAAAAAAAAAAAAAAAWjEgWjIgWjMgWjQg
ICAgIAAAAABzaGltX2dyb3VwcyAgICAgICAgICAgICAgICAgAw8NAAAAAAAAAAAAAAAAAFNISU1fWjAg
ICAgICAgICAAAAAAc2hpbV9uYW1lcyAgICAgICAgICAgICAgICAgIAMADAAAAAAAAAAAAAAAAABOT05F
ICAgICAgICAgICAgAAAAAHNoaW1fdHJhY2tfYXhpczEgICAgICAgICAgICADAQwAAAARDQAAAAAAAAAA
AAAAAAAAAAAAAAAAAAAAAAIAAABzaGltX3RyYWNrX2F4aXMxX3N0ZXAgICAgICAgAwIMAAAAAAAAAAAA
AAAAAE5PTkUgICAgICAgICAgICAAAAAAc2hpbV90cmFja19heGlzMiAgICAgICAgICAgIAMDDAAAABEN
AAAAAAAAAAAAAAAAAAAAAAAAAAAAAAAAAgAAAHNoaW1fdHJhY2tfYXhpczJfc3RlcCAgICAgICADBAwA
AAAAAAAAAAAAAAAATk9ORSAgICAgICAgICAgIAAAAABzaGltX3RyYWNrX2F4aXMzICAgICAgICAgICAg
AwUMAAAAEQ0AAAAAAAAAAAAAAAAAAAAAAAAAAAAAAAACAAAAc2hpbV90cmFja19heGlzM19zdGVwICAg
ICAgIAMGDAAAAAAAAAAAAAAAAABOT05FICAgICAgICAgICAgAAAAAHNoaW1fdHJhY2tfYXhpczQgICAg
ICAgICAgICADBwwAAAARDQAAAAAAAAAAAAAAAAAAAAAAAAAAAAAAAAIAAABzaGltX3RyYWNrX2F4aXM0
X3N0ZXAgICAgICAgAwgMAAAAARwAAAAAAAAAAAAAAAAAAAAAAAAAAAAAAAACAAAAc2hpbV90cmFja19t
b25pX21zZWNzICAgICAgIAMJDAAAAAAAAAAAAAAAAABPRkYgICAgICAgICAgICAgAAAAAHNoaW1fdHJh
Y2tfc2tpcF9hdXRvc2hpbSAgICADCgwAAAABHAAAAAAAAAAAAAAAAAAAAAAAAAAAAAAAAAIAAABzaGlt
X3RyYWNrX3dhaXRfbXNlY3MgICAgICAgAwsMAAAAAQ0AAAAAAAAAAAEAAAAAQFtAAAAAAAAAAAACAAAA
c2hpbV94ICAgICAgICAgICAgICAgICAgICAgIAMMDAAAAAENAAAAAAAAAACamZmZmZlaQAAAAAAAAAAA
AgAAAHNoaW1feDIgICAgICAgICAgICAgICAgICAgICADDQwAAAABDQAAAAAAAAAAAAAAAAAgXkAAAAAA
AAAAAAIAAABzaGltX3gyeiAgICAgICAgICAgICAgICAgICAgAw4MAAAAAQ0AAAAAAAAAAM3MzMzMzDpA
AAAAAAAAAAACAAAAc2hpbV94MyAgICAgICAgICAgICAgICAgICAgIAMPDAAAAAENAAAAAAAAAAA0MzMz
MyNoQAAAAAAAAAAAAgAAAHNoaW1feHogICAgICAgICAgICAgICAgICAgICADEAwAAAABDQAAAAAAAAAA
zczMzMxMOMAAAAAAAAAAAAIAAABzaGltX3h6MiAgICAgICAgICAgICAgICAgICAgAxEMAAAAAQ0AAAAA
AAAAAGdmZmZmZhTAAAAAAAAAAAACAAAAc2hpbV94ejMgICAgICAgICAgICAgICAgICAgIAMSDAAAAAEN
AAAAAAAAAAAAAAAAAABzwAAAAAAAAAAAAgAAAHNoaW1feSAgICAgICAgICAgICAgICAgICAgICADEwwA
AAABDQAAAAAAAAAAAAAAAABAU0AAAAAAAAAAAAIAAABzaGltX3kyICAgICAgICAgICAgICAgICAgICAg
AxQMAAAAAQ0AAAAAAAAAAJqZmZmZeV5AAAAAAAAAAAACAAAAc2hpbV95MnogICAgICAgICAgICAgICAg
ICAgIAMVDAAAAAENAAAAAAAAAABoZmZmZmY9wAAAAAAAAAAAAgAAAHNoaW1feTMgICAgICAgICAgICAg
ICAgICAgICADFgwAAAABDQAAAAAAAAAAZ2ZmZmbmNMAAAAAAAAAAAAIAAABzaGltX3l6ICAgICAgICAg
ICAgICAgICAgICAgAxcMAAAAAQ0AAAAAAAAAAJqZmZmZeW/AAAAAAAAAAAACAAAAc2hpbV95ejIgICAg
ICAgICAgICAgICAgICAgIAMYDAAAAAENAAAAAAAAAABnZmZmZmYCQAAAAAAAAAAAAgAAAHNoaW1feXoz
ICAgICAgICAgICAgICAgICAgICADGQwAAADxDQAAAAAAAAAAd76fGi+dMsAAAAAAAAAAAAIAAABzaGlt
X3owICAgICAgICAgICAgICAgICAgICAgAxoMAAAAAQ0AAAAAAAAAAAAAAAAApHFAAAAAAAAAAAACAAAA
c2hpbV96MSAgICAgICAgICAgICAgICAgICAgIAMbDAAAAAENAAAAAAAAAACkcD0K12M/QAAAAAAAAAAA
AgAAAHNoaW1fejIgICAgICAgICAgICAgICAgICAgICADHAwAAAABDQAAAAAAAAAApHA9CtcjQ8AAAAAA
AAAAAAIAAABzaGltX3ozICAgICAgICAgICAgICAgICAgICAgAx0MAAAAAQ0AAAAAAAAAAOxRuB6FKz3A
AAAAAAAAAAACAAAAc2hpbV96NCAgICAgICAgICAgICAgICAgICAgIAMeDAAAAAENAAAAAAAAAAD2KFyP
wvUawAAAAAAAAAAAAgAAAHNoaW1fejUgICAgICAgICAgICAgICAgICAgICADHwwAAAABDQAAAAAAAAAA
UrgehetRI0AAAAAAAAAAAAIAAABzaGltX3o2ICAgICAgICAgICAgICAgICAgICAgAxYKAAAAAAAAAAAA
AAAAADYuMiBbV2luZG93cyAtIHgAAAAAdmVyc2lvbiAgICAgICAgICAgICAgICAgICAgIAMAFgAAAAAA
AAAAAAAAAABjOlxQcm9ncmFtIEZpbGVzAAAAAGV4cGVyaW1lbnRfcGF0aCAgICAgICAgICAgICADARYA
AAAAAAAAAAAAAAAAAAAAAAAAAAAAAAAAAAAAAAIAAABkZWNpbWF0aW9uX3JhdGUgICAgICAgICAgICAg
AwIWAAAAAAAAAAAAAAAAAHB1bHNlX3NlcnZpY2U6OmcAAAAAZ2V0XzkwICAgICAgICAgICAgICAgICAg
ICAgIAMDFgAAAAAAAAAAAAAAAABwdWxzZV9zZXJ2aWNlOjpnAAAAAGdldF9hdG4gICAgICAgICAgICAg
ICAgICAgICADBBYAAAAAAAAAAAAAAAAAcHVsc2Vfc2VydmljZTo6ZwAAAABnZXRfZnJlcSAgICAgICAg
ICAgICAgICAgICAgAwUWAAAAAAAAAAAAAAAAAHB1bHNlX3NlcnZpY2U6OmcAAAAAZ2V0X3NwaW4gICAg
ICAgICAgICAgICAgICAgIAMGFgAAAAAAAAAAAAAAAABwdWxzZV9zZXJ2aWNlOjpnAAAAAGdldF9nYW1t
YSAgICAgICAgICAgICAgICAgICADBxYAAAAAAAAAAAAAAAAAcHVsc2Vfc2VydmljZTo6ZwAAAABnZXRf
dmFsdWVfb2ZfZmllbGQgICAgICAgICAgAwgWAAAAAAAAAAAAAAAAAHByb2JlX3NlcnZpY2U6OmcAAAAA
Z2V0X3Byb2JlX3BhcmFtZXRlciAgICAgICAgIAMJFgAAAAAAAAAAAAAAAABwdWxzZV9zZXJ2aWNlOjpn
AAAAAGdldF9zX21wYXJhbSAgICAgICAgICAgICAgICADChYAAAAAAAAAAAAAAAAAcHVsc2Vfc2Vydmlj
ZTo6ZwAAAABnZXRfZF9tcGFyYW0gICAgICAgICAgICAgICAgAwsWAAAAAQ0AAAAAAAAAADJVMCqpE9Q/
AAAAAAAAAAACAAAAZGVmYXVsdF94X3Jlc29sdXRpb24gICAgICAgIAMMFgAAAAAAAAAAAAAAAAAAAAAA
AADwQAAAAAAAAAAAAgAAAHhfZGF0YV9wb2ludHMgICAgICAgICAgICAgICADDRYAAAAAAAAAAAAAAAAA
AAAAAAAA8EAAAAAAAAAAAAIAAAB4X3BvaW50c19kZWZhdWx0ICAgICAgICAgICAgAw4WAAAAARwAAAAA
AAAAAKpuR5tXUwBAAAAAAAAAAAACAAAAeF9hY3FfdGltZSAgICAgICAgICAgICAgICAgIAMPFgAAAAEa
AAAAAAAAAAAAAAAAAABpQAAAAAAAAAAAAgAAAHhfc3dlZXBfaW5wdXQgICAgICAgICAgICAgICADEBYA
AAAAAAAAAAAAAAAAAAAAADgCBEEAAAAAAAAAAAIAAAB4X3BvaW50c19pbnB1dCAgICAgICAgICAgICAg
AxEWAAAAAAAAAAAAAAAAACoqKiBQdWxzZSAqKiogICAAAAAAY29tbWVudF8xICAgICAgICAgICAgICAg
ICAgIAMSFgAAAAEGAAAAAAAAAAAAAAAAAIBGQAAAAAAAAAAAAgAAAHhfYW5nbGUgICAgICAgICAgICAg
ICAgICAgICADExYAAAAhHAAAAAAAAAAAexSuR+F6F0AAAAAAAAAAAAIAAAB4XzkwX3dpZHRoICAgICAg
ICAgICAgICAgICAgAxQWAAAAASMAAAAAAAAAAAAAAAAAABBAAAAAAAAAAAACAAAAeF9hdG4gICAgICAg
ICAgICAgICAgICAgICAgIAMVFgAAACEcAAAAAAAAAAB7FK5H4XoHQAAAAAAAAAAAAgAAAHhfcHVsc2Ug
ICAgICAgICAgICAgICAgICAgICADFhYAAAAAAAAAAAAAAAAAKioqIFB1bHNlIERlbGF5IAAAAABjb21t
ZW50XzcgICAgICAgICAgICAgICAgICAgAxcWAAAAARwAAAAAAAAAAAAAAAAAAPA/AAAAAAAAAAACAAAA
aW5pdGlhbF93YWl0ICAgICAgICAgICAgICAgIAMYFgAAAAEcAAAAAAAAAABFdDpWSushQAAAAAAAAAAA
AgAAAHJwdF9taW4gICAgICAgICAgICAgICAgICAgICADGRYAAAABHAAAAAAAAAAAAAAAAAAAFEAAAAAA
AAAAAAIAAABycHRfZGVmX3RlbXAgICAgICAgICAgICAgICAgAxoWAAAAARwAAAAAAAAAAFaRuGSorAdA
AAAAAAAAAAACAAAAcmRfZGVmX3RlbXAgICAgICAgICAgICAgICAgIAMbFgAAAAEcAAAAAAAAAAAAAAAA
AAAUQAAAAAAAAAAAAgAAAHJlbGF4YXRpb25fZGVsYXlfZGVmYXVsdCAgICADHBYAAAABHAAAAAAAAAAA
AAAAAAAAEEAAAAAAAAAAAAIAAAByZWxheGF0aW9uX2RlbGF5ICAgICAgICAgICAgAx0WAAAAARwAAAAA
AAAAAFW3o82rKRhAAAAAAAAAAAACAAAAcmVwZXRpdGlvbl90aW1lICAgICAgICAgICAgIAMeFgAAAAAA
AAAAAAAAAAAqKiogb2JzX2RhbnRlX3ByAAAAAGNvbW1lbnRfMjAxICAgICAgICAgICAgICAgICADHxYA
AAAAAAAAAAAAAAAARkFMU0UgICAgICAgICAgIAAAAABkYW50ZV9wcmVzYXQgICAgICAgICAgICAgICAg
AyAWAAAAAAAAAAAAAAAAACoqKiBpcnJfIHByZXNhdHUAAAAAY29tbWVudF8yMDIgICAgICAgICAgICAg
ICAgIAMhFgAAAAAAAAAAAAAAAABPZmYgICAgICAgICAgICAgAAAAAGlycl9tb2RlICAgICAgICAgICAg
ICAgICAgICADIhYAAAAAAAAAAAAAAAAAKioqIHRyaV8gcHJlc2F0dQAAAABjb21tZW50XzIwMyAgICAg
ICAgICAgICAgICAgAyMWAAAAAAAAAAAAAAAAAE9mZiAgICAgICAgICAgICAAAAAAdHJpX21vZGUgICAg
ICAgICAgICAgICAgICAgIAMkFgAAAAAAAAAAAAAAAAAqKiogcHJlc2F0X3RpbWUgAAAAAGNvbW1lbnRf
MTExICAgICAgICAgICAgICAgICADJRYAAAAAAAAAAAAAAAAARkFMU0UgICAgICAgICAgIAAAAABwcmVz
YXRfdGltZV9mbGFnICAgICAgICAgICAgAyYWAAAAARwAAAAAAAAAAAAAAAAAABBAAAAAAAAAAAACAAAA
cHJlc2F0X3RpbWUgICAgICAgICAgICAgICAgIAMnFgAAAAEcAAAAAAAAAAAAAAAAAAAAAAAAAAAAAAAA
AgAAAHJlbGF4YXRpb25fZGVsYXlfY2FsYyAgICAgICADKBYAAAAAAAAAAAAAAAAAAAAAAAAAeUAAAAAA
AAAAAAIAAABkYW50ZV9sb29wICAgICAgICAgICAgICAgICAgAykWAAAAIRwAAAAAAAAAAAAAAAAAAAAA
AAAAAAAAAAACAAAAZGVhZF90aW1lICAgICAgICAgICAgICAgICAgIAMqFgAAACEcAAAAAAAAAAAAAAAA
AAAAAAAAAAAAAAAAAgAAAGRlbGF5ICAgICAgICAgICAgICAgICAgICAgICADKxYAAAAAAAAAAAAAAAAA
AAAAAAAAAAAAAAAAAAAAAAIAAABwaGFzZSAgICAgICAgICAgICAgICAgICAgICAgAywWAAAAAAAAAAAA
AAAAAAAAAAAAAAAAAAAAAAAAAAACAAAAcGhhc2VfYWNxICAgICAgICAgICAgICAgICAgIBlLCwAAAAAA
AAAAAAAAAABIRjEgICAgICAgICAgICAgAAAAAFhfUFJPQkVfTUFQICAgICAgICAgICAgICAgICAZFBAA
AAAAAAAAAAAAAAAAU3F1YXJlICAgICAgICAgIAAAAABwdWxzZV9pbl9maWxlICAgICAgICAgICAgICAg
AwErAAAAAAAAAAAAAAAAADAgZGF5cyAwMDowMzozNyAAAAAAam9iLnRvdGFsX3RpbWUgICAgICAgICAg
ICAgIAMCKwAAAAAAAAAAAAAAAAAwIGRheXMgMDA6MDM6MzcgAAAAAHRvdGFsX3RpbWUgICAgICAgICAg
ICAgICAgICADAysAAAAAAAAAAAAAAAAAb2ZmICAgICAgICAgICAgIAAAAABqb2IuYWxsb3cgZW1haWwg
ICAgICAgICAgICAgAwQrAAAAAAAAAAAAAAAAAG9mZiAgICAgICAgICAgICAAAAAAYWxsb3cgZW1haWwg
ICAgICAgICAgICAgICAgIAMFKwAAAAAAAAAAAAAAAABMaWRkbGVfU1xkYXRhXG4xAAAAAGpvYi5mb2xk
ZXIgICAgICAgICAgICAgICAgICADBisAAAAAAAAAAAAAAAAATGlkZGxlX1NcZGF0YVxuMQAAAABmb2xk
ZXIgICAgICAgICAgICAgICAgICAgICAgAwcrAAAAAAAAAAAAAAAAAFNUTC1SUzE2Ni0xICAgICAAAAAA
c2FtcGxlLnNhbXBsZSBpZCAgICAgICAgICAgIAMIKwAAAAAAAAAAAAAAAABTVEwtUlMxNjYtMSAgICAg
AAAAAHNhbXBsZSBpZCAgICAgICAgICAgICAgICAgICADCSsAAAAAAAAAAAAAAAAAQ3J1ZGUgVVNiSFUg
KyA0IAAAAABzYW1wbGUuY29tbWVudCAgICAgICAgICAgICAgAworAAAAAAAAAAAAAAAAAENydWRlIFVT
YkhVICsgNCAAAAAAY29tbWVudCAgICAgICAgICAgICAgICAgICAgIAMLKwAAAAAAAAAAAAAAAAAgMi1B
UFItMjAyNSAxNDo0AAAAAHNhbXBsZS5sYXN0IHNoaW1tZWQgICAgICAgICADDCsAAAAAAAAAAAAAAAAA
IDItQVBSLTIwMjUgMTQ6NAAAAABsYXN0IHNoaW1tZWQgICAgICAgICAgICAgICAgAw0rAAAAAAAAAAAA
AAAAAHNpbmdsZSAgICAgICAgICAAAAAAc2FtcGxlLmxhc3Qgc2hpbW1lZCBpZGxlciBtbwMOKwAAAAAA
AAAAAAAAAABzaW5nbGUgICAgICAgICAgAAAAAGxhc3Qgc2hpbW1lZCBpZGxlciBtb2RlICAgICADDysA
AAAAAAAAAAAAAAAAU3lzdGVtICAgICAgICAgIAAAAABzYW1wbGUubG9hZCBzaGltcyAgICAgICAgICAg
AxArAAAAAAAAAAAAAAAAAFN5c3RlbSAgICAgICAgICAAAAAAbG9hZCBzaGltcyAgICAgICAgICAgICAg
ICAgIAMRKwAAACEcAAAAAAAAAAB7FK5H4XoXQAAAAAAAAAAAAgAAAHNhbXBsZS5wcm90b25fOTAgICAg
ICAgICAgICADEisAAAAhHAAAAAAAAAAAexSuR+F6F0AAAAAAAAAAAAIAAABwcm90b25fOTAgICAgICAg
ICAgICAgICAgICAgAxMrAAAAASMAAAAAAAAAAAAAAAAAABBAAAAAAAAAAAACAAAAc2FtcGxlLnByb3Rv
bl9hdG4gICAgICAgICAgIAMUKwAAAAEjAAAAAAAAAAAAAAAAAAAQQAAAAAAAAAAAAgAAAHByb3Rvbl9h
dG4gICAgICAgICAgICAgICAgICADFSsAAAAAAAAAAAAAAAAAU1RMLVJTMTY2LTFfUFJPVAAAAABleHAu
ZmlsZW5hbWUgICAgICAgICAgICAgICAgAxYrAAAAAAAAAAAAAAAAAFNUTC1SUzE2Ni0xX1BST1QAAAAA
ZmlsZW5hbWUgICAgICAgICAgICAgICAgICAgIAMXKwAAAAAAAAAAAAAAAABTVEwtUlMxNjYtMV9QUk9U
AAAAAGV4cC5Qcm90b24uZmlsZW5hbWUgICAgICAgICADGCsAAAAAAAAAAAAAAAAAU1RMLVJTMTY2LTFf
UFJPVAAAAABQcm90b24uZmlsZW5hbWUgICAgICAgICAgICAgGQcFAAAAAAAAAAAAAAAAAEZBTFNFICAg
ICAgICAgICAAAAAARENfQkFMQU5DRUQgICAgICAgICAgICAgICAgIAMDLAAAAAAAAAAAAAAAAACJeFFD
mngEQAAAAAAAAAAAAgAAAHhfc2NhbGUgICAgICAgICAgICAgICAgICAgICADASwAAAAAAAAAAAAAAAAA
VFJVRSAgICAgICAgICAgIAAAAABub3JtYWxpemVkICAgICAgICAgICAgICAgICAgAwAsAAAAAAAAAAAA
AAAAAFRSVUUgICAgICAgICAgICAAAAAAZmZ0X2NsaXBwZWQgICAgICAgICAgICAgICAgIAMBKwAAAAEG
AAAAAAAAAAB6WK3NppxyQAAAAAAAAAAAAgAAAG1hY2hpbmVwaGFzZV94X3AwICAgICAgICAgICADASsA
AAABBgAAAAAAAAAAJIIJ9qbXcUAAAAAAAAAAAAIAAABtYWNoaW5lcGhhc2VfeF9wMSAgICAgICAgICAg
AwErAAAAARgAAAAAAAAAAAAAAAAAAAAAAAAAAAAAAAABAAAAbWFjaGluZXBoYXNlX3hfcHAgICAgICAg
ICAgIAAAAAAAAAAAAAAAAAAAAAAAAAAAAAAAAAAAAAAAAAAAAAAAAAAAAAAAAAAAAAAAAAAAAAAAAAAA
AAAAAAAAAAAAAAAAAAAAAAAAAAAAAAAAAAAAAAAAAAAAAAAAAAAAAAAAAAAAAAAAAAAAAAAAAAAAAAAA
AAAAAAAAAAAAAAAAAAAAAAAAAAAAAAAAAAAAAAAAAAAAAAAAAAAAAAAAAAAAAAAAAAAAAAAAAAAAAAAA
AAAAAAAAAAAAAAAAAAAAAAAAAAAAAAAAAAAAAAAAAAAAAAAAAAAAAAAAAAAAAAAAAAAAAAAAAAAAAAAA
AAAAAAAAAAAAAAAAAAAAAAAAAAAAAAAAAAAAAAAAAAAAAAAAAAAAAAAAAAAAAAAAAAAAAAAAAAAAAAAA
AAAAAAAAAAAAAAAAAAAAAAAAAAAAAAAAAAAAAAAAAAAAAAAAAAAAAAAAAAAAAAAAAAAAAAAAAAAAAAAA
AAAAAAAAAAAAAAAAAAAAAAAAAAAAAAAAAAAAAAAAAAAAAAAAAAAAAAAAAAAAAAAAAAAAAAAAAAAAAAAA
AAAAAAAAAAAAAAAAAAAAAAAAAAAAAAAAAAAAAAAAAAAAAAAAAAAAAAAAAAAAAAAAAAAAAAAAAAAAAAAA
AAAAAA==
##XUNITS=	HZ
##YUNITS=	ARBITRARY UNITS
##FIRSTX=	40160.508519674396666
##LASTX=	-40160.317019264221017
##DELTAX=	-0.19150041017416205569
##XFACTOR=	1
##YFACTOR=	4.4110815266409106626e-07
##FIRSTY=	-0.00015529835945926606655
##MINY=	-0.0005139888380654156208
##MAXY=	0.54507428407669067383
##NPOINTS=	419430
##XYDATA=	(X++(Y..Y))
40161c52j8j8L8L8LKn4n3JKj3J01M5o8LLL0L0o4o4K5K6K5K6j7j7r9r9k2J66J24J0MMlln3n3
40153c64MMR2R2p8p8L6L5k1k2j5j5p2p1P1P1l1l0M4o9p0M4J0J0J7J7%jO4n0l5l6N2N2L9L9
40146b65j7j8PQPPK7K7o8o8p1p1K3K3K6K5l2l1j2j1M5M5j0j0N4n9m0m1m7m8J04J04J0J0M5
40140c22M5m9n0L7L7L6L7o6o6rj0OOn0n1R4R3p7p6Q2Q2q5q4rM8lj16o2J26Q4k9n0O3K4l3j0
40133d07j1j3j4j4j4j4j3K8K9K9K9J5J5J5J4l5l6Ln3j8R5R2k2k6k7m8O6M4o9o5M7K3l4O1O2
40126b66k0k0oj19m8O6j3j2J20Qr4J9J25J0n0n1l3l4j05QJ05rn1J38K1r2m6J2pM9N2lj1j1
40120c68K4l2m3O9j6j29k7J62L4j54j10Q0J25O9k2k2k6k5K0K0K1K0j3j2j3j2k0k0j9k0M6M5
40113c68j1j2J7J7J4J3Mn4r1K3K8o7K0J51L8j8L0k5o8K7L6L6j3j3o0o0nmnnNNMNL0L0N9l6
40106c23n8jK7K7P1P1n1n1QQp7p7L0L1L0L0j00j00K2K3M0M1k6k6K0J9J9J9j5j4j5j5J0J0n6
40099d49n6k7k8JJJ06J06N9l5r1l5J07J08k1k0k0k0k4k3j8j7q1J3O4l0J9P6M1j5J0J1k0j13
40093d21l6N8%jj1j1j1j1OPN3N4%%p9p9K5J19N7l7o2nno2K2J17k5j20MO0k4k4M5M5lkppK2
40086c49K1m8m9r1K3R4j9m6J1L3L4Mj09L4J48P5l9nom1m1ooK3K2n9n9M4M4J1J1Ln5l3Q0Q1
40079b65l4n2MMn3l8P5J25o3p5J15O0n3o4o4k3k4L0K9l6l7J5J4n6N7O7m6l9P4qpjjm8m8L6
40072d30L7JJP2m1n2O1k6q2P6P5l2l2LMJ07J07r3r3rqK6K5K5K6m4m5m8O4R2k1l3K3n7j14p8
40065e13k2K2Q0N6n7l7P6L5L4QRm2m2L9j7%J13L2q0o0n9n3O1J16O0j7j30q1L3J23O6l0l0q0
40058c87j36j12KQ1Q1L1L1M3M3j4j3p0o9K4K5K7K8l0k9O4O5l0l0L1L1k5k5J5J6l9r7j4R9L5
40052c48k1K1K0J7J7n5n6JJM0M0n5n4M4M5n0n0K1K1P7P8j21j20M9M9K8K7l6l7J27J4j62j06
40046e34M4M4J9J9N2N2K4K4m3m3l6l6k1R1Q9r9o2J26M4p0l2l2j04J1P7P7ppk1L6N1o3j00Q8
40039c42O0j29m3P1nnJ1J2L0Q6L6p6r7r7nJ08N9n4p6L7J25J1p7p8RJ0L6L6PQo5o4rM7R3k0
40032c50m2J5NNQRN7N7p5p4j1j0J8J7l6l7K4K4m6J1P1m2K0K0n8N5Q7k7k7Q7lj17n9N3Rj05
40025d67rM8K5K6JJK4K3l3l3nnK3K4qqpql5l5N9N9j3j4j3j3j6j6M1M1jjqqQ2l0r2K3J1m6N
40017d08n3q5K9Q6Q6R0k4j25j1O6m8p2M0O0Lk9Q4J34K1j15j16J7J6K1K0o9j3Q2l0j16lN8N8
40011c46nonnj0rj0rn1n0Q1Q1k6k7k6k7J4J4m3m3L8L8L8L8o8o8O5Qr3K0J15Jk8K8K1l5klj30
40004e25j6J36Q0q5q5L4R1L1q2K6Q2j3j4k9k9k9k9J5J6N5km4O9L8j9oN0QQk1j34r0J00N0o4
39997d27J2J2p2p1R8R8L4L5k2k3jjjjK4K4p1p1R9R9o7o8O1J18k0j34p0p1J7J6N0N0ppO2O2
39990b34l3l2k5k5k6k5k6k7J2m4K1J34P7l6j24o8R8M2r4l7R7R8o8o8j2j1nonolmN3N3K1K1
39983c17L5p8j44l1J01j2m1P2O4m8p0o9n3O0J31J8j83p0P3P3J51L8j19oJ68k0j60m7P7P8M4
39977b85p0l8J9k7k6k3k3J6J6J5J6K8K7k9k9jjjjL3L3k3k4k3k3L3L3nnonO1O1j09j09K9K8
39970d38K2K2Q5k8r0l4K6K7k7k6M9M9m5m6M8M7rrl6l5l9l8M3j4n3O1M7o7j0J03L9p5l5K1M7
39963d18M7M7M7M9pm2P0%n8J0J0q4q5k8k7Q9Q9m4m3j7j7N1po9M4M4p0k5L1pqPOPPMLr1l5J06
39956d14oo7M6P4l9k5k5j6j5M1M0k3k3P2P1j36j35J47J47j4j4J4J4KJKJj8j9j9j9NNNNk5k5
39949c85k5k5k6k6K9Q6P2m1r8J6L1k5J0O7J8J8l6l5jkjkJ5J4J5J5n6n6MML0Q6L1q2k8Q5j1
39942c15o6q3q2j7R5Q3Q3K9q5o3N0J1m5P3P3k4k5n5n4k7k6L7L7j9k0J1J0L9L9j4j3j4j3po
39935d03opmnqqJ2m5n6N8J23J0j21o5M1M0M4M3J4J3J3J3J0J0q5q4L2L2o2o2P5P6k1L7K5q8
39928d09k8Q5K4K4KKJ2J1m5m6NNNNp5p5J9K0MNNNQ2Q1n0n1J7J6m0m0O0O0l3r0q5K8J23Rm3
39921c96J4L1L2rqJ9K0p0p1O2O2j%n7n7K9K9k8k7RRRRnnrrJ0m7k6Q7N2nk2k2j%nmO0Lr3K1
39912d10O7m6o3pK8K8pN0M1p1p2M1J7m0K1P7K5l2LMo4o3L0L1ppppj3j3M4M3J6J5m2m1n0m9
39905e30J2J25N5n9n4N8K4l4K3Q0L9p4p1M3l1l1k3k4N6N6l9l9k2k2j8j9J6P3N5n8o3N1J5m2
39899d72K3Q0j6j6K1l6j9R5O2n2o8o8l8P6Q2l0o0N4M6o6MMlmRQQQl7l6N7N8n1n2Q1Q1l1l0
39891c28l0l0j5j6n4LQ4l0l3Q1M1p1jjj6j6k0j9J0m7QJ22O9m4rM7K9k7PQl8l8l8l9K0J9K0
39884c92J9RRo2N2K6q7PJ20M0p3kkN9O0l5l4n9n8L6L6l5l6l5l5klj6R7P1m1K9K9j7j7j6j7
39877c75k1k0N4n8j32N8P1m2r1K3Q4Q3k6k6k6k6M9M8rqk0j9j9j9NOKJK1l6p4L8J06qr5J9K4
39870d58K4L2L1l1l2Qm9LJ16K4l2qpM2M2j0o6r8J5L6L6j3j3nnN1N2o1o2P1P1L2L2j01j00J8
39863d15J9n2O0P1m3j30j7L1L2L8L9p5p4K0K1L0L0LKRJ0J0J0k0k0j2j3k9Q5O0n3p8k2L4L4
39856d05nnnnK0K1J7m0N5n8j22qR3L7N4kjN6l8r5OO3jkm3m3J4J4L2L1L2L2n4n5KLnnN2N2o
39849c17oo3o2MNNMO5O5k9l0jjn8n8OON5N5J09oj04j04o3N0P1J5l8r6m0P3J05M9K5l2o0o1
39841d62k8O6P2k3j17k3R7Kj03m7OOJ03J04L9L9n5n5lmm1J6Q9no5L0N6l8j5M2p0j27K2J16
39835c76%n6M0R7k0p7ppl1O3O4l2RQn4n4j1j2K6l0l0O4O7k8m4N0J01Op9p8M7M7m0m0N5N4n2
39828c60n3MML3L3k3k3kkkkk5k6R3kj09K3N2m2P1P2k9k9o9o9j2j2J12J12k5k6N7l8m5J2m3
39821c90m3J8J7J%JJk7k7O7O7J3J3j6j6k1k1j4j3j16lK9K8OOONK2K1K1K1J3J3J3J3n1n1M3
39814c51M3j2j3N2N1j39k5O9m5J%j4j3N9n3J0J0m8m9M6M6l3l4onO9O9L9p4J9J9m4m4M3M3j4
39807c28j4K1K0l6l7j1j2mnk3Q9L3q0j6j7k3k4M4M4n1n0J06J06o4o3N7N7l8l7J1J1J0J1m3
39800c56m3N8N8p4L9O7m6l7l6l1l2p2J16J31J7m2m3PPn5n5KJK4K4mmk0k0K9L0O3n0j07Ol7
39793d85l8O4O3J2J1M0M0j0ro5o6K5K5K5K5l8l7N7N7n1n1Q2Q1m8m8M6M6j25j24l0l0L1L2N0
39787d43J07Rq6q2J2Q2Q2m4j01k6O8M4j3JKkkooK2K2mmR0R0o5o5k8q4p5J8K1p3kR2k3k3P2
39780d23P2k2L4lr8L1J26j6j10J1O8k8k7n3n2N0M9m4m5J9K0P6P6jjl0k9o8o7K7K7K0K1l7l7
39773d64J2J2M0M0k2k1k2k2J1J1J2J1j3j2o9o9O7O6J0J0N0N1j0j1k4q1n7N7M0M0N8n5n5Kl7
39766d44l7ooQ8Q8j2j2M5M5j1j1j0j1l3l3K4K4j9j8N2o2j11KJ9l7O0O0j%%jR1R1j13j68l1
39759d98Q2pp%%%%%%M6M5j1j1o4o4K9Q6O4n0n3O1J00j3l6l7j7j8j8j8j6j7j6j7K7K8K7K7j9
39752c85j9L8L8k3k3k3k3L1L0r7J6J02j2j16P4J38n1r5r6l1Q2Q2l1j0j0j7j7KKN8N8j2j2n2
39746d04ON0o2o3N1K6l1NMJ0m7p9L4O0N9J0m5l7P7M1j5rqn1OL8p5j8R4J7m0jjrj0O1n2l4P9
39738c63NMQ5K9j01J3N1on5KJ4J3J7J7p4p4N9N8j05j05O5O5M5M5n0n0k1k2k2k2R7R6KJj2j2
39731c11j3j2k6k7L0L0j9j8j9j9L5L6L5L6r6r5l4P9M8o5o4M8J07oj01J3J11jq9K4J1J1Q9k4
39725b96r9J5%%J2J1m9m9O5Qq5K9M2j4j1M5ko0k4k4n5n6J14J14k0k0k1k0k3k3M1M0o6M6J07
39718c28pj49r4P6P5L3L3J6m2k9Q3L1q3l7P6L8j9j8j7k1k1m2m2N4mj7R6N7%K1l6p9L5M9o4
39711c76k6L2mmj%m5m4J3J2L0L0k7k6P0P0M2p0j04m8M6M5k5k5MLk3k2L2R0Nj07o2o1o4N0J14
39704d76%QJ21K5l1l7l7N4N4K3K3l4l4m5m6M9M9n3n3LMmnM6M5M0p4j05QM0j6K6K6j7L9P4l9
39697c49p1j6LKN8N7JJn0m9J1J0QO5P5l9j23j1M9rk6L0nnj4j3M3M3l5l4l9l8Q4K8j02J1R1
39690c58L3k1k2O3O3o9o9k0k1r1K1R6j8N3N4l4l4onn4n3LML0K9L4L4k3L4M1p2q1k5L1L1M3
39683c79M3n2n1m1m2J9J8RO6J0j03k5Q7M5j2jn7m4P0J8r5l5P8O0Mm4m5jJ12N5n7o1o0K7K7
39676d57L5L4k3k2p1p1K4K4NOOOO1O1l3l3opN1N0m2m2N2N2lll1l2J1J1M0L9o3o4ppj7j7j6
39669d99j7M5M6j1j1M7M6m7m8J0J1m3m3K5Q1L0q3j06Q3R7j6o6M8L3L3J9J9l7r4m2P0L5k1K0
39662c86K1m0m0M0M0n4n5J9J8M6M7N7N8l0k9r9J5P9l5p3M1M1p3l3Q0P7l7q7l1K4K5K6K6l0
39656c52l1L2L1LLk0k1j14j15R5R4J%N2N3mmk7k8l7J9P0m3j00J4K4l2k6k5O2Ol3Q0R9j3l2
39649c19K5m2m2J8J8q6q6J4J26lj17J7P4ppN3N4j6j5j5j5n8n7QJ21K2l5k4k4qqk8k9K2J35
39642c34M5o9p4j7JJJ1J1j7j7rqL0k6m4O9P2m1j8R6l2l2M3M4k4L3k9j43K8J40k2p9K3P9J0
39636b99Rl6l6n8N5O2n0q0L4N2nn4n4jjN8N9l6l6l0l0o8M4Q7K9k5k6KKRQn3N9L2k6J8P3j8
39628c30j8j8j7j8j8j5j5m3m3j2j2J20J20n3n3j4p1K6J39o0o0O3O3j02J1Q6k7p9L3Q2K5o0
39622c70o1PJ19K6q8l4l5J5J6lkO8m5j08NO2n2o9M4M4o9k1R2N7%M9J06Rj04k7Q5j6j7oo2p
39615c92J06L6p7n7n6j08NJ39Q3k0p6j16kM9pJ7J31J6r8o5M7N6kj9j9K6K6o9o8M6M5j0j1N
39609d39NONK0K0l5r3o6M8QQL9M0j7j7noj2j2Q2l2o0N4O3O4N3mm9O4O8m5j13%N6jj5j5j9j9
39601c71KKKJM5M4rrlN4L6p8j13%j1o7l2l3n0O3J36K2l9J8N7l7j07n0ONO6J22L8n7n3n3J8
39594d35P5Pq7k6O9P0k6m4M9K3l5j1j2m4m3J5J5P1P1n3n4LLL0L0k7k6K1K2K2K2q0q0oQ8P6
39587c07j8n4n4J9J9M7M7l5l4k9k9n9L6R3krj0m4m3rrrrO3O4pj02n0Q2O5RM2J00K2p2l0l0
39580c46l6l6p0p1J00J00JJn6n5K5K6lll0k9K7K7j7j7j7j7LLO0O0l8l8N6N7N7N6m1m2m6j03
39573d52o4L0N6J12Q4j1n8n7O9O9p6p7J9J8j3j3O8m6j50J15J24j40n2K12K2j68j8j9l0l1O3
39567d14O3k4k4n9N5rrK3K4K3K3%%j%J2J2P6l7p5p6J3J2m7m7RJ0J7J6J7J7RRRRQ7Q7q3q3m
39560c60mo0o0P4P5n8n8M2M3j5j4qrjjRJ23O6m7QP%%m5m6J2J1k6k7q3J06N9n4K1K1m7m7J7
39552c76J6q5K7P7j12pJ07k6k6L8L7j2j2l9P4P4l9n8n8lJ09O0n3l9l9k0k0k0k0K8K8K9K8m7
39546c79m7m6m7L4L3L7L7j0M7Q2l1p9k3O4Qo4o5K7K6j3j4j3j4MMMMk5k6O9O9jj%jQPm1m2n9
39538d77N4P9K2KKn8n8OOn1n1J4J4%J13N8n6j7M0ONN9N9J2j00j04RK9k8k3L2Qm8j4j3K7K7
39531d15m4O9J26J2j1j1p4p5N9Kr6J8J14N7n9n9ooQQm9m8J9K0K0K0k9k8J0m6J0J24K9q4nN1
39524c69J2J2M8M7j22j22Q7Q8j9j9L8j51j48J16J69k0n9N4J6m0rM8O0Ln6n5RJ0J3J3l8J8N4
39518c12o0k6L1K3l3o1o0l6l6O0O0PPl5K2O1n3o4M9O3OM1j5n7N5O8m5m2P2K7k8j9j8jjn8n8
39511d66O5O4RQj6j5j6j5RRJ0RM2M3n2n3M2M2n3n2QQL7L6J8J8l8l9o3o4mlRO7N4o0q1J08N8
39503c17n5j9k0L0L0k4k4O9J25m5j59o4M8N9Lj8p5l8J9k3L2M3j3J8P5k1k0m2m1N3J11J7r6
39497c82n3O1O0n3j4J00k8k8OPq7q8J6J6J5J6%jK8K8l8l8N7N7l5l6K2K1KKn4n5L2L2LMk4k4
39490d53P0P0o3o3L1L1l4l4L3k3o5M9O9m4m0r8j6J73Q4l0J8J8N9O0p3p2qppql3l3K3K3K9K9
39483c35K9K9m0m0k3L4N8n6q7K5R7j7j11KP1m3o7M7k1p7K6K5r5J8J57M4m0P2Q4j05r4l7J2
39477d58O9R1k2q1k5k3k3P5P5l0l0j1J02P2j17p1M2J9l8l1K6R9R8l4j48n7N5J4J3K9K9k8k8
39470c47k7k7k7k8K7K8K7K7L2L1k4k5J1J1m6m6MMk5k4K3K4mnPPO4O4LKn7n8J3m3p9L5ro5P3
39463d49J86Pj07o7j1J7J6l6l6NML3L3M3M3q8q9L8L8r4r4N5N5N5N5onnnj7j8j7j7qrrrP3P3
39455c67k1k2J3J3j5j6l7l8o5o6O7O6O0N9K8q5n3MK0J9P0m3q5J04J57l2j21o4K4K5l2l1K6
39449d38K5K8K8o7o7O4O3o4M9Q9k4m8m8k4k5L2L2k2k2L4L4L9M0j8j31j46M3N5jP3P3n9n9j1
39443d73M6K8q5M7J59j3j27o8j1J0O6J9l8L3L3j03J0P4l9p4M0K5K6O3O3LLl1q9p1M3J42L0
39436b59r9J4k1p8N5N6m0m0N4N5p6p7N6N6K9K8J1m5r9J4J09mm9Qk4q1K4Q0j5p1J7P4r4r4Q6
39430d40Q6j16mJ01j2l3Q0n9n8Q0Q1m1m0j3j2K7K8j06m9J21Qq9l2j9k0P9P8qqqrKJk6k7N0
39423d07N1m4m4L4L5k1p8%J12J8r5L3R0q4q5L3k3KJ14K9K9k4k4k4q1o3N1Q1l3L9L8q3q3J5
39416d92J5K8Q4O4n0M1R9p8j91j5R8rqJ34K1m8m8n8n8L5R1M2p1p5L9J13%r5J8oj19o8J21L5
39410d11p8K3P9J7J8K1K1l5l5K1K2k8k8k8k8O2O2NOk2k1L5L5o5o5J01j3r0K3M7M7o5o6l7l7
39403e07N5N5K6K7kjn2n1j0J04J03j0p2p1j14jM0L9j0j0J0J1j8j8K8K7K1K1N5n7J3J3j12J
39396d67J03j0l0Q4m8j61k2R1l7l6j0rQ5Q5j4j4j4j4ONONP0P1k9j42o5M9k3k2lkklO2O2J25
39389b68J3m2m2m2m3n2O2lko4o4L0L1P9P9J8r6n2O0K6q8M9M9j5j5L3L4o1o1K2K2ooK9K9K9
39382c28K8K4K3j02j02n9N3N4n9NOn2n1p4M0J72N8p3p4J4J27O7j23m4O8J8J9K5K5m4m4m3m4
39376d90NMNNK4K4l2l3j2j3J5J5L9L8j8j8J9K0l7l7j2j1M6M5m0m0N4N5K4K4l2l2OPL4L5o7
39369c81o7K7K7L0L0o4o4J8J9J8J8k7k8k7k8N5N5jkO9O9j00j01M8M8rqM0M0n3j09J5J29O9
39363b45m5l6l7m3m4J4J4n7N6P0m4j1J01m8j06K8K8L3L3L4L3j3j3j2j3%%MLm4J3oj18o5M7
39356d89P3m1j31p4R4R4L3L3L3L3KJKKonl3l4k2k3L4L5n7n6%JL1L1k6k6N2N3K1r2qpj6j5O7
39348d36O6k8k8k1k0PQM8M7l9m0m1P3k0k0O7O7o5o5rrM7M8Q1Q1n2n1LLLLk3k3k3k3o2o2K5
39341d83K6N0o2j12P6P3m1qJ06O8m4l1l0n0n1PPK4K5K4K4n9n9O1O1J16p3j25j1P9Q0qqJ0J0
39334c28J0J1o0n9o7M7L7L7n0n0P7P7k4k5P9l4j29j5P9P9rqL9M0n5n5m9m9k1k1L1L0LKn3n4
39327e37k9Q4O8m5r7J5L9j8M5J59L6p8l4K2r7m1J68N5p1j4J08nj17o1L2L3qqK0K0J4J4PPN7
39321b57n6j99j1R8j4oJ07Nn2j2j3o3o3kJ11P1m2r1K1R4R5PPl1l0n8n9L3L4L3L4k8k9%%j3
39314c79j4p0p0K8K7P7P8L6p8q0L2O8J2m4m3k4k4P1P1k6k5k2k2l7J9Kj12j7R5K4K5K6K5j3
39307c84M4k1j34JJ15j0j0mlk8k9O7O6j7j7j6j7O6O5k9k9J0J0LLL5p8m7J0l8l8K2K2n6n5P7
39300d44P6n7n8K9L0P2m2QJ21J9r5KJm1r7m6J42R1k2l4l5o8M4N1o1j25j1J56M2q5k8O6Rk5
39294d15Q8P8j12j09NK8q5M1J55N3o0o2o2j2j3PQO4O4j4j3n3MM7o5o3N1N8N8L8p5l6K0jN6
39287c27L2q1j34k1QQM3M4m0l9%n7l5P8M3j4K2K2P5P5k8k8%%k9k9O6O6m8m7M7M7j5j5mo1P
39280c69J20m6j59p6L7K4K3qqJ6J29O3n0j%j25j2J58M5o1o1j2j2n3n3M1M2RRRRJ6J5m1m1J
39273d22Km6O8J06q2o2N3j3j2P0m4j01Q7M5o9k4Q9N1oL2L3l2j45o6M7L3L3j2j3j3j3O9O9l0
39267c18k9k0p6k1R2j2j25l0K6M7M6j3j4J40K6j13JJ9r4m7J42J18p1m5J2K1l5l6K1O1Mn6n5
39260d34kkkkk7k6L0L0l2l2K5K5J0J1L8L9m5m4J25J2j14P5J9j70m9O4j1j1k6k7O8O8L6L6P8
39254b67l6j7P9M2n2o5o5O1O1j2j3J6J7j6j5j5j5k0k1J8l9n7L8O9J3m4m4M7M7m1m2m1m2P1
39247d00P0o2nK0p3PO5n6n5QQlN3J31L7j03j03rrm0N4L3k4j7j6L7L7M0M1n4n4k0k1J8J12k
39240c55n8M5j1o1L3k7k7P2J5j04j0N9LNO1J9l8kkm2m2m2m2O4O5M6j1m6M8M6q6j6J16Rm8K0
39233c44J9J6J6j1j2j4j5Nn1p2K2kjM2j5n6L9P0J4M0L9n8n8ooopMMMMPPL5L5k7k7J7J7k4q0
39226d36n0O3P0J2K4K3j2j2m1m0j3j3J5J5L6L7l0l0j6j6q7K7J13Jo3o4k0R3N0o4O7J24k5q2
39219c44PPo2o3O0O0q1q2J%L9j7oJ08M5o9q5K9K4K3rj0j0rO2O3k2k2m0m1O4O3J0J1j8j8J3
39212c19J4p2p1RQP5P5L2L2j10j09Q1Q2k3k2%%qo5o2N2Q4k9j19nQ0l4q5K7L5L5Rj03p6L8N0
39205d94M9J49L5r6r7K0J9L3L2n2n2L2L2L1L2OPJ1j02o5M9ooJ19p1j06Q3Q5k9k0j9j14j13
39199f18oJ08J20Opql7l8J0J0m9n0M7M7J12jo1o0J6J6M4M4L1L1N9O0o2o1j5j4mnmmj1j1J7
39192c48J8%%n9n8J5J28M3p0l5l6m3m3K7K7K7K7r6r5M7M6RRQ0l3n3O0j1j1l0l0L6L7o3o2O0
39185d80O1O9O9l4l5MLJj13l0l1J0J0R3R4QRm6m5k4Q9o5o5K7K7POn3n4K8k8o7M6L2q2K0J33
39178d06nmN8N9o7o6j1j0KKN8N8L0K9o4j20oJ07P5l8k5k6o1o0J7J8M9M9j0M6Q2l1p1j5M2M1
39171b74l0k9l0k9j3j3j3j3N8N8KKn6n6L4L5k3p9k4R0N6n7J4J4l5l4K2K2k1k2L9L8j8L8K0
39164c27r2n8N6M1R7J10kl0l0j05j05m8m9K0K0P6P7p2p2O0O0n8n7L6L7KKk6k7P0P0k5k5KJ
39157c71NNl2K4L5p8j03J0J03M6klooRRm7m7n1n0J1J24L2q2r5m0K8Q4J13N6l7r3m0J6o3o3
39151e99L5L5P9P8j5j5j5j4m3m3N0N0K2K2m4m5N0M9n2n2P9Q0k7k7K7K6oo2o5M7k3k3J2J2j3
39144d30j2j3j3PPO3O3k8k9k8k9P3P3n9n9M7M7rj0K0K0k4L3N7j31j31N7J2m4N6N5q4q5J0J0
39137e08RRo1N2J39K5o7j1l7l7K4K3M4M5M4M4o1o1o2o1%%N7N6L9L9J6r8j2J00L7p6m7m6l6
39130d79K0R6j8m6O7Nn2J1O8k6k6k3k2PPo0mJ30J5j18o2J7J7K1K1kkN5N5n1n1M4M3%jk9k9
39123d02m9m9o3N0J06po1N3J06N0m3r9p0M4k0k1K1P7N3o1l8l8q4K9J10N3L0k8m0m1J2J3M4
39117c63M4j2j3l8l8J8J8J3J4q1q1K4K4K5K4k7k7O8O8o6o5m8RP4m0l6P8K2K3K9L0%%o8j1L3
39110c76q1k8Q5K4r0RJ22no1L4L5KJn3j11m6O6j%M8M7qrj7j6m5m5N6N6p2M2K0r4QJ21K9K8
39103c25J1j01k5Q8l9l9K2K1K2K1rj0rrr0r1n9N3R3R4l2l2J8J9M7M7L0L0k6k7N5N5j08j07
39097d12pJ07K0r4r0K3QRO2O3l9l9P9l3j16P2P7j12n8N5L9L9m8m9RRL7L7K1K0l7l6n0n0M4
39090d40M4m5m6M9M8KJRRo8M5M6o8LLmmK4K3K4K4k7k6k7k6L2L1N3N3Pj07J3J4q2q1J21Qj08
39083d73NK9K9M1M1o2o3M6M6n4n5nN0R4j8j05Q4rj22PO3N3N2k5k5n7n7K9k8l5P9O8J1K2K2
39076c22n9o0j2j2K5K6J7l9q1L2J54R7j04j60l8P5O1Ol4l4p2M2P3l9qM9mj17k7Q6M7rK4K4
39069c93qqM5M5m0m1l1l1J6J6K5K4m2m1K2K3jJ12J03j0r3r3n2O1N8JqqqqL5R1Pj06m9O5lo0
39062c85k8k9j8R5Pj07l2K4j7R7J02q6j13JJ1J0L5L4Pn0j9R4N0o3n6N6N7n7j10KJ04J04L1
39056b49q3j9j9j4j5j5j4K5K5J00j3r9R0O2j28r5J9RRM4M5p9p8P0O9M1M1j01j02j6j7O0O0
39049c87%Jk3R1M3p0j04j04O1O1J37K5q7K7k5j38l2J56RQR1k2j17lL0K9k5k5P9P8l7l8J0R
39043b92j7j8L0L0mmo2o3n4N9M2M2ONm2m2L5L4l1l2NMo2o1P4P3j1j1m7m7J%l7l6l4P9P4P4
39036c40m2m2lll9P5L7L6J5J5n9n9M5M5j1j1j2j1Q7Q7q3q2N6N6j%J0J0m6m7k0k1k0k0llo6
39029d70M7K9K9L6L7j9j9J0J0l1l0R7j6n8N5qj22n8n8K9K9j1j1M6M6L3L4k3k3K9K9o6o5M7
39022d16M6j0j0J2J2j7j6j3j2M5M4l2l1l2l2M0L9l1Q2M7o6O1O1nno2o1j2j2m1m0L9L8o5M8
39015d07J19o9p5L7llNMK5K5mlq4q4M9M8L9M0M6o7m2m2m2m2l7P7P7l6jjqqK9K8m7O7Q9j00
39008d01j07Pj6j6M8M8p0o9J00J00k9l0J03J03o4o3j0j1K1l7p1M1N1on6j12o8J21P6l8lkM8
39002d12M7l9l9j1j1L2L3o2o1k1k2j7j7L8R5J34K1m7O6J08q0j09Lm3m4O0N9LLn0n0j1o8kJ11
38995d03N8n5p1M2R8M1j1j1m3m3rrJ2J2L8p7k3R0j0o7oN0J35P8q7q6k6Q9Q8k5j00r9q3L1J13
38988c69%j37N2R9j4p1p1K7K7k9l0K2K2k1R3K6q8l0Q2O6m7qM8N8N7K8q5j30j8L5L4J5J6j4
38982c55j3rrrrL5L6n0n0j0j0MJ18rj21N9J15j8j8j5j5l9l9QQk0k1RQmlllL4L4ONm5m5M0M0
38974c83PPQPm2m1ONl7l7O7O7K3K3K4K3k5k4r5J9J21Rr1l4k3L4K9q5m1P2K5q8k4Q9M2p1l5
38967d69P8QPj9j9m7m7k5k4O0O1M6M6jjq3q4N8N7n0n0N7N8j3M5Q3k9j58m5MMM8j0k4Q9P1j17
38960d35o7M5p3p4J07no3N1R1k3M8M9q2q2M8M8M7M8o3o2K2K3q0q0Q1Q1j8j8m2P1O8m4oN0o
38953c45oo8o9mmO2O2m3m2MNK2K3m5J2R0k3l9J8j3o9l5l4MLN1N0J3J2l5l5M6M6l6l6L5R2Q3
38946b48l0j40k8N8n6m3P1N2lO9m4j13%L3L3J2J2MNm3m2QPN5N5j5j5j4j5L4L5p0o9JJL0L0
38939c83m4m3M2M1rrN7N7p9q0K4K4nop1p2R2R2j9k0N9n4o1N2O5m7rM8lkJJK6K6m9O4R4r4j00
38931c94m4q6K7J28P1k5q1q5k8K5K5K8K8l2l2On0k1R1Q8k5NOn9n8j9j9L7L7J3J4m4m3N0N0
38925d16N0N0p8p8J7J7LLKLJ7J7l9m0K6K5K6K5j9k0j9j9J9K0l6r3l9P4R6L9M0M0n8n8J04J05
38918a94Nj08j00J4O6m6m3J4k5k5%%%%OOO2O3m0m1J7J6J1J0m5j02k3Q9K2K2O3O3o9o9l8l7
38911d56J9J9k6k7K9L0l7l8N7N7K3K2K3K3p8p8k1k1M2M2qql2Q2L2q1p9L5K1K1l3l2K4K5j1
38904d40j0j1j0j2j2M5M5l1l2K5K5m2m2N2N2LKLKL2L2o3o2N8N8l7l6o3o4L0Q7N9n4m3m3L3
38897d64L2L2L3llm1J5j3j27l6P8Q9k4RO4j3j26l5K2qronK2K2K1K2lllmm3m3N1N1m7m7M7M7
38890d49o7o8K7K7K8K8K8K8L4L4L4L3n0n1n1n1nmnnKKN2N1N8n6n6N8l7l7M1p2l9P4LLJ0J0
38882d38RJ0n8n9kkqqQ6Q7j5j5j6j5ooN8n6j2j2j2j2rJ04N9j29j14jR4R3N1N0m4m5j7j7j7
38875d44j7K0K1l7l6K4K5K5K5rj0n9n9k3Q9R0k4n3n4LLk9Q4Q5k9k2k1k9k9nnnnL0K9K2K2O6
38868c41m8J6J7L5L5o0n9n8n8kk%%N6N6rqkjj17lR8j5n0O3M8M9l0k9r4K0J2J1J9J8J5J5QQ
38861c87J31J9j59m5N6n8n8N6Q6k7k7Q7m2j54j9R4L0k7J5J5n1NJ39K5p7L6L6p7n3O1o6o7O1
38854d42O1o8o8J2O9J07oj01J2J6r6k2J67O1n2K5K4j15j14%%N7N7l3l3K4K4L9M0j7j7p6p6
38848e41J8J9Q7Q7m4m5mllmJ1J0q3q4M4M4M3M4l2l3K4K5k8k8k7k8LLN9N9J%P1m2p2M1N9Kj2
38840c59j2M1M2J9K0l7l7l8l8m2m1N1nr7J6N9KM1M1l9l8J8J8k8k8q9R9J69k0k7k7q5K9J29
38834b93J7j24j1oj19k2J66K2r1K1K0J3J3k0j9k0k0k8k8O0N9Q0l3k6k6k2k2n7N6M9M8%jl3
38827c97l2nmONONJ2J2l4l3j03Q6J42m6N7N7j1j1m9m9M5M6n5n4KLN3N4L0q3p3M0o0n9P7P6
38820c44n5n6K2K1N0N0k9k9jjn2n3NMj1j2m6O7j6j6rrR0R0K8q5j55m2j9j8O4O4QPj0j0J55
38813c53M2j45l1L0L0J9K0l8l7M2M1n6n6M9pm6O7Q8k5m3J3POL9L8q2q3RQOn2l3Q0P5l9j7j7
38806d51n0O4L1k5P8P9n7n7p4p3nJ09M2M3M9N0m1m1m0m1ppl6l5N7N7l3l4L4R1O6m7m4m3n0
38800d41n1K5K4K5K5l1l1n9n8L9M0j7j7R5R5l6r2l3P9Q4l0j35k2P2m1m2P1N0N0P4l8j03J1
38793d18Oj08j2M4llO7J1n6N8J33n7j12%K0K0nmN2N2nmmmk3k3k4k3M3M2j9j33j5R8%jpoJ14
38786c09%n4n5onK0K0qqJ1J1J1J1opopNOj22rR0k2q0L4J02j0l5l4O9P0k4k5m2m3N1N2k2k3
38778c99n8N6JJk0k0k7k7K9L0j0j0j0j0N9O0l5l5J2J1m6m5rqM8M8j6j5M1M1m1m1J6J6LLk5
38771d32k5ONNNKJKKK2K3ook3k3J05rr0K2L9L9J1j04j24O5Q7k6%Jr4K0P6l7M2M3k1k1P1P1
38764b76k4k3l9l8J8J8j4j4j3j4m3m4N2N1mml2l2M1M1j5j6m2m3J4J4PPr2K1J18NNJ19L9p5
38757c27lmMLQPn8%L8p5q8K5P8l6j3M4k3k4J2J2J1J2L7L7QQn9o0MMk4Q9R2k1r2l6j8j8pom2
38749e01m2J61M9j67n3J14Jj7L9klJJj0j1Q9k5j62m9J57J01o9p0K2K2J7J8l9l9j6j5J3J3n
38742d77nN1N2m6m5m5m6N2N1J2O9K7q6m8J0j2M5M9qj4j5N0qL1J44J6j72n9jj7j7j3j3j3j3
38736e14P3P2k2k2j1j0J8J8j5j6m4m4J6J7P3P2m8m9MNJ9l8m4O8L5k2m0l9K2K3l5l4opooMN
38728e28O4O5p2j6Q0l3r7J7M0M0K0J9K0J9noj3j3M1p2r4R5J8r5J0J24r9r9P7P8n0n0Q3Q2n0
38722d00n1J3J4k8Q5%n6M9J05k4k5m8m8M7M6ppqpr3r4JJL2L1Q8Q8L1L0r6j53k9J60O8j20q5
38715d90K9J0RP0O9k5k4ooN0N1j18j18n0O4M5M4mnk5k6K8K8K2l5m3P1O1Mn1j07k8Q6oo3L3
38708d56L3k6k7L0L0O9m4o3oM8M9P2P2o0o0j3j2j2j3POPOm2m3J4J4K7K8nmM5j2j00J3K2K1
38701c85k7k8k0k0k0k0M1M1LN9O4m9n2O1M5o8n5n4K8K8N6N6pqpqk7k7n6n6N9N8p4p4M6M6M6
38694d05M5l1l0K5K6n4n4M0M1L0L0l7K0O0n3j07P%jO3O3K5K5o9o9O8O8o5o4m2m3N2N2m0m1
38687d65Q8k6j32j9J10mm7J0O5O5o6o7O6O6l0l0q0q0nJ08P3P3L5L5PPj02j01O9O9m9m9m8m9
38681e03J1J1O8O8j5j6M1M0n9n9lkm9m9M5M5j3j3J5J6J9J9rrJ8J8j1j0N7N6l7l8j3j2K6l1
38674c78q9K4J0RJ7l9k2R1J2j01K7K6p8p8R3L7l6P8N3o0l7P7M8o5o2N2L8L7k3k3k3k3j3j2
38667d33M7M8k2L4J7r6m9O5K6l1j5j5m6m7ppN0M9O0O1l5l4M4M3J7r7j02m6M7M7l4l4R7R8q0
38660c80q1J3O9L5p8j1j1K4K3K3K3k0k0J6J5k5Q9L8p4j7R6m4m3K8j62l6J53j8j30OJ19Q2l3
38654c31n3LK0l7n8n8N4N3m1m0N4N5kk%%%%p4p4N7N8m8m8J21J22q4q3k7k7j0j0M6M7n7n7L7
38647d94L7M4M4q9q8pqppJ03J03P6l7q8l2O2O2m8m7m8m7J7J6M5M5O1O1p1p1K4K4mm%Jn7n6
38640d85m3m2J3J4R9R8L7p7j04QonL0L0k6k6JKKKMLMLP9P9J8r5j20pN5N4opopQRRQN4N3L0
38632b56q4q1L2N6N5m2m2m3m2qrJ1J24J20o8j51l8J7J7L8p5l8P4O8m6l7l7M9N0Q9Q9j1j23
38625c42m1P2n5n5K3K2l4l4m9n0PPO0O0L6p6o5M9k2k3K8K7Q4Q4j7j7k4k5M0p4p4L9J7J7L8
38619c67p6q8K5M1M2R2k2n1n2N0N1p8p8L6R1R2L5q5q6QO5j8p4j4M2MLPPn0m9M4M5m0m1K0K0
38612d49l5K1j1j0K3K4j4M2M2n2k7L0J2J3mo2k0L6MMl0K7Q3K6m6m6m7m6k1L7O1O1KLn7n8L8
38605d46j8p2j5J4P0P3J7l1l2j3M3M0j7j6M0J2m5J0O6j4j09q3k7MLk8K9N4lkN4ro7L2Q8j1
38598d09j1Q1K4k7k7o5rJ00M4n4n3n3n3M1M1n4n4M0M0l6l6N4N4K6l2l5K2P5J9m0m0j0j0l4
38591d81l4L7R5L4o1l3K3j4j5K3K3K3K4j4j3o1o1L8L8k9k8P5P4Qq6l3K4J0J1k7q3nR0l8r4
38584e60J04J04m4m4j5j6j2j3N4N4M5M6m0m0m1m0K5K5J7J8j1j1J0Rr5l7L2o2l3O1N2nM3R9
38578c21L7n8n4M0kjMMJ9J9J9J9l8l9l8l8j5j6N5N4o0kR0mj57o3P7P7L4L4l1l2j0j0l8l8L2
38571d51L2l5l4m1m1O0N9k6q4mR0M7j0j6j6J0O7K1p2M6M5ppk6k6k5k6L2L3O1O0j07j07J5J5
38564d68L5L4N4n8p2j5k6k6K7K6KKJ0O6J02j2q0k3K2K3k5k5N6N7r9j54qJ06QQN4n9o0lK4K4
38557d73ooooN7N6j4j27q1L3K1K1P2m1N7J14p6p6L2k4KJ15J5r8j4R9R6j7j04m6L0L0L1q3o6
38551d83J23K4q9J8P4k5q2L7R4j5j28k5Q9O2Om0m0NML3L3m0l9m0m0P9P9o3o3j0j1J8J8k8k9
38544d94J8J9L8L8L6p8j1j1j9j8J1J0O7O8n8n7j%L0L0o1o1M8J05lr7k4L2l0l0RO7L7n8j11
38537e59j7R4R4L0L0o4o5L8L8n6n7KKKKnnN2N2llOn0j7P6no1m1m2lR0K8K7L3L3L3L4o1o1o1
38529d40o1k3P1M4j2o4o3m7M7K2p2J0O6Q5Q6q8q8M4M4k1k1PQn7n7L8L7L6L6k0k1K5K5N4N3
38523c17l7l8l7l7MML2L3n7n7%%J4J4M2M2o5o5O3O4M0j7j6P7N5n8j47l3K3K4o0o0N2J08Q3
38516c27l0n6n7pplmK5K5j4j3M6M7J3O9k8j40p5j8M1M1l5K1J51L8j09n2LLK3K4jkk7K9J2j02
38509d96m9O3N4mO0N9p4j32J5J28kn8l9l9j4j4k4k4P1P1K1K2k8k8OJ20L2q1p5L8l2l3J06J07
38502b73k6k6j0rj0rl8l7J9J9k0j9J9l8l5P7J7r5K1K0J4J4kjkkL3L3L3L3j0j0J5J4o2j18k5
38495d96Q7M5o9k7k7N9N9p3M0J08q1q8K6l4l4L0L0J0J0m7m6L4L4OOL0L0k6k6N0N0O5m9p7L5
38489c56k8q5l9J7K1l5NJ19N9n5j0rq5L0P4J8%Jp1p0p1p0J5J6K0J9K9Q5J17Mk6k6j57m4N9
38482e29Lj8L8KKO1O2l0l1K6K6J0Rm7m7K8K7pqO5m8n6N8K3q9j15jR7M1j5j5l2l1K8K8RO5J01
38475c10j2j00m2J3J3K0K1L1k6n0O2N9n4m3m3NO2O7m6j9R5j1o9jjl8l8POQ7j02j38N2R2k1
38468d72K6K6J4J4j4j4oooom6m6Q6Q6NMm4m5q1L3J8J9Q0l3k7k6o6o6O7O6L8L8m9m9l4Q0m1
38461d77m1nmN2N1k6k6KKM5M4J7J6o0n9L4L5k0k0k0k0J5J6K2K2p5L8O7m7m3m4POk8k7LJ16
38454d32K6K6L3L4l6l5l5l6N5N4kkl9l9K5K5m3O9n0n1N6N6l9l9K2K1j06PP5l8q7K6j1j0N3
38447d67N2l1l2L1q1QPJJmmJ54M1p6p6J2m5o7M7J06or2K1P4l9KN8p6p5K1K1J8J8qo5oJ08J21
38440c28O6RJ0l4l3Nn2r8J6O8m4K2K2m1r7n1O1R0k3J2O9k9q5l3K4J7J8O6O6Mj08m7O7N9n3
38433c85n4n4m6J42J07q1MO1o4o4lmN2N2m3m2l0l0L0L0k5L1R5j8m7J0n7n8j3j4M3M3l0k9O5
38426d26O4pppqMMk8k8qo5m7O5N0o4%N6K5l3LML0L1L1L1o9o9K6K5l8l8l8l8J5J5P2P2jkk3
38419d21k3p4L9L2L2ONONL3L3L3L3q4q5J6J7j08OL7L6P1P1o2o1mnmnKJKJj3j4j3j4L5L5L5
38411c68L4J2J2m5m5o3o3ooN7N7%JJ8J8Q2l2l9m0J0J0j1j1j1j1RJ0m7m7RQRRK3K4m1P4J5J5
38404c70K2K3o5o6L0K9RJ0j9j8j3j2J08no8o7N2o0j1J03J17p2j49l5N2N2N3o0L2L2K1K2pp
38397c37j6j5qqr5J8Q2l1qJ06Qj06m6J0%%nnN1N1m7m7RJ0J6J7l3l3q1L2R5L8l2l1m9O4R0k4
38390c60m7m8J2J1j6j7Q5Q6rrj44j43L2J44O2n1K0J9l0l0l0l0n4n4L7L7no2pJ07R5j8m2m2
38383e01j8j9j8j8K6K6Q3Q3m4m3j5j5K6K7k0R2M7j43j07Q2N7N7M5o8p9L5K7q5m3m2M4M5J5
38377d61J6K6l1j2J01M4o9rM7j6p3qrj1j2N7N6l8l8K3K2j6M0kj16n5N9j2j1N5N6l7J9J01P
38370c07j46q9RQJ6P1k0k0N7Jn5L9J9p6M0M0j7j8M0L9j5j5K2l4r1MM1j5PJ03K0l6j9j9n7k
38363d75J8l9qM9P3P3J4m3m2m3j8j8l1l2K8Q4O0Kj8j9j7j8J0J1MMj4p1l3O3O5Rj3j3L9M0p
38356c26po0o0l7J9M1M1j9p5J4J3j2j2l2q7oQ8L9j7K2Q0Oq8K3Q0j4j5K4K4Ln4k6L1l3l3L9
38349d26L9J0J0J3J3m0m1j11n4Q3K7n7L7O1l2NOm0J8J05qj11P8R7j6k9K7K8K7o3o4poppK1
38343d14K0K1K0pqqpK8K7k8k9p1p0j4j4J6J5M3M4j1j0j1j1K8K8K8K8l8l8J9J9K0K1K0K0k1
38336c45k1k1k1K8K9m0J8Mj09j8R5M3o9JJr0r0Q0Q0K9K9k8k8J4J5k1k0N5n8j18mR9M3j2j3
38329d63l1l1K5K5J0J0OOj1o8K5J38M2p0l2K5M0M0j3j3j3j3j3j3m8m8QQK6K5K5K6p0p0R9J00
38322c11r2r1P8P8j00j01P0O9j9j9J0RL1L1KLj5j4l2q9o2N2M5j2L0L0l6l7K4q8o8M6R4j9n
38315e08nQQN7N7L2q0k7Q5k3q1N3N3o5o5rqJ1J1j7j7N0N1oom5m4M9N0J0J0j8j8M8M8qrj3j4
38308c95m1m2K0J9qr%%J%M8M8rqk4k4L3L3k4k4MMK9K9o5o5J4J4J5J4O9P0o3o2J3J3q2q1L5
38300e01L5L5L5j7j6j7j7K6K6l1l1O9O8k6k6llkljknnPm9r5L7O9J2N2N3m3m4m3m3l7l6N3N2
38293d67J11J8m8M7O0p1j38m5j6j7M6M6L0K9k7k7L4L5k3k2K8K7K7K8QQl0K7K1p3m9QJ0J0J3
38286c82J3k5k4L2L1m5m5M9M9R2R1r7j91j7M0jjNn1k0P4M1j6K1K2l6l6l6l7J19J19q9q8Q4
38280c55Q5m8m7o5o5O7O7L8L7n7n6K6K7L1L0n9lK7o8j21J0P0o3n9P3K3l4L2L3qM8L8n7%%n4
38273d57n4P9P8k8k7K9K9m0m0m0m0N3N3m1m1K1K2l5l6M0L9L9L9K7K7j04m9R6Jq9Nk9k8L4L4
38266d33l1l1O4J20j4j08J0J1j47n3J33P7m0m1m4m4J32J32m2m1j4p0m0N4R1mp1j5J5J4J4J5
38260d01%n6J1J05J0q4k6k5J36J36p1p1L3L3L4L3r6r7kkm1m2lo1M6J40j6p4O2O2p4p4J5J6
38254d44m1m1J15J16j7j7k9k9q2J3N5N5l4l3p4p4K1K1J2J2J2J2OPOOK5K6K5K5o4o5qpM4M4
38247d01q7q8L0K9N8N8q2q2J2J2ONO2O3K3K3jj14n7N6M2M2k6k6q3q2M5M5j2j2O6O5J0Rl1l1
38240d54n2n3l9P4N3o1n4O0Q3Q4K5K5Kj12r5J8Q0P9q7q8PPJ9J9q3q3J40K5l7P5j8j31m1J47
38233d66M0p4KLjjN5N6k2k3OOK1K2ppl2l2l2l1L0L0L0L0j2j2O3m9p9J11N4j35j7R6p3p4N3
38226d71N4Q1Q2j08j08n1n1Q0P9m6m5J7J30k8k7K2K2o9M3k7k8P4P3QQm2m2o8M5J0J0m4m5J2
38220d50J1l8l8M9M8P5l8o9o9O3O3l2l1j%l6P8j1j1MLm2P2P2m2j4j3m9n0N7N6%%J8J7p6p7
38213e01K9K9ooO8m5J9J9n7n6L8L7J6J6N9n5l6P8K6q7j08Q1R6j8j23j0N1N2k9k9k9k9klK6
38206d89K6l4l4J6J5O5m9mJ10O3j25p5L8k6k6L7L8J2J2J2J2k5k4k5k5K1K0R1k2n4N9N2o1n1
38199d50n1lN4J09mp1j3Q3l0m7Rp8k2Q3K7n6N6K2l5j4j4j8j7J6J6J7J6mmmll1l1K6K6n6n5
38192e51L9L9k3k3p9p9L7L8L7L8j7j7J08J08mj17o5M9N9Kq9l2R2L6n2O1K3l3P6l7r7J6P3m1
38186d25m8O5K6l0lkKJo0N2O0n3q9K5P3J6L5p8q5K8R1L4k2k1j7j7j6j7K0K0L4q0o9M3O2NJ2
38179d28J1RQk2k2L4L4k1k1k1k1K6K6J9J8L8p6p9L4Qm9p8L6L8j8j5M2J05M9m8m8o9p0O3O3
38172d45n8n8L7L6N6N7LLl6K1N5n7j27p0K2K3K6K6l0l0k0k0P4P5k6k5M5o8m1P2Rj05K0J9K5
38165e12Q2J00q9r3R6L3q0l7K0O8O8J5J5n3n3LMklklK4K3L8p5o5M8M5o9j3M4MNk2k1P3P3K0
38158b91K0J9K0m5m5m5m5lmmmK0K0K0K0jj%jJ3J4m4m3K5K5l2l1J4J5J4J4l3l2j5M1J11lo2
38151c59nQPn5KK8o5rQ5K4l2J5m2q4J0M5j1j6M1J2m5q0k4llj0j1Q4Q4kkK7K6n6n6llJ7m0p
38143e08Q6Nn1j7L9M5M4J9J9j25j26Q1Q2k3k2P1P2lko0n9k7k7KJM5M5j2j2l4l4K3K3K2K2K3
38136c73K2J7J7l9m0l0l0klO4O3o8o9qqM9M9rrrrL2L1k5k5J0Rn0M5O0l4o3pL9L8n2n2L9M0
38129c90k7L0J0q4lN4L7L7l0j25l8R4j1o7MMK1K2O9m3rqL1L1O0O0J5J5q0q0QPJ5J5p1M3J00
38122b84j4n2n2o0n9ooQ8Q9m8m8RRl4l5M1p3p4J15J21RL0L1p0p1k4k5%J12M7o7n2n3L3L2o2
38115e03o2J4J4M3M2kkj0rL4p9j00Q8J04j0QRk3k3jkM1p3j15P4K2K2L3L4L8L9J0J0j4j4M2
38108c21M3q5q4J7J7o3N0M3M3n2n3MNo1o0k5k4M0J53N9n4l6l6k0R4O4n0m3P1M8M8jjn2n2N
38101c69Nl8l9J8J8J8J9J9J8l9l9J8J7m5m5J2J2L2L2MNooonl9m0J8J7j1j1j1j1M7M7j0j0l9
38094d43l9R3R3r5r5l8l9K2K2N1N0J9J9l7l8P4P4n9n8K0K1K0K1q1q1j9R4J11lj01J2R5r3p5
38087d83L8N0pJ5m2r1K2P9l4l7K0k0j9O4O4l0l0J%L0K9M0M0K1r2j09P9L8p7j20pQ6Q5k0j33
38080e50K5K5j7j7P0P0R2k2j20oN3nk1k2J%L6L6q2L1O0n4m3m3OOJ6J6J6J7l3l3KLk8Q6L6p7
38073d70oJ07k0k0J0J1q2L2llQ0l4r1R7R0r9n9n9K3K3K1K0O3n1j32j9M2M2K9K8Q5Q5ooo2o3
38066c97mmo8M6N1N1k8k9r9J5M5M6N7N7l7l7k8k8q5q4K6K6l0l1Q2Q1n1n1P3P3k1k2jjjjJ3
38059c96J3POl1j43m9O4L2L3O8O9j4j3j3j3q6q7QQJ0J0L8L7k0k0k1k0RJ0mJ08J34K0p9p8l1
38052d34l1K3K2J1m6k5Q9M5j2O3Oj31p4R8R8M5M5m9m9j00r9nnpok8k8k9Q4J52j11j26O4J01
38046d49M5R1L4o9o9J9K0p5k0Q9k4n7N7M4p0r2l4N4lj0J03N3o2L1Q8k0p7m8RP0J3p7k1O3O3
38039c31J09mj12KN8n6j59m7N4kj9R5R1k3p0p1k1k1rj0M7M7J6J6m1m0M2M2J3J4n0n1M4M4L
38032d00LLLL8L7k4j37n4N9P8K0j1j1p2p1l7l7N7J13O3n0j2j1k6k6L0L0qqM9M9n3n4MMLMn3
38025e08n4N3N3lmK3K3onK4K4l3l2K3K2m3J4rj02l2J00P0k4k0j9J8J8l9l9O9O8k7k6l0l1k
38018d86kM7M6ooMO1L1o3j07j2j6j5L6L6QQmmN6l9j20k5P9K3j5j6L7L7M2M2j4j5MMk5k4k0
38011d33k0k0k0k4k4L9L8k3P1J4q0M6M6r5r5K9k7m8M6L9L9M2M1P8K1o5K9J20j1j17k3O1O1
38005b65k7k7r1r1l4l5Q0Q0N6n7j26j3M8M8j2j1j2j1N6N6O4n0n9n9l8l8K5K4L2L2o6M8P9l3
37998d27jN7po4l8l7J4P1P6l6j27j5Q0Q0qpj00j00L3L3N7N7%JPQj0o7l8P5P6l8j18o2jJ12
37991d64N9n5j04Rm9m9R0R0RRP7K0q9K6K8q4l2Q1J1J1PPPPo1o2nnJ3J2m3m4j1j0M6M6mnm6
37984e57O7J33K1l6K2m6m6mo1o0N3N6n7o6M8J2m4j9L7O2OL9L9k0k1J8J9l8l8l1l1K2K3O6J0
37977d22q6K8Q0l3PO3l2l1K9K9k1k1k1k0j7j7L9R5Qj05m4O8j3j4K1K2LMmmP5l8j33k0J5J5
37970d95P9P8o3o3ooJ5J6J5J6J4J5j4j4q0p9R0R1k2k2k2k2O3O3OPk3k3k3k3K6K6kkk4k4L2
37963d00L3jjjjj3j2j2j2rrrqk8k9l8P4K7k9mJ08J20Or2r3l7l8l7l7M2M1j8j8Rm6k2R1J2J1
37956d80P1P2p5j31%J12N4n9n6N8K9k7QQK5l2o6M6J1m6%Jl6P8M6j0J8J7n6N6L5p9J9J32k9
37949b86q5po3j14%K0K0J00j3p2j6j7M0J70N7p4p4k5k4j7j7J1J1l0k9K7K7mnN2N3m4m4K3l3
37942d82j0J03J0j04n1NO1O2l0l0n9n8NOL3L4L1L0k6k5PQQPJ7J7J7J6LLKL%%lmmo0jJ12K4
37934c23l3OOm8m7J0Rk3k3k4k3k8k9O6O6llK5K6l3l2mmO4O4o9o8O7O6l1l1j7p4j8R5J14Jj28
37927d31j5K0l6o4M9K8k8J1J1PO%jN2o1j39N0J14Jm9PppK5K4l8l8J8J8K6K6kkj5j4m3m3KJ
37920e37L4L3K6Q3K7q6m9O4N4lqrm0m0POo3M9J43L0o9o9K5K5K5K5o4o4m1P3Q9k4J8J9j1j1
37913c33J8J7k4k3k4k4%J%%p0p1K4K4o2o3L2L3O2O3J0Rn4KR7j6j22qM6j0O3O2o8M5L4p9m4
37906d53P0l7l7J8J7l9l9QQJ8J8M6M6p5p4O7O8M2M2k4k4n9n8j1j1l4l3Q9Q9m5m5K5q7l8P6
37899d76O8m4l0k9Kn4nJ07J04rK2K1j4j3RJ0n7n6jjl0k9J1J0j03RJ57J00J4m2r7l9K8K9l2
37892d60l1mN2J23J0o0N3Pj06o0N4K3r0n2NJ1J0M1R8j7j29o0N3L0K9M1M0n0OM5o8n3O1L2q1
37885d97j21pP6P5J08nj14n8J5J4Q4Q4o3o4LLJ0J1m4m4J02j2o4qkjKKj0rj0j0P1P1l3l3k0
37878d98k1O4O5l7l6m7J0J24J1j15kJ11kj06PJ27J3p6p6qrrrK2K2K2K2K0K1L1k6j16kJ05r
37872d07q7K7P2J6k3k4L9L9m3m2m2m2OPM7M7Q8k4j03j02K5K4llk7k7K0K0K2K2K2K2L7L7N7
37865c03n7r4l8n0PJ02j2l9P3n8j14O6O5K1K0J4J3M7o6l5K3k0k0j6j6kllkO2O2k8j41J5J29
37858c98k7k8N3N2l2l3K5K5o0o1J5J4J4J5j1j1j1j1m1m0J6J6j4j3M3M4o1o1M2J55K1l6j5p1
37852d85m2P1J24J2o6o5j6j6J4J3J4J4J0J0m7m6M8M8m6m7O7O7o5o5K1K2l5l5K2K2K1K2pop
37845d54pk7k6k7k7j1j1M2M2K0l7p3M1J07N1mnj0j1j0j1k3k2P1P1k0k1k0k1j4j4M3M2N1N1
37838b74j3j3P8l6j30j8N2N1O9m4r1l5n6JR4k0m4J3j0o5K5Q1L3q0q0L4k2p7j2J01N6jj9j9
37832d71k6k7L0K9mmN2N2j9k0k0k0k2k2k3k2N8N8l6l6P6P7n5n5j1j2mmm7O7LLL7L8k0j9jk
37825d22OOo2N2N1o1p9q0M6M6K7K7K7K7k0k0L7L7j2j2N2o1j9j9r0K4P3P2n3n2K2K1P9P8j21
37818c73j21n2O1l4l3m1P3J08nk9k9K3K2K2K2JJq7q6j25j2J32J31q8q8M4M4L6L6n2n1j2J01
37812d61J09no8M5K4K3J0j04j53L5J02j2N7N6Kj12RRpppoJ0J0J0J0K4K3nopqn5n5mnO2O2k3
37804d18k3J3J2l0Q2O2n2r1K2J8r5m0J7N9N9J4m2j6R8K8q5J8J7j0M6J9r4k9Q5Nn1p4L9M3p1
37797d65m3P0pqM5o9l6J9LKL4L4j5j4N1N2l0k9k9l0N5N4J%N7n7o3M9L2q2j4M2ppQ2Q1n9n9
37790c60l1l1r9r9O2O1K8K8K8K7m0m0M5M5j8j8K9L0l8l8L9M0l1j45q1k4J8P5Q2K5l2K4K5l3
37784d47M8J05k2p8QPj14jM2p1J4P2L7L7m5m4J7J7o8o8N9N9poK9K9l7l7k6k5j8j8k7Q6Q3K6
37777c84m8m9P1P1o6o6J9J9%JK8K9K2K2K2K3l8l8K8K9k5k4l2r0p3M0P0J4m1m0K2K2n7n6O6
37770e09O6m3m3O0O1j2j2j1j2lkn0m9N6N7N6N7k9k8k9k8j%k8k9N0M9l6l5K0K0J9K0OPo0o0
37763e05L0L0j7j8M3M3m2m2n0m9N5jj1J01Q2j08j01J1N6%J1O8j5j5l2l1O3O3mlK5K6l3l3O1
37756c42O2o2o1l3l3K3K4l4l3NNO1O2m9m9QPk0k1k1k0L4L5L5L5k8k8k9k8M0M0J1J2l7l8K0
37749d47J9JKl8K0K5q7n9N4P1J4m1m2M6M5q1L1J05pOOo7o7j1j1NNk3k3P8P9n4n3L9L9n2n2
37742e25m8QJ08mj22O6J61k7k3R0K2r2n6n6O9O9k0j9k0k0m4m4J2J2kjkkk5k5l8P4N7n7j7L9
37735e02J6J7L4p9jJ11M5j3K6K6K2K2m1m1J6J5m6m5jjM2j48j44J19J67k2n8N6L7L7q2q1q1
37729e78L1O2O3QQQQnnmnl3l3K4K4%%N7N8r0r0L5L5P0m4p2M1K4K5k5k5JKk7k7RRO5O6o9o8
37721d67j2j2J9J8j0j0LLLLQ8Q8j8j32J3J3k3k3l8l9m6O8JJN7N8O5m8m1m1jjK8K7m2m1p7L6
37714e30K1K1N6N6KJn5n5l1l1o0n9J11J10J7J7J8J9L3q1J9J32pj21j7j8jJ13nj17k3L5m9m9
37707e28M9N0j5j5K5l3k2R0L7p6n8N5N1o2l6K1j9j8QRRQNNMNopooL3L2k4k4m9m9M4J01N0o3
37700d25o2N0L4k2J6J6k2k3k3k2K9K9K9L0j7j6j3j3%N7L9p4r4K0J07oq5q4M1M1M3M2j4j4J2
37693c94J2q3q2J8J8P7P8n0OM5o9n4N8N8n4o0N4P1J5j%nmk0k1k1k0k5k5L2L2k4k3k4k4N3N3
37686d03J4P0J1j01l5l4n5n4P7P8LMLLJ7J8J7J7o7o6j0j0K6K7K6K6K0J9k0L7jj14m6m7l6l6
37679f22N8N8j5j6qqJ1J24P0m2m3J4k6k5N9N8KKMNQQm5J1N1o3q3L0Q3l1m7J0l2l3M1j6n5N8
37672d45P0m3r2K0J7J6j5M1L1q3q3L1P6K0KKJ9J8O8O8K3r1j15n9M3M3M3M2j6p3j7R6P2m0o5
37665c76o4N6N5m2m2N5kj32j8M4j2nN1L6L6n4n5LMn3n3O5O5k9l0j8j9P6P6j9k0k0j9L8L9j8
37658d01j8J03J02k9l0n7n7n7n8pqM9M9k2k2k2k3N2N2m2m2k6k5L8L9j25j1N0N0J45L2p5p4
37652d70K2K2K2K2n1n2m4m5L5J48j8j7Q2l1q6J03M0j49r5J8J8J7P5P4N6n6j14%O2O2o3o3N8
37646d18N7m4m4Q9k4q0L2ONJ3J2m8m9J4J5K0J32Jj13J5J5o3N0J27J4m8m8m8m8J6J6n9N5rr
37639d48l2l3O2O2jkn8n9M0M1M0M0J0J1m6m6n5n6p0M3R7j7p8p8O8O9O8O9l6l5N9N9k7k7k7
37632c93k7k2k1rj0o1J28Q5k8m2m2m2m2l4P9Q3l1J3P0l3l3P8l4r5J9Q4K8Qm9n5JJ6J5Lj11
37625e04o6J23J07pr5l9p2p1O4O4J7J7k1L5P8l4l5P9q1j37NJ18K6l1J5J5j07PJ07nr8J6no
37619e21R4k0k7Q7N3n9PQl3q9p2M2O2n1m8O5N2nk2k3M9M8m6m6L7L7k0k0L6L6n6n5mN2R1k2
37612c83p4M0L2q1J0J0LLO6O7o6o5O3O3j06j07M8M8N2N1l2K4Pj07q3L0M8rQQQQj7M0P6l8p0
37605d25j3NM%%mlN1nm0P3K7l0m0m0o5M9M8o4M5M4n6n6O1O2NNkkL7k0l7P6j5j28q9K5M5j1
37597d83J4P1L6L5k2k2k3k2N0N0O4n0j01J2L0k7qqOO3j1j25QJ20k8q4J1J1j0rrrN2N2N2N3
37591b61r5r4%JN4N4ooOn1r0K4J9r5L6R2l2q8M1M2l9l8J8J8K6K5l1l2N1N0m3m4K9K9o5o5O2
37583d98O1l3l3L2L2k4k5RJ0J0Rk9l0O5O5j9j9j14j13Q8Q8ooK9K9K9L0J2J3j49l6O9J2N1N1
37577c40l9l8l9l9K7K6K6K6k5k6k2k2k9K8O6m7l4P8MMM1j6j43k9J10J09k1j34m8O5L0k6k6
37570e03L2O3n1l2K5j5j4K8K8k8k9K3K3K3K2m1m0k2R1O6j23q0L3J1j01L4J47J3m4onj5j4j5
37564e16j5ooooL3L3k3k4j2j2j2j2K3K4M5M6L7p5M4M5q3q4M9o4l6J52J53l7n8N4k0k1j1j2
37557d13O0n4q3L0m0m1j9j9L7L7j1j2Q1l3n2n2L5L6J6J6M5M5L7L6k0k0l6l6K1K1K2K2l5l5
37551d14O5O4l0l0%JJ5r9o4M9O5O6Nj07m4m3k9k9O5O5l3l4o2o2M3M3J5J5K7K7l0k9rrM8M7
37544d32P8P7q5q5j04RP7P8J7J7m0m0m6m5J1J0J6J5J5J5j4j4j5j4L5L4L5L5JKJKk6k7k6k7
37537d60j7j8J1J0O0N9p3p3J4J5M3M2L5L6o3o3J7m0n1O2J05qo3pK4K3l0l0M3M3j3j4J1J0j7
37530c77j8l6l6K1K0m2m3N2N2J1J0J0J1MNr0r0P8P7K1K1m5m5N0M9j36j37JJ14O6m7o3o3MJ16
37524d75J06q2k4L3m6J0M5j2K4K3m0m0m0m1R7R6l6l7m1m2J4J5J6J6O6O6M4p0j09MP6j12j12
37517f08P6P9l4m7J0K0K0K3K3l9m0K1K1j3M3K5q8oJ08j8p5K4J38M3p0m8Qk0p6j6R7Lj11kN4
37511d75ln9l7P7J26J3Nn2m1P3j3j26n8kJ28J28l8l8n0n0M4M5k7k7L1L0K4K5o8j25m3P0L1
37504d82L1llL6k1n5N7M0M0J2j02m8O4K5l2PPM7M8m7m7j2j1K7k9m8O6kkL1L0L1L1j6j6J2J2
37497c22l7l7J9K0OOk2k2J0J0P8l6r6m0RRP3m1r7J5J06J05r5r5N5N5l8r5r3K0J53L9n9kJ6
37490d23J5M1M0r1r1K2K3K3K3O0O0l5l4n8n8P5P4l0l0n8n9QQQRl2l1l1l2O8O8k7k7O6O6k9
37484d19k8K5K6K6K6l7l6l6l7K3K3l4l4K5K4P4P5K2r1K9L0j8j8j12j12N8N9noK3r1JJK3K3
37477d98K3K3L9L9j8j7L2L2k5k5ooj3j3L3q1n2O1N0N0l7l7n7n7P6P6k3k3j6j6p8L5M2p1l4
37470e92P9RQRQKJJ4r9r9J4P8P8K9K8n1n1ONJ9J8J9J9K0K0l6l6j9j8L8L8N0N1m4m4j7j7MM
37463d55L9p4p5L9rrj6R8R6j8m1m0k5k5LMl0k9O4O5L5L5k2k2j1j2j32j9J8J8K4K5P9P9n3n3
37456d49M3M4q9q8J9J9J9J9k0j9m1m0PJ20O4n0K2K2m2m1J8J9J9J9P1P2o0o0K3K3m0m1Nj09
37449e22j4R8J9J8l1l2P2P2k2k3opl5l5ppl6l5K0K1M9M9o5o6O2n1q0L3Q3l0OOjjM2M3n3n2
37442e18M3M4j3j4m8m9M6J59R7r1j36k3M0L9j0j0K7K8k9k9k9l0m8O6J14p5k8Q5k3q0L1k6j19
37436f09O9K02J3k4L3o8o7K5K5llk7k7k7k7L6L6j7j7j9L8P7l6kJ13k5q1J0m6q5K9N1mk3k2
37429e02PQQPJ5J5J4J5lko0n9K4K3N2N3K5K5l2l1L0L1k7k6K8K8k9k9k3k4NNmmnmj6j7rj0m3
37421e41O9P7l6o0N3N0o4k8K9j1j0k2k1o5N0J03j1l4l3j%K8K8j9j9l0K7O4m9m5O7j1j0M3p0
37414e02j04Q4J29J6k0k0l4l4L5p8p0J18P9l3j5j5P0P0r5J8O7m7k5k6k3R1M5j43q9K4M4M3
37408d40L7L7JKpj20p4J13R5j8J%k0k1QQO1O1l3l3MMn2n3%jk8k9n3n4J17J16jjjjL2L2Jj12
37401d22m5m5lkR4k0q3L0M8o6jJ11J5J5J5J4J2j02r5R4J06po3o4KKL1L0LKm7m7rJ03M7o6O
37394d07O%jJ0J0J0J0k5k5k4k5J5J4J4J5J4J5m1m2RJ0j9j8j3j3M4M4k2k2L5L5K1K1K1K2m8
37387c50m8l0K6P7l5OPn1NM5o9j04RNn1J7J31L6p7m3J3POjN5%j13oJ07k7k7L5p8m9O4k1k0
37380e49m2m1N6N6%%O3O4P8l6j44l1ppM3M3k1k1N1o2o2N1J8J8Qm9j8R6Nj08m2P2L6k1OO2M0
37372c95p2m2P1O7m5o2oNNN8n5nJ07K3r1n3NJ9K0nok1k1L5L6ooool8l7J9J8M6M5j1j1n7n7
37365e35J06J05L8p5m3J3POm7m7k7k8m6O6J27o2l7K0M1M1n3n3N2lp1M2J8r4o7M7R6j7l1K5
37358d86mN2L9p6k2R2l6l7K5K4J1J23J5r8l8P5oo3lN4po4k9k9M0L9n4n5J7J7P7P7j00m4J28
37352c46J4p7L7k1j33nJ08k1p9LO0M6M5J3j01j29j5Q3Q4m1m1M4M4J6J5K2K2l4l5JKJJJ2J1
37345c94J2J2j8j7j8j8l2l3p1M2J04M8m6J0J07pj41q5l0k9l4Q1M5M5K4K4k7k8L0K9NNO2O2
37339b81j19j20J3J3m2m1m9O5P3P3r0q9O5O5QQllllqqqrK6K5MMo9M3L7L6p2p3K1K2KKL1L0
37331d24l0l1K7K6j0j1M7M6j4j3J4J5o4o4O8O8r9r8K6K6O0n3j8j8M4M3N8n5p1M3O7O6p3p4
37324d76N8N8l1l2O9P0r1K2M3j45o8M5l1l0k5k5NJ19J5J4poJ6J7m0m0J7J7J0J0J8r5l9P5J0
37318d73J1J8J8K5K6L9p3o5M8OOK7K6K7K7l9l9l9l8k0j9L7L7j7j7j7j7O6O6Rj04n2J36N8n4
37311c70J3J4m9n0ooJ2J26P5j14j42M6R0k3K4K4j15j14J8J8poN0N0m7m7RJ0J7J6Q8k6n1O2
37304d11N5n8m8m9n6n5N1N2N2N1l4l3K2K3K6K5klOOOPm7m6J1J0J4J4m2m3M8M8qrk0k1L7L6
37297c85M0M0k8j41K9L0K3K2m8m9N3N3j40k6J13%K4J38jj15m4m4j14kM3M3N0N0l3l3m7O6R6
37291c37j7m1m1K6K6K7K6o2o2nnk5k5O9O9l7l8J9J9RRm7m8K3K4nok5k6O9O8k1k1P3P4r0q9
37284d43L8p5r0K4P4m0k7k7O1O0jjO9m4n0O3qqpoK2K2o9o9K6K5j0j1J8J8%%j6j7r4R5N2o1
37277e07QRr1K3M8M8kjk4k3L3L4n5n5o3N2K6K7O3O2n9n8kkj8j8P7P6j2j3o2o2k3R0K7K6l3
37269d54l3K3K4K4K5o3o2j11KO5m7J1J25K9k7opj0j0j2j2M4M5nnnnJ8J7l5l6PO4Mj08l4K2
37262e38j6j7L4L3R0R0l5l5l5l5l5l6N9N9j8j8j8j7K6K6K6K7m5m4m5m5K2K2K1K2NNr0q9J13
37256e31J14j9j9L8L8J1j03o5j0l0K6O0n3m9O4j2j1R0R0m3m4m3m3K2K2K2K2Q3Q2n0m9popo
37249d16mmmnppo7o7N2nm3O9N1o3m8m9K8K8K8K9K4K3K4K4j4j5o5o4l5P9J5J5m6m6J0J1M8M8
37242d68M8M8n9n9P3P3p0o9l8P5L1L1L8L9n0n0J4J4j28j4J6J7J7J8J0J1J8r6q8J00N2o0J5
37235d91J5N7N8opN6n7n7N6j1j1mmNONNK2K2p3p3RJ0m8m8M0M0M0M0J5J6J5J6p8p7k1k1J0J1
37228e18J1J1L2L2L2L2m6m6J0J0o4o4O8O8o6o6O7O6q6q6J5J6k1R3R3k1MNllQQRQM3M4n1n1
37221d07j8j8p5p5L0L0L0L0p0o9J02M4j27j4J21O3j0rj4j3PQN8N7K0r3o1nJ6J5J9J9r1r1k8
37214f19k7N3J67P7l7q3k6L1k5OJ19j0o8M3M3j8j7m7m7RJ0K7K6K7K7k1k0k0k1O2O1p0p1pp
37207d73ppm3m4J2J3J4J4J4J4K6K5L0K9n2MM4p0m7O7K8k9l1l1l5l5P8P7J7r7p9L4J24J2l6
37200d40K0L8L8p8p8R4L7j60m6J9J9P0P1k4k3PPn0n0m3m4N1N0J0RJ0J0J5J6J5J6nnrqP3J6
37193c52j48l4J16J16rqKLn3n4m6m7M9pj04RJ37K5j%j5j4R9j3p6j9j7j6K6l1l8P4P4l8k6L1
37187d05M8M8m1m1m1m1L6L6L7L6m1m2J5J5o8o9K6K6j7j7L7L6l6r2l7P6Q8k6J1O6Rm7j3j2n
37180d45nnoK6K6k3k4p0M2J03j0m0J7k2k2L4L5mN2J1j03K2K1k6k6k6k6L5L5n9j15l0Q3J5J6
37173e14PQPQQ7Q8pon4n4LLl4l4K3K2J%%%j1j0J8J7P2P1n1j64j06Q2J18Nl4l4m0m1P5P5K8
37166c76K8q9q9r4J9R4k0M6J60K8q5m3m3J5J6J5J6NNr2r2o7M6j7j8N2N2MMN6N5l0l0J%%JM5
37158d22M5kkonJJp9L4l0l0KJKKK8K8j9j9l8l8j01J1P0P0O3n1o7M6J05qo0o0J05J05j1j25
37151d54k1R2m5m6K8K7K9K9p6p5K5K6o0o0QRMJ17Q5k8nmo3o2O0O0m4m4m8O5O5m8p6L7J07o
37144c92r2r2LN9R8j5r2K2N7jk0R3N3j34q4L0JJnnjkj4M3Q1l1l3Q0P6l6o2mj6j5PPp8p8L5
37137e56L5L5L4j6j6J2J2OPN7N7q3k8P8l6j15lJ13%k9l0J1J0j3j4j3j4L4L4j2o9K5J38J2j01
37130d38j0j1k8K9N4n9l4P9N1o2J7P3k2j35l3K3K8K7R8j4p8k2rj0LN9P0m3n2O1qj22k4L2q
37124e18pJ4J4O0O1o1o2K4K4QQRQm1m1N3N4n0m9QPL2L2k4k5J7J6k6Q7K2r0k0k0l6l6N9N8M
37116d27MLMn4n4M0M0l6l6K0K1n2n1NNL1L2R5j8K6K6l8l8J8J9l9l8k8k9O7O6k3k2ONl2l3J7
37109d98J7J34K1q6q5l6l6K0K1J6J6m0m0J6J6m1m0O8O8J2J1L8L7pqj25O4J54M0j37j36pJ06
37103d47R0k4rj0j04j04O7O6K1K1l5l6P1P1k4k3PPm9n0J3J2qrm1P3m8m7klj5R8P0k5L5L5o3
37096d19o3L2L2KKKKk8k8J%J8J8p6p7N2N2nnR6R6p4p4k6k6n3n4L1L2O0O0o6o6K8K9L5L6k0
37088d44k1j0j0j0j0m8m7RO6N0m4m6M8N0m4r9mJ23O6o0n9K8J23N5p6n0M5J5m1k1k2L1L1QP
37082d11k1k2o6o6K8K8K9K8LMk7K9%r4pQ8k4k4N3J10j0j41l9R3NNO5k9pM9o7o6O9O9OOq8l2
37074d74J30L6j71p8M2j5J9P6K6K6k8k7n6n6L9L8j7j7P9K2q3L1Q6k6k9K7m0m0j0j0M7M6l0
37068d37l0kkO4O4LMk9q6r0K4j1j0mlNONOJ2J2J2J2opN0N0m7m7M7M7k2k2j9j9N6J12N0o3m2
37060c57m2q4K9K2K2L0K9l4l3nnL3L3o1o1M9M9pqk7k8k8k8K0K1J6J7K2l5p4L9O3n0j2M6J6
37053d23J7J7J7k5q2q8K4M7ro0kO0O0L5L5l9l9N6N5l8l9j1j0J6J6J6J6m2m1RQj3j26l2Q2M6
37047d87M6L0q4r0K2M7M6J1J0j8j8j1j2j1j2M3M2k2k1Oj07m3m3j1j0J17Lm6O8Q8k4J6J7k6
37040d84k6Q1l3K3K4j2j24l1Q3K9K9QPM2M1j5j5m8m9RQnmnmO9O9j01j00j5j5J18J17o1o2n
37033d57nonN2N1l1l1m6O8K5q9j02Q6N9n5P8P7j07j07P0P0q4K9L6p7r7J6KKN5N4L1q2j2J02
37026d30L7p5PPj20pP1P1K1K1j09j09j5R8Q8j01p3J16P4m0n6N7Q0Q0p3p3KKKKj5j6N6n8o5
37020e43M8k2k3K3K4N2N1p5p5J24J23o6o6%%JJKJm7m7l9m0l4Q0J6J5J3J3J3J3l0k9L6L7K7
37013d23K8%jj8j8n3n3P1m3kJ11k3j36%JL5L6l0l0N7N6RJ0n4n5L1L0m8m8J8J8j6j7L1J44P6
37006c06j13r2K1J%P2m2m4m4K7K7M8o6p2M1L3q1J2J25Q6Q7m8m8j15j15N0J63M8o6NMM4M4q
36999c22j21j3J00L4p9j39k5M6M5pqj1j1M5j1n1O3Lj10j9R5K3K3OOo2nQ1l2j23rQ1Q0qqM3
36993d00M3r3l7O9m4j05RJ9J9P1J4j10LJ56M3k8k8l9l9m0l9M6M7k0k0N4N4N9n5j06QM1M1O
36986d01Pk2k2L0L0l5l6QRQQl1l2llK5K5R1R1kkj06j06j5j4J4J4K2K2k4k5MMP0P0lln1n0K
36978d32KrM8Q6k8j01j02M1M1onL1L2l4l4M7M7%%QQn1n2o8M6j8j9M8M8M1M0lj16j7j7p2M1
36971e29R8j5k9l0m3m4J13jj2J00N4j36o5M8J0j04rJ04L3p9n1O2N0o4q0q0k2R2J48L5n7n7
36965e60pqP7P7K0K1m4m3J3J4L4L5o0o0L6L6L5L6k3k3q0q0N5N4kkj2j2nnp5L9J33K0n5n4L2
36958d43L3p7p6J8J8L9M0J1J1J8J9J9J8QPPQn5n6P7l6j14P4K5q8L3L3l1l0J9K0P6P6l5l6k9
36951c99k9r4J9P6l8n2n3P2P2L8L8j8j9q5q5RJ0J4J5k1k1Q6k8q4L0N4N4NMNNr0r0J23J22q6
36944d41l0Q3l1k0k0p0p0J01J00r5r4LMlN3Q9k4k5L1j1j2N2nm8O5R0r8r9R0N7n7j0j0l6l7
36938e28K1K0M0M0k4k4R4k0q3L1K8q5k9Q5N8n5p4j6L5L6n5n5MML2L2k8k9L9j8p1M2O2O3J1
36931d17j03n3O1M6o7L2L2ONnN2Q3l1q7K7K7k8j9j8l4l5Mn2n2O2R4j9j24j1J20O4J0Rn0n1
36924e22j5j5P9Q0m6m6J0J1M1M2n3n3j4j3M2M3l7l7O1O0k9K8J0j03o6M8J2m4l8J9N4n9p5L7
36918e88O2O1lmllL8L8j8p4n8N5N9n5p2M1R0k2J6J7m8m7O3O2o9p0NONOP0P0k4k4L7L6k1k0
36910c86k2k2k1k2K2K2L6p8m9O5O0n2p6j8L4k3K0P7J7m1kknorrrrPPQPP1P1k3k3j19j19N2
36903e69N1J5J5m2m2J2J1J2J2J7J6J7J6q8q8M3M4l4l4lJ10O2O2O9O9q4q3k7k6Q1Q1n0n1J3
36896c93J3ONN7n7n7N7N8N7r7r8k9Q5Q5k9l5l6m2m3J1J0O7O7k6k6k6k6jjjjK2K3K2K2j5j5
36889c87j5j6M6M6j0j1p1p1m0P3J8J8l2l2PPPPJ7J8J1J0K6q8k4k5klJ17Mq7q8j%L0L0k6k7
36882e64M1M1M9o5PP%jN0N0L2q2p7J13Oj07O1O1m1m1j5j5Q0P9n7n8j02j03pJ81J39K5J2J2
36876b89J5r9j33N7O1n3q9K4L8L8n2n2N2N3o5o4M0L9K3K3nnJ8J9m8m8M0M0o5o4Q3Q2k1k2l4
36869d63l4N0N1NNm2m2N0N0j10j10JJj6R8O0O1N7j31q4K9L2L1R0k4n9N4Q8k4j9k0q9q9l7P6
36862e04K6q7J7J29O7m7j9R5J8r5K2K3pon4n4K2K3j26j26m0J48N9n4L5L5l8l9L1L1K3K4K1
36856d47r2%%M6M5kjM7M6j13j14P2P2M3M3j7j8J1J1l7l8K9K8o7o8L6L6j0j0j1j0k7k7R6R6
36849c52j34j34M6M6K3K3N1N2j2j2j1j2J9J9q4q5N9N9L0L1JJM8o5j37N1O7m5j1j0q8K5N6n7
36843e42k2L5M9qK7K8LLLMqpM0M0k8k8n6n7P6P5rj0n4n4ppqqn4n5J7J7M9M9p1j3J25J2j7L9
36835d32M1M0kj15m9O4O5O5O8j21j22O6J19Pj35p7L1k6l1J57R5r3q8K6L3k3l7K1K0l6n9kR
36829e21RJ2J2l5l5l0l0N5N5J6J6J7J6QQk0k1J%N7N7n9n9mN3N8n6n2O2m0m0On1m6O6%jK1K1
36821d74K0K1qrj1j2O8J2j52l9L2L3L9M0j9j8L8L8m4m5N0M9j1j1l9m0K8K9k9k8K0K1l6l6M9
36814d74M9m6m5l2l1O4Qn8N5N1o2jkk2R0O8m5k8k8RO6M8o5j26j3J20Pp2M1R1k3k1k1j3p0j29
36808f60N9J08nO4O4p6k0M4o9j15P4J19Oj0rj1M5M9o5m3m4J1J23M1p3o5M7l4l5k8k8M2M2j4
36801d66p0QJ21K9k8j6j6%J12O4j25p6L8k5k5K1l5pJ06M5o7m7m8M0M0n7n6%%l6l5N7J15N5
36795c84n8J0Rl9l9J8J8o2o1L4L3L5L6L5L6m2m3lo0o0N3N7n6l1Q2K6q8r9J4L6R3R5j7l9J7
36788d44ONj9k0k1k1L6L5J2J2j6j6L9M0K0r2q6J03L2q0n3O2M7M6l1l1k5k4n8N5O2n1q4L0K9
36781e01q4MJ18J10ll8l9J2J1n5n5L9L9o5o4K9L0k2k2P3P2j7j7j7j7QQRQj1j1J7J7JJK0r4
36774e06j07Q1O0N9oo2JJ14j2j1k2p9o3N0L6L6M6j1j07OM9o5k6L1K9K9k3p9PJ21Q8k4n7n6
36768d73L1L1m7m6j8j9L0L0K9L0rro5o5P7P7n4n5klN4N4l9l9N5N6k3k2k2k2QQRQN2N3q0q0
36760e00L3L3k3k3j8j7j8j7M0M0k0k0Jn7jJ13N7n5j7M0j9j8J4J3n7n7L7L7k4k5n3n2L9L9O7
36754d88O8J3J2m4m4J8J8l9l8M5M5K8k9q9K4Q4k9r4J8P4J7nnL0k6r6J8M0M1m8j06m3P1M1M2
36747d76m9n0Q8L1r9J4P4J6J6P4J1j01k7k7k8Q7M1p2j04Q4O4n0L6L6o5o5MMMMJ1J0J1J1j3
36740d95j3j3j3J3J4J4J3j9k0l7r3k4Q9N8JK1P8N7n7j16lQ8k5k9K8M6M5K0K1p5p4N7N6p1p2
36733e30K2P9J10kl3l4m0m0N2N2M5M6Pj06p4j7n1n1RJ0J9K0K0K0NNNNlkn8n9J0J1O7O7l7l7
36726d88K0K0J1J1m6m6llllK9K9K9K9o0o1mmO3O3l1l2NNNNj4j4M2M3l9l9J8J8o1o2L0L0O7
36719d41J1j11j6N4m1p0j4kkKKP1P1P2P1qpqqM8M9q4q4j0rj0j0mnnnjjkjN4N4llJ7J7j15j15
36710f02P5P6j6j6l2K4N2m3n3M1J5m3Q8Q7q6q6R0R0q0q0j9j9j8j9RQRRR0R0q0q0J4J4n0O4
36704d77L2L3M0M0j02j01O8O9j03j03O0O0J3j01oJ07J1J2J8J9p5p5R5R5n6n6JJjjjjl6l6l7
36697e94l6N9N8L6p9q4L0J5J5O5O6RJ0m8m7M7M7m1m0RJ0M4o8o2o2J02J01o8o8L8L7j1j2m9
36690e71O5J59M6o8o7j8j8L9L9n5n6klkkM7M8N4n9m9m9L1L1L5p9q5K8N7n6m1m2m6m6J55J54
36684d26K4r0j8j9j7R7R4r4j20O8J4r9OON5N6ooool6l7K4K4k9K7O3n0k8K8L9M0N2o1o5M9j0
36677d57o6K9K9l2l2R3R3O2n1p6j9M8M8K5q9m8J0q7q6O9P0J4m3r1K2J20On3O0Lj10k8Q4M6
36670d37j0j4j5M3M2n3MM2p1J1J24j6j28KKmnJJJJklklL7L6n8n8J0J0J1J0MNMMJ5J5J4J5o7
36662d82o6j1J04P6j12o9M3O5m8m5O8Rm7M8M8k6k6L1L0qpqpn4n3M4M4l7K0J15Lj64m9k7k6
36655f24L7L7L6L7L2L2k4k5k2k3j6j5mJ09K2r1o8M4k6k6P7P7j8j8K4K3l3l3K5K5l2l2PQo4
36649e42N0P8l5k1k1j3j3j4j3LMLLJ7J8m0l9ooN0N0J1J1J4J5o1nQ4k9n9n8j0M6N4o0n9N3Q3
36641d57K7On0K3Q0n1n0LLj1J02Pj07K3Q0m1r8mN3N2mqM8oj19o3N1L5k1j4M2NORRonnnNOO
36633d44NRJ0RRNOn2n1j5j4M9M9p5L8J02j2n9N4MNL8p5j38k6Q9k4n3O1R7j5m0l9ppN0N0l8
36626d45l7N6N7p3p3K2K1L2L2k5k5J2J2m5m4M5M5M6M5n7n7n7n7J9J9K0J9J5J5L2Q9Lj10m3
36619d92m3K1K2l5l5J39J38l7j49l6P8k1p8O8J0j69K0J07ok7Q7Q8L2j00r9j6j6j3j2j1M6P8
36613d61l6l1l1m2m2P5J8m9O4J32J9j18j18M6M6M6M6j9j9j9j9jjjjO1O0llRj04j7R7O0n2m2
36606d50J4L4L3n7n7L1L2k6k5J1J2j7j7qqL1k6l5P9P5l9k5k5m3P0Mn3j3j4L2L2k4k5j2j1j2
36600e32j2N5N6kjL4L4k2k3n6n6k8k7N9N9l7K0J33K0m6m5o7o7K0K0K7q6l3Q0J7m0R3R3k5k6
36593d11L0L1m6m6Q7Q6l1l0m9j05j0J03J1m6L6L6o2o2K3K3p1p1J9J9J8J9J%JJL2L1MMO5O6
36586b94o7o6M8M9m6m6j5j5k9Q4j3j26NNj7L9K2r2o4M9O6J0k1k1k4k4LLN6N6O3Oj15k1J74
36579c78Q0j45j44P6P7J4J4K4p1n0PQPJ2J1K5K5o9o9R4R4jjJ4J3l7l7r1LR8Lj0j1p7p7P1J4
36572d84j08j4O4l1mN2P3P3L5o0k0k1o4pN4m0m2N2J0q5k6k5O5O6RR%j%jQ2Q2n1n0k9l0PJ00
36565c60k0j14M5J02j8j9j5j5j1j0j1j0PPPQn2n2NNOOO2O3o1o1L3k4J2J07P1o1m9Pl2l3l3
36558e08l2l3l2J9K0J9K0L0L0L0o5r5l9J8P5P1k3kN4l5r2J%J7J7P3P4m5m4k5L1K8o7m2J5P
36551e30OJ0RO7O6j03j04jjN6N5jjjjJ0J0M7rm6M7M8m6r8m1j6j6n2M2Q0K4l6K1j5j5j7j7L9
36544e30L9p0p0O2O2k4k4k6O8Q5rpol1l0O4O4k6k6L4o2j00oO8O7nmo1o1OOOOrrM4M3O7Rj09
36536e05j5O5Qm3J4Q0Q1k8j21l4O0JJk2k1L6L5J7J6J7J7m3m4N1N1q0q0k3k3l8l7J9J9q2q3
36529g34Q8Q7K8K9rM7N3m2r5%J08J08j9j8n5n6m9n0n4M1N1nJ6P3J6m0J5P1J1m6l8l9J5J5l1
36523e08l2l1l1N6N6mmMn2J5J09l0j24k4P1J7J8K5o8q2J2J1J0L5L4L5L4J0J1L9L8KKr3r3K7
36516e05K6l0k9P8P9m8m8q9MJ13N5L7k1j80q6J14N8%JOPo0lR7Ln6L8lr6j0M7m5J1J30L6o8
36509d37o8j7j7M8M7p7p7l2Q1M6j1L0k6m1P2R8j6j04J0K8K8PPppn6n6k7Q7L1q3m8m7JN7P7
36502d99l6l9P3N6n7j9L8m3m4J6J6llJ5P1N2o1r0K4R0L4r5l8P7K1p0j4LLOPJ8J7J8J7k4k5
36495d88k5k5NNNNNONNJ5J5k4L2N8n6n6N8L6k1J8J8l7l7l7l8M2M2L5L5M6o7o4pp6p7N9N9J0
36487e16J0J0J1o7o6L0k7j8R5J49L5n2n2NMr3K0Q4l0p3M1l0l1K2K1Q6k8OOOj07M4M4j9k0K0
36480d80K0K0K0q4q5RJ0P4P5k0k0M2M3r0q9L2L3L2L2m8m7Q4k9p9J09J10q0q6K7m2m1j5R9M2
36474d22p1Q0Q1k7k8J2j01r9R0O8j21j10P9L3L2J06q3j10P8Q1l2j6j6L3L4l1l0K7K6RQm8m8
36468e16J7J7J7J7o4o3L1L0K2K1m9O3Q1l3n6n6j2j1Q3Q3l8l8l8l8JJJJK9L0L0K9k2k3k2k2
36461d97j2j2j1j2M9N0K6q7MJ18j5j27m9O4P9K2N0or8J5K9K9k0k1J0RRJ0K1K1K1K1K2K2j11
36454c77j10OPOP%J%%J3J2k7L0Q9k5j19nP7K0KLm3m4J4J3k1k1j7j7n5KJ70N7r9m3N1N0k9k8
36447d50k9k9O9P0J2J3q2q2J3J2J4J4J4J3K3K3l4l3L6L5k7k8P6l8j69n6J5J4K2K2K0K1k2L3
36440d95J25o4j58L0Q7L1J9l7n7N7J8l8L2k4p8k0r5J8J61M8p2M1K7K8J3J3m4m3l0l0K6K6n8
36434e43n8L5L6N3N3mlpoQj05n9N5P1P0K8q6q6K7J4J4l6l5J30J31p7p7m1m1J5J6K0K0mj16
36427e88l3Q0O0N9J04j0p8p8l1l0n9n8Q2Q2j2j2lllmJ6J5poPJ21K6q7N1N2q8q8J4J3%J13N9
36420c24n3J7J7j06j07P1P0k8Q4lj15l4P9RQk2k2L5L5popoj2j1j2j2L1L0LKm3m3J3J4K9K9
36413c97jj14n5n4l3l3N5N4K7K6L2L2k5k5j1j1l3l2l9P5N4o0jJ12k1p8QPj0J03Q5k9j4j5l8
36406d59l8Jn6o8M5L5L4M3M3n6n5Qm9l1Q2N2o1l3Q0P3m0o1mR1L4r7m1N1mKLl7l7N6J12P0m3
36399c55p0p1J9K0l8l7J7J7jn8j00J3P7P8QQkN4P4l8o3pO1Mm8m8j8R6M0p4l5l5j09MJ41Q5
36392c91p7p8JJ13K3r1m0J7L1L1k9q5o1N2P3P3O3Ol9P4M2p1p4p4k6L2K2r1L8R6K3K3k9l0r
36385d62ro5o6L3L4k3k3N4N5noL0k6o6M8J06qj32k0J8J7K4K5j2j2j2j2m7m8M7M7rrRO6J06
36379c53pl4K1K4q9q6K8K0K1J0m7j06OJ05qn0O4L6p7m3P0qpR4j9q1k5K7K8K4K3K4q9l3Q0j5
36372d72j6rqL1L2L1L2l5l5K1K2K6K6K7K6o1o1jjn6JM0p3l9P4K4K5R6j7m8m8m4m4N1N0l2l2
36365d97l2l2K1K0K1K0K9K9k8k8J0J0k9K8L8p5p2M1QRj4j3k9k9K7K8OPl2K4L4q0l6J53J13
36358c50p6q3q3m7O5L4k3P1P0o5o5llN4N4o6o6K9K8J8J8J8J8k7k7O7O7n9n9l1l2P9P9j5j6
36351d27p1p2O1O1n0m9M6M5m8m8M8rr3K1J56R8mnqqm2m1K5l1n1O2N2N1k0k1m9m8m7m7RJ0K8
36344e16K8j1M5J19Nr7r7j7j7L9L9K3K2K2K2l8l8rj0M8M7m6m7Q4Q5j23j23O4O3PPr5r6P5P5
36337d61j9j8RJ0j0j1l8l9N7N7%%n3n3M3j4k5Q9kj15j2J02J0m6j1M5J02j1n4n3l3l2L3L3l4
36331e54K2Oj07K2J35O1n2j05QQ0K4l2l2J8J8J8J8n5n4KLnmR1R0j4j3m2m1M8M8j9L7M8o5q2
36324d79k6o0lO3O3O7O7j03j03OOk2k2Q5Q6m7m6L8L8n7n6M9M9p6p5n2O2N8KK8K8l5l5N1nm1
36317d97P3M6j0K9K9m5m6m5m5M4M5NO3M2p1l6K1o1o1L6L7m3m2N2N2l8l8J9J9L1L0k6k6k3k4
36310e04JJ13Lj11R3R2r3r2KKJ2J3J2J3m7m6J3J4M2R9M7j40r5J9L8L8m8m8PO4J37K3m3J4j8
36303c74j31l5l5K0K0J7J7K8k9o8M6R4k0p5j8lkJJK4K4N2N2l4l5O0O0q4q3J0J1M4M3n0n1L6
36297d67L7n8n8j7j7L9L9J6J6M4M4J4J4m1r8o9M5O9J2o7j1P7l5oN1O1O2Pj07n0O4k9k9OPn2
36290d87n2n2n1O7O8J1J1j9j8j9j8L4L3L4L4MLO1O0l5l5O0n3m4J2n6n5K9K8k8k8KLKKK7K8
36283d37K4K4m7j03rJ03N9n4j2j2k5k4L1L2k0k1QPq2q3Q7Q7l5l5K2K2L0L1k6k7MLk5k5N8N9
36276d11l5r2l9P4L9j8j1j1j0j1k4L2P2m2n2O0K6l1m7J0O6J0n8jK7l0k9K8Q1K4m9n0J5m3o8
36269e98M5M1j5L9R6jj15m5O9o2j18J4P1L5L5ppppK2K2K3K2M9M9ppJ8J8p7p6j7j7J1J2J7J6
36262d59p8k2J41K8j04Rj4p0J02J01o3o2L2L2m6m6n6N6J05M8m1m2m5J1K1r1p9L4N8N8J8J8
36256d46M6M7k3k3k3k2n0m9Q3Q2m2m2J8J8rM8N2o2n7n7L0L1k4k3k3k4J56J55n9o0nj19q7K6
36249e37NO2O5Rl4r1jJ13K1r2m9m9QQkN5J14%r5m0N9N8j07j08N5N5K6K7o0o0P2P1o5o5O8J2
36242d92j0J03P4l8J7P5n9n9mmmmj5j5n3LM2p1o8M5L0K9L7L7j2j2j1j2m7m8J3J3MO2J00j3
36236c67j10LR6R6j3j27l7J9n3n2M5M6o1o1mmJ09J09r9m3P1m2m1P1Nn2j3j3O2O1p1p0N6N7
36229d27L9j8j11KR8R8k7j40q4L0m8m8N3N3L5L4k2k2J5J6J5J6k5k4J5m2jJ13N2o1o2o2K5K5
36222d90j1j2j5j5J2m5J4J28Pn0M6M6o1o2n4n5rJ03N1o3j9L8L4k2o5qQ6L0n4MPn0J7J31P1
36216c35m3n2n1kkM6M7j1j0l9l9m0l9j0rj0j0J9J9K6K7L3J46j6j29j0J04k4k3m7m8J0Ro1o0
36209f34qqJ02M6n1O3R5j9l6K0j4j4j0j0j1j0j1j0L8L8L8L8p3p2K1K2N3N4m1m1p4p3J9P6N8
36202d39n5n1O1l1l2k4k5P1P1k3k3LLMLL6L6n8n8K3K3J9K0j9p5n7N6M5o9j1J01O7m6M6J02
36196c06o4j21QQj5j5j5j5rrJ4J28J2j02k3k3j08NJ38K4J1J1n2n2R8R8L3q0r2l6K0K1J1J1
36189d86J1J1jj%jK0K0l6l7nop7L7J25J1n0m9mll1l2J00R9M0L9j01j58k4R0J9l7K6Q3n7n7
36182e22k6k5R1R0mmm5m5j7j7PPOPj3j2M3M4j1j2o8o8R6R6M0M0jjk9k9l7l7l3l4O1J17N8n5
36175c42q8l2N9Lp2j6l2j45n0J40L3q0M2M1K4Q0J5r9pM9mnK7K7j16j15R3R2L3L4o2o1l4l4
36168f02O0O1kkjkn5n4P7P8k6k5J00R9n1j65j08OO4O4k3k4K3K3K3K3o8o7O5m8j13P5Q3l1K9
36162e14K9l4l5M5M5J4r9M4M5lkJ14p6j27j3Q7Q7l8l8p1p1O1O1J7J7l9m0O9O9o3o3P2P3k9
36155d06k9Q4k9n9o0j9j9L7L7o2o2l2Q2Q4Q4O3O4l0k9p9p9q6K7l7l6M4M5j9R5L4L5J55l4j02
36149c38J1o4o4j%r3K0L2L1n6n5J03J03k9k9qrrrk8k9K8K8k5k6LLK9K9o6o5M8M8qqk7k7L0
36141e27L0j2j3j2j3L2L1L2L1K7K7o8o8L3L3n7n8KN9R8j5p0M4M0p4J0O7l0k9k8k9n6n7M5M5
36135e30M5M6k3k2k2k2J8J8k1L6P0m3j33k1P1P0K1K1J8J7l9l9k4k5j8j8k6Q7Q7k6L7L8o4o4
36128d80O3O3o1o2m8O5M4p0l3Q0P6l7m8RK7K7MLk4k5m0m1J6J6QPm2m2n9N3P9K1J5J5O8O7l8
36121c24l8J8J8o5o6K1K2L8p5l1Q3O4j26j9R4l5l5L9j7n4N9J5j73o7J22O8m6POj%m2m2Q3Q3
36114d16L0q3n5JP6J8p8p8K5K5llj5j6J4J3N9O0PPQO5Oj07p7k0L6L5lkklm3m3J4J3J8J7M6
36107d54M6m0m1kn8o5M8j9j9O9O9O2O2j8j32qpj9L8K0r3q4L0N0M9J6m1p9L3P0m3m3P0J03j0
36100d40o6rk1k1M0L9m7m7M7M7M3M4r0l3L4p8k2R2N0pk4k4l6l5K0K1k1k0L2L2J4m3n4O0O7
36094d56m7o4qj7j8J5J4O0O1l4l4L0L1LKJ1J2m6m5K1K0R1k2m5O9K5K6l6l5j57m3N5N4kkR1
36087d20k2j5j5n7n8L7L7j7j6L9M0m5m6J2J1KKn5n5L4L4L4L4L0L1r5r4j7R8NNnnnnLKL0L1
36079d96p8p8R2R2J5J4m2m2o8o9O4O3k0k0k0k0j7j7J16J15m0l9j2j1J7J6l9m0j0rj0j0K6K6
36073e51l0l1N3N3K3r1l1l1k0R4J53l6q1L3P3P4n2n2K9K8k8k8n0n0PPJ1J2m2m2M6J03M3p0
36066d74m4J2k7k6M2M2P0P0k4k4q1q0J6J7q2L1N0o2n6N8K0K1R1k1onn1NJ32J9q1k5N3mk6k5
36059d75m5m5j7j6L1L1L4L5q3k6J07oo3N0M4p0LMllR2R2p4p4k3L3P2m1l5P8j6j30m2P0L2k6
36052e05J2J1QQk2k2L4L5O8O8k6k6j6j5m4m3M8M8qqj1j0%n6n0O3M6M6J2j00j57m4R5R5M2M2
36046c82m1r7l9P5K5l2QPjkjjo9o9K6K6mlllPQM5j2K2J16lo0M1M2n6n7j8j8j8j8P3P2k1L5
36038d00M4m9k5L2m8m7J3J3O7O7k7k7j6j7j32l7J07J3m4N0K7o7o2L3K4K4K7K7Ln4p8J6L5k2
36031e30J6J6m7m6J0J0N6N7j%O0N9j10j10J1J0J1J0qqM8M8rj0j0j0lkllm1m0J6J5KKJKJ7J6
36024d98P3P3j1j0j1j1QQJ1J2o9j2J7p7n5P6N0m5J7J7J1J0%%j%L8L9n6n6OPOOr5r5P5P4J3
36016d55J3P7l6J6J7q5q5l2l2rJ05L2q0p4M0N2N3K9q5LLj1j2R7j6m7m7k6k7L7L6r0K2J17L
36010d97qqj5j6L5L5L5L5k9k9q5q5P5P5M5o8l0l0R6R5l5l5k8k8n7N7pok1k1L5L6%%P1m2j06
36002e61PO4n0j3J00L0K9j8j8j8j8m1m2N3N2klo0n9K0J9K0J9o0o1P2P1q5q5K0J34P3P3n9n9
35996d56M0p3j28O1J01q8l4Q0pq%%l2l3N4lo0N2N3o0L1Q9k3p9j5j5j0M6J03j1m7m8lmn1n1
35989f29O0O0poK1K2k6k6K7K8K7K7l1l2l2l1J9J9m6m7M5M4n9n9O0O1ooK2K3ooL7L7L4p8p3
35982e33p3K4K4L7L7M8ro1N3J8m0k0k0k9Q5K7q7J8P5k1k0m5m5kkL7k0j3R9jj14j7R6N7Jo7
35975e03o6j09MJ15N8k7L0J7r7q6k9L3R0O0n4L6L6p4p5N6N7M8rj15kJ10J10l3l2nmj4j3L3
35968d54L4K4K4j18o2P1m2p3j6M6M6N1o2p4j8O6O5K1K1k6k6K3K2L3k3r7J7J22O6k5k6r5r6
35962e81J0J0L6R4N5n7j19o2l2Q2J15O0k3p9l5K1jjP3m0o4M9J0m6L8L9k0j9R4j9q5K8N6N7
35956c56llm3m4j7M0M1p2r7J6RQM5M4k9k8k2k1m1P2po4j1j1j9R4Q8k5n9n8RRj9k0N8N8rqk8
35948e23k7Q0Q0q1k5P7l7j04m7L7L6L8L8j6j7M6o7o7M6kkP5l7n5N8N4n8l4K2L7L7Nn2r0K2
35941e53Q6k9QO4Ln3j8j9ppm0l9L4k3nJ08L9p5k9k9j9L7J05rq5K7po4K2P9j3j2K2K3p2p2O1
35934e61O2MNllmlj4j4j4j4QRJ1J2j6M1K8q5r7R2J02j1m2J5k9K9M1M0K7l1n2O1L2q1l1K5j4
35927d75j4L0K9J00j3j45l2K8l0kN4Q6k7o8j2j5p2r2l5K3K4M6M7j0j0K7K8M8M9O1n3l6P7J15
35920b69p4j56m4Q4Q4p7j35J1J24%%ooo2j18o1N3P3P2M5o8j9R5K7q7j6j5L3L3NNppQ1Q0Jj13
35913d34k0k1qqqqJ6J5kn9n5N9N1nl2l1l6l5L7L7L7L7L7L7L8L7j05j04O5O6m4m4N0N0j9j9
35907d28j9k0L0K9k8k7nml3l3o3o2O9P0L9L9J0J1o1o0P2J7r5K0M2M3N2nr6J6M1j5onm8m7M6
35899e14M7lkkll9m0N5N4n2n3M2M2l6l6N9N9l5l4K9K9p6L8L7p5K2K2m2m1k8k7O7O7o0o1mm
35892e98rj0M7M7M3M3m9O4R2R3l3j46r7R1J3r9L3L4K6K7p6p5pJ06M6M7N3N4j40j40pqM6M6
35886d43M5M6o8o9O4O3LLr2r2L4L3k3k3l4l4K7J40N6n7j5j4j05j04O5O6L9L9j8j7l1l0oJ06
35879d46L6p7poJJKJJ1J2m5m6mmK4K5k1k2L6L5p4p5m3O9O3O4M7o6l9P5LMJ2J2q2q2M8M9qq
35872e25L0L0M5o9n0O2J4J3Q3l0q6K7k2k2M1M2o9o9O3O3m7m6M8M8m1m1QRK4r0j11P8J08oJ3
35865d75J3NNk4k3noK3K4J3J3j5j5l6l6J9P6l0j44K3J36J07nj02j01P3J29m0j53p3M0L3k4
35859e75l3K3M4M5R7R8l4r0n8N6Q0l3%jj02j02R6R6j11j12QPJ02J02j1j1N9n3j29j6Kn5M9
35852e62M9j1j1M4M3J6J5m7m7RRO8O7o4o5l6l7n1O3J23J0q4K9N6n6j5j4p5p6R4R5JJk8k7J3
35845e01J3m3m4N4N3llm4m3J3J4N2N2mmJ0J1m6j60o8J20R9j5p1p2J6J6N6N6%jMMn2n2M2M2
35838d99j5j5N6N6pqL4p9p2p2M8M9M8M8OPOPk1k1k1k0J8J8l9l9N3N2nml7l8J9K0J7J6p0p1
35831e75j3R9Nj08j2j1L8L8N3N2O7m6j15jR3k1j32k0M2M1O3O3l1l2n9n8L5L6N4N4p0p1m8O6
35825e24J23Ro9o8q3L0M7M6lkj5j5L9L8p5j32l5P8L4k3k0L7N4lk4k3N2N2mmj8j7J1J1j8j8
35818e32J0J0M6M6m7j04j4J00P4l8j66n2J49L6j5j4k1k1K3K3nnk7k6K9L0M2M2n6n6K6l0o2
35811f05N1R7R8o5j21oJ06n7j14P9J36l2l1k3k2OONNk3k3rrJ9K0K4K4mmL9M0j8j7J4J4q1q0
35804e61J6J6M4M5k1k0QQn2n1Q1Q1J9J9l7l8l3l4nnlkN4N4k5k5n3n3J8J9l8l8R2R1m1m1O4
35797d47O4k9q6q0L4J20Qk9q5JJ14J4j00m5m5m6J43P3m1l1l0N6J12l0j44K5K5r3K0P7l6j6
35791e27j6L3L3J0J0m7m7K8K9k8k8L4L5O3O2J8J8j1j1m0m0n1OL7p6j02J2O2O2J5J6l4K2O2
35785c91n2j07PO2Nj6j7RQj9j9QRM5M5J7J7l9l8K9k8j30j8M7M8L6L6j26j2J01M4j1j1NNON
35777d40n3n2M2M2k4k3J1J2n4N8M5M4jj14o5M9N8n4j6M1ONRRJ7J6J3J3Jn7r5J7L4q0rrmmL5
35770e77k1l8P5O8J2q8q9P8P9n4n3M1M1L0L1J01j2j10LO3Oj2M4M2j6j00j01K9K8JJN8N7p4
35763d57p5j0J03J8l8j2o9j17P2Q2l1n0n0l3Q0J62M9q8q8k1k1k8k7J36K3p8L5M4p0k7L0mN3
35757e07Q5K9p8p7J8J32k7j39pN0L7L7j5j6m1m1J6J6L3L3k5k4L4L4k2k3N9N9l6l6rrrrN3N3
35750c72lln6n6JJK9K9o5o5M9M9ppj7j7J04j0pqL5L5J3j00j55L4J67k1r9J4J6J7K3K3k5k6
35743d80L1L1m6m6n3O0jkO2O1p2p3j6j6P8P8K1K1rj0r7r7q3L0R8R9j02j01L1L1NNNNL7L7R
35736d69Rn5n4P8P7o7o7O6m8r1R7J05qj2j1LKJj13J9J32J6J5l5l4J6J6p9p8M3M2J4J5j1j0
35730d76M7M6l6l5l6l5k9k9K7K8M8M8K0K0k2k3L5L4n2n2q1q0K6K6N5N4o7o7l6P7O3O3J5m1
35723d65k9Q4M6j1l2q9p5L8O2n2m1J5J8J8l5l6Q0Q0n3n2N8N9KKl3l2k9k9N3J09N0o3o3om5
35716d96m6P8P7r4l7J06qj02J2M6j0O7J1q0L4K7l0m4m5RRnmK1K0K0l7p6L8R0k4j10KM4M4l7
35709e30l7K3J35M5o8q0k3L2L2l0l1O4O5o2o2nmL7L8n8kM6o8l2K4m4m4J29J29r5r6L7L7L4
35703d64L4k2k2K4K4l3l3K3K2n2O0J01q7r8J5Kn5k9q5n6J33J36K3M5o9j11KP6l7K0J32Q0l3
35697c34r4r5m5m6J2J1N0N0L2k4j31j7M8M8N6N6L7p6n2J38J33n4j27p1j9k0J0J0J0J0K5K5
35691d44o3o2kJ12R0k3j14jj5j6j7j7L9L9nom4J2J16Kj37N0J44L1o3o4J0J0q5q4L5L6j7j7
35684e70pN0%j14n8J30Q1l2RJ0KKj0j1J9J8PPO4O4j05j06m0P2J12N5p0o9n0O3P0m3r4K0P6
35677d48l7n8N5J11N3r8r9L0L0l8l9l8l9L7L7J00j3k9l0K0K0j5j6M1M1l2l2K4K5r2r2QJ20
35671d93O3n0K1K1j6j7J9J9n5N7J3j01j24O4P9l5OJ19K4q9p5L9R5j8p9L4K6q6j3j4k0k1R2
35665e15R2p4M0O7m5m6O7M1p2j01J3J21Pm9O5Lj09J7J8l3l2l2l3P6P6j8j8j1j2p5L9O5O6J6
35658c86J6q7q6l0l0K8K8K8K8M3M4n1n2L3L3M6o6p6L8N4N4M6o7p5L9kj16J8J9l6P8K1r2J6
35652e42J6n5N8Q4Q4L4p9j27O1M7o6m3P0n0n0n0O2N6N6J9J9p5p5K9K8K9K9K7K8o7o7L7L7n7
35645d93n7N7N7N7N7l0k9p5p4n3J35R3k0K0K1q1q1l1l2llK2K1opJ6J6m1m1M6M6O0n3j09LK7
35638e65K8N4N5p8p7J6J5Q7k7j83p0O7O7L3L3k3k4L3L2N4N3N0o3r2K2j3j3ooK9L0J00j3j02
35632d97J1l1l1O2O1l3l2MMn2n2N6N7K2K1j4j28q7J01J53l6j21qJ39K6p3p4K6K6M7M7k6j40
35625e72m8m8M9N0J4J4J14Jr3K0ppk9k8L0L0K9L0p3p3N8N9lkQ5Q4O1n2m5m5j4j4p1p1R0R0
35619c87q0q1J3J2O9O9l5l4K9K9r6J8P4l9n2n2n2n2L7J50J44m6j60m6J0J0L7L6k0k0N3N4m
35612d12lK5K5o9o9k7k6O7O8N1N1K7q6p1M1k8k9j2j2m0m0rqK1J36m9m9l4l5L7J51j5j4M7o6
35605d56j22rqqR3R4l9l8l1l1p0M3J07pj20oQ1l2J3J4OPl6l7R5J51j0j23n7n6O4O4o9o8J3
35599e88J3n8N6P2m1oN1K9k7RQONkjO5m7n5N9N5n8m3m4ppM9N0K8K9j03j04M3M3j4j4O9P0k5
35592d35k6L3L3k4k4l3l3l4l3O1O1p1p1%%%%N9N9N9N9rqo5o5jjR4L7p1M2J02M4rqo9o9o6o7
35584e49K8K8j4j5p1p1M5M4j5j5J6m0J9J32oo3L3L2o4o3O1O1M7o5l4K3K1K2o9p0M2M1k9Q3
35578d75L6p8J8P4j8j9j5j5LM%%m6j03j7J15Ln4M9J06J7J8l6l5k7k8k7k7P5P4n7jN6l8l5N9
35571d44jkMMj5j6j6j6k5k5L8L8j18k4Q7L1LMl8J9nr9m3N2Q2K6l1K5K4p2j4Q0k0p7K2K1l7
35564e78J9M6m9m0N5N2N1j6j7j6j7l2l2On1l9N5jjNNMNQ3Q3n0m9l8l8J9J8P5P4k1k0RRn2M2
35556d42Q3m9j29p2lN4O4Pl6N9N5l9mlM7M7n0n0PPn9o0n9o0J18J17j4j5l4l5l5l4j%N6N7L5
35549d70L5k0p7j03J1P5P6ppopoppoj4j4P3P4k1j35p7L5N3N2O0O0l1l1K5K6q3q4M9M9l6l6
35542e32K0K1N7N7l8l8j4j4j3j4LLo7M6J27J4j11Kj2j1L4k2m5O7L3k5l9l9N2N2mnnmJ5J6m2
35535d75m1qqM8M9%%L9j7q5K9Q8k4q2L1qo4JKkjM9N0N0N0o9o8j1j2N4N5m0m0J1J1J1J1o8o8
35527e52O4O4J9J8jj13j08Q1O1O2k4k4k4k4j3j2L7L8O8m6l8l8ppN7n6MMllL6L7J00j3o4o4
35520d84K3K4k7k6k7k6M2M2M2M2q6q6Q4Q4m1m2m1m1k4k4L3L2n2n2M2M2j%j%L0L0L7p6RRKK
35513e06L1L1L2L1p3p2o5o6n8N5kkOJ20J19Om7m7n5n4P0P0L9p4j6j6L3L3Q4Q3j24j24MNMN
35506e40M9M9m4m5L4L4o1o0K2K3L6p7j9R4J7J6Pj07k4J64L5p8R2L6j24j1M8qM0L9n8n8q8q7
35500f54o5M9J42K9ONqqO3n0o5M9L4L5J3J3J4J3l1l2l1l2l0l0j3M4O5m8n1O1N3o1RJ0J1J1
35493d80J4J5J1O7J2j01j08NN8n5p4j8P5P6l8l8J9J9J3J3J2J3OOOOo5o5qqN3N4mlk4k4k4k4
35486f08L6L6n8n8Q3Q3j3M5M6o7MMj9L8K0r3l8P5kkQ8k5q8K5O9m3j00m2N7N7o6M6N9n5J6J6
35479d74j6j5j5j5j1j0M9N0r3l7N9n4o1N2j9j9J11J11J6J6m8m9m1m1NJ19Q7L1o0o1qM8J4j00
35472d79r7J7L9L8M5M5j03j03p7L7J58J00M6M5r1r1LMl2l2l2l2MMNMN4N4llm1m0J2J2j2o9
35465f11m8O6M9qJ7J30L4p9l9J7k2k2L8L8mmmmn0m9PPJ6J7J6J7R7R7p3p2n6n7k9Q5N3klN4
35458c81L0q3q3L0j7p5K7Q4nmkjQQQQm8m7m1m0p2M1O5O5J06pl8l8k2k1M2M2n2O1O1n3j7j7
35451d78k5k4PQm9m9L1L2l9P4P0m2K8K8k1k0q5K9O0N9k7k8r5r4p6J13R9j5J2J2k2R2M2p1q2
35444e46L1L2q2j16mJ98Q4r6r5qqK2K3K2K2j6j7q0L3M9N0N6N7pp%j14r8r9pJ07J18Oj9j8K9
35437d98K9k8k7l4l3J6J6L1q2j31N8J48L5k2k2Q6Q6m6m6J2J2J1J2M6M6q6q7m7m7KKJ07pJ%
35430d87K8K7k9k9NNNNL4L4L4L5l7l6l7l6OOOOQRRRK2K2Mn3j12%N9N8rj22j1J77J12j52j06
35423e31Q4Lj10j1J02M7o6o7M7qj22k4Q9K6l1J03J02m1m1J5J5k1k1k2k1Q6Q6q4q4L1L0o4o4
35417e67j0rQ4Q5l4l3K3K3n3n2k9Q4R1k2l9J7o1o1M4M4n4O0O7m7n1O2j6j6O2n2p7k0RJ0J3
35410e25J3N2N1m2m3k1k1L5L6mllmJ%%Jj3j3j3j2L5L6L6L5j6j6o5o6o8M6J11N5l3K4l4q9J7
35403e20P5j8j8M9M9m4j01p4M0K1K2J45L2j12j12L9L9J0J1M2M2k5L1P5l8l4K2j7p3j0rk8k8
35396e17K9K9j7j6J2J2L4L3k3k3l2l1llO9O9J3J2l0l0n1n1o7M6P5J8j4M2M3j4j08n2M0p3q1
35390f60L3Q6Q7M6o7o1lM4J02Qj05pN0m5m6O7O8o5o5N6N6jjm5m5k7L0K5q8k5Q9k1L5Q2l1n4
35383d98N9l3q9J1O7Q8Q9q0q1J1J1M3j3j09NM2p0k9K8k9K8L5k2jN6K0K1L7L7n8n7jjjjklN3
35375d37N4j24j25Q3Q4L8L9J4r8j25j3M7j0l7J9J09N4m9m8M3M2l7l6J8P5M4p0r1l5jkKKM5
35369e26M4K7l0r8J4P5l8m0P3M5o9J4J26K5q8j1j1j38k5L1L2K1l6n5N8N1orqM4M4K4K4l2l3
35362d81k1k2POk2k2mJ10J14p6m9n0j20pJ63N0n2n2k8Q5k6k5J08mj41k7P2P2O3O3p0o9n5n5
35356e65k7k7O2O3p0p0M9N0p8L6J25J1m2m3p9L4O4O4L4L3k2k3n1n1M3M3l2l3K4K4MLk4k5K9
35349d67K9k9k8J5J5M3M3r5r4l8l8P5P5N1o2r8J6J41K7m4m5NNJ4J4J5J4ppopppopJ7J6J7J6
35342d29l5l5l6l5L2L2L2L2l3l4r7J6M5M5K4K4K6K5o9o9O8O8k6k7j9k0P4P4l4l4o3o3m8m8
35335f37Q5Q4jjn1n1L2J45o2j76L4L3l0l0Q0Q1n2n1L1L1o3o3M7M6M7M6L3L2o2o2J1J1J1J2
35329d60L8L8j9j9m5m6J8J8OJ18O3n1p0p0k1k0m0m1N4N4n2n2Q0Q0o9o8j3j2N8N7JJk2k2k2
35322e50k2K0K0j5j6P6l8r4J9O6O5J6J7l5l4m9O5L2q0j0j0KJO5O5q1L2O8m5p6L7O1O1n4n4
35315d75n4n4K3K3K3K3K2K3K3K3l7l8l7l8L6L6n9n9K3K3l3l4Q4Q5N3n9m7m6LLL6L7QQk7k8
35308e07L0K9m1m1m1m1K4K5l2l2P4P4n8n8L6L6L6L6J0J0J0J0l6l6N9N8n8n8L6L6j5j4M1M2
35302c56K5K4o9p0PPk2k2j5j5j5j5L3L3k8k7l7r4PJ20N2N2l6l5KKn4n4M8M9qqL2L2k4k5j4
35295e18j3M3M2k9l0q6q7K6K5N4N4l1l1K6K7J4J4J5J4J8J8J8J8k5k4k8k7M7rn2O0P8j10n4
35288e43J34lj17n5N8R4k0p6L7M5o8k9K8%JJ0J1n6N7K5l2KKjkK7K7l0l0O2O1NNl0l0Rm8q1
35281e51L3N7n6P0O9o9p0M1M1j6j6M6M7m8m8J3J3J3J2o4o4L1L0NOm8m8L4R0L5p8l6P7K0r3
35274e22n1O3K3l3K8K9lmqrk3R1L9p4o9J20J57j07j88JO3Ponj0rK9k7q4K9Q2l1j5j6o2nQ6
35267e14k8q1L3P8P9j4j26k2R1m3m4R1k3k9Q3N0o3JN7N0pk7k8k9l0n7n8P7P6K3K3m1J6N9n4
35260d31j37N2O6m8l7P6Rm8M4M3n4n4k5k4L2L2J2J2m5m4K7K7K7K8m5m5J2J2M3M2j5j4p5p4
35254f19K0J9L8L7L8L7j4j4j5j4J8J8o9o9m4P0J01J01JKJKl6l6l6l7k6k6O7J23Qj05p0j3o4
35247f06o4mmL5L5L5L5j7j7j6j7L6L6L0K9R0k4j20o3PO4J07pq0L3N0oJ8J7q0q1l7l8N7N7m0
35240e50m0J7J6N2N2m3m2L7L8L8L7m2m2m3m2K4K4O2Oj21qJ24J0j6M0k3q1KKJ6P3M3p0p4M0
35234d84L9p3MNn6N7N8n6PQN6N7l0l1l0l1q3q4J0J1J8J9O9O8J0j04r6R3P6l8L9L8k6k6k5k6
35227e57oonoJ08J08r9j00M6M5j1j1M0M0j7j7k4k4L2L3J2J3m5m4j3j2j3j2N6N5jjJ3J3J3J4
35220c83r1r1LLK5K5m6O7j0j23k1R2K4K3L1L1l9l8J8J8k3k2k2k2N4N4pj20o7M7P1P1j7j6j6
35213e17j7K5K5o9p0M6M5j1j1jkn8n9K4K4Q0Q1n7n6L8L7L5L5o0o0j6j5no2n7N5J51L6n6jJ8
35206e05J7j9k0P5P5k3k4n2n2L7L6k0k1NNq9q9O7O7k7k7L6L6PQk0k1k0k0l0k9O5O5k0k0L6
35199e11L6pqM9N0m6m6m6m5N9N9l5l5L5L6k1k1L3L3NNk4k4n6n5O3Pq8K4J39K5o8j1K6K7K6
35192d10K7q8j45q2L0R7R6M7M7rql0l0n0O3L2k6m5m6k0k1K5K4Pm9m3P1L6k1N3N3m6J1qj21
35186e79o0N2kkNOJKKJj2j3j2j2rqO2n0l3Q1P3l9L9L9O1O0n8n8jjj4j3j3j3O6O5k8k9j31j32
35178g07MMK6Q2J17Mo8j2L8j9OPN9O0k6k5KLp1p1j4j4N0N0m4m4kkM8M8L2q2l3Q1R7j7p6j9
35171e28N5kr2l5ONJ0RL0L0k7k7J5J5m2m3R4R3m0l9m5m5N0M9OPOOk9k8k9k9j7j7J5J4l8J7
35163f20J13%o0N3N4o0k9Q5K9q5J3J27O3n0JKj64n0Q1Q1m3m4nnnnNNO1O1q3q3k6k6M9M9M5
35156d66M5N9Lr3K0R6j8p9p9m7m7RJ0K7K8K7K8l0l1K7K6l7l8J9J9l9l9N6N6oononoonm8m8
35149f29Q4Q4l7l6K1K0J7J6J7J7j3j3j2j3k9k9k8k9M5M5J3J4l4r1l2Q2j0o7%%L3L2L3L3l4
35142e30l4K2K3N3N3mlm2m2poj6R7Lj11L4L4o8o8N1N1K3K2n4n4KKl8l9O3O4n9N4O1n1k0R3
35135d41ooK7K7k9l0m1m2ooo3N1Q3l0K3Q0NOJj12k4L2onlkP5P6n7n7J7J6J6J6n9o0n9n9Q0
35128e72Q1j4j3N3N4m1m1l8l9J8J8N2N1onk3k3p9p9rqP9P9J4j00n9J30J30n9l7P7J6m0k6k6
35121d85n4KM1p2o1N2M9o4%N7l5l5J7P3J8r5j7R6L5p7k2L6qpO7J0q2L2J2m5N1N2m7m7RJ0k8
35114e62k9O6O6k6k6k6k7K9K9K9K8j7j7j8j7llJ6r7r4R5J40K6RRq5q6J6J29Q5j05o4M8K3K3
35107d36J2j01r4R5L8p5%%J7J7J7J7PQm9m9M8M7rqJ6J6Q1l4j14j14J0J1M2M3R2R2K4q9k6k6
35100d74j0j1j1j0O0O0p2p2J3J4m4m3O7O6k8k8klllj4j5q5K7J71N7p9q0n2n2Q0P9R4R4K6q8
35093c71m6m7n3n4L4L3o0o1OPOPNONNJ0J1O6O7noq7q8j13P6Q8j01JJ90M2p2k5k5L0J43J2j01
35086d65r7J6K2l5k8K9K3K2K7K6k9k9K3K4K5l1p1M3N0o3n7N7KLRJ0K3K4K3K4l7l7Kn5p6L7
35079e66M1p2l7P6R4L7RRn1n1P2P3k2k2L6L6k1k1nnonllllo4o4L1L1n1n1o2N2N8Jj3j3j7M0
35072e35P2m1k1k1K9K9%jL9j9o8M5J36K2r6r5K9L0k9l0o8j1Q3l1r1K3J31J7no2l9P4L8j8N1
35065d33N2m7m7k6k5L1L1j0j0rj0NMNMJ3J3m4m4O2O2o8j26J2J26L3k3onQO6L3q0q0L3L4k4
35058d90l5r1o5J25J28o1k7Q7J8r4k6k6K4K3K6K6k3k4q9K3Q6K9r0q9k9Q5R1L5n8j14LJ16O0
35051d46n4RO6K0K0Jj12j13JN1N0N7N7n8n9jkl4l5O1O0j1j0M6M6K6K6l0l0LKn2j09m2P2P5
35045d49l8q1L2J24O9m7m6K1r2l8P5k0p7ppM5M6K5K4M4j46m1P2o0o1J08J07k5k5O7O6j04j03
35038e42M7M7m7m6N1N0nom1m1N3N4L6L6r6r7l6l6N9N8j5j6j5j5J4J4J4J4l4l3l4l4K3K3l3
35032f29l4J08J08k4k4rqM8M8l7l7l7l7L1L1L2L1l4l5m8O5O3m9n0O3L3q0l8J9k9K8O2j28j01
35025f98Q7R0k4J3J3OORRm8m8M0L9k0k1J9l7p6L7O2n0j1M5M2M2j1j1J1J0PPl5r1p0M3J13N7
35018d44l8J8M4o9l4K2j5j5N9n4k1R2J4J4J31J9j23o6lo0k5k4L6L5L6L6o5o5qrL1L1L0L1k
35011d61kkkonooL3L3k4k4K2K2l5l4L6L6k1k1q1q1N2N1K9K9L0K9j27j26ONM2M2L4L5K6q7n5
35004f14KO4O5J2J1M4M3n0j06n8N5J9l7Q9Q9q4q4OOM6j2o9M4R8j6k7k6l4l3J3J2RRL1k7o1
34997e71N1L1k6J2J3RRJ0Rl3l4J00M4q8K5K6q8j3M5l4K3Lj10n0O3J6J6K3K3opN1N0j8j8K1
34990d23l6o3N1N5n9n9N5N4n9p0M3Q5j04p5L8J6J5k7q3M7J61J0j04qM9K6K6k6k7l4l4Nn1m2
34984f48P1J24J1p9q0l1l0J16J15j7j6RRRJ0l8l7l7l8KJN9N8%j%%m0l9J7J8j%M9N0qj21o4
34976e97N0k1k0M3M4rqrrNMNMj0rj0j0L0L0K7K6kn8r4J9Q5K8n9lj7j7M3M4K1K1K2K1k8k8k8
34969d74k9o8o7K5Q2K8q4PO4n5n5NOO5O5o7o7J3J3J3J3NNNNj5j4j0j1M0R7J28J6n8n8o6o5
34962e63o8o9O3O4L4L5L4L5k1k2PPl9l9J7J8MMn2n3O3O2o9o9L8L8jN5N9n5n5N9L0k7J3J2J3
34955d38J2oo2l3P9j5j28LN9l2l3O7J23L0q4l5P9q6j42P5J88J7m0L7j9q0k3N2N3l9l8J04J04
34948b51l2l2q3j39kJ12m4m3k6q2l7P7L8L8L0L0k3k3m0J6J05qj10j09k2k2K1K0O0LRJ22J17
34942c30p2j75J4R7M1m6m6m9n0K3K2K3K2j5j6j6j5p7p7J7J8P7P7o2o1J14Jj0J02P7j12m1P2
34936d73J2j02j7J72J01q7q9K3K8K8r7r7J0J0j9j8N4N4klj3j2j3j2L6L7o3N1lj16k1R1P0m4
34929e24kjPQQPM0L9j7j7j7j7NMO0n4L2L1Pj07n0O3j0j0r1r0K9J42M4M3O0n4j8j8llklL0L1
34921d18j01j02J4J4%J13N5n7M1M2q4q3J7J8n0O2O3n1j6j6NNJ7J8l9l9NNn1n1l0l0O4O4M5
34915e51M5n0n0JJJJm5m5N0M9L0K9K9L0nnnnJ5J5p9p9K8K8K8K8jjjkMMn9N3K9K8k1k0J5J5
34907d68J4J5k1k2k1k2rrq0L3N7n6J5J4K0K0K0K0mmmlmlllk1k1k1k1N0N0ppJ1J1J1J1K0J9
34899d23J2J3L2q1q0L2J5J6j03j02l6P8J34K2m9m9l2Q1L1q3j9R4K5K5L2L3JKJKj08j07L2L2
34893e27o1N2N2o2j5j6k2k3K6K5K6K6m3m4N1N2kkNNr3K0K8q6jJ13j5j5k4k5l8P5J56M3q2q2
34886e23p2J18P4l8j5j5k1k2L9L9n5n6m8m8k5Q9R2k1N0M9%%n6n7rqrqj1j1j1j1P0O9l2l3Q4
34879d42l0k3k3M3M2J06pr6r5qrllN4N4ononKKJKl1l2l1l1J8J9J9J8nnnnllklLMmmjj14M4
34870f09M5%JP1m2l5P8QPL3L2k4k5jkqqN0o3n5n6K3K3R4k0j03J0L3L4K8K8M3p1o6M7k4k3M2
34863e05M2l4Q0M0j49r9J3K9L0L6L6J6J6m0m1J4J4J3J4j%j%j1j1M6M6noo3o2M0L9M0M0ooo
34855d02ol7l7L4p9m1P3KKn5n6L9L9J3J3J3J3l4l5K2K2M7M7m0m1n1O3N5N5l0l0K7K7M7M8r2
34848c65r2K6q9l8P4L1q3j2j2l9l9N6N5O3O2jjM7o7o8M7J8J8K6K5n5n5n4n5j5j6j5j5N2N2
34842e34M3M4R1m0q0J5Rm8j0j0o2o3L2L2L1L0K5K5L5o0q6M5Q4j2oojjj%nmmnQQQPj2j2j2j3
34834e15rj0M4M3L5k1j03qN7%j8j8j1j1M5M6j0rrrl7l8J9K0opooK4K3p1p1P2P2J5J6n8n8P5
34826e13P4q1q1Q8L3j09j4R4R3Kr2l1l1n1Q1Q7m6m3N1k9q6J7J11Q1K4j3j08j36lM7j0L0L1
34820e33j1j1j2j1POPOP0O9k6k5M3M2n2n1m6m5K1K1k6k6L6L6oo4r5J8O1O0O8O7k2k2p0p0P7
34813e09P7k7k7J5J6J6J5k4k3k4k4kkkklkkkK5K5K4K5N7N6k8k8p1p1j9R5j5j29mN2L7L7m4
34806e12m4L7L7P8P7q8k01j0J03M3p0l1K5J1J1J5J5r4r4O7O6N3N4n2MJ36K3j03J0L1q3qqp3
34799e75j6J08np4L9O7J0j6j6j9k0mlmm%J%%QPL5R2Rj04j32j9Q1K5r7r7J27J27j4j5PQk1k2
34792e26K2K1o3o4OOK7K8Q8k4k7k7J5J6n0n1O7O7l7P7P9j10LMj29j29J7J30R0k4r0K4L6p7
34785f05p1M3lloJ08J34n5j09NJ8J7lmnmn2n2%%J5J27N8n5o9p0M6M5m0m0poK1K2m0m0O3O4
34778e53%%o3M9K7K7L4L4m8m9k0k0M8M7K7q7m2m2M8M7L8p6o0J29R9j5o2o2k7k8L8L9J0J0L8
34771d65L9q5q6j9R5P4j14o4M8O2O2N4n8r8J6K3K2K4q9l3Q0PQj4j4M6M6m8m8kjN5N5o3o2J
34764e46Jl2Q0Q7k6o6M7q0j36l0Q3P3P3Q6Q7m9m9m1r7m2P1P7l6q9K4M3j3K5K5p4p4J9K0N1
34758e08N1ooj4j4j5j4J2J2J1J2J1J1po3j06PJ06qn5N9J08nk0k0JJk4k4m5m6K4J37J7j72k1
34751f13R2j1j2O8O8k6k6k8k7l1l1M1j6n5N9L4p9J5J28%j14J8J7k7L0J2j01n9N5j6j7O6O6
34744e20RRqq%%n0O4N6N7k4k3k4k3p0p0K5K5J5J6QQJ14Jo8o8m3m3Q9Q9j03j03K9K9M4M4J5
34737e02J5m3m3J4J4L0L0KKM9M9p7p6k8Q5l6l5J2J1J2J1J7J6m0m1J9J8J8J8j0j1j1j0LLk5
34731e40k6O6O5P3m0j6j5n0n1mmp5L9J12jk5k4K3K3nok2k3q7K7N8N8QQm4m5J2J2J5J5p8p9
34723f46O6O7rJ05J17p1n3n2j02j01J06J06m1m2R1k2q0J09J02q7l6l6RRL4L4o0o0NML2L3k6
34717d95k7M5o9p4L9Q8Q9R4r6j09MmmKLl1l0m5O8O8m5K6K6q1q0N1N2P7P7n5n6k5k5LMJ0J1
34710e14J1J1N6N6j14j14M0M0J2J2NMNNo1o1P1P2M3M2j3j4n2n1N0N0r8J5Q3Q4r5r4n9o0l5
34703f68P7M9o4O1O0K5K5J0J1m0l9j34k1M7M8Q6Q6L0j60o0N4OOl2l1o7M7K8K9n8n9K1K0K1
34697e86K0K3K3l4l4QQQRJ6J7m1m0P8P8j7j7p4p5N8N8PQMMjn7r0K4L9L9M6M6j9j9j9j9J8J9
34689d84p7k0Q8k5n6N6K7q6p2j5L8R4P0J3K0K0j2j2k3k3L4L4k6k6k6k6NOm4m4n7N7J20Oj24
34683e90j1J20O3n2n3llm8j04L0J43J2m4onL3L4r9r9O3O3O3O3o1o2L3L3nnl1l0N1J07Pj06
34676d99l3l3m0m1K1K0L9R4Q2l2k5L2j9j8N6n7p0M3L7p7K4K5P4P4J6J5p7j34k7Q7l8l7PQm9
34669e52m9KLL0L1K8K8k9k8l3l3K8K7L5R3K9q3j8j7k5k5M1M0n4n4O3O3l2l1n4n4LLN7N7%%
34662e10J0J0K0l6r1K3Q2l1p5L8N6jqqj1j1N0N1pom2m3J4J4N1N2O6m7j35k2M0M0N9O0L6p8
34655c90j61m8Q3K6j1j0p1p1JJN7N8oonoP0P1o2o2J4J4j5j4J8J8n3O1R9j4l7l8l7l8k0L7J27
34648d20J3j21o4Q5Q6m2m3j6j5J6J6jN5L8p5p9L5L4p9K9J42Rj03q1L3J9J9j4j5j4j4J5J4J5
34642e23J5K0K0qrn1n2J2J2l0Q3N4n9K5K5p7p7Q6Q6q4q4J2J3M0M1l0k9p3M2R0k3J9K0p2p1
34635f37K3K3NMN5N4J5r8r8J6K9K8k0k1O1O1L3L3L5L6r7r7M4M4j2j3j9j9L0L0Q3l1j80RJ68
34628d23k0r8J5K0K0K8K7j5j4K1r3j7j8K0K0J45m4j02J0K2r2PQM5M4nmn7N7J14%o8o9j9j9
34622e54QQQRK4K5p0p0L9L8L5L5Jn5l8P5L3q1q0L3O3n1j1M5K0J9Mj09n6J32Q7k7m4J2Rm8M
34614e28O1K5K6j0j0Q4Q5p5p5p4p5J1J2J1J2KLKKj8j9L8L8n3n3J1J0nJ07J7r6p2j6JN8K8q5
34607f20j7j8P5P5k0j9L9M0L9M0o6o6K8K9m3m2J4J4KKJKM5M5q7q7n6n6P6P6J0J0O7O6q5q5
34600e72M9rk2R1L4p9k6L1pqkjkkM4M5q8q8j%jjJ02J01o8o9PPm9n0N0N0M3M3K1r3l6P7M2M2
34593c95K5q8j30j7J12kK2P9k3k4O2n2j16kO1n3n2O1j2j24k9K8L9M0M3M3n0n0OPN3N3O7m6
34586d64p6L8L4p9j8L9N6N7J9K0Pm9j52L7J40m9j45M4R1L3m0m1J3J3m3m3J4J4lkNNo7M6P1
34580d75J4%%mmo0o0o1o0J20J19j2j2j8j7q8K6J29J6j26O3R7r3m6O8K2r2L5L5k1k1L2L2K4
34573d38l3p2M2N7n6K1K0j13j9R6L9m2J6J5m1o2nN4N4k0j9j9j9K9K9K6K6K8k9j12j8R9Ll1
34567d94l1MLO1O1m4m4m7m8O0Mq1J4J18K3m7m6j4M3R4l8j33%Q1K4k5k4l3l4N5l9o6O6M7m7
34560e77m2m3L4L3L3L4K6K7K6K6j4j5o5o6m4N0M8M8M1n3kR2m0j35l7N6J20O3l2l1n8n7jjM1
34553e15M1LO0Q8oj52r5P7P6j5j4MNj5p1k7O8J1J1K8K8k9k9l7l7N8N7l9l9J0J0R7j7j16o0
34546e81K8K8k4k5N3N2kn9k5Q8N3mJ1J1m9m9J2J2p5p5l6P7Q0l2m2J4L2L3l3l3K7K7n0OM4o8
34540e74p6L8N8KqM8ro5oN0J5J5J22J21n2n2m3r8p5M0L2L2L9L9m3m3J3J4KKr3r3N6N5N6N5
34533d26k6k6o5qJ19Nj27j4P3J6l9r5q1L3J65J66lj16n3n2N1N2q2k5R4k0k3R1N0o3j15n8o
34526f08N2N5kj6j5jN5P9l4r1K3R1L5n8n9J6J7p9p8j7j7Q1Q1l4K2l4j46l6P7LMP1J4j19oJ11
34519e63ll1Q2M0p3j0M7Pm9n0QM3j2j3M4J2m4K3K3p9k3P2m1m1P1O1ML9L9k1k1j8j7j7j8op
34512e42pok4k3j6j7oJ06J07pMNklq0q0N2N2m8m7RRN6N6l5l4k3L4k1j34pJ06M9o3k8Q5Q2l1
34505d72o7j0NMn2j08J3K02J22o7p5j9j7j6M3M3n0m9M5j1n6N7J10mo9p0N5N5l2l2o0n9M0M1
34499e60M1M1J2J1m5m5J0J1J0J0k8k9k9k8L3L2L3L3j1j2j1j1NMNNKLL0L1m1m0J5J6j2j3j3
34492e35j3k7k7J2m4qJ05P0J3j9j9k2k2mmlmM0M1M0M1o1o1On0m2P1J8r5m2P1M3p1n9N5J04
34485e02rPPk8k9PPk1k1M4M4M4M3j6j6K6q7j40k7J02J03Lj11n7N6R1L3J7J6k0k0J2J2k6L0
34478d26O3n2j13j12k1R2L9p4mll7l7N7N8L8L9O6O7j3j4m1m2n0n0PPM6M6m1m1q7K7Q8L3k7
34471e12k7K0J9K4q8j8j8o0N4J14Jn4JK0K0RRRRLMLMl9l9J7J8k7k6L0L0J9K0l7l8j6j7j7j6
34464e92n3n2M1R8O7m6j03J0J11N4jkm6m7J0J0J8J9J8J8k2k2K8K8O5m8j07NM2j4K1K0J8l9
34457d93j32j7J27P0J2J1ko0r1K2K5K4J02j1j12KKj12J0J23O7m6n4N9K1l6j7j7k1k0qqmmM6
34451e42J03k8j41n3O0J16N9n5n5noRm8q6K6J28J5m3J2k3q1J8P4J9K0K3K3m5m6J2J1mnmmj
34444e47jj%l1l1l1l1O1O1l3l3N6N6j%j7j7j7j7L3L4K6K7N4n8m8m8k2L5k1j34LJ16L9L8Nj09
34437f04n5N8M5j2O3Oo8j1j1o7n6JN6N6L7j9o2N0J13p5l3Q0O4m9p0j4Q9L2r6m0J7J6K1K0j7
34430e35j6M0M0j2j2M4M4m5m5m5m6J1J1J1J1M3M3J9r4m9O3O0n3K1P8o2j18KKJ6P2J28J5n0
34423d08n0o2o1onj6j6M1M1pqpqK4K3K3K3m8m8RQK5K5K5K5qro5o5M7M7M6M7k2k3l0l0j8j31
34416f72m8J40J20PK6K6qqm7J0Kj12j04Rj1M6Q4k9NMm2J5J51L7o5o5N4N4m0m1m0m0N4N4J8
34409d56J8Jn7j25j3J19Po7j0P7K1n2n3J%N7N6p5p6P5P5K0l6n2O1N8n6ppn3LK0r4jN5j7j7
34402f00j4j3O0O1p1p2N5N5M8M7M8o6NNj24j0J28J6o4N0k2k1j0rj0rJ7J7m0m0J3J2P6l7j3
34395e32j2L1L0J8r5r2R6R7r1l8P6J5J4L6p8n2O1j0j0llp4M0J07oQQm5m5J2J2M1M1j6j6j9
34388d94k0j9j9N7N6l7l8M5M5m9n0m6m7m6m7J06J05k6k7P3P4k1k2j5j5M2M1j9j9j2j3m2P0
34382d29P8l6j13%j4j4rrrrk4k3P1P1N3N3j09j10L3J47n0n0L3L3l0l1mj18LLL4L4R1R1qpn5
34375d33n4j5j6J4J3p1p1J08J08l8l8o6o7L4L3ONm0m0%%Q1l1l8P5J01j2q2q3j8j8K9K9O2O3
34368d70K2r1l2l2RQk1k1K7K6M6M6O3n1J1J1m4m3LMN1N1j5j5m3m3j4j5j5j5N6N5l4j47LJ17
34361e52Q6Q6l8j51K2J34M2p2m8m9j8j9O6O6o2o1o7M7P9l4k7Q6rro9o8J2J2n9N4M1p3M5M5
34355e62n0m9N4N4N1N2P5l8r5J9l1l2J00j5j15P3P3j15o1N3J0J0n0m9N0M9KKj2j3J6J6j6j5
34348e59j6j5j4j4J5J5M5M4kkL0L1p4j7Q2l1p4L8RRk2L4R7j6j10j09M3M3k3k3L1L1L0L1L6
34342d27L6o8o8K8K7jkLKm5m5M4M5p8p9L0L0p6j9R8j5o6M8N1o2m7Rl0K6J21J21q2q3M1M0L1
34335d62L0p3p3P5P5l3l3M3j5j00J3N6n6n0O4PPJ4J5j7j7L0L0lkK6K6K2K3m8m7L2k4r1K1M1
34328d94p3l4K2L2L2o8o8k6k7O8O8k1k2L5L5J9J9RO5K0r3o4M8kn8M3R9k0k0J07or8m2J0J0
34321d95po3r3R6J24o6j59K9J76j2r6l9rj0N2N1M7M8m7m7n8n8n8n8J16J15j6j7K4K4l3l2n
34315e76nK3K4N8N9KKm3m2m3m3MNoN0J23Rj23j0O1Mk4L2N8n4m8RL8L9n2n2mlo3o4J28P1j38
34308e94k5O8m6m2P1M1j4On0p2M1O8O8rj0J8J9ONn1n1%jk8k9OOPOR3R4p6p7k3k3L3L4j8j7
34300e66L9L9l5l5l5l5l0l1O3O4M6M6q7q6MLO1O0K4K4K3K4p6p6j9j9L5L5L5L5qqo4o5J24J24
34293c67rqm3m2j5j4RJ0J0J0J4J4J6p8k4P0m7j04MO0l2l2L9L8n5n6L8L9O7O7m3m3j5j5K9K8
34286d80%%l2l2K3P9N3p9o0L4j9j13j3Q1L9L9j2j2k3k2k2k3OOO3O3m2m2J5J5qrJ9K0K8K9k9
34279d60k8j1j1M9M9q7l1N5m1n6N6Q2l0q1k5K2K2M4M4m1m1J0J0n7n6J7J7O4O4m8m8jjOOm1
34272e78m1L1L1j6j6jjK7K7o1o1M3M2j3j3L3L4o2o1K6K7K8Q5N4n9MO0K8k9p7k0L2L3kN5Oj08
34265e13q6k8k1k0J09J09J6r7j08n2N6J68jj14K3K2K8K8l8l8M4M3k3L2K6q8J2J26K4q9k1L5
34259d36j8j7Q5k8j05RR0k4j33p7m3J3N8N9nmNNMNM9M9n5n5J06J07n4n5opK1K2m0l9QQl4l4
34252e66o2o2N3N4N4N4j3j3K6l0o1N3N4o1rM7po3K8K7m1m2M7M7j%o8o8kjN1N1K3K4j4j4o1
34245e66o1L4L5L4L5qqnmm4J3N2o1l8P6L3k4N7jm8O6N5j34o4N0O3n0j36k2J03j0j1J03Rj05
34238e82K1K1l4P9L9p5n9N4K2l5j02J1R6j7n4LP9P9M8o5l0l0K0K0rqJ6J6q8q7Q0Q0OPK4q9
34231e43m9O4N0o3K3Q0kkp6p6k9Q5Q5k8p9p9J7J8O7O6j8j8p3p4N0N0j5j4J4J5M2M3o1o1O3
34225e28O3RQpj21n4N9L1L2k7k8N2N2l3l3%%m7m7M4M4k3k2P2P2P7l7n5N7Mj10n2n1M5M6ml
34217e15llN1N0o0o0N6n8j7R6O5m8m3m4j7j7O0O1L4p9q0L4J6J6k5k4k1k0k1k1R4R4m7m7N0
34211d93N0l5l5M0L9o4o4J1J0L8L9N4N4l1l1o8o7m7O7l4l4J40K7j36j35N6N6N0N1M3M4K9q4
34204d60l6P6k2k2j6j5r9r9Q1Q0J5J5J5J5j8j7qo5p7J8M6M6K2K2N1N1o8o8k1k1M0L9k7k6K3
34198e30K3m2m3qpM0M0l7l7M8M8j3j4L4L4K7K6jn8n7L8M0n4q4J1N6l9j2M5PQk1k0L1L1k4L4
34191d80J02Qo1o1j%m5m4LLk9k9K2K1L6R3L2o2q1k5L5k1l1l1oN1O2l3l3K4l2K4J20K7n7L8
34184d61Q3j1q6l0kjk5k5q2J3J04M8J9l8p8J5K5l1M2J37Jj32o2N1p8p8P8P7n5n5L8L7L7L7
34177d88%jn0n0k6Q7Q7k6qpj1j1J4P1J6r8j11JN7%POmmO6m8j04RnoK0P6L7p6k3R0P0m3k9k8
34170e43NNNOl6l5N9N9k6k6k6k6R0R1m2m2k8k8O7O7k5k5J5m3p4L9N7%L9j8q2k4kn8L4L4kl
34162e42lll1l1K5K6ooooK1K1J8J8K1l6p5L9J25J1K6K5j01j00%Jl0Q3L3p9L3J46M8o5o5qR
34155d64O6N1m3p8p7n3LQ5rj13n7M0M1LO0Q1j3m6m5M3M3k7k7o4qQ3j1j29KO6k9L2L2l8l9J8
34148f21J8L9L8L2L2N9l5m0N3M6m8m5m6j0j1j0j0N9N9l9l8N4jq3J1j2o9O3Or4%N9l5RJ04P3
34141d33J7j6p2p6j9L5L5L8L9rrqrM1M1j6j6k1k1L6L5j15j16N5N4L1L1o3o4J1J1J1J1RJ0m7
34135e79m7Q1Q0j4j4k9k9k3k3J4J09M2r0n3M2j9j9N3N4j16j16P7P7n5n5P9P9n2n3K2K1j02
34128f58J2J26P1J4J5j7j6j7j7K6K5l2l1JJL0K9m4m5j7j6j6j5M9M8r6J6J11kl1l1j0j0L0K9
34122d88Pj08l1Q2K6q8o0N3N4o0o9M6KLM3M4n1n1M9M9m6J0J04j0l7l7J4J3m3m3j1j1j1j2P6
34115e92P6n6n7OPO6O6p0j3J20Pq3L0K4r0K3K2m1m1M4M3k4L3O0n4k5L2lj16q4K9N0M9l8l8
34108f38K1K0jjn5N9R3j9n9N4j3p0O3O3p3p2rrK2K3qM9Q7k5r4K0M0L9j7p5n3O0Rm7j1M5OO
34101e70RRM4M5M4M4j3j3j3j2K7K8k1k2r4K0N2o2m0J7J3m3o0lQ7L1J6J5m8m8J5m1k0R3k0p7
34094f11N7N6LMn4n3O7O7k8k7L1L2k5k6K4K3K3K4m1m1Q4Q4k3j37j29N9L4q0N3N3k6k5O9P0
34088d09n5n4KLjjK8K8p7p6J7J8n3n4M1M1J5J6J5J6l2l1JJJ0O6M9o5k2R0M5j2l3j46p1J17
34081e73R5r4m7O6O4m9K1K1k8k8k8k9L3L2L2L2l5l5l5l5qrM8M8J6J5m2m1qrqqK3K3K2K3P2
34074d63P3n9o0n3n4MLnmR0R0M2M1n3n2llklL8L7J4r9m0P4LLm1m0M6M7k9j41N4N4k1k0L6L7
34066d59j7j6j6j6J9J9l7l8j9k0j9k0O6O5n9o0j7R7L2L3l9m0N6N5o9o9J9J8L9p5j1j1noN1
34059e69N1J6J5J6J6K0K0l6l6lmp8L4P8j11J6K05M9j41k2k3M3M3M3M3m0l9J7J7r3r3KJ15P1
34053c58j17j25j1OOJ4J3l5l5O0N9M3M2n2n2L6L7L6L7n7n7L8L7ppo4o4j8j9j9j8P3P4k1k1
34046e46nnnnl0l0K7K7P1P1r2r2jJ12qql6l7l7l6N1N2K8q5o6M6L2L3k3k4l7P6O8m6K6K5j0
34039e19j0M6M7poj4j3J8r5jJ13rrn2n1o4N0j4j3K4K5K5K5NMNNL1L1n6n7p0M3M2p0l8l7J1
34032f55J2K6K6L0K9LO0Mj09o3N0N0o3qJ06Rm7j2j3j6j6K0K0Kn4o6M7J45L2n9N4m1r8L5L5
34025e25j00J3Q9r9PJ20n7n6Q2l1o7J22O5j24p3M0N9N9%jjjKJM1j6n6N7N4n9k8k7l9l8K0l8
34018f05j9R3M5p0rJ05M9pJ4m3r6J8P7l5m7O6O3n0n4Lm4m3O8m5j05QP2J5N4N4n3n2j4p1j6
34012f74R7L0L0j4j4p0p0M1M2M2M1jkjjo9o9pJ06L4q0m0J6J7J7l6l6J9J8J9J8j5j4j1j1k1
34005f69L6J29J5n2MMn2o2N1P2J6mlp7L5O7m6K8K8n5KM1p2q3L1Q6L0KJr0q9L4J47K1l5l5l4
33998e78J8J9p7p7N6N5RRRJ0N5N6p7p6j3j2k7Q6L6p7p8L6R5j8l6K0L9M0J9r4q0L4N1ommqp
33990e97L2L3pN1N6n7o0N2R8j5p0p0mJ09j6j29j7R6K5K6n9n8L6L6k6k5k6k5P9P9n3n3Q9Q9
33984c81ool5l4j02J1N1nkN5j6p3K0J9n5n4m8m8J7J30L5p8O7O6l5l6QPPPn2n1M2M3KKKKm6
33976e70m6k3R1J10lj00m4J0m7J0O6N3mo2o3P3P3J6J6n8n8P4P4n0m9n0n0M8M9rqL3L3o1o2
33970e88J03J02p0p1On1l3Q0P8l4r1l3O5O5o4qJ15Kr5l8R8R9l0l1opopm1m1J5P1N5n8o1N2
33963d58K4q8n0Pk7k6P2J6o9M4Rm8L1L1j47M2J26o2o5M9kjP6l7o9M4L1L0k5k5L2L1nnnnO2
33956d62O2%j12l5P8P2m2m3m3P0m3n4n3mmm3m3J3J4j4j3M3M3K3K3J6J6J22Rj23j0RJ0J7J7
33949d84j5j5o5o4oJ08j3j2j4j4q5K9J32J8q0q1R8R7L4L4j2j25l1Q2m5m5l7l8J6J7J6J7R2
33943d91R2m7m7k1j35m4J43N9N9n4n4n8N5M9M8rj0k8j41p1J17P6l8k0R5R4k0j29j7P1m3l1
33937e50l0l8l8O7O8M3o9p5L8R4j8qJ06Nj09OOn7n8L6L6PQk5k5O9O9o6o7O5O5r5r5PJ21K5
33930d82l2n0m9M5M5j6j5L8j9n8N5M8o5OOLKLKmno1o1R3R3P0m4j19oQ5k8p2j6M0M0n5n5L9
33922e99L9k2k3M5j2j2J02M2p2k7k7K3K3J2J2m5m4k2k2k2k2Q0P9M8rnj18p7J12N5n8P3J30
33916c63J3j00l0k9l3K4O2n0o9M5J02j2j58m5M8qQ9Q8q5q5QQM7j0o4M9M6o8n7n7L0L1j5j4
33910f62K5l2PJ20Q7k5l3l4n4N8O1n3l9l9j4j4M3M3l5l4R1R1L5p8q2L1M3j4L2L3j16lNj09
33903f65K6J39MNP4l8o0lj02m5J30J6q9K4j8j8L5L6j4j4j07PJ07N0OOJ3m3l8P4J9r5%N7op
33896e34l3K3J12jm8m8n5n5J5J5J5J5o8o8J02J02onNn2p8L5N7jK5K6K1K2k7k7k7k7L4L3L3
33889d70L4o3o2n5n5j9R4Q0Q0j7j29l6P8MMP8l5m9Pl1l1NNNNk7k7J06J05k8k8k8k8k3k3q7
33883f61K6R5R5o8o8OOO3O3j08j07O2O2N1N0ooJ2J2m4m5qqk2R1M8o6ONp3p2N9O0NNONk4k4
33875e17jJ13M0p4q5q5p1J17J25o4q4L0J7r6Q2Q1k7k7j9j31L9J51o3o2J09mr7J7O6m7lkj0
33869e82rK7K7K6K7l4l5K2K3k9k8R2k2o0o1L1q2%J13J13%j22rR0k3j04Q4L5p8L4L4o8o7O9
33862e66O9n6n7j9R4k7k7rrrrllR1R2r7r8P3P3l1l1l2l1mnnnj0j1Q5K8q5K8Q7L1O9O9k8k9
33855d07lkn9o0ooooM4M5K1r2p8L6J23J0POk8k9N0N0m4m5l5l4K2K1l0l0O5O4l7l6N4N4o8j24
33848e93p3J15J29J6p9p9j9j9O8O9K9q4k3L3J4J4j1j0j2j1j1j1M1M1N2o1q9l3K4K3o4o4J05
33841e73J06n4n3j5p1OJ18K1r2RRo9M4N9n4j9R5K0K0k9k9jkp1M1N1o3NO1l9l8J2J2j7j7O1
33834e56O1lj16nJ84M9o3n5n4k1k1K2K2l4r0m5O9J10ln1O3R2k2l6l6j4j4j4j4K7K7jkj5j5
33828e74N5N5j20o3R9j4m7O7J07op5p5n4n3k3k2K5K4J2J2J3J2n1n0R1R1QQNNJ1m6j8R5L6p8
33821e38o6o6l1Q1Q2l1llj1j0M4M4M0M0n1j08j14kJ15N8N0N0m1m0K5K6m8m8%jK9L0p5p5N2
33814e96N1P3P3R8j6j57m4j4j3M1M1m4m3K2K2k7k7p0M4J32J9j4j4m4m4J1J0r8J4L6L6J3J4
33808e15M8o4o8o8K2K2J01j2j14P5J14p5m3m2L5L5L6L5m5m6N4n9l6P7J55M1j57j58N3N2j1
33802e58j0j1j1RRL7L7M0M0k6k6K3K3m3m3ppn4n5mnnnM2M1M1M1llK1r3p8L5J12%l0l1l7l7
33794f31l7l6K9L0l5l4J00J01Q7k6k8k9N0N0k7k8p6L8k6k6K3K3m3m3RQL7L7J1J1m4m3P9l4
33788e23q2L2K6K6k4k3m0l9Q9Q9l6r3l4P9P9K2j09j08O6O7L9L8j12j12R6R6J6J6p8p8M7M7
33782e21M8M7j1j0l6l5m1J6kj15qJ05O3Oqo5j00J3O9O9n7n7j4j4M3M3K6K6j2M4L8p4n0O4l8
33775e48j51k1J69P0J3oo2l8l9n6N7R7j7j03J0L0L0j9p5k8Q6Q5k8j08n1QPN1J08J1j02K2P9
33769e19k4k4R4k0k6Q7P8l4k1k0l3l2l2l2L6L6k0k0M5M5n0n0q4q5Q5J41K7q5q3L2R6R6RRm1
33762d19m0m1m1o3o4m5O9J18p1p0J18R3j9jjK6K7l7l8J16Kk9k8m4m4m3m4O2O2k6k5l5P9K9
33755d67q5m5O8llN3N2mmq2q2J2J2J1J1J1J2K3K3jj13m4P0K7K8JJnoO7m7m6O7j2j1N9n3k0
33748e25k0k6k7j5j4M2M2K8K7K8K8M2M1n3n3k2k1L6L5n0m9OPK6K6lkQQM4p0l7l7j6j6K7K7
33741e28J2J26L7p6r3r3qJ05j5j5k1k1L6L6j1j2j1j1j4j4J5J5K8K9L3q0q2L2M5M6KKKKl5l6
33734e73ppJ8J8k9k9J5J5J5J5J3J3M1M1q3q3L2L2Q6k8o8o8M6M7l9l8L9L9n7n7p8L6P6P6o9
33727f00o9L4L5J8J7J8J7l4l4ooL5L5k4k4J18p1p5L8l1l1J70N7m8O4L0q4p3p3j16kPPR9R9
33721e03rqQ4l0o5o5ooO1O1nnl2l2M1M1p6L7K0K0oop8L6J13kMMM0L9n6n7j33j9M0M0k3k3K1
33713e43K1Qm9r9mP3P3ooK5K5m0m1m1m0m1m0M1M2j7P7M7m8J5J5j6M1O2l3l5l5j4P9P7j8k5
33706d70k5r1r2L1L1K7K7k0k0J7J7J7J8m3m2n4M0J06J2qM8J2J2n0n1J8J9m8m8K4K4Q0j4p9
33700e75k2Pn0n9L5R6L9K1K2m8m8L8L8J0J0K9K9n6n5J9J9J9K0p2p2J4J3L0K9j8j8l5l5L1L1
33693e64j6j6L1L1o8o8J7J6O9O9o0o0R6Kq6PO1MJ3J3m2m2m2m3O2O1O1O1o5o5L0K9n2n2NNl8
33686f36l7N8Jq0L4J24J0L0K9l5l4m4m4N0N0m1m2N3N3n2n2J2J2j1J01J23o6n8N6M8o5j04m6
33680f03N0N0n1NM4o9lJ09Rj05m9m8L9L9L0L0R8j6j30p3N9Kr8J6L6L6P9l4j08Q0J15N9Lj09
33673e08p9L5K0K1M1M1j6j5l4l4J6J6M0p2n2O2M0p4l4K2L7L7n5n4M5M5n1OQ0l5k0j9nN3O3
33667d37n0q4K8J5J4k7k8%%k2k1k2k2M1M1j5j6P0P0J3J3J3J2n5KQ0l4j28j5oo3L5R2K6k9N5
33660d54N5Qj05r8R0P2m1l7P7Nj07p2j6J7m0p2M1O1NM3M4m4m4J3J2K7K7K7K7m2m2J5J5l9l8
33653f10J8J9K5K6l1l1N4N4m0m1L8L8j9j9K6K6l1l0o1o1J10J09r4r3P6P6n9o0L5L5k5k4n3
33647f17n3M5M6M5M5l4l4K2K2k3k3L3Q9P5l8r6r6n3O1K8k8L4L4k6k6k8k8k8k8J1J1QPJ9l7
33640f61l7J9L0L0L0L0Pn0j8P7O6RM7M7p0o9m9QL4k2m4N0J6m1llJ%N7N7o9p0K5K5K5K5l1l2
33633e54j3j3RO5J9l8KJo5rP5k0o3L1O1MM2M2k2k1j7p4j7L9l7l8O6J22rj0noPQj19o2L0L0
33625e59K8K8J7p7q0J4K9k7J0J1JKJKL8L8J3m3l9m0N4J11K9k8J2J1l9J7j2j07m5M9K8k9m7
33619f29M7J38M3j13j14J5P2J3m4m1J7NOM1j6K0K1p8p8P1P1k3k4ONONj1j1q6K6N8j31NJ19
33612e89M0p3llM0M0M0M0m4m4m4m4O4O4QQk6k5k5k6l9m0N5N5K7K6K7K6N3N2p9q0OPn0n0L3
33605e73L4o1o1POn0n0N2N2M4M5M7o6lkj8j8L9L9kjM8M8J9r5j44M5J28J5L4L4j18j19J4J4
33598f17ooN0N1j4j3j4j3k4k4k5k4N2N1M5M4L4q0M1M1l8l9l8l8O1O1l3l4mnmnJ3J3J3J4k6
33591e40k7k6k6L8L8J0J0m3m4N1N1m2m2J5J5L7L6n7n8J0RO7O6k5k6k5k5n6n6L9j7NJ19j1o8
33584e98M4M3J2J2%j%%o3o3p4L9P1J4lmkkK7K7mlmmj7j8j8j7L4L5RJ0k1L7J8r5k7Q7qj22K2
33577f27J35l8l7N1o2o6M8K9k7j6j7L5L5k2k1p0o9J01J00m7m8Q0l3j23rN1N2k7k7O7O8o0o0
33570f54L4L4LLN2N2L7p7j01m4P7P6n1n2K7K7k9k9J5J5J6J5N8N8l7l6j4j3oop0M3K2r2K6J40
33563d81NOnj18o5M8K3l3K6Q3oo3L1Q8k1p8N2N2n0n1k7Q6R5j9m3m2l9l8J8J8L6L7QQo9p0K4
33556e74K5L4L4LKk1p7j13%J09N2M1M1n9N5Q7k7oN2n0j62J2J25j1j24m8RK7K7O8O9o8j82k2
33550f72R1M2M1L6p8j06QK7K8L4L5l1l1R5R4k6j39q2L1L1L1M8qr0K2N9n4j06Q3N5kP8K2j14
33543e48kO9m4nN2qqnmo7o7J02J03m3m3m3m3K5K5K6K5QRQq5o7j0J0RN1N2K3K3p4p4N8N8PO
33536d91POk1k0L6L6k3k3q0q0O2O2NOl7l6K0K0L2L2o3o2K8K8o7o6K2K3M7M7j4p0lR1Lr2K4
33529f11K4J6J7j2j2M0M0J1J1l9l9mno2L2M0j7qpj2j1O2O2L4L4n9n8kkrrK0J9J1J2J1J1l0
33521e01k9l0k9L2L3L3L3j8j9j4j4M6J04J7j15j24o7pol0Q3J39K6j8j9m0P4N3o1m6m6K4K5
33515e11l3l2L6L6k1k1lmllj4j4k9Q5J20Qj7j6k2k2k1k2L2L1o3o2l2l2N6N6Jj12M7M6O0O0
33508d35l4l4J5J4l5l6j6R7L3L4jjj33k0Q6j04m6J42L2q2K2K2l4l4onj7j6m5m5O5O5L5p8k3
33501f18k2K7K7K0K1l7l6N2N2m2m2PP%%J01j3ooo5o6qrQQQPJ1J1J1J1J08J08j00j00llj6R6
33494d91L3p9q5K9Q8j00j21O8K9K9M8o5J4J4n0m9j%R4R4ooN1N0m2m3N0o4k5k5o7o8J44L1j02
33487f23J2m7m6J30J7j65K4J83O8l6l6J4J3k9l0P0m4j33j9J17J17j7j8j8j8L5L5k2k2n3n3
33481e94LMK2K2N1N0o3o3O9O9r2r3LKL4L4K7K7P1m3l6l5KKKKQ2Q3q8q7j4j4j4j4OPL4L5q1
33474e88q1k3k4J18J19m6O7J5r8K9K9qqM9M8k4k5r5J8M9o4POj2j3j3j2k2k2OPM2M2K5l2l7
33467e71P5Q0l4j13%K0K0J5m2k1R2k2p9N4N5k9k8k8k9qqrqN1N1N1N1p2p3K2K1l2l2k8k9J5
33460f22P2Rj04N4N4k4Q9N0o3QQo1o1o0o1K6K6N5N4m5m6J2J1QRQQJ5J5q0p9Q2Q2J8J9Q7k6
33453d53n4Kj6p2l3l3L9R6L7p7JN6p6p6M2M3j3j4j6j6M0M1PPO4O4p1p1j4j4m6m7M8M7ONq9
33446f56q9P3P2J7J6MMO2O1N4N5K4r0r6r6rrM9N0ppL4L4Mj10j5j6l0l0J57M5k5k4nnN1N2J
33439d00Kn4n5n6n6J07J06j4j28L0L0j1j2O0n4m1P2k2j35LJ16m9m9N5N5m6m7R7j7q0L2M6o7
33432e82n4J36P9l3k2R1l7l8l0l0j8j8j8j8qpqpM2M2N6n7l7P6J19p1o3N0k5k6l6l6K0K1j1
33426e58j0j0j0k5k4K5K5P4m0m7O6L0q3j3j2K0K0J9K0klp3M0K8q5L5L6L6p7j3j3lkL6k0J6
33419e97J30l7j50k3R1J05M8qo3l6l6n7n7L7L8jj%jM6M5q7q7L3L4L3L4k6k5L2L1l5l6K1K1
33412e84QQm8m9N3N3lmR5R6l7l7ono2o1lkL6k0n6N8K2l4qpk5Q8M4p0o7M7J3m3N6N6J3P0N2
33405c63o1o0N4M7o7m1m2o0N4N8Jj7j7JJJ9P5O7m6m9O3mj17j10MK9L0L7L6J3J4q2q1N6N6l5
33398e37l5k1L6P4l8j10MK7K7N6N6kjONNNJ2J2J2J3m5m4j01j01M0L9L3L2M6o8o7M5L9L9m9
33391e56m9%jM9M9N4n8n2n1QQRQL1L1k6k6L6L7n8n8Q5Q6l9l9%J13N7n7p3p3J4J5k9k9K8K8
33384e28K0J9K7q7j1j1j8j8O3O3o9o9N4N3lln7n8l3P9J07po7o8L8L9L1L1O0n4j03Q6M7o5m7
33377e59m6N2N1m2m3pq%%k3R0R0k3k3k4K7K6j00j00J07J07o4o3n2n2j07Q1R6j7K6K6J2J2J
33370e49j12j13JQ5Q6rqJ10ko6qJ4J4J7J7j1j1j1j1j9j8j8j9K8K7K7K8k2k1k1k1j1j1M5M5
33364e48j0j0j0j0k2k2k2k2K4K5K4K4k9k9m0P3P5J8poM0p3p6L7O9J2onj7j7j8j7O3O3POm1
33357d97m0m1m1R0R0K6q8p6j8L6L7l8l9J8J8K4K5K4K4p7p7J8J7KJKKk9k9r6J7J34P6n4n4Q
33350f05Rm9m8L2L1pM9J08po5ql1l1J35K1j08n1M2M3k9k9P0O9p7j9M7o6j9R3L7p6m2P2k8k8
33343e65P3P3k0p6m5O9O4m8nom1m1n2n2M7J60N3o1J1J0k9k8k9k9j2j3j2j3M3M2n2n2K1K2k6
33336f19Q7N7j31j39k5M1M2M9M8K2K1K2K1mnL5k2p4L9Q5j03r2K1M0M0j1j0N3N3r8J6P3m0k5
33330e33k4K8K9m2J4L1q4n3J36M1j47r9J4O3O4L5p8k5Q8n2j08pM9O8O7J4J4LKLKk0k1QPJ0
33323e03Rm8m7k8k8K9K9O3O3l1l1mmK3K4k2k3k2k3K9K9j30j6J06J05N6N6q3q4J1J1n8n8L6
33316e64L7n1n0j9j8oN1R5j8q7J03N3o1j7j7k5k4PQPQJ20J20J4r9m7m7k2k2L7R3m2j54l0K8
33310f39k6Q8J33K0%jq4k8O0n2l6l6p1p1N8N9N8N8n6n5M3J57mj17k1L5p2p2K9K9K1P7O0n4
33303e10k4Q8l9l8K8K9k9k8rrkkl3Q0N9n5n4O0P3J7j9p5o7M7Kj86p7L6J7P4R1k2j18nQ7L2
33296e81jjJ3P0M5o7o8M6R9M2n3j10nN1m1m1QPQPJ%llM0j7n6N7Q3k9m8J0m2m1J31J32k8k8
33289d13k9k8p4p5J9P6M7o7o6M7N9Kr2l6P8l6l5P8J5m2klL2L1k5k5L8L7jN5O0n3q1q0j7j7
33282f23P8P8k1k0k1k0l7l7j3R9N7n7J3J4j8j8N3o1m0P3P2m0m3P1k4j38rJ05l1l0J20Or2K2
33276e32J7m0j%J9J9K3K3LO0L5p8l5l4J1J2Ln4q5K8O8O9k0j9q2q2N0M9noN0J07%j14n3O0Q
33269e26RP2P1o7o7K7K8k6k6k6k6l7l7K0J9RRo2N2P5l9l8P5R4j9j09n3k7L0O8m5m2J4K8K9
33262e43J3m3p5L8M9M9j%nmmmJ0J0J0J0RRO5O6q8q8l1l2J0RLKP0m4j04J0Qm8J5P2k0k0M7M7
33254e23k7Q5L3q0qM9m6m6j9k0j9j9K9K9K2K3O2n1j00Q9Q1l2q2k6J3J4J7J7l8l9J9J8l5l5
33248f45N9N9mnLKp1M2k1k2L1L0j02j02J04J04KKO6m7m0m0onN1N2k4k3k3k3O8O7k6k7p0p1
33241f55pok1R2Q6j04j25j1Q3Q3l2l2L1L2p7L6L0K9N2N3m3m2J4J3m3m4L4L4L4L4p7p7N5N5
33234e16LLLLo2o2j26j2L0L1L8L7L1L0K4K3L5p8q6K8O1n3n2O1N2o0J7J7r8J5J09mO8O8p1p1
33227e64J0RRRk2k3k9l0J22Qj40M8J62k6p9p8k1k0N0o3M6J59oj95j4R9jn8K0J9J5J6m2m2J4
33221f38J5P3P4n9n8j7j8j7j7K0K1m0m0O4Ql7P7J04q5m3P1Oj08K6Q3m2m1J9J9k8k9K9K8M0
33214e40L9j7j8nonoOPl3K4O6m7n0O2J4r9m1r8l3J56J09lk6k5K4K4QQP1m1p9p9M6M6K7K7K7
33207d60K7L3L3j00m4l6j50j4R9j0rN5N4J0Rq4q5k0k0P1P1Q0K4m3j57j3J01O2NJ5J6J2J2l1
33200d87l2N6N6l2j44j9L8k4k4L7L6k9k9OOo8M5N2o2k0R2oo3J8l9k1R2L8j8Q1K4p0p0j6j7
33194f13O6O6o5o6L3L3k7k7N9Kr0K3L9j8pqk8k7k8k8P9P9N5n7m0P3M1p2k2L4l3l3K2K1K1K2
33187e21N3N4m1m0r1r1MMllK5K6L3L3L3L3l0k9K7K6J8J7l8r4K3J37M1j6K8k8j32j33J4J5J4
33180f32J4P5P4J8J8K9L0o5o5M8M8m9n0j6p2m8O5L2L1N2o0j18mN3o1j8R5N6%n1n1KKj8j9J7
33173f38J7K0J33Q8j01j34k1lN4Q5k7j18nPQP1P1j1j1J8J7MLk5k5m4m4N0N0L8L8n6n7m0m1
33167f29J6J7L5L6%%J9r4L1J45J5r8k0k1p1M1J05M7N3N2m6j59j88%N6N7k4k5NMO8O7J2J1o0
33160e43o1P1J27n6j69L6R2j9j9M2M1l0l0jjN7N6l7l7k3k3L4L3q2q2j7R7N2mk1k2Q6Q6n1j65
33153e83j4R9Jj12J0O7j%k7k7L0L0m2m3J4J4J6J5J6J6M7M7rrNMn2n2k2k3P3J6p2M1O3Nk6k6
33146e11l0l0L0K9K2K2jj13o1N3J5m1kkM0M1n4n4L2L3k4k5jkKKN0J06Q9k5r1K3P6l8j04m9
33139e93l0Q3J36n3j39k6N8Jj7j6ppmll6K0J13%n0Ol2l2R5R6Jj12j09P9J36n3p5L8L3q0k1
33132f00R2L2q1l9J7k1k2J2J1O8O8k0k0L6L6k8k9m6j03k2R2L8p4j02J2J10J11j4j4j4j4J3
33126e15J4m4m3k9k9L2J46L4p8qqRJ0RRjjn8n8rrkkJ3J27M8j40j08Q1N7N7j9j8q3L1K3K2K2
33119e18K2J5r8l5l4K4K5K4K5O5O4k9l0M1M1n3n3l1l1r5J9Q4Q5m1m0l5l4K2K2m8m7M6M7J7
33112e64J8J7J7o2o3L9L9j9R3L7p7j9j9q9K3P1P1j7j6l5l5l4l5lkN3J67K9j59M8M8p0p0O2
33106e56O2o0o1l6P6Q4k9j6j5K3K2l4l4j5j5M1M2r3r3L9L9LMO0O1K4K4l2l2K6K7o8o7klO2
33099e42O1o6M7P5l9r4r5MJ18QPj4j4J2J1j7j6n7n7P5P5RJ0m8m7k2k1k2k1L3L4L3L4%%J%L9
33092e06L8K7K7J3j75j18P1KKK0K1j22rR7R6l2l3o1o2Q4Q4m8m8j2j2J7J7J0J0J0J0L9L9n5
33085e59n6J8J7J8J8j1j1Q4Q4n1n0j5j4n5N8Jj11K4K5j1j1J4J4M2M2j8j8o8o8j9R4L7p6j2
33079f44j2L7L8K1K1l6l5J1J1M0L9l4l3K3K3n4n4L9R6K0r4k2k3j3M4j2j25M2J55j0j0KJL0
33072e18K9K6K5l5l5j1o8p9L5L3p9m1J6M5M6K0K1n4n4P8P8j2j2J6J6noK3K3l7l8l7l7N6N6
33065e16%%l6l5l6l5PPO4O4RRO5O5j00j01l9P5J24J0n0n1l6l7j8L8P9l4q7K6M4M4ool2l2q8
33058f45q9Q0P9j5j5j%N5N6k2k3p9p8L5L5QPkkK6K6P6P6j8j9rj0m8QM2p2o8M4J1J1k1L6P9
33051d46l4n5Jj2j2O2n2l0Q3Q3l0q4L0J19O2k7q4r0l5jn9n5KL4L3L7L7L2L1M5o7n4N9N3o1
33044d85l1l0J9J9j3j3j3j3j3j3j3j3J5J5l7l8nN2L3p9k3R1L0q3j3M3MMM6M6j0j0j6j7p3p3
33037g10L2L2L2L2R3R3j15j15j1j1p5L9Q5Q6jkm5m6J2J1M2M1N6n7p6L9Q7k5n7n6n6n7m6O6
33031f83J26J4l4K3K3l4o7M7J05M9p7p6J4J4L7L8L0L1J1j03j02J1K1K2K8K9n9n9J08J07m8
33025d54j05m9O4Q2l0m5J2j1M6Q9k5j01J2L3k4l4K3J9l8K3K3p6p5J7J7J7J7NOj3o9p2M2J02
33019e72j1q8K5M3j4J8J7J3J4K1K0l2l2m3J4N8n6o2J27K4q9L3Q9ooj2j1mnl2Q0M9ql7l6m1
33012e52m0k1k0L6L7L2L3L2L2k1k2k2k2l3l2K4K4K3K4l2l3j4j4j4j4k5k5J45J45q2q3J0O7
33005d57R6j8p6p6l7P5P9l5o1nm4m4n4n3LKN5N5L6k1p7J7P0k4OPl8K0K6o9J4O9%%MMo7o6o7
32998g51o6J17J18K3K3l5l5K1K2J6J7J7J7k1k0p7J7N9Km9QN5N5l7l6L7L7L7L7l0l0l0l1l2
32991e45l3K4K4M4M3j3j3k8k8k8k7j4j4J5J4L4L4k2k3j4j4M3M3k2k1L2L2m9j05p7J8J12J8
32985e60n0PJ8J7ppL1L1k2k2NO2L0o5m5J2q2q3M4M4j3j3JJKJJ6J7J6J7QRm5M9K0K0K5K6KK
32977d81KKopopnnmnl5l6ppL6L6k1k1k1k1lN4J72N9q1q1M0M0q8q9J4P1J5r8o5M8L1L1L1k5
32970e43j16mJ04M8qqo0o0J11N5r0K3J31n8j12P7J9l7L9M0k1k0N8N8p4p4J4J5p9q0P2P2J4
32963d94J5K2K2p3p3J3J3j6j5N6N6m0J8rj22l0K6k1k1J0J1MMMMj6j6P8P8l6l6K1K0l9m0J7
32956f05J7m0l9J7J7LLO0O0MMNMk6k6q3q3P3P2RRN2o2m0P3K9q5M3M3jkrrl2j46j4J00K3K3
32949e59J05pr0R8R9r1j9R5l8l8q6q6j8R6O8O8M4o9j71j70lJ10J17Lk7k8N3o1j9j8l5P8J28
32943d71o1j34k0L6L7M7M7O2n2k5Q9J8J7j29j30M0M0k2k2L4L5l4l3K3K3LLL0L1L0L0K3K2L4
32936c79p9q0L4j6j7rj0l0l1O4O3p4p4j2J00J6r7LKpp%%pJ05M9o4l1l1M9M9P0m2qpl0k9n8
32929f25n8j9j8j2j2N5J69L6p7m5m6MMN0M9K2K1k4k4k4k4kjn9n8R4R4l8l8j4j4N0N0j00J3
32922f21J08ok7k6l4l4J6J6J09nk3k2O5O4q9q9l2l3J7J7J8J7K0K1K0K1qpN6n7OPj%klkkj7
32915e42j6j7j6K5K5J8J8O3n1j07OJJO5O5j4j5O2n2j47M1J36n3j03RR3k1p2p2N3N3L2L2M6
32908d54o7j48l5K6K7KJKKM4M4n0n0K4K3N2N2j%M8M9mj17j17lN2N2KLK5K6Q9k4k9k8o4o3r
32901f18rM0M1M5o9mnJ8J7l9l9Q0P9r1K3J71j7j92mJ38n1j28j6R6R5k9l0p7p8J7J7K1K0K1
32894e57K0p5p5J33J32q1q1k4k4QRm9m8Q1Q0K4K4k6k5k5k6OOOOjkK7K6L6L5k1k1j5j5j5j5
32887e62K7K6jkn1n1M3M4k6k6k6k6L0K9K2K2M1p3p2M1J7J8K4K5k5k5L8p4RJ0o9M5N6n8n1O3
32880e88k8k7M3M4r7J6J90P6j25o8J9l8m0m0n8N6Q7k7j2j3J2J2j6j7J0J0O7O7n7n6L8L7j2
32874e35j3p0o9L0L0KKJ3J3L1Q8Nj07n1O2O2Nn1NK7q7MJ17M5o9j0o8q9R8L2q1k5Q9K5l2l1
32867f03K6k7q3L1J45M7o6o4o4K3K3L2L1o4qO1n3J4P1k4L2J31J9j11Kl6r4J5J5J1J2N0N0m4
32861e00m4noonJ7J7m0m0RJ0O6O6n3n2k4k4L0L1o4o4N9N9L0L1j8j9j8j8K2K3K2K3j2j3K7l0
32854e13n1O2K6l0j1j1j4j5%j%%rrj2j2N7%j0J03O9m4k9q5j18nO0O0J2J3M1M1l5l4opl1l1
32846e79l2l1K2K2O1Nm7O7J23J0j40q2J0J1L2L2MM%Jr3r4L4L4L5L4OOLLKn5o1N1L7k0p2j7
32839f74R1L3r2K0P0J4LLj0J04N1o3rM7n6n5N5n9j18nP9K2NNm6m6j8j7Q5Q6m7m6j7j6PJ21
32832d93K3q9p7J12J12k1r9m2MNk0k0nmmnL4L4k2k3J2J2q3q2L5L5OPL3L3L7L7q6k9J33L9j91
32825f52n8J60O6n8n8mmm2J4M2n3n2M2L6L6N5kjR3M2n3n4Lm3m3N5N5opo4o3pqN0M9j5j6M6
32818e19m8m8Q4L3k5Rm8n1NJ9J8K3K2nnmnp8p7K3K3l2O2P0J3J5J5J2J2qqo5o4L0L0JKJ7J8
32810e34J7J8o2o1N4m1j4Q1N0N0QRq5q6K9K8l2l2L6k0lJ11oj20J7J29j0o7K8K8j6j6j7j6M4
32804e01M4j3j3J2J2J2J2qrqqL6L6n8n8K3K4m4J3j6j29KJ16K8k9m6m7K1K1J5J4Q6k7k3L3n8
32797e35n8M0L9o3o3O9O9MM%Jl4r0o9M4K2l5O1O0K4K3L4p9l8J9k7k7Q5k9n8N6l2l2P3P3k5
32790d94L2J4r9q8K6M2M3O4m8n2O1J0m6%%n9N5kj15N4N4j0rkkK7K6m5m5J2J2LMN9O0m4m5J2
32783e35J2MMj8j7l9P5K5q8%J13QPM7o6j22rNNj6j6mmmlM0M1M1M1m7m6J0J0QRq7l0R0k3p6
32775f55L7K4K5L1L2k2k2k2k2j3j4J2J1K0l6j9R5Q0l3n0n0k3R0R4j9j26p0j5j4M2M2j4j4k7
32768f45k7L0L0QQL6L6l9m0N1N2kn9lJ10K1r4n0n1%%k8k8L9M0j7j8M0L9J1J1k6k6L1L0RQm8
32761e61m8l5l5K1K1N4N5lkk1k2L6L5j5j6m3m4k2k3KKk3q1N8J71L9L9J08q1j25O4J0j03O8
32755e20O9p1p1L8L7RRo2o2p6L7R9j6o4M8L5L5n2n3N2N1m3m3O9O8N0o3j35N5J37K4q4q4LL
32748e71qrqrJ7J6J6J7n7n6P6P6j7j7J1J1j7j7m5m5n8n8L6L6M0M0O8O8J0J0q4q5M2M2OPOj07
32741f17n0O3k0k0Q1Q2l7l8K0J9k4k4K9K9L8j9n8N6P6l6k3k2o3o4ppL6L5k8k8J10lr8J6j1
32734f07j0N3N3kjN5N4j6j5j05j04m4N0Q6K9m7m6Q2Q2l2l2O3O2j9k0p6p6j9j9RJ0m0m1j2j2
32727g07K5K5K5K5RRRRL7L8k6k5K6o9j2Q2m7m7N6N7o3pJ8p7l5K2K0l7k1L5L6k1j5M2L2L1P3
32720d68J6o8K7L5o0k8k9K4K3J8J8jr5l9N6o3o4M1M0M9J05J6j17j08j08l8N7J07J07n7n7L7
32714f24L6k0k1J8J8J8J8J0J0ro6KR6L9M0qqj02j02k7k8QJ02R1lmR0Nj09l9l9J9J9J9J9k9
32707e61k8K8K8j6j7J2J3k6k6L2L1l7l7K0K0m5m5Q1Q0k0j34K4K4noK2K3l7l7J9K0l8l7N7N7
32700e61L8L8j9j9n9o0L4L5j8j7L9L9k9k9K7K8j6j5L1q2r5R3M3p0M1M1k2k3M3M2P9l6k6k6
32694e31j04RR9j4p1M3R5j8m2m2J9J8j0j0K7K7rrL8p5j32j9R9R9k7j39j34N5J12kr6R3J87
32688d64jj30j7P7l6j04Q5J41m7r5J9L1L0rj23KJ16rj23M3M2N0M9m4m5P6P7n6n6k7k7rj21
32681g05q8J01J46L3k4k4llppK2K1K5K5l1l2J0RJ0Ro5o5n7n8lJ10J11lj1j1j7j8l2l2LLoJ08
32674e56j3j3O1O1NMn6n6l2Q1J8r5k5k4J7J7j1j1Q7Q7qpk4k3k4k3k1k1l6P8N9n5j2j2k7k8
32667f38K9L0K8K9M3p1rJ04Kj10rqj5j5k8k7O6O7j5j4J4J3k6k6nnJj12j26O3J02J01K0J9L1
32660d97L1O6m7k4k4l7l7L5n9q4M8K1l6k3k4N1N1L2k5j08j4R9J00rqqqk2k3k3k2l5l5poK9
32654f82K9Q3Q2O3NNr0o3O9J7J7m2m3m2m3l3l2O1O2lkkkOPm6m6P7J33P1r8m9M6j0o8nN1J01
32646d16M4m3r9p2K3N4ln7jM6j2o4qO0O0K5o9n7%J9J9O5O5K9o5q0J3J4q1j9P4M8rK0K0j4j08
32639e79j26M4R1nL3L3noj0o7l8N7N7l8j0M6k4k5QQj5j5M2M1jjkjOOq9q8N7N8JJj4j4j4j4
32631f12L7L7r1K2J31J7n1n1R4k0j2j2rqqrj0j1j1j0J04J05l9j52J1J2o7M7O4n0m3P0J9J9
32625d87L3q0ono0N3J21o9j13JK2K2JJk4k5P0P0n5n5KJJ1J1O8O7p1p2R4k0r2K0M4M4l6l7J22
32618d29Qm5m6n3n3pop1M3R6R6j04j05K3K3R4j9q5K9N6n6p1M1K8K8M2M3j9j32M1J55j0j0J8
32611d57J8l9l9K0K0m4m3N8n4n4N8k7k7L6L7LLn3n3J0J1J7J7j31j8J14Jk2k3l0l0l4l5R1R0
32605f09Q3l0l1Q3J3J3R1k2p0M3k8k8p0p1K4K4L9L9j4k02m9J40K2K2llmlJ7J6J0RM6o8o0o1
32598f92K9K9k7k8M0M1M0M0N0M9q2q2J7J7J6J7m6m7J7J7l4Q0P9l4n5n5L3L2K1K0K1K0o9o9
32591e95K6K5j0j0j0j0m2m2K2K2q0L3J01J02QQP2m1j25j25l3Q0M0p3klJ02J02%%N7n6n7N7
32585d57l0l1L0K9m0r6l8P6K3l4M5j2o2N2M8o6L1L0p1p1rj0Q5Q4J4J4Q5k8n9N4oj20rM7RQ
32578d85n9n9L6L6nnKKo2N0N8n5m1P2KJk3k3L4L3LLKLK8K7k9k9m7m7o2N2P6l8l7P5J3j00r3
32570f91K0N6N5OOl6l7J7J7J9l8o9M4m5m5O4O3m2P1P0m2j4j5K8K9M7o7p3M0O8m6J1J25qj21
32564e33J0J0KN9R1k2j3j3j15j14k7k6L0L0J9J9M8M7l8l9l8l8J5J6J5J6L5L6L5L6l6l5K2K1
32557d75K9L0o5o4l5l5opj5j6M0M1nnonK8K8m0J7Q6k7j21qP7K1o7rooK6K6N6N6P9j10k08j9
32550g20J02M6KKm0J7J13%k7k8r0r1J17J17q3q4M9M8kln9n9jjjkM9M9m5m5O2O2l3l2M8M7m7
32543e63m6L6L7QQJ2J3m5m4j3j3M7M8n4ML9p5l4K3RRL0k6j3J01J09q0j36N2J20Nq8q9L8L7
32536e34k0j9j7j7J2J2k5k4O3O3K3r0l3Q1M9M8l8l8j6j6j20pJ14p6p5J13R7j6l4l5J6J6m1
32530e84m0L2L2k5k5k8k8K8K9K0K0K0K0K2K1K2K2l8l9o6o7M2M3j5j4OONOj2j2M5M4p5p5j8
32523f76j9%%m3P1J11lk6k6p4p4N7N8PPL6L5j0j0j31j7P6P5j2j2K1K0pqK7K8K8K7j0j1j1j1
32516e07K9K8M3p1m1P3L7p6j27j27P3P4MLk4k4L4L4L5L4k0k1P4P4m5m6l8l9n2O1O4m9j52r5
32509g80J10J67K5q8k1k1j4j5Q0Q0p7p7k0k0l6l6R6R6K3K2l4l4L4L3ONJ2J2J2J2o3o3P0O9
32503d35p2p2O1Mj37k5J16J16k1k2PPp5p5K6K7o8M5J06qm5J2k1p6J1O7Qm9k2k1K7K8po3p5
32496g21L9J60M6q6K7P3m0r4r4k8Q4Q2K4l4l5K1K2j4M2P8l5n8km0m0M4M3M4M4JKk6k7m7m7
32489e92RJ0p7p7N6N5LLk5k5J18J18n2n1j0j0j0j0K2K2K6K5k2L5O7m6r5r5m0P2K9q4M3M4m5
32483f09m4N1N0K3K4On1m5O8ooM3p0p4M0J8l8%JJ4J5P1P1o3o3poJKKJmmN2N3p6p5N7N7rqj03
32475f41m7J02j1j02J1R8R7M8j41k9Q3QRM1M1KN9Mj10m3m2NOOOj4j4M2M3j0j0l9l8J2J2m5
32468f01m5l9l9j6R8P7l6n7N6l2l2L2L2J6J6J6J6J2J3m4m5m0m0J6J6opN0N0m7m6j8j8M9M8
32461e95K0J9M4M4j7j31m1P3KKm3m4P7l6K8K9K1K2j3j2j2j3M3M3j3j4k6k7k6k7mmO7m7k1R2
32454e40K1K1l0k9l7P7nnKLj8j8j8j7j4j3j4j3L4L5K8K8kj16k1R3L4L5N6n8j37k4L0L1P6l7
32447e62o7o8J5J5R0k3j07Q3J27J5k1k1J%noK3K3J4J4m2m3n3n3LLQQK9K8L2q1k5Q9mmLLOP
32440e46P7l6o0N2J3m3J8J8j8j8Jn6MJ16j8p4K1K1j9k0RJ0J4J4m2m2%jl9J7J07pj00J2P0J4
32433e31m2m1N6N6p3p2M7J03M8o5n7N6%j14k4Q9L2q1l9P5J1j03L6L5k9k8M5M5J7J7k4k3P1
32426e07P1k4k4J5m2j41k7L9j9n1O3Q3K7PQ%Jk2p8n4O0RJ0J8J7n4n4LLK5K5K4K5J5J5j4j4
32419e62L4L3j01m3R2k0q1L2R1k2k2R1J2j01L3L3q0L2J77j2j53l9N0o3l9P4P4l9o7M7M7o7
32413e59n5N8J9l7K2K3k0L7M2p2j5R9Pm9j4j4l0q7o9M4R3k1ppJ5J5J5J5jkj9p6j15lJ01J00
32406e67l4l4l4l3LLJ0J1j01J3J51R4k5k4o7j0P2m1m4O8M6o7o1N3J4J4R2k2l3Q1K0r3m5J1
32400e79k8k8qqpqN7N8N0N0M8o6j63n0L8j8K8K8q6K7J39n1j63K5J09N2K4K4l7l6J5J4mJ09
32393d45N0j38n4Ll4K2k4q1M0J53K1r2j8L9Q9L1l9m0mo0o5M9N3o1j15kN9N9K2K2O0Mp1M2J1
32387e14m6J5P2k0k0m8m8Q4Q4k6k7k7k6j9k0j9j9J1J0J0J1J1J1m5m5J5J4m1m2J4J5m2m2L9
32380g20L8J26J25pj21NO2j0j0opj3j4j3j3j3j4j3j3J8J9J9J8j1j1o7o8L4L4L4L4jkM9M8M9
32373d35o4p2M2N5n8p9p8L1Q7O3n1k8k8N9N9KJm8m8j7R7M7o5l8P5L3k4j1o7p1j5ooN5N4j8
32366e67j8j8j9kkK6K7k2k2L5L6rqqrJ6J5J5J6mmo1o0M5M6qpk0L6P2m2p3j8P2m2m5O9Q3j06
32359e85l6P6JJJ4J3J4J3l8l9J8J8k9l0K7K7l3l3K4K3nnonj4j4J4J4ONO3O2o1o2L3L3k8k8
32352e52%%l8l8N6N6P2P2o0o0j2j2l7l7l7J9J15Kn4O0Q5k8o9j2q0p9PQK9K9N1o3m1P1N8n6
32345e75o0N3R6r2m9O3O2n2nnL7R3L5p9p0j4M2M2k4k3m4m5m4O9M7o5n6N8N7n5m0P4L4k2j6
32338e73j6J9l8q1L2Q5k8l3l2J6J7O2O1l3l3jkn8n8P4P4J8J7j3j4M4M3n8n7L7L6m5m6j7j8
32331f19L2L2llJ14%j00m3l9l9O1Lq7K5M6M6J03j1j43l0N1N2JKK5K5K5K6k5k5k5k5J8J7J8
32325d95J7J3J2Q0l3j69j12N7N7l1l2kll0k9O5O5l5l6N6N5J4m3n0O3M5j2k9k9poM4J01M6j43
32318e36o2oj12n6J17O1J5J5NMk3j36l8P6N2J09R1k1%Jp4L9J1m6mmq8l2R7j5j16n8P2P2RJ0
32311e71l0K8J03j0p0M3N4o0j14n9K6K5K9K9m1m2J5J4NNM4j3l1Q3K6q7j7L9llJ2m4q0L3L0
32304f32k8J2J2QQNNK8k9o8M6J26J3p9L5Rm8m1J6P8P8n0n0l6l5N9N9l8l8K2K3n6KR6j6r6J8
32297e82J11N4n9n9k4q0l7P7P3m1M8M7n3n4M5M5j2j1j3j4K6l1r1K2K5q9K9J24JJN3m2p7k0
32291f08LLOq8p5j9J7J11J18K3n1j06p5J9N1N2J08J4o0lj8j8j4j5K5K4l2l2%%%jPPPPM2M2
32283e29j4j5n5n6JJJ17J16n3n3j9j9L8L8P7P7r0q9m1J7M3n1mR1m2j36l3O2LKl7l7N6N7P2
32277e05P2o0o0o0o1L5L4N9O0l8K0N2p9q0N2O5QqrJ0RRRn7n7L8j9n4M1J6m0J00R9p3p4j7j7
32270e80M0M0m3m3m3m3K4K4K4K4K1K1r4r4j9R5L2L1JKJKL8L9k7k8k0k0k0k0OOOOM0M1j4j4
32262e58N3o0n9N3N6N7m8m7J17Nj18nrqrqK3q9j8j9l2Q1Q1l2MNJ8J9O7m7j13JM8M9o7o6rq
32255f92O5O5MJ18K1r2m1P1m6m7L6L6o8o7L0L0j7j8qrN7N7m0l9j1j2M0L9qpj1j1K9K9L2q2
32248e67o5J23Q7k7n4n5NNm2m2j6j6J2J2j1j2R2R3m1m0j2j1pqk8k8j3J00J21o8j11Km5m5J18
32241e94J17o2o1J2J2j5j6J6J6j2j2o0n9j9R4k0k1N3N3k0k1M6M6l8l8rj0k4k4Q1Q0J5J5p0
32235e49p0NOL4L4k8k8L7L8m4m5K1K2m0l9K7K6M2M2nnqql6l6n7n6R3R2q5K8J01j2n5N9N2o2
32228e09k7k8l4l5rqpJ07M7M7l1l1L0L0n4n5M5M4m0m1M1M0M0M1p4p4J2J1k9l0k9l0L9L8L9
32221e24L8k5k5M1M1o4o3L3L4Q9k4j46l4L2L2n2n2J5P3J7r7pJ07l1q7K5l2r3R6J45m3k4Q9
32215e16J19Nn5n6k2k2PORQm8m8M7M8m7m6j4j3J6J5POPPL6L7j6j6k9K8J1j03o6M7J02M6k9
32208e32k9l3l3O1O2On1q0L3J31J7j63m9M6M6L4k2o1N3O5m8j00m3P0J26po2O9J3j23o6J00
32202e70J01o5o5L7L8J3J3k6L1O2n1o1o2j2j2L7L7RRj1j1j0j1M7M7m8m8L8L7j9j9K1K1m9O3
32195d89L3q1p4L9k1k2m4m3O3O2J3J3l3P9P8j11q4J05N7n6j14jN4km3m2J0J1n3n3KN9J02j1
32188e97l3K4j5j5J7J6l8l8J8J9J1J1O7O8o7o7R8j5n9N3oj20K3Q0j6j6p6p6R4R3JJ%JN1N0
32181d58q1q1j8j7P7P6QQQPp3p4K1K1m4m3Q9Q8L0L0j02j03M1M0j6j7M7M6j0j1k3k3k7k7J6
32175e95m1p7L7O6J0M9M8n1n2NNj5j5p2p2J09J09o1o1L6L6J4J5o8M6J23o5j07OO0n3K4K4N9
32168e24n3p0M4M3o9l2Q2J1J1NNNNKJKKK5K4k2k3J7J7Lj11oJ08L4p9l3l3k6Q7K2r1m9m9N4
32161f61N4K6K6k0j9J0Rj1j2j1j2N2N1O8m5q3q3noM0L9M0L9j9j9K8K8o2o3K2K2k9l0L7L6Q
32154e55RK5q9L7L6n5n5O2O2P8l5j8j8kj15k3R0J11lk5k5k5k6k3R1K4q9rqj27j4llJ0J1k0
32147g19R3J43m6j06QJ6J7O0O0n8N5P5l9o1N3j9j9Q8k6j52l8L3L2j5j6J2J3%%o5o6R3R3q6
32141e87q6M7M6k0k0llJJl5K2J42K9q9l3K8K8K9k7j48l5J03M7J9K0ppK1K1l5l6l6l6K5K6m1
32134f29m1P0P0n5Lkj15MJ18N1o2l1l1m0P4Q9L3M9M9j15j15O0O1J4J3p0p0L4L3p6p6Q5Q4L8
32127d96L8L4L4m8j04p4L9J11N4l4j47r9J5M7M8N1N2l4l4J7J6n0m9O5O4J8J8l6l5L0L1p0p1
32121e99mmL4L4L4L4j6j6p3p3K0K1L8R5J4r9l1l2j6j6M1M1j8j8J1J0NMO2O1m3m3J3J3k6k7
32114e69k6k7K2K2j7L9L9p4R4J50p2p1K6K6nmo1o2l9l9j1j1K9K9K9K9o3o3J07J06m7m8j9j9
32108f00KLKLl7l6K7K7nJ08K2r3m8O5Q3K6p1p2k2k3Rm8k6Q6K0l8KKM6M7j0j1j9k0RRK3K4m
32100e38nJ1J1m6m6J01J02o9o8k9k8K8K8K9K9o5o5MLQPj5M1N2o1p4L8R2k2r7m0J5J5L0L0L1
32093e63L0j4j3N3n9mN2m3m3O4O4o8o9j3j3J1J2M7j0m8O5O3n1j1M5K3K3M1p3j28j5Q5k9r5
32087f84R3J42K9j07n1M3M3K6K6o8o9RRj9k0J0J0k9K7N1o3n9N3J7J6K3K4n9n9P5J8o6M7j6
32080e78p3O2O2p0p0rM7Q6k7m8O5K7l0L1L2N6N6q0q0J5J4p2p3j6j5L8L9L8L9k1k0k1k0K2K2
32073e72K2K2%%l9J8L3q0m5J2k0k0M0M0K7K6o8o8K4K3nnK4K5o8M6L8L9N3o0l3l3J7J7n8n8
32067f86m4J45J19p0p9L4M5o7k1J68K0j70J7J31k6k7nj18o7M7LMNMO1O1NNq9q9P9P9n2n3J9
32060f12J9J9K0k1k1L6L6j2j2J7J6j8j9j9j8M2M2j5j4k4k4L3L3m0m0J6J7K6K6o8o9PPO3O3
32053e08k8k8n6n6O8O8k6k6jkkjk0k0n6N8N2N2KKj09j08O2O2O0O0j05QM7o6l0Q2%%k2k1k6
32046f34k5O9O9k1k0m8m9P7P7r3r2R4R3%%k3k3M8o6r7J6O5m8O4O3l6r4k5Q9Q1K5l4l5q0L3
32039e80P1m2r1K1K9K8L5L6L4L5r7r8ppLn3m5O8J21Qn6n5poK2K2N0N0nno1o2k0k0P5P4j03
32032f38j02K9K9M1M1j6j6L8L8j8j8l9l9N5N6o1o0%%mN3L4p8m5O9M0p3n3O0N7n6k4L2K8k8
32026f68J7P3P4m0k2k1j1M5N1o2j15kM3M2P8P7p1p2K3K3o4o4O8O8n4n3M0M1QPm1m2OJ20K9
32019d69q5p3j8P7P6KLn4n4Q0Q1k1k1R9j4j85p1N6N5L4L4j5j4J3J4n4n3M0M1k0k1m0P4N1j37
32012e89q8K5M4M4onK2K2pol4l5L0K9p5L7J20o8j46M4Q3l0k3k4L7k0m3P1R9j4l9J9M3j4n6
32005e53%K2K2p1p1O1O2r4r4L8L8%jR4R4k4k3k4k3NMJ1J2m3O9R2r8j51l8n7N7J21o7o8J21
31999e77N7n7l4l5L0Q7pj19K8J40k4k4ook4q1n1O3N8n4J8J8J2J1J3J3J3J3j4j4J4J4k4k4p
31992e80N0j9j34m6O6J61k8p7L7J3m3N4J11m9j06O2O1k6k6M1p2r9m3J5P2Qm9QO4L8k0j6M1
31986e31J4J4l9l9K7K6l0l0qpK0K1K2K1jj16j5R7L1k7K5K4j1j1M2j4n4O0K9q5m2J4m3J3P3
31979e30J6lll5l4k2k2L5L4j4j5j5j5K8K8OOqJ05M8o5R7R6j55j56k3k4L4L3l7l7N8N7l0l1
31972e93Q9k4k0k1k7k8L1L2k5k6L2L2m4P0J04q4o3N0POm3m2LLj8j8l5P7J5J4K4K4k5k6m4O8
31965e25J2j02m0m0J0RQ4Q5O0n2q6K7j5j6J9J8l8l8n0n0OOK6K5J9J8M3o9poK3K4K3K3L9L9
31959d96j0j0p6L7Rj04L6L7opJ23Rr7r7mmK4K5O6O7j04j04opN0M9K5K5j0j0Q7k7j20qK2K3
31952e93k8k7P2P1J5J6p4p3j2J01N6n6J3J4m8m9m8m9M3M3M3M3mlK4K5n3n2%%J0m8k9Q3R1k3
31945e06p8k1K6K7k6k7LLmmM7o7o5J24R1r8j9R4po4J9l8j8J69P6j13p2j4o2nR2R2p5p4j0j0
31938f14j0j0j1j2M6M5n0n0Q2Q2NMn3n2k2k1L4L5M0M0j7j7o0n9J12N6j57m4J29J7p3M1Nn2
31931f11j3M3M3j4j3M3M0j6l6l6j2j1lkN4N4k6k6k6k6j5j5J4J3NMJ9r4r9J4L4L4L4k1k6Q8
31924f05qpN6N6N0N0n0j62j0J03Qm9%%M5M6N3n9n3n3l6l7N8N8llL6p8o8j2OOK5K4p0p0P3P2
31917f08j8j8rM7Q7k7j10MO2Pl8J9k3k3J10lo5rL2L2M9o3j21oR2R2m7m7M8M7l0l1K3K3p2j28
31910g22l9J49O6m8%%m1m1N3N3qqM2M1J0j04p5L8j1j1LLj03J1J48R2k3k4J6r8q1L2Q5k8j08
31904g31n2Q0Q0L1L2k5k5NNL3L4j6j6KN8J5r8j19o2L4L4J02j2j6j5NNN9N8l5l6n3n2k2R2M4
31897e77M5K3K4m2m1j4j3j1j0j1j1mnR0R0n1n1M4M3QQm9m8O1O2l3l2l0k9k9k9k5k5O9P0M6
31890d87M7J5r7oom2m1O4O4l0l0m4m5j07NN7N7O5O4o9o9N9n5n5N8N9n5q8K6M9N0M9M9ppj8
31883e21j7j7j7KKm2m3o1J29J11p7p6J12N5j33j52L6N1N0j6j5j6j5J8J8J8J8j9j8j2j1r3K1
31877g30N1N1M1M1J0j03rrM1M1nnN1N2l4l3l4l3M3M4n2n1j0rP7P7lj18o0N2L0K9L2L3ln9m2
31869f06P2Nj07j0J04Jn6rj0m0P3Q0l3q8K6J2J1N7N6l8l8NNj7j6JJ14K3r0l6K0j9j8M6M6j0
31863d84j1m8m9p7p7ppN0N0mmR4R4k4L3P1m1n3N9l8j51J5P1o3o2N4N4m1m0L0L0KKL5L5k2k1
31856e45k8k8n7n6J00J00j04j04N2J09N0o3p6k0O7O6J9r5r4J9O7O7N0o2p7L7j6M0J26J3q2
31850e25q2q2L1R1k2n4LJ3J4J7r6m6O7J22J0K4K4m7m7o8o8l9P4M6j1l1K6J17Mj42k9P0P1M0
31843e25M1r1r2L6L6L6L6mnmnl9l9m3m3P3J6n1O2J08ok5k6p0j4Q2l1rJ05k6q2j3M3M2j3m0
31836e80J7J7m0k7L0N1N1k9k9k9l0K3K2K3K2j28j29M6J59J8r5%N7P5P6n3n3l3l4l3l3J2J3
31830f43J06J07m5m4p3p3K0K0J3J3O0n3n4O0J0RJ6J7o2o2L3L3J7J7j1j1j6j6oo2l2Q2M6j1
31823e95K1K1k1L5P5l8n9kqpo0o1J1J0J1J0L1L1L0L1m6m5n0m9J04M7q6K7Q3l2n9N4P8l6n3
31817e97LJ0J0M2M1RRk7k6N7n5j39N1P1j18J9K08m5j58n6N7N9Kn0n0M2R8M7o6n6J33N5n8j5
31810d93j5j17mK1l5K7J41R4j9m2m3o2o3l4l4O5O5O6O5o8o8j1j1popokjr6r6Q7Q7ppM1M2n4
31803f07LQ6k7j01Q8Q0l3j8L9j4j4M2M3m1r7p6L7J3m3l6K1mlN6N7j26j26N1J66kn7L7L8M7
31796e21M7m7m7N5N5J7P2j6j29o6rJ6J5l7l8L5L6L5L5l2l2n0j07n5N8N1nM2M3L9L9j5j5j5
31790e46j4J8J9l8l8k0k1J2J2l7K1Q8k6p0M4O1Ml2l3qpl5l4l4l4N2N2J3P0M0p3l4K3PO4M2
31783d92p0L9L9o2o3POl2K4P4m0r3K0L4L4J3J2m5m6J1J1j5j6M1M0j3j3J4J5l5l5J02j1n0O3
31776e32ppoom6m6J4J27Q0l4o9o9l6P8m3m3O7O8j7j7J2J1j9j9j9j8L9L9n8n8%J12j7j7j3j3
31769e82J6J5oon3n3m8m8K9L0J30J7m3m2%JO6O6mnK4K4k8k8L8L8o6o6j9j9NNNNJJK9K9o1o1
31762f64NJ18K8j61m8m7N1N0O7m6j8j7O0O0nnmnOOP2P1o9o9o2o2qJ05N8n6N0N1m2m2j9j8P8
31755e31P9n1j64l4l4N2N3K4K4RJ0J0RK9K9n6n6J7J6l1l2K0K0M8M7j3j4L4L4n8n7k9k9r1r1
31748h07l1J59J97Qo7M6M7o7MMQRRRn2n1L4L4oon3n3M0M0k0j9j9R5L2q1j5M3o8M6O7m7n2O
31741e77l5K1P8P9k0k0q6q5OOl2Q0M5j1l9l8N1N1n3n2jjk9k9L3L4l3l3J9J8ook8K8O8m6k9
31734f72Q4J4m3K1l5k7Q7jn8K9K9j6j6L1L1K3K3m3m3r5r4J3J28L0q2rJ04k6k7P6P5n5n5k6
31727f25k6N2N2m3J3M0p4p0M3k3k4P8P8NMk4k4PQK2r1j01J3P3P4j0j0N6Jq3L0L0q3%N6m0l9
31720f55j2j3OO2Qj05K8Q4m3J2N5n8r9J4O9J3N2N2qqQQk0k0K4K4l2l3K2K1K5K5j5M2K0r3r1
31713f31l4J9l8M3R9l9j52j1M6k8K8P4J8j8R6N5n8j10n3M8J04J3m3L8L9OOK1K2l6l5RRm8m8
31706e89l3l3k7k6J4J27J27J3k7k8l4l5k6k6O1O1L2q0o2o2n2J37J37n2o1o1j5j6J7J8j0j1
31700f22nnK3K3k6k5J0J0m4O9J26J3o5o5K7q7p3M1K6K6L0L0k7k7NMNNK1K1m3m2J56M4j27j3
31693e81K2K1n8n9oJ06J07pl5l5m3m2J9J9J9J9rrrrj5j4j5j4J1J2M0M0NMO1O2l1l1J6r7n2
31686e88J37M8j41j16P3P5l8lmQJ22O7j21p9L4M3p0k7k8m1m1N4N3KKKKN0M9ppj09j10R8R8
31679e13J6J6m1m0o3o3L1L1qqjjo6M7P8P8k5k5L2L2j8j7j1j1o8M5N2o2q0L3J27J5j35k1P8
31673e66P8j5j5j5j5l1l2Q9k4k1k0K8K9k6k6L0L0m4m4J3J3n6n5J5r8kJ11J03rj9k0k6k6PO
31666f53PPrrqrj0j0j0j0O9O8o3o4N7N7%%K2K3K2K3n1n1k0R4k0k0j3j3K8K9k9k8j0j1j7R6
31659e36ooN8N9o3o3L2L1L2L1o3o2nnk4R0N9j30q1L3J3J3J6J7K2l4p0M4L6k0K6K6r8J5P5l7
31652e75j3M4j6p2k5L1mnL2L1o3o3L2L3r3r3P4J87N5n9n8n9K6K5k5q2k7Q7L1q2j9R5N2N1O9
31645d78m4l8J8k0k1qqqqj5j5j5j5L0L1L0L1m1m0J6J7qpM9M9k5k5k5k5L9L9j7j7rj0rrJ%%
31637f10%J8J8J8J8l5l5K1K1K5K5l1l2p7p8R2R3K2K3J6J6P6l7o5rpo4k8k9K5K5K4K5m6m7J0
31631f19J0j2j2L5L5k5k5M1M1k3k4k4k3k1k1K7K7L3L4q9q9l3l2R0R0KJL0L0m0m0O4O4RRl8
31624e18l8lkM4M5RRn6n7J8J7j0j1j2j2N5N4r8r8M0M1Q2K5k8j41j14P5J14JjN5j8p4o6o7N2
31617f88J09Q8k5n4n5n5N8N4lK3K2k8k9M4M4mll3l2J4J5nmnnM0M0k6k6r7r8O3O3O3O2lmn2
31609e32n2o9M5N4N3M3p0q4k8J8J8k3k3K4K4j1j1j2j1M1M0M1M1l2l1llm6m7L8L9j8j9M4M5
31603e17k0p6o8M5N0o3o3N0N4n8J2J2p6p6M6M7m3m3J30J30O0n4m9Ok9k8KLL7L8j06m9R1k3
31596f28o6M7M2M2M9M9o2o2n4LO5m8n6N7J06q2j11P8J38K6p0M3P4J8m9j06q1k3j2j1K1K1k6
31590f68k6K6K6N4N4L5L5L9p4j24j2N4lN5N4n4LK8q5q2L2O8O8rj0m3m3K3K3J4J4j4j5LLKL
31583e46nmn2n2K3K3K3K3k5k5O9P0p4p3K1K1j3j2j08n2J04j0q4J05J73O0p2p2o9o9K5K5oo
31576f64ooL6L7lN4K2r2n7%%%O0O0rqrqK8K9k8k8poJ8J8l8r6l6P6N9JRO5N2N2kjn0n0p8p8
31568f84N3N4klj5j4m3m3M4M4j3j3POOPONj1o9qJ04Q1l4q3L0K0l8l2l3p8L4J22Qq3L1P2J6
31561e49K7K6p5p6N7N6p7p8N5N4M6M5j1j1m2m3j1j1L2Q9K6q7L0L0m1m1%j12n7N7K9K8L5L5
31554e65J8J7K5q9K7K8l6l7M4M4j3j2K7K7k9k9kkn9n9K7K8K7K7qpo5o4O4O4L5L6j2j1RJ0J25
31547c90J2r5r4N7N8l7l6l5l5ppp7p7O0J73J8r5q8K5K9K9QQj8j7L9L9OOj5j5j19oJ26J3QP
31540e42k7k8K0K1qpk5k4l8P5R8j4l9l8j7j7M0M0l2l1K5K6j9j9RJ0k2k2k1k2j3j3j3j2J9J9
31533f61R4j8q4J06J05q4q2L2J2J2k4k4L2L3n0n0M4M4L8L9n5j12J8J30P1m3LLmmk6k7L0L1
31527d71n4n3LLMMK1P8o4j78L0J43O4PK1l6j7j7p3p3M4J00M6o8p8L6N3lK4K3l6l7jjjjJKk
31519e57kM8pj04J0P1m3Q5Q5p0o9j3j3nmnnQ1Q0q9r0jjjjJ8J8p7p6M7M6M7M7m8m9M6M5j9k0
31512e95p6p7R9R8llL5p8k8Q5N7n7M6j1j42j42O1O2llR1R1k9k9p9p8l1Q3J33n7r8J4L4L3Q9
31505e08Q9K0r3j09j10N4N3j5j5M9M9m7O6J7r6k1R2K2K1j7j8j7j8LKLLJKn5n5OOPOK2K2l5
31498f14l5MNMML4L4L4L4l1l1K5K6lklkL3L3k4k3KKKK%Jn6n5k2k2K7K8J14%j31j9J3J2J3J2
31490e75K2r1r2K2m8m9J9J33R8j6kjJ3J3J3J3j1j0p4L8N3N3MLj11j11K1K2Q5Q5rj22j42M6
31484g08N4o0K2K2J4J5p4p4N8N8P3P3J7J6K7K7l3l4j3p0j08MJ81O7p1j5N2o2j13n7NJ19O5
31477e23m8K7K6rrj3j3o9p0K6K6P5P6jj14q5K7O6O5M2p1l7l7J3J3oppoj2j2Q2Q2j4j4J5J4
31470e02N1N2K4q9j15n8K8K8m0j53k1R3N5N5L4L5n3n2M1M2m4m5RQK0l7p6L8R1k1j1M6rrk4
31464f09q0K9J42k6q2k2k2kJ11Q8k5j1j1l7l8J9J9jkl0l0L5L5k1k1NOKKj6p2r3%M6M7N2N2
31456e61l4l5K8o7q1N2K5p0M1M1n9n9K3K4P9Q0k9k8K8K7k7k8qM8Jr3k2J09Q0j5J4J5o8j24
31450f93j7P8M3j3K4K5l7l7R6R5j18j19J4J3j3j4j0rK5Q1M7m8j2j1j8j7M2M2M3M2k6k7J2m5
31443e62j0Q4l7l7Q3m9j48j5P1J4O2Mj07n0O9k4m3R0R2mm3m3J1J0n9kN1m4n5JqrQ3Q2n0n0
31437f42N5N4kkp2p3R7R7NONNk9k9k9k8k6k5LLl3l3N2N1onJ8J9ro7l9P5P5l8m5m4q2L1J36
31429e71K2k7k6nnP2P3l1l1M6M6p6p7LKM2j6p6L8Q5Q6N0o3r8m0JJl5K3Qj05L7J50K9k7Lj11
31422f03q6J02N7n7q5k8N6N6k9k8k0L7m4j57M2J54M0j7M5o8j24j1P9K3J3J27L7p5l3l3K6K6
31416e78POJ2j02K3J37O7m7l0K6J5J5k3k4K4K3o0o0RJ0l1K7O2n2o7j1O7J23K8j62r1R7k2k1
31409f03M1M1j07m9P9l5j23O6J32n7q3L1M1j6PJ20J00q8q6K8k7k7M6o8j17P2J21Pp2M1N4n9
31403e90n8N4Q3l0k5k5k7k7L9L9M4M4m1m2OOk2k3k8k8N6N7L2L2MMLMm3m4n7n7RRk3k3M3M3
31396f02L4L5p0p0RRRRM2M3p3p3l7P6L6p7l1Q2L5p8j0J04MNKLk6k6jjl0k9Q2Q2opK2l5j32
31388f91k0M6M5K6l1j33j9R3R3L1L2MLl2l2mlO3O2llm5m4m5m4J1J2J1J2j4j4j4j4L3L3n7L7
31381f15Q0n3p3K2K4K5l5l6pqqpO7O6l6l7L1L0j6j6N0N0LLJ2J3r2r1N4N5K0K0M6m8q0J5po3
31374f42K2K2m4m3K9K9n4L9Q2K4j2p0l5l5o6K7J11N4L6L7p1p1K2K2k9k8Q5K9o4O8N7Joo2p1
31367f07K3QQN5l9p1K3M3j4K4K4M2M1m9m9Oq9j17J6R2kn0M5N4p8k9J04M6j1L0K9p3p4N0M9
31361e40k6k7k7k6J4J4J4J4K9K8K9K9l3l2l3l2K4K3K4K4j7j7L0L0k4k4k4k4M0M0L4L5Oq8r2
31354f05KN2mk4P1J2m5pqpqqqk3k4K4K4j1j1L6L6J4J3p1p2mmO1O2J%K9K9j41j42N7N8M7M7
31347e52j6j5mN3J4q0j7P7L0j02o0m%N8J29lj66l4N7l7o1L3L7k1O5O5j01j01P9K2o8K7L0k6
31340f92OPN0J06mr9L0K9p8J6O1Mk6k7l0l0M8M8K3p1j08OJ03M7o7j1J18O2o3o2j0rN6N5p6
31333e88p7mmmmJ0J0qo4m1P2J62J05L4p9q9K3O4n0o4qJ1O8J04j0KLr9r9K8K9J1m6o6M8J04
31326e16rj00m3OO3O4j24j25O4J05M7lj16l7J51N3o1j19pR4L7l2Q0Q5l0n9N3J8l8l2K5N6n7
31320e07q0k4K9K8N9Lj24j0P1P1K1K2l4l4q4q4J3J27OON0N0q2q2L5L5k1k2K0K1J6J7J0m7q2
31313f07L1K3l4ONQQPQp2p2K2K2J5J5J5J5l2l3Q8k5j7j7L2L3L8L8n6n6k0k0j2j3n8N4J12k
31306e51n9n9K9K9J0J0P4m0p3p4M4M5J03j0m1m1J0RJ0J0L5L4k2k2j%n1n0m2P1J21o8n2O2N0
31300e00o3q3q3P9Q0L4L4J0j03q6K7OOJ41K7p2p2q0L2O3O3K3K3j09j09j5j5M1M2M7M8M7M7
31293d70l8l9J8J8%%%%j4j5j5j5q2q2J2J2K8K8K8K8KKN9N8n9n9m7m8q0J08O6m7j9j9O8O8l9
31286e84l8J7J8kkK6K5J4J3m3m3N5N6p7p7M5M5n0m9K8K8%jM5M6j2j1k4k3L4L3k8k8%%l6l6
31279f36K1K1n7n6J06J07L9p5o0o0m9O4J58M5o4o4o4o4k6Q8N2N3L1L1n7n6n0O3M1p1q2L1M8
31273e92M8L1q3j81PR8R9J6J6k2k2P7l6j46l3J35J35J9r4lkj%k9k9PPk2k2kkK7K6QPoJ06K6
31266d32q7j7j6j6j6J2J3J6J6m8m8N7n7q5K9OPj1j0M4J01M3p1m1J6L0L0N7%o7M6%j13j5R8
31259e29k8q4N1J08n8j15K3K2n7N6J17Lj22o6N8N8L1q2j43k9J15N9l5l4J1J1L9L9o2o2P0P0
31253e65o8o7j1j1J3J2J3J2R6R6p5p4J8J8j1j0M6M6m8m8M2M2J4J5j4j3o9p0K8K9N7N7k0k0
31246e40L7L7l7l8k7q3j6R8o4o4O6O7k8k8K2K1l5l4JJN7N8m0l9j2j1m8m9M6M7ppl6l5k2k2
31239g64K8Q5J17p2j63K6J16J16l3l2mmK4K5l0k9J8J8N5N4l1K5M5o7r6J7L3k5l3l2J0J0J1
31233e82J0jjM6M7L0L1n5n4j8j8j8j7%%J%kkl0l0l6l7M9M9P9P9q1q1%%N9N9K8q5k3R1L0k7
31225e10l4l5m4m5M1M1l0l1L6L6l8l9K8K7p4p5O8O7j3j3L4L4j1j1l2l2m3P0P0m3p7p8L9L8
31219f79M5M5k2k1J6J6n0n1L3L3j4j4J6J7J6J6k9k9Q9k4r7J6R4j9K1K0n3n2j5j5j5j5O7O8
31212e86JJL0L1j7j6jjjkJ4J4J7J7o6rJ27J3l2l1l8l8n3n4L2L2J9J9q5q5Q7Q7l5l6M1M1oo
31205e75j6j6j6j6J3J2M0R6J0j02L1L0q7q7N1N0L2k5j6R7J04rr9m3K3q9n1Om3J4J94Q0q2k5
31199e14Pj07qJ06j2j2J5J6K6l0j08NR1k3j18o2j2j3L3Q9O2n2k9Q3N2o1k9K7j1j1m2m1Q1Q2
31192e20o9o8lkk8k8N7N8J8J8J8J8l1l2k1k0l7J52R4r3n8n7K5K6J5J6j16j17M3M3M3M3p1p0
31186g54O2O2k5k5k6k5P9P9j6j6O6O5o6o6K9K9k8k8m9m9L9L8J12kr6J7p7p8K5K4N0N0K0r4
31179f74NOj6R7J56M2r4r4l7l6K0K0j4j4j4j4J9J9P6P6m5m6m5m5L5L5L5L5k9l0nJ07J6r8k7
31172e78k7l8l8J9J8M8M7q6q5K2K1K2K1J3J4J3J3mlLMn6N8N1N0n1n2NNQ8Q7q2j96l3J54O1
31166d92j29n6N7j8j9P5P6j9j9j7j7j6j7O7O6o5o6m1m0J5J6n3n2M1M2L1L1Q8Q7k1k1k1k0J4
31159e13J5J4J4j04j04K8K8K1K1K1K1o8o9K7K6%%MML7R3L4p9p4j8%%jjkjM5M4m9n0k9k9K8
31152f66K8j8j7j0j0k4Q8R6j7q3K9ro5P5P5j00m3L2q1k0R2O3O3M3p1k7L0o6o5P1P1k3k3k0
31145f02k0L7L7l1l2l1l1ppN0N0q1q2Q9Q8N3N3p9p9K7K6l0l0JJJ%J5J5J4J5j6j5M1M1k4k4
31138e67P5l8q5K8K1r2l5l5M5M5M5o8m0P3opk1k1n6N7M3M3N1o2KJq2q2N0N0l1l2R4R3L7p6
31131e83o9o9N0N0m5m4K2K2N1N0opO4m9j22qN3N3k5k4k5k4M5M5q7q7J27J28q0q0P4P3k1k1
31125e69O6O5p4p4N5n8l6P6Pj06mJ08J7J7l3l3kkl1l0qpqpJ7J8l9l9R2R2lkm1m1J5J6K8K7
31117e31k9k9l2l2K5K5M6M6m9m8NON4N5L1q3j9j9m7m7j1j2o3N1J19J18m3m3J4J3o0n9llK3
31111f31K3l3l4L1L0k6k7N0M9qpq5q6Q5Q4j5j6M1M1rqj6R7J4J4k9k9j12JN7n5KKl3l4kkrJ04
31103e81K1K1o6o6O2O1l3l3k3k2l7P7J5r9LJ17QQj4j3%%p1M2N0o3j4j4p5L7O8O9L9L9j19o
31096f12K6K5o3o2P2P1QQK4q9o1N2K6K6l1l1J16Kj46M2J17p3J7J7OOk9l0M4o9j01J3M1j5l3
31090f86l3L3L2NMj3j2j3j3P2P2k3k2kjN5N6l0l0k9l0K3K4p1p1R2R3L2L3p3j29o7M6m5m5J32
31083f34J32J2J2m5m5p2p2O0O0j%k8k9K5K4N2N3k3k4NNo5o5o5o4L7L8N6J12K9q4n6N8m8j05
31076g55O7O6l5l6N9N9J4J4PPN2o0o4M9On0K8k8q3L0K7q6rqq7K7J11kkJ11M3p0l2K5L2L1k2
31069e64k1j%LLq7l0O6m8m5O8M4o9l6J52P5l9j0j0m5m6P7P7j8j7J8J9%n6j13jO5O4QQQQm4
31062e37m3m3m3L9L9j8j8J1J1k1k1k7q2k4Q9Q4K8J0J0m3m2j4j4J2J2J2J2k5k5O9J25R5j9j20
31055e21j21M1M0M5M4p7k1P4l9q4K8K5q8R3J49n9n9k5k4%%Mn4l5P8J18Nr2l5K9k7q4k8Q2K6
31049e92MMm6m7Q7L1j00J4J07N1j1o8n3O0J8r4JN7j1j2pqm7m7M8M8J8J8m2m2M6j0j06QO2n1
31042g12NJ19L7p6p6L8J12%j8L8RRP7l7q6q6l2Q1K2r2l2Q2j7p4K0P7R3k0p3M0RRK7l0q6K8
31035f15K7q6n3MK1K1J5J5J5J4L5L4OOJ9J9l7l7o7o7O5O4N8N8l7l6k7k6L0L0M8M7m6j02j7
31028f02R6L2k4mmJ4J4j7j30p4M0L2L1P8l6p1j4MMJ0J1J0J0O1O0l4l3L3L4o1o1N3N4m0m1k2
31021e87k1L5L4J8J7P4P4j10j10j5j6l7l6J9P5J9r5l2K6j6j6OO2M3o9l8J9N5knN2L5p9p8L5
31014f64L2k4J4J5L4L5L4L5lllmp6p6J8J8mmR2L5j08NJ07nr2R8K7q7k0R4K3K2l6l6l6l6on
31007e90N1N1p9p9R1R2PPm9m9J1J1J1J2%JJ%l5l5l5l5R1R2p5p4l0K7L7p6n6N7N6n6J4J28L3
31000d72q0j6R7nj17LLlml3l4O5O5J1O8M2p0KJr3r2q3L0R8j4n1J38L2q1L3L2p3L9K2r2m5J44
30993e33J25o4NMj14kN9n5mN1OOO6m7m3J3m0m1J9K0j6j6J3J2OOOOqrk9l0r8J6J85P2n2n1m0
30986e96P4J15p4j21o4l6K1M9M9J4J4q0q0J8J7l9m0QPL6L6m9m9P9Q0L4k2l3Q0O1n1j0rn0m9
30979f60n0m9J3J4J4J3k0k1L6L6k2k3OOL3L2k4k4N5N5K7K7rro6o6R2R1m1J5K4r0q9K4L3k3
30972f40k0L7Q9L3j02j01P5P5n7n7M6M5j2j1KJONk0L7J9r4p1M2O7m6J9P5k0k0k9k8n7n7K6
30965g43K6j3M4J45L1l4l3K1K2Mn3k2R1L1q2l0l0j00J3R1R2L8p6j17nN8N7k8k9%%n6n6L8L8
30959f67M2M2j4j4jjjjrj0J8J9k7k7L0K9o1o0L4L3M5M6M5M5r2r1M1j5qJ05J4j00r5J8J5m2
30952g15k5Q9N4lk7k6m0P3Q3K6k9k9j3j2j3j2j6j7Q2Q2o6rQ7k7p8L5po4J7l9p3J17Q6j03N
30945f07J17Nn1M4M4opk8k7q1L2O3O3n4n4k7k6L8L9l1l0P5j13j14P5P0P0j2j3j4j3J4J5ON
30938e33k3k3OOn1n0P4P5J8J8l7l6qqK7K7o7o7K2K1N0N0l1l2l1l2ooK3K2O6O5j30j7O2O1n6
30931e51n6j06PP6P6R2R3p8p8M3M3n1n2p5p5m4O9P1P2J5J4N8n6q7q7M2M2M2M2n7n8L8L7lk
30924e44K6K6m6m5j02j02Q4Q4m7m8P1P2M3M4n1n0OOM4M4j7j30q7K7K6q7mJ10N7n6n5J34J05
30918d62q4r2K1n4n5N4N3llJ%J%N4N5lkl6l5mml2K5L2q2k0L7L2k3JN9N4kn8n8LKl6P7N6n8
30910e89j04QO7J1q1k4J11J10m5m5m6m5pqpqL0L0Q0P9j8j32l7P6J3J3Ln4m7O6k6q2M5M6j4
30904f31j5J4J4J4J4l6l6l6l6Q9Q9K8q5m3P1J4r9k0R4M4M5Mj09k1L6m4m3N4N4k7k8k7k7L0
30897f55L0k6k6l9l8N5N6M5M5j1j2qqm7J0R1k2p9L4J9l8QQm8O6J20o9r0R8R8j6Kn5r7J6L6
30890e47k0o9j3j8j7k9Q5R3k1J1O8k6j38m0J7j4R8M6o7j1j1L6L5l0q7k8Q5K8k9J0J0l9l8k1
30884f91L6R1k2l5P8L9k25j30J33J07pK4K3j02J1J55l4j69n6J%O3O2L4L4m4m4o0o1n1J37R5
30878f08j9K8K8K1K2r1r0MMO6O5k9k9PQPPj7j6K2l4l2Q1P8l5mlj1j0j8j7L9L9l0l1KJl3K2
30870f06N1np4p4R2R2o9o9O0Mm6J0%jP4J7q1k4Q0K3l0k9j6P9Q2j2j08n1P8K2p3j7NNonj5M2
30863e95J11J6j50n6P5P4n1j09j8P6N2nl4l3J6J6L3k4k4L3m0m1R6R5l7l8l1l2k4P1J02Qp1
30856e39j5PPl9J8M4n0r7mN4m1n0M5J12N6m9m9%JK5l2q2J3M4M3K5l2RRq9q9%JR4R5RQj2p0
30849f20p6k0LO0O6J0RO6N3mo0n9m6J2J6p9j25O4J75O3r9r9MNo5M7L1L2j0j0m6O8N9N9j9j9
30842e54qrK0K0N3N4q9q8L3L2n1n2k8k8P5P6o9o8N8J72Jj11l4l4J1J25M0p4j3j4PQl5l5J13
30835d96Jq7q7P4P3p1M1M9j40p6J12M2M1lmmml2l2N3N3m5m6LKPPPPk4k3k3k3oop7L7J22J0
30828e68j2J01N6N5J1j02j09N%%J7J7l0l1K2K1k5k6M1M1m4m4M2M2o1o2R9J00o9o8J06pr1K1
30821e52L1L1k8k8m3m4m4m4O0O0N1o3j56L2K1l7P9J35K8k9o0n9j2J02P4l9q2k6k7L0L6k0o4
30815f87qJ0J1l8P5J79O6l6l5j28j28R3R3o8o7m0l9M6M5J9J8M7M7j5j5j00j00L5L5k0j9Q2
30809f42l1q2L1O4Pl9l9N6N5Q0K3Oj07j11KJ26J26K6K5r3j50m4P0K2l3M4j3p7L7L2k3K2P9
30803e51J0m7j8j7PPO8O8j7j7n7n7k9k8N1N1MNk3k3M3M3k3k3q9q9j2j1P4P4M7M8l8l7K5K5
30796e56j4j5j07PM8M7J9J8j6j7P6l8m0m0L6L7l0k9n1n1J5J5J8J7k9l0N4N4n7n7Q8k5r4J71
30789e76J41m7m1m0j25j2K1K1N7n6k8Q5J2J3J9J9mnmmool4l3K4K4k2k3M3M4q0p9N6N6j7j7
30782f24J40K7j03J0M7o7l8P4J0j03l0Q3k0k1L4L4J1J1p3p4L0L0m3m3r1R8J05q4q5K8J9J8
30776f90JJmJ09K4q9j8j9n3n3J2J3J9J9R7R7L1q3j48l6J03J03q8q8N1N1l4l4M5M5J6J6KKM3
30770e37M2q5j99m0K24O3j25N2N1j83p1J15N8mnN9N8l7l7J7J7l2Q1N2o0n3n2n8N6O1O1m0j53
30763g04l9P4L9j8P2J28j5j29m3P1O4m9l1l1l0K6R1k2r3K1J47L2r3j50o3N1J00M4k4k4K0K0
30757e58o1o1M0L9k3p9QJ22K3l3ONj3j3N3N3m6m6m6m6n1n2%J13P8l6L5L5o6o6j9j9M7M6k0
30750f51k0ooopK7K7k0k0NNL3L3kkO9m5m1P3JKn2n3k4k4o1o2L9M0OJ19K6K7k3k4n2n3L8L7
30743f47R4R5o1o1j2j1O4n0n6N7O0n2p7p6N4N4O2n2nnj1j2NOOOK7K8jjl4l3O0O1o5o5O7O7
30736e14o4o3ppl5l5K1K2O6O6k8k9POL5L5K8K9n9n8l6P8m3m2J7J8Q1l2j35j34L5L5m7O7J73
30729e49j6n9N4P1m2k9k9J3J4N4o0n3n2L3L4NNJ3J3j5j5j0j1L8L9L0q4l3P9L1q2q1L1Q0l2
30722f15n5O0M4M5qqLn4p0M4J01q7q8J02M1p1O0O1r1r1P2P1Jj12o3N1O1n3p0j4j7j8M2M3L2
30716f51L2P5l8r9J4L8L7K8K8o8j1J16Lr8m0P7K1l8l8LLMLk1k1j4j4O1J75Q0l2o8o8j9j8k9
30709e87k9O5O6m1m0jn8r2K1M2j4noM8M8J7J8j1j1n8n8L6L6n0m9M1M1l6r3LJ17O4Pm2J4P7
30702e20P7n1n1q6q5QRj2j2j2j1L0L1m0P3Q6k6rrjN4L4q0j4M3J6P4P7j10j29j5M6o7o2J27
30695f17J89p5j57L3M9pL6L7m1m0jn8l0Q3M8qnno5o5k9l0K8K7j3j4j1j0K9Q5K7q7m8RO1O1
30688f14jn8m0P4L9p4K1P8k0k1j3j4J3O9J3r9j30j7M4M5JJN7N8l2l3k5k5k7Q5N4lQRMNo6o6
30681g00O5O6o0o0lmM4M4N4n9n1OK3K4k7k6k6k6O0O0LLj6j7j7j6J3J4J4J4K7K7r8r8lJ10J11
30674e25lj01j01K5K4O7O8k7k7J4J4J4J5m7m7J0J0QQ%Jqj21k6Q6L4L3M1M1o3o3o3o2J02J02
30667e67JJJ13%j02J1N2o2j49l5J00J01k5k5rrj0rn3n4J5J28K4K5R5j8q4q5M1M1L4L3o0o1
30661f02k0k0k0k0K6K6K6K7m7m7m7m7N6N5M9M8K5q9l9P4L8p4l6K1jjLLN9N9l5l5m3m4J3J4
30654f45jjL8j9q1L2N6%jN6K0K0j2j2mno6M7R7r2o1N3k2k3jjkjJ4J4J4J4k6k7j30j31O4O4
30646g61O5O4m5m5P3m0l3Q1J02j1onj3j2k6k6k6k6J3J4J3J4NNm1m2P4P5m8j03p1M2J35J35
30640d70n9o0nnp2M0N5N5M1p2j06n0J9J9K3K2L3L2NMn4n3L5L5J2O8M1p3j08NO8m6m1J7J2m4
30633f77jN6k7k7O2O1O2O2non2n2n3n4j7R7M0j7K2K2o6o6%Jo7o7N6N6O5O5j9k0mnM3M3p7p7
30626f43k9l0K6K6K6K6k9k9J9J8JJL0K9LKLKK8K9K1K1Lj11j11KK4K3R8j6n2Mo2o3M4M4J6l9
30618f45jJ12M3p1n5n6K3K2QQN6N5m7m8j%l1l1L5L4k8k8L7R3N0o4r5J7N3o0q2L2K4K5M2j4
30612e88k9Q4mj17MNkkj8j8O7O7k2k1k2k1JJK9K9p5p5RJ0j0j0J9J8L3L2j4j5OOJ6m0k1R3K5
30604e70K5k0k0K5Q3l6j50j0M7M7M8l4l4K5K5m2m1J5J5k3L3N7n6n6N7po3mN3j8p6m0m0K4K3
30597g38k9l0J06J63J01j3n3n3o1o0N8N7%Jk8k7P1m2j16lR6R7kjk9l0n6n7n6n7P0P1L8L9n1
30591f24j07L1J44m4m4Q7k6n9kj3j3j9j8P5P6nnnoK6K6o9o9N8N9KKk1k1k0k1j0j0j0j1K4K3
30584f19K7K7j6M0J9r5n2NO0O1JJk7k7l3l3rrk5q2k3R1J14N8L6p8o7M7J9r5n9N4P8P8k4k4
30577e81q0q1P6P7k6k5P3m0m1P3P8P9m7m6p7p7J7J7QQQPPPPOnonok1k2k1k2J9K0j0rO4O4l1
30569e64K5J2j02r4l7O4O5O1O1Q8k6j62m8Q3K6k9k9j6j7j2j3j9L8P7l6j10MK7K8K0K0K0K0
30563e75p4p4K3K4j3M4K6q7l2Q2M3j4M0L9j7j8k0L6P2m1r7l9j5p2l2K5M6M6M9M9M6M5o6j22
30556f73o4N0M5j2nN2J1J1J5J4j8j9K1l7NJ17K4r0l8K0QRkkkkNNk3k4k4k5l9P4L1q4n4N8P1
30549e91m2o3N0M0L9O5m8j28O0L5k1RQk3k3m1m0J4P2P9l4q8K6k6k6MJ18M7o5n6Kj3j4O1n2
30542f65l0Q3R8M1K0l7l3l3k6L0M1p2p2M1On1j5M1n1n1K4K3mnK7K7kjj0j0M6M6non5n5l8P6
30535f57P2J5%jo1o0P1P2k3k2M1M1j6j6nmo2o2K5K4K5K4jjn7n8O4O4PPo6o6K8K8PQL9L9n3
30527e90MM2p1l0Q3j2o9J0J0OO%Jl9J8R8j5j09MJ5m1K6K5k2k2P2P2o0o0llk3k3nN1R5j9j50
30520g28l7J19O2l1l0NNL3L4j5j5M2M2J0J1m6m6J1J1J1J1qqj1j1k7q4RJ23Q6k8k0L7%n6q1
30513f20k4L8L8j5j5j9j9j9k0j8j8L9L8NMN4N4N2o0r6J7L5p9j1M6o1o1J50J51r5r4j%%jn7
30506f82n6O8O9k5k6O1O0M3j3j26j3R1L4q7K6P9l4j04j04j7j7P4P4J7J7nnnnm5m4j7j6O7O7
30499e99k7k7J%klM1j6j04RM0M1M8M8J1J1m6m5ppppOOOOL2L2NMk5k5L2L2n3n4LLL1L1o4o4
30491g03L9L9k1k2L6k2n7N7P4J7l8l7m4m3J4J3j7j7k1k0O5Rl1Q3J6r7L1L0NML3L3oppoM0L9
30484e39k4k4Nj08p7L7K5Q2P7j13p8L6o8o9P6P5M7M8n1n1OOL0L1L0L1l1l1l0l1l3l2J32K0
30477e96r7J7O7m7J5J5KJM3p0ool6l6Q8Q9jj14n0n1R5R5l8l7L5L6k1k1j4j5q5K8R7j5l9m0
30471g12P1P1QPM7o7m5O8p3j86N5N5QQP2m2KKnoQPM2p0l4l3J7J6Q6Q6P2j17p4J15L3q1m4m5
30463f78o6M7J08oo7o8J8J8J7J8J0J1J0J0OP%jJ9r5r3R6J31n7o0N3j0j1K6K5j6j5M1M1l8l7
30456f06n1O1K3r0k0k0K8K8Q4Q4J%j31j32Q5Q4m8m7O5O6o7o6N3N3lmRRN2o2p5L9K4K5j0j0
30450e69l8l8J8J8J4J5Pm9q8K5Q9k4n2O1O5m9o6j0J5J5M7M7n4n3k5k5K7K7l0l0llQ4Q4Pj05
30443f46n6N7P6l7R0R0o4o4qpm5m4l7l7N7J71L8p5l8l8J1J1K8K7p0p0Ln3n7N7M7M6jn8m3P1
30436f68P1m2l8J9k0k0L7L6n8n8L7L6L3L2J3m4PJ20O0j30m0J6q6K8J67N3KN7q1j38l2l3j5
30429f79j4qj20o1N3o8j1K51O3k36m8MMK56K55j85j28J72j6j41k7o5o6P4P4j4j5J17J18m3
30424e04m3J3J4o4o4O8O9l1l1K5K6NNO1O2p3p4j6j6m7m6M8M8J6J6J6J6m8m9RQk4k4j6j7l2
30417f94Q1J27o2j24o8K0P6P4m0l6P7J0RK7l0q3L0N2nJ7J8l5l5m6O7P1m2q8l1j1M5L4k3M1
30410e77M1m8m7J0RQQQQk0k0lN4N0o3q5k8R6R6l2l2l5l5ppOOONqrk3R0P2m1r1K3qqk9k8j2
30402g00j2M5M5nmN3N2l3l2mnMLL2L2l5l5poj3j2P5P5M8o5jjo8o7mnl1Q2J32n7o8M6L3p9J8
30395e74J8j8j7j0j0o6o7O5O5M2p2q0L4R5j8k6J62O8j21o9M5l1l1M3M3K0r4p9L4K1K0K2K3
30388e63J5J6L0q3q4L0J5J4K2K2K8K7o6o7O7O7n9n8p4L9P0P0RRm8m8n8n8kjR7R8p2p2M8M9
30381e71rqK3K3j2j2Q1l2j26j3JKRQP5P4n8n8J2J1m5m4K1K1k8k8l5P8K8q4o2N1P0J2K9K8%
30374e68JRO7M9o5n7N6m7m7J7m0p5L8L3k2M0R8l9m0l5l6N0N1m4m4l3l3O1O2m3m2N2N1q2q3
30368g40N0N0q1q0N2N2P4P3k1j34r0R8J7m0L7L8L4L4j3j3M4M3q8q8M8M8J2O9k5j37l8P5MM
30361f32P3P3r9m2R7j6j52l9M3p1n6J32R2k1N4N4j1j0j1j1%jl9J7M3p0j30p2J06J06o0o1J0
30355g04RRJ0M6M7ro6O0J72P5l8r9r9j1j1k7k6JKK4K3p5L8O6m7m3P0Rm8RO5K0r4q3J06J00
30348e19j3l0q7m1P2M7o6l2Q1N3o0m9O3j0j1J2m5k4R0j4p1pM9N8N8p1p1POO3O3%%k8k8j3j2
30341e80N8n5p4M0N3ll0q6p2M1P3m0K0P7M0p4l8J8P4P4r2r2ONqJ04M2p2n8J31K7q7J3P1l7
30334e31l6nnl3l3K4K4k8k8%%M5M4m9n0j3j2M4M5K2K3ooLLKLm1m2J5J5l0l0K6K7J2J2j6j6
30327f21l1l1n9n9P8P8K1K2k3k3OOK0K0l5r2q3L0J23O6M1j7q3k7R0k4p5J15J63k5p0j5p7p8
30320f69K8K8p5L8R8j5n0Ojn8J6J5J2J2M0L9q8q9O5J21K5q8k2L4K3K4n0n0k1k1j6j6P1P1O1
30313e02n3q4K9Qm8M6J02l4j48n0O3K4K3k5k6QPk0k1LLO0N9k8k9P1m2p1M3lmJ03M6j17nK5
30306e87K5L2L2l2l1llm6m6J0J0N0N0N4l9j60k8R3L7RRq9r0J06J06k7k6K6K6N5N4o6o7o6o7
30300f89llmlj1j0j0j1N4N4K5K6n4n3M0M1j1j0j1j0l0l0K6K7L5L4k1k2M4M3n1n0jkjjj4j4
30292f81j8j8M4j3j20J2J77M6p3j7K1K1K4K5k3k3k0j9L7R4j4j08o4qJ4P0K6l0NORJ0J0RM2
30286e47M2j6j5l0l0k4k4j0Q4J09k3j63j07j4j5L0K9K9K9O8O7J1J1l1l2l1l2LKn4n3l9l9N6
30279g59N6J4J3m2r8j1J02R8j4m6m5k2R1K1K1K8K7N3N2q0k5j3j26r1K3L4R1Q0l3m5O7Mj09
30273f84l2l3j6R7L0q4Q6Q5m8RM4o9n0PO2O2j5j4m4m3OOo1N1N0pJ4m3q3L0K6l0J2O9M7o6q7
30266g16K5M3j3m2m2m5m5P8P9j6j6O8O8J1J1k4k4L2L3m2m3n6N7N6n8n8N6K0r3JJ14N4n9k0
30259f06L6qqk2p8rJ05M5o9k0k0K4K4l4K2L3q1rJ05J9r4j0J02lmK6q7n2Nl4K2K6l1N9N9o9
30252f36j2P7l5q0L4rrL7j9p5L9O7m6l9J7K6K5L3L4L3L3o2o3K3K3N9O0ooo1o0K5K4l6l6l6
30246f57l6k2k2O2O3j1j2L6L5j8j8N3o0j07OL7k0n5LM8M8oo2k1R2J24o5j49L9J16Kk3L3M4
30239e23j2n8n9l2K5O8m5q9J00J28o1j29j6Q5K9j0M6J1J0L8L7j04j05L7L6l3l3L6k0KJ15J03
30233d23q7r1K2Rj05l8P5N8n6m5J2P6P7K4q8n6%o7o6O8O7l6l6%%M6M7J9K0o6o6llklj2j2K8
30226g13l0l6P6J23o6o8M6n4n5M1R7M7o6j9L8kjooNn1o3N0O6RjN5P9K3m0m0m4m3m5m5K2K1
30219f96QPL6L6K2K3k5k5l0l0l0k9j1j1L3k4n1J37J63k6o2o3qqM6M7M6M6j2j3j2j3k6k7k7
30212f09k6KLKLl7l8K9K8J4J5l3l3M0M0m5m6P2P2k2k3m8m8M7M6O8O8k7k6o0o0lN4K9o5o7K7
30205f57L0o4l7K0J0J0J4J4M9M9q7q7J15N8o4L1M2n2k5L2k7k6J5m2n6L8O7Rno3j14J8Q8nm
30198g06R1M2n3n0n1J14J13j9k0j3j3J5J4l1l1lkM3M4j3o9m2N3M9m5k3k3o7rP8j6o8K5j4j5
30191g15Q6Q6r8r8lmM6M7j0j0J3J4m3m4K7K7l0l0L1L0k6k7L8L9L8L8M2M2n3n2K1K2l5l5J8
30185f08J7m0m0Q3Q2j2j2qql3l2k2L6P4l9q3L0J18Mk0k0k0k0n8N5N9n4%N6p8p7N0N0N1N0n3
30178e22n3n2n3N6N7K8K8NNj8j31j0J04k4k3L0L1k6k6k0j9QRK8K9o6o6O2O2l2l2K1K2l5l6
30171f59PPPPqqK1K1M7M7m7m7O3O3o8j24k2R2O4n0m1J6L3L4l3l2K1K1p7j33lJ11R9j4%%JK
30164e82JJj27j27Q8Q7J4J27M5j45PJ20j9j9j1j25l0Q3k4k4L9M0rj0rrJ7J8J8J8k6k6k6k6
30157f51M1M1J2J3m9m8Q3Q4p7p6J7J8k2k2OPJ4J4l5l6m0P4Q1l3o8M5L4k3K3K3p5p5m3m2N3
30151g32N2L3L4NNJ6J6J0RL4p9j39k6N4ll4P9M9o4o0N3P5J9JJL1L1k6k6J%r4r4l7l6O2O1K3
30143f96Q0R1k3mJ09k3j36q2L2J8J8LMllRj03j11LN6n7j4M2L7R3L6k0P5J8j15jL8j9K0K0l
30136f11lK5K5n1n1J7J31rqjkJ3J3RJ0n3j10m7O6l7l8K6K7K5K6k8k7o6j0Q6k8o4M9K7K8O2
30130e79n2j01Q8R1k3p3j7N2N2jkq2q3M9N0L3L3k4k4KJR6R6q0q1k4k3k5k4MMj0j0QO5Oj07
30122g15j02Q8J18p0r4R5J08nn7N6R2k2p7k1j7j7m2m2K5K5p4M0J06po2o1k3R1R4j9l1K5J4
30116e81J5J8J8l9l9M1M0J2J2m4m4RRl5r2l0Q4mlM2j4l8P5P1m2ook0k0P2m1o9M4O4O5k8j41
30109f45j44l2O7O8o2o1P7P8m9O5R4k0NNn8n8P7P6o2o3K3r1q3J05N7n6P7P6j1j1o7o8J9J9
30103f53l8l8JJN8N8pqpqO0O0jj15l6P7K1r3l5P8L5L6j3j3j3j2j7j6J2J2ONn1n1KKk6k6kl
30095g58N5N4JJL0L0L3L3r4K0P7l7j11P7R9q9r8J5L4p8K1K0O9O9k6k6K4K3%j14n9N5j7j6K4
30088f59K5N2N3k2k1L5L5j4j4j34k1M4M3m4m4J3J3J2J3RRn5N9M2M2p6p6p7L5O7O6J1J1m6m6
30081f60J4J3J4J3mnm7O6P4l8o3o2N7N7K8K9n5n5J4J3p6J12J68k0n6n7j9j9O0n3n3O1j19j18
30075g86R6R6m5m6J1J2mmmmL5L5M2p1o3o2j3j3J27J27m7j61k1R3N0N0nno2o2L0L0P2m0o2N2
30068f22j9j8mlo7M6J4J4K1K0L1L0RRm8O5N8j31q2L0J2J1p3p3j2J01N8n5j04QQ3Q3mmj1j1
30061f38j2j1M0M0j7j7L6L7q9q9n8N5R0k3q6K7Q4k9k9Q5P0j18o6M8K9K8L2L2k3q0q4L0J23
30055e83J1o0mQ4K7o7o7K3K4m7m8Q5Q4J4J4j4j4m8m7m8m8O1O0l4l4L4L3J6m1o0N3N7n6l7P6
30048f01Rm8j2j1l0Q4M1p2r0l3L0L0NN%j%%M6M7j0j1k0k1P3P4K4K3p2j5K9q5q1L2J1J2K2K2
30041e94q0k3J6r8l4Q0N1o3K5J37Oj08MJ17N3o0opooq0L3O8m5k1R1m3m3Qj06j05QL9M0J67
30034e85N4r1r0L5L4%jn7n8llM7M6M7o7j0J03jkm5m4m5O7J18p2r6J7L5L6N7N7l8l7k8k8k1
30027f69k1m0P3J0J0J22J22n5n5M7o7o7M7m6m5N6N7k7k7K9L0j9j9RRn0n0P7l6j00J3J00j3
30021e95pqj4j5jjj00J3J04j0MMjjkjj1j2M5M6k1k1QPL8L7n6n7j8j7L2L2O8m6l8l8l0l0kk
30013g17j7j8J1J1l1l1N6N7M7o6j6R6J5r9m2P2N1o1nJ08P3m0l4K3Ln3k5L1po4mN3J1J1J5J4
30006e72j0j0K8k8j14jR7j6p7L8N3N4O5m8m4J2m6m5j4j4K0K0l6l6ooQ5Q4Rm9PJ20R8j6jn7
29999d56j36k2L7p5l5P9J01j4onm2m1k4k4L3L3n7n8L7L7J4J4m2m3L2L2qN0N0o3o0N4j4j4o
29993f42pK1K1P0P1l2j45n7N5L5p9j5M1Qm8M8M7m7RP7l6j35k2KKO0O1MLP6P6l5j30j00nL0
29986g18L0N7N7l7l7o1o0P1P2MLk4k5L5L5n9lN1m3m4N1L5k1m1m0L5L5J2J3j7P7P6n6n9L5O
29979e55n1k7k8m0J6Q1j3p0K4P8K0L0L0j09j10K2K3K8K8k9k9m1m2N3N3N1N2M8M7n0j08p5J9
29973f74L1k6m7QK3K3MMk4P1P4k0m5J1k6k6J%K3K3Q8po8K7j4p1K3K4m4m4J6J6n2MQ5rp7k0
29965g15kkK4K5K4K5k0k0L7L7m2m2M2R9L7p6p6L7L3k3j3j3k0j9M6M7n1n2J5J5JJJKL5L6l1
29958e98l0M1M0k5k5m6m6K1K0j3j3K8K7L2q1n3O0jjN3N3k5k5Mj10j23O6J39K6l3l2M5M6p1
29952f50p0N9O0j06OJ30J6l0k9J0J0J6J5o2o2n9N4L7L8J4J4J5J4n0n0N5jr6J7N4N3J1J0j8
29945e75j8l0l0kjnnK3K3qrn2n2P9J36J4r8n5N8N5n9q8l2P1P0j5j6n6n5j4R9O4POn0m6O7O2
29938e37n1k8k8K9K9%JL1L1l5l5k5k5M2M1m0m0M5M5M3M3o1o0j0rj0rK1K0M9M9j5j6o2o3K4
29931f16K5m2m2J7J8J8J7j6j7J5J5K5Q1M8o6o1o1kkJ1J0m8m8L5J48M4o9l1l1l8l7llM4M5L7
29924e80L6RQn7n7p7L6P8K1L1L1n9o0J8J8K3r1n0O3O0n3O6O5ppJ8J8n9j16k8Q5On1j2j2L3
29917f53L3L3L3J1J2n4n5O3O2m1m1RRRQl5l6J1J1k8k8N6N7l8l9j0j0j8j9J0J0klj1J01P9j09
29910f13r5J8P0m5m4O9P0m4n7n8M2M2m3m3Q6Q6n5n5MNNNm4m4K2K2L0K9j8j8P1P0NMr5r6RQ
29903f95o8o9P3P4O4O4k4k4j7p4m3P0J18O2ro5m6m5j13JM5M4N2N2k3k3k4k3N0M9j6j7k0j9
29896f39m8m8R6R5K3K2L8p5j30j6j0j24M1J54L4k3m3m3k0R4L3k3N0M9p6p6l4l4N2N1k9k9J9
29890f69J8o4o3k9k8N1J64J21Pj17o1M3M2j7j8j7j7N0N0j6j6l4l3o2o2J5J6J5J5N1N2l3q9
29884g35o3N1J31J9j17j16J8J8K6K6K6K6KKKKK3K2j6M0O2n1m8O5K1K0J9l8q9K4po5jN6K0K1
29877f04n6n6J0J0J6J7J6J6L0K9n5n5L9L8m6m6M3M3M3M3k6k6L6L7o3j20k9Q4Q9Q9m6m6m7m6
29870f39n2O2L9p5k3Q9Kn5L2L1k5k4k5k5L6L5K9K8l5j48j06Q3P3P2jjk1k2L5L4j3j3j3j3O
29864f43NO2O2m7m6M7M8k2k2k2k1k7k7O8O8J0J1PPn7j13n5N9J5m1N3J09K7q6j08n1J8J8J8
29857f76J8K5l2j4J00Q8k5m2J4j3j3j0rk3k3k3k3j2j3K7l0k7Q6J32n6q4L0q5k8R1k1J0O7j2
29851f06o7j1M5L3k3J2J2n3n2LMpqppL5L5K8K8k4j36m6O7J9l7K5J38K7q7m7RM1M1j2j3j3j3
29844f67K6l1l1Q2P9l4nnj3j2J2J1J2J1JJJJNNMNp0o9K9J43Mj10j02J0Q2Q1m7m7k0p6j5J00
29836f49J4J5K2K2l4l3l4l3L4L4L4L4j2j2j3j2M5M5j6j6M1j5j08OP2J6lkn2n1NNmmmmJ8J7
29829f32J8J7m1m1J5J5L8L8n6n7N2N2m2m3O9O8k6k6K7K6l1l0OOOOk6k7L1L0q7q7k1R1L1k7
29822f58l7l7j9R4O2Oo5o6m2P1J04M6m6m7JJ%JppqpJ7J8J8J7jjn1n1L6J49J4j00J6m1m8RK0
29815f39K0K3K4j9j8m7m6%%j4R9N2o0n4O0k8k7L9M0lN4L6p7j19nN4J12N8n4j08Ol3l3RRl7
29808g26P7Q4l0p2M2L5k2J8P5n7j14k3L3K5K6J3J3M5M5j3M4P9l5q0k4o4o3L3L4k4k4QPm6m6
29801g27KN9m8O4J31n9o9M4Pn0l3l2m3P1L5k1L0k6r0l3O3Pk9Q5O3n1j1M5opllM7M7qo5j1J03
29794e22J1j01j18mN6J12J2j02p7L7Q2l1j19nN6N6N5N6K2r1lJ09K9q3o3o3n4N9L0k6OO3M1
29788e70p2q1L3J1J1R7j7p7L6M4j2l0l0L9L9n4n5l7l6N7N8rrl7l7M1M2L4L4R0k4j26j2L4q0
29781g05j9R4N6jL2L1J3j01n6J33k0j34Q1Q1n7N6J06q3j26j4M4M3J2J3m4m5J1J0m7m6MMn2
29774g26n3M9M8qqQRk0j9P8P8K2K1l0l1lkm8m8Q4Q4p7p8J7J7k3k3L3L4M8M8m5m6J2J3J2J3
29767e60k9k9jjk3k4m7O5Q0l4RRo0o0L7L7L8p6n4N8O9m6q5K8N8N8n8n8J4J3K2J36M8j41r4
29761g01R5J3j00P9P9klkkl4l4l5l4P5P4j0j1n1n1L3L4k0j9QRM1M2k4k5N5N5o0o1o7M7M7o7
29754f27NNklJ1J1j8j7M7M7%Jl0k9J8J7L2L2m2m1j7j30j4R9Mj09nJ08M3p0M8M8ppo6o6q3K9
29746g78J27J26q4q5J9K0NNk3k3J4J4Q0Q0lkk4k4n2O1R0k4n0n0q5q5P5P5j7j7Q7k7j12Kmm
29739f93LLmlM4M4lmK6K5j9j9j9j9j7j7n9N4R1k3q8K5k4j38J2J24N4N3P7l6K8K7q3q3O5O5
29733e31j09MQ1l2l9l9p0M3M6M6QPN5N5o9o9lll6l7O7O7J7J8m9m9rrrqL8L8k7k8jkNOp1M3
29725f55J39n0j27j4J4J4k6k7j9k0M6J60R8r1q0p9j9j8n6N7J31J7J3J26m1j54llj7j6O0n4
29719f94n5n6J7J7J7J7L6L7k1k0N9N9o6o6n4O0lmLKK2J35J1j78l4P9J5J5p3p2llN4N3M8M8
29712e98M8M7p8p8N3N4nmn4n4q5K9N9O0l2l1K5K5l3l2K4K4j8j8j7j8M1M2j5j6llmlk3k4R7
29705f18j6p9q0M6M6L6L6L7L6n4n3n4n3P1P2k3k3O8O8o5o4%J%JL7L7k7k7K4q9m0P4J2j01l7
29698h01P6L9L8M6M5opj4j3R8j5j54m0O3n0K1K1L0L0M5o9n0O4O0n3n1Ol3l3N1N1N2N1j13j13
29691g28K0J9rrrrrrrrJ14J13j9j9kkn9n9J2J1J1J2j6j6j6j6L5L5L2L1k1p7j12%J27P0o1o1
29684g14N1N1m3m4M7M6N0N0j03m5J22Qo8j2n1n1M9N0L1k5j14jO5O4PQPQk2k1j4j4m8O5P2m1
29677e80p4L9N6JJ6J7q0j37n0O3O7m7j8R5Q8k6m4m5NNl0l1k6k7LO0M2p2o8M4Nn1P9P9k6k6
29670f94J27J4q7K5M3p0o3N0l9l8O3O3N7N7j13j13J7J6M5M4K3K4j09j09O0O0MMqpqpJ2J3O9
29663e75O9j26j26Q2Q2kkkln0n1M3M3m5m5J2J1m2m1J28J28m9m9QQm4m3Q8Q9k8k9K9K8k0k1
29657e45k0k1l1l1k4k4m0P3Q0l3r4J9NNN0N0klk7L1O2n1m2m2l1K6J2j00lJ10K6K5R5j7k4k5
29650e61q5q4j4M3Q1l1l6P7j9p5%JllP0P0Q1l2p4j7n6n6KLL0L1N4N5m0m0L6L5r6r7M7M7J9
29643f37J8p2p1O0O1J6J6J6J6L8L8J5r8j37k5P5P5l3l4l3l4K8K7K8K7rrrrK3K3l4l4KJKJl
29635f75mN3N3RRL7L7m6m6J1J1n1n1NOK3K3J6J6J0j03N5N5K5K5p0p0NONNJ2J1J04j0KKr3r3
29628f81j3J00L7L6j01j02O8O9n7n7P6P5JKn6n5J4J5J5J5rrrrLMN2N3j0j23o6M6N8N8o8o7
29621f95K8K8k8k8J5J5N5kq1L4R3k0o7M6j0j23o6M8k0k0Q7J43N1o3p9L5L1q2n2MK2K2O9O9
29615e41k5k6m8m9Q4Q4n2n2MNqqpqm8m8J22J22n7n8n7n8L3L4L3L4j0j0j0j0J8J8l8l8L4L5
29608f06k2k2j7j8j7j7L3L3L3L3k2k2k2k3n5n6L6L5R2L5n3O0M4M4noj6j6p6p6K3l4o9M5N1
29601f73nJN9LKOPnmnmm4m4J6J6K4P9j3j26l5P8O4O5k5k4k4k4KKn4n4K5K6K6K6RJ0m8m7J5
29593f97J5n5N8P2m0l7P6L0k8J2J1m7m7M7M7J2J2QQqo5m4O9kn8K0l7n1O2O2n1qM8RRm6m5J1
29586f68J1LK%jM1j5n4N9P0m4J0m7m9O5O1n2N1N1q9q8M7M7n1n1O1Ll5P7M1p4j6R7K2r1n2N
29579f53P3P2n7%O1n2j7M0o2o1L7L6j6j7n5JM7o7j24j0J46R0m2J5P7l7n7jK2K3K6K6n0n0M5
29572e91M4j6j5p3p2O9O9k5k6N2N2m2m2K3K3nnK0J9l7l8L5L5k1k2N6N6m1m2L2k4j02qmmL0
29565f40L0J9J9rrRRm8m8O5O4o8o8K1K0K1K0l8l8J9J8JJJJJ2J3N0oo3L2K8o7m6m5m8M6K8K9
29558f65L5L4o1o1L8L7j5M3L9n6k8K8j0j0Q8Q7q2q2oonoO7O7j03j03mmK4K4j04j04O6O6O1
29551g11O0l4l4L8L8j8j9kkklJ8J8J8J8PPPPPPPPk7k8k8k7J1J2J1J1l8l8N6N5jkn9n8L0L0
29543f51k6k6N8N9l6l6R4R4p6p7l6l6N5N5j8p5m5N0O0l4o3o3l4O0O7J1OPLLN5N6l9l9k9k9
29536f75jjRRj04j1J25O8J1J1j0j1l8l9llK5K5n2n2Q0Q1m0m1J7J7jjl0k9oopoK5K5Q2Q1m3
29529e19m4m3m3L8L8j9j9m5m6M9M8K9K9o6o5onN1N2l1l1l1l0L9M0J1J1o9o9O3O3l9l9N2N1
29522e95On0l3Q0O1n2q0L3J2j01o6M7J25J25l8l7J0J1k9K8kj16n9N4O9J1oon9n9P3P3l1l1
29516f32K6K6m0m1J7J6k3k2J04qr2K1M2j5n1MK6K7M1M1j5j5K3K3p1p2l6l6N9N8m4m4M3M3n
29509f22j17l0Q3J01j2KLk5k5pM9j2j26o8M4K6l1O4O5poopk3k2P1P2l7l7l7l7J20J19n7n7
29502e89K5q8q6J03J06q2n3Lk1k1L9L9Q2Q1m9j06o3N0N4n9o9M4O2Ol5l5N6N7n6n5l2Q2P5l8
29496e73n8N4rrJ3j01m4O9J19Ok7k6m5J2R6j7m2J4l9r7KN8qpK4K5j1j0j1j0m1m0R1R2kkk9
29489e83l0qpl5l6jkN6N5K6K7K6K7k9l0K4K5n7j12n1O3O6O6J0RK0r3j26j1O7J1m2J5Kn4j5
29482g27j5M3R9P5l8m3m4j5j5l2Q0Q1l3j0j1J1J1J9J8l8l8N0N1m3r9n4N9Kn4J1J24L3q0q6
29475g08K8N1N1QPO4O4r0q9l3l2K6K7o8o8Q6Q6qrlmK4K5MMMMK5K6o9o9J7J7p7p7mnj5R8L9
29468f43j8Q4K8j09n2M5j1m1P2J9r4M2J55J6r7K0K1J4J3k1k2k2k2o6o5J04J05k9k9k9k9l3
29462f94l2K4K4j4j5M2M2l9l9N6jm8O4Qj05qM9k5L2Q2K7l1K6L0k7n8kN4o0n2NM4M5rqPQJ5
29454e83J5j32j9Q7k7r3R5J02j1L7L7n9j15p2J16R1r7m2P1o1o2M4M3n1n1L1L0k6k6K9K9K8
29448f42K9K4K4l3l2ppppk1k1k1k2PPO4O4RJ0RRM6M6m8j05n1M3M6j0k2k3q3q2K4K5N3N3KL
29441f47LKl3l4K3K4J6J6p3p2L7J32M2n3j3M5k2k2k6k6LKLKJ2m4o8K6J37Q0p3j8R5Jn0m9k7
29434f49k8k9k9O5O5j8j7j8j8QPL5L6L7L7r5j51j2Q2Mn2pN1M6rn0m9M1R8k4j19%N7k8k8L2
29427g29L2noqQ7L2o1lkK2K2K2K2ppM9N0k2k1k2k1j4j4M3M3o9p0l0q7K3J36M5o8q6K6Q2K5
29420e91r7r7P0O9j6j6N1nm1P2P2m1k7L0J9J9n3n2LMRQRQk2k3ONP3P2k2k2p6p7m9O4J03M7
29412e14j0rj3j3l1q7j3J00K5K6L5p9p8L4M8M9m0l9J5J5j3j3k1k1L5L6n1n0n1n0j9j9J14J13
29406e89l2l2O3Pq8K5Q5K8m1m1N0nj18nQ7k7l8l9N0M9K4K3mno1o1nN1N2o1l0Q4MMJ1J1r6r6
29399g66kjl2l2O2O2O1O1lkQj04j04RR7R7o5o6N4N4llo0o0L4L4K8K8qqO0n3J0J1m1m1O1O0
29391e63m8O4Q6j03q1L2J3J3o0n9L5L4k8k8k8k8NNMNM2M2m5m6j8R5Q8j01p3M0J4J4J21Pk4
29385e74k4l3l3K3K3K2K2K3K2p3p3j6j7noonK3K4K4K3k2k2M1p2k7k8J5J5R9j5m6m6N6N5K7
29378f06K8J8J8j0j0LLq9K4MMJ1J1KKn5n5L3L4k2p8o9M4M5o9LO0K0K1PPK5q7r2R7j3o9R5R5
29370f10llQ9Q8j19j19m7m7n8N6O1NMO1P6l7o9M4K3r0NO2K3K3kkoom5J2J05qo4M8J5m2mlr
29363e93j0o6o6K4K5j4M2P6l7n7n7m0P4M1j4l1l1pJ07Pn0M6M6n5n6%JJ%l8J8J13%j36k3Q5
29356f75k7J8J9j8L9J07pj11Kj5j5N5jj24j0M6J02Q9k5kN5m7j03j5j5j8j9L6L5k1k1kjN6N5
29349e78k8k9O5O6m9m8m9m9P2P3P2k2n3Ml4l4J5J5m1m2J5J4j4j3K9K9o5o6L5L4L5L4K9L0k8
29342e76k7RQL7L7J9J9l8l7k9k9K8K7m2m2m3m2J5J5J4J5j6j7J2J2n3n4M1M1L9L9k1k2K5l2
29336f68q0N2J28L4o9j2l9l9N8N9m2m1J5J5j%LMR0J47l5j30n4MK2K2LMMLo3o4ppj6j6M1M1
29328f34m4m4N1N0K1K1l5l6j3j4J5J4pqpqklkkj6j7l0Q3Q9k3m7m7K0K0K1K0ppM9N0p2p2j5
29321f88j5L3L4K6K6Mj10k2R1Q2l2n4n5J4J3j4j5l5l6m9O4J41K9o6M7L9p4LMp8L5J41m8o9
29314f34M4Lj09O3O3l9l8k7k6L1L0K1K1K1K1M3M3q9q8K0K1m3m4Q0l4k6k7M0M1J60M8r9r9j2
29308f20j1n1n2k7Q5P7l6l7P7O7m5p5L9J14%j25j2j8j9m0m0M4M3J5J5K0K0j5j6N3o0j17lj5
29301g65j4M9M9qqK4K3K2P9K3r1m2P1O4n0l6l6J4J3L2L2M6o7r4J9M7o6k7Q6J9l8l5l5N6N6
29295e88m3m4N1N2m7m7q5K7N5lk3k4K1l5k3R1J17p2j8L8m2m2J7J8M4M4J5J6llj35j36N1N1
29288g05K2K2K2K1L2k5j37k4J58l0m9J39R9r0J%o8o8l0l0O5O4J0J0RJ0k3k2NOl2l1K5K5J3
29282f06J3O3O2K8q6j63K5J05qo5o4k9k9O6O6oonoj4j4j4j4L3L2L3L2RRm8m8Q0P9j28j28L7
29275g09L7L6L7j0j0j0j0l0k9kjK3K3l7l8Q5K8j05QJ12jJ2J3n3n4j8j8l6P8J09nm4J3k7k6
29268f59QPK3r2l6P6ONm6m6Q5Q6r8r8P2P1K3K3j7M1L4p9m3J3MLj%P8l6j30j7L7L7J38J39j59
29261e48j59N3N2L5R1P0m3j14n8L6L6m4m4N1nl7P6L8k0po4n0O3K7q7OO2m0r6mnj8j8M2M3k
29254f82N5N9n4o9o9j9j9K4K4N2N3O1O1l8j51n9N3L9M0K6K7k9q6j7R5M3p0r5J9L6k0j3j3J2
29247g24J1P1P0o2o2O4O4PQq4q3J0J1ookkQ9J46J2j01r6l9n5N9P2m0l3P9J5J5M0p2j02Q6R4
29241e46j9n2n1l5P9N7n6m2m2K5K5l6l5R5L9r0K2J27P1n8j16j2J02J0m7j1j1j4j5k8k8O5O6
29234e61j5j6K3l3o1N2M5j2m0m1K0J9l2Q0Q0l3l8l8j01j02N5N5jjN5N4l9m0J6J6RRoj19k5
29228g66Q9L3L2j6j7P2P1j6j6q5K9J24Rp0p0R3k1k18l0J65N3j4j4K9K9j3j26l1Q2k6k7j9j9
29221g04kkM7M7J8r4l1l1L3L3R7j7RRr3r2M4M4j2j2rrj0rL7L7n7n8N8N7JJJ0RRRJ2J1K6q8
29214f72o2N1j2j2pJ07K4r0q2J07N7n7J5J6m2m1o0N4Q5Q5k7k7p7p7l8P6J06J06k7k7k7k7J7
29207e85J8J8J8n8n7l4P9Lj11m0l9P3P2P3P3n2n2MNo3o4l9P4O3n1K1K0N3N2O0n4l7l7m5m4
29201f83L0L0j02j02ONONM2M1M2M2M9N0opj2j2j1j2o5o5K9L0ppN0N0N5N4m0l9J0J0j15j15
29194g64O5J77k3j36J1J25m1m1L1L1L8p5j5j6j5j6m4P0O9m4rrL4L3J0j03m0m0j09j10J29J29
29188f98J11kl3l2j4j3M3M4NOkjO8m4r5R5N0o4l8l7q8K6N6N6m6m7M8M8k8k7k7k8k0k0L6L6
29181f76J1J0J1J1J5J5P2P2n1n1n1n1L4L4k2k2L4L4NOk7k6O3j25q9R9J02j1j6j5k3k2M5M6
29174e59N2o1l3l4N3N4q5q4j7R7M8M7m0m0p3p3K1K1JJJJK6K7l0l0L9L9j0j0k6Q7N9n4m9m9
29167f83J%j8j9NJ19R8j4o9o8l6P7M8o4JKo2o2M7M8n2O2O2n0qqk2k2P2P2jkk9l0NNk4k3mm
29160f50l3l2lkN3N4JKn5n6R8R8l5l4POm9n0mmlmPPJ01J01o2o1L2L3p1p1K3K3r8r7P2P2J3
29152f71J3O3O3l7j51l0J59Q3l0m6m5K9Q6m9j62m3J2l7K0O6m8m1J6J4J5L6R2N9n4p5j9K9L0
29146f53L3L3JJKJnnmnn9n9KJ16K0r3NJ17q4j41L6R2k8k8L2L2l2l2K5K4j3j4M3M2k4k4n3n3
29139g52j6j7M0M0M0M0j6j7L9L8J1J0n6n6KJ%%J%J5J4J4J5RJ0m7m7M0M0j7j6ooM4M3K0r3j43
29131g79M5J31J8p6p6rrM1M2lN5M5o7j02J2R6j6o6M8M7o5k6Q8P7K0p2p2K8K8j8j8QO6Q0l3
29124e32j37k3K7k9J0J0p7p7k4Q8J19Om6m6M0L9M0L9l5l5ppJ0J0N1N0M7o6o2oj9j9j5j5RJ0
29117f72RJ0K3K4K7K7j4M3Q1l1j23rM3M2l4l4o2o2K9L0l6l7L5L6PPk6k6K1K1M2M2k5k4K9K9
29111e58%Jmmn1n1J9J9n1O1R0k4K0l7j02J1M3p1o7M6L5k1k4k4ooJ14Jo9M5k4q0O2O2OOm2m1
29103g16K7K6mnJ9l7RJ23Q8k4r0l3j1j1pqmnn1n2L7L7j0j1N5N5m9m9K1K1k6k6KLL0Q7L2q0
29096f37ooJ3J26K3r0L4L5r9r9J6m1l3Q0Q3l0K8k8n8jJ1J1L1L2LLRRl8l8OON4N3m5m5l8l8
29089g04l1Q3J07oQ0K4j41k8On1j7R6j1j24n1O2J8J8k1p8JJ13M4o9L5L6n7n6K9L0l0k9OJ19
29082e97R4j9PO5Mj10m2m3M5M5l9l9l9l9L6L6PQm4m4N1N1%%J%j7j8j7j7J8J8J8J9MNk4k3k8
29075f67k8K9K9n1n1M4M4j6j6j5j6K7K7K7K7l5l4K2K1j2j2M4M4JJn6n6L0L0m6O8J38n0j33
29068f41k0J0J1Q5k8p0j4L5L5Mj09J7J29o5j79K5K4L0K9k8k7k3k4P3J5j2J00M4o9l7J9k0k0
29062g01j3j3M4M4k3k2P1P2q2q2Q8Q9p6p5J8J9J0RJ0RK3K3O2Or9J5L6k1o2o2K9K8POOPj8j7
29055f35M3M3k2L5J8r6k4Q8O1n3j19oN3ml2K4M5M5l6l6N9Lm5O8O8m4m5J2n4n5L8L8n7n6K2
29048f56K1opl7l6K3K4KN8O5m7o6j0J6m1J1O7L6k2l3l3rrl6l5R6R6l3l2J6J7J4r9m5O7Q2K5
29041e56QPk4k5%%j1o7m6O8N8Kn3n3k8k8l5P8M5M5mmk1k0lN4P9l5k4k4l1l1K6K6qqK1K0k2
29033f24k3L4L4l8l9J9J8J6J6kn8l5P8P5l8K4K3p8p8M7M8m9QR4k0m7m7L6L6N0o3o6M6L6k0
29027e87m6m5M5M6rqK0K0j6j6p3p2M5M6m9m9K4K4K5K4K7K8L5L5j24j0R1k1j23j0Q4K7K1K1
29020e70l9l9n9o0P4J7l9P4M6o8lN4J4J5J9J9l8l8L1L1o4o3O8O9k6k6ONn1n1k4k4L3L2J1J0
29013f54J0J1KLk6k5m0l9N5N5l3l3KKn2O2J56M3nno9o9K5K5K5K5K7K7mj17j3j4QQK0K1K0K0
29006e46j04j05O5O6kkN5N5p2p2JR6J03Qo4o5m3m2J4J4m0m1kn9m5N0M9N0OOk1k2lkklJ0J0
28999f99J0J0RRRJ0lkl0l0K7K8l0k9K4K3L1o4j04O7J23m7n5L8MLn9n9klK3K2ooM4M4j2j2K1
28991f73K1K1K1k8k8K5K5k2p9rQ5L5k2J6J5l5l5O0N9m0l9m0m0P2P2o1o0K8K8%%KLL0L1k3k3
28984f08q0q0M1M1J2J2j4j5j5j4M8M9rqJ4J4J3J4J8J9l8l9nnnnJ3J2O3O2n3j66MJ17J1J1m6
28977f17m6Q9k4j64n0N8n5P2P3n9n8l5P8R6j7m1m1L0L0L0L0NMMMl0l0K6K7j4j3pop4M0P1P0
28970e44K0K0j19j20J34K1j19nN2o1n3N9Q2Q3m3m3m2m3K6J39l7l7M6o8j14P5Q3l1O7O8l4l4
28964e72J6J6p9p8O5O6o6o6J6J6J7J6L3L2L3L2o6o7n9o0l7P6P7l7MMllM0M0n5n5M5M4j2j2
28957f39j8j7j8j7O3O2OOk7k8r5J8P8K2l0l0l4K4O2n1%J13j8j33n3O0J7l9R0L4j41k7O7m7
28950g40m3P1P5J8N1N0Kj12q0k4M3M3M6M6LKn4n4K3K2R0k3q2k5k5q2k1R2J13N6l0l1r0r1J6
28944g45J5J6J6K5K4K5K5j1j2j5j5M4j3j08NJ29J6q3q4L8L8L7L8lklkl3l2j23j23R9J57R7
28937e63j6n5Kkn9nN1RQJ0j04n1O2P9K2l4K2P2m2m5O8J2j02l1l1L7L6k1k1L1L1k6k6kkK6K7
28930f33onK3K2m4m5J2J2L8L8j1j1J3J26pj19j0j0q0L2O6O6k2k2l1l2K5K5m3m4j5j5K7K8K8
28923f24K8k0j9l8P5J12p7q4K9K7K7o1o0%%j%M9M8qqj8j9j06j06P1J83K6K6q4q4n3O0JKQR
28916f89j0j0N3o0k8k8O0N9onN1N1r4r5%%M1M1J2J3j8j8L9L9j0j1J8J8k7k7l4l4P8l5j4J00
28909e80mj16n3O0N6N7OPl4l3j6M1J7r7n4n4M0R7P3m1m7m7M1M1k2k2OOQQm8m9P0P0k5k5L9
28902f24L9L2L2J5r8o2om5J1M3j4o5o5qJ06Q9k5j0j1J1J0J0J0pqpqONjkM7o6o9M4Qm9j7L9
28895g10Nn1Q0J37n9j16J6m2q1L2Q8k4MO2Jn5kN4J6J5K6l1p0M3N4n9n6N8J1m6ppP7P6r3r4
28888g48M6M6J7J7l2l3K4K4qrm7RP0m4m7O6R6j7m0m0ppK2K1l8l8J8J8KKL0L0k1k0P4P3j6j6
28881e23J3J2j19j19N1N0m2m1J4J5j5j5j5j5K8K8N7N6l7l8J9J9mmp5L8Q0l4l0Q3O5Rm7m6N4
28874e28N4p4p5rM7K9q3j04J0mmR8R9p3j6J20Pn8n7o1o0L4L4n1n2M3M3mnmm%%J%J0J1j8j8
28867g22O4O3l0l1M2M3n2n2%%K1K1L7p7k7Q6M5o9r7J6J30J7p7L6l0j44mJ09N3N3K9q5n3n3
28860g38L4L4l5l4N9J15M2p2qqJ8l8j31j7R4L7n2O2R4k0m3m3n9n9L6L5J7J7K4K4m9O3Q5j04
28854f20m7O7Jj11l9J7k1k1L4L4K7K7Q0l2r5l8K5K5k7k8R3R4jjllmlj8j8j8j8J8J7l9l9j6
28846g01j6M1M1N0N1j0j24o9M4O6m8j3j3k1k0j7j7J1J2mlN3N3J2J2J1J2J3J4j5j5K6K5l1l1
28840f21L2L3k4k4RRL7L7l7l6r3r3k3k2L5L4K3K3P9P9m1m1Q6k7j02J1Jn6L7L7k3k3l7l7N8
28833g00N7j1j1Q0Q0n3j10q9K5R0L3n5N9M5o8k6L1m7RO9J2N0N0j7j8L7p7n6N8P4m0j68n5J15
28827f27N9LLn7n7J%J8J8M7M7k7k7l8P5N8%j7j7MMl4K1J4j00r7J7K0K1k9l0K3K3K3K3J9J9
28819e97K0J9j9k0j9j9n4n3QJ21M6o7o3N0Pm9M7M6o2o2L2L3J6J6j2j1n9n9lkK9K9K9K9mlJ4
28812f46P1M9o5n0n0j5M2M0n4K5J19N6l8n7n8llJN8K3p1m7m7MMM3M3M3M3l0l0j1M5l2j27O
28805g19J00q5j41Q2J77pj02J4P0M4n1p6J9j4j4N7Jm9M5M5m9l2K5M8m7j02K9J14N6K5K5l5
28799e47l6L4L4o1o1ooL1k5q5J0J42M8q6k9J01M4j02m5P3k1r0ML9M0j6j5J9J9r5jJ10N4m2
28793e67m2J1J1K3K3p1p2N9N9KKj7j6j6j7J5J5j4j4L1L1k6k6J7J7l9m0J02J02j05j06M2M2
28787e84q6K7Q6k8j4j4j6j7j7j6M1M1n3n3M9M9l9l8m1P1J08oq0L4N1oj1j2m4m4K3K3N1N1j01
28780f15j01O9O9j2j2M4M5m0m1N4N5p1p1j4j4l4l3N8N8o0j16j6R7K0K0jjK3K3K3K3j4j5J4
28773e86J4l7l7J9K0J1J1m6m6N1N1p4M0L4k4K7l1j17nO1O0l2l2N8N9k6q2k7Q6R9j4l8l7J4
28767e76J4m3m2LKk5k5J0J1m6m5O4O5O4O5m5m4m5m4P1P1J5J4LLr1r1N2N3p9q0P0P0J3J3PP
28760e61m9m9j8j8j8j8L0L1L0L1nnmnm0m0N4N5k8k8j0M8L4o0l1O3Mn3k1L5Pm8m6J2O9O8k2
28753f06k1kjl0k9k1k1L6L5N7N6p0p0L0J24L4o1mN4j8j11q2N0N3q0p6N6L1o4K3Q1L6L7J6p9
28746f37k6O8Qn0j1j2RRL7n7n8km4N0J15j6n9ln3LO7J0L1Q8L2k6r5l9K1l7k8O7M1j5l4l5J9
28739f62J8M7M7q6q5M7M6M7M6q0q0J54M1j11j10J8J8j5M2Q1l3j18nN7N6K6K6K6K6m6m6J1J1
28733e86l9l8l9l9K9K9k7k8K9K9J2m6qJ04j9j9L0L1k6k7m0m0N4N4K9K8k9k8k0k0P5P4m7m7
28726f05KLK7q6j36N3Q8k6M9N0j5j5j6j5O3O2j07j07K2K3l4l4Q2Q3j2j1n0n0m3m3M4J58po3
28720f66LLn7n8L1L1L1L1RRO9O8r8m2N3o0n8N5kj15J0J24K5q8l0K6M4M4KLmnM9o5p1M1J11
28712e47kk5k6J4J4J3J4m4m4no2QJ21K3r0RRo9M5J26J2m8m9l3l4l3l3j1j1j1j1KKKLqqQ7Q7
28705f13j0j0rj0O8O8j02j01J0J1O7O7o8o8K6K7k1k1P0P0q9j46K3J36L6p7N0N0l9l8J8J8J1
28699e96J2m6m5P2P3r7r7K7K7l0l0ONONJ7J6m1m0M3M4j3j4L3L3k4k3k2k2k2k2P7P7j9L8Kj11
28692g01j7R6J2m6ooK4K4p2j5N3o0o4N0J06pj9L7M3j3p6k0J8J7k6k7L9L9J0J0l1l1J6J6l5
28685f62l5l5l5Q0Q1o1o1O6O6j%j9k0K1K0J10ln9ll7r4K7K6k2k1M4M4j8j8L2L2m1J6Q0l4q0
28678f14k4mmJ3j00l6J52J14j50n3O0J2J3K0K0k1k1QPQ5Q5p6p5k1k1j3M4M1p2p3M1Nn3k0L6
28671f95K3l4n0J38J50l9j29p2M5J01n5j13P5P4l3l3n5n4M9N0j9k0K8K8o8o7R2R3j09j09J4
28665g94J3P3P3j1j2L0L1L1L1q4q4KJQRP5l8k8K9j1j1K5K4m1m2rrL8L7OOk3k3M1M1j4j3Q0
28658e43l4j22rO6RJJJ0RRRL2L3j4j5J1J0J1J1J9K0m7m6o4o4j2J01Q3l1m5m5J5J6j07j07J00
28651g29J00k5L3L2q0m8O4P3P3o1o2M6M6kkm1m2K4K5l1l1J6J6L7L7J0Rj%q6q5j3j2N4N4k6
28644f28k6K1K1j5j6L2L2J1J2j7j7lkkkj1j0L3L3o0j17k6Q8L1L1j8j9j4j4M2M3n1n1NOk6k6
28637g30k7k6O0O0LMN6N6%%m5m5J2J2mlmlM0L9j6j7m0l9%n7j16lJ64N0J1J2MNJ3J4J4J4m7
28630e79m8m7m7J6J7J6J7P9P9r1r0OOOOnnmnLLM2j4m3P0L6k2k0k0k4k4J0J1P8l6j22o5L1L1
28622g48k1L6P2m2o8j2Q3K7o7M6J37K4NNn8n9L1L1L1L1rj0j0j0JJNMn3Lj8j31q6k8P0J27M
28615f56MPQm7m7m7m7N4N3llP0P0J5m2j09NJ00j4j13n6L9R6J0m7Q4Q3j8j8N2o0j12JK6l1l0
28608g23Q4L0q2m7O5mnM0M0r2r2M1M0KN9N6n7j13jP1J4llklL7k0q2L1N2nm8m8m5m5N2J66k
28601f42n9R1L4j02J0P6l7n5JOOl9m0n0O3J13p6m5O8N7n7poJ0J23P8l5r0l4N4N3l8l7j4j4
28594f34j4j4llllLLLLo0o0L4L5L3L3j6j6j4R9N0o3l4P9j7p3K1K2m9PN5o0oJ08qj21POk1k0
28587g11P4P3k8k9k9k9rj0J9J9L6L7k0k0k6k6KK%jj%K1K2N0N0QQq0p9J3J27J0j78p5J14P6
28580e90K1L8p6j42l0J40K6p3M0J39n0o3M9Q8k6j18j18m6O7P5l9J3J26O6m8n7jK4l2n3MM0
28573f06p4o3N0O7J1kll5l5L1L1L1L1n1n1OORRm0m0n7N7J21Pq3K9m0m1J25J25n1n2O3n1j07
28566f73OL2L2N3o0l2Q2J0J1j5j4q5K8P7l5o0n9L9L9N4o0o9M3R4k0l1l1J8J9jkjjl4l4noj9
28559g10j8L8L8j1j0J8J8p7p7N6N5n6n6L8L8k9k8j1J04R3r5m5O8K6K6o2o1J9K0rrJ%K0r4o0
28552h42J28R3r6jkJ5J5O9O9k6k6k0k1P4P4o1o1LLo9M5L8L7j9j9m7m8K9K9p0M4J17Mn8n8K6
28545f32K6K5K6n1n0OOmlN2N3k4k5MMM7M6rj0k0k0k0k0q9r0Q1Q0llR2R1p3p3K0r5j9k0k6k7
28538g47RQQQL5L4L4L4M6M5K2r2o1N3J7r7k2k2K8K7j8j9J7J7m0P2L8L8l8l7qrn0n0K0r2J7
28531g75J30l4l5N1N2nom8m9Q4Q3p6p5j5R9M0p3lkr0r0M2M2L2L1L1L2k6k6O8O9l5l5ook4k5
28524f73NMK4K5p0o9N5N6l8l9O2O2k5k5l5P8P9l5j6j6k3k3L4L3o1o0M5M5q7K7J30n9j03J0
28517f83n3n2Q6Q7%%k8k8KJL0L0M2M1n2n3J1J0J1J0oom5J2M7o7o7M7ro6L6R3K6K7L0L0p0p0
28510f46K4K4p5p5N7N8M7M8rqk9k8K8K8o4o4j0j1Kn4L8J52m9j63PJ20J0j04m3P0N4kQ7Q6l5
28503e29j48n4N9rrN4N5m1m0J6J6n4n5KKqrQ7L1l3Q0J06qq0p9o4N1Q1l2j7j8n8n8O8O7J8r6
28496g06qJ05L2q1r9m3Q7Q6l9l8N3J11M8o6p9p9o3N0L7p6KJj8R5R5j8LMp4L9M0p5llj5j5j5
28489g25j4l4l4K8J41P8l6k1k1m2m2R0Q9j7j6p4p3n4n3Q3J97M2p2o5M9k4k3rrn8N5N5n9l7
28483g05l6J2J3N4N3O1n2J4J3PPk2k2k2k2K3K4K4K4m3m2J4J4k5k6p4p5QJ21K6q7j8j8L1L1
28476g15kkN5N5KLLLj4j5j4j4M1M1j6j5j9j9q3L0%%PP%%N0N0Mj09j02Q6J15Jj7j7nmmnj3j3
28468f64M2R9J6r7o1nL0L1k2k3J0RJ0Rj2j3j2j3J8J8n3O1L3q1q1L3P5l8l9P5L4q1rrj5j5M5
28461f95M5l8J9N7n5j51l8J32J9k8Q5P8l5k8k8l5l5J4J4J01J02K9q3q8K6Jn6j8j7KJKKp1p1
28454h41j0J04O0n3m6O7K9K9L5L6k6k7k7k6O0O1j02j02j4J00J2j01K5J39M3j4j9k0nN1K9q5
28448f38m9QK4K4P7P7J0j04m7O6LKQ0l3j06OPj07o8M5L8p6j2j1O6O6P7P8m5m6m8m8J8J9k7
28441f74k7k7k6L3L3L6L7n0PP9j5p9k2%n6n2n2J06J05k8k8%JK1K1K1K1k6k6K2K1qrL0k8m8
28434f87M6K1l6RRNNp4p4pM9Q1j3n7n7K6Q3O0l4J8P6m3j37jJ30L7n7m3m3l6N8L6L6J3J3LK
28427e83j02j02O2O2K4Q1k9j23K2K3j1M6j2j06M9J43j0o7ro6r5%N2o%R3R6l8l5l6m1N3L2k5
28421f58N8N8j8j7k4j19l3O1O5O5K3K4m9n0J7J7l4l3POO2n1j39k7R6L8m5m5P8P9q2q2O6O6
28414f20J4J5j7p4o3N1Q8L0j0J02N4k12r9R0J8l8M4j3j7R7l7l7O2O2r9r8n6n6J23J23n2n3
28408f78L3L2l8l9K8K8mmM3M3k6k5k3k2NO2L5p8o7M6L5k1N7N6j07j08P8P8qpm4m4LLl2l2R1
28401f51L5j33k1O9m5qJ06Jn5J1J2l9l9l6l5M9M9k1k1O4O4o2o2O1O1jj%jk6k5K1K2M8M9m6
28394f06m7j5j6q7K6Q1l2L8L9j9j9j8j9OOL5L5j5j4M2M2m0m1M7M6j3j26r8J5J4J3l6l6J04
28388g08J03k9k9L5L5OPn3n4l5K1J37K3p4L9O5m8non4n3o8M5J07oo5qP1J5q2L1J10p9j12P7
28381f41M9j39q2L1L8R4N1j38j22j0Q5Q5o0o0J10N5j33k0P9l5q4L0J92P9l7l7j5j5J4J5q0
28375g01q0N0M9ppl1l1K6K6J5J6m1m1JKN8N8k9k8O6O7k8k9q8q8M4j3RJ22J5m1n9n8j8j7L9
28368g72L9R1R1m1m1n1n1M3M4lkO8m5j16mJ29J6j18mN7n7j15P3J18NJ6J7L7L8l6l5O3n0j27
28362g23j5RRj7j8k9Q5N7jm8m9k5Q9N6%K1K0m0l9MLk4k4L7L8k0j9N8N9l0k9j16kR9j5q8K5
28355g02N8n5j03Q5J10p9N2J09o8o7JJJ2m5m0P4J24o4r1R8J00j3k3k3l1l0o3o2ooM3M2j4j4
28348f90n7n8L8L7L2L1MMjjn7n7P5P5j2j2l4Q0Q3k9n0Pl2l2n4n5M0M0qrM8M8m5m5N0M9K8K8
28341e41K8K8MNl5K3Oj08j04J0L2L1j7j8rj0rj0M2M1N5n7q2L1N5N5J9J9p4p5L7L8n7n7j0j0
28334g24rj0K4K3K4K4J4J5m3m2O3O4o9o8O5O6l5l6M0p4o6J22N8n4K1K0k3k3l0l1O0n4j09Q1
28327g16J18p1k3Q9P8l5r7r7M4M5rrL1Q8O7m7n5KKn4r4K0J64k4j82OJ98Q4o0o0j0j0J5J6m1
28321f27m2l7l8J9J9K2K3K3K3L1L1o4o3K8K8Mj09o4M9P1J3l4K3O3n0j00Q8M3p0l2K5j4j4O1
28314f71O0l4l4O9O9k5k5k3k4k4k4K8K8k9k9k8k9K8K8JJJJrj0QO5N6n7n8N6J9l9J5r9j06O
28307h38O2NO0N9p1M2P2m2m1P2O3m9o8j0j6j5j6j5O9J3p9L4O9J3m3m3k9k9k8k9Q4Q4m9m8J8
28300g39J8J8J8n0n0M5M5J5J5J5J6L6L5L6L6o3o3j0j1K2l4j7R6J9r5JN7o8o8K9L0N3N3m1m1
28294f42m1m2j5R9Q5K8k8k7k8k8k8k8P0P0k5k5J4J4j4j4mmmmMMMMm9m9k0k0K2K3l4l4K6K7
28286g13j3M5N8n6n9N5Q4k9j8L8K2K2o9o9K5K4j4M3N7n5p7k0j3j4J8J8L7L7k0k0L4L3k3k4
28280f56k7k8JJL7L7L7L6L7L7n4n4m9Qj0j23m8O5R0k3L5R1m4j00M6J03o5o4j1j1j1j1J5J6
28273f97N8n6o0N3L8L9K7K6o9j2N4n9o0N4Jn6M2R9no2KKqpn1O4O3m9j8R6l8r4k0p7lN3p7p7
28266h84P7P7M8M8J6J6p9p8N5N5l9l9k2k2KJ15K8q4n3O0no1P1P2l3l3K4K4NNo6M8N0o3k3L2
28259f56POM9o5p2j6l3K3R3L7o1o0KKL1L0j9k0J09J09n3j09n0O3Nn1J7J6L0L0o6rJ07pl8P5
28252e44oj19k3L4m4m4K0K0K7Q4K8q5o4M9k8k9P2m1j40k6J51R4m0m0k0p6j6R6N2mL5L5k4k5
28246f41K5K5R0k4q6k9J1J2J8J9n0PM2p1l5K2j7j7N7N7l6r2k6Q7N5kq8l3J00M4j05m8M3j4
28239g00k0k0k3k3poN0N0O5O4JJJ0j03j02J0MML9L9L6L5n9n9N2N1nnj2j1j1j1klkkL4L4OO
28232e95o7o6O5O6j3j2j3j3M4M3K0r4p3M0L0k8QQMMk5k4L3L2nonoN1N1m3m4j00j00P4P3o5
28224g51qL0q2oJ08j9k0K8K9PPm8O5O3j25q0J09j0rj7j8l1Q1Lj11K9J41k9l0j5j5p5L9L2L2
28218f96Q4Q5m7m8j9j9L8L7l6l6K0K1K8K8%Jl8l8J9J9JKk7k7pqpqJ6J7J6J6l6l6j2J01O9m4
28210e71o8o7kkjkKKKKOONOj5j5M1M2K6K5lkm6m5l8l8L2J45N1o2m4m3n1n1M7M7j0rM1M1r1
28203g07r1L0L0L0L0M0M0J2J2QQq6q6L4L4jjN2o1o1N3M0M1rrN2N2m2m2k4k3k4k4J%K9K8NN
28195f25r0r0Q9Q9noK3K3K3K3q2q2J2J3kjR2R3MLn4n3k7k7q3q4P5P5M7M7mno1o1M3M3J4J5
28188e96nno2o2Q6Q5m7m7L0L0L0L0j5j5j5j5l3l3O1O1k7k7q4q4L8L9N2J08J2j76j32J32J72
28182e14j6j39N0P6l8q9K4J5r8l4P9NNM1M0l1l0O3O4p1p2j5j5ppppj5j5m3m3O6O6RJ0M4M5
28174f04J1J0J7p7k7O8Mr1l6K2j5j5J7J7P2P1J5J4n1n1NNk5k6O3O3K0p4p8p8J2J2J2J1k5k5
28168g57P0O9k3k3NN%J%%l1l2llk8k7O6O7n8n7L6L7j6j5M1M1K8K7jjJ9J8l8l8m8m9RQm2m2
28160g85N2N3n4n4J37M3q0J3J2q3m1J6O7O7Pq7O2J19n0j06j5j4%%k8k9P9P8K2K2o3o4lmk5
28153g36L1Q1j3o3o2K6K7m2m2N3N3l0l0K7K7l9l8N7N6J1J1Q2l1j55m2J21Pm4m4L6L6P8l4m2
28147f67P1L9p3llOPP0m3k2k2k2k2j2J00J01j2n1n0n7n8O1O0m1m1R4j9j21qJ50L6j01j01j3
28140g67j4j4j3R1R2Q4Q4K9q4q4K9k4k4j6j7j2j2M5M5L6L5j03j04P4m0q9J00R2k2MMn9N3M7
28134e54M6n6n6%%k0k0k0k1Q8Q7l8l8m6O8J1j03k3k3r4J9R3R3l2l3OONOmln3n3k3Q9K6K6m1
28126f85m1l4l4k4R0J9J9J25J2q5K7On0m7J0P3J7m2m1PQQPMNMMj2j3o8o9mlj8R6J24J0j3j3
28119f21o1o2O9J25L6p7m2J5j0j0opL7L8n9jqj21J1J25L7j9J9K0n2n2j08j08J7J7J7J6R3R3
28112f39jjoom5J1N2o2o1N2J08N2mmm4m5m5m4J7J6J7J7L1L1k6k6j3j4j4j4O3O3L6p7n7jl9
28105g22m0N1N1p7L7N5n8n4N9L2k4L2Q8j1j25o5M9R5R5%j14mN3q4q5P0J4q3L1J17Mk0j9L5
28099f17L5k2k1j0j0rj0k4k4j6j7m8O4P2m1n7N8l5r2J2O9nN1N3n9o0N4K9k8J1J1j8j9j9j8
28092g60K7K8l0k9K0K0J9K0RRl0K7J29J5j19o3J2J2JJ14L1q2m0J6m6J1J8l9K7Q4j3p1l1l2
28086g36O0N9PPO4O3o6o6rj0l8l7K4J37Qj04m5O9mn9n0QOO3J02j2j16o0L3L4JKJ2j01k2L5
28079g41mmP8P9j6j6kln2n3m5O8R3L6j1j1j5j5mmnmNMNNp0p0qJ05Q5k7QO4no2k6k6l3l3On1
28071g75PJ20O0n3MMJ5P1N9n4J4J3n3n2M1M2l9l8%n6j8R6R2k1o3o2oom6O8P6l9n2O1N4o0l8
28064f34l9M9M9n9n8L5L6P1P1o1o1j0j1j0j0l2l2j5M3K8q5k5Q8K3K3M0p3l9J8k1k1QPo3N0
28057g20O1n3n3O1K7q6M2M1NNR2R3M1p1j34p8P0P0k1k0llN5N4l4l3j4j28m1J47M0p2M6M5j8
28050e87j8QQm9m9M6M7j4j4no1o9M5P5J8l8l8M7M7J8J8o5o4rqK5K5K5K5l3l3nnM3M3j3j3m1
28043f68m1J9J9qM8oj20mJ10N0o3o2oQ8Q7n3n2LMn6n6P6P6n3n3J4m2jJ13J9r5K7Q4K1l7k3
28036f41k3k6k7J8J8J8J9O3O3%jQ7k7j25j2L0k6M0M1m8m7QRm7m8k0j9J3J4M2M2l3l2j03J0
28029g70J56M3q7q8K0J33M2p1q7l1j3j3N1N1K2K3l1l2l8P5L7L6n0n1k0k0L6L7L6L7q4q4j17
28023h52P2J31J8q8K6J2J1L3L3j30j29J6J29RRK1K0l5l6j1j0L9L9Q9k5q1L2l6l5nJ08O1n2
28017f17l8l8P3P2n2n3m5O8MMJ2J2J2J3j7j7Q2l1j21rN3N3o5o4l7l7M6M6j1j1K1K1M9M9j9
28010e92j9j9j9n3n3P9Q0o3o4L2L1OPOPm8m7M6M7p0p0O2O2J6J6m1m0OPOPJ4J4J4J4M7M7m1
28003e66m0r9J3P0m3k9l0J3J3J08mm0P3%j14J4J5PPk1k1K6K7Lj10m9O6Jj12O0O1K5K5KJk6
27996f74k7L3L2k4k4l6l6oJ08kkQ1l3j11P8J34n4n7N7N2o2r0K3M7M7K0K0l7l6k5k5LMn6n6
27989g34L8L8l0k9O4O5m8m7RRL1L0K3K4M6o7j02J1J18Nj8j9J5J5l4l5o2N1j2j3O9O9r7J7R4
27982e06j9m2m3l2l2l2l2N6N6l8l8j7j7J1J2K9L0JJL1L1LLL7L7M4o9J5J4q7q6K7K7jkk6k7
27975f81O8O8o0n9L9J53P5l8n6%m3m4m0m0K6K5K6K5L9L9J1J1p5p5J9K0m5m5J2J2ML%%K0l8
27968f44j9R4O3n0l6l6N7N7%%k6k7k7k7M3M2j5j4K6K6kklkL6k1o2N1R7r2j88p5J32J33nnl4
27961e55l4J5J5j4j3j3j2j2j3R4R4j14j14M3M3J0J1J5m2q1L2O6m6o6J23J53l5q2k4o2o2l5
27955g15P8M6o8o8M5N9n5J6J6l0l1l0l0L8L7L0L0K1r3KJ15m1m0K3K3j0j1j7j7M9o5o4M9O6
27949f42O7n9n8J5J4m2m2M8M7M0M0N8n5m9m8n9n9L6L5LKKLL6L6L6L6o9o9K5K6NNNOM3M3q9
27941f28q9K4K4K4K4k1k1k1k1K4K4L1q3j5j5L5L4N9N8LKo8o7K0J9R2k2l4Q0J8j71o9J20K1
27935f09K0L2L3o1o1m9m9n4J35J35n4m7m8llk6k5M5o8n7N5j5j5N1N0N0N1J1J2m6m5LKo8M5
27928f73N2o1RJ0L7L7M5o9j%qqm1m1N4N3M4M3j7j31l5P8J20o8j28j5M1M2K1K2l5l5p1p1K3
27922g77K2L6L6L6L6m2m2J5J5kjkjJ7J7Q8k5j39k5L5L6m6m6M9M9n3n2M1M2L7L8L7L7l1l0l1
27915f26l1OOOOn0n0J4J4o1N1N2o1%JN0N0J1J0J0J0o0n9L5L5K2K2l5l5p1p2O1O0J%J%opN0
27907f40N0J4J3j0j23j08NJ05J04OOq8q9O4O4k2k1L7L8k2k2o9M3R8j5n2O2Jn5k5Q8O4n0o5
27900f14M8J0m8k0k0k4k3lmllM5M4klm2m2M2M3l7l7M8M8l0k9L6L6l2l3m3J3R1k4p2j6kkQ7
27893f17Q6p5p6J0RJ4J3J4J4PPn3j09r9Q9J10lN9O0j28p1O0n3n7N7J03j0n7JK7K6j7j7L7L6
27886f03O4O5n8n9K7K7k5k4M6o7o8M6L5k1k6k5J9J8j6j6qrj5R7R8j5k8k8l5l5j1j2j1j2j6
27880g01j7K2l4o1N2J14Jn2n2M5M5q0q1R9J00JKm5m5J8J9J9J9ppM1M0m0l9j1j1p6p5RJ0N7
27873g21N7K5q9m6O8K8k8j%j2j1Q7k6j18nP5l8lN4M5j1P0P1q2q3O0Mo1N1J7m1N3N2p4p4K6
27866f81K6N4N4p0o9mmn5n4O7O8k4k4M1M2k7k6r3r2J20J21k1k0m6m5KKN3N4POL5L5j26j25
27859h19M9N0J0O8L6p7j1J02j0o8J1m6o1N2N6n8q5K8N4N4K6q8r0K2N9Kj6j6k3k3L4L3M8M8
27853f49qo4l0Q3Q3l0l0K8L8L8Pj06j07PN2N1LKm6m5m5m6O4O3POJ2J2J2J2QQRQj4j5j5j5N
27845f47Mn3n2J23J23q5q4k6k6l9P3J00j3j04RL1k6J3J2l8l8J8J9llJ6r7m6J43R3k0o3o4m4
27839g94P0J14N7%n7pN0m1m2k3k2L4L4J7J6m0m0j6j7j6j7k2k3J48J47o7o8K8k9j30j6J15K
27832f55m0J7k9k9Q6k7l3Q1K4p1j0j0JKKJj8j8L9L9m9m9P0k5q2N1J18K3j6j7L1L1j7p4m8M5
27826f56L6j35p8R1L6n8k7L0J9J9K3K3j2j3j2j2L0L0L0L1k0k0M1n3p2O0J28L3l3l4l9m0j5
27819f69j6P8P9jjN8l6j16k0R9l3j15N4P9j30q3Q6L5o0oN1J4J3L5L4k2k2j4j5j5j5J0J0ro6
27813g29m4N1M7m7k6k6l6N8J40Rp5j9J9K0K2K3J0J1J0J0p0p0K5K4M4M4j3j2j9j9k6O7J12p7
27806e62j35N4L8p4%Jk7k8K9L0k3k2L5L4J4J4j5j4K1K1qpk2k2k2k1M4M5j1j2m5m5J8J9j02
27799h00J2J8r4L0J44O6O6M3p1p7L5O6m8nnL3L4n4n4j8R5L2L2o7o6rj0k8k9K9K8j1j0n3O0
27793f86Q3l1n1O1l1l1MNj8j8j7j8O2O3l2l2k7k6o2N1K9K9L5L6p4p4L0q3k9J61N4o0n1n0J0
27786g88J24J2J2M7M8n8n8jjl5l5R8R7k6k6j9j9k9Q4L4p9j09MO0Lj7j7L6L6n6n6M1M1kN4L6
27779e64p7j6R7K7l1Ln4r0K4L9M0ro6p9L3O1O1J8J9l8r3n9N5J14N7l3l4K0J9l3l3n4n4k0R3
27772f57O1Nj1j0M3M3m0m0J6J7j7j7p3p3O8O7QQo2j19J6J29P1J4m0r7LJ15j4p1QQNNl7l7K0
27765f85K0L0L0k7k7j1j2j1j1l8l8J9J9K3K2J43L0p5p4k5k4K6K7M8M8M5o9j25j2Q2Q2m2r8
27759g10l8P5j7p3J0J0PPJ0J1J0J1J0J1J4J4j9L8P6l6j17lj8j7QQM7j0n9N4J11lp2j5p4M0
27752f99J88kj25j2M8qo4o4J1J2J2J1J%N8N7n5n5KKM0L9n8n8M0j5n5N8M4o9N7N8p9p9N3N4
27745f52nmnmQ0Q1j3o9q3L1Q6L0k9q5n6n7klN4N4J1J0O7O8j03j03qrJ9J9J8J9K7K7l0l0N4
27738e95N3klj2j1o9o8M9M8q3q4J4J5J0J1Rm7q2L0J00M2n1n0OON5N5Q8k7q8l2K2K2K6K5m1
27731f59m2J9J9p6j9K4q8m1J48R9j5N7N6qpj04j04rrN8N8N1N1l6j49n5N9O8O8j9j9l2l3l6
27725g25l6M9qm6O6O9m5m5O9L7p7k0R3O0n4J7J6l8l9l8l9klklJ17J16n3n3MNMNn2n2JJM3j3
27717f71m5O9O5O6Q4l0j02m6J0m6n2O1O1n2PO2p0p0L4L5L4L5qpo4o4J4J4PPL7p7k6Q6P6l7
27710f03o1o1k9k9O5J21R2k0m8m8KKnoP9l4p0M4J6r8L0K9nnnnm1m1N4N3L9L8j9j8o3o3L2L2
27703f49M8M8K5q9r5J9MMllllK8K8O7J0q4L0N8n6o8j1POK4K5l3l2J0J0j9j8N6N6L1L2lN3n
27696d95j18o5qm7m8L8L7L7L7n5n4L9M0j6j5M2M1L4L4o1o0M1M2J3J3n9n9kkk0k0o3N1R8j6
27689f46N5N6jjl0k9q4q4M8M8MNO1O1m3m2m3m2J5J6J6J5J6J6J6J5l2l3l3l3M2M1M1M2o1o1
27682f69%jJ4P2J2j01lN3J4J4n7n7L7L7J5J4n3MR7j7p7L6M2p1p1M2J08no4qN5kk3k3OOK1r3
27675f96j10LR7j6rJ05P7l7j17mN1nmmppN4N3m1m0L9M0%N7M2p1m0J7M9qj02m5L5k1p4j7MM
27667g48M7ro3N1Q3l0j22rk6k6J33P7r4J9P0m4mN2n9n8L9M0l4l3LKmJ10N7n7l0K7j2j3J8J8
27661f29l8l9J5J5J6J5j2j1m0m0P1P0o2o1nno2o1L9M0j7j6RJ0O6O6J5J5J5J5qpl5l6RRm8m8
27653g70L8L7k5k6R1k3p9L5nnKKj1j1J6J7k3k3m6J42N1j38J0J24l0l0P1P2n0n1K1r3r4J8M
27647g82MO2O2NOq5q4M8M8N3N3qj22mJ10N9O0l7j50n6N7l5l5J%J00R9l2l3j2j3K3K3q6K8P8
27640e95j11j2J02r9r9NJ18J11J10o8o8o8o8P5P5k0k0qro5o5N4N4ooN4lm2P2J02j1p3p2m1
27633f97m0N3N4jknok4q2k2R1Kn4rql1Q2Q6k7J8P4n9j72n6J33N8n5m0J6nN2Q5k7n5n5ONON
27626g06p5p5R4R5m8m8M6M6n1n2M3M3j1j1L8L9J8r5l4K1L2L2k1k2J7J6jn8p0M3L6k1M1M0k0
27619f79k0J8J7j1j1J6J5M4M4p8p9k1k2M1M1J2J3L7L6k0k0lmo0o0L6L7O4O4n3n3LMK5K6l2
27612f33l1L0L0k6k6n1n1M3M3kkN9l5r8L5J06J1l1K5m1m0K6K7o7o7J0J0O7O7q6q7M6M5Q0P9
27605e35n3n3K7K6K0K0o6j61NJ00k8q5j9j9O4O3OPL2L3MMj5j5K3l4l9N5o1j17Q9J45k2k2k8
27599f49k8K8K9o5o4L0L0j6j5J2J3n8n9L6L6N3N3lml6l6K1K0M6M5j1o8q1J4J4J4%j%%K4K5
27592f51P7P8r2j47o2P0L2k6m1m2Q2Q3n0n0P0O9r9j00N1N2K3K3m2m2mR0O2Nm4m4p9L4O7m7
27585f94L4R0m3m2K7K8k9k9JKN8N8j15j16R1R2o1o0L5k2j1J02N4o0j2J76Pj83k8Q5qo4n5N9
27579f33Q7k6o1nJ4J3j7j6j7j7j4j4M3M2n6n5%JQ0Q1N2N2l3l4l3l3m2m2J5J5K1K1l6l6l4l3
27572g50O0O1n6n6M6M5l9P5P8l6l6K0k2k3l3r1k7Q5K5K5L1L2j8j9m7m7j9k0L8L7K9K9r6r6
27565h15QJ21P2m2q3L0M7rqqNO3J3j01o8M5j5j5qqNNNMJ7J7K5K4m1P1R4r6q7K6PPjjr2K0L8
27557g29L7L8L8N6n8POl6l6K8K8m0P4J7r6O0O0m2m2p6p6k0k0O8O8J1J1N5N6l9l8PPPQm5m4
27550f90J2J2K0K0qrLLKLPOj5j5p1M1J06qr3K0O9m4M1M0o1o1L8L8j9j8L8L8M5o8q7q7%Jk1
27543g72k0k8Q6R7R8l5l4K3r0l3Q0l6l6K8K8L5L5o0o0R3R4p6p7j0j1r7r8jJ12M9M8k2k2j6
27536g28j5m7O6J30J7p7L7L4q0l6K1J4m3K6K6noo2o3P0P0m8m7k0j9j7j7j6j7N4N3llL9L9J1
27529f62J1mnK4K4J1J1m5m6K4K3l4l3k3k2L4L3K0J9J9J9J1J2m5j59q4J04Q6k7L2Q8m8m9Ln3
27523g31q5K8O7O7J7J8k4k4k4k4N7N7l7l7rqKn5oJ06Rj05oop7L6O9O9K0K0l3l3l2l3O5O5k9
27516f46k9mlR1R1p3p2K1K1j4j4j5j4j2j2nno7M5L8L9k0j9k0j9nnqqP2J5k4R0Q5k7j91p7j
27508h01jL5L4K6K6l0l1J1J0P0P1j06m9Q4l0l3Q0O9J3m4m4m7m7K3K4K4K4N4N5j09j09j5R8
27502f65M4o8K6Q3j9p5%Jm5O8N8n4n5N8Q3l1n4n5NMJ2J1j7R6L9p4l1l2j0j0M8M8j2j2J6m2
27495f61k4R0J27J4j22j78m8O4N5N4K6K5l0l1m3m3J3J3QQO4O4m0m0m0m0l0k9K7K7m9n0M5M5
27489g29O5O6j05j04O5O5L6L6k6k7L0L0ONn0n1K3K4p1p1JJJJJ06J06k6k6l6l5O0Lj19oR4L7
27482f21kN4qj22m5J2k7k7N7N7l7l7L7L8j6j6PO4N1o2r6R4M7o6n9lR1R0n7n7L8L7rrrrMLM
27474f09Ml1l1l1l1K5K6l1l1N9N9o6o6K4J37Q4l0r4l7N0ok4k5k7k8k8k7K9K9MNMMk8k8k8k9
27467h23R3R2m0m0j1j0M2M3Rm7l4Q0P0j19j19P0R4k0J7P4K9q3q0L3j3j3rj0Q6K9j42k9J09
27461f72mr5J8N7%MO0N0po0lk6k5O5O5%j14j18mM8rkN5M4M3j4j3j8p4j9R4Oj07K7K7l1Q2L3
27453f37q1q8K6J25J24m1m0J6J6l9l8l8l9KJo9M4P6l7k3k3K9K9K9K9KKKKnnmnM6M6q6q6LK
27446g33OOj8L9P1m2pon2ML2q0M2R8Oj07n4N9J18Nq9l1L0L0L4L3o3o3O9O9rrqrn0n0J0J0j1
27439g20M5K8q6m1P1k4q1N9N9J6P3J3j01j04RJ14Jq6K7J2J3R5j8j91kJ19Nk6k7K3K3n3n2M2
27432g65M2J6J5J6J6j3j3j3j4P0O9k5k5l2l2O2O2k5k5l9P4N4n9l8l7n7N7O3m9m3P1L2k5L0
27426e80K9o7j24m9O4J6r7n4J35Q6k8o9o8R4R4l5l4l5l4M0L9M0M0oolll5K2Lj09r7J7L5R1
27419f88K3j65p1J17Mn4Q5Q5o6o6O6O6QQQQj8j9L8L9k4k3k3k3J6J7pj20n5N9N2o1M6M5j8j8
27412g29M4M4O8j21j23O5O8m6J1J2O0O1j10j09K3K3MMMMK2K3K2K3j9j8q3L1O3O3k5k4K7K8
27405f10l0k9LLKLOOPOj%%jj4j5j4j5JJo3N1K0J9L4L4p4L9L8p4j6j5P2P1n5n6O9O9Mj09j09
27398g42MM6M6m1m2j3j3k0R3L3L4M1M0j6j6j6j6p4p4R6R6n6n5KJl2l2k5k5qJ05M8o5rj0j6
27391g31j7RJ0RJ0O4O5RQp9p9Q4Q4Oj08m3m4J3J3J3J3O8O9n7n7o0N3j1j0j2j1j1j2K1K0K1
27384f80K1n2n3Q1Q0k2k1M9o4j08NrrO9O8J2J2KJJKj0rj0rPPQPl1l1N7N7n4j67K9K9j8j8J14
27376f57J14p4p5j0j1k3Q9K6K6J8J8p6p7k5k4k5k4j%R4R4KKKKm6m7Q1l2j34k1J50L6q0L4l7
27369g11l7J5J4m8O4%jO4O3q2q2N8N7j8R4N5j34j19P0m4m5N8J14j7j30LJ16N6n8l0K7J6J6
27363e96J4J5m2m3K3K2l4l4L7L6J9l8l6P6RJ0LLn0m9L5R3jj14k8Q6N1o3JJN1N1j46j45K4K4
27356g35m1m2n5N7Q6k7j23O6J10N4Jn6q8l2O5O5K9K8%%n0n0P9P9Rm7q2L1Q2K5k9q6k3R0Q7
27349e23k7m8m7n5n5N9N8KKm3m3N2N1j8j9j8j9J7J7J7J7m2m1N3N3o2o1J41K8j14kQ6k7n6n5
27343g22O9O9m3m3J2O9J7r7o0nNNRQR0R0q0q0k1k1q7K5Q8L1n6JL1L2k5k5j2o9n1O2J93P9n7
27336e69n8j9k0L7L7p4p4N9N8ppl5l6N5N5jkK6K6o8o8J6J6l7l7j3M3Q3l1p8L6Q9k5o9j2M4
27329f60M3k3k4NNqrqrK5K5l2l2Q5Q5m7m7o3o2poP4P4k0k1k8k9O6O6ppj1j1K8k9o7M5N7n8
27321f42lo1p9L3Q5j04l7J51R8j6j2j2q6K7M3j3K5K6K0K1l7l6qqqqk6k6L1L1J2J2j7j7LLn3
27314f88n4j0j0Q5K8r1K2Q1K4j5j4L8L8n7n7O9m3o3N1J9r5J2O9oN1Ln3P6P7q1q1k3k4N8N9
27307f05l6l6j8j8L8L8k9k9k9l0N5N4m1m0nnnnK5K5l1l2nol4l4L2L2O0O1J2J3j6j5K4K5l5
27300f45l6J9l8m5O8J08N1p9j35l5P9k1k0J7l9m6O7P2J5N4N4k4k4p4p4rJ03J5m2PPn2n3K9
27294g26K9k8k7K3K4nnl8l8j5R8M0p3o6M7M1M1qrJJoJ07l8l9l1l1K6K5l1l1Q1Q1j3j4O3O3
27287d81l2l2K8K8o6o7qpK0K0n5n6O9P0O1n2m5m5K1K1p4p3K4K5p0p0N7N7JJm1m0M6M7N4n9
27280g23j16lJ28J29j02j03J1J24MMJ2J2m5m5K6K5N4N4n8n9L6L6q8q9J20J20k6k5o8M6Jj12
27274g20o0J29M7o6RJ0p8p8J0RQ3l0l8P6O5m8r7J6O6O6k1k1P2P2r8r7J9K0K0J9j4j5j8j8K5
27267f84l2o3N0L4L5j6j5m1m1N3N4K8K9J1m6q0L3K3K3L0L0k7k7ppN2N3n2Mj4j27MJ17Q9k4
27260e51q0L3k4j37q2L1M9J06J18p0j64K4R7M1K8K8o6o7O6O6j3j3j2j3m7m7m7m7N0N1M6M7
27254e99ro6m5O8J8l9k8k8nmK3K4k0k0k0k0L0L0L0L1m5m5N0M9k0k0n9kQ4l0j75J4K00J1j46
27247g83l3O6RM1R8O0Mj7j8rro6o6L2L2MMm6m5j7j7l2l2O2O2ppM7M6Kn5l6P6N0o4n6%O6Rq3
27240g28L1O9m4m0P3M1j5K3K4LLn4n3j%n4n3k8K8J24J1q4L0Q1K5L0k6j57m3N2N1KKkkjkk5
27233g09k4P9l4r7R3R9j4L7L7j41q5O7m6p9L5R4k0j2M4L0k7m1m1n7N5J20On2O1L3q0k7Q6K3
27226e87r1nmK0K1p0j4Q3l1n6N8N0o2M1M1o2nQ9k4j19nM2j4m0J8j7p3j2M3M4M4M7M7k4k4j20
27219g71oQ6L0k6k6N4N4m0m1lmmlppJ1O8Q1l3r1r0l4P9QQQ8k6j70J9J31J9l3K4J3J2m1m0J6
27212f95J7K0K0l8J7Jj13n1O3Q0K4LM%%j5j4j2j1K6Q3K4q9k1L5ppM8j0m4O8O4Pm9m8JJJKj4
27204f29j3opm7O6O5m7l0l0r4r4POJ39J38p6p7J8J7m3m4N1N1k7k7L0L0o0o1mmPPPPJ5J4J4
27197g31J4o4o5J05J05m8m8M7j0j11KJ04J04j3j4j3j4l6l6l6l6O3O3l1l2K7K6o9o8L1L1L4
27191g19L4l6K1O0n4m6O6O4n0m8RK7K7KKKKp2p2rqm5O8J75j4j03J0N6n8K0K0j15jJ01j3o2
27184g59N1Q0P9pqm7m7J0J0M6M6j0j0j7j6j7j6nnqqn9j16k2R1R6j8llm6m5Q7Q7RRRRk3k4k3
27176f43k3l0l0O4O4m5m5J2J2jjjjO6O6j04j03O6O6l0K8j1j23k6Q8J4J5Q8k4n5JKn6j18oK2
27169h02K1K6K5o8o9K9K9L0K9N7N7%%k1k2L5L5l0l0kkj9j9P6P5NNJ9r5o1N1j9k0j6j7J2J2
27162f84M4M4k0k0O5m8k7Q6K7q6j6j6LLKLm9m9M6M6l1l2llN6N5jjl9l9J8J7l1l2O2O3mnk2
27155f18p8n9N5J9l7L9L8o0n9OOr3K0J38K5k8Q5Kn4J3J4q1q1k4k4L5L6L5L5K4K4K3K4n6n6
27148g12p7p7L5J49J08q0r1R7R3r6k4Q9q0q1R0R1mnq7q8M5j1r9J6J12N5k0k0MNk1k1k0k1j5
27141g61j6M0R7N9n4p5j9m6m5m2m2N9N9LKrrK3K4L3Q9P2m1m0P3k8j42O7O7p4j7P4l9o4M9P
27134f66Om3m3mmm3J4J11ko0N5m4j00L3L3jkRm8K6J40k7j40K2J35J%O3n1j07Ol1l2P0O9J6
27128f39J6L0q4o5M9P6l7o4M9J02j1r5l9k1k2K2K1K2K2L2L2k5k4n1n1P7P8o1j17N1J65k1j35
27121g18p9L5J48L4j00m3M4j2r5J9Q6k7k2k2PPqj20J5J28qrN6N6m8m8l9l8O5O5o0o1k8Q6R1
27115f43k3%Jn9o0M4M4O0O1o3pkj15o5M9J0J0Q3Q3m6m5j0j0o9M5N1o2q0L3l8l7O4O4N8N7O5
27108e52m8q6k9L6k1J4J5jkL1L1KN9k5j38m1P2L6k0k6L0O6m7p0M4M0j6l7P6J04M6q3j41l4
27101g15P9m3m2J2J1O4O3kkm1m1OPk7k8k7k8L0L0KJm7m8L7L7n6n6J1J0M5M5j9p6p1M3P9P9
27094f78J6J6J6J7M4M3n9o0o8o7K4K5q6K8J44m5OJ20k3k2K8K7p6p7j9j9M6M7j4j4m6m5O5Q
27088f98l1Q3J01j2o4o4nmn2n1Q2Q3J7J7%%M3p0p8L5m8j04J6P2lN5J21Pj68n4Q8Q9o4j20p
27081g88J06j2j1K4l3nJ07N2o3j9k0l3l4L3L2jkm9m8j6j5OOJ07nj17mJ68N4j7j7j5j5m3m3
27074g30J1J1J1J1m6m6K0K0L4L5l2l1M2M3m3m3ppN0J62N9j31q0L2n6n7M5M5K4K4l3l2j0j0
27068g15L0k7k2R2R2k1o7j0M6M5j8j8j9j8j0j1j0j0k4k3j6j7M5J58L2k5N0N1q5q5o9o9O4O3
27061f21jkn8n8J8J9J8J8j8j8J09mj38k5O9m3r1K2J47L4o1o2K5K6N2N1nnOPn0n0QQQQp2p1
27054h00m7O5J33K0j06QN7N7J2J1n1PM5o8k5Q9po4NNl7J9P2m1r9m3%JMMP7P6K0J9M4M3m4m4
27047e83n1O2O2n1r2r1mmOOJ4J3r8J6J17Ln4N9j3j2NMJ2J1p8L5R1k1M1M1n4n3o3N0M3M3n1
27039f39n1o5M8J19Pj7j7m3m3n0O4M3M4q2q1N8N8JJm6m7M8M8j6j6j5j6nmnmj3j3M4M4j4j4
27032f89k1k1J03rj41k9L5L4M2M1o2o3L3L2jjOOj4R9Nj08m5m4l3Q1J54l4m8O6M9o3PQn5n6
27025g36KJk5k6K5K4J7r7m6O6J3j00m8J41R4j8l8l8L7L6K9K9O0n4n4N9K0K0kjn4n4LLJ4J4
27019f84K8q6n7N7j5j4L2L2M0L9r1K2K9q3l6P7L6L5n7n6L8L8jkk0j34p9J10Q9k4L2L1J8J8
27012f38P2m0l4l4l9l8l9l9M5M6M5M5kll1l1N8N8l6l7m3m2N1N2Q1Q1n1n2j6j6j7j6J9K0l7
27005f58l7MNk4k4N7N7o8o8J1J25L0q2k5k4J8J8P4l9mmj8j7J0J1k7k7m0P2R9j4l1l1j27j4
26999h12R2R2j5j5K7q6n3O0J30n7j47l4O0O1kkk7k7J2P0N1o2l3Q0m7m8J7J6m0m0N1N2N9n5
26992f72n4n5L3L3K8K7o6o7M7M7m7m7J6J6M4M5j7j7N0or2K2M3j4nol6l7J8J9q0L3J09ln9l
26985g53k7k7P1P1o0o1mmJ2J1M0M0J%J%K0K0Ln4l5P9O8J1J6m1o2o3o4N0J09ml3K4j6j5l5l5
26978g46J8J9K9k7r5J9J15Jn7jNn2m8RN1N1kkqpppj2j3j6j6O2Nn9N4P6J9po3k0R3K6K5k1k1
26970f30k2k1M5M5m3m3J2m3KJ15J8r5L0K9l5P7lj17o2nm0m0%N6J01j3j39N1J62M8n7n8KKl
26964f74ml8l9P4l9q8J00N8n4%J14l7r4qqrj0k0L7P9l5m6J0L9L9M2M2n0n1lJ10P8j11j78J2
26957g62Q8k5n1Nmo2K2K1QQQQN8N8J1J1p1p1N2N1k0k0K3K4N7%j04RN5n8n5N9P1J4l2l2QQM
26949f26NK5l1o9M3Q1l1q2k4j1o7l6K2qqnmN1N2n3n2O0O0ook0k0PO4J7r6n2O1O2n1m1J6L7
26942g36L6ppJ1J1J0J1j5j6j5j5K1K2k6k6L6L6l0l0klK5K6L8L7m7m7j1j2j2j1J9J9J9J9NN
26935f62NNK8K7j1M5Q7k5k6L1m8j61p3M0NNP9P8o8o8kkKLkjro5l4P9K4l2POq3q4R5R6N0M9
26927f10l5l6J2J3k7K9M3p0p1M3Rm7L9L9k1k0Qj05r3R5J06qj5M1Rm8m1J5L6L6K5K4o2o3j5
26921g65R9P4m0o7j0l2K5R0k3j17mO2Nj3j3K8K8N6N7j21j22K0J32po4%N7K1K2j08j07N1N2
26914g34m5J3M5o9j2J02K7k9L8L8l2l2R5j8j54m0N2mllM3M3M4o9r3r3K5J38M4o9j6j6lJ09
26908f78J16p3n2O1J0J0J7J7KKr8J6kj15j4J00k9k8P4J7o1N3N5n7q8K5K5q8j09LR7M0N8N9
26901f35kk%%o7j1P4m0j37k5J05rj03J0P8l6lJ09J5m2N3N3qrM5M4m4j01q3L0O1n1NJ18l8j51
26895g97K3Q0j4M4M6j0llppk3k2k3k3L3L2NMqqM8M9m7m7J0J0p7p8J7J7M5M6m9m9N3N2m2m1
26887g64O4O4j06j06nmR0R0kkN5N5q2q2N0N0ONn1n1L1L2k5k6L1L2k6k5KLJ0J0n3O0K8k9m3
26880g14m4o2N2N0o3oJ07R3k1j15jJ02j0l5l4m5m5Q7Q8n2n1n2n1O8O8k7k7N6N6%jj7j7j8j7
26873f98J0RRJ0k8k8O7O6l2l2lml9l9l9l9M7M8J9J9Q3Q2l1j25j3M3NOlln9o0jkL6k0k8O7O6
26866f34k7m1J7k2k1J7J6J7J7J3J3M1M1q3q2N0N0l2l1l2l1m0m0N5N4QPO4O4o6o6j0j0M3M3
26859f38J4J5j5j4j5j4M1M2n2n3nmJ7J8O9k6q8OO2l2k6k6lN4K2p2j9L7ooM2n3J%n5n4J11J12
26852f13j9p5m5M9R8Nk6L1n9n9L8L9k2k2k1k2K9K8k7k8Q2Q2j1j2l3l3mnk8k8rJ04N0j39o1
26845g66N2MLJ0J0M2M2n2n2m2m2J5J5J7J7P5P4m5m4j6j7K2K1l6l5MMMMm0m1N4N4l5l4K2K2
26838g10K6K6M0p3l4P8N1o3qJ05N8j31p9J09J0j78m5O9Q2K5l5l5J8J8k7k7K9L0j0rj0rpqJ1
26832g13O7P2m1j3M4K2r2k9K9J3J4P0P0p8j36jJ12J1m7pqk1k1PQM0M1n3n4L2L2k5k5L6L7k0
26825f27k1l3l4J6J5O8m5j40k7O7O6J7J7llj0j0N4o0j17lM2M1qqJ7J6J7J6J2J2P5l8m3m4L7
26818f69L7J4r8l6l5L8L8L9L8mml2l2l7l8J9K0K0K1J24J1j65K3P6l8l0Q3j5j6jjk9k9J9J8
26811f71l8l8j9k0RRK8K8K8K8l4l4lJ10k7k7k0k0m1m1J5J5J2J2M0M0k1k0QRJ1J2J2J2l5l5
26804g06m2P1QRP9Q0j70n8Q7Q7r7r7P2P3k5k5L2L2j8j8L6L5j2o8n1O2O3n1l7l6RJ0RJ0p9p9
26797h05N3N3l8l7J9J9P9Q0k2k2O6m7q3L0Pj06m6O7O4QN0pl3l3l6l7J4J3m3m3L1L1K4K4P4
26791f32l9l9P3N8N8k9k9n2n2r0K2P2J5N0N0Qm9l6P7M4j45m2P2l1q7Q4Q4K1K2j11j11J12J12
26784e40n8n9k7k8JJl0k9kjN8N8l7l7J6J5m1m2M9M9K4K4k6L1J4j01n2O1J9l8P1J4j19oN4m
26777g18M3M3j00J4J54M0j52l7R4j9n3O1j0j1j8j8j9j8J6J7J6J7KKLKqqqqK1K0l6l7K9K8k8
26770f84k8L6L7L6L7n0n1OPM1M2n6n7K8k8o8M6N8n6n2O1L4k2j6M2L3L3L7L6K0K0p5p4k5k5
26764f77k6k5L2L1k5k6l1l1K5K6M9M9m6m5J1J1J2J1j7j7j7j7rro5o6O4O4O8O8o1nL5p9LJ15
26757f20J4r9ppM3M3k7k6J2m4o5M9M1j5P2P2k5k6J5J5m1m2NMn2n2K1K2M9N0m4m5m4m5Q5Q4
26750f30K8K8o8o8K6K7NNn1n2Q2Q2q8q8J1J2M0M0j6j5qql3Q1L1q3OJ20K0K0j9k0p5p6m0l9
26743h13Q5Q6Oj06m3m3P2P2P9l5l6l7k4Q8Q6j03n3O0opJ5r9m8O5Q6k7mmM6M6m9m8QQj0rO1
26736f35n2o7M6K5K5J23J0r7r6M1M1j6j5mmn3n3M2J55K3r0j1j0o0N3pj20PJ21Q2j06o4M9J22
26729e95Rn2n2J5J5J5J4k5k6k6k6L7L7L6L7J8J7j14j15L4L4K7K7l6j50MJ93J01q9m1P3n2j65
26723h21J2J26J0RJ7J7p9p9j0J03N0N1k9k9n4O0j1j1P2m0p1p2k0k0J05J05P2m1p2p2N0N0j1
26717f33j25pJ05M2p2J8J8J0J1j3j4j3j3k5k6L2L1K8K9o5o6J6J6J5J6N2N2m2m2l2l2K4K4M
26710f77Mn2n2J9J9m5O9PPJ5J4p3p3K1K2nmR0Q9k4k4l1l1O4m9m2m2O1O1l4l3J6J6J6J6l3l3
26703g31l3l2mlllR2R2L5L6j9j9j9j9POO4O3qpqpq3q3k6k6O2O3l2l2m5m5M9M9m3m4k6L0J32
26696f20J9p9L4O8m6pM9m2m3J8J7%%j%j6j6j5j6J0J0m7m6J6J5p8p9J29J29m5j59K6J39M1p2
26689g07MO0%n7K0P6J4j00J7P4k5k5K1l5p5L9N3o0rJ05J10p8j23j0K6K7k4k3J%%%kkN5N4j5
26682f14j6j5j6p1p1K4K3O9O8k6k5l4l4K4K3llk7k8JN7L4o0o5qL9L9k3k2OOK7K7N6N5l6l7
26675f56M9M8m4m5LLkkPO4l8j33k5O9J2J3m8m8P1P0K3K3n6n6J0O6l8j34m4M9OOP8P8m3m4j6
26668g24M2J0q4k7K9J9P6%r5LN9M9N0n3n2J3J4k6k6k6k6K4K4m2m3L2L2N9O0K9K8j13j14O8
26661g31O7K0K0k5k5MLp6p5J2J3J1O8J17K3n6n5j4M2L7n7l7K1K8k8r1l5J16J15k2k3j8j8j7
26655f86j8K6K5J9J9O2n0j36k3L5L5M3p1j3M4m3m2l5l5k7k8K4J37N6n8RO6J5m2%N6j2j26j8
26648g92R4K8l0rj0j7j7Jn5k9Q5R5j8opp3L9M3p0J1O7K9K9k8k8jN6j4j27m2P2Rm8m0J6O3O3
26641f61J9J9p0p1N2N3j9j9L3L2p0j4R2k2j23j0L6k0N8N8l0l0JJJJk6k6LKJ7J6l1l1j2j1L6
26634g66L6J2J2M1M0jkk9l0mnK4K4kkkkllmlK7K6k1k0o2o1O1O2nmK4K5p5p5m7m7Q1Q0J4J5
26626f71k7k7l8J9R9j5q3k7JJL2L3nnl3l3Q3Q2k1k1OOm0m1J6J7J6J7l6l6L1L0m1m1j2j3j2
26619g89j2P7P7l2K6J26J4o5rj2o9n9kl8l8N7N6k7k8O5O6J9J8J1J2n9n8%n6m4O8%n8O7O6k5
26612f55k4k4k5jj%jN2N2K4K4mnq9q9ppj1J01J14Jl4K3J3j01r7J7M3M2LLL4L4j33k0J14J14
26605e20k0k1o2o3LMq0q0J00J00NOq0p9K4K4k2k3M2M2n0n0J23Ro5N0N0o2L7L6OOP0m4m0l9
26598f63m7m6KKo2N2L1L0L1L0L3q1j7j7J0RJ6J6o4N0N6n6n0O4pp%JJJJ5J5J5J5QPQQn4n4o
26590g05pM0L9P5l8p5p5j6j6k6k5R0R0L9p4j1j0kjK7K7K4K4j10j11%J13l6l5L8L9qrK7K6J3
26583f59j01j10LJ7J30J47m2k09r6P0P0M5M5K1l6j8R5R0k2p8k1J9J8K2K2p6p6m6O8O0N9Q0
26577e09l2n7N6K8q5p2M1On1J6P3J4r9o3N0M3j3J7P4k3j36o3N0NMM0j6NJ18k1p7J9J9j8j8
26570f75p5p5M3M2k2k1J11jn6J33K8j61j2J01J1J2J8J8j3j3p4p4M0j7n6N7N3o1k1L5K5K5O7
26564f08m6m8Qm8j05o4M9J08N2%JR1R2n3n2j4p0j8R5M2p2p2M1Nn1J4P1k8k8M2p1m3P0%JJ31
26557e78J8q1k3l4l4P0O9J3J4p2p1j5j4P5P5k0j9m5m6M9M9m9m9QPmlm3P0K3l4J2J2j2J03J4
26550e65r8l7P7K5q9p6J12J12p7p2M1%n5NO1Kn6j5j6QRL9L9j8j7m0m0O1Mj22O7J64k4l6P7
26544e50k3q0o3o3l6P7J8J8K4K5ooj00j00K8K8K7K8NMM4j4n0O4O7m7j49l5O3O3K0K0k0L8O7
26537f14m7m9O3Q3l1j21qO9J2m1J5J6m0N4N5r6m0R1k3l4K4M0M1NMNMj5j5j4j5k1k0k1k1L4
26530f71L4o0o1M3M4M3M3o5o5O7O7l3l3r0r0N8N8l7l7K0K0j9L7M0p3j4J00K9L0k1k0J3J4n7
26524f86N6R2k1j11KO4Pm8m8K8K7k9k9j2j2j3j2R1R0O7m7k31j17N9J16N2ok7k6J7J7J7J7N1
26517f05N1q1q1J6J6jn8l4P9J11ko7M7m4j56k1J69K8q5l6K2j8j8K1K1p4p4O0O0Q8Q8l9l9l9
26511f95l9R7R6KKopoommmmmmlmk0k0k0k0k1k2j8j8kN5O2n2n1NO1O1m5m5j7j6j5j5Q0Q0n7
26503f63n6%JK6K7jkl1l2L2L2p1M2J02j1k9K7j2j2l6l6qpJ56J56q9r0ppppl8l7J9K0POk1k1
26495f78K3K4M2R8j5j28j24j1M4M4N2N1m2m2m2m2ooM9J06Nj09j3M3o1nL7p5MJ17j8j7O5m9
26489f79q3K9J04rL4L3m1m1j3j4K3K2K2K3M1M0r1r1j7j7p4p3O8O9o4o4O0N9N9N9j0j0j0j0
26482f66J%J%L8L7k0j9j%mmn6j12k4J65O6m8mN3o9o9K9K9K4K4K5K4n9n8L6L6m9m9QPJ0J1J0
26475f77J0k3k2k3k3L1L1k6k6kkN4N5j4j4K5l2o5M9P6P5r4r5LLk2L5P4l9l3Q1M5j2m9PR2k1
26467e68r1r0nN2N9n4p2j5M1R8M4j2ML%%L1L1n9o0m5J1N5n8j02Q8M5o8k7Q7N1om3J4J3m3l2
26460g23K4O0n4n7N6N3o1j03m7J5P1lmN7N6%%%%RRRRo8o8K6K7M2M2M2M2j4j5j4j5j00j01L2
26453g66L1q1q2J2J3O3O3O3O3L0L0Q6qo5rm7m7K0K1p4p4N5N6jkJ1J1M8qj01oK6l0MNJJL8L8
26446f12j4j5q6k9N4l9o3L1Nn2P2P1o4o4N4N4p8k2Q7pqQ7l5r3KKN1N0m4J3P5j9n0Om6m6N2
26439g20N2M1M0k0k0m3j01n4P8J12J7j3j2n8kK5o9l7N6klM3M2M3M2q4q4J0J0M0M1M1M0q4q5
26432g18k9k8K9L0k7k7K8K9k9k8J07J06k2k3q8l2J36K3j07n1kkJ00j3p9k2On0m7J0M3M3j3
26426g47j3M7j0m8O4O4n0j00J4M9M9j%MNMNp0o9O2O3q8q8Q2Q2j2j2j2j3L2L2L3L2o6o6O6O7
26418f09k5k4k7k8K3l4p3M1J01j2k9K7j9j9j2j2M1R9L5p7m0l9k4R0N1o3j16kMn2N0J06M3M3
26412e82j0j0k7k8K9K9k9k9k9k9O7O6o5o6N9N8l6l7l0l0K6K6J8J7J7J7k2k1L5L4j19j20R6
26406g25R5p5L9k6k5JJJJNMNMk2k2L5L5L8L8m9m9j09MJ05qm4P0O3n1kjrrQRRQk4k5L2L2L3
26398f00L3k4k4o6o6mJ08J31J8j83p0L2L2L8L9p9p9J5J5J2J1J2J1L5L5k8k9O6m7n5N9J07p
26391e52J6J5j56m1R4R5lj16n9N3j1j1mnm5m6j09MN2N1N1N2L7p6j26O3P0m4L2L1m6m6M8M8
26385f84o7o6K8K7jkl0l0K4K4M5M6N8n4j9j9m8m8KJP7l7r1R8J23o5j0J02L4L4q4q4j01J1N
26378h01NM2M2j4j4j0j1Q5Q4n8n8jjL1L1KLm2m1O0O0o7M7J04j0j1j1j05j05k8Q5K2K1RQJ6
26371f31J5m6O6O6m7p3p4q0q1K3K3M3M4J25J1j9k0P0O9L8p5n3n4mmn6n6%%M2M2P1P0MMm6m6
26364f39q2L1L2q2M5M6n7n6J2J1m6m5P7P6Q4k9nmj2j2N2N2K8q5j03J1R8j6m8m8KJk6k5M5o8
26357g85K0J34p0o9M8M7q0L3M5o9j6R6R3r6j02J0J7J7Q7k5n1n0l4P9J02j1l5l5l4l4N3N3L5
26351f27p8m9O3J7J7nnj9j9J01j2j2j2m0m1k6Q7l3l4K9K9K8K9q1q1Q9Q9p8p8k0k1LLO0O0k3
26344f90k3NNl0k9K7K8K3K4mnl8l7K5K6j18oJ27J4M5M6r4r4k1k2P3P2l0l0k3k3p0M3L6L6J9
26337g13J8J8J9l0l0k3k3l3Q1Q7k5j49l7J36Q0p8k1L5k2q8l1O5m8j10P8J07q3j08MN4N4J17
26331f99Mj35k2L9p5M8K37O7j22k5k5n1O1J18Nn4n5n4n5j3J00N0o2n2O2J13N7L8j8q5q5o4
26325g52o5qqR2R2O3O3l1l2K5K5n3n3l6K2P7l7o8M6L7p6K0P7r5r4M1M2L7L7j9k0j9k0J2J2
26318f66K7Q4K4q8r8m1N4ln0O3J16Lp5p4N0N1OPq7j43j3J02L7j9K3K2Kn5l4P9P5l7q4q4o0
26311h86N3qqN6N6M6M6J7J8j9j8j8j8k7k7q1q0M4J00M5o8LJ15K1l7m1m1J2J2OPL5L5L2L1o2
26304f49o3N6N6p7p6klN4N4l8l8Jn5%J13j7p3KKR3R3m9n0POqrqrJ6J5P3P2q6q5RRk3k2n1n1
26297h11j2j1j2j1R3R4jjM7M7rrr1r0M2j4j8R5L9p5pN0j8j8j5j6l0Q3R9j4p1M3Oj07p1M2k5
26290g77k6P6P7m1m0m0m0Q9Q9L3L2p2p3K2K2M3M3j4j4K2K3p2j85o2J28Q4k9q9K4J17O0m7m6
26283f83k2k2N4N4lkJ%JJJJJ%l6l6q6q6rJ05J3r9mN3L5L5K9q4L6J50L1j57p9L4Q2Q3m2m2N6
26276f36N5jjm9n0OPj8j7J0J1j8j9L7R4jj14p9k3R8R8o8o8K7K7k9l0n8n8P6J9m2P1L6k1R0
26269f38R0j52j52R0K02oo3M5o7j21O8Nj08l9P3k0k0M4M4J1J2j7j7RQk0k1O6O6P9l3j33k0
26263g35LMO0O0l4l5j7j8P6P7n9n9kkmlo0o0K9K9K9K9nnN2N2o2o2l3l4M7M6O0n3j9R4P7j13
26255f50o3ql3K3N7n6o0N3N3o0k1L5M5M5M9M8j38j37L2L2O0O1p1j26k7Q8N8n4m4J3L1L0P1
26249f64P2k8j41n7N7Q0Q0n9n9L5L5J4J4L2Q9n9j72L3Q9l2l3k8k9k9k8K8K9LKk5k5nmK4K5
26242g36N6N7l8l8l8l9J9J8K9K9j0M6J28J5j26j26K2K2K2K2n5n5M3M3l9J7J06pp7p7o1N3J18
26236f57Mj6L9ro7l0l1k7k8k7k7J07J07k5k6j5j4j10LJ29P3n7n8K5K4l1q7j2J02J20O3l0q6
26230f74k3k2p3M2J04ql5P9k7k7N6n7r2K1R0k4j18nJ42K9j02j01l0Q2Q3l1MLm2J4J21Pj33
26223g47j32K6K7j3M5J28J4p9L4K0l5J0J0j26j3Q8k4l7P6P3m1m4J3k0p6RO5Rm9L4R1L1q2q1
26217g96L2O1n3n4N9J09ml1l1k0L6J4j00pM9l6l6mmM9M9K1K1j0j1M5M6n6n7l2Q0L1q2p9L4
26210g67N2nP0J2m2J4k2k1%J%%j7j8M0L9k5k6J4m3mJ09k3k2M7o7m2P2O6Rj0o8j4M1j5p1oN1
26203f91J6J6L9M0n5n5llo0n9L3L3L3L3j5j5M2M1l8l7j3j4M4j3k0R3O9J3m2m2rql6l7QQQQ
26196f88PQo3N1J4r9l2K5l8l9N9N9jjK8K7J2J1NML9p4r8r8m4O9R5r4rJ79P2m1j4M3R5j8k1
26188e70k2k8k9l1l0l0l1N9N9KLk8k7k7k7K6K6K7K6j0j0mlj00J3J07on7n7m0P3J15Ln9n9m
26182g50mM7M6L8p4j0j1jjkjO0N9j10j10OPN7J14Q2j06j10P9O5m8m4P0Mj09rM6n1NO8m4m8
26175g90m7KLQ3Q3m9m9j1j1OO4P8l5o0N3l3l2k5k6L2L2k5k5M2M3n2n2M9N0pql6l6N8N8L1L0
26168f12o3o3J1J2J2J1j3j4J5J4JJn6n6P7P7K1K0mlo1o0M8M9m6m6N3N4m0m1MLLLJ8J8l9l9
26160g31J1J0J1J1k6k5L1L1r6r5M4M4J9J33M1p2k5L2j5j5K7q8j61K7J52R5Kj11n1O2N8n5l
26154g28N4M7j0o0n9L2L1j4j4N6n7n2O1K2l4K0K0n0OP8l6r3K1M8qQ6J43m1j53k4L2j7j7j3
26147g23j3P4P5k0k0n9n9L6L5%jN2N2q0j36l6P7J9J9K7K6K6K6l1l1k7k6JKL8L9n6n5L3L4o2
26141g44oR2k1j5M3n6n5M2M3m4m5J3J2QPPQJ4J5J0J1Kn4l8P7L7p6KKk8Q6L6p7n4O0N2o0m4
26133g38m4k7Q6J16Kk2j34j25O4J46L4KLo0j17n7N6N6n7k4L2ooM2M2M2M3j6j6M0R7l1j45j5
26127g37M2M8M8q1q1O8O7k6k7J5J5J4J5J2J2l8l7JJ14L2j56q2L1Q1Q1L0q3p6p6K1K1K1K0j0
26120g01rK9k8n5N9N8n4m6J2R8M2p2p2j9j9L0K9L3L3o4pQ4k8l0K7l6r4norrN2N2jjm6J1M9
26113g13o4p0M2M2p0rJ05L4L4QRQQl3l3l3l3m1m1N5kp2M1O3OK1K1l8l9J1J0m6m6Q8Q7lmo4
26106g61qL0q2j4R9Mn3J5J6J1J2m5m5N7N6l8P4J21o8j10n2mN4J04j0l6l7m8m8k5Q8L9p5j1
26099g90J02J9J9l0l0k1k0P3P4qpO3n0j24j1J3J3%%%%NOONo5o5L2L3LN9M2p1J4J28l7l7K4
26092f33K4j00j01j6R7J04j0j9R4M0p3l0l0q7q8L4k2o2N2J23J0J4J5JKk7k6k3k2rJ05L2q2
26086g13j24O5N8n6m4P0K7K7j3j3J3J4j5j5K5K4p4L9Q8k5l3K4m2m1M7M6n5n6K9K9J6J6K0r3
26079g35jJ13N8n6jkn6n6N1N2l4l4O3O2m1m1L7L8m7m7k3k3NNO8O7n5n6KLo5M8J9l9M8M8n6
26072f81n6L1k6n9N5J9l8J3J3j4R9P8l6o3pJ7J8k7k6J7J8l0l0M5M6m3m3k8q6o7J21J11p8J2
26066g25J2k5k5N3N3L3p9j6j6NOJ3J3j3J00L7L6j22j21p0M3R3k0j6j5M9N0l6l5l2l1n5N8J11
26059f87jr7R3J06q3j13%M9N0N6N7o7o8o7o7N7N7RJ0JKk7k7l7l7K9K9jjjjP2P1ONj7j7K5q9
26052g21o0N3rj22rJ80J30J7p4p5k9Q3l1j44M9M9j2j3J6J7Q1Q1p9q0j8j7K9K9J7J7m9m9Q4
26045f59Q4p7p6k0k0m4P0J55M3q5q5j5j6o2o2O3O4llK5K5p0o9P4P4n8n9N6N5jjO1O0p2p2N3
26038f67N2nml3l3K4K4l9l9J7J8LLLMj5j4j4j5%%mmN1om5O8L5p8l9J8j6j6K7l0J2J25R7j7
26031e52p8k2l6K1N8N8NNk5k4q1q1J3J4J00J01p3j87j7R7ONJ3J3m2m2N2J08qj21j13jjN6R8
26024f81j5p2j4LLJJK9K9k3k2KKK9k8o2N0Q5K9J1J1qpj01j02N2N3K4K4p2p2O1O0N3N3l4l4
26017f82o9M4P9l4jJ13J8r6j05RL6p6n5N9M5M5pol5l5J14J13n7n6nnnnkjkjJ1J1J2J1J2J1
26010e97J1J2m0l9m0m0j9k0j9k0K3K2l4l4P2P2N5lp3M1R3k0k9l0j03RM9rqM8O6m7o9j1l1l1
26003g93P1P1o3oO1n2p7L5K5l2J7J8k9Q4K2r1K3l4j34N4J03j0K5K5l8l9M3M2J4J4m2m2J5J4
25996g06J2J3j7j6p2p3O0N9l1l0O3O4m3m3QO4J09p9j28j5J4J5K1K1J8J7M5M6o4o3ppL4L5O
25990f70ONNq8q9M9N0ppMNO0O1k6k7L1L0o8o7j2j1k2k2P1J27N3o1n7%K5l1n6JJ3J2P2P3j%
25982e69K0K1K8q5q8K5mo0L5L6l5l5o0o0J2P0N1o2j10KR6L9PPMLK1K0K0K0n7n6jN5Q7k7j7
25975f47j6n3n3l6K2J15Kr3K1Q1K5l1l2N4N3opL1k6j52l8K7K7K8K7N0o4o7M6L9j8j8L8M3p1
25968f99o7M6KKJ13%j45M5Q9k4PPk9k8k3k4j3p0p6L7R3k0K8Q4j3p0k2L6L5k2nN1P9l4o2o3
25962g55l8l7M8J04Q0l4m2m1m9m9J25J25m5m4m0m0nnj2J02P3m0j9k0K3K3Lj10j8L8k4L2R9
25955e92j4j04m7M6M5mlN2N3m5m5m5m5l2l2O2O3l5l5K1K2j7j7J1J1O0O1L2L3o4o3poJ1J2J1
25948f46J2j6j5j6j5OOO0N9j0o7p0M3K2K3k8k7j7j7l2Q2O5m9l5l5k8k9k8k8O8O8j7j7L2L2
25942f64L2L2q9q9J5J5k6k6L9M0O4O3k1k2M9M9kj16j02J2K5K6j0j0m5m5N3o1q9K5J10J11K1
25935f36r3l0k9J0J0O8O8L9M0r4r3M7M8p6p6M6M6J01J01r8r7k4k3K4K4m8m9L7L6ONONL7L8
25929f24j0j0j0j1j0j0j8j7j8j7N7N7rrk8k7J9K0n7n7LKO5m8k0R4jjOOp4p5MLQj06l2J56J06
25921f93qL9M0m9m9J7J7mnnmm7m7%%M2M1J4J3k0k1J9l8r4J9M9oM5M6m3m3K5K4k2k3k4k4K3
25914g96K3J7J7J7J7J04J04n6n6L7L7q6q6k0j9M7M7p1p1L2Q8Oj08n6N7M4M4K4l2p1M2M6o8
25908g46k9Q4jj14j1J01k2p9N2N2l3l3JN8J25J2n8N5L7j52p1J19P5K0N2lr1r2j9R3R4k0q3
25901f27q3L3L3o4o4jjM4j3n1O1K9q4L4L4k6k6LKj9j9k4Q9N8n6k0L6K5l1o6M6Q1l1o2o1J6
25894h05P3J7r6jJ13Q1l2n7jJ7J8mmm7O7J5r9lN4LLL5L5j15j15N5N4l0l1O4O4j5j5j5j5l6
25887g68l5qpJJJ29J5n2O1J53l6j23j22m0m0P4P4k1k0kkm5O9R0k4J2O8J0m7o8o8J5J4L1Q9
25881f22oj20q4K9k2L6M9o4K9Q7m7m7OOPOJ9J9rrO3O4l1l1m1m1J5J6k2k2P3P3m9m8k1k0K5
25874g34K4ppO0Mr2K2R6j8l5K1K7K7KKn5n4o9M4Q2l2k5L2Qm9j4j3L5L6k2k1Q0P9j4j5m1m2
25867f78j3j3j8j9L8L9l8l7N7N7n2n3k9Q4L3q1p4L9K6K7M7o5q2L1Q8k6m1P3O5m8p7p8J0J0
25860g98J5J5M4M3l5l6K1K1M7M6j0j0m5m4oo2q6K7J24O8k5k5k9k9mmN3N3M9M9mmn2NM3o9p0
25853g24M4k0p7o0mN5N5j7j6M0M0K5K4l3l2M1M1O9O9j11j11K2K1m2m1J4J5L2L1j34k0J27J3
25847f64p7L6J5m2k4k4q6K7J30J8n0n0RJ0J5J6M7M8l0K7O2n1l6K0Nj09o2N2M4o9mmj1j2P7
25840g47P6m7m6n2n2m9O4O8O7RQK1K1o3o4KKL1L0K1K0m5m6OONOm0m0M5M5J3J2j5j5J1J1k8
25833g49K9N7n7j25o8Q0P9L7L6M9M9J6r7q4L0NOn1n1J5J5N7N7o5o5K2K2K2K2j6j7j7j7J9J8
25826g37Q9k4m9O4O1n3j9L8M6M7q6q5L8L7m0m1K6K6j4j3J5J5m0l9K7K6j3j2J5J6k8k7j8P6
25819f76N5kL5L6p1p1N2N2n8n7M6j0j24k9R0R0j9p6j8P7L0o4l8R4O2l2%Jn7n7M6j0o6K8N1
25813f90oj6j6k0j9n1n1P2P2L3L3l3l3nnonL3L2L3L2q6q5N5N6J4J4Mn2L0J24Pj26p6K0l1K7
25806g21N9KQ5Q5j06j06K3K3pQ8Rq5L2J26r9j55LM%%K1K1M9M9K3K3k7k8M1j6j44n0M3j4l6
25799g85l6JR5M8m6L3L3K7K7l4l4l4l3N5N6l8l9jkjkJ%k8k8L6L6k1k1j4j3J4J5lmN3N3l4l3
25791g01l4l4J3J3j5j6J49J48l0j43k1L6llMMn7n6j5p3K1J35M6o8l2Q2K9K8J3j01q5K9Q2l1
25785f86o5pm7m7J05J04o5o5K2K3N1N1j7j6m0j53QJ21m5m4Q6Q5K8q4o3J26P8j85q7J02%%L9
25779f87p5j21O8P7K0OPk8k8L9j7r3K0J17O1k5k5k9k8J6J7J7J6n4n5l1Q2J21QM7M7n5j11J5
25772f61J28M0j48j20O9L2q0K0P6n7n7n3n4O5O4k9l0MMMMJ2J2J3J2K2K2K3K2mmo0o0k1k1L5
25765g76L6M2M3j4j4K1K1l6l6n0n0M4M5J2J3m8m7O7J1j03Q5J47m0j31N8Q0l3m6J0J1J1m3m2
25759g52N3N3kn9p5L8R4j9p8k1P2P2klnoj4p0p7L6M5j2M5J02J9r4k6k7j6j7N4o0k6Q6L7L7
25752f18O5m8j05QJ4J4K1K1l0l0k6k6m5J2J07on2O2K3l3q5q5Q2Q1k2k1OPJ17J17n3n3q0q0
25746g41m9O4%JO0O1m3j00m0P2O1NN4kq1L1%n7j6M1j3o9l4P8P9l5J1O8mlo2j18k1R2Q7L1o2
25738f54o2K8K9K1K2L8p4p1j5n6n7MMP2P2M4M4p8p8J6J6MMn3n3L6L6k4k4J19O2j40k6JKO6
25732g25O5l3l4O1O1n5n5KJk7k8k8k8N3N4mlK3K4l3l3j5j4P9P9qqrqk3k2J0Rl8J9J10lr5l9
25724g18RRM7o7r5J8P4P5K4K5m1m1j3j3j6j5j6j6J0J0J0RRRRQk4k4k4k5M8M8M4M4N6%j64n1
25717g68J8J9mlK9K8o7o6R4R3m0J7R1k3n1OL8p5n0O3L3q0p7L6N1nk3k3pol4l4j5j5P5P6M1
25710f58j7k6Q6L9p4r1l5M7M6ool4l4O1Nm0P4K0r3k5Q8j1j1RQm8m8R8R7m1m2P2m2j48M1J08
25703f31nk1L5P5J9p9p8QQm9m9K2K2M3M3jj14r0K4Mn2Q7J43L6L7k7k6l0l0jk%j%jN6N7k8k9
25695f25q7q7L5L5K3K2N1N1o5o4L9M0m8m8P0m3o2N1K8K7L6L6l1l0j0j0J8J8nnnnK6K6k1k1
25688f40k5k5O0O0l6l5J6J5l0K6L3q0PO3mmjkl0l0LLL1L1r6r7O8O8n2NJ03j1k7k7K5K5jj14
25681g25j3M4o0kQ5K9j6j7k0k0L8L7j0j0O5O5n8n8K3K2j19j19M2M2J4m2p2M0J03j0ooL4L4
25675f66q7q8N4N4Q2Q1mlrqqrk2k3j5j6o2N0Q3l1MO1l3l2L0q3q6K7N0oP9Q0j13j12K8Q5j8
25668f86j32k9Q6P1J5n0n0M6M5M6M5l4l5l5l4o0o0M3M4l8l9M6M6J%J%qrqqJ4J4J4J5k2k1M5
25660g21M5l0k9kjM2M2k3k4K9L0n5n6J8J8o7o7lkQ3Q2j9j9k0j9j3j3L4L4k8k8LMK4Q0L4p9
25653g16m9O4K2K1l0l1l0l1M7M6%jm0m1J02M6p5L8Q1l1m4m3M4M4m6m7J1J0o9o9K5K6M0M0J2
25647f74J1RRm8m8N7N6%%k3k2k3k2k2k2OOk3k4P4P5n8%O6m6o0N4j4p0noRO5J4j01m3P0L5k1
25639g59N3ln6%K2K2K8K9k8k8k7k7K9K9l0k9K7K6O7O7k8k7qqpqj02j01J43J44q8q8OOk7k8
25632h09JJJ9J9M8M7l4l4ooL7L7j9k0j4j5J3J4NOL3L4n7n6%%m6m7Q6Q5o5o5K6K6L2k4r2K2
25625h18O5m8l4l3L1L2L9L9k1R3R3k1m4m4NOm5m6J2J25R4r5j40k6l7l8J02J02JKn6n5mmmm
25618g76L3L2k4k4M4M4K0r3j8R6oj19J3J3N6N5R9j4j09NK8K8L4L5p2p3K2K2p7p7j3j3JJ14
25611g14L2j57q6K6Q4Q3L8L8j9j8L7L6o2N1N7n7n0O4j5j4qpj02j01L0L1N0N1J9r3mmM6M6M6
25605f46M7j0j0p6p6j9k0P1P0Rj04j0J03M7o6r3K2M4M5k0j9n5N8O0N9M3p0n0O5mn9k4k4jJ13
25598f00K4l2K8K8lj15j16kO6O5J6J7p5p5K0J9M0L9n4n5KKLKJ0J1J0J1J6J6Q4l0n7%po4j9
25591g75j9NJ17O9J2nj19q1J08Q3l0kn7m4O9oo3K8K9j6p3q1L4R7M0K3K2l2l2q9q8P8P8n4n4
25584h28N2N2mnk1k2L5L4rrp0p0N5kj2J00Q3l0j5p1n1O2kn8N1N1k0L7P2m1l8J9l0q7k9Q5J29
25577f07J5q5q4L9L8j8j8M1M1j6j6KJk7k7J0J1m7m6QRQRO7O8o4o5m5m5N0M9j4j5m3m2O8O9
25570g21NNO3n0j06OR7R6o6o7k4k3P2J5j00J3L4k3P0P1k8k7J3J3J3J3NNk3k3K1K1l6l5L1L2
25563f38r6J7J05j0n7jn7N6R1k1k7L0o9o9N5ko6M8Rm8K6K7m4P0P0m4j20j20M6M6K4Q0R1k3
25557f21p7L7O5m9m3P1P0m3j16kR1k1p2M1O9m4j28j5Q5K9m1P3J6r7m1J5k7K9k4k4L6L6l6l7
25550g95N8N8NOn1n1L4L4o1o0M7M6m0m1j8R5O4OML%%k0k1k0k0j9k0L0L0K7q7l7P6M1p3j6R7
25543f89O5m9l5l5L3L2o2o1M9N0K1K2l8l7J9K0m7m6J1J0J9J8J8J9mll2l2O4O3o9o8M4M4j3
25536f99j2j%n6j12J4J28Jn5OO3L4k2l2K4L9L8M7o6j29p2K6K6k8k7P7P6K0K0p6p6J9J9j%p1
25529h58M2J28J4jko8M5R8j5n2j09o9J19J18p2j11Jj0j1K1K2J6m0j9R5L1k6m3m3M0L9j5p3
25523h08k2R2J7J7M4p0p6L6P9l4j6j7pM9oj19L3J45J4j00qJ06L8j8k6k5L1L1q5k9L9p5p3M0
25516h03N5lJ6m1k6Q6L9p4K4K5qqqqPQQQQQQQr7r7P5J7r5J8J12jm1J6ONL5L5j5j5o5M9M6j2
25508f95K4K3j9L7J0j03K0K1l5l5K2K2M6M5qpo9j2J17Nj09n2LLM9N0m5m5o5o4O1O0J05rm3
25502f92J4L1L0l1l2JJm6m6j7j7O8O9j9j9L2L3l4K2L4q0KJ15m6j03k8k7J10J11q9q9J6J5J0
25495g01J1j8j8k4k4O1O0o3o3M1M1lkl1l1M4M3m1m2j0j0N6N6K8K8j9k0k1k2o4M9O2n1rrPQ
25488g01K8K8L5p9j33k0R0k4j13P6J37K4m0J7lo0k7K8k1k2N1N1K4P9M4j46p8J10N5n7OOm8
25482f83m8m3m3K4K3O6O6n7n7M0M0ppOPm1m0M5M6J7J7k6k7M0L9n4n3poK4K5m2m2L9L9k8k7
25475g35%%M8M8n3n3J3J4L5L4o7j25%J12J1J0Lj10r0R9P6K0J4m2l5K2J5J6k1k0QQK1K1pql2
25468g50l2j8R5N9n4p6L8L4L5J6J7%N7M8o4r8J6M9M8k2k2p0p0K5K5K5K5j8j8j8j8NON2J08
25461e65O6m8r1K2N1N0k7k8o2o2K2K3m2m3M3M3k5k4K2K3p9q0ONK0K0K0K0qqK1K0KJm7m6rr
25454h03N8N7M9M9m5m5kkn9n9K7K7k4k4o2L3J27L3m6m7MNpoopP3P2r8m1Q0j4j4j4p1p2R8M2
25446g34p9J6ro6O8O7QPn6n6L8L8j0j0j0j0L5L5L4L5jjk0p7J5J08K7k9j8j8k2k1l4l3K3K4
25439g36OPOOJ0J0J0J0RRQRj5j5j5j5k8k8k7k8M3M2M3M3k1k2k1k2NMPq7n1M4K1l6nN2J7J7
25432g34K6K6l1l1jjl9J7J00Pl2l2j4j4j4j4M1M1J7r6j02J2llN4N5o6M7L4L3M0M0j0j0llq9
25425g52K6Q8k4j12Kj3j2M6M7j1j0RRm1m1J0J23O6m6k4k4r4J9J2J3K0K0rrrrKKKJqqo4o5N6
25417h12N5M9M9Jj12RJ21O7j23p1J19N0j39k8Q6nmLLK6K7K6K7m2m2J4J5QRm8m8o3o2L2L2P
25410g64QO4O4l6l7K1K0k4k5L9p4opj4j4J7J8J7J7POPOo3o3ooJ05J05l4l4O9m4m4J3J3m4M9
25403f74M9j00j00L2L2L2L2k5k4L5L5k5k5O2No2N1L1q2RO7J3m3n7n7p7L6J33P6qo4j00J4L1
25396g48L0N2o1l5P9J03j0o8j2POK4K5j08j08M5M4n0m9Q1Q1j4j3POPOl5l4N9O0LMr1r1P5P4
25389f49k0k0O7O7o2o2k6L1J4j00m5O8L3q0N6N6m6m5K7K8O6J0q9K4K1r2K1K1j4j4j2j3M4M5
25383f90j6j5J09nr3l6N7N6j2j2o8o9J4J4J4J4J2J1J2J1O5O5l0l0k1k1k9k8Jj13n5N7K8K7
25376g76k2k2ppppO5O6l0k9M0M0J1J1K6K5K5K6mlmlo0n9L5L5o7o8oJ07P3m0o3o3j2j1M5M5
25369f95M7M8j0rk5k5K2r1j47M1J61M8J6J6o2N1Jj12O0O0j61m7R6R7L0K9k7k6m4m3m3m4J4
25363g74J3POJ41K8m8m8M3p1o4o3P0P1J4J5o1o2L4L3rrrrK5K5J8J8N9n5j61m8J75j4j17J46
25356f81J72j7o5o4J3J4PPKj12n4N8ONJ3J2QQQQn7n8L8L7k1k1P4P4n7n6p9J09J17p1j0j1j3
25349f57j4j3j4l0l0oJ06N2o2RQk5k5k6k5K4K5K4K4nno2o1L2L3K5K6Pj07j06OQ5Q4llQPQQ
25341f78j4j3j4j4m3m3M5M4P2m1m7O5R6j7p9p8M1M2L4L5P6l6r3K0j5j5qqQRJ5J6r0K3N4N4
25335e97r2r1LLo9o9K4K5Q1Q0K4K3k2k3k3k3K5K6l1l1L4L5k3k2o4o5L0K9j8j9P6P6l7l6K0
25328g41K1NNKKOn1r0K3J40K6%%l0q7k7Q5M5j2K7K8l3l3l3l3O5O6o6j22l2Q0Q5k9q0L4kn8
25321h14k0L6J32J33p3p3K1K2k1k1P3P3n4n4LLl7l8l7l7K8K8K8K8m6m6J0J1j9j8j9j8O1O2
25314f93l2l3J1J1J1J1M6M7q6q6M2M2M2M2k2k2k9k9Rj05j5J00M0j7K3K2j7j7j3j3PO3L9p5
25308f96k4k3K5K6J2J1m5m5j4j4M3M2K9K9k8k9m0m1J6J6J0J1m6m6M8M8K0K0n2n2o6M7P9l4
25301g63O5O5l2l3M4p0j05Q4L9p5jN5M5M4K3K2p2p1j0j0j0j0J1J1J1J1RRRJ0nol3l3l7l7J9
25294h27K0L9L8k8K8J00j3l3K2LLLLl8r4NJ20j4j3L2q1o2oj7j6K4K4N3N2j9j9k0j9k4k3L3
25287g64L3l4l4K6K6j6M1K3r0l7P7M8o4q5K8Q4K8k8k7l5l5J8l9j8R5R7M0J5J5M7o6j60m7R4
25281g44R4L7p7r0l4K2K2O5O5RRq5q4M8M7k4k5k4k4R0R0q1k5L2q2k1R2K2K3JKk2k1k2k2ON
25274g26l3K3P7l6l2Q1o4o3P6P5j0j0j05j05J52J51o0o0N5jj68n5P1J4K2P9k9k8k5k5K4K4
25268g11p5L8Lj11j0J04m7m7R6R6l0K7Rj04r1K3k0k0J00R9NNJ9J8rj0nmK3K3opQj06r8J5L2
25260g68L2P1m2j44l0J23Rm6J0L4L3O6O5j5j5m3m3M1M2j5j4k8k7o6j0J11kk7K9oo3k3k4P4
25254g11J31L1q3k6k5q9q9M9M9P8P8l4l5oom6m6J0J0N1N1m4m3rqM7M8m5m5l4l4n6J33L7p7
25247g88o4qN1N1M9J05P8l6q3j39n0O4M3j4N0N0Jn5r1K2R6L9j7j6J6J7m0m1j6j7M0M0RQk0
25241f66k0l7l8rqJ1J1L6L6K8k9l9P3P3m0k7k6o1o0%J14J3j01k6k7mN2Q8k5JN8l9r6M2J00
25234f42l0l0j05j05O6O5K1K2P8P8o1o1nmL2L2N6j33j17P2J1J0OOk2k2L2L3L9p3MNN4N4m0
25227f74m1J7J6n9n9L5L5J2J1q2q3M6M6q7K7J61k8j10KM3M2K0K1K0K0l7l7KLL1L0l7l7m4P0
25220g05J3J4K8K8r7J7K3r0p1M1K8K7k8k8O7O6o7o7P3P2r0K4j2j2%JppKj12K1J34L4L4qro3
25213g26M9M2M3j8j7j7j7j0j0j7j7O1n1j08NQ7Q7jjn7n7L8L7NONNq2q2k2k2M4J00L8p5k6k6
25206h07K3K4M7M8k0L7L1q2q6K8N2o2nJ09N6n6m3m3l0l1J01J01j4j5Mj09j31N8J02j0j2j2
25200g47m7m8QQPQK1K0K1K1J0J0J0J1l4l4J9K0j4p1m5O7Q2Q1mo1p1M3O3Qj2j2j03j03oJ08
25193g66Q3l0o1nj00j00P7P7M1M2N6n7k6L2lkJJPPPOM2M3n3n2m4m4N4N5o8j1Q1l2J9P6o5o5
25186g77R9j4j15lR9j4l0l1pJ07J5J5n2n1Q1Q0J7J6m0m0M3M4n1n0n3n3M1M1p6p6N7N6QQPQ
25179f91j0j0Q5Q4r8r8l4l4l2Q2J10ll7l7n8N6P7l7n9o0%%J%N1N2noq6q7R0R1j16kK8K8M3
25172g22M2l3Q1Q8j00n8N5l2j46j8j8M8M8K0K0L0L0KKKLk6k6K8K9k8k8L4L5n9o0k1k2L5L5
25165g30LLn3n4P6P6j9j9J7J6j3j2M1M0n4n4K9K9k8k8l7l8m4O9P6P5K6K6q5q5RRkkn9n9O9
25158g86O9o3o3JJK9K9L6L6M9o3j17lN2nJKlkM0M0L9M0m2m3n7N6J03j1j01J1j8p4K6J39P8
25151e74l5k0k1ono1j17m2P2O1O1m8m8Q5K9j05QL7p7K2P8n6JJ22Qn6n6k1k1M2M3p0M3J07o
25145f26j00J4J07N1p1p1n1O3P6l7q6K7K4K3k7k6K1K1p4p3l0l0J03J02j1j2J7J7m4m4N1N0
25138f46k9k9p8p9M7J61L5p8q9K3P9K3j8j7k1k2LKLKJ04J04j03j59o1N1J11N5K8K9l2l1j1
25132f43j1l9m0jkL8j9o0N3K2l5OO3Ln3j2j1m3m3J6J5M4M4QRQRK5K5l1l1L4L4o1nM1p2k6k6
25125g67l3Q1J08mj12j11J9J32K1r3J4J4kJ10J04q6r5J8n7n8P1P1J4J4m6m6J1J0M9M9q3q4
25119g67k5k4LLL9L9j9j8l7l7qrN7N6%%L6L5J2j01n4O0L2q2o8M5Pn1M6M5M2M2j%j%j2j2j3
25111g40j2L1L0L1L0k3k3k3k4J7J7P4P4j49j49m3P1L4L4M1M1o4o5J05J05p1p1j4j4n2n2NM
25105h45R0R0K1r2k6k6K3K4o0o1J10J10m3m3m3m3L7L6r6r6R6R5KJJ8J7L1q1m5O8Jn5OOLLK3
25098g44K3l3l4LLN9O0n2n2NMj3j3M4M3k4k4k4k4K3K2onL9M0n5n5N6N5jjk5k5L1L1k3k4L0
25090f86K9L0k6r1K3P4J7l8l8QPQPr0r1Q0P9MMJ8P3M3j46j22O8P4m0NO1j8j9j5j5PPPPnml3
25083g37l2K5K5l2l1O2O1NNJJk8k7J3J3K7q6q4L0J6J6L1L0KKK3K3o4o5l3P9J04M8j7j8m5m6
25076g03q3k6p3M1J06qpJ05k9j42L2J44J3m3KLq7K6J24J1l0K7p4j31j1j1k5Q9k6q2Q9Q8j9
25069g10j9L8L7MNk5k4k6k7KKl8l8N5J12K3r1l7P6L6p6m2J5J7m0l6K1NOL7L8j1j0M6M7k6k6
25062f80k6k5l4l4K3K2J9J9Jn6k4Q8J4J4R7j7j14jj3p0O4O3J%r4r4Q3Q3K7K6l6l7N8N7j9j9
25055f34j9j9M4M4n1n1j4j4n3LJ31J7p7L6O9J2q1q0k7k6O7O8j0j0m9QJ00j3j08Oj1o9nN2L6
25049g28L6k1k1N4mm2P1M2p2o5M8k4k4j8j7K5K4mmM1M0j6j7qqM9M8j36j36L3L4MMk4k5O1O0
25042g40L2L3ppopPQm9n0M1M1J3J2l2l3l3l3Q7Q6j5j5O4m9j7M0l8l9L1k6j00oO9O9L3L4o2
25034f64o1kkjkL3L4NNJ8J8l9l8l1l1n5n5L9R6O7k8o7K7R5R4J03Qp1j27j19k5J3J3R2R1p8
25028f45p9J0J0j8j8K8K7o0o1k4P1P5J7%n6n7L8J6m1o0n9O0O0klO3l1o7j0rrN1N2j3j3j3j3
25020g83L3L3J4m2j5Q0P6j8l0l0l6l6n9n9J49J48kkK7K6n8n9L6L6n8n8j8p4pJ25j5p2L0L0
25014f88o8o8M0M1J1J2J4J5j4j5J5J5J6J5m8m9m8m8QQQQL5L4OPK7K7Rm7r7J6P5J8K2K3p6p5
25007h16L2L1L2L2K5K4l2l2l3l3O1O1J2J1m5m5l1l2pJ05N4o0q8K6K6q7p0J20J16O0On0o9j2
25000g08K3r0p5L8N6%j1j1M1M2k3k4M7o6k9Q4K0r3M6M6n5n5O5O5k9k9j9j9M2M2m8RM5o9n6
24993g98Jm2J5M7M7ookkK6K6o1o0M1M1n0O3O7m6n4LJ4J4R5j8q1k5K6K5k8k8j7j8j8j7Q9R0
24986f47j0j22r5J9P9Q0n7n6L7L7o1o1P1P0l6l7N8N8j2j3j2j2m0l9N5N5n0n0OO2O5m8J8J9
24980f69l1l1K5K6POo0N2j7p4O0N9m9m9PQm2m1J5J5JJJJRRQRKLLLN6N6m1m2oo3m5O8j8j32
24972i00%J14O5m8o6rO2O2l2l3Ln3NJ19J3m3mlJ1J2n5JJ22Qq6K7oo3L4R2qo5K7K7q3q2Q7Q7
24965f61n8n8P5P4m2m1J5J5k1k1L5L6k2k1L6L5m0l9J7J7o4o4L0L0j4j3j3j3L2L3k4k4O2O1
24958f50l3l4K5K5m7O8P5l9r3l8PPO6O7k9k8k9k9J9J8J9J8q7q7Q2Q3l7l7l6l7J9J8J9J8j8
24951g35j8j8j8J7J7m0m0L2L3k5k4k2k1J11J11L2L1k5k4rqrqj6j5j6j6m2m3J8J8j1M6P8l6
24945f95k1k2J1m7n2O1O5m8l2Q2Q2l2p0M2M0p4l2K4J0O7N2N1O6m8j18o2m5J2P6l7r2R6R5j69
24938g64n8J30q1q0O3O3j5j4J05pk3k3l0l0j2j3P5P5M3p0opJJ%Jm2m2M6M5Q1l3k5k5k2k2k2
24931g37k2L1L0k7k6j5j5j5j4M4M4K1r3o9M5O8O8j0j0p4M0K7K8j4j5p7L7M3o9n6N8j3j3N4
24925g46N4llJJN8N7l2l3K5K4m7m6m7m6K8K7K8K7j1j2j1j1m6m6J2J1J8J8Q9k5q8K6J1J1l6
24918g63l7Q9Q9M7o7llm7m8RRonj2j3M1p2o4o5N4N4l3K5J11kj40k7L4L4lkK8Q4Q9k6n9n9j9
24910g78j9M6M6jkL2L2l5l4J3J3j6j5L0K9j7j7J0J1J0J1m9m8nnO2Nr6J7R7M1k3k4jjj%QQn8
24903g24n8Q7Q8j6j6j%k9k8OPn2n3p1M3N7Jj0j0L3L3kkrrR6j7p1M3J4r8K5Q3l2l1j7p3m5O9
24895g89K2r1qM9L1L1J21Pj01J3Q8L0l4l4p8p9O4O3L8L7j0rq4q4P7P7kkM0p3o6M8n5n5R1L5
24888f92r0K4J00j3qqo9o8L5L5k8k8P6P6k6k7k6k6mlK5K5q5q4N7N6J0J0RJ0K7K7onoo4JJ15
24881f48j9j31k1R2M2M3M7o6ooj00m2J22Rr2K2j8j8P5P4K0K1K0K1l6l5l6l5j6j6j6j6k1k1
24875h07QQJ3J4l4l3R5R4p7p7K6J39K0r4p5j9m3J4P0P1QPK8K8%%qqn6n5n5n4L0L0M4M3M3M4
24867f18L0L1j6j6l1l0n9n9l2l2n5N9Q8oqQ7L1j02p4N9P1k3n1n0r0MM6M6N8N8l7l6O5O6p0
24861f96p0K6l1k9O5Oq8J2J06l8l9L4k3j2Q3Jn6J4J4J1J1m8m8M7J03Jr2kkn8L6J13j8j0rm6
24854g32m6K7K7k6k6KN8N7l7n4M1J3m4L0K9o8o8P3P3n9n9%%mmK7k9k6O9L7k0L9R6l4r0k7k7
24847g82J2J2J2J2K7K6K6K6KJk7k6kjn9n8Q2Q2n0n0ool4l4L2L2L1L2K6K5o9o9M7M8m7m7j4
24840g88j4j4j4J2J1J1J2L2L3k4k4K7K6Q3Q3j13j13R4R4k2k3m5m4m6M9K8k9M8M9j08j3P0k3
24833f95r1l4N2N2Q9nj51j9J24K9n1n0j16k1P4k0m2R1N5m0l5l5k1k2P3P3L0L1KKj1j1M5M5
24827f03n0m9J0J0j0M7J2q3j4j3k0k0L2L2o3o3K8K7oQ9N6p6q3J1P9j6m4N0M2n2k5L1rj0N1
24820g02N1p1p0K0K0M7j0r2LN3nKN9j1j1ppm8m9P2P2P5j14p9L5L4q0M7M8O5O4o7o8l8l7m5
24813h44O8K7K7L4L4j1j1j1j1L5L6o0n9jkn8n8PQn0m9J04J04LLN8n5k7Q6j8j9Lj10j23j0J58
24806g92J58K7q6k3k3o5o6J04J04q6q5M6M6J3J3q1q2J5J6P1P2K4K5l3l2K2K2l4l4k0j9RRL8
24800g27L7L8L8l5l6N9N9j24j24M5M6J8J8O1n3o1N2Jj13p0J19J48m2p7L6J7J6k1k1L5L5l3
24794f59l3K3K4j13j13O1J75l2j45N7N8ppJ4J5O8m5k3R0M3p1l1K5k7k6k3k2KKKKj3j2kn9J0
24787g92J24L1k5j7j8j7j7k2L5P1m3l6K1p1p1M8J05J2j02q9K5J0J0O4O4l0l1l3l4nnO9O8o2
24780g63j19NJ18K7q5J3J27N9Lk1k2n4n4j5j5j6j5J08J08o2o2M3M2j4j4m9m8QQK1K0K0K0k3
24774g01k2nN2rj23k5Q9k9k9K8K7K1r3o5M9K4K5k5k5N3N4m0m1LLLMN7N8l7l7K5K5k9k8l9J8
24767g84M5m9m2N3N4lj7j6kN5O4l0l1l0nnnmr4r3L9L9ooN1N0ooooJ7J7m4N0O9o4o3O9K0p5
24759h00j5P9jr5JR6L7j9j1j0l4l5O0O0k9l0K7K7M9M9m5m6k4k4J0J0k6O8P1k3o2on1PJ34P7
24752e24r2j49o9O3J11N5o9o9l1O3k1k2M2M1L5L5l8j32m2N3M4M5qj01k4L2%%LLK3K3K2K3l9
24745g14l8j0j1N0N0pok1k1QQOOk3k2qqK0K0M0M0n5n4qpl6l5K0J9nnJ9P5O2n2m8J41L4p9K6
24738f29K6j46l3J49L6k6k6l8l9M9M9L2q2j13jO6QM8M8q4q3J1J1M8M7J9J9j04j03j0rO5O4
24731g31L7L6j9k0L7L7l7l7N7N7m1m2N2N3n4n3LMm1m0J6J6j0j1j5j4ro6j0J03K8q5k2L5K6
24725g60l0K6Q3Mn4PO4j8j8Q2K4j24j2M9o4j5R8L8p5q7l1j3j3L5L6k2k1O8O9k8L0Q1l2r1l4
24718g48m9n0M9M8m9m9M5M5k4k3k3k4l4l4K3K2Q8Q7no3o8M5J40K6kN4j5j29n0m9L7L8p7p7
24711h95K4K4j0J02J31J8j3j3k0k1mmnmj7j6j6j7N2N1K8q6l5P8k5k5L4k3j11KJ0RO7O6N6n7
24705f65j52l8M8M8N5N6n9n9L5L5p1p1K4K4O2O1ONjjK7K7o8o9j2j1L3L2NNj1j2j05j06R4R5
24698g34l8l8O6O6k9k8MMj4p1l5P8P8l5q4k7K9K9l1l0K6K6R0Q9m1r8qJ05Pj07L5L5j1M5N8
24691e89n6q7K6P3m0n8jJ%O1O1o3o3n6n6K9J42M8o6j2j3q7K7M6j1P5l8j50L8Q3l1L1L1l3l2
24684g70k1k1MMPn0RJ23P6K0l5l6j1j1J3J4o2j18k4Q8P3m1n9jM8M8q0q0J11J11o0mP1m2l9
24678g45P5J0RP4P3j27j28J0J23j3j27l0K6j8j8Q1Q0l9l9j4j4N7Jo7M6L8p5p5L8Q9k4j14k
24671h39Q9L3j6j5p6L8M5o8o0N3N4o0o8M5k5k6O2O2NNJ0J0m7m6M1M2M2M2N1N2j18j18n1n1
24665i03P4P4R8j4m6m5L7L7j9k0L2L3k5k4QRm8m8K5K5j02J2J49L6n6n6m8O5J20p0o5J23O9
24658e63m5j2j3j37N1Q5j03m9O4L2L1n6n5OPO3O4p1p0rJ04P9l4k0k0j0j0j1j0K8K9K9K8lm
24652f05ml%%k4j37n6N6j4j4K2K3l4l5qrM8M8j6j7P7P8l5l4l5l4m0m1J6J7M4M5j2j3k8k9m3
24645h46P1Q2l2q0L2J1J1J8J8j4j4j3j4J7J8l8l9%%o7M6Q2K5K8Q5L8j9m0m0j04j04L2L1K8
24638g91Q5O4n0l9J7J8l9m8O6P0m4p3L9L7p7K6Q3j8p5jjmmK4K5K4K5m5m5k1R1M3p1o3M9NN
24631g13O9O8o1o1k2p9o3N1J42K8j4j5m0r6k3R1N1nJ7m0p5L9R2R3%j12o5M8J6m0m9O3K5l2
24624g12M0j8j12%J5m2R5R5o1mL5p8q6K6M5j2M9M9j15lJ03M6m0m0p7L7O7O7m4m5m5m5lmN3
24618g64N3k5k4MMk8k7R2k0j7j7J1J1o0N4O0n2j43l0O9P0N0N1pok2k2n1n0N8N9JKk1k0PQk4
24610g66k3P1P0p9q0J5J5J8J9K6q7K8K9p3p4K7K6J9J32k1k2K1K1l8P6K6q8k0R2l5l5N7N6j13
24604g10%P4j15j07Q1j2j1N6N7k1k0J%Q8k7m9n0n9N4R0k4n3O0Lj09M1J55j0j0qpo5o4l6l6
24597h43j2J01Q5k7poj30j6J32n7m9J39N6n6J9K0p5p5lJ10j0j0J8J8j39k7R5R6j05j06Q6Q6
24591f92qrk0k0q2J07R8r2q0J09J1J0N1N1j02j03l3P9O8O8n7n8k1k2OPnnK4K4NNn2n2N8N8
24584f74ooP9l4j35k3K3r2k7Q6L0L1O6O5l0l1n9n9QRo3N1O0n3m5O7%%PQk8k9K2K1O9m4K0J9
24577f97j0rJ8J8o3o4O9O8p5p6N7N7J4J4J5J4j5j5p8L4k5k6j8j9k2k3K6K7J27J4q1L3N5N5
24570f01l2l2m1m0J6J6JJJ%POOOj3j4J1J2k3p8k0R3O9J2onN9O0l5l5r6r5P4P4n9n9kkNNNN
24562g44RJ0O6O7l8l7Jn5p0M4llR5j9m3J3M1M1m9n0K9L0o4o5N6N6l9l9N9N8KKo7o7J41J41
24556d91r4r4L7L8r0q9M2M3n9n9P7P7o4qL5p7l6J53Q9j00n6n7p9L5N2nOOpqQ7Q7k1k0k0k1
24549f91o3o3O8O9RQP5J9j38k6J11lj08OO1NJ8J8j4j4n9o0klO4O3k9q6K3J36ONM0p4j30j8
24542g77J7J6K3K4O5O6J1m7m5O8J5r8j08OK9K9P4P3j27j26l1Q2N1oPPk4k5M5M5j2j1jjk9k9
24535g44J7J7m0m0qqK0K0P1P1r8r9J16J17n4n3rqM8M8o8o8K7K6l7l7J9K0rrM8M8j04j03O7
24528g96O6M6M6O0n4j16kN9Mo2N3J54l4p9L3J8l9m0m0j5j5O3O4PQp1p1p0p1P4P4J7J7ppl5
24521g61l6rqQ5Q6j0j0o7o6M9N0R2k1r7J6P7P8N0N0q2q3k4k3k4k4K2K2l4l5k7k6L4J48J8r5
24515f85k5k4J3J3J3J3l7l7J9P6J7r5k9k8n0m9M4M5J9J9Q6k7p2j7P8K2j21pR0k3q5K7K4q9
24508h82K6Q3k3L4J24J0m8QJ8J7l6l6OOk6k5J2m3q0L5M2j3pN0K7K8L0L1k5k4k5k5J4J3m2m3
24501g89J3J4L1Q8R9j4j11n4qqN2N2l8l7N7N7j7j8m5m6j4j5J4J4rrO1n1q1L3rrO1O2ONl7l8
24494g38j3R9rj23k4k4N3N3N9n3j2j1k6k6L3q0l9J49J24o5lln4n5LKR0R0m3m2k7k6O8O8k9
24487f34k9n7n8J2J2J2J2L0L0p4L9J20o8j19P1N8N8J3j00j78RR3k1L2L2j0j0K5q7n9N4qpP
24481h00Pn7N7J14%j7j7MMl5l5opJ0RL1L1J5r7K3K2J2J2m6m5M9M8m6m6N1N1onj8j8J7J7r9
24473h16J4J16Ln0O3l2j44KJ15N1o2L0L0p1p2M9M9pqK3K3l4l4j7j7P7P7n9n9P4P3m1m1m1m1
24467g77L6L6k1k1k4k4L2L3J9K0L3p9j28j4J23Rl9J49J14p4j8j7n8n8J9J8j0rL2L3M7o7p9
24460g64L4Q4k9QRN9N8j8j9J0Rp9p9QQL7p7j2j3k9l0K7K7j7j7J2J1m2m2N3N3NOl0l0R5j9p5
24453h08L8K9K9R9j3r1r0llN6N7%%o1o2L3L3K6K6l0l0jjjjL8L9r4r4k3k3JJ13R4k0N1N1m1
24446f77m2J5J5l0k9kjJ9J9J9K0klkkl2l2n3n3%J13O4n0o8M4KKk9k9LLqM9J12jr8m1J5J4O1
24438f95O1l3l3o3o3O9P0N3N2p9p9k6k6L1L1JKL0L1j9j8L9L8m1m1J5J6p1p1K4K4M7M8K0J9
24431f37K6K5l1l1O7O8M3o9j43l1K8K8J8l8p8L6J06po9o9pqpqM0M0n5n5PPK4Q1Q8k5j15lj7
24424g71j6M7M7r4r5L8L8J4J4j4j4L3L2QQl0K7K6o8o6K9K6K7K3K3K4K3n4n4J16J16j38j38
24418h13l3K5j9P6J34Lr0Mk2p8kN4K0J9o9o9RJ05%JPOk2k1oN2P9n4j35q0j5M1J3J2O8O7J1
24411g22J0l3l4K3K3j2j3m0m1P2P2P2P2n8n8LKo7j0J09J5r1l5J8p7j01L1J40M5rM7n3j10N1
24404g59N0m7m7N2N2nnm4m3m4m4L2L2k4k5j6j7j6j6M6M7M6M7JJK9K9l6l6n0O3R6j6j04Rqq
24397g78N6N6l0l0l1l0ppM9N0l4l3O0O1n1n1j6j5j0J05M7o6M8M8n4n4J1J2j09MM6M7N3N4m4
24391f43m3M3M4J7r5o8M6qqjjo2o1nnK0K0l6l6k2k1PPN2N2mmK0K0K0K0JJ%JJ7J8j2j1M5M5
24383f30j1j2o2o1P0P1m7m7j8j8M3M3l3Q1J16p3j72J6J29o0j12P6J08oo3o2o5o4O7O8M6M6
24377f36j0j1m7m7M7M7m5m4J8J9k8Q5P8j10j33k0L0K9O1n3o0N3P2m1L0L0k1k0L6L6k8k7K9
24370f81K9PPPPk2k2l0k9N0o4p0M2R1k3m6m6K7K8N6N6j17j16m9O5M6M6mmJ%K9K9l9l9J0J1
24363g57Q0l2J2J25N0j38q9K4M6M5m1m1K5K5llK4K3Q7k6o4o4p0p1O0O0LMQPP9l5p8L5K8q5
24356g47KKonpoppK2K3onk2k2L5L5l4l4m2m1J01j3m3m3M5M6J0J0L4q0J2J1M7M7J9J8j0rj4
24349f84j3N3mr6J7k7q5N2J08n3j09j2M5K7K7KKm0m0m7O6L1L1J0RN1N0m4m4o0o0L4L5K4K3
24342g21K4K4lmlmPPPPKLk6k5k2k2L4L5k9k8k9k8KKO2O2m5J2N0o2l6P8J5j00QPk8k9J0J1P7
24334f98K1l3Q1P7l5o2o2j2j2k7k7M8o5o5J23P8l6j3M3mlK9q5n6N7K3K2Q6Q6j06j05m8m9J9
24328h10J9J8J9M5M5j1j1J3J3m6m7Pn0l1Q1Q1l1n6n5K4K5K9K8pM9L2q1J6J29m1r9qrj2j3j9
24321g64j9L8L8k6k6L0L1l9l9l6l5L1Q9O4n0j8j7o4oR3k0q0L3Q5k9PO3j8p4n0O3M8rk6k6m
24314g62mN3N2p7p7N5N5n7n7Q3Q2o0N3N7n6n8jm0m0J%N4N3L7k0n8N4K8q5q2L1Q2K6PQK5K5
24307f13l5l5L2k5o3N0L4p9qrjjjkJ4J4J4J3q3q3N0M9N8N8p4p3L7L7k0j9J2J2m5m4M5M5M6
24300f93M5k5k5j7j8m9O3O4m9p2p1j02Q7J48m1j18nK4K5L1L2K8K8k8k9L8L9k6k5M2p2k2R2
24294g01Oj06l6l6L5L5L5L5k8k9K8K8J0J1m7m6L9L8N2o0nJ10j9j8j1j1o7o8RRO6O6j9k0N1
24287f64o1j15kN9O0j0j1k4Q9L5p7o4o3K5K6K6K5k6k6k6k7%jN6N6M3M3J3j01m4m3M3M4o8o9
24280h79J02J01mnmnK4K4K4K3l7l8J9J8p4p4j8j8N0N0m4m4ppK2K1L3L3j7j7r2K0J15Kl6l6
24273g75l6l7j0J04L9L9l9l9J7J8NONOJ8J8m6m6Q8k6j8j9l4l3O0O1%jn7n7L7L7k6k7Q0l4k6
24266g48k7j8j8O9O9N3o0k4k5nnN2N2m4m3l6l6j1J01J02j1j0rj7j7l7l8j0rl6l6N8N9kjkj
24259g21l1l1K5K6K3K2l4l4k2k2k2k2K4K5K5K5J8J9J9J9r4r5l3Q1Q2l0M7M7j00J2J56l2j12
24253g40Jj7j8J1J0j8j8J2J3Q3l1o9M3K9L0JKn5n5M2M2OPM7o6n9n8j5j5M1M2N6N6l9l8L4L5
24246f68k2k2rj0l7l8M1M1J0j03j6j7L4L3l1l2K6K5K7K7k9l0J5J4N1o4l8l8M8M9k6k6KKM7
24239g64M7m8m7j0rm6O9M4M3K8q6M9J61m8m9K6q7j37N2J11kq5K8ONM1M0j2j3o9o9M2M1J4J3
24232g21j4j4ppq1L1R5j8r0K4M7M8M9N0n2n1J16Mo5o5l1l1k5k5qQ7N7p6J6J10k7j21K8Q5m7
24226g29RJ15K0j8j8l8l8N6%m8M7K2l5K5K6j11j10j0j1M7M6M2M2j5j5POOPj3j3j4j3L9L9k4
24219f72k3O3l1o6ro1o0P6P5qrqrJ8J8J4J4mo1l1O3J1q3n3MN6J12M3n2j9j9q1q2L4L3L3L4
24212g40%%%Jj3j2j7P7K7j06p8J6L2L2j9j9J4J3J3J3K5K4K5K5q6q7M6M6J9J8l8l8L0L0Q4j1
24205f54q3q2Q1Q2k5k4k5k4l4l4m8O6P6l7JN9j1j1Q7Q8r4r3JJK9K9k7k8k3k3l7P6J4j00KJ15
24198g10rqO9m4r9J5P2m2j06QK6l2M6M6j2j1J4P0k2j37%J12J7m0L0L0j01J2J43K9j03J0J27
24191f00J3rj0m8m7m7m7J5J5l8l7M9J07M4p0j6j6r4J9N3o1n3N9P4P4K0r4r9J4%jJ3J2J3J3
24185g80J2J3O9P0k4k4k4k4lllmJ1J1m6m5J5J5m5m5N4lm1P1J35K2p7p7%J%Jj5j5M2M2OPOO
24177f89MMn3n3K5K5J8J8Q8k5j20oJ5J5K2K2L0L1l3l2O0n3q3q4O0O1qqM6j42o0J29R1r8l6
24170h19l6P6P6j9j9j7j8j0j0m8O7KLL1L2L1L1k0k0k1k0j3j3j2j3NOP6l8j08MJ04J03nmnn
24163f46n5n6KJO5O5P2m1p1p2p8p8R1R2m1m0J1J2J2J1p2p2R8R8n5n4M0M0K1K1K1K2J0J1LL
24156f09l9j52j07Q1O9m4r0K4Q7Q7J07no6M7M7o7n5N7N4n9m4J3k6k6K3K4K3K3k2k3L4L4l7
24150f37l7l7l7O2O3Pn0j08MO8J0k0L7JJO5O4M2p2j43k9O5Pl9m0l9m0N0J07N1o2j04QO5Pj3
24143g23j3j6j7ppppk9k8K8K8k9k8O5J21Jj13j7M0k3L3R4L8m3m3M8M8l8l8l8l9P2P2J5J5l7
24136f22l7l7l7l2l1O3O2o1o1mmpoN1N0l0k9K6K7j9k0jN5L0q3m8RO7O8Lj11NMj7R7N6n8J0
24129f72O7o7o6Q0K3r9J5Q8k5j30N7J10p9p9J10P6j12q6K7J03rj08n1L3L3K8K8l7l8L2L3n2
24123g67n2L7L7L7L7n5n5qqL2L2L3L2PPo0n9PPPPK9K9l8l7L3L3L3L2k5k6k5k6m1m1M4M4n1
24116g78n0R1R1m8m8J8J8l1l1N3N4nmL4k2o2N1O0L%n7j50l8J83oj21pQ2K4jn8o8M4J14Jo0
24109g24N3K5q8k9Q3M1j6Ln5J0J24J1m5m6J2L8p5l9J7l9l9J1J2JJJJK2K2o1j19oJ07M0M0j9
24102g25j9M7M7m0m1PPL1L1K3K4K3r0n0O3Oj08L0K9j2j2j2j2j6j7K3l4m7O6P8K1J%n0n0M9
24095g29M9j6j7pqqpJ5J6M4p0j36N3J26J3opp9p9R5R6k7k7KLQ7Q7n5n5q3q3N5N5j0j1j5j5
24088g54j5j4J1J1J1J1rrn5n6K7K8K8K8n8n9K7K7K2K1R3k0l5P8M3p0nnr6r7P0P0r1l5J39K6
24081g12o3N1O9m4K7K6j16j17K5K5Q1Q2k1p7r9J5J56M3r6l9J00M2r9m2O1Nk1L6O1Mj%Pn0n5
24074g36N7K3l5l7l7m2P1%n6M8M8q5q6P5P5m6m7m0m0n1O2J17LqJ05L9p4p8L5J32J8n3n2o0
24068g55o0K5K5K5K5QPN0o3q4L0Q2Q2k7k8J2m5n1O1ooL5L4o9p0n2n2pN1J05qmlJ9P7O8m6j27
24060g42j4m6j03J8J31O5m9n3LLn3j5R8K4K3P1m3r2R6N7n7K7K6j22rL8p5N4N4j9j32j08Q1
24054h63J67k3k8Q4n6n7O4O4n9n9J9J8k9k8J9K0K0K0j0j0O1n2j07PP3m0m1P3LKJ7J8l0l0j8
24047g91j9M8M7n3n3O9O9K2K2o3o3l8l8n4N8Q1Q0K2K1k6k6k0j9j24j2J0J0N4N5j1j2J4J4k1
24041g47k2N6n7OOpqK1K1l6l5m1P3M9o3m0m0K5K5R6j7m6O8mlL0L0JK%%m1m0j2J01RRn2n3n0
24033g86O2J7J6K3K4j7j7j7j6K6K6jkp8p8J6J6jjN5N5k2k3k2k3QRQQppppn0n0Q9Q9m3P1R9
24026e58j4noo9o9j5j5j6j5L0K9k4k3lN4L7p7r7J7O6m7PQr8J4J12kj7M1rM8R1k3j28j5P6l7
24019g52l8J9NNJ3m2QJ21N3j36q6K7L0L0QRL7L6k0k0n2n3M4j4L3J46j1k00j04Q5J62M9q0q1
24012g69M5M4r3r3L9L9L1L2k5k4K2K2P8P9n6n5%JM1M0o1o1O7m6j10MN0o4L6L6K2K2K2K2n1
24005g14n1M3M4k1k0k1k0KKj6R7K2j66J5J29o5o5L6L7o2o3P0O9M9M8qqj6j6j7j6l0l0J9J9
23999g24L7p6j3j3J0RJ6J6n6N8N7n6N4N3q6q6l4l4mJ10J3J4K1K0j9j9J0RN0N1l7l7o0N3O0
23992f33n3o8M6k6k5K1K0K1K1JKn5n5K1K0K1K0K7K7j05j05K8K7%jK7K7K7K8l8l8l8l7L4L5
23985g76P0m4l1l1R4R4j9j9k7k6K6q6l0Q3O8O7Oj07j7j8q1q1O7O6J0RL0K9k8k7onK2K3J1J0
23978f74Q1l2r8J6J5r7l2Q1L1L2L0q4p2J16N6%K2l5l8J8j7j8m1m0l8l7j5M1P7l6n5Kj6M1P5
23972g41J8m3P1M0j7ool1l1klM7M7L0k8r5J7P7K0k8k8K5K6m1m1j2j2PQn0m9J0J0J0J1L0L0
23965g30o4o4O9O9k5k5L6L6k1k0l9l9N6N5rql7l7J3J4J4J4j3j4j3j3K1K1L2k5J4J26K9q4r8
23958g59r7K8K7j7j6J1J2jjjjmmR1R0m2m1N3N2k1k2k1k2J1J0m6m6LLLMJ0J0O0O0J5r8j0M7
23950f70n3n3l3K5N4n9n4J36J03q5r0l4n1NP5l7m5O8klO3O3k4k4n7N6J13%o3o3j5M3M7o5q3
23944h12k7LO0R5L8l7J9Q3l0o2N1N1o2q4L0L0q4k2R2N6n7j5j6L4L4n2n3LO0P0m3r6J7mmn3
23937g87n3K4K5J1J24L2q1J8J8LLL1L1m6m6m7m6L2L1LKo7o7R3R3j7j7M9N0q6q6k0k0L0L0K9
23930g24L0QRl9l9J4J4N2lj15jJ07pj02J1P7l6o3N0P1m2n5n5K3K3N1N1n2n3k0k0RQM2M1m3
23923g78m4N2N2j3p0o2N0R8j5RO7l9l9QQJ2J1m8QQ7k6k9k9qqK7K6m0m0j5j5j5j5J4J4J5J4
23916g76%JnJ09K7q6n4N9M8rKKl1l0l1l0J9K0J9K0j0j0j0rJ2J3N9O0l1l2p2p2k8Q5J9r4L6
23909h10L6l8l7llO2O3n3n3L2L2JKK9L0n2n1L3L4pqj4j4Qj06j17J47J63k6%%n3N9J50m0m6
23902f50m7QQr8r8Q2Q1j5j6J01J00n2j66q5J03L5L5Oj06j6j5K5K5O7O7j7j8o3o3o8M5O0n3
23896g98m6O7m9m9Q0Q0K1K1m5m5l5l4N0N0L3L2j4j5o5o5J29J5q4L0K4K5K3K3n0m9Q9k4j54
23889h29m0J40K7m3m4mlM3M4j1j0J0J1J4r9J9J9q0L3Q0l2m1m0M9M9L5p9J0O6qqK4K4r1r1L
23882h53M%%N7N7l3l4k6k6m2P2P5l8j6M0KKJ1J1J1J1n7n8L7L7ppK1K1L4L4r9r8J7J6j2j2l5
23875h83l6K2J34J08q0l8P5K5q8j7j8RRQRJ9J8J9J8l5l5l5l5J3J4j4j5P7P6j8j8j0rl8l7L3
23868g73L4k3k3J00R9j09j08M5M5OO2Rj05m8O5M0j7j6M0N4o0o0N4R2L6n8n7l0l0K7K6KKKJ
23862f76M2M2r0r0M5M6M5M6k4k3k7k6Kn5n8N5k5k5P7P6l3l3nnKKKKooK3K2j2j1Q2Q3p0p0K4
23854f52K4m4m4J2J2n1n1J7m0o9M5P1P2MMn2n3P1P1J5J5p2p2O0O0o3o3k8k8o1N1J12jqM8m7
23847g35m8N8N7JJp4p3R6R5J4J3q1q1M6M7j1j0n0m9M6j0q1L3R0k4m5J2K9L0L1L2L1L2l8l8
23840f54l7l8K8K7jjl5l4N2N3j5j28p1M2M1M2K0K0k6k5l0k9M7j0m8O4P6l8k4k3q3q2Q8Q8P
23834g37PM3p0L6L6p3p2M2p2k3J66N0pN2o2p7L7kn8L0L0o8o8M2M2M2M1j1j1M5M6j03j03L6
23827g94L6n6N7N3lMM%%J5J5K8q4p1M2L4k1J3P1k4q1L0Q7K3K2J5J5m2m2K5K6lkk5k5n2n3L
23820g60LL1L2L6L6J3j01p9L4L1q2j7L9K9L0n5n5M0L9m0m0J7J6R9R9p1p1M4M4j3j2MLo3pJ01
23813f46j2j03J1K5K5Q9Q8m4m5N0N0k6k7k6k7k0k1k0k1J6J6J5J6NNNOr0q9M7J60J8r6LLn4
23806g14n3OPJ8P4J5r7o5rRRM0M0M0M0J0J0q4q4OONON7N8l7l7L4L4o0o0j8j8m7m6N6N6P7P8
23799f38Nj08j11KR0L4k2k2j9j9J0RN3N2mmJ2J1J1J2k5k6J4m3m2P1R2L6j6j6m7m8p4p3K1K0
23792h02J2J1j7j7N9N9LKl1l0l1l0M0M1J2J2p3p4N9N9l7l6N8N8o1o1P1P2k2k1J7l9r3K0Q0
23785g30l3r6J8J46L3qM8j4j28o7M6J01M5q2q3M6M6n1n0n1n1P2P2k2k3K9K9K9K8NOj3o9l3
23779h05Q0K7q6p5L9N5N5P7l7r7J6K2l4O1O1QPK6q7j21O8J12jl2l2l9l9K6K6k7k8n4LR8j5
23772g42n3O0j0j1O3O3p0j4P1m4j36q0N9J15j0o6m3J4L5L5L8L9L1L2M8o5j26j2M1j6K4K3J8
23766f89J9l8l8K1K1o6o6k2R1N9KRRNOrrM8M8j7j6j03j04MJ17J03J03nj17j18nL5L4o0n9J39
23759f68K7j12%J05rl2l3MMN4N3K9q5q4K9j5j5M9M9q6q7Q4Q3LMj22j22K6J39M5o9j0j0j6j7
23752h05L8L9L9L8J0Ro1N1Oj07j3J00K1r2k2k1j4j3M3M4o8o8O4O4l7l6N8N8opopp5p5N7N7
23745g37RQRQn9n8KJ16K6q7m0J48N8j31p7L7m6m6N5N5K3K2p2p2M9M8M8M9j9j9j9j9J0J1J1
23738f99J0QRq6q7l0l1pJ06L3q0N4N5r6J8P4l9N0N0j5j4MMMMo6o6kll2Q0N3o1l7l7J3J3J05
23731g41J05J0j03j00Q8Q8j01n2O1j4j4L6L7L7L7n3n4k5k5M6M6j1j0m1m0J6J6J4J4Q5k8k4
23725g00R0j7j7O5m8j42k9j0j0Q5Q5K8q6k1k1j1j1j1j0J1J1MMQ7k7RRl0k9K7K7q4q4M8M8J0
23718g50J0L8L8K8K7l6l6N9n5j23j22Q6Q6O3n1n7N6J13%j07Pk9k9l0Q2L8p5o2J27P7l6j6j6
23712f95k3k3K9K9m1P2Jj12m1m2pqppL1L2K4K5J12%n7N6QQl4l4p7L6P2m1j07OL0L0K9K9L0
23705f67K9q6q5J6J6q2L1Q8k6j%Q6Q7m3m4m3m3K4K4l3l2o2o1L3L3L5L4L4L5J9K0l0l0k9Q5
23698f68m1j54K9J42r9r9Q2Q2j3j2RRQRlmj02J0J03j2l4l5M0M0M8o6o7o6K1K1RJ0O5O6l8l9
23691g49N6N6m5m6m5m6NMNML5L4L4L4n2n3M3M2l5l4l5l4NONNRRRRk1k1L6L6j4j3j4j4N1N0
23683f89opL8L7n7n7Q8Q7m4m5J4J3m4m3k5k5k5k5l6l5N8N9PPO3O4r2r2L9M0j6j6p2p3K9K8
23677h53K9K9kjkkJ9J8J9J8l9m0N5N5k7k8k7k8J3J3P0P0o4o3ppP1P1o1o2llmlj9j8L8L8n5
23669g92n5P7P7O2O2j07j08PQm2m1qJ05O1j28j10MO1O0O2O2l2l2j%j%k9k9K7K8L3L3r8r9N2
23662h31N2nmP3P3n9n9N0N0m4m5J%%JkjkjNMNMn8n9L6L6L3L3o2nJ10mo8o8nnmnRRRRLLLLO2
23653g20O1l3l3L2L2k4k5QRj5j29j21qR0J46N2o2k6L1k9k8J02j0j12JR3k1p1j4P9J34k7j41
23647g79K5J39R0k3j22j22QRQRj6j7KN8P0m2n1O2J00q9m7O7k1j34jN5J2J2J6J5l2l3O2O3L0
23640f17L1o4o3k6k6KKK9K8k9k8mmK5K4POPPn8n8k9k9MNN9J17L9p4m3J5N0pj1M6N9n5n8N4
23632f67M6o7MLJ1J1j8j7m1m0N4N4k7k8k7k7J9J9P6P6l0k9kjM2M1j3p1j28j4J2J3l9m0l9l9
23626i23N9O0O0O0n6n6P6P6j29j30M0M0L6L7L6L7m0m0J7J7%jj%OOP7l6j05RO5m8r2K0OPJ0
23619h00RL9L8J9J8rj0n9n9L6L5j0j1j0j0P3P3n8n9J%J9P5M4o9j29j6P4l9l9P5O7m6m6O7L9
23612f78p4n3n2n1O3J23Rk7L0K6l0k4L3kkK6K6K6K6m5m5m5m5QQQP%%j%m0m1N4N4RQk0j9k2
23604g72k1P3P2p0o9K4K5K9K9l8J9P1m2o4oL5L5j8j8m4m5j6j6M9N0m5m5j0j0Q4Q4l5l6l5l5
23597h11K6K6k9q6q5K9R5L8p6L6J73N9j24j2M3M3K6q7l7P6kj16k0L7L3L3k5j38j17nR5R5K6
23591g81K6M8M8K2r0KKl3l2R9J00m6m6l9l9q0L5R5R6J5r7l4l3K6K5N5N4k1k1L6L6n1n0P6l6
23584f33r7J7M1M1o1o1O7m7p1M2R2k1k2k1O6O6r4r3l7l7L7L7oJ08M3p0%Jl5l4K2K2l0k9jj
23577g99L8L9j9j8L0L0k7k6OPk1k2LKN8N9l0l0n1n1l9P5J0J1K3K3J6J6L5p8j5j5K0K0M9M8
23570f23j5j4p2p1K6K6n6n7m1J47R8r0r8J5R8j5rqjj14k2R1pqJ5J5m2m2N0M9ppK7K7l0l0N3
23563g42N3m2m1M9N0K5q7o9M5P3m0n9N5J3J2j4j5j5j4j8j9L9L8J1J2m2m2K9Q5O5m9o7j1n0
23557g82m9K2K2L3k4l3Q1K7q5o7M7P1P0n4n4J4m4n7N7Q3Q3l0l1kkJKk7k6LLk5k4L5L6M9o3
23550g40l7P6kjKj11MJ94M6j43p5p4n0O2Q8L1l4l3J9J9N7N6%%n2n2NNK8K7k8k9l1l1K5K5R4
23543f60R4m3j56r8J6KKQ0Q1j4j4l6l6l5l6J3J3M1M2m4m4M4M4N7n5r1K3P6l7r1K3N3m%N6m
23536g38o1L1L1JKL0L0J7J8j1j1k0k0m9m8K4K4nmK0J9K0K0M7M8m7m7m2m3l5l5j10KJ09J09
23529g24J0RJ0J0N7N6l7r3o5M8K4r0r6J7J3j00JN7J8J9J05J06j02j02O5O4N8N8Kj11o1N2J26
23523e96J3j19o1J2J2M4M4llJ6r7j23O5P8K1ppo0o1p2M2J03M7j7j7k1k1J7J6J7J6j1j0l9l9
23516h21poN0N0K8K7k9k9O1O1p2p1j8j8M6M6o3N0M4M3m7m7J0J0O6O7o6o6L6L7N0o3q8K6m6
23509g49m5N3N2m1m2kll0l1J01J00o4M8Q8k5p9p9q2L1K5K4L7L8L7L8r4r3l0k9qJ04M2M1r0
23503g57r1L5L5R5j9m9m9M4M3K0r3m3P1k9k8J8J8l0Q4J08q0j42M6R4r5p6L7R1k2m6m6L1L1
23497g94L1L1K3K3p2p1O2O2OOj8j8L9L8k0k0oj19q8K5M8M9K4K4l2l3J4J4J3J4n9n9P3P3j5
23490g32j5j6j5LKLLKLLLj0rrrj9j9RRm3m2N1N2M1M1M1M1l1l2n9o0j8j8jN6O1n2k4R0M0j7
23482f96oojjrqO5m8p3j6L5L4L5L4k5q3j14jR5R6QQk3k3L4L4m5m6oo3J0J24K9q4KN8l5r3j2
23475h16J01M4o8p9k3nmQ1Q1j3j3L3L2o1o2J5J5J5J5n9o0L5L5J0J0m3m2J9P5N8n5n1O2N1n
23468f72o5o5K9K9k1L6J8r5j04J0J41K9o8M6M6o7j7R6L9p4o7M6O4J21k1k10o9M4K3K4KKK5
23461g45K6o9o9M4M4j3j3%%n6n7K1K0P0O9Q3l0kN5J9l8l1l1n7n8POr8J5J51L7m7Rj7M0J20
23455e95o8k04j5O4m9j6R7L6p7N0N0o0o0Pm9OJ19O2n1k4L2M4M3J0j02j21O9P9K3k7q4m1P2
23448g80L0L0N0nJ2J25j0j23k5Q8K4l2n0n0qqK0K0k8k9k9k8kkjkL4L4J30J6o9j3L4L3NNo2
23441f66oK1r2q8K4J00R9J3j00o4pK0J9k0k0j2M5N6n7n7N6P4J8o3pJ9l8JKmN3J9r5RRj13%
23434h52qo5O5J22J2J1j3j2nmj37k4J10N4QPj1j2J07po6M6M4p0j3M3j00r9P2P2n1NR2k1p2
23427g72M2P0m2qM9M0j8o4qk9q5K4J38kn8j5j28o1N2M0M0P3m1m1P2m0m1P1P1NOk3k2K9K9l6
23421f83l7L2L2r1r1L4L5j21pJ58O4p7J8K9o5J8J49m5j40N0N0j11j7P5k0n0M6K1l4J0O7%%
23414g01kn8k0P5P2k2k9k9l9l8QQNNp8k1P8K2k6L1N9KKN9k3p9K2K2k0k0M0j6l7l6nN1l9l8
23407h15J2J2P3P3q3q4K6Q3O7o5j20J1M3j5P3J6r4l8J5m2M4J00Qm9J5J6l4l4N1N1m7m7J6J6
23400g46m4j00M1R8l5l6J6J5m2m2qM9j0rQ0P9m2m1j1M5Q1K5k9k9M4j2p9k2O5O5n4j09r5J8
23394h74QQL4L4L4L5mlllL9M0j8j7K7K7l0k9j6j5j5j6QQPQJJ%JJ2J3J2J3qpqqo0o1nmJ%J%
23385h32JJJ21Qk4k4K6K5r6r6P4P4k0j9j9k0Q3Q2K2r2k7Q6m2m1N8N7Jj13j81QJ66N3l8l8J2
23378g64J2M7M8j0rQ6Q6q4q3%%%%m1m1N4N3n5n5KJrrrrN0N0opJ1J1J1J1l5l5k7k8o4M9N0o4
23371h12O7O7p2p2J3J4J3J3rrrrJ9K0J9J9qpqqJ1J0m6m5N4N4kkm2m2J5J5opN0N1k8k8K8K9
23363f90J5J4k4L2K3r0j43l0N3N3O0O0j4j4M3M3l9l8J8J8J0J0m6m7n7n7L8L7k0k1j3j4l2Q1
23356g81Q1l2L0L0j11n4J17Mn5Kl6l6O3O2k0j9j9j9n3n3J17J17L2L2o2o2j3j2j2j2P7P8j7
23350f36j7m6m6m5m6M7M8rj0K3K2l4l4QRQQj4j4j5j4J8J9j02J2L9L8m8m9P1P2k9k8L6n8K0
23343g96P6p2p1O4O3j0j1K0K1o0mM9m5k8K9J0O7N0m4p3K2L3k4J4J4k5k6MLJ3J2m3m4j9k0P6
23336g75P5l5l5opJJK3K3K7o8m3J4l1K5Q5K9J6J7m3m4K6K5l1l1NNL3L3L0K9KJl8l8l2l2m2
23329h06N1R3R3l3l4o1o2KLKLPPPPk9l0k9l0l9m0N5N5N1N1q1q0J44J44k5k6K2K1p2p3K5K5
23322f82l1l1K8K7o7o6J20J21q7q8L8L7n8kM0p3m6O9N2nk2k2L6L6j6j7kN5L0q3J6J6p9p8k9
23315h63Q4R1k2o5M9J3m4M4J01Kn3m2m1p4p3L8L9N7n6j02Q8J32K0k7k6nnL6L7n5n4L7R3L1
23309f15q2o4o3j0J04M7o8o7M7J26J3q0k4O2O1j04j05O3O4l2K5M5o8k9k9m8m7RJ0L4L5l6P7
23302g49Q3l1k7Q6j4p1m6O8R1k2m3J4L1k5n0n0%n6q8K5P8P9rj0K7K7K7K7j02j01L0L1k5k5
23296h20L2L2K6K6K6K6p4p3j7j8J00J00l7j51q3K9N3N3N8N7L1q3m7J0K3K4k8q5J2J26j4o9
23290g55j0M7L9j8l9l9Q4Q5j23j23R6R6p3p4J4J3m3m3O1O2O2O2OOm9j05l3Q1OOL1q2j32N7
23283h27J13%j6M0L9j7J8J8n0m9m6m6M1R7Jj13J5P1k4k4k1k1k1k2LKLKn2n1NNM4M4M4M4k0
23276g71k1J8l9q8K5J5J5L2L3L3L3lkn9n9MNJ2J2J2J25pj20ooj3j3ppM3M3O9m3j37k5M4M4
23269h09J08J08j02j01ppj8j7L9L9MNNNJJO5m8RJ0nnO6m7m7O6ooJJl2l1l2l2M1M0J05ro9o8
23261g79J8J8j1j1j2j1j8j9NJ19L3q0p4M1J0J1L7p7j39N1J70N7o6o7j2J01L5p7poononJ1J0
23254g61J1J1j5j5M1M1J4J5j11j11k1R3R4k1j4j4l5P8M6o7MMj6j7N5n9r7J6n6n5J7J7J0J23
23248g95K2K2K9L0o8o8P3P4l0k9J7J8n2n1mmqqP7P7jjm9m8L7L8p3p3J24J2o2N1M7o6J01J01
23241e40K9q3o7o7k3k3q7K7M5M6NNj3j2J17Mo0o0o7o7J13J13o6o6M0M1m4m5L8L7RQn1n2L3
23234g83L4kjO4O5j5j5j5j5j1j1j1j1mmmmLKLLm9m9O2O2q4L0O6m8k9Q3J3J4j11j10J07J07
23227f68p1p1mnL7L7L1L0K3q9p3J16N3n9l1l2K0K0qrj2j2r7r7N6N5RQk2k3K5K5K2K2p7L7N9
23220g75n4n4O0N5n7l4l3N6N7RRj1j2J7J7LKKKj4j5N2N2n1n1n1n1NMQ9Q9K6K5k2k1k9k8k8
23213g60k8K4K4k3k3nmQ0Q0n6n7n4N9P1P1J2J3m3m4r0r0L7L8K8q5q8J02J18ML6L6j9j8n3n2
23206g59N1N1q5q4J02j2K1K0r7r7J41K9K6K7p5p5j0rL9L9q4q4J09J09NNj1j1j2j1J9J8J8J9
23200f68o6o5j8j8O5O4j3j27j1j2L9L8k6k5L1L1k1k0QQO1O2p0p1m8m8N0N0L2Q7N6l8j9L9k1
23193f84p8J1O8k7q3j3M5RRK1K1J7J7j4p0r2LO4O4P0P0n8n7n7n8M8M8M1M2J7p8j60k7J31P5
23186f65n3MM7j0l8J9kn9k7L0K0K1J10J5p9k2q9q8P7P6n5n6J9K0l8l7N9N9l5l5M2M2n2n3K9
23180h04K8N9l5p4K1Q8L2o5o5O3O4JKn5n5L5L4POp5p4l9N5J33L9j6P8j6p3N8l6j36N3O7J0
23173f85L4L5k6k5k0k0k0k0j0j0J8J9M8M8qrLLr3l6L2q1k5Q9M5j1Q4Q4L4L5l1j44j17o0l7
23166h77P5K0r4M5J59n8n9M3M4mmo1o0N5N5kjj4j3M3M4n6n5KJJ9J9M1M0J9r5m5O8J9r4q0J09
23159g52Q4k9k5Q9O4n0j05m8k3k2L8L7j22j23N1N0M7J04M8o4o3N2O5Rk0p6o2N1J2j00L2R0
23153g61nnM2p2n5N8J9l8P4P4o2o2K2K2n4N9Q3j05n7N7l4l5O7O7L4L4o0o1MMLML7L6k3k4P
23146g06n0q2L2J9K0j2M4J13%j03J0J23o7j11Kl3l3K9Q6K7q5J0J0o6o5O7O7k0k1QQP4P4k0
23139f51k1qqj1j2K1l5p5L9P5l8l8P5N6n7k2L5K7k9o0N2L9j8K0K1j3j4lj16q4k7K4K5Jn6L8
23132h48J50R2k1q3k7O1n2j42k9P5P5j2j2L2L2L2L1n9n9k7L0p4M0J06om5O9J9J9k6j39J8J9
23126g61p0p0R9J00m4m4J9K0j2J01l1j44L7L6k7k7onnnj1j1M6M5m6m7M7M8l9l9N5N5llK6K5
23119f91m0m0J6J7poooNMNMJ4J4J3J4j0rj0j0MLllQ1l3j6R8L7j52o2J26J11p8r3r2K5K5l1
23112g82l1L1L1k6k5nmLKm0P3P3m1pqm3m3l5l5K1K2QQP9l5o0N3P7P6k9l0k9k9k4k3j2j2o3
23105i14J25J32n6j15jJ7J8j0j0J9J8p6p6M8M9O2n0j08OO8O7M3M3l8r5m0P3O2n2j4M4K5K6
23098g10K9K9k9k9k9k8k8k7L0K9n0m9M4M5m7m7M7M8m8m7RRM5M6J0J0K1r3j00J3P9l4l8P4J10
23092g06p9q9K4J05M9poRJ0J0J0m0m0J7J7l2l3l3l2R6R5p4p3N2N2mnm8m8PO4L7p6j2M4q0q1
23084i00R3R4l5l4ooN9N8KKK6K7o9o8q1q2M7M7m1r8nJ08J13jk5k5kkN4N5k0j9j9k0kjNNl1
23077g97Q3Q2l1n0n0%%l0l0K3K4L2k5l5P8M4o9o2N1j6j5rrOOL4L4q0q1J4J3M8M8qqJ2J3m4
23070h04m4R5R4%%k4k4MMP4P4k1k0m5m4m4m4m3m3j1j2O2J18P2j17j31N7O6RL6L6k5k4LLk6
23063g39k5j0rj0rQPO5O4m9m9J4J4j03J1L8p4j0rM0M1l7l6N8N8J1J1m6m6lmN7N7k1L6J9r5
23056g75m5O8L4q0J2J3j22rK18J04j01m6KKP3m0j54r7L4L4J5J5Q6k8k5Q8Q4k9o1mm3m3K7K6
23049g67K7K6LLPOk6L1P0m4q3K9K7q8n5KN7N7OOOOm5m4M9N0n0n0m9n0P3P3J6J6lmmml8l9l9
23041h36l9Q1Q2K5K5o3o2P0P0o3o3ppJ%lml5r1mJ11O6j22j18P0L7j9J19O4p6L8M1p2l6P6R1
23034f53L5p5j32l8P5J5m2N6J13p0j25MML3L4k4k3K9K8k8k8J%O8m6j9L7qrN2o2j2J01J02j1
23028f18l5l5l2l1l2l1N7N7%Jjjjjj1j2j5j5R0L4q9PM6m7m5M9J4m3N1N2l3l2O6O5p0j3J1q2
23020g25n8jJ8J9L5L6k1k1l2l2k8k9k3L2O0l4j3Q1j5j10L8R6l9J7Q3n0k9O6m9j07O4O3l8l8
23014g84N6N6j7j7o8o7K1J16J0j21j05j0R8R8JJKJN1N0m3m4opllo4qP6j8m7M8j5j5N4lq1J4
23007g93K4K5J1m5j2Q3K2p2j1j2j7j7k3k3P2P1o7o8O5O5kkn2n1L2J45M2p2poj4j4M8M9r4r3
23000h13K3K2K2K3l0l0J8J7K4K4m2m2L7L7k1k2j01J1J04j0p6L7N1N1k8k7J9J9n5n5k2R2L6
22993g07p8opJ3J2P7l7m4m4n1n1N2N1k0R4Q5k9k4k4l6l6M9M8l1l1M7M6j0j24K4K5m1m1ONK3
22987h15K3m4m3O2O3R8j5n9n9J9J9L5L4j3j3pqM5j44o7J21K1r3K5K5m6O8N1N1J0J1rj0j0r
22980f83l7l7J57M3j04J0Rj04q1L2M7M6k8k9L7L8k7k8k7k8J5J6J5J5j1j1J7J8l4l5L2L2lk
22973g30K6K5l0l1J6J7l2l2k5k5k6Q8Q8k6J3J2q2q3M8qm7O6Q5k7n2ON2J09m7j60j0J03P1m2
22967f90j03m8J8J8N9N9m4m5M3M3mmO5O4p7p7j3j4J5J5n9o0Q3Q2mnn1n1L3L3MNppppK3K4K3
22959f68K4p2p1L1Q8Qj05KJ16J4J5O9j20j23j1N0orj0P3P2j15j14M6M7l5l5O9O9l4l3M5M5
22953f78O8m5j39k6P7P7j0j0K0J9p3j30m8O6R3R3L0K9L0L0q4q5OPk4q1o0N4P9K1l3l4LKjj
22946g58oo3m1P2N8%n4n5M4M3j3j4Q2Q2q4q5J4P0J4r8r6J7P3J7K0K0J6J6j2j2j6j6M8qn3O1
22939g17J41m7j34k0P5J8N0N1Lj10n3O0J1J0Q5k8j22o5K8K8k5k4k2k1M3J00L0q3oj18r5J69
22933g88J82q3p9L4Ln5m7J0M2M2m9m8M2M2j4j5P9P9J7r6r3J9L8j9K1K2J8J8n9n9kkqqM9M9
22926g18mlllK6K6K5K6j03j04lkk3R0J47L4n2n1kjN6N6p6p6K5K6p3p2R2L6r8J6L9p4K2P8r7
22919h18r7L8L9Q2Q2j3j2pqppk2k1L9L8n3KL9p6k1L4j1j2O0n4J3J4n6%R6j7k5Q9rj23lN3J1
22912g43J1Jn7r5J9P9l4OO2J4J4J8J8J7J8J8J8l3l3l2l3QPm9m9R3R4qqQ3l1r4J9M4p0l8J8
22905g28O5m9j01J1K5K5L2L1mno1o2L8L7k0j9PPL6L5QQQRNNq9q9M8M8m6m6m6m6Q6Q6l7l7J9
22897h06K0LLO0O0%%n6n7o3o4L1L1L1L0k6k5R5R6j13j12K5K5K5K4j5j5j6j5K3K2l4l4P5P5
22891f97k0k0k7k7k7k6K8K7N0M9N2o1n4n4j8j8J1J0K2K2N1N0nol4l4N6N6l8l8j8j9p5p5R4
22884h13R4O5O6k4k4m6m5m4P0J24o5p8J12K2l5j5p1p5j8J1J1J5J5j5j4LO0K4q9q9K5M9pL1
22877g70L2J7J7l9l9PPPOj0j1mmm7O5P3m1o0N2J4m3QPo7M6J23Rn2n2poK2K2l0l0L7k0p7L5
22870h03O3O3N4N4m1m0ppn7n6j2J02J02j2m5m5m9m9K9Q5L0q4o7M6L6k1J3J3L1L1K5q8r1K2
22863g75O6RL1k6j25j1J19O3J5m2j02m5k2k1Q3Q4j06QJ86kj30p3n9o0qqQ5J42M6o8n7n7M7
22857h13M6j0rM4M4j2j2k7k7JKk3k3O5O4L3q2q1L2mmKLL5L6L6L5l6l7j00J3R8R8k7k8m4m4
22850g56J2J3j0j0j8j7J00j3m4m4lmJ23J1p7L7L0q3N2N2j1j2J6J7j04Rj2j2nnmmLLo9M4L7
22843g58L7NOp1M3J53l6q1L2l7l7R7j5j60m7M6M6M8o5o2J26O3j26j5R8l4l4K3K3K3r1r0K3
22837h67J6J7K3K4P7P6j7j8k1k0k0k1j8j8j8j8m1m1K0J34Q8k6j2j1K5K5l1l1K9K9k1k1n4N9
22830g03O7m7q0L3no3mmqpM7M8rqmmlmK2K1j11j11P1P1N3lm7O7J26J3j15kJ5m1ppm9PJ78O4
22822e43j12n4k8q5M6M5lkn8j15K2J36M3j3N5N6q0q1RQQRm0l9J7J8j5j4j5j5rj0rj0K7K7j2
22815h36M5O2n1j06Q2K28l7j51l8K9k6J2J2jjjjk8k8K8K8lmlmPPPPn1n0l3K3J12jk5k5l7J8
22808h34O3n1o9J19P0m3L2L2K1K2%n6k4k4J5J5j7j6J2m4RO6m1r8%N7M6M6m5m5k3k4QRn1ON9
22801g98l6nN1j8j9J5m2J2O7mo2L1L1J6J5m0m1O4O3l0l1qqJ6J7L2k5j7j8l7K1P6K0m5m5q1
22794h63k4LLOOK4K4K1K0lo1lN3qqQ4Q4K5o9r7mJ3J2j0j1N7N7q0k3J00p0j52N5R0m3r3M0J05
22787g40J0j9j9N4J12j0j42k8O6%jN2m1m6M9J0m7M8M8q5q4J3J3m3J4O9J4p1p1j8R6J31n8o7
22780g91j1j8L8L8j8J3m2n3O0P5J9l7l6J%N7N8n7n7J%K3K3L3k3j5R7L8p6m7m7r6J6Q8k6n4
22773h26N9Q1l3q8l2N8N8MNl4l3O1O1o5o5qrL5L5OON6N5p6p7K3K3K3K3l2l3K5K4p7p7N9N9
22766g26rM8N8n5q8K4Q2l2j26j3P9Q0K2r0JN8l0K6O5m8p0j4l5K1P0m4m4P0J0m6mlk4L3P1m1
22759g24p3L9O5Qn0O2N9n4lmj08j09J02M5q8K5P8l6n2n2KJ15Q7k6m2m2MMP1J4q5K7J26o4j46
22753h25l2LMK9Q5N4n9l1Q2j1o9k9l0L0L0k3k3K3P9O1n2n7N7J7l8QQp1M3Q1j07j50J14J27
22746f72J4j%j6j6j6j6j5j5n4LR6j7j12JJ12N4%jOOPOMMn6n6Pm9o0N3mj17J9J32M7j0k8k7
22739g87O1O2l3l3j6j7j6j6L0L0L0K9LLLLo1o1L3L4j1j0M6M7r6r7l1Q2Q8L1o1o2N8N9p3p3
22732h22K1K1l6l6K9K8k8k8K9L0L0K9l5l6N6N5k7q3r4K0P1m3mN3K8K8k2k2MO0Nj08l8P6j6
22725h05p3j9L7R7M1o3N1N0o3l0K6J9l8k1k0r5J8J07pMO1KLn1n1N6N6l8l8K0K0qqLLLML7L7
22718f73RJ0K1K2l5l5j6j6m5m4L9L9j8j7J9K0k0L8j4j27l5K2k8k8LJ16M8rk7k6lkK6K6ppQ7
22710f87Q7o5o5K5K6j7p4n5N7L9p4K4K5n4n3ooR4R4o6o6M7M8p5p4J18J19l8l9m6J0P7l6o8
22704g74M5On1M6M6o1o1l7l7K9K9k6k6K1K1M0M0J2J2l2l2mmLLl7K1J16Lm8O6L3q1q8l2L1L1
22697g77OOj4j4j4j4jj%jOOPOJ9J9J9J8L0K9j7j8o9p0N4N3n3n3J3J4k2k1K6K5L1L0j6j7N5
22689g20N5j0o6r8J6K8k9l1l1J11J11q3k7R1k3j0j0j88p5J48R2n0PL9p5p8L5J09mj8j8nnq
22683h20rN2nj06QQ6L0K2K1K9K8k2k2On2k0R2p8j35J3P1k7k7M2M3l9l9K3K4O6Rn4N8N1oK4
22676f63l2j36k2O8J1m2J4O3O4k1k1o4o5MO0R9j4j18mO2n1qJ07P4l9m4J3M0M0j9j8m8m7K6
22669g31K6P3P3p6p7m9m8K3K4P4P3o9j3Q9k4q2k4k8q5M4J00n7n8L7L7L7L7p0p0N3N3j18j19
22663i45Q0Q0J6J6j3j3J0J0J0J0j8j8J0J1j9k0M7M7K7K6m0l9L8L8r4r3N6N7l8l8O6O6k8k8
22657g23QQNNl3r0p2M2Q9k3k0R3l8r6L8L8j8j8O9O9N3o1l9P4L2q3m6Rro6m5O8J22J0K3K3m1
22650f43m2J4P1N5n9n1Np1p0j0j0O4O5l0k9O4O5l0l0k1k0m9m8J8J9j0j0j0j0M7M7p4p3j7j7
22643i00Q2Q2qrl1K6J14Kk2k1k9k8oopoM9M8m6m5JKL0L0K3K2j10j10O3O3p0o9O0O0l4l4O1
22636g73O1l5K2O5m8p0j2J7J7N2N3k0L6J9r4r6J6L4L3P1m2j36k4K7K7N2o0m7J43M0p4l3K3
22629g56M4J00M6j1l4r1kN4q1j38K9K8j3M3P5l7l1K6m9m9J8J9m6O8J24J1K5K5n0PJ0j04m7
22623g87O6L5k2j2j1j5j6k5L0nj18q9K3Q7L1R8R7r1r1Q1K3j09MO3PK1K2j09MJ13jr9j00P8
22617h17P7j7j7N0N0ool3l2K4K4K3K2p5p5J6m0p1M1J6J5Q0P9onl4l4j5j5J3J3rj0M1M0J02
22610e91j2m2m2o3o3L1L1J5J4m2m2O7O7J0J0n8n8L7L6l1l0j0rP0m2j26O4J20o9ppqqqql3l3
22603h70n6J32J22o6nnL8L9L1L2Jj11n5N9l7l8J36K1n5N7p0p0O2O1j08j08N9O0K4K4oj19k5
22596h46Q9n3n2Q8Q7l4l4noN2N2nnp6p7J8J9RRRJ0L1L2o3o2K9K9k7k8%%M9M9K8q5k2k2nnn
22589h28nL6L6r2K2R9j3l8l7J1J0P5l9m5m5Q0Q1J5J5m2m1j2j1J6J7N9N9p4p3N2N2mnn7n8j
22582g85jK5K5l2l1O5O6RRrj0o6o5PQL6L6j6j7j6j6kjjjMLR8R8n2n3M2M1KJJ2j01r7m0J9J9
22574g87j5M1Q0l3k9Q5K8q6q5K7Q1l2pN1MNN9n5o2N2Rj04o6rK2K1J4P1Q1l3r1r1j6R8J22O5
22567e85p0p0K0K0j1j2j1j2llj8R6j3j26o6M7K5l1PQM2M3n1n2P7P6r3r3j6j5M1M1J4J3m3m3
22560h67K4K3mnM6M6q3q2P7J34j1j06J1O7k7k7j%k9k9K4K4j4M3O6k9j0M7Rq5k8k9pppqP3P2
22553g09k2k2N6N7l7l8m4m5N0M9n5n5L9L9k7k7k3k3K6Q1J5p9r9looP7P8J8J7j6p4l7N6M1M1
22546g07M7M7o3o4L1L1o5o5O7O6JJk8k7LLL2L1q3q3M8M9lmmll5l4N4N4J5p8q2k6J3P1Mr1R
22538h68O6k9k9K2K2oo%J%JO4O4l0l1m1m2j3j3MMO1O1OOj26j26O9P0L0Q7K2r3n3MkN6Kn5j7
22531h58j7MMO4Pl1Q2O3n0l5l6k2k3L5L4L9L9%N7J5r8m5O8K7q6n1OL7j9j10n3Q5Q6L3L2LL
22524g11KLl6l7N8N8k9l0K7K7r7r8JJ14J42K9p0p0K2K2l5l4k5k5L1L2J3J3O9P0r4r4%JRQR
22517g25RLLn4n4N1N2m4m3k0k1P3P4o5o6K9K9J6J6m0m0L2L3k4k4jjj6R8K5q8J3J27m9m8j3
22510g53j3LKq4q4J5J29QQj0j1j0j1L1L1R4j9l9l9MML7p6p6L7qrR3R2o1o1mnllN4N4J5J6j3
22502f65j3MMk0j32n0O3M2M2Q9k5j7j7kkn9n9lkK5K6P4P4n8n8j02j02J06J05RJ0m8m7L3L3
22495g42J04j0j09MNj09m1P3KKJ2J2J2J2K7K7R0k3k8k9o4o4P7P7Qj05Q0Q0MNP2j16j79RR5
22489g30j9l7l7P8P7n4n4J3J3j5j5O6O5L5p8n4n3nmO9O9o3o3P1P0k3k4n9n8n9n9O6O6O6O6
22482f73o1o1L3L3p7p6J8J7NNNMP2P1o1o1O7O7J0J1kkM1p3j13%K3K4K9K9K9L0j5j5j5j5l8
22475g35l8q1L3R3k1q2q3N5N4m0m1Q8Q7ppK0K1L5p8j09MK8K8L6L5k1k1n8n7kJ13M5j42r4K0
22468i22klO1O1K3K2l5l4O8O8k6k7MMJ17p2j10Mp2p2O2O1NNQ6Q7p7p6J2J25NNJ5J5m1m2l7
22461g33l6rqnmnmJ0J0J0J0o1o1L4L3L2L2k5k5J00J00p0p1M6M6J8J8n9o0kknnL0L1j17lK8
22454g82K7RJ0m8m7k1k1L5L5k9k9O6O5n0m9L8L7M8o6m5O9O9m4k3k2p8L6k1k1rJ05M1M1n4n4
22447g82k5k5nmM6M5O5m7j26O3J01j1PPn0m9PPl1l2O3O3LKk6k6j3j4M3M3o1o1J42K8j08OJ37
22440f18K5j00J4M2p1j09MK8K8j3j3J5J5K9K9K9K9l3l4l3l3l6l6K1K1K9K8k8k8K1K2ppj3j2
22433g95m1m1O5O6k9l0L2L2J4m3m6O7J20Pr0q9l5P8O9m4rM7m0r7l4P9N9KJ2J2MM%%kn8%J14
22426f40Kn4K3l3q0L2L7p7q1L3J8J9K2K1l4l5P5P5J8J9r5r5kN5N4n9o0N4L8j9K0J9k8k9k8
22419h15k9J10J09n7n6o1mL6p9m3O9J26J3r1K3K3r0n0O4Q8k5j15n8P3P2J1J1m6m6J6J7m0m0
22413h84jjK8K8MNO2O2n6n6JJo6o6K9K8K2K1J16J16r2r2LLm3m2R0R0ooJ2j00n3J36L7p7n9
22406h06N3J2J1k8k8opJ08nj04j04kJ11J6r6R4R4j21j21O7O7k8k8J6J6o0N4J33n5j04Q4J0
22400g57J0R3k1j11JN2o2j8j9L1L2J3J4P0P0l9l9l8l9J1J1J0J1l3l4K3K2o5o6K9K9L2L3l1
22393g75l1O4n0p8L6KKO6O6j7j6Q3l0p6L7J0j05k1R3ppPOn5L9N2q0q5k9L9R5O1O0N3m2j14
22386g47n9ONRRk9k9K8K8K0J9K0J9RRm7m8L1L0k5k6ONOOm7m7J0RNNMNrrM8M8qqM5M6n1j08
22378h07k4J08Q9op6p7%jK7K8LMLMLLMLj2j3j3j2J8J7j0j1J0J0m6m7PPj2o8RJ04m7m7J53J54
22371e61l5j30k5L3l9j33k8J05j1j06k0P4N0oj6M2O2l1k8L0qql0l0K7K7J5J5J9p6j03J1J05
22364h09M8K2K2j0j0PPn3n4J6m2NJ93P7j12q9K4O4Pj1j0l4l3K3K3QPk1k1j0j0M7M7l2l3K7
22357g20K8m4J3N2o1j27j3Q0l2k9Q5P0J4K1l5p4L9R4L7k0p7o3oj4j3KJL0L0n5n5NNK9Q5L0
22350f88q3l4P9J1m5K2K3n3O1P5l9n6%O0O1l1l1N5N4p8p8k2k3L4L5m2m1J5J6LMn4n3J3J2l7
22344h55l7pJ06M2j4P2J6q7k9M5j3mnm0l9M8M8O5m9m5J1j5j5M5M5n2n2J0J23R8j4j12n4On1
22337h09n8N6N0o3QPn2n2P9Q0l7l7J9K0l5l5K2K2J2J2M0M0L4L4r7r8K9K9%JJ1J1L9M0n6n6
22330g90%JK1K1p4j7J41K9p2j5K7l1l0K7J6m0m0J6P5J9m6O8R8j6p0j5l6l7K3K3l9l8j1j0P7
22323g45P8n5n5%%j1J03j1o8K8K8ppqpMMn2n3qqM1M1N9n4l4Q0O2n1K0K0n1n0J6m0jJ12J4r9
22316g65MNr5J9J15J14r5r5%%nJ09K8q5L3L4l7l6q3q3P0P0l4l4P9P9m5J1N8n5J5J6j11n3Q9
22309g63k4p6L7M9qqM9J3J3PPo0n9ppK2K1j5j5L2L2o0o0J00J01qqO4n0j41k7J33K0r6J6M6
22302g30o8K0J34k6j40k0R4N4kj09j09M9M8n5n4pqM7M6M3M3Nn1q7K6J16N9m4m4%jp2j6k1R3
22295g87J17p1m6O8M0L9l0k9P5J8q0L2j1j24j22rO1O2mlM4M4J0J0p5p5O2O2m2m2rqN1N0N0
22289f72o4j11KJ5J4M5o9n4N9J18Mj9j9KKM5M4m0m0p8p8O4QlJ09N9n4m3m2p3M0J07oo9M4K1
22282g32l6l6K0Q2l1l5P8J0j03P9P8p4M0Q9j00p1M3J5J4k2k2M9o4r3K2N1nL1Q8L5p9o0mj5
22275g58j5mnmnj2j3N3N3o6o7j9j9P4P5QRj3j3j3j2j6j5j5j5J0RN6J12L1q3m4m4ooooj3j4
22268h31j4j3j9j9O6O6j8j8j7j8L7L7j9k0P0O9k5k5K1K1K1K1k2k2p9p9M8M7p7p8K1J34P7l6
22261f93n0n1k9l0N1N1jkrM8K7q6k0L7kklkkkM5M5M5M6l5l4L6p6p3M0k7q4J9J8m2m1J15J16
22254f57j7j7K5K5K4K5q5q5k9k8O6O7J19O3qj21j26j1k8k8j3j4J9J32Pj06j6R7M1p2l7P7M1
22248f70p2k6k7K3K3n7n7P5P5qqM2M2N2o1j18ml5l5O6O6n3n3M1M1p2p2O0O0o2o2P1P0L8L7
22241f70n7n7K8K8o6o6N2N1mnK9K9k7k7M6M7rj0j2j2j2j2n2n3J06pllj8j7M0p2l3J56P7j12
22234g27n0n0L7L7k0k0n9o0L5L5KKN1N1L7p8k7Q5J00j3%Jn8n8kjj4j3P4P4O7m6l9l9m2m2J5
22227g55J5OOk3k3K8K7kjl9l8l2l2q3L1J24J2RJ0r2r1L6L7L7L7n2n2Q0P9m0m0l4l3J6J29J
22220g42KK4r0q2J07R9j4p1p1llmlL1L1M5o8o7M6j0j23M5J59K4K4Lj10n3N9mmN9O0L0L0k7
22213f71k6k6k5o5pJ26J4j59j02N4N4N8N8p0o9K5K4J%%JklkkR0Q9m6m7N2nm4O9nj19K0J34
22206f26l5l5K8K9q8q9M1M0N7%m3P0J7j71o9J19m5m5O2Oo9M5Rm8L4L3o4o4J1J0J7J8k1R1L9
22199g36p4l9J7P4P3k6k6k6k6m6m6M5M5j7p3j4R9j3p0O3O3K2K2p3p2J01J02o8o8k0j9r1K3
22193h94R8j6p1j4L6L7M0M0m4m4J3J3NMNNK4K4K5K4J4J4J3J4o5o6qrQQM7j0p7L7M0p3o8M5
22186h26L0L1K9L0k8k7m9m8k5Q8J63M9n0m9KKKKk9l0k9l0j9j9kN6P4l9r9J4P7l5n4Mrqnnj2
22178h73j2K7l0j1J02J05pr8J6KJJ8J8l9l8o7o8O6O5K9L0k7k7l7l6K0K0O8O8MNL9p3p4M0J1
22172g63J1J8J8l0l0l0l0NNK3Q0K8q6PO3m0l9l5l6l7l8R5R5M4M4J6J6p7p6n3O0N4n9n2O1m
22165g72mLMJ0J0LLK6q8k3k4OOL4L4N2N3nj17q3J06N7n7l2l2l9l9M8M9M1M1N3o1L1L1L5L4
22158f06M1p2o2o2j2j2L3L3k3k3j2j1j2j1K0K0J3J3O3n0q6K8P6l8r4J9N5n8n2O2k6k6P6P5
22151g21m0m1q2L0Q1l2RJ0L2L1o3o3JJJJP2P2k3k2QQQQl6l7N7N8l0l1j01J3P2m1r0K2O8O8
22144g22n7n7K0K0M1M0P0m4rrq3q3j4R8N6N6J3J4j68n4J54M1k7k6l3l3JKQRn7N6K8q5P0P0
22137f94l1l1l8l8llk3R1M1p3kJ11J2J2m5m5J2J2nml3l2L9M0n4n5J4J5PPR2k1k9Q5oj20M5
22130g50M5QRJ29J5j40j41K1K2m2m1J28J28m1m1K1j68r7R2O6m7L1L1Q8k6jjo4o5M5M4J7J6
22123g09l0l0jjrqqql2l2L1L2M8J61L6p7p1M2L5p9q6q5L9L9k2k2J1J0j9L9K0r3K0J33Kj13
22117h37r7J7J13N6m6J1k1p7M0M1j24j2L8k0P9J35j7p3k8q4m3P0L5k2J8J9m2m2K2K2l8l8P9
22110h66K2j6R7L4p9N2N2m9PM6o7l8P6j7p3J5P2j9p6J1J25L4p9r7J6M0L9m3m3j6j5J41J40
22104e74j05j05j8j8J1J0L2L3k5k4m0m0N4N4MNO1O1j07j06O3O4o7o8L5L4n9N4N8n6k9K7o8
22098h49o8P5P6J9J9m8m8M7M6rj0j0j0%JppO5m9n7N8P8l5L6L6m2m2m2m2L4L3L4L4p5p4K6K7
22091g80j9R5L8p6O2O1p7p8OOn1n1m0l9o2J26J93Mj49l5K6K5L3L3k0j9k0k0m4m5J7J30N7n7
22084g70m9O4Q1Q2m4m3p8p8J7J7j6j7J2J2k7k7o9M3J40K8l5l4noM4M4P4l9l2l2K5K5O7m6q3
22077g55L0Lj11q4K9Q6k7p3M0K5K6K6K5llj7j7j6j7L9L8L9L9o1o0mmL2L2o3o2K4K4l2l3L4
22070h51L4NN%%N7N7%%%%k3k2L8L8r6m0R1k3m2J5L3L2n0n0OPJ3J2J3J3J1J0L9L8j30j31P8
22063h13P7l8l8J7P4L7p7n9n9m2P2P1m1l6l6J4J4O0O0m1m2J01j2r5R4R8r1j31j7K5K6L2L3
22057g63K5K5l2l1K3K4l3l2N6N6p6p6P4P5r4J8J25o4p1M2K6K5o1o2K2K3p2p2Q0P9K3K3l5l5
22050g65opj3j2J5J6K2K2Mn3q9K3M5j2N4N3opk1k0JJM1p1p6L8O4PM7M6m7m6j8j8L2L2k1k1
22043g66L3R0M4j45j20O8P5l9m4J3L0L0p1p1K3K3OOOPL3L3k3k4j9j9L7L8j4j3j3j4m4m5Q0
22036h09Q1M4o9j01J3J00M3m8RN2mk6k6k5k5O9O9m8m9M6M5l6l7j3J00L7p7j6R6p1j27M3M4
22030g16qrj9L8M6o7l8P5K1l5MMk2k2k2k2lkN4J10m3j56o9J19L4p9K1P8kjKKj8j8j8j9%jj
22023h02jO0O1LMp0p0K4K5r4r3J14J14N0N0K7q7o8M5j5p2QJ21qj20l7P7K0r3m7O7Q4K7p3p3
22016h42N6N5L7L7n8n8M6M7m9m8m3m4J3J3qqM9M8m9m9M5M5J1J1J2J1O4O4o8o8P0P0o2o3n2
22009g65n2o2N0J32P5n5n6L3L2k3k4M4M5q7q8M9M8pqr3r3L9M0n0n0Q2Q3l0l0K7K7l5l4l5l5
22002i06M7M7J9J9O4O3o9o8J8J8L5R2L5p9q3L1Q2l2n4n5k5k4MML5L6k1k1M2M3J4J4K8K7o6
21996f86o7NOkkL0q3q3L0L6L6M3M3j9j8j1j2o5M7M8o6J8J9J1J1n0n0j9R4m6m6J7J8P2P2j5
21989f84j5o3N1M4M4K8K9j03j03L6L6r7r6M4M4j21qJ93Q0k0k0K4K3j40j39l4P9O5O5O2n1j6
21983g63j5QRm8m9L3L3n4n4K6J39Pj07O5O5l7l6O7O7k7k7M8M9q4q3O3O2L3q2p7p8M8M7J5J4
21976g23j4j4L7L8o7M7P9j10q1J07J5r8L5L4K4K4mml6l7p6p7OJ19P3m2k6k7J3J4j6j7j6j6
21970h36K0K0K0K0j0j0j0j1k4k4K4K3P3P3MMK1l6j22qP2m2n0Pklk4k4L2Q9K1r3k2L5mmONO
21962g84Nj2j2m1m0Q0Q1k4k3ooN9O0j9k0j9k0n1n2N3N2kkO9m4l2Q2no1nnK0K0jjjjNNNNo7
21954g55o8jjj2j1J6J7PQPQL4L4p0p0j5j4J26J27p0p0J5J5J8J8j0j0K7K6l9m0j1j1J3J4j5
21947g63p1j1J02J04q5q2L1R1R2m3m3k2k3k3k2onl3q9L0J42O7j23m1P2Mn3J8P6N6n7l9l8n6
21941h43%P4l9l9P4L6k1k9k9l8l9M7M6m9m9N5N5q7q7J7J6R4R4j1j0o0o0Q2Q2m5m4N9N9L0L1
21934f28J6r8p9L3O1Mm8m9J4J4k1k1M4M5N1N1o8o8o5qQ3l1j92lJ15Kl0Q4J7r5l5P9L9j6O1
21927g42O2k7k7JKk5q2l1Q2L5p9KN8K3l4j1j0M9M9L9j7q4K9Q1l2j31j32J13J13j9k0l9l8o4
21921i06o3L9R5J35K1j27j5J11kk0j9o9M4R7j6p1p1m7O7L5k2j6j6N5n7j23O5J10lNOkkj4j4
21914h10K4l1m7O6J22J0p3j7M0j6l5P7j3j26r1K2M5M5j2j1J6J7O2O2NOm0m0j1j2J7J7j1j1
21907g54k2k2L5L4POO2O3p2p2m4m4o5o5O7O7K1K1ppL9L9j8j7J8J8Q5K8j57m4J30J6r5J7Pn0
21901g75O2O1l6l7n9o0KJ15Mj11m6O7M2M2K6q8l0Q2Q3l0j07OJ00j3j22j0K1K1k5Q7O0n4k7
21894g49k6j5R8J30n8j04J0L3L3j%O5j24j78Q7J00q8K7J41j1j1mmj3j2l0k9o3J25J18j46p3
21888g72L9o8o9J7J7l9l9QPL6L6L1L1k6k6l8l7N6N7j2j1M5M4l1l2q9q8P0P0J3J4l2l2mlN5
21881h02N5l9l9j4j4J4J4N4N4llk8k7q4q3O2O3N5N5K4q9r6J6N9n4j9R4O2O2j39j39P6P6j9
21875g96j9J1J0J1J1K4K5mml8l7J9J9k2k1M9o4n2O1J04q5q2L2K0r3J5J4O4O4j2j3M4M4K7K7
21868f47o8o8LLLLj2j2j2j1MMMMm1m1j3j2R2R1kln9n9l5P7O3n1n1O3Q8k6m9m9N4N4m8m8O5
21861g42m9j13JJ07poJ07L1q1j1j1k0k1J4J5j12JL2L2J4J3m3m3P5P4k0j9K3K3L7p5n4N9J6
21854g53J7k7k8K9K9j9j8j9j9J9J9M8M8p1p1lJ10j4j4J14%j23j24KKJJK9L0j1j0Q0Q1k4q1
21847g70N0J64j1j23o7M6Jj12j4J00Mn2l1q8p8L5N5N5J25J1j26o9M6M6m5m5J1J1J1J1NOo3
21841i01N2N8LM1M1L5L5k0p7p8L4L8p5o3M9O8J1j5j5L4L5q3j40oJ08L5k1J8J7jjN6N5n3n4
21834g80M1M1l2l3k8k9k1L5P4l9j06PL0L1O2O1NOJ5J6J2J3n9j16o1N3N2o2NO1K1K1L5p9qM8
21827g08m7m7N2N1qrk5q1n7N6ppJ%MLllL5p8j4j4MMM4M4M3p1p1M3J7J7K5K4nnonJ3J3n7N5
21819g80P6l8j5j4l4l3J3J3J7J6L8L7M2p1j19oJ0Rm7O6P9Q0l6l6KKm4m5Q0Q0m3m2m6m6K1K0
21812g94qpK1K1j4j4j3j4J7J6N7N6L9p4L6L7r2r2Q8Q7l1l1J6J7k2k1n0n0j2j2N4N4NOL4L4
21806f56J3J3l4j47q2J07J05rj3j4k0k0l1l1L5L5j9j9j8j9MMMLk5k6M1M0KLO8O8l1l1J7J6
21799f67p3p4k7K9J33K0r0l3J0m6K1K1j3M4J7r7l3P9M0j6j6j6k0j9K1K1J8J7no2j22rK7K8
21792h92K5J39J07q2q1J07M0p4LKo3o3L4L4N7n6p1j5j4j3K2K2J9P5O3n0j4M3m6j02NO2m1J5
21786h03R6j8KKn0n1J6J6jjjjJ2J2l6l6O4O4rrM2p0j21qQ6L1o5o6L5J49L1k5K7K6o5o6N4m
21778g41m2P1R5j7l2l2J3J4n3n3J5J4QQP0m4l6l6ppM6M6K1l7j28j5N7Jl1Q2J04j0o4o4n8N6
21771g86Nj07oJ08JKO6m7m1J49qj20J1J1j01j01JJ15L8j9P7P7p3p2N9N9q0q0N2N3m9m9M5M6
21765g64llK5K5j1j1l9l9o1o2P1P1jjK8K7OOk2k2j9j9L8L8L3L4o1o1J8J8J8J7J2J1O4O4j5
21758e90p1j36k2K5l1mJ10J6m1l1l0J5J5O5O4M0p3m1J5j5j6M5M5j53j53N5N5N0N0opK5K5l1
21751g36l2m3m2qpj8R5L2L2j2j1j2j1LMLMl5l4Mn3rJ05P6l7j6M1n5j68j7J72N8Kpo4m9O4K1
21744g60r3PO3m1J6J08nq8q9MJ17Nj09K5Q2K8K9o4pJ00j2m0m0l2l1R4R4n7j70mJ09k5q2R0
21738g78L4p0M4J2m5k3L4K7K6m7m7M8M7k8k9O7O6n9n9L2L2m3j00pJ07M8o6kN5m8j05l5l4p
21731i53J06R9r0p5L8N1J08J04q5r5J8M0M1rrL6L6o2o2N9Lr3K1N3o0n6N7K3l3K3P9j8j31m1
21725h77P3J2j00m0P3P3J6L8j9p2M1L1L0ooooo8o9K6K6K2K2l4l4J1J1O8O8m7m8m7m8K6K6K6
21718h08K5L0K9L0K9l3l3K4K4n4n4j5p2m5O8O4m9JJL3k4k6Q7L5p9r0K4J0J0L5L5k2k2L5L5
21711g62k1k2LLj1J03N9n3m7O7K0J9K6K7r8r7lmJ7J6J3J3j9p6k0R3P2m1l8P5O2Mn3j10j5M2
21704g56OOJ9K0l8l7RQRRL7L7j9j9mlllPPJ1J1l3K2N5n8q4q3M2M2JJJ5r8o6M7K6K5M9o6o5
21696i14M9M8M8N5N5o4o4K9L0j8j9P6P6l3l3q9r0l6l7R6R6j7j7j6j7N7N8p4p5P7P7j7p3n3
21690h29O1J58M5j27j5M3p1o2N1O8J2p7p7K3J35J1m5JJn5N8N8n5l7l6m3m4J7J7J7J7j6j5L
21683h08N9O9m4l4l3n9n8L6L6kjjjJJKJN1N2O5m8p1M2Ln4J9J9J5J6m3m2m3m2kkN4N5J9J9J9
21676g35K0j0j0n9o0m0P4J05qo4pk8K8J02j2%jj3j2M4M4n6n5M9o5j35N4Q3j07J7J31K7l0J8
21669g11l8J1O8n5j12j9k0J4J3J3J3l2l3K4K4l8l8N7N7L6L5N0o4j07OqrR4R4j16n8P3m0j14
21663i30P5K00Q7j21j21J6J7m1m0M2M2n4LP4m0m3P0Q7k7p9k2j5M2J02M5j05j06j5j5J2J1P2
21656g77P2m4J3Q0l3l1Q2N1o3o1nm4m4N0M9ppJ8J7l9l9n5n6JKO9P0o3o2M9M9qpL0L0k6k7p
21649g73qn7n7m4O9R0L4N8Jr7m0M8M7K0r3K7K7j08OR5j8j05QmnN9N9L7L7k5j38k0R4R0k3j42
21642h51q4Q6J44ln9K0l6j08Q2J30J6o5o6p2p3POO3O3M4M4j2j3L7L7L7L7n0n0m9n0N9N9L1
21636f39L1o8o8rqOO2P0m4l9J8k1k1J0J0J0J0J1J1m5m5JJJ%nom5J1J10mj32j9l8l8J01J01
21629g19r6r6J11J11poK2K1n5n6n5n6Q4Q4K7K8ppr8r8J09J66K8q5q5q4l1l1J1O7J3j01l1Q3
21622h39Q0l4K9Q7m7m8K0K0rrMMk0j33j1J03MMJJN8N8m1m1J5P1k8j42oJ07m6m6N5N5m8m8M7
21615g73M6m9n0j8j8j6M1P9l4k9Q3j2o8MMJ8P5K0r4j18nO1O0J1J1J0J0J7J7o5M8Q4l0l2Q2
21608f30n1j08J2J2RQklK6K6lln2n2k7Q6P9j10o8M6L0k6MML0K9n7n6%%J7J6J6J6j0j1M3M3
21601g17k1p8k2R2O1n1j02J3L4L5j6j5J4J4J3J4kklkk6k6LKj6j5M0M1K9K9l2l1N9Lj24j0P7
21594g38P6K7K7l3l3l3l4J0J0q5q5N7N7N7N6n8n8P4P4r0r0MMK6K6l1l1pqppL8L8L8L8k4k4
21587g39NMp0p1K4K4j0rj0j0P0P0k5k4K8K8o7o6K3K3onn1n1J3J3pJ06J07pL4L5j05j05P2P3
21580f86o0o0POOPJ3J3J3J3l3l3l2l3O0O0MMppppkkJJj0M7L0q4k4Q9L2q1o8M5J07J07l8l8
21572f47l8l8j5j6j5j6mmlmR1R2p8p8J2J2J3J2J5J4Q2l1j13n7jjK0K0m0m0J2m5J4J28n5j11
21565i13O8O7j10LJ36K2oon2MK4r0J2J25j14n7J59M6j48l6K4l3O6J22ppN5N4p8p8R0Q9m2j56
21559g67r9Q9R9j3q2k6J38Q1j24j23NOllllooN0N1k5k5N0o2j32N7J02j1K0K1m4m3Q1Q1n1n1
21552g71K5K4M2R9J7r7r6J7J8l9%%m7m7RRlkJ5P2N5n8p9k3m3m2R3R3n5n5M0L9J3J2J3J2l1
21545g71l1J8J8L4p9j40k7J13N6L9L9o1o0L3L4J%J%POOPJ1J0k8K9J8r6k1k1n6N7O1n2j9L8
21538h26N3N2ln9m2P2J03j0r9m3PO4O7J1p6p7J5J4j9j9j9j9K9L0K9K9k8k7k8k8L3L4L3L4k3
21531g36k3k4k3ppK1K1m3m3J8J32R1k2q4q3RRJ0RnmnnP7P7j7j8p0p1rJ04j9j33l3K3J9P5J7
21524g72r7LLm7O7J35K1p3M0%j14N9N9j01J1P6l8oJ07Rj04k3L3o5j22O7J24K4K5Rj04p2j5
21518h81O2O2RJ0mmj8R6L7p6j9R4M8o6j16km1m1O5m8k4R0N7n6l2K4J3J4k1k0k1k1K9K9o6o5
21511i03L6L7QQj0rK9k8r4J9P9K1qrj2j2M6M5j1j1m9m9M5M5M0M0j6j7m6m7k2R0N4n8M0M0n7
21504g46n8p1M1J21Pn3n4KKL1L1j1j1M5M6k7k7k7k7K9L0o5o4j5j5p9L5M9M8%jQQQQj1j1O0
21496g64n3r9J5L9L9L5L5k2k1M4M3j2j3L5L6n9n9OPOOn0m9PQm0l9M8M8Q5k9r7r7K5K5K4K5
21489h62k7k6k6k6N6N7J27J4n0O3l8j52N1N1n4N8Q9k3j0rm2m2J4J5NNN4N5L4p9p2p3L0K9r1
21483h95K2J14J14j8j8L8p6j32j9K4K5L1L2L0L1k6k7L6L5n9o0l5l6O3O2m6J1J07pj13JK1l5
21476h05k1L5N6N6p4p4N4N4j2p0p6L6Q7L0J3J2k2k3k2k3P9P9j5j6OPOOp1p0K7K7k5L1J0j04
21469h12K6Q3n0n0k2k1L5L5k6k6L0L1n4n3P9P9l4l5K3K2m9m9QQL4L4POo7o7K8K7L5L5OPk0
21462g57j9L7L7k5k5MLJ8J7M6M6j04j04K8K8k0k0k0k1pqK0K1K9K9o7j0J12jo6o6j0j1Q5Q4
21456g17l1l1L6k1q7K6Oj06p4J15R5k0J1J1N4N3n1j64l2Q1J0J1J7J7m1m1J6J5L1L0NOj4M3
21449g41J8r6O0O0p9p9KKKKO9O8J2J2k5k6p4p5k7Q6ooJ7J7J7J7qrM8M8OOm4m4m4O9P7l7l8
21442g43P6R0L4k7q3j15n8K6K6J2m5RJ22pj20j3R9Q5j03j15jR0L4k7L1rrM1j6j12KL8p5j9
21435h82R5M7o7l2K6K5l0j14P6J66k2r1K3l1l2O0O1KLLKm6m6J9K0MMm2m3L6L7L7L6l0l0p1
21428h27p0K5J39J5r7JKonj3j3j4j3K9K8K8K9J4J4J5J4k6k7k6k6M1M1L9p5j9j9L2L3O9m5m6
21421g59m7k0k0N6n7j11P7P6l8L5L6p5p5M2M2M3M2n3n2n8N6M6o7j4J01J4J4Q7Q7k2k1o9o8
21415g72l2l3R1R0k5k6p2p3O6O6nj18j02J2Q2Q3LLo2o3P6P7p7p7p9L4Q1l2N4N4M1M1M9m5n0
21408g40M6l5r2J8P5n0m9j2j1J2J07K0J9M0n5l4K3o5o5O2O1MMm3m3poJ8J8Qm8rQ5L3o2o8o9
21401i10J8J7PO5J09J4ONp2p2L2L2m5m5j6j7j0j1K4K4p0K4P4k0p9k3K5K4M1M2M1M2onr0l4
21394h59J01Pm0m0l2l2N3N4j2j2N4N5k8k9K5K5q3J1O4l0m8M5j3j4M3M4m2m2J8J8J7J8r5r4
21388h93kkm0R2R9MM1M0l5l5K2l5o0L5N7%k7k8k5k4k4k5K4K3K4K3nnrrK0l7J8J32K7q5q2L1
21380g75kn9k0j9OOPOJ2J3J2J2j9j9P6P6n2n2M4j3j04J0P0m3o6M8N2o1j22O7J15Ko0mN1N2
21374g53MMNMRRm7m8J1J1J1J0lmlll3l3K4K3o1o1J09J08j7j7j7j7j2j3j2j3l7l7N6J13O6m6
21366g10j06m9M3M4m7j03j7R6O1MN1N1q1q2J3P0N2o1r3K1L8j8P5P4j9k0l9J7J05pj17j16M7
21360h23M6J5J5J5J5k7k6k6k7K8K7K8K7j4j5j2j1j4M3Q2l1j30j6Q3Q3pqr5r4n7N6J24J25k7
21353f48k7K9L0m3m2m3m2m8m7l0K7J02j0o8M6J3m4N2N1J3J3J3J3o9o9o9o9L1L0L0L0j2j2j2
21347h81j2L0L1L0L1LM%Jj05j61l5J53J44L0k9l0O1Nr1K2R5j7p9p9jjR3R3n3n2M1M2n8n7J04
21340g28rj09n1M1M2%J%%J1J0J1J0J4J4J4J4k1k1l5P8O9m3nN2ooo0n9j0j0j0j0M5M5m9n0J5
21333h06J4J5J4kkn8n9J2J3m5m4K6K5K6K6K9K9K9L0qqqqM8M9K1r1o5pJ0J0O1O1p1p2k0k1L6
21325h11L6J1J0J0J0J8J8J8J8n3n3MMRRO5O6l9m0p8k2L2q2q5K8N9n3K4K4pJ06N0o4PPp1M3
21318g72O6m7j39k4O8J2k0R3J14%o0o1l9m0J8J7M0M0M1M0K2K3j10j09k9k9K8K8K2K2K2K2N9
21312f82N8p3p4L7L8L7L7r2r2k9k9l2O2J02M5k0L7L3k3k6k7l1l0j4j5j4j5K3K4l4l3k4k3P0
21306h29P1L4L5L4L4r2r1llM7m8j01O9J39l1o0P3ro5O9O9k4k5k5k4l1l0K6K6J5J5m2m1ooj0
21299h40j0O8J1j4Q1P8K2l7r4p2j6NOP5P5n7j14rQ6K8K9k4k5k4k5j6j7L6L6K3l5j16k1N5j
21292h53k2P2N0m3k0L6L4k3p6j9M7M8nnk7k7O2O1kr6p2O1J05o3r8L6N4m1o7j1K5K5Q6Q5j17
21285h00j18N9O0L6J50L4j55o8J20KLp3p3r2R7J28J4m2m2K1K0Q4k9o6o6j6j6O6O7o6o6L0L0
21279g67K9L0l9m0J7J7o4o4L0L0k6k7L1L0J1J0J1J0O2O2p1p0J1J1o0N4O9m4m4O9N9n5J6J6
21272f86j19j20N1N1k3k3J05qm1P3KJpqqpm0m1J7J6lmR1R1m2m3J4J4j6j7kj16l1Q2O7O8k1
21265f83k0k1k1q0q0R0R0J1J2J2J2mmk3R0O6j23j30j7QRkn9l6P7O7O6L0L0k7k7J9K0p9p9K8
21258g78l0o8M5K1r2MO0poO8m5k2R1Q5k9m1m1QRrrrj0K2K2j8L9R3k1m6J1K3l3KKo0o1mmL6
21251h02L5L5L5m2m1J5J5j3j3M3M4nnnmj3j2M0M1j7p4m9O4J8J7K5K4l0k9q7q6J7J7J7J7M2
21244g66M3n1n2N3N2N2N3r3r3M0L9k5k6O9O9q9q9NNl5l5J35J35r1r0LN9M6o8q8l2N8N9ONN
21237g32Mn2n2O9P0NOlj17n3n2onN1N1K0K0K0K0m0m0N4N5n6n6JJk9k8k9k8P7P8K0K1J8J7m0
21230g40l9RJ0O6O6k9k8M2p1q9K3m7m7K1K1P8P8o2o1O6m7r2K1PPR7R8K8q4k3k3l0l0j7j7j7
21223h55j7KKJ23RJ1J1J9r5r0K3P9l3j02J2P2P3qrqrM9N0qpo5o6L0K9j%J4j00j6R6Q9k4PO
21215g07jjK5K5o9p0L2L2k5k5P2P2o0o0l8l8J9J9n0n0PPM4M4j3j4L0K9rM7K0r4l6P6j2o9K7
21208h14K7LLLLJ3J4J3J4J2J3N1npJ07k1j35p7L7N7N7l2q8k9Q4Kn4M1M2k7k8k7k7noJ2O8M9
21201f57o5l0K8j9j8j4j5k5k6L1Q6J8r6O6O6p6p7R3R3o4o4o4o4L1L0L1L0M9M9K5q8r4K0J6
21194g94r8lN3J4J4J07J08o3o2o7o7N8N8M4p0m4J2K6q7k8Q6K9K8N0o4k0R4ln8J7J6QPL2o2
21188g29j31p5K2Q0Q3K6j6j6j6j6k1L6O1l4p3j5k2p8K1K0m4N1R0m2p1K3Q0Q0Oq7l7l7J5J4
21181h52K0K0K0K0k9l0L1L1k9K9J06J2l1l2l7l7k6k7k9O6N3m0J8J8n4n5KJjjN6N6lkkkJJN8
21174g00N8k5k6q3q2O4O5QPK2K2l4l5q5q6RRN8N7N8l7j06m8M6M6Q5Q6qqj%%%n2n2j05j1J5
21167h69J5K1K0l8l8K2K2lN4K4p0l2O3MMl2l3l3l2J0RK8Q4M9o4o4N0P5J9m1m0k0p7k6J63M0
21160g36p3R5L7q8l1N9Lk4k4k8k8L9L9n5n5M4M4j2j3k0k1J9l8K1J34R0r8j50L9J58M4j08n3
21153g90MLnono%J%JNMkkR7j6q0L3L7p7n5n5n5N8J21O4j7j6N5n8r6R3R3r6o9M3Q9k5q5q5P8
21145h22P8l3l2q2q2mJ09P7K1l2l1K1K2j0j1j0j0J0J0J0J0J0RJ0J0MLMLK4K3p0p1QPQQJ6J6
21138g69J6J6llmlN1N2K3K3q6q6n9N4M7j0J1m5j19nJ26J4n4Lj1j1N5%j2J02J3j00k9k9j1j0
21131h53j0j1N9N8L9p4j70J9J09no5M8k2k2R8R9MMk0k0QRJ%JJj3j3M3M4n1n1k3k2j0rM8M7
21124g25n6n6L8L8lml2l2l4l4O1O1o6o5qqO5O4k9k9J3J3q2q1R7R8LLJJL0L0k0k0k0k0Q3Q4
21117f41r4r3J31J8j17nK5l3OP%%N7N7j05j04K7K7j5j5J5J10O3j07n8L6kjK9K9jn8k8O7K4
21110g49o9l5R8P2k2n3LO6Rn0n0k5k5K8K8N3lq5J0N7%PO2ppmmo5o5L0K9N0N0q1q2mmN8N9l2
21102g52O3L0j01m4J3r2l4R1L5J4J3l8l9K7k9n3M3M9pm3J4k5k5P0J3o8K7M1j5k8k8k5P0M4
21096g89j1J4m3j7P8M8m7k3L3k1p7m2m2M7M8M8M7m0m0N0N1po4j17k2Q7L1KN8Rj05lN3Q1Q0
21089f45n6j13J6J29K1r1m9m9j9R4po3J5m3l8P6J%N2o1o5M9M7j0L5p9j26j2J10lk6Q6J8r7
21082i03L3R0J5J5P7l6j03J1klNMn8n9N7N7P7l7j10LN5n9j9L7J6J7m6m5NNP2J5l5P8P5l9Q
21075g27Qj03j03Q3Q3J7J7NNo1o1R9R9m3m3m5m5K1K1Q1Q1m2m2RRl7r4q3K9R6j8m1J5O2O1L2
21068f55L1n4n3o7o7R3R4m1m1m0m1M2M1noj6j5L1L2LLo3o2M2M3mnJJJJn7n6M7M8l6l6rM8Q1
21061g46l2j14%J3J3J06J05j7j7n6JP1m2r2l5O5O6LKp3p4J1J1o5o5R5R6o9o8M7M6J43L0j34
21054g75k1O6J0j8j7j8j8po5l4P9P1J5k2k1j5p1p1M1J11N4M2M2k3k4mN3n0j62q3L1O3O4l5
21048h12l6L1L1k9k8N6N7n4n3L2L1j6j6O1O2K4r0m9O4Kj11J4J4K5J39Nj09K4J38j1j24n0n1
21041h29k9k9J4J4J4J4M6M5m9m9K3K2K2K3mlmmm6m7J1J0OPO3O3p3p4N9N8l6l6r2r3P3P3k2
21034h59L4O4m8j4M4j1j2pqP8P9j6j6rrqrL9L8J2j02k4L2l8J8O1O1o8j81n6J33Q3l0k3k3K6
21028g69K7k6k5j8j9m3P0P4m0m5J2Qm9l4K2K2l5k5L2mmk4k4k3k4N3N4N4N3p1p1j1j2M1R8P9
21021f97l3q2L1L1q2JJ14L1L1J05q5j48M1K5q8o1o2q5K9J23J0L1L0K4K3L7L6M3o9J2J3n1n1
21014g73K4K3l3l3j4j3j3j4J6J7RRN7n6j05Q3Q3l1N1N2j39k6O9m5L4L5K7K7k8k8k8k8j8j7
21008h26L9L9J5J6J6J5k1k0L5L6o7o7m3P0J22Qr0r1l0l0O4O4k6k5L1L1p2p1K2K3N5N4p7p8
21001h79L1L1L0L1m9m8j8R6M6M6j05j04j8J71P2m1j7j7q1q0jj%jKKRRk9Q4Q5k9L3L3K7K6o8
20994g22o9O4O4l0l0K6K6K9K9o9o8n2j08m0P4J11N4j2p0j5M1L8j9r0r0O7O7K7K7K6K7p5p5
20988h37M8M8l0l1l0l0j9j8j9j8O7O8K0K0l9l9MNMn3o3N0J25J2n4O0Q4k8r9J4J16p4j12JL4
20981h13k3L7L7j7j30l4Q0J25J3n8n9LLo5M8O3OJ7J7KKpo3l3P9J01j2n5j11n0O3P4J7K2l4
20974g55n0n0l6P7%n7O4O3j5p2m5O8Q3l0J3J2k1k1M6M5p3p4J2J1NMj1M6R9q9j40M8J12kQQ
20968g17k0k0k0k1n2n3N1N1L6L5N9n5p1M3M2p1l9P4l6K1N3o1o0N3K8k8k9K9P1m1m0m0qqK0
20961h24K0L0L0l7l6P4P3m9m9%jro5OJ19J9r5p1M2%jL5L6L5L6m0m0j11KR0k4q3L1J33J34M8
20954e42o6o5rj9j9o1o2MNK2K2P0O9l7l8l7l7j8j7O8O7k6k6KKk2k2K6K5j6j5j5j6j2j2jn8
20947h86kJ12J1j02mJ09j6j6M0p4m5O8j5j5j6p2k8Q6J8J9K9K9k8k8K4K3N1N2m5m5j7j6onn
20940h15oNML2L2L3L3k3k4M5M5q7q7j%n7n7K2K3ooKKN9N8llN3N3p9p8N3N3m5m5J2J2j7j7M0
20933g85M0k8k8K8K8jkn8n7J9K0J3J4O5k9o4qJ6J6K0J9%jo0o1J24O7n9L6O4j05p7N4N1N0l5
20926g14l5j5j5m3m3L3L2o2o2M6M6J8J7K5K5mlrrK0J9j2j2M5M5rj0rrPOPOn7n8%jN0N1q5q6
20918h64K8k8j10P8J70N7L5k1r8m1J7J8p0p1K3P9M5o9o1nO7O7J7J7j6M0P2m1n9n9K7Q3J1j03
20911g65m9O3Q1l2q8l1P4P4J6r7j03J0J05rn5N8J6J5J0J0RJ0p6p6N7N6j02j02O8O9m8m7Q4
20905g95Q5j3j3j07j07L8L7K7Q4P0m3o4qqrK3K3J2J2m5m5j5j4n4O0N2mOOJJN8N7j9k0m0m1
20898h12pJ06O6j23j52L6M5o7m5P0N8KK4K3j1j2N7%q9K5qqN5N5k6k6k6k6o1o2L3L3L5L5L6
20891g67L5o8o8j2j1L6L7L7L7k9k8k5k6pM9P1k4l5l4J6J7l6l6N9N9l1l2l1l2l6l6N8N8pqq
20884h58qM4M5j3j2llllllllK9L0k8k7QPk9K6K7o9r2M1J25L0l7J9M0j6p5p5O5O4l0l1J2J2
20877h00P0k3r2KL2k5K0K1m0m0N1N2M5M5N2m2j15n8QRJ2J3k1k0k0k0K2K2K3K2l0k9l0l0P2
20870h42P2k6k6L7j9j08OM7M7JJN8J15j6j29m1P3O5m8llj8j7K0r3r3K0N4N4O0O1l2l3l3l2
20863h21j0rQ4Q5m0m0Q7k6p7L6L3q0n0PK1K1R0L4o7M7J31n9j41k7l7l7R5R5j7j30r1R9J01
20857f93q9q3J05Q4k9O4J20o3j76q4k7R4R4p3p2L2L2o3o2j2j2Q3Q3k4k5M7o6n4O0K4l2J6P2
20851g29J3m4k0j9nN1N9n5n8N5lj16n2O1L5L5J9r4q3L1qo5J12J12r9J4J55l3r5R3R2r7r0l2
20844h60k9Q4Q8k5n6n6j2j3J8P4K8q4k4Q9K3r0%J13J4J4l1l1kkJ7J7m9m9L7L8L7L8q5q4J9
20838h34J9N0M9p3p3L9L9o8o9M1j6k3R0M6j0j8j9jjK7K7k6k5N9O0l6l6Ln4pJ06j3j26k4Q9
20831h08k9k9L6L7lN5O7m6j46l3M7M8N4N4l0l1J7J6Q3Q3m4m3oo1r8J6R3L6k9k9jjkjk9k9J8
20824g68J8m5m5M0M1k5k4k0k1MO0J3r9J9J33N9n4l8l9K0K1KLL1L1o6o5l3Q1K9q3m9O5j1j1
20817h26lmM8M9l6l6k8k7K0J9POOOL3L2J8r5q7K5J4J4O5m9k5k5l9P4L9L9K9K9K9K9J3J3p1
20810f95p2J9K0m7m6M9M9n5n5P5P4n9o0n9N5L8L8L7L6m8m9k1k2k2k2o0o0Q2Q2lkkkOOo0o0
20803i15M9M9nnJ00j4n4n4qqO2n1m0P3O2O1K7q8q7K6JKp0p0l7P7J3J3J4J4l3l4L4L5J47m2
20796g56j31j9R8M2k6k6L6L6o8o8mN3O7m8r0K2K0J9N5N5k5k5k6k5J8J8J8J8p0p1L4L3lmM7
20789g96M8k4L3K5q8p4L9L5L4K6K6K5K6M0M1j02j01j6j7q3L0L0k6j5j6m0m1O3O3N2N2KKoo2
20783h15p3M1P3m0k9K7M5M5j7j8JKK9L0j8j8j8j8l0k9N5N6j9k0M7M7LKo3o4m7m6o4N0O8O9
20776g56O1n2m2P2Kj12%N7J8J8pokj14j3J01O6m8m0m1N6N7p0p0L4L4m2m1M3M3pooprrJ9J9
20768h00o2o2O0O0l4l4N1N1L1L0q7K6P1m3l8l7k9k8J06J06L2q2m7m6J1J2J1J2o7o7N6N5K7
20762g55K7q9q9n7N6N9N9j4j3o5J24J39m9j00J4KKl1l1j14%M0L9P0P0mlN8n5p7p6O4O4kkn5
20755g94n5M9M9L3L4j3j4n6n6o0N3Nj09LJ16j5j6qrP1P1l3l3K5K6k2k2K5K4k2k3J6J6l0l1
20748h05j3j3L5L4n8n8mlj6R7R1r9r7J6L7R4M4j2N1N2l1l2lkJ3J3m3m3K3K4K3K4n6n6m8m9
20742h70j8R6Qj05lJ12K2l4n0O3O6m7q4K9P9l5o1o2O8J81m2j57K1J35m1m0K3K3L0L0o6rLj09
20735h44n3O1K9k8K9Q6J0j04pqk6k6KKO3O3l1l2K3K3kjk7K9P4m1j25O4P4l9oN0q3q3R0Q9m2
20728g47m3k6k6L0L0l4l4J9J9L6k2o0N3J2j01L2Q9r2r2M4M4NMMNj6j6M1M1k3k2P2J7j01J3
20721h45J44L2J6P3l1j44p6j9kjL5L6k2k1L0L1NNl7K0N1o1n3n3L4L4L3L2k4k4J1J1k8K9J1
20715g68j03L4J46o9o9O6m7p5L9mmM1M0j6j6O2O1l6l6M5j1j07OQ5k9q8l1P8K1p2M2Q4l0q2
20708h43k5jN5M1p3m0P3J3j01j1M5O3O3LLL1L1j11j11j9L9M8o5l6P6Q3K7o1mL7L7K8k9j19
20702h53O9P9l3L8L8k5k5J7J7p7p7K8K8k9k8lklkkkjkM5M6m9m9N1N1m4m3k4k4P0P0l9l9j1
20694h39j1N4N3J17Mj26j27L6L7k9k8j0J03R2r7j05RMMJ2J1J1J2J2J1o2o1L3L2M2M2n3n2L2
20688h37L2l1l1J37K5pok5k5j8j9o2N0N8n5j5R8j%l1l1K6K6N8N8o6o7j33j9J1J2K6K6P6P6
20681f84K7q5n7N6j1j2O6m7j03J1J35K2l9l9m6m7LLN9N9q5q6N3N4j03J0P5l9k6Q7RROj08o8
20674i41J22O4j24p0M3M1M1nnJ2O8N1o3p5L9R4L7o1o0qpJ6J7p8p8K6K6kkM3M3J5J5K3K3K3
20667f97K3p0p0O1O2k0k1m5m5k7L0P3m0j20O9P7l7qrj5j5Q7Q6l9l8o2N1N9n5r1K2M0j7L2L2
20661g37K8K9o7o7o1o0kJ11M0L9N1o3o2N0l7l7K6K6ppK1K1J7J7J0J0%j13k3R1M7j0k6q2l9
20654h66P4L9j8l1l0l4l4K7K7K1K0O0n3o0N3Q1l2j0j1q7K7Q7k6rM8RJ0OOPOM0M1n3j09m1P2
20647g43J2j01l5l6J5J4llN4N4l4l3K3K3m2m3N2N2opN1N1onnnJ6J6k3L4Lj10l6l6p4L8O3P
20640h08J5J5m2m2N1J06N2o2r6J7J8r6j7R6N7Jn9o0J07J07m2m1Q2l1m6J1k8k8K1K1J8J8On1
20633g30r0K4P5l8k3k4mlL5k1nJ08N6n8q4L0RRO7m5l2l1q9K4J18Nl2l3l9m0L9L9L9L9l5l5
20626g75l5l6M4M4j3j2l3l3m7O6J06qPOl6l6k9k9l0Q2R0k4j22j0M0p3l5l4J5J4M2M2pql5P8
20619h24P8l5j1j0j8j8K3K2K2K2kllkp3p3J34K2j97qJ61k7r5J8L7L6M1M0M0M1o9o8l8P5nm
20613g71KKN2N2m2m3q7q7N1N2n3N9mmJ9K0J9K0n9n8P3P4L1L1k5k6j0j0j0j1pqqqm4m5N0M9
20605g64N0N0m5m4J5J6QRJ4r9l5l5K7K7K7K7j3j3M4M3o9o9K5K6mnN3N2o1o1o1o1M2M1M2M2
20598g59j5j5j5j4M5M4kkj2j1j5j5K1l6o7M5K3K3L0L0o7o7L8j9q2L2J16Lm6J2N7N7l7l6j0
20592g66M8J5r8p3M0J24J1o0o0p0p1P1P1O7O6j8j8mnm3P1Q4K9r4r3j6j5N1N0J8J9q6q6P6P6
20585f89j33j9R4L7M4M4l7r4m7O5L0q4K1P8ppmlm5m5l9l8RJ22N6n8J%p7L6J25J2p8p7J4J5
20578g78O2O2n2n2P0P0o8o9J6J7l0l0L7L6m6m7O9O9L9p4l9J8N8J15Qj05j6j7k3k4l7l7RJ0
20572g79L9L9O7O7j17j16M4M4L7L7K3r0j36k3K9K9K9K8K9K8J0Rn7n7OPL5L5K6K5K1K2p9j36
20565h25M6J59O5RL0q4j03m7k1L6P2m2q6K8R9R8l5l6n7n7K8K8k2k2K9K9k8K9O7m5p1M2Q6k7
20559f28m7J0L5k2o1mJ39J39n1n0n1n1J0J1L4L5j9p6m6O8J06M9N1o2n2Nj00j00J06J07r1r1
20552f97L8L9L9L9l3l3l3l3KKL0L0N4N5j20j19R6L9o2N2J14p6n4N9k6k6J0J0k0j9J13J13k0
20546d37j9RRk8k8k8k8P2P2k2k3n6n7%%J3J2m5m4L5L5k1k1J1J2K2l4l1Q3K6q8j1M6k2k1j5
20539f22j4k5Q8Pn0N6%o0N2P8l6ONr7m1P8l5n7%L8L8n0m9kN6L4p9n7jN5N6l9l9j0j1l9l9R3
20532g12R3j3j2j3j3lmlmJ1J1m6m6K3K4l3l3J3J3j5j5poK1K2l3l4O2O1l8l7j3j2M9pm3P1K0
20525g01l8KKl0l0L0L1n2NR7j7o4qj2o8k4L2llK4K4K4K4OOKLro6p2M0J01M3q7q7N4N4rj0N0
20517g36o4mN3p0o9J01J00m1r8nJ09O5m9QJ22j1j24RO5r7r7L8L9MMNMJ8J9Jn6NJ19L2j56j08
20510h65NN4N5J1j03opk4L3P2m1k0R4mj17NO1noJ7J6J7J7N5N5j15j15K4K5n7jk1R1J45m4q1
20503g80L3M5j1J3J2K3r0j35k1KJO7O7k8k7K4K4K5K4p1p0lJ11j2j3J6J6M3p0m2P1l2l3L2L1
20496g58jkJ8r5o9J20J4r9R1R1j8j8N1o2JKj0j0J8J9L3L4o1o1J6J6j2j3m5m4N0M9j5j6p2p3
20490i31M6M6M6M5mlj1j1P9l5k7k8klN4N4o2o3O3O3K8q5k1k1J0J0J04J05q1q1m5m5m6O7L2
20483g53L2j1j1l9m0K0K0J3J3L2q0l8l8p1M1L5L4QQRQJ9J8J9J9RQm8m8%JJ%N3N2mmj4j4j4
20475g55j4J1J0m6m6M2M1j6j5J1J0k8K8R5j8j12%K2l4k8L0j6j5M5M5O6O6o6o7JJrM7L2q0q1
20468h43L2N9Jn3n4j5j5Q0Q0k3k2k3k2J3J3RJ0K7k9j25j1J16Lq5K9J3J4l7l6M6M7K7q5n5J34
20462g80P8j11q1L3J8J7K3P9O2n2m6O8lll0l0k9l0J0RRJ0J1J2m5m5QPL6L6J4J4q0q1J1J0j7
20455h88j8KKR7R6k7k8k8k8P6P6o0o0Ln4r0K4J16N8l4l5J1J0m6m7%JN6N7k1k1L5L6ppN0M9
20447f44q5q6M6M6J0J0J0J0p4p3K0K1k2k2L5L5o0n9MMp4M0P1P0J1J0J0J1K4K5l2l2MLMMk5
20440g50k5L1L2QRL7L7j32j32L8L7N8N7p1p2LN9M1p2r7J5P2m1m6O8K8k7J8J8J4J5k1k1K8K9
20434g55M1p2n2O3J1j02l9P5L9L8J7J7J3J3m3m3J2J3q2q1O6O6J0J0%%n6n7K4K3l2q9nJ08P3
20427g76J6n6n7P2P3N0M9poQQK2r2j14jN3o2k6L1j9L8R8j4nmp4p3K0K1N5N5LKo6rJj12n1O2
20419h87J19Nn5N8P5J9k6k6k9l0RQm8m9L3L4l1l1J01j3j57L2N0o4L7R3l0l1K9K9m3m4N0N1
20413g62m3m2k9J61J36n2j30j6n9n9M2M3k1k1l1K5O5m9MJ18L4p8nnK9Q5O1n3o6o7j01j02J27
20407h61J27mo1QJ22O5m9q7l2K5K4l4l3K3K3k7k7K9L0KLJ0j04l7l7j08OO3O3J4J3P3P3k1k2
20400g48l9l9M8M8L5p8j5j4j2j2j2j3k1k2L6L5k5k6L2L2m9m9Q4l0j05Q3J78j1j46l2K5K4K8
20394h10K8k2k2l3Q0P9l3q2q2k0R2L4L4K2r1j11P8K8q6R3R2m7m7OOO2O3m1m0J6J6KLo7M5R8
20387f57j5l8l8p6p5K0J9N9N9l5l5O8O8l2l3R3k0j51l9Q3Q3mnj3j4j4j3M2M1j4j5n4n3M1M1
20380g26qrqrrrj0rj8j7j8j7k9k8O6O6L0L1k6k6jj%jMMMMm5m4Q1Q1K2r1lN4mlj8j32m6J42
20372g76L6p8rj0M4M3L0Q6qj20m9O3O1n3p8k1l9J8Q1K4KLJ6J7J7J6q0q1J4J4j0rM6M7k7k8
20365g98k7k8J0RM8rp1M2O3Oo9o9K2K2j7j8M0L9J5J4J5J4ONj28p1J58M4j29j6J32J8j12n6
20359h96J4J3J8J7j2j2j2j2Q7Q7q3q3k7k8J39J39O8J0j9j32j02J2L5L6M9N0q2j38l9P5PPK4
20352g90K5m6O7N7n7m9O4l2l2M6o7n1O2o5o6M5M4M8M8jN5Q7k6l9l9m6m7j3j3oon9N4O1n2p6
20345i15L7N5kj8j8O5O6O7m6l2l2o2N1J10kj04m7M5M6o7o8ppJ6P3J05qr6r5K9K9L1L0J3m4
20339h02q9K5J19Ok9K9j0j1O8O7j02j03k2k2P2P2q1q1J3J3J7J6m0m0M1M0j6j7L7L7j9k0RR
20332h14m8m8Q6Q6m6m6JJnoN3n9o3N0K4l3POn4n4M0M0Q5Q5m8m7LKLKL7L7n9kN9n4n8N5P1m2
20325g53j1M6j9j33%J13J4m3mm%%j%P0P1k4k4K4K4p0p1j2j3M4M4k3k3k0k0OO3R4j9k8k8l5
20317g65l6J%n7n6lkN4N4MNMNk1k2k1k1jkN6N5J0J0J0J0j3j4j4j3K8K8k8k8OOq1q2M5J58L0
20310g01q4m3J3k6k6P0P0k5k4nmn4n4j3J02N1o2m4P0L0k6k8k8l1l2K9K8%%J01J00k8k7n9k
20303g62Rj04m3P1J%M6M5j1j1M3M3n4n5Ln4l6P8P2m1o5o5M9M8qqR7R8p2p3l9l9J7J7j2j3P8
20296g50P8M0j6n5N8N8n6j13JM4o9m1P2jj13n8N6R1k2k3R1O6m8p2p1KKkkJ4m3j8R5K0J9K7
20289g39K6j8j8r0K4P4m0l6P7jn8j9j9k3k2k3k2M2M2M2M2n8n7l0k9O7O8J0J1MMLMl5l4po%
20282h44jO0O0r4l7L0q3l4P9R3L7k7q4QRp9L5P0m3j26j3M8M8n2n1J22J22m1J6N5n9J1J23j1
20275f53j26m5J1J%j6j7rj0oJ07N8n6r7J7M0M0l9l9N6N6k5k4l8r4p1J17P9l4m1P3nnO3n1n8
20268h41N6O2n2p0j2P4P4n4n5L1L0k6k6kjn9n8P9Q0n8j70lJ10J04j0n9n9K9K8M0M0J1J2J2
20262g43J3j6j6M8M8N9n5j15n9L4L5j6j5M1M1j%j2M6l7j50j4R9l7l7jjLLLLM3M4M3M4o3o2
20255h00L2L1J2J2NMK5q9r2K1P4J8l8l8K6K5l0l1J3J2J3J3j9k0L8L7K0J9Kn4p4L9L9p4m4J3
20248h60O2O1M3p1r6l9J8J9l5l4O0O0l4l4J2J2J2J1L9L9j7j8l2l2K5K5j5j5k2k2N0o4j3R9
20241h06J06qLMl4r0p7J12P1m3k3k4K3K3J5J6P3m1j41q4L9L9j8j8J21O4o8M4N5n8n1O2k3k3
20235g60rrl4P9K6q7l0K7j2j2KKKKppppK5K5K5K5p7p7j5R7L1q3p6L8PPJ4J4K4K5Q1Q1n1n1
20227g52m8m7o3pL3q1K3J36P3m1k4k5r5J9K6K7M8o5j14%R4j9n9N5P3J6k1k0P0P0k9k9K7K8
20221g21n4n4LLRRRRj1j1j1j0L9L9L9L9m4m5m4m5L8L7j9k0l3l4K3K4K6K6K6K6rj0rrl4l5K3
20213h15K2J0J1PPkn9%J13J5m3n9o0QQQQMMNMqrL1k6o2N2J6m1N1N1k3Q9L8p5nml1l0M1p3l3
20205h55Q1L8L8o9o9llN9N9m4m4m2m1O3O2p8p9M3M4Q2Q2m1m1JJl9l9n5N8N8n5p4p3K3K3J3
20198i16J2R8R7p4p4N6N5m0P2KKK6q7q7K6PQJ4J4j6j6j6j6P7P7k7k7M4M4p4M0K0r3K5K5o8
20191g90o9kkN3N3j07OJ60k8j20pl1l0RJ22Q1l4o6o6O7O6r4r4M2M2M2M1j3j4j3j4j1j1N5N5
20185g22K6K7j4j4q3L0R6j8j10j10n8N5Q1Q0o0o1M6o7jJ12j0j0J15p3j43M6L2L2j%j%QRKJ
20178g58k0j33m8O6N1N2R3j9n2n3nnm3P1R2r6o0N4M2p1n3n3Q2Q2l9l9J03J02r2r3qprrJ9K0
20171h36%%K2K1N9n4j39k5O6O6j2j2J0Rj9j9L8L7k8k8n4n3P0O9n3n3Q2Q1j4j27o1N2L4L4K7
20164h10q6L4J48k0j33J9J9J9J9l8P5Q2j07q9J00J0J0L8L7q5q5M7M8QPR3r7n3N9q9r0J9J9
20158h72l7P7J3J3j5j6j5j5M2M3M2M3NOn2n1j2j3M5M4J1J1m6m5n8n7L7L7qpQ7Q6l2l2Q8k5
20151f78m8m8n5n5%J%JNOJ3J3n9N4M7M7j0j1j0j0J7J7J7J7n0m9m3m2m8O4N8N8m7m6m7m6P1
20144h96P1k3k3kkklN6N5P5j15j19oM4M4N8n6RQj1j2j1j2J%R5R5n9n8kjJ1J1J1J2L5L6k1k1
20136g28k1k1L6L6l3l2l3l2j1j2Q4Q3j9j9j2j2j00J4M5M5JKJKq0q0j1J02P4P4k0k1N8n6j99
20130h95j1J62N0q3q3O7O7J0J1j8j8j8j8o5o5J05J05l0k9l0l0lmmlO2O2o9p0K4K5K5K4o6o6
20123h79L5L5o5M9M8o5OOkjJ1J1mJ10O4n0p3p3RJ0O6O6n8n7OOk3R1R1k2n5n5o1o2k2k2P3P3
20116g83J6J7lj16J2K01n2n2O1n2m5J44L6p6kjp3p4K1K1N4N4m0m0mlO8m6n0O3M8M9l5l6k8
20109g46k8q9K3P7K0K7K6m5J2O3n1o1o1m0P4O7J0M3j4n6N7J3j00r6J6O1Nm1m1j0rL7L8K6K6
20102g67L0q3p7L7O3Ol5l6K7K6K9K8j9j9%%L9p4m5J2J9K0Q1Q1lmk5k5q4q3m5O8J19Or3l7M5
20095h18j2q8l2lN5J33K0m9O4K7q6p9L5OPQ4k9n2O1J1j03j5M2MLl2l1L4L5k1k1QQPQL6L6n3
20088h00n3n8N6J03j0o1o2L1L2l9P3O4m9ppj9k0K2P8M8j41m8O5L7L6O8m6j26j1KKN2N2q9q9
20081i14O6O6j12j13O9O9l5l5QRQQO2O1m3J4Qj04m1J5RRJ3J2P2P2o9p0Q6Q5l7l7L1L1n3j09
20074h89j2J00n1n1J05J06n5n5K6K6l9m0m0m0K7K6M9N0j6j7K4K5j5M2O4m8j15jPm9K4Q0JJ
20068g50J03j0j33j9O4Ql5l5K7K8J7J6o8o8O5O5r1K3J6r7p4J15M5o8k8K9J14N8o7o8K3K3p3
20062h45M1J12N6q5q4N1N1J%j9p7m9O5L1q2PJ20K3l3rj22q4K8N5N5Qj05m2P0L6k1J9J8L1L1
20055g48j6j6OOo4M8Q6k8m8O4j9j8J03j1p2j5ppK5K4o1o0k0k0PO4N3o0o4N0P5l9q8l2K7l0
20048i05k6L0ll%%L1L0L1L1lklkLMMLk1k1O5Rr6J7O6J0o5o5k1k2L8L8L9L8K8K8j9k0J4J4K2
20040g04P9m1j55j0J04LLL9L9j3j3n9o0k5k4k5k4K6K5P3P3q4q4N7N8OPk1k2KJ%j14M0M1l3
20033h35l2l4l4L2L2p6p6j8R6Q8Q7J0J0N2N2q9r0N3N2NNK6K6K6K5n5n5O2n0j10LL6L6l7l6
20027h13qqj1j2J0J0Q1l1MM%JL0q5j21O7J7r6L3L2llM8M9O5m8m5m6J3J4k2k2K6K6j6j5j5j5
20019i05M5M5k1k1K8K8j%K8K9l8l7K0K0k7k6P3P3J%O0n3j54L4J60l0o0N3l0k9K4K5OPk2k3
20012g18L8L8o7o6K1K1Ln3q9K5N4o0m5J2JJM5M5n0n0O7O7k7k8J4J4J4J4L9L9n6n5%%n6n7M4
20005h61M3m4m4n7N7J19O2J8J9m2m2J3J2L1q1j36N4R8j5K5K6j0rp4p3K2K1K0K1P7P8PPm9n0
19999g57M8M7m7m7K2K2p3p2l0l0j2M4J10ln9J30J40j24q4L0p4p5j1j1N0M9M9N0n1n1M3M3q
19992g42pqqk6k6o9M5J31J7j12KK3l4q4k7P1P2QO4J30J7q0k4l3l4M1p3m0P4k3p9O0O0K7K8
19986f59llL5k1j12JN9Lr5r6mnP2P2k2k3kjkkl5l4ook8k8j1M6J17Ln7N6P8l5n3MJ00J00l1
19978f28l2qo4j03J1M8o6qJ04J2j01L0K9m2J4lj17l3Q1O6O6m3m2K1K1p4L9R6j8n1n0jkm2m2
19971i32R0Q9m0m0J7J7L1L2k6k5L0L1o5o4JJJJL7L8N1o2r5J8P2m2J3P0k6k5J1J1po3m8O6K
19964h30n4J0J1PQj1j1Q3Q3NMn1j07k9Q4J7m0k9q6l0Q3J7m0k9k9Q0Q0j5j4L0L0k7k7L2L2o3
19957h26o3k7k7K9K9P3P2M9o4p9L4O2n1r1K2M7j0KJ16N5n7nmj1j1k8k7JJK4K4L5p9p4j7L9
19951h37j7OJ20J37n1j52l9j9k0kkK6K7onp3j6J18Nj27j4K3l3L3J47M3j3klrrl7l8onK2K2
19943h06J8J7N9n3q0L3N1nj1j1j4j5j2j2Q4K7j03J1J01j2p5p6k1R1O8m7l9P5m9m8J9J9J3O9
19937g34M5o8l7l6m4m4M9M8M8M9L3L2k3k4o0o1lmKKj6p2k9Q4K0l6%jN3N2j4j4M2M3n4n4M0
19930g86M0%Jo0o0n1j07L0J44kkO1O1m3m3l6l6j3R9M3p0N9N9m3J3L1q3m7J0rrN0J07N1o2q3
19923g86q2n2O2N5kP1J4q7l1N4ll9P5qj21k6Q6Q1l3j8j8K1K1ppJ3J4J4J3L6L5n9n9n6n6%J
19916h84J9K0m0m0O0LpJ05M1p3l4K3M4M4R6r2o4o5j33j34J86J85o0o0K6K6K6K6q6q7J22J21
19910f86MLn3n3QQQRm3m2J4J4o5o6N6N5J05q4j48M1N9n5P8P7n0m9n7N6Q3Q4m2m2K6K7Lj10
19903h27q0L4N7N7m7m8J22J22l6l7l6l6J4J4m2m2M2M2n3n3llllOOPOp9p9Q4Q4M1p2o5o4L2
19896i38L2L2L2NNjkJ15Kk2k1m4P0P0m4l5l5j04Q6J25o4o6M7ppP1m3r6J7n3n4K1K1K1K1P3
19889g70P3k3L4P7l7j33p7KLNOM1M2M1M1K0K0p3j30l4P9Q2l1j08MJ37K4r0K3J15Jo7j0j7p4
19882h04j2j1q6K8R2k2M9N0mmO4n0k6L1o7j24J3P0N2J09M4o9o6M7m8m7J5J6j7j7JN7qj22k8
19875h94Q6K6l1QQK2K1p4p3N2N1M4M4L5p8p1p2LLKLM2M1n6n6J2m4k6Q7J7r6%N6POJ0J1J0J0
19868h54J0J0k8k7K9K9K5K4K4K5n6n5JKR8R8p2p2klkkj2j1M5M5l3l3L8p6q0L4N0nnmM8M9O2
19861f86O1p0p1LLKLJ4J5q0q0j6j6j6j7L6L6L6L5L8L8j8j9N4N3p9p8l5l5R7R7MMj3p1n3N9
19853g65Q1K4l4l4l7l7mmmmk1k2L5L5JJ%JKKq5q5L6J49J00j4j23j0M6j2n0n1LKL4L5M8o5p0
19846h96M3Mn3P8P8n8kP3m0j00J3P4l9q8K5LLO7O7MLn3n4P5P5n8n7j9j8L8L8l0l0l7l6J22
19839g85Rj02Q7J18p1q0L3O9m3K7K7J0J0J7r6K3K3J6J6j1j1j0j1lkllr9r9L3L2j8j8L9L9N8
19832g79N7l6l7MLo7M6O2n1J9K0n3n2MMK7K6K7K7n8n7%jK9K9k8k8l5l5N3N2O0n3j10LO4O4
19825h00J4J4k8k8k8k8LLLLP9P8J1j03J2J2lkL5p9p8L4R9R8o4o4KLn5n4L2L2J8J30N8n5J5
19818f81J5j8j8p4p5oopoL9L8L9L8n1n2M3M3J8J8L7p6j07Q1Q8k6JJk4q1o8M5J0m7rrk7Q7Q2
19811g45l1n4n5J5J5QQP6l7j44M5J31J7L8j9p2M1L0k6L4k2j21qJ08nQRq9q9Q0Q1J0J0J0J0
19804g33m4m4j2j2N0J06N0o2j36k2P4J7j4M3N0o4q4K9Q5K8K5K5p3p3K1K1l5l5k5k6L1L1J7
19798g91J6OO2Mj10j03J1j0M7J53M1j52L6J57M4r6r5p2M1j6j6M8M7K0J9p5p5O6O7LLL1q1j16
19791h86kK2p2L0J24K5K5k6q3MR9P2k2p2K2M5n0%jl4l5j5j5j5j6JKK9K9mmN2N3k1k1k0k1j4
19784h15j4M2M3l0k9N8l7r5%k4q1%N7K2K1j1j2j1j1K6K7k9l0Q0Q0K3K3n0n1POk5k4L2L2L4
19777g66L4o1o0J8J8J8J7LKk6k6L0L0k7k7K1K1p4p4N0N0porj0rrJ3J2J3J3j7j7J2J2p4p5R6
19770h91R5k3k2NNJ1J0j9j8KJr2r3J50J49nr9ooq3L0J09mO6O6r6r5o1o0O8J82K2r2L1L1nm
19763g41qqL9L9o9p0k2k2K9K8l7l8MMOJ20NNj6j6k3k3n1n2ppppN2N3OOn1n2J42K9j09NL7L8
19755g89j8j8LLO9m5k8k8L1L2L1L2L5L5j01J1O5m9ppm0m0j1J01J00q8q6K7L5L4noo3o4M0M0
19748g69j5j5pqp4L9J36n3m5O8q0q0M9o4o5M9Q5Q4J08om0m0J9J8j15j15O4O4m8m9M9M8R2k1
19742g37QO4m8j04l5K2KKN3N3QQl6l6k0L6J22Qj89p7K6l1LLj%l2l2P2P2l6l5L1L1K8K8oj18
19734h93n4O0K1l6J1J1m0m0L0K9j2J00Q0l3o1lJ9J9K3K3l7l8l7l7K8K8l8l8M5M5k1k0J0RL9
19728h08L8j4j3J4J5n3n3P0O9l7l8L2L2oN1L6p7m7m6n3n3R0R1OOo6o6L4L4K4l3p1M2L0q2n1
19721i53O2O1Mpo4p0j4O7J1J8J7j4j5j2j1K9J41PPk4L3N3m1p0K4J9l9K0P8K9k7k8L0j2o9o5
19714h25qll%JL8L7J3J3LN9K8o7p1j6QPj19o2J32L8q6l0O2Nk8K9Q0j4m0N4M5M6L5o0o6K8j3
19707g50j08j2Q3J7l9kkmnqrno3k7O7N4N5LLL0L0L0L0k7k8n6n6M4M4n0n0K1K2kjp0K4J08k5
19699g34m6M8J8l8J7J7q0q1N0M9m5m4M5M5j2j2QQm9m9J3J3j5j5k5k6L5L5J6P2R3jl1l1l6l7
19692h25j6j6J2J2noN1N2m4m4J3J3K3K2K3K3n8n9P4P3j07j07J00J01J1J1k0k1j1o7n0O3L2
19686g47q2j4M2l2l3K8K8m2m2K5l1r2K2J1J1R0Q9m2m3m7m6J0J0OOL4L4NNRRj4M4P9l5q1k4
19679h50O9O9n9n9L6L6n4n5KLNOq9q8N9N9N2N2N6n7o5M9K6q6j2j2j4M3P8l5j8M0O4Pp2j5L8
19672g91j8j8j8POpqM8M9m9m9M5M5L1L1o3o4L7L6k0k0K0K0l7l7l3l4O0O1k5k6k5k6lmj7R6
19665h00J11lo3o4M4M3j4j3j4j3j3j4K9K9K2K2qj22l1Q2N1no0o1O9P0o7o6M8qm7O6Q4l0n1
19658g97OL8j9p8p9J1J0J4J4pN0Q8k4n7N7P5J8k0j9k3k3o0o1P2P1j5j5j6j5%jp0M2O0n4j4
19651h41M2j1j1qpK4K5K5K5j2j1N5n8p7k1L6k1l5P8j3j25l1Q3P9l4j3M3M0j6q1k5L4L4L8L8
19644g52n7n6J7J8k2L5J22Qj27p0P4P4n6JO2n1n2O2K8k9m5j02n1O2J53L9m7m8KKKKn2n1o8
19638i73j2J59M6p8L5L2q2k4L2pollmlK4K3K7K7pN1Q6k8q3k8K2K1oj19p5J15M1p3k8K7l4l5
19631i43O3O4LLMLnmnnL5L5L4L5QQq7q6LLLMM4M5m6m6OO3Pj06n6N7l5r2J05J63K5K5L2q2q2
19623h00L1J1J1J8J8p7p8J7J7j1j2O0n4n6N8J07oK3K2j2j3o8o8K6K7lmK6K5K8K8r2r3n5J34
19616h15J41m8q8K5L3L2R1r8r8R1O0O0Lj10l1l2l8l9llMMK2J34Lj10%JppR9J00p1p1k4k5M6
19609g69o7n6N7N1o3K5K6J8J8O5O4k9l0l4l3r0r0Q9Q9m4m3j6j6J3J3K4K5l2l2P5P5j9k0K9
19602g27K9k7k7J6J6m1m0opp7L6Q4l0n3n3K8K7%jL9L8L2L1O2n3j58L0P5m0L7L6l3l4k6k6k3
19595h66R0O7m5j17k2J6J6L7R4j0j06L2J27o5o5MML2L1j2j3J8p7l0O3n1n2L9L8j7j8J9J8l8
19589h59l8J8J7J7J7r3r3JJO8O8L6L5O9J2j10j5M9m4k1L5oo2n9kL8L9M2M2O0N9p2j29q8PM5
19582i16M4N1N1K3K3QQm8m9L7L7n8n8j1j2m2N3M6m8M0L9p1p0O1O2k2k2lN4qj02p2O0R1m1o8
19575i33K6P8P9j0j0m4m4m4m4N3N3mml5l5K2K1j5j5J3J3n5n5j3Q1J15J15O0n3j72n9P5P4L4
19569g32k3r0K3O9m3n8jj3M3P9l4j3j3k0k0K7K7K7K7j6j5j5j6k3k4k3k3%%O0O1J6P3J8r6j1
19562g72J03M6o8q8K5j0o8rM8K6q7p9L5N2N1J26J3q6K8Nn3j3j3m3m3N2N1m9n0m9n0J53J54
19555f62n5n4K0J9J6J6j0o6j02J1L7j9j3M4QPP8l5r6m0J6J5J8J8P5P4NNr0r0LLk5k6N9N8K
19548g76Kn2n3M2M2j1j2J7J7n2n2NMK0K0l6l7l1l1K5K5JJK9L0R1R1m1m1j6j7j6j6L0L1o4o4
19541h95K2K3N1N1k1k2k1k2Q8Q7K7q7j27j4J21O4j25o9L2L1L7R4L2q2nnj3j2JKk7k7j8j8L9
19535h08L9j1j1J8J7j2j3j2j3M2M2j3p0n6N8M0M0L1q3n7N6K2l5MNJ7J6J0RL1q2q2L0K2K1K9
19528g59K8l3l3On1o2N2P6l7P5P5o5o4n4n4l1Q3K6q7k7Q6P0J4O0Lo4pJ1J1Nn1q3L0PPJ8J7
19521h02n8jL7p5J1J25lkJ8J9J9J8k3k4q1q0J6J6J7J6l7l8K0J9ppJ%K3J36N3j35r0K4q7l0
19514i92J50R4p9k3O2n1n1O2N2nk2k3l3l3O1O1m1m1ln8L4J47k0p6L9L9k1k1p5p6N7N7J1J1
19507h07m6m6O1O2l3l3J2J2k7L0J37K4j12JM1p3o6M7kkP5l7r2K0P8l6o7M5M6o8m5O7O5m9k2
19500h40L4L2k6n4KR3L6k5k5k8k9J02J01o8o9j1j2j2j1k4k3l7P5M8o6k7L0l6l6Pn1LJ17J05
19494g25q3p5L9N1nm1m0N0N0K2K2K2K2r2r3M0M0m4m3N1N1o1o1oN1pj20k2R1N7N6O4O4j6j7
19487g08j11j11N2N2N2N1K3K3j09j09m6m5M2M2O4m9n2O1J10N4jkn1n1M4M3j4j4M2M3k5k5J5
19481g10m3p0M2J5m3m5O9Q9L3qro8o9KKkkM8rm8O6O1n2m9O4j8p4K7Q3o3o4L1L0L7k0n9N4M5
19474g27o8o1N3K2K2R3k1p4p3LMJ1J0j8j8O6O5P0m3j00J3P2m1n2n2o0N3L6k1L4R0J8J7K1K2
19467f34k3k4K5K4m8m8mmm0r6o3N1L9L8M6M5M3M3k1p9o5M7J9l7n4N9N9n4m7J0n8n7Q2Q2n9
19460h03n9L1L1LMJ7J7m9m9P1P0l4l3K7K6k0k1L6L5Lj11m9O3N6n7jkl7l7O1O0no%%K8K8k2
19453g28k2OOqrrrjkk6k6L0Q6P7l5j48l4k0k1J6J5l2l1k7k7P6P7K7K7kjL5L5PPo2o2K8K9k9
19445g87O5O2p0o9j1J4J4NNN1N2M1M0j02j01l4l3N1N1nnnnl1l2O9O8ko0l9N5J18K4p1j5pp
19438g06%%oN0M7m7j09n3M8M8k5q1J6J10kn9K6K6L8L8ro6p5K0K9K9M1M1p6p6n0M5P1J5oor
19431g23rL8L9L5L5jn7kR3L8r4p5j7K6K6K5p0j06K6J01M3n1n2M8M9n1n1lmM3M2k4k3o2o1O1
19424g68Mr0NR0L4p7L5J5r8j15P3J56M2l1l1N6N7o2o2K6K6M7o6o4J26R5r3K5K5q6q6k9k9K5
19418h25K6llQPo4N0R4k0m2m3L8L9L8L9o4o4qpn9n9L5L6N1N2K8q5m0P3n4n4K2K2K3K2P4P5
19411f42n8n8o9o8O3O4l2l2K5K5K6K7K6K6l4l4ook0k0P5P5n3n3MMk9k9O5O6q0p9k3k3K3K4
19404h30K3K3O0N9o6o5j22rK2K1J7J7J7J7j0j1M6M6J2J2j6j7q6q6j7R6lkL3L3j04j03O7O6
19397h60j0j0j0j0L0L0L0L0L6L7k1k0m2m2K2K1r1K3N7n5j9R5K4K4ppppl2l1K4K5J3J3J3J2
19390g22J4J4q0q0k2k1P3P2n6n7L7L8n0m9M5M5o1o1L4L3j2j1J09J08P6j13j27j4Q4Q4p9p9
19384h28llp9L4J20o8k7Q7J8r5MLn8n8M8J61j0j0LMm9O5O4m8l8l8m4m5K0K1M8M9N4N4j09j09
19377h62l0Q3l7l7j1j0N3o0K8K7pqk3k3L3L3j5j5rj0L1J26K0j12j7P7J6J6m2m2m2m2O6O7R
19371g69Rl1l1K9K9p1j3M2n3m9M5M3M3n8n9k5k5%R3Lr1j8L9MNM2J00L0o5l3K3J3J4l7l6K0
19364h38K0K5K5K2K1n4j10lR1M5j1L1L0q3k7K8o5q4J0Q1K4q1k5J09J09l0l1kkk2k2L5L5RJ0
19357g30q5q6J40J40l1l0k7k7o0L5N4p8p9J6j0j1M7M6j5j10n3M1J21J21k1j16J5J09oo3j1
19351g64Q3J2j20r8mKn5rJ03O9J1j2j3j6j6J7J7l9m0J6J6J6J7%Jl8J9J17Nn5Ko2o3M0J53M1
19344f47p3l0l0n7n8L7L6L5L4OOl2l2K4K5m1m1J6J6ppp7L6Q0l2q0J09R3r5o6j0n4n5Q1Q1M5
19337g64M4J7J6k6k7k7k6M9M8m5m6n1n1NNN4N3llN9N8p0p1MO0Nj09m8O6L3q0m2J4j2M5O3j25
19330i28o6J23M8M7L5p8j13%O1O2m0l9N5N5j8j8J0J0LLpM9M1p3o9M5qpj%N0N0q1q2K2K2K3
19323h14K2rqqrN3N3q2q3K7k9o5M8Q5K7J0J1nmmm%%%%LLMLj4j4M6M6j21o4J45L2o0N3M6o7
19315g47l8l8n5N8K0l7N7J15J2j00l4l3J4J4J5J4j6j5j5j6N4N4m8m8O9m4j50L8J57M5q9l3
19309h20O8m5m9O4K8q5p8L6N2N2l6l5R9J00l3l2m0m0J7J7r9j00L3L2k5k5J02j1n8N5J7m0N
19303h74OKLl2l1K6K5L6L7k1k0N9N9KLjjjjL7L8r5r4L9L8q8K4J00j3p0M3P0m3K8K8p5p6J9
19296h14K0K2K3p2p2j4j3M3M3K9K9k8k8l2l3O2O1J2J2q2q2llR1R2q2q2N1nJ8J31L3q0l2l3
19289h18j07OL7k0K0J9J2J2J2J2L3L2k5k4K9K8o6j1O3n0n0O3L0k7k7L0j5j28l8P6J00j3o6
19283h71M8L6k0o9o9J6J30O6O5n0n0POk5k6J4m3p6L7O2OK0P6n3n4K7K7K7K7L6L5n9n9rj0R
19276g66O5m7j59M7M6q0L3O8m5k2R1K0K1mmL5k2n3N9O4n0p2M2Ln4KKk9l0L1L1k5q2n3O1K4
19269h52l2K2K2q1L2R3k0p0M4k0k0M3R9M2p2n7n8n2MJ37K4j23rJ21O5JKl0l0L5L4r8r8NOK8
19262h63J43L0q3k9q6o2N2M4j2PPMMoorj0L5k2q2L1QRP2P2%jr6l9J35K1l9P4j1j24M0M1lm
19254g58l1l2J9J8j09MR3k0p3M0O1Mj3j3MNo6M7J14Jo0o1M6M6j1j1RRk0j9k9k9K8K7j2j1j2
19247h15j2n9n9P4P3MNk5k4j7j7M0M0j6j5M5M5l7K0J12jj06n0Mn4j6M1O1O2RJ0m8m7onK2K3
19240g39j01j01J07J06onL6p6n0O4K1K2k8k8k8k7N2N1q0q0N1N1nol5l6K1K1rj0R0k4j25j3
19234i19J1J1N6N6jjrqJ9K0m0m1J6J6m9m9M5M5kkN4N5j0rj04j04L9M0o0N4R6j8lmrrqrJ2J2
19226h11J3J2p0p1R9J00l8l7Q7Q8Kj12j19nO4m9m9O5L3p9q0L3J04j0l4l4L2L1L1L1k6k7L1
19220g95L0o5o4qqM7M8rrjjLLm0J7N3o1j3M4kjO9m5m8O6K9k7m4m5M3M2j0j0p0j3Q7k6j32N6
19212i10J51l8o1N2Rm8k1k1L6L6l9J8N3o0pN0MLN8n6k3L2j6j7N1o3l2l2n3O0J18Mj20pN3N3
19205g83l4l4P4P5n8n7K4K4l2l2l4l3K3K3K6K7K6K6m4m5J2J2L6L5L6L6j3j3o9p0M0M1j7j6
19199g88M0M0j7j6L1L1l3l3L4q0q0L3k4k4j7j7K9K9K9K9Q5Q5O1n1m9O5o2j76l8J52k4j37l6
19193i29P6P7l6r6J7M2M1KKnmN2o0o1N3j6j6M8M8r0r1QJ22Q2l0n4n5NMJ1J1l7P7J25o3p2M1
19185g71L6p6l6P8P7l5j19nN5N6N5N5L1q2j06QK5K4R3k0n1n1m1m1J6J6L4L5o0n9M9M9qqLL
19179g71P4m0r5J9P3J8J7J7m3m3l2l2O3O2o2o3JKl0Q3P6j12n6N8m5m6J06J06o3o4j3j2J5J6
19172h16n0m9N2N2q5K8J28P2nnj03j03P4P5k0k0mlK4K5j7j7o7o7k5Q8Q8k6RJ0k6k6k0k1L7
19165h13L6K0J9p5p5N1N0oo%jl3l2M9qr6J7P1P2n3n3L7L8n7n6M9N0qpK9K8k8k8m2m3j1j1L1
19158h95Q8O9m3k9Q5J4J4K9K9j03j03L3L3L3L2onooqqpqJJk0k0r1K2P8l5N7N7j1j25l6P7O2
19151g51O3l2l2l3l2j8j8j8j8N1N1onj3j3K9q4n5N8M4M4J7J7J7J8l1l0l1l0m3m3pqn8N6M9
19144h95M8M3M4M3M3m8m8JJK3r1l4Q0RRJ7J6J1J0L8L8p9p9J5J5l7l7K0J9J%k8k8RRL7L7K0
19137g48K1n5N8O5j24j31j8O5O5k3k2J3J3J3J4M3M4M4M4p8p7j19pJ07po4N0O9m4l0l0j6j7
19130h82M1M0J1J0N3o0m8O5o2o2R0R1mlj12j12O5O5k2R3Jj12l8J8k0k0k6k6J06J06QRQRN2
19124f68N3q0q0m7m8RJ0O4O5l0k9L8L8L9L8q8q7k3R0R3L6o2j20k5k5K8K9N1N1m3m3l2l2l3
19117h63l2P0O9J4J3jjjjJ4J5m1m2m3m3k9J60L3j55pJ06n3n3M8M9K7K8K4K5k1p7n6N7Kn5M1
19110g79M1m7m6POO6J0k9Q3K7q8m8Rk2k1j8j7K8K8K9K8K9K9o6o5NNn1n1M7M7M7M7m1m2J6J5
19103g82p9p9N3N3J5J5J5J6L3L4L4L4OPq8q8J1J0MMP9l4k7k8J1J1P4l9k1k1k9k8M5M6M5M6
19096f42l9l8l1l2r2K1M4M5L5p9j4j5L3L3k4k4j4j3N7n6m3P0j%K7K8m4P0K8q6qpm4P0P7l6
19089g44p0M4k8k7j0rj7j7J44L0l8P5K4j66j09Q0O4n0K6K5ppj%r6J8J1J0lmM6M6N7n6n6N7
19082g58N1N1p3p4N3N4p8j92k4J65j2j2J66N3n2n3KLKLk1k1L6L5k6k6m7m8j9R4M5o8k5Q9M7
19076f80j0n4j10q8K4L4L4N2o2k0L7N5N5J2J2J3J2o2o2onk7k8O7O8j1j1k2L5lj16l1Q3N6j32
19069h91j32N6J59M6j1j1kkn1n1m3P0P4l9KN9p4p4Q9R0m2m3NOJKK4l3j1J02%n6K2l5k8Q5K9
19062g08q4m1J5k3k3J9K0J9J9K0J9J9K0NNj3o9p7L6M0p3%J14J9l8LKLLm7J0M1p1j2j1k2k3
19055h84P3J5j9R3j9p5K7K8l7P7Q4l0p9L4l7l7J0J0O7O7K0K0p3j29j03J1O4n0K8K8j03J0O3
19049h46PJ0O7O0Mn2n2P0J27pj21n7jpqj4M2N2o1j06QR4j9q7q8L7L7qpM8M9P6P6n7n6j7j6
19041h23j7j7O9O9k6k5PPk1k1J4J4q0j36m2P1R8R8n7n8M1M0k8K8k7j41l8P5K8K9M8qJ0J22
19035f97K0r4r1K3Q6L0k6k6N9N9l5l5j3j3p0o9P8P8K1K1l1l1l2l1PQO4O4n9o0llk1k1k0k1
19028h84M9M9qqj2j2j3j2l7l8N7N7ONNNK7K7o7o8K5K4K5K5K5K5l1l1J8J9l9l8L6L6L0K9N0
19021f44o2n6n6KJKJJ4J3j07OM1M1M8M8qpqpk4k3j6j7l1Q1J8J8LMn4n3Q3Q4j1j1j7j7j0rn7
19013g97N6J13%j7j6r4J9M2p0o4N0R2R3%j13j01J2kkJ3J3J3J3OOOOM7M8nj93r0R8M4o9NNk
19006h35kJ4J5P1P1ooo2o3M1M1j6j5j1j0M6M6n4n4KLJ9K0J9K0k0j9j2j3n7N7O0n4PO4p1j5
18999g79O6m8m7O6j8p5K7Q4N9O0l1l1k0k1n9lN7n6n7N7lo0l5P8Q5k7m5J1O8O8k7k6M7j0m9
18992f94O4Pj07m3P1k3k2K4l3q6K7L1q3m6O8R1R1M6M6m8m9l1l1p0j4Q1l2l3Q1K8k8J1J0l0
18986g26l1Qm8q7K6R1R1M0M0q5q5J1J25kn8j4j3l2Q2K5q9q6K8Q8L1k4k4J4J4J4J5ooooJ0J0
18979f65KLL1q2q6K8K5l1PQJ%JJL6L6k0k0J0J0L8L8NNMNL1L1Pj06p3M0lkN0N0N4N4m6J1oj20
18971f38o7M7k4k5k5k5L1L1j2j2M4M4LLm6m7j0J03J5m2L6L5o3o2O4O5QQO6O6k8k9j4j4p1p1
18964f56N5N4m3m3J2m4J4J28L2k5mo0n4N9Q4k9o9p0j9k0N4N4kkJ0J0l2Q1N9n4p1p0p5L7O9
18957f30O9%%m9m9J6J29L5p8n9o0K8K8M5M4n0m9M2M2m9m8M2R9M4p0q1L2N6N6pql9l9Ln3q8
18950f96K5P8K2MMM2M2j4j5j0j1J8J8nnnnJ2J3m3m4m6m5j8j7Q0Q0J9K0po4m2P1P5J9Ln4p4
18943e75L9L5k1o2nj2j2M0M1K2l4q4K9O1n3p2M1M2p2l7P6OOL4L5L4L5PQk1k0KJn4n5j4j3m2
18936f64m1klkkP9P9j6j5K3K4N2N2p8p8m9m9L9L9j7j7K3K3K3K3K6K5l0l1j8j8m7m6k9l0K8
18929g24K7K8K9o6o6P3P2J6J6j7j7po3n0O3N6jK0K0J6J6l7l8l7l7K0K1l6l6K1K0l5l6N2N3
18922f64N3N2l1l1K6K5n7n6%jk3k4L6L7m1J6J12kp4L8l2l3N0N0m5m5n7n8P5P4q6q6M5M6k0
18915g31k0k0k1K1K1j7L8P8l6l9P4M0p3p4M0R6j8l6K1M0L9m7m8L0Q7L1q2r3K0K0r3m9O4j5
18909g52j4N7n7o4M9Q5k9J0O7q0q0K5K5p6L8R6M0Pm9o3M9M8o5j11KM2R9Q5k9k3L3m1m1J6r7
18902g98rJ03N3o1J0J0K8K8k8k9K5K4l2l1m8m8QRLLmnQ4l0r3K0N9n5LJ15P0m2k2k2k1R2O8
18895e63m6m6J1K8K9o0o0l2l1J6J7J7J6m7m8RRn5n5P7P7l3l3O1O2j9k0j9k0J1J1%N6M6o7r4
18888g95r4R2R3m0l9k8k9K9K8p9p9J5J6L1L1P1J3JJ15J11lj18j18r2K1R6j8Q1J37p6j90oJ06
18882g17j8j9j1j2K7K6j3M4O2n3J6J5r9r9M3M3j%jjONM6M5kj16q3K9K2P9M0p4o3M9k1k1Q9
18875g38Q9p1p1L6L7m9m8M7M6o0o1K2l5qJ06L4q0N7N7K3K3k5k4l1l1J3J3m4j00l2Q1Q0K3k2
18868g43p8j22rJ14JJ2O8k2j36P4J87l3j47jN6J7J7k5k4k4k5K9K9N6N7N1N0l9j52p3M1O7O6
18862f61M3p0q6k9K5K5l8l8N3N3P0m4p3p3j4j5O1O0k5k5K7K6%n7pJ07l0l0J00M4j49l5J8J7
18855g70j5j5mJ09J2j00o8M5K2K2QQjn7m2P0K0r4M1M1n2ML5p8j2J01ro6rJ05Kn4%N6JKP2m2
18848g12n4Kl6l7j1j1N6N5J7J7o8o8l9l9o0N4P7K0%jo9M3J97Qj78o5N7N8N8N8r6r5l9P4P1
18841g56J5K8K9o0n9lkool5r2jJ13N2N1ppK3K4l9l9%N7J1j03n1O2n5n6O3O3k2k2J5J6J5J6
18834g68j7j7j6j7N9N9LLk8k8o4N0J8J8mlk5k5k4k5LLO0N9o3o4R4j8l8l7j7j6Q2Q3j3j2j4
18827g59j5M3M2o7o7L7p7r9R0J40m9m2m1m6m6jJ12J20Or5J8llP5l9l6J53P5j14n2n3p2p2K3
18821i14K2jjOOl0Q4Q4l0j0j1j7j8JKJJK4K5M5M6l6j48J6J6m6O6J21o8r0R9M4o9k3k3N7N7
18814g12O3n1n7N6J0j03K4K5k2k2OPj6j6J2J3n3n3M2M2m0m1N4N5m9m9J3J25R4j9m2r8j27j3
18807i42J22Rj02J1J10J10j7j7m5m6N7N6l8l8k4k3m9m8N3J09M6o6m9m9L9L8N8N8m0m0J7m0
18801g80m6O7ln9L7L7J9K0l7l7l2l2lmJ7J8N6jp1M1L8p5o2o1O4O4N3N3ppm2j00oJ07O8m6j32
18794h84k0j7j7Q5Q4k7k8m8m9m3P1O7J1l6l6j1j1M5M6M5M6K7K7l0k9m4m4no1k2R1N5%J%k7
18787g88k7p1j4J13jOPj%n0n0K5q8k1J68K5q9M8M8o2N1P4j13j14P5N2o2J4J5MNP5l8p7L7l5
18780h59l4O4O4l1l0N1N1oon1n1J2J3m4O9NOnnmnlmo7M6L1L1m5m5q8J01J08q1l4P8k6k5M7
18773g72M7m7m7M2M2j4j4M9M9q3q2K2K1l4l5O9O8o4o3K9K8QQLJ17K9q3j00J4J01j2J6J5j9
18766f92k0k5k4r5J8J17Nn7n7L0L1Oj06k9Q5P0P1q8q8r6J8M0M0j0j0ONoN1L4p9m8J0M7rnN1
18759h09m0m0K8K7o8M4R5r5o0N3R8R8L7j52j02Q7Q1l1n0n0K1K2L2q1p9k2K8J42J06j57j09
18753i46Q1llN2o2k3R1L3p9j01J1J77J21k4q0j22rJ27J5j11Ll7l8K7K6K2K2l5l5N9N9KKJ6
18747g62J7j49l6J31J7l7P8j1o6k8k8N1N1j3j2P2m0r5R4P5j14l9P5J12jo2o3K7K7kkp1p0K3
18740h51K4MMMMJ0J0RJ0j3j3j2j3K0K0K0K0noooj8j9j8j8LLqM9P3m0o1nL7L8n5KL3q1r8R1
18732h58P6l7M9pj40k6P0J4L0L0K7K6K8K8o7o7j05j05O5O5N3N3J4P1N7n7j13%L6k0llp1M1
18726h46R9j5QRn6n5K8K8k5k5m1J6N5n9p6L7nnJ7J7P7P7n8kO5m8r0K3M3M4no1nJ07J5r9o0
18719h71lN5N6KLL7L7n7n7qqn1O3P7l7r4K0Q0l3n2OL7L6O9O9j10j10q3L1L8j8m3P0M1M1m7
18712h14m6K1K1l6l5onQ9R0m4m5N1N0k5k4M6o7m2P2J5r9p1M2%%K1K2n0O4J19Mj8j9j6j6J2
18705g39J3m7m6M8M8OOK0r3j31j8M4M4N0N0N6n6k7k6l4l4R8R7m6j59qqJ3J3qrqrMMLMQ2Q2
18698g21j2j2j0j0J8J8K0K0p4p5j4j3M3M3J0J0m0m0J3J26J19o9j33j9O4n0k5k5l2l3O6O6k9
18691h00k9M1M1k3k3O7m7J8J7j1j0j1j0K1K1l5l5j0j1j0j1PQn0m9K5K6P5P5Kj12q0k2p9p8
18685a102O2J75R4j9noL6L6k0k1k9k8n7n6L3L3oN1R8j6p6L7J12kj30j7K3l4K7Q3Ln3M2M2j04
18678g94m7Q3l1l6K0J0J0poJ8J8j9p5j7R7O6J0m8j04NO2K6K6PQPPm6m6m6m6J5J5J5J5J9J9
18671g90J8J9M5M4n0m9qro4o5J04J05k8k7j6j6m4m4OOOOK9K9K9L0J1J1J2J1m9m9M4M5mnN9
18664f48n4m9n0L9j7o7M6J11J11r1r1M1M1l8l7n5j12j4J00O1O1l5l5K1K1ooj0j0o7j23o0N2
18657i70k6k6J50L8p4J14K1j69k0R3j1j1j2j1nmnJ09N2o1jjrqnnonRRQRKJKKM7M8m7m7L0K9
18649g66K6K6L9j7j10LJ6m2kll5l5l5l5P3P3M5M5KLn4n3kjmnJ7m1k2R1Pj06m2P0k1k2P9Q0
18642g58l4l5o3o3Q4Q4K8K7n2n2M3j3LJ17K0r5J8J8n6n5M0M1opo5o4K0K1onK3K2J9J8j0j1
18635h04L5L5K0r2l9P5k8j42l0Q4M5j1M1M2m7m7k9k9L7L7j%mlN3ll9P5J0m7qpl7l6K3K3M7
18628h01o6J1J25J5r8L9L8l8l8j0j0j6j6Q8Q8n6n6jkl3Q0Kj12r2K2J6J7L5L6o9o8N5N6j1j1
18621h81J8J7P7P7m9j62J4J27k0p6J1J0mmK4K4j9k0Q5Q4n1n1J5J6PPm1m0k0k0L1L1m1J6N5
18615g53n9k6Q7l1l1l5l4L1L1j4j5j5j4L0L1N9N9jjlj16k1k1k8k8lmo6M6P5P6m0m1K3K2K3
18608h07K2K1K1k7k6l3l4J4J3N4N3OOm3m3m3m3M4M4P2P2k9k9o8o9q6K8O8O8J8J8k9k9m0m0
18601h76j1j2L8L7M2p1oJ07J00j3m3m3n0n0M3M2nnl5l5L1L2k5k5MLL2L3L2L2k8k7k0k1n0O4
18594g79j%o1o1O3O2p5p5rJ05J18p0m9O5n9n8N3N3j7j6n9N5O3n0K0K1K9K9L7p7o8o9j8j9J01
18587h16J02PPk8k9K8K7l3l4l3l4L1L0L1L0ooooK5K5l2l1%J%%POn7N6k3k2N9n3j84ON0o3N7
18580i11N7m5m4K4K4N2N2j0j0M7M7q8q8OOM3M3m5m4o5M8N5n8r0K2P7P8J09nL2L1l8l7K0J9
18573f86k5k5n3n3K2K2K1K2l2l2Q8k5k5k4k5k4k5Q8M6M5o2j76q7J03K5K6RRllmlK8K9k9k8
18566h66M4M3j3j3m3m4Q8Q8l3l3%jl0K6Rj04n1O2O3n1m4O9L4k3L0Q6K7l0o2o3rrL8L8n6n6
18559h89L3L4M7o5p9L5N6jOO2Kn5l5l5o7o7PQO3O4P2P2o1o0J7J7J8J7l8l7o6o6J01J00o9o9
18552i28R3R3L6L7l7l6K1K0llo0o0j0rM7M7RRm8m7P9Q0r1r0P5P5r4r5NNl8P6R2k1m9O4P5l7
18545g18n6KM8M8nok1k1j7j8j04m7N2o0q6J02Q1l2m4m5k8Q6J09lk7k7o7o7J03J03j8j7mj16
18539i20N3J66ooO8m6j12n6Jn5l5P9%j14N7J14k2k2L9L8M9M9j23o5J02j0mN3n3n3M5M4J0R
18532g26o6M7Q9r9p9L5l0l1J04rp5L9L9p4k9Q5K9q5q3L0Q6k6o0N3M3j4KKkkKKJ3m4q4K8N0
18525h40olml5l4N2N2mmooK2K2RJ0j9j9L1L2l6K0J27J3j21o5K6K5k7k8qrM8M8o4o4L0L1nm
18518h13m4J4L8p4m3P0MLpo4k8Q4J0J0N0o4o7M6O9J2N1N1k5k6J4m3p6L8O2n0p7p7M8M8RRm8
18510h86m8M6M6m9m8%jk9k9P3P4J6J7r5r5P5P5L1L2k6k5MNMML5L5j30j6J35K2l3K3j9j9K4
18504g72l3o3M9N0o4l2K5k1k1N4o0K8J41K4q9J0J0J1J0m6m6L7L8L0L0k9j41j13jj4j5J24J25
18497g64K4K5o9p0jkjkppO3m9o9M4M1p2k8K9J1O8J04M8j1o7p2M0k7k7M3M2n2n2mlN6N7j00
18490h61m3N3o1r0K3M6M7P3P3J7J6j0j0l8l8K3K3K3K3n4n5k6k7P4P5n8n7J0J0qo4j26j3J94
18484h36J37n8j14o2mPOO7O7l4l5O3O4k0L7j9j32l2Q1K1r2j2M6k2k2Q4Q4m8m8j8j9J0J0ll
18477h49K5K5l7l7K0J9l5l6K0P7J08op1p0mnmnJ%%%J1J1J1J1l6l5K1K1M0M0J2J1n1n1j5j6
18470h79q5K9J30J7p8L6K5l2j3j3j7j7k5k4L2L2O8O7k6k7K6K5K6K6n4n4k6k6M7M7m8m7NOL3
18463h14L4k2k3k2k2N3N2mo0n3M2K4l4NR8M2n2n5Jjn7j7M1NNm2m1Q4Q5L2o2o9j3O6O6mr8n2
18456h82M2J2J1m9m8PQk4k4n3M2N9Jn4n5Q2Q3j2j1J1J2J2J1J3J2M1M0r7r7L6L5J6J7J6J7k7
18449g97k6KKl2l2K5K5j7j6j6j7L3L4k4k3mmmmJ8J8J4J5K3l3l0O4P5J8L8j9j52l9K5K6L1L1
18442g72k5k6n3n4k5k5M5M5M6M5J1J1J1J1k1k2K7K8n8j72L6J49J1J0j0j1K3K3K9q3m5m5J2
18435h74J1m4P0J19p0j46l2O3O2MLMMP3P3r6r7M1M0p9L3J8J8mlK6K7l0l0RRj9k0KKKKO0N9
18428g10l5l5P5P5J3r9r1K3RRo2o3l2Q2JJO5O5RRq6q5K2K3N0N1K9K8k8k9n1n1J0J23L4q0n9
18421g90n8k1R2Q6j04j04QK8K7k8k9K9K8k2k2OPm5m5M6M6L2k4o4N0J14%n7N6P4l9LLo6o6l
18414h52km2P2J25o3j34N5O5m9m1P3KKN5N5m0l9k8k9K9K8n9n9kkN9N9KKl9l8%n6j9R3L4k3
18407h06n9lR0k4q7K6MNJ01j2j22O6P8j10kJ10j8p4K1K1L9M0j7j7j2j2m0m0NOn2n1QRl0Q3
18400h76O6Rjjo1N3J12%j41q4Q5Q4J5J4j3j4l0l0r7J6Q4K7k8k9L1L1k5k6Q9Q8p4p4n0O3O7
18393g20m6l4K2j6j7MMk4k4O7O7KJo4o4m6O7K0l7rM9M1p2j15lk4k5M9M8l1l1N4N4j2j1L7L6
18386h03onP2P3qj20j14n6N3J11P5P4L5p9p5p4j8R5rj22Q2Q3o6o6J3J3J3J4k6k5K2K2K8K8
18380g66j9j9l8l8M8rj20pP8l5m0J7NO1J47L3q6K7O9O9l7j49l2K5j33j8J41K8r1K3J01M4m1
18373g62J6M0p3m6m6l5P9Q2l1k8K9j1j0KLl7K0rj23m6J43J11jQQm5m5K5K4k1L6M6o7o0N4J5
18366g55m2j1j1J4J3MMno1k8Q5L8p5j5M1nnN5n8p3j7K1K0N2N3L1L1n4n4K5K5k2k2j6j7L1L1
18359g72J3J4k5L1M3p1q8q8l7l6O7O7M1M1J2J3k4k4o6M6J23J0m2m2l7l6J1J1P9Q0m3m4p3p3
18353i19M9N0k0j9k0j9Q3Q4l9l9k5k4K2K3MNMNqqK1K0n0n1L4L4K5K4r8r9J5J4J4J5j9j8K8
18346i02Q4J6r8m7O7L6L6M3M3m1m1o9o9M5M5j2j2O3O3o9o9M0M1n4n4P2P1k3k3l1l1K5K6k3
18339h52k3k2k3J09J09o1o1M4M3j2o8q5K9K2l4N1N0rro0n9MMo1N2J12kl9J7P4m0n0Pnmm3m4
18332i39N4N4j1M5J13jo4M8J7r6p7k1L7R4L7k0J6J6n3n2M1M2jjn7j14l9P5J27J4l9l8k2R1
18326g24Nj08l0l0k5Q8L5p8l1K6j3j3M4M5M4M5n7n6%%%%K1K1L9p4j80QJ34K0KJj8j8J1J0J2
18319h44J2m5m5O7O6M2p0k5Q9j0j0PPPPj7j7j7j6kkjkL6L6r6r6K5K5MMl2Q2N3o0m9m8L9L8
18311h58L2L2o3o3N1N0q1q2J11J10RJ0N1o2q6q6j1J01P3l9r5r4ppM8M7R0k3r8J5P7P7m3m4
18305h58j5j6J00J00p0p0M5M5n0m9N4N4m0m0L2L2o3o3NMO9m5L8L9o2o3J4J4J4J4rqqrJJN1
18297h12N0j1j24m7J43P1j17o3N0J5J4K2K2m9m9M5M6L0L0k6k7m9n0m3m3%J12Q2K4mmpqm4m4
18291h65J2J2M8M8m7m7J1J0J1J0NMNMj8j8j7j8M0L9M0M0p6p6J9J8M3M3r2r2M2j3MJ17J9r4
18284h29n1NM6J03N6n8j22O6P1j17j10P9Q6k8p2j5LKJ%%Jm6m6J6J29M6o6O0O1k8k8k8k8MN
18277h32O1O1m4m4N0N0m1m2J8J9n8kJ32J8j45l3K2K1L9p5m4J4K1K1l2l2O7O7k7k7M2M2MO0
18270f49%j13j14%O7Rj1j2K3l4p3M1O6m7K4K5p9p9R2R1k5k5k5k4J5J5J5J5K7K7M2p3m3O9K7
18264g36l0J3m4q7K7M1p3l3K3K1K1K4K4K7K6l0l0P2P2k2k2k5k5pN0K0r4r3K0L6k0l4l5L4R0
18257g99O9m5m2J5k5k4mmlmL5L5L6L5o7o7K7K7K7K8o8o7l0l0l0l0R6R6L5p9n5N9L7L8M5o7
18250h00o8M6l1l1P2J5q5K8Q4K7m0r7nN0k3k3P8P8m5J1M7o6m8QK6K6o7o7O9O9l5K2O0n2o3
18243h30N0O7O6Oj07j5j5p9q0M6M6N5n9q3k7O5O4P9l4q1k3P3P3K3Q0qj22j08Q0K4l2J18O1
18237f27j51l7O9m4m4O9L8p6J9J32L2q2J4P0l6l5mml2l2j4M2M2p1o3qP3P2J1j02q8l0O2O2
18231g73J2J1j2j25q7K6J17Mm2J6P6l8l7P6k2k3O4O4L6L6n9n9kkppo4o4L2L3k5k4K2K2l5l4
18224h94K2K3K3K3J0J1J1J1n9n8L5L6M1M1q4j42m6J43J04rp8L5N4mM9M8j24j25JKJKM3M3n2
18217h63n1L1L0LKP9Q0r0r0J1J1j7j7O4O4k9q6l7P6RJ0J9J9l6r2l9P4O7J1j1j0j4j4k4k4L3
18210h51L2J4J4m2m3LLk5k6P3P3J8l9r5J8J51L7j09n2L5k2K7K7p2j6J46L3j33k0LLJ05pj35
18204h72p8N3N3J1J2M0M0l3l4K4K3j8j7m7m6N5N5onk2p8o1N2O8m5p3M0J26J3m8m8l5l6l5l6
18197a008J05J05J1J0RRm9m8l6l6K0K0M0M0n4n4R2R3m0l9J0J1L9L9n1n1J7m0p3M1O4O4oo2
18190h08m2P2Kn4j5j6J8J7l9l9O3O4l1l1k8k7K9K9j9j9K0l7p2M1J81pj38k5K5l1N3N3j8L9
18184g90N1o2l4Q0L7j9rrJ2J2j6j7lmo0o0K1K1K1K1m4m4Q8Q9q0p9J5J5l8l7J32J33l5l4o3
18177g89o3pqK0K1j4j3J5J6j5j5j5j5MNk4k4opN0N0J3J3J3J3j3j3j3j3j1j0M6M6mmn4n4n3
18170i32N9K4K5K0K0m4m3L2q2q1L2R0Q9kj15J6J29p4p4k8k9m7J42L9p4L1L0QRj9k0N8N8l6
18163g89l6J5J5M4M3o1o1r6J6LLO6O7ono2o2O6O5k9k9K8K9L5p8j2j2QRm5m6M2M2P7l5k9k8
18156h48l1l1J27J4m3m4ONL3L3L3L2qrj03j03J09J09k3k4l9l9m6O7PQM3M3klr6r7nmj9R5K8
18149h25q5k1R2noN8N8j3j3j6j7L2k4n2M3O3l0k8k8qqpqL0L0o4j21L6J29J1m6J6J6j6j6K6
18142h17K6l0l0J4J4no2nR0O1Nn7j14m4N1K4K5L0L1JJn2n3N0J06L7n8rM7m7m7k3k3L4L4n4
18135h49n5M0M0J4J4J5J4L1L0o3o4J7J7m5N0R2m0o9K5k6k6P5J8j27l3P8K1p7k2L6k1p9k1L7
18129i53L7J4J5M2M3LKk5k6m5m5M9N0JKL9j7n9L6R2ko1nj5j4P8P8j6j6K2K2N7n5n3n3q8q8
18122i54Q1Q2q8q8J02J03o8o7M4M3n0n1K5K5l1l1N7N8Q6Q6j04j04K8K8jkk9l0K5K5o9p0L1
18116i08L0Q7Q7m0m0Ln3j08Q1R2k2L1L1p1p1K3K2K3K2k2k2L5L4RRNNl2q9l0Q3j6p2j3M5P4
18109g78J8l4l4q7K6Q8L2j4j5j8j8lkl1l0p4p5rJ04R8M2n0j07K4J37M5j2L2L2p1j84l3Q1R8
18102h22M1l3l2l7l6N2N1N2N2mlr8r8J8J9J8J8J3J3J2J3mllmJ%PPq2L1Q7k6m1m1P7P7L8p5
18095g45o2o1o9M4N1o3lJ11N3n9q3L1J18MM6M5RJ0o7o8j1j1j6j5M1M0m7m8k9Q5R0r9n0O4o0
18088h24o1k5k5N6N7K7q8k9l0N7N8n2n2M2M3K8K8K9K8pppqMLo7M6J5r8l4P9QRl5l4m3P0OP
18081h26L5L5L5L5q7q7n9n9J01J00l2l1K0K0M8M9o1o0l3l2J1J0L9L9j5j6J2J3o0n9P3P3NN
18074g59n2n2L8L7j9j9k7k7NNRO6J1j03n5N8P6J9M5M6r1r0Q9Q8j17j74k5Q8N3lm1m0Q8Q9K
18067g82KLKj0ro6o7M4M4M4M4r0q9NNK2K2P5P5po2j24rM2M3K2K1poppJJJJK2K2l5l4m7m7J0
18059i32J0K1K0Ln4p9L5K3K4O6O6J4J3q5k9J05ro0N3M9o4r4l8N5N5J4J4J4J4K7K6p0j2J04
18053g01ro9j1K8K8k5k5n8n9L7L6P1P1k4k3m5m4m5m5J4J3J4J3O3O3l1l1o5o5J04J05j6j7o6
18046h14o6n0O4O7m6m6J0K5K4M3j4j10MJ56M2j26o9K2K3K6K6N5N6l9l9o6o6j0j0M7M7J9J8
18040g97J4J3j5j5J5J5m1m2J6J6n1OQ5k8k1L5ONL8L7J7J7p7p7m8m9M6M5l1l1l4l5N6%r6J8
18033i88J44L2M6M5o5o4L6L7j46l3J05M8l6l7n4N9J09no0lL1L2L2L2Mn3j38k5K4Q1P1m3o3
18027h45N0n1j65O7O6p2p3K7K7Q4Q3k8k8%%N7N7K9K8n2n2k4k3k5k4MMK1K2J8J8%n7l9P4P2
18020g50m2r0K2J3J3l5r2k8Q5Q2l1llopJ9P6N5n9j21o5K9K8m3m3M4M4P4l8o4pL9L9M3M2m7
18013h27m7M7M7l0l0l0k9k5k6P0O9nnnnN0N1no2q6K7L0q2k0R3l4l5K2K2l2l1N7J13N5n8k9
18006g85K8L9L9K3r0r0K4K4K3L1L1k1k1j5j4q1L2L9p4j2J02L1L0MMq3q3j04J0P9P8ONO3O2
17999f66j17j17J5J6o1o0P2P2N0N0pp%jk9k9K1K1j4j5N7n6q5K8K2K2L0K9k9k8n6n7Q4Q3j1
17993g73j1J5J4J5J4j5j5j5j5k7k8k7k7P2P2M9o5o1N2J23o5j21pM2M2kj15k1R2j6j6L8p6p4
17986i52J14L6p7J6J6RRj8j7M0L9m9m9j9R5Q6Q7p7p6POq5K8N5N6o3o3o2N2M4M4M4M4M4M4m1
17979f33m0m1m0k7k6nnR2k1j4j4j3j4M4M3p8p9J6J7j2j2j1j2NNNNP1P2J5J5J3J3m3r9OJ19
17972f83K8k9m5m4QRJ0J1q4q3N3N4J8J8Nj08J9J8p6L8J43m6j25j1Q2Q3KKJ7r7p6L7K3K3j0
17965h16j0o6o7P0O9J4J3j1j0j1j0K0K0j9L7Qj06K4Q1m8m7j6j6J07J06j35j35K5Q2K3r0jN6
17959h59p7p7O8O8J1J1k0j9K9L0N8n4r0K3R8j5l3K3N8N8l3l3k1k1m3m2k9Q5O3n0LJ16K0l6
17953g30j1j1L3L3m3m4K3K3o6o6J9J9l5l5M6M6qo5l4P9J12N6k9k8J5J4n3Lm7j60k3J65L2k4
17946g94rrJ9J9J9J8j1j1N1N1p9j36o3M9J1J0k9k9O4O4jkJJJJk8k8J9J9K6K6N5N4p8p8J01
17939g06J02j9j8N9N9j3j25o3o2nmnnJ7J7K4K5p1M2K1r2M5J58p3p3L9L9L9L9k8k9k8k8L3L4
17932f55r0l4P7l7l6P7K1l5LMOPr8r7M5M4M8M9n2NP2m1p5L8L3L3l7l8K9K8%jp8p9r7J5%jO8
17925h79O7KJj7j7M8M9jkK7K7MNk4k4KJm6m6opppL7L7J07nl4P9M4p0k4k5N3N3m2m1K1r1n8
17917h09n8%JN2N2k6k6m9O5L6p7k0j9j9k0j1J03J44m4l3l3l7l8p0M3Q3Q3J5J5j4j3l0l0l0
17911h14k9L3L4K7K7Q5k9j13%OPl4l4k5k5K3K2O8O8n4n4k6k5P8P8k5k4k5k5n2n3L3L3Q2Q2
17904f80k1k2J8J8l8l9r1r2M1M1J11J11n9n9L2L2q8K5j9j8j2j1jjj%k4k3k3k3j8j7J08J07
17897g36K4q9k5k6Q0Q1j4j4k8k7k8k8J2J2J2J2nmN1N2rj0o6o6j2j1j2j2L1L1L1L1n5n4KKK3
17890h44K3o4o4l0Q3Q3l0mmL9L8Q0l4q8J00J16p3q6q7lkn1n2K9J41N5n9r7J6KKnnnnJ4J4J4
17883h43J4L8L7j9j9M8M8p7p7l3Q0Q0l4M7M6q5q6j28j5R9R8l1Q3Q2l0M7M7j30j30K5K5j4M2
17877g65L8p6p2M2KKJ0Rl0k9O5O5j2j2j2j2n0n1M3M4J1J2p7p6k6Q7R0k3l7J9J3m4NNn5n4J7
17870i34J7l9l9P1P2o1o0P1P2k2k3N4N4ooJ9l8p3M0J11N4o9p0n1O2O6m7q3k7L0K9k4k4L2L3
17863h09r5r5j%R5R5J%j4j5pqqJ04M8o5K1K1j18j18R3R4p6p7O7O6J0Rl1l2Pn0j6R8%j13J6
17856i03J5RRl0l1O8O8p0j4J19Pq9K5Q1l2o6M7O8m5l5l6j4j4L3L3L4L3p2p2p2p2J17J16k2
17849h07k3O1n2n9N4N7n7j7L9K5K6K9K9m8m8j5j6m3J3J10mp6L7Rj04o7M6O4Qk6k5K8K8l5l5
17843h94l5l5M0M0J2J2j7j6M0M0l5l5j0j0J9l9m5O8R2L6k0k0OOk2k2L6L6r6r6P8P8j6j6M4
17836g96M4j3j2l1l1Qm9m1P1O4QRQn1n1K1K1pqj7j8L5L5J4m3n0O3O5Rlkr2K2J4J5L2L2o2o2
17828h49K2K3Q6k8r7r6r0R9J58l1l4Q0m8m8j2j3O2O3m0l9P2m0l4l4QRO5O5r4r4%%JJJJM7M8
17821h10M7M8l9l9Mj09QJ22m4m4j6j6QJ21J0j03K4K5m0l9J8J7KJk7k7L4L4k3k3K3K3K3K3k8
17815h12k8%%POO3O3j8j7J1J1rqo6o5M6M6m9m9kkrJ04J1J1rj0j4j4j4j4J1J1J1J1j3j2j3j2
17807h36NNJ2J2p3M1R7j6n2n2lkk9l0K7K7oonoJ1J1M0M0K7K8k9k9J5J5J5J5p1p1j5j4K4K5
17800h53l3l2P1P0J4J4j6j6j5j6k6k6L1L0jjnnK6l2p0M3O7m6l5K1O5O5k5k6n2n1k0k0l1K5
17793i11O3m9l7P6L8k0J4J4m7m6N5N4m0m0OOL4L4M2M2n2n3J8J7k2L5K5q8p0p0J9J32L8p5L3
17786h25L3l1l0P5P6r4r5M6M5j1j1J%K2K1Kj12q6K6Q8L2J4J4k2k3L8L7m3J3K4q9m6O7j%J5
17779h30P1M6o7p3p2J4J4K6K6K6K6k7k6k6k6O4O4Rm8j20pN3njko1o2J08J08k4k4n4n4M1M0
17773h73J4J4L1Q8K8q5o0N3J12kj01j01M6M6j1j0j3j2m1m1J6J5P3P2JKM4p0r6J8O6RN0o3j02
17766h83J2J30J6p4L9O4Pqo6j39k6O8m5L2Q7J4J3N7n6k5L2l0k9J2m4m0P4K0r3m6O6jn7J9K0
17759h80M5M4O1O1j02j02l1Q2J9J8Q4Q4m8m8m6m6j7j7o5o6P7P6M5M4l3l3m7O6O9m4l7J9k0
17753g88j9l3l2l2l2M2M2J3J4J0J1o7o7M9J62P7l5l9l8JN7O7m7j71j15N4N4J8P5J8r5r2K1
17747i17L6L5jjJ3P0O1n1j20nJ36K2j13JJ00j2p2j5Pn1l6l6L0L0lN4Q6k7q3q3j9R4O3n1k2
17740h80R1O1n2p9k3J6J6k7k8POk5k5P5J8K7J40K6q6N0N0q8q8J6J6LKm3j01rJ04P2m1k2k2
17733h43n7n7j3j3J03J03M4o9KKn7N7J72j7j35k3o9p0O2O2pqJ0m6q1L2O3PJ1O7l3q8J8P5m1
17726h37m1rj0L9L9o6o5M3M2M3M3M2M1k4k4o6o6P6P5n7n7O5O5kjk9q6nJ09j8j31N0N0m3m2
17720h57J1J1l6l6L6L5j5j6Q0K2j6R7Oj07l6l6o4o4K1K1l0l0P3P4m0m0PPkkl1l0R8R8J2J3
17713g66N5N4M0p3j24j1K3K3L8L8q5q5P5P5j04j04K8K9K8K9K6K6k1k1PPj4j4m6O7L5k2n6n7
17706i00M3M4llllj6j7L1L1l3l2P2P1q3q3N9N8l2l3L4L3o4o4JN8O2n0j6M1m5m6J12J11j3j26
17699h04m4J3KN9L5p8p8L5O1OMMj4j27o1N3K5K5M4j2k3R0P0m3j9k0o3o3O0N9K2K2o7j81J4
17693i94J27P3m1L1L0k4k4%%p1M3J10lj03J0mo0K5K6k1k1R8R8n2j08nJ08L8p4l6K0M3M2l9
17686g58l9j9j9M6M7MMMMl6l7Kn5m8O5O2n2j9k0K1K0K1K0k7k6NNRRJ5P0j6j30o0mq2L1J11
17679h72N5k7K9L5k2J0J1o3j20j7R6P7l6KN9L5L5J0J0m7m6J9J9m5m6j7j8O0O0r3r3m2P1L9
17672h72j7M1M2o6o6Q7Q6J8J7l1q7m1P3P8l4m9m8k2k2J7l9j9R4O3n1K5K5k9k9K5K6k2k2k3
17666h72k2K2K1k0p7K7J39N9n5q1k5mmlmM6j1m9O4N1o2o1N1N3o0m9QJ7J7l8l8K1J35O8m5k6
17659h07k6nmj1j0J8J8L7L6n7n8L0L1J1j02o4J24J52l6r2K1J09N3k2k1q2q1PPk1k2O2O2l2
17653g75l2k2k2mN3Q6k8q4K9K5l2k6L2NNk0k0N1N0ooJ3J3j9k0l7r4l6P8R7L9J4j00j20o4l4
17646a011P8J55J54K1r2l2K5K2l5j04m7J2J2QPm7j05l6P7J32P6J4m3l9l9j8L8M9o5p4L9O1
17639h07n3k9l0N8N9NNNOn8n8L3L3M4j2q0L4N0o4k4L2O9O9k8k9N7n6j18o3K2K1N4N3n8n8j
17633i17kN7N7l7l7M3M3j3j4K1K1j11j11%%J%O1O1L2L3L4L4o0o0j0rk0R3J2m5L3k4q3L0Q6
17626h01K8P5J9j24j23L3L3Q2Q3Pj06p5j7M7M8m8j61k7Q7N1nk4L3O8m4n9N4L3L3K7q7q9K3
17619i26N4lpJ07M2p1N6N6p6p7J8J8j1j1j1j1K2K2K2K2j17j17R1R0KKr3r3O9P0M1M1LLKLJ1
17612g57J1q3q3n8n9P4P4N6N6L3q1o5M8O5Rl3l3j7L9J6p8j7P6k7k7L5L5l9l9J2J2L7n7o1L4
17606h92O4RJ7J8J4J4m2m2L3L4k3k3ooL4k2p9N3Q5j0l4l4m3N2P5j9m8m9N4J47J3q2M5j1p4
17599g78j7k9k8R1ml7N6k7q3J8J9r8mK7k9k4L3N0N0opKn5p7J9M9M8N5N5rro5o6ooN0N1j4j3
17591h18OO2kr6l6l6J6P4O4o7o7K6L0k8l1K5M6M6l5l5R7R7q2q3J2J2M4M3j4j3r7r7j8P6R4
17585g85R5o3o3n3O0O7m6o4N0M7o7l6K0j8j9n8n9L6L5J2J2N1nk8Q5Q5k8r5l9J7J6R3R2q1q2
17578h16J6m1j23O7P8l4K6J40M9o4PPn4n4n4n4PQPQJ1J2J1J2l4l4onj6j7M1M0k7k8O7O7O1
17571g19O1p1p1j4j4m2m2j0j0M6M7J3J3j5j5PQk1k1pom6J1Q5k9n0PJ3J4M5M5J7J7l3l2m0P4
17564g85N2o0m4O9L3k2r4l6R8R8p6p6J9J8o4o5qqL6L6QQQ6Q6q4q3OOn0n0L2L2L3L2mlmmM2
17556g90M2j4j5k2k3k3k2lkllj5j5j5j5N5N6jjn4n3KN8N4n9PQj7j6P7P8l7l7l7l7PQJ0J1L6
17549h20R2K9q3l8l8n9N4P3m1l0K6k6k5L4L4j8j9k9K7Q6k8l6P8O0j28p9L4K5K4L1L1k0k1k0
17542h20k1J4J4J5J4LLk5k5L0L1k6k6L4L4o1o0QQQRk5k4MMK1K0P7P7q3q3M9M9ooo3o2M8M8
17535g94q4q4O3O3POl4l3K3K3N7N7p5p5rrN4N5n0O3N6j32r4K0L9L8M2M1M2M2k0k0p6p6rqr
17528i00qmlmlJ43J44j01j02j1j2nnp3M0L3L3l4l5j1J03Q8k5j1j1M6M6q0p9n4O0N2N3n4n4
17521h38P9P8j18j18J4J4K0K1L6p9o8M4O8O8MMK4r1j32N6O3n0N1N2k0j9j2j25q0J08J33J8
17515g95l0l1o2N1M4M4k8k8k8k8MMO0O1l9l8l2l1L2J45M8o6j8p5o5M9P9l4n5JO5Rq0L3R6M0
17508f98j7M0j3j25o5M8N1N2KKJ1J0q3q4K9K9K9K9J4J4l8l9k1L7J03rj37k3%%O1O1l4l3k3
17501h20k2P2P2j9j9m7m7l8l8n2O1P7l7k6L0opR6j8m6O7L8p4p6L7O1O1LMn2j09o1N1k2k3R7
17494h32j7p7L6M0j7L2k4l3P9K0l8K0P7RJ0k1p8j5R8K6K6k9j42j02J1L2L1M9qj9R4P2m1k7
17488g58k7j1j1j1j1jjN6N6k2k1k2k2M4M3j2j3m6m6m5m6L5L6k1k1O4O4l1l0POPPO7O7o9o9
17481h08Pn0OJ20N7n5n6N8L9p5j24j1M9N0j%m9m9M9M9JN7O8m6n5N8j0o6l0l1K2K3k4k4k3k4
17474h98lmL6k2j00J2L9M0j1j1M5M5l7l7K0K0l5l4N9O0L1L1o3o4J3J2M1M1k7k7k7k7L9L9q5
17467h89K8M8qN8N8mmM3p0j40M9O3n1n4N8o8o9O2O2O6O6j08n2Q2l2m9O5K2K2k0k0m8m9l6l7
17460i56O8O7RRk3k3N2om4O9M4o9KJj4j5j00r9N4N5QPJ0Rk9K7P1m2q9K4O2Nk2k2M0M0M0M0
17453g40l2l3R0Q9o1o2K3K4lll1l1J0J0N8N7q0q0j4j4j6j5O9O9J5J5J5J5q3q2K1K1L1L1LL
17446g11o7o7k0k0j3j3P1P2l8l8K8K8J8J8m9m8M4M5NO2O1n3j15jJ9J9k2k1NNL2Q9J5r9k7k8
17439h14pM9K2r2l2Q1Q1l2r0K3J04q5j13J52J47j17j11JL7L7J18Mj11j11q8q9R1R1o3o2J69
17433h10N5q0L3K8K8m0m1m1m0Q1Q1k2k2rrJ9K0M1M1m3m4j1j1m0l9j7j7j7j7N7N7J0Rk2k3p0
17427i25p0R0R1OOklklQPm0l9K4K4m2m2O9P0L4L4O5m8J6J5p3p2ppJ4J3J4J4M6M6l9l9l3l2
17419h12L3L3m7m7%%M8M9M5o7l0l0J1J0K6K5p8p8N5N5K2r2q6K7N9O0J5J4p8L6JJO4O5RJ0m7
17412g19m7Q8Q8q3q2j4j4j4j3RJ0J0J0L1L1k5k6MMO4O5J2O9k5j37n8N6j6j5L4L5r8r8M5M5
17405g74M5M5RJ0qo5kJ11J8l7l2l2l6l5L1L1L2L1J3J4J3J4m0l9M7M8K1r3oJ08R0k4m0m0m8
17399f20O6K1r2r6R3R9j4r1r2MJ18%n6MO1O4Pq9q9N1N0ooLMLLqqqpo4o3poN6N7J20Pp1p2k3
17391f97k2j2j2M5M5k6k6O8O8m6m6n3N9ooJJ%j%jn2n2llJ23J0r1K2J9r4QJ21M1M1l9l9q2L0
17383g07O2O1k7k7k7k7l0k9l7l7J63M9r0K4P4m0l9P4nj19j18nP7l6L5L5NONNO9P0o3o4k5k5
17376g63L2L2j4j3p0p0O6O5QRN3N4p9p9k7k7K9L0L9L8m8m9j36k4Q3Q3m0m0J7J6opN0M9m5m6
17369h30m6m6N9O0l6l5l9l9M9M8M6o7o4J24J18p1j18nN6n8n1O3RQJ07J07n5j12o6M8J00j3
17363g49l7K0J2O8L8p6k7k8l4l5QPQPM6M5k2L4M8o6j47l3O5O5n0n1OON2N3j2j1j2j1j3j2L5
17356h03L5l6l5L1L1L8L8k7q4n3N9K1l5M6j0j12KJ05J06Nj09j02J1R5L8kkM2p1j37N2J06q
17350g65m9n0rj0R4R4k9k9q6q5L4L3L0k6l7P6R4k0o5rK9K8k0j33n1O2rrR6R5k9K8J9r3r4K0
17343h75O6Rl6l7K7K7%n6k1R3K5K5L0K9l6l7JKm6m6m2m2J00J00k0j9k0j9JKM8M8K4K4m2m2
17336g55n8n8j0j0N5N6k9l0J8J8k9k9j0rL7L8k6k6n4n5O3O2o1o0M8M8j5j4LN9M4o9K6K7rr
17329h23J2J3l4l5K7K7p5j33L4J48k4k4M0L9L9M0p1p2L3L3k5k5r0r1P6P6K8K9N6N6k8k9RJ0
17323g54RRl9l8l9l9K2K1K2K2jjk9k9L0L0n4n5P9P9k5k5J3J3n4n3J4J4j4j4JJl9l9j8R5K9
17315h56q4O2O2jkk3k3P1P1MNn2n1nnn4n4L0J42O0j29n0O2j7j6L7k0n8N5Q1l2k1L5oon9n9
17308i06J0J0J0J0O3O4PPq2q2j4J00J6J7nmj0j0m9QM7o5l1K6K0K0Q1Q0o8o8j1j1J6J5m0m1
17301h70J7J8J7J8m7m8J0Rj9j9L7L8J4J5m1r8j6R6P2m2n5N8N8n5l3Q0M2j6L1L0o7o7l5l4O0
17295h42N9k4k5k4k5J7J6j1j2L9M0j7j8k4k4L2L2k8k8J%K6K5lkkjj6R7R1k2m5m6o9o8O3O4
17288g74k2k2POm8m9Q4Q4p5p4j8j8N7N8JJM1M2j5j6J2J1j7j7jjJ8r5p5J13L5p7RRKKj4j4j4
17280h64j4K5K5K5K5o7o8O6O5n8n7L7L7JJL0K9M8M8k0j34m1m2QQL0L1KKj6j6M1M1l1l0kkj0
17273h47rrrJ1J1k5k4O9m4l6l7N0N0O4m9q4L0J5J5MNK5K6L3p9J2J3l9l9qJ05L9M0j0j0L6L5
17266f70n9n9KLn5n4l3l2m7O6J27J3q0k3N9N9l1l2l6l6O1O2o7j0Q5k8r0K3M6M7o8o9K7K6j2
17259h85j1J50L6r3l7N3N3l8r5o9M3%JQPj2j3j2j3K7K7K7K7KLr4l6J26J2j16lJ5J5K2K2k8
17252h79k8K9K8k3k3k4k3L4L5n6n6O4J21K4r0r8m1J7P3P1J4p6k0N3N3%%L0L0K9L0p1p0pok2
17245h78R1M2p2k5Q9m1r8O0J17K0r3j16mR6R6j9j9j5j5rM8K3r0k4k4l1l1K7K7L1L1k2L4P0
17239g24m3n9lm8m8J12jr9J4N4l%N7J5m2ooJ4J4J4J4j5j6j5j5k9k9K7K8K5K6K5K5q6q7J1J1
17232h88j6M1P2m0J3J3q9q8M8M8M8M9o9o9j2j2NMO1O1k1k2k1k2J6J5J5J5K1K2K1K2m9m9M5
17225h12M5q4q3J1J0J6J5J6J5NMNMklklj6j6K3l4pJ05M9o4l2K6m9PN0oo6o5NOO2O2K2K1J5
17217g45J4O2n1r8J5%%M6j0l7P6L3k3Jj12q0J08P0m3lN3L4k3J2J2j4j4rj23o9M5P2m0r7J7
17211i21M2M3R9j4q8K6Q2l2n2O0RQj3j2p3p2J2J2N5N5j1j1j0rL8L7kkn0m9M8M8JJOPn9n9J1
17203h39J1l7l6KJO8O7j31j31K9K9L3L3K9K9kn9r8J6J06oK9Q6Nn1k0L7M1M1k1p7p0M3M6o7
17197h64n2O1rj0j4j4K5l1n3O1K5l2K0J9J6J5K9K9p5p6M7M6jjjjRm8k3R0N5kk1k1k5k4n8n8
17189i67K4K4Q3K8j2J01O3n0pqo2o3j5j5M2M3l0l1J31J8j49l7J23J0r4J9L2q1K4Q0n2n3J07
17183g74oj18mO1ML2L2n6n7l9l9K7K6j6j6j6j7L6L6K8K9Q8k5r8J5L2q2J8J8opM1M1ONo5M9
17176h17O1n2r3K1J6J6K4K3rrn6n6l7l8O2O3K9k7N7J70K7q6l9P4J7r6k6Q7j0o7k0k1m3O9L8
17169g48j9J6J6K0K0l8P5O8j21q2L2m5m4K6K6K6K5j6j7j0rm9O5JKJ8J9J9J9LLn4n4r0r0P9
17162i08Q0kkN4N5o8o8J9J9Q0l3j28j5N7N6l8l8J03j0o7M7j1j1K5K4O5O5j05j06J%J%O0O1
17156g38l4l5nooom3m4J3J26J45m4j77j76M0M0O8O8J1J1m5m6J8J7O7O7K9q5n6N7j7j8j04j05
17149a013L0L1L0L1M0M0M0M0k1k1k1k1qrqqj0j0j0j0N4N4K5K6o3o3poJ1J1j8j7k0k0RQN9N8
17142g87l6l6nnK3K3k9k8O6O6LLr2r1OOn1n1R1R2J02j1q1k4Mn3n9N4M3M3k3k2l3K4P8l6r8
17135i24m1M6j1j8R5K4q9OO3m8m8M9N0l2l2K5K5kkklk8k8O6O7lmllj5j4j5j5o0o0L7L8JN8
17127h50R4k1j1M6m9j06k3R1N1nK1l6p8L5R5k0o8M5J5J6K3K3j06j06pJ07N2o0m3m3jN6L8p5
17121i00m4P0O9m4m8O6K7l0K7K7l3l3rqJ9J9K4K3p1p1N9N9L1L1k2k3n0n1onN1N2k4k4MMK4
17114h10K4l3l3J7J7J7J6k0j9k0k0OPOPk1k0QRmlN3N3J6J6m1m1K3K2p2p2n3n3J17J17m2m1
17107h67J6J5M7M8m9RL1q2k1R1mmO0N9l3l3l4l3l2l2K4K4n1n2M2M3l8l7J9J9N7N7l8l7j3j2
17100h41j3j2n0n0J21J20m2m1J5J6N5N6j18j18O0Mr2K1J22Qq6K8R3k0noo5o5L0K9o9p0l8P4
17093i49M5M6nmJ4J3J4J3nnN1N2q7q6M7M6k8k8J%L0L0k7k6L3L4NNk1k1k2k1nmM4M5oj19N1
17086h50J64o7o6M2M2j19nQ9k4o7o7K0K1j5j4l6l5PJ22P6l7m9J39O1n1NNl1l0j1j0j1j0o3
17079h75o2L2L2l4l3O1O0RQk0k0K3K3l3l4k0k1L6L7K9K9l5l4P9l3k7k7p3p4N8N8P3P3o0o0
17072h55J5J5P1P2m5m5m5m5j5j4j5j4rrM8M7%%K9K8KLLKoopop1p0j4j4P8P8K3l4r3K1M2j4
17065h69k8k7K5K6Q0Q0j5j4j9k0p5p6L8L7j9j9L3L3k0k0J6P3k1j33j6R7M8M8M5o8j03J0R4
17058g79j8j12n5M5M4O2n1o3N0J00j4m6m6M2j5RJ22m5j58m3P0K8K7M7M7O1n2r5J8k1p8N3N3
17052h13qpJ5J6J11kr3l6j8j8K2K3O1Mo3M9M9o3l6K1j8j8mml3l2M8M9m6m6K5K6o2o2rJ03J04
17045g65j0J9J9J1J2J9J9l7l8j02j02l4P9N0N0l8l8k5k5LLJJJJM0M0j6j7M3M2J4J4n1n1J2
17038h56J2m4O9K0r4J7J31LLm2m1J4J5L0K9k8k7j8j8l2Q1M2p1p1M2O8m6l1l2n3n4M0M1P8P7
17031g46K1r2j04Q5R1k1k5k5J8J8N5n8j52l9J0J0P4P3J0Rj9j9K8K8K7K8p5p6N0M9j7j30r0
17025a004R8J31n7l5l4J7J7j2j2L8L7J01j2j17j17P7P7Kj12n5N9M0M1j8j9k1k1K6K6ooK3r1
17019i39n6J33J12kk2k2k8k9j3j3j3j3j5j5j5j4M3M4M4M3n1n1N2N2o8o8M2M2j50l7J24J0m3
17013i36m2P2P3K9K9l7l7J1J1J0J1mnM3M3OPOOm0m0m6O9J14Kj3j2n0n0lkk6k6k5k6L9M0n3
17005h52n2M3p1p0M3P2P3n5n5k2R2M5o9J8J8j8j8L8L8k1k1r0K4J15KKJ14j0j1j6j30q2L0k2
16999i18k3j6j6N8N7k8k7N3N3o9o9O0O0J3J3M1M1k5k4KKj31j8Q9L2n2n2N5N4m9m9k2k2OO1
16992h60R8j5n0Pk1p8p8L5O0O0L9L9n1n1J6m0m6O7O0LNNJJl5l4l1l0M1R8L3q1j12JJ57M5o4
16985h06qL9L9kjm9m8L2L1j5j6p4p3M8M9K2K2ppK6K6m1m0j2j2J6J6p7p6O5O4k9k9J7J8M9M9
16978g94k0k1j9p6q0L4R0R0o3o3P4P4n2n2N2nm5P0M5o9l6P7M1j6m3m3J4J5J4J4J9J8rj0k6
16971h01k5O9J4j00J4P1m3o8j1PPK1K1l6l6K1K0M9M8m2m2J8J8k9K7L1q2l6l6N1N2n8n8P5P4
16964g95o1o1L4L3J2J3QRM1j6n4N8M7o7l2K5J9l8rM7j0o7K5K6J0J1m5j01k3Q9K3K3P5P5n7
16958g33n6%j%%L4L4k2k3NMm5m5j1J02N2o1o3N1P2m2k3k3l1l0ppppnnl4l4R9R9l3l3K2K2K2
16950g63K1o4o4J38K6r1K3M1j6q3q4M6M5o0o1L4L4M4M4n1n0jjK8K8j2j2J7J6KLj9j9q8K5N4
16943h70o0MLlmR7R8rj22J9K0m4m4K0J9M7M8J4J4m3m3q4q5Q5Q5NNn2n2PPO4O4kkJ3j01k3R0
16936h15K7q7J5J4O4O3n1n2n2n2J7J6J6J7J9J9N5n9K5K5o9o9nJ08J08no0o0j1j1m9n0j9R5
16929h73N9N8J7J6m9O5K0j69m8O6rj0k1k1QPj5j6M1M1QPQP%Jj27j4P4l9o1N3J8J8R6j8o5M8
16922h19M7o5j0J04Nj08J0O7o6o7M9M8j2j1j6p3j7R7N2o0q2L1O0O0L8L8n3n3n3n3j%N6N6J0
16915g91J0n0n1N8Jo2N0K4l2q8q8L7L8j9j9J7J6P4P4J6J6M5M5j02j01L1L1l8l9m9PJ36K3p4
16909h54j8M9N0m3J4R1k2q1k5K4K3l0l0Q5Q5N3N3o6j23j01J1J3m4o5rNNRQL9L9j8j8J7J7j4
16902h71j5M5j1k3R1J27J4j23j23J1J1M0M0mlo0o0j2j1P6P5P3m1o6rM6M5mlj8L8P1m3j04j05
16895i06J9P6oj20k6Q8k8q5J0J1J4J4J4J4L3L3L2L3l2l2K5K5j0j0j1j0J7J7J7J7j6j7j3j3
16889h26N0J06M4p0r0r0lln1n1J2J2j9R4R7j6k3L5l3l3K6K7l1l0j4j4J11J11n2j65L1L0o8
16882h96o8O4O3l7l7N8N7JJk7k7J3J3m4m4llM9N0J4m4p9L5J08N2m2m1onl4l4L5L5L2L2J8l9
16875g80p0M3M6M7mlopo3o3J00J00j08j08k6k7L0L0j5j5j5j5llL6k1k7Q6J06J07Qj04j30j6
16869h90j1M6L1q1mN2PPM2p0p1M3jjk3k2M9M9qpJ3J2J3J3m5m5N0M9m3m4N1N1m5m5n9N4N7n6
16861h82n3O1J1m6N0N0K9K9o5o5M6M6m8m9l0l0O4J19K0r4L1L0o2o2L4k3n0O3N2N3n8n7jjM8
16855h40M9j2j1j2o8m7O6K3l4NNk7k7L0L0lkl0l1M9M9K0K0J0J0j9j9j0j0k1L6Q9k4q3k7M1
16848h25M2j2j2K4K4l2l3k4k3M4j3r7J6P5J8k5k5k8k8K4K3l3l3MMMMM3M2n1n2rrM7M8k6k5
16841i29J06J07k2k3pj22p5L8O0KL1Q8n1j63N1J07l2l3N3o0qJ06%n6j8j8K9L0k6q3l5P8L6
16834h39L6K4l2o7M5O9J3l7K0kkj9k0o9M3J06N0n9n9L2L2j1j2j2j1k4k4oN1j9j32m2P2O4m8
16828h89m2P2j1j1N3N2rj0rj0qqM1M1Q0l4r7J5M2p1l3K4M0M0n1n1l7l6qqQ2Q1n0n1M3M4j4
16821g98j3j3j3j2j3OOOOk9l0O4J20Qj05j51L8J41K8o7o7lmmlK3K3onmlN3N3n3n2MMJ9J9j7
16813h44j7oj19j09Q0R6M0R7j5k3R0N6n9o2o2q0L3J6m0O0J74k5j38K7K7KLjjl3q9NJ17O4m9
16806g85p4L9M2j5l2l2jkjjL1L0k6k6k6k6L7L8m0P3K3r0j4R8Pn0n0OO0Lpoj1j0j5j5j5j5n3
16799i51n3M1M1R0R0m6m6o2j18N4J67j1o7K8K8lklkk4k4k0k1R4J50J5r8k5L2ppLKr2r1O0O0
16792h18l4l4ppN0N0k3k3L3L4p4p3R7R6k5k6LKk8k8k9k8N4N3opl7r3l4P9O5QooJ6P3J7r6q6
16784h98K8J0J1On0l2Q1O3m9k1R2Nj08j01J3j4j5N0N0O2O2l2l2M4M5m7m6k6L0O9m4j43k9P1
16778h95P0J5J5N4lj10LO3Nl2l3K1K0NMn3n2P9P8J5j00m1J4MMO9O8k6k6K1K0Ln4q2L2J29J6
16771f80q4L0K3r0l2l2j03J0N1N1JKk2k2OON4N4m1m0J2J2J2J2K1K0pqr8r8J10J10j3j2N4n8
16764g89p0j4l4K2O6m7p5L7N0po3o3Q2Q2n0n1k6k6L5J48L6p8K1K2l3l3l3l2L0L0L1L0j7j7
16757h36j6j7PPPPj3j3j3j3M9M8qj21m2J47N3j36K9J42L7p7j1j1p4p4L7L8L8L7M5M4j2j2r3
16751h20r4o3N1J5J5P9P9llo0n9%Jm7O7R6r2m2P1jjPOo2o2P0P0q3q4J0J1j1j1k5Q8N9n5j04
16743i87RJ5J6N1N0m1m2N3N3j8j9j1j2n5N8M3M4M4o9j18P0N6n7M7M7j4j3J07pl8l8j7j7n5
16737h65n6KJKKQ9Q9P3m2l4l4kkr5J9O2O2k6k5q8q8L7L8J26J4j26j2J39K6l5l5o9o8K6K6j3
16730h82j4k8Q6N8n5m8O6m5m6j9R4Q6j04p6J12K9j02M6J02o3o3llk0j9p2K2Q1Q1L0L1n5n4
16724h47M1M0p7p6N6N5QQQQK0K1l5l6n1n1Q2K4p3K2P4k0n4n4mlL3L3k3k4J6J6J6J6j2j3M4
16716h12M5j1j0j0j0K9K8o5o6l9m0nR0J05Rk5k6rj0o6o6J1J0J1J0R7R6l5r2j24l0Q3J41L8
16710g48n7n6L8ro6k2k3l4O0O3l1M7J04o7o6rj0rrJ8J8l9r5%R5L8L8O2O1p0j4M2n3p3N8J0
16703h08m7opj6j5L9R6Q0l4r2l6onkkJ4J3mo1k4Q8N4lJ4J5J1J1p9p9k4L4J08mj37k3qo4L7
16696i72J49P4l9m0P4O6m7l3l2KKLKl5l6K2K1j2j2P6P5Jj13j12%O3O4J3J4k6k6q3q3K9L0K9
16689h92K9klN4N4K7K7l7l6j9j32l7P5N2N3lj15%J13n5n6Q7L1j40k8J16Kj23j0j8j8j1j1M3
16682i83M4j3j3m0m0K0K0K9Q7O8m4q7K6N1oj2J01M1p2j6j7j43l1J44J43KKM3p0m9O4N2o2R
16676g52Rm6m5K0K0K6K5o0n9J4J3M2M2m0m0K6K6o3o3j5j5P5P5L2L2j04m7J14Jl3Q1qj21m1
16669h79J6k0k0j4M3Q2l2j10MP1P1j9p6k9Q3O0n3p7k1k5L2O3PM1M1k8k9L8L8k8k8K1K0m5m6
16663h48k5k6MLK1K0pqR6R5k0j33o2o2p4L9P4l9L2L2ppO0N9k5k5LLK0K0K0K1n4n4L5L4n2N
16655h32Q7k6j38q0P1P2L7p6p6L7L1L1L8L8lll2l1l1l1L4L5L8L7m8m7J03J04p5j31n2O2O5
16649g92m8o1N2M1j5m5m5k1R3Q6j02q4K8P5J8o6o5L7L7NNL3k4n9N4N8Jm4m5K9K9p3j30KJ16
16642i20k5k5J06po1N1R7j7K5K6l7l7M1M0j7j30j33N6J74O0o2o2m0m0O1O0m1r7K4J37O7m5
16636g71n4KO9O9l2l1j5j4q0q0L8L9L8L8q3q3M0L9RRRRk7k7N8N8J0J0p4p5J9J9Q5Q5MLo3o3
16629h13N7N6l8l7k9k9J0m7j1J02M2p1j0j1q7K5J12kk5k5J1J0k9K8O6m8r5R5Kj12l6l7m2m2
16622a060R0R0O7O6o6o5J7J7J6J7l8l9N6N6o1o2L3L3j4j4j4j4L6L6L5L6j8j9L8L8q6q6Q7Q7
16616g05q0k2O9m4nN1m5m4onJKp9L4M2p2o6M6L2L2J%n6n6ONO2O2l0l0O4O4o9p0j2j3K2K1m9
16608i42O3P5l9l9P5N0o2QRj9j9j9j8j0rQO5L7p7J6P2l1l1k0k0j16kO6O6qqJ0j02j37N2J73
16602h83N9k7k8l4l4j5j4P3P3R4j9q8q7RJ0RRK9K9m2P2Q2l2n4n5qqrqK9K8K8K9J0J1Q1l2p7
16594g90L6r1r1j1j1M6M6mmlmmmmmj8j8L9L8M6M5K1r2p7L5l5l5L7L7L7L7p0o9R6j8QJ20N7
16587f76n6llj1j0OOn0n1opk1R2P0m4j32j8P9P9l9m0p1M2R8j5qqk2k1N0o2o9M3R0k3m7m7K9
16580h76K8K9K9o3o3O0N9L2L2j6j6l9l9K7Q3M3n2m2m2o3o3K2K2L2L1L2L2k8k9k8k9l9l9M9
16573i24M9j5M1L8n6n4LM4M4L6n9q3M9O8J1N1N2j2j1l9m0rrl8r4J4J07J7m0P6P5j07j07J1
16567i11J2l5l6N7N6j0rQ4Q5m4m4j8j12k8O7JJP3P3mnp0p0RRRRl9m0M6M5MMPQJ6P3k4j20k
16559h73N5J0q4q5J0N5N5nnK3K3j9j8m6m7M6M5KKo1mJ16LRO6m4j02J8J7J5J4n2n1J8J9k0L7
16552h58R7j6%%m6J1M8o6j16P2J19o9j19nK2K2P7P6KKn6n7l7P6P3J6o1o1KKM2M2Rj05p0M3
16545h89J9K0J7J7j5j5j7p5m7O6O1n2m9O5M0j7K2K2q3q3P7P7LLM3M3N5n9j14P6N2j36j60K9
16539a004J28J4K3K4LLLLK3K4q0q1L5L4nN2J20Pj02m6L1k5q8l1K1K1k3k3L7L7L7L7l3l2L3
16532h23L4j5j5q1q1P7P7k5k4P5l8r4J8K4K3l3Q0N1N2l6l5ppppjjk9k8o1o0J09J09kkK7K6
16525g30n0n1M9o4j02J1MMj6R7Rj03PJ21m5m4N2N2m2m2MMMMo8o8K6K7P7P8K1K1l1l1llqqL9
16517g98p3j48M2Q6k7k0k0J43J43o9p0m1m1ONk2k2rqM9M8n8n9M3M4o4M9M3M2L1L1o4o4J9J9
16511h34l8l8M7M7j0rmlN3N3o5o6O0O0K5q9n2n3j%R4R4n2n3Q0Q0k1k2k2k1j8j7j8j7k6k5L1
16504h50L0qrqrklN4N4q6q7P7P6J3j01j04RO0KM2M2j0j1j0j0l7l7K4K3QO5M0p3j1j0q5K8O4
16496h50PM6M6J1J1J1J0p1p2O0O0p2p3m5O8R2L6j9k0n4n4M1M0qqqqRQm9m8K6K6o9o8P1P1r9
16489i45r9R5R4L8L8r1r1Q5Q6l9P4J03j1l5l5m1m2qqK1K1m3m3N2N2L9L9o2o2L0q2q3L0M5M6
16482h32m2m3L8L7k8k9K1K0k7k7j9j9O6O5onJJj8R5jj15J6J29j2j26m1P3P2m1p1M2J08nq3
16476h06L0N1o2p0p0m9m9R5R5m6m6M9N0k2R2K7q6j6j6opppmmK4K4jkm8m8M4M5llj20j21R7
16468i96R6N9N9R3r7j20O9Q1l3n9n9l8l8O0O0L1L2k9k9J01j3m8m9J1J0j4j4j4j4O1O1N4N4
16462f72K3r0k6k7j9j9k0j9PPPPm0m1m1m1J0J0P6P6OOOOPOPPJ4J4P7l6k8k8L6p8p7L5N0N0
16454g52J6J5n0n0j4j4J09J09j19j19O1O1MNj32j9P6l7l0Q3m5m5K8K9J4J4j4j5LKPj06J5J29
16448g81l9j52O2O1o1o1m3P0J06qr1K2N4n8j36N4J26J3j6j7J7J6Q1l3l5l5L3L4L4L4m0m0P
16441h22Pl4l3N1N1l9m0J21J21j09j09KJn6N7M1M0k9l0l0k9L8L8m7m6k3k2j08Q1J12lj1j1
16435h70m4m3M2M1N5N6QQm5m4m5m4O8O9ONo3oQ0l4n7N6Q4k9j29j5P5P5L2L2j6j5k9k9k9k9
16428h23O6O5n8n7j9j8k2k2K8k8k0R3M0p3l8J9O3PmnJJJJK3K3M2p0p5j8k9k9M5M5k1k1NOM5
16421h31M6L2q1q5K8P2J4k7k8lN4O1n3m4J1k7k7L0L0n6n5Q1Q1o0o1N7N8L9p3m3J4o9o9J7P3
16414h94K3r0l0K7q3L0K08R6q6l0O6Rp2j5J7J8K1K1p3p3opp0o9N2J08jj14pJ06M4M5j5j5K8
16407h31K7j8p5l6P6ro6N3nr4J9K7q5K1J35Mn3K9q5o3M9N8KR8R8k9k8j5j5L2L2m0l9L0L0n8
16400h24jL7p5kJ11j1j25p7L5L1L1K0K0k7k7j0j0ooK4Q1M6o7l6l6j4j5L8L9J0J0K4K4m2m2
16394h72J7J6m9n0L6L6L5L6l0l0k9l0K0J9K0K0k1k1k1k1K1K1N0M9j9j8K9K8q7q8L5L5KJKK
16387h56LLLLL2L1l5l4M3M3r9r9M1M1r5J7R2k1p5L9M6j1j2M6N0o3o4N1R8M2K4K4p6p6k0j9
16380h83l1l2K6K5N0N1K3r0p6j9L5R2P8l4n6JL1L2QPmlmmPOn0n1K8K7o7o7L1L0l7P7M7rKK
16372h01QPq6q7J0J0jN6N7n6QO4j5j6L8L8j3j27OJ18o3o3L8L8QPPQmlppL2k5o3M9P2m0oN1
16365g53j5p2n5j11m9O5N7JL0L0kjM3M4j2o8n8N6N2o2RRk6k7J10J10n7n6j4M2n0j64jJ12k1
16358i04p8P3P3k6k5QQL6L6LML1L2o5o6L4J47j1j25NO2Jn6m5m5K4Q1N6n7j8j8n4n3K1K2l2
16351i21l2L1Q8R8j6j06OO3n0q1L1Q8L0m1m1m5m5J5J6P2P1noo2o2N8N8p4p4M1M2j6j5m7m8
16344i79J0RK0K0j9L7P8l5l5P9K9k6J5m1j6j7j16n9J22J0m4P0L9M0J8J8K7K8k9l0k4k5k4k5
16338h75%jk9k9P0P1J4J4j6j5j5j5j9j9j8j9J5J6J5J6N9N9kj15p0M5k7k7N9N8l6l6L1L2L2
16331g77L2l2l2L9p5j33k0P2P2O0n3q9K4J59M7q5k9RRJ3J2l2l3O2O1q3q3M5M5n0j07m8O6Q6
16325h48L0J3J2q4q5M8M8j6j6M0M1j3j4j00j01O2J76M3p0K0J9q1q2P1P2k3k3n6n6J%M7M6j0
16318h89j0mmL5k2l9P4P4m0j06n0M6J02Q3K6p0p1onl5l4N9N9KLn0m9k1k1j2j3J6J6KKL1L0
16311h91L0L0k6k7L1L1k6k6K1K2P7P8j04j04K7K8j3j3m1m1K4K4j5M1J07pj01J2N6jk9K7M5
16305g54o9m4P0M9o3l2Q2J4m2lm%jj%jj%jk5k5o4pM6o8o4N0J5J5O1Mn1O2J36n3j11LJ5m1l7
16297i40l7N4N4m2m2J3P0Qj05oJ06k9l0k2k2O9O9J3J3l8l8rj0l6l6J9P6Q3l0l4Q0K8q4M2M3
16290g50p0p0K4K5MNn2n1K6K7L7j9q1L2N9O0j5j4o4o3l8P5J32J9n0n1J13J12n9o0q0q0l3Q0
16284h70O7O6k4j37q0L3M7M8klooK2K2LLLKl1l1K6K6K5K6l2l1K8K9%%o5o4O7O8l3l4o1o2N
16276i56NJ04j0n5N8L6L7O9m5%J14L4j54l4l3q2L2Q8k5J3J3n1n1J5J5J6J5p1p1K3K4k2k1L5
16270i35L5n5n4l1Q2J21QK2K3n6n6P6l6j54L5J55M3RJ0k6k5L6L6r6r5j4j4PQN8n6l4Q0M4p0
16263i19N8N8k1k1K8K8j3j26m4J45L3q0l6K0O8O7o1o1J4J4L1Q9J6r8o5M7ppR4R5n7n6n6n6
16257h79J7J6n4N9N1o1n8N6M3j4K6K5J7J8l6l6JN7M0p4m0P3On0j4j3L9M0KKj9j9j07PP0m3
16250h52l4P8L3L2n8j16j5R8J8J8K5K5k7k6n5n4O6O6P4m0m7m6n4n3N5N5kkJ1J0J0J0m8m8k0
16243i13k0Q7Q7ppj0j0j0j0m2m2J5J5%%K8K9l5l4l4l5J9K0J9J9j2j1K7l0m7O5J57M4m9m8J
16236g74JR9R9j46j47L3L2m3P0R7r2r2R6K9q5j6M0L3k4p7k1O6O6k5k6l7l6l7l7L4L5L5L5m9
16230h64m9QPMNMMj9j9RJ0k2k3L4L5QQL7L6j5j5p1p2PPO4O3m9m9M5M5k8k7J%k1k2k1k1R8R9
16222g69l6l7kn9o2N1J2J2J8J9OORRj8L9J8r6m8RnN1NNP5J9p1M1R9j5o2oj7j6nnK4K3p7p6
16214i32K4K5o0N4K2l5L1L1m3P0M4p0JJJ7J8J7J8j4j3j3j3j1j1Q4Q3j2j1M1M1k9q6o9M5L0
16207g25q4m5J2M4M4O1n2o7M6Pm9l7l6J5P2R5j8m2m2l0K6L6p6p8L5J22Rq8q8l4P9O6m7k7k6
16201i22l0Q4R0k2j25j1J23O7p7k1L2k4o7o7j4j5M8M7j0rN9O0KLk6k7k0k0o8M6P0J3J2J2q5
16194h92q6O8O7K9Q5J7r6m7O6K3j65j33N6J22O6Pj07j3M3n2n2N4N5ooM4j3q0L3R2k2p1M2O
16188h66Nm1m0J3P1M9o5mN2J3J3J9K0l7l7J9K0nnqM8pj20p8L6N3mK9K9K5K6J0Rj8j8n9o0L6
16180h77L5KLN9N9n1n1l3K4J31J8j55r8L5L4L8L8o3o3P0O9OOKKl1q9o3M9J4J4Ln4m2P2R9j4
16173h02n6%k2L5J34K1j46l2L6L7j3j3l3l3nnJ2J1j6j7M4M4j2j3onoonnnok2k3L4L4j0j0j0
16166h95j0K0J9l7l7O0O1l4l5kkklL4L3k4k4J6J5n5N7J04j0j5R8K0j68k7k8o1o1J72O0n4n4
16159h69P2P2L4L5r7r7RRm8m7Q7Q8m5m4m7m7o1N2J30J7poOPOPk3k3P2P2n9o0klN4N3j0j0Q
16152g15j06j3j3%%R5R4n9o0llLLLLM0M0n5n5j3j4M3M3jkn8n9k3k4L3L3OOOOJ2J1p5p6o5M8
16144i64P9P8r5r4M9J62K3K3k0j9q6K7Q3k9J3J3j8j31J1J24m1m1k7k8K9L0M1M2J0RK6l1j26
16137h78j4Q2l1q4K8K2l5k8K9j0j0opM6M5M6M5OOOOj6j6J2J3q5q5M7M7LLn3n4P2P2J5J5k8
16130g74k7k7k8PPPOppqpQQP9l4m8O4K3l5j9p7o2N1O4m9o7j1j6j6P4P5J6r7m1P3j6j6R0k3
16123h60o1N2L8L7J4J4j12j11J7J30M2j5j0j1l2q8LJ17N7n7llj1j0k8k8O7O6m6m7Q7L0l3Q0
16116g15K0r4L0L0m5J2j4j27pJ81M5j43q9K4O1O1o4o4k4k3L3L3K2K3K2K3p5p4K0J9K8K9K1
16110h21K1M7o6o9M4Qm9k5Q9L6p8k0R2Rj05m4O9L1k6J7J7J1O7N0o4k7Q5j6j29k2k1K6Q3Pj06
16103h79m6O7L3L2J1J2k6k6L1L1o1o1oN1Q8k5j8L9n7n7M8M8n1O1L4q0k9l0n1O3Q9k4m5J1L7
16096g86j9j9L7N8%n8n8m7m6j9R4P7K0l5l5POOPjjjjj9j8j9j8j7j7P8P7JJJJlklkOOR2L5j23
16088g57rM0j7j1j0k5L2R2k0j27p0J6J6rrn9o0PPP1P1ONOOo0o0P2P2k9k8l8J8L4q0r7R2J11
16081h01jPO3o4o4P9K2r5J9M4M5n3n2m2m2qJ04P8l5p4j8k0R3J18p1j18mO1O1M7M6r6r5ppM1
16074h39M0j4j5j4j4j7j6N0N0j8j9q9K4P2m0j19nRRO4O4k5k4j6M0Q3l0p7L5N7%o5o6O4O3k
16067h00ln8n8M6M6mml2l2K6K6k1k1O1O2k4k3MMk4R0J37n1j31j8R0k3j09OJ18Nk8k8j0j0l2
16060h23l1q4L0Q1l3l1K6K7K7L5p7m6J1l4l4L6L5K0J9qropl5l4N7N7k8k7K9K9j8j8j8j8rJ04
16053h05J05q4j50L8J19Mk3k3J9J9J9J9o0o1M3M4q7q6N6N5m1m1K6K5JJJJj7j7o4M9J54l5q9
16046h85K4K0J9jkj7j7J1J1m5m4N9O0K3K3k4k4N0N0j6j6m5m6K0K0p9q0J8J9O8k7l4N9N3p9
16039h74n4Ln3M1J01PM4M4o2o2Q9nj37m3N4N3klN6l9j36m1P1J5m0J7J07N1o8K7R3kl7l7j2
16033h34j3n1OQ6j0j16o0K3K3K6K6P1P1o2o1QQL6L7qqqpmmmR0Rm8J7J8j12j13N7N7l5l4O0
16026h63O0k9k8K8K8k2k3L5L4l5l5k9l0k9O6M4j3N4N4m4j01l9N6R1L4o0nM8m7p1K3qpj4j4
16019h91j4j4J2J2J1J2k3k2k2k3P2P1k3k3L3L2NMj0rrj0J2J2J2J2k4k4MMk9k9K8K7l5l6l5
16012i30l6L5L4lN3M5m9k8K8M0j8J5J4k6q2K3J17J0q5k5k5J0J0J0J0L1L1L1L1J7J7m0m0K1
16005g54K2l6l5N2N2j18j18J15J16r2r2K7K8K7K7p5p6J9J9L0L1k6k6rrrj0P0P0k4k5n0n0M5
15999h84M4L8L8J0J0L5L5n9o0j7j8m5m6L8L7O2l2p8p8k8k7l1l1J01J01PQJ2J1L1Q7Lj29n8
15992i13L6KLM8M9m6m7J6J6J6J5k5k5J4m3m2P2L6k1OOr2r2R4R5%%NNONj5j4j9j8K8k8o4N0
15985h81O9J1non7n6P5P6j%k0j32q4J06L1q2k1L6l2l1onQ9Q9K8K7l0k9N5N5m0l9k4k3L3L3
15978g91j5j5j11LJ49R3l6r4l4P9j2j25L9J52j9p5m5m5n9N4R3L7j9j9k6k6q3q2J36J37M2M3
15972f74J0J0m6j02q8K4j4j4kkkkK0K0J3J3O1n1j15kJ6r8l4Q0K6K6Q9R0n5n4RJ0l1Q2l9l8
15965h64K0K0p8L4M4o9KKk6k6L0L0J2J2j7j7J8J8L9M0O3n1j5j4n4n4M7M8p4M0L3L2l9l8j1
15958h63j0O3O4PPn2n3NMj1j0O0n3p1M3L5p8j0rk4k4R1k2l0Q4O2n2k3R0rj22J7J31q0q0K1
15951i02K1J0RRJ0popoK8K9K8K8m3m3j5j5L6L6n8n8L4L3K2K1R8r0j59L0J44m5q6K8J1J0J8
15944h47J7N7N8l7l7p1p0K5K4J2J3J2J3J1J1P5l8n2n2o0n9O3O2kjP6l7l8P6k0k1ooo2N1J5
15937h45J5k8k9K8K7L5L5k1k2J0Rm8m7m9m8N3N3l1Q3J9J9m7m7J0J0m6m5J1J1N4N5m0l9k2k1
15931i38PPO3O4o9o9M9N0k7Q7O5j24m6O6j0j0m8m8qJ81Q2l1j5j6r4K0R3j9l6l6m2P1J4r8J01
15924g64J02j13j13M0M0MJ18j2j3n4n5j32j9M9N0k9k9m3P0Q7k6n0m9J9J9M8M7m1m1M9M9M9
15918g43qm8O7L9p4m1P1M8ro4o4l1l1k3k4KJ15N8n4n2n2k4k3J2J26P0m4J3J3k2k2L2L3LMk9
15911g76k9N8N8k9j41j6M2l4l4nnJ0m5k5Q8Q4K6M5j3j23o6L0L0K4K4nnKKo8M4L3q0J8J31r5
15904h45j53R5R4n5n6JJO2O1MNM4M3j2o8j10MO2Okkl4l3%Jn6n6R2R2lkN8N9l6l5l5l4j7M0
15897h20Q8k4j4j4p7p8n4O0J05qo5M9J26J3j18o2m9n0R6R6J3J2l4l5K5K5o0n9N0N1j6M1L6
15890g51p7N6N7p4p3J1J2J8J8k9k9j3j3j7R6J12jj04m7L2L2o8o8L9L9L9L9n5n5o0N4J06pn3
15884h34MK6K6l7l6M7M6j9k0j0rj0j0J9K0K0K0kjK7K6r0r0k0R4Q5k9r4l7n4n3j0J03N3N4J3
15877g82J3j8j8j8j7j9j8M4M4N5jq8K6Q9k5p6p6K3K3K4K3k0j9QRl8l8K8K9jjj%O6O5n6n7j6
15870h34j6L1L1KKk6k6llMMn9N4J21Po6o6O2O2O8m4k9k8J9J8q4q5j2j1l5P9N9n4J8J7POP1
15862g39m3klrj0pqppk6k6M0M0J2J3p2p2K2K2k5k5QPL6L6k1k2k1k2NNP0P1LLK7q7o7M6MMJ9
15854h28J8k1k2p3M1R5r4r1R8R0k2n1n2P7P6M7o7O3O4k5k4p1p2M0M1m5m5J5J6J6J5l9l9N2
15848h17N3n9N4K6q8j6j7n2n2M5M5k0k1M2M1L5L5J00j3p5j9K2K1l1l2J7J8l8r5l2Q1P7l6J
15841h00JonJ4J4J4J4j0j0o6o7N9N8ONk7K9O9m6p3M0K6K5k7k8K9K9p9q0N3N2p5p5N7N7l7l6
15834h96l6l6J2J3L6J49R2k2qpn0n0M4M4k3k2J6m1n8N5N5n8p0j4n2n2P5P6n7n7K0K0P7P6o1
15828h10o1J09J08r7r8%%l0K6O6m8r9J5J02j1k9k9l6l5K7K8K5K4j2o8j3J00O7m6j02m4L8L9
15821h94MO0j4j28JJ15O4m8K2K3NOOOmmo1o1PQJ5J4l3Q0M0j49n2J37J2J1J11mj51L7Oj82m6
15814a041J43O0n3K3K2k2k2L4L4nnN8n5K7K6p5p4P7P8j6j7klkkqqqql7l6K0K1qpM9N0k2k1
15807h35k2k1m2m3l5l5M6J59O5m8j3j3j9k0j5j6j5j5O3O4OPmmLLm8O5O6m8l0k9l6l6J0J1J1
15800h63J0J7J6J7J6k4k4P0P0l1l1q1q0l9P5Q2l2k1R3Q5k8n5n4n9n8kN5O5m8j02J1P3P3J5
15793g89J6m1m1j4j3M3M4n7n7j%QRQRN7N7p6p5O9O8k6k5K4K4mml4l5K2K2L3L4r9r9P1P0k3
15786h25k4k8k8J%K1K1K1K2QRRRJ8J9J9J9j21j20K0J33k0p7J8J9m0l9J7J8K8K9k8k9R0R0n
15779g26mn9n9L6L6J2J2m5m4JJj6p3p2M1K4K3J02j1j09MM2j4l5K1O5O4k6k7L6L5n1n2l1Q2
15772h17N1pJ3J3m4m4J5P1N0o3j35p8N5J12N0or7r6n5N7N0N0K2K2Q9k4j16o0mmk6k7O8O8R
15765h38RO5O6j3j3Kj12n2O1N1oo6o6J01J01p7p7k1k0M4M4M4M4j3j3j3j2r7r6P3P3j1j2j1
15759h61j2M5M5j1j2l7l8l7l8N6N5l9m0L5L6k2k2J1J0O6O7l1l1kknnk3p9r5J8J09mJ4J5l2
15752h96K5P3m1o5M8M2M1po4k1R2K9k9K8K8l3l2lklkj1j1j0j1L2L2k5k5j02j03O8O8J7J6J7
15745h40J7j4j5p1p2J19J19j4j3M8M8m6m5J4J5m2m1J6J6j2j2l5l5m6O8O0Lj4j4mmN3N3o0o0
15738h60O7m6j06PO0n3j8L9j%K1K1K0K1l1l2n6%j2J00J08om6J1o4pJ05M9m8m8m9n0k1k1j8
15732i64j8P8K1m1P2O4Rj0j0p1p0ooN1N1K9L0k8k7J9J8l8l8NMO1O1k6k5L0L1k4k5k8k8ro6
15725i24pJ07P1J5lkool4l5p8p8j0J03j1j1N3N3k9k8M2p1j00J4J12J13l4l4l4l3N0N0m4m4
15718h73MMj0J04J9r3mJ09L5j54j04RP9P9qqmml2l2J7J8Jn7l5P9M3j3L4L4o8o8N1oj6R7M6
15711g27o8LLm6m7J1J0J3J3M2M1r1r1J0J0n7N7J16Ll1K6K2l5q0k4P3P3O2O2o9p0lkp3M0J1
15704h13j03m2P1J0m6N0M9lll1l2n2n3M2M1J2J1n9N4K4q9PO3J9J9ool1l1m2P1mo1M0R7MMm8
15697h67m9nmJ3P0L3q1j6M0klL0K9O1O1l2q9o3N0R5r3k2R0M4j3J1m6j06m9K4K5P0m2p4M0P3
15690g97m1r9Q9J00j3p4j7%%j1j1j2j1lmK5K4N4N4lkm0m0J3J3j6p3n5N7J20Pr3r2J5J5j3j3
15683i47M5M4J7J6l2l2K4K5k6k6J03J03m2j00m4P0M0p3nN1M9M9%j88j09Q0Q5K9j2o8j6R8L8
15677g54p5J7P4m2r9L2L1j02j01J05J06OOq8q9M3M3j4j4J2J3J2J3k4k5P1P0K2K2l4l4k7k7
15670h51K7K6J8l8m9O4M6o8qJ06Kn4m4m4k7k7L0L0NOONqrqrk1k2P3P3l5l5ppl2l3m6O7R1k1
15663h28p2M2j2j2K3K3RQn2n1j1o7mJ09L6L7P2P1p5p5K0J9JJJJrqqqLMn4n3N7N7m2m1L3k4
15655h79j12JO7O7J7J7k8k9%%j5j6M0M1m5m4J1J2J5J5J5J5P7P8k6j38o1mJ4J4M9M9qpK7K7
15648g44J9K0O6m7p9p8m1m2N4kp6L8O7m7k6L0P9P9J8r6l5K1l4l3O4O4ppqpk2k3L7L8o2nO2
15641g65n1p0M3L3k5K7K6k6k7J1J23L3q0o1mJ4J4J5J5m1m2K0K0l7l7P1P1k3k3n0m9MMl0q6
15634i83PJ20P3m0r6l9J4J5P4P4k3k3j6j6m2P2O5Qj3p1n2O0K5l1PQl5l6l5l5K8K8K4K4Kn5
15627i13l7P6L1q2k1R1K6l0QRk5k4MMN9N9KKo6o7K8K8k9k8O5O6M4M4q9q8K2K2l5l4K6K7jk
15620h28LKLKK2K2l4j48m3J47O9m5k3k3K6K7J9K0rrL7L8k0j9k9k8k8k9LKN9N9j5j6j5j5K2
15613g94K1j7M0L9p3r5l9J8J7P8P8j09j08K3K4l2l2K4K5n2n2J21J22m5J2N1o3r5J7P9P9PO
15607g25q8q8k4k3k3k3j2j1M9M9QO5O8m5k3k4l0l0J9K0K0J9k3k3k3k4N7N7l7l7qpM9N0l5l4
15600h90K6K5m4J3N1o1JJ14J8l8k3k4L7L7j09NO0j30j01Q8R4R5K5q8k4k5%J%%QQRQo9p0O3
15593i10O2L8L8j9j8N9O0l4l5n6n6OJ18O0n4m0l9n2n1L9L9P7J9j13jJ12kn7%j4j3O1n2q6K7
15586h87P9l3j08n2Q0P9m2m2N2N2LLj5p1r1K3Q3l0p3M0l1l1O4O3PPK9K8K8K8q9q9M4M3j5j5
15579h79M2M2j5j5qqm2P1P5l8o1mm3m4J5J4J5J4J4J5J4J4klllj1j1M6M5LLLKj1j1j2j1j7j8
15571h23l5r2k5Q7Q2j07p5J14J20Pn9lro7KKkkJ9J8P5P5m2m2m1m2J1J0J0J1n5n5M0M0nnnn
15564h73m9m9Q2Q3J2J2J3J2l7l8K0J9ONn1n1pqp7L5R8j5jkq5q6Q4Q4M6M7m8m8o5o6O7O7J7
15557h47J6N5jo4M9J4m3R5R5p8p8m6m7n6N6O2Mm5J2R7R6l2l2j08j07O1J18M8o5o8M5N4n9k0
15551h19L7%%O7m6qqj5j5L0K9KJq7q6M6M5j4j4M2M3MNn2n2l0l1O4O3k8k8J30J6j15j15M7M8
15544h44RJ0J0J0m0m1l3l3l7P6P7l7L2L1l2l2J01J01j07j07L6L5PQOPPOJ7J7l2l2j31j7J65
15537g87k4j27j3OOM3M2M3M2m0m0Q7k6r3K0P7l7j02J2llN0M9qpN5N6j14j15L0L0K9L0nmmm
15530h49RJ0J0J0j2j3j2j2m6m6J1J0K1K1qpM7M7rrl5l5K5K5m0J7jj14K8J41Rj04p6L8O1O1
15523h27m5m5J5J5K1P7N3o0l5l4M6M6jj14k7Q6J04j0p0p1J3J4J3J3m3m3J27J27p8p8M9o4o0
15517h86N3J8l9k1L6P1m3n0O4K4l2noM8M8o5o5O8J1n9N4N0o3k5k6K4K4m1m2N4N3j8j8p5p5
15510i54ppK1K2M1M1n3n3K6K5K6K5poppO5O4MMlo0j52l8Q1K5o1N3M5j2kjnmN2N2q0q0J5J4
15502h98M8M7m7m7J2J1m5m5P0P1J4J3PPn0n0K8K8k9k9NNO1O2m1m2N4N3m6m6n1n2N6l8l9N6
15495h87j%NOQPn1M3R7Kl1K6Rm7m4J3m5m5N4N3j8j7j8j8K2K2l4l5M3M3j3j4k6k6k7k6RRRR
15488i34P3P3J6J6o0o0o0o1K7K6K7K6k6k7O8O8mlmlk6k6L1L0l2l3K4K4L4L3rM8J19n1j64l2
15481h52M2n2RJ0o8o8O4O4j0j0j0j1J%%%K0K1K0K0K3K3l3l4PPm7m6OO2R8j5p7j9n9n9P3P4
15473h26n4N9P3m1r1K3k6k6M1M1l5K3Mj09m0P3P0m4n1Oj6M2O3n0n3O0J44L1o9o8k9k9O5O6
15467g73k8k7k8k8m5m6J2J1K5K6l2l1K7K7K7K6n7n6L7L7J5J5m2m2M5M6j0o7m0P4O9m3j3j2
15460i01k0k0Q3Q4q7q6Q0Q0j4p0l9P5P4l9k6L0qqMNj3p0l7P7M1j5m0m0J3J4j8j7N0o4q4k8
15454a034N9N8O2n2j09NO7O7j1j1pqj1j1R2L4j26j4J12jj05QQ1l2m7m6L6L6Q3Q3n2n3J3J4
15447h20lkJJj6M1nj18q6K7M2M1j5j6P0O9l3l3J5J4RRRRj0j1n8n7N5N5m9m9M1M2o3o2M6M6
15440h64L9L8K9q4m9O4J08q1j20oP6J9qpL8L8k7k8r1r1L1L1O8O8KKJ3J3n3n3J7J6J6J7o6o6
15433i51K0J9M7M6n7n7N3N2l2l2M0M0J2J2n9o0K5K5mmPn0l8P6M0j6M5M5Rj05n6N7N7n6k8Q5
15426g93L2q2K5K4m8m8mmQ1Q1n3n3N0N0q7q8N3N4N5N5o8o8m8m8L8L7j1j1q1L1J70N7q9r0j2
15419h93j2J6J6O2O1n4n4o7M7J01j2o1N2j9j8rrqr%%PPp7L6J19p0j31N8O3O2k4k3K3K4n2n1
15412h99O6m7j12KJ10J10K0K0qqo0o0l2l2N2N1K3K3o1o1K4K4J3J2j6j5L1L2r0r1L2L1L2L1
15406h53L0K9K2K2J9r4j22rP8P8J9J9o4o3m0P3J11lJ2J2p3p2m4m4k4k4P1P1J5J5j2j25O7J23
15399g80n1n1K7l0j1J01P0m4o1nNORRp0p0qJ04J03j1p2p2qpK1K1RQk0k0M1M1J2J3l2l3K5K4
15392h07q2q2Q7Q8q8q8M4M4j4j5Q0P9m1m1N3N3n1n1Q2Q1p8p8k2k2MLO0N9m8m8m9m8J50J50
15385f36n7n7PQk1k1kkk4k3p1M3M9o4n5N9j3j2k7k6L0L0j4j4J4J4M4M4j3j3K0J9l7l7K3K3
15378h12J6J6mj17J2J25l8r4J2m5m9O4Q5K9K3K2p2p2MO0J49L5k8k8Ln3q0L4Nn1k1R2opQm8
15372h31k4R0n3n3Q6Q6l4l4J8J9J2m5j37k4P0J3m4J3Q5k7q8K5L9p4K1J34K6q8j05m8O8O8k2
15365h58k3p3p3J34J35l3l2K4K4mmK0K1k7q4o2N0L5k2J7J8k6k5k6k5j8j9j8j8P3P4N0o3n6
15359i14N7J07pqqm3m3J6J5M4M4RJ0k0j9k5k5k5k5o6o5K8K9K8K8m3P0M0p5o7M7qqk9l0J24
15352h57J23q4q4R0R0L4L3r1r2LKm2m2Q3Q3Q3l0k3k3p7p7J8J7J3J3J3J3j2j2j2j2J12J12r6
15345g31r6j9k0j9k0L8L9L8L8J6J6RRK3r0p6J13J1J1o4o5l8P5J1J1QQQRooooj7j7j6j7N6N7
15338g25%%p2p2lJ09LKL8L8lll2l1kjl0l0O3O4OPMMk4k4o2o2noQ4Q4m8m9K9K9r1K2L3L4j6
15330g38j6p4p3K0K1k9k9J0m7M2J55R5j9KJl5l4KJJKPPk1k1l7l8j4J00P7l6r2K1oj19K1J33
15323g60O0N9l3j46m3O9L1k6KLkjj9k0M7o5l5K1P0P0J7r7o1mj8L9J1J1J0J0J0J0PPn3n3L3
15316h39k3q6K6O9J2ooNONNK3K2M4M4rj23o5M8M4M5m1r8JJ14K4r0m5O8L0k7n8n8qqM8qJ0J22
15308g83P7l6j33p7K4l4j2J01K2r1J5J5j5R8Q4j05rrn8kP5k0n1NJ5J4J9J8llN3N4l5l4Ln3
15301h71k2P3J6p8j7M0LKJ0RM8j0j09j5O5o7q6PP9P9kjl0l0K8K8k9k9K2K2N1N0KJl6K0%r5
15294h72l5l5k1L6O1l3k7L0Q0Q1Rq5K7Q4K3l3k6k6n4n4KLPPOP%%j%L0L1k7k6RRRRm0m0J7J7
15286h41o1o0L3R1O8k7K1P7m9j42l5R8O9k6n8n9M2M1n2n3k5k6O9P0K0K0M5n0k3k3l0k9N5N5
15280g95O2n1k1k2k9k9j0j0j0j0m4m4Q9Q8o3o4J06J06l8l8J8J8l7l7l7l7j7j7J15J16o8o8
15273h78R1k3l7l7J3J2J6J6O1O1O8j22j21O8NNJ7J6m3m4m4m4L4L4k3k3O7O6k8k8qrl7l6L5
15267i00L6k0k1%J%JK3K2KJn6N7N0N0l9m0o7o8J1J2J1J2K4K5O7m6r8J6L9L9j3j4poj06PP6
15260i19P6j1j1j1j1L1L1LKJ5J5p9p9QRQRj4j4M3M3k6k6k5k6O3O3OONNNNK1K2K1K1m0m0m0
15252h36m0KKKKl7l7K0K0MMPQJ3P0J02j1r2r2L3L4n5n6KJJ0J0O6O6l9l9M9M8J0j04l3l3m5
15245i64O9J15p5p2j5lkkjN5N5k9k9k9k9K3K3K3K2K0K0Kn4l2Q1P7l5nmk9q6k5Q7J48L5j28
15238g93j4j4j27M5J58ppl3l4l0l0mN3Q4k9j7j7k4k4m4m4M7M7J2m5q0L4Pm9j0j0MMO1O1j3
15231h82j3j4j3j0j0j1j0N6N6l1l2L6J50j7j31k9K8j1j1K9K9k8k8j1j1p8L4J16N9l8l8M5j2
15224h31n6N8P8j11j18nQ3Q4m1m2N2N1non4n5L9M0n2n3MMJ2J1QPM1j5n1O2J40Q3m7m8j6j6
15218g65j04j03jJ12O3n1n7N7N6n7p4M0R2L5L0k6j24o8K0K0O2Nq5K7M8M7M0p4p8L6M2j5K4
15211h26K4k6k5k6k5M6M6j7j8N6n7o5M9J03j0l0k9N8J14K7j63p7L7J9K0Nj08o1N2m0m1M7M8
15205h93jn6q9K5Q9Q9m5m5P8P9k5k5j2j3j2j2J4J5J4J5k6k5k5k5L0L1L1L1j6j7N0N0q2q3M0
15198h46M0PPp9k2O5m8p7L7M4j2jkK4K5m5m5M0j6o9J20R8j5n7%POJ1J0N6N7q5q4k9k8N6N7
15191g93K3K4K7K7n4LM3p1q6K7L2q1r9R0Q7k6M7M8m6J2N5n8LN9%n7o5o5J22J78n6j70r9J5
15185i04M7M7ONk2k3l6l6Q2l1j25j2J16J16p0o9m7O5J0RK4K4q3L1J15Kp7p8K0J9K8K8k0j9
15178h58j4j3J5J5KKJ01j2j23j0MMJ0J1L9L9k5k5k5k5M9M9r2r2K2K3L0K9PJ20P0j18j17P3
15172h35JKL9L9k7k6KKk6k7K3K2k5k5M9M8j0j0n5N8L0q4p8p8N6N6M5M4L0q3r8J6K9L0m4m4
15165i54K3K2QQN5N5m3m2K3K3l2l2M1M1j14jJ9K0j3j3l6P6J04ro2o1j8j9K9K9l2l2ppoo3m2
15158a062P2R6M0K0l7j8L9k8k8L8j8j13jJ13jn8N6N2o2J0J0k9k8J03J04m1m1p0o9k1k2L5L5
15151i24L6L5J7l9l9P5k1k1K2K1opJ%klM7j0p7L6O8m6l1l1o4o3L0J44R2r8n1O2Qm7rrk3k3
15144i50L4L4L2L2k4k5J2J1j6j7l4l4ooM7M6M7M7n1n1k7k6R6L9n3O0k7q4M9M9K8K9K8K9p5
15137g57p4j0j1p9L4R7j6n1O2o5o6N5N5jkp5p5N1N0N5n8q0k3N1J08J02q6j37N2P5j14k0R3
15131h60po3K5K4K2K1k2k3L5L4m5m5M3M2j6j30l9P4Q7L0J2J2j4j3j1j0N7J13J3j00r3r3jJ12
15125h29O6m7o4qN5N4l6l6l1l0O3O4j04j05L2L1MO0O8m6n3MK2K1J8J7O0n3j24j0Q0l2l9J8
15118i10L3L2j2o9k8J61J52j12j59L0N6n8M3R9k0k0j7j6K9L0o5o5R2R2p7p8ononN4N5O9m4
15111g45r4K0L7j9L2L3l1l1k8q4k2R1K9K8l0l0PQPQK1K2o3o4K7K7k0k0k0k1QQM5M5o0n9M7
15104h91M8LMm5J1M7o7l4K2L0L1l6l6qqPPn9n9J2J3M1M2O7O8K1K1j3j3p9q0J4J3J3J4k0j9
15097i18K8K8j5j4K7q6m4O8O1n2N0M9k3k3mll2l2J1J0J0J0M0M1m5m5J7J7j1j2M4M4o1mQ3k9
15090h15p7L6P3J7l0l0n4n5O9J3j29j5K09K1j12KK3l2m3m3K0J9RQNNj7p4kJ11J5J4K2K1RQ
15084g99RQm3m3K3K3j1j1j1j1j1j1L6L7J7J7j2j1K9L0j05j05K1J33R4k0o9M4JKL0L1n4n5k5
15077h22k4k5k5N3N2NOn7n6n4N9k4k4Q6Q6p1p1N2N2K1K1q3q3N2N3p0M3J03q6q6J04K3r1p8
15070i59L4L1L1L7L8n9n9m4O9M7o6n9N5K8K8L9p3j17lM9M8j0j0J08om1P2ooQ2l1j28O0J47
15064f74L3j35j34o3J26N5n7kkL1L1K6q7k3k4K6K7K6K6j2j1J6J7n7n7%%j3j3m2m1P1P2n8j15
15057a037lJ29J12N5m0m0RJ0l7r4n9L6NNO7O8o5o5L0K9lmN3N3qqo5o5P9P9j5j6m8m9PQm1m0
15050i68N3N4K3K3K3K3o1o2J4J09l7r3k7k7k6k5O9J25Nr0rM8RQj9k0po3PJ00K2l5k5k5j3j2
15043i29J19J20p1p1K4K4j3j3n0ON6l8m2J5k2k3R7Kp3K2J10J6o2o2p1K4O6k9l0K7M0M0O8o5
15036g88j03qj7j7O3PK4J38l6j49j5j4j01J2J16O0o1mJ25J2j11KN9n5p4M0R6j6q3L0Q6L0k4
15030g76k4k7k7PQPPmml2l2N3N3llq2q2J3J3j5j4P7P7oo3m1P2L5k2J8J7M1M1j5j6m6m7k2R0
15023g74O6m8l3l3j8j8j7j8O8O9J2J1n1n2MO0J8r5j42M8J43L1J1J2n2n1ONn9o0mlQ2Q1q8q8
15016i77N4N5l9m0ppK1K1Q2Q1j2o8o0N4J11lq1k5opK9K9Q6Q6j41j40N7N7n5n5qrJ8J8j0j1
15009i02j4j5N1N2JJJKl6l5l6l5J1J1M0M0K0K0l5l4R4k0j24j0j0j0L7L8P5l7r2R7J04q5r7
15002i32J7J0RQ8k6n7N6N2N1k4k4r0r0L0L0R3k0m8m7L0L0J0J0J0J0M4M4m1m2l6l5k9k9j8R6
14995h68R6j7ppm2m3j6j6M3M3lj17p0M4LMQ1l2mJ09rrJ9J9j0rL7L8k8k9ONm1m2J4J4j4j5J0
14988h63RN7N6p5p6k8k8L8L9o5o6OOO8O8po3k5P0J33L8j33p7N8N9L3L3r4r4M8M7L9L8j03j03
14981i57N3N2ONJ1J2j7j7K7K7k1k0l2l2L3L4n7n7K8K8M0M0pqm9m8k1k0kjO5O4N2N1j0j41o1
14974i50L3J9J9j0j0j1j0K2K2K3K2k2k2K5Q1J9p6j9j9kkM5M5l0l0kjO7O7l6l7k8k8k8k8LK
14967h87LLM6M7l9l8RJ0RRnonnJ2J3J3J3l1l0L2L3J3m3m3N1L0q2j33k0P5P5n0n0N7N7%%J17
14960g40J18r4r4J1m5q3K9R9j4l8l8j9j9j9j9N0M9N0M9l1l1K5K6JKn8n9J8m0p8L5Q2l2QO4
14953h35p3p3O3O2MLMMN5N6o9o9rJ04J3j00p0j3k7K9P4P4M7o6llk4Q9L6p8p0M3p9q0R7R7m9
14946h36m9Q3Q3%%l9J8L5p8j35k1L6k0j3M4RRP0O9M7M7q7k9oj18k0R2n2n2M9M9mlqpP9K3j10
14939h45LQ9k4q0k3PPO7O7o4o3qpK0J9J9K0j8j7K1l6q1J4Q3K7J0J0n4n3M3j3m0N4P6j8n3L
14931h38R9Nr0Nk0p7J8J7m3m3Q2Q3J0q5q5J0J5J4K1K0K5K5l1l2K6K5l1l1J1J1J2J1J0J1J0
14925h30J0j8j8L9L9j2j1M5M5q4q5J0Rk9l0O4Qp7J7P1k4k2k2q4J0J27P1o2o2K3K3l7l7K7k9
14918i35n3M0K5l3J00J00k5k5L1L2ppo3o4j3j2j3j3Q2Q3n0n0M1M1n4n3j1j1Q3Q4l8l9l8l8
14912i03P8P9r2r2N3N4mlrqM8M7l5l6l6l6j00r9J02J02K1p4k0P4k5q2N7J13M3M2ppn7%Q4j0
14905g38j54o0N1N2N9N9K8K7n5j11q1J2J03Qo6qP2k2j05K8M2r1l2O2M2M2m6m6N7N6r6lO9k5
14898h70L1J25K4p0m0m0NNNNJ9J9rrl0l1K9L0qM8k1j15m3J5lN5N6%k1k2%%J9P5O0l5o4o5j02
14891i73L0Q2K6lklln6JP9j6L5L5k8k8M3M3j4j4n3n4l5K2N6l8l5O0j0j0mmm0l9N4N5jjO0N9
14883g24o8j1J4q0j3M4k2k3L2L1J3m4p4J9J15K0q4k7rqL4L3K8K8kr7o7O5O8k5k5L2M3M3Rq5
14876h17k4L4k4p9n6L9R7Mm8M7P5j9r1MJ08N2k3k3n5n4m9n0Q3Q3o2o1nnl3l3O1O2L0L1k6k6
14869h53LMLLK2K1j10j11M4M5J6J6j0j1M7M6K7K7o8o7L5L4n9o0Q4Q3q3q4OO2L0L0mlj%j9L8
14862h17j5p1M2R8l7l8P3k2j33p6Q9Q9p8p7M6M6j1j1l8l8j6L9Q3K6o8j2M9pj%k0k0O8O9M5
14855g44n0l1K5kn9n1n1Q1Q1n4n4P2J6m6m7K8K7K4K5K6l0n5M0k8q5M8M8j%k2p9oN0po3m7R
14848a012L1Q7O2l3K3K4m3m4N5N5n8kk4q1nQ9O1O1o3o3O9J3r2KP2J5M7M7q5q5pM9J8J7L1L2
14841g37L8j9j12n6L9j8n1OK4K4no1L2J45M5o8q6k9j%LLOOn0n1P6P6M8M8r6r5kjK8K8k5k5
14834i13K3Q0L4j55k4J65J7r7Q3Q2j8j9o7o7K7K8k3k4k3k3P2P3o1nJ4j00j00J4J34P8n2j08
14828i55j8R5L1k5L3L2M3p0q9K3J0RK5K4l2l3K1K1qqQQL6L5j09j10K2K3J6J7j2j1l5l4K6J40
14821h51Q8k5j1j1LLn0n0O5J21K2r2r0r1P3P3o0o0Pm9j3J00O5Ql8l8N4N3n9n9L5L6M9N0m5
14814g87m5o4o4L2k5n0O3K4l3P6J9m5J1L4k2j6j6k0k1P3P4K0K0l7l6OOO2O3l4l3J6J6N3n9
14808g39q4k8J%%JL6k1o0N4L2q0l8J9k0L7P8l4l5P8j8p5J6J6j6j6j4j5M6M5n0OM5o8l5P7P5
14801g84l9l7K0j9j9J1J0m6m6noN5N4k0L6M3p0m7J0j2M5N9n5m3m4p2p2R7R8j4j4Q0Q1r8r8
14794i61L4L5J6J6J6J6l2l1l4l5Mn2LJ17Q4l0j6j5Q2Q2m9n0K2K2p2p2MNNNlll1l2O2O2n9N5
14787h30L1L1j2j1q2L1mnj7j6j7j7PQPPk5k4L2L2mlllN4N3m1m1QQP9l5r3J9P0m4RJ0KKm6m6
14779i19m6m6QQQRL7L8J01j2l4l4o1N3J38n1r5J7JKP1m1k4k3K5K6o2o2L3L2N3N4lln3n4M2
14772h67M1o3o2O2O2J06rl8l9k5k4L2L2L0K9r5r6p8L4O5O5M6M5m8m9l6l6j2J01P8l4l2Q2K8
14765g05k8j8j8p6p7J8J8L7L7MNn1j09m6O7O6O5J8m0o1N3N2o0m2J5k4k5K9K8K5K4Rm8n5N8
14758h55O6Qm6m7J1J1M0L9r3r3L8L9J4J3j5j4M2M2J4J5K5K5l1l2k4k4n3n3N0N0K2K1l2l1K4
14752h34K5l2l3K5K4q6q6M7M6P9Q0r1r0P9P8q3L1P3J6ONq5K8L5p8n0O2rqk8k7k8k7m2m2N3
14745i67N2J6J6J10J10r3r3KJJ3J3m4m4K1K0M9M9k3k4k3k3MLMMj3j2K2K3m3P1J4j00LLM6M5
14738g88Q4k9n9o0qrjkK1J34k8j42l7P5N5N5L4p8p2p2k0k0k0k0M1M1J2J3L3L2k4k4j2j1L8
14731h68L8O0n3o0N3K6q7j6j7J0J0J0J0j2j2%%p9J09J38n1p4p4k5Q9M1p1N6N6K3K4K3K3k5
14724g25k6n3n4M9N0qpl2l1m6O7O6m8l3l4qqR0k2j40k7L5L4jkkkRRJ10J11j13KN7n5PPppL5
14717g53p9k9Q5L7p6JKj20oN9Ll0K5M8M7PPL5L5j09j10K3K3l3l2K4K4P4P5n7n8LLLLO0O1p1
14710g96p2M3M3j8j32o4M8L5L5rqj2j2O9J1q4L0J33K0p7k0k0p7K1P8kkKKj8j8m2m3Q5J41M5
14703f85o8p9k2J05rj07OO3n1K7J41M3p1j19o3nN1Ln4n8N6J03M7q0L3P8l7k5L1K8K7M2p1j23
14696h43o6K7K7l2l2K5K5L1L1o3o4K6K5j3M3J02j1p0j3NNQQn3n2M1j5j11j7J34J34k4k3JK
14689h02k7q3K2J17M8m7j5j6r0r0J0J1l7N8J15K0l5l6m1m1O1O1NNn5n5L9M0OOPOj6j6j6j6
14683h97L2L2L2L3OOn1n1l3l3LR7L7n6l3K3K8l0OOkkN4N5k0k0j9k0oonoj4j4M3M2J0J0MMK1
14675g34p4k1P4J4m3JJq0J5M6m8rM7n3j10ppM6M6rrQ0j4j13K0J49J7p9k4opK2K2p2p2O2O1
14668h68qqK0l7o9M5J3J4K1K1K8K8n7n7P4P5ro6r3K0O8O9m8j61jJ12J4J3M4o9lJ11j2j25r
14661i10J03n2n2%%K8K8MLM2j4k2R1N3no6j24q9K4K7Q3O3n0q1L1N8KKKm9n0L4L3L4L3k0k1
14654h27k1k1K4K3J6J7J1j02p3L9N1N1o5o5J6J6j1o7l3Q1R3L6L6L7j5j4m0m0L6p7n6J32M8
14647g64j41j04RJ7P4N3o0PPm8m8J1J1M6o7J1J24K1r1kN4n4LJ04j0n8n9j4R9P5l9p2p1K0K0
14641i36K0K1J3J3J3J3k6k6J2m4jJ12O8m6r4J9O5Rl7l7j2j2j4j4J3J4Q7Q8J2j00lN4j2o8o5
14634i01M9K1K1N3o2j57L1R0k3o0mj4M4J31P6j9j8o9o9L0L0r4l7Q1l2nJ10J1m6p1j28lJ09
14628i25j1j2J32J9r1K1O3n0o4J25O4m9n2Mjjo4o3%%K8K8R3R3N9n3o9M5M1p1p0j3l7K0J7J7
14621h27K1K0NNNNk2k2J9J8J7r7r6J6Q1Q1oj95q8K5OOK6K5Q2Q1r3r3M0L9K5K5lmool4l4N6
14613h97N6j%j2j1J7J7m5m5Q2l1m3P0Oj07L7L8l7P6M3j3L6k1r4J8J06qJ8l9j14%K5q8PO3j2
14607i03j2K0K0K3K4k5k6r0K3J24O7%Jj01J1O6m8j9R4kj14p6j9k5k5P4P3nmnnn4n4P8P9j0
14600h45rrrO0O1l4l4p3p2N9N9l0l0O5O4K9K9k8k7o5o5J05J05q0q0J4J4llllj1j1j2j1K1K1
14593h41K2K1l1l1K6K6k9l0K7K8J7J8L2q1j09MO6O6l2l2l2l2K7K7k2k3p6L8JKR0Q9nnn5n4
14586h93RRj4R9O7m7k6q3r7J7O5J0rqJ3J3J4J3j5j6RJ21K8q5k9Q4N4n8j7j6jkr5r5l1l1kk
14578a047Q8Q8L1L1J3J3Q4k9j25j1Q0l3j9L8K7K8o3o3poJ5J5J5J5j1j1j1j1J1J0m5j02J2J26
14572h54O1Ol0l0l3l3N3N4p9p9L1L1L1L0o1o1nmL3L2L3L3J6J6j3j3J6J5m2m1K6K6l0l0n8n9
14565a012L6L7OPOPO3O3L9p4K9J42l1j45o1nJ3J2n0n1M4j2j9R5M1p2m7O6K4l3M3j4n6N7O8
14558g84m5K5K5j5j5j4j5poL3k4o6M7K2r1j15kN9O0M5M6m9m9M8M8q4q4M9M8q4k8J61M8q8K6
14552h75P8l5PQj0j0M7M7k3k3k3k3L1L1j01j02M5M4L8L7O9m5o9j3j4j3J8J9rj0rrP1P1k3p9
14545h57r0K2J17Mn3LO0N9k7k7k0k0m0P4P8l6m9Ql1l1mmp5L8J10mk8k8l7l7K0K0N2N3%jq9
14538h70l3J00j3j09NJ01M4nN1P7J9n3n4j8p5k6Q7P6K0j9p5k2L4m4m3N4N4p2p2K3K2M5M5M4
14531g02M5k9l0l0k9k9l0l3l3J8l9o3J25R9j3o6M8pj21k5L1K1K1l3l2O0O0p2p3N9N9nnP3m0
14524h20j00J3O9J3m3m3N0N1n2n1J11kj01J3K3l4KN8QQJ2J1k0j9j3j3m0P4P3m0kkj6j6N5n7
14517h40n8N6K4K3L1L1o2o3L2L1J1J0m6m6L6L5L6L5o5o4K9L0o6o5O6O6j3j4M3M3m7m7k4R0
14511g62L5p7k2R3L6p8j26j4j9j9j3j2N8N8JKJ3J3J3J3l8l8J8J8qqpqk8k8N9O0L8p5p5L8M1
14504h48M2l9l9n1O3P0m4j04RJ03j0o0N3M7o7j4j4L6L6r2r2P8P8ONONO6O5j04j04L1L0k5k6
14497i04J5J6J5J6l4l4O0O1k8k8K9K8K3K3l3l4l0l0l0l0N0M9q2q2J00J01O2l1o2nm3m3O6O5
14491g84o6o7Q0Q1j5j4j4j5K4l3j05j0R7R7K4p0p4K1J4m3mnj3j2M0M0l9r5o0L4M3M2qqQRQ
14484h92Qrrj0rKLKLl3l3K7K8QO6L3o0l3K4M4M3mlN8l6o4O9M2n3pol2q8m6M9P7K1N1no9j3
14476h56J2m6M7M7k3k3k6k6N3kk8O7M8rJ3m4p3N8Mj27M5J39J6m1n9o0O9P0k8k8%%o1o1mnJ4
14469i28J4L7L6R4jm1m2j4j4P8P7m3j00l0O4N2on9lP6K0p8p7l1l1l2O4K9k8J0J0P2P2k9k8
14462h10O9k5q5J0kn8L8R5n7j15K2P8k6k5OOM9M8m6m6L4L4o0lL8n7K5Q2o3o2P3P3n9n9kkj
14455h83%N6N6PQm3m3l4O1Q5m7r2l6N0N1N1m3p5J9j1o9K6K6l9l9J8J7j3j4J4J5J05J04J5j17
14448h14j24k9P9P9o1o1mnJ7J7m0m0P2P1J5J5n0m9Q3K7n7N7J09N2mj17j23j1Rm7m0J6M2M2
14442h74M6M6k4k3M7o6j65n2M8M7K4K5l3l2O0N9l4l5N1N1norj0J9J8l4l4l4l4L8L8O6O6n4
14435h09n5M0M0p0p1j3j4N1N1nollL6k1j07PO6m7k6Q8J9l6j6j5j9j9L4L4o0o1rrK3K2KN9M1
14428h81p2p9L5R5R6%%j%k6k7n5n5K8K8k9k9L7L6O5O5k9k9K8K8MNNNl3l3l3l3M6M6q6q6J08
14420h56J09M0j7J8p6q3J0N9Jk0P5N9l6p1p1r6r6P5P4NOM3j3n7L7j9j9llllrrrrP2P1k3k3
14413h70OPOPkjjjL6L7k4k3j4o9lR2R1kp6p6L1L1L0L1q5q5M8M7j4j4j4j4j4j3j1Q4JJO3O4
14405g13m9m8m9m9M6M5j7j7K5p0j00L3Q0n1k6O9L3k3J5J4mlo1j17m0N4N4N4K3K3l3l3Q4Q5
14399g66n1n1o3j19rQ6J8J9K4K5M8M8q4q4MNMNJ2J3N0o%R5J4m3jjmnK6K6K9o6j42m8K5K6K8
14391i13K7j0M7K1p3m9QoolkL3L4L8L7l2K4P3n9q9NL2k5j1j2M2M1J4J5m3m2LMMLJ5J4m3m2
14384i26J3J3J3J3RJ0RRJ8J7J2J2N3m1j35m1L4L3j1j1o2L2J06M9k0k1m2j00K9J23l4r0M7M6
14377h34j0j0L2Q9Q1n2j05j2K0l8N4J11l8j33k3L4mmLKM1j6o7M6O7J0M9M8q8q7J7J7j1j2j
14371h24kn8n9L2L2MMqqK1K0L8L9r0K4P0m3o1nL5L6L8L9j1j0l9l9P1P1o0o1J3J3m4m4J3J3
14363h40J3J3KJRQj0J03N4j34p2j6l9J9M0j7m1J5j0j1N0M9j6j6m5m5qrM8M9MMO7m5QQn6n6
14356i22l8l8N6N6n9o0L5L5RQL3L3Mn4l2Q2R0L3n9o0k3k3k7k7O9J2l1Q2M3j46m6O7N0o3k4
14350i35L3NORJ0k0k1k0k0N7N6l8l8J4J3j4j5M4M5j2j2k4k4L2L2j7j7M0M0q8q7l2l1O4O4l1
14343i32l1QRL6L7MNk4k4m4m4Q8Q8o4o4qpK6K7K7K6m0m0J24J2p3M0J8J9O0n3n4O0p2p3qrK
14335i48JJJK1K0K1K1j9j8RJ0O7O7M3p0q3L0J6J6k9k9pqK9q4QQk9l0R5R6N3o0n3n3P0O9j63
14328i11n1J10J09r1r1N5N6kjn8n8m3J45J12p6p9L4o8o8L4L4L0L1k6k6ONk2k3J03J03o7o7
14322h61mlM6M6O1n3j17lJj12j0J02j0j0L5k1l8P6R3L7L3k3k7K9n0n0M8M8m1m1j3j3L8L8n6
14315h25n7J7J8M5M6k6k6LKK2K1K1K2k3k2J6m0o5M8m5j00J1J2L6L6k1k1QPj6j6RQL0k7o5M7
14308i10J04rNNj6j7j6j7n5n6L8L9OOL5L4m3m4J3J3N3N4qj21q0L3N1nk6k5O6O5OOL4L4p5p6
14301h99j1j1j2J03N7j32q1L3M5j1K7K6p1p2N8N8JJopl4l5lkN4N5J9K0K0K0nmL8p5r3K1L7
14294h71L7K7q7l7P6O8m6m2J4P8l6r6J8K6q7k4R0L2L2M9o4n4Kl7l7J5J4M3M3m5m6M9M9j0j1
14287h68j0j1N0N1m3j00o2N0N1o2m1J7OOPQN7N7M2p0k2R2K7q7M8M7r5J8N0o3k7L1M8M8PPP
14280g29Pj04j04L5L4n5N8J35n3q9K4NNLMn4n3M5M6m9m9o0o0J09J10n3n3m6m6m5O9L7k0M3
14273i53M2j4j3L7R3Oj08j31N9J06on7jN5N5k8k8O7O6j1j2j5j5j7p5K0J32P7l6n6n6o0mO4
14267h17n0m0P3Rj04P3P3j00J4Q5k8n7N7J5r8o0lP9P9j1j2k4k3L3L3j7j7j0j0n0O3Q8L2o4
14260g89o4m9PP5l8o7M7J15N9p1p2k5k5MMPQn0m9N5N6kjn9o0L9L8j4M3N3o0q1L3N1oL0K9l1
14253h60l0K1K2ppmmk2R0J64k6j11KRm8rqJ0J1m6m6n3n4P9P8j8j9J0J0j7j8M0L9J6J6j2j2
14246h14m0m0N4N4n2n2M2M2POn0n0P5P4k4k4l2q8p1M2J08nn4N8L3L2J6r7m6O7Oj06K2Q0M4
14239g83j3OPLLO2O1l1q9j68n6P8P8N3o1j38N1O9m5N9O0j8j7j7j7K6K7K6K7m2m3N2N2k4k4
14233g86n3n2J2J1m4m5M0M0j7j6O8O9j02j01qqM9M9K2K2K2K3l5l4ooj2j1M2M1K4l3o0L4P5
14226g86j9k0P5Mr1l5K1K1K1J28J28r1r0m3m3j7j8m5m5K9K9p6J7R1mj0j1L6L5j1j2k3k3j4
14219h92M3M2n2l0J01N0q3j00oQ1Q0j11j12K4K4k4k4K9K9K8K9L4L4M3n1n4Kppl8l8K9K8MN
14213h90k4k4mmmmK1K1K1K0p7p7O4O5N2N2j3j4l6l6K9L0o4o5J15J15n9n9KJO8k7j34m0N4l
14206i28%N6J7l9M3M4j1j0j1j0K4K4K4K4rrrrj8j9j8j8j8j9j8j8K1K1K2K1l3l3L3L3K4K4r4
14199h96J9R4k0j5j5o3o3M8M7k7Q6Q7k8m7m7M9N0p1p0m2m2J26J25rj22M9M9m3m4J1J0j8j8
14192h50j%q6q5L2L1O0O0Q3Q3j26j27LJ16J2j00L8L9n3n3J9J8J9J8m1m2k0R2ooJJL4L3L8p5
14185h41m1P2K4q9k6Q7l0l1l8l7N9N9j6j29L8L8l7l6K9L0ool4l5M8M8Q4Q3J20o9j85NP4j15
14179i03l7l7o0N3O7O8O7m5n3O1L9p4l6K1%%MLK8K7Lj10k2R1q0j36J18J18n5n5j0j0kln6N8
14172i58J11p7p2J15J12p8n4N9N5n9n7N5K1l6m1J5L7L7%Jn7n6K2K2K1K2NNNNk6k7L0L0kjk
14165h18jNOl3K3M3p0o6M7J1J2N7Jj24j1Q4l0k4L3K6l1L9L9L6L6j16j15K1K0k9K8J17Lj00
14158h81r9R7R8r4j50J8J31J02j1j08n1L2k5k0L5K9K9K5K5lj16o7M7J35K2kjl7l7K0K0M9M9
14152g39m1m2kN5R0k4n5Koo2nnj02j03J11J11n9n9P4P4k0k0qppqM5M5n0m9RJ0OOk1p8k2R1
14145h65J10lk0k0j46l3J02j1K2P9J5m1n3n2%%kjN4N5NNr0r0J0J0RJ0L1L1pM9J06qj10j10
14138i59J8J8J1J1K5q8%N7l1l2K9K8l1l2l1l2J16J16j7j6p0o9O4Pm2P2O8m5J4J4PPn1n1Q2
14131h33K6r8J5L6k0L8L8k2k3j0j1lmo5M8j6j5K2K2m9O5L6p8o6M6j1M5R2k2o7M7M7o7o3N1
14124h69J1m5J2J2RRNNM4j3p3M0M0p4m0J6k2k3M7M6m8m7Q4Q4qo6q6K7J23O7m7m8M4M3n8n8
14118h57L6L7m3m3J4J4j7j7j7j7POP8l6l7P6j7j32m6O7K5K4L5L5PPj8j8j8j8nnnnJ9J9R0k4
14110g99n0O3no1M6M5j4j5o1o2P1J5j65n1Q8Q9JJK9K9o6o6p6L7J16O0MNn2n1n1n1N2N3N2N2
14103g88j5j6K7q6o5M9O7Rk0k0P0P1o5o5qqK5K5k5k4n7N7J13%m2m3MMn6j12m9O3Q7Q6J04j0
14097g13q4k8K7K8q0q0N2N2K9K8k8k8j0rM7M8p3p2R8R8m3m4j5j5NNNMJ1J2m6m5k9k9nJ08M3
14089g76o9n9lL5L6j8j8j%N0J07J17p2j19pJ6J6K3K2q2q2J3J2P6P7r3r4K1K1qpn3n4M4M5k5
14083i09L1R2k1k0k0k7k6n0m9M4M5r5r4J12J13Q8Q8Qj81j03Q6Q0l5k5k6nmJ2J3j6j6N0N0M3
14076g67M3L8p4j03J0O8O7o7o7M5M5k8k9N4n9l6l6l5P8P8l5llM9N0J8r5l1l1k5k5M0M1jkr
14069h37rR3k2j06Qo3o3N2J66O6m8j33j9L3q0p3M0O3O4L0q2N8N8k2k2L9p5l9J50J1j01K1K1
14063h21m1m1J8J9J8r4l1l1j6j6N0N0J3J2L4L4N7n6l6P8N2o2RRJ6J6o9o9P1P1j4j4jjK8K7
14056g31q3q3R6R6l9l8q9q9Q2K5q0L4J30J8m6O8P4J7q5j40j03J1J0J0m5m6P7P7K4K3P1P0n5
14050g39n6m7RJ2j01k0R3J4r9o0N3M4J00Q1l3j06PJ2j02n0J39R3k1k5L1qqL5L5o8o9m4m4J8
14043i24J8M6j1lJ11jj15p6j9nnkkN1N0N0N0m2m3mo0p1M2M5o8o7M6P3J6P7P8L7p7q5k9N5N5
14036h09L0K9r5l8O4m9n9n9p7L6J77O5j6j6J6r7p4j7k8k7N2N2MNN1N1M7M7k7q4o3N1K6l1m9
14029i12m8M2M3j4j4J1J1J0J1j3j2p0o9N6N7l5l4K6Q3Q7k6j9j8k5k6K0K0M9M8o1o1mmJ2J3
14023h66J3J2n2n2Q0P9q9q9MNJ1J1J1J1j7j6J16J16p1p2K4K3j8j7J0J1llNMk6Q7L5p9j5M3
14016g74MLK9K9k7q4p1M3L0Q7P4l9o8M5k0p7o7o7lkQ4Q4Pj06j06PL2L1j7j8L5L6L6L5K0J9
14009g76K9k7q7K5Q6k8k2R1pj20r5l9K3P9J3J4J6J7k8k9K9K8l0k9jjM1M0J08no8j2n1n1%j
14002h68J9r4j26O3J14N8P2P3l2l3M5o9j32k0P1m3k2k1k5Q9L9p4n7N5M2M1q3q3J32J32j05
13996h42RO9m4q2k5qqRRL8L7n2n2M2M2j6j6M0M0j14j15N6N5P8P9n1n0nN2O3n1q1L3Q3l1j7
13989h26j7n2n3mnN2N2n8n9P4P3J1J0j8j8n7n7L8L7P2P2o0o0P3P3n9n9MLMLjjn8n7L6L5Q6
13982g71Q7l5j30p9J5K1p5o8K6M9M9N5N5j0j0k8q6JR5L6n9K0K0p2K1J00Oo5qM4j3o6o5n0M4
13975i46Q6Q5k9k8k9k9j4j4j4j4PQQQL6L6QQK0J9p5p5N9O0m1m0J47N2j34p7J8J8K1K1QRQQ
13968h01ppppk4k4NMN2N2p9q0j8j8J8J12J6p8j9j8%JR5R5m0m0j1j2m9n0Q2Q2m5m5J2J2l8l8
13961i17N6N6J6J6p9p8j0j0M0M1J03Qj41q4L9L9M2M3%J%%k0k1L6L5J8J8l9l9llr8r8J15J16
13954h02m7m7n0O4N6N7o4o4qqLMJ0J0j16kK8K9JJn5n6R0Q9nnL9M0j7j7J2J2n2n2J21Qj41M8
13946h86J02q6n3J36l0j43O4O4p4p4N8N8j6j7M0M1nmnnLMK4K4j4j28L1L0M0M0J2J2l5l5l5
13940h62l5j6j5M1M1o3o3J06J07j9j8j8j9J5J6K2K2j12Jool3l2R5j8o6M7M0p3K3K3l2Q2J20
13933g05p0n1n0J5J6J5J6m6m6m6m5L1L0k2k2L3Q9R6j7r8m1J5m1oJ07Q3l1j08OO7O7K8K7k8
13927g32k9J5J5j4j4l4l5poJ8J9l8l8J9J9J9K0m5m5m5m5NNNNL0K9JJO1O2MNK2K2ooj7j8p4
13919h47p4L5L4k2k3m5m6N0M9m4m4N6n8m9O5J51L9j10j09J6J5N9N8l6l7K0K0l6l7K4K3K4K3
13913h56N3N2q0q0K7K8j2M5Q2l2q5K8q5q5N4N4K4K4K4K4l1l1O3O2j7j8l5r2m4P0R3j9m9m9
13906h93JJJ02J03k9l0n8n9l1Q2L4k2l9m0k8k9k8k9K0K0K0K0K0K0K4K3l1K5Q3j05j03Q5J26
13900g45J2p2p2J5J6nmnmo2o3L2L2K3K2P8P9n3n4LMm5m5M9N0K0K0K0K0MMn2n3l6l6l5l6J04
13893h70J05k7k7o7o7poJ5P1P5l8J6J5RRj7j6j6j7MMlmR6j7p8L6J1m6lmj2M4L1q2j10P8J27
13885g88J3q6l0K6K6r0q9Q0Q0nnKKn3O0R2k2l5K1o6o5rj0j0rM7M6M7M7J8J8J8J8p1p0nmN5
13878h06N5M5o7k12k3J44L1j0j0o4o5O3O2L4L4K6K6n9n9O8O8n4n5j0j1j0j0J6J5o2o2K4J37
13872h01N6n8k8K9j0j1K1K0j8L8m2j55l4K2%JN1N1MML2L2m7m8J8J8p4p4k6k7J02J02kkK3K3
13865h10P1P0j9j9j9j8OOo0n9k4k4M3j3q7K5R6j8q5K8L6k0R0R0J3j01n8jK0l6LLmmL8j9QJ22
13858g30O1n3j15jR3L6m7m7lmj1j0M3o9p0M3k4k3O8O8n0m9l5P8K0r3k7Q6K3q9l9P4O2Nk2k3
13851h74pqL8R4K5q8m9m9J8J9J8J9O5O5j8p5j49l6P2m2p6L7J03M5k3k2KKP0P1l7l6K9k7r5
13844i19J9J23Rr4J9J12jl6K2K4q9m6O8P0m3l8l8k8k8K0J9L1L2j6j6l3l3mnN0N0p3p3O5O5
13837h15n6j14k2R1J19Ol1K4LKJ08q0j42k9K3K3k7k7O6O6k9k8mllmL0K9o4o5J6J6J6J5MNM
13830h77MN0M9m4m5mmK5K4l3l4K3K2J5J5j4j4q7q8J3J3j8P6J05J1rqp3K2M5m9p0O2Q8oJ9P7
13823g19J0m6OO3K3j09q3M9M0n4PQl7l7l8l7N7N6N6N6j09j09R9R9l8l7J9J9J6J6j6j5j1o7
13817h63r6kR4l8o3J06Q0r0l6N8J2J2J8J8n3n2P9P9o4o4ppK8K8k8k9m0m0J7J6l8l7J32J32
13810g38kkQj04l6K1J0J0RQm9m8J8J8k0L6P2m1l1l1o2o2L9L9k1R3M0p3l8J9L5R2N3o0p9q0
13803i57l4P9J42Q6r6r5mnMLK8K8ro7r8J5J00J00J3J3k5k5j4p1q1L2K1K2O7O7o5o5QRk0k0
13796i14j8j8L9L8L7L7k0j9rqqrj5j6j5j6L3L3k4k3N0N1m4m4j2j2k6Q6P1m3mN3M9M9m1m2n
13789g79no2o2J5J5P1P2q7q8k3k4k4Q8K9k9N9N8l9m0l3l3R9R9o9o9nnr8J4J16Lq0L3kn8K0
13782i23P6J6m0j9j9L4L4%%%%L0K9k7k7J6J6p8p8QPQQK8K7o7o6L8L8L8L8j9j9k0j9K7K6Rm7
13775i17o8M6J05pj20oQ8k5n3O0K2l5J9J9k3L3J10lo9o8m2m2Q3Q3Qj05j02J2R4J51P0j19p3
13768h74M1K2K1l4l5K9K8j7R7L9p3p5p5N0N0j0j0j0j0l4l5l5l4M1M1M2M1p2p2O1O0k5k5K9
13762h63K8j0o8K2J34Q6j04j10Kj8j9j1j2J1J0J1J0J9J8l8l8N9N9N6N5q9j45lJ09K6Q3J14
13756f16p4j84p1O2Ok9Q4Q8k6p9L3L3p9j6R8Kn4N5N5m2m3j5j4j5j5j3j4M4M3p3p3K1K2j4j4
13749i27M3M2k7k7j0M7O5m9n2O1L0q3m5J2N7N7MLk5k5k6k5M6M5j1j1l5l4l4l5N0M9q2q3l6
13742a071l6J9P6J28J5m6O8M8o5k7L1j6j5K7l0k0R3R6j6j02J2J16p4j07Q1J30o0J7P4l3q9
13737g76k3k3JKRJ0j0o6LR8Lr1m2J5k8k9O1l4r7kP0k4j03L0J62O7m0J8L7j9m0m1J6J7P3P3
13730g23q5q6Q5Q5n9n8L6L5J1J1J1J2o5o5qqn8n9J11J11o6o7K8K8L3L3MMj3j3m2m1QQM5j1
13723h28p7J7N4N5K6K6j00j00kR2J7l9n4LK4K4k7k7JJL0L1N9N8p7p7J7J7L9L9n5n5N8N8KK
13716g68m1m1J6J6l8l8N6N7l4l4K3K3j3j3lo0n0M4K0p5n1O2N2mQQk5k4MMk1k1mN3J16Lp0j3
13709h76P4J8k8k8l1l2k5k6L1L1llm1J5N8n4l0Q4R4k0nnpqK0K1j3j3j4j3j0j1K9k8j03J0M2
13701i00p1kJ11J3r9O4J22n0n0L6L5k1k1j6j6P8P8j04j04O6O6OOOOn1n1M4M3kllkJ7J8k1L5
13694g37M0p3p7L6j8j32QJ21m2m2poJ0J0j8j8P7P7n5n4K6K7l0l0NMMNN3N3lmn0n1k2k3QQk1
13687i41k1P0O9o2o3K4K3L4k3n9N5J11km9QK6K6n1n1n1n1K9L0L0L0QQL6L6n5n5PJ20Kj12p6
13680i40L7P1P0J4J4K7q6j15kP3P2j3p1m9O5N7%l5l5l9l9L8L7j9k0RQRQM9M9pqm9m9p8p8Q5
13673i40Q4K8K8k3k3k3k3j3j2M4M4L1L1o3o3n1n1OOM7M7O8O8j6j29j30j6R1R0MLLMk5k5J2
13666h87J3M2M1q5q5k9k8R4R3pqN1o2j68K1R7j5l5l4L8L8J0J0K6K6K6K6m7m7j9j9N7N8JJo5
13659h71o4J05J05j7j7p7p8M7j0m9O4L5p9m4J4M9qp1M2R9j5o8M5O0Mr0r0P4P3n2n2rJ04J3
13652h28j00L0Q7m7m6K3K4qrJ7m0j9R5o2j19K1K1m3P1M9o4pJ06J1m6KKjjj3j3M3M4J3J4J4
13646g79J3MMk5k4k5k4L3L2l8l9mlo5M9Q0l3rM7m8m8K4K5K5K4o1o2L3L3L5L5n9o0M9N0m6m5
13638i02rrn9n9K6J39M9o5JN7L3q0o9M5On1K2K1J9J8K0K1l6l6K2K2L9R6k9j42rM8o0mJ32P5
13632g08o6o6K4K5n9o0L6L5j9j8m7m7O5O4o8o8M5M4j2j2MMr0r0R2R3JKm3J4N8n6j11P7M7M7
13625h63J06q2r0R9K3r1M1M1l6l6K0K0l7l8l7l8J8J8P5P5K9K9o6o5ooN1N1j25j25M5M4N8N8
13618h40N8N8N2N2j2j2M1p2j28p1j8R5R2r7j21pJ1J2M2M3PQM2p0k1R2L4p9q0L4J10mj03j03
13612i55L4L4K7K7K4q8OJ19k2k2N5n8p2M1K6K7J9K0l7l7j4j4j4j4j6j5k2R1L2L2m8m8j04Q
13605i78M0L9JJN8N8m3m3J5J4k5k5k4k5L1L1L1L1J1J1J2J1l7l6qqK9K9j03j03qqQ7Q7l6l5
13598i18%%JJ15N8n5j27j27J42J42J3r9l7l6O2O1l3l3K6K6N5N4l3l4n5n4m1P3P2m0K0J9m4
13592h27m4Q3Q2j2j3p1p2O1O0l8l7O2n2j14jM4j1K3K4m6m6k6k6N5N4M2j4n4O0N2o2n7N5J0
13585h56m7pqM5M5n9n9J1J2j7j7RRM9M9J20Oj47r2K9q4j02Q6J37K4J5m1k4Q9N4lQQl4K2L4
13579g36p9q3L0K7q6m8RL0K9L3L3pol4l4L2L3j9j8j2o9k3R0Oj07l4Q0O7O7M7M6o9p0llJ6J6
13571h49nnn2O2O5m8qM9j10n3J08N2l7J9j9j32n0Oj6j6L5L4N1N0K3K2j7j7j3j3J5P1L7p7l
13565h41ll9l9L0L0L4L4k9K7kj17j0M6J1J0qM8Q7k7j46l4J20Pl9l8j8R6Q4j05j25j1J17O2
13558g88o2nK7q6o7J23O9m4j5j6L6L7l0l0k8k7N7N7OPL4L5p3p2k6k5m2m2N5N4R5j8q8K5K0
13552h47l8l0K7L7L7L3L4N1o2m1P3O6m6j10Mm9j06K3J36O7m7k3k3POPPk0k0K0l7m0P4O6J0
13545g54o7o8L3L2K2K2ooL6L5j5j5lo0m8O6K2l4k3k4j1j1j8j9O5m8o4pM5M5M8M8m5m5l7K0
13538h89K5q8n6N7M9M9k9k9K7K8K7K8KKKKk2k1k2k1kjjjK2K2K3K2J5J5N3lj08OR0k3r1l4J6
13531h59J5m8QR5j9n0O2mo1j3j3L1L1l5l5K0J9n7N6J45L1j30p4qo4r9J3Q8Q8L5L4l1l1K9L0
13524h01n6n5%j%%K1K0k7k6M8M8p5p4O4O5k0k0n0n0k1k1N6N7RJ0%JK9L0NOk3k3j8j9K8K9K7
13516h27K7j9k0L1L2o8o9M8J05K1r2n1O2oo2j2j2j5j6L4L3l3l3O2O2k4L2Q0l3p9k3JN7O8m5
13510g84j06n0L4L4j4j4K9K9k5q2p1M3N1nO2O2j4j4L4L3m2m3K0K0J3m5q3L0M4p0J3O9J1m7
13503h78JN8M1j6m3m2J2P0N7n6l7J9KJM8o5p2M2J9r4K8K7J4P1L7p7L3L3p9k3J20Pq6K7J12
13497f89p8l5P9p1j84N0J06L0k8p0p0J7J30ro6Q3K6o2on6n5N1N2l6l7N2N3l2K4O4n0m4O9L0
13490g62k7k0k1k3k4j4j5Q4Q4KN8l8j51l8J9n6JQ4K7l2l1K8K8L2L2j0M6K1r2j0j1j7j8L8L7
13483g89j9j9k2k3L4L4K0K0l0l0oJ08N4o0o6j0M0j7q8q8LLM5M4j1j2N1N2nnn6n6P6P6o4o3
13476h79L1L1o1o0L3L4llllK9L0k8k7k4k5k5k5J3J2O9O9J6J6p8p9O1O0LM%%n6n7J1J2J1J1
13469h80L2L1L1L2RRl0K7j2j25o5M8m1m0O0O1QQPQM5M5j1j2o5o6K9K8K1K1K1K1l8l8l8l8K9
13462h68L0k7k7J1J1J1J1R4R3l8l8k2k2k2k2k7k7K9K9mmP2m2j49L9Q8k6n2Ml6l5J04J03M7
13456g12M6mmo0o1n8n7jjn1n1OOJ26J25L1L0l0l1q0q0r3K0M3M4J25J1r9R0P0j18o7M6m2r8
13449i79OJ19R5L8j7j7j7j8p3p4K6K6K5K6j0j1j1j0K0K1j8L8K9q4j0j0j27j3J21O4M7j0j02
13443i10J1K6K6r9r9O5O5O5O5k9k8K8K9r6r5L6L7L9L8j8j8l9l9J7J8j7j8L9M0ppN0N0m4m3
13436h62K7q6l1Q3j3o9MMJ%J9J9J9J9L1L1l6K0K9q4l1Q3P0m3m2P0M8o6n2Np5j9Q0l3n5N7J8
13429h60l8K1K1l9l9J6J7m1m0O9O8Mj09j7L9%Jj7j6M1M0RQRQk7k7J2m5m0P2M4o9k4L2M9N0
13422h18n6n5L9L9ooK2K2J6J5k3L3N8n6j06Q2J17p3m2J4o8o8m0P3N7n6j3j3M2M2J34K1l5l6
13415g44j4j3l1l1J5J4R8r0r7R1O2n2k1k1p2J17O0j29M8M7k1k2m9n0M5M5J8J8l8l8j3j3j3
13409h94j3NOL4L4m3m4N1N1L9L9k2j36n8N6L4L4P4m0r6J7L2L1j9j8j7j8L9L9m2m1J66k2j30
13402h72j7LKK9L0K9K9m2m3M5M4N3o0n3n3o2o2P1P1LLK2r1p3J16KLM6M6m8m9K5K4l3l2m2m1
13395i77J4J5L8L8j9j9K5K5K5K5l7l7R5R5p8p8N4N4p7p6N6N5j0j1j0j1lmmlK2K3l4l3j7j7
13388h96J2J1K7K8o0o0j0J03N0o3n0OK4K5l3l2L1L1r1K2Q4Q4%j14q8K4L7j9l8l7N0N0m5m5
13382i82L7L7k0k0K5K4m6O7M6o8k9K7J1J0L8L9no2m0P2On2m0m1Q8Q8j3j4O1n3m8PM5M5q4q3
13375i27m3m2N2N2M2M2q9r0P1P1o1o0J5J6J6J5jjN5N5L1L0o3o4J6J6m1m1L1L1KKKKn4n5N8
13368i09N8KJl7l7R5R5k5k5n7n6O9J2j07j2O5Rm8m8L0L1KKLMMMm7m7M7M7OOn0n1ooJ3P0O3
13360h30l2l9J8K5l2L2L2%%%Jm5m5J2J2KKN8N9LLL1L1j4j4j5j4j8j8j9j8j%j%o9o9rrP5J31
13352g84K4p1QO5mnln9n6L8%n8k3L4O7O6k8k7L0k7j08j3K6l0m9M5O0Lj8P6M2n2q0p9k3J10
13345i03L6n9J6P4oj00o5o4r4R5J88%q6K8P8l6L5L6J7J7m0l9N2N2J6J7K5q8k4k4m0m0J6J7
13339h93J00J00o9p0j4j4o4o4k6Q7P3P3O5m8p9p8J4J5M3M3ooL6p7n8N5Q3l1q0L4l1l0kJ12
13332h07M8M8o3o2ooj6j6m5m4j5j6QJ21M3p0r1K2j6j6Q6Q5qqn3n3p6J13J20o8k4Q9O3O3qj22
13326h00r3K1l0l0M1M0n8N5M8M8K6K5l1l1onnomnK3K4o0o1L4L5o0o0L5L5M0M1k0k0j1o8m4
13318i37P0l6l6O5O5kkJ2j01j5R8N2mR7j6j18mOn1J0O6J0m7j2j1l6l6R7R6J5J5m2m2l2l2K4
13312h14K4J09J10j36j36L7L7j9j9K5K4K5K4l0l0K6K7q1q2N1N1j4j4l8l9jN6O0n4l6l5k5L2
13305h85J09lj01m4j6j6J5J6K7K8K8K8L4L3o1o1j5j5P3P2Nj09n2O2qpN7N6r5r6L7L6k5k5M
13299i14LjjK7K8N0N0m4m4j1j0l9l9k7k6O8O8k5k5L2L2K0K0l7l6N3N3mmn3n3MLN1N0ool9l8
13291h70N7N6l8l8jn6l6N8lmJ14K0j04K8O9o4l2l2l8N6R1L5m3m4m6m7RJ0RRK3K4l4l3k8k9
13284i52O6O6lmppO0Mj17k3M0n4m8M7N5N6l3l2KLKLM8M8qrK4K5p0p0k2k2k2k3J5J4J5J4%%
13277i19%%O5O5QQj8j8k2k2l8r5J6J10jjM2j4mR1O6J0o0o0ppn9o0lmk1k1M3M3l2Q2K5q9ML
13269h94m2J4M2p1o5J24N9j31J2J24J6r7n8kO7O6o1o2J04J05k8k8l7l7J9J9l0l0L0L0j07n1
13263a000J20Pj11KJ39m9k6Q8P6l8o4o5p9L5J00R9k6k5j9j8j9j8K6K6K6K5J9J9l8l7l2l1K5
13256h63K6l5l5K6J40J9r4k4k4l4l4K2K2m4m3N0N1KKKKL3L3n8n8k2L5P5m0j27j3Q3K6pM9R
13250h48J0Jn7r2K2R5L9r2r2L0L0L0K9O6O5l0k9J6J7k2L5m5j40OJ00l5l4%%l5l4k5L2O3l1
13243i55p2j6K5K5K8K9P9P9J3J3m6m5M4n0q7M5R7M0j7p4MO0l1q8j9L8m6m7j5j5OPR1R1m8m7
13236i04J8J8mmp0p0P8P7ppL8L8qrmlmlK7K8j%KLm5m5K5K5p9p9m2m3K4K4P3P3j1j2K8K9%%
13228h26p1p1J5J4l1l1J11J11l3l3L3L3k1k2K6K5J2J3O9k6q4k8N1N1J5p9q0J5M3M4j7j7k4
13222h13k4k4k4l6l6O8O7lkl1l1ONOOk5k5k4k5K3K4K3K3N7N7j0ro6o7L7L8j6j5Q8Q8q6q6k0
13214h82k0j1j1N5N6j6j5q3k6Q5k9p7k2R0R0J9r5OO2m0J6R2L5p1p1n8n8Q4Q4N2N2n2n2j9j9
13208h49m7m8P1P1p3j5J6r7k8Q6J7J7M8o5m1P2J12jq6q6Q6Q6J3J2j5j6rqm1m0N7Jq6K8O4n0
13201h44j09MjjN3N3k8k9%%n0n0P9P9n8N4N5n9RQKJn0n1n0n1O7O6K8Q4K7q7j3j2o4M9N2o0
13193h97lN3P9K2p9k3N9Kk6k6k1L5N5n9r0K2Q8k6n2LJ6J5N7n5o5rN7N6J0Rj9j9nnK3K3k5k4
13186h44j7j7p3M1J29J6n8%qo5%jlmJ0RJ0J0rqnnk2L6Mj08j1M6PPP8P8m4m4L5L6L6L6k7k7
13178g76l5r2q1L3L1L1K6K5N8N7l4K2N5n9l7l7q6K7P5l8o5qL0L0L0L0Qm9m0P3nj18%%JJL0
13171h87K9L4L4l1l2L6L7m9m8L0L0l7l6k1k1q5K9K2K2K9L0o7o6K6K5l4P9P4P4lj17q1J07R
13165h59j05J13J12n1n2J5J5M2M3mnm1m1j3j3P8P7o4o4k8k7K0J9m7m7k6Q7M7M6Q1l2j61K8
13159h57J13p6o9M4L5L5klM0p3r5J9P1P1k6k5M1M1k3k2K5K5k8k8k8k8k6k6N9N9o4o4RJ0mJ09
13152g61Oj07m1m1%J12J39n0q6K8NMk8k9j06Pk5k5N8J15O9m4r8J4K7l0l8J9O3Nm9n0J3J3O9
13145h42O9m2m1O3m9n3O0L7j9m6m7M3M3m2m2O9O9l5l5mmM3M3m7m6J9J9L0L0l8J9Kj11q3L0
13138i38R7M1o2o2j8j8J7J7l9P4P1J4J6J5k7L0K6q7k0k0n6n7K9K8JJK9K9l1l2J6J6M9M9M0
13132g62j6p2M1O9m5n1NqrP5J8q7K7O0n2j12KM3M3KLP8P8J2J2l1l1llk9k8k8k9k0k0RQM7M8
13124g56p6p5j7j7j7j7PPP4P3L3L2O9m5l1l0l7l8N7N7n9n9m7O6LKm5m5nJ09J0J0J8J8q0q0
13117i31P4P4%j14o6M7M5M4j5j5K8K8jjo3o4K7J39P6l8n1n2O0O0k5k6l6l7J0J0m6m6L9L9K2
13111h05K2J8j71j09P9R2k2O5O6J1J1o6o6k5Q8q9q8Q0P9o4o5L9M0k2k1K6K5k5k5k5k5M6M7
13104h79%jqqN6n8M8M8Qj05q2L1Q3Q4o0n9OPN8N8qqL1L0j7j6l0l0K7K7o1o1L4L3K6K6K6K6
13097g18j5j4j4j5L5L4k2k2k4k3l8P6R3k0j14n7rj0Q9Q8OOPOn3n2MLM1M0L3L3K0r3qM8M0j7
13090f36n3O1L5p7k1R3J1j03r5J8mlMLJ1J0q4q4J13J13n6n7k6k7O9O8k9k8J0m6p3L9O5Qj1
13083g82M5n1j64MJ18M6M7L7L8M8o5n6%l8l8O7O7k8k8k0k1k0k1RRM8qj9R5L4p8m6m5l0Q5M4
13076g17o8o9M4R3k0j13jJ36M1j01m4O1O1l0l0%%j%k1k0k0k1qpqqJ15J15n4n5l0l0l3O2Rq6
13069h58jN4k4k4L6L6QPm3m3K2J17j0j04k8O7O5l0j03m7J0J0J6J6J6J6N3N3m5m5J3m3p1K3
13062h81N0m4m2N3K5l2POooN5m0j06K5O1l3l4O0J27P1o0o0O9J1j38m4O3OL6L6r9j00L1L0L0
13056h73L0KKKKo8o9j2j2M2M1j6j5P5P5k0p6k0P5P1k3j04j05N9J16Oq8q5RJ9J8Q1Q0o7o8j3
13049i29M4L8p6j9R4L4k3m1m0k5k5jJ11L7p7j3J00l8l7O3O4p1p0K2P9N4n9o0N4Q1K3J0Rr8
13042g85m1L0q2j52L7N0pP0P0l1l1L4k2mJ09rj22m4m4L4J47J7l9M0j6j16kJ06pl1l0j4j4j4
13036i13j4J8J9p5p5O1O1O1O1k5k5L2L1K5K4o9p0K8K8%%k8k8%%p6p6R3R4NMK8j60n5J34M1
13029h41j5J6r8m8O5P2J5K6K6l7l7l7l6K5K5l1l2m9m9J2J25R9j5O4Oj03m7NNM0p3p9L3O1n3
13022i60J5P2P5P6J4r9r1l5j9L8M0p4j4J00kjOOj7j6M0M0p6p6K6K5k3R0K6l0Pn0n3LONRRK6
13015h82K7l4l4M6j2n0O3R8j6l9l9l3l3O1O1O4O4j06j06l8l9Q8J44L1j57j8R6j5j5Q7Q6j01
13009g51j01l9P3Rj05rM8j4j5J15J14O3n0j89p6M6o6l9P5O5m8m1J5L5k2J0O7M5M5pqj0j1j0
13002g86j0O8O9o3o4n3n3P1P2J4j00n0O4M7o5j09Q1N1o3n1O2j1j1L2L1j19oJ38J38n2n2MN
12996g71p0o9m1m1K4K3Q1Q0j5j5j4j5n6n6L9L8j9k0P5P5p0p0K4K4o4o5O1O1J0j03l2l3k8Q4
12989i68J41K8p4p4J4J3m2m2l5l5O6J79P8l5L0q2j18nK8K8O3O3M8M8m7j60j16P3Q0l3M9N0
12983g87n3n2o7o8L9J52mnKKm7m7Q5Q5J9K0l1l0q1L3M1p3l7P7OOK7K7m4P0J2j02l0l1k5k6
12976i37L2L1J23J23k0j34j4j3k8k8J11lj14P5J39n0j34k2J05ql2l2j3j3j3j4n1n1P5P4L9
12970g97p4j0j1O0N9rj22m8m8P0P0Pj06J4J4L5L5O3O3o5o5qrk3k3P1P2k4k4NNk7k6L1L0j9
12963h34k0j3j2n4O0J16Loopor3K0P7l6p3p4N2N2K1K1ppk1k0L6L6m0m1R2R2l7l6J3J4M2p0
12956g66r9J4m3m4N7N8k7k7K9L0l0l0kjM3M3j3j4k1k2n0n0O2O2l2l3J03J03j05j05K1K0J5
12950h54J5P6j8n7jK1l6n7L8O1Mj4j5j9j8P0O9l8j32j7j7j4Q0P6n6l4K3L9M0j7j6j6j6J1J1
12943h28J1J1k7k7k3k3K3Q0J00Pj20j21K3J17R6Jj04j03l8N6O0l4l6K1J8l8j8L9L5k2l8l8
12937i40m2m2K2K2l7N7Q7qK2K3n8n8L7L6OOk2k3N3N2mo1n7L6J03M6j1o7r6r6J9J8J07J07N8
12930g05l7p5j9L4k1j5j5n0m9M4M5j6j5J3J3r5r4P5P5K4K4K4K4j7j7j7j7J1J0L9L9j02j03
12924i85O7O7J0J0o1N2Q3l1j7j7QQN1o3m8O5m0m1M9o3p1M2Q4l0J3J3m5m6Q0P9N0o3p0M4K5
12917g91q8k4Q9P8P7m8m7o9o9K5K6m9m8M6M6M8M8m6m6j3j4M3M4m1m1J6J6j3j4j4j3ONn0n1
12911i76L1L1LLK9L0o5o5P0P0k4k5k9k9K8K8M0M0J6r7j8R6J7J8J17Mj02j02L8L8j8j8%jJ4
12904h08r9n1O3L6L7Q6j03j10P8P4l9k7k8N7n6n6N7L4L5n3n2O2O2p0o9n1n1M3M4m1m0J6J6
12898a004N4N3j0j1O7m7j2j1P0P1k4k4m4m5j08NL9M0j12JJ01J01k4k5ooooNOM0M1j3J00J7
12891g27j71r8J6L4L4P9P9j5j5k5k5L1L2m7m7N2o1k0R2P1j18q5q6J10J10j6j6J3J2k7k7k7
12885h88k7J3J3K7q5l7P7P0m3p6p5J7J30N5n9J2J2M8M8qrl6l7rqJ4J5j5j4poK1K1RQk0j9O1
12878h07O2p1p0K8K8k8k8N0N0K2K1LKn4n5J9J8J8J8m4m4no2k3R1R4j9q7K6l4r1K6J40M9o4
12871h21m0P4P4l9m0P3N9j30p2M1j0j0K0l7p5L8J00j3l0K6L1L1k3k2K9L0o5o5M3M3n1n1J0
12865h72J1j8j8J9K0n7N7J12p7j34N5R0k3l7K0N5N5K3K4M9o3j62m8J27P0o0o1r1r1M1M1J4
12858i29J5J4J4L4L3o1o1J9K0K4K3n8jL0q3KJo2o2P2P2M3M3K6K6l0l1o9o9L1J43N9n4p5j9
12852i20P0J3k2R1J1j02pN0j4j4j0j0OOLKmo1m4P0N8n6n2O1l9r7OO1M6M5k3L3J23o7q0L3L9
12845g95j7l5l5M9N0J5J4jj15q7K7Q1Q2m4m3K8K9p1M2J13jr7m1R1L5r5l7M2M3j0j1J4J4q0
12838h46q0L6L7N1o3m1P2O8m5l3K4l3r0j5R8J01j1j17lJ25J2j74j17J8J32O2n0p5L7R7L9n3
12832h37n3O5O5J2J2r2l4O1n3qJ04Lj10n1n1L6L6K6K5K6K5o3o3L1L2L4L5n9o0M1M0q0L4J7
12826h54J7k6k5q6K7J4J3J41K7p9p9K3K3M1p1j26O3J45L2K5K5l9l9l2l2l2l1L3L4L4L4L6L7
12819g27M4p0m7m8k6k7l4l5opN1N1m3m3O6O7O7O7m1m1J5J6mlmlo8o8K6K6J9J9N4o0m0m1RQ
12812h81O5O5mj17o2o2O3O2k6k6n5n4Q8Q8m4m4qqM8M8n5n4k7k6R1R1l4l4p1M2J06pq3L0N3
12805h42N4j7j7rM7M5o8o8o7M3M2o0j17l2Q1M9qk0L6R7j7l4K3l1q9O1O1o6o6j2j3J11N5n9
12799i07N5j2j25mN2r1r0P0P1j4j4L8L8L8L9OOln9p0M2J1m6M6J03K1K0o5o5L9L8n1n1J5J4
12792i05k7k7J10lm7O7O4n0p6k0M7J05l1q7N3N2k5k4j4p0k9Q4Jn5J8J7J4J4o5o6P6P6j3j3
12786h49m1m1K5K5mll1l1L6L5L4L5L5p8n0Pl3l2L0L1j7j7jjQ5Q4p1p1mnJJM9M8k9l0n3O0Q9
12778g82k5M6M6p7p8p7p8J00R9J5J4m0m0j2j2qpl6l5O1O2nmM0M1m5m4l2l2L4L5m9m8L6L7l7
12771i37l6Q5Q6RRq0q0L0k7n9N5J09J09l2l3N1o2j36k3P3m0l3K4M2j4L3Q9n6j14L3L3q3K9
12765i46J18NKN9n0j64p6L8J25O9q1k5J83O9j40j40M9J06n1j64k2R1Q3K6p6p6N0N0Q6Q5M9
12759f68j39j41k8j4M2K4l2M8J05M2M1o1o0j4j3J3J3m3m4j1j2J7J7J14J14n7n6p2p2O1O0K8
12753g98K8o6o6M2M2n2n2P0P0k1k0k9K8R6j8p4M0Mn2o7j1M1M2O9m3j00J3klNNk4k3oN0Q5k9
12746h26n0OM0M0J2J2J5m2q1L2R9j5p4j7kn9l0Q3O2O3k6k5k4k4k4k4nno1o2jjK2J35L8p5N3
12739h41N2o2o1l3l4j8j9P6P5m0m1kn8j3J00R2k0jn8j18P1J54M0m8RkjL0L0k1k1l1K5Mj09
12732h94p7L7N3N4l4l3O1O2p5p4j5p2J2J44J26L1m2r9KN9l4l3K9K9o5j22n1M2K4l2j8P7N6
12726h72jj9L8L7j9m7RK5K4J0q5o3pM2M3j0j1L1L1L1L1o0o0k2p9K7J20L6k1k7q3PO4k2k2L8
12719h86L9OOk2k2LLl0O4R6l7j08j3L7k0RO5P2k1j8j8J1O8kr6r1l4n1NO8J1q5q5P5P5j9j9
12712i64K8K8K8K9KKKLM4M4j3o9m1N3K9k8j1j1n2MM5m9j05j1L8j8L9J52O1j27p8L5rqkjL2
12705h99L1L2L1k4k5r5J7R0k3k0R3P0J4m2m2n5n6KJk7k8o6M7P4J8K8K8m2m2J1J1j5p2m8O6
12698i57K3K2K9K9JJN1N0L9p5p6L9M2M2K1K1p1p2j5j5L5L4OPJ4J3L3q0j31N8J03j0q2q2k8
12691i81Q6J01j2m0P3M9o4n7N6rj0kkrqq4K9P2j18q9R9O2n3NJ17Q8j01j15lR8j5p2M1K3r0
12684i35m7Rk6L0L3k3J6J6J2J2noN9N8j41k9J49L5n7N6K1r3L9L8LLm6m5J1J1l7l7K0J9P2P2
12678g33R0r8j08Oj3j3k9k8K1K1Q5k8r2K1M7o6rJ03M5o8n5n4jjN6N5j8j9j2j1q4L0K2K3KK
12671i11L0L0k8k8O6O7MMn2n2KLKLM7M6j6j7Rj04j2j2JKR4k0l8l9j0j0m1P3N2o2o7M5O9P0
12663h00m4m3J3J3kjkkn9n9llK6K6P6P6K5q7j16lQRJ5J6j8j8L8L9LLLKNNMNNMj7j6KJ16rj22
12655h87n7N7N6n7j11LR6j7n4N9K0l6J8J9J6J5J4J3m3m3kkj2M4Q0l3OOo0o0P3J6p7L6N1pK1
12648h39r3j14P4P5J9M0j5nN2m0m0n5n6M4J57J9r4lN5J5m2o3o3N5N5%n7k2R2%j12M3J56O4
12641f98j26j03m7l1K6M9pL2L2m3J3P7l6p9k3m0J6J34P8o0o1O8J2n6N8L8p6m0P3kkP2m1k4
12635h17L2o3o3M1M1j6j6j4j3M3M4o0n9L5L5j5j5j4j5K1K0K1K1m2m3N3N2j8j8J0J1o4o4L0
12628i19L1o6o6O7O6L1L2J3m2o5M8Q5k8j15P3P8j11j02Q6J27J4l5l6J5J4j0j0rj0J7J8PO3
12622g39N0o3m5m6m7O7O6m7poj4j4J6J7l6l7J1O7J7r6l4J55O0j28j47l4K3K3N5N5kkM9M8q
12615g73qm0m1j6j5m3r8l7P7po%%O8O8J1J1J9J9l7l8k1k2PPJ2J1L0Q5M1p3l4l3J9J9j0rL4
12608h23L3k4k3rrj04m8Q8k6q5K7J28J4rrM3M2j4j4p6p6R4R3k7k7k7k7J7J6M6M5n1n1Q1Q2
12601g10ppj02j01M8M9q4q3M9N0J1O7K4r0l6P7O7m6m3P1O5Rrrk4k3n2n2L8L8j8j8m3m4J3J4
12594i11N1N1m4m3KLm8m7j4R9O7J1j7j7L6L7m5m6N0M9k7k7L0L0L9L9r3r3L1L1o3o3K4K4K5
12588h69K4l0l1l0l0KLJ0J0k8Q5R2k1j12JO3O2llmlMMP4l9j31j8O8m4l4l3N3N4l6l6K1K1j7
12580i01j6LJ15O3j26m8O5K1K0R2k2p2p3K2K1j09MJ05pj01J4jkM2M1qqj08OR9j3m2m2M6M5
12574h75l3l3O6J79Nj08j01J2RRj3j2O1O0p2p2O9O8J2J2p7p8m7O6L8L9m2m1n3O0k5k4L2J46
12567g63J4j00m1m1P7P7J6r6K3K4k8k8K8K9mmo0o0P6P7j8j8L5L4k2k3n5n5L9L9J0J0q4q4N4
12561i22N3j5R7o4j59L9R6k5k5m9n0L8L7k2k2R7M1m3N2O8k6k4k4J%K9K8m4m4P1k3p5K0N3m
12554h40lN4P7j7q8OP3J7k9k9L4k3j54o0J23O6k9k9q9q9M8M8K0K0N2N1noklkko6o6K9K9J1
12547h73J1q3q4O0N9l5K2P6j9q8q8j0Q5J37M3k5q2o0lL7L6O9O8j11j10j7j7N4N4lkM4M3n0
12540h62n1M0M0k7L1k0j13RO5jN6N6N5k7k8l1l1J0m7j1Q3j3j3Q1j3p3L9L4p9JKonn5n4OJ20
12533h32J4r9K8K8onp6L7J02j2l4l5N7N7l7l8k2k2M2M2o4M9N6n8r2K1OPj3j3j3j2J8J8J8J8
12526h65j1j1M6M6q5q5N9N9j27O2K01J3p9L5L0q3j39k6L5L5KJN7N8n2n2MNL9M0r2r3J11J10
12520g52Mj09k9k9j2J00J41K7p2p2J9K0l8l7J2J2j0j0o7M5N2o1m0P2KKl0k9l0l0P5P5M4o9
12513h24k7k7r7J5L9L8J7J8l4l3J6J6R0k4k3L3l5r2L9L8J6J6L0q3r8J5P7P7%%k8k8l3l4O1
12507h69O2onnol9m0j6R8K1r1M1R8q0p9J8J8L5L5o3o3M5j1p5L8R2L5k0k1l3l4K3K3j9j8jN6
12499h56N8n6q0L3n2n1Q7Q8o2o1jJ13R9j5l1l1j14jJ01j2j21rR1R1k1k2l2K4Q3k9q3L0K7K6
12493g89L4L3k3k2k3k3P7P6r3r4j1j1k2R2N8Kn2j09o0N4P5J9j6j6QRJ4J4m2m2J8J8M6M7n0
12486h04n0m9n0J9K0L7R3L0q5j37k4L0K9O6O5n4n3M2M1m8m8RRN4N4m1m0j7j7k0k1L4k4o2N1
12480i61J03j1MMj0j0rj0K1K2K1K2J6J6L8L7m9j63p7J11P7K1J03j0j71j13N5N5l0k9K6K7k7
12473i01k7J06N0o4N0J8r5K7K8n4N8P0j19j15P4L6k1K3K3m2m1N3N3p1p1K3K4rrJ5J28M0p4
12467h14p0M3O7J1oo3j05QJ08N2p9k2L2k6l8l7j3j4N0M9q3q3N0N1poJ3J3M2M1mmo1o0J9J9
12460i27NJ18K6q7J8J9l6P6J55l5p0M4m2k30j22J43J02j0J1J2MNq2q2J9K0j09MJ48J48l9l9
12454h33N5N6n8n8L6L7PPq0q0n1O2O9m4l4P9N1o3m6O7o1o1O5O4l0l1l2l3K4K4K4K3Nj09j16
12447a065P3Q0l3P4P3k8k7k4k3L4L3KLN8N9o4o3l6l6rj0J1J2J05qj02J0M8M8R1k3pqm3m3M7
12440g91M7j0j0m3m3J3J3r6r7P3P4K4K3K4K4j5j5j5j5l6l6K1K0K3K3l4l4O6O5RQm0m0N4J11
12434f55k2j17n4n5o8K6Q2j2NNl9J8R1mN4N3o5o4qqRJ0RRl8l8N6N6m9m8k0k0J9K0l7l8QQO5
12426h56O4m1m2J5J5l8l8J9J9M4M4j3j3%%k8k8J8J7l9l9%%K8K7N6N6p7p6L1L0k5k6J7J7j1
12419h73j1o0o1o1L4J25O8J2J2l9m0J8J7J0J0j9j8J2J3J2J3l4l4O0O0J0J0q4q4mnnmN4N5M
12412h27M%n6m8O6O0n4n3O0P2m1j05m9M8M8NNm8m7J9J9L0L1KLj8j8j32j9J07N0M3M2J1J1j7
12405g96j6L7L7m8m8M2M1k4k4q5q5K6K5l9P3J24o6j45l2P3P2K3K4K4K4o0o0oon9N3Q7Q7O6
12399f61m6m9n0J4J4l3l3J8J7J8J8l6l5J2J1k7k6k7k7O5O5jjlkm2J5M9o3q2q1NNL4L3J5J6
12392i01J5J5mmM3M3k0k1k0k1M1M1J4m2o1N3M9o3k0k0R5R6j00r9M2M2j1j0jJ12N8j31j28j6
12385i34P1P1l4j47K3Q0opJ3J4J3J3j3j3r7r8L9L9L9L9k8k8J1m6M0J53J4m2lmk7k8k4R0M7
12379g70o7J7P3k0j9N4n8j66n2M1j5j5M1P1m1m5J43O5j24o9M4j3j3KJk1R2L0q4K4Q1j2j3%
12372h38j14j60K9J05M8R2R2m6m6j8j8O0O0j00j01L9L9M0L9k3k3K4Q0lj15r0K2P9l5q1k4N5
12366i32N5J2J2l6l5l6l5J09J10n1n1nnQ9Q9o8o7j1j0J4J5k4L2P5l7r1K2j3j3K3K2JJk3j36
12359i98m6O7N3N4QQp9p9n2O1Q5K9j4j3j7j7J00J00p3p3Qm9PJ21N1o1n8N5N4lk0k1J0RJ0R
12352g74l2l2K5K5J7J7p8p7M4M3M1M0Mn4l2Q1J8m0%%o4o4qpK7K7l3l2K9k6l8P6J47L2j03j04
12345i05QQQRQ5Q5j7j7O3n0j99j1J27o2o8M5N3mn7%P8K1p3j6M5j2o8j2O4Pm5J1N5N5l6l6k9
12338h90k8K8K8m5m5J2J2K5K5llk6k5KLK9L0K9K9m9m9k1k0O4O5l3l3P8K1p4L9Q5k9n0P%n6
12331h68k5L3l0l0L4L4K1P8L2j57j22O8L8j9l3l2K1K0O2O1l3l3J3J3M2M1ooo3o3K3K4Q0P9
12325g03l9l9l9m0l0l0O4O4j8j8J1J0p6p6R3R4p3p2j7j6jkJ9K0M4o9m1P3M1M2L1k5l5P7J8
12318g58r5n3n3l6P7M3p0lN3j7j7K1K2o1N3J46L4o6o6j7j6M4M4RRO3n0n4O0J0m6qpj4j4l9
12311h72l9m8RJ05rq9K4J1J0LLk5k6K2K1opK6K6l0l1P7P7j8j7%%%%q5q5Q5Q5J5J5Q6k8r2K0
12304g87J7r6l4K3j6j7K9K9K8K9j4j4j8j7L2k4j10P8J77j1r5l8n3n2J1J1LO0J48L5l9l8j02
12297h65j03j2j3M4M4M1M1j5j6m7m7J0J0K9K9JJO3O2J0J0m6J0pj20J9J32jn8J0J0n0n0M2M3
12291g89j4j4PQL5L6J0Rm1m2p5K0Q1j2n0M5QQM4n1j42m8K6Q2J13N7q5j42%R4O8J3q3k5R2k
12284g59r3KM1M1N0m5q5RL5n9nN1m3m4L1L1L1L1m2m2k3L3J19K4q3k6kkk6k6J3J3M1M2l1l0
12277h28O0O1o1j18m5N0P4P4n2j08MR8Nr1JN8qrk8k8O3O3Jn6j34l9O8O9j7j6KN8K9o5j4Q0
12270g99M6m8j6j6k2k1J1J1q3q4P9P8P8P9m9m8m9m8K0K0l7l6Q9Q8noj6j6j6j6N7N8p5p5%j
12263h68%jj5j6j5j5NNL4L3L0L0o4o4L6L7j9p6l6P7K4r0k1R2N0pjn8oJ07N1o2k0k0K4K4mm
12256h23K5K6K5K6j03j03L0K9K6K6K6K6nmmnMMMMM0M1n4n4M2M1j5j5J4J4L2q0j61K8M2p1j2
12249i34J01Pn1n1n0KLJ7J7J7J7K1K1l5l6J1J0L9L9m0m0J7J7k1k1P3P3rro6o6qpQ8Q7o5o5
12242h97L0K9mnnnN3N3j1j1k3j37m7O8%n6P7P7n2n1k0k0J2O8M3p0m8m9L9L8M0M0J11lj11L
12235h44j5j5%n6l2Q2k8k8J7l9O1J73l1j44q3L0J6J6J16J16j30j29J0Rl0K7J59M5r5r5O0O0
12229g97K8K8mo1j00J3L1q3J2J25M6o8n7jJ8J8p3p3P9Q0j5j4O5O5RRo4o4j07PP2m1m1P2P5
12222h11l8l7P5J0j03l6K0M1M1j9j9J12kj38k4M3j4l1l2QQm8m9P2P1k2k3L7L8j9k0%%n7n7
12215a023P1P1k4k3k0k0L7L7J1J1J1J1j8j7j7j8O8O8k5q2q2L0N9n4n4KJ9K0M3M3n2n1N9N9
12209h50jjL2k4pJ07J6r6q9K4N5N6l2l1m1m1J6J5o3o4L0Q7Q5k7q8K6M8o6k9Q3K3K3KJk4k4
12202h69r5J8J57M5j7j7q0p9N2N3o3o2L2L2L9L9j8j8M0M0j6j7m4m3j5j5rrM7M7M1M1j6j6m8
12195h43m9M6M6J%%%r0r1Q0Q0q0p9N2N3K4K4l6l6K8k8l8P5M6o6L6L6j0M7K5q8l9J7p1p1J5
12188i84J28P8l4o8M6R6j8j2j2r0K4J1j01mJ09K4l4KLj7p4j5R9K8k8l2Q2R4j9p8k1J6m1o9
12182i11M5M2M2pql9l9J7J8o2o1J09J09l2l3O1O2m7m8RJ0m4m3j5j5P0P1j00j00M0M1M0M0k2
12175h00k3k2k2k6k6k6k6P7P6K0K0p8p8N4N4K8K7k9k9j5j4M1M2l2l3K3Q0j3j25l4K3KKn1n1
12169i84N5N5jjM7M7rrj0j1j0j0k9k9R9j4o8M6L1L2LLn4n4k3k3l7P6Q9k4rj0p4p3N7J14J4
12161g98r9r6J8M7M6N4N4J2J2J2J2l7l6j9L8k3j35p9L4O0LJ3J4m2m2N3N2j2j3J6J6N1N2m2
12155h04r9j3J01O9m4k1k0k7k7JJK9K9k5k5L1L2J3J3m3m4j6j7M1M0m1m0j2j3Q5Q5rj0J8J8
12148g44l9l9m7m8j5j5J8P5J9r3o8M5O1O2M4o9p3M0P8K1LLj3j3L9M0r0j48rJ04K2K1K9K8k9
12142h00k9O5O5k5k4k5k4ono2o2M9M9K1K1k9k9%jm4m4J2J3m7m6M8M8P6P6n5n6k0j9L7L7J3
12135h22J2j5j5J5J5J6J5r4r3L8L9RJ0J0J0k5k5q9K5K9K9O4O4r3r3L9L9M6M6ro5o0N3M3M3
12128g89k5k4J00J01k7j40n3O1P1m3o0mn3n3J22O5j04J0J01j2p7p6J1J2L9L9j7j7j9j9RJ0
12122h61J7J7J7J7p3p4K1K2N6N5l8l8l1l0NOj5R8P3l9j29p1N7%m6J0K8K7J18O1j07PM7j0J2
12115g91m5j01J1L9L9J4J4m1r8m8O5O8m5p4L8O2O3L2L2MMppopK7K7l0l0%jM9M9N6n8j17mO8
12108g49J1j14n7K8K8l9P4N9n5n0O2%n7m9PN3N3%%o2o2L2L2J0RL7L8n3n3M2M2p1p1K3K3K6
12101h53K6l1l1J8J7O7O7l3j46k1L7O8O8o1o0R7R7l8l8m0r6p9L4J35K2p8p7%JK4J37O0n3l
12094g63mq8K6Q2l1k1k1k9k8l0l0j1J02P1j19m7O5L1q1n4O0J08nr9m2l8l9N9N9L8L9L8L9j0
12088g73j0l1l1k2R1k8k9pqK1K1m6m7Q6L0m2P2K7j61k9J59k4j36K8Q4J7J8j8j7l5r2LJ17N2
12081g60o0O9J2j28j4N2o1k3L5k8k9L2L2K6K5R3k1q8l1N6jN8N8klJ7J7l9m0n8n8k9l0N3N4
12075h14lmJ4J4J4J4k3k2j9j9k3L5P4m0q6K7K4q9K0P6L1L0M2p1J8P4r1r1P7l6j15jJ5J5O9
12068h64m4n1O2Q8k5J0O7Mn3m9QL3L4k0k0l6l6J9P5Nj08K1P8m7m7Q4k9p6L6N5kQQNMm1m1N4
12061h31lo6M6N0o3r5J7P9P9j0j1%n7l3Q1R7r0j02J3ppOOL5L4p1p2j5j5k6k7O9O8L2L2j00
12054i57j00KJR6R6N1N1m3m3l6l6K0K0l9m0J7J7J1J1J2J1M9N0q2j38l2Q2M5j0O1O1l7l7L7
12047h29L6n8n8j8j8j8j8M3M3j4j3JKj0M8J00j3j08ON8Kn4n3L8L8N7J12N6n8m0m0n8N5L0q2
12041h35o9j3J1J23J9r4JN8J4J4L2q2o6M8M0p3j4j4o4N0Q5k7O0J18J5r7r8J6Rm6L1k6n2O1
12034h65N7n5J1J2MMK2K2l5l5L5L4k2k2m4m5M9M9k0k0J13N7j61m8J26J3j62m9J3J2M3M2j4
12028h79j4RQRQk4k3P0P1ppo3j19m7O8J57M5n2n2L5L6kjQ6Q6k6j38m5O9k0j9L4p8l9J49Oj07
12021h16k0k0k7k7K5K5K5K5J4J4m2m2J6J7J7J6l2l2K4K5JJJ%N0N0m4m4kkp3M1J42K9p0p0P
12014g98PO3O4j08j08oor9J5L9L8R5j9j13JM7M8lkm6m6J0J0QQQQL1L2K4K4M3p0p1M3K5K5L1
12006g48L2k3k4k4k3n9o0L6L5J9J9J9J8m0m0J6J6qrqrJ0RJ0J0kjjjl9l9Q8k5r9J4P5l8r2R6
11999h90J53l5q4K9K9q4q5J05M7M8L8L8n3n2l7J9N5n8k8K7j1j1M2M1M1M1ppj1j1l6r3p2M2
11992h70L9j8k8k8n2O2O5m8k3L3K7l1pqK7k9m0P2L7j9j2j2j6j5QQQQJ3J4J3J4r7r6P4P4j9
11985h72j8j9j8O8O8k7k7O6O6j04j03L1L2k5k5L3L3L3L3o8o9O4O4m5m5m5m5J5J5J6J5L9L9
11979h25L9L8L5L4k3k2r7r6ONn4N9J0j03l5P9O4O4j7j7j0j0j03J2J43L0k7k6l4l4m0m0Q9Q9
11972h17j8p4j8R4R0k4p3M0m0m1O2O1q1q2J4J3N8N8l7l6J3J3m4m3O8O9o5qK2r0L9R6JKNNl9
11965h07l9J8J7OOOOkkk0p7k4Q9L2q1k5L3N0N0rrO2n2o6M7O4Qqrj2j2oonoL6L7n8n8MMn2n2
11957i22K5K6K5K6k4k3k3k3P0P0J4J3l5l6l5l6R7R6l9l9K0l6p5L7N4o1k1L6K8K7L2L1n2n3
11951h06m5m6j3R9N0o3p4M0K5K5L6L6k1k1%J%Jk0k0k0k0J3J3J3J3OOOPK2K3p1p2N1N1noK1
11943g65K0K1K0rqrrm0m1K3K3n6N7N8n6l2l1N6N6m7m7J7J7r6J8L0q4L3K21Q2j07k3k3l5l5
11936h01J3J3POJ20Qo1o1OPOPJ3J4J3J4M4M3q8q9R9J00m1m0Qj05n3J35J9J8L1L0q3q3J2J1
11930g08n0m9OPK4K4K4K4kkkjm7m6J1J0J5J6J5J5poN0N0MMMMj7j7j6j7k5k5L2L1j4j5j5j4
11922g25K7K7K7K7K4K4m3m2N1N2R3j9n1O2m3r9PQNMK8K8K8K8llm3m3r3K1N4kj7j8L4L3j4R9
11915d67J21o8q5K9L2k5l1l2kJ11M9o5J8P5%n6J5J5q8K5P8K2L2L1l8l8O5O4l9l9JJL0K9L4
11908a96L5Q1Q0n0n1k3k3P1P1j3j4J2J1K1l3p1M2J11kq6K5P1J5j8j8K6K6K9K9QQj9R4L6p8
11901B07o9M5LLk3k2OOjjK1P8J20o8j38N0P6l8q1L3J16Ko8o9pqj8L9M5o8p2M1J14%j23rJ23
11894B45J1l7P6k8j41l6K1LLn8j14m7O6J02J03p1p0m4m5L9j7n2O1O1OJ4m2q7l2l8l9M3M3p7
11888a78p6K0P7N0o3q6K8Q6k7l6l6l5K2Q4k9q2k5J9l7m4O9P4l8o0N4l2l2R8R8j22j21j42k8
11881e50J03M7r4r3K5K6P3P3j7j7L0L1p0p0mmk9k9J8J8J1J2j7j7mmlmL0K9l6l6k3k4n1n2N6
11874f66N7k9k9l5l6N9N9m7m8j9j9m1m1J28J28n2n3J1J1l7P6K6q7j76o2Q2Q1j3J00J03j0l1
11868f10K6l8r4K2K2rj0OPOOn2n3MNN2N3mmrqo5o5r6r5P4P4R5R5j50j51O3O3POL0K9L0K9n6
11860g65n7L5L4qo5m7O6L9p4j7R5Qj06m3P1N7N7P8l5j51l7R1k2m9QK6K5jkK7K7m1m1J5J6L2
11853g54L1L2L1k6k6k7k6k7k7k7k7J3J3P0O9r4r4P6P6m2m2J4J5k4k4P0P0o6o7rj0L6L7k0k0
11847h26j3j4n2O1Pm9M9N0p8k1J05qk3k3n8n8J18J19j4j4RQRQk0k0j9k0j6j7M1M0l4l4K3K3
11840g61NNO2O2m2m3m3m3n0n0J0J0JN7Kj12J8J31kn9j0j0k8Q6M9o4LO0j5j4L7p7j02Q7O8m4
11833h16mN2M5j1o7o6j3j3K9K9l1l1K9k8o8M7Q3l0k0L8J4J4m4j56L1J45k1k1L9L8q7q7n8N4
11826i85J56M3o4M9R8j5n7n6l4Q1nmj3M4J3j75q1J08Q0K4L6L5k0p7q0L3l5l5PQl4Q0J05M8
11820g22l5l6j1j0KKL0L1p8p9N4N4m4m5N0N0l3l3K4K4n2n2P9J36Mj10p5j8M1M1j2j2k4k4l9
11813i22P5J24J1j52l8K9K9k0k0J7J7l9m0L6L6l1K5O2n1n0O2Nn2K3l4mN2RJ0N9n5n5N9K7K6
11807g70L4L4k3k3p9p9L2L3K5K6K7q7r0K3K9k7O8O8j2j3o8o9J32J31K9q4n1On2j07l4P9j7
11800i09j6K5K5NJ20L7j51j01J2K2K2N7N8l9l9J8J8k2k2L5L4k9k9K8K7J8J7m0l9j1j1p9L5
11794i24J6m1KJj5M1P3m0J2J1nN0j2j25k8Q6j1j1L5k2m8O4O8m5q7K7N0N0M9M9p6p6p1M2L5
11787h76L6K1K1M9N0n7n7M3p1p5L8K8k9K1K2l9l9RRRRj8j8j9j8K9K9o6o6P0O9k5k5KKKKl6
11780i64l5K4K5l4K3J19Nq8K5j7j7M3M2M2M3m0m0J7J7j2j1j2j1j2j2M5M4k4k4n3n2J03J03
11774g38o0o0o1N3N3o1kkj6j6Q1l2q6J02Q0j08j9j9o8o7K6K7L2L2L3L2l2l3K4K4N8N8L5p9
11767h09o4M9n0n0O9O9k5k6o9o9noJ7J31J02j2n2n2NNn0O4J%K5K5j33k0L5L5j4j4O8O9M4o8
11760g75j30j7P6P5K5q8j17lL0L0L7L7M3M4j3j4onool5l6K2K1p7p8m7O7Q3Q3L3L3j18j19J4
11754i37J3K6K6lkN2N2m2m2l7l6qqopN4N4n0PQ5rJ3J2m9n0R9R9p1p1L5L6n9n9L9L9L9L9l7
11746g64l6K0K0qql7l6kjK7K8rqqqRRm7m7N2N2m3m2j0j0j1j0M9M9M9M9p9p8k2k2K1K1P8P7
11739g36J0Rj9j9r2r1LKK0J9P6P6K6K7l0l1r5r5j%K1K1K1K1j1j2l9m0KJK1P7O2l2J5P2k6j20
11732h87o5K8O2l3o3nL6L6j7j7J9J9rrM8M9m7m6L2L1j01j00J04J04k9k8O7O6mj17j09OJ9J9
11725i41J4J3J3J4k1k1K3l4m3J45J06q2n0J38%j14k6k5J4P0Jj13j5M2j7p4L3J45N9n5q3L0
11719h54R0k4M0R7k6q3q7q7K1J35L5p9o4qP6P6l2l3J5J5M2M2o3oPj05k1R2J4m4n1j65p5J14
11712i96R3k1NMP9P8m0r7l2Q1rj23J9J32j6j30K7K6j8j8RJ0j0rL7L7%JM0M0M9o5l2K4n6n5
11705i36K1K1j4J00Lj10k8Q6K0r4j9R4Pm9RQNNL0L0Kn3o3N2N4n8j03J1N5N6O0n4o9j2rj0Q0
11698h72P9k4k3K4K3NMk3k4L9M0o5o4ononN1N0n3n3lkK5Q2K5q9n6N7J1J2J0m6k1R2K2K2j2
11691g79o8k2R1n1j64j5R7KJR1R0p8j34j2J00L5p8QO5l2l2%%RJ0j9j9Q1Q2K9q3j32j8J8J9
11684i08K0P8O5m8r1l5o6rJ03j0n8N6Pm9J8J8kkM6M5l1l1N5N4j3j3m1m2l6l7L0K9J1J1J0J1
11678h55q6q6Q4k9k9J61O6j22n4N9M0M0k1k2k1k2klK6K7K9K9j04j03P5P5n3O1jj14K5J38K6
11671g66K5k4k4L7L7k7k7Q9k6j24j24J0J23l6l5M7M8J9J9r0r0L6L5Q7k6RRq3q2M9N0P0P0j00
11665h15r9K4K4K4K4K9K8k8k8J3J3M8o6l6l5l6l6r4J9J25J25m4m4n9N5O4m9l6l5L8L8Q0l3
11658h02j28j4M6M7j1j1j2j1JJ%Jj3j4L7L6M4p0o9M4K3K3N8N8q5q5J0RLMn3n4M8M8rrL2L2
11651h45MMK5K4nml3l2O1O2n3n2k5k4R6R5lj16k6Q7L0q3j33k0P9P9J7J8j2j1k1k1k1k1K6K7
11644h27k7k6l7K1J15Ll8P5J6r8o6j0m8m8N0N0P9P8ooo3o3ooK2K2K4K5l2l2M8M9m6m5M8M8
11637g57m2m3n0PP4m0o7M5Pn0KJkkK6K6l4l5M9qj22O7J85mq5K8M1j5nnr1r1P6P5Rm7n4N9Q
11630h64m9J22J22p0p1O2O1n3n4n4n4P8P7n5n5J8J8K5q8l5l5J5J5J4J5j5j4k1k1PPlkM7M7
11623h63Q8k4j19oK6K6L3L3j6j6J2J2L1L0k6k7j9j8L8L8n8n8M4M4m7O7L8p4J5J4JJoj19m1
11616i46J47P8j12q7q8O3O4l2l1M1M1N5n8r2K2QQK5K6l2l1O8O7k6k7q5q5Q5Q5ooN8n6k0k1
11610i00K2K2Q4k9k2k2K2K2onm1m1N4N3n2n2M2M2p3p4O6O6j02J1M1M2k6k5k6k6mmj9R5J13
11603g52Jo1o2K7K6K6K6q9r0P9Q0j3j4QQK0r2OPp0M3J00j4m4m3n8N6O0O1J1J1l7l7l7l7k3
11596i17k3P1P2NOm3m4j2J01RRj5j6j15jR1k2l9l8n7N6J58M4m2P1O4m9q6q6l2Q2Kj10N4N4
11589g98m0l9N4N4j8j9q2q2O3n0n1O3O3O3k5k4N9N9p4p3M2M3o2N2J04q4r2K2k2k3J6J28J1
11583g62J1p6p6k9k9jjQ4Q3m8m9Q9Q8j8j30mlj1j0RRRRk2k3L4L4k9k8k9k8L4L4l7P6M3p0J
11576h66%j0j0j0j0K2K2m2m2N7n6o3N0Q4k9lll2J57J08q1o0N4k2k1p4p4j7j7J1J1J1J1N4N3
11569h37m8m8P6l7l8P6l7l7k4k3n2O0R1R1m6m7M7M8m4m4K0K0r6J8J0J0J04J03k9k9LLr2r1
11563i19J1J1LMR0k3j7j6K0J9L9p5j00Q9J72N8l5l6l6l5j13JooO1O0lllj16M2M2q5q4J0J0
11556i69llllO1O2p1p0L8L8L8L8n1n1J19J19j23j23RJ0J12J13n8n7j7j7L9L9POj26j25K3K2
11549i77K3K3L0L0L0L0k9k9K8K8J09J10r8r8n2n2m5m5j8R4Q8j01r6J7L6L5K7K6K3K3j9p5k0
11543i44R4N9n4n5N9K0r3p9J09R4k0l3K4k6k5J6m0l6P7P7l7p9k2L2Q8J18Mr9r9K2K1K2K2l3
11536h16l3Pn1p0M3O3O3L4p9k9Q4N4o0m6m5qqM8M9n7n6l3Q0N1o2n5N8L0L0n7n7N2N2K3K4o6
11529h43o6K9K9n3n4M2M1k8k7K9L0QQm8m9l1l2O7O7m4J4Q0l2jJ12J7r5j05RL2L3lkK6K6J0
11523h04J0M9qo6M7J00j3j9j9q3q3n9o0KJ16J07no1nl2l1K8K9L4L4J6m0m5O8kllo1nJ09P7
11516f81l5n9o0klo0n9P5P5j9j9k9k9K8K8j7j7j7j7KJJJL1L1k5q1M1J53n0j63K9J42Lj11k0
11509i32j9k7k7L7L8M8rq7K5Q3Q4O7m6n3O1P3m0q9K4L4L5n3n3J8J8m3m2J5m1p6L6M4j4K6K5
11502h60J4J4J4J4q5q4J0RN5N5K6K6j7j7J1J0n9o0L1L1J9l8p3M0Q1K5PPk8k8m6j03NJ18Q0
11495g96K2K7k9n0n1p9L4R1k2l2l2K1K0K8Q5O7m7j07OOj08o4N0P3P3l9l9Q8k5o2N2M4o8NN
11489h53n8n8M6M6j0j1J3J3qqn4O0O7m7q2L2Q6L1l8l8J6J5j0j0k0L6J8r4mJ09L2q2J8J8L0
11482g99L0o4o5NMNMJ3J2J3J3j1j1j1j1PPOPl1l1K2K3ro5K8J41pj21PPn6n6P7P6MMNMqpqq
11474h55O9P0L8p5m2m2NMJ4m2q2L2P8l5%N7j0o6l0l1M3M2L6L5L3q1OJ20N3o1m7m6j3j3MO2
11467g70N0o2q7l1Mn3q5K8O4Pj4j4N2om0P2P6K0NNpM9K8q5o5pJ0J0J5J4m2m2POOPm1m0R3L6
11459h27m6O7K8k9m6j03m8O6M8rL0L0pqqqp9q0R0R1NNNNRQRRj8j7j8j7j5j4j4j4j2j3M4M4
11452h57K0K1K0K0K1K1p3p4l6l7N7N8M8M9po3q2L1L4p9n2O1P8K2j0j0j4j3KKm9j06m3J46J49
11445g45l9m6O8Oj07p4M0R6j7r0K3K0r4P0J26q5j42J5P2L7L7m0m0l3l3l4P9J36K3q1q2POK5
11438h96K5j3M3P7l6r8m2R7M0n7n7M5M5M5M5p3p3j6j7K9K8K9K8J2J1m1m2k5L1P1m3k1R3Q6
11432f70k8j6j6j17j17K8K9k8k8M2M1K4l2j52l9J39J40L8L7L8L8n3n3m6m5m4P0n1n0P6P7n6
11426h24n5k0k0L6L7K3K4p2j5M9o5o4M8J6m2N5N4jjjjL0L1o4o4j7j7j6j7P1P1k7k7N8Jr1K3
11419h94Nn2M4M4MNNNl7l7l7l7N0N1poj2j1M5M4J0J0RJ0k9k9l0k9O9O9o3o4RQRRppO4m9q3
11411i42L1L0q3m8O4Q1Q1K5q8j7j8p9L3O4O4K9K8o5o6l4l5K1K2j6j7J04j0j6j7k4k3LLLKP
11404i03OPOm0m0J6J6M0M0M0L9l7l7K0J9JJP1m2n5N7M8j41j34N5O2O2M5o9j18P0Q3l1k7Q7
11397g83O0n3p7p7L0L1L0L0KJo2N1l1l0L3L3l5l5l5l5K7K7m3P0P6l7l6P6q2j95J6J5j8R6J53
11390h07L9k2k2k9l0RRRRk0j9M4M4M1J55j5j29k0k0k7k7qqp1M1M7M6llopN0N0o9o9j2j3J8
11383h45J9J1J1O5m7j08NL2k4j7L9k1k2j9j8Q6Q7m6m5j1j1l9m0ppJ1j01o4J26P9l4K4Q0J7
11377h34m0K9L0o8o9O9O9o3o3M8M8rqL1L1k5k5J7J7J7J8j2j2j2j2J3J4m2m3P3P3k1k1l7l6
11370h55K0K0j0j1j0j0j9j9L8L9RJ0m6m7L5L5O4O3J9J9j14j13J6J7M4M5p1p1O1O1NNn2n2m1
11363i16m2K0J33Rj03K8J42j7j29j55m1J35P8j0J03R3k0p7L7Jj12p4j6P2P2Pj06J17J17k11
11358h65k11P3P3k1k1O9O8o3o4J4J4m3m2M4M5j2j2k3k3J09J10r4r4P6P7k0k0l5P9N8n5J5J5
11351g79PPOPk6k6k7k6j2j1nnj8R4k6k6k4k4L3L2m8m9PQJ4J4J4J4mmP2m2p4J15J19p0j41M8
11344h56N0o3K9K9p8L6J49L6o3o3K0K0qqq3q4n3O0N3N2J02j1j32j7L1L2N9j30q1J09O3n0K6
11338h24K6qrqqM3M4q9q8R2R3m0l9J2J3p4p4o5M8J22Ql9P5j8j31L4L5j2M5N3o0PPk7k8n5j12
11331a051NJ18J11N4l0l0J3J4L2L3MMm3m3K4K3j2j1p8p7M5M6Q4K8j09MJ29P2r4r4POl4l4o
11324h90oj1j0j0j1l8l8RRO9O9K1K2l2l2o1o0L4L4K7K7M8o7l4K3L7L7opmlmlj6j6j6j6nmn
11316i39nM1M1lkK5Q1nj19J7P3n0n1L4L4n1n1M4M4M4M4ONP6l8q0L2n3j10klno%jL9j8r7J6
11309i93J42Q4l0k9L2L3n4n4j0o7n0J39P6j12l6P7l4l4P4l9j1J03M0M1%Jnnmnp6p6K8K8NO
11302h15L4p9j50L9J54M0o6qL5k2m1J6O2Pl1K6O1n1j02J1J15Kr0K3J6m0k4L3M1M0l9r6q1L3
11295i47nmM9N0k1k2k1k1J8J8q6l0J10lp2M1P3l9m8QK6K6K9K9k5k6k5k6nnonL1L2qM9M2p0
11288h89l6K1n8n8L0L0OPPOK3K2J6J5Q2l1r2K2M6j0k1k0j3J01J01j2m7m8KKl0l0k9l0k9k8
11281i72O7J0l1Q3M7j0P2P1j02m7K3r0l7P6Pj07rJ04N5kL8L7o3o3o4o3K3K2l4l5N8N8p4p5
11275a027M7M7M7M7j7j6j7j7M2M2j5j4o1o1P2P1m1m2K2K2l9P4P4l9j8j8r6J7Q2l1p3J15J01
11268g20j3o6o6JN8L7p7J3O9L0L0j9j8j8j8n6n6J%mmmmk0k1L7L6K4K4p0p0RQl0K6Q2l0NO1
11261h33j5j5M5M5m8m8m8m8L0L0L0L0N2N1non0n0l2K4O0n3p2j4k4L3R3L6m3m4m0m1j8R6O3
11254h29PL9M0r6r6L5L4L5L4LLKLJ5J5J5J5l7l7l7l7QPJ1J1r5l7N8n5p5L9O0J18J00j4p2j6
11247h26l3l3J0m7k7Q6Q6k7l7J9O9J2q3q4QPO4O3PPJ4J4m3m2q2q2N0N1kkN5N5k6k7q3q4L3
11240i60L2L2L3JJMNJ8P6K0r4n9N3N4o0p0M4L6p7P7P7LMn1n1L3L4p5p4M8M8k7k8L9L9j0rJ8
11233h16J9l0l0p2M1J06qo7M7j6j6L8L8o3o4j6j6O0O0o2o3N7N7K8K8k4k5LMk6k5p3p3O8O7
11226h64KJK3K2R2R1p4j8pj21m6O7n1n1O8O9K1K2m5m4m1m1K9Q6P7l6j09NJ8J8L1L2j03j04
11219i81K7J40Oj08o2N0K7K7P6P6k8k7l7l7L0K9j9k0k0k0K1K0J7J7j9p5o3M9Jn5J7P4l6l6
11213i39L4L4J5J5j4j3K6K7jkk4k4O1O1k1k0M6M5NMK1r2n6n6LLL0L0K9L0k0k0q6q6K5K5K5
11206h80K5L2L3p2p1q1q0R8R9J9K0j9L7O3n0j13JK9K8L6L6j1j1j4j5K1l7p5L8P9l4m2J4k9
11199i26l0Q9Q9k0j33o7M6L3L2L9L9J1J0j1j1p9L4M9ql6l7qqk1L5O6m6o5o4J2O8M7o7lN4L7
11192h50L7m4m5M6M5kjOPm1m1K5K5lj17q6J03J39K5m0l9k1k2j2o9mJ10N1o2l9l8N5N5PQon
11185h43k7k6j02J2J9r5K2J36J0J0N2o1q9K4M1M2P6P7q1q1MMNNm2m2m1m0O3O3L7L7m8m8op
11178i40l5l5J00J00J5J5q1q0MMN3N2k0k1N2o1LLmmmmmmLLo7M7M6o7N4N3k0j9PQk1k1j0j0
11171i10N6N6j7j7L0L0k9k9n7N6L2j57n2J36J02j2p2M0N2o1j8j9k6k6J4J4M5o9o9M4NMJ1J2
11164i01K7K7n7n8%jK8K8L5L5q8q8L3L3L3L3n9n8J39K7j59L1J26J3q5k8L7L6M1M0k6k5K1K1
11158g89pql1l2l1l2M5M4m2J4O4n0p4L9R3R4K6q6k0L7rrK8q5q5K8K4K4R9j5mN3j9j33j3R9
11151g63M9o5p5j9NNL5k1j3J01K6q8m4O8O4j25j07OQ4K9l7l7N6N5k9l0l1l1N3N4q5q6j4R8
11144i12J02j2j08NJ17J17Qj04l5l5p0p0M1M2ooK4K4K4K4LLM3j5m9O3O4n0m3J4k5k5O2O2p0
11138g93p0RJ0O5O6n9n9kkr0r1M1M2K7K7K8K7K5K4K5K5m3m3J7J7o5rQ7k6n3O0%j13m7RK4K4
11131h86N1om1P2J3m4mnl6l5N9N9n6n6JJj4j4k9Q5P0m2K8K8k0k1k0k1Q4Q3n6n6M1p2j33j9
11124a011O8J1k5Q8J19o9q0L3M8qL1L0k3k4L4L3kklkl1l1K5K6onRj04q1L2Jn6k1R3Q9k5kl
11116h44q6K8J24o6p5L7K7l0RRQQPQK3K2j02j02RJ23O7m7k3k3oJ07K1r3q5K8M6M5LMk1R3N3
11109f94j36q0J09N4n9q7q7L8L8PPPPk6k6k6k6O4O4o8o8O7O7L5p7k5k5l2l2O4O5J5J5p4L9
11103h86M7o7m9O4N0M9ONr0q9K9K8K2K2O7m5J8J8j3j2j3j3j4j4j5j4K5K4K5K5PPm9n0K5K5
11096h45K5K5j8j7j8j7J4J4m2m2j%j%qpj5j4J00j4ook8k7L6L6n1O2jkJ7J8m0l9lklkK2K2l5
11088i13l4M9M9ppk4k4P0P1j24j23J5J6l8P4O8O7M9M8j3j26o2N1L6L7m8m7RRj3j2N8n4m8O5
11081h76O5m8j18oJ27J3p4L9R6j7o6M8R0r9p6L7J1J1L1q2L8L9m9m8M6M7J1J0n3n2R2k0p7L6
11075h74L6L6n2n1J00J01p0p0ppr9J4j7j7J9J8J2J1MNO4m9m2m2K0J9K0J9%jN6N6O0N9p2p3
11068h14m3m3J3J3P8P7n5n5QRm8m8j9k0l4Q0R8j6l3K3L2L2k1k2l8l8J9J8K4K4l2l3J%K9K9
11061h05j2j1N9n5q9K5J7r6K6K5J9J8n0n1Q1Q2KLN9N9o6o6j0rKJk6k7NNJJL1k5o5M9P2m2l
11053h66N4M2M2M5M6llr8r7j8j7k1k1M3j3MJ17M1p2NOj22qK3q9n4MK3Q0J0m7J6J7J7J7P4P4
11046g49l4l5K3K2n9n9L6L5j5j6j5j5J1J2m5m4ooN0N1k0k0L6L7J9J9l7l7j0j0j0j1R7R6l6
11040g45l6J7J7p7p7M8M8rrl4l4O0O0m6m6j1j0j8R7L9p4J%poK5K5l8l9N9n6nJ07J8r6L2L1
11033g89L4L3NNo9o9j2j2J4J4K0K1p8L5R8j4n8N5j5j6l0l0l1l0L8L9J0J0n0n0QPk3k2J09J10
11026g33n7n6n7n7PPN7N6P1m3K1K1l7l8N7N7q8q8POj3j3k7Q6J01j1p4p3J1J1J0J1K2K3J5J5
11019g93J0j04n9J30L2q1l3l4J1J1O8O8k7k7k0k0l4Q0Q0l4n9n9j0j0N2N2nmNOk3k3M7M8q5
11012h44q5J1J2J5J5l5K2N7n6m2J4MMj7j6M0J54O1j28p1J17J8r6k0k0N1N0ooklkll0l0KKL5
11005h28R1jj15j01J3L6L6k6k6KKk3k4L6L7m2J5Q2l1j11LK6K6L5L6k1k2j5j5M8M9m1P3P3m0
10998g63k2k3r9J3N4o0m5J1LO0M5o8j2J01O6m8k5k5l1l2M8M8q4q4N1N2m3m3M5M4j1o7m2P1
10992i15LMK4K3l9l9JN8O9m4n2O1O9J3j2j1j5j5j1j0l9l9k0j9O5O6p0p0J10N4j25j2R0L4N9
10985g54Jo7j2k8k9R2k0p7L6P8K2L8j8p2j6Ln3kN5RRL6p7o9M4Nn1L4L4m5O8R5r5n2O2M3o9
10978h42p8k1L9M0mnk7k8J9K0k1k1K6K6L0K9KJJ3J4l1l0m4J2M8o6JN7J9J8j9k0m7m8k3k3M2
10971i42M3L1L0L1L0K9K9p5p4N4N4QPl2l2lmK5K5p9p9K9K9P5P6J%llj4p0j09MP4m0q3L0P6
10963h52K0k4L2N6%mN2M6o7p1M3Jj12m6O7R0k3n8jL3q0m2J5K4Q1P6l7p3M0K6l1M1j6j20qN8
10957h64Jk0L7JJMML6L5QPJ6J7m9j05n4N9N9n4k8K9j0j0K1K1K2K1n8n7QRk2k1R4R4l1j44o6
10949i89M6J02j2r0K3O1O1j7j6n0n0J6J7O2O2J7m1j18nR0L2l7P6M4o9L3L3j10LN5n8o3ol9
10943i37J9Q8k4q3L0Q5K9K8K7p1p1ONNOj3j2M1M0j0o7j2J02O0n3l1l2j8R5Jj13k8k8p7L5Q2
10936h96l1O7J81no1j16j17J12J11o5o5P7l5n7J33R2k1m0l9m4m4m4m4L2L3L2L3PPk1k1K4K5
10930h00j01j00L3J47j6j30m5O7N4N3K1K0l6l6N1N1m4m3K2K3p2p1N3N4llj4j3ppl0Q4P6j13
10923h75j46l3R9R9LLL2L1kln9n9J2J3rrqJ05J8r6J0J24m5j00K6Q4K3l4m6m6n0m9L7L7RRN7
10916h38N8l7l7nnK3K4l7l8q6q7M1J55K2r0O7O6Mj10o4J26J04rm0m0J0J0nmR4j8j16lK1K1
10909h23qqK1K0k3k4m4m5l9P4M6o7L4L4K7K7J3J3M2M1p0p0j3j3j1j2O4m9o4J26O8j20LJ17
10903g33j5j5o2o1L2L3k0k0k1k0j5j6M1M1k1k1L6L6l3l3nnMNj7j6n7N6Q7Q7j0rq0L3Q4k9j4
10896g73j5l8l7N7N8p8p8J7J7k0k0L7L7J4J5J4J5q3q4M3M3J05J0n2M2K6o8j0j0q4q3K7J21
10889h35R3jl1l1l1O3R0m2j18k3Qm9l7K0j6j6MLJ01J01o7j1P3k2r0NL7j9m6J0L2L1m8m9QQ
10882h95N4N4N4N4j15j16J6J6K6K5K6K5LLn6L9M4n0q0k3j2j2M8M7L4L4k3k3l6l5l0l0n8L7
10876i55R9Nk1P3R5l8j22k8M0L9Jn6q1J3Q8L1o4o3m1m1k7J05P0k4k0j9J9J9l7r4j0Q4Q5j0
10869h85k2L5K9k8onM3M4n9j16J5J29N7n6m9O4p6p6P0P0j17lO1O1J4m3p4L9O8O7J9J8QQQP
10862f81k1k2k1k2p1p1K4K3l4l3K3K3k9k9K8K8m6m5M9M8%jj%MMllM9o5j18P0J34n4n5J35J00
10855f83q9r1K3J1J2J9J8o2o3ooM9M8qrj5j5j5j6L7L7L6L7k9k8k8k8K3K4l3l3J9J9P6P6l2
10848g25l1l4l5j2o9j4J00N5n9n9N4L9p5o0o0l4l5O0O0N6N6m5m5N4n9j08Q0J39K6PPn2n2n1
10842i21n2J6J5P2P3m8m7M7M7l9l9l9l9nmQ9R0l1l1O4O4m4m3m3m4j7j8j0j0r4K0J14JK2K2
10835h62J5J5L1L0k6k6k8k7K2K2Q9k4j56m2L1L2N6J13j2j25l4P9L1q3k6Q7M8o6k6L0j%j0o7
10829i10r0R9J02q6j06QqM8J07N0rqk8k7K9K9J1J0J0J1r3r2k8k9qJ05J7m0QPMML0K9M4p0n9
10822i29N5J5m1j3j2LJ16J32n7j08n2M1M0M4M4k9k9l0k9J9J9l8l8J2J1oo2p5L9O3Pj4M2M3
10815h17j5p0j3QQJ6J7J6J6K1K1lj16j4R9L8p4jN6J3J3l5r2p0M3j2o8L3R0O2O1Mj09q9K3M9
10808h91qn3O1N7n7J8J7mJ10j5j28OO2j1j2qqOOPON9N9p5j8Q5k8l2Q2M5o8n4n3j2j1n0ON8
10801h46n6o0N4J06qo0N3M8qk6k6n0n1OOLKn4n5M9M8M9M8m8m8M7M7k5k4k4k4j3j4Q2Q1rqj6
10794h24j5O7m5j57L2J64k6o9M4K5l1K5Q2N2o1j19o4O6O5k5k6m1m1J5J5POL5L4L5L4J7l9n2
10787h15O1L7p7j16kN3lRRk3k3QQk1k0k2k3k2k3K8K8K8K7J6J6J7J6qqpqj5j6j3j2O5J21j0
10780g40j23jJ12k2k2M0p3j09MJ53L9o0o0j9k0L4L4K7l0o9M4P4l9r2K2K4l2k2k1M2M2J3J4
10774h36J1J1po3k3R0K6l0l7l6N4N5L2L3k4k4n4n5J0J24%n7J0J1ppJ7J8m5j02p6L6j2j3R0
10767h80Q9rrrql4l3K3K3N0N0opn5n6JJM7M8j7j6N3o1q8K4n5n5J22J21QPq8q7ooooJ6J5P2
10759h27P2j8j7j5j4K7Q4K8q5j85p1J04J04n1n1M3M4J5J5P2P1j17j17J5J5J3J4P0P0n1n0j5
10753h08j5q9K6J19Ol7l6j6j5kkkjj6j5j6j5m3m3N8N8o3N0Q5k8r1K3M3j3o5rQ8Q8n0n0M4M5
10746h07m4m4N1N1l0l0K7K6l7l8o7o6K5K4lmP4P4k0k0J6J7J7J7k4k5k4k5n5n5l1Q2J41K8j03
10739h82RO2n0m8O6L9j9l6l6N9N9LKk5k6LLn5n4k7k6O3O3kj15m1J5oN1J03j0l8l7M2M2K4l2
10732h57m4P0O2Nkkonq6q6J2J2N4J11k0j33l3Q0n5n4J28J5m8O5L7p7nnj7j6j6j6K8K7K7K8
10725h22n9n9L6L5J1J0J1J0K7K6l0l0k8k8J%N4N4m0m0M8M7m7RL7p6o6o5K9K8L2L3pN0Q8k4
10718g45j00J2qqJ18Or4l8L7L8j6j6LMn4n3K9K9k8k7M5M6j1j2l1l2O2O3j11j11K1K1K8K9K8
10712h76K8j5j5KN9L2q1m5J1llQ8Q8Oj08n4N9po3%N7N2N3l9l8k0k0J9l8j7R6P1m3j10KO2N
10705h05l8J8j0o6J3O9k3k3J7J7j2j2M4M3n1n2l1l1K5K5LMk5k5L2L3L2L2k6k7KKO1O1p1p1
10698h66m7m8M6M7RJ0J0Ro0o1mlO0O1K5K5M3p0o3o3qrK0K0M0L9m7m8k5Q9Q8k5r1r0m2m1P7
10691i93P6O9P0R4j9n0n0j8j8L9L8l2l2l2l3j2j2j1j2N5N5p0o9m0P4Q1l3j43l0O9O9J1J1J1
10684h87J0J2J2j53l9J46L3r1K1J5J5ONr7R2J55l3r7J7j0rO8m6m6O7KJO5O5m2m3m3m2k5k5
10677i21k5k5OPP8l6r0K4RRQ9Q9K1r3L7L6k7k7KKj9j9n9N3M7M6j3j4j0j0l1K5O1n3k2L5mn
10670h27k2k2L5L4n5n5JKJ10J11k2k2n7n8k9k9M1M1J8r6q3L1N4N4j6j5j6j5k9k8O6O6k2k3
10664h77L8L8p5j7P7l5p9L4Q4l0k3k3pJ07k4j36K9K8L7L6k1k0M2M2n3LJ8r5m1P1P3m0r3K0
10657i12N9KJ2J3j7j8j7j8N3N3m1m2J7J7j1j2l3l4K3K3P1P0r9r9K9K8K9K9l9l9N6N6rqo5o5
10650i38M4M3M4M4K0K0K4K4m5J2N1o2j07OqrM5M5j13%N3N3l5l5k5k5J07J06m3m4J3J3m8m7
10644h17m7m7m9m9M5M6j6j6M1M1j0j0rj0N7N8l7l7lkN3N4k3k3r3J9J01j2o9M4O2n1n2O2M9
10637g50o5OOo6o6j0rL0L0L0L0j8j8L8L8l7l8n2O1k5j40%J14M3M3m5m4N2N3K8q4o6M8R7j6
10630h02LLmnk3k3k3k3POO4O3k7k6k7k6l8l7N7N8m1m2N4N3qqqqk5k4k5k4QRQRj5j5j8j8N0
10623i11om6O8O8m5l1l1nnN5N5n0PM2p1k5L2j4j5N2o1o5M9J01M5j5j29l1Q3j4o9K7K6K4K3
10616h82m1m0J6J5O2O2NOM0M0n4n4j8j9j8j9J2J1J5J5QO5k9j42j9R3N5kk1k0L2L2n3n3j03
10609a003j02O3J77N2o2o1N1N2o2m9O5k8q4J8P5L9L9j3j3j2j3K1K1K1K1n6n6L9L8m2m2m2m2
10603i90J8J8P4P5o4o5L0L0j1j1P6P6J1j02l2l1LJ17L0q4MJ17m1r8K7Q4L1q2n1PL8p6q8K4
10596i36R3L6P3J30k1j35k9k9j07PR7j5o1nJ8J8k5k6LKL1L1mlM4M3mmn2n1k3k2k2k2J7J6J6
10589i21J7L5L5q7q8M6M5pj20k9Q4M5j2QRMNN9O0k6k5opooj8j9K9K8M9M9j8j7j2j1J6J7m7
10582h42m8L8L7k5k4k5k4M1M1k6L0R1k2o9M3M8rp4p4M5M5n9n9L1L1J7r6q4L0J48R1l1q9k9
10575i02K8L1k5k1L5PPj7j8N8N9MMO6m7j53r7O5J21Kn5nnqqrrmj18q0L4J23J23k0k1K6K7l5
10568h37l4J3J3MNL3L2K9K9%Jq1q0j4j5nmnnP8P7j2j26r7J5J54M0j2M4m6m6Q7K9r0K3%n7M9
10561h11M9p1p0J5J5m0l9M5M5l5l4L1L1j8j9N2N1o8j2J13jr3K1O4Ojn8r3K0R7R8L4L5k8q4
10554g53p3M1K0l6m5m4L6L7l0l0ooK2K2K2K3ooJ8J8M6M6j9k0m8m8l1l0J7J7j3j3L5L4qrqr
10547h37l4l5L2L1l5l6pqJ7J6J6J6llo6o6M7J03L5p9jN4K3l3m9RR6R5p3p4N0M9l8l9l8l8J1
10540h92J1n6n5j8j8M8M9K4K5n3n4K8J41M1p3k7K9rj0K1K0m7m6qrL8L8m9m9lkM0L9J0J1K6
10533h39K7k1k1j7j7j7j7J0J0J8P4oj19l5P9M1j6k4k4j7j8L1L0MNl1l0M7o5o9M4Q6L0RJ0l9
10526h87P5k9j42L7L7N7N8o2o2J06J06p6L7M1p2p2j5J2J2OPJ5P2L6p6n7n6qqqqJ9K0P0P1p6
10519h20j8J05qp0M3k1p7j1M6M2j5J3J3r4r4O9O9K2K2q5q4O9O9l4j48n1O3R7j6qM7L8j9k2
10513h68L4Q0l3q0L3qo5k6k6P4P4QPj8j8m6m6l6l7J0O7L7p6m0J6N4N3LKJ01j2j03m7k0k1M9
10506i24M9P3P2l1l1l7l7K9K9M2M2rj23m9O4l7r4K0P5L4L3R0k4j14n7O6O6n6n5l9P5K2r2P6
10499h52J32p6p7J8J8%n6n1O3J16Lq5q5M0M1m1m0J6J6Q1Q1n1n1k0j9j9j9mmR1k2q4k8j1j0
10492i89N6N6Q4Q4OOl3K4J2j01r7J6j0rlkM4M4k7K9J02q7j39k5J9l6l0K7P1P1n7n8L6L6QQ
10486h64j6j6M0M0k9l0k6k6MO0M4p1l6P7Rm7J0ROOk1k1k1k1K5K5lln1n1M3M4j8j8L9L9l1l1
10478i31K4Q1M7o6r5J9O6Qm6m7M5M5j1j1m0m1j2j1MMO0O1q0q1R4K08Jj11r8r7J1J2O8O8l3
10472h85l4LKj6R8L4k3L6k1j19o2K1K2N3N4N7N8l3l4l7J9O3n0j25O5P5l8l6K1n0n0Q0K3m4
10465h73O9R1k2p7p6m3P1M6o7n6Jj5R9R0k4onj9L8K0r3q5K8N1N2L1L2o3o3JJJ%p2p2O0O0K
10458h87KKKm4m4N1N0M7M6j5j28MJ17K2l5jjnmm2m2j3j3%JN6J12k2j36nnj04RJ03j0Q7Q7J1
10451g47j02m6m6P2P2J8r5r6J8J5J6K9L0p0M4J01j3k4k5K6K5N2N1K8q6j43k9L1L2M2M3L5L5
10444g07L2q1r9j00r1R9J12jMMlmllmlL9L9j8j8rro7o6J0RJ04J04j03j04l5P8lln3n2O6O5
10437h74RRQ9R0nnj17j18k2k3P3P4O6O6L5p9q6K8N7n6m9O4p1p2qpOONON1N1N0N1r6r7L6L5
10430h28J4J3m3m4O2O2NNooo2o2K1K2J4J5L9p4q1L2N3o0n3O1j0j1llJ8J8K1K2j7L9P8l5o8
10423h52M5Pn1llo0o0rM7R0k2j39N1J40K7KJ15J3j00pop1p0L3L2oN0K1r3r6J7P3m0r3K0J06
10416h92M9K5K4N5n8p0M3Q6j03n3O0l7l7K8K7J0J1m5j02m7O5J59J02j8p4q2k5K1l5j0J03l5
10410h55r1M4J00L3k4k0L6l5l6Pn0j12KJ67N5j12j12J3J3k3k3L4L4K5K4K5K4k2k2k2k2O5O5
10403h15k9k9N7N8p5p5j7j7P8P7k4k4L5o0p1K3N3mlkN0N1n2n3NNJ2J2J2J2N3N3m1m2K3K2n
10396g47on5n4KKK0K0l6l7j1j1J7J8j7j7P1P1l3j28N0J82Oj26j2j1OO2K7o7j5j4PQo7o7j1
10389i73j1P0P0O9P0r0r0%JL2k4p7J7L5k3J1J05Q6m7r3l5onN5N5j9j8L8L8k2k1k5k5j3o9r0
10382a024M3J20K6qpqqM9M8l4l5j0rJ2m4j5Q0K0p5j9P6N8n5J4J4l5l5l5l5k6k5K9Q7J5r7p
10375i55J06N8n5m1m1RJ0J0RL0L0k4k3l1K6N8n5k1k1k8k9Q2Q1j4M2M7o7r4r4J3J3J4J3N7N7
10369h28l7l8P6P6n6n6L1L1K4K4qj21p6J12P5l9j9k0rrrrM7M7m4m4m4J3J46L3j02J2L1L1L9
10362g20j8n7N6O0n2p0o9J2J26l8j50p4M0J32J31j0j24o7M6NNj6j6QRk0j9k7k7L0L0j4j4M3
10356h69M2L2L2LMJ1J2j7j6KKn5n4N7N7o8o8n3O1mlK9K8o6o5J7J7P5P4o0n9L5L6NOONJJn6
10348h63n5NNNNJ1J1m6m6Q1Q0n2n2P6P5q2L0qrn8n8N4N4m0m0OOOOM2M3M2M3n9o0n9n9O2O2
10340h36OOj3j3N8n5l8P4P5l9j13%J04q6r3R6K7K7Q5k8r1K2K2r2k7Q5n5n5RRN9O0J23J0r7
10334g74r8j0j0N2N2mmp8p8k2k1P7P8K1K1n3n3MMmnR0R0mmnm%Jm9m9p5L9Q8j00k5Q8q2q1O3
10326i24O2O3O3o1o1o2o1nnrqQ0K3p3M1R9j4j05QQ5K8k7k7P0P1r9r9k0k0q1L3L2Q9P1m2L4
10319h51L5j05RJ31n6j1J02l8r5m8m9J9J33Q0l4n6JJ9J8k7k6k6k7J0J0J4J4m0J7N6n7p5L8
10313i15R5j9p4L9K5K4K5K5l2l2K4K4l3l2J3J3J0J0m6j02q2L2J33P5n5n5P1P2o1o0MNO0O1
10306g58l3l3l4l3J2J3l7l7j1J02j8j8O7O6jN6L6p7j30j6M3M3JJm4O9R0r9p1M3j1j2N2o1q6
10300i26k9J8J8ppN2N3m2m2OOOOk5k4L2L2o1o0J09J09n5n6k7k7P2P3k2k2PPPPNOm4m3q2L1
10292i39J25J2n6n6m0P4L7p7J8J32M0p4j01J1J02j1j44l0J25J2m4J3J5J5J9J8j%k9k9m1m0
10286i44J7J6O3O4OPpoo0o0l6K1Q8k5n1O3jn7J8P5O8O9p6p7J9J8r4r5P6P5M9M9q3q3ONONk3
10279h95k3oN1K9q4q1L2OOO2O3R9j5p5L8M6j1j%p2p2O1Nm3P0O6m7r0r1llO7O8k7k7J5J4J8
10271h50J8o1mJ26J2p9k3K6l0r4r4J11J10k6k6L0L1l6l5ppK3K2N1N1j6j5p2p3p4p4N8N9mm
10265i76Q4Q4Jj12k1R2j4p1O2O3j%n7n8L2L1LLo7o7L4L4o3N0J10kp3j6M0L9J7J7p1p0KJ14
10258h27N5n9Nn2r5J9M2j3K5K5k0j9QRN0N0j0j0J4m3n3N9Q4k9m6m5k4Q9jj15nN1M0M1o0o1
10251i21L5L4l8l9J9J8K9K8l1l2M7j1p4L9J1m6O1Mp1M3J34K0p7p7n8N7K0l5O2J18%n7L5L6
10244g17j8j8j8j8J%JJp0p0j4j3M9N0l8l8L2J46Q8k5m5m5n6n6L7k0n8N5R0k3rrl9m0J8J7J8
10237h54J9K2K2oN2L4q0n9N4N0o3KN9l7l6J0J0j9j9k9k9K8K7l3l3nnj2j3L7L7R9j5m6m5J5
10230h61J5N1N0j39k6J18J17q9r0n9N4L9L8J8J7n0n1J4J3j34k1M7o6m8J40R0k2M1M0jknj17
10224h79P7P8p6p7Q9k5j09LR1k2o1o1m4O9N1o1O5O6j1j0lll3Q0K3q9J2J2r4J9Q7k7j2j2oo
10217h99ooL3L4NNj4j5M3M2k5k5LMm3m3N2N2k2k1PPo1o1O4O4J4j00o5o4N8N8l7l6Q5Q6m6m7
10210i20J9J8l8l8n5n6O9P0N9n5RRk1k1L5L5j5j4j5j4j6j6k7O7P8j6p9q0N0N0LLn4n5N0pJ0
10203i78J05l4j29P5J69K2p3k7k7l3l3N4N4j2j2mmmlk0j9RO5L7n8K7K7kkM5M6n2n2k3k3J9
10196h70K0m7m6K5K6P2P3m1m1Q1Q2j07j06L5L5k1k0k1k0L1L1L0L1m1m1m1m2N0N0K1K1m6m7
10190h84K0J9L5L5j26j25N7N8J0J1N6N7k9k8K3K4m3m2M7M7l8l8j5j6L2L2j7j6M9pp8J7O3l1
10183h41k7K9p4p5Q4Q3l9P5Q7j02j02J0J5m2O3O3k0k0k0k1pqM0L9K4K4o1o2L3L3l2l3K7K7
10177h30p7p6m1m2OORRRRQ0Q1k3k4mnL7p6n5N8O7Rn5n5J2J25P5l8j5j5KJJJl1l2L6k1o4M9
10169h97J19Or2K2Q7K9opj8p6m9O4%n7%Jj22qJ15Jm5J3m5m5M4M4P0P0J4r9LO0J7J7q6j42j5
10162a013J00J2J2k7k8k0k0QQN5N5N4N5n0m9J6J6m9m8L6L7PQK1r1m5O8J2j02J7J29M1j49q7
10155a011K6PPM6M7mlj1J02J05qj05m8l0l0L1L1J3m3o2N1N5n8n1O3K5l3O9O9l6l6M0p4q1L3
10149i04K2r1QO5mN3R2k2r0l4K1P7L9p5p5L8K2l5l2K5L6k1J8J8o2pL3q1j5R7K7K7RJ0RJ0J
10141g91Jr3r3K3K3K3K3llllk1k1L6L6l9l9N6N6M7M7rj0JKJJn6n6L8L8J1J1m5m6K4K5j38k4
10134i70J11N4lN4Q9k4q8q9nnN2N2k3k2k3k2K7K7l0l0QPQPl5l5O3O3o1mL4p9lJ10N4o0j14
10127i05%O1O1l5l6K1K1O8O8Pj07n9N4M7o7k8k8l5l6kkN4N5L1L0k4q2l8P4J21o9j19oQ0l4
10120h59j2M5M5j2j8R6L6p8p4p4k0k1L4R2L6p8l8P5P1m2k9K8K1l6m0m1J3J2Q0Q0n2n3l6l5
10114h84l6l6J4J4Q0l2o5rRRNONNRRQRPPJ4J4k9Q3P7j12p3M0K9q5LLK4K3LLN0N0j2j1r7r6
10106i65M9M9j7j8M5M4k2k2P0P0r1l5M6o7q4J04O2n1p4j7J7J8qpnnK2P9M3p1l5K1j2j2qqK0
10099h75K0po3r6J7J59M5p3j7K3l4PPk1k1K6Q2L3q0m8RJ5P3J23J1m5m5j3j2j3j2rrrrn9o0
10091i80PPM4M5n9n8J4J4N4N4Jj12K4K5r5J8J10lm9O4N9O0p5p4qql5l6m5J0J23Rm0J6klM8
10084h76M8j0j0n8n7K5K6m5O8R6j7k8k7k3L4J02j2j36k3qrO6O6l9l8jkM6M6k3k3O4Pj39k5
10078i35J20Pq1L3L2q1m4O8L8L9nj18l7P6R4L7M6j2q5k8Pj06l3Q0N7N6J1J1n4n5n1n1q0p9
10071a123R3R3M5M6l5l5O9O8q5q5L7L8LKLLJ%%Jj7j8M9M9m3m2K3K4m3m3O0O1m5m5K2K1K0K0
10064h08K0K0l1l1p9p8L1L2LMJ9J9k7k8kjjkKKJKP5P5n8n7OOk3k2j9j9P5P5RRj9j9K2K2l4
10056h29l5oooplml1l2L3L4k3k3O9O9k5k5k8k9%%L1L1k6k6K6K5l1l1K1K2J7J8qo4j04J0R0
10049i06k3k3R1M4o9KKm4m4J2J2J8J7J7J7k1k1mN3Nj08o0J29Q2l0k5Q7L8p5p5L8L8p5K3J36
10042g42po2MMp6p6N5N6PPJ0J0l7J9N8n5o6M8nj17q5J05P2J6Oj08k9J60K7q5N0N0l3K3Nj08
10035h99o9M3O8O7l0l1k3k4q1L1K5K5L3L4O9m5p6p7K3J36L4L4J8r6j50l7J01J00k7k7K9L0
10029g92j%o5o4J06qj%o8o7K7K7j8j9L7L8rrO6m7r3R5J16p2k5k5N8N8n8n7L7L7l8l8J9J9L0
10022h04L0k6k7jkk9l0N5N5p3M0M3p0%JK5K5o9o9N7N6J%j4j4M3M3o5o4L0L0L7L7k0j33l9J48
10015g93N0o3r4K0M3M3k8k8J%j4j5J3J4m0m0J7J7KLL1L1n5n6L8R4N7n7q8K4J9r4l1Q3j6j6
10008i28M6J03O8m6j04m8NNR9J00p8j34p2M2J09J09j7j6p8p9N4N3j8j8J4J4q6l0P1m3j21O8
10002i56P5l9O3O4qpL1q3n7N5J1m7m3J4J0m7QJ21P8j11l3Q1k6k7RRj2j3J6J6k5k5LLj3j4M4
9995h75M3l6l6mmj8L8P4l9k9K8J7J8l0l0K7K7j7j7j7j8K3K2K2K2p6p7J7J8K9K9M4p0o3N1R
9988h98Rj1j1j1j1P4P4J3j01q2L0K8l0m3P1N9O0n3n3M2M1l4l4O0O0m5m5J1J2l1l0K6K6l0l1
9981h88kkN6N6l8l8m3m3J4J3k8k9K8K7O2O1Nn1q7K7M7rL0L0kkn4n3P8P9m1m0J2J2J8l9k1R2
9974g63M4p0n8kj%l5K0J17Ln6%k4k4k1k0rqM8M8l9l9N6N6k5k5n3n3j5j6P2P2M5o9r8J7K1K2
9967h82M0j7n8N6K0l6J8J9J1J1k2p9n8N5P1J4ln9m1P3P2m0m4J4L1L2l2l2K6K5j8j7j8j7J3
9960h72J3J3J4jjKLl0K6O6m8JJ14N0o3n6n7L1L1K6K6L7p6r0l3m7J0M0M0K1r3j07OO8J2m9O4
9953i09Q5K8j0j1p1p1L9L9j8j8mmjjJ1O8R7r1j43M7N5n7p2M2N8N8J04rj48l6J21Qq5k9j1j0
9946i49l6l5P1P1J5J5K3K3l4l4l0l0l0l0J20J19n7n7J30J7r0q9n7n6j%O6O6O6O6m8m7m7m8
9939i37nnN6N5mN3lj16q4K9J5J5L1L2k6k5P5P6j9j9KLk6k6m1m2N2N3J3J2j1j24o5M9O5O5M0
9932g87p3j4M4k0k0P8P8JJr5l8J17Mj69j11M8M9K4K3m8m9QQP3P4j00j00O5Ql0Q3R8j5j02J1
9926h76L9L9j0j1jjkjp3p4N8J14O0n3n7N6N3o0n3O0j2j1J18p0k29L6J20o8k6Q7j2j25l3Q0
9919i38M1j6K1K2P4P4m3m4m3m4j9j9l8P6J23o5j10MO3O3Nj08m8QK0J9J17Nj00m3Mn2m9QM7
9912i85M6opP3P2jr6k3P1P5J9o1mP7j9m9M5L9n6k0k0p9J5M4M5N0N0q8q7M1M2K1l6q9OR7M1
9905g57j6j6m8m8M6M7k5k6k5k6P2P1L4o1k8K8p1p0Q7L0n6L8K3j10j11j7M8M7J%m4J3M0n5o2
9899a047L2R9M3%J%%j8L9Rq5n9L4O4Qqqk1L6N8l5j1M6j9j9M2M1pql6l6nnnnK8K8N7N6j09j10
9891i35K6K7k3L4O1l3n1M5M2n3n9kJ6J7L8L8RJ0j3j3K3r1K4K4j08j08K6J39O1j27k4J65K8
9884g87j61l7P6N7N7k7k8KJOPOPk6k7L1L0n1n1M4M3k4k3l8P5R6j8lmJ5J5P9l5n1n1n1n1j3
9877i10J01Pj07k0k0O7O7k6k6LKR7R6m0j54k3R0p5p5M4M5M5M5j0j0J9J8o0o1mmn2n2k4k4M9
9870i82M8qqM5M4q8q8K8K8Q4Q5q6q5J6J5r4J9J13%j3j3QQj4j4M3M3m3m3N1N1kkP4m0j74J5
9863i79J39K5j6M1L3k3k4k4k8k8j4j4j7j7L4k3o6M6J12p7p7J12N6n7J8J9j0j0M7M7ONn1n1
9857h66j4j5M2M3j0j0j0rO5O6j04j04OOPOk8k8k8k8OOOON6N6jjl6l6J3J3Q2l1l5P8L1k5J7
9849h08J7o0mR1k2n8N5kj14l6P7POM8M8q6k9J13jr5J8N8Kj6j6KJm1J4J09p9k16k6J81O8Qm7
9842h33p8k0L1L1J7r6O7J79J2j01J3m4j56L3J57M4n4n4n4n4LJ16K4l3N6jj68n5M4M4R0L3p3
9836h80L9M0p3k1L6klj0j0j0rQ7Q7j21j21J7J8P3P4k4k4M3p0p0j4L5L4N6n7j18mJ00M3n0n0
9829i59J3J4J4J4NOn1n1R7R6L7L6l6r3p4L8O4m9m9O5j3j26QO4P4P5K2K1j0rj0j0n8n8L7L6
9822h20p6p7N6N6L7L7k0k0M0M0n5n5p9p9N2N3J5J5J5J5qrM8M8j1j1j0j1M2M2j4j4m6m6J1J0
9815h29N2N1q0q1%%K8K8k7k7M0L9l7l7O7O6oon4n3L5L6j2j1MLoM9J7r6l1Q3Pn0j1j1rql7l7
9808i51j3j3P1J28Qj05j9L8o2mP0P1J0J0l7l7M0M0o3o4K0K0K1K0m8m8m7m8N5N5N5N6K6K6K7
9801f92K6j01j01j03J1Q3K6n1NM0M0M4M4m3m4L2q1j68K2J43J44J5J4p0p0m3m3KO0R7j6q4k8
9795h90L0L0j4j3OPOOj1j1j1j2nmM2M2l5l6p5j8N5n9j4R9qj03J1O7l3l3P7P8j4M3M1n3q2J2
9787h82P0J3%%o9p0L3L3j1j1RO6R3jj40m6P3J5m3J3k7j21j5J18O9J3L6L5l1j26j28l4Q7Q7
9781h92N8N8J1J1k3k4n2j08m8M6O9J2j8j8k2k1L8L8k4k5J9P6P1k2j02m6j7j7P6P6K5o9n1n0
9774i65K8K8J7J6J7J6opj0j1N7Jr1Mj3p0J2J07J01Op3j7K3l3k6k6%jM1M2N8l6j21k7K4K5L0
9767h80L1o5o5O1O1JN8L1o2K0K1j12%P0m4k9l0N5N5m0m0J4J3J3J4n2n1ONK4K4Q8k5m7m8M0
9760h85M0J9J8Q3l1o2o3K5K5j7j8j7j8N9N9LKp0p1K4K4lklkm1m2R1R1n1n0M4M4k7k8k8k8M6
9753h60M7j0j0j2j1mnj2J02J01j2n3n3o1o0L4L4k2k3oop7L6J07oo8o7P7P7n4n5lkk2R2J09
9746g58p9q6K6K1K0K7K7m7m8m7m7KLKLM4M5L8L8M2p1ppoonoL0K9o4o5N8N7ppN2o1n4J34Q2
9739f98l2onj00J4n0n0N7N6qpM1p3p2M0K0J9m4O9L2q1M6M6o9p0K5K5POPPj6j6M1M1PQm9n0
9731h82opj4j4Q0l3m0P2L9p4mmk1k1P4P3q5q6RQPOJ26J27M1j49n6N7Mj09l8l9L9L8L8L9j0
9724h15j1j0j0n7n7P5P5rrk2R0Q4l0n4n3n8n7L7L6j9k0O7O8K4r0m0P4J9r5L4L3L6L6j3j4l1
9717g86Q3p6p6KKKKqrM8M9l8l7n2O2R7j6m0l9lkJ7r7n6J33L9j51m6O7J9K0J7J6m0m0k0k0M4
9710i33M3j3J00L7L6n7n7n7n8K3K3K3K3j5j5j5j5klN4N4j3j3Q6k8o7M7k5k4KLj25j2J63M9
9703g81q8q7K8K9N6N7J4J4J3J4j9j9j9j9l4l3K3K4m4m3J3J3J1J1j7j7L6L5k1k1QQo2N0J34
9696g33K0m0m1K3K2ooo1o1nml0l0O4O5rrjkq3L0J37n3q2L1Q1K5J3J2j9j9j4j3p0p0L8L8j9
9689h81j8M6M7m8m8K2K2P9P8l8l7l8l8J%j3J00N8n4m4J3k4k4L6L6KKKLLMk4j37qM8q5q5N9
9682i83N9KKJ8J8J7J8L1L0o4o3L2L2k4k5N1N1nom2m2J5J4P1P1l0l0O6m6j04J0j2j1N2N3n0
9675h24n0PPO4O4j07j06K2K1l2l1J5P2M8o6J4J4QPrj0rrO6O6k9k9J5J4p9q0M6M6J8J8p1p2
9668i61K7K7m5J1J38K4p0p1J6P2L8p5j00J3J04J04Pj05r1l4j8L9J05qo1N2M3M4no1p9L4K4
9662h62K3J7J6m0m0LMLMr1r0M2M2O0O1O1O0j2j2M5M4n8n8j9p6n1O2Q3K6r0r0jN6qj23l5J52
9654h92R1k3m2m2L9L8L9L9m5m6J2J2L1L1k1k2L8R5Kj11q0L2M7rm1r6qJ06Lj11j6R7J3j00K
9648i38J14jjOOn9n9lkP7P7j7j8j6j6rrq1L3R5L8nnj2j2Jn4l7P6rj22k0R2K6K6k4k4j8j8L9
9640h83L9j2j2j2j2j0j0j1j0L4L4OOO6O7o6o6L6L6n9n8lmllL9L9j7j8QQK6q6r4R4P4m0J8J8
9633h41J1J0o7o7l9l9J03J03o6o7m6m6J24J24n2n1l5K3J16Lr3l7J6J6J9K0rrrrK0K1J3J3O1
9626g66n3j16lJ35K2L0K9jj13q9K4M9plN3L1k6J0J0j03j02J05J05q2q3k2R2R6j6j05J0P2P3
9620g44n3n2K0K1p4p4M9M9J06J06q8q8OPOOn4n4K8l0j1J02Pj06j0M7j6j6K6l0j01J3J09N3
9613h40j03j02mJ10J7l9K8K8j7j6PJ21P4m0k5k5m5m5K2l5k2R2Q1K4oo1o6rJ6J6J9J9k3k2M4
9606h27j2j30j6Q6Q6K7K8l6l6R3j9p6L7l5l5O6O7k2k2o1mPj06j5M3l4l3O9m4p9L5Q8Q9N3o1
9600h29o4M9L2k4J9J8m5J1M7o7m5J1k7k8L4L3K7K6K9q4n3Mo5o6L3L2L5L5K7K8k0j32q0L4J13
9593i52N6p2j5N4lK9Q5M0M0n1n0M1M0j4p1j01J3J07pK2P9k5j39J3O9k6k7k9k9m8O5J29o0j05
9587i42RJ8J9M0p4o8M4O2Oj8j7k5k5O0Ll5P8M9o5POl1l0L6k0m4O9Q7L1n8j14k4Q9M3p0l1K6
9579i09rqnnL2L2k5k4J3J3J3J3m0m1N7N7l3K3O3n1n5N7M7rk9k9j5M2M0p4p4M0j3o9o2nN6N6
9572i30l4l5J9J8J9J8L6L6lN4Rj05j2M4n9n9JKK5K4K5K5RJ0RJ0j0ro6o6R4R4l9l8M9M9L5j54
9565i05j00Q9O5O5J6J6J5J6j0rrj0k3k4k3k4%J%%J5J4J5J4J3J2J2J2J0J0j3j27q2L1J7J7l
9558h87llmN8N8JKo2o1K6K6J20Pj26j2O5O6o0n9L3L2J0j04o0N4j6j7kkp3M1J50L7o2o2qqq
9551i13ql5l5O0N9M8M9m6m6J9J9J9J9o1o2L3L3J8J9p6p5LLMLj5j6QJ21M8o5o6M8M7o5o6M8
9543i22Q7k5m3m2o5M9P2P2O5m8j04QM1M0M8M7k9k9j17j16rJ04M0M1k4k5k4k4L5L4j4j5m6O7
9537h71J24J0m4m5P5l8q2L1L1q3l5P8PPj9j9L8L7k2k3L4L4n5n5KKQ7Q8opj6j6j7j6mnmnn9
9529h61o0klN0N1j1j24m5O8N4N5lklkqqO8m6j28O1J22o7q5J03J06qk7k8l5l4l6l6J4J3R1k3
9522h29r1r2L7L7o5o5J66N2n0O4O9m5m4O9J4j00r2K1POO2O1j8j7o5o4N3N4o9o9M2M2M3M2m
9516h38nL6L6j0j22j2j2L1L2L6p7K2J36kjonl4l4j7j7M9N0lklkrrj06j06J0J24Qj06KJ15M2
9508h09p1k2k2Q7Q7O9m3j10Mk0j9j2j2L7L7j1j0%JM7M8m3m3K3K4j1j1j1j1PQPQkkkjk9k9%
9501h62jrrL8L8j8j9k8Q6Q7j01p9L3POJ32J8j41k8O2O2JJK3q9n1M3j7j7M9M9l5K1J1q4n8k
9494h81K2K3j8j8j9L8lr8k7K9K1K0J7J8p0p1P2J5q0N2J08J4k8k9N1N2p1p1N9O0k6k5mmK4K4
9487h24PPm0m0P2P2l2l2j2j3P4k0j54o0P7P6J6m1o2L2m0m1N1N1K5K5p9k2Q1j4p2K1QO4L0o3
9480h72m3N2K8k9k4L3K6K6L5L4q8q8O1O0k5k4lkK6Q3Lr2oon8n7O6O5k2k3K5K4l1l1P3P3k2
9473g53k2n0n1j3j3N3N3poj0j0J0m7q6K7M9o5k6L1J5J6k0L7N3o0n0m9m1m0J30J30J0J0J0J0
9466g75ooK3K2o2o2L3k3j01J3J06on6Jj7j7O7m6n7N5J32n7o8M5P2J5lln6n6k8Q4N8JK2l4q0
9459h70L5L7p6q8K4M2M1K7q7p9J10O9m3k5k5k7k6O9J3p4L9P6l7r8R1O3OJ07N0j28p0M1j5p5
9452i03L8O3Pj1j1j5j5j4j5k6k5O9O9n9n9lkPPn0n0K2K1PJ21O7m5l1q7p9L4R0k3jN5J6J7J9
9445g95J9l7l8L4L4M5j2q5K9Q9k5j27j5M8qn9N4J14Jj05QO1n2r3l6K0l6MJ17J06q2j10LK3
9439i06K2P6P7n6n6k3k3m6J42P7j11n7N6j4j3N0N0k5k6k9k8l1q6OJ19N2o1J04J03n2n2k4k3
9432h08QQL7L6q9q9NNJ9J9l8l8RRRRLLO0O0n2n1M3M3j00j01P0O9j5j5J2J3QPQQk6k6k6k5K9
9425h90L0L0L0RRm6j02m8O6O3n1l0l1R5R5m1m1m1m1LKLLL5L6L6L5k3k4k4k4M3M3j4j4m5m5
9417i09j7j7J9J9j0j0M5M5j2j2MMj0J03N0o4m9n0L3L3M0p3m8m8M0L9K4K4mml5l5ppK5K5Kj12
9410i59p1M3K9K8K0K0P6P6o5o5l6l7R7R6p3p3K2K2poj5j6j5j5NMNNOPPOj3j2Q6k7k6Q7K3r0
9402h51N8N8q1q1J4J4k2k1J03rj04RL5L5n3n2k6k7P5P6L2J46L1j59o6J23n2n2j7j8L2L2K9
9396g89q4k0k0nmR0R0n7n6k9k8L8L8n6n6K1K0K1K0l7l7j4J00P5l7o2o1N4N4p8p7J13J13Pj06
9389h59J9J8m4m5M3M3n2n1J1J0O7O8m3m2j4j4j9j9L7L8J0Rm7m6N6N7p5p5Q3Q2j2j1k1k0N1
9383h07o2n1O3J49L7o7o6r5r5K7J41J40K7n9o0o6o7KJJJJ3J2M1M0l2l3K4K4J0Rj8j9RQRQJ6
9375g85J6m1m0R8R8L0q3r4r4p0M3N2N2O0N9q4q5k8k7K7K8K7K8l0l0l0l1K6K7K6K6P8P9n3n4
9369g79k4k3MNk6k5k5k6O5O5k9k9k1k2l5P8J4j00jN6J9P5Q3l1r3r3P0P0m7m7RJ0J7J7j2j1
9362h42M0M0j6j7j4j3j4j3m3m3k0R4P4l8n6%J5J5l8l8M6M7J8J8l1l1O4O3p3p3K1K1ooooM2
9355h19M2j9j8po5p1M2O2Nj7M1rrN1N1o6o5o6o5L7L6q7K6J02M5R5L8j68n5J19Om6O8llO4O5
9348f63%Jl6j49r6J7J06M9m3r9m9O4O7m5n3O1K1l5k3k3k6k7J9J9O2n2l5P8R6M0K2K1j0j0k1
9341g52k1L5L5p4p5j7j8J5J6j3j3rj0M7M8l7l6qrlkllO6O5k5k5k2L4j7j30j13P6J21QJ0J0
9334h49L1L2l2l3LMp6L8J36K3l9J8J8r5LO0p4p4K5K4N3N3o3o3l5l5N4N5Q3Q2p3p4j7j6J9J9
9327h15rrM1M0j6j6QPk1k1mlo0o0O9O8K1K1q2q3j6j7J7J8J7J7M0M0p6p5k8Q6M3M3M8o6kjl3
9320h69l3M3p1m2J46R6j7LLn2n2M3M2p4p3k5Q9mmk4k5O0O0J%m7m6L1L1k8k8k7Q7o2o2N1N1
9312h28n2n3nnO0O1k0j9M6M6m2m2K9q4p6L8N1N2L9L9L2L2Kj11m0m1k6Q8R5j9p0M3k7k8j6j6
9306h67L1L1K9L0r4r3P0O9M2M2p0o9l6P7%j13o5M7N5n9J16J16p3p2N0o4j25O4M2p1QQ%JO8
9299h75O7j7j8k5k6K2K1ppj0o7j01Q7J11lm5J2lj17J3J26N7n6k2L4R5j9j33k1R9j5j0M7l9
9292h45l9l4l3P0P0l4l5L2L1M1M1o2o3n3n3K0K0j5R9P4m0k8K8n9n8l0l1N5N4M1M0o4o3J3J3
9286h97L5L4M5o9p2M0P0J2o9j2P5J8j09n1R5j8j18nP1P2pok9k9P2P1m3r9OJ20j2o9L6L7r7
9279i02r6PQK7K7K7K7M1M1KN9Jj14j1M5k8k8o5o5k4Q9Q8k4k0k0m2P2O9m5o1o1k7Q7J6J5R5
9272g90j9q3L1O4n0p0j4R1L4RJ0J3m4n4N9N2o1n1ONNQRL1L1k6k5k6k5L1L1k9k8k9k8L4L4k3
9265h87k2k5k6L2L1m9m9M6M5J2J2m3j00oJ08L3L3N1o2j26j3R3k0j0M7k4k4k0k0M9M9M9M9k0
9258h07k0j9k0l5l4lkL6R2L7p7o9M4J01j3o7M5P4l9p6L8k3p9r8J6Q1Q0NMNMj1j1j1j1j1j1
9251h85j1j1L8L7L8L8nno1o1M1M2j5j5onn9n9O7J23L0q3l4Q0RRM5M6j18j17rJ04N2o2j8L9
9244h01L5k1RO6o4o4L5L4r7r8M9M8K0K0k1k1k1k1Q6Q6rrp0p0j4j4K6K6l0l0K0K1L9R5M9o3
9237g74q9K5R9J00j02j01llM7M7P2m1j41q5M1M0n0n0K5K5K5K6K7K8k9l0jkkkn4n5o2N1J04
9231h94J05J2j02m2P1J5r9j0J04k4k4J7J7J8J7j0j0Q4Q5m0l9o8o8M6M6n7n8L5L4j2j3QPkN3
9224g98O8m5n7jJ0J0o5o5L4J46K7q6n3LJ2J1l3l4N1N1ppopO4O4m0l9k1k1k1k1RRP5P5m4m3
9217g95LLp0p1P0P1n1n0J5J5K2K1k5q1p3M1J07pj9L8K0K0N4o0o3N1Pm8j0j0O5O5j9k0j3j3
9210h10L4L5r0q9N2N2j2j2j3j2K6K6j0rQ5k8j16lP0J4j3o9p1M3J07N0k2p9n0n1J0RJ0J0J4
9203i12J4J00R9l4l3q1q0L0L0j3j3m0J6R1lo2L2Nn2J5J5KN8M0n5o4o4j2j2P2P3l4l5N0N1j16
9196i22j15M5M5%%%%N0N0n3n4N6N5j0j1N2N2l3l3J4J4j4j5N7N7rrl7l6l7l7%%j%L4L3NOJ7
9189g84J8m8m9j3j4J5J5L4L4l2l2J1J2M0L9LLLKk4k4p1p1O8O9Pq7m7Q5N1q0n3n3l2O2M0j6
9181i19L1Q8K2p2q1q2K5K4K4K5P0O9MMk4k3n2n1O1O2k4k3j7j6J1J2klN5N4K3K3l3l3J1J2q3
9174h28q3R6R5j0j24m4m5Q1Q0k3k4k4k3KKLKl8l9J8J8jkR2R3m5m5J2J2jkl0l0O4O4OPl8l8
9167g90j59m6QPP1P1%JJJM4M5o0N4O8j20o3J25jj13j02J1J5J5K2K1J6J6K2K3q7K6J9J9%j%
9160h21jk3k3L3L4k5k5P0P0p5p4m6m6J0J0L8L9kkL4q0L1L1j2j2J26J3q1L2j2j1nmJ8J9n7N6
9153g73Q0j09r1K2N7Jn0QN4N4l6l7J3J3J3J3k6k6k5k6K0K0l6l7K1K2K1K1L1L2k5k5m5m4M9
9146h46M9l9l9j0j1J9J9j0rk2k2OPMMMMO5O5RQq2q1k5k5N2N1nnQQRQl6l6K2K1M8M9q1q0L2
9138h93Q9K6q7m8m8k9Q6R8M3K4K4l3l3nnK6K6kkl0k9KLnN2L4p9r4J8NNK2K2N0N0j4j3j4j3
9131g71NOj27p1J29J5q3L1J24J1j21o3R8R7j06j06L6L6JJQ9k3j6j6m8m7j04Q5J44L1o4o3J3
9124h77J4J06qr4r5K4K3N3o1j6R7J42m7j29j6j1j1K6J40RQl3l4n6N7pol0l0K7K7l1l1K6K6
9118h18l7l7N7N7LKP3m0p6L7JJq5K8R2k2j58m5N4N4K4K4j1j1Kj12j6R6L6L5j3j4qqqqJ2J2
9110h27J2J2k9l0l0k9O8O8o3o4J3J3J2J3k5k4k5k5llM7M7M0p4j0rk0j9M4M4m7O7J26J4jN6
9103f61m7j62l9J7k5k6k0p6J7J30P8l5j4j4j1J03J2j02m1J5L3L3l1l1K6K5JJJJj8j8L9L8j6
9097h17j7j7j7J6J5J2J2m9j05j3J01M8o6n5KK1K2K5K5j4j4J4J4K5K4l3l2J2J2q3q3R0R1L3
9090h01L4k8k8J%l5l5opL3L3L2L3l0l0KKJ7P4J8r5j12JR3R3Qj05j9R6L2q1klj24j1J26P1j00
9083h53r9O7O6k7k8O7O6n5n5k6k7O1O1l8P4L6p7o3J26N8n5o8j2M1M0j6j6j6p2j08OO0Lj1j0
9076i00j0M7Q3l0j00m2k2L4J07N0m7m6J0J0J0J0m9m8QPK8K8K1K1M7o6l5K3p6p5R7R8k9k9K8
9069h37K7o8o8O5O4KLKLn4n4KLK1K2K2K1j1j2j5j5K4l2j22pQRJ5J6K5K4K5K4N1N0m4m4J9J8
9062h18l9l9RRo3N2O8m4K9L0n3ML9p4J1O7k9k8k9k8K8K8k5k5L2L1M6M6N3o0m7m7l7K1P0m4
9055h56r6J7kkNNO2O2p4p3N3lk4P0j8j8P6P6pj02l4R7M1n3k9K7M6m8p4N9J33Kj21o5M5j3r0
9048i26MP1J3l7K0M5M5m4j00k6J06K5p0L3L2l1l0l2l2O3O3K5K5K5K4o2o2ooJ%J%l1l2K3Q0
9041h03L0j03p7J7rrllP9Q0K3K3j%j%l6l6N9N9l7l7l7l7MMLMMMMLK8K8K7K8j1j2o8o7K7K8
9033h21K2K2J4q0o0kpolkN6N6ooK1p2NO2k9k9L1L1l0l1k5k5l5N9R0L4J1m6QO4p1p0K7K7m8
9025h64m8M0M1N3m1j20j20Q3Q2j1j2J06J05o5o4OOPOQQl1K7%r4L5J30n5j50k8K8M5M4rqj5
9019h75j5j4j5n0n0Q5Q6K3P9Pq8L8L7k5k5m9m8M5M6m2m2J4J5j1j2j5j4M6j0o1P1P1o0K1K2
9012h15n2n3NMJ8J7p4p3M7J04K3j09o7O5J03M6J4q0n5P8J13J9n3n2K8K7K4K4k0p8m2N2J6J6
9005g80K2K1K1K0l6l6m2m2N2N2k8k8k7k8J5J6N4kn9N5N4n9o5qJ1O8L9j8J7J8p2p2K3K2n5n5
8998i32QQj6R7R6j6k6k6l3l3M5M4j2j2m1m1J5J5K0K0P7P6k3k4k4k3R2R3p8p7l3l4l4l3K0K0
8992h25K0K0M1M2l5P9M4j46r6J7O0O0LLM0p2j30j6M1M0M8M8kkkjL0L0k7k6K3K4K4K4j3j2j3
8984f57j3J1J1J1J1ooo2o2O0N9Nn2o6M8J39K6p2p2m8O5m1m1O0O1L0L0k7k7oppoM7M7j0rN4
8977e22N4lkl4l3l3l4J1J2N6N6P9j11o7M5l8l8K5K6L0L0k7k7k4k5l8P5Q4k9r0r0R0Q9m3m3
8970e89Q6Q7m6m6R5R4j13j13K0K0J9K0LMLLlmj24j0KLm0m0N5J68jj14K1K1J4J4l6l5N9N9m3
8963d87m2n7N6O5m8K3K2m8m8M6M6m3m3m3m3K1K1K1K1ono2o1L9M0J03j0p2p1QQO2n2NNL0q3
8956f82q3L0N9N9RRj%n0n0k7Q5R3k0j00J3J12p6r0K4J9r4j1J03L2L2q1q1M4M4mj17p6J12J06
8950f58q3k8Q5J9J9l0l1rrrrl1l1J9J9N8n6n5N7RQJ6J5rrrrN4N5m5j57o7M6O3O3P1m3l6l5
8942g82Q6Q6J7r6k7k7l4l4k8k7J05J05l3l3l3l3n3n3QJ22mj17j6R7l2l3L9L8p5L9L1L1k6k7
8936h19k6k6j6j6P1P1J1j02N6N6J7J7L1q2m2P2n7n6k2k3nN2M0p3j19O9J04j0k8k9OOqJ05J29
8929f46J6q2q3l3l4l3l3K5K5K2K2L5k2o0N3P3m1l0K7K2K2o9o8KLk6k6M8M8qrP4P4r6r6O1O2
8922g81l3l3j8j9m7m6P1P2k2k3M5M4q8l2Q4k9q2L1N1N0L0L0J8J8l4l5p2j5J17Nj19oM9pRQ
8915h09ONK7K7l0k9%%k4k4kN4O2n2k6L0j0rnonoooK5K6o0lR3k0r1K2j9k0O2O2NOm0l9J8J7
8907g94j3j4M3M4k9k9K5K4m5j02m6O7Q9k5p4M0qqLLl2K5O0n2k6L2K1K0L4L4n6n7l1K6L6p7
8900h92PJ20j3p0j0rj3j3N4N3K6q7l0K8j2j2K9K9k8k8l1l2K6K5KLn1n1Q1J36P5l9j09j09j3
8893i58J00K2l5k5k4ooQ9Q8j5j4j5j5l9l9J7J7K8K8l2l2l4r1M3J56M4j3l1l1RRO7O6o4o4p
8886h07pp7p7N5N6m9m8M5M6K0K0l6l7M9M9m5m5M5M6l9l9P6P6RJ0p7p7l0l0L0L0Ln4m8O5J15
8879g77N8n8n7NNo1o0K8K8lN4Q9k4o7j1K1r2p4M0L4L5J4J5J4J4j8j9j9j9L3L3l4l3M9M8l6
8873h45l7K7K6k0k1k6k6R7R6p7p7p7p7J07J07j4p1l2Q2M6j0J1J2k1k0o7o7R3R4j5j5K7q6n1
8866i27O2L4p9m1P2kkL1k4j4J00K0l8oo3j07PJ00J00l5l6L6p8n3O0N7n6l1K5j4j4M8M7M8M7
8859g26m2m2m2m2j2j1j1j2J9K0Q5Q5j00j00MMK4K3M5M4L9p5q1L1P0m4m1P3j8p4J1J2j9k0Q
8853i15O5L2q1q4K9R4j9m6J0M2M1m0m0L9L9k3k4%N7O0n4m8m9L3L3p4j7J25J2p4M0P9l4L0L0
8846g32k5k4K4K5ln9q3L2K7q5L9L8j5j5M1M1K0K0q1L3M0p3q1L2l8l9N7N6RJ0j7j7K3l5l4Q0
8839h09P6l8LKnnj1j2j1j2p7p7l0Q3R9r0m8O6J18Om7m6j8j8O6O7k2k2k1k2K8K7k8k9L2L3j
8832g93kK2p3m8RmN3K5o9K0P8j8j7l3l4onk9k9MLJ7P3O7k8p6p5m3N1O2Oj3j3j7j7J1J1N2N2
8825h26Kj30n7P4qqM9M9qql1l2K5K5QQM5j1o3L1R0mo3L2K9K9QPm9m9l1l0kkK1K2K1K1k9k8
8817h73Rm7l9N5L4k3j5M1M0j5oN1m1m1L1L0LLj0j0l8l8J4J5M3M3J2J1J1J1l9l9l8l9L5L4P
8810h18Oq5q5RJ0K0K0N3N2k6L1R2k2o4o4j5j4M4M4J2J3J2m3p6L8qpN3N3J9l7j29j6N7Jk4L3
8803h61K5l2k8K9O6O6k5k4m6m6RO6j1j25MJ18P9l4j9k0l4l4O1O0l9l8J8J8n2n1NNN2N2m2m3
8796h71jjj01J3J28J4q0L3L3q0n1O1P9l4q7k9j7M1J40K6j16lro7P4J31kn8j5M1j5p2jN6l7
8789h77l6N7N6opM3p0j30j6M3j3oN0L6L6j7j7K3K2j3j3J19No3o3J3J3J3J3RRm8m8K6K6l0l0
8782h91QRm9m8N5N4N5N4k7k8K9K9p0p0K5K4j6j7j6j7J10J10o0o0q4q3Q6Q6p7p6N5N6M4M4n0
8775h06n0j4j4j5j4L7L6RQj6j6LJ16K2j66k3R1n1n2j6j6L2L1k6k5l7l6N7N8P7P7j8j8m5m5
8769h65k5k4R1k2p2J17P1m1n4n4j06PJ13J12M4M3j27j26J3J2J3J3M4M5j3j2K6K5l1l1k8k8
8762h70n6n6N4N5pj20k4R0j6j6J19Pr5J8J02j2L5L4n6jL9p4p1M3J00j4j21pN4N4M9M9q4q3
8756h81K3K2nom0m1N4N4n2n2MNL4L3k2k3ooooJJN8N7j8j9N2o1m7O7k6q2K2P9J9l8l9m0M5M4
8748h42L7p5j5M1l4l3K6K7o6o6m2P1J29J5l8l9k4Q9J39n1p9L3l1j44lN4L3Q9k3j37O7J80M
8742g08j10J8J7J3J3m0m0N1J07k7j40l9J8L5R1M9o3k8K8k5k4k1k1k4k3L3L3L7L8k0j9Q1Q1
8736f29q0p9mmmmj9j8K9K8K6K6k1k2K0K0k7k7k4k3k9Q5N2o2n7n7qrqrj2j2j2j2K0K0M8M8J7
8728h33J7m9n0L2L3l4l4J8J8llr0K3O4O3k7k7r1K3J9J9m5O9L9p5n5J33J53l6o7M7j0j0K6K6
8722g17kkm9m9J9J9J9K0k2k1o9o8M1M1j4j3K0r3m7O7J6J5onM5M4J7J7l0l0rrJ4r9m4J44M1
8714g99p2MLj06j06J30J30k1k0j4j3q6K7O8O7O3O3n9o0o0n9l1l2L9L8O7O6p1p1N1N1q0q1K4
8708i50K3J2J3J2J2M5M5klL8L7RRKLm5m4K0K0O3n1o6M8n1n2k1k0M5M5K2K3J3j01p0J18O9m4
8701g74k9k8L1L0m2m3m3m2R5R5j03j03P6P7J1J0j5j5m4m3L2L2l4l5O3O4l4l4l5P9n2n1M2M2
8694h20m3m3qqM0L9M2M2m4m3J3J3J3J3J6J6j18j18j2J01J04J04m8m7m8m7N6N6k8k9j0j0rj0
8688h75O9O9q4q4j05QJ09N2QRn1n2j4j4L5L5P1m2r9J5RJ0M5M5K9K8J%L0L0o4o4K3K4noJ8J7
8681g70l2l2o3N1j3o9M4j2q2L0J14Jj5j6m5O9j9p7P3P2r6J7N5n8m7O5k2L4Q0l3j32j8l3l2
8674a011O7O8L8L9qqqrQQm9m9mmlmk0k0j9k0L5L5N7N6O6m7p9p8K4K4nnJ0RL8L8J1J1po4o1
8666i40N2J78O4j8p5r2K1J13jr2r3o1N3K1l6R1R2q2q2j9j8l3Q0R1k2m0J7ooN4N4m5m4M9N0
8659g25l7l6m7O7L5k2j0j1mmo0o1LLLKJ2J1NMN2o1r2K0J7m0K5Q0l7l8O0O0j5j5M2M1j1j2j1
8652h07j2POm6m7K8Q4m6j60l9P5P5l8j00J4J07N0QRn2n2J05J06o4o4JJr1K3O2O2O9O9q3q2
8645h22N0N0k5k4k4k5llmlk7k7k0j9n5N8O6m8n7N6J05J06P0j17j32j9l8l7K6K6n3n2M2M2P8
8639h59P9j6j6l6l7l6l7O7O7L8L9J3J4q1q0LLL1L1QQm9m9n1n1P5P4O9m3j50L9J30J6k8Q5k6
8632g56k5j9j8k7k6K9L0L3L2o3o2K8K7k9k9L0L1o4o4n2n2J18J18m2m3N2N2POn0n0QQk1k0L1
8625h72L0L1L1k8k7O6O7j6j5j6j6n9n8kkK3K3N1N1m5m4j7j7J2J2J1J2OPOPl3l2l3l2N1N1m3
8618h59m3L0L0Q7Q6o8o9o9o8L2L2Q9Q9j8j9J0J0o6o6j0rN6N7p6p5J3J3O2O3M9o3o7M6M5j2
8611g58NOq7K6R1k3j33k0J09mm5J2n9n9J13N7j14jJ33K0p9p9QPQQrrooo4rL1q2l9P4O0N9M0
8603h18M0n5n4%JN6N7l6l6l6l7J0Rn0n1J01M5m1J47R5r5l3l4o2o3L1L2J6J6P2P2n2n3n2n3
8597i11j7j7k1k1Q5K9j5R9N3j35l7J51J1m5O9m4j02J1O7J0j8j8j54j54J25J25ppj5j5M1M1
8591h36j2j3j2j2N1N1K1r3k2k3l0k9L1L1RJ0P2J85O4j24j09Nm3m3L6L6k8k8Q6k7k1k0n4n4
8584i45P8P9j8j7M6o6n1n1jkM0M1n5n4N6N6jjl8l8qJ05L7L7j3j2MNk4k4l5l5N9N9ooJJq4L0
8576h51K3K3k5k5k6k5J6J7J6J7n3n4n3n3J12J11k0k0K5K6llJ8J8p4L9O7O8q9q8p0M2J38K3
8570g33j20j20M3M3K4K4j03RJ45L1l0l0l4l3m8O6K2r1RQJKQ8Q9R2k2j4j4o4o3l2l2o9j3N4
8563i15n9l6P8N6N6P0m4q6J03MMO8O9k9q6j21qJ3m4N2N2J7J8K8q5k4L2ooQQQQK9L0L0K9j00
8556g79j00LJ15n8j15R4R4r1r0M1R7K1r3jN6mn%jKJKKK0K0p4p5L8L9J0J0MML2L3j5j4j4j4
8548h05j21j21Q7Q6N0N0m4m4p4p4R6R7j0j0O1n3o9M3J2j01l3K4M4J01L9j8l9l9KLLKJ7J7j
8542h22n8o9M4R7j6l8l7M9J63j8k07k5Q8m9m9R1k3j14P5J57M5m2m2m9m9P4P4j36p8J29J6p5
8536h94L8L9M0j0j1jkkkl3l4O2O1j0rM7M7l7l7l7l6l7l7j8R6P3j16o2N1MO0J03j1o1nm4m4
8528h69J2J1N1ok1R1Kj13k0R3l1l0J5P2J08or2l5K0K0M6M6j1j1m3m4k6L0K0r3n9jJ8J9K2K2
8522g93k1k0M0M0o3oQ2l1qqj5j5ononl0k9O5O5j1j2j1j2oop6L6R3k0o9M3J5J6p2p2M5M5L7
8514h06L8N7n7m9n0jjN5N5o9o9j3j2M5M5N9n4n7N7J7l9j4j4j8j8L5L6k1k1M0M0n4n4M9M9M9
8507g65M9o2o2L3L2k1k1k0k1j7j8M0L9K2K3l5l4o3o2l2Q1L3L3N5n9j35k1P8P8N6N7j%p0p0
8501h80j4j3K4K3j5M2Q2l0q4L0mmMLl2l2K5K4J8J8J7J8j9j9L8L8o5o5K9L0lkkll2l2K5K4l
8493h41mmmk5k6L1L1j2j3M4M4jjJ3j00l8P5J1j02J2J2L3L3n7n7L0L0Q0l3k7k6N2N2K9q5q2
8486i26L1j1j1onK3K3M8M8K4q9l9P5J1j03m5m6MMJ13J12n0n0k3R0l0k9L3L4k3k2NNO2O2k9
8479g30k9K0K1K7q6k3k2j2j2j2j2llmlrrrj0K4K3p1p1R6R6M0L9n6n6k8k7o4o3K6K15K4j64
[truncated: 555,514 more chars]
