# Supplementary material for: Uranium-stibinidiide, -stibinidene, and -stibido multiple bonds and uranium-nitride formation from multimetallic diuranium-distibene-mediated dinitrogen cleavage
Source: Nat Commun. 2025 Aug 4;16:7136. doi: 10.1038/s41467-025-61612-5 (PMC12322283; doi:10.1038/s41467-025-61612-5)
Supplement: Supplementary file 3 — Source Data [file 41467_2025_61612_MOESM3_ESM.zip › Supplementary Data 6U + KC8 + crypt 1H.jdx]

##TITLE=	STL-RS169-2
USbHU + 4KC8 + 4crypt take 2
##JCAMP-DX=	6.0	$$ MestReNova 14.3.0-30573
##DATA TYPE=	LINK
##BLOCK_ID=	1
##BLOCKS=	2    
##ORIGIN=	Mestrelab Research S.L.
##OWNER=	n16601rs
##$MNOVA/LINK_BLOCK_TYPE=	ITEM	$$ NMR Spectrum
##$MNOVA/ITEM/POLYGON=	(XY..XY)
5321,5835
8722,5835
8722,8208
5321,8208
5321,5835
##$MNOVA/ITEM/Z=	0
##$MNOVA/ITEM/ANGLE=	0
##TITLE=	STL-RS169-2
##JCAMP-DX=	6.0	$$ MestReNova 14.3.0-30573
##BLOCK_ID=	2
##DATA TYPE=	MNOVA NMR VIEW DATA
##DATA CLASS=	MNOVA VIEW DATA
##$MNOVA/ITEM/ZOOM/X=	-6.2250207782485240151e-06,	5.2219022549792226684
##$MNOVA/ITEM/ZOOM/Y=	0.14351314641825929641,	0.32386257657489814221
##END=	
##TITLE=	STL-RS169-2
##JCAMP-DX=	6.0	$$ MestReNova 14.3.0-30573
##BLOCK_ID=	3
##DATA TYPE=	NMR SPECTRUM
##DATA CLASS=	XYDATA
##NUMDIM=	1
##ORIGIN=	JEOL
##OWNER=	n16601rs
##.OBSERVE FREQUENCY=	399.78219837824997285
##.OBSERVE NUCLEUS=	^1H
##.SOLVENT NAME=	BENZENE-D6
##.PULSE SEQUENCE=	proton.jxp
##LONGDATE=	2025/04/07 11:59:32.000
##.ACQUISITIONMODE=	SIMULTANEOUS
##$ORIGINAL FORMAT=	JEOL Delta
##$MNOVA/SCALES_VERSION=	9
##$PARAMETER FILE=	(datafile, ASCII, //nasr.man.ac.uk/epsrss$/snapped/replicated/NMR/Liddle_S/data/n16601rs/nmr/STL-RS169-2_PROTON__WIDE_FT-1-1.jdf, 0)
$$ 
##$PARAMETER FILE=	(footer, BASE64, //nasr.man.ac.uk/epsrss$/snapped/replicated/NMR/Liddle_S/data/n16601rs/nmr/STL-RS169-2_PROTON__WIDE_FT-1-1.jdf, 8404992)
AQAAAGAlAABoZWFkZXIKICAgIGZpbGVuYW1lICAgICAgICA9PiAiU1RMLVJTMTY5LTJfUFJPVE9OX1dJ
REUiOwogICAgc2FtcGxlX2lkICAgICAgID0+ICJTVEwtUlMxNjktMiI7CiAgICBjb21tZW50ICAgICAg
ICAgPT4gIlVTYkhVICsgNEtDOCArIDRjcnlwdCB0YWtlIDIiOwogICAgcHJvY2VzcyAgICAgICAgID0+
ICJwcm90b25fYXV0b3BoYXNlLmxpc3QiOwogICAgYXV0b19kd2VsbCAgICAgID0gIFRSVUU7CiAgICBh
dXRvX2ZpbHRlciAgICAgPSAgVFJVRTsKICAgIGF1dG9fZ2FpbiAgICAgICA9PiBUUlVFOwogICAgZmls
dGVyX2xpbWl0ICAgID0gIDEyOwogICAgZm9yY2VfZHVhbF9tb2RlID0+IEZBTFNFOwogICAgZGVjaW1h
dGlvbl9yYXRlID0gIDA7CiAgICBmb3JjZV90dW5lICAgICAgPT4gRkFMU0U7CiAgICBwb3dlcl8yICAg
ICAgICAgPSAgRkFMU0U7CiAgICByb3VuZF9wb2ludHMgICAgPT4gRkFMU0U7CiAgICBzYXZlX2Fib3J0
ZWQgICAgPSAgVFJVRTsKICAgIHZlY3RvciAgICAgICAgICA9ICBUUlVFOwogICAgbW9kX3NhdmUgICAg
ICAgID0+IDA7CmVuZCBoZWFkZXI7CgppbnN0cnVtZW50CiAgICByZWN2cl9nYWluICAgICAgICAgID0+
IDQ2OwogICAgZ2V0XzkwICAgICAgICAgICAgICA9ICAicHVsc2Vfc2VydmljZTo6Z2V0XzkwX3ZhbHVl
IjsKICAgIGdldF9hdG4gICAgICAgICAgICAgPSAgInB1bHNlX3NlcnZpY2U6OmdldF9hdG5fdmFsdWUi
OwogICAgZ2V0X2ZyZXEgICAgICAgICAgICA9ICAicHVsc2Vfc2VydmljZTo6Z2V0X2ZyZXFfdmFsdWUi
OwogICAgZ2V0X3NwaW4gICAgICAgICAgICA9ICAicHVsc2Vfc2VydmljZTo6Z2V0X3NwaW4iOwogICAg
Z2V0X2dhbW1hICAgICAgICAgICA9ICAicHVsc2Vfc2VydmljZTo6Z2V0X2dhbW1hIjsKICAgIGdldF92
YWx1ZV9vZl9maWVsZCAgPSAgInB1bHNlX3NlcnZpY2U6OmdldF92YWx1ZV9vZl9maWVsZCI7CiAgICBn
ZXRfcHJvYmVfcGFyYW1ldGVyID0gICJwcm9iZV9zZXJ2aWNlOjpnZXRfcHJvYmVfcGFyYW1ldGVyIjsK
ICAgIGdldF9zX21wYXJhbSAgICAgICAgPSAgInB1bHNlX3NlcnZpY2U6OmdldF9zX21wYXJhbSI7CiAg
ICBnZXRfZF9tcGFyYW0gICAgICAgID0gICJwdWxzZV9zZXJ2aWNlOjpnZXRfZF9tcGFyYW0iOwplbmQg
aW5zdHJ1bWVudDsKCmFjcXVpc2l0aW9uCiAgICB4X2RvbWFpbiAgICAgICAgICAgICA9PiAiUHJvdG9u
IjsKICAgIHhfb2Zmc2V0ICAgICAgICAgICAgID0+IDBbcHBtXTsKICAgIHhfc3dlZXAgICAgICAgICAg
ICAgID0+IDIwMFtwcG1dOwogICAgZGVmYXVsdF94X3Jlc29sdXRpb24gPSAgX2dldF92YWx1ZV9vZl9m
aWVsZCh4X2RvbWFpbiwgInhfMURfcmVzb2x1dGlvbiIpOwogICAgeF9kYXRhX3BvaW50cyAgICAgICAg
PSAgX2dldF92YWx1ZV9vZl9maWVsZCh4X2RvbWFpbiwgInhfZGF0YV9wb2ludHMiKTsKICAgIHhfcG9p
bnRzX2RlZmF1bHQgICAgID0/IGlmIHVwcGVyICh4X3N3ZWVwIC8gZGVmYXVsdF94X3Jlc29sdXRpb24p
ID4geF9kYXRhX3BvaW50cwogICAgICAgICAgICAgICAgICAgICAgICAgICAgdGhlbiB4X2RhdGFfcG9p
bnRzCiAgICAgICAgICAgICAgICAgICAgICAgICAgICBlbHNlIHVwcGVyICh4X3N3ZWVwIC8gZGVmYXVs
dF94X3Jlc29sdXRpb24pOwogICAgeF9wb2ludHMgICAgICAgICAgICAgPT4gMTYzOTExOwogICAgc2Nh
bnMgICAgICAgICAgICAgICAgPT4gMTY7CiAgICB4X3ByZXNjYW5zICAgICAgICAgICA9PiAwOwogICAg
bW9kX3JldHVybiAgICAgICAgICAgPT4gMTsKICAgIHhfYWNxX3RpbWUgICAgICAgICAgID0/IHhfcG9p
bnRzIC8geF9zd2VlcDsKICAgIHhfcmVzb2x1dGlvbiAgICAgICAgID0/IDEgLyB4X2FjcV90aW1lOwog
ICAgeF9zd2VlcF9pbnB1dCAgICAgICAgPSAgbG93ZXIgKHhfc3dlZXAgKiB0cmFuc2l0aW9uX3JhdGlv
IC8gX2dldF9mcmVxKHhfZG9tYWluKSAqIDFbTXBwbV0pOwogICAgeF9wb2ludHNfaW5wdXQgICAgICAg
PSAgbG93ZXIgKHhfcG9pbnRzICogdHJhbnNpdGlvbl9yYXRpbyk7CmVuZCBhY3F1aXNpdGlvbjsKCnB1
bHNlCiAgICBjb2xsZWN0IENPTVBMRVgsT0JTOwoKICAgIG1hY3JvIG9ic19wcmVzYXRfdGltZSggZGFu
dGVfcHJlc2F0LCBkYW50ZV9sb29wLCBkYW50ZV9wdWxzZSwgZGFudGVfaW50ZXJ2YWwsIHBoYXNlX2Rh
bnRlLCBwaHNfc2hmdCwgZGFudGVfYXR0ZW51YXRvciwgcHJlc2F0X3RpbWUgKSBpcwogICAgICAgIHdo
ZW4gZGFudGVfcHJlc2F0IGRvCiAgICAgICAgICAgIGxvb3AgMTAwICogZGFudGVfbG9vcCB0aW1lcwog
ICAgICAgICAgICAgICAgZGFudGVfcHVsc2UsIChPQlMuR0FURSwgT0JTLlBIUy5waGFzZV9kYW50ZS5s
c3RlcChwaHNfc2hmdCksIE9CUy5BVE4uZGFudGVfYXR0ZW51YXRvcik7CiAgICAgICAgICAgICAgICBk
YW50ZV9pbnRlcnZhbDsKICAgICAgICAgICAgZW5kIGxvb3A7CiAgICAgICAgZW5kIHdoZW47CiAgICAg
ICAgd2hlbiBub3QgZGFudGVfcHJlc2F0IGRvCiAgICAgICAgICAgIHByZXNhdF90aW1lOwogICAgICAg
IGVuZCB3aGVuOwogICAgZW5kIG9ic19wcmVzYXRfdGltZTsKCiAgICBtYWNybyBhY3EoIGRlYWRfdGlt
ZSwgZGVsYXksIHBoYXNlICkgaXMKICAgICAgICBkZWFkX3RpbWUsIE9CUy5QSFMuMDsKICAgICAgICBk
ZWxheSwgKE9CUy5QSFMuMCwgUkNWLkdBVEUpOwogICAgICAgIGFjcXVpcmUgKE9CUy5QSFMuMCwgUkNW
LlBIUy5waGFzZSk7CiAgICBlbmQgYWNxOwoKICAgIGV4cGVyaW1lbnQgICAgICAgICAgICAgICA9ICAi
cHJvdG9uLmp4cCI7CiAgICBjb21tZW50XzEgICAgICAgICAgICAgICAgPT8gIioqKiBQdWxzZSAqKioi
OwogICAgeF9hbmdsZSAgICAgICAgICAgICAgICAgID0+IDQ1W2RlZ10sIDFbZGVnXS0+MzYwW2RlZ10g
OiAxW2RlZ10sIGhlbHAgImZsaXAgYW5nbGUiOwogICAgeF85MF93aWR0aCAgICAgICAgICAgICAgID0+
IDUuODdbdXNdLCBoZWxwICJzZXQgOTBkZWcgcHVsc2Ugd2lkdGgiOwogICAgeF9hdG4gICAgICAgICAg
ICAgICAgICAgID0+IDRbZEJdLCBoZWxwICJhdHRlbnVhdG9yIGZvciB4X3B1bHNlIjsKICAgIHhfcHVs
c2UgICAgICAgICAgICAgICAgICA9PyB4XzkwX3dpZHRoICogKHhfYW5nbGUgLyA5MFtkZWddKSwgaGVs
cCAib2JzZXJ2ZSA5MFtkZWddIHB1bHNlIjsKICAgIGNvbW1lbnRfNyAgICAgICAgICAgICAgICA9PyAi
KioqIFB1bHNlIERlbGF5ICoqKiI7CiAgICBpbml0aWFsX3dhaXQgICAgICAgICAgICAgPSAgMVtzXTsK
ICAgIHJwdF9taW4gICAgICAgICAgICAgICAgICA9ICB4X3BvaW50cyAqIGZpbHRlcl9saW1pdCAqIDMu
NjRbdXNdICsgMTBbbXNdOwogICAgcnB0X2RlZl90ZW1wICAgICAgICAgICAgID0gIGlmIHhfZG9tYWlu
ID0gIkNhcmJvbjEzIgogICAgICAgICAgICAgICAgICAgICAgICAgICAgICAgIHRoZW4gM1tzXQogICAg
ICAgICAgICAgICAgICAgICAgICAgICAgICAgIGVsc2UgNVtzXTsKICAgIHJkX2RlZl90ZW1wICAgICAg
ICAgICAgICA9ICBpZiBycHRfZGVmX3RlbXAgLSB4X2FjcV90aW1lID4gMC4xW3NdCiAgICAgICAgICAg
ICAgICAgICAgICAgICAgICAgICAgdGhlbiBycHRfZGVmX3RlbXAgLSB4X2FjcV90aW1lCiAgICAgICAg
ICAgICAgICAgICAgICAgICAgICAgICAgZWxzZSAwLjFbc107CiAgICByZWxheGF0aW9uX2RlbGF5X2Rl
ZmF1bHQgPSAgaWYgeF9kb21haW4gPSAiUHJvdG9uIgogICAgICAgICAgICAgICAgICAgICAgICAgICAg
ICAgIHRoZW4gNVtzXQogICAgICAgICAgICAgICAgICAgICAgICAgICAgICAgIGVsc2UgaWYgeF9kb21h
aW4gPSAiRmx1b3JpbmUxOSIKICAgICAgICAgICAgICAgICAgICAgICAgICAgICAgICB0aGVuIDdbc10K
ICAgICAgICAgICAgICAgICAgICAgICAgICAgICAgICBlbHNlIGlmIHJwdF9kZWZfdGVtcCA+IHJwdF9t
aW4KICAgICAgICAgICAgICAgICAgICAgICAgICAgICAgICB0aGVuIHJkX2RlZl90ZW1wCiAgICAgICAg
ICAgICAgICAgICAgICAgICAgICAgICAgZWxzZSBpZiBycHRfbWluIC0geF9hY3FfdGltZSA+IDBbc10K
ICAgICAgICAgICAgICAgICAgICAgICAgICAgICAgICB0aGVuIHJwdF9taW4gLSB4X2FjcV90aW1lCiAg
ICAgICAgICAgICAgICAgICAgICAgICAgICAgICAgZWxzZSAwLjFbc107CiAgICByZWxheGF0aW9uX2Rl
bGF5ICAgICAgICAgPT4gNFtzXSwgaGVscCAiaW50ZXItcHVsc2UgZGVsYXkiOwogICAgcmVwZXRpdGlv
bl90aW1lICAgICAgICAgID0/IHJlbGF4YXRpb25fZGVsYXkgKyB4X2FjcV90aW1lLCBoZWxwICJyZWxh
eGF0aW9uX2RlbGF5K3hfYWNxX3RpbWUiOwogICAgY29tbWVudF8yMDEgICAgICAgICAgICAgID0/ICIq
Kiogb2JzX2RhbnRlX3ByZXNhdHVyYXRpb24gKioqIjsKICAgIGRhbnRlX3ByZXNhdCAgICAgICAgICAg
ICA9PiBGQUxTRSwgaGVscCAiVHJ1ZS9GYWxzZSBmb3Igb2JzX2RhbnRlX3ByZXNhdHVyYXRpb24iOwog
ICAgd2hlbiBkYW50ZV9wcmVzYXQgZG8KICAgICAgICBkYW50ZV9vZmZzZXQgICAgICAgICAgICAgPT4g
eF9vZmZzZXQsIGhlbHAgIm9mZnNldCBvZiBkYW50ZSBwcmVzYXR1cmF0aW9uIjsKICAgICAgICBkYW50
ZV9wdWxzZSAgICAgICAgICAgICAgPT4gNFt1c10sIGhlbHAgInB1bHNlIHdpZHRoIG9mIGRhbnRlIHBy
ZXNhdHVyYXRpb24iOwogICAgICAgIGRhbnRlX2ludGVydmFsICAgICAgICAgICA9PiAwLjFbbXNdIC0g
ZGFudGVfcHVsc2UsIGhlbHAgImludGVydmFsIG9mIGRhbnRlIHB1bHNlIHRyYWluIjsKICAgICAgICBk
YW50ZTkwX3RlbXAgICAgICAgICAgICAgPSAgeDkwOwogICAgICAgIGRhbnRlYXRuX3RlbXAgICAgICAg
ICAgICA9ICB4YXRuOwogICAgICAgIGRhbnRlX3RlbXAgICAgICAgICAgICAgICA9ICBkYW50ZV9wdWxz
ZSAvIChkYW50ZV9wdWxzZSArIGRhbnRlX2ludGVydmFsKTsKICAgICAgICBkYW50ZV9hdG5fZGVmYXVs
dCAgICAgICAgPT8gZGFudGVhdG5fdGVtcCArIDIwW2RCXSAqIGxvZyAoOC4zW21zXSAqIGRhbnRlX3Rl
bXAgLyBkYW50ZTkwX3RlbXApLCBoZWxwICJjYWxjdWxhdGUgYSB2YWx1ZSBvZiBCMT0zMEh6IjsKICAg
ICAgICBkYW50ZV9hdHRlbnVhdG9yICAgICAgICAgPT4gZGFudGVfYXRuX2RlZmF1bHQsIDEwW2RCXS0+
MTE5W2RCXSA6IDEwLjBbbWRCXSwgaGVscCAiYXR0ZW51YXRvciBvZiBkYW50ZSBwcmVzYXR1cmF0aW9u
IjsKICAgICAgICBwcm90b25fZnJlcSAgICAgICAgICAgICAgPSAgX2dldF9mcmVxKHhfZG9tYWluKTsK
ICAgICAgICBkaWZmX29mZnNldCAgICAgICAgICAgICAgPSAgKGRhbnRlX29mZnNldCAtIHhfb2Zmc2V0
KSAqIDFbTXBwbS0xXSAqIHByb3Rvbl9mcmVxOwogICAgICAgIHBoc19zaGZ0ICAgICAgICAgICAgICAg
ICA9ICBkaWZmX29mZnNldCAqIChkYW50ZV9wdWxzZSArIGRhbnRlX2ludGVydmFsKSAqIDM2MDsKICAg
ICAgICBwaGFzZV9kYW50ZSAgICAgICAgICAgICAgPSAgezB9OwogICAgZW5kIHdoZW47CiAgICBjb21t
ZW50XzIwMiAgICAgICAgICAgICAgPT8gIioqKiBpcnJfIHByZXNhdHVyYXRpb24gJiBob21vIHNwaW4g
ZGVjb3VwbGluZyAqKioiOwogICAgaXJyX21vZGUgICAgICAgICAgICAgICAgID0+ICJPZmYiLCAoIk9m
ZiIsICJQcmVzYXR1cmF0aW9uIiwgIkhvbW8gRGVjb3VwbGUiKSwgaGVscCAiU2VsZWN0IFByZXNhdHVy
YXRpb24gb3IgSG9tbyBEZWNvdXBsZSI7CiAgICB3aGVuIGlycl9tb2RlID0gIkhvbW8gRGVjb3VwbGUi
IGRvCiAgICAgICAgbm90ZV9pcnJfaG9tb2RlYyAgICAgICAgID0/ICJTZXQgW2ZpbHRlcl9saW1pdCA9
IDItNF0gaW4gdGhlIEhlYWRlciBwYXJhbWV0ZXJzIjsKICAgIGVuZCB3aGVuOwogICAgd2hlbiBpcnJf
bW9kZSAvPSAiT2ZmIiBkbwogICAgICAgIGlycl9kb21haW4gICAgICAgICAgICAgICA9PyB4X2RvbWFp
biwgaGVscCAibnVjbGV1cyBvZiBpcnIgcHJlc2F0dXJhdGlvbiBvciBob21vX2RlY291cGxpbmciOwog
ICAgICAgIGlycl9vZmZzZXQgICAgICAgICAgICAgICA9PiA1W3BwbV0sIGhlbHAgIm9mZnNldCBvZiBp
cnIgcHJlc2F0dXJhdGlvbiBvciBob21vX2RlY291cGxpbmciOwogICAgICAgIGlycjkwX3RlbXAgICAg
ICAgICAgICAgICA9ICB4OTA7CiAgICAgICAgaXJyYXRuX3RlbXAgICAgICAgICAgICAgID0gIHhhdG47
CiAgICAgICAgaXJyX2F0bl9kZWZhdWx0ICAgICAgICAgID0/IGlycmF0bl90ZW1wICsgMjBbZEJdICog
bG9nICg4LjNbbXNdIC8gaXJyOTBfdGVtcCksIGhlbHAgImNhbGN1bGF0ZSBhIHZhbHVlIG9mIEIxPTMw
SHoiOwogICAgICAgIGlycl9hdHRlbnVhdG9yICAgICAgICAgICA9PiBpcnJfYXRuX2RlZmF1bHQsIDEw
W2RCXS0+MTE5W2RCXSA6IDEwLjBbbWRCXSwgaGVscCAiYXR0ZW51YXRvciBvZiBpcnIgcHJlc2F0dXJh
dGlvbiBvciBob21vX2RlY291cGxpbmciOwogICAgZW5kIHdoZW47CiAgICBjb21tZW50XzIwMyAgICAg
ICAgICAgICAgPT8gIioqKiB0cmlfIHByZXNhdHVyYXRpb24gJiBob21vIHNwaW4gZGVjb3VwbGluZyAq
KioiOwogICAgdHJpX21vZGUgICAgICAgICAgICAgICAgID0+ICJPZmYiLCAoIk9mZiIsICJQcmVzYXR1
cmF0aW9uIiwgIkhvbW8gRGVjb3VwbGUiKSwgaGVscCAiU2VsZWN0IFByZXNhdHVyYXRpb24gb3IgSG9t
byBEZWNvdXBsZSI7CiAgICB3aGVuIHRyaV9tb2RlID0gIkhvbW8gRGVjb3VwbGUiIGRvCiAgICAgICAg
bm90ZV90cmlfaG9tb2RlYyAgICAgICAgID0/ICJTZXQgW2ZpbHRlcl9saW1pdCA9IDItNF0gaW4gdGhl
IEhlYWRlciBwYXJhbWV0ZXJzIjsKICAgIGVuZCB3aGVuOwogICAgd2hlbiB0cmlfbW9kZSAvPSAiT2Zm
IiBkbwogICAgICAgIHRyaV9kb21haW4gICAgICAgICAgICAgICA9PyB4X2RvbWFpbiwgaGVscCAibnVj
bGV1cyBvZiB0cmkgcHJlc2F0dXJhdGlvbiBvciBob21vX2RlY291cGxpbmciOwogICAgICAgIHRyaV9v
ZmZzZXQgICAgICAgICAgICAgICA9PiA1W3BwbV0sIGhlbHAgIm9mZnNldCBvZiB0cmkgcHJlc2F0dXJh
dGlvbiBvciBob21vX2RlY291cGxpbmciOwogICAgICAgIHRyaTkwX3RlbXAgICAgICAgICAgICAgICA9
ICB4OTA7CiAgICAgICAgdHJpYXRuX3RlbXAgICAgICAgICAgICAgID0gIHhhdG47CiAgICAgICAgdHJp
X2F0bl9kZWZhdWx0ICAgICAgICAgID0/IHRyaWF0bl90ZW1wICsgMjBbZEJdICogbG9nICg4LjNbbXNd
IC8gdHJpOTBfdGVtcCksIGhlbHAgImNhbGMudmFsdWUgb2YgQjE9MzBIeiI7CiAgICAgICAgdHJpX2F0
dGVudWF0b3IgICAgICAgICAgID0+IHRyaV9hdG5fZGVmYXVsdCwgMTBbZEJdLT4xMTlbZEJdIDogMTAu
MFttZEJdLCBoZWxwICJhdHRlbnVhdG9yIG9mIHRyaSBwcmVzYXR1cmF0aW9uIG9yIGhvbW9fZGVjb3Vw
bGluZyI7CiAgICBlbmQgd2hlbjsKICAgIGNvbW1lbnRfMTExICAgICAgICAgICAgICA9PyAiKioqIHBy
ZXNhdF90aW1lICoqKiI7CiAgICBwcmVzYXRfdGltZV9mbGFnICAgICAgICAgPT4gRkFMU0UsIGhlbHAg
InNlbGVjdCBUUlVFIG9yIEZBTFNFIGZvciB1c2luZyBwcmVzYXRfdGltZSI7CiAgICB3aGVuIHByZXNh
dF90aW1lX2ZsYWcgZG8KICAgICAgICBwcmVzYXRfdGltZV90ZW1wICAgICAgICAgPT4gcmVsYXhhdGlv
bl9kZWxheSwgaGVscCAicHJlc2F0dXJhdGlvbl90aW1lIDw9IHJlbGF4YXRpb25fZGVsYXkiOwogICAg
ZW5kIHdoZW47CiAgICBwcmVzYXRfdGltZSAgICAgICAgICAgICAgPT8gaWYgcmVsYXhhdGlvbl9kZWxh
eSA+IHByZXNhdF90aW1lX3RlbXAKICAgICAgICAgICAgICAgICAgICAgICAgICAgICAgICB0aGVuIHBy
ZXNhdF90aW1lX3RlbXAKICAgICAgICAgICAgICAgICAgICAgICAgICAgICAgICBlbHNlIHJlbGF4YXRp
b25fZGVsYXk7CiAgICByZWxheGF0aW9uX2RlbGF5X2NhbGMgICAgPSAgcmVsYXhhdGlvbl9kZWxheSAt
IHByZXNhdF90aW1lOwogICAgZGFudGVfbG9vcCAgICAgICAgICAgICAgID0gIGxvd2VyIChwcmVzYXRf
dGltZSAvICgxMDAgKiAoZGFudGVfcHVsc2UgKyBkYW50ZV9pbnRlcnZhbCkpKSwgaGVscCAicmVhbCBs
b29wIG51bWJlci8xMDAiOwogICAgZGVhZF90aW1lICAgICAgICAgICAgICAgID0gIGlmIG5vdCBhdXRv
X2R3ZWxsCiAgICAgICAgICAgICAgICAgICAgICAgICAgICAgICAgdGhlbiAwLjIgLyB4X3N3ZWVwCiAg
ICAgICAgICAgICAgICAgICAgICAgICAgICAgICAgZWxzZSAwW3VzXTsKICAgIGRlbGF5ICAgICAgICAg
ICAgICAgICAgICA9ICBpZiBub3QgYXV0b19kd2VsbAogICAgICAgICAgICAgICAgICAgICAgICAgICAg
ICAgIHRoZW4gMC44IC8geF9zd2VlcAogICAgICAgICAgICAgICAgICAgICAgICAgICAgICAgIGVsc2Ug
MFt1c107CiAgICBwaGFzZSAgICAgICAgICAgICAgICAgICAgPSAgezAsIDkwLCAyNzAsIDIoMTgwKSwg
MjcwLCA5MCwgMH07CiAgICBwaGFzZV9hY3EgICAgICAgICAgICAgICAgPSAgezAsIDkwLCAyNzAsIDIo
MTgwKSwgMjcwLCA5MCwgMH07CiAgICBtb2R1bGVfY29uZmlnICAgICAgICAgICAgPSAgaWYgaXJyX21v
ZGUgPSAiSG9tbyBEZWNvdXBsZSIKICAgICAgICAgICAgICAgICAgICAgICAgICAgICAgICB0aGVuIGlm
IHRyaV9tb2RlID0gIkhvbW8gRGVjb3VwbGUiCiAgICAgICAgICAgICAgICAgICAgICAgICAgICAgICAg
ICAgICB0aGVuICJpcnIudGltZV9zaGFyZSB0cmkudGltZV9zaGFyZSBvYnMuYmxhbmtfaW5oaWJpdCBh
bnlfc2FtcGxlIgogICAgICAgICAgICAgICAgICAgICAgICAgICAgICAgICAgICAgZWxzZSAiaXJyLnRp
bWVfc2hhcmUgb2JzLmJsYW5rX2luaGliaXQgYW55X3NhbXBsZSIKICAgICAgICAgICAgICAgICAgICAg
ICAgICAgICAgICBlbHNlIGlmIHRyaV9tb2RlID0gIkhvbW8gRGVjb3VwbGUiCiAgICAgICAgICAgICAg
ICAgICAgICAgICAgICAgICAgdGhlbiAidHJpLnRpbWVfc2hhcmUgb2JzLmJsYW5rX2luaGliaXQgYW55
X3NhbXBsZSIKICAgICAgICAgICAgICAgICAgICAgICAgICAgICAgICBlbHNlICJhbnlfc2FtcGxlIjsK
YmVnaW4KICAgIGluaXRpYWxfd2FpdDsKICAgIHJlbGF4YXRpb25fZGVsYXlfY2FsYzsKICAgIHdoZW4g
aXJyX21vZGUgLz0gIk9mZiIgZG8KICAgICAgICBvbiAoSVJSLkdBVEUsIElSUi5QSFMuMCwgSVJSLkFU
Ti5pcnJfYXR0ZW51YXRvcik7CiAgICBlbmQgd2hlbjsKICAgIHdoZW4gdHJpX21vZGUgLz0gIk9mZiIg
ZG8KICAgICAgICBvbiAoVFJJLkdBVEUsIFRSSS5QSFMuMCwgVFJJLkFUTi50cmlfYXR0ZW51YXRvcik7
CiAgICBlbmQgd2hlbjsKICAgIG9ic19wcmVzYXRfdGltZSggZGFudGVfcHJlc2F0LCBkYW50ZV9sb29w
LCBkYW50ZV9wdWxzZSwgZGFudGVfaW50ZXJ2YWwsIHBoYXNlX2RhbnRlLCBwaHNfc2hmdCwgZGFudGVf
YXR0ZW51YXRvciwgcHJlc2F0X3RpbWUgKTsKICAgIHdoZW4gaXJyX21vZGUgLz0gIk9mZiIgZG8KICAg
ICAgICBvZmYgSVJSLkdBVEU7CiAgICBlbmQgd2hlbjsKICAgIHdoZW4gdHJpX21vZGUgLz0gIk9mZiIg
ZG8KICAgICAgICBvZmYgVFJJLkdBVEU7CiAgICBlbmQgd2hlbjsKICAgIDFbdXNdOwogICAgeF9wdWxz
ZSwgKE9CUy5HQVRFLCBPQlMuUEhTLnBoYXNlLCBPQlMuQVROLnhfYXRuKTsKICAgIGFjcSggZGVhZF90
aW1lLCBkZWxheSwgcGhhc2VfYWNxICk7CmVuZCBwdWxzZTsKAAAAAAAAAAAPAAAAAQAAADAAAAAAAAAA
IQAAAFQPAAAAACsqAAAALAAAKyoAAAACAAAnHQAAABZBQ1RVQUxfU1RBUlRfVElNRVNUQU1QAAAnHQAA
ABM3LUFQUi0yMDI1IDExOjU5OjMyAAArKgAAAAIAACcdAAAACVRJTUVfWk9ORQAAJx0AAAARR01UIERh
eWxpZ2h0IFRpbWUAACsqAAAAAgAAJx0AAAAQUFJPQkVfQVRUUklCVVRFUwAAJx0AAAAiNW1tIEJyb2Fk
YmFuZCBHcmFkaWVudCBBdXRvdHVuYWJsZQAAKyoAAAACAAAnHQAAAAtQUk9CRV9ESUFMUwAAKyoAAAAC
AAArKgAAAAgAACcdAAAAA0hGMQAAJx0AAAADMUhzAAAnHQAAAARUVU5FAAAnGgAAAAEAABWFAAAnHQAA
AAVNQVRDSAAAJxoAAAABAAAWlgAAJx0AAAAFSURMRVIAACcaAAAAAQAACFMAACsqAAAABgAAJx0AAAAD
TEYxAAAnHQAAAAM3TGkAACcdAAAABFRVTkUAACcaAAAAAQAABZ0AACcdAAAABU1BVENIAAAnGgAAAAEA
AARZAAArKgAAAAIAACcdAAAADExBU1RfMURfU0hJTQAAJx0AAAB5MSw1MC4yOCwwLjg4LEhvbW9zcG9p
bCwySCxCRU5aRU5FLUQ2LFoxJloyJlozJlo0Jlo1Jlo2LDIsMywzLDAsOTBbZGVnXSwyW3NdLDQ2LDEs
MzEuNFslXSw3MC42WyVdLDAsMCw0W21zXSwwLjJbdXNdLDAuMVtzXQAAKyoAAAACAAAnHQAAAA5ERUNJ
TUFUSU9OX1JFRwAAJx0AAAAScjogMTY2KCAxNjUpLGc6IDM3AAArKgAAAAIAACcdAAAAB1ZFUlNJT04A
ACcdAAAAEzYuMiBbV2luZG93cyAtIHg4Nl0AACsqAAAAAgAAJx0AAAAPRVhQRVJJTUVOVF9QQVRIAAAn
HQAAAFhjOlxQcm9ncmFtIEZpbGVzXEpFT0xcQ29udHJvbCA2LjIuMC5hcHBcQ29udGVudHNcUmVzb3Vy
Y2VzXGdsb2JhbFxleHBlcmltZW50c1xwcm90b24uanhwAAArKgAAAAIAACcdAAAABkdFVF85MAAAJx0A
AAAbcHVsc2Vfc2VydmljZTo6Z2V0XzkwX3ZhbHVlAAArKgAAAAIAACcdAAAAB0dFVF9BVE4AACcdAAAA
HHB1bHNlX3NlcnZpY2U6OmdldF9hdG5fdmFsdWUAACsqAAAAAgAAJx0AAAAIR0VUX0ZSRVEAACcdAAAA
HXB1bHNlX3NlcnZpY2U6OmdldF9mcmVxX3ZhbHVlAAArKgAAAAIAACcdAAAACEdFVF9TUElOAAAnHQAA
ABdwdWxzZV9zZXJ2aWNlOjpnZXRfc3BpbgAAKyoAAAACAAAnHQAAAAlHRVRfR0FNTUEAACcdAAAAGHB1
bHNlX3NlcnZpY2U6OmdldF9nYW1tYQAAKyoAAAACAAAnHQAAABJHRVRfVkFMVUVfT0ZfRklFTEQAACcd
AAAAIXB1bHNlX3NlcnZpY2U6OmdldF92YWx1ZV9vZl9maWVsZAAAKyoAAAACAAAnHQAAABNHRVRfUFJP
QkVfUEFSQU1FVEVSAAAnHQAAACJwcm9iZV9zZXJ2aWNlOjpnZXRfcHJvYmVfcGFyYW1ldGVyAAArKgAA
AAIAACcdAAAADEdFVF9TX01QQVJBTQAAJx0AAAAbcHVsc2Vfc2VydmljZTo6Z2V0X3NfbXBhcmFtAAAr
KgAAAAIAACcdAAAADEdFVF9EX01QQVJBTQAAJx0AAAAbcHVsc2Vfc2VydmljZTo6Z2V0X2RfbXBhcmFt
AAArKgAAAAIAACcdAAAACUNPTU1FTlRfNwAAJx0AAAATKioqIFB1bHNlIERlbGF5ICoqKgAAKyoAAAAC
AAAnHQAAAAtDT01NRU5UXzIwMQAAJx0AAAAfKioqIG9ic19kYW50ZV9wcmVzYXR1cmF0aW9uICoqKgAA
KyoAAAACAAAnHQAAAAtDT01NRU5UXzIwMgAAJx0AAAAxKioqIGlycl8gcHJlc2F0dXJhdGlvbiAmIGhv
bW8gc3BpbiBkZWNvdXBsaW5nICoqKgAAKyoAAAACAAAnHQAAAAtDT01NRU5UXzIwMwAAJx0AAAAxKioq
IHRyaV8gcHJlc2F0dXJhdGlvbiAmIGhvbW8gc3BpbiBkZWNvdXBsaW5nICoqKgAAKyoAAAACAAAnHQAA
AAtDT01NRU5UXzExMQAAJx0AAAATKioqIHByZXNhdF90aW1lICoqKgAAKyoAAAACAAAnHQAAAAVQSEFT
RQAAKyoAAAAIAAAnGwAAAAEAAAAAAAAIAAAIAAAIAAAIAAAIAAAAACcbAAAAAQAAAFoAAAgAAAgAAAgA
AAgAAAgAAAAAJxsAAAABAAABDgAACAAACAAACAAACAAACAAAAAAnGwAAAAEAAAC0AAAIAAAIAAAIAAAI
AAAIAAAAACcbAAAAAQAAALQAAAgAAAgAAAgAAAgAAAgAAAAAJxsAAAABAAABDgAACAAACAAACAAACAAA
CAAAAAAnGwAAAAEAAABaAAAIAAAIAAAIAAAIAAAIAAAAACcbAAAAAQAAAAAAAAgAAAgAAAgAAAgAAAgA
AAAAKyoAAAACAAAnHQAAAAlQSEFTRV9BQ1EAACsqAAAACAAAJxsAAAABAAAAAAAACAAACAAACAAACAAA
CAAAAAAnGwAAAAEAAABaAAAIAAAIAAAIAAAIAAAIAAAAACcbAAAAAQAAAQ4AAAgAAAgAAAgAAAgAAAgA
AAAAJxsAAAABAAAAtAAACAAACAAACAAACAAACAAAAAAnGwAAAAEAAAC0AAAIAAAIAAAIAAAIAAAIAAAA
ACcbAAAAAQAAAQ4AAAgAAAgAAAgAAAgAAAgAAAAAJxsAAAABAAAAWgAACAAACAAACAAACAAACAAAAAAn
GwAAAAEAAAAAAAAIAAAIAAAIAAAIAAAIAAAAACsqAAAAAgAAJx0AAAANUFVMU0VfSU5fRklMRQAAKyoA
AAACAAArKgAAAAcAACcdAAAAA0hGMQAAJx0AAAADMUhzAAArKgAAAAIAACcdAAAAAkhpAAArKgAAAAIA
ACcbAAAAAQAAAHMAAAoBHAgAAAgAAAgAAAgAAAAAJxsAAAACQD3XCj1wo9cAAAgBIwgAAAgAAAgAAAgA
AAAAKyoAAAACAAAnHQAAAAJMbwAAKyoAAAACAAAnGwAAAAEAAABzAAAKARwIAAAIAAAIAAAIAAAAACcb
AAAAAkA91wo9cKPXAAAIASMIAAAIAAAIAAAIAAAAACsqAAAAAgAAJx0AAAAEU29mdAAAKyoAAAACAAAn
GwAAAAEAACcQAAAKARwIAAAIAAAIAAAIAAAAACcbAAAAAkBOdeNT987ZAAAIASMIAAAIAAAIAAAIAAAA
ACsqAAAAAgAAJx0AAAAEU3BpbgAAKyoAAAACAAAnGwAAAAEAAAAZAAAKARwIAAAIAAAIAAAIAAAAACcb
AAAAAkAwlgQYk3S8AAAIASMIAAAIAAAIAAAIAAAAACsqAAAAAgAAJx0AAAAGU3F1YXJlAAArKgAAAAIA
ACcbAAAAAkAXeuFHrhR7AAAKARwIAAAIAAAIAAAIAAAAACcbAAAAAQAAAAQAAAgBIwgAAAgAAAgAAAgA
AAAAKyoAAAAEAAAnHQAAAARMT0NLAAAnHQAAAAIySAAAKyoAAAACAAAnHQAAAARTb2Z0AAArKgAAAAIA
ACcbAAAAAQABOIAAAAoBHAgAAAgAAAgAAAgAAAAAJxsAAAACQE6ZmZmZmZoAAAgBIwgAAAgAAAgAAAgA
AAAAKyoAAAACAAAnHQAAAAZTcXVhcmUAACsqAAAAAgAAJxsAAAABAAAAeAAACgEcCAAACAAACAAACAAA
AAAnGwAAAAJAKQAAAAAAAAAACAEjCAAACAAACAAACAAAAAArKgAAAAIAACcdAAAADUpPQi5WSVNVQUxJ
WkUAACclAAAAAAAAKyoAAAACAAAnHQAAAAlWSVNVQUxJWkUAACclAAAAAAAAKyoAAAACAAAnHQAAAApK
T0IuRk9MREVSAAAnHQAAABpMaWRkbGVfU1xkYXRhXG4xNjYwMXJzXG5tcgAAKyoAAAACAAAnHQAAAAZG
T0xERVIAACcdAAAAGkxpZGRsZV9TXGRhdGFcbjE2NjAxcnNcbm1yAAArKgAAAAIAACcdAAAADlNBTVBM
RS5DT01NRU5UAAAnHQAAABxVU2JIVSArIDRLQzggKyA0Y3J5cHQgdGFrZSAyAAArKgAAAAIAACcdAAAA
B0NPTU1FTlQAACcdAAAAHFVTYkhVICsgNEtDOCArIDRjcnlwdCB0YWtlIDIAACsqAAAAAgAAJx0AAAAU
U0FNUExFLkdSQURJRU5UIFNISU0AACclAAAAAQAAKyoAAAACAAAnHQAAAA1HUkFESUVOVCBTSElNAAAn
JQAAAAEAACsqAAAAAgAAJx0AAAATU0FNUExFLkxBU1QgU0hJTU1FRAAAJx0AAAATNy1BUFItMjAyNSAx
MTo1OTowMQAAKyoAAAACAAAnHQAAAAxMQVNUIFNISU1NRUQAACcdAAAAEzctQVBSLTIwMjUgMTE6NTk6
MDEAACsqAAAAAgAAJx0AAAASU0FNUExFLlBSRVBBUkFUSU9OAAAnJQAAAAEAACsqAAAAAgAAJx0AAAAL
UFJFUEFSQVRJT04AACclAAAAAQAAKyoAAAACAAAnHQAAABFNRVRIT0QuRk9SQ0VfVFVORQAAJyUAAAAA
AAArKgAAAAIAACcdAAAACkZPUkNFX1RVTkUAACclAAAAAAAAKyoAAAACAAAnHQAAAAxFWFAuRklMRU5B
TUUAACcdAAAAF1NUTC1SUzE2OS0yX1BST1RPTl9XSURFAAArKgAAAAIAACcdAAAACEZJTEVOQU1FAAAn
HQAAABdTVEwtUlMxNjktMl9QUk9UT05fV0lERQAAKyoAAAACAAAnHQAAABNFWFAuUFJPVE9OLkZJTEVO
QU1FAAAnHQAAABdTVEwtUlMxNjktMl9QUk9UT05fV0lERQAAKyoAAAACAAAnHQAAAA9QUk9UT04uRklM
RU5BTUUAACcdAAAAF1NUTC1SUzE2OS0yX1BST1RPTl9XSURFAAArKgAAAAIAACcdAAAADUVORF9USU1F
U1RBTVAAACcdAAAAEzctQVBSLTIwMjUgMTI6MDE6MTMAAAAAAgAAAJAAAABzZXhwIDogMC4yNDUwMVtI
el0gOiAwLjBbc107dHJhcGV6b2lkIDogMFslXSA6IDBbJV0gOiA4MFslXSA6IDEwMFslXTt6ZXJvZmls
bCA6IDIgOiBUUlVFO2ZmdCA6IDEgOiBUUlVFIDogVFJVRTttYWNoaW5lcGhhc2U7cHBtO1tkaXNwbGF5
L3BoYXNlXTsAAAAAAAAAAA==
##$PARAMETER FILE=	(header, BASE64, //nasr.man.ac.uk/epsrss$/snapped/replicated/NMR/Liddle_S/data/n16601rs/nmr/STL-RS169-2_PROTON__WIDE_FT-1-1.jdf, 0)
SkVPTC5OTVIBAQACAYABGQECAwQFBgcIAwAAAAAAAAABGgAAAAAAAAAAAAAAAAAAU1RMLVJTMTY5LTIA
AAAAAAAAAAAAAAAAAAAAAAAAAAAAAAAAAAAAAAAAAAAAAAAAAAAAAAAAAAAAAAAAAAAAAAAAAAAAAAAA
AAAAAAAAAAAAAAAAAAAAAAAAAAAAAAAAAAAAAAAAAAAAAAAAAAAAAAAAAAAAAAAAAAAAAAAAAAAACAAA
AAAAAQAAAAEAAAABAAAAAQAAAAEAAAABAAAAAQAAzM0AAAAAAAAAAAAAAAAAAAAAAAAAAAAAAAAAAAAA
AAczMgAAAAAAAAAAAAAAAAAAAAAAAAAAAAAAAAAAAABAWR0yiUhwvAAAAAAAAAAAAAAAAAAAAAAAAAAA
AAAAAAAAAAAAAAAAAAAAAAAAAAAAAAAAAAAAAAAAAAAAAAAAwFkdKrAoKD4AAAAAAAAAAAAAAAAAAAAA
AAAAAAAAAAAAAAAAAAAAAAAAAAAAAAAAAAAAAAAAAAAAAAAAAAAAAEaHf+pGh4A5c2NjAAAAAAAAAAAA
AAAAAAAAAAAAAAAAAAAAAAAAAAAAAAAAAAAAAAAAAAAAAAAAAAAAAAAAAAAAAAAAAAAAAAAAAAAAAAAA
AAAAAAAAAAAAAAAAAAAAAAAAAAAAAAAAAAAAAAAAAAAAAAAAAAAAAAAAAAAAAAAAAAAAAAAAAAAAAAAA
AAAAAAAAAAAAAAAAbjE2NjAxcnMAAAAAAAAAAAAAAAAAAAAAAAAAAAAAAAAAAAAAAAAAAAAAAAAAAAAA
AAAAAAAAAAAAAAAAAAAAAAAAAAAAAAAAAAAAAAAAAAAAAAAAAAAAAAAAAAAAAAAAAAAAAAAAAAAAAAAA
AAAAAAAAAAAAAAAAAAAAAAAAAABVU2JIVSArIDRLQzggKyA0Y3J5cHQgdGFrZSAyAAAAAAAAAAAAAAAA
AAAAAAAAAAAAAAAAAAAAAAAAAAAAAAAAAAAAAAAAAAAAAAAAAAAAAAAAAAAAAAAAAAAAAAAAAAAAAAAA
AAAAAAAAAAAAAAAAAAAAAAAAAAAAAAAAAAAAAFByb3RvbgAAAAAAAAAAAAAAAAAAAAAAAAAAAAAAAAAA
AAAAAAAAAAAAAAAAAAAAAAAAAAAAAAAAAAAAAAAAAAAAAAAAAAAAAAAAAAAAAAAAAAAAAAAAAAAAAAAA
AAAAAAAAAAAAAAAAAAAAAAAAAAAAAAAAAAAAAAAAAAAAAAAAAAAAAAAAAAAAAAAAAAAAAAAAAAAAAAAA
AAAAAAAAAAAAAAAAAAAAAAAAAAAAAAAAAAAAAAAAAAAAAAAAAAAAAAAAAAAAAAAAAAAAAAAAAAAAAAAA
AAAAAAAAAAAAAAAAAAAAAAAAAAAAAAAAAAAAAAAAAAAAAAAAAAAAAAAAAABAePyD4nJZFwAAAAAAAAAA
AAAAAAAAAAAAAAAAAAAAAAAAAAAAAAAAAAAAAAAAAAAAAAAAAAAAAAAAAAAAAAAAAAAAAAAAAAAAAAAA
AAAAAAAAAAAAAAAAAAAAAAAAAAAAAAAAAAAAAAAAAAAAAAAAAAAAAAAAAAAAAAAAAAAAAAAAAAAAAAAA
AAAAgAAAAAAAAAAAAAAFUAAAONAAAD4gAAA+IAAAPiAAAD4gAAA+IAAAPiAAAD4gAAA+IAAAAAAAAAAA
AAAAAAAAAAAAAAAAAAAAAAAAAAAAAAAAAABAAAAAAAAAgAAAAAAAAACAQAAAADWAAAAAAACAdYAAAAAA
AAAAAACAdYAAAAAAAAAAAAAAAAAAAAAAAAAAAAAAAAAAAAAAAAAAAEAAAAAAAAAA4gAAAMA4AAAZAwUA
AAABHAAAAAAAAAAAoe80uv///z8AAAAAAAAAAAIAAABERUxBWV9PRl9TVEFSVCAgICAgICAgICAgICAg
GQQFAAAAAAAAAAAAAAAAAJQSVUIAAAAAAAAAAAAAAAABAAAAQUNUVUFMX1NUQVJUX1RJTUUgICAgICAg
ICAgIAMFBQAAAAAAAAAAAAAAAAAgNy1BUFItMjAyNSAxMTo1AAAAAEFDVFVBTF9TVEFSVF9USU1FU1RB
TVAgICAgICADBgUAAAAAAAAAAAAAAAAAR01UIERheWxpZ2h0IFRpbQAAAABUSU1FX1pPTkUgICAgICAg
ICAgICAgICAgICAgAwArAAAAAAAAAAAAAAAAADVtbSBCcm9hZGJhbmQgR3IAAAAAUFJPQkVfQVRUUklC
VVRFUyAgICAgICAgICAgIBkKCwAAAAAAAAAAAAAAAABIRiAgICAgICAgICAgICAgAAAAAFBST0JFX0RJ
QUxTICAgICAgICAgICAgICAgICAZDA0AAAAAAAAAAAAAAAAAMSw1MC4yOCwwLjg4LEhvbQAAAABsYXN0
XzFkX3NoaW0gICAgICAgICAgICAgICAgGQACAAAAARwAAAAAAAAAAPFo44i1+NQ+AAAAAAAAAAACAAAA
UFJPQkVfUkVDT1ZFUlkgICAgICAgICAgICAgIAMBAgAAAAEcAAAAAAAAAACN7bWg98bAPgAAAAAAAAAA
AgAAAEJMQU5LSU5HICAgICAgICAgICAgICAgICAgICAZACAAAAAAAAAAAAAAAAAAEAAAAAAAAAAAAAAA
AAAAAAEAAABTQ0FOUyAgICAgICAgICAgICAgICAgICAgICAgGQEgAAAAAAAAAAAAAAAAAAEAAAAAAAAA
AAAAAAAAAAABAAAATU9EX1JFVFVSTiAgICAgICAgICAgICAgICAgIBkCIAAAAAAAAAAAAAAAAAAQAAAA
AAAAAAAAAAAAAAAAAQAAAFRPVEFMX1NDQU5TICAgICAgICAgICAgICAgICAZCiAAAAAAAAAAAAAAAAAA
WSADAAAAAAAAAAAAAAAAAAEAAABYX1BPSU5UUyAgICAgICAgICAgICAgICAgICAgGRMgAAAAAAAAAAAA
AAAAAAAAAAAAAAAAAAAAAAAAAAABAAAAWF9QUkVTQ0FOUyAgICAgICAgICAgICAgICAgIBkABAAAAAAA
AAAAAAAAAABQcm90b24gICAgICAgICAgAAAAAFhfRE9NQUlOICAgICAgICAgICAgICAgICAgICAZAAIA
AAABGgAAAAAAAAAAAAAAAAAAAAAAAAAAAAAAAAIAAABYX09GRlNFVCAgICAgICAgICAgICAgICAgICAg
GQADAAAAAQ0AAAAAAAAAAP7UYDYx1LdBAAAAAAAAAAACAAAAWF9GUkVRICAgICAgICAgICAgICAgICAg
ICAgIBkAAQAAAAENAAAAAAAAAAAQcOuzGYP4QAAAAAAAAAAAAgAAAFhfU1dFRVAgICAgICAgICAgICAg
ICAgICAgICAZAAEAAAABDQAAAAAAAAAA2ozvjxSc80AAAAAAAAAAAAIAAABYX1NXRUVQX0NMSVBQRUQg
ICAgICAgICAgICAgGQkBAAAAAQ0AAAAAAAAAAJPhpLajXN8/AAAAAAAAAAACAAAAWF9SRVNPTFVUSU9O
ICAgICAgICAgICAgICAgIBkJBAAAAAAAAAAAAAAAAABQcm90b24gICAgICAgICAgAAAAAElSUl9ET01B
SU4gICAgICAgICAgICAgICAgICAZCQIAAAABGgAAAAAAAAAAAAAAAAAAFEAAAAAAAAAAAAIAAABJUlJf
T0ZGU0VUICAgICAgICAgICAgICAgICAgGQkDAAAAAQ0AAAAAAAAAAP7UYDYx1LdBAAAAAAAAAAACAAAA
SVJSX0ZSRVEgICAgICAgICAgICAgICAgICAgIBkKBAAAAAAAAAAAAAAAAABQcm90b24gICAgICAgICAg
AAAAAFRSSV9ET01BSU4gICAgICAgICAgICAgICAgICAZCgIAAAABGgAAAAAAAAAAAAAAAAAAFEAAAAAA
AAAAAAIAAABUUklfT0ZGU0VUICAgICAgICAgICAgICAgICAgGQoDAAAAAQ0AAAAAAAAAAP7UYDYx1LdB
AAAAAAAAAAACAAAAVFJJX0ZSRVEgICAgICAgICAgICAgICAgICAgIBkLAgAAAAEcAAAAAAAAAACqbkeb
V1MAQAAAAAAAAAAAAgAAAFhfQUNRX0RVUkFUSU9OICAgICAgICAgICAgICAZAQUAAAAAAAAAAAAAAAAA
VFJVRSAgICAgICAgICAgIAAAAABESUdJVEFMX0ZJTFRFUiAgICAgICAgICAgICAgGQIFAAAAAAAAAAAA
AAAAAAYAAAAAAAAAAAAAAAAAAAABAAAARklMVEVSX0ZBQ1RPUiAgICAgICAgICAgICAgIBkIEwAAAAAA
AAAAAAAAAAAEAAAAAAAAAAAAAAAAAAAAAQAAAEFGX1ZFUlNJT04gICAgICAgICAgICAgICAgICADDAIA
AAAAAAAAAAAAAAAAcjogMTY2KCAxNjUpLGc6IAAAAABERUNJTUFUSU9OX1JFRyAgICAgICAgICAgICAg
GQgTAAAAIRwAAAAAAAAAAHsUrkfhehdAAAAAAAAAAAACAAAAWDkwICAgICAgICAgICAgICAgICAgICAg
ICAgIBkFBQAAAAEcAAAAAAAAAAAuV9wLDifXPgAAAAAAAAAAAgAAAEFDUV9ERUxBWSAgICAgICAgICAg
ICAgICAgICAZBgUAAAAAAAAAAAAAAAAATlAgICAgICAgICAgICAgIAAAAABESUdJVEFMX0ZJTFRFUl9T
VEFUVVMgICAgICAgGWUCAAAAAAAAAAAAAAAAAEZBTFNFICAgICAgICAgICAAAAAAQ0xJUFBFRCAgICAg
ICAgICAgICAgICAgICAgIAMJEwAAAAAAAAAAAAAAAAAAAAAAAAAAAAAAAAAAAAAAAgAAAGFmX2RlbGF5
X3JhdGlvICAgICAgICAgICAgICADDQ0AAAAAAAAAAAAAAAAAQVVUT1NISU0gT0ZGICAgIAAAAABhdXRv
c2hpbV9tb2RlICAgICAgICAgICAgICAgAwAKAAAAAAAAAAAAAAAAAAAAAAAAAPA/AAAAAAAAAAACAAAA
YnVmZmVyX2xvb3AgICAgICAgICAgICAgICAgIAMBCgAAAAAAAAAAAAAAAAAAAAAAAADwPwAAAAAAAAAA
AgAAAGJ1ZmZlcl9sb29wX2luZGV4ICAgICAgICAgICADAAkAAAAAAAAAAAAAAAAAAAAAAAAALkAAAAAA
AAAAAAIAAABjaGFuZ2VyX3Nsb3QgICAgICAgICAgICAgICAgAwEJAAAAAAAAAAAAAAAAAAAAAAAAAC5A
AAAAAAAAAAACAAAAY2hhbmdlcl9zbG90X3Bvc2l0aW9uICAgICAgIAMAMAAAAAAAAAAAAAAAAAAAAAAA
AADwPwAAAAAAAAAAAgAAAGNoYW5nZXJfdHlwZSAgICAgICAgICAgICAgICADAgoAAAAAAAAAAAAAAAAA
Q29sbGVjdCAgICAgICAgIAAAAABjb2xsZWN0aW9uX3N0YXRlICAgICAgICAgICAgAwMKAAAAAAAAAAAA
AAAAACA3LUFQUi0yMDI1IDEyOjAAAAAARU5EX1RJTUVTVEFNUCAgICAgICAgICAgICAgIAMECgAAAAAA
AAAAAAAAAAAAAEC+RJXQQQAAAAAAAAAAAgAAAGVuZF90aW1lICAgICAgICAgICAgICAgICAgICADBQoA
AAAAAAAAAAAAAAAAcHJvdG9uLmp4cCAgICAgIAAAAABleHBlcmltZW50ICAgICAgICAgICAgICAgICAg
AwYKAAAAARwAAAAAAAAAAAAAAAAAAAAAAAAAAAAAAAACAAAAZXhwX3JlbWFpbmluZyAgICAgICAgICAg
ICAgIAMHCgAAAAEcAAAAAAAAAAA730+Nlx5ZQAAAAAAAAAAAAgAAAGV4cF90b3RhbCAgICAgICAgICAg
ICAgICAgICADChMAAAAAAAAAAAAAAAAAMyAgMiAgICAgICAgICAgIAAAAABmYWN0b3JzICAgICAgICAg
ICAgICAgICAgICAgAwsTAAAA8Q0AAAAAAAAAAAAAAAAA4HJAAAAAAAAAAAACAAAAZmlsdGVyX3dpZHRo
ICAgICAgICAgICAgICAgIAMICgAAAAEYAAAAAAAAAAAAAAAAAABUQAAAAAAAAAAAAgAAAGhlX2xldmVs
ICAgICAgICAgICAgICAgICAgICADADEAAAABDQAAAAAAAAAAAAAAAAAAAAAAAAAAAAAAAAIAAABoeWJy
aWRfc3Bpbl9nZXQgICAgICAgICAgICAgAwExAAAAAAAAAAAAAAAAAFNQSU4gT0ZGICAgICAgICAAAAAA
aHlicmlkX3NwaW5fc3RhdHVzICAgICAgICAgIAMJCgAAAAAAAAAAAAAAAAAAAAAAAADwPwAAAAAAAAAA
AgAAAGl0ZXJhdGlvbnMgICAgICAgICAgICAgICAgICADAA4AAAAAAAAAAAAAAAAAAAAAAAAAM0AAAAAA
AAAAAAIAAABsb2NrX2dhaW4gICAgICAgICAgICAgICAgICAgAwEOAAAAAAAAAAAAAAAAAAAAAAAAAGRA
AAAAAAAAAAACAAAAbG9ja19sZXZlbCAgICAgICAgICAgICAgICAgIAMCDgAAAAEaAAAAAAAAAACkcD0K
16McQAAAAAAAAAAAAgAAAGxvY2tfb3NjX29mZnNldCAgICAgICAgICAgICADAw4AAAAAAAAAAAAAAAAA
MkggT1NDIE9OICAgICAgIAAAAABsb2NrX29zY19zdGF0ZSAgICAgICAgICAgICAgAwQOAAAAAQYAAAAA
AAAAAAAAAAAAXmpAAAAAAAAAAAACAAAAbG9ja19waGFzZSAgICAgICAgICAgICAgICAgIAMFDgAAAAAA
AAAAAAAAAABBVVRPTE9DSyAgICAgICAgAAAAAGxvY2tfc3RhdGUgICAgICAgICAgICAgICAgICADBg4A
AAAAAAAAAAAAAAAATE9DSyBJRExFICAgICAgIAAAAABsb2NrX3N0YXR1cyAgICAgICAgICAgICAgICAg
AwcOAAAAAAAAAAAAAAAAAAAAAAAA2JdAAAAAAAAAAAACAAAAbG9ja19zdHJlbmd0aCAgICAgICAgICAg
ICAgIAMCMQAAAAAAAAAAAAAAAABTUElOIE9GRiAgICAgICAgAAAAAG1hc19zcGluX2FjdGlvbiAgICAg
ICAgICAgICADAzEAAAABHAAAAAAAAAAAAAAAAAAAJEAAAAAAAAAAAAIAAABtYXNfc3Bpbl9kZWxheSAg
ICAgICAgICAgICAgAwQxAAAAAQ0AAAAAAAAAAAAAAAAAAAAAAAAAAAAAAAACAAAAbWFzX3NwaW5fZ2V0
ICAgICAgICAgICAgICAgIAMFMQAAAAAAAAAAAAAAAABBVVRPICAgICAgICAgICAgAAAAAG1hc19zcGlu
X21vZGUgICAgICAgICAgICAgICADBjEAAAABDQAAAAAAAAAAAAAAAAAA8D8AAAAAAAAAAAIAAABtYXNf
c3Bpbl9zZXQgICAgICAgICAgICAgICAgAwcxAAAAAAAAAAAAAAAAAFNQSU4gT0ZGICAgICAgICAAAAAA
bWFzX3NwaW5fc3RhdHVzICAgICAgICAgICAgIAMKCgAAAAEYAAAAAAAAAAAAAAAAAABSQAAAAAAAAAAA
AgAAAG4yX2xldmVsICAgICAgICAgICAgICAgICAgICADCwoAAAAAAAAAAAAAAAAAAAAAAAAA8D8AAAAA
AAAAAAIAAABudW1fc2NhbnMgICAgICAgICAgICAgICAgICAgAwwTAAAAAAAAAAAAAAAAADIgMjEgNzQg
ICAgICAgICAAAAAAb3JkZXJzICAgICAgICAgICAgICAgICAgICAgIAMMCgAAAAAAAAAAAAAAAAAAAAAA
AADwPwAAAAAAAAAAAgAAAG91dGVyX2J1ZmZlcl9sb29wICAgICAgICAgICADDQoAAAAAAAAAAAAAAAAA
AAAAAAAA8D8AAAAAAAAAAAIAAABvdXRlcl9idWZmZXJfbG9vcF9pbmRleCAgICAgAw4KAAAAAAAAAAAA
AAAAAAAAAAAAAPA/AAAAAAAAAAACAAAAb3V0ZXJfc2NhbnNfbG9vcCAgICAgICAgICAgIAMPCgAAAAAA
AAAAAAAAAAAAAAAAAADwPwAAAAAAAAAAAgAAAG91dGVyX3NjYW5zX2xvb3BfaW5kZXggICAgICADDRMA
AAARIwAAAAAAAAAA////////I0AAAAAAAAAAAAIAAABwYXNzX3JpcHBsZSAgICAgICAgICAgICAgICAg
AwEwAAAAAAAAAAAAAAAAAAAAAAAAAAAAAAAAAAAAAAACAAAAcHJvamVjdF9pZCAgICAgICAgICAgICAg
ICAgIAMCMAAAAAAAAAAAAAAAAAAgICAgICAgICAgICAgICAgAAAAAHByb2plY3RfbmFtZSAgICAgICAg
ICAgICAgICADABQAAAAAAAAAAAAAAAAAAAAAAAAASkAAAAAAAAAAAAIAAAByZWN2cl9nYWluICAgICAg
ICAgICAgICAgICAgAwEUAAAAAAAAAAAAAAAAAAAAAAAAgFlAAAAAAAAAAAACAAAAcmVjdnJfZ2Fpbl9s
aW1pdCAgICAgICAgICAgIAMCFAAAAAAAAAAAAAAAAAAAAAAAAGoIQQAAAAAAAAAAAgAAAHJlY3ZyX2dh
aW5fcG9pbnQgICAgICAgICAgICADABIAAAABBgAAAAAAAAAAAAAAAAAAAAAAAAAAAAAAAAIAAAByZWN2
cl9waGFzZSAgICAgICAgICAgICAgICAgAwIJAAAAAAAAAAAAAAAAAAAAAAAAAExAAAAAAAAAAAACAAAA
c2FtcGxlICAgICAgICAgICAgICAgICAgICAgIAMDCQAAAAAAAAAAAAAAAABMT0FERUQgICAgICAgICAg
AAAAAHNhbXBsZV9hY3Rpb24gICAgICAgICAgICAgICADEAoAAAAAAAAAAAAAAAAAU1RMLVJTMTY5LTIg
ICAgIAAAAABzYW1wbGVfaWQgICAgICAgICAgICAgICAgICAgAwQJAAAAAAAAAAAAAAAAAExPQUQgICAg
ICAgICAgICAAAAAAc2FtcGxlX3N0YXRlICAgICAgICAgICAgICAgIAMFCQAAAAAAAAAAAAAAAABMT0FE
RUQgICAgICAgICAgAAAAAHNhbXBsZV9zdGF0dXMgICAgICAgICAgICAgICADCA4AAAAAAAAAAAAAAAAA
AAAAAAAAEEAAAAAAAAAAAAIAAABzYXd0b290aF9yYW5nZSAgICAgICAgICAgICAgAwMwAAAAAAAAAAAA
AAAAAAAAAAAAADBAAAAAAAAAAAACAAAAc2NhbiAgICAgICAgICAgICAgICAgICAgICAgIAMRCgAAAAAA
AAAAAAAAAAAAAAAAAAAwQAAAAAAAAAAAAgAAAHNjYW5zX2xvb3AgICAgICAgICAgICAgICAgICADEgoA
AAAAAAAAAAAAAAAAAAAAAAAAMEAAAAAAAAAAAAIAAABzY2Fuc19sb29wX2luZGV4ICAgICAgICAgICAg
AwQwAAAAAAAAAAAAAAAAAE9OICAgICAgICAgICAgICAAAAAAc2hpbV9kZWxheV9zdGF0ZSAgICAgICAg
ICAgIAMGCQAAAAAAAAAAAAAAAABCRU5aRU5FLUQ2ICAgICAgAAAAAHNvbHZlbnQgICAgICAgICAgICAg
ICAgICAgICADAAgAAAAAAAAAAAAAAAAAU1BJTiBPRkYgICAgICAgIAAAAABzcGluX2FjdGlvbiAgICAg
ICAgICAgICAgICAgAwEIAAAAAQ0AAAAAAAAAAAAAAAAAAAAAAAAAAAAAAAACAAAAc3Bpbl9nZXQgICAg
ICAgICAgICAgICAgICAgIAMCCAAAAAENAAAAAAAAAAAAAAAAAAAuQAAAAAAAAAAAAgAAAHNwaW5fc2V0
ICAgICAgICAgICAgICAgICAgICADAwgAAAAAAAAAAAAAAAAAU1BJTiBPRkYgICAgICAgIAAAAABzcGlu
X3N0YXRlICAgICAgICAgICAgICAgICAgAwQIAAAAAAAAAAAAAAAAAFNQSU4gT0ZGICAgICAgICAAAAAA
c3Bpbl9zdGF0dXMgICAgICAgICAgICAgICAgIAMOEwAAAAEjAAAAAAAAAAAAAAAAAABOQAAAAAAAAAAA
AgAAAHN0b3BfcmlwcGxlICAgICAgICAgICAgICAgICADAAYAAAAAAAAAAAAAAAAAVEVNUCBPRkYgICAg
ICAgIAAAAAB0ZW1wX2FjdGlvbiAgICAgICAgICAgICAgICAgAwEGAAAAAQQAAAAAAAAAAGdmZmZmZjJA
AAAAAAAAAAACAAAAdGVtcF9nZXQgICAgICAgICAgICAgICAgICAgIAMCBgAAAAEEAAAAAAAAAAAAAAAA
AAA5QAAAAAAAAAAAAgAAAHRlbXBfc2V0ICAgICAgICAgICAgICAgICAgICADAwYAAAAAAAAAAAAAAAAA
VEVNUCBPRkYgICAgICAgIAAAAAB0ZW1wX3N0YXRlICAgICAgICAgICAgICAgICAgAwQGAAAAAAAAAAAA
AAAAAFRFTVAgT0ZGICAgICAgICAAAAAAdGVtcF9zdGF0dXMgICAgICAgICAgICAgICAgIAMPEwAAAAAA
AAAAAAAAAACamZmZmZnpPwAAAAAAAAAAAgAAAHRyYW5zaXRpb25fcmF0aW8gICAgICAgICAgICADBTAA
AAAAAAAAAAAAAAAAAAAAAAAA8D8AAAAAAAAAAAIAAAB2ZWN0b3JfbW9uaXRvcmluZ19heGlzICAgICAg
AwYwAAAAAAAAAAAAAAAAADQwMCAgICAgICAgICAgICAAAAAAZmllbGRfbmFtZSAgICAgICAgICAgICAg
ICAgIAMTCgAAAAEfAAAAAAAAAAB7L75oj8ciQAAAAAAAAAAAAgAAAGZpZWxkX3N0cmVuZ3RoICAgICAg
ICAgICAgICADFAoAAAAAAAAAAAAAAAAASk5NLUVDWjQwMFMvTDEgIAAAAABpbnN0X21vZGVsX251bWJl
ciAgICAgICAgICAgAxUKAAAAAAAAAAAAAAAAAE5NMTY0ODAwMzk4MDM5OCAAAAAAaW5zdF9zZXJpYWxf
bnVtYmVyICAgICAgICAgIAMLCwAAAAAAAAAAAAAAAAAAAAAAAOalQAAAAAAAAAAAAgAAAHByb2JlX2lk
ICAgICAgICAgICAgICAgICAgICADBzAAAAABIwAAAAAAAAAAAAAAAAAAXkAAAAAAAAAAAAIAAABwcm9i
ZV90dW5lX2F0biAgICAgICAgICAgICAgAwgwAAAAAAAAAAAAAAAAAAAAAAAAABxAAAAAAAAAAAACAAAA
c2F3dG9vdGhfc2hpZnQgICAgICAgICAgICAgIAMJMAAAAAAAAAAAAAAAAAC4HoXrUbjyPwAAAAAAAAAA
AgAAAHNhd3Rvb3RoX3RyaW0gICAgICAgICAgICAgICADDg0AAAAAAAAAAAAAAAAAWjEgWjIgWjMgWjQg
ICAgIAAAAABzaGltX2dyb3VwcyAgICAgICAgICAgICAgICAgAw8NAAAAAAAAAAAAAAAAAFNISU1fWjAg
ICAgICAgICAAAAAAc2hpbV9uYW1lcyAgICAgICAgICAgICAgICAgIAMADAAAAAAAAAAAAAAAAABOT05F
ICAgICAgICAgICAgAAAAAHNoaW1fdHJhY2tfYXhpczEgICAgICAgICAgICADAQwAAAARDQAAAAAAAAAA
AAAAAAAAAAAAAAAAAAAAAAIAAABzaGltX3RyYWNrX2F4aXMxX3N0ZXAgICAgICAgAwIMAAAAAAAAAAAA
AAAAAE5PTkUgICAgICAgICAgICAAAAAAc2hpbV90cmFja19heGlzMiAgICAgICAgICAgIAMDDAAAABEN
AAAAAAAAAAAAAAAAAAAAAAAAAAAAAAAAAgAAAHNoaW1fdHJhY2tfYXhpczJfc3RlcCAgICAgICADBAwA
AAAAAAAAAAAAAAAATk9ORSAgICAgICAgICAgIAAAAABzaGltX3RyYWNrX2F4aXMzICAgICAgICAgICAg
AwUMAAAAEQ0AAAAAAAAAAAAAAAAAAAAAAAAAAAAAAAACAAAAc2hpbV90cmFja19heGlzM19zdGVwICAg
ICAgIAMGDAAAAAAAAAAAAAAAAABOT05FICAgICAgICAgICAgAAAAAHNoaW1fdHJhY2tfYXhpczQgICAg
ICAgICAgICADBwwAAAARDQAAAAAAAAAAAAAAAAAAAAAAAAAAAAAAAAIAAABzaGltX3RyYWNrX2F4aXM0
X3N0ZXAgICAgICAgAwgMAAAAARwAAAAAAAAAAAAAAAAAAAAAAAAAAAAAAAACAAAAc2hpbV90cmFja19t
b25pX21zZWNzICAgICAgIAMJDAAAAAAAAAAAAAAAAABPRkYgICAgICAgICAgICAgAAAAAHNoaW1fdHJh
Y2tfc2tpcF9hdXRvc2hpbSAgICADCgwAAAABHAAAAAAAAAAAAAAAAAAAAAAAAAAAAAAAAAIAAABzaGlt
X3RyYWNrX3dhaXRfbXNlY3MgICAgICAgAwsMAAAAAQ0AAAAAAAAAAAEAAAAAQFtAAAAAAAAAAAACAAAA
c2hpbV94ICAgICAgICAgICAgICAgICAgICAgIAMMDAAAAAENAAAAAAAAAACamZmZmZlaQAAAAAAAAAAA
AgAAAHNoaW1feDIgICAgICAgICAgICAgICAgICAgICADDQwAAAABDQAAAAAAAAAAAAAAAAAgXkAAAAAA
AAAAAAIAAABzaGltX3gyeiAgICAgICAgICAgICAgICAgICAgAw4MAAAAAQ0AAAAAAAAAAM3MzMzMzDpA
AAAAAAAAAAACAAAAc2hpbV94MyAgICAgICAgICAgICAgICAgICAgIAMPDAAAAAENAAAAAAAAAAA0MzMz
MyNoQAAAAAAAAAAAAgAAAHNoaW1feHogICAgICAgICAgICAgICAgICAgICADEAwAAAABDQAAAAAAAAAA
zczMzMxMOMAAAAAAAAAAAAIAAABzaGltX3h6MiAgICAgICAgICAgICAgICAgICAgAxEMAAAAAQ0AAAAA
AAAAAGdmZmZmZhTAAAAAAAAAAAACAAAAc2hpbV94ejMgICAgICAgICAgICAgICAgICAgIAMSDAAAAAEN
AAAAAAAAAAAAAAAAAABzwAAAAAAAAAAAAgAAAHNoaW1feSAgICAgICAgICAgICAgICAgICAgICADEwwA
AAABDQAAAAAAAAAAAAAAAABAU0AAAAAAAAAAAAIAAABzaGltX3kyICAgICAgICAgICAgICAgICAgICAg
AxQMAAAAAQ0AAAAAAAAAAJqZmZmZeV5AAAAAAAAAAAACAAAAc2hpbV95MnogICAgICAgICAgICAgICAg
ICAgIAMVDAAAAAENAAAAAAAAAABoZmZmZmY9wAAAAAAAAAAAAgAAAHNoaW1feTMgICAgICAgICAgICAg
ICAgICAgICADFgwAAAABDQAAAAAAAAAAZ2ZmZmbmNMAAAAAAAAAAAAIAAABzaGltX3l6ICAgICAgICAg
ICAgICAgICAgICAgAxcMAAAAAQ0AAAAAAAAAAJqZmZmZeW/AAAAAAAAAAAACAAAAc2hpbV95ejIgICAg
ICAgICAgICAgICAgICAgIAMYDAAAAAENAAAAAAAAAABnZmZmZmYCQAAAAAAAAAAAAgAAAHNoaW1feXoz
ICAgICAgICAgICAgICAgICAgICADGQwAAADxDQAAAAAAAAAAOrTIdr6fMsAAAAAAAAAAAAIAAABzaGlt
X3owICAgICAgICAgICAgICAgICAgICAgAxoMAAAAAQ0AAAAAAAAAAAAAAAAA+HBAAAAAAAAAAAACAAAA
c2hpbV96MSAgICAgICAgICAgICAgICAgICAgIAMbDAAAAAENAAAAAAAAAAB8FK5H4bo3QAAAAAAAAAAA
AgAAAHNoaW1fejIgICAgICAgICAgICAgICAgICAgICADHAwAAAABDQAAAAAAAAAArkfhehRORsAAAAAA
AAAAAAIAAABzaGltX3ozICAgICAgICAgICAgICAgICAgICAgAx0MAAAAAQ0AAAAAAAAAADMzMzMzE0bA
AAAAAAAAAAACAAAAc2hpbV96NCAgICAgICAgICAgICAgICAgICAgIAMeDAAAAAENAAAAAAAAAACuR+F6
FC4ywAAAAAAAAAAAAgAAAHNoaW1fejUgICAgICAgICAgICAgICAgICAgICADHwwAAAABDQAAAAAAAAAA
XI/C9ShcIUAAAAAAAAAAAAIAAABzaGltX3o2ICAgICAgICAgICAgICAgICAgICAgAxYKAAAAAAAAAAAA
AAAAADYuMiBbV2luZG93cyAtIHgAAAAAdmVyc2lvbiAgICAgICAgICAgICAgICAgICAgIAMAFgAAAAAA
AAAAAAAAAABjOlxQcm9ncmFtIEZpbGVzAAAAAGV4cGVyaW1lbnRfcGF0aCAgICAgICAgICAgICADARYA
AAAAAAAAAAAAAAAAAAAAAAAAAAAAAAAAAAAAAAIAAABkZWNpbWF0aW9uX3JhdGUgICAgICAgICAgICAg
AwIWAAAAAAAAAAAAAAAAAHB1bHNlX3NlcnZpY2U6OmcAAAAAZ2V0XzkwICAgICAgICAgICAgICAgICAg
ICAgIAMDFgAAAAAAAAAAAAAAAABwdWxzZV9zZXJ2aWNlOjpnAAAAAGdldF9hdG4gICAgICAgICAgICAg
ICAgICAgICADBBYAAAAAAAAAAAAAAAAAcHVsc2Vfc2VydmljZTo6ZwAAAABnZXRfZnJlcSAgICAgICAg
ICAgICAgICAgICAgAwUWAAAAAAAAAAAAAAAAAHB1bHNlX3NlcnZpY2U6OmcAAAAAZ2V0X3NwaW4gICAg
ICAgICAgICAgICAgICAgIAMGFgAAAAAAAAAAAAAAAABwdWxzZV9zZXJ2aWNlOjpnAAAAAGdldF9nYW1t
YSAgICAgICAgICAgICAgICAgICADBxYAAAAAAAAAAAAAAAAAcHVsc2Vfc2VydmljZTo6ZwAAAABnZXRf
dmFsdWVfb2ZfZmllbGQgICAgICAgICAgAwgWAAAAAAAAAAAAAAAAAHByb2JlX3NlcnZpY2U6OmcAAAAA
Z2V0X3Byb2JlX3BhcmFtZXRlciAgICAgICAgIAMJFgAAAAAAAAAAAAAAAABwdWxzZV9zZXJ2aWNlOjpn
AAAAAGdldF9zX21wYXJhbSAgICAgICAgICAgICAgICADChYAAAAAAAAAAAAAAAAAcHVsc2Vfc2Vydmlj
ZTo6ZwAAAABnZXRfZF9tcGFyYW0gICAgICAgICAgICAgICAgAwsWAAAAAQ0AAAAAAAAAADJVMCqpE9Q/
AAAAAAAAAAACAAAAZGVmYXVsdF94X3Jlc29sdXRpb24gICAgICAgIAMMFgAAAAAAAAAAAAAAAAAAAAAA
AADwQAAAAAAAAAAAAgAAAHhfZGF0YV9wb2ludHMgICAgICAgICAgICAgICADDRYAAAAAAAAAAAAAAAAA
AAAAAAAA8EAAAAAAAAAAAAIAAAB4X3BvaW50c19kZWZhdWx0ICAgICAgICAgICAgAw4WAAAAARwAAAAA
AAAAAKpuR5tXUwBAAAAAAAAAAAACAAAAeF9hY3FfdGltZSAgICAgICAgICAgICAgICAgIAMPFgAAAAEa
AAAAAAAAAAAAAAAAAABpQAAAAAAAAAAAAgAAAHhfc3dlZXBfaW5wdXQgICAgICAgICAgICAgICADEBYA
AAAAAAAAAAAAAAAAAAAAADgCBEEAAAAAAAAAAAIAAAB4X3BvaW50c19pbnB1dCAgICAgICAgICAgICAg
AxEWAAAAAAAAAAAAAAAAACoqKiBQdWxzZSAqKiogICAAAAAAY29tbWVudF8xICAgICAgICAgICAgICAg
ICAgIAMSFgAAAAEGAAAAAAAAAAAAAAAAAIBGQAAAAAAAAAAAAgAAAHhfYW5nbGUgICAgICAgICAgICAg
ICAgICAgICADExYAAAAhHAAAAAAAAAAAexSuR+F6F0AAAAAAAAAAAAIAAAB4XzkwX3dpZHRoICAgICAg
ICAgICAgICAgICAgAxQWAAAAASMAAAAAAAAAAAAAAAAAABBAAAAAAAAAAAACAAAAeF9hdG4gICAgICAg
ICAgICAgICAgICAgICAgIAMVFgAAACEcAAAAAAAAAAB7FK5H4XoHQAAAAAAAAAAAAgAAAHhfcHVsc2Ug
ICAgICAgICAgICAgICAgICAgICADFhYAAAAAAAAAAAAAAAAAKioqIFB1bHNlIERlbGF5IAAAAABjb21t
ZW50XzcgICAgICAgICAgICAgICAgICAgAxcWAAAAARwAAAAAAAAAAAAAAAAAAPA/AAAAAAAAAAACAAAA
aW5pdGlhbF93YWl0ICAgICAgICAgICAgICAgIAMYFgAAAAEcAAAAAAAAAABFdDpWSushQAAAAAAAAAAA
AgAAAHJwdF9taW4gICAgICAgICAgICAgICAgICAgICADGRYAAAABHAAAAAAAAAAAAAAAAAAAFEAAAAAA
AAAAAAIAAABycHRfZGVmX3RlbXAgICAgICAgICAgICAgICAgAxoWAAAAARwAAAAAAAAAAFaRuGSorAdA
AAAAAAAAAAACAAAAcmRfZGVmX3RlbXAgICAgICAgICAgICAgICAgIAMbFgAAAAEcAAAAAAAAAAAAAAAA
AAAUQAAAAAAAAAAAAgAAAHJlbGF4YXRpb25fZGVsYXlfZGVmYXVsdCAgICADHBYAAAABHAAAAAAAAAAA
AAAAAAAAEEAAAAAAAAAAAAIAAAByZWxheGF0aW9uX2RlbGF5ICAgICAgICAgICAgAx0WAAAAARwAAAAA
AAAAAFW3o82rKRhAAAAAAAAAAAACAAAAcmVwZXRpdGlvbl90aW1lICAgICAgICAgICAgIAMeFgAAAAAA
AAAAAAAAAAAqKiogb2JzX2RhbnRlX3ByAAAAAGNvbW1lbnRfMjAxICAgICAgICAgICAgICAgICADHxYA
AAAAAAAAAAAAAAAARkFMU0UgICAgICAgICAgIAAAAABkYW50ZV9wcmVzYXQgICAgICAgICAgICAgICAg
AyAWAAAAAAAAAAAAAAAAACoqKiBpcnJfIHByZXNhdHUAAAAAY29tbWVudF8yMDIgICAgICAgICAgICAg
ICAgIAMhFgAAAAAAAAAAAAAAAABPZmYgICAgICAgICAgICAgAAAAAGlycl9tb2RlICAgICAgICAgICAg
ICAgICAgICADIhYAAAAAAAAAAAAAAAAAKioqIHRyaV8gcHJlc2F0dQAAAABjb21tZW50XzIwMyAgICAg
ICAgICAgICAgICAgAyMWAAAAAAAAAAAAAAAAAE9mZiAgICAgICAgICAgICAAAAAAdHJpX21vZGUgICAg
ICAgICAgICAgICAgICAgIAMkFgAAAAAAAAAAAAAAAAAqKiogcHJlc2F0X3RpbWUgAAAAAGNvbW1lbnRf
MTExICAgICAgICAgICAgICAgICADJRYAAAAAAAAAAAAAAAAARkFMU0UgICAgICAgICAgIAAAAABwcmVz
YXRfdGltZV9mbGFnICAgICAgICAgICAgAyYWAAAAARwAAAAAAAAAAAAAAAAAABBAAAAAAAAAAAACAAAA
cHJlc2F0X3RpbWUgICAgICAgICAgICAgICAgIAMnFgAAAAEcAAAAAAAAAAAAAAAAAAAAAAAAAAAAAAAA
AgAAAHJlbGF4YXRpb25fZGVsYXlfY2FsYyAgICAgICADKBYAAAAAAAAAAAAAAAAAAAAAAAAAeUAAAAAA
AAAAAAIAAABkYW50ZV9sb29wICAgICAgICAgICAgICAgICAgAykWAAAAIRwAAAAAAAAAAAAAAAAAAAAA
AAAAAAAAAAACAAAAZGVhZF90aW1lICAgICAgICAgICAgICAgICAgIAMqFgAAACEcAAAAAAAAAAAAAAAA
AAAAAAAAAAAAAAAAAgAAAGRlbGF5ICAgICAgICAgICAgICAgICAgICAgICADKxYAAAAAAAAAAAAAAAAA
AAAAAAAAAAAAAAAAAAAAAAIAAABwaGFzZSAgICAgICAgICAgICAgICAgICAgICAgAywWAAAAAAAAAAAA
AAAAAAAAAAAAAAAAAAAAAAAAAAACAAAAcGhhc2VfYWNxICAgICAgICAgICAgICAgICAgIBlLCwAAAAAA
AAAAAAAAAABIRjEgICAgICAgICAgICAgAAAAAFhfUFJPQkVfTUFQICAgICAgICAgICAgICAgICAZFBAA
AAAAAAAAAAAAAAAAU3F1YXJlICAgICAgICAgIAAAAABwdWxzZV9pbl9maWxlICAgICAgICAgICAgICAg
AwErAAAAAAAAAAAAAAAAADAgZGF5cyAwMDowMzozNyAAAAAAam9iLnRvdGFsX3RpbWUgICAgICAgICAg
ICAgIAMCKwAAAAAAAAAAAAAAAAAwIGRheXMgMDA6MDM6MzcgAAAAAHRvdGFsX3RpbWUgICAgICAgICAg
ICAgICAgICADAysAAAAAAAAAAAAAAAAAb2ZmICAgICAgICAgICAgIAAAAABqb2IuYWxsb3cgZW1haWwg
ICAgICAgICAgICAgAwQrAAAAAAAAAAAAAAAAAG9mZiAgICAgICAgICAgICAAAAAAYWxsb3cgZW1haWwg
ICAgICAgICAgICAgICAgIAMFKwAAAAAAAAAAAAAAAABMaWRkbGVfU1xkYXRhXG4xAAAAAGpvYi5mb2xk
ZXIgICAgICAgICAgICAgICAgICADBisAAAAAAAAAAAAAAAAATGlkZGxlX1NcZGF0YVxuMQAAAABmb2xk
ZXIgICAgICAgICAgICAgICAgICAgICAgAwcrAAAAAAAAAAAAAAAAAFNUTC1SUzE2OS0yICAgICAAAAAA
c2FtcGxlLnNhbXBsZSBpZCAgICAgICAgICAgIAMIKwAAAAAAAAAAAAAAAABTVEwtUlMxNjktMiAgICAg
AAAAAHNhbXBsZSBpZCAgICAgICAgICAgICAgICAgICADCSsAAAAAAAAAAAAAAAAAVVNiSFUgKyA0S0M4
ICsgNAAAAABzYW1wbGUuY29tbWVudCAgICAgICAgICAgICAgAworAAAAAAAAAAAAAAAAAFVTYkhVICsg
NEtDOCArIDQAAAAAY29tbWVudCAgICAgICAgICAgICAgICAgICAgIAMLKwAAAAAAAAAAAAAAAAAgNy1B
UFItMjAyNSAxMTo1AAAAAHNhbXBsZS5sYXN0IHNoaW1tZWQgICAgICAgICADDCsAAAAAAAAAAAAAAAAA
IDctQVBSLTIwMjUgMTE6NQAAAABsYXN0IHNoaW1tZWQgICAgICAgICAgICAgICAgAw0rAAAAAAAAAAAA
AAAAAHNpbmdsZSAgICAgICAgICAAAAAAc2FtcGxlLmxhc3Qgc2hpbW1lZCBpZGxlciBtbwMOKwAAAAAA
AAAAAAAAAABzaW5nbGUgICAgICAgICAgAAAAAGxhc3Qgc2hpbW1lZCBpZGxlciBtb2RlICAgICADDysA
AAAAAAAAAAAAAAAAU3lzdGVtICAgICAgICAgIAAAAABzYW1wbGUubG9hZCBzaGltcyAgICAgICAgICAg
AxArAAAAAAAAAAAAAAAAAFN5c3RlbSAgICAgICAgICAAAAAAbG9hZCBzaGltcyAgICAgICAgICAgICAg
ICAgIAMRKwAAACEcAAAAAAAAAAB7FK5H4XoXQAAAAAAAAAAAAgAAAHNhbXBsZS5wcm90b25fOTAgICAg
ICAgICAgICADEisAAAAhHAAAAAAAAAAAexSuR+F6F0AAAAAAAAAAAAIAAABwcm90b25fOTAgICAgICAg
ICAgICAgICAgICAgAxMrAAAAASMAAAAAAAAAAAAAAAAAABBAAAAAAAAAAAACAAAAc2FtcGxlLnByb3Rv
bl9hdG4gICAgICAgICAgIAMUKwAAAAEjAAAAAAAAAAAAAAAAAAAQQAAAAAAAAAAAAgAAAHByb3Rvbl9h
dG4gICAgICAgICAgICAgICAgICADFSsAAAAAAAAAAAAAAAAAU1RMLVJTMTY5LTJfUFJPVAAAAABleHAu
ZmlsZW5hbWUgICAgICAgICAgICAgICAgAxYrAAAAAAAAAAAAAAAAAFNUTC1SUzE2OS0yX1BST1QAAAAA
ZmlsZW5hbWUgICAgICAgICAgICAgICAgICAgIAMXKwAAAAAAAAAAAAAAAABTVEwtUlMxNjktMl9QUk9U
AAAAAGV4cC5Qcm90b24uZmlsZW5hbWUgICAgICAgICADGCsAAAAAAAAAAAAAAAAAU1RMLVJTMTY5LTJf
UFJPVAAAAABQcm90b24uZmlsZW5hbWUgICAgICAgICAgICAgGQcFAAAAAAAAAAAAAAAAAEZBTFNFICAg
ICAgICAgICAAAAAARENfQkFMQU5DRUQgICAgICAgICAgICAgICAgIAMDLAAAAAAAAAAAAAAAAACJeFFD
mngEQAAAAAAAAAAAAgAAAHhfc2NhbGUgICAgICAgICAgICAgICAgICAgICADASwAAAAAAAAAAAAAAAAA
VFJVRSAgICAgICAgICAgIAAAAABub3JtYWxpemVkICAgICAgICAgICAgICAgICAgAwAsAAAAAAAAAAAA
AAAAAFRSVUUgICAgICAgICAgICAAAAAAZmZ0X2NsaXBwZWQgICAgICAgICAgICAgICAgIAMBKwAAAAEG
AAAAAAAAAACQOA/+J4JxQAAAAAAAAAAAAgAAAG1hY2hpbmVwaGFzZV94X3AwICAgICAgICAgICADASsA
AAABBgAAAAAAAAAAJIIJ9qbXcUAAAAAAAAAAAAIAAABtYWNoaW5lcGhhc2VfeF9wMSAgICAgICAgICAg
AwErAAAAARgAAAAAAAAAAAAAAAAAAAAAAAAAAAAAAAABAAAAbWFjaGluZXBoYXNlX3hfcHAgICAgICAg
ICAgIAAAAAAAAAAAAAAAAAAAAAAAAAAAAAAAAAAAAAAAAAAAAAAAAAAAAAAAAAAAAAAAAAAAAAAAAAAA
AAAAAAAAAAAAAAAAAAAAAAAAAAAAAAAAAAAAAAAAAAAAAAAAAAAAAAAAAAAAAAAAAAAAAAAAAAAAAAAA
AAAAAAAAAAAAAAAAAAAAAAAAAAAAAAAAAAAAAAAAAAAAAAAAAAAAAAAAAAAAAAAAAAAAAAAAAAAAAAAA
AAAAAAAAAAAAAAAAAAAAAAAAAAAAAAAAAAAAAAAAAAAAAAAAAAAAAAAAAAAAAAAAAAAAAAAAAAAAAAAA
AAAAAAAAAAAAAAAAAAAAAAAAAAAAAAAAAAAAAAAAAAAAAAAAAAAAAAAAAAAAAAAAAAAAAAAAAAAAAAAA
AAAAAAAAAAAAAAAAAAAAAAAAAAAAAAAAAAAAAAAAAAAAAAAAAAAAAAAAAAAAAAAAAAAAAAAAAAAAAAAA
AAAAAAAAAAAAAAAAAAAAAAAAAAAAAAAAAAAAAAAAAAAAAAAAAAAAAAAAAAAAAAAAAAAAAAAAAAAAAAAA
AAAAAAAAAAAAAAAAAAAAAAAAAAAAAAAAAAAAAAAAAAAAAAAAAAAAAAAAAAAAAAAAAAAAAAAAAAAAAAAA
AAAAAA==
##XUNITS=	HZ
##YUNITS=	ARBITRARY UNITS
##FIRSTX=	40160.508519674396666
##LASTX=	-40160.317019264221017
##DELTAX=	-0.19150041017416205569
##XFACTOR=	1
##YFACTOR=	4.9600719777627472888e-07
##FIRSTY=	-0.0001563786645419895649
##MINY=	-0.00054015038767829537392
##MAXY=	0.30011996626853942871
##NPOINTS=	419430
##XYDATA=	(X++(Y..Y))
40161c15lmmlj1j1j4j4qo4j02QJ63N1m5m6k0k1K9K8J02qp3j7L5k0j3j3NNNOMMk4k3O4O3l2
40153c36l2j0o5j1J00L9p2o5M5mmLLl0k9K6K6m9m9k6Q5P5l6n3KJ4J5P3P4l0l1l0l1j7j8j7
40146d65j8L1L0N9N8j4j3L8L8n6j11n7N4O6m5pM9LKm9n0O9O9J4J3l0l0k9l0K1K2j0roo1L0
40139d24J42J3r8r0K0K6K7L4L3J7J7j1j1L9M0n4n3J1J0m5m5M8M9po3j6P7K3o9m0N2N0m3m1
40133c82J5L3L4NNk2k2J8J8j0j0p2p3R4R5p0p0j5j5N1N0nol5l6K1K0QRQRJ3J2J3J3q1q1Q6
40125c75L0l7N5K0j09J6P2L2L2J3J2oo1n7L6L2o0nmj0j1M8M7qqm6m6RRj5j5M1M0k5k6J2m4
40118d12k2P0J7l7K6K6p1p0L7L7L7L7k0k0p5p5R4R5p2p2M7M7m6m5N6N6%Jq7q8m7M6J11J10
40112c09Kr1M5M5j6j6llmln2n2M1M1J7J7J8J7J9J8l7l7K5K4o8o8J14J15M7o4p9q0M3M2L1L1
40105b30k5k5j8j8RJ0n9n8L4L5n6n5NJ15R4j8m1m1kkjkKJKKj1j0J7J7%jn6n7R2R2o8o8l4P7
40097c52M8o2k0k1K1K2L3p7m2m3O6O5k8k7k1k1PPJ5J4J5J5M4M4j1j1o4o4R8j3o0N1K3q8o3
40091e00M8N3n9j24O1J21o4l9J46KLL2L2k4k4m8m9PPQRQQl7l7J25J4q2K9Q5k6j12jN9N9l2
40084c42l2O1O1j16j15j1J00L9M0rrl2l2O0O0L6L6m9n0j08LO5m5k8Q4M9o2o2o2O1O1OPM9o3
40077c49n6N5j5j5K1K1k8k8j26j5M5M5Q7k4j54m2M4M4N2N1j1j0Q2Q1k9k9r1J9L1L0n5n4O4
40071c59O4RQK1K1o4o4l0Q1p4p3P0P0J5J5m5m6J1J0K1K1l5l4%%k1k1m7O5Q9r5p7J08M8M8k8
40064c18k7O4O5l4l5m1m2O4m6j6M0J2J2J3J2j9p5n4N7Mn2k1L4P1J4m2r7l5P6J00j1n9o0j0
40057d56j1k4k4O8O9o1o0O9O9m3m3J2J3K7K8K7K8k3k3NNqpM8M7j3j4j4j4j8j7j7j8LLL1L0
40050c26L4L4k1p6m1P0mlO3m8q0L2Kn4M6J02l5l4L8p2j32k0J14J13o8o8O2O2J7J7J7J7m4m3
40044c29j6j6k9k9O3O3k0k0L6L5o6o6j1j0P6P6K0K1j05j04O2O2k8k9K7K7J4J4m1m1JKQQk8
40037c73Q2Q3k9q6q5l7l8QPL5L5k5k5L1L0p6p5RJ0O6m6q0L1J41L1l0l0J1J1J1J1m2m2j9R1
40030d04P4l8%N6k2k1L7L7o9o9l1q7MJ15m8m7O3Pq3K8P5J9K9L0p1p1N8N8n1n1M1M1j2j2M3
40024c72M3j1j1j2j1j4j5M1M1m2m1J4J5l9l9J6J7RRL7L6l8l9J6J7LLjjK3l3m3O8J01j0p2j6
40017c51M1p0j26j5O4Qj9R1L4k2m0l9J0J0j8j8O9P0o0o0K8K8N6N6o0o0o0o0K6K7K6K6k1k2
40010d51P2P1r2r2P1P1l7r3l6P6J04M8L0L1n3n3KKm1m1N2N1k6k7JJj01j01O5O5M6M5n0n1J6
40003d25l9r2R4J03qO6O5q8q8MMk0k0k0k0l2l3R7R7M4M4m8m8K2K3K2K2j9j9p5p4O5O5k7k8
39997c86l3l3O0N9j9j9L6L6L1L1k4k4mll0l1M1M1n5n5N4jq8K3N3N2MMk8k8Rm5rJ02k5q1J5
39989c70J4m5m4L1L1k4k4J4J3O3O2L9p3q0L1M6o5l8P4K3q8LN8J8l8k7k8LN9Nj07qJ02k7j37
39983e34j3R9Q4L0Om9q7K4K2l4O0O0ononl3l2nnj8j8J05J04oj17p3J12J07nJ5m1j04OL4L3
39976b95n0n0m3m4l2P8Q2k9m2J3k4k5K8K8K8K8KJKJRQm7m7J6J7J6J7j0rj0rJ4J3J4J3pppp
39968c66M5M5K2q9n0O2K0l6L5k0n9N2J6m0l3K3K6K6L0K9n6n6L6L6j4j5M1M1n1n0m4m3l1Q0
39962c88Q4k8o7j2m9n0R0R0lko2o1l8P3P6l5q7K5K3l3OOk9k9R5j5o0N1O9J3j4j4L9L8J6J6
39955b66oj18p5L7rrO3Oq3K8R7M2j2j2m0m0N2N3j4j4k4L1K2r0oN0l2j43j4R8P6K0LLooool4
39947c84l4N8N9l5l5o2o2Q8Q8nmj8j7j8j8R6R6j08j07O2O2j04j04O1O1k7k8M1R6L8p3n9mN3
39941c47N4q7l2O2m9l7P4k0p5QRMNL8L7j7j8K1K1M8M9rqonn9lQ6k4p2j7j7p2k1Q9N5jKJkk
39933c37k1k1J7l8j4R7P0m1q9l4N7N8o0n9mmj7j6L9L8K2K1K2K1o5o6l5l4P1J27P0m2l4K1p2
39926c52p2M9M9m3m3L8L8J0J1l8l7J8J8N5N4O2n0q2q3l4l4L0L1k6k5L6L7QRL6L5j8p4q4K8
39920d43J22O7o0o0l6l6N5N4K0K0L6p4p1j5n9n9L7L7M7M7M7M7o1o1ooj8j8P4P5l9l8j0j1l1
39913d27l0K3P9R6j5p4L7P5l6n3KL0L1M8o3j09LR2j9n1Ol3l3K3K4K3K4l7l7N5N6ppJ0O6Lj09
39906c34k1L4Nn1j37k6P3J9N6N7l9l8J7J7M0M1n3n2k8k8k4k5J48K04l5j47j0J01Qm9m2m2m6
39899d07m6k5k5K9Q5M8o3pJ03K4l1m9m9M9N0m3m3L5L5r0K1R1j9j3M2j5p2J9J9LKKKK7K6k9
39893c14k9l5l4K0K1n1n1P9P8p2p3j7j7KJN7N7l8l9J8J7M3M4j2j1J1J1J1J1OPm8j04J0J20
39886c21j2j24L6L5k7k7N1N1K2K3K6K6j04j04N7N8nnM7o3j40M5Q7k3N0N0l1l2Pm9m3O8O9m3
39879c45j9L7kjJ0J0J0J0NNn0n1n3n4L9L9J0J0J0J0K7K8o6o5M6M6m7m6RRJ0RJ2J1m3m4J7J7
39872d40N5%p7L3J29P3l9l9j4j5m7m8QQN9N9p4p4M1j4m8O2P1J5mo0o8j3k0k0L5L5L1L2j7p2
39865d57j8R3P6l6r1K0J32K1j08n1m6m7R1R0MN9L8p2K2P7n7j69r4J6L9M0J5J4J5J5L7L8L5
39859b59L4m3r9p8L4P7K1NMk9k9l2l3P0J4q0L1R5j7l9m0k6k5rM7O1m9n0O1L7j7l5l5k3k2L3
39852d45L3J2J2RRK5l0o2N0N3N3M2j2p7L5L8p4m7O3O0n1r5m1J5J4l6l5N7N7nnnnM0L9n4n3
39845d16ONJ0Rl9J6J10jr5J6L3k2k0k0L2L2j2j2N1o1m0l9k4Q7L7p5onM8M8qqppL1k4n7N5J9
39837c53l5M5M6q8q7K4K3Q0P9klrrK2q9r6J5M1p0l2K3j4j5j1j1L6L6L7L6l0k9j2M3J18Pq9
39831c73K3jj12K1J32M8po1o2O8O8o1o1RJ0J0RM7M7j6j6M2o9j18O7L6p5j5R6j0j22o0N2K0
39824d34K1K7K7L1L0k5k5l2l2l2l2JJN6N7QPQQKKn4n4N4N4kjJ1J1q1q1R2R3p1p1N9J13k1j33
39817d08onk7Q4N0o1k6Q5j7j8N9n2n0O0rrJ7J7N9n2j26j4P6P5N6n6p9k4ppN2N3k5k4oM8K8
39809b89q3p9L1K6K6L2L3k6k6k6k5n4n3P5P6j9j9lN4K9q2m7QP8P8K5K6k4k5n9n9L7p4p7L4
39803d81R3L8J6r5j28j7M2R7O3m7j0rKLLLK3K2K3K2K7K6jjl2l2O1O0r6r7mmJ0Rm5m6N1N1n
39795d05nk5k6O7O7k1k0L5L5o7o7K6K5N7N6j10j09N5N6K9K8k2k2k2k2J5J6m0m0P4P4j9j8K3
39789c22K4L8p4m6O5J6J6R2j9q2q3m1J4J04pn6jm0l9L8L8j8j8J4J3M1M1m9m8k1k2K6K6kkj9
39782d03j9L6L7P0P1o6o6R2j8j18pK2q8p5j9M2R8P7l4l2l2l9l9P6P7j3j3j6M0P4l7p8k3L2
39775c91L2K2K2onk8k7k7k8QQJ33K2j01J1R5j5J8J7m9m9k0p6n5N6M1j4k9k8K0P5J06nr4r5
39769d56m0l9J8J28M0p2K0P6k2k2L5k1P4J85J7l8k1p6p7k2pqL9p2o8j3M5M5qpn8n7L6k0l4
39762e00P6O5j19l8P3M7M7Q6k5q5K7K7k9J6J7r2K0P9l2m5J0m5j00o8M3O8J2L3Q8kkM5M4m8
39755c07m8l5l4j1j0K1l4j7R4N1o1j2j2o4M7J05M9ro4j4R7k9j40p8L3J4J3K1K0j4j5P1P0N2
39749b50o0r1J9N1mNOnnK6K6lN3jj13m7O4noK0K0l5r0m3O8L6p4P4P5k4k5l1l1l1l1rrM7M6
39742c87N9N8N9N9q3q3m8m8nJ05qj93n5J31J01J00j7j29l5P5j9j9M3M3j1j2l2l3r6J4J06m
39735c64m6m7L9L9kkj6j27r1J68J90p0m4m3l0Q2J42J42Qj03j01j01q4K6Q1l1p9L2MML8L9l1
39729c78l2l1l1L0L0L0L0M4M4q5q5POK8K7L7p5M8J59j8j29mml9l9R1R0o0o1O9O8o1o2L0L1
39722b95k8k7k8k7l8l8m5O6P2P2N6n5j26j5Q3Q2m5m4q3k7J21Rr1K1J54l1m4O6Pj03j3M2K4
39716c28l1q3k8M2M1j0j0K8K7k7k8kjl0k9O2O2POm3m3j5j6l6l7N6N5k7k8K8K8POk1k1N0M9
39709c40m2m3OOPOJ5J5N6n5j17oK1K0mN1R0k2n5N6N3n9j2M3j5p1m2J4L1L1Qm7n4N7P0J4M5
39702b69M6k2j34j1j2k4L1O9m2o5M6M6o5m9O2N8n3m4J2L9j6o1N1J06nl8J8L5L5n6n6jjMMM
39695c58LJ9J9J9J8k6k6M3o8o7M3L0L0MNm5m4m7O4O3m7k6k7l3l4N0M9ook1k0L6L5M3M2M2M3
39688b01p2p1j6j6jjK6K7L5L4n1n2l6P5P4l6k2k2q4q5O6O6J01j0j53j54M4M3M8M9m5m4N5N5
39681c74l7l8J3J2l6l6j4R7P7l5n4N8j3j2J1J0J1J0k9k8K7K6k3k3MMK9K9k7k7K9L0o3o4M5
39675d11M4m8m8l0l0m3O7J03pOOnnK3K3J5J5J6J5m7m7RRj1j1j0j1J2J3O8O8k1k1k1k1J4J4
39668c08m1m2J5J5k3L3P5l6r1J9M2j4K0K1n9j15J7J28N6jj7j8M5M4j8j30j6L9l3K2J9l7lk
39661c94M7M8m6m5ppqpPPPPk2k2q8K3P4J8JJqqM7M8p8p7N2N2J1J2O0O0J5r5r9J2N2ln7n8L9
39653d29M0L5L6J4m2p7L5Q0K5PPk2k3rj20j7R3l1l2K3K3K3K3j6j7p2p2R0R0llj7j8j8j8RR
39646c94RRK0K0K1K0O0N9j44j44O6O5l0l1Rm6LJ14P9j07n7N3j1j1nmL4L5k1k1j4j4M2M1l6
39639c31l6l7l6l1l1O2O2llN3N3q9q8MMJ5J4m1m1j6j5M0M0O2O3QPj8j7K4l0j07P9J38m7m3
39633c32O8K6l0j9j9k2k3k9k9K6K6O6O6Oj05j05OqqL2L2k6k7L6k0n5N7J15N9o9o9n4n4L9L8
39626d05K1K1K0K1j5j6j5j5kkjkl7l6J9J9L9L8j7j7K8K8K8K8QQn4n5Q4k7o2M9k3j34jJ09q
39619c76o3KKL6L5k3k4R0L5j30j9L9j8M9M9n0n1k3k3lmM5M5K4q6q6K4L8L8M9M8l1K4Pj05n
39612d41J06Qm7ln9r6J4M4j2K6K6L3L4L3L3m5m4J0J1K7K7L7p4n3Kl9m0O5Rl4P8O4j21J7J28
39605b76j2o8k9l0K3K2l3l3J5J4N3lm0P1J9r1KJ14j6p3N0N1m6m6K9K9o3o3J4J4J5J4kkkjP6
39598c04P6r0r1J22J21q2q2m4m4J1J2O0O0klO5m7j76o5J41J40n5n6jjr3r4J6J5O4O4N1o1j18
39592d91o3R6J51N7n5nnj2j2M6M6m7m7j1j0j1j1L8L7j7j8k1k0k0k0jj%jK7K7K7K7j4j5j4j5
39584c78J5J4J5J4n9n9L4L3MLL1L1l3l4K3K2jjjjLKLKk8k8J1m6n1O0N7n4RJ0%jK5l2r7J4J38
39577c31K6l1K5m8j04O1O1p5p4N6N5L2L3k4k3kkn7n8k8k8K7K7NOONqqM7M7mmmmp3p2K0K0j1
39569e14j1M5M4K7K7k8k8K1K2j6L9K4q6q4K8R1R1l1l1J2J3m3m3K5K5K6K5m1m0J3O9L6p6m1
39562d10J4O8O8J5J6p2p2j6j6J9K0l5r0p7L4J61M9mmo7o6P0P1o0nP2m0r8J3P2l9l9P2Q3k9
39556c22q4K7P7l4r0K1O4m7m7O4J24J2p9k3OPl8l9jJ10N5n7j9j9k7k6K2K2K1K2j4j4ppr9J1
39549d28J57k8j87lM3j3M2M2n4n4PPO3O3k4k3k4k3L8L7k4k5L5p6k1R1m1m0k6k7K2J32M6rj9
39542c44j9k2k3L9L9l1Q0K4q7k5Q6j5j5qqk5k4r3J7R3j9p4L8N1o0k2L4kjJKm7m8Q1Q2j5j5
39535c75j5j5PPJ1J0m2J4N1n9r3J8P8P8m6m7J0Rj3j2M2M3J9J9K0J9o3o3mmRO4M7o4n8N3j7
39528c62j6mnmnJ%N2N3k7q2o1N0N3mlN2J08mj42l0J22o2j07MkjM2j3j5P9P4j8r9r9K4K4j2
39521d39j3j3j2L5L4n7n8qqM8M7R1R1j13j13R5R5p1p1N6N7klj3o9j17k5N9N8Rm7j9P3R8Nn3
39514c73n2L4L4J3J4m3m2L0K9KKl9l8m0N2P2k1p1K2O9P0Lq9q1J1M0j5K7K7j5M0M6q4o0L3j0
39507d03j0Q8Q9k2k2k2k2j6j6j6j6k5k5k6k5K7K8K7K7j4j5J3J3n8n8P2P1k2k3L4L3J1J2j6
39500c27j6j9k0j9k0l3l3N5N6L6k0q2K8L6k0J2O7J5m1rj0%n7l8P2M5o5j0J01K6q5M3R7m2r8
39494c75qJ03Q3j02q8K3N5n6j8L7l3l4j3M3R4j6p6L6K4q6J0J1k3k3k4k3M9N0rj0M7rp1M0N3
39487c39mk0k1l9l9J7J7P1P1Pj03k8K7m5J0R1L7k2k2k1k2OOJ2J1Q1l1j21j1J53M1j27p2M9
39480c80N0J5r6m7O4Q0l0K4P9P2j14j24j3J1J2N7Kn2N9N6n5p1p2J4J4K8K8J%j8j9j9j8R5R6
39474b71l4l4OOPOj0rj0j0J9J9o6o7n0O0J14p1j19O6O9m2k1k0K2K1O0n1J1J1k3k3L3L3J%m8
39467d15m8rJ02L9M0q0p9k5k4N1N1mnk4k4L1L1J5J5J5J5m6m6k3Q8P0m1n7n6n4N8nnO2O1o7
39460c93o8N2N2O7m5m6O5mnJ%r2r2J8J8J8J8k8k8J02J01j1j2j1j2k6k7k6k7L2L2L2L2k6k6
39453c65K9L0q6q6Q0l1m0J46k2k1R3R3p3p4l9l8N3N4o4o5O4J20K0r1r1K0P9K4o7o8KKKKM9
39446c59M9M2M2J6r4l2l2j4j4K4l2r3J8J11jp4j9L6L5p4p5K3J34J01j0LMn2n3n3n3l8l8N4
39440e18N4KKKKrj0rrL2L3L2L2JJ%Jj9j9j9k0L7L7n6n6M2M1M1M2l6l6J9K0j2j2j1j2qqK9k5
39432d02mJ08N2o0k5L0o8o7N1nj29j7O4O4J6J6K7K7k8k9K3K3l3l3J8J8J8J8j3j3j3j3rrrq
39425d14llO3O2j7j7PPk7q4l1Q0M5M5j2j3m4m4p1p2J37J36J7J6o1o0MMJ9J8k7k8NMNMj7j7
39418c84j8j7L8L9po2l2Q0L3p8J6P1l2l1N4N3l0K5M7o5o3o3l5l5Q5Q6j5j5j4j5J3J4n1n1J2
39411d47J2j2j3J0O4O9m3%Jm5J1J23J3j30j8L7p4r8J3R0L5O1Or6m0P7K1n2n2O5O5k0k1m9m8
39404d85M2M2mmmmlmL3L4l1l1rrj4R7O0n1j3M3l2l1k8k8j7j6m4m4P0P0ON%%k1k1K2J33N3n7
39397b95j1M6o4j19LKk8k9O5O5%%J2J2Ln2J1J21M7j39J3J24nj15m4J2kkj4p0n8N3P9K4k1k1
39390c97K6K6j3j4p4L8J02rm5m5k5k4m1m1M2M2J1J0J1J1nnLN9J4r6o6M6L3L3M4M3n0NM0p1
39383c82m9Pmmj0j0kN4J00j2r7m2opL5k1m0P0M6o5j5R6K7q3J2O8l5l6K7K6K6K6n5n5k3Q9O3
39376b81m8r7J5O1O1Rj03k0R0j38j38O9J81Q8k3rqm4m3L2L1l1l1R9j2p9p9LLLLk2k2P0P0Q0
39369b60Q1j7j28n8N4m4m4k8k8k8k8P5P6K0K0l6l7N6N6q1q0J2J2PPK8K7P2l9r5J7l2l1L7L8
39362c99k6Q5L0q1k9k9qqk6k7O6O6J0RO5O4m5m5j7j7L6L7n6n6k7k7k7k7qqk1Q9R2j9K3K3J0
39355c28Rp6p6qJ02K7j59j10P5J14LO9P0o8o7M8M7m4m5M5M6j9L6J6p7n5%N8Ln2LO8J4p6k0
39349d27K5K5o4rR6Ll1l0o0nR2L6p1j5L7L8L9n3n4M0MNJ0J0K4K4o3o2l8N5R0L4l7l8p3j7O
39341d54OJ4J3j7L8O3l0k3L3L0k5p0j6Oq7NO0j4M1Q8ono0p2K1N5N4J2m5m0N2L5k1qpn3KN7
39334c68l6o9K3N2lM4M4n1j07r6lP1P1N4N4K9k6k6k6l0l0L6L6M0j5m2m2N0J05L8j7m1m2m2
39328c65r8M7J41l1l0O9O8l1l1n8n8K9K9o4rN9n3M1M1r7r7L3L3L1L1o2o2P4P4j9j9k7k7K9
39321d09K8pomlmN3lj13JJ11N3n8nN0ro4L5Q9l7l7kll3l3L1k4o3M9J16Nq6l1N3N3%Jk4k4L
39314c51Mj%jjJ5J5m0m1k9k9O3O4J0J0q2q3P1P1k0p6k8Q3po3MNk7k7O2O3Qm7q2K9J18Po8o8
39306d69N5N4lklllllmJ3J2j6j5m9m8M4M4k0j9L6L5llml%jO6m5m3J2k5k6O7O7o4qO5m5m3J4
39298c89K4l1r0q9J08J08n8n8L0L1k4k5K5K5K2K1j2o9j0J00kn7RQj0rj0j0N7N8l5l4j0j0r
39291d25j0nol3l3N7N8l5l5L9L8j3j3L8R3Kj08n9N3M5j0j4M0j8p3oorj0llllM1M0M0M1j7j7
39284c42J1J1kkN4N4o3o3j00J0P7K1MMk5k5k6k5m3m3N0N0J%j6p3k5Q6P8K4qpj0j1l2l3K2P7
39277c40L5p7k1L5O6m6j04PM0p2m0P1O9J4K4K4l8l8k8q4l5P6O8J3K2K1l7l7n1n1P9P9l6l7
39270d29K0J9N6N6kll6r1l7P4O6m5l1l1K4K5o8j4R3j8j47l6N7KRO4K4K5J0m5m4O7Qm7m9ON8
39263d10LPQLMm2m1N1N1o4o5J02J02l1l0l1l1K2K2l4l3L6L6L6L6o9o8K5K4l5l4R0k1r3J7P7
39256c80P7qqn7n7k2Q9M0p0k2Q8K0K0k1k0k0k0JKKKo0n9P0P0k4k4L2L2K0K1l2l2k4L2J5r7
39249d24o2M8L5L5j4j4K5l2p4L7R1L5Mn3r0K0M2j5o8o9P1P0k2k3m2m3N0M9j8j9P4P4k7k8k8
39242d05k7KLn3n3N3N4k0R0R2r3j3M2q2q2Q8Q8n0n1M2M2j5j5j6j5K3K3K7K6n8lL6p6n3N9K0
39235c70l5qrj2j1MMN3N3J52M2j00j00n4n4KJJ4J5j3j4K6K5o7o7RRRJ0J4J5m0m1O0O0l2l2
39228d82RJ0J2J3L3Q8J09J6m1m2NNK1l4q9l4llJ%n7n7P3P2M9M8m5m4ooM9M9o9o8K9L0n9L4
39221c84Q9lk9k9K1K1J6J5m0m0j4j5k1L5Rm7PO2J2q0n6jJ1J1J5J5PQQPppppJ6J5P4j9j24l1
39213d87N8l4L3Q8j1o6k2k2JKM0M0M0n2n3Mj0rJ4m0j2Q0M2n1L5L5n4n4n1n1K8Q3N8Ln1LN9
39206c84N8J10N5j20j75J4P1k0k0L1L0KLl1l0K5K5rj0K9k7o2M8l8r4K1P6j4j4J1J1J1J2L3
39200c72L3k2p6n5N6P7K1l0l0K3K2mml1l2J5J5PQQ8k4j16nRRM0L9ro5r9J1R4L8j3j2K3P8J8
39192b75r4rrp5p5N3kr2J8J29P4J7l9m2J4k1k1JKM0j6n7N4Q0Q1l1l0l1l1m3m3M9M9p0p0R6
39186d19R6K5K5o8o8K8K7k8k8K1K0K1K1k4k4k3k4J7J7J6J7O1O1r9r9o0N0P5J9j7j7k0k1k4
39179d46k4O9O9L2L2Rj02m7O3K9k7k2L3jkL7L7j9j8l3l2K3K4j9j8K0l6k0R0L6p6m0J6nN0k9
39172c47j40n2J33N2lL9M0p2p3N8N7k1k1k1k2M1M1n2n2MLJ%Jn3l3P8O8J3N2N1lln8n9O7O6
39165b20r3r3o0N2N8n3r1K0M3M4N5N5l7l7j5j5j6j5L4L3k3k2j9j9L7L7m0m0K3K2l6P4P5l7
39159c19o2o2K3K3noonJ3J3k6L1P8l2j21j0M2M2M8M9mn%jp5j8P1m0j05n0M1M1j4j4M1M1k0
39151d03k0P4J8l4P6K4q7m8O2K4l1j2j3j6j6PQPPMMMMK3K4K4K3m3m4M2M2o7j77j5R6J9l7J
39144d46JrrM6M7rqL0k6q2K9M9oo0o1K8K9kkN4N4n9n9L2Q8L9p1l7J8pollL4L4r2r2L6R1P4
39137c36l7j04PO1Om6m5OOJ%J%L6L6k3k4K9k6o2N0N3kj9k0QRQQJ1J1J1J1JJN7N6opl4l5j03
39129d45j03O3O3l5l4O1O1l1K4P6j6o6j0J8l7l0O3Pq5kN4J7J6pqqpr9r9L0L1M3M2J5J5J9J9
39121c85J9J8m5m5J0J0o7o6R9J00ppl5l5opooM9N0j16j17J00J00M5M4NOn0n1kkn8n8M4M3j1
39114d40j2Q5Q5m1m1n6jK6o7L5J27k9k9P7j5j32lO3PqrJ5J6m0m1P3P3k0k0p3p2JR4M9oKLk5
39107c49k5n3n3N8N8LKj4j4J3J4llK5K5LML1L1j07j06K3K3rj0j0j0j5j6P8P7L0K9o2o3L1L1
39100c33o2o1M1M2M1M2o3o3K9L0L8L8J5r6o4M6JKOn0o0N1Q2k9q4K7N9n1n1N9N1o0n6N4N8L
39093c68J4J3k3k3L3L3k4k3k3k4j6j6j6j6K5K6K5K6K1K1J7J8Pm9q4K8K9k6L9L9n0n1P9P8m0
39086c01m1j3j3J5J5j3j3k6k5K9Q4P2l9o6o5MMMLK1K1p9p9J17Pr6J6k6k5Q3Q3m6m6j8j8N9
39079d11N9l5l6l5P6L7p4m8O4ooL2L2K5K5K8q2j11Jk3k4Q6Q5m7m8N5N4J6J7l0l0M0M1K7q4
39073c30n6N5m1m2j9j8k8Q3J12p3o4o4j6j5Q6Q6J2J1n3n4N1N1j4j4qpm9O2O1m9q9K2llNML8
39066c70L8k7k7ooo9M3k2k2O9O8p4p4M7M6MLK6q5l8P4P3l8j1R9R5r0l8P4k8j39n0J36Q7k4
39059b56q5q5K9K8J2J2J2J1k2k3k3k2J7J7J7J8LLl2l1K7q4l7P3%%OPJ1J2n3n3L1L1o6M4Q9
39052c62k1o8M3K5q5rrn6N5J02j0J2J2k2k3J0J0J0RJ3J3J3J3j1j0j0j1j0j0j0j0N8N8o3o3
39045d17j6j6j7j6M8M8j7j7k2k3K5K4j6j5L1L1M6M6n5n6N3N3m9m8O4O4p4p5m9m9P1P2LLk5
39039c90k5N0N1j4j5j2j2J6J6o6o5j2j2%J11O5m6J9J9J3J2n3n2Q6Q6p0p0k5k4M8M7K0K0r0
39032c74r0k1k2K6Q1O1o8l5K1j9j9L6L6QRJ1J2N2N2J1q2q5PQ2K7n7jO4k8n5%Rq3m2Q8N8l3
39025c63N4N3n4n5J0J0L4L4l0l1l8l9m1m2M1j5QJ00J1m5L2k4j39rO8k5J6J6J0J0L2L2l2l3
39018d44J2J2n3n3PPP2P2n6n6J22K9o7K6K4p0LN7k6k5OOm3m3Jn4n1M1L6k0j4M1Q0P9j9j9M
39011c76Mn4L9K4o9l9J6k9K7K6K7Q7Q7p0p0MMk3k4k2k3O0O0ooL2k3p2L9P0m1p7L3L4p7j01
39004e29J0NNJ4J4P9P9k8k8J%RJ0L8L8j1j0n7n6K0K1j8L8O5m7p7k1J0J0J3J3PPPQONk2k2j0
38997d04j1k1R1P4j12l5P5l5l5j8p3kJ10m0l9J9J9M6J02j2j23L2Q7j02j03N8N8NMNML7L7k8
38990c30k8qrrqk8k7M9M9M3o8p2L9K8k8M9pj23j2J29P3n3n3j0j0O5O6n5n5K3K2nnl5l4M1M2
38983c54kj13n6N6N4n6M2R9M5j1K5K4k4k4k4k4NOl3K3Q0l1o7o7j2j2J6J6M1M1onk9l0L5L6
38976c36J5J6j2j3p5p6j1j1N8N9k5k4j2j2Q9R0o3o4K4K3lN2m8j60k5Q6l0k9L6L6M0L9o3qL1
38970d06q1k6Q6Q2l0l1K4po3m5J1N9O0j%O4O4n0m9n0m9k4k3N7N7j8p3RJ19J5r7l1K5mlj%l7
38962d67l8K7K7N3N4l1l0k5k4KLK0K1qpo1o0P1P2R2j9j04Q0J98o2j61n0LMj8j8N5N5r1K0O0
38955c57N9noM0p2n6n5P5P5q3q2N0N1L6p4j00J1O8m2j6j6o9J16J10jK7q4j41M4J22J1r8J2
38949d50M5M5L1L1j5j5o0n9j3j4POOPM2M2m1m1J8J7m5O6L7L6m0m0l4l4M9M9J0J1J1J1k2k1
38942c67k2k2L7L6l3P8L1q0j1j0L1L2j5j5m6m6m7m6N7N7M3o8q6K4N7N7K8K9l7l7n5n5RJ0L4
38935d48L4l1l1j1j1O5O5J5r5q0J06R0k1p4L7k1k1J01rj02RO6m4j1j1k5k6Q5k7p3L9L8L8L8
38929c46L8K9q2PQl4l4J2J1k7k8NJ16Mj06j6R5q8q7K2K1P5P4qrJ7J7p3L7J0J0j1j1J1J0p3
38922d04p3O8O8l3l4M9M9KLM0M1p9q0ppm8O2R4j7j12jN8N8r2r2O8O9K2K2m5m5j8j7l2l3M5
38915d51M4M4o8mnj0rL6L7k0j9N4n7r0R5J12%o8o7j7R4J1J2J8J8j6j6J2J1QPn7n7L0L1LLk6
38908c77k5K4K4m9NM0p1m4J2J8P4M4o6k9K8mN2K9q2m1P0J28J7o9p0l4l4M8qp4L7J42L2n7n6
38901c66k7k6JJjj%jR6R5m7m6Ln3n9N2J0m5pooon2n2N3N3N2N3k4k3k4k3poPJ18N1o0j37k5
38894d85P5P6jjrql7l7l8l9K7K6K7K8LLK7Q2j9j29n0O1qqMLLMRRj9j8k4k3M1M2K8K9n5n4n
38886d60mK3K3N5N6l7l7M4M4m9m9N2N2mln0n0m9n0K8K7K7K7j0rJ7J8N3N2m0m0MLk5k5j1j1
38879d08j2j1J3J2l6l6k8Q3J36m9q0J04N4n7k8K7mn9p8k3L6L5K3K3L7p4n9N2j8j7Q1Q2j2j1
38872c02m4m4j6j7K1K2K1K1r2r3L8L7KLJ9P6L0q0RJ19N4n7m4m3j2j2j2j2K1K2o8o8P2J26K9
38865b74q3j8j8k5k5N8N7p3p2K0J9qqo0o1J07J06k0k0k0k0R6R7m0m0K0r1m2O9J2j00r2J8N1
38859d80N0K9L0K7K7Mj07o7M4O7O7k9k8J1m6j4R7Pm9k8k9O1O1L0K9k5k6k5k6k5k5k2k1L4L3
38852c64QPj0o6q7K3Q7Q7m2m1N1N0j9j9m7m6OOOOm9m9M6M7k0L5M3o9k0L5K5K5M3M3O2j24j12
38845d43kn8kJ27J7p2L9llN9O0m3m3J0RK2l4m5O7M0p1j21o6K6Q1J16Nq5q5L8L8M5M5m7j02
38838d81j1J01M4o6K1P6n9n8J4m2K0J31k4k4j7j6k5k5l5K0J84P2o6j0%j12p3j8jN4Kn4k9l0
38832e37R6R6j2j3j2j3M8M8M7M8p4p4J9J9j5j5j5j4J4J4J4J4l7l8l7l7JJJJM4M4j2j1PQL5
38825c47L6n6n5J%N3N3llk8k8k9k8j6j6J5J5O9J24L8j47j10%J3m3ppq0L1J54M4n3n4j1j2M4
38818d43M4j3j4M3M2l9l8j1j1k1k0L6L5J1J0L9L8o8o9j3j3O9O8J4J3j0rJ4J5L2k3MNo6j21
38811d70OOm8QL1L2J4J4l8l7M3R8M3j2j1j0o9o9L9M0j6j6K6K5N7Ko1o0l9J6J3J4K1K1l5K1
38804d01M5m8lN3J9l7L4L3l1q7M2M2k1k1jn6k9K6L4L3J2m4k4k5n9mK4K4Q3Q3m4m3N0M9L2L2
38797b28r7r8KLKLL0L0K6K7l1q6l0K5poL4k1k3P1j0o5KJrM7M3j3k7k8o7K5Q4qo5rM9N0k6L0
38790c70Q5L0n8n8noK0K1k8k8o0N1N8n3r8J2L1k6K5K5j7L9O0n2J5J4oopoJ1J1J0J1k7k8K7
38783c83K8m9m8J4J3m7O4P1m0n9N3j7j7kkJ5P1J1j00l5l4nnj2j2Q9k1k8Q2M1p1jjO7O7k5k6
38776c54j2j2j2j2k7k7J03J02m4m5J1J1k0k0L6L5k7k7k6k7J8J8J9J8l8l8l8l7M7M8qpJ1J0
38769c71q1q2P0P0k3k3j7j8K0l5j7R5M2o8j06OO6O6l4l5K1K1j1j2pqm4J2J39K8n4JL2p9K7
38762d09J37l0q6M6M7n0n0KKKLO0O0l2l2k2k2k2k2RRRRnoqrL8j7n6N6M3o7q3q4pJ03J04pl8
38755d25l7M8M8j6j6j6j6j6j6j6j6M7M7l9l9k0R1R1k1l8l7n9N2R8j4l1K5NNRQqrM7M7KKn2
38747b85j08r0K1K4q7l1Q1P3l7oopop5L6R8j3k0R0Q7k5m6RJ0m7o7M4J0m7K1K1l9l8J0J1m6
38741d80m5O7O6K8Q4P6l5q5l1j2R9N6n5m4m4nmj0j0Jn5qJ02P2l9j8j8k4k5M0L9k5k5n3n2N2
38734d20N3NO1J5r5p9L2P7K1k8k9l2l3N9O0ooRRj9j9K9K8n5n5j0j0rj0qqpqJ9J8rrM0M0m5
38726d34J1K1q9RO5j5j6J2J2M4j2n0O1K2q9lJ08K7k9RRJ3J3N9N9qrp3p3M2M1r7r7qqL8R2M1
38719c02p0o2qQPJ2J1K9L0K9L0j2j2j2j2j6j6j6j6mmmmK9L0KJn5n6K8K8n8n9k6Q5J02j0p5
38711d48L7K4q7J0J0K7K6K7K7l7l8rj0M5M4kkL2L1q8q8j3j2JJ12K3q7j9j8L9M0J01rl9l8O2
38705c26O3j30k0R8q7j23O2J10jm8m9RRnnonK7K8n6n5J5J5R2R2K0r1n2O0R1k0n9N2o7o7pp
38697d43n0O2k9k9Q8Q7NNl2l1P8l4j14j14L7L6POOPO3O3k1k0QQQRrrK6K6o3M8M3M3L2p9q1
38690c57q1L9M0j6j6l8l7N5N5o2o2ppO0O0p0o9O2O3PPQRP0m0j02j03m9O2J02j0l3l3K4K3K4
38683d22K3J6J5p7p7P2P2J7J6j8j8j8j8l1l0l0l1J35J35o9o8%J%%J9J9J9J9p8p8N2N2JKn3
38676d31n4O6O7o4o3k3k2P0O9J1J0MMN9n2n9N2K3q9L6L6k0j9k0j9J8J8l7l8k3k4L2L2QQQQ
38669d18L7L6j8j9n9n9JJ13M8o2PPj29j28P5P5QQO4O4ononkkklj9j9k0j9k7k8K8K8%%%%lk
38661d61lkM6M7m6m6K1K0K0K0j1j0j1j1ppppJ7J8P4P3m9m9POk7k7k7k7N2N3llN4N4l9l9r5
38654d32r5L4L4J3J3J3J3N5N6l7l6J5J6m0m0j1j1j1j1j4j4M1M2N4N4l8l8j5j4P8P8n8n7n0
38647d13n1OJ17oj17o8M3K9K8K9K9K5K5N8Lj27j7O3m9m6O6M6j0k6q1j20rN5N4J0RJ0RM4M4
38640c38m9m9l8l9N4N5j2j1r8m2N9O0L5L5j6j7M7rRO6o2o2L6L6QQn7n7MO0n6n6M0M1L5L5L8
38633c07j7j34j34O9J24L4k2m3m2RQL6L7o5o4l3l3N5J11J5m1L9j7j34m1J49J50j2j1nnl0k9
38627c83j6L9M0j6onl7l7l0k9K2K2J9l6l3l3l8l7N5N5JJKJN4N4N4N5n2n1L9j6j07n1M1M0K3
38620c96l3o0nL7L7J0RK6l0l3K2J6m0kkl8J7M5j0m0m0J2J2k2k2L3L4j1j0M9M9j8L7J6r4k0
38613d65L5lkQ7Q8q3q2O0Nq9K2L1q0j1M5m5J1J01j0m6m7KKJ8J8J8J8J1J0j7j7mmo0n9J13J12
38606c17n3n4O8O9M0M1j7j7Pj79r3R1R4j8RQr2r1k3k3P0O9rrM6M6klo2o1Mn1LJ14Q5k7m6m6
38599d29n7jL7p4m0P0kkN5jp1M0J47l9r4R1N5n6m1J5O1O1o5o5OOOPK1K0J4J4j9j31l8P3LL
38591d20J0J0M1M1n1n2l0l0pJ04J40K8j37q1J9J9onk0j9j3j3JJ11N6n5K1K0m2m3rqM6M7n8
38585c85n7kkNNrJ02O0n0l0l0n3N9k9q4J05J04k8k8l6l6R1R0q2j37m6O5R3j7j09JP7l4n8N3
38578d32O3RQO4M4o6j24o9M6M6poPPL5L4l4l4j7L8R6j5p9p9k5k4O4O5k2p7j9R1K4l2jN5no1
38571d32jjro4p1L9O6J1ppQRL6L7ooooooooK6K7K6K6l2l2l2l2M0M1j8j8M6rm8O4Q4k8q6l0
38563d19j0o7pM8kjJKm9m9M2R8P2l8r0K0LKL7L7o1o1noO9O9k4k4M4M3m8m9k4k5o5M5J50L9
38555c03r3l8O5J0m6J0O1Oj8j8j9p4n8N4P0m1n5JN3J08Q8k4j48j47J6J28O8m3l3K3l3l3j1
38549d74J00J14p1j27N8P3l8n8N3M6ro3o4N1N0rqj6p1m7O4J7J8K5K4m1m1J5J4OPLLL2k4o6
38542d54M4P1j14l8P2L7L7j2j1k4k4j7j7j5R5Q9r6q4K7RRrrQ3Q4o6o5o6o6O9O9OOK8q3o3M9
38535d49Q8k2qqk4k3O1O2N9n2p6k0k1k0J1J2k2k1nN2L0q0k9Q3L4p6j0M5J3J3M5M4n5n5k8k7
38528d79L4L5OPj2j2j2j2L1L0LLn1n1M1M1j1j1j1j0j7j7J1J1J9J8l7l7J13J12j8j7p5p5J7
38521d33J8k8k8K7K8k8k8O4O5p8p8N1N2N9N9p1p0j1j2J7J7M1M2j4j4K8K8o5o4PPPPJ2J3J2
38515c61J2m8m8n8N3K8k6O6J21mj15k4L0m6m6j5j5j1j1L8L8J0j01j2R9M3j2kjj6j6J1J2Q9
38508c38Q9lmr2r2P5P4j1j1l9l9J0J1q7K5J02j0NNn7n7j4o9OJ92Q8k3K9k6j25p0M7M7m2m2
38501d46L1L0R9j1j12jN5n7q7K4P2l9J7J7m6m5L3L3k2k2K3K3K3K3k6k5L0L0%%J%noK1K2k1
38494c64k2L4L4n2n2LLKLKKl3l3K3K2NONNj3j4j0j0pM9Q3k7o2ppo2j1J00Rm6lmppM0L9K2l3
38486c95J6J27l9j51KN6p4p4PPO2O2k6k6J2m3LJ13J8r4mnj1j2%jjjQ9R0llr0r0KLK2K3m7O4
38478d12J08kj25j4K8K7L5L5LMJ8r4r6J4L1k4L2L1K9K8m7m7m7m7L8L9l1Q0J27J6j13kJ0j01
38472d69o4pN5N4l4l4P7P7K2K2k5k6K3K3L7p4p4L7j5j5qqj%%jk6k7k7k7j2j1Q1Q1k0k0P3P3
38465b90j2j3L6L6L5p6q3K9Q4k7q2K9M0p2kkpqppo0o1O3O2J8r2m9J37K3q8k1R1l6l7K7K6o4
38457d60o4p0M0Q2Q3N9n2l1l1l8l8L1L0l9P2R7j3p4p4j9j8L7L7l2l1O1O1j0j0rj0rrM7M6j7
38451c75j6L8L9k5k5k5k5OOm3m2qJ04M1M0MMn2n2N3N2j0j0L3p8j5j6kllkm8m8m8m7O2O2O2
38443d12O2k1k1L4L4o8o9K4K4j1j0M5M5l9l8J7J7K0J9k9k9m1P0L5L5o5o5O5O4o2o3%%j0J02
38437c41J15o9n2n1o3o4nnj2R9N2N1p1p1llK6J38L0K9J4r8p9L2rj0M0M0n2n2K1K0%%m9O2j
38430c91%j8j9L8L7n9n9O6m4r4J8M1M1N3N3l9l9j9j9RRN6N7lj14p6L6K2K2J1J2l0Q0N7n4j3
38423c72j2klkkJ1J1Q1l1l9P2O4m6k5k5o0o0N6N5l8l7K9K8q9K2M2M3m3m3l2l2O1O1k6k6k6
38416d35k5N2N3m0l9JKj2R9L3p9rrL5L4J1j00o5M6P4l7o7M4L0L0K7K7N4N5o8o7o7o8K6K5l0
38409d59l0OOo3M8P2l8o0N1M9M8p4p4R5R5l5l4m5m5M8M7LLKLnml3l3L6L6n7n7N2N2M5M5J8
38402b86r2n8n8j%R1R2k7k7K8K8L6L5n8j68m0J45M1p0L0K9p0p0JJoJ05K9K8n7n7j6j7l4P6
38395d17J57k8j09KM9M9P0m1j53m2J1J2P3l7j19O7J20o6o7M3J8J8lmL7L7n6n5l8l7Q5Q6K4
38389c14q6o6M6R3j7mmo5o6nJ05J15Ln7n7k8k8K8K8k3k3k3k2L1L1N9N9n1n0M2M2n7n7jjN3
38382c70N4rrO5m5l9l9M3M3j2j2OOK0r1r4J6P0P0j6j26p2M0N8N8KKO5m6j02Ro4o3L5L6L4L4
38375d43L5L4k2k2L4L3o7o7O3O2k2k1L4L3j8j8j8j8l2l1m5O6J16Oq9l3O9J4j12n7Q4Q5nnm4
38368d21m4Q5Q5k6k5k6k6j0j0j0j1L4L4n9n8O8O9o0o1L4L4k1k1QQm7m8L3L3L3L3%%K8K7m3
38361c81m4J2J2o1o0O8O9L0L0o3o2J0J0L8L8m3m4M6M5m4j00m3O9L3k3J5J6j7j6L9L9KKKKo3
38354d37o3O7O6n7n7kkM2M2n0n1jjLLL5R1L6p5pJ03k9j40n1NK1P6J2r9L0J42On0M4M4q3q3
38347d70J5J25J9r2q4K6J8J9l1l0N1N1N8n4J4J4%%O9m3m3O9nmKLopo1o2j7j6P6P5n9o0L3L3
38340c74j4j5M8o3l8l7M8M8o0n9O9P0L0K9o3o3llllJ6J5J5J6m5m5J1J0j6j5L9M0q2q2J1J1
38333e57L9L8L9L8k2k1P1P1l7l6l6l6K4K4Q6k5j02j03N7N7j4j4M2M2j5j5M0M0M1M0k7j38k1
38327d30k1K8K7j1j2nno3M8M8o3%J%JJ1J21P8j07j09KK0K0JKl7J9O1m9j02J0L6L7M3M3r8r7
38319e52J05J06rrrrMLMMj3j2K6l0p3L7J33P6mmj00j00L3L3K6K6P6l5r7m1j6j7M2M2j4j4j4
38312c96j4nnKKM5J55K6q6m0m0m7m7L4L4L4L4jkkkn3n4L9L8j6j7j7j7L2L2k3k3m1m1j7R3P6
38305c30l5q7K4Rm7l6K0L1Q7P0m1p6k0llj3j3j3j2O9O9k3k3M0M1j4o9p9L1J20J0q7q7P2P2
38298c46j3j4j4j3j0j1K2K1o4rQ6k6p6L6l4l5O7O6M8o3n1J33Q7j73j00Q5J2J3N4n7rJ02n1
38292c37j62k9Q2N3kPQk1k1lN2Rj02p1M0KLJ06nq7K4J12Kn2Lpqm4m5M8M8nnK2K3p8p8J4J5
38285d89%jK7K8OPl2K4Q6k5j31N5P5j09o0N1ln8L5L5jjjjM1M1j5j4mmlmL1L1k4k5LLKLk2k1
38277d64L4L4L8L8N2n9n7N5J6m0j9j9L3L2m7m8N0o2q6K6M1M1J02rj01RK7K7n8j70j2J72L5
38270c89p6K3P9j6j5N2N2p7p7M5M5J7J7k4k3MMkllkm2m1l8l8N6J11O1j23q9K2M0M1P3P2n7
38263c21n6r2r1J12J12p3p3O0O0j2M4P9l3o5j1MLMn2q7K4Pm9k2R0J10N5l6l6k1k0k0k0j1j1
38257d48j1j1O4O4k8k8L6L6n7n7l0l1kl%%K8K8J2J1j6j6K1K1K1K1J9J9l7l7j9j9k0j9J3J4
38250d61J4J3KKN8N7L1L0k5k6m5m4J4J4j2M5P5l6k0k1m5j00o9M2j0j21N8J69L3p8k4k4n5%
38243e59M4J56J14p0j47l7J9J9J1J1m5m4J8J7J8J8K3K4l2l2P3P4n6n6J6J7n2N8L1q1k2Q9J8
38237c65l8n5n6O6O6o3j18M2J52L1L1l3l3l3l4m4m5J1J1L4L4L3L4k9l0P0P0j16nJ25J3o1o2
38231c97m5O6M3o7k6L0k4L2J8r3k5Q5J3J2Rm6q1L0P3J8l0K5opN3N3m6m6J0J0k1k0L5L5o3o3
38224d56K9K9kjJK%N6kj13K8Q4j0j0j7j7j7j7j%jjJ3J2m3m3N6N5l7l7N7N8j42l0J13KKJ14
38216b86L0q1j1j2m6m6J0RK5K4l1l1jjJ29J29j26j25NMj3j3j3j3N4N3rj0N3n7j07P9J39K9
38210b60o5o4k0k0k0k1R2R1p5p5J6J5n4N6L3p8k3Q8L1p9m2J4P0P1n6n6j0rK9k7k9Q2Q3k9j3
38203c54M2LMn3n4n3n4QQO2J18M4o7j4R6j1j23k8K7l0l0K9K9%JK8o4q1k6K3l2j0j0M1M2QQ
38196d73QRK3K4mmpqM8M8k4k4L1L1N3N2q0q0l4r0n5L7O7O6J7J6j6j5L9M0mmo0o0L2L3o1o0
38189d89K3K3nmk0k1L5L6p4p4J8J9L3L4k2k2M1M2M2M2LKLKl2l2O0O1m3m3no1J1J04Qq4k6k6
38182d41l1l1J2J2J2J2jj%jQ5Q5j12j13N5J48J8p4m4m3M4M3n1n2M7M7r4kN8l5kN4J0J0M8o3
38175c91j%l3l3K3K3M8M8q1q2K4K4K4K4k4k3%J10K4q8m6m6J1J0MLJ9r2JJ11J9J9K6K5OPq7
38168c94q6O3O4o6o6M6M7j0rnnnoj1j2Q1Q1j5j6m3m4K2K1K1K2l5l6ppL7L7j9j8n6n6l3P7L2
38160d09q0m5O5N8N8k7k8m5m5K2J33l4l4PQk3Q8L2p8o1o1jJ10O0N9k6k7l6l6J9J9k3k4r3J8
38154d80J76O4o3o2j21j0J27J6o3M8Q9r5NJ16r4r4J02j0j08KK6q6J5J25n1n0Q7Q6l0k9j5j27
38147e04l6P5m9n0O8O7k5k5O5O5jN4K9q1j6j6l8l9J7J7l0l1O2O2l8l7K1K1J2O7Rj02j5M1q
38141c89M8M9o2q5K5M9M9K8K9m6m6J0J0o3o3ppJ26J27j13j14k2k2L3L4J2J3m3m3P4P4j8j8
38134c71JJn4n4J9J9J2J2M9o2o2M9k9l0L4L3J3J3m2m2N8N8l5l5o0o0O9P0Q5Q5m5m4j7j7J0
38128c69J1m3m2J0J0K6l0o8M3P2m0mN1P2J6m0r6n9N2J7l8J2J2L6L6n0n0J2J3m2P0O6m5oo2
38121d47n2O0J4r7k0k0N9J69Pj04k4L2K1K1m9m8M3M4poL9p1q0J04K9q3N4N4qrk4k5L1L1n2
38114d14n2LMk7k6O6O6%J%%M6M6q2j38qJ04L7L7k2k2j1o8r6J4J41K9q9q8opQ3K7o7M5R9j1
38107c86o2pnN1O4m6p1M1Ln3L5L5LMM4M4m9m9N1N2p9p8RRJ3J2m0J5J01rq6q5P3P4kklkK0J9
38100c42K0K0l2l1l1l2J3J2J2J2PQm8m8J9K0l6l6j7j7P5P6j7j6J1J1J4J3j4j4l6l6m6O4P0
38093c72J5llJ5J5m1m1m5m4J1J1mnj2j1O7m4r3R2J61N0p3p3p6L4M2o9j4R7N9LL3L3o4rO9m2
38086c31p3L7P6l5k5L0j3j3j7j7R1k1j54m3J33P7n1n2J8J7j3j4O6J1j17nM1j4K4K4q6q6M4
38079d91M4J6J5l9m0JJJJN5N6OPj15mJ69J13r7r6L0K9klr5r5M3M4M3M4k1k0k1k0ppopJ0RM8
38072d01pp6L6R5j7o4M7L7j9L1L1k8k7ppppJ2J3J3J2KJKJj8j8j9j8n7n8p1M0J48L6k4k4k0
38065d37k1P2P2l8l9N5N4p1p0m3m3N8N9O9m3j05n0M1M2J7J7l9l8pqM9M8j1j2l9l9Q0P9j2o7
38058d20m9O3K8k8K2K1l7l7J2J2L3L3Pj03l9J8k9Q2J45L4n3LKn3p5L5L8p2j23j3M8M8J5J4
38051d18J5J4KLKKo8o9R8R8j8j9j8j9k4k5L2L1n7n7P3P3l5l5K1K1NNNOK6K6K6K6k9k8K7K7
38044b55j08j09N9N8m3m3J2J2k1k1L4Q8P5l7j25j4K8K8k0k0J2J3J2J2k2k2L3L3LLLKn6n6P3
38037c79P3k9l0K2K2On0q8K4R0k0j43l2L5L4j3j4M2M2LN9M9o3q0k4RO4J2m3M4M3j5j6k7k8
38031d21k8k8n6n7L6L6P0O9k2k3llllMLO0N9j%jjn1n0NNM3M3j2j3k0k0p5p6K2K2K1K2J0J1
38023d26J1J0L8L7j25j4M3o8o2M9K6K5k4k3M9M9mlk8K8P1m0r7Q8L9p2k9k8n0O1Q7k4J4P0n6
38016c78n7LLllklMNMMN4N4rqP0m1o6rp2p2R9R8ppopq5q5QQj9j9L6L7K4K3l1l2J1J1n5N6J18
38008c46O2L9j6j10j10k1k1nnJ2O8Q6k4q8q9M2M2M2M2K0K0K1K0j7j6rj0q3K8N5n5l8l7n3N7
38001d97J64k2j12%L2L2L9M0NNj52j52J35J35J5J5K0J9r4r3n2N9R0L4p5j30l2K3M1M1J0RR8
37995c50j4p8L3l1l2M2j4q4K7R5L8J2J1QQk7k7k7k7j1j1j2j1nnK2K3q8q7L3L3L3L3R7R8l0
37988c25k9N3N4j5j5N4n7j15mK3l3N5N6l2l1q7q7L3L3kkkkM0M1k1k1j1M5J04qj04j04J02J02
37981c12k5k5k5k4K8K9J%k5k5kj13o6M5J03J03L8j47p1J14O9m2L9L9m7O3J1j74o1N1MML8L9
37975c66qqj4j4M9o3k8k9l6l6L0L1j6j6L9M0k5k5k2k2r1J9J51L9J9J8O4m8n5N6M7o4o4M7O6
37968c35m4l9m0M8M9KKl3l3l3l3MLN0N0J6J6K1r0p3L8R6j5lml8l8M7M8n5n4M6M6l7l7J7J7
37961d18OOR9q5r3R3P2m0L5L5klkkk2k1k8k9K8q3p2J13O7j17j8R3o6o5noJ4J25R0r5o7M4l0
37954d49l1JJ%JJ7J7L1q0p0M1Mn3L5L4k5k4LLOPJ3O8N1o0o3M7J00j1k9K8K0l5j1j1j5j4K6
37947d27K6K6K6j6j6l3q8l7P4QQJ9J9J8J9QRQRn5n5J%J%%JM9M9po%%J%llL5k1r5J5P5l7q9
37938d84K3M0j6rj0j2j3R2R3K9q2o8j2NOl6l5K0K1M8M9m4m4JJl7J9M9o2k8K8O9O8k0k1M5M6
37931b81q6k9N6n4j06Nj7j8M5M5n0n1M0R6Q9k3m9m8M9M9ooOOo4M8J6r5jN4rj0ooJ1J2j18j19
37924f25R8R7l2l2N6N6N6N6m2m2m1m2N5N5lmk9q4k6Q4K3l2M1j5o8j3j6p2N6N6mlM6M6rj20
37917d73j04Q0R2k0n0NN7KL3Q8j0j21j9L5N0N0Om8l2Q0L0q2p4L6L3L3j4p0m3O8P2m0j07LR5
37910c59L9m2m3l9l9p6L5J72O0r3J8J8r4m3O7O1n0J6J7J0J0LLjjln9q4J0P2J8kjk7k8O5O5
37903c25RRRJ0m4m3m3m4l3l3K3K2RJ0RJ0N7N7l6l6k3k3L3Q8J1q0k6O7Nn1m5J1OORRk4k4K8
37896d26K7j2o9M4J74K8j75r1P6J4J4K5K5J7J7l9l8J3J3m5m6K5l0MR6ppkkooopLLN9N8o9p0
37888d18N9O0r2r2l6l6J5J5RRR3Jr4lR3L8j8j7j0j0M6M6j3j3l2q7n3L8J5m1QPMMM8M8m5m5
37881d99O7O6Oj05q2K9J6J5R0R0j14j13M9M9J2O6Qj03j00J1M5M5m1m1K7K7K7K6k4k4L2L1k
37875d14kkkj3j2j3j2K0K1K0K1l4l4l4l3N9O0MMK2K2l4l4RJ0m6m5j8j8j8j9M0M0M0M0MMMM
37867c89j0j0o5o5J7J7J7J7k0k1k1k0M7M8M8M7p0p0N9N9ononM7M8m5m5j5j5j4j5O0O0o9o9
37860d79J7J8J7J8rj0noJ9P6J09jr2l6J2m4k7k8l1l2M3M2J4J5L0L0n3n3L7L7qo3j1J00O2O
37853b86j6p1m8O3O0n1rj0p4p4k0R2R5M1J1m4j09n3P0O9qqqrj5j6j6j5M1M1m2m3M8M8j7j8
37846d01j4j5n7N5J12%l1l2m9m9J6J6Q8Q7mj15o9j4J3J3K7K6m3O8J8r3J2J23L6j9m6m6lln0
37840d43m9J08J07l1l1k8k8L7L7m1m2O0O0r2r2J0Rl5l4l5l5M4M4M3M4m9m9klk2k2P9J34K2
37833c25r0m3O8Mn2m1r5k8Q3Q3k7k9K7l8l9Q6Q7n9n9K7q5n6N4O1O1K2K2k9l0k5k6j6L9P7l3
37827d24o1N0N0o1j13lJ37K5p1L9l0l0M5M5jkJ1J1L8L9k0k0PQk5k6k5k5k1k1NO1M0p1K3K3
37820c93k3k4k3k3K4K4k3k2k7k6N7N6k2k3ONqpqqrj0K9k7l6P4P8l2n4N7R7j5m2m2nN2J1r9
37812d61k1L4M9op1j5N5%J2J22O6m5p0p0o0N1L5L5LLq0q1P1P1j3j2J1J0q1q2k1k1mN2Q4k7
37805d77NO0On0M1M0l3l3K3K3rqrqK9K8k6k7k1k1p0o9J8J29M3o8m7O5L2k2L5J46J4r8m4m3
37799d46NNJ8J7o9o8j03QJ81P0r7J3O6m6k0L5klk9k9O3J18K3q7n4LM0M1m9m8nnp0M0P0J5p7
37791d76p7OPOOM6M6M5M6nnnoppm5J0J6r5m0P2J01M6m5m6QQMMNn1l4P7N2n9j11%P6K1o8j3
37784d87J6m0J9J29O5m6o3qjjKLM2M3n1n0k5k6O6O7r0q9P7P7KLmmK2q9r6J5R4j7l9J8J8l8
37776d86l4K1K5K5K8K8ONNNj2j2M3M3j5j5j2j1j8L8P3l8r7m1J4J3LLLLL2L2k4k3k5k4L1L1
37769c77O1O2o7o8KKn4n3M6M7m6m5k9k8K6Q1J07ml1l1j0j0K9k8o6M4P1P1POm9n0jjjjL9M0
37762c09j6j6n4n3M0L9o2o3L0L0OOQ6Q7k3k07j64R5J13Jj8j8j2M3Q1l0p5L6K6l0L0L1j9j9
37755d08POJ7l8r5J6J08p7k5Q6M0j6J3m3l9P3J2r8j17nN3J08J3m2J2J3k0j9J2J1J2J1L1L0
37749c58mnrj20J4J26M8rJ6r4j24j2K0K0K8K8m1P0J11Jj18o3N3N4k6k7k8k8%jK2K1K2K1k7
37742d19k7L4L5J0m5q0L2Q0K5kjL1L0q9r0O8O8j9j9k1p6p3J13N6n4J5J26%j10ppn4N7J29n5
37735c39r6m0M0R5M5j0k4p9m3J2k7Q5P9l2ono5j0L3p7n7J28J24o0r5m0q7K4J12%o5M7O4m6
37729d15p4L6O0n1J2O6L2k4j7j7PPk0p5m7O4O3m7j12n7Q1Q0M2M2q1q2R9M3n3N8k7k8M4M4n3
37722d00n4L1L0k7k6L9L8J8J8q4q4O6O6j8j7J2J2J2J2p1p1j8j8l3P7P4J9rrM9M8m2r8j6R4
37715c80N9n2m8m8P8P7nol2l1l2l1j4j4j3j4K3K4K4K3n2n3L0L1qrL9L8N1N1n0n1KKJKK1K0
37708c47Q3k7n3n3o7o7J13Lj43M1O8j17qJ02M7M7l8l9k1k2L4L4J1J1J1J1j6j6j6j5K9L0k6
37702d16k7K4K3K3K3l4l4N9N9j05j05R8R9m1m0K9q2l8P3LMJ9K0K7q4o5o5j2J00R2j8m2m1M1
37695d33M2m4m4m0P0P1m1k2k3m3O7J06nRQr5r5llK9L0K9L0PPPPj5j4j5j5L4L5r5r6R2R3l8
37688d06l7J2J2J3J2l2l2l1l2P5P5K0K0o3o2ppk0k1P2P2l7l7l7l7ONNOJ3J3J4J3O0O1l3l2
37681c84mlmlKJKKj0j0M6M6J6J7l9l8MMn2n1N0N0N1N0l1l0l1l1N9N8p1p2P3P2q9q8m3M9N3
37673c79l9o6j1J0O6R0L5kr5m0N2K5l0m7m7M2M2m1m1J4J4n9n9n3n3O4J58J0m5%N7K1K2k8k8
37667d41q4RP5K0K0P5M1n0MNj2j2j1j2j6j5rj0QJ00O9o1n7kp6k0K6k9NNk1k2L5L4l7l6R3R3
37660c16l0k9p8p9rJ02J6r5m3O8O8m2o0N1J06mo0N1R3r2j2R9mj16nmj2j2l7l8J8J9kkQ4Q4
37653c22L5p7M2M1jjO8m3l3P8J5r5m0m0m0m1n4N7Q7Q7k9k9k8k9l6l6Q6Q7Oj04m9O3J9J8k9
37646c67l0J5J6p7p7J4J5o0N2J32n2r7J5K0J9m2O8P3l8o1o1rrrrL6L6L7L6rqrrN8N7j0j21
37639d65j5j5j5j5K1J32P6l5n2n2MMm4O7P5l7o5M5O9O9n1n1o5M5M2p0o2M8K4K5K4K4N5n6n5
37632c71N5J7J7l1l2ppppl5l6j3R8Mj07N5N5o6o5K0K0J5r5j5J71M4o7m8m8K0K0K0K0lllmJ9
37625d00J9O7O8m0j52MMn3n2J07J07L3p8j34k2Q7Q7k8k9q6K4J17Po9o8N4N4O3O4o6o6o6o5
37619e08j0j0Q3Q3j7j6J15Mo3o3k0k0k0k0P0P1QRJj10QRPPP0m1J7J7RJ0q6q6n7N5N5N5o8o7
37611e19OPo3M9J00j1MLk6k6O7O7ooook1k1O4O4M2o8o2o2M6M5j7j7M2o9p6L5M3o7mJ06J2J3
37604c38K0J9m2m3m2m3LLKLN2N2m1m0j0rM6M6k5k4oj18r9Q6O7O7RRk5k6Q1l1o5M6N3n7J1J2
37597c97J4J5m1m1M5M5n4n5R3j8m8m8M8M8K0K0n4n3KKn4n4O9O9K7q4L4L4L1L1k4k5J2J2rr
37590c97o1N1N8n3r5J6KLJ7J7j1j0M3M3j9j9J7r3pM8n4n4NMO8O8k4k5L3L3n9n9P0P0J0j01
37583d65p2L8llQPQQO5O6J0J0j5j5J3J2n4n5k6k7K6K6K6K6jkl9J6M9o3o6M5O4m8j3M3Q7L2
37576b82j00j00K3K4K4K3p7p8N1J06M8o2j14n8qJ02J10jo2oM8M9RRq2j38pJ03M1j4L5L5j01
37569d50j02L8j8k8Q2Q7k4ro4o8M3L2L3K0K0nmj3M3M9o1l4K2J2J1k5k6k5k6NONNm1m1M5M4
37562d62Kj10k5Q7N1o0nJ07M7o3OOm5m4n2N9K3K2L0K9K6K6k9l0%%r2r3O6O6LML8p2p2L8L7
37555d81L8m8m9M8M8pqJ4J5J4J5m1m0J5J5j5j5M1M0j8j8j9j8NNN3N3L2q0j8j7q4q3j6R4K0
37548e10J9Q2Q1o0o1KKm1P0P0m1J6J5m6m7k7k7m1P0J30J9l4l4j07MO4O4J2r9r9J2Q6Q6%%j8
37541c88j7j1j0l5P6J24o0j21rM5M6l7l6N5N6qqqqo6o7j1j1M0M0j6j5J6J6J7J6J7J6J6J7q5
37534d14q5l7l6Q6k5l2Q0Q1l0p8L2NNP5l7KKr7r8N8N7l5l5M3M3M4M3k0j9j9k0J7J7O5O6k9
37528c25j39j5j4q6K5Q0l0L0L1K4K3MMJ7r3l9P1LKk5k6k5k6Q7Q6nonmmmj0j0j0rlkkkm4m3
37520e19J1J2K6K5P4P4J7r4k5k4m2O9m9m9R1R1l9l8m6m5M8M7o8o9K5K4N0N1j2j2N2n9j08P7
37513d34J05pj8j8p1L9P1m1o4rm6m7K0J9K0K0R5R6l4l3l1l0m4O7K1r0KJ14m4j54k2R0N0on7
37507d71kJ15O0o5o4l3P8J07nk8k8ppl9l8j01J1N2N3M2j4l0Q1K5q6n0Nj3j2qj19l5J51R7M1
37500c37N9Mk3k3k6k7K1K1K1K1l1l1l1l1J6J6j2j2n5n5P4P4K7K7o6o5K4K3lmnmnmj7j6L9L9
37493c77LLn3n2M6M5j3j3K0l6p0M1M1j5K3K3o8o9N5N4J1j00R2R3l6l6L4p7l8P3L1L1POm2m2
37486d05n4N7J12JJJo1o1P1P2k1k1k5k5L1L1l9l9j1j0l9l9l2l1l0Q2N4n7L7L7r5J6P5l5J5
37479d37J26Mj81l9P1k4k5J1J0QPQPK6K5Q8k3m9m9%%l3l3K3K2LLLLO4O4l5l5M7o4o7J19J47
37472b05j11j09Kj3j4ooO9O9k4k3M9M9j10j10n2N9Q9R0l2l1n1n2j4R7P6l5r1K1POJ1J2l8l7
37465d58j4R7J2j00p8L4R7M1k2k1L9M0r0q9O6J22O4m6m6m6j8j9K8K8M3M4r6r5J8J8J8J8l5
37459d46l5qM8K9q1l9P2N3n8n4n4rrP4P4K8K9M4o6k1k0k8k7P0P1L5p6n6jl9l8Q0Q1klRRl8
37451d02l8M1M0o1o2K2K3J5J5N8n3o0N1L0q1l5P5N0o2p0j4J2J2N4kn8N2M9o2J8J8q5K5J05
37445c80on6n7N9N8J2J2j1j1j1j1j8j7j8j8M5M5l8l9P1P2m9n0NMK5K4k6j37m2O9K0r1L1Q6
37438d48pqR8R8q5q5n1n1m3O8P1m0p1j5Q6Q6M6M7n5n5ppopK4K4m0m0mmK4K4l7l6qrL3L3l1
37431d88l2N2N3j3j2L0L0j6j6l2l2o0o0O8O7K2l3l6P5L7L7j8j9J3J2m4J2Lj07m4O7klOOPO
37424d64mlq6q6J02J02J9J8qqK9k5p8L2R8j4o2pJJJ1J2j7j6j7j8J1J0j%M5M6JJMMJ3O9Nj06
37416c86o9M1M9M9qj20n7n7M4M4M4M4POK5q6j47L8J18Qn2n2M1M0q2K8Q4k7K9K9nok2k2j5j5
37409d60j02J0M0M0%%J%o3o3l4P8P9Q0m4m3jjK7K7nnM3M4J7r4r3J7M8M9l7l7%JN6N6j3j4M2
37402c54M1k1k2j19pQ3k8j9J66R0r6p3p2M5M6J8J8j04j05K5K5L1L1L8p3M1M2k1k1jjK7K7p1
37395d14p2j1R9K5q6j7j6L1L1k4k5O3O2l0l0k2k2L4L3LKLKl9l9k1R1O9j15o7M4M3M3O3m7o5
37388d21M6rj21m1O9n6n5P3P3M6M6m3m3m3m3j2j2M3M3L7L7J0j01n4Jj0rK0K0qqJ2J2O8O8l0
37381c95k9kkj0j0j1j0k8k7K8K8MMN9N9n3n4L9M0j7j6L9L9r7r8O9P0k1k1OPj1j1J7J7MLm5
37374d36m5l4P7P0J5K3l2l6K0m9n0M7M7L0K9o3o3L9L9j3j3m4J0P4l8k8K8l1q6pM9M2M2p5p5
37367e37N4N5l0l0K5K6l3l2L2L2L4L4j3j2J8J8o0o0jR2M6m7l6l5M3M2j0j1L6L6m5m6m5m6K6
37361d80K6l8l9K4K5K4K4N6N6m5m6ooK2K2n5n6J0RN9O0k7k7J1m5m3M9P0k3n0M2P6j7o3L0K9
37354c42o3K5Q1j6p1J3J4j03m7R8Nr8m3K3K2M5M5p6k0J03J0l6N7oo1j3M3j2o7l8N5K6K5MM
37347d14m0m0Q0Q0n2n3L1L1j1j0J7J8j0rj0rj3j3j3j3J9J8o4o5P4P3M6M6j7j6o3o3M7M7p3
37340d44p3mlN4N4N6n4n5N6M1M0M8M8o9o8o8o8N1N0N1N0pql5l5n6n7m3O9Q8k2J6P1L2L1l0
37333b93l0pqppl5l5l4l5M5M5j6j6J3O9j3j24n0O1K0K0M0M1LN8%j10j07NK9K9L6L6QRn6j10
37326e26K6J37n8j68OO1j2M4N4kj3j4KLP1l9l7P4P4l7p3L8O5J0k4k4p7p7M8pq8K2J09N3m9
37320d28j05OO1j9k0RQP2J27Lj09j5j5opl5l5LKN8N8jjjjj0j0j0rLML1L1MNn2j07j3Q0P9j2
37312c77q7l2J35J35p1p0K1K2l1l2mlmml7N6Q5m4j47n5N6N6l1l1L3L3L6L6k9K6or7NO2mmj
37305d04jN7l6j05j2K2K2J0RJ9l6l4N9L4k1l7l7N3N2l0k9kkmnmmK6K6K7K6m1m1N1N1rro5o5
37297d89J4J3L6L6N8l4j3M2KKj%L4n8j51n8N3N2l3l4R1R0j12j13Q0P9K4K4k3k4n2n2ONR8R8
37290c10k3k3MMp7p8N2N2PQPQj1j2M5M4p9p9RJ0o8j24MJ16Q8k4rrJ5J6J5J6kkkkNNMNK4K5
37282c46o9o8NNMNPQM6j0l3P8N4n8k8Q3m9n0L8p4j04OJ05N0jjK2P8K4q7r3J9Qm7K4K4l4l5
37275d94P1P1n9mK2q9l3P8N5%j7j8j0j1l8l9j2j2M3M3O2O2l1l1o1o1K9K8On0L7J49R1r4j01
37268d18J0k2k2L1L1jjl9J6N8n3j16o1Q0J37P5J9o7o8J3J2O8O8q9q9n7n7QPN2N2ONJ1J2p2
37261d61p2J0J1J1J0L0L0j7j6llp2L9R2j9o4qmlQO4J20J0n9N2j5j26K7K7n6n6N7N7J05oj15
37254d15mj2j22j4R7l6l6L6L6L6L6n0n1L7j9k6Q5K9k7J5J4lN2j1j22%J11O5m6p5L5P7l3p2
37248d13j7Q3Q4l3l2l3l2qpn7n6K9k6l7P4R0k1j6j7LLjjM3j2j9R2k6q2LLl0l0l0l1L3L2l2
37241e27l3K9K8K8K9K5K6n8n8j2j2p0p0J18K28N3n8k9k8qqm9m9L4L4m1m1R7R8k5k5j%J0m5
37234d10j07MM3j2k1k0M7M8n5N7J30n6r0K1o7o7M2M2K4K5n9n9N0N0K3K2o2o2L3L3P2l9j23
37228e43j2J02J01l1l0qpqpK1K0q0q1O1O2m0m0J0J0J8P3Q4k7n9N3rj19l6K0l8l8M9J59J02
37221b68q3n0OKKM8o4k1R0j8j30ppL2L3lkQ1Q1j28j27O7O7nmnnj5j6j6j5N9O0kjNO2N3n8j46
37214d48l4J04pm1O9K9j57q0L0P7P7nnl2l3l0l0N3N3j4j4oN0O4m7nJ07Lj09o3pn5N6J29J7
37207c04r7m0K3K3j0j0j0j0O1O2m0m0QQn7n7O3O4kjnnm4m4m0P2N0o0q2K8M3M2M8M8r0r1K1
37200d75K1K0K1J5J4n0n0PQ%JO7m3p9L3N0o0j5R7Q9k2j7j7o7o7K4K3k3Q8M9o2q0L2M5M6n6
37193d33n5K8K8m4m5oo1J1J23K7k9K2P7K7k8J6J7j4j4m4m3m3m3j2j1j2j1Q0P9K7K7N1n9j24
37186d91j4Q5Q5m5j01J3J25P5l7NNm8m9k4k4k4k4k2k1M3M3j6j6j6j6R2R2o5o5k0k1PPNNNN
37179d62J1J1J1J1K3K4m1m1n5n5M6J01M2o9l8P3k3k3j6j6j8j7n6jQ5k7l0Q1M9o3RJ0NO0N1
37173c48n9l2P9J3m2o2o2P3P3m5m4JK%jK8K7L9M0j6p0j29j8Q5K8j8R3O5m6l7J8m4r9m0m0M9
37166e39M9M9N0oon6n6P2J28J6r5m4O8%j11j7L8mnK7K7N0M9p7p6M4J00M6o5n7N5j2o7J9J8
37159c88J6J5j9j9P4P3p9p9J4J3m5m5j7j7O0O0NNk3k2L3L3p8p7J6l9m4O8O4m6k1k0o2M9Q8
37152d54Q8L2q0m9Pl1l1J05J06k5k4n9n9P1P0r7r7L2L2J%J%k8k7j1M5O0n2p9L2O6Rj0M4M1
37145c71M0q5q5jjK7K7k5k4O8O9M4M4J6J6o3o3qpk0k1QPM8M9K5q6j18pN4N3M7M7J7r4q0q0
37138e33ONM7M7m5m5j9j8L6L7K7K7K6K7m3m3M9N0m3m3p8L4l5l4O5O6l2l1O1O1l4l3noppqp
37131d78mmN1N1ooooo7o7J00R9o5o4K7K8O5O5o5o5N8N7kj14o7M3L0L0l7l6N6N6j4j5j4j4n6
37124d56n6L7J47K3j62n1n2k6k6O6O6L8L7J0J0K0K1p3p2M7M7qqK9L0k5k6PPm9m9lkQ3Q3J6
37117c20r6m6O4R8j3j05m9L7L8j4o8m1P0P1m1mN2m9m9K7q5QJ19MNN7n3j14P1N0o0J4J5l0K6
37110d11L0q1j9L7o1o1jkJ30J30p6p7K5l1j3R8K0r1q4K7J1J0J7J7L8L8J0J0m2m1J4J4N4N5
37104c06O8m2o1N0Mn0O1n0j83p1J37J38n9n9L4L5n8n8M0L9j6j6J6J6oj18l1Q1J5m1kkN1N0
37097c94K4K4o8o8m2m1N2N1N1N1m1m1l6l6J8P4J7r3m2O9J01j0o4rK3K2k9l0O2O2POJ2J1m4
37091c51m5k3k3O6O6o0j16n4N7O9P0j7j6o2o3L1L0n0n0P9Q0K4K4o8o9P9P9n0n0N4N5l8l8k6
37084d06k7k7k6N4N4l7r3qJ02Pj05M0M0k2k3J7J7K1K1J5P2k0j31j12jK2K2L1L2O0N9m0m1m0
37078d73m0M3M4j3j2KJJJMLJ1J0r5J5J15Mn1O0Q4k7j26p0Q8Q9M4o6o6M5NOm3m3NNk2k2j7j7
37070e18J2J1P4P5n5n4N2N2m0m0J8J8J7J8qqpqrro5o4K8K8K2K3P7j5j10j9O5RM6M6n2n1P9
37063c62P8j10j11K3K3L4R1K4o8q5QJ4m1q1J2J17O1l8l9RJ0J0m6j9P3Q4m6r1l6J4J4j1j0P4
37056d21P4k2k2mo0PR9O1l0k9k8m6m5M7M6k7k8rM6J5p8k3P0J1m4l6l5k9l0K6K6N6N5K8K7o9
37050d21o8j4j3N5N6m1m1Mn2k5O8N0o1q0k4M6M6noR7R6l3l3NNk4k3k5k5L1L1JJJJO3O4j03
37042c96j03j4j4M1M2n7n6jjP6P5j3j3l2K3Q9k1o9M2m8j03rM6O7O7j27j27L9L9P2P1P1P1r0
37036c63r1M0L9j5j4l6l5k4Q7Q0K4qo3l5l6K3K3K2K3j3j4j4j4J3J2KN7P8l2n4Km2m1m2m1J
37029e01n4l0Q1J0J0M4M5k4k4k5k4J9J9K0J9J2J3J2J3j3j2j2j3QPk0k1o7o7K5K5j5j5M0M1
37022d74L2L3J5m1p6L4N9Lk8K7j0j1L8j7j04PP1P2q8q8R0R0l9m0m2m3J3J3J2J1j6j6JKN6J11
37015c43Mj07j5R6Kn3J2J2p2p3J9K0J7J7J7J6K1K2l5l4JJK8K9L7L7j8j8ppo2o3K9K9KJn2n3
37008e43L7L6O1Nl3P8L9p2j23o8OO2L3L4J2J2J2J2j8j8L5L4j6p2j4R7N4%n5n5l5l5K3K4lN3
37001d01L6p5n2O0J2J1K2r0o1M9K0J9M5o6j13P2J59k7n4n4l7l7N2N2K5K4qrr9J3J27J28o9
36995c26o9n4n3KKJ1J2q1q2rj0J4J25J22J2j11%RRl2l2qJ04K8j58q1J04j2j2J9J9J9J9L1L2
36988d37L1L1k2k1n0m9O8O8o2o1M2M3j3j3K6K6l0l0J0Rj9j8j4j4J4J4m1m1K6J37nmKKj6j6
36981d27P7P6p6p7l0j42j45M0J69J69K1K1l5l5O7O6NMlj15j14lrqK7K6O9O8l0l1k8j39J6J6
36975e10o6o6J38J37k5k5k5k5K2K2l3l3klN4N3LMLMn4n4P5P6j2j1j1j1L7L7L0L1Kj08j08K
36968d52J1J0J8J7J0RJ0Rp8p8J5J4J6J6R0k1j01Q4Q4j01r6J5LLp6L5J28J6m7m7n4n4Q8Q8m
36961d20nj7j7L8L8p0p1O0N9l4l3N9N9MNn2n1mlmmK9K9k6k6k1k1P2P2o3o3jjj14lJ26J5k4
36954d83k4K4K4kklkL0K9k6k5M3M4m9m9j7j7q7K5O7m5K5K4N1N1N1m2n9lJ5J5k3k2L3L4J1J1
36947c73J1J2m1m1N5N5n8jK2p0k3L2m4J1O5o5o7O2L5n8k9K6m5m5J4J4P4P5J9J9n1n2P8P8m0
36940c46m1m0m0ppM8M9p3p3l2O0J04J05n7n7ppm4J2P6j6m8QRRmn9l1R8P3j9L2L1l0l0pppp
36933c82P2P2n8n7QQm7m7j3j3M2M2n5n5L8L8j5j5M0M1m9m8PPOPm9M4L4k1l4l3n1M2rj0K8K9
36925d56K1K1K2r0K8K8q3q3M7M7K8K9K8K8opppLMk5k4M2M1j4j25p4J11M2o9NJ17m6m5k1k0
36918e10L5L4kkK6K5k3k4MMl0k9O3O2mnO4m6l9P1Rj02k6k7m1m0N8n3q1L1P1P2j5j4jjK0K0
36911d46K2q9o8M3R1k0k4Q6O2j22r5R0Q1l0j1j1N6N6O3m8j5j4k2k1j7j6L9L9j2j3m0m0k7k7
36905e00O6O6K0K1p2p2K2K3onP2P2k8k7L1q0j01Q4J2j00L1L0KJn3n4Q4Q5m4m5o3o3O7O7N5
36898d02N5p8p8Q2K6o8M4P2l8r1K1J02M6pqn0n1NOL1L1o1o1M3M3j2j2j8j8L8L8r6r6J08J08
36891c46k9k9kjl7l7N6N6n2n1M1M2n4n3KKnoJ8J29O9m2o6o5J6J7l9l9k4k4O1O2O3m9j3M2o8
36884d55j3Q5k6NJ17k0j30qqj6j5k0k0k1k0M0M0J3J3j0j0M5M6j1j1j0j1J3J3J3J3l9m0N5j
36877d04l7P3O4j22k9Q2k2j33k1k2O4O4n4n5P5K1k2R0Jj10k8Q3J4J3M0M1j5o9r1K1P8K3nm
36871c96qqooook1k1p3p4M5J00M6o5n6N5J10%q5K6K6q5n9N1J00j1k8k8N7N7L7L6j8j9n6n6
36864d45%%n2n2QJ20M3o8o8M3L2p9p9L2J64N3p5k0j0rool9m0N3N3MLm5m5rJ03J06ml6K1N1
36857b98n9j26j4M7rj0J00J04pj12kQ4k6r1r0L0Q7Kj09j6M1pM9Q7k3m8Po9j3M6o5j2R8L5p6
36850d65l9J8L6L6n3n3%jjjM9M9M9M9n3n3KLM8M8q0j36rJ02L7L6L3L3r6r6O1O1l2l2JJJ%K1
36843d26K0l4q9k3Q9J5J6J05pj05m9M8M7N1N1l6l6J9K0l2l1K3K4k1k1k1k2L7L6k2k3L0k6q
36836d01J02K7q4q4K7N0o1jJ09K1l4MNMMllJ1j01p0j4KKn0n0J3J4n3N8Q6L0J3J3n0n1P2P1
36829c72O2n0j8L7l5l5k4k4m9O3O9m1q8K3RRk4k3k3k4P2P2o1o2Q7L1o2M9Rj02L0Q4rrnoJ3
36822d27J3OOO7m4o8j2k9k9O7O7l8l7J9J8m8m8M5M5KKJKp3p3m6O4Q2K6RRJJM0j6j8R4l6j47
36815e03j5M0o7M4O5m5l8P2K2K1k7k7K4K3K4K4J8J9m0m0L4k0n9N2J9r2LJ15l9r5J11N6j70
36808d91o0J13N8k9K8qpk2k1k2k1J1J1J1J0J6J5J6J5m7m7M6M5n9n9mlN3N3j0rK4q7j36N0J12
36801d55Jn5n4M2M2M1M2k2k3k3k3Q4Q4rqo2o2O1O0L1q1j8j8m0m1N3N2n9o0L3L3opo8M2J7J6
36794d60L1L1l8P4MMQ5k6j19pK0K1k2k1m1P0P1m1j0rq6K5O7m4q6R9K8q2p1M0P0P0j5j6nnn
36787c99nK2K2K1K2l9m0j01RP6P6m6m7mnN1N0qrqrkjkkn4n4JJM9M9m4m4N8N8L5p6m7O4j2j2
36779d06Q0l0j35N0K5q6j2j2Q6Q5m4m4L1L1j8j7pJ04J8r2m5O6Pj04o3pm6m5K0K0P6P6K4K3
36773c91K4K4p3p4j8j7K8K8K9K8J8J8J8J8j4j4j4j4m5m6J0J1k8k8k8k8L9L9JN7L7p4l6K0j2
36766e07M3K5q5O7J22q2q2k9k9J01J01l3l2l2l3O6O6l4l3Q1l0j35N1R1k0OOp3L8L8p3k4k3
36760d87pJ04Q9k2j5j6K8q3j43l1N5%L8L8k7k6K2K1P5l6r5J6N4jL6L7j1j1j1j1m5m4J6J26
36753c67L0q2j2j2j8j8M4o6K5K4J1J1P8l3k6k6L7L8j8j9k7k8K8K8K0K0p3p3L7L7j9j8nnmn
36746d86jkM8M7O6m5j08MM6o5K8J38K0r2k3k3M9N0poppj4j4N9n2m5m6j6j7O9O9nj16l0Q0P3
36739c81l9k4k5nno1o0L7L7L1L0J11%o7o6nmo7M4J5J5K3K2k7k6r6J6J75O4m1m0R0k1j4j4k0
36732c98k0j3j3m3O7K8j57o4J21kkJ25J4j16nN1N2N8N8p0p0l6l5p0M2L4L5J0J1m5m4j0rP1
36726d45P2N2j32o3M9J1J2J9J8m2m3N0N0lln9n9K1K0J4J4J32K1q3q3LKk6k6P3P2Nj06l7l7
36719e37J2J2J0J1J8J7l4P8K8q2k8Q4j4j3M4M5m0m1j22j1N6N6K9K8r6J5N7n4p4L6N4N5L1p9
36713d49L7L8k5k4m8m8J14Lj24j3J0J0j2j2M4M3j7j7J8J7p8L3K6K5j%r8J3K8q3J7J27lmN9
36706c94N9m9m8K5q5r9Q7J72j2q5q5P1P0l6l6K6K7q9K3J14Ml8l9m6m6l9l9N3N4L4L4k1k1J2
36700d42J2M0M0j7j6L9M0j03j03K0K0J01j1j02Qj7j6Q2Q3J3J3m3m2RJ0k5k5K4q6q0J05K2r0
36693e37M1J51P0j15j02J0P6l6l5P5O9m2r7J4mj14M8M8M9N0m3m3M4M5J7J6n4n4JJP2P3n8n7
36687d21p8p8K2K1J6J26RQl5l6qrm3m3j2R8K0K0k9k8M2M2j4j3m0m0J6J5ppO3m9k7Q3J4J4M6
36680c42M6m7m7l8l8K1K1m5J0P2l8k1L5o2o3O6J0p7L5Q2Q2llm4m4j9k0j6p2j8R3Q0l2j5j4
36673d65k0L5J8r3m8O2M2M2O4m8q2K9Q5k7m7RJ00M5q8l2M7o5o7M3N1o0j12kQ9L3NO1lj15n9
36666e73N2J37Q1K3q9j40k8J00M4l4l3J8J8m1m2J4J4P1P1n8n8L9L9j7j6m0m0J6J5m2m2J4J3
36660e14M6M5n3n4%j12k6Q5J16Mn3KQ8L3o3o2ppM8M9rqqqL9L8j7j7j2j2j2j3J9K0l7l6J2J2
36653d84L9L9k4k4k5k4O8O7r9r9M7M7j2j2J6m0k3Q9M7o4o4M7N6n5n5N5P9l2J0J0m0l9J6J6
36646d67J5J6m0m1Q3Q2j0j0m9m8PPj7j6j6j7nnrqO9J4q0L2Rj02o7M4R0Q9M1M2m8m7M5M5l5
36639d07l4K1K0l5l5l6l5J7J6n3N9N4n7J9K0m4O8O5m7J9l6p8L3J2m4nnJ2J1J2J1J5J5k3L3
36632d42N1o0NOk4k4k4k5J7J7k1L4J17Pn2MK9L0k3k3ONq8K3J5m0N4N3k8k9n6n6Q9Q8j1j23
36625d99m7Qj2M3J01rl7l6K2K3K2K3J6J7l9l8l2l1K3P9K0r2o6M4L5p5K1P7m8QJ01j0o2pm4
36619e01m5P4P3j8p3o8M3P0J5j9R2O0n0j9k0KKj4j3j3j4J8J7p5p6K4K4K4K4l9m0N3N3O4O4
36612c01k8k9m0m0J6J6k4k3L2L2OPm9m9J5J5P1P0m9n0ONmmn9o0M7M6rj0pol5l5M1M0n6N4L8
36605d10p3N1J63M9j36j22j1J00j1j34k3J11J12j6j27n9N2J1J0J7J7l9l9NNn0n0M2M2j4j3
36599e40P5P6n4n5POj4j4OJ18Mj81k9J56M8o4O1O1O1n0q9q9L3L3k4k4J00j0q8K4M7M7l2l2
36592d26o0o0QQN6N6k4j35n4J31J66N6m4m4K1r1k1k1o2M9J03q3r7Q9L5p6N2N3M5M6n6n6%j
36586d37j6j6l7l7k6Q5K2K2j4j4j4j4qpqpJ2J2NNP3l9j01J0J22J1j2j2l2l2K3K3N6N6p5k0
36579d41Q2k8l3P9L6p6n5n5n4N6ln8L7L7k2k1J3J3J3J3qqj4j5Q3k7r0K1Q0l2LN9L7k0j2j2
36572d22N9N9o8o7j3M3P7l3j04m9ONN7N6JJr2r2P5P5rrJ53M2j16nK3q8o1M9L9L9n4JO3m7r5
36565e01m0j9L5P5J9kkPQO3O3m5m4m5m5N0M9lkl9J6J07nq7l2m2m3N3N3K4K5n5n5n6n5K5K5
36558e20l0l1K9K8K9K8M9M8M8M8l2l3k5k6r6J5m7m8Q7Q6m4m3J8J7l1l1j4R7OPlln9n8M1M2
36551d51M8M9j4R7J2j00m4O7lkn4n3L9L9k4k4k4k4J7J8J8J7k7k8m2P0J20J0j3j3j7j6m5m4
36544d41J6J6M4M3n3n4L2L3K1q9o9M3P2l9m3O7M7j37l4P7K9K8L6L5J%n4n5ppppP8P8k6j37
36537d63j6j7NNK6K6K6K6o4o5K9K8R7R7j07j07n3n2M0M0k5k5l0l1J00PQR9j2j1K4o9j4P9K0
36531c79p2l9J7L5L5o8o8O1O2mlN4l8q0J3M6j1l1K4M8qk1k1j9j9k4O9M1n2%%J3O8jr4ppl4
36523e14K2M6m7nN0J4J3K2K2J02J0j35j35O3O4k0k0L5L6m3m3J3J2j4j5M1M2NNNOl7l7N6N6
36517c25o8o7K5Q1K5o7o7j2L1Q6ln8mlo2o2O1O0NNm9n0M4M3kkkkL2L3k3k3m8m7MMN3ln5L8
36509d74O8J3p3j9MLj10n4N0J60P5l6o4qm7m7O3O4kN3N8n4j05ORRl9l9K3K4lmpqK1K0rrrr
36501e06POO2O2l5l4K0K1L6L7r5l9L0q2n0O0j6j7J7J8K8K8k8k8L0L0j32k1J49L7J0J21j2j23
36495d09k9K6rrp2j6R4j8p6L5P8l3k3L3lmn5n6M4M3M3M4L1L2o1o0k1k1r0K1N1o0L4Q9l7l8
36488e02K2K1M8M7K0K0j5j5p1p0N5N5L1p9k7Q3P6l5j8j7k5k5l5l4L0L0J0J0l6l6l4l3L1L2
36481d86M4M5M1M1ro5p5L6J31K0m9m9l7l7K8K8M6M6%%o4o4J9J8l3l4J3J2j2j3K5l0k2Q9Q5
36475c12k5j05j05O4O4qqqpk2k2M2M3q2q3OJ17M8o3POl9l9PPn8n9R8R8M4M4l2l2m0P1M7o4
36468d00o4qm6m6K4K4P0P0J6J6m8m9L5L5l0l0n2n1O9O8j3j3j4j3K1K0p6L4O8m3r0K1O0n2n1
36461e38N9P9l2OO1r6r6N0N0p7k1J70O0o1om4m4O1O2m1m0n2n2J6J6pM9Q3k8n9lM1M2%j%jJ8
36454c76J7k9k9J6J5q7q6O3O3J7J7rqrql5l4L1L1l3l4L7p5j7R5L0q2j5R6N4N4k4k5o4o4jJ10
36447c98M9o3j9L6n1j06K1P6nml3l3l3l3K7K6jkN7N7J1J1k1k0j2M3N1o0mN1J1j00l9P2O2m8
36440d24p7p7Q8J44jj12M1M1q7q6P0P0jjN4n6j25j3L5k1J8J8j4j4M3M4Q6k5o0N1R0k2m4m5
36433d12L0L0k6k5K3K3p0o9N2N1K2q9lmj1j0J4J4J5J4j3j4P9P9r6r5P0P1m3m2N0M9o0o1nn
36426d67J6J6L6L7K3q8o0N1J0RQ0l2j3j3m7m7k2k1L4L4j6j6j6j6P7P8n2n2N7N8l4l5o6o6K7
36420e36K7llklP6P5r1r1J1J0L9L8j0j1mml0Q0J1J2M5o5p2L9N1n9J0J0n3n2M0M0L3L3k2k3
36412d54qrM7M7r6r7L3L3K7K7jjk2k1P1P1l1l0q6q5QRJ5J5L1J41N6n5q5K6J3J2M6M6m6m6M
36405c95Mk3k4j4j3j4j4J8J8J8J8l2l3j0J01P2m0o3o3K3K3k6k6p2L9J02rm0P0JJL1L1k5k5
36399c91l3l3K3K2n5n5L0L1J3r8oJ06NNJ2J2l7l6J8J9J8J9J8J8k4k3L2L2n1n0n1n1ppM8M8
36392d79MML1L2k2k2p1p1p6L5J28J7kkrrK6K6K6K7j9j9K9L0Rj01m0l9K7K7Q2Q2o0o0nnNMM3
36384d17j3j07LJ32K2p4j9O4m6k7K8j0j0llj0rP1l9n1O0J07p7k9Q2m5m5N5N4NNn1n1O0O0p1
36377c99j6N8n4p4j9NORJ0o7o7O2O2K3K2K2K2q8q9QJ20K3q9q8K3J12Jn5N7P2l9k5k5m3m2N0
36371e12N0k0j9j9k0L3L3oN0Q1l1q8q7m6O5P2l9p6L6Q4k7PPJ7P2Kj09p0j6MN8L1L1N5N4mn
36363c52K4l3o3M8j5j4O6m5k32m7J82P1l2l2J7J6QRQQr5r5p3L9Q7k3j7R4m7m7R0L6j7R4Jj09
36357d90j2M4NOl5l5J31J86m2j53l1l1k1k1k1k1j1j0M4M5J0J0J0J0LKj5p1j0J00M5o6m9PK4
36350d63K4m6m5m6m5Q7Q8nnL6L7j9j9NMKJkn8q9K2O8O8j7j8n1n1MMO8O7J2J2r6r6o2M9L4Q9
36342d52J27J7r4r3O6O6rqO5m6j51L3Q8r6n5N7J4m2J4J4po2n2N9O2m9l0Q1J2J1N3N2p7p7P2
36336d37P3J6J7l0l1K6K5k9k9q5q4L9L9L9L9M3M3q7q7M0M1n3n2M3M3j3j3OOm9m9M1M2J3J4
36329d40J4J3m2m1O9O9o1o0KKL0L0j8j8j8j8J10J10n6n7r6r7l7P4J24J2j13lO4Qj0rN3N4p6
36322d32p6L8L9j8j7J%JJ%J%JN3N4kkn4n4kkj7p2J9J30N6n5p2j7K3K4k9k8mmp4L8P6l5K1J32
36314c58j2j22J2O7o1nQ8k2p1j6KKL3L2o0oQ9k3j12%P3P4m9m9N3N2kll2l3R3j9j27j6PPQ4
36307d30Q3m6m6l9l9N4N3k7k8K8K8K6K6K5K6lllmo1o1noo5o4K7K8k2k2P1P0nmj2j1M1o9p0
36300e59M2O1O0Qj04o0N1m3m3NO0M3o9j7R4Q6k4j4j3n9N3O8J2m2m2P3P3j30j31K8K8j8R3J04
36294c26q0o4M8J9l6JKj3j4L9L9Pm9n5N5K6l0k3L3K5K6k7k7m4m3J6J28P0m2q9K1N9N9k7k6
36287c42o2o1O8O9l2l1j4M2L0q1p7L3N1N1KKn3n3l0Q0J3r8o0mN1N1qqK0r2oJ05O1m9m6J0M5
36280d23o5o9M3M7o3RRl6K0N4n7oM9J1J0K1K0M8M7q5q6M4M4ooo1o1OOR9R9l7l7rrL0L0o3o3
36272d96O4O4QQl2l2l3l2P8P9j4j4J1J0j3j4K9Q4m5j55m1P1O3m7k6k5K3K3o2o3ppj1j1j5j5
36265e95N2lJ4J25J2r8L2Q7n6n6L9M0l0k9kjk1k1J09J09p8p8j9j9JN7O3m7o1nQ1K5l6l6N3
36259c92N4nmN2N1o2o2opl3l4K2K1M0L9L9L9n8n7kkppopj13j13R1R1o2o2opN5N4N5N4k1k0
36251c98k1k1ONNNqrrqj3j3j3j3j3j3j3j3N8N7N8N7qpO1m9j03Qkn8L8L7j24j3P5K0N9N8m2
36244c77m2j4j4l9l9J6J7qrM4M4k0p5j05Q1J43m3q8K2L9p1oN0O3O3o3o3L7L7l3P9O1m9m6O5
36237c43no1n1n1j5j6M0M0m3m4J2J2j1j1M4M5N8N8l5l4oop5L6J22J1j56m5J15Mq8l2O5O5Q2
36230c19k9j05OO5Qm1J3j7p3O5O6OOl2l2l1l2n1n0J0J20P8l4L5L6l3l2o0o0RRK6Q2Nj06j6
36223e08L9L5L5K0r2r4R1R8j3j7j7n1n1L3L4L7L7k5L2J3r7n4N6NO0M6o5K5Q1k2k2qo4m9O2
36217d10N5jmml5l6rj0J8J8JJJJL3L3K6K6k0j31m2O9m3r9%N6J2J1M3M3O8O9o8o8M3o8p5L5
36209d61J6r6M1J52k0k1N6n5q3K7m1m2OOL4L4k8k8K6Q2K4q8KJ12oj17J6P3q0k4O9m1m5J0l8
36203e28J8R4j7l7J8J5J5l7l7rrK9k6J5J26Mj80lJ08L7j8norqj3j2j3j2K4K3mmJ7J6l9m0M2
36195d65M1j4j4K8K7k8k8OOj1o6j7R4L8p2n2LK0P5M2o9o6M5M4M3m1m2K2K1k6k7nJ07J7r3j7
36189d74L9K2K1%j11J2O8k8k9LMl4l4R6R6k0k0m0m1k9Q1J6J5K3l4j26j6O3m8J8P4j9j8M0M1
36182c89L1L1k5k4l6l6J9K0p3p2N7N7l0k9K6K6qppqK8K7k8k8mlllPPJ1J1k0L7P0m0j11n5L6
36174e38L6LKKKO3O2l0l0JJKJk2k2L4L4kjjkRQm7m7K7K6kkl5l6N7N6o3o3K9K9J0J1j8j7J6
36166d57J7j5j5L1k4o2M8R5j7m0m0KJk6k7j3j3M3M2%jJ1J1q9R6J59k7q8K2n2n2k3k3L2L2J2
36159d50J3j06ON1N2LLk0k0k0k0J0J0J0J0K3K4l2l2K2K1l4l4RRj9j8L7L7L0L1Q0l1q7K5L2
36153c75L1O7O6r1r1k9k9r9J1P9P9q0q0N0N0j5j5j4j5O1O1l1l2mnJ7J6L5p6k8Q3M9o3M1M2
36146c34r5J6N0o0q1L0L0q1j05OJ65N5k0j9J5r6m5O6mmP5P5J5r6n8N2L9L9pop2p1N5N5o4o5
36139e45kjJ9J30j9j9j2j1qqj5j5R9j1l2l2K2K2noNNNNl1l1l1l1N3N3N3N3q1q2JJk2k3K4K4
36131d99n3n3O7O8L8L9MLl5j47m4O6l1l1R6R7n6n5r0K1P7P7j8j7j0j0rj0M9M9l5l4l3l2L2
36125e19L3mmO5m5k9Q2N4n6q5K7K2K2k7k8k8k7j4j4O0n1m7J38J77qr0q9M9M9N8n3n6n5M0M1
36118d12k5k4jkm1m1qJ03J03qj06j05O3O3l3l3J3J3nnM1R7Pq6LN9j3j4l7l7j6j5O4O4m6j01
36111e21oQ7M5j0k0j9N8N8oom9m9m8m9j2j2P2J6m3N0P4j8r6r6N6N6J0J1n5n4R7R7m2m2j8j8
36104e02M7M7l1l0k3k2m0R0R4l7n9lN6J12M2q8j26p1J7J6K0J9o8o9P0P0N7N7k6k7llllj0j1
36097d41opqM8O9k3l7l6K2K2l2l3nmnmn1n1N5N4K7K7QRL6L7JJk7k7m5m5P8P8K1q9n9kj6j6
36090d76M3M2j1j1j2j1K8K7K8K8l2l2Nm9p8L3R2j9j24j3M2j4MLk8k9ONO1O1j6j6J2J2mmlm
36082d54l0l0R4J49k0k04l0Q1o1o0JN6J41L1o4qn0m9M6J01Jj10m7QM3M3K4q7l9P2M5o7l0Q2
36076d22NMP5l6o0nk9k9k5k5MLMMM4M4L6L7L2p9n9N3P5l6j28p1M3M3RO4M3o7j20qP1P1j0j1
36069d56jN6M2o9r0R5P5l7j3j2j9k0lmM5M5R8j3m3m3k9k8n6n7R0Q9m4m3n9j14J8J29K4l2L5
36062d44L5j9k0j9j9L3L4k2k3J6J6RRK5q7r0K1P9K2K7K6Q4k6j25p0Q0P9j0j0l2l1K4K4l2l1
36055d67R3j8j10%N4%N5N6p7p7J9K0p3p3N3N3N7N7l4K1J09lm2m2p7p6J5J5j2j3K1K1J8J7L4
36048d06k3j16nK7q4J3J3MLN9J13P4l8o0o0k8K8J0j00k4Q6J8J7k8k9N7N6K9q2q2K9K9K9j3
36042d84j3RJ20L1q0K2P7k3p8j1j0J3J3k3k3MMj4j4LN9M7o4o7M4P3l8n2MJ5P1Q5k6l8P4k0
36035c10p6p4p4n1N9O5Rk3Q9P9l1j8j8m2m2M4M3k8j39q4K7L5L6J5J5K6K7K6K6k6k7k6k6J7
36029d77J7J7J7m3m3M9M9m4m5M8M8J1J1m4m4L2L2n9j15L0J40J5r6J7J27l9j50j2R8%j12L4
36022e31L4j1M5Q0l0q9l2N6N7kkJ14Lr3J8J9l7m0P1J21J0q2k6ool0l0m5m6M7M7J1J1m5m5J8
36015d66J8l8l8M7M7m5m5L4L5k1k1MNMNJ0J1P1k1q5M5M7m7j4j5L3Q9rj38n8L4J09J09Jr2m2
36009d37m3J1J1m5J1Q7m1j05K5R9M3P8j4j17k3L4n8q4RR9M5q6q5L6L7L7L6K2K1p1p1N7N7m1
36002d66m1J42N0j22l0L5n8MMK7Q3J5p8k0L6K7K7j1j1k9q5l4N7R0L3k0k1k4k4k3k3L2L3k2
35996d47k2k2k2J1J1J1J1j2j2j2j2PPPPppopL6L7L6L7k4k3K5K5nj16o0N0L0L0N1o0j31k0P8
35988e20P8m4m4J2J1L8L7L8L7j2j2M3M3j17j17M9M9j4j4q4K8J36K5L9M0j18j18n1O0K1K1K8
35982d32K9KLLLq0p9N0N0RRJ0RK9K9K8K9o9o8o9o9M0L9L9L9m2m3J2J3PQP7l4q3K8m1m1P4P3
35975d09r2r3L3L4L3L4mmlm%%j%k8k8K7K8m3m3J2J2O5O5o5o5J5J5J5J5j7j7L8L9m4m4NNQ5
35967d29k5j18qJ2J1J9J8oop5L6Q7k5M5M5j1j0j1j1o0o1O9O9k2k2M8o4o2M9M8o2m0P1JKm5
35960e43m4j5R6k3k4P6P5POj%J8r2r3J9P5P5q4q5M3M3M3M3k7k8k7k8noonL5L5L5L5j12j12
35953f01J8J7N6N6L3p8NJ15J03q3j04Pj1j1J3J3m3m3J2J1O8O7j2j1j2j1n5n4L8L9N2N3p7p6
35947e06J9J9J9K0m2m1J4J4OOq0q0m0P1R5L9N8N7j13j12K7K7M8M7%j11J3O8JKn0n1m1m1J4
35940f24J4PQO2O3o5o4O4O5OOn0n0O2O1l1l1RJ0m9m9K8k7oJ04J9l7K5Q1J6J7qpnno0o1k1k2
35933e45KJ13K9q1M3M3j2j2j2j3j2j3K5l0m7O5O4m7l7J9m7m8P3P3J7J7l6l6l5l6J5J6J5J5
35926d55j4j4M1M1pqppjjn7n6l7l7J8J9N6N7O6m4o3pk9K8J21J0n2Nj6p2m0J5P5P5j4j4l0k9
35919d84K5K6l4l4j7L8K6q5jJ11O1j25j31k0J8J8K5K5N5N5j%kjl3l2J8l8k0R1J27J6ro5o5
35912d62rQPN9Lr0K0J05ol0k9qpqpk5k4L1L2k3k4k3k3J3J2o1M9J31n5j02RNn1J2O7PQJ1J1
35905d67LLk5k4J8J9l7l7K1K2l4l4K6K6K6K6QQQQL3L3k2k2N8N8l4l5m3m3j6j5J7J7J8J7KK
35897d11jkk2p7k3Q8K1q9m1m1o0N0J44L2O9O8m2j53llk3Q7P9l2j8j9J6J6M3M3q2q2n9N2J26
35891c49J4q2q3j1j1M5M4K9K8k6k7L1L0k4k5O8O9o2o1l1l0n9n8P5P6J9K0mml3l2J8J7J7J8
35884c94l7l6M9M9M3o8j21O4R6q9l5P5m9n0J3J3N5N4p5p5K4K4J6J7R5j5j07LQRj2j3JJJJJ0
35877d55J0N9N8O1n0j43l1N3N4O0O1j09j10j7j7M4M3m9m9j9j8P4P4%%K8K7l6l7l6l6J8J9l7
35870e06l7j5j5M1M1o0n9P0P0mmn9o0P5P5Q1k9o0o0j05OJ34P8j5M2N8n4j45l5J03M6p6k0q
35864e06pQ8Q9n3n3n3n3N9N9LMQQm8m8n4n5JJM6M7j0rMMR0R0M5o6o2pj6j5NO1J3r9l9P2kl
35856d61NNNONOk0k1PQl8l8N6%p4L7R5L9k2k1k5k5l6l6J9J9L4L5K8K8L8p3j28j7LMO6O6m5
35848d66m5J0J1J1J2m4m4O1O1NO%%ro5q9LJ04J05m0m1j2j3L2L2l6l7O0Lk0P1N1nj4j5NMp9
35841d27p9r5r6O2O2j3j3P0P0n1n1L2L2M9N0l3l4N7N6j01j01K0K0K0K0k0k0J1J1r9m5MR5P9
35835d58n2J6J09j7j08J3J4j0j1J7J8J5J4p3K0R9l0q7OnmM7M8L7L7p5p5o9O1J11J9n6L7L7
35828c55n6n8L4Qm8L9L9o6o5K8K9K8K9j1j0l8l8M3M4n9n8J1J1J0J1j9j9j9j9P9Q0PQM3o8m8
35821d73O4J7r5k7Q5J9l7oN0J5m1l3l4N8N8J1J2k0j9j9j9%Jo4o5Q0Q0m1m1J8J8j0j0nnR3R3
35814b92m0r5q1L1N1N1ppl1l0k4k4m3O7J32K1j22j22M8M7p0o9J06J06rj0l7l7j5j4j5j4O5
35808d83O4O7m5o0mj4j4P5P4k7k6n5n5O6O6l8l8K8K7l8l7QRO7O7k0j32j20rR7R7q5q6lkN4
35801e25N4QQL0K9j7j7p1p0J3J3j2j2L4L5LLL1L0j7j7m5m4N1N1kkR8j3j33k2M0M1n5n4M0M0
35794d76k5k5N6N7rqP0P0pj17p0p0qJ04Q1l0k5k6K7K6j9k0J3J2p1p1M6M5L1p9k4Q6Q7k4p3
35787d66L7P7l4o4o4J2J2Q1Q1J2r9n9N2j8j7L6L6n3n4N9n1o6o5j5R6R6j6k7k8O7O7p1p1N0
35781d67M9n7n8L1J42M2p0%%j1j1M7M7k4j35L5L6j09KQ2j02r7Q8R9j1qqj4j5j6j7L0L0K2K2
35774d26k4k5m3m3MLJJK9K9MMN0N1poj0j0%n5j5R6K5j59q0L1kN4J5m1J9J9J5J6K2K3K3K2k8
35767d18k7q6q5m3O9Q2Q2J5r7j00J1R5M0L1L1p4p4k7k8K5K5N3N3%%%%NOln8n4N7J15MK4l2
35759c83j01J0k9q5NO1R0Q9K5K5n4j09m6O6N3n8n5N7L6k0RJ20O7j19j53m2j2j1N9J14j0j21
35753e22n4N8L9L9N0o0o8M2k6k7L6L5o3o3mN2J33K2l1K5k5q1lN2j1j0J5J4m8m7J06mj34k3
35747e86L1L1j7j8j0j0M6M5nnK3K3Q2Q2K2q8j03QL1L1k9k9N6N7Jj09RQoom7O3R5j5l9l9J2
35740d05J3l6l6m1P1m8m8K3K2j2j3N7n5m1m1l6P4P4l6J9J9NNM3o8nnppN3J64O1n0p3p3o0n9
35733e52L2L3J3J3O8O9n9n8m7m8KJ86O4j21k8Q3KKj9j30j2j2j2j2j2j2MMlmQ1l0o5M7P5l5
35726d93r1K1J08kn1O0J9J9k9l0l6l7rqM4M5M5M5p6p6k0k0j9j8J0J0P3P3OO1O1o9j20RPPj2
35719d93j3l8l9J8J7M4M4L8L9L0o2o6K7L2k3J4J4l4l4j0j0K9k7KR5K9o3o1o0onQ7Q7m0m0N3
35712d25N2KKn1j07jJ28M8m4poM3M3%jn6n6P0P0n9n9m5m6M8M7J6J5m0l9m3m2J4J3noQ7Q8R
35704c43J0ro4j09j5M2n1m6M6O8k5k4k4j2M5Q3rj9L7M2n2n1n1MMO0N9K3K2p9q0QPo2M9J56
35698c60M6r1r1m5O5J12Jl2l3k6Q5J8r2j7j6m5O6O6m5MMK4K5q6q6N2N3nmnnK3K3j04OO5O6
35691c84o7o7O6O6n4n5j0rp5J10M2o9NNJ7J6P9l2o5o6O7O6k2k2K5K4j0rK5K5j20j0O7O7q0
35684d54q0M0M0mnnnj7j7j7j7M4M5J6J7k3k4M2M2l4l3N0M9p1p1k5k5Q6Q6q3q2J4J26M0j45
35677e00j06P9l7l7J08J08q6q7O2O3lkp3p2P9P9j8j11q3J0P6P6nnKn4m6M6N7N8P3k0m4J2l1
35670d32l0Q2j0o2L0%r2m1N2N2N2mr7k3O9N3N2M1n1m6m5l2l1L3L3M4M4l9l9k5k6J8J7L0k6
35664d49oQ6L0o3PO2k6q2K1P6m5j00%N5or8j7P5N3m0j9L7K5o8q9l4N8N8J5J5L8L8J1J1n9n9
35657d89OOL1L2l4l3k5k5L9R5K9o4o8j2k8k8P4P3j8p5j7P5J19K6p1j5k8q3MMl4N9Q6oq1q1
35650e57k5k4l3P9Q3k9MN9m1r5L2L3K9K9K2K2K1K2l8l9l8l8LM%%M2j3n2N9P1m0n8kJ4J4J8
35643d62J7J5J4J4J5k8k8j%l0k9O2O3k3k3kkOj06n3N7Nn1P9J35L4p7j33k1R5M0j4j5l0k9K5
35636d81K6LLk5k5m5m5M8M8l0k9R3R3l8j49k7Q5J05oo6o6O4O3PQj4j4j5j4m2m1N1N1QPk0k0
35629d49LKM1j5j36k5J04pj7L9k7k8P0O9Rj02p5L6K2K1m3m4j3R7mnk6k6l3l4K2K2J9K0M7M7
35622d19MLk4k5M5M5m7m8k8k9K7K7l0l0l0l0N9N9L6p5q2K9Q9Q9p2p3N7N7m2m2N1N1m9m9J2
35615d84J22M0p1n7n7m1m1N2N1L8L7n5n5K9K8k7k8N0N0m3m2m5m5M7M8KKr0r0J50J50M7o5q3
35609d76q3L9L9j1j1M4M4L2L2J4r7n5J30O1n0m0P0J6r6o7M3L7p4k5k6O1O0J2J2J2J2ooo2o1
35602d76J1J2J1J2nmnmj1j2mml9P3J0J1m2m1j3j4J14J14n3n2L8L8n5n4l7l6J9J9J8J8l7l7
35595e17mmk5k5n4N7Q6Q7L1L0n4n5n6N5qpN3N4lkk5k5j8j8l5P7m1m1L2L2MNn1n2M2M1k7k6
35588d87j9k0k4Q7K5K4k5k5k6k5L2L1o1o1M2M2m7O3MNm4m4opq0L1J62k3j16P0Q0l1ono6M6
35581e04L8L9k2k3J3J2j1R9R3r2r0K2L3L3pj18k6Q6m4m4K6K5k0R1Oj06l1Q1P7l4r4l9QRP8
35574d36l3j26j5Q9Q8J03rl5l5l9l8K5Q1j0j22MJ14J9r2m9PN9MmN1N5n6n2LK0K1J8J7J8J8
35568c37n5n4JJK2K1pok5k6l9P1N1o1j46l6R5R4P2m0LLlml2l1K4K4J2J2q0q0M4M5OO2O4m7
35560c82l7l7o2o3L0L0qpM7M8JKk7k6OPOPJ4J4k4L1N6n6n5N6K6k9J0Rj8j7K1l5%J11J8r2o8
35553d93j3M2M1J4J4J3J4n6n5L7L6KKJKm4m3m4m3N1N1N2N1r1r1L9L9rrrqK8K8K8K8m9n0M3
35546d51M3q3q3J0RO2O1o8o8N9O0%%k8q4o7M5O0n0j2M3J8J8K1K1k0k0k1k0L3L2L3L2k1k2L3
35539d25L4m7m7m7m8M8M7pqL4L4L5L4r3r3M4M3o0N2N1o0K2K2j09JJ19Pj20o5K8K9L2L2J3J4
35532d54J3J4p0p0O0O0l4l4K2K2j7j6N3n9q4K7J13Jjjo3o3N5N6M8M9m7j59m0J44Q4k8rrM9
35525c88N0j0j22m7O3opP4P4M3o7m7m6KK%JJJk4k3L2L2k8k8q4q4K5K4R4j7m0P1J12p3r6J4
35518e22R5j5l0k9l7l6Q7Q7l5l6k7Q4rj20M8M8n2n2jjN5N5L7L8Pj03o0o0K6K6N5N4p6p5L5
35511e39L4k1k1%j%jQPm7m8P3P4M3o7O0N9l9m0m0l9j0J01K0J9K6K6J%n5n5KLj1R9K5q7j0j1
35504d62q3K8N8N8L0L0Qj04r8J3L6L7ppopm1m1R5R5q3K8Q1j04j31N5N6n4M8M9k1k1O9m2m2
35497d80O9k4k4j1j0o3M9N6n6l3P8j4j26J1J22L0q2m8O3O4m8o1N1P3P4k7k7p6p5l0Q2Q2l0
35491d41j5j5k2k2P2P2j20j0J2J2K5K6p4L7O7O7j4j4j4j4l8l8M8M7Lj08Q4Q4m6m6J0J0p5p5
35484e25M8M7O2n0m2m3j8j8L7L8M0L9O3j22q7R7j1j22R4R5q0p9lmllJ5J5J5J6J9J9l7l6L1
35478d93L0L1L1k8k8O6J0j19qN1o0k7Q5m6j02N0N0rro8o8rqQ8J44M9o2k3L3nnK2K2l4l4OP
35471d70OPo4o4O5O6m7m7M6M6J0RJ0J0M4M3m9m9k2k1k1k2Q7Q7q0q0M6M5j1j0NONOr7r8p1M1
35463f33J03M8L1L1K9L0o3o3L6L7r3r4K3K3J11J12m8j03q3K9O3Qk4Q8K1q9n2ML9L8MO0M5o5
35457c97o2M9K4K5Qj02l9P3L4k1J2J1QQl5l6k8k8m7O4O4m6j3j2N0o1n6N5N1N1RJ0KLL5p6j28
35450e41j8P3l8QJ20K4q7l7l8p2L9M2M1K4K5L1L1l9P2P2l8m3m3n0n0rj0MJ16M7o4r0q9j8R2
35443e13L1L0j5j5j5j4J1J0Q3Q2P5j11j22O3M5j40LMK2K2k3k4L4L4q6K4J37m8r9Q6J13p3q4
35437d73K7k5k5j0j1l4P6J9r2L0J41m9m8k7k7l2P9J02j0k4k3k3k2O1O1j2j2m0l9K5K4m0m0
35430d93j1j2j1j2N8N9m3m4M4M5n5n4K1P7M7o5o6j2N3N2n4n4J1J0j0j0N4N5l5l4L0L0l7l6
35424e02K7K8k1k1OOl1l1K2K2m7O5L3k3J0J1n8n8O2O2J2J2k1p7JJ11P3j12j13lQ9L4j02m6
35417e80O0Nk6k5k1k0M4M4K0K0O7O7o0o0j4j3QPQQJ8J7J8J8j3j2j6j6k2p7o6M5Q7L2k6K9K
35410d43KN1N2q3q3L8L7j8j8J0J0k4k4MMjjK0K0M0p2r2R2O0n2m2m2K2K1K2K2M1M1j5j4p2p2
35403e59K0K1P1P2J5J6n0n0M2M2o8o8j2j2j0j0rj0N3N2p6p7L1L1L1L2k2k2O5O4L6n7o2L0j2
35397d62j04k2L3jkN9l2n2M1P0J5P7P8l7j30n9lm0m1O4O3k9k9L3L4k2p8PR9j8p3L9L9n7n7
35390e97J1J2J1J2%%%%P1P1k1k2j9k0j9j9P5P6n4n4K7K7k9k8k3k3k2k3N2N3N2N3j1j1j1j1
35383d14k8k8k8k8P6P7K1K0q5q5l0l0K9K9K9K9rrrrK6K5K3K2j3o8n0O0M7o4j10P5J11p5j17
35376e90oP3J8l6l7L8L7k4k5N8n4n6N4Nn1N0N0m4O6O7m4J7J7q2q2P1P1J5J5j0j0j0j0k3k4
35370d96r0K2J3m2J6P3K8k7QQPOPPN0N0q0p9N4N3l8l9o1o1O9O8J2J2Q2l0p7L3Q5K9l5r0p6
35362e29L5L3p8M7M7l3l3L7p5q0L2N2mM0R5O7m4j08j09j8R3J32K1p0j5l6l7Mn0n0O1O5m6j6
35356e70R4l0l0k0j9L5L6l1l1R4j8k8Q2O8j17j9R2K5q7j3j4L5L6nonnl2l3j0J01M4o7RQp5
35349e06L5K9K9l0l0K5K6%%n5n6P6P6j7j7k2k3k2k3m4m5M8M8Q0P9n0n1NMn0n1j9j9P4P4P2
35342c50P2n8n7l9l9J6J7r0r0J13J14k9k9K7K7OOo3M8J0j01k5k5n2N9N9n2%%ppM5M5mlj02
35335e58RP1l9o7M3L0L0RRn4N8K0K0m2O8Q8k2j45l5j6j6j0rmlQ2Q2P5l7r8J2P4l8k3k4j6j5
35328d91rrk0R0K9K8k7k7l4P7n7n7P9Q0l3l3l3l2K4K4l2l2qrJ09kk0k0q3q3O8O9o2o1QRQQ
35321e64K3K4J6J6L8p4J1J23O8m3k9l0J4J3Q3k8o3M8qj19q3K7Q0Q0K9q3j9k0M9N0L5j49n6
35315e41J29OPQ8k2r0q9N5N5l7l7%%j%ppqpn4n3L9L9j3j3P2P3qj20n6n7L8L9L9L9M9M9m3m4
35307d91J3J2J2J3PPm8m9ppK1K1n0n0Q0P9J6J7j5j5kn7lJ08mj14o0N2J04po2oL8L7j4j5m7
35300d86m7NNL6j9L5J46l1j42rM8k5L0R4j8o5o5K1K1j4j4j4j4l6l6J9K0P3P4J8J8k4k4LMq2
35293d95q2M8M8ppK2K1%JJJJ6J6J7J6j1j0j1j0nnnmo7o6m0P2J11N7mo0n6n5mmK1K2ooK6K7
35285d77jjMNNMO3O3o7o7j5j5J2J3m2m1J4J25R4r2m1J45O1j24j9R2o4j19j9j9j08LJ03qn1
35279e84N9Q1l0j3j3m8m8P6P6j6j7j6j7L6L6k8q3k9Q3L0q0m6O5J31J32j02j02J7J7j08LO0
35272d78n1J4P1k7k8MMj3j3j3j4N4N4kkm4m3J2J2k6k6J2m3l6P5R5M0j4j5j8j8j9j9L7L6L7
35266d05L6n9n9K5l0j0J02Q0K4l0j41q0J04L6p6n6N5N2o0k1L4mmk7k7J%O2O1k8k7M7J04Nj06
35259d22k1k0k7k8O0O1l3l2m5m4M8M8klK6K5K1K0l5l5l8l8N4N5l9l8j1j1P2P2n8n7n7n7J09
35252d80J10p4p4J9J9j8j7J1J1L3L4NOrj0rrJJJJL8L8j7j8p3p3l6N6P5K0l5l6nmK3K3m6m7
35245e65Q3Q4j2j2J7J6K0K0l5l5l3l3K2K3K9L0K9K9m1m2no0r6mk3p8rQ4N7N6L9M0j7j6m3m4
35238e25J1J2K2K1llK7Q3M7m5o6o6j7j7l6l7J9J9K1K1l4l5l2l3O0N9j3j3j3j3N6N5%%K5K4
35231d19l1l1n6n6jjK6K6J9J9R9j3j10n6O8O7J5J6l2l1O1O2j07j07R6R7l3l2nnl5l5N7N8j2
35224d22j3J9J9k4L2M2o9q9K1L9j7K4K4K1K0J6J6lj14j27N7O8m3m0J6k3k2L1L2LMQ8Q8p9p9
35217d84l1l2l2l2N2N1m2J3J04qj00J1Q5L0k4p9q9K3Q0K5L3L3qM7M1o9o9M1Rm6j2M4lmN5N6
35211c31n6n5k8k8M1M2J4J3n5n5L4L4J3m3m9O2L6k0k9l0m9O1O2Ok5L1mlk2k2k2k1KLP1l9q6
35204e47K5P9K4k3k3JJl4l4N9N8OPq3q3K1P6N9n2p3L9O3m7q1k6rM7R0k0m1J4jjN9N8K9K8n6
35196c91n7j03QJ01j1j8j9lJ08N8n4p6p7M9M8m4m4K8K8k8k8N6N5l7l7QQQQL5L5k0k1j4j5q4
35189e40K7O6m5pM9l7l6nnQ6Q6m4m3k4k3L6L6l1K4O3m8j20qJ4J4M6M6j0rK2K2p2j6N4n6k6
35182e14Q5k4k4J1J1KLl6P5O1NP8K3j32p6m9j04L5R1o8j2R9R9Nj06q8K4J0RKLN7N8PQk1k0
35175d13m1m1n1O0R1L6j7p3q1K9Q9k3q6K5Q0l1n6N5J7l8M5M6m9j05qJ03N0o0m4O7O3m7n8k
35169d68m0m1L6L6l3P8R0k1p3L8k7q2J6J27l7j48j2J00%%N9N9l9r4m0P1N8n3n0O2K5l0J2J2
35162d09j8L8M1p0n4n3nnN5N6l7l6MNO8m4jjpqJ8J8J8J9r1r0l1Q1J28J6q0q1L2L1L2L1J7J7
35155c96p6p6llQ2Q3Q3k8j21rjkOOm7m6L9L9L6p5j3j3oopok5k5L0L0J6J6j1j2P5P5J5r6l0
35148e02Q0M0L9q1q1J2J2pqppR0R1l8l9n7n7L6L5mnN7n3k8k8K1K0LMN8N9o6o6JJq3J03N4j31
35140e32q8K3L4L5J02qjkk1k0k1k1J5J6m1m0O3O4k9k8J8J8M5M6k9l0k3k2l5P6J18o7l4l4m6
35133d99m6P5P4J9J9j22j22M5M4K9K9JKL5L5k7k7Q4k7j20rKJL6L5o2o2L0L0J9K0qqrqp2M0
35126e24M4M3l5l5o0N1P9l2M1M1n8n8L0L0k6k5RJ0m6m6l2l3R1R0J19Rr6r5m3m2N0N0p6p6R0
35120e61R1k5k6L1L0k2k2L3L3n0n0Q0P9l8l8J7J8M7M7q2q2N6N5K6q6%jK1K0q3q2M7M7j3j2
35113d95Q4k6p2L9O0n1k7k7K2K2j5j6j5j5K0K0J7J7mn9r1K0L8L8M5M5NNn9o0rrM9M9M6o6o9
35106e44M2Ln4J8J28Q2k8r6m0O2Oono1o1K2K3N8N8j3j4qj18oJ06R5j6j2M3K6q6j13lQ6K9m9
35099d46NK9k8JN6no0k5k6k7k7N6N6qrrqN3N3j1j1j6j6N3n7j64n3L6j9k2R0R4j8m4O8kkL7
35092d26L7J0Rk2k2K4K4n5n4k7k7N5N6P5l6j16o0L5k1M7M7r6r5MLO8O8j5j6j6j5L0K9L0L0
35085d38l9l9j02RJ04J04j0rl1l0MMn9N1J16Ok2k2N5N5j08j08o8M3kjOOK6K6N3n7m6J39J5
35078c69r7k6Q5n0m9k7k7%JK1K2m4m3L6L6j8j7Q5k5k8k8N8N8poL9L9k6k6j9j9j9j9N5N5q4
35071d83q4J9J8J9J8K7K7n6n6K1K0J30J8p0o9POK3K2k3k4L2L2N5n7n6N5K1r1k4k5l1l1L8L9
35065e33J0J1lmO2O1k8k9k8k8L8L8o4o3L0L1KLJ5J4m1m1N7N7l6l5j1j0J7J7O3O3o6o7k4k4
35058e46k4k4N3N4N3N4k3k4k3k3j8j8o0N1R3j8p2p1J9J30J02rM7M7n2n2q6q6POL9L8j7j7K4
35051d46K4mmk0k0M9o1n7N4P6l6K2K3j43l1Q0K4PPJ2J1J2J1L7L7j8j9l9m0l2l3r7J4Q1Q1N6
35044c82N6j11j10L2L1MMk9l0m0J6P1m0r6J6R8M3j2j2P3P3N0o1j12%N5n6k3Q8P4J8m4j00m4
35038e00m5k0j9QQK8K8J0J21O9j15r5J6nnJKQ4Q4n2n3Q3k8q3K7l3l3L0K9m5m4J4J5L8R3jj12
35031e00M1R6p1p1J4J5M2M2l0l0K5K6QQm7m7J7J8l9l8K9K9JJK4K4o9o9K9K9K8K9J5J5J4J5
35024c77o7o6K2K2J7l9J5J26J6r5n7kj6j7j3j3M7M7m5m6L9L9n4n3M9N0m3m3NOK9J39J3r9L2
35017d32Q8n1n1M6j0p2L9R5j7l8J8m9m8N3N3m0m0q5q5M4M4L5L4L4L5m7m6LLm2J3Oj06j3R7
35010e32K9K8j3j3j3j3k0j9k0j9O6O6l5l5NNJ2J2j2R8J01q4r1J9J1J0K1K1m4m4N4N4m8m8M
35004d87LLMn6n7RQl2l1O9P0M9M9J3r8l7J7O3O3p0p0Q0Q0mj15p9J05J67N6j19j19l9l9Q1Q1
34997c82J6J5q6q6J2J3M1M0L4L5o1o1o6M6J4m2J6J5m9m9pM7J33K1j21j0O6m5n8n8N5N5m7m8
34990f02J7J7L7L7k7k8K1K1opO4O3n6n7M3M3kn8q3K7K7K6RQRQk7k7J9J9j0rl7l7L3L4l2l2
34983e55R1R1k9k9o1o1M1M1K6K6p6p5Q1Q1l9l9j%o6M4J14N9nnq0q1j6j6N7N7k6k6n9n9K5K5
34976e45N7N7pqpqn3n4j3j3N2lq4K6J36n0n5N5M0j5k9k9O9O9m2m3o6M5M6o5J1J1k4Q7M7o3
34969d68l2P9M0j5m5m5k0k1J0J0N6N6l5l5n8N3L2q0m1J4J5J4K8k7l6P4Q6L1o9o9j7j7M2M2
34963d48j3j3n9n9L3L3l3l3O0O0k1k2k1k1O0O1KKj9p5n0O1K9L0j9j9M7M6qrk9k8k5k5k1L5
34956e11J28J7o9M1L8p3p9k4kJ08R5j6l8r3q1K9jn7j7L9L5k0LLN5N6m0m0J2J3N3km1P1K3q7
34949d72q1L0ooJ9r1n8J26Q2k9J3O9L0L0n0n1m3m4o0N2J07mn0n1L6L5K3K4L0L1r4J8J14Kk1
34942c40L4o4j75l5P6M1j4j04m8Q4Q4k1k0L5L5n2n2OPL4R0L5p5n3N8N8n3k4Q6K5q7k6k6n2
34936e33N9J21o3j11%P6K1M1j4j21j0Q0l2J0J1r0q9N7N6JJl1l1qJ03L0q0qqJ8P3N3n9o5j0
34929e52Q2Q1m1m0m5m4L5k1n3N9NOJ5J6K8Q2j1j23j0M7JKjj12n7N5L6L7j2j2P2P3n4n3k0L5
34922d94O7m5o4o4m4O7P5K1J5P1N5j30j30N5N9Mj1o6mN1J7J7J7J8k1L5Q6k4m5J1k6k5M8o4
34916d68o7M4J00j2j14lN1nL1L0l8J7K1r0JN6J3J3L0q1q4K6P8l2j7L9JJr2r2M5J57N2lk0k1
34909d33nno0o1N7N7JKJ9J8j2j2L2k3o1M9J04pl1l0n5n5L8L8QQm7m7M2M1m7m7nN1Q6k5m1J4
34902d44NML2L2n3n4k4Q8L8p2q2K9L4p7j10P4J92Q2r0r0L3L3J5J5L3Q8Qj03n2O0qj18m2m3
34895e67m3O7L6k0K5K5L4Q9M5j41j16O8K1r1QO4N8N8L9p3o5M5L9p3J8J9PQn0j05pJ04K3K4
34889d27L0L0q0q1J3m2lJ09J9r1l1Q1ro5K0P6k1p5JJJ5P1O7m4l7J8j%LKk4k5k5k4K7K6j%K
34881d95KN8N8m9m8Q3K7j23j2M6rj%LLq7K5Q6k4p8L3K2l3O9O9j01j01L5L4n8n8LKL1L0J9J8
34874e21l7l7P3P4J0j02J4O9LLJ7J7ppj7L8K1r1q0L1Q5L0j6j7j3j3j7R5Rj03j20rJ4J4O6O5
34867d59J07lj72o2J10J10J7J7m3m2j6p1n4N7J5r6lJ07J25J4m6m6J4J3J0J0J8l7p6L5P4l8
34861d11r1r1oJ04J05pj9j8k6k6qrn7n7LJ13P5J9j9j31m6O6L6k0l0l0J3J25Kj09k2Q9J5J6
34854d52J7l8p7L5O7m3o0nl4l4R5R6Rm7q5K6Q5k6j2j2RRk9K6M2p0p0M2K6l0O4O4J0J0m6m6
34848d84LKKLl6l6K0K0L7L7j8j8jjj%l9l8M8M7N1o0o7M4N0o1QQj2j3j2j3LMLLJ9J8K5K6j25
34840e54j3J22J2o5M5J1m5p4j9P4J9l2K3Kj09q0L1Q9L4j5M0P1l9l1K4K1l5n4Jl3l3K2K2K2
34833e46K2N1N1m1m1M3M4M4M4p4p5J9J8J4J4k5L1N2n9o3M9K3q8n0OM0M0j2j1J8J8J5J5J1m4
34826d47p5L6N5N5L9p2n2N9j1j0LLMLl8l9%n6p1M0K9K9P5P4k3j33j3R8Nn1J5J5k6K9J7r5m
34819e33N2J4J5L2p9J0J22ro4N1N1m5m5m8m9m9m8O4O4O4O4PPN0N0p6j31j9P3J1q2n1M1O6J1
34813d09n4n4N2N1l1l2n7n7QQP4P4l2l1L4k1m2N1J9K0K5K5l7l8l0O2N7l6j49r2R1R1k6k6k2
34806e34k3NNJ2J1N9N8J1J1n4n4%jM6M6l7l7o5o4K3K3K3K4J4J4J4J4J6J6m5m5j6L9L5n7J9
34799d94P4rrk3k3k7k6oo2J6J08N1nq8q7M3M4J6J6M4M4m0l9k8k9L7L7nmMO0N9l3n6%j4j4L5
34792d33L5k3k3k3k3m8m7kkmmO1O1rrqrK3K4K7K7J7P3M6o5j02J0M2M2n5n5J4J3k3L3O7m4J6
34785c80P2n7j69KN7J8J9l6l5M8M7l5l5M8M9m1m1K4K5o0n9O3Oo7M4J9r1j1J00L5k1m3m2Q9
34778d58Q9p4j28pJ05L5k1N6%p8L3N1j35q7K4mmP2P1m9m9K5K5l9m0N2N2j3j3ool0Q2O5m7l
34771d54o0p0M1Q4k7K2K1J5J5J1J0n5n4L3L4NOm9m9POM0M0n3n3J0J0J0J0m4m5J5J5L4Q9O9
34764c61m3p0j5j8p3K7Q2m5m4L4L4L3L4m9n0n0n0K2K1K1K2J3J3M1M1L6L6n7n6L5L5L6L5k1
34758c51k2J3J3n2N9J0j00m8O2%n5k1L5L2k5k2k2K9L0PQQPn1n0MNj0j0J7J7N2N2j15j15O8
34751e41O8k5k4L5L5n4n4j7L9M9o1p8L3J9J9J3J2M0M1kjk9k9M0M0j5j5lklll9m0N3N4q7q7
34744f19Q0Q0n3n2M0M0J8J8lmr0K2P6l4o1o0m9O2J63k2q2J03J20o4j41l1J9J8Q7k3q0q0M2
34737e60M3j1j2M4M5KKK9L0j2j1Kj09o1M9k1k0M1M1M1M1n6n6OOn7N3J09jn4n4L2L1k5k5j8
34731e16j8m3O8O7m3l2l1N4N5m0l9J6J6k3k3L2L2k7k6JJJ0Rj8j8J2J1j6j6M3M2j2j3L9L8J1
34724c97J0o2o2L1L0rrj0rj1j1j2j1rj0rj0j2j3J5J5k2k2P1P1p7p7M4M3ppKJ12K8j57j08K
34717f69R0R0N0N1q0q0MLM1M1k3k4JJJJO3O2l9l9L1L2n3n2jjk9k9L6L6m7m7L3L3NNm1m2L5
34709e51L5Q8k3r4J6Q9k2q3K7P1J6PPm0m0m0m1N2N2o9o8Q1Q0m0J5M7o4k9K7LKOOO6O6l9l9
34702d23j7p2n7N3RRj3j2J0J0R4R3r5r5qrPO2J6r4mJ07Mn1J0J0L5L4MNm2m2m7m7L6L6j1j1
34695e06J6J7N6N6l1l0k2p8K3J34mj15m2m2m0J6J16Nq4k8L5L6J9J9m5m6M1M2nnL7L8POk9q5
34688e18l7P5L9j6ooNNMNJ5J5l1l1MNNNPPPPo8o8J6J5K2K2m3m3J1J1N8N7o3o3P6P6k6k7KJ
34680d69llm9m9K7K6K6K6L6L6m7m8L4L4OOo7o7L5L5K5K5k8k8K8q4j04Q1J18Pk7Q4L4L5mn9
34673c72p7L5L7p3r9J1P3l8l6J9QRL7L6k7k8J9K0j8L7L3p8j2j3q3q4M5J01Q5k5J3J3N0M9M9
34666b84N0j11j11j8j9rj0rrjjj8p3j8R3L1k4qqOO2J05nj02J0J07mj30j8Qm7j3M4RQK7q5l5
34659f10P7P6l5k0R0Q3k8q0p9l1l2O5O5l5l4Q7k4q7K5J10jn4n4J5J26Q2j03o4M8q3q2Q4Q4
34653d19qrj9j9RRnnk6k6m7O3L2k4N4N3m6m6ln8m1P0O8m4o4M7j2j2N1N1k7k6k7k7rj0M7M6
34645d59K9L0o3o3o0n9J07J07k3k2k3k2j1j1M8M8m1J5L9n3j4M2n1n1L8L9n4n4O4O4J2J2PO3
34639c70K8o5o6o6m4m5L8L8kN4O6o3p1j4N2J08J5m0O5J0j50n7O0l2l2O1O8k5p7J5N1nNNm3
34632e28m3J3J3J8J9j0rM1M1M1M1o1o2O9O8m7m6RRL0L0k5k5JKk6k6l9l9l9l9L4L3n9o0J02
34625e69J01rj02n0Nl1l1O3O3l0k9O9O8J4J3L4L4n8j14p9J3J4J3O4O4k9k9j%K6K7k1k2POn3
34618e59n2M0L9%%%%M9N0K3q8p8k2L3L2l4l4poN6N6ooM2o9p3L8O3Pm2J4J6J6K0K0j7j8O9O8
34611c60j1j23o7M4M3M4K3q7n6JJ8J7MMLMk0j9j6j6j1M4K7q5o2M9J40Q4m7m7NNl2l1On0k8
34604f03Q4J35K4q1q2NMMMn2n2O9O8J4J3n7n8k7k6Q0J36M1o9o5qQRO3O3l3l3K8k8j18pP4J8
34597d55l5l6M4M4j1j2q7q8M2M2l3l2K3K3O5O4o1o2N2J08J6r5k2Q9L0q1o7j1POM0M1J2J3o0
34590d87o0L1Q6R4j8m4m4MMk4k4L6L7n7n6j%Rm6k7Q4R8M3j9j30j0M6m6m6J3J4qpM8M8JJ%J
34582d56K5K5o8o7K4K5K4K4j7j7m5m5N7N8L4p7n9N2N2n8j5R6J9K0J36K6m2m2k5k5LKo7o7O2
34576d28O2j29j29M1M1MO0L9p2%N5j0j0j3j3M3M3m1m1l5l5j1Q1L0K9m9m9m9n0N6N6l7l6M3
34569e54M3J5J6J5J6j3j2p3p2N7N6MMR7R6r7r6nmJ4J4RQM1n1n5L8Nn0m1N1Q5K9k9q5j6L9j4
34562e15p0K4J17L6j8l0k9q8NJ25O9o0o1j2j3j2j3L9L9j6j7K7K8j%l3l4K2K2qqj2j2L5k1m2
34555e37N1R2R2l1l1K0K1p2p2o2o3L0K9n5n6P4P4o3o2ppK7K6K7K7L5L6k0j9k0k0L6L6OPOP
34548d38p5p4J8J8k0k0k0k0L4L4N5N4R9j3p3j9M7M7m0r7MJ14K6q6o8M3L9p2p0j5M0M0k8k9
34542e65P0m2o3M9K8K8O9m1m2J4j8p4K1P8qrN1N1m4m3j6j5POO3O2o8o8K4K4K3K2nnq9q8M1
34534e72M1K3K3K0K0j7p2j8R3J09kj24j24J8K04M0j45k6K9m9PL9j6j6M0K9k7QRl7l6Jn4q4
34528f66K7J23J2n2N9N2o0K2K2J5J4n0n0M3M2QQk0k0rj0K6K6r7J5R6r0j25N9J36K5l5l5J4
34521d75J3M8M8q2q1RJ0J0RP9P8n2n1JKKKm5m6J1J0lmlmK8K7Rj02r1R3P5P5N0N0q0p9k4k4
34514e07k4k4J7J7J8J7L2L3k8j39l5P6OPK6K6m4O8O7m3l7P4j0j0llp5p5j4R6P8l3k0j9LLL
34507d76LQ8Q7m2m2q8q9M1M1QPQPo2o3m0P2O0n1n2O0k3j34L9J51ooJKooj3j2R4j6m6m6j3j3
34499e76j2j3jjjkj7j7L8L8OPPPRJ0k9K7L8p2l8J7J7J6K4K3K3P9J8r3J1J2NMm0m1J5J6O3O3
34492c60p0p0O5J0q4K7L6p6j6R5L5k0J5J5Qm8p9L3J3J4P6P6l6l7l6l7L2L2j28j28M4J55O2
34485c82m9j6j6k3k3MLJ%j4p1j2R9J06N0oo1j14n8L7L6l0l1O2O2J8J8J8J8o7o7o7o8ppppL6
34478f35L5L5L6O3O3k9l0q3q4M6M6ONP2m0l6K0L8L7qqM1M1M1p1l9J7m4m4J4P0M3o9l4K2M2
34471d21M3p7p7J0J21Jn5k5L1K7k8L6L7l0l0P9l2l8P2m3j54j8R4ooJJO2O3o8o7k5k6L0L0K9
34464d59K9j0M7P6l5k4k4p0p0K3K3ONNOj3j3M1R7O5m5j1M5o7o6n6n6r7J3J12N6j5j5j9j9M
34457e31LLMJ3J4J4J3rj0rr%%J%l9l9J3J4Rm7QJ19N3n8J1J2j1j0j4j4L2k5oJ04O3m8o5rj3
34450d63j3j0rNOONJ1J0m5m6P2P1J6J5k2k2k3k2k1k1L4L4K9K9o4o4J1J2m4m4N1N1p9p8O1O2
34443d99OOL6L6r3r4O6O6k7k6k5k4k4k5O1O1O0O1o1o0L1L2j6j6j6j6M5M4OO1N3n7k4L3j05
34436d44j06O5O5L3L3Rj01m4O6llK8K8n8n8o0N1R9q6q1K9M8M8k0k0k1k0JJJJk7k7K9K9j6j7
34429e48L6L6K5l2o9M2J15Lq7l2J7J6K0K0mlmml8l8J7J7K4K5l1l1l1l1K5K5L7L7j8j8l2l2
34422e46O0O1m3m3J3J2m4m4J2J1RQRQK6K6k9l0J5J6m0m0L9L8L9L9j1j0N8n2j12kQ7k4j0M6
34415d48J1m4p5p6J9J30N0o1RRm4m3M9M9J4J3m2m3L9L9n4n4M4M5m7j03%J10J07ml9l8n9N2
34409d85L0q1o7J17Q5k6m0J7o0o0P3P3j6j6j6j6j9j9L6L6nno0o0j8j8J0J0J7J8K1K1M0R5P2
34402c16m0r7r7pJ04M3o8K6Q1j5j5M5M4n5n4n5n4N2N2j3M2Mj06n1N9Rm7K9k6q8K4K7q4l5P6
34395f06%%R0k1k5Q7L3k3J6J6k0k0k0j9k0j9k0j9MMLMM2M2M2M2J6J5J6J5o3o4L3L2l4K1N5
34388c65n5j9L6qrM1p0j8R4n5j10N8N8n8n9Qm8q9K2J18O1J3J3L7L7o8o8o8o9L3L2L2L3k0k0
34381e50QQj6j6P8K2o2M9P0J4m8m9M0M0j3j3J5J5M3M3m9n0j4j5j5j5KKm6m7LJ14j8j29n2O0
34375e91j7j7J05np7L3R4j8o4M7Q6k5kkk0j9Q2Q2m6m5l9l8LJ15L8p2j31j9L1L1k2k3O0O0L
34368d22Lj8j8r6J6N5N5nml9l9Pj03k1R1j8j8R1k0j19O5O4m7k0j9k7k6N5N5N5N5k7k7k0k0
34361e06n2N9J05ol5l5MMj5j5j4j5j5j4j9R1P9l2p2L9j6j6N6N5m5m5Q2k8o7o6J1J0J4J4r4
34354e99J7J6J6K3K3N7N6qqk5k5k6k5n2n2Q6Q6n5n4J6J7J5J25oj17KJ13n8n7k2k1m9O2Q8r8
34348e39m8O2L4L4l5l5k7Q5K7q4m4O6klj2j3m7O4k2k2L1L1m1m1K3K4K0K0k6k7rj0N5N4k8k8
34341e13J8J7K3K2l6l5k4Q7Lj07N1N1m7m6Q6k4qrm1m1NNKLK3K3O1m9n0O2p6p6Q9Q9p1p0Q2
34334e21k9l5P6R7j4k9k9LLR9j2n2n2kjkkk5k5K0J32M2j43nmK3K4M4M4jj11o5M6J6J6k2k3
34327e19R8R9m2j53N9N9m1m0J9J9J9J9j1j1j1j1n6n6P3P3j3j4opn6N4O1m9m3O9kjk9k9k9l0
34320e38N9N8LMj0ro5o5K9L0N0N0P2m0o9o9m6m6J0J0M3M3m9m9N2N3m0m0O6O7M3o8k8Q2Q3k8
34313c52o6M6k4k4RQq4q4M5M4j1j1j0j0l7l8J6J6L7L7J00j0p8p7N4N4jkM3M2q7q7P1P0k2j34
34306e57n2J33P0j15K7K6p8p8M5M4j7j8J37K6m1m2o7o7L0J41L8p3o2pLLL5L5j3j2Jj10K1J31
34299d63O9m2r8r9K9J39L3p7m4J3O8J2m5m6L4L4n9n8J8J9M7M6j1j1j0j1J7J7l9l8k4k3J06
34293d97J06j1j2o6o7O0O1NMN6N6llj02j57n8N2R3R3M4M5m5m4rrl1Q1rj19l4K2j6j6N7N7l5
34286d51l5n3n3M0M0L5L5j4j3m2O8P2l9p9k3opp1p1R6R6M4M5j0j1J2J2m2r8n0O1N8Kk7K9L2
34279d18p8l7J8j9k0QPPPJ2J2M0M0llN2N2q4q4k2k3m9M4P5j8o2qM3M2k2j14k5O7N2mL3L3J3
34272d36J2m3m3M2M2j4j4LKn4n3K3K3mmkjn7n7R4R4l6l6JJk9O3J7p6j4j4JN6K7o5l0O1O3Q
34265d49j5j4RJ0o4o4O6O5jjN1N1qo3l4N8lr5J9J8k6k5KLmmK3K4opl4l4L3L4n5L8P4n6q8M
34257e68N5%n3JJ5m1j4M3j6p0K3K3L3Q9N4l9o8o9N5N5j6j6L9M0l3l3nnJ01J01j03m8K2q9l7
34250e74P4N2o0n2N8M2M3M9M9p2p2N7N7p3p3J9J9q8q8M1M2J03J04k6k5PPj0o5r0K2j6j7JJ
34244e54JJKLLKnmp1M0J03M7p6k0J7J6P5P5n6n7M6o6r3R2M7o4n1MK2K2mmmmONNOl5l4N8N8
34235d46o0o0L3L2L3L2K6K5J0j02j22o7M5J01J4J4L5k0q6K5J45L4j00j00ooM6M6M8qj01J0
34229e30R8j2KJk6k6K9K9RQRQMMLMk6k6K9L0m8m9k0k1n8n8P1P2m9n0Q2K6q5K6J18Qn5Koo1
34222e34LKk8k8K8K9o5o4P7P6j6j6K0K0Mn3p2L9R7M1k9k9l3l2L3L4J6m0m0P1P4l6j08LO3O3
34215d30J8J8j0rj02j02jJ10P9K3%n5l1l2ppJ0J1J1J1kjkjJ5J6Q5k6n6N5M8o3%%ppM5M5m4
34207c95m4m0J4N3n8p7L4N8n3k8K7J2J23Q0l1j6p2j04OK7K6M8o4j16O9J34n1k6Q6q7q6J2J3
34201e26qql6l6J8J8J7J8j3j4opm4O6P3l7j19qN2N2K3K2K2K2l7l7J8J9L2L2k3k3J4J5J4J5
34194d20J4J5J4J5p7p7q4K7lkMMO5O6k7k7L1L1L1L1o5o6K8K7m5m6J1J0L1L1k4k4J0J1J0J0
34187d60%jjjLML0L1lln9n9K2K2J4J5j9j31l8P3J7J7mlQ2Q2q4q4l3l4m1P0M2M1qpk8k9O5O4
34180d36%%n1n2PO3M5o6k0R1oo1j6p1k0R1R9j2l2l2l3K3O0n0q6K4K5q6k9Q3J3J3%jj%l2l2
34172e88K4K3%jlmL7j8jJ10N8n2j1j0q6q5M4M4MNMMllN2N2m9m9k1k1J4J4J4J4o1o0L3L2J3
34165e31J3O8O9o6o6j1j0M6M6M7M6o4o3K8K9k2k2K7K6L2q0q0L2n4n5PO3Q9k2q1L1R5j6lkl1
34158d85l1J7J7O9m1p3L8Kn4k2L3l4q9M3R9NMQPJ6J6J6J6k2k1k2k1j3j3J5J5m4m4J16J16m
34151c65j15j15mN0M9N7N7KJn3n4k0k1QPK7K6J0m7k8Q2L0q0j07MR7j4j9R3O1n0mN2J3J3l6
34144c93l6l2l3k5L0R3j8j43q7M1M1l6l6j3R8J10jj9L7JJk4k4j2j2j2j2K5K5j05j04N2N3K5
34138e45K5J9K0rrl7l7k1L6M8o3l8P2O0n1J8J9KKM0p0n6jJ7J7L5L6n6n7M5M4j1j1J3J3J2J3
34131d66%%k8k8O4O4Mj07m6O5Oj05NO1K3K3M0M0J2J3o2o2ooJ6J6l0Q0R1r4p3L8mlP3l9p8L2
34123d71K2l4M0M0n5n6K9K9k3k3l1K4N9n2o2pl9l8j3R8J02j0p1j6k6k7j0j0k1R1P2J6K0K0
34117d33oj18o6M6M5j0K8K8klK6K5n6n6L7L6j%j%rrqrJ7J7J6J7n6n6P4J9n3N7Jj09J8P3n7
34109e38n7J0J0M8pk3Q7L6p6pJ03J0m6OPLKk2k2k3k2K6K7p0p0N2nq6OP1k2k7K9Rm7j2j2N5
34102e97N5K7K7L2L2o1nO1l3o3qjjN7N8k2k1L3L4m0m0m0m0K9K9k6k7ONK8K8P5j7n5%j6p1J8
34095e50J9q3q2Q3Q4J7J6p2K1R7l2l3N9l3l3J03J03j09j08K1K1J2J1m4m4M1M0j5j5NNNOo4
34088e48o4qqM6M7J8J9P2P3n8n7j2j3j3Q0Om9j3j3RQNNjn5m9M3L2L1j5j5K1P7Nq8poJ5J5n2
34081e17n3L0Q5J8r2l2Q0L0q1J6J6ppK0K1k3k3NMLKKKj6j7O6O7l9l9PPL1L0LLp7p7OON4N4
34073d32m9m8MLm2m3N6N5m6m6j9j9L1J43O1m9m6O5J4m2mlj5j4N5n5l7P4O7m4m4m4n2N9J7l8
34066e27L1L1%N6K2q8k6k5l3l3K7K7%jM1M2nnk2k2k3k2%%%jj5j5L1L1J4J4l2l2P7P8r1r2j0
34058e98J00M3o8PJ18ln8J7J7n6N5N9n2o4qMn2kN3K2K1R1k0p4k0M1M1n3j08qJ04K4q7m9Pj7
34051e73j8N1N1pppom1m1M3M2p7p6O2O2RRk3k2N0oK1J31K1r1k2k1m7m8Q5Q4j3j23L3J45m6
34045d16m6L0q1l7P3Q2K6n6n6j4j3JJklqo4j9R2K5q6m7PQ5Q4j3j4K9K9l5l6K1K1J8J8L4k2
34037c92mj15m0P0L3k3N1N1n5n4o1o0M2M1K5K5K5K5nnp0p0P5P5k7k7qpqqj4j4j4j5J1J1J5
34030e21J4n6%L7p3n0O1O1m9o6M5R9M4J3J4J0J0m4m5J2J1j5j4M1M1J4J3OPJ6r5o4qK1K2K5
34023d63K6p2p2j2R9J31J9nN1pj18p9k5p0j5J18O2J2J2n3n4O2m8j01Q4M5j40p6J09K3l2O8
34017e21J24J8l8llj%n7n6m0m1J26J26j9j9p4p4%jLLJ2O8M6o4JN7l7l7j4j4MN9P6l4n5%j0
34010d89j1Q6Q6OPq7q6k8k9k8k9J0RP5l6l7J8k0j9J3J4J3J4llR0R0m8m9QPo3o3qpK9L0K9K9
34003d80LLP2l9j07Ml1q6K3P9j0o5QJ19K16L1j22o6K2l4p6L6N6%N2N1m4m5ppppq6q6M4M3K2
33996e21K1K2K1J8J9o8o8j5R5Q8r7j07MK3K2M0M0M1M0K7K8Mj07j19rJ5J4k2k3k2k3J3J3J3
33989e80J3j8j8L7L7K5K4K4K4m7m7m8m7R2R2%jJ4J3J3J4q3q3r0K1J42J42j7j7j9j8p4p5K2
33983e33K1l4l4kkK6K6mnl2l1N8N9mmJ09lj01RK3q8k6Q6K4K4Qj03m2O9%%K4K5K4K4l1l1l1
33975e02l1P0O9J4J4k0k1j3j4q5K6Q1l0j8j9k5k6K9K9Oj05p7L4N0N0Q0l2o1o2L2L1MMpooo
33968e43%%N6N6o2o1L1L0rrl7l7P4P5j8j8L4L3k1k2%%J%J6J6L0q1o0N1j9j8mlj7R4P7l4k1
33961d20k0K2K1l3l4n0n0n7N4nnJ27J5j06MR3j8p9k4L0L1m4m3NNP4l6m4O8Q4k7m4m3n3N8O1
33954d83m9l4K1L8L8J0J0OOJ2m4p8L3O5J1pqk5k6J3m3r1K1J47L5r5r5K8K8l3l2O4O4j9L7O9
33947d06m3m2m2m9n0MNN9O0n9n9P2J7q0L1Q3k9J3J2k3k2O2O2l0l0jjj%qpM5M5L3k2q8K3P4
33940c92l8q9K1M0j5l2l2m3m3J6J6L8R3O9m2j7j8MLK9L0K9K9q8q8l3l2j9j9j9j9N3N3jn7O
33933f07J17O5m6j06OR6M2K3K4qpp6p7N3N4K3K3p0o9M0M0L9M0%%k8k8o7o7j1j1QRRQJ2J3J2
33925e22J2j8j8k2k2Q8L2o1M9N8n3j2j1k2k2k2k2M6M6J4J5no0l9P2M0j6K3K2l8l8j0j0L4L5
33919d57J8l8n6N5j1j1O7O6k5k6n6n5k8k7ooJ2O7jj11o0N1J32K0L5L4l0l1R1k0p1j5L9L9k2
33912d37k1l2K3Q6k5m6J0j8j9rro8K5Pm8J1O6k8k8N9Mm5M8L0L0k0k0N1N2m1m1l2l3O1O0j5
33905d12j6l7l7K1J14j0j03K0J11l4j63o2L2kjQ0Q0n0m9JKn4n3O9P0J5J4o2o2poN5N6l8J9
33898d99M1n2n5%l7l8R5R6K0K0p2p3L0L0KKPPK9K9N1m2r7nL0L1O3O4k3k2m1r7j4P9P9K3m1
33891c80r6p1j7L8L8M2M1n7n7L6L5j2j3J5J5PPm9m9L0L1o2o3K8K7o6o5P9P8N1N1k9l0L3L3
33885d01j02RK1r0m9J37K5K6QQm8m7J4J5J4J4l0l1l1l1M6M6L8L9N9n1j14lJ11Jr0q9o1N0P3
33878e14P4J3r8r8J3L1L1L9L8k2k2q2J03J14p0j22O4M4o6QPm7m8m8m8R8R8L5L6N3n7ONM0L9
33871c53J0j02J7J7RJ0n4n3KKo3o4K8K9O1O1l8l8R1k0j19rJ05po7o7Q7Q7q0p9M1M2M1M2q1
33865e12q1J1J2K1K1K1K1k4k4k4k4J5J5P8l4OOjknooo%%%%n3n3j5P6M0j6K1K1K0K0o7o7k3
33857f18O9M9pJ5J5po2n5L9L8L8M0M1j5j6m7m8KLQ3qr1L8L6n6MMllN2N3n8n7kkk7k7K9K9L
33849e29LO1l1j6P6j8j11K6Q3q5q4K1K1K2K1J3J3J3J3l2l3l3l3M3M2M3M2l1l0O1O2r8r7O5
33843e17O5L1k4n3L9M9q1p8N0l0q6J1O6L8j8k0L5K6o6m3J4N5N5K1p1j5M1MLk9l0K6K5K7K6
33836d54j1M4Q3k8m7m8n4N6J15Nr8m2k2L3P1J6m3J3K3q8q5K6m5m4R1R2qpqqp6p6J7J6MMR6
33829d87R7o1o1L3k3o8M3R6j6q7q8l0Q0L6k0N2kp8k2O6O6P7l5lN2polmp3p4p0p1Q9J45J3r9
33822e43o1oQ4K7mN2po3RQONJJJJm5m5Q4Q4l3l4J8J8Jn4q9K2O3QM6M6l0l1l0l0K9K9J2m4o1
33814e55N0N3n8q9K1M6j0j8R4L4p7M0M1K6K6K0r2r1J9ooR4R3k2k2k2k2j8j8P5P4r5r5llP5
33807d41P4k1k1k0p6n5N6Qm7Q4Q3j19j19Q5Q4J5J5m0m1r0r0P6P6KKJKJ2J3m4m3O1O1o8o9m6
33800f40m7Q5K8nJ06N5j31l4K2k9k8N5n6o3M8J08mk4k3k4L1O7m5J5P1k3k2K8K9K8K8o6o7j0
33794e37j1J6J6J7J6J9J9l7l7MMMMJ%J%ooj3j3L4p8p8L3M2M2M9M9n4n4o8M4N8n3m6O5K0K0
33786e14M5o5l3J52M8o2l6l7m3m3L8L7n6n5L1L2k4k5j4j4M1M1k5k4L1L0KKJKK9K8K8K9m2m1
33779e06K8q3m5O6O3m8L0Q5j0o6n3LmmL9L9j7j7QQm6j02m7O3M6M6P8l2r2J9N7Jn4n3L8L7j4
33772e39j4K3P9rj19l6J48J03j57j18O7M0p0k2L3N1N1LLJ3m1m4O7O7m3m1J5O3Qj1j2j5j6l
33766d76mqpJ9l7m7O3J09kk3L3m7j02O2O2m6m5K4q8m8O4Pj03kJ10M0M1N7N8o9o8L0Q5oj17
33759d81q7K4M8pp1L9R1k0NMkkl3l3J22J1j04j04J9J9%%k7k8J3J3L4L4P2l9m2O9oo1L5R0j4
33752d19o9K1K1k9k9L7j9n1O0L6p6k3Q8m1m0M1j5j08LJ32K1l9l9M1M0M1M0l7l8j0j0n6n7L6
33745e47L6L0L1k5k5qrrqK0K0j8L8P9l2q7K3j2o8lkK7K8K7K7K5K4l1l1m4m5M8M8j9k0j9k0
33738e51j3j2J5J4P8P8j4j5m6m7RRj0j1j0j1QQK6Q1Q3k8j20rk3p8J9J9j5M0K2q8O6J78Mj06
33731d50j05j04K6J37O0Mj8j29m7O4K3l3K1l4k0R0J03rNNj20j21n7N5J26P0n9mQ2k9q1L0P
33725e12Qm0m1J0RJ0J0J0J1m4m5P6P6K1K1p2p2N8N8k7k7K8K9k0j9J8l7n6N4J6J7M2M2j3j3
33718d14o6o5p6L5M9okN3L2k4j6j7J0RO5O5j04j05R9R9q8q9LMK4K4mmm1m1j5R6J5m1lkR4R4
33711c53j09j09P4P4j9j9lkllJ5J4J4J4rrrrrqqrKKKKL4L4j8j8l2K4O1m9p6L5ln9j2j3KN7
33703e10P5l5n9n9J5O9J2r9J1O7k7k7lmm4O6P1m0n4KrM6N0oj4j4O8O8Pj04p3j7JJO0O0l2l1
33696e12l2l1qpqp%JJ8P3J00j0j03QK9k6M0M0J6J6l9l9j0j0J8J8j3j3m0m1K2K2LJ15M6j39
33689e03q6K4J3O8k0j30Q3J38l0k9n7n8P3P2k5k4k5k4j6j5M0M0LKKLk7k6k7k7K3K2K2K2o8
33682e67o8R9R8m4m4J5J5J1O6M1o9l6l5m3m3O8O7J2J1k7k8L5L5j25j4J16Nm7m7JKK9K9K3K2
33676d37L2q0p9L1J7J6K4K3N4N3p7k2L6p5p2M0OOJ3J3N0N0j1j21j5R5l2q7N9J14M9o2r6r6
33669e81m3O8J27J6p9k3Q7L1o4o3O0O0p0o9Q0Q1p9p9PJ17O3m9q2q1%Jj4p0J7J27J00q6r2J9
33663e63K2K2R4j6qM6q3q4L2L1L6L5m4J2M3o8p8p8M4M4K0K0l6l5L6L6L6L6j4j5j4j5k5k4O7
33656d88O8KKKLl1l0l0l0j7j6L9L9klklo5o6lmp5L6R5j6nN1J2J2L1L1k5k5l7l7J9J8nmm3J2
33648e90J23J1j6j5j8j7j8j8M0L9m9m9jN4L8p4m9O2P9K4k1k0o2oN7n4n8N4O5m6P9P9p8p7J4
33641e18O9J7r3m2P0O4m7l3l3O7O8o2o2L8L8L7L8l4l4M0p0r1R5J01rqrk2k2K3q8q8K4k0k0
33635f16Q0Q0j0j0j0j0r0r1OJ17O6m5l8P2K6K6O8m4m5m5o5M5M5o6N8N9p8p7k2k2J11J11j9
33628d33j8RQP9l3j37k6L4L5k0k0k0k0j5j5j5j5N5N6%%m7m7QQM6M5m7m7K1K1K0K1L7L7J24
33621c11o0j70J6qqM0M0p7L3m1m1N8N9l8l8J8J7j3j3J5J5L8L8j7j7J2J2Q2l0j09JN8n4q4K8
33615e49K8q4k8Q4P2J8q8q7L5L5N7Jr3J9P7l4JN7M5j0l2l1J9J9M7M7k2k2j39k8K4K4L1L1L4
33608d42L4n9n8J7J7j0j1L4L4n5n5qM8N8n3p1M0R4L8m2m1J0J0p2p3N7N7l2l1K4K4J1J2j6j6
33601e26J9J9rrKLKLj0rJ9J8p2p2K1K0J3J4J3J3j0j1J0J0O8m2o7j2J6J5J9J9KKJKKJKKk2k2
33593e43RRL8R3jj13j44q9RO3K7K7L4L4nN0O5m6q6J00L9j46o8J17Mn1L6L5l2l3M9N0k2k3J1
33586e03j01q4J01Q8k3j0j1k4L0L8p4j5L9M1M1M7o5o7o7K2K2ooQ4Q4p3p3J6J6j2j2o2o1R5
33580e85R5m1m2M2M2ooonN9O0o1o1j5j5Q6Q6j0j0N6n5l8J7m9m8k5k5K0P5N2o0m0m0m0m1O1
33573e73O2J0RJ0J0j3j2n6n5K5Q0N4n7k5Q6N4n6m0J5k3k3K8K7n5n6K4K4o0n9P0O9NNrrO1n0
33566e03n8N3m4m3k8k7L8L8j7j7L0K9O3O3rrR3j9j01J0J6J6k3k3L4L4j3j2n2n2norrN6N6l3
33559d83l2nnKKJKj8j7M7M7n9o0NNL5L4PPL2L3MNo8o9llL0L0rrk3Q9J2r9OJ16k9j41m8m8K8
33551f49K8Q4Q4O3m8k6k5mmk0k0k0k0L6L6JKN8n2j01Q4M3o8OPk3k3P9P9l9l9QQq7q7P1P0j5
33544e23j5j5j5P2P1L3p9m0m1RQM6M6m7m7k1k1k2k1L7L6L7L7l4l4K1K2M0M0q9r0K8K8K8K8
33537d87n0n1J16J16o0n9n3n3q8MJ19J19K8K8o5o4K3K3l2l2O9O9k4k4k9k9Pm7k6O7M3j3l6
33531d91l6nQ8N9l3K5K4k2k3k3k3l7l8J8J7m4m5Q5Q5k8k7k7k8jkl9J7Q1j1M4M5llN2m0j14
33524e03n8J%k5L1Kr1nQ7K9o3OO0K4K4j4j3j4j3J3J3J3J3l1l0j3M4L7n5l1K5m5m4Q8Q8j4j3
33517d77j4j4N0N0m3m3K4K5J7J7l5j46j7R4k1k2j4j5O1O1l2l2k4k5L1L0RRRRP0P0J5J5n6n5
33510d19%%p6p6k0k1j1j2M5M4KLLKKKKLL6L7M4o7RJ0J6r4o7M4M5o7l9P2LKpqjjK2J32J5j70
33502e61n2O0k1k1N9n1j00Q5J11Jj8j8ppppM5M5j7j8O1n0p9q0N9N8N9N9m4m4m3m4K9K9K9K9
33495d71l6l5K0K1j%N8N9n7jL8p4n6N4J7l9lmopN7N7m0j51m3O8kjK7K8K7K8j2j1j1j1j0j1
33487e34M6M5nmnnl0l0O2O2jjkjj5j5j9j9m1r7p3L9P7P8m5m5rqM0M0R5j5p7k1nnjjp5p4R3
33480f01R2M8M9m4m5l2l3l2l3nonoN5N4M8M7L4p8p8L3J8J9J8J8j6j26p4L6O5QM7M7QQQPJ8
33472d29J8p4p4PQJ5J4m4O6J26J5j00m5J0J0N3N3m0m0m8m7PQM7M7rrk6k6pM8rj01nQ8M9N0
33465c94n5j48N6J11n6n5L7L7j8j9k7k8k8k7L5L5L5L6kkN4N3p8p7N1N2J3J4m2m2j0rj0j0n9
33459e77n9P0P0l5l5K1K0JJMNRO4L4n9p9k4L3L2k2k2k2k2L4L5j7j8j8L7Qq4j2Q1N1mk3p8k6
33451f26K9RQm3m4L8L8L7L8M0M0M0M0j25j26l3l3L4L4L4L4K0K1p2p2L7L7L7L7m3m3M9M9J3
33445d67J3l9l9pM8N8n2j10JR3L7l7l7J5J5M0M0j5j5n7n8KJNO0P5l6p8J08N8n2m1m1m8m8j6
33438f24j6J06J07K8q3q7K5N2lo1o1O5Rq4K7J21J0K5l0o7M4Rm6MLk8k8K5K6o7o7K0K0K1K0
33431e85j8j8l2P9M7o3K5J36L9j46m2P0j6j7N7Ko0N2N5n6o8M4N7KJ8l7p9L2Q2k9n2n2M5M5
33425d83m6j02kJ09J8l7JKm1J5P9l1q4K7J1J1Q7k4j19qM6rP1P1n5n5l0Q0O1n1l2P9K4q8j5
33418e20R5Lj08l7P5O7m3ooj3j3J1J2J1J1J6J5p6j32l3P8O7O8rj0rrL5L6k0j9J8J8l8l7j9
33411e21j8j5j5k6K9M0p1o2M9J03M7l1l1K1K1jkk9k9M4M4m8m8L3L3M7o3q4K8ln9M3J53j0o6
33404d97RRl3K3Mj07m8O4M8M9%%p0p0N9N9j6j7j6j6K4K4K4K5j5j5j5j5j1j2j1j1j0rM6M6j
33397e02jM8M7J8r3o9M2J3m3pM7N3N4p3p3NONNk8k8K7K8llklL8L8n5n5M8M9qpM2M2j4j3q0
33390e05p9J3J3RQRRN4N5p4p5M6M6M6M7k8k8M2p0j50l9N9N8L1L0r2r2L5J47J08N2Rj03j09
33383e18KL7j8K0J9J5J4j3j23n0Nj5M0J08mr8m3J8J8K1K1o8o9j3j3K0K1K0K0K1K0K1K0N3N3
33376d38lln0n0M3M2opo2o2K0K0K1K0L2L3o0o0QPPPN2N3p8p7O2O1l1l1MMMLK7K7K7K6q1q2
33369e71n2N9K3K4L0L0k5k6l3l2R1k0k0R1m6m6J7J7K2K3l3l3k8k9j0J01P7j08o0N1P4P3K5
33362c44K5o5o5o5o5l5l4K1K1L5L5k0k1K7K7K7K7L4L4n9n8K5K6K6K6o1o1L1L2o0o0mnM7M6
33356e10q3K8J09p6q3K8K4K4L2L1L1L1r9r9kllkJ6J7J7J7j6j6M0M0L1L1r8r9O4O3o6M5J23
33349d13o1p5L5Q4k6n0n0M5M6m8m7LKLLM3M3M6m7m8M5J8l7k5k5K7K7p5p4jR2P2J7jkk8k8K7
33342d83K8M9M9q0q0M9M9m3m4o5o5O4O5k6k6K9L0M8M7N0m2q7Oj7p2l3K4M4M4k1k2P1J5o7K6
33335d86k7j20K0J12m1m1J0m6KJ31L2k4J5J6q0q1Q6Q7l7l6l3l3M0R6K8o5o2ooo1m1N1pqO1
33328e54Nr8L2J1q1L9R6K4K5K8o4qM8p6k1J27J26p4p4OOl2K5Lq9JR4O9k4n9n8l5l6N8N7j6
33321e19j6j2j2rM7Q5k6l2Q0j6j28l0K5j3j3L9L8L8L9k6k5k5k5K7K7k9k8k1k0k1k0onJJPJ19
33314e04J18PNMn7n8OOOOooooj9k0k0k0N1N1N1N0m9n0NOl8l7%n5l0Q2M6rm4m5M4M5O7O8k9
33307c84k8po3r3J7K8K8k1k1j3j3j3j4P6P6n4n3%%R3R3p7p7k1k2L1L1L1L2n2n1NMk5k6O4O3
33299d56jn6r2K0J37Q2q4q4jkR1R1k5k6k6k5k0k0k0k0j6j6rrp7L5R6M1k2k1k5k4J16J16n0
33293d02n0j4j3j3j4k8k8O4O4J2J1m4m3J7J8m2m1N8Ll5P5Kj09J6J5k5k6q1q1N1N1M7M8L6j9
33286e20o2M9Q0j04o0N1M4j3qM6P1J6p5L6K4q7p4J12N2n8n1O1Nm9RO4k8q3q0k4J30J30l3l3
33280d62K9K9n7j13l9J46R4r1j43l3O3J18O8J1K3l4j02j03j4j3R7R8o9o9M3M2N2n8j15n8O9
33274e91O9k9k9K0K0P5l5j31k0R5M0RJ19jj12j8L7ml%%L3L4k2k1nmN1N1o2o2j1j0L9j8n5N6
33266d95Q1l0n1MQ8L2j69n7O1m9m2O9jjP6l5j05OO2m9l5P6P2l8p5j8kjRRO5O4KJKJo4o5O5
33259e37O6m3m3J3J3LMLMK9K9K9L0m3m2J3J3o2o1J04J05m5m5m6m5K9K9K8K9%%%%o9p0p9L1
33252f26R9M4j0j1J7J7J6J7n3n2LLlklkL0L0L1L0K1K1k5k6oopok9l0k9k9k5k5R5J50%j11j7
33244e09j7l3l3N0N0m7m7j9k0j8j8K8K8N1N1j4j4K1K1o2o2kjkkO4O5l7l7O1O0p8p8pqL9L9
33237e37j2j2J6J6L8L8m5m6k4k4LMQ6Q7q9q9n6n6K8K7N3N3OPk0k0M3R9j5j26K2K3k8k7N7J
33230e19p2L9J19Pj3j4k0k1l4l4J6J6K4P9J5r6p9L1K1l4k8k9L3L3J%M7M7m0m0o6j22O8J78
33224d87pqQQk0k0j9j9K8K7K9K9l7l6p2p3J03J04k6k6j9j9KJ13L3p8n0Nl3l3N1N1n4n4J07
33217d92N1n6N5Q7r7j13lj4j5qpnmK4K3mmmmJ5J5J6J5j9k0M5M5m5m6N6N6k5k6K1K0QRk0k0
33210d90N0N0K3K2m0m0Jj09n4N8O6J0jjl1q7p9L2J16Nk0L6j8p3MMk7k8N8N9k5k5k8k7J9J9
33203e71ooM0M0J9J9J8J9l5l5o3o3N1N0QQJ2O9L5p6M5M4j7j8m1m1J4J4k1k2m0P1R7q9j16O8
33196e19P9l3J4J4m5m5RO5kj13j8R4K6K6M6o4o8M3Nn0J2J2m7m7L1L1k4k5LMLLK2K2K2K1j0
33189e03j1o6o6O2O2OPK4K4o8o8K2K2p5L6Q0l2l1P9Q3k7q2k6j5j4J7J7l6l5l6l5L5L6L5L6
33182e43K2K1K2K2K1K0J6J7j0o6j24j4O0N9J3m3p6L5J28J6q9l3K5q5p4L8O0O1lmr6r6P6P6
33176e48J3J3J27J5j50m0N2N2l0l0KN8R6j4j26j5P0m0j4j5L5L4lmM3o7m6J39O2m8k4k3j4M3
33169c97K8q3n8N2M0p2q5l0K8Q3O5m5m8Pl1l0L0L1L0L1q6q5Q1Q1k2k1O4O4J1j01j21O4M4o7
33163e48k0k1J6J6J6J6R4R3p3j9L3p8k2Q8K3l2ONm2m1p0p0P7P7j6j6J4J4J1J1L9j6n4N7m2
33156d74j54J6J28kn7L6L7n4n3k6k6j3j3P9P9PPk1k1LLn0m9N5J11N3n8j13n8P1P0klk0p7j5
33149f04P6kn9L2L1n7L5N7l6noK8K9o5o4N3N3l9l9O4O5o5o5L7L7j5j5l7J8R8Nm3J2k2j15P
33142f16R9J8l9N8N8l8r4l8N5Q6L1j1j0m2m1M6M7qrm2m1N0N1l5l5K0K0mnkr5k0P2j4j4K2K2
33135d98ooj2j1J7J6j1j2j1j1j1j1M5M4n9n9P0P0k8k9k8k9J2J2J2J2J1J0J0J0k4k5L2L1QQ
33128d51m7m8L6L5QPk0k0p5J7O2On1NM6o5o9M2O4m6K2K3PPPPR5R4j01j02q6K4N5N5j07j07
33121f71L0L0k7Q4N0M9NNn0n1RRO5O4o7o7j2j2L8L8n5n5kjN3N4q5q5PPJ7J6kJ09M8j38l4P7
33114e50O1O0M0M0j4j3ooj24j2J17Om9m8J%lml1l2K3K2P2P1kj14o4M6M7o4n7N5L6L7m9m8K4
33107e32K4l1l1l7l7J1J2P6l5l5P6K2K2KJRQK2q8q0L1J7J7M9M9ool4l3l4l3K1K1opP2P2k1
33100d52k1K8K8k8k7onN6n4o9p0k1k1N5N5K7K7n2n2LML5L6k0k1O7O7j01m5J09jr6m1O3O3O
33093d74j05M4J55K5l1n7n7nnp5p5N5N4qpl6l5M9M9J4J5N2o0n2J33J9r1L9L8m5m5m5m5RRR
33086e85RJ8J7J8J7N9N9l6l7j8p2n2N9Qm7M6M6q6q7Q0Q0qqo3o4P0P0k2k3M4M3L7L6J2r8n1
33079e29O1L2p8o5o5J6J6k6Q5R8j4PPn5N5J04q2j28j8L8L8L2L2o1o1K1K1K1K1j0j0l1l1o1
33073f20N0M2M3n0n1l2P9R0r4j44M2O2O3M6M6m1m1j8R4Pj04N7N8r2r3l6l7OPO2O2pqM9M8n3
33066e08n3KLJ3J3OOk8j38m6O5J07J06M7o5j6j6k4k3j0j0j1j0L7L7RRK2K2P8P8j02j02rrk3
33059e43k2n0n1N8N7KKk4k4O8O8J6J5m0m0m5m5j8j7P5P5K0K0J6J7m0l9l0l0kkKKN7N8o2o2
33052e58ppL3L3k3k2l9l9J6J7KJKJN0M9oommmml0l0K6K5L6L6j9k0JJn5n5N3N4l9l9M9M8po
33044d90k4k3k3k3l0l1l0l0N7N8J13J13o8o8j3j3N7N7m3m3K0r2m4O8M9o1m8m8Q6Q7ooKLn3
33037e40n3N9N9L1L0n0n1m4m3K0J32L8p2j7j7n2n1N1N1mmk5k6L0L0jkq7q8l6P5J3J3O8O9M1
33030d53M1m7m6M6M6l1l1l1l1l2l2O0O1j6j6L9M0p2p2K0K1J8J9M9m4j01rO1Oj2M3O7k6o5K8
33023e02N1p9n7P2N0nl0l1N9N9m1m1J5J4mno0o0N0N1K2K2K6K6l0k9m0l9j2j1RQk8K7J09J7
33016d17n1ML3L2j9j9n0n1OO0O1l2o3o3o7K6R7M3k4k4K8K8l2l3l2l3K3K2nnL6L7n6n6l6l6
33010f68N0N1P5j8n1M1O3k9l0O3N4l9j2M3k6k7NNk2k3P0P1m1m0l7l6PO2Q4rk2k1k8k7O8O9
33003c25o0o1j10j10N6N6L2L3o0o0L5L4L5L5LLLMj1j1j1j0jjOOj07LllN5N6j00J2O5O4J6J7
32995d15j00j01pqP0P0M7o4m5O6O0n2n4n4L2L1nnonk3k3j6j5m1P0J23o1j44M1M4o8O3O2M9
32989d84M9J17Or8r8P1P1j33j32N6N6l6l6L4L4L4L4k2k3k2k3ONo3M7O4m6l3l2LKLLj4j3q3
32982f96K8J18Pj6j6j2j1J18J18m2m2m2m2o0n9l6P4Q9k2j23O1J18o7j4R8J0J1l2l1l3P7J5
32976d54J6l0l0O3O3m4m3m4m4J6J5m0m0N1N1M5M4K5q6q7K5J%J00J00n2n1n2n1K0K0K0K0J6
32969d37J5m0l9QRRQj9k0L6L5L6L6k0k0klklL2L3k4k3j7j7j7j6p1p0O0N9ONjkO2m9m9O3pp
32961d63j%l7l7J9J8K6K6o7o6NNN4N3Pj05j9R2J17Nn5n5j0j0j0j0m3m4M9M9N0N1m2m2O4O4
32954c62r7J3P8l3q1L0j9j8l9l9N8N8l4l4n5n5QPm9O1R2j8l6K0j9j9L4L3ONl9l8J6J7L8L8
32947d72n4n5M8M8m5m4OPL4L4k4k4n2n2K9K9KJR5R5l3q9p2L8R4j7o7j2L6j8j1j0n6N5R5j6
32941d77m4O7O4m7o8j2j1o6m2O9O0Mj3j3j4j5j4j4K5K5K5K6j9j9l3P9Pj05m5O6Kn2OO2N5J
32934d80l1K5M9o1j14kK8K7L5L5l2l2mmN2N2m0m1N8N9LLj6j6j6j6opo9M2R2R1l2l1n9n8l1
32927e47l1K4K3o2o2o3M7J03qN6N7l6l6n8N3J06p8j58K7J41L0n8n7qrL3L2k4k3L4L5n8n8m
32920f37mN2N2l4l3N8N9rro4o5R5R4l5l5%jk8k9J1J0LMJ08lj07j07L1L0j8j8MJ15J13p2j12
32913e81P3P6l5m9m9L7L6K3K3k6k5q0L2Q8k4M1M0q9q9j0J01J1J1J7J6l9l9llK5K4K3K4o9o9
32906e58PPk1k0K6K5N4N3P3P3n7n6o3o3p0M1P0P0j6j5n0n0OOppK0K1M0M1n1n2lkj0J02J9J9
32899c98K7K6r8r8m2m2KKL0L0rj0M7M6mnL0L0l5P6L2j54l0Q1m8m9mmN2N2J7J7L1q0j07MO5
32892e20O4l5l6N8N7JKk7k6n5n5P0m2p1L9kkP4P5J2J2%j11j10%RRJ02J02K1r0r7J4M5o7o0
32885f40N1Q1Q0m1m2j0j1l0l1lJ09J7r5K1K1j4j4QPO3O3m2m3l6l6l2P8P2j13p5L6J7J7M3M2
32879d82j3j3nnnnk2k2P0P1m9m9PPJ5J6kn8n9N2M5j1MNJJl2l2K0K0j2o7m6O5O9J4mll7l7J9
32871e69J9k4k4k4k4J3J4J06J06o0o0L3L2j9k0m7m7kkl0l0L4L4n8n8J3J3O8O9O9P0Kj09j8
32864e30j8o7M4O3m7k0R2M1p0k8k8l7l6J8P3J18Oj57m5J5J5ooK3K3mnM0M0n2n2L6L6n0m9m0
32857f64P1P8l3j05OO0N9N2o0o3M8oo1j5j6J2J24J68j6k3L3j0j1k7k8P4l7k03j7J44L3r2K0
32851e05M3M2j7j8m5m5L4L5OPq9q8MJ15J40m6r5m0QQJ1J1j%j%J0J0o0N2N3n8j09JJ03M7m4
32844e21m4j3j4k8Q3L7p3K0P5j2j3L3p8o1N0N1o1q2L0Q3K8k4k4k8k8J%j4R8P3l8o2M9K6k9
32837e10j9j9MMj3o8L0J42N3j31m0J6n4n5L9L9K1l3k3Q8Q1l0m6j02m7O4R1R2OOo5o4K8K9j6
32830e02j6p1p1M4M4j1j1j%N4N5l4l3l4l4K4K3mmN7N8KKJ2J2m3m4l0k9r3J9N0N0JKM0M1j8
32823d93j9qo4m3O8M2j3l4K1j2j1N4N5p7L4Q7r7j08P7K3q7L0L1K3K3OOOOK8K9k7k8QQPQjj
32816d43j8p3l9P2K0r1J0J20O5m7j43l2O5O4O6O6k7k6p1p0j6j5O2O2l8l7N6n4j17oO4m8p2
32809f91L9M3j3N3N3l8l9J7J7j4j5M1M1l1l2O1O1l1l1N4N4O8m3p3p3qqqrJKJJJ5J5P1P0o2
32802d41o2ook1k0L5L6l4l3K2K2q2q2M7M8m3m4Q5J41Kj09o8j2m0P1Q2k9k2R0L4p7o2M9J0m5
32795e64l9l9N0M9lmlmK0J9l6l6KJooN9n2n2N9l2l2O7O7j2j1j2j1K8K8k7k7J6J5N4jj25j3
32788f13J16Nr2l6J7J8J05J04o2o2M7M6rrj04j04O2O2n2n2LLK5K5j3M2J2r8q9R7Q8k2m2J3
32782e69P3l7l8P4R6M2N3n8o2oq3k6J31K1j05Nk3k3j7j6qqrqj3j3P3P3o3j73J8K04O7m4L7
32775d35L7j14mN5j31o5J95N2j33k8K8j5j5j6j7M0L9lmlmJ8J7J0J1kj13j02Q3R0L4K1K2q2
32768e34q2j4R6LKP9l2j14lQ7Q7L5p6k4Q6ln9o9p0N4J66l1j43pJ05J0m5k0k1k4k4K5K6K5K6
32762d83k4k4k4k5P8P7n3n2K3K2l2l3ooM9M9l7l7l1l0N7J68M7j38o1ml0K5O1n0k2Q9J6m0j5
32755d96p0p8J06O2n0J7J6m6m6M6M6m7QP2l9r3l8j9L7P9l2LJ13J8r4o4qM6M6j4j4j3j4O0O0
32748d40l2l2J2J1m4m4j3j2n4N7N5n7j9L7k5k4P1P1l8l9O1O1j28j7J16No9j4MMK7K7j2M5M2
32742d07o8o9M3N3lJJm2j53J0J22J3m2K3K4j0j1o6o6P4P3j9j9k1k2L4L5k3k3L3L3L1L1o2o2
32735e54M6M7rj0OOjjK3q7l3P9J%k0k0k8k9k8k9L6L5k7k8O5m7L7L6O0n2l8l8J6J27J19o5j08
32728e13Mj6j5L1L1L1L1j01j02K7K8k3k3J32K1k7k7ooMMo6M6J0j01l8P3Q7Q7m8j58M0L9l0
32721e74l0M5o7LKo0N0J05nm1m2M4M4qqN5n7k9k9K0K0m7m6P6P6nj17L9L8L4L3M8o3j18oN4
32714e66N4MMNMn5n6L7L7k8k9jjjkK7K6Q7Q7m2m2k9k9p0M0J09lJ1J1j1j1j1j1m0m1J6J5p8
32707e83p8J5J5P1P1n8n9L4L3L3L3k7k7M3o9o2N0j0j20O0J17j4j5k3k3k0k0J2O8M4o8l7l7
32701f51n5N7P4K0l5l5llJJkN4Q9k2o5rp9k2J25J25l8l8l4l4K2K2Q4Q5m5m6r5r5L5L5M5M5
32694d87M5M5k5k5L0L1r3r4k9Q1N2mk1k2RRRRM3M4m9m9j4j5j1j0j0M5K8q2p5L6L6p4m2P0Q7
32687e22L1n6n6nmJ5J5m0m1P1P0J5J5j4j4M1M1o2o3O3O3l2q8o7M4M0j5K3K3j1j1J15Lj41k9
32680e83K5l0k2k1L0L1L2L1L2L2l6l6J9J9j2j2j1j2l3l2l3l2L4L3L7L7J5P1N0o1q7l0j4j4
32674e83O7O7O0N9l1j43J8P4k5k6k2k1n6n5L7L7M5M5j0j0j0rNj06n0O1N4n6L6L6K1K2Oj05
32667e68n0O2L0L0L7L7l5l5l4l5oorrJ3m3J1J23J09ln6jJ1J1J5J5l3l3l2l3llllj7j7j7j7
32660e97K3K4K4K4QQm8m8O2O1l1l2p9q0Q6Q7M3M3R9q7p0M1K9q2j7j8k5k4J1J1J2J1qqM0M1
32653d66Q0l1q5J01P8j06j09KJ9J9K7K6k5k4k5k5O8O8o2o2J2J1l6l7m4O7NNK1K1K1K2o1o1
32646e86noK0K0K0K0J3J3Q2k9n0O2jj12J1J2kkO1n1J3J2m7m7M6M6mmmmK0J9J9J9l8l8m6O6
32639d82NMJ8J9p9L2l0l1J6J6m0l9M5M4m0m1l3P9Q5k6o0N1J36K6r1r0ln9r3J9Q2Q2k7k6K5
32632e06K5k4p9J2J23mj15j5M1j7R4M9o2m1O9K8k7n4j09n9N3O6m5oM9L5L6j7j7l1l2O1O1p7
32626e35p8J6J5k9k9R4R4Q4k7q9K2O0n0n4N6P7j07o2M8M1j5l3l2O0O0j07j07M4M4NO1J3r8
32620e58oJ05l6r1m6m7k1Q9N9LN3N4q0k5J11%j66n5K7k9L4Q9k9l0k6k7Q1Q2q6q5N6N5J%l4
32613e78l3K2K2MMMMj8j8L7L8k1k1P2P2j06j06j4j3O2O2o8o7N6N6Kn3OJ16N8n3j2j2q8K4P4
32606d86l6q2J02J54l2j51r5llPPqJ02J02ro9o9J6J7KLN8N8j0j1j0j1PPm8m9L7L7j8j9q0q1
32599f64J6J27M1p0j9R2O2j23p1M0l5K1O5m5j5R6l4r1P6P6n8n7Q6Q6m4m3J6J6l3l2p0M1J04
32593d43pj29j9M2M2N8N8N1N1j2j23j22j2l4l4k4k3L4R0O5m5K2K3J5J6J7J7p6p6O5O4k8k9
32586e06j3j3M2M3p8p8J5J4P6P5n4n5O9O8o1o1l2l1j4M1K9q3l0Q1Lj07qJ03j3j4M9M9J9J9
32580d56J6J6ln8q9K1J0J0J3J4J8l7p6L5Oj05K5J36P3l8l8P3N0o1p8k2lmJ%k5k5K6K7P2J6
32573d60p4L7N2lL4L5l3l2l3l2nnnoJ5J5O6O7j8p2j11%J04pk8K8k7q3m1m1n4N7nnJ06J07N1
32566d06N2r3r2Kn4o2M8P0J4K0K1J8J7l7l8K2K2l8J8N7n5o0N1mj16r9J2J03M8k1k1L1L1L1
32559e08L1M5o7q3K7Q2K6p1p1j4R7N9n2n2N8M0p1nN0m8m8M4M4K6l1o1M9jjOOj4j4j4j4LLN5
32552d89N4j4p0m9O2Nn1Q1Q0n4n4j5p1l8P2L9j8RRNNj8j7J3J4rM6L0q2n2N9K1l5K1K1l8l8
32545e66J1J1O6O7p3p3q4K8P3J8j0M5K6q5j9L6J7P3N2n9k1k0q3q3ONR8R8o7o7j2j2j2j3j3
32538f42j2N4N4mnL4k2RRLKL7j9o7j1J0RL6L6j6j6k7K8L2k4o5j0J0J1l1l2K0K0J9l7m1J5L1
32531f02k5n0PP4P5j3M3K5l0JN6LLO9J3q0k5L2L3m9m9J2J3q2J0O6k7j9k0q1J1P3J7l8l8K0
32524e72K1j7M0O8k5lN2l8r4KN8J5J5l6l7N5N6l7l7m9m9RJ0lN3K4l0ppj4M2K4K5%%j7j6PQ
32517e04L5k0j00pN0onN0K5o8j5P8K4o9qqLN7O1Ol0K6mj16o8M3KJJ3J2J3J2ppppKJL0L0p9
32509e61p8M2M2K5K5lkl3l3nnj0j0N5N5p7p7qJ04N2n9o7j1L5L5L6L5k7q3K5J35jjRRn0NM4
32501d33o8p1M0L6p4kN3n8N2P2j13o0N0rM7R2k0n4N6N2n8k5L0qqj4j4j4j5J5J5l2l1K9K9j7
32495e30j7l7l7rrO1O0L3L3l6l5J5J4nN0K4q7o1N0K7K7k0k0L3L3o4M7L9j5R5M0j77o7J22J0
32488d13p7p7k6k7j8L7R1k1q5K6J02M6n4n3J3J4l3l2K0K0M7M8j0j0opqM7K0r0m2P0k8k8L4
32481e10L5j2j2N2N2l2l2n4n5J0J0k2k2OOO7O6K0K0p6p5j1j1O5O5mlK1l4p3L8Jj10m2O9%n6
32474f43Q5Q4n5n4J1m4l0Q2L5p6L8R4o4o4j0j0J7P2N9n2k1L5L9j7m6m7M3M3q0q1Q0K5p0M0
32468e82M2M3MMk7k7k7k7O0O0mmk2k2K5K4noonrj0rrO0O0o9o9L3L3k2k3l7l8J9J8J1J2J2J1
32460e28PPPQl6l5J9P5K9q3p9L2j3j3klk1L5O9m2j20o4L1J43J04pQPk8k8k7k8k7k6O5O6p0
32453e68p0K2K2j0j0j4j3N2mm2P0O9m2l8P3N3kk0j9k7k6L2L2j5M0J9r2j5M0KKJ5J5k3L3J6
32446d43r4m3O9M0p1jjmlmlP4P5j26j25J1O6J05pr0K0J8r4rM8M3j1k9K6L0k5k9Q2L1q1n8N2
32439e61K2l4j5R5M4o8j35k5J04op8L3Q1l0qrL6L7L2k2o1N0M9o3J1J0qM7P9l3l5l6J3J3k6
32432d97k7K9L0k1k0k1k1M2M2J9r2o6M6k3k4O0N9MNmlppQm7q2K9P3J6l7l8K5K5K5K5K1K1J7
32425d16J7j19j75oJ06M2j3K5K4%jJ7P3M1p0p3L8O4m6m4O8Qm8j0j0j5j6M0M0n1n1M1M1j9j9
32418e17p5p4J04J05o2o3R1R1l9l9j6j5l4P8O5j19j75J0N6n5NJ16O3m7m7O4P5l6r1K0R0k1
32412d92j1M5K7K6o2o3l8l9%n6l0Q1QQO4m7p8L4L0k5l6l6MJ14P9K4N1nrM7KJj9k0l3K2Mj07
32405e35j17pR1R0o2o2J05N0j48l7O4O4P3P3r3r3K4K5l1l0J7J8l8l7P6P6j6j7mmK4K3k5k6
32398d89L0L0l9l8J6J7p6p7K3K2m6O4M0j5K3J34M6o6q9K2oj16j6R6J9K0P2l8r8J4Q1K5j03
32392e18j03j7j7L9L9llllrj0o8K6J35M3o3qK8k7MN9n6n5n2n2J48J48r2r3l5l6N7N7m6m6M7
32385e85M7L5L5k0k1k9l0K6K6k6k6k6k6j6j6P6P6p2p1N7N8KLKKPPPPJ8J8l7l7NOn1n0L5L4
32378e50n8n9P0O9L6L6nr7j8L8j6M0M0n2p1j6KN9R6Lo5o5q6OQ4Q3nnM4M4N1m3j13n9K7K7o5
32370e93o5Q8L3j17k5P1P1P4j9q3q3j5P8N3kO2O2m9n0n0n0K5K4l0l1N0N0M3M3J9r2l6P5J0
32364d59J1J07lo6o6k5k5j9j29q6R9J26J5m1m1kklkM3M4m9m9M5M6MJ15K8q3j4j4L5L5n8n7
32357e40o8o8O1O2K6K7k9k9M7M7K0J9ool3l4J2J3J3J2j5j5j5j5k6k5k6k5llN3N3L0K9K3K3
32350d11l3j44j5R7O2O3r6r7O0N9o9p0N0N1noj6j7L8L9j3j4j3j3n6n7L7L6j1j2J6J6j9k0P3
32344e10P3p0o9K3K3K6K5J16Mm0m0RRo2o3opJJk7k7m4m5N2N2o6j0Q4k8q8K4P8K2L5L5k1k1
32337e52K8Q4qj19l2P9LKM0p2j17O9M4j1NMn7n7P2P2L0L1o3o2P7P8j2j2o4rN7n4n2N9l5r1
32330f45K4K3K0K0j22j23Q3K6n4N7J12Jp3j8j%M4M4O5O5L4p6o7o6N7J13k3j34rj0j6j6K1K1
32323f23M5M6Mn2l5P7N5n6j7L7M0M0n0m9k8k9O5O4mmk4k5n9N2Qj02l7J49M5o7N5N5m4m4k1
32316e33k0J7l7j3R8N1j35l2P9M7o4p0M1N8LK2K2rqj0rk7q2jJ11j7p2J08J09o2o2J3J2J2J3
32310d47j5j6K3l3o6M4M1p0n1n1JJ13J20J0n1n1j0j1j1j1QPk0k0K6K7k9k9j1j0j1j1M8M9m5
32303e63m4K0K1O9O9Oj04n6N5O0n0l7l7KKo4qJ44L3r9J1N9n2j07MJ22J1m1P0L1k3P0P0p5p4
32296e05j9j9m5m5J0J0%%%JJJN7N7lln8n8j8j8J0J0K1K1N0m1m2N1K4l1j6j5j9k0K5K4K4K4
32289e54k9k9L5k0o7K5J18K6q6l0N7JJJK5K4l2l3K3K2l4l5p1j6R1kj31l9Q6L0k3L3L3k3M0
32282e83M0o8o7N8N9M1j5j3P9P3j9q6l0k0j9j6j6N2N3m0J6N4l8m5J1k2p7j7L7K8K9J3m3j1
32276f02Q1Nn0J0O5Om9l8l9N0N1j1j0nnm9M2J04J2l2O1j7p4l0K5L0k6j16J3J09k1o4K9rrQ3
32269d80rp1K2L0o3l7J9OOM7pl3P8J6m0PPq9q8N2N3klMLMLl8l8J8J7rj0j0rJ4J4M2M2j7j7
32261e66L1L2Q5k6j25j4J32K2kjk9k9K6K6K1K1l5l5K6K5k9q4o7M4M5o7PO3K4K5nmjjl4K2N4
32254d23n8q1q1QQK4P9O7m4j37M8J00j2l9P1M1p0J3O8k7q3k8K7k5q0j6R5Mn1N5N4J3O8Q6k4
32247c50j21j0N9n3p4L7llLMm6m7RRk7k6O6O6KKL0L0OPLLl0q6o4M6N9LM1M2m0m1j2j2l8l8
32240e94J8J8OOn0n0M8M9M8M9q8q8M2M1KLKLj0rrrj0rM7M6l0k9n7n7OPPOk9l0J00R9J5J5l4
32232e09l4n4N8K6l0J4J4J0J0k2k2k2k2OOOOJ2J2J2J2m8m8L7L8L5p5q0L2Q5K9k5k5k7k8k7
32225f38k7M0M1M1M1k2k2NOMMN9N9o0o0p4L6P7l4q6k9M2R7M7o5j19qN1N2K2K3onRQO4O5p4
32218d36p4k0L6R8j4p1j5j8j7l1q7n8N2J5J4L1L2L1L1RRm7m7m9m9J1J23N2n9n2N9K4K4LLm1
32211e28m1J4J5L4L5n8n8N6N7l6l5pol4l4J5J5J5J5QQL6L6m9m9MLK3l4o7M3N3lj3j3o8M2J02
32203e04j0J4O8o5o5L5k0n8N3Oj06m3O8L5L4Q0l1k6L1l6l6K4K3k9k9L6R2J20o4j84JJ22J0
32197d54k4Q6q1j37M9M9q3K7J67j8j14P0Q2j03p7L3N8N7k9k8k6k7RQn4N6N7n5J5J5k6k7O1
32191d64n0m2m3J5J6J6J5L4L4n8n8PQPQKKKKk2k1k1k1K1K2m8O3M0p1qJ03j2j1K3K3j6j6rq
32183e36j2J00R3r3q7K4NOJ4J5j4j3m6m7J5J6l1Q0M5M5NNk4k3k0k1k1k1O3O3k9l0K8K8j02
32177e20j02K8K8P1P2J13p2j35N1J01j0J6J5j31k1RJ0KLKKj3j3j3j3J2J2j17j17K3K4P1P2
32170e40R9j3p9q0J5J5J5J5rrM7M7k9k8j%j2j2L7L7M6o5p3L9N8n2o9o9NJ17L0q0l0Q2K6q5
32163f05l4P7j0o5mJ08N5n5m3O8N7Km6m6OOk7k7K7Q2Jj11k6J59M8o3m4m5QQPQl6l7N7N6qp
32156d99M8M8ppo3o3j4j5j4j4j4j4j3j4M5M4M8M9k6L1L7p4p8k2KKl5P7P7l4j6j6k2k3M6M6
32149d97j0rn2n3QJ19R0k1p4p5m3O7M6o4p5L6K3K2K1K2o4o4j3R7M9o3q5K6M5M5J6l9k3Q9Q4
32143d19k8q7q8llK8K8j4M2J08mr5J6O4m6J4J4m8m9llN2N2j5j5j8j9N2lm2P0N0o1n5N7J0R
32135d52K0K0j15o0P1m0q8K4L9M0O1m9r8Q7P9l1n0m9K6K7k9k9K8K7K8K8K0K1qpn5n4J%L1L1
32129e05M2j4p6L4L5p6m5J1K9K8k9l0K6K6M7M7m6m5K0K0l5l5O8O9k4k3k6k5L0L0J0J1j8j7
32122d86j9j9RQl6l7K0J9j4j4M2M2l0l1lkk9k8K7K7J7J8J7J7m1m2N2N1%%q5q6m0P1QQO5O5
32115d59o4o5J9J9l7l7L2L1J02j0q2K8j3j3P2P2r4r4M2M3M2M3J4J4m1m1k6k6o8M4Q4k6j3j3
32108e21qrkj13k2k3j1J00J58k7p1M0k6k5RQPPk0k1M5M5m7m7J0J0m5m6RRJ6J6o2M8J89Np2
32101d87M0poM4M4m8m8n2n3n9N2o4o4P3P2K1K0l4l5K8K8K8K8l0l0K6K6L2L2R7j3j03m8l1l1
32095e52ooM9M9pqpqm3m3J3J2K2K2ooj6j5J3J2j2j2J5J6L9L9n4n3O2O3l0l0k4k4L2L1m9n0
32087e72M4M3n1n0P9P8n4n4n4n4N4N4l8l9k4k5L1L0L1L1L1L0n5n5%%j6j5J2J2K1K2K1K1PP
32080d97k1k1j2j2o8o7R4R5KLL4L5j4j4j11%ppL7L6O4O5r5r5L5L4k3k3M3j3n0O1O1n1j10n5
32073f67jN4N7n5k6Q4oo1L1L2JJ%Jj9j9j9j9M0M0M3M3j3M1L8n4r6m1J5J5K0K1l6l5m5m4J21
32066e58J22j04j04O2Pl1O2k2k2O4O3RQk9k8jjO6O7o3o3ppopjkjjJ2J1J1J1J5J5J5J5m6m5
32059e14J1J0l4l5N8N8m5m5M8M8J0J0m5j01j4Q0P9K3m4r9j0M5p7p6J31J30q1q1J7J8p6J7M4
32053e40q6rQ3j0j1P0k2q1J1O4Qm2J4R8R7k8k9m1m1m2m1M6M5j0j0j3j3rj0KN7O5m7r0l4j6
32046f15j7O0O0L3L2p4p4m6m6L1L0k4k5Q9Q9m0m1N0N1m3m2k8k9K7K7M8M8m5m5N4N4l8l8p1
32039e98p0K1K2Q9Q8lmm2m1n6N6N2n9n5N5J4m3J7P2j5p0j1M4N9N9l4j46J4J25nj15k7Q5K3
32033d99q9J%opKJN7N7r0r0LLP1P1J6J6mmn9o0qrqrjkjkO7O7J1J1J7J7l9l8n0m9KLln8LJ14
32024e75j8j9J7J6r3r4P2P3K6K6K6K7MMMMKKJKJKo8M3N6n5J4J4LMLML8L7j7j8j0rlko6M6M6
32016d30o6l4l4N2N1JJJJl8l8J7J7ppppopppm7m6J0RK3K4J34n1j20j0RJ0M0M0j5j5l7l7J8
32008f15J9m8m7Q2Q2k9k8L4p7j1j1L7L8P6P6j6j6n8n8n1n1m0P0P1m0l2l1J8J7O7O6k6k5J4
32002e43J5n5N6R9j2p2p2j%j%Q4Q4m6m5RJ0q2q3LLKLN4N3N4N3n3n4L8L9l1l1l1l1N7N6JJk8
31994d97k8k8k9J6J5Q5k7n8N2J1m5O2Pn8n8mnN1N1n0n0J3J3J6J27P1l9k4k4l1l1J6J6J6J7
31987d31kjkjnnrqRm7k9Q2K8q2m1J4M7J02J0j01n9lm2m1MLO0N9j1j1N8n3p2M0Nn0k1L5L9j7
31980e49%J12K0r2QO4p4j28L1L1K8K8J6J7J6J6J1J1m4m5q6q6J18J17k7k7k7k7PQPPL2L2o5
31973e40M6Q6k5j1j1l1l1l2l1qqqqJ2J2O8O8j4j4M1M1o9p0j4j5M2M1POM9o2r0K1K0J9K7K7
31966d59m4m3J2J2o1o1l8P3Q0l1rj0m6O5O5m6j9j9K9K9PPq6q6N4N4m3O8O7m5o5M5J5J4ooL6
31959d91L5QQJKk7k6N3N4p6p6J9J8J9J9r4r5L6L5NNNNq5q4M5M5M1M2J4J4l9l9N3N4mll8l8
31951e80j8j30m9J36J07mJ5J4klK6K5o9o9K3P9J8p4KN8l2q7RRkR1R1jj2j2j7j8mmK3K4p4p4
31944e85J8J8l6l7J9J9M0M0m9m9KN8N7l6o1L2L0K9L5L5n8n8J6J7l7r3p7N2O3Pk3k3L0K9op
31937e89M9M9KKKKJ7J8j1j0n3n3LKK1K0l5l5L1L2k5k4L7L8Lr0m7M5M6rmmqqONO1O1ppo2o2
31929e91J5J6L8L7qj00qQ5J5J4K1K1k8k8k8k8M7M6rj0l7l6N5N6j5j4K4l1j40k9P1P2L3L4k2
31922d62k1q8q8k7Q3R0k1J0O6j4j25q7l2K0P5J14Kn8kkn8q4K7N4N3M6M6j0j0p2p2m9O2J14
31916e20Ln2N8L2p9rj0K2K1K2K1l6l7j02RJ44Q8m0m0l2l3K3K3j5j5j5j6OON5N4j0j21L9R5
31909d61q9q9PPM8M8ppllN3N2n1n2n1n2L2L1L2L2NNNOl1l1O2O2p6p6j5R5M0p2j6R5M9o2n9
31902e37N3K5l1l0K5N5n6p6k1K6K7L0L0j5j5j5j5ppppLMN9N9ppppo5o6O4O3J7J6l9m0RQm7
31894e51m8L6L6L6L6n5n6M1M0kN3L6p5j13kj6j6J7J8P2P3k1k2J6l9l7P4m7m8K7K7K6K7p0o9
31887e96j5j4J5J5J4J5k7k7J1m4m1P0R1L6rqj2j2qrM7M7p1p2N9N8p0o9j3j4j1j0Q2Q2l6l6
31880e82N6N6J6J5L0q2q4K7K7q4nJ07O4J0n8j13k6Q6k1j31JJ13J8l8%JL4L4J1j00l5P5k2k2
31874f22KJn3n4P8P9qpj9R1L0K9k8k8K8K8K6K6l7l7M6o4q8q8l6P4J30J9J1J2n1n1NOk2k2K4
31867e70K5o8o8M4M4j1j2J3J2M0M0l2l1l2l2kkM6M7Mj06K3J35LMJ0J1L3L2o0o0L0L1o3o2J4
31860e70J3PPO3m8j03QL8L8m7m7M6M6J6r5K2K2J5J4nnnmK5K5K6K5KLq3q4k3Q7P3P4k8j38k0
31853f10J65K6q5j0j1k4k3O9O9K8K8o5o5l5l4K0K1m2m3J3J3M9M9ppm3m4m3m4R2R2l8l8L6L5
31846e06j9k0J5J4m0m1O4O5l2l2N7Kq8K2P2J6l9l8m9m9M4M3M6M6j0j0k1k1m2m2j2R9N0o1o0
31839e77N1J6m0k7K7O2m8j03RR4j7j8j9KKN3N2m0m0l6l7N5J10R5j5p7k2K6k9l0K6O7J1q4q3
31833e84mlllllK6K5P0O9k1p7q2K9N2N2j5p0m9O2K8k7k0L5l3l3k9k9K5K5K5K5L2L2o0o1N7
31825e40N7KJm0m1N7n4k3Q7Q8k4j21j0J9K0m3O7Q9r7j09KN1N0O7m5l8l8K9K9k7k7rrp2M0M8
31819e64M9J%p0p1K6J38O0n1rrk0k0QRJ0J0J1J0kjNj06j7j7K4K4J26J6j5j5p5p4qJ04k2k2
31811e57P8P7l0l0Mj06M0M0N0M9K6j59j18oM6M7L0q0o2N0PQN5N4p5L6R8q8q7R7M2o9NNM2M1
31805d40n1n1j4j5J4J3j3j4j3j4J3J3J7J6j7L8J01j1p5j9K9k7j0j0k3L1M1p1j8R2O8m4K6K6
31798d12o3o3qqo4o3K8K9N7N7K9L0K5K5j04j04N5N5l8l8n0n0ONO3O3QQM1M2n1n1l0l0K6K5
31791e50j0j0M5M5o1o1noj5j5M1M0kklkR3R3l7l7l3l3K2K2m6m7RRl6l6l6l6Q1Q1J8J8M7o3
31784e18j20qK7K7n2n1j7R4J42m2o2M9L7p3J7J7j7j8M2M2q3q4J6P2N4n7q5K5J1J2L0L0o3o3
31777f69N4N4l8l9J7J6J7J6JKR2k0m9m9L6L6ool4l4K3K4Q5k5j22j23L7L8J02J03P2l9m7m7
31771e22j3j24k7Q5M2M3lmn2n2k2R0L4p7jkM7M7J0J0q2q3L7L6k0j9L5L5K8K8P9l1r4J7O0n2
31764e17k4Q7Q9k3m6m5k6k6k5k6N3N3llK6K6J3j73j09P7J15NNMkkk9k9l0k9K0K0P5P6l1l2
31757d86p2L8P9l2j17pM6M6m0m0N0N0m2m2l9l8N4N4m6m6M7M7n3n2M0j4p9L3N9N9P1P0k2k2
31751d46k4k4n1n2l8l8J7J7P3P2J7J7KKJ6r4n7N4K0l6j7L9L6k1J0J0n2n3j8p4j6R5L9j7M9
31744e43N0l9l9R1R1j22j21M5M5l6l6K0J9J6J6j2j2ONl6P5O2m9l5l5m6m6M7M6N3N2l8r5q1
31737f82L0N7N6L5L4n6j13n7N4P1J5L9j7j14lR3j8p1M1M0j6N0N1k6k6KKl1l1K8K8k8K8L4p7
31731e78m3J1KJkjj3M4M1o9pM8QQQ0l0q6K5J4m1j7j7L4L5L8L7n5n5j%N4N5j1j2k8q4m9O3Q4
31723e17K8j6j6k0j9K5K6p1p1O5Rk9Q2P9l2n4n5OPO2O2o0o0L3L3j18j17N2N3L7R3lj13k6L0
31716f15J9J9m0m0Q9Q9o1o1l4l3N0N0ooM9M9K1K1n3n3M0M0k6k7KKk5k4L1L1mmnmL6L7j8p4
31709e38p0M1L4k2l1l0pol3l3O0O0K5K5O3m8m4J2O0Mm3m3m6m7P0P1k3k2O8O8o1o2K2K1por
31702e27j0rj0N6N6j10j11M8M8ppM1M1j1j0oN0L0q2n8lJ4J4n2n2M0M1J3J4Q3k8j12jK1K2N6
31695e18N5%%k0j9P3P3J4J3j3j24o1nj6j6N2N3m0m1K3K4N0N1o5o4l7l7K2K3K3K3j4j3l1q7
31689f49p8L2N3kl0l0K2K2K4K4K4K4O0O0NNl7l7rrjkl9J5Q1l1l4P7K8q2j4j3j7j6j7j7JJ%
31681f06JP1P0k1k2k4k3MMj1j0M1M1J8l8p2L8L2k4J4J4L1L0o2o2k3k2j9k0J5P0J01j0j07j06
31674f87m6O4Q7Q6O4m8k2k3j1J00J18o6j55m3Q4k6p6L6J3J2K0K0l0k9k9l0O0O0Nn0j11%J29
31668e24J9k6L0qqRRm6m7J8J7J0J0L1q0q0L1k3k2J14J14j00r9O7O7m2m2m2m1J8J8J1J1L9p2
31661f59K0J32lkJ8r3o2M8J0m5N2N1p6L4Q3k9ppo0N1N5n6l2K3n2KN9n3n2N8K1l5LLJ9K0K0
31654e41J9PPP7l5j44l3Q9k1m3m2l2K3R1k0p2M0M0M0M7M7K7K7Qj03j27N8P1l9n7N3M0M0k3
31648d81k2k3k2J6J7J7J7L5L4k1k1JKJKl9l9p7k2J38K7j06NP4l7l3P8M4j1o3pK3l2k8K7k7
31641e53k8M5o5m6O4K7k8J4J5J1J1m1m1Q9L4q4K6M6qMMl7J8N7n4p5j9J8J8L5p6q8K3M7M6M0
31634e51L9n6n7L2k4pJ05jj12j2R8J%O3O2p8p8k3k3P3P2k0k0m4m3Q0P9m7j58l5P6J30J9j09
31627e69n3M1M2K8k8n5N6N2n9k1k1j0M5P0m2r9m4Q3Q3K6q5j06NO0Mqqj2j1K4K3l1l2K6K7j
31621f00kj0rk4Q7L8p3j0J00MLJ0J1qqqqm1m0J4J5J2J1j6j6K4K4lml0l1O1O2m3m3J3J2J2J1
31613e03q1q1LMLLM0M0K3l2o3M8J04qq7l2K2P6R1k0j50l9n5j10K4J36L0q0k5Q6J12Jn9n9M4
31606e94M5K3q8p2N6O4QN3N2j8L8M3q7o3L0j2j2K2K1m1m2J4J3QQj9k0o9o9R7M2q6NQ4m5o9
31599f80K3N6N5mnmnN6N6N3m0l7l8k4L1K0p2p3j7L9R5j0j04k3k4O3O4l2l2K4K4L4L4k1k2K3
31593e17K3o9j4O4k8l1K4n3n3OO1P0k4k3k3ooK1K2j6j7J1J1k8k8O4O4l0l0K6K5k3k3L2L3n2
31586e37n1P9P8m8m9k0k1j1j2j2j2kkkkR1R0jkl8l7l5l4k5L0O8m2p4L7N4jl7l6l7l7Q0J35
31579d75M4o7p0M1M0p0m7O4Nj06MO1K2K2P8P8k2k2j0j22o6M5QQJ5J5j6j7j7j6L4L4L5L4po
31572d69L1k4j07MO7m4p8J06J04q2PO3p3p3K7K7j1M4j8j29l6K0k7K8P0m2j8R3Q6k5j2j2k2
31565e25k2J7l8j7R3K9k7J2J1O4O3j03j03LLLLk1k1k1k1j5j5j5j5J5J4O2O3K2q9j37M8J22
31559e58J2m4m3k5k5O7O8M0M0n3n3j8j8L4L4L5k1n5N6J6l9%jJKonJ6r5lJ08POQ0l2o1oJ1J2
31551e16j0rO0n1n6N4j4j5M3M3NO0k9j41j4M2j08j09R9R9l5l4K1K2K0K0l6l5K8K8K8K8L3L4
31545d45n8j13n4N6K2l3LMo9M1P0m1m1P0M9o1PQqqrqm5m5J4J4N2J07N3n8r2K0P5l6q7K4J09
31538e13jL7L6k5k6k5k5k5k6M7M7m6m6N4N4N5N4n5n6lmK5l0j25j3J55M3m8Pk7k7j7j7k6Q6
31531e06Q6k5n0n0n0n0k8Q3N2mL5L5L2L2m8m7j3j3k7Q5K8q2n7n6K9K8RQj6j5j0M6Q4k7q8K3
31524e67K0r2J8P3lN2L3p9j00J1K9Q3L6p4p8L3J19Qo5o5K1K0NMNMkjkkj3j2J5J5K8K7k8k8
31517e52K4K4l1l1J6J6m0m0opK2K1m2m1J3J4N5N4l8l8N3N2p7p8O7O6k6k6K3K3l3l3L6L6j5
31510e39j6o4rL0q2l5P6O1O2QQj9k0K0J9l5l6K0K0M7M8l2l2l2l1m4m4M9M8l6l6N6N7LLm5m6
31503e98mJ08K1q9k2Q8l6l6rj0M6M6k2k3j6j5o4M8K7q4q7K5Q4Q4K1K0l5l5rj0L9L9j2j24n
31496f49oO2O1POL4L4k1j32m6J38L9j46qqK9K9oj17k9J56M0M0l5l4o9M1L5L5k8k8j18pP2P2
31490e57l9P2K8K8k1k0nno1o0J4J3j4j4P6P7j6j6m3m2n0O2L2L2J1J1m0l9J5J6n3n4M2M3l0
31483f07K6R2j9r2K0L7j9N8N7p6p6J1J0mJ08K6q4n7N4K6q6M4M3r2l6J28J7o9j3M1M2j7j7m0
31477e64j50j0J01k4k3R0R1m2m3oo1L4J44j5p0mnL0L0k6k5J5J6J6J6K8K9o8o7N6Jj39M5J08
31470d92p8q1L1L5L6n1n0M7M7rrL5L6n8n7J4J4J5J4j%jjN3N2p0p0o7M3P5K0q8K4J20Qj03P
31463e60K8q2J4J5r0K1J30J9p3j7M9M9L5k0m6O6L7p3j4M2n2n2N4N4p6p5M1M2O6O6n5j11q7
31457f55K5R8R7o1o2M8M9ppj0j1l8l8LLL0L1%j%jJJNNn3MR3j7j00m4J0J1J3J3j5j5NNNMj1
31449e87j1j7j8Q3k8l4P6K9q2p5L6llN9O0j9j8L7L7l7l6j31j9O0NQO3J2m4rj0L4L4k1k2j2
31442f03j3k3L3P5l6o7M4mj15N2J08k0k0j6j6L9L9n2j08n3N9Q5Q6OOm2m2K5J36Q3k7j07n1
31435e39P4J9j25p0N7JJJl1l0klK8J38l3l3m7m7PJ18p4p5P2P1r6r5L5L6L5L5M2M2m4m4k5Q6
31428e15N2N1q4q3k8k8M0M0J2J3m0m0RQJ08lp1p0mlN2N3l4l3N9N9l8l9N3N4j6j6j6j6PP%%
31421e00%j11n6N6N6N7k9k9K3K4l2l2K3K3p5L7O2m8K1K0noonj2j3l9m0Q5Q4K5q6j05OpqJ3
31414f29J3J15Mj09P6Q1j04j12P2J3J2l2l3rJ01Q2k9k2k2L6p6p5L6lkMNJ2J3J3J2L7L7n6n5
31407e94L8L9J1J1m0l9RRJ04oj05m9QQO7O8m7m7RRJ3J3pqn1O1Q6j00p3J11N2N1kkk0j31j15
31400f59P0N0o2k0k0lJ07M1p0K6K7N0N0m5m6J1m4n1O0M7qk6k6L2L1j%oo2j01J1J27J6p3L8
31394e29M2j4l2l1J1J1J1J1onnnL1L1o2o1ONL4L3K2K1ooklklnnnnl4l4N9N8ooopK1K0l8l9
31385e35j0o5l0O2K0J9K5K6o7o7K6K6K4K5l1l1L0K9k6k6O0N9l3l3M0L9r0r0L7L7j9j8L4L4
31379e19k1k2k2k3k2k3P7P8j2j1MN9L1o2n1M2O4k8m2m1j9k0m3m3M9N0J5J5p3p4K0P6P0n9q5
31372f65M6M4m9JKnmQ5Q5qpk2k2L4L3j7j8j7j7k1k1k1k1M3M3j3j3J1J0J0J1o6o6O1J17O4o4
31365d57p6p5n2L9J6J6Q8Q9mmm9m9OPm2m2j5j4m9m9J17J18l8l8j0j1J16J15j9j30o4M7j8j9
31358e50m0J6N4n7n4N7J9l7L1L1N5N6p8p8k2k2QRro5l1P9M5j1J9J9L0q1o7M5L0L1p3p4N6N6
31351f03l9l9J6J6K4K5l2l1J9J9J9J9M3M3j2j2J1J1m5m4M3M3j2j2RQm7m7L6L5k0k1PPPOk6
31344e76k6K9L0QRL3L3k6q2o5M7J17Pj58j03L3L2q2K9Q6Q5P0m2m2P0J4r7r4J7P6J9n5%R3L7
31338d74j05m9M3j2j3M2L9j6r5r4J06J06l7l8P8j07j33N2R0k0N9N8N2N1p4p5Q8k4l4P8k0j9
31332d97k9k9l6P5M2M2N7n5o7o8J9J8k5k6O7O7o6o7p3L7J00R9k3k3j5j5m3m2l2l1qJ03L6p4
31325e82l3l4N3N3O0n1L2L2l1l1LKo7M4P8l3RRm0m0J5J5ONj19qJ41K9l0l0K4K4J7J7m2j54
31318f57KJPOM8o4PJ18N5n6j10j10N0M9L8L8j8j7k4k3L1L2K5K5llQQk0k0qqJ3J3M3o9j17O7
31311f43J19Pp9p8j7R4Q0Q0j3j25p2L9L9j6K3K2j3j3J5J4m0m0J5J6K9K9k6k6K8K9llO6J0j17
31304e70oP7K1oM9L7p4r5l9k0k1L9L9N5N4l8l8J0Rj9j9k2k3L3L3k1k2L5L4j5j6j5j6N5N5p4
31297e34p4qqRO5L8p4j01J0R9M4j0j1M0M0j5j5m8m7j9k0K8K8K8K8jjM7M7K5q6n4Jl9l8qpJ4
31290f27J4m1m1J7J7P3P2LKj5p0o7M4J5m0m6M7J03J0j8L8l6j28m8Qk9k9M3M2M2J35M5j0N5
31284d20N5j25j25NML4L4k1k2K7K8j03j02N9N9LMM9N0onm8m8NO1J3j16k0J09L2L1M2n0j00
31277f07opr9q1J2Q3Q3Q9R0m1m0%j%%M4M3j26p0J09k1n1P8Rq4O9O8l9l9J6J7j1j0QO4j0j02
31270e63RR%Jn5n5N1N0m3m2L6L5O4O3l7l8j8L6Q4j0p7k2QQJ1J1p0p1N8N9J7J8l8l8OPPPo6
31262e88o6l2O1R3Jo9j3O9J3qqo2o2O8O7L2L1k4k5k4k4L1L1O8O7M0j26j43j3mmJ04J04o3o2
31256e40m2m1J3J4PPO3O2j6j5m4m3j2j2M4M4l5l4K1K1qqpqJ9J8p0p0K2P8J4p8pJ23M4m8K8
31249d96Q3j2o7k6L0Kn4k9K6K3l2l1l1K2K1J0J0POpo3l4N9R1jN1N1m7j38m7M7L9M0j0rn0m9
31242f15POj1j1Q1Q2j5j5j4j5j2j2M3M3n0m9j7P7M1p0k9l0l3l3Q9Q9jj11n6N4mnm6m7n5N6
31235f88R1k0m2O9J18Pk5k5q8q7O5O5J8J30M4j42o5M5m9m9N1N0l0l0L3L2j11%L0L0M0M0j5
31228e08j6K7K6jjM9M9m3j55q8R6P6l5QRn4n4K4K4K4K4k1k0K8K9R4j7p2L9KJm0l9q6K5Q0l1
31221e47n2n3p4L7J12%J4J5n2n3M5J56M9o3n5N5m9m9N0N0r2r2PQn5N6M9M9j5j4L4L4L5p5p6
31215f11L5QPP7l4l1l2J8J7n8n8JJ13N7n4j3j3J0Rj8j9m9n0OOJ2J2J10kn7N4J23o2n9N2L4
31208d59L4l7l8l7l8l9l8J6J7onM9N0j%k8k9L3L2Rj02n1N9j0j0PQPPL7L6O5O4o2o3o9M2J2
31200e38J3qqK9L0k6k6K4K3j05j06L6L7QRL3L4k2k2L8L7L8L7OOq7q7J4J4j4j4K0K0Q3k9p5
31194e78p5M8M8O5O5j02j01K8K8k7k7k0k0L5L6N1N2K9q2l9P3N2N1M8o3j19qJ6J6O4m7j05O
31187f02O6O7m9m8PPMNk4k3k2k2L4L3jkkkNNNNo8o9j4j3O0O0L2L2N3N2p7p8mnK4K3j7j8L9
31179e42L8K2K2j03QN5n7j25N9J13Kj3j3j0M6K5q6n2Lj3M1K8k7L5L5l2l1K4K4j2j2M4M3q6
31173e47q6M4M3L4L4n9n9J9J8l6l7M5M5M5M5m0m0j2j2k6k5L0L1j3j3M2M2l4l5K0K1j0j1j0
31166e47j1M9M9opk4k3L1L2n1n2M1M1QRk0k0j8j8j8j8j1j1o6o6J30J29%%k2k2k2k2o9p0K2
31159f73K3K3K3l2l3N3N3K5K5QQm7m8nmnnK4K4K4K4j3j4j3j4J8J8l8l7LMQPj0M4N2n9p6k2
31152f57L6R1N8Lj7p3p2L8R5j7j2M3j9p5Q3Q2q7q7M7M7P5P5n4n5n4n5QPQPLLj%J8l8j28j6
31145f90N8Kk5Q5N4kJ6m0l2K3J6J7l5l6L9p2j70J4J69N8L4L3jjj8j7q7K4R9j3KKm3m2J2J3
31138e54J4J4QPO3m7j40k9KLJ01J02m0l9J5J6j3j3j3j3p6p5k0k0J12J12M4o6j7j7k4k5O7O6
31131d95o4M8Q6r8n7N4Jj10n4N6P4l7L3L2K8K8k8k8NMkkP1m1m7O4N0o1n4N8O3O3k3k3m5m6
31124d97l9l8n1O1N4N3l2l1l9l9O7m5n1N9M0p1NOn2O0O0n2K4K4l8l8j1j0j1j1J1J0l8l9KJ13
31117e84N8n3L0L1l2l2L5L5j5j4r8nJ28L5m6Qk8k8J0RJ0RJ3J3J3J3kln8n8lmlmKKKKN4N4l8
31110e42l9K0K0j7L9L4n9LLn3L9J19j0q7l1K2P8L7n5l1K5j9j8j5j5POOOLLKLlkN3N3p9p9k7
31102f00k7K7k9n0M3O4O4O9P0q7q7l1l1L4L5k1k1L2L1k7k7K2l3n8L5Q2K7o7o6LMLLj5j4j1
31095f54j1k9K7N4l9o1L1O6O6LKLKk9k9O3O3o5o5j0rL2L2k4k4j9j9L7L6M3M3n0n0J9K0OJ16
31088d23m5j57o4M6J20Rq4K7P9l2L7L8o8o8j2j2n2n3P7P8opj3j3Q7k4l1Q0N7n5l3l3q7K3Q0
31081e34l2l5l5J4J3L1L2L1L1K8K8o5o5O0N9jj12l9P2LLj5j4QJ20m9j60l1Q1P7l4l3P7Q2k9
31075d33q2q2l1Q0Q0l1l0l0l6l7J0RJ0J0N5N5L1p9n0O0rr%%n5n5M8M8M1M1k4j36q5J00Q3Q2
31068d51JKQQQRk6k5k6k5PPPOl3l4Nn1o2M8J8l9j5M1KKP5K0j45l4N2mKN9mnN4J09jj13k4Q7
31060d80N9n3m9O2M0j5o9o9l7l7R2R3n6n6L7L6j5j5M0M0JKkkK0l6j26j5M4j2K6K7j7j6j7j6
31053e91J3J4m6m5M4j2m7O5P2J7%%m8m8PO2R3j8p4L8Ln1j1j0o5j0K9q3k7Q4J5J4Q1Q0m9m9
31046e53nnnnj2j2M3M4J7J6l8l9l2l1O1O0l1l2K4K4r9r8l9P3J17Pn4n3N5N5N5N5o7o6K6K6
31039e18O0O1Mj80j36k5O7O8K2K3l3l3RQRRPPPPJ0J0J1J0n6n6%jj2j2j2j2O0O1NNk9l0l7P5
31031e67J7J7K4K4p6p6J0J0N7n5QQPPPOqqrqqqkjn4N6J06q0j10KJ9K0L4L3k1k2L2L3k3k3j
31023f23jjjk9k9l6P6N9N8O6O6o7o8O3O2o4o4K8K8r6r7L8J48N4n7p3p4rJ03j6j5N5N5O3m9
31017d47q7q6l8l9L1L0K3K4M4o7K6J36l8l9l1l2l2l3J6J6R0k1q8q8P6P7Q3k8L3L2j03j04J4
31010f50J5n6N6N2n9J0J0l1l2R8R9%Jn5n5N2N1N9n3r4r4N8N9M4o6o7M5M5M6N2N2o3o3K9K9
31004d76o1o1L1L1j5j5j5j5L2L2L2L2m1m2N0N1r6r6P1P0k9k9K7K6K4K4l1l2k4k3k4k3L0L1
30997e54j8j8l5P5J3J4j9j8j8j8pqp7L4O7m3l5J51J01q4q6K5k9k9NNk6k6O7O7j4j3l4l4J3
30991f06J24O8m2o8o7j9j9LLMLL2L2k4k3J8J8J8J9K9K9J1m3q3K8K2l4j5j5L7L7OOL4L3m2m2
30983e28m2m3K0K0l6l6K2K3J08J08lj14j14lMMJ8J8p4L6J29J8m7m6l6P6P0j15o6M4QQJ08J07
30977c54j8j8p4p3j%K7K7p6p6j3j4nJ05P8l3k6k6onP2P2M9o2k4Q6m3j54j5R5L3p8J1J2n1n1
30970f29L3L2ONq0q0J3J2N7N7JJO6O6j00j01N1N1m1m2onJ12JRJ0O5m7r2r2ppJ4J4J4J4j%k8
30963f54k8O0O0J20o5j39M7R8q8l0Q1J%O9m1r7J4NNJ2J2J9J8rrM9M9l7l7n9N2j1j1mlk3Q9
30955d85J27n9l2l3j11%O7O7K5K5L2p8q0p9OPj5j4P7P8p6p7N3N3J8J8J8J8k7k6k7k6l7l7N5
30949e75N6l1l0l1l1L8L8n5n5N9O0llO6m5p3L8rqkjlmllK8K8K9K8p4p5J8J8M2M2M2M2j00r9
30941f41kJ09L8p3mmN9N9p1p1mmmmqrqrL9L9j6j7k2k2L3L3l8l7K2J33L6p6pom1m1J5J5j%O2
30933e48m9jjrqO5O6M7o4j35N0R3j7k4k4l2l1j5j5N4n7n4N8j2j2J4J4O9O9ppppJ5J5m0m0K0
30926e67J9o5o6l3P7J6J5m0m1m7O4LKP2l9rrj6j6N2N2llJ7J8J7J8k7k6K9K9RJ0m0l9p8L3N7
30919e55Krqj2j3POJ0J0m9OJ34K2j07n3P4J9o3ppo2RO5K3K3M9o1j17oJ03J02N0o2j11%O1N
30912e22LJ13O2n0q2K9K9q2n4N7N6n4n8N3M6o4m5m5LMP0O9J4J4r4r3p1M1J05oo1M9P1m1J1
30905e23J21N2j33j73o3K7Q2O8m3k4L1K8k8j9L6Q8L2q2q2l0l0O3O4n9n9MJ16J16Mr5r6j0j0
30899f27jkkkK6K6K6K6POm9m9lkllN7N8JKj3j3j3j3LLN0M9m8m8J6J7k1k0O6O6p4j9M7o4n9
30891e96N1LLK9q2k5Q6Q6k6n5n5NN9M9o3m7Rp5p5M7M8q3K8Q5K9LKj0j0J7P2P0m1j24j4L0k5
30884e95J2J22K6k9NNO8J2j28j6Q7k4q1K9k7k7J7l7n4N7rrN4N3j8j8J4r6p2L9J1m3M0M1L5
30877e56L5k9l0J3J3J3J3rqJ9J9n3n4L0L0%%M7M7J0J0J0J0nop0p0o3o2K0K1M2M2O4O4Jr2r2
30870f26JK0K0k1k0J2J2j6j6K5K4K4K4m6m7J9J8J0J0l7l7PQL4L5J8J7q4q4P7P8norrP5j8j00
30863f13m4P6P6J1J2p2p2Q3Q4%%q2q2L9j7p0K3M5M4J02J0j14k2L7j9J9J8n1n2J4J3O0N9p8
30856e63p9L2L3NNppppkjjjo5o4N5N6L4L4K4l1m1N2M8m5n0n0K4K4M4j2m0N2N0p9p9N1L0o2
30849f40l3K2L1L1L5L5m6m5J9J9k5k4LLM7M7m5m5M0M0j6j6%J%%N2N3m0r4m2P0L5k1Q0Q0r1
30842d80r0j9k0j9k0M2M1n0n1P4P5J6J5o9j24l3P8Q5k7q4k9J05M9p8L3N4n7j2j2j6L9P8l3
30835e39j41l0R9j1n8N3Q0l0m2O9O5m5p5j9l7J8P9K4J9P6L0q2o4o4j8R2O4m6j2j3q8K2O8m3
30829e99r5J6P7K2k7K9N5N6Lj08q9R6J07nm6J0m9j04K5Q1j7j6O3m8r7Q9R2j9l8l7l5l4K1K2
30822e99j6j6P7P6r0r1P6P6j3j4m1m2N7N6l7J8K6q5q9K2L9p3o5M5L3L3M0M0K5K5l0l0L0L0
30816e07L0L0q8q7NNL5L5L5L6n5n4NNl3K4O1m9o1N0J6m0l6J9J9l6lN3J8J8j3j3M5M6l4K1L
30809d95j07j2R8Lj08PO1mmq4q3J23J24r1l5J28J8l3K2MNK4q8%N5LLk1k1J1J1J1J1l0l1l4
30802e59l4Kn4o0N1O9J5mlK4K3k9k8J9P4N7n4r5J6l5K0P8l4n4KOOpo4n2N8J16O1l9l9m3m2
30795f32Q1Q1j1j2m3m4M9M9l9l8J7J7J3J3LN9M7o4r4J6O2m9p3L8J9l6o1nK8k7PP%%N5N6RR
30787d93m6m6m3m2Q6Q7%%%%J0RP5l5m7Qq4j39K3J34k5k4L2L2NMlml1l2M3M2j24j24P8P8K2
30780e74K2j6j6j5j6O1O2P5l5j40k9onL2L3NMm5m5j8j7JJR3R4j5j5j5j5M3M2j1o7m4O7N7N7
30773d10j8j7p3p3M8M7m5m5J1J1J2J1m4m5Q6Q5k1k1j0o6n1O0J18O2m2m2j8j7o5o4L5L5l9P3
30767e32M8o3l0K5m0m1L9L9rrr1K1J50L9p2p1k4k3M7M7qqqql5l6P4P4n2n2J8P4N6n5r2J8P7
30760e13K0n8lN5N5J2J2j3j3m3J2N1o1m4O7O4m7j02m5Q3Q2n8n8Qm7n3N8P9K3J6J5m4m3k2k1
30753e76JJ13M8o2QPj12j12R2R2q6q5P7P7J2m4k6Q4M9o2j51m1P4J8j3R8L9p2pM9l2l3K7K6
30746e23m0m0J6J6J8J7p4p5J01J00k9l0%%J7P2K4q7o9p0k2Q8Q5L0l5l4J8J8l0l0K6K5k7k7
30740e71O5O5k5k6LKo1o1L1L2J1J1k7K8L2q0k7Q3K5q7k4Q7k9k9L3L3q0q0Q7Q6q8q9M1M1j3
30733f01j3m0m1N4N3M7M6K2q9q7R7J32n4r3J8kkK5K6K7q4r1K0Q5k6n0NJ05oo4rN2N2l7l7J7
30726e43J7p9L1P3l7r0K1k9q4J3J25Lj08j4M1J2J2J6J6PPPPmmK4K4k2k3L3L2nonoj5j6l6l6
30719f41m3O8J24J2p3p3N0N0j3j3n4N7O3m8l4l4M6M5j0j0O8O9k5k4r3r4jjj9k0l3P7R4j7m0
30712e90m0L6L6j9k0QRm7m8O9O8OPO2m9j04PK6K5L2L3j0j0p3L9Q0Q0nj17p5J10J7j68j3R8
30705e40l1l2M1M0j4j5J2J3j5j5RQk0j9j5j5m3m2N0N0Q4k6l4l4j3j3Q2Q3K2q9r2J9NMk8k9
30698f52L6L6m6m7R2R3l1l1n9j14pQ5O4Rq2k6R6M1o3L0P3j9j9j8k5k4m2m1j3j4N8N7N0m2o7
30692f62K5kn7L1L0K7K7j6j6Q5Q5p0p1p1p0M5M5L9L9Q1j2r3l7J6J5J9J9k9k9k9k9K2K2K2K2
30685e77J%J%ONOORRj9j9j5j6L1L1L3L3L3L2k0k0k1k0J3J4p0p0m2m1O0O0L3L2j4j4o1o1R6
30678e56R6J3J2l4q9j02j0J07N3o2ooo1j7L8L2L2lkJ00J00m0l9j1j1l5l4ppK4K5l3l4j12k
30671f81P5P5j8j8K9K8p6p6O2O3o6o6L6L6M1M1nnl5l5L0L0llm9m8M5M6j8j9m0m1M3M4L2L2
30664e14n8n8N4n7n7N4N1N0Q5j00r6J6j1j2J3J3J3J3J2J1j7j6L9L9ppqqqqj4j5N0N0l2l2l2
30657f04l2J5J5o8o9O6O6poL9p3lml5P5J02qn1n1PPj2j2p5L6K8K7M1M1j14kN5N6j3j2p7p7
30650g29P7P6M8M9P1P1n8n9kkl0l0m3m2N0N1JJJJk4k4k3k4qpQ2k8l7l8NNJ27J7q7q7PPJ04
30642e31pq2L0J6J6L7L7J4r7p3L9O1O1n4n4l1P9L1q0M4M5MNk4k3j8j8j8j8onM9N0l4l4K1K1
30635e47M8M8pql8l7l8l8J%%JL3L2L3L3k6k5P1l9q0L2M8M8oj17p3J12N4n8n2N8K2q8q2K9K8
30628f28K8L5L5k3k3L3L2K5K5l0l1L7L6m9m9p4L7R9j1n9N2N1n9p7L3N1nn8n8L1L2m6m6M7M6
30621e61M6M5j0j0j3j3n2MP4l7o5M6M3j3k4k3j0J00M5o6l3l3j3j2J9K0l6l6l0k9O3O3J5J6
30615e20l3l3o4M7N8n3m4J41O2n0qo3j6R5K4q6m9PL3L4j8j8k7k6O5O6j1j0l9l8%J%%KJN7N7
30608d56l8l7l8l8L8L8N2n9p7L4Q6Q7L2q0q2K8J0m6l4l5j6j5p1p0J04J05MNR4j8m5J0ln9k7
30601f17K8l9m0Q0j3p1N9L8n5MR6PPm4j00o6K8M0M0M7M6QQQQpoppl9m0j2j2L9M0k0k0%n5j0
30593f49J20N9l4K6K6o2o1opn2n3LLL9L9j7j7k6k6k6k6J%J31J30L6L7j9j9p2p2N7N7o3o4q
30586f15rl1l0N6N6K9o4j5M1K1K2l1l0M4M3j1j2l2l2mmK1K2K1K2o7o7L1L2q8OO6k5LR5R3J
30579d42p4j9%%l1l2%%KN7N3l9j03m8PPL3L4k3k2M4M4m7j03LJ15P6P7m9m8PPj4j4J4J3K7K7
30572d61k7q3k6Q4Q1l1m7m7n4n4M3M2J5J4o4o5mJ06J22J0j2j3j07j07N9N9n4n4P6K2l3P8J03
30566d29ql5l4m2m1l7l6J9J8JJrM6N3n9n8N2O4Rl9l9M4J55j1j22l4l5o0N2J24o1j9R1Mj07
30559e82N5N5m6m6po3J8J28no0K6q5j37M8J35K3l1l2llK5K5j7j8J1J0K6K7o6o6O9O8o1o0K6
30552f13K6L2L3j29j8Q1l0r2J9L9j5L1Q8ro4K8K8l0l1j6j6M3M3L9R5Jj11j5M1n3n3M0M0L3
30546e15L3J8r2pJ05J9r3j6j6o9M1J34K3l9l9j5j5J2O7N0o1l3P8N0o1j11%Q6k5n4n4l3l4j
30539f67jN5N4M7M7m4j00m5O6J19Pn7n7l7l6L8L7L8L8JJJJn7n8ooK3l3o8M4Q1K5L6L5n3n2
30532e83KLlkllN4N4p1M0J06nj35k3M8o3k5L1noM8J04K0j65j06P9R8R9J7J7o5o5K4K3l4q9
30525e84r7J5M8ok5k4j8j8P5P4J%k7k8L4L4P2l9j51r5L7J48R1k0m3m3o5o4O5O5J9J9onm3J3
30518e91K4q8n8N3P0J5l5l4J7J8PPMLK3l3j6R6M0p2m3O8k8j39kJ08K5K5Q8Q7n8n9klkkn7n7
30511f01M2M3J5J5q0q0M9M9j1j2J5J6m6m6M6M7n4n5L9L8l2l1mmRJ0M7qq5K6J6J6J9J9l6l6
30504f45N7N7KKl4l4l8l7P5K0n9L2M5j1oN1L3L3n6n6N1N1N0N1r2r1l6l6K4K4l2l1M7M8M7M7
30497d47m1m0m1m1J9J9O9O8K7o5m5J1K1K0o8o9K2K1l3l4O4O4O4O4q0p9J3J3j1j2j1j2m0m1
30491f31r0r0J0J03R8R9N4p5o0L2Nq8l0O2M3j3l2l1MLMLl2l3R4R4o5j20j5P8R3L9J9l5j03
30484f06j0N8LK7K7l2l2OPn1M1Oq6k5O8L3L4n4n3N0M9N0M9o8o8K5K4L8L9n5n4J0RRJ0K1K1
30477d80J4J4M8o3j55m5Q1Q0m2m2J2J2J1J2J4J4PQO8m2r8J3J3J3K0K0J2J1m4m4ooooK0K0K0
30470e22K0m0m1kn7l3P8J03M7l0K7O1n1j24j3J0J0l7l7J8J8J2J2m4m3J4J4J4J4J3J2J3J2k9
30464e81k9K7K6lkM6M6k6j36o3o3l6J48J52l3N1J07k9k8p5p5j9R2P7j09j54J04K35M9j39q3
30458e23qqkjJ8P3O4j20j13P2NMQ6k5j34N1J21o3p1j7n5n5J07J08K1r0r0K1j6j5M7M8j7j6
30451e93j6j7%jO9m2r4J7M0M0K9K8L2L1o1nL3p8o5M6J1m4J7P2j7j8K7K7K7K6k1k2j8j8J0O7
30444d81M2o9o5o6K0K1LL%%M3j3j03QM7qkN4L0L0n9n9k4k4L2L2nonnk7k8k4k4K9Q5O1n1j9
30437f27j8k5k6K2K2P8P7j08j09R5R5q1q0M8M9M1M1m4m5n5N6k7q3Q2J39o9j25J8J8J4J5M6
30431e66M7O0n1j16oM9p%JllK0K0J6J7po2m5O7N4n6J3J3KJP1m1j09JR4j7q3K8QPJ11jj00J1
30423e62L8p2lmMMMMM9M9llp0j4P9l2r9J1O3m7LN9J3J4j8j29mJ08K0l5K0P5J5r6r6J6j5p1
30416g25l9P2J9J9k5k6M7J03Mj06j3j2L6L6J1J1J1J0K7K7K6K7j5j5j5j5j9j9j8j9rqRO4O2
30409d77m9p1j4J3J3l9l9J2J2ONP5l6l9P1Kn3OO1O5Rm3J3k8k8L0L1J8J8j2j23J2J2MNNMNN
30402e39p1p2K1K2QRo1N0P0m1K8K9l9l9l8l9L3L3l6P5Q2k9n2n2n0m9M3M3K3K4K3K4j0j1n9
30395f47n9N0J61Q0j05p9L3m2m1L1L1j23j3J02J01k1k1j7j8L8L8NMO7m4ppj4j4m9m8n6N6N6
30388e72N7QQk8k9K7K8l7l6j06NO5m6l2l2opM9M9RRJ0Rj9j8L7L7NNNNn4n3l1Q0P6l6k1k2n
30381f07nN0N0l7l7J9J9j8j7j7j7O4O5Nj07q6K6Q0l0l3P7P7l3p6L6L2p9n1MN9N8j2j2j2j2
30374e77O2O1o8o8NNNNj1j1j1j1l9l9J7J7k0j9L6L6k6k6K9L0O2O2P3l9j14n9O6J2p6j9L2k3
30367f41p3p3R0R0J2J2J1J2k6k7O6O7m0m0k3L3l2j43J6K00O9m3P0J4p0M2Pm8J1J2m4m5oN0
30361d90L2p9p9L1l7l8N0N0N0N0o1o0L1L2k8k8k9k8j2j2Q1Q1lkN3N2n6n6n7n6J5J6J5J6l7
30354e93l6N5J10pj19k2Q8r2r2Q2Q1l7l8J7P2j1j22%jj9j9O6O7J4r7qJ03qo3J3m2l4P8P8l4
30347e70l5K0j9j8N5N4o8o7l6P5P9l2m2J4O1O1M6o6n8n8j0j1m9PJ50L9q7K4l1l0L2L1p9p9
30341f97j9R2J15Nj9j8j4j4o3o3O2J73J4r8n4N6j3j4m5m6j9R2M1j4K4K4J2J3J3J3nmL3k2r2
30334e51J9j6p1J6J5k6K9L1q0k7Q3J6r5n7jJ4J3J8J7L5L5mN2P9l2l6P5k5j37p4L7PPJ4J4j0
30327f16rrj0k7k7O5O5o5o5O4O4J9K0j11n6M7o4j08P6Q3k7N4N3p3L7J00j1k3Q7qj19l4K2j7
30321f23j6onQ7Q7m9m9M3M3l9m0l2l2n7N5K7k9K6Q1j1o7j1M5RJ0j6j5K2l3K1J32Pj05r6J5
30314f21L8L8j0rj0rm7m7M6M6L1L2Q7Q8r2r2q5q5K8J39J0j01llj0j0N6N5mj15j02RO8O9N8
30307e57N7k8k8m2O9J4r7O4O3l6l5j5j5k2k2K4q7l1Q0RJ0J7J6J9J9l6l7K1K0K1K1k8k8K8K7
30301e45J3J2J3J3j1j0j1j0J8J8l8l7j7j6j7j6P1P1k5j37l5P6OPL3L4n9n9O8O8P5l5l8l8l3
30294e91l3j05Q0J75O4o1N0N0o0q9K2K3q9j05PK9L0JKo8M4P3l7l0l1J12Jk9l0K1K0P6P6n9
30287d61n8n1n2n1O0O0n1l8l9m5m5OPO2O2K0K0K1K0m9m9POJ8J8J8J8N9N9p0p0n1n1P9P9o7
30280e99o6K7K6J5J5J5J5popop6p6N4N3ppM9M8l8l8l9l8L0K9M3o7J5J27l5l5J9J9K0J9j3j3
30273e35j3j3K9K9k7k6k2k2M8o4n1O0M0L9K7q4k2k2mmmlM1M1j4j4kkO7m3m3O9Oj05Q1Q2j8
30266d98j8J1J1J1J1o2o2ooKLLLp0p0N9N9m1m1J4J4Q9Q8p8p8nnj2R8j5j6kkm8O4KJjkp1M0
30258f26J5r6q3J03J15Mm6J0N9O0l0l0l7l6K2K2J0O6M8o2n8N3J4m1k3k4k7k7P2P2n6j12l5
30252g04P5M5j2l1K5L8L8M8o3j23j1P5J9KKm4m3k6L0N8n3n3N8L5k1o9j4L4L3L6L7n5n5JJO5
30245f22O5k7k8N2N1m1m2k1k2L4L3lllmlkp3L9J17Nr0l4P6J9o9j3L7L7M1M0k8k9o7j1J08l
30238d84o5rJn4k0k0j8j7J11J12j01j02rrMLO0N9nmmnN1N1m1m1kjkjK3K4k4k5k7Q3Q7k4l5
30231d80K1J8l8o9j3K2q9l5P6L7j7l5l4J4J4Pm8k8Q4K8k6O7O6m0m1J5J5J2J1m3m4n6n5L6R2
30224e56M9o2o2M9qo4kN4RJ0J6J6mN0lj14RJ19m5m5k7q3J3J23J9l6JKl9l9J7J7K7K7K7K7n2
30217e60n1MMJ0J1J0J1m0m1N4lp3L8N5jN2mm6O6J7r3L9L8r6J6K2q8o4M8P1P1m8m7J2J2l9J6
30210f17N1o0k9K6K0l6J4J4m4m5P2P2RJ0K7q4l2P9l8r5POk9Q1Q2l0P3P3o3o4opl4l4P7P6k0
30203d98j9J3m2q1L1R0k0l7l6n4N7J12Km3m3M2M3PPk1k1l0k9jjonnnL6L5j9k0N4N5l8l8n9
30195e87n9P1P0lmn9n9N4N4l9l9J3J4j5j4J8J8J5J5J1m5q0L1O9J3K0K0j7p4j5R6N6%j4j3o8
30189e46j3Q1k9r4J6MLJ6J7j1j0j%K7K7l4l5l4l5L9L8L9L8j3j3J5J5j11j12O2O1j08KL2L2
30182f35M1M1M1M1j6j7J1J1J2J2j2j22jJ09n2n2L6L6k0k0n4n5o8M3J16NJ9J9k0k0K6q5pJ78
30175d59%j11RRo0N1RJ0l9l8PQk0k0K7K8O9m2o5M7j09j08N3J65J0J0l3l2l3l3K2K1P7P7J7
30169d76J7p6p6l1l0N5N5O6m5m4O6k9l0k2k3K2K2K3K2k3k3k3k3M5M6j0j0Q2Q1j22j22M5M5
30162e46q0L1P2m0JKm5m5M7M8j2j3nnJ0J20ln8J5J6m7m7no1l6P5L4L5j2o8rJ02P1m0n1n1m0
30155f40P2J07p8q5K7m0m0O0N9QPQPn6n6L6R0L2q0q3K8P1m0r2J9R1L7r3r2L9L9J2J1L1L1k5
30148e78k5J1J0J0J1k2k2P1P0q3q3k8k8J00J00o7o7j8j7J0J0M2M2L9L9m3r9m4O7P2l9mN1K1
30142d91l5l1K5j2j2O1n0n7N4M7o4rrj9j9K2l4j6R4jj13p8L3L3L4M4M4kN3%j12J5J27mj14
30135e96j03QO2OO4O3l3l3k5k6K9L0j5j6j5j5P5P6n3n4j8j8J0J0j7j6n9N3P7l4q6K5J7l8l2
30128f97K4M6M7ook4k5O9O8l2l2l3l2J9J8l7l6M5M6J8J8l2l1K3K4K2K2jj12m7O3K6l1N7N7
30122e02j0rMj06j07MJ8J8K4K5K6K6m0J6J35K5no0q5l0rrllj7R4P1m1k6k7%jk8k9L5L5k1k1
30114f33Q5Q5m5m4k8k7K8K9qqpql7l7J8J9L4L4OOp8p8N1N1j5j5j6j5O3O2l0l0l0l0O3O2RJ0
30107e04ONm7j03m5O6k3q0N2N2M6M7j2j2J5m1q4K7J83jj26p0j4j4M4M5L1L2k3k4l2l1l1l2
30101f98O6O5PPK2l3o7M3M1j4K4K3n2n3LLKKl6J9Q6k4p9k4O9J24%j12q8K3K3q9%J11M1M1k0
30094e44k0L5L6j9j9j9j9jkJKk3L3P1m0o9M2L5p6o6o7K4J34R6j5l4l5K3P9j6j27l3K4K3l3
30087f19q6K4N1N1L3L4r6r6K4K4K4K5J7J8J8J8l9l9l9l8J4J5L2Q8J01ro8j2j9j9rql9P2K0
30080e32r0j9L7l5J9J17O1p0p0k5k4m3O9J65j9j38k6RRm0l9LLR7M2j08LO1NN8N7j45l4J01
30074e41j1o6M6L2p9m4J2L0k6n4N7L0K9L3L3Nn0%J10L3j52n6J29K0l5L9j7n8n9p5L5R6j5j5
30067e84R6Mj06n1O0Q7k4q0L1P1m0kN3p5p6N8N7p9p9j6j7mJ07P5K1k3k3k6k6L1L1P9Q0Oj04
30060d88p7L4j5j4J9K0l1l1MLq1K9O5m7m1P1N6JMn1r0K2R4M0m7J0j3j2kkm9O2J17Oq8q8L5
30053e75L4j3j4MO0M1p0l1l2l8l9J7J7jjl0k9PQLMJ6m0k2Q9P7l4q8l3K6K5K9K9l5l4N9Lm6
30046f57O4O8m3q8K3L9L9P9l3n6jqrmnM6M5q5l0P6l5n9N1qrkkl1l1K4K4ONO1O0n3n4k6k6L4
30038f11L5OPK4K3o9o9N2N1K4K4j18j17J1J2K9K9K9K9L3L3L4L3K9K9k7k6j12j11K6K5j17p
30032g57J30J9j5R7L7p3j5M0L4k2m5m4Q3Q2RJ0m6m5l8l8J8J8ppppm1m0M8M9R0L5Oj05j15n
30025f67Q5k6QO4l0k9N2N3mlJ0J0m5m6QPm7m8L6L6J8r4m6J38J08p8n2Lk2L4O8m4j32k1O5O5
30018e66N4jj05NJ02j0q6K5N3n8j07MO3O4J1J1q1q1O0O0L3L2kjn7n7nnJ25J25r7r7L3L2k7
30012e51k6JJK5K4llj7j7j7j7M6M6q3q3L6L6n7n6N8N9l5l4nnK3K2L5L5PPL2L1o5o4Q3K7o6
30004e70M5M2p0q7l1NNJJM1p0m2O9J2J1J44L2r5J7Rm6l2K5K4l1l8J8J4m1j0j0P9Q0j7j6rj0
29997e51k7Q3J00q4j06n0NO0N3N2L0q2o5j0L7L8K7q4q7K4O0Oj12jO8O8N8Kq6K5Q3K8n8n8l8
29990e92P3O4m8j00J1M9pLMM9M9j1j22q3K9J5J4k7k7K8K8K5K6lkj2j2j2j2k9k9L0L0o6j2Q2
29984e97k9q1L0N1nj6M0J02ro7M4Q6j00l1P9NNK9K8o3o4J7J8l8l8K8K9%Jo2o1K8K7j8p4N5
29977f51J65m6j57k0R0j0j0Q2Q3l0j41q5K6L9L9M6M6q9q9MMJ6J6M4M4J0J1J1J1j7j8j7j7K7
29970e83K8j1M5L3p9p6L6LMO5O6m6m6J4J26K7q4r5l9j5R6M4o6PPl8J7M4o7q8l2K7K7L0L0L5
29963e54L5M8o2j10KN6n4j10KR1R2O5m5k2R0k4q0j8L8M7M7q0p9MMMMJ0Rk8K7O3m7o9j3J3J2
29956f32J6J6LLMLK6K6K7K6n9n9n9n9JJJJN0N0N1N0QRq4q4L2L3J8J29M5o6k8K8j8j8j5j4j1
29949e49j0J7J7KKn4n4M3M2j3j2k0k0J8l7n2N9Q0K4qrOO1K0r1o7M5P7l3q2K9J1J2rrk7k7K8
29941e90K8kkR0R0j45j45N8N8rrrrj8j8j1j1n7N4P8K3J4J5J1J2j2j2j2j2J4J3m5m6l8r4l3
29935g81P8R5R4Nj07r3J7P0P1L1q1q0L1L0K9n6n6Q8Q8m2J3l5j46K1J32no1L2L3l4l4ooJ8J8
29928f29l0l1nJ06N8n4n0O0L3p8p3L9N9Mj6L8Qm8k5k6K7K7llooO1Oo0N0P0m1r0K1L9L9m6m7
29921f22P5P5n5n5qql5l6L1L0o2qR1k0k4Q8O0n1l6J8r0l6O2m9j9R1kn7K6K7l2l2L9L8j6p2
29914f74J5J09K8k7OOLKj1j2o7o7K4K3K3K3lmlmJ4J3J0J0j1o7l5N7j5p1N9N8K9K8m3j35j0
29907g19Q4Mn1J3O8O5RJ4J3m5m5rqqqk9k8O4O4j6j7j7j6O9O9k4k3m1m1l7l8PO3Q3rp2p3k3
29899g08k3K6K6K6K7j9j9L6L7n0n0OO1L3n9lmj7j8j7j8L4L3L4L3NNNNlmrrJ21K9j05j2Q7L0
29892d48k4k5MLMMk2k2k2k2l5l6m9O1J10jr1r1k5Q6K3K4O4O4k9k9l5l5N8N7n5n4%Jj9j8j9
29885f43j8K0K1K1K1M6M6l9l9q1L0K3K3k3k4k4k4J2J2J2J1J1J1J1J1j2j3nnm2P0J19o7q8K4
29878e92M2M2m7m8j7R3K9K9M3o9n9o0K6K6poopM2M2J12%j66n5NNk4k4L1L1L6L5j9k0K3K3l3
29871e44l3o0o1PJ17o5o6J08J07j01j02J76J76r6r6r6r7M4M4q1L0L0q0l4J51K13K9j22j1n3
29865e66n4J5J5l4N8Oq6pM9rj0k0P3P3j9%JonNNNNOPm9m9j1j0J4J4J7l8q6M4J09J7n3n2j09
29858g35j09J32J32l4l4K2K1j9j9RQM4M3j2j2MLoN0Qq5q4QL7j8J6P1R9R9k6k7r2r3J%J3J3
29851e72m3m3M5M4M4M4q8q8j7P6N2m1o6K6P2J7JJn4KQ4rj29l7P2J28P3j9r1j47o7O2J4p9L5
29844f98R0N0m3q2q2n0M2J25P0k2k3L1L1j7j8l2P9K0l6J1J0m2m2p0M1J38K6m9Ol3l2opK1K1
29837e72R2R3p9j90n9N2j7j7N9N8MLk5k4LLk1k1P6l5q6K4J0J0N0N0m2m3O0N9MMK4K5o1o1o4
29830f54M7J10jj18oM7pj2j1J3J4J1J1J2J1N3N2m0m0m6m5J3J3NO0M3o8j32k1L6L6po2m6O6
29823f63R3j9j04PL2L2n3n4P3P3k1L4K9q1k7Q5l0q6J6J5j16mJ29J30Q9k2j21o4O3O3k6k6q6
29817f40q6Q0Q0m5m5J0J0O6O5l1j43o3M7L3L3RRRRK6K5l0l0M8M7q2q2N0M9noJ3J2m2m3M1M1
29810e61j5j4RQnJ06j9j29l0Q0l9l9K3K3M6M7j0rjjn5j11n0O1J13KjkqqL3L3k3k2J7J6J7J7
29803e01r8r9P0J3l3P7P8l4m9OK4K4l2l1K7K7pM8K3q7k5k5l2l1M0M0n2n2mnN1N1mmJ3O9j8
29796e42j29l3P8K0K1J0m5l6P5j5j25j0J00K4K4Q3k8q9l4L2L2J01j0q6l0K7K7K2P8rj20j09
29789f96P6Q6L0l2q8o8M4J6J6K3K3M3M3m9m9N4N5p5L7Q0j04k5L1l8l9Ln2j9R3J44L4m7m6j5
29783e11p1jJ10k0j30m4J2K9K9J7J7J7J7nnN1N0q1q1J2J2qqqqK7K7l2l2K0l5p0M0M5j0o0l
29776f91j%N9N8J0J0m6m6K9L0K2K2Lj08J5J25N0o0k3L3J8J8p2p1L7L8L7L8rrn8n7n3N8mnj7
29769f20j8L8L8j7j6j7j6j7j6j7j6l1l0R0R0l1l1J5J5m9n0J6J5opN9N8J%K8K9m5m4m6O5P8
29762e05K3m1m2L4L3l3K2oj17l0Q0mmM9N0qpn4n3K6K6L7j9o7M3M7o3l7P5L7j9k7k7L8L8m3
29755e48J3J08lj10j10j0J00K0r2n7N4M3M2MLL4L5m9m9K8K8n6n5J5J6J5J5L7L6rj21j13P3
29749f63J43L3j9j9k6k6qqqqL7L6j17nJ65N5o5rllO6m5p6k1o3o2Q5L0j2R8O1j23p5L6j2j2
29742f43nnL4L3Q0Q0j%q4q4R9J00n1j62l4l5L5L5Q6k5rrK5K4l3l3j02RR2j9j7j7k4k4O4O3
29735e57J7J7m6m6J9J8L4L4O9m2r4r3m2O8M5M5jjN6n4q0J05Q2j03p8L3j0j1L1L1n0O1Lj07
29728f47J2J24%JL3p8m3m3K5K6K5K6m7m7%jK6K7Q8k2p8p8qJ03J2J2rrn1n2q6K5L8L9J10J10
29721d37o6o7P9l1L1L2m0m0O8O7l5l5j07j08O5O5j6p1k6Q5Q9k3j24j3O3m9o2J22Q0l1J5J5
29715e05kll1l0k5k5LLM7M7n5n5J0J0j8j8k0k1M4M3j2j2j2j2P3P4l0K6Oj05oM9q8q8kjK3K4
29708f94k3k3O4O5O4O5j7j7j8j7L0L0K3K3Qj03o4M7J4r6o6M6J3m3rJ03R9j1J1J2m0m1M3M3
29702d79NMq2q2o0j15l0Q1M4j1O5Ro6M5M4o6pM8k5L1Q5L0l8l7O3O3l9l8J5J5l1l1L5L6L6L5
29695d48p6p5J4J4r1K0P8P8q1q1j2R9Q0l1l0Q0M3o7k5k6o7o6K8K8M5o6k7Q4L7p4o8M4k8k9
29688f96K5K4M0L9N5n6j7j8L4L3J1j00n2J33P9j07p4p4RQRRO8O9m1m0R0k1o0o1K6K5K5K5Q
29681e73QJJRj02l5J50O6j19K5K4MNO7m5l5l6N9N9JJjj13l3l3j2j2PPN4N4n9n8K5K4N2N1N
29674e07Nk2k2l9P3J1J1p7p6j0J02L6p4K8K8K1K1l6l5J1J1l9m0K6K5J1J1j6j7o4o3O5O6M3
29668e32M3m8j04j6R5M0p2l2K3K0l6o6j0M8M7p9q0N1N0K1K1K1K2n6n6L6L7L5L5o2o1K5l1r6
29661g67J4J36K6o4M7Q2K7J0Rj3j4j3j4k3k4O9O9k1k1p6p7mnp0M0Q4K8M3o9o6M5M1p0MO0O0
29654e17Mj5R6Lj07o9j3k6K9kjKLOPq5q6L1L2K4K4Q6k5j23o7P6P7N3N3k5k4k4k5l2l3K2K3
29647f48LMMLQPk0k0m7m8J19J20j0j0rj0L6L5n7n7N5N5%jl0l0llj4j4J7J7j06n2J51L9j19
29640f35o3K8K8J2J3J2J3NNL3L2m6m6RRJ1J0QPL3k3j16oO5m7J6J27m4m4Q7k3r9J3O5m6j1M5
29633e63m8m9N5N5l7l8m7m6N0J62j3j24k5Q7KKONKn5l3P8O7J1kkK8Q4pj18n5N7Q1l0q6l0o8
29626f44o9J6J5K3K2l1Q0J34n2j72J3O0n2M5J55K3q8n7jm6RQ1K6MNKKn4n3L1L1k4k4k6k7M3
29619f00o8l7P4MNnmj1j1P3l8p3L8Q4k7j4j3l2l2O0O1L4L3n8n9PQPQN0N0non2n1LMJ1J1k3
29611e94k4J13Jr1K0j1j1K4K3m1m1J4J5j5j6j5j5L0L1L0L1l6l6j3R8L5p7m8O3P3l7r3J8J0
29605e85j00m5O6Q4k6j3j3J9K0l7l6l4l4R5R6n1n1M8M8n2N8N7j29r1R3Q9r6n6N5J6J5j07L
29598f94R6j5jjJ9K0M6M6j0ro1o1K4K5L1q0q3K7L1k4L5R0mn9L1L1k7k6k4k3kN3L6p5m4O7N7
29591e58JLKK3K3no1oJ05L3p9m1J5n9n9L7L7L7L7j8j9j6j6M0L9j17j17N0M9RQj9j9Q9Q8m0
29585e24m1M8M8j1j2L9j7n5N6K4q7q1L1J6J5K3K3m8m9PQk4k4NMK5K5l1l1PPL4L5j9j8j9j9
29577f30M6M5J8J7k6k7K8K9J4J3p8p9M9N0ook1k1k1k1r5r5P1P1J0RM8rKJ12K2q9q2J0Q1Q1
29571d80l6l6N6N6j22j22PPM3M3M2M3j3j3l2q7n4M0O9k3o1L2Q7nj8P4M7ql0l0l4l3k1k0k1
29564f53k1J06J06o1o0lllkL8L8j7j8PPm9m8O5O6k7k7l8l9J7J7j6j7L9L9m8m9M4M3L7L6r3
29557e87r3O4O5M5j0o5K7L0o3j6P7n2j45N0J43m4m4K5K4O2Oq7ORm7O9O9o5rMr0K8Q3o3o3m
29550f61mj5j5j5P7N0oLLJ8J7j1j0K5K5llo6o7K7K6kjK6K6k8k9k9k9NNNNPOPOL9L9L9L9m5
29542e14m4m5m4l8l7J8J8N5N6O9m2nJ07M3o7r7r7O3O2K1K0M8M9q9q8P8P8l0l0K6K6j23j22
29536f75J18J19l5l5l5l5oom7O4R3j8m1m1J1J0J8J7p7L5O1m9l0l1J1J2O9m1l5l5O4O4k9k8
29529e63j%k8k8L2L3k4k3j4j5O0n2q6R8R2r4NNppL2L2k4k4rrM7M6j27j27N1J62P2P1J9r2j01
29522e98J1L4L4K9K9j00j00J14J14n9n9N3n8o2M9k9q6M8J03k4q0n9N3J1r9m9J37N3n8j5M1
29516f22M0M0j2j2L7L7N1o1q1L0qo4PPLMn0n0ONJ3J3O8O8m2m2l5l4NJ17O5m7p4j8L5L6JJo
29509e69oK6q6JN7p3p3K7J39R1k1m3m4pqpqrj0M6M6n1n1M2M2J7J8J0J1K6q6q5K6j3j3kkoM9
29501e99L3p9o1M9O7J1J8J7m2m2k8k8m2O9P3l7l8P4P1m0m0P1J32K0j14j14N2N3m1m0m8m7Q2
29495e88Q2m7m8P7l4q0L1jn5n0O2Q3K7mmqql9l9J7J6j1j1j1j2k2k3L3L3L1L2M5o5p9L2J18
29488e20Oo2o3N9J14K4q7m9Pl0K5O7m4o9M3R6M1qrj2j2o7o8m4O7L6p5j3R8M6M5m0m0m7m7M6
29481e86M5j9k0p5p5L5L4K8K8M2o9k1R1K7q4LJ15Q5r9j11JP2J6kjo6o5j1j0j2j3M4M3j9j8
29474f67L7L8K9K9K9L0RRqo4j58m8Q4Q3J14Kn9N1O0n1m7QPj03n2O0K9q2M9J05k0k0K2q9o0
29468f44mN0N0k3k4O9O9m5m5m6m5O0O1o9o9K2K1K1K2m4m4J1J2k1k2j8j7QO3P1m0j08n3J06
29461f65J06N7n4q5k9L8p2j28j7J25P0K1K2n9N1P9l1J1J1l3K1M6o4oM9j1o6j1M5K9k6l3P9
29455e30Q5k5j11%j8j7K4K5l2P9Q3k8r8m1N0M9ONK0r2q2L0K2l3l5K0M2M1K6K5n9o0j4R7J04
29448d42pj18pM7qn9n9p3L8M7j0N7N7n6n5k7k8M2M2R7R8r9r8J01j1l1Q0j3j24n4N6P4J9L2
29442d92L3j01j00K1K1K1K1k2k1L3L4K4K4l2l2k8k9K7K7rrrrj5j5J2J3k9k9O3O4k5k6OOl1
29435f13K5O3m8m6O5K6k8QRo4M6P8l4n7n6rqK3K3JN6L9p3r7J4L7L7qpK0K0rro1o1oM9Q8k4
29427e91o7M4Nn0QRL2L3n5n4J%K3K3nnO5O5k8k8m0l9N2N3k6k6L0L0k9k8K7K7J4J5j0j0l3K2
29420e46l2j44K0J30%n6j0j0J4J5j1j0j0j0L6L6QRL3L4k2k3N7N6l7l6%%n5n5J6J7j1j2K2K2
29413e65oo%jMLJ0O5k6j38o4M7O4Ql3l3R2R3o5o4L4L5j24j3Q0l2L1L1l1l2O1O1l1l2p8p9Q9
29406f45Q8jjk9k8p6p5N4N4L1L2L1L1k0k1j7j7RO5R6j5m6m7n3n3M0M0L6L6M7rj01J0Q1j1j10
29399e94n4l6K0J9J9RQQQj3j2N2mMR6L7n6K8K7K4o9j27l3L8L7J1J0q3k6Q9lo8j2l4K3J07J6
29392e34j09j7M0n4j2Q0K0l6K2p2j01K8Q1j3l7N4J37M4r6m0M4M4qqPPk0k1ppl4l5k2k2k2k2
29385g41N9O0l4l3M4M4J6J6j8j9L6R2k0j13l3K2M0M0n0PR9Pl0l1QQj0o6k7O5R1l8j30%J00
29378e39Pn6n6O7O7L2L2k3k4k4k5j6p1n0M3M6m6o2M9O4RK1l4l7J8j3j4M6M6ppo2o3O7O7M3
29372e05M2j5M1O9j16j42M4J7r3L9L9p1M1O9j16o0J24P3l7RQK1K0l5l5o6o6j0j1JJN6N6J5
29365e93J5J4J5ppppq1q1j7R3J22O7k5k4k5k5k5k4m0l9J27J27m5m6m5m5ooooO6O6M3o8j20
29358f65j0M7o5k8Q3M1M2L5L6n7n7L2L2k4k4qqM7M8n1n2M1M2j9j9RQPPk2k1l3l4K1P7Oj04
29351f40j1M5m1J4J12Jr0K2M1M1Rm7q1K9L7j9NJ17oj16p4k0m0J6rqL0Q5L1p9p1M0N7N7R4j7
29344d86j16n9M3M4J9K0J2J3m3m2p4p3J9J9P9P8n1n1N6N6l9m0L6k0n8N3J01rl3l2l9l9N4N3
29338e49o4o4rrO8O8k5k5j2j3M3M3n1n0k4k3J36J36o7o8K5K5l1l0J2J2n7N4J3r7l2Q0p0j4
29331f69J20Rl2K4j5j5M1M1n2n1l8l7N4J10Q6k5n2LJ2r9m4O7M7qL3k2j01j01K2K2M9pm4O6
29325f06J02ro3qL3L4k2k1P0J5p9L2L7p5nml8l7J8J9k7k7K9K8N4N4l8l8j4j4M1M2l7l7l7l7
29318f65k2k2P1P1m9m8QPK3K4K4K3j3j3K5l1o5M6J1m5QQo1N0O7J1J2O7j1j23k5L0n3N9J10
29311d91p5o8M3L8p2k2Q9Q6k5n1Ml4l4QQQPm1m1N1N2j6j6j6j5p2p2N8N7L0L0k6k5KKl6K0J02
29304e53qp2p1K5K5l0l0R6R5MLK6K6K6K6p8p7J2J2m2r8k9O3P6K1k8k8m7M7N2m0J5J08m9j04
29297f26L3L3pM8K7o5j2Q1Lr0K4P9j7j09q5l0J30J30j07j07K0J9J7J6jn6RJ02Qq4k6O6Q6L0
29291d61j36j36R4R4KKo4o4qql7l7N5N6qpqpN8N8LLl7l7N5N5M3M4k8j21l3N8JJJ8J8p4p4L4
29283f33L5L5L4l7l7l7l7N1N2J4p8n9mJ4J4J2J2J5J5k8K8K2j07n7P2M7M7O7O6r3r3o6M4J00
29277e70j1j3j2j9j9N6N6l7l6J2J2J2J3k2k1L4L4jkn7n7O8O7k6L0J3r8l9P3l6l6k9k9j3j4
29270g17P8P9j7j6L9L8J4J3m9m9Q3k8j57m6JJO4O3MLM2j4m1P1J5r6k8K9j0j0j2j1l6l6K4Q0
29263f32O2m9LJ14J8r3q4k9K5K6M3M3n0m9M6M6rrpoppononL0K9KKl9l9N3N3j%jjl0l1l1l1
29255f62L7L6L7L7k2k3n0m9l6l6N7N7pqqqK9K9J2m4n9N2J08lj05m9NOJ0J0j7j8J4J5PPN6n6
29248f39n4J32R9q6q8K3j3j4ooK8K8n7n7j4R7J01j1j0M5L8j7o7o7q1L0J18O3o6o6k0k1LJ14
29241e41O4m6m0J6P2J5p6k2O8J2q2q3j5j5J2J3n3n3M0M0J9K0l6l6N4N3jkJ0J1j8j7k9l0m8
29234g24O4Q7r7r8Q8Q3k8m6m7ONONL8L9r1r2N3N3K6K5L3L2O1O0l5l6qqn0n0k2k3O7O6k6k6
29227f10L4L3L4L4o7o6K7K6j1j2j2j2oopoopj0j0K0l6p1M0R9M4P8P8J8l9j28j7Q0K4l1K4K9
29220d48q3j03m8O1O0RRooooJJJJQ7Q7p8j34k5Q6R0k2o9M2M3o9j07MN9KM4M4j8j9Ln3q8K3
29213f31N2mn6%J0m5J0O6K9k6m4m4o1nJ25J4m7O3N6n4j8j8l8P3N5n5k1L5L5k1J4J4l9m0J6
29206f00J6qrqqJ9J9J9J9n4n4KKK0K0K0K0PON5N5K9q2q6K6j8p2K0K1J7J7J6J7m0m0m0m0K3
29199f74K3K3K3L7L7n5n6N2N3m0m1N5N5p2p1o9j3J1J22P0j15j1J00q9q8M8M8N7N8N7N7m0m0
29193d88m0m1J07J07Rj01q0L1K7q3K5Q1k0k0l6j47o2J22O1MM8M7o7o6K5K6o1o1kkMN9M1o9
29186f22j27j6M7M8J8P4J09kq9l4J5P1N8j28q9K2M5o5n9N2N5N5M5j1n0O0N8n4ppj5j4pqj4
29179e86j4M3o8j17O9R1j9jjM0M0j6j6J1J1J1J1p7p8J6J5OOOOr7r7L6L5kN3R1j9q2K9Q4K8
29172e52k7k7K5K4JJn5n5mmmmJ7J8J8J7K2K1K1K1n3n3KKK9K9k6k7l1l2O1O1k9k9K6K7K6K7
29165e16k9k9j0rM6M6n6n7n7n6N5N5J8P2P8l4k4k3p3p4N7N6N5N6p4p4N2N1m0m1l4l4l3l4Q8
29158f26Q9pqK6l0o7M3O2n0j01J0j9p4j3R8Q8k3j0rk4k3O9O8j5j6j5j6m0m1N1N2n3n2Q0Q1
29152e15n3MM1o9m7O5nnK9K9K9K9n2n2n2n2ONONl4l4K2K2kkN4N3k1k2j8j8L5Q9Lj08q6R9J04
29144e18q2l7J48J4j71m5O6K3l2L7L7k1k2K0J9K0K0n4n3KJrj0j0rN1N0m1m2mnN1N1k5k4k5
29137f29k5MLLLP4P4j9j9k8k8k5k4l6K1Lj08j0J00J0m6J4O8O9J4n5%L5p5mJ08k5j37Q6J41
29130d63l8j49k4k3K4K5L4L4L5L4l7l6l7l7J6J5J6J5L3L3n9n9K1K1ppKJn4n4O5O5RRnnnnk3
29123f20k2L8J48K6q5RO4o9o9m1m1L3k2l2P9J21J1j0rm5Rj1j21rM7j6j5rM7N4n7j09n3Q0J37
29116e62m6m5N1lo8M4R5j5o6o6j8j8J00J00o7o7K9K9JKL0L0KLq1q1M9M8m7m7QQJ6J5j2j2J5
29109f46J4j3j4J1J1O7O7m1m0J5J5l8l7N4N5n4n4L9L8r8r9L1L1K0K0qqM8M8qql3l3nnK9K9
29102f00K9K9qpqpo4o4O4J20K2q9o5M6M0p2K2P7poN2N3q3q3M7M7l7l8l7l8M0M0j5j6L4L3L3
29095e16L3p4p4J9J8k7k8O5O5%j%%m5m6j8j8ppQ7L2j08MR6j5m1J4mlJ6r6r3R2O4j21j3R8J8
29088f34J7J43L1rj0p1p2klj6R5P1m0n7jM8M9m0m1l0l1lkK6K7k9k9o6o6O4O3J8J9o7o8nJ06
29081f15M3M3jj%jkln1n1q4K6J26J5r0K1J10jo4qm6m7L4L4k2k2Q2Q1j2j1J9J8l7l7j1j2j1
29074e88j2k7k8J1m5k6Q5Q4k6l9J6P0P0l8l8l9l8j4j4j4j4M0M0j5j5K2K2K2K2J7J7m5m5L5
29067e47p6q4K8O8m3L4L4p1M1M7o3n2N9K1l5O2O2l3l4m5m6J0J1K1K1N9Ml2P9J24o0j36k5m3
29061f40m3Q3Q4m5m6L2L1L1L2m0m1J6J5j7j6j6j6L2L2L2L3l8l8J7J7m5m5J1J0klkkJ4J5m0
29054e98m1l1l1K4P9M4o7l5K0K2l3l6J9Lj08o1J24J15Lm4O7Nn0j1j2OPOPK6K6k8q4j8R4Mj07
29047f94PJ18P2J7j5j27p8L3l9r4M4J56M6j0k6k7Q4Q4m5m5k0j9k0k0qqqpN1N1jjn0PM0p0m4
29040f66J2k7k7J23J22ppl6l6K0J9p1p2K0K1j8j7j8j8K6K6o6o6N0N0N0N0l5l4N8N8p3p3J9
29033f43K0j3j3j4j3K0K0K0K0j04j04K6K5M4M3M4M3m9m9J0J0kN4Q5k6n8n8K8K7k6k7NNJ4P1
29026e65M5o5k0k1K8K8L1L0k5k5m5m5M7M7J5J5p0p1m6O5J24J2o2ok0k0L9j5n4N7R3j9p8p9
29020f75L0L0k8k9M6j0j7R5k5q0N0N1K0K0ppK7K8o4o5m9m9M3M4k0k0L9M0lN3R1j9j31k0P2
29013e39J6n5n6lmM1M0n2n3j7j8L8L8N8N9LLm2m2j3j4M0M0j6j6K2K3l4l3J0J1J8r3J4J5PQ
29006e96k4k4L2L2J6J6J6J6m4m4k3k3P7l4r6J5O7m4N3N4K8K8n7n8n5N5qpL9L9j23j2Q6k5j8
28999f46R3MMJ1J1j2j3j2j2j1j1j0j1j0j0K4K4l3P8K8j58L7L8o7o6M9M9J04J05PPq6q5NMj13
28992f84kL2L1j0j0p3L7O1O0O1n1j50J09J23j35j32N2k5k5Q0P9m2m3qqj1J00L8L8m0m1j7R4
28986e12J8r3k4k4kkN4N3POO2O1j11j12J8J7K6K6M0p1LJ14J7r3q5k9j3j2ppK1K1K8K9P7P8
28979d21K0r0j18pm3m3J9K0RJ0J0RQQl1K5L9p3j00J0J18O3k9k9NMl4K2qj18n9N2K8K7J20J20
28972d57l2j44n7jL5L5J1J1J2J2m4m3K4K5N2N3n9n9lmR0R0p7p7m1m1N2N1OOM7o3j01J1J02
28966e78M7q0q0k4Q8J6r5j2J72Q9r6m0P1J8P3K3q9o7j1OPn7n6P4P3QQPQn5n6L9j7q5K7J9l6
28959f61K0K1J7J7KJJKm8m8M5M5K4K3o2o2oJ05R4L9l9j50o4M7Ln2M2M2J2J3N1mo7M4O5J0n3
28951e31n3l9J6O8m4qM7n3n3J18J17n3n3M0L9o0o1o0o0qqj8L8J4r6O8J24o2o1P1P1k1k1L4
28945e58L5k0k0o9o9q0L1Q9k1m4J2O4Ql9J6J3m2O3O4l9m0J11%r9J2N2n9n9N2Oj05m5O5N1n
28938f69k5L0O4O5M0M0m2m1j4j4k6k5kJ09M4o8LKn3n3KLj5j5j5j5M7M7J6J6p1j27m0J45R6
28931e61j5l5K1Q3k8q7K4P7l3r0K2O9m2j00m4M1j5p6L4J22J2N3N3o4o5K8K8O2O3j41j41N2
28925f93N2N2N2m3m3J2J2k7k8K9K8PPM6j1j05NJ01ro1N0J9r3j2M3K6K6L5p6j00r9N6J67L7
28919e38p4K9K8oon6n5k8k8L3L3L3L3N9N8l5l4j9j8L7L7k3k3k3k4LLo2M8N5jj0j1o6M5N3n9
28912f12j27j5M5M4PPJ01j0j08n3L3k2JKN0N0Kn2j47l5J10jn3N8L4k2P2P2RRm6j01j7R4P7
28905e44P7Nj07n7N3M4o7j15nQ8Q8P1l9r7J4O8J3k3k2k5k6j3j4P9P9RJ0j9j8p6p6J7J7m3m3
28898f97N0N0Q5Q5J8r3m5m4k4k4L8L9j8j7M0M1j4p0n7N4P8l3l3l2J6J6l0l1K5K5QQQQo5o5
28891g00L0L1j9L6M7o4q3K9Q2K7J9J8K5l0o1N1J5m0N4N5p7j33k4Q8nj16J5P1O0O1n0n0j6j7
28885f71m1N2N8LM4M5no1r7mO0O0L3L4j05j05J1J1L9R4pj00j3P9J0J0j2o7n9L4K4K5RRk7K7
28878f03Q1j2p5j9J1m5j3M2POL8L7k3k4K3K3%%m7m6jkk9k9N5N5k7k8mmj3M3K6o7m3J4RRO3
28871f12O2n3JJ25L2q8q8k6k5NO0N6l5m1J4K4K4K0K1m5m4K6K7kjRJ0RJ0k6k5P6P6r9r9j6j6
28864f54K3K3m2J3P1k1j01qQ4Q5K0J9q5j78k3J07O9P0q0q0L2L2j4j4K5K6K5K6OOjjP5l6q2
28857e83K8m2m2qql6l7rqM1M1M2M1k9k9L6L6J1J2l5l5OOPOPON3N3r7r8MMJ6J6RRP7l3q0L2
28849f10MMP6P6j04j05KJ13L9p1l1l0j2j2P1P1n4n3O6O7m4m4M0L9K3K3m2m2qqpql9l8Q1Q2
28842d85o5o5O7O7j1j22k7Q5P1l9n3n3K5K5O8m4j31k0O8O8n6n5m6O5Q5j01n2N9K7K6R1R2Q5
28836c51k6r0l6m8j04m6O5N4n7p1j5L3R0J03qr0K1P3l9m2J3L0L0NMk3k3m6m6j8j9j5j5P7P8
28829e52n8n8P2P1j0j0J8J8n6n5L0L0M6o5l7J8Nn1L8R4K2q9l4P8M6ql3K2K1l4%%l7l8l7l7
28822f70K4K5K4K5k1k1j7j7QO4M2o8m4J2K9K8k5k6L0L0%%N6N5p4p4J8J8j0j0J4J5M0j4kj13
28815f49j47L9J60M9l6K1K0r1M5J01p3j7J01q4r4J6qrO1O1p7L5R7j4n0O1N5n7n4n4L2L2NN
28809e18P4l6m1P1JJn2n3J1J0r7J4J12p4o6o7k3k2L9L9rrNJ16O0n1N9N9m0m0rrkkn0O1J3r8
28801f23m3O7k9l0P4P3j9k0NMO7m4l3l3J5J5j6j7j7j7RRJ02J02j12j12K4K4j33k1M5M5J3J2
28795f14NJ17k3k4P7j09j78Q2Q3j01Q0P9n7N4R6j6o8o9q6K5J8J7L8L9j8j7L7L7J0Rm1m1j4
28789e73j3J9J8p3p4N9O0LMM3M3m1J4O2m9L2Q7k7k8K3K2o0o0K4K3N4N3o8j3P0m2n7jk2p8m7
28782f13QM0M0lln5n5O6O5j2j2L0L1k9q4l9P2O8m3q9l2M3M4M0M0L7p3p6L4K0l6M8M9l9l8K6
28775e30K6q1q0N7J12Oj05m0l9j4j4J06J06l1l1L3Q9m5j57q1J05P6l5JN7K4q6n2LL4L4k7k7
28769f06J7J7k2L5O7m4j11n5O9O8QQL4L4l0l1LLL1L1q9r0N3N3j8L8o6j77O0J15r3l7Q8Q9k1
28762e69k1m6O5O5m6p4p3N9N8j4j4Rj02k3Q9J2J3Q0l0r5J6nnP6l5j45M1J12KQQl7l8j3R9P8
28755d95l3r2K0K2K2qJ03L8p3k6k6JKp8L3L4p8n6n7K5J36N8n2K3K4m1P1K5q7k2k2J7J6opK1
28748e68K1m8m7N4N5m7m6j9j9J05J05L6p5p5L7onK6K5kkl6l6l5l6J8J9J8J9j9j9N7N8J3r8
28741e72o9M1K0K1K8K7j0j0j1j0l1l1N9n2p6p6j4R7N1o1j9L6JN7R4j6j8L8L1k5n1n0K9K9k7
28735e70k7k7k7NMNMk4k5K2K2m6m7O6O7J00j2j00m5K3K2l9l9O5O5p5k0J49L8q6q7nN0N8n4
28728e90o4qN5N5RJ0p4p4J07J06o9o9K7K7Jn5o1N1P5l6j4j4k0k1M5M6l8l7M8M9l5l4JJO6O6
28721d68q4q5L6L6k6k7L8L9k8k7N5N6l4l4Nn1p0M1J4r8L1Q6J5m1K9K9K6K6J8J8n1n0oo1o9
28714g12M3K5l1M1R6j2j2rrl9m0K6K5j0j0J8J8%jK7K7l2l2nmj8j7M7M8l7l7M6M6q5q5P2P2
28707e60j0j1N9n2o0N1J7l9k7K8ookjM1M1l0q6n5N5M7qL0L0mlmmPPl9m0JJk4k3l7J8Q4k7j11
28699g52%mmP4P5qrKJJJJ8J8M5M6n4n5K9K9j3j3N2N2j5j6no1p5L7O6J1m5m4P3J8j74o3J21
28692f41J20M8M8j10j10M0M0M0M1o8o9J%M6J02L2q0k1k1K7K7r4r5NNk9Q2Q2k8n0m9O6O6L9
28686e08p2rrNOONk5k5k5k5J9K0l5l6J8J8J8J8k0k0L5L5O4O3QQr7r8nmJ6J7RJ0Q6k5j8j9J1
28678e80J0J0J0m0m1m1m1ONj4R8P0j15j8R3N0o2o1N0L2p9k3Q8Q2k9j6j5n0n0M2M3m0l9J5J6
28671f34K3K3K3K2k5k5k5k5kkrrL6p5p5L6llR6R6l7l7J8J8O3O2l0l1p1p1qrk0R1K1K2N4n6
28664e78j10P6J06p8q1L0k4k5j7j7O0O0p0o9N2N2l3l4JJ11R7q8j3j2k5k4qrqqM1M0j5j5l2
28657f67l2O0O0k2k2L3L3k1k1k1k1P6P5j6j7mmN8n3k2k2k9k9K0J9m3O9mlJ1J0n3N8o0o0RR
28650f46KKN8n4RRk0j9L6L6L0L0o2o3k8k8O4O5k3k2k2k3N2N1m1m1J8J8m5O7J9J9K6K6r2r2
28643f84J11J12k5k5p4p4l5P5OPR0k0p6L6j7j7rj0rqrqONNOJ%JJK5K5l1l0J8J9K2K2j3M2P3
28635d66l8n4n5L1L2n6n6%%K0K0O8O8j0j22l2P9R8M2j0o6p7L5%n6J8J7QPk5j37K4J34lj14
28629f76J7P3qqmmJ6J6J6J6l5l5l4l5PPn9N2P5K0KLJ2J2J2J2m5m6m5m6qqM6J02M6o4O2J18
28621d18m2m3P7j08j65K0L4L4L2L1k3k4J6J5J6J6J0J1J0J0lmlmj2j3onm3O9P5l5n7N4j5j6
28615e09m4m4m4m4J7J8l1l1n8N2J08lJ1J0MMo7o7j1R9M9j37NJ15klNNk7k6k7k7J24J24p3p2
28608e97p7L4R0k1l4l4m1m1Q3Q2j0j0J6J6P2P2j25j25Q5Q6j30j9J11%n3n2K6K6L1q1k4Q6R
28601e49Rm0l9l6l6J9K0PPQPLLLLl7l6N7N6q8q9J2J1L3J44O3j22o7M4L8p2l1P9rj19n6J28
28594f72J36K5l1l0j5R7nj15j5R5l4l4k7k6k1k2L5L4n4n5P5P4L7L6j9j8j9j8j9j8Q9Q9j14
28588e59j14L5L6k0k0M7M7qrL0L0k6q1j8P4j5j08nQ7k6k6J9J9J9J9J2J2J2J2L7L7r2r2noN1
28581e95N0j2j3o7o8M6M7rrQQRQN6N5j11j11mlmlM8M9M9M9l4l3K2K3k0j9j9k0K6K6K6K6j1
28574e34j1j0j1J5J5j15j15J01J01QQm5m4M7M8p9p8J4J4J9J8j8L7jr4k1J07oo1jN4M8pqM8
28567e57J0m5qpk8K8J10J7j38m6Q3rPR9l6j28M0M0n8n8O2O2o8o8PPKJJ9p4K6J56M5q4%%m0
28560f31J6M2n0q4PM3M2KKKJn8n8P1P1lmlmj5j5j5j5OON9N8l8r4j5J15N7p3m4M8l5l5R7R7
28553d47qo4r0KJ18K5j04j2L9n3l0K5k0p5L1J24j2j04m9M4L8n4n3M1Q8L2k3k3N0M9j16j17
28546g48P9Q0P9P9k8k8k2k3o9K3K4p0KJo2L0L9n3m8M5K4K3K2K1Q8k4q5k9P1P1n5n4j5j4j5
28540f41j4j8j9OOK5l0K0J30P5j11j17pN3N2l5K1L3p8J1O8j05j04J02J02n7n7L5L6k2k1L3
28534f28L4O7O6j00j01MMn2n2L1L1k5k4P4P5M7M7OOq6q7N3N3p7p6l3l3K7K6M8J04M6o5j7L9
28527e68lkJ5m0p5L6O2Oj1j1jjn6n7O0N9l3l4J6J5P0P1n8n7klrrrrj2j2M4M3j%K7K7q9q8M1
28519f58M1pqK1K0j0j0j0j1KKONrM6N4n8q7l2N9O0n7n6k8k9KJN7N6MMMNmmmln0n0M6M6m8P
28511f85J31K0m1m2p6p7O0O0j0J02N8n3J6J6k7k8k8k7K1K0l4l5J5J5P1P1M7M8j19j19N4N4
28505e22jjn2n2MM%%j0M5O7m3q9R6J1j01%J11n1j07K5K4M8M7m4m5L0K9o3o3N9O0NMLLLLRQ
28497e46m7m8L1L1o1o2J0J1L8L8OOPOK0K0l5l5k2k3L3L3m4m4j4R7j4j4ppL0L0K3K2L0q1MJ16
28490d62K2q9L5L6o4o3rqn7n7k8Q4L9L9J2J1K9q3q2K8RRnnNJ16K4q7j9k0o8M3Q3k7m8O2K5
28483e70K5M5o6q8K4P1l9j0j0J1J1m9m9J17J17m1m2k0k1K5q6q6K5K6K7L3L4J2J2J2J2LMLL
28476e25j1j2l9l9K5K5k4k3p0M2L4L5k4k4p0M1J74j2r3J9NNJ2J2j9k0k0k0m0m0R0Q9l4l5p
28469e93pk6k6K9L0L0L1M5o7m7O3o2o2O0O1l3l2l8l8J7J7OOOPJ5J5J5J6q6q6M8J59K6q6M0
28462e47L9%jk8k8l4l3m7O3Q0l1l2Q0Q7k3j20j21J3J2m3m4K2K2N0N0J7J7J8J7k5k5O7O8j06
28456e66j06K4K4M7M7m6m5nmQ8Q8j10j11N6N6l3l2K3K3p2p2N8N7j9k0P3P3m5m4j00j00J0R
28449g74L8L8M8M8q1q2O3O3L4L5m9m9K1r1m7O4N1N0j4j5pqK3J33N3j33j27j6KLL4L4l1l1m
28443g24nP9P8ool4l4K5K6m0m0llK4K4j7j8M7M7nmnmQ7Q7q8q8j8j7K9K8o5o5L6L6PPMLJ9l5
28435f31p1M0O4Ql6l7OPPOK0J9K0K0%J%Jm4m3K2K1lkllJ2J3j6j6l2l2L2L2K3K2k4k4N8N8o2
28427e67o2l2l3J26P0j40k9J10jm5J0jN4Nj06k4Q8N9Lonj3j3K4l0p8L3L7p5RJ20l9r4RQk3
28420f51k3LLLLppN7N7j8j9P2l9m0m0N6N5k0k0j9k0l2l3L2L2J0RLLK7q4r1K0Q0l0L9L9n6n7
28413g03O4O4j1j1M7M7M2o9j15nqrjkj7j8K9K9j1j1N4N5OPPOn9n9K4K4%%%jj6j6j7j6kkK6
28405f48K6Q1Q0j13j14J0RM9M9N2n8m3m3l1l2L4L3J9J8N8N8Oj05j12kQ2k9p5J10J55l1j01
28399f08j02k8Q4M9M9m8m9J6J7J9K0k7k6K1K2poNMJ32K1o3o4p0p0L6L7L6L7K4K4L4p7PO2l9
28392e28l8J3r8n0O1O4m7j3M3Q3K6j05j05jjR2R2n4n3JN7K5q5q3K9J4J5K1K1J0J1J1J0l9m0
28385f41k2L4L6p4l9J6K8K8L2L1n9o0mnJ9K0J9J9J9J9J9J9K7K7k9k8j5j5M1M1m0m0l9m0l9
28378f95l8J7J7L6L6k0j9N3N3l9l9QPQQn3n2LLK5K4K9K8k9K6O1n0o4rqo5l8P2L8j8J2J1m7
28371g08m7O0O0NNL8L8n4n4M5M6L8L8J6r6r6J5P6P5K2q9j9R2jj12j00J2L5L5K5K4K2K1Nn0
28364e78q2L0mmM1j4q7K4Q3k8oJ05M3o8L8L7o2o3lmmlJ8J8Jn4m0P2OON9N9p1p0L0L0L0L0p8
28357e63p7j9j9L6R2%j11l8P3P0m1m0J6M7o4m0P0L6k0j1M4ONk4p9k2Q9R7M3K5k9q5K6kn8m9
28350f16O1M7M7ln9m2O9oj17M7J03k8q3OPk6k5k6k6K0J9l6l6P6P6K1K1o1o2noK3K3Q6k6q0
28343f17p9NOO8O8o2o2ooooj1j1j1j1J21J21m5m6MLn2n1Q4Q5p7L3P9l2j8j8QPN4n8q6R8K9
28336d98q2k4Q7p5p5qqM8M8m3m4J2J2L0L0K4K3L3p9j6j6L8L7m8m8o7M5j8j9J00R9l1l0p0p0
28329g03K3K2K7K6K7K6m7m8m7m8R2R2j2j23l1l1N5N4J3J4M1M1j8j9q7K3R1k0m3m3K9K8K9K8
28323e39k6k7K9K9l7l7N6N5o3o4j5j5O0n1j03QQO4J02rl1l2p0o9J08N3m1P0P6l6k8K7j7p3
28316f38j0j0J5J4L9L9q1j37mJ06K1l4LMJ2J2J2J2ononL7L7k2k2K1l5p3L9R0k2o9M1J2J2O0
28309e41n0p5L6L3p8J8P4k0k0L3L4k2k3o6o7J00J00kkl0k9l8l9J8J7L8L9j7j8k9l0m4O7N6
28303e77n4j7L9mmN5N5l3l3k9l0lN3Q4k7p8p9Q2Q1k6k7k6k6qqpqL7L8L7L7o0o0nnL4L3n9n9
28295f87ONO1O1m1m2N1N0MLMLl2l2O0O0qpo3o3M9M9m3m4k7k8k0k1K5J35Pj05PQK4J35K4q7
28288e19j7j8l1l1l1l1K2K2K1K2j7j7J0J1ppM8M8J5J5m1m0RJ0m6m6LKk5k5KKL0L0RJ0j9j8
28281f45qpM8M8J1J1L2L2j9j29o7o7L1L1k5k4N9O0P4l7j01J1K7K7J25J5j59m7O8m2jjL1L0
28274f08K4K4J20Rj20j0n5n4QPl3l3O0N9llklk0k0L8n4k8O5JJK3p0m1Q9P7j5q5q5J1J0J03
28267f13J03k7k8l7J9K1p2k0L6n0m9Q3Q3n1n1M2M1o8o8K4K4L1L0L1L0l7l6J8J9j2j3j2j2j2
28260f33j1M4M5p6p7J7J6J2J2j5j6L9L9j7j6k1k1m2m3j8P4Q1K6k2k2L0L1o0o0L2L3K9K9J1
28254e70m5m5M9P9K4l1l1o4K8J10J8j7j7m4m4M8M8j7j7j7j7k5k6k8k9M7ql7N5M1r0pQ6NNP6
28247e07l4l6K0k5k5J51M0j66n6L4k1J7J7%%llN2lm2P0O4m7j37k5O2Om3J3N3N3KJL1L1o1o1
28240e78N7N7o9o9mN2Q6k5r0l4j8j7J9J8l6l7L5L6K8K9J6r4r7J3J16N9l8l9K8q4q3K7k1k1
28233g78Q1Q2j9L6O8m3k7k6K2K3j1j0j0j0m5m6M8M7n0n0ONJ9J8K2K2l6J8N7n4K9J40o2j16
28227f50J2O9L3L4NNn0n1J%J%j1j1P5P4K9q3q3K8n6n6M3M3opo2o2J3J4O9O9OOn0n0RRNOO3
28219e67Ql5P6O3j22p7L4P8K2p3p2Pm9q4K8Q1K5M0p0n2N9N1n9N4N3m6m7l1l1K4K5klkkNNm3
28212g29m3k5Q6R3j8j0J00L8p2K3K3l9l9rqQ4Q4m5m4m5m4n5n6L7L8KLnmJ9r1l6P5M7M8kjO
28205f14PJ0J0k9K8O2n0m9NK3K3ooJ1O7j1j22o3M8P9P9j1j22l3P8P1m0k3k3k9l0L3L2L3L2
28198e30rrj3j2K4l1o6M6N5jPOn0j05n2O0J44L2j01j02j%N4N5j3j2J4J5N4N4p6p5lll1l0K7
28191f78K7k9k9rqM6M7JJk6k7P1P1n8j13l0Q1M3M2K7K6l0k9k9k8K6K7o5o5O4O4j6j6J2J2o9
28184f66o8O1O1RJ0M7qq2L0J18Pr9r8j4M1L2p9k3Q7no1j5j6K4J35R6r0j60K4J07N1qrj3j2
28177e86K7K7L7p4r6m0J8J7pM8Q6k5n2O0K1l4J7J7J4J4l7l7l7l7K5K6K5K5m5m5j7j7k8k8O4
28170f74O4J4J4J4J4j%jjl5l6K0K0K1K1L4p6o7M4L0L0k5k5O7O8p6p6k0k0M3M3j3j2P7P6j27
28164e71j27qrjknJ07J06nk0j9k6k6K2K3nmp8p8Q8Q9k9k8k8k8j1j0J8J7K1K0L4p6qJ04J1j00
28156f42n5N7M9o2K0J9m3m3J1J1J1J2m4m4l6l7N0J61Q4j00q2J04R8q6o3M8KLK4K4o1o1o3M9
28150f85J4J4J4J4J4J5m5m4M8M9q1q2NMJ4r8j6R5J07p7q4K7P1P2K4K3j0j0j0j0M2M2n0n0k8
28143f72k8l5P6LLJ1J0k2k1L4L3POOOm2m3J3J4jjj%O0O0l3l2M8M8m4m4j1j1j1j0q3q3j5R5
28136g10L9L9L9L9M7o3n0n0o5M6J02j0k2k2l6l6J02rj02Rj6j6M7M6J1J2J1J1j7j6L9L9l8l8
28129f38j00J0OOJ13J12q4K7P5j09q6K4POrrrrK5K5j01J1J30K0j04Qk7k7J09J09q1q2J1J1
28123f30qrqrO2O2o8o8ONNNLLOOp4j8P5l5n1O1J09kl6l6N1N0rrO0n0j82p0K7K7%jJ29J29o1
28115e53o0O8O9OOm9m9M5M5n0n1j2o8r2R3J23J2pon4n4n3n4N0N1onj5j6K3l3k8Q3O5O6O2m9
28108d97j16j16j7j7P6P6N7N7l6l6j9j8j8j9J06J07k7k6n3j09q4K6M1M1M7M8J8J9J9J9j6j5
28102d82j6j5o9o9K6K7j6M0N0o0q0L2R3j8l3K3j5j5K2K1K6K5n3LM6j40j47J12J49l6n5N6R4
28095d74j6j02m5J24J3j12%J01j0m8O3J7r5m4O6L5p6K0P5m6m6J7J6j1j2k4k4k4k4J7J6J7J6
28089f20OOk2k1J4J4l2l2pqqpJ8J9N7Kj9R1N4j31j04QQ6K9QQM2o8m8PK8K7O6m4p9L1N1o1n6
28082f95J29O2m8q7K4L1k4n2N9J3m2O1O1q6q6lkkjOO2Q6k6m5J2mj15rJ01J7J7ln8m8O3J12
28075e20N6p2p3M5M4J0Rl6l7k9l0kjJ0J0PPln9K4J35K6q4L1L1m2m2lkN3n9q6K6L5L6k1p6m5
28067g27O6R0k1poo0n9L3L3j3j4N8N7P4l7p6p5L4L5ro4l8P3J17Pr5l9M8M7l7l6N4kl9P1L7
28061e20p3p1M1O6J1J1O6K5q6k0k0NNNOj0rj0rm9m8J6J6K1K2J4m3o0N0Q2k9j09KQ2k9nN0l3
28053f37l4l5l4M8M9k7k8K0J9K7K8K4K4m0r5l0O3J7p5N4J46J2q2n4%K1K0o9o9P6P5k3k3N2
28047e80m0m7Qj7j8MO0O3l0l1l0JJ%JJ7J8M5M6l2l3K4K3n8n8l0l0popoJ05J05J2J3lkr5r5
28039g09L2L2k4k3O9O9NOP8n1j22l1J1J1M5M4p9p8M5M5K0p2o9O0N3lO4O4m4m4M2n1n5L7J5
28033f08m2l9J6L9n3m5M8j1j0M7M6rrMNj4p0k1P2O8k5j0j0o5o6L7J30N3lj3j3m4m4j4j5L5
28026f53L4O5m7p4L6M5M4mnj1j1M4M4jkNj06J4J5m7m8R2R1L7L6l1l0llq2q1J0J1j7j7P6P5
28019d99m3m4J2J2j3j3j4j3J6J6L0q1l8P4L2L2l7l7l0k9n4N7J13Kq0q0M2M2k3k3L3L2K4K3
28012e59o2o3K5J35j9j9l0l0K5K6k7k8k1k0n8N3M5M6l8l8j1j0MMMLJ1J1O6O6l8l8l8l8l9l8
28005g38N3N4l4l5R0k0n9N2J0J1P8P8n1n2J0J0J0J0ppl5l5p8p7M2M3N1N2j7j7kn7q9K2P4P3
27998e87L5L4J8J9rj0qql6l6l0l1j7R4Q9k2q7K5L6p4l6J9m8m8l7l7j4R8J23o1JJ86N8j27k3
27992e51L2l8l8n0m9P0P1JJM0M0j4j24q6K6Q0l2p8J07M5j41J0J22k7q4PO3M2M1k3k3k4p9m7
27985g10O5k7k7M5M4RRRRl3l3J3J3L7L7Jj10m3J2k6k6K9K9NNL6R1M6o5q7K3N6N6%J%%l1l2
27978e70l2l1M0M0ooj0j0M8M9J4r6l7J8o0n9M6M6K2K1m3m3L2L1n1n1NNL2Q7oj17l0Q0pqj%
27970f58O6O7p2p1K3K4m2m1L7L6m7m6j3j4P7P7j02J0R5j5j9L7jjm1m0m4m4R1L6l0Q1M2o8j6
27964f26R6NML4p6j07MQ5Q5J8r2o2nj0rM3M4j1M4N1o0q8l2N0N0M6M7n6n5l3l4J2O7k6j37j
27957g35J09N9n3m9O2l7r2L4J44M7o5k0k0lN2L1q1p4J11J11p4o4M8R2j9k6k5l2l2J0J0KLM1
27950e35p0j26j4M8M8N4N5l1l1J7J7qj19o4M8J6J6R3j9j28j7P9Q0k5k5L0L0j1j0j0j1m8m7
27944g18n5N6J08J08n1n2N7N6o6o6PJ17p4p4J2J3J2J3J2J3J2J3L3L3o0o0POPO%%O2m9p0o9
27937g01M6M6L8p4j7R3j3j3M3M2jj13j06P9Q2l0M5M5KKO5m6l1l2l1l1r7J5PPJ9J9J9J9L4L4
27930e35n8n9K6K6L3p8n8n8K7Q2M1p0l6K0J8J8K1K1KKJKj3j3M2M3o8o7O2O2K5K5o1o1J6J26
27923d94M0j6j8j9q7K3L3k2l9l9k6k6J2m3l4P7Q0l1n3N9N8n3m1O9M9M9Q4k8q9l3N1N2p4j29
27917f58l8P2L9j8MLo6M5K2l3KJNn1l0Q2N0nmN0Pj04p0j4M4M4M7M7k2k2k2k2j8j8j8j8RJ0
27909f68m6m6P2P1J6J6m6m5M6J01O2m9o9o9m7O5O7m3j0M6j0o5l3P8M3j2k6k6k9l0j2j3N3N2
27903f06l1l1J5J5ooN9N9k3k2n0j05o9K4N2J07M2n0J6P2j6p1noj7L9J10J6r8m4K2K1j3j2J5
27896e97J5n1n1J4J4noM1M0R8R7p8j34n1M2M8M7ro4n8L5K8K8OOn5n5l2O1J20rr5L5R0l9j7
27889e41L8n3n4N2N2llllo3o3p9N0J20rj32p6k3L3O5O4O7k6p2K0N1N0k6k7jkm7m8L6L5j0j1
27882f42J0J0j2j1k0P2J1q1o5j1l2K4L1L1L4L5k9k9jkPOOOl3l4L1L1L1L0n6n6Rm7n4N7J13
27875f30N7oo1r9J2R5j6m4J2K0J9J3J3j5j5L0L0n4n3L7L6L7L6M9N0n2n3K1K0ppj8j7K1l5n5
27868f29N6J03rn6jN7Jj8j8n0m9K9K8l6l5L4L4L4L4l5l6J1J1o2o2K2K1qqqqk5k5K1K2k8k7
27861g15L7L7j0rN5N5j7j7j7j7K0K1L1k5r6J5P0O9k0k1M4M4p9q0O0N9o5o6o6o5N8N7N1N1O7
27855d84m4j03Qno1KN8j8j8j1j0L8R4L7p5o3pk5L0Q7L1k7k7KKNOm8QM7o5q2K9J5J5K9L0M3
27847e57o8n0O1P8K2n8n9L2k4l0Q1Q5k6o9M2M3o9k0R1rj19K8K8p3j7O2m9r5R1R4j8KJKLn3
27840f17n3O0O0NNJ4J4j15j15J0J1J03J03k6k6k7k6L6L7L6L7k1k0k0k1o0o1noM6M6pok8K7
27834f10O6m6o0N1M7o4p5j9L5L5P0P0n9o0K1K0l5l5j5j6j5j6M1M1j4j5R0Q9m0m0j6j7j7j6
27827f24k9k8k8k8N0N0nnM2M3n1n0L2L2k4k4m3m4J2J2L3L3L3L3m6m6J0J0J1J1J1J1k6k6k6
27820f84k6P4P3n7n6O9O8k4k3k0j9j9k0PQPPj9k0k0j9M5M5j13lJ40Q4qpl2l2l2l1L0K9K3K3
27813e52j1j21k9Q1RRJ5J6j2j1k9Q1J15p1j52m0L1L1L8L8j1j1K7k8o3M8J3m2j3j3j7j7lkl
27807f99lK4K5K4K5m9m8Q1Q1qqpqPPPQk0j9q2K9M1M2J18Pj91q1N4N3O2O1l1l1J3J3j41l1L1
27799f44L2L8L9k7k7k7k7K5K5nj16K6K7J3J3L1q0j7j8L9L9n3n4POR2R2M1p1p1M0K8K7L5L4
27793d88j4j5q4K7N7n4n4N7L8p4mmOOm9m9J7J8n2N9P8l3k6k6Q1l1o9M1J09p6q3K8K9L0j9j9
27786f42o2o3O6O7K6K7o7o6K9K8k7k7NON4N3P7l4o4o4opM9M9OPOOp3p2O0O1n7kQ9k2k6K9J5
27778e66J5O6J0q3K7N7n4j02QopJ%o5o5j0rrqQ4Q4M1M2j4j5l0l0K5K5K7K7l4j44k4Q7Q0l1
27771f00k2k2k9l0J3J2k6L0M4o7K2J33Jj09j7M0m3m3j6R4J00j2p5p5Q4K9j01RJ03ro7j1j9
27765f79p4j5M0k5k4L1L1qo5rJ01R2j8nmK6K7jjj6j5j6j6n4n4M1M2m2J4J00j0l8l8k1Q9O8
27758e46m4nN0mmmmmo0r8J3J00j2r7J4m1m0R6R6m0l9J6J6N2N2l9r5m4O7N6N7n5n5k0k1r7J3
27751g70P8K2L0Q6K6k9j6j7j9k0L2L2o0o1M5M5j4j5Rm8j06NP0P0k0j9N8Lo3M7J11jJ3J3n0
27744e33m9M2M3r8r8L2L1k5k5K7K7N4km0P1O2m8p1p1ppllL2Q8lj14lJ09L3L2M6o4n8n8PPP
27737f30OMLLMk9k9k9k9K5K6Q0J35l8j49k2L4M0L9q6q7N1N2j00oJ03J1n9lM5j0o2pJ3J2O9
27730f20J25N3p6o3pk0p6%R2n5n6M3M3K3K3nnp1p1N9J14lr5j8L7Qm8m4J1M1M0j2j2K0J9l0
27723f36l0k5O9R4l4j05j1K0K1k3k2L3L2j3j4J5J4L1L1o1o2L6L6L5L6j5j6j5j5J5J5m1m0L8
27717f07L7J0J0m5m4Q5Q5n5n6n5n6j3j3M3M2J8J9J8J8j4j5j4j4J8J8J8J8KLlmlr6m0N3K4K4
27710e84L2o0n2M1M2j4l9l9m3m2K8K9L5L6k2R0Q9k1n4n4l2l3P8P8m2m2p9p9O0N9opN8N8j8
27703e49j8j7j8j5j5L2L1JJk7k7k2k2K5K4J5J5j3j2l8l8n7N4R2L6k7k7NOk2k2NMk3k3J4J4
27696f58M5M6o7j2Q9k3n0PJ4J4J1J1l5l6mmM2M2RRJ0Rr1r0O7O7J6J6k2L4k5j36j05OO6O5M1
27689f22p1p6L4O7O7QQl8l9L2L2n2n2OOl3K3Q8k3n3LM7M8l2l3L9L8L8L9k2k1K1r1n8N3Pj04
27682g16k9Q3OPR4j7j22j1L4k1Q2Q2j33j33O1O1l6l6M8M7l5l5K9L0j6j6O7O7oooolklkonl3
27674f36l3m5m5N6N7QPl8l9M1M0k5k5M4M3n9mQ3k9k8k7KKLKkkkjqqqqJ5J6J5J5qqqrO5O5r3
27666f19r2l1l1Q9R0o1o1q4K6R5j7n6N5l2l3N8N8JJKJl0k9N4N3K0K0k7k6q1q0J5J25L1L1j7
27659e82j7j2j2j6j6qo5n6J29J08p6p6L5K1P7O6m5p5L6L7p5r9J1O7J0l4l5J8J8J5J4J5J5k
27652f09jjkk7k8K8K9mlllj9j9q8K3J38K6k7k7n2N9O6m5m8O2P6K1k2p8q1k5L4L4j7j8KJnn
27645f58N7n4k3L3OPJ0J0k1k1L5L4j2j2j3j2j5j5j4j5m1m1Q8Q9qqpqmnmnjjjjm4m5J1J0M9
27637f70M9poL2L2M6o5p8L4N0nn3n3P3P3r4r3P2P3PPm8m9M8M7qqJ3J3J3J3k1k2L4L4j1j1j1
27630e50j1OPn0m9J5J4m2m1k7k8%J10J32P8j3o9o1M9N3n8k8Q2P6l5m5m4n1n2%%j%l5l5K4K4
27623f55lN2L1q0l3K2J5m1j4j4L8L8MLM2j4m0P1O8m4l4l4m1m1ONJ0RK3P8K1r0nN0o1M9J33
27616d76n1r5J6j6j6rrj3j4M6M5l9J6N5n7l2P9RRm6m7J6J5m6O4O4m6n7n6K9L0j1j1M5M5l4
27609e98l4ooJ6J7l9l9N9N9P3l8j14kK1K1qqqqk1k2k2k2Q1Q1j1j2k1k1k0k1l1l2R9R8j5j4
27602e68j4j5k1k0PPm1m1N2N1n7n8L5L5J9J9J9K0l4l4k4p9jJ10K0l6N1N1m6RM0p2o8M3m4m5
27595g30N5N5K2K3K6K6l8J8Jj11p9L2K1l4NOL0L0j7j7po2j5R5L7p4O3O3q0q0P3l8o7M5K8K7
27588f68N9N9j2o8j03RO0MM3M2o4o4K8K9qqm7J0R5j5m0P1k9l0L7L6n4JJ1j00l2P9J0J0M9N0
27581e50m3m3nnK2K2n7n7O9O9K6l0l9P1J05nj34k4M4o7o0N1%JPQK6K6k9k9J6J6M4M4m2m1l4
27574f27l5L0J41R7q8j16nJ4m0n7N4L7L6J7r4p3L8Q5k5j6M1K6K6M4o7j23j1Q1k9o0N1J00j1
27567e59p1p1n1O0P2J6j1M4O5m6j04m8K2K2L9R3Q9r6q3K9N7Kj5j5MMk3k4J6J7m3m2l7r3L9
27561g42J51K8k6QQM4j1j05PR2k0p4L6j4j25l2P9Q6k4q0L2Q2k8OO2Jn5k0k1%J%%K4K4mmK2
27553e92K1p1p1M2M1M1M1m6m5j9j8k1k2L4L4k6k5KKQ7Q7nnP2P2k1k0o7o7j06OK3l3qJ03L2
27547e48q0p6L5O8J3L3k2j26j6P9K3J0J0r1K0J11%k1L4no1n7kN5N6l4l4POL4L4k5k6O7O7l6
27540d98l6l6l6k0k0k0k0LLN9N8J1J1l8l9JR3%r2k5k5k7O5RJ0J5J6j1j0m7RM6m6m6M7L2k4
27533f28j4j4J8J8P4P3m3m3J2J3%%k4k4lN3M4q4j45n2N5N5JKL0L0k5k5oM9M0n2n2M1O0Mn4
27526f16n5%n6p7J6L3L4n2j07M0J70L2L2J02J0n1M1M4m9qo3j02K7O4k8k0P2M6j0J4J5m5m4
27519e91k3k2L3L3n9n9P1P0m7m7QQm6m7M6M6N1N2mml1l1l1l1J2J1L9L9r2r1P4P5J7J7M9m4
27512e49j16mJ56M5n0n0n0n1n4N6O3m7n1N9K6l1K2P8M3M3n4n4KJKKKKm0m1J4J5M8M7m3r9q5
27505g43K7L0q0m0P1L7j9N2J08N1o1j14mK0J9klN4N3l0l1M0p2k7Q5j3o8L5k1o2M9J33K3j43
27499f46q8J10J09r7r7N6n4oJ05Kj08l2l2j7R4R7j3j4M1L5k1l5l5J7J7k4k3q0p9M4M3M7M6
27492f38k0L4P0m2j12n7L5L5M2M2M2M2M1M1q8q9j4j5P8P9l9l9l9l8k0j9L7L6l5l5J9P4P8l3
27486e47r0l6l5l5O4O4j8L6P5l6o7M4M0p0r5m0N2N1pppp%JN7N6o1o0L3k2m5O6O5m5n3Kl6l6
27479g49N7N7p2p2RRRQO1O1l1l2J0J1J0J0RRm6m7j0j1M5M5k4k4L1L2j6j6j6j6j2j3M3M3kk
27471f42klJ1J0J1J1MNNNo9o8O1O2JJO7m4p3j8LN7K7k9m3m3l2P9P9l2M0M1n9n9L3L2k4k3n3
27464f71n4L9L9j3j3L5L5Jj10n5N6N0M9l6l6J2J1J2J1k5k5O8O7KJo0o1R1k0q2K8O5m6o6M4
27457f57LKJ7J6m2O8M1p0K1K2m0m1opk0R0O9m3k8k9K5K4k4k4j32k2M5M6j0j1j0j0qpqqL5L6
27450f97L5L6k2k2POj8j8L8L8K0K0K0K0non4n4l9P1P2m0l3l4J5J5l9l8J7J7l8l8J28J7j36
27443g39M9J78om9O2Lj09l6P5k3k2M2M2j3j4mnmnk2k1k2k2J3J3J3J3j9k0L5L6J5J5j3j3m0
27436f17m1J5J5J2J2j7j6k3k3MNL7L7n6jJ2r9j0J02oj16N1J07L6L5M0L9m5m5j6j7m7m6M6M6
27430e90K4K4l2l2n0n0J0J21O3m9l4l5l4l5N8N8j8j8p7p8J11N6j06OM9N0L5L6p1M0P5l6n5
27423e84N5J05po8o7p5p4j0j0Q3Q3k6k5L0L0m3m3p1p1O2O2RJ0L7R3L8p2r0K0M8o2o8M3R1j9
27417e86rrk7K9N7n5j10Jln8MN9J6J6L3p8K6J37o2o1N1N1j1j1j6j27K8K9m0l9J6J6QQQQk1
27409g22k0L4L5O3O4r8J2J63N1q2q3OPOOq2q3Q4Q4k4k4k3k4k3k2k3k3R6R5l4l5J10J09j32
27403e32j31J9J9J9J9J3J3n7N5N3n8m3m4K3K3K4K3j3j2j3j2k8k7k7k7Q2Q1j0j1o4o4L5L5j2
27396f49R9J48l8j30j9%jj7j7M6o5j8j7L2L1J%%%PPOPNOn0n0J1J2J1J2j0rO0n1p4L7R3j9q4
27389f87K7J12Jl6l6j03Q2J3j72J0J22n4n3Q3Q3m1m1m1m0Q2Q2n4n4Q8k2l0Q1M4o8KKL2L2k3
27382e77k3m5m6M8M7j1j2j1j2J6J6m0m0KKN0N1O7m3n1O1M1p0o4M8MLJ0J0q5q6L7L6Q2k9L4
27375e80L3n8n8P1P2n4n3KKK0K1L4p6q9K3RRKKm6m7m4O7N3N4N9n2n2N9QQK9q2n0O1M8M7k9
27368e77k9r2J9J1J1J9J8llklj3j3k0k0J36K5j10n5P3P3J6r5r6J6L8L9K0K0p3p2N8N8mnQ1
27361e54k9j25o9J3O9L5L4Q1l0q5K6j4j4R0k1q9K3P8l3p4L8R0k2m3J2k6k6ONOOj5j5K4l3m3
27354g24O9n4n3P3P2k0j9N7N7l5l5P6P5n3n4M2M1q7q8OORRj7L9J8r3m7J0kjN7N6JJk9k9OO
27347f54j3R8J3r8l8P4MMopoopoopj1j0qpk3L4O4m7J0J0KLMMN9O0k7k7k7k8K5K5l0l1k3k4
27339f84L2L2J9J9mj15k0R1N3lqrn0ON2n9j05Q1P1m0k5L1L1L0k1k1K4K4mmj%O9m2j33k1J45
27332e59L4n0O0L3p8r4J7M1M0l6l5K0K0n4n4KJl2l2N3N3R6j4m0J7QRj2j22q6K5P7P8K2r0q9
27325g71K1K8K7k1k2mnN1N1poppK2K2K5K5l6K0N4n7n7kl9m0P8P8n1n1J8J8J9J8NMNMK3K3p0
27317f14p0P5P5J9J9p6p6N3J08N5n5j13n7L3L2L7L6J4J4p8p8O5O5o4o4j8j8L8L8K0K1l4l5
27311f33k0k1L5L5m1m0J5J5K1K2l3l4m4m4J1J1O2O1L4L4k5k5k5k5kjQ7Q8p1j27l6P6N3n9M0
27304f06L9k9l0j1M3P4l7j26j5J6J6N1N1n9n8O8O7m7j02j1J00J00j1j01J1K7k7L8L8m5m6m2
27298f64m2N8J13K1q9j3R8O0MPPn1n2p6p6J6J7NOO1O2k5k4j17j17J08J07J5J5l9l9j1j1L8
27291f28L7n4n5j5j5M1M1l6l6N8LlJ09M5rm2m2m5m6K1K1K0K1OPk1k1JJn1n2J6P0Q1l0r1J9
27284f74k5k5oo2L3J44K1l4LMQ6Q6q5q4R6M1n3N8J7r4l9P2k5j36oJ04jj12K0J9j20rN8Mj7
27278g41R5Nj06l2P9P8l2m6O6R3j8j44l3N9n1o9M3O3m8J6J5o1N0R9j2l0K6J7J8ppL6L6j9k0
27271e82Q7Q7j2j3k2j34j54L1Q3k8k3Q8K9q2p6L6J9J9K6K6rrJ8J9K6K6o0n9m2P0O3O3n2n3
27264e94LLJKJ5r6p8L4Q1k9M0M0NNNNK0r2l7P3k3k3mmmmMNNNj8j9j8j8L9L9M0L9%Jk7k8J4
27256e93J3m9n0P7l5m2O9J02rl2l3l9l9L4p6o2J24O7j17o6M5jjM5M6j0j0k2k2L3L4ononjj
27249f43%jPPp8p9J5J25l0l0J2J2n7N4J31K0j40k8K1K1M2o9o7M3O6O6j2j2j2j3J3J2m2m3J1
27242f78J1M0L9L2L2o0o1J0J0L8L8j9j8L7L7lmn2n2j11%O7O8j7j6j6j6LMm1m0j08P6R1k0O5
27236f34O6L6p6o7M5O4m6J0Rk5k6n5n6l3P9J31K1m0l9kjl6P4j3j4N6N6o8M4L6j49j03PK6K6
27229f97K2K1K1K2k0k1k7Q4NNJ2J2k6k6k6k6k6k7k7k6N2N2N2N2j2j2j2j1n4n4P5P6KLl2l2
27222f26L7p4j2j2J3J3m3m2K6K7K7K7%JJ5r7j3R7%%PQK4Q0M4o7p1M0M5o5n9N2M6M5K9q1j09
27215f68JK0l6%JklP3P3j9k0noonj7j7L9L9N9N8m2j53p0j4NO2R4L8n5j11o7M3P2m0k4L2N7
27208f14%oN0M2j3J9l7r6m0Q2Q2q2q1P6P6n3n3O0O0l2l3K6K5l0l0m2m3N0N0K2K1K1K1n0n0
27201f02P5l6j49l8O0N9K6K6jkk9l0jkj3j4M2M1n7n7ONK1J32Q5j00j15o0K6Q1K2q8j6j6RJ19
27194e91K7q4M4M4j8j9LKN8N8n8n7kkKJm7m7m6O5O8m3j3M3R0R0k4j35m6O5k0p7j7L9J01M7
27187d99j2j2n0n0M3M3J6J6p6p6J1J1oo1nJ06O7O8mno0n9l4l4N9N9q3q2RJ0K9K9P1m0p0M1
27180f30L0k5k7k7k3k3j9R3J00j1r1K1J18o7j13jk0j9J20J20N6n4j02m7P7K0n2n2j7p3m8O2
27174g24lmL9L8j7j7J8J7J8J8m1m0J2J1P3J8p6L5N9n2J8J8k8k9M1p0o5M7L3L2K2K2j5L9P0
27167d83m1r6J5L8j8j1M5k9l0L0L0l8l7l7l8L6L6j9k0K6K6l0l0Q6Q6K7K7j9p5j09JQm9M6M5
27161f01l0l1j4M2M1p0o6M4K9L0L6L6k5k5k5k5PQPPJ2J1J2J2K7K8j02j02O8O7k6k5L0L0k6
27154f09k5JJN7N7n5n6n5n6Q5Q5oo2rJ03P2m0n2n3mlk7k6K9K9%J%JN7N7p2p2L0L1o6o5M2j3
27147f88LJ15Jj10j1J00k5k6L6L7l1l1l1l1M2M2q7q8M6M5j6j7J00j1mmPOPPMLLMj7j6j6j6
27139f68L1L1K4K4Oj06j4R8l1l0J05J06r9r9pok2k2L4L4j4j5j4j4M5M5j10JK9K9k0j9L4L5
27133e99L5L5l6l5j7R4P4j10o1M9MLj7j8j9j9L7L6pqpqK2K1l4l4L0L0n5n6j07NP1P2K6K7l
27126e79j15P1P0k8k9K5K5l0l0l2l1k5k4k2Q9L4p8L3L3jkO0O1l2l2j6j7P6P6j1j2j04j05N5
27119f47N5l8l8KJk6k6%jN6N5l0k9O3O3m8m7QQJ6J5L6L7K9q2j38k7Q6Q5L3p9n7N3K3q9MO0
27112f14l7r2o9j4M2R9O5m6j02J0J23O9o0o0j4j4RJ21L8p3l5K1j9j9j5j5N7N8p2p2K4K4K5
27106f57K4OOL4L4n5n5L7L8m3m3N0N0p6p5N4N4m3m2J3J3noK3K2k5k4L1L1PPm8m9MLk4k4K2
27098g31K3j6R5R9M3m7j03jJ09J3r7m5m4MMM1M2j5j4MMJ4m2k0R1jj13K3P9j6j5j8j7J3J4q6
27092g26l0J01j0j8R3L4p7l1K4M2M2m3m2qpl8P2P3l8j4j4k1k1j7j8n5%R4j7k1R1L2p8nok5
27085f82L0O8m3m1O9J9r3l7J47M6o4n5Jrj0K0K0l6l6J6J6j1j2j7j7L8L8opM3M2O7m4j07MQ3
27078e60k8j4j4k2k1P0P1j9j9j8j9lkl0l0J5J5m1m0nnl3l2L0L0k5k5O8O9J2J3m9m9OPL7L8
27071f22N9N8k2j32p8L4K6K5L3L3k5k5LLj17j17J24J23RRm7m6%%K8K8l5l6qpM9M9m4m3P3P3
27064e65k0k0J%m8m8n2N8J17PJN6q0j35L0K9K7K6k9k9K2K3L7j8p8L4R0R1l3l2L7L6n5n6n3
27057f29n2M1M0ppppL3L4k9k9M4o8q8R6J6r4KJ13k7j38L2J43qo3L0L1n4n4L9L8M8M7q2q3L8
27050f61L8L1L2L0q1m6Rk9K7O9m3r2J9M3M2K1K1ppN8N8l5l5m3m2J3J3o4o5K8K9k4k3O9O9j7
27043e95j7m5m5j0j0M6M6k2k1L4L4K0K0l6l5L2L2k3k4k1k1L1L1l1q6p8J07J24o0j12P4Q1l0
27037f10p6k1K3P9N4jm7m7k3k3L2L3K5K6P3l8j34k3R3L7n4n4l8l9N5N4l1l2K5K4k7k6O6O6
27030e79J0J0j8j7JKKJMLLMl4l4K2K2J8J8l7l7K5K5l4l4oo0l7P5P9P9N9n2j07n2l2K3N6Jn1
27023f79n0j09KJ38Q2j4j4O6O5j13j13M5M4j6j7o2o3O7O8M0L9l5l6l5l5NOQ9Q9j5j5J3J4q3
27016f32q3%JJ8J9O5O5k1k1PPk1k0PPk6k5L2L3J3r7l6P5ro5L6R3N6n5j3j4n6%Q4k7r1J9N3
27009f22N2m2m1K3K4l8l7K8K8n0n0mlPOP2P1k3k3K2K3m5m6N6N6p6p6OO1M9o2MMn3n3M9M9P
27002f47P%%P0m2r4J6P8l3k9Q2K5l1J2J1k5L1L4p6L7L7k3k3K7q3l1J55P5l7n8kO6O7j06j05
26995f15J2J2l0l1oN0M1p0n8N3P7l4r8m3L2L2R7j5o6j1JJNNk4k3MMP2P1m8m9L0L0n4n3jjO4
26988f37O4rqrql3l4noo2o1P7P7N1N0j4j4j7j8J4J4M2R9k5j35o3pQQk7Q4L7p3J9J8l4l5QQ
26980f56MNNn1k4Q7N2n8M2M2l8J7N3n9m1J3k4k4J2J1J2J1k9k9k9k9LLN0M9n9o0N3N4N5n5j09
26973g41KM3o8nJ06k9k9NOL4L3ONk8k7K7K8M2M3K4q7j22O4J44L3q3q3k9Q1M0p2NNn4N7O3m7
26966f08r3J8MMjkK6K6RJ0m6m7J7J6l9l9%%n5n5R1R2jjONm9n0N7N7noO8m2l6l5%%N6N5j9j9
26958f31q9K2J02rl2l2J3J3L1q0l7J47J14p2m4m4k8k8l3l3K2K2J12J11n5n5poK2K1j5j5j5
26952f08j5n3n3RRK7J37qj93j52J07J42L1PO%%oon4n5q5K5R3R2o1o1KJk6Q5N7n4J8J8k4k4
26945f72P5l5o4M8J6J7K3K4pqn5n6l9P1J0RKLKLm7m7RQJ6J6J5J6J6J5m0m0Q8Q7m2m2J2J2J2
26937e69J2n0n1ONL5L6L5L5l8l8O4m8j42M2Q6k4l0l0l0l0o7M5L7L8K9K9j00j00O8O8k5k4N8
26931f68N9LLp9p9N0N0opN6n5k3k4J8J8O0n1J1J1J1J1m5m5K5K5K4K5K9K9k7k6j1j1J7J6lm
26924f13mmM9M9M8M9jjnnj4o9j04PL1k4P0O9q0q1p4p4oJ05P4J8k3k2L0K9m7m7QQk5k4O1O2
26916e80K3q7KJ12n1j07K9k6j08P7J28J7j9L7K9k6j0j0p0o9O5O5k8k7M9M9J1O6l2j43m7O5
26910f16jkOOL6L6k6k7K6q6j30N4K9k7P2P2j10j09rJ02K2l3NMJ0RJ0ROOOOK8K8o5j0P9l2l5
26903f51P5N8n3l9l9J1J2J1J2MLN2N2K9q2q9K2j0j21RJ20L6p4J8J29K0r0j4j4n3N9N6j28j20
26896g89O4J05pk1k1k8k7L0L0L1L0O2O1o7o8NOOOk0k0j9k0O6O5J0J1j3j3j3j3m9m9M4M4M0
26889e41M1n2n2L0L1k5k5l0l1O3Qn1O0Mj06K0P7j8j8j7j7j8j7m3m3Q0Q0L7p4j27N8J29n5o1
26883g03M9M5j1K7K8o9o9qJ02K3q9n0ON6N6l2l3N0N0oop3p4J9J8j3j3j4j3QRO4O4m6m6M6M7
26876f01kkklllllM4M4n0NO5m6l9J6n5n4MMK8K9K8K9k6k6L3L3k3L2J2j00p2j6L8L8k0k1L5
26868f53L5k9l0K5K6l8l8N4N5l1l1K5K5JKK9K9p9p9N1N0j0rj0j0l6l7N6N7LLn1j07OJ17O5
26861e64m6j03RL7p5KJ12m9n0L1L0o2o2K2K1P7P7o9o9O0O1k6k6k6k6J3J3m2m2M0M0R5R5m6
26855e48m6RRllQm8q2L0Q9k3o4M7L7j9l8l7J5J5j9j8j8j8LMj0J01M1o9m8m9r3J7J84P3j9j9
26848f09n4n4m7m8J3J23J26J4rrK1K1j09j09LMLLJ07J07J4J5o7o6o6o6L4L3O1O1PQm8m9K1
26841f11K0K1K0m4m5m5m5L5L6PQk2k2L4L4%JJJP4P4n6n6k4k5L1L1k0k1PQ%Jn5n5PPPPn7n6
26833g87L6L6J7J7j1j1N0M9m3m3QQO4O4j6j5j5j6J5J4m2m1nnK2K3K8K7K8K8q5q4M4R9Kj09
26826f49o7j2J8J28Q5j01q0k5j2j2O0O1L3L3o8o8R8R8j9k0l7r2q4K8K4l2k6L0Q5L0o0nQ5K9
26820e44n7n8L2L2k8k8K7K7o6o6llRJ20P2l9o9M3Qm8n4JN8N9mlmmk8k9k1k2m5O6R3j7q7q8
26813g68L6L5K1K2K1K1K7K6k9k9M0M0J2J2n2n3M0M0onl4l3K1K1l4l5M3M3P0P0j06j06O1O0
26806e08n9o0L3L3q7q7NOQ5Q6L0L0nnr7r7N3N2p7p7N1N1n1O0J02q4j39M6J15Lj5j6K4K5mm
26799e82l3l4ook5k5L6J46J2r9L2L2p8L2Q6r9j30N5R9R9k3j33j06OK4K5L1L1m3m4M9M9k2k2
26793f66L4L4n7n7L5L6n3n2LLP6P6n3n4PPO2O3p5p4N5N5k8k8k9k8K9L0K9K9m9n0J3J3m9O2
26786f51N5N5RRm7m7n0n1MNQ8Q8m1m2M1M2n2n1jjn6n7L4L4POK4K4K5K4o5o6m2O9J03rj01J0
26778f74J29J8p5L6J0j01r5J7N3N3MNk8k8k8k8L3L4k2k2mnmnnoL3k2l0Q2K9q2m3O7L0k7l2
26771g33l2J9P5Q4k6j19qJ9l6l4K3Q6L1o4M7P3j11n6J29N8n3K0K1l0l0k6k7lN2oj17O4J19
26765e91j9j8N3n8k4L2q2k7J03pj4M1k0p7nmqrK7K6K7K6L7L7N6n6j21O5O4j20j4R8o8o9O3
26758f56O4n9o0k0R1L6p5K3K3l9l9QPpJ05J05nr4l8nN0nj15L5R1m8m7O1n1j9L6l4l4O1O2M8
26751e44M8m4m5lllmrrrrj4j4K4l2n6N5K1l5L0L1k9k8L9M0KN7P5l6j00r9K1K0K1K1j2j3M4
26744f01M3qpm6J0Q5k5k9Q2M0p2kln2n2L3L3K4q7n6jKKNNl9l9j6R6J04ol0k9K1K2K5K5n6%
26737e99L8p3o4M6R8j2j17o2O7O7J2J2ONK9q3q9K1M5o6o3M8L1k4N2lp8L4L0q1M8M7M1M0QQ
26730e81QRk7k6k7k7J9J9l0l0l9P2M2j5JJllm5m4J0J1Q1Q1m9m8l2l2K2P8mj15o0N1J8l8O3
26723f89O4lJ08N3n9l6l5n7N5R2j8nmm9m9m9m8P7P7n2n2K6K7l0k9O1O1LKr8j54J9J30J8J9
26716f24O7m5p5L5R1k0p9L2J22J0r2l6j9j9rrM7M7j6j5M0M0o5o5K8K8OPk2k1J0J1LMN6n4j11
26709g12JklO0O0KLn3n3L4L3NOLMN9N9j8j9m6m6poL1k4r7J5J41K9n7n7O6O5k8k8k8k8m9m9
26701g34OPM2M3n0n0O7O7o2o2o9o9J05J04p2L9J80nr1J9L9p2l8J7m8m9O3O4r9J3Q3k8k8Q3
26695e85O1n0l6l6N3N3p7p6PPlN2M5o7j4R7J8r2KN6k4k5k2k1opk0R1J00j0k7k6j36k4J12J
26688f29j44l3K6K7Q2Q1m7m8K5K5lln5n6o5M5J10N5L7L7k5k5q1q0K1K2K1K1l7l8N5N5L7L6
26682e51k2k3L5k1j14mP0m1j3R7%j11K0P5k2k2j9j9J8J9%n4o5M6O6J2L0L0j%j1j1j1j1J6J6
26675e96p3p3k2L4P2l9r9J2J34K4q5q5L8L7Q9Q8qj20j5R5Kn3j2j2j6j5K8K8l1l1M6j0j6R4
26668e90K8k8J0J0m2m2p0o9R9R9PPr4r3M0J51M5o7n6%K1K1M6M6k6j36rM7l8J7P9K4n2KLn3
26661f63j4M2J%N1o0o0N1JKQQL7L8j8j8MMoN0jj13n3N8k0j9J09kk6K9j6j6R2j8j14mK7k9n
26654f63J07L0q0l9l9mmmmO3O2Qm7q0L1J20Rn8n8K7K8N7N7O8m4q8l3kj12n6N5J7l8PPp1M0
26647g31R2r4q7R9m6m7N8N8M0M0L4L3O9m2j35k3N5N4OOm2m3J3J3N9N8l8j50n3N9P5K0LLK8
26640e56K7j3j4j4j3J5J4p7p8L8L8%N5N0o1k6K9m5m5m2m1N4N4jkLKN7N8n0n0o1N0J57J00j07
26633d95j63K0K0j1j2l8l9Q8Q8o0j16n4N7Q3Q3klOOJ6r6j04Q2Q1j04oJ04l9j49m9O2N1N0N6
26627e87n5LN9qrO9m2k14k9Q6L0M4M3p3p3K3J35M4M4J8J8o5j19r7J5R9R9J8r2o1oM3M3n9n9
26620g15L4k2n6N4P3J8J0Ro3o4L8L8poM0M0OPOOk5k5k5k5ppqpN2N2l2l1o3o2P6P6j1j1K7k8
26612f38j1J00L9k20q8J70O8m3L1k4o2M9L2L2L9L8m8m9J5J6p9p8oJ05N0nl6l5M1j5n7N4J30
26606d85n4j14n8k0k1K9L0J7J8J0J1N0o2o2N0MLJ1J1L6L7j03j02P5P5J1J0nmM1M2l7l7p6p7
26599g46j5R6O6j19j18O7O5O4%j11m6O5O8O8N4n6k2k2p0M1K7q5j2R8o2o3RRM7M8J10jp1p2
26593f89O0O0J0J0p3p4O6O6j7j7k8k8J9J9%Jm5m5K5K5k1k1J4J5M3M2m5m6m5m6K1K0Q3k8j9
26586f88j9K0K0P4P4RRp0p1n6N5O1n0m2O8M6M5j2j2n8n8K5K5rrJ9J9k0j9k0j9j0j0j0rN5N5
26579e92l7l7J1J2J8J9m9O3J4r7p3L8J8J7Q3k9n1n2LJ13K2r0qpj4j5R1R1l9l8l1l0O2O3o9
26572f20o8N6n4m8O3poMLMMM2M2M2M1k7k8k7k8%J%Jl2l2O0O1q5q6QPM3M4j3j2J0J0jjQ8r7
26564f38j60K5J00j1PQNNNNmmmlO2O2l1l1k2k3k3k2M4M4j1j1j0j0O0n1o6M6L9p3L7L7k6k6
26557f69J2J1J1J2M5M5q5q4Q2Q2q5l0J7r4L1L1k3L3J6r5MJ15J11%o0mK3q8l1K5n2LO6m5k7
26550f97k8j2R9M3o8L1L1o6o5qM8Q5k5n7N3M6o4J3J2OOo8o7j1j2N0N0N1N0k3k2L3L2n6n6L6
26543f30L6n1n0M1M2klNNq3K9R2k0j27j5M5M4RRRQn3n3KKooQ7Q6n3n3L9L9k0k1j4j4p0M2J0
26536f63m6O6O6o8o7K0J9K3K4L0Q6oj17q0L2J7J8j4j3j3j3MML2L2K4K4l1l1M5M5M5M5k3k2
26529e06k2k2q7q8ONLLoM9Oq7l1K4j4M1J00J00K8o5r6lK1l4k8K7M5M4m4m4j8j8L4L4j1o7j
26522g22R1Q3rm4m4O4O4j3j06l3l3o8K4Q3j0l9J7M0M1j2j2K2K2Ln3o2K9J2m5oQ7Q3j0j5j6
26515e87k1k1K7K7k8k8KLLLnonok3k3k2k3N6N6J%QPk0k0k2k2NOL2L1k4k3PPk0k0J8J8J9J8
26507f15k9k9R6j5q0L2K7q3m5J0K7Q2J17Nk1k0rqL0k6m3O7L6p4m6m6M0J50k7k13q4J02R6j5
26501f11k8K8K5K5Kj09k9K6k2L3M8o3k8K7J6J5nnLN9L8p3l6K0J2m3jkl3l3N9N9l4l3J5J5J5
26494f48J6ppl5l4N4N3jkrj0j0j0klllM2M2j3j4m4m5Q5Q5j11j11N5N6O3O4k9k9J3J3J3J3m0
26486e53m0m4m3Om9k9Q3J3m1Q9Q8l2l3o0o0J7J7j0j1k8k9J01J00n8n8L4L4l2l3Nn0l9P3J24
26480e48J4q1q0NNJ7J6J7J7m1m1m0m1N3N3N3N3K3K3l3l3m7m6QRmnnmL1L0M1j4q4K7Q4L0k7
26473e65k6l0l0rj0J8J8m8m8PPO8O8k4k4n3n3JN6R8j4l5K1k7k6J1J2q5K7O0n0p7L3M4j2O3
26466f34m8j05Q0J19o7o5M6l2K3J24J3j03PN6n5OPr3r3P5P6K1K0L8L7n5n5K4K4o9o9P9Q0j2
26459f00o7o0N2J04pr9r9rJ02Q4k8j7L9j5j5K0K0n7kj9j30m3O7Nn0k4L2N6JM2M2o1o0J12J
26453f83m7J37R6j4l3l4o9o9j4M0N9n3n3N8K1l5L1L1J5J5m0m0k7k7O5O6j7j6j7j7j8j9L6L7
26446f35J7J6J7J7o4o4qqM5M5J4J3o1j16J9J30M7M8l9l8mmp0j5J39K8JKl7l7rrL8L7n5n5l6
26439f91l6K0K0L6L7n7kK8q4RJ20N7Jj4p1j07LO0N9N2n9q7K4M1M0L0q2j15P0P8l4j4j4K7K8
26432f27O1n0J2J3j6j5j5j6n8n8O5O4K5q5q6K5O9O9K1K0j19j20Q4Q5M8M7m4m5KKK4J36J2j00
26426e70K6K5p0o9K3K3o4o4qqN6N7K6q5L1L1o8o8K8K9Q4Q4m1m2J3J4M4M4m9m9M0M0q3q3n5
26419g58N7J12JNNK5K6m4m5M9M8q8q9M1M1J2J1m5m4m7m7M5M6K8K8k8k7popoL0L0L0L0nom0
26412f39m0J08mr6J5PPl4l5n6N6N5n5L3L4K7K7M1M1n2n2K5K6o8o7J5J5J5J5l0l0K5K6K7K6
26405e92k9k8M5M5m7m7k1k1L5L4l0l0llN8N8LLl3l3l4l3M4M3j1o7L6J48j6j26k3Q9K6q5n0
26398f95m9P3P3rrrrJ5J5p7p7O5O4k7k8N3N2llJ1J1m4r9l1Q0Q0l1j00m5M7M6j4j3M1M2n2n3
26391g09P7P7l9l8j2j1N8N8p2p2L8L8j7j7l5l5ppM1M0J2J3RRK3q8q7K5M8M8JKn4n4k2k2L4
26384g47L4l6l5R4R4k4k4O8O9n4n4NNJ8P3J2r8k9k8l5l5J0J0J0J0L8L9n3n4K8K8K4K5k9q4
26377g25p6J09J33n2o0mj11j11J33J34OOM5j1q5K6L4p6q7R9R8q6r3J9L7L8j3j2j2j2P7P7n3
26371f08n2J8J9l3l3L8R3P2l9p7k1L1k5k1L4N5N5J1J0m5m5n9n8mlOPR8R9l9l8L0q0j00J2R7
26364e95j4j0j1j7j8K0J9J9K0j7j6j7j6J4J4m1m2K8K8o4o5L9L9L2L2Q9k2q2L0On0M4M4m0l9
26358f59J6J6j0j0j0rK4K5l0l1%j%%L7L8M8o2l5K2L8L9o2o2L0L1n2n1LN8J06nj00m4%jLLn
26350g02nnnM1M0M1M0l7l7l7l7O5O5o5o4nmp4L7R5j7p1j5J5J4N6JpJ03Rm5M4j1l9l9K1K2J9
26343e93J8j9p4j3R8m7m7J6J5QPQPl3l3K2K3j9j9P3P3k7k7J1m4m7O4jkk8k9k8k8J6J6K0K0
26336f43m1J5R6j6n9mm2m2J4J3j4j4N8N8k6k5j1j2L5L5n1n2J3J3NNP0P0n8n7O4Ql7P3O9j16
26329f06o8j2qrRJ0m9m8LJ15Q3K8m4m3l9m0l2P8M8ql7l6K4K5j4j3j4j3j1j0O5O6L5p6j11J
26322g51J36K5j10%P6K1m3m3l3l2J4J3K5K5K1K2L0k5l5P5J30J8j37q2k3k3J2J1j4M0J07nj04
26316f59PKKj6j5L1L1l8l8K7K8j0j0l8l7P0P0j2j3m6m6K0J9J0J1J1J1m0l9K5K5k5k6N8N8J
26309e91Jk6k7rrL6L7RRRRj3j4j3j4K7K6k0k0qqqqj1j2j1j1J6J5J5J5j7j7k0k1L5k0n5N5k3
26301f92p9Q0Q0rrO0n0p3L9J00j2o6j2m6m6MN9R7j3r0K2M6o5L4Q9l9l9L0q1k7J57O2m9n6%
26294e94L6j9J5J5r0r1Q6L1q1L0M0M0j0j22q7R8R0k2k7k7o4qR5j6j5R7K1K1J1r9m1P0M1p0
26288f46k8k8M4M4k0k1j1j2j2j1l2l2R8R7o2o3L0L0j4j4j4j4NMMNL5L5k3k3L8j6n1N9M4j2
26281e87l1q8KN8l3l3M1M2j5j4N5N4N5N4q9q8LMj9j9j6j6LN9R3j8n4LL3p7l6P5L7j9k0k0k3
26274f44k4rj0QO3N4n7o0N1O2m9o6j1L7L7n3n2LLLML1L1L1L2n1n1NNj5j6j5j5L9L9R1R1l3
26267e11q9o7M3Ln1J1O6nnO4m6o1nNOP5l6r4J6M0j6K5K6n2MR8j3r0K1K2r0n5N7N3n8l3K2j7
26259g37j6K0K0K0K0mmJ21Rr3J7J7r4oJ05Rj01j7M0L9j6l9P1L7j8j1j1j4j4M1M2n1n1rrRO4
26252f14Pj05K1J33K7q4j9j8Pm8OJ17N1o0m0l9m7O5P1l9m4O8O0n0m1m2J5J4p1M0J00j2m6R
26246f08K6K6mnO4m6j10JJ8l7j1j2j5j4J05J05o4o5J4m1p6L4m2r8L2L3M9N0oojjjj%%L8j7
26238f86k7Q3K5q7k1k2j0M5N1m1j8L9j6j6ppQJ01k3j16j5P8K0J9L8L7r3r2M3M2M3M3kkonL0
26231e67k6p4J8J2J2Jn4q6M3Q7L2L1k4n3n2J4J3M2M1N0N0m6m6K1l4j11j8Q3Q3J5p8o3pj7j6
26225g24M1M0n1n2K6K7K2K3J4m1j5P8O5o4o6K8L1L1L7n6j15o0L3L3J7J8l8l7L8L9j7j8Q6Q6
26218e41k3j15j11j8J21J22N8l5p2j8Nn2L9L9l0l0K1K2Kn4p8J4M4j2K5K5l8l7J6P3J06nj37
26212f74q2Q7Q6l9m0ppj1j0K2l2o8M4J10N4p4p5L7L6L7L6J%J5r7q6K5Q0l1o7M3O0O%Jlko0
26205f85n9L3L3j2j2L6L6K9q3k7Q3j0j0mmm4m4M8J03P2l8m2O9M0p1l3K3J%n1n1J2J1J2J2j5
26198f42j6Q2k9j26j5M0j6L2L2j0M6k0j31klrJ01J47l9r5l9k5L1J21O5o6o7J8J8l7l8K3K2
26191f47l3l4QQK5Q1L6p6rM6j2M2qj19pJ03L8j8o5o5K4K5M2M2j3j3o2o2O8O8q8q9M2M1nml2
26184g22l3KKN7N7NMNNp3p2K0K0MLO0N9l7l7l7l7J6J6J6J6M0M0j5j6k3k4L2L2N5N4p4p5O2
26177e93O1P6l6j82p1J35P9o0mL1q1n1N9j0j0j8j8L7L7NNMNL7L6L7L6k0k1m8m8m3m2N0N0j4
26170e90j5mo0n0O1l3l3N7N8nmlj14p0J15R2j8j06NQ0l1l1Q0K8q3o9p0K0K0l5l6R0Q9klP3
26163e97P4q6q6j6R5M3o8j8L8L0k5n4n3L5L5l3l3K3K2k1k1L4L4M0M0J1J2o8o9O0J16Mj07o8
26157f77j3k2L4M4o7J1O6l3q8K3K3K0J9N8N8j09j09O8O8k1k1j2M2K6q6K3J35l1l1ln9l8P3
26150f29J3m3mnj0j0J8J8k9k9K7K6O5O6k8k7k7k7k0k0m6O6O9m2J5P1r7r7M7M6J9J9%jk7k8
26143f61K1K0ppKJk6k6L0L0KKl9l8N4N4J7J7j12j13Q7Q6l3l4k0k0j9k0k2k3O1O1M5M4kko0
26136f50o0NNK0J9pqM5M6jjl2l1L2L3m4m3K1K1nmn1n1M7M6l7l7j4j4N1N1m9m8J6J27N5j31
26129f78l9P1Kn4J1J2m4m4j6j6J24J24l3l4k9k9j5R6N6n6q2k7J7J7J3m3p5L6J01j1K5Q0Qm7
26123e79k2k1K1K1L7L7k8k7K2K2m3m3j0j0j1j0J3J3k5L0J6r6k7Q3j1j2J9r3n3N7N7n4l0Q0
26116f77L2L2P3l8j22j0NNJ28J7j00J1K0l7Q1Q1p5L6J0j01o3pm0m1O4J20lj13J1J22ppMMJ
26110e84N6j1j21m4J3j8L8Q4k8l9J7J1J2J2J2K9k6n8N4M0M1j8j7k0j9o5o6L4L3l1l2ppR5R4
26103e36m7m7N5N5k7k7k7k7J0RL8L7j21j20J8J8N1N1j3j4qppqj4j4L3L2j4j5J01j0j25j5O9
26096f66m2n8N4J17O2n3n4l0K6N6n5n5N6l2q8R3R3n0OM4o8o1M9J1m4J%klj2j2j2j2P2P2k0
26089f17k0KJKKL4L5n9n8J1J1n8N2J38K7j07j06J8J8J8J8RRRRm9m9J3J4k7Q4Q4k7j2j3j34
26082g18N0Q9r5m2O8l9l9l2l2L2L1L2L2N4N4l8l9N8N7O5m7k1k1p7p7NJ15m0m0P1P1k2k1n1
26076f07n1n7N3LKJ0Rl2l2O0O1J1J1n8N3Q3k8j5j4m5m5m5m5ppopK8K8K9K8mmmmJ5J6J6J5J8
26068e68J8l7l8m1m1J5J4j5j6J10kl9P1j1j97n7J29J2J3P1P1J6J5p5p6k0k1J4J4m1m1J6J6
26062g21J7J6nmj2j2N1o0KKJ0J0J0Rn2n3P7P7K2K3l3l3Q5Q5m5m4n2n1M1M1L6L5k0k0j1j1j1
26055f01j1J1J2n0O1%%m2m2rJ02L2L2rj20j14P2P4l7L7L7j08j08J58M7l7l6m3m3N5N5nj16
26048g46j8R3Q6k5rj0j7j6L5L5q9K1Q5k7M3M3j5j5j5j5m1m2J4J4ppppL9L9j6j6l1l0l0l0P0
26041f64P0J8J7k9K6M6m5l2l2l8l8M7M7M7M6n9o0L3L2k4k4p9p9N1N1mmk0k0L5L6j1j2J3J3
26035f46k5q0j2Q1L1k3O9O9l0k9O3O3j6j6p2p1J6J6l9m0j0j0Q3Q2K4K4l2l1pql5l5M4M4q5
26028f43q6R1R1qqP7j6j12j9J5m0mlj3j4M3M2J1J1j6j7J5J5j3j3J2J3l8l7j8P4N3kK9K9o7
26021e66o7k0k0L6L6k8k9K7K7k7k8k7k7M5M6m7QM3m9m6M7j6j5lkk0R2L9p1j3M3k3k3K5K4N3
26014e76N2r4r4kkK1K1K1K1mmN1N2j6j5j9j9l6r1l7P4P2l8L1L2j3j3L6L6j3j23k6k6k0R1M3
26007f27o8p4L7K4K4J1J1J5J5mN1L4p7m4O7l1l0O0O1l2l2j2j1o7o6K8K8k8k7P3P3k1L4O5m5
26001e85m3J3M1j4p3p2RRO5O5o3o2L0L0p0p0N3N3P3l8l4K1k1k1L7L8j8j8L8L7l7l7J4J5N0
25994e85no8M3P4J8l4r1n4N7N3n8j8j9mnR9j1n1n1j7j7j7j7Q2Q2P9l1j7j6p0p0M6M7j8j8J4
25987f68J4M2M1l5l5l5l4nmM2M2LKq0q1j2j3N3N2O8O7j6j6K7K8K7K8n8n7L7L7M7o5j50L5R1
25980e81j68j15P0M8M9nmO6O6j7j8l8l8j0j1o0o1p7L4J00J00j4j3M3M3mmONNNk6k5L9M0ll
25973e76j05j05O9O8K2K2j7j6M9M8m2m1j4j5L3L3j3j4llllQQQPn6n6n3n3K6Q3L7p4l9P1R6
25966f13j5o3rO7O7Nj05n1NJ6m0K5Q0K7k8j7j8K3P8k2j34j2R8K9k6L3k2k9K6Kn3K7K8K7K7
25959e67j9j9l1l1J5J6j0j0l2P8M5o6LMj9j8j6j5r5m0Q2l0p8L2O0LQ9Q9l5l5N2N2q7q7M5M5
25952f30jkm5m5N7N6NOo3o3P3J7o4M7Q7L1NNl4l5J2J2KKk5k6K0K1m4m4ppP6P7m3m3N5n7j5
25945f27R6K4q7m7m7O6O7mnmmj0j0l8l7k5k4L1L1j6j6M0M0m6m5M8pp1L9M3o8o0N1M0j5m7m7
25938g91M2R7K9q2j9L6LLk2k2J8J7l9l8J25J25j16j16qrl6l6L4L4J27J26m0m1r6r5J14J15
25932e61n2n2L6L7r3r3K6K6M3R9P4l8n8lONK4q8r3J8Qm8O3O3l2l3klk9l0R6R6l3l4mlm2O9
25924f35L4k1M5M4m2m2J4J3p6p7N3N3K0K0m6RK3q8n3Kj9j9L9R4pj18k0L4l0Q1O4m7l7P4O3
25918e98Ql1l2K0K0k4k5LLL7L8L8L8r2r2l7l7P0O9J4J4j5j5j5j5k4k4O8O8j1j1m0l9J8J9j0
25911f42rl5l5N8N7q8q9J15J14m2m3J3J4j1j0o5o6R5R5p2j7J33K3p9p8l4l4K5K5J2O9N1o0
25904f10l1Q0j2j24o4M7O4O3L3p7j34k2JKJ30J31Qj04m4J1kkJKj8j8J0RM2M2n1n1K2K3ook6
25897f81k6K9K9M8M8m4m4j3j4K5l1p4L7O4O3L2L2n2n2k0k0QQK2K2o1o1N0M9j6M0k7j37j06
25891h73MQ8Q8poj8j7M6J01O2m8m8m8RRk0j9nmKKm4O7J62k3o6M5O1n1p6p6k9Q2J09N3k9k9
25884e46J2J2n6n6j5p2l7P3N7N7jjn8n9j2j3K7K7j9k0jkjkj0j0L2L2M3j4p9L2O1n1m5m6K4
25877g37K3K4K4K0K0K0K0l1l2l1l1P6P7q0q1k3k3R7R7l5l5R9j2j28j7Q4k6m9O2N5n6l5l5K3
25870f76K4K2K2m3m3oopoL5L4o8j3P1m1j19rJ04J03K8K7q1q1R5R4r3r4M5M6poM0M0k0k1k0
25863f30k0p8p7K4K5J3J4l3l3P2P1m9m9P2P2r0q9N7Kl7P5P1l9q1k6k5L0O8J2l4P7P7l3k6L1
25857e86o9p0j1M4J07nk9K6j9j8Q2k8j52m1N4kKN7Qm8J4J4l6l6k2Q8P8l3n1n0K9k6n7N4M9
25850f83M8P9l3j03PO9m2r0l3O7J3m1P0J32K0j8j9LKrrrrk4k4k5k4llk4k4o6M5J42L0k1L4
25843e75k5q0nN1l9l9K3K4l3l2K2K2K2K1M1M0q9q9J6J6J7J6J8J8rj0n3n4P6P7K1K1N9Mq1L0
25836e58K6q5m7m6kkL2k4o2M9J24J3m1J5k0j9P6P7j04j04O3O3n4n4KKj7j8j4j4l6K0Q1k9p1
25829g78j5O9O9O3m8q0L2N6JJ0J1J0J1J0J0ononk4k4k4k3l0k9l0k9P1P1k1k1KJK9L0m0m0m0
25822g62m0L5L5L4L5N1N1m1m2poN5n5l5l5J3J4Q0Q1K0r1o9M2k8k7J4J5J4J5ooK2K1m8m8PQ
25815f84ononO4O3Mj07l4P7%JP3l8r0R4O7j19klo2o3L0L0j3j3M3M2%%j%L1L1k5k5K7K8k8k9
25807f53NNrJ02J9r1k2k2M7M6K3q7o9M3P0m1p6L5R1k1p4L7K3K3NONNj9k0j37k6R1R0NNn0n0
25800f86k0R1QRM3M3o4o4qqj6j6M0M0o0o0mJ07j2j96j9R3OOJ3J3M8M9q1q1L3L2K6K5J01j0
25793e79j14j15N5N5OOl5P7P6l4n3n3L2L3QQQQOOOOm3m3M9N0m0m0J6J6L0L0o3o3J1J0j52m1
25786h60P8l3k6Q4M9M9PQr6J5P5P5M2o8p5L6J6r5k6k5N5N6N5N6rrqrjkp6L6Q6r9r2R3L1L1
25778e76poj21j0N7N7rrrqk6k5L0L0j5j5j5j5N5N5M7M8j1j22o0o0POO2O2o6o7K6K6L3L3k3
25771f41k3J8J8J7J8l4l4K1K1q3q3M7M6k1k0M8o2l5P6P0m2m3m4ONM6M5O0n2j13kQ6k4m2J4
25765g36J4m2m3O7J26J6j16mJ2J1J08lo3M9L4k2l9m0n0n1M2M1%JPPm8O4P1m1l2P9K3q8j9R2
25758e73Q9k3j42q7M1M1n5n6P1P1J9l5p4L7O8m3J0m7j14mN5n5l1Q0MLQ4k7l5P7M0p1KKqM7
25751f39K6q4n6jJ7J7J2J3J2J2K9K8o4o4Q2Q1p8p7n2N9O3m8o6j1Q0Q0L3L4o0n9n2n3P7P7L7
25744e95L7j8j9j2j2J5J6nno0o1L4L3n9n9K4K4J3P0K9q2p8L3N0N0L4p7k7Q5J8l7j3j2j0rm8
25737g33O3L1k4l7l7N1N2L4L5M4o6j38q3M2M2P3J7m8O2Q4k7j50l9L7L8Q5k5r9J1J04pj46l5
25731g89J24J4k4k5llJ4J5J1J1K4l2p0M1R4j7mlm4m4j7j6PPL5L5J1J1j6j7o9o9K3P8M8o3j08
25724h30P7J74O3o6j21m0P2J3m3M9J04k2k3J0J0k9K8K5q6q9K2O8m4p1M0O4m6r6J6Q9Q9Mn1
25718f40m2O8O2On7n6m3J3J4r6q6R9J12Jj1M4jjKKl1l2l1l1J3J4J0J0J0m6k9Q3N9n1n1O0N9
25710e94n2p3L8O3O4Rj01j02RL2L2j9k0P3J9q2K9J8J9K5K6l0l0M0M0j9j9J0m6k8Q3J31J9j14
25704e50j15J2J2J2J2llK7K8q6l0O3m8r7J3L1k4OOL0L1poJ0O7Q2l0r0l5K2l5n5L8Qm8P4J30
25697e48m5j00jjK3K2O8O9n4n4m5J0Q4rj05n0k3k3M6M5K0J9mr6k8J00P8j5n1NO3O3k1j13m9
25690g20M4J5J5ppk2k1l0K5O7k5oM9k0j13m2J4K9K9K7K7J0q2j08K1J32L9l9J6O6k6n6L6L9
25684f24n3n1M1O6J2n4n4N3N3l1K5L3o0q5M4J02k7p2N9K2p0m1J4J7J7ppl9l9K6K6J1J1J1J1
25677f60J6J6J6J6o1o0r0KP9j3L5J27Mn1J6l9llopj01j01N6J67J02q3j03RM3j2nN0j4j3K8
25670f43k8m8O3L2k4l4K3j3j2LMLLL3L3l2K2R2k0p1j6k0p6pM8QPP3P2ro5n6N4L9p2l4K1O0
25663e87N9n7n7qpqpJ1J2m7m7m7O4P9K4l5l4K7K7K0K0K5q6p2M0O7J0J0J0l7l6k4L2M3o9l4
25656g19P6P0m1m6m5J3m1p9L3J36Q2J1J1p5p6mnmmL2L2q8q9Q9Q8M2M1m1m2j5M0O9m2p2j7K9
25649f51L0k3k3O5O5j02j02j7j7J12J12n9o0l1l2j2j2Q0Q1k0k0QQj4j5q0k5Q6k5q0L0O6J0
25643f67p5p5qJ03M4j2JKlkjkN5N4j7j7J1J0N9O0j39j94l7J49P5l5p1p1J9J30K6q5q6K6M9
25636g24o1nJ05M4o7N8N8o8o7qJ04N0o1j9j9JKK9K9L4L3k2k2j8j8j5j5rM5qj20j8R3K8k9j3
25629f93j3n8N2R7j4p0M1K8q4p6L4MMj6j7k3k3L2L3N1N0M4M3L5p7q3K8K5q5p8L3M9M9m0P0
25623f48P1l9o2o2P7P7j6j5p8p8J5J4l6l6J9J9L2L2L2L2L2L1k4k4J%n5n5N8N7l4l5O4O5k9
25616e98k8J1J1j7j7j1j1l9l8MNO1O0L0K9q8K3K8K8k1k1ppn5n5k0R2M4o8r0K0M3M4M6M6m0
25609f06m0k4Q6P9j05o6M5k8k9l6l6R3R3k2k3NNp8p9k3k3M2M2k0k0N0o0l2P8N1N1KKKKj15
25602g37nM9M9K1K1P0m0l4l4j2j1M3M4q6q6k6Q5J09lr6J6J00j1k9K7QQm5m4n1n2M1M2rqM7
25595f39M7m0m0K3K2l4P7J01j0K5l0j27j6N1mj4j4l6P5P2j12n9J26O7j19m6O5Kj10j5M1l3
25589g04K4N7Lj2j1q7K5M9pL5L5r3J7M6o5n8N3K8K7L4L5J4J5m1m1l9l9R0R1o1o1l2l3K3K3
25582f60l2l2K1K1K0K1PPj0o6nJ06J8r4o4M7P4l6m0P2J2r8k8K8j0j0J5J4J5J5J8J8j11j11
25576h58N9N8N9N9j6j7J06oj46r1P9P8%N6L8p3o4M7L4L3l4l3K1K2n5n6L3L4M2j3m7O3mo0L7
25569f15R1L3k3j16j72J3J24L2p9j7L8L2k4J8J7J1J0K0l6r9J2Q8L1k0L5K3l3K9L0l0l0M0p1
25563f38p3L8jn5K9L0K6K6qqqq%%k8k7k2k2L4L3RJ0N1o0p3L9l0l1J01J00o7j2Nj07m7O3K9
25556g02K9M9o1k5Q6K0l5k4k5K8K8n3n2M4o6k8Q4N2n9l7J9RRN8N8KLK5K6o7o7J4J4j4j3J9
25549f52K0qqM7M6m6m6J5J6MO1oj18j13lK7K7L4L3k3k3k3k3N9N9MMJ0J0J0J0M0M0j6j6l9m0
25542f27j2j2mmmnk7k8K8K7M3M3j3j23p1J14R0L4k9k9mnNNNON3N3p7p6L3L3k2k2l3l4K2K2
25534f45PQj0o5J6J27K7q4kn8r6J5J1J0P3P3r4r3P3P2k5k5K3K3K6q5q8K2M9pJ0J1m2P0J28
25528e45J7r6m1n5JO9O9J7J8o9o8K4K5j04j04O9P0j22j2K09K3j37M8R9q6m5O6L4p8l5P6PP
25521f49j8j7m6m5L0L0k6k6J21J21m6m6k2k1k2k2K3K2l3l3k1k1k1k0N4N4l8l8N3N4l9l9K8
25515g19K9K2K1O1n0j5j6M2M1J9r2q8K3RRM5M6J5r5LLl1l1P2P2k7k8L8p4p3L7N2N2LMj8j7
25508f56m6m5nol3l3L4L4J4J3j4R7M1p0J3J3n0m9OOL4L3qpJ9K0j3j4J4J4M8M8j7j7K9K9p3
25501e97p2J00J01k0j9m8m8m8m8J6J6j1j1M9M9n2n3KJK9K9m6m6J12N7j11%O9m3j32k0J02M6
25495f47m8PP0m1q5K6N2lllj08LJ26n9j28N7J18o6j7R4oo1J2J1k0R0N6j29p3L9K9K9L3L2L0
25488e83q0n2n2m5O7Q4k6j6L9l3l4P2P2l4l4lllN3O4m8n3N7J9l7O6O5r6r5j2j3q1K9O3m8K5
25481g06K5j8L7R6j4o7o6J1J0j0rP4P3L7L6k9k8k9k8k8k8j5j5O1O2N3n7p8p8PON3N3n1n0L3
25474f77L3l6l6O6O6j7j6K2l4o4M7j9j9O4O3k0k0o2o2JN7Q8k3p3L8P9l2j3j3q5j40J9J30K6
25468f62l1QPopppJ7J6J7J6j7j8j7j7J1J1MMP5l7j04OO8J3K3K4LLno1o8M2M2j3J7J27Q6r9
25460e36p2j6OOl5l4M8M9m5m5j8j7K8K9j8j8ppppM4M3lkp0p0P0J5o6M5M2o9K9L0K3K2qpL0
25453f18k5m4O8P0m0j09KK5K5l2l1K4K3l6l7N6N6o7o7O3O2l5l5N7N7N3N3m0l9n9n9l2l1J0
25446g32J0N8N8L0q1j02m6K5Q1M6M6L4p7j25N9J32K2LKk8k8r7J4P4l7k6K9J7J8l5l5M0M0n3
25440f64n3JJ%JJ9J8l6r1j6R5P0m0j7R4L9p3q5K6J18Pn6N5P9l1j05m9M2M2JJ%JL9L8n4n4L0
25432f07L0k5k5n5n5P5P5K3K4o9o8P0P0k9K7J0j75j17O9P9P9l9m0LKl5J9R7j5m2m1j6j6j6
25426g33j7P4P4j8j9N0N0m3m3j3j3o9o9K0K1K0K0M4M4m9m8J9K0O8O8Oj06k0R1J3r8k8K6p7
25419g35k2L7j9M2M3n4n4J9K0L6R3K4q8n2LMMO2O3j9k0j9k0J6J6J6J6j7j6j7j6L1L2L1L1l3
25412e62l4K2K2q4q5M4M5k2k2L4L4j4j3J5J4lkK4K5rro5o4K6K6l0k9LKN8N8n7n8kkP5P5n4
25405f18n4J8J9j0j0L6L6n7n7k7k8O5O6o5o4O8O8NO1l1j42j01J0O9J24K0r2lJ08l1j41O2J19
25399e77n3n3OOJ0RJ0RK4K3o9o9K2K1j6L9K8q2MO0l9r5L2L2LMLLJ9J8J8J9k7k7K8Q3K8q3k7
25391f56Q4n1j07rJ03J22J2n0OQj02j0M7q9l3J00j0j16oJ5m0K8Q4ook2k3L3L4k8k8J1m6j2
25385g63R8O4Qm0m0J2J3j1j1j1j1N7N7l5l5j%j%o6o5K7K7M3M2j3j4j0j0PO3P1m1j29j8N0N1
25378f35l5l5K8K9K8K9K6K7o6o7QQQQo3o2P0P0qM7P9l3n5n5o3o2K7K7K7K7L4L5r5r5R8R8l2
25371f23l1k9k9K5Q0M2p0l5K1J9K0K3K3q7q8M1M2k9k9j2M4J28J7p8k2k1k0K1l4j5R6Om9Q1
25364e72Q2q9q8QRn7N3L3k3j6L9rrL3k3q7K5Q0l1j3M3n0n1j0j0M5M6L0L0o2o2K5K5K6K5r3
25357f98r2j%M6M6L9M0M4o6o6M5l5l5k2k2l1O1O5k7j4M2L3o0m2J4OO3O2Onmq7q6J5J5NMMN
25350g33J3J3M0M1o4o5%%P8P7k4k4L9L9m8m8J3m2k0P2L8j8oo2q1M8P8n1j9P3j7p3j9L6L3L3
25343f50m1J5O7k5p4j9M6M6JJk6k7L6L5m7m8M1M0o2o1P1P2K5K5n5n5J0Rl2l2P0P0n0n1J5J5
25336f45N6N6o4o3m3m2K2K3O9P0n1n1k3k4k3k3L8L9k7k6K6K7K7K7N1N0Qq4j18pO4O3k2k2k3
25329f65k2L4L5j05j04R1R0o6o7k0k0O4O3K2K2m3m3J9J9M7M7j7j6K9L0m7m8L6L6PPr0K1J14
25323e40Lj17pJ00j1o8M2k3k2M9M9j14j14l1l0M3M3Q3Q2J8r3llJ3J3l4l3llo5M5N0N0qqK8
25316f19K8K2K1Jj11j10%M8M8j0j0j3j3j01Q4J73j2l5l5n1n2P0O9j0rr3r3N6N6Q3Q4o2o2L9
25309f19M0o1o1l4l3N4N3p4L7%%L5L4L4L4l4l4j9p3k0R2L8p2o5M6L4L3M1M0q0q1N0or6J5P4
25303f78l7j4R7l1l1k6q1M7J58o4j74K8J40O0n2n1O0N5n5m2m2L1L2L1L2m2m1m1m2K2K3R1j9
25296f56n9N2M9o3j6L9JJK8K7k7k8l6l6N7N6kklkNOn0n0k7k7K9K8J2J1MMR8j3j43l2l3l3O5
25289g66J21K9q1l0Q2Pj03K7Q2pqmmK7K7k8k8OOPOj9k0L7L6j6j6K3l4nJ06J5m0m6m6m9m9l
25282g58mN3N2l1l1N5N4O2n0n0O2M0M0j19j19J6J6J6J6j0j0J16Mq1L0L1q1r0K1M4M4J0J0R
25275f33J0k9k8q9R7J71j4n8n7m5O6O6m5jjn6n7n2N8N8n3rj0k3k4R0k1j13lJ05J06j7j7m2
25268f70m1J4J4K2K2R1j9j17oQ7k5p5L5l4l4KKRQl3P8J5J5QQRQj0j1j0j0n9n8mlK9L0k6k6
25261g65j5j4M1M1k7k7J02J03l1l0K5K5l2l3l2l3K2K2K2K2j1j2j2j1jjN4N4n0n1n4n4O1Nq2
25254g79K9K2K3K9L0K9K9L0K9m4m5J2J1k4k3k4k3L6L7j8j9J2J3J3J2ppopMNl3K2m6j57l1Q0
25247g86R5j6J9P4O5J0m8m8J5J4p1p1K1J32M6o5n6N4J7l9QRNNL5L5M9o2j12jN4lnorrk8k9
25240g02k8k9KJN7N8r1r1P5P6p0p0N5N6J37Q2n8j69o0N2J03pr2l7N5N5l4l4N5N5j0o5mJ07
25233e70k2k2M0M0poppl5l6l5l6K1K1K1K2o7o7K6K5M0M0rrj04QL7L8l2l1N4N4J12Jj40j40
25227g82P0O9J4J4l1l1J8J8K6q6q5K6N5N5l8l7J31K0j09Jk6k6M4M3p9L2O3O2j1j2j2j1rj0
25220f34rrO7O8o3o2l0k9J4J4R9q6j49L6N9n3K1K1J9J9J9J9K6K6o7o6J2J2J2J2j1j0M5M5n
25213f18oo1o1J4J4m8O3M2M2pojkjjK0K1l5l5N0N1m3m2o7o6K6J36Q2j03n5N7pq%%k2k1k1k2
25206g41Q3Q3K2q8r6J5P0J4J5J5k6K9kj13j6R4mmLLk1k1k2k1J5J4J8J8l9J6J10jm9O1N5n7
25199e68k8k9l5l5K8K8K9K8n4n4KKK7K7K0K0Q7k4n2Lj2o8l4l3N8N8p1p1O8O8k5k5j6j6j5j6
25192g28J9J9m7O4P6K1jj12j05ON9N9Q7k4q3K8L0k7J2J2j2j2j2j2j1j1M4M5k6k7k3k3j3M3
25186f85P8l4o1oM7rk5L2N9n2llo5o6J42J41k4k5j9j8L7L8o8o8j3j2j2j3n0NP7l4j31N4R7
25179f89M2O1m9j2R8L6p5k5k5l2l2j0j0M6M5m7m8PO2O6m5m2O9ooMNj7L9P4l7p7k1mmPPOPJ1
25171f21J2l7l7l0Q1Q4k6p9k3ooL9L8n5n4N3N2klL2L2o1o1q8q8M1M1k0k0O9O9L9j7n4N6P9
25164e71l3m8m9m3O8P1l9l6J9j8j9m7m7RQJ6J5P1P1j5j5j6j5j5j6j5j6K3K2l3l4NNO0O1n7
25157f73n8l4P7J12%n9o0P2P3P9l2k3k4llj1j2l9l9lll0l1k6k7L7L6n9N1j0j1OOONQQPQPO
25150f66L5L5K1K1l4l4n2n2MLK7K7l6P6K8K8K8K8K1q9j24j4Q2k9j6j5j3j2j3j2J9J9p3p3M6
25143h09M6j0j0P9P9j4j4l2l2K3K4JKn4n4P0P0n6N6M6o6LMk7k7m8m8oJ05R8q8m0P1N2N2jk
25136e57p0M0m2j53j6R5j1j2N2N1mmjjn9mL1q1%N5J7J7j7j7L8L8m4m5M7M8KKJKq3q2M6M7r
25128f83j0o5o5N5N5l8l7mlQ9Q8l4l5j8L8K7q4k8Q2%n6KLO5m6j26N8K45O1j69j14N6N7MNl4
25121f59l3ook0k1m8m8J8J8J10J11m9m9J0J0J8P3j4j25o0J25M9o3k5k5K1K0k8q3M5J56k5j36
25115g39l7P4m9m9Q8Q7llklnnnmj0j0J7J8K7K6k8k9L0L0k5k5OPp7p6kkK5K6LLP9P9O4m6J5
25107e30J6n3n3n3n3n1n1Q8Q8noK2K2j2j3n9n9j9j9QJ19J57k8p4p4poooO5O5r9r9J30K0j01
25100g36J0K0K1j9j9M7M6j8j8M7M8M8M8l6l5k8k9n8N3j0j0QQPQppL4p7j00J1Q0Q0l8l8j7R4
25093e82L5L5K8q3o3M8K4K5l1l0j32j33J02J02j8j8K1K1K1K1k6k6m2O9l1l1K8K9o8M4M3o8
25087f86K4K4m8m8N0N0K2K3p0o9nnj8j7J03J02J3J2n3n2NNjkM3o8j22O4J27n8j21j1M2R7P8
25080e70l3q1L1PPk6k5p2p1M8M8M8M8N3N3j1o6q0L2R3j9k5k6L2L2j2j1p7p7P1P0o9j4R7j3
25074f08j01J0K7q4L4Q9J8l9m2J4Q6k5p5L6O6m5p2j7j4j4L6L5RRj9j8KKL1L0J2J3J0Rqo3r5
25067g61J7N8N8%JpoJ4J4O4m7n4N7Qj03o4rj5j5N2J08L2q0m1m1QQQQL3L2qJ02J9r1j41k9R4
25059g17R4k8k9LLKLm5m4J0J1J7J6l9l8Q2Q3m7m6N9O0MMp8p8m7O3L4L5opk7Q4N7n5pqq9K3
25052f88Q6r8r2R3L2L3nnp1M0M7o4k5Q5P8l2k6k6l3l3LKj8j9p4L7J29J8j4j4k0k1jjN5N5k4
25045f11k4k4k4L8L8n4n4Q5Q6q1q1O5O4k8k7K3K4l2l2J%K9K8K1K1l4l5M1M2n1n1j7j6p2p2
25038h14P0P0J4J4k3k4O1O2P5l5j2M4k5j36j3M3j0o6l1l1K0J9l5l6JKN7N7k1k2k1k1K4K5L4
25031f84k0r8J4J07nk7K9l7l8L4L3O1O1j22j22M5M4K0K0o9p0P9J34Q4j01j27j6O9O9M9o3j21
25025g68j1M1j5K6K7JN8L6p4j9L6jko2o1poO5O5RJ0mnK4K4K8K8j01j01k0j9QQL8L9L9L8L9
25018e89L9n4n4PPn1n2O2Oj61n0J04pLN9KJNMO1O0l2l3K2K2j3j3k2j33m0P1J9K0k9k9j0rJ8
25011g89J8K5K5LMJ7J27k7k7n0n0j9R1mnL0L0qql6l6j5j6n0O2J9K0NOm8O4Qj04J6J5RQL8L7
25003f15n5n5J%N0M9Q1k9o0n9qpQ5Q5l6l6qqJ9J9o6o7k0R0K8K7l5l5K0K0K2K1p1p1j0rM6M6
24996f51M6M5m6m7J7J7q5K6J26n9o5M5k9k9L4L3k5k6KLJ9K0qpK9K9o3o4qqjjl1Q0L1q0p3L8
24989g66l2l2J06J06N1N0o4o5K9K8k5k5L0L1L2L1r8r7l1l0O3O2onK2K2KKKKn7n7kjJ9J9J9
24982f65K0p2p1R6R5K7K6qj01n6L6NOp0p1O2O3l9J6J2p9J3O9J1m5l9J7O8J3MNn5n5MLL2L1
24975f92OOPORRq3q4O0O0MMM4M3M3M4o7o6K6K6j3j3o8o8L2L3k3k4%%L7j8j1Q3P8j4j1j1p2
24967f78p2poM9M9k3k4O6O6J3m3r7mJ01Ro0nJ0m5j5M2J5J6l7l6O8O8k5k4m2m2N0N0p2p2K0
24960g37K0N4N4L1q0q1L0j2j1J3J4j4j4P5P5n5n4k6k5O7O7J7J7p5p5KJKKL0L1k5k5k1k1L4
24953g15L4JJQPj12jO6O6M0M1OOkj13q5K6N0N1j0j21N8N9m8m7J23J2r1r2O2O2l1l1k0k1L6
24946g25L5LLP2l8p1M0k9k9J06J07r7r6J1J2j5j6J6J6M3M4o6o6O3O4o9p0oprJ02R5r0p5L6
24940g06J8J8KKKJnol3l3k5k5O8O8m3m2J3J3J5J5M3M3l7l7rrr9r9NJ15Q9Q8l9j50n9N1L1L0
24932g26J07mo6M5M1p0o6M4j7p3m5O5P9K3NOk4k3O8O9r2r3P4P4l5l5qpL4L4k2k1j4j4OPO7
24925f07m3n1O1O1n0j02RN8Km6J0J2J3N3n7n8mJ4J4j2j2j2j3M2M1n1n1N5N4m8O4J53l1j18
24919f50o3QPL8L8K8K7o6j1L7p4J6P2m7m7K3l3k7Q5m1m0J4m1p2L9L6L6MO0Nj06j4R7J7l8%
24912f83%j7j7q4K8Q0K5P7l4n5N5N6n5l9P1L7j8n7jkn6l3K2j1j2P0P0k3k2l8l8J7J7LKKLo0
24905g20o0P0P0K0K0L0q0j12n6jkO7O8k5k5J7J7n3N8P2l9L1L0q1q2J1J1J9J9J9J9j5j4j5j4
24898g26LKLLM4M4m8m8LMMMK5K5K2K2j8p4k0R1R6j4l3K4o1o1L5L4L9L9k2j33m3O7Q2K5p8j35
24891g74L1J42n7j12O2O3m3O8O1j24qJ03p0j25L8L7L4L4m7m6QRJ4J5J4J5K5K5Jj09r7J3O9
24884g31m2m7O4P8K3j5p1p4j9J4J4P2J27N9n2j04OJ1J0J4J4O3Qj22j2Q5k5k6Q6L5p6p3L9K0
24878f47l5OOr0l4R7j5m7O4N7n4j1j1j8j9J5J4J4J5L4L5L5L5k2k2p7p8J4J3o0N0J10p4j67
24871h67J8P2m0L5L5j6j6P9Q0k0L5P0m1q1k6K8K8M6M5K3q9n5N6M9o2klo4o5J1J1J1J1M3M2
24865f19Rj01j6R5L0q1l6P6k1k2llM7M7o1nP9l2r7J4P9l1p1M0k5q1j1j1j4j5llQ0Q0L0L1p2
24858f97p1K0K0K0K0kkm8m8L8L8%N6Q9k1K1J33j7j29k4k4l8P3J5r6k7Q5%n6O6O6p6p6M5M4
24851f03jkn2n3n4N8Q0K5%n6r6J6R6j6j5j5OOl2l2J25J24r1r2O5O5o3o3N7N7k6k6L6L5n3j09
24844f99o0N1Mn0m4J2L6L7L9M0l7l8J3J2J0O5J3r8P4P4j10n4J14Km5Rk6k7J6m1o1N0L0L0N
24837f54NJ2J3r3J8J09lp5L6L0k7qM8k1p6L2L2l6l7K9K8j8j7k2k2Q0Q0p0p0k4k4k6k6N7N7
24831f83L1L0L0L0k5k6K1K1n1n1N0N0K4K3N1n9j61K5R6j5OOm7m7j8j8RJ0MMm2m3L7L6J0m6
24824g28r7J3Q2l0m7O4O5m7l8P4L6k0L6L7q7q7K4K4N2N1POk1k1rrJ8P3K7q4j20rJ15o9j44
24817h63J16J65k1n1n2k0P2K1K0k7k8L4L5q4RL7n6J%l3l3J6J6M4M4K8K8o4j0j9j12oJ23jr5
24810g66l7J8K2K2P7P8l1q6j11j8Q0K3JR3N3p7n4L9P6K1LLM3M3q6q7k1k2j8j8J9P4M0n3nm
24803f66j4j4On0j9P4Q1K6l4l4K2l3q1M8P3j9m6J0rqkjqM9J00Qj11n5l7l7Q9Q9m4m4m0r5k7
24796h53O6Q8L3k2k3M8M7m4m5M2M2j4j3n5n4L9L8rrrrO0O0K5K5j7j28m3O9J02ro9o9j3j3m1
24789g77m0Q8Q8qpM7qm6O5P6l4q8l3J1J1j3j3N0N1mnj5j4N4n6j19pM5M5P0m1m8O2N6n6k1L4
24782f00k1p7j4j5m5m6M7M7K2K1oop3p3O0O1p8k2J46L4m9O1Nj05n2N9M5M5k4k5L1L2m4m4J6
24776f87J5K5Q0K6q5o4M8J3m2l1K5K1l5J9J9J2J2j6p3n1N9Q6K9J3J3j4j3m1m1J2J3m3m3M1
24769f98M0j4j5PPOPQ2Q2j15j14k4Q8L9p2n4N8QRJ56M6j25j26l7P5K5q5nJ06R2r3j06NR3j9
24762f71n5N6P6l4J0RL0L1l1l1l1l1k7k6K9K9m2m2j5j4M0M0Q9Q9N2n9j27j26k0k0LJ15R6j4
24756f22l7l7k1k2l5P7L2p9L9L9J8r2K5K5l3l3j0J01R4j6K5K5p3p4j8j9RRRRKJKJj8j8j9j8
24749g52N0N0m3m3M9M8K0K0j9k0k0k0n6n7L7L6llN2N2klN3N3k6k6KJn2n2M0M1j6j6M0L9j30
24741f76j30L6L6L2L2L2L1k1k1k2k1M9N0ooj5j6m3m4M1M1n1n2k0k1P1P2ooJ%l3P7Q4k7j29
24735f81j9L7k0m2m3J21J20j13j13J32J31n4Lj9j30k0L6o5j0N8MjN5O1n1m3J2K4K4k8k8k6
24728f88k6L0K9JJJ%M3M4q7q6J7J6LJ14J7r3l5P7J8l7q5l0L6L6K2l3p1L9R2k0l3l3J6J5j2
24722g02j2Q0Q0j00j01O6O6k1k1L5L5j9j8j9j8QQQQJ6J7J3J2ro5r5J5K7K7L4L5J4J5m1m1j8
24715f81j8j8j8k3k4L2L2QPm8m8O6O5o5j0P1m1m4O6P2m0k6k5J0J0J0J0j3j3j3j3POO3O2J8
24708e66J8j0j0m4m3J1J2k1k2q7K4P1J6J5P1j8j29l5K0n2MJ37Q1m0l9M9N0l3l3o0o1KKL0K9
24701f61l3l3O0N9m6m7M6M7j%n6n5M1M1j4j4L8L7j8j8k1k1J01J01lj14j14lL2L3j6j5n4n3
24695g74L9L9K5K5l0l0K3K3l3l2O1O1l2l1j5j4j5j5K5K5K5K4j9j9%N5K8o4m0J6k3k2L6L7L4
24688f07L4L4L5j00j00ppqqM7M7l6l7J9J9Q7Q7J4q0q9l3J6J7M0n2n7L4O2l1qM7J5m1l7J8K0
24681f46K1N1N2p4p3j9j8j0j1j4j4L2k5NR7K2p1j4Q0ro4kN2Q0P9j0j0o1o1nnl4l4K2K2l3l3
24674g35O0N9j4j4J3J4m5m5M8M8k7k6K4K3O8k5r7m2l4l5K5K4L5L6PQk3k4k0j9PO3Q4ro4o4
24667g16K3K3J3J4n2ML9n2p7N4M6m6m1N1N3lK5Q1P8j4q8q8%JK8K8n5n6%%j8j8L7L8m5m5J1
24660g67J1L0K9L0L0o9p0j3j4O7O7L9L9n7n6P3P3k4k4k4k4L9M0n3n3J6J6m0m0Q2Q1q6q5J4
24653g23J5L8L8l1q7K2J14n5n4M7M7JN6K2p1m8m8JKl0k9l0O3P0J4l6K0N4N5l5l4K5K6l0l0
24647f41K2K3o7o6j7L8L9n3n6P4M6m5RQm5m6L3J43J4r7NMK5K5m1m0J5J5m0m0K3K2p2L8L2L2
24640f81J6J7p6p6N3N3J41m4j07P7L2q0n5N6m2m1J29J30m2j53o7M4KL%%%%K4K3mnk3k3P0O9
24633e80r3r2J1J22O0O0o3o3LML1L1j2j1l3l2L1J42m9n0o5o5rrK9L0l1j42j2J00KKkkN3N4
24626f50l6l5j2R8M4o8o1N0%JPPj5j6l0Q2O9m1n8n7l0Q1J9J9j0j0p9L2O5m6m5O7J5p7OO2J4
24619f38J4l8l8k6k7K8K9jkJ7P3%r3l8l7KKKKPPPPM5M5q5k9Q6pl9J7K5K6N4p6o0O9j2j04M6
24611g40J01k8k8MLLMj5j6j5j5R8R8j06j06J8J9j9L6P8j5j20o5L5L5L8L8k4k4L1L1j8j7J9
24605f82l6n4L8J4m2K6K7l3l2K9K9O6J1n3L9J5m0L5L5q4QN5p5o9O0J8J7K5K5j3j3j3j3K2K3
24598f35p0p0M2M2j3j3L2L3J3m1q5RJ13N8k6k5K6K7o6o6o6o6L3L3L2L3noQ7Q7k1k0k1k0j2
24591f47j1j1j2j3j2M2M3klm0J5j2j24k7Q4L8L7N8n2p0M1Ln3J1J1J4J5j4R8M2o9j0j0j6j7
24585f73OOOOl6l5J9K0R6R5l3q9o7M3O4Rl1l1K1K1k4k4k4k5L1L0k5k5K1K0Kn2o1N1N1o0m7
24578g44RK7K6L6L6k0k0j2j1K6k9m0P0P4l7o3M9k1k1k1k1k0k1N4N5l8l8J7J7J8J7ooo2o2j1
24571g93j1J6J7K5K4K5K5l2l1L3L4o5o4J%J3J2j5j5O3O2k1L5P4j7n9lk2k3L1L0k8K7j1j04
24564g67nQ8mn9J7J6J4J3n1n0N1N1M2M3mml5l5J2J1l2l2L3L3p4p5O4O4k6k5L8L9pqL8L9m0
24557f27m0l9m0L0L0K4K4O8k6r6L4M5j1K8K8m1m0m1m1l1l0L4Q9O4l0n1n1q4RN9LL5J26R6L
24550d90m7m7o2pN3m0m0N3N3lK8K9M5m6j67p5O4O4L0L0O3j22j26j6N7N7N1o1o9M3O9J4j%J
24543f15j10n0O1J6J6J8l9l0Q1K5q6k1L6l9l9L0K9l3l4O9O8p0o9N1N1K7K8j9j8J0J1J1J1O
24537f17Ok0p6p3L8L7L7k4k5MLk4k3MLqrrqL1L2L2L2J1J1l5l5n3n4O7O7PPO9m1k0k0o9M2O2
24529f41n0J6P2k4k4PPj7j8RO4P6l5o5rJ2J1N0o1l8l7m9m8Q2K7j2J00K0r1q7K4P1J5j1j1N
24522f60Nk3k2JKKKJ8J9l7l7L9L8J6r5p3L9J3J3J52l4j21j1M7M8l1l2l6P5J30J9n1n1j21r
24516g66N1N2o7M5J18Oj53m2P4P3m9m9K8K8J%j2j2Q1Q0l4l5L5p6j13jK1K2l4l4l4l4J4J5O3
24509g38O3J03pl8l8J4J4j4j3k7k7k0k0k6Q6J34n1j18pk5k6R3R3JJq3q2J1J0jkK7K6llllm9
24502g48m9PPL2L3NNJJ%JJ9J8J9J9LMm5m5m7O3O4m7l8l7J1J1m0l9N2N3l3l3l3l4M0M0j6j6
24494g92M5M4m8m8N3N2m0m0J8J8J7J8k2k2k1k2k5k5J07J08p2j7K5q5m3J42J00j1l7P4r3k04
24488h46RJ20M4M4N0o1q4q4j2R9J26J6q7q7l8l8R2R2J06nj21j0nj16m8J38Q8k2llrj0l4l4
24482g33K0P6O0n0o8j2n6kR3j9m4J1J%l6l5J9K0L8L8J1J0J%llK3l3o7M4J08N3m4r9o9o8K1
24475g94K0N1N1m1m2llmlnnN0N0NONNj4j4j4j4k3k4L2L2M6M7J9J9l1l2l1l2m5m6m6m6R5R6
24467f83KLn9n8J07J08k0k1k1k0K3K2o9p0M6M6LN8Q7r9j02Q2N3n8p0p0j0J02J5r5j7R3%n6
24461g48J2J2O4O4o5o5j0j0%%R2R3J5J5m1m1j0j1pqL6R2lj14n8kj03m7J22O6o1N0L4p7m6O5
24454f95L5k0j6L9N1mk4q0r1K0M7M7nmmmJ1J1O6O6j02j02K8K8L6L7n5n6%JN5N6m3m3RRJ7l8
24446g17m8O2N7n3n1O1J06N1p1p0j6R6M0p0k2k1K4K3ln8m1P0O6m5r9m3J2J2J5J5M5M6j1j0
24440f48OOONN1N1p8p9J5J5j09JJ07mo0N1P9l1q5q6MJ14K5q5n4LN0J07K4j60k3Q9K1K2JJm3
24433f91m2J2J3k1k2P1P2k5k5j8j7J2J23L4p6m1J5J2m4l6K0j5j5pqJ1O5P8l4k3k3o4o3L0k5
24426g67m2O8J58M7m1m2j7j7o9j4Q0l1n4N7J15Mn7n7J9J9JJJJk9l0Rm7k8Q3M8pM4M5m2m2P8
24419e55P8q0p9m9n0llL2L1k6k6K0J31J8r4p5L6O3m7j00J1OOL1L1pM8N9n3n6N4M5o7LLl8l8
24412g40l8l8N0N1K2K3k8k8N6N5m0l9K5K6L4L5o8o7M2M1mnk3k3M1M2m1m1M2M3n1n1J4J4K6
24405f43K7K6K6k7k7k7k7M6M5o0o0J8l7p6J10J80mj08KL1L2m5m5K9L0j7j7J6J7l0l0J6J5q6
24399g00q6K4K4K4K4L0L0l5l5K0K0k6k7j9j9RJ20P6j08q7K4j9j9N7N6k0L6P3l7q0L1mo0mN1
24392f56J6J7J8J9k7k8j2j3j2j3noP8K3p2L8N0nqqp8k2P5l6m0P1L8p2n9lOO1K0r2j06NO7O7
24385g04L4p7n0O1R9R8%j12j43l1N4kJ4O8L5L4j4j3opq1L0J06p9j34k3M1M2QPP3P2j18j19
24378h37K4K4mN1J32K1q0k6KJK5K6J05J04o1j16j08KJ29J8j10n4O3O4k2k1K6Q3K8q3o4M8M4
24372e66o7m0J5n8lK6k9NNk3k2NNJ05J04o2o2rrKn4n9N1P2P1R7j3p5j9m6m5K4l2p1M0O0N9
24365f18N0o1o9M3lj15K0P5k3L2L6k0l0l1m5O7N8LM1M1k3k3L2L2q6q7ONqqn6n7LJ13O2n0n1
24358g45Ml4l4M4M5j1j1N8N7KKJ3J4l5l6p0M0J03qr8J3J04M8j6j6j9j9n5n6J%O0O1l9l9L8
24351f34p3j00J0M2M2opKJJJN0N0q0q0L1L1K5K4N9n1j14lQ2k9kJ10N2o0n2N8m0m0K2K2L3L3
24344e90L0K9m3r8qJ04Rj03o1nK4P9O5m6j29j9NMJ3J3L4L4J1j01m5O6K1K1K9K8j9j9L0L0N1
24337e56o0l6J9J4r7r4J7L9L9rrL0L1pM8O0n0j08n2P1P1n4j09j5R7L0L1K4K4l1l1ppppl2l2
24330g65l2l2J9J9J5J6K9k6o5M7O9m2o2M8M7M7kjL6L6k0k0ooklj7L9K2q9q4K8M1j4M1j6n6
24323g61N4J42L1o6o6k5k4K4K4N1o0o3M8O5J0k2R0P0m1r5m0K8K9k4k4j5j4qqRJ20rj20j5j6
24316g21l6P4M2p0q4k8P0J25L3k2L8j8j14n8O5O5J0J0n4j09j8R3R5j7llm0m0m0m0J6J6K0J9
24310g24k7K9O6m4r1K0P4J9J5J5J2J1n1n0MNmlL4k0K8J40M7o4j03m7RO4K8k9k8K7L9j7k0L5
24303f01jj11n3N8L4L4j9j30NJ16N7n4o3qJ15N9p5p5J4J4k2k2P4P4n4JM0p1m5O6n9n8J7J8
24296g25J8J7M5M4j5j4k3p7k4Q8M6o5q2k7J17J16m6m6mmlmK8K8o4o5pqM7M8l8l8J7J8L1L1
24289f40K5K4L6p6q2K9J19Qj20o5J4J4J4J4k1p8n3N8K0J9K6K6K1K1J5J4j1j23p8J07R1k0o6
24283g18M4L6k0l6l7O8O7o2o2mnmmL8L7M1M1j13n8J10kr7J4L1k4p1p1N6N5O7O6L7p4O1O1m6
24276e78m5K6q4q4K6J8J8ppRm6k9Q1P1m0nN0J8l8p2L8P4l8k4k4j3j3J4J5k6k5l6K0R7j4o6
24269g39M5Q4Q3pj17n4N7J8l6j8j7j4j4LJ14K1q9l0l0rrN0N0lkj9L6M7o4p5L6N1oj1o8q1L0
24262g87J01j1m3O9N4j30k3Q8q3k8P4l8jJ10M4j2n5n6L4L4KLl8P2K9q3J2O7r5r6L8L8PQq5
24255g80q5P9Q0j3j3P0P0k3k3j1j1l8l9J4J4J4J4N7N8o5o5k7Q4L2p9q5l0O1J16L8p3j8R3k8
24249f12q5j8j8k6k5L0L0K6K7kjJKm8m7n3N7J13Lj7j7p1M1N8j27l5J50J5r7k2k3K1K1K0K1
24242g08M2M2J4J5m3m3N0M9nno1o1MM%%K4l1o6M6M0j5o7j2J23O9r9m3O3Pm4J0K8K7MLm9n0
24235g38Q1Q0qpl5l6l3l4K2K2J6J7l9l8K4K5l1l1M7M8qqn1n1k5Q6M3j2l0l0L3L3ONN7N7L3
24228e10p9j26l3P3J9j3Q0N2mL1k5j08j6N5jj9j9%%%%p6p5J7J8Q7Q7nno7o7pqnN1P1k1k2k2
24220f92k9k8K1K1K1K0n5n6lmP7K0n5L7M1M2nnJN7rj02QJ00j9p5k0j9MMj9j9L6L7k5k5N9O0
24213e98J1j19o6O3R5M0n0n0J2J2m3m3J2J3J2J3J5J6M3M3j33j33P0J26L3o0r1l5J03J03k2
24207f08k3p9q0pQ4J14K0q5l1Q0K4l1K4j0o6l1l1onM4M4R5Ll7l8j3j3o9o9N8N8l1l1K6Q1N2
24200e87m1j9P3P4k0j03j1J12K0p8p8QRkkJ6P3O5k8j33p7J4J3j0j1l7l6J8J9N5N6N5N5j5j4
24194e67L7n5n9n9l7l7J03J03l2l1M4m8p5N5J8p5K0J9p8J5R6l3m5M6J5J4k3k4P0J3l9N3kr5
24187f93l7J9j9j8JKN6N7LLKLRJ0RJ0k9k8k9k9j1j1M4M4K4K4j05j06Q1Q1N3N3p4p4j8j8j3
24180g24j3M3M2QPk0k1j5j5j4j5K5K6klP3P2k0k0l7l7Kn5k7Q4l8l7O2O3J%j7j28m7J38L1q0
24173g08K9L0o7M5J67r2j96j1J02J03Q7k4q6K4J6r6q6R8O4j21j6R5Pm8K5l1oM9PQLj07j9R3
24166f62K0l5n5jM5M4m5m5k9l0O4O3p1p2K2K1r0q9L9M0K9L0K9K9k3k2O9P0n1n0MN9Nj07m7
24160h42O3klQQM1R6P2l8l0l0l6l7QPQQj9j9j9j9J05J06r8r8P5P5M8M7l4l3pom6m7m6m7J5
24152g66J5J4J5O8O8o1o2jjM8M7j2j24LJ13K3l3n1n0J7J6l8l9J0RJ0J0onN0N0qrn7n7p1M0
24145h25J40K8j1R9Jj11LLl1l2ooM6M6J6m0m6O4J6l9N4N4l9l9J6J6l1l1K2K1L5k1n9N3J7r3
24138g10l8P4P1l9o0nPm9J3J4j8j7L9L8popok5k4LLN2N3m0m0J3J4J4J3mnmnM0M0J2J2o7o7
24131g18L2L2l6P4J9r2j3j3j9k0n1n2J3J2O5O5Jn4JJ12J08lr4r4k8Q3L8j9pqm0m1O2O2L7L7
24124e49m6m6l0l1o9M2P7K2K5K5Lj09q3K7ro4K6Q2j2j2L5L5po1n1O1M7qkN4QRQQK6l0o9M3
24117f25J31J9j37k7O3m7j12kJ10jj5j5k0j9j2M4M6o6o5M6Q3K7j8j7rrJ9J8m4m3m9O3N7n3
24110f79k5Q5j0j22j3R8K7K7K5q7r2R3N1o0k8Q3J7l8q8q7N2J64j7j28k6L1m6m5N9O0N1N2l9
24104f55l9P7l4o9M3L0q1J6J6j5j5j5j5N8N8k5k5%%K7K7j8j8j9j8RJ0j9j8MMm2m2j4j4N0N1
24097g30K3K3M6o5r5J6M9M9L9L9k5k5m2m2P8P9k6k6k5k6j0j0j0j0J9J9K9k6n0O0P6K0j4M1
24090e52L0q1o0N1M4o8j2j3K6K7k2k1J7l9j18pJ16No3M7k8k9Q3k8r3J8R5R5L2p8l3P9J4r7
24084f63r5J6N9n3j8L7m7m7J6J7N4jl1P9J25o0r8J2l4l4P1P1J9J9q7l1O2m8q0L1ln9j8L7N8
24077g24N8LLL0L1mmK4K4k8k9n6n7L5L4k1k1N7N7l6l6J1J0K4q6n5N6J4J5o3o3O7O7m6m5Q3
24070f71Q4r3r3L7L6RRL6L7k8k8j%L5L4n8n8M0M0j5j5nnl3l3N4N4p6p5llN2N2klnok5p9l0
24062h34Q0J68j8j02RP5K0l5l4J4J5L5L5k3j35m5O6K9k6oo1m8O3N2N2j9j9k0j9L1L1LLl2l3
24056g28N9J15L2p8RO4l8r3%%o4rQ1l0m9OJ7J7O2m9n6N5P3l9l8P2M0p1N4N4q6q6OPL4L5n9
24049f81n8Q2Q2m4m4l5K1N5n5m9Qj4M2J03qo0N1L2L2N3n9j50m0N6%k6L0jn7kkkkK8Q4O0n1
24042f21m3m2m5m6j2M3Q7k5o0J26P7l4K3K4m6m6K2q9m1P0R9j1m0P2O2n0j01J0K4l2o2M8L5
24035f24p6j3M2k7q3N1N2nJ06N4n7n7kQQK7q4QJ19k8k8k1k1J8J8Q0l0j%l5l5M1M1m2m2J8J8
24028f02J9J8n3n3O7O8o4o4l6l7l1l2L3L4J02J02o6o7o4M7O8O7q8q8N1N0J3J2j5j6L2L2l2
24022e93l3j4j3j4j4l8l8Q3Q2J6J6lj88m9K10P4j12K8K9l0k9m6m7N6N6M6M6j8j30o2J24J21
24016d84J0r3r3JKk1k1K5K5mmo9o9P6P5J0J1rj0L8L7l6l6q2q2J13J14J1J2m9m8o5M6K1K0N6
24009e72N5q1q0K1K1k2k1O2O2k1k1k1k1j9j9J9l7m2O8O9m2J4P0n2n2j3j3N2N2l6l5M9M8l2
24002e90l2nmJJo4rJ21Rm0P1N0o2QQm3m3MLm9m8lkJ0J0J0J0l4l5J2J2nmO1Op5L7Q5K9KJkk
23994e90j1j1j1j1k1k2k1k2K9K9l6l6J1J1J1J1L2L1j8j9L1k4j37M9J57k8q2k7l7l7L1L1l6
23988g73l6O6O5p2p2k6k7Q1Q1k1k1LKKLK8K8K9K8k7k7k6k7kkK6q6j04Q1J25J3ooM2M2k6k5
23981f67O7O8m9m8K1r0n1O0N4n8l7l7J2J2nno0o1Q4Q4N6N5m8m8M5M5p9p9N1N1k4k4L2L1p7
23974g19p7k2k1J6J6J02J01J4r7K1K0o7o7J32K1j06OJ28J8m0m0m6m7M4M4m8m9M1M0J2J2j9
23968f77k0j9k0N1N0j9R2O9m2o5o6o3o3o9M1j7j7Q3Q3j4j4P8P9j10j10K0J9JJJJPQP7l4j08
23961g86LK6K6M3M2J05pr6r7K6K5QPPQj7j6L9L9m7m6m7m6K6K5k9l0llN2N2n1n1NMk8k8O5O4
23953g31J5J5m1m0L8L9J1J0M7M6m6m7POm2m2o0N1J14Kj12%R0L5N0N0q2j38m7O4K7K6j6j6M0
23947f77L9J5J5m1m0J2J2m3m3M2M2J4J4l5l5Ln2n1O1K9k6K5Q1j3j3J9l7r6J6O5O6k0k0L2L2
23940f08r7r8L2L1l5K1J18Oq6K5j4o9O1O1k2k2n1n0N4N5l8l8K6K7jjk5k6O8O7j6j6J9r2nm
23933g43M4M4RJ0j9j8j9j9O7O7J8r2l0l0m1m2J4J4L8L7j9j8J5J5K1K2n2N9J07p8j07MQ9R0
23927e43M9o2j18oLMm5m5O5O6k7k7L9L9J2J2j23j22J18J18RRj9j9k8k8m2O9O6m6p3L8P6l6
23920f17n9n8l4l4N9N9J4J5J5J5OOPOp3p2K0K0Q3Q2j21j20M1M2KKP1j13j11J47J38m7j9j9
23914f47M9N0q0p9L5L6n6n7L5L6M9o2m0P1K2K3M8o4r8J3K2r0QQj6j6j6j6P3P4j9j9O8O9j7
23907f03j7j42l2P3P3KLL7p3k0k0K9K9J9J9l6l7LKK3K4lj13k1R0P3P2j7j28n1O1K0J9L3L3
23900e76k2k3j9k0n4N6QQj3j2j5j4M1M2k7k7J%j2j2M4M3j8j9j8j8J0RJ0J0L3L3k2k2o5o5K8
23893g17K7K0K1M8M7n0n1J2J2o1N1M8j37q4J00M7o4N1N1q6q6P2P2k0k1L6L5QQK6K5l0l0N3
23887e67N3p7p7K5K5o8o8qrK0J9k6k6R7R8l7j30m3N0L4n8n6L7O7J1J4O9K7k9n0n0J0J0J0J0
23880f93JJJJJ5J5J4J5j5j5p1K2L9j6K6K7q7PQ1K6k7K8mr7l7N7kkj3j3M2M2m0m0J6J5L6L6
23873f09j9p5m3M8M9m4l7J9L7L7ONq7q6O2O2n1M2R4Kk7K9J3J3kn8k7O5L3n8J9J9m1m2J3J4
23866f25J4J4KKKKp8p8J5J4l1l2O1O2L4L4OOm5m4j7j7N5N6l7l7RJ0p6p6M9J60no0L9j6j10
23859g38Jk2p7j2M4K9Q5J17o9j17O8J11%q8l2j5j4L1L0MLm4m5K2l4o4M6L6L6J3J2m3m3M1M1
23852f87M1M1MLn3n2m4m3J2J2l5l5N8N8J7J7j1j1M2M2j4j4jkjjj9j9j8j9J4J4J5J4J4J5J4
23845f32J4k1k0k1k0m0m0J6J6M1M2J3J4l1l1l1l1N0N1onk9l0O4O3J4J4m1m1l9l9J6J7K2K2
23838f59l4l4L8L7n6%K5q5k3L3k9k8J05J05j7j8j7j7m3m2J4J3M1M0J3J3KJKJk1k2OPp3p3k
23831g97R1J21K8q0q1M8M8m5m4O5O5k8k7l3l3nnm4m5M9M8N7N7l6r1p3J9N4jk2L4K7K7k1k2
23824f95P2P1o0n9L2L3m5m4J1J1j3j2M4M3M4M4k7j20k1P2m1m2O3O3o7o6l4l4N9N8k6k6KKP6
23818f32P7j6j7POJ%L0o3o9K4L5n6n2M2JKJ6l9q6PP8K3k6L0P8K3m8j04p9k4N8N7%%O8k4K7
23810f45K8j10j11R4R3MNMMJJKJOPk1k1l6l5K1K0k1k0OPqrrrM1M1j5j5l2l2O0O0l1l1K4K4
23803f57jjjknno6K7O4o6m2N0L8j8l7l6K4K4j1j04k1P2QQJ17K4j09j6R1L5r1l6J01M6q6q6
23796g68L3L4k3k2K0K0pqj0j0M6J01K7o6m1J4j0rn5n6l4N8R8R8JJn5n5K7K7K8K7J9J9l6r2
23789f59q3J0M0j5j8j7n3n2N1nk5O7Q7Q8jN5Qj02r9J2j0j0J%J9P4Q1l0j19o4O3Pp8k3L2L2
23782g36N3mr0K1J8J8O7m4r0K1PQN6N6%Jl5l5ppJ8J9rj0J7J6l9l9K1K1O3m9j12jN9N8K6K6
23775f37o7o6L4L4k1k2O1O1p0j5P2m0r7m2onR0R0L8L9r1r1N6N5P0m2p1M1N8n4L3k2j54m2J02
23768g21J01N4N3n4n3j5p1m8O2J0j01jJ11N5n6j9R1Q2j03j44M0J17Ol8l8J1J0N0N0m2m3J3
23762f31J2m3m4%jl8J7O6m5m8O3N0o0k6L0N6Kk3L2RQm3m3L5L5r0K1L4p6l8J8L0K9k2k2j1j0
23755g67J8J7J4J4m1m2K4K4K1K0L5k1n8N2K3q7p4J11J12Jj7j7k8k8lmP1J6n0O0Jj10N1N2r3
23748g03r3P3P4M3M4m9m9l4l4N9N8l0l0J8J8N4n8o0N0l3q8M9M9o4M6J02rL1L0o9o9l8l8m8
23741g98O2N8Kj5j5K1K2K1K1j5j5j5j4J3J4J8J7n0NR9j3j05Nl6l6O3O4l6l7M1o9m3O9l6l6
23735g69K7K7l9l8J7J7O3O2%jO2m9J3J3m0l9j2j1K9K9k7k6OOK7K7R3j7j48l6M8M8l8l8M4M5
23728f25m8m7k7k7N8N9M3o8k0R2L0q1j1j2j6j6J02rk6k5l3l2%JN6N6RJ0K3q8p0M2%%J0J1J1
23721f68J1l6l6l6l6R4R3o6o6LJ14m0m1m6m6K1J32OPj5j5j0j1o6o6RRQ4k8j01Q5J33n2L7L7
23714f06m1j53k8k8R4R5J6J6j1j1l3l2mnm4m5J0J1J0J0O5O6MMLMoppok7k7k7k7M2M3q7q7M4
23707h12M5j0j1N4N4jkn2n2LLN9N9p0p1NMO0O0n0n1J1J2r8J2J17J17r4r4k8Q4K7K7POlkq8
23699g63q8k9Q3P6P5J%J%p5p5J7J7K4K3l3l2P0P1k3k2O3O4o6o7l5l5N7N7llllmllmj5j5j6
23692g16j5L2L1O0N9q9q9n9N3K2K3K9L0J9J9n5N6O3j21j18O7M2j2J2m3l6P4J20o6j40l0K6
23686g52K6L8L9n3n4J2J2j6j7QPO2O3m6m5RO4P0m1o2ok2k2K8q3r6R0M1p0Q7Q8q1L0K7q3k2
23679g70R0N3N3%j12o8M3O1No4o3O3O2n8n8L4L4k0k0P3P2l5l6l5l6J2J2J2J2j0j0j0j1O3O3
23672e99PPj7j7j6j7l2l2l2l3noK2K3m7m6Q2Q3q0q0N1nJ2J24K7q4J8J8q3k8N9n3j4j4K7K6
23665g54K7K6N6N6J%l0l1l1l1J5J5J5J4QPk0k1M6M6p6p7J4J25o7o7L6L6j3j3l9P2P2l9m0m1
23658g03L9L8Mj07K2J34j3j2l3l3JKl3l3R8j2j05OL5L4j4j4J7J8J7J7o2o1L1L1k0k1P0m1j6
23651g19j6l0k9Q5k6L7L7j0j0j0j0MLMMk1k0k1k0K1K1l5l4K9K9q9K2P2P2j4j4mnnmk0k0L6
23644g10L6o9o9N4N4L9p3j21O5J13Lrrp8L2R5j6k0R1J0J0P5j09j16O9L0q0poL5L5j9p5j8R2
23637f66N1nJ4r7r4R1J03qn8lO7O7k2k2l0l0l0k9O0O0o9o9j6j6K2l3j7R3R0k1l5l4por9J3
23631g85P3J9PPMMK6K6k9q4m9O2N8n3J9J9m7m7N1ml9P1N7Kn3n4M4M3m9m9M0L9J2J2k6k7L0
23623f70K9l2l1K4K4Q1Q0q6q5j5j5k5L0M3o8o5M6llO0N9r2r2L8L7j6j5M0L9L2L2N0o1r8Q8
23617f40L8p2j1j1q8K4L6p5j0M6M6M5q4q4M9pm2O9Q0K5P3l8j22o6j3j2P6P7K1K1L5L5QQK5
23610e38K6o6o7r3r2L6L7K4K3l2l2M2M2J5J5K2K2l3l3J1J0m5m5J6J6l9l9L5L5PPM9M8K1K0
23603e75n9n9L4L3k3k3k4k3J0J0m5m5N1N2qpqo3qJ02M3o8o8M3Q9k2j12%K0l5L1L1O6O6O6O6
23596d62o2o2o2o3L9L8j7j7ppppOPPPl2l2K3K4%%J%n1n1P9P9MMk4k4K1K1l4l5k3k4l8P4R7
23589f10j3j05m9M0L9N7n4oJ05Rj02j2M4NOm1m0J5J5J8J9Q7k3r2J8J5r6l3K3L3L4Kj08k3Q9
23582g34N0o1k3L3J1J1J5J4j6j7j7j6O9P0o4o3M6rr9J1O3PJ0O7M8ok8k8k6k6k7k6Q1Q1j55
23575g54m3Q8k3kjl8P3P3l7PQn5n4L6L7L6L7j1j1j1j2j1j1j1j1L1L0J01j1j60m9J16O1q1q2
23569g45Q2Q2r1r0l5l5M2M3k7Q4Q4k7k7Q4K5q6L9L9o8o9o9o8L4L4L0L0k5q0M8J59K8q3m5J1
23562f92O9P0n7n6J1J1J1J1qpo3o3J4J4J4J4l1l1l1l1M4M5M5M5ooooj0j1j1j0J7J7jn5m0P1
23555g09NNJ8J8l8l7R1R0m5m6K6q5l3P8mn9L6R2Kn4j9j9n4n4JJQ2Q2j0j0RRJ0Rj3j2o9o8J04
23547f70J04J2J1o4o5K8K7j1j1o7o7L1L0L0L1j0j0j1j0j6j5rrpJ04J9r2l5P6POMMJ4m1l5P6
23540f41R3r1j07NnmJ8J8m6j01n0O1O5m7L0J40kj13n5%K7K7L4L4P2l9l9J6n3n3R0L4o9M2O3
23533f46m8K1K1j5j6J3J2k6k7L9L8qqK0K0l0l0L5L5o2o2j6j5O5O5%%l3l3oJ06mj89l6J49J07
23527e64p9l2P9lj14RRm2O8O9m2r9r8j1J00K3K3L0L0k8k8L3L3n1j07J8J30l8l9mmQ6Q7j6j5
23520e87q1q0K1K1n0n0L2L3QQL5p5j05Q1R7j4kjj2M4l8l8L0L0L2L2K1l5q3k8N6%o6j1J7J6
23513g42N6Ko8j1R1L6K1K1k1p6JJk0k0M5M5k9k9L5L6J6J6m8m9QQk8K9J6l9l2l2K6K7N0N1m4
23506f51r9l7l6lN4Q7Q7l3l2K9K8ln8k4k4rM6L9L9J9l8nom3m2m5RJ00R9p5j31KN6k4k4P9Q0
23499e89l7l7K0P5K9k6p4p4k5L0j3j4M0L9k8K8J08N2l1q7m5J2m4m3K5K5KKo3o3RJ0P5J30K0
23492e62p1m4m4M5M6q5q4J5J5J5J4K5K4l2l1K7K7K7K7l6l7J9J9j0j1M5M5k4k4K7K8K5l1mQ8
23485e27k7j58p8k4M2R8Rm7J2J3RRm1m1J5J5J2J2J2J2J8J8l7l8kkK5K6n3n2L9M0n7n7kkQ2
23478g27Q2N4N5n5n5N8l4j06j2K1K2nnnorrK2K3kN4M6q4k4O8L9j6m7m6n4L8L7r2l3R5O0Mj2
23471f60j2jkn6n7K5K5M9M9L1k4m9M4Q7L2k4k4k1k1j4j3l2Q0l8l9j0j0j29j7J14J14m5m5L7
23465f56L6J8r3p8J06J35n1q9K1n2n3M0L9r0r0P2P1J6J7JJJJK5K5o7o8J6J6j2j2opK1K1ML
23457g18MMj2j1j1j1L1L0L1L0k3k4M5o5n1N9j0j0kkkkk3k3P0P0r0q9L4L3O5m5j02J0J8J7o6
23450h41M6O0O0J2J2l4l3ooj4j5M1M1JJJKk7k7K9K9LMLLk4k4K4K4M0p1p2M0l1l0L1L2O2O2
23443e92l1l1m6m6q0L1O8O8M7M7p1p2j7j6O1O1Jj10n8N2P1J4L4L4k5k5%%n5n5Q8Q8l7l8l6
23436f76K0L0q1j04QO2OKLn7n7K8K9M1R6O7j17k4Q7k1j33L9R4j9L6P8l3p0M2M1o9m3O8jko4
23429f94o5K8K8m5m6M7M7J9J9rrRRRRK2K2l3l3J5J5l3l3n0O2O5m7m6J0K6K7J4J3m2m1K9K9
23422f53o3o3M2M2J5J5M7M8m5m5l2l2K0K0nn9kJ09M7qOj04o9M2%%L3L3k5k6N7Jr7J4J50l5
23415f22j27N7Q3k9j0j0LMk8k8N6%o6M5nj15n3N8N8N9k7k7nnnnm0l9N2N3J6J5J2J3M7pj35
23408g57k4L9j7m8O3O5m7M3R9n9j14J4J3ppK1K0QQm8m8L3L2L3L3n0n1M3M2J0Rk2k1j1o6m1
23401h10O9O6O7M5M6j2j3RQJ6r5p4L7K3q9k9Q1L0k6qrm3O9P2l9n1MK2K1n7n8L5L4j2j2nno0
23394g53N0J6J6n4n3k9Q1J06no4o5L9L9M0L9l1l0l1l1RRRRONk2k3l2l2q8R7J22J1j5j4L3p7
23387g13o2N0J16o9j24O1J20Rm6m6j4j3N5n5k1Q9K0K0K1K2m8O3mj14j6R6n4n4j3j3l1P9j0
23381f99j1J1J1l7l8m5O6P2l8m7O3N7n4l0l0J8J9J0J0J0J0lkrrN4n6k1k2j8j7P5P4LLn2n3
23374g25RRL6L7K4K4mmj1j0k5Q7K9q2j2j3l9l9J7J6o2o3O7O6m2m1Q0Q1J06op2p2J8J7L2p9
23367f46q0L1M7M7P8l4n7n7p8L3J74j1j34k3l4l4K6J37Q1k9n0n1n7n7qpp7L4L4p7J6J27R3
23360f43j9m1m1j1j2M5M4JJn5n4M0M1OOK0r0l6P6RRJ6J7k5k5L0L1j5j4j5j4nnKLm0P2J20o5
23353f36o5M6L5p6M4M4J0J0j8j8L7L7o6o7mmn3N8K4K3j5j4K0K0j00J1L4L4Rj02j02RK0K0K7
23346g68K7L5L5k0k0qqjjq1L1R1L6j9j9j8j9J4P1J5r5o4M7k2k3O0N9l3l2n1n1M1M2K5K6K5
23339f73K5j4j4j5j4m9m9J0J0j7M0J25J5k0k0k7k7k5k5O1O1J4r7o1pL7R2J28J6r9r8K5l0l2
23333g54P8P5l6l6l6n3N8L3k3k3L3O1n1j02RK7K7L4L5J3J3J4J3q5q5J5J5o6M6N3n8k0R1N2
23326f33kk2k1pM8N4n7q3q4K2K1K2K1N4N4m0J6Q8k4j55j00L8L8k7Q3N5n7m2m3P7P6n3n3M9
23320f87M9m4m3L9L9Q9Q8M0n2r3r2QRLLN7l5r6mP7j5j05j3P9K3o3qM4M4M7M8r1r2L8L9k1k1
23313g12k1k0L8L8L3L2J4p8n7kk9k8L0L0j0j0j0j0MMMMK1K2l3l4L9M0j7j6K8K9k8k7NNO1O1
23305f00n6n5%%N1N1mnJ2J2m3m4K3K2l3l3k4k5k5k5L2L2L6L5k5L1N5l7l4K2J9l6j5M0Rq5p6
23298g98J6J19O4o6o6O0O0k5k4k4k4j1j0M5M5p3p2N6N7j7j7j8j7j0j1k4Q7O4m7K3K3mnmmj6
23291f68j7k4k4K1q9l5P7noKKM0M1M1M1l2l1n1O1L7j49r3R2R3j9p4p4L3L3L4L3L0L0L6p4n0
23285g38n0kjooJ18Qo8M2J33n3q4q4L4L4p1p0N9O0j%n6n6J40J41k6k6k4k4L8L8j15nO3O2k0
23278f16k0k0k0l2l1l2l2MNN2N3Q2k9o0n9N7N7KKl3l2l3l3M1M1L0L0J0j75m1P0k2k1N5n6o
23271h12J05O6J1k7k8O2O1q4q5RQK9K9K9K9k6k5k2k2m0J6N3n7n4N7j2j3K2K1K2K1M5M4M5M4
23264d79l3l3l4l3p4p3N5N6l3l3l3l3J1J1J0J1k8k9K7K7L8L7n5n5%JN6N5j3j4j3j4J%L9j7
23257f94p5L6L7p5O6J21n2j62LJ14P6K1mmm6J0O6m4p1p1J0J0oo3l3P7O7O7jjn7n6k7k7m0P0
23250g58J05on4N6klMNo6o5nJ05M3o7o8M3M0p1j1R9K9k5k3L3j0o6j1M5L6j9M3M3j8j7j8j8
23243f72n1n0o5M7J24J3q4q4O8O8OOQ3k9n9N2L2k3m1m1onl3l4L4L3L3L3m2m2J3J3ppK1K1k1
23236f96k0L2L1oo2qJ03N3n9p9L2llL1L2j2j2o8o7M4M5J6J7O5O5k7k7n2n2MMMMk3k3j8j9L8
23229g16L7l1l1K5K5k3k3P0P0j5j6j5j5rqqrj15j16N5J66P5l7n9o0J0J0k2k1M4j1J4J24J8
23222f17J8L5k1j09KN9Mj6j6RQj8j7L6R3L3p8p5L6p8p8K2K1o1o2O8O8O8O8k1k1K5Q2j1j21
23216f65r9J2O6J0KJklJ%%%J6J7l9l9o0o0L0K9R3L7jJ11oj16j06NLN8O6J0l1l1l4l4O1O2l2
23208f68l1n3n2P8P7lkkkQQm8m7k0k0L6L5j5j5M0M0J7J7j13j13R7R7l3l3ONjjJ22J0j56m5
23201g80K9K9L3L3j5p0j6R6K1q9j3j3j0J00M5o6mmq0L1Mj08K4P8POL7L8m8m7PO2Qj03j1J00
23194f89M7qk6k5LMLMM4M4m9m8O2O3p0p0l5q9NJ16M1j4P6P6m9j04m3O8j5j5M7M7p2p1K0K1
23187g01M0M1M0M0o0o0o0o0OPOPK3K4m5O5Q1l0p9L2K0J9k9k9oor1r2PJ18O6m6%N5J7J7L6L7
23180e90n6n6j8j8j9j8L3L2K6K6kj13k0R1m1m2N9N8RRRRj6j6L9L9l3l2l6l6N4kq8K3M4M4m2
23173f90m2JJJJK4K5Pj05j06P8J35n1n0O1m1m1J00J00o9p0O4Qn5N7qo3L1L0j9k0p5p5N1N1
23166g54N0N1j0j0M6M5m1m2j3j4K3K2M3M4J0j00m4O6k0k0M6M6MN9Mj06k2Q9p2p3O5O5k7k7
23160f17k4k3j6j6o3M7jj12JJ12J9l7K4K4M8M8QPm4m5n3KM0p0k2Q8K7q5L1L0p3L7J14Kq9l4
23153g15J3J3J7J7j7j7n5JJ30J9j60K5J01q4l5P7ro4K9K9K1K1l5l4O4O4k8k8l7l7o1o2O6J21
23146f50K9q1q8K3M3j1o0mnmlJ07J11%o4qQRJ%n5n4J7J8J8J8JJn4n4N1N0m1m2Q4Q4m4j00o6
23139h15M4O8O8l0q6l1Q0Nj06pJ04J3J4Kn2n9N2J09N5m3m2j9j8nnnnPOPOPOPPLLM2j4r5J5
23131g07P1m0j8L7J9K0J1j00r7J5JN7R5j7jjqqj3j4j3j4J4J3J3J3l8l8J7J7M2M1q8q8O6O6
23124f75POM0j7n4N6L5p6k1R1P3l8r4J8Qj03j0J01O1n0l3K3o7M3J09kj50l9N4N5oo1l6P4J1
23118f67J1N6%r1K0P9l2n7N3N4n8r7J3L7L6m1m2J4J4J9J8rrj%n6n6J5J5K2K2J6J27l2j43o3
23111h13M9O5O4J0j02j3R9n5j10K7K7k2Q9jj11L6R2l8l9K9K8K5K5j4p1n3N8O5m6mN1pM8L1
23104e81q0k3L1K2K1k1k0P2P2j36j35L4L5j2M3K3q9m7QklO6O5Q8r7j81LJ54M2K0J9K0r2r4
23098g75r3K8K9J1J1J03J04r1r1P6P5m1m2J4J4l9m0J6J6L0L0KKk7k7K8K9l9l8N4N4k2k3L4
23091f28L3m7m6P8l2j19rQ5k7l8P3MMK6K6Pj04r7Q8P0O9n7n8L5L4n9n9o7M5N4N5L3L4p2p2
23084g38j7j6L1L1k5k4K3K4lmPPm1m2o0N1N8n3L9J49N4j30m5m5jjJ2J3O9O8jjn6n7M1M1N4
23077e88n6j44l2j0j0R8R7o9o9K7K8N5N5nnl3l2N9N9o3o4M5J56Q4j75j76J0J5J6J1m4n5N7
23071g58J13Ln5%Kn3j5j5J9P5N4n7nN1ro3k9K6qqQ2Q3q5q4J3J3m2m2l2l1K4K4L7L8RRK2K2
23064f72l4l4j2j2M4M4j4j4j4j4J8J8K1K2l2K4N8n3r6m0N1N1l2l3l2l2L7L7M1M0m8PM5o6o2
23057g88M8J1m5j8j8KJ12L9p3pM9KKK0r2m1P0J%J6J6j1j2N3N3O1n1m5m4MML0L0k5k5RRJ0R
23050f35j0j1j0j1N2N2p8p7J5J4JJ12M4o7o4M7n6j11J9K0k6k6L0L0L0L1L0L0j8j8j9j8m9n0
23043g97Q0Q0oppollklN8N7l4l5MMq8q8N2N2N1N2J9J9l7l6j8j9j8j8p7p7K3J35O0NK3l4l9
23036f78J5k2k3M2j3m4O6L5L6J9r2m8O3M9M9m8m8m8m8OOPOj8j7j7j8L7L7L7L7M3M2n0n0j5
23029f65j5K3l3l6P5P5l6r8m1J2J3j1j0M5M6j3j3K6l0n5N5P7K1j13j14j6R5P8K2MMo1o1oo
23022g62L5L4k0k1l8l8N5N4RRRRM3M2j3j3r1r1P6P5PQPPm3m3M6M7n1j07j2J00J24O9n9n9l1
23015f27l0l1l0L6L7L6L7mmk2p6j7R4p0j25N3N2p5L5P7l5MO0k5k5k2k1Q3Q2q3q4R6R5p1p1
23008f71N3N3l8r4p4L7R6j5j79o8O6O6Q1Q1K6K5l9l9m0l9J1J2J1J2o2o2mlP2J28jj12n7N4
23002g13N1o0l2K3j5j5K6K5K6K6j9j9RRllN2N2k4k4K4K4K7q4j12jL6L7M0M0ro5j02QP2m0l9
22995g72P2O4m7K2K2POPPK0K1ppm0m0J6J5K5K5l0l1jkkjP7P6j5j6m2m2N0N0o6o6K6K7l3l2
22987f57l3l2O2O2l1l0j1j1j1j1K0K0K0K0onm4J2J04pj00J2K5l0QQl6l5Kn3p8L2J28P2k5k4
22980f63K8K7l2l2nnj6j7J1J1QPj7j8N7J12N7n3r6J5j3j24N2J63m2m3L7p3j30j8K9K9J1J2
22974g31l7J8J09ln7kj3j2O3O4o5o6M1M2J0J1J6l9k2Q9P7l3k7K9Mn1l7l8NJ16Q8k3m0m0m4
22967e98m4J5P1M9o1o9j3Pm8k6k7O2O2n4n3L7R3K0r0l9P2Q6k5q0k4K4K4N5N5l1l1n9n8M1M1
22960f16J4J3m6m6M7M6k9k9kjk5k5L3L4K0P5J8r3l9J7POO3O3k9l0MLn2n2m6m5Q7Q7o9j3J17
22953e33Pn9N2j0j21N9N9n0O1Q1j04n6N6NNm3m3L8L8n5n4j0rJ8J9J0J0j7j8M3M3j2o7q9K1
22947g25P9P8P6l5m1O9K9q2m4J2M2M3m2m3n9mR0k1j14mj7j7O2O2l0l0M4M4N4n7j03m7M4M4
22940f43P3P3n7n7l3l4O0N9qqjjo9M2M9o2p0M0K0J9L4p7j8L7k1k2P4P5ppK4K4m2J4lj15j01
22933g39J1L8p3q3K8Q9Q8j7j6l4r0KJ14Q2k9L9L9k3k3KLk6k5N7N7j05PJ5r7j2J72Q7r8j42
22926g02M4L6L6M8M8o7o6o7o6M7M7M8M7KJk6k6n2n2LLnmj9R2R2j9m3m2K3K4mmm1m0j1J01l8
22919f52l7O2O2k5k5L8p4q9q9L4L3J%J%M5M4J0J0Q1l0k3k3k5k5L0L0L5L5k1k1J2J2q1q0K8
22912g17K9JJo3o3J34J34J1j00o5o5N6N6l6l6OOk1k2noooM7M7rqj8j8j8j8R4R4rj21n2n1L4
22905g83L4J7J7J3J3kn8l7P4L4k1J7J8J6J6l4q9p9J06J17Om0m0m7m7M2M2j3j4j7j7L9L9j4
22898f92j4K7q3j9R3L4p7m2J3O8O8OOn0m9J6J7J6J7J8J9l0l0m4O7O3Qm2m1J0J1onnnJJ%Jl9
22891f93l9J6J7J6J7j1j2M7M6m7m6L1L1L2L1%%K7K7r2r2M2J53j4j25j11n5M5J00J7J7O9O8
22884d88o1o1OPn3n3J5m0j9R1P6K0LK%jn6n7l4l4K1K1O3O3o6o7k2k2L4L4K2K2l3l4L5L5k1
22877f52k0N2N2llj9j9j9j8j2j2j2j2P0O9J3J4n7n7ONj64n4Q8k3n0J36J36n0r1J9k7k7K9K8
22871f84k8k7L0K9K3K3O0n2n1O0K2K2Nj05q4K6J3J2L2L3R4j7l6l6J3J2L0L0k5k6J4J4p9p9
22864g32k1k2l6P6P4l7L3L3KKN7N8NNn0n0p4p5N6N5kkN4N4k0k1k1k0o4o3LJ15J1J2l7l8p4
22857g54p4R3R2m2m2J4J4j2j3J6J5K2K1l4l4O0N9l4l3M7M7K4q7j6R6o6o7N6N5p4L7N6j28q0
22851g66L1L2L2N7n4j41M5J25J4RRRj02k6k6K2K2K4K4LLj4R6R6j5j7j7l2l1L2p8L9L9l7l7
22844f30l0l0r0K1J5J4L6L6QRl3l3K3K2J8J8p4p4R3R3JJj5j5j4j5K4K5l1l1k7k7k8k7Q9R0
22837e88N9n2j1j1p4p3J36J37mj15q3q3M0L9j4j4J4J3k8k9N7N7O0n1m4m4P6P5m7m7j03QP6
22831f68P5k5k5L0L0nno0o1N1N1K4K3n2n2LLj1j1M4M5PPk0k0K6K5m0J6P8l3r1l6M9M8m1m0
22824f61K3K2K3K3OPq7q6K2K3K2K2o6o7K6K7N6N6M9M9K2q9q3J03R4j8j08n2N3lj29j9J11%
22817f29r2J9P2l9n9N1M1M0qqk6k5K9L0j9j8j9j9L8L9L8L9k4k3J5m1r1K0J7l9N2J07M7o5o0
22810f10nM4j1l1l1l5l4L2L2k4k4N6N6l6l6Q0P9j4M2J5r6K6K5q0q1M9M8K6K6o7o7L0K9o3o3
22804g13N0M9M0R4J2r9o2ok0L5Q2l0p5J09J09p6o4M7l4l4M7o3p0M1N7n3QJ20K0K0k9k9MNk4
22797e32k3m2m3N1N0J2J3K2l3j17oN3n8l6P4L6j9j3j3j6j7J6J6J6J6mnmm%%N6N6l3l3j5L9
22790e40O5m7j06NP6l5q7K3J23O7o1o1k8k7J%k1k1L5L4M8M9m5m4l7l8N5N5QPO3O3KJKKn6n6
22783e26L6L7J%n4n5m1m0Q2Q1O9m3M7M7o8o9K9q2k1R0p2p2M2M2M2M3k7k7QQp5L5R8j4q0L0
22776d99j1j1P3P2k0k0l1l1l8P3M4M3o7o8j02Q2R6j5kkl6l7OOO1O1k8k8K8K7p0p1R6R6l8l7
22769c98l7l7J5J5J4J5M1M0M0M0n6n7L5L6K6K5k3k3m4O6J01rj58m6Q8Q8J3J4j5j4JJK9K9n5
22762b00n4L8L8l1l0k4k3j4R8J54M2o8o7N5N5q2q1M8M8l0l1O3O2J1J2m5m4Q5Q5qpJ9J9J9K0
22755A32m9m9J17J18p0p0p0o9mnJ2O7P4l6o4J22J42j17j26N8Q9k1K1P7O7O8Qj03n4Kl6l6N3
22749B48N4m0J5R5j6p4j8k4k4L5L5N6N6J%l3l3K2K3l4l4N9N9j0j0p5k0J00j1j44l2P7l4oJ04
22742C67K8q4M1M2k4k3j4o8m3O9N8N8k1k1k0k1j5j5p0p0O1O2l1l1j5j5j07j07R3R3l7J8P3
22736B11l7n8lk6k7L2L2J1J1L9L9q6q6PPq4q5PQL7L8j8j8K9K8KJj07j08m8O3J01j1l3l4jj
22729a68jjrrM6M6%%J9r2j14P2J6J7n4n5o1N0k8k9P1P1l6l7J3J2J4r7o9M2K5K5k3k4m4m5l8
22722d95l8J6J27P2l9m4m4k1R0j7j7j0rK8K8L5p5p7p7M6M6j0j1j1j1L0L1k6k5K0K0l6l6m8
22715e88m8k5Q6J27J7poo7o6j1j1K3K3j07j06M5M5J1J1R6j5j07LN8N8L7L7o5o4R5R6J9r2q4
22709e82q5M2M3m7m7O5J21Mj26l6R3J2J3L6L5k8K6n6j49o8j4N0N0lkK8K7k7k8N5N6%%n7n7
22702f56L6L6K4K4K3K4jjjjm8m9k4k4O2Pj11j7J03M7q1q2K9K9K4K3P2k1r3l7Q0Q0m3m3mN1
22695e63J9p3m6Q%jL2L1k4p9J0J02K3l2L7L8k1k1M5M6J8J7l5l6l6l5nnQ8Q7m8m8QO3J8p5j26
22688f19l4L3L3n4n4J1J1J00J00p1j27k4O9L7n6k6k6L6L5L2L2k8q3m9M4J8J8l2l2j9j8l2P9
22682f96P6l5K0J31l1j42oJ06klM0p2kkl7l7J3J3J3J3n2n2k4k4llN2N3j2j3m0l9M6M7M7M7
22675f10k5k4k5k4rrp1L9K5K4L2L1K3K3l3l3L0L0RRq0L1N9n2m2m2L7L7R1k0k1k0k5j36q0L0
22668h21N0M9JJQ9Q8m1m0O2O3l0l0o4o5p1M0M1M1pqJ3J2J2J3p8p8N2N1J7J6j1j2m2m2k3J62
22661e90M1p0j6j7q6K5J7J8N9N8l3l4L4L5r5r5K4K5l1l1M6M6J8J9j1j1k1L5J7r5m2O9J05p
22655e94l0l0k4k4O8O9j3j2K5l0o3M8J04pp7k2k1p7l9P1j5p1K2P7j3j3K9K8K9K8ooN0M9j9
22648e09j9k7k6K4q8r1K0M0j6K2K2K6K5j2M3M5o7j4R6k3j33l4P7N6N5J24o2k44n8R8j2o9M1
22642f90Ln2N7N6kkqqM8M8p1p0N9O0k1k1L5L5%Jk7k7L4L5k1k1M3M4j2j3o0o0nnk6k6K3K3L1
22634f13p9k8Q3J8l7R3R4l1l1llJ6J6J6J6o1o1L2L1o0o0mnO3O3o7o6n1n0M2M2M8M7q2q2K2
22627g32K3p2M0L9j6P8P7m6m5K0l6q1K9N7n5qM7j9j9P9Q0n1n0j0j0j0j0j3j3J5J5L1L0k5k5
22621f86RRRRJ1J2J1J1r7r8L3k3o0N2J10jq6K4P9K4j3j4J2J1l2l2K3K3j6j6J6J5M1R6Nj06
22614f35p9L3K2l3q6q5P8P7LLPOpM9nj16l2P9M0j4J6J6J2J3J2J3J2J3k0k0j9k0K2K2K2K1q
22607e88qqqo7o7J8J8N4n7NOl2l2l2l1N5N6O3m9K9K9l3l4j6j6M0L9kkO0n0lkj0rK2K1l3l4
22599g08J3J4J3J3k1k1L4L4nonno4o4K8K9N2N3llk0j9q1K9%j%%K7q3l5P6L0q0M4M4j3j4j3
22592g31j4L6L7L6L6k7k7k7k8J9J8l7l7L9L9j6j6QQKJR6j6o9J16P2j13j02Q4K4K5M3o8m7m7
22585f83n3n4N2N3llopooPQPQL1L2o0o1RRo1N0R2k0p5L6N4n8p5k0K3K2K6K6jjjjJ9J9J5J6
22577f41k8q2j08P8R7j4k7K8N3N3JJp8p7K0J31nj15k2L4K4K4Q3Q3m2m2m2m1k1k1k1k1M9M9
22570f40m4m4M6M6q4k9J29J7p7k2j7j6M2M3N6N7p4p3M1M1n2n2R9J00o7o7m9m9m9m9K5K5L9
22564g48p3qJ02R9j2r9m4J1J1K2K1K1K2o7o6K6K6K6K7j1M4M6o4o8M3N4n7n3N8J09N4l5r2j6
22558f91R4R1k0j36j36N9J15N2o0n2LRRO8O9mlq9q8k2Q9%j11n7kJ7P3K2l4K5Q1J2J3j1j2k2
22551f49k2OOK2K2K2K3n7n7L5L6k8k7K8K8J6J6j1j1%Jk7k7LKk5k5K9K9K9K9rj0l6l7o5o4P2
22543g33P2m6O4J20Rn3n4K6K5Oj04n6N5L0q2M9J04l8l9O7m4j42M3R3L7j5j5j9j8O0O0m0j51
22537g29m2J3LLLKM0j4l0Q1P7l3j7j7m9m8L6R1L7p4j01J1K8k8K5K4K1K1k2k2M7o4m7O5rqM
22530g22n1l3P7Q3k7k5L1L7p5r9J2Q8Q7KJJ8J8J8J8j01j02K9K8N1N0p8p9R2R2l7l7j15j15
22524h64N1N1m8m8Q1Q1J16J17q8q7L6L6n6n6J7J6J3J3oo1m0P1Ln2M5M4m5J0P0m2m8m8k6k7
22517g71KKL0L0J2J2j5j5j2j2M3M4m2m2J4J3O3O4L6p4m7RNn1n1Nl0l0K5K6N3N4K3K4l2l1K0
22510f46K0l6l6J7J6mmo5M7J2J1O0N9p0p1q1q2k2R0R4j7llm2m2J3J3M1M1j5j5M5M5J8J7r1
22503f86r0k4Q7K3K2k6k6M5M6m7m7k7k6m0P1M2p0o2M9M9N0K6q5o3o2j0J01J16MJ8J9l2l1J7
22497f69J7O7m4J8J8q5q4M5M5J5J6l9m0L0K9JKj5j5j5j5O5O4k8k9kln8n9n0n1M2M1qrQ1l0
22490g52J8J7j8j7kjm7O3R9q5r3J8JJO2J17j8j28p0M1P1P0n2n2L1L1k5k4n3n4P7P6l5l5K1
22483g47K0K6K6l0l0o7o7K6K5M9M8m4m5N6N5J7P3K9q1p1p0j2j1K0K0k8K9O2m8J0O5K0K0M3
22476f12o7o0nmN3l1l1Q1Q1m8m8K3K2nnJ0RJ0Rk4k5O1O1l9j51o5M6L8p4l5K1K9K9L3L2J6J5
22469f50J5J6K4K5L5p5n3Mo3o2O4O4KJN8n3q1L0qqO5Rm8O2J0j01l7P4Nn1Rm8n4N7MMJ0J1n1
22462g85n1L2L2j8j7J4J26N7n4J5J6pon9o0J09kn5N5P6l5l0l1M7M6j8j9k4k5k4k5j5j4j5j5
22455g79RRJKL5p5l0Q2J18J18l3l2m0m0m0m0K1K2ppN8N7j1j23j21j0P8P7J4J4J3J4l5l5J2
22448g04J1M9N0q2q3l0Q1J8J9poopMNMMK9K8ool2j42n3J33Q8k2NOkjl0k9m3m2LMM9M9J11%
22441e83m6m7j8j9r0K2J09J09Kj09j%p5p5M6rj2R9L3L3l8l7QQpqkj14j21j0J71J16n8N2J14
22434e57Km7m7pqK4K5lll4l5O8O7p0p1RRpo3j02J0R8j4J0Rn6n7n0n0M5J56P4l8M0M0l1l1m1
22427g36m0m6O6Q9k2m9Orj0P7P8p5p4NNOn1m2O9Q2l0l7J8lkNMk7K8J09kp0j4M2M3Mj06m5O6
22419f88K2l3m1m2L1L0LLP2P3Lj07p0M2l1l1O8J2j28j6J60M9n8lK8q4m9PK9K9L0K9Qm8q3K8
22412g56O3QM5M6m6m6J0J0K9K9o3o4L5L4POM5M5m8m7J0J1n9N3R8j3l6l6o4o4O6O5nmnnl7l7
22405g20qrn6n6P3P4m4m5M8M8j8j9qo4L8J48L2j54m3J42Q2j03n1O0P7l4q2q2k8Q2N0o1L7L6
22398f58m1m0J9J8J8P3N3n8q5k8K3l3%N5qpJ9J9l7l7L1L0P2l9k5Q5K3q8K4K4j08LP1l9l0K7
22392f74l8l8K1K1rqrqKLl3l2J52M1l3l3oj17k4Q7J2J2l6l7llllO3O2PPLLL1L0o3o3qqrql7
22383g86l7R9J00o1o0m7O4J26J5j31k1J03rj8j7l1l2P2l9o7M4k4k4M6M6qJ04J2j00ppj4j4
22377g23K3K4K3K3j1j1o7o7R8R9OOm3m2J3J3q1q0J17J16L3p8m4m3J3J4OPM4o6o0o0kkQ3Q4
22370f35mj16p1J13R4j8JJn7n7L6L5L1L0k5k5j0j0j27j7j4j4%%k8Q3R0k1l4P7N9O0%n5r3J8
22363g03O2m9p0j4ln9LJ14M1j5K3K3j2j3j2j3k9k9K6K6l3l3kkK6Q2K0r0o8o8j5R7J19Qn2n1
22356g65QQQRk7k6J2m3m1O9MMM5M4p8p8qJ03M8o3l7l7n4N7P3J8%%j2j2j9j9P0m1m0P0N5N5
22349f40O2O2p3p3m5m5J4J3m2m2P0O9k3k2M3M3m9n0k9k9K7K6J9J9j0rj6j6M0L9nml3l2MMM
22342g29Mm1m1J5J5M6M6l9m0j07MJ39Q4j1j1N5n6q2L0Q4K9l7l7j2j3J4J5m1m1K7K7%jM8M7
22335f10m6RK6q5k9Q1J6m0N4N4M2M2n3n4mo0r4J7L1k5k2L5L1k4J1J1rqnnk4L0L8p3n6jJ7J7
22328g65M7M6J9J9k2k2k2k2qqqqK1K1N0M9m1m0J5J5l3l4noL3L2k2k3j0rrj0O9O8k4k4l6l7
22321g44j3R7L4p7j8R3Nn1m1m0O4O5j03m7J38K7j03RL9j6l4l4k4k5m5m5L4J45O5QJ0m6q4K6
22314g31L8j7k5k6M0M0m4m3O1O1mml1l0N3N3j8j7K2K1Qj03m9J35J6r5J3O9p4p4onj1j0N1N1
22307f85j3o9k3Q7P0m2K8K8m8m8R1L7l4P7P7l4j07n2k5k5mmN9J15N4n7j06n0M3M2K2K2m5J1
22301f08K1r1l8P3o2o1L2L3j4j4N6N5m5m6norqN6%l7P3N5n5n6N6%j10m1J4R4J49N6j28o0N2
22294f19j9p5J0J0k2k1rqL8L7O8O7m1m2M7o4o5M7K1K0N1o0j09KQ5K8POLKJ6J5m9n0l5l5J2
22287g31J1l0l0L4L5L6L6j1j0M4M5l9l9NNk3k3J9J9qrklL6k0n7N3O5J0n5n5POJ6J5M3M2qr
22279e80qrj6j6J2J2J2J3n3n2J7J7K0P6R4r2j42M4N9n2q7K4J4J4K1K2j0rN9N8n0NO7m3j04
22273f63m8k2k2K2K2N0N0k3k4K3K3M8M8r0r1m7m7J7J8M1M1k3k4j1j2j1j2RRRQP3P3n7n7k6
22266g26k5K9L0L5L5k1k1MNL1L2n1n1M1M1m6m5RJ0k9l0L6j9k3Q8L3p8oM9L9L8JJK8K9l7l6
22259f00l6l6l1l1k4k4K9J40K6j58q3J02J45L4o7j1J2m3oM9Q4k7j50l8N3km9n0M0M0RQj2j2
22252g19o7M4K4q7L9J50j8p3J4J5m4m5L6L7QRNMNNlml1l1O7O8o2o2k0k1lN3k5j36L4L4p9J06
22245g73J99J4r5r6j4j5L0K9KJl3l4l3l4OPO1O2PQMLN7Jl7P4K3q7n3N8l6l7K6K6o8o9O5O5
22238f86K6Q1K8q4q2L0Q4K8M4M4J7r4j40k9O8O8QPm7m8n2n3P7P7n8n8lkm9m9M3M4M8M8pqK4
22231f55K3o9o9L4L4K4P9M3o8n8n8M9M9q1q0K6K5kkK1K1ppLLM2j4q2K9L2p8j8R4K5K4j1j0
22223f89M5M5m6m7M6M7o5o5K7K8KKn3n3j7j7L9L8K0K0l9l9k3p9J3J23J13LJ6J6o0o1p8J06
22217f82R9j3n7N5n7n8K4q7q8R6M8o3L3L3K6K6popoj3j3j2j3RRo0N1J08ko3o3M2M1M2M1J2
22210e75J1m4m4j3j3j3j3J%J%P4P3n6n6J1J0n9N3R9j1l4l5m3m3Q1k9k9Q3K7q4m9O2qpn7n8
22203g87L6L5r1r1J12J12N7N7L3p7j36k6L5L4M5M5j1j0j8j8q1L0N4N3Jj11n7N4j6j5N6N6J
22196f39%qrqrM4M3m9m8j6j5M0M0nnnnL4L4n8j13l6P4M3j2o8j2M6M5l4l4K2K1ONNO%JJ%L9
22188f39L8r1r2J35J34o9p0J7J6l5l6l7J7N3n9p2j7l0K5O7O7P0P0j32j32O5O4J5r6m7O3J18
22182f20Qrro1N0R9q7q8K2M1M1j4j3M2M2p5p4N4N5j3j4Jj11l1Q0M2j3J0J1PQl6l6K0K0j0j0
22175f71PO3K8q2o9o9L1Q8qj19M9J05k7K8K9q1m7QjkKJj2j2Q1Q0j06j06J34J35m7m7m8m7Q9
22168f43Q8qj20n5N6P3J8j00r9j1j1N1N0N1N0%jN5N5q3q4n5n6L0K9k9l0O2OmJ07L4p7J6P2
22162e63o7o7O1n0q9K2Q2Q3o4o3P0O9p7k2P2m0k3Q8oo1M3M4J7r4n1O0N4n8k2k3jkm9n0M6M7
22155f84j4M2K5q6m6O5o0n9P2P2n7n7N1N1j5M0nj17k4Q6L4k2M4M4m6m7J6J6l1P9P3J7J5m0
22148e68j67n6Q9Q8P3l8j80o8J33P9L3L3j37j36O5O6J1J0%%K7K8J4J4j4j4LMLLpppql2l3j02
22141g98RO6m5oM8K2K1Q0Q0qrrqn6n5L7L7j5j6n6N4P9l2j22j0l2q8J1J21Q6k6q2q2K0P5N8
22134f51n3l5P6R1L4k5q2o3M7Rm6J3O9ro4kll4l5qpK3K3mnL8L8j7j8M5M4m8m8M4M5n2n2R6
22127f26L9j24j4N5kL0Q6Mn1p2p2k6k6L0K9J16J17q8q7m3m4Q6Q5J6J6j1j2m4m4J1J2L6L6Q
22121e74Ql9m0J6J5l9m0J4P0L7p4p1M0KKRRMNl4K2Q2k8j23o8J4J4L6R0P2m0o0nqqnnopopK6
22113g00K6K6K6mnnmJ6J7j1j1k0k1O9O8m1r6l9P3L2k3J5J5k1k0l9r3n6N6L8L8J15Nj31p5M6
22106g34M6poJ3J3M1M1llooL0k5o3M7M9o2m1m1m0P1J02qo0mN5n6p6L5Q7k4r3l8Q6k5j23j2
22099h40P9K4PQMMNNL3L2J8J8p4p4M5M5M5M6j6j6p1p1l3l3K3K2M5M4m8QL9n2n3M0R7M1j4j4
22091f32m9m9Q1Q0n2n3MLK5K5K5K5J3J4q0p9M4M4j2j1K2K2nno1o1l3l3Q6Q6q1q1Q1Q1j8j8
22084f52M4m9p5N4L6n6RRl7N5N8l4j3M3N7l5k0j9o3pL8n4k0J10j1o6O5O5l8l8j0j1j4j5P8
22078f16P8m6m5m2m2n2KJ22L0q8NJ08N2p3p3j0Q3M5j21j47K0J18O3k5k5onK8K8n4L8R1p6j10
22071g45N8R8Nk6k5m5O6P9l3q4K7L3k2J6J6j0ro9o8J06N0j10%M4M5N1N2j10j09K0K0L0L0o2
22065f81o3M9M8K1K0m3m4j5j6RJ0J06mj55m4N5jm6O6L1k5l2l2N7N7L7L6RRnonom8m9M4M4l9
22057f51m0J7J6k0j9k0k0P4P4n5n6j0j0M6M5lmK4K4o0o0L3L2POK1r1m6O4O1n0j9L6jkN5N5
22050e47j%l9l9l9l9MMMMOONOKLL0L0m0l9N3N3k2k3J9r2j01RO9P0J7J8Q0l1j18j17M2M2QR
22043f94K7q4p8J06J34n0m1P1llN2N2m1m1K5K5o0o0p2L9L2L2L1L2o1o1l8l8m5O7L7L8q5q5
22036h40P0P0J4J5K4K4L9p3p1M1K6K7m7m6M5M6o5o4j0rj4j4J3J4L5L4POj3j3M2M2n8n8L5L4
22029f92n3n3P6P6j4j4o9p0O8O8J3J2QQm8m7L2L3M7o5l8P4n2n2L6L6l3P8M2o9%%noool8l9
22022g62J7J6mml1l2L3L2k3k3K4K3K4K3J1J1m5m5Q0Q0J3r8k1k1k7k8Q5Q4m5j56q2J03J47L6
22015f05k0j9k7k6k0j9L6L6m9m8m2m1l8P3Q0l1k0R2K3K2pqo3o3J41J40j44j44R1k1K0K04K7
22009d70j57j11%L4p8o3o4P6P7M6o5l9m0J7J6QJ20O3m7L8L8o6M5L6p5onj9k0RQK2K1l4l4j7
22002g36j7q0L2L5L4M2M2k1k1OPK3K2o9p0L9L8j7j7QQQQj0rj0rJ1J1J1J1LLLLLMR3R2o4j21
21994f71n8N2L4L4j4j4J4J3nj16j09P6J27J6o2N0K1q9o2M9PQj7j6m4m4N0N0mo0n1O1J38m7
21988f83j27N9O1n0J6J6jN5L6p5j9L6k4j36L2Q8j4M2N6n6n0O1rqM2M2q8q7lkJJQO4P5l7n8
21981g36N3P0J5p5p4N1N1M2M2j3j4o6o6K6K6m3m3J2J2k0j9L5L6QQQQn0n0m3m3l8P3J81mj17
21974g57O7O9m1j%o3o3M0L9k5k6L9L9m4m5%%k7k8k6k7K0K0J07J07NNK1K2q1q0J5J6n0m9j3
21967h15j4J9J30Q0l0k6k6p4p3M7M7P4P5o4o4o5o5o6M4J08N3j1j1o6o5J8J7P5P4nno3pL1q0
21960h03p1M0N3J08J47L6q6l0j4j3j0j0K8K8l7l7onn2n1N3N4K6K5m6m5P4P4J2J2n2n3k1k0
21954f92K5K6l5l5l6l5Q7Q6l0l1m5J1Q8k3o0o1J7J6K7K8j9j8L3L2j3j3M6M7J9J9k4k4n1n2
21947f90k9l0k7Q4k2k2O8O8k0k1q6q6M3M3k2k2n8n7k1J64J72q6p5L6j5j5l6l6P8P8L2L2K3
21941e55K2k4k4j9j8j9j9j8j9j8j9j2j2L4L5k3k3O0O0l8l9j0j1l7l8j6j7J19Qj20rP6l5pJ03
21934f82N3n9q6K5M2o9o2M9NMJ1J2L8L8m6m5KKM8M8k5k5j8j8m4O7NNk4k4k4k3M2M3lmJ9J9
21927g04kjq5K7R8j2r8J2QRl1l0N3N2J6J6qrJ5P0N9n3o6j1L5L4p7p6j4M3M5o6l4P6mmP3l9
21920f83r5J7M3j3p6p6MLP3P2M6j0l5P5P6l6p9k2j2j1l7J8N6n5OJ17m7j58O5O5opPQk1k0J1
21913g37J1P5P6k1k1J7l9j00J1K8K8%Jo4o4R3R3o4o4L7L8m6m6noM0M0q5q6K1J32P4l6m4J1
21906g02l7l8L1L1k5k6K1K0J7J6O2O2m5m6j8j8LLN0N0l4l3l3l3j0j0N9N9l7J9Pj04K1P6L7
21899f05L8r5r6M3M3j15j14M2M3N4N4k9k9L9M0L3L2L3p8j03Rl5K1P3J9k7k7llJ6J5N8n4j21
21893h29j1N9N9N8N8o3o2l0k9M3M2m4O7J31K1n4n4q4K7K6q4m6RmlK6Q2rj20l3P8j6j6L6R2
21886f77Qj03p2M0N5N5llm9m9L4L4M7M7Jn4p7L4O5m6n4N6M9om3J3J3m3p6k0M7M7kjkkj5j5
21879g67L0Q5N1o0n7N4j4j4J6r5r3J8J06J05l5l6L0K9j1j1mmm7O3P1m0k9Q2K3q7p1j6KKoo
21872g36opM1M1M0M1l2l2K3K4n1n0n0n1MMMMRQQRJ1J2k6K9L8p2l5K1NO1R5j6qpj4j5j2j2K7
21864f73l0q5K7Q4K8K3K2l6l6MNM2j3j06MO2Pmmn6n6jJ11K1r0J1O7o8o8O2Ol1P9O2m9K5K4
21857f30n3KL7p4n0No4qJ31J32lj13k3L2nok1k2L3Q8J5r6o2oK8K7L1L1m9m9M3M3j%jjn5n5
21850g69J9J11J8l7jjqqqqK4K3l2l3nnm2J3Q9ml9J7J4m2ppJ%JJN9N9p1p0K8K9qM7M6m6m6M7
21842f51J9l5JJmmnmL5L5k0k1L5L5n8n8lmlmm0m0N3N2POOOo8o9K5K4M0M0M1n2K6Q3q4q5P4
21834f68P3k0j9rrqrK1K2K1K1m2m2k4L1P7j6q4k9L6L5L9L9m0m0m3m3O2Op3J9J44Q9q0j36l8
21827g37J7j7j8QPm1m1m7O4Q5Q5M9M9p5p5K1l5j20O6J29n6n3N9M3j3K5K6j00r9K0K1NMNNN4
21820f80N3QQo5o4P4P5%Jk8k7K1K1j17j18J01J01j6j6L4R0N9n2j22o6N2N3J1J2n4n3n2n2o
21813h14oP7P8onm8m7m9O3R1L5M6M6j5j4k3p8j7R4O3m9ooj3j4N7N6Nj05nJ07j4j25PJ17M6
21807d71o5k7k7n9n8M0R5L2p9j17oM4M5N1N1J8r2J3J25l4r0J9K0n4N8J07no8j2J9J9m2m2m2
21800f34m2O0O0j2j2N2N3m5m6K0l5o1M9M9oo3M8M0j4qpj1j2j2j2L4L4pqmmm5J0R2k0j8L9m7
21793e45m6K7K6jjN9O0o1o1R2R1q4q4j6j6J1J2J2J2J2J2n7n6RRk6k5L9L9ONK6q6n9lMNmlM2
21785f24R7P2l9q6q7j8R3P1l9q3K8R2L6J4J4o6o6j02QM2j4n5n6K5K4J1J1J2J1K3K4k2k3M7
21779f25M8JJm5m5K0J9k3k4M1M1k2k1k2k1K4K4K4K4m3m3m3m3j1j1J6J7O4O4QQk9l0l0l0K8
21772f89K7%jm7m7M5M6k6k6K9L0popoqqRO5Pj03m2J5M5M4pqk2k2n0n1R4R4j10j09K2K3J9J9
21764g69K2l4K1J32L6p5j2R9k3k2no0q3K8M9oO9O8o4o4N8N8jj13q2K9P7l4KKl7l6K1l4j6R4
21757g05Q9k3m5m6ooK2K2MMMMj4j4M1M1l1l1l2l1J3J4J3J4j%j%J0J0J0J0m3m3m2m3K4K3p3
21750h58L7J29J9j12%R6j5p1M0P7l3j20qM3M4l6l5j1R9P9l3j14mJ26J5p3L7Ln3j6M0j6p1J1
21743g84O8o0o0P2P3J7J7m2m1N0N1j8j7j8j7J7J8l8l8M2M1PPk5j36n6J30P9l3j4j4J3J4O9
21737f26O9j00j01O4J20jj12k4Q8kj12j9L6J0J0j5j4L7L6RRk3k3o1oM3o8m4O7K7q4J3O9MN9
21730f65M5o5p0M2R4j7j0M6j3o9j4M1n5j11J3J4RJ0O8O9r8r8J4J5O3O2J8r3%N6n5N5J18Pq7
21723f61l1K3K3m8m9Q1Q1m9n0p6p7L1L0L1L1J5J5J6J5j0j0j1j0K5K5klJ9J9l6l6m8m9PPm6
21717h08m6J0RK4K4mmL9L8m8m7NJ17K7q4j3M3n1n0J6J6J6J7L4L4k8k8O5m5j05PR4L9j5j6l3
21710g51l2O3O3o8j3Q1l1o1M9O2Qk8q3n9mJ3J3L4R0Q1k9q7l2j9j9M0M0K4K3o9o9L8L9n4n4
21703h01N0N0J2O8M1p0o7M5O4O4n8n8L3L2o0o0L3L3o5M7J5r6n2Nj1R9M5o7O3Qr2J8M7o4k9
21696g78Q2MMK5q6k7Q5M6rj0j0j4j4l6l6N7N6N5N5l8l8k7k8n5n6L9L9M6M6q9K2J18Pl4K2j6
21689e93j6J4J4m1m1j3j3o9o8K6K7jkL7L6j9j9L5L6n7n7L3L4o8M3J40m5n6N6J6l9k0j30j0
21683h30J75J41m4m1m0q0q1j6j6P7P6qrM7M7k8k8k8k8N2N2m0m1mmm6O5Q0l1p9L1OOj5j5o0
21676g57o0O9P0l5l4%Jj9R2Q5r9j09LN8N8j8j8P4P4j3j3j05j06K5K5l0l1PPPPP3P3j9k0l3
21669g11l4K2K2k6k7K9K9nnQ8Q8j1j0j7j7J7r4j19O5P5j09j12jP7P8rqj3j4J5J4P9P8j3j4
21662e93j0j0j0ro7o6L0J42Q3k9q8q8l2l2K3K4K9K9JJk7k8LJ14k2k2j5j5M5M5m7m7P4P4j22
21656f62j22nJ06j2j2%jN5N6q0p9k4k4j3j4M2M2J4J4J4J4N9N9l3l3k3k2L3L4mmmmj0j0j0j0
21649f73j2j2j2j2J0Rj9j8J4J5m1m1L5L4L5L5ppl5l5N8N9LLj3j2j3j2p4p3J9J9POO1J17%j11
21641f93j07MP0P1j5j4KL%jK5l1j29j8J50l6q3K8L4k2J6J7j8j7K1l5m6O4N4N5l3l3l3l3N2
21635g31N3K4K4J7J6l9m0J6J5M3M2j04j05K4K5NMl4K2R5j7l8J9j8j7M2M2l2l2J4J5k9k9P2
21628f36P3o2o1LLllm9m9Q4Q4n4n4Q6Q6p1p2%%j%MLJ%M2j3m8O3O1Okkl1l1l1l1k3k3k3k3L5
21620g62L4j1j2LLL0L1k2k2M3M3k7k7k7k7L3L2j5j4MMN0N0n5n5J0J0k1k1O2O2n6n6K5Q2M6
21613e73o5o9M3K3q7K8K8m0l9M3M4K3K2nnJ7J6Rm7r8J3Rm6lN2J8J8K9L0n4n4NON1N2k0k0k8
21606f74q3j5R6O2Om4m4M3M3r9J2J44m1j40k8n7n7J08J07j2j3PQL4Q9J2r9l4P7L0k6l3l4o8
21599g23o8LLPJ18R4j7n3Jl6l6j0j0L6L6poK1P6K6q5l8P3J1m4P7P7q2q2j8j7o3o3L9L9K1K2
21592f78M8M9NMMNl6l5O6O6q5q4J7J7k9k9N5N4o2o2KKR2R1k8k9M3M3k1p6j10JJ07nl9P1O8
21585d98m4p1j6K9K9L2L2j5j4qpn4n4L6L5QQK6K6m8O3K15L0q9r0jjn6n7O7O7k6k6j7j7L9L8
21578d29j2j3M3M3m5m5J0J0ooj23j3L8L9j7j7P6l6r1K0L1L1j1j1o7M5J37K6k6k6O0N9p1p2
21572d69m4m4J8J7Q7k4p0M1Q3j03j58m8J19J19pqqpJ2J2L9M0j6j5P7P7j12j11qqj44M1J03
21565e19q1o1N0O9O9k1k0k0k0JJN0M9j3j23L1L1MMMMk9k8N7N7J5r5l3l3J6J7l9l9M0L9rrl1
21558f15Q1Q0l1j0j1p2p3N7N6K6q4QRK2K2N0o2K6Q0n5n5j3o9o8M3M7o5J7J28L5p6m3O8J2r9
21551f34n3N9N8n3o1N0k4k3K9k8l4P7O3Op8k3M9M9m0m0M7M7q3q3J9J9J9J8l0l1K4K5o0o0m
21545g84nR3R3l7l7N9O0p1p0M1M1J4J3o5o4O1O2l5r1p3L7M7o4qJ02j2j23PJ17N2n9k1L5K3
21538f62K4jjj5j6M0M0opk4q0n9N3N6n5p5L6kn7J6J6O8O8j9j9L6L6k4k5m5m5J5J27P1m1p5
21531f51p5M7J02k5j36j04OR4R3o7o6m3m2J24J24j07j06K3K3L2L3n3n4J3J23O7m3n7n7K8K8
21525g26M0L9j5p0p3L8L1k5J0RK3P9Q5k5r0q9R6R5l3l4L8L8n5n4L6L7j9j8j7j7L7R3Qj03l8
21519f69J9qM8L0q0j2M4n0n0RRq0q0P8J33kj13K8K8p3j7J15Lq5K6K6K6ONm7m8M6M5l8l8J7
21512g49J8QQL6L6k2k2p7p8K7K6N4N5qqpqo0o0J08N2n5N5N3n9n2n2mmN1N0K2K3k1k1k0k1p
21504g33pqpN5N4p4p5R0R0lkJJk7k6O4O4o5o5r0r0M0M0llLMN8J69l1j42K1P6n4n4j4j4j5j4
21497g86PPOPnmJ2O8Q1l0l3P7k3j35%N5p5k0M5M4O0O0mj14n6JN4N5rrJ9J9q5q4QQL6L6lN4
21489f56O3m7p5j9jj11J5J26J8r4OJ17j5j5Q5Q4o8o8q1K9P1m0q8K3Q5Q5p5p4k9k9l6P5PQO9
21483f55P0j4j3m2m2k5k5q1q1L3L3o4M7J10jJ2J3K7K6k2k1k0R1Oj05q8K3M7M6M3M3M2M3j9
21476e63j9nj16k5Q6K4q7j2j2L7L7N1N0m2m1j2j2o7o7J8J8J8J9M1M1M2M1j3j3j3j2n4n3M0
21469f75L9JJj9k0q1L0J3r7o5J20P8l2l3P8RRj7j6j7j6RRRRl7l7N5N6q2q2J8J8l8P4P3l8K
21462f92Knn%%n6n6Q2Q1K7K6rrJ9J9n4n3JKj07j08N9N9J%poJ23J3r2J9Q3j02j30N5Q0l2j9
21455g91L6L4k0m6J1NOM8rj02QJ01j0k8K8j0j0K9K9k6k6MMO0O0J%k7k7j1j0M5M5p3p3J9K0
21448g06K4K5lmK0J9m3m3O1n1kJ09Rj03K6K6l3K2N4n8ooj3j2J3J4J4J3n1n1NMM0M1j9j9P3
21441f11J6j13lR6j5l8l8k7k7JJJ1J2J2J2k4k4k3k4j0j0k8Q2J05q1j32N2R1L6n1n1llm1P0
21434g80M6rK8K9q2q2M7M7O5O4RRo2o3lJ08N3n7j6j6n7n7L6L5k1k2OPK2K2nnM1M2k1k1O1m9
21427f51j26O0P6l4J9J9p1M0J32K2n3n3j23j1O0O1O1O0K3q9k6k6j2j3Jj09p0M0O4O4j7j7j8
21420g17j7J2J2m4m4Q1Q2K1r0j28j8Q0Q0jkONp7L3K6K6nnnoJ6J6J5J6m7m7P1m0n3n2P0P0r0
21413g50q9MLN3N2m9O2J62k3j04PN1N1KLj7j7LMO3m8j52L3P0m1q8K3P9K4k8K7no0k6k5m7m7
21406h40k4Q7O3m8m1J5K5l0o1N0J26P1n7n8L7L6QRj5j5J3J3J6J5J5J6q2q2J0J1j3j3M3M3l
21399f60mllj9j8QRK6K5l1l0K2K2p6L6O9m2r0K1K5K5NMK8K9o6j0J6r6o4M7L5L5N7n5o0N1O5
21392f67RN1mj01RR4j6j12n6M8pj0M5O3m9j7L8l3q9Q2Q2r1K0P5l5l0k9J9J9j0j0j0j1j9k0
21385g72m0m0lJ08N3n8L1L1K4K4rj0o6o5L4L4OPj8j7j7j8jkR1R1n1n2k8k7j7p2m7O3J06J07
21379f20j6j6l6l5N6N7m8m9MLJ2m4p8L3O3Pm5J1O4Qq8l2N9n3q0L1J14N9l2l3M4M3j2j3mmq
21371f78pl1q6j11P4J48L7j8j9l4l3l4l4P4P5j8j9M1M1n2n2l8l9j5R6O9m2n9mJ3J4K7q3k2
21365h19L5l9J7M7rK7K6j%L8j8lJ08K3q8r2R3J6r4PPm2O9J4r7L4Q9j00r9L3Q8O2n0n3N8Lj08
21358h18o7j1jN4Mj08MJ14J36K4p4p4Q5Q6k4k4n2n1J5J6J6J6OOOO%%%%O6O6k7k7J6J6j13j14
21351h27k8k9O5O4llR0Q9K6K7o7o6K0K1porqp5L7N5jj2j1r2K0Q0K5J0J0m8m9l6l5K0K1N2N3
21343f27m1J4M9o3o2M9P9K5o4o3m0J6M8o4l9l9J0J0L6L6M7rm7O4O0n1l8l7n8N2Q9k2k3Q9N0
21337e64o0k7L0k6q2J5O9k6k5k3k2J0RJ0J0l5l5j7L8J09jr7J3J19Qq9r0L2L2K9K8l8r4lJ08
21330f85N3n8p5k0KKOOJ6J6J7J6k3k3k3k3O8O8J3J3j6j5j1j2m0J7N4n7r9J1J1r9m8O4Q0P9
21323g15N9n2k1L4q6q6M8M7k3k4J07J06m0m1J5J6j2j2j2j2M3M4m9m9popoM0M1j4j5n6n7Q0
21316g22Q0p0M1J33K2j%o4o3m0m1N3N2m0m1N2N2j7j8j7j7o1o1o1o1M7M8qpn3n2P7P7L5L6k1
21309g31k0j9j9L3L3Nn1l3P8N0o1k2L2N0N1l9l9j5j5j5j5k4k4k4k4O2O3PPp5p5R2R1m6m7R
21303g70J0k3k2P1P0k4k5k4k5K0J9L4p8n1O0N2n8QPJJJ0J0J0J0%j%%n3n2LLM2M1M1M2j2j2
21295f65j3j2j2j2K7l0m9O2P9K4m4j00p9L2K9L0N1o1j23j1Q5Q5L1L1M5o7n4N6N3n8k8K8K5
21289f45l1lN2po2J3J2m9n0M3j3m4O7J2J2L7R2K6q5q4K6K3l3m3m4r1J9J2J2P3P2k0k0o2o1
21282h44opjjN5N4QQm7j02qJ03J31K0j48r3J10J10r8r7P0O9j1j1j1j1rrl4l4J1O6M9o2RJ21
21275f50O9j15n4N6M9o2o9j3M3j4n4N7M0L9P4l7p2L9M4o7m1m2j5J70Q1j04l3K1j14n9Q0l0
21269g83l4P7Pj03qJ04L8j8K1K0M3M3n0n0j0j0j0j0P1P1n9n8k0k0n8kQ8k3k4Q8L8j8K1K0n7
21262f75n7J1J21J5J5j08j07M7M8pqL1L1N9N8p2p2k2k2N0m2r6L3N9l4jkKJN8N7qqo4o4l1l1
21255h35O4O5j4M2L4n8PPk7k7m5m4Q9Q8l3K1M3n0k5k4q1J0L4L4M9ok5O9Rq4k7k8K1K2L6L6
21248f53n7n7L7L7J9l7m8M6J37M6j32p6N4N3nno1o1o4o4O6O6LLN9N9l2l2K3K3o5o6o5K6R3
21242g30L7N6%r6mR1jm8M5M7j0m1m2p3p3J15J14J9J8mo0j04K5L4k1P0P0ro4o4qPPJ5J4m8P
21235g09L2L2J0RJ0J0oolko3pN2mj08n2M6M6j0M4j0o7M3M2n1ML7j9j9L6K5l0n1n2M9M9j0j0
21227g13N3kr8m2O5J0J4O9p4p5K2K1%%%jj7j8j8j7K2K2K2K2J%%%Q1Q0j4p0l8J7J3m2L0L0o7
21220g12o6qrnno0nN6N6L9L9n5jQ9m2r3L6J3J3Q1j1q8M1P3j9q4l0N8Kn8n7L2L2j5j6RO4L9
21213f67L8n1n0o0o0l4P8J08N2kkj2j1j1j2K2K1Mn2OJ18rj20j10JK4K5j3j3M3M2NNn1n1j4
21206h13j4P2P2J0j01m9O2P1J5jklmm1J4Q1l0l0Q1Kn3K2l2p8L3L4p8J8P4k1k0j8j7j8j8K3
21199g57K3K3K2L4L3n9n9K5K5K5K4K5K5o8j4L3p9p2J12M7j37j5j5k5Q7R4j7l5P6P3l8j19o3
21192g66m3J2N5jLN9j2j1qpo1o1rrJ00M5j19qJ08N3l9l9kjK5K6L7L7q6q6M8J58MMn7n7k8k9
21185g65mmJ7J7M8o2k8k7M0M0M0M0RJ0j53m2J16MO6O7n7j68L5J46m0m1K2K1j9j9k6Q4m3m4
21179g20kkl5P5O9j17k3Q8j3j4qpp0M1N9O0k6k6PQN0o1j19qQ5k6m2O9O3m9J1J1n2n2k5k5L1
21172g95L0j4j5J11jn5N6M9o2k4k4K5K5j1j1J6J6PPm9m9K1K2k8k7p1M1P0P1QQQQpqppk3k3
21164g12k3k3kkl0l0m2m1N1N0LKL0L0P1P2n9n8O6O7k7q1n2M1M1n2p8k3lN4J00M6j9p4k2k2
21157g51k8O4J04J1o1o0l8l8N4N5l7l7N6%o1L2K8K8K7k8n4L8M2n0j5j4q0J3M9N0m1r7k6O7
21151g98M2M2N0m3m5M8K1l4K9K8l0l0opl4l4P5P5j7j8K7K6o6o7R1R1p2p2K6Q2J5p7j12k1N2
21144g63N1j2j1P3P2O6o5p4j9m8PJ5p8n0J16R3Jk0p4J1O8k1k1j8j7L5L4k0k1lmpoK2l3o7M3
21137g45M1j4M5J00J1m5j0j0k2k2OOk1k0L1L2Mn1q6K5R0L3J7J7n0n0k2k3lmmlj0j0M5M5j7
21130f94j7j7j7j6j6L3L2J4r7j2R9J4r6l5K1P3J7l5K1N8N9PPk3k2o4M7N7n3m4J3l6l7K3K3
21123g13KKo8M4O1m9p1M1L4L4R7R7p0o9l2q7r4J7M4M3L4L3o0n9K2K3nnJ1J0P7K0j45l5J32
21116f84K1p6k1L4L4LMMLN5N6l8l7l1l2K4K4L6L7n6j10q3K8J8J8J5J5J5J5m4m4M9M8j8j8L1
21109g05L1M7o4j22j2N5jnJ07M0p1q5l0j0M5J1J0R2k0j60K4Q4k7rrL8L7LLP9l3o0N1l4l4P
21103g27Qn5N7O0n1p6k0lN2N5n6q0L2P5P6m7m7l8l8N4N5j7j8L9L8J6J6jn7j2J00Oj04m2J3
21096g37q1q0O0O1l2l2K9K9m1P1J03qo3pM5M5qpMMMMk5k6k5k5JJJKj6j6L9M0n9n9lmj9j9P7
21088g72P7m3J2R7q8r0R5R8j4k5k6q8q8K1K1M8M8j1j1J7J6POJ6l9q9K3Q0K4l1l1N7N8n4n3
21081g32P6P6j4j4j07j07M2M1M1M2k8k7k7k8J6J5J5J6O4O5o4o5k1k1n0m9J3J2R8R8K1r1o5
21075g59M5J4m0pN0j4j3j0rKLKKK8K7K7K8l0l1noM9pj30j9K4K4Q9R0q4k9O1n0m8Om2J4Q5k5
21068f88j26O0O6m4O7J3j02RO2n0K3K3n1OJ03qj37k6L9j5K2K3j9j8M0M0o6j2N5n6j8R3Q7k5
21061f30l7l7J1J1O0O0o9p0kjkjMMlkM1p0o6M5J7P4O2m8o2M9j3o9m6J0KLK1K2l5l4M0M1M0
21054f80M0k7k8k7k8K3K3K4K3J3J4J0J0Jn4o5M7k7j37j3J73Jj10N7N7jkk9k9l5l6K0K1K4K5
21047g22Q0Q1j01j00K8K9nol3l3O5O5RJ0p4p3m6m6J21J20m7m6qqM7M8o7o7nnj9R2R2k0k1k2
21040f87J1J1R9j2p0o9opooMMMMLKk5k5M2M1nnl5l4k1R1P8l2k5Q5qqOOj08MN7n5k2Q8K0J9
21032e92JJJKm7m7O9j16j80NJ84P2M6M7m4m4onn2n2N0N0MMn0n0n5N6M7o3o4M7O6m4l8P3l0
21025g54l1P8P8p3p3O5O6l5l5J1J1NNm1m1K3K4j9R3M6o4j2J00por4r4m2O9P0m2k7k8l5l4J
21018h42KK9K9O4O5k2k2Jn4k7Q4J16On9lM3M3n6n5k0k1QPKJJKl5l5M8M8j6j6r8r9P7P7J3J2
21010g02J3J2QRno0r4R1J72O0k8q4o3o2jkK3K3K3K3o9o9J5J4qpK0K0N6N6o5o4o0o0J15J16
21004f34q1q0K1K2L4L5L4L5j2j2r6r5L2L2j4j5qrR4R3j04j04R1L6k8Q3Lj07j4R8oo1K7K7n
20997f88mk8k7K2K2L3Q8O1m9j22j1M1M0mln0n0J0J1p2p3K0J9J21J22q5q4M5M5%Jj7p2RJ21
20990f08L1p9r1K0J9r1k8Q3M5j1%JllN5N6j49j48N3N4N4N4l1l2l2l1K3K3K2K3P6P5k1k0l9
20983f50r5l7P5M9on4n4k3Q7N6Jqqj2j2ooook2k3L2Q8O6m4j00J1Q3K6Pm8p3j7P2J6j6j7k0
20976f94k0N9N9p1p1J8J7J8J8k2k2L4L4mlmll6l6l6l6O5O4J0Rj7j6rrq3K8Q7k4j7L9%Jj7j6
20969g06j2j3%N6L1p9L2L2l7l7R7j4j06Mn7n7Q0P9MNMMp3p3j7j8jjO1O1o6M4j7j8L2L2m2O9
20961g17Q6r8r9Q7M8o2n2O0N9N8k1k0n1O1kkJ2J2O0O1j8j30o6o7K2K2l4l4L9L9n3n4J5J4O9
20955g56P0o2o2L0L0k8k9J01J01o7o7j1j1j2j3j2j3L0K9K2K2P6l5r1K0K8K7k1k2KKKKM6M7
20948f25J7r4m1m0QQK5K5J8J9P6l4o5o4%%%JN1N2mmjjO2n0o2o1m1m1P0P1k2k2M1M1j4j5j6
20941g32j7M5M6j8R2Q6j00j67n7jjmmnmQ0Q0J7J8M9o3j55m3O2O1J4J3%jk8k8K7K7k8k8RRJ9
20933g30l6n5N5L8L8N5n7q7K3K0l5L0L1o4o4mJ08Q0l1n4n4l8l7N5N5k0j9L5L6J2J2Q1l0r1
20927g42K1P2l9p2j6L8L8m5m5J0J1K3K4K3K4l3l3K2K2L3L2n9o0OOj2o6j3R9M6o4o1N0M0j6
20920g36ooK3K2k7K9O8m4o2N0oj18p4L7N3N3J17Pn6N5N7n4p8L3J3m2lmo2o2L0L1pqJ6J27K7
20913f07q4l5l6m5O5O5m5K7K7pqK2K3l4l3J3J4J3J4m1m1J4J5N0N0m6j58M7J58N9n2r2r2O8
20906g12O8J8J9p5p4L4L5n5n5L7R3L8p3m0P0J5r6o7M3k6k5M7M7M7M7K7K8K0K1Pj04m5J1K3
20900f52K2k6k6l3K2J16Mj27j6M2j4m1J3J4m1o3pJ3J3QQo2M9J57M7n2LJ2j00l8J8M1M2q5q5
20893h24M2M3j4j3RQj2j2n4N7K9q1K7K7K1K0j2j3j2j3M4M4q6q6P2P2k1k1L6L6L6L7p2p1j1
20887g68J00N0o1j09JmlR6R5k4k4m4m5m1P0QQL3L4o0n9j6j5l5P7O8j16m0P1j8j7k5Q7J22J1
20880e93p9p9p8L3M0p1o3M8L5L4P1P0n9n9Q1Q2j22j22O6O5k7k7J1J1R2R3J10p5o8M3l6j47
20874g20p1p0%J11M1M2O1n1q9K1M5j39l5P5K9K8J5J4J7J27L5p7k2k3l0l0JJn5n5L1L1PPL4
20867f94R0R4j8r3r3pqK7K7k9k9K9K9r2J9N6%J0J1j6j6J2J1o8o8N8N8l3q9o5M6L9M0M6M6o5
20860g35o5p2L9N0M9JJk5k4L1L1N1N1m1r6LJ14n0j06J3J3L4L3l3q9LJ14O4m8l6J9n0n0M7M6
20853g13J9J9rj0POm9n0lmN2N2J8J8l7l7j7j6j7j6NNNNNONNl2l3k5k6j0J01J33K1o1oM6j0
20846f48r7m3M7rLMmlKn3JJ12N3n9n5N6l1q6k4L2N4N5P2l9j66n4M6M6k8K9R0k0r6m0J4J4M4
20839g81M3J6J5jkK6K6k4k4k3k4JJJKL1L2L1L1q1q2k7k6O9O9J3J4mmj4M1J2j00p2L9O2PK7
20831f80k8j27j6P7l4l8J8k6K8J18O3QQm3J2N1o1m4O7k4p9k7L0N6Kj20o4O7O8QQQQono1o0
20824h38L0L1L4L4l6J9N8n3m0P2J6r5k3Q9Q1k9o2o1O1O1K8K9%%n7n6L5L6k2k1L0L0k6q2k3
20818g50Q7K2l3m3m3o1N0M3M4L0L0r9j00K4K5J7J7O0n2j07MJ5J5K2K2%%k8k7O0O1l1q6o6M4
20811h34L4L5QRj9j9K8K9JJJ7J7p5p5J01J00j02QP0j14j29J30J06oj9k0%%l9J7R1k0j49l8
20804h56j5p0oJ06K6k9M4M4q1K9P0m2j10P4J19Qonj34k3O5RO9J24k3p7no1p7L3O2n0l1K4M1
20798g54M1JKn4j08M3J55K1q9k9k8jjJJ11J09p6r9Q6N3j31n6N5L7L7j4j4q3K8L4p7r7J3qq
20791i00N5N4MLk4k4Q7Q8p2p3j16oR9R8k9l0O4O3j4j4m1m2L4L4L3L4m2m2N1N0j24j25M2M2
20784g83kjK6K6K3K4K3K3n8n7L4L5m2m2j5j4j6j6P6P7J0J0J0J0L8L8r2r1ONOON0M9m2m3k5
20777g34k5r5J7J23J2j9j8O3m8n5N7O8m2r5r6K7J38M6o6j6j6L3L2JJ%JJ5J4J5J4n1n0M3j3
20771g19j33k2J16J16%%J4r7j21j0Q5K9M4J00L9p3l7J9RQk5k5m6m6MJ14O7m5j30j9J47L7j30
20764g30j9O6m4NMo5o4R2j9j14mJ00M5m7m7O4O4QQk3k3NNK0K0K0J9j0j1J3J3o6j21o0N1J04
20757g41J04k6k5J4r7j17O7O5m7l9P2K8k9J0J0nnk9l0J3O8J3r8m8O2p3j7R9j1qJ03j7j6J8
20751g32J8P4P4n5n5M8M9q1q2n8n8klL8L8N1n9o4M7M7o4KJ13L7L7N1o0n2n3k4k4O7m5QPk7
20744g92k7M3M3M3M3mmo0o0QRL6L6j7j7p9L2P3P2n0n0m5m6j5R6J4J5K1K2MMn1n1L5L4k0k1
20737g26N4N4l8l8KKL1L0o4o4O5O6j7j7j6j7K3K3J1J1J30n5j80o9JKJ01J01p1p2K1K1QQk0
20730f99k0L8L8o2o2R3j9j10%M3M3nnL2L2NMn5n5%JK2K2l4l4RQRQO3O2o6o7O5O5o4o5J1J1
20723g38J0J1rj0M7M6L1L1o2o1k1k2KJ13K6q4o1M9R6q9j78PM9pKN7M0j6J9J9KKk5k6kjj6R5
20716f74P4l7o0o0O6O7o3o3NMMMJ7J6J6J6k5k5k6k5%%%%l5l5N8N8k1k0L5L5l1l2O0O1k0k0
20708f76M0L9m4J2m2j54KJ12M7rKLn7n6J0RL8L7PQk1k0K7K8k8k8J0J0J0J0m3m3j9j9N9Mr0
20701h25K1J10jn7n8P0J25M4j42q3J03R4r0m8PK1K0k4k4k4k4L1L0k5k5Q1Q1j3M3k4j34q3J02
20695g21O8J3oo1k0k1k4k4L6L6k3k3J4m2J3J24P8l2j9j9l7l7J8J9%%n5n5l6l7N6N6P1P1k1
20688f40k1p4p5N5N6llN3N3m3m3J2J3k4k4k4k4j2j2M4M4j3j3m1m0L2L3L3L3k4k4pM9L1q1p6
20681h00L4M4M4R0k2q5k9j2j2K1K0K0K1n3n2LLK6K6k9l0J10J09n7n7K2K1l3l4j4j4P8P9n1
20675f13n1n1n1M4M4j1j1RQj2j3m5O6LLK0K0p3p3K8K8o5o5P3P2J7J7kkl0k9KLLLN9N9l3l3
20667f82r5r4J03J02L1q0j8j8K8K8K8K7J1J0J1J0o0o0K6K5L9p3k4Q7P1m0n2n2n6J29J09p7
20661f06j02RK0K1K2q9m0P1O5m5r4J7O0O0r2r2mJ08J7J8PPk1k1r4r4J09J09mnn3n3p4L7L0
20654g96L0N8N7mnR6j5q2q3M3M3q7q7O7O6J1J2J5J5M3M3K5K6l1l0m5m4j08ML3L2j6j6K2K2
20648f86L6p5q6K5P6K1L0k5q8K3O8O8J9J9p2p3K0K0ppopj6j6q5K5Q2k9q6q6O9J25K6q4j0r
20641h01M0L9N5N6l7l7rj0M0L9l2j44k0R0J01ro6o7K9Q4j0j22PO3K4K5j4j4j3j4O6O7j00j01
20634g95K1K0m9O1R7j3p0M2M0p1K2P9m2m1poP7J33l3j43n0O1Oj05l6P4R9j2q2k7O3Pr3l8N8
20628g53N7L6L5k0k0m4m4J1J2ononO5O5P9l2j26j5J14N8ppl9l8p5p4R2R2j3j4l1q7n5N5Q0
20621f65K4n3ML8p3k6Q6M7qJ1J0l1K5L8p3o9M2j2j2Nn0o0N1J10jj26j5P9K4k8K7K7k8n0OK6
20614g00K7mnl2l2K0K0pqjjN5N5j8j8K1l5l1Q0K1q9l5l4J4J4L2L2L1L2n0n1ONK1K2l4l4m5
20607g56m6M4M3J1m6J0J20O1n1m0J6ooN4N3m9n0M4M3m3m2M9N0n2n2M1M0J%n5n5J%r6J5Q9k2
20600f82nmk0L5P3l7o6M5J0m5oM9M2M2j2j2o7o8NNo5M7O6m5pM9n6n6J80O9p7k2L4p7j13n7
20593h48P1P2K3K3l2l2k8k7K7K8M4M4m9m8L8L8j8j7J5J6n4N7O9m3r1K0%%PPj0j1j0j1j%OO
20585g19m0P1P8l3m9O2j1j2jn7o4M7N2mn8n9J4J3j4j5k0k0P3P2k0k0J5J4o5M6N3n9m3O7on
20578g17J6l9J8J30n6j12J8J9qpM4M4Mn2o3M8J01j1l4l4n1n0MNKKKKO0N9N3N3L1q1j10j10
20572h20M1M1M1M1j5j5qqk5Q6L1q1j8j9n4n4O5O5J0RJ1J2K9q1j55K9J11jJ5J5m7m8J5J5J5
20565g52J5KKLKM0M0m5m5j5R6L4L3o0o0L3L2o1o1O9O8p1p1N8N8jkjkJJ%Jr3r3L6L7jjPOj05
20557h66OO9m2j3R8N7N6mmmmJ7J7j1j0k6k5L1L0n1n0p1p2J6J28P1l9k5k5k5k4l3P9J34K3o4
20550f56o4N8N8J0J0j8j8MLq9q9j1j1Q2Q1k1k2L4L4k9l0k9l0MLL2L1m5m5J0J1O6O7o3o3P9
20543f56Q0q7q7nnnnL3L3l0l0P4l8j00J1J9r2L3L3M8M8M8M8j6j7p2p1j1j1P0P1J06p8o7o7
20536g95L7L6M3o8rqj6j5L1L2L2L2k4k3k4k4ONNOJ3J2K7q4n8N4L9M0L6L6n6n7K9K8JJrrrr
20529g16k1k0L4L5J3J3j5j5j4j5L4L5L6p4J1J23O8m4j34p9M6M6m3m3L3L2K5K6R6j4j50r4K2
20522g63K1j3M2R0k2m5RJ9l8rM6K7k9n0n0RRNNj8p3j9R2R6j6p5p6K0J9N7Kq4K6M7qN0N0m6
20515f93m6Q2Q1j1j1l8l8N4N5k1k0lj13j03Q3Q2j03m8O2L8L7Nj05j5M0k5L0P1l9j08Mj2M4
20509g84J03qj04OM4o7k6L0K2P7Q9k3j06n1M1M1J9J8l6r1j3R8O3Pjknnrj0rj0K3K3K3K3qq
20501f26N4n7q5q4m1P0J11%l3l3m3m4K1K1L5L4L4L4p1p0J3J3qpL8p2n7J28J55k9r6J4j3j2
20495g06OPm0l9L8L9qpK4K5k2k1K7K6j2j2k8Q3K0j64j05J55N9n1N3N3j9j8p0o9nnM8M7JJN
20488f84Mm1m2KLk6k5nnP9P8j5j4j5j5l7l8O4O4llo9o8J14J15j17j17j5j5O9O9mlllK2K2m3
20481g20m3l7l7mJ07J12Jo4M7L3p8p1L9QRJ4J5qrqrkkjkKKLKJ3J2n2n2K7K8j5j5K0P6P3k0
20473f06p1j6N1m1j04j1J05M9o3qM3m9n2M1K9L0RJ0p0p0K4P9P7n1p1j6PO3N3p7q0J2L7L8m0
20466g39J5P4k0q0J2j7j7L6L5onl3l3RJ0l8l7M2M1jjL3Q9M4m8j1j2o3o4JJl7J9Q9lo8K4O3
20459f96Pk1k0mmM2M2j6j7j6j7k0k0l0O4L8j6K0K1k0k1k0k0O4O4n7n6L7L7k8k7k4k3L2L2L5
20452f58L6n8n7J4J4J4J5p3p2K0K0OPO2O2kjn7n7OOOOK0K1p6p5N7Ko1N1K9k6M0M0n3n4L9L9
20444g48K5K6O4Qj42l1J07mj32N4J34K4rj0q5K5O3m8r6J4JKk0j9n2n1P8P9L3L3M6o4q0L1P9
20438f65l2qpj40k8Q6k5k1Q9M2j3P7P6j5p2p4L6J9J8kkl3l3Mn0k5Q5L4p7k5Q5mo0MN9N5Jn5
20430f96n4kkm0m0j6R4O7m5l0l1k6k6K9K9P3P3k0j9k5k6l5P5R5L9j4j5o2o1poJ8J8J9J8K3
20424f28K2o8j24k2R0R4j8j17oQ6L0ML%%K1K1p1p2O7O6k6k6j8j9o0N1J13Kj26p1J0J1J4J5
20417g52L5L5k4k4M7rm8O4M1p1o3M8J3J3K0K0N0M9q0p9K1K2rj0K7k9q7K3N4N4L4L3j01j01
20410g84K9K9M9M9m3m3l4l4K1K2N3N3l9l9m4m4J1J2k0j9L6L6L2L3k3k3J4J4J4J4PPPPm1m2
20403g23o0N1J15p1j14mM2M1m4m5K0J9J9K0llN3N3J5J5l4l4q6K4Q1l1J2J1j3R7N3j32q3K7
20397g12m2m1K0K1mnmmK0J9lj15l7P5L9p1l8l7M1M2P4l7K5K6j2j1j2j1O3O3QQJ3J4l5l5o9
20390g64M2K9K8N4n7q7q7m4m5P8P8P6l6qJ03q8q9M8M9m1m0m1m0O9O8OOL1q0n2N9llNMK0K0
20383g32K0K0ppp0M2L6L7j2j1L5L5n8n7J5J5j3j3P5P4M5o6j03j03j0j0j3R9R8j2n7n6qqK2
20376g58K2K3K2O4O3k8k9j9j9j8j9J7J7J0J0J3r8r8J3N0N1K2K3j2j23j16O9J47L6m9n0o0N0
20370g74P4P3K4q7l8P2M6o5j06P8L4p8j0J01l4l3QQl4P7R8q6r3J8L7L7k4k4L2L2m8m7QRj7
20363g32j7L9L9k4k4MMn1n2M1M1j8j7J0J1llllj4j5M2M1m4m4M9M9J9K0qrQPPPPOq7q6N7N7
20355f89noM7o4o8M3J5m0NOl7P5P5l6n7n7O6O5n0n1M1M2m4m4J2J2M7M7m7RL3p8k5Q5M4o7n3
20348g49n3qpP7P8K6q4m7Rl6P5Q1k9j18o4qrN7N7N7N8p1p0N9N9k4k5k4k4P0P1P7l4l4l3m1
20341f81m1l3l3K3K2rqj3j2K9k7o5M6L2p9k0R1N6JL9L8k0k1j3j3j20rJ26P1RQkkL4p7m6J0
20334g09MMQPOOPOk5k5M4o7j14lQ9L3kjnoK8K7K3K4n9j15m4M9N1N1l6r1L6J28k2p7J8P5L9
20327f38M0M9M9q1q1L0K9r2r3q6M3R4L8KJl9J7M3n0OOj0j0rj0MMMMK0K1j7L9J2q0n6%KLO4
20319g28k9o5K8Nn1RO5O1Ok3k3K8K9j7j8j7j8K9K9K9K9r7r7P0P0RRQRj6j5n3LN6l7m1N2P2
20312f40n8j00m3L2Q8NMP0P0k2k3l7l8l7l8O4O4RRK8K8n9n8q1J2N2N3PPPQj4j5ppm9O3K7K8
20304e91m3m3K1K2JKJJp1p1M9N0p4p4m2O9P0m1M9M9L2p9j7j6J3J3l3l3MLMMJ8J7k9k9j9j9
20297h32N3N3j08MJ13JqJ03m3m3R4r1r7Q7N3n7J6J6j0j0j0j0ooL9M0m3m2N2N1K7q4NOm4m4
20290g75M0L9J4J4M8M9Q6j00j41l0L9L8N0o2j56m6P9P9QRk0j9l4l4O8O7OOOOKKm5m4rrL7L7
20283f95l1l1J5J5NOP1P0r0r0M9M9K1K1pprj0l7l8k0k0K7K6LLm4m3M9M9l4l4J%M2M1j1j04
20275g92m7Q3P3k1J3J2m4m5KKO9O9MMp1p2llk0L7N7l6J5J5p0p1O1J17P8n1o2p%%K0K0k0k1
20268g05m5M6R3Jq7q7RJ0L1L2j4j5K4K4K4K4j2j1j1j2j2j2j1j2L9L8L9L9ppppm0l9K5K5L3
20261e97L3q7j43kR0QPK8K7p4p4P9P8mno4o4P4P5k9k8K4o9j1j1j7j7J7J8M5M5p7p6N3N3k7
20254g22k7K8K8p2p1N7N8J2J1J2J1j2j2j3j2j5j6K2l3m8O4O3m8o2oJ7P2K8K8k4k4p5p5N4N5
20248g47l6l6R3R4m1m1m0m1L1L1L1L1n9o0L0L0K2l4k2R0R0r6p1j5l9l8j8L8Q3k8k8Q3J6m0
20241g37L6k0o1N0N0o1k4L2poM5M5j0j0M0M1n2n3K0J9l6l6L8L9r1r2N3N3llmmK4K4K3K2p0
20234g26o9N2N2K4K5K9L0k6k6n9n9L3L4ppqpN9N8p1p2J6J5O5O4Oj06J3J3l2l2O0O0k3k3k3
20227f68k4m5m5J7J8l9P3J36K4j08Lj1j1K1K1j4j4L3p8J4J26j26j26M7M8j5j5P7P8r6r5L4
20221g60L4j9k0J10J10j3j2m1m0J4J5m1m1qqjjj8R2N1N0j1j23nnPOK5q6p5J10O2m9kkj6j5
20214g26N9n1n8N2M9o2O2O3k5k5nmP8l4k7k7RRP8l3j11%L2p9rJ76J0j76J8J28K7K7MMn1n1
20207f69j6j6j7j6Q2Q1m8m8K8K8K8K8k3k2L2L3j14j15j7R4J3r9l6P5P7P7K0r0m6RK7K7J9J9
20200e95l7l7L6L5k0k0O0O0l3l3j7j8j8j8J6J5k2L3J10jn5%l9J7O2m8j52L2J17Nm7QK5K6L9
20194e14M0n3n3LKLKKJJKn0m9ONO7O7k5k6k8k7K7K8KLn3n4K9K9K9K9L9L8j8j7l7l7R3R3q0
20186d81p9N0N0l4l5k7k8o0N1J54l0r8J2K5l0K1K2J2J2M4m8j09j7N4l8n7P3P2J8J9P5L3o0
20180d34r2l5K7K8K8K8K3l3n8L3N1m2p6p6R3R3l7l7J7J6k0L5k3j16k0P3rqL4k1m8M5K0l6o
20173e83pM6M5l2l3l2l3O3O2POm7m7m2m2l0O3O6k7K0P6n4n3j4j3j3j4k2k2J08J07l4l5l5l4
20166f29j0j0j0j0M5M4M5M4J0Rq4q3Q6Q7m6m7l0q6n4L8K9k7J0J0O3O3K2p0o6o6K1K1J4J4O3
20160e90O4J5p6k2P1k2k3J2J1k7k6K9K9o9p0K3K3N1N2m1m2J3J2M0M0o7o7K6k9o4M7M3o8L2
20153f70L3k6k6nN1L0q1j9L7N4N3k3k3m8m7k7L0O3m7r3l8Q8L3o9j4P9K3n2LLn2J7P3PPJ6m0
20146g00j8R2K2l2k3k2k8k8O5O5j00r9O6O7K4K3Pm9j24j4Q8Q7%jr3r4P5P4j7p2o4M8L4L4j1
20139g18o6j2R9Rj01o7M4M3M3nnK4K3l2l2j4j5Q2Q1j0M5P9l1j76j20J9J31K5K5o0o1KKn3n4
20133h56L7L6j9j9M0M0j6j5M0M1M1M1n8n9L5L4j6j6m4m4K2K2rj0j4p0j3R9K2l4n1n1Q0Q0j3
20126g17j3N6N7ooK8q2l4P6L3p9o5o4M5M5J8J8L0K9L0L0m1m2m5m4L4k2o0N1J5r7L7J47K2l4
20119f50j7j7m3O8R6j6q8q8l6l6l1K4J17Pl2P9Om9N9n1j14lM3j3K5K6K2K2p1p0J09J09n7n7
20113g27J1J1L8L9k0j9k0k0QQQQN9O0l2l3n4n4n4n5O3O3PPj8j8%N5M1p0l6K1QRJ2J2p2p3K1
20105h06K0K4K4K5K4JJJJl4l3m8O3N3n8j9L5k6k6L3L3jkL7j9m4O8O8m4j5M0KJl9l9J6J6mn
20098f76mnm8m8M5J55J6j69o9M2P3J7%%l8l8N3J09K7q4q1L1l9l9K4K3kkkkJ5J5J5J5l8l8j08
20091h55MJ11%%J11P6l4n8n7j3j2n1NQ4k7q6K5R8j3r9J2NOO7O8m0l9m0m0Q9Q9j9j12p7J7M5
20084g60M5Q3j0q1k5Q8Q9p4j30kQ9L5n9j26p1N9N8M0M1n3n2M2M3n1n0P3P2j9k0L0L1o1o2m
20077g92nN4N5j7M0Q9m1r7L3J23pq4Qk0p6j0j0j0j0n0NJ36l1q4J20Q8p8j9j9l0l0M0M1L4L4
20071f20M5m8j07j4L2k3J3J4J3J2RRl3q8m3Q6J18K7m4m3%jN6N5m1m0m1m1k8k8K4K4Ln2j2J18
20064f89N7j09q7M4M1n2k3L3K8K7k4k4K9L0L0L0rrj6j6N7n4QQooo2o2O9O9k3k4PPm1m1j5R6
20056g22L4L4n9n8o5M6J4J3K1K0P0P1J0j01o0N2j8j7M3M3q7q6ppM9M9L3L3k2k2o1o0nnM0M0
20050g47M1M0J1J1J2J1j8j8j8j7l4l4N8N9n7n6jjmlMLk2Q9J9K0K7q3j33N3Q4k6p1M0J2J3J9
20042g17K0KLn3n3L0K9K9L0K7K7K0K0m2j52o0N2L3L4M1M0n4n4m8m7NJ16O7m4n5N5j4j3J9J9
20036f88j13j14J55R9j05NJ12Kk2k2m0l9N3N4JJKJM1M0k3j34m4J2k7k7K9K9K9K9L0L1L1L0
20029e82J4J3p9p9KLl6K0N3n8m7m8M4M4L7L6L7p4p4L7k8k7L5L5k1k0M9o2j09LR5j7j3R7N9
20023f61Lk0k1k4k4l2l1O2O1J9J9l5r1l6P6M1j4j1j0n3MN2n9k5L2J1J1Q1l1n0Ol3l3J7J6K0
20016g63K0O3J18K3q7q9l2K0P6L0q1m7RL1L2k1k0m8m8m7m8N3N3P4P4Kj08rJ76J53j06j50l8
20009g35KLJ0RJ9J8J1J2j4j25m2O9M0L9n5n5K5K4llllK5K5OPo2M8J15Mm6m7RRKKP2l9j21j1
20002g59O8O8k6k7L7L7o5o5J9J8N8N7l3j44k4Q7K8K9L6L5m5m4r1r1N4N4rJ02m5m5M5M5l9l8
19995g13K6K7OONOk0k0q5q5J0J0N7N6l4l4J9J9k4Q6N8n2K2K2n4N7O5m6j41k9L5L5mm%JO2m8
19988g03k1k1k7k8M0M0M0M0kkjkk1k1k1k1LMk5k4N4N5o5j1R3Jo7K6O3k9n5n4J7J8J8J7k0k0
19981g32K5K6QPPQo1o2O0N9l1l1L0L0N5jl0O3N5p5n2M1L1k4l4l4%JM1M0j1j05%N5q1q1M2R8
19973f63M4m9l7l6J4O9K8o3q1k4M3M4jN5N4p6J7P3n0n0l9l8K5K6L3L4L3L3J3J2l3l4qrnmn9
19966g09lP0k3m1N2Kn5K0P5k4q0J4J08J8l8RQr7r7L8L7L7L7j0j1mml1P9J0J0L7p4q0L0N3n9
19959f96NN9L0k5m6m6JJN7N7QQO4O4p6p6k1k0k3k2ONL8L9%N5R0k1p9k4l9m0N0M9J7r3m6O6
19952f24J07mk8k7J1J1oo2K2J33M4o6j14mK0K0J1J1J0J1k1k2P1P1RRRJ0k1k1l8r4l3P7J04
19945d14J04jjn7n6L2L3L3L2%%k8k8k3k3P0O9n8n8L5L4N0M9q0q0opK2K1K1K1l4l4J5J6L6L6
19938b59P8l3m0P1K1r0n5N6l8l8O2O2l7l8J5J5n5j11n3N8P0J4llM9N0m3m3J4J5m1m0Q4Q3p
19931b10o3p6L4O3m9l9J6L4L3n9n9l1l1k3k2k2k3M7M6rrllN2N2l3l3K5K6K3P8J7r5p6p7k8
19924e27k9M3M3j2j3l2l3K4K3K1K1Q7k4j44q9LLK3K2L7p4n8N4P1J5KJk6k6j3M3P7l4l5K0J7
19918e19l9k1L4L1k5l4l5J8J8p6p6O0O1q3K9R1k0p7L3M7qj7p1j07MO5O4j7j8L4Q8kj14o6M4
19911g04J0m5K5Q0n3n4R0k1q3K8Q3k8jJ11L5p5r6J6K4K5MMj5j4j1j1j3M3Q1l0n1O1Q2l0p0
19904f03p0J6J6lkkkj5j5j5j5mlK3K4L1L0o1o2l4l3K1K2k0k0P2P2o6o7O3O3n8n9L4L4L8L9
19897f31n4n4L9L9j6j7l7l8N5N5l8l7k7q3l6P5O5O5LL%%qo3l8P2M4M4P0m2j24O0O7m4L8L8
19890e55o4o5On0l7P4J06q0j23j3P6P5m7m8N9N9p1p1M2M2j3j3llN2N2p7p7j7R4L2p9k3Q8Q0
19883e92l1j7j7JJk7k6JJK9K9o4o3O6O6kkjkn1n0NNM1M2J3J4j18j19M8M8J0RRJ0m5m4M8M8
19876g27L8L7J48l7j21j1n7n7N7N7onR0k1j14lk1k2J3J3j5j5M1M1MMo5M6M8o3OOJ4J3J3J3
19869f58k4k5k4k4L2L3O1O0o1o2pon2n2k2Q9K9K8k0k0NOk2k2M5M4j2j1J1J1m4m4K8K9n7n7
19862h15M3J55O6m6n9lj1o6mnj1j2N0om4O7R3j9m2m1j6j5K2l3l5P6P2l9opj3j4POOOl6l7N6
19855g10N6klllNONNo4o4K9K8m9n0M3M4k1k0k1k0M1M1j4j4O3O4k8q4j2R9R5j6m7m7JKn5n5
19847g75P5P5j5j5K3l3r5J7P1J5K6l0p1L9R5j6N7N7j13n7J06mj15o0L2L1j2j2j2j3l1l2K3
19841g69K4N3N2L0q2j21j0N0N0K9K9j26j5Q9Q9l4l3J3J4m9m9P2m0m7O4N4n7J3J2l0k9k3k3
19835h00k4Q7Q1j05j0J01K7K7JKo8M3L9p2n8n8J6J6Q5k6j09KR4j6lJ08Rj02J9K0n7N4R4j7
19828f00p6p7M6M7rrOOOOn3n3M0M0K7K7l6l5R0k1n2n1JJpoo3j75pJ03O1O2k5k4J8J8m4O7N0
19821g01N1m2m2N0o1j10P6J02rk7k7l3l3O0N9m0l9N2N3QQm7m7RRO5O5poppk7k6PQj08KR9j3
19813f76o6j0j%L2p9k3Q8j8j7Q3K7j05OO5m5j2J00Pj03k0R1Kn5l5K0m2m2R4R3noJ1j01m1J4
19806g69j3j3M5M6N3N3lkk1k0m8m8M0L9n3n3J3J4J4J3J0J0m5m6j6j7L9L9KKN8N7p1p2K1K1
19799g21LLLLONM8o4j13jJ26P1j9k0k3k3l9l9j1j1O6O6PPM4j2j03RQ0K5l0k9j8j8J7J8m8O4
19792f71O2j23j10P4K9q2K7J39k3k4J7J8j1j1J6J5j2j3QQm7m8L5L5PPl8l8lmpJ04J03pj1j2
19785e91j8j9o9p0j4j4O9P0Kj08OPk8k8R2R3P9j06j62K3J36K5M8M8j26j26M3M2J5J5K5K4l1
19779f48l0m5m6k2Q9k8j40K2K2j3j3M3M2k8k8O5O5QQP1m0p8p8M4M4q1q1M9M8j1j2Q1Q1m0l9
19772g19k1R0M5j41o4M7NOJ3J2J3J3j5j6M3M2j4j3n0n1k0R1k2k2J3J2J1J0L8L8n1n2n2n2L3
19766h00L2Nn0rJ03L9j6l6l7K5K4J8J7j0j1j0j1n6n7O4O5jjk7k7J9J9KJk7k6Q1Q0lkk8k7k7
19758g05k7Q1Q2p7p6N2N3o8o9J6J6j00Q5J64k1p6k0q8q7J47J47o3o2LKL3L2l2l2M4M4p6p6
19752g54Q4Q3p3j28p5L5O9J4kN3J0j02p2J12J09p6l0K6L0K9k1k2k1k1N0N0o9j25J2J24M2j3
19746f72MNkkl7r2m0P1M3M4K2K3k5k5k5k5O9P0l3l2p3p4l3P7K7K7OOj7j7q0L2N5N5l3l2o3
19739g96M9K0r0P6P6n8n8L2q0l1J54R7q9l6P6k6k7j2j2l3P8L6L6M2o9j15mRQl0l1L3L3l1l2
19732h05J4J5J23J2n0n0%%lj14m9O2M5M6POnnl3l3P3P3r8J3Q5k5l9l9rrL7L7m1m0M2M2k0k1
19725g56k1k1L5L6PPj5j5L1L1m0m1ONj4j5o8o7j2J74J02q2j36N0N4N4LLM2M3L5p6r7r7J6J6
19718h23Q1Q0k6k6k6k6j0j0M6M5j3j3J4J4m6m6ONO9J3q1L1N4n6n3N8O1NQO4K6l1J5m1r3J8
19711g07M3j3o6j0j1o6J4P0K8K8K9q1l0Q2k5q0pqm1O9R4L8rrj3j2p5p5J7J8K7K7K7K7K8K7
19704f45k7q3j0J01k7k7J3r7n0J34J1m5L2k3l5K1j4j3K1K2K2K1pqM8M7n1n1M6o5n1N9N6n5
19698g30j0M5PPn9n9P2J6m3O9L3k2K5K5p6L5P6l5j28j7Q8k3m1J5P4P4N0o0o3qK0l5j08KO8
19691g16J2r1K1J18J17l9r4m0P0J7r4q7K4OOj6j5l9m0N3N3OOM7o3r1K0M3M4L6L6M7o4m1J4
19684g34J1m5oM9J1J1Rm7n8N3Q2k9q1k4rM7K3l3L2L1k8k7K5K5o7o8rrM7M6L2L3k4k3N0N0K3
19677f31K2o8o8K4K4%j%jKJKKLMN9N9n1n1n0n1nmnnPOL4L4nnN0N0k1k0k1k1k2k2k2k2PPP6
19669f99l4n0O0M7M7j4j4m2m2K3K3mnn8n7L5L4o8o8O1O2J1J2J1J2m4m4J2J1O8O9Qj03q9K2
19662h07Q3Q2l9m0o7o7R1R0l4P7O1n0J9K0o6o6K7K7p0o9j29N5J86Kn0m9m3m3Q2k8j03QR9R8
19655g13L5p7M1M2n0m9k2k2K7K6K6K6nnKJo9M3L5L5J0J1LMM9o1JJl3l3K3K3j9j9j3j2o8M2
19648g64R8j3k2k2k9k9j3j2N0N1j24j2J17Pk6k6l3l3n0n0k0R1O8O7K6K6j43l3L5L4RQj9k0
19642h06K0K0qqk5k6k5k6O8O7P5l7n6n5K9J41J24o1q0p9K8K9JJqrM6M7RQRQk0k0k1k0kjkk
19634f67L6L6J24o1j91oJ08mK2K2m0m1j6j7J1J2k6k5k5k5N8N9mmL0q1l3P8Q7k4j0j0m3m2l6
19627g48l6m0P0P0m1j3j3k0k0N3N3N3N3k7k8k7k7j3j2m0m0L4L3k2k2N4N4m5m5R2j9q2L0N1
19621f80n9L7L8%%N2N2m6j01l3O0M1j4j3M4K3l2L7j8j10n4P4P4l1q7j9P4%n5j9j8N0N1q0p9
19614h41P5P4J9J9o7o8O2O2l6l5K0K0J4J4m2m2l4l5K1K0m6m7QRN0N0m2r8%R1O8J2L8L7jr3
19607g44j34m2O6O7L3L3k2k3K1K0l5l5m0m0N3N3J%n4n5P6P5k2k2O1l2n8P1J0q3L6R1m9j04
19601h27j2M4K9k7m7M5O8J2oommM8M8m6j02n4P5N3kO8J3q7q6QRk7O6O7k7l6l5QO3J03q2r2
19594g82J8M4M4m2m1JJNMj26p0R7j4jJ10L4L4J07mj04Qk7j38nJ06M4j2K7K6l2l2K3K3j3j2
19587f99j3j3k1k0L4L5k4k4kJ10N8n3j05OK6l0J6J6l8P4P3l8k2k2r8J3J18Pq5k9M4M3qrk0
19580g00k1P3P2o7o8K7l0p2L9k7k6M4M4M4M5o5o4rrN8N8nj16jN5l9l9L6L5kN3M6o5l3K1l2
19573g40q7k9K7O7O8P1P0n4n4n4n4j6j5j6j6O4O4QQm8m8M4M4J4J3m2m3LKk5k6P8P8n5n5Q7
19566f67L0j70o0Q5L0OO1M3j3l3l3LLMLJ4J3J0J1K4l1o9M1J3r9rM7On0n6N4J26J4p6k2N2N2
19559f43O9m2r4J6Pn0N9N9l7l7m9m9PPM0L9J2J1n3n4L9L9J2J3J2J2k8k8O1O1o7j23o5M6N2
19553g46lPOl5l6L1k6j10%O4O4M5M6m7m7Q4Q4q3q2J7J7J7J7PO%%L0q0q7K3P6l6ONm3m4J23
19545g30J22l8l9l8l9k3k3k8O5J27kn0n0l2K3M8m6p7k2L4L3P8P7q9r0Q7Q7K5K5L5n7r5r4O8
19539g28J25l2j62o4K9K4K4K8K7K8K8k9k9k9k8K7K8k9k8KJK9K9j05j05O2O1poK1K0K5K5l0
19532g68l1P7P6n3n3pppoj0j0mmN3J46k1j14K2K1j2j2k3k2L6L7m7QO1l2m1J5J3m3K2P7j3j4
19525f90M7M6j8L7J1q2L5R0q2q3J4m2o5K8N9Mn1n1KJNNNNl1l1J5J5R3R3q1j37k9Q3P6K0k7
19518g11k6L4L5j2j1n8n8N5N6k8k8N5N4k9k9k0j9O3O4j3j2p7p7L1L2L1L1o7o6L5L5MMo1o1
19511h44P2P2o7o6L1L1MLj1j2J7J6M5M6n7n6j1j2j1j1P0P1O4O3qj19n7n6K0K1K0K1k0j9L4
19505g16L3m4O7P4l8o5M6M6o5n8N3P4l7j09j09M1M1N7N7k6k7j3j4%J12M5o7q9l4k2L2P5l7
19498g17j4R8N6j30o1M9O6m5J6J6o7o7J5J26K4q7o7o8rj0O5O4o3M8N4N3k3k4l2l2KKl5P5J1
19492g11j01J1J1M9N0J2J1l5l5n4n5K9K8K5K5llm8m8N4N4n1n1L3L2K3K4nnO5O4n6n6O3O4n7
19485f47n6k2k2k2k2J4J4O0O0k9k8k9k9LMJ0J1p9L2J33K3q1q2nnM6M6M6M6m8m7j9k0k9k9N4
19478g48N5l5l4K8q3K4K4m9m8J39J38p4p4l5l6J5J26N9n3m0m1l9P1J21o5j13lOPK7K6n6n6
19472h16N7N7N8N7k6k6KKo0o0j3j4k7k6K0K0K4K4llL3L3NNl5l5l5l5L2L1j1j1l5K0Q7k5j07
19464h36MO5m5L7R3K7K7J9J8o5o5M3M2lmL3L3n1n0K0K0o3o4Q1Q1k1k1l8l9l8l8j7j6j6j7L4
19458h30L4P2J7n9N2R5j6o4o3poL3L3l2l1N2N3OOm9m9k3L3Q8k2j24j3L7j8j5M1N1mn2n3M0
19451g87M1ooLMM9J05L0q1j4j5K9K8j7j8o0o0K3K3mm%%j8L8P3l8q3k8J8J8MLMLj9j9QO3Q8
19443f22k3j24o8J5P0O2m9j1M6OPk3k3o1oQ8k2n4N7O8m3q7l3P2P2k6k7j4j4j4j4j2j1J6J7
19436g85l3l4O9O8J6J6J7J6L9M0m3m4n4n5qrN9N9m2m3jjkjqqpqLKLLP7P8k4k4m4m3K0K1mn
19428g24l2l3j0rn2O0Q2k8j7j7n6N5J19Qjjp8L3P7l4l0k9j6j5J2J2nonoP0O9o1o0MMNMJ3J4
19421f84m2m3KKKKK1K2l4l4L9L9k1j32KJ13j1j2Q2Q2J5r6J8J8q1q1N5N4N4N4KLn4n3M3M3q7
19414f98q7M3M3j3j2n0n0k7Q4P5l6n9o0R4R3JJq3q3RRJ6J7J7J6m7m7Q3Q2m8m8PPK6K5K6K6
19406f48l0k9k3k3j2R9K9L0j4j25j18O7J21Rm6m7LKKLj6j7j6j6j2j1L6L7N8n3m7m6J8J8J8
19400g99J8J1J1Q0l0p5L5Q8k4l3K1j2j3jN4L8p4n6N5K0l6j2M4RJ0m3m3N0M9j6j7o5o5j02R
19393i14P6P5N0N0nj17j0J74Q3j03q5K7QQk2k3k2k2j5j6j6j5M6M7j6j5J9r2j5J69O5j21o7
19387h14M3N6N5l0l0M3M3j3j3o2o2ppJ6J6P1J26J1j00o1pm2J4J07mq6l1K3K3M3M4K4q6r7Q8
19380g06J74j1q1q2l7l8j5j6rrl0Q0J36K5n8n9K8K7j6j5j6j5N2N1qj19k7Q4ro5N9N9p4p4l2
19373h46l2R7R7o6o7j1j1O0O1NNn4n3KKL2L2k3k4M8M8p4p5M0J51p8p8J8J9J8J8k3k4L2L2k9
19366g51l0l6l6J38K7j02QN4N3NNl2l2m6O5N9n1j06MQ2l0M0M1m8m7J4J24K8q3o9o9k5k5O7
19360h04O7KKJKj3j3M3M3l0k9K5K6mnN2N1p2p3N7N7l9l9l9l9%%O3m9j1j2O3O2Q1j04n5J30
19353f03L7p3J%j0j1r7r6j0J00L9L8l4l3l3l4mnQ8Q8q2q2M8M7n7n8L5L5kjjjONq8q7N3N2N3
19345g77N2qqrqm2m2J3J25P8j07n8N3K5K5L2L2j1j1o7o6j5j6M0M0K5K5K5K5j3j3j3j3J8J9
19339f45k0L6K0r1o0nJ6m1l7J9M4M4RO5P0m1o5j0l1q7o7M5J39K7j02J0J22J2q0k4L2L2J05
19332e59nq7K4j4o9QQMNRRq4q3O9O9k4k3K5K5l0l1N0N0m2m3j%jjqqpqM3M3j2j2n2n2M1M0L
19324g31KLLM3M4J7r4m4J3k6k6k3k2j6j6l1Q0M5j0M0j6n8N4O7m3K5K6K1K1p1p1K2K2K3K2%
19317g05J%%n8n9P1P1mnmmo7o7J00J00j9j8j8j8qqqpj2j2N7n3o1N1M3o7K8K7n3N7R9q7q7R8
19310g06N6n4p3p3qqrqM1M0N5n7q1L0Q1K6jn7n9nL3L3N0o1l6P6L7j9j4j5L7L7%%L8j7k5Q7
19303f29L5p7q5K6M3j2J4J4MMM2p0l8J7k0k0M6M6n4N6O3m7q1K9qo4l9l9N4J66L9p1kkl7l7
19296g34l7l7K7K7K6K7j2j2M3M4k7k7J1m5j11%K6K6j7j7L8R3M4o6l6K0P5K0l9J6k9j40qJ04
19289g27RRJ5J6j1j1j1j0QRRRn4n3M3M3k4L1P0m2o9M2Pm8%N6K1K2l9l9l6l5NO0Oj05n8N2P0
19282g60J4klN0N0j6j7rj0q4K8Q6k4l0K7K6k9MJ16m8j58KJ14m8m8M8M9j1j22q6K5J14Lo5r
19275h23Q1Q2n0n0J2J3n1O0R2k0p7k2mnJ8J7j0j0j0rooL5R1K9q1J4J5n5n5J07mj33k2O1O1
19268g15M1o9j9L6rrR6j6n1O1J8r2l1Q1K7K6k2k2l0k9kkN0M9onp8p8N1N2l4l4l4l4L6L7j6
19261g76j6jN5O5m6o8M3R8j3p3L8L8p4K1J31Kj09m8O2o5j20LN9OJ16R6r0m5O7ro4J6l9q4J00
19254g24N9n2qM8q4q3J4J5J4J5L0L0L0L0MMk0k0k6L0J3r8m3O8O5m6o5j0M4M5J3J4j5j4J4J4
19248f95k4L1O2m8kJ10K6j58j14kP7K3l3l2JJK8K9ppppL6L7j6j6oN0K9q2j18o2oN0R8M3j5
19240g26j4J0J1O6O7m4m3no0o1N1J03rk2k3q5q5K6K6l0k9J13J14j28j27O5O5O5O4l9m0m0m0
19234h04J4J4j4j4%JK3J34O5m7o4qm9m9m5m6N8N7KKP7P7J8J8n4j09q5K6LMJ0J0l8l9N4N4K4
19227g20K4K4K4j2j2j2j2J3J3J3J3o8o8m1m1R3R2%jK0J9p3p3LML1L1nmmmNONOj4j4q4K8R7
19219f98j4J%k0k1L5L5jjo3M8o7o7P7P6r7J4P0m1j2j1L7L8K2K2j07j07L5L5K9K8Lj07o3J21
19213g71rj20n3N8N8N8k7k8J1J2j7j6J0J0MLJ18OJ3J4q3q3M7M7OOPOL8L8n4n5L6L6n7n7j8
19206h06j8j8j9P9P8K3K3l2l2mmj9j9RQK5K5l1l1jjkjN4N4kjp5p5J7J8QPj9k0PQL5L5RJ0j9
19198g17j8N1N1m2m1ppppPOPPn8n8L4L4ooQ6Q7l7l6Q8k2r1K0K0r1j1J00k5k5k2k3k2k3nmk2
19190h35p8M3J54K0r0RQN7N7l9l8J7J7MNk3k3L0L1k5k4j3j2M4M3k9l0k9l0P5P5j8j7J7J7J7
19183f13J7p5p5K5K5n6N6N9n1l1K4j4j4N3N3kkMMMMj4j3j3j4l3l4k7k6p3L8J30K0o8o7n2O0
19176g91M6o4J2J2j41l0J43L2p7L5Q8L4q2q1Q1Q2q3q2M7M6M8M7j5j5M8o4o0nj6j6J6J5PPm8
19169h24m8J34J34NNm5m5l8l8p3L8O0O1N6n5n2LJ7J6K0K0K7K7r5r5J1J21O6m5j8j8k2k2JN7
19162f54M4j41o0N1O3O2P1m1j02m6j0rl4l4J8J8M5M5%jn0m9n0O2O8m3m1O9J0j00K3Q0j8j8
19156g72ln9l8P4K3l2OOk4k4L2L1Q3Q3N2n8o6o5m9O2J28J8p2p3n2N8O5m6p3L8Q7k4j11j11
19149i06N3J64R9j2jkk1p7j11%N0nm1P1Q7r7r8Q8P7l4k6Q5On0j2j2m5m5m5m5M8M8qpRQL7L6
19142g34k7k8K8K8K2K3K3K2m7m8J4J5j06OJ34K4qrj5j6l6l7l7l7J14J13n3n3K8K8k7k8j1j1
19136g46M4M4j0rj02j02P0O9L5L6Q8k2q6l2P5J9p6p6M1M2j5j4j3j2j3j2qpm9O1J06or7m2K4
19129g95K4k7k8M4M3j1j2M0M0n3n2LLj%N0om3O7R5j7o9M2P3J8p4p4j5j6L9M0l4l4l4l4N6N7
19122f95p4p3J1J0J1J1O8O9o5o4jn5r1K0J12N6L9L9NNn0n0K2K3J9J9j5p0n2N8N4n8n0O0K0
19115g32K0K6K7j7j6j6j7J04J03%j12l4l4m1m1K4K5K4K4l9l9J6J6LLKLO4O3RQq8q8k6k6k9
19108h31Q2N1nK2K3k0L7K9q2p8L3RRL0q0o4M7M1p1K2K1J4J5K4K5K5K5l0k9m6j02n8N3J8l7
19102h78NMK5J36Q0l1n5%K8q2l1Q1M9o2n5N6mmN9N8n8n8llp0p0K3K2J9J9J9J9M9M9m3m4nn
19094g61nnK7K7K4K3k9q5o4M6N7%L9L9LLLLK1K2l5l4l6l5K0J9m6m7M6M6M3M2j3j3l6l6l7l6
19087h00R6R5p1p1J6J5J5J5nokko6j0Q0l1n1Np2j6J16Nn0O1L9j5l3l3K2K2l3l3M7M6lkn9N1
19080g18J54M2j67j68OJ17R7j4m7m6J5J4q7q7P0P0MO0N0o1o1M9J06N0j4j4n1n2k0k0nN1j7
19073f94j28K2P7K4l2p0p0Q3Q3nnn1n1K9K8K9K9N3N2j2j2l6l5L0L0k4k3n2n1O5O5j8j8k0k0
19067g28O3O3j7j7M8o2j8L8n1n0J4m2LJ14N5n6j19o4O2O2l6l6l6l6O6O5m1m1R9M3j10%R9j2
19060f78N4N5p2p2O9P0l1l2j9j9o6o5P8P8o0o1M0M1m3m3N5N6k7k7%Jo9M3J31K0j03m7Qm8n1
19054h34O0J18O2n7n6ppQ8Q9j7j27m8O3Ln3m5RJ3J3m9m8M4M5k0k0l0k9P2P3j1j0J7J7jjK6
19047f58K6n1n1N0N0k9k9J6J7k5k5LKL4L4OPn1n1K9K9Ln2o3M8L6p5o9M3L7L7M4M4m2m1K5l1
19040g23q6K5P3J8j1j1j5j4RRN5N6L5L6Lj08p0M1Ln3K1K2o8o9P3J8M4J56K5q6p4p5%J11M3
19033e87o9k0p6n3N8N6%J2m4m3O8Nn0l5l5N4N4L8L8n4n5RQj9j9P7P8r3r2L0k6rJ02K5q6j1
19026g64j0o1M9J05oPPK1K1N3n7j18o3l2l1O4O5L2L2k4k3K3K3p3p2J1m4k3Q8Q1K5QQm4m3J1
19019g54O6Q1k9k7L0m1r6L3Q9n4j10K3P8j5j5j2j2O4O3o6o6K9K8K2K2k5j36j4R8L1p9k4Q7
19013g31O7m4l0l0K7K7K7K6k2k3p8p8P4P4n6n6L5L6k0j9L5L6L6L5KKJKj9j8m0l9k0R1M3o9
19006g16m9O1K4l3j3j3j3j3rM7N7n4nJ07Pj04QQk6k7L3L3K6K6P1m0o5rLLPPL1L1Qj04o4M7
18999g12m3r9O3J19m6m5N0N1mnppM8M9p5p5k1L5M3o9m4O6J22J0j2o7q0L2L5p6n3N7j1j2N4
18992g29N3klJ7J7l7r3q2K9K8q2K2P8L9L9M2M2j4j4JKl7J8L1q1n0OPm8PO2K7l0k2k3j3j4P9
18985g28P9l5l5k8k8j3R7R8j4l5l6m2m3j0j1Q2Q2l8l8mml3P7R8q6j42l0K6K5MMN3N2L2p9l0
18978g33Q0O5m6k5k5j07MJ40K9o4M6M0p1l6l6k4Q7M8j38q3J03P3l9n7n7M7M7rqJ5J6m0m0J8
18971g80J7J8J8K9L0k5k6J1J0j7j7J7J7J8J7n8n8P1P1K4K4oj17rj0L9L9N2N2m1m0oom1m0R1
18964f32j9m9n0O9O9k3k4N8N7p2p2j6j6l0Q1Q1l0j6j6M5M4J5r6L8L7o1o2O8O7j7j8j35k3Q3
18958f65Q4m3J2M7o4o0nM9N0q0q1Q7Q6rj0rj0N9N8p1p1N3N2m1m0J7J7K7k8n5N6oo2kkQ8Q7
18951d85m7m6QO3P1m1j67n5N3N3P4l7j15lK0K0M0M1j5j5K1K2Mn2q0L1Q2k8n7n8K9K8NNP1m0
18944f00l6K0j8j9m6m6Q3Q4J6J6J7J6o9o9K3K3m0m0l7l7jN5Q9k2p6k1P1P1mlm2J4j7j28l9
18937h12P2J05pl1K5P0m1l0l1o1o1O8O9%%L8p2n1Nonk7k7O5O6JJKJJ1J0J1J0p3p3j1j1j5R5
18930g20P5l6m7O3N0j35kJ08n8n7K7K7jjjjjjjjjjooK1K2L0L0k6k5RRRQj%k9k9r4r3P3P3m
18921g44lQ9Q9o4o3l6l6K5K6l0l0L0K9jkL9j7n5N5L1q0k2R0P8K2l1l2n1n0k4Q7O5Rm5m4O1
18914f35O1o8o8J3J2m2m3KKn4n4L1L2LMK0K1N9Ln4N7J13Kn0Okn6nno4o3L7L8j8j8j1j1Q2K8
18907f95m2O9P3l8j27j7M4M4M6M5j0j0l3l4ool0l1K5K4M7M7J9J9n8n8kkJ8J7m8PQ7k4j19o4
18900h23R4R3l6l7M2j5n2N9K9q2j06NJ02M7m4m4k1k1P2P2K4K4o8o8J3J3j5j5N7N7l6l6L6L5
18894f45k0k0l6l6K3K4r4l8R2j8p7L4J22O6%n5r0K1O0O0k6k6p3p3J9J9L5L4n8n8N5N5l7l8
18887g99j1j1M4M4J3J2j5j6N5N5j12j12K5K4MMlJ09N6n5o7j2n0n0N7N7K9L0o0n9lmM6M7rr
18880g46MLk4k5ppM1M2n0j61OJ16M8M7R3j9p6k2L3L4K7K7k8k8m6m5J0J0L2L3L2L3j3j2o8o8
18873g74p2p1N8N8j0j1j0j0M4M4m9m8M8M9ppMMMMmmr6r7P1P0k1k2K3K4l2l3M6M5M5M6k8k7
18866g46K7K8k3k3L3L2lmlmm2m3N1N0L2L3k3k3j6j6L9L9p7p7m9m9L1L1M9J04J6r6q9l3j1j1
18859h66Q6Q5j6j7J2J1k6k5k6k6M4M3j3j2M7M7m5m6LLJ21J0r1r1o9M3K0J9K7K6j4j4q4K8M8
18852g58o2k0k1JJR4R3M7M7q3q3n4n5J%MLJ0J0k3Q9Q9k3m0m0o8o8M7J59O6m5k8k8l6l5N2N3
18845g04K9q2j15mN6N6J8J8M5M6n0n1k2k3K7K6k9l0k1k2K7K7J5r6n7J28O0j24K0J32J2J1J2
18839f65J1M3o8j24j2l3l3K3K3Q4k8k7k7M0p1m4O8K9K9J5J5q1L0O1n0L1Q7m4m5M1M0n2n2m7
18833h33m6Q3Q3K5K4K5K5k5k5q0q1J07J08n9n9K4K4l1l2l4l4K1K1J7J7J7J7lkl0l0K0K0l5
18826g61l5kjN4N5o1o0%J11O8m3K7K6o2o3ppO2O1o7o8N5N5l8l8L8L7n5n5j2j2p8L3J61J05
18819e77k3k3m8m8M4M4n4n4L8L8K4K3l2l2k2k2k2k2M3M4q7l1J01j0j4R7k2j34l3P7MNN3n8
18813g33o4M8J9r1rJ03Nn0R2L7r7J4Mj07K3J34M1p0o2M8J3J2K0J9l9m0o8o8O9O8J4m2j3R7
18806f73O6m5l3l3m0m1OONOO0O1NNk5k5MLKLj5p0k3Q7kn9mmJ0O5Q1l0n5JL2k4m8PNMM6rn2
18798g40O0N9n1k8K8K5l1o6j1M4j1n5JK1K1N3N4p6p6PQlN3j5j26l0Q0j5j6Q4Q3J9J9l6l7q8
18791g92q7P9P9n6n7L6L7l7l7j3R7N5n7n0O1j8j7N4%r6J6P1m0o2pJ0J0M9M9M9M8p3p4R2R3
18784e88m6m7m6m6J9K0j06ON4n7jJ10K9q1p4L7N5N6%%P1l9m7O5J9r2L3L2L0K9L6p5j5j6L3
18778f42L3j1j1n9o0J5J26o6o6J2J1J2J1p9q0N7N6m3O7O7m4j8j7k5k5MLN8N9m7m7J3J24M0
18771e72p0jjk1k2k1k2NNNNj4j3M1M2m7m8L9L8l1j43o1J23Qj03k9k9N5N5J18OM0M0k2k2k0
18764f87j9j9k0j4j5P8P8j7j7j6j7l9l8n3N9J05no0N0M3o7o8M4M1o9o6M5P1J5kkj2j3j2j2
18758g30J6J5m0l9kkkkJ8J8J7J8LLMLJ3J4k5L1J0j02k8k9j9R2O0Nk3k3K9K9qqqqL3L3J0j02
18750g26j10%N6n5j2R9R2j8k5k4l2l2M1M0L3L3J1j00n1N9O5m6m3O8P3J8l7l7K5K6o7o7k0j9
18743g82L6L6K7K7K7K7QPQPk0k0j4j3j8R3M9j36j02Rm8PJ17Nn9N3J11p4k9Q2p5j30OO1k0k0
18737g57j7j6J1J2J1J1L2L3k4k3N3N3l9m0n0m9n0n0O0O0O0O0k5k5k5k5nonoMLn2n3J9J8P4
18730g68P3n6n7J04J05o1j52QJ01J8p3j9P5P5j7j5j5mno0o1K3K4l3l2R1R2%n7j25l3O2l1n2
18723h75M1J4m2M3M3M0L9j0j1j0j1j4j3j4j4N5N6ooL7n6q6NM8rPPm1N2N1m0nmj1j0P0P1k2
18716f31k2o9o8K9L0q2J2R3l7KR5k7k8P9j4m8Pj9j9J2J2mnQ8Q8o4o4qqqqk9k8r5J5J13J13
18709e97j2j24o8M3k9k8L3L4N0N0m3m2N1N2p8p8J1J1J1J1n5n4P5P5n9n8M1M1j2J00J13p2j20
18702g27j19kkR4R3M3j42q1J04R9q5p8L3J4J5J3J2j5j4K2K2K2K2o0o1L2L2l4l4K2K1%%j%l5
18695g75l6J4J3J02rj01RM8M8K7K8l3l2K3K3j7j7L9L8j06j07rJ01L2p9m5O7N8N7k7k8LLLL
18689f82L8L9n0n1m0J4J05on4Kjn7k5L1mmR1R1j12j13MLMLK4K5K4K4M3M3q6q6NOq9K3R0L3
18681f95J7J6o2o2L0L0lll0l1k1k1K8K7Q8k4q2K9P2J7N5N5p5p5J8J8kkk9k9l3l2K3K3%Jll
18674g70M3j3j03QP4J8JJK4K4l1l1OPPPOPm9m8M6M6j0rQRRQj2j2N7n4n8N2P0J5QQk4k3j1j0
18666f99j03j04Q4Q3qrP0P1J6J5rqo4o4M3M2J4J5m3m3J3J3n6n6%%lkR0R0o9o9K2P8L9p2m7
18659g30O3Jj10j4R6po4O7O8o1o1onKKk6k6N0N0m3m3OONOM6M7J8J9j%n0m9q9K2M6rQQl3K2
18651g69J00j1o3M9o3o3P3P4k5k5k8k9M7rm3O7L7j8l6l6LKKLM3M3j2j2n5n5o8M2J39K9l2l2
18644g31l8l9N4N4q6q5M4M4k2k2L4L4NNNNJ1J1m5m4Q0Q0j2j2m3m2l5l6NJ17J16No6o7j0j1
18637g37j15mR5j5p4L7Q5k5K5K5j0rm5m4j0rL1J42N0o1n7n6l6l5k4k3L3L2J5J4JJ11R8j4l7
18631f46l7jjkjq1q1Q6Q5rj0n7n8m4O7MNlll1l1M0M1q5K7J90P9n5n5n1n0M3M2k6k6j9j9K6
18623g47J37Q1l0q8q8kkklkkJ7J7P3P3o2o3J%p1M0J2r9j1j1L7L8q3q2J5J25N8n3J6J6j2j2
18616g69m0m0QQnJ05J14Lj27j5K6q4M1M1K3K4l1l2K0K1qql0l1llN8N7l5l5l5l4qpM6M6m7m7
18609h33L2L1L1L1p9q0Q7Q7n3n3L9L9n0m9M2M3J2J3O1O1l4j46n2N8K3K4k5k5P3P4J4r7j16
18603h17nJ8J9O4O5RJ0o4o4qqL5L4L5L5j%k9k8LMn3n2J1J1J1J0M9M8pj18r6Q9R6j6K6K6l6
18595f94l7LKR2j8o5o5p8L2O5O6RJ0Kj09o9J15J24o2o3M7%jPPk0k0k0j9K8K9K8K8J7J6l9l9
18588f91NNk2k2K5K6K5K6o5o5rj0K9K9K5K5po3r7J4M5j1K8K7J06J05r8r8K4K3m3J3jj13q1
18582h91L0K3K3L1L0J1J1J04oj44q9%jN8Lo0N2K1l4L2L1N2N2mlj7j7P2P2p7j33p8L3N6n4n2
18575h63O0M8pk5k4K4K5llLLQ8Q9L5p5r6m0L5R1Lj08o7M3R8M3qpj1j1l5l5R0k2j33k2P0J3
18568g34L2L1o2o1L2Q7O6m4n6%l8l8J3J4j4j5m2m2N0N0P0P1M7o4j35k4P3P3J8J8l8l7m9n0
18561g98M3M3K1K1j4j4M8o4o3M8O8O7j8j8k4k4k5k4mmK3K4q8q8M9M8l5P5J3J3o1o1jJ10K9
18554f85q3j2j3l0l0O2O2q4q4P5P5L4p8p0J14M6o6KJ12R4R4Mj07j38k7O5m5p1M0J37m8j67
18548h22n6J43L1PJ17L0j56q0L0J3J2l8l8J8J8J%JJQPo1M9J25J3m2P0Nj05m3O8k3k2P0P0m
18541e83j15M0M0n8n8L4L4k2k2j9j9k4L1J17Pq6q6L7L7J7J7l8l8k2k2J6l9p0M1O5J0m1J4P3
18535g32J8k3Q8jj12p3L9R6M0m5J1M5o6o1M9PQJ3J4m3m2J2J2J2J3L0L0KKq3q2M8qp9L3N9N9
18528g10N0N0m2m2k4k3PQn9lR1k0p7L4N9n3o2pm5m5R9R9L7L7N1o0j16mPQoom8O2Q4K8n3j08
18521h02J6J28K6q5rqj16mR2j9j9L7l0k9K9K8l7J9N1n9k8Q2PPln9k1R0L8p3n2N9oo2L6L6N
18513g35NLLPOmN1R0k2q9K1l3j45k2R0M7M8j9j8L6L7K6K5k9q5o8M3L7k0m7m8NMK0K0j8L8K5
18506g15q6o1M9R8j3l2l3oM9Q7k4j05OK3l2K9K9Qm7o9M2O6J1rM8J6m0K7K6l2l2j6j5j5j5m2
18499h25m3j5j4PQO3O4J4J3J4J4k9k9K7J38J28n7j80j25qqQ8Q8j09j08R7M1l9P1L4L3L3L3
18493e81n9o0k3k3L2L3k4k4k4k4L6L6kN3L0q0j8L7l9m0K3K3qM8pj17kJ10J7r4k2Q8j5j5N6
18486f79n4o1N0K6q5rrm6O5mmO1m9n6N4P1m0L3L3j1M4P9l2p9k4L2k4JJ12J6r5qrp7L3k1k1
18479g87P8P9q4q3q4q4P6P6K1K1O9P0k6k7J7l9r7J3P7P8qqp3p3N7N6RJ0RRm3m4Q6Q6q1q1M9
18472f76M8n7n8k9l0K1K1l5l5O5O4k4k4m0J5Q2l0q3K8P6l4k5k5p3L8L2p8j3M3n8n8L8L8K6
18466h50K5Q0Q1p7p6R3R4j06n0M3o7j0J02K5K5N3n7q2k7M3M3rj0M0M0n3n2LKk4k5PQk0k0J9
18459g89K0jjJJ12J05q0j45l4j6j5O1O2J0Rq1k6J01j0o9j3J%N1nm4O8J29J8p3j8p0p0O4O3
18452f85rqqqJ3J4J4J3ooooJ0J0RJ0k6k7JJ%jJ7P2Pj04l8l8J9J8J9J8M2M2M2M1j3j3l4l4j43
18444g81l2P3J8k9Q2J07nj1j1p3p4PPPPm7m7M6M6l3l3J29J8r0K2j7p2nnrqRRP4l6n9mOPP6
18437g31l4m1O9N4n8n7N3J01j1r6J5J8J7K4K5m4m4M8M9n6n5L7L7J2J2n8N4Q9k2j14lJ07nr6
18430g04J4R8j4j05m9PPJ0J0M9M8q1q1M3M2j3j3o6o6J38J37p9p9J3J3m0m0N2N3L0L0k5k5l3
18423g19l2K3K4p6p7R1R0j0j0j1j0J3J2O1O2j4j25p3L8L8j7o5j0J9J9K2K3m5m5M8M8J8J7l5
18417g08r1r0L9N6N5Q1Q1Pq5j16n9L3L2mmmnO8O7j00r9J35J36l1l1p3p2K0K0M0M0M2n1r9q
18410g78O3Ol6J9J6l9OON8N8j5j4j5j5n6n5n6n5P3P3J7J7j0rj0j0O6O7o3o3L3L2K8K7L0o2
18403f66r7m1j0j0M9M9M9M9q0q1OON5N6jr4p3j7k2k2P4P5K1K1K1K1K4K3j00j00RJ01K9k7N
18397f98O2N7Lk6k5k9k9O0O0p0o9K7K7o5o6O6O7j7j7k2k1K5K6q1q1j6j5J6J7M4M4j9j9K7K8
18390g29llM4M3o7o7L5L5p4p4O5O5M4M5r5r4N2N3OOqqJ9K0k0j9j0o5kR1Q8nm2m1J8J7l4l5
18383g49L0L0j8j8K7K8m1m2MNP0P0j4j3k9k9k9k9K2K1k5k5l1l1P1P0K8K8n5n6m1m2NMP7P6
18376f51k5k6j2j3N2N3r5r5M4M5mln3n3K9k7J4J07j4o9N1N1o6o5jjJ14J14M2j24j04O3j0o6
18369g98P9P8p5p5L0J40J25o1j15mk8k8RO4N6n5j09Kk2k2j0j0N5N5M1M2k4j34r3R3R7j4j04
18363h15Qln8L8L8lN2R7j4K5K4j4j5p2p2k3Q8J18O3L4k2o2o2l7r3q5K6P5l6J4J24l3q8J4J5
18356g54l2l1JJ12O8m3l9P2Qm7o7j3P3P3Qj04n9N2R0L5N9n2j27j6Q6k5lJ09O2j24j25j4N3
18350g14kJ1J2j9L7K2q9j3j3k0j9J3J4J3J4K6K7l9l8Q2Q3p5p5L0K9n3n4M0M0j6j5L1L2lr5
18343g96l0O2k2k3K7K7k8k8mlN1N2k5k4L0L1l3l4K5K6l1K5J01Rk0k0m9n0%N6j1j03l4N9K0
18337g67K0J03k6r5kKN7Q4q%jo3K8J5p7NO0n0n0J2q1q1J1M1M0P1k2m9M3qpN4N4m7m6J0RN5
18329g06N5lmK9k7j46n3P6j5m5J1J4J4M6M5j4j4m2m2J6J5j2j3O8O7o3o2L7L6j9j9N3N2m0J5
18323f90rj01o9O1J13K1m5m5m1J5M3m9n6N4M2M3OPk1k0JJQ6Q7K8q4p6p6L3L4OOL5L4n8n8L1
18315g11L2j7j8p2L9O9P0m6m5p9L1J0RP3P2n3n3KKL4L3J1j01m5O6llj6j6j6j6LLLLK1K0K0
18308f84K1MNM8M9kj87o4J20Q1l0J6J6l5l6pqnnk6k5m2O9O9m2J1J1N9N9m9n0K0r1q3K8Q8Q8
18301f09p4p4m4O7NMP4l7m1m1j3j3l1Q1J35K5m3m3m4m3k5Q5mnk5k6O4O3M5j0J1r9j05Q0P8
18294f32l3K7K8o4qR6j5j17oO7J2q2k8P1P0m6m6l7l6l7l7M0M0M0M0L8L9o4rO6m5q7K3L5L6
18288f61mmqqj9L7P3l7o9M2N2n8k1L4L4L3k8k8L3L4o9o8L3L3L3L3K6K6p7p6M9M9p2p1J8J8
18281f88J8J8m8m9L4L5m7m7j9j9N9N9k4k4K0K1K0K1JKo2o3P9P9nmPQk3k4Pm9j06Q0J72j3m9
18274f23PJJRj02p1M1k6q0O3O4n6N6N3n7QO4oppoN3lm1P0J6r6q9K3K0K1N6N5q6q6R3R3k7K8
18266e74nj16M0M0NNJ4J4l1q6m7O4O7m4n5N5N2n9m0J6k3k2qqN8N7m7m7P4P3k0j9j9k0J%%%
18259f55K2K2O0n1q2k6%%K0K0K0K0j6j6Q5Q6p0p0k4k4L8L8rrJ0RP4P5p4p4rrK7K7k0j9n8n7
18252g19P7P8m6j01J8J29j0j21m9O2J32J33n5n5k5k5k5k6k0k0M5M5K3K2m2m2O8O9o2o1kjk2
18245f28k2q4K8R4R5k1k1PPm5m5l7l8J8J28N4N4R3r3r9Q5kj14onp5L6K8K9O1O1NNrqrqm1m1
18238e63N2N2j3j3j3j3NNk2k3J1J1l7l8l4P6J4J4m6m6o1N1J04qq1J03J31n4o3M8P3l8k5k4
18231d65p8p8N8N9j00J2J11%o1N0m7m6L0L0m0P2L4p6qpj9j9L7L6j8j9L6L7j17j17M9M9l2l3
18225f80L7p5j3R8k6k7M9M9opk5k6M3o8LJ14n3j10KKkjK7K8K7K8j8j7j8j7M0M0j5j5lmlmp
18217f53qM9M8j%%jJ3J2no0p3L7M2p0l3P8j8j29L1Q6qpO9P0J4J4JJk7k7o3o3qpO7O8J2J2j2
18210e49j3kn8r9J1M3o8l6P4P1m0j8L8P0m2q3K9J5J4n9o0J06J07n2n3k4k5M9M9poppo3o3K7
18203g31K6N4N5k1k0m8m8K7K7l2l2K7k9j1R9L8p3K3J34J0m5l5l5k4k5k5k5Q2Q3m1m0k9Q1j2
18196f15j22L4L4k8k8P8P8qpo3M8P8P8k4k4k3k4kjkkn5n5j17oL3L3M1M0KLKKj2j2M4M3m0l9
18189f38N2N3k6k6k6k6q2q1Q4Q5ONNOl6l7N0M9N4n7o4M7R6j5l1l1k3Q8J01q4j0j0p7p8J4J3
18182f50J4J3M6M5M6M6m8m8P1m1kkl7l6Q0Q0m9n0J1J1j7j7O0O0NMk8k9jkkkN3N4n3n2LLl7
18175d98l6N6N6L1L1j8j8o9M3P2P3K6K6k9k9m8m7RQJ9J8l7l6L6L7L7L6j6j6j6j6m2m2j4j4
18168d27RJ0L2J44P3l8k4k4o1o2noM5M5j0j1N2N2mljjj9p3n3N7J3J3L4p7j51L5N3mO7O8%%
18161b52k7k7popom0l9J6J7O5O4j08j09N3n9o2M9Rm6M7M7j3j3m1m1M4M4m8m9K7K7K8K7K3K3
18154c90K3K3q8q8j23j2O0O1J5J5n9lR1k1q0L1K7q3nN0M1M0o9p0K4K3n6n6L7L6k1k1L4L4J0
18147e70J0m6m5J1J2j6j6K0K0K0K1k0j9k0k0J1J0O6O6n4n3OOo3qQ7k5m8O4N9n1j12n7L5L4
18140f85L1L0k5k5MLL1L1%jO9m2j12%N9O0L5L6r4r3j5j5J3J2RRQRJ7J6l9l9J4J5mn8K5J37
18133e74M1p0l1l1J7J8m2m3J4J3NNO1O1k5k4k5k4k9k9K6K7OPPPk2k2k2k3qrrrM6M6M2M2k3
18126f03p8n4N7l1l2P3P3q8LQq6M6J02M0j6k8k9mnK5K6l1l0%%N9N9j6L9L0j01j5M1nmJ2p9
18118f42L3R0l4l3K5o6mN1p7p8M2M2J5J5j9j8m6m6L8L7O6O5J7J7kn7j23l2J15N9l6J9O4k8
18112e31r7r7O3O4K4K4l2q7k9O4j5p1K9L0l0k9K7K6K7K6J1J1L9L8K1K1l8l8k3p8m7M6M2j3
18105f22K3K4n8n8l0l0P7P8n3ML8n3p5N5Q2K6k7k7k9l0k3k4nQ8R1kn5jK2p1r7J5P1m0mJ07
18099f13L1L0L2q0m9Pk7k7MMp3p4n1O0Q9k2QO5N5n6j08LP1P2J6J5rj20k8Q3k8k7L4L5l5l4
18092g47K1K1k4k4MMK2K2oorj0J8J8p7p7N2N3M1M2n8n8J34K4p6L5M1p1k9k9R0R0l9l9J0J1
18085f26p4p5r2J9J12%k6k6l3l3P7P8j2j2L6R0P4l8p9L2j0j0l8l7j0j0J6J5J6J6n4n4n4n4
18078h76M3M3J5J5K8K8o4o5M5M5j1j1M6M6j0j0MLLMj2j1l8l9M3M3j2j2j4j4M1M2k2k2k3k2
18071g51j7j6n9N2J42L1j03j04oom8O3J04pn9N2kn8L5R1M9o2k8K8MLk1k1p6p5n3N9J13Kj3
18065g57j4p9L2O2O2J8J9rj0o1o1L1L2MMMMK5K4o8o8L0L0LKnol3l3PQJ00R9k6k6l0k9ro4m4
18057h32O7P0J5m0m0mmp4L8P2l8L1L1q3q3Q3Q3j2j2j2j2j4j3M2M3n4n4M2M3MO0jj12K3K4l0
18050g53l0K8K9l7l6j7j7J0J1K0K0pqJ8J7J7J7n0m9N3kr0K0P5P5R5R4q1q1p6p6J2J23O3m8
18043f61n6jL9L8k9l0P3l7l8P3k7k7k1k0k2k3k2k2O6O6L8L9m0m0q2q3J0O6M4o7o5J19P8l3
18037f97j48l6J06J07k0k0k0k0L1L1l9P3R2j9j32k1N4N4mmn7n6OO2Qj03m2O9Q4k7p0M1J2m4
18030g49P8P7o9o9k3k3JKj0M7J4r6o2pP8P7L5L5o1o0MMj3j3L4L3K1K1k6k5K7K6k0j9J8J9j02
18023g96j02Q4Q5M9N0M2o8j70n9K0K1N5N6%jo4o5Q8Q8o9o9qqqqQPQPM8M7JJJ9J9K2K3k1L5
18016f33P4l8n2N8l8l8J2J2l5l4JKK9K9M7M7r1r2kjJKj0M5M8o2o7o7J0RO0N9J3J3l9l8QPp5
18008h26p6j0j1N7N8qpJ0RJ0J0J%JJkjqqP4l7j13P1J32K2n9n8m8QJ23J1m3m4pqK4l0j1J01
18001f92L6j9p2j29j7R3O5m6l4K0P3J8o4pK3q7k0L5llJ07J08r5r6J0J0J0J0M4M3Q2k9j52r6
17994h74L3L3j6j5l0Q2M7o3OO1n4KJ32K1o5qk0j9J2J2m4m3L8L8n5n4Q0Q1K5K5r6r6P8P7o5
17988g34M6K5q6m0P2k5k5K8K9JJl2l2mmP2P3J2r8o4M7k2k2j1j1J7J7L0L1j8j8l2P9N1o0k6
17981g33k6l2l3Q0Q0j3j3l3l3j14n7Q4J96L2p8k9k8p7L5J37K6k9Q2M4o7KLo5o5K7K8n1n0M3
17974g27M2l1l2K4K4lkn9n8PQPPN6N6JJl0l0n8n8K6K6m0J6P6l6n7J28R1r4m1O9J1J0rj20J8
17967g81P3l1K5J03ql5l5k1k1PPj8j8j8j8POm9m9K8K9J%K8K8k6q2L4J45j8j29k5Q6K7q4o7
17960h99j2M5J00R2L7k2k1k0j9m7m7K0K1qqJ9J8J9J8m0m0k3L3J12Kj41M4Q6j00OJ17m6j02
17954h06L5k1j13P1J07p8o3J22J6r4k8K8m1J4P2P2j6j7J2J3NNK7q4j29N5O7J2N5N4m0l9J5
17947g12J6K4K4j43j42Q3Q3j5M1R7q8j02RJ0m7M8M7j1j2M4M4J3J3m2m2O3O3O3O3j28j27L8
17941g25L9j7j6j4j3k0L6K3q8o0J25M2j4J05N0q8j43p0M0M4o6m2P0%%M5M5K2q8k1R1Q4k7o6
17935g17o6J5J6K5l2o9M2Q5k5q1L0Q2k9m6RK6K5j4M2R8q6r5R1k0k04j5R6l4P6R1k0n8N4J09
17928e99kq5K6K3q8l7K0j9j9k7k6K9K9J5J5J5J5llN2N2kkj9p5n2O0K4l1mmqqn2n3M0L9NNN
17921g49Nk6k6K9K9r0r0J13J13K5K4o9o8n5n4l1P9J13Kk1k2L2L2o1pM0p2p5L6J22J2j2j1k4
17914g57k4L5L5J5P1M6o4r7r7O2O3l4l5l5l4j5j5qqN8J69R7j61r1R4kn7M8o3o3M8n5%R4j7
17907g97kkrrN3N3K7q4o2nJ1J2k3k2L3L3K2K3l3l3M4M5M5M4l6l6p5L7J13N8m3m2n0n0J4P0
17901f76J5r6r4R0J25J3o9p0J5J6k3L2kj14j03m8QO3J16O1j0M6P0J4n0m9m0P1M2o9J%j9j9
17894g53QQN3N3m8m9l9l8PQN3N3q5q6QPQQJ1J2j6j6O2O3J6J6J%JJo9o8l4l4RJ20K4l1OOLL
17886g38jjONm6O4O4m7%jppl3l2k6k6k4Q8R4j7p6L6N9n1J1O7k5k5N7n5n8N3K1l5m3m2MMj07
17878h90LJ24O9Pm9j18pK2l2j4j4K8Q4M6o4l0K5K7K7P6P6k3k4k3k4o1o0j4j5NNONL1L1L1L1
17871g03j1j2j2j1k9k8k8k9P1P2K4K5l1l2l2l1m5m5k4Q7M7M8PQP4P4j16nO7m4m4O7Pj05o6
17865h05j0M3M4n5jM2o9K4K4l2l3J8J7J5P1M4o7p5L6O1n1KN7k7q2n5N5N4N4K5K6K6K6j2j2
17858f22j2j2ooooo9p0L7J48N5n5q2k7RRl4l4J3J3J4J3j3j3j2j3M0M0M0M0q1q1J8J8n0O1O1
17851f75n0m8m8L7L8ppK1K1N5N5l8l7m5m5M8M8L7L6J4r7r1K0M5o7k8K7KN7R9q7j18O7J06n
17844f60n9kNn0QO4K2K1o7o8rrp9L3J24J3p3L8LLpo3j2R9R5j5o9o9N8J69L4p8j25o9l1Q1J61
17837e83k5j24j3P5l6q4K7j5j5P3P2k0k0m3m2M9N0l6l6K0J9j5j6M0M0o7o7K6K6o5o5L1L1N1
17831g57J08J2r9k7K7o8K4J52O0K5K4n8n9l1l1J9J9l7l7PPk0k1nnnnPQO3O3n4n4PQl8N5J47
17823e69N5q6q6Jn5n5L7L8n5m4J1O6O6l5l6l2l2J3O8L8n6RO5l0q6Q1J37J6j14j15J5Q4qj9
17817g13P3Kj27k4O9M0j6%%N2N2l5l4ppQPQQm3m3J7J6o9j4J3q0n7L6P0P0j0j1o6o6NOO2O1
17809g47k4k5k4k4J1J2J2J2j8j8L8L8k2k2ONK3K3mnL4L5L4L5l3l4q8q9N2N1N2N2m9m9PPJ3
17802g23J3O8O8n6n7n6n7klm1J5Q0l0n1MJ3J2J6J7K0K1K1K1o2o1O8O8L7L7j5j5l9J7mj15r0
17795h61l4K6Q2J2J2J5J6k1k2L4L4%J%%k9k8k9k9L9L9JN6O2m8p0j4j3j2rqJ1J0J1J1j4j4j4
17788g97j4N0N0ooK0J9K0J9n1n0j3o9k3Q7L6p6rJ01L9p2l0k9J9J8j4j5M1M1KLLKN9N8l5l4
17781f56k6k5k6k6JJr2r1J6J6P1P1n0n0L9L9K7l0o4M7P6K1l4l4m1m0N2N2L6L5j9k0M5M6j0
17774f43j0k4k4J4m1o5M6O6J2j8j7J7l9q5K6qo4N1N2m6J0J23J2n2n2J6J6J3J3k0p6j8R3J1
17768g11m5L2k3j24j3J13LL4L5j1M5N6n5n5N6po2k4k4l7l7Q6Q5L4p7j5j5J0J1J0J0k0k1L5
17761g21L5lkkkJJQQm2O8P2l9n1LJn6o9j3PPM7M6q3q3P6P7N2n8k8Q4J3J4j4j4j4j3k7k8m7
17754g89m8n5N7J20Ql4P7m8m7J0J0mJ07l8j50j3R8O0N9j36j37J18J17m9m9J6J6l9m0L5L6L5
17747f97L6n5n5J%K4K3K4K4q1q0k5k5R5R5KKk5k5o7M4P3l7k4k3L4L5j4j3q6K6Q5Q6J2r9n0
17741g60O0M4o6KLk2k2N2n9j04Q2J26J5m1m1j8R4k6k6j9j9m9m8PPO4O3RQn2n2k1Q9O1O2k4
17734f21k4p2p3K0K1nno0o0L4L4O2O2J2J2k6L0M2o8j41M3R0k2lln2n2L4L4K9q1MJ15K7q5J6
17727g32J5m1J5K5q6q4K8N0N1L4L5L5L5j07j07K3K2O3O2lN2l2j43j3M3k1L4P2l8r9m2J8J9
17720h17j1R9J03qp2j7n1n1N7J13N5n6o2qJ0J0J3J2J2J3n0m9OOJ4J4L8L8k1p6n8N2M2p0l5
17714h05P6QQj4j3JJr3l8J16Mn4KK6K6o3o2J1J1O7O6JJJJL4L4n8n8M5M4j0j1q5q5QPLLLLO0
17706g78N9j4R7R1r4k4Q7j3j24l0K5J0J1K8q3r7J4L7L7j0j0j0rJ%K9K9n2n2k8Q2J13Kk2k1
17699g19n5n5M5M4n0O1O1n0M1M1r5r6Q3Q3N9n1j03RO4m7q2K8J5J5k9k9jjK4K3K4K3j7j7J1
17692g43J1K2K2l4l3j1j1M3R9k2j33oN0L9M0N6n4j11JQ8L3k2p8j06P9R6j5l3l3%jK8K7j0j0
17686g32rj0klNNK7J39N7j27j18qM3j3k1k2K4K4%j10o2M9J15Lj8L8l4r0M3R9k9k9LLR2R2p8
17679f54p7j9p4n3N7P5J9JKooK2K2N1N2m1m2n7n8klJ2J1K9Q5K3q8n3KL7L7M1M0l3l4l3l3L3
17671g15L4o6o6J15Mj73J1J15Nj6M0P1m1m4O6M6o5q2k7P7P8j22j22K2K2N0N0M1M1J4J3m2m2
17665g08J3J4j3j3k0k0N0o0j09P6P4l7M4M3q3K8R0k1n1O0m0j50R2R3q2k7N0o1k6L0k8k8L7
17659g83L7q6PQ8L2n6n7K4K3m6m6P3P4K8K8r2r2M6M5Q3K7j01qJ12K0q7l0lN2J02Rp4j9Qq5
17652g47o0nj0j1J8J8J0m4k3P0K4l1ONK9K8O9O9L0o2n7n6K1K2k4k5m6m7%%m8m8J6J7P3P4K7
17645g18K7J9J9o5o4k4k4MMK4K4mmN8N8m5m4N2N1n0n1j9k0j6j7K9Q3L2r8q0M9M5j0j8j8k1
17638h32k2J05J05n2n2N4N3J1q0j29KO1l1MO0M7M7m6j01k0P2l0k9M0M1l0l0k1L4N7n3q4k8
17632h77J7J7O7O6p4p5Q3Q2rqJ18Pq5q6rj0K9K9JJm4m5L9L8l7l8j0rj5j5J4J3M2M2K8q3k8
17625h24Q2N9j26k1R0J6J6J8J9M7M6p8p9M0R6K7q4m5m6KJJJLKo2o3l4l4J3J2O6O6k1k1Pm9
17617h57q0L1M5M5N2N2j4j4N1N0n7n7j0j1L1L1LLJ1J1l5l5K5K5n8n8r0r0O7J21R3j8l3K2J5
17611g33m1J9J8k3p9m6O6%JL5L5l1l1K5K4J9K0J9J9l0l1Pm9L0J23k7q3j0M6J2J1MNL2L3o2
17604f73o2pon1n0QRN2J08%r4l6l6J4J4L1L2MML2L1L2L2m0l9J6J6k1k0L5L5r7r6P0O9k7k8
17597g39K7K8j7j7J1J1n2n3M0M0Q9R0p8p7k1k2P2P1q8q7M2M3j5j5j5j5L7L8j9j8n1n2M1M1
17590g30LLLLl1l1K4K4L7L7j9j9J3J3L7n5o9p0j9k0O2O2l1l0J03J04k6k6o1o2L1L1j6j7j6
17584g58j7Q2Q2q5q4K4K5m0J5N8l5o6j1k2k1RJ0M2M2J5J4O3O3o6o7J0J0m8M4R1jqM7j6j09
17577g08l2K3L3k3j11n6L1L1L5L5o3o4O6O6P2P2k1k1k4k5k4k4L9L9j6j7o6o6K6K7k0k0L6L5
17570g35m4m4m4m5M4M4j2j2j9j9O8O8N5l7j6L9n4n5M2M1l9l9N3kk6O6J3q0JR3J0m4l8l8J4
17564g91J5L1L1k4k5J6J5j2j2L0L0k5k5lkllj0j1j0j0L4L5p9J4Q7nm1m0kkJ6P2L5n8n8L5N
17556g50n1j4j4M1M0M1M0QRq5q4mmN1N1j8j9RRm9n0M4M3k0j9RQk9k9K6K7R0R1p6p6J7J7J8
17549g02J7j14j13N9N8q8LP5K0M4M4n1n2K8K7K8K8n4n4JJL2L1k4k4J2J1q1q0M3M3M2M3j0j0
17542g67M7m5k7O4L9j8MMJJk9k9n7n7L7L6n6%J32M0o8j4L5k2m2m2nmN0N1j5j5M0M0m3m4m4
17535h22m4pom8O3J41L1r9J1O0n1m4O7m0l9O1O0n0m9OOMMR7R6o4o4K9K8j9k0j9j9k4k4K5Q2
17528f81R0r4j54L2N4n7m2J3M3M3rrK3K2l2l3j7j6L9L8k3k4MNLML2L1noonRJ0RJ0mnmnJ0J0
17520f97J0J0KLo6M4M5o5n9N2kjNNqrJ9J9o2o2O7O7k5k4k5k4l5l6K0K0J6J5j2j3N4N4l9l9
17513g76J0J0L7L8K6K6l0k9%Jn1j61RJ20NNJ4J5L5L6J8r3m4J40P2j13k5k5j5j4j5j5J3J4J3
17506g49J3POn8n9L2L1P3l8q9K3jjR9R9m4j56m8O3n3n3L5L6K4K4J18o6j32N4P3P3K0K0j15
17500g39j15K8J39L9p2o8o7L4L4j2j2P4P4o5o4M9M8LKj4j4L2p9j15O9R7q8oJ06l3l3M7M7M7
17493f27M7K9K9p3p3QPp5p5L5L6K9K8J6r5r5J6klL3L2OPm0m0O0O1j1j1N5n6n9n8QRN5N5K3
17486g09K3J4m1m1O9M2o9m2J3N8N9m2m2m2m2L0L1j5j6RRONJ4m3l4P7N7n4m3J2k0k0Q5Q6k8
17479f44k7J9J9l8l8r5r6N5J65J01j1o7o7p9L3J12Jo4M7R2j9q0L0M5j1K7K8o7o7j7j8O6J22
17473e43jj12n0OJ4J4P1P0rrn0OM3o7j28j7O6J0J6J6J2J2L0K9p2p2P6P6m4m4j13j13k2Q9J35
17466f75Q0m0l9L2L3j4j4l1l1p7p7k5k5O3J74R2k0MMk2k1p6p7jjN5N5JKJJn0n1P9P9J6J6j9
17459e99j11j3Q0j07j07O8O9k4O8J05r9j09N8O0p0j8L7k7k7k3k3K7K8K7K8MNO0l3k4L1k7q3
17452g69l1K4M4M5n6n6L6L7k0k0QQn7n7P2P2L6L5%r2m1N2K1K1J3J3m3m3Q6Q6q0q1j8j8L7L8
17445f98j5j4M1M1m8m7p6p6M2M1L0Q5R0m0p4J8P0J4m1m2lln9n8jjN5N5k6k7O7J22Jr1l6l6
17439g40L2L2MNq2q1M9M8o1o1j2j3J12%o2M9J37K6nml7j49j5R6k2L5P9l1n6N6j4j3k6k6KK
17432g46j1j1o6o6O0N9K2P7Mj08p3L8n5JJ38K7o8M3R5j6KN7l7l6K6K7Rm6q4K7M7qk2k1k5k5
17425g65ook0R1M2p0n9ll4l4K5K5l0k9O6O6k5L0R6j5n0O1l2q8jkl2l3K2K1j7L9P0m1K5K4k8
17418g17k9kjKLn3n4K0K0M8M7k7k7K9K8n6n6P6P7m7RR6j6m3m2J5m0j11j8J14K2l9N4N2m1J0
17411f97O5o7o8P3J8o2L1Jn5qo4j01qO5O6M7M7m2m2j2M4M2n0o5K8N7Jj5j6j9j9O7O8o2o2L5
17404g79L4p6J7P9K4l5l5Ln2m8M4N2kL4L4n5n4JJk9k9K6K6J6J6J6J6J5J5m1m0n8n8L4L4J3
17397h41J3k4L2R9Pk0P1k5q0J2J2m7m7M6M6%Jl7J9K7o6m1J4K7K7L0L0m8m8M5J00l2j26MR7
17390g23K1l4l2K4O4Qq0k5M3M4K3q7r3J8P6K0l6J8J06np7k1k1p6k9Q3M5M4K0K0l6l5k3k2L3
17384g45L3JJN6N6r5r4P2P1l9l9Q6k5o0N2J04qj19o4O4O4n3n4KKj9k0m6m7L7L7RRk0k1P2P3
17377f67pqK1K1j6j6j5j6K5K6l0l1j1j1J7J6MLn2n2N3N2mlK9L0KKj03j03K6Q1R5j6p5L6L4
17369f63p7p7L4P1m0o4M7J6l9K3P8n6n6M0M0K8K8k7q2n8N3M7j0o2o3m2O8M2o8k0k0M4J54J04
17363f07q1l6l6k0k0J1J1LMR6j5j44l3N0N1N7N7n0n1k3k3L7L6n5n6M2M2L5L5k0j30jJ11l8
17356g61l8O2O1n7n8p1M0O3m8m0P0k1k1P8P9p0p0p6L4N2N2o5M5Q6k6J7J6n3n3PJ18M6o5k3
17350f90k4k7k8K8K8lln9n9QQL0J42N4n8j5j6m0m0j9k0O3m9m8O2O1O1Pj03q7K3m5m6J13J13
17343f78Qj02k8k7J4J4L5p6j4j4RRJ24o0j24O1J48l6o2M9k5k5j0j0Q3Q2n4n5%Jl8l9J7J7m6
17337h52m5RJ0KKN7N7J%%Jj6j5J3J2K9K8k6k7J2J3m3m3L4L5OOl2l2K3K3j7j7L9L8j8j9p3p4
17329h99N8N8N9N8k3k3n1n1M9N0K0r2J2J1L2L3m0m0N3N3o1o1JKm5O6O6m5qqj5j5QRm7m6K5
17322h47K5j0j0M1p1K0K0K5K5Pj04l4J51P5l6l1l1J7J8N3N3m0m0o2o3L0K9M0L9j6j7J8J7j08
17315h17MP3l8l8P3O3m8K1K1j8j9j8j9klO1n1l6l6m2m3L1L1J00j1n3N9J7J7N7N6p0p0M5o6
17309g69jJ10k2k2N0N0m4m4K0K1nnl2l3M2M2r7r7K4K4m0m0R3R2J0J0o3o4N7N7l0l1J5J6o0
17302g66o0K4K3k1k1M4M3k8k8%%L6L6J5J6l5P6K2j62m3O7oppqpqL6L6RQk3k4o9p0Q2Q2J7J7
17295g04l3l2J3J4j4j3L2L3l5l4M8M9k3k3K4K3m6m6N5N6q4q4qJ03J1J2kkr4J7Q2k9l6l5MJ15
17288f86R0r4m6O6m4m4j0rm0m1M3M3M1M1M5o5o2N0k7k7R5j6j9j8RQl7l8OPm0m0O4O4%jJ5J4
17280g03n0n0O2O2lll2l1j8R3K6q5n0O1Q1Q2q7q7k9k8o4M8N4N3m1m1l0l0N3N4K9K9p3p3M8
17274g73M7l6l5K1K2M9M9l5l5k8k8r9J2J4J4M5M5n7n7M2M2J05pm5m5noJ%JJK5K5J8J8Lj09
17267h01o0J25Q1j04n5N6N8KJN8J4r7l4K1l0l0K9K9j6j6J2J2M3M4r0q9L0k6nJ06Pm9M5M5n6
17260g40n7L5L6M0M0q9q9N7N8l6l5p0p0O0O0M0M0n2n2L3L4k2k3M9M9m4m4J7J7j1j1kkj9p5
17253h78k7Q4J04N0L5L6M3o9j18o2rqn0n0Q1K5l4P6P3l8k9k8rqK5K5o8o7K1K1l5l5O3O3K9
17247g68K8J06oo4M6Jn4L9L9j03j02j1M4O1n0q1L0Q4k8k4Q7M5j0K1K1K7q3j15mP1J5kkl7l6
17240h15N6N6K9K9k5q0q4K7J7J6P4P3r4l9O2n0j01J0K9K9L3L3O3Pq7K4J13Kj61n0K0l4%N5
17233g63opK4K4J2J2NNN9n2k1L4k8k8k4k5K3K3K3K3p9p9J3J4M7M7rqj3j2M3M3o9p0m1m2N2
17226h50N2K4K4m5m4M7M8J0Rj8j8j5j5m2m3J06J06o0o1QRm1m0p8L3J32K1n7N3M7o4J1J2MN
17220g30QPNMl0q6o2N0RRj1j2L8L7L8L7m0m1J5J5LLn3n2l5l4R6R5J5J5m3m4J1m4j10%J52M0
17212g25m9O2Rm6M8M7r6r7L2L3P2P1Q6k5j25j4M0j5k0k1n1n2M1M1j4j5M7M8m6m5j5j6k9Q2
17206g57J00j1j01j01M4J55O6m5n8kN3N2o2o2Ln2LJ14K5q6n4N6J8l7j0rJ0J1%n7l5P5R0L5
17199f29k4k3jn7l9P2M9o2l4P7J7r3%N6o3o3J40K8j18pM7qJ7J8K7q3m4O6klQQm1m0L2J43j9
17192f48j31j0M6k1k0J6J5J6J6MNn1n1Q0Q1m9n0k0k0PQKJk6k6K3K2nnJ1J1L8L9l6l6qrj1j2
17185h04j2j2J0Rj9j9Q6Q5q1q1O6O7n9N3P6l4n7n8O3O3l0k9m2m2J4J4k4k4L2L1J9J9rj0KJ
17178g36m0P0L5p7pqp1p2R6M1mJ08J4r6j5M1KKn5n4L7L8KKM1j6J6J26k8k12o6J20O6m5KLn
17171g45mJ5J5J5J5lln8n9K4K3N1N1l7l7N3N2k8q3n2M0%n6L9R5J2m4o4o4L4L4OPo0o0L2L3
17164h11M8M9ppk9k8kjJ3J3j5j4l8l7N5N5K5K5L5k2k6O6J1J0L1L0o2o2j6j5J2J2j02j03K7
17157h80Q2N1m1l8N5L5L5O9O9n7n6kjk7k7k7k7K1K2K1K1m1m1J4J4K1K1K1K1kjn7n8k7k7J0
17150h34J03N4kn7n7n9n8P1P1M0L9n3n3L3L3O0O1l1l0l1l1m5m5M7M7l5l5K0K0j4j3opp1M1
17143h27J01M7l2l1K1K0k1k2k2k2j8j8j8j9M2M1L5L4P8l4k6k7l1l0l0l1M1M2K3l1p5L5R7M2
17137f66k5L1K8k8ooj0rj1j1l9l9OPj1o6k4Q7N2lK9K8l0l0ppl4l5M2M1M1M2l9m0J7J6ooJ1
17129g10O7j4j25l2K4j4M2J00M5q7q7L9M0L8L9n4n4l9m0J5J6R1R0m2m2k7q3k5Q6Jn6M2M2l4
17123g48K1J12%r5m0N2N2k8k8k8k8j8j7q7K4O6m6qM8K4K4L2p9mJ06K4q8l5P5k5k5L2k4j04
17116h63OO0Nj7M0N3N3P9l1p9L1RQk8k9J8J8n2n2J3J3poL9M0l1l1N2J07j7j28p8L2N4N3oN0
17109f22K7q3q0L2k1k2j4j4J4J4QPK2r0j3R8P9l2k7k8RQj9j9K3K4K3K3o0n9O1O1m9m8M6M7
17102f74J9r1p1M0J02rj27j5M5j0L6R1P1m0r3l7Pm8o4J21J33n2j06n0k3k2J13J12J4r8m4O6
17096g04Q7r9j18pQ8L2l2l1L0L0M1j5l6P4P5l6r3l8M5M5q1q1N8N8l4l4J2J2N3N4m8m8j2j2
17090g65J6J6M2M3o0n9J1J1j7j7n4n4Q1Q1m5j01LJ14Pm8L6L6j9j9j9j9j7j7K8K9llK5K5k2
17083g54k2M3M4m5m6KJk8k8M1M0j6M0L2q0l3P8J6m0n4JQ7Q7l8l8j0j0LLk4k5OOn2n2nJ06J54
17076f10l1j40k8O3QM5j1j45M0J65k1r0K0N9LJ1m4j7L9L2L2p7p6nnr0K1J16J15o7o8j2j2p
17069g87pk1R0N3n8k1L6m5m4J4J4L0L0K9L0kjn8n7J7J6p6p6R6R6m1m0O0n1n9N3P6l6jN5j2
17062f98o7l7K0O6O6k3k3n0n0QRn5KR4j6l1Q1O3PN8n3j49l9M9M8N5N5o2o2poK6K7jjopk4q0
17055h13JJ11M9pm9n0LKJ8J8j1j0k8k8K7K8o2o2O7O8M9M9pom7m6M6M6j1j1l9l9M8M7qrk8k9
17048g23k8k9Q0Q0n4n3k3p9j7R3L5L4n0n1n6n5O7O7P0m1l4l4L2L2m3O9M9j36q0J04P7l5J8
17041g14J9j30j8M9M8k3k4l7P4J1r9O2O3m2m2N1N1k3k3L3L3J3J4m2m2NNk3k3K8K7J%L6L6L6
17034f10L6o6o5O0n1j32k1L3L2P3l8q7R8Q9k2O6m5j48l7Q6k5j1j2L8L7m3m4J2J3K8K9k7k6
17028g80K0K0K0K0l9l8o7o7R3R2%%m6m6J0J0J4J3M2M1k3k4p2p2m5O6N9O0l4l4r7J5J2J3P4
17021g90P5j1j1j1j2J5J4M2M2l7l6M7M7n2n1kjq5k8P9j4j18o2K6Q2K1K2K5K6K9K9n4n4l9l8
17015h85Q1Q2k3k2K3K4J6J7o7o7N2N2j3j3j8j8j8j8j1j0M8M9L0o2n7n6N3N3K6K6N9N9p6p7
17008g61j2M3L9n3p2j6Q5Q6n8n8M6j0j05K4O3PN0N1p3p2O3O4l9l8m6m5N6N6j1j0j0j0L6L7
17002f93m7m7N9N9m2m3K8K9K8K9l5l4M9M9m3m3m2m3l2l3L2Q8O8k4%N6k8k8k4k5n1n1J4J3L5
16995g72L5k9l0M7M6J9J9k3k2l1q6j5R6J00j2j16nK8K7J3J3j8j8M6qr0K1J9l7l0K5N4N4LM
16988f73O0n2n5N6po3LLk9l0J6J7Q2Q3r4r3qqp3L7N3kL6L7m2m1NNP1P0l1l0N1N1q8q7J9K0
16981g31o4o4ppN8N7m2m2K2K3N0N1l3l2jjqqL9p2l0Q2P2J7Pn0j15o0Q1Q1RRRRL4L3j05j05
16974h34N4N4j0j1M9M9o5o4r1K1M7M8Mn2LJ14N8n3j5M1MMm8m8J5J6l7l6oN1qj19K1P7j8j7
16967h02O7O7k8k9ln8l7P3M4j2Lj08j1J00M0p0PO3Pm8m2O8O9m2L4R0p8p9N7N7p3p3ONOOk5
16960g49k5j8j8L6J47K1q9m3J3k2k1L0Q6oj16r8J3P0P0K7k8o3M8M8pL1L1o1o0L2L2L4L4M5
16953e76o6o1oJ1J1j4j4j5j4%jl8J7L8p3l9J8kjKKP2P3J6J7J6J5m0m0n0m9MO0N7n5n4N6K2
16946g01l3NMK6K5l0l0llllm2m1N1N1OOq6q7K2K2K3K2j3j4j3j3K5K5K5K5J7J7l9l9J6J5J6
16939g49J6rj0rrn4n4P5l6p3J12P1m1l9P1LKj9j8j2j1n1O0Qj03N4J09k8q3mmM8M7q2q3Q3J39
16932f83O9m3m5O6Rj01qM8j9j8j4j5j6j6KN7O6m5j3M2l9r4KN7KKn1n0M6M6M6M6m0l9J6J6j4
16924g25j3j3j4NMR6R7o9o8K4K4JJJJj0rpon0OM0p0o8j3n7kJ21O5PO2Lj08m9O2P6P5m6m7k8
16917g01k7K8K8m4m4N2N3j3M3K6q5r4J8mlP6l4n9mk3k3O5O6M7o4j57m6R3R3M5M4n9o0LMm4
16910h04O7J02ro8M3R1j9k2k1k8k8j2j1j2j2JJPQkJ09Q2l0r1r0l4P6M6r%J%jn6n6P2P2M1M0
16902e56o0j15n4N6ook6k7k2k1P1P1l4l5K5K5j8L7K0r1l2P8N7N8M5o5o3oL1L2j9p5NJ16j0
16896f14j21l4P8K9K9L5p5j37k7N9n3PO2J5r7l8P4j9j8M4M4m6m5J0J0K4K4N1N2J6J6l9l9l0
16889g53l0O3O3RJ0m6m6J3J2L1Q5pj19JN7K6q5q9K3P0m2N2J62M8o3m9n0j0j1J8J7j00j00k
16883h42J08M4o8j3R9L7p3o7M4RRJ6J6k7k8m8m8J2J23L0q1ooJ4J5L0K9k6k5J8J9qrM1M2n1
16876f71n1RQRRK6K6K6K6l7l6l7l7pqjjn8N2J14N8opj0j0k5k5k5k5J0J0m6m6N5N5jjrrnoK7
16868f80Q2O1m9j00m3PPj7p1j0J00ppL9j8l9P1j7j29%J11J8r3r0K1J10J11N2n9l2K4J0m7j1
16861f95j2m6m7Q4Q3k5k4k5k4L8L8jN6N2n8n5N6k4k4j7j6M2M3j2j3r3r2L7L7N4N3K3q8j9k0
16855g34L0K9J1J1J1J1m0l9l6l7L1Q5O6m6l8J7J1m5J5J4m5m5L2L1j7j7l9P2P2l9opj4j3n1
16848g59n1P8P8o1o2J05J05qrr3r4m1P0P0m0jjqpK9K9R2R1j65n5Q6k5r8Q8L9p3j8j9q0q1M8
16841h41M9k1R0N0o1O4O4J7J8J7J8p0p0K3K3k2k3M7o4m9O3qpj8j7L7L8l1l1l1l1O0N9o3o4
16834g85OJ17J18Ol4l3m0m0k4k3O8O9LLLLj7j7j7j7N6N6p4p4JKJJM3M3q7q7J5J4n5N6J20R
16827f11j5j4K7K7L4p7j0j1L2L2K1q9q2J02P5l6n5n4j3j2M2M3n9n9O6m5o9M1O5O5LMLMk6k5
16820f76L0K9l4l4poL3L4k3k2N0N1m3m2J7J7q3q2J13Kn1J34R6q8k8k8K4K4L7p3j06MO5O4L
16813e99KJ6r5m6O6n2n3j3R8k0k0L5L5n7n8J1J0J1J1K1K1l4l4P1P1r5r6O2O2l0l1J09J08n8
16807e71n8m4m4J9J9j20j0K1K1llj0J01P2P2J9r2p5L6K9q2J0J1n2n2K1K1K1K1l3l3K2K3N8
16800f65N8l5l4J1J0J1J1l6l5K0J9L0K9JKk5k4LLoon5n4j6R5J02ro0N1qj19k3L3nnj8j8j4
16793g81j4K1P7J9r1j7L8%%j3j3J4J4N2N2p7p8j0j0M6M5j1j1M4M5lkj0rN7n5o1M9J3r9r2J9
16786h52j8j8M8M8n1MR1k0k4k4llJ05J04r9r9O6O6k3k3RO5M8o3o7M4k5k5K2K3K2K3k1k1L8
16779f53L8n7jO4m6j18pM9o2r3J7P8P8k5k5k5k5P2P3n7n7nmj2R9M0M0N7n3j36q0M8M8M8M8
16773f44m5J0P2l8o0mJ2J3m0m0KKKKK8K8K8K8j09j08N9Mm6O6O9m2l7P4P4l7j13kJ9l6KN9l2
16765g80l2J6J6J6J6K0K1l5l5j4j3j4j4O3O3jj12JN6J8J8K1K0K0K1l8l7l8l7O9O8o0o1N3N3
16759f72p7p7KKQ8Q7k2j34l7P3j4M1P9l2J3J3n0n0N3N4m0l9MNn1n1J0J0J0J0j3j3M3M3j8j8
16752g68O8O8L4p8p7L3l8l9K5K4RJ0J0J0OPOOk3k2k3k3M6M7m6m6qqM7M8l2l1l1l1L8L8L8L8
16745f68OOl2K3N8n2j04On8n8M7qq5J01J85P4p4p4J2J1kln8n8J3J4O6O5Jn6j45l5J08N2l9
16738g61m0ONNOllllj0j1K8k8o2M8J4m2K8K9K4K5n0n1M2M2%jj%o2o2O8O7N9N9p0p1kklkL9
16730g49L8n4n4J2J2k7K9R4j8p3L7M5j1M1o9r6J5kkJn3l6P4O3m7N6N6j02J0P2m0jJ10J3r7
16723g53j4M2J1m5r3l7R4R5K4K4o9o8lkK5K5J8J7J8J8j9j8j8j9j7j7P6K1k5Q5M2j42q1J05
16717g00qo4O7O7k9k9j9j9j9k0M4M3q6q7L2L2L1L2ooN0N0l4l4n4n5l8P4J00j0l1l1J8J8J0
16710g11J1J1J0j1j0l5l5K2P8j4j24m0P1Q6K9po3m8O2P9l1m9OJ1J0J4J3n0n0j20rJ03pK7J38
16703f33RJ0K9q1n2M1M2j5n9n9O8O7J8J8l8l7n9n8llj0j1Q2K7p6J8R5l3o3L1l0l0K1K1K1K1
16696g11NNNONNONMMM0j4o5K8K5o8qqp1K0J30L7l1l1n2MQ0j2l5l5n0OP7j5m6RJ4J3J7J7m4
16688g29m4K7J21qr9l6l6kR0J4m1k5k4%jN7N6nnL2o0l6N6j2o7K8K9m3J3j5j09k1P1J4J4N1
16682g45N1K3K4q2q3J1J0MM%JP5K0o3L1M5m6L9L8j01j02m6m6Q6Q6O3m8j14lR1R0Qm8OJ17M3
16675e61o8RRm6O5n7j68qJ04n9n8J6J7Q3K7n8N3P8l4n5n5p2L9N5jk1L4n1n1N2N2j3R7R6r0
16668f40j41M4R1k0j11%N5jL1L1k8k8k1k0PPMMn2n2RJ0j9j8M5M4Q3K7q4K7Q6k6j05OO1Mqq
16661g06j1j2O4O3k8k9m1m0J5J5mnmno8o8R8R9m4m4J8J9q7K5J17Oq6q7j07MP7l5R5K06L5p5
16654f30o6j0l9l9qqN3N4l9l9M9M9m3m3jjk9k8M8M8m1m2K8Q2Q6k5j04j05m8O3P3J7%%n6n6
16647h50L6L7M3M3m5m6J7P2N1n9o0nj2j1J7P3M9o2p4p5k1R0J40K9j68n6Q3Q3kj14q0J04N9
16641g14n2KN8J6J5L5k2q7K4P7l3j26j5Q9k1p4L7K0l6qM7L3p7q1L1Q3k8k2R0J4J4K0K1o2o2
16634g94L1L0k1k2LLM4j1n0O1J0j02nJ06J7l8L5k0q6l0K8K7L1L0LLm3m4J3J2k1k0k1k1L4L3
16627g95K8K7O0l2r2JO7J1m4m5L7L6L7L7p2p2j6j6J%%%L9L9K0l5n6L7J26L3m8m8KK%%j%KL
16619g27KKJ4J4m2m1M9N0m0l9k5L1N5l7n1MK3K3K0K1l5r1j2Q0P7j6q1q2M2M2j2j3P4P4%r3
16612g40r2%K1K2K7K7m2m2m3m2RJ0RRO9O8o1o1K0K1K1K1jjjjK0K0K0K1O4O4o5o6j8j8L7L8
16605f56l4l3K2K3popoj7j7j6j7NONOj8j8j7j8KJKKK5K5K1K1J9l7p5L6P9l1L8L8q4q4M7rk7
16597h11Q5N0ol5l5l8l9%j%%K0K0l6l5llN2N3J6J5J6J6k3k2k9l0P2l9r2R3R3r2n1O1Q7r9r8
16590h68Q7nj15N7J12p4p4N8N9KLJ9P5J4r7m1O9L1k4k4L2k4j35j8J67J05q0q3K9J3J3K0K0
16584f77k0j9j9k0k2k3P0P1o7o6K2K3Qm8q6K5J16Nj2M4p3p2j4j3K0K0qqllm4O6P9l2j9j8M0
16577g77M0J2J2n1n2k3k4K9K9L0K9OOOOJ0J0j8j7KLN1N1j7j28p3L9K9L0L6L6j4j4N6n6o2M8
16570g20N3n7p8J07J00q4j2j1kkO3m7m1m0M5M6m7m7N0N1j11%J16Oq4q5j2R9R8j2n2n3L3L3
16563f97k4k4L9L9j33k1M1p0%J11k0k1Q4k6n4N7j9j9J6J6K9K8k8k7pql5l5J4J4j4j4L0L0o7
16556h15M3R0k1o9M1L6L5n0n0N1N1m2m2QQQQlln8n8L4L3j9j9j5M0j4j25l8P3R1L5k4k4K8K8
16549g48l4l4K2K2m5m4M8M9RJ0LKj9j30m3J43L5L5K4q8q8K2m6m7J24J24m2m2L3L4k2k2j8j7
16543g90J0J0J0J0m5m5qqJ9K0n0m9M3M3nmK3K3JKK9K9P2P3n2j06r6Q9R7q8j13P1K5q6nJ06
16536g45L7L7j3j3j3j3J6J7m0l9M0M0J2J2o0o0L2L2j1j2j1j1L8L9L9L9o3o3j0j0n8N3R9j1
16529f74n1n1OPRRl7l7K6K6l8l9MMO2O2N6n6j38k8K9L0L6L7j3j3n9n9O9O9j5j5k1k1k5Q5R7
16522f67j3k8k7M0M0L9M0p4p4RRjkk9k9J1J2l5l5M9N0n2n2N1N2NNm6m5K4q7Q3J95J1r9qqj11
16515g97j10J9J30O5m6qqj4j5L3L3ONL1L1n2n3LKLKK1K0l7l8o5M5R9j3m6O4l3l3K7K6kjn7
16508g63n6J5J5j0J00L8L8j2j1o8o9o3M9R4j6j4j5q6q6M1M1J3J3POR1L6q6K5J08lp7k3J6J6
16501f96L0q0q1L0jjm0m0O8O9QQj45q9J80O9j25j4j%O5O5r2r3J02J01j9j9oppoJKJKj4j4J4
16494g75J4jkjklmmlL0L1L7L8j65n5R1L4k7k7L5L4k6k6K0K1k9k8L7L6K1K1oo2m5O6N8MN2N2
16486e59n3n3j3j2L3L4q4q3L7L6j4j4J4J4NOl7l7rM6Q5k7j25j3P8l2n1O0rrQ4Q4rql9l9J7
16479f96J7K4K5m5O6P4l7r1l6opmlK9K9K9K9J3J4m3m2l1l1N5N5L9p1p9L3P6l4n2Mr0r0J0J22
16472g45Q5k6J1O8j8j7P9P8k7k8k8k8j8j8P4P5o1o1l4P6K4l2O1O2J0RJ3J3p3j9K0r1m6O5J16
16465d31O1K3l2mnm8m8P6l4j21j1Q2k9m0P0K9k6P7K3j18o2M7o5o0N0J00J01J5J6o3o2pon8
16459e60n8P2P2m0l9N3N3j20j21M5M6M9M9ooonnok0k0J04oj74o2P1P2J1J2m4m4k3k3%J11N
16452e63j06l0l0m3O8NOO5O6k7k7p8p8N1N1K8K8j01j02K7K7k9k9K7K7K7K6%jjjLLLKqqL6L6
16444f50M2j44q7R7j6j5N2N2j8j7j8j8J7J7J7J8lln8n8L0K9m0P1L3p8p1M0NOJ2J2J2J3J2J2
16437f95llllm5m5n8N2J01j1LLk3k3L2L2k0k0k0k0K5K6K1K2K4l2p0M1K2q8J1O6L4k2p0p0j6
16430h45j6p8L2N3N4O0O0%%%%n8n8q3k7K7J37Q8r8m0P0j7j29k5Q5M4M4k9l0jkj5j5j6j5N2
16423g91N3J4P0Kj08qqo7M3J27J6n8n8J9J8mnnnn0n0J5J5L5L5L5L5l2l3L2L3qqn4n4N0N1L
16416g05MJ9J8k8k8n5n5J0RL9L8L5L5o4j21jJ09N6n5o3qN5N5m0m0K3P9J6r6k9Q2Q2k9j39k8
16409h20N5n5m2P0k7k8l0l0KJ13O8m3j9k0k9k9jjLLk5Q7R5r1r4R0J20o6j4j4mlK5K5n0m9K7
16402h01J38k0k0J03qj10JL3L4K1K2m4m3m1m0NOnnnnJ2J1J2J2j0j0rj0qqqqJ1J1L9L9p6p6
16395h60J00J00o1o1o2o1nnN9O0L0L0p2p2OOP0P0j7j7J7J8j10%Q4k7LKnmK6K7K6K7l1l1J5
16388g25J6j00j00K0K1POL5L5j9j9l5P6J04J04q3q4LLk5k5k6k5k2k2N1J06N1n9n9N1M8o3m4
16381g98J1Mn1KKj6R6O1n0j06NP9l2L7L7l7l7J9J9J4J5J4J5j5j4j5j4j3j4j4j3K8K8K8K8j2
16374g09j2j2j2o7o7K8K9K0P5J00q5j00J1qpl9l8J7J7K2K2K1K2KKKKKKn3n4R0Q9kn8n5N5O0
16367f88n2p9L2J8J8OPo3M8J10ko1o2j2j2P4P3K1r0m2O9J10jo1o2m9m8j12%P6P6K1K1L7p4
16360g53m2J3J3J3J7J6qqqqK8K9k6k7j9k0P3P3n1n2j4o9m4O6Q7L2m3m4RRMMMMo6o5j0j0N2
16353h41N1N1N2J5J6p0p0j05NJ06om4O7O3m7m7RO4O3m9m9POK2K2j7L9K6q4n0Nl9l8l5l5J28
16346h09J28l9l8J0J0J0J0J3J4J3J3J3J2J3J2m2m1mn9n0O2O5m6j4R8kj13j9j9rM7K1r0k3k4
16339h77j5j5L7L7Ln2q3K8R4R4J0m5lJ08M9o1k3k2r6J6N2mL4L4M1M0q2q2J2J22L0q1o8o9m9
16333h86O2K4l2k9K8R7M2j7L9N9n1m4J1l7l8K2K1K0K0l6l6j0j0j0j0l7l6N6N6j7j8P6P5o6
16326g12o6j0j0L2L3k3k4M5M4J7J7k9k9K7K6n7n7kkO1O1l4l5J4m0j28j6O2O2k4k4K2K1K2K1
16319g35M7M8L0k5p4L7M0p0p2L9L5p5n7jp1j5N5N6N9N9M2M3q7q8J0J0K5l1j33N2J76O6p1j5
16313f91LKj1j2j2j1kjM7M7k3j35p9L3m5m4J92Q1k8k8k1j31J7J29jj11qJ04M0p0j1j1L8L7
16306g16o6o7J33K1j47l5O2O2K7K7r8J3J12Jn2n2q0L1R3j8j3R7L5p6l8l9k2Q9N0o1l3P8nj16
16300h03j7R4%jL4L4n5n5k5Q6M9M9K9K8p3p3j0j0m8O3Pj03QQK9K9J0J1J0J1l0k9l0k9MMLM
16293g87J1J1n2N9J5J5K1K2m8m7m1m1j7R3R4j7MNlko3o3qpM7M6qrKLj7R5J01q4q4J02Oj05
16285g51MLj15nN9N8O4Pq2K9L5k1QO2K3q9n4JK4K4K4K4l5r1JJ11J4r8nJ06M1p1kjn6n7k8k9
16278h68O3O2l3l4N1ol6P5O5O5Rj03n1Mo9j4R8M2j6j5j1j1l8l8P8P7n2n2N2N3m2J4M3o9r6
16271h03J5K5l1PQk2k2M1M0o2M9J04pk4k4q7q6KLK0P5L4p6N1N2j37k6O7m4NOkjR0R0p5j30
16264h75k9Q2N8n4m8O3J49L7j2j2j09j08P0J25O4m6j2j1j8j8K0J9l6l6JJJ2m4p7L3O1O1NO
16258f78m3m4l5P5N5n6oJ06k8j38o4rk3Q8Q5k5m2J3J6J7l6l5N8N9LLJ3J2m3m3L5L5n6j12n3
16251h96N8Q5Q5K7K8o5o5J6J6p7p7O0O0l9m0J04qj07MR1k0rM6kkJKn0n0NOM3M4j2j2LLn2n3
16244h49J2J1qJ04P7j08o6M4Q9k3p8L3L7p4l5J9K5K5k7k7j8j7J0J0L9L9J1J1j0rj0rk7k7K8
16237g98K9j8j8J0J1O7O7k5k5m9m9o0N2P7K2l3l3K6K6K6K6k0k0QQo2o1O8O9j2j2K6l0k8Q3
16230f52j3j24k3k4pJ04J25J3m6m6m4m4J2J1l5l5J7J7l1q7J1J22L1L2L5L4oo3r7J4M5j2mN1
16224g19J2J1J5J5j6j6J2J3n5n4o5M6L7j9k9k9o8M3P8l3K2J33l4r0j0j0J4J4J2J2m3m3J2J3
16217h19J3J3J4J5J4J5j3j3M2M2J3J2l9m0l7J8O1n0j31N3J01j1J2O7k6k6poopj5j6j5j6N2
16211g36N2K9q3j8R2l3l2qpM8M9j1j0J8J7K0K0j10j09L8L9n5n4L5L4n5N5L6L5O0n0j36N0J30
16204f50J9j5j5p8p8L4L3k1k2rrJ16Mr2J8n1n2P3P2n7n7k1k1J08J09o1o0L2L2m1m2N1N1on
16197g11K3K2o8o8K5K4J1J1q0L1j3j4%Jp0M2M9o2q2K9j2j2PQN7N6O6m6J7J7qpM8M8j6j6p2
16190g65p1M4M5J7J7m0l9N3N3n0m9O8m2J3J4m9m9J5J5rrL3Q9J20Rl4l3q9q9jJ10N9n3l5K1
16184g11m5m5J0J1m5m5K0K1K0K1j8j8L8L7%jO9m2o9M3Mn1J0RL4L4qro7o8K9k6rJ02Q1k9m7
16176g60RM5M5opm3m3j5j5J6J6j3j2OOL4L4n1n1NNl0l0O3O3%%%%KJKJJ7J7k1L4K0r2m9n0M6
16168h01J01J0j01j9R2l8j48PJ19K5l1N5N4nnk8k8k8k8J3J2J3J2l4l3N1N2qj19M3M3m5O6J4
16162g17r7k0L4j7R4P9l2q8K3J11jo0o1p1p1O0MKJ12N7n4j04n0P9Q0j6j5j5j6l6l6J9K0K6
16155g77K7K7K6j1j2o7o7N8N9jjM0j5j10KJ07mq9K1K0J9k9l0N7N7l6l6J3J2M1M0k3k2MNL3
16148f62L3k3k3m4m3J9J8q2K9Q4k7j1j2J0Rj0j1M5M5j3j3j3j3n6n5j%P7P6n3n4MLMLm3m3J3
16141h33J2j9j9QRR5R5l5l5jjk2k1q9K2M7rKKkjj3j4P9Q0PQPQm5m5J1J0j2j2o8o8L2L3L3L2
16133g32q1q2Q4Q5j0j1Mj08n9N2L8L8L7L8j8j8L5L6QQl2l3K3K3j3j4j3j4rro5o5K0K1K8K7
16126g81n9N2J14Lq9K1K1r0j8R3N9n3o7o7N9N9q6l2R9j1o9M2O3m9l4l5N1N1L8L8RJ0m0m1o2
16120h01o1JJ12J05q0o8M3K4K5m5m4m5m5L5L4L5L5k1k1M2M2j07MJ34K3k9k9l6l6m5m5Q5Q5
16113f94mlJ7J7Rj02j02QQ7Q7m0j51j7R4l0l1P8P9n2n1O0N9NMn6n5L0L1K4q7o0N2NNJ2J2%
16106g60%j%n4n4k6k6JJj3R8Q2k9pqr5J5J15Mm9O1Q2k9k7k7K1K2qqqqk9l0k9k9J05J05r8r9
16099h39j9k0P4P3K6K5K6K6l7l7J8J8opo2o2mnl2l2P4P3j9j9J5J5J4J5J1J2m5m4J9K0p4p3
16092h82N6N7l7l6L5L6k1k0O1O1l1l1l6l6K9K9J9J9J9J9j5j6j5j5K6K5l9m0n4n3J1J1L2L2
16085h00L3L2l9l9j1j2N7N6po3j7R4R2r2j13jN8LK6K7j10%M0p2m8J37rj19RJ20k5q1OO2M7
16079g59pj1M4P0m2o8j3j2M3R3L7n8n9K2K1L6L6j0j0k3k4K2K3k9k8L6L6l1l2l1l1p5p5M5M5
16072h19p2p2J1J1P7P7L1L0jjjjM0M0m4J1kj13k6Q4noK9K9o4o5K6K5k8Q3O7j18q8K3O9P0m5
16065g38m4P5P6l2l2l3l2L2L2r5l9QJ01Q5m5m6M6p9p8K9K8KJP6P7no0j01K9J30Jm6Rl6l5R4
16058f45Ko6K6mn9j1M5j4o9J7P2p8p9j1j0Q3Q3j9j9L0K9kkJ2m3o5K8PPJ2J3LMMMl8l8QO4j8
16050g37j10o0L2M9M9O4k8k2L3jn6O9O9j8j8J5J6Om9n5L8L6r4OJ37j4j05K0K1k6k6j18k6J17
16044g86K4m0J5J0J0l4K2R2%p4j8k0p6j3M3QQP6P5J5J4J5p7j12n7OOj8j9N9N8J14J14r8r9
16037g57L1L2J7J8l8l7k5k5OOpM8J20qo4rj3o8k9K7M7M8o5o5K7K8k2k2L4L4RQj9j9m2m2N1
16030g85N1jkn6n7M9N0ooK3K3l2l3oon7n8K6Q2J03J0q5q5j9P3M3m9j9j9j2j1Q1Q1k8k7N1p9
16023g92q6OJKN8N8KLM0M0Qq5p0N8L4r6p0O0J4m1J2O9O1l1k4L2or8qM8L8L9l5l5K0K0QQm8
16016g86m8J6J5O5O4O2m8n5N5J1j01l1l1k0k0M9o2l9P2LLQQn4N6jjO1O1jjk0j31n7J27P8l2
16008g25L1L0k4k5rJ01n8j69L3J44n5n4j1j1M5M4m6m6M6M6K7K7%jj9j8q8K2K6q5l4P6Q6r9
16002g93j06NL8L8J7J7QPm8m8K0K0M8M8RRq3q4J4J4jJ11P8l4QPm5m6M6M7qqj%j09LmnO8O8
15994f75k5k5M5M5p7p8l0Q0J08lk0k0opN5n6n3J31P3j13k5k4k6k5L0L0n3n4KKK8K7o4o5J09
15988g59J08k0k1l0l0K5K5m4m5M8M8l7l8o6o5L1L1L1L1k3k3O9O9k4k5j7j8m2O8NOj6j6p9L2
15981h11K0J9k9k9L9L9o1o1Q5k6n4N7L2L3R4R5p5p5J8J8lkl1l0o0o0L2L3j1j1M4M5k1k0r0
15974h57K1R7j4p4p3J4J5QQJ37K6m2m1j1j0J7J7k0k1L5L5O9O9k3k4%jn6n6M6M6j7j6N8n2J0
15967f80J0p5p5N5N5k2k1OOj4j4ln8o8O1R2%J5J5RRj1j1j0j1ONONj6j7j6j7M2M1q8q8J5J4
15960h48m3N0J31L9l2l3k3k2l2K3M7m5p6k1O9O9k1k0J8J8J9J8M5M5j0j0n2n3k4k5L1L0KLQ
15953g25Qk0j9m7m6Q3Q4kkkkJKn4n4m6m6M7M7j9j9L1L1M7m5p4K0K4K4Q6Q6q0q0J3J3OOOOk0
15945g31k0j4j4L2J25N9p1o7K6K1K1QPm8m8j9j9j8j9kkK6K6l9m0K0K0L1Q6rj19m9PK3P8M0
15939f92p1o7M4M5M6kn7q5K6L0q2j7R4Q7k5noj3j3QPPQLMMMj9j9o8o7n9N3J08kj1j1j7j8L7
15931h11L7L0L0M1p0l9J7k5k6J03qn9N1P6l5o2pM8M7p6p6k1L4R5j6j08KQ9L4J4m1m4J2Qm7
15924h03L1L2K8K8K2K2j00j00m4O7NNJ6J5m0m0onN1N0J8J7j0j0l9l8l6l5j5M0J06no5M7J01
15918f90M5nno4o4L2L2L2L2n5n6n6n6P7P7j5j6l5l5N8N7k6k6K9L0k4k4L2L1m0m1J5J5PPj1
15911g36o6r0K0Q2K6n3KR5M0p1j5k3k2LMMLONONL5L5k1k1J1J0j7j7L0K9k6k6j9j9J03rq3k9
15903h09K6K7N2N3L0q2p2L8N9n2m8m9L7L8j%O9m2n4N7o8o8P5P5j7j8k4k5MLJ5J5m0r5J1J22
15896g58N9LJ8J7j3j4r6r5L2Q9Qj02m1J6K8K8Q7Q7o0o0LKo0N0P8l4r8r8rJ03P9l3q7K3M3o8
15889h73m0P2J20J0j4j4q5q6J1J22O8m2l6P5m2m1K0K1K9K9k7k6OOK7K8K6q4k3k2O2O2nj17
15883g83k3k3l0l1O6O6r6J5J31K1j19O7R5q9l6P4QPm1m2l9l9l9l9P2P1k1k0L8L8L8L8l8l8
15876g41l7l8J9J8J9J9n5n6J00j2j2j1j9j8NMO0O0m7m7QQJ5J4m0m1ooK2K2mml8P3M3M4K6q6
15869g39n0M1J0J1J3J3m2m2J7J8l8r3K1J14L4k2p0p1N6N6L2L2k4k3QQJ8l8j35m2J06J06L6
15863f79L6n6n6j7j6k6L0R8No3qK0K0nnjjK4K3Nn1k1P1M4m7m8M5L7n5q5k8j2j1J9K0M2M2n0
15855g60n1l0l1K8K9oN0O9o0q8NLMnN0M7m5l3K2m2m2J8J8M6M6kjl0k9j2j2Q0Q1j03j03O3O4
15848g62p6p5J7J7O9O8k5k4K7K6K7K6l6l6l6l6qpppM1M1j4j4MLLMK7K8K4K4qo4j02J0J13L
15841g35j18o4J1J21J53M1p7p7RQMLLMn6n5%Jn7n6O6O6O8m3o7j1O6O6o0o0M2M2K5l1j03QJ74
15834f89O3q3k7K5l0k6K9ooj2j3m1m1kkj2R8N1nk2k2J7J7l8l9KKLKj6j5j5j5K8K8K4K5Q6L0
15827f47pJ03L5p5p6L5L1q0j32k1O8J2mnn5n5P4P5K7K7O5m6j01m5k5L0R4L9n5j10j10%O5O4
15820h05N0M9m3m3j8j8RJ0O0O0l3l2RJ0O5O5k5k6q2q1L4L4O1O2p1p0K1P7k9j41pJ04qpL8j8
15813g39p1M0R9j2j33k1O9J5J0J1m8m8K6K7Rm6j1R9M1p1j3j3q6K6Ln2M9J60Rm8K6l0r8m3J3
15806h51m3NN9P4P3L5p7q4K7K6q6p2J14R5j5p0p1k2k1K7K7P9l1r1K1N5jJ0J0j4j5M1M1L5L4
15800f76OPk1k0PPj3j3J5J5m2m1N2mr2J9J07lmnJ7J6J0J0n4j10KJ12k4p9m1m1N7N7ooo6j20
15792i65k6J58O8m3L0L1k3k2J8J8m7m7M3M4J5J6N9O0r7r8j0rl3P8Q4k7l9J7j7p2J5P0llK9
15786g28K8K8K9l6l7j1j0n8n7%jO5O4j9j9RRj%l2l2L4k0n2N9N6N5l9l9OONOj5j6M9M9j2j2
15778f89K7q5j2M3p8p7N6N6j0M6lj13j6R6J08mm7m7r5J5L5k2l5K1j5j4K3K3K2K3L4L3o3M8
15772g16R1k1l3l4J8J9o8o8M1j6n3N7Q1l0k6k6noM1M1k7k6K1K0O0O1j34j33P1P1OOm7m7j9
15765h30j9M5M5J8J7K1K1ppm2m3LMoopoP4P4j6j6R7j5o6j1l8l8L0L1k6k5j7L8Q4k7p6k0J2
15758g50J3j2j3QQk0k0MLM9N0l6l7J0J0n5n4M8qr0K0J04pj7L9l0l0N2mMJ16rj21n2N9O8J3
15751f87n3MJ00j0m3m3n3KJ02j0n6jKj09k4Q8O0O1L0k6r1K0R6j4o7M5Mn2j4j4K4K4K3K4p1
15744g29p1j5j6L1L1k5k5Q1Q0q6q6K0K0K0K0k9k8K7K6jjjkj1j2j2j2j8j8j8j8J0J1O6O6k2
15737g47k2J5l9m2O9L4k1l1l0N8N8p0o9N9O0n4n4KJN2N1p8p8lkMMrJ01J09lr2J9P0m0l7J8
15730g37J6m1J5P0L3L2l3q8l4P8M5o6m9m8JN7L9p2J1J22K6q5n8lm1m1nmnmL3L4L3L4ONN6J11
15723e57L6j49j53m2%J11J21J0j16o1O6J0k0L7k2j33lJ08L1L1M8o4j23j2P6K1LLm9m9J0J0
15717h21LO0M2o9MJ15J6r6M0M0L3L3j31j31L5L5PON9N8n2j08rJ01J0J0p2p2QO4k8j39J6J27
15710h06M0j46j0J01N4jK6l0p1L9P7l5L2L1Ln3l2P9R2L7j8j7q0q0q0q0Q7Q8m2m2O4O3l2l3
15704g75jn6l5P5Kn4M0M0k0k0O6O6k5j35oJ05l2l3L0K9L6L5o0o1K2l5o9M2K7k9O5O5o6o7K6
15697h08K7j2j2M3M4k0k0k0k0M1M1K3q8j37M8O0NM3M2n4n4M5M6M5M6o7o7K6K6K3K4L4p7l1
15690g55K5n1NQ1k9n3N7o2o2P4P4k1k1k5k5R4L7r3J9R1j9l7J9p2p3m2O8J05M9p9p9L5L4j8
15684g49j7l6K0N9n3o2M9Pm8R8M3r2J9J44L4o1o0k7K8J2j00l0Q0NML5p6k8Q4L8p2mlJ8J7k5
15677g49L1O0j25j24O0Q4K7J6J5k8k7K8Q2mj14n3MlmN6N6j9j8L7L6k7k8K0K1P7l4o4o4K3K2
15670g30J6J6O5m5j08LM2o9m6O5P3j12o3M8O8O7N2n9j00J2L4L5K5K6l0l1K7K6k9k9NML3L2
15664f77K5K5llo2o1%Jq3K7N8N8k1k0m9m8N2N2K4K5RRm6m6J1J2J2J1kkn8n8j5j4j5j5J8J7
15656h52J8J7k6k7l4P8P8P9L0L0m2m2OPRj02j00Q5J27n7l5l5mnN1N1M8M9m4m4k0k0QQL4L5
15650f41jjK0r0r1K0N7N7k1k2q4K7R4j7j07P7L2p9p3j7KN8O7J3m6m6kkl1l0K6K5Qm7l7P5J27
15643g00J5k7k8l5l5j7j7L8L8k4k3P0J4o9M3O3Pl3l4J8J9lklkl0k9Qm7n2N8N8n3l0K5j3j3
15635h45L3L4L7L8n1NP0m0o7M3R6j6n8mm2m1JJJJN1N1m2m1K7K8k8k7K4K4j4M1P1l9k9l0n0
15628g87n1NNP3P3J9l7r4J6P6l6k7Q4M1j3oo2r9J1J8l7JJK3K4k0L6Q9r7j01Q5M5o6RQl6l6
15621h63N7N6N5N4p6p5P2P3o4o4P8l4r6J5P5l7p6J10J11N6Oj05k24l9J21O6j6j7L6L5j0rj0
15615g39j0j9j9L0L0K0r1r0K0P9P8poo0n9L3L3J1J1j6j7L8L7n5n5P4P4j9j8qqRO5J04pj02
15608f59m6k6k5M7o3p1M1K7K7O4O5k7k8k6k7j0M7N4n7m6m7m3m2k0R1P2l9jN4k3k3j9j9N4N4
15601f90l9l8K8K8%JNOm3m3p2L9J01M5k6k6n7n8j2j2j2j2J9K0n0O1J38K6o2M8Ln2J4J4ooL5
15594f85p5n1O0N3n8j0j1j7j8j3j2P9Q0m8m9M4M4OOm9n0JKJJl2l2K4K4kkK6K5l7l7Jn5MJ15
15587g47K2q9J6P1Q8Q8q1q1j9j9l0Q1N7n4r1l6N7J13k4p9kn8r8Q6R0r5n6N5j8j9L1L2L1L1
15580g47o8o8O9O8j00J0J52l4j04PK6K6k4k4k3k4M0M0j3j2N0J05M8o4r5l9Q9L3p6J6N0nn3
15574g44KK6k9j4j3J0J1L2L1o1o1M2M1j4j3OPm8m9O0N9MMj3j3M2M2k5k5k5k5l9l9J6J6l4l5
15567h68l0k9k9O3O7k6k0L5Q4L0k9k8%%LN8K9o3o1L1K9K9ONn3n3K6k9k6O7K8k6J4J3n4KK8
15560g77o4n5L7L5L5J8J9J8J8k0k0QQm6m6RJ0RRRRklnQ8J01Qr8j54o0P0M9M9K6K7o6o5K3K2
15552g67nnL0L0o2o3J31J32j10j09o0o0P0P0j6j6P6P7n1n1NMJJ%JK7K7m3J2J14p0j18pL4L4
15545g37j5j5%Jl8P3P1J5R1k0j34p8k5k4J04J04o3o3llJ4P0K7q4n9N1N9n2n3N9J09jk6K9k
15539f18j13j13jN9Mj20qP8l2jJ10oo0P0O9m6m6k3Q8K9q1j26j5j1M5J07N2l8l8J3O8Q3k8j22
15532g71j21OJ17N8LK8K8l1l1j5j5J3J3K3K3J9K0o6j21o8M4J37K5p1p2k3k3L3L3M4M5m7m8
15526h11j%K7K7j7j7j8j7J2J3J2J3nnnnM4M4rqj5M1R8q8j38M7J03q2q3J02R7q7l7P4L1k4k9
15519g16k8k1p7q8K3Q4K9k1L4L1k5kknonnrrN4jl6P5M6j0%Jq4q4k9k8L0L0k6k5L4L4L5L4k9
15511g97l0K6K7l0l0K9K9o0nQ9k2r9J1P2P1J9J8j11j11KKR4R5ppl4l5J0RO5O4o0o1L2L1M8
15504f56M8q1q2l6l5J9K0kjk9k9kjK6K6Q1Q0m9m8k9k9k8k9N2N2llj7j7j7j8k8k8O4O4l2l3
15497h30nmO2O1L6p6o4rL8L9L4p7n0O1m7m7Q9Q9o2o1L5p5j2J00l1q7O0N9M9M9K2r0n9lJ0J1
15490g85J3J4J2J2L0Q5N8n4j11n6K9K8r7r8R9R9OPm4m3M9M9nonnj0j0p6L5j4o9L0Q6q9q9Q1
15483h44Q1n2n1M0M1J6J6M4M3n6n6n6n6P4P5j8j8OOk2k2k3k3P0P0n0n0m4m3k8Q2K7q3L6L6
15476h32k6k7M2M2J5J4KJL0K9l2l3K2K3j3j2j3j3M1M1n1n1JKk7k6L9L9Q8Q8m5j55l3P9P4l7
15470g14o1N0o7j22N2N2j7R4N5j31n5J30N6n5j9R1p1p0N1N2l4l4n1N9K4l1L0k6m0P2P5l6R0
15463f01Q9r2r1m0l9K6l0j2R9L0q1o7j1j3M2K5q6N2J07k6q1k6L0nnK0K0l1l2J2O8N5n6j20
15457h70O6J58k7q4K7J5m0p3j8P1J6n1n0L9L9JKK9K9j3j3j3j3RRKJM2p0qpJ9J8Q8k3j11%Q6
15449g18k5n0n0qrL1q0k4Q7poN5N6J3J4qqp2L8MMj7j7O9O8J8r3l1l1k9l0K6K6R1R1l8l8K9
15442f69K9r3r4JJ11N6n5l3l4J5J5j8j9J0RQPk0k0k2k2OOL8L7L8L7J2J2j6j6m3m4Q1k9n8N4
15435g23NNL3p9p6J09R9q6j9j8j21rN7N8L5L5j4j4j03PQ8r7q2J04P8l3j8j9l2P8QQM2M2k7
15428f79k7%Jk7k6k7k7M6M6rrrql6l6K2K2l3l3k4k4J06J05lllm%%%%NNn1n1K9K9k6k6k3k2
15421h30L2L3j4j4j4j5k9k9O2J18J8r3n8lK9L0l4K2J00j2p6p5j3j2P3P3K9q2q6K5kn8NO0L8
15414h02L9M2M2mmj0j1N1o1q6R9J22o3p2j6qpo0o0J55J56m9m8J%n5n5J7J7j1j0L5L5k0k0Q
15407g13PQPLLk4k5m2m1N1N1RRm3m3NO0Oj06o3M8L3L4mmN4N5p2j6K2q8j7R5L6p5l9J6k2k2
15400h47POPPN8N8LLqpqqj5j5j2j2j8L8P3l9j6L9JJo1o2K8K8K1l5p2L8Q2k8q1L0P3J8l8J7
15392g46P8l4r2J8K3q9jJ84L7p5l6K0k1p6j8R2L7p4mnj2j1j2j2L8L8L8L8q3q3M7M6k6k6k3
15385h25k3kN3Q5k7l6l6j05OP4P3K5K5l1l0k4k4K2J32J0j01r8J3O6O7N2n8j15lP0O9rrm0P1
15378f83P0m0m5m5k9Q2L0q1m4J3pollM5M4M4M4k5k6k5k5L2L2K8K9o0j14J3J25Nj05o3qn9l
15372h63R2L7k8k9K4K3q0q1k5k5P1P1k2k2K5K6K5K6P1P1n9n8k4k4k4k4P5P5j8j8p8p8J5J5
15365h38J5J6J5J6j0j0M9M9l4K1N6n4l1K5j3j4ppmmj8L6O8m3k6k6l3l3L3L2L3L3JKn4n4L2
15358g81L1K5K5Q6k6q6l1ll%%K9K8K8K8k7k7k1k1j18k5M3j3jR1N9l3rj0k7O6M0n2m0m0j4j3
15351h42j7j7J9l6K3J15k8q4L8R4ln8N9N9k8k7N5l7n0NN1N2l8l8l7l8RJ0RRj9j9j9j9M5M6
15344g56l8l7j0j0N5N5l0k9N3J10J7p5m8m7qqN1N1Rq2n3n2l2O2O8J3L3L3K6K6l6r1m7M5M7
15337g35M8j6j5k8q3k7J03M2j4J0m5k7k6J6P1L9n4oN0j6p1O5O5q4q4L7L6L9L8o3o3l2l3J0
15331h53J01P3n8o3O7J10p4j25o9l4P8J13JQO4llm0m0OPjjjjP0P0q7q7MMN1N0m0l9K5K5n4
15323g46n3L0L0J9J8o5o5K1K0qpK5K6J23J3j21rN2n8l7J9j9j9K3K2m2m3Q6Q6n2n3OPOOJ8J7
15316g24k9k9L9M0o3o3K2K2K9Q6Rj01p7L4J04pn3N9K5q5j24j4L7L8kkK8K8J7P3J0j02l7P5
15310g37Ln1M7M8oo2r3J8N5N5k2k2QPj9p5lJ09J05oo7o7qrm7m6P3P4M8M9N7l5j05n0L8n4j02
15303h92K7Q1K6pqj1j1M4M4l9l9qpJ4J5N0m1o8O1O8k5o2K9O2O2K1K1r4r3j1j0N1N1l3l2K7
15296g37K7o0o0P3J7l4N8L3k3Nn1p4J9N9N9M2n0k9O4j0j03l6N7P2J5l0l1J3J3l2l3M6M7n5
15289g29n5l5l4k7O5Q9lRQp1p1J2J2k2k2K5K5JJ%JJ5J5l1l2k3k2K3K4l6l7J03J03j7j6L0L0
15282f92p4p4J0J0j8j7J0J0JKJKK3K2p4L7Q4k6o9M2J8l7o5M6N1noop3L7Q4k8p3p3o6M4J34
15275h08K3o5o5Q2Q2k0j9K5K5p7p7J3J3J2J3%%MLK1P7J0j02K4Q0n8lQ8L1l5l5j6j5M9M9o8
15268g39o8L4L4M7M6n5n5K9K9n5n5OOm1m1J08J09KLk8q5n1O1po%%m9m8L4L5l3l3Q8Q7L2L1
15261f28p4p4M6j0m9O3O2m9k1R0rj20j3M2n0NQ6k5m0m0%jL9M0k6k5m2m2J3J4K3K3l2l2j4j4
15254h84j4j4O6O6n6n7NJ16O7m3o1N1J02qk0L6Jn5k7k7l1l1K2K3l4l3J2J1J2J2LMLLJ3J4j5
15247g68j4N0N0m2m2J8J8l7l8llK5K4j1j2Q2K6r3J7J18o7p6L4mo0o3qJ20Qq9K2N0o1j2J00
15241g41k6k5k6k6J04J03o3o4o0o0k5L0j5R6J33K3l2K3q8q8QQl0l0L5j9o2N0P4J8m8QL2k4
15234h07k6k5l0k9N1N2K4K4K3K3o9o9P7P8n2n1J4J4m2m1J1J1J2J1K0J9K0K0j7j8m6m5J00R9
15228f64o7o6M4M4m8m8J5J4q3K9N5n6q4K8J05nQQL2L2O7m4o0o0K6K6l5l4K2K1l2l2K4K3j3
15221h08j3k0R1K2K1k7k6NOqJ03P6l6n2n2j31k0J0J0M4M3L7L6j6j28l5P6J1J2J8J8n7n7L6
15214h11L5k8k8K7K8PQm8m8K0K0O2m9p7L5ppN3N2m9O2R2r3r9J1N9O0M3o8j10JK4K4RRRRL0
15207g33L0o2o2lkklM9M9K5q5o0N2l9l9mJ06J06mJ7J7m5m5j0rJ7J8j3j4q8K3J52l3p7L3k5
15200g63k5J0J0l4l3noM9M8m4m4OPL4L4o7o7R9J00j5j5p8L4J8J8o8o8lll1l1N4N5J2J24Jj11
15193g98j1J00L4L4n2n1p3p3m5m5L9M0L3L3Q3k8K7K7O4m8m1m1J9J9J8J9J2J3m3m4LKj8j8j10
15186i20%J38K6r7J4J00j1J%poK3K3K3K3m7m6M6M6k4k4p9p9N5N4p4p5J05J05N0o2j48L7Q1
15180g49l1m2m3m9m9J13J14n3n3P2P2k1k0J8J8l7l7M2M3J5J5o1o0noL1L0o1o2PQlJ08L3k2
15173g25m0l9k1k0k0k1J1J2L9L9n2n1M0M1K4K3K4K3k2k1o0mR1j9p5L6Q8L2n8n9RJ0RRnokk
15166g62j6M1P4l6o6j2K0r1l0Q1O7J2j1o6j5R6L1q0J8J7j06j06J35J35l2l1q4q3O3J19j3j24
15160h55K2P8n2n3K4K3l2l2L3L3oN0N0o1n7N3opJ%ooooJ5J5R9R8q6q5lkqqrqN3N2j%J8r2q1
15152h51J04O9j17o3M8KJP3P3m2m1q8q7N0N0J1O8lj13j5M2j1j1n4n4J05J04l4l4j1j1J7J7
15145h06K8K9%JN2N1r8r9k0R0R8j4q5K5O8m3m6J0J7J8m9m8J6J6l6l5O6O6l8l9l9l8M2M3lm
15138h04k0k1O3O3j2j2J5J5L2L1j25j26K8K9J%J6J5J6J5mnmmM4M4K0K0q6l1R1k0j09LJ0m4
15131h56O4O5o0mQ6k5n5N5O3m8k1k2JN6J1r9l6P6n8n8P3P3J9K0N3n7m2m2n4n5Q4Q4k8k8J8
15125g47J8N3N2l7l8J8r3j13P1Q6k5rrj25j5N7n3l7P4K6K5N5n7j4R8Qm7M9nk1k1k7k8M4j2
15118g99m6O4K0l5M1j5j46l5R5L9K2J34Rj01M6M6k5k5J1J1p2p2J3J4J3J4J1J0j7j7k4k4j6
15112h56M0J13Jn3n3rj0J8J8J3J2J2J3M2M2j4j3k7k7K9K9j7j8m5m5L0L0o0N1L7L7m2m2p3L8
15105g99LMJ4J5m1m1j9j8%J11Q0j04n5N5M1M0jkm3O8J9r1NJ17k0j31PQN7N6kkn7n8K2K2oo
15098g52qrK0J9M8M8j19j18K1K0K1K1LLLLK4K4K3K4%J%%l7l7J2J2J01rm0l9l5l5pqk2k3NM
15090h38N7N7KJj1j2j1j2n4n4JJR1R0K4q8k8k7m8O2R0k2m4m5J5J6QRL3p7p7L3jkO1O1K3K4
15083f92mmJKk6k6K1K0l5l5PPk1k1J5J6m0l9K0J9P6P5K3K2o9p0j7j7L9L9q2q1N6J66M5j1O
15076f15n0q2k7ooopk0R0K3q7j9L7o6j1Q5L0J5J6q1q0O3O4L2L2n0j06j1J00J5m2K2P7mmk9
15069g08k8n8n8L4Q9M5o6l1K4o3o4J07J06o1o1L1L2n2n2P8P8llJ1r9l9P2MLM8M7pql5l6N1
15062f72N0Mj08m1m1n1NL6p5OOjjO0O0L2L2m7m6J0Rk4k4O9O9r0q9P7P6J6J7p3p3mN2O2m8p7
15055h37L4K5j61r5R0J65N5n4n3kkL7R3L5p6j3M2M6o5j06MR7j4j14mK0K0N5N5K7K8J4J4m2
15048f82m1m4m4J1J1J5J5J5J4m6m7k4Q8M0p0l3K3J9J8N0M9p9p9Q7Q7NMq7q8O5O5k8k8J8J7
15041g04l8l9K9K9k7k7L6L6k0k0O0O0j06j07M6M6M6M6n4n5%N5J4r7o3pJ03J03o0n9J0J1j1
15035g64j0n9N2J8J7N1N0p9p9L7L8n6n5L7L6j8j9J3J4nJ06J40m5j01j00l1l1O1O1K3K2p1p0
15029h17P1P0r6r5m5m4J1J1M8M7Q2k8j3j3q9K2J42L2k4Q7M3o7n4n4LKLLN6N7l6l6j6j6j7j6
15022g86onook5k4LLL9L8j6j7m6m6M7M6M6M6p9L3J01rk6k6q7K4J7J6QPq2K8J5J4ooLLN9N9
15014f49o6o7N9n2m5O7O0n1M2M2r5r4M7M8qqn9n9L4L4l9l8N5N4n1n2MML0K9qM7P6l4n8lL5
15007g69k1l7l8L2Q8O3m7l7l8Q6Q5o3o3j2j1J2m3J0J22N3n8n7N3L6p5p5L5O4m7m7O4R1j9o
15001f69no7o8j1j2QQQQooM9N0k4k3j7j7l4P8P7l4k1k2r4J7O8J2noj2j2M2R8M4o7POj45l4
14993h31K7k9K0J9J6J6MNMMRRm6m7l5l4l2l1j4M3J32K1q9l4N7N7NNo1N0P9K4l1l1j3j3j3j3
14986g91J09J10q7q7k2Q8J31n4k6k5l7l7j0j0O0n1k6Q6qj18L0J41k1k2n3n4KKJ2J2l7l7j1
14980h41J01L8L8n6n7O8m2p9L2J9J9n7n6jjJ7J7J6J7P5P6k4k4R0k2j14lj2j2noPOPOk4k3R4
14972g16j7q7q7L5L5j5j6l0Q1J07nr0K1J2J2J44L3j29j9P5l7j04PopJ3J2m2m3L8L8l5P5Q8
14966f59r7m9O2k6k6k0j9ooN0N0m0m1J5J6K9K9L9p1j8L8M9N0M3n0q4k9J%k8k7j8p3l8N4k1
14959i21k1P8P7K5K5ooj6p2l7N6K1K2K4K3j3o8j3M2n4n4L8L8L1k4p9J3J21K8p5j9j3j2N3J08
14952f80j1j1M5M4k9q4k9K6l1l2L1L1n5JN6%j2j2j6j5j5j4M1M1ppl5l5J1J0J1J1qrM4M4oo1
14945g67o1njjOOk9K7Q2K6j5j5J3m3j8j9n7jJ38Q2n0n0L7L7k1p6j5M0KLM4j2l6l6L4L3k2k2
14938g62M7M7j6j5M3o9r6J5K8K8k0k1k8k8K8K7O1O1l1l2j6j6o4o4J8J30J01rl2l2J7J7q7q8
14931h58n7N4K5K4L9L9j09KO5m6n5N7N6n4m1P1JJk5k4j1J74K4j62j6R5ONj5j6o3o4K9K9k9
14924h49l0K6K6qqM8M7J9J9l7l7nnmnJ7J8N9n1o9M3K8K9k0k1k0k1K1K1J3J4Q8k3j16nO1O1
14917f76k5k5MNk3k4j4j4j4j5noN0N0J0J0J0J0m7m6o1N1P3l7r0K1M5j1m2O9L3p7J8J30n1j07
14910h21pM9K3K2K6K7o3o3qpj3j2P3P3K2q8m0P1L9p3m1O9J1m5n5n5k9Q1J13Kj4M1J0m5J2O7
14904f48Rj01n7N4M1j5ln9j56m6J25J3qM8k8q4Q0Q1k9k9L6j8K1J32L8j7J2m3j09KOm9j8L7
14897g82jn6LN8J0J1P0O9l4l4o1o2l4l3K0P7M5o6o6M5N2mPOo2o2K7K7Q5L0j01J0P9l1n2N9
14890g51K2K2K8K9n3n2k5k4M6M6rj0rrJ8J9L8L8j8j7l6l6qqJ2J3m3m4L7L7j9j9k7k7JJL6L6
14883g65j9k0L9L9L9L9o5o5rj0lllmmno0o0N1N0nnO5O4k8k8N4N5jjm7m8J8l8k8O5M0n4o1L0
14875g91L6k0J1O7nr8m8Pl0l0J3J2O8O8k4k3LMJ0J1n1n1Q0j1o7O4N6l6K4K4J7J6l8l9J%K9
14868g41K8M0M0j5j5l2l2l3l2K2K3K3K2J6J6j2j2q7q8J09J09L7p3m3J3RQJ3J2rrl7l7K7K8
14861g12o6o5M6M5ool5K1Q6k4o5M5M2o9l0K7J9l6k9l0K3K3M0M0j6j5k3k2nN0Q4k8n2MJ5m0
14854g64qM6N6N5L6p5q7K4J0J0O8O8l2l1oj18o9M2P1m1JKm3m2N1N0j7j7j8j7POOPJ3J4J3J3
14847g16rrrrn0n1o4M6R6j6l3K3ooN2N3m5m4M7M8k0k1k0k0k8k8K7K7P8P8q9q9j5j6J2J2j4
14840h28j3j4j4K4K5K5K4K6K5l0l1qqJ3J3J4r7r7J4J2J3J09jm1m1M5M5K3K4O6m5p3L8M3o8
14833g88p4J11J03q1m4m4n6n6K3K2K3K3j9k0QRN7N8KKm8m8j4j3l9P2J07mj20rJ4J4L6L6n7
14827h14n7O1O2l2l1M6M6l9l9q0L1R4j7n6N4M8o3J3J4OOPQm9m8M7M6rrJ9J9J8J9j8j7j7j7
14820g48m5m4j06MJ25J24L5p7j00J1P0P1J8J8l8l8L5L5k5j36l0Q2m4m4k0k1P2P2j3j3J5J5
14814g40qqpqm1m1J5J5N1N2N8n2j3j4L6L5m7m7M6M5L7L8RJ0m4m3q5K5J0j02l2l2J16J16K3
14807f27j62j06MK8J39M0p2kjrqJ9K0m9m9M3M4K5K6K5K6l7l7l7l7J4J4K0K1o2N0j3j4j6j7
14800g97j7j6M9M9N6n5J5J6m1m0l3P7P0j15o9M1K3K2klllM7M7n3n2J13Kk8k9k3k4l0Q0L3L3
14793f60j5j6j7j7J7r3M3M4j8j9M1M1n2n1M0M1r0q9J43J44o1o0J4J3J4J4o7o8l7P4J9K0K6
14787f82K6m1m1m1m1O0N9LMp0p0K3K3L3L4OOp7p7K8J38n0m9N0M9l3l3l4l3J6J5J6J6J4J4M8
14780f91o2k1k2m6O4M8j36j50J09Q7k4L4L4p6L6R7j3q0L1J0J0P4l7o4M6K6K6L2L3ppo3o3m
14773g69mmnj3j2PQP2l9j01J0N1o0j8j8L2L2L2L2k1k1L5L5PQO3O2j0j0j02j03RRRRK4K3j01
14766h42J0R4j8l5K1pqK4K4kll0l0N6N7p7p7P1J6p5L6L8j7N6%n5jN2lm4m3QRrrJ9J9%%%jK4
14758g52K4K4K4JJn4n5J7J8l8l8RQq8K3R3j8mnL3L2k0k0%N5L8p4m5O5L4p6k7K9J9J8LLk4k5
14751g92K0K0l6l5M9N0p3p3qJ04N5n6o3M8L4L4L9L9J2r9rM5q4q5P6P6n3n4j5j5n4LJ00j1j4
14744h25R7J18On3n3l1l1O1O2jjq6q7LJ14N8n2l1l1J8J8rj0p8L2N9n2J7J7j4j5j4j5NNONJ5
14737g73J4m0m1J0J0P3l8j4j4K8K8P3l8p3L8M8o4j6j5k5Q6Q5k5l3l4j3j2m5m4n2O0N6N6l0
14730g74k9L7L8j8j8qpM1M1O4m7j10KJ29J8p9q0L9L9k4k3Q8k3q5K5K4q7k4Q6j5j6K6K6m0P1
14724g13RRj4j4PPN0o2o0J26J33n3j29j8M4M3m2m2LKLKj5j5Q1k9l4P7J4r7r8r9p5L6J28J27
14717g08ONk6k5K9L0l5l5r8J4P3P4K5K5k8k9k8k9k1k1PPj3j4M2M2l3l4R6R6n4n4KKK4K3l2
14710f95l1J3J3K1K0p5L5L5p5QQpoR8j3ool9m0J6J6n0n0NOMNNMj9k0k6Q4k6k6L6L7o3o4L0
14702h38K9NMO0O0o0n9L3L3PPOPj4j4j5j4N4N4kkk4k5MLp1p0j5j5O5O5J0J0k1k1k1k1k3k3
14694h52P5l7L3J44N5j29j07MK6K6p5k0M7o5jJ09N4n7l7P3O0O0n9o0LLn5N5N9n2oN0K5q6j05
14688h42PK7k9j5M0O5RJ1J2QPk2k3k3k3j2j2j2j3L5L5k4k5K3l4l6P4J3J4Ln2k8Q3L0q0r9J2
14681h96L4L5LMk5k4kknomo0L2J42k0j32O7O8j9j9K0l6o8M3O9P0k8k8j%J2J3J3J3J3J3J4J3
14673f84JJK2K2j8j30p8L3P5J8l2l2oM9K8q3JN6J8J8nmmmm1m1J5J5R6R7k8j39n5N7j4j3k4
14666h13k3KN8R3j9l6l6k4k4P8P8l8l7QRJ8J9m6m7J9J8o5o5J3J4M0M1m3m4OPL7R3M2p0j6j5
14659g68NNm0m0M4M3kkjkooj4j3J3r9n6N5O7J1j5j6L8L7k7k7k0k1k5Q6M3o8l1K6M2M1J8r3
14652h18p9J06O5j21m1J44O7m5m6J0L0K9J1j00n8N4K3l3jN4L1k4J1J1NOk2k3j3j4J3O8k0j32
14645h52m4O6RQK2K2p5L7Q8L3rj0k1p6l9P3O6J0j7j7p0p1N6Jl8P3M5o5n9N2K1K0K7K8J6J5
14638f75m5m5J0O6K1r0m9O2k3p8P3P2l3l3O2O3J1r9q3K7L6k0J0J0j8j8m7RR3j8r8J4N9n1q
14632h33J03L5L4rqm7RN1o0j4R6L0k6k7k7l4P7J8l8m1m1j8L8Nj05m1P0Jn5J7P3J2J2O2O1l4
14625f54l5l4l4j9j9RRL3L2l1l2P7P6j35j36J0J0%N5J14Lo7j2M5j0m0m1L5L6j1j1llklllM3
14618g51M3K3K4m1m1l0k9N4N3K0K1m5m5k4k4MMN2N2l2l1l3l2K5K5J31K0j30j30L8L9k7k6k9
14611h72k9kjP3P2P0m0l0l0K8K8j3j3j2j3j7j8j7j8J9J9J9J9m3m3K2K2LMLMJ3J4o9p0R7R6
14604g25K1r1MMm2m1j6R6R5j5j2j2j9j8J3J4J3J4j8j7N2n9j6R5p6p6K9K9q6R8R2r3K3K2K1
14597f97K0Q3k8q2q2onK5K4K5K5j4j4J4J3l0l0L5L5n9n9NON6N5q3q3P9P9k2k3J1J2J1J1j6
14590g09j6j7j6j8j8RJ0k4k3K3K3L7L7m6m6P0O9o9o9l2l2nmM5M6jjN2N2jjL3p8q5K6Q0l1L1
14583f99Q7m6j01L5L6J3J2j5j5j8j7K0l5p6L6O3m8K6Q1no1r1l5N0N1l3l3L2L2O4O5r2r3M4
14577g66M3o2o2M8qm5O5O2m9m2O9J9J9K5K6k9k8k8k8J8J8k8k8j9j9P9P9m6j02k0R1N2o0j17
14570h73o0LJ15%%j6j6k9Q1N5n7J3J2L0L1k6k5m5m4J1J2j%N5N5k1k1L5L4k5k4M9o1j39M6J28
14563g18J6o5o4j7j6J5J5m8O4P9P9m4m3j3j3RQN0o0k6k6k8k8PPL8J49L1j54j1J00k9l0M6M6
14557f74M6M6p0o9K3K4p8p7j0J00N1N1L5p6r2J8NNK7K8k9k8n7n8L5L5k4k4MMKKKKO3O3l0l0
14549g55%jjjk1k1k0k1J7J7J7J7M6M5O0n2k33j22Q6Q6N2N1m1m1K0J9qrQQj6j7n6kJ26J5n0
14542g98OK3K3K1K0qpm3m3J3J2L2L2o1o1poppP5P5J9K0o1o0L1L2K0J9K0K0l7l6rrL4L3n9n9
14535g98o9o8K3K4J4J4M1M2m1m1J4J4m2m2K4l2M5J55L0q1l6P6M0j4m1J4J1m4O4O5j06j05M9
14528h01M9m3m3P7P7n2n3N3N4p7p6J8J8M5M6m6m7M7qm5O6J1j00J0O6j0M5Q1l0q9K3J14Mr3
14522g09r3J1J2j7j6P2P2J2r9mJ07k2j33m1P0L5k0n8lN4ll5K0m3m2N2N1m0m1L6L6k0j9k6k5
14515h69K9Q4L4p8k5Q5L6p5ooK5K4l1l1NMK8K9j9p5j6R4P8K4o9o8J9J9l7l7j0j0j0j0k4k5
14508i14P0J4n7N4J00q6m9O2P4J9klpol9l9k2L4R2k0j45l4R9R9k4k3l0l1O2O3k6k5L0L0J9
14502f61J8l7l7l8l8N5N4J6J7m0l9J2J2J2J2m9m9OOL2L1k4k3k3k2J3J3p5L7O6O7m3m3j5j6
14495g93L2L2L2L2p0p0qqRJ20J18o7j39M6k1k1O7m4j48L6Q7k4ooJ7J6J7J7L2L2o1o0Q5Q5p4
14488g08p4n2N8lmK7K6k9k8j2j1o7o7M7M6qrJ8J7J8J7jkk9k8PPR3R3J6r5K3K3o4o3k9k9m6
14481i22O5N8N8NNMNj4j4J3J4J5J6p7p6L9L9n7N3L7p5KKp0M1J33K3o2o2N3N4Qj03J5J4L9L8
14474f84n3n4kkm4O8M9o1n5N7L0L0j8j9j6j6j6j6M6M5m7m7K3K2K3K2N6N6m0m0m2r8m0P1M0
14467g72j6r9j00J6J26R6M0mmjjm5O7J7r3oJ05Oj06l3l4N2N2l0l0O2O3n7n6jjk7k7k3k4M0
14460h48R4P4l7JN6K9q3o1pJ2J1j4j4M1M1rj0j0rj0j1m8PN9n1j04PN8N8RJ0k1k0M9o3p5L7
14453h52L6p5k3Q8J9J9K8K9k6q1n9N2L7L8J1m5p6L5L9L8N6n5qM7k9K6N0o0n7N4m9n0m6m6N8
14446h77Ll2P9J23O7r7r8K1K2K1K1q6q7M6M6mN0Q6k5n2LJn6k2L2rrJ01j1p3L8M6o5k3L2J7
14440g71P4J9r3j2M3n0n1kjj6R6mj15j9R2K6k8K6Q2N8n3p9q0L7L6L7L7K4K4o2o1L2J43K1r1
14433f81q6K6po1mJ06N9j26n4N7j7j7k1k1L5L5j0j0j1j0J4J4J4J4j3j3j6j6N7Kr2J9J08kr4
14426h22r3qJ02J03r%%qpJ2J2J3J2l8l9J7J7k8k7K8K8j1j1l8l9O0O0MNr3r2P4P5J8J9J9J9
14419f66j%r4r3M8M8L0k5j7R4L5p6m8m9p0M2P6l5%N5L1k4m4m5Q0Q0K5K4j6j7p3p2M7M6q3k9
14412h16P8l2J9J30M4o8k2p8o3o2j1J00J02q3q7K5N9J14J24J4r6r6O4O4m8m8MMK1l4p3L9N9
14406f53n2n1N9O1n0o7o6j5R7L7j8O4O5l9l8j3j23l1Q0p5p5J37Q1q8K3K7q4K9J39M4o7m6Q
14399g00Rm7L8J49J7r5l1l1j0rk4k3L2L3%%ppJ9r1oJ05Q6k6q5q6LLL1L1QPQQj3j4L9L8n0j07
14392g98j1J00kn7L7L6m8m8k0k0j0rrj0j5j6j5j6R5R5KLNNk2k3K3K3onm2m2N0N1%JK8K9j6
14384f77j6p1p2L6L7k0j9lkK5K5m6m6M7M6k7k7k7k7J3J4O8O9n6n6M0M0PO1k4j36r2R3J00j1
14378g34m3m3NNPOO1J16Pj04m1J4n3n2Q0Q0k3k3k6k7K5l1n6L7N9Lk3L3P0J4q0k5O7k5l2K3
14371g29l5r1NO0k6k7NNN8N7K3o9r7mQ9mn9L5Qm8N0N0l9N3R2jp3p3q4q4M6M6O6O5J1J0m4m5
14363g98j7j6MM%JL9j6m3N0K9o4noQQQQM0L9n3KR5Kn5L7M0n3NR8k4p9J3J3m3m2J3J2K4K4j05
14356h03j06J4J4j3j4N3N3K6K5k9k8jjk3k2L2L3poM9M8p8p8N1N1k8k8O1O1l4q9k5O8O3m7o7
14349h25j1J9J9K2K2ONk2k3j5j5M1M1j5j4K3l2p1L9P0m0k9Q3K6q4o0N1J0RJ1J1J1J1l3l2K3
14342g68K3kkkkM8M8pqL9L9r1r0k1k2k1k1%%%%P3P3j9j9L6L5NML6j9j10JK3l2qJ03K8q3j03
14334h36PP1P1n1n2j1j2M4M4PPQPj3j2j3j2nnnoL3L2NNq7q8M3M2l2l3J6J7J27J7j53m2J16
14327g49O0POn0n0M2M3l3l3qrN0np2M0O6m4o2okkK9K9m5m6M7M7M5M4j1j1k4k5j8j8m6O6O9
14320f79m2j2M4NOn8n8L5L4LKKLm9m8k5Q6P1m1k6k6m4m4M8M9J0J1m5m6L8L7L4L3Mn3l5P6L0
14312f70q1j05NP2J7j%j9j9L7L7l7l6rrK1K0K1K1J3J4m2m2j3j2J5J5ONj8j9N0J05M0p1Jn4
14305g42r5J5N7Jj6j6m8m8M4M4P6P6J6r5p5L6j0rM6rp4L6N3n7j9L6kkKKK6K7K6K7j9j9RRo4
14298g55o5noKN8L3p8J6J6m6m6O6O6k6k6L8L8j8j7L9M0J1J2m8m9j7j7N5J10M8o2k6k7p1L9
14291g18N5jn5n6k5k6L0K9J0Rm6m6M3M4j3j2j1j0j0j1M3M2j3j4k6k7NNjN4O1m9p4j8%jllm4
14284h83O6J24J3j0j0l4l5o2o2P4P5n5n6Q9Q9m1m0OPPOM3M2n3n4M7j0j73o3J78J23m3m3K2
14277g16K1l4l4K3K4l2l2p3p3N6N6OOk2k2O3O3PQm2m2J4J3o5o6j0j0k3k3J00R9O7m5n1N9O8
14270f62m4m3O8K9q2j2j3LLO5m6j%o3o3K9L0m0P1M4o6N8N8m1m1P6l4OOj%kkn8n7l4l3N2N2
14263g88J0j01K9J40o8o9O8m3n9J25O4j22L7L7l1l0J9J9kkp4L7O6O7j10j10j2R8L0q2J10J11
14257f36j8j28j0j1J2J3j6j6L2L1k4k4m8m7J6J5k7Q5J40K9q5q4o2M9L9M0m6m7J6J6j2j2ll
14250h26n2n2kJ09M6M7k8k7M1o9j36k6R7j4j2j3L6L5j4j4M1M1m4m4J1J1l0k9n3J32J13p1p4
14244h70L7P1P0J8r4p3L8R4j7q2L0J5J6M3M2q6q7K3K2nnJ0J0m5m5K3K3R3j9p3L8K5K4J8J9
14237f99p4p4R3R4ooLj08j07LL4L5n1n1L3L4Q2Q2J5r6j1J01P4l6n2n3q7K4P9l2p4p4M2M1P2
14230g50l9nnrql7l7qrP6P7L5p6j31k0R4R5k8k8m1m2M2M2L0K9K9K9j04j05N2N2L6L5n0ON8
14224g15n4n4N8Nm9P2P1q3q4j9j9M8M8KK%JM7M7j8j9K7K8o0o0K4l1n4N6N3n8K6K6l9l9n4N6
14216h12J29J7p7L4P6l4j05n0P0P0k7k7JJk2k2k1k2l8l8K5Q1N4n7l3P8O0n1j15o0P4P3ooN5
14210g25N4j0j0k4k3n2n1K7K6K7K6pqpqLKKLj2j1j2j1%%llR3L9j02RR7j5o3pP0J4l4l4k6k7
14202g93L9L8J8J8j0j0j14j15P4P3K0r1j5R7J6r5m5O5P8K2p3j8P1P1J0J0m3m4LLm4m5KKn5
14195h80n5M6M7M0L9KN7O6m5n3N8M7j39j36k6N7N6J7J7L5L6j1j0J5J6J5J6m6m6J%L5L4LMk7
14188g15q2o7M5L3L4k4k4K8K9l7l6MLL2L1J3J3J3J4k3k2Q1K5p3L7M9pJ6J7k0j30j21rM2M1
14182g90j8j9o5o5O6O7j8j7N8N8k5k5RJ0j8j9K9K9QPk2P0rj0J0Rm7m6k0k0j9k0O2O3OPm1m2
14174h07J4J4k0j9RRL1L2mr5m9M3K1l5K1P7j3j3l7l6J9J9M3M2j2j3j3j4m1m1J8J8J8J7J8J8
14167g61J7J8QQL6L5o2o3L0L0k8k7%%k1k2OOl8l8J7J8j1j0J7J8M8M9m0m1k1L5N5p6p1K2J7
14160h40J6K2K2K2K2K6K6K5K6j8j7j2j2j9P5M6m6p3p3M8J04k3j53p5J6J07N1m4J2L5r4K2J15
14154f61o5o5K7o5J5J25p3p2N7N8r7J3j5j5M8M7L0K9KKn7n7jkKJJKJ0J0O6O5lkn8n8M7M8k0
14147f81j30n7n6K9K9N8N7k8k8n0O2Q9k2l1l2k0R2Q4j00j49L6J01J02M5o5l0k9j06NP6l4n8
14140h41n8O2O2O2O3l1l0q6q5N2N1lml0k9O2O3l8l8J8J8j0j0j0j1L0K9K9K9l1l1K5K4j6j6
14134g29p2p1J03J03k6k7o3o4qqRRO4O5l0k9r2J9O0O0J1J1l8l8o6o6P5P4m9m8n2O0J22J1o1
14127g81M9R8j4l5l5m2m2N1N1mmM0M0j26j27K8K7%jQ2Q2q4j39k2Q9O2n0n5%j1j0P7P7n5n6
14120h40Om9m2J44J09p6p9L3opJ2m5k7Q4J8J7j8j9K0l6n5N6J12%j10n5P4P3N6N6j11j11mn
14114h25nnK6K7N4N4K2K3l3l4o4o4qrl2l2O1O1j3j4MO0Q8k2n0m9ppM9M8j2j3j3j3o6o6O4O4
14106g51M8M9ppJ9J9%j10j64K0J39K8j4j4m9m9N1N0m2m2K0K0qqj9j9L6L7K2K1l3l4kklkL3
14099g67L3k2k2M8M8q1q1P7P6n1j07KJ12K3l3N8N9l8l8kkl0l1l7l7K6K5k0R1R1k0q7q7jjQ2
14093g44Q2K2q9q8K2J8r2k6K9Q4Q3LLLKk8k8K7K7J0J1q2q2l2l1m5O6R8j3JJJ7J7l9l9L3L2
14085g67NMj8j8L8L7J5J5m0m1J3J2N1nj09KR7M1J4J4j7j7L7L7n4j10p0M1O0O1Q5k5j24o8L8
14079g66L8n1n1M0M1M0M0n6n7kjk7k7k1k0o4M6P1J6P4P4j00r9J14N9p2L9P6l5j20j0l2l3J04
14072g72J04l4l4j6L9N2n9o2M9N1n9j9j8q2q2M7M7J8J7J4J5L9j7n4N6L0q1J6J5o3o4O5O6k5
14066h01k5M1j4p6L5O3m8j3M1L9j8n5%K1K1MLL1L2rqN8Kj12jK5K5J0J0j7j8l5l6O1O1k6L0
14059f99O5m7q7l2K2K3l3l3N2N3K0r0q8R7R9q6j37M7Q0l1J5J5K0J9J2J2J21J0j27j6N4n7j26
14052h53N9Q6k5k1R0Q3k8n1n1j6j6j6j6N0N0m2m3m9m8N0N1k4Q6J40m5j71J3rj0M0L9p9L2O5
14046f79O4P2P2j43j42l8P2N2N1p1p2l4l4N1N1J04pp5p4O9O9L9p2n3n3nml0l0J00R9lln8n9
14039g74k4k4LLM8M7pqM1M1n1n1L5L6k0k0k4k5l8P3O3m8p1p1J8J7N2n8o7o6M9N0P3l7j0J01
14032g44m8m9J4J4j8j8L7L7k0k0O3O4L5L5j23j22O4O4%jm6m6O8O7m0j51j08LJ49R4ppnmL4
14025g35k2j10JR9j1k6k6nnO8O8p1p0J41J42k2k2j2j23p6L4K0K0P3P3K5K6n7n8K4K5j44j45
14019i01J0J20P4l6J1J2m1m2rqrqN9N9onj08j08M9M9J06J05L3p9r8m2K3P9M7rl9l9NOm1m1
14012h22L2L3K9K9j4o9m3O9O1n0j2M3n6n7L0L0K5K4n9n9M6M6J9J8n6n5K8K7m7m8P3P3o2o2
14006h36P7P7l1l0l0l0K3K3l8l8NO0N3n9m9O3lj14k6Q4P3J9m0m0M0L9nnnnmmmnL6L5o6o7N0
13998g77N0j4j5j2j1j2j2l2l3N1N0K5K4llj0j1l8l8ONNOppm9n0M5J00Q8k2j8L8K7K8k8k8k7
13991g09k8j6j6J1J2K7K7p5p4N7N7J1J1%jm7m7J%M0M0K0r2l2K3opllj5j5j5j5M1M0L8L7On0
13984g67q4K7M7qm0P1O0n1J8J8o0o0oN0J11%o1oM0j6p4p4L1L2k5k4Q7Q7p9q0O2O2O1O2j5j5
13977f19j5j4k9k9k9k8kjp1M1M0p0o4M7K2K1K8K9J3J3J4J3o5o6O4O4%jn6n6KKKKK1K1j09j09
13969i74K0J9K0J9R6R6LLl8l8m2m2N1nl6P5J5J6K2K3k5k5k5k5N2N2m0m0l7l7N6N5O7O6j00
13963g03j00LLLLMNN2N3L7p4q1K9P0m1r3J8J03M8m7m7ro5j0J00J2j00Qm7K5J37Lj07L6L5n6
13956g93n7k4Q7R4j7q0L2J4J4K2l3p1L9J06or4J7K9k5k2L3M8pk8k8l1l1l0l1K3K4m6O5O1n0
13949g96m7O5L0k4l9l8L1Q7O9m1j33k2P0m0r8J3J02rk7K8K4l1j6L9MNk0k0L5L6J7J7l8l8M5
13942g60M5j1j0m1m0J4J5ooookjkkJ00R9o6o7M7M6m5m6M2M2n1n0p6p6N4N3K1K0K0K0l6l5K6
13935g77K7n4N7O4m8o7M5O7O7lmn8n9m0l9J6J6MML1L2M6M5m8PM3o8o9M3N2mj8j8q3k7O7m4
13928g95j8R3Q6k5j0j0j7j8l5l6pqN9N8j37j38J5J25R2L5po3j1R9l9j50J8J9o3M8J10N4m0
13922g16l9j6j5K2K2K2K3j9j9o7o8l2P8J03M7o4o3j1j2L4L4K7K7P4l6j33k1L4k2j8L7M9qk8
13915g74k8J3J4J3J4MNNMNNJJJ8l8q1L1J10p4o0N0O2n0o4qJ5P1J9l6O3O3l4l3j2j2M3M3K0
13908f12K0j47j47j7j7P5P5N6N6J12p4j22j0M4M5n8n8L5L5QQQQM9M9n0n0K8q4l4P6Rj02nn
13901g96l8l8J7J8M7M8m5m5R4R3j09j10J11J10j8j9m1m1J5J5pppoL3L4N2n9j61K3P5l7K5J35
13895f39L6p5l3l4m0m1K0J9L4p8n8N3N3n8k5Q5M5M4J2J2q0q0L3L4n9n9N3N3l9m0PPPOK6K5
13888g74J00j1j48L7J18Pq4q4l1Q1Q0l1j7j7o9o9R7R7KLn3n3j8j8L8L8m8m7M4M5N7N7l5l5
13881g41KLLLk3k2L3L3M1M1j4j4q9q8M0M1llllopook8k7K8K9L1L2k8k7P7K3j09LL8p2K1P7
13874g20l3l3K6K6L6L5k0k0k1k1k1k2O5O5RJ0m2m1j11%J52M2r4l8Q3k9n0OPPJ1J0o1o1L3k3
13867h38L8J49K7j58n1O0N2o0o2ppo2m4O7J56M5j04j03J9J9O3O3o6o7L1L1k5k5ONP5l7n2N8
13860h04K0l5KLj%K1K2j7L9L2p9k4Q8K8k7k8K8O2m9o7j1jN4R3j9r7m2M8qjN5l6l5M3M3j2j3
13853g25qrp8L2O6m6l9P2L2L2j7j7l1l2r2R3J09p6p8L3J5J6K2K2m7m8Q1Q2k6k6r5J6N5n5n2
13846h19N9K0l4LMqqm6RQ9k2q0L0N4n6L7R3k5k5k2k1l3l3N9N9N2N1p8p8J6J6p6p6P0P1j5j5
13839g78k8Q3Q3k7j5j5k2k2rrrqj4j3MN9N5n6n6N5oo0P0O9m2m3J3J3K1K0pqK7K7o6o5J3J4
13832g52p9p9K7K7K7K7JKJKnmN1N0OOq6q7LLj0J00R6j6o7M3M8pk8q2j6M1k2k3L0L0O8J3r4
13824g55J8K1r0o4M7O4Rj8j7PPk9k9O4O4ooopL1L0o2o2j7j7P8P9k3L3J23J1j05n0L5k0j7j7
13817f96n2n2K7k8o6M5J6r5P1P0n0OL7p4L3L3m8O3J28n7j13P2R6j5o5rrrn5n4j8R3R7j5l6
13811g29J9j9j9l8l8J8J8n7n7O5O5O2m9p7k1L0k5J0J0M7M8qqO1O0%j10q7K4M1j4KLK3K4r0
13804h16j45j0J01O1O2J2J3p1p1N8N8K1K0J6J7m6j02m0P0J7J8l1l2O1O1o9o9O4O4RQj7j7j7
13797g42j7l0k9O2O3O0O0jj11j9R3kn7J5J5NML9p3j33p8L3L3KKO4m7n4N7Q1l1j6j7j7j6J1
13790g91J1RRj8j9ppppO6O6k7k7NOONj8j9L7L7r3r4L6L6M0M0k1k1N8l3m2N0Rj21nQ7kn7k0
13783h43k1N2N1p8p8Q0Q1K5K4n1n1QQj9L7Pq4oQ6K9K8J0J0RJ0k9k9L8j8j55k5J23L1j07j3
13776h60N5%P0J25qo4k9l0K3K3p8p8Q8Q9ppopk9k9jkJ0J0m6m6K2K2nnN0N1nnqrr3kP0k3p6
13768h50J7O1Nj3j3J4J4l7l6l4N7L7j9n2n1L7L7jjN4N5l7l7J9J9k8k8OOj5P7K3p1K0K0p9p8
13761i02K3K4nmO8O7k4k5N8N7O4m6o1o0m4O6J04qk4k3j05OL6L7QQm7m7Q9R0p8p7l4l4N9N8
13754g26o3o3O7O6OONOl3l3J5J5P1m0KKo4M7N4n6j20rJ4J4J0J1J0J1%%o2M8K6K5k3k3n0n0
13747h84J7J28k6k7RQPOPOl6l7pJ04j8j8nmK3J35N3j32l5P5KJK2K2o4o4m9O2K7K7ppppl2l3
13739g58K3K3K3K3k6k5n4N6J10p5q6R8M6o6m4m4M2M2k9l0K6K7J9K0qrJ1J1MMM6o6klp3p2K0
13732g96K1k6k5L0L0L3L2k3k3O0O0o5M6O7m4j00J2Q8k3j6j6J8r3l8P4K7K8PPk4k4k4k4N4N5
13725f35M0j45l0J55n8j69J4J26O3m8J2J2O8m3PP%%n2n1k4k4P9P9J6J6J8r4jJ10n6n5k1k1
13719g05LKk6k5N5N5l8l7OPPPn4n4P5P6OOOOp7p8k2k1M1M1J3J4JJQQj19pJ21J1qqM0M0rj0
13711f42j02j02L6L6L6L6j1j2o7o7M9M9ppk7k8O5O5JKnQ7N7j09j12N5R6l3p1j5j8L7Q8m2o3
13704g45K9l5l5P1J5r8oN3N2LLj0j0rj0n0n0OOQ1Q1j8j7O7k5j18k6M2M2K1K0M3M3n0m9K4K5
13697f34mlo5o5N6N7P4n5j27l4O2O3k4k4M8M7pqK3K4p0o9opk5q1j1Q1K6K5N9N8l3l4j1j1k0
13690g25L6m3j35L5J27m9n0J22J23n6n5%%n8n8L4L4ooo1o2N0N0N1N0K8K8j02j01M3M4j9j9
13684g50J06op3p2L0L1O5m6k1k1K8K8j1j1lmr4J7J0J0PPQPJ9J8J9J9n9n9P0P0l4l5k4k3p3
13677h50J12J18o6n8N2k1k1L4L5k1k1q2q3M8M7k6k5L0L0K0K1K1K0l1l2l1l2j1j0j8R3N3N2
13670f53l3l3o8o8N4N5O1n0l7l6pJ03J04qooo8o8M3M4p9p8p6L5J64N4k3k3n7n7M1M1OPkj14
13663h38k3k3rrkkJ4J25j%R8j3j06OJ7J7Q0P9m2m3J3J3n3n4k6k5J0J0J0J0l9l9J53M2m2m3
13656g35M3M4n7n7k9k9N2N1qj19k2Q9O1n0p1L9M5o7rJ76P1l9k2k2l0k9k9k9l0k9l0l0K5K5
13650h51qqM7M8K7K7k8k8r5r5L4L4J08J07J5J4m6m7M6M6jkkjl4l3ooo8o8K4J36J47l7q2L0
13643f56n1n2J8J8j16nK5K5M2M1n0n1rqJ9J9kkklK8K7k1k2J2J23P4l6o6M5M2o9n9mOOR9j3
13636f28j12jP1l9o3M7Pm8j8L9L9j5j6M0J9l7m0J5L5p5m1J5J8J8K2K2MNMNj4j5J4J3l7l6r2
13629h75r2P2P1RQM5o6l8P2M1M1M8M7o9p0K3K2JJl8J9R5j5p4j7J3J4k2L5L2p9m4J1ONRRPQ
13621g35PPl5l5lmQO5L9p1j6j6o2oQ7k4j13kQ4Q5K9K9K2r0l8P4k7q3J1J1j3j3M3M2K1K2l5
13614g35l4M0M0J2J2LMq9r0O4O4JJL0q0m6J0J7P2Q2k9r2l7J8J7klQm8j3R7O3Pn6n7L3L3p2
13607g55p3N7N7o9p0m3O7M0j5M3R9K1l5n6n6J2J2m3m3J6J6P0J26J3r7oJ06Ln3m2m2QRj9j9
13600g61m1m0n4N6J04qk8K7N2mn8n9J9P4Q1l0j46r2M3R9QQN4n8q8K3M1j5J0J0POo5o5K8K8
13593h34J1J1K9Q4L2q0k8Q4P5l6n3LO4O3o2o2L2L3k3k3L1L1r9m3J16K4p3J9O1o8m2N1o6o6
13587h04mnJ00J01QQq0q1m9m9LN8K8o5qM7k4L2Q2K7NOl7l8J8J8k9k9nnLn3k4O9O1l2rM7On1
13579g54j8P5K4o9j1j1k2k3L3L3m8m8M4J00M0n2k7K8j9j9j5j6K7K6k9l0l9l8J3J3J9l6o1L2
13573h78O6J1qpJ9J9J9J9m2m1N1N1M0M1n8n8P6j6p8J5J04J1o1o0m5m5J1J1j7j7KN8L7n5n6
13566h81%K2P7P3n6j04OK8K8l6l7K0J9OOL4L4kkQm7q5K6N2N3L1L2MMpqo3o3k6k6K9K9K6K6
13558g70l0k9k3k2l7P5J04pk5L1m7m8J0O6J39K8j10j10lmK4K5NOL3L4NOjkK6q5q9K3O4J0M7
13551f81M7l3l3O0n0p3j7L6L7QPQPJ4J4j4j4q5q5M5M4l2l2O0O0q7q8M3M2l2l2O1O1o4o4rr
13544h80P1P0k2k1NOL3L4l0k9l0l0k3k4r0K1Q7L2L2Q7K2r0jJ11K0r0r1K0J01j1k6k7q6K6J17
13538g06Pl5l6J3J4j0rl8l7M9M9m3m4P1P0J5J5n2n2j14mJ12J13m8m7J7J6J7J7j7j7j6j7kl
13531g52kkK9K9K2K2l3j44o4J22Q1l0m8m9k9k9O4O3ONR5j6q4q4L8L8K1K1K2K1k7k8K8K8PO
13524f53k1k1o6o5j0J01J14p1n3n2o4o5O5O6L1L1mmN7n4j09JM5M4O5m6p1L9N4j31j2R9K5K5
13517g10n1n2P8P8o2o2ppM1M1j5j4N1N1p8p8RRRRM0M0j5j5J3J2p9q0L5L4R8j4m4m3kkL6p5
13510h21p5L7L9L9M6M6o0n9P0P1l8l8l8l8j3j4O0n0p9J06O4m6m1P0JJM5M5n4n4O2m9j04PO9
13503g93O8J3J3M3o8N0N0m1m1J4J4k3k4p9q0OPOOQ8Q8p8p9Q6Q5n0n1N1n9mJ06k8k8OOj4j3
13496g47k1k1J22J1n6n6m6m6M7M7K3K4k5k5k7Q3Q2j04j05Q1K0K0o9o9K4K3K1K1Q3k8n2n2l6
13490h53P5M3o8N8N7qqo3o3l3l3O0N9OOJ03qj49l8O0N9RJ0j8j8L2L2r2J8Q8k4j0j0n4n5JJ12
13483g17J09p5n7n7l7l8J8J8O5O5k7k7J6J5J6J6o7o6mnr2J8J60k5m8O4j1j0Q6Q6m3m3k8k7
13476g52k7k7O4O5k8k8l0l0o4M6N3N2MLj2j2m8O4O5O6n8n7oooom0l9m0l9P3P2k0j9K2K2K3
13469g00K2n3n3LLo6o5j0j0O8O9J3J3K2K3l4l3k2k1P0P1n9n8mlJJk7k7j6j7j6j6N7N7K9K9
13462g59O1O0l9j51m8PlmK1K1M9M8j9j9QRJ6J6p7p7N0N0ooNMNNRRRRk2k3R9J00oj17j14n8
13455h78R1R1l5l5J0J1j8j8J8J8n7N5P7j08j04Q0N5jR0R0n9j70m6Rk6k7P0P0QPL6L6j4j4j3
13448g01j4K7K6o6o6J3J4N1mJ7J28M4j42p4L7J2J2M1p0m9O2R5j6l9l9j0j1o6o6P6P6Rj02p5
13441h70p4Q5Q5j9j8R9j1ppo9p0N7N6j36k4J28J28J2J2j16oN7n4j03RL1L2j1j0M5M6k0j9N0
13435g12o2l6P4ONJ5J6J5J6o4o4qrK4K4K4K4N6N7P9j06j94rJ04pj8j7LLj0j0M6M5jjjjm2m3
13427g79N0N0l2l3l2l3O1O2l2l1M5M5K2q9o6M5k4k5kklkO0O0o9p0M6M6j0j0K5K4Jj09l7P4
13421g74k3k3P2P1M8o2p6L6l4l4k2k2POJ1J1O7O7N6N5l6l7n6n5O6O7mj15j16mL2L1J1J1J4
13414g54J5P0P1m4m4J0O6Lj09k0R2k0j31L4L4k2L3J6r5NJ15K2l4l5l6j2j2K8K7jjj5j5m3m2
13407h44P3P4j8j9j2j3J5J5n8n8lkM7M6M4M3j8p4j04OO5O5k0k0M1M1n1n1J8J8J8J8j1j0N5
13400f84n6l7J8k0k0O4O3o7j2Q8k4j49l8P9P9L0L1rj0l7l7KKl7J9Q3k8m8PMMQQm9m9Q0Q1o0
13393g21o0L2L3l3l3l3l2K3K4N2N2J0J1m5m5k6k7R8j3p6L6J0J0J40m5j08P8L8p4JJn9n9k5
13387h65k4K6J38Q2k9nmL4p6p5J10O2m9PPn6n6k4k4O7m5j6j6k3k2j1j1L8L8N7n4RQN0N0no
13380g13k9k9k9k9M6M6j7j6J9r2JJ11j9k0M3M3j2j2J7J6K3K3l2l2k3k2NNQQk2j32LKmmL5L4
13372h00R6j4poj4j3L1L2L1L2m6m6J0Rk0k1L5L5l5l5l5l5K2K3P8j4l8J7k0j9ooL2k4m4N0M9
13365g16m3NN9o9p0Q5Q4m5m5o1o1O8O9JJn4n4J6J6l9l9K5K6K5K6K0K0qpL3L3J7l8j12J7O5
13358g50RM7M7m9n0MMj4p0n4M0J8l7LN9O1Om9M3O7o3r3%nmMMJ3m2PJ00J9l5JJklM8M7q2q2
13350h32M6M6n0n0M2j4J4J08M5m8J4J3n7jM6q4q0J3KKJ47N5r5l9J8l8n9lN2J07J32L9j09j09
13344g27k3k2j1j1mmJ2J23L0q1j9k0K2K2J15Lq9K1l7l7l1l0L6L6r4J7J12p2p3J12O5m6k8k7
13337g60mllmllmllmMLm1O9PPL1L1k5k4K8K8K8K9k0j9q8K2M1p1o3M7L0L1m9m8k5Q7K4K4o1
13330g57o2O8O9NOOORRm6m6m9n0k6Q5J07lo3o3j8j8O8O8Q9k1m5m4o1N1j2j2LLLKj7j7j7j7
13322h07J4J4m2m2M4M3M3M3m8m8PQl5l4K8K9o2M9J04oRJ0n3n2L3L2L3L3j3j3j3j3l0l0l0l1
13315h26L7L7j8j9M1M0j5j5n0m9o4M7J44L2RRn0n1n0n1POm9n0J28J27m6m6R5j6j20O5R7j5
13309f79J1J1j13jR7j3o5M5M6o5qJ04J1j00l5P6PPl7l8J9J8l7l6l7l7M4M3k6Q4L8p3MLo1M9
13302g44J05or5r5O5O4o6o6O4O3KKJKL5L4l3j44LKmmJ3J3m2m3Q3Q3j0j0lkllj2j3j2j2j8j8
13294h24j8j8j7j8J12J12m5m5M7M8j1j1j1j1k7k6M4o8n1O0rj0k7k8O4O5k8k9K8K7j8j8j8j8
13288g97%%N6N5n7n6L6L5k5k5K4K3M8o4j18qL3L3l4P8J15p0p6L4M6M6L0q1q7K4l8l8p7L5O4
13281h36O5K1K2J40K9q0q1M3M2m1m1m0m1QQQRQQRQRRRJ0k6k5L0L0k6k5q1q0R7R7NNl2l3K3
13273g36K4m5m5J0J0QPPPK4K3%j12n8L4k4k4N7N8KLK2K1J7J6L5n6l6J9LKON%%%%l2l1R2R1
13265e96k6j18m2J3j4j4j0j1N1N1nnq0q0J23J23l7l6Jn5pQ7mr7j8P3M7qm8m8n1n1P1P1J6J6
13259g18m6m5J6J6p2K0J13K1m2m1M0M0m0j32J0J39oo1J7l8j7J12N9p1m0N2j2j1J9l6o2L0J14
13252f72K1q4l0P0J5m4m3mlN2N1o0o0L2L2K5K6K5K5r5r5k3O9J22K9m2m3j8j8j8j8L1L1R7j4
13246f31o9j3MNj7j8p3p2Q6Q7onk4k4L2L2qrqrJ6J6l3l2J7J28P3l8r1r1nnL3L3L0K9o5j21
13238h46Q2J92Mj07N7%j48l7K2K3N9Ll5P5K4q8m9NJ6J5K2K2k5L0J3r8j6R5L6p5l7J9j9j9N7
13232g28N7p3p2k2k1L0L0qo5j0J01O3m8m1P0RQN4jj10JR0k1o6o6j2R8J0j02mN1oN0R2j9j35
13225h16k4P4P3J8J8p6k0P2l9r1J9K0K0K7K7ppqpJJMNnN0pj18qM7RRKKO8m2q7l2K3K3opL1
13217g64k4p9L1J20J0m6m7L9M0j1j0K8k8m0P1P5l6j23j2Q0K4k2k1q0q0Q6Q6oomlk1p6j4R8
13210g65Qj03l5P7J18o7q8K3L6k0M6M6n1n0K3K2j5M0M3o7j10P6M3j2L1L1J5J6m0m0J1J1J1
13204g36J1J7J6l9l9J5J5J9J9l0K5O0n1j10n4P4P3k8k8k8k8J1J2J1J1N1N1rqmo1KJ12l7l8
13197g23Qm7o6M5O6J0k0k0r3J8R8j3o9M3K8q3J4J24%n6L8L7j1j1N9n3j29j9MMN2N1m0m1J7
13190g78J7J7J7ppL1k4n8N3J06op2p1k3k3N2N2m0m0KLKLK8K8k8k7K4K5K4K5K1K1K5K5o9j4
13183f86K5q6j05OO6O6K0K0K0K0q4q4M7rp3L7N5%K4l2l5K0RJ0J3J2M4M4j1j1OOOOj2j2j3j2
13176f83p2p2N8N8k7k7K9K8k1k1p7p7M6M6L9L9O1m9n6N5M8o3OPK2K3J5J6L8p4q0L1R9j1l1
13169f77l1k5L2O9m1o3M7M1p0j4j5k1k2J6J5J6J6j8j8k1k2kn9M0J51J4J3l4r0l8P3m7j03m0
13163i28P1J23J1l9l9m6m6P1P0J6J5j0j0M6M6k1k2l8r4j9R3K0J9L6p5p5L6k8k9L4L4K0J9J3
13156g26J3R8j4j14kM6o4n8N3L1L2N2n9o7M4L7p4J1J1MMk1k1L4L4o0n9K9L0K7k9o3M8Q2K7
13149f84J1m5n4N7N3n7k0j9K2K2M4o8o8M3L5L4j3j4K3K3K3K3p0p1K2K2o3o3O7O6j4j5m2m3
13143h33J7J7J7J7noM3M3j6j28l4P6n9o0M0M0k8k8J01J01j6j5j6j5k9k9N7N6O8m4p2L9MLj0
13136g04j0l0Q0l7l7mmmmL1L1k4k4M2M2j4j4m0m0J5J5k7k7JJO2O1l0l1k1k0L5L5lmK4K4k4
13129f78k5p3p3l8P2J00j1j4j5P2P1l4l3o2o1m7m7RJ19J99J4j11%J8r3n9N3J7J8l2l1K3K4
13123g28nnm2m3N0N0p6p6J7J7N0N1m2m2M9M9opk1k2POJ1J0J8J7l7P5NNP0m2r7J4QRO2m9j76
13115h66RR7j4MJ15N3n9LKl2l3L0L0k5k6RQm6m7K0K1l5l5LMLLP0O9P7l4r1r1O8O9n6n7%jj
13107g82kK0J9R6j5l8l8q4K6J9J9K4K4K3K4k4k4LMJ9J8l6l7K9L0JKo1o1o8M3O8O8Pj03L9L9
13100g09o7o7J69N9p8L3O2n0j1M4r0r1J03rp1M0l4l3L8j7n5N6N6n4n0n0M3M3J6J5J9J9k8k7
13094g76n3n3O8O7m7m6J7J8L3L3j3j4K7K8o0o0N4ko8M4J23J2l9l9J4J4l2l2L6L5r9j00R3J48
13087f69O3m8o2om4m5%%Q4Q3p7p6M3M4j0j0J8J8j04j04P2P2j7j6j7j7L5L4m9m9M9M8Q8Q8m5
13081f26j56l6P5p3p3R5R4l4K1nj16m4O7lkJ14J15m2m3L2L1l3l3j1j2j1j1OOOOL1L1LLo2o3
13074g53LKL2L2j5j5%%K8K7m8m8m8m8N5N4QQn9n9K4K4L2L3j4j3j0j0K7k8o3K9N1nl8l7K4K3
13066g95K7K6j1M4K5o7oon9L3Q7m2q1J2K9K9K6o6L0J23qj00l3O0M7rn5n5K4K4k2k2K4K5l5
13060g77l5m5M7P2J7M5M5j1j0P0k2j05j3M1M0j8j9l3l3n8n8M2R8R0kl5l5LKNn0p2K2P2P2k4
13053f72k4m9m9J6J6qqP5P5qqN7N7j4j4p0o9j5j5j4j5M0M0K2l3j02RL5L5O6O5J0Rm4m5J1J1
13046f27k1k1j4j4r6J5P3J7J0m5q4K8O2Pm5J0N7Jk0k0O0O0o9p0M2M2j4j4k3k3k2k3PPPPL5
13038g18L5J1r9l6P4J3r9N3N3q3q3O3O4L2L3j2o8j3R8Q1l1q4k9M2M3J4J5l8r4p3L8M0j5l3
13032h06l3j4j4P5P5oo1p1L9M4o7j2R9J24J2j20j76m5O5Mn2N3N4J2O8R4j7no1r0K0Q2K7RO5
13025f29P6l5j58K7P5l7qM8q3q2PQM5j0o8M3Rm7M0M0KKm3j53J6J27m3J2J13Kk5Q6L5j49j00
13019h57J2K3K3M7o5l0l0l4l4R6R5L4L4n8n9QPQPm8m8M5M4L2L2Qj02L7J49M8o2m2m2M2R7K4
13012e59q6p7p6K2K2K2K2n9n9L3L3n2n1P8P9o5o4O5O5m8m8M4M5k9k8K7K7OOm9n0j4j4P8P8
13005f76n7n7L6j9r9J2L4L5Kn5JJ11J20J0q8q8j6j6NNJ04or3J8M4j1jjoopoK5K5j3M2N9n3
12998f86r6J6k6k5K6Q2K6q5k1R1k9q5K2K2j0M5Q3k8j15mM7M7m7m8L6L5l0l0O6m4l0Q1J3r8
12991g99j5M0M1M1N4n8l0K6K9k7j4j3p9L2J18Qk7K8N5N5j23j22P3P2q4q4j%N9N8rj0l3q9m1
12984h69P0jn8l5P6L6L6L6L6N2n9j31k0J18Qp6L5K4q7j9R3J5m0kkl0l1J6J6nnnok4k5N9N8
12977g46l3l4L2L1rqP5P5p6p5k6k6J8P3N8n3j2j2m6m7jjjjP3P4j0rq5q5J8J7K0K0K0K0L7L7
12970f98k8k8LLLMM2M3m0m1M3M2p4p5P7J32K8q2j14n8OOJ3J3J4J3J8J9o5o5N9N9m3m3K3K3
12963g68K3K3j3j2j3j3n9n9K3K4L3L4L3L3opm6m6n7N5L3p7N6J68P1j15j18pK1K1LMN0M9j9
12957f78j9m7m7m0m0NOj9k0j9j9L4L5L4L4mnKKl4P7P7l3o4o3N3J08R4r1j09KL4p6l9J7K0K0
12949h12K4K4J1J1q5q4N1lJ3J25J37K6o4o4p6L5Qm8jN4l5l6N1N1m1m2J5J5J4J5J%JJm5m5M8
12942g50M8LM%%l9r5mJ07R7j4l8l7nnonm5m6J3J4J9P5N0o0o1o2nJ06O1MK2l3r5l9J9J9L9M0
12935g04N3n8m3O7K2l3P0m1j86%J15Mj14lM1M2M8M8o6o5O8O8l8J7N6n5l6P6OOJ8J8p0p1lN3
12928f90Q4k7o9o9k0k1M1M1j5j5Q2Q1m8m9k4k4k4k4L9L9j7j6K2K3K3K2j7j7j03j03PJ18K6
12922g44q6m6m6M0M0k9k9O4O4ONONM8M8m3r8n6N6K4l1LN9K4K5J3J3p9p9J8J8L5R1K9q2M0M0
12915f34l3l3l3l3M6M7n0m9M4j1n0O2L5p5k0R2K7q3q0L1N1nL4L3NMn1n1j7j8L8L8K6K6k9l0
12908g46P8P7n2n2p0o9O0O0l0k9l0l0J3J3O9O8jjn7n7M1M2n6j67l2Q0LLJ24J3j6j7OOn0n0
12901h56M3M2P0P0p7p6k2k1j4j4J3J4P1P0N3j33p4L7rrRRQRlmlmJ5J4J5J4L7L6L6L7j09j08
12894h14K1K1j3j4J5J5l2l1l9P3J6J7K3K4k7k7L5L6j49l7J36K5r9J1O0n1opP8P9q4q4o0N0
12887h39Q7k4n2N9M3o7RRr2J9P4l7n2n1P0P1N9O0LMn2n1MMMMP3l7r0K1m1m1l5P7P7l5J6J6
12880g33RRJ0J0m6m6nnj6M0O4m8l0l0MJ14P4j10r4R1R7j4r8m2J2J2j4j3L5L5M8o4o7M3P6K1
12873f71LLk4k4pM9Lj07n6N6P4l6r2J9M3o8q9K2N6N7QPO1O0l2l2o5o5rj0j6j7P6P6N4N3l9
12866f79l9NOk3k2O5O5k8k8q6q6J0J0n0NR5j5k4L3k5j35m8J38O1m9Q7Q7n2n3%n5l5P7O4Qq
12859g24o4j04PL3L3O4O4o9o9L4k1l1P9Q3k9j5j4p3p3K0J9N2N3N2N2j7j7j7j7n2n1P8P8j7
12852f73j7p2p2M5M6j0j0J7J7l8l9P3P2n7n7J4J5P0P0NNj3j24j43M2N4N3k9j41n9J25R3j8
12846g56J%L2L2k4k4%jjjj8j9L8L7j2j2M3M3l5l5N7N7q1q2M8M8p4p5N5N5p6p6R0R1n9n9ll
12839g99kjkjK6K6k9k9OOo3M7Q6k5j10%rrR0R0p8p8J5J4NNK6K5R0k1q3K7P7l5q3K8%%k1k1
12831h10J6J7j2j2j5j5M1M0J5J4J4J5n2n1P8P7n3n4ONOO1M4o6o3M9K1q9o8M3R4L8K0l7l6l6
12824g55j2j3j2j2O2O3o6o7l5l6K1J31J56k8j10Kk7k7J7l7n0O2K7k8j0j0j4j3O5O4k7k8N9
12818f88N8m0m1P2m0r9J3K7k8j8j8K2K3ooL5L5K8K8P8l3j33k1N7n4m7O4J9J9Qj03r2R4J7r3
12811h63L9M0oN0P8l3n3Ko6o5L7L8J9J30J2j73m3O7M3M2O4m8j7L9k8k8m2r7rJ01M3o9LKJ3
12804g78O9P9l2j21j1j9j9Q0Q0k0j9j6j6j0M6Q1l1o0mJ9l5k5L1o0n9J7J8J7J8poQ5J40m5j56
12798g69k2k3q7R8J57k8p4j9L1L1k1k2k1k1kkkkJ3J2J2J3OPPOJ9J9p4p4K4K3l2l2L7L7M0M1
12791f94j6M1K3q8qJ03M4o7r9m4J3O8J4m1M9M9n8n9L4L4m0m0J6J5j0rj0j0PQM5j0k6Q5oo0
12784g47L8L7j27j6R9j2K0P5rj20o1N0k0k0P5P6ro5m7O4N9n2m1J4K4K5%Jl1l1L8p2p3L7R4
12777g27j8j2R9M0p1q1k5K9K8K5K5L5k0o3M9m4j55J0O6j1M4R3j7p6k0K0K0K4K4K1K0l3q9o5
12770h55M6O7J2k2k3K9Q5K0r0l5P7q2j36L6R3j2j2Q5k6n9mj4j5K2K1P7P7n7n8P2P2PQk0k0
12764f34L1L0k4k5l7l7j3j3oo2pJ04j3j24q6K6K2P8L3k3k8K7M5M5Qm7l5P7J07p7r1K0R4j7
12757f52l7J8K1l5l1K4N0N0Kj09j26j6J7J6N8N8k6k6jkkkk2k1K5K5llp2L9P3l7MMl6l6J0J0
12750g91lmllK2K1Qj03m1P1Q4Q5J0J1p3p3j4j5L1L2K5K6k1k0j4j5Q8Q8p6p5j1j0k1k1K5K5
12743g55j5j5N0M9m3m2K1K2j0j1N5N4o3o3KKK1K0ppj8j7K8K9k5k5k6k5lmn0n0O9O8l3P8J47
12736e92l8j76QJ01j0q1K9R2R2M1p0n3n3j3j3K3K3q6K6N8N9JKj4j5ln9l5P6P2l8l4l4l8l8
12729g90n6jmJ06Q0j05j0J01k5k4J1J0m0m1Q0Q0j2j1n7n7J5J4k3L2N7n4j6M0n4LM3o7m1O9
12723g47k8k8Q5Q4l6l5J3J4j5j4NONOm7m7J8J8j6j7j7j6l0l0P2P1j4j5m3m3M2M2m2m1K2K2
12716g96N1N0m0l9K5K5j9j9k0j9M5M5L8L8P5l5m3O9jj12lJ07q2q1ro5PJ18n5j11P4P4l2K3
12709g17L8p3l0Q1L1p9l4l4J9P5J2j00n0O0j0rO7O8J2J2m4m3J2J2LLN8N8l5l6q4q4NJ17J16
12703f03Nj19j20MLP6P6k3k3P0m1j03QM0p1ONn1O1O7m4p7L4R4R4j8j8j7j8k3k2mJ07P1j13
12696f87j14P1L8p3K5Q0m0m1L2p8o2N0j6j6RO5R9j2j8L7qqK8q3m8Qo8j2N0nP3J29m3j55NO1
12689g27j07j07O4O5k8k8K6K6K6K6K4K3l2l2M8M8m5m5M0L9q5K5J6r4l6P5K4l2m2m2mJ07P6
12683g08K0n3n2j%L4L4n9n8K9K9qM7M0n3n4M0Q8L3o0mN7l5l5N7J0m5qrN3N4p7p6m4m3M5M6
12676g66J4m1j0Q2Rm7j0rk7k7K8K8NMMNk4k3L2L2k0k0j9k0J3J2J3J3k3k2P0P0MMn1n2K5K4
12668g20l1l1O2O3l4l3K2l3q1M8K0p3M3M3RRRJ0rqM8M7q7q7l1l1J10J11k2k2J1m5p1K1j9j12
12661h94lJ27R8Nk7k7K0K1K0K0j2j3j2j2J0J1m8M4Q3k8q4k8rrl4l3J6J6LJ13P5l6r0q9o0N1
12655h15N9n3pJ05M5o5l0K6j3j2j3j3j2j3QRQQK8K8K8K8QQm7m8L2L3k3k3N4N4l9l8K1K0K1
12647f33K1r9r9m3m3L8L9N9N9P7l3r5m0M0L9j2j2j6j6K2l3j1J00M1p1k8k8r7J3M2M1M8M9K3
12641f58K4l2l1k5k4LMQ1Q0K6q6q6R8M7o4K7k8j29j8R1j9m7O3J2r9L0J41L9p1l0l0jjn7n6
12634h26K7K7K8K7N8N8l5l4k2k1m9m9M2M3j4j3J8J8rj0mnmmL3L2O1O0J0Rq4q3o2o2L0L1m9
12627h27m9M4M4K7K7%jk1k2k1k1L7L8RJ0M7M8m6m5L2L2o0o0L6L6RQk8k9K7K7J9J8rj0n6n6
12620g86L6L6K0K0K0K0llrrjr4m2N1M2j4o9p0pqM2M2N3l9RO4n9n9P4P4OPL7n6j16k4P9K4l0
12613g42l0m2J3Q6po2L0M6j0Q3Q3r2r2L8L7n4n3n4n4O8O9o1o2O5O5o4o5J2J2N5N6P1j15p2
12606h42L8k1k1M2M1m7m7QQP1P2J7J6n7n8o5M7O4O4k1k1m5m4P8P8P6l5o5o5O9O9o0o1N2N1
12599f14m1m1J9J9p3p4N2N3mlk9k9k9k8JJKJkklkJ00R9o7o7K7K6k9k9p8p9Q9Q8n1n1M2M2K1
12592g43K2K8q3K0K1J3J3l4l3K2K1K9K9o4o3JKo8M3O6m5K5K4L2L1k4k5k0k1K8K7Q3k8r0K0
12585g41j8j28PJ19J7J7K3K4o6o6K5Q0oj16o5M7J00j2p1p2N4N4kkj1j2M5M4m9m9M3M3j3j3
12579g70L5L5L3p9q5K6L9p1JKK1P6J9r2j8L7%jN2N2m1m0n7n7l0Q1M8ql9P2L8p2MMm8O4N6j28
12571h41m8O4J17O1o4qJ16Mj62j06j5j6N5N5jjL1L0L1L0o7o8K6K5o9o8K9J39J2r9L2L3m6O4
12565g25J14p2q1L1m4m4k7k6K9K9L1L2L1L2KLLKJ8J7J8J8n2n2n2n2K4K4K4K4j4j5j4j4QRq3
12558h44q4J03J04M4o8m4O6llk7k7k0k1p1M0M7o5k8Q2J4J3L5L4k0k1k7k8K1K1M8o4o3M8K5
12551g83K4L9L8j58m7J68j6j45l3N5n6jJ11M1M1OOm9m9OOOOJ3J3OOP5l6k9k9K0J9l6l5N1N1
12544f95N1N1j15j15N1N1l4l3l4l3Q2Q2m8m8K2K2K2K1n1n1P8P9r1r1k3Q7J8J8l1l0k2k2L4
12538g98L4mlN2N2o5o5m2O9J1j00j3R9J46m0r0K0R9j1KKj17j16m9O1KJRRKLKLqqQ5Q5k0j9
12530g20j9k0J13J12n4n4l8l9l8l9KKKKLLLMrqM7M7m9m9M4M4k2k2L3L3j7j7j6j7QRQRr7r6
12523i12L3L3M3M2M3M2p3p3j8j7L9L9L8L9K5K5K4K5o4o3qqK8K8o4o5Q4Q3J7r5n6n6qpL7L8
12516g82L7L8K1K1l4l4j1j1j1j1ppP9P8Rj03k2Q9J5j70p7J07O1n0K4K3k2k3NNl3l3K3P8Nq9
12509h12K3K2k5k5R9R9L7n7n9o0J6J6p7p7R3R2p3p4j4j3J4J4j1j1N4kq6OQ1Q0J3J3J4J3qq
12502f93l6l6J4J4m1m1N4N5K7K7QQRQk7k8m6j01j7P5K4l2k8k8K4K4M8M9M8M8l5l6o3o3O5O4
12495f58k7k8l2l1j4M3O9k3n4JM1M2m7j03k9O3J1q2p1K2Q8L2L1L1k9k8NONNJ8J8l7l8J0Rj5
12488g96j5%N6P6j6m3m3K2J14L0q1m4J2J4J3J8J7l9l9l9l8L5L6k0k0J%L6L5jJ10J7r3rrq5
12481g88K5J20Qj4j5OPm6m5QO4k7j38o6M5J06J05M0M1k0j30p9L3J8J9l2l2O1O1mmK3K4opl7
12474f76l8N0nr9J2P8l3m9n0n8N3Q8k3j5R7N4%l1q6p2L8L7p5j9R2P0m0n8lM2M3j0rm1m1J5
12467g62J5J0Rm6m6NNk4k3L7L7O5O5j8j8L8L7l2l3L3k3j21j1R1R0p7p7k1k2J3J2J2J2N8N7
12461f53l5l5k9k8K7K7L2L2L6L5m8QM2o9n1Ml4l4K9L0k6k6N0N1nol9l9m3m3P0J5p5L5N5kj1
12454g53j2m0P2M0j5jknnk4k5O8O8l9l8l9l8N3N3llM4M3m9m8n5n5JJJKP6l5j09P6J23J3n6
12446g15%l8l8MLMLJ9K0J9J9j1j1m9Oj4j26m5J39P7j08n5N6QRm1m0J47J47o0n9L1k3n9N3O0
12439f68On0m9k0k0L6L5M3M2r0r1Q9L2r0K0P8P8K4q6p6L5L4p6p1M1Q8k2k6k7n2N9R7q8l9P2
12433g32o4o3P4l8j60K5P4J9Q2Q1j4j5M3M4q7q6JJJ9P4O5m5K4K4m6RM7o4o8M2l4l4J02qj39
12426h47k7Q2Q2L4L4q9q8M2j4k3Q8R2j9r8J3J06nm6O6K7k8m1m1M7J03J4r6o2oM8M7m0r6o0
12420h01N1P5K0pM8K8q4m0P0L2k3m8m8Q5Q5j13kN2j34o1J23P3l7k7K8K5l1l7J9L2L3M3o8p3
12413g12L8J8p5m0N3K1K1k5k6j2M3J6p6m2Q8R2%kN4k0j12kN3l9l9P1P0k2k1q6q5PPL0K9L0
12406f95L0LMLLjjnmRm7m3M9N6Jr1r1KLLLN2N2N6N6n1NL4n9o7O3L6n7n6n7jjo4K9O3QK5K5
12398g18k8k8k1P2P3k1n7n6l5l5P2P2k0k0kkK6K6M0M1n3n2%%k8k8K5K4l2l1J0J0k8K8P2k1
12391g25q6l1QO3R1km0J5J6m1j2Q0K1p2l2l2j5R7M7o4n0n0L1L1MLK3K4l2l2NNNNK1K1l5l5
12384g70j9j9J2J3JN8O7m3j19pN2N2j5j6K3l3j0J00Om9M5j0j74o4J9J9N3N4k0k0MNO4Rn7N4
12377g35L2p8PO4nj15o8J17Q8k2l5K0k3k3QQo9o9R8R7k8k8K8K7o3o3O7O7l5l4K0K1j6j6L9
12370g17L9K4K3o9o9J3J2j5j5K0K0l6l5m1m1Q9Q9L3L3k3k3l5l6j9L7J00j1m3O9M1o9k8k8m3
12364g54m2M1M1L4L3j00J1J1j00j0J01J1J0J0J1N2n9m3m3L2L2l3l3M1M1l1l1N7n4j27j5Q9
12358h17k2j5R6l8l9N8N9j23j1J34K3r2J9mmJ0J1n9N2Q9k1j35k3Q6Q6k6k7kjJ9K0K3q8L9L9
12351f84o0n9M2M2k9l0k9k9%JN9N8P2l9m0P2NOk3k2j25O0J02rPQk8k7mmLKj17pQ8Q9j1j0j0
12343f80j0qqp3p3N6N7J1J1k7k7L7L8l9m0k8k8j11P4J46l9q4K7O8J2l4l4rj0L3L3j3j4K2K1
12337g43m3m3P0P0l2l1M2M3o0n9K5K4m0m0N4N4q5q5M2M3M2M2LLLLl1l0MMr7J4J56M5j7L8n1
12330f63j61L0J41l6r1J02J01j15j15L5L6PQo1o2R6R5n3n4O3m9j09LL5L5rrP4P4o7o8P2P1
12323f44j8j8o4o4Q9Q8o8o8N8N9k4k5nmq1q1j2R9k8k7O1O2m0m0K9K9JJk4k4k4k3L6L7M5J01
12316f11K3q7o5o5J4P0Oj05m4O7J09N4j5p0j04OM8M7l1K5O8m4p5L6Q6k6m0m0k2k3K4K4M1M1
12310f78J3J4n6n6k9k8l0l1P1P2K8K7K8K8l7l7n8n8m6O6O6m6M7M6p6L4J07mo8M2O4m6p3j7
12303g21K7K7l4l5k5k5k1k2OO1kj14lJ08M2j3L4L4l5l4m1m1M3M2O9O9l3l3m5m5N6N6j8j8j8
12297g02j9K7K7%n5l1Q1M5ro1o1o5o4K4K4K7K8M0R6qj20m9NJ3O8P0m1m4O6N4n7j9L7j22j22
12290i17K1K0O1O1O1O1m4m4KKK8K8j8j8L2L2p0p0L1L2K4K5O2m8j20qQ3k8o0o1k1k1J31K0q4
12283h15K6LLL5L6j1j0j1j2p3L7J9K0l2l2k0R1R1k0j11j11P6P7o3o3q4q3O6J78J13Kl9l9M8
12277g08M9L8p3j22O3Q5k6JJQPn8n7M9M9K1K1q3q3J9J9kkK6K6l0l0J6J6L5L4l5P5P2l9j34
12270g52k3M7M7j1j1l6l6K9K8j7j8L6L6j00J1J13Kn3n3K3K3%%j%k3k2L2L3j0j0M6M6k6k6q2
12263g58q1M8M8m4m4M6M6opK4Q0N9n3n3Lo4o3K7K7K7K6l2l3K3K2J0J1m6m5R2R3l7l7M2M2O
12256f01Pn9j71qJ04Q7L1o1o0N8N8l8l9j3o8j00J1P0O9K5K5m1J6Q1k9j44l3J33P8p1p1J8J8
12250g18m6m7n7N4J07N0no1m0J7j5j5qM7P9l2q5q5l2Q0Q0l1n9N2L1q1l8J7M0R5J27J5L1k5
12243e58j24o8M0M0j1j2o9o8K3K4j3j2J5J5K9K8M2o8r0K2M5M5j7j6N3n8j04PO7O7k5k4LLj1
12236g80j1L8L8N4n6q7q7Q5Q4J8r4kkrj0O9O8k4k4n2n1k4k3K3K4J09J09rj20o5M6KKJ0Rn0
12230g92n0M3M3k4k4L1L2M1M2J3J4KKJ6r5p9L1J8J8K3K3o9o9J3J3J3J3L9L8O2j23j42M2J9
12223h23J9j6j6L3L3M1o9k0R0Rj01m0P2L5L4j4j4K3K2L6p5j11jN3N3O7m4k3Q8L2q0n9n9o9
12217h94M1R3L8K6K5o1o1qrN7N6j3j3m1m1j5j5m3m3M5M4M4M5k2k2Q1K5j04QK2l3N6J11Oj04
12210g19l0Q1K1r1r3R2P8l3o9M2L5k0m8PQ7L1p1p1M5M6KLk5k5o4o3K0K0l5l4R7R7m1j53LN8
12203h20l1K6J50L9q6K4L7k0l4K1j4j4RRq9K3R3j7q1k6K1K2K4K5o8o7L4L4j6j6O7O8n8n7j1
12196g99j0n1n0P0P0MMk3k4K1K1K0K1n2n3L0Q5L4p8l4P6P0m1j9j8j9k0K7K7l1l1J5J5kkm8
12189g95m9llM3M3qrN6N6L6L6n2j62p6L5R3R3R7q7j90mP0O9k0k1jkm7m8J3J4J4J3N1N0M3M3
12182f09k8j39r8Q7J0J0poK4K3m1m1O3O2kkj8j8j7j8j3j3L3L3p9p8NMQ1Q0k2k1pppprqL7L8
12175g25j4j4j5j4Q8Q7j00j00LJ13J9r3m9O1P6P5k6k5l3l3P7l3j06OQ5k5n8n8QRRQj5j6p8
12168i06L3J08J08o1o1j2j2LJ13J7r3M1M0n8n9K3P9P8l4p1j5J3r8n2N9L1k4M2M2m5m5P5P6
12162f65n8n8OPp6p7R9R9j2j2L1L1k2p8m8O3O3Qp4p5M4M5k1k1j5j4j5j5M1M1J5m1n2N8J20
12155f78Qo3o3J2O8O8m4p4j8O0N9Rj03m6J0L6L6J9J9J8J9J3J3k5L0O2m9j11%PPj4j4m6m6K6
12148g95K6m6O5J19o6j42M4J15Ln9mL8j6J3O9p2j84N0J61JJM6o6l4K2K9K9l2l2k3k4k4k4j4
12142h26j5N0N1M0M0J3m2r0K2J9r3M3M3o6j1Q6k5n6N5L7p3oJ05J7l9L7j9o8M3k3k3L5L5m9
12135g53m8Q3Q2qj20m3J2K0K0K3K4K3K3k3k3K4K3k7k7R5L9j20qM1p0o8M2JJl2l1Q8Q9j0rj0
12128f77rJ6J6RRn7j68p4J11P7K2L7L6K9K9l6l6J8J8o2o1l9J7Q3k8o9M1O3m9L9L8l4l3M7M6
12121f31l6l7n0n0N8N8j8R2M4j42j11P3J6l9O2O1l3q9n7N4K6k9L8J49J6r5o4o4m4m3P9P9n0
12115g77n0NNNMk5k6L0L0M1M0N1o1j47r3J09J65j3j24l6J8J04M8q4q4qqM8M8k9k9l0k9P6P6
12108g50K0K0M3M2q4q3l2K4J17Pj29j7J42L1q2q2k6Q6O6J1K8k7l9J6j6p0OOLKL7L6QRo3o2
12101h02l9P2P8l2j18pK0K0J7P2j7j27KJ13K3l1M4j1n7N5J9l5J7J8j3j3l5l4O2O2q9l3L3p8
12095h44K3J34kj14LLmmP4P5n5n5k1k1k1k1N5N5j%K1K2M9N0l9l9N0N0p2j27o6M5%jL1L0J8
12088g19l9k0R0J2r9oJ04O0n1m8O4l5r0MMj0j0j07MJ08mk7Q3K8k7L9L8o4o4rqJ9K0J9K0J3
12081g08J2J3J3o2o1lkl9J6J06nq4k9K3l2j9L8L3k2J4J3o0N2P0m0J9J29qo3KKppn5n6J3J24
12074f70O4J0o7o6j5R7O8j16p2M0no1k3k3J9K0P4P5KKKKl3l3l3l4jjj%qqqqN9O0p1p0N3N3
12066g27l9m0NNMNJ9J8J2J2Q9k2m6J0m5m4k4L2N3n7j30N5J03rL8L9l4l4K2K2m3m4J2J2qrl6
12059h24l6P4P5n5n5K5K6kkN6N7l7l6MLMMj0rL9L9L9p2p1L9k1k1M2M1m1m1l0q6NJ16O4m7j17
12052h61oN3N4L0L1KLj5j5n4KO8m3o5qR3R3j07j07P4P4n7jO3m8p3L9N0N1L4p6l0Q1R8M3q8
12045f18q9L8L7j15j15k2k3J21J20ooj2M2K6q6p4L6kn7POLLL8L7j7j8nnM4M4j3j25P3J83n3
12038f03j64MN9KKR6j6r4r4nJ07J03qk7k8l9J6N4n6q4K7Q3k8q4K8J18O3n9o0ppo2o2O8O8J6
12031f73J5J6J6k1k1j0o6k7Q3J04M8n6n6J0j01r0K1POL2L1k4k5Q2Q1j4j5Om9q7K3L1q0j7R3
12025g27j6j7J8J7Q6Q6m3m4j9k0L5L6m0l9J5J6N9N9p0p0k0k0j11JJ04J04m7m7J1J1J1J1k6
12018f96k6k6k6K9K9l6l5RRj07MP6l5POK0J9Q2k9%Jook0k0j3j3n2N9O6m5o1M9M9o1m0P2J8
12011g49r2N2N2jkNMMM%%O2m9p5p4JKN4N5j1j0O1O2K2r0k3k3N3N4K0K0k7k6J8J8m6m7KJo8
12003g87M3J13Kp4L7PPk5k5r7J4J7J6k8k9MJ15P2l9j6j6J4J3j5j4N6N6jj13k8k8p4p5j9R2
11997h25J40m5q1L0R0k0p1M0J06op1M1k9k9M0L9k4k5k1k1m8m9M9M9o7M4J22J2m0l9k2k2K5
11990g28K5RJ0RJ0j8j7K8K9j7j7p0p0j01Q4J56l0o7M3Q6k6o6M6k4k4k1k0L0J41oj18N4N3l4
11984f61l4L5p5p1M1J7J8j%K7K7n9o0O8O8q4K7J47L6j07j07nnm4O8R5j5m7m6n3n4N4N4PPn
11977g37ml3l3K4K5k3k2P0P0J6J7K9q2k0j9L7L8K4q7p4L8L3L3lmk6Q4R0k2p6k0J8J9p0j25
11970h15K2J33M0p1NO0l4l3rrM7M7n4n4P7K2q4K8Q7k4o5M6J2j00lmr8Q7J07p8OO2o1o2Rm8
11963h09p1M0O6O7L3L2k2k3n2n2LN8Q9k2m7Rj1o7L0Q4%jk5k5k3k3NNN3N4kkk7k8k7k8kkK6
11956g37K5lmj8R3M0p1n0n1m8O3J56M4q1q0M2M2l1l1l1l1J8J8p5p4N6N6l6l7M8M8m4m5RJ0
11949h10M0M0k2L3P1m0j34k2P3J29P4l6QQq4K6Q2k9k9k9l5l6K4K4l1l2j6j5NNJ20Rk1k1m8
11942g19m7M5M4J6J6J6J7l6l5j7R5R2r2j48L7P3l9n4N7J1J1l1l0n0O1N5N4j3j3m8O3M5M4p1
11936e91p1j12jL8p3r8Q7O6m5N6N7j05NL4L4qqr7J4M5M4j8j8j8j9K2K2K2K2j3j4J5J4K0K0
11929f72l6l5j2j1M5M4kkJ2r9k3Q9l7l7M9M9opM2M2j4j3l0k9K6K7NNL2L3p3p4K6K5k3O9P0
11922e45k3O2O1j42j41k6O8J23L0q1q0OOJ3J4no1r3%J11J10l3l3K2K2r5r4L5L5rqkkn9L4J32
11915f48L9o8K4P8j5n6%Q7L1l4l4jn6l9N3N6l6m1N2mr6n8L4L2L3lkkkLKN8N8jjj%L9M0q7q6
11907f52K4P9M8m4k9K6K1l5l6l6J5J6j38j37O2O2J6m0K7J19P8j4j1j2k8k8K2K2P9j2j19o2
11901g17M5J00O9k3m7m8KN8O2l1l1l1m0m0R0Q9opL2k4o4M7N0o0r3J9l4K2J08mr9J1Oj06rJ02
11894f02M7qk6k6P1P1Q4k6j25j4P8K2q6q7P7P7j5j4j5j4L8L9n5n4j3j4P5P6n9j14k2Q8Nj07
11888f48j4M3J2J2J1J2mo0kJ09N5%J5r7j27j7L5p5K9Q5m6m5Q9Q9L4L4p5p4k0j9K4K5l1l1L2
11881f40L3k3k3M6M7rrJ5J5m0m0J0J1J1J1J0J1QPl4r0JJ13J3r8r5J7N0ok3k3J7J7Q6k4q8K4
11874f92J15O0n8n8poL9L9J6r5n2O0j0j0L3L2k2k3k8k8K7K7j4j5j4j4MNP9l2j15P0P6l4K0
11867f25K0m3m2qqj5j5N1o1j13P1J48l7m0P2J7J8o8o8L9M0n3n4J6J5J5J5o5o5K8K8J13J13
11861e61j6j6mmn9n9K3K3m7O5P4l7r8r7L1L1L1L1k8k7k8k8M8M9M8M8k1k1j4j4k6Q4Q4k6l0
11854e91l0l7l7p0p0K9K9m4O6O7m5M2M3k0k1l0l1l0l1K9L0K9L0J3J4j13j13O5J20k0j13j7
11848h57P5J7J7M5M5q5q5J2J1J5J4QO3Q7oq5k9K5k9l0O3PQP4P4r2r2O5O4LLL1o2o1L1k7k7
11841g10k1k1K4K4o8o9J3J4J3J3O3O3o6o7l4l5K1P7L7n5l2K5K1K1l0l1J08J08n9n8QQQRL0
11834f48L0K4K5J3q0n9ln0n1M2M2L3k1m6M6J5m0Q7L1j25p1K5K4N5N4p5p5K3K4K3K3l1l0l0
11828g96l0L7L8j8j9M5M4j1j1NNNNkjKKj0M5L7p4q1L0J24J4o8o9j0j1M5M4J3J4j9p4j09LP9
11821g77K3m1J5R8j2o1nm8m7N9N8j2j3N3N2n8n8j3j2N0N0n3KL0q1n3N8J9l7k6k6KKO7O7k9
11814g57k9l0k9K1K1K0K1l5l4L0L0LLM9M9j5j6L1L1k7k7J%l8l8K6K6J2J1n3n4M4M3llk7k6
11807g69KJr9r9R6R5L3L3P9P9j4j5J3J3p6p6l0l1K0J9J9J9n1n1J4J4L7L7l1l1L3k2n3N8NN
11800g24J2J1J2J2l5l4K1K0k5k6L3L2l2l3j0rl8l7NNm1m0J11J11k7k7nmM2M2k8k9P3P3k3k2
11793f34MNJ1J0l5l6j4j3l7P4oj18qJ02L9L9l7l7K8K7K7K8o4o4j8j8RRRRpoK1K1j07j07LJ14
11786g77R6M0k1k0m7QP4l6j09LO9J4j06n0P0J4l2K3j2j2K5K4k2k1M4M5n7n7j7j7J1J21J28
11779f04n8j41M4J33K1n9ml1q6J4J3m1m0M2M3L5L6m8m7J10J10lj14n1n2OOj5j5J01j0m4O7
11773f82l0l0J4J3n1n1O9O9n1n1O9O9j4j4nnl3l2m1m1M3M2K5K5p6p7R8R8q9r0l5P6J4J4K1
11766g39K0m8O2L1q1j2j1j0rrrL9M0l5P6R6q9m7O3K9q2j3j3k3k3k3k3J0J1J1J1ooK2K2Q4Q4
11759f00j8j8j04j04kjJ09J10k9k9j4j5j4j4KKP1m0q7K4R3R3l2l2r0r0P2J84L7j47m4O7J3
11753f47J4l0j41l9P2M0M1KJ%%l4l4J15Mq3q4k3Q7Q8k4n9n8J7J8K3K2p9p9M1M1k9Q3M8o4O
11746g44Nj1j2N4N3k4k3K3K3J6J6m9m9LMq5J00J14p1l2l2o4M8J01q4j53L1M4o7j1j0O6O6j3
11739g67j4J4J4j9j8RRK2K3k3k4Q3Q3j11j11l0k9O5O5P7l5K9K8r0r0O7O7M5M5j26j5J05oo4
11733g22M8L5L6k3k2l4l4J3J2J0Rn5n5L3L4OOnnK2K3lkl0l1LLLLM9M9L4p7j00oO3O4J1J1j8
11725f42j7m0m1J5J5k9k9N9l4j26MJ19O4j1o6o7K6K8k8j9j9P2P1J6J6m3m3J2J3j8j9J0RN4
11719f88N4jkJ8J8p5p5k8k7K4K5Rm7o7K5O0N9L8L8m7m6M7M6l7l7J3J3l4j27KR5K8K8L4L4l8
11712f68l9J4J3Ln4m6M6L0K9L5L5n0m9n0n0L0L1J2m3n4L8J1J1K1K1K0K1lkllN3N3m0l9mmM6
11705f28M6m9j41m9M3RJ0m1m1L9L8j8j7L0L1k5k5j1j2M5M4n3n3J3J4NJ89J02j58r6r7q3K8
11698i11L4L3O8O8k1k1k1k1K4K5l2l1K3K3nnK1K1K1K1m0m0m0m1ONL4L3o9o8R8R8mll1l1M3
11691g36M3J5J5k0k1PQK8K7J%l3l3o0o1L3L2o0o0L3L3MNP8P7j5j5POPOn0n0NON0N0K8q4j01
11683g95J1P0P1k2k3L4L3lln9n9K9K9o4o3P3P4j9k0rj0M5M6K3K2p0p0J8J7J8J8pqp6L4O4m6
11676f97m7O4L5p6opk2k2L4L4QPQQk1k1k1k1J6J5J3J2Qm8q5K5J56M6j18oPm8M6M6m5m5n8N2
11669g74M8o3L4R0l8J7N5n5l4K2n4JJ6r4nN1J2J2k3L2R2k0p8k3K0J9M1o9j03Q3R3j8k9K6j6
11662g32j6%n6l8P2K4q7k8Q3O4Qrqk0j9k0j9NONNJ6J6P0J25m8j58k6Q5J4J5K1K2o5o4L1L2
11655f94j4M2Q0l1q1K9M7ql4l4l7l8kkkkL9M0j6j6L5L6k0k0j6j5p1p1Q8Q8L3L3l7l7j9L6L2
11648f59p9p9L2K8k7l8l7k4Q8J37m9o7M3N7Jm3m3RQNMMMPPl1K4R4j7m4m4J0RJ0RN3N2lln9
11641f51n9lml8l8l8l8JJJJO5O5RRj7j7q6K4O1n0m7O4L7j8K0K0j%N5N4m9n0n0m9K0K1P3P3
11633f29o0j16J2J24N8n2J7J7o3o3K9K9k0k1J8l8j08LK9L0j6j5j6j5K4K5K1K1N7Jk6O7L5n8
11627f99q3J0O0Mm9PO3Qn0n0ONONL0L0k6k5j6j5o7K5O6O6J7J6m0m0N2N2p5p5J7J7LMk4k4O
11619g83OO1O2k3k2L3L3n9o0lml9l9R1R1n6n6M0M1L8R5o2j91m3N0j0j0LLL0L1o9p0j4j4Q2
11612h37Q1j1j1j8j7L8L8M3M2nj36n1P8llJ1J1O6O7J5J4p7p8l8l8J8J7j2j2k1L4M8m4k0L5
11605g76k5k6ONl8l7R1R2%jN5N5j7j6L9L8p7p8J5J5mlL5p6r1l6N6N5ool3l4O2O1l1l1J5J6
11598g31j3j2l3l2K6K7N7J13J5r7o5o6m2O9llN7N6k5q0n9N2K8k8J0J0l7l8N4N5O2O3l0l0n8
11592g28n8P2P1j6j6m4m4L1L1mmN3n7r3J9Q5k7NO1K0r0l6P6l2q7OOJ9J9qrk8k8O4O4j7j6m5
11584g85m4m3m3R1R0l9J7mj15PO3L7R3Q1j04j14mJ7J6On0J0J20J17Ok5k6l2l3%%%%j4j4j4
11577g32j4n2n1k8Q3J9r2KJ88L1L0j3j25p0J15J1j01j5j5ONJ1J1O6O6m7m6P8l3r7J3L7L7R
11571g13J0N1o0j03PL1L1kklkrj0O0n1q8K3J0RO8O8k4k5%%N5N6n8n8J2j00K0J30O8m2K8K8
11564e85p1p1p3p4j3R8R9j2o5o5j0J00L8L8N8N9p9p8L0q2l3P8O1n0l6l6j0j1Q2Q1n9n9P0P0
11557f10p8p7k3k2O8O8J2r8j34N2N9n3N9N9p7p7Q1Q1K5K6l6l6l6l5J9J9J9J9lml1l1N4N4l9
11551g26l9N3N3m0l9L8L8j8j7k4k3k4k3ONONL2L2nN0O2l0o8o7p1p1N8N9N9N9L1L2RQq3q4k3
11543g80k3L3L2mlmmQQm8m8L4L4L5L4PQPQlmllk2k2NNLKPq6rJ19R7Mm0J5L4n9l2K4o9o9L8
11535g34L7n5n4J9K0M7M8j1j2j1j1mmpqjn7RJ01Jr2K8Q2n5n5J0Rm5M8N1m1LN9l4l4L8L8j7
11528f94j8P5P5n5n4K0K1K0K1p3p3K0K0M0M1M0M1J8J8p4p4J4J4J4J3m4m4J2J1K9K9L3n9m7
11521f70Q3Q1m9k2L3j2j2J0q2n0P9N4jj7j7L0L0L0L1p5p5O0O0n7L5R5KrM7qo4l2O1O4k9r3
11514d89%L1L1N3lk7O6L8j6K4K3L8R3J5j14j14N3L1r7l2R8P3P3m4m4m5m4P2P3k1k0k6k6O6
11508b11O6J4J3p9p9l1l0R9R9o4o3rqqqqql1l1l0l1L8L9j7j7J%n5n5k0j9l0Q2M2j3K5K6l9
11500d50l8l9l8m5m5M4M5L1k4j1R9N6j30q1K9qrjkLLLLk0k0k1k0KKl7J9K7q3n0Pk5k4P2P1
11493g05n7n6L5L6m7m8Q2Q2K4K4l1l1K8K7j01j02M6M6MN9J13p3j31N4Q0l0j2j2K9L0o3o3O5
11487f98O4k8k8O1O1l1l2j7j8j7j8J1J2J4J4k3L2P0m1p0M1M1p0l7P4J2j00rj0J1J2l1l1O2
11480g17O1OOn0n0M1M0N5n7j06MO6J0n6N5K1l5L0K9j35k5J36K5l4K3k2p7j4j5j0j1j0j1L3
11474g94L3k3k2l4l3R7R6j03j03K6K7J8J8J8J9K3K4On0o4M7J05nr0K1j4o9jN4K6k9JN7jj12
11467h31l6P5NOQ2Q3j8j30L4R0m1m2J3J2J2J2N7N7l9m0L1k5q8K3L0k6qrq9K1N6n5l0Q1M6o5
11460g46N8N7m1m2J3J2M1M0lln9n9m1m2J4J4KKK9K9J7J8J7J7J3J3P8l2j56j01K7K7mnl2l2
11453h60NMMNM8M9opJKQQl8P3J22o4j18oQ3K8j6L9j6p2k9K7L0k5p7L3Q6k5P2P2p1j4O1j23
11446g07k3Q8LLj8j7j1j0o6o5M9M9ooK9L0o3o3RRN7N8K3q9l9P1K8q2M2M2lllmK6K5j03j04
11439h44J43J43r8r7M9N0L2k4j09KR5j7l9J7P5l6o2M8O5J1j1j1l5l5p1L9R8M1n7j12o2N0N3
11432g09n7J2J2j9j8j8j8M7M7K3q7j5R5Q8k2k5k4K4K4M9M8l7l7o5M7L9M0r3r2L7L7j9j9L7
11426f68L6opl5l4J7J8l8l8M2M2N7n5j00J0O7m5n4N7Q0Q0j00j01N9N9L3p9q5K5J29J8m2m2
11419g00K9K8o4o4P0O9k3k4%%%%qqO2m9r5J7KLL2L1L2L2n5n5J%M3M2j7j28n0O2L9p3m3J43
11412g19R6j63p0J15N8n4K1K1m1m2PPj3j4j2J00J27J7n7n7l7l6J9J9l6l6l8l8N4N5ppM2M1
11406f78Q7k4q5l0m1m0J8J8k7k8R5R4L5p6j69n8J09J08j8j30o8M4J03J03kkjkJJn5n4j0j1
11399g93J8J8J4J5ln9l4P8M6j0o2pM5j1l9m0N0M9M2M2j3j4J9J9l7l7ooQj03j6R6K6K7kjKL
11392f76j6L9P7l3p0M2J27J6m7m7KKj0j0J8J8j7j6m8m8J9l7j9R1Q7k5K4l1p3j7lmO4m8q3K9
11385g23J59M9j18pQ3k7q2L0N7l6l4N8L8n4k7K8mm%%j6j6j6j6MNk3k3rrL8L8M6M7j6j09q4
11378g73PK8K7N6l6j6M0k6k6OOO0O1mnk0k0o7o7L2L2MMjjM6M5o6o7P3P2l9m0o8K5O9J2j4j5
11370f66m1m1M2M2l1l2l2l1J6J6j1j1O6O7j7j6k3k2n1n0P2P3l0l0O9O8j4j5j0j0p1p2M2R7
11364f57j7j09p6k0Q2Q2m3m3K1K2O7O7j7j6RJ0l6l7qrj1j2k1p5P9J71o7o7K2K2%jk7k8M1M2
11357f60J4J3lml1l1K8K8n5n5K4K3m1m1M2M2mmRJ0l3P9O8m3L3L3p3L8Q6r8j20j0%JK2K2K2
11350f69K2J5J5j06j05O0O1k3k4J7J6J7J6k2k2M3M2m8m8kjK3K4m1m1N2N2NOm1m0J13Jl6P5
11343e94ONrrj0rp7p8OOj0rN5N5J9J8rrk9k8L5L6J2J2L5p6m0P2k5k5L9L9j07j07J41L0p9L2
11336f86K3q9l5P6QQl1l2O7O6M0p2JN7p5p4M5M4M1M0j4p0j09LR8j3j2R8lj13J4O9J7l8n9n9
11329g69L5L4P3J7p8L3Q9k3o3pm6m5O7O7k6k5J3J3J2J3qqrqk2k2k2k2K7K7j6M0J23o2j46l6
11322g80K3K2L0K9k0k1k0k0mlmmj4j4j4j4POO2O1kjkkJKKJQ6Q6opn2n3n3n2K0K0K1K0j1j1
11314f85j1j1o4o4O5O6M1M1j5j5mmn9o0K1K0K1K1RRRJ0o9o9K4K3j0j1j1j1L9M0n3n3J26J27
11307e67j11j11M0R5Mj08L5J46N0o1q2k6j0rO0O0l2l2k3k3k3k3M1M1j5j5M4M4j1j1K1K1Mn2
11301f39p2L9M3o8p9L3l7l7J6J6J3J2K8k8o2M8P2J7M8M8Jj11p5k1L1Q7L8j8k5L1Q3K8j1j0
11294e61j4j4%%%%k8k8K8K7n8n8j28j6J20Rj19o4J21J22rqL6k0L4J46Kj09l3l3j17oN7N8r
11287f72o4m3O8L3k2N4kp0M1L7p4l7l7j6j6M5M6K2q8n7N4N5n7l8P2P0m2r7m2Q6Q6j7j8P5P4
11281e91opo2o2k7k6O9P0m1J5N2n8l2P9LLPj04m8O2j5j4qrJ3J2J3J2qqM7M7j3j4o9o9L2L3
11273g22l4K2N3n8j09JJ4J5M8M9N7N6j03j03K9J40Q5k7J%o2o2M4M4m8m9N9N9p2j7N1o0n7N4
11267g02m0m1O0N9l8l7l8l8M2M2opn8N2J90Nj38q3LN8K3q8o1N1Q9L3n6jN7Jl3P7M2o9l4K1
11260f63N7%QQo1o1JJk8Q2Q3k8KKr7r7N1N1L3k2j24j3Q5K9MN9K7k8n6n7LJ15Kn2qqo5M5J37
11253e83Q1l4j45r3J8L0L0j9j9j5j5j5j5J25J25nmp1p0N9N9o0o0qqn7j14o3J22J22J1K9L0
11246f32K2K3p0p0JJn5n4M9N0ooK6K6l0k9J2J2J2J2J0J0J0J0j0j1k0L4P9l3j27p2j0rK2K1
11239h02L9L8L2L1Q8k4n1Mm6j01pJ04N1o1OO0J3J2m0m0K0J9K0K0m4m3J2J2p2p2N7N7K6K6l0
11233f86k9k5k5R7R8oj17k5Q7M3M2oon1n2k2R0P3P3m2m3l4P6K8q3n3N8j2j1j3j3j3j3PPP0
11226e31O9p3L9L8p3l0k9n6J30R2j8j%j2j1j9j9K5q5k4k3K6K7Q2Q1j7j8j1j1o3M8M8o3KLn
11219d82nJ0RRJ0poooL2L2L2L2L6L6k0j9J8J9J8J9k2k1M1p0nmj1j1Q5Q6q1q1J7J6J3J3j5p1
11211c60N8J69J21J1n0n0j9j8j9j8l8l7N6N5m4m4m4m4%%%%J9J8l0l0l0Q1Q4k6o3qM7M6K6K6
11204a55k9j41j23O3P6l5m5O6j1j1M7o5j0J02l8l9Pm8j2J00J0m6J%n1n2m0P1O5j21q7K4L6
11198d91j9k7k7O2O2J1J0LLkj14k6K8p7p8R3R2o8o8K4K4ppM4M5K5l2o9M1P2l9kN5q6q5J2m3
11191f61j6R6R1j9n6n5o3o3M3M4M7M7n4KL6p5l8J8n2MkkK4J36M7o3OOq1q2J8J8n2N8N8n2L0
11184f57L1K3K4q2q2M8M8k3k2q5K6j8j8M5M5j8j8j7j8j4j5j4j4M6M6M0L9O6m5J7J7n5n5L8
11177f71L7K3K2l3l3M4M4j48l6P4P4j1j2r3r3O6O6L0q2j9k0PPQPO2O3Kj08p6L5Q3k7QRonR4
11170f08j7q5q4L3L3N1o0j05Q0R4j7l9P2O5m6klj01j02M6M5j0j0l1l1K5K4MMMMOP%%R4j6m7
11163g23m6m0l9J6J6M3M2j3j2J0J1n9N2O3m9m1O9NMJ1J1n5n6L7L6M5M4k2j34l5l5J3J24N2
11156f55j33q5K6Q8Q8KKJ7J8l8l8k3k3O3O3K0r0k8k8rj0M6M6K6K5K5K5j03j03O3O4p5p4j9
11150h27j8L2L2M6o5m6O5Q1Q1N1o0n2n3L1L0o1o2Q1Q0j2j2l2l3l3l3N3N3rj0L9p1p9L2P7l5
11143g39k1k0J2J2J2J2j4j4j5j4J1J1J1J1L1L2L9p2q8q7P2P2j4j5M1M1J3J4J3J3j5j5j5j4
11137f99P6P7n3n3o8o8K5K5l1l0O2O2p2p2N8Ln8N3N0o1j%%%n7N3N8n4j6M0KJoopoK5K4l0l1
11129g85J8J7J8J8j5j5j5j4L4L4n8n9nnN0N0k1k1j4j4m7O3O7m4K3P7L7L6l1q6o2M9P7P7m5
11122f11m5PQQQk9k8Rm6n6N4J11jj28p3N0nrrq1K9J47L5k4k5r0r0J13J13m2m3N0N1m6m6m6
11115g80m6K9K8o4o5R2R2OOrJ01K5j60j00Q5N4N5mj15p1J14J15Mn1n2l5l5L9p2m8J37Q2j03
11109g46n4N7L1L2N5n5m8m9L1L0R3j8pop0o9L2L1l8P3J7r4O9O8m3m3m3m3M1M0M0M1p7p8M6
11102g54M5K1r0k8k7L7L8L8L7jkr4r4O2O2POK0K1lj14J3J24l8l8j3j4j3j4j3j2L5L6O8m2n0
11096g84O1j1j21PJ19Nj07m4O6Q4Q3p0o9j2J00R2R3q9q9l3l4k2k1P0P1m4m4J2J2J4J4m9m8
11089g88R9j2p5L7Q2k8k6L1k5j36m4O8K1l5K8Q3M9N0m0l9mlK5K5J3J3m2m2J2J1m7m8J5m2k0
11083h34R0j4o9K7Q2Jn5j6j7JN6L9p2q3K8Q1Q2K6q6j33N1P8l4J0O5kkKJL1L1o2o2O0N9l3l2
11075g05k0j9L6L6k6k6K9L0p0p0K3K3M1M0n2n3K8K8K8K8nmk2p8k1R0L4p6m1J6L9j6m6QK3K3
11069g47P2l8o3pJ9K0k3Q8J11p4j18oOOM2M1k5k5LLOOq7q6K7K7K8K7j1j0j1j0P2P3k0k0o6
11061g70o6J06N0j00Q6J07j52j46L8n4n3O7O8JN8N3n7l3P8Q3k9n1n2J8J8J8J8l3l2nnM4M4
11055f83n2n3N4km0P1O3m9K2K1l8l9l8l9M5M5J7J7m3m4J2J2j7j6P6P6L1L1r9r8K9K9K9K9l6
11048f77l5l6l6M8M7m5m6n3n3KKj0j1M5M5O3O2L9p1l3P8KKMj06j49L7Q0Q1L6L6m5m5j7j8k1
11042g98k1k0k1MMMMN6N7N3N3k5q0l6P6L4p8l9J6K2K1k0p6n2N8Q6k6n0NJ3J3L5L6j1j1k3k2
11034g59M2M2k7k6J9K0o1o0rJ01K6q5l6P5N6%K7k8L5R0q3q3L7L7r7J4M6o5q6K5O2O3K3K4j8
11028f59j8k1k1j6p1o4M8R2j9j5j4L2L2n1n1L2L2L2L1j8j9RJ0l9l8QQK1K1k6k5M4M5kkn3n3
11021g98opl0l1N4kl8P3Q5L0L3L3j7j6K3K2J5m1r0K2J4m1KJk3k3m6O5J19o7j28N6L2q0N2N2
11014g01jjK5K6NMj25j5K5K5N3N4l0l0n3n3k6k6R5R5L0K9r8r8J6J5J25J4j31k1O3m9k0R0L4
11007f55p8l6l7J5J4J4J5k0k0k0k0L6L5K9K9P4l7lkn7n7Q2Q2p7p6%jJ21J0o6o6l0k9L5L6M6
11000g14M7%%LLn9N2Q6Q7q2q2k9k8j%N7N7m5m5j4j4j5j4k3k3M1M1l3l3J3J3O5O4M4o7qpPO
10993f50Oj05k2Q9j03j03O0O1J2J3m3m4j0j0M5M6mmmlO5O6o4o4L9L9%N6P5l7o3o3m6m5RJ0
10986g96j0j0Q2Q3l7l8l7l7J4J4J3J4L2L3o1o0K2K2k1L4J20o5p8k2p0j4Q7Q8K2K1l4l4ooM6
10979f89M6k8q3k6Q6J6m0jjJ1J2J1J2j3j3j2j3m5m4Q5Q5J8J8p4j29n9N1J09N4o3o3j1j1K6
10973g78K5l0l0M7M6rrLLn3n2L8L7n4n5K6K7k9k9M4M4M4M4q2q2PPJ7m0j5R6N4N4l2l1n0m9
10966h46POK5K4K4K5J0J1PPL4k2j11jM2j5pM8nnjkJ3J2J3J2j8j8j8j8k7k6k6k6O3O4Lj07o7
10958i16M4J73O3m6O6N6j29j01Q3R0k1m9PO2O1n1n1J2J1j36k6P4l7l5P6L9j8o0o0K9K9J9J9
10952g23J8J9j1j0j1j1K1K1l5l5JKKKJ8J8J8J8p7p6J6J6RJ0RRk7k6K9K9M6M6m7QL8p3p6L5
10944g80Q6k5p7L4K6k9k6L0N2mn5n4o6M5N2n9k5Q6Q0l2J6J5q5K6L6j9l2q6m0J46O2PN6n6j18
10938h13oJ21O6o3o2R7R7j06j07J4J3n6N5J14Kr0K1N9n3l8J7nN1L7p3n1O1K3l3N5N5p8p8k8
10931g82k9K7K7j5j5M1M1J8J7l7l8N6N5m3m4P0m2m8O2K9q3j3j3k4k3MLL5L5k1k1J8J7l7j49
10925i22m3J42O6m5k4k3l0l1Q6Q5L0L0l0l0n7n8R3R4l6l6o6o5K7K7L6L6j9j9O4O4RQrqrrp6
10917g48p5J7J7J5J4J5J5o4o4O6O6l2l1l2l1l5l4R5R4k1k1P1P1l2l3mnn9n9l1l2O1O1l1l2
10911h28J4J4O6O6J7l8p3L7N4kQQo3o4O6O6n9o0mmJ0RO5O5l7l7J9J9N1N2m6j57q7K4M8qj5
10904h04R7O1Pm0m0J2J2K9K9o0o0jN4R3j9r1J9J9r2n4N8P5J9n9o0L0L0K9K9K2K1P7l4r7J4
10897f75N2n9n5N6J3m3nnl2l2mmonM9J05oj17NNJ7J8J4J4j1o6n0O2Q1l0j5j6onNj06k0L6k
10889h43lP6P7j7j6k9l0K6K7QQk0j9K7K7k8k9j4j4J3J3K2K2K2K2M2M2j8j29o9M2K9K8jkn7
10883g65n7O2O1l1l1PPJ4J4p7L4R6j5j22j2M9M9k9k8K7K7qqK6K7q2K9Q8k3n5jl8l8L4L5L8
10876f96L9n9lL2p9o2oj6j6jjM8M7j5j27nJ07J13Kk1k1J6J6j2j2M6M7ooL4Q9K8q3r2r3L1L0
10869g07klO7m4j05NR2k0o1o1j2j2j0j0M5M6m6m5Q3Q4p3p4j7j8O9O8k3k4Q0Q0n0n0J4J3j4
10862g35j4J6J6J7J6PQQPo2o2L5L4j9L7J6r5k7K9m7QO8m2m3O9J8l7L5L6p7L4R3j8p0j5L3k1
10855g44l0k9N3N3O8m4o8j2J6J5O6m5j21O3P1m0m6m7M0L9k7k6JJL8L7POK1l6p0M2K2l4NML1
10848g20L1k5k5PQk1k1ONONK9K9K9K9o5o5K1K0M0p2p5L6M4j2K3K3m5j00j0J02P2l9nN1o4j20
10841h68J3J23M7o4n7N4J6J5K3K3n8n8l6P6Q7k5m2J4kjKKj1j2j1j1K1K1K1K1jkjjK0K1j09
10834g50j09L1L1L1L0nnJ3O7J7r4n2Lj5R6M7o4J5P1k5q1rM7M6rl6K0N4n7k6Q6K6q4o4rRRn5
10826h00n5L8L7L1L1k5k5n9o0L3L3j3j3M2M3M8M9qpj5j5j6j5K6K7l0k9k3k4l0l0O8m3j52L3
10820i48J76rj4R6k3p8N2N3p5p5N5N5l9m0N2N3O4O4o6o6j0j0j1j0J7J8J7J7o7o7K5K5nooo
10813g92%%mlM5rm8O3Q1l1n1MJ0m5m2J3L2L2L6L5m8m8M4M4J9J8J6J5L2k3j47l6L8L8M2M1j
10806f30n6r2K0L9j6l4l3RRRRnnnnk6k7K9K9JJKJl1l1K4K5L6L6k5j35mJ07O2OJ5r5q9R7N0
10798g28nK0l5q9K2l1j41J9J30Q5L0M3o7j33k3J10ko0mPm9M3R9J9l5N4N4ONk3k2K2K3l3l2
10791g21JKo4qN6n5n8N3L7p4K2J33o6j21M7qo6M6J01j0pN0P0J4p1p1j9j9J0RL8L7LMK0P6P
10784f02j05j5R5K1r1q7K4P2J7p0M1J47L7j35j34M0M1j21j0P7l4n1NJ4J5PO3O0n1MN9P6l5
10778f26o3qL8p3m9O2O1m9p0j5Q2K6o0N1M5rK8K8o6o6j1j1m3m2J3J3J3J3LN8N6n5m5J1k6K9
10771g57KJN9N9l3q8n8N3J05po1o1j3j3k4k4L1L1K9K9k6k6J6J7J6J6o2o3O7O6ooooppopK6
10763g44K5K6K6m4m5m4m4M6M6q4q3NNO5O4lN2N6n5K1K0p8p9J3J4J6J7K6Q0J61k4j64n3L4p6
10757h02M9J60m4j00K4K4opL9M0n3n3K7K7o5o5l8l7J29J29n1n1M8M8r1K0M5j1QQn1n1j2j2
10750g75l7l6j7M0J29J9j06n1M1M1j3j3M3M2j5j5J2J3J1J0MMM6o6j24j4R8M2q6q7Q5Q4m5m5
10744g81L6L7L7L7k4k4p9q0L0K9o2j18M0J51K3l2P0P1o3o3K7K6OOq2K9J26J4qM8q3q3M5M4
10737f50M5M4j8j9p4p4k6k6M0j5o1M9J06om2J4MLk9k8K6K7J4J4J5J4l0l0K6K6QQq1q1K2P7
10730g08J5r5m5m6LJ14R1r4j50L5J45L4k1k2J2J2J2J3k0j9L7L6J8J8p5p5O4O5k8q2m7O4O7
10724f72m3k9Q3j0j21lJ08J6r6q8K2M6M6j6j5P7P8k1k1O4O5jj13j12jK3K4K0P5L4p8r7r7q9
10718i42K1Q7L0PO3N6%J04M9n7n7q5j40oJ06M8M9p3p4K8K8k4k4O1J16j3j23lJ09r4r4J17O1
10711f69p0M2J1r9r3J8J27J27o9p0LLKLl3l3O0N9jjm9m9o9M1O7J0n4n5P1P1l3l2K2K3k9k8
10704g76O5Rm5O5R4j8q0k4j4j4Q4k7n1Mk9k9O8J3l4P7O7j18p1L9l4l4j5j4M1M1n8n8L4L5L8
10698g69L8n5n4L4L4L3L4rqo5o4Q0Q1m9n0L5L4k1k2L9L9j7j7L1L1L0L1m7m7L9L9P6l6j69j69
10691i10J9J31R6M1J3m1m5J0K7K6r9j00M3M3n0m9O2O2l0l0J5J4M2M3l2l1l1l1M9M9m3m4l4
10685h15l4K1K2l2l2O1O1k6k6K9L0j4j4p0o9J8J7M5M5J4J4m5m5P3J7n3N8R0r4n3N7P2l9o7
10678g84M4P6l5n8n9jjN5N5j9j9L7L6llK4K5n6n5L7L7J7J7N2o0n4n5n7n8JN6R5j6n0O1K3l3
10671g28N7N7j13j13J09J08r6m0O8m2l6K0ooN3N3K7K8M1p0q6K6MMJ3r8m2O8O5O4R5r1j43M2
10664g08j1o7K3P9P2P2m7m6m7m7n2n2M0M1l7l7J8J8J7J6J6J6J4J3K1K0o3M9N5n6n6N5K1l6
10658f86m2J3ONO6O5l0l0l8r4l9P2Q5k7q4k8M8p%%j3j3o8o9J00J00l0k9L2L1k4k3l1l0klK3
10651g94K3K3K3KKk5k6m9m9KLj5p1K1J31J27J5j12n8K0K1K7K7j0M5Q1l1m7Rl0l0j7j8K0l5
10644g95o8M2J01rp2M0K6K5rronn3KM0p0m7O3K2l3M5rn2O0N6n4m8O3LMJ1J0N1N1p9p8RJ0R
10637g53J0j2j3M3M3k1k2l5P5J00j1l5l4l0k9l0l0J9J8l3l3l0K5O3m8m7O3J8l7P4l7j00J2
10630h57M0j5K3K3M8M8K5q6o9M3N9MJJklp2p2N8N8lklkM9N0oor9r9L6J46K3q7k5Q6LKm5m6
10623g73OOOPj0rM6M6l9m0J6J6NNNNrrRO4O3m9j00J1M8M7l7l8K2K2l4l3k8k8k7k8O0O0l3l2
10615g81j0ro5o5K6K7K6K6l6l6N6N6L2L1K8K9m4r9p8L2R9M4j1j1mmN1N2qqqql3l3l0l0K7Q2
10608f87K8q3j25j3Q3Q4PQm8m8k9k9O3O3m2m3N0N1p8p7N3N2Q1Q0m9n0j9j9j9k0MLLLm9m9M4
10601h16M4J2J3J3J3K3K3l3l2k4k4O8O8j9k0p5p5J01J01j02j02J8J8M5M6j4j5POk3j35n4J32
10594h12P8l3K4l2p9L2Q7k4l9J6jN4J25P0k6k5j04j03K9L0mN1L4p7J3J24K4q6n7n6o4o3M2
10588h52M3M2M2j2j2j2j2N6N5%%o0o0nmL9L9L9M0o2o1JJn4N6J15N8n3j09n4N6K6k9k5L0L0
10581g08k5j8j8J5J5m1m1Q3Q2j0j0k8k8k5k5l8J9Q1l1o1oM8M8J5J5J6J5ooklr0l6R4j6n5L8
10574g43N8l4k9k9K0K1l5l5L0k5l9N4K9k6K9L0K6K6p0p0O0N9j1j1j1j1M3M3j2j3q8q8M1M2
10568g69j2j2M4M3m9n0OOR6R6j07j07rqM4M4m1r7k6O7O7O7J7J7qqqpJ4J5M4m8r8oK9K9OON
10560g08Oj3j4j3j3J5J5j3j2P1P1lr5j35p9J7J7RO5Q8mm3J2k8k9N4kk6O6K4l3NNK2K1M4M3
10553e93O8k5j00m4K1l4q5QN8l4q3RP0O9O4o5j15J5K1l4M1M2j7j8P1P0n9n9j2j3j6j6N9Nk0
10546g51P2ln8j3j4p0N9O5o5l9N3K5l1J7J7J0J0k0p5K7J20J4p9J6J08Ln4K1l5p5J7ln9PO2
10540g21O0Lk7k7K5K6JKn3n4LLKLJ0RJ0J0m8m8QQP7P7J6J5J8p5p9J4K2l4n4L8N0m4j6L9QQ
10532g15J1J1o0n9L3L3rrllk8O5J3q0k3L2mnl1l2O1O1j9j9L7L6m2m2J3J3n5n6P5P4k4k4k4
10525g98k5kkN3N3mmr7r7R0Q9llpqppN6N6p3p3O7O8J6J5j1M5j3j25J9P5j6j6m9OR3j8k4k4
10517g05l1l1m1m2N2J62M8j37l7P5Kn2j1j1n9lj1J00Q7k3k4Q7L4p7j33k2O1n1r9J2L6L7j2
10511h19j3O8O8k5k5K1K1K1K1K3K2p0p1M2M2j7j7L1k4o3M9J22J1j15nK6l0m7m7N7N6ooL4p6
10504g41q4K8M6o5rJ02K5q5p8L2K9K8j9k0J7J7J7J7l4l5N8N8l6l6N7N7k6k7m3r9o1N1P2J6
10498g71J3J4j8j8J8J7l8l8j9k0J10J09l7l8K5K5q1L1O5m6oJ05k6q1J8J8m1m1j3j2MO1L9p2
10491g44r6J5K1K2R0k0l9m0RJ0M3M3J6J5n4n4P6P5o6o7K8k8j3R9O4Qm5m5N2N1j51m0R7j4o4
10485g46M7k2k2K9K8k6k7N6N7l7J8K6q5k9Q1Mn2J4J4k7k7K9K8j4j5j5j5PPl2K4J04po5j0J1
10478f89J1J4J5LMn1n2N5N6LLJ3P0M8o3j02m7l0k9J0J1po3n2N9Q9k1o4M6O7J2l8J8L9L8j4
10471f38j5j4j5m1m1J5J4K5K5l0l1L6L5k0k0m0m1N2N2n7n8o7M3P7K1k6k5oJ06N3n7n4Jj6M0
10464g17K5l0J2J1r8J2K5q7m1J43J4j70JJ12M4o6K1K1j3j4N8N9p1p1M4M4j17pJ39K7o7j2K1
10458g48l5j0M6L8p2k0R1N2n9k1L4j4j5j0j1klkkL9L9M0L9k3k3k4k3j8j9L4L3j0o7m5O5J7
10451g09l8N5N5L3L4o6o6M2o9j18O7R1k0o9o9K6J37Q9r6k5L0j9k0N3n9n2n2qpM8M8J0J0M8
10444f86qm8O3N9n2noj2j3J3J2J2J3k6k6k6k6ooM9M9k3k4J5m1o2M9R8j4N7Kj39q3J3m3k2Q9
10437h04Q7k3rj0K7K7k8k9N2N3p7p7O3O3k6k6l4K1Q8k4j26j5n6n7Q9Q9lmO2O3l1l0m6m7M6
10431g52M6j4j4M1M2j5j4j5j5KKL0L0lmn9n9K5K5M7M6J1j00m8O3L7j8Kn3p6L6R4j7o3M8M0
10424f72j4l2K4M2M1m1r7l9P2K4l0PPm6m6RRM0M0j5j6K4K3m2J4N4n7q1L1J2J2L0k5p8L3Q3
10417g00j02n4J31P8l3k9l0qqM5M6j0j0j7j7j7j7nnO0Or8J4J43L3j20o4O4O4j9k0l0K5O3m7
10410f88j49L6M8o4lJ07P4l7L2L2n7n7J3r9l2P9LLQ8k2q5K7K9q2m8O4O6O7J8J8m5m4m5m4O5
10403g32O6J0Rn1n1MMNNNOM3M3m9n0mmK3K3j5j5J3J2l6l6J7J6j0o5m1P0J7J7K4K4o4o3O5O6
10396f99j3j3%j10p6L5ooP5P6J0O5P8l3r3J9K2r0q6K6P4J8KJo2o2ppMMM1j3q2L0R1L5l8J6
10389g74M5j1%N6ln9kkN0N0m3m4j6j6M9M9K1K2o1o1L1L2j5j4M1M1j2j2o3o4j0M5l3P9J12p4
10382f66j25N9O0MqrjjK0K0Q9k3q9r0k7k6K9K9L5L5j9p4r4J7J42L2j7j7pM9N2n8q6K5N2mk0
10375g12k1J3J3mn9n4N8J09kj0rm5m4K3K4N2N1r0r1KKO3O2l1K4Mj07m5J0J3J3M5M4J1J0m4
10368g22m5L1L0L4L4l0K5O3m8o7M4M1p1o3qk9K7O5m6o7j2kkRQo6M5J41L0o8j1P1l9qM7k2p8
10361g59jj13p2J12R8j4L2L3m7m7k0j9M5M6M6M6N9N9j44j44P2P2q9K2J03ql6P5j8j29L2L3
10355f75j35j34J09J10j8L8K1r1j9R2jn7k6k7J00J00o3o4O7O6k5k4k4k4kjr5l9J16Mr1K0Q4
10348g08k6QO3Om9l2q7q7K5M5M4Q1l0q6K5J6J6K3K3mlmmJ0J0J0J1l7l7l3l3QO2R8j3l3K3J6
10341f83m0o4o4pJ04P0m0K9K9l0l0l0l0K2K1K2K1K2K1kj12r7J4J03qJN7p4p4N5N4J7P2N5n5
10334f51j13n7K4K5K8K8KLKLl0l0m4O8O8m3r7m1K2K1K5K5k0k0L6L5k0k0P3P3l0l1l0l0j7j7
10327g80P6P5j8j8j8j8l6l7L3p8l5P6%jJ35K5m3m3O3O2r7r7j7R4k5k4K4K5m5O6M3o8JJm7m7
10321g93QQM3M2j3j3KKn4n3N7N7N7N8n1n0NOk7k6O6O6l7l7k9l0k3Q8L2p8l2l2J6J6K1K1K1
10313f86K1m6m6j08KR7R7k6k6J1J2J1J1jjn7n6KLj7R5J45m1n9n9k6k5K9L0J0J0Q0l2j04QL1
10307g11L1oonoM2M1q0q1r3J8J22J23k0j9MJ15lj13p2p1j9j9k0j9K7K7r1K0O8O7J2J2Q9k1
10300f57j5j4l2l2n0O1R0r6r5Q9M0p1LL%%j%K3K3K3K3J3J3J4J3j7j8j7j7l5l5j3j4J02ql9
10293g43l9m0m0K2K2K5J35J3r8nJ06n6n7RQRQjkkkNONNJ2J1J9J9n7N4N5n7p5p6M7M7j4j4L2
10285g04p8j07P9Q6k6qrL4L3N4n7o3M7K8q3p6L4K2K2K9K9O8O8o2o2QQN0o1j00J1J08p7q7K3
10278h19NNL1L0k4k5J0J0L8L8%jn7n6j6j5j6j6R0R1L2L1k3p8j10JR9R8J4m1m4O7O7m4o4rm7
10271g48m8J9J8J9J9MNNMLLLLJ5J5J5J6k8k7n5n5N5N5p5p5L2L1MLj2j2M4M3q3q3M7M6l8l7
10264h50R2R2l8l9o6o6O8O7J2J2k0k0k0k0QRK6Q2L7p5p1M0m6m7J6J5M8M7qqL2L3k3k2NNk2
10257g15k3K8K8k8k8opooj0j0j0rppqpL5L5j4j4pJ05M9o2j9k0k6k6j3j3P9Q0L3L3k7j38n7
10249h18N4j6j6M1M2n2n1l8l9N5N4ppopN0N0O4m7n1N9j0j0o0o1L2L2J4J3n6N5Q9k2j07LLM
10242g67J0J0j3j3k7Q4Q6k6p5L7L9L9K3q8p8L4M9N0lj15m4m5m6O5P2l9m2P0j%QQo2N0J24J2
10236f14p9L1l8j49n0O2L1L1J00j0K8K7p1p2M1M2j4j4K5K6J8J9L0q1q8K3P6l5k1k1k3k3O9
10229g24P0N0N1rj20n9N2L9L8k0k1k0k0K7K8M1p0r6J5JJk0k0P2P3q5q5k9l0O4O4j03m8R4j7
10222h16j1J73J20o6m3m3n1n1M9M8m3O7P1m0o6j0m8m8j1j1j1j1K2K3K3K2N6N5p4p5OOo4M7
10216h05Q6k5M4M4NNNNJ3J2J2J2n9o0mmK8K7r5r6M2J52J01q4MMj01j00L7L7L7L7l2l2K4K3
10209g01%J%%M4M5j0o6o5M6R8j3n5n6OOn2LQ7k3j00J0M3M3J0RJ0Rj3j3j3j3o1o2P8P7JJl9
10202g28l8n9N3J17OK2K2J5J6r0q9j0j0mo0K2J33K2q9o1N0Q1k9r5J7O9m2qJ04J6J5k3k3M2
10195f36M3o1nN9n1q0L2L9j6noj7j6p5p5J9J29R9M2j06j05l3P8P3P4M2p0q0q1l3P7J22O6j01
10189f58j02k1R0J3m3l2l3J0O4K5q7oN0L8L8M6o5q8K3J8J8O1O0j16o0J13Kn3KK8q2n8N3M6
10182g06o5M9J05l9j51jJ10Q2j03j03Q2L8p2KJk7k6k7k6P4P4M9N0r7m2R8j2j15lM1j4k2k1
10176h17l0Q1J14Lm5J0J2m2p8L4Q4k6l4K1j3j3m1m1O2Qn9N3N2n9q6l0M3M4%JJ3J2J3J3K3K3
10169f95k4k4n3n3J08J08p9k4L9p2m9Po7j0O0ML9L9K7K6l8l8PQR1R0o8o9J5J4m9m8llJ3J2
10162g59P8P7q9q9m3m3R5R4o2o3O8O7M0M0%%%jl3l3l3l3P4P3m9n0o2M9j3j4j9k0k0j9l3l2
10155h57l2l3J35J34M2M2j00j00j07MJ08J09R7q9j06MN3N3M6o6n8n8K2K2JJm9O2O9m3l2P9
10149f47q3q4KKN8N8j8j8j7j8N8N8l4l4l9l8J7J7J5J5j3j3J1J0L8L8KKn4n4LMn9N2N1N2l4
10142f94l3kjjkN4N5l9l8r5r5L4L5J4J5J01J00k9j40j8R4M4o8m6m7p3L8L8p4J2J1O0O1K7K8
10135f74k8k8k8k9k9k9M7M6rrO5O5RJ0j0j1o5o6L0L1L0L0m8m8m3m2N6J48L5k0N1N2q1q1L1
10128f42L1LMr4r3Kn4k8J01P7j6K1K1m0m0J5J5M3M3k5k4n5n6M4j3j15J4J98J06p5p4j%K7K8
10122f52l1l1K4K5lln8n8O4O5k9k8j8j8L8L7j0j1M9m4m4Q5qj37kR0lmR8Ol3K3n0j05K5Q0N6
10115f15Jk0k0m6m6RJ0mlK7K8l5K0M4m8l8J8j9j9J2J3l8l7K7J20N9l4j0j02j28JM0M0m4m5
10108h82R6R5l5K1O2m8n2N9K0r1j5j5l5P5K8q4K6J36M5o7p6L4K1K1M2M3j24j24L4L3L4L3k6
10102g16k5L0K9o9o9K4K4K2K2K3K2O9O9J4J3r5r5lkKLKLJ6J7l9l9J0J1J1J0P1P1J5J6m0l9
10095f12l3l3l2P8M7qj0j0j4j3k8k7k7k8K9K8rM6N5n6n3N9k7k7L6L5l0l1J9J8L8p3r7m1L9
10088g92M0M3M3o3o3K9L0k2k1k1k2P2P1k1k1%%PPj22j1J28P2n0NOn1pM8J3J4lln8n8RRRJ0
10080g44mlN2N2r9r9L0L1M0M0M0L9J3J4J3J3q9q9k8Q2M8o3q1k5MNK6Q1J0j02K6Q1J5J6K9q2
10073g08o2on9N3J21J1p8L3M3j3K3K2n8j13j8R3O4Rqqj1j1j0j1L1L1o5o5Kn4l6P5R6j5l1l1
10067g64PJ19qj19l6K0j9j8J5J5J5J5L0L0M4o7q5K7M4j2j3j4j7j7J9J8K3K2m3J2N1o1k5Q5
10060g07Q5k6j26j5QQO8O8o1o1JJJJJ02J01L5p6j03j02N7N8m0m0J5J6m0m1J5J5l2l2O0O0k4
10053g51k4k4k4K7K6K7K7j5j4M1M0m3m4M9M9p0p0K2K3L3L2L3L3o0n9oN0O8m4m7O4R0k0j11
10047f92j10j06NO9J5N1J07J0m4J1J2RQooo4o5M9oM4J55J1j74j26j5P6P6j4j3M2j3n2O0rj19
10040h24k4Q7L6k1J8J8M9N0m4m3J7J7J7J7n8n8L8L8k0L7J5r5oN0m3m4P0O9k3k3k5k6qM8M1
10033f53o9p0M2O4J0rqj4j5M2M1j7j7j6j7J9J8J9J9L7L7n6n5o0o1O9O9j7j8L8L8l4l3l3l4
10027g44mmo0o0P5P6j7j7j7j7P6P5o7o6j2j1l8l7N4N5OPOOj1j1j1j1K4K3K4K4nnnnN5N5l7
10019f31l8K0K1K0K0j12j12q5K6M3j2m4O7J32K0LN9l0l1L2L2n0OM3o7q7K4K3q7j5R6Lj07l4
10013h52P7R5L9p8p9M8M8k9k9oJ05J12Jj35j35L1J43k1k2k6k7n0O1J8r3q6K5P6P7J9J9J6J7
10006f41r7r7lJ08J07ln2n2K4K4j7j6pJ04J8j68n4N7k6k6K1K0N7n4RQ%%o5o5L7L6l5l5J00
10000g83j1j3j3K1K1Q4k8M6M6q1q2Q8Q8L8p4j13lO8O7j7j6j7j6m0m0K5J36L5j50l7P4J1J1
9993f75k9k9J5J6l2l1j5j5K0J9q7K3Q2Q1k6k6k6k6l8l9O4O3K0K1m5m4OPj10KJ08lL9L9m4m4
9987g59M0L9m6m6m5m6llJ29J28K4q7k4k5j8j8K1K1N3n8q7K5J0J0m8m8k3k3P9P9J2J1rrk8Q2
9980f90l0j42K1J31l9m0J1J2J1J1NOP1P0n7n8K6K6pqppk3k3K4K3m2m2j4j5P8P7L1j53j02R
9973h56J11J11n4n5K9K9J9J9M7M7m2m3m3m2j9j9RRR8R9m6j56m9O2O9O9M2o8oon2n3Q1k9n1
9966g39O1l7l7RJ0l8l7L0L1L0L1m1m1k0R1N6N7k1k0j7j7K9K9j5j6j5j5q9q9O9O8MMk4k4O3
9959f80O2n8n8k7k8k7k7Q4Q4L0q1k8K7l8l9R0Q9OOk6k7k6k6j9j8K7K8j8j7M6J01J6r5r5J6
9952g46J8l8l1K5J3J4J6J7%%j%P9P9mmj6j6j5j6o9p0mnN7N8k6k6n2n1L2L2%%M6M6n3n2L1L1
9945g01j1j2J6J6PQl8r3n6N5N9n2m2O8P7K2k9k8N1N1mmJ9r2m7O3N4lj5j6j9j9N7N7j01j00
9938h02M5M4l8l9L4L4l5l4Q6L0r1K0P1l9m8Qrj0onK9L0K6K6L1k4o2M8R3j9j06j07P8P8k4k4
9931g11m2m3K3K2QQl0K5R9j2r8m2K6K7N7N8m3m4K2K1l0l0l0l0M3M3lmM0L9q1q0K3K2j5M0N2
9924f70n9j3R8Qm8j0rJ8J9q4k9Q4k7l1J55L8j46l2Q0j5p0l8J6J0m5KJ14J5r7P8P8l9J6K4q8
9917f97oM9l6l5J2J3ONR5j6p0M2L1q1j20qJ1J2k1k1m3O7J01M6m6m5M3M4llo9j3Jj09k1R0O2
9910g33m9j1M5J4J5l8l7P8P9n1n1K6K6kkl2l3O1Om3O8J3r8j8L9J2O9M0j44r2R3R0k0kkl8l7
9903g59N8N9K9Q5kj12j29N7J04pl7J9RQj0j1o7o6K4K4mmppppN3N4kkr5r5M2M1o8M3M6o5k2
9896h30L4M3M4P9l1n7%L2L2PQllmlj4j4j5j4N5N6l8l7J6J5p6p7P0P0J5J5j7j6j7j6k7k7N8
9888f87N9R7j4n1n1j4j25q1J04R7j4J0J1j27j6Q8Q8k6k5LKo6o7J9J8N0o1l3P8M0M0qrK3K2
9882f26l2l3j7j8J1J1P8P8q8q9M0L9n3n3n0n0NNO1O0ONp0o9R7R7l2l2O0O0q9r0n9N2j2j2K2
9875g87K2LMLLMNNNm1m1m0m1P5P5j7j8MNN9O0q2q3M7M7J8J8J7J8o0o0L2L2J5J5j3j3ppj4j4
9867g47O7m4rrM6M6lko1N0J6J5L1L0o2o1n7n7N7N7P1l9p3j7J3J3J7J6l3l4J2J3qqL8L8K6K7
9859f25kjl5l5J1J1kkQ2Q1n3n4k7k6j3j4j3j4j2j2j2j3M2M2J5J4PQl9l9r6r5J17J17L7L8j6
9852f28j6kj14o7M4J1J2J8J9j9j8K8K7PPl1K5P8l3m4J1kjK9q1o5J20K8q2j3M3L2L2noJ8J9
9845f19qo3JJ12N0o1o8j4N5N4p7p8lN2Lj07p3j7RRM3M3J6l9j8R4J2m3N3N4p8L4OOJ3J4j9j9
9838f71o5o5P2P1K5K5N2N2n0n0k5k5o5o4p4L8P1J5L9L9m4m4N5J11O2m8o4qp4p4Q6Q7mlN6n4
9831f15q7q7%J10K8q3mlN5N5LLLMK0K0k6k6o2o2N8N7K0K0qrRQL5L6n8n9Q0Q0r1r0K9K9m5m4
9823f97L8L9j2j2j1j2ppJN6J07mn7%n1j06L7R1k0j9K2l4qJ04L8p2m3J2On0opj0rM0M0k4k4
9816f71lkklJ7J7J7J6QPPQj6j6j6j6QQQQn1n1M2M2lkkkL1L0K3K4J0j00m5O6ooN7N7%J%Jk0
9808e20j9j9k0j1j1j1j1K3K4Q6k5ppj29N6J32n3n5N6k2k3P8P7%%n5n5K6K7jkp9p9N0N0J7J6
9800d96l8l9l5l4J5J4Q1l0r3J9N0o2QQk1k2L4L4j2j1J7J6QRL6L5lml2l2mmLKq2K9L6p6oJ06
9793e76L6L5n0n1n1n1nnj9R1N4n7m3m4M0L9n3n3P7P8j7M0M9o2m5m4p8L4K7K6J4J4j3j4J7J7
9786f43l2l1j9R2Pj05MJ14J5r7KJnoL9L9n3n4L3L3NOK5K6o0o0k6Q6N4kRRk3k3j0j0M5M5nn
9778e80nnn1n2M1M1J9J8m0m1K1l4r3J8J01J00k7j37lJ08j7j7J9J9J9J8q0q1Q5Q6L7L7j8j8
9772e12j3j2j5j6k1p6j8R2K4l2k2k2J2J2j6j6k0k0k0k0M8M7qqM5M5j0j1l1l1llj4j4j4j4o
9765g13nN0N0m2m1J25J4j21O5P2l9J2J3q7q7MNR0R0M4o6LLj13kJ03J02k6k6M3o8j21j1j7j7
9758g14m6O4O5m7J3J2ONK9K9K9K9j0j1N2n9m0m1j10JP8P9pqlllmj5j5j4j5Q0Q0j2j3J7J7J6
9750d89J7n0n0m9n0N2N2p3L8J14Mk0k0j0j1j0j1J7J6J7J7K8K8k8k7j%O2O2l5P5J4J3k6k6k6
9744c86k6l0l1K5K5m2m2J4J4J5J4J5J5KKn3n3J6J6J6J6m2m2N0N0J8J8J8J8l7l7N6N5QRm8m7
9736d11J5J5l4l4j10JO4m8PJ19N5n5k4k4l1l0R0R1L5L5l1l1l1l1j7j8j7j7j8j7j7j8M5M5M5
9730d02M4J5J5p8p8K1K1l5l5M5M5M5M5RRp7p7RJ21LLm1m1j8R3Mj07K2J34Q2k9M0M0o3o4O6
9723b14O6kkkkN2N1j1j1N6n4QPL4L2L4L3lmM1M0P4j11j10P4J6J6K8K8l8l8j00J1N7N9J3J3
9716A41l8J7J10%q3K7K5q7l9J6k2k1k7k5O8P0k1L5P3l8o0N2M5o6mlo6o6k5k5L0K9nmnmo0o1
9708a17o1o1k0j9j9k0j2j3j2j3J1J0J1J0k4k4k1k1n1MM3o9p3L7R8R7n6n6n3n3k2L3P1m0o3
9702e68M8J4m2j7L9MMl2l1Om9j7R3L9p3l0K5j2j3N7N7JJl7l7l7l7L0K9L0L0llL5k0j06NN7
9695e60n4l0l0j9L6O8m2qM8N5N4LKq4q5QJ18P5j10j10P4M5o5o2N0N3n8n8N3J3r8m0P2j5p0
9688g71rM8K4K3k8k8KLM1j4j8R4R0k1k4k5K4K4l5l6l6l5R6R6M1M0j1j1qqp6k1MJ15O0j24j21
9681f35O4k0p5rJ02K2q9l8J47O0n1K6K7OO2Mj07j22o7j3M2L0q1p4L6K0P5J13Kn4n3nnr1r2
9674h43J12J12n9n8L2Q8R3j8j9R3ro5K9K9MNn0j05OJ18ln9l9P1P1m0o4rQRn5n4P5P5q4q4j
9667f88%K0K1K9Q4O6m6o3o3n4n4L8J48K5l1L4p6j21O3J21ROO2m8m8R6j6j36k5Q0Q0L2p9o0
9660e94nj6L9R4j7j02m7p0p0P2P2l8l7M4J00M9o1n5JpqmmR7R7o1o1ONONm9n0L4L4l3l3nok7
9653g05k7%%k7k7L8L7j3j4L3L3j1j2L5L5p0p1J3J3o5o4L7L7O9P0n2MJ10jn6n5j4j4P3P3J5
9646e73P1l1j41o1M9O4O3qrm0l9Nn0m2O9M9o1j6j7M9J04j9j29qM7Q7L2q3q4llqqL5L5Kn4q5
9639h11K5J7J8R3j8n2N9Rj02m3J2P6P6qqqqJ2J2n2n3J3J2N0nj16nJ31J9KLq9l3R9j2r5J6r
9631g73o5MN8P6J9k9k8k1k1M4M4k3k3M2M2N7N7o3o3m8m8jkJ2J1l5l5O1O1QQO5m5j10JJ04J04
9624e55Nj06NJ16L0q1n3Ll6l5L0L1q3q3K7J38J04M8o3j18l8J7qqP8P9p9q0j4j5n6n6P3P4o2
9618g71o1KJ14K6k9k2L4O5O4k4k4k7k6O7O6j5j4p0p0J1J2oo1r6J6P8P9J5J5J5J5j9k0N0o2
9611f73j07LO2Nj0M5P6l4o5j0QQL8L8j8j8o2o3ppK1K2K2K2LLO2O2m3J3N0o0lJ09k4k3j7j27
9604f99n1J34O1j24m0J6p3p3N8J14N0o2n6J30P0j15j20j0K8k8n5N6J13N8Kn4j5M1q7q6M8M9
9597g20poN0N1nnrj0rj0K8K8K0K1mj15k2Q9rqO7m3l6P6J3r7M1M1r6r5N8N8N9N8r6r7mmN1N0
9590f48nnm2m1N1N1p1p0K2K2J5J6J6J6k1k0L6L5m0m0J9J8rM7Q1k9q0k4K4K4M4o7p0M1M0j6
9583f80K2K2k3k3k3k3k4k3k4k3O4O5O4O4j9j9k0j9K3K3K0K0o7j22PJ17O5m6l2l2L0L0m0P2
9576e74K3q8NO1oon8n8k5k6L0L0k9l0O4O3o5o5R5R4J1j01j01J1L0L0L7L7k7k7l0l0Q4K9n8
9570f70N3k2k2M0M0o0o1K9K9Nn0p1K1n2n2Q3Q3RJ0j9j9L9L8K1l6r3jO7J2QQPq5r0LL1k3K3
9562g67K3M1M2K7o5m4J1n0m9N0M9n3KQ4qoQ7Jn5O9J3r3L6M0n3PPj2j3j3j3j1j1J7J6opM9M8
9555f10j4j5j5j5J5J5K4l1o5K7N8LK2K2j11j11Q3Q4j0rM3M2j3j3J5J5l7l8K0P5Pq6k7K9j2
9548f33j2J1m4o5K7NMJ0J0j7j7j1j1n7L5J35M2r2J9O9m2k9k9J9J9l2l3l2l3K1K2M9M9qpo3
9541g21o3N2N2llMLMML8L7j8j8n7n7L5L5J8J8J1J2Mj07o3J22Q4k7kjj29j8M9N0l4l4opPOL5
9534f88L4j3j2M3M3j3j3m0m0J5J5Q9k2j20O4R3r3o7M5q6q5J28J27K4q8m6m6j8j9l3P8M4M3
9527f57j8j8j8j8l2l3kJ08M8M8l1l1p4L7O5m7k6k6K2K3m6m6RRM2M2j4j3OPm9m8L9M0P5l7r5
9520g59r6O4O4NMMNmmN1N1k7k7k8k7M6M6m6m6ONO2O1n7n7OJ17j9p4N7Kj77o5J03M8MMo5M5
9513g18J06N0m0r5k7Q3l7l8J04J04k5k6p0p0m2m2k1k1P1J26L5p6n8n8m8O3J5r6L0J41J6J6
9507f48L5L5L2L1n1j07n0O2K7k9O8O8r9m4oj17RJ19N6n4n3n3nmO5O6o3o4K1K0K1K1L9L9n3
9500f66n3OOL4L4oooon0n1P9P9l6l5K0K0r6r6M1M1p2M0O4QK5K4p1p1K2K2K2K1q3q3M6M6k3
9493h10k3L0Q7N8n3OO1J2m4o5o5LLK0P6R8j2p2M0Rj03l9P1LKj5j5N4J10j9j30pJ04J1j00o9
9486g83M3J%L8L8J0J0l0l1K5K5J2J2m4m4j6j6P7P6m9m9PPM5M5ro5p7L4L0k5M7J02l1q6J2J1
9479f48q4q5j5j5J09jq6K6Q0l0l0Q1K5q5k3Q9K9q2o7j3M3M2J3J4J3J4k0k0p6p5J04J04o2o2
9472g93O0N9l2l3O6O6l5l6l7l8M6M6J6J6k4j34P4P5j5j27p3J11J15No7M3KKl0k9M4o6j40M6
9466h17J17OL0L0K3K3J7J6m8j59j17O8O6m6J4J3l9m0Q8Q8j4j4k8k9L7L6m4m4m5m4Q9R0l1l1
9459g39j1j0J7J7k9k8M3M3k6Q4Q5k7j2j2j53m2J22J0o5M6l7l6P2P2m5m6N2o0r2J8O2O2J5r6
9453g46j16O8J13LJ1J2m4m5L9L9j0j0J8J9k8k8L7L7k6k7L9L8J7J7p8p8m0P0P1m1K0J9p1p1
9446g72mmn1O0O6j19l7J49Q4k7o6o6k4Q8K4l0J2m3q2L0K3l2J3J3j2R8Mj07L1J43K6j58j1R9
9440f82O4m7L7R2J9r2p2j6PPl4q9J1J23K6q6l5P6J3m3l9J7N1nm8Qk3k3J01M6r5J6Q1l0nN1
9433f18l4l3K6K5j7j6k1L5P3l8o0N0j9j8onoorrL0k7l2P9M4j1j3j4q6K6R5j5l0k9JKR8j2j55
9425g55m3R4R3K4q6q7K5M8M9j0ro0o1NMJ8J7J7J7j1j1j1j2J2J2J1J2j1j2mnn0O2jkOOOOlk
9417g02klK7K8k2k1k6Q6N8n3k1k1q3q3O2O1K7K7J5r6j1J01N7n3K4K3l5P7O9j16n6N4k0k0m8
9411f96m7QPJ5J5QPM5o6n3n2j2R9L7L6l9l9j1j2l6l6N6N6k1k2L3L4m8m8QQJ5J6J6J6N5N5l0
9403f23l0p5L5R2k0l4l4J4J5j1j1k4Q6O7m3o7o7J8J7J8J8p0p0j4j4O3O4PQl6l7R3R3k3k4k3
9397f42k3MML3L2%Jr2r3O9O8o4o5M4j2RJ20K3l3O8J2l9J7j8j9J9J9l6l6K8K8l1j43m2O9O8
9390f53m2k6Q5P8l3NMj32j32M5M4j0j1M2M3n0n0K0K0J9K0N1N2K3K3l9m0N3N3m3m4M9N0p7p6
9383f79n3N8M1p0r8J4J02ro1o2j3R9J27J5m1m2q6K5P7K2k8k9n3KJ30J8p8k3Mn0j04QJ39Q4
9376f14o2o2j0j1K5K4O3Pj05OJ32K1l1l1J7J8J%n5n4m6m5Q3Q4l9m0N3N2N5N5p4p5N2N2lml
9369e64lk7k7K1P8K3q8n5N6K1l4m2J4oj18q9K2M0j6j5j6P4P4j7j8L7R3k3j33m1P0l9r3OO1
9363g74L7L7L0Q6L6p4o8j2J2J3j2j2ONONooN0N0k5k5k5k5J7J6j2j1P8P8j4j5r9j00m0P1Q9
9356f33k2p4L7L4k3j1j2J4J4J8J7K0P5J7r4l8J7j4p0l3K3no1k4L2N3N3J7J8J7J8J9K0l6l5
9349f52rrrrK6K6K6K6o8o8K5K5M1M0J4J3l0k9kkRJ0J0J0l8l7N5N5J2J2q0q0n6n6P4P3j5j6
9342f83qrJ9J30J3j73n3N8Q1l0m5O7O6m5q8K2NNJ9l8m0P0pqj%j8j8j7j8L4L4OOm6m7J0RM0
9334f98M0j6j6J5J4J4J5%Jl8J8N8n2n3N9J1m4L2k4j0J01Mj06k7k6j6L9L7p3l9J6R1R0KJJ3
9327e67J3m3m3p3p3K5J35j8j29JJ11L9p3o3pL4L4L4L4j6p2m1N2P2J8l9J7O4k8n9L4N9l4o2
9321f64pL9M0j2j3m8m9m1m0o0O9K02P3r6m1J3m3k3O9j1o6k3k4k7k8J15J15j8j8Rm7j8P4j3
9314f12j06j04j1M3j2l3N9R9Ok6K9Q1K5l2l3nmN0N1l8l9l8l8J0J0J0J1k9k8K7K7onQ2Q1or8
9307f02p8k2%%N3N3K8o4o7o8opM9M9m9n0OOJJN7N6l4l4K1K1K5K4K5K5r5r5L4L5l1l0Q4qo7
9300g54M5R7j4n6kj5j5L7j8jJ10J2j00n8kj6M0P8l2j21o5O3O4l2l2K4K4JJN6N6NNn0n0MLo5
9292g73M5J06nj34p8J25J25pqO7m3j07NN7n4n4N7Kj09N3N3k7k7MMM7J04M2o9j2j1j44l2R1
9286g07j9p5L6P7l3n1NJ4J4J7J7MMN9O0k8k7J4r6r4J7P0P1l7j49n9N2J00M5j5p1n9n9L4J46
9279g23J06nk8k8M7M8rqm7m8k0j9j5j4J3J4K7K7k8k8QQm7m8P8P7j5j5M4M5m8m7mmN2N1n3n4
9272g10L9L9M5M4j1j1j8j9j9j9n4n3k8Q4L2k4J4J4K7K7M0p0p0M2L4p7J6J6k9K6J3r7o3pK4
9265h03K4K8K8RJ0J6J7n9N3P3J8m8j03j2J00no1M1M0j03QJ41L0q7l1J7l8J5J5J2J2qpn7n6
9258g71JJ11N7n5OPr3r3K3K3K3K3J8J7J8J7K1K1K2K1l0l0k9l0L4L4L4L5l4l4l4l5M9M9m3r8
9252g45m4O7O7m4K1P5N2o0j04ON5n6KKp4L7N8n3j5M0QPJ1J1J0Rl9l8l8P2P7l5L3Q8j17j16
9245g70Q6Q6q0q0%jL8j8k8Q3N2ln5JL6p5o3M7J3m2M5J01Rm7l9J7J3m2N6N6p7p7L3L3k3k3L8
9238g00L9n4n4K8K8K9K8m0m0j6R4O4m6r9J3R7M1q7q7j8j8P4P5K8K8k7k8o9p0rJ02Qj03O4J74
9231e51J6r5n6km2m3N3N3l1l2O1O1j8j8j8j7nnnnj0j0L9L9J6r5rM7j4j4M4M5M4M4m8m9m9m9
9224g28POL1L2LMmlp0j4O9m2r8J4O4J0M7M7k0k1J7l8o5M5QQOOm9m9LLN9N9qqqqO1O1o8o9n
9215g05op5L6P6l4k8Q4j5j4qpL1L2l0l1O8m3j35k4L0L0R2R3l8l8l0l1n0O2J21Rl6J9j9j9j6
9208f49j6m4m4q9q8P7J32J23J3n1n1l6l5m7O5Q9L3k4p9k9K6J2J2N0o2oJ06p2p1R8j3p2L9L1
9202f72p9l7l8J1J0O4O3QQl6l6nnJ9P5P8l3K4K5p7k1R2j9j9R1l8r4%%J5J6p6p7N7N7p2p3L9
9195g55L9J2J1K8K8k7k7n6n5J10J11q2q2k7k6L7L7L7L7j6j6l3q8J6J27L7j8j3j2l7l6r7J5
9188h21Q2Q2k0k0L6L5J9J9l6l7K8K9poJ5r7p2L9N1mk1k1J7J8M5M5n9n8k4k4j2R8N0o1n6N5
9181f93M1M0n3n4L8L9q0q0N0N0o0o1J07J06m0m1m0m0KKJ0Rl3P9P8l2J4J3m8m9J9J9l7l6PO
9175g48L5L4n1n0RJ20P4l6o0o0M7M7N4n8p5p5Q4Q4n7n7l0k9R0R0kkn9n8llJ1J1J1J1K3K4K3
9168f31K3oonok5k6R3j8k9k9n4N7J40m5k04j9M4M5N6N6l9l9J6J7n0m9M3M3k0k0L6L5J2J2j6
9161f08j5pqo9M2NNm4m3L2L3k3k3L2L3k3k3m9m9n5N5J9J8K6K5lllkM4M3j1j2ooK1K2n1n1P1
9153f61P2j5j26l7P4L1k5j4j5K3K4K3K3J7J7l9l9LKn3n3O3O2l0k9mlN2N2kkrrjj12j9R1k8
9146f96k7P3l8m1J5l4K2R1k0m0l9n3N9J14Mk2k2K6K6qrk7q2m5O6O5m5lN3j3j3j01j00J40J40
9139e84K4K5L5p6j03m7M4M4L4L5r5r6N2N1nm%%K7K8j7j6l4q9k1R0K5l1K8k7q6l0R5R5P2l9
9132e96m7Rn7n7N0N0m2m2l0l1O2J16Oj05K4J35K8k7j7j7l2l2K4K3NMq1q1n2N8N2N2l3l3m0
9125g54P0l9l9KKm0P0M3o9jkqrN4N4O1n0J9J9j6j6%%j%l8l8J8J7PQm9m8N3N4lkk0k1PPlmK5
9117f80K4m2m1J8J30J6r5k5k6m0m1N2N2K5K5o8o8J6J5P1P1p4p4J9J8J5J5J5J5L1L2o8o8P8
9110f57l2r4J6J29J7ook7k8K8K8l9l9l9l9K1K1K1K1L0L1k6k5l3l2nnJ5J6J6J6k1k2l6P6J17
9104e92On4n4K7K6k8k9l6l7K0J9M8M8M5M4m0r5p1M0RRN3jn8N4j6j6L0k7n7N3noJJpoppk6k6
9096g68O7O6n1n1n1n2N5N4l8l8L4L5j8j7K8Q3N9n2r0r1L2J43N1j33j13jO1O1J3J3j3j4P8J34
9089e24K0r0j47l5M8ql9P2L6p5l3K2k4L1O9m1j5M0KLQ5Q5m4m5q3q4J2J2l3K3O0n0n3N8J14
9082f31Lq3K8Q0l1m8Qk4q0l6J9J2J2N0N0K2K3o2o2KLN6N6Nj06n1O0K9q3J2O8K2K3lj13j2R9
9075f83m8m8M2M2rj0M0M1k9K6J5r6m2J3K0P6J3r8l6P4Q8k4n3KLn3q5K7L8j8J7P2j8j7J20R
9069e89j26j6J0m5M7M6m0m0L8L8qqO0O0j2j2N5n6j06NJ5m0O5Qj18qN8n4M9J04l6l5j%j%K2
9061f71K1K2K1l3l4N0M9OPn9n9J02J02n5n5o4o3JJj5j5N0N0%%M7M6r9j00L9L9l7l7O1O1On1
9054f66nJ06L4p7l6l5OOk2k1J5J5l1l1L9L9ppkkkkl6l7M7M7kkO2O3l0l0kkJ3J3k5L0M6o5l1
9046f27K5k6k6NNJ8J7O4O3o5o5o6o5N9N8o1o2N2N3OOk7k7p4p3R3R2K8K8m1m1l4l4j18oN2N1
9039g63jkjjO0O1nmO0O0k3k4l3l4M9N0o2o2N9N9nnp3p4mo0l0Q1J38Q2l6l7n9o0l1l2M6M6j
9032f71%klQm7l3P8K8q3L8L8l5P7M3j1K6K6p4p5n0n0Q3K8o5M5R9j1p2p2O8O7k5k5l8l9p4L8
9025g65L4L3P9l3n5JK5l0RO5L4k2j7j7k1k1j3j3L9L9k1p7J9J29J8l7l8J9K0r1l2Q0l9l9K4
9018g14K3klllQRRQo2o3O7O7n4n4L8L8J7J8kJ10J10p5q6K6K6l0m4m4JN6L8p3m7O4Q2K6j4j3
9011e45m5m5k6k6JKN3N4O7m3p9L3Q4k7j2M2j9p5p3p2J6J7j4j3M1M2K8K9L0o2j8P5M2n2l5l6
9004f61l7l8L9R5O5k7r7nQ5pm2J4k4k3M2M2j1o6m3Q7O9J4OOLLkkn8n8k1k0M1M0q0J3O6o2J7
8996f37J10p9j35kR0O3l0j26p2N9N8l1l1N5N6M8m4j37m4O9P0J9K0M1M2q8l2R3%o8j3J0J0J3
8990f43J3ool4l3L5L5n8n7ppppK2K2K2K3L6L6L6L6l2l1l2l2J2J1J2J1qrJ9J9m4m4m9M4J07
8983e95k4j26l3N8N7k9k9rj0j0j0NNo4M7P8l3l3P8N1n9J0Rm7m8PQQPQQM9M8j10j11KJ13Q8
8975f36k2l9J7L1L1jn6o6M4J34K4p4p4J%l7J8P4l6r2J9N0oL3L3m7m6M6M6M2M2n0j05n2N9R0
8968f05k2j19pJ21J1j04QL1L0QQk1k0j0rl8l8N0N0m3m3L3L2NMmnK3K3L4L5k2k1O2O3j41j41
8961g82M1M2n1LP9l3KN8mmk8k8M0M0j5j5l7l7o4o5J5J4M2M2P0P1n8lQ4pm3J3Om9J3J3l1l0
8954f96mlM4M3m9m9NNMNRRQRJ7J7l9l8j%j%N6N6JJL3L4k2k2l5l6K0K0J9J9P1P1o7j22n4L8
8946f24kn7QPJ7J7M5M4l3l3N9O0k0k0k0k0J0Rq2q3PPQPP0O9k3L3J7p6NN9m0m1rrMNL2L3j4
8938e74j4j4j3PPk1k1j4j5M0M1N6N6l6l6j4j4j0j02r0L9N1nJ5P0L5L5K6K6k3k4k9O5k5j18
8931f43j1M5j3o9r8m2R0R0llM9N0j9p3j24ON4p6L2Q8o6j2J09J7n7jJ8J8J2J3m2m3mmK4K3M1
8924f24M1j5j5j0j0r5lK7o5j1M4K0K0Q2j1r0LL2k4l8l7rQ4R7l1r8nM0M0M6M6l3l3q8q8P0P1
8917f70M3M3o1o1L2L2kklkK3K3l3l3L0K9k6k5j9j8j9j8M4M4q0q0k7O5O5k7NNj08j6O7O7K1
8910f92K2m2J4R1kj25j25j9P3Kn5M5R9rronK9K9O7J1o1N0M6o4NOr3r4M7M7N1N0o0nQ8k2n3
8903f69N8M9j36j12P3J12Kooj3j3lkN3N3l4l3K2K2m7m7M5M6l7l6k0L7M4o7q4k8J1O7P0J5j1
8896f25j0j4j4K5K6o7o7M6M5q4q4P6P7j6j6KJKKO5O6LLkj12q8K2J4m2l2l1L6L6QRL1L0k4k5
8888g28L4L3L4L4p7p6J7J6Q0Q0j3j2n2n1%JPm8n5N7M1j4lmn1n0J15J16l0l0k3k3j33k2Q3Q2
8882f65L9L8n3n4RRRQ%j%%o8o7K5K5J22J22j18j18N9O0l3l2M6M5q3q4K8K9K8K8M9M8m4m4Q
8875f30Rj6j26p9L2M9M8J31K1K7K8j08j07K2K2K1K1K1K1p2p2K8K7k5Q7Q9k1m8O%n5J5J4J2
8868f08J1k8k8K7K7j12j12K6J37M5j1K7K8rqrqm1m0j4R7M6j1o3j19n3N9P9K4m0m0K1J31k5
8861e94q0J4J3m0m1J4J5j6j7L9L9mmlmn9n9J3J05O8k4jN4mn9k5k5q7q7M2M2J9J9J9K0M1M1
8854f16j5j4K5K5l0l0M6M6m7m6J3J3m2m2Q0Q0j2j2L6L7n6n6N7N6l6l6k4k3k0k0m9OL4o0n3
8848g85M0J9l7j0Q2Q5qm8M6l7r3NNJJk5k4O7O8KKJKONNOn8n8llLKLKM0L9j10j9J70P7o2qo7
8839f71o7O9O9r2l6M6m6o5K7K6K5J0J1k7K9R4Jo7o7rQ3Q3j0n1n0j6P6klK6q5r1K0L4L4j9j8
8832g29RJ0OOPOO5O4l7l7oooomlj1o7k8Q3Q7k5n3N8K0l6m9m8ool3l4Q7Q7l8l8QQJ8J8j0j0
8824f79M8M7J3J3L7p3p7L4k0p5l7l7OOjjM5o5mJ07M5j1L4L4p5L7M0p2m2J2KKO8O7l4l4n6n5
8817g51M2M3k8q3o9M3P3P4llO5O5%Jp5p5RRL2L3o9o9j3j3N1N1l4l4J2J2MNm2m2K4K5Q8Q9o7
8809f20o6MNk2Q9Q8k2o7o6j01Q4L9p2M8M8k6k6k7k6L8L9L8L8m1m2j3j4l3l4L2L1K2K3J5J5
8803f22qj20q9R6J36m9o1N1mmM9M9opm6m6l7P4K7q3J6J7LLK4q6k4k3J2J1P7P7j3j2j3j2J6
8796f27J7j1j1K9K9M5o6p0p0OPj4j4j4j4k3k3J0J20R7j4K0K1Nj06m1P0O7O8o4o5J0J0p4p4
8789g64L4L4L4L4jj%jj2j1j2j1K9L0l6l5j0j0J7J7POm0m0K8K9j8j8m5m4P5P6j9j8O5O4m0m1
8782f48j10JP5l7m1J5mN2M0p0K5K5k7k8KJK9Q3J00j1n9mONm0m1J3m3j01RQ0Q1L7p5j18qM1
8775g45j5RO5O2OM5M5k8j39k8Q4L0q1PQM6M7l0l0L5L5p0p0L2L3K5K5K1K2j2o8m2P0J39K8r1
8768e30l6k3k3j9j9j0rrj0J1J0j8j7P5P6q2q2J6J7p4L7J09J09o0o0QRk3k3M4j2q9K2N0M9q
8761e94qL3L4o9j23k9O3L6L6onn2n1N3N4m8m8O9O9K2K3l5l5O7O6p4p3k8k7P5P6m5J1P9j3r0
8754e87l5j5j5qpm3J3Rq3k9K7N8N8RO4Q5ql6l5m2m2KKKJL0L0L0L1n1n0L3L3opo6o6m8M5L9
8746f78L9L2L2n2NK7o6j4M2KKONm5m5j8j8P6P5J1J1rrL8L7j2j2m0m0j4j5Q8Q7q0q1j5j6K0
8739f44K0k6k7R0Q9j2j3o1o1K2K3P7P7K7o5o4o4K3K2KLN7N8J2J1J2J1mnmnrqM6M7L0K9j9j9
8731c22q5K6N6N6j2j2j2j2Q2Q2j7j7J36K5p8p9J8J7J03J02L1q0q5K4P6l2l0P9O3Oj2o9j6M0
8725E2O0O1m5m5Q8Q8NO1N2j33j04Q0nn9K4K4K1K0j1j2j5j5J6l9p8L4O9m1pM9k4q0J0J1j4j4
8718H4j4j4J%O0O0j41q4M6o5m8O2j3j4Qj02n4N7M8o2q6q5MNJJO2Pl2P9k1j32p0M1J5J5l3l4
8711d48NMM2j4o9K3M4q6m7Qr2JJ55K5p8J5m4m5N4N4o5o6j0j1K8K8Q3rn6%oo2L1L0o5rM4m8
8704f56m7M4Q7L0J3m4p9J3J8p5l7R1M5j1O6O6o7o7m6m6M6M6l0l1l1l0O8O9k4k4j4j3j1j0l9
8697g30J8M1n1N0J06o5o4N6Kk3O9k4q0Q7Q7m8m7QQj3j3o2o3k3P0J7J8M8M9ppqqqqk7k7k7k7
8689g26RRRRk1k1L5L4j4j4M1M2poO3m8o5M6L9p2J3J3KKl5r1l7P4J28J8q0q0M4M4K5q5o2J24
8682f41P9l3n9lm2m1L9L9j7j7JJM9N0j0j20o4M6J8J7R9j3j52L2P9l1L1Q7n1n1J08lo6M6K0
8675e73r1q7K3M6rK9K8O0O0l2l3MMn1n1K6K6o7o6L6L6L0K9M4o7mmk9k8Rm5k1R1N9Mm0J5J3
8668f26m4n7n7L1L2K0K0P5P6q9q9P1P1k1j31q7R8R0k0j05PO9J4p8p7ONOOO1O2OOJ4J4ln8o3
8661g45M8J7l8m0J6L7L6pqJ0O5M2o9r5r6L9L9M0L9M3M4m8m9j2j2j3j2K7K8K7K7K2K2o4o3%
8654g03J11J00q4j07n1o9j4N0N1J10J09q3q4QRqqpqj4j4j4j4rrM6M6k3k3L2L2m9n0M4j2p8
8647g87L2K2K2J9J9J8J9n4n3KKooooJ3J3J2J3n0m9M2M3Q8Q8q2q2K0l5o7M4N0N0JJK4K5J7J8
8640e66lj13o9J16Q4k6m4j00m4O7JJL1L1k4k4j2j1j2j1n5n6P4P4%jjjm5m5M8M8kkkkk0j9j9
8632g54k0K2K1K1K2j0j0M6M6o8o7o7o8O8O8J3J2P2P1k1k1j04j05O3O2P5P6j7j7M1M0n1n2l3
8626f46l2K3K2o0o0O9O9KKr0r1O9O9l0l0L3p7QJ19N3n7m4m4PPo3M9Q9k2p7L3J23J1m9m8K6
8619f37K7r6r6l1Q0Q0l0N0N0m9n0K5K5L2L2j15mL3L3j1R9N6n6j29N5O3m8l3l3n3N8P1l9L0
8612f11L0k2k1k2k1JKJKj3j3j2j3M2M1j4j4K7K6K7K7o2o1L1L1k9l0k9l0K2K1K1K2j4j4M1M2
8605e88rj0rrk7k6K9K9k7k6k7k6o3o2O7O6%%%%l0l0oJ04N2o0jJ10J1m5j0j1L9j8n5N6R1k0
8598e41p6L6J9r2q8K3Q6L0k4k4JKJKj8j7K0l5o3M7J73O3m5m5LMJ5J5p7p7J4J5m0m1L3L4k1
8591f88p7k0R0Q6k4j2j2j8j9mmlmQ6Q7q1q0J7J7l9l9POOPM9N0p9q0J3J3N1nm4O7O7m4K1P8
8583e58J4m0l2l2l5l5n5n5P4P5J1J2m5m4N0M9oonnnnL5L4L4L5r8r7%J10J01j1l4l4q0q0M9
8576g14M9j6j6j5j6J9J9J9J9%jmmK6k9j1R9M4o8k9K7n5n4P8P8l9m0L0q1o0N2O5RM6j0p5p5
8569g33L9M0j6j7K6K5k6k7N5J11r5k06L9R5J%l7l8N4N5m6m6J0RRQQQJ5J5k3L2M4o6l2K4j5
8562g01j4j1j1J8J9N7Jo6M5N4n8r3R3J00j2poj4j4k4k5L1L2mmlmK2K2l4l4n6n6l3P9J20Rn0
8555f32n1m2m1J8J30K2q8NO0NNRQp2p3K1K0M4M4j1j1L4L5o2o2N0pm4O7J31K1p5j9%n6k1k1
8548f59J9K0p4p3L9L9L9L9l7l8%n5j8R3R0k2j5j5p1p0K8J40Q8k3l5K0J7l9m5J1O0Mn8j13n9
8541g73N2L3k3j7M0J8J9K2K1NNMNJ4J4K9q3l5P5O9m2m4m4n1n1J9J8J9J9J2J3J2J3l5l5l5l5
8534g53N9N8l3l4J8J8J8J9J7J7J8J7K4K5o2o1o7M4J44L3r5J7j9p3j6M1R8R8o1o0nn%%%jn2
8527f14n2J1J23L9j6L5p5r4J7J1j01K8K8L9R4%j11n5N6K5l2PPPPPPJ1J0J1J0J3J2m2m3O3O3
8520d94r9J2R2j9l7J9j4j5Lj08l5P7L9j7o3o4O3O2L6L6j9k0N7N6p0o9l6J9Pj05n3J32J39K8
8513d60p0p0j5j5l2P9P9l2l1l1j04PL9j6K1K2m2m2N1N0n3n4L9L9J6J6J6J5j6j6j6j6l4l4K2
8506f88K2MLLLk7k8K7K8J4J4m2m1PPJ0J1mN3Q6k4m6Rk8k9N2N2m0m1kkkkM1M1M1M2r5r5L7L8
8499e91LN8L7p4l2K4j9j8Nn0q4K6R8M2j2j2L0L0k4q0p2L9M3o8l2Q0J0J0L6L7n9o0Qm7p9L2
8492g65J09J10j4j3o0o1M2M1J5J5J5J4LKm3m4K3K4n9o0P5P4j0rp9p9k5Q7L0k5J2J3q4q3R2
8485g17R2L1L1MLn0n1k0j9m6J0J13Jn6N5R8j3j00m4J9J9rrP4P5p2p1p2p1l0k9N4N4L3L4l2
8478g11l1J4J4J4J5lkK5P9L7p5m6O4Mn1L4L3l3l3nnj2j1nnj7R4N5n6p1L9J03M8n5n4M3M4n9
8471e81n9n9n8K7K7j8j9k0j9K7K6l9l9O3O3L4L4nnm4O7M6o6oJ04l0k9j7j6j7j6j8j9M6M7j4
8464f02j3j3j3rrrrO4O4p5p5M8M7k9k9o0N1J34K3j8j9k1j33j7R3m8m7Q3k7j11%M0L9P5P4n5
8457f06n4rqQP%JM1o9r8J4K8K8M0p1n5N7Q8Q9J3J2l4l3J9K0qj19q8R6O9j16l9P3kkk4k4K9
8450g27K9mJ06P9l2j30j30N7N7j7j7J1J1m4m5R4R5K4K4p8p8n0n0j1J01K0K0jjj9k0M6M5O4
8443e71O3jjm4m4L9M0k1k1m7j03o0N0P6l6L3L3n4n4L9R4K7q4n4Kj6j5R0k1k8Q3j0j20j7L8
8437g15nmOPl7P5P8l4n2LK9K9N1N0p0o9k3k2NOM1M2r7r8M8M8M8M8l7l7M7M6l0l1J01J02l4
8429d85j44m7O5J4m2l5K1J1J0J5J4ppL1k4k2Q9K1r0k6k5l3l3K2K1K5K5J0O5L8p3q2K9K2r0
8423g17n3n4m4O8R1L5RRJ6J7Rm6r4J8J03M8K0J9J6J6k3k3M2M2q5q5N4N4kjK6K6J9J9o4o4j0
8416e89rN5N5p7p7OPK2K3nnj6j7n0O0M6M5N3N3q5q4J42L2q7K3P5P5l3l4l3l3O5O6l7l6O2O1
8409b81lmj1j0N3N4opJ5J4R0k2j35N0P8l3m3m2J08J07l1l1j1j2L5L5J9J8m5m6K4K5N2N2kk
8402E2o5o7P5P3J0J0K1K1L7p4L9M0NOOOOOrrj7j6J1r9l7l7K9K9K9L0o4o3%JO3O4q2q1P6l3
8394ho2M9p7p7k5k4L9L8Q8Q7k2j14r7m2M2j3p0j5M6m6r4L5Q2K7J0J1l6l6j1j2L6k0j36m4L6
8387d55k0K2K1m8QL3o1r8m3PPM8m4j03j0R9M4j1j2K9K8K9o4qM9q2q1L2L3L2L3l5l4N8Kk5O6
8380e54j3o8L9M0n6n7lkl1l0P9P9n1n0J1J1O1O1O6k7j73j17Q8Q8l8l8KJKJL4L5L4L5m2m2J4
8373f11J3KJn4n4j3j2j6j6N1nk9O4O9J2m2m3J9J8J8J8k5k6p4p5J1J22N9N9n8n8lkOPk0k1Q
8366g00RN0o1n6N5J4J3M5M5J7J7o5o5rj0PQPPo0o0P0O9L2L1o1o1K4K4L8p4n0O0o4o5N0M9K2
8359f98K2K5K5l0l0PQL6L6j02j02O4O5RQj8j9J2J3j6j5l8l9J8J7j6j5L3L2J32K0q3q4n1n1
8352h25M1M1Q2Q2k2k2L3j53r7Q8j4j3kkj1j0j1j0M5M5m3J42J43m1j93q1J0Rk5Q5P8l4N7N6
8345e72Qj03m8O4l9l9l2l2L2L2k3k3K7K8K4K4L7j9j10KL4k0m2J4ooN3N2l3l4N5N5K4l3r8J3
8339g34P7l3j03Q2R4j8k7K8RO5Oj04L1L2mlRRm0l9l1Q0qj20J0O4jjk3k3L6L6q3k8J12p2j33
8331h48N2L0q1j5M1LLR5R5LLl9l9N4N4j2j3j2j2k6k6k5k6M0M1n2n2J3J2O8O8l8l8j0j0J5J6
8324f68l9m0j5j5j5j5L3L2L3L2k5k4J3m2K2J33M3j3%jl2l1J5J5p7p8K7K7k9k8N1N1mnk5k6
8317g20k6k5JJN0N0Mj08m6J1pN0J12Jj5j5o0mR1k0j12kJ24O9k2p8r2J9L9j6J04J04o7o6j4
8311f85j4M4M5m1J4N2n9p0M1R3j8r5l9J5J6j6j6L9M0j1j0L8L8J5r6m8O4j8j29LJ15O8J2rr
8304f31Ln3JJ13Jj10j02QP7P6m6m6kkkkl8l8J8J7K8K8K8K8l2l1l2l1J1J1Q1l1j06MJ34K3j21
8297g66j1Q2k8p3L8R0k1L3Q9mnL7L7j8j9l6l6o4o4k8k9K8J38Q6j00p1j6KN7M1p1K7Q2j6j26
8290g35m8O3Q8k3r0l4R5j6p4J12J32n3k2k2l3l4J5J5P1P0r5r4L5j9l1Q0P7l5NNkkL5L6k1k0
8283e69K7K8o6o5K1K2l5l4j2j3j2j2kjn7n7l0l0O2O2J9J9l4l3L3Q8mj14L8J48J8l8L7L7r6
8277f55r6L9L9k7K8N4n6j09KM0M0M7M7k1k0J8l7o5M6J6m1NO0N7Jk2k2k5k6M2M2n0n1ppK1K1
[truncated: 549,913 more chars]
