# Supplementary material for: Uranium-stibinidiide, -stibinidene, and -stibido multiple bonds and uranium-nitride formation from multimetallic diuranium-distibene-mediated dinitrogen cleavage
Source: Nat Commun. 2025 Aug 4;16:7136. doi: 10.1038/s41467-025-61612-5 (PMC12322283; doi:10.1038/s41467-025-61612-5)
Supplement: Supplementary file 3 — Source Data [file 41467_2025_61612_MOESM3_ESM.zip › Supplementary data 7U,6U + 2KC8 1H.jdx]

##TITLE=	STL-RS171-3

##JCAMP-DX=	6.0	$$ MestReNova 14.3.0-30573
##DATA TYPE=	LINK
##BLOCK_ID=	1
##BLOCKS=	2    
##ORIGIN=	Mestrelab Research S.L.
##OWNER=	n16601rs
##$MNOVA/LINK_BLOCK_TYPE=	ITEM	$$ NMR Spectrum
##$MNOVA/ITEM/POLYGON=	(XY..XY)
5321,5835
8722,5835
8722,8208
5321,8208
5321,5835
##$MNOVA/ITEM/Z=	0
##$MNOVA/ITEM/ANGLE=	0
##TITLE=	STL-RS171-3
##JCAMP-DX=	6.0	$$ MestReNova 14.3.0-30573
##BLOCK_ID=	2
##DATA TYPE=	MNOVA NMR VIEW DATA
##DATA CLASS=	MNOVA VIEW DATA
##$MNOVA/ITEM/ZOOM/X=	-6.2250207782485240151e-06,	5.2219022549792226684
##$MNOVA/ITEM/ZOOM/Y=	-0.030889814894180744886,	0.33731858804821968079
##END=	
##TITLE=	STL-RS171-3
##JCAMP-DX=	6.0	$$ MestReNova 14.3.0-30573
##BLOCK_ID=	3
##DATA TYPE=	NMR SPECTRUM
##DATA CLASS=	XYDATA
##NUMDIM=	1
##ORIGIN=	JEOL
##OWNER=	n16601rs
##.OBSERVE FREQUENCY=	399.78219837824997285
##.OBSERVE NUCLEUS=	^1H
##.SOLVENT NAME=	BENZENE-D6
##.PULSE SEQUENCE=	proton.jxp
##LONGDATE=	2025/04/09 14:13:56.000
##.ACQUISITIONMODE=	SIMULTANEOUS
##$ORIGINAL FORMAT=	JEOL Delta
##$MNOVA/SCALES_VERSION=	9
##$PARAMETER FILE=	(datafile, ASCII, //nasr.man.ac.uk/epsrss$/snapped/replicated/NMR/Liddle_S/data/n16601rs/nmr/STL-RS171-3_PROTON__WIDE_FT-1-1.jdf, 0)
$$ 
##$PARAMETER FILE=	(footer, BASE64, //nasr.man.ac.uk/epsrss$/snapped/replicated/NMR/Liddle_S/data/n16601rs/nmr/STL-RS171-3_PROTON__WIDE_FT-1-1.jdf, 8404992)
AQAAAEQlAABoZWFkZXIKICAgIGZpbGVuYW1lICAgICAgICA9PiAiU1RMLVJTMTcxLTNfUFJPVE9OX1dJ
REUiOwogICAgc2FtcGxlX2lkICAgICAgID0+ICJTVEwtUlMxNzEtMyI7CiAgICBjb21tZW50ICAgICAg
ICAgPT4gIiI7CiAgICBwcm9jZXNzICAgICAgICAgPT4gInByb3Rvbl9hdXRvcGhhc2UubGlzdCI7CiAg
ICBhdXRvX2R3ZWxsICAgICAgPSAgVFJVRTsKICAgIGF1dG9fZmlsdGVyICAgICA9ICBUUlVFOwogICAg
YXV0b19nYWluICAgICAgID0+IFRSVUU7CiAgICBmaWx0ZXJfbGltaXQgICAgPSAgMTI7CiAgICBmb3Jj
ZV9kdWFsX21vZGUgPT4gRkFMU0U7CiAgICBkZWNpbWF0aW9uX3JhdGUgPSAgMDsKICAgIGZvcmNlX3R1
bmUgICAgICA9PiBGQUxTRTsKICAgIHBvd2VyXzIgICAgICAgICA9ICBGQUxTRTsKICAgIHJvdW5kX3Bv
aW50cyAgICA9PiBGQUxTRTsKICAgIHNhdmVfYWJvcnRlZCAgICA9ICBUUlVFOwogICAgdmVjdG9yICAg
ICAgICAgID0gIFRSVUU7CiAgICBtb2Rfc2F2ZSAgICAgICAgPT4gMDsKZW5kIGhlYWRlcjsKCmluc3Ry
dW1lbnQKICAgIHJlY3ZyX2dhaW4gICAgICAgICAgPT4gNDY7CiAgICBnZXRfOTAgICAgICAgICAgICAg
ID0gICJwdWxzZV9zZXJ2aWNlOjpnZXRfOTBfdmFsdWUiOwogICAgZ2V0X2F0biAgICAgICAgICAgICA9
ICAicHVsc2Vfc2VydmljZTo6Z2V0X2F0bl92YWx1ZSI7CiAgICBnZXRfZnJlcSAgICAgICAgICAgID0g
ICJwdWxzZV9zZXJ2aWNlOjpnZXRfZnJlcV92YWx1ZSI7CiAgICBnZXRfc3BpbiAgICAgICAgICAgID0g
ICJwdWxzZV9zZXJ2aWNlOjpnZXRfc3BpbiI7CiAgICBnZXRfZ2FtbWEgICAgICAgICAgID0gICJwdWxz
ZV9zZXJ2aWNlOjpnZXRfZ2FtbWEiOwogICAgZ2V0X3ZhbHVlX29mX2ZpZWxkICA9ICAicHVsc2Vfc2Vy
dmljZTo6Z2V0X3ZhbHVlX29mX2ZpZWxkIjsKICAgIGdldF9wcm9iZV9wYXJhbWV0ZXIgPSAgInByb2Jl
X3NlcnZpY2U6OmdldF9wcm9iZV9wYXJhbWV0ZXIiOwogICAgZ2V0X3NfbXBhcmFtICAgICAgICA9ICAi
cHVsc2Vfc2VydmljZTo6Z2V0X3NfbXBhcmFtIjsKICAgIGdldF9kX21wYXJhbSAgICAgICAgPSAgInB1
bHNlX3NlcnZpY2U6OmdldF9kX21wYXJhbSI7CmVuZCBpbnN0cnVtZW50OwoKYWNxdWlzaXRpb24KICAg
IHhfZG9tYWluICAgICAgICAgICAgID0+ICJQcm90b24iOwogICAgeF9vZmZzZXQgICAgICAgICAgICAg
PT4gMFtwcG1dOwogICAgeF9zd2VlcCAgICAgICAgICAgICAgPT4gMjAwW3BwbV07CiAgICBkZWZhdWx0
X3hfcmVzb2x1dGlvbiA9ICBfZ2V0X3ZhbHVlX29mX2ZpZWxkKHhfZG9tYWluLCAieF8xRF9yZXNvbHV0
aW9uIik7CiAgICB4X2RhdGFfcG9pbnRzICAgICAgICA9ICBfZ2V0X3ZhbHVlX29mX2ZpZWxkKHhfZG9t
YWluLCAieF9kYXRhX3BvaW50cyIpOwogICAgeF9wb2ludHNfZGVmYXVsdCAgICAgPT8gaWYgdXBwZXIg
KHhfc3dlZXAgLyBkZWZhdWx0X3hfcmVzb2x1dGlvbikgPiB4X2RhdGFfcG9pbnRzCiAgICAgICAgICAg
ICAgICAgICAgICAgICAgICB0aGVuIHhfZGF0YV9wb2ludHMKICAgICAgICAgICAgICAgICAgICAgICAg
ICAgIGVsc2UgdXBwZXIgKHhfc3dlZXAgLyBkZWZhdWx0X3hfcmVzb2x1dGlvbik7CiAgICB4X3BvaW50
cyAgICAgICAgICAgICA9PiAxNjM5MTE7CiAgICBzY2FucyAgICAgICAgICAgICAgICA9PiAxNjsKICAg
IHhfcHJlc2NhbnMgICAgICAgICAgID0+IDA7CiAgICBtb2RfcmV0dXJuICAgICAgICAgICA9PiAxOwog
ICAgeF9hY3FfdGltZSAgICAgICAgICAgPT8geF9wb2ludHMgLyB4X3N3ZWVwOwogICAgeF9yZXNvbHV0
aW9uICAgICAgICAgPT8gMSAvIHhfYWNxX3RpbWU7CiAgICB4X3N3ZWVwX2lucHV0ICAgICAgICA9ICBs
b3dlciAoeF9zd2VlcCAqIHRyYW5zaXRpb25fcmF0aW8gLyBfZ2V0X2ZyZXEoeF9kb21haW4pICogMVtN
cHBtXSk7CiAgICB4X3BvaW50c19pbnB1dCAgICAgICA9ICBsb3dlciAoeF9wb2ludHMgKiB0cmFuc2l0
aW9uX3JhdGlvKTsKZW5kIGFjcXVpc2l0aW9uOwoKcHVsc2UKICAgIGNvbGxlY3QgQ09NUExFWCxPQlM7
CgogICAgbWFjcm8gb2JzX3ByZXNhdF90aW1lKCBkYW50ZV9wcmVzYXQsIGRhbnRlX2xvb3AsIGRhbnRl
X3B1bHNlLCBkYW50ZV9pbnRlcnZhbCwgcGhhc2VfZGFudGUsIHBoc19zaGZ0LCBkYW50ZV9hdHRlbnVh
dG9yLCBwcmVzYXRfdGltZSApIGlzCiAgICAgICAgd2hlbiBkYW50ZV9wcmVzYXQgZG8KICAgICAgICAg
ICAgbG9vcCAxMDAgKiBkYW50ZV9sb29wIHRpbWVzCiAgICAgICAgICAgICAgICBkYW50ZV9wdWxzZSwg
KE9CUy5HQVRFLCBPQlMuUEhTLnBoYXNlX2RhbnRlLmxzdGVwKHBoc19zaGZ0KSwgT0JTLkFUTi5kYW50
ZV9hdHRlbnVhdG9yKTsKICAgICAgICAgICAgICAgIGRhbnRlX2ludGVydmFsOwogICAgICAgICAgICBl
bmQgbG9vcDsKICAgICAgICBlbmQgd2hlbjsKICAgICAgICB3aGVuIG5vdCBkYW50ZV9wcmVzYXQgZG8K
ICAgICAgICAgICAgcHJlc2F0X3RpbWU7CiAgICAgICAgZW5kIHdoZW47CiAgICBlbmQgb2JzX3ByZXNh
dF90aW1lOwoKICAgIG1hY3JvIGFjcSggZGVhZF90aW1lLCBkZWxheSwgcGhhc2UgKSBpcwogICAgICAg
IGRlYWRfdGltZSwgT0JTLlBIUy4wOwogICAgICAgIGRlbGF5LCAoT0JTLlBIUy4wLCBSQ1YuR0FURSk7
CiAgICAgICAgYWNxdWlyZSAoT0JTLlBIUy4wLCBSQ1YuUEhTLnBoYXNlKTsKICAgIGVuZCBhY3E7Cgog
ICAgZXhwZXJpbWVudCAgICAgICAgICAgICAgID0gICJwcm90b24uanhwIjsKICAgIGNvbW1lbnRfMSAg
ICAgICAgICAgICAgICA9PyAiKioqIFB1bHNlICoqKiI7CiAgICB4X2FuZ2xlICAgICAgICAgICAgICAg
ICAgPT4gNDVbZGVnXSwgMVtkZWddLT4zNjBbZGVnXSA6IDFbZGVnXSwgaGVscCAiZmxpcCBhbmdsZSI7
CiAgICB4XzkwX3dpZHRoICAgICAgICAgICAgICAgPT4gNS44N1t1c10sIGhlbHAgInNldCA5MGRlZyBw
dWxzZSB3aWR0aCI7CiAgICB4X2F0biAgICAgICAgICAgICAgICAgICAgPT4gNFtkQl0sIGhlbHAgImF0
dGVudWF0b3IgZm9yIHhfcHVsc2UiOwogICAgeF9wdWxzZSAgICAgICAgICAgICAgICAgID0/IHhfOTBf
d2lkdGggKiAoeF9hbmdsZSAvIDkwW2RlZ10pLCBoZWxwICJvYnNlcnZlIDkwW2RlZ10gcHVsc2UiOwog
ICAgY29tbWVudF83ICAgICAgICAgICAgICAgID0/ICIqKiogUHVsc2UgRGVsYXkgKioqIjsKICAgIGlu
aXRpYWxfd2FpdCAgICAgICAgICAgICA9ICAxW3NdOwogICAgcnB0X21pbiAgICAgICAgICAgICAgICAg
ID0gIHhfcG9pbnRzICogZmlsdGVyX2xpbWl0ICogMy42NFt1c10gKyAxMFttc107CiAgICBycHRfZGVm
X3RlbXAgICAgICAgICAgICAgPSAgaWYgeF9kb21haW4gPSAiQ2FyYm9uMTMiCiAgICAgICAgICAgICAg
ICAgICAgICAgICAgICAgICAgdGhlbiAzW3NdCiAgICAgICAgICAgICAgICAgICAgICAgICAgICAgICAg
ZWxzZSA1W3NdOwogICAgcmRfZGVmX3RlbXAgICAgICAgICAgICAgID0gIGlmIHJwdF9kZWZfdGVtcCAt
IHhfYWNxX3RpbWUgPiAwLjFbc10KICAgICAgICAgICAgICAgICAgICAgICAgICAgICAgICB0aGVuIHJw
dF9kZWZfdGVtcCAtIHhfYWNxX3RpbWUKICAgICAgICAgICAgICAgICAgICAgICAgICAgICAgICBlbHNl
IDAuMVtzXTsKICAgIHJlbGF4YXRpb25fZGVsYXlfZGVmYXVsdCA9ICBpZiB4X2RvbWFpbiA9ICJQcm90
b24iCiAgICAgICAgICAgICAgICAgICAgICAgICAgICAgICAgdGhlbiA1W3NdCiAgICAgICAgICAgICAg
ICAgICAgICAgICAgICAgICAgZWxzZSBpZiB4X2RvbWFpbiA9ICJGbHVvcmluZTE5IgogICAgICAgICAg
ICAgICAgICAgICAgICAgICAgICAgIHRoZW4gN1tzXQogICAgICAgICAgICAgICAgICAgICAgICAgICAg
ICAgIGVsc2UgaWYgcnB0X2RlZl90ZW1wID4gcnB0X21pbgogICAgICAgICAgICAgICAgICAgICAgICAg
ICAgICAgIHRoZW4gcmRfZGVmX3RlbXAKICAgICAgICAgICAgICAgICAgICAgICAgICAgICAgICBlbHNl
IGlmIHJwdF9taW4gLSB4X2FjcV90aW1lID4gMFtzXQogICAgICAgICAgICAgICAgICAgICAgICAgICAg
ICAgIHRoZW4gcnB0X21pbiAtIHhfYWNxX3RpbWUKICAgICAgICAgICAgICAgICAgICAgICAgICAgICAg
ICBlbHNlIDAuMVtzXTsKICAgIHJlbGF4YXRpb25fZGVsYXkgICAgICAgICA9PiA0W3NdLCBoZWxwICJp
bnRlci1wdWxzZSBkZWxheSI7CiAgICByZXBldGl0aW9uX3RpbWUgICAgICAgICAgPT8gcmVsYXhhdGlv
bl9kZWxheSArIHhfYWNxX3RpbWUsIGhlbHAgInJlbGF4YXRpb25fZGVsYXkreF9hY3FfdGltZSI7CiAg
ICBjb21tZW50XzIwMSAgICAgICAgICAgICAgPT8gIioqKiBvYnNfZGFudGVfcHJlc2F0dXJhdGlvbiAq
KioiOwogICAgZGFudGVfcHJlc2F0ICAgICAgICAgICAgID0+IEZBTFNFLCBoZWxwICJUcnVlL0ZhbHNl
IGZvciBvYnNfZGFudGVfcHJlc2F0dXJhdGlvbiI7CiAgICB3aGVuIGRhbnRlX3ByZXNhdCBkbwogICAg
ICAgIGRhbnRlX29mZnNldCAgICAgICAgICAgICA9PiB4X29mZnNldCwgaGVscCAib2Zmc2V0IG9mIGRh
bnRlIHByZXNhdHVyYXRpb24iOwogICAgICAgIGRhbnRlX3B1bHNlICAgICAgICAgICAgICA9PiA0W3Vz
XSwgaGVscCAicHVsc2Ugd2lkdGggb2YgZGFudGUgcHJlc2F0dXJhdGlvbiI7CiAgICAgICAgZGFudGVf
aW50ZXJ2YWwgICAgICAgICAgID0+IDAuMVttc10gLSBkYW50ZV9wdWxzZSwgaGVscCAiaW50ZXJ2YWwg
b2YgZGFudGUgcHVsc2UgdHJhaW4iOwogICAgICAgIGRhbnRlOTBfdGVtcCAgICAgICAgICAgICA9ICB4
OTA7CiAgICAgICAgZGFudGVhdG5fdGVtcCAgICAgICAgICAgID0gIHhhdG47CiAgICAgICAgZGFudGVf
dGVtcCAgICAgICAgICAgICAgID0gIGRhbnRlX3B1bHNlIC8gKGRhbnRlX3B1bHNlICsgZGFudGVfaW50
ZXJ2YWwpOwogICAgICAgIGRhbnRlX2F0bl9kZWZhdWx0ICAgICAgICA9PyBkYW50ZWF0bl90ZW1wICsg
MjBbZEJdICogbG9nICg4LjNbbXNdICogZGFudGVfdGVtcCAvIGRhbnRlOTBfdGVtcCksIGhlbHAgImNh
bGN1bGF0ZSBhIHZhbHVlIG9mIEIxPTMwSHoiOwogICAgICAgIGRhbnRlX2F0dGVudWF0b3IgICAgICAg
ICA9PiBkYW50ZV9hdG5fZGVmYXVsdCwgMTBbZEJdLT4xMTlbZEJdIDogMTAuMFttZEJdLCBoZWxwICJh
dHRlbnVhdG9yIG9mIGRhbnRlIHByZXNhdHVyYXRpb24iOwogICAgICAgIHByb3Rvbl9mcmVxICAgICAg
ICAgICAgICA9ICBfZ2V0X2ZyZXEoeF9kb21haW4pOwogICAgICAgIGRpZmZfb2Zmc2V0ICAgICAgICAg
ICAgICA9ICAoZGFudGVfb2Zmc2V0IC0geF9vZmZzZXQpICogMVtNcHBtLTFdICogcHJvdG9uX2ZyZXE7
CiAgICAgICAgcGhzX3NoZnQgICAgICAgICAgICAgICAgID0gIGRpZmZfb2Zmc2V0ICogKGRhbnRlX3B1
bHNlICsgZGFudGVfaW50ZXJ2YWwpICogMzYwOwogICAgICAgIHBoYXNlX2RhbnRlICAgICAgICAgICAg
ICA9ICB7MH07CiAgICBlbmQgd2hlbjsKICAgIGNvbW1lbnRfMjAyICAgICAgICAgICAgICA9PyAiKioq
IGlycl8gcHJlc2F0dXJhdGlvbiAmIGhvbW8gc3BpbiBkZWNvdXBsaW5nICoqKiI7CiAgICBpcnJfbW9k
ZSAgICAgICAgICAgICAgICAgPT4gIk9mZiIsICgiT2ZmIiwgIlByZXNhdHVyYXRpb24iLCAiSG9tbyBE
ZWNvdXBsZSIpLCBoZWxwICJTZWxlY3QgUHJlc2F0dXJhdGlvbiBvciBIb21vIERlY291cGxlIjsKICAg
IHdoZW4gaXJyX21vZGUgPSAiSG9tbyBEZWNvdXBsZSIgZG8KICAgICAgICBub3RlX2lycl9ob21vZGVj
ICAgICAgICAgPT8gIlNldCBbZmlsdGVyX2xpbWl0ID0gMi00XSBpbiB0aGUgSGVhZGVyIHBhcmFtZXRl
cnMiOwogICAgZW5kIHdoZW47CiAgICB3aGVuIGlycl9tb2RlIC89ICJPZmYiIGRvCiAgICAgICAgaXJy
X2RvbWFpbiAgICAgICAgICAgICAgID0/IHhfZG9tYWluLCBoZWxwICJudWNsZXVzIG9mIGlyciBwcmVz
YXR1cmF0aW9uIG9yIGhvbW9fZGVjb3VwbGluZyI7CiAgICAgICAgaXJyX29mZnNldCAgICAgICAgICAg
ICAgID0+IDVbcHBtXSwgaGVscCAib2Zmc2V0IG9mIGlyciBwcmVzYXR1cmF0aW9uIG9yIGhvbW9fZGVj
b3VwbGluZyI7CiAgICAgICAgaXJyOTBfdGVtcCAgICAgICAgICAgICAgID0gIHg5MDsKICAgICAgICBp
cnJhdG5fdGVtcCAgICAgICAgICAgICAgPSAgeGF0bjsKICAgICAgICBpcnJfYXRuX2RlZmF1bHQgICAg
ICAgICAgPT8gaXJyYXRuX3RlbXAgKyAyMFtkQl0gKiBsb2cgKDguM1ttc10gLyBpcnI5MF90ZW1wKSwg
aGVscCAiY2FsY3VsYXRlIGEgdmFsdWUgb2YgQjE9MzBIeiI7CiAgICAgICAgaXJyX2F0dGVudWF0b3Ig
ICAgICAgICAgID0+IGlycl9hdG5fZGVmYXVsdCwgMTBbZEJdLT4xMTlbZEJdIDogMTAuMFttZEJdLCBo
ZWxwICJhdHRlbnVhdG9yIG9mIGlyciBwcmVzYXR1cmF0aW9uIG9yIGhvbW9fZGVjb3VwbGluZyI7CiAg
ICBlbmQgd2hlbjsKICAgIGNvbW1lbnRfMjAzICAgICAgICAgICAgICA9PyAiKioqIHRyaV8gcHJlc2F0
dXJhdGlvbiAmIGhvbW8gc3BpbiBkZWNvdXBsaW5nICoqKiI7CiAgICB0cmlfbW9kZSAgICAgICAgICAg
ICAgICAgPT4gIk9mZiIsICgiT2ZmIiwgIlByZXNhdHVyYXRpb24iLCAiSG9tbyBEZWNvdXBsZSIpLCBo
ZWxwICJTZWxlY3QgUHJlc2F0dXJhdGlvbiBvciBIb21vIERlY291cGxlIjsKICAgIHdoZW4gdHJpX21v
ZGUgPSAiSG9tbyBEZWNvdXBsZSIgZG8KICAgICAgICBub3RlX3RyaV9ob21vZGVjICAgICAgICAgPT8g
IlNldCBbZmlsdGVyX2xpbWl0ID0gMi00XSBpbiB0aGUgSGVhZGVyIHBhcmFtZXRlcnMiOwogICAgZW5k
IHdoZW47CiAgICB3aGVuIHRyaV9tb2RlIC89ICJPZmYiIGRvCiAgICAgICAgdHJpX2RvbWFpbiAgICAg
ICAgICAgICAgID0/IHhfZG9tYWluLCBoZWxwICJudWNsZXVzIG9mIHRyaSBwcmVzYXR1cmF0aW9uIG9y
IGhvbW9fZGVjb3VwbGluZyI7CiAgICAgICAgdHJpX29mZnNldCAgICAgICAgICAgICAgID0+IDVbcHBt
XSwgaGVscCAib2Zmc2V0IG9mIHRyaSBwcmVzYXR1cmF0aW9uIG9yIGhvbW9fZGVjb3VwbGluZyI7CiAg
ICAgICAgdHJpOTBfdGVtcCAgICAgICAgICAgICAgID0gIHg5MDsKICAgICAgICB0cmlhdG5fdGVtcCAg
ICAgICAgICAgICAgPSAgeGF0bjsKICAgICAgICB0cmlfYXRuX2RlZmF1bHQgICAgICAgICAgPT8gdHJp
YXRuX3RlbXAgKyAyMFtkQl0gKiBsb2cgKDguM1ttc10gLyB0cmk5MF90ZW1wKSwgaGVscCAiY2FsYy52
YWx1ZSBvZiBCMT0zMEh6IjsKICAgICAgICB0cmlfYXR0ZW51YXRvciAgICAgICAgICAgPT4gdHJpX2F0
bl9kZWZhdWx0LCAxMFtkQl0tPjExOVtkQl0gOiAxMC4wW21kQl0sIGhlbHAgImF0dGVudWF0b3Igb2Yg
dHJpIHByZXNhdHVyYXRpb24gb3IgaG9tb19kZWNvdXBsaW5nIjsKICAgIGVuZCB3aGVuOwogICAgY29t
bWVudF8xMTEgICAgICAgICAgICAgID0/ICIqKiogcHJlc2F0X3RpbWUgKioqIjsKICAgIHByZXNhdF90
aW1lX2ZsYWcgICAgICAgICA9PiBGQUxTRSwgaGVscCAic2VsZWN0IFRSVUUgb3IgRkFMU0UgZm9yIHVz
aW5nIHByZXNhdF90aW1lIjsKICAgIHdoZW4gcHJlc2F0X3RpbWVfZmxhZyBkbwogICAgICAgIHByZXNh
dF90aW1lX3RlbXAgICAgICAgICA9PiByZWxheGF0aW9uX2RlbGF5LCBoZWxwICJwcmVzYXR1cmF0aW9u
X3RpbWUgPD0gcmVsYXhhdGlvbl9kZWxheSI7CiAgICBlbmQgd2hlbjsKICAgIHByZXNhdF90aW1lICAg
ICAgICAgICAgICA9PyBpZiByZWxheGF0aW9uX2RlbGF5ID4gcHJlc2F0X3RpbWVfdGVtcAogICAgICAg
ICAgICAgICAgICAgICAgICAgICAgICAgIHRoZW4gcHJlc2F0X3RpbWVfdGVtcAogICAgICAgICAgICAg
ICAgICAgICAgICAgICAgICAgIGVsc2UgcmVsYXhhdGlvbl9kZWxheTsKICAgIHJlbGF4YXRpb25fZGVs
YXlfY2FsYyAgICA9ICByZWxheGF0aW9uX2RlbGF5IC0gcHJlc2F0X3RpbWU7CiAgICBkYW50ZV9sb29w
ICAgICAgICAgICAgICAgPSAgbG93ZXIgKHByZXNhdF90aW1lIC8gKDEwMCAqIChkYW50ZV9wdWxzZSAr
IGRhbnRlX2ludGVydmFsKSkpLCBoZWxwICJyZWFsIGxvb3AgbnVtYmVyLzEwMCI7CiAgICBkZWFkX3Rp
bWUgICAgICAgICAgICAgICAgPSAgaWYgbm90IGF1dG9fZHdlbGwKICAgICAgICAgICAgICAgICAgICAg
ICAgICAgICAgICB0aGVuIDAuMiAvIHhfc3dlZXAKICAgICAgICAgICAgICAgICAgICAgICAgICAgICAg
ICBlbHNlIDBbdXNdOwogICAgZGVsYXkgICAgICAgICAgICAgICAgICAgID0gIGlmIG5vdCBhdXRvX2R3
ZWxsCiAgICAgICAgICAgICAgICAgICAgICAgICAgICAgICAgdGhlbiAwLjggLyB4X3N3ZWVwCiAgICAg
ICAgICAgICAgICAgICAgICAgICAgICAgICAgZWxzZSAwW3VzXTsKICAgIHBoYXNlICAgICAgICAgICAg
ICAgICAgICA9ICB7MCwgOTAsIDI3MCwgMigxODApLCAyNzAsIDkwLCAwfTsKICAgIHBoYXNlX2FjcSAg
ICAgICAgICAgICAgICA9ICB7MCwgOTAsIDI3MCwgMigxODApLCAyNzAsIDkwLCAwfTsKICAgIG1vZHVs
ZV9jb25maWcgICAgICAgICAgICA9ICBpZiBpcnJfbW9kZSA9ICJIb21vIERlY291cGxlIgogICAgICAg
ICAgICAgICAgICAgICAgICAgICAgICAgIHRoZW4gaWYgdHJpX21vZGUgPSAiSG9tbyBEZWNvdXBsZSIK
ICAgICAgICAgICAgICAgICAgICAgICAgICAgICAgICAgICAgIHRoZW4gImlyci50aW1lX3NoYXJlIHRy
aS50aW1lX3NoYXJlIG9icy5ibGFua19pbmhpYml0IGFueV9zYW1wbGUiCiAgICAgICAgICAgICAgICAg
ICAgICAgICAgICAgICAgICAgICBlbHNlICJpcnIudGltZV9zaGFyZSBvYnMuYmxhbmtfaW5oaWJpdCBh
bnlfc2FtcGxlIgogICAgICAgICAgICAgICAgICAgICAgICAgICAgICAgIGVsc2UgaWYgdHJpX21vZGUg
PSAiSG9tbyBEZWNvdXBsZSIKICAgICAgICAgICAgICAgICAgICAgICAgICAgICAgICB0aGVuICJ0cmku
dGltZV9zaGFyZSBvYnMuYmxhbmtfaW5oaWJpdCBhbnlfc2FtcGxlIgogICAgICAgICAgICAgICAgICAg
ICAgICAgICAgICAgIGVsc2UgImFueV9zYW1wbGUiOwpiZWdpbgogICAgaW5pdGlhbF93YWl0OwogICAg
cmVsYXhhdGlvbl9kZWxheV9jYWxjOwogICAgd2hlbiBpcnJfbW9kZSAvPSAiT2ZmIiBkbwogICAgICAg
IG9uIChJUlIuR0FURSwgSVJSLlBIUy4wLCBJUlIuQVROLmlycl9hdHRlbnVhdG9yKTsKICAgIGVuZCB3
aGVuOwogICAgd2hlbiB0cmlfbW9kZSAvPSAiT2ZmIiBkbwogICAgICAgIG9uIChUUkkuR0FURSwgVFJJ
LlBIUy4wLCBUUkkuQVROLnRyaV9hdHRlbnVhdG9yKTsKICAgIGVuZCB3aGVuOwogICAgb2JzX3ByZXNh
dF90aW1lKCBkYW50ZV9wcmVzYXQsIGRhbnRlX2xvb3AsIGRhbnRlX3B1bHNlLCBkYW50ZV9pbnRlcnZh
bCwgcGhhc2VfZGFudGUsIHBoc19zaGZ0LCBkYW50ZV9hdHRlbnVhdG9yLCBwcmVzYXRfdGltZSApOwog
ICAgd2hlbiBpcnJfbW9kZSAvPSAiT2ZmIiBkbwogICAgICAgIG9mZiBJUlIuR0FURTsKICAgIGVuZCB3
aGVuOwogICAgd2hlbiB0cmlfbW9kZSAvPSAiT2ZmIiBkbwogICAgICAgIG9mZiBUUkkuR0FURTsKICAg
IGVuZCB3aGVuOwogICAgMVt1c107CiAgICB4X3B1bHNlLCAoT0JTLkdBVEUsIE9CUy5QSFMucGhhc2Us
IE9CUy5BVE4ueF9hdG4pOwogICAgYWNxKCBkZWFkX3RpbWUsIGRlbGF5LCBwaGFzZV9hY3EgKTsKZW5k
IHB1bHNlOwoAAAAADwAAAAEAAAAwAAAAAAAAACEAAADYDgAAAAArKgAAACoAACsqAAAAAgAAJx0AAAAW
QUNUVUFMX1NUQVJUX1RJTUVTVEFNUAAAJx0AAAATOS1BUFItMjAyNSAxNDoxMzo1NwAAKyoAAAACAAAn
HQAAAAlUSU1FX1pPTkUAACcdAAAAEUdNVCBEYXlsaWdodCBUaW1lAAArKgAAAAIAACcdAAAAEFBST0JF
X0FUVFJJQlVURVMAACcdAAAAIjVtbSBCcm9hZGJhbmQgR3JhZGllbnQgQXV0b3R1bmFibGUAACsqAAAA
AgAAJx0AAAALUFJPQkVfRElBTFMAACsqAAAAAgAAKyoAAAAIAAAnHQAAAANIRjEAACcdAAAAAzFIcwAA
Jx0AAAAEVFVORQAAJxoAAAABAAAVegAAJx0AAAAFTUFUQ0gAACcaAAAAAQAAFe8AACcdAAAABUlETEVS
AAAnGgAAAAEAAAhTAAArKgAAAAYAACcdAAAAA0xGMQAAJx0AAAAEMjlTaQAAJx0AAAAEVFVORQAAJxoA
AAABAAALBAAAJx0AAAAFTUFUQ0gAACcaAAAAAQAABRsAACsqAAAAAgAAJx0AAAAMTEFTVF8xRF9TSElN
AAAnHQAAAHkxLDU5LjU0LDAuMjIsSG9tb3Nwb2lsLDJILEJFTlpFTkUtRDYsWjEmWjImWjMmWjQmWjUm
WjYsMiwzLDMsMCw5MFtkZWddLDJbc10sNDYsMSwzMS40WyVdLDcwLjZbJV0sMCwwLDRbbXNdLDAuMlt1
c10sMC4xW3NdAAArKgAAAAIAACcdAAAADkRFQ0lNQVRJT05fUkVHAAAnHQAAABJyOiAxNjYoIDE2NSks
ZzogMzcAACsqAAAAAgAAJx0AAAAHVkVSU0lPTgAAJx0AAAATNi4yIFtXaW5kb3dzIC0geDg2XQAAKyoA
AAACAAAnHQAAAA9FWFBFUklNRU5UX1BBVEgAACcdAAAAWGM6XFByb2dyYW0gRmlsZXNcSkVPTFxDb250
cm9sIDYuMi4wLmFwcFxDb250ZW50c1xSZXNvdXJjZXNcZ2xvYmFsXGV4cGVyaW1lbnRzXHByb3Rvbi5q
eHAAACsqAAAAAgAAJx0AAAAGR0VUXzkwAAAnHQAAABtwdWxzZV9zZXJ2aWNlOjpnZXRfOTBfdmFsdWUA
ACsqAAAAAgAAJx0AAAAHR0VUX0FUTgAAJx0AAAAccHVsc2Vfc2VydmljZTo6Z2V0X2F0bl92YWx1ZQAA
KyoAAAACAAAnHQAAAAhHRVRfRlJFUQAAJx0AAAAdcHVsc2Vfc2VydmljZTo6Z2V0X2ZyZXFfdmFsdWUA
ACsqAAAAAgAAJx0AAAAIR0VUX1NQSU4AACcdAAAAF3B1bHNlX3NlcnZpY2U6OmdldF9zcGluAAArKgAA
AAIAACcdAAAACUdFVF9HQU1NQQAAJx0AAAAYcHVsc2Vfc2VydmljZTo6Z2V0X2dhbW1hAAArKgAAAAIA
ACcdAAAAEkdFVF9WQUxVRV9PRl9GSUVMRAAAJx0AAAAhcHVsc2Vfc2VydmljZTo6Z2V0X3ZhbHVlX29m
X2ZpZWxkAAArKgAAAAIAACcdAAAAE0dFVF9QUk9CRV9QQVJBTUVURVIAACcdAAAAInByb2JlX3NlcnZp
Y2U6OmdldF9wcm9iZV9wYXJhbWV0ZXIAACsqAAAAAgAAJx0AAAAMR0VUX1NfTVBBUkFNAAAnHQAAABtw
dWxzZV9zZXJ2aWNlOjpnZXRfc19tcGFyYW0AACsqAAAAAgAAJx0AAAAMR0VUX0RfTVBBUkFNAAAnHQAA
ABtwdWxzZV9zZXJ2aWNlOjpnZXRfZF9tcGFyYW0AACsqAAAAAgAAJx0AAAAJQ09NTUVOVF83AAAnHQAA
ABMqKiogUHVsc2UgRGVsYXkgKioqAAArKgAAAAIAACcdAAAAC0NPTU1FTlRfMjAxAAAnHQAAAB8qKiog
b2JzX2RhbnRlX3ByZXNhdHVyYXRpb24gKioqAAArKgAAAAIAACcdAAAAC0NPTU1FTlRfMjAyAAAnHQAA
ADEqKiogaXJyXyBwcmVzYXR1cmF0aW9uICYgaG9tbyBzcGluIGRlY291cGxpbmcgKioqAAArKgAAAAIA
ACcdAAAAC0NPTU1FTlRfMjAzAAAnHQAAADEqKiogdHJpXyBwcmVzYXR1cmF0aW9uICYgaG9tbyBzcGlu
IGRlY291cGxpbmcgKioqAAArKgAAAAIAACcdAAAAC0NPTU1FTlRfMTExAAAnHQAAABMqKiogcHJlc2F0
X3RpbWUgKioqAAArKgAAAAIAACcdAAAABVBIQVNFAAArKgAAAAgAACcbAAAAAQAAAAAAAAgAAAgAAAgA
AAgAAAgAAAAAJxsAAAABAAAAWgAACAAACAAACAAACAAACAAAAAAnGwAAAAEAAAEOAAAIAAAIAAAIAAAI
AAAIAAAAACcbAAAAAQAAALQAAAgAAAgAAAgAAAgAAAgAAAAAJxsAAAABAAAAtAAACAAACAAACAAACAAA
CAAAAAAnGwAAAAEAAAEOAAAIAAAIAAAIAAAIAAAIAAAAACcbAAAAAQAAAFoAAAgAAAgAAAgAAAgAAAgA
AAAAJxsAAAABAAAAAAAACAAACAAACAAACAAACAAAAAArKgAAAAIAACcdAAAACVBIQVNFX0FDUQAAKyoA
AAAIAAAnGwAAAAEAAAAAAAAIAAAIAAAIAAAIAAAIAAAAACcbAAAAAQAAAFoAAAgAAAgAAAgAAAgAAAgA
AAAAJxsAAAABAAABDgAACAAACAAACAAACAAACAAAAAAnGwAAAAEAAAC0AAAIAAAIAAAIAAAIAAAIAAAA
ACcbAAAAAQAAALQAAAgAAAgAAAgAAAgAAAgAAAAAJxsAAAABAAABDgAACAAACAAACAAACAAACAAAAAAn
GwAAAAEAAABaAAAIAAAIAAAIAAAIAAAIAAAAACcbAAAAAQAAAAAAAAgAAAgAAAgAAAgAAAgAAAAAKyoA
AAACAAAnHQAAAA1QVUxTRV9JTl9GSUxFAAArKgAAAAIAACsqAAAABwAAJx0AAAADSEYxAAAnHQAAAAMx
SHMAACsqAAAAAgAAJx0AAAACSGkAACsqAAAAAgAAJxsAAAABAAAAcwAACgEcCAAACAAACAAACAAAAAAn
GwAAAAJAPdcKPXCj1wAACAEjCAAACAAACAAACAAAAAArKgAAAAIAACcdAAAAAkxvAAArKgAAAAIAACcb
AAAAAQAAAHMAAAoBHAgAAAgAAAgAAAgAAAAAJxsAAAACQD3XCj1wo9cAAAgBIwgAAAgAAAgAAAgAAAAA
KyoAAAACAAAnHQAAAARTb2Z0AAArKgAAAAIAACcbAAAAAQAAJxAAAAoBHAgAAAgAAAgAAAgAAAAAJxsA
AAACQE5141P3ztkAAAgBIwgAAAgAAAgAAAgAAAAAKyoAAAACAAAnHQAAAARTcGluAAArKgAAAAIAACcb
AAAAAQAAABkAAAoBHAgAAAgAAAgAAAgAAAAAJxsAAAACQDCWBBiTdLwAAAgBIwgAAAgAAAgAAAgAAAAA
KyoAAAACAAAnHQAAAAZTcXVhcmUAACsqAAAAAgAAJxsAAAACQBd64UeuFHsAAAoBHAgAAAgAAAgAAAgA
AAAAJxsAAAABAAAABAAACAEjCAAACAAACAAACAAAAAArKgAAAAQAACcdAAAABExPQ0sAACcdAAAAAjJI
AAArKgAAAAIAACcdAAAABFNvZnQAACsqAAAAAgAAJxsAAAABAAE4gAAACgEcCAAACAAACAAACAAAAAAn
GwAAAAJATpmZmZmZmgAACAEjCAAACAAACAAACAAAAAArKgAAAAIAACcdAAAABlNxdWFyZQAAKyoAAAAC
AAAnGwAAAAEAAAB4AAAKARwIAAAIAAAIAAAIAAAAACcbAAAAAkApAAAAAAAAAAAIASMIAAAIAAAIAAAI
AAAAACsqAAAAAgAAJx0AAAANSk9CLlZJU1VBTElaRQAAJyUAAAAAAAArKgAAAAIAACcdAAAACVZJU1VB
TElaRQAAJyUAAAAAAAArKgAAAAIAACcdAAAACkpPQi5GT0xERVIAACcdAAAAGkxpZGRsZV9TXGRhdGFc
bjE2NjAxcnNcbm1yAAArKgAAAAIAACcdAAAABkZPTERFUgAAJx0AAAAaTGlkZGxlX1NcZGF0YVxuMTY2
MDFyc1xubXIAACsqAAAAAgAAJx0AAAAUU0FNUExFLkdSQURJRU5UIFNISU0AACclAAAAAQAAKyoAAAAC
AAAnHQAAAA1HUkFESUVOVCBTSElNAAAnJQAAAAEAACsqAAAAAgAAJx0AAAATU0FNUExFLkxBU1QgU0hJ
TU1FRAAAJx0AAAATOS1BUFItMjAyNSAxNDoxMzoyMQAAKyoAAAACAAAnHQAAAAxMQVNUIFNISU1NRUQA
ACcdAAAAEzktQVBSLTIwMjUgMTQ6MTM6MjEAACsqAAAAAgAAJx0AAAASU0FNUExFLlBSRVBBUkFUSU9O
AAAnJQAAAAEAACsqAAAAAgAAJx0AAAALUFJFUEFSQVRJT04AACclAAAAAQAAKyoAAAACAAAnHQAAABFN
RVRIT0QuRk9SQ0VfVFVORQAAJyUAAAAAAAArKgAAAAIAACcdAAAACkZPUkNFX1RVTkUAACclAAAAAAAA
KyoAAAACAAAnHQAAAAxFWFAuRklMRU5BTUUAACcdAAAAF1NUTC1SUzE3MS0zX1BST1RPTl9XSURFAAAr
KgAAAAIAACcdAAAACEZJTEVOQU1FAAAnHQAAABdTVEwtUlMxNzEtM19QUk9UT05fV0lERQAAKyoAAAAC
AAAnHQAAABNFWFAuUFJPVE9OLkZJTEVOQU1FAAAnHQAAABdTVEwtUlMxNzEtM19QUk9UT05fV0lERQAA
KyoAAAACAAAnHQAAAA9QUk9UT04uRklMRU5BTUUAACcdAAAAF1NUTC1SUzE3MS0zX1BST1RPTl9XSURF
AAArKgAAAAIAACcdAAAADUVORF9USU1FU1RBTVAAACcdAAAAEzktQVBSLTIwMjUgMTQ6MTU6MzgCAAAA
kAAAAHNleHAgOiAwLjI0NTAxW0h6XSA6IDAuMFtzXTt0cmFwZXpvaWQgOiAwWyVdIDogMFslXSA6IDgw
WyVdIDogMTAwWyVdO3plcm9maWxsIDogMiA6IFRSVUU7ZmZ0IDogMSA6IFRSVUUgOiBUUlVFO21hY2hp
bmVwaGFzZTtwcG07W2Rpc3BsYXkvcGhhc2VdOwAAAAAAAAAAAgAAAJAAAABzZXhwIDogMC4yNDUwMVtI
el0gOiAwLjA=
##$PARAMETER FILE=	(header, BASE64, //nasr.man.ac.uk/epsrss$/snapped/replicated/NMR/Liddle_S/data/n16601rs/nmr/STL-RS171-3_PROTON__WIDE_FT-1-1.jdf, 0)
SkVPTC5OTVIBAQACAYABGQECAwQFBgcIAwAAAAAAAAABGgAAAAAAAAAAAAAAAAAAU1RMLVJTMTcxLTMA
AAAAAAAAAAAAAAAAAAAAAAAAAAAAAAAAAAAAAAAAAAAAAAAAAAAAAAAAAAAAAAAAAAAAAAAAAAAAAAAA
AAAAAAAAAAAAAAAAAAAAAAAAAAAAAAAAAAAAAAAAAAAAAAAAAAAAAAAAAAAAAAAAAAAAAAAAAAAACAAA
AAAAAQAAAAEAAAABAAAAAQAAAAEAAAABAAAAAQAAzM0AAAAAAAAAAAAAAAAAAAAAAAAAAAAAAAAAAAAA
AAczMgAAAAAAAAAAAAAAAAAAAAAAAAAAAAAAAAAAAABAWR0yiUhwvAAAAAAAAAAAAAAAAAAAAAAAAAAA
AAAAAAAAAAAAAAAAAAAAAAAAAAAAAAAAAAAAAAAAAAAAAAAAwFkdKrAoKD4AAAAAAAAAAAAAAAAAAAAA
AAAAAAAAAAAAAAAAAAAAAAAAAAAAAAAAAAAAAAAAAAAAAAAAAAAAAEaJl89GiZgec2NjAAAAAAAAAAAA
AAAAAAAAAAAAAAAAAAAAAAAAAAAAAAAAAAAAAAAAAAAAAAAAAAAAAAAAAAAAAAAAAAAAAAAAAAAAAAAA
AAAAAAAAAAAAAAAAAAAAAAAAAAAAAAAAAAAAAAAAAAAAAAAAAAAAAAAAAAAAAAAAAAAAAAAAAAAAAAAA
AAAAAAAAAAAAAAAAbjE2NjAxcnMAAAAAAAAAAAAAAAAAAAAAAAAAAAAAAAAAAAAAAAAAAAAAAAAAAAAA
AAAAAAAAAAAAAAAAAAAAAAAAAAAAAAAAAAAAAAAAAAAAAAAAAAAAAAAAAAAAAAAAAAAAAAAAAAAAAAAA
AAAAAAAAAAAAAAAAAAAAAAAAAAAAAAAAAAAAAAAAAAAAAAAAAAAAAAAAAAAAAAAAAAAAAAAAAAAAAAAA
AAAAAAAAAAAAAAAAAAAAAAAAAAAAAAAAAAAAAAAAAAAAAAAAAAAAAAAAAAAAAAAAAAAAAAAAAAAAAAAA
AAAAAAAAAAAAAAAAAAAAAAAAAAAAAAAAAAAAAFByb3RvbgAAAAAAAAAAAAAAAAAAAAAAAAAAAAAAAAAA
AAAAAAAAAAAAAAAAAAAAAAAAAAAAAAAAAAAAAAAAAAAAAAAAAAAAAAAAAAAAAAAAAAAAAAAAAAAAAAAA
AAAAAAAAAAAAAAAAAAAAAAAAAAAAAAAAAAAAAAAAAAAAAAAAAAAAAAAAAAAAAAAAAAAAAAAAAAAAAAAA
AAAAAAAAAAAAAAAAAAAAAAAAAAAAAAAAAAAAAAAAAAAAAAAAAAAAAAAAAAAAAAAAAAAAAAAAAAAAAAAA
AAAAAAAAAAAAAAAAAAAAAAAAAAAAAAAAAAAAAAAAAAAAAAAAAAAAAAAAAABAePyD4nJZFwAAAAAAAAAA
AAAAAAAAAAAAAAAAAAAAAAAAAAAAAAAAAAAAAAAAAAAAAAAAAAAAAAAAAAAAAAAAAAAAAAAAAAAAAAAA
AAAAAAAAAAAAAAAAAAAAAAAAAAAAAAAAAAAAAAAAAAAAAAAAAAAAAAAAAAAAAAAAAAAAAAAAAAAAAAAA
AAAAgAAAAAAAAAAAAAAFUAAAOFAAAD2gAAA9oAAAPaAAAD2gAAA9oAAAPaAAAD2gAAA9oAAAAAAAAAAA
AAAAAAAAAAAAAAAAAAAAAAAAAAAAAAAAAABAAAAAAAAAgAAAAAAAAACAQAAAADTgAAAAAACAdOAAAAAA
AAAAAACAdQAAAAAAAAAAAAAAAAAAAAAAAAAAAAAAAAAAAAAAAAAAAEAAAAAAAAAA4AAAAEA4AAAZAwUA
AAABHAAAAAAAAAAAoe80uv///z8AAAAAAAAAAAIAAABERUxBWV9PRl9TVEFSVCAgICAgICAgICAgICAg
GQQFAAAAAAAAAAAAAAAAABXVV0IAAAAAAAAAAAAAAAABAAAAQUNUVUFMX1NUQVJUX1RJTUUgICAgICAg
ICAgIAMFBQAAAAAAAAAAAAAAAAAgOS1BUFItMjAyNSAxNDoxAAAAAEFDVFVBTF9TVEFSVF9USU1FU1RB
TVAgICAgICADBgUAAAAAAAAAAAAAAAAAR01UIERheWxpZ2h0IFRpbQAAAABUSU1FX1pPTkUgICAgICAg
ICAgICAgICAgICAgAwArAAAAAAAAAAAAAAAAADVtbSBCcm9hZGJhbmQgR3IAAAAAUFJPQkVfQVRUUklC
VVRFUyAgICAgICAgICAgIBkKCwAAAAAAAAAAAAAAAABIRiAgICAgICAgICAgICAgAAAAAFBST0JFX0RJ
QUxTICAgICAgICAgICAgICAgICAZDA0AAAAAAAAAAAAAAAAAMSw1OS41NCwwLjIyLEhvbQAAAABsYXN0
XzFkX3NoaW0gICAgICAgICAgICAgICAgGQACAAAAARwAAAAAAAAAAPFo44i1+NQ+AAAAAAAAAAACAAAA
UFJPQkVfUkVDT1ZFUlkgICAgICAgICAgICAgIAMBAgAAAAEcAAAAAAAAAACN7bWg98bAPgAAAAAAAAAA
AgAAAEJMQU5LSU5HICAgICAgICAgICAgICAgICAgICAZACAAAAAAAAAAAAAAAAAAEAAAAAAAAAAAAAAA
AAAAAAEAAABTQ0FOUyAgICAgICAgICAgICAgICAgICAgICAgGQEgAAAAAAAAAAAAAAAAAAEAAAAAAAAA
AAAAAAAAAAABAAAATU9EX1JFVFVSTiAgICAgICAgICAgICAgICAgIBkCIAAAAAAAAAAAAAAAAAAQAAAA
AAAAAAAAAAAAAAAAAQAAAFRPVEFMX1NDQU5TICAgICAgICAgICAgICAgICAZCiAAAAAAAAAAAAAAAAAA
WSADAAAAAAAAAAAAAAAAAAEAAABYX1BPSU5UUyAgICAgICAgICAgICAgICAgICAgGRMgAAAAAAAAAAAA
AAAAAAAAAAAAAAAAAAAAAAAAAAABAAAAWF9QUkVTQ0FOUyAgICAgICAgICAgICAgICAgIBkABAAAAAAA
AAAAAAAAAABQcm90b24gICAgICAgICAgAAAAAFhfRE9NQUlOICAgICAgICAgICAgICAgICAgICAZAAIA
AAABGgAAAAAAAAAAAAAAAAAAAAAAAAAAAAAAAAIAAABYX09GRlNFVCAgICAgICAgICAgICAgICAgICAg
GQADAAAAAQ0AAAAAAAAAAP7UYDYx1LdBAAAAAAAAAAACAAAAWF9GUkVRICAgICAgICAgICAgICAgICAg
ICAgIBkAAQAAAAENAAAAAAAAAAAQcOuzGYP4QAAAAAAAAAAAAgAAAFhfU1dFRVAgICAgICAgICAgICAg
ICAgICAgICAZAAEAAAABDQAAAAAAAAAA2ozvjxSc80AAAAAAAAAAAAIAAABYX1NXRUVQX0NMSVBQRUQg
ICAgICAgICAgICAgGQkBAAAAAQ0AAAAAAAAAAJPhpLajXN8/AAAAAAAAAAACAAAAWF9SRVNPTFVUSU9O
ICAgICAgICAgICAgICAgIBkJBAAAAAAAAAAAAAAAAABQcm90b24gICAgICAgICAgAAAAAElSUl9ET01B
SU4gICAgICAgICAgICAgICAgICAZCQIAAAABGgAAAAAAAAAAAAAAAAAAFEAAAAAAAAAAAAIAAABJUlJf
T0ZGU0VUICAgICAgICAgICAgICAgICAgGQkDAAAAAQ0AAAAAAAAAAP7UYDYx1LdBAAAAAAAAAAACAAAA
SVJSX0ZSRVEgICAgICAgICAgICAgICAgICAgIBkKBAAAAAAAAAAAAAAAAABQcm90b24gICAgICAgICAg
AAAAAFRSSV9ET01BSU4gICAgICAgICAgICAgICAgICAZCgIAAAABGgAAAAAAAAAAAAAAAAAAFEAAAAAA
AAAAAAIAAABUUklfT0ZGU0VUICAgICAgICAgICAgICAgICAgGQoDAAAAAQ0AAAAAAAAAAP7UYDYx1LdB
AAAAAAAAAAACAAAAVFJJX0ZSRVEgICAgICAgICAgICAgICAgICAgIBkLAgAAAAEcAAAAAAAAAACqbkeb
V1MAQAAAAAAAAAAAAgAAAFhfQUNRX0RVUkFUSU9OICAgICAgICAgICAgICAZAQUAAAAAAAAAAAAAAAAA
VFJVRSAgICAgICAgICAgIAAAAABESUdJVEFMX0ZJTFRFUiAgICAgICAgICAgICAgGQIFAAAAAAAAAAAA
AAAAAAYAAAAAAAAAAAAAAAAAAAABAAAARklMVEVSX0ZBQ1RPUiAgICAgICAgICAgICAgIBkIEwAAAAAA
AAAAAAAAAAAEAAAAAAAAAAAAAAAAAAAAAQAAAEFGX1ZFUlNJT04gICAgICAgICAgICAgICAgICADDAIA
AAAAAAAAAAAAAAAAcjogMTY2KCAxNjUpLGc6IAAAAABERUNJTUFUSU9OX1JFRyAgICAgICAgICAgICAg
GQgTAAAAIRwAAAAAAAAAAHsUrkfhehdAAAAAAAAAAAACAAAAWDkwICAgICAgICAgICAgICAgICAgICAg
ICAgIBkFBQAAAAEcAAAAAAAAAAAuV9wLDifXPgAAAAAAAAAAAgAAAEFDUV9ERUxBWSAgICAgICAgICAg
ICAgICAgICAZBgUAAAAAAAAAAAAAAAAATlAgICAgICAgICAgICAgIAAAAABESUdJVEFMX0ZJTFRFUl9T
VEFUVVMgICAgICAgGWUCAAAAAAAAAAAAAAAAAEZBTFNFICAgICAgICAgICAAAAAAQ0xJUFBFRCAgICAg
ICAgICAgICAgICAgICAgIAMJEwAAAAAAAAAAAAAAAAAAAAAAAAAAAAAAAAAAAAAAAgAAAGFmX2RlbGF5
X3JhdGlvICAgICAgICAgICAgICADDQ0AAAAAAAAAAAAAAAAAQVVUT1NISU0gT0ZGICAgIAAAAABhdXRv
c2hpbV9tb2RlICAgICAgICAgICAgICAgAwAKAAAAAAAAAAAAAAAAAAAAAAAAAPA/AAAAAAAAAAACAAAA
YnVmZmVyX2xvb3AgICAgICAgICAgICAgICAgIAMBCgAAAAAAAAAAAAAAAAAAAAAAAADwPwAAAAAAAAAA
AgAAAGJ1ZmZlcl9sb29wX2luZGV4ICAgICAgICAgICADAAkAAAAAAAAAAAAAAAAAAAAAAAAAJEAAAAAA
AAAAAAIAAABjaGFuZ2VyX3Nsb3QgICAgICAgICAgICAgICAgAwEJAAAAAAAAAAAAAAAAAAAAAAAAACRA
AAAAAAAAAAACAAAAY2hhbmdlcl9zbG90X3Bvc2l0aW9uICAgICAgIAMAMAAAAAAAAAAAAAAAAAAAAAAA
AADwPwAAAAAAAAAAAgAAAGNoYW5nZXJfdHlwZSAgICAgICAgICAgICAgICADAgoAAAAAAAAAAAAAAAAA
Q29sbGVjdCAgICAgICAgIAAAAABjb2xsZWN0aW9uX3N0YXRlICAgICAgICAgICAgAwMKAAAAAAAAAAAA
AAAAACA5LUFQUi0yMDI1IDE0OjEAAAAARU5EX1RJTUVTVEFNUCAgICAgICAgICAgICAgIAMECgAAAAAA
AAAAAAAAAAAAAIBe9ZXQQQAAAAAAAAAAAgAAAGVuZF90aW1lICAgICAgICAgICAgICAgICAgICADBQoA
AAAAAAAAAAAAAAAAcHJvdG9uLmp4cCAgICAgIAAAAABleHBlcmltZW50ICAgICAgICAgICAgICAgICAg
AwYKAAAAARwAAAAAAAAAAAAAAAAAAAAAAAAAAAAAAAACAAAAZXhwX3JlbWFpbmluZyAgICAgICAgICAg
ICAgIAMHCgAAAAEcAAAAAAAAAABANV66SRRZQAAAAAAAAAAAAgAAAGV4cF90b3RhbCAgICAgICAgICAg
ICAgICAgICADChMAAAAAAAAAAAAAAAAAMyAgMiAgICAgICAgICAgIAAAAABmYWN0b3JzICAgICAgICAg
ICAgICAgICAgICAgAwsTAAAA8Q0AAAAAAAAAAAAAAAAA4HJAAAAAAAAAAAACAAAAZmlsdGVyX3dpZHRo
ICAgICAgICAgICAgICAgIAMICgAAAAEYAAAAAAAAAAAAAAAAAABUQAAAAAAAAAAAAgAAAGhlX2xldmVs
ICAgICAgICAgICAgICAgICAgICADADEAAAABDQAAAAAAAAAAAAAAAAAAAAAAAAAAAAAAAAIAAABoeWJy
aWRfc3Bpbl9nZXQgICAgICAgICAgICAgAwExAAAAAAAAAAAAAAAAAFNQSU4gT0ZGICAgICAgICAAAAAA
aHlicmlkX3NwaW5fc3RhdHVzICAgICAgICAgIAMJCgAAAAAAAAAAAAAAAAAAAAAAAADwPwAAAAAAAAAA
AgAAAGl0ZXJhdGlvbnMgICAgICAgICAgICAgICAgICADAA4AAAAAAAAAAAAAAAAAAAAAAAAAM0AAAAAA
AAAAAAIAAABsb2NrX2dhaW4gICAgICAgICAgICAgICAgICAgAwEOAAAAAAAAAAAAAAAAAAAAAAAAAGRA
AAAAAAAAAAACAAAAbG9ja19sZXZlbCAgICAgICAgICAgICAgICAgIAMCDgAAAAEaAAAAAAAAAACkcD0K
16McQAAAAAAAAAAAAgAAAGxvY2tfb3NjX29mZnNldCAgICAgICAgICAgICADAw4AAAAAAAAAAAAAAAAA
MkggT1NDIE9OICAgICAgIAAAAABsb2NrX29zY19zdGF0ZSAgICAgICAgICAgICAgAwQOAAAAAQYAAAAA
AAAAAAAAAAAAXmpAAAAAAAAAAAACAAAAbG9ja19waGFzZSAgICAgICAgICAgICAgICAgIAMFDgAAAAAA
AAAAAAAAAABBVVRPTE9DSyAgICAgICAgAAAAAGxvY2tfc3RhdGUgICAgICAgICAgICAgICAgICADBg4A
AAAAAAAAAAAAAAAATE9DSyBJRExFICAgICAgIAAAAABsb2NrX3N0YXR1cyAgICAgICAgICAgICAgICAg
AwcOAAAAAAAAAAAAAAAAAAAAAAAAAJdAAAAAAAAAAAACAAAAbG9ja19zdHJlbmd0aCAgICAgICAgICAg
ICAgIAMCMQAAAAAAAAAAAAAAAABTUElOIE9GRiAgICAgICAgAAAAAG1hc19zcGluX2FjdGlvbiAgICAg
ICAgICAgICADAzEAAAABHAAAAAAAAAAAAAAAAAAAJEAAAAAAAAAAAAIAAABtYXNfc3Bpbl9kZWxheSAg
ICAgICAgICAgICAgAwQxAAAAAQ0AAAAAAAAAAAAAAAAAAAAAAAAAAAAAAAACAAAAbWFzX3NwaW5fZ2V0
ICAgICAgICAgICAgICAgIAMFMQAAAAAAAAAAAAAAAABBVVRPICAgICAgICAgICAgAAAAAG1hc19zcGlu
X21vZGUgICAgICAgICAgICAgICADBjEAAAABDQAAAAAAAAAAAAAAAAAA8D8AAAAAAAAAAAIAAABtYXNf
c3Bpbl9zZXQgICAgICAgICAgICAgICAgAwcxAAAAAAAAAAAAAAAAAFNQSU4gT0ZGICAgICAgICAAAAAA
bWFzX3NwaW5fc3RhdHVzICAgICAgICAgICAgIAMKCgAAAAEYAAAAAAAAAAAAAAAAAABMQAAAAAAAAAAA
AgAAAG4yX2xldmVsICAgICAgICAgICAgICAgICAgICADCwoAAAAAAAAAAAAAAAAAAAAAAAAA8D8AAAAA
AAAAAAIAAABudW1fc2NhbnMgICAgICAgICAgICAgICAgICAgAwwTAAAAAAAAAAAAAAAAADIgMjEgNzQg
ICAgICAgICAAAAAAb3JkZXJzICAgICAgICAgICAgICAgICAgICAgIAMMCgAAAAAAAAAAAAAAAAAAAAAA
AADwPwAAAAAAAAAAAgAAAG91dGVyX2J1ZmZlcl9sb29wICAgICAgICAgICADDQoAAAAAAAAAAAAAAAAA
AAAAAAAA8D8AAAAAAAAAAAIAAABvdXRlcl9idWZmZXJfbG9vcF9pbmRleCAgICAgAw4KAAAAAAAAAAAA
AAAAAAAAAAAAAPA/AAAAAAAAAAACAAAAb3V0ZXJfc2NhbnNfbG9vcCAgICAgICAgICAgIAMPCgAAAAAA
AAAAAAAAAAAAAAAAAADwPwAAAAAAAAAAAgAAAG91dGVyX3NjYW5zX2xvb3BfaW5kZXggICAgICADDRMA
AAARIwAAAAAAAAAA////////I0AAAAAAAAAAAAIAAABwYXNzX3JpcHBsZSAgICAgICAgICAgICAgICAg
AwEwAAAAAAAAAAAAAAAAAAAAAAAAAAAAAAAAAAAAAAACAAAAcHJvamVjdF9pZCAgICAgICAgICAgICAg
ICAgIAMCMAAAAAAAAAAAAAAAAAAgICAgICAgICAgICAgICAgAAAAAHByb2plY3RfbmFtZSAgICAgICAg
ICAgICAgICADABQAAAAAAAAAAAAAAAAAAAAAAAAARUAAAAAAAAAAAAIAAAByZWN2cl9nYWluICAgICAg
ICAgICAgICAgICAgAwEUAAAAAAAAAAAAAAAAAAAAAAAAgFlAAAAAAAAAAAACAAAAcmVjdnJfZ2Fpbl9s
aW1pdCAgICAgICAgICAgIAMCFAAAAAAAAAAAAAAAAAAAAAAAAGoIQQAAAAAAAAAAAgAAAHJlY3ZyX2dh
aW5fcG9pbnQgICAgICAgICAgICADABIAAAABBgAAAAAAAAAAAAAAAAAAAAAAAAAAAAAAAAIAAAByZWN2
cl9waGFzZSAgICAgICAgICAgICAgICAgAwIJAAAAAAAAAAAAAAAAAAAAAAAAgElAAAAAAAAAAAACAAAA
c2FtcGxlICAgICAgICAgICAgICAgICAgICAgIAMDCQAAAAAAAAAAAAAAAABMT0FERUQgICAgICAgICAg
AAAAAHNhbXBsZV9hY3Rpb24gICAgICAgICAgICAgICADEAoAAAAAAAAAAAAAAAAAU1RMLVJTMTcxLTMg
ICAgIAAAAABzYW1wbGVfaWQgICAgICAgICAgICAgICAgICAgAwQJAAAAAAAAAAAAAAAAAExPQUQgICAg
ICAgICAgICAAAAAAc2FtcGxlX3N0YXRlICAgICAgICAgICAgICAgIAMFCQAAAAAAAAAAAAAAAABMT0FE
RUQgICAgICAgICAgAAAAAHNhbXBsZV9zdGF0dXMgICAgICAgICAgICAgICADCA4AAAAAAAAAAAAAAAAA
AAAAAAAAEEAAAAAAAAAAAAIAAABzYXd0b290aF9yYW5nZSAgICAgICAgICAgICAgAwMwAAAAAAAAAAAA
AAAAAAAAAAAAADBAAAAAAAAAAAACAAAAc2NhbiAgICAgICAgICAgICAgICAgICAgICAgIAMRCgAAAAAA
AAAAAAAAAAAAAAAAAAAwQAAAAAAAAAAAAgAAAHNjYW5zX2xvb3AgICAgICAgICAgICAgICAgICADEgoA
AAAAAAAAAAAAAAAAAAAAAAAAMEAAAAAAAAAAAAIAAABzY2Fuc19sb29wX2luZGV4ICAgICAgICAgICAg
AwQwAAAAAAAAAAAAAAAAAE9OICAgICAgICAgICAgICAAAAAAc2hpbV9kZWxheV9zdGF0ZSAgICAgICAg
ICAgIAMGCQAAAAAAAAAAAAAAAABCRU5aRU5FLUQ2ICAgICAgAAAAAHNvbHZlbnQgICAgICAgICAgICAg
ICAgICAgICADAAgAAAAAAAAAAAAAAAAAU1BJTiBPRkYgICAgICAgIAAAAABzcGluX2FjdGlvbiAgICAg
ICAgICAgICAgICAgAwEIAAAAAQ0AAAAAAAAAAAAAAAAAAAAAAAAAAAAAAAACAAAAc3Bpbl9nZXQgICAg
ICAgICAgICAgICAgICAgIAMCCAAAAAENAAAAAAAAAAAAAAAAAAAuQAAAAAAAAAAAAgAAAHNwaW5fc2V0
ICAgICAgICAgICAgICAgICAgICADAwgAAAAAAAAAAAAAAAAAU1BJTiBPRkYgICAgICAgIAAAAABzcGlu
X3N0YXRlICAgICAgICAgICAgICAgICAgAwQIAAAAAAAAAAAAAAAAAFNQSU4gT0ZGICAgICAgICAAAAAA
c3Bpbl9zdGF0dXMgICAgICAgICAgICAgICAgIAMOEwAAAAEjAAAAAAAAAAAAAAAAAABOQAAAAAAAAAAA
AgAAAHN0b3BfcmlwcGxlICAgICAgICAgICAgICAgICADAAYAAAAAAAAAAAAAAAAAVEVNUCBPRkYgICAg
ICAgIAAAAAB0ZW1wX2FjdGlvbiAgICAgICAgICAgICAgICAgAwEGAAAAAQQAAAAAAAAAAM7MzMzMTDRA
AAAAAAAAAAACAAAAdGVtcF9nZXQgICAgICAgICAgICAgICAgICAgIAMCBgAAAAEEAAAAAAAAAAAAAAAA
AAA5QAAAAAAAAAAAAgAAAHRlbXBfc2V0ICAgICAgICAgICAgICAgICAgICADAwYAAAAAAAAAAAAAAAAA
VEVNUCBPRkYgICAgICAgIAAAAAB0ZW1wX3N0YXRlICAgICAgICAgICAgICAgICAgAwQGAAAAAAAAAAAA
AAAAAFRFTVAgT0ZGICAgICAgICAAAAAAdGVtcF9zdGF0dXMgICAgICAgICAgICAgICAgIAMPEwAAAAAA
AAAAAAAAAACamZmZmZnpPwAAAAAAAAAAAgAAAHRyYW5zaXRpb25fcmF0aW8gICAgICAgICAgICADBTAA
AAAAAAAAAAAAAAAAAAAAAAAA8D8AAAAAAAAAAAIAAAB2ZWN0b3JfbW9uaXRvcmluZ19heGlzICAgICAg
AwYwAAAAAAAAAAAAAAAAADQwMCAgICAgICAgICAgICAAAAAAZmllbGRfbmFtZSAgICAgICAgICAgICAg
ICAgIAMTCgAAAAEfAAAAAAAAAAB7L75oj8ciQAAAAAAAAAAAAgAAAGZpZWxkX3N0cmVuZ3RoICAgICAg
ICAgICAgICADFAoAAAAAAAAAAAAAAAAASk5NLUVDWjQwMFMvTDEgIAAAAABpbnN0X21vZGVsX251bWJl
ciAgICAgICAgICAgAxUKAAAAAAAAAAAAAAAAAE5NMTY0ODAwMzk4MDM5OCAAAAAAaW5zdF9zZXJpYWxf
bnVtYmVyICAgICAgICAgIAMLCwAAAAAAAAAAAAAAAAAAAAAAAOalQAAAAAAAAAAAAgAAAHByb2JlX2lk
ICAgICAgICAgICAgICAgICAgICADBzAAAAABIwAAAAAAAAAAAAAAAAAAXkAAAAAAAAAAAAIAAABwcm9i
ZV90dW5lX2F0biAgICAgICAgICAgICAgAwgwAAAAAAAAAAAAAAAAAAAAAAAAABxAAAAAAAAAAAACAAAA
c2F3dG9vdGhfc2hpZnQgICAgICAgICAgICAgIAMJMAAAAAAAAAAAAAAAAAC4HoXrUbjyPwAAAAAAAAAA
AgAAAHNhd3Rvb3RoX3RyaW0gICAgICAgICAgICAgICADDg0AAAAAAAAAAAAAAAAAWjEgWjIgWjMgWjQg
ICAgIAAAAABzaGltX2dyb3VwcyAgICAgICAgICAgICAgICAgAw8NAAAAAAAAAAAAAAAAAFNISU1fWjAg
ICAgICAgICAAAAAAc2hpbV9uYW1lcyAgICAgICAgICAgICAgICAgIAMADAAAAAAAAAAAAAAAAABOT05F
ICAgICAgICAgICAgAAAAAHNoaW1fdHJhY2tfYXhpczEgICAgICAgICAgICADAQwAAAARDQAAAAAAAAAA
AAAAAAAAAAAAAAAAAAAAAAIAAABzaGltX3RyYWNrX2F4aXMxX3N0ZXAgICAgICAgAwIMAAAAAAAAAAAA
AAAAAE5PTkUgICAgICAgICAgICAAAAAAc2hpbV90cmFja19heGlzMiAgICAgICAgICAgIAMDDAAAABEN
AAAAAAAAAAAAAAAAAAAAAAAAAAAAAAAAAgAAAHNoaW1fdHJhY2tfYXhpczJfc3RlcCAgICAgICADBAwA
AAAAAAAAAAAAAAAATk9ORSAgICAgICAgICAgIAAAAABzaGltX3RyYWNrX2F4aXMzICAgICAgICAgICAg
AwUMAAAAEQ0AAAAAAAAAAAAAAAAAAAAAAAAAAAAAAAACAAAAc2hpbV90cmFja19heGlzM19zdGVwICAg
ICAgIAMGDAAAAAAAAAAAAAAAAABOT05FICAgICAgICAgICAgAAAAAHNoaW1fdHJhY2tfYXhpczQgICAg
ICAgICAgICADBwwAAAARDQAAAAAAAAAAAAAAAAAAAAAAAAAAAAAAAAIAAABzaGltX3RyYWNrX2F4aXM0
X3N0ZXAgICAgICAgAwgMAAAAARwAAAAAAAAAAAAAAAAAAAAAAAAAAAAAAAACAAAAc2hpbV90cmFja19t
b25pX21zZWNzICAgICAgIAMJDAAAAAAAAAAAAAAAAABPRkYgICAgICAgICAgICAgAAAAAHNoaW1fdHJh
Y2tfc2tpcF9hdXRvc2hpbSAgICADCgwAAAABHAAAAAAAAAAAAAAAAAAAAAAAAAAAAAAAAAIAAABzaGlt
X3RyYWNrX3dhaXRfbXNlY3MgICAgICAgAwsMAAAAAQ0AAAAAAAAAAAEAAAAAQFtAAAAAAAAAAAACAAAA
c2hpbV94ICAgICAgICAgICAgICAgICAgICAgIAMMDAAAAAENAAAAAAAAAACamZmZmZlaQAAAAAAAAAAA
AgAAAHNoaW1feDIgICAgICAgICAgICAgICAgICAgICADDQwAAAABDQAAAAAAAAAAAAAAAAAgXkAAAAAA
AAAAAAIAAABzaGltX3gyeiAgICAgICAgICAgICAgICAgICAgAw4MAAAAAQ0AAAAAAAAAAM3MzMzMzDpA
AAAAAAAAAAACAAAAc2hpbV94MyAgICAgICAgICAgICAgICAgICAgIAMPDAAAAAENAAAAAAAAAAA0MzMz
MyNoQAAAAAAAAAAAAgAAAHNoaW1feHogICAgICAgICAgICAgICAgICAgICADEAwAAAABDQAAAAAAAAAA
zczMzMxMOMAAAAAAAAAAAAIAAABzaGltX3h6MiAgICAgICAgICAgICAgICAgICAgAxEMAAAAAQ0AAAAA
AAAAAGdmZmZmZhTAAAAAAAAAAAACAAAAc2hpbV94ejMgICAgICAgICAgICAgICAgICAgIAMSDAAAAAEN
AAAAAAAAAAAAAAAAAABzwAAAAAAAAAAAAgAAAHNoaW1feSAgICAgICAgICAgICAgICAgICAgICADEwwA
AAABDQAAAAAAAAAAAAAAAABAU0AAAAAAAAAAAAIAAABzaGltX3kyICAgICAgICAgICAgICAgICAgICAg
AxQMAAAAAQ0AAAAAAAAAAJqZmZmZeV5AAAAAAAAAAAACAAAAc2hpbV95MnogICAgICAgICAgICAgICAg
ICAgIAMVDAAAAAENAAAAAAAAAABoZmZmZmY9wAAAAAAAAAAAAgAAAHNoaW1feTMgICAgICAgICAgICAg
ICAgICAgICADFgwAAAABDQAAAAAAAAAAZ2ZmZmbmNMAAAAAAAAAAAAIAAABzaGltX3l6ICAgICAgICAg
ICAgICAgICAgICAgAxcMAAAAAQ0AAAAAAAAAAJqZmZmZeW/AAAAAAAAAAAACAAAAc2hpbV95ejIgICAg
ICAgICAgICAgICAgICAgIAMYDAAAAAENAAAAAAAAAABnZmZmZmYCQAAAAAAAAAAAAgAAAHNoaW1feXoz
ICAgICAgICAgICAgICAgICAgICADGQwAAADxDQAAAAAAAAAAtMh2vp+aMsAAAAAAAAAAAAIAAABzaGlt
X3owICAgICAgICAgICAgICAgICAgICAgAxoMAAAAAQ0AAAAAAAAAADMzMzMz13FAAAAAAAAAAAACAAAA
c2hpbV96MSAgICAgICAgICAgICAgICAgICAgIAMbDAAAAAENAAAAAAAAAAA+CtejcP1AQAAAAAAAAAAA
AgAAAHNoaW1fejIgICAgICAgICAgICAgICAgICAgICADHAwAAAABDQAAAAAAAAAA16NwPQp3QsAAAAAA
AAAAAAIAAABzaGltX3ozICAgICAgICAgICAgICAgICAgICAgAx0MAAAAAQ0AAAAAAAAAAOF6FK5H4T3A
AAAAAAAAAAACAAAAc2hpbV96NCAgICAgICAgICAgICAgICAgICAgIAMeDAAAAAENAAAAAAAAAAAK16Nw
PQoawAAAAAAAAAAAAgAAAHNoaW1fejUgICAgICAgICAgICAgICAgICAgICADHwwAAAABDQAAAAAAAAAA
CtejcD0KJEAAAAAAAAAAAAIAAABzaGltX3o2ICAgICAgICAgICAgICAgICAgICAgAxYKAAAAAAAAAAAA
AAAAADYuMiBbV2luZG93cyAtIHgAAAAAdmVyc2lvbiAgICAgICAgICAgICAgICAgICAgIAMAFgAAAAAA
AAAAAAAAAABjOlxQcm9ncmFtIEZpbGVzAAAAAGV4cGVyaW1lbnRfcGF0aCAgICAgICAgICAgICADARYA
AAAAAAAAAAAAAAAAAAAAAAAAAAAAAAAAAAAAAAIAAABkZWNpbWF0aW9uX3JhdGUgICAgICAgICAgICAg
AwIWAAAAAAAAAAAAAAAAAHB1bHNlX3NlcnZpY2U6OmcAAAAAZ2V0XzkwICAgICAgICAgICAgICAgICAg
ICAgIAMDFgAAAAAAAAAAAAAAAABwdWxzZV9zZXJ2aWNlOjpnAAAAAGdldF9hdG4gICAgICAgICAgICAg
ICAgICAgICADBBYAAAAAAAAAAAAAAAAAcHVsc2Vfc2VydmljZTo6ZwAAAABnZXRfZnJlcSAgICAgICAg
ICAgICAgICAgICAgAwUWAAAAAAAAAAAAAAAAAHB1bHNlX3NlcnZpY2U6OmcAAAAAZ2V0X3NwaW4gICAg
ICAgICAgICAgICAgICAgIAMGFgAAAAAAAAAAAAAAAABwdWxzZV9zZXJ2aWNlOjpnAAAAAGdldF9nYW1t
YSAgICAgICAgICAgICAgICAgICADBxYAAAAAAAAAAAAAAAAAcHVsc2Vfc2VydmljZTo6ZwAAAABnZXRf
dmFsdWVfb2ZfZmllbGQgICAgICAgICAgAwgWAAAAAAAAAAAAAAAAAHByb2JlX3NlcnZpY2U6OmcAAAAA
Z2V0X3Byb2JlX3BhcmFtZXRlciAgICAgICAgIAMJFgAAAAAAAAAAAAAAAABwdWxzZV9zZXJ2aWNlOjpn
AAAAAGdldF9zX21wYXJhbSAgICAgICAgICAgICAgICADChYAAAAAAAAAAAAAAAAAcHVsc2Vfc2Vydmlj
ZTo6ZwAAAABnZXRfZF9tcGFyYW0gICAgICAgICAgICAgICAgAwsWAAAAAQ0AAAAAAAAAADJVMCqpE9Q/
AAAAAAAAAAACAAAAZGVmYXVsdF94X3Jlc29sdXRpb24gICAgICAgIAMMFgAAAAAAAAAAAAAAAAAAAAAA
AADwQAAAAAAAAAAAAgAAAHhfZGF0YV9wb2ludHMgICAgICAgICAgICAgICADDRYAAAAAAAAAAAAAAAAA
AAAAAAAA8EAAAAAAAAAAAAIAAAB4X3BvaW50c19kZWZhdWx0ICAgICAgICAgICAgAw4WAAAAARwAAAAA
AAAAAKpuR5tXUwBAAAAAAAAAAAACAAAAeF9hY3FfdGltZSAgICAgICAgICAgICAgICAgIAMPFgAAAAEa
AAAAAAAAAAAAAAAAAABpQAAAAAAAAAAAAgAAAHhfc3dlZXBfaW5wdXQgICAgICAgICAgICAgICADEBYA
AAAAAAAAAAAAAAAAAAAAADgCBEEAAAAAAAAAAAIAAAB4X3BvaW50c19pbnB1dCAgICAgICAgICAgICAg
AxEWAAAAAAAAAAAAAAAAACoqKiBQdWxzZSAqKiogICAAAAAAY29tbWVudF8xICAgICAgICAgICAgICAg
ICAgIAMSFgAAAAEGAAAAAAAAAAAAAAAAAIBGQAAAAAAAAAAAAgAAAHhfYW5nbGUgICAgICAgICAgICAg
ICAgICAgICADExYAAAAhHAAAAAAAAAAAexSuR+F6F0AAAAAAAAAAAAIAAAB4XzkwX3dpZHRoICAgICAg
ICAgICAgICAgICAgAxQWAAAAASMAAAAAAAAAAAAAAAAAABBAAAAAAAAAAAACAAAAeF9hdG4gICAgICAg
ICAgICAgICAgICAgICAgIAMVFgAAACEcAAAAAAAAAAB7FK5H4XoHQAAAAAAAAAAAAgAAAHhfcHVsc2Ug
ICAgICAgICAgICAgICAgICAgICADFhYAAAAAAAAAAAAAAAAAKioqIFB1bHNlIERlbGF5IAAAAABjb21t
ZW50XzcgICAgICAgICAgICAgICAgICAgAxcWAAAAARwAAAAAAAAAAAAAAAAAAPA/AAAAAAAAAAACAAAA
aW5pdGlhbF93YWl0ICAgICAgICAgICAgICAgIAMYFgAAAAEcAAAAAAAAAABFdDpWSushQAAAAAAAAAAA
AgAAAHJwdF9taW4gICAgICAgICAgICAgICAgICAgICADGRYAAAABHAAAAAAAAAAAAAAAAAAAFEAAAAAA
AAAAAAIAAABycHRfZGVmX3RlbXAgICAgICAgICAgICAgICAgAxoWAAAAARwAAAAAAAAAAFaRuGSorAdA
AAAAAAAAAAACAAAAcmRfZGVmX3RlbXAgICAgICAgICAgICAgICAgIAMbFgAAAAEcAAAAAAAAAAAAAAAA
AAAUQAAAAAAAAAAAAgAAAHJlbGF4YXRpb25fZGVsYXlfZGVmYXVsdCAgICADHBYAAAABHAAAAAAAAAAA
AAAAAAAAEEAAAAAAAAAAAAIAAAByZWxheGF0aW9uX2RlbGF5ICAgICAgICAgICAgAx0WAAAAARwAAAAA
AAAAAFW3o82rKRhAAAAAAAAAAAACAAAAcmVwZXRpdGlvbl90aW1lICAgICAgICAgICAgIAMeFgAAAAAA
AAAAAAAAAAAqKiogb2JzX2RhbnRlX3ByAAAAAGNvbW1lbnRfMjAxICAgICAgICAgICAgICAgICADHxYA
AAAAAAAAAAAAAAAARkFMU0UgICAgICAgICAgIAAAAABkYW50ZV9wcmVzYXQgICAgICAgICAgICAgICAg
AyAWAAAAAAAAAAAAAAAAACoqKiBpcnJfIHByZXNhdHUAAAAAY29tbWVudF8yMDIgICAgICAgICAgICAg
ICAgIAMhFgAAAAAAAAAAAAAAAABPZmYgICAgICAgICAgICAgAAAAAGlycl9tb2RlICAgICAgICAgICAg
ICAgICAgICADIhYAAAAAAAAAAAAAAAAAKioqIHRyaV8gcHJlc2F0dQAAAABjb21tZW50XzIwMyAgICAg
ICAgICAgICAgICAgAyMWAAAAAAAAAAAAAAAAAE9mZiAgICAgICAgICAgICAAAAAAdHJpX21vZGUgICAg
ICAgICAgICAgICAgICAgIAMkFgAAAAAAAAAAAAAAAAAqKiogcHJlc2F0X3RpbWUgAAAAAGNvbW1lbnRf
MTExICAgICAgICAgICAgICAgICADJRYAAAAAAAAAAAAAAAAARkFMU0UgICAgICAgICAgIAAAAABwcmVz
YXRfdGltZV9mbGFnICAgICAgICAgICAgAyYWAAAAARwAAAAAAAAAAAAAAAAAABBAAAAAAAAAAAACAAAA
cHJlc2F0X3RpbWUgICAgICAgICAgICAgICAgIAMnFgAAAAEcAAAAAAAAAAAAAAAAAAAAAAAAAAAAAAAA
AgAAAHJlbGF4YXRpb25fZGVsYXlfY2FsYyAgICAgICADKBYAAAAAAAAAAAAAAAAAAAAAAAAAeUAAAAAA
AAAAAAIAAABkYW50ZV9sb29wICAgICAgICAgICAgICAgICAgAykWAAAAIRwAAAAAAAAAAAAAAAAAAAAA
AAAAAAAAAAACAAAAZGVhZF90aW1lICAgICAgICAgICAgICAgICAgIAMqFgAAACEcAAAAAAAAAAAAAAAA
AAAAAAAAAAAAAAAAAgAAAGRlbGF5ICAgICAgICAgICAgICAgICAgICAgICADKxYAAAAAAAAAAAAAAAAA
AAAAAAAAAAAAAAAAAAAAAAIAAABwaGFzZSAgICAgICAgICAgICAgICAgICAgICAgAywWAAAAAAAAAAAA
AAAAAAAAAAAAAAAAAAAAAAAAAAACAAAAcGhhc2VfYWNxICAgICAgICAgICAgICAgICAgIBlLCwAAAAAA
AAAAAAAAAABIRjEgICAgICAgICAgICAgAAAAAFhfUFJPQkVfTUFQICAgICAgICAgICAgICAgICAZFBAA
AAAAAAAAAAAAAAAAU3F1YXJlICAgICAgICAgIAAAAABwdWxzZV9pbl9maWxlICAgICAgICAgICAgICAg
AwErAAAAAAAAAAAAAAAAADAgZGF5cyAwMDowMzozNyAAAAAAam9iLnRvdGFsX3RpbWUgICAgICAgICAg
ICAgIAMCKwAAAAAAAAAAAAAAAAAwIGRheXMgMDA6MDM6MzcgAAAAAHRvdGFsX3RpbWUgICAgICAgICAg
ICAgICAgICADAysAAAAAAAAAAAAAAAAAb2ZmICAgICAgICAgICAgIAAAAABqb2IuYWxsb3cgZW1haWwg
ICAgICAgICAgICAgAwQrAAAAAAAAAAAAAAAAAG9mZiAgICAgICAgICAgICAAAAAAYWxsb3cgZW1haWwg
ICAgICAgICAgICAgICAgIAMFKwAAAAAAAAAAAAAAAABMaWRkbGVfU1xkYXRhXG4xAAAAAGpvYi5mb2xk
ZXIgICAgICAgICAgICAgICAgICADBisAAAAAAAAAAAAAAAAATGlkZGxlX1NcZGF0YVxuMQAAAABmb2xk
ZXIgICAgICAgICAgICAgICAgICAgICAgAwcrAAAAAAAAAAAAAAAAAFNUTC1SUzE3MS0zICAgICAAAAAA
c2FtcGxlLnNhbXBsZSBpZCAgICAgICAgICAgIAMIKwAAAAAAAAAAAAAAAABTVEwtUlMxNzEtMyAgICAg
AAAAAHNhbXBsZSBpZCAgICAgICAgICAgICAgICAgICADCSsAAAAAAAAAAAAAAAAAIDktQVBSLTIwMjUg
MTQ6MQAAAABzYW1wbGUubGFzdCBzaGltbWVkICAgICAgICAgAworAAAAAAAAAAAAAAAAACA5LUFQUi0y
MDI1IDE0OjEAAAAAbGFzdCBzaGltbWVkICAgICAgICAgICAgICAgIAMLKwAAAAAAAAAAAAAAAABzaW5n
bGUgICAgICAgICAgAAAAAHNhbXBsZS5sYXN0IHNoaW1tZWQgaWRsZXIgbW8DDCsAAAAAAAAAAAAAAAAA
c2luZ2xlICAgICAgICAgIAAAAABsYXN0IHNoaW1tZWQgaWRsZXIgbW9kZSAgICAgAw0rAAAAAAAAAAAA
AAAAAFN5c3RlbSAgICAgICAgICAAAAAAc2FtcGxlLmxvYWQgc2hpbXMgICAgICAgICAgIAMOKwAAAAAA
AAAAAAAAAABTeXN0ZW0gICAgICAgICAgAAAAAGxvYWQgc2hpbXMgICAgICAgICAgICAgICAgICADDysA
AAAhHAAAAAAAAAAAexSuR+F6F0AAAAAAAAAAAAIAAABzYW1wbGUucHJvdG9uXzkwICAgICAgICAgICAg
AxArAAAAIRwAAAAAAAAAAHsUrkfhehdAAAAAAAAAAAACAAAAcHJvdG9uXzkwICAgICAgICAgICAgICAg
ICAgIAMRKwAAAAEjAAAAAAAAAAAAAAAAAAAQQAAAAAAAAAAAAgAAAHNhbXBsZS5wcm90b25fYXRuICAg
ICAgICAgICADEisAAAABIwAAAAAAAAAAAAAAAAAAEEAAAAAAAAAAAAIAAABwcm90b25fYXRuICAgICAg
ICAgICAgICAgICAgAxMrAAAAAAAAAAAAAAAAAFNUTC1SUzE3MS0zX1BST1QAAAAAZXhwLmZpbGVuYW1l
ICAgICAgICAgICAgICAgIAMUKwAAAAAAAAAAAAAAAABTVEwtUlMxNzEtM19QUk9UAAAAAGZpbGVuYW1l
ICAgICAgICAgICAgICAgICAgICADFSsAAAAAAAAAAAAAAAAAU1RMLVJTMTcxLTNfUFJPVAAAAABleHAu
UHJvdG9uLmZpbGVuYW1lICAgICAgICAgAxYrAAAAAAAAAAAAAAAAAFNUTC1SUzE3MS0zX1BST1QAAAAA
UHJvdG9uLmZpbGVuYW1lICAgICAgICAgICAgIBkHBQAAAAAAAAAAAAAAAABGQUxTRSAgICAgICAgICAg
AAAAAERDX0JBTEFOQ0VEICAgICAgICAgICAgICAgICADAywAAAAAAAAAAAAAAAAAiXhRQ5p4BEAAAAAA
AAAAAAIAAAB4X3NjYWxlICAgICAgICAgICAgICAgICAgICAgAwEsAAAAAAAAAAAAAAAAAFRSVUUgICAg
ICAgICAgICAAAAAAbm9ybWFsaXplZCAgICAgICAgICAgICAgICAgIAMALAAAAAAAAAAAAAAAAABUUlVF
ICAgICAgICAgICAgAAAAAGZmdF9jbGlwcGVkICAgICAgICAgICAgICAgICADASsAAAABBgAAAAAAAAAA
6dGAJea1a0AAAAAAAAAAAAIAAABtYWNoaW5lcGhhc2VfeF9wMCAgICAgICAgICAgAwErAAAAAQYAAAAA
AAAAACSCCfam13FAAAAAAAAAAAACAAAAbWFjaGluZXBoYXNlX3hfcDEgICAgICAgICAgIAMBKwAAAAEY
AAAAAAAAAAAAAAAAAAAAAAAAAAAAAAAAAQAAAG1hY2hpbmVwaGFzZV94X3BwICAgICAgICAgICAAAAAA
AAAAAAAAAAAAAAAAAAAAAAAAAAAAAAAAAAAAAAAAAAAAAAAAAAAAAAAAAAAAAAAAAAAAAAAAAAAAAAAA
AAAAAAAAAAAAAAAAAAAAAAAAAAAAAAAAAAAAAAAAAAAAAAAAAAAAAAAAAAAAAAAAAAAAAAAAAAAAAAAA
AAAAAAAAAAAAAAAAAAAAAAAAAAAAAAAAAAAAAAAAAAAAAAAAAAAAAAAAAAAAAAAAAAAAAAAAAAAAAAAA
AAAAAAAAAAAAAAAAAAAAAAAAAAAAAAAAAAAAAAAAAAAAAAAAAAAAAAAAAAAAAAAAAAAAAAAAAAAAAAAA
AAAAAAAAAAAAAAAAAAAAAAAAAAAAAAAAAAAAAAAAAAAAAAAAAAAAAAAAAAAAAAAAAAAAAAAAAAAAAAAA
AAAAAAAAAAAAAAAAAAAAAAAAAAAAAAAAAAAAAAAAAAAAAAAAAAAAAAAAAAAAAAAAAAAAAAAAAAAAAAAA
AAAAAAAAAAAAAAAAAAAAAAAAAAAAAAAAAAAAAAAAAAAAAAAAAAAAAAAAAAAAAAAAAAAAAAAAAAAAAAAA
AAAAAAAAAAAAAAAAAAAAAAAAAAAAAAAAAAAAAAAAAAAAAAAAAAAAAAAAAAAAAAAAAAAAAAAAAAAAAAAA
AAAAAAAAAAAAAAAAAAAAAAAAAAAAAAAAAAAAAAAAAAAAAAAAAAAAAAAAAAAAAAAAAAAAAAAAAAAAAAAA
AAAAAAAAAAAAAAAAAAAAAAAAAAAAAAAAAAAAAAAAAAAAAAAAAAAAAAAAAAAAAAAAAAAAAAAAAAAAAAAA
AAAAAA==
##XUNITS=	HZ
##YUNITS=	ARBITRARY UNITS
##FIRSTX=	40160.508519674396666
##LASTX=	-40160.317019264221017
##DELTAX=	-0.19150041017416205569
##XFACTOR=	1
##YFACTOR=	1.7445025707986086983e-07
##FIRSTY=	-8.7376145529560744762e-05
##MINY=	-0.0002254391874885186553
##MAXY=	0.30664944648742675781
##NPOINTS=	419430
##XYDATA=	(X++(Y..Y))
40161e00K6K6o8o8k4k4J23J24o2o2J13k2j20l9k6k6O7O6O2O2J2o7k2k3rj0L0L1l5l5j8O3N4
40154d01k5K4K5n0m9K1J02K4n6n1K9K4K4o6o5M5M6n3n4L8m2m3L9N6N7l2l2K0K1L1n0m4L6P2
40148c79rm6m6noL0J10N5p9j15K0J02K1j3j3n9n8QQQPm3m3M7l3j8O2N3N2j0j0j0j0j5j4k4
40141d75N6J23M3n5n4m6m7kP8L9m2n8n8n3n3R4R5m6m6j%j3O7O7j3k3k4L3L3k1j02qP3J7J7
40134d05m5m5K4K4K0J9Lp8J1R2M4l7RRL2m9m8L2KKo0o1Q6Q5m0m0J7o3o8J3K4n5J6R7n4n4R9
40127d42R8l5l5m1m0J22M1l5l4n6n6L9L8m2m3L0L0n6K5J45O5o0o0KKj5j5j6j5m9n0R3R3M8
40120c24l2k7k7QPPQJ9K0k6k6L3m8m7L3K6K6J7o3j00L3O6j5J4J5l1l1N2N1j6j5K2K1j8j8J2
40114c74J2k4k3j20m0O3O2j3j3j2j3k6k5N5N5j2j3O8O7k9k9J1J1p9q0N5N5l1l1RRK2K3j8j8
40107d46k0k0O0O0n8n8K3K2L7L6m5m4M6M7OOj5j5n5n6K1K0K0K0p9p9N6N5N9N8k2k1K3K3K3
40100c12K2m2m2L8L8n4n4k8N2J05n7q6oL6L5J%jjm2m2l9l9M1M2l7l7M4M4O5O5j6j6k0k1k1
40093c85k1l4l4M6M6K6K6n5n4MMMMJ5J4J4J4L3L3m7m8J5J4o6o6k7k7N3N3J8J8J8J7J9J8o2
40086d00o3R5R5m0m0n1n1o2J9Q1%l1l0L8L9L3L4K1o0j40o0O6O7K6K6J5o4l0N1j5r6j1P0R4
40080c74R5J0p0l0l0q0JPPJ7J7n7K4O0p6n6K4N0N1p2p3J1R2jq2m1L9Q2Kk8k8O4O5j6j5l3l2
40073d76M8M8j4j4O6O7m3m3m3m3m9n0j9O1Q3Kp3PR8R8J8J7q7j67K1J01J4J4J8J9n2n2m4m4
40066e13RJ44M8j39rJ26r1r1l4M7J23o6j52R0R7l6K9L0K0K1k4k4k4k4p3p3rJ26J19j4n2n1
40060d70K9L0j0j1JJJJj4j3N4N3m6m6M8M8mnnnrrp6p6OPJJN2k8j07K7Q1n3j5O5J5J4k1k1N9
40052d50N8l5l5nmO2O3l5l5NOmmL6L7p1p1p1p1N4N4N4N4J5J6n2n2J8J7k3k2L5L5L5L5o7o6
40045d84K7K7NNo3o2nmL6L5P7P7m4m4ooooL8L8k9k9k6k7M1M1n3n2n3n2P7P8J1J0jjo8o9K9
40038e38K9K8K9L3L3pql5l6N9N8QRm6L5L9r5r5L9K7n4O3O2k6j08NNn2n2J9R8P1r%%n7n7rr
40030e44l9R5J31n8r7j6K0K1j0rQ1JjP9P5pl3l4l8l9m9m8J8J9M8M7m6m6MLpP4N8k3K2K3Mp7
40023c98p6ML2L1n7n7L7L8J00R9l7j18k3N7rrlml6l7q2jR2R2p7p7Q0P9j5j5n2n2j1j2pqN5
40016d77N5J9o2o7J4O9j2p3PL6L6k0k1j6O5Rj25KJ36k4j04L5L4L0K9M4M3n0n0N9N9j15j16
40010e51L0L0L0K9m0m0JQ0J15k0q7M7L9m1J2J2rj0rj0o3o4N8N7n0n1J6J6J6J5k5k4L3L3L3
40003c92L3j9j9n5n4l6M5Q0n5m5L5K2K2J5J4J5J4k9l0k9k9N3N4J3J4k2k3k2k2RQRRj1j2j1
39996d51j2O7O7n4n4%JJJN6N6l8l8j7j7j6j7k1k1M6M6m2m2N2N2j7j7j7j7J3J3m1M0O7o6l2
39989d69M9O7O7m9m9k9k9p2O2R0m4nP5j2j2ppJ3J2k8k8J8J7k2k3j1j1j0j1M1M0nmk3j02L6
39982d75J70qr0N5k6n9K1L8L8j2j2j2j3k1k1k1k1jjjkM0M0j4O7O4p0p5ONOJ1J1n4n4L9M0R
39975d03J0RJ0j2j3j2j2k9k9O6O5l1l2p1p2N5N5l9m0M9M9j8j8J0J0J0J0K8K8o6o7l0l1J0J0
39968e41L7L8L7L8J3J3n4n5MMMMJ9K0K0K0k6k5k6k6k1k2jjMMo3o3R2R1K4K4O7O7k7k7k3k4
39961c81k3k3o1o1OPR5R5q0p9k1k1jjN2N1J2J1p5p5P2P2k6k5J4J5lmk3k4N6N7l8l8J%K0K0
39954d27J5J5k5k5n9n8O2O3M8M8m6m6JJK0K1o8o9N2N2n0n0J7J8QRM8M9pop4p4L4L4l4l3J6
39947e20J6N6N6j4j4OOj8j8K2K3OPl4l3k5k6O9O9n1n1M3M4m3m3K4K4pqk8k8l2l2J16J16k3
39940c45k3k3k2K4K5j5j5l8l8N7N6K2K2K2K2p4p4kkn5K5R7o5k1N9K4K4l0k9J0J1J8J8k1k2
39933c78K3K2m4m4K4K5MMJ5J5Lp8q0Q0J01o0l1N0p3p2K1K1NQ7R1o9j32K9J0J0m7m7J0J0L0
39926d65K9k9k9L8L8K4K4j6j6l7l7k7k7j11N1L0n0j1P0N9O0J6J6n1n1ook6k6LMN9k1m2J20
39920d43P9q2l2M9oon4n4j3j3N4N5j3j3O4O3mlrrn4n4P2qq0%P2rM1M2m7m7K5K5mP6rj44l6
39912e29M4N7N8l5l5L3L2m7m8ppM7M6p4p4N3N4l6l5jP9L4L4j0j1N2N2oq7j54p3J17J18kq2
39905d43n3K8K8n3nP6R2R3l1l1l1l1j4j3L7m4j24m4Q0Q1J7J8p6p6M3M3N4k8o6J5Q5Q5o0n9
39899d07L5L5J1J1k9k9n8n7L6L6k9l0J4R5L2m8o0o0KQ3M2l9n3n4j8j8K3K4J4R4Q6Nq9qN6k6
39892c78o0K0K0K0m3m2L4L4l4l3rj0rrQ5Q5o3o3O4O4mlJ8J8n0m9o2o2Q6Q6n3n3n3n3N2N3N2
39885d04N3p1p1K2K3l7l8L0K9PQPPn4n4L9J19J9j41j01O0J19L8%jJ4J4l1l1R1J1j12N0O8r4
39878d12LQ3o0n9L9L9K0K1j01j00JJM1M1J7J7J7J7J5J4k6k5r1r0N7N7J6J5k5k5j1j1N7N6j7
39872d09j7j6j7L1L0rj0qqqqJ2J1N2N2NONOn3n3n3n3O8O8k6k6k4k3pP4kq2L0L0k3j03j5O6
39864e07M4l7k9J04L8r7L2L3q2jP1ro0K1J1J1PQPQk4k4L0n0j2J22pq7K5K6o6J6K6K6mmo4J6
39857d82k9l0M6M7OOK1K1K1K1n6n6n7n6j4j4K7K6O8O7O7O8qpj3j3k2j04j4O6j7r7n7K3M7l2
39850e30J7J7NMR0Rrrj5j4k2k3J8J8nmnnJ6J5J5J6J5J5J1J0lq3l3l3JQ2Q0n4q2N1M4r1J4J4
39842d43q6mO7j3k9l0M4M4MMQ6Q7j1r1n9K2J00l6r8Q9Q0j07K2K2q4q4K7K6Q1jr8L6M0l9LL
39835d26j5O6P0o3o9J2K3K2j2j3NOM8q5p8N6k7k8N0N1r4j3R0J0l0N1K7n2m3m3RRl6M4L3L2
39828d13L8L8m9m8M0M1j7r7l0N1l2l2k7k7N0M9R5J5lkpqm1m0K6K6l8l7k1O0M8l3l3M8J0p0
39822d70j6j5LQ3Q3Kn2n3j2j2n3K7P6P6p4p5P3P3p2p2nmJ2J3l7M3R5J6k0k0j05K9J29op2Q
39815d04Np5n2K9O9j1k6N4jkK7n3n2Q2K8j07jQ0k1k2P7P7m1m2l7l7oP4J09k4j00j9K2K1j0
39808c89j0j0j0l4l5L3L3j1j0%q1QQ8l3l4Q8Qq0jk2N9J38Nj22m1jjLKm8L3M4l7l7M3M4l6R
39801d45J0qq9k9J04R2J2kkp9q0qP1J31N0o9o9p6MJ07J06p8p9J5J5JJJ%l6l7l7l7KKKKQ6Q6
39793c60J0p0mmMQ5M8q6q6M7L6m5RRl9m0K7K8L1L1o3o3P2P3p9q0O0k1r3j2M5l6L6J17M3M3
39786c27K6n5j1j1j6j6nonok7k7M3J24L0n1m0m0p8p7J24J24j09j10J2J1j8j9K5J05K6n5L5
39780d24L6rqL1L2k8k8k7k8o3o3RJ0j4O6J6J6N4k6j06K9M9q6l7R8N6N6klK3K3J8J8n5j36n0
39773e53Q4P9jo5J6L5m6MNK6K6Rp1l1M9%jj5j4K1K1M9l2l7M4K1o0n4K6M3M4j8j9j6j6j0j1
39766d68m9L2K2K2N8k2o7J3N2k9j8j9N5N5j2j3mnrj0k0j00r6L9N1l0K9K9m4L7J66L1p6MO8
39759c28j3n6K4O4j6m3L9j2j2l4l3K9K9K4n6p7p8O0O1J1o8OPM2M2j8j9M9M9l8l9L4L4q8qL8
39752c94m3j3O8K3n8p6p7P1P2l7M3Q4Ml7l6m1m1L5L5n3n4k6N5P6P7m1m1K6K6J9J9Kp9l6M5
39746d03M5l6q5lM0M0L1L2rrk2k2k2k2k2k3P1P1MMl6l7m4m4N0N0MMLMk1k0J9K0M2M3p8p9N3
39738d07N2m1j22K4J58L8r7p7MK3K2j9O1N7p8o0K1k7j08mnL1L1l7l7N7N7L4L3J13k0j17l7
39732d77MMO5O5q3q2K1K2m6m6R4R4j%l6l5MNN6N7j1j1j2j2j1j2j2j2K8K8J6J5p8p9M3M3n1
39725d43n1J7J7J7J7J5J5k5k5M1M2p9p9J7J7J7J7L8L9n5n5L4L4L4L4j07j07O8O8j6j6j6j6
39719d92l6l5k5J09L9r5O1O1n7K4J30n8r4j4l6l5O3j8l5l5J8R8J03K3j1P1m7j82J6R6l0l0
39712d53lq3j6O4L8L8N3k7p5Nm0m0J5R6j7j7j6j5k9N2M6q8n3K7KLP4P4k4k5K1o0m9m9j0P0
39706e11J26M7j9k0k2N8q1q2N0N1J0Rk2k3L1n0q1N4J12L2j0j1j5j5M7M8n1n2M9l3j01Q7R2
39699b96m2l9R6L2j02o3J8j6j5%q0p0J1N4N4k6k7rP0N4k8K3K3nnn1n0M0l9qJ26qq9J0J0j8
39692d65O2k7j07L0J10j0r1j12l1R3R3JJN1l0q3mJ4J3N8N8rrj2j2N5N4o0o0o5J5K7K7llp6
39685e07MQ6m8j23O5J26rl8M3j0j1LMK0o0n9J29N7j31oop2RJ08k7l2M9j08j09P2P1L2L3J5
39679d30o5o5J6K7K7J11L1r3r4k4N7N7k4O1O2o4o4R1R1n7n6n7n6l9M0J08K6m0M0Pp3k3k4K2
39672d74K1L2n0p3PN1N0k9l0J0J1k1k1J9K0P2P2p5p6rrrrN8N8N7N8o8o8k7k8J9K0k1k1J8J8
39665d47K9K8j24L7M7j14j1J50N4k6j6j7k1k1k6k6J3R3P3q8m7J13Qp3j7j7j4j3K7K7K4K4m3
39659d14m3M7M8k0j9m0l9JJK6K5K5K6m9m8J9J9l6l6N9N8n3n3j2j3j8j7M9N0j0j1L1L0m5m4
39652e06mnrj0j0rL3L3qpL8L7llk8k9J3J2K9K9pon2K8Q3p7j21M1N8k3j2O8k2k2RJ0n2n2oP4
39645d88K5K4N5k5r2j1L6L6M7M6m8L2L3m9m3m3nP6L1n0M1M1n0n0J21M1q6nPPM7l3j63k8J25
39638c98M4k3k3OPJKm3j24K1K1o0K0O0k0j6j6o1P3J10L0l7l7K7K7K7K6k4k5o4o5N9N9l5l5
39631d86k2k3M5M5RRN4k6O0O1o6o5k8k8J2J2k0k1K5n6j1j1J9J9J9o3j7O4m9L1J43Qr1M3M0
39624c65r5rP1O2j8l7l7lkRRQRo8o8N7J37k0j01J6J7K1K2k4k3Q0%r4j3j6j6L4L5n7K3K9n2
39617d79l6M5K9L0k3j03O6J47Op4J6J6j3j2L3L3j02k1N2k9K6J06Qp3k9k9OOm2m2N2N2m8m9
39611d75O7O7L2m9m4m4MMl7l6J2J1J2J2K4K5O9j1qrj3j4M5M4p7p6LMMLM3M3LLj5j6N2N2n5
39603c41n6k0k0L5m5m3R1J22j3n0n0J8J9k2k2K2K3RQ9K8j07j06K7K3n8n5K6J04K3r8j7J04
39597c60K4k5k4Op4l6J26P8q2l7J23M6l4m7m6n2n1J5J6J4J3k6k7N7N7r0r0N6N7l7l8J7J6J6
39591d39J7PQPQl1l1RRk1k2M6M5j05j04J6J6M2M2M2M1K3K2m4m5K5K5m2m2J2J2OPPp3j23L8
39584e90J44O3lP7N7j04n4K7KLq7q6K0K0O0O0J0Rl0l1PPM7M7p0p0K3K4m4m4P7P7n7n8O4O3
39577c40LKo5o5l3l2k7k8QQ9J04n7j49J2J60jj27L4M9M9Q3Kj47J3J56nm3L7o6o5L4L3j5j6
39570d13q1j62N6K17M2j19l5M6j0rl6l5K6K6%q0j6J46J38k4o7J3Kp9l3M7j2j2opJJJJK1K1
39563d31j9j9K2K2j8j8LMM4M4l1l0L7L7j2j3j3j2M5M5k1k2nmrrM2l8q8P3L2m8o0o0kjR2R2
39556c49k7k7o7o8K6K6O6O6n9n9L6L5MNNNp5p5M6M6l8l9KKM0L9n4n4K0K0q0Q0J07n4j20m0
39549f09P0P0Rp1o6R5R0p2K0J9J0Rk0k0k0k0Q3Q3o4o5M5M6NNo2o2NMk7k8O6O6j9j9j9j9LM
39542d75l7l6M5M4m9m9MLMML8L9P8P9o3o3L1n0j26PP4P5KKKLJKKKj8j9j8j8J3J4J3J3P8P7
39534b72m4j24o6O8J30mn7n6n6n6k7J08J17j8q5N0M7l4K0o1j01L3O6j5kjN4N5j3j3l1l1J16
39528c03j7j26m5j09k9J46O6k9N2K8n3m9Q4J55l2k23q8P7P7M0M0n6j37n0Q3O5j6m8L3K0K1
39522d23k5N5Kp8l3M7K7K6qrM5M5k3k2m3m4llNMN0l1j4j4j9j9J6J5N6N5J0Rl0j12n2Q3J17
39515c38j7n3n4N9N9q2q1O6O6LMl7l7kkm7L4m9n0N0N0N1N2J2J1l1l1L6L5l1l1l1l2j4j4K5
39508d51J07N3q2n1L0j7r7n7K4R8J7p1J0N1N1l7l8onMQ5P7j11q1N3Np6k3k2K9K9j2j1L1L1
39501d63K3K2N1q4k5J09K6j08M2M3mmJq0K5K5k0k1O4O5j10j10L4L4L4L4k1k1k2k1J%M1M1j6
39495d15j6j6j6p9p9K1J83P7q4o4J7l5M5J01o0j6O5j2r3J6J7k4k3k7N3J09n2q3P9P9q3j05
39489e20N6M9N0k1k2k1k1M7M6POp4p5J9J9m5m5M9M9J0J1l0l1L2L2l5l5N9N9qqo1o0k0k0O7
39482d85O6l0N1M2j20o9J2%%M5M5m9m9J9J8K2K3K2K3KLl8l8PQQPMLP1P0o6o6k6k7L4L3L4L3
39474c58l2l1L5L5j5j5j5j5j4j5n4n5M5M5NNn0n1P0j0o7O7J29nl7l8nnrqN8N9L2L2l6l5j3
39467c71j2j3j3m2m2K4K5p2p1M9M9P2P3m7m8M7M6j00j01K4K5K4K4JJm0l9j6j7j6j6noO2O2
39460d79L8L8n5n6l0l1O4O3j7j6N8N9j35%J28op1O2Q9r8j22m1M9M9J6J6J6J7p1p0K4K4k3k2
39454e33R8R9k9k9J1R1k3j58n9P5L1L1kjj8j9j9j8k3k2M0M0K7n4qrR5R4n3n3K8K8j20j20J4
39447e68J4l7M4J07K6j3O7m7j26kQ0J3J3m9m9K6K7K6K6ONOOp0p0K7J08L3m8pP3N6k5m2m2l4
39440d40l5q0JO7O6m3m4l2N0J4o7n8K2L9M0M5M5k1k2j8j9n8n9L3L3l4l3O5O5kkJ6J6n1n1M1
39433e11M2JJl2l2O2O2QRl2l2poL4L4JJJJN7N7K0j14q9M6J2o9o4J6O0O0j0j0M0m1r1j1L3L3
39426d60J3J2QQK3n8JQ2L8r7o2J9MMRRj6j6K4K4LLq7pO8j3j2J21R5j46j13P4K3n8NMm4L6%
39418d79p9oP5J5J6P9n5j23J2J4J3K2K2k3k3oP5K2n8m8L3M6J27J9j15j8O3RRk9l0KLJ06k8
39412c38j26PK9n2KKK8K8j7j8J9o3j02k2P9Q0J29N0q1q1p6N9P7n8n8K1l2l3k7k7Q5Q5j7r8
39405e46L9L8K8K8J2o8J7J7M8M9L8r6p0O4K7j07n7J32R2m1r1r1K1K2k7k7L6L5J3o7k1k2J0
39399e65J1N5k4OOJJL6L5k6k7L2J12mq5n6K5J5J4m6m6k9N2Q1JJ1J1p5p5K0J9rrL2L2K2K2K8
39392c96n3rro4J6J04K3k0k1nnnnL3L3K7K8L6m4n0L1L4m6l6l6K5K5m3m2j6j5K4K5k2k2M5M5
39385d10K9K9K9K9m0m0j03j02O2J43M9l2k7k7k7k8q1jpoN5N6j2j2K2K1j8j9N1N1m3m3K7K8
39378c97j3j3K2K1L1m9q6nJ6J6n8K2Q9Rj3j3n9n8N1N1j6j6N8N8l6l6MNM6M5m4m4J9J8P3qn6
39371c66n7Q1Q0J7j18j00L5Jq0l0N1%%J5J4O1k1m0l9m5m5J08J09o6J4O5o8k4k3q3kJ18L8J0
39364c90J0l5l5j9j9j9j9K3K2K2K2qrqqk6k5R1R0m4j25l9R5L9m2k3k4k8N3Q8m7l0N0J0p1o4
39358e42O9Q0jo2J9J8o2n7K4M0M0L2L2j2r2m4L7L7m4p7MK1K1O2O2P1o4j20j20J9K0K0K0K0
39351e29K0L1L2L2L1k3k4J7J6l6l6L1L1n5n4J2R4K1j12J7R7l3l4k9k8K5K5m3m2KJKKM7M8P
39344d37QL6L6n8K2M8q6j17P1P3qM9N0o4o4LLL3L3L3L3q6q5RQn6n7O4O5J4J5k5k6%j%jJ9J8
39337d28L3m9q6M8Q0jNMr5r4M1M2k6k5MNM5M4m7m7K5K5J5R6J32lj51p1K3K3Q0P9o8j49pJ27
39330c71K5n5k9k9p4p4K2K3O3O3J2J3N2N3J4J4k6k7o1o0k1k0K1K1K1K1o8o8M4M5O7o6p5N9
39323d71O3p1l2M8J5J4P3pm7Q8M7q7m6L5j9k0j0j1j1j0M8M8j8j9l6l7MML9L9kjn8n8J0RL0
39316d57L0L0L0qpK7K7l6j17q6M9J14L4l3l3l2l3L6L5m4m4K8K9q6oR7l7o1K0OON0M9J0Ro6
39309d70o6N4N5l9l9K8K9J0J1J1J0k4k4J5J6p9p8L6L7N8k4j20J3M2M3R0R1llp0p0J1J2J1J1
39303d15l1l2L6L5j9j8j9j9poopl6l7l6l7O8O8O8O8m8m8J9J9o9o9K5K4rqL1L1L5L5n4n4j4
39296e36O7Q2p9j33K9R3J4NOJJl5l4Q7Q6MLr0r0kjL9L9L1L0o3o4J0J0l0l0N0M9m5m4L6L7L6
39288d31L7NOl5l5K6K6O7O6n6n6n6n7M1M1M1M0POl4l4ooooj3j4m3m4o1J00J41k1m5m5j5j5
39281d84QPPPJ2J1M5j16k4J38o1j41M6J27j7j7K0K0n5n6J09k5r2M1N7N6k9l0K0J9J9K0k6k6
39275d10k5k6K3K4o3P0J25o3j73l8M3M2N1N0p2p3M9M8o2o2N4N5J0p0l6M6O9j2L9L9j9j8j9
39268d04j8jjRp1n3K8K8n2o9J2N5N6m7m7K0K0J0J0m1M1M9l1l1M9Q8Pj08j08K9J63O6j5n8n7
39262d72n8n7M1J21K8n3L8L8k5N6P0j18r5K01J64p7q9qp8p8l3l2K3K2L3m8m0M1n0n0P4P4k0
39255d57k0p7p6K0J01J26M6k5k5k1k2l6M4J42j8r4j4M6l5J6J5k9l0J1J0l0l0l1l0N3N3j5j4
39249d46k8k8O1O1L2m8o3R8Q8p4q5mRJ0p9p9L3L3L3L3K1K1m6m5NOOOj1j0n0n1O5O4klk3k3
39242e13J8J7j7j7N1N0k6k5J5J5o2o3L2L1O0O0ppK1K1j9j9jjjjk9l0l0l0M3M3M3M3j%o8o7
39234d71M0M1k7k6L7L8l0k9m7m7P4P3jjj%o3o4L1L1k7k7k8k7M2M2M3M2qpo1J9P7n7n1Q2K0
39227c68K1l9l8j9j9K1K2n8n8RJ0j5j5JQ3N4k5k1O0l4l4o1o1l0J05P5oN2N2m7m7j%J6R6j7
39220c36r9K0J9k5k5L7L7O3j6j2j2q6q6O2O2n6n6Q7Q7n1j30m9Q5O9o5k6J09L5j00N1N1r6r7
39214e49OQ6N3N4l6j16l0J04O9j1K9K8r7r8j0j0N7N7PQN7k2o9J1k9j09k3N7M7M7noonL2L2
39207c90o6J5J37n1j22O7K8j05L0J11m5m4M6l4j4j3j9j8M1M1%JK2K2j8j8jkL9L9n9n8j9j8
39201d75mmmnK5K5L8m2m1R4rq9J2J3PPK0K0K0K0k9k9k9k8L2L3l0k9m7L5P2o1j08K7J09K8j5
39194d41j5K0K0M1M1n3n3j0j0j0j0j8j8K3K3N4N5J4J4q6q7O1O2j00j00K1K0J4J3J3J4M2M3
39187d03n1n2nnQQ9N2q2m2R3Np6k1k2J4J4QRN2k8JJ34rj44l8M2J9J9r6r7P6P6J0RJ6J5k4k4
39180d58l9l9k2N8L5m7RRq7oQ7PN6N7j6j6l9m0K8K8m5m4nP7R2m2j00k0J0J0k5k5J4J4MQ4J3
39173d23o6o2J9MMRRN9O0J9o1r8L6M6l4n5K5M2M2POOOm1m2K6K5l5l6MNj9j9kP8L2m9J9R9m
39165c59q4L4L3m9m9J8J8k0k1O5O5k0j54j26O2J29nn7K4n0m9N3J33j3r3m8L3L8L9LLK6K7m1
39159d35m0K6K6j4j5%%%%M8M7L5m7j03L1L6m5OPJKK0K1m7m6M5M4k2k3PPq7q7N3N4N4N4P2P2
39151b43m9m8k1k1j17M4Q0%l8l9m6m7L8L7P4q7q8P4N0M9K1n9j09N2O8j1j8j9J7J7O5O5q3q2
39145d74NOONJ9J8m9m9O9O9k5k6k6k7J3J3J8J8N9N8n6n6j6j5Q8Q8l2l3J6J6n1n1qqN9N9j19
39138d19j19N5N6l3l2O2O1n0n1J6J7J2J3k8k8NNl5l5K8K8K8K8j2j1n2n2KKO9O9k8k8O5O6q7
39131d13q8POM6M6ONopopn1n1P0P0m2m3klonm6m6j9j8P6P5j6j7j6j7QQQRkkO5O5OOl4l4m4
39122d59m3M0M0M5j17j17M4P5P5l6l5K5K4o9o9K7K6K7K6j1j1j2j1N9N9J9J9m1m1K6K6l5l4
39116d59NOl1l2RRNOo2o2O3O4mmLMLMJ8J8k3k2k8k8R3R2o2o3k2k2j8j7P7P7q2q2N6N6L9j22
39108e38q2Q0k4k5Q0Q0k1k1k9l0O4p0p5N8J05K3J0J1k5k4O7j5j05k5J5o5MQ5K3K3P1j17j15
39102f07J26J09k6n5n5K7K8J9J9N0q5r4j4k7k7R9R9p5p5l5l5J2J1KQ3J32N2o8o7m3L7J05K4
39096c54m5m4n0n0M6M6p5p5L3L2L8L7r4j3J07K7m5m5J7J7j%j%K8K8l9l9K2K1K2K1n2n2M2M1
39089d49k2k3l3M8Q9Qqrj6j7K7J07l1j11NOn8n8O3O3MNl5l5j7j7K3K4M2M3K9j05j12l1L6L6
39082e29k9k9O5O4M4M4p7p7rrrrM1M2M1M1L4L3o0o0m7m7ppONn0L1R8o2q8q7P3P2OON1N1o5
39075e09o4K3J04J14m7j27m6J9J9K9K8K9K9l7l7l6l7L8L7lkRJ0l0l1llm4m4K1K1K1K1j5j4
39068e57J06J06m4m4mml7l8L0L0PPPPl0k9J0J1M9M8m5m6M3M2LKJ5J6k4k5n2n3K0K0NQ5K0j41
39061d84o7R4J25l7rj0k0k0J7J6J6J6ppm7m8OOk9k9o6J5N9k0L8J19L2j02nJ29Q6m9j39n9J4
39054d66J3n2K9K8n2J9J8m1M0J11k4q2kq0q0K4K4K1J01Pp3%jL5L6L1L2j3j4L4m7m5Q9M4r0
39047d26j22J2L2L3%JQRl1l1k2k1K7K7j05L0J29on4K6k7k8Q0P9k0k0j2r2KQ2m9m9K3K4o3o2
39040f16L2L1L6L6nmJ5J6J6J5J3J2O3j8p6NO6j3jkooj8j9j8j8L2L2qrj5j6JQ2k5j05j5j5R
39033e16QRQJ9J8J9J8j6j7n6n7Q6Q5L6L7O1p4j94o0L3L2M1M0rrrrl0k9L8L8Q2Q2l5j69KJ37
39026c60j9k0L1n1q9M6J20j5o9J1J7J7L9r6j04L1M0M1L4L4l8l8L8m3j22J3O1p3K5J59Jp9M1
39019d17M1l3l3L4L4p6p7J8J8ppqpK2K2m5m5PPM7M7k8k9O6O5m7m8K0J9PPPPj8j8J8J8J2o8
39012d68r8L6N4N3l2l2K8K8l9l9J7J7J7J7l4l3n4Q1J25o3l3J01K1j14k9l0onN6N6J6o4k9N1
39005d28N2k8K2K2nmo6o6j5O6jq2K4K3n4n4N5k5k5N5K3K4J5o5m3R1R2m3n9K2k7k7j0P1P5m
38998c99o7J3J03K2q2q1j6O5J1o8o9J1J03K1k1k2K6K5K1K1M8l2m1L9J1j23n6P8Jq0J8R8N4
38992c68k6j6j6pom3m2o3J6J38N7J2J3o4j43j4O7J7J6M9M8r9j00M3M4LLoopoJ5J4k6k7M3M2
38985d45R2J2j05k4M6M6O2O1K1K2j35j35M0M0m7m7opL3L2K0K1Q2j06j48R4J56l2n4n4o5J5
38979e15L7L8%JJJo8o7K6K6L1L1j3r3rP0K1K0P7P6r8r8J8J8N8N8p4p4K0o0o0P4L9m2M8M8k9
38972d63k9O8j2l4l4k6k6O8O8k5k5l9M2R8l7j80m5Q2Q1M2l9j7j6J4J3L9m3m2L8PPPPK1o0o0
38965e50K1R2R3M9l1n6n6OOJ9K0k1k1qrm4m4j9O2N2N2Lp8l8M3l7l6O2O2j4j5L5m4L9J21Rj78
38958d53r3M1j1j1L2m9l8R5KJJ0J0m1m1opR8J6j04k4L1L1P6P6k5k5k0k0j1P0L4m6j6O4K4n6
38951c86m9L2L1m9p3QK4K5rqmll7M3M2l7J9J8k6k7J6J5J6J6n6n5J1J2N2N3o8o8M4M4Jq0n4
38944e67K6J6J7J6J6J7J6j3j3o7J4R6l8l8R6M9l1K2K2K9K9o4o5k3k3J7J7m9m9J8J8RQRRjj
38937d56jjM2M2k5k6L9L8j09j09K5K5o0P6R6l7o6o6m9Q5R0m4n3K7O8O7l6l6m6L4Lp7o7o8N3
38930f22N3N3N2K0K0K0K0LKQPq5nnq6l0l0M0J21L8L8L6r8j49L9M5q8N1J31J0J1l6l6L1L1J2
38923c78J2k8k8JJJJj9j8q0q1N4J35J7J7Lp8J7R7m2m1J5o7n2K7k2k3O2O1K2K1m2m3kk%%%%
38916d82J9K0J9J9n3n4m8m8k6N4M9M9%JPJ42R5r2j18l7l4l5k4k5K7J07J8o2pP4j7j7rrj0r
38909e16k1k1l2N0Q4Mq5m%JOOL7L7M7l3m2L8K8K8k5k5k5k5ooO0O1p7p8l7l8J09J09j2j3ll
38902d22M8l3r4j2N2N3j2r3KQ2L9L9n3j33k6N6MNJJj0P1M9l2j4j3j10K5J51J7j09k9J2J1N1
38895d26N2j6j6n4n3J3J3L4L3P8kj4j3k4k4L6m4j11l1N4N3J4J4M1l9l4l5L4L4L4L3o7o7K7
38888d73n3j00L4M8M8QQn4n4JQ2M2l9Q3Q2J1J0j21j22nJ30O7o6j22m2P5P4J2J2M5M5k2k2p6
38882d54p5rP2J25rr5j4nn%JKLl7l8k4k4P0P0llklj4j4K7K6n5n6L8L9NMNNLMLLm5m6Rp2k5
38873f13J10J10k4j31n0J7J7J4J5J4J5K6K6K7K6k6k6M1M2n7n7J0J0N1N1m2m3m3m2N1N1K4K5
38867c81m3m3QQRQQPl2l3L7L7q3q4K9L0J5R7O9o4p0J1PQn5n5j8j7M9M9L4L3l3l3QRQRllKK
38859d59QQ8k5k5MNm0R5K0j14J8R9j8j7j3j3n7n8L2L2Np6l6M6LLk7k7n9K2O1j8o7o8P6P5O6
38852d59O6K6j09J3R4k7k7k2k2j7j7qP3P3qrqj8j9L1m9nmM7M8L4j01m7L3k0k1jkooL1m9j16
38845f28l6P5P5Q0Q0O0O0o1o1l0l0l5l5M8l1l7M4N4k6o6J4O3j6l4l4o6o6O4J44L1L1J5o6l5
38838d55l4nmN7k3m4m5N5N5j7j7M6l4J1J0n3n3J13L3j01j01M2M2L1L1l1l1m8L3Jq0nJ29L5
38832d57j00j0P0Lp8K9J64J0j23K6K7J8J8j1j2kq2q0%J7J7K0K0K0K0QQPQkjkjRQl1l2J8J7
38824d62k3k2K2K3j8j8j0j0j4O5M2M2L1n1r2j2RJ0k1O0J36Jo9J0M7M6K5n5j23m2L2L2Q8Pr6
38818d10j6P8kq2jj1j1k0j9K1K0mnL6L5q3q4l5M6Q6Q5k9l0j0j0L1L0l0l1O4O4k1k2k1k1k8
38811d40k8J2J2j0j0j1j0MMMNj3j2K7K8K5K5m2m2L3L4q8q7J2J1K6J05P3o2o8J4L0K9nnM6M7
38804c27j01j01l1l1k1J13J28pj7j7rj0j5j4O3j7n2Q1M5l7J8J7l7l6MMl3l2L4L5l4l3l3l4
38797e37O0N9K0J9k6k6k6k6k3k4J7J7%%%%K6K7m1m1k5k4M2M2M3M3p8p8P5P6r9r9L6L6L6L6
38790d63j0j0L0L0J3J3k8k8mmm4m5m8m9M5M6ppO1O0J6J5k4k5K1K2K1K2j6j6q4q3J4J4J4J5
38783e23M6M6k0k1L5L6m0m0J17j8j35n4J00J00j5j6K0K0k1k0N7N7j1j0r7r7K4K3J7J6R7l8
38777c65q0Jj2j3J6J6J6J6l5l5NOm5m4mmM2M3k5k5N6N6o5o5r3r3N4N5M6M6OOj0rL0L0j3j3
38770e02K7K7M8M7m6m7k9k9L8L8qqqqk5k5M2M2l8l8l7l8LLP1P0rrN8N8j0rL1L1j19j19p5O
38763e96O0k0l6l7J07J06Rp1k3N8PQj3j3j3j2l4l4L3L4QRMLJ5o6k6N4p4p5P8P8j8j8K8K7k1
38755d74N9J9o2llj3j3L1m9n0L2K0K0K6K5K5K5m2m2j0rk0O1M5l6m8m8K4J05Q3j05j62K5J63
38749d01K9q9qL2L2j5j5n6n5N7N7J7j18o4J7Q3Q4kkj2r2q2J07P6mjq2q6oK0K0K0K0R4J3o2
38742d74o2PPJ25M4o5J6O0N9o2o2L2L1j5j5j5j5POJ2J1l2M9K0j14j10K5Q4Q3J0p1l0N0k1k1
38735d46N1J32M9q4r4r3k4N6K1n9l2M9LLNQ4J8o3j3j4o9J2K9n2jjPPM8M7M2M2k9j09k1N9M3
38728c97M4j2r3ppq3q2R2R2K0K0k0k0P9P9m2j22q1N3R4m1n9K2L5L5%%l5l5l5M7nmQ1%p2RL7
38721d13m2o0n9N5N5j7j7O7j3o3o2L1L1l1l2l1M9J17L6m5m4R0RJJp1p1P8P9j5j6M4M5p7p7
38714d68qrj4j3O2j8r6L7Q5m9n0L0M3M3QQK4K4p0p0o3o3L4J14J3o8M9M9l8l8LQ2P4o0o8o9
38707e50KQ2P8lJ8o2j02L2P0j0j5j5j01L3R7J7l1l1NNpok0O0Q8m7j06k5J9J8Pp3j3O7k3k4
38701e66N3N2j5j5m0m0Q1Q1%%m0m0M8M8p8p7O7j3j8O2N3k8l9l9J1R2K5n6k2k2l8M4Jp9m2R2
38694d97M4l6k3k3NMN5k6p1RM8M8M9l1J4J4nmmnK2K2k3k3J7o3n2J09Q8p3k3N8J0p0j9k0K4
38687d51K3m3m4M1M0%JLMMMm4m4N0N0QPl3l3k0k0K1K0J3J3k8k8L0L1j0j0l1l0l0l0O2O2nn
38679d52lmllN1N1J1J1p4p4K5K5j01k1J28l3n4J08R7o4k9l0k4j05j02N9J30M9pqj2j2M6M5
38673c79k2k1K9L0o5o4l4l5L3L3K1K1m7m6R2R1llk4k5o5o4QPP5P5o1o1k0k1N6N6J6J6J7J6
38666c68p7p7K1K1K1K1J2J2nq5o2J9J35N4p6p5mP6N1N2n8n9l1M9MNL2L2n9K2R7J7q0q0%JO
38659d36No4J7Q8Rr9j7M9l1m6L4P0j1m1m1P2rr8j7Q0%p2O2R4J4j0j0n6n5p3p2K4J05Q5Nj8
38652d63j7P4pppP4pp9JL6m4j06k6L3L2L7L7M9M8r4r4M4J25m6m6K7n3j7O3K6n5o6o7J9J00
38645d76J4J3NNMNl4l3K8K9K3n8m8m8NQ6K7j07J0R1M7l4qP3K7n3o3o3p8KJ13L2j1j1OPOOl6
38638d97l7j4O5N4N3l6l6M6M6m8m8L6L7k5k6p0J1J6o4n9K2L8L9k0j9P5P5RJ0j07j06o1K0O9
38631e52O8k4k3k4k4L1L0K5K6M0m0NNJ%M5l5l5l6j%K9K9P5ol8l8m3m3M3M3LKj9j9j4j5m1M0
38624e30Q8Q8KKl9l8l2l1m1L9O2j7j8O2Rp1o7J4M5M5j2j2l6M5Q0n5m8L3K4n6m5m5J7J7lll
38616e30lN9N9l4l5J8J8J3J3L1m9nml8l8P5ok6k6L1L1L3m7lkjkQ2n1n5Q0M0r5p5O0K1o0J6
38609e05J7n6n5N1N2OOKp9l8M2QPO3j7j09k8L7L7Q1Jp4N9J00K0k1k1k5k6K0K0k5N6N6k4n0
38602d12m9J2J3J2J3n5n4J7J8J7J7o0o1Q7Q7j64j64R4J75N7k4j4j4j7j8j7j8jj%jL1L1l7l6
38596e36QRl2l2P4P4k0k0j0j0PQ7N6k4r5r5N0M9o8J3P4op7N8O3j8nmo9p0P8P9PQn9n9K2K3
38588d70j8j7LLl7l7L4L4L3L4rqqro1o1N9O0J2J2J2J1ooooo5o5k5k5K0K0k0k0O0O0l3l4oo
38581e91Q8Pn0Q4P8n5r0r1l5J00Q7m8n4K6J07K6RRj9j8L5m5j04L1J17L6ooj1j1L2L1q9q9K6
38574d83K7m1m0J5J5J4J5J1J1l0k9L0L0j0j0L0L0L0L1k2k2k1k2l5l5L2L2k3k4M4M4k4k3M4
38567d09M4m7m6K1K1m3m3K4K4n8n9O2O3j10j10O5O4noR5o6m9J12R6J6m6m6n1n1J6J6L1m9o6
38561e90R5R5o6j1O9qq9J3J3pP4O7r3m4L8k4k4M8M8q4q3J0J0P7P7m5m4P5P5m6m6NMk5k6j41
38554f03K1R6J5j7j6k2k1j1j0K9L0m1m0N3N4K0K0p4p5L5L5nnQ2Q2j2j2m0l9q0q0R2R1K4K4
38547d00j6j5K4K4n2n3J4J5K7K7j3j3L5L6n8n9l4l4OOK5K5J9K0L1m9n4K7J1o9k4N6M4M4N4
38541c73k7J1J0o7o7J7o4k3N7J6J6K1K1k4k4O6j4o3J8l3l2O0O0q4mP0j2M0L9j9j8j3j3K2J04
38534c26Rp1LLkkPPl3l3R6R5k5k5o5o5JKm4m4M4M5N2k9p8p8Q0P9o0n9p1O4P2o2k2J13M3r2
38527d71m3L7K9n1L0L1o5J6M2l8J2J3m6m5K2K2J7J7l3M7j5r6P5P5m5m6M9l2p5O0K5n6K1K0
38520d97J6J5k0k1k0k1k5k5M3M2K7K7K2K2K9n1n1L0K3K3K8K8k1k0n6n6n3K7J7J8Q6NJ1J1j12
38513d99j12O2O2j5j6j5j6j9k0J6J6O4j7k2N9N8k2k3N8K5n6n1K9j8j7L7m3q3kM1M1RJ0N0N0
38507c79OPo1o1n6n7Q7Q6l7j16N4N4q2jP4P4n1n0J7J7j5j5k5N5O0k1j1j1j2j1j1j2O7O7q6
38500d56q6Q5Mp1O3R7J6k4k4m7m7kkm5L6J07K8n9K2K2n9k1N8J9o2k5N6N0l0J%nnj1j1L0K9
38493c69m6m7M8M8k6k6k1k1j8O3Jp9k2N9RRj5j4n5n5J4J4l7M5M5l6p0RP2P2N5k5n2n2k2k2
38486e67L7m4lP7n7n7R2J2q7oO1j9o1J9Q9R0p0o9K4K4m7m7j0J25O4o9l1M9q2q2P1P0K2K2L2
38479d28m8n5K7L7L8N6k5l0N0J9o2j2j2l3l3PQLLM3M3p3p3N3N2j36n5P3P4j6j7j6j6K2K2k1
38472e31j02JQ2K6K6P9jLMJ7J7n0n0mnmnNMNNPPPQM0M0q0q1R2R1kkn7n6J1J1K0K0p4p4J1J2
38464e27J1J1N0N1j7j6kjJ3o6o6R5R5o6p5PJ8J8k1k2k8J33P3q9m9J13rj70k1O0j3j2qpM5M6
38457d46J0J0p9%J19m3j26m5J00J01k0j9j9k0mmmnk3k4J7J7j2j1j2j2O9O8k6k6l8l8N5N6j8
38451d52j8n9n8R3R2k8k8L4L5o0o0k0k1k0k1O4O3l0l0M4M4n0m9j8j8K3K3j9j8K1K2j3j3j3
38444e58j3L8L8lkl4l4O1O0j3j3j3j3k1k0J9K0%JO7O7n8n8O3O2m4m5K2K3o2o1n0L0J13m8m8
38437e27J13N2k8K7K7m9m9J8J8l2l2l2l2P3P4m7m8MMn2K9Q2p9q3P7L9j21k8J33R8o4p6Nk2
38431e28k2N1N0l9l8JKK5K5m2m3L6L6l1l2K1K0K0K1n8n8O5j6p0R1J27l5q1q0K9L0OOOPj0r
38424e17L2L1j9j9j9j8O8O9JJJ3J2J2J2J2J1q2q3L3L4L8m2llL2L2k5k5k5k5jjM0L9k0k1j0
38417d36r1n5K6J5J6RRMMM9l1l6M4nq5J0J0m8L2L3m8PQM7l3m4m4qrLMMLN7N6J1J1Q2Jr3j2
38409e23JJM1M2J8o2k7N4Q4Lq8q9l8M3J37N6o8o8K5n7j11P6J16p1j7O3l3l4lllkqqL2L2mm
38401d97mmj6j6k1k0J05K4LLJ7J7n0n0M4M3r9r9j0P1J10L0p3p3P4P5l7M3M2r3r9L6mq3j5j4
38394f40K1K1%jO7O7m3m2N1N2n7n7j6j6N2N2m1m2qqL1L2L5L4j9O1Q1n4q5nj1j2M7l3r9L6R7
38387d52l6m1m1M5J25O5o8k9k9M4M4LLm6m7ooJ3J3J4J3n9n9O2O1o5o5L0K9N0N0m4m3m7m6K1
38381e44K1J7J7J7J8r4r3Q1Q1K0K0K0K0n7n7J0J0K1K2K1K1ONo2o2O0O0o1o1O4O4llk8k8k8
38374d85k8j9k0M8M7K2K2K2K2j7j7j8j7l5l4l5l4j8j8K3K2P6P6N4k7n4n4j9j9RJ0O0k1j12
38367e88l2L9L9M0M0NNp4PP3pk8k9JKL7m3l3J01rrNMj8O2k8k8M2l8p8KM6M6J6J5j06k6R5J5
38360d37l8l9llJ5J4O5j6l5M6Np5j3O9k3k2J3J4p2RK6K6K3K3J0j24l5R9J4o6K7K8k6k7l9M1
38353e26Q5m9q0%J06J06l1l1j5O5K0J9m7m7r3j2Q4Q4l5j16k3N8N3k8l0l0l5l5M2M1M2M2rr
38346d34rj0K3K2j7j8q9q9N8N9mmL2L2m6j26j4J20M7l5k5N5J3J3J8J8o0n9QQL0K9j0j1L5L5
38339d05n9o0llL8L7n4n5M5M5l7M3Q1n2j51j7J31lj13K1L0L1M9M8M9M8k4k3J6J6p8p8j1j2
38333e10OOM7M6J3J2q1q1k8k7J2J3LKM3M3k4k4M3M3q3q3O5O5%JM1M1n9n8j9j8K0K0K1K0j4
38326d83j3j4j4OPJKK5n5k7J07Q7m6m9L2ppL8L8k9k9k8k9J7J8k3k3K8K9j2j2J2J1k8k9K6K5
38319d48j5j5L5L6l2l2O1O1o1o0j9j9K1K1ooooN4N4o6o6J3J4J4J3J2J2J2J2m7m7M7M6l6l6
38312d85l6l7K7K7K7K7o4o4MLO2O1K1K1L5L4n9o0J3J3k3k2J3R4j5j49l7R7J3J3j6j5j6j5L8
38305d70L9k8k9N4N4o8o7J4J3J4J3MMl6l6j3j4Q0Q1m5m5N0M9l0l0l0l0kkm1m2N5N5J30lr1
38298d43r1n9n9M7M7M8M7PPM7M8m8m8m9m8L4L3o1o0nmQ9R0p7p7J8J7J04J03j7j7lmmlK6K7
38291c38J22l9j60p9J3J3J12J11l7l6l0k9p0p0Q5Q6l6l5k7k6k6k6k9k9L7L8NMo2o3L5L5L5
38285e16L5L1L1L1L1j6j7j6j7j9j9j9j9L2L2rrJ4J5J4J4l6l6l5l6M0M0j08j08Q6Q6l5l5L7
38278e36L6L6L7k7k7J4J4l6l6N8N8n0n0M4M4l6l6L0L1k9k9j8O3L0j32n9J01K2K1P2P1k3k3
38272c65r0r0L6L6L7L6K1K2K1K1j25j25K2K3QQJ02J02q8q7L3L3l0l1N9N8l2j14q4M9J60K6
38266c48o4o5k7k7J4J3M9M9j9j8K6K7j4j4M4M3q3q2%q1m4R0J%RRpoL3L4K8K9l9l8J6J7J7J7
38259d11j4j3j3j4O1O2l3l3RRn8j38j4J19M0L9N7N7l7l7j0rn0n0l3l3O0O1M5M6p6p5kkkjL5
38251d58L5L5L5K7K8o7o6rqrqn5n4L9M0RQN0M9k6k5k6k5k1k0J9K0rrj4j4Q0%j30MQ4Lk9N1
38244d66J0J0J6J5k3k2J7J8j2j3m8m8J6R7K9n1k7k7j0P1K3K4o6o5M2M2m8L3K6n4JJl1M9J4
38237d57o7j2O8k2k2k2k3nP5O8j2k9k9n6n6L8L8O3O3mmK7K6j4j4o3o3j5O6JJJ1J1q1jM3M3
38230d29L6m4m9L1M2m0p2O1J26rp2p3j8j8j8j8N4N4M9M9J3o8k2k2L3L3q8q8O3O3K3K3QRQQ
38223c62r5r5n2L0O7j4m8m9m0R4J04K3NMr1j0P0j1p2Pm5m6MMK6J06L8m1J4J4J0Rn0n0J7J7
38216e08qpL2L3j2j1k1O0Np4o8O6J24j0r2j2J1J0J6J5n0n0J8J7QRJ6J7o1P3J18j5l5M6O0O0
38210b20j51j51k2N9j2j2qpJ7J6J2J1R4J3n7n7o6J5R3m1q8M7P5nppj1j2oon0K9KKPPPOp8J
38202e61P7P6m0l9L1L1l6l6k4k5kP8j%P2P2JJo6o5q2q1O6O7J1J1K1o0j1O9K5n7%%n6K5N0l1
38195d89o7J5OPk9k8N0N0J0RJ5J5k5k6m6m6M7M8k5k6k5k5O2O2n9n9jjMMk1N9J4J4M3M4k6j07
38187e53n6K5O8O9ppL3L3j07j08R4R4%%M1M0m1m1%jj0ro1K1N1l0m1m1oP4P5ol8l8lkmnmmk0
38179e25j9lP8M7l3p3p2M8J27j1r2l2J02J35n3j54k0L5L5L4m6oP5j1j2p3p3L1L0R8R8m8m8
38173d31p9q0j9J15M5l6l9l8K4J04O1p2p8LM1M1M6M7j17j18p7N8N3k8J3R3M4r1o0K0J00K0
38167d35n0n1l1l0O3O4k8k8k8k7l9l9K9K8O7O7K7K7l7l6N8N8k0k0k0k0K2K2K3K2n5n4M0L9
38160c92k3k3j0P1Q3n1j66l3k6k7P6P6OOOOn3n4J4J4QRM9M8j0rn1n0N6N6l7l8n3n3J4J4L6
38153e11L5l1l2JJKJN9N9mj38q9M6M8l3L3L3n2n2Q3Q2n1n2M9M8k3k4k6J08P3o2r7j8J0RJ1
38146e04J0l0l0L1L1rj0K4K3K3K4p3p2l2l2l1l1J03J03o9o8O5O6m5m5L5L6R2R2m2m2L8L8m2
38140c73m2n2n2K9K8l8l8M2M2m8m7L8L8m6L4P0o4k1O0OOQQp3p3N3N4k8k7n0n0Q4Q4MNj0P1
38133c68L5j00r3R4Q0n4r3j2OPN1q3n2K8k6k6K3K3K3K3RQM9M9o3o3J8J8J5J6J0J1j8r8m9Q7
38126e15O8O8j11j11N0N0l1l0O2O3j8j7K2K2K3K2m2m3m3m2OOOOpqP4P3M0L9r4r4M1M2M2M2
38119c39m6m5m5m6j2j1O9O8j09j10P8J59J6j19j23m3Q6Q6J0J0M0M0m0m0mlq4q4R3R3J3J3Q
38113d21QQQp3p2PQM7M6PON0N0m4L6O3p2j12K2R5J4j2j3q8q8l9m0k8J05J05k8opj4j5JKJJ
38105d82k7k6J4J4k4k4N7N7K0J9J9J9o5o5K3K4j22J3R2r7n7P8j0j0j5j5P9P9QPm7L4Q5m9j43
38099e37rN4k7j3j3L6L6l1l1KKKKL8L8n6n5N9O0J4J4k5j04O1O1j2j1jq2rP2P1rn4K6Q8Pp0
38091d06p1n4K7m1m0N8N8l4l4J05J05k2j56qJ26o7o7O2O2J9J9m8m8M5M4mq5p1p2J8R8J03l1
38085d10r8L6R0J0l0l1pqm8m8OOOOK1K0K0K0J7J6O6j4r1j1N7k5p5Nonk7k7Q9Q9M3l7o0n9K3
38078d71K3m4m4llJ9J00R0R0pq7l0l0l5l5JJo7o6L1L0nnm3L8P8kJ7J7J3J2n9o0n5n4RR1k7
38070e72k7P0j0j0P0n4n4K3K3oP4j1j2N8N7J3o6k5N7l4l4j1j1kkn2Q2R3J2%%j71r0P9Q0m1
38063e04m1Q4Ll6R9M1r4n0m9LLL8L8O0k0r6L8Q9Qk7k7l5M6nmk8j09o8J3K5K5Q0%m1L9M0m1
38056e03n8K3M0M0K8K9m1j23k6N4MLJ4J3J8J9o5J6N6k5noj0j1M7M7j9k0L3L3l2p4JQ1Q2%q2
38049d19m3nm4o5k4rqL4L3L2L1O0K0j02k2J40N9j2O9Jj33j33JO5j6k7J3O6K6o5k5R4R3n2n2
38043d19o6o6N4N5K4K4K6K7m5nK4n8j06k5j0L1O9j1q4N0N2k8O6O6j05j04M3M3mmlmL4L4j1
38036d36j1J8o1K7J07l6j17NNm9L1J01K1o7k7J1k9K4O4l3p3K4K5m5m6lmL7L7j3j3K8K7J6J5
38029d40J5J5J6J6n6n6J3o6l5R9M3l8J7J6QRl1l2o1o1OOl6l6J12J11lmlmP4P4j28j27mnj4
38022e90O6O5j6poRRl1l1N8N8rrl5l5L2L2m7m6m7m7M1M1L5L6nq5RQ9n0n0N0M9RJ0RJ0j5j5
38015d59o0o0J1p0p5J13J73j6r1j0PPJ1J2LKLKk0k0k0k1j0j0L5L5p7LJ50P1jkooJ1J0K7j07
38007d55o1P4L6m5M0M0nnj22j21N3N2J6J5m6m7N0J31Rp1rrj4j4M9M9j8j8K4K4Kp8rj0j4j5
38000e22qrP5n9p0O4O6j4kjM4l7r4j3N7k4o0P4J11p7j96pP6P7O1O1o0o0M7M8L0m9j1P0Oj28
37993e34o4J6LLk2k2J8J8M5M6NMm4m5K5J07pq6MLK9K8pol2M8M9l2m2m1m7m6N5N5j2j2L3L2
37986d75L2L2k8k9k9k9NOm5L6Q3Lm2m1k3k3M4M4LLLLm8m9n3K7Q4Q4l1l2J9K0l4M6P3o1p5O
37979d91M3r2n6K4PQJ2J3J8J8m9m9N6N7o4o4L2L2L2L2QQPQk4k4k4k4MMM4M4J0RJ0J0m7m6K1
37971d83K0M0M0k7k7l6l5MNmmL6L6j4j4j4j4k1k1k2k1K7K6m0m1L5L5L5L5l3l3PPL7L7l0l1
37964e03QPKLK8n3j28OJ26M6o7J4M9M9j3j3%JM0M1n8n8L5L6K3K3m4m4j9j8j9j9M7M8k0j9o0
37957e23o0Q7Q8k1k0k1k0L7L7k9l0j3j3j3j3LLM4M3j4j3j4j3m2m2jkN3N2m2m2L1L0L0L0k7
37950d60k8L9M0J6J6n1n2o7o8N3N2O1O1o0o0K8K8K3K3j0q9q5M9K5n7O5O4j4j5j9k0N2k9j85
37944f74n1J42O2KQ4m0l9OOM9M9MLJ9o1j64l0J12L1l2M8J08K8j41o1Q2Q3l4l3ppm7m6k7k6
37937f02M1M0P0O9p9p8j2j3K8K8l6l6L1L1N4N4j2j3o8o7K6K7N4N5N4N5o0o1PPo2o1N9N9k1
37930d32k1J9J9o2o2j8O2K9n2kjKKLKNNNNk0k0K0K0K3K3j8j7k9l0J1J1J%%%J1J2P8P8l9m0
37923d17p5p5PQ8jq1N1J32Op5L0K9L5m6r6j6K8n3p7N7J15L5m5m6M4M3n9n9Q5Np0J0m0l9L3
37916e37L4k8k8N9J39qq9lmn4K6L5L5l0j12j3O8QRM8q6q5J04J29mj2j1r6r7K5K5K1K1K1K2
37909d68M4M3k3j03o3P2L1L2OOo1o1l0l1J0RN4N3m1m1N9N8l5l6L3L4l4l4O3O3l1l1J8J8n0
37903d67m9J0J0n2n2JQ2Q1JPOj5r5n5K6J1J1Q7Oo9p0N0N0k6k5J03l2j03L1Qp2k3N7J2J2J2
37896e31J2L2m9n5K7L3m8m3L8QRO3j6K3J05J3j20J3R3n4n4L4L4j2j1O8j2l4l4j8j7j8j7K2
37889e16K3k8N3L0n0R4R4n6n6oq7l7M4M3l7p5NM5l5n0L0R3J2%%K8K7M9q5j52j7J06J06n4n5
37882e14%Q0J9o3l1N0M4l6n0m9J2J3J3J2J3J3l6l6L2L1r5r5N8N7K9J09O6r5m1M0j6j6k2k2
37876e26J9J8k4k5k4k5M6M6j0P1O3r7r8O3N9k2poO0O0q7q7QQQQN2N2m2m2lkLLm1M0R0p1k4
37868d86N7Op4OPJJ%%m0m0j8j7j8j7PQO3j7n8J04N3k7J2J2PQp4p3M7M8o0o0l5J26R0QllL0
37861d19L0j1j0o3o2J12J12j20j20%JP3P3k1k1l3l2QPn5n5O6O6%%%%KJKKK5K6o8o9N0M9L9
37854d15L9j5j76j08N2N5N5O5O5m2m3l3l3k1J39P2q9m2m2j48J3J79R8NOp1p2mnl1l1l1l1M2
37847e98M3M2M3N1N2r6r6M6M5M6M5p7p7J7J7jjjkL2L2rrj8j9M8M9m4m3m3m3M7M6k0k1l5l6
37840e88N8N9jjj%n0m9n0m9J14J14opl5l6N8N8l6l6NMN7N6l8l7M9M8j8j8j5j6n5n5L5L6K4
37833d22n7j07N4Q9p2m3m2j2j3L7L6m7Q6P9n6j7O3l3l3K6n5l6R9mq5O5O5pqK4K4K4K3n0n0
37826d55j0rl0k9l5l5O6j4n3Q1R8l6QPK4K3p0p0M2M2k6k5onL4L4J7J7J6J7l2l2k7k7NQ7N4
37819c54q0j32n3M2M2k0k0M7M7L1L1rrqqqqj1j1N7N6p5p6qrP3P3m8m8jj%jM7M7p4p3J5J6k4
37811e45k5K5K4K4K4mnnnJ1J0l0l0K4K4r8r7J25J25k7k8L9m1p7N8J39N8l6l5r8r9mmN1N1J1
37804d70J0m7m8J4J5J6o5r0R9J23M4m8m7m5m5P6P6k3k4k4k4lmmlM8M9j9j8j9j9M9M8j4j4j4
37798d64j5p5p6J9J8O3O4K7K8q6nO9o4p7LJ7J7N7N7J7J7m1m0K7K6n3n3pqn0L1O9o5r5L9K2
37791e87K2J2J2m2L8R0m5n8n8Q6Q6qqm6m6oP5P6n8k3N7k1k0j6j6LKKLM7M8m6m7PPM7M8K0K0
37783c43o8o9o3J7N8N7k4j58l7R7J0J0J8J9POPPj1j0n1n0OPK0o1n1Q3Q3n2p2QM4M3R3J2n5
37776d63K5n1n2K9K9n1Q3Q2j07m3R1M9l2mmk0O2j9r9l2M9Q5Mj16l6Q0jo3J8Q8Q8K1K0l1j12
37769d33k6k6j0j1K1K1O3p2j11P8J21j2p3p3LMK0J01j0r0j8O3j9j9j4j4klL8L8qqL3L3m1m0
37763d96J0p0k5N6J1o9onK9L0K8K8l9l9mmj0P1K3K3K7K8l5l4l5l4M1M1n3n3J06J07j5j4l1
37756d12l1l7M5M1M2k0k1l5l6K7K7k9j08j5O6onM0M0onnnj1j0M0m0j2O8K4n8l3l3N1N1l1j12
37749e54q3N0J18j8j7J17K8j06n8n7o7J4Q9Q9O0O0o1o1jkjjp1p0N6N6l7M4M4l6pop9p8N0N0
37742e46m1M0J08K7m3m4l9m0m0m0M1M1M1M1rqn9K2J8o2j7O3J6J6O1O1m1m1j27m6Q1Q1pqk8
37735e28k9L9L9K8K8j2j3J0RJ0Rl9m0JJJ%OOo5J5N5q0q9M5P4plmqqJ7J8k3k2J9J9K0J9J9J9
37727d44m9m8N5N5J5J4n7n7L7L7j4j3K7K6k5k5o5o6N4N4j4j3O0O0o1o0K2K2K2K3m5m5nnJ4
37721e14J5M6M6P4o2j24m5L2L1l1l1k0j9P4P4l8l8N5N6o7o7N4N3m5m5M8M9m3m3N1N1m7m6m6
37714e62m7O6O7O6O6o7o6%Jk0k1K1K0l4l4POK5K4j6j5k8k8l5R8R9R8j3j4r9r9p5Q7O8j2KL
37707d61kkjko2o3N9N8K1K1m7m6k6k7J4J4Q4Q4o5J6J12m9j16M6K6n3m4L7qrllK6K6o8o7O1
37700e19O1O1O1j05j04M2M3k2k2k3k2L9L9jkq7q7J14J14%%l5l5l3M8L6j25n0J10J01o0L1L2
37694d00p3p2j0j0N8N7o3o4N9k2q2P9O9j2M8M8k4k5m1m1%jJ7J7n1n0opL4L3P1P1MMk2k1M5
37687c83M6j0j1p7p8M7M8m7m6j2j1opl4M5M6l5j1j1n1n1K6J07N8j30r7R0J9o2N6N6q9qL8L8
37680e47M3M3j0j1o1K0O2j8qql3l2QPK8K7qrnP5K9L0n1n1M3M4p0o9M8l2m3L7j8j8J18L8q7
37673d89qP9kp3p3Q2Q2j6r6%Q1j0j0J4J4n3n4O1O1J6J6j0r0n4K5J7o4mJ31Q0n5k1N9n8j39
37666e61j6J18m1m1O2j9m2R1j1r1PQL8L8O6j5rj0l5l6NNk8k9k3k3L7J19N1k9r0r0K6K6K0K0
37659e02k0k0PPPPK3K3p1p1O2O2nnM8M8j9k0QQQQj7j6K3K4m3m3N1l0j22J2J06k8o4J7N3k7
37652e11k4N6N1l0QQM2M3m5m5K2K2m8m7ppM1M2k6k5n3n2M1M1nonoJ3J2J2J3j0j0n1j31oJ28
37645e55J22j1j5j5o3o3N7N7LQ4M0r4m9Q6l9l8l0l0OOM6M7L0L1r0r0m7m6opQ0Q0J3J3OPPP
37637d60m0m0K8K7L7L7K9K9O5p0p9Jl9l8J0R1N3k7m3m4m7m7P3P4k4k5J6J6m6m7M8M8k0j9P4
37631c99P4r1r2N1N1L4m7r5r5kjooM8l2l3M9NON0N1onooN5N5o7o6%jjjppqpQ0Q0p3p3Q2Jq
37622d69P3N6p8l8l8LMR3J4j09k8M0m2p4NJ8J7K1o0KQ3pq6PQ8M1m0k9l0Q4Q4q8oM3l7l1M8
37615d66K4K4j2j2MLMLo6o6OOq4mO7O6R2J1j09j10QJ42O7j4L5m6j9O1Rj25nmk8k8J2J2O4O3
37608d15l0l1m0m1%%O9P0p8p8O6O6k7k8M2M1k5k6POPOl2l2l3l2NONN%jO6O7nnnnj2j3j2j2
37600d84ooj2j1j8r8m0R4R0J0l1l0K2K3j8j8o3o3N7N8J7J8n0n0M7M7M7M6m6m6K1K1M0M1%q1
37593d72j27PP4P4K2K3j9j8n8n9L6L6K2K3j7j7m4m3m4m4L6L6J31J30j2j2j06j05k0j9j9k0
37587f25Q2Q1j2j3l3l4L4L3j8j9n0n0l8R7O6j4N3N4p2p3L6L5L5L5n4n4M1M0l3l3l3l2L9L8
37580d91j4O5N5p9JJl4l5N9N9o7o8N4N3l9l9K8K8l8l9l8l8N5N4J4J5J0J0l0l0rrm9m9J17J17
37573d00j11j11N6N6J5J6LMo3o4QQM9M8L9L9k8k8j5j4j4j4OPl3l4l1l0RJ0j9j8K2K3M3M3M3
37566d80M4j5j4j5j4mlmlJ4J3k7k7k8k8L5L4lq3jJ33O8o7p3PQ8Po3o3N1N2m2j23J2J45M9l3
37559d61j14l4J14L3m9L2j9j9J7J6o8O6P5n9n6P8L6m3J0J0o9o9P9P9p1p0P7P7n5n4J2J3J2
37553d74J2J2J2M3M4k4k4q9q8NQ6J18j7j02k1N8N9mmk0k1k0k1l6l7l6l7L1L0P1P1m7m8pqJ7
37546e16J7J7J7pqn3n3M3l7p2O2M1l8J4J5J0RJ0J0lklkk7k7k6k7O6O6jjk5k4K9n1o3P1J03
37539d66K2l4l5N5N4ppj2j3j4r4r4j4NON1N2L1L1L0L1j5j6K5K5l2l1j8r9j6J19K1n9j3O8J7
37532d46J7n2n2ooo0K2O6j4L4J14M1l8m9m9J3J4K3K2L7m5j36lQ9Pq3lJ3J4K7K7r4r4P2P1p6
37525e83p6K1K1N8J39J04q3q5nl8l8PQKLM2M3j1j1j6j6P3pj5O4M0r4j30NQ2Q2l0l0m0m0%%
37518e54l2l3Q8Q9kjm7m7K1o0n9K1QQk2k1j4O7L1m9oP5O9j1k2k1p1O4J30ml6l6p5MP2ql4l3
37511e51l9l9M8M8kP8L4m6M5M4l6l6MMj1j1o1J9L9m1m1M0O2j9l5l5M2M2j1O9O9o6JJ35q1j62
37504e00J01J02j20J4R7r2j34N3K2n9J4J4RRj7j6P7P8J8J7k5j07q5nj6j5Q5Q6q9q9M1M2K4
37497d66n6m4L7L1m9nmo0K0J61Q0j7j8o1o1o1o1K1K2P2ql2M9jkL6L5l6l7Q1Jr3j2M5M4L3m8
37490d64j21m1N7N6L7L6l1l0M6M5m8m8RQP6P6j00r9M7M8k4k4o5o5N2N2m2m2O6O6n5n5klll
37483e88jkO5O5o4o5Q4Q3j7j6m7m7n8J03J09n3q0JO3j8m8L2k3k3pq8p6Q5J98L7l7l7J1J1q3
37477e31q3M9M8M9M8j2j1n3n2J0RJ0Rk1k0M6M7k0k0k0k0K0J9k1k0j6j6K5K5K4K5j6j6j5j6
37470e36K5K4RQRRr7r7N1N1l7l7N7N7l9l9K9K8RRRRM0L9q0j60p9Q3N3N4K0K1m7m7O3O3n8n7
37463e81K3K4K4K3o7o7Q1Q1j2j1j2j1RJ0n8n7J5J6Q2Q3M4M4k3k3RJ0mP6J5j19q4lp1p1k9J06
37456e28J37Ln6n6j7O3R9l6j26m5M9M9J8J8k3k2l3l3l4l3P6P7j8j8K9K8o5o6O7O6K7K6m7m8
37449d72pplmL7L7p4p3ppk0k1M7M7llllP3P4k1k0k9k9k9k9N5N6j2j2n7n8RJ0J2J2l4l3L0n0
37442f21m9Q6M8q6M2J22kq3j1P0J1J0k6k5K2K2p2p2j4j3N4N3L4L4L3L4lmlll6l5MMk1k0k1
37435e37k1k5k4k4k5Q9Q8ooj5j5K6K5K3K3O6o7n5P9%q0J9J9J4J5o8o7%%L3L3l3l4M6M7m7m8
37427e52rrL0L1r5r5mJ30J27qm4m4j6j6N2N1OPpq8j01L3K0K0l1l2RQONM6M5k0k0J00J01o3
37420d27o2o2o3J8J8J8J9n5n4O7O7L0L1l6l6JJKJMMM4M4MNMNn7n6m7m6m4J18J18m3m4m3n4
37413f06n3N0N0N1N0k3k3k3k3m5m6M9M8J4J3J3J4l1l1L6L6jjm1m2j4j5j4j4K4K4K3K4N4N3
37406d20m1m0k2k1k1k2J0J0J0RK8K8K7K8l8l7K9L0K6K7N5j07o0J9J0p1JKmmL3L3qpLMl7l7
37399e75N2N2j3r4q6P5J18L8k9k9OOk9k9L7L8j4j5j4j4J1J2J2J2J5J6k6k5K6K6j5j4NOONj7
37392d64j8j7j8m0m0M5M6N8p5n1L1J2o8K3K2n2n3O8O9j4j4K6K7L7L8k4k4l7M4M4l7MLm6m7
37385e42P5op2QL3L4K8j05n4Q1J09K8JKp1p1MNl6l5M9M9Op5q8qQ6On3K8M4M5J7J8J2J3%q0
37378e15j11K4P7P7N3q3j35N3Q6m7l2M8nnOOpP3P5n9j13l2j1P0P5ol0l0L2L2q0q0J4J4o2o1
37371f89k2k1Q6Q7O5j6L7L7l6l5J9J9J9J9m3m3J01K1l3M9ppk6j06m2R2qrJ%k8k7L9M0m8m9
37364e64P3qq4N0Q1Kmlqqk4k3k3k3L9M0jjo1o1L3L3RQ%%Q7m7q4lLLQPO5O5kkk2k3k2k3j5j4
37356e47K5K5RRl1l1j4j4N4N3j8j9j3j3%Q0K2j12k1O0OPM0M1k6k7nom5m6LLo4o4O4O5n7n6
37349f63R1R1LKKQ2K7j07o6O8j5j6O7O7j08j08K1K1k0j9Q5Q5o2o3P1P1k3k3l0k9l0k9j0rN7
37342e19N8lllll0l0R1R1j6j6j6j7m2m2N2N2mmL7L6o4o5k4k4O3O4n8K3R8l5r5j4K1K2j5j4
37335d48j4j4q1q1J37J37l7l8j1j1n2n2%%%%P2P3m8m8l6l6Q4Q5M1M1n3n2KKo5o4K9K9O9P0
37328c70JKr3r2J7J7J8J7klm3m2j3j3K8K8%%%J%%%JJ4J4l1l1Q7Ok9J05M0m0k7k7oppom3m3
37320e72klL2L1L2L2OOOOl8l7l8l8j8j9j9j9Q4Q4o5o4L2L2P1P2l7l7LLl9l9KJk5k4J6J5PQ
37312e52PPN4N3J3J3l7l7L0L0J5J6J6J5m3m3lkPPPQJ3J2n4n4l7l8L0L0k0j9j9j9J9J8m8m9
37305f54P4P5KKN4k7k4J09O2p3k9k9j9k0k0j9R9R9k2k1j30j30R8R9O0O0j15j14m7m6P4P4K7
37299d71K7K7K7j25j25N0M9LLM4M3J1J0R1m3p5Nq9q9J1J1N2N1J5J5k6k5j3j3K7K8j1j0j0j1
37292e36j7j7P7P7j7j6j7j7j9j9K1K1KKl8l8J7J7J7J7j6j6j6j7O3O3l1l1l4l4OPj4j4J07J07
37285c53o5o6K9K9j6j6K4K5m7m6m6m7N4N5J4o7m0R4N9k1L6L6l1l1mP7L9r5k0k0k8k9N0N0m3
37278d60j25o0P4J07K5l5l6K6K6m4m4P7P6q0q0M0M1qqL2L2n9n8RQrrQ5Q5l4l5l4l4m6m5l2
37271f32J03M5l5j7j7j9O2N7p7p4OM7M7J2J2QPj5r5jQ0llM7l3QQo5o4P5P6Np5m7L4J9J9K2
37264d73n8j3j3NNp9N5R0m3m6L5m4m3P7P7lq3m3L7mm%JM1M1l2l1M2m0p4O0J33N3l5l6l5M5
37257d35M5l5j5j5k0k0PQN3N4p2Qk3j04m0R3M9M8L2m8r2r2j7O3J05k9j20O7J61k6j20J5no
37250e26O0O0l4l4n5n5pP4J5J5O5j5n1n1n2n1j1P0P4ok4N5N1l0LLlkq2q2J6J7lP8P8kPQLL
37243d21k1k2o7J4O7O7k2k2L7L8n7n6K0K0k0k0K0K0K5n5m5m6M4M4m7m7J5J5j3r3n2K7R2R1
37236d70N7p8p4OopK3K3j6j7M4M4K7n3K8J09l6j69k5N6KJl6l7j5O6J4J4J9J9l3l4k9k9j2O9
37229e55J8J8O0k0r6L9N2k9j5j5lklkL5L5onk2k2J8J8OOOOn5n5M0L9k6k6K5n6q6oM3M3k1O0
37222e59J5J4K6K6K0K1K7n4n3K7j9j8K2K2j4r5k8N2L8L7L5L4L9r4j00L5lq2R6R7j29m9J53
37215d61P3k1k1p1J0O0O1l3l4L8m2j10k9O2O1K4n8j08k8qP2Q2Jl0J05M1m0k7k7o2o1NOL4L4
37209e02poJ2J2n0n0n9K2J7J7N9N9j18J5J42Pn3K7n0j30nP6l5l6L7L6K0K0P1j0jP9J3o8n7
37202d96K3J3J3l1l1J0R0J7j16m2M0on%%J2J3n4n4mmmmL7L8P3P2m2j23K5J06k0k1n5n6P0P1
37195d45n1n1K2K2O2O2j08j08M0L9JJJJK9L0K9K9q0q0m0m0N5N4j2j2K7K7m5m5K8n3k0J40J31
37188c60j38p2Q9pq7L9J19L1n0J%k2k2M6M5j08j07R4R4jko8o9M1M1q0q0K9L0j0j0J8J8J9J8
37182e21J%j4O6N3j09o8R3J1o9K6K7opooR3R4n5n4j9k0o0o0OOJ2J1m9L2J22l9m4L7j9j9M2
37174e12M1KJK8K7j3j3ppm7m8l9m0%JL9M0L9L9k7k8O6O7k3k3k3k3k6k7O8O8m9m8Np6l6R9J8
37167d87J7klklM3M3LKj11j12Q9Q9m5m6m5m6J1J1k9k9R0Q9n8n9M5M5k2k3lmL6L7j9j8K2K1
37160d73j7j8j8j7QRP5P6k0j9q1q2m9L1J09k4o5P0O6o8m7L4k1k0J9J8k2k2N7N7l7l7k4k5k4
37153f01k5R8R7k4k3K2K3m5m4M4M5MMJ2J1q2q2opooO6O7q1%Q0n3r4M0O9j2KKl4l3L3L4j%j
37146e07jJ6J6n2n1k7k7O7O7j6j6K4K4K1K1p3p4P8P7L7L7m2m3m2m3M4M3n6n5N4k6j02L3L4
37139e60m7P5P4k6k5k6k5O1O1k7j60k6J63Q8m5k6N5j6r6p2QJ05J05q0p9l5l4L1J11N3q1o5
37133e61J6LKP8P8m3m3o4o5N6N6p6p7J52J52nmr9r8J4J3N4N5n2n2J6J5QQQQj6j7n7n7j3j4
37126f21K7K7j6j6j6j6O6O7K5K6j0j1j0j1j1j0j1j0NOqP3L8r6LJ37n5n5ooj7j8j7j7k7k7O8
37119e50O7j7j7j7j6k4k3P1P1kjkjnom5m6K7K7K6K7q7q7PPm1m0K7K7K4K4K4K4L2L2L2L2K8
37112c91K7o6o6RRk3k3o6O9O8o6l8l8oP4J13k2l5l5m3m3N0N1mmr8r8L6L6mmL4L5l3l2M0M1
37105e46k7k7L2L3L2L2kklkk5k4k5k5J5J5J5J4l4l4OOO4O5lkl2l3k7k7n0L1J36Kj51j7M6M7
37097e27l7l8LLJ09J08L2m8QPq6q7l5M5J0p1o0K0J36N5m5m6RQR6l8j21O7J12p6m4L7m3m3N6
37091e24N6j7j6j7j6L8L9R0Qj08k8L4m6j6j6p2J0J07K7NNm4j25n8K3J7J7O2O2kkN1k9r2M2
37084e35Q6m8q6M8L2L1NNl5l6O1O0l3l4m7m6M7M7j3j3K7K8j7j7mq4p0O4O8j1L0L0r2j2Q8P
37077d69n9K1M6l5J6J6o9p0K4K5nmmnjjR3R3k7k7K4n8m0M0L5m5n7n8L2L1mnmnRQQQLKL8L8
37069d42Qp1p2RJ23J22j50j49k6N4M2M1L7r7o5O9P4o0K4K4l9l9N5N5L1L1l6l6L5L5M0m1k0
37063d34k0k5k5j5j5j5j4K0K1m7m6N4N5m0m0J9J9J4J4L6m4m5L6N8N7J4o6q2q3POM8M8j9k0
37056e69M1M0K3n7l0N1M5l5J8J9J3J4K6K5j21j22n0n1M4J24R3m2k7k8q6q5J15J16mnmmk5k4
37049e62J6J5RQQRk3k3M4M5n4n4J8J8m9L2%q1K1J56K7n4l6l6Q6Q5j44o3P2o1o2J27K0j14L5
37043e65L5j4j4MNMMpppqj2j2L6L7nJ30L6r9M8M7j59p8R6J5m7L3K9K8jkj07k6N3k7p9J09P9
37035d48n6J2R1k9k9m7m8K0K0MMMML9L9nq5k5N4NMklkkK0K0o9o9l8M3lkL7L6j6O3O5p0p5O
37028e33J3J2J3J2Mp6p2O3N5k5K8K8l2l1L5L6l2l2j6O6M1l8j01k1J7J7j8j9l2l1L5L5l4l3
37021f66OQ7Q1n3J8R8j5r5m5m5RJ0J0RM4M3L5L5N3q1m7Q8K5n5kkj0j0Lp7p2O2O3p2oP5N3N3
37014c93qj42j02L3k2k1K7K7O6O5kjj5j4j4j5M3M3LLj4j4j4j4k5k5M2M2lllll2l2RQj0j1N6
37006d85N7p6p5qrO3O2%%k2N8L3j01j46M2J25j0J1J1kkM7l3j04L1P4P5J6J6r1r2L0K9pqL3
36999d58L3j8j7n8n8P7P7m4m4MNNML0K9K9L0j04j04M3M4J4J5J4J4p5p6J9J8j1j1N5N6kkkk
36992d71L3L2o1j42k8J06k4j04N9N8j4j3M5M5NNl3l3L5L4m9n0r0M5R3J3k2k2jQ1P5o0q2kj6
36986e53j5k2k1J9J9J5J6J5J5m1m1%jQ3Q3j1j2k5k6k5k5L2L3o1o1M0L9M0L9jjm2m1noJ43J42
36979b63p2p1K2K3o3o3MMjko8o8N3N3J8J8o0K1N5p8o8J2kjK4K3k7N4M0m0m0M0lq4OPnmmnN8
36971e57N7MQ4L1j03j7j7j8O3k6j07M5J25jq2kkppM8M7Mp6l9M2N4N4J7o4j8j9l2l2l2l3K8
36964e88K7j8j8M4l6J3J4l4M7N2k9mP7K7K7k7k7M0M0r6r6N9O0j32KJ04l0p2O3K3n7M6M5n3
36957e07n4RRRRK6K6j5j4LMm2L8J8J7j7j8l8l9L4L4j02k0J00J9POlmK7n4L2L2kjM3l7q9r0
36950f44K6J07O3p1NQ5mmo6o6P9P8J2J2NNq9q9k8k7m5R0J17j7n1K9J3o7%Q0L3m7l7l7N6N7
36943d37l8l7k2k1k2k2k6k7J4J4J01J02L8r6r7L7J28pj13l2PQK4K3K3K3m4m5K2K3K8K8o6o6
36936e75K8K9K8K8j1j0j0j0J9K0k0k0k9k8R2R2l2l2RQn8n9L5L6pqp4p5ooonO8O9KJJ9J9k2
36929e01k1NOM5M6o8o7N3N3l2l2l2l1M1M2JKj09j08R3R3QQJ8o2lP8n3n3J1J1JQ1nq6MMj5j6
36921e90j6j6M7M6M6M7l9l8KKJJJ26M7q2q2M8M7n3n3n4n3J4J3J3J4L1L1rrn1n0L0L0k7k6N0
36914e62M9M4l6m1L9J2o8o3J7Q3Q3m2m1kQ0Lp6k4N7KKJ1o8j04L0P7m%Q0L6m5k9l0j0O9K5j10
36907e56n5K5l3l3P2qm3R1L9m1J2J2ppj5j5Q2n2j71J7J35Kp3O2L8m2J1J1k5k5N6N6l0l0N0
36901d90N1n8n7K3K2j4j4k4N7M5l6p1J0O8O7o1o2J7J7k3k3KJN1k9q3kL3L2K5J04K5n6l0l0
36894e13l5l5P1P1o4o3M0M1r4r4N5N5l0N0M7M7J2J1k2k3J8J7k3k4M9M8rj44J8J8n9K2N8N7
36887d27J4J5o6o6J8J8k2k3K3K3o8J3N5k5K5K4j8j8J3R3j8r7j2O8M3M2l3l3l4l4OPJ4J4J4
36881d52J3n0n1j5O5j4j4lml6M5l0j11P5J54k9l0k8k9l4M7J6J7K1K2j9j9K2K1mnm5m5N0N0
36874d49J0J0l9l9J00K0q2q1PQooJ1R1J2o8J8J7J6o4j5j4k0O1J00l4j15J9M7l3r3r3n7P6R1
36867e94J0N8N9J4o7nP6J1p1K1K0k8k9K2n9o7J3l7l7J31J30m4m4l2l2K2n9o7O8P2qL7L8K3
36861d55K4L4j00j41oN5N5k6k6K6J05j0r1L6J15j0r0m9m8M0M1k6k5j6r6qP2K3K2K7K8K7K7
36854d66j5j6K4K5n9n9Q9Q9K7K6r5r4J3J3J2J3jjjkK0K0m8m7m2m2m2m2J10J09J1o8l7M3po
36848e46j1j1K9K9p5p4J26J27p6p5M5M5J8J8J8J8k2k2o8J3OOk4k5k2N7N8k2m6m6j1P0Q6m8
36841d55n2Q3K4j09p6MQ5Nl6M5j9r9K4K4l3M8J15L5l0k9l4l4k5k5M2M2m0m0N5N4j6j7n1n2
36835e87L0J11O2j27q9R9R7l7q1q2j9O2M9l2Q6Q5k7k8K5n4j35%Q5No6o6P2P1J1p1p0J0N4N3
36828e04l1l0J0R1O3p2j23J2L9m0M6M7l1l1J01J9k3k4j25m4J09K8p3PN1N1OOM2M1k1j01j01
36822f05k1J3J2N9N8qppqpppqPPk8k8j0P1P5mj23m2J05K5n2K9K3n7rqK6J08M2r1n2n1k7k7
36814f34k0J15R5r3n5Q0J6J6j6j6J1J1J1J1o8o8jjj2j2N5N5m8m9P2P2JJl9m0M6M5L4L4Nj82
36807e68q9J00L0L1Q7Pr2r2KKm6L4j2j1O0O0j11l1J11L1j0P1M7l4k4k4qpqql8l9POq5mK3K2
36800f10pP2J1p0n3K7J2J2Q4MkP9Mp7p2QK2K3K7K7k1k1k1k1J6J6k5k4L6L6nnlkm4m3M9M9k3
36793e35k3Q7Nj15l5R2R1L0n2p1O3pq8K5J06j2j1K3K4Pp4J0R1l0j11n0L1K0K0o1o0OON1N1
36786d96J1J0j5j6j5j5J4J5k5k6QQPQ%%j3O8P9n6l6l7n4K7R8l7n8n9nnO8j3j9O2L1n1%%LK
36778e32LKj2j3J03J03p9j60p3O0L5m5P6P5o9o8kP9L8r6k9J05N8k3L0L1QQl3l3l6l7MLK4K4
36771d71m3m4Q3Q2j18j19N0N1j7j7J5J4J5J4m9m8M5M6L0L0l7l6J6J6J7J6k9k8k9k9j2j2K9
36765e69K8o1o1L2L3L9L8k8k9j1j1j1j1k6k7M0M0mnm4m5Q2Q2j2j3M7M6OPk8k8J2J2j1j1n2
36758e54n1M3M4k3k4K9K9K8K9j5j4j4j5k1k1J4J4k6j07m9Q6P4qM7M6l6l6MMK0J9J9J9J2J1
36751d23q3q2M2M2k4k5lkO5O4r4r5Q0P9l2l2o4o4l6R9J09K8o4o3N2N2n0n0j0j0ooM2M2k6J08
36745d40J09j32j08K6KLL4L4n9o0L3L3l3l4Q1Q1j3j3k9k9k9k9M6M6k0k1m0m0m0m0M6M7OOj
36738e77%m1m0Q6Q7ppj4j4n4n4M7M6R1m4j30NR8l5j04L1Q6N%jooNMMML5L5n3n4k5N6R2m3m5
36730e37L7j8j7K9K9K8K9q6q6j9j9L3L2o1o1L7L6m4R0Q3Ll8l7QQQRL2L3K4K4K2j13q3kJ2J2
36723e63N7N8k4k4k4k4k5k4O4O4k0j00m5R0N3q1p8N7P1rRRp8LL8r5k6N6N2k8q8qJ41N9n8K2
36716e19J8o4L4L3K8K8j5j5j5j5K1K0k0k0M7M7j03L0J11k4j10K5J%O3j7j12K3Q1Jj3j3j8j8
36710e00j2j2j2j2K5K5K5K5n2n2j2j2K8K8l9l9k1k2P8P8n8K3O2p3m7Q7M3M3J2J2J2J2m9m8
36703d54m4m3K1J01Qp3K5K6k0k1l4l4ONJ4J3l2l1N6k4l2M8N5p9m4L6N1N0L3m7mmn5n5J31N1
36696d00j06j06j7j7l0J04J12L2J8J8k3k3K2n8QQl2l2j4O7L2m9m2L9j1j1K5K6P6nj63q3O5
36690e70j5pP3k2k2O2j8k3N7j0r0%%K8K8K8K8%jj%m3m3JQ2M6l4J6J6q7q8L4L3J6J6J6J5kl
36682d84llLKn2L0M5q8q9M6R2J2ooQ9J0l7M5Pp3J8J7j2j3P3ql7l7K5K5l1l1J9o2o3J8O2O2
36675d35KKl8l8l5l5ONK1K1j9j9M4M4k4k3k3k3o9J2K7K6L1L2j8j7j8j7R6R7j8j52j29N9R3
36668e32R3j2j1n2n2M5M6n4n4N1k9k9N1M4M4Np5l4M7O3O3m4m4n4K6J0p1JQ2j3j3n2n3R1J1
36662e05o8O6P2o3j9j8j9j9l2M8P4o0j27QQ1%j3j3N0M9RROOl4l5l2l2N7N7k2j02qP2%JM0M1
36655d75O3j8o7o7M0M0%jJ5J5N0N0pq6k5N5O6j4p7LRQk7k7L6L5l2j13jJ33j9j54NNj4O7L4
36647d95m7m2L9j2j2k1O0Q3n1o1J9O9j1p8LJ21M0n6n7k3k2J8J8lklkJ8J9k2k2LKj4r4J6R7
36640e25OOl2l2QQ%%%%POm3L6J25M5n0L1rr0m0l9l6l6MMM1M2M1M2JJJJK3K2k2j02m1L9K3K4
36632e10M0m0m0M0m8m8LKL6J16K6j08J4J4o2o1J11J11l6l7nom5m6J4J4J4J4J2J2J1J2k8k7
36626e31k8k7M0M0k6k7KLKLL9M0L9M0m6m6K2K1k5k4J5J6kkm2m2m4m4P7P7J3J4l2l2pq8l5J53
36619d94J1j23J4R3k7k8J2J2L8m2q1N3P5o0k0O0K3K4M6q9m6Q9Rp1K7K7j8j8j5j5j4j5L4L4
36612d95L3L4k7k7k8k7j0rL0L1k2k3k2k2j6j5j5j6P0O9n1n2KKKKM4M5M4M5m9m9m9n0N5N5j2
36605e23j2poL4L4J0J1l0l0J9J9k1k1j8j8j8j8QQQQL0L0r1r1K8K8R5R5r3r3K7K8m1m2jjK1
36598f34K1K0K1ONONk7k7k7k7K0K1Q7Q8n8n8J0Rm6m7P4P5J2J2k8k8l0l0J1J0j4j5j5j4J6J7
36591e79J6J7kkL9L8n1n1J6J6L3L4o0o1L6L6L6L6K8K8l9l9K7K6j4j4j6j6K5K4j0j0L1L0q0
36584d72q1O8O7j03j03M4M5ooL4L4K5K5m2m3j9j9j5J19J17j25j35N4O9o5j3j3k0O0J0J0j1
36578e10r1j00J42J67k1o6J4k5k5j9k0J8J8L8L8k7k7M5M5j14l4Q7On2n2L6L7m8m8P2P3l3l4
36571e10l3l3L3L4L3L4LMk2k2O4j7j22J1Q3n1q8M6M2l8nnk6k7O5j7p7LM4l8nP5O0N9K8n3k2
36564d90k3K0J00M1r2r0rM9l1j6j6poJ15L4m2L9N8p6m1L9j8j9n9K1O5O6k4k4r2r2KKN3N2L0
36557d81n0j9k0P0O9l1l1L6L6PQq7q6K9L0l8l8nnO2O1J0J0J0Rk9k9j9j9p4Q7mmJ0J1j0j0J
36550e33Kl8l9L3L3N3N2j0j0j1j0K2K3p1p2J4J4opP0O9p9p8P4P3k0k0p1p1N0M9L3L3pqJ5J5
36543d34k6k5m6m6J02J01j8j8l9l8K5K6m1m2N4N4j4j3j7j8j7j8l3l2O1O1m5m5M8M9o4o4Q3
36537d89Q4k2k1k1k2ppp5p4O9O9k5k5L4L3l3l4P6P6m4m5QPPQooL4L4k2k2k2k1RRl1l2L6L5
36529d78l2l2K3K2K3K2n8n8j02L2P9n6q8M7R1R2OOk7k8J3J3l1l2RQo4o4Q3Q3k4k4j9j8l8M3
36522e78Q2n2j8J16J0p0l7l7K4K5K9K9l8l8RQQQL5L5n9n9J5J5J4J5L3L3o2K0O0p4l3l4M1M1
36515d84k6k6M9N0j8j8j7j7n8n8L9L9L9L8n3n4O7O7K1K1j00j00nnO2O2k3k3J8J8NNm8L2N5
36509d46p8p4O1N0N0o3o2ppppP8P9j23j23K8K8K8K8o5o6N6N5KJKKN8N8q9q9O4O4llM5M6k2
36502d51k2j9j9j8j9J5J6J5J5l8l8Q2Q3j2j2n2n3l2l2L5L5k0k0M7M7qrm8m9k1k2P3P3onL5
36495d54L5n8n7lq4n8P7M2l9LLL7L8p4p5J9K0L5L6L6L6k1k0J9K0j04j04P0P0J0RRRj1j0n1
36488e90n1K6K6K7K6N0M9RJ0m9m9M6M5qrp5p6P7P8p1p0M2M3K5n4m9L3R4J4m7m8J4J5J3J4J3
36481d57J4L2L3J5o5o8J3p9p8J6J6J6J6L6L5j3r4L3L4j2j2j9j8kP8R4J3n8n8l9l9j7O3O0O0
36474d51k9k9k3k4j1P1P0o3o9J2NNn2n2N0J31J4o6o5J4L2L1M3M4l3j12onj0j1K3K3K3K2K8
36467d70K8K3K3Op4k9k9K8K7L2m8l0l1l0l0MQ4k8k7N4N5m0l9j3j2Q1Jj04L0J23j0pP4n6j36
36461e70N1N1k1k1l0l1J5o5NNM0M0j6j7j7j7POpP3K3j11J3R4rq8l9l8Q8Q8oor1r1N6N6J8J8
36453e44J8J7K2K3K2K2n1n1j5j6L2m8r0M4J91Mq4N1j4r5l2l3j07K7J21j4J9J9k9l0n0m9P1
36447f49P1k9l0J19J18r3r4%%MLMLN0N0j8j7j4j4n0m9k1N8R8l7r5L8R4J3l4l5JJj5j6N2N2
36440d81k0k0k1k0K1K1K2K1J8J8k3k2M1M1mnm6j26m2R4K7n3M1M1opppPPM7M8m8m8K0J9J0J0
36433d32n7n7j2j2K8K9OON2N1q7pQ8p2q5P6Nj57J2R2lmnnnnJ6J6J6J6m7m6m7m6OOOPK8K9O8
36425e32O9K2K1p2p2PQPQk4k4o3o4j3j2J35J35MMk6k6n9J02J12j57j71R7J57j11j35K5j4j5
36419f77J00R9m8m8OOl5l4P0P0n5n6N8k2p8Q3J80J9q2q2mmp1p1L7L6mlL1L1P1P1n3n3j2j3
36412e37l8l8Q2Q3m7m6m7m6L0K9L0L0K7K6j4j3J0J0l0l0poj2O9KKl4l3R5R5j06j07L5L4L5
36405d67L5%%J0p0l6M5jq1K9K8J6J5J4j19q0N5nnM9M9p9KN0N1J5J6K8n2n4Q0J15j9o0o0k9
36398e15k8J8J9O9j2r3j3NMKKl8l8M8M9J4j19q7J00J34j07j16P2O4j7QQLKK8K8l9l9J1J1l5
36391e97M7jjJ3J3r2M2Q8m6q3kj5j6P3P3k2k1L0L0K5K5L3m7j14l4P0P1j9j8mlmlM9N0m5m5
36384e00J8J7n5n5P8kl8R7L2m8l4l5M0M0q1%R7l7m2L9PPk9k8mlm4m3o6o6J09J09J3J2n5j35
36377f85j1J24Q9Qq1q0Q9Q8l4l5OOK9L0j1j1j4j3n4n4PPPPP3P2m8m9KKKLk0k0j9k0J6J6n1
36370f27n2P6P6QQm7m8P3P4l5l4L3L3o3o3k4k3Q6Q6m0m0J9o3n7P7L1n0jQ0PPJ3J2J%JJk9k9
36362e23r6r5P0P0P0P1o4o4LMooO1O1o7o6k6k6N5N5J5J5k2k3k2k3J9J8K4K3o2J9N8p7lJ32
36355d28K5n5L9L8l4j14o5P0P4ol3l3l9l8L3L3l9m0J2o9J3J47O0p4J4J5o0K1N9p5l3J01K2
36349d59n8k4k3J2J2M8M9RQl4l4POrqrrJ6J6J6J6l2l1l2l2n6n7R2R1j6j6L7m3r9L6O7j4k0
36342e77k0J5J5J6J6J7J6PPoP4oj40j0P0LLl3l2K6K7j4j4J06J06m2m1k9k8k8k9P4P3m8m7K6
36335d47K7J4o6j29L1L0L0k9k9L8L8RRl2l1l4l5l4l5M1M0NNL9J20Q1q0j71j1N5k5PQKL%%%
36328e56%j8j7j8j7N2N2J2J2kjkjl5l4OOPPqP2J14m8j42K0M1l9J6J6j1j0j1j1L3L3o1o1J7
36320e87J6J6J6k1k1M7M6O0O1L5j26j25m5P2J53L2j29q9P3N4k7j1j1K1K2j9j9m0l9m0l9P4
36314e90P5p3p3M7M8M7M8m8m7ppj4j4n5n4L4L5ooJ02J03QRn7n7J0J0M7M6k0k1KJKJj8j7j8
36307e27j7j5j5j5j5K1K2PQ7R3o8m0m0m6m7M2M2L0n0j06N6Q5p6k1O0RQJ4J4n6n7J1J1P3P3
36300d53k1k1nnmnK0K0k1k0RJ0l1l1j3j3K7K7LLLKQQl2l2O4O4O4O4r2r1KKJ5J6m0M0Mj57q1
36292f93Q1k2N8J14m8j9k0p0p1J35J34J4J3j27j27P3P4n1n1P0P0j8j9j17M4J10k5j62k7J6
36287f61J6K9K9k1O0N7p6j04L0J12L2n1n2J2R1N1q4m9L2qqJ10K8k4k4k9k9K8K7k6N5k7j60
36280f34m0R5O7j4k7k8rj0PQ8J7o4o4J7M0m1MQ5j8j7J89N4j33n2J4J5k3k3J7J8j3j3m8m8J5
36274e77R5K9n3o4o4N2N2m6m6K1K1k4k4M3M3k9k9O1j9j01k0P8P7k5k4k0k0l3M7LKQ0Q0pj41
36267e82j32N6J39MJJm8m7O3O3n8n7JKL7L6qq9mlN5N5j2j2k0j9M7M8LLLLk6k6k7k6PPOPlm
36259e56llmmmmmmmmPPPPJ3J2J3J3j9k0k6J35J07n3OPp5p4l5l4N2N2N2N2j3j3n3n3qqqqk4
36251e76k4J6J6J7J8J7J8l5l5k3N8R7o3j04N8O0k1j5O5rq9l9l9O1O0l3l4L6L6n7n8K2K2j9
36244e96j8P8P7j7j6M4M5p6p7k4k4J6J6L5L4q6q6O1O1l3l2J02J01m6m5M4M5j%n3j34KJ36Q2
36238c85n2q4q5l2M8KLJ%m4L6l7l8O2O2j4j4K6K7J5J5J5J6l8l8LQ3N1q3qP2l4l4k3k4j11l1
36231f72M5M5O1O0ooj15j16N9O0kjm1m2M0M0k7k8O9O8JKP8P8M2r3j84n0L5L6P6mj0P1l7j17
36224e85j9O2M9N0RRpq7q8pP7P6R8l6r4M1L8r7n0L1L6L6M4r0r5L9Q8Pk8k8o7J4N3q2m0R3J5
36217e35o6N0N1m3m3lP7M3l9k6N4MLm2m1m2m2M9M8M9M9ooj1j1J6o4j02L2J30lj13l2L3L3l0
36210e79k9K4K5k0k1L8m3p9N6P8lj6j6j1j0N7N6K9K9o5o5j1j0j1j0K7K6j3j3k9k8L5J69L3
36203d00j02opj44M3J34jm5m5M0M0rj0rrN3N3j5j4k6k7k7k7J0J0J0RK7K6m0m1L2L2l5l5J7
36196e38J8J8J8NNo2o2M0L9M0L9j5j6j5j6l4l4L3L3J1J1kq3j15K1N2k9J8J9J3J3j3j3j2j3
36190f26PPQPJ0J1l0k9L1L2rrL3L2l5l4J4J3J4J4j5j4j5j5N2N2p0o9N2N1m2m2K4K5K5K5ml
36182e22L6L7l4l4q5mO6j5n5K6O5j6l2l2%%J%J2J2M7M8J3o7o7J4L5L5K3n7p9Kmmj1O9P0j2
36175e19M2M1K8K8J9j15q6nJ0RJ5J4mmm5m4JJm5L6O4O5K9n2p8N6N6p8l4M7K9K9M3l6l7M4o1
36168e37o1L9L8RRRRj5j4j5j4o2o1L6J16Q0jm5m4L2L3q8q9L0L0P0O9J8J8p6p6J6J7n1n1N1
36161e71N1N7k4k9k9POJ2J1POJ1p0k5k5J3J3N8k2n0n0J2J3j0rL0J12M6q7ppm8m7K5K4k8N2
36154e72N3k9j2j2n3n2oP4Qp4N1N1m8m8O2O1J02J02p4p5j2j2O4j7j46j1J29M9MLKq0m4L6m
36147e30q4RR0m2j24N1J32N3k8l9m0k9N1M6q9j02k2M5M5J0J0m1M0J05K4j00j00N0N0O4p1m9
36141f15L2j7r7K6K7j9j8Q0Q0j3j4M5M5q1q1P5nj01O0J31l1m2L9p2p2kP9J12m8j70qJ37N6
36135d82j10N1Q4p7k1N9poL3L4lq4j34K7J09K8j1j1l4l4POJ1J2J1J2MLMMn1n0n1n1J16J16
36128d86nmJ1J2k8k8K3K4K4K3mmp1p1N6N7J5J6o6o6J%M7M7OPl8l8K9K9RRRJ0o3o2N9N8m9n0
36120e52j0rM5M5MNmlmmm8m8J8J9L3L4l4l4M5M6k1k2k8k9k8k8L7L7L1L2M0m0j43rR2J1kkk8
36113e56k7k8k8P8P9j5j6K7K6j3j4k1k1o2o1M4M5N0N0n4K7N7p7%jj7j8Q7m8j11l1R3R4n0m9
36106e61n6n6m3R1Q9Ql3l2K0K1K0K1P4P4j01j01J02J02p3p3o5o4q5J03J18j6k3k3M5M5k3k3
36100e18J6J7k5k4m2m2K4K5p6p5R8R9l1l1L6L6l5l4NQ7J1j23k0O0J2J3J7J7l2l2L5L5N1N1
36093c95j6j6n9n8L5L5J2J1q3q3J9J9J9J9N6N6l8l8k9k8j10K6J58P8m3m3JJl9m0OOOOj0j0
36087e69rj0pppqopL4L3J1J1J1J1oppok1k0M7M7k6k7L6L5n9j39N4J88N3k7j8r8p3Pm4m3M8
36079f25M9j8j9NNNNl8l9N5N6m3m3lkN7N7K2K2p8LR9l4KJo1K0O5o9o9O5J0o9k2O0K2K2K8K7
36072d70n0n1j0j1LKM2M3J5J6k5k5m5m5M9M9p4p4M6M7PPPPk9k9l9M2J07K8o5o6p1RN8N8L8
36065d99L7j9j54o0J81Q0j08j5O5K1n9r0M4P6mRRo4o3L4L5k8k8o8J2Q8PqJ27O3j26l0N0j2
36058d97j2j1r2ppJ0RP2P1N4k7p5p5l4l3J33N2n1n0j5j5M0M0n1L1N0k9m7m6J9J9k1k2POqP4
36051e38R0m5p6Nj3j2L2L3l2l2L6L5m1m1m1m1N3N2j5j5poO1O0onm1m1rP2K7K6mnN8N7k2j03
36044d94m1M0Mp7p2RL3L3M8l2m0L9L5m5p2p2R7R8k7k6l2l1J04K4j24m4J04J03O9o6r2j1N3
36037e05k8m1M0L0L0j4j5j5j5m9n0rrN4N4j8j8N3k7k2k2RRRRj0j1L0L1n7n7L1L2M7l5l9M1
36030e57O8j2kkJJJJk0k0O6j5l9m0mml0l1J3R4J0p0LQ2k8k8k3k3M9M9o6o7J8R9J04K4j70q9
36023f57O7O7p8KM1r3nJ28l0j11P3P3q0q0L1L1R3R3Mp6J0J0k0j9k0k0N5N5m4m4P1j0n0L0l7
36016e40l8Q9M9q2kJ4k7N6N6j8j9k2j02J3R4l5j16m4L7P7P7j1j2l5l5L5L5k1J9M3r1j27O1
36010f22J24rn7P8J45m4j53p3j0rK3K3j6j7kjkjR7R6n0n1L3L4l3p3m8L2M8Qp4p3J8J8P8P8
36003d85J2J1qpJM2M3r1j91mQ6Nk8J3L1L1poJ3J3j4K6L8m2l9M0o3o3J2J2jL9O7j4n4K6J00
35996d56l4q8M7N2l0m2lJ0J1rqL2L2o0n9K1K1O1O0j5j5n5K5P5q6j29m8L1L1N1N1J1J1j7j7
35989e38j7j7j5j5O6O5%jm1m1J8J7J8J8K0K0K0K1p4p3PPL2L2m9m8k7k6N2J33M9j13j6j7m0
35983e73m0Q9Q9J1o9q0Q2J35N5p8p7KJl8l8j7j6n7n7N3N2J2J2j0j0L0L0NNp6p6P2P1o3o3m5
35976f77m5R0R0jjjjLKklLp8m2J19M6M7k4k4j8j7j8j8j7j8j8j7L6L7m4m4R1R1m9m8M1m0q6
35968f55mR7J6o4J6J09K9j00k0J2J2J7J7M4M4l7l7L9L9m1m1rqj4O7M4M4l6j16r2j2k2k2J19
35962e65J18L4m6j28m8rrn0Q3R5l9q1J08O9o6M2M2m7m7n8n9K3K2R2R2J1J1l8l8p0p0m5R0R9
35955d82J9J3J3QQN6N5p8p9LKLLl7l7MLL1L2r8r8k1N9J3J4M2M2M3M2k8k9k8k8nmM1m0l9m0
35948f22Q5Q4K7n5qrj13j13oJ29O7j4L5L4k5j05K1K0j3j2N4N4J4J3n4n4L9L8kkm7m7ppk7k8
35941f56J3J2O3O3l1l1N0N0m4m5J5J5q0p9R9R9p6p5OOJ1J1LQ3j6k03r1J52J81oj26m5M2l8
35934f68k7N3M8l3M7M7k5k5LKM3M3k4k4J6J6l6l5L1L1o1o1L3L2L1L0L0L0k0k0q8q7M4M3M3
35928e38M4l2l1QRJ8J8N8N8p5p4qpj3j3N5N5k6k5o6o6m3m2P7P8j1j2j1j1L4L4l3l4J8J8J8
35921e71J8O0O1o0o0L3L2P4P3j45j45k4k4L4L5ooj2j2j3j2O1O2N7N6j9r9j10N2P5nj8j7k6
35914f01k5k1k0oP6J25l5l8M2kq4k3N8PPj9j9M8M9r8r8N0N0J2J3N2N3l8l8l8l8J4J4J5J4m1
35907e83m1M7M8J0p0n9J03J1j50k4J37O2j9L7L6k2k3k3k2qrL2L2l4l3l4l3J9J9K0J9kkkjL7
35901e25L8lll7l8J8o3q5P6O5j5j0rK5K5j6j7N1N0o0o1L3L4j2j2K8K9n4n4j4j4K7K6j4j3O3
35894e41O3q4lJ35Kj47j2N7k3j1j0j32j33J49J49rrn0m9l5l4J13J13RRq5q5K5K4K5K5n0n0
35887f54J7J7M2M3k4k4L7L8l0k9k0k0M8M8K1K2j4j3n5K5J04l1j36kJ16j9j27m6P4P5j5j5j4
35881e61j5k7k8k7k7J2J2J1J2M3M2M2M2j8j9j8j8k4k4J6J6PPPOk9k9J1J1K8K7o6o7M5M4RR
35874e38RR0O2p3j55k1R7l8o7J4P2qJ1J0o2o2M4M4RQK4J04l5j69J1R1l0l0L0L0L0L0MNl6l5
35867e30j6j5j6j5M7M8R1m3j01L4O3j8kkppm0m1K7K6qqklk9N1Q2n3j8j9k7k7M7M7M8M7p9p9
35860e47j2j2m6m5M8M8k6k7k7k6rqN9N9KLKLqrM0M1j20J4J05K4n0n0L9L8j4j5j4j4jjL9L9
35853d78QRQQl7l7l8l7%JM0M0P6P6m5m6rj0j0j0qqM6l5j13K2R2m2p2O2K3n7K1K0p8p8K8K7
35845f41K8K8J3J4%Q1L4j00M7M7n2n3Jq0J3J46J8o3j3j3j8j8L6L5L6L6j1j0L0K9p1p2K2K2
35839d99k0k1o1o0M7M7PQj0rj0j0P4P3j19j19j4J21N9p5p1J0l0N1J05k9o9O5M1m0N4N4n9o0
35832e69o0o0J01J00m7m7k3k4M4M3l5l5L2L2l2l1O3O2n1n1M2M3OOl5l4k3k2P1P1j14j15Q7
35826f05Q6M2M1p9q0L9L8n5n6J9J8Q5Q6m5m5nmj1j1j0j1p3p2J23J24o9j50l1J30Q4p7k2N9
35820e37m4m5K8K8K6K7m1m0N3N2o8o8J8J9J9J8M3M3k4k4j3j3N5N4n6n7j6j6L8L7kll3l3L5
35813e40L4n0n0M4M4m4m4mmM3M3M3M4n2n2J6J5rrn0m9l7l6N8N8p7p6P1P1J5J5n3n2J5J6J5
35806f28J6L3L3M8l2j04N8J20m2k2k2l2l2M1M1k6k6J9J9J9J9k2k2pq8o2R9J35k7r0r0l3l4
35800g41M0M0M0L9m1m0K6K6N3N2j5j5l9l9JKj6j5N1N2K8K9j2j2J8J9m9m9m6m6onQ8Q8ook5
35793e31k5M2M2o2o2n0L0P8q3m3J19J4o6K9L0j1j1K0J9Q5p6r8j8N4N5o0j41lJ59L5m4pq6m8
35786g14J13P6nJ1J0KJl9l9k8k8O7O6J3J3QQj3r3j04N8L3m7P6P5K7K7K8j33p3PM5M5qqrqm4
35779e84m4m4m4M8M8QQppQ6Q7n9n9n9o0L0K9K9K9j5j4N2N3K2K3p2p1kkm2m3K0K0K0K0%JM1
35772e54M1o4o3L5L6MQ4P9n5p4PM6M7k1k0k1k0k2k3k3k2oonoLKLLK9L0o5o4N1N1J1J0klll
35764e73j5j6j6j6J1J1N1N2m2m2N7N7m5L6P4n9q0N4J1J1M7M7k0k1J5J5n2n3qqklJ2R3K9j05
35757d93k8k8k3N7J8j17q2jJ3J3J8J8K2K2K2K2M7M8k0k0o3o2NMj7j8M9M9OPOOk4k4k4k4L9
35750e77L9k9k8PPPPL5L5nnn7n6L8L7k3k2J7J8L4L4l3l2K6K7m0m0O2O2q6q6O3O4nmj6j7j6
35742e58j7k0k1K0K0l1l1O2O3LLr0r1J6J7J10J11%%m0m0NNM6M5nop3p3RQRQl2l3L4L4n4n5
35735f42O1O1J2p0j41M6J26o1o0P4J0J0N9N9k3k2O1p3q9M5JJM4M4k3k3p5p5P3P2J9J9L3j02
35728e49p2RK3K2N9N9o1o2k6k7O7O7J4J3n4n3n1n1M2M3PPOPK2K2j8j8kjkjK0J9k0j01m7Q8
35721f00N2k8RRRQk4N7R5l9j05K9N7k3m6m5J7J7j2j3j2j3rrn0m9%J%JO4O5O4O5NNo2o2K3K3
35713e26m4m4O6O6n5n5J9J9J9K0j7j7j7j6M8M9j8j9MMl7l6KKR6R7q0q0l9l9l4l5O0O0k9k8
35707f34L8L9jjjjO6O6n6n5KKKKj1j0Q3Q4j0j0m9n0QQp7p7n3Q2R1J1l3l3l8l8ONklJ00l5q0
35699f63N5R1J1k9l0KKJKn7n7L7L7J9J9J9J8n8n8Q9Q9j4j5j4j4M7M8j00j00j9j8L4m5o7O8
35692f70J08k7n3K7N9O0M8q6j18l7J5R5J00K0mlrrN3N3m1m0j9j8K2K2J5J5j07j06K6K5K6K5
35686e33k7k8M0L9l5l5ONJ5J6N6N6o6o7k6k6lkO4O5n2n3J5J5L3L3K4K5j2j45k2N9k7k7J9J9
35679e82M3M4k3k3k1k2M7M6n5n4L9L9J5J5p9p8J8J8l8l9K0J80L3j28P6P5n5n5K3K3K3K2n8
35672e11n9L6L5J8J7KQ3O6r6o6o7o6o7N5N4L8L7k9l0M2M2n2n2K2K2j9j8KLM3M3k5k5k5k5j6
35665e88j5J04J05j2j3j2j3M1M0n4n3l7l7l7l7l5l6P5P5R3o8j63jN7N7%Jk7k7M0M1RJ0n8n7
35659f32K4K5j5j6O2O3l2l1j%j%N4N4r4r4j6j7K4K3J6J7J6J6lkklJ5J4Lp8r1P1J41O0n6n6
35651e42NOm1m1N2N3l7l6N7N7J1J0J0J1MMMNj16j16L2L2PQm7L4Q9m6n5K4pq8K9K9K3K2Rp1
35644f16J6J51n4j34K8J09rq9m0R3K4n8qP2j9j9j2j3K8K8j0j0L0L1l0l0l0l0j9k0K0K1ooj
35637f12joP3P2o2j32KO2j9m2L9Q2Q2j35j35J19M0j04L1J25j0p1J0M9N0k2k3o2o3L7L8llL5
35631e59L4L5L5o7o6N4N4p7p6J7J7J3J3J3J2o5o5KKM5M6NNk5k4k5k5M0M1M0M0J7J7k3k3j3
35624e36j2N5N4n1n2n2n2M3M2KKrj0mnLQ4N1q2q2jL9L9M4M4MLo5o5N6N5p4p4M7M7j5j5N1N2
35617d39q7q7POrrrrj2j1K9K9LLM3M3J7J6n0n1l0l0R0R0o3o3MML6L6mnm5m6nnL9L8kkj1j1
35609e62L0K9l7l7l7l7P1P1LMj8j7q6q5M7M6M6M6o6o6JJL0L1J14k0r4M1Kp9L8L8ppl7l7N6
35601e84N7l0l0K5n5q3P8J40k0l5l4nmN1N1j6j6Q1Q1m0l9m0m0m0m0jkjkn8n9L6L5M2M1k6k6
35594f08kkO5O5OOq9q8O2O1l3l2L1L1l6l6k6k6O8O8n3n2O8O8lkllo6o6N6N5p0p0P8P8k7k7
35587e54J3J3KLKKO4O4L9j22j05k5J4J3J7J6J6J6K1K0k0j9m0l9N4N5l9l8l9l8l7l6N7N8j0
35580f02j0rj0J3J3N3N3M0M1q0q1j4j4P9Q0KKr1r2n9n9O2O1K4K4K4K4m4m3N0N1j4j3j3j4l5
35573f01l5O0N9J8J9k1k2j5j6j5j6QQQQM2M2k5k6mmmmkkklL8L7llk5k4k5k5j9j8j8j8Q0Q0
35566d88m0m0k2k1M6M6l7l6M8M9N5q0j16l6L0L1L6L6l6l5N8k2j3J21k6j60J2R3ooJ5o6o1P3
35559e98R9J8k2k3l1l2R2m2q8M5M7l3o0o0Q3Q2K5K5j5j6j5j6j5j6m8m8M5M6k3k3P2P1M5M5
35553c84NMj07j07n4Q1L1n0RJ0RR0Rp2l1l1NMPQK1n9j6J18L8r6qP3o2o2Q5Q4n0m9K9K9m6m7
35545e82l3M6R3J1q9rK6K7l2N0M4j44m3J99pj42M6M6m4m3K4K4L5m6n7K3K7n4m8Q6N1l0ooL9
35539e18m2o5J6R1J1o9o9J1J2j7O4O2p2j23J1N6N6J04K4o5o5j1j1j2j1k7k7N3N4k9k9N2N2
35532e33q1q1N4N3n3n4Q1Q1RQR9J9j30m9j9j9N5N6p0J1K8K9m3m2nP6L6m5k3k3J3J2k3k3j8
35526f14j8L2J13L2m8m6m6j1j1J0RR5J4o9o9J1J1mP6Q1%k9N2M6l4n9n9o5o4O6O5j5j5L0L1
35519e02L0L0kkkkONN6k4q8qL3m8q3mP8mrP1j5r5L3L3ppj09k9O3j7o4J23R3m2n4K7k7k7QQ
35511e74QRRJ0J0Rl5l6M5M5j5j4j4j4K6K6K6K6n2n2K8K9OPN7k4r8j7O3j7p1RM0L9p2p2J7R7
35504e36m7m6R3R3o2o2NMJ8J7m9n0R9R9mll5j68n7J32Mp7k0j9N9N9N9O0o8o7MNn9K2k4k4N5
35497e90N5j2j2l5l6L2L2l3l2k8k7j3O8O9j3n0n0J2J2ONQ9m5k6J07Kp8n8n7m5R0L9L9N8k3
35490e48o1K1J0J1L8L8kq2l9R5N0q4l8l8k9N1O3j8l5l4L2L2M5l5o2P1J02q6k0O0o4o4R8R7
35484d25n1j30p8N6L0n1n1Q4Q9Rp2p1J7J7L9L9k8k8j1j1O2O1r0j0L5m5j4O6O2j9p2p2K2K2
35477f19L2J12Lj31n2Q2Q4LQQn6n6r2M2J06K5k1k1k1k1l1M9M9l1ONl9m0K7K7K6K7J8J9J3J3
35470d47O9j2j38n7P0j0j04k3J13L3ook6N5O0k1o6J6l1l0k1O0J5J4j2j3Q2Q2j01j00k5k5n0
35464f55Q4Q9m5k9N2M4l7qqN5N4m9n0n0m9K9K9O5O4K5n5n6K6m5m5K8K8m2m2JQ2L8m3p8Lqp
35457f05kkm0m0N4N4m2m3P9P8L0L0o0n9k7N3J3o7j3j2l0N0J20j4m5L4j8j8qqp9%O8j2L4L4
35450e13K4K5lq3k1N9L4m7LLk5k5p1J0M1M1m8m8L9L9L9L9RJ0l1l1J%l5l5n0L1N2N3K6K7rr
35443d79r9j9L5L5n5K6R7J7n0L1R2J2o4o5l4l5Qp4o8O7J02K2m0m0m5L6P6nn1n2j6j6J8J8J8
35436e97J8k6k7nP6m6m6N3N3J8J7k2k3L1L1rrMMrP1Q6m7q5mN2k9p2RJ1j23m8L3N2N2N7N7m3
35429d85m3klk7k8p2p3P0j0J1J99R1r7r2j1P5P6o8o7k4k4k4k4L0L0L0L0m2m3N2N2lll8l8L1
35422e64J12K6j08m5L6M8M9j1j0j1j1p0p0M2M2M8q6k7J06K5j10J5J4jjo8o8M9M9N4N5n5K6
35416e20O1p4k2N9N0l0l7l8K5K6MMo3o3mlL6L7rj0rrJ%l4l4K4J05M1r3l4l3m2m2J5J5J5J6
35408f69R5R6k5k5POOOk9k8k0k0n7P7M7l4J%nmJ5J5k4k5K0K1k0j9onnoN3N3m1m1k4k3M4M3
35401e50m2m2jkP8P8m3m3j6j6j6j6K0K0K0J9J4J4J3J4j3j3K7K7p7p7J6J7P2P1m9n0J6J6J5
35394d99J6j1j2j1j1J4J3k7k6n0m9rrM6M7m8m7N6N6j2j1opooo1o1L3L4K3K2O4O3KKr2r2O3
35387f09O3O3O3p7p7J7J7rrL2L1m8m9m8m9L9L9n5n5k3k2P1P2N5N5j2j2nnm5m6K7K6j3j4j0
35380f22j0L0L0J7J7n0n0N1N1j5j6%%MNM0J19N6p8q2q2n0n0L9L9L8L9j7j8j8j8J5J5K0K0j03
35373f34k3N7p9l4J00J5J6M9M9QRj1j1L3j01j09K5O3O2mmmlM7M8j9k0j1j2j7j7J6o4r4M0N0
35366e84N0l5l6J0J0q5q4P2P1NNO1O1l3l3ONl4l5j9k0M8M7J5J4l8M1L4j00o0P4J0p0NQ6k2
35359e58k3j7j7O3O3l1l0k3k3k3k3R6R6k5k5j2j3j2j3k0k0k0k0l0l1l1l0N6N6J5J6PQKKRp3
35352f54l5R9J05J06ppm8m8m8m8K3K3j8j7JJJJJ3J4n4n4N9N9qqJ8J9J8J9n8n8O3O3K4K5m2
35345d58m3k3k3j9j8k3N7N2q2n7K2L7L6J9K0p4p5J7J7J7J7N9N9J9J9l0l1r8r7O4O4l0k9l9
35338f54l8Q3Kn5Q0Q4Mo0o1k5k6K5K5K5K5M6M6n3n3L9m2m0R4J33kj64q3N7N7K2K2n3n4M1M0
35332e13O1O0q7q7q9q9Q6Q6L0L1rj0J8J9J8J8n1n2J6J6O5O6k9k9p8p8j1j1RRJ5J4l8M3P8n6
35325e59o1K0O0O0m1m0j%J4J3N3N4l6l6MMpqm8m7RQN0M9o4o3N8N7opm7m6m9m8j2J23J06k8
35317e12J5J6p0p1N1N1K7K7j3j3m6m7O9P0Np6m7Q7N7p7l9M2l0l1k5k5MNNNj%%%OOl5l4QQP
35310f21QmnnnK0K0J2J1Q2n2q9qRRN4N5m7m6k4N6rrL6L7qpj4j48l2J55kq3J1R1M5l4k6k5q0
35302f72jJ24M2j08j08P8P7ONL5m5MNo5J6N6k4J0J1m5L6K2n9L1L2j8j8R8R7L6m6o2o2m0M1
35295e11rj0J02K0j26m7K9K8poK2K3m5m5l9m0J03J03Lp9m3L7K4n8J0R0Kp9k3k4k6N3N6j33
35289f45n7P6L5m6N1N1p6OJ10k4j19J6K9n2m3L7L9L9RRRR0K7n3l1N0%%j9j9j9j9qpN9N9q3
35282e19q3L8L7MLjjP3pj91n6J15L5ooK3K3j8j7J8J9p1RK9n0n1L0O3j7l9l9j1r2KQ3N8N8J03
35274d52l1q9rL2L2J6J5O1k0q3q3L3L3klm2m3L2L1L1L1j6j6j1j0MQ4N6p8j30MQ6Oo2o1K7K8
35267e99n6n5J2J2L6L6Q1Jn5n5J2J2o2J9N9k2ON%JL3L3L3L3KJKKKJKKl8l9l8l8ooN7N6O4j7
35259d71j6O4l5l5K0o0r8j8P5P5P7lk5k5KLl7l8NMK2J01n4j34RJ0j4j4j4j4PPQPJ3J3P5P5
35252d33j2r2l8l9j44j0J93J13n8K3J8o2KKL7L7l9m0N4N5K6K7j4j4n4n4n4n4N0M9k0j01j6
35246f62O4J4J4L4L5o0o0J2J1J2J2o1o0k1k0M3M3pP3P1j0m9m8p5NM8M9K8n3pqk0k0M3M2K6
35239e62n4NQ5pj40k6J61M9q5kP7o2o2j4O7rq9j7O4K8K8ppk5k5R1R1kq2l2l3n6K4o2o1J04
35232f47J04L6L7m2m2N2N2m8m8pqk1k1o1o1N4N3J4J3J3J2k7k8j1j0M0m1j3O8J7J7K5K5J9K0
35225d65l8j19l3J01K6n5MMn8K3R6J4q8pO3O3j16j16L7L7k5N6J21o7j13l2NMM5M5p2QN4k6
35219f24k6N4O0k1j1j1J0RJ0Rr0r0O1J41M9l2j7j7l8M2Lp9RJ0jP9K3K3L8m2q3llq3jQ1J3o7
35211f15j3O8O8j2n1L1k0k0RRJ0Rn2n2O8O9l7l7K9L0POOPj1j1n0n1MNMMj2j2j3j2L5L5l2l2
35204f32PPO0k0q3N2J10L0n6n5k1k1k1k2k1k2Q7Q6o1o1P8P7m3m3J4J5k6k6J2J1J1J1M6M5m8
35197e23m8O8O8k1k2m6L5L2j01k3J11J1p0n1L0L4m8r8L6O8j2j9j8o7O7J31lm4m5J8o2r7L6
35191f73Q4MJ6J7j3j4j3j3M1M1k6k6QRM9M8p0p0k9l0K3K4K3K3O0O0o0J9N2q2q8pppkkk7k7
35183f85j6O6R7o4j3O7n6n6J6J6R3R2J9j42q7P4O9r2lP9K3K3PPl4l3J2J3J2J2k6k6k6k7N2
35177e37N1m2m2L7L7llm1m2K6K5j%j%m5m6K2K2L2L2l5l5J7J7J7J8K7K7l9m0J2J3J3J2mmmm
35169e11K6K6j4j5k6k5k6k6j5j4K6K6K6K6j4j4POPOL2L2O0j01o9J2m4m4J5J5J5J5L6L6n8n8
35162f24J%JJJ1J0n6n6O9O8k5k5NNJ23M2p8KLp8p3ON1N0M1M2n3n3j0j0L1L0K7K7m0m1n2n2
35155f80J6J5nnL0L0R3J2q7oL0n1j%j3j4K7K7L6L6l1l2l7l7K9L0LKm7L3L8m2QRj7j6L5m7p9
35148g08KR1R0pj42q3J05P8lmmo6O8J08k6qrq4q3PQm3L8J05K4PPm7m7J9K0p6p7oP4M3l8N2
35140f15N3j4j3n3n4J4J5p0O5J69L4k9l0M7M7p4p4K8K7j2j3qqm8m8Q2Q1j5r6n4K7L9L9N2k8
35134e37J7J6lllmj7j7M5M4O4j6l8l9n2n3K2K3q8M6J18j6n1L0m0j21n7K4O8O8NOOOj1j1K1
35127e48K1L4j00o9J1K2K2j4j3O8O8mmJ7o5k4N7K7K8n6n7K8J08K3j12J2R3j04j04K8J07qq8
35120e96J3R5k3k3M0M1n3n3m4m3mP7P7n8k3N8N3N2j8r9o5o6N0N0k5k4M3M2J3J3J2J3k6k5k6
35114e52k5k8k8k8k8M6M6N0k9n1n1j5j5N0M9J0J0l7l6PQ8J0p1j5j5j6O5J4J4P5oj4O6K6j08
35107e42p3Qk0j9j5j4L5L6L6L6lklkM1M1JJk7k7o2o2n3K8K3K2K6K5K6K5l0l1O3O3o7o7MNo6
35099f40J4Q4n0J7J7m2L9O1j9rrk2k2n7n7oP4P5ooor7j6L6L6M1M1l0l0L8L7n6n6j6j5J0J0
35092f37l0l1KKR5R6l0l0J1J0k9l0L7L7K3K2j3j3q0JP2pp6OK2K2L1L2l6l6j3j3n8K2M1M2O
35085e30Olmo2o2kJ34M4r0j2O8OPQ5m8j69l5R6R5j8j7l1l2L6L6k7k7k7k7J5J6J5J5K8K8k0
35078e13j01l5l5K7K8M5M6k1k2j8j8K3K2L4L3j0r0OQ6L6L6MLl7l7o2o2ONK7K6P8mj02k2J7
35071f01J7L7m5m4L7PPN7N7r8j9N8N7m7m6K0K0r7r7P2P2N9k1o4o5j6O5O9j1k2N9j3r4N8N9
35065e13m1m1K8K7K8K7n7n7j7j8K9K8K8K9kkr2j1N0l0k0k0J6J6J6J6%%M0M0n3n4Q9Q9l6j18
35058e86k6k7m0M1Q1%kkL3L3j3j2j3j3RRJ0Rl1l0J5J5r0rO6O6K6K5o8o8KKKKJ8J9J8J8j2j2
35050e35j2j3POOPk0k0oq7l9R6J4J5K9K9j1j1K0K1jq2O1O0r1r2rqj9O2P8lj9k0K0J9J9J9l7
35043e47l6LQ4O6o7n0m9n3K8P3po2J9L5L6m2m2jkO8O7kq4k6N5N0l0k5k5J0J1o9p0K5K5N2N2
35036e30j5j5j2j1K8K9n1n1M2M3m8m8M6M6qqL2L3m0m0q0q1k1k2P3P2L4L4P4P4l4l3PPMLM4
35028d23M4j6j6q3q3J%M1M1POo1o1J07J07r5r4PQl3l3J9J9l5M6O3p2l7M4J3J3k2k2K0K1K1
35022e38K0P0P1j05j04j8j8N0M9k3k2k3k3K3K4K8K9j0P0Pj28m9n0L7L6J6J5k4k4P5P5m6m6
35015e56k8k8L9L9J%%JM2M3p1p0o1P3M8l3l8M2j2j3L7m3j8J16R9q9n0Q5p0p0OOKKO0O1P5o0
35008d33p3p3j6O3O4j6o5o6N1N1l2l1L0L1M9l2l7M3K9n2n2K8j8r8k6N4L0L0L5L5J3J3l2M8
35001d55k4k5j5j4J4R4N7p7p7p6l7M4K4K4K9L0k3k3k3k2O5O5o0o1K2n9rqO2J43R1r7q1N3P8
34995c71kp2p3l3M6M7l4r6j5L7L8N9p5j11K4J11L1p3QO9j0p3p3J6J6N9O0l5l4J6J7k4k3j4
34988e87j5j4j4o0o0R5R6p4O1J39m8j28Pj3j3L4L4ooon%jk3N8J7o3k0k1M5J26M0m0lq4p7N8
34981e71K1j13n1Q2P9n4OQ7l4l4J1J1k9k9j1j2O1O1l2M9MLN9N9j1r2n5K6K0o0%jj8O1M3r2
34974e56k4J10N6k5q6q7m7L4P9kj2O8O1p3r5L9Op5k5N6ONM6M5m8m9j3j3k3N7J8o3n8K3Q9Q9
34967d87k7k7M5M4k2k2K9K8l8l8j5j5j0rm7L4J09k5m3L8j6j7j3j4n9K2k0k1j5j5K8K8K3K4
34961e63L7m4m9L2R5J4klm3m3m3m4K9K9j6O4O4O5k0k0o9J1k3j05j4O6M8M8O5o9j41pM9l1k8
34954f61N2P3pk4k4L6L7mmM2M1n2n2KKl7l8KKl7l8M7M7k0k0jkjkK8K7k2N7N3k8m4m5L8L7K4
34947e16j10q2jL9M0llL7L7j6j7lq3j3J21N8p7n9P6M1l9LQ4l4l4l7l6LJ38N1l1j6j7m5m4m5
34940f33m4N1N1J0J1j3j3K3K2L5m5q1N3L6m4K5J07Pp4o4o4n5n6R3R2lkQ3Q3j1j45n1Q3rrM0
34933e11L9m0m1j%m1m0%%K1K0K1K1N3N4J2J3j2j2j2j2K4K3m3m3n6n6O5O5q2q2M3M4l5M5J43
34926d13Qo0n9k3k3pP4M2r2o5J5l8l8M6M7M6M7k0k1k0k0j0j0N7N7opm6m7m5m6m6m5J46J47
34919d75%jj6j6j6j6l6l6N7N8k5k5k6k5J9K0K0J9L4L4l4l3MLMLo4o4KLM6M7OOL9M0mq5j32
34912f65n2M5M6J8J9J8J9RRl7M4L9L9m4m5l2M8Qp3k5k4l0l0L8L7M2l8qqo3J7J50O9p7p6n6
34905f69K5K0K0kjJ6R6J2o8K2K3l0l0n0Q4J06q2j10K4k4k3N2N2k1k0K0K0MLR0Qn4n4KLPp3
34898f02k9k8J2J2J2J2L2L1o2J8N6p8p8N6O5j6pP3J3J3J8J8k5k4k5k4k3k3oP5N2k8j3j2j15
34891f50l4O9O8kkkkl8l9l9l9P9Q0L9M0k1k1k1k1M4M5n0m9%JOOrP1O1p3l8l7m1m2jP9J2o9
34884f40j4j4l6R8R2m2k6k6o2o3j4O7L9L9Mp7r2M1M7l4K1K2J6J7N4N4m0M1R2m2m7L3n7n7J5
34877e91J5QQJ8o3jP9K4K4J0o9o0o0l4M6mnO7j3q1%M9N0J4J4q9q9J3R3J7J8L2m8n0L0k0k0
34870f68J2J3J3J2K2K2K7K7p7LP1j0L9M0o5o4P5mp7LO0k0K5K5m8j28qP3K4K3L4m7n0n0L9L9
34863e95K7K7j3j3k8k7O1O1Kp8l4l3klLLl6M4M9l1n5K6O1k0R8R7q3q2K8K8l8l9l4l3PPl7l7
34856g22J06J06N2k8j00k0N5k5k1O1n4n4J9J9OPPPj5j4K0K1Np6p6NN8N8O3O4ook2j03n0L1
34849f22J2J1J14k1n7K2l9m0l5l5R0R0N0N0m2m1LLl0M9MNj03j02J9J52oq6PQK3K2j7j8J3J4
34842e33NNO5p0j36kK9K8L7L8j6j7j6j6k2k2J9J8L3L4L3L4J6J7n1n0qqrqL1L0o3o4L0K9L0
34835e50K9m2m3m3m2M3M3LLL5L5n9n9K2K1K2K1lmmlooO1O1j8j7j8j8L7L7l6l5L6m5m0R5J0
34827d77p1K3K3K4K3k2k3k0j02j9J15K4j11p2QR5R4p5p5RRQRK6K6J51J6j29NJ71L7j79j79
34821f58M1M0RRP6P6o3o3L1L1k7k8k8k8%jjjJ8J7k2k3j3j2Q1Q1POKKJ5o4j40oJ20L9KQ3Mp8
34813d66p7MO8j3m6Q8K5j10p0RK3K3j7j7j1r2pJ28O0k1q0p9j4J20M5M5l0k9k9k9n0n0R0Q9
34807e20L0j03j09K6R4J5K7K8k3k2k3k3k5k5J23J23j6j6q2q3N6N7l8j18l5R9N9N9j9j9j9j9
34801e41l0l1L6L6J0RRRl7l7l7l7L7L7L7L8OOOOo1o0L3L3l9l8K9K9k7k7J4J4l0l0J0J0n3n4
34794g15O8O7p7p7J7J7J15J14l3l3jjjjl9l9m0l9M9M9j8j9K2K1K2K2rrqrL0L0j0j0m3m3N1
34786e80N1J6J6k4k4poppN7N7l8l7l7l6MLO9O8k5k6l8l9K8K8P0P0n0n1k5k4k5k4l5l4L3L3
34779e96j7j6N0N1N1N2j6j6n7n8O3O3K3K2p1p1L2L2o2o3NONNP1P1k2k3PQo0n9J8J8k2k1j4
34772f11j4j4j4O6O7k7k8mnmnJ2J1N2N2L3L4o1o1RRJ0Rq0q0O9O8OPO8r4j58LR5J5ooj6j6l6
34765f45j17j4J47M1M1N1N1p6p5l6l5R9J00m8m8l0l0L8L7m3m3N1N1l6l5NNl4l4N9O0k1k1k0
34758f05k1L1L1mmn8K3P2q8k2N9M8l2POKJk1k1k1k1N0N0m4m4O3O2q5q5m8m9P3P2j1j1j1j0
34751f66Q9R0o0K1K8j32l9J22N3k8m0m0j2j1j1j2PQPPLLLML9L9k8k8noL5L5k1k2n2n1j7J43
34744e45N0j11J0J1%JP1P2Q5m9j82j01K5K4K2J02M3r1k9N1m2m2N2N1m2m2N2N3j4j4L3L2q8
34737e52q8j7j7N0N0K6K5l3l3m8Q7R1m2l0N1M3l7o2o1l0J05R2m2k5k6q2q1L8L9M7M8m7m7k0
34731f28k1M6M7l4l3l3l3O2O2l1l2N5N5j2j3l7l8N7N6j8j9j3j3nP6pj41o5O9L1n1M5M5%%k7
34724e98k6J4J4k4k4M9M8kP9P4o1q9rP7mr1r2N1N0l3l4l4l4M6M6M6M6K5K5K5K5j9j9j9j8l8
34717e28l7l8l7J3J3k8k7Q5Q6o3o2%%M0M0j3j3N4N4m5m5m5m4J9J9J9K0j8j8j7j8J9J9J9J9
34710e58MMN8k3r3M1M1r3n7K4l0l0L1L1rrM7M6J14J13l6l6l7l6j00j00P5P4NMNMp7p8P0P0
34704e41j9j9j9j9j0rj0j0L2L3L2L2j12j11L5L6jjL9M0M7M8o5o4MJ39O0j82j03L1j9j9J55
34697e70J55m6m6k7k7k7k7N2N3m6m7K3n7q7M7M4M5N3N3m5m6j%l6M5m3j25P3J54k7j06onon
34690f61MQ4Q4Mqqj3j3j6j7O9j1m3m3O8O8k5j05QPj6j7K4K4l9m0Q2Q2m7m8m2m2mP6rj0N0N0
34683d93j7j6j9j9k3k4J2o8r9L6N4N4mnM9M9N3k6q8q7k2N9jq2O5J47Qp2k1k2kkLMj4O7R7l7
34676e06l4l4m2m2K9K8j2j2j6j7N1N1rrM1l9j04k4P4P4n7n8R1R1jjjjk0j9j9k0%%M1M0j9j8
34669e23j8j9P2P2k3k2m2m3m2m2L7L7mlM0L9k7k8n5n5L8L9J6J6J6J6l3l4L4L4n5n4L9M0M7
34662d90M6p4p4J%o6o7M9M9N0M9m3m4K4K4k6k7k7k7L1L0L0L0m0m1j%popoM7M8M7M7n2n1o5
34655f39O9P5nQp2m0R4K1j12L4L5j4j4MMNMj9j9j9j9L2L1L2L1m1m0m1m0K6K6J2R3M6q9qpp0
34647f26p0J31J32l1l0l1l0r2r2P8P8J07K6k2k2j19j19O0O0q3lR1J1j%M5l5p1J0Q1n4n9K1
34641f59K9K9R9J8n7K3K5j09J6J51JKKj31j81OJ12J12N1q3j65K3J29n8k2J13j0r1N7N7j6j5
34635e42n0n1pP4P4po0n9m3L7L2L1l1l0l4l4N1N2Q2n2j03L0J05q4j07K7R4J73M7j42n3K7l0
34629e83l0%%m1m0P6P6N9k1qP2m2j76n6P9L5L5RQjP9Op6k9N0LLq1q1jQ0L0L0L4m7q1N2J7o3
34621f24rj0K2K2K2K3rqqqLKKLK5K5j5j5l3l3l3l4Q8Q8ook8k7k7k8QQM8M8k4k4k5k4j1j1Q3
34613e60Q3k9k9l0k9l3l2O1O1k8k8k9k8K9K9K9K8n8n8O3O3m0m1%%m8m7K0J9l9l9N5N5J17J18
34607c95j10j11K1K0k0j9Q2Q3o5o5j3j3K7K8k2k3M5M5NNl6l6K8K7O8O7n6n7r6r7L7L7l0l0
34600f69k8k9R3R2n8n9RQj9k0K0K1l5l4Q7Q7l0l0l0l0m8m9%Q1K2K2K7K6l3l4POJ7J7J6J7j9
34593e79k0K1K0k4k5J6J6NOJJJ9o1o2K0RJ0N5N5n2n2j1j2QQoP5P0o3k7J08M3r1opl2l2l2l2
34586f60M8M9QQJKJKN7N7Rp2l1l1l6l6j5j5opL5J69M8q7rqj02L4Q0n3j3J21k4j59k6N4j4j4
34578f35J03K2j7j8j16j17P2P1j%N9k2m3m3O8O7mnQ9Qq5nJ4J5o5o6K2J55L5j00j7j7k6k6N
34572f23NMNJ8J7K2K3l2M8J6j17m3L7K4K4L3L3o6o6Pp4j5J19N8k2L1L1%Jl5l6LQ4N1q2p1J0
34564e78N0M9o4o4LLqqL2L3QQRQm5m4mnpqO0N9l3l2l3l3%J%%j4j4N3N3mmN0l1j17J7K7n3K
34556f78Q4qpJ0J1K3n6k4J11J05k9m2m2n0n1J3J3N4N3j2j2j2j2n9n9O1O1j8j8K2K2K2K2p2
34550e74p2M7M7OPJ0J1l1l0L2L2j10j11J6R7j6j6OOM1M2O3j7j12l0J4J3l4M5R4m1q1N3J5o6
34543f44K8K8j6j5j6j5L4L4l3l3L4L4q6q7R3R3k8k8%jm1m1M0L9k7k8O9O9K9K8m7m7opn5n5
34536g04L9L9l1l1J07J08P8n7j47o6J3J3J8J8m4m5M5M4K1o1k0O1o2o2O8J47O5j7l3l4K0J9
34530d91k1k1jjm2m1noj9O1J04l1j25J0j8r8NQ5j4j4J08K8n9K1N7k4n6n5j6j5L2J13M6l5m1
34523e79m1M9M8j9k0j9j9%JJJonm5m5Q9R0mnq0q1K2J02n9n8O7O7J2J3J7o3j2j3MQ5P0P0k6
34516c91j08n3n3j4O6J9o1j1j1JKM1M2J2J1k8k9r9r9qJ26J33jo2J9N7k4o2o2k3N8O2j7j4O7
34509e14K2n9l2l2j9O0Mp7M0M1m4m5K3K3M6M7OOJ8J8K3n8n5n5K9K8N7k4l0N2J6o5n9K1j3j3
34502f14Q3Ko3J8J16j9j08k8j4j4j%m1R3P7lj7r7o4P0P6nL5L5l6l7mmm5m4L7L7L7L7m7m7K0
34495e79K1J1J1R1m3j11l1RJ0L2L3K8K8l4j14n5P9O4j7l0l0K7K7m0m1O0N9o5O9M6q8j26RP1
34489f19j0MMj6j6N0N1N6N5o5o6l9l9JJk1k0k0k1M2M2M2M1n1n1R7R7j04j04M4M4m6m6nnJ12
34482e81J12o3o2j4j4K7K7ppppJ1J1J1J1l8l7KLL8L8klK3K2j9j8j8j9j9j8m7m6P5P4P1P0n0
34475d70n0nmnnl1l2l1l1N1N2j25m4J02n9o0J02R6J6P2P1j05j04J6J6J5J5J4J5r8r7N0N0N4
34468e49N4o6o7kkL8L9O1O1l3l4k0k1k0k1L5L6j12j12K7K8O7O8r8r9K3K2Q8Q8mq5j13M9O5
34462f09j6J7J7J2J2l4l4k5k4p9Q2R3o9o7R5L4m6M6l4p9JL2L3L8L8k8k8J3J2p2p2P5P6l5l5
34455f60L2L2n3n3J3J4M8M7j00j00J02J01O1O1J1J2q3q3k9k8k8k9Q2Q1j3j3o9o9l9J22M8M7
34449e35o4o3l7l7MLR2R2n5n5P0P0MLk5k5J5J5J8J9p6p6K9K8j0r0k5J37M1M1J8J8p6p6QPl3
34442f26l4k7k8R3R3o5o5K9K9pqK7K8Mp7q6P4M8l3j7j8j%O6O6qrm8m9P2P2r7r7M8J28J07n4
34435d70l2l2m2m1J0J0l1l0RJ0RRL0L0K9L0l0l0J1J0ppkkj00j9J03n9r4O6J07n5j04N6M1l9
34428f56ooK9L0k8k8k8k7M9M9N0M9nnnnn1n0j0j1J9J9O5j6nnrj0L1L0o3o3J21J21l5j16n1
34421f32n1M2J21J8o2j2j2k2k1qP2M4r1j5O5LMQQk1k1L3m8m1R4N7p7n7P7L9m2jjonj2j2o5
34413f50J5J26qr4j4M6M5J0J0L0L0l7l7n3n2J5J5N5N6r1r2KKLKL5L5noj4j4K6K7k2k2J9J9
34406e88l3l2k7k7N4J35J4o6J7J7k8k8J1J1POj5r5K1J02N2k9m6m5J2J1N2N2k7k7QQj8r8n0
34400f89J37J7j72J8J52POJ0RN5k5p1J0L9m2l7M4o0n9M4M5m7L3K4K3N5k7k6N5l3l3J3J3m3
34393e55m3m2m3POk8k8J7R8N8k2o0o0J0R1j1j1nok9k9L8L8J7J7k3k3n1n1K4K5n7P7M7l3l2
34386f72l1MMm0l9L2L2J6R5R6J5j9j9J6J6POl9l9K3n7K2J55N5j33j59p7k0j9N3N3J0J0N0N0
34379e43o1o0j2j2o8O6J56P6K3K2n8n8O7o7j16J9O6o7r8R0O8o7J7R6n4n5J8J8ooonJ7J8J8
34373e64J7k0k0K0K0pqL3L3RQq5q5j5j6K5K5J1J1J1J1M5M6m9m8n5n6R3R2o2o2L2L2l2l2L5
34366f07L6n4n4j4j3M8M7j9j9O5O4klo6o7K8K7J3J4q1q1L1L1L1L1L5L5nnk6k7M1M0m3m3K3
34359e89K4n2n2J5J5L0L0j0j0k1k1K0K0j1j0N6N7nmp1p2R3R3n4n5J2J2M8M7p9j60k4J10Q8
34352e30m7L8L7l4l5L2L3j1j2o1J9%q1m7Q7M2r2KJ36K5j09k1k1n6K4K0J9J9J9J5J4J01K2j35
34346e88j35O0O1o0o1RRM9N0mmL2L1kq3l8l8L7L8n3K8N4k6K4K4K8K8l9l9j0j0N6N7j23j23
34339g61N2N2j3j3R9J9J3J4l1l2K4K4j6j6MNj14l3J54P4k1O0rq9m9L1rr0OOl0N0N1l1J9J9
34332e81n3n3M6M7mP7N1k9l3M8K6j08l3M8o2o3N8N9O1j9q6nJ4J5k1k0m2m1kjK8K7P8kqP3O8
34325d42j3j05j04J0J1k0k0k0k0RRN9k1l2M8M9l2p2RP0rj1j1k9j09KJ37O6j4m2L9L3m7L9L9
34319e44j10l0J56P5m9m9m5m5K2K2J9J8m8m9K7K6j4j4kjjkJ3J3L0J11Kp8k3k3rP1K0K1L5m5
34312e00q6nK4K5L0L0n1n1m6m5o7J4J14L2q2kQ8On7n8k9J05J05q3n0Q5K5n6lkk6k6R0R0m7
34305e09j26J2J2m9n0P1P1o3o3J38J39p6p6P2qj16J9J9j16K0J00OPK1K1j9k0KKm3L7N0N0j2
34298d77j2k3k3J3J2Kp8j6O4L1m9o1o0LQ4L9L9PPJ7o4l8M1j3j4O0k0k0O0m6m6K6K6JKJJM8
34291d76M9L1m9j64q4R3J4q0N5K0o1j6j6nP6K8n3L4L3Op4o9O5O5j4P9P9m4m4M1l9m3m3m8m8
34285g02O9O9M7l4m1m0q6q6J57J58k1j01p1RK6K6J6J6K1K1j9O0R1m4m5m5j3O7L2j03k7N3p3
34278f13p2j9O1P5P5m1m1o7o8k7k8%%R4R4K9K8l8l9RRl1l1J1J1J0J1OPOOK5K4r6j5R1m4j64
34271g52k9J18L8p4PM5M6N1N1n4n5P1P1n8K2N3q2r1r2P5P4l4l4l4l4L7L6L7L6j1j2K9K8L4
34264d87L4l4l3noq9M5O9o6K3K3k0N9N5p9p2Qnnl2l3QQk5k4P0P0j7j7N0N1n7n7j7j7L1L2r
34257e70r%j%jJ2J3J2J2k0k0k1k0K3K3j7j7L6L6l1l2j9j9K2K1o2o3L2L1PPR3R2j0j45j09K4
34250f90L9m2J2J2l6l6N5k6L9J19K8j05l1M9M7l5l3M6N9N8L6m5r3r4M7M6k0k0LMm6L4O6j5
34244e68n4K5M1m1l0l1j0j0N6N7J8J7n0n0%%%%j1j1L0K9j5j5P9P9j9j9j4j4p2QQ8m7o2P2O9
34236d75o5j15l5Q7Q6l1l2QRoom7m6O3O4K0o1m6L4j7j6J5J6J6J5J4J3n3n4NMq6oN5k7O5O4
34229e71m5m6%%MQ4Q5Mq1q1j9j8K0K0k0k0M8M8oP5R1m2q4q3l4l3N5N5O1k0r0r1P7J57P2o3
34222d91m0M0j3j3k3k3L9L9K5n4j0rllllq3q4L8L7opooL9M0mq4l0N2N1k9J8R8LLJ6o4j00L5
34215f18L8m2N1N2p4p3P4po9O5J27pq3q3m7L3J33N3m5m4n2n2m8m7k5N4R8R9J4o6j6j6RR0K2
34208e02n8k8k8q4lQ9Qq6oJ25M3mnOp5J4R5P1rm8m8r6j5N1k9k2k2O2O2M0l9n7n6m1M0M0m1
34201f56PPJ5o5o5P0J29M8l7l6jkjkj6r6q0N5Q8j00k0J14L6m3o0K0Q8Pn5K5O1k0o6o6R8R9
34194e20%q1l5l5P4P4PPm6m6M8M8M0L9l2j12p4PN0N0J6J7J7J6o8o9N2N1lmrqM3l7p6N8J14
34187d27k1p9p9m5L7P5o0p2O1R0RK5K4k1k1lmM7l4o9J1JKllqqL7m4m8L2Rp1J9J9J1J1k8k9
34180f57O4O5K4K5k4k3o4o4L3L3L3L3onP8n6j51j7R8J6n6K4M2M1l1l0J0J0j3j3j3j2j7j7q4
34173g24q4J04J03j8j7QQl2l2O4O3Q1n4j40oQ1%j6O5qq8J6J7k9k8R9R8k2k2k5k6o5o6M8M8
34166e99n0n1M4l7k7J07nnM4M4j23j22K5K5KKJKJ0RJ0J0mmN5N5P7n8j52j8Q7Q6k6k6n3n3M1
34159f77M1K3K4j6j6N8N8r0q9K8K8K7K8NNNNNNNNpppqk8k8L9L9l0l0k9l0L4L4ooppr1M4J02
34151e62l1o0K1l7l6J11J11r1j71J9J53M9q4q6oN5N5pqk5k5J0J1R2J2o7O7R5l8r7L6j1j2m
34145e61ll8l9l8l9M2M1M1M2o4o4Q4Q3J6J6p8p9o3o4L0L0QQM9M8J3J2n4n4k6k5R6R6j5j5j5
34138e79j6K3K3m5j24n6P8J40Oo4o3nnK6K7k8N3O5p0l9M1L5m6M5M5J5J6n2n2NOl5l5L6L7J
34131e91Jl8M2P8n7o6J4N4N4j4j3M0m1q8M6l4l5J9J9o4O9P0o4o4P1J06k8p0p0K2n8l0J05J13
34124e02k0O3O4o1o1o1o0k1k1M6M6n8n7Q9R0ooool3l4k8k9k8N3R5m0j20O8O7j5OOm0m0l2l2
34117g24l2l2J1J0P7P8O2O2l1l2l7l8l8l7O9O9KKk4k4M4M3o4o4L0L0m4m3l1N1R2m2p7N7pp
34110f39M2M2l5l6NNJ5J5p9p9O6O5K5K5OOo2o1J1J1NOM7l3J2J2llM2M2n6K4O5j6n3n2j7j7
34103f47MMRQm0M0Q5Mo4J6L2L3k0k0K0K0j4j4rrp7MM9l2o2J9RRN9N9l5l5L3L2l4l4j3j2j3
34095f36j2K6K5K6K6n3n4J9J9J5R5j8j7LMLMn4n4J3J3QRl3l2K9K9P4po7o7n5K5O6j4m5R0K1
34088e76n9%%n9K3O0p3%J34N5k6l0k9l0l0j9O2O2j9l6l5m1m1O4O3l1l0L7L7pq7n1K8J9J9Q7
34081e59Q7j14j14J02J02p2p2RRN0M9j9j9R8J8j35n4J6J6Q1Q2j2j3j4j3n4n4O3O4rqj2r2j
34075e94kj02k1J31N1p9JJ9J8KLKLo1o2J0R0L2m9q4lL0L0J8R9M6j41j46j2N3N2M5l6J8J00
34068e39m6m5J7J7J7J6j9j9P5P4o5o5k4k5ONJ6o5J0R1k6k7j5j4K9J09l8j18Q0P9K0J9Rj25
34062e86j49j6P5P5q1q1J2J47R1J1mlJ9J9k2k2o6o6k6k5OOq5mJ16L4l2M8N1l0K0K1n7n8L2
34055f30L2J4o6n7P8lmP1P2l9l9N2k9j17l6J07J06O5p0p8N6O5p0l1N0m5m4RRq4N1R6l8n2K9
34048e70M2M3q3q4J9K0p2O3J08k6p8LJ6J6j8j8M9M9onM0m1j8j9j9j9n1L0J62K7j53j9O3j8
34042e67qqj3j3L2L2l5l4l5l4k9k9J2R3L4m7k4J11P3o0j20J5J24M3k8k8N7k3q9qRRM5M6k2
34035e19k1nnj8r8p9N6O6j5L6J17K0j13p7p6RQ9J01l4l4J00K8n3M1M2o0o0Q8Q9o0o0o0o0M5
34028e80M6ONpqj2j2Jq0m2R1K2K2L0L0p9p9J5J5KLKLQQQRkjjkm6m7P4P4j2j2K9K8qrm8m9m0
34020f45m0J%L8L8L8L9NOM5M6m7m6l8l9j14J9N6k4O2O3l7l7PPl4l3nnO2O2n7n7j7j7p6p5M5
34013h04M5P3P2k1k1LMLLK4K4j7j6O2O3K2K2k6k7k6k7o4o4J10J10o5o5k6k5%%R1J0r1j0N1
34006f03k8K1K1n0n1L4L4ooL0L0K5K5M7l3p4PNMjQ0M5l6n2n3J9J9J4J3k2j03o2J7lmM1M2%
33999f14%nnL4m6r1j1Q8Pl3M8P2pk5k5l1l0O3O3j9j9K6K6j9O0k5k5LLLKNNl6l6o9o9k0k1o4
33991h37P0P9n6j7J17M3l7k3N7KKJ0p0m1R2M5q9n1L0K7K7j3j3Rp1j0P1Op5l0N1M8M8J2J2m9
33984f24n0rj0N6N5j1j2k5k5J23M2j16J8Q1n4rrj8j8J1J1M2M3L5r8j04L1j9r9M8M8P6P6rj95
33977g18j00Q9Q3LK4K3j03j03R4R4k7k7N6N6M0m2n8K3K2n8QQ8nq6oP4j7j6j1j0j1j1j3j4M9
33971f10M8j6r6n7K5Q3Q3J2o8j7j7o2o2M8M8M8M8j3j4P3rl0l0%%m7j28K0J01o1o1M7M6p4O0
33964f82J02q6n5J33R1m3QQo7o7NONNM7M6J0j25q1N2J03K2O2j8j44o3J3J3N8N8KJl9l9J7J6
33957f26k3k4MLP0P1LKl7l8L6L6l1l0n8n8Q9R0ppp3p4PPPPJ3J3J4J3rqqrJ1J1J1J1m8m8J00
33949e87J00q3q2m2m2Q9Q9M9M9m4m4m4m4M7M8k0j9j5j4J08K7j09N1M7j15K4K4J4J4LLLLmm
33942e20p0p1j6j6K5K5P8P8m2m3m9m9rj0k4k4J23J24j1j2n2n1M7M7j9k0K0K0m7m7L5L5nnO3
33936d92O3n8n8m5m4O4O5J00q8j60K8J07K8q2kk7k8k2k2L6L6L7L6p1p1K3K3j5j4N2N2J7J7
33929e15j6j51j48M1J19L9j8j7J8J8m1m1K6K6j4j5K6K5LLLLK3K3m4m4qrrrL2L2o2J9J11k3
33923e94o2J7P8n7r1M2R4R5j8j8m5m4nml0l1l0l1P9P8j1j1j0P0L9r6j3O8k6k7L1L1L0L1j5
33916d86j6j5j5m6m5K1K2K0K1j9k0NNNMJ4J3k7k7L5L6K3j12r6j5k0O0K0J9K4K4J6J6k4k5m
33909f09mmnJ6J5k4k5k9k9O5O5l0l0O4O4j3j4Oj28p5J13P9n5n8K2l1l2J06J06j5j5j0j0j0
33902e34j0K2K2j9j8l2l2l2l1J2J3k8k7J5J5J5J5J2J1J2J1k0k0M6M7K4K4m4m3m2m1P9P9LL
33896d93r1r1O0O0o1o1J%M1M0J8J7k3k3l3l2L5L5j2j2Jp9m3R3L1j02l8J51J12k2m7m7n6n5
33889g26%jM0M0j3j4N3N4j5j6j5j6PPOPl9l8JKK8K8j2j2M9M9m5m5LKKLl9l9Q2Q2l0l0J0J0
33882e80k8k9L9L8o2o2RJ0n4K6O5o9n9P5M1l9mP8K7K6n4n5p2O3Q7m8qP2k0j9j4j5n7n8Q9R0
33875e71qrk1N8P6n9j44o4L5L5J08J07k6k6k6k7JJo7o6K9K8K8K9j2j1j2j1Q4Q4o3o3l0k9J1
33868f31J1o6o6K8K7k8k8Q4Q4Q9m5j09k9P0O9L4L4m6m6K0K1m8m8J9J9k2k2k2k2N7N7o4o4N3
33861f30N3r5r5J7J6N7N7L5L5n9n8k7k7R3R4j7j7n7n7K3K4L6m4l6R8R8l6p6MrqlkkkN7N7l6
33854e39l7l7l7N7N8j3j2j3j2K2K2k4k3k0j00m1R2L3m7OPP4P3p3OO4p0J0J0m9m9J8J8q0q0
33848g86M1M1k2k2R9J00m1m1m1m1K3K4j7j6P1P2m9n0L2L2qrM2M2k5k5o0n9O2O1k2k1k2k1j6
33841f72j6P9P8%%m0m0j0j1L0K9N6N6o5o5JKKKK7K8l9l9J8J9m3m3r3j2O3O3j0j1j0j1K8K7
33834f22j3j3L1L0j0rJ5J5n2n1poN6N6J2o9o9J1j8j8N9O0k2N9N9k1nom6m5j2P0N9p5j00j00
33827g97M3J24J8o3Q6Q7j15l5O4j6n6K5k6k6j6j6k7N4M0m0L1J12J8J8L3m8p4OM1l9MMm1m1
33820f68J0J0J0J0K4K3m4m3O2O2nnk7k7K3n8q4lM0L9J8J7l3M8L9m2l1l1L4L5L0K9K0o1q3q2
33813g44K8K9P4onmj0j0lmO4O4m8m8M8l3j26L4J13J13klm2m3J5J5Q2Q2j15j14POL7L7l0l0
33807e72k5k6k6k6J6J5Mp7j7J44R9o3k8k8K9K9m7m6M7M8o7o8N4N4M6M6k1k1j8j8j7j8J6J6
33800e66J5J6K0J9p5p5L8L8lkk2k2k2k2Q5Q5rj0m0m1N4N3j0j0n1n1M3M3k5k5m8m8q1P9J55
33793e15np1RK6K6o3o3R1R1n6n7L1L2L1L1q4q4R0R0k4k5o5o5Q4Q4o3o4M7M7p9p8J05K4n1n1
33787f24k8k9j1O9K8n3kkK3K3K3K3m4m3llRRQRkkJ4R5Q7Ol7l7n4n4n4n4rqn4K6P0P1N8k2r5
33779f73j4N2k8o2J9J11J11l3j13n4Q0L4m7PPJ3J3q1q1JJM2M1J2J3QPM1m1m0M0L1L1L6L6n1
33772e31n1l5M7O2j9j07k7klR6R6q4q4j2j2NQ5M1M0k1k1K0J9r6r7N2N1pqL3L3K0K0o9o9m7
33765f82L4N1N1K1o0o4J5J12L2m4m4l0j10n2Q2L0n0l7l7L6L5mnL8L8kkNNNNL0L0L0L0r0r0
33758f88Q4Q4n5n6J1J1K3K2m4m5J5J5J5J5m0m0Q1Q1j3j3j2j3J6J6k3k4j6j5L8m2j10K5J15
33752e82L5r8j8P9n5o3J7LLN6N5j1j2L4L3ppj2j2j2j2j4j3j3j3J7J7J7J7j4j4nno7O8P3o2
33744e97n8K2O3O2J3J3n4n4j3j3N5N4o4o3N8N7l7l8LKl1l1J0RN7N7l7l6lklkP2P3j03j02O0
33737f01N9ppm1m1jjRQMLJ5o7k2J38O1k1l1l2j8j8M9N0ppppmnL6L5o5o5K8J08L1j29j24L6
33730f58J15J15m8j29k9J32O5r7r4j5P5oq9qN3k7JKm4m4M0L9%%j4j4Q0Q0n3n3j2j3N4N3m0
33723e83m0j5j5j4j5PPK2n8n5J06N6k5K8K8j7j7L5L5n9n9j2j1N5N5m7m6K0K0j9j9K7K6n2K9
33717f22P9q2l4M7N8N8k3k3J7J7m5m5nnO3O2nmKLm7L3k3j02mP6m5m5J08J08j13j12l7M3j7
33710f64j7n2n2R7R7n0n1M8M9Mp5p8MP3P4j3j4K7K7j5j5OQ8J3J2k2k3m6m5m6m6L8L8kkL2L2
33703e69J16j8j17J7k3j57MJ39M9N0qq9llJ8J9k2k1K5K5r2j1N6k4j7J17L2j03j04k4K7K7J6
33696f68o5mP5P1rj%noJ7J7J8J7n6n6L8L9L3L3L3L3o9o8N2k9j10K5L8L7K2K2m0m0J8R9Np5
33689e59L7L7l5l6n2n2O9O9k5k5J6J6L5L6n8n9N3N2o8o8O2O3l1l2N8N8o4o3K8K9o6o6L0L0
33683e81K5K5k4j04m1R4J6J5K4K4KJo6o5KLP0P0l1l1r8r8O5O4l0k9O7O8k6k6l4l3O0O1j5j4
33676e90j4j4K1K1p2p3L3L3L3L3j9j9K1K1l7l6L0L1j0j0J12k4o5J4l9l9M7M7k0k1k6k6k7k6
33669g10J8J7J7J8N6N6l8l8lkL8L8m6m6oom5m6J7J6N0l2k1J13KJJ0J1l8l8LKk1k1J9J9nnj8
33662f64O3J39No3o2o0o0PPK5K5K5K4J7J6QQP2o3p3QJ9J8j6j7KKo5o5L6L6L7L6l9l9JKk9k9
33654g06L3L3M8l2o7O6J45O4q3q4n5n6L8L8lmmmM2M2M2M1m2m2kkk7k8J2J2J1J1l0k9L7L7l1
33647e79l0k3k4J7J7N2N2m1m2k4k4M3M3k5k5k5k5M0M0n5n4l1l2R0Q9n5n4O6O6mlm3m4K5K6
33641e96o9o9N3N2R2R2r0r1MLk6k7J3J4N4N4j4j3PPo0o1N1N0j6j7L9L8k8k9M7M7k0k0m4m4
33634f17K4K3k8k8O6O6p5p6p5p5J17J17M1M2Jj33o6O8j1j0O9P0JQ2K3j11m5L5qq9j6O4J4J4
33627e26l1l2l1l1L8L8k9k9q7q7Q7Q8j6j6K5K4j0j0j0j0Q4Q5j0j0lllln6n6J2J1l2l3QQK0
33620f36J9J9J9N3N3o8o8qqqqpqqqO0O0K0K0j8j8n9n8M4M4Jq0o5J5P8lM0M0noj5j6j5j6J6
33613f08J6J5J6j7j7j7j8J2J2k9k9L5L4oq6q0N4N9k1M1M2l1l0pqn7K3Q0Jl5M5J5J4j6j6q6
33606g00oK1K1k9N2M2M2j1r3l0N1O1j9rqJ1J1JQ2O6j5j30n0K8K7L3L2mnmnqrrqRRj08k8J11
33598e78L0m0M0J3j22%J33L8m2n1n1j4O8j9r8qJ26N0l0k4k3J5R5P4pp8p7k8k9J2J2J5J4k6
33591f10k5NNNNJ0J1k9l0P9P9J2J1m9n0k7N2K0K0K5K6r4r3k3N8O9j2LLj20l9Q6On0L1L1m9
33584f48j1O9K4K5q8pJ75M2j00j9k2j03l4M6J6j18m0J48Q0j07n3Q1L4L4m4m5K2K3o3o3N7N8
33578f31QRQQM5M4MMk3k4J7J6p9p9l8l9Q7Q7opK0K1m7m7L2L1rrj9k0L1n0l6M4L9m1K1K1k4
33571f31k4k8k7L9J20O9o5l0N1o6o6L3L3O6O6mq4o4J7O0O1k9k8K2n9o6J4jjJ11L1m5m5l3l2
33564f35l3l2Q4Q5K0j13j8J16J08k6n6n6RQo9J3P9jlkQ6Q6j03j03rj0L0K9J3o8l4M6mmJ2J2
33557e43J3J2j7j6N0N1r3r4MQ4L0n0j%NMq4q4oP4K9K9j0j0j0j0QQl2l2N3N4rro7J3J33N4P
33550d62Qm6j26poo2J9J31N1k5k4J6o5l0N1K8n2kkm1m1l6l7k2N8QQQ4LqP3J4j72p1O3K4K3
33543f75L2L1O9O8k6k6k6k7J4J3o6o7K8K7K2K1K2K2K3K3p1p0k2k1J9J9m4m4J04J04ppppj2
33536e64j2j2j2K2K2K2K3K1K2L5m6j14K0O0p4m9L1k3k3j5j6j5j5K8K7K8K8j8j7K2K3k3k3M4
33529e93J24M8q6n1L0n9n8J3J4RRn7n8N6N7j1j0jj%jmmmmL1L1l6l6K5K6j4j5j5j4K5K6k3k3
33522f54rP0P5o0r2j1M2M3L4m7n9P5P5n9j08k7O6O7P1P2p6p6j5j5j5j4j0j0M1m0J0R0k7k7
33515f20N1N1j6j6p0o9N1N1J2J2J2J2l5l4m5L6K0o1k0O0J15L4j0rl2l2l2l2M9M8RRq5q4L6
33509f34L6J9J9Kp9k4N5J6o5p1J0P6P5L2m9lm%J%%n8n7N8N8J5o4j04L1P5n9k0O0K0K0P1j1
33502e53%%r9r9M6M6k1k1K6K6j5j4j5j4K6K6%JM1M1L0L0r1r0J4J4J4J4O8O8K3K3j3r4n3K7
33495e88M0M0N0l0o8o9ooJ%%%L0K9q3kQ5Q6l1l0NNm6L5J7o4j4j3K7K6j3j3K1K2J2R2Pp4J6
33487e04J7q5q5N4N5Jj33r7j7N1J31P3o2p7p7J1R2K3n8L3L3l8l7P8P8M9l3j04k4P7lp1J0O5
33481e74j6ooJ9J9J8J9q4q3R1R2n9n9L1m9J5R5K8n3p1J0P1rq7q7J10J09n5n5J7J7p0J1R0m5
33474f06j15J9J07K6LQ4l4l4lmm3m4l4l3L8L9r1j0J16L5j15l3O3O4K4K5J9J9L4m7r2j1K6n4
33468f62mmJ2J3J2J2PQKQ2k3k4K6K6m3L8P5n8j25RP3o2r1j2o4o5J5J5N5N6K7K6K7K7J1J1q3
33460f55q3J8J9p6p5P3P4JKJ17L7l9l9j6j6N0N1l4l4q4mK1n9j3O6L1L1nmqpO0O0j9j9L1m9
33453e96k3N9N3k7m8m7L8m3o4J6K5K4N1q3q4N1j1j0J37N7k8k7l2l2J3J4K7n4l2J03L5r9pP3
33447e71O5j6n2n3k2k2L5m5m6L6J5J6J07K6j00j01M3M2M8M8m5m6J3J3J3J3J2J2N3q2j44o3
33441g98M8M9J16j8p0O4J03q4j13K1K7K6o0n9mnO3O3K4K5K5K5n4n4M0M0m0m1m0m1k2k3P2P1
33434f24onooPOo0o1j7j7j7j7O9O9klK3n7kJ32O6o9k6k5llklQRM9M8n8n9RQj6j6j0j1J3R4
33426e91O6o9q3N0Q8m7q0%M1M0q1q2M0L9j9k0P5P4L3L3l4l5n9o0QQlkL8L8mlllK8K8L8m3j15
33419f71l5Q6Nj12l2J42O2n4K7O2j9non1n2K7K7K7K7n6n7L8L8K7K7m1m0j0j1OQ7N7k4o4J6
33412e52J1o9l3J02l2j12L8J19Jq0k5k5n4K7O7j4m6m6qP3R0Rpqo4o4Q4Q4m1m2K6K6j3j3j3
33405f04j3J1J1J1J1l0l1l1l0L8L8K1n9j9O2N1N2JJl4l4l7M4o9o8J01J02n1n1L1n0m9L1M3
33399f00M2j4j4k5N6N5k5QQJ6o5q0N5N9k1l3l4l8l9N7N6o4o4k6k6K2K2p1O3J11k3l9R5l5l4
33392f45J38N9j55k1J56K1j41o1J4J4k1k1ONl4l5N3N3m0m1OOM7M6m5m5mnN3N3N2N3m1m0m1
33385f01m0QQP5P6o3o4k2k3L7L8n7n6pqL3L3j4j4N3N3k8k8J2J2l8l9l9l9J0J0P7P7o1o0k0
33379g09k1J2J2J2J2K9K9K9K8m0m0K6K7ONOO%%%%K0K0k0k0L3L3qp%%%%o1o1POONJ00R9j27
33370e46j26K4J05pq7l7l7L5L5q2kJ43O2l6l5J%n0L1P8km5m6n0m9J7J8L5L5K6K7J3j21n5Q0
33364f48ppOOpP3L3m8j8j8J7J7j6j6P5oj27m6lkN8N8o6J5R6r2j32N6Q2JJ4R4J8J9K4K3r1r2
33356f57L0K9PPN7k4n6K5K5n6m1M0j0j1NMNMj6j7j1j1NQ6k7k6KKJKk6k7O4j7m5L5k0k0J13
33349e70L2j6j6m4m4K3K3o4o5k1O0N4k6K4K5JKKJO9O9k6k5KKl8l8N7N8o4o3Q5Q5qrr4r4j%
33342f52lkR1R1rqOp4o6R6R5o6r0j0KLL9L9jjn1n2m1m1q2P9L9m1J6R7Lp7l2M9kjk5k5O9O9
33334e69l6l6l6l5N3N4J4J4L9L9jjn3n3J4J4QRJ49j2j60JO4r8l1M9p4p4Q6Q6qrMLj2O9N0j12
33327e91o1K0l2l2J3J4QRn2J09J09n2m7J14j6r7jjj5j6K4K5qrqqNNl5l5K9K9j18J6Q8Pkjq9
33319g02qO4j7QQ8M6q8k0k0l9M2P0j2L9L9p7p8M3M4k2k2n8n7QQ8M2M3L4L3l3l3K4K5o4o5j2
33312f47O8L3m8n6K4R2J1o9J2M7l4j8j9k3k4J1J0J1J0J4J4k6k7K8K7j3j3K0K1Mp7JQ1j4j5
33306e84L9m1l6l6l0l1O4O4j8j8j3j2jP9M4l6m6L4P4om5L6L6m5j0P0k9j09j8j7J2J3kq2J1
33299f89R3k9k9K7n4o2J9RRO9O9n2n2mmL6L6j5j6j1j0LQ3J14k1q4q4K9K9j5j4N3N3o4o4L0
33292f12L0M3M3LMj09j09L9L9RRm5L6N3q0p6N9N9N8%%o0o1Q7Q7n5n4O7O7p4p4pon4n4J51J7
33285e70j46j3R7J7k2k1k6k7N9N9l4l5l4l4L3L3lmL7L6K1K1p3p4llllL4L3L4L4m9m9M5M5j3
33278f01j2j2j2q1q1O7J48M6q9L3L2n5n6J1J1J14J13l4l4nom5m6o7o8N4N3j5j5k6N6pq7LL
33271g10KKR0R1M0m0m1M0pplkK7K7o4P1J19j22j28N9Op4j8j7JJJ%QQM2M3k4j05j2P0J4J4N9
33264e39O0l8l8K5K4L5m6j79m4J98O4j45M4Q6j02o9O5O1p3l5M6N5N6J7o3j11l0O3j6j04k4
33258g57K0K0O6O6jjj2j3L2L3l8M3L8r7p8Lo1J9J02K1m1m1n7P7Q2n2l7M2K9L0j00j00J28J28
33251e07m0m1m1m0O4O4n6K3J04l1p5O0L9r5j1j0OPOPj8j7j8j8j8j9P0P1m2j21o3P1M9l2j3
33244f85j3j3O7J43Rr0rK8n3j35n6O9O9K0J9K0J9J5J6N5N6j11j11o5O9M9N0j0rJ8J7J8J8l7
33238e53l7LMk2k2J8J8k4k5J6J5rrrj0j2j3j3j2j4j4N4N3k1k1k1k2K1K1K0K1K1K2m6m5L1L1
33231f05L1L1n3n4M0M1J5J4n2n2k3k3M4M4onnojjL9L9l6l6O4O3j09k8P4o0m0M1j4j3K1K1j9
33224f19j9k5k4K1K0L1J11M1j20q3lj5O6Q3Kj4j5p7p7R7R7l2l2RQNOo2o1L6L7L7L6p8p9M2
33217f50M2mmO3O3K0K0m7m7k4k3J6J7n5n5J2J3rrL1L2J4J4J4J4l2l2QQk5k5M2M2l7l7Q4Q4
33210d62p4p4M6M7o7o7K8K7k7k7k7k7O9P0j05j05J12J12j17M5J51j17r7O4Q3p7p3Q8Q1%j0
33204e30r0p7Q3M9j13j34K7J29M8o2R9O3r7k6J35Q4p6l7l6m7m6k1k2J4J4M7l4l4M6O6O6k8
33198e40k8N2k8p6p7O0N9j1r2j0P0K5n5l1l0NMJ3J2N3N2J3J2J3J2l2l1l2l2j1j2OQ5j8j00
33191g00l5R9P0j0n1n0m9m9rrL0L0l2l2L2J12M6l6j8j8J7J7k3k3O7j2j8O2n4n5L2L3qqj5j6
33184f83j0j0o7J5Q9R0k9l0J1J1MMMMM1M1p9q0J4J4J4J4k3k4J24j1l0N0k6j06K6K7j9j9K5
33177f24K4L5m6m3L7L2m8j4j5o0o0K3K4K3K3mmmmJ4J4O7j3j03L2L6m4M3M3kkj2j2j1j2o5o6
33170g98J09J09J5J4J4J5p1p0K3K4N2N1q7q8l4R9P0j2%%m6m5J7J8k3k3L2L3pql7l7n3Q0P1
33164e93o4k5N5j6j6Lp8k3J11j8r8O2O2J7J6j2j2j3j2O1O0l3l3llL7L7L2L1rrk8k9l4l4K8
33157e83n4q8M6O9j1M2M2o3o2L1L1j3j3j3j3PPPOl2l3n0Q4P0o5l2N0L2m9q9rJ42O1m1m1K8
33150e99n2j3O9K6K7L6m4l0k9NNNNMNqqNQ6P4o1r7j6L8m3l7M3K3K4j5r5KQ3qpj5j4K1K1Op4
33142f52m5Q9O9o6J3R4m4m3K8K9l2l2J8o2k6N6%%K7n3n3K8j8j7P6P7J8o3o3J8RJ0P6P7l0j11
33135e98KKj3j2m8m8l3M7R2J2n7K4N4q0m5L6k3k3O5j6n6K5j2j1Q7Q8j4j3mq4kP9j2j2J7J7
33128e69o9J2j6j5N7N7l4l5ONqrrqJ0J1l0j10pJ27O0p4j05k5M3l8j7J17Q2KN9N9o7o7O5O5
33121d75lkp8p7K1K1J0R0Q0n5l9l9r8L6J88n5j41M6k4j05kkOQ6mmO4j7j37n7M8M7o4J6O8j3
33114f64L8L8k1k1K4n6k4k4J1J2M4M4j8j8k1N9k6k6N5N4l9m0n4n5J2J3K9K9ool7M4J11L0l5
33108e44l5K7K7j7j7l5j14j0P1J5J5K3n8K7K8m4m4K4K3L0L0o4o4J9J9J9K0n3n2M1M2K6K7j2
33101f10r3l9J22J22m0m7L3K3n8n2n2O4O4ppL4L4l4l3l3l3j1j1j0j1noonO0O0O1r9o4J7KK
33094f68R9R9p5p5n4n5j04N6Q2Q1n6n6J00R9k2k1jkj22j22O8O8k6k6J10J10l8l7JKl9l9j0
33088f73j0N7N7n6n6L8L8n4n5QQL4m6l0J32L1m9PO%%O6O7l6l5n1K9P0r2r2O9Qp3LJ64L3j27
33081f10l2M8k9l0k4k5P9P8m2m3L3L2qqkjN5N5j2j74n8J04L6m4J2J1j2j2j2j2M4M5n0n0j9
33074f77j9lP8L9m2l7M4k5k4P2j0j04k3P0j0rP1O6j4m8m7J5J5j5j5P0P1L2j02j06K7oq6J1
33068g41R1K5n5j0j1O6j5k0O0Rp1JQ1l2l2K4n7l1M9j%M3M2n1L0J49J5j05k5O1p3j08K6K0K0
33061f26K8K8QPl3l3j5j6P9P9m1m0L1L2j18l8L7L8j8j9k9N2Q3LLQ3Pp4o4o3j7j7%Q1k0j01
33054g03K2J56l2l1M9M9q2kM7M8J6J6n1n1m9n0q4N0J3J3J16J15p3p3ooPOPPrrp6p6OPM7M7
33047f19M2M3KKk7k7k2k2k2N7K9j05m8Q5Pp4P8P7p6p5N6N6j1j1k1k1P3P2p3p2ooP9P9o9o9
33040f39j7j7j7j8O0O0l4l4K7K8K7K7L2L1rrq5q5L6L5LLM3M3m6m7m6m7M2M1n2K8P6n9r4M1
33033f72M6M7J4J5j7j8j7j7l5l5L2L2j0j1L0L0NNP2P2m5m5q5q5k7k8J7J7o4J7O5O5N2N2m1
33026e67m2MLLLj5j6j5j5L7L8M2l8l7l7kkk4k4J1J1O3j6o2J8P7mM1M2kq1QRp6MN0l1m6L5j6
33019f69j6J1J1J1J1%%N0l0r1j1N9k1k1J13P3qO2j9j18l8L9L8n1n1J9K0J9J9j2j3j8j7j8r8
33012g65j5J18J08k7o3o4O7O7J8o2L2L1o7o7M9M9LMK1o0rrm4L6P7mM8M9j54p4P5nm0L9ppQ9
33005e63Qo4J7k4j04J9R8m5m5N8N9o2o3M5M4M4M5n2n2O4O4n4j34p6N9N7k4k0O0Q5No6o6K2
32998f61K2K2K1MNMM%Jm9L0N4k7j7j7j6j6j7j6K2K3L5m4o3P2J05q3q8M5M9l1kP8Pp4j%r1j0
32991g20O1O1n5n4R1R2o2o1P8kKLk9k8k8k9L7L6M7l4p3PP5oq2jO6j5r8j8P4P5M8l2k8k7m8
32984f77m9J9J9JKmmM0l9m0M0M0M0M5M5j3j4n4n4L2L2J5o5o9J2N6N5J1J1k9l0O0O0q9q8O5
32977f18O4K0o0m0L9j0j0k7k6J4R5J04l1j78m3M2l8k0k0j3O7J43Rj07k6j3j2O1O1ook8k9J2
32970f30J2j6j6L5m6l3M7O4O5OOl4l4J8J7m9n0k5k4k0j9l2M9N4k6KQ2l5l5O5O4lkk3k3J2J3
32963e64Qp3J7R7m2j22K3K2j4j4qr%Q1Q3j05j18J6J9J8J04K4k4k5k0j9k0j9j5j5QQ7L1L0L5
32956e23L6mnrrJ7o4r8L5J0p0k2N9O7O6p6p6J9J8k3k2M3M3k4k4N1N2m3m2m3m2k9N2J00l4r3
32950g07j2k0j9N2N2K7K7o7o7L0L0P0P0n5n4j4j4j3j3N4N4MLl6l7Q6Q7l5l4l6l6N8k3j08K7
32943f69R4m1m6L3m0m0L1L0l6l7P4P3m7m7n2n3M2M1L8L8kkn0m9J7J8%jm0m0N4N5N5N4r0r1
32936g26L1L0M7M6p4PQ7m7q2N1j1j0O4O5q2q2QJ43M5q8mnkkkkJ4J3J3J3l1l1j1j0l0l0L7L7
32929f11llJ8J7p7p6M5M4K9K8l9l9MLM4M4J1J2k8k8k1k0K0J9NNM5M5k4k4J7J6j7j7n7n8M3
32922f28M2n1n1L6L6K2n8r4M0K7K7RJ0RRM2M3p8p8j4j4N4N3m8m9J9J8O6O5k8k8k2k2M6M5j1
32915e56j1l2l1N5N4o6o7K0K0K0J9J5J4n2n2j0j0N8N7L7L7q4q4k9k8R3R2l4l5j4j4P4P5PP
32908d55p2p1nmj3j3q0q0Q5Q4J8J7L4L5q7q6J03J02j25j25N5N5N5N5o9o9K7n4m1J21L0n1l
32902f27mqqO0N9pql8l8LKo8o7K7K6M5M4M5M4N4N4r4r4rrm2J19N8j03j38K3M9l3j7j7K9K8
32895f60l9l9j5j6K5K5N5N5J5J5j9j9M9M8L1L1o3o3qqqqK6K7m1m1j8j9K2K1l5l5N8N9n1n1
32888f94M2M3nnnnn9n9Q8Q9k5k5o5o5P8P9o9o9M9M9j8j8K2K2K1K2k2k2k2k2P2P2p5p5N6N6
32881e64m2m3M8l2n5n4J32J32Kp8J4J3n9n9ppm7m8J7J6LQ4L9r5PQ7KJJJO8j2n8K3L3m8KLk2
32873f02k2k2k1K2K2J4J4J01l4j32KR9J8L2m9q6M8N3k7L3L4l9l9m2m3L0L0n3K8R5J5o3o3%
32867f47jN4N3m5m6J3o8j04L1O0k1R6R5L8m2j36n6K2K2k3N8K6n4m9L2K1K1K6K7L6L6mmJ5J5
32860e03k5k5m6m5M3M4K7n3j7O3j1r2q1N2j4r5PQ8k8k8J7J8n6n5O5O5J7J6N7N7l6l5NNm5m5
32853f89L0J10K3K3l5l4k7N4QQk2k3n8n8qP2P2qk0j9k5k4K4K4j6j6k1k1K0J9K4K4p1p0ooo
32846g48oP2P3K4n6onj6j5O4j8k2N9J5o5N2N2p9p9O9j2n4Q0M4l6j7j6J3J4pq8N2N2l8l9P9
32839f08kl6M5Np6J7R8L7r7q1N4K0o1rP2K2K2l3l2J1R1L4m7l6l7j8j8P2qp5NJq1L0L1K5K5
32832f38jjM9l1l1N1j4r4l6R9J02l3j30LP0o4pJ26Q3n1r5j4N3N3m7m8J5J4L9m2j0P0M3r2n1
32825f60n1K7K6K7K7rqp1p1pP2P8ln7K4K6n4l1J02O2j8kq2n5P9N6k5j2j2LLl8l8L4L3L3L3
32818e59k6k6k2k1m8L3j2j3J4J3RQO8j3n3K7pqllj0j0L1L0K6K5r1r0j7O3O9j2p0J1P7lk0N9
32811e74l1l1K6K5k0O1k7k7J9J9MNq1jK2K2j4j3j1j0%q1L3J13mnO4O5llj01j01K4K5l3M7N2
32804e45k8q2%J15L4l6l6m1m1rj0N7N7k8k8k3k3m9L2K6K7j6j6J9J9L9m2l7l7OOJ1J1o3J6O6
32797f49O5J5J5k8j09pP4J9J9j5r6qP4O6j3q5q4L7L6mmk9l0O4O4k5k4O4O4kq3KLK7K8q9j0
32790f58P7mr2j2P6P7k0j01K2K3n0n0k8k8R3R3j3j3R9J9n3n3pq8J7R8k0j9LMo3o4M9M9M9M9
32783e39l9l9l1l0l3J01J10k5p8N6Q8m6J5J5j15j14N1N1j6j6l3l3K1o0n6P8M2l8R1R1l5l4
32777f00k0k0K1K0j3j4n9K2P2P2m4j25o2P2L7m4J14J15r2r1n7n6o2J9N6N6K0K1L2L2rqn1n0
32771f96J6J7k9k9O5O4MMN4k7n7K3QRN3k7l2M9O2j9l5l5JJo6o7K6K6J2R3k4j58r1M3Q2JN5
32763f24N5n5n6L8L8rrrrm0m0LQ4J02K2k2k2M0M1l1j11j9O2kq3p4O0R1J2JJp1p1j1j0jJ34
32756e95J18j6n3n3L8L7n6n6L9M0k8k7K1K1l7l8p9N6J01l4j24m3N0N1j1j0N7N7rqrqJ1J2J2
32750e73J1L6L6q5q5L3L4L3L3m2m2m3m2j6j5K4K4m6m7P4P3m5m6M8J29N7p7o3o3K6K7K7K7k9
32743f07k8k9k8NOM6J27o3j97O6J47n3n3m8m8M7M7m7m7M4M4MMM0L9n5n5J4J4N5N4k6k7M1M1
32736e26o2o2Q6Q5j2j3j2j3m1m1K6K6n4n4J3J4J4J4n3n2J9J9N5N4K1o0n9P6R3m2k5k5k2k2
32730f35M5M5m4m4K3K3O8O9q0p9rqrrkllkl3l3L5J15P0o5r6j5Q5Q5n8n7JJM2M2p1p1mlj7j6
32722g17J04J05p4p4qpJ4J4J4J3L9L9k8k8l4l4l5l4O5O4k9k9RRJ8J7j14K0J14k1j02j03O3
32716g50O4K9K9J09k5j10k9m3m3P5P6QQK3K4p1p1k3k2M4M4K7K6K7K6RRq5q5L1L2l6l6M6M6
32709f17m7m8L5L6nnK5K4J2p0l4J00J00l4j22m2K6K5l9l9N5N5QPPPppm8m8K0J9K0J9j7j8n7
32702g04n8M0M1P2P2K5j10j20l9P8P9J6J6M9N0m5m5j6j6j6j6QRQQooL4J15J3j22q7o%%P2P2
32695e35m5m6K2K2N3N2j21j22J3J3p1O4K10P6m1m2%%m5m5L2m9l8R6l2l2J7J7Q2Q3o6o5m7m7
32689f37ppk4k4M3M4p3p3K2K1ppqpK2K2K3K2m2m1kjJ09J09j2j1n1n2j0j1j3j2j3j2ppO1O0
32681f13m6m7P5P4onnon3n3J4J4j1j0O1O2o8J3J25l6q4q5K1K1M6l5k4J38L4j26k6k6O1O1o0
32675f05n9P5P5MLn9j40m2J19J8o3n3K7J4J3k1k2M1M0M1M0p6p6J8J8K0J9K0J9M9M8m5m5M4
32668e41M5n0n0l4l5L2L2j17j17N7N8Q2Q3l3l3k8N3J09n3j30L0K0o1m4L6M7M8j0r1m7J14L1
32662e97n0OOppp4p4L1L0rrN9N9K4K4q8qJ21j3j02k1M6M6k3k2o2o3M0M1M0M0j4j4j3j4M0M0
32655e91k1k2p5OK8K7RQmP5K8j06j01L2N8N8n4n5O5O4O0N9l1j12q3N0N0q4p6N8L9L9M8M7o8
32648e75o9p8KJ15L5q9r0P4P3p4p5jjO5O6NMNMo2o2j9O2P0j0m5L5j1j0onL3L3r4M0J24o3r4
32641f88J48N3q1J0J0m1m0l5l5n0L0J51P1l9m0rroq7k4N6kq2J2R2m0j20L3J13J8J8K3K3j9
32634e86j9n9n9J9J9J9J9m5m6J34J34r7j6P4q6j1P0k8j10J4R3Q9Qr8r8M4M4l3l3O0O1o7o7
32628f57K7K6j8j8K2K2O8O8q0p9KKn4K8J02n8n8J03N0l1m2m2ppppO4O3n7n8j4j5L1L1k7N5
32621e72P6q5j58J11J39k2m4L5K6n4r7r7P3P3j9j9k4k4M4l6j26L5P0j0M5M5%%m0m0MMMMl1
32614g10l1O3O3MLLML2L3l4l5k7k7O6O7J5J5p8p9nmnmk1k0M7M6m4m4P3pl0N1nnQ6Nr5j3K8
32607f19n2L8L9k5k5k5k5M0L9j4O7O9o5l5M6K3n7j19l9M9N0N5N4m9m9m5m4K0J00O0k0o6o7
32600f91n5K6Q3Kl8M2K5n6n1L0O3O3n3n2k7k7M1M0N8N8L6m5o4o5K5J04k3j57jQ0M1M2k5k6
32594e97M9l1o7O7L4m7PPmlo5o6l4M6Q7Oj8j8J7J8J0J1oq7n6K5Q7Or8r8O7O7qq8m8L3R6R6
32587f03o9J1Q9J0lkq0JK3K3N7N7q5q6k7N3N3k8M7M7n5j36mP6j4j4O1O2M4l6q1jL5m6J0J0
32580f01l5l5Q6Q6q1Jj7j6Q3Q3MMj17j17J6J7k4k4K7K7K3K2k1j02m3R1O5j5j06k5L9m2pJ26
32573f28L5r9o1K0O7O7MNJJKJK6K7m1m1j%j%K6K7q7q6k7J07M8q6p0O5K7n5nmP9P9L7m3o0o0
32566g04p9JP4ql1N0M9l1l3M8M3l8J3J2q6q6R2R3k9k8P7P6j7j7j9j9K1K2o5o4L0L0p0o9K5
32559g37K5N4N5l9l9O8O7J%j2j3j2j2p4p4M6M7K2K3K2K3j01j00P4P3M7M6ONj08j08L9M0m0
32552f86m0N4N4J3J3J3J3K9K8r3r3j0j1L0L0J4J4J5J4k3k3J8J8kjjjj8j9K1K2POM7M7j7j7
32545e35j7j7qrqqk1k1J9K0j9j9j9j8LLLLp2p2P6P6ONONllL7L7l2l3QPn4n5L9L9k8k8L4L4
32537f39L5m6O1O1j0r1nP6N8p6NNo6o6N5N5mmqrM9l2l6M4M0l9J0J0p5p6rrL4L5L4L4l8l9K9
32530f47K8l2l2L5L4j3j3j8j8k1j03M6J26j3j2L3L2o9p0M7M6M5l5m3L7Q0n4r5M0M2l9J5J4
32523f27L8L7n7n7K0J9K0J9j3j3j3j3J7J7m9n0O6O6rq9KJllN8N7o3o3K1K2J6J6J9o1r2M2M5
32516f57M4J2J2j3j2K2K3L5m4o2o1m8L2P5P6J8o3o2J7P1P1j8j8k2k3k2k2j5j5j6j5JJJ%m7
32509g44m7M6M7J1J1J2J1M1M2n2n3O3O2n8n8N6N7l7l7QQRQONOOn8n8L6L7n0n0M4M4m8m9J9
32502g04J9P0O9n1n2L9M0k8k8RJ0l1l1L3L3pqP0P0n1n1p1p1K3K3%%O8O7p9q0R5R5kkjko4o4
32495f45k4k3J%r9O1J70Ql1J29j9j80l9l8K9L0L0L0l8l8l8l8M0M0M0M0L7L8n7n6OPOPj5j4
32488f43O9o5r5M0O8O7R1m3j07k7l6l7M0M1k4N7N5p9o1P3P5nm7m8J5J5MNl6l5N1N2p0o9K7
32481f82K7K2K2l2j12RQ9K5K6L0L1n1n1J2J1K6n4n4K7L5L5L7j51j10P8J00K0L9M0o0n9j8j7
32475g10M9N0k0k0M3M2J3o9K1J01J3o7q4q4k0j9M2M3O8j2L4L3n2n3O9O9n3n3m4m4l0J04J09
32469e31k5n3K7k6k7LMN4k7n8K1K2n9k8N2N2k9m0M1L5m5KKm3m3N3N3J3J3j07j06R5R5n8n8
32462g26l6M4Q6Q6K4K5pom2m2l4M6P7n8p1p1J5J4rrmmn2K7J22M1q4q5MMNMm2M0P3P4POj1r1
32454f60lP8k8j08j0P1m9n0P6mp5O0O3p2k9J05K2K1kkM3M3j25m4Q2Kq7oL4m6l7M4kkl3M7N2
32447f31k8q8pN9J40Q5j03j06Q1J9j15o3P1l2l2N2N2l3J02O1p3o7o6J9J9rrQ6Q5l5l5l4l5
32441f70K8K9pon9K2L0n0QJ42K4j10p5N9K5n5n8K2k9k8O5O5O5O4q2q3j5j5M7M6POJ9J9J8J9
32434e13j0j0p7p7qqllj1O9J04l0%Q0m3j25l8M3L3L2l5l6N9N8l5l6l5l6M6M6M1M0%q1j16J8
32427f97N2k9K0J01k3k3j8j8k2k2k3k2L8L8l0k9m6m6M8M8L5L4L5L4L0K9L0L0p7p7l7l7KLK
32420f67Kn2n3R6R5k4k4J6J6l0l0J0J0rj0M4l7m9Q5Q0n4qrj6j7ONl4l4RJ0RJ0MNMNJ4J4k6
32413f34k7M0M0k7k7n4n4M5M5k5N6R5m0q0N5J8j16j02Q6J14k0l6l7mnK3K3P7mj31LQ8Qk4k5
32406f56J0J1P5P5o9j49m6J42J07k7p6p6q5q4N3N3N3N4mlmmL5L6K1n9j08K7Q4NL6L7m1m1O3
32399e55j7r6L8O5o9k6J09O0k1n2K7M8M7o9o8k7k7k6k7%%M1M0K0J9K0J9m3m4llm0m0Q1Q0j18
32392f57j19J09J10o6o6JJJ2J2J2J2M1M1%Jl4l4L4L3pqm7m8M5M4k2k3%jl6l6O0J40Jj33j00
32385g28k0P4P5j3j2j2j2l4l3POL6L6l1l1R6R6n2n2m8m8J9K0OOOOpoL4L3m9n0M4M4j%O7O6
32378d62o6o7o6o6O2O2q6q6M7M7J1J2O0J40K3j11p1p1o2P3R8R8j4j5o8o9kjM7M7m2m2k4N7
32371f07N4p9o7O8O4p1r4j3Q0Q0K9K8K8K9j06j05M7M7r0j0R2m1m9L2k2k2j2j3P7P6Np5J0J0
32365f20j5j6j1j1K5J05L8m2m7m6J5J6QPn9n9N7N6Qp3J5J4M9N0n3n3RRJ04K2p6MO0k1q3q3
32358f97r2M1J05K5MMjjN1N1j6j6o2o2n7n6NQ5Q6Nn5n6J1R0M6l4n2n1J5J5MQ6J3o6j2j2QQ8
32351e60K2o0J9J8k7k7n2n3R6R5m0m1n0L0N6k5j9O1ool6l6l5M5%%J1J0ONL9m1m2L9J6J5K1
32344e52K0OOl4l4j1j1j1j1M1M1k7k6k7k6k7k7K9K9j1j1M2M2m7m8LQ2K8j07o1P3L9m1l7M2
32337f64L3L3nnmnl9l9JQ1Q7m8o1o1jjM0M0k7k7J4J3M1M0q0q1N2N1j5j6l7l7L0L0j5j5L0L1
32330f36NQ6K7j07rP2p6p6j3j4K6K7K4K4M4r1n6J32O4j8N6N5J4j21j33%L8L8J1J2k9k9J1J2
32323f30n6n6K4K5O4O5l9m0K8K8l7l6L0L0K3K2p2p2JKM2M1m2m2N2N2qqm9m8J0J1k2k2r8L6
32316g91J27M5n9o0KLP0P0n0n1lmL7L7kjm1m2M3M4M3M3o9p0P8P9k9k8r5r6N6N6j2j2POOOL7
32309f20L7n7n7j2j2K7K8l8l8L0K9J5J5J4J5k8k9L9L8JJJJj5j5j5j5l3l2Q8Q8J5J6J5J6j31
32302f18j30J7J7K1K1K6K7M0J21j8j53l4M6N9N9m9n0M4M4l8l8L0K9q4q4R0R0j8j8j8j9j00
32296f88j00M7M7K3K3K4K3L6L6nmm0m1K7K7k5k5N0N0j17J7O5o9r0M5J1p0K4J04Np5QRo4o3
32289g75N3N4N3N4n3n2J5J5K1K1K1K2k5k5k5k5PQJ2J3n6K5O1p4j4O6mq5K3J04R4J3k1j02j07
32282f88k6J0J0k4k5N2N3m2m2K9K9j1j2M4M4LLj2j1N5N5l4l5NOm8m8J9J9k0j9K0K1O1O1j41
32275f39j40L8L8P8P8j18j18Q4Q3l3l3PPN1N1J0J1n9n8O2O2l2l2p2p2jjO6O5n0n1M3M3ono
32269f49ommmml9m0%Q1M5q9j9O2J1p0KQ2o9o9Q4Q3j1j1j0j1%JJJj1j1K9L0r2r1Q3Q3J5J6J5
32261e90J6o0o0o0o0N8N8J8J8K5K4K5K4r1r2L0K9J7J6k3k4L0L0l7l7J5J5Q3Q2j33j33M1M2
32255g04j1j2K9K9ooopmnm4m5O3O3O4O3q9q8L2L2k9l0J5J6q0%J51J8RRm0m0PQPPj7j8j8j7
32247f94K7K8o6o7P1P0n0n0m1m0K7K7M4M5k3k2N3N2j4j4J8J8m9m9MMLMKLM2M3mnmnl3l4k1
32239g00J14M7l3m7m6onL0K9M0m0q0N5M2r3q9M5R9J8NNl2l1L6L6o1o1L2L3K0J9k0k1P2P1p6
32233e93p6j8j9M9M9n2n1M3M3j6j7j6j6P5P6j%O7o7q2kK7n4p0p0M3M4LLL2L2L1L2j5j5j5j5
32225f31l7l8LKK6K6K6K6qrqqnnnnM2M1j06j07N3N2N2N3n5n4n4n4M3M4M4M4LMl7l7K7K7o7
32218f92o6K1K1m6m5L4L4L4L4J0J0N0N0l1l0MMj5r7n2J08J0p0L5L6l5J27R7o5j00O1N6j05
32212f13o2J8LLJ8J7N8N8q5q5M1M1j00j8P7q4p8Q3P2pl2M9jkk5k5k5k5O3O3n8n8MNM4M4K4
32205e98K3l2M9Q0q2n3n3k0k1K0K0m6m6k5J35J07n4k1k1k3k3M3M4l8l9l9l8J03J03j7j8o6
32198f46o7K8K7P1P1p6p7m6m7K0K1K6K6K6K7j7j7K3K3n3n3J9K0j6O4J0j25l5R9O6j5k8N4Q8
32192e09Rm9m9mq4r9j8J05J06J4J3K4n7o6J4J5o6m7L3j6j7K9K9K9K8J6J5k5k5j2j2J08J09
32186d59o4o5N7k4j11K4O1k0q9rN7N6L0n0n5K5P5om9m9L9L9n5n5J8J8l3M8K3n8QR0K5n6r1
32179g05j0M5M5m4m4N5N5J5J5m0m1%%kkkkkkkkP7P7Op4j01k1O8j2OOm0l9L8L8k9k9J5J6J5
32171f53J5N6N6o5o6L4L4j6O4m4j23k8k8M1J21O3p2k7N3%jm7m7m7m8O6O6K5K6k6k6O5j5j32
32165g26n1J7o5J0R0M0M0LMLMqpQ3Lm5L5L0n1j2j2o7J3M0m0p6NJ1J2J6J7N0N0NMj8j00j29
32158h22NM3M3J1J1k4k4P0P0j2j1j1j1k5k6J5J5llL8L8j7j7j7j7j6j7J9J9K5n6n4Q0L9r5K9
32151g08J64N1l0j6j7p9q0K0J9qP2P2qq9r0k4N7Jp8pP4M8M9k0j9P4qj28m7K7K7l5l5J17J17
32144e37n8n7QQRQj6j6JQ1J9o1j6O5pql8l7kP9ppnn%%m9L2O7o8n4K5QPK1o0o0K1K9L0P5P5
32136e00j08j08L9M0K0K0m7m7J6J7J7J6N0N1Op4n0K9k0k1K8K7j17l6J11L1l5M4J0p0k0k0m
32130g05nL6L5pqn4K8M7M7J2J1r6r6N1N1j8j8K2K2rqL2L3L2L2l6l5j0j0M1m0n2K8k1k2L1L1
32122f28o3o2NNNNP7P6J0RK1K2r6j6N5k6j6j5l6l5L6L7m4L6J12k2j02k2O4j7j9j9k5k4M0M0
32116f32%%k6k5M2M2k8k8K3n8n9K1Q3Lj5j5k0k0P8P8J1p0j34JM6M6j3O9P3pp7MM3l6o9J2K3
32108f34K4L7m4m4L7QPQ0P9m7m8J4J5o5j45L0J10k6k7P0j2j20l9N7N8PQn9o0jkjkO3O3J5o6
32101f60k8k9Q8Q7r8r9k3N8J8J8k7N3M1m0K4J05Jj34j28Nj7j7J09K9n0L1J41O1p1j52m4Q9
32095f59M7l3K0K0N7N7m1j21l7M4L4L3j5j5O9o5o5P0rr0N6N6J1J1l2l2J8o2q8qL6L6N1N0m4
32089f40m3n0n0M5J24M0r4r4M0J16L6q0q0K1J02L5m5lkm8m8MLQRj2O9Op3k1O1O0k0j13l3O4
32082g06j6k3J11K0j15nJ29k2k2llqqJ7o3k9N2J04K2m7m8L6L5n8n8l6l7L1L1j6j7N1N1l1l1
32075g12RQpqN5N4L3m8m8L3rj0JJm9L1j0q9nnN8J38M1r3n7K3PPM4M4M6q9r7L7O4p1j07K6R5
32068f59J5J8R9K1n9p7p6L5L5l2l2K5K6j5j5PQQPl0l0L7L7j9j9M7M8k7k8J3J2m7m8J9K0L4
32061f42L4K1o0m8Q5J21j4m1m1n0m9L6L7n7n7P5P4j9k0n5n5L8L9K0K1J5J5K3n9r7L7N9p6p8
32054g68LK8K8L3L3P1P1L4j00j24J0J8o4k6N5MMJ9J9J9J9o0o0O2O1m8m7M7M7l4l4OPL9M0%
32047e88%L0L1rj0r8r8K2K3j2j1K8K9k3k3P0P1l8l7O1O1j13l3P3o1j02L3O0O1J03l1o9J2k6
32041f14k7J8J9j9j8M9M8l9l9k6N5M3r1k1O0l6j17L1J12M1m0l9M1K7n4m8L2J2J2J7J7K0K1
32034e53K0K1K8K9o5o5p3p3K1K1N4N5j3j3m9m9J7J8n9o0Q9Q8n2n1J6J5klL7L8p0o9P8P9n5
32028f50n6n5n5J30J29j8j8o3o3k5J08K2j12l4M7K5K6P0P1q2q1J3J2J7J7n0n1M1M1rP1J7o4
32021f29j4j3j4j3j8j8M9l2l7M4M6l6l0N1L2L3klk0k0k0k0J7J6J7J7j5j5l2j12j4O8K1K2k0
32015g14N9N9p7q8M5P4oJJL2L1K8n3ppk1k0j6j5K1J02Qp2OPl9l8K3K4O3O4o0o1PPk3k3o3o3
32007h04L3L2L3L2k3k2k3k3J11J11Qp2o6o6JJn4K6O6O7P0o3j01k0L9L9L9L8L1m9q9j0K1K1
32001f66o8o8Q2Q1j3j2mlQ8Pj09k9O9O9MLo3o4m3m4N1N0lmj6O3P8n8o2J9k9k9J6J7M9N0j7
31994f08j7o8o8kjQ0P9p3p3R1J1n6K4K3K3j3j3J1J1q0JPp3k8N2O1O1l2l3Q2Lm3L7O0k1j0j1
31987f06m1m1J30N0j16l5L2m8OQ8j2r2K9L0Pp3kP8Op4j9j9K0J00Q9Qo2J8Qj27q9M5R1m2m5
31980g08L7M9N0O0k1l9l9l9l9m9L1L2m9J6J6l9M1N8k3K8K7j8j9j9j8K4K4m3m3J8J7J7J8n1
31973f93n0M3M4QQQRK3K3p1p1L2L3qqO4O3q4q3qpq8M6J49O8p9p9M0L9L9L9m6m5m6m6JJJ14
31966f18J13N1q3j28NO3j8n4K6j2r3K8J09M3l7k7k7n6n6J1J2L2L2L2L3J6J7k3k3OPPPn1n1
31959g07J7R7O0p4l9M2K4K5l8l7r0q9J12J11l7l8l8l7O4O3llo4o3M9M9Q3n1j50j6P7lNQ5J8
31953e96J7p1p2l5l5N9N9J2J3J3J2l5l6NNN0N0j7j7j8j7j7j8QQQQN4N4o7o7l1l1R0R0p0p0
31946g05K4K3N1N0m3m4K4K4m3m3j3j3N4N4M7M7p4p4ooooL9M0k8k7n1n0P1P0K6K6j5j5o1o2
31939g15L2L2M2M2q0p9R3R2q1q2JKJKK3K3J0p1n3Q2M5l4PQKKl0l0J0J0K4K4j6j6J4J5k6k6
31931g01J2J3k8k8M4M3k3k4m7m7M7M7L6L7n8n7lkO5O5L1L1rrk8k9J2J2J4J3J4J3l4l5l4l4
31924f81J8J9J8J9j7j7L4m7k5N7NOk9k9J4R5J9o2r7j6L9L8L8L9j3r4%Q1llKKJ3J3n4n5m8m9
31917g70J9J9qqQ6Q6k9k8p3PNMJ0J0M9N0m4m4j8j8n3n3k9N1J27po5J5J2o9K5J06j6r5k2N9
31910g09RQJ1J0J0J0l5l5L7L7k8N3N2k7ppj2j1ooooQ0Q1r4r4JKmlO2j9o3J6J6o4L4L5j10K5
31903g57R2m3O8O9o1o1M1M1m5m5p9N6J49J5k9k9J6o4m3R0N6k5ONn4K7Q8m7n2K9o2o2j6j6J12
31896f30J12l6l6J4J4J4J5k3k3k3k3j8j8K2K2l2l2O2O1m9n0J8J7k6k6J5J4K8K8p1p1Q3Lp3
31889g18O2%q1K2J02j3j4qrj9j9j9j9LKR7R7j1j0n1n1l5l5NNJ1J1J1J1k4k4k3k4jjjjm5m5
31882h62J03J03k1k2J9J9j0j0L1L0n7n8O3O3K1K1m6m6N1N1j6j7n6n7L7L8rrL2L1m9m9o2P2
31875f71J18L7l3j13r7j6M9M9O7j4rrl6l5J3R3L0L0l2l2j0rrj0K8K8l9l9K3K2j8j8N4N5m0
31869e93j20n6P7L8L8P2P3m9m8n5n5o0K0L1L1mmj6j6J9K0L2m8j7O5N5q0m4L7J8J8L6m4q9M4
31862f74N5k5m0M0rj0j2j3ppj0P0J01l3m1m0n9K2J49O8q3q3l8l8L5L4n9K2J7J6rrnmJ9R9N9
31855e02k1o8o8l2l2L5L5n9n9P3P4k5k6R1J1l8l8NNM5M5l3l3l2l3MMn1K9J52j0q5mK4n6po
31848f86o1o1O0N9M7M7m7m7k2k3J7J8K5K6o8o8M3M2n2n1qqL3L2O3O2mnL4L4o0o0l1l1J4J5
31841g22K6J08O4r8k9N2mmK9K9l8l8m3m2N2N1jjL2j29p0R1R1p0r3O9J57mp8LJ5J4J%m0m0O
31834f54OOOj7j7j8j7J2J2n4n5N5N5j2j2L7L8llJKl9l9MLMLK2K3O2O2m3m4m3m3QRMLJ09K9
31826e38r3j2L5L6m9m9m3L8L8m3M0L9l2l3j9j9j9j9M3M4n0n0L3L2pqK1K1O6j4j0j0j5j5L0
31819f31K9r1r2J1J1J0J1J3J3N9N8o2J8N8k2L0L1o8o9K6K6k5N6J19L9mnk7k8k7k7k3k3k3k4
31813f53ppppm3m4k2N8O4O4JKKLPQo4J7R5l8j37lQ0jL6L6r0r0N4N4RRO2j9j21J3Q9Rl2l1k9
31805f73k9K2n9n9K2M4M3%Q0J15j9o0K2J3o8k5k6J0J0j8j7l1M9Q8m6j13K2K9n0lP9k9k9R7
31798f09R8l7l6L1L1l5l6l5l5P1P1MMp0p0N1N1KLKKk5k6k6k6PPPPL2L2l6l5l7l8N6k4p5O0
31791f82J22j3k2k3p1p1KJM3M2LKLLj6j6K5K5k0j9n1n0j9J16Q1%O6j4j48j4J31N1j6j6n3n2
31784f70j2j2j6j5j6j5P6P6m5m5J0J0P7P7J0J0q3q4K6K6m0m1nnmnO4O3l0l0l7l6N3N3j6r7
31777g28n9P4L4L3L7L7j7r7j5J19j9j53k5J10M8M8Qp3llrqO7O6j9j8j9J17N7j31q7oL0L1K9
31770e44K8o5o5p3p3oJ28Mp6M9M9J4R4K7n3o0o0m4L7ONk9l0M7M8m7L4J26qr8j8L9m2RRj9k0
31763f77j4j4m9L1K6K6P8P7r7r7O3O4l5l5N1k9p0J1K4K4K8K9j3j3l5j16J3J2m4L8Q4Mpqm9
31757g19L2L2m9J6J5J0J0l7l8L0K9QQPQM6M5p5p5JKM2M2rrN8N9o9o9o9o9J5J5J6J5M9M9j9
31749f47j8o1o0Q6Q7j9j9K1K2N3N3m1m0J7J7j4j47j42R9J51J7l9l8ppL5L4L4L5NMk9j63j18
31743h39O9J21M1L3L4l8l9lmJ1p1n0Q3Q4Lj3r3l6M4O1j9L1L0n9n8Q8Q9o9o9jkJ6J6J5J6OO
31736e66M6M6p0o9l0k9poj2j1k3j03j7J16J29M8m5m6JJl9l9M6M6k1k1m2m3N1N1J%j2r4p7N7
31729g83J50J7k8N3%jK8K9o0o1JQ0l2l1qpr2M3J06k9n7K3m1m0J08K8n5K5k6k5llM8l4o2J7
31722g22l2l3M8M8j9j9k2k2M9J30L7m2PQm3m3K3K4m1m2n5K6P4n9o0P5O3j7L6L6o2o2J09K8
31715e74m8L1L2m9m4L6p7p7K7J07l2l2N2N2L6m5j08k8M2M2j0j0Q1%n2K8l8j19M0J20K7n4j08
31709g52k7L8L8N8k3j06K9J70j8r7j7MMl1l1rrk0O1N7k4J3R4O3p2p7MJ5J5K0K0K8K8K7K8l8
31702e37l7l8l8M9N0p1p2j3j4K6K7j07j07R4R5J1J2J1J2m0m0N4N4n5n5L9L9OOPOL1L2rrk4
31695f05k4k4k4q7q6PQQ7Q7K0K0r4r3Q0Q1OPOOllm4m3L8L9L9L9l7l6MML4L4oopoppr0r1k3
31687h00k4L4L4L4L4jjJ2o8m3R1J1J1L9L9m9n0k5N6R4m0j45j2R8J7poj2j1J6J6k4k4n8n8L7
31680g85L6k3k2J8J7ooo5o6L1J65O7j3O5O5j33j33m7Q8Q7m7p7p7RJ43Rp1P6P7n7n7J0J0K0
31674f92K1k1k0KKM2M2J1J1n6n6M9M9M4M4mq5j16J9R3R2L4m6q0N5N1j36j63K6J06K5l4M7Q0
31667e64n5j01L4R3J4o3J9J8o2k5N5J0p0k6k6L7L6L8L8p8p8K1J01P3o1r2M2M7M7J4o6j01L3
31661f98J26M5k1k1j04j04J7J7K7K7K7K6l9m0Q2Q1l9m0K8K7j2j3JQ1l6j70m0L9j1j1Q7Q8n0
31655f23n0m9n0ooooR9R9%%M8l2p7LJ1o9j9j9J9J8O9j1l3M8M2l7ppj2j2J3J3k8k8M2M1JJl0
31647f50l1k5k5m2L8M7l3J3J48N6j30p8MR3R4mnmnj4j5j4j5m7m8J5J4O0k1o1K0rqllN6N7L5
31640e40m6n7n6L2L3k6k6RRrq9n2Q2O5O5m7m7M5M5m8m9l6l5p1p0N8J38P6m%Q2P6mk2k3k7k7
31633e96j2j2K4K3n2j33m7Q7O7j4m6L5J2J1N7N7j2j2p9p9N0N0j7j8M5M5Op5p0R1M6j16K2K2
31626f40q2q2N6N6J5J5k9k9k9k9pqL3L3P8P8J2J1j6j5j5j6k0k0o1o1KKPPj4O7J52rp5p6O2
31619f47O2K0J9j01j02J9J8J8J8J3J4J3J3k2k1J8J9O0N9q7q8j8j8N0M9k0k1K0K0J3J3J3J3
31613e71p7p7O1O0J29l2q9q9RJ0J0J0%%%%K3K3j8j7j0rrrRJ0n8n8M9M9M9M9o6o6OPk9N2l4
31605g03l3K6K7k4N7K0o1o1K0J19L9l2l1qpqpl0k9k0J15Q2n3j3O6k9k9k4k4k4k4P3J54k9j09
31599f14O3O2j46j46N6N5%jonPp4j0J25K8K8l4j15k8N3l8l8Q5Q5Rp2J0J0o3o2N2N1J2J1PQ
31592f35J7o3k1O0N5k5%%m6m5j0j0j0j0l3l2RQP2P3m3m3kP9J7o4o7J4L1L1L6L7L6L7q4q5l5
31585g51M5K6K5K6K6J00K0q2q2k9l0L8L8n0n0Q9RJ5J6J0J1n2n2J6J5l3l3k5k4l3J02P7j11
31578g33j22O6J19L9k7N4N4k7m1M0L5m6k1k1OOQ0n5j00L4Op4M7M7k2k1k2k1QRRRk2k1J9J8
31571f91J6J5J6J5mmL6L6l7l6l6l6P7P7j7j6J5J6k4k4Q6Q7j15j15l9l9K7K8m5m5nmNNM6M5
31564f84K9K8o5o5R0R1lmMMl6l6l6l5N8N9OPOPk2k2k2k2%%M0M0K8K9j2r2p2O3K8n3mnj0j0
31557f93k3k4k3k3O4O4l5l4L0n0J8R8l1l0k6k5K3K4l9l8P6J57M4q9q7oPPj4j4L2m9J9J9N4
31550f17N4q9q9L1L2M9N0n3j34k2k3J3J2N3N3N8k2o9o8K0K1J3J3J8J8j4O7L1m9m0M0j0j0j0
31544f73j0Q4Q4m3m3Qp3p2QN2N2k0k0mP7K2n9p5p6L4L3J2o9K9L0l3M8J05q3k3J66R5r3q8p
31537f25J7J6k8N1O2j8l6l5K1K2K1K1J7J6m7j28q5J04O8o6j9j9nP5mnJJm5m5M8M9l4l4OOP0
31530e86P1k4k4kkm3m2M7M8PPn9n9n8n9ooQ8Q8n0n1J7J6R0Q9l1l1nmmnk0k1K0K0llm3m4k4
31522g01k5o6o5R3R2kjK8K9o5o6k5k5M3M2O6O7n4n5QQQQnoL5L5m3m4m4m3J15J15l3l3n8n9
31515g26rqq9P3J40k1rqj9j9M5M4p7p6Q2Q2o5o5M5M6NNL3L2l4l5L4L5l3l3K1K2m6m6J2J1O
31508f45PJ5o6o5J5M3M4p2p3J10J10J1J1j2r3o1P3j9j00KQ3K8K7j1r1RQ9K2n8n7K4Q6Nq0p9
31501g68L6L6k6k5J4J4k6k6R5R5l3l3N8k3p6NooN7N6j0j1N1N2j1j0q9q%q0j1J24N2q3n6n6
31494g28LLL9L8j2O9Mp7K3J03j10j11M3M2M9M8r9r9L8L8L8L8J5J6n2n1R0R0J4o6K5K4k0k1
31488e56l8l8LKKLo5o5K5K5o9J1J14k0o0P5K9n2PPM2J23k5j05NMj%q6q5O2O3K9K9j6j6J06
31481e31K6o8J2n6n6K1K1l3M8Q3n2o5J6J2o9M8J28p0p1ooO2O1j04j03M4M5p0p0L3J13K1K1
31474f15k0j9Q9Rm0m0MMQp1K0K0k5k5K4K4j7j7Q9Q9m0j21q5q5K8J62M2r2q8M6O2j9n1L0N0
31468f70N0J4J4J0Rk6k6j15l4J14L2J5J4pq8q0JP2P1k0k0k0k0k0k0K0J01lj37O0J95L3j01
31461e82k3k2K0o1r6L8R7J7o9J2on%%K4K4j6j6qqqqj9j8K1K2jjooK8n4q8M6J5o6Q2Q1k0k0
31454g00L1n1m8L2j9j8N6N7L9m1q4lO7j3o6O9J28M7J2J2q6q7l7l7k0O0R2J1oononoK0K0K0
31447e71J9n2n2L7L7J6o5KQ3l5l6RJ0n9o0QQO6O6K6K5n1n2n1n1pojjm6L5L0L0%J%JM8M8R4
31439d97J3l0l0q0%RRlq3p2J0q1q1J87J87q9r0K6J06L9m2l2l2l8l7N4N3j3j4n3n3O8O8K5K6
31432e70j22j23L3L2qqK8K8M1l9n7P7P6n7m6L4K6n5l7l7kkM0M0M1M0r3r4N5N4L2L2qrL0L0
31425e98o3o4M0M1%J%J%%lmmlk6k7J4J4j1j2j1j1N5N4j2j2K3K3l9l9l4M6M8q6q6J02J33n4
31418f04m6m6L7L6O0O1o1o0l7l7L1L0K4K5j6j6m6m6noK2K1QQ9P7n7m4m4m1m0K7K6K7K6m0m1
31411g06K3K2p2p2J12J12o2o3lmmlj5j4j5j4K6K7K6K6K8K9r3r3J9J9K9J09J35n4j08k8n7n6
31405g94P4P5l5M6M1r4J0R1mlp1p2P7P6lmllm9n0K6K6j27OJ05k9pP4p5p4O6O6jkk2k2J8J8
31397f49k1k2k1k1J5J6N6N5klklL7L7l0j11o1P3J05K4p4p3l9l9j3j4j4j4M5M5m6Q9J57q4j93
31391g95nonJ00J01k6k6k6k6kkm2m2P0P0LKj9j9K2K1L6L6N3q1j47j3M8l2j0P0jq2M2M2l0l0
31384g51J7J7N2N3K9n0j6O5J7o4qql6M5M3r1q6M8J04K3n5n5l8M2QPPPM1m0m5L6O0j9l7l7J9
31377f96J9k2k2qqrqK2K2K2K1J6J6n1n1L0L0j0j0j8j9LQ4J%OOj9j9k8N1N0l1k2k1opm7m7M1
31369g39M0k7k6MNM8J29lq4o8o9pP4P3pk8k8PPN6N5J6J5l5l4m4L6M8l3o6O8O0p4RRj5j6R7
31362e47J6J2J3q6q6onnoL8L7lkl0k9J1J1RJ0RRklkll2l3l3l2K8K9K9K9QQP5P5n3n4n3n3J4
31354f88J5J4J5j4j4j3j4L9M0n5n5J6J6J6J6m2m3N1N2K4K5K9L0j03k1K0j14m2J45P6mJ%nn
31347e92o4o5LLJ5J5N6N5n2n2j2j1J1J2J7J7q5mL9r6m0J49P0o4k9k8L0L0m9m9M5M5J6J6k4
31340f72k4MMMNJ2J2J2J2NMl5l6K2K2K2K2k3k4P1P1p0o9o4o4K9J10O9j1m9m8l2M9J8J9j7j7
31333f57m0l9%JK7K8P2pk6k5k5k5M2J23N1l1J7o4j71l7J22M1n3n3K9K9K8K9L9L9k7k8m6m6
31327f83M3M3R7J6j13j13K6K7j4j4ooooL0L1l6l7JKJJK0J9K0K0L0K9l7l7K2K2m4m5M5M6ON
31319e95n0n0l4M7K7n3J3R4L4m7M4M4o6o6k6k6J6J6K1K1o2J8Q6Nn0n0j4j5K2K2K1K2K3K4o7
31313f51J4N1k9r1j1L8L8k4k4NONNM6M6k2k1l0k9J0J1RRJ0Rk1k1k6k6K8n3k4J10J14k0n7n7
31306f73K8K7l9m0K2K2K2K2n5n5J2R3O8o6o7O8J0p1N0M9m9n0n0n0J6J7J6J6m6m7M8M7LKLK
31299f95O4O4l0l0J8J9N8N9k5k6J5J5j01j02k9l0R5J75L1j03L3L4j6j5l3l4l4l3n2n1n1n1
31293h61R7R6LQ3O4p0j32KM6M5j3j3mmO3O3o0o1o0o1k0k1K0K0qqQ6Q6k1k1M1M0oq6k5N6J6
31285f28o4K6K6j3j3j3j3M7M6m6m7M2M3LKj3j3lq4m9L3P2qp5OJ00J9j18l8N9O0N4N4q9q9k0
31279g44O1N0N1N8k2p1p1PPPPJ1J1k4k4m9L2K7K6%%r1j0Q8Oo4P1J10L0o0n9n1K8K9n1m4m4
31271g62M0M0M0m1m0M0K7K8q8q8N2N3j5j5J3J3k2k2o1K0M2M2k9k9J2J1L3L2K7K8R6J5j14j15
31265g37O2O1l3l3l4l4J0R0N9k1K9K9o2o2NNJ2J1J1J1k1k1k1k1O3O3l4j15o4J7O1O1J8J7J8
31258f00J8j4j4n4n4jjL9L9J1J1n0n1m6L5j1j0J8J9k7N4L1L1j2j2O1p2j14P3Q1j08l7J50N2
31252e65q3NMj4j5K0K1L4m7r3j2j6r8N6J36NNN1N1o7o7k1k1K4J05o5j45K9J10M3l8q5mM0L9
31245f78k9l0L8L8K2K2j8j7M5M6m8m8M1M1kq3j04k4M7M7N6N7N6N7j46j46Q3Q2l8l8klK8n2
31239g00poK3K4k0j01L6J16l4l3L8m2p8N7P0rQRp9KM6l3k0O1OON7k3j8j8L7L7q4q3kkkjM5
31231g17M5L5r9l5J00R6l8pP3J0j24r1M4K7K8n2n2l0N1R4R4k2j02pJ28M0j47j20J4j0j1O9
31225g16j2j7O4K4n7L4L3k8k9J11L1m1m1m1m1L3J14k5k5m3m4k1N8R5R5k6k6J2o8o8J2MNmq4
31218g32LJ38M3r1k2N8o3o3K6K6j9O1K1K0j5j5m2m2kkMMMMN3N3m1m1K9K8j6j7k1j02l5M6L2
31211g28L3L7L8JKq5M8R1r7r9L5M8M7O1k0l0k9NOj9j8kP9K0o0j1j0j2j3j7j8Q4Lj17l7QRN9
31204g08k2nno3J7J28nn0Q5M5r0n1L0K8K8j2j2M7l4p9JL6m5m0M1M8M8l5l6n0L1mq6J3R2ll
31197g20N4k7j29NO7j5l6R8J05J04K2j12r0M5J1o9k9N1JJOPm7L4P7n8m4m4M4M4K7n4n2K9J9
31190f75J8K5K6m2j22n4Q1J16j8k3k3L5L6j3j2l0j10K0J01M5M5kq3n4P9L6r9r1M4J1J0J9J9
31184f85M3M3p8p8KJN2k9j19l8J04K4j9k0O4O4P1rj8O2L2j02j02L2O1k0n7K4Q9QqrJ4J3k6
31177f14k7K2K3j03j03R0Rr0rJ01K0o9J1O0O1L1j02j04Q3Q6m9KLn7K5J41O2o3o3mmj8O3P6
31171e10n9o2P2N2q1qP3N1k9p3p3M3M4LMk6k5k6k5o6o6N6N5PQPQK0K0m7m7K5K5j5j5JJJ%J8
31163f59J7k4k3l9l9N5N4M3M3LLk8k9k8k8J4J3k6k7kkO5O4MMo4o3m7m6K0K1L3L3P4P4o1o0
31156f58POp1p1K3K2k0k0k0k0R4R4K6K7j0rL0L1q8q7O0k1r5L9L9r5PQ7poK4K4m2m3rrL2L1
31148f98nonoj1j1j1j1qrrqK7K8O7O8p3p3M7M8J1J1J2J1j22j22J33J33k0k0K0K1nnL6L5o1
31141e91o1PONMm0m1R5J5l5l4M4M4m5m5m2L9M4l7p8LL8m2RRq6oJ12L1J4J5O9P0k9k9Lp8j0
31134f53P0m2m2L0L0L2L2l5l5J3J3k2k2o1K0J5J5O6O7q2q1N5N5o1o1n5K6P2rn7K4J3J4j0j1
31127f77j0j1qqqqm2m2m3m2Q5Q5P7P7nj39j39nP2P3J3J4L4L3l3l3j4j4j4j5rrQ4Q5m2m3po
31120f94P1j0j15J9J08k6rj0K0K0Lp7nP5j5j6L9L9k8k9l8l8K8K9M9M9p2p2k5k6k6k6Q9Q8n
31113f36ok4k4k4k4nnL5L6k8k7L9M0L2L3qqm1m2jjO0O1ppm0m0K7K7K8K8j2j2n7n7J1J0j7j8
31106g04j8j8L3L3o0o1R0Q9mmL8L9j09j09K0K0K1K0JJJJj0j1j0j1k6k7k6k7K8K8R5R5m7m7
31099f76j2j1j4r5l9R5J26pRJ0n1n1j0j1j8j8R5R4L3j01p1RP0P1m5m6m1m2N3N2m6m6K2K1k1
31092g12k1L3m8j18J7P5nO5O5l4l3N0N0m4m4k7k7O8O7m6m7P4P4o0o1k0k0K5K5L0L1l8M3R8
31086e15o3j44J8Q8Pj20m1Q1jj07k7j0j0M9M9j8j8L6L7R2o9n9K1K2n9q3P7J48O8p6p6j4j5
31080g32K8K8j2j3LLM3M3q5q5O2O3j1j2j1j1KLM4M3K3K3p1p1K3K2K2K3O0O1q6q7mlmmRRQR
31072f45m4m4N5N5k9N1R7o4n4n3r7O4J18m3l4M8rr0q4mN3N3j0rKLKLM5M4m9m9mmmmO1O1o0
31064f72o0K8K8j3j2N1N0J1J0p5p6llp5OR9J9J8J7k8k8P4P3k1k1q9q9Q6Q6k3k2K4n8jjopQ
31057f95QQQN9O0o1o1k0k1R2J2m1m0Qp2m1R3Q7m6lmj2j2l9l9N5N5j8j8R4J3k7k8QQm9m9J9
31050g09J8k3k3j8j8j4O6L2n0jQ0j5r5m7L3j7j7%Jj0P1N4k7K9K9o5J6O4O5M0M0n4n4M5M5n2
31043e81j33L2J13l5j15m2L9j1j2N4N3j13l2O5O5LLooooooPQ9K1j14k7k8q9rN9k3N3N2j9k0
31036g31O4O5k5k4j0P1L1n0l2l2j5O5M0M0K9n3q3lJ4J4j3j2j02k3O3j9j8O2M5l6J5J4JJ%J
31029f46k2k2J8J9k4k4k3k4O1O1J3o9l9m0K2K2mnm5m4R8R8NMM3M3k4j04p2O3O7j3ONl9m0k4
31022f99k5J6J6l7l8L3J13nq6p1p1MQ4N2k8p3O1R8r0p0J18M1r3rP2J9J8k2k3J22M1n5K5J9
31015e43j15oJ29K3n7j0j0L5m6j21m2L0K9K9K9l8l7N7N8l6l6j3j3m8m8N4J34J4o6k8k8L4L4
31009f52m3m4k7N3L5m6MMj9j9K1K1M7M7R3J2m9n0j4j4MLl6l7K2K2m1m0J9J00O8o6m8L2j6j6
31002f70k4N7J1J1KKl8l8JKOPj01k0N5k5l0J03R9l5k2k2l6l5L4m6nP5M3M4L9r5o3P2pq7J3
30995g23J3p7LKKN2N2j22m2Q8Pj09K5J14k0j3j3nP5P8lr2r2n8P7M6l4ppn5P8J08k6q2jO5O4
30988f32K6n4j05k5P3P3J4J4n4n3J5J6p9KM5r0n6J32J13k1K5K5j0j1M0m1j05k4J00J00k7k8
30982f02k7k7n6n5J2J2k8k9J20J19J0J0l0l0ONl0l0l8M3Qp3k6N5N0l0J1J2OOL1L1o2o3K3K4
30975f42o6o5qP2O7o7m0M0M6M5Q2n2j20J5N2N3K0K1k3k4k3k3K9L0q8pQ0jj8j7L0K9m2m3M4
30968f14l6p7MKJPOn1n2M3M2RRRRMMn8n8L7J17L5r9j00L4M4M4m8m8J8J9L2L1L6m4kjq7M7J18
30961f14L7k5k5r6j6N6k4m9L2R4J3l3l4N5N5P0P0j04j04LMK1J01j1r2m2m2KJM1M2K9K9l8l8
30954f32RQQQJ5J4n3n4M2M2k5k6kko4o3QQ8l2l2P6n9n7J31N1q3RROQ6N5q0r4j4K2K2K1o0L0
30946f72L1r2j1J48J4j37lL1n0J9J00RRn4n4m1M0N3q2m5R0N2q2LKJ6J5R6l8j25m5P6P6J3J3
30940f25J3J3l6l6l6l6M3M3LKL0L0r1r1N7N8l6l7klklM4M4k4k3K4K4p0J1O0p4p4O1J1p0K5
30933g73K5L2L2qql8l8J1J1o1P4P9n6q4mN4N5N4q1rP0j0j1O2O1r3r2N5N4r5r6K5K4N7N7J6
30926f49J7J4J4k7k6k7k6o7o6O8O9k5k5LMP0P0q6q7QPrrN4J35O4j23r9j8J6J6N7N6J4o7k2
30919g02k2kkQ9Rn0L0L1n0RR1k8k7N1N0r7r7k4k5O9O9o1o1J32N2r0q9k7k8O0O0n6n6JQ2L6
30912f73L6j2j1j2j2k9k9J2R2Q6m7o2o1K1K1k0j9Q9R0J3o6n5n5PPM6M6L0n1q9qn4n4N2J33
30905f38pq8l7R6R1m3j2j2k5k6J3o7jQ1k7k7O8j2k4N6ONJ2J2n5n5l9l9MQ5K9n1m1R3N1l0K4
30898f30K4rj0o0K1R0Rq5nP5om9n0l7l8Q3Q4o2o1O0N9o8o9P9kj08K6L0j05j2J23Q3Mj7j7k2
30891f72k2ooj00j00P1P1O2O2J6j18q2N1Q1%j3j3LLQQn7K3J26rj15l4Q1Q2jq1j4O7n1n1J47
30884e83O7p4p4L8m3j00k0K4K4MMm7L4N5k5k0O0nmN1l0o0K1N6k5K5K6j04L1O0p3l5M5JJOP
30877f82l0k9L8L8k3k3O8j3j18l6J11L1q4mj4j3M5M5NMM3M3n6n6P6mp1RL8L8L3j01q7M7Rp2
30870g95O4O4l6l5O6O6n4n5M2M1JJmnnmk7k7J3J4M8M8k0j9k5k5J5J6l4l5POLLLLJ8J7p6p7
30863g99M0M0k7k7P3P3m8m8j2j2j1j2J1J1J1J1L1L1L2L1l0l0l0l0K0K0m8m7O3O2l1l1LMM4
30856f62M3r4r3K7K7q9q8O4O4k6N5R4m1j38lJ05K5%Jm5m5Q4Q3l7l7P1P1k2k3klkkk3k4l6M4
30849f77J43J0q2%K9n1m6L5lmKKJ9J8J9J9k9k8k9k8o4o3N2N2O3j7r0rJ13L2q4q4l0J04P4p
30842f39k7k7q2kO6j4p7NL9L9R0Rk9k9POK9K9n9o0m7L3P9kp0J0P2rlmm4m3oP4Pp3J2J3m7L4
30834g40J23j1r7j7K3K2K7K8k0k0K1K1J6J6J6J6JKKKn5n4n0n0l6M5M9l1j9O1J1J1L4L4l2l3
30828f84NOl5l5Q3Q3m4m3P5pj00k0P0P1j9j00j9J15J11k5m2m3r6j6l6l6O3O3J0J0J0J1l2l2
30821f78l1l2L3L4P8kl5l5N5N4k6k5o6o6P0O9p4NJ05K4j18l8O5O6p6p7k5k5k9N1O5O5N3k7
30815e93j40o0O4J45O8o5l6M5Np5o0o0k7N4R4J3m0m0J7J7O1j8m1m0J3J4N6p7r5L9nmM9M9M9
30808f24M9j6j5j1j1l7M3M3l8l6l6l6l6Q6J67P6n8p7p8o9J1R8J8p9JK1j14q0J08J37Kn0n0
30802f91p4O0R7J6m3m2P3P3p3p4l4l4L3L2Q3Lq2kL4m7j9j9l0N2%Jq3q4J10J90O1j00j5j6o5
30795g09o6RRRRm1m1N3N3nnO2O2QPn9o0L7L6mmL4L4o0o0M8M7j9k0j9k0K1K0m1m1jjOPK2n8
30787g41n0J10J47j5OPm3m4noj1j1L1n1o0J00O2j9L7L7o1o1OOn4n4M0L9j5j4j5j5J2J2M2M2
30780f09M3j17j18M3N4N3lmMMj%L3m7j02N8R0p2o6R4K2n9m9L2N5N5l4l4J3J3J3J3K4K5j3r4
30773f81j21M1O6O6j7j7n7n8J0J0mP7O3p1p6NO5O5n1n0J5J5k5k5N8N8rj0NMNMk3k3k3k4K2
30766g11K2K2K2m9m8P2P2J9J9k1k1j4j5k3k3O8o6j02Q6M5l5L0L0q5N0J17j8r2r2o0P4K6n3
30760g54oP6j6j5L0L0r5r5K6K6M2M3KLmlL6L7OPj41j41P3P4OPK2K3L6m5o7O8P0o3j24J0M8
30753g68l4k5J10P4pk7k7PQk1k2R9R9p3p4P4P4lkp0j51k6J08K3K2L3m8n3K8K5n6r2j0qpO9
30746g51P0oP4P5j12o8O6k1k2M0M0p2Qj2j2O0O1j2j2j2j2l3l2l3l2L6L7j4O6K2n9n3K6MMJ0
30739f81Rm8m7P3po0P5P0o4m7m7O6O6o5o4j9j9o4J7L3L3J12L1p5N9Q8m7m7Q8J5j19NOl4l4
30732g42J7o4o8J3N6N6%jM0M0K2K1m0m1k7N3J4o8J7J6k9k8N9O0o2o1kkL9L8k0k1k0k1llM2
30725g20M2j02k1R9J8klL3L3nnn9K1O4p1l5M5k4k3M8M9%JONn4K6O2p3p7Kl4M7Q7Oo4o4n4n4
30718h50M0M0L9M0k8k8Q0Q0m1m1K9L0l8l7M4M5k3k2m6m7K1K1k0k0K0K0jjjjL1L1L1L1p3p3
30711g18K0K1N7N7o4o4n4n3J22J21l7l7LLj8j7j7j7K4K5K5K4m0m0J%j0rnnQQ9N6p8o4J7KL
30703f69K1K0l4M7P1o4o8J2JKPPo8o8N3N3noj9r9n9P5K9L0O0k0o5J5P1j0rP1P8lm7m6lko9
30696g10o9j9j9K1K2L0K9nnMQ5N2q1p9KJ5J5lllmj5j6j6j6MMm6L4P9kl7M4mm%JK5K5m1m2R5
30688f53R6p9p9J8J7J8J7l7l8M8l3K7K6j8j9j9j9M9M8LLM8l3m7m8r8j8M7M7R7J7p4p4opPQ7
30681f79K0o0K1K1J6J6m6m5M9M9onp2p2mlL6J18Q6m8q6mO1k0q7oK4n7j9J14oq7J6J6n3Q1J22
30674e99j3j9j9J3J2k4k4J6J6n5n5P0P1o8J3M8q6o6J6NQ6Q1Jj7j6p6p7J8J7j5j6n6n5M8M8
30667g77RQM7M8j9k0k2k2M6M5KKn1K9N8p6p5MJ4R3Q9m5l0l1K9K8KJj19l9J17j8q5M9J7o3M4
30660g11l7p5N9R1J0J1J1OOo0o0o0o1L4L5L4L4llL8L7MLM4M4k0k0k0k0j5j6j5j5K1K2K1K2
30653f24j3j3j2j3k6k5k5k6M4M3LLP8P9j6j5m2m2m1m2qqrqM8M8j9j9mmL7L6j6j7j6j7LLLL
30645f89JKJKKJKJk8k8k9k8K9K8j1j2J6J7k4k4klj04N8J54pn3n4O1O1K1K1m6m7ooO4O4klq8
30637f88q8L2L3l9m0N5N4l6l6LMMMMLK1K0K1K0n1n2j1j2P3P4Q0q1r8O3L0L0l8l7LMM1M2k5
30630f14k6K0K0m7m7LLLLNNmnR4o7j44J7J22m0q6q6K2K2Q9Q9k0k0k0k0LKM3M3P0P1k4N7lj37
30623f04o2J9j5j6j0j1k1k0J9K0LMLLj8j7M9M9n0n1J6J6M6M7k1k1J3J3n4n4O1O2o0n9L8L7
30616f46KLk2O0L0j03j22J2M1M0J52J7j54p4L0L0M8l2l8R6N6p8n0L2k3k2J0J1J0J0K6K6K6
30609e96K6o2o2o2o2L3L4P4P4l4l4K1o1j04L0R8l7l7M3j0j0J03J03p2p2qqqqo1o2Q5Q6o4o4
30603g88K9L0K1K2m6m5MMP1P1J5J6J5J6k0k0j4j5l4M6M5q9j11K4Q3Q2j7r8o7O8R5J4K8K7r4
30596f32r5Q1Q0onm6m6kkL9L8l1l0R4m1j27Pj0j0Q6Q6q9q9M7M8m7m6M3M3M3M3m4m4K3K2j4
30589f33j5j5j5OPOPl6l5Q5Q5l1l1RRj9j9o0o0L9L8kq3r6L9J05k9n1K9J6J5K6K6K6K6llml
30582f44o3o4Q4Mp2O3K5j08j3J21K1o0K8J09P2o2r3j3j2r4p6N7O3j8M5M5%jq2q2O6O5M6M6
30575e97M7M6r9r9M8M9j8j8K3K2n1n1M2l8%J33J2j21n1L0M3M4mlp1p1O5O4n6n6j5j5K5K6L5
30568f80L6L5L6o3o2k3k2l2l2O2O2K2K2j9j8l4l4L3L3J3J3k7k8k0k1J01J00j1j2j1j1l1l0
30562f53J0RK0K0k1k0j4j3j4j3K7K8K7K8k0j9k5k4L9m1p7N8O5j4L8L9q8q9L2L2L1L0l6l7N6
30555f29N6l8l8k6k5M2M2ooooL4L4l3l3q9r0Q0Q1jq1j3O6ppO0O0m0j22rP2M8q6j26PJ31M9
30548f55l6M5J05J05J3o8q3lj8j8qq9r0qN0N1P2o2p0O5M0L9R1m4j34n4K7K8L3L2k7k8J3J2
30542f74K8K8m0l9KKKLN7N8o7j47oP5O9j1l0l0Q2Kq2jO6j4KQ3M6q9p2PM3M3J2o8k4k3l2l1
30535g70J16J16n9n9j9j9l4l4L3L4j6j5n6n6M5M5NNL7L8llMLMLm6m7J2J2P2o2o7O8O2j8L0
30527f39L0L9m3j09k9%JM6M5k9k9L3L3K8n3n7K3N5k4K5K6j5j4K5K6J5J6p5ON0l0p4p4RRN9
30521f95k1j9O1R2J2n7j37j02k1K7K6P2P2K5K6K5K5M1M1J8o1n6n5n5n5k6N4J3o6j0rj4j4Q9
30514g54Q9K2K1K2K2j8r9o5P0P0o5n3K8Q6Ok9k8POq0p9J4R5O3p0l5M5N8N8M9q4n1L0j8r9k9
30507g95l0L6J16N7k3k4N7M5l6n3n2M1M2R1J2r1j1L4L3r2r2K9J10P7n7r0qOOJ2J1mmmmLML
30500f45Mo0o0O0O1m8m7ppJ7J7N8N7m7m7J9K0KJKJj0j1j0j0K8K8n7n7o9O5L0L0LMMLJ9J9k2
30492f62k1J3J3J2J3j9k0o0o0P8P9j6j5n2n3R6R5p1p1K4K3M2M3n2n1J1J0J1J1j7j6O8o7j07
30486g88K7O4O3klm3m2qpO0O0popoM4M4m4m5l0N1Q7m8j9O2n9n8j6j6j6j6j9j9j9j9MMP6P6
30478f40l5M5M6l5n3n2m1M0k7j07j6J18P2qk2k1J5J5n2n2R4R3n8n9R2J2n6K5n4n5M8J28nq5
30472f90q0%J7J7m5m5L6L7rP1K1K0J11L1q5q4N4k6q2jM2M2llllq0p9M1M1k1k1O8O7J10K9n1
30465e56n1O8j2j10l1L9m2p6N8Q9m7m2R1N8k2nmj23m3J0p2n8J31J35JQQq5nJ5J5O0O1m8m8
30458f33lkp2QL0L0J4J3J4J3m6m6onQRo2j42M5J27j9j8k8k9L8L9NNM5M5J8J9m9m9M4M5n0n0
30451f95J%J%m7m8M7M6L8L7n6n7J40J40j15j15k2k1l5R9N1k9K5K4j19j19Q3Q2m1m1%jPPM8
30444f85M7j8j9K6K7m9L1O6o8r6j6k9k9L9M0L9M0N5N5o5o5k8k8J3J3K6K6K6K6j2j1j2j2l2
30437f79l3l2l3L2L1J9R8O3p2k6k6m0M1M0r5p9N7L9L9k5k5O9O9n6n6n5n6N9O0l5l4K3K3K2
30431f73K3J9J9p5p5L2L2L8L7r2j1O1k0j9O1O0j9j35n4O7j4j07k6P1P1K7K6O8O7p7p7Q8Ro4
30424f62o4K4K5ooopOOO7O8K7n3qpo8o8Q0Q0j1j1p1RJ05j38j12K2k31k31P8P8k4K71L43M8
30418d47j35n4o0n9J70L6j73l9J4j20p9J08J49O9k2j03q3N2J7o4%%%%m6L3K9K9L3L4n7K4Q
30411g36p2K7J08n1n0P0P0L7m4M1M2p3p3P1rq5mj5j4L3L3qqj4j4n5n4L1L2l6l6L9L9kjK3K3
30404g35K4K3j1j1N6N6K4K3m9m8Np4j05K9N1N1llm4L7L1j02lP8m2m3K4K5j6j6qqN9N9KKM3
30397f19M2o1o1L3L3m5m6onnnO3O2m7m8K0K0j5j5j5j5j2j3K8K8k4k4M3M3j8j7K3K3J4J3k6
30390f54k6kjjjKKLKj8j8K3K2l7l6LL%%M1M0k0k0K1K0k2k2J8J8K8K8K8K9nmp2p2n2n3J5J4
30382g76k1k0J9K0KKM2J22K6j09k3k3k6N4O0k1n9K1L8L8j01j02K3J03O8j3n6n6j4j3J31N0
30376f14q4mL9M0l4l3l3l4L2L1rrl2l2O2O2j2j3p5p4l8M3M7l2L7J18k6k6J1J0J1J0m0m0N8
30370f83k4r0R8O8o7l0N0L7L6llm4m3k1k1j5j6lP8L7m3QPM4M3j05j05O9P0L6L5P7n9j06k6
30363g14j2j2L3L3J6o5m4L6N3N3l1l2l2l2N1N0k1k2N1k9p0J1O8O7Kp8o5J5L2L3j01j01lP7
30356g83O7j4llj5j4K6K6O7O8k6k6K2K2j8j8j4j4j4j4ooO1O1J1J1n6n6QQMLMp6q2Q0J7J8l9
30349g13m0J7J7J7J7l6l6N9N8j1j1N5N6q4q4qpl6J24P9jn7n7j7j7PQ7P1r1k6N5%jm8m8qqJ2
30342g14J3k8k8J0J0P7P7l6l6l6l6J8J8k2k2j6j6N2N1m8m8K0J9L5L6l2l1j0j0K5K6J5o5q0
30335h12Q1J31l0p6p7j7j7K3K3LMP1P1LLLLj%m1m0j5j5j5j5m5m5n5K6Q2Kl2J02N3q2l8R7k0
30328g07j00K9K9p7N8J06k8l0J04O0p4o3J8N7N8K3K3K3K3q8q9k6k6N8k1o2J9N0N1j7j6kq2
30322g19%J34J04l0o7o7L5L4l3l3j0j0j0j0m4m3mlJ4J5m8m8k2N9J04K3lP7Np6l2l2N7N6M4
30315e83M3K7n4j5O5p8p9M8M7m7m6N8N8qrm7m7P3P4l1l1J3j21r7L9L9m0n6n5j1O9Q5Q6oq7
30308g24n4K6M4M3K4K3l4M7N9j28j28O0R6J7Kp8l9M2p6p6O6O7n1L0R6J5k9k8l9l8J06K5p6
30302g10NO7j4M6M5n4n4j0rPQ7K5n6%jp6MK6K6n6n5l4M7M2M1Op5p0O4P7P8K5K6K0K1m1j21
30295f51q1jJ%M6M6K6K5K1K1j6r5r6j5J5J5l9l9L6J69Q4j04r0j0K7J07O7o8n5n4J2J2K5n5
30288g14l3J01O5j4m3m2k6N5n3n3K0J9m2m2K5K5NNm1M0K2K3K7K8llKKr0j0N7k3l5l5N4N4L2
30281f41L2l5l5J12J12o2o2j00r9l2l3Q5Q5M4M5m6m6K1K1K2K2L6m5q9M5Q8m5n8P7P3o1o9J2
30275f26Qp2l2M9P8n5n3K9O5j6j11l1J3J2N5N4j2j3O4O3n7n8J3J3j38lQ2n1n3K7J8J8K4K3
30268f73m4m4mlO3O4l1l1j8j8j9j8K1K2K2K2j1j0K9L0K1K1J6J6q7j67K5J59Jp9K2K3j09K6
30262g63O2j8j0rq2q2J84J83r8r8%jjjqrrqJ0J1P2P3J0p0j6j7m5Q9Q9m5o7o7J9J9NNNOK1K2
30254f39m1m0j2O8P4pj10k9qpl1N0J22M1p8LL7r8n0Q3%%N3N4m0m0PPOPj7j8jQ0j5r6l6l7k8
30247g86J07P6mn0m9j1P0P3qp3p3o4J7k9k8Q7Q7l3M7Q3n0j17J6L3m7l9M1L4L4kjR9R9j03j02
30240f66rrn5K6M3M3jq1jjj1P0onN3k7l0J05L2j02K7K7m8m8k0k0K1K0N6N5l8l9J0Rl1l1n2
30233g34n2n2n3K6K6R3R3J8J9o5o6nJ55O1r9m5m4n4n5MMLMkkkknnL5L5l3l3PQJ20J21k7k7
30225f30JJJJJ2J1k8k9J%J6o5j52RJ11L1r4j3K2n9N6N6j7j6k2k1K3K4OQ5P0r2j05k4O8O8j5
30218g09j4j4j4ppkjn9K1J18m4j14M8N9k1RQM5M4l5l6NNk0k0M7M7RQM8M9r3r2JKM6M7m8m8
30211g32j9j9M8M9l4l4Q7Q6POq8q7M0M0j07k7R9l6p2O3L1L0L9L8p9q0l6M5J51P0n4n3m9m9
30204g26M6M5k2k2J9J8k0k0P3P4j18j18KLK9K8m3m4Q2KlP7Qp2k2k1K1K2L1m9K2J02j5j6k0
30198f47k0k1k0l7l6Q5Q4o7o7K7K7rqj4j3N5k6o5P0M5r0j0P0J6J6j9j8O0O1j1j1Jp8k9k8m4
30191g71L6J04K2m4m5J2J3Mp7j0P2poL9M0m1m0K6K7m3m2m3m2Q5Q5l9j20K1J01R7J6k7k6l1
30184f54l1PPM7M8o0n9L5L4n6n6L9L8k1k1M7M6j05j05M3M3O3O3n8n8M6M5m8m8J1J2J1J1j3
30178f97j3M5M6Q7m7j40pllJ3J4k6J08M7q8p7Nrrl4l3O0O1K7K6K7K6o6o7K8K7K4K4j24j24
30171h72R1R1llL7L7l0l1L0L1j1j0K2K1m6m6N1N1j7j6J2J2J2J2n1n0M3M3l9l9K9K8n6n6p4
30164g97O2O2p2l4M7klLLkjjjJ3J3J3J3mmm4m5K5K4K4K5j5j5K5K5N3N3k8k7n1n2L0K9n4n5
30157g65Q0Q0p3p3O2O1j5j6j6j5L1L2L1L2n0n0L1L0j4j5n5n5mmP7P6J3J3o7o8K7K7K8K7LL
30150e91l8l7K7K8j07j07L8L8L8L8QRK2n8k2J13K8j07MNmlK4K4n6n6J4J4J4J4k9l0N1N1p4
30143g17p3PQj0j0j0j0R5R6r2r2K9K9n1n1P4P3L4L3q2q3N2N1k9k9o9o9J14J14L4L4o3o2k3
30137g48k2RQl1l2l0l0R6R6J6j19qP3J0J1O6j5o3J7M8q7m0M1j8j8J23M3m7m6n5n5P7nq4mJ8
30130h05J7R6l8q9qM4M3N9k2q7pP2P3L0n0m8Q6R7l7k9k9p2RR4J4p2RL9L8o8o8J2J2k3k4k3
30123g55k3j1j1O5O4J5o5k0k0N1N2J1J2L2L2m3m3m0M1M1m0m2m2ppN0N0l1l1n9n8P6P5K3K2
30116f36K2K2p3p4J1R1N1k9K1K1l0k9N1N1j54j54L3L4J3J4M8M9k3j03o3J8M3M2Q3Q3m0j22
30110g29q4N0O6O5Q5Lp8Km8m9K9K9o2J9M8l3K2K3j45o4Q9Qj06k5M5M5J6J6J6J6j4j5N3N3j3
30103f67j3N4N5J0J1J0J1j6j7j6j6m6m6jjk4N6N6k4n7n7k2k2p9q0M5J25J04K5L4L4o6o6k1
30097g27k1q4lJ18L8qqp5p5K8J08K6j08j5J20M9q4o1K0N5N5O2j9m1m0M7M8k0j9L7L8l3j14
30091g06NQ5n8n9L8L8K2J02K1j67j03Q5O0p4l3M8ppkjMMMMk6k6O4O3N0l0p6MO6j5L6L5l0l0
30083f12p5NJ8J7j8j8j9j8mP6Q3n1n1Q3N7k3o4o3l9l9m4L7Q2Q2j2j2j2r2KQ2N1N1o4o5%jn0
30076g20L0M5l6k5k6OONOjjooM3l9j05k5L3L3P8P8m8m9M5M5l0l1K0o0l8M2M2l8qP1P2rj15
30069g16l5O3O2m2m2N1N2J0J1n7j37k3J12P7mk1k0J5J4j8j8j3j3p4PJ1o9n8K3M0M0J9J8k1
30063g56k2P2P2NNK8K7l9m0j6j6j6j6j7j8j7j8Q6Q6o2o2QRm2L8N1l0l0N0N3k7m5m4J6J6k8
30056g39j08J3R4L5L5M1r4k3N8ooj4r5k9J06j5j5nmmmLMLLM5M4M4M4k3k4L0n0o0P5L8r7q2
30048g82N2Q1Q0Lj31l4M7%JNOm0m0K2K3Q0jm9m9J5J4k5k6L1L2n8n8NQ6M5l6K1K1k4k5oppo
30041g34j2j2L9m2m5L5P0j0k8k7p7LQ1Q0M5M6j19j20Q3Q2j6j6L4m6p6NM6l6jP8J2o9pP4O7
30034f13o7q1N3N5k6l2l2l0J04R1r8o8O7K3j11l3M9LMRQj5j4j5j5O3O2l2l1M3M3j01k1Q8O
30027f64l3M7Jp9L8L8klppM1l9j37kN1N0N9N9j06j06K0K0N3J34P0o5o0o0o8o8L6L6J04J03
30021e46j02j02JQ0J4J3k2k2l3l4LJ38Q3n1l0k9q6nM1m1j7O3J2J3N6N6r1r1K5K6K1K0J11L0
30014d96r5r4o4J6J2J1k8k8o8o8M9M9L8L9R7o5j09N1P0j1NMMNo3o2O8O9k4k5K8K9j1j2m2m2
30008g63kjONl4l4K9K9L0K9K2K1J0p0n0J11oq7L4L3k7N3L1j30m1J21Q7p4o3J7K4n6L5L5m9
30001g25m9J2J3J6o5n4J08J42j9o6o5OOPOM1M1j07j07R7R6N8k2q3P8M3j18q8P3J3J3j8j9K1
29994g15K2l6l6N8N8LLl8l7N6N6o4o5k7k8O6O7m7m8K0K0J8J8k2k2L0L0j0j0M0M0k7k6r4r4
29988h41J07J07j0j0n0n0JJl5l4M8J28N3j08k7k6LMj8j7N0N0n1n1n1n1K7K7J2R3J67Oj47J4
29981f79R1p0j63q2O4O5O9O9K5K5j6j5m0m1%%M3M2p8p8K9L0K9K9j1j1R0p2p3Q7rq9J2J2l4
29974g50l3jjjjO0O1K0K0L3L3o1o1j0j1j0j1j2j2j3j2K2K1m1m1L2J12R5o6r5j4K4K3K9K9K8
29968f15K9mlm4m3j7j6j1j2J0R0P3q7q4mO2O2m1m1m1m1L2L2qqM0M0%jk1k2J8J9m7m7K0K0J6
29960f95J6k5k4p5p5P3P3k5k5O8O9k7k8O6O7l1l0l0l0J0J0N0N1k0j9k0j9K8K9l9l9o5o5N5
29954g41N6OOl4l4j6j5j5j5K3K3K3K4J7J8k3k3OOOOJJo6o6N6N5j1j1OPM7M7K1K1m6m6PPPQ
29946f51N8N8o2o3o0o1POJ06J05J2J2q0q0M1M2%Jo6o6N5N4j2j2n3n2j3j2MNR8R8j8j7q5q5
29939g86P4P3k0k0K3K3j7j7q2q2J0R1R4o7j34K7P3pj4j4j9O3P2q9o1K0l6l6R1R1K4K3r2r2
29932h13N5N6k4k3P0P1j8j7n7n8kkr7O3P0j1M5M5q5q5L5L6K3K4K4K4l5l5l5l5N7N6m0M1J07
29926e70n3n2n2ooL4L4K2K2p3p2J6J6J6J6pom2m2K6J07J4j46j6J46J00o1n5K6J1J1l2l2RQ
29919f89J7J7J7J7k4k4o4o5llO4O4jjj%O0O0o1o1l1l1L7L6l8l8l8l8J9K0J9J9L8L9k9k8OO
29912g13M6M6m1m1%%O0O0l4l4j7j7N0N1l0l1l0l0j4j4j4j4J9J8J9J9ooL4L4p5p6J8J9M1M2
29905f61k5k5llklK1K2O1O2p8p8J7J6K3K2K3K3r2r1N6N6opppl8l9l8l9N5N5j2j2L6L6l1l2
29898g45M4M3k4k3J2J2J8J7o6J4R2m1j35jJ20j5p6N8J9o1O7O8n8n7OPPOK5K6K5K5J4J4%p9
29891f42p5N9K2j11m6Q9NNl2l1N7N7K6n4qrnn%jl9M1Q2Jk5k5m0M0P1j0r9j8K8K8j8O3Q1%j21
29883f59m0M8l3o8J3L3L3LLk7N4j3r4QQlkP9jm7L4M8l3m9n0K1K0k0k0RRRRo1o1j7O3M2l9K8
29876g63J08j2r3N1N2o2o2j3O7KKJ7o4p5OR7R8M9l1q0q0N7N8r0r0nmO2O3N8N7rj0o0o0j00
29869h59L4J34N3k0j9jq1q2jK1K0K6K6m1m1%jnojjj6O3Q6Q6M4M5mq5l6l6k4N6m6j26K7J07
29862g04JJM7M7k9l0J2J1m7m6J2J2M5q9n8K2M3M3L1n0j11l1M0L9J0RRJ0RRRRM6M7k0k1mnM6
29854f26l4p9JO3j7k3k4l8M2R9J8p8p9KKL8L8L5m6n0L0L3m7pP3O6j4l1l2n1n1qP3R3J1k7k6
29847f71o2J9k6k6RQj04k4Q8Q7k8k9M8M8LKJ5o6k1k1KLm3L8J8J7O3O3k6k5k6k6K8K9j2j2J
29840f59Jl9l9M5M6ONm0m0q0q0J9J9N9N9OOl4l4j3j2j2j3KKO9O9k1k2o2o2nnO2O2M1M2JJn9
29832g09n9L5L5j5j4K5K6nonnk8k8J3J3J6J6J6J6M8M8j9j9j1j0j1j1J8J8p6p6o4o3L0L1O6
29825g64O7jjo1o2N9N9nnmnl0l1m4R0J15L5K1K1n3n3r3r3N0N0J0J0k0k0j6j5LQ3J14k1o8o9
29818g47j0rK7K7K7K7m4m4N0N0q9q9j8O2O0k1k4N6J06k8j41o0Q8Q8K6K6m5m5o2P2J07k7j12
29812g16K2N0N0j2r3m3L7j8j8O3j7j2j2L9L9nq5o8J3LKjkLMPQ7K1o0M4M5k7k8p0p0P7P8l8
29805g11l7L4L5m3L8P6n8l9R5N6k4o1o1KJKJo5o6J7J7J8J7m8m7N0J30Q8Pl6l7rqrrL7L7n7
29797f67n6mmmmJ5J6J5J6nmL0L1K5n6k4N6Q5m9n9K1L8m2o0n9j8j7M9N0n0n1M4M4K0K0k0k0
29790f98pqL3L3n7n8L6L6J4J3k8k7OPM6M7j4j5n4n5P5P5k0j9j26j27J8J52Q3n2j3O7l2l2J4
29784f87J3k9k9k8k9J9J9k2k2M6M6M0M1m2j22l2J03O1O2Rj25j56L1J16L4jP9J05l0m8m8p0
29778f96J1K2j13m0R4N1N1qql7l8l7l7O6O6n5n5k2k2J8J9p8p7R7R7j4j3n4n4Q0Q0m1m1J1J1
29771g66N2N1L6L5q5q5j3j2K7K7k7k7R4R3k2k2o2o3n3n3J4J5P4P5m7m6POM7M7j4j3j4j3j8
29764g55j8j8j8p5p5J00J00m0m0K8K7jjL9L9jjm2m1jkQ3Q3K1j39p8Q4P4pj9j9j8j8K3K2k7
29757g31k8J3J3J9J9J3J4o6j47j7J43M8M7J7J6m2m3m3m2K8K9j2j2L6L6nmonL4L5L3L3l4l4
29751f45j0j0K6K5Kp8q8P2J02K2j7j6k9k8J1J2L6L7mmj10j10L8L8K8K8m4m4K1n9p4Q6J97L5
29744e54r2r2KLLKm5m6K1K1PPQPj4j3L6m3l5M6Q7Nm2L8j2j2RJ0MNO8j3n3K8noQ6NOOj15j14
29736g86M3J23LLN3q0j60K9J17j6n1n0L5L4noO0O0n8K3lq5L7J17l0j11j6j5j9O1jq1k4N7P
29729g35Pm5m4mmJ4J4N5N5l3l3k8k8o2J9Q9R0L6m5NOk7N3rq9K7J07m2m3%q1j3O7m1m1N8N9
29722f86J5J6J5J5k3k4J7R7Q7m7j10j09qP2K2K1M5l6p6MO4O4l3j14qrn9K1N8N7P3qq5nj5j4
29715g06j9j9o9J2M0m1J0J0O6O6M5l6l3l2LKj7j6o2J8L7L7Q7Pj05j05L3L2L6m6r0j0J06K5
29709g34RRo2o1N9N9QRJ8o2n7K4M5M5n7K3O9j2m1M0%q1k9N3l9l8mmm8Q6R0m5L9L9j3j4j3j3
29702g03j9j9M2M3k7j07J3R4k0j9L0L1n2K8j7j7O0O0l4l4M6M6k2k1m4m3M5M5J5o6j06k5M3
29695g54M3N8k3p0J0m0m0k5k5J22J23j8j7j3j2j0P1K6K5KKj10l0L0L0p8p8J6J51J10k4NNm7
29689e85j27p5NK2K2L2L1O6O7L0n0%Jj28m6P9km9L1O7j4n5n5L4L3j3j3M9M9k1j03j00Q7J06
29682f25K5l0l0j02L2R6J5l9l8N0N0p8p7J6J6MLRQk2N9K3n7k6N5lmR1m3j37lJ4J4O3O2l2l2
29675f73l2l3nnJ1R2L5m5NNp1p2l1l1N9N9J3J4K5n5j6O6qqM2M2o1J9K5n6n5K6j5r5pP3K4K3
29668g16rqP8n5j50L9J47J3l8l9O8O9k4j04j6O6J8o3K9K8K1K2L8r6j05L0L9L9o1o0J14J13
29662e73k3k4k4k4llllLMLMQQl2l1k7k7J3J4O6O6o3o3N5q0q4M9K2n8O2O2PQo0o0N3N3j8r8
29654h21o9J2P7P8L4m6n1L0N9k0j1j1o1o1N5N4J6o5p0J1J06K4k2N9L4j54q1J06K4K4M6l5k4
29648g53N6M9q5q4N1N3k8j1j1M6M6K3n8j7O3m3m4K9K9j7j6N1N0p5p5M6M5l6l7k3N7J21j3p6
29641f87LR0Qo1o2jjL9L9n4n3J4J4N6N7j1j1k9k9J1J1J2J2n5n5K3K2j8j8k8k7M0M0P0P0n0
29634f19n1l3l4PPm7m7K0K0RRP6P6l6l7MMj8j7J03K2j10K4O5p0k6N3l9m0j5j5K5K6K2K2j8
29627f78j8kjO6O6k3k4r0r0K2K1j9j8L0L1L1L0j6j6j7j6nmL6L5j3j3j3j3m6m7P3P4m1m1J6
29621g33J6J33k8j81k0J51P1m9m8n0m9P1P1jjo8o8ppL4L3KKn9J02J58mj04j04J9J9m8m8J4
29614g81J4J3J4N5N5l9l9j4j4K6K6r1r2N7N6K0K1p4p4O4O4llk0k1M7M6J5J5J4J5j0j1j1j0
29607f70mmL6L7J5J5n2n2M5M6m9m8m3m4K4K4ooL4L4k6k7J4J4J9J9k1k1RRN0N0MMo2o3k1k2
29600g39J4J4K9n1o7R5J58mj22m2M6M6J1J1l1l0P0r1q8P2Jj61L2J13J7J6o5o5J09J09m6m6
29594f85noklM9l3m9L2L1m9OQ6L5L6o2o3k2k2KKKKj0j0j0j1N8N8%Q1M2j46p1O4n5n5K1K1n0
29586g91n0R7R8k9k8k3k3l1N0N5k5o8J2K9L0j2j1j1j1l7l7K9L0PQl4l3M3M3M4M3m0l9N1k9
29580f93l8M3M3l8j10k9O7O8j7j7J9J8P9kk8k9L3m7m8L3M2M2k0k0J9K0lq3l0l0m5L6R4J4m8
29573g05L2K0K0l6l7J6R6j6j50k1N9ONKKN3k8p2RN2N2o3o4MLM7M7M2M1Rp1q8q9LQ4kkJJrP2
29565f75M1l9p5OL8L9m7L3L2m8PQj26m6P5nl4l4m9L2J37N7m1M0k0j53n5P9L8L9N6k3mP8K2
29558f17K2j2r2n2K9J7J8K2K3MMm9L1R4l9q4N1J8j16j0P0N8N8p8k12p7J12J10K9K4K4j52p2
29552h44J15L5n9K1L3m8LKJ1J1J6J6m9L1Q0%q9M4M5q9k2N9l5l5j7j7j2j3j8O2O2j9m8m7j3
29545h28j3K4K3K4K3j4j5k4N6N7k4o2o2J3R4K7n4L9L9j0r0o9J1K8K8jkM9l1j8O4PQQ0jj0P2
29538e62Qj26r1j0L5L5M6l6o4o5m8L3J17J16mmmq5lJ32k2j56K2K2k6k6k6k6M4M4k2k3N7N7
29532f61J7J7m5m4nmk2k2K9n2m9L1K2K1LLl8l7N3N4jQ1Lj32q6M9PQJ6J6MMm9L1Q4n0r1M4R2
29524f99J1j60q0R6J6n5P9R3J2N4k7j12M9O5j5l2l1L0L0J5J5k5k5K4K3Q4p7j37K3J61%j7j8
29518f30k8k8K8K8j3j2J0J0J0J0l4l3l3l4%jj%J4J5m3m2j7J45O0j00j20M1L5L4j2j1j2j1j4
29511g89j4L1L1L2J12L6j25j4j5k5k4kkL8L8k2k2l7M4J11m9o7J4j0rnnk1k1l6M5J56oj30m9
29505h11K3K2K7K7NOM5M5%jj%k3k3k3k3m4m4K3K3K2K2K2K2k5k4k4k4j5j5j4j5J8J8j7j7QR0
29497g15L9L9k1j01j2O8Mp6lP6N5N5pj42p1J0mmPPPPQ6Q6j3j3N0l1j51p1P0P1QQJ1J0n7n7
29490g75qpPQ6J03l1r1rK3K4P3pl4l5m9L1R4J4k9l0k6k7L6L6O7j4j61q1Q7Q7q3q2N4N5j3j2
29483g27O6O7jjk9l0L8L8k7k7J3J4l0l0l0l0J2J2J1J2O1O1o1j40p3O1M3M3O3j7o1o1o6J4J13
29477f99L3pP4Op4j4O6%q1m8L2J7J7K7n4n5K7P7P8o5o5K4K4j6j7qrqqJ2J3J3J2j5j6j5j6K1
29469g17K1p4p3N2N2N2N2O3O3q5q4o1o1POM9M8O2p3o6J4%Jj8j7j7j7Q3Q3j1j1m8m9lmpP3M1
29462f74r3k8N3jjJ6J6l9M3P3o2j47o7N6N6K1K1QRQQp6p5P2P1jjJ3o9qJ25l1j11n4n4O2J42
29455g19J14j9q4lM0m0l6M5M9M8o7o7k7k6k7k7QPM8M8QQQPo9p0J32J32o3o3o2o3poJ41J41
29448e61p9q0j7j8nq6n7P7J20j4q0N3L4j01L2J12j9k0j4j4J5J5n2n2K5K5k5N5J03K3L3L3r0
29442f29r1N8J37k4j59q7M8mnJ3J2m8Q6J28o0j43M4J35n3j39mN6N6n0n0rrM3M4k3k4rrM1l9
29435g67m2L9K9K8L4L4poqqn8K2J23M1q2q2l3l3L0K9L1m9n0L1J4J3J9J9rrn0m9K7K7J9J9O7
29428f47o8l7M3JJN1k9k4k4j2O8K8n2j2O9j2r2m2m3K5K5K4K5qqqqn6n5J19J18k1k1q8q8J1
29421h47J1P9P8k3k4J8J7J4J4J4J4k8k8k7k8j07j07R5R4o5o5Q3Q3ononK9K9j1j1j9j9K2K2
29414g15L4L4l3l2L2L2K7K7J2o8j24L7J36k5j17l7K1K0o9o8K5K4K5K5M0L9q2q1Q7Q7K0K0k6
29408f73k5O9O8K4K3p0p1j9k0M8M7K1K0K1K0m1m2m2m1J4J5k1k1k4N7J07n5j37n8Q9Q9rrqr
29401f63K0K1p4p4qqqqO2O3mmm9m9P2P2n8n7j8j8K5K5K5K5M7M7m8m7L1L1r1r0O2O2l2l3K4
29394g27K3m4m4NNM5M5kjR8o2q7P3O3r8j9k0J0J1ppppJ9J8k2k2J0J0J0J0L0L1o4o4L7L7L7
29387f77L7POPPl5l5N9N9j7j6j7j6p3p4M8M8K0J9m7m7k5k5J5J5NNNNqpqqJ0J0J0J0K0K0p4
29379g62p5N4N3j4j3J8J8J8J8N1N2j5j6j8j8j7j8j6j6j7j6J6J6n1n2MLM3M4P4P4PPl0l0J1
29372f13J0o8o8k7k7O9O9k5k5K1K2K2K1KJKJj35j36J19J20l9l9K8K8L2L2J1j49n8J02M2M2
29366f13k8k8L9M0j8j8J13m8r1r0P4P3r7r7N0N0K9L0j1j2q3q3Q1Q1K5j37p9Q2Q8p3K8K8J0
29360f85J0J0J0O4O3n7n7J8J9m9m9jkkkJ2J2J2J2k5k5J5J6N1N1j7j6J1J1n7n6k6k7O8O8o5
29353f85o5o1R9j8j8N9N9q1q0J4J3R4R4q1q0j3j3j2j3M4M4%q0j1P0Lp8M3J23K9n2r0rQ8Q7
29346e77j08j08J3J2K5K4K5K4KJKKJ0J0n8n7O4O4l0l0k6k6K8n3q8M5P8lO6O5l3l3kjkjj9k0
29339g15M8M8n8n8j8j8M6M5j1O9N9j30r4L9K7K6n9n9J02J01n1n1M2l9l8M2l5l5J1J0j0j1k4
29333g99N7J00l5j35N2L1j03lJ31J03K3o7o7l1M9j2r4RQ8nq5K1J01J1J1J1J0J1J1n0n1j0j0
29326g27K6K5o9o8K6K6K2K1M0m0n7n6P1J52QQK8n3r3j2n1n1P0P0oq6N4N3l9l9K8K8J5J4r8
29319g60j8J9J9K3K4O2O2j12j12K4K4K4K4J6J6k7j08j2O9J9J9LMN7k3j76m2R7J7k6k6L1L1
29313g58M8l2l2M9M7M8m1m1l4l4K9K8O1k0r0r1QQ9Q8Ql3l4n2Q3N8k3l6l6K3K3l9l9PQ7L1j03
29306g53m9Q5k1j02N1N2k1k1R2R2k9k9l2l3l3l3k1k1J5J4K6n5n0L0QQ8J24j1j02j02J0J0J5
29300h06J5J5J5M5M5K4n8pqj2j3J4J3RQK3n9j2j3M7M8m7m6QRM4M4M3l9l3l3J7J6Lp7p8N7Q9
29293f90Qm7m7O9O9l3l2L4L5k3k2k7k8P6np7MJ13L3j5j6oq6k4N6kq2K9L0lq3l3l3M4J24j8
29286g08r9j1P0K0J9J6J7J6J7l4l4OOj8j8K2K2M4M4p7p6lll4l5JJ35Q3j05p1J17P0j18m5L6
29279g28k2k1M0L9lq5n6K3O8O7n7n7J0J0oonoJJR0R0j0r1r1j1J17J17lmn5j36r0rn1L0J07
29272g93K6m2L9L4m6J9K0k6k6M0M1L5L5K2n9j4j3M5M5MNnnm5m5OON1k9q2q2p4O1R7J7L0L1
29265f77MMMMJ6J6n1n1j9j9j4j4N0J30J0p1ooj7j6J2o9k4k4J5J5J5J4ooO1O1J2J2PPQp3r4
29257g80r5N6N5J6J5mmM7l5l5M4N3N4N7p7m7L4j9k0j4j5MLJ6R8L9r5r9L6N8p5kP8P0j2n4n5
29250g04KKq7q6k0O2J33N3n3K7J8J7o3o4L0L0o3o3L1L1K2K2J06k8j38mJ05K4n0n1j5j6j7j7
29244h24K6J07k9j09M3J24j1j2L9m1ONl9m0qrQQ9M6l5p0J1l2l1M4J24n9j39L7L7j3O8O8j2
29237f31K0K1n1n2J8J8k2k2K3K3m8j28j7O4J3J4K3K2m4m4O1O1j0j1N2k9o8O7P9n4j7O5j1j1
29231f26nok9k9l0k9ppopO5O5N2q3o7J2K2K1P2qq4q4NNm5L5N5k6j6j6k2k3nP5N5k6ppn7P9
29223g39J63Q3Mp7q2kk1k2N0N0J6J6%q2j06k5M0M0L4m6n1K9R0Rl5l4n2n2O9O8l8l8QPl9M2
29216g23M7l4n8K3PQO2j9j48j3J27M6j7O4L3m8O5O5l9j19n2K9J9J9L4m6l3M7M1l8j2j2n2n2
29210g79n1K8j6j6K5K6K0K1j7r7j2j2J1J1J1J1L3L3K9K8k5j05j1O9M3M3M8M8m6m5j1j1N7k4
29203f83k9N2Q2Km1m1L4L4j13j13M9M8m5L5Q6n0j8O1k8j09RRJ6J6LQ4N1q2j3O9Pp4M4M3kk
29196f09Pp2m8L4j7j7J8J8l2M8M7l4p4OK1n9n4K6J0J1N5N5p1p1o7o6J8R8M8M8Q1%m8m9JKJ
29189g35Jk5k4o9J1P6P6J4o6n4Q0M0r4j7O3l1l1k0k1k5N5K7K7J9J00M8q6j17l8NMRRJ2J1P9
29182f87P9j26j26nnL1L2qrl6l6P9Q0J6o5o5J6K2K3K7K7rqQ5Q5l8l8l8l8j1j0N6N7p7p6P1
29175g25P1l5l6l5l6L5L5l2l2M4M5p7p6P9P9j5j5j4j3j3j3K4K4K4K4opm6m6OPP3P4o4o4k4
29169g80k3l9l8J09J09o3o4L1L0m4m4K3K4j7j6N1N1J8J9J9J8l4l4OOo3o3Q5Q4l1l2L6L6n1
29162f81n1j1j1M7M8j9j9L6L6l1l1l4l4Q6Q7r9r8K2K3k4k4J6J7L7L8L7L8m8m8m9m8N4N4j3
29156f97j3K1K0K1K0J2J2n0n0k5N6J0J0K6K6m6m6K7n4r4j3j3j2Q1Q2M7l4q2q2J7J7l4M8M3
29149g49l6o7O7R5J4k6k6nmOp5m8L3j8j8J10J10j1j0j5j4j4j4K2K2m5m5R8R9p7p6k2k3nP5
29142f92Q5No6o6l1l1j8O3P2o3k7N4J%jj35m8J40M0r5p1RN5N4M1J22L6r8p7LJ7J7J1J1J6J6
29135f51j05k4N1k9m0R4N9k1m0m0k3N7KKOPk1k2qP2J6j18l0k9q6M7J42QKKooo1o1n0Q3J05
29128g16k9q4mQ1Q2J9J9p0p0K4K3K2K1m6m6llllj4j5N2N3ooooL5L6l1l1j3j3j3j2k7k6K8n3
29121h54l6R9lq4L5L5L0L0l3l2L4L4k6k6J4J4ONNOpoopppL3L3j4j5N2N3J6J7n0n1j2j3j3j2
29113g63N4N3j3j3k9l0o9p0M8M7m7m7L7L6mmN0N0N1N0j5j4K6K5l9l8K8K8k2k1k1k2J3J3n4
29107g26n4M1M1M0M1j3j4qqr7j6L3L3K5K5K0K0oq6m7L5J4J5k1k0KKKKj6j6n7n6L9L9L9M0o5
29099g78o4Q4Q3k3k3k2k3k4k4o9J1P6P6j8j8M5l6p1O3Q3Lj1j1lmlmj7j7j7j7k1k1M9J30K6
29092f10n5mnq0q0j0P1N5k4k5N5Op4lP8j2j1L3L4j5j6j01k0L7L7J23j1j57p7J7J7J6J6O5j4
29086g44o3J8K9K9J13L2J0J0o4o3K7n4m3L7j3j3K9K9K9K9PPOPPPq7q7J9J8J9J9l7l6MMO2O1
29078f36q5q6M8M9RRj3j2j3j2j9j9K1K1M1M0k6k7llJ1R1M5q9n4K6J1J1k4k4j9j9j9j9%%R3
29071f95R4l4l4l4l4k7k7J4J3L0K9j1j1n2n3M2M1jjjkJ5J5n3n2Q4Q4l6l7o6o7N5N4K4K4j6
29064g26j6P0P1n0n0J8J7k3k4N4N3j4j4m4m4P7P7l7l6jjK1o0r5L9M9l2K1K2q6q5Q8Q9k6k6
29058g24O8O7m3m3pqOp5m2R1L1m9MMj1j0j1j1k1k1k1k1L8L7L3L3l1j12lJ32R1m2p1RKLJ3J2
29050g03n5K5O3p1j5J19l2j67n7K4J3R4O8j4llp3p3M8M8J7J8J7J7q2q2O6O6j0rj0rK4K4j6
29044g33j6J9J9k1k1MLMMK1K0K1K0p8p8J3R3Q3j05p5N9Rp1jP9R4J3mmm5m5nnK6K7m0m0O7O7
29036f22q1q1M0M0k7k7qrN9N8m0m0m1m0L4L5L4L5%%m0m0K2K2J4J4J49J4j64j65L4L3P4P4l9
29030f79l9K8K8nnnn%j%jlmllRRMML1m9m5R0N6k3j09j10q6M7O6O6J2J2J3J2j3j3j3j3L4L3
29022f73N0q4p7N7N3q0KQ3r1r2O0O0K0K0KKKLp3p2onj2j2Q2Q1k3k4k3k4J0J0J0J1J3J4Q1Q1
29014e64n2n3j2j2m5m5K2K2Q7Q7o1o1j7j7j7j7j%O6O6p1p2K3K2qrNQ6N2q2n5K6L9r6r5L9K9
29007g91n2lP7m6m6K9J10O0k0l7l8n4n4R4R4n2n1j1j0L2L3r5M0J18p0r9L6J8J7m1m2L1L1l7
29001h29l6R1R1o2o2R6J5l3l3p2p2R7R8L6m4q4lQ6Q6n6n7k2k2k2k2L3L2j07k6P4P5J2J3rq
28994g46rrJ1J0J23M2r5r4K1K1o5o6N6N5n0n0J6J7PPR2J2r1r0K5K5KLM2M3k6k5J5J5J0J0O4
28987f72j7j24RP7n8j8O2qq8nP6K1K0N4k7k6N3k1k1j6j5m2m2N3N2n3n4R4R5m1m2m1m1J7J8
28980g71P1ro3P2L1j03r1j2OQ6Q2Jo0K0NNJ0J0k6k5k6k5M7M6p4p4R6R6KKl8l9RJ0m3R0R1m4
28973f35o5o5ppL3L2L2L3o1o1POkjO5O6l8l8l7l8O0O1l4l3L3L4L3L4p5p5qqK7K8j3j3J6J7
28966f97J7J7n1n1J5J6J2J1N2N1qqpqK8K9l9l8M6M6j20j20n7P8R6R5n8n9j8j8n9n8O2O3L5
28959g05L6nnp0o9K4K5P3P3ONp0p1l1l0M2M3KKrrqrqqL2L3M5M5k1k2m5m4N0M9rj0rj0J3J4
28951f65J3J3j2j2j2j2N7N7l8l7J1J0j11j10N3N3N3N3oom6m7O5O6k9k9p2p3K2K1M4M3LLm1
28945g18m1Q0Q0l2l2l2l1J7J7n0n0P2P2m8m8RJ0J0J0q6q5Q8Q9L2L1L1L1k1k2k1k2j4j3j4j4
28938g15K5K5j5j5m9n0M5M5j0j0K5K6Qp2j07K7Q3Kj1j1N9N9l5l6K0J9J9K0m8m8M6M6n4n5J3
28931g29J3OOOOJ0J1J0J0k2k1k2k2K4K5j6j6RRRQk9k8J1J1KKl9l8P5P6j9j8P2P2m9m9k7k6
28924f87J3J3n9n9L5L4n6n7J18J17k5k6k6k5KLLLn2n2O9O9k6k7k6k7rqL1L2m9m8qqJ04J04
28917f10p1p1k1k0k1k0M8M8M7M8o2o2L2L2K7K7K7K7j12j12RRnnnnllllP7P8j7j6k8k8k8k8
28909h23mmQ5Q5j9j01l5J27J31l0p7p6nnm5m5P8P8m2m3L7L7L1L2M6l5j25L5K1o0nmlkL8L8
28903f89m7m7P6nr2O9J31l0n5n5K9K9n0m9J8J8J4J4J14m7j40K1M1M1POPPk7k7k6k7K7K6K6
28896f92K6k8k8J2J2k8k9k8k8Q7Q6l4l4nonoJ5J5k5k6m0m1K7K6qrqqL9M0L9L9rj0j0j0k2k3
28888g37k2k3poO0O0j5j4j5j4l4l3l3l4M8M8n4J07J41m6p0J1m8m9mlK2K2j4j3K1J01O1j9l7
28882f42l7q8pM8M7L6m4r6j6L4L3j5O5L3j00n7K4J0J1k2k1K2J03M2l8q2q1N4N4o2o2J9J00
28875g35N9k1j8j7k2k2k5k5J6J5j2j2P7P6Jp9n4Q0P4j14p6N9k4k5K4K4L1L2Rp1llm8m9O2O3
28868g53l2l2O2O1oom7m7K9J09k3k4j8j8LKr1r1O3O3O7j2m5m5M5M4l0l1J0J0Q7Q7o5o6R4J3
28862f33j19J5O3p2l3M8J3J4p6p5K6K7K7K7N8N8o2o3N4N4RRN0l1j03k2O3j7ppn1n1onj1P0
28855g59O0O0k9j10m3L8NNJ0J1L4L4l3l3K0K0j5j5M1J21P0j19j20J4M4l6kP8L8m3J4R5m9n0
28848f44L2L1l6l6K1K0k3j04l2M8M3l8k8k7l3l2mlL7L8M7M7L0n0n9K1K2n9l1N0noJ12L1p2
28841f92p1r6r7J05J05MLMMm6m5onkjO6O6m1m2K6K6kjL8L9nnn0L0K3K3K8K8k6k7M1M0n7n7
28834f75n7n7J0J1N1N1L7L7l1l0RRm6L4L4j28n5J06l0l0k0k0j9j9K2K1JJKJk6k5J4J5k8k8
28827h58O7j3k6J36R5o6n4K5l0k9Q8Q9j13j13K5K5K5K4j8j8J03J03l0l1J0Rpqj01j02LKo4
28821h52o5J07J07J2J3K6K6m1m1K0K0k1k0l0l1J0J0K8K8o5o6J2J3J2J2Q2Q1l9l9k1k2k1k2
28814g77J4J5J4J4L5L5L5L5r6r6k9k9k7k6R4R4j0j1n1n1J6J6J6J7kkkkj6j6n7n6N0N0N1N0
28808g05k7k7k7k7J8J8N8N9j4j4j4j4M6M6m9m8n8n8L6L5M7M6rP2O5r6j02O0N9j01n7J05K6
28801f51n4KJoppoKLLKO7O6n4n4rrL1L2l1l1l1l1m5m5K1K2J3J2k8k7L1L2R9R9k3k2k2k3m1
28794g19m2m2m1J8J8J8J9QQQQJ2J2J2J2j4j4j5j4opO0O0j05j04M2M3O1O2o0n9N1N1j6j5J4
28787f76J4n2n3J4J4N5N5n4n4M0M0K0K0j01j00N1N1p0o9L4L4L5L4RRRRJ3J4q0q0M9N0j8j8
28780g52K4K4K4K4QPQQm3m2m3m3J7J7J6J7j5j6N7N7j6O5L3j01jQ0o7o8J4J4p4p5PQ8L3j02
28773h16q7M7N7N7J2J3k8k8K4K4K4K4J1J0J1J0n0n1M3M4p0p0P8P7J6J6j06j05N2N2J1J1j4
28767g01j5j4j5L6L6L5L6j21j21K6K7KKl8l8R6R6k5k5j2j2j2j3M1M0%%k6k6O8O8o3o3RRk9
28760g42N2K3j11k5J09K6K5nnmnj3j3K8K7j5j6k8j09r0M5P7mP2P2%jn3n4M1m0p0O5K9n1N8
28753g05N8l4j68o6J22Q8m5J7R7p6p7L7L7L7L8m6m6K1K1m2m2jkj3j4J07J07n7n8j7j7K5K5
28747f89p0o9O1O2l3M8R5l9JJj00j00K1K1l4l5N9O0j3j3K7K8L9L9k7k8NNNNo0n9k0j9P4P3
28740f79m7m7l2l2L5L5k0k1K5K5j16l7J20J20%%Q8m7k36m7R6l7NJ39Pp3lkk8J07J06q2q1%
28733g59J1J1J1J1K5n6n6K4jkJ8R7O1p3m4L8j0q9ONm5L5P1o4j7O4J0J0K8K9r2r3PQM7M7K7
28726g00K8K7K7n6n6n1n2K9J09N9N8M5l7j35n5R0Rl5l4JKJJJ3J2k3k3PQ8L3j02l8R5J7o4l3
28719g43l4q3lR6R6K5n5lkqqJ11J10m0j21r8j8KQ3P9jRRq8q8NOJ1J1P9P8rqm6j28j05N6P7
28712g46lm1M0K9L0j6j5n6n6K9K9P0P0p0p0K4K5K8K9l8l9m7m8M6M7J1J2J12m9j36K5L6m3n
28706g86nj0j1N4N4J3J4J4J4J5J4l8l9l8l9J4J4m1M0R8o2o7R4K0j41o4R8O9P0J3J2q3q3m8
28699h21m8M3l7q8P4J54P4O3j7j51J1j8j8O0N9q2q3QQ9R4o7k9k9m0l9P2P2Pp4j23L9O3O3J9
28693g00J9J9J9o9o9jknnL5L5k1k1L4m7m4J18O6j3RQMMm7m7j1j2P4oj28m7N7N6p8p8MJ38J38
28685f14Mk9k8K4K5l9j20n3K8M6M7l8l8k4N7R6J6q6q6L0K9l2l2L4L5N3N4J3J3m9m9nP5l3j13
28679g89J2R3PPO3j8j20l9K7K6P1j0j31n0MMJ5J4k6N5j3r3O7O6ooM6M5M5M6j00j00n1K9P0
28672g40P1j9j9n2n2O8O9o7o7Q0Q1lklkk3k2J8J8k3k2j8j7l9M1K8K8R4m0j30n0N4N4P6n9j14
28665h03J9L0L0k2k2k2k2N4N3J4J3j6j7j6j6LMl7l6M4M3M4M4k2k2k2k1j3j2n2n2O4O4llj8
28658g46j7P6J56L4j00q6q7r1r1Q4Q3lmL7L7N3N3r4r4O4O4l0k9L8L8L8L8r6r7n7n6Q4Q4j0
28652g27rJ8J9m8m8M4M4k2k3LMLLrrL2L1n8n8Q4Q4rq9l0J03K2n9m6m5k6k5R5R6k3k3M4M4k4
28644f37k3k4k4rj0j4j5L8m3p3O1J5J4K3K2qqqqp6p5P2P3O5O6jkq8q9L3L2q0p9M1M2llllO5
28637g44O4kkL0L0l6l7n5n6J2J2K4K4m4m3P2P3NOn3n4J4J4m5m5N4N4j3O7O3p2o9J1Q2n2j09
28630h20K5L5L5N2N2j5j5j8j9n8n9jjO6O5j9k0J6J5Rp2j42qQ8Q8KKJKl9l9J5J6N6N6j2j2j2
28622f85j2j2j2K8K8k8k9k8k9k4k4J6J6j0j0N7N8j5j5J7J7P7n8r4j4M8M8j3j4n1n1J6J6P3
28616g13P3p4p5O7O7J%JKo5o6M1M0k7k6kkO6O5rj0p2p1J4R4L6r9j7O4K0o0oP5Kp8jjooJ0J0
28608g38J0J0K9K9K8K9o0o0k0O1J5j19n9J29K9j06j04k4Q6Q6n8n7M4M4p4PR9J9k1O0N9k1j1
28602f59j1j04j04P0P1nnp2p2M2M3LKJ6J6K6n5j01k0R9R8L8m3l8l8MMm6L5J9o1K6J61M5r0
28595g06n6K5M4l7k6k7K4K3j7j7nmj0rJ0p0o1P4L8L8OOK6K6j5j4J9J9N9N9q3q3J1J1n8n8J0
28588h28RN8N8qrL0L0o3o4K7K6M7M7k0k1q7q8O4O5llj6j6n7n6J12J13J8J9j9j8l8l9j3j4l3
28581g90l4O9O8k5k5L8L7k9l0K0J9m8m8m0m0%%O4O4lll6l6J12J12l7l7l6l7L4L5l3l2QRn9
28574g69n9P0P0LLl2l1L5L6j6j6j6j6n3n2J5J5N1N1J0J1k7k6k6k7M8M9M8M8k2k1k2k2N0M9
28567e91m5m5j7j8lkN6k5m6m7m4m3k3N9L0L1N5N6J6J5k5k5l9l9j4j4n4K5J02K1n2Q3M3r1L3
28561f77J14r2r3L3m7m8L3j2j1J8J8m2L9P8jo7o7k3N7M5M5J0J0OOj4j4j6j6j6j6K5K6M6M6
28554f17q7q6k0j9j9j9Q0Q0p5NR9J9llm9m8m4m3m9L2N4N3N3N4J6o5JJk2k2nP5P1j0k6k7ML
28547f58o3o4J3J3ppk9k9M5l5l8R7K2n9L0L0m1m2M0M1%%l2l2RQj5j6K4K5j0j0N7N7j2j3j2
28540g13j2o6o7N5N5QQQQp1p2l1l1R5R5N5p9m4L5j8j7R3R4n4n4k5k6M2M2K8K8K8K7m5m5m5
28533g11m5J6J6J7J6L0K9q2q3p5O0P0j0K5K6k0k0OOPOo6o6K8K8j7j7j8j7j0j1L0L0L6L7L6
28526g13L7QQQRRRj04j03k6J09P9kk7k6l2l1PPM7M8p3p2nnM4M5Q4m9p1J0Pp4l6M4P9jn3n4
28518h59L5L5P3P3J0J1n3K7O3p1j60p9J5J5O8O8k6k6KLL7L8Jq0k4J09K6j08lP8k4k5M8M7l5
28512f91l4p5p5P3P4m8m7M3M4L0n1q1N3Q8m6kjj0j0rrm9m9L3L3L3L3M4M5k8k8k9j10QJ41K
28505g05JJ0J0p3p3K1K1J8J9k2k2LKLKN5N5j2j2p7p8J7J6J2J2J2J2N9N8l6l6OOl5l5k1k1P2
28498g56P3L1L2r0r0O3O4j3j2O5p0j09K4N7N6K5K4j0j1n1n1l6l5MML3L3o2o1N4N5j3j3k8k8
28491h42O6O6K2K3K3K3p5p6rqM6M6k2k1j9k0M7M8L1L1j0q9o3P1O2j9o9J3K9K9RJ0l1l1qqM6
28484f79l4p8N7P2o2m5m5j3j4O2O2K1K2p9q0M2M2R0R1l0k9r7r7lmN4N3m0m1J1J1L1L1qqN8
28477f76N9m9m8k9k8l9l8K8K9NNP3P3p2p2N0M9n1n1J6J6j7j7MLJ2J2J2J2n1n1M2M3m3m2K5
28470h06K5M1M1k7k6J9J9m8m8P1P1MMn5n5O6O6n0n0M4M4j3j3K7K8k4k4lmj3j3k3N7qq9q4l
28463h52Q2Q1o1o1P4P3Op4q4N0J39Mp7p7QRK5K5K0K0Kq0k9k8k9N3R1m3r9L4qrK5K5M6M5l8
28456g12l8PPOQ7M6l4m8m8J9J8n3K7KJL5L4oq7p3O2J01l2q7pOPM8M8M3M3Lp8j1j2o6o6k3N8
28448g73N0l1J9K0q1q0P0J51k0j02P0P0l1l2l2l1K0K0O0O1l9l8q9qR0J0q3N2RJ0N8N9m8m9
28442f68m8m8n6n5M1J22Np5M2M2jkjkoon7K5J50P0j29j29l1N0j%O4j6o0o0O0J40M7l4o8o7
28435g62k4N7M6M6Pp3m2L7kq3J5R6J5j73j06Q2N9N9m9n0J8J8K7K7P2qm4m4n5K7l2l2R1J0l3
28428h03M6L7L6rj0rj0J4J4k6k7qrL2L1OOq8q8O1O1oq6r7L7J23M2m1m0K1K1L6L5L5L6k5k5
28421f77k0k0q6oR4J3p0J0K2K2jq2p7N7M6l5k7N4L3L2L7L8l2l3l2l2O3O4l1l1n9o0k0k0J10
28414g56J09l8l9k5k6J4J5KKLKKKLKL3L2pqj05j05M3M3O7O8O7O8q3q3J1J2J6J6k4k4l9l9K
28407g67JM2M2k5k5M2M2n2n2j1j1N6N6m1m0l6l5mP7O7o7LMonJJl9l9M7M7j9k0JJM2M1k4k5
28400g30J6J5l4l4l4l4J2J2J2J2jjjjP1P1n4n5oq6n4Q0N4k7L2L2p0J0J08k7j4j4k2k2j8j8
28393h20j8j7PQj0J25J03l1J3J3o5o6K9K9K5K5K6K5n3n2m5m4l7R8R8l6j2j2k1k0l7l6L0L1
28386g47PQPPRQl1l2K1K1j9j9KJl9l8l7l7N6J38L3j00k5N5N1N0l8l9L3L4q8q7l8l7LLO6O6
28379g72k3k2n3K7J03l1j07k5M1M1L8L8L8L8k3k3k2k3J1J2J1J2j6j5N1N1m7m8K0J9J7J8RQ
28373f47O2p2p8LP4J55N1j37j61q0j6j7O0O0l4l3O1O2K2K1k2k2r0q9L9L9L9M0KLo4o4L7L7
28366g59qqPp3m2R3J0o9K7J08L4m6l6l6PQl3l3P1P2L1L1o2o1OOl2l1RRK9K8l9l8K7K8K8K8
28359g09j0rrrj2j2N5N5n8n7RJ0j2j2j2j3K0K0K0J9M6M5MNm8m8J6R6O4j25r5j4n3K7J02l1
28352g35k3k3q4mJ48J4j06K7N1l0K4K3K4K4j7j6kkkkm0l9K7K8k5k5J5J5NM%jk1j02j6J18N9
28345g09k2L1L2j8j7j8j8l9l9N4N5m5m5P7P6l4l3L3L4kkkkm2m1jP9Pj28k5N5m1m2LLN0M9m0
28337g67l9J4R4Q5n0o1o1k9N1O8o6l1N0j%RJ0j7O3N3q1k9k9K9L0l4l5l4l4J5J6J5J6K9L0L0
28331f91L0j9j8n9n9L6L6l1l1P1P0L0L1o6o6JJk5k4k4k4R7R8j04j04j9k0M8M8k0j9M8M7l9
28324g70m0K7K8qqL2L3K6K7j4j4l4l4O0N9q5q6j5O5M3l8l2M7m6m7k0O0P5P5Mp6M3M3kkl8l7
28317f99l8l7LLLMM7M8M8M7q7q7L4L4n7n8O3O3p4p4M6M7k6k6R2J1j00k0N1N0N0N0Jp9j4j4
28310f95j9j9L0L1l7l6N7N8J4o6o0K0O1j9n3K8J7J8M6M6p5p4m2m2N2N2mmnml2l1j0P0J3J2
28303g02k2k3k7k7J3J4P2P2L1L2o0o1J2J2q7pJ23j2r7j7KKp6NJ31N1r6j5N2k8n1K9O5j6KL
28296g01llj2j3K8K7k9k9k9k9K6K6K6K7p3p2K1K2K5K5k4k4O1p3p8N6J05K5J2J1n8n8L5L6P9
28290f35Q0o8o9JJl9l9L2L3o1J9R1m3q4N1L4m6m2L8N6k4j4j4k3k4J7J7K4K4m3m3J4J3K8J07
28283f31K8j06l1M9K0K0m2j22n4Q1N1l0n2K9R6J5l6M3L9m1o8o8noL0L0R7R7o7o6o7o7J8J7
28276g99k4k3K4K4K4K4k6k6M2M1O6O6jq2j30NJ17L7l0k9l5l5j4j4N3N3m0m1K7K7k4k4J7J6
28270g34POl4l4K1K0m6m6ppppN5N6l9l8O9O9O9O9j15j15NOK8K7K8K7m6m6ooK2K3K2K3n3n2
28263g86J4J5K4K3K4K4k7k7k7k7K0K0k0k0j0rN8N8rrL1L1k7k6r4r4K8K9O9O9n1n0J7J7L4L4
28256f74n9o0J0RJ0J0j0j0N8N7J2J2j36j36Q2Q2J6J5N9O0o1o2k0k0k0k0MLl7l6M6M7OOk1k0
28249g98M7M7p2p1M9M9k6k7K4n7j7O4k7k7N0M9M9M9J3J4m9m9o1K0J5J5nnL6L5l0l0L7L8q5
28242g36q6O3O2J2J2j00k0J3J2J8J8K8K8j1j2J9J9k2k1o6o7K8K7M1M1K4n7m4L6K5K6m1m1k8
28236h00N3R2m2q9M5J38n0j77r6J9J00J44J0j04K9J12L2l9l9q9rRRm8m8l0N2N3q2o0J28R4
28229f83m0n2K9J6J6J%m9L1O8j1m7L3k6k6M7M6MLrr1q9M5J03K3ooL9m2m8L2K7n3p9p8O8J48
28222f56K4n5onl5l4l4l4J0J0J1J0K1K2j9j9K7K6j4j4L6L6L6L7q6q6RQm1m0P5P5L2m8KKNQ6
28215f26K7j08l9M1K8K7kjL8L9l2l1l1l1o8o7N0J31J06q1j10l0j0j0j6O5O5j7n6K4M8l3J8
28209f92J8q8q7PPJ%M1M1j9j9K2K1J4J4O0k2o7o7l2l3K5K4J09L0k8k7k7k7n6K4P3P3l6l5l6
28202g94l5j0j0o0K1Q6NNQ6L1n0J%n0n0P1P1k6k7J3J4m1m1jjOOJJL2m8qP2L4L5n5j35n5P9
28194h27M5l6MN%%k3k3P1P1NMNMJ8J8m9m9NNNNj7j7L7m4j10K4R1m4kP9m3m2R6R7j9k0p7MM5
28187f99q9n7J31O1j27j05k4j4j4R3R3N3k8p1O2J03l1m2L9n0n0j5O5L7r7r9L5O3j6j0rj5j4
28180h41M7M7k0k0M4M4m1m1o1P2J40Om1m0m9m9j7j8N0N0j6j5M6M7K7n3n4K8klLLj3j2j8j8
28173g88M2l7m3L7L2m8n1K8J54J8j20m0L9L8k3k4jkR2R3o5o4LKK8K8o6o6Q6Q7M3l8m6L5lq3
28166g23r4M1K7K6mnQQ9L1j04j35n5O0O0n2K8P1j0j3O8j3j47n3Q1L6m5J7J8q4N0J62Q2Jq1
28160f62r0R8K0j68n5K6k2k3N0N0J3J3m9m9m9L1R8J8K6K7m5m5j%%%N0N1J1J1L3L4K0o0r6L8
28153f96M1r3k3J11O7o7r1j0k4k4M1M2n2n3J2J1p4PM7M7J3J2RJ0N0N0k4k4k4k4k1k1k2k1L2
28146g86L3k2N9O6o8j08K5Q7Npqn9n9RQrrqrN7N8J7J7K4K5m3m3J4J3J3J4k3k3n6n5J7J50M2
28139f42j47n0Q3K9K8N0q5q5M9K2K1j1j1M4M4p7p7N3N4j21J3N5k5n8n7L3J67N8j31m4R0KL
28133g23L1L1L1L1n1n2j1j0L0L1rrp5p5M6M6n1n2P0O9m4m5P6P7l5l5L3L2o3o4p6N7Q6Ol5l5
28126g67m2m2J05J06k4k4k4k4l8l8K9K8P7P7p2p1r1r1RJ71J09n2j9j8j8j7j8j7j8j8M9M9K0
28120g14K0k0k0l6l5NMk9l0O5O4lklkl7l7N7N7j05j04R6R7k8k7k8k7J7J8J8J8j0rj0j0Q3Q3
28112f24m0M1M0j20p0J1l6l6J0J0N5N5o6o6K1K1K1K1O1O0l3l4K8K8o5o6j4j4M2l9m6J15J15
28106f14m7k1N8j3r4m7L4L3m7p9KqrL7L8L7L7ookjLQ3R4o8q5nj9k0klj14l5K2K1Q8Q9j4r5
28099g78K1J02K2n8qrn8n8j0P1k1k1N0N1j0j1M0m0n4K8L9L9K5n6PQ7Rp2j6j6r0j0N8k3POJ
28092g56KJ7J7J7J7K5K5L5m5j13l4L8L7k2k3k2k2mmR1R0j0j0j1j0K8K9l9l9l9l9K9K8k2k1
28085g60k2k1L0L1l7l7J6J5J5J5jkkjk1k1mP6L2n0JJJ6J7N2N1j0r1j21J3Q8Q8n2n1JKJKRJ0
28077g22RJ0jj%jn8n8n8n9Q1Q1j3j2N5N5j2j3l3l3QPJ4J5RJ0J6o4k4N6klLKKJl9l8L9L9M5
28069f87l7klp5p4Q7Q8j1j1lq4n2Q2N1k9K5K5J1J1K1n9kP8K0K0k9j64p7J10M1l9K3K3n6K6
28063g52K5n5K6K7K2K1l9m0K7K8j3j3j4j3N2N1O0p4r5r5J8J7J1J1l0k9O3O3j03k2O9P0m1m1
28056h08K5J05J1p0k3k3p4PJ9K0O4O5K7K7m0m0M9N0r8r9L5L4P5P5r6r6kkN0N0r7r8P4P5j00
28049h29j01Q5Q4K8J08O0j27o2J8l0l0R5l8p5Nj6j6J20j4q1N4K5K6L5L4o6o7K8K8l6l6l1l0
28043h52M9J29J4o7L1J11o0o0ppqpk5k5M2M1l0l0p6NJ7J7j8j8N4N5l9m0J27J26q0q0O0k2o1
28036g34J9K6K5P1P1q0q0O8j3j14K0O0p4q8pL3L2N2N1N1N1k5k6o5o6l1l2QQ9O0p4j17J7Q7
28030g35m7j06K9P8P8k9k9m7L4L8m2l1M8M4l7J4J4l5j16L2J13m0j21J8J9J3J3j8j8J30J30
28024f06m4m4q4q4Q0Q0j8j9M9l2N4N4o0o1j5j5o3J6O6O5M5M6m9m9m3m3mll4l4q0JJ13J12M7
28017f56l3m0M0j0j0K5K6m2m1k4k3j5j4m2R3N8p7rP1k3k2J6J7O7j4j44o4O5O5pP4P8kp9Jq
28010g03rj4j5j4j4PPl4j14K1J55K6n4K0K0J6J5l0l1L7L7m1m2L1L1l6M5m1m1m2m3OQ7K2K2
28004g13L2m8k3k2N8N8L5j00o9J1m4m5m9L1O3j8j9O3L9m0RJ0LMMLK7K6j4j4j6j6j6j7J4J4
27997g79k1k1j6O4O5j7l5l5m6L5L4L4jjm3m3o7J21J44m5o6J4l1l1O7O8o9p0k1N9l4l5P0O9
27990f83p4OK8K8JJJJj4j4j4j3m4m4J8J8M9l2p9%L0j04j7J70O9o6K1K1p7p6M7J28P7mj6j5
27983f72j06k6P4po7J5N4k6p6MP5P5K1K0m6m6K7K8o7o6M4M4k3k4J1J0N1N0o2o2NNk7k8k8k7
27976h73L6L6P7P7popoj9j8j9j9J7J7n1n0k8k8R2R3J7J8k3k3n7n7l1J30N4k6l8l8k4k3J7J7
27970g73J0J0J0J0POOOq2q3J2J1M6M7OPJ9K0p4p5k4k4O9O9j5j5j5j6M6M5m9m9L2L2L1L2n2
27963g57n2N9N9M4j17l1M8J1J1J6J6JJJJk5k5J6J5p0p0K4K4K6K5k9N1R8o2j24L6K1K2l6l6
27956h08rrL1L2N8N8j9j9M4j17j23L9J05K4J3J2mmp2p1M9N0M9M9m8m8m7m8N9N9J0p0llqqJ
27949g96JL6L7M4l7l1l2JJo6o6j5j6N6N7K2J02N1j37l4J00J3J2L6L6l1l2m6m6M7M8JKQ1n2
27942f53j12l1j8j8J7J6N7N6o1o0R0Rj22O6J25j0%jqrl6l6RJ0l9M1M1l9l9l9K4K3M9N0j8j8
27935f84m9m9M5M5j1j1L9m1r2j2Q2Kj3O7nq5RRNMn6n5L9L8L7L7lll9l9KKn5n5L4L4K6n5J3
27928h43R2K5K5J3o8o4J6OPP1P2K3n8l9m0nnJ0RRJ0N9N9j2r2n8K3L9L9l6l7l2l2qP2P1o4n7
27920h00P8O9o5rrn7n8M7M7M1M2n2j32j2O9nn%%L0L1o1K0J46O6q6q6j4j5j4j5k4k5p0J1N8
27913h59N8J7J8N9k1K5K4o8o7N8N8lP8M0r3k8k8m2M0L7L7n1n1N7N8J8J8j7j6n7n7NONOMMN7
27906f71k3j15J9P7l%Jm5m5KKQPJ9R8O4j7o8J2P5ol0l1l5l5L7L7l0l0MLm7L4P5or9r8q1%M9
27899h92M8M3M2n1n1O8O8k6k7k7k8Q8Q9j2r2KQ2j3j4qrO7O6q1q2k6k6l2M9N9N9klo2o2L2L2
27891g32k1k0K2j11k3J12J9J9M1r2o7J20Q2j07p5Ok2k2J04J04m1m2M7q9j12P5M7l4k0k1J5
27886h38J4P0P0K1n9j0j1n6n6N8N9M9N0M7q8q8M6J1J1j2j2p4O0J05k8p7Mm5m4k8N2M3M3O5
27879f48j6o0K0j1r1K7K6j3j3M9M9J4o7k1k2J1J2n6n6L5L6l2l2QPQQK7K6l5l5j3O8L3m8J7
27872g88R8L1n0k1O0pq8m5L6j5j5OOM1M1R4J3j13l2O2j8j7O2O5j5n5n4p6LK6K6k9k9O5j6j29
27865h77OJ23M2j2O8J8J8j2j2j2j2o1o1L3L3KJM6l4l9l9nmk5k5P2J52J9o2p8p9K1K0J6J5M1
27858g03l9m5L6K8n2kjl7l6Q5Q4kllkK8K8j3j2j%j%p0p0K5K4L5L5nnkkm2m2P6P5p2p2k6k6
27850h27M2M1L1L2l6l6Q0Q0r4r4J8J8o6O9N1q3q0N5N5k5K9K8QQn9o0J1J2J1J1J6J6n1n1J0
27844h30J0J0J0J3J4K1K2m1R4Q9r9p0J2onl5l5N9N9l9l9J4o6m7Q7KKO4j6n5Q0J00l4o2J8J2
27837f87J3J7J7n9n9RQl1l0J0J0K4K3m3m4N1N1m3m3K7K8J4R4M0r4n4Q0Q5Mq9q9N4N5m3j23
27830h17pP3j8j7L2L1l5l6M5M5m9m8N9N9o7o6P2rq4N0K8n3JJl7l7L0L1K7K7mnj10K5R7l7l4
27823h37M7j1j2R2J1o1J9mq6J4R4nnm0m0N8N8mmo2J8R3R4q8q7O1O0p6p7rrPOPPL8L9L3L4n3
27815f80j34KJ36M9q5jjo3o3L1L1J5J5J5J5m1m1Qp1m8L2K2K3K4K5m3m3P8P7Pp4l4M7M6l4o4
27809h22J6L3L4OOOOQPN9k3o9J1N2k9l3M8M4l8l6l5j%k0k0N3N2q4kJ02l1o5O9L1n0K3K4J8
27801f50J8l9m0m0l9M7M6k0j01n2Q2M7l4m1m1M8M8llj3O7k3j04M4J24N4k7k6N4L3m6kjLp7
27795g07j17l7O6O6k2k3KKl8l8N6N6j1j1l5l5L3L2jkL9L8ONo2o2J0J0l0l0N6N6N1N2M0m0j18
27787g43J5N2q1p9N6Q9Rl2l1N5N5l9l9j1j0j6O5M7M7Qp3o5J6k4j05m7L2M5M4L9m1n8n8k3N7
27781h44P9Q0j%m1m0j1j0N6N7l5l6Q2Kj06k6O0O0J37n2j84MP6j11j04Q3R1J1mmJ12L2r8j7
27774g02N3q2l6R8nmJ4o7q3lJ4J4K6K6k0j9R8J9q1%L1n0ONo1K0N9k0M5M6n4n3j3j4K2K2J16
27767f33L6j21j20O9O9p0J1P3P2j6j6q1q0j3j4J6J6k4k4J7J8K2K3l6M4N0l2m5L6N2N2m5m4
27761g38m4m5J2J1J1J1K8K8j7j7M8l1p6p5j4O6P1rl2M9J34k7q2jN6k5K1K1k4k4KLlkL0n1j06
27754h41N5J60kj45J7lq4O6O6n1n2J5J6OOP3P3o6o6k6k6N9N9l4l5J7J8N7N8o2o3k2k1K5K6
27747g27K6K6rrm9m9j9j9K1K2K8K7K8K8n3n3J3J4K2K1j8j9J2J1k9k8j9j9M9M8PQl3l3k7k6
27740h27k6k6R2R2n6n6P2P2k2k3m0m1j%j2j2Mp8nJ56J16m5p4OQ7p4q7pL2L1L5L5nol9l9K9
27733g42K8n3n3M1M1qpqpmmmnL0L0q3q3m5Q9J30nm4m4j2j2MMMMM9M8j8j9ppO0O0o9o9kkL6
27725g58L5n8n9J3J3N3N3j4j4j4j4KJJ6o6p1O3J22M1l1l1l6l6mmmmn1n1P0P0n3n2J5J5onL5
27718h19L5kkL8L8mmm4m4O9O9n2n2L1L0j0j0k8k8L9L9o5o6N6N6m7m8K0K0k2k2M5M5M7M8k0
27711f64k0n2n2J4J5KKKJL2L2K7K7M4l8n9n9o0n9j7O5L5m5K7J07NNlq4o5O9J00K1n0m9J2J3
27704g19k6k6k6k6K6K6K6K6m3m3K4K5llklM0L9n5n4lkl8l8K2J01J37Lr7j6O9j1n4n3j8j8k3
27697h36k3K0J01pq9QPl0N0N5k5j8O3J25M4n4n4n9n9POm4L7J1o9K7K6m5L5J10k3p6NL6m3j7
27690g98j6M0M1M8l2p3QJ3J3O9j2j01k1K2K3mmL6L6ppm8m8M3M2m7m7rP2K6K6K5K5m2m2p8p8
27683i06O6K00lj37n9K2L3L3kkj6j5L8m2m7Q8Q8m7l8M3j1j1nmL5L5n2n2n2n3L5L4l3l3k6k6
27676i22J4J4L8L8L8L7KLQ9m5j61K6J36Jo3o4j55k2J75M1p7N7O0k1L2L3o0o0j9j9NNONR9J00
27669f34L5r8q6M8J0p0n7n6OOR3R3n5n4J06J07m1m1j3j3q0q0O6O6K6K6j9k0M8M8p3p3K0K1
27662g38k4k4J6J7K6K6j4j4m2m2K5K5K1K2K1K2k0k0L3m6n2Q2L7r7J8J8j35n5P6no7J4N8N7
27656g81J09K7r9r9P0P1l6l6Q4Q5j15j15O5O4j08k7O7j4lmm9m9P9P9N7k3l1l1m6L4N5k6k1
27650g67N9nnm1m0j0rN2N3Q0jm5L4J0p2o6J4M2M2K6n6n4n5QPN1N1o9p0J27J26p5p5N5N4j3
27643f37j2n1n1M3l8o9O5L0n1PPKKM2M2JJppklp2QN3k7l4M7P7n7j42o2Q5Q6%%NNm9L2Nj29
27635h55n3J07N4k6j6j5M6M7RJ0l0l1O2O2n7j38p6Q5J28J27Q6p5r6j7pplko9o8kjP7P6J2p0
27628g26n9J02Qj53m6L3M6M6j4j4j4j3K0K0O1O1n3n2n3n2M0M0M0M0j0j0N7N6q8q8k0k1O6O6
27621f84k7k8K6K5j4j5J0RJ0J0m7m6q7q6LLR7R7j7j6K3K4j2j1p4p3N3J33R0p1o4J6K8K8po
27615g00L3L4%%r4r4M5M5k2k1J1J0J1J1K9L0l8l8l6l5L2L1J6J5k5k5O6O6kjr3r2J0R1o1o0
27608h51L8L9J4J5k6k6l0l1O3O3opL4L4j01j00K3J05kq2O8O7o4J7R3m2p5OqpP1P1k3k3MLl2
27601g08l2m0M0Q1%l2l2L0L1m1m0%%l1l0L6L6PPl3l3JKJKM0M0L5L5L7m4l9l9L0K9r1r0LLM
27593h25LK6K6L6m4k7N4Q8Rjjm2m1rP2P1rq9q9P5P4J8o3j8j8p0p1N4J34J7o3MQ4j4r6k3N8
27586g10QPn4n4J4J4k6k5l1l0L6L7jjLMl2M7J23j1p9%kq4o7J4Q4Q4k5k5k5k6jkJ2R2Kj32j2
27578h74J22M6l5J8J9j6j6K4K5k1k1K0J9k5k5k5k5mmR0R0j16j17L2L1qqqqK5K5K5K5k5k4k4
27571g93k4L7L7j7O4O0p3j14j14P1P2k3k2NNM5M5l1l0O3j7j06K7N9k1m1m2ooQ3Q3k0k0J4j20
27565h70l8J50J02l2qpk7N3K5j10j20J3J22M2q7q7K8K9M3M4k4k4J8J8p7p6K9K8k4N5J26rn3
27558g48Q2Q6m9n0L0l1l1k0k1p4OJ09J09q4q3J1J0j3j4K7K7popp%%%%K9K8j14j14J1R1Q6Q6
27551f45k2k2k2k2o4o4jJ33Q1n3n5K5j9j9P6mq6nL8L8L3L3q4lL2m8l3l3j0P1J00l4n3n3p1
27545h65RJ10L0j0P0L2m9l9l8kjL3L4Pp4l3M7K3K4j6r5KQ3n7n6j5O5J34n3j57k2R1m3o0J9
27538h72Q7Q7llm3m3J6J5J0J0k0j00J5R6M7l3J7J7OOo1o1M1M1q0p9Q2Q2l9l9M4M3oP3L8m3
27531f52o0j40j10K3Q3KM4M5K3n8n4K7k4k4M3M2k4k5m3m3K4K3L9L8K1n9j4O7J7J6L8L7qpM3
27524f50l7q2kQ6Oq7q7m2L8P7n8m0R3N5k5o1o1L2J12P6mONo4o5J1R1L5L4k7k8OOl4l5K2K2
27517f76m5m5J6J5J6J5l9l9K8K8k8k7L9L9j7j8j8j7rqqqL9M0L9M0o7o8N3J34k9j64J9R9m7
27511g18m6M4l7J2J2l3l3M5M6Kp8o5J6N4N4O1k0q6pM3M2m6m7k6k6J4J4j2j3K7K8j0j0N3N2
27504f94K5n5L1L0p7p7J7J7QRN9k2m5L5j4j5K0K1m7m7k5k5J5J6j4j3N4N4n7n6j1j1P6J55L6
27497f27m6l1l1l1l1l0N0J26rk8N2Lp7m3m4J9J8k5k6O9O8o3o2N8N8p5p6J9J8K1K1m6m6M9M8
27490g50M9M9l1l1O4O3l3l2J5j20r8R0R7l7J4R5n2n3k6k7p2RP7P8j2j1K7K8r2r3R3R3k8k8
27484f85OPOPK2K1j17l8K7K7j9O2l1j12l9M1k6k5P0j0l5M5Q1jk6k6RJ0K4K4k6N5rr0j8O3j0
27477g36j1ooNNo2o2j8j8K1K2M1M0%%ppL4L3ONONm0m0q1q0J10J11j8j9O8o6p2O3Q5Mn8n8q
27469h09P2P2qj1j1n6n6M1M0l0j10l8M3ppL2L2n8K2P2qlP7m1m2N8k3o8O7R7r1m5L5k2k1P9
27462g26P9m2m2K1K1p3p3nmn0m9J31N1r7j6ooJ65Q4j18j19k9l0M8M8k0j9N9N8J9J8k4k3k4
27456g93k3N1N1M6M6k6j06j3O8l8l7Q5Nq1jJ7J6m0m0k4N8J5o5K5K5%jO2O1J7o3r9L6O3j8%
27449g21Jo9J1N4q1q0J07P4o0k3N8j3r4o6J5J11J12n7n8O4j8j02L3M2l8P0J50p9p9M0m1m1
27443g78M0qqK9K9J6j19q3N1Q1Jm0l9poj7O4Lp8oP5jjMMP8P9j6j5NMl6l5qqL2L2k3k3k3k3
27435g74J7J6k4k3rrN8N8q7q8O0O0J7J8k3k3n9o0Q8Q8J0J0Lj31j07Q0J06K5k9k9PP%JJJM7
27428f97M8r9j00J4J5J4J4K3K3j8j8m7m6P3P4m3m4N1N0k1k2O8O7k9j10n1Q3Q4Lr0r1J%J%P9
27421g41P9p0o9j5j5N3N2J1J1J1J1m0l9N4N4ONOOl2l2L6L5l6l6l5l6j6j5j6j5K9L0j0j1LL
27414g84kP9o5o4M0M0L2J13nj39PPpoM3l8m7L5J35%j11l2nnO7O7q5q5L6L6k0k0o5J5M2M1O
27407g44Om1m1K5K6K1K1m6m6J9J9L0n2nP6m2m2J2J2J3J2L7L6q0jL1m9M1M1j4j3O7o8k8N2L8
27400f77L9lll7l8k7N3N2q2j42pN7N7Q0P9r5r5j7j7l0J04K7n2JJL0K9M3r1k9N2qpM7l3p4P
27393h06k2k2N0N0l6l5L6L7m4L6P7mo2o2m6L5Q7Q8k8k8l7l8l7l7N8N8qrL9L9L4L4Jp9q0Jl
27386g63ll8l9L5L4L0L0M2l9l3l3j7j7N0N1n2n2j2j2KJj8J15J31n7q2kj8j7Q1Q1lkm8m8Q3
27379f39Mo9J1P1j1k7k7n1n0O9P0j9j9j9j9j3j4j3j3K9K8j1j2MLL8L9n7j38m4L7M2M1K5n6
27372h10L8L8j18J6J33kl0N1j8j9K7K8n9n8O0k1p3QM7M7N9k1k6N5l3j14o8J3L1L1L6L6ppp4
27365h04p4R0R0mmMNo3o3J22J22j06j07j9j9k6J35J00o2p4PJ0J0k5k5n9n8Q9Q9OPOOo0n9j9
27359h32j9J8J8J7J8m1m0j%M3M3LLm1m2J5o7rJ52P9q1nmj5j5k2k2M5M5MNl6l6O1O1n9n9qq
27351h32L2L2j4j4kP8O3r7m8L3qqL7L7J%o6o7%%%%K5K6m2m1R5R5k6k5P8P8j24j23j9k0m7J13
27344h00M2l8N7N7o1o2L7L7j2O8L0j32q4P7k4k5K4K4K4K3j3j3j3j3%JONk9N1J0o9l5l4JJQ1
27337h01Q0L2m8n3n3j08k7J28M8m1M0L5L6M0M1p3p3K1n9q5N0Q2JM7M7j02k2O2j9L1L1j9j9
27330g50K6n5K2K2n0n0L5L6L5L5p5p6lmk8N3N3k8MMjjrrM2l9kQ0L3m6j3j4j8j8K7K7j8j9K5
27323g67n5o0K0Rp2R9J00m1m1K6K7o1o1O0O0L7L7l1l0k0j9K2K1j3j2k2N8N8k3o6o7J0Rl1l1
27316h70J10J10j13j14N0J30O3j7p3p2J6J7q8q7L3L3J1J1K2n9k3N8J21L9n7n7L1L2l8l8K9
27310g90K9J2J3J8J7n1L0O9j1n3n4j04k3J43J44k6j60m9L1M5M5rrM5l6n4Q0J11p8j22m3M9
27304g91M8l6l6N7N8MMl6l7l3l4M2M2m3R2R1m3k8k9n1L0J11k4j09k9qqlkj7j6j2j1l6M3O1
27297g89O1J8o3N0N0p1p1K8K9n7K4J00R9k9k9l4l4J9o1o1K0J9K0Rp3j00j9N6N6m7L4K9K9l
27291g91kq4N1O0k0L3L4rqK6K7M3l8j05k5L2L1qrK3n9n8K3MMMMP4pn1K9K8n3l7l8j2O8J08
27283g08K7l9l9K2K3K1K1Mp6j9O1R6J6n3n3j5O6Op4j09k9J%ONp0p1N9J39P5P5pj41m6J41O
27277f79p5K8K8P4pr6j5K5n6l6M5M4l6l2M9J1o8k7J07M0r4q2kO5O6m8m8M6M6J4J4kq3k1O1
27270g44l6l5P2rp6NL3L4k9k9j2j2j3j2PPJ2J2o4J7J11L0m5m6k9N2N9N9K4n6j19J4J5j19L6
27263h86J18l1l0K6K6j9O2j0j0L6L6o2o2k2k1j3j4M9M9P5ok8k7ooO1O2r3r2OPqP3J03l1l7
27256g25l7J6J7L2m8p0p0O1O0l4l3M8M9j9j8L0L1J4o6lP7K3K2k1j02j32KQ6Q6n3n3O1O1q6
27250g94q7P8P7j7j7J7J6K1K1q5nL5m5l0l0m6L6J07K7j16l5J7J6Q9R0ppo8o9j1P0O4p0p1R
27243h20M1l9j3j3K3K2K7K7K6K7n0n0J7R7N2q3o9p0P1P1p6p7ppQ7Q7l3l3K1o0n5Q0M4l6j8
27236g89j8L6L6M4r1j01k0O2O2n4n4R0R0K4K3qpm8m7j3j2n3n3O9O8k6k5m6m6P5P5K5K5j5j6
27230g38j2j1K8K8%Jo7o7M1M2M1M1r0r0Q5Q4m9m9rql4l5L3L3j7j6j7j7R9R9L1L2k9k8o0o0
27223g85pJ27N6k4J1J0l4l4l7l7LLJ6J5k6k5j9j9M7M8p0p1N1N0rqrqj3j3n7K2N8N9J09K8o2
27216f54o1%Jj3j3j3j3kjjkm7m8P4P3j4j4L7m4p2RM5l7l7l7kjM7M7m6m7LLM4M3MLMMmmmmQ
27207g86PN7k3N1J33m0j73nP5J6J7Kp9p8KK2K1k7N3K6j09p3PN1N0Pp4N9N8M9M9M2l8k5k5n9
27200g60P5L9r4q6nQ9Q8J0J0l4j14m8L3M5M4oq6N3N3o8o7K6K6l1l2J8R7kkN4k7m2L9L0K9o4
27193g10o3k3k3P4P5Q1q1n7J04N4j08k9l0J%J2J1J2J2K1K2m6m5ppppN7N7j0j0qqqpn2n1n1
27186h55n2N3N3J2J2L9L8k9k8L8L8k9k9l6l7l6l7MLM4M4L0L0o4o3L8L8L8L8m8m9J9J9m2m3
27179h49P9P8n1n1J7J6opL4L4j9j9j8j9KLM2M3n0n0J6J7nnO2O2kkr6r5O7O8k7k6KKR5R6n5
27172f17n5J2J2j3j2q0p9NOmnO4r8n7J04L3L4Lp7n8P8M6l3pP4O8j1o8o8l3l3K7K7K7K7J0J0
27165g41J0J1m0m1J35J34j27j28P4P4n8n9nq6n5P9kjP4P4j9j00q4N0Q2Km8m7M1M1O7O6q1q1
27158g89l6l7Q5Q4j6j6j7j6J7J7P0j0j14K0P9kp6p6m4R0J34%j1j0j11j10L7L7N4N4m0l9OP
27152g79M7M7L1L2o2o2nnm5m5L4L4poM3M2k4k5J9K0k2k1k6k5J4J4p7p8J23J24n6n6j5j5M3
27145g89M3j07K6J22j2m9m9J6J5J6J5K3K4r8r8L6L6l2l1RJ0P7P7J1J2k9k9J6J6k5k5p5p5j4
27139i37J20J72j5m9L2m2j77k0O0n7n8R5J5q6M8Q0jo4o5N1N1J8J8J7J8l6l6l6l6Q5Q5j0rl2
27132h01l1L5L5l6l7N7N7O4O3l0l1j5j6j5j5k2k2k2k2j3j4K7K7P1P2N8p6p9Jj2j3L8L8j10
27126g89j10%Jj3J22M8l3j9j9L7L8L7L7p6p6rrO0N9K0K0l5l4k6k6q6M9N9k2J2J2o0o0k5k4
27119i40M3M3J1J1LLR4l9j11K3N2k9k5N5Q0jj7j8o4o3L0L1M5M6NNo3o3k3k3P1P2k3k3K9K9
27112g44r1r2K3K4K3K3P2P2L4r9r7L7O6j5K3K4k3k2j1j2Kp8j8J17L6L6l0l0o2o2r7L7J01K1
27106h12j6j7M6M6l5l4OOK1K1K1K1j5j5rj0j5O5j7j52m3R2PPP1P2p7p6OPPPK7K6K7K7J4J3
27098f80n3n4L0K9l7l8M1M1JJm5m6l5R9R6l7qP3N4q1j69l5O3O3Mp6r4L9J07k7q1%M0M0m5m5
27091h65P5P6o8o8K6K6NNONj4j3N4N3m6m6Q0P9j00j9J04l0o2o3N0N0j3j2j3j2o4o4N7N7o3
27085h27o3Q5Q4J%M1M1n6n6J1J1opp4p3M3M4M3M4j7j7K4K3llllo8o8N2N3rqrqm4m3mlK7K8
27077h17K7K7lmmlj7j6j7j6OOOOooL4L4N1N2m3m2J5J5k5k4P7P7p0p0RJ0M4M5J6o4o4J6J9J9
27069g00K5K4n8n8l6M4M5M4J0J0n3n2o3J8J03K3r7r6mP7qrNNMNM4M4k3k3j7j8jQ0j4r5K3K3
27062g69l6l7QQ8K1n8mlm5L6P6mONj11l2L9L8M3M4l9l9m9L1L9m1RRK4K5Qp2q7oL3L2N7k3o2
27054h46P2O2p2k8J06K9n2KKl0k9L3L2n2j34L6J17J8o3ppp5NQ1Q1l4l5O0N9n9o0QPj%m2m1
27047h57OOJ1J1MQ5M0M0k2k1k2k1L4L3o0o0n5n5j1O9N0l0k5N6O3O4k5k5nnn6K6L1m8JKm6m6
27040h63ooM9M9QRk1k1R5R5o8j49oP4K7n4KJp1RJ08K8p8LM6M6o2o2o2o2N5N4m4m4J38N8r0
27033h15r1o4P0J46J1j03L2P2o3j12K3L2L2O4O3l0l1j2j2mlo8O5J45m3j07K7KKJ29M9n0L0
27027f14j4r5k2N8n0n1m0m0J7R6j5j6K2K1K2K1m7m7K1K0M3M3p8p7O5O6n1n0L1J12P3q8p3Q7
27020f50L2m9k4k4J1J1k1k1n1n1q8P3J19m3k9N1m4m4Q6Q6o2o2l0l0l0l0N1N1J1J1RQl1l2M1
27013g95M1JJRQm8L4O6r4q9P2R3R2m4m5nop2p3N1N1p2RJ20m1n7K3RJ0J5J5q0q1M0M1K3K3J8
27006g37J8O7j3j03N7Q4Kl5l6k0j9j21M1J68Pj37j38q1Q0J05J05Lp7o1J00O5j5K8n3j70rJ42
27000g53O2RJ0MNk9k9k9k9MMP1P0l7l7k9k9l9R5K5n6k3k3k8k8K7K8K7K7J7J6Pj28p9N5N7k3
26993h08K4K3J1J0O3p2m1L9m5m5N3N4PPKKl4j14n0Q3M4M3j5r5m9Q6N1l0j3j2N3J34K4n6l7
26986g03l7r1M4J11k3k3k2j12K3J11L1J8J8n3n2m8m7N0J31Rp1mnj5j5N5k6j55k1J26M5%%J7
26980g34o3jQ0Rp0o6J5P1P2j7j7j8j8j8j9J3J3K3n7nP7Rp1n0L1K1K1l8l9K9K8L2L2M2l9k5
26973g47N5J0p0%%j0j1M0m2MMkkO5O6l7l6l7l6PPQPk3k3J7J8mmQ2Kj00j00R7R6r2r2N6J36
26965f91J0j24q9qQ5Q5J9o1q8pO2O3k4k4k5k4J7J8l3M8N5k6K5K5q4q4L6L7O7O8l0j10j1P0
26959g53j5j6oP5M0m1p2RjjL6L6nmQQl3l2j2j2j3j2K1K1K0K1l9l9J2o9L3J14M1l9l2l1j5O6
26952g31l4l5J7J6l5M5%%M5M5k2k2j2j2j2j2l7l7J2J1n1Q3M7q6n6K4L3L3J4o7o7J4qqL7L8
26945h30OOM7M6J6J6K6n4oP5m3m3J4J3N9N8j32n2J04J04o4o3m7L4J2o7j8j7k2k2M5M6K1K2
26938g10J7J7j6r7J6J5n9n9O2O2n4n4j0P0O5j6nnO7O7N4q1j32n2j2j1j9j8M9M9KKl3l4m2L8
26931h67Q2Q1J2p0p4OP7mpP3Q1n3o7o7j4j5j0rp8LJ50P0J2J2l7j18n6K5L6L6M1l9OPN9N9l0
26924f87l0L7J17l0j11m0m1o2P2P9n5q3lL1L1L7L6j9j8k9N2M6l5J6J6k0k0L4m6j44rN9N8L6
26918g25L6K8K8K6j08m9Q5J7j16p8LM1M1k1k0J8J9J8J9q2q1O9J51M9l2m9m8opL4L4k3k2K3
26911g28K2q3kO5j6j0rK0K1N7k3j17l7Q3Q3K1K1n4n5l8M3Lp8p1O3J03l1q6no8o8j4O7JJM7
26904h72M6K3K2j3j3j4O6P1j0k4N6N1k9j1j1n7n6j1j0K9L0m1m0P6P6J1o8p4PR0Rq8q8L8L8
26898g91kkLMkjR0J0j15l6R4J2JJj29m9J65L0j17J6M6l5N7N8o8o9R2R2q2q3K5K4l0N1M3r1
26891g88KJ37j1r2l8l8N1N1j1j1l6M4M5l6KJj51j6R7J6LLJ8J7O3j8O0O0r3r3L4L4opj3j3n4
26884g87n4L1L1K7K6l1j10J0R1ppQ6m9j33N5J31J30J4j74j08K6Rp1jQ0R6J6k7k8l3l4K8K9
26877g38j9r9M0M1k4k3L9L9L3m8kko5o5QPl8M2Q6Q6kq2q8pN7k4n4Q0N9k3rrP6P6j8j8mlO3
26870f32O4l6l6l6l7O0N9l9m0K5n6m5m6J4R5L6r8lP8K4K4m2m1l7l6l7M4M9l1k0O1N5k5O6O6
26863e53j5r5K4K3p5p5PPl9l8R1J1r1r2Q0Q0L9M0m2m1M5l6l8l8n3K8Q8Qn9K1L1m9M1M2J4J4
26856f95k6k6RQl7M4m6m6K7K6LLM3M4j5j5j0j0o0K0M3M2qrqqo2o1j9O3J1p0o9J1Q9QJ9J9k7
26849g95k6M1M1k6k7J9J9j06k6K2K3LLMLM8M9L1m8KQ3K2j12r4M0N1N0N0N1Op4o2J8QQk2k1
26842g44k1k2O4O4l9l8O4o9j15J9R7J6k4k4l5l6L1J12P2o2r4j3k5k5M7M7j0j0J08K7j31n0
26836h19K0K0N9O0m0m0L3m7kkp1p2J48O8rrj3j4rqn9K2O6j5l2l2M1M1k6k6NMl6l6N3N4J3J3
26828f97o4o4LLOPl5l4K0J9k1k0j1j0N6N7klL4L3J0p1m2R2O1p4o6O9MMJ3J3J9J9m8m8k3k4
26821h15J1J2J1p0l8R6K5n5kkK6K6j4j5l5l5N9N9j1j0j1j1l9l9N4N5n1n1M3M4l5l5l5l4J8
26814i04J8J8J8K6K6K7K6L9L9kjj7j6j7j6popol0k9J0J1J6J6J5J6o1o1NQ7K8j05k5k6K1K0
26807h54K0K0RJ0l1l1K7K8K8K8J4J4k6k6L3L2L2L3k2k1k1k2K2K2Rp3l7R6L0j05l4M7m7m7k3
26800h66k4M4M4j8j7N0N0o9o9K4K5O4O3q8j68M7J27N5k6lkL2L3K0K1j9k0k3k3J7J7l0l0j15
26794h77l5L7L7KKk5k5J5J5L6L5l2l2mmJ7R8LMN3k7n6n6OQ6N2q3J5R6m9j30ppL9J19K8j06
26787g60k6k5k4N7N2j35J6J49j9j00K9K9j09K6O6O5K6n5n3Q1Jj34k7N2N9N9K0o1l5M5M0m0
26781g31k8k7PQ8Mj31jP9k7k6J9J8n6n6J4R4R3J3n8n8N2N2rj0j20m0L6L6L4L4q7q7j4j3K6
26774h80K6NNNNQPQPjkjjm0m0Q0Q1llo5o5K6J06M4l7rP2K6n4m9m9j4j4m8m8M5M6R0R0M1l9
26766f39k5k4p6ON4N4l5l5k1k1j6j6j01k1N5N4J0Rm1M0O6j4j4O6O1k0n8n8K5J05j6r6%%r1
26760h33j1N8N7mnj0j1j5j6Kp9j6J19k4k3L5m6J8R9%q1KKllM1M1n2n3K3K4j7j7j8j7M9N0r
26752g43qM2l8n5K7k5k4J0RJ0J0K4K3j9j01k6N5m6L4Q4Mqro4J7R2m3k5N5o6o5j2j2N5N5P7
26745g06P7m4m4p6p6K2K3m5L5K5K5L0n1q6M8P4pk1k0QRRRp5p5J26J26l0l1K0o0o9J3OQ6P7
26738f68lm7m7M5M5l1l1N7p7m7L4m2m1J04K2q7q6K3K4R3J2q2jP4P5L5m5l1M9opJ7o5r4L9K8
26732g62K8M6l4p7MJ2J3M4q9j28O0J28pn8n9m8Q6J58q4j35N2J02l3OOllm4m5k3N7L7L7q0p9
26725i15R2R2klk0k1k1k0M5M5M5M5j62j61M8J29M1M0k2k1nnM0M1r3j2O4p1j0P0k4k4m9m9M5
26718h28M5o1o1Q7Q7%%M1M1m6m6J02J02n2n1n2n1l5l5k9l0j5O6L0n0j2O9J8J9N2N1m2m2n2
26712g80n1J6J5m8m8N1N1l2M9N0l2lmqrK8K9K8K8l7l8J6o4l3J00J26o1j24j23l2M8K4K3K9
26705h16K9OPOPJ2J3k8k8rrr3M2J11k4l3l3J2J1N2N2k3k3J8J8l0l0l0k9N4N4j3j3K5K5K6K5
26698f59n5n4j4j4K0K1p0J1P1r%Jk6k6K0J9p6NJ33jj24m4M6l4OQ7mmk0k0l0N1J04K4Lp7k3
26691g62N7o8j49O8O8n8K3J13k1J5R5n9n8QRj9r9m0R3K7n4%%nmnmpqkkJ5R5N5k6K0K0p5Nl
26683g42q3l8M2N1N1N5N6n7n7n8n7J3J3J4J3NNNNRRJ3o7l1l2MMO3O3n7n7J5J6J6J6n4n5M0
26676h49L9jjj%n3n2M2M2l2l2O2O2J2J2J3J2k2k2o2o3M6M6K6j35o4R6J54qk7k7L1L0j9k0j9
26669g84j9L1L1L1L1k1k1J9J9L0L0o4o3K7K7j4j3L2L2l5l5o8o8N3N3K1K0k0k0k6k7k6k6L7
26663h26L7L8L7o6o7Q1Q1n4n4J3J3m2m2kjN1N1N1N1k9k9j24j23R6R5n2n2O8O8n2n3l1l1L6
26656h63L6P4P3o4o5m5J15N6j04l5J00q0q0M2M2rP2K2n8j3O8J3J3k2k3K6K5m2m2K1K0k0k0
26650g67j3j3N5N4j6j5o6J5Q7Or4L9M8q6p7N6k8k8M8M7ppL3L4m9m9M5M5m2m1m2m1L6L7n8n7
26643i11L9M0M0M0L2L2o2o2J6J5J5J6L7L7n7n6O6O7q1q1K0K1k0k0kkkkO1O0J6o3p5NJ30mr7
26636g92j7N0N0rrj0rJ0Rl0l1LKllJ9o1j6j6j7j7P2P2O2j8k7N4J4j21q0N4K3n7m8L1l4l5L8
26629h97L8M0M0k7k7K5K5l7l7k4N7N2N2M8M8j8j9jjl6l6o6J6J5o6j8j9J2J1J02K1n1K9N7k3
26622g15o7o7K4K5O5O4j8j9j3j4q8pM6M6k8N2J3o8M5M6l1l1K7n4m4m4k3N7N7k4K2K2l6M3K5
26615g12j10p4OrqL7L7M4M5L9M0Kp9q4lN3k8o1P3J05l0j2j3o0o0L4L3l8l8N5N6m7m6M7M7j3
26608g72j4lq4k3N8KLO8j3q4nJ00J8p9p8K1K2j9j9K7K8K7K8LLL3L3Jj61p7Q5J54pp2QOOJ1
26601g65J0l3l4OPJ2J2N3N2o1o1N9O0m4m4K4K3MLMLoppop5p5P2P3rrm9m9j7j7K3K4K0K0m7
26593h51m7N9N9k9l0mP7Q7p4l1M9onnnL5L5QPl2l3k7k7k7k6M5M6NOK3K3j7j7J2J2n5n6P5P4
26586f67m7m7OOrP2R6o5o4o3l4l4l3l4O7O8k6k6j7j6J58J57p1p2M8M9j09j09j6j5M2M2K6n5
26579g92l8M2L7m4K1K1k4k4JKR6R6r7r8p5NJ02J01O1p4p4p5j7j6O5O5oq6RQ9K2n8n5K5k5k5
26572h43KKO9O9ONONk0k1k0k0j2j2j1j2N6N5m2j22J08J89j13k47j0J24L5L6j5r5R3R3n7j38
26566h57OPj9O1L3j01o7O6R6J4p0p0J6J50P9n6j2j2k6k6p2RK9K9K9L0N3k7p3QK2n8j3O7L4
26559g21L3M3l8m9m9M0M0q5q4L6L6MNMMj3j4j4j3N1N2o9o9P1P1L0L1q4q5J0RK0K0J9K0k9k8
26552g95L2j29n5J07J63Kr4r3J7J7k0k1K0K0KKKKQQl3l2J3J2J3J3N8N9o2o2P8P8m3m3L6L7
26545f83n7n8j4j5j4j5J5J4k5k6J0J0J0RM1M0k7k6PQl3l2K8K8j3j2N5N5l4l4k2N9J4j46KQ2
26538g99K6K7J0J1J0J0m5m5nmJ6J6k4k4K4K3K4K4l7l6N7N7k9k9RR0Q3p8j19M3J8o3ppjjL9
26531g36L9m6m7M8M7llllj4j4j4j3l1l1l0l1M8M8QQM7M6p4p4NOM5M6k2k2k2k2J7J8M6M6Nj82
26524h64p3J68R6l9J1J2j9j9O5o9j07K7Q3Kn8n9L1L1KKl8l9L4L4l3l4L7L7l0l0L4L4oom1m2
26517h66N3k8k2J11O7o8JJp4p5k2k3P2P2RRl0l1P5P4QQk0k0k0k0m2m2K6J05N0q4r0rJ7J8j8
26510h28j8L2L3l5l5klL7L8J9J9k1k2M2M1k5k6k8k8k8k8k4k3O5O5j7r8J2J46K7j07r9L6L2
26503h51L3M0M1n3n4O7O8L6L6K7j08r9L7M2l7p2J0P1rM0M0q6q6N0N0k2k3K9n2m7Q7O9j1M3
26497f94M2p5p5M5M6k1k1o1o0J2J3N3N3l6l7l7l7m0m1N3N3k4k3M4M4O0N9K0J9j11j12L6L6
26490h17L1L1l7l6K2K3O2O3POl3l4k5k5k5k5RRm5L5K4j10l8R6Q1Q0M1M0L0j05j05L0k3k2K6
26484g59K6o2o2NOJ8J8m4m4L6J17M9l1k2k3k7k7k8k8l9M3Q9Qk7N3l7l7Q9Q9m3m4llq6q6L0
26477h86L0M0m0m1M1L6L6N1k9m2L8Kp9p5O0J48J4m5m5n3n3L4L5l2l3P3P3k1k1k4k4qP3j8r8
26470h83J9K0L6L6l6l6J39N9j48o7O3j8j2O8o2o1J1J1PQM7M8K2K3K7K7m8L2L2m8k5k4r7r7
26464i27J12J12o2o3O8O8pqJ2j23j23J2J25J26m4j25k4N7R6J7q0Jmq4N7N7o9o8KLO9P0j9k0
26457g86j9j9K9K9K9K9n4n5M0M0J2J1J2J2m1m0N3k6k2J12P2rLp8j24m3L5L4q1q1M4M3jkO2
26450g80k0n4Q0P1rm9n0J5J4J4J5NNl5l6M8M8QPj0j0j5j5Rp2m7J42J29nj1j1m2m1m1m1J9J9
26443g46k6k6M5l5p1O4%q0M1M1j6j6K4K4nnnnm2m2N2N3J5J5p8p9M0M0L2L2L3j02o6O8K7n4
26436h53M0M0J9J9J9J9o2o1OOj8j8j7j8P9P9o9o8K2K3k6k6J24j1m8L3N0M9J5j20p6NM5M5L2
26430g22L2j4j4J8o3o1P4R1m2p1RL7L7k5k5j1j0j1j1L3L3pql2l1QRJ2J2j09j09O7O8k7k7L1
26423h59L0P1P1l1l1r8r8K0K1K0K0K1K1m6m6K5K5j5j5P1P1m9n0M0M0M0M0L9L9n5n5rj0n0n0
26416h42k6k6J22J22k9k9k4k4QR0k0j55r2M2P5nm7L3N0N0J0RK4n8p8N5O1j9j6j6k1k1J04J04
26410e89o6o5pP4j5r6l0N0M1M0p0p0lln0n0J7J8M4M4K8n3o2J9RJ0N1N2o6J5Rp0K3J03J3o8
26403g73K3K3OON2k9n0m9n5n4N2N3J3o8m0R4O4j23p7J11P9jo3o2j%L7L7llj8j9o9J1M4l6k7
26396i15k6P1P1M9l2J2J1q2q3rP2K7K6j6j6K4K4M2M3KLq6q5J10J11nq5m0m1P0P0n1n1j7j7
26389h19n8n7K1K1L5m6q2N1R8l5j12P7J85N2p7p7l7M4N0N0j3j2m7m6m2m2P7J57j4j4%q1p1
26383h64O3N6N5l0k9onnnrrqrM3M2p3p3k8N3R3J2j3j2k2k3O6j4j08k7M9N0N5N4l7l8l8l7M6
26375g85M6j02j01N0N0J0J0m8m8llJ2R4QQK2K3K2K3m7m7M6M7k4k4q6q6N1J31m0m0O1k0n5P9
26369g66Q0jl7l6l9M2M2l9m5m4L9L9Op6p3O0J27po3J8k2k1j1j2k9N2J6o4p6NR8J8l1N0M0M0
26362g20K4K4p0o9M6M6p5p5O4O3n2n3pP3l9l9O2O2n8n9j4j3N4N3o9p0P8P8m1m1K6K6k1k1R5
26355g32R5l6j17K3K3m0l9K3K3j0r1r0j0Q1Q2J1o9J9J9J5J4l5l5N4N4J1o9J6J6j1j1kq2k1
26349i21N9P5P6K2K2Rp2m5Q9K5j08k5J10L5j00j3j2l1M9jq1j5O6pq7j5O5j3j2qpm4m3J04J04
26342g50p0o9K5K4M8M7oP4R5l9j51p0N3N2M1l9r0rQQJJJJK6K5P1j0p8p9J0J1L3L3J6o4m6L4
26335h32M7M6Op5J1J1OPJ1J2kP9J1o9n8n8j9O1R9J8p6NM2l9j01k0Q8Q7rr0j4j4k9N2M9l2k6
26327h15N4k5k4L4m7k9J05O9o6j14K0K8n4kP8m2j23mP7L1L2qP4J03l1k2k2j22m1P3pq2N3O3
26321g86p0k7J07K8n2KJM9N0m5j25p5O0O5j6L4L5m6j26L1L2m1m1O9O8k6k5m8m8R5R5M1m0J1
26314g64J1l5M5M5l6M8M8j05j05%%%%O4O4K4K4l1l0p6NK3K4j2j2J2J2m2L9N4p9m4L6k7k6k2
26308h68k1M4M4k3k4Q2Q1j6r7LQ3J5o4o9J1L3L3J2R3L7r7o7O7j6j7QRQQo1o2L2L2m3m3N0N1
26300g52k4k4k4k4M6M5k1k2J7J6n1n0J4J5N5N5klm2m3N7N7j12j12rP2K7K7POPPm0l9J%j9j9
26293i01P1rl4M7llM9N0j7j8J4J4k6k7l9m0N4N4o5o4KKK1K1O1O1m3m2N1k9n2Q3M7l4K5K5m7
26286g41m7L1L0o3o3M6M5NOj04j04R7R8J6J6k4k5j6j7j7j6N6N6j1j1p7p8M2M3KKJKK2K2j9
26279g95j8J9J9o5O9Q9m6p4OL4L4k9k8P3P3OPm8m8m7m8K7K6K6K6p0p0N1N1OPOOj5j5j5j5m3
26272h28m4lln3n3J9J9L9J19Q2n3J0RJJm3m2m3m3Q4Q4o3o4N0N0j7j8O7O6n4n4R2R3n5n5k3
26265g26k3j8j8qP2J08k6j09k8J2o9q9M4P7mM0M0q6q5L6L7L7L7j4j3j3j3%%l2l1q0N4J75M0
26258f76p9p9O0O0k5k5k0k0m2L9L4j01j4O7J2J3P7P8p0p1j3j2K7K7mnmmK5K5K5K5j9j8q6q5
26251h78MMM5M5KJKKJ9J9p5p5R1R0K3K4n3n2J5J5j5j4n5n5ONONO6O5q3q2L4L4P4P4l0l1J0
26244g18J0m1m1m0m1K6K6m2m1M2M3k5k5l3l3L5L4K7K7m0m0OOPOj8j7N4N5LQ4M8q8L2L1r8r8
26237h77P0O9LLm5m4N0M9LLKLlmn8K2P0r0j29m9N1J31J31j38j47J4P2qn4n4Q8Q9nnmnPPqP3
26229g17N2j09j13M7J15m6j40K1J08n4q9P3J32N3m0m1o8o9N2N2L1L1rj0MMl5j15m4J17Np6
26223h78MQ5l3l3J9K0K0J9m1m2N3N2K4K4m3m3rj0rj0L0L1L0L0m5m5M8M9j0j1n0n1K5K5K5K5
26216g25J1J0J1J0l0l0p0p0M1M1%JllL8L7o9p0Q3Q4j29m7J26M6qrj04k3J05K5m5m6N8N8l7
26210g33l6pon6K4K5n4n0L0P7P7J1o9l7M3qpQ7Q8o0o0JJq8q8l4M6N1k9j5O6R1m3p8p9j4j5
26202i48k5N6J50J49N3q2j27PK5n6q7pP4P5J2J3k1k2j6j6J0R0k7k7P1j1j12j13l7l8m2L9J67
26196h23J68j0r0j3j2j7j8j4j4j9O1J4J4j7j7k2N9J8o2JKm4m4J08J09m0l9j0j0nnk2N9L1j04
26189h27o3P1O2p1l9l9l6R7P2o2k4N8mmM1M2j2j2j2j3J%M0M1j7j6L7m4r5L9J10k5q7M7J1j24
26183h57q7J01O8o7m8L3K0K0M7M8p4p3ppppQ4Q3J7J6m5m6M9M8j3j4j3j3l1l0J0J0RRQRO1O2
26175f27o3J8O3j24j30NM7M6M2l9p9N5M2M2J5J5k5k5o3o3MMM9M8M9M9k5k4o4o5J9J8k1k2k
26169h31jJ2R2K5j09j5J19n6j38j3O7M1l9J1J1L4L3o0o0M8M9RQJ5J4J5J5kjo8o9O3O4j0rO
26162g30p6j6J17J9o2qqk3k2K8n3k9N1M6l4m1m2K0K0KJlmP3pk8k9ONJ1J1j0P0P1j0l4l3l8
26154g89l8N4N4m0l9m7m6M2M2P8lq2N3Q7m8q8M7L2j02o3J7J6J5N6N6K5n5o0K1j3r2lkM8M8
26148h19N9k3jQ0Q0jo3J8M8q6p2QK2K2j8j8j4j3l5M6M0M1L1L2o3o2j8j7K2K3k6k6k6k6L3L3
26141g89L3L3l4l4JJJ21M0j39n9Q7Or0M3O0k0j06k6O6O5jq0p2RJ52P1m6m5O2j9m5m4m5m5m9
26134i38L0N3N3K3K4O9j1q8q7K8K8Q1Q2r3r3P9P8n1j31l4l4l3J02J04q3m5Q9L0K9n6n5j7j6
26128h83N0N1rrN3N3%q0m5L5K2n8n4K7l0l0J23J23l5l5q0JRRl6M4Rp1K2J03Rp1k2k1K7K7j4
26121g86j3j3j4j3j4M5M4N5k6j08k8O1j9nnj0j1J9J8K4K3q8pL8m2n4K6O2j9J6J7J2J2jjL9
26114g66L9o4o4N7N7j3j3j3j3K2K2m5m6LLl0k9o2P2Jp9N4N5l5J00J47J3n0n1p2p1M9M9N3N3
26107f67o8o7JKKKK1K2p2p3M1M1M1M1m8m7m8m8jjM0L9L1L0l7l6N2N2m1m2l1l2O3O2j0j1j0
26100h07j0l7l7LQ4R7l8r6j6N5N5K0K0m4m3rrK7n4m9Q6P6lm4m4l3l4L4L3M3M3M2M3q3q3J1
26093h01J1N7N7r0r1K9K9l8l8L8L7L7L8j6j5j5j6J2J1k9k8j5j4N3N3n2n3O8O8l9m0JJn2n1
26086h93J5J5RRRRj0rL1L0K6K6K6K6o8o9K5K5m1m2jkj8j8K3K2M0L9Q0Q0r1r1LLL1L1P1P2m6
26079f23m6q6q7O5O4q3q3K1K0m6m6Q2Q2J5J6k6k5k5k5J8J7J8J7K0K1m8j27k0J14K5K5O0p4
26073g70p8N5Q1%J3J4k9l0k9k9j8j8j8j7llO4O5L5L6q5q5K5K4m2m2OOOOP8P9j5j5k7k8M0M0
26065g08J4J5j07j06N8N8J8J8j8j7K9j04j33N5J64L0k8k9K5K5M4l6p6Mk9k8J15J16L4j00p0
26059g67J1m4m4l9l9J7J6J7J7N0N0k0j01m7L4N0N1n3n2m5m4K1J56J10k4J8o3j10K5J13k0m
26053g60mn8n9O3O2l6l7L6L5q8qJ13L2m7m6J6J5K6K6O9o5j29NO6j5p4PN1N0K2K2p2p3J9J8
26047h18r9j9J50O9j05k5L0n0j3J21N7k5l2l3m4L7L7m3ooL0K9ookq2qrK7K6J2J1J2J2k5k5
26040h21K9n1r3M2J35Jp1J0m4m4N7N7N8N7l0l0l0l0m6m7l7R8J15j9n9P5K3j11o3P1j3j3J70
26033f54L5j64q3L7L7P1P2MMn8n9n9n9Q4Q3l7l8pqN2N1N7p7m7L4k9k8k4k3J3J4k7k6m3m3N2
26026h93N1M9N0RQqrp6p6L2L2L1L2k5k5j1O9J00l4OOm4m4K2K3r1r1KLKKM7M7o8J3M8q7j1O8
26019h41J6J5j0rM4l7n2Q2L6L7J7o3o3J7J4J3J04K3q9r0K6K7l8l7K9L0onj18l8J02J02O6O7
26012f29m6m7ooj6j6oq7p7MP3P4jkkjL6L7L7L7l1l1l1l1k9k8J1J2l6l6L1L1l7l7LLMMMMJ9
26005h45J9N9N9j9j9N3N3q1%R9J8j06k5l5l6k2k2J7R9P0o5r6j6m4m5N5N4PQKLK4n6o1J9N6
25998h19k4j9O1L0L0Q5Nq2kL3m7JJm4m3O3O4j2r3R1R1q9q8M0M1%Jj06j07J49J49l7l7J8o4
25991g60p7N7O2j8rqj3j4o5o6K9n2n0Q5J20j4l3l3%jL8L9kjj6j5j5j6N9O0J9J9p1p1nmL3L3
25984g76l4l4O5O6kkl8l9l8l9oppoj7j7P7P8L7L8q4q3m7m7P3P4ooonK4K4j6j6J3J3J3J3k5
25976g95k5K8n1j4J21Q5Ok6k5L7L7o2o2NNo2o2L2L2J6J7m5m6j0P1O5o8r1rL0L1lkkkL3L3o1
25969h39o0M6M7j5j6m0M1M5l5kP9Pp3K1K0J6J6j8j9j8j9k3k4k3k3M3M4L0j04p3PM7M7M9M9
25962g70n0n0K0o0n5P9L7m3N1N0N3N2m2m2l6l6l1l1N0J31L7m3l5l4MQ5M0m1L1J12m8m8J0p0
25956g23n8P6Qp2n7P6Q2Jj01j00l9l9M1M1m6Q8J41m7j14P4J12k3p8p8k7N4M4M3L5m5r1j0K8
25949h04n2pP3RRJ4J4o2o2N9J39L9r5o1K1K2K3q9q8L1J13j%MLo3o3l7l6N7N7j5j5k5N5L6m4
25942h41ONMMq2jpqR2R2n7n8Q7Oq7pL6L7p6p6k8N3J9J9K3K4o6o7N4N5PPLKP4oq8M6O7j20n3
25935i06J35N0q4MLNMm9L1O4p1j01Q7R1J1p2p1p5N9L5m6l0N1mmO3j6j11l0K7K8lkL4J15N3
25928g25k7k4N6J1o9K9K9m3m3N0M9j8j8l2l2RQq0q0K3J03QQJ3J3M9N0QRo5o6KJjkkkj3j3r
25920h36qm5L5N2N3k3j04o3J8O9P0j9k0kkQp3p6MO7j4O7O6j4r4RQP1P1kkpoR6J6q7q6J0J0
25912g83q4q4P3P2K7K7Q0jj26m6J8o1r2M2P2qk2k2MLP0P1j1j1L9m1o7J5N7N8lln4K7P2rJJ
25905f99p7p7J7J7J6J6J6J6qqJ05K3o5o6l1l1M3M3k9k9J02K1n4K6R3m2p7p7n6K6K0K0J6J7
25899g73p4ONp6mP7P0O9QQn0m9J7J8n2n3j2j2O7O7j%k1k0J9K0j1j0N6N7m1m2K6K6kjm3m2k9
25891h02k9j9j9p9Q3Q7p3n8K2J7o3K6J06J6J6K3K4j7j7K0K0m7m7m8m8J00J00j01j00J01J00
25885g06k2k2k2k2j1j0k5N5L2j29j24L7L7L6M6M7k8k7K8n3j15M7R5J4j4O7K6n4o1K1J0J0K9
25879h08K9K9K9k4k3M4M4l9m0l9l9j0j0N7N7m6m5M8M8o8o9N3N2qqqqk3k3J7J7j7j8j7j7J9
25872h64K0J9K0r5r5P9Q0J8J8K4K3m3L7M2l8r7j6P2qL7L6o2o3N4N3l5l6qP2j7r7KQ2qqp7p7
25865i56R5J4j5O6K1o0J6J6q3q3Q8Q8l3l3J5J5n3n2N5N5R0R0j5r6n6K5k0k1kq2k9J05L0n1
25858h56J9J8l8M4O2j9L2L2j09j09R3R2J7J7q1q2O0k0k6N5M9l1m8m8KKJKJ7J6J7J7J7J7J7
25852g52J7l8l8J3o8m6L4P0P0Rj24o3P2J03K3r8r8Q0Q0j4j5m9m9J7J8K4K5k1k1R4J4n9K2r
25845g77r1l9m0Q8Q7J3o9K0K0J0J0N8k2o4P0Q6j02k3J12k8k8L4m7n2Q2J5j20k0O0l9l9O2j9
25839g92k4N6N4k6J0R1j8j53p7LP0P1QRn1n0n5K5L7L6JJJ8J8J8J8l7l6J7o4p2O2O5o8n5Q0
25832h10nmK2K3Np5l9M1j5j5Q7Ol5M6J4J3O4j7l2l2l7l7O3O2l6l6L0n2r3M1J29o0j00Q8P2
25825g24o3K4K4N4N4r4r4Q0Q0o7o8k6k7O8O7J%J%L9L9n5n5nnnol3l4k9k8NQ5Q7m7n5J32L8
25818f42j49m8Q7M5l6L3L2k2N8K9n1j19l8R4J3p6No0o1P1P0k5N5oq8N3J33p1p0N0l0lJ32J4
25812f21j20l1l2KQ3llopr1M4Q1n2q2%J8J8o3J8M9N0j3j3l6l5l5l5PQM8M8QQn8n9j2j1K8K9
25804h71O8O8%JJ0J1NNmq4JKrqL6m3qqK3K2M9l1p0O5J03l1o0K2J1J1J6J6n8n7j7O3R8l6n0
25797g39n0m1m2K6K6ONK3J03N7k3J4o7p8N6N5p8n3K7l1l2K8n3k5J09J15j9p8p8k6N5O1k1q9
25790h57rRQM6M7k6k5M7l4l4M7j5j5nol3M7M1M2l6l6l1l1l2M8N4k7j2O9J8J8J%%JK3K3k3k2
25783g20K9n1n6K5L2m7KLPPo0o1L9L9n2K9L5m6m1M0rj0L1L0Q5Mp1p2Q3Q3o4o5L5L6l2l2l1
25776h46l2QRK2K3j8r8r3M2N5N6KKLKL2L1n3K6O9O9PPj8j8j8j8j8j8j8j7M2M3KKo6o6JJJ1
25768h48J1l0k9l6l7Q5Q4k1k2M6M6m1m1QQj7J17P6n7m1m1P1P1r8r8N5N5r1j0R6l9l0J04L0
25761f64n0o8J3Q0jr6j6P3pj0j1n6n5J1J2m3L9O1p2J3J3qP1M0r4p3PooO1O1ook6k6M2M1l4
25754g96l4l5l4N2N2N2N1p0p1N0N0l5l5N1N0L0j05j09K4J32N1r7r7L4L5poJ2J2J2J1m9n0M5
25748h24M4K0K0p5p4j0rr7L7K24L6j26QJ4J4m4m4J1J2J2J2N2N3m1m1j0j0L0L0n1n2J6R7L8
25741g28r6o1J9k1k0N1N2jjjjL7L7n7n7L4L3ppk5k5M2M1k5k5O8j2q8M6N1k9rqr5M0P8kqqm6
25733h34Q8N3q1l0N2p0p0O2O2K1n9j08K7R6l7o9O5J20J21pj40j00L4lkOOK6K7O8O7j22j22
25727h53jQ0J23j1j86n1N6k4J5R7Q3n0o4o4nnnnJ0J0N1N0m3m3m3m3K1K2m6m5O8O9k6k5M0M0
25720h03M0M0rqo3J9O3p0p6NK8K9opN7N6l8l7J3J3J3J4k1k0k1k0k4k4J6J7K0K1m7m6Q4Q4l7
25713g45j17k3J12O6o7j4j4k2k2K8K9j2j2J2J2J3J2NONOL5L4l3l2k9k8L9L8l9l8K8K8n3n3
25706h45J4J4onnnj1j1M8M7P0o5j05L0N6N6q3q4P9P9o9o9N4N3J4J3j8j8K2K3opm6m7K2K1p3
25699h63PJ04l1l6R8L3j28p4OQ0Q0o2o3N4N3j3j4k0k0K0K0K4K4j7j7mmL6L7n5n5n5n4J08J09
25693f92M2M1p4p4q1Q1O3r7m8J14m8m7KLllL7L7RQRRj7j6j6j7K5K4J3o7j15M7R8R9k7k7k7
25686g35k7J5J5k5k5JKKJL9L8jkn0n0n0n0J5J5k6k5P3P3k1k1N2N2m2m2l2l3k8k7M7J27L0j30
25678h45l6M5L0K9J5J5n3n2k0k1M7M6nnonRQRQl4l4l5l4O6O6l3l3L5m5p4J14J77M2j7j8p9
25671g23q0J4J4K1K1j4j4q4lM1M0O6j4j9O1j9j00J8J8mln3K6J1o9K1K1j4j3K6K7J5J5k5k6
25665h01l2l1QQL9L9kkL0K9Qp3L7L6rrl1l1J2R3jq3k7k7KQ3M2l9o6o6K3K3lkL8L8o0n9L5L4
25657g97l6l7MMk3k4J6R7M7q7q7M7N8k1L2L1K4K3k5j06L6L5L0L0M0L9p3p3n6P8M6q8q9M6J2
25650h47o9K2J03Mp7QPLKk1k1k1k1P5P4m6m6l3l3L4L4JKJJM1M1k7k6L8L8lkn2n3j2j3L9L9
25643h16jjJ6J7J6J6l6l6J12J11m8m9qrk8k8J2J2L1L1rrm7m7m7m7K7K8m0l9K9K8l8l8mnL6
25636i08L5k4k4P0P0jjjko7o7k7k6J04J04m9m9O8j3m8Q6R6J7n1n1mmm4m5P2P1n0m9M5M4k3
25629g46k2%%%%o6o5Q2Q2m9m9m9m9J6J6N6N7n5n4J8J8qP4J03l0o7o7o1J9Q5m8j5J19M7j42
25622h50o7J2PQ7O4p1j08K6J08K7L3L2m3j24k9N1M5l4J3J3QQk9k8l4l4N5k5o3P0R2m3p6MP6
25615h27nmP5N6k5K6K5r7r8llJ6J7PQ7M7l4J7J7r0r1L0L1k9k9k9k9P8P7J1J1qpLp8oP4K4K3
25608g40%jM0M0l9l8k5j05p6N8L9M0R3J3q6ol0j12m7Q7L6m4NQ5K5K5nnn6K4J03l1r6L8%q1
25601h72R4R5l2l1M0L9n4n4m7m7K1K0klklJ9J8J9J8j4j4j4j5N7N6j18j19R7R7p7p8J8J7J7
25594h54J7L0L0j0j0o5o5LKJ11J10l7l7rj0rrk5k4L5L4Q5m9j55L3J10k4j3J22j7j6qrm5m5
25588h23n0n1R7J6o3P1O8o6o3P2P2r%%oq7q6M9J53J8r6j5J1o9k9N1O3j8o1o1L3L2l4l4L5L5
25581h45l1l2j%%jQPM7M8m0m0K7K7o0o0J15J14K2K2m5m5ppp3p4o5o5Q3Q3J5J6P6q5j12N0O9
25574h59P0L3L4q7q8L1L1L1L1m6m6m6m6P9P8j5j5M3M3k5k4n0n1J7J7N2N2J2J2n2n2J5J5m5
25567h51m5M9M8j6j7K3K4jjm1m1J1J2J2J2N2N2m2m2K7K7K8K7rrqrj9j8j8j9L1L1L2L1o7o6
25560h10K8K8k9k8J2J2nmL6L7n1n0n0n0M7M7J14J14q0p9m0l9J5J6k4k5kkjkN4N4J3J4K8K8
25553f74o6o6nnL5L5k3k4k3k4j%j%M2M2KKKKJKJ0Rl1l0K6K7j3j4l8l9Q2Kp5O1J9j14kP9O5
25545g23O5p5p5P3P3n9n8L6L6n4n3j3j4O8O8JJj7j7j7j8k0j9M7M7o8o7K6K6KLl8l7O3O4n7
25538h00n8l7l7LMK6K6j3j4N9N9J9o2n4Q0M5l5n5n5L4L4l4l3O1O1m7m6P4P4l4l5Q7Q6r8r8
25532h13mnj1j2K9K9J9K0J9K0J1J0k4k4p2RN1q3j06Q1Q0jk4k4J1J1J1J0L9kk2N8K1o0m6L4
25525g60K4K5K5K5P5nj30n0M2l8j25q3O6J47Pp3J7J7o9o9N0R1N3k9m6nj1n1l1N0K9K9l4l3
25518h70L3L3K8K8qq7JQ2Q2Jm2q1K5J06j2r2o5J5L2L3k0j9k0j9L8L9kkK5K5j6j6j3j3j3j3
25511g97k3k3K0K1l3PP3pk3J7j1j0J7J7k3k3k0k1k0k0J1J1J0J1O4O3O3O3q8q9k1k2nmnnLK
25504h20l9l8J7J8l4M8O5j6L5L5m3m3m2m3N6N5j1j2K0K0K0K0l1l0K0o1p6NM9M8%jm5L5O1O1
25497f97k8k8L1L1o3o3J7J7O2j9j15j15N8J39O2j8klj20m0Q9R0J2J2q2q2j1j1K9K8M2M2N9
25491f77p6j24J0O6j6k4k4J0J1MNoP4P0j1m9m9k2N9lq4n0L0k0k1R3R3J8o3j1j1J9J9jq2j4
25484h57O6J6J6j4j4o0K0O6j5n2K9k1k2JKl9l9J2J2N3N3L2L3J0o9n4n3j8O3J33ko0K1p7p6
25477i04K2K3L7L8L8L7k9l0k9l0RRJ30M9j54k0J05l0j51j7M7M8M6M6OPJ0J0J0J1p2p2K2K2
25471g56N2N1m2m2J7J7n1n0o4o5N7J37L9r5n9K1M4M3r8r9R5R6j09K5J07k7o4o4j7j7K3K3J5
25465h57J5n3n2J27J26j28j28O9P0p8p8O6O5kjJ10J11o4o4n3n3M2M1J7J8k3k3K6K5j5j5n7
25458h16n8R0R0k5k5k5k5J2J3k8k8L9L8k8k9l3l2l3l3Q5Q4rrK8K9l4l4OQ6L0j03p3O2K1j13
25452h80q3N2N1q3o2P3J27M7n2n2j2j2l4M6M6l5M6M5n4n3J3J4l2M9P0P0Mp6j3O8O2j8n2n2
25445g72pq8m3L6K7K7M7M7K5n5j07j08m2L9P0j0L0J10M3l8J2J2o5o4p0J0L0K9j6O4Q2Kr0r0
25439i23J9J00O5j6m4L6l0j12MQ4l3l4PPPPQ1Q0j6r7m2L9j2j1PPk8k9KQ3Q7Pj38n8M0L9k7
25432h42k8J2R3J22j3n3n3k2k3M0M0l2j13nJ28M6j15K3K4J3J3J3J3n3n3j3j3jjL9L9j8j8j8
25425h29j8J3J2J2J2K3K2j8j7k9k9L9L8l1l1L6L6k4k5J6J6m3m2N1N1j1j2j2j1l8l8k5N4J25
25419g27l6p6Q5K5n6%%K9K9r2r2Q7Q6l4l4MMl6l6m0l9N4N4j0rL5L6k9N2O7r4n8J02R3o8J9
25412g05J9j02j01q1Q0J31l1j55PJ52P2m9m9j4j4QRq6q5O9O8KKn9n8J3J4PQ7M9j12j19M2O3
25405i26O2M8M7j9k0j1j1RRnnQ9R0r5r4k7k7J5J5L5L5j%K0J9k2k2M4M5j5j5q6q7O3j7j3J22
25398g51L8m2J1J1p6p5J8J8K6K6JJN1k9j05L0J01K0k0k1K0K1k1k0j7j7K3K3j01j01N4N5QJ42
25392f98Q3j05j52p1M6J26R0m4l1l1m2m3N1N2N1N1m2L8L3j01j16J8O7O7j9j9k4k5J6J6j0r
25385g77p7p7N4N5j3j3PPo0o0O7O8k7k6JJO2O3l8j18oJ28M4l7n0n0N6N6J5J6o3o2NMm0m1k9
25378i55N2J64Mr4j3J2J2L6L7p0p1mlKKM2M2N5N4m0m0R0Q9nmj34j33M0M1J6J6n2n1J8J7k2
25372h50k3M7M6m8m8M5M4NMK1K1K1K1l8l8l7l8j1j1N6N6q5q6k0O0J18m3q3P7P8lkP8N9j02
25365g09r6O4q6q5R4R4N5k6j22M0J18m4p4Q8j0j0%%J1J1J1J1m8m7J9K0l2l1RRn2n1O9O9L5
25358f96L6O9r2j03N9kjp8p7j0j1J6J6L6L7k5k5J6J6OOM6M6q2q2j5j5qqJp8K9J09l5l5O0O0
25351h14K0K0rqrqJ4J4k6k7LKkP7MLN8k2j44o4O0O0JJKJj1j0N6N7n8n8M2M1n6K5O0p4n6K5
25343h10k9k9N2N1m2m2k5k5R3J2q2jO4O4K0o0j01k0Q7Q7k9k9RRRRJ1J0oq7p5OR4R5L5r9o9
25336h43J2LKm6L4O1p4p4O0L6m4J4J4KQ2M1l9j4j3j9j9O8O8n6j37J6R7M6M6m1m1p2p3m4R1
25330h56N9p5n9P5J04K3l1l1L0L1k2k2k2k2K5K5K5K5n2n2L3L4M0r4o4J7M5M6j7j7JJM1M1l1
25323g46l1QRN3N2o8o8J4J5n2n3L1L1L0L1j7j8K3K3k7k8o7o8K5K5K5K5K9K9o5o4rrm8m9P7
25316i32P7J5J5LQ5K5j08j3O7J9o1KLO4O5m6m6ool8l8LLJ9J9k1k1M1M0%Jj0j0j5j5M2l8p7
25309h93N7N7p7l8M2JJOOL8L8k9k9K5K5o8o9M0M1%%N2N1m2m2qrQ6Q5q6q7QPm1m1K6K6l6l5
25301i12N8N8%jO7O6j12j13O2O2K8K9o6o6L2L1rrk0k0k0k0M0L9k7k7k0k0k7J35Q6p5k9J31
25295f69m6j27k4J36Q4p7o1J8NMJ0RM5M5p5p6m3m3K4K4k9k9J1J0L1L0l7l7K3K3K2K3K1K1K1
25288g33K1l9l8JKM1M1n3n2l6l5J2J73O2r9j11l0m6m5N3N4J1J0J1J1K7K8j3j3N9N8J9J8m7
25282f78m7ooJ9K0J9K0QQq6q6n0n0J7J7R5R5n3n3J7J7p7p7RJ0J0J0R7R7n1n1J3J2J2J3j4j4
25274g64j4j3JJJJL1L0o3o4J0RJ0ROOOOqrL2L2J3J2k8k7J1J1k9k9M2M1KJm6m6K1K0n9o0j9
25267i13j9J09J09j2j2K5K6r6r6L9L9k8k8o8o9J07J06L9L9j00j00kJ32P0o4l6M5M1l9n7K3
25261g90N8p7l5J00O1j9k1k0M2M2k3k3k2k3k9k8K0K0l2J03L6r9m2m1pP4M5l6k7k6k2k2k1k2
25254i06K2K2L6m5r4L9J07k7j3O8k9j10N0J30L1n0m8m9m4R1N8p5k7J07O1O0l3j15NMooK5n6
25248h17n1n0L5L5M5l6m8L3j8j8O7O7K7K6n1n1L9m2p2Qm2m3O0O0l3l4OPJJR4J4l2M9M2m0N2
25241g10N1k2k3j2r3k0O1l4j14l4M6mnQ2Q2l3l4oP3M6q9j13K1N5k6nP5P1j0m2m2m2m2r2j1
25234i95J17J18k1k1n6n6m1M0Q0jllqqj9j8K1K2J1J2R6l9j15J9M8l2L5L5j0j0M0L9p7p6N1
25227h25J32J4j20L3L4m3m2L6L5n9n9L4L3l3l3J6J6J6J6K6K6o8o8K4K4K4K4M4M4K1n9k6k6
25221g89l1l1L3L3L4L3k0k0j9k0j9j9L9M0M5q9j64K3Q7NK3K3l5l4N9O0l5l5L2L2k5k6k0k1
25214h51oP4O5p0N0N0j24m4J11J11q6q6%%o7o8j8j8K6J06L5m6m5L4M4l8p2QL6L5J25j0j09
25208h48K4K1j13o7J3K7J07O8o7o7O7N7k4M6l4j37N1R1r7MQ5m5m4Q1%j20m0L0L1K2n8r1M3
25202i84Q3Q4qqn9K2N5k6j1j1OQ6Q1n3p8Kn1n2L1L1L1L0k5k5l5M5M8l3o8J2M5M4MMO2j9j3
25195g53j4j6j7j6j7L4L3m3m2P4o0o9J0M9M9O0k2n0n0L9L8Q4Q3o5o4JKq3N2K9j06o8J4J7J8
25188h69Q9R0l7l7LLN1N0r7r8K1K1j9j9M2M3L7L8oq6j9O2K7K8rqk9k9o4o4l3M7M8l4M9M8n6
25181h16n6R2J2r1r1J1J0J1J1M8M8p3p3J4J4M8M9J8o3MQ5k0k1j5j5K3K4j7j7L7L7lq4m0R5
25174h04J24o3m4L7j0r1OQ6J9o1k0O1P3P3l7j18q2jnq6J4R4m9m8K3K4j3j4lJ31M6q8rP1m6
25167h10m7jjk8k8K0J01J3J3O9j3m1M0K4K4J3o8p3PP5np6p7P3P2p5p5J8J8NQ5P3o1J9J9n7
25160g55n6R1J1j38mN6k6P3P2n3n3j%%jNMn7n8j5O5Lp8j6O3RQO0k1k9N1P7n7n8P7J3o7K6K7
25153g52K8K7j2j3K9L0j19j18J8J7k3k3Q9Q8M6l6m9L2j9j9NMp9N5J30mq7oOOJ1J0JKl9l9l
25146h06kkkJ1J1k1k1l7R6J35n2j06K8N4k7m7m7M2M2rrrrM3M3LLj4j3j4j3l0k9M2M3j16l5
25139h74Q5Nl2l2l7l7K4K3K4K3j3j2j3j2O7O8k7k6J0J1J0J0q0q0M0M0M1M1mmL7m5rP2j7r8
25132h21qpM8M7m6m7k2k3M4M4l8l8N7N6%%%jl6l6N5k6l0N0M5l5QPklMp6l6M4k5k5K0K0l2l1
25124h95L5L5K8K8J2p0j0P0kq3O2O2l7l8pqqqk7k7M0M1J2J3J7J8m6L6j1j0pqpqPQl3l3k1k1
25117i01k1k1Q6Q6q8q9klllQ1Q1L6L6k4j05o5J6J3J3J8J8RRl2l1j7j6K3K4J0J0M5M6%q1o7
25110i09o8m9Q4J30mm4L6j2j2n7K3L1m9k2J13L6m3J5J5p9p9l8M3M3l7OOm9L1R2J1l3l2J8J9
25103h64O3O4oP5P3j16n5K5l7l7J2o8pP5J9o0K9L0L7L7n8n7J%JJj3j3K7K7n5n6k6J63J36n1
25096f84p3Pl8l9l4l4Q4Q3J3o8l9M1M2l9n2K9J9J9n6n6L9L8qpk5j05l1N0L9L9J7J6N7N7l9
25089g38l9J1o9n6K5k6k6R3R3J8o3p2p3M3M3K5K5m3m2j6j7K4K4J3J2k8k8O3O2n8n8P2P3p5
25083h08p5k8k8O6O6L1L1rj0m3m2L2L3p9N6O3p0j2J22J7o4p0p0q9M6P8lj7j6N2N2o8J2J22
25076g22j2j02j01K1J02J37Lo9J3m2m1PPPPk5k5k6k5QPP4P5j3j2j3j3m4m3mlj0rN8N7p8p8
25069i27M3M2M9M8QQq4q4MNJ04K3j09K5O8o5k2J12Np5R1J1o7o7nmm8m8M6M6k2k1J9J9O4O3
25062g45l1l0j6j6M7M7L5m6r0j0Qp2M5M5m5m6K7K7J8R9j7r7k0O1K1o0n7K4J4J4j3j4lJ31J6
25056g49j19M0J21j9k0j0r0j7j7k8k7J12L1j5O7L1n0JJn8n9RRK0K1P4oq8M6Jj34N1N0mlP4
25049g54oMLq3lJ02l1p9N5J11L0p3p3j1j1j0j1o0K0R0J0n2K8j%N4k6q3kM1M1j7j6j7j7J0J1
25042h26J0J0j5j6n5n5rqQ5Q5k8k9k8k9%jj4O6J06k8o5J6N9k2o0o0J0R1N9p6j02k2M5M5M7
25035h14M7KJN2k9j52j9R9J00J12L2j20j21K2K2l3l2O1O1p3p4k8k7J0R0K4n7J0J0m1m0O0k1
25029h66o1K0M7M8J2o9j8J15J11k4n4n3MNOO%JL6m5m4L6L3L4jkl6l6l6l6J1J0p4O0J03l1o0
25021h48K1LLN3k8NNo7o7O6O6K5K6PPl4l3L9L8kkK8K7o6o7ONONNNm6L5L9m2m1L9l8j19K9J10
25014g97M1m0n1n1k3N8N7k2k3k2l2l3L2n0p7J10J61K7n1K9K0K0m1m2M2M1kq3q8pO3O4l3l4
25007h37j6O5P2qp5OR2J2n5K5k0j01o4P1R1J1n6n6J0J1J1J1lmlmNNqP2J01l3p0J1N5k4j19
25000h19l8Q7Oo4o5j5j6OQ7O0O0k8k9mmn0L1n6n6M8M9p6OR9J9n1n0j6j6P7P7j7j7m5m4M9N0
24993g65ooj6O5j9r9k7N3j4j3L1L2k3k3M4M5j04j04M3M3K3K2O7j3m5m5j0j0L2L1L1L1pqkl
24986g69p1RN4k6o0K1O4O4l4l4l4l4J9K0m8m8RQQQJ9J9l1N0P1rj0P2N5k5o4o3n4K6L1m9r1
24979i27j2J08J08j9j00j1P0M2l9l3M7j4j3N9N9j08j08M0L9J2J2k9k8jj%jK5K6Lp7L3L3l9
24972h44l9k5k5O9O9pom2m1J3R4O3p2j6O5N6k4l7l7K9J09L1n0J8R8p8j58noj17J6J07K6mm
24966g74j25j25M2J24N6k4n0m9O1O1N2k9o8J1k2k2j8j7L7L8L7L7l7l7l7l7L5L5l1l2M9N0J0
24959g99J0j3j3j3j3K7K6m0m1K0K0k0k0M7M8M7M8n7n7J0RN4N4o7o7j7j7k8j09j14M7J39N9
24953h40Kp9j8J43J26l5K6K6j00j01K1K1o1o2L3L3K7K6j3j3L4L4L5L4m7m7K0K0l8l8n0j31
24947a012J4J74L1n0N3N4j8j8KKr2r2R5R6l1l0M0m2k9J32K1j41p9%k2N8J7J8N8N9rrm4m3m
24940h41mJ8J7J7J8L8L8q2q3O1O1l2l3L5L5K5K5R7o3j39n9l5l5O4O4MMMLK0K0K0K0jjj%r2
24933g93r1LKQ7Q7m0k02p1Q9P4oj6j7k2k1L7L7L7L7p2p3K2K2N7N7j1j0k5k4k5k5KJO8O9J1
24926g45J2k9k9q5q5O3O3qrqqK1K0K1K0l8l9KKk2k2M6M5k1k2k1k1OOPOL1L2L1L1l4l4N5N5
24919g05k8j09r2O9N0l1K5K5o0n9L4L5m0l9K8K7K9K8L3L3p1RK3j38m2R3J8J9R8l6j27m6L2
24912i15L3L7L7j4j4K7K6M3M3k4k4j2j2QRl6l5l6l5M3M3LLPQl2l3M3M3LKJ5J5n2n3L4L3l9
24905h08l9P3pj13K1L6r8k8J07O7j4l0N0J5o5k0O1J9J9J1p0j04L0P0P0KKKKj0j1L0L0k5k5
24898g50J5J5J6J5n2n2m5m5l5R9Q6m8p6Lj1j1J4J4L2L1L1L1m9m8rrRRn8n8K8K8O8O8p3p3M8
24891h42M8n5n6J7J8j2P0M1r3o0P4N6k4m3m2r3j3Q1Q1l5M6J04l1o6O9k9k8P4oj97o2J30N0
24885h28L9L9J3J4j2j1Kp8q2N4J2J3J1J2p5Ok0k0J02K2q4mL2m9l3l4NQ5L1n1O7O7l2l2QQK
24878h01Ll2N0N3q0m1R4L9m2K5n5j20J3Q4n0k9J06P7n7poj9k0K8n3k1J14M3l6m6m5nP6P0o3
24871g53q2kJ2J2o5o6p5NJ30M9L0J10O8j2n6j36p9N6O0k0kkqpK3K4J0p1n7P7J5j19l8J23O9
24864g77j1o3o3K7K6N9N9l5l5J0J0RJ0J0J0n7n7MMMMQQQQlmllk3k3P1P1k6k5j1r1n4J06M0
24857g98j22k5N5N7N7Q0q0J0J0m2m2m3m2K8K8j3j2L0L0j0j0K2K2j9j8m6m5P5P5oom7m6K5K4
24850h44N5N5M4j17j18M4L5L5M5M5p2p3K2K1L9L9k8k8L2L2l5l5M9N0p1p1LMLMj7j6K3K4J9
24843h03K0J9K0m1m1m1m1O4O4k9l0L6L7mmO4O4q4q4M3M3M2M3q5q5m5m6R6R5k6k6k6k5o6o6
24837i48O7O8n4n3K4K4K4K4m6m7M8M7j7j7j7j6rrq4N0N5N5l1l1L1L2qqJ5J5k6k5qqOQ6O8o6
24829g89l1N0k9k8J7J6K0J9p5p5OOM6M6mmm4m4P7P7m4m4n9n9J11J10m1j21j0J25K5n6lkMM
24822h03NMr1r0J10J11k5k6J5J5lmllK4K4j6j6k0k0K1K0mmJ3o7q3J05P4n9k0O0j5r5qrn4n3
24815i90P4P3p0J0J13L3n6K4N0M9q8q8MQ5J8o3jjj0j1M4l6l6M4L2L2l1l0M2M1M2M1o4o5N5
24808g34N6k2k3J3J2k8j09k0O0L4m7m6L3L3m9m8L2Q3Lo2o2K2J03L5m4J6J6p9KL4m7MMm9m9
24802i23l3M8J04K4o9o9J1R2Lp8rP3J7J7Q6NJ1J0klr2r2n3K6K7n4K4K3J4J3P4ok8k8L5L5l2
24795g99l2N5N5j10l0jjm1L9K4K4l3l4o4J6Q3Ll4l3KJooo1J9K03M2j38K3N0j12m5J16N9j02
24788h68pP3k5k5K0K0K5K5j5j5l2l1O2O2J3J4q1q0M9M8RQo4o3LLL2L2j3j4J8o2p3Q9O9j0M5
24781g59M5l4l4l3l4k9l0O5O4l1l0l1l1Q0Q0m1m0nnmnkjjkN2N1m3m3L1L1l6l6NMNNQRk6k7
24773h58k9N2J42j9m5L6Q1q0r8O3J03n8j07N3O6j5J5J5n6n7KKKK%%%%L0L0o4o4P4P3k0k0k9
24766g78k8J2J1j2j3n3n3K9L0K9K9j6j5j6j6j4j4Q0Q0J3J3k8k7KKo6o5mmmmQRQQj2j2j2j2
24759i15M2M1N9p6q4N0Q7Q7p3p4K1K1j7j6j7j6Q9Q9n9n8l0l1l0l0j%m0m0O8O8O8O8l8l8l8
24752h63l9L4L4k0O0O9o5n2n2J8J8k3k3k4k4R7R6L2L1j16j17M2M3m2R2J12k3oonnL5L5o4o4
24745g85LLJ6J7O0p4j03L2O0k0llqpO7O7K4n7n7K3k6k7l5l5L3L2KLJ2o8k3N7N8k3j20m0N8
24738h87N8j1j1opk6N5N4k6K9L0j6j6k8k9J2J2K2K1j3j4n2K8K6j07q8M6L0K9j5j5j0rRR0M
24731h31Nm7m7M7M7n7n6J0J0Q5Q4r1r0M7M8PPk2k1J8J9k0j9J7R8L1j56q9R8N2k9K8K8QRn8
24724h30n9N1N1m2m3NNN5k5p8KO5j6NML5L4Pp3p3PM6M5O0k0oP4j6j6k3k3m1R3Qj53l4J27J3
24717g79j48k5N5J4J4N9O0n9n8RRN5N5j1j2k7k7k7k7j%%%K1K0K1K1j3j3jQ0J08n3r7j6j0j0
24710h13mnj%m1m1O2O1K2K1K4K4p0p0k3k2k3k3O3O2l2l2K5K4o9o9J55J56p3p2n9n8L6L5J2
24703h18J2k8k8m7m7K0K0kkL9L8L2L2qqJ8J8m9n0MLLMJ1J2J2J1k3k4J7J7K6K7K7K7m8m8j2
24696h12j3K0o0j73j1J46J47L6L7k9k8k0k1n3Q1J9j16k2N8L7L6P7n6j24J0O0O0K8K8n3n2n2
24690h15n3N1N1J0J0n4n4L5L5J2o8q6q5J0R1M5M5J6J6k0j9m7L4J05K5m3L6P2qn9n8m2L9l4
24683h07l4J1J1j%rrQ5n0j16J8K2K2L0L1K0K0m7m6oopoL9L8kkN4N3j16j16qP2P3qn4n5L5L4
24676h37J9J8K9n2j1P0m8m7L6L6rrO5j6o1K0L3m8l7l8nnQ4Q4lq3l8l8K8K8o6o5J17J18n7n6
24669h44J1J1N1N2n1n0J7J7mlmml5l5L3L2l5l5NNk1k2P2P3q2q2L9L9K7K7K8K7l0l0l0l0J5
24662h46J5J4J5r1r1o5R5J00J9k4k5J35N4r5O6L6j25q0Q1K8n2l6l7KLP0O9l7l7l7l7M8M8j8
24655h35j9k2k2k2k3N6N5j2j2jjjjK1K1OQ7N4j07j1j2o1o0J13J14j00j00poN0N0p1p1M1M1
24649h68M1M1n0n0R8R8m3m2m3m3llL7L7k0k1K0K0j7j8j8j7LMj17j17J04J04RJ0L4L3l3l3K1
24642h42K2K2K2kkkkJ3J2J2J3l1l2L6L6J3J3q0q1n3n3M1M1L9M0jjNNl5l5M3M2k5k5k0k0K0
24635h52K0L1L1L1L1j44j45Q4Q4L8L7klQQn9n9Q5Q5q9q9N1N1m3m3OPOPo9o9N2N1M5M6k3k2
24628h16j6j7j7j7mmL6L6M3M4k4k3J6J7N7N7j11j11j7j7K6K6j5j4K0K1K0K1k8k9k8k8k7k7
24621i50L9M0P3P2NOp5p5P3P3m2m1jjr7r7J05J05n9n8L1L1J15L5j48j3J07K6j4j3k6k5M1M2
24615g16o1o1k0k1Q6Q5rqm9m9rrL9M0kjq0q0O8O8j2j2K9K8j2j1K8K9n0n0M4M4k6k6k5k6N6
24607g81N6r1r2j8j9P5P6l5l5N9N9l2l3K1n9j03L2R9l6o7J4MQ5R5J5n5n5M1M1k6k6jkjko8
24601h65o7P9Q0M0M0%%p8p7M3M3k1k1J8J9oom7m7J6J6p8KN8p5p1O3P6P5M4M3j6j6q3q3j2j1
24593i25n1n2P7P7j7j7MNNNRRN0M9k8k8J3J2l2l3PPJ7J7k4k4pqlkM4J25Pj27k6k6l4l5R4R3
24586g73%jrj0L1L1m4m4K4K3l7l8l8l7K8K9j2j2P1P0L1L0l8l8m3m3O5j5r4M0R7l7l8M2k2k2
24579h33N1N0j01j02K0J9K9K9j2j1KLKLq1q1M1M0O2O2K2K2klm2m3K3K2K3K3k2k2M5M5J9J8
24572f80m8m9k7k7J4J3l7l8m7L3P5op3QQ2Ko1K0rrmnk0k1M6M7OOPOj1j1n1n1L8L7mlk5k6O9
24564h34O8j7j7j7j7PQKKL6m5n0L1K8n3kkqrqqQ3Q2q4q3K6J60J24o4p2p1o6J4O1j9j0rK3K3
24557g87m4m4l2l3QQ9J29mo4J8O7O8p0p0r7j6P9lj0j0j5j5O7O7k7k7kjkkm5m6%%qP2K7K6m0
24549g97m1j%n0n0M4M4M5M6k1k2M2M3PPr7j6N9N9K4K3p1p1k3k3k4k3K3K3m5m4K0K1k1k0L3
24542h97L3K8K7N7k3j8j9L0L1r1r0O5O5O0O0K5n6n6K5o6o6L4L3MLMMK8K8K7K8n4n5J3J2n6
24535h23n6L8L8l3l3KKoq6q6oM8M8j4j4N2N2kP8Q0n4n7P7N9p5l2l1n5n5j2O9K5n5n0L0ppL4
24528i17L3O5j5k1O0k3j03O7O8j0rPQ8L2m9o6o5K5K5K1K0Kp9MJ37K7j07p3PM1l9l4M7LMQR
24521h10j7j7K4J04Lj31kP8m5m6K7K6k7k7M0M1m8m7K0K0O3O3l1l2k2k3J7J8l8l7L0L0QPq6
24514h67q5P4P5L4L5l3l3p3p3MLP1P0j3j4q0q1K9K9J5R5L7r7k5J09O3O4p6p6K6K5K6K5k2k2
24508g61o2o3QQQQK1K0j9k0L3L3ppj0j0n0n1N0M9J0RJ7J8J8J7p3p4k5k5o0P4J11L1n0n0J2
24501h62J3J8J8m9n0N7N7J6J6o9o9lkj9j9M9M8Q7Q8j0r0m0M1nml4M6Q5m9j00L4R8l7o8J1m1
24494h38m2n4n3J9J8qP2J02l2k3k3m8Q6O6o7L8J19nnJ%q2q3j2O9J8o3K7K8m7m6poJ6J6O0J41
24487f48Np6k5k5l9l9K4K3J1p0p5NK7n4j7J17Q5Ml6l5j8j7mq4q6M8J07K6M8M7KKk7k7k7k7
24480h75L4L4ooj4j3N4N3pqklp2QN4k7LQ3J1p0l2l2K6K5k2j02j7J18N2k8m1j22l0J05M1r4
24473i22o1P4J59K4l9l9q7q8J31J31j7j7L2L2o2o2n8n8L7L6qrL3L2j5j5j5j5K2K2K2K2q0q0
24466i38nmn9P6J40N9k0k1k5k5onnnK4K3L8m3j32LP1P0k6k5J4J5J4J4k7k6mmmmk9k9J1J1J6
24459h72J6J5J6j4j5j4j5K9K9j2j1N3N3j4j4l9l8K8K8k0k1K3j11p0O4K1K0nnQQ8M2r3q8M7
24452h91R2R1k0k1k9k9k9k9O0O1poj3j2q0p9MMM5M5j3j3L2L2j1O9N7j03j75j3O0O0j8j8j8
24445i15j7J8J8k2k2K3K3j7j7L8L9L8L9k1k1k6k7O7j4o4R7j4r5K8K9o5o5JQ1Q4p7J8J9l9l8
24439i16K9K9PPPPL5L5r1r1O1j9qJ53R7o5l1l1PQl3l3N5N6l9l9pqqpm4m3K4K4K6K5j4j5pp
24431h64opP1P2n0m9l2l1O5j7q0Q2L0m9QRMLL4L4L3L4j3j3j3j3l2l2l3l2k8k7L9L9K7K7N5
24424g55j05r1j1N5N4M9M9j8j8kjM9l1j22m0Q0joP3j7j6K4K4K4K4m8m8M6M6r3r2m4L6R6R6
24417g34k0k0J4J3j04k3R9J9k5k5J5J5k5k5m4m3k7N3J34N4m9m9Q6Mr4j3O0k0j1j0L6L6J4o6
24411g75J0J1l5l4ppO0O0j4j5j4j5J8J7j03k3M7q7j21O7R7l7N1N1kjkjk4k3k3k4N7N7j0j0
24404h04k8k7O6O6m4m5K3K3r2r1L5L5k2N8O3j7m5L5j0j0J7R8M3M3J6j45j86k4M4M3O9j2o4
24398h89R8O8r2j10J58N3j09j0P1m0M0O2j00r5O7PQJ8J8k0k0M7M7n4n5n4n5M3M3LLJ1J0J1
24391h17J1j0j0N7N7p4p4l4l4qrqrK8K7K8K7J1J1J1J0l0l1l0l0K2K2K3K2ppL4L3j7j7j7j7
24384h56L0L0l7l8k2k2P2P2J8J8J7J8k6k6k5k6N4N3j37j38m1J20J15L4OOm0m0POo0o1PQPP
24377h90ONONk7k7J4J3L7L7L6L7l5l6N5k5n1L0O9O8j1r2l6l5l1J56J56l2j04j03j9O3M0m0
24371g61J0J0m8m9J4J3Q7Oj18j18k1O0k6k6Q9Q9M0m0k2k2k7k6M6M6k6k6Np7rP2m7m6K8J10
24364h10K1o0n5K6P9P8o4o3N1N1j6j6k1k2k2k1M8M8j9j8QQQQm4m5N0M9o4o3LLk2k1R4R4%p9
24357h18m0M1QQJ3J3J%o2o2n7K3R6J5n9K1Q9Qj4O8oq5J7J8J2J3j08j08J3R3R1m2p5OJ7J7K1
24350h14K2m0l9%JpqL3L3j6j6lP9J4j20j8O3m2m3K9L0NNo2o1Q5Q5l6l6L8L8L8L8o1o0K9K9
24343g88Jp8k4J11J1j23RR0k8k9k4k4K2K2m4m5J0J0N0N1%%m0m0j1j1N6N6j6j5n7n6J1J1N1
24336h81N2ppopK9L0j1j1m0m0%%n4n4O7O7J4J4RRK5n6n1Q3J21M1l5j16k4k5m3L7J05l0o1J8
24329h38mmP3P3j24m2Q6m8p8Kj2j1jkL9L9N0N0m3m4K6K7m0m1N8N7l6l6L2L1L2L2j01j01N2
24322h47N2m1M0K7j33p3Q9n3n2R2R2N1N2o8o8k8k7nonnJ10J09l8l8k6k5k6k5nonnL7L7mlK7
24315h02K6m0m0M0M0%%O0O0o1o0j4j4M8M9m1j21j31L0J07K7j2j2K9L0l8l7QRRQK1K2j9k0o
24308h45opoK5K5K5K5j4j5j4j4k6k5o6o6O3O3O4O3K7K7m0m1j2j3K8K8l2l2QQL0L0l8l7O5O6
24301f79k9k9l0l0J0J0l6l5NNM3M4LLr5r4jjN7N6J6J6m7m7M7M7rqrqJ4J3J4J4l4l4l4l4O6
24293h40O7nnO0k1j26QP1o3k5N5J8J7J02l1j49o8J04K2m4L6O6o8k0O2P4P5JKr3r2n1n1J5J6
24287h81K5K5K5K5K2K2O2O2m1m2q2q3PPPOpqL3L3OOq8q8LKP0P0N3N3o8J2P9n5r5L8P0j0M3
24279f82M3o5o4o4o5K3K2j8j8NMNNL1L2Q5Nj00L4L8r7j06K8O2j9j0P1P1j0l8M2P3o2j39n9
24272i37L4L5ONONL8L7L2L3J2o7j38j39JQ0J30J29n0n0nnl6M5j%L4L3o0o0j5j5M7M8L4m5j
24265h00%pqppk9k9j3O9K7n2m8L3M5M4o6o6k6N5K3n8n5P8M4l7L7L7n7n7pP3P9km2L8L3m7k3
24258h28k4J2J1J0J0J0J0J8J9k2k2j0rj8j7O5o9o9O5LKO1j9o9J2OPJ6R6P0o5l7J25nj66j3
24251h34j3J7J7L4L5nq4n2J08O9r2k7N4M4l6o8o8m7J13P9lj3j4QRlq4p8Q2j3j3J5J4m0L9O4
24244g86r8r3O8P2P2M1j20j98P0K33P1j00k0K5j35p6Q4R7J5k9l0K1n9j40K1P0j1K0J00RJ0
24238g96llllM6M6m7m8p7p7P1P1M0M1k7k6M0M0%JJ6J6J5J6k8k8o8o9QQK3n8m9J11n5j35n3
24231a044K7R8R8n7n6J0J1R0Q9n8n8kkL4L3qq9k2J39K7j06k7N5L1L2ml%%J%m6m6K1K1J6J7
24224g78p8p8klL8L8J0J0k6k6LQ4P3o1q2q2Q5Q4k2k1P2P2r6r7l0k9Q3Q3J5J6p9p9O9O8k4k5
24217h15J6J6k2k1k1k2j9j8j9j9L0L0L0L0qqqqQ8Q8M7q7j43o3NNN4N5J4J4k2k2k2k2M2M1J
24210g83Jl5l5L2L2j4j3K6K7o2o2NQ5R5l8j67l2J68k0j41M6J24j1m4m5k7k8L9M0KKM3M2j0
24204g58j1j0j1J2J2n5n5j1j2j1j2mmQ1Q2L0j04o4P1l6l5M0M0K2K2j9j8l2l2j9O2N3q1p7N8
24197h86nnM4M3k9l0k9k9K2K3K3K3jjm1m1K2K2j8j9K2K2j8j9J3J2k8k7l3l3Q8Q8m7m6oP4R6
24190g54l8j01k2J02K2J0J0o4J6R6l9r9L6R1J1J%r0r0p7N7R8J8k7N4L8L8j6r7r5L9J15k0j07
24183h84k6Q7Or1r1KJR5R6R4R4L1j04q5M9J07k6j26j26O2O3l7j18n8P5J05K5q8pN6N7jjn5
24177h19K5K0K0m7m7opO9O9k4k5OOq2q3l8M2mlO2O2N7N7%q0m5L5M1l9j32j31O5J45N1k9K7
24170g82K7p2p2L4L4L5L4j3j2j3j3K0K0m7m7MLLLN5N4j8j9L4m8n2K8L1n0JJK3K4K3K3j5j5
24163g74n5n5M1M1p6MO4j7o0o1K6K5o6J6O9j0m6L4L6L7Q6Om1m2m6m6L0L1L1L1QRN3k6q0q0
24156i03L6L7J8J8l3M9K0o0L1L1j1j1Op4n1J37R2r7k1k2j19l8RQO2O3j07K8J97O2n9j40j44
24150i86rR7J7m1L9J00J00m6j26l6M4ooOON6k4j6O4k9j10k6N4jjJ15L4r5r5k7k8M5M5n0L1
24143i05J09k5p9N6Q4Mm6m6j1j1K9K9j5r6rP2O7j4RJ0NMj6j6q3q3M1M1JJnnnnJ5J6k5k5L1
24136i01L1J16j9q3N2M8q6rP1O2p3r6L7R2J2p5p5N9k2j16j15K3J58J20j5K9K9k7k6k7k6M7
24129h05M8M7M7RRl2l1o7o6k2k1jP9opk4k5N2N1j12K2J17j8l4l4q3q2P3P3k0k1K9L0j1j1l7
24123h84l8QQJ9R9L2m8l7l8kkJ1J1R2m3r9j8P5P6L8L7n1n1l4M7N2k9j6O5qq8j4j4k4k5K5n6
24115i24j6O4ONN0N0o8o8K5K6J0J1l0l0N5N4L8m3l8M2L7m4m3m3K0J9j2j2k5N6N5q0q4q4K9
24109i92J63O9o5MMmmlmm3m4N0N1Op3k4N7PPJ3J4J8J9r8j6N8N9J8J7j06K8P3o1j17l6O9O9
24102h17k0k0M5M6m9m9RRN4N5o9J3N2k8l0l1NNNOJ%L6m6l5l5m1M0N6N7M2l9n5n5n1L1P5nr5
24094i28j4llO9j1n6K4R3J2n3n3J7R7j5j6rrj0rJ6J5J6J6q0q0l2N0R5R5Q7m7r0qk3k2l8l8
24087i45KKMLMMP7P7K9n2mmj5j4Q8Rj00r9O1k0o6J5O1k0K5K5K7n3n9K2J8o2NQ6R6J6K6K6q8
24080g93q9O0N9L1L1o6j47j4O7N2N2K0o0o0K0K9K9J7o4m8L3j8j8K2K1j8j9k7k7O7O7n3n2l0
24073i26N0kkM6J28j0r0m0m0N0M9j7j8M8M8m3L8Pp3o8J3L3L3qpJ9o0o6J5P1rj25m5J02J02
24066g97r1j1J00K0n1n0m0l9K8K8j0j0L0L0L9L9L5L4K7n3qqJ5J4n8n7R1J0q4lQRk2k2k3N8
24060h22J3J3m1m1k4N6j8r9l2M9O9j2p4OQ0P9J8J7mnmmL9L9rr0OPmmQ0%p6p6j1j1poqP2O8
24052g71o7l1N0mmOON7k5j31n1J00J00l4l3N5N6j2r2r4R3J15j9p1Rj4j4mmn5K4L0n1L4J13
24045g33J5o6o2o1m5L6K7K7rqJ3J3J3J2o8o8J06J07ppk4j04l2N0L9L9p1p0L1J12k0k1L5m6
24038h47j15l5O3O2jjO6O6n9n9L5L5j9j9k4k4Q9Rq6nj3j4N8N8N4N3p3p2M5l6j29m9L5L5%%
24032i17M3M4k3k3L2L2P2P2r4r5%jj0rj0j0K8K8j3j2R3R3n5n4l1l2l1l1K3K4K3K3j8j9j8j8
24025h94j9j8M4M3k7j08k3J12Q0Jj4j3j%jjQQQPm7m8pqR5R5k5k6k9k8k9k9Q2Q1M1r3j03k3
24017i09L6L6Q5n0j08k8nP6J21M0j5j5k0j9m4m3m4m3POPPK8K9K8K8n9n9L5L5pqk1N9J40Oo2
24010g50o1J1J2q2q2L4L4noN5N6N6N6k3k2q9q9jjO6O6rqqrj4j3N4N3o0n9k0j9k5k5M2M2J2
24003h31J2kq2o9O5P0j0j%noK5K5K4K5JJJJk9l0k9k9R8R7n0n0j9j9k0j9K6K5j5j5K9L0o5o4
23996i04n0m9J4J49O7o7J2R2qrp0j51QJ43J4o7L1L1j4j4J1J1J1J0n9o0O1O1m2m2l3l4o4P0
23989i41J38LNNj21O7K04J7j39n9k2k2j6j7J5J5k5k5M0M0M0M0r3r3K7K8n7n6O5O4m1m2N3N3
23983h50kkm2m2M5M5k2k2P2P2L2L2k7k7o8o7L0K9j1j1k6k6J4J4k9l0L8L8j7j7j7j7K8K7j3
23976h69j3k5k6O8O9o7o7N3N4L9M0j4O6pj40j2O9k4k4M7M8j00j00K5K6j11k9J79M6j11l1O4
23970h77O3M9N0m5m5k8k8k7k8J6J7J7J6J0J0RJ0pqm2m2M6J27J5j20pP4m8m7k1k2J9J9POM7
23963h15M7j1j1j2j1r0r0Q5Q4MLLMl4l4l3l4K4K4O4O4j8j8rj0n8P5M5r1q5M9Q3Kn4K6N7p8
23956h53k7N3%jL2L2o2o2N8N8J7J8p0p0J02K1q8oN8N9M0m1MNl2l2N3q2n1Q4M5l5j9j8j9j9
23949h48n6K5K9n0n2K8J9J9L1L2L2L1j6j6j6j6k1k1k1k1l3l2O1O1L4L3o0j41k6J08J13L3j8
23943g75j8k3k3onn1L0L1L2L6L7l8l7LLm8m7M6M6n2n3M2m0m2R2R7J7OPq9rJ02K2r9j8M9l2
23935h07k2k2M8M8m0m1r3j2R0R1l1l0J0J0n1n1M6J27K5n6n0L0OOn6n7J4J4N4N5k2k1J9J9m4
23929g94m3K3K4K6K6m1m1j5j4j5j4O0O0q3q2J1R2L0n1J4R5Q4n0o3J7l7l6NOl5l5L4L5j6O4
23922g59N7k3k7N4Nj28q9pn8K3O9j2K9L0k9N1R9l5m0M1l8l8L5L4m0m0q6nP9Q0j3r4o5J6L2
23915h92L3qqllr8j7j7j8N9J38k7k7l3l2L5L5M4M5Jp9o9J2l9l8L7L7llK3K3p2p1J04J04RJ0
23908h08QQq6q6L0L0O5O5K1o0n5n5lmlmO0N9P6n8j19J4P0j1j4j5k4k4L5m6m6L5L2L2Q8Po8
23901h54J3M9l3k0k0k6k5O3O4l0l0k6k6J4J4L6L6M6l4n9K0O5O5l4l4JK%p9n2Q3N3q1m2L9k2
23894h64k1N1N1J5J5j7j7o3P0L9r6m8Q7l8l8K4K5j00L4J49J5j8j7p5OJ07k6p4Qm7m7N4N3L1
23888g72m9q0q1j4O5O5j6j6O5P3qp0J1J9J9J9J9j2r2o1P4N3k8m1m1M9M8RQp6p5J8J9P5P4j9
23881g69j9l5l5l5l5L8L9k9k9J3J2P9Q0o3o3NMk5k5O9O9j4j4j4j4K5K5j4j5N5N5l9l9k4k5
23874h06k4k5O8O8k6k5m7m7K0K1p3p2M8M8L3L2L2L3J9K0k0k1m0l9K7K7QPn9o0L2L1o3o3M7
23867h89M7k5k4L8m3l7R6O2k0L5L4j8j8j9j8J2J2J2J2l1l2l1l2J1J1J0J1j7j7j6j7L9M0k7
23861h49k8j6j6K3K4L3L3k9k9PQ6pq8O0O0j16l6O1k0L1L0ppm7m8l3l3J5R6k1k1P5ooP5m3m3
23854h40j%M0M0JJl9l9K4K4m4m3%jM0M0k5k5k5k4K8K9o1J8P5ooP5L5m5l6l5P1P2N0l1o6o6
23847g95l1l1L8L8qpK0o2KQ1l0j11j7O4O4j7l4l3ooQ3Q3K3n7j1j2j8j7K2K3j0j0j5j5M4l6
23840h04m2L9R0Rq8q9k8k8O9J49J11L1L2m9r4r5j1j1J06K6j30j30P8P7o6J3Mp7J4J4K0K0n3
23833h93n2J19L8o4o4k4k4J6J6J0J1P7P8KKN2k8j41o1M2M1MQ5J7o2l2l2LLMMNMqqpqk3k3J19
23826h02J20k8j08k2k3j6j6JQ1M5l5k5k6J9J8J4J3J3o8k3k2RRO0k1r8j8Q0P9J3J3n4n4L8L8
23819g96n5n6ppQ4Lr2j2K9n2k7N5P1P0m9n0M4M4n3n3rP1K7n4JKq1%P6n9l8M2K3K4P9koP4L9
23812g00m2n8n9k7k7l2l2P6mr5O6L6m5L2J13l8l9O8r4o8R2Q2p9J6J5l5l6Q8Q8opj3j2K7K7
23805g22q2q2O6O6K8K8o6o6J4J5J4J5m4m4J03J04m8m7m7m7RRl1l1Q8Q8j13j14N3N3J2J2p7
23799h84p7P1P1J7J8J8J8o4o5k3k4L3L3L4L3l3l2QPRQRQJ6J5J6J5J5J6K0K1p1J0O1j01j02
23792h76k1K0o2k5J35Q0jK2n9j14M7N1l0k0O1n3n4J9J9k9k9j7O3Q3p9p3Q8L2L3LKL4L3pom3
23785g73m2kko3o3L1L1J%JJqrL2L2L8L7llJ0RJ0J0n1n1J7J6J4J4k6k6RRN0M9o3o4LMPQPQm8
23776h39m8m8m8N1N0J0J0J9J9J8J9J4J5n3n2QPk7k7j9O2J12m9q8po2o3J14J14l3l3l1l1O3
23770h53O3%Jo7o7K0K0K0K0N7N7o4o4qqrqK5K6j5j5J6J5J5J6l6l5Q6Q5J6J6n1n1l6l6L1L2
23763g86o1o1k1k1J15J15o0n9m5m4K2K3N5N5j1j2k9k8J1J2L9L9n5n5O6O6k8k8k9k9POL8m3
23756h36r9O3P0r2k4J37P0r0l5M5K2K3K2K3J7o3j48J2P5P5mmJ4R5L0j32j42K0J3J2K9K9K8
23750g45K9o6o6k5k6O5O4llj14j15O0O0P5P4k0j9%%%Jm9m8M6M5RQQQq5q6O2O2ONONK2K1N5
23742f74j06j17M4j7j6JJJJK0J9k0k1KKKKLLN8k2j12M9N2j08J1J46O9o6m7m7L8L8j5j5j5j6
23735h72RQm6L5J17j8q5N0L4m6PQk2k1K4K4r8j8J09K8p3QM9l3j4O6J0J1L3m7j23J1N7k4k1
23728h63O0L5m5nP5J0p1j1j2r9L6J68k0q5N0k7j08O8J48k5j07p1RL2L1KQ3J5o5K4K5k2k1q
23722g94rNQ5L3j02j06k7K8K8k4N7O3j25q9M5L7L7N0l0j8j8k4k3N9N9l5l5Q0Q1m1m1l4l3L3
23715h28L3n9o0j1O9K6K5L0L0NMj08k8L3L2k9k9m6m7K1K1J0J0P6P7n1n2J6J5ooopklllo2o2
23708i75Q5Q6k8k8J2J3N9O0o1o2J7J7n1n0QQQRO6O6kjM8M8m6m6qqm8m7L5L6mnm4m5nmP0P0
23700g47n1n1l7l7N6N7j4j4q1q1p4p4J00J00M5M4NMJ5J6N5N6m1m1m2m1j5j5K5K5L0K9l8l8
23694h70K8K8K9K8k3k3J7J7l7l7l6l7OOJ00R9k3k3k4k3l1l0l0l0L3L2L3L3o6o7K8K7M9M8%
23687g69q1j1j2K8K9l2N0Q4m9p0J0N1N1PQJ8o2r8j8jjJ00J00j23j24J2R2N7k3j11l1RQQ2K
23680h18o5J5K7K7qqNMo7o7O1j9o1P2J15p4j02L2k2k2J03J02mq4l1l1l7R7J01l2q0JJ4J5k
23674h43km2m2P7P6j8j7K0K0P0j0j06k6M9q6l7R7K1j12J1J0LKM5M4%jL7m3m3L7k6k5J9K0O2
23667g59O2o7j48J0J1ONN3N3j5j4MMm2M0OOj10j09J38J39j4j4kq2j13K2M5M6J3J4qqqqj0j1
23660h65j0j0LMMLn3n3M0M1M1M2k6k5l1l0O3O3klO4O4r7r7N1N1p4p3ppR3R2k3k4p0J0Q9m5
23652h07r0M5P3pk0j9k4k5OOONo3o2k3k3J8J7P1rl4R9N5q0RR%JO2O2n8n9J5J4k5k6j8j8P6
23645h41P7J6J7p8p7L4L4L3L4m9m9J7J8m9n0l6M5O2p2m2L9Np6K4J04J6J6j5j4o1K0J5J4L2
23638h37L1rqLMl6l7K8K7L7m3QQ9J6o4o4o5%Q2O6j3L7L6l4l5m5L6O7j3n3n2pP2j2j3j5j5j5
23631h46j4MMnP5L8m3M8M8j08j09J7J7m1M0onj7j6N5N6j8O3K8n3m4L7j4j3Q0Q0j9j9j2r1n2
23624h55K9j9j9N4N3jjMp7j8j9k3k3l1l1O3O3j9k0rr0o1K0J12J13L6m4m9L1Kp9l3M7M9N0J0
23617g85p0k9N1N1l0n0L1j9j9N3N4r7j7R7r1r4R4Q7m6k6k7l7l7K9L0OPM6M7j16j15N9N9P3
23611h31P3K4K4K3j11p1O3llO0k2m7Q8M2r2m8m7L8L8n5n5O5O6K1K1K2K1j07j06J4J4Q3Q2l9
23604g55l8mmJ0R0L8r6k0O0QQk7k7j3j4n4n4mnL5L6N5N6o5o5N8N8l5l6pppqL2L2L1L2o3o3
23597h32RRm2L8P7n7j06K9Q4Lj9j8k4k3K4K4m3j23j0J25K2n8O3O4rrl2l3k4k4m8Q5J27rj2
23590g72j2J9K0rrk6j06K7J07j0j1p6p7M5M4J2J1J1J2j4j3r5M0J33N2o8o9KKN2k9p8KR1J0
23583g82kkppj4j3j3j4L2L2o2o1P7P8Pp4qP3j9j8M1M1J%o1o0OPLLm7L3J5o6KQ2J3o7j7j7J6
23576h69J5J07K6r0rN3k8MLr5r6K9K9L0K9ppppLLRQjP9P4o1K7J07r4r5M7M7N6k3j11l0Q6N
23568g54j1j1K3K4qrp5p6J7J8J7J8lmL2L2K8n2p4p4j6j6j1j0J4R4N5k6J3J2QPKKM2M2j11j11
23561i52L7L7pqn7K2J11L1j3j3m6m5M3M3Q0%p3QR8J8lmK6n4m9m9n0n0J7J8J1J1J1J1J3J3J2
23554h02J3J9J8k2k1p3p3K1K1JJM1M2M5M6j7j6m7L5L4m7m2m2ppj5j4N2N3mlM7l4j21m0Q1%
23547h77m8L2j8j8Q1Q1o6o7klklK5K6j0j0l8M3J19j6n5K5J1J2J0J0K5n5o0J02L5j27q6oL3
23540h97L3L0L0J0j51r5O6J53P3Np6q5nO2j8K3J03j2r3k6N5pq8Q3Q3p2p2K4n7QJ70K1j39k7
23533h88N4j8r9K6J06J3o8j6O5O0k1l7l8K5K5K5K6K5K5j7j7n8n7m0m0Q1Q2k4k4k4k3J2J2N2
23527g95N2j8j9j8j8j3j2K7K8J5J5k5k5m2m3K5K4K2K2m5m5OONOJ4J4J4J5%JM2M1l4l3POL2
23520g46L1o2o3k1k1k2k1L5L5l1l2L0L0L0L1o8o7N3N4kkkkk6k5J5J5K7K7j3j2K4K4l8l7r5
23513i47j4J83K3j26m5R2J2j5j6K0K1m2m2jkR1R1l0l0L4L5o0n9JJL6L7k8j08l7J23L8m2q2
23506h88q1M3M3n1n0J08J08j2j2l6l6L0J10O5r6o7o8%JJ5o5m2J18J09K8j5j4k0k0O5O5n6n6
23500g77jkm2m2L0L0j0j0RRl1l1J4J4n8n8K3n7n3J09J87q1o1J00P2q8n6n5M9M9m5m5O6O6%
23493g76jk2k1k2k2M6M5NNl6l6NMj5j4K5K6pppplkm3m2OOlkJ26qq4N0O4p0o7J3lP7Q2Jk9k9
23485g92l3l4O4O4n7n7qrqqM1M1JJq7q7L3L4N5N6l9l8l3l3L5L4J8J8J8J7ppqpN1N1m2m3m3
23478h48m4lln3n4M1M1P8P8J2J1l0l0l0k9m6m6M8M8K0K0k0k1rqrr%%%%K2K1O1O1l1l2l1l2
23470h56l2l2L4L5k4k4M2M3N8N8o3o3n8n7RJ0M2M2p8p9L4L3L4L3J3J4J3J3rrm9m9M1M1k5k6
23463h91nmmnK2K1j8j9MLJ7o4l9R5N5k6N9k1j28NJ23M3K9K9k5k6k5k6p2p1M9M9mmL6L6rrr
23456h29rj6j6j6j6nnnnJ8J8k1j03k0J14P9kK9K9p0p0L1L1l7l6L6L7L7L6k2k2k2k2K2K3m4
23449h73m4M0L9%jJ6J5J6J6l5l6NNo1o1OON9N9N9N9k8k7o8o7JJOOqP2O2O2P3qj10j10llO4
23441g96O4m2m3m8m7O8j1n8K4M6l5l4M6N2k8K2K1o3o4L0L1mlL2L2Mp6rP1m2m1l1l2L7J18N1
23434g58l0POJJPPn5n5n8K2O3j8M1M1nmN1N1o9j51l4J00p5p4O8O9K9K8k5k5k0k0k6N5MNL4
23427h12m6nP5jjJ4o6k4N6OOj0j0nnl7M5M4l6NNM0M1n1n2J6J6n9n8L5L5l8l9K9K8N3N2j4j5
23420g83l7l8l2l2L6J18L5r9j19J6P6mm6L6K5K5l7l7N7N7o0o0k1k0P1P0k3k4k8k9L9L9J0J0
23413h09l0l0k7k7J3J3K9K9K9K9l4l4p5p4J02J03QRMNl5l6OONOm0l9Q1Q1l4l5L2L3m4m3m4
23406h67m3P1P2n0m9j8j8P6P6n3n2n3n2m5m4J04J03mnL6L5j%M3r2j51j8P0j1J7R8PP%Jm0m0
23399h90p6p6J8J8M9M9M9M9k4k3J6J7n2n1M2M3k4k4o4o5k3k4Q8Q8M7q8K7K8l1l1L6L7poL4
23392h44L4j9k0K1K0J1J2k9l0L8L9l0k9m7m8J9K0k9k8J2J1K1K0K1K0J6J6N7N6r9r9nnj2j2
23385i21L3L4k9N1J27qr0j0K7n3l8M2pqm4m4K3K4qpO0N9o6o6N5N5n5n5L8L9J8J8l5M5M5q9
23379h40j4O7j2j2ppL9L8kkk0k0K1K1r6r6q6M9J63K8j34n4P9P9QRN5p9j15l6O4O3k5k6M0M0
23372h20%%J7J6p7p7l6l7N8N8M0M0M0M0k2k2o3o2qpqpK7K7O7O7opk4j04K8J09r4r4J13L2r3
23365h89j4L4m6K5J06J7J8J08K7j07j08j5O5N3k8k2N8j1j1m6m6K3K2K3K3k2k2K3K4j38n8O6
23358h68O7J7o4j8j9L1L0M4r1r9k0K1K2l8l8N6N6kkjkJKQJ42J01q8r7L6N4q0m7L4j5r6k4N6
23351i31L8L7K9j05q2kJ8J7JQ2P2o2l3l3r2j1J23M3q1N3R9J8m0m0q2N2R0Rnnm9n0k0k0P5P4
23344h13m7m6K1K0L3L2l4l5NNNNM3M3KLK4K5j6j6k1k2k7k6Kp8p2O1J06K6o8o8qqL3L2j6j7
23337i12K4K4LMLMj1j0j1j1l2l2QPQ7Q6o2o2k6k6k6k7L1L0L1L0mlmmj0j0L1L0j8j8L6m5k7
23330i22J07M1r4k7N3L9M0o8o8k0j9m4R0R1m4l6l5j11j11J66J67l5l4K1K1Pp3l5R9O4j6k8
23324h14k8n2Q1J14p5j62k7O2j9j0P0O3O3m8m8J2R2k9j09QPklm1j22k8N2P5P4L6m5qP2J03
23317f86l2j20m0P7P6qq9k7N4O1j9j4j4Kp8l4l3JJM0M1j5j6j5j6RRm1L9O8j3pP3qpJ1p0j08
23310i48K7J43O4r5j3N6p7qP4p4p4N0M9Pp4k0O0n7j37j7J17L7L7ooooj5j5OQ7J6J6K1K0l3
23303g94l4L3L4q4q3J9J00M2M3m1m2MQ5jjj1j0j0j0p1p0K3K4L8L8l0k9N9N8o3o2rqrrK9K9
23296h23K8K9q0q1k3j04l5J53Q2KM3l8q1N3Q8m8j02k2L0L1noL6L7L6L6o8o7K7K7N2N3O6o8
23289g42j24m3K4K4M3M4k4k3k9k8J1J2j4j4K6K6o8o8N3N3M1M0n3n4PPPPK6K6K6K6k0k0k0k0
23282h35n1n0J7J7n4n4R3R4k2k1P2P3l7l8LLJJJJj5j4r8L6O4p1o7J3M7J29M2r2o1o2N0N1q7
23275i21q7J14J14M4M4n0n0m7m6poj6j6M3M2O6o8j08K6M2M2j6j7M8M7p4p3J15J15l2l3p4p5
23269i14ppMLJ7R8M9q5j0P1k5k4K1K1q2q1L9L9mlL6L7n1n1P1P0p7p8J7J7kjQ4Q4J4j20q5M9
23262h66P0j0n1n0QRQQj0j0j0j0R6R7j05j05J16J15nnr9r9M9M9j9j8j8j9PPPPN5N5l8l8k6
23255h48k6O8O8p6p7l6l6Q6Q6qqj6j5r6L8J15L5l2l2p9p8M3M2L8L9k9k9m1m0N3N3L6L5l2l2
23248h31q7q6L4L4NNNNllL8L7K0J9k1k0PQl2l3O1O1K1K0j06j07R4R5k0j9K1K1L0K9l7l8m8
23241h21m8K0J9lmllOOM7M6m9m9m9m9L5L5nnPQPQOOOOj7j7K4K3j4j5j4j5kjL8L8j7j7q3q4
23233i93P6P6L6L6pqqpn8n8RRkklkQ1Q0o7o7K0K0m7m7J2J1J2J1M1M1M1M0J9J9p5p5lmp1p0
23225i84L8L9L8L9JJJJj2j3M7M6Q0n4j19l7lmKKM9N0m5m5%%M0M0J4J4k6k6l8l7N7N7k7k7K6
23218h15n4j18J5M8l4opK9K9ppopJ5J5J5J5k4k3J7J6N1N0m3m4L6L5L6L5l1l0l1l1J5J6k5k5
23210h80kkkkJ8J8J8J8p1p1J8J7L2m8m4R1P9jo8o8j1j0N7N6J4J3J4J3j6j7j7j6k3k2J7J8N
23203h75ONNJ1J1J1J1l3l2l3l2L8L8L8L8q8q7OOk3k3M5M4j0j0L0L0llllL3L3l4l4L4L5l3l2
23196h83m0l9K8K8J5J5k4k5P4P4m7m6N0N1m4m3J6J7n0n0M1M2n2n3RRRRKLn9n9RQ9J25j0l1
23189h40M8M0m0k7k6Q9Q9p6p5M5M5J0J0n7n7k2k3M5M4J6J5k5k5k1k0j6j5l9M2P7n8n4K6J2
23182h63J3L7L7lmN1N1p0j51l7R7O2j9l5l5%%O2O2n9n9j4j5j5j4K3K4j6j6K8K9K9K9l8l7K9
23175h37L0j1j1N5N6k1k2k1k1j9j9j9j9j9j8j9j9N0N0N1N0k7k7k6k7KLKLl8l8L0K9K6K7j4
23168h28j4J7J8J7J7p6p6rqR0R0mmk1k2k1k2RQp5N9J24j1j19l9RQJ3J3M7M7m7m7M4M3k3k4
23161h17J5J4J5J4O1O0j14j14l1l2RRQ1Q1m0m0qqj02j02R6R6l3l4J33jp0J0N8k3j3j3QQl2
23155h59l2kkkjJ7J8J7J7j2j3j3j3LKKKk6k7J4J4l8l8K9K9K1K2O1O2l5l5l6l5J4J4k6k6N6
23147h57N6l8l8p6p6M4M4N8N8rrlmp0p0K0K0K0K1L0L0l6l7J3J4J4J4J4J5q0p9O0O0pqn1n2
23140i95M2M2OOOOk4k4O2O2Q1n4j18l7OOJ05J04n2n2n3n2Q9R0q6q5P0P0k4k4M0M1n3n4mnn
23133h67mqqqqj2j3K8K7J0RRJ0K3K4R1R1q2q2p4p3n2Q3R4J2o4o3K5K5mmL6L6j8j7j8j7LLM
23126h53Ll6l6RJ0l7M3jkP8P8j6j5ooK9L0rr0j20J4K8K7L1L0J2o9o9J1Q6Q5o0j41k6N5Q9J0
23119h34M9M8l1j12K9L0J9K0j4r5n4K6J4J5J9K0K3K4K9n1O3O3q9q9O7O8K5n7q8pN4k6K6K5
23112g91k0k0j6j6o1K0M9M9j3j2K6K7j4j4n1n2opj0P0j6j5L8L9L3L4lq3j6O5n9n9J8J9J1R2
23105g64k0k0K0J9L3m7j17J8N0l1N1N1k1k1k1k0k1k0P2P3J%j5r6k9N2k6k6K7j08j05Q4J44
23099h33Rk2N8M5q9q8pL3m8p0O4J04l1o2J9L1L2J5J5k5k5k7k7R4R4j01j02M7M6n0m9M5M4k
23092h63lL7L8j6j5j5j6L7L7n6n7P3P3k1k1jjr6r5K2K3K2K2J4J4J5J4o9o9P9P9J0RRJ0ono
23085g94on7n7L1L2m0j21rJ26L5m6RQMNP1P1n9n9L5L5l6l7MMJ3J4J3J3o8o8o8o8M5M5M5M5
23078h90P9Q0r5r5k8k7k7k7M5M5M0M0K3n7j9J43L0j32l5M5J2J3J7J8k8k8k8k8L2L3l5l5l3
23072i52l3O1O0noM9l1p1R0L9m1L7L8o2o1O1O2l2l2L8L8n5n6P2P2j7j8l8M3N2j08o7J4N3N2
23065g54j10j10O9P0J7R8K2j39MMm6m7Q6Q6l4l5m6m6M8M8L7L6n7n8P6P6QRn0n0J7J7k1k0M6
23058g49M6q6q7L5L4K9K9q7q7L5J15R8o2n8K2l3l3k3k4M4M3KKM2M2r3r2j44J8M4M3N4N3K9
23052g99K8ppn4K7j9j9KJm9L2J8o3K8K8K7K7J0p0o0K0Q3Kk7k6k7k6mP8P7mj7j8L1n0JJ34J8
23044f74j71l6M5j7j7K5n7nor2j2J14L4k3N7PPK1K1L0n0p0J0m0m0J2J3J3J2K2K1k4N7J3J3
23038g87k2k2j8j9o2P2O9o6k7N4%%ONJ3J3J8J8j16l5Q6Nl4l3K3K4J8o2o3J8NNl6l6P1rj0P1
23030h63kkP0P0o6o5N5N5k7k7m7Q7J28n9j20J4J5o5opl4M6L4j26o0J02J01o0p3Q8R9J9n0n0
23024h26j5j4JJr9O1J49j2q0Q2N1j10n5K6L7L7KJk7k8o7o8N2N1j6j5NOm0m0Q1Jn4J07Q2p8
23017h11o4J7RJ0n3n3k0k0M7M7k7k6M0M0l3l4O0O1k1k0M2M2k3j03o4R6R4o8q0JL3L3kkj1j0
23010h73K9L0N2N2j5j5o3o4N7N7K1K2n1n1N1k9j74j2J00K0m6m5k9k9L8L8nnm5m5P3P2L7L7
23004h10j37n6J73J3r4O8N8j04l5l6r1j0M8M9N3N4J4J5J5J4Q5Q5o2o3q8q8L5J17K4n7n1K9
22997h33j2j1kjqP4M4q9p0O6K6n4POm9L2N6k4m1m1q9q9Q6J66lj38M6M5j00L5J94On9P6L4m6
22991g60p6p6nP5j9k0K1K1k7j07j4O7POJ1J2R5R5pq7k7k7l3l2L3L4l4l4mnmmm6m7K1K1J2J2
22983i52J2J2M8M9j9j9L5L6n9n8N7N8m2m2R4J3l5M5o5k00L3J68k3k4N8N7o6J4J9o1jQ0j5r4
22977h87l5M6JJm1M0Q0%MMkjRQl7M3n2n2l5l6o8J19Q9m5J3J4l5l5N5N5o5o6P4P3m7m7l2l3
22970i23O1O2o1o1L2L3m8m7j1J23J6j18L3L3mmj4O6N2k8o4J7J9J8J9J9N0l1l9M1M3r1r1M3
22963h55N6k5k1N9Kp8r0r0J7R8j8r9J1R1Q6OO7O6q5j67q3N2R1R2n6n6j1j0J0R2N0k9k5k4l0
22956i06k9K4K5K5K5j9j9j9j9MMMMK3K2j8j8N0N0j8j7l5l5l5l5O7O7K6K7kjl6l7j36n5J28
22949i14M7j2J23K8j05L7J18o2o2L0n1n6K5M2l9k8k8M4M5m4m4n4K6O7j4M3M3j04j05M4J25
22943h35N7k3r1r1oJ29O0p5l6M4QPJ3J2L8L7l0k9KKKKk3k3M4M4qrm4m4l4M7J70L7m2m3n0n1
22936h32j%M9l0q6oL8L8J9J9o7J3K3K2M4r1j15J9P4oLLkkl4l5OOK6K7K2K1Kp8j14K0O4j6P7
22929h80P8o3o2MNRRQRllp0p0R5R4n3n4M0M0L4L5K7n3o4R8Q3Lo3o2%%%JJ1J1k9k9l7l6k5N5
22921i07Q2q0l9J22J0p1o1J9L8L7M3M2r9j00P6P5MNNNppppN3N4m0m1mmmmpoopK8K7j3j3L4
22913g75L4o0o0n2n2j1j1N2N3J3J2j5j5K5K5K6K6K5K6K1K0j9k0l7l6l7l7PPPOj2j3K8K7kl
22906h27m3m3MLMLK6K6j4j4j6j5K4K5j2j3N5N5p2p1q1jO9j2m5Q9P8n7m0l9j6j5K5K5O9P0k0
22899h16k0j9O1jq2J6R7m7m8J2J2k8k8pokkqP2L2m9j2j1j7j7J4J3k7k7J9J8k6N3j4j4Q5Q5
22892g39k6k5J5J5j0j0n4j35L4J13J5o6L3L2k6N4M3r1j23m3K5K5K9L0j3j2lJ32P0o5l1N0j9
22885g76j00n5K6L1L0l2l2M8M8j9k0j0j0n5K5m3m3Q7Q8j33n3J04K3j6J20P3o0o0n9jjj5j4
22879i04opJ0J44j8k07j7J18J3o7m3L8L8m3K2J03L0n0l7l7JQ2N7k3l9m0K2K3J7J8qq9l8l8
22873i75K0J01O6j5j0P0Oj28p2QM3M3j9r9m4R0N1q2rP2k3j03J8R9Q3Kj5j5opooM0M1q6q5K1
22866i31o0r5M0O9j1QPNQ6L1L2J01l4j32JN4k8j9O2noN0j38r5R3k5k4j1j1ooJ8R9L7m4mP6
22858h16j5j4j3j4N4N4m6m7nonnJ%q4lR6J5n3K7K1n8L7L8l4l4PPM8M7RQQQk6k7M0M1m6m6j
22851h32jk0O0K0o0qpj3j3m2m2P9P9O2O3J4o6q0q0j7j8l6l6L5J15K2n8m4m3j03k3M7M7P2j0
22844i37mmRJ0P6P6j9j9K1K1m1m1k4N6J3o8pJ28J2j22m3L7LKN8k3NQ6K5j10j04L0N9k3j9k0
22837i01l4M5N9k3j7O4l8l7O2O1k1k1k2k1l8l9KLMNMNp4p3M7M7L8L9ppL7m3q2N3N7p7j0J25
22830h28O8o6n0m9llL7L7%%%Jk3k2k3k2R0R0l4j15NQ5J8o3M3J24O3j25r9j9M0M0jq1%J35R
22823g41j25l3l3m4R2O1k0K4K5j25m5R5J4n2K7N4k8k7N3K4n6n4Q1J28o1j21J3qq7L3L3k9k9
22816i61L8L8rj0j5j4L4m6oP4J2J2J6J7%jonL5m6J3R3M7q8r2j2j0j1QQ9N7p7q2jJ6J6k9N1
22809h55Q3Jj4j5n9n8L5L5j1j1oon2K8O9j2L8L7ppl8l7K9L0QQj13j13k6k6J22J22llm3m4K7
22802h87K6m1m0K8K9K8K9o7o6N5N4qqm8m8j5j5N3N2P4P4j9k0p6p6J8J8K1K1K1K1o4o4LMN3
22795h80N3m1m1N4N5l9m0L7L7l1l0J8J8p6p5J4J5k1k0J3R3J09n3j17M4K9n2j3j3K2K2L7L7
22789h35llo5o5k5k5O7O7%%M7M7k0k1j5j5K5K5QQQQl3l2O7r3j02N9P0j0J0J0NNp1p1K3K3j6
22781i38j6P7P8OOn7n6k5N7J5o4M0M0j6O6N3k7j7j7r3r3K7K8P7P8K9n2o5o5l0l0k1k1M7M6
22775i33noL5L5m9m9M0M1L4m6p7N8Q5Q5n4n4L4L3k3N7R7r1r4R3k7j62K5K4k8N2%j34k7J61
22768h70J12p5l4l3nnO0O1l4l3qqRR0Qp2k2k2J4J4m8m8P0J51L8r6n0L0L9L9j4r4r9j8O1j9
22761i11j5O6mm%JJ%mnP4pp4OQQJ2J3l0l0J0J1O2O3l1l1llKJOQ6O8j74p4J14m7m7L0L0o4o4
22753i50J8J7J8J7M5M5MMk5k6O8O8p6p7p7p6R2R3N3N2m4m3m4m3o3o3L1L1K7K7O8O7j4j4P0
22746g20o5r7L6K0K0L3L2l4l5p2p2M8l2m1R3Q8m7J4J5m0m0O7j3j46M1J60P8l9l8n1n0j1j0
22740i08J4J5n3n2J04J04m3m4j9j9k0j9P1P2k3k3L2L1L2L1p2p3noj5j6j5j6llq3N1P5nM9M8
22733h06k7k8k3k2l8M3Q3Lk3k2p8LN2k8J3R2R2J2K1K2q4q5j7j7KKM8l3rqM9M8Q0jm9n0o5o5
22726i13PPlP9J1p0J9J8NNM2r2pJ28N9p5m2L9J2o8j9j8m4m5J03J03k5k5M2M1p4p4l9l8R7J6
22719h38q2kMp6M1M2N1N1k4j05l6l7KQ3K2n9llk5N5R3m0k3J11Np5lmj22O5R3m1k1k1k3k4Q9
22712h80ROOJJN0N1m3m3NMm5L4K2n8qqj5j5P1j0l6l5N3N3m2m2kkJ6J7k4k4K0K0O0O0o5o4N6
22704h46N6j5j4n5n4R3R3k8k8m5m6m5m5K4K4R1R1m7m7J9K0j0j1n0n1M1M1M1M1n9n9J8J9q4
22698i27P7P7q4J2J3M3M2q2q2J1J2M8M7QPo4o4L0L0l8l9l9l9P2P1MMn7n6L7L7L8L8k9k9J0
22691h61RJ0J0NNo1o2K9L0l8l8L6L6P6P6n1n1j0j1J2J2q2q3L9L8L8L9N5N5r3r2QPQQl4l4O0
22684i00O0L3L3L4L3l1l0RJ0n4n4n4n4L4L4P4P5q5q4L1L1l9j20k7J33O2r8n4J08j2r2N7N7
22677h80ppL3L3k1k2M6M5k7k8k8k8k3k4J2J1L9m1n7J05R1o9j9O2k2j03J8R9L0n0n0L1L0n1
22671h72oorq9k4J37J15m6q5mjkMLK7K7j4j3l4l3OPJ1J1J1J1OOOOk2k2J8J9o3o3L0L1Q4Q4
22663g48j0j0m5m5K7K7J7R8mj66j3j4j24L7J34k8j37K3J06J07M1j21lJ31mq3J6J7n5j36m6
22657a011Q8M7M8K3K2m4m5o1o1L3L2MLLMl1l0R1R0j1j1j0j1mmmlJ5J6p9p8O5O6O5O6k4k3K2
22650g42K1n0L1O9o5q9M4M7l4K7K7m5m5rqrrJ8J8n0m9k3k3M4M4N2N3o7o8J7J6J7J7k0k0K1
22643h42K0l8l7K9L0l8l8LKJ8J7J8J8qqpqJ2J3J2J3J2J1J2J1j2j3n3n3rrM4l6m2R3Q8m6k1
22636h42k1J1J1n5n5ook8J06J05k8k9l0l2l3k6N4R0m4l7M4j0j1j9j9P5P4o8o9K5K5L9L9k8
22629g98k8l6l7L1L0J7J8n0n1j2j2j2j3J23J24j05j05J14J14ppm3m3kkmlllnnp2p3l8l9K9
22622a008K9K3K4K4K4Q0Q1j20j21L2L2L2L2l8l8K8K9MMN8k2j50j5J02K2r6j6N0N0L9m2p2O3
22616h76O0N9j06j07L0K9L0K9l7l8L0K9L5L6l7l7Pp3j5J19O4j6n7n7j0j0N7N7j5j5P9P9p4
22610g51p5pqJ1J1k9k9O4O5q2q3J9J8m8m8K5K6K6K5nnm6m6P6P5j9j9MMl7l6J3J3J8J8j8O2
22603h18O8j21j47M0P1P0nnnmK2K2K2K2k4k4k5k4LLl7l7J9J9N9N9r0q9MMP0P0n1n1J6J6k4
22596i02k4M8M8QPm6m7K0K0K1K1K1K1mnm5m4J7J7k3k3K6K6K5K6k6k5J5J4l6l6L1L1n1n2M3
22589h83M3p2p1K3K3jjM0L9J4J3n3n4onj5j4J55K1j31KO6j6jkM4M4K2n9j1j0j6j6J4J3k7k6
22582i14LLjkN1l0k4k5K7K6O7O7o4o3L0L1K6K5o8o9k8k8l9M2N0l1l1N0R0Rl5l4k9k8L3L4P2
22574h07qj13K0O8o5n8P7KJN1N0j3j3j4j3P5P4j00j00M8M8m0m1m7L2pq8j6j6J9J9O4O4K3K3
22568h01nnm6m5M1M1m8m8JQ1l1l1M2M1k5k6j7j7M5M4pq7m7L3O7O7m4m4n6K4M6M6j2j1j1j1
22561h56j4j5j4j4QQRQn5n4L9L9QPQPl5l5L1L2L4L3L4L3n0m9j0rJ6J6p7p7P3P4POJ1J1J1J1
22553g90M4M5k2k3o9o8K5K5k7k7O7O7l3l3l3l3qrN9N8L1L0L0L0j21j21K7K7j7j6j7j7%%M0
22546h79M0N6N6l8l8k5k4J5J6K7K6j3j4k3k3k4k3n3n2O8O8%Jm0m0K3K2K3K3l9m0JJK8K8K9
22540h37K8k8k9k8k8J5J5J5J6llllL0L0L0L0kjo9o9K7K7K6K7m0m0Q1Q0k3k3k4k3L5L5n9n9
22533h47kkkkl8l7K9K9J9K0m8m8K0K1K0K0K0J9k1k0J6J6k4k4jjjkk5k5J6J5LKLLRRRJ0J0J1
22524h21n6n6poN9J39L6j25j14l5J9J8K3K3J5J5N5N5l0l0l0l0k7k7k9J33L4m6K0J9j18M3J10
22518g71n1j6j6k6k6K9K9o0o0j8O2P3q8q0JK9K9R1p1qJ53k7j07J5J5LKM3M3o9p0N1N2LMl6
22511h73l7K8K8K9K8lmm3m3M3M3KLn5n4J3J2k5k5k5k6K6K6J2R3P6n8o1P3L6r9j00j9M0M0M5
22504h54M5MLN7k4j18J7J37Mj7O4J9j15l4l4m3m2Q7Q7l3l4n3n3J4J5N2N3m1m1p0p0P8P8n8
22498i20n9O3O2kklkl6l5L1L1j7j6K4K3M0L9k8k7l3l3L5L4L8L7q3q4K6K6K5K6k8k7k7k8N6
22491h74N6l9l8J1J1J2J1L9L8q1q2L8L9k8k9n5n5L8L9L3L3k9k9J8R9j9j9Q1jr4j3o4o4Q9Q8
22484h40l0l0L1L2N9k1o1J9JKOPn1n2L8L7l0j11J0R0p8p7R9J8r0rJ15L4j07K7J13L2ooj1j1
22477h51k5k4M2M3jkjjk8k7l3M9m0l9L3L3OOK0J00M1r3m7m8l3M8Q9Qp5p5J4J3l4l5J4R4O6
22470g93O6Jq0r0j0QPJ6J6K6n4l1M9o8o7Q2Q2J5J6kkm1m2OPq5lQ0%RJ0M2M2KKj1j1j1j1pp
22462h42m7m8o1o2j3j3m0R4J34%L1L1m4m5J7J6J7J6RRl1l2L7L6lmK5K5o9o9j8j7P6P6j5j6
22456h40K4K5n0n0M4M5n5n5L9L9O6O5k9k8LLl7l7o9p0N1N1n3n3R0R0l7j18n8P5R2J0J1R2N
22449g19j29%Q1k8k8k4k3J8J8k3k2j2j3ppJ1R3Q7m7j10k9O5O4q1q1p1O3P3o1j7J17J2o8N3
22442h45N2j3j2K7K8q8q7L4L3mnL6L6j7j7j7j8mnnmj1j1j0j1N3N3J3J3l8l7K9L0l2l1L5L5
22435h15m5m5m5m5L2L2L2L2RJ0N0N0RJ0m6L5J03n8j01k1k1k1j6j6qqK7K7M2l9j25L6N9N9K
22429h19Jq8q8L3L3K1K1K1K1o7o7K7K7q1q0L5L5K7n3l6J25P5nN1N0n2n3R0R0l0j11r5O7M3
22422h32l7k2k2j3j4K7K7M1M2JJm1m1m1m1O1O1poKKM7M7l6M5N5j06m7L3k2k2M9M9RRK7K7m0
22415g28m1r0r1LMM3M4MLN2N2m2m2O8O7j34j34O8O7K7K7j6j6lq4o6O8N1q3o0P3N7N7j1j2l2
22408h50l2%Jm0m0Q3Q4l8l8j4j4j4j4L9L8N9N8QQl2l3ppk8k7J4J3J4J3k6k6J4J4m4m4K4K4
22401h60LLM4M4n2n2J6J5Q7Q8l3j14r8L7O9j2%%j30NJ33kJ5J6j7j7K4K3kkm2m2j1j0L0K9l
22394h18mp1p1J0J0M5M5lq3p9N6O6j4m7L4KJP4P3J0J0j11j11O8O7%JJ3J4n3n3j2j2Q2Q2j7
22387g96j7N3k7q5mO1O1pq7q7oj%O6O7N9k2j27PJ55K2j18j18m8L3N8k3l0N1o7o7R1R0qrM3
22380h37l9PPK3K2M3M3o2o2NOj3j3n3n3M9M9k3k3J03K2n0L1J8o2K9K8j2j2LLK9n1j6O4K1o0
22373h36L2L1o3o2Q1Kq0JM2l9lP8P1o3j11K2J05K4o4o5lkqqQ3LjP9m7j27P2P3j04k3P3pk4
22366h68k5M8M8r9j00Q0Q1M0M0l1l1k6k6m5L6K6K6L6m5p5O0M9M9l7l6j0j0j0ro9o8KQ2O8j2
22359h61kkM2M3M7l3jjjjp1J0N1q2j28O0Q9m6N7N7p1p2K9L0k1O0nq5L3L2o3o3L6L6m5L6M1
22352h65m0LQ2J08k6p2p2J4J4n9n8L0L0M3l8l9M3RJ0R9l6p5N8K0o0k4k5l9M1L8m2J3J3o2J9
22345i45Q6NN3N3k0j9k0k0K0K0j7j7o7J3N8k3n7P8M5q9n1L0o9o9P8P9J4o5mP7P6no6J3%Jm6
22338h70L6M9l1o4O9N2q2m9L2j5r5K3K2MMN3k6m0M0mnm5L6Q2Jp6NM9M8m6m6k4N7rqM7l3k8
22331h87N3l3l3QQ9N3k7k1N9m0j20j3j4o6O9R9q9n0Q4J7J7K5K6oom5m6JJJJj8j7N0N0j1j0
22324h49n6K5N9O0n6n7K6K6k2j03MN%%oojjJ4R4M4M4Q8Pr6r5RJ0l1l1k1k1O5O4O6o9KQ2n8
22316g85n7j3j2nnnnJ5J4l1l1P3pj40oJ51J6m5L7l4j14L8J19pqlkj6j6K5K4M2M1j06j06K6
22309i38K7K6K7L8L8k9k8K0K1K0K1m6m5onl7l7L0L1Q0Q1o8o7J2J2j00j01q7M7J20J19K1K1
22303g82m6m5QRRQo4o3N7N7O5O4klj16j17MMMLR7R7k1k1k2k1JJJJooP5o0j11k9J0J1K7K6O7
22295h29O7p0p0l0k9J6J6J6J6OOo1o1L2L3L3L2N1N2J5J6q4mL4r9o3P1K8K8l4l4l4l3N9N9j3
22288h62j2P9ko8J2nm%%j7j8o7J2P5om6L5K4n5O1O2q0p9M2M1K0K1m7m6J26J26m5j79q1N3J16
22281h14J17j09j09oP4k3k2rrp9N5R3J2jjk2j03k0O0J0J0J8J9k3k2M6M6m3m3p7MQ2n1q6M9
22275i77P8lK0K1n2n2N6N7o1J9N2k8n9P5Q6Ol4l5kkm2m2k5k6M2M1M6M5m4m4pP3j6r7j4O7J7
22268h61J6L8L9kkm0l9j24J1R3m0m2L8l3l2Q4Q5O5p0j34n2R1R2LLm1m1l6l6j4O6J05l0q0N3
22261h67N1q4m5L6O7j3j3j2M9M9LKLLo4o4MLJ2J1k9k8M3M3n0n1o7o7Q0Q1O2O2n9n9j0j0L1
22254h97L0K7K7o6o7L9L9kjn2n2j5J20J40Nl1l1nnnnJ9J9m9m8L2L1l5l6j7j7mP7P0o4k9N1
22247h07nn%JooL5L4j8j8j8j9n9n9PQM8M7m7m6N0N0RJ0ppppK1K1K2K1j08j09J25J24r0j1n
22239h31q6qP2J8J7M4l6QRm5m5m0m1m9L1P1rK0J9J5J4k1k1p1J0J00J9k4k4%%j12l2J00R9m4
22232h73m4N8N7j5j5P0j1n9n9L1L1m0j20k3N7PPL8L9M8l2q8oQ2Jo0o0L2J12N3k8j8j8m9n0
22226i45l3M8P4oNMo2o1N9O0qqRQ9K5n5m6m5NNJ0J0o6J5Q1Jm5m4J7J8k8k8J3J2P0O9k4k4j0
22218h39j0o1K1Q0%J0Ro8o8K6K6N6N7r1r1M3M3k4k3K1K1j3j4n0L1L5m4m9L2J21M0l6l6m1m1
22212i27%JN0l0m0M1P6nM4M4opJq1J4R4l4l4Q8Qj00j9k9k9%%r4r4M9M8M4M3M7l4J1J1MNM5
22204g95r0K0J01j00k0J38Mq1jk7k7j7j6n0L1K6K6J0J1n1n2OQ6k6k6Q5Q5o2o3M2M1mlPp3l3
22197h98M8q1q2k8N3O1O0K2n9PQ8L3L3m1j22jQ0m5m4N4N5oonom4m4m4m5J18J18n6n7j4j3N3
22190h58N3l6l5MNk9k9m3L9J37Lq3kL7L7K9n1q5N0M9q4k2N9N1l0m4m3m9m9O9O9k5k6R0Q9n8
22183h11n9k8k8k8k9J2J1J1J1l6l7Q4Q4J1J0R1m3n6K5J1J1N2N1o9o9j1j1j2j1K8K8j3j3k5
22177h58k5O9O9k0j9o0o0R0Q9j38j39K2K3O2O3k2k3M5M5k7k7k7k7L3L3ppk3k4k3k4O3O3o4
22170h75P0R8q9j29N9K6j07n6P9k6k6N0M9m3m4P8P7j6j7j6j6l7l8N7N7l0l1L7L7k1k0M7M7
22164g69k3k3l7M4N4q0j12l1NNlP7R0m4q1jK7n3klonO2O2j%m0m1POOP%%%%n8n9L6L5M7M8m7
22156i01m6L8L8L8L8l7l7LQ3j6j51lJ32Q3LJ6J7m5m4m4m4K8K7K8K8q4q4j7j7L1L1L0L1p7p8
22149a002M4M3j4j5K6K6P9P9j4j4nmp1p1kkjkl8l9K9K8LKR2R1P5pj08j09KKO9O9p2p3%jq7
22142i92pJ18L8o4J6Q3Kl0N0M6l5k0k0o5o5K7K8j3j3L7L7L7L7j02j01O9j0l2M8Lp7N5N5j6
22135h76j7J7J7P9P9j5r6J6J7l2l1l1l2O9O9k6k5RRn8n8kkkkj2j3M9N0M7l3n4n5L1L1L1L1
22128h21l3l4k8k9k5N5J0J0Q8Q8l6j17k2N9N3k7jkkkJQ2l1l1o9p0k1O0J7J8K2K3m2m1MMk8
22121i18N3N8k3k3N8N2k7j13j12LLQ1Q1j21m1O2p2o8O7l5l5M1M1R8R9k2k2nooor0r0L1L1K2
22114i54K1O2O2j5j5n5n5O5O6k9k8j7j7P3P2L9m1j20J5N7p8l8M2m0l9N9O0m9m8J8J8K9K8O9
22108g83o5m8L3M7M6p4p4ppk9k8J2J2LMLMppppJ8J8k2k2K7K8O7O8J0J0J0J0j6j5kq3l2J02
22100h03R7l7l4l4j09j09Q0P9J2J3k2k2J8J8m1m1K7K6n6n5L8L8J0J0J1J0o0n9PQJ1J1J1J1
22094i36j6j7lP8J44J0j11j12k5k5M3M2k3k2M4M5J2J2J2J1j4j4K6K7J4J5j07j06J1J1q3q3
22087a140Q5Q4j0j0O4O4K4K3m2m3K5K4m4m4JJL0J11N2q2j09k9L7L8MLLLj5j5j5j5L1L0rrJ2
22080h82J3k8k8J0J0RJ0j6j6j7j6J0J0RJ0%%j%J2J2J1J2q4q3O3O4N0M9J0Ro6o6K7K8nnL6L5
22073h04m7m8pqM5M5M5M6RRl2l1j3j3K7K7m5m4l9l9LQ5Q3n2j29NO5j5j0P1m6m6K7K8j12l1
22066i91L9L9m7L4N7k5k4N7J09K8o9o9j2j3n3n3Q5Q4l6l6j7j7j7j7N7N7J6J6l5l6L7L6o4J7
22060h63J6o4N8N7m1m2l4l5L3L2J8J7k7k8J27M6j28m7O1O2n0m9j2O7Jq0KJn3K6P5oj7j8M5
22053h50J26M7j40j01L5R4m0j17l6N8N7K5K5j6j5L0L0o9o9L2m9j9J14P1o4l0N1Op5o5J5NQ5
22046h49J26rm1L9l7j17PPm3L7J0Rk2j03m3J45O9o5M2M2l3l3jkj13l4N7N7K7K6n0K9J28pk
22040g47jp8p7P4P4m7m6k2k1M0M1J3o6O7O7p6j57rP1J6J6j9j9k3k2O3O3M0r3j04k3J1J1J7
22033i66J6J9K0J5J4j5r7kP8M7M7R3m2j07k7L6L5J3o6o9O5J60k9j65l0R5R5L4m8r5j4K9K9
22027h32%%j%opL4L4J2J2m1L9Q2n2q4mm4m5J05K4r7j7k7k7L0L0l7l7M9M8m6m5Q2Q2l9l9p3
22020i37p3J01J01m0l9%Jj6j7N1N1n2n2O9O8klklmmnmr1r2L0K9j7j7N1N0l1l1J0RopopooL5
22012i14L4PPM7q7mP6j7j8M3M3k4k5k2k1n4n4l3J02P1rM6M7p9p9J6J7N6N7%J%%L1L1l7l7k4
22005h06k5K9n2r4L9J29or7r7M1M2J5J5J5J5PPPPm9m9l6M5R8l7l6R8l1j11J9R8J2J1n1j31
21998i59p9N5L7L6j1r1m3J45J17p1r2j2K7K7P7ln2n3N8N8J3o7k7N3k9k8J6J7K5K5J2o9j19
21992a007J4J12k3p2O2K3n7PQm3L8MNJ5J4l3M8M7l3LKL3L2Jq0q5mM9l1o7J4mlO8O9L4L5L9
21984g66m1l3l4J2o9o3J7M0L9k1O0N5p9o1J9L2L3l6l6L0L1l3l2K5K6O0p5q0N4M7l3K5K5q0
21978i42%M5l5o8J4LMP2P3K5n6mmj4j4O2j8j3j3K1K1j18j19k4J10J10k5K4K4J5J6p2p2M9M9
21971h74J4J3k6k7L7L6mmk9k9k9k9L5L5oononoO1O1K0K1m5m4mml2l3L5L5J0J0l0l0K2K2j9
21964h59j8l5l4OOMMM5M4j5j5K5K5j2j2n3n2J7J7k4k4K7K7K7K7%JJJj6j6N1N1m3m2K4K5j5
21956h30j5K5K5j9k0j9k0K0K0k0k1o3o3LML7L6L7L6llL7L8o1o1L3m7r0M4MLJ03J03m5m5n6
21949h93n7J1J1L1L2l6l6KJm8L1O0k0nnpP4P4or9r9M4M4llM7l3pP4j9j01l2M8kkn5n6L8L9
21942i63kjMLj3O6J02l2m5L6K8n3o1o2O0N9r9j9P8P8P9ln1n0l1l1J0J0J3J3K3n7m2L9M8M7
21935h19O0p4p9N5N2k8o0o0%J34J8j16j3O8K0o1L4L5K4K5Op4j40M9J76R5m9m9l4l5ONn9o0
21929i48L4L4k1k2P3P2n7n6j4O8L2m9qP2J5o6o1J9L2L1l0l1k8k9p4OM4M4L9J19K4n6pol8l7
21922h80K5K4p4j55l4M7K8K8L4L3RQJ3J4p1J0Q3Kl6M6nnk7k7O7O7j22j22J06J07K9K9m1j21
21915i11n7K5L6L6L1m9O4O3n0n0Jq1j2O8k0r9m1J46J47m1p4Prj0k9k8L9L9J6J6O2j9rrj4j4
21908h30o1o0PPJ8J8j8j7J6R6j6j6K2K3k5J10O5j23p2p1k6N3MLJ30M9r9j8M0M0MNo0n9k0j9
21901i00L8L9n6n5J0J1J1J1L8L8k8k9N4N3j3j4K6K5m2m2k6k6L6L7m8j28L8L8K9L0P0o4r5j5
21895i49M7M8J7o2o3J7RJ0J4J4M0M1%%l4l4OON6N5j1j2n5n5L8L9n6n7L8L7j0j0m6m5l3M7M8
21888i05l3kkppM1M2M1M1j8j9L2m8m4L8K2K2Mp6q2jOp4j4J20Q4m9j2O9k3k3j8j8Q0Q0m1m0
21881h34j2j1n7K3j5j5L0L1j9k0j4j4pP4L4m7j4j5J6J6K6n4n3K6l2l2J3J3j7j7J28M7o7J3
21874h76M7q7m8Q5opQ6m8r8L7R9l6m6m6JJO8O8k4k3k4k3K6K7m1m0QRP1P1mq5l3J01j6k04j8
21867a028J16j6j6N9N9J%J%k9k9l4l4Q8Pr4M0R4J4k6k6k9k9k9k8M8M8m6L4J04l0j19J6Q4Q4
21860g45k8k7p0p0l0k9P0P1MLj9k0M7M7J7J7k3k4o4o5N7N6RJ0RRk3k4P1P0n1n1j0j1n2n2O9
21853h52O9l9l9m0l9J08J07J7j17j13K1L1L1K4K3m3m4NNMNj3j3J08J08j08j09m1m2M3M4k4
21847i23k4jjjjj8j7K2K3K4K5K4K5N2N1o9p0J0J1J0J0k1k1J9J9m3m4J04J04n1n1J6J6j8j7
21840h26j8j7nnL5L5J4J4q0q0J4J5k5k6PPPPO5O5n6n5j1j0L0L1L2L3j15j15N4N5jP9K4j37
21834i59LQ2J6o5j4j5N3N3J2J2k3k4k3k4J11J12Jj61r5r5k7J35J38N7qj69j47J22J29l2l7
21828h82J25J17j50j07N5n3n3N4N3J4J3M3M3n1n0l3l2QQn4n4O7O7ppL4L3j6j6n7n6P0P1k3
21821h26k3n2n2M1M2j7j6J5J6P5n9r5R3J18L7J9o2o6o7n7K3O9o6l0N1l0k9O9O9l3l4OPqqL3
21814h47L2L7L7q5q4NNm8L1O3p3qJ26O0p4l5M5nnm0m0K6K6K7K6o2o3k2k2N2N2N3N2q5q5O2
21807h66O3j8j8j7j8L5L5l2l2M9M9j9j8QQn9n8k7k7J4R4O6o9o8O5L5m7QPQQl2l2K1K0K1K0
21800h23N0M9k7k7j1j71j04N7P2P2j2j2L4L4o0o0J1J0N1N1k9k9J1J2jkjjn2n2O9O9n4n4L9
21794h91M0k2k1o2o2L5L4l2l3O9O8O9O8l8l8p8p8j1j2Q3Q3o3o3k3k3P4P5j01j00P5P4k0j9
21787i43M6M6OOK6K6m1m1l4l4OOkjkjN8N9rqj9j9j9j8O1O2j6j6L9j22j22L9K9K8L9L9m1m0
21780i27m1m1L9L9jjJ4J4J4J4l5l6NNM0M0J31l1q7q7l0l0j3j4K7K8N2N2N3N2o1o1POO4O3n7
21773g94n7J4J4m0M1R5l9n2n3j5j6j6j5R4R4k7k6k5k5J5J6QRRRp4p5l3l4Q2Q3j2j1QQQPn5
21766h80n5J2R3N7p8j10k9O1O1kjn2n2M2l8q7M7Q7Q8j3j2JQ2M9q4q5N0Np5K7J08o2o1O4O5
21759g77o0o0O1j9q6M9J10k4k6k6NOk7k7k7k7M1M2JKMNNNPPp8p9K4J57R1m4o7o7J0J0M9q5
21752i15J2R3j8j8K7K8noj25QJ66Q5q9q9K2K2j25j26O1O1poK6K7m1m0J3J3k7k7J9J9k1k1M3
21745i61M3Q3Q3kjo8o9j9j9K2J01N4q1m5L5j0j1nnk0j9J5J6K3n7k6J09Q1JO4j6j66q4L9L9
21738h76K2K2j8j8n9n8Q9Q9J7J7j04j04J7J7J7J7MMLMk9l0L8L7O1O1l2l3m1m1K6K6K4K4m4
21731h51m3J0J0RJ0qrj02j02NMM5M4O2O1K5j10p1O3M6M7m5m6M9M9k3k2J8J7qqrqj4j4K6K6
21724h67n6n7J1J1LLM3M4J0J0J1J0K3K3K2K3o5o6o6o6M1M1M1M0r7r7N1N0O0O1o2J9Q1q0p9
21718i26Q1J3o7L4L4o9J2J24l7p4p4O4O4n8n8j8j8O0N9qpK5K5m2m2L9L8q2q2jkL9L9ppL4L4
21711h61l8l8Q3Q3k6k6k6k6k2k2k2k2K2K2K2K1j6j6j2j1J6R6N7j04j10N0Q9Rjjooq2q3R2R1
21704h24l7l8Q4Q3j4j3j4j4%%%jm8m7M6M6N4N5j20j20J8J7J8J8K8K8l9l9k9k9k8k9NNNNm5
21697a013m5P6P5j4j4n4n4l1l0O3O3L9L9L9L9p2p2M8M9m9m9M5M6J5J6J5J5k2k2J8J8n6n5j5
21690i49j5qpqpQ7Q8o0o0J06J07m2m1%J%Jm2m2K5K5m2m3K5K5J6J7k4k4nnL6L6l4l4Q7Q6k4
21683g48k5k4k5QQj12j13Q0Q0j5j4N7N6r2r1J01J01j9k0M1M1n4n3K1K2j00j00J1J1P8P8m2
21677h53m2LLo8J2l3l3J1J0N1N0qqM6l5q4N0J39Nl5l5Op3o9J1L4L3L5J16nq6k6k6l1l1R5R6
21670g75kq2o1J9O4O3r5r4N3N3K6K6j4j48l3M8N6N7O9j1l4l3k1k2J9J9M2M2Q2n2j06k5j2j2
21663h94N9N9o1o2J8J8J8J8q9q9L1L2L4L4L4L4k3k4K7n3r6j5K0o0M1M1l0l1R9R9P7lp3p2j22
21656a004m3N9N9l1l0POPON9N8r0j0Q7p3o9R3L1L2Lp8l2J28L8m2J2J2q7q6J0J1J1J1L4L4n
21650h72q6l5J27R1p0n0J11l0k9L3L4o0o0%J%%K3K3K3K3j8j8j4j3k0O0J45j5j48j48P0P0P
21643h45PJ8J7j59KJ07n5p0R1rj0MMMLK7K7rqm4L7R2o9j36K5M6M5KKJKj%m1m1Q0Q1o7o7o7
21635i74o7K8K7RJ0J0RM7M7m6m7KJKKR9J00L2L2n3n2j3j2J2J3k8k8q0p9l2J30R1m4p0J0po
21628i25kj%JJ%Q8Q7ppn2n1Kp9j7J17M1l9l3l2k7J06P4o1m5m4k8k7L9L9k3k3M5M4J8J9k2k2
21621h46nnnnl6l7l6l7O0O0J9K0l7l8l8l7M0M0k6k7M8M7k0j9R6R6ooM6q9j25m5J1J1n2n1O3
21614i71O3n8n7K3K4K4K4L0L1rrLLLLKKKKn4n4O3O2Op5p0O4J02K2m6m5k0j9j9k0R9R9m9m8
21606h67N9O0qqm6m6jjo3J7J2J2k4k3oP4J00J9r6j6K4K4l9l8K6K7K7K6ooQ3Q3o5j45k8k7O
21599h80Q6K8j07m1L9n9o0J27M6j10j10M9M9j8j8O3O2nmJ2J2K3n9m5L5j6j5mmJ3R3O6j5n3
21593h20n4n5K6M7M7POOOrj0m9n0J3J2J3J2l3l3O1O1n9o0j1O9J0J0K0K0l2N0j8r8m1m0J%l0
21586a005N0N6k5%Q1L1L0k9l0J4R4Jp9l3M7l3l3J2J3llllK7K6j3j4m3m4K4K4K2K1m6m5PPN8
21578h39k3k7N4Qp3P7P7m9m9KJm4L7K7K7L2L2r4r5NMl0N1N0l0k4k4OOK2n8lJ31Lj31M6M7k4
21571h72k4K7n4m1M0j0j1N8N9J8J7o1o2L2L2k4k4o4o5P2P1m9m9P5P5m5m5M8M8j8j9M9N0j8
21564g84j8k3k2J7J7k6k7M1M0o3o2j9O1Qp3k3k2m2m2K0K0Q6Om0M0N8k3m0m0j7j7jQ0P3pj9
21558h83j9k5N5K1o0l5M7JJl4M6R2J1k1N9K6j09r6L9nnL1L2M2l9n0L0M2M2O1j9r5j4L8r5r6
21551i84L8P5oj9k0POq3q3k7N3J01J02m7m7k5N5O6O5Pj27o4P0K6K6j7j7j2j2m0M1M6l4K4J04
21544g52RRlq4j60k5R2J1n0n1n8K2M3M4j8j8k9N3J00K0n1L0P0o4o4P1K8n1J3J4j53L6J64k3
21537h25j23J1j4j4J01K1p4PK8K8L3L3j3j3K2K2k0j01o0K0P5P6J0p1o7J4N3k6rP3N7p7q7q6
21531i96N3N3K8K8P3P3k5N6l0j64l2M8noRJ0n8n8j1j2Q3Q2l5l4p5p5R8R8k3k3n7n7L7L7J1
21524h99J1J1J1O2O3q5q5o8o7k7k8P8P7L7m4o8O6P0o5o2P1K8K9nnO3O2n4n4j4j3PPl3l3L2
21517i24L1L2L1j9k0K1K0n3n3J4J4RQQQL4L4q7q7J22J23n2n2J9J9K0J9J9K0k0k0o4o4L1L0
21511h29K3K3m5m4MLLMJ1J1k9l0m1m2M7M7lq2n5Q0P8n5j7O3J5J5m8m7RRRJ0M7M8j9j9k1k1
21503h88k1k1KLL8L7K6n4r3M1J86N2j19j20l4l5L2L3J3J3N3N3j0j1j0j1n5n5O6O5m1m2K5K5
21497h57o7o8K6K6j3j3j3j4Q7Q7qpo4o4LLQ1Q0m0m1L3L2O5O4j8j52r6R1M8q6q5mN9O0K4K5
21490h16k9l0J1J1k7k6k7k7O6O6n4n5N5N5l9l8N9N9l5l5j6j6N2N1l6l6l6l6k3k4J7J7P1P1
21483h00j31j30R2R2M0M0N4j34j04L1J5J6O4O4mlmmk4k4p4OR7J6m5L4j1j1m7m6O0O0J2o9o0
21477i32o1PPK3J03M5r0MQ4l6l7J6J6J6J6k3k2k3k2M6M7k0k1O0N9qpl3l3L4L5k4k3O0p4r1
21470i02M2M4l6l9l9j1J24O0j28n7P7N6p9JQ1rqJKJ1R1K4n6q0q0m4m5M0M0j0P0%q2J8J7l8
21463i44R7K6n5J4J4LMj5r5J7J7K2K2J05k8r9L6M6M7m1m1%jk6k7K4n7p2QM7M6mq5m8Q6M3M3
21456h71J1J1j9j9j9j9ppkkqP2P3qL1L0o8o8L1L1o2o3J17J16j2r3o0o0o9J1J14J14k9k8RR
21449h13J0Rl9m0JJl0l0J0J0M3M4LLpom6m7pqn3K8llPOlP8J13k1p9Jj2j2NMJ0J0L6J16O8j21
21441g64j20O8P1o3n1K9k4k5l0l1p6ML0L0P0P0N7k4r1j0RJ0J5J5m0l9l9m0qrqqN9O0J6o4m2
21434i93L9P4oo4o4N2N1j3j4j4j3QQQPK1K1K0K1K5K5j50j49O2O2O2O2m5m5%%nP4M4r2l8M3
21427i16k8N3Q8r9j32J08J27qq3lM5M5j3j48p1O3K0J9L7L6l1l0O6O6n5n4O4O5l0k9L4L4q7
21420h47q7mmlmj4j4N3N4LLLKK7K7j3j4JJo6o7M6M5NNl8l9N0N1m9j29m3R1M6l4K0J9K6K6m1
21413i06m1K2K3K2K3lkL8L7K3K3m4m5mmmmj4j3K2K2k1j01K0J01l7l6J08K7k2k3k8k7J1J1k4
21406h70k5m3L7M1l8k9N2J2o9l1N0%jL8L7p5Nk8k9J7J6m0m0Q0Q1J1J1p7p8J3R3QQl1l2RRk5
21399i33k5j2P0J16j7l1l0o6o6RR0N5N5M6l4j39oJ19j6j24J1O5j5k9l0L5J16M1l9n2n1qP2
21392h23K6K7KLl8l8jjjjm0m0K7K7m9m9M8J29O5j5l1l2pqppn1n1M4M3o7o7k6k6L0L0J7o4p
21385a029J26J22j3k3k3p2p1N4N4M9M9m9j29p0O4L8m2l4M6K3K3L4L3j1P0Pj28n4n4NQ6Qj25
21379a036LQ4k0k1N2N2O9P0j32j32M5M5M4M5l5l5L2L2P1P2k3k3n6n6L9L8l8l8l9l8J7J7J8
21372h77J7m9m9M6M5N4N5o7o6M9M9m4m5j0j1KJr6R1J56K1o1o1K5K4j2j2j2j2j5j5j5j6Q0Q0
21366g50o7o8M4M4LMo5o6K9K9m2m3m2m3Q8Q9onQQQQK3K3j7j7k3k3J7J8L5L5n9n9kjm2m2%J
21358i68M1M1OPPOM1M2j07j06J03J02r9r8O2O3mmN4N5o6o7M4M4j8j8l3M7M3r2m2L8K5K5NM
21351h17NNk5k6k5k6QPPQrqL2L2LLL5L6K8j05j06K9K5K4L3L3k4k4K9n1j74m0J04K4l9M2L7
21344i10m4k3k4k8k9R8R7L1L0KKKKm3m3K4K4J5J5J6J5o2o2L2L2K2K3j8j8n1n2J6J5m1m2jk
21337i80L9L9K5n6q1N3J15k0k4k4l2l3M7M6k1k0L0K9L0L0KKl8l8J6J5k4k5j9j9o2P2O1p4l5
21330i74M6qpL8L8k9k8L8L9l9l9J5o5l7R8O3j7qqj3j2J4J4K3K3l9R6Pj28m3L7j7j7j3j3Q0
21323h85Q1l6l5l6l6P5P4p4p3Q1Q2o6o7K3K3j8j8m5m5J02J03k5k5K8n2o1P3L7m3k8k8O1O1
21317g92p1p0llK4K5K4K4M8M7k0k0KLr1r2J2J3N2N2j71j70Q4Q4j4j5Q0Q0L9L9k7k8j7j7K4
21310h65K3o6o6K8K7M5M5M5M5KJM1r2p7Nn0m9J9K0J9J9m8m9R9R9j8j9j8j9J5J4N5N4o2o2N
21303h35Om2m1P1P1M4r0o5J5L8m2l8M3RJ0J4J4k2k2k2k2o1o0Q7Q6k5k5R5R6q1q1m0m1P2P2
21297h12j02j03O7O7k7k7P4P4Pp3j24J0J01K1j01k0N1N1k6k6k6k5j3j2K8K8R8R7k3k3o8o9
21290i26M7M8n0j31j8J16R0Rq5q5O9O9K8K8K0K0K0K1K5K5j50j49RRJ0ROON6k4l3M8J4j19n2
21284a020Q2M4l7K2K3J7J8r3r3N9O0k8N2K7j07n1J36K2n8L1m9KJ35rj42QQm0m0L2L3NQ6M6
21277h19l5l8l8k7N4O9j1j5O6N9p6p5N9K7n2J%m5m5J30M9j58k4Q0j08j09P9J09k5j13l3J15
21271i49J15mnM5l5m6L4j5j6k7k8k7k7K3K4j8j7P2P1p1p1OQ7M6l4L2L2o7o7L1L2m1m1Q0%%
21264h76Q0mnM8q7j33N4P9jk5k5J1J0J5J5k5k6%%L9M0n3n3L5L6k7j07rJ51J02K2Jp9j15j15
21258a027N3J33M5j15p0J0L1m9n9J01J58mo9J1k7k7J8J8m0m1N3N4QQl2l3M0L9q2q1J36J37
21251g03o5o5rrL1L1l3l2PQM4M4m9n0r0r0N8N8LLP1P1m9m9J9J8J2J3k9k8j4j4j3j4K5K6j5
21244h78j5k5k4k5k5M5M4NML7L6n8n7K1K1K1K1KKO9O9r3r4K7K7l0k9J1J1K0J9K0J9j02j02
21238a006R9R9o5o5K8K9J8J8J8J8o5o5K9K9J1J2n6n6N4N3J3J3k6k5M1M2o5o4KLJ3J3MMO1p4
21231i08q3N2R2m2p1J0P1P1m4j26J4J49K2j12m2m2M3M3m6m6M7M8j0j0rj0j6j6j6j7K2K2Q5
21224h75Q4N6k4o2P1N9p6l7M3j2j1j01j01J8J7N8N8q7q7PPN1N1N1N1n4n4n3n4PPPON8N7l7
21217i01l7M9M9QQk1k2J8J9p0o9K5K5Q1Q1o6o7l4l5l5l5J15J15opm5m6m1m1m4L5N8N7N5N5
21211g69j3j2MMo4o3K8K8K8K9n5n5O9o5j03L1j2j3K6K6K6K6J4J4J3J4mnn5K5L5m5m0M0L3L4
21204h26P9P8j21j21K6K7mmm4m4NNq0JK3K3K8K8K0K1L1n0o9J2JKO1O1J6J5M7l3J1J2n4n4J3
21197h58J3K3K3m9m9M6l4l4M7l1l0j7j8QJ41Q6j02o3P0L4m6j35n5M8M8k0O0K0o0L2L2o7o7
21190a004J3J3J3J3P0P0%q1m3L8P7kk5N7M9q5j00L3R8l7o4J6l7l8Q4Q3l7l7popom2m1K5K5
21184i22KKKKJ9J8J9J9l7l7LLj4j5L1L1nP6P1o3m9L1k2k2K2K1j8j9l4l3L3L4K1K2K1K2j10
21176h75j09O5O5j2j2j2j2l3l4PO%J%%L6L5L5L6o4o4j9j9K3J03J01l3j29NL4m7k3k4J2J2J05
21170h40J05p0o9j0j0j0j0n5n5NJ39P5j14q1N4P6oj9j8o2o2L3J13N8p5M5M6l3l3k7k8r0j0
21163a038O6O5j5j6K9L0p3PQ0jj02k1M9M9L1L0M0m0n8K3K3n8r8j7J04K3r8j7P7mk0O1N6k5
21157h58j0j1k5N5Q3Ko8o8M0M0p2QllPPK0J01k0j00jjooN5N5L9m2j06k4J8J9QQQQm6m6O6j4
21149h83j4j3rP2J29n9j26O1M9l1r5r6L5L4L5L4LMQQm7L2j3j2L8L9ppK1n9o4J6J05K5j9j9
21142h25m7m8m2m2j5O6O1O1n5n5J7J6o4J6J10K9k8k9l4l4k7k7J3J3J7J7J2J2N9k2q9qJ4J4
21136i44J8J9j3j3j3j3j5j6K5K5j2j2N0N0M0m1m5L5l0j10L4L4j9k0P4P4oom7m6n0n0j6J18
21129i41J43m4j05K9K4n6O5O4o9p0lkooL4L4j1j0j0j1L8L7m8L2J0J0J5J4opopp2p1M8M9j3
21122i28j3k3N7Q0jj7j8J1J1J1J1j6j6K5K4o3o2n7n8L4J15M7l3M6M6M5l4j03j02J3J3J2J2
21116i31OPJp9m0M2N1N1L4m6m1m1K1K1N3N4M3r1q4M9N6k5m5L5O9o6n7P7O9o6l8l8R6R6J3o7
21109h11n7n8K4J04j3j3M3l7p6N8K1j13J4R5Op4p5ON9k2o2J9O0k1o1J9Q1Jk1k0R7J7n5K5p
21102h47q8l2l2k2N9O0k2j1j2j6j7M6M5nP6Mp8j8j8k6J08J08k6lln2n2p5p6P2P3j2j1j1j1
21095i25P6P5m4m5j0rn5K5j3j2N9J39K3j12k2k3r1M3N1q3J7J52pq9O3O2j45j44J08J07j8j8
21089h65N4k5l4M6L7r8l4J01Qj26l4l4k6J08P6n9l8R6R8J7m3m2m8m8L2L2rql8l8n5Q0M9q5
21083i53jjKKM8l3rqn9K1L8L7LKppp4p4O9O9k4k5O1O2noj8j7j8j7L2L1llj3O8k1j01k4N7l3
21075i52l4J4J3J4J3L5L4L4L5l3l3l3l3pqP8ln4n5k4k4Q6N%Q1l8j18L5J15k5k5M7M7M8M9n5
21068g71n4N5p9j51j8J27M6NOQQl2l2K1K1l2M8M2r2k9J06M3r2j20m0N3N3J7J7Q2Q1j6r6m4
21062h59L7P8mp1QMp7JJL7L6j0j0n1n0J4J4k6k6rrrrPOl3l3O9O9M7l3PPl8l9Q9Q9M0m1k2k2
21054h21k7k7j0rrj0j9k0K1K1L6L6k6k7l2M9N3k7p9JO8j2n4K6K6n4K5J05j1j2NMNNp2p2mn
21046i53QRRQm2m2P3P3L2m9mml6l6L1L1qqn8K3P3pm6m6lP7Q1Kr1j0N5N5j0r1r1j0K7K6P6n9
21039i35j42qK9L0N7N7n9n9L5J16LMn6n6R2R2k9k8PPN1l1J5J5p9q0J9J9k7N2J3o8K7K8k3k2
21032i34R0J1l9l8l3l4Q4Mp8KqpM2M3k5k4M9M8j8j8l3l3k7k8n7K3J21J20l3j13l2J03M2r3
21025i23L2L1j3j3L8m3J5R5n4n3L3m7j16P2N6p8jQ0M9l2J8J9RRN9k1k6N4m5j25QRj3J20J6
21019g81j18k9k9j0P0Mp7N2N2M2M2l2j13n1L0J8o2J0R0j1j1P7n6p1O4K3j11K8J61J1j23m8
21013i59L1K9n2JQ2rqk7k6p2RM1M0R1J1n8n7n4n4J2J47J07k8l8l9m7m7N4N4N4N4n0n0j0j0
21006h78J9K0m8m7J5J6k5k5J4J5J5J5J3J3O3j7j17l8KJJ25M4q2jjq1l6M4K7K8L3L2LKlkMp7
20999i15j16l6O3O3K3K2Jp9J4R5K8K9L8m2noL0L0mmj7r8o9O5K8j06J2J46N3q2j44j0J27M5
20992h21j12j13Q4Q4K1K1j9k0J0RJ0Rk8k7k8k7mlL7L6J2J1J2J2nmm4m5j8j8P5P6m4m4N0N0
20985h05K9L0o4o4m5m5K2K2J18J18q4q3o6o6P7P7Rp1p6Q6L8L8L7m4j26L5J73J2N2k9j59p9
20979i33L4L4k9k8M3M3LKJ8J8k3k2nom5m6M0M0k7k7L4L3ppJ5J4J4J4n0n0rj0L0L0l8l7M6M7
20972h47m8m7N0N1N0N1J2J3j09j08J4J4K0J9oP5R0p1j37K4Q9p2n0Q4L8r6j7O2J0Rmlp1p0R
20965i72Rl1l1L6L7P7P7j6j6j6j6j9j9K6K7k4N6R2m2j50o9K0K0Q6Or7L7O6j5k8k9k5k5M3M2
20958h83L2L2l5l4L4L3ooM2M2n2n2o6o5Q2Q2p0p0K3n6l8R7O1j9j1j0n7n6M4M4LLL2L1rrl7
20951i24l8N7N6m4m5K3K3l0k9L8L8RRKj31j19P0J16L6j7r8o3J8N3N3K3K2PQ8K9j05k4N7LL
20945h34j1j1p8p7R4R4%Jk0j9o0o0pqN9O0KLo5o5J01J02p3p3K6K6O7O6j9j9n9n9J0J0N0N0
20938g96o2o2L1L2l3l2PQL1L2L2L2k4k4o4o4N9N9o2o2j0j0L0L0j4j5N3N2ooooJ1J1l0k9QQ
20930h91QQn8n8L5J17K9j05l7R6M9l2RQ9J5j20q4mJ%R0m5m3R0Q3n2j0j0n9n8m3m3N1N2N1N1
20924h28j2j47m9Q5O8O8L9M0K9j05n8P6p5p5J06J05m2m2p3p2p3p2Q4Q5l7l6O1O1l3l3OOK2
20917i21J03M3l7j00j9N5N5l3l3nmM7l5l9M1M1l9o0K1J10K9ooj1j1k6k5L7L6rr0n0L0n5n6
20911a022K4J05no%jJ6J6J6J6k6k6J4J5j8j7N0N0K1K0K1K0n1n1L7L8k2j03o7J3J09K8POJ7
20904g56o4j04k4N2N2j9r9N5N5k2k2J1p0j3J20P5n9l8l7n6K4O9j1k7N2M3M3k4k4pP3K8n3o9
20897h46o9j3j2K2K3L6m5m4L6K8K8L3L3m0l9%%MMLMj3j3j3j3J7J8k3k3J6J7n1n1R0R0q5q4
20890i75K9L0j1j1L4L5M7l3p1O3R4J4p4p4j2j3m0m1%jK5K5j5j6J0J0J0RL8L8L9L8n7n7J1J0
20883h92N1N1N0N1o8o8K5K6j3j4j3j4l3l3L0K9Kp9p3O1Q3Ll8l7j0rj5j5K4n8m7Q7L8L8k0k1
20876i21L6L6n9n8L2L2L3L2k6k6M2M1ppk1O0J7j18j18J6M1m0J4J4RQRRL0L1L0L0RQn8n9op
20869i12O1O1l4l4l4l5llJ1R1O8o6p1RM9M9l9m0o4o3k3k3O7O6%q1n6P9Q3Lj5j4K1K1m1m2j
20862i55jK5K5R2R2n4n4n4n4llllJ5J5k5k4O0O0ppl3l2O2O2m4m4llj4j5n4n4J7J7J7J8K0K1
20855i25K0K1L9L8k8k9jkjkn6n5M3M3j2O8J04l0k4N7j0j45n3K8Q6Q6J1j24K8J08j33j33K0
20848i63K0K9L0K9K9n5n6O6O5J0RN0q4l9M3j2j1j4j4K6K6k5k5o5o6J14J15poj2j2n2n1j5j5
20842i38N3N2K0K0m8m7k1k0k1k0N1N2N2N1r7r7klM7M7M8M7o4o5K9L0k9k8J1J2J4J4k7j07n2
20835a036Q1M7l4mmN4N3k8j09n3Q1J19j5r8j7K9K8pplmL7L7m2m2K5K5n5n5O6O6o7o7ONL5J16
20828h37K5j09m8m8O5O5l1l1l1l1J8J8N8N8J3J2J2J3l1l2l1l1K5K5j5j5K6K6m1m1K9K9M6l5
20821h75q3J06P0o4L0L0r9j00PPOPj8j9J03J03p8p8j0j1N4N4j2j3M6M6p5p5Q1Q2l9m0k9k9
20815i15L8L8j6j6n6n6j0j1K9L0k7k7L9M0l5l6L6L7j5O6O5p0q7M7Rp1L1L2K7K7n3n3qpj3O9
20808i22R8l5j9j9QQL0n0q5M8J12L1q1q1m8Q6K1n9RQ9Q0Q0j01j00K1K1%JM0M1j9j9n9o0%j
20801i34M0M0K1K1r1r1l9R6J01l3m3L8K4K4k1k2k1k1M3M3k4k4LMo4o3J1J1n6n6J28J28p4p4
20794i75KJlmM9l2l7M3O5j6noJ5J6k5k5L2L2qqPPl3l4J7J7L3j01q0N3J09K8n9n8j6O6K3K3
20787h87K4K3J5o5o5J5K0J9K5K5j0rm5m4o8J4Q0%M7M6p8p9P5P5RQn2n3K4J04J6J7j9j8J4J4
20780g83k6k6o4o3O2O2l8M2M3l8m1m0M8M9k1k1l1M9O7j5k6k6k7N4K5j09r8L6L8m3nnj1j0M6
20774i46M6ONL9L8n5n5N0N0p0p1j4j5N2N2j%j4O6N2q2j15P2J39Op9KJ2o9j8j8l8l8N7N6k2
20767i20k3J3J3K4n6k0N9R2J1q2q1J4R5O7o8j30NJ25qq6N0J5o5n5K6O6j4m4L7P5P6Np6m7Q7
20760h20O3p2l3M8mml8l9J6J6J7J6l2l1QQm1m1%jm9m8nP5Op4N1J32N7N6J07K7r4r3J%p8LK4
20753h66K4n7n8N8N8M2l9j11l0J19L9j39nR9J8k2k2L3L4ppooO1O1j8j8n3n3m6L5L0K9lkL7
20746g91L7j9j8j9j9o4o4k0O0M3l8J3J3J9K0k6k6rr0r0rJ01J02PPL2n0q8M6J4j21l0J57P1
20739h49o4j2j2k0O1J00K1o8o8K0K1k1k1O7o8q1J07P4o0k7N3L5L6N7k4j8j9l3l4J7o4j6O5
20733h45RRN2k9k8N2nnm1m0pqqpj2j1pon2K9j7j7N3N3jP9R7l8m3L7l7l7QRp1p1n3K6L6m5m
20725i96P6N7k4K7K6RQP5P6o3o3k3k3m0m1N3N3n9o0QQm7m6M8M7J2J2k9k9K6K7K6K7lkkkl1
20718h82l1L6L6JKl9l9j9k0M7M8k5k5P0O9p0p0llM9M9j8j8M9M9j8j8k8k8o9o8R1R1n6n6j3
20711i29j2j3j3K3K3K3K3J8J8k2k2l4l3JKJ6o5k1J40M2m0K1K1l1M8J0j50j18M4L7L8L9L8n5
20704i33n5M3M2LKj5j5j6j5J5J4O5O5j52RJ40k2j13M7J4J4k4k5o0o0j9O1J46j4l9l9m4m4M7
20698i77J27R0m3n6n6L0L0J9J8J9J8JJJJl6l6l6l6j0j0N7N7l3l4K0o0k2J13O7o7k0k0k8k9
20691i40J1J2l4l5M6l6l0J04O5j5k9k9L1L1o3o3N5N5l8l9L4L3L4L4J8J8m9n0K0K1m8m7QPQ
20684i00Po6o6p9N5R9J9L2L2m4m5M9M9m2m2N2N1k7k8k7k8NMP1P2qrqqL5L6nnm2m1m2m2J1J0
20677i15N0N1k8k8k0k0q6M8J47J3o2J9k5j05L5J16k8k8J8J8j8j7j6O5J0j25r7L7opj3j3N4
20671i76N4j2j2J09J10j03j02J8J9j7j6N0N0m7m8J9J9J1J0J1J1o4o3N7N8k1k1k1k1JJN4k6
20664i08o0P4J15k0j27m6M8M8M3M3LLj06j05M2M2K1K2K1K1qrrrk8k8M0L9J5J4K9n3l4R9kq4
20657h54L0K9K4K4l6l7l6l7n7n8J0RKKKKN8N8J7J8o7o8K6K7L5L6L5L6o3o4N8N7j0j1j0j1o
20650h30ooon4n3QQP6nm4R1J6j18Q7Q6r2r2k5k5L1L1L1L2K3K2m4m4j%j%K0K0m7m8K8K7K8K8
20643h48k1k0k0k0k4k3M3M4n0n0J8J8j7j7N0N0qqj3j3O8j2j19J7J08k5n4K6l1l2M1M1K7K8
20636h46k6N4R1m3j13K1M9q5q2N3N3k7j4j4K7K6j4j4nnL9M0pP4J5j20k8N1kkOONOm5m5nml3
20629i63l3PQM6M6NON8N8o3o3j2j2j1j2J4J4n3n3J23J22n2n2qqL2L2k9l0J3R5Mp6q7q8k3N9
20622i86M8M8L8m3K0J00k5j04n0m9j4O6O7j4K8K9j7j6k4k3k4k3M5M4NMJ6J7p4ON8k3K2K3l1
20615h56j11NQ5Kp8k0j9l6R7R8l6j8j8p2RN7N6N6N7Lp8p8Kklm3L7klR6J6J5J50L8k02j39n
20608i40jkK6K7j4j4MNMNNOOOJ9J9o9p0j9O1K1o0OOM1M1l9l9K3K4L2m8j6O4N7p8q0N3J20j5
20600h23KLo2o2N9k1r1M3Q3Q4k1k1p5OP4n9j49j4L0L1Q9Qp6NR3J3n2n1qpm2R3J03K3QRo4o3
20593i02llO4O3J4J4p6p5k0O1k5k5K6K7j9j9Q6Nr1r2j3O7P3ql0N1j3r4o2P2M5l6m8Q6M5q8
20586i43p9JR5R5q3q3R1R1k0j9j9k0p6p7M5M4j%jjJ1J1J1J1m7m7J4J5Q6Nm0M1j6r7N3N2l3
20579i30M8Q7Qm4m4k7N3l4l4J2J1k9l0O5O4k0k0k0k1k2k2J8J8L5L6l2l2qqL2L2lkkll4l4O0
20572h76k0qJ27N5p9j5j6o9J2k6k5k1k0K9K9J2o8M0J20l2j13Q6Q5m0m1j4j5j4j5m9n0J7J7
20565i97R3R3n5n5j5j5r6L9R0RO3O3lkM3l8k3k2o8o8J4J4k6k6J1J1P8P8j7j7n8n8N2N3M7M7
20559g61l2j12j8O2J8J8L3m8o2J9L5L6K7K6o7o7K7K7o7J4J22j1n2n2m4m5K3K3RJ0M4M5j4r5
20552i29l2M8J3o7k1N9K3K3K8K8j1j1j0j1NNo3o2O3O2l1l1k8k7M0M0mlmmj7j6k2k2Kp9L0J65
20545h71K6j08l0N1K2K2m1m0qrqqJ02J01j9j9J4J4n3n3m8m7P4P3J3J2J3J3k8k9J2J2n3n3J4
20538i37J4m7m6M7M8PPP4P4l0k9j23j23N0N1N0N0K5K4m2m3P0P1n0n1K1K1m6m6K1K1K1K1m9
20532h74n0Np7o5O9K9K9K4K3m4m4O0O0l4l3l3l3L4L4nnnnj0rJ38J38q7q7k0k0j8j8j8j9J6
20525i54J6J6J6QPl3l2Q0Q1m0m1k5k5P4P4o7J3Q9m5j29m8qqL0L0o4o4L2L1L2L2OOJ1J1k3N8
20518h53R2m2p5Nqqk3k2J7J8j7j7K3K3m0m1K7K6KKO9O9m1m2m1m2QQQQK7K6j3j4J3J4m9m9K4
20510i28J04M5q9j6O6q3q2N1N2J2J1rj0L1L1n6n6n5n6j3j4K6K7L7L8KKj2O8J3j22q0N5O5O4
20503h81mmp1p2N3N2M7M7Jp9l9M1KJOOO6O6jjq7q7L7J18J4o7j7j7J1J0n7n7rrqrQ3Q4j0j1
20496h52oon6K4L1m9M2M2j03j04J04J03n7K3N9p6r1j0KLL2L1K6K7J3o7j07k7J2J2l3M7J08
20489i03K7p0p0K2K2K2K2k1k2nP6K9n2J2R2O5p0o9O4Q7Pl4l3q3q4j1j1m0M1L6L6k8k9K1J01
20483h53J0J1m7m7K0J00J5J5m3m3K4K3j1j2j1j2P8P8p0o9n5n5o0K0K7K7qqL5L4n6K4Q9Qn7
20476h79n7jQ0Q0jm1m2r1j1N5N5opk0j9j9k0K4K5K4K4m3m3M3l8J5J4l0l1M1M1mnL1n0q5M9
20469i42J48O6j07j08M0M0j08j08J20J19ooJ3o7p2RJ03K3k6k6Np6j3O7O1k0K6K6Q0jp6p6m1
20463i33m1K6K7llKLm2L9ooL7L6lmj1j1O1O1j31n0P6n%Q0J3o7m6L6L0n0j4j4n5n4J9R8J4J3
20455h78k7k7M1M0k2k2J9J8L5L5m0j21m2m2ppK0K0PQ7Q7m8q7M6J07K6o8o7m0m0Q1Q1m2m2k
20448i21kJ4J5J4J5j8j8M8M9p8p8l9l8J9J9Q6Q6j3j4K7K6o4o3k4k4O6O6k8k8JJKJM2M3opN7
20441g66p8j44j1N2N2ppn1n1j0j0j2j2K8K8N0N0J0Rl4l4POrrrrJ9J9K0J9k7k7k7k7O3O2q5
20434i62q5K5K4K4K4m2m3J06J05K1K1p3p4k7k8J3J3o1o1J13J14n8n7j7j8J5J5k6k6M0L9n2
20428i98L0J04K4j9k0j9k0K0K1RRl2l1L9L8n5n5j%MNm0M1J08K7L7L7l2j67o5O9P4P3M1m1q0
20421h65%L3L4kkq2q3J46J46p5p5M3l7r7j6N1k9r2j1N3N4Q1%j20m0Q8Q8nq5p7LK0K0O6O6N8
20414g43N7j2j46j46j2%%QRP9P8o8o9j4j4N9N8q9rP0o4q0N5O5O5l7l7OQ7Op4M3M3l3l2KLP3
20407h13qj01k2L0K9o0o0R1R1l1l0k1k1K0J9k1k2k1k1O7O8qq9mmrrK7K8k2N8O6j5l1l1j5j6
20400i11j5j5j9j9j9j9M4M5M0M0J5o5k0k0m4m3M5M6O3j7o2J8N4k6k6N4M9l0p2J0O8j2qP3m3
20393h41m2N1N1k0r9l8M3K5n4nmK0J9L0n0r1j1O0N9noonl0k9k9k9O6O7q1q2J36J35M2r3p5
20386i21NJ9J9j8j9j4j3q5nP2P1m5m5K5J06L1m9l9m0pqpqO3O3qq8j5O6J5J6L5L6o4o3M0m1
20379i20m1M0J2J2R7l7n8K1l7l7Q0%NNn4n4J0R0O9j20j19O8L7m4l7M3L5m6%Q0NMk5k6l8M3
20372i37J37N7n7n7k7k7O6j5j09k9j1j2Q8Q7j9j9j9j9J9K0N4N5j4r5m9n0j5j6P9P9J5J6n1
20366h75n2L5L5l2l2L8L8n5n6k4k4M7J27nq6m1M0N1N1L9m1r8j8R8J8o0o0j6O4J2J1n0n1j9
20359i91j9k0j9J8J7J8J8l2l1L6L5K6K6K5K6K7K7L6m3m2M0P4om0m1q6q6QRM8M8n3n3J4J5N2
20352i19N3j4j5j2j3K8K7QPo0n9K1K2O2O2q1q0m4R1R1m3j07j06J08J08j3j2l1l1L6L6k1k0
20346i21o0o1L2L1L1L1K2K1o4o5m0R3O4j7J5J6l0l0M5M4k3k3J6J7J6J6M1M0m6m5p9N5O0p4
20339h72n0L0n9n9J7R8R3m2j06k6J4J5J15J15j13j13K8K8O9O8l9l9p9p9N3N2m1m1R7R7k4k4
20333h17l7l6l7l6L6L7mmJ7J7k3k3K0K1p4p3J05J05m2m3llllQPn0n0o4R8R8o4klK8K7m2m2
20326i54jkM9N0j8j8M1M2M7j13q1P9J3j48%J62q6q6J03J03l4l5r2O9P9q2o5R7J27l4n3n3L1
20320h63L0o0o0j9k0k3k3J7J7J02J02p3p3k2k2k1k2N6N6J6J6n4n4O7O7L1L0l6l7NMNMm7m7
20313i51M7M6J5J4m3m3j1J50L0j32k0k0l0l0M0M0n4n4P3P3OOl6l5NNJ%O8O8j7j7j8j7j3j3
20306h67j3j3KKKKl9m0q5nK3K4k2N8J22M2m3m2O4O4j23j24J1J2k9k9P9P8Q3n2j18J7J3J4M6
20299h86M7m4L7K2n8n3K8rrJJm0M2M1l9qqj3j3k8k8k3k3M3J23M3l8k8k8l4J01O1k0por0r0
20292a033M4M4nmL6L5q5q5N0M9k6k6J5J4NNONL6L5Op5J2R3m6j27r5r5J45K25mq5mP6N4k7j03
20285i35k1K5K5L0L0J0J0J0J0k3k4k3k4QRLLL1m9nmqqP8lp0p1N3N3l2j12o8O7J11L1MMJ2J2
20278h51k4k3j6O5O0O0l2l2j17l7Q0Q0j03j03RJ0k0j9nJ83J20j74j51L7P7n7p9N5J33kk5N6
20272h45lkJ3o8l2M9q1j61JJ36O4O4L3L2n1n1j0j1kkLKn1K8j1j1J7R7M7M8o9j49j5O5k5k5
20265i76K9K8m2R3N2q2rj0j7j8M6M5NOL9M0m1m1J6J5J6J6j10j10K8J08K9n2kjkjM8l1r8j7
20258a001O7O7k7k8o8o8L0L0L1L0K8K7K8K8l6l5l6l5N0N0RJ0l4l3OPJKKJJ7J7J7J7m8m8qr
20251i42j4j5N2N2J5J4J5J4MLl7l7M1M2q0q0K2K1j9j9M5M5onJ16m6j66mJ0J0J14J14m8m9K
20244h16Kj76j5J96L6j57MM3l7J8J9J3J4K4K4p0o9L8L8k8k9M3M2LK%%n6K5j5j76o1J01J33
20237h87k8j15l4JQ3J82K2p4Q7J0j51k3k3L4L4OOPOM1M2Lp8o4R7R1o9onj33n3J08K7m4m3N7
20230h86N8Rp2m4m4M5M5J0RJ0J0p4p3opN8N7j0j0K1K2j9k0k7k7k2k2m7L4Q0kl7M4O0O0lml
20223h27mj5j5k1k0Q0%p2QL4m7jP9OPn6n6MMjjJ28M7k8k8n9n9n4n4rP2K6K7j4j3n4n4J8J7
20216a005N3N3K8n2r2j2J2J2O0J41M9l0m8m7K4K5K4K5k9k9k9k9j4j4N3N3m9m8M6M6p7p7rj0
20209i96j9j8J05J86M5l5k9j09p9JM6M5PQPQo0o0L4L4l0l1L7L6o0o0L4L4j5j5K6K5m3m3kl
20202i89m4m3P2P2L5m6m5L5pqKLj3O7K2K2QPl4l3j4j5N2N3K0K1m7m6m8m7K0K0j0j0L6m5K2
20195i55K1p4OJ28M7k3k3m7m8l0j12p6J12J14L3K0J9r8j7P5P6L5L6K9n1n2K9k3k2o4J8K3K3
20189h71l4l5k1N9J26M6q2q1m7m6LMQQp1RJ30M9rj0r8L6P5n9r6L8O5j5kkJ4J5m0M2R9l5k2
20182h50k2j0j0K6K5Rp1o9O4N5q0MMl7l7MLP2P2k1N9J15k0j31n1k2k1j1j2K3J02R3m2l8l8
20175h63m7m6M1M2k6k5o5o4K9L0n4n5O7O6M2M2n1n2J2J3J3J3l0l0L7L7K1K2j8j8j1j2j1j1
20169i62L5L4l3l3pqqpO1O2nnm6m6ooJ1J0l0l1M7M6M7M6mnL6L5j10j10J1J1pqqpJ9J9K0J9
20161i23p4p5P3P3R3R3q1q2L8L8n7n6N7N6o4o4N7N7j18j18MMP1P1m9n0R8o3j32J36J33k8j0
20155h92j0o1o1J3J3PQP3po3R8J02o0j21M0K4n7pP5l0k9J5J6M1M1n3n3LMM3M4q8q7OPO6O6
20148h74k8k7nmm5J17R3j75o9R1N5k6l7l8O1O0opN4N4m0m0o0o0PPk1k1L5m6m2J20Q1Q1L3j29
20141h51j28L2N4N3mmn7n6j7j6L2L3l5l5K9K8j2j2K4K4K5K4J4J5J4J4j4j5K6K6p2p1mnRQL
20134i21MNp4qP3K1K1l3l2k2J12J18j7q3kL0n1p6p7L9L9jjO6O6j4j4L7m4p2RR8J8j03j02n
20127i96P5L2L1lml9m0K3K2K9n2n7K3Q9Rn9K2K5n5nnRRNMM9l2J3J3j5j5P9P9q6q6RQl1l1k6
20119i80k6J6R7J2J1J0J0m1M0Q3Kj5j5o5o4k4k4J04J05Qp3j8O3J3J2rqL6m4l6l5m1m1L3L2
20112h72L3L2k9k8k4k4l4M5M1M1j9j8K1K2P7P7p1p1J5J5Jp9r7L6K3K4K1K2m6m5l3l3L5L4N
20106i03Nl5l5M2M1M2M1l8l8l8l8LMMLK0K0J9K0N0N1j7r7k1J13J4j19L7L7o5o6jjkjj2j3j2
20098i86j2P9P8o9o9N5N5J5J5p3p2K1K2llL7L8n0n0P1P0pqm7m8nn%%QQ8N2q3k4k4l3l2P9P9
20091h41o8o9j2j2Q1Q2k9l0J1J1MMl6l6K6K7j4j3mlmmPOPOpqqqO3O2nnmnmml3l3k7k8mP6m0
20082i25j20l4M6Q5Q5mq6L6J16k9k8k4k3K8K8m5m4Q6No7J4O4j6o1o0LKR2R1L3m7n2K9N3k8
20076g97p1p1%%J%kkkkPOP4P3k7k7J2J3m9m9m5m4K0J00J30mp0p0l9l8K7K8K7K8j01j00K4J05
20068i35L2m8KLO7O8K7K8j9j9L1m9q7oO4O4o1o1j6j6M3J24j1j46n3Q1M3l8n1n1l4M6qrlln3
20061a054n3O8O8k2k2M5M4mnmnL8L8kkj2j2j2j2m8m9J9J9mlR0R0llM1r4j04L0mq4N6J37O5
20054g69j6m5m5j0j0qqL2L2%%M0M1kjr6r5POk5k5r9L5J61K7m5L6K2K2poppQQl2l2mmmlK0K1
20046h87k5k5M7l3qJ25K7j61oJ27j07j87K2J02P8P7r2r1O2O2nnm1m1N2N3j3j3j3j3n5n6O5
20039i78O5LLL8L8j3r3l5R9M1m1J4J3m8m9M0M1Pp3p3PN5N5l4l4j3j4K6K6K6K6o9J2O4p0p0
20032a008O4N1l0m3m3J8J7J8J8j5j5K5K6%%O7O7o9o8k7k8L1L1k0O1L0n2j%j%j4r4n5P9M0L9
20025i01k9k9j1O8O7j3q1%J01K1p1p2m4L6J03K2r1r2j0J25J09p9q1N3J5J4K8K7j03k4P1j0
20019h81k5k5p1p0K8K8j8O3M0L9n0m9j6j6O0J40k0k0j5j5K1K2p2p2K1K0K1K0%%N8N8Rj25j
20013i13Q0k1k0p7p8K4J04k2k2K5K4K4K5rrqrK5K5n5n6n2n3n9P5J48l9q0J07Q7m7l5l6o3J8
20006i72K2n8n0L0N6N5Q4KQQj1j0j0j1L2L2rrl9m0j0P1j3r5L7L6n3n3L0J11mq6q0%K5K4K9
19999i21L0k3k3o8J3J8J9K4K4n0n0L1L0M4M3l6l7J2J3k8k8L4L4K5K5K3j10q1%K4K5j1j1L9
19992i47L8M2r2n5P9M1m0P4P4j5r5j4O7J7j18l1M9mmkjm1m2M3M4q8pJ07K7lmn1n1M2l8K0J53
19985h26J03q5n2K9J6o4l3l3qP3J10L0n4n4J6J6k5k5l6l6l2l1J4R5R3m1r6L9J10k3mmr3r2
19979a003L2L2qqM0M0Rp1%Q0L5m6OPKJn0n0P5P6mj37j03L2Q5Mo8J3Q9Q9l6l5j8O3K3n8n5n6
19971i73K0K0nnL0L1lq3RJ43m3k32%J34NQ4M8q6j6O3l5l5M1m1KJ36L3j01j8j7j3j3o3J7J21
19965h45M1m3m4p6p5J12J12r1r0M4M4J1J0l0k9J5J5J1J0O0k1r9L5R7l6r2j2O3O3K0J9P8n7
19958g80r4j3J0RJ5J5J8J7p7p6K8K8j2j2M2M2n2n3N9N9l5l5J4J4k7k7l3l3PPJ8J8J8J8n0m9
19951a002M5M5j6j5j6j6m0m0J07J08j0j0j0j0J8J8m9n0k1k2M6M6l4l3L9L9m8L2P1o3m0R4J0
19945h27J0PPj14j13M9N0RJ0N2N3N2N2j17j17N8N7m5m4m5m5L1L1l6l6O0O1K0K0m8m9M5M6K3
19939h33K4m4m3L3L2l4l4K7K7m0m0j8j8j8j7K2K1K2K2j4j4j4j4J9J9J9J9QPM8M8j6j6n6n6
19932i22kkjkmlL7L7k8k7k7k7j9j9j9j9M8M9j9j8K6K7L2L2p5ONj30l1J02k1k2R5R5n3n3O3
19925h89O3l1l1r4r5J07J07o6o5K9K9J7J7J6J7M5M4p6p6M6M7POJ4J3q1q0O2O2nnl4l5l4l4
19918i83k0k1K0K0M0L9N3q2j27m7J01J00M9M9QRp4p4M7M8m7m6%jn0L2J03q5j39M9R7J7L2L2
19912h51o7o7L8L7llo6o6JKN1N2M7M6L0n1q6M9J15L5M8M8j16j16L1L1nom6m5OPM7M6l5l5N
19905h92Nk9k9J1J1MMLMN5N5j2j2%%M1M1r0q9L1L1jkjkn6n6j6j5L3L4P4P4p1p2mmrj0N8N8
19897h45l7l6L0L0o1o2L2L2N5N5m0l9L0L0l8l7M5M4k2k3m4m4mmM7M7m7L4N4q1q0N4L0n1LL
19890i40L3L2O8O8Np5l0l0p2p2jP9N6k6o2P2R8r1j58L0R4m1M6M6J6J5K0o0J4J4j31n0J5J6
19883a002O0O1l5l4O0N9jjJ0p2n5K6O1k0m3m3J5R6L4j54q7J01L8m3J5J4L3L3l4l4j1j1n1n1
19877a066M8M7M7M8j0rnnq7pL3m8n0n0k1J13J39m9j01k0M8M9M0J20O8o7o7J4l9M2J23j2j14
19870h48l4m8m8M2M1L6L7L8m3LLn3n3O4O3N2k8p7p7M8M7p4p3O0O0q2q3P5J56j9r9k4k5L8L8
19864h87k4k5R2R1o3j44k3N8k4k3j9j9K4K4m4m3M1M1M2M1jkjkJ6J6O7j4p8Kqpj0rrj0N4N3
19856h27j3j4J8J7r5j4K8K8qpn2n2R6R6l2l2l3l2NNq6nR9J8J9R9m5j25k6N5r6r6J11J11OO
19850h73N1l0o9p0l7R6L4j01P7P7K9K8L3m7p5p4j2j2M4M5jjL1m9m8Q6R5l9m5m4k6N5M9N0K0
19843g53K1m9j30q2jM3M2L5L6onJJ%Jj9k0n9o0qqpqN2N1j5j5L9M0k7k7jkjjL9M0m6m5n0Q5
19835i19J25ro5o5pp%%n3K7J38Mj43rJ54P3j01j01llllonO1O1ppp3p4Q7Q8l3l3QQQPJ3J3k8
19827h82k8%jjjk3k3M5M4ooooL6L6mmk2k1o2o2N0N0J0J0L3L3qqJ9J8l5M6K5j09o4P1j4j4M9
19820h35l3j05K9O6j5l3M6Pp5k1N9O0k2o7J2N7N6l9l9K3K3K2n9n8K2J7J8P3pn7K3k6k7L0L1
19813h44j0j0q1q0O7O7j1j1j9j9J00l4q0N5O7j4L9M0o7o7MQ4M4l6j13K1J15p3j13P5P7n6k7
19807i10k8n0Q4M8q5n7K3N9N9Lp7j0P0j6j6ooq3lR2J0n0n0L3L3J0p1j2O9J00l4p8N7R1m3%
19800h44JJ0J1n2n2J0R0Jq0kP8L3m8p5p5J3J4N9N9qqk1k0J9K0j0j0j0rL3L4opl8l8l3l4p3
19792a068PN5N6L6L7l1l1O6O6q2q2L4L5L5L4M7M6j01j01K3K4j6r7QJ42Qp3R2J1j68q7J7J6
19786a042O2O3l3l3l2l3J43J43q5q6n3n3j3j3M4M4M4M4j0j0rj0k2k2M6M5k0k0k0k0R4R4k7
19780h00k6n3n3j2j3NML6L7jj35n2J35O2p2p1J0jjMMN3N4o7o8L3L3l5l4Q6Q7qpPQM8J28n0
19772g25j85j12K2J6J5K5K4K7K6m0m1O0O1O0O0n1n2j1j1L4L5q7q6L2L2L3L2k2k2j7j7n1K9
19766i07L5m6o2J8J3o8J7J7J1J2J6J6J5J6l4l5L3L2k2k2M5M5j6j6%q0n9J29R2r6o1P3j3j4
19760i16l7l6m2M0k0j9K9J10O3j7l5l4j2j3K3K3J3o8K7J06l4l5J0J0ONM5M6j15j15J5R4o0
19753i43o0J7J7l2M9MLK3K3K3K3rrj0rm1m1%jR3R4rr0l5l5k3N7O5j7m9Q4J16j8p6p7j09k9
19746a031o6o6k2J12J51l7p0O5L6L6J22j1p6Nn1n1M8M7j5j6k1N9nnM0M0j7j7j7j7k4k4k4k3
19740i45k2k2l6M5J20j5q1N2M9l1k3N7k1k0qpr8L7Q6m9o4P0L1m9J0J0M6M5NMo3o2O0O1l4l3
19733h95OPOPK6K5j21j22P1P2n0m9onL4L5N3N2R3m1o5J5l9l9n4n4O6J47Q9m6j31n1L0K9L5
19726h70L5j8j8M9M9l4l5OOJ4J5q0q0L8L8klJ5J4k5k6M8M8m5m6%J%%N8N7j0j1j8j8j9j8nm
19719h94m5m5j3j4M9M8%q0J1J0k5N4R1m5r6j6lkKLK2K3L3L4N9k2J1J0j1r1LQ3m2j23J2J2M8
19712i49M7RRJ0RK0K0j00j01L1L0rj0K9K9q8qJ25M5NQ6M3l7k7k7p1p0J6J5N3q2k3J11L2j02
19705i30n8P6J1o9j5j6O7O6n4n4J4J4J4J4nnmnJ9J9N9N9j5j6k8j09n9P6P6n8l1N0k4k4K4K5
19698h96o7J4L4m7K0J00K9n1jkl5l6j9O2O9j1kjl2l3O7O7o6J5J12k3n0n1QRr1r1k4k4Q6Q6
19691h75J9J8K0K0m7m7l1l2n1n1O6O7j%j9k0K2K1JJj8j9K7K6m0m0O8O9JJJ3J3k7k8m9m9j8
19684i89J42j8j9J2J1p6p7M4M4JJJJO0N9J8J9j14j14O1O0l1l2p2p2P4P4PPM3M4n0n0k8k8O6
19677i21O6K6K6l6l7l7M4N3j07m4L6JJK5K5m3m2O5O5k3k4j5O5R6o5j39n8PPN5N5j25j25M3
19671a080l8j6J45N3N3l1l1K9K9K8K9j8j9K3K2l8l8M8M9P0o3j36kJ2o8PQ7n7n8O8O9MNMNk1
19664h75k1k2k1L4L3L4L3lkr7r7LLM4M3M2M2k6k5MMl7l6K8K9K8K8RRn8n8m5m6M9M9J5J5k5
19656i16k6P1P1p6p7QQRQj1j1N6N6NNl6l5OPJ9o1l2J02L8j50J9J00KLk5k6k5k5L4L5oop4p4
19649a030ppP5P4j9j9JKKJo1o1J14J13p7p7j0rj9j8P6P6m7m7J5J6R1J1l5M6J8o2p0p1j8J17
19642i16Q1JM3l7o4o4L9L8M4l7J8J9r9j9L4L4K3n8j12l2O1O1Kp8J5R6noj%M6M7p4p4opooJ0
19635i89J0J0J0P4P4k0k1j01j02P8P8l3M7ppK0j14q2J06L7m3N8N9o8J3l3l2M8M9j8j9l5l6
19628i89RJ0MQ5M5l6kkL3L3qqqql1l0j4O7j7r6K8J10m0m0p1p0PQ7KJN1N0j7j7k9k8k9k8K6
19621i70K6K1K1N9k2k1N8j1j1m7m6K6K5K6K5l4l5OOo6o5K8K8k5k5M2M2k2k2J53J52q9r0NN
19614h47k0k0k0j9J5J6K9n1r1M4J02K1o3o4K5K5L6L6l2l1j6j6j6j7M0M0M0M0m4m3m4m4L9L9
19608i11jjOPOOk9l0l0l0L7L6j8O3M1r3r3M1M7l3K0K1qpL3L3LMMMo5o4KKL5L6L5L6k8k9k8
19600i40k8l4l3O0O1L0K9l7l8N1N0m4m3J7J8k2k3mmlml6l7MMR4R5N4q0q9rk2k2M0M1M0M1o5
19592h88o4KLj3j3N4N4r2r2K9K9k8k9J2J1O0O0j1r2j6O5J4J4M2M1n2n2J3J4k7k7k9k9j1O8
19586i80P9jm6m5PPPOJ0J0MNL3m9m8L3NNl1l0K1K1P1rn2K9K3n7j5j5M7M7LMn9n8MQ5K3n8j1
19578i75P0O9j0j1P0lq3k4k4k9k9J0RJ0RM4M3K2n9k8k8L4L5n4n3M1M0j9j9L1m9J5R6lq4K4
19571i12K3K4K3o8J2P9kOPn0L2J4o6j5j6j0j0OQ7qq8OQ6j2r3K4K5j2j2P8kj00k1J5o5PQJ6
19564i84R7P6n8J8R8l7l7PQmlm4m5K2K2m6m5L0L0o3o4j3j2N4N5k0k0k0k0j7j8P6P7l0k9O5
19557h94O4k5k5k5k5J4J5n3n3O1O1jjjP9K4j10m4R0l4l4k1k2k1k2K3K2L6m4n4Q1J15j8m8m8
19550i38j3O8Q2%o9p0o0n9L4L5P1P1k8k7O3j7j10l1L6L5m9m9M3J24N3j08m9L2L3L3Pj54l8
19544a049J22L9m3J3J3m5m5K3K2Q5Q6o3o2J7J7p7p7J7J8J8J8R3R3j09j08j0j1L0L0M1M0%j
19537h65j14j14OPmmQ0Q0J01o0p0R1L8j23k8N3l6l7R0R0k6k5k6k5L1L0rj0k9k9J1J1l9l8Q2
19531i10Q2k8k9k9k8K3K4l2M9R6o4l5l6rrN8N9n9n9n9n9N2N3Q8Q8n2j32q3P8RRJ9J9j1j1j1
19524i39j0L4L5o0n9J2J2N2N2PPl4l3m6m7P3J53j1j73p3Q8l6l6M1M1KJl8l9N5N5N5N5q2q2
19517i68L9L9N3N3r4r4k0k0j5j4K3J04O1j01p1J0O6j4m2m2M6M7L2L3L2L3k2k2o2o2Q1Q2j3
19511h42j3L0K9j1j1o6o7JJJ2J3N3N3m4m4m3m4O3O4n8n7O4O4llp1p1K4K3j7j6j6j6N8N8l6
19504i39l6L3L4o1o0k5k5R6R6l5l4l4l4P0P0k4k3l1l0k6k5P4J55O3r9j61%J46O5p3p2j0j1
19498i66nnonppppM1M1L3L2J2j23k6N6P3P4j6j5j9j8j03L2P5o0k1N9RRONL2j03j08K7J03K3
19490h85m4m4k4k3M4M4J4J5n2n3O7O7K6K6o9p0lkllm2m3P9Q0j5j4o5o4O1O1J2R2j7j51m3R2
19483i49l3l3J1J1J1J0L1L1j0rJ1J1J1J0k1k2M5M5lkm3m3O2O3nmQQl3l2k8k8L9L9K1K2J7J7
19476g64l3j13n5Q0K8n3o6o5K9L0L0L0oopoK7K7K6K7m4m5mmopopL0L1L0L0j7j7j6j7J0J0J0
19469h79J0k4k5L0n2j06K9J5J4J30J30p2p1J9J9k1k1j3j4j3j4o7o8N3N3J2J3J3J3K2K2p2p2
19462a007K1K1j9j9P6P6L5L6l4l3K9K9Q0Jj06K9Pj28k1N9p5p6N1N0J5J4J5J4M2M1n3n2J5J5
19456h52p8p9L9L9k8k7L9L9k8k8J5J4k6k5K2K2K2K2K6K5m1m1k6k5M2M2J3J3n4n4j6j6N1N1
19449i08J8J7J7J7k5k6k5k6K3K3l3M8R0p0k0O0n0n0NOm9J13Q2p8q1Q0Q0q2j59JooJ8J7J8J7
19442i44K4K3K3K4k0k0k1k0K3K3j8j8MMMLl9m0m0m0p1p2K3K2Q2Q3m1M0J16m5o3J9L2L3L8L7
19436h32j9j9K1K1n8n8j8j7qpqpk2k2P2P3J04J04p1p0QRq6q5L7L8l0k9J8J8K3K4o8J2J57n
19429h00n4K7k9k8MLMMl3l3PPK5K5m2m2L7L6lmo9p0K5K4m4m3mlM7M8M7M7m9m9j4j4N3k8o8
19421a053J2O8O9L0n1m9L2L1m9l8M1M2l9K3J04j4j4N0N1m8m9J3o9l3M8Op4k4k4RRM9N0J5J5
19415h61n3n2K1K1j9k0M0L9jjjkr3j1J17L7o1o0jjQ8Q8J4o7M0M0k9j10o5o4L6L6m8Q7J50J6
19408g50k1k1p6p5rqLMl7l7P0P1kkm8j30j7J18N7k4O5O5L4m7r2j2Q4Mq6nJ1J0k4k5M1M1K4
19401h46n6r3j2L1L2J8J8NQ5N2q1o0o0j29OK07P2m7m7j23j23Q9Q9onL8L9n6n6P4P3r6r6k3
19394a087N8J24M4p3p3J23M2r6L7P3o2j7j7p5MN3k8O3O2pqM2l8j40n9Q8Pl7M4j2j2M1m1m5
19388a022L5nq5m1M1M2M2Q7Q8k7k6o2o2oP4L4m7pqk0k1O0p4o9J19Q4LK0K0j2j1o2J8N3k7r0
19381i64rL0L1n9n9O9P0M7l2k4k4l0k9N9N9l5M6R9l4j53p1R6J5p8KJ4o7l3J02R9l4j22m2J16
19374i45L5q9M5O1j9ooJ9J8J9J9l5l6L2L1L6L6l2l1PPj40j40J31J31j7j7L0K9L0K9m5m6nn
19367h69rrr5r5k9J06J15L5QQl8l7k7k8J3J3j9j9n9o0J12J12J7J8J7J7p8p7QPPPjjjkRQl1
19360i47l2k1k1M1M1L9m2l7R7L1n1M4M4q9q9N3N4K6n4j83m9J63Q1n7K2POJ1J1j5j4j4j5K2
19353i37K1K2K2n7n8L7L7qrqrK4K4j7j6%JM0M1rqqrP2P1p6p7k4k4M3M2mmmmj6j6j6j5m3m3
19346a022LLj8O2L4j00j7J17P9kJ2J2j14j13J15J15l7l7j6r7j0J23kq3J4R5O1k0n5K5K6K6
19339h21rrl5l5l4l5p7p7P1P1J5J5J5J5l4l4N9O0j08j09O7O6O8O7n3n3j0j0L0L0m8m9J8J9
19333i54R1R2q3q3kjkjJ8J8m9n0Q3Q2l8l8K8K7l9m0lmm3m4J3J3O7j3q0N4J17j8o1o1k0k1n1
19326a096Q3J29oo0J9K8K8L9m3o4o4m7m7P4P3J4J3N9k2m2m2l9l9jJ33P1o3l5M5qqK7K6m1m1
19319i47K2K1m6m6klL3L3P0j2q7oN9p5p1J16J62k5j55p4M8M9M8M8K5n7j0j1QRLMj2r1j0J25
19312h57L4j00o1J9L0L0oq5j5J20M4l6n5n4J0R2R9K0j05j05N8N7q9r0LLRQl0N0J18L7j5j5
19306h77k0k0J5J6n2j32nJ29J34N3l9l8N0N1r4r4%%K7K6J0p1q5nO1O1L3m8m8L2mnO8O8n3n2
19299i08n3n3N2N1l6R9J28o0q4mq1q0J8J9lmO4O5JKKKj1j1j2j1OPJ1o9J1J1JJR0J0MQ5r1j71
19291a002N8N8q9rN9k3OOq7M8J47m0r6L8m1m1L9M0o9J1J7o4L0J11kkjQ0N4p9j21O8J01l3n6
19284h84K5J2J1k1k0o6J4O0O0ppK4n6r2M3M6l6l1M8K2n9n5K7M0M0MNmnl9m0NQ6J8o2J1J2m7
19277i18L3M5q9q9M5Q1Jl4l4o6J3O3j8jJ34k2j02J9J9J4J3p2p2MQ4L2L2M2M2p1J0k1j03mJ29
19270h61M9M8m9n0mmn9K1K1o0L4L4j1r2o4P0L5m6J3J2PQllL8L7k5k5l6M5N0l2k6N4m1m2MM
19263i49%%O3O2K1o0j4j5l2l2L5L5qqJp8p0J0%JOOJ19L8mnJq1j5O6J0J0N8k3j01L3J53J8o3
19256h12J7qqKKl1N1NNj7j7k7N4O7j2j11j10J8J9J8J8k3k4o4o3J19J20%jJJo6o5k2k1k2k1
19249a028k1k0M6M7N9N9J9J9l7l7L0L0q1q1M0M0J5J4k6k6K9K9K8K9MMr0q9P7P7j7j7k9k8L8
19242h94L9n6n6j5j5N8N7rj0j2j3K7K8k8k8J3J2K2K3Rp2j17J6N7N7J%o6o6M4M4M4M4NNq1q1
19235a014j7J16N5q0o1J9L3L3l2l2QQN8N7o3o3QPQQK2K3J03l1j26m6K1K0K1K0k0k1K7K7m0
19228i44m0L8L9L8L9NOlmJ8j18n5P9j7r9L1L1n1Q3J20L9q1q2j4j4n6K4O5j6M0M0j10k9R9J9
19221h80L4L4n6K4O3p1q8M5M7l3r6r6K5K5k6N5R5J5J7J8p8KN4k7r4R4R7r1r0M5N6N5K1o0r2
19215i57j1OOL2L3lkp6NR9J8o5o4N1N1l5l5l5l5P1P0k3N7K2j12p8ML9L9M9l1j3j3M8M9llp1
19207i16p0O3O3l6l6L2m9KKLQ4P9n5m0M1pq8K6K6L1n0p6MP2j0q3lM1M1j3j3k3N7M8l3o9J3
19200i42K6K7rrj1j0j1j1j4j4N2N3j2j2j2j3o1o1L3L3klkkppO1O0p2p2J%l5M6%%J7J6O7j4
19193i26m1L9L4m7Q5Q4j22j22L6L5j4O6N8k3l4l4n7K3M6M5K7K8j3j3l6l7m1m2P2rm7Q6L7r7
19186i54n8K2K1K0o8o9J6J7N6N7OPk8k9j6O3O9j1l6M5M0m0L7L7j7r8n5n5L7J18Q6Nl4l3p6
19180i18NK7K7j2j2ppl4M6Q2n3l8M2n1n2k2k2k1k2J1J1P8P8n1n2j1j2j0rL0L1l8l8N6N6N8
19173h54N9l6l6k1k1k1k2L8L9k9k9L9L9j09j09O8O7K7K7j2j2Jq0q2N1J19j6j23m3lP8Q3n1
19166i74j7O5k5k6k0k1J0J0J0J0K4K4K4K4mlmlQRM9N0j3j3j3j3m1m0K6K7k5k5J6J5N7N6o5
19159h31o4K8K7o6o6j6j6P8P8K2K2p2p2j6j6j6j6kkR2R3ooL4L4j24j25N6N5j9O1O1j9m5m6
19153i20r3M0J02l1l3M7J9K0P5oj16l6QQQQQQl9l9K3K3J5o6o5J5M4M5j8j7n7n7J0J0L8L7M7
19145i35l3m7L4N1N0pqm7m8KLlkN6k5n9P4R7J7K7n4o2J8J8o2kP9L8m2m6L5j6j5PQm2L8P6m
19138h31j20m0N5N4l4l5L0K9Q0%j04k3l3l3N3N2Q2Q1Qj79j49j5K8K8lmK3K4K3K3k1k1M6M6
19131h80l0l0J5J5j04k2R7J8L7L8l5l5J8J7k3k3k5k5J6J5poL4L3o6o7P5P6M4l7jP9P3qj04
19125h28j05NNNNm6m6ooJJJ14L3m0m0M9M9j%j%m7m7K1K0J1J1oq7k2N7M3M3P5nr9j9k6k6J9
19117i36K0j7j6j6j6N6N6l9l8NMm1M0J9K0O8o7m9Q6M6l4k0k1K5n5p9KJ8J9K7K8l9m0M7M6K
19110h89p8n3K8M8J28M9l2m0l9o6O8L8m2l4l4n6P9N9p5p2O3N4k6K7K7JJOOn8K1O7j3n8K2Q
19103h65PN0l0r7j7Q0Q0n8n8k8N2N1k8n6n5o1o0J03J03k6j07N2N2k5k6Q7Or3j2M1l9J1J1l7
19097i92l8J3o7rP1m6m6O0O0l1N0Q1Jm2m3J2J2P9P9n2n2j2j1M9M9p2p2L0L0j4r5j4O6J1J1
19090i44N4k6k6N5q3q2nnk5N5R1m4p6MO5O6J6o5K0K1MLN4k6j08k8M3M3N2N1l7l8k1N9J3J4
19083h56O5O6l7j17N1N1p4p5k3k3J7J7M6M6k1k2qqm8m8M1M0M1M1j4j5j4j4q2q2L9L9J9K0K0
19077i22J9J5J6k5k5j4j4K6K7l1l0O3O3n0n0RQL4j00q2J59J53q9q0N3L0K9kll0l0l0l1J6J5
19070i03J5J5k6k7M1M1M9M9r9r8qpppJ3J4k7k6l0l0R1R1jjm1m2k1k0P3P3L9M0j%q2q3O6O6
19063h11kjo9o9L5L5nnO6O6q1q2opopK6K5K5K6j24j24N0N0L8L8k9k9M7M7OPo2o2N9N9p4p4
19055a024opR7R7n2n1J2J1J2J1L1L1o3o4M6M5p5p5L0L0rj0L2L3qqL2L1L2L2r8r8N0N0K4K4
19048h55K4K4n9o0o0o0O9P0K9n2q7M7J09k6l2l3m1m2ooL8L9J8R9O1p2K2K3p9q0K0J9J9K0o
19042i06nonopO1O1j7j6j6j6M6M7m8m7p0p0K4K4N7N6o4o4J7J7K1K2m2L9P4o1j9O2l2l3M0M0
19035h42n4K6O5p0o9O4M1m0k7k7L8L8n6n7nojjl0N0N1l1j1j2n7n7J13J13K0j15p2Rm0m1O7
19028a026J48N9k2k3N7j5r5j8j7l8l8p4OQ2Q2P1P1%q0j05k5R1J1m9m8j3j4j6j7K4K3J6J6k5
19021a001k4P1P1n7P8R6r2r0j0k0k1L9m3J3J48rq9K8K9J8J8K5n6o6o6n7J30R6r3j8O3OOn3
19015i30n4M1M1mlJ6J7L6L6mmn9o0j9k0LMN7k4p6N9J32n5j37lL1L1N8N8q6oP1rl0N1L7m4O
19008h42Oo0o1O1O0K7K7P0o3j75m0M7l3l4M7L7L7p2p2K2K2J10J10l8l7j4j5l4l5L7L7L6L7
19001g95p9p8M7M7LQ4Q2n3j46j2J05k9j37n6O4O4MLMLk6k6opj5j6K4K5K7K8n8n8n7P8J10K9
18994h23P6nj04k3K6K5j0rOOo1o1K4K4p0J1R1m4J8J7m5m4P6P7o0n9K9L0L8m3m1R4J05k8o1
18988h18o1k0O0L2j03q8M6P4ok6k5l1l1K6K6OOl0l0R1R1j4j5n5n5rj0L1L0n5n6O6O5l6l7l6
18981i97l6M8M7m6m6M3M3M4M3QQPQn9n9n8n9L1L2rrO9O9k5k5l7l8LLppL3L3k7k8L9L9M5M6
18973h31M5M5o6o6JJQ3Q3o4o5%%%%jjm6m6O9j1j14K1lq3l5M6R2R3MNr1r1LLL5L5L5L4m3m3
18966i67K4K4J7J8k3k3k5k5k5k5l0l0R1R1n3n2Jp9m1R3Q8m7k6k6Q7Q6K4K4o9p0L2L1L2L2k9
18959h70k9j5O5N6p8j37n6O5O5K9L0n1n1l4M6O8j3q4q4R2R2R1R2o2o3NNk8k8J2J3O3O4p9q0
18952h89o6J4L6L6qpppK8K7j6r7j04k4P4J55L4j00j05k4j2j3kklP8P9lk7k7LLN7k4k9N2P2
18945h48rk6k6n6n6L7L8j7j7o2J8Q4Q5l5j15%Q2l7l6O1O2l3l3m5m4n0L1L2L2L6L7l8l8L0K9
18938i27m3m3J31J32k3k2K3n8n7n7k1k2K6K6Q8Q8j5r5j1j0j2j2j2j2L4L4pok0k0j1r0MQ5K5
18932i10K6L9r6l4J00M7l4k1k0ppqpJ5J6O6j5o3J8K1o0q8M7J10K9l9M1Jq0j0P0O6j5j3j2p
18925h34q7o5J7P8kk3k3k9k8N8N8mmkP8K4j12o3P1O2p1m9m9j8j7L5L5L5L4k2k2o2o2K6K7K7
18918i83K6N4N3j3j4L8L7q3q3N4N5o6J4P1o3o4P1M8l2j4j3l1M9MMj0j0o0K0M9l2k6N4JJJ5
18911h79J5p6N9J03l0r7j5K4K4q4q5L6L7M5M5m9m9j0rN7N8n1n1jq1M6J26N3k6k5k5N9N9J3
18905g84o8o8J3K3K2j3j2ppk0j01J1J45N2q3m4L6pq8NQ7j0rP7kk5k4mlp0p1L9L8jkooM0L9
18897i08m9L2J41m7p5N9N3q2j19l9OOj9O1K1n9N9O0j2j3L0K9q3q3nJ28J29oj2j2p0J0lq3l3
18890i88l2j5j5M4M4R3m1n3Q1N6j32n8P6M2l9J5J5mmmmL9M0k3k2j8O3O5j24j20J4M8M8jkL9
18883h77L9k9k9k9l0L2L2rqM4M4MMq3q3L7L7MMMMl2l2l2l2K9K9K9K9J0J0l0l1kkkkL7L7l0
18876i05l0l4l4OOL6L6mmk6k7M1M0J%J%POl3l4k1k0K0K0M0M0n4n4j6j5K5K5OPl4l4M7M7PP
18868i08p0p0K5K4K2K2K2K2j6j6j6j6M9M8M9M9o0n9n9o0O8O7J%jjjjJ1J1l0k9l0l1l5l5O0
18861i94k0n0Q4P6P6o2o3ONOOK3K2K3K3n9n8Q9R0r4r3n3n4L8L8j8O3J35k5j68pjkM9M9n5n6
18854a031O6O5L1L1l6l7M1M1n3n3O0N9pqk4k3k4k3j1j1L0K9j6j7N0N1K1K2j8j9j2j2K9K8m0
18847h21m0J%l8l8K8K9M2M1k6k6M9M9r9r9M3M3M4M3n7n7J1J0NOP2P2q5q6m5m5M5M4k3k2no
18840i41L6L5j3j2j2j3n7n7R1R1q8q9J13J13o6o7k1k1m7L3M8j12m8J14J8o2Q5Q5j4j4J1J1
18834h70k9l0j5j5K5K5k2k3J8J7K7K6K2K2K4n6n7K4l2l2k7k8M0L9L9L9n9n8j3j3LQ3M3l7j6
18827i16j6l0M9N4k8k7N3Jq0p5Oj1j0O1O1L2L3K2j12k0J15L5m5K4K4p6p5K7K7J1p1l2M9Q8
18821h52Rl8M2L8m3k8k9L4L4n6n5J6J6LQ3k9k8J9K0r3j2o2o1R1R2J0J1k9l0L8L8n1n1p1J0
18814a014L1L1O4O4llm4m5Pp5p9JL9M0N3k7k8N3K1K2o8o8rj0M4l7l2J02J02l3o4J6L0K9LK
18807h85l9l8O8O7J%ONl4l5m8m8M6M6k7k7M0M0J3J2J3J2o4o3LLL0K9l7l8M6M5k1k1J0J1N1
18800h28N0L7L6j12j11N3N2j4j4M7M7j00j01N3N2m2m2n4n5J2J3O1O2J0J0N8j31j00L5N3N3
18794i10K2K2j9j8K2K2m7m6m7m7N2N2N3N2l4l5POj4j4j3j4J2J1J2J1m8m8M6M5m2m2P8P9m1
18787h75m1MMoP5L8r7k5k5L4L4k5k5k5k5J3J3J4J3J6J6J5J6l1l1RRK1K2p3p2K2K2J11J11n0
18780g94j29r3M1J1J0P7np9J08J03q5K0K0j12j12MMl6l6P6P5QRL4L4q6q7J7J6K2K2q6nJ77
18774h57M4p2RJq0j8j7J7R8N8p7p6N8L7m3J1J1l0k9J1J1k1k2J8J9j3j4L2L2n2K9O4p1m5L4
18767i43j8j9Q1Q2l9l9LMl7l7J1J0k9k9mmmmL3L3L3L4LLo4o3P1P1MMPPo0o0k5k6J4J5J0RJ0
18759i52Rj5j6j6j5kjL9L9mnmnN6N5j1j2j0j1N2N1p2j52j7J18O4p1q0q0N8N8o3o3J3J4N3N4
18752i44j1j0M3l8r5L8R8J7NNm0m0K6K7K6K6l2l3P7P7R3r4j85n1J4J4K2K2k8k8O5O6l0k9K4
18746i03n7r5L9P9n5n0L0k4k3Q3Q3J6J6J9J9j29j28M7M8M7M8J4J4J5J4OOo1o1J0J0l1l0O7
18739i17O7n4n4L6L6n8n7j3j2j3j2L6L6L6L6M1M2q0q0k6k6R5R5m8m8M6M6m0m0JJ%J%JL1L0
18732h65L1L1K1K0p3p3l2l2Q9Q9NMr0r0POOPJ7J7k3k3n7n7J0J0L9L9P9P9j3j2j06j06P4P3
18725h99OPN5N5j20j19L8L9L8L8J4J4J4J4l2l2l3l2o2o2NNM6M6OOj8j7P7P7o1o1OOn3n4M0
18718a003M0l1l1O3O3l1l1l1l1lmL7L7N1N1m3m3J3J3N4N3l0l1l0l1K7K6K7K7o9o9jkJ8J8N3
18711h74N3j2r3n2K8J9J9O4O5m8m7m7m8K4K3O3O4qpM2l8o5J5N0l0l0l0p6p5ppO1O0rj0N7N7
18704h49j0j1j1j0onL4L5m9n0J3J3K0o0j5j4l5l5L5J16L8m2QPP1P1k7j07q9j0Q5Ml4M6m4m5
18697i62O1O1ool7l8LLO2O2N0N1J5j72j70P1J01l3rj0M8M7m9j31kP9L8m2l6M4L9m1j5j5K0
18690i19K0j4j4n4n5RRM5M4L5m6n4K7O9o5k4J10l5j15L2L3OPO0k1m8Q6Q1n3l8l9m6m7O9O9
18684h76K5n5p3QL0L0K0J00k0j01k8k8J1R1mq5Q6Q6o0o1j6j5m4L8L7m3L2L2o7o7M2M1JJJ1
18677i21J0n1n2p7MJ06J06k3k3M4M4n5n5j5j5jjL9L9l8l8K8K9L8L7pqJ6o4o4J7kkl7l7M1M1
18670i47n0L1J0p1mP6M2l9l4M6llJ0J0o7O8P7lO5O6j2j2o5j46q7M7K5n5L8L9n9n9RQP8P7m5
18663i39m6J6k5q8pQ7Q6l3j13k8N2O4K5J6J5K4n7j00k0J05J05J0J0J1J0j8j9j3j3l7M3M5q9
18657i21j29N8J22j2n9P5P1o2n8K3MMJ3o8j03L1Q3Kl4PK9K9j2r3j5O6km3P1P0k5o5NQ6M5l5
18650h42m3ll1l0QQl5l5k7o8jP9L7m3N0J31K1o0mmj35n4R8R7J6o5kP8J6o5j9O1MLn8n8J9J9
18642i37k2k1JJm0l9O5O4K5K4k3k3M5M4j1j0j0j1JJM2M1l1l1q6oJ07n4j17M5o0o0P0P1L2L2
18635h81l5l5rrmmlP7Q8p4l0N1j0j0Op5rJ52R1p1o3o4j6j6K5K4OOOOl0l0l0l1O8O7%%m2m3
18628i51lkK0K1p3p3P3P3L3L2l8l7N6N6k8k8J2J2o8o8k8k8k0k0K1K0KJM2M1mmPOj12M9J43
18621h65j8m8m8j7j8k7k7J3J4M0M1M0M1J6J6p7p8POP9P8k6N4J05n6j15l5k3k3L3L2l4l5L7
18614i18L6L2L2M4l6q5q5K8K8J2o9k0O0J57K4j52p0P7P7KKm3L8K1K1j7r8r9j8N2N2J0J1l0
18608i24l0rqL2J13Q1n2l9l9o3o2N8N8n0n0Q8Q9L4j01o9O6J22j1m5L5Op6j37n7O7O7m9m9M8
18601i56M8QQo6o5j7O4rqrP2l4l3J9K0j31LJ21M0k9k8q0N4J37n0p9N6J3J3j4j3n9K1Q9QJ4
18594h72J4l5j15pP5L4m7MQ4L8m2N0N1m9m9P1P1n0n0J9J9m3m3j38n7J03J04l2M9J3o7NQ6o3
18588h69o3J7o4j2J22M2j46j07K6M2M1J30nr4j3o2o2jP9L0K9N3k7p2QR1J1pomlO3O4m3m2N2
18581h02N1r5r4MMn8K2O3j8N0N0m4m4l9M2M7l4l9M1rrPPl8M2OOn7n6P7P7m9m9K5n5k4J11L9
18574h42m1J2J2q6q7O6O6m7L4L4m6K3K3o8J3O5O4n2n1L6L7q1%Q3Ll7M3L8m3j04k5L8L8lkO2
18567h25j8r7L8K4j11j01L2K5K6O1K2k1O0O3j9n6K5O2j8m9qqm9j6O4K7n4m7L4K4K4k5k5J4
18560i22J5K5K5kL7%q0j6O5n1j32J4N5Ol3j9O2L9m1j4K7M2M1J0j23n8J31J70j7j30MN9k1q2
18554i14m0N2N2l6l6L1L0J1J1J3J4n6j6Rp2J4N5m2q2mL7J5J4RM9Rp1k4N8O8O9L5m6n1K9j5
18547h21r5q9M6Q2n3p9KmL6J36N5j95j14O2K1m2lJ15J15Op4k5k4qP2O7o7p1RM1l9k6k6RRN0
18540i22N0j6j7j1j1j1j1K4K4j1j1n6K5K9n1mP7K6K6n4n3O8O7k4k4j1r1j17J7Q4Q3J1J1J1
18533h73J1n2n2K0K0k3N9J3J3M4M4LMn3n3L1j03q1N2K3n9N0J85M3j45p2O1k6k6ppqpj9j8k
18527a010P8K5n5n9K2L0j04n8P6L9M0j9j9N3N4j9j9M4l7K5J06K1o1j0j0l9l9K9K8%j%jl3l3
18520i56O1O0K7K7m1j21q4N1J44J0p2RK3K2n9o0O1j9o8O7K6j08k5N4KJkjkjjjq8M7J33n4j36
18513a074kJ23J22O1k0j12l1L5m5p7LM8M7L5L6nnK1K0o5o5r7L8J27M8l5l5%JL1L2j3j4O8j3
18506h12n8K3Rp1p2J0P1j0l9R5Qp2N4N4q1%L9m1RQl7l7PQPPJ7J8m2m2n1Q4Q3n1l4l3l7l7J04
18499i42J84K5j63j12K3K9K9J0RN4k6k5k6k5k5k5N6R5m0q4M9P8lJ0J0o2o3k2k2k8N3qqR1R1
18492h13j6j5j6j5j1j0n1n0K5K5K6K5p9q0L9J72R3m1p7p8L2L3l5l5JKJKP9P9R3m1j80r9LL
18485a009p7N7R7l7rrN0N0k7k7J3J3J3J3R3r4j90N1J62k5n2K9L9M0j9j9n1n0l1J03J08k7j36
18479i58n7L8L7LLLKJ9J9Q5J67Lj32pP4j1r1l6l5o1J9Q9j00p0O4k8k8K9n2k6J08Q2j05p2O3
18472i62K8n2M1M2K7K7J4o7j40oJ38N8p9LO9j1j06k6R8R8k5k5l0l0N5k6RQ9L8m3m3L8m4j24
18465i67JQ2OOQ8j00j54L5Q3Lk9k9OOM6M6m2m3k4N7J6o5P3P4q0q0K8K8j3j2J8J8Q5Q5o4o4
18459h76LLj04j04nnoP6J15L5llN9N9j4j4j08j08K0K0K0K0j1j1N6N6k1k1mj39p8N5O5O5PP
18452h94PPj9j9p0J1N3k8K3K3o2o2J4R4K7K7L1L2n1n1o1J9N5k5o5J5J4o5k5N5N3k7j7j7K5
18445i73K5j5j5R7R7l2j13%Jn5K5O7j4j04N7J26l5j00j9K7K8P3P3o9p0K5K4m4m4K3K3j8j9
18439i48l8l9J03J02p1p2M0M0%%m1m2jjN3N3J3J3j8j7j8j8QPn9o0M2M3M2M3J7J8l9m0p7Q3
18432h79O9r3l2M9k9j09N2N1k1k1N1N2p0p0P3P3p7MJ09n1j46J6K9n2kP9OOj0rj4j4lP8R1p1
18425h85j5j6j7j7j7j7K3K3KLK1K0p3p3P8P8L8L8rrrrJ6J7j04j03k8k7M0M0k0k0m0m0J3J3
18418a085k7k7M7M7K7K6K3K3Q3p7j34K8O6j5k6k7L6L5MMM4M4k4k3P1P1o5o5K9K8m9n0J7J8
18411i23l1l2M1M1l9M0J64Kj94l3O0k2%jOQ7K8j33o1J00NMn2n3ONNOm8m8M6M6j4j4K7K7O3
18404h89O4L9j22r0rL0L0PQPQj2j1jjp6Q5P5q6j33K7J8o3M1J21ooO6r5l2J28M7l4L7L6n2j33
18397i77j12N0O7O8J0J1l3l3QQKLK2K3llllk0k1k0k1K9K9K9K9k6k6O8O8o3o2k2k1N9N9j15
18390i42j15nnL6L6K1K1m6m6N1N1J1J1rrN7N8L0K9l8l8m0l9K7K7o7o8K7K7j%%jl4l5Q6Q6J1
18383h35J1k9k9k5k4J6J6o9p0N2N1l7l6LMK5K5K5K5p0p1N1N0k5k4k4k5J2J2J06J05l8l9o8
18376i49o9m8J12O3O2p9p9M2M1n5n6J2J2m5m5M9M9qrQ5Q5m1m1m1m1K0J9J9K0m3m2K4K5N5N5
18370h42j3j2j1j1j0j1o6o5K8K9J5J5N5N5j05j06M1M2J5J5N5N5ooooJ9K0m8m7o0o0m7Q8R9
18363h92J9k2k2L5L4n9o0N9N9N8N9o0o1o0o1O6O5K6K5NMo3o2mmL6L6j5j6P8P9j33j33M2M2
18356i00l8l9K9K8N5N4o6o6n5n4R3R3l5l6N9N8K0K1k1k0j01j01qpM0M0j4O6P2o2k7N3m4m5
18350i58Q1Q1l7l8l8l8j3j3n4n4R7R8LLo2o2L1L2N7N7l7l7o1o2Q7Q6j9k0j9k0k7k7k7k7N4
18343i83N3N3N3o3o2k3N9J35Jr3r3mnnnQ6Q6l6l5j3j3K7K6K0K0K0K0p5p5qpO4O5q4q3J9J8
18336i40J9J8j4j4N3N3k5k5M3M2k7k7o7o7M0L9j%j4j4j3j4j8j7M9M9m5m5M9M9o3o3L2L1k0
18329i67k0k0k0N4N5JQ1P6n8k9N3j8r9n8K2nq6k3J12R4J2q1%J24j0j33%R4m0r5j5k2k2P7P8
18323h88j9j8K1K2RRn8n8Q8Q8o0o0m0l9N4N4j3j3L8m3l9M3rqj7j7N0M9k6k7k7k6J3J2k7k8
18316a010L9L8k9k8J2J3J7J7K2J02M1m1OQ6l4j15l9M1n0n0P1P0p2p2k2O0J3J4M5M5p6p6J1
18309i51J1K8J09N8k2j2j2jjp2p3P3pm6Q9M3r1ppL2L3j7r7j6j6k6k6L3m8m8L3O5O5K9L0rq
18302h82m8m9L5L5o4o4M5l5p3O1J00l5o3J8P7P7L4m7n1n2J1J1L3L3L4L3j3j3K7K7k5k5K0o0
18296h88o1o2K8K8J8J8m8j30n3Q1J13L3l3l2l7l7M5M5MNNMM0M0J9o2r2M2O7O6K6n4o7o8on
18289a008L2L2L3L2p0p0llRJ0J0RK9K9K4K3Op5J0J0l7l7MLJ1J2k4k3J2R3R8r0r7R0M9q6K0
18282i33J9p9JJ29M8j7j8n9K0K6n5jP8L4m8j09j10J08J08k7j09m9Q5Q8Ql7l7K7n3n3K7O0O0
18275h68K4K5m4m3m3m4L3L3L3L4K3K3j25j25O2O2K2K2OONOo9p0N6N6KQ2Q2Kn6n6n6n7j7O3
18269i11k3k3J30J29j26j25LKLLj%Np6rro4J6J34N3NML0n1noj1j1K9K9J2J1q2q3M2M2K5n5
18261i64m1L9L5m6k5k5M2M2n6K5J00l4p3QM8M8N1N1L8r6j01k1j2j2O6j5n5K5MMJ3J4J6R6n1
18255h62j31mnj9O1O1j9n5K6M1M1n3n3P0rnml9l8N5N6l4l3K8K9rr0k3N7k3k2M9M9m4m4K3K3
18247i49l1l0L6L7K8K8o6o6M6M6POk6k5J5J4n0n1J6J7K1K1k0j9QRM8M9J2J3J2J2l7l7L0L0
18241h46lmp0p0rqL2L2O8O7n3n3k3k3J7J7K5K4r6r6K4K3K4K4PPR0Q9O0j27j03L2M3l6J6J7
18234h82l9l9m0l9O1O1o0o0L1L2L2L1K2K2K2K2j6j6j00L5R7l7l8M2jjo3o3m6m6P5P5onL4L5
18227h68m8m9J9J9J7J6k3k4j6j7k1k2O0k0n9P5P1o3l3M8Q0n4n7P7K9j05k6N4k1k2K4K4j3j2
18220i60j3j3R7R7j04j05M9M9m9n0R0J0o6O8N2k9K5K5k4k5r1r2K8K8j2j3J20J19k8k8j6j5
18214h76j6j6QQnP5Kj32r7j6jjRRk7N2J29pq4lJ0J0j2j1n2n2N5N5J4J4RQQQJ1J1l0l0l1l2
18207a026O2O2M5M5p6p7MNn0L1N9p6qJ26L5m4J9o1l7M3j2j1L9m0m0R6M8q5m6L3JJNOj9k0K1
18199i42K1kjm1m2o1o1J68J67m0m0m1m0MLMLl3l4O1O0k5k5J5J5l5l5l6l5J01J00m7m7k1k2
18193i84k1k2K5K5j6j6Q8Q7K0K0l6l6l6l6N3N4o7o7L8L7klj9k0o0o0P6P6L5L6J6J7n0n1J0
18186h89RRRm2m2P9P9l3l3l2l3j3j3j3j3M4M4L9L9qq8j34K8J28J28r0r1L6L6nmL7L8n7n6K3
18179h84K4j7j7K5K5o8o9rqL2L2l2l2J16J15p1p2nmJ0J0k8j08r8O3N2N1O7r4j03N8R4m0%Q0
18172i05L7L7k6k5M5M4k3k3n1n1L9m1r4j4P9P8N7k4j8j9l5l5OONOl5l5j0j1k1O0L0n0J%N5
18165i61N5n8K3L8L7Q3Q2r1r1k4N6K7j08p3QPQJ2J2qqm8m8Q8Q8o2J7J50l9j51j6K1K2Q0%p2
18158i44RK6K5l9m0RR0k2k2P3po0K1J5o5j2j2j7j7J1J2J2J1j0j0M3l7p2O3N7p7J2J1J6R7L0
18152h20j03k4k3P9P8p3j53kP9L4m8J6J6J1J1j0rL1L1rrqrk7k7k7k8J8J8j7j7O5J44R0r8k03
18145a023j21M9M9nnN7N6K7n4j3O7k8k8J25J25j14j13J2J3j14l3J41J41M7q8n8K3onM3r1j11
18139a035K4K5n5J2J3M7M8ppppk8k8J7J7l7M3Q4Ll6l6k8N3Q1n2q5mk8k9R8R8m1m1%j%jNNl6
18131i56M5M5l6POq8rP8ko5J6L4L3kkMMLMKKl9l8k8k8l8M3Q4Mj4j3Q0Q1j3j4j%o3o3J9J00
18123h18J8j17j20J5K4K4L3L3j10j10N8J39M4l6m8m7L6L6N6k6k0k0R1R1n7n7L3L3j11l0nq5
18117a053RR0M8l3J8J8llM2l8j3j3k3k3J02K0q1q2M1M1k6k6n7n6M6J27J2J3Jp9l9M2L3L2k
18110i15kkjM8M9%q1m5m5n0n0Q6Q7J9J9m8m8P3P3m3m3m3m2L0L0K6K5L3m7lkn7n7M5M5q8M6
18103i78J13k1J1J2q7pR6J5q3q2n8n8R0R0l1l1RRK5K5Q7Q7J1o9r2r1L6L6L2L1jq2MLn9n9L4
18096a033L5N1N2OOO5j5j09k9J3J3k7N4J3J3J8J9j5j4L5m4j12l1J16L7k9N2Pp4N5N5j7j7n6
18090i07n5L8L8p5p5J9R9Q1n3k7N4J5j20q4mj5j5J06J06J4o7o7J3K1K1K6K6rj0rrN5N6n9o0
18083i32l4M6J1o9r0rM0L9pP4M6q9qJ27K1o0POq5M8P8j11p2O2m0m0L0L0Q1%o7J4NONOL4m5
18076i42m6L5K0K0L0L1m6L6k0j55J0J43pqP8P7m4m3l1l1l1l1l4l3Q7Pj11K4R1m4jP8j5j5j0
18069i31j0n0n0MMMNj8j8M0M1J09k6j28PM6q8M5J25o3o3L7L6n0m9P2P1J5J4p9q0P1P1MMn3
18062i31n3j3j2O5O4k9N2M1r3n8K3J0RR8l6o9O4j4r5n3n4L5L6k7k7O7O8K0K1J37Kp6p7RJ0
18055h86p2p2K2K2L4L4P4P4m4m4q4q4M3M3k5k4K7K6K7K7P1P1p6p7K2K1m5m6L7L8l0k9JJKJ
18048i20N9N8rqm5m4m5m5J3J2J3J2n3n3J4J3M0M0M0L9l4l5l5l5MMM4M4klm3m4l1l1O2O3M8
18041h93M8j8j9n8n7J0J0O5O6n4n5J4J4n4n3J6J5N6N6j9j9n9n9N0M9M9M9K0K0j01j01P2P2
18035h68ONj5j5j4j5k3k4k3k3NOP2P2l0l0J0RM7M7p4p4l7l7L0L0o4o4Q3Q4O5O5J20m0j46o5
18028i25N4N4l2l3l3l2J0J1J6J6n2K7J19m3n9K2l3l3k4k4k4k4K4K3j7j7N3N3J5o6j12N0J20
18022i16M0o1o2K8K7O0N9l4l5K7K7o6o7klj02N8J09n3l7M4M9N0K9j32n4K6L8L8K3K3m4m4K8
18015i29K8j2j2j4j4q1q1O6O6n9o0J20L9p8Q3P3pp3p3O9P0k4k5l9l8Q1Q2mnmnl1l2L6L5QQ
18008h36l2l2K9K9j6j7Lp9l9J21J28l3m5L6J0J1n2n2l3l3O1O1j17j17MMN1N0J0J1OOOOm4m4
18001i78mmmlJJk8N3J02J01k1k2K8n2n3K8K3n8n0m9J2J3j7j7P7P7l4l5k9l0q4mJ23M1l2M8
17994h80P9n6r8j8M9M9q1q1J4J3L5L6l2l1O3O2n5K6O0k1n5K5l6l5J0J0N8N8J0p1j8j9J6J7
17988h97j6j6JQ2N8k2o1o1o4J6J1J2Q7Q8n5n5n8K3K8n3n2K8j8j7l5M5O7O7L8L7oq6o0K0O4
17981h60O4j9j8q0q1o3J7L8L9QRl2l2N9N9l6l5opk5J09J29l2j26m5L8L8p8p8L7L7L7L7j2j2
17974i22j2j1J1J1N1N2O0O1j41j40M1M2k5k6L5L4L4L4j8j9n8n9J4J5J4J4j6j6j6j5l5l4N9
17968i81O0L3L4ppo0o0QPlkllL0L0nnqP2N6j05o6J6%%M3M4n1n1l6l6O0k1n0J12P0r0rP2n1
17960i63n1O5O5O4O5l2l2L5L5r6r6N2N2k2k1o2o1l2l1l7l6J33N2r7O5O6r5q5P6J25J25l9m0
17954h53k0k0j11N0k0k0Q4Q3l6l7l6l7m0l9k4N8L2m9J1J0j34%J71R1onL9m1l3M7M2l9j3j2
17948i07o3J7L6L6k6k6N1N1k2k1Lp7l7M3MLRQl4l4m8Q7R5J6k0k0l9M1M2m0J2J2o1o0O7O8q0
17941i14q0J0J0l1l0M7M6POm2m2K6K5J3J2J3J3K2K2j7j8J7J8O7j2j16l6L5L5QPJ7o3p4OO8
17934i25O8Q9m6o4J6lj37l9R6%jJ3J3q5mM4M4K1K1K1K1n3n3O8O7n8n8kq4j32K8J52P2o1o2
17927a013K8K7k0k0P4P4k1k1o1o1J5J4NMN6j06p5Q6J38k3m3m3j8j8M9M9NNM5M5m3m4lmp4p4
17920a066l4l4P6P5L5L5K2K1m5m5J4J4m1M0N3j07j7O4L3L2n6n6j9j9M8M8J1J1k9k9M0M0n4
17914i39n3O6O6k8k7j1j1j1j0%%l5l5L8J19Q0q1j41K0J17L7p6MR0p1j2O9k7k7J7J6J6J7j9
17907h42j8J30J29j26j27oon3n3M2l8p3Q7P8mNM%jKLo0n9jP9j4j5O7o8j06Q2J06k8llm2L8
17900h94M0r3j04Q3J51l7o7O7j3j46J6J6m3L8P5oO4O5l7l7LLj6j7m1L9k8k7kko7o6P6P6L3
17893h98m7n3K9M6l4nmq0q0R5R4P6P6l9m0q2jM7l3k8J06L3j00l6l6K2K2j3j3N7k3j05k3M6
17887a024M7N2N3m2m2j3j4M3l8j62K6J38Mkkj0j1K9K8k5N5O2p2p2O2P0j1K8K8j53p4J07K6
17881i09K2J03j4j49k7N4m1m0J9J9O9j1l2M8L9r6q1jJ3J3K6K5L1L0k7N2J8o3N9J40m0j21j2
17874h84j3PPr2j1L3m6J3R3K6n4k4N6K6K6nno8o7n2K9P2P3L9m1l2l1m2L9k6k7mm%Jl4M7M6
17867i29l4MMjjL8L8O3j8J7J7o0o0J02K1p7KM3l8n3K8N0M9o1o1m2L9k6k7K6K6L6m4o3J9QR
17860i56K8K9q4mM4M4RQJ8J9k3k2J%j9k0k6k6poj5j6P9P8n3n4nP6k7k8M5M4m6m7m7m7P2P2
17853i12L2L2m5m6l7l6l6R8O4p1j2O8O0k1l2l2p7N6M4l7l4M7M8l3j07K8J11k3n7K3k6j06q
17846a077P3J6J6K2K1nnnnj0j1K9L0OOOOl4l4L4L4NOo1o1J5J5J5J6kkJ1o9p3O2O2p3l5M5L2
17839i79L2N7N6M3l8j53k0R9J7j30n0R8J8m1M0K2K1J00l3p1Rk6k6P2P3m2m3m2m2N2N3o8o9
17832a011K7K7M0J20J19j5j10j09l2l2O2O1p1p2K2K2ONONK1K2K1K1o9o9K5K4N7N6o5o4o6o6
17826a082%JJ04J05j7j7J3J2J3J3M3M3n1n1oop4p3J7J8Q4Q5o5o4KLo0n9O1O2J2J2J1J2m2m2
17819i83K5K5l3l3N6N6N8k2j28PP3o1k2N8J7J7J7J7l7j17q6M9R7J6k4k4j0j0j0rO5O6n5n5
17812a000l6l5MNN9O0J9K0kkjkklm3m2M3M4LM%JO7O8k5k5o5o5k4k4J6J6kkjkL7L6M2l9qpj3
17804i26j3MNN5k6r7j8N4N3K5K6l6l6m8L4P3ponj1j1K7K8K3K2L3m8j16j15n1Q3R8J7l2M9M9
17797h44l2n4K6k4k4KKn2K9Q7m7j06k6jjMLM5M4LM%%n1L0P6nk2k2QRN9k2j6O5K0o1l7l7jk
17789i71llO4O3j0j0n0n1NNo2o2J16J16l1l2n8n9o3J7J0RN0N0Q9Qo7o8%jL5L5Q4Lr0j0opk
17782i57kqrn4K7L9M0n0n0P4P3m7m7j1j2K9K8K4K4m4m3lkm3m3Q1Q1j3j2k8k8J3J3O4O5k8j08
17775i67q8P2J18m4j40K0Q8p4o8R3L3L3j4j5n4n5L1L1P1P1j2j3K7K8J2J3q1q1%%ONn6K4J20
17768h66m1j09N2P2P2J3J2q1q1M9N0j8j7K9K9l8l8n3n3P3P2j3O8J16j52j13M8K5n4l5l4N5
17762i61N5ononrrrro2o2Q6Q6j3j4j3j4K8K7o6o6rro4R6J37N7rroop3p3M1M1k6k6ooL4L4j7
17754i46j8P6P6J3J3k7k7m1m1q1q1J05J04j6j7J3J3N7p8q0N4J5o5P0P0k9k9L0L0o4o4L3L4
17748h98L3L4l0l0l0k9K4K5K5K4q7q8k1k0K3K3N8N8L2n0q4N0O3j8mmj5j5j6j5J3J2J2J3K3
17741i09K2K3K3OPl5l4q0q1rqP9J59K0j15L3J14o1o2j5j6j6j6j5j6ppn3Q1R0m5j22J2R9J9
17734i35k8N2P7n6J6J7l7l7P4oq4M9Q8m7L2J13r3r3O0O0j9j9j9j9L4L4o8j49kjp4p3K2K2O2
17728a047J43P6n8j8j8J1J2kq3m5Q8QPM4M4n0n0K2K2m5m5j1j1K9K9M7M7m7m7NMMNK9K9J3o8
17720i27j1P0O9j1j24m4P7lj14l4O1k1j1O8J9J8l7l7J06J05Pp3k4k3n0L0L9m2l8R7L2j01l1
17714i58J03O4j6n4n4n0Q5N3q2l0l0n0Q4J4o7P6P6kjl2j13PQ9kjkjJ4o6o4O9M8q8m8L2J5J4
17707i68J5J5Q1Kr8j7N4k6o1J9M5M4m4m5L8L9k9k9j2j2NQ5J9o1N9J40jq2l6M4o3o4M0M1j33
17700i96n2J04J05k5k4O6j4o8J3N3k8p1QK6K5k2k2k2k3j5j5K5K5J2J2m9n0p7MN3N3m2m3N2
17694a022N2L3L3J09k5o9o8o3J7J44J0k3N9p8p7M8M9o6o5N2k8n8K3J8o3J0RM5J26P7n7j47
17688i95j2N1N0N9N9j23j23K4K5M9N0Np4o3J7N3k8J7J7k9k8L1L1k3N8P2o2r9j9O9j2k8k9K6
17681i84K6K6K6JKKJL4L5L4L4o5o5j9k0j9O0K1o0m4m5n5K6P5P5j7r8mP7o3o2oP5J16L5j40
17674i85j40Q4K17J3o8K6K6n2n2ppk9N1OOk1k1o5P0R1m3rP2K1n8m9m9R1R2qqK3n8n7K3m1m2
17667i57L1L1P6P6p1p2j9j9j9j9J2J2k8k8K1K2j9j8llO5O4ONJJQp2p3QJ8J7K3K2RRl1l1PP
17660i31l3l3L7L8lln0n0P1P1J6J6k5k5j8j9K2K2j7j7N0N1p1p0lmM2M2KKJ1J1n6n6k4k3J7
17653a010J6j2j3j3j2Q4Q3o3o4P6P6p1p2O1O0pommlmj6j7N1N1L0L0l7l7m9m9rrRQM9M8m1m1
17645i31jjj7j7j7j7M8M7m6m7Q5Q5r0r0N3N2m1m1j2j1J09J09j37j36L8L7L2L2K6K7K8n2j08
17639a004N3J13m8j5j4K3K3j7j7J7J8k3k3L4L4o0o0N7N7l8l7j0j1j0j0K3K3P4pp9KM2l9n8
17632i87K4J3J3N1N0o6J4K5n6n0L0opppM7l4p4PN9N9pqQ7Qj5j5j4j5K6K6QRl2j13n7P8L7L7
17625h62N8N9o3o2j2j2j2j2LKLKRRl1l1K1K1p4p3j1j0L3J14Rp1j6j5k0O0P4P5Kj32l4M6j8
17618i71j9j3j3K0K0O0O1j8j7R4J5q5q5L1L0MMl6l6J9J8p5p5N7N7l7j17k4J10R7R6k0k0n5
17611i23n5n2K9j6j6N8N8rj0j3j3j3j3ppkkm6L5L5m6L3L3o6o6Q2Q3J6J5ONl5l4K1K2m6m6N
17604a000NN5k6n6K4k7k6L5L5K9L0M5l5j38mQ3Kn7K4L6L6n3n3N2N2J2J1m9m9m9m9Q1Q1l9m0
17597a022R0R0n8n7L5L6n5K5K1o0rj0J6J5J07K5m6L4L0n2l4l5r0rQ6Oo0o0pP3Pp4R6R6l4l5
17590i19M7l3n4n5K5K5m2m2K1K1PQ8Q0n5n8P6M2r3n4K7J5J5l0N1R9J9j55j54L0J10l0k9M1
17584i64M2%JQPP4P5l2l1r9r8M3M3lkL3m8L4J69l9j73M0J21q0p9l0N0Q2Ko9o9l3l3O2O1ll
17577i41llL5L4j13j12O8O8JJO2O2l7l6M6l4J1J1m3m2lkj7j8j7j7M4M4M9l2n1n1J9J00rj0
17570i36L6L6J5J5n3n2m4m4K3K3o9o9K0K0J02K2j8O2J9J9j5j6l5l4OOj2j2N5N5K2K1Np6o1
17563i64K0R4m0j05K9N8k3JKn4K7Rp2k6N5M4M3j8j8j1j2j6j7N6k5q0Q1Q0q1p6Q5R4J5q0%P5
17556h50q7p6MK9K8L4L4n6n6J1J2o3o3J12J12K0K1k0k0k5k5k5k5%J%%N4N4m0m0L0L0L1L0l5
17549h59l5o5o6l1J30R0p1l4l4mmK9K9K9K9K3K2j7j8o2o2ONj8j8M9M9K6K6M0l9p6Q6P0j0m
17543g89q4q9qj8j9llm1J20J25l6p6Oj0j0j6j6N1N1j6j6K4K4j9j9n9n9L9L8o2R9Q7p4j9O2
17536h35j6j6p3p3J5R4N0M9n1n2J6R6O5o9j36kM9l2j18l7O8O9p4p4J5J4P7P7J8o3M9M9n9n9
17529i69n4n4M9J30Rp1O3O3l5l6J5J6l0N1L4L4n5j35JJ36J0j25k8k8k0O1L8m2k4k4j6J19J18
17523g99j5j7j6p0J0k4k5O8o6j21O8J02l3m5L7K2K3j0j0o0K0N5k6m3m3M4M4LLL5L4ook5k6
17516i18k5k5K3K4o5o5K3J03j4j4Q8Qo8J2P4o1l4M7O6o9p4PooM0L9l4l5Q2Q1o6j46NJ66J3
17510h24o8kkq1Q1R0p1j12M8J06n5p1p1J2J3M0L9j%k7k7o7o7K4K5K4K4J03J02j9j8m5m5mn
17503i51M2M3M2M2l2l1l2l2J1J1jq1m6J16K0K0M7M6p5p5%jM0M0o3o3L1L2l5l5L2L2k3k4k3
17496i76k3L1L0L1L1o1o1O0O0NNNOm3m3N2N1n5n5j5j4k2k1R9J00q1q1M1M0n1n0n1n0N0N1N0
17489i55N1K2K3K3K3o4o4k4k4N2N1o4o4j4O6J5J6L7m3l8l8J8J7J8J8l0l1L7L7j5j5P0j0p1
17483i70p2rrK0K1K6K6j8O3N8p7p2Rm5m5K0K0o6J4O5O5L0L0j8j8j8j9opj1O9M8M8L1n0m1m1
17476i49J5J6Lp7p8LP0P0QPl3l4m3L7N4k7J4R4k5j06j1O8L6m5l4l5J%N4k6m9Q6Q0n4J0J1l
17469h92lK0o1j01k0P6P5o1o2J4R4QQO6O5l7j17K1K1j12K3J23o4r0rm2m2J10J11J1J1J1J1
17462h34r7r7lkJ6J6N2N2J0p1m2R2M6q7rP2j9j8K7K7l5l5NNL7L6mmnnnno2o3NML1L0L1L0j2
17454h90j2L8m2q1jP0P0m2m2N1N2k8k8o3o3k8N3N2k8j04j04pP4J04J04O8O9m3m4q4q4J3J2
17448i88k2k3k3N7R5l8p9N5R3m2l7M4L5m5o3o3NMj8O2J02K2l6l5K6K6j9j9j9j9j6j6j1j1K3
17441i93J03J03K2k7k8k8k8n9K0Q8Qn4n4L5L6l6l5m0M0n2n2M8M7k2k3k2k2O4O5K4K4n7n7J0
17435i52J0K8K9L4m7ppj2j3j3j4J03K3j17l7O1O1m4m5K3K3n1n1K2K1o0K1O6j4l5M5%jl6M3
17428i43Q4Mm6m6J1J1rq9k1N8m3m4N6N5nnm6m5K7K6K7K7J6J7J1J2J1o9j09k9M0L9N5k6lP9
17421i12L2m8L7L6l5l6K3K2K2K2o0o1j1O8RQJ4J3J0Rq4q4M9M9m5m5ppO0O0o2o3L2L1J0J0k5
17414i59k5L7J17N0l0k4k4O1j9j46o7N9N8J2J3k8k8k6k6l9R5P5oRQN8N8o2o2N0N0m4m4j1j1
17408h71j2j1n0n1P0P0j9k0k9N1M5l5n2n2M2M1L6L6J8o3j08k8M9l2QQ9J0p1K4K5n0L1Nj29
17401a033n8J29O0k0lmqqM2M3LKl2l3K9L0J8o2o2J8K8K9ppjjjjlmlmk1k2k7k7P5oL4J15j5
17393h18j5M1m0j06k6rqk7k7J4J4M8M8K6n4mmrrPPPPJ0J0m0M1J8o3ppk0O0K6n6oP4O9j2n4
17386h94n3L6L5k8k8K2n9m1L9J01K0j7j7J3J3k9j11n1Q2O7j4%j%Jnnk8j08k6J08J17j7j11
17379i89K3N4q0l6M4q6nJ90Km8Q7L4j00k2k3p1O3M8l3O2O1o3o2j8j7l4M7N3k9r0j0O1O1L4
17373h92L3K9K9rr0n5K6L7m4lP7P7lk0k0k8k9O6O6j30j29J8J8L7L6Q2Jl6l7J2o8m8Q6j2r2
17366a015P9J59r2j73k2J13N0q4n1J09O7r5r7j6N0M9J7J6N7N6m3m3K4K4QRQRj2j1n2n2j9j9
17359i92j9j9k5k5R7J7r0P1J15L4l6l5m1m1kkm2m2L9L9K4J05O2r9j4O7j4r5n4K6K5n5n1L1
17353a041%%NNO5O5K5K5l9m0m0l9kjjjJ4J5J5J5M1M1k6k6j2j3j2j3J01J00j28j27J1J2N1N2
17346i03k2k2k2k2K9K8l9l9j2j3j2j3k9k9J1J1L1L2L2L2K2K2K2K2M3M3n2K8K9j32r2O9O6j6
17339h97p6p5J5R7N0N1J7J7k3k3q5q5J0Rk1k1K0J9L3L3l5l4O4O4n7n7n1n0O9P0J9J8J9J8o0
17333i38n9j1P0M0M1k1k1j0rN8N7n8n9L5L5l3l4l4l3llKKm8L2R9J9k6k7L0L1R2J2o4o3l2l1
17326i62RJ0RRk6k6m5L5Lp7pJ28N2k9K8K8o7J2O9j1pP4j3j3m8m9k3k3l4M7M0m1J0Rj00j01
17319a130jkO3J43N7p6k2N8N5k5m4L8rq8J5J6l5M5l9m0N9O0J9J9k2k1j6j5j6j5RJ0RJ0N4N3
17312h24m0j21j1J24K1o0L7L7o2o2OOOOM1M1k6k5o5o4K9L0MLMMJ4J3J4J4k6k6M2M1QPQQQQ
17304h28q6q5J7J7J8J7j3j4qql1N1J8j15L9J20k7k7N4N5o6o6NMl6l5N7N7o3o3L3L4L3L3NN
17297h99NNr3r3N5N4M6M5m9m8K7K7j4j3j3j2j3j2K7K7o7o7O2O1K1K2n5n5R3R3n2n2j2j2j3
17291i74j4j3j3J1J0J0J1L0L1P5o0j25RO5j6J4J5m4L7O4p0o5P0K2K2L0L0l7l8l8l7j0j0L0
17284i78L0L1L1o3o3M8M8m6m6PQl2l3O7O7k6k7N8N9qq%Jm0l9J4J4k6k6K6K6m1m1K1K2K2K2
17277i21l3l4L4L4M1M2k6k6m0m0Q1Q1n7n7J1J0O4O4n6j37r0M4M9l2ooL0K9j6j6K4K4K1K1j9
17270i08j9j7j7j8j7ppppL2L2l6l5N9N9q0q0j8J17J17j7m4m3J5J6l1l1J0Rk5k4R7J8k5J36
17264g96R7o5o5J6%Jj3j4j3j4p0p0p2Q9N3k7j2j3L9M0k8k8j2j1K9K9m5m5K2K2M1M1k6k6LL
17257i40KLLKLLn7n6J0J0ppQ7Q7K6K7m0m0r3r2Q2Q2J7J7j03j04ONNOM1M1M1M2J6J6m6m6k1
17249i72O0K1j40j01N9P0P0N1j10p5Q7P1rNOQ5Q5r0r0j1j1j1j1MNMNmlO4O4j9j9j9k0o1o1
17242a021k1k0K9L0K1K2M6q7q8M6M2M1j8j7J3J2J3J3M3M2q3q3mq4m7Q7JKJ03J04O0O0o1j41
17236i45n3Q1Q6Nl8l8llK6K6m1m2k3k4J7J6PPPPj6j6K5K5n2n1P0P0m1m2N3N3LLl8l8J5J4J5
17228h73J4k7k8k8k7J4J3oJ27N7j32j32N7R9l5l9M3k3j03M5J25L7m4m3L7N5k6o1K0J4J5k1
17222h76k1J2J1J2J2O2O3j65j66J2J2N2N2jkjkj4j5j4j5L6L6nmM2M2KKn8n9O1J41J9j43n2
17215i32K8j3j4L2L2JKl9l8PPQPrj0n0n0l1l0RJ0K0K0O1O0k5k5o5o5O3O4mlk8k8k8k8J9J9
17208a046P6P7J09n3j54p4N2N1j0j0K5K6K6K5o6o6N4N5l1l0l0l0N2N1N2N2q9q9NNj7j8K3K3
17201i74OOOOL4L3L4L3m3m4lmp6p6l1l1QQ8P6q5j03N8M1M2J31k9p9Q1M3j18jQ0J1p0o4J6M
17194i94NJ0J0J6J6J6J5l7l7OQ7Mp7l1M9K9L0ooJ7J6J2J2M1m0l4l5m2m2k0O0rql8l9J8R9J1
17187i16p1lP7L2m8j4j3o4J7J1J1O7j4k5N5j6r8J7J8J2J2J6J6k4k4klL2L3L1m9m9L2O0N9p8
17180i03p7mP8J0p0j1j0M7M6K5n5j6O5L4L4Kj32j39nJ%Q4Mj23m1J45O5ooj1j2j1j2P9P9m2
17173h88m1onook3k3J7J7L7L7l4l5K8n2J4R6k3k3L3m8m1M0L4m6L2L1j3j4M2M1L7L7m2j23K0
17166h99J01J2o9o9J2M6l5j24m3M7M7POP9jn0n1m5m5K2K2N5N5J0RO5j7o5o5MLm7L4N9k2k1
17159i73N9M7l4j00k0R1J0n5n6nP6J05k8qqn6n6M4M3k3k3M0M1K4n7k4N7j5r6k7k7l8M4QPN3
17152i80N4j7j7j6j7N6N7l8l8k2k1k2k2LKLLQ0Q1m0m0qqrqJ0J1m0M0O2j8rqm1m1m2m1J9J9
17145a063O8j1o7J4M8l1M1M1l0l1N1N1j5j6l7l7L0L1NNP2P2p7p6j0rk5k5lP8M3M3m1m1k1O0
17138i13k6k6J8J8Np6m6Q8N4k8jjn2K9M9M9qpj48o6O2O3J5J5J4J5k0k0O9O9mq5q4nJ5J4O9
17131h86j1l9M0L1L1m5m4K7K7p1J0N5k5l6M4M0m1J2J2PPk5k6p1J0L4L4n5n5K8K7K7K7l6l5
17124i71L1L2QRk6k7o2J8K6n4l1J04K8n3k1k2J9J9r9j8J08K7l3M7llJ9J8J8J8m5m6K2K1l1
17117i53l2Q9Q9n2n1J5J5M6M6m8m8r0r0N7N8l0l0L7L7m0m0N4N4j5j4N3N2o7o7N3N3j7j8j8
17111i12j8m4m3K3K3klJ0R0J8j44r7O3K6K7P7P7K1K2r9r9K0K0j21M0J86K4k3k3n0n0n1n0l1
17104a093l1R0Q9L0L0l7l7L4L3o0o1Q3Q3l8l7m5m4K2K3qpL3L3j9j9k0j9L3L3L3L3l3l4l3l4
17098i94M0L9n5n5Q9Q9l2l2j0j0L1L0n3n2M1M1k6k7k7k6J3J2N3N3M6M6k1k1j5j4j5j4qppp
17091i05k0k0qP2P0r0r6O5R2o9r9O2K4K4L4L4j01j02K0K0M5M5k2k2J1J1J1J1o4o4N7N6l0l0
17084i78O3O4n0n0n0n1k5k6M1M2L2L2l5l4n0n0M4M4L7L7P1r0j09N1J36k6k5k4l5l5J0Rl0l1
17078a091L4L3l3l4R4R4%%q0q0J4J4P8P7j6j6ONo1o2ONM6M6nnm6m5M7M7m7m7O9O9k5k5l1l2
17071i97L6L5l7l7L0L0lmJKm6L5O9o4J4R4%%j2j2j2j2j8j8n9n8N5N5l9l9J3J3n4n4N3N4J3
17063i73J3J7J7l7M3Q3n1n4Q0nj40r1M3J7J6L9m2n5P9Q2n2n4Q0j2j2N4q0q0N5K0K1j2r2M4
17057a039J77K1n9p0p0l5l4L5L6L6L5MLMLK1K2m6m6J7J7J8J7n9n9O2O2L8L9k8k8L6L6n8n7
17050i49N0N0N0N0r0r0j4j5q4N0J22j2j21m1N3N4k4k4J7J6K7K8K7K7n8n9J3J4m3L8P8lp7p8
17044a018L8L8k0k1K0K0J5J6L5r8j00Q9N5q0J0R0rrM2l9M6M7n1n1%q1m1M0j1j0rqN4N3R8J8
17037h32l1l1o6o6JJO3O3pq8j5O5m3m4L3J67Q5j03n3Q1M0m2j07j08QRPPM3M2O7j3n4K6KKP
17030h84PJ4J5q0p9P9P8o9o9O9O8lmJ03K2j57p6Q0jp0p1L0L0L0L1N5N6o6j46jJ32R8J7l3l2
17023h27KLp6p5rqNOl9M1K9K9j1j1N1k8p3p2l0N1R4R4L5m6m4R1M6q7q4N0P3pn3n3M6l3j01
17016a021k1L2L1n2n2K5J05J2o9k0k0O9O8l7l8L5L4NQ6M6l5j8j7k3k2j2j3j7j7J4o6k5N4O3
17009i16O2lq4o9J2P7P7k1j00l4M7p9p8N1J32R0J0q3q2l1M9%jL8m2p7N7N7k3L5L5j05k6N1
17003i74N0K3K2p1p1L7L8klN3N3j4j5l2l1J3J3n4K7L4m6n8P6L5L6k8k8J2J2K8K9l8j19l9R5
16996i37J28M6p2p3J6J7j5j5k5N6K2n7n3K8L1L1l1l1P4P4kq2m2m1K0K1MLl1l2p8KJ01K0NQ5
16989h33o3j43jP8K9K9l7l7L5L6l0N2N1l0nnn0n0l4l4j7O3O5j6l2l2P4P4K5n5l7l7pojq2m9
16982a112Q4J7o4kjo2P2J21j3n8P6pqJ6J5l5M5N8k3n6P8L7r8l0J03K0j14j06K8M7M7J6J5l7
16976i31l8QQm1M1J12L2j27m7mlP9P9j22j23K3K3P9Q0M6j16p0J0j6j5K9L0k3k2M4M5l4l4l4
16969a032l5L8L7L7L8j3j3j3j3KLKLL8L7q3q3N3N2KKN4j07m4J16Lp6%Q1m1m2MML5L5n8n9K8
16962a008K7K7K7l0k9l0l0L3L2pqkkL8L8n0n1j0j1M1M1k6k6O7O7k7k7lmN2k8k1J40lj64o9
16955a036R1P7mk2k2k7k6JKM1M2k0k1k0k1l5l5L2L2O2O1l3l2k5k5M1M2M2M2r6r5n0J12K6n5
16948i54QPl8l8k5k6R5R5j2j2j1j2J9J9p1p0k3N7O2j8K8J10J5o5m7L3Rl2k0J9noLLLLn7n8
16941a012L7L6KJJKp9p8M7M7l6M4Q6Pk2J9l6LN5k5K4K5q5m6j7r8J5R5M6M5J3J4O3j6p3RQp2
16934i51k9N2JKK9K9j1j1J0J1J0J1n8n7J5J4k1N9R9J9k5k5r2r2l2M9J16L6k4k4k9k9J8J8N3
16927h59N3k2j02o1J8j7j7N5N6J2J2j5K5L5m6m8L2L0n2l6l7o3J7R6l8m1R3k5j59N4K41L7j51
16921i23j17l7n4n3J20J21n4n4N4N4j3j3KJOOm6L5L5m6J4J5jQ0Qp2J9J8k9k9L3L3J9o2o1J8
16914i73J17J16Mj30j09K5K6n4N1N0p5p5P9P9L5m5j00k0K4K4k7k7k8k7N2N2o9o8P6P6j7j8
16908i76j4j5N6J37P1j0n3n3o3o3k0O1N3k8j8j7K1K2j9j9m2m3kkrj0L1L1K6K7P7mMQ4P4o0
16901g65q2knq5j0P2L4j00o2J9l4l5P9P8l4M6K4K4J2o8r9j9k8k9Q1Q0m0m1k9k9O5O5mlKKl2
16894i52M9Q9Rn9n9p3PM3l6l7M4K1n9J2R4J8J7m4m4qqrqk1k1M2M1M1l9m0M1LKl2l3J8J7J8
16887i56J8M2M2Q6m9j83n0O8O9o7o6j7O3K1K1K1K1M4l7l6M3j1j2o9o8O1J42Q3n1r5j4K1K1
16880h94Lp7l8M3j6j6L9m2k1O0n8n8J12J12j11j10O8J48N5k7l6l6onJ01K2k8k7m8m9JQ0j8
16874h77j9j4j4K5K6j5j5o4o4K7J61R2m2k6k5l3l3L5L4j1j1n1n1J2J2k8k8J5J6J6J5opooN1
16867i09N2m3m2L5L4M0M0p1J1J16j8j81m6R5J5o4J7J2o9ONM0M1k2k2K4K4p6MM4r1o9O6R8l7
16860i41QQj4O7M4r0nmj5O6O1p4k2N8l5l6O3O3j18J6Q9r8j35N3N5k5l5l5l1l2O2O2L3L3l4
16854i38l4JJM1M1K9L0j1j1J6J6k5k4l6l6NNj1j1L0L0%%p2p3M6l6lJ31J00K0k4j05j05k5J9
16847a019J9RJ0J0RK8K7j3j3n8n7L6L6N9O0pqppm7m8k3k3k2k3O7O8J%j5j5n6n5N5N5l9l9Q2
16839i63Q2l9l8RJ0l0l1J4J4J4J4%JR4R4n0n1J6J7%Jo7o7ONONqpqqN4N4j4j4rrrrk6k6J4J4
16831i45mnj0rK5n6n1Q4Q5NqrK4K3k2k2J1p0p2J16J18j5m9n0j6j6j7j6K3K3m4m4LLP0P0o6
16824i33o6JJqqN9N8j5j5P9P9n9n9j8j9K1K0j9k0klllJ5J5J5J5MNMNq0p9O8O8p3p4P4P5m0
16816i15m0N4N4j01j00J00J01q6q5O2O2m3m3K4K4K2K3j8j8L2L2o2o2j7j8P7P6n3n3n9n8O8
16810a020j2j4J20N3j36n7P7J2J2O1O1q6q5j8j9O3O2l2l1K6K7O6O7m1m2m6m6Q3Kj26PR1J0
16804i11n7n7L9L9jkLLl7l8L2L2L7L6q9j0J15j9j0j0K3K2n1n1j0j1J8J7J8J7%%j%jjjjJ3J3
16796h92J4J3n7n8J0J0LLLMp9p8R6R6QQQQj3j2j3j2L0L1j0j0j3j3j4j3K9K9K8K9j13j13QQ8
16789i57M3r1n6K4O2O2K6K6k4k5k5k5j7j7j7j7J6J6J7J6J3J4J3J4j8j8j7j8j4j4K6K6n2n2
16783a060O9O8L1L1r0r0M6M6M6M5k5k6k6k6k3k4k3k3J0RN1N0k0j9k0k0J2J1J1J1K8K7R0R0
16776g33o0j41n5P9J7o3rrl3l3L3L4J1J2l0k9k0k1K0J9n9n9Q8Q9N7N6j0j1J4J4n9n8K9n2r1
16769a063M4J20j4r6j6L1L1J26M6j30m9P0P0J8o3p1RJ16j8j04k3J2J3k2k3M6M5m8m9K5K5K0
16763i22J9K2n9m6m5j9J16J51l7j12l1j6j6j3O9L3m8J0R0k8k7L9L8n8K2O4j24j29OP8P9l3
16757i27l3J6J6J1J1O0j9o9o8j6j6N2J32P8n6p0o9j1j1N6N6QQK1n9j18J6J07K6m3L7mq4qP2
16750h98Np5LQ4J9k2MM4k4o3k6J5j0j1N9N8o3o2jjO8K7m1M1M2l7j48o6Q2M2r9n8L7L7L3L3
16743i72L3L3NMNMLKl8l8M6M5NNl5l6L2L2n4n4J7R7K6n5r2j3L3qlL7k0k1P1P1N8k3o9J3K9
16736h25n0m6L5J5J6K0K0j7j8L2m8j44o3N7J7K3K4K1K2K7K7j3j3q1q0M0M1K7K8l9l9L9M0M0
16729h65M0J7J7k3k4o5o5K9K9n4n5M0m1n8P7P9n4m6Q8M9l1J1J1M6M6o3o3o3o3L0L0j0j0qr
16723a031qrL7L7l0l0P7P8L8L8j27j28M8M7J4J3q0q0RJ0P7P7L5L6L6L5n2n3j2j2k5k5J5J6
16716i29J6J6N6N6oop2p3PPk9k8N8J37K6j09k1N9l8j18k1O0O0k0p5NK3K2P3P2p5p5K1K0K1
16710h80K0n2n3J5J4K3K2j8j8L9L9k8k8k0k0K0K0m5m4K2K3OOOOJ5J5k5k5p4p4K5K5PQ7J23
16703h26j1j02k1M6M5J8J8m9m9K1K0k0k0o8o9k5N6O7j4n3K6M3l7l3M8MNl1l0M0M1%Jj2j2K8
16696i55K9L8L9p8p7l0N1J6o5J2R2K0o0k4k4k8k9L5L5L5L5n8n8l6M4k5k5P3P4NNM6M5j9j9
16689h81J05l0q7M6Qp3RRl7l7kkj3O9P1rp9q0M8M9N8k2r5j4K7n4jQ0j0j1JKl4l4lP9M6q7l9
16682a027M3j2j1M7M7k0k0M2M2qP2j3r4lkm9n0J9J8j8j7K3K3mnM1m0l6l6M8M9N0l0p3p3K5
16675a052J05l3l4K3K4o8J4J13L3j13j13J5R6M5M5J1p1lP7K8K8J1o9n3n2j4O6K0o1j5O5L0
16669i02L0nnl7l7l2l2j6O3R9l5r5j6R8J6l0l0Q5Q6o7o7Q4Lr3R6J01l4o6o7j55k1J54P4JK
16662h50J7o3k3N8K7K7J5o5k4N7N1k8q1q1m2L8L4m6m1L9kkLLO3O3KJq5nM4M4k5k6k6k5M6M6
16655h62j28m8J01l2o7J22Q1n3l3l3K4K5m2m3m9n0P2P1j5j5j5j5O0O1poq9q9N9N9k7k7k7k7
16648a064L5L5L5L5k4k3J6J7J3J4J8J8o5J6R1m3j38n8O3O2rrrqR1R2klk0k1k1k0o4o3n6n5
16641a124j1J22J23j2m1m2j0j0O1O0o0o0K9K9j1j2J8J8m9m9M0M1Q1Q1k8k9k8k8k2k3o2o3R4
16635i77R4n4n4MMM4M5K5K5K5K5q6q6k0j9j6j6J09J10r8j8J14j9j26RJ02l1j31MM0M0J8J8
16629h96k3k2k1k1J9K0k4k4M3M4k7k6o7o6N8N8N8N8q5q4O3O3k1k1k0k1j1j2j1j1K3K3K3K4
16622i37L2L1n4n3j10K5Q9Qqqj3j3rrQ5Q5k3k2k2k3klL8L7KJl9l8m9m8P2P2L3L2j16j15J41
16615i31J42j13j13N6N6j1j1N0M9RJ0n2n1j1j1PPq7q7J4J4P2P2J09k6j51j7N8k2P1P2j0j0
16609h46j04j04K6K6m1m1L4L5L5L4jkL9L9o2o3N9N8n5n6j5j5J0J1l0l0LKM2M3l2l1O2O2L1
16602h77L0o3o3M3M4k3k3QRQRj5j4j5j5m2m2m3m2P1P2MNK9K8n6n7m9Q5J22M1j0j0n5n5L4L3
16595h94L3L4q7q6Q8Q7l1l2L5L5j4j4J8J7L4j00p0J1n6n6P0P0j9k0K1K0J3J3Lj31m7Q7LLN9
16588i03N9l6l5j8j8j8j8opooM3M3n1n2M7M7m6m7RRmP6N1q4qP2j3j2qpmlm3m4Q2Q3J5J5p6
16580i22p5R9R9o3o3k3k3N9N9l4l5j8j8n4n4k3N7J03K2j86j06J04J04l7M4Q4MPQl3l3p7KK5
16574i97K4onQ0jk0k0k5k5M9M9QRj4j4K6K6j12j13O5J46Lp8k2k2o0K1K5n5j5O5O0k0k8k9Q
16567a017PJJPOm7L3j3j2k2k3J8J8m5m6K5J06P7lm7m7N3N3m1m1M2M1JJL5L5l2l2nnNp6o3J8
16560a034L4L5M5M5NNm8m8m2m3NQ5N1l0k1N9l1j11j2J23M7l4rro5J6O2j9n8K1P0j1jjm7m7
16553a013K0K0M4M4R0Rj24j25K4K3j6O5L0n1n1K9k1k0L9M0j1P0N1l0m7m7RRMMM4l7p8MJ16
16546h83J16p9q0ppppk8k7J5R7L3m7LLoppom2m2jkL4L3opQPnq7l5R9J9J8K2K2r5j5M4l6J5
16538i83J4n0n0P0P1j8j8K3K2k1k1J9K0o6o5N3k9m6L3M3M2Q8m6r2M3P8kN2N2n9n9N4k7l0k9
16531i34ONn3n2j3j3O0N9K0J9M8M8p3p3kkjkM4M4k3k2m7m6m6m7O5O4llj2j1N5N5o5o5N6N6
16524i04J3J4J3J3onm6m6J6J6k4k4K7K6K7K7j4j5n4n5O1O2o2K0Q8p3r0rK4K4O9r1j18J50P9
16517h67q1rrj9j9L4L4poK1K1K2K1j3j2j2j2n3n3M2M1opO1O0r4r4RJ0j38K3J53pj26L4J24
16510i34l7m4L8j4j3j5O5K7j34o5R7M6l5nP5K5K5RQn4n4J5R5Q5m9p5p5L8L7k7k6k7k7P5P5
16504h75j00r9O7O6%jLKKKn0m9M4M5N5N5o5o5N5N5j2j2l1l0L7L6j18j17Q3Q4m6m5noRQM4M4
16496i30Kp8m6Q8O6j5L4L5K5n5p6p7QRLMP6mm4L6j6j7N0N0O1j9q6oL2L3L3L2pq8j17P1N7p7
16489i53m0M1J03K3r8j8O3j8q5mP7lj9k0M2M2K9n2o1P3P3o1j7O3pq8j06k4O7O7Jq1RQ9K6n5
16482i22n4K6j2r4k0N9J8J7K3K3ooL5L4m3m2m3m3L1L1O6O7p6j56qP2M0M0NNJ2J1KQ2j0r1N
16475i22Nq9qM1M1%%J%j00j00N3N3J8R9P7j11j05Q4N2k9k1k1rP2K4n5L4L5j00r9P5P5K0K0
16468h90p4p4L3L2ppK1K1j9j9l6l6k2J11L0n1l3l3j1O9O7o7n0Q4Q1n3p4Pm7m7R7R6k4k4J5
16462i34J5l5M5N9k1r1r2J1J1l0k9M7M6k0k0L0L0L0L0j5j5o1K0J5J4k1k0N3N4j3j3l1l2M1
16455i42M1n4K7M8M8j5j5ppo9O5O5o9L1L1j22m1O3j8j7O2J4o6K9K9j38n7P2P2k9k8j6O6J04
16449h43l1o7J4l7j16L1J11J1p0P4P5p5p6R1J0k4k3k9k8K7K7L2L2m1L9Q0jk1k1k6k7NMo4o3
16442a020%%%%J3J2J3J2opkkj6O5N9p4l9M3j7j6L1n0m0m0PQ7Q8PJ8J8j26m6P0O9J3J2p0J1
16435i23N6k4n2L0l5j15r0M5Q4Mo2P3P7lQRl7l6M0M0j%n7n8j2j2mP7Rp1KLklJ7J7O2j9j1j1
16427i85M3M2L8r6o7J5M0M0N9p6p2R%%jP9L9m2K6K6k5k4J8o2r8L7R6J5m3m4m7Q8R7J7LMkk
16420h55OPl4l4klklm3m2K4K4opppO8O7k7k7K1K1K0K1o3o3N2N3Jp9q0JL7L7P8P7mq4j8O3O
16412h06NJ0J0o6o7%%K2K2j8j8k5k6k0k0p5ONOP0J51K9n0p8p8M2J22n9j38O4O4k7N4J23o5
16405h31p2O2N6p9p0J0m4m3POPPN6N5J5J5m9m9rqpoo5o5j9J16J15j9l1l0q5lR3R4NNp0p0N6
16398i44N6j8O3K2n9k8k8PQk4k4J6J6k6k6J3J4J2J1J2J1KJKJk2k3rP1O4p1p5Nj%o2o3J5J4
16390a067L2m9j06Q3J38N7P3P4k6k6k8k8k8k8K1K1j9j9l0l1J0J0RQRRo1o1O5O4n2K7O9j3l6
16384i29l6m2m1K3K2O3O3l0l0N4q1j13K2K3n8Q9R0l7l6L4L4L4L4k0k0k5k5Np4j05K9P5P5j0
16377i43j1n5n5J1J2MLj7J17J46m2r5j3ppo9o9R8R7k4k3K0K1k0j9J0J1l0k9M1M1q0q0J00J00
16370h56m8m8N7N7l7l7J6J7p7p8M4M4n1n0O2O3l2l2k4k4J7J6M2M2mmk5j05k0J14J06K6j5j5
16364h59r5r5K6K6ppppM7M7OOl6l7L1L1k3k3J8J7jjjjk9k8k9k9K8K9O8O9j4j4K7K6k4k4o4
16356i53o4kjO5O5o8o9N2N2rrm9m9J4J4J4J3noL5L5o9o8N2N2M3M2LKj8j8j7j8k3k2k3k2j1
16349a040j1L9M0m5J15P6q6K9K9m9m9O8O8k5k6J9J9m7m8NNo2o2k1k2J46j5j63kP2P2nor7O4
16342a015J04J03j15j15j5j5K6K5k2k2M5M5j1j0L0L0n0n0rrK9K9l8l7n4n4J3J3N7N7J07n4
16336i82k7k8J3J3k8J34J37j32j33K7j2j3N9O0o2o1J02J01j9j9J%%%r0r0N7N8L1L1l6l5jj
16330i45K9K9J4j48n9J02L6m6l5M6RRk5k6J9J9N9N9l4l4l4l3llK7K7J42j9m9m9o3o2Q5Q5k0
16323h91j9k0k0L2L1l5l6l5l6o9R2Q3p7p8Q3qj70l8J23Q1Q2K4K4n0n0n0n0QRP6P6k8k8k8k8
16316a020O6O5K4K5o5o6k6k5J0J0J0J1M9N0M9N0k2k2k1k2j0rm9n0K8K8K9K8J4J3j33j34J03
16310a012J03L6L6l7l7l7l7j5j6Q1%q1Q1K5K5j5j5j5j5J1J1J1J2JKKJM6M7p5p5J1J1J1J1k8
16303i35k8L8L9n1n1M3M3onooLKLKonQ3Q3n1j32n6J05M7M6L6j25j06N4K0K1k7k7l2l3J3o9
16296a076n1J10P6lJ1J2m2m3jkP1P1m9n0j1j1ooK4J03Q8p4j26m6J7o4K7J07o9o9J00K0j03
16290a065N8J24l7k3N8RQn4n4O7O7n3n4O5O6k9k9l4l5l4l5P1P0n0n0%%%%j3j2Q1Q2rrN8N8
16283g37n5n5n5n5K6K7K6K7kjkjj0rm9m9mmmmO3O4l1l1j2j2j3j2noO2O1oppok7k6K8n2q2P8
16275i69J51j0j41K0Q5Nm7m7n2n1PPO2j8j04N7J56nq8P3Q5Ml9m0mnL2L2L2L1q0q1j4j4J3J2
16268i45N2N3j3j3k5j05j2J49P6q4l4l5m4m5L9L9k2J39K4j38O6J46r8r8k6k6J8J7J7J8%Jm0
16261i49m0K2K2K1K2K5K6Q1q0p9%J3J2%%m0m0k1k0j0j1m3J18J1p0j0P1P7P7L7j25j30L1R7
16255i05J6m9m9L7L6ml%J%Jj9j8j9j9KJJJJ4J3J4J4L5L6l2l2J0J0J1J0L5L6n8n9J5J5k6k5
16247i53L0L0j1j0jjjjl1l1O3O3o4o5LKMNMML1L1j5j4M7l3q4P8Q4Mn3K7j1j1poj11j11j7j7
16240a149Q9Q9p6p6k8J34Q7Ql4l3JKl4l3l4l3M8M9QQL1L1L0L1j4j3j4j4l2l3L5L5k5k5J6J5
16233i53KKM2M2n6n7J1J1l7l7LLL0L1L0L0qrqrj8j8K2K2M5M4m9m9M5M5p5p6ONOOj4j3K6K7
16225i50PPM1j20j15M7Q5Mk5k4l0l0L3L4P4P3M3M3n1n2J7J7n0n0j5j5N3N2RJ0l1l1J4J3J4
16219h99J4p0o9mP6J41j9r1j0mnm0m0M3M4MLqqL3L2k3k3k4k3klllK0K0k0k1J6J6J5J6j9k0
16211i58j9k0L5L4M5l6q1jR3J3o6J4J0p1M4M5poj0r1LQ3rqJp9L2L2m5m5N8k4o3J7N5N5J6o4
16204a018kP9j6j6Q1Jl4R9k4j05JJr4R3R8q9r3j2K1J02R3r5o5O9rr0L9J20j7j6j2j2N1N0k2
16197h43k1K4n6q6M8N8N8P1rm6m6n1n1J6J7N8N7j06j06M3M2j5j5j5j5j%%jl2l2N8k2NQ5l3
16190i62l2N0N1j7j6onnnqqQ6Q6q6q7L5m7j6J18Q1j06j5O6pq8l1N0%%k3k3l6M4O2p2J3J4m1
16183i86M0M0m0J2J1q4lJ08K8o9o9M1M2q0p9J6J5Q8Q7p5NJ12k4p6N7J7j16m9Q5JJM2M2k0k0
16176i00k4N6oq6K1J02m2m2JJJKj4j3o4J7O1j9n5K6j7j7M1l9n1Q2Q8PONm0m0RRRRmmM7l4k5
16168i36N6NOL3L3q8q8j5j4o1K1K3K3K8K8P5P4k7j08O5O4o6o6J1p0K5J05r3r2Q7Q7K1K2Np6
16162i03j23m3Q1Q1RRk6k6o5J6O1k0r5j5K9K9J6J6k4k5M0L9k8k7N0N0NOJ00K0j05k5M7l3r6
16155i75j5J8J8k7N3nq4j3O8N0N0r2r3j3j4k7J07M2l9M7M7Rj26j00Q7J45m3r6L9QQN7N6r0
16148i43r0L0L1K0J9l3M6L3j02nP7L7m4l3l4L3L3q8q8N9N9N1N1M6q9j27O1J25rq7pK3K4oo
16142i33p4QP9jp2RkjK5K5k1k0M6l4k4k4p1RJ32k9j11M9P0P0mlm3m4K4K5m3m2PPPPQ9Q9n9
16134h78n9kjL9M0J0J1l0l0lkJ2o9m9J11O6r5o3o2n3J09J24l7n0L2P3P4m2m3r8r9PJ69K2n8
16128i24lll4l4OPl3l4Q8Q7j5j4j5j5KJKKJ8J9k2k2N2N1m3m2J8J9j02j02L7L7L7L8m3m2K5
16121i96K4N0N1j7j7M5M6j03j02M7M8m7m7ook2N9R9o1n2K9QRJ4J3J4J3J3J3pqm8m8K4K5K4
16114i19K4j5j5K5K6p8p8l8l8P4P4m7m7J2J1R9l5j28O0J42PJ1J0l8l8M5M5NNl2l2l2l1K8K9
16107i09k5N5Q9m7j04k4rqj7O4L5r9l2J02L8m2J1J1j6j7j7j7N1N1p0o9J0J0J0J0P9Q0J2J3
16100g91M1M2j34j33Q0Q0L9m1j29MR0J0l0l0l5l5J7J7k4k4k2k1M5M5j%jjJ0Rl1l0j%%%K0K0
16093i45k1k0KKKKRRQRm4m4J04J03JJo5o6J7J7J7J7m0m0%%J7J7J6J7m2m2K5K5popoL2L2L2
16085h62L2KKl9l8m9n0rP2Q1n4n8K1LLQPK0J9m7m8O9O9k5k5rj0k2j03qJ26N3q0K3K3J5J5j3
16078h86j3j3j3l2l1l2l2M5M6k2k2M0L9k7k8%%%%m9n0J7J8L2L2klj0P2J06k8j00k1K0K1l2
16071i58l1L6L5n1n2M8M7jQ0P0o5q6q6%%L2L1L1L1n0n0M4M4L0L0M4r0n6K4k9k9o0o0J14J14
16064h69r7r6P8P8k3k4J7J6l7l7L0L0N1N1j6j6j1j2j1j1KKJKL4L4l4l3RJ0q5q4l9l8N6N5M
16057a013MMMqqM7l3p0R1J08K7j2j2kq2j37K5J22M2j5j4k0k0l2l2L4L5M1M0k4j06m0J21L0
16051i05n1N0M9m9n0nnonj0j1L0L0J5J5J5J5k3k3J7J7m5m6M8M9l3l2O2O2j06j06%J61jq2l2
16044i91l2L3m7r7O3J09K8J8o2j03N8R3o8N2N3n6n6N7k2j02L3J25j0m3L8l0j10O1O1j8j9n8
16038a042n8P4P4m6m7J4J4J4J4%%%%J3J2J3J3l4l4PON6N6j6j6j1r2n5Q0kkM7M6k2k3k3k2K7
16030i65K8K8K7m9m9J8J8l8l7KLO0O1O0O0r4r3K7K8k2k2J8J8LLLLj3j2j3j2l6l6L1L1l7l6
16023a034L1L1L3L4k0O0Q4n0o4o3k9k9L7L8J9J9k2k1k5k5k5k5RJ0RRL7L7L8L7rrL8r6r4R3
16017i37K5n6Q1Q1p2p2PPm4L7Q6Nj1j2m8m8m9m8Q1Q1j2j3l7l7j5O5O8O8m7m8K3K4j7j6onn6
16009i67K5N2k8j8j8OOM7M6j7j7P6P7j10j10m2m3K7K7m0m0J4J4J4J4nmmnO2O2M1m1q3q3J0
16003a055R0N1l0m6m6M6M5K9n2m3L8L8m2K0J01Kp8ppN5N6J6J7nq6k4k4p3O2J05k9q4mOOM7
15996i05M6pq8m2m3M9M8M9M9j09j09pP4PQQ0P9m6m6oo%%o3o2qP3J07k6o6J5K0K0K6j09l8M2
15989i94m6m7K6K6O7O8q0q0ppLQ3J67k0j56p6K5K6l7l7J17J16l7l7pq8oJ28O7o8k5k4K3K3
15982i14O4O3j34j34mnm8Q5R1m4J8R8Pj27r8L6J26qn3K7k6k6L7L7L7L7l5l5q9qM4r0m9L1l
15975a092P7J13k2L3L3m3m3l5l5l0l0j4O6J02l2p1RN0N0k8k7J3J3J3J4J4J3L3L3n6n6k7N4
15969i08K5j08l2J03N9O0n0n0n0m9RJ0O0k1q2kj2j3J7J6k4k4O8O7K8K7j8j8j3j2k8N2N3k8
15963h88J5J4q4q5nnQ9R0n6n5j0j0m0M1O3O3POKJK6n4n0m9k3k4J7J8M2M2k5k5n6n5j6j6O6
15955a029O6kjJ8J8J8J8k2k2k2k3M2M1n2n2J9K0K0J9noj23m3J48O7q4q3P6P7MMO7j4j35n4
15949a030J9J9O4O5NOo1o2MMl7l7O7O6n4n4K0K0J9K0NN%jK4n6q2J07R3J3L0L0q0p9J4R4N8
15942g62p7j35n4L6L5JJK7K8m5m4Rp1o5O8J11L1l7l6LMq0N4J02l2o1K0%%M6M5KKKKNONN%j
15934h50nojq2n0Q5O1j8l2l3K3K3m5m4j2j3N5N4j00j00ppL3L3L3L3J5J4k5k6Q8Q8q7q7Q1Q2
15927h29r4j2Q9m6m8Q5Q4n1l5l4k1k2J9J8m3m3N1N1m2m3K4K4RRq5q6O5O4l0l0K2K2m5m5M4
15920a004M4p7p7J15J16n9n9k8k8k8k8L6L7mmN2N2j5j4M7M7k0k1m9m9M4M5K2K3K2K3q1q0J3
15914i87R4Q4n1r1r1J3J2J2J3k4k3M4M4L7L8k9k9J9J9p5p5L5L5L5L5M1M2JJj4j4N3N3m1m1
15907h25m1m1nnQ1Q0N7p7j71l7K6K7P6P5r6r6P8kj10K5J1J1J7J7n0n0M2M3JKk9k9L7L8j5j5
15900i50K5K5j9j9k5k4K9n1q7M8Q7Pk5N6rrL6L6M3M4k4k3n6n6j5j5O5O5l5l4L1m9q4M9O8j3
15893i08rP1M7l4n1n0J7J8J8J8o7o7j9O3N9N9l2j14m3L8N4N5J5J5oq7m9n0j7J17Q2n2L2L1
15887h46n8n8L6L6q2q2L9L9KKJ2o8L0J11O6j5llm8m9K5K4m2m3k0k1P3P4n0n0M1l9m6L4K4K4
15880i31j6j6K4K4m5m5M4M5k8j08NMK5K5J9K0N3k8l2M8N5k5j5j5k9k8k8k9KKOPl8M3Q3Lk2
15873i41k2J9J8l7M2m6j27L4J14N5N6L1j03J3J3MLO6O6j5r7j24O3M9q5PPj09l0N0q5lJ30N2
15866i32k8J5J6p6Oj7j7OQ5O1j9r0r0NNJ0Rj1O9K9n2J9J8p7MN2l0k4N7l3l2J39N8m6m6m6m6
15859a049K8J07mnPPM7M7j07j08O6O7j8j7L3m8m5L5K5K5L5L4ooj35j35J6R7Q3KJ2J2J4J3J3
15852h58J3p6p7M5M5j6j6K9n1J5J5n7n8J5J5N5N5j3j2j2j3k5k5J5R6J40Pq8q7LLl3l2q6nM0
15846a034m1l0N0O6O7K3K3j8j7pqpqJ%J%o0o0J5R6noM0M0m1m2jjK3K4J9J8N5k6r2j3P6P6J9
15838g85J9p3PM7l3o5o5llr6r5J33J32o5o6N0N0Q5Mo9J3K7n4mlL7L7J5o6m3m4m4m4k1O0lq3
15831a111m5L6L0L1M0J21N4k6K4K4p5p5J08J08r4r3qpm3m2j0P0P6nj4O6oq6j7j7o2o2O4O5
15824i81llP3P2K9n1o0K1J0J1J5J5n2n2oon7K4R6J5k9k8l1l0N9N9M1l9OOk5k5O5O4K2n9n3
15817h87n3j3j2j2j2O3O3l0j12j0J23L4L5L7r7j33N6N0l0L1L2o4J7J1J2L3L3j11l0M9l1l1
15811i89M9J4o7k1N9L4L4M9l1o3J8M8q6q9rL2L1K5K4K5K4q8q7L2L3POPOJ3J2n5n4J7J8P6P7
15804h69M5q9o0P3M6j42j04L1P9P9M8M7m7m7m8m7J6J7J6J7M5M5K8n3q3lN9k1mmn0m9Q9Q8l1
15797h83l2JJJJL5L6l2l2n5n5J2J1J1J1J1J1k3k3n8n9k0O1O9j1p4O1P1j0l6M4L9m2NMj1P0
15790h90M6l5k4k4j3j2j2j3M3M3m7L3K9n1m7L5p0p0O5O4o4P0P0o4L7L7o6o6L8L7L3L2l0j11
15784i97J0R0lml8l9J6J6l5M7M5l4n2n2P5P5%q1l8l8K4J05K1j12J6R7k1k1j6j7M0M0nnJp8
15777i68n1Q4R6l9r4j3P4P5r5r5j1j1N7N6n3n2M1M2lkO0O0l0j11j6O4k3k2k8N3L5m5NNk1k0
15770i96K0K0J5J5J5J4j02j01J9J9JJM5J25R6J5k8k8k5k5k5k4J2J3k7k7L0L1L5m5n6n7p2R
15763a088J26M6n1n1k6k6J4J4N1N1N6k4j01j02M6M6o6J4J44Rm7L2R2J1J2J2q7q7j8j8l8R6
15757i58R2r6r7L7M4M4POO3j8o6o6j8j8N0M9o1o1OPK1K1k9N2O5j6j5O5L5m6m6L5K6n4mnM3
15750i06M3k4k4l2l2j4O5N0l0k6N5KKK0o0q4N1J6o6m2m2M7M7MLN4k7p8KJ5J4R0J0n7K4l1l0
15743i91L6L7J4o7k1k1J6J7K1n9K2K1k3k4M3M4L8L8n6j37j6O4l0l0J4J5POM7M7j3j3Q1Q1p8
15736h70p7onn9K1K6n4o1J8J17J16j14j13L5L4O5O6Jj32n5Q0P1o3J3J2o3o3K4K4K4K4K2K1
15730i21K7n4L0K9j20l9J13L3l7l8j%O1O1j8r8l1N0J9J8j6j6N0N0RJ0qpqqj4j5l1j11k2N9
15723i94O2j8n1Q4P9n5j4j5P1P2l2l2l2l2l1l1l1l1J9K0J9J9L7L7L7L7nnp2p3RRK4n7m0J21
15716h95K6K6OOJJr0j70k4J36J40k1j13l3l0l0M2M1K2K1K1K2k5k5J5J6k8k7J3J2l7l8K9L0
15710i60OPl4l3M3M3MLM0M1%%p9q0l9l9M0M1j5O6K9j31l8J24l4j14Q8Q9LMMMNOl4l5k8k8k8
15702a059k7l6l5L0J11Q6p6m0J21O0j01j%l5l5ONj2j3Q2Q1m3m3pqJ05K5r6j6J6J6j9j9l1l0
15696a038O3O4o1o0j2O8L0L0l2l2k6k6O5j6l4M6P7n7o5J5K9K9kkj5O5R8l7j00j9L4m7m1L9
15689i70K7K6L2L2k8k8K2n8l9M2M5l6j05K9J49J6j38n8J0Rn7n7O4O4LMLMj4j4L6m4nP6k0j9
15682i97N7k4o2P2O9o6o7J4K8K9L4L3l2l3LLK8n3j2O8j6j5k4N6N1q4j7J18k4j05m6m6rP3m1
15675a037m0M9N0RRL4L3o0o0j5j5P9J59O4p0n7n6J2J2k8k8m5m4K3J03N6p9p9N6Q4Ll8l7mn
15669i62M1l9j9j9p4ON5k7K5K4k7k7R1J0j8O2PPQ8Pj14l4N0N0o6o6q9q8L3L2Q3Q3J3o8o6J6
15662a020N4N4R7J6q6q6l1l1k6k6l6M4J11L0j2j3k2N8L6L7lq3q5oPOM6l5JQ1L7m3PQNOJ0p0
15655i63%%noj8j7M4M4K9n2m7m7N4N4l5l6L1J10M4l7l2l2l2l1k5N6J1J1lmm8L2L6L7p9p9N6
15647i79N5j1j1K9K9l8j18k7J08P3qk1k2k6k6L4L3n9o0L2L2qqPPo0o0R2R2J27pr9r9J4J4k1
15641i90k1L3m7j06K8J18L8j1O9J8J9J2J1n5n5m7m8m7m7K6K7K6K7P7P7j7j6L0L0l7l7j0rj0
15634i44j0j4j5j5j4Q5Q5r0q9M4M4LMj9j9K1K2lmK9K9K0j15j14J9Q1Q1mnk7k8N9N8O3p1j07
15627i60k8k1k1K4K4P7P8r7r7N7N7o4o4j2j2N6N5l1l2J0RL1L1l7l6k3k4J6J7N6N5N6N6nop3
15620h78p3j4j4j4j5J3J3k8k7O7O7J7J7Q9p2j48o7jkP6P5n6K3J14m7r1j1K8K8nmnnKJo6o6
15613a079P0O9n1n2O6O5k9k9j4j5j4j5K8K7m0l9K9K9K9L0k7k7J3J4m3m2P8P8J8J8m9n0m5m5
15607a044K2K2N9N9qqLKl8l7J6J5n6n6k5j05m0J21J47j3M7M8n4n4J4J3l0l1l1l1P9Q0J2J3
15600h89q2q3R2R3MNK4j09j00Q9O0k1k5k5j43o2M8M7N3N3j0rN7N7J3J3j07j08N0M9o7J3P2
15594i48qqP3Q0%m3m4p6p7N0M9q1%O7j4K5K5k0k1K9K9l4l3p1RJ08K8l7M4M4l7m5L4K5K4j34
15587i88j35K1J02QPM5M5M8q6k14k7J55P6r3j2N8k3l1l1q6M8J13L1J7J6OPl0j10m7Q8M8M8
15581i26J2o8m8L3R5J4o5o4llM9N0k3k3oq7J5K03J08q0q4q3L9L9mq5m8L3O8j3mlK6K7L3m7
15574i23m8L4L2L3L0K9M7q7j59k5Q8PJ1R1m1j21N1N0n5n6j5j4o1o0O1O0M8M7m6m7M4M3L8L8
15567h76o7j49J8J52mq5l6M5M7M7M7M8P6mj01j01l4M7L7L7k6j05j2O8p1p2J%L9L9L1L1P0o4
15561i27o9O5k1j01P9P9q1JO7j3L1L1m2m1K3K3m4m4K2K2K2K3rrk6j06n6K4M1M2QQQRK2K3K2
15554h94K2k1k2j6j7PQ8M7l3q4q3L3L2k8k8J17L6r1j1POJ2J3MMrj43l4J54J06k8l4l5k2k2
15547i67oP5j6r7K1K1NON1l0mlj4j4O2k0n4Q0J7o4nnj04k4P8P8o0o0J5R6KKN3N2m8L2P2ql3
15539h18l4p3p4J9R9J6j17qJ27J6o5M7l4p4O0N7k4j0j1m5m6M0M0N0q4n4K7l8l8L8J18N8k3
15533h58q5mJ1J1k4k4J0J0l1l0K0K1Lp7nP6L1m9K1K2O2j9n9o0N6N7kjkkk1k1k1k1M4M5k3k3
15526i62PPl4l3L8L9kjM1M1n3n2O0O0k8k8l1N1NNk8k7p8KM5l5l6M5O2j9rrn7n8R0Q9k0k0L1
15518i02n1r5j6N6k6j7J16J06q1j45o4J28J29Mp6J0RL2L1o3o3J6J6J6J6l5l5l5l5K8K8K3K3
15512i52j5r5p0J18J24j0J1J0j2j1lmr4L9J03K3p3p2j1J24J6o4j1j0l1l0l6l5J18L8o2J9M8
15506i10l2J7J8j9j9j5j4qP3L7m3k4N6K0o1n3Q0Np5J5J6J1J1n0n1P0P0l7l7l7l7K7K7j3j3
15499i95j7j7j6j7J2J3P9P9ppp5p4J7J7Q5Q4JJl9l9j4j3j4j4m7m6K5K6k4N6O7r4l6M5L0K9
15492i39J9J8p6p5N5N5m0M0J4j47p5Q7R5R6J1J2m8m8m8m8R7R7p7p7l0k9J0J1K8K7j3j2L9M0
15486i31jjKKKKq3q2J19J19K0K0%j61p3Q9Q4p8k6N5%%qrN9N9l5l6l6l6K1K1K1K1n2n1j2j2
15478a007K5K5K5K4mnL6L6o8o8N3N2m7m7m7m7O4O4mlnoMLj00L5J10k4j37lK5n5k0j9J6J5Q4
15471a020Q4M3M4j1j0j1j0m2m2l8l7J7R8M3r2p4O1K8n4j9O0R6J5m6m6J6J7j8j7P6P7J8J7p6
15465h53p6L0K9o4o5K0K0P8P8Oj29l2M9j8j8m4m5k0J14P9n5n3K7k2k1LQ4J14k0j07j08L2L2
15458i55m3m2N6N7n3K8J30mj14l3m7m7M8M8j9j9lmmlk6k5R5R6j4j5j4j4mnmmrrL2L1m4m4m
15451a004mL0L0L0L0j4j4j3j4K1K2j9j8K7K7K8K7m7m8L9r4j80RJ41O1k6k5l1l0M0M1n3n3J09
15445i75J09J5j19n2K9J5J5NMP2P2K9L0o4j45q2N3J12L1n5n5j9j9K6K6O7O7p3p2onj2j1k5
15438a012j05m3R1N1N0J0Rn8n8Q6Q6l4l5m9m9N0N0l2M9Q4n0p1QM6l4l6M5noK0J9J9K0j5j5
15431i14j5j5PPo0o0N8N7J7J8onnno1o1N9O0mmm4m5P2P1NMl2l1L0L0qq9K4K4J5J6m6m6l6M4
15424i74J0p2NQ5J8o3j22m3JKN8N9rqJ4J4J4J4m3m3llL5L6P5P6k3k3j7j8m4L7K6K7J1p0k9
15417i90N1k5k4L1n0j4O6J5J6j%onP9kk4k4QPn5n5n0L0jq3l1J04N7p6kjnnk4N7O2j8m7L4J01
15409i00K0m2L9O4p0l4l4n5K5M2r1k5J10P0j1l0k9J4o7o6J4K6K6L1L1K3K2r3r3J3R3L9r6o3
15402a097P0L8m3l4M7Rp0L6J71M5q9l3l4m1m2N8N7N8N7p9q0O8O8j06j06l0l0LJ37O7j4L6L7
15396h66l6l6K3K2m4m5J0J0J0J0J3J3k7k8K8K8K8K8l8l9JKj1j1K9K9L4L4l3l3j9j8j9j9l7
15389a007l7L0L0n7n6L8L7j2j2N5N5j5j5j5j4n5n4L9M0J0J0J0J1j2j2j1j2P5P6L0L0k4j04
15383i48j4J20k7k6j8j9l5l5L1L2k9k8k9k9P3P3k0k1l2l2L0L1j8r8l2N0P3P3j7j6m5m5K1K2
15377i84M7M7JKJ7o4o3P2K9j05j6j6pP3L8m2j9O2OOL7m3o6o5L7L7L7L7N7N7o9o9R3J2j40o0
15370a024P2qJKpoppqqM2l8l3M7N1l0m5R0J20o8j37n7O1O1ppN9O0n8n7L6L6MLj17j17J0J0
15362a081K7J07k8j09j3j4L6J16K2n9j7j8K2J02M6l4L0J10k9j63o9O5L2m8NOk4k3M4M3J4J3
15356h89K4n7p0J1l9l9k5k4M3M3L4L4L4L4jjo8o8J9K0J9K0RRJ0Rq5q6Q9Q9m8m9Pp3j4J48j5
15349i46j5J17J17j38j39Q5Q5o3o3noL4L5K8K7l9l9n1n1J1J1Q0%j23L9J41k1m2L9N6j04j6
15343i56J46P3q8n4n4m7m7P4P4j5j6j5j5l4l4l4l3O1O2K1K2k4k3J7J7l1l0K4n6j15M5Q9QJ0
15337i78J0l5l5RRRRO2O2l3l2j8j8K2K3j4j4j4j4jkL9L9K0J9k0k1onm6m6QQM8M8M0M0q1q1
15329i90OOPOnmnnONo1o2m1m1J07J07L0K9l7l8POM7M7o6o7k1k1m9L2Q7p4j07N5M8M7N7N6j1
15322i07j1l3l4PPnonoj3j4mmK7J87J3j48L5L6m2m2K0J9k1k1p3p3K0K1qrQ6Q5l8l7l8l8k4
15314a091k4Q7Q7M0j20l7J25J37k4p1p1J4J3k6k7L7L6j9O2K3j38q8pJ6J7j9j9O0O1ook7k7
15308a032J3J3m7m7M7M6rj0L0L1K9K8l8l8Q3Q4L5m5n3n3n3n2l4M6Q7PL1L0j7r9p5NM8M9k8
15301i88k8J3J2J3J3J3J2m1m2K5K5K8K7o4J7R1J1j32n2M0L9k2k2J3J3LQ3P2rr7j7KLPPl1l2
15294i95Q1%o1o2K7K7PPQPK5K5L5m6o4J6K8K8M6l5l5M6l5l5J0J0n4n4Q8Q8M7l4k8k9k4k4k5
15287i84k4K6K6j8r8K0J01P9P8Q3j06j21J3j5r5K5K5ONM7M6J0J1J1J1m2m2m2m2N3N3N2N3n5
15281h50n6J2J1J3J2o0n9J04K4j29m9N9k3k2N8M6l5k4k5k0k0J00J01m1m0k4N7N7k3o3o2r0
15274a061rO1O1n1j32j1O9K8K8qpQ2Q2o5o6J9J9J9J9RJ0RJ0l0k9K4n7MJ38M5r0l5M5p0p0l2
15268a042M9R7R8j14j14j6O4P0j0k6k7PQo0o0O0N9M2l7o6J5N5k5m0M1L6m5k1k1J5J4L8L8l
15261i21kk2k1o7J3Q5Q5k6k6r2j2O3O4k0j9k0k0K5K5j5j5JJKJm6m6K1K1J3J2J3J2j8j8K0J00
15254h49N7j03n4K7k7k8J9J8NOl5l5M6M6ONrqrrmmL6L6J3J4q1q0l6l5L1L1L5L5noP0O9j32
15246i44j32R2R1l0k9L9M0n5n4J0J0J0J0K4K3m4m4kjkkm0m1K7K7K2K2j9j8PQQQN2N2j4j5K6
15239h78K7r4r4K4K4K4K5J4J5k6k5PPl3l3K3K2j7j7L5L6L5L5l7l8KLJ2J1n5n5O1O1q9pJ69
15232h26Qr7r8L6L5L6L5p1p1l0l1O7O7mq4KQ2qrN8N7o3o3POPOl8l7K4K4J8o3n3Q2M2M3J01
15225h03K0j53p2k9k9O8O7k6k7l6l5Q5Q5k9k9k9k8k4k4k3k4L8L9kkLLLLj5j5P0P0%j34k4J63
15218h95J5j20QQm7m7R5R5n0j30l6M4O5O4k8j08J7R8k2j04L9J19K0o1ppL8m3k9N1JKm3m2M
15211a036LJ6R6Q6m8k5k5j01j01P7P6RRNNN5k6l4M6M0l9k5k4k9l0JJJJPPO1j9r2M3J10k5p1
15204i95J0K8K8j3O6L9r6q5N0Q6m7n8K3k1j02n5K5M1M2l2l2O2O2K9L0j1j1L4L4K9K8m2j22
15198i76o4P0J9o1qqM0L9M0M0J4J4k5k6j9j8K2K1K9K8r2r2L2L1o2o2O5O4O5O4o5o6KKN1N1
15191h41J1J0J2J1q3q2K4K5j6j5nnm5m5P5P4P5P5k4k4r1r2L2L2n5P9J09p9j0P0m3m3M2r1j16
15184a049l6N9N8kllkPQQQK9K9K9K9n6n6J6J7m5L5P6mn9n8L1L1o5o5klN1k9OQ7Mp6l6M5R8
15176h88J7JJn2n1J6J6RJ0q5q4M4M5m9m9J14J14j5r6j2j1P7P7q2q2J2R2P0o5l4M6pq7m2L9
15170i91JJl9M1J3J3J7J8klL3L3Mp6m2L9N2k9m5m6KLKKJ2J1l5R8J18p1j10P7Q8m6rP1l3j13
15162i41j5O6m5m5K8K7j0j0rj0KKN2k8r3j2K8n3RQ9J7o4k3k2J2J2J1J2J1J2j0j0Q4Mj20J5
15156a027J00K0k9k8m3L7P4pk3k4lmOp4l8M2j3j3J49O8j38n8J18L7j10l0P9lo4J7PPJ2J2M3
15149i01M3K6n4n4K6K1n9K4K4k1k1k8k8O6O7n2n2j02k1J31N0m6m7K0K0K0J9pqL2L2p7p8j0
15142a045j0L5L6l1l2M0L9L5L4K1n9n5n4oonoL0K9l2l3j2O9K3K3LLQQJ9R9O7o6j5O5k8k8j3
15135h50j3j4j3l1l0RJ0K7K7j3j3j5j6N2N1j2j2ppk3N7k8k8k2k2l3M9Q7Oo4o4M7M7k5k5Rp1
15128i73l6M5J1p0j9k0llQ7Pj7O5qq9N2N3m7m6l9l8L2J12P4pn0n1N8N9o3o3NOm9L2J62K7m0
15121h44m0l9l9J04J03p4j54l7R7j9j8L0L0p0o9q3N2J54P3k0k1L5L5n9n9j3j2j02k3J15L4
15115i33q6oQ3Ml6l5jQ0Q5Nn1K9k0k1j6j6K4K5k3k3l9j20kP8K7K8J3J4kP9O3r9n8J03oq7L6
15108i04L5m1m1K5K6L1L0o3o3K4K5m3m2OOOOMMNMP7P6r8r8O5O5K4K4j11j11j8j8L2L2l6l5
15101a090j0j0J12J11k8k8k8k8L9L9L9L9m4m3mmk8k8L4L4J3o7k4J37k7j07M1M2l3l3L4L4k4
15094i40k4k3k4j6j6n0J12J15m5q4mL5L4n5n4OPM2M2J6o4j14M7J98J17q5j67m5L6j5j5J5J5
15088a003J4J5mmmmk5k5M2M2QQPQo3o2MNO4O4N9N9kq3LLl7l7MMk5k5M2M2M0L9l1j11l3M8L8
15080i16L7n4n5L9L9k8k9K1n8pP5L4m6o1J9Q1Jk0k0k4k5L3L3M7l4r3M2J01K0q3q2m4L7J13
15074i07L3o5o5L4L5ool2l2J66Q5j34n4O7j3m1M1L0L0q7q8L4L3j9j9M7M8K7K8o7o6l8l8K9
15067a010J10R1m3j01k1N0N1J6J5lko5o5m6L5N1N2L6m4KJk4k3j9j9n3K6R4J3l1l2MMMMo4o3
15060a069k6k7M6M6PQ7P7n7k1k1q2kR8l5l6R9Np5M5M6q6q6QQL2L3qqN7N6l8l8k9k9J1J1j3
15053a014j3j3j3k2k2M5M5N1N0J0J0l6l6l6l6j6j5M6M6L2m9q8M7Q2n2m9Q5R1J1l0k9k7k7M0
15047i32M0J8J8j03j03J05J05J1J1p3p4P5P4l5l5l4l5lklk%%%%KKM2M2l4l4OOl2l3QQK1K1
15039i52k0k0j5j4j5j5K8K9j8j7J1p0r8Q9Q6m9L8L8N9N8qrN3N2m1m1m2m2K6K5lln3K7K4n6
15032i58opk9k9L9L8ONJ1J1j6O4k9j10M6M6rP2k2j02J5J6L0L1j9j8R3m1p7KJ1J1J6J6j1j1
15025i15j1j1J8J7p4QL4m5m1M0K1K1K6K6k1k1l2N0O0k0j62q2O2O2k6k7m8m9J00R9nmM0m0J3
15019i37J2PQm7m6jjo3J7N8k3j3j3j3j2nP6P6mn1n2o1J9M9M9m0m0nmnnN8N8NQ5pj42j06k6
15011a145N8N8O3O3o0o0O1O2o7o7k3N8J10K9o9o8m1m0k4N7O3j7K3J04Pp3n8n8rP1K6K6NOl
15004i32lJ4j19j20J4R9R9J3J3k1k2J18L8n1n1J1J1M6M6m8m7k2k1N1N1p9LR6J5r0r0n8P6K7
14998i33j07rJ24L8m3k5k4m8L2J00J9L5L6o4o4k3k2j8j8n1L0R7J6LLkkn7n7O4O4n5n4L5L4
14991i46M3l8KQ3l2l1o7o6J2J3K5J07%j34l1M9M8M8J3J3OOl5l4k3k3L9L8J2p0kP8JJN7k4p5
14984i37NM0m0n5n6L3L3l2l3QQk1k1R5R5oq7m6L4ONk5k5j4O6P2rn3K8J3J3J2o7k3k2OOR9J00
14977g95n8n9k4k3j5r6o5P0P0j0m2L8P8P8N6k4m3j23j90N1J86lj05L0J11J12l1j11nP6m2m2
14971i50N2N1r6r6K7K6K7K7j2j3N0M9P3qq7M8J0j23j8O3o6o6O0O0M7M7k4j05r3j3N3N3M2l8
14964i43k8k8n9K2O6j4%Q0L0L0l0k9l0k9K6K5o8o8mmL6L6QPQQK9K9K9K9l2l2l3l2n5n6R2R2
14957h92LLLLQPq7q7K5K5R1R2n9o0L5L4n5n4J3J2j0j0n0n0lklkkkO5O4%j%jK5K5m3m2K8K8
14949i26j3j2k3k2k3k2J0J0n7n7N4N4m0M1P0o3k8N2K4K5K1K1Q7m7o2J9K8n3lkj0j0N7N7K2
14942h21K3p2p2QQQQo8o9K5K5j4j4Q0P9m4m4lmm6m5K1K1%%M0M0J9J8k2k2l3l3L4L4M2M2k5
14935h76k6k5k5k1k0L2J12l1j10MQ4L4L5q1q1qrm8L2R9J9LLkkl7l6L1L0k5k6L7L6K2n8k3N8
14928h99M4l6p7MQ0jo6o6l2M8P1P1k9k9l0k9k4k4J7J6K0K1K0K1m9n0K3K3o5J5N5k5l8l9lP7
14921i85J26qr4j3K5K5o3o4%%M1M0l0l0L7L7J0J1oq6j5O6J6J6j1j1o1J9M7l3p1O4J25o3j27
14914a066O0J04K3M0m1j12K2J15j8l5M6n1j32j4O7QQL0j04l8R7j1j2N1l0l8R6K0o0ONJ%J0
14908i53J0n7n8J1J1P8P8r1r1KLN5N4j2j3K8K8l9m0k6k6J4J3R5R4J%k2k3o3o3L7L8l0k9rj0
14900a005Q5Mr9L5J02l1n1L1K2n9J2J2q7q7K2K2K2K3mmR0R0l1l1J0Ro5o4k4k5J8J9N8N9QQ
14894i06QQj9j8j9j9lmO3O4j8j9K3K2l4l3l3l4J1J0J0J0n8n8J0RK1K2K1K1k7k7O6O7oopom9
14886i37m9J7R7O2r8j34K7K9L0j%j1j2j1j1k2k1M6M6klkkO4O5n7n7N8N7l7l7j7j7j8j7K3K3
14879i29p2QJ15m6m5m5J5J5N5N5k3k4k4k3L5L6k0O0P7q5p4OJ3J4J8J8o1o1L2L3k9k9O6O5k1
14872h75k1J9J9n0m9n0n0Q7Q6o2o1L5L6L5L6o8o8K6K6l4l4OOLMLMqpm8m8J8J8J8J9J5J5J5
14865i84J5k2k2k2k2K0K1K0K1J3J3J3J3m5m6noJ1J0O4j6n4Q0M5l6j0j0nJ30K6j08o9J1o9o8
14858a093MLP0P0n1L0J55K2j18l8N8N7N0q6r8j8P6P6k2k1o3o2m2m2K6K5K0K1m7m7L9L9kjJ1
14852i99J1K4n6q2N1J1J1N5N5j20j20P6P6QRnnnnklR2R1RRmq5j17J7N4k6o1K0R1R1n8n7j6
14844i65j7J8J8k3k2L1L0l6l7pqqpJ6J6J5J6n5n5J2J3M5M6J21j3p3p4m1m2P2P1k2k2o3o2L1
14837a081L1O9O8JJK0K0p5p4l4l4J14J13mmJ1o9r9O2O8r4m3J19K4j36p1R0R0p2r6O5N0l1P2
14831i29P3q1q0J8J8k3k2J04J05r7r7k3k3k3k3N5N5N5N5j3j3j3j4m3m4llo0n9Q8Q7m6m6M7
14824a018M8R1R2q3q3L7L6n7n7J3J3J2J3rj0rrN0N0m4m4jjm1m1M7M8PQM0M1n3n3L0K9j1j1
14817i30rqrql3l3QPjjL9M0l9l9l8l9P2P2NNMNMNk3k2k2k3L9L8n6n6Q1Q1L2L3L4r9j40nQ3
14809i46Q4n6n6m1m2N3N2RRnq5l4J00J41Oj05k5J5J6j4j5j4j4k7k7J4J3N2N3L9r5l3M7opK5
14803i19K5K5K5k4k4J7J6l3l4L4L4K2K1p2p2n4n5O6O6m4m4N0N0PPJ3J2p9JP7n7r5j4k7k8O3
14796a044O3mmN1N1J0J1n0n0J7J7k6k7J4J3K5K6j5j5m4m4P7P6j11j11O4O3k4k4M3M4j8j7K3
14789i40K3O4O5j10j10O9O9k4k5k8k8J3J2PPQPK2K2K2K2m9m8m9m8O5O6O6O5j03j03l5l6L1
14783a011L2L2L1ooO1O1p5p5J9J8kkkkL7L7N0l0r6L8P8n6k4N6j9r9K3K3m9n0P6P5j9j9l1l1
14776i57L5L6J0J0RJ0k7k8k7k7K7K8j21J4O2j9ono9p0N2N1nmnnQ3Q3o4o5n0n0M3M4m0l9Q1
14769a005Q1m9m8P2P2l6l5l6l5l5l6L2L2J4J4l6M4J6o3k2J12KKK3n6o0P5M0m1l6l5N9N8j9
14762i35O1O2j25j05L0RRpqpqN4N5LQ5J6o4j4j4l3l3PQl6l6j8O1M9l2m4m4RR0M4M4llm4m3
14755i60o8o8N3N3m0m0K8K7K0J9j5j6j2O9O8j2j5j4k0k0j1j2o2J9R4J4p9p9L0J09K8j07o2
14748a081P2R6J5L6m4j18P0R9l5l4M7n1n1noM5M4m9m9l6l6PQ9O9j0n2L0J5o6k0O1K0K0k0k1
14742i49K6n6j5O6l8l8N8k2k8N3LLj3j3j4j3j4j5j4j5N6N6PPK5j09q1J07P0o4k2N9l2l2k2
14735a023k2jP8M4l7j0P0k0k1J%JJLLo4o4J0Rl5M5O6O5k3k3J1J0J0J1l0l1L7L6K3K2n3j33
14728a034J8J7P2P1K8j06rP1l1l2J3J4n9o0QPJ5J5J5J5rrN3N4Np5k5k5NQ5N3q1q9qk1k2J6
14721a045J5N6N6k1k1M6M6l1l2K0o2m2L9O9o5n3K8J4J5J3J3J4J3l4l5OOn2n3j2j3P8P9j8O3
14714i00J14m7p2p3J6J6k5k4L5L6L5L5o4o4KLJJl9l9k5k4P0P0nnm5m5P3P3P3P3r0r1LLMMl7
14706i74l6K7K8o7o6R9J00m8m8O2O1nnJKl4l4q4mJ41k0j10k9NNJ10L0j42J9R1J0jkj0j0j0
14700i48j0l5l4Q6Q7j1j1n1n1L1L2o2o2K4K3K4K3O3O3mnr8r8K2K3j5j6K5K5k8k8k8k8J8J8
14693a036M7M7J04q4n5J33O9j19l7l6l7M4Q4Mq9q8pJ28J24o4r8L7O0k1ppp0p0lkL3L3o1o0
14686a104L9M0L9M0N7N7j0j0l5l4NOk5k4o5o5J9J9k2k1N6N5j1j1K4K3m8m8N6k5k3J11O6o8
14680i37n2n1j7j6K4K4j8j7K3K2QPN8k2oP5P0j1j9j9o5o4llL8L7j0j0M0m1j04k3K1K0P0P0
14673i01QQj27m6J02K1k3k3J3J2l3l3O1O1J0J1l3j14J5R6k7k7K8n3j2O8l8l8l3l3M7M6M7M7
14666h93k2k1k1k1K8K8K8K9j31j31P0P1L7L8q3q3P0P0LLJ2J2k8k8rrqrR6R6k4k5l5l5NNNN
14659i05o1o2k8k7J3J2N5N5jQ0P3q8q9P3O6j4J%r4r3N4N4k1k1k1k1M0M0n5n4M3M3j2O8Q4p7
14652h90r4j3L9M0k3k2l3l2QQn7n7R0R0K4K4o1o0o6R5N0l1L9L9opm7m7P3P3m9m9J8J8n7n7
14645a030O4O4l1l0l1l1m3m3J5J6J34%o9J1M8l3J7J8k0k0mP7M5l6l6M4L2m9JJr7r8o0P3J04
14639i97l1RJ44P8n7r4r3K8K9K8K9MNMMl4l3q0KN9N9k4k5m6L4P3o1n6P8M0m1J7J8l1j12N2
14632a021J31k1k1O3p1j11P8M6q8jjQ5Q6q9q9L2L1M1l9o9J2K0K0J34jj00j9N3q2q5M9M9q6
14625a064J5R5j9j00J8J8klL8L8k5k5lP7k6k6K4K5n9K1K7n4m8L2K2K3l8l8K9L0MMMMj6j7j1
14618a026j2m0L9Q5Nk4N6N2k9n5n5PPL4L4M8q7JQ1m0l9J8J8p6p6M6M5M6M6K4K4m8m8P5np2
14611i41Qjkl1l2l7M3kkL5L6nnn4n4oP5O8O7m8m8L3L2n8K3N7k4l2l2m5Q9R9J9o8o7l2l2R0
14604h84R0q4q4N6N6l3l3m1L9M0m2J9J9RRl7j17q0N4J11J11R7J7j5j5j11l0J6o4LQ3j5r5m0
14598i91m0p5NK7K7O3O2n8n9L0L0K9L0mmmmn2n2l5M5M8l3n0m9j2j2j6O4K4K4R7R7l1l0K1o1
14591i49j13l2J10K9m0m0P0P1O6j4j9O1M8l2p6p5q7q7O4J45j0r0MQ4J3o7j7j7J8J8k3k2L7
14584i72L6o3o2O5j6L0L0klP9n6r0rN0l1l9l8N0N0ppL3L3N5N6k0j00J2J2PPm1m1K7K6K8K8
14577h83j2j2NNMNl9l8l9l9M6M6m5L6O6j4j4O7k7j07o2J9M4M5L3m8j4O6jq1n7K4M1M0l2l2
14570a004O2O1l8l7l8l8R7R8Oj27n2Q2k4j04P6P5n0n1O5O4k9l0k1k2k1k1klppL3m6l7R7l6
14564a029l6j9j9k6J10P3o0J3R4J8o3k3k3k8k8K2K3j8j8J4J5J0RK7n4q9M5J06K5j4j5j8j9
14557i95j8j8Q6Q7o1o1L4L4ooN5N5j2j2j9j9k0j9L5L6j4j3P9n6j46o5K4K5K9K9l6l6Q4Q5n2
14551i07n3j2j2J2J1k9k9K8K7k7N4M1r4n6P7J25rj18l7R8R8m4m5k1k1K0J9J3J2n5n4M3M4p2
14544i73p3oP4K8K9l1l1l1l1%%%%N3N2l6l6k3N8R3m1p2QJ6J7P0j0n4n4m7L3j2j2ONOOK2K1
14537i76K2K2n3n2M6M7l6M5N0l1p4OP3pn7K4k7k6J3J4J3J4k4k5M3M3k6k7k6k7N8N7j8r8J7
14530a003J7J2J2J4J5J4J5l4l4J7o4l8M3N9O0K3K4J9J9m4j25n7K3Q1Q1j1r1k1N9l1l1PPl4
14523i97l3J8J9P2qr1M3P7j11q9M5K6K5J5J5k5k4j%j%KKl8l8P1P1L1L0k2k1j4j3j11K4J49
14516i02J5n5K6K3n8n3K6J7J7N4N5r3r3N2N3o8o8J2J1N2N2J0Rn8n8L1L0L1L1PQJ5J6j45j0
14510a008J34N3k2k1k6k7JJ%Jj01j02P3P3K6K6m1m1J6J6k4k4p9p8O9O9M4M3M3M3m0m1j%J5
14503i30J4J5J5j03j03J8J7K7K6J7J8M6q8%J35Jq0K7n3k2J11l9j20j5O6N5N6o8o7N4N3q5q6
14497a088L5L5P5P5j8j9j%o7o8L4L5ooN1N1m3m3j2j2K8K8O0O0q7q8O1O2l3l2M6M7m8m7M0L9
14490h56Lj31l7R7K6j07l9M2k2N9J07K7r7r7ppL4L3j8j9K2K2l3l3L4L4L1L2rqJ%N5k6j63k9
14483a079J23j2r7L8O6j5rj0K6K6l9m0J0Rj08K7J43O4o5o4k9k9K6K6O7O6n3n3O8O7k6k6M1
14477h61M1r6r6N2N2l8l9KJL3L2o1o2j8j7P6P6nnm5m5P6P5n3n3J31kj01L3K3n8mmJ4J4J4J4
14470i04LMMMooooj%m7L5j3j2klp0J0N9N9j5j4j5j4k4k4L8L8P0j1q6q7O1O0j0r0J0R1M0M0
14462h40J0Rl6l6j0r1l6R9P1o3k0k0nnnnQ9Q9j08j07j7O3O4j7m7m7m5Q8J20o9k9J04j1j2J4
14455h61j20o5P0L1m9O2O2n8n9K9J10J6o4k9k9j17J7J54K0j16l6M6M6J0J1m6m7K6K6mP6N8
14449h30j30r0J51P5j14p8LL9L9n0n0M5M4J7J7Q5Q4j26j25nnK2K3K3K3l5l5Q6Q6k3k3k3k3
14443i03M6M7k6k6n0j31m5Q9K6n3M0M0n7n7R0R1J3J3L0j05r8L7J9K0m6m7oJ29Q1%J5J4j20
14436i30j21OOM1J21J12k3p9p9OPK7K6j3j4n4n3j4j4K8K7j2j3j0rj0j0M8M9j9j9j2j2K9J09
14430h78K3j11p5NL1L1L7L6j3j3j4j3n7n7O4O4qrqqL4L5l2l2K2K2K3K2j3j3j2j3m4m4m3m4
14423a105R2R2k9k8nmmnL0L0L0L0q7q7m7m8J51J50k4k5m3m4n7P7N5k6K8K7n4n4J2J3J9J9l5
14416i56M6R3m0j32n0J02K1j21m1O2O2K6K7o3o2MNL7L6n7n8J01J01p4p4M0L9M0L9k1k2M5M6
14410g99n8n8j7j8M7M7m7m8Q6Q5q1q1l7R7J08K6p7p7m2m2M8M9j8j8l1l1l0l1onQp3l4J01J00
14403i57l4J9R9N1l0n1n2J0J1MMNMo0n9J6J6m5Q9Q9m5M7M7n6n6m5m6P5P6n4n4M0M0p7p7M3
14396a013M4k7k7J3J3J2J1k8k9J1J1J1J1k0j9M8M8k5k4o5o5L9L8L8L8LKl8l9N7N7l7l8K2K1
14390i46j9j9J5J4n3n3J00J01k1k0l6l6l7l6Q6Q5q9q9R4R5%Jp2p2K3K2k4k4J7J6O2O1nnr7
14383i61r6K4K5rqqrk0k1K0K0N9N9K1o0j11N0J12m9j3j3k3k2L1L1l7l6L0L1j1j0k5k6O9O9
14376i17o5o5N6N6j7j7j7j7K0J9Q1Q2m6j27q6oJ6J6O2O1m6m5ooJ6J5J6J5L6L6mnj7j7N0N0
14369h23p0p0K0o0O6J47n9j40%JnnL6L6n8n9K5K5K5K5k4k5J6J6LLM3M3KJl8l8POPPm3m3N2
14362i48N1q2q2l3M7N2N1l7l8K2K2K2K2klj18j18J4R4QRJ0J0N1N0J0J0q4q5M5M4MMj9j8j9
14355a034j8j3j2j8O3O4O5LKj2j1n2n2K4K5K5K5jjo3o3NQ6J9o2J4J5m4L6J03l0m1L9J7o5n7
14348a019P6O6o8r9Q9R5l9m6m6q1q2J2J2J3J2M9J30P1j17m2R3k6k7L6m5p3O0K6n5L7L8ppJ4
14341i50J4J4J4K4K4j6j6pqppj21j20O2J43m3m4N2k9k9N1%JL9L9kjj2j1j2j1J7J7o9J2J7J7
14334i58P2qq1kM0m2n8K2Q5Ml5l5m0m0J44J45l8j19MNjjk6k6k6k6J16J15n9n9k9l0m0M1J1
14328i75p0nJ28L0n1M2M3r7r8N1N0l5l6L7L7j06k5J28M7q7nN6k4J8J9J4J4p8p9J6J6PPPPk8
14321a025k9o9O5J09K8l9M1M8q7j22J3L2L3M1M1mmn5K6P0j1k2k2o6J5J9o1mP7rj0L1J11j0
14314h49r1l2l2j6O5K6K6K5K6k4j05k3J11P1o3j9k0k6k7k7k7J3J3n5n4NOP3P2K9K9o4o5K1
14308a008K1QQ8oj40L5J69K6n3q9q9K1J02j5j5j1r2n1K9J0J1N6N6j1j1n1n1O1O1n9o0KKM2
14301a012M2mnmmL4L5j0q9qP3O8j3o4o4POm7Q7R3m2jQ1j4j3J6J7p2p3p2QJ3o7PQ7L7L6M9M8
14294h34LLO8j2q3q2k7N4RRk7k6k6k7J1J1P4P3j1r1j30NJ47J4r6j5l6l6RRN1N0j7j7M2M2K
14287i07KJ9J9m8m8L3L2l4l5j1j1jq1n7K4R5R5l9l8K9K9L0L1n9n8PQ8K5n5l9M0P6mj0rl2j11
14280a013l5M6nmNOm0M0M7M7l9M1O2k0L1L1q5q6o3J7O3O3k5k6NMM5M5q6q6QQn4n4M0M0O8O8
14272h91q0q0K9K8K8K9k6k6J5J4l1l2l1l2M1M1M1M0N5N4o7o6J6J6n1n1L4L5o0n9J06J06j5
14266h70j5k1k1o1o1rrqrN3N2J3J2L8L9kjp6p5M5M5j3j2n4n3Q4Q3o4o4K9K9K9K9ooopL2L2
14259h79rrnnp3p2J4J5J4J5M6M5j02j02QQM8M8N9N8J8J8m1m0j%j9k0o0o0L9L8L9L8m8m7M6
14251i78M6m6m6M8M8k9k9O1j9j0P1K6n5j0rp7p7k1O0J34Jo6J4K7K8K6K5q6q7J7J51O5j23o9
14245i89J1Np6o9J2Q1Q2j2j3j2j3j1j2j7O4M7M6M9q6j39J03J07j36m3J45N9p5k7k7p0p1P7
14239a010J57j4j4j4r4rrp7p6rj0J10J10j1j1N3N2j4j5L1L1Qp1j13j13MJ37M2l8J6J6j2j2
14233i79K8K8k5k4k0j9j1O9P0j1n2n2j7O4O0p4l8M2o4o5L5L4P7P7p0J0Qj26k3N7k2k1P7P8
14226h99m6m6K2K1K4K5K4K4k2k2q8q9O3O4mmj5j5n6n6N5N4j3j3O4O5q3q4N5N5j3j2m5m4mm
14219a062l3l2QQ8J07k8n9K1l3l2O6O7l2l1l2l2P8P8r6r7N8N9qrK2K2m5m5L3L3L3L3l9l9Q1
14212h97Q2l3l2l2l3p2p2j0j0L4m6J0J43Q2n3n4K7L1L2l1l0j5j5P9kn8P7J10p8j35%m8m7J03
14206i93J03m5m5RRP7P6q5q5J4J4PQ6N5p9j3O9j07j06N9O0J8J9m6m6M7M7o4o5k4k5Q6Q7oq7
14199i79j19M1J35k5o6J5K6K6m1m2K5K6RRJ0RJ06J06r5r5qqqqJ1J2P8P9j05j04J6J6j5j6j5
14192i94j6J4J4Q1Q1l3l2r9j00J14J14o1o1n2n2R6R6q7q8PPJ42J43n9n9l9l9k7N3L1j30o8
14186a103R3J21m0p5Q7L8m1LQ4oq6NMrj0rj0n5n6L8L9M8M8m6m6mmmmRRRRonL4L4J2J1k9k9
14178i42p2p3K2K2L7L7n6n6M0M0k8k7L8L9L8L8l6l6l5l6O6O5q1q2J01J02m6m6J3J2k8k8NM
14172i89NNn6n6R1R2j1j2K9K9PQM8M7m6m6m6m6j0j1j0j0M8M8QQl7l7LLn0n1M3M4j9j9M8M8
14165i00k0k0k0k0MLl6l7L6L6l1l1O2O1n9n9O0O0o1o1L0K9j1j1Q1Q2o7o6kkO6O5o5o5k4k5
14158a018M3M3M4M3n4n4K9L0M4j18j17M3j1j1O6O6n0n0J8J7L6L6L7L6L6L6q5q5J9J8m9m9N7
14151i54N6J7J6j8j8j9j8L9L8n0n1nP5M1m1p2QLp7J8J7MMO5o9p7N6N5q0l7R8K6n4jjm1m1L1
14144a057L2rP2P3rm9n0l2M7L1L1JJk7N4N4k7llp6p5K0K0K0K1LLJ6o4o9O5L0n1o5o5OQ6J5
14137a030J6K5K6r0qR3R4k4k4k4k4M3M3m3m2n4Q0P8j10o3P0k2k1O5j5j17J6O6j6pP4mlJJk9
14130i79k9o4o4NQ5Q5MRQo3o4Q7Q8j2j2L8m2m3L8k5k5M7M7l0l1k0j01m6L5j6j6P7P7j7j7k
14123i88jpP4PPO3j8q1jn1n2N8N9l1l1o3J8k2k3K8J09J4o6M6M6L3L3k1j54m2J45k3j03M7M8
14116i43m0l9%JjjM9l1l6M4L9m1j3j3n3n3nP4O5O5M5l5m0M0L8m3p9LM8M8M4r1j44j0R9J9L7
14109i53L6n8n7k3N7J2J2J1J2J1J1J3J4NMqj43o0J27J52J7r6r7M3M3M7l2m9m9R3R4m8m8m9
14103i56m8j4j4N4N3K8K8j3j2n3n4n3n4K4K4K3K4j1j0K8J08M1j19p5Q7k3k2M2l7p7Q5j1j0
14097a017O8O9k6k5k1k1J9J9N7N6l7l8m0m0K2K2M7l3q8P2J20m1j11l1M2l9n5n6O0N9O0N9j
14090h69jM0L9K3K4j24j25KJl9l9J3J2N3N2rj0rj0k4k5M3M2k9k8k9k9O3O3mnm1m1jjL9L9j
14083i45jJ3J3j7j8r1P0J10n1J1J0o6o7j9j9P5P6J9J9J9J9l0l0k9l0k2k1J8J8JJj3O8Oj29
14076a032%Q1l7l7L4L5K3K3J8J8Kq0l4l4J5J4k6k6RRRRmmL6L6QQl2l2KKM2M2m3m2l8l7p7L
14069a137P6mj3O9Jq0N1J32Np4OPm4L6l5l5O4O3j1j1L5m6j7j6k2k1k2k2M4M5L8L9L8L8k9k9
14062h81K5n6j10K4OOO0k1o1J9MMRQj8j9K6K7n7K4J44O4l9l9m9L1jjQRn7K4K4n7p2p2o3P0
14054a057O5j6L8L8klkkj9j8j3j3J0R0L2j03o0K0l3l4J23J23j23j23l4J01J41Or4r4M5M5K4
14048i42K4j6j7JJ%Jl9l9JKQ4Q5J8J8p7p6J8J8j3j2K9K8n5n5n5n5Q0P9o9o8K9K9O9O9j8j9
14041i42j9j8j2j2j2j2J5J6Q3Q3j1j0p8p7K9K8j1j1l4l5l4l4Q6Q6J9J8k6k7k6k7n2n2O8O9
14034i72j4j3j4j3K2K2O2O3j9j8j8j8l9l9N5N6q5q5L6L6k3k3J24rj09k8PPjq1m5Q9M8M7O1
14028i31k0rj0l1j11pP5Pp3O7J47M8l3j4j4j43rJ20j4j32KO8j2j2O9O7o8j08K7R6J5KKK8K7
14021h84M1m0j23J1N1N0L8L8l0k9q2q2M3M4p2QM7q8rJ25Q6Om2m2m7m8P1P0p7p7M7M8PQqqJ10
14014h39K9n8K3j8r8k0O0O5O5P1j18q7M7n0n0K5K5m1m2m1m2RRRQL8L8K1n9k2N9k5j59o7J21
14007a114J2o9N6N7N1N1l8l9KK%%%%J2J2k8k8J1J2J1J2J1J1J0J1k4k4M3M3M1M1p9q0O1O1o0
14000i49o1L1L1L1L1r4r5K7K7n4n3O7O7j3j3K7K7nnj8O2P2o2o7J4OOn6n6LLLLK5K5J05k9l8
13993i75M3j1j1k0k0o0o1P9P8m3m2K3K4R2R1k9k9L8L8j3j4j3j4poppk8k8J2J2o1o1OPL6L6
13986i45mmJ5J5k5k5j3j3j3j4k4k4M3M3k9l0O5O5L0L1L0L0J1J0l0l0j35j35L9M0O4O3l0l0
13979i59j7j7j7j7%%%%%%%%jkjjL8L7l0k9Q3Q4o4o4lmm4m3M1M1k5k6J2J2J2J2k2k1J9J9k6
13971a023k6J4J4K4K5K4K5KKo6o5M2M1j06k5J07k6l0J05M7q8qP2l0l0M3M3NNo2o2N1N0p0p1
13965a047j4j3L1L1p1J0J39Mo1K0P9km3m3qq%%J%kjkkj%RJ43O0p4J0J0j7j8j8j7P8P8r6r7
13957i52JJl9m0pqO0O0k0k0j06j05l8R6P9P9M2r1oJ28Lj31K5K5k9N1J19o8j42rkkN7N6M0m1
13950i34n9K1O2j9k7N4j3r3k6N5l5l6K9K9K9K9k0k0k0j9l1l0L6L7KLO9O9p3p2ooO1O0q7q7
13943a068L4L5L4L5m7m7P1j0p5PP6P7k1k2J9J9m3m2m3m3M7M7m7m7L9L8jkk3k3j7J18J11p7
13937h91j10K4Q0%j9j8M7l3m2L9N2q2m6L4m3m2Q0jj10l0M1M0k4k3O5O5l1j11kJ32P4o0q9q
13930a042L1L2llK2K2p2p1N7N7rj0K0J9k0k1o2o1Q6Q6RJ0J0Rk7k7k7k8M0L9j%p3p2K2K2K3
13923a013K4O8O9k7N3M9q6o8J3jjklm3m2M7M6k0k0j5j6j5j5M5M6M5M6l5l4l4l4JJl8l9L7L6
13916i75lmlkNOj39mJ45O4l7M3L8m3o5o5NNj49j5Q4Q4J8J8MQ5M7q8n7K3N6k4K7K6N1N1l9j74
13909a001o3P0P2ql3l2LKL8L8kkm4m4lmj6j6N1N1J8J8J9J8M7M7p4p4j7j7j8j7JKJJO0N9pp
13901h83ppL4L4j1j1L0L0n3n3j2j3J0Rl6l6Jq1j5J46N6j05nnppppJ8J9q2P9N6j05r5O7N4N4
13894i46K4K5o1o0O0O0k7k6M0M1n0m9rrK4K4K4K4l7l7L0K9O3O2q6q5j5j5K5K6L3L4K1n8j27
13887a028L4J28l2n2K8k6k7K5K6O5O6o4o3qq9l2J29Q3p8k5k5ONj0j0L0L1l8l7KLRQJ7J7o3
13880i95P0J11k3p0p1j1j2J9J9J8J9pqppJ8J8J8J9j11j11J0J0P6P7RJ0mmm4m5N2N2j5j6mm
13873i44j8r8n9P6M9l2k4J10M3r1pP4p4p4R5R5K8K7k3k4k3k4NNl5l5J4J4J4J4k4k5k4k4n1
13867a070n0P1P0M0M1k7k7opppJ3J3q2q1M7M8m6m7R2R2k9k8K7K8K7K7o0o1L4L3l2l2QQl2l2
13859a044k7k7pP4K8K8K7K7rqj15l4M2M1K4K4O9j1rqK2K2Kp8j7O4K6n4n8K3P2o3r4j4PPO2
13852i86j8j5O6O1k0k8k8QPQPl3l3KKPPj1P0Lp8K5K5k1k0L1L1j0rJ0J0RJ0j5j5j5j5N6N7l7
13845h95l7J5J6J6J5k8k9p9KL0n1n0L0N1k9o3P2J37Kq3q3%Q0M7q6j9O1l2l3Q3Q4l8l8rrN8
13838h92N8j39j39L5L6mlM2M2q5mJ16L6m6m5j1j0K0J9l4M7M4q9q0J09N7k4L4L3l1l1RRK0J9
13831h82m0j75OJ94N3k7Kq0m8L1K8n3q9qj4j4rrM6M5ONRJ0K6J07O0j9l7l7ooj2j1K4n7j1j1
13824a003K2K3k2j01QQ9k9k9N3N2rj0l1M9Rp2K1K1n2n1N8N8j3j4L6m4m9L2jq1p5MR8R8L6L7
13817h82j1j0m5m5J4R6j4j48k6J09J9K0O0k1K5K5o2o2ONk0k1k0k0N9N9q5mJ04K5k0k0n6n6
13810a022J0J1N3N3j4j4l3l3L4L4j0j0P4o0p9N5k4j05J1J0M5M5j0j0J29M9r3r3k6k6k4N6M6
13804i71M6N5k7j08K6R2r6r6R3J06k8q4mN0l0m7m7JJM2M1k4k4pP3R2J2l2l2K6K6j9j9J5o6
13797i64j05L0R5m0l7R8J1p0j2j1n2K8P3po2J9l1l2R5R5pq8n2n2J0J0QRkP9Pp3K1J02j5r6
13791a018n0L0J3J2J8J8M3M3LKk9k9k9l0l1l1J0RJ4J4J8J9o4J6O5O5m2m2kjK3K4m4m4M4M4
13784i39n1n0M2M2JKj2j2Jp9l5R9J9J9L7L8j02j02n1Q4P5P5j0j0n0n0J6J6k4k4J2J1J2J1M9
13777i40M8J4J3n1K9O4p0j05k5J6R6M4r1n5K6J3J4k2k2J2J2J2J2j6j6n6n7O3O2j3j3J00l4
13771i36j01L3OOJ5J4l5l4N9N9n6n5O1O0j00j81m5J42J45O4J8J9k3j58o3P0N3N3K2K1PPq8
13764i41oM4q9n5K6M2M2m7m7M4M3k3k3J4J5k6k6L1L0L1L0LLM3M3mmm5m5NNMNJ1J2q3q3Q8Q8
13757h45J5J5k3j05o4J6K1K0R6r2p4Pn1n0K2K3O3O2%%Q5Nl2l2J7o4o1P3L8m3L8L8q8q8O3O3
13750i32mmJ5J4O5j23j22O6Q8QJKJ0p1p3O0L1n1L3J14l1l1M2M2oq7j5j5J6J5M5l5%Q0m2j23
13743a018L0J10k2k3n8n8K0K0l0N1M5l5Q3Q3r3r3N5N5o1o2N9N9k0k1k1k0k3k2J7J8L8L9l4
13737i32l3J0p0j5J19L9r4j6O4j1j0ooL6L6L1L1j6r7o2J9O9j1j1O9L7m3n5n5n9K3O2j8K1K0
13730i34J6J6j5j4j5j4rj0m5m4oP4K9K9m4m4K3K3opm6m7L3L2k9l0K6J07J06K6l3l2l8l7RJ0
13723i40M9N0r2r1KKo3o3R3J73k5k6P0j1o3J8k7j08J7J8k8k8L6L7R1Rr6L7J62k6j17l6m8m8
13717a072k6N4J0Rk4k4M4M3l3l4Q8Q7j6j6kq3q1N4N7p7o5O9L0n0M5M4n4n4K6K7K6K6k2k2M6
13710i70M5K6K6r5r5l0k9R1R1M1M1n3n3N9N9j16j15M8M9j8j8N1N1m2j23o1P3Q1Q2lq3p9N6
13704a013O1j9L4L4j7j6j7j6n9n8J7J7r6L9J71j7j21J3J49J5r2r3K0J9L7L7mmrqL1L2K0K1
13697h92K0K1o6o5JKJ2J3n5n5O7O7k7k7KJl8l9l3l2Q8Q9L0L1L0L1l5l5OOm3m2kkK4K3j6j7
13690i57k2k2o1o2R4R5n2n3N1N1j5j6J9K0m8m7R3R4p3p3o2P1J89J08j03j03m1m1p2p3J03J02
13684i06k4k4o4o4J00J00p5p5L4L4l3l3k1k1P2P3k2k1k2k1J5J4J5J5j9j8K3K2j0rrj0qrm8
13677a049m9Q4Q4l7l6J4J3N4N4p8p8M3M3k5k6k5k5K5K6j5j5k4k4M3M3rqQ6Q5o5o6k0k0jP9
13670i19P5o0m4L8j7j6mmnmP1P2p7p6P4P4m7m7J7J7n0n1oom7m6J1J0N1N1k6k6M1M2K0K0m2
13663i36m2NQ5Q5Mr7r7l4l5P7P7j7j7k1k1k6N4L5L4M0L9n5n5j0j0p4PJJk8k7L9L9K0K0O5j5
13656h90k7k7p2p3K5K4J9J9N2k9J7J7OOOOM4M3n1n1l1l2Q9R0m4m3p9p8k3N7M8M7J6o4o9J1
13649a041P6nk1k2N0N0k1j01n6K3O0N9K5j08LJ38O1p4n2n2j5O6K1K1k7k7l8M4J5o5j00k0P8
13643a055P8R4J2q7poq8J8R9j9j9nonoP9P9p2j53MQ5L4L5k6k6k0k1k8N3N7k3r0rQ5Mk9N1M6
13636h87l4n7n6k2k1K3K2j3j3l7M4M9l2k4N7N6k4l3M9M8l2m2L9n2n1J8J8l3M9L2m8K4J04j0
13629h89j0p2p3L8L8l0k9L1L0j9O0J5o6j01k1R0R0JJJ2J2PPK8n2m7m7QQQQL5L4n9o0M6M5%
13622i23%Mp7k2J13L7r7j8O2j4j5L0L1JJm2j23m5L6j5j4K9K9j6O4J7J7l7l6l6R8J3j21m8Q6
13615a031J15L4o0o0LKN4N3O7j3m1R4Pj82r0M4K4K4J7J7k3k3JKl9l9Q3Q3J1J0Qp3j07K6N5
13608i47k4j2j1l5l5NOnnO3O2l1l1RRJ7J6J7J7j9j8p8p7o3P1J70L6q5oK7n4K8K7m9n0P7ll9
13601a020R5M7l4K0K0q4q4L7L7M3M2r3r3J3K02R5j46j39M8J24j0n9n9j%L5L4l2l2K6K7j4j3
13595i68l3l3L4L5jj%jk3k3o7O7J47J3j05j04j%L9M0J9J9O0N9k1k2k7k7L6m4l5J00l1l1k3
13588i53k3L2L1l5l6k0k0P5P4j08j08J4J3L1L2J8o2p8N6R3J2p6MM8M7j6j7n7n7P4P5j9k0J9
13582i57J9J9J9k7k7J3J4n2n3M2M2J3J4Q9m6m3m4n7n7L9m2p0J17R2m3m1L9L6L6J%m6m7opO
13575a015Po1o1NMNNN1N1KLO2p1m4J45O4p0n0m9K1K1j9j9O7O6l5l6M3r1k4J11j4j4L5L5k9
13568h99l0J1J0l2l2QQJ9J9J9J9o4o5k4k3P4P5K6n4j6j6K4K5j04k4Q2n3q2N2N3k7j1j1n1n1
13561a145rP2J18L7m6L5L5m6l2M8M8l2k4N7lj37k0J14L0L0j0j0K4K5l5j15q7M8Q6m9%Jq9q
13555a089L2m9o8o7K9J10O3O2O7O7o4o5N6N6jjQ7Q8l3j13j14l3L1L1L6L6p1p1rrk5j06j1O9
13548a079P7P6L3m7k3k2j41M6Q3n2rP1J8J8K8n2J1J2m5L7Jp9qP4J4J5J9K0J3J4rq8m3m3J9
13541a041R9Q9m6q0N3j2j2mmJ8J8J9J8j00j00K1K1N4N4j4j3l3l3O1O1l6l6L1L0L4L4ppo0o1
13535i84L4L4J7J7n0n0k2k2L2m9j16J9J40J40n0n0n0n0N2N2o8o9J01J02j9k0m3m4K4K3K2K2
13529i25K2K2n6n6n6n6J06J07j4j4j19j19N5N6L8L8k9l0J7J6J6J7N7N7o8o8j3r2m1J47M1r2
13522a036n1L0MLRRM3M2k4k5J0J1n6n7M6M6O2p1m7Q8j4r3NQ6M6l5QR0N2q2qP2Rj25j48j3J34
13515i80%j27PO2j9O9O8l0l1K0K0m8m7M6M6%JJ6o4j9j9j3j2K7K7O8O7k1k1m1M0ooj2j2j3j2
13508i69k2k2M0M0pq9K8J08J3o8n8n8rj0N3N3N7k4o3J6opo4o4M0J21Qp3j6J18j1r2K6K6k9
13502a014N1M6l5l4M6Q4Mqqn5K7o0n9R4R4j07j07J6J6J6J6MMo4o3P8P8J2J1j1j0L0L0PPPQ
13494h49m7m8l0N0R0Rqql0l1J0J0k5k5p5OK6n4J8R8K4K4J5o5r3M1P3pJJj0P2n3n2K0J9j5j6
13487i34k0k1M1l9l9M1j7j8Q7Q6j34n5P2j0l1M8jkK3K2j7j8j7j7pq7LQ4j2j2P9kkkJ0p0j11
13480a099l0l8l9J33N2k8k7K9L0J05K5p3p3j3O8k6j07M7M7K4J06P7j12q1N4M1l9l1N0k1k1
13474i70P3P3l8j18K5K6p6NM2r1p9N6N7k3k3k2O6O7j7j7K4K3m0m0l5l6nP6K5K5L4m6j08k8
13468a115lP8Q8QrP2j9j9no%%j08k6J20M1q8q8j8O3N7N7P2qo2J8l2l2l3l4l4l3L1L1k3N8O7
13461i34o7m5m6m5Q9Q9m5M1M0j10j10J3R4Q8Q9p4p3M4l7p5OK2K2j0j1J02K2n8n7o3o2MNN5
13454a097k6k0O1J0J1L2L2l0l0lP8J1o9P4P3r7j7O9O8Lp7q0JJ2J2N2k9l4M7N8k3j38n7R7R8
13447i28QRM2M3oq7n3n3p1RN3q1m5R0R7l8mP7N3k8K3K3j3j2qq8Q2Q1r8r8J2J1n6n6k0j9P4
13440a075P4m4m5K2K3o3o3J39J39k5k5k5k5J7J7n0n0L3L3o1o0R1R2l4l4Kq0m7Q7R4J4j8j8
13434i65p9N5J50J4q1q2q2q2P0K04%q1k8k7L4L4onQ1n3r5R2K4n7m7m7O9O9j6j6N1N2l9l8l9
13427i66l8K4K4j7j6llJ0R1K2j12p7MNOJ0J1L1L2qq9m4R0J0J0j1j1jJ34M1r2m9m8J9J9N1N1
13420h90J2j21n5Q0J1J2Q6Q7l9m0m0m0L3L2pqj4j3K6K7j3j2n0j30q5J03J14k1k0O1J3o8l7
13414a006l6jjQ2Q2r3r3K7K7K2K2O2k0m1m1j4j5L5L4o2P3J07q0j59p7R3J74j1j45QQl8M2M7
13407i88l3K2J03L6m5j16l6L5L5L7L7llQPn9o0RQQQO4O5llo7o6K7K7k0k0j9k0L0K9K2K1R4
13400h29l9j34%J3J4K2K2k8k8l2l3P1j0j5O5Pp4J7J7l4l4O0O0k1k1o7J4M3M3l7l8k7J06J12
13394h15k3p2QO6j4q1q1j5O5N1k9k9N1J3o8k2N8j6j5j0j0M3M3n2n1J2J1K2n9K8J09m1m0P8
13387h85lr6j6M8M9j3j4J3J3PQM9l1j25m4K0K1k0O1K9K8K9K9k0j02o0J9n3n4J00R9ONj15j15
13380a133N0N0M5M5Jq0j8O3P5ok3k3J2J1l9M2Pp3J7J8P3P3Lp8k8N3KKn1n0j0j0%%l2l2j0J24
13373i30Q9Ql2j13l1J02L9m2J7J7j35n4P5oj09K5J16L5K2J03m1j75qP3J5J4M2l8p9KK6K5n
13367i53nn5K5O8o7n8J30R2m3k6k7q0%O9O9k0k0j3j4K7K7k4k4p4OQ5Nl3l3j00k0J01K1O9P0
13360h25l0l0p3p4K1J01kj35r6L9J36N6J0J1j4r5K1J02Jp9l0k9L6L5l2l1K7K7j12l2P6P5M1
13354i04M0j12j12J6R8N1N1J6J6k5k5K8n2p7N7N7p7n8K3N8N8l8j19lP7Kp9K1J01mmJJn4n3
13347a024O7O8n4n5j4j3n5n4nP5N5N6L9m2J2J2PPj0j0j0j0l1l2L6L5j1j0n1n1R7R7k3k4m7
13340i73m7opopO1O1j1j2j1j1l4l4l4l3Q5Q5J9J8k6k6o6o7M3M3M3M2j9k0k0k0L0L1o4o3N4
13333a002N4J4J4J1J1n5n6j7j6j7j7O9O9q2N2Q7m8m4R0kq2J2J2J3J3k7k7J4J5k5k6j7j8N0
13327i78N0n2n2J6J5j5j4j5j4M8M8m5m6l6l6k3J12J21M1j06j07P1P1mmM3r0l2J02O7o8J6J7
13321h99m5m5m5m5L8L9L8L8m2m2LLq0%M4M4K9n1j18l8N3N3N3N2L8m3m3L8M9N0j8j7M9l1p6
13314i67MK4n7JKn5P9M7j41m6L4k2k3N8N7nnl4M6O2O3K8n2n7K4Lp8K2K2p4O0J02q5q7J01O9
13307h80j1o0o0K9K8opopk5k6J18L8j14l4N8N9M5l4p4O1J5j20k2J12j1r1Q3Q3l2l2l2l3KK
13300i84qP3Q8Ql5l6k0k0j9k0j0j1L0L0n0n1n0n1R3R3K2n8j05k3M6M7llO5O4j9j9P6P5k6k5
13293h36k6k6o2o3L2L1POkkN6p8j23J0j0r2O0J40K2n8m9m8L1L1L2L1j5j5K6K5k3k3J8J7k4
13287a000k3M3M3j7j7j7j7N3N3M8M9mq5p9N4N0l1o2o3p0O4j2j1J09J09j18j19L6L6L6L6j7
13281i43j6K3K4J9J9p6p5nonnL6L6mnm2m2N2N2l8l8JKL1L1rrklklnnLLn2Q2J20o7j40oK9K8
13272a012M5M5m8m9MNq0N4J10k4j15K0O8j1k6k5OPl0k9m1L8J42J41j2j1pop5ON2k9q0%L9L9
13265h89N8k3j29NJ31lq9q8J4R5k6j06N3N3oP5J8j16j19J4R5m0o8J3J3J3J9J8kkppM4l8l7
13259a064M4NNJ5J5l1M8Q9Ro5o4P8P7n2n3J4J4j2j3n3n3J1J1M7M6Rp1p0O5Q7m8n0L2k1k1K4
13252i96K4pqo6o6p5O0J28M8m4L6j0q9K3K4N3N4o0j41PQ7L4L4L2j02o6J23M3r1P3P4O5O5q3
13245h17q3J1J0p6p7mnj2O9R9l6J8J7q5q5j7j8j8j8R2R2n6n6l0l1R0R0qqqqM1M1n2n3Q5Q5
13238h21r5r5K1n9n5Q0L4m6M7M8k5k6M2M2llr0M5J52l5r6L8Np7J8J7llmlk8k8J2J2L0L1L1
13231h90L0p2p2nnmllmK7K8m0m0K6K5K6K5J7J6k3k4N7N6o4o4J0J0RJ0j7j7j8j7P8P8p0p0N1
13224i43N1j6j6mnnnmmO4O3p9p8K0K1k4N8kj35q0%M1M1M6M5ONL5L6q6q6K5K5o5J5Rp2J5J50
13216i38O4p1J8J8r8j7L1L1R7R7j10j10K7n5n4K6J5J5O5j5NMooN5k6p1RN4k7j7j8K3K2K3K2
13210i18K2K3o7o6j2P0K4K4J2J2K2n9j43o3J12L1m4L6J26M5n3n2L6L6j16j17J3R3N4N5l5j15
13203a014q5N0Q1JJ6J5k9l0K3K3O3O4n8n8j7j7lkO4O4lmPp4n6K4K0o1M1M1l1l1lmmlL8L7j10
13196a025j10N3N2j5j4j3j3Q1Q1l9m0N5N5rqqqp6p5qqQ6Q7J4J5m5j25n0J11N4N3K3K3m1m1
13189i28m2m1j0j1N7N7jjm1m2OOONJ3J3J3J3mmL6L6n4n4M0M0nnm6m5k0k0K1K1nmnmMMMMO8
13181i25O8j33j34M2M3PPRR1K4j36n4J07R8o4K8K7k2k3o9o8P9Q0N6N7r1r1RRRRnmnmN5N4j2
13174h72j2l5l6l0l0k8N3N2k8lkm7m8J0J0J0J1J3J4J3J4M3M4K6n3j17l6j5j4J2R2J21o7o0
13167i95P5j7j8Q7Oj14l4K7K7rrJ4J4J4J4qrqrj5j5j5j6J9J8K4K3n2K8O7o7j38mO1O0mlm3
13160a024m4pqJ05K5k1k2k1k1o4J6J43O1m8L3qq8m4L8j3j3OPOOj6j5n1n1l8M3J18j7l1M9M1
13153i68m0KJn4K6J21M0l6l5j2r2l4J01J11L0l1l2r4j4N3k7kkr3j2P3P3Qp3o5J5L2L2L0L1
13146i37L0L1K8K8j3j2m1m2K6K6r2r3L4L3j8O3O3j7k9k8L3L4j8j7K2K3k4k5J15L5j29j28J4
13140a025J4J1J1J1J1K2K3K3K2j8j7J7J8J6o3k9N2Np6qP2J14L4j17l7Q9m5j04k3j0j0L0L1
13134i56J3o8o8J3N2N3l2l1K7J08O8j3m3m2m7m8l0k9k5k5J7R8R7J7k0k0k5k5mmlmm2m3M7M7
13127i90K1n9l0J03Q5n0n1K9j0j0nnJ2J3QPJ6o5k0k0O0O1j5r5L4L5O5O4J6o5j2j2j11K3J71
13120h02L7n9n8n0L1M3l7k6k7K8K9K3K4J9o0o6J4Q1jj16l6L1L1n5K6N2k9k4N7M1M1O2p1p4
13114i21O0J6j18p3OM2M2N8k1m4m4k7k7M0M0P2P2j02j03l8l9J09J09n8n9m6m6%J88mj93p8
13107a187N7L6J17L9r6K5K5MMMMk1k1K0J9K2K2l2M8L8r7o2J9J2J2P6P6J3j21j66l2R9J7m9
13101a076n0O1O0N6N5L8m2q3lj8j8N4N5j3j2kq3m2L8L3m8RJ0jjR4J3o2o2J7J7J8J7QPQQJ1
13094i29J1l0k9k7k7j0P0R2J0j1j1Op5p4OO5O6k4k3k6k5M2M1j02j03P2P2K5K5j6j5J1J0OO
13087i21O0k1j41o0J0J0J5J5L0L0P1P0q1q2M5M4j03k4P4P4P4oj31j31jP8L9m2MMjjn7n6J8
13080a094R9L9L9n1n0POl8M1L5L4M4l6%%L0L0J9o3o7J3L8m3p4O1N5k7j3j2m7m7M8M7PPM7M8
13073h68%%r4r3M0M0k6k7J4J5k6k6M3M3n1n1j5j5M8J30N1j37j06K8N9k2n9K2J48O7n7n7qq
13067i98qrN0N0j8j7o4o3MQ5O7o8l7M4O3j7l4l4MNMNp6p7J8J7P8P8L0K9J6j19j19J6J9J9K8
13060a029K7k6k7O8O7PPl3l3J1J1LLJ27pj25m4LLPQ%jM0L9k1k1k1k1k8k8O6O6l3l3K1o0rJ25
13052h91M9l1J1J1ONPPo1o0onp2p3K8K7R5R5l8l7l8l7l9l8K9K8POM6M6j5j6j6j5j9j8j8j8
13045a058O5O4k9k9J7J7J7J7j0j0j0j0LLo4o4R3R2jjj6j5q3q3L3L3qpj1j1N6N6m0l9K7K8l2
13038a010l2N3N4N3q2q6M7N7k3o4o4klR1R2J9J9m8m8j3j3N5N4o2o2L2L3K5K5j4j5L5L6l2l1
13031i24j9j9j9j9L9L9o0o0Q8Qo7O6R9J8NNo9o9K5K5r2r1LKQ9Q9M9M9k0j9k0k0j5j5j4j5L4
13024i14L4ooj8j8j8j8k0k0K1K0K6K6j4j4m9m9M5M5O5O5n6n6n5n4O6O6k8k8J2J3k8k9L9L9
13017i16J7J7n0n0l5l6N9N9J4J5k6k6k4k4k4k3P2P3NOn8n8RRO4O5lll7l7MLL3L4r0qJ25l6
13010h81p6Q5J6o6rj0o1o0OPK8K9K8K8L0K9l7l8j0j0j0rK4K4K5K4l9l9l9m0K1K1K0K1n7n6
13003a081L7L8J00J00k1k1J6J6n1n1l8l8KKl0l0O4O4n7n8O5j5q0Q1Q1q1r5j5K4K3j6j5N1N1
12997i78qqL2L2n4n4O7O6j5j5j5j5L5L4q6q6K2K2j8j8K2K2j8j9J04J04k2k2l5j15j8J43Qp2
12990i78j6j7KJKKqpm8m7M7M8M8M8pqL3L3m7m7m7m7L0L0L0L0j3j4j4j3jjj%O4O5n6n7L0K9
12982i22j1j1m1m1K6K6l4l4POO8O8O8O7j0j0q2q2pq8p1R0J01K2r8r8Q2Q2j1j2nonnl9l9m4
12975a093L6J2J2K1K2j9O2J7J7llQ8Pj78r6K7K7jjn2K9O9j2oP4J6J7p3p2K0K1O1O1r5r4m6
12968a128L5R5R4J05K4m5m5Jp9n5K6k4k5K3K2j8j8l3l3L4L4OOOOklL8L8k2k2k2k2m3m3M6M6
12961i97R0J0o6o6M0M0j%llm3m3K9L0k4N7P3o0j01L3K4n5kkQ3Q4K0j14p6N8J13L3j1j0K5K5
12954h10j07j06m2R2M7q7J8R9q0q1O9j2n5K5L4L3J01l3j09K5J01l3o2J9k5k5o0o0J05J06l7
12948i50l7J0R0Q9m6q9M4Jj33lP8m2m3K6K6j4j4K7K8K8K7n0n1m6m5j6O5O0O0o5o4O1O1l8M2
12942i23P7n7n5K6J2J2L8L8kkp4p4kko0K0O3O4L7m3j11l0L7L6L6L6K4n6K8K9q2q3j2O8P7l
12935i13j5j5l8M3Q4Kmno0K1O5j6l7l8jq2n0Q4R5J4JJRRRRj8j8j8j8l8l8P5P4J1j23q3N1J3
12927i58J4K1K2j3j3j2j3J5J5J5J5k0j9k0j9L3L4l4l4o6o7K8K7N9N9o2o2k6k6M1M1M2M2M1
12921i00M2mnp1p2J9J9m8m9ooL4L4l1l0R0R1kjo8o8K7K8K7K7k6k5O8O8p2p3onj7j6K3K4J3
12914i67J2J3J2m8m9qqOOM6M6PPPPj7j8n7n8M1M0K7J08Lj32n6K4j0j0O3O2j4j4j0rl2M8Q6
12906h46m8j56k2M1M1K4K4K4K4%%J%r0r1k3k3MLK0J01L7m3J2J2l9M2M1l9q9q9K7K6M5M4j%
12899a006P1ro3o3P1j0j09k9R3J3n0L2L4L5R0J0j7O4J9o2KKm3m4j9j9P5P5j9j9j9j9J5J5n2
12893i55n2n2n2K3J04K7K7l6l5j3j3K2K3J2o8O4J99Mj84m8L2k8k9k3k4j5j5nJ29O2p3P9P9
12886h34l5l4J6o5l7M3K9K8k5j06o5J5L5L5M0M1m5m4m5m4R9J00q3j64M9M8MLk5k4O4O5L8m2
12880i65m2L8K8K7o1o1O0O0K0J9q2q3J19J19p0p0llm6m7K1K0L2L2l5l5J3J3q0q1J7J6Q3Q4
12873i43m3m4N1N1j8j8j8j8P4P4k1k0J0J1n7n7J9J9J9J9j5j6j5j5n6n6J2J1L2L1rrL1L1rr
12866i71Q0P9o8o8j5j5j6j5O7O7J%o0n9L4L5p8p8J6J7MNj17J8J30M9QRq0q1M1M1K1K2j9j8
12859a014noRp3pJ26K4n6L5L5J7o4n8P6M1m0J6J7n6n6P8P8m3m4L8L7n6n7M6M7m8m8J6J6J6
12853i63J6k1k1P9q2j47J4Q8Q8Q7Q8q7q6J1J2q3q3J6J5J5J5M6M7OOJ3J4k7k6J9K0J9K0l5l5
12846i42NNj9j9n9o0J09J09j2j2K9K9o5o4j4j3j4j3P9P9r6r6K5K4K4K4JJj00O1J29l2k6k5
12840i48j8j8J03J02j37j37J1J0J5J5J5J4N6N5j1j2q3q3O5O5m2m2K5K5k2k3k2k3N5N6J5J5
12833i04jkL9L8l5l6l6l6j9k0P4P4k5k6J4J5m8m9qqK7K6k8N4J5j19j12P6J67L3j11K2J04l1
12827h76q6oqqM3M2o5J5J51l6j64l0K7n3n2K9M5M6l1l1RJ0J8J9J8J9l5l6L2L2oooommmml2
12819a034l1L5L6K4K4K5K4k7k7L7J18Q5j03j07K7m0m0O3O3l5l4l5l4m9m9M5M5K7K7m0m0p2
12813a092p2J02K2p4O1J46O5J0J0o7o7J9o1k9J04P2qM0M0q4j64p4O0J6J6K4K4l2l2l2l3M0
12807a050M0%%M4M4k3j04l7R7R7l7l3M7k3j04qP2J7J8oq7m6L4J02J02R8l7k10p6R2J2rP2K7
12801h75n4k6k7RQJ6J5k5k5R6R6K6n5p7MM4l7j7O4k7k7qpn8K2O7j5n3n3j7O3O2j7J6J5q3q3
12794a043K5K5j5j5%jL5L5M8l2n4n4l5l4N9O0O8O8K7j06qP3m8m8%jm0m0J1J2J2J2J1J0N0N1
12787h82k6k7k6k6j9j9M8J29L8r6OQ6k8k7k3k2k4k3L0n1o6O8J30J30Rp2p2RmnM6l5r5r5M7
12780i87M8j0j0n1n0O6O6m9n0m3L7P5n9OJ40Qp3j9k0k4k4J9J8k1k2P4P4p3p4L0L0k0O1O8j3
12773h72k9k9J7J7n0n0m0l9Q1Q1L8L9n5n6L6L5nnk0k1j07k6P9P8J6J6J6J6k7j08n3K8M0M0
12767i19Q3Lr6j77r1R8K2K2Q4MkP9R7J6n4n5k8k8J3J2kkQ9Qo9J1l9l9N0M9p2p1k3k2J7J8K6
12760i88K6n9n9k8J08J17L6j1j1j6j7J0Rl1l1l3l3p9KK5K6L0L1l3l3l4l3L0L0L0K9PQPPL0
12753i31L1o3o4N8N7j0rj5j6j5j5N5N4o6o6K2K2m4m5PQM7M8L0L0o3o4qrqrM9M8M9M9q9q9M
12746a030NM3M3p8p9M4M4M3M4J1J1k9k9poopmmmmoom6m6P9Q0m2m1L5L6n8n9lmj9O2J41k0r0
12738a006rlkLKJ8J8J8J8l3l2O2O2m1m2K6K6onm6m6L7L7K8K7K6j35n1J10O1j00K2J02p6p6
12731a006P6P6l1l1RRp4p5ppQ5Q5J8J8O8O9n3n2p8p9J6J5j1j1M2l8p6N9R0RO1O0o6o6j0j0
12724i16j1j0J2J3J2J2q1q2O6O6O1O1j13j14J5J4k7k6J8J8p6MJ48J2j08K7Mp6J8R8M6q9q9
12718a093M6O0k0ppR0R1mj38o5J6l8l8M0M0M0L9KKKJJ2J2J2J2k1k0k0k1P2P2p6p5Q0P9m1m0
12711i04l8l8N7N6p3p4M7M7M1M0J%j5j5K5K6l6l6l6l6N3N3m1m1jjjjk2k2M6M5o8o9N3N3L3
12704h92L3p9p9nJ29O2p3p7p7q6J03J41r9o8O6J9J9K8K7p7p8M4M3m5m5J02J03q7q7L4L3m8
12698a016m8J9J8l7l8l2l2P1J52L9r5rP3k2k2O9P0LKp3p4p4p3lkR1R2L1L1l6j16m3R2N6k4
12691i60n1n2J0J1L4L4oq7k0J15K1j14K3J04j7j7P0P1n1n0qqQ6Q6j22j21K7K6ppppMMM5M4
12684h97O5O5l3l4l4j14oJ29j3j47j07Q1J00K0j7j7RRRJ0L3L4L8m2n9n9k4k4J6J6O1O2p0J1
12678i29J14k1q8pk1k1N8N7o4o3O5O6j01k0lmM2M1o7o7K6K7NNl5l6M8M8M2M3o2j43L2J13q4
12671a004q4ppoP3P4oK2K3k3k2lmL2L2K3n8n8K3j7j7k3N9J2o8k3N7j5j4O2O3r0j0J11L1j34
12664i96j33j5O6M6l4J5J6kjLMj0P1j2j46n9P4J15j9q8M6M7l2Q2Q2p0p0O0O1q4lO4j7n7K3
12657i73M1m0J1J1m3m4NQ6MMJ8J8q2N2N8p7j1P0n1n1L7L6j4O7P1j0n4n3n3n3M6M6q5nR4J3
12650i11m2L9L4m6J1J1q7q8k7k7K2J02k3k3M9N0J6J7J2J1j5r6l4M7N3k7k7N3L3m7QQp0J1L2
12644i71L3J6J7k4k3L7L8j07k6J40N9l7l8PPj0r0p7MP4P4m2m1kjm2m1kjN0N0NMP1j1j09k9
12637a038N7k4o7o7M5M6M0M0L8m3m3L8ONN1N2j5j5n0n1J3R3L2n0m9L2j9j9J7J7l3M7K4n6p
12630i53oj7j7j7j7N7N7J7o4n7P6mmLMm2L9l1l2O7j3j02L2L7m4n0n0J2J1L6L5%%M2J23Jp9
12623i50J0J0l6l5J2J2P9Q0%JN1l0r6j5N8p6p7N6M0M0o1o2ONK4K4J9J9Qp4o3o3oP5K4K5M2
12616i24l9lP7J3o9M9N0p0p0q0%J04K4m4L7Kp8J1J2K9K8Q3j06j23J18Q1j06MQ4o7o7L4L4L4
12609i38L3p0p0k6N4K6n4n8K3J02l2p0J18J06q2m8Q6N1q2q4mj8j9rqn6K4P3P4KLklN4k6k2
12602i52k1p0p1J27J26nq5q6mJ9K0j1j1l1N0Q9R0M3r0r1M3M1M1m4m5o1o2k1k1K0K0K0K0o3
12596a076o3N7N8j5j6K5K5N7N8r4j74LQ3K7K8nq6L5J15k6k7J8J9MMm4j25J7J7J3J2K2K2J7
12589a015J8N0l0j32KQ7PqpK8K7O7o6j09k8L4L4N4k7o6J3N1N0l8l8P8P8j6j6m3m3K4K5J0J1
12583i34l0l0O3O2n8K2L9r6n0Q4j7j6rqopooJ6J6k4k4K0K0K0K0K1K2m6m5LMLMJ7J7n1n0N2
12575i88N2N2N1n3n3n3n3J5J4J5J5M0M0k7k7K3K2j7j8oppok0j9K0K1O1O1q7q7RJ0JJP3o2o6
12568a060O8M9l1o3J7Q5Q6n8n7O5O4n6n6j3j3j4j3l2l2L5L6k6k6M1M1l1l2L6L6LKr1r2N7N7
12561a018l7l7N2N2j5j5l0l0L7L7M1M0k7k6OOl4l4K1K0Q8Q7k8k9k8k9%%M0M0m5m5m6m5J05
12554i26J04j6j6p1p1K3K3L5L5oomnL5L6j02j02J8J9j8j9K2K2N0M9RJ0l5l5l5l5qpo6o6k4
12547a183J11J20M0ppj3j2j2j3j3j2M5M5p5p6%j%jqqrqN4N3N3N3K0K0k1j01q2N3O6O6J1J0
12540h42n6n7j7j8N0M9k5k5J5J5mmQ1n4j30NO0k0j0rj4j4K6K7m0m0L7L8M8l2m0M1M2m0j8O3
12534i12J2J2K4K5r1r1m2L9L9m1rrj3j4K8K9K8K8l1l1K2n8j16J8P6mN5N4M2M1N2q2r3j1N9
12527i65O0J9J9P6mp9q0L8L7l2j14q0JJ8J7M5M5p6p5M2M2L7L8l5j16J7J52P6j12j08Q0Q7O
12520i24lmKJJ5o6l5J00R9l4m5L7R4J5j28j27n7K4M3M3j4j4k0O1J5J5P2P2p5MLj32lP8j05
12514i93j05N3N3K5J06J2o9lkn3K7k0k0P8kn1Q2M6q8p4O1O1p4q0N4K0o0m9L1P2rl1M9Q0n5
12507i28n2K7K0o2n0n0L8L9K0K0K0K1j1j0m5m5rP2J11k4j17J8Q0n3m2L8j6j5j5j5j5j4J5J6
12501a033J5J6KLklM6l5p4O1J10k4k8k9j7O4R9l6q4mN5k5j9j9J6J7rqqrm8m7P3P3L7L6l0l0
12493h98NNo2o2k0k0K1K0j7j6M5M6M4l7j12K2N5k6K8K8l4l3L4L4j%o8o8O8O8J%p7p7M3M4r
12486a026rqrN7N7N7N7p5p5M6M6LKn3K8L6j26r0P1Q7p4k4N7K1n9n5K6P0P0j9k0J2J1k9k9k9
12479i95k9L8L9J5J6k4k5n3n3O8O8m7m8P3P3n4n4L9M0n7n7R1R1m0m1m1m1J%M1M1l7l6L0L1
12473i37L7L8L7L8n6n6n6n5K3K3K3K4l0l0k9l0R2R2n6n5nonnK5K5j22j22P6P7RJ0n2n3O9O9
12466i73llL8L7k7k6k7k7%%ONnP6L8j24j50J2J57P7KKm4m3k7k8k2k3j5O5O0p4l3M6ppn0n1
12458a168kP9P2P1m4m4POm3L6K2n9j9O2N1l0k5N6K1K0P6mj59p9P2P3n7n7J1J0L4L3K8K9Pp3
12452i87k8k8K9K9K9L0rrL2J12k7j60j56k2J06J06poj6j5j5j6J8J9K8n2j8O2O2j8m6L4L4m7
12445i52o3J7L4L4m8m7lkn5K6M2M2N0l1l5M4J7o4LQ4N4k7k2k2M5l6l6M5OOJ2J1m3m2K0J9K9
12438h88n2r2j1%%P2P2k9l0L8L8l3l2l3l3M2M2n2n2N5N6l9l8n5n6J2J2J7J6k4k4M7M7OPPP
12431i80O8r3p2Q9pq8%jnoJ05J04L9m2j53RJ02n9l8M3j3j2qqL3L3rqm9m9N9O0qpK0K0k1k0
12424i72KJKKq5q5R0Q9mlO3O4l0l0k9l0PPl3l3J9J8k7k8O3j8j30L1L6L7M7M6KJo5o6Q6Q6l5
12416i04l4l5l5OOL9L9k8k8k2k3J8J8J4J5N4N5j17j16L1L1J01J00j00j01l0l0l0l0J8J9N8
12410a041N9j0rj0j0qrQ5Q5L4L4o0o0m9m8qqPQJ01J02p0o9K4K4m6m6ooM1M1k6k6NNo3o2LL
12403a089M4M3K0K0k0k0L5L5nnn3n4O8O7N6N6j2j1o0o0PQJ0J1n7n6K9K9j7j6M0m1p9N4J25
12396h98j0j9k0j7j8K3K3n7n8J0J0L1L1L2L1pppqJ0J0q5q4N6N6l8l9K1K1k0k0k0k1P4P3M5
12389h96M5j7j7j09k8K5K6n2K8J03l0n7K4K4n7m8Q6M6q9l5M5j6j7P8n6r7L8N4N4nmJ4J4k7
12382i53k6llm4m3J1J2p3O2J55K2p0o9KKl8l8K0K1O1O1j0j1j0j0j5j4N3N3l6l5N9N9m1m1%
12376i30jn2n3O8O9j0j0k3j04l7R7N3N2M0m1l5l5L5L5M5l5p8Lj3j2N8k2r8L6L5m6K9J10k7
12369h97k8J3J2Qp2j4J21Mp5rq9j14K1Q3Q3M2l9l8M1o1o1R1R1m4m5MMm9Q5N4k6l1l1l6l6P
12362a031OM7M6ppppl5l5N9N9r8r8P6P7l9l9K8K8P1P0p8p7N7N8j0j0p0p0N0N1NOo2o2kkN1
12355a001k9n9P4Q0kj7j8k3k3L0K9l7l8L7L7K9K9L9r6j01L4Np5%Q1P8P9M6q7j15J9M7l3j4
12348i95j4j9j9Q7Q7P3o0o8J3Mp6OOJJQ4Q5o3j44o6O7O3p1m2m2j0j0M6M6k1k1l6l5L2L1L1
12341a049L1P1P1k7k7k6k7K3K2j7j8r1r1L0L0kkL8L8KJl0l0m4Q9J30J30j4r4r5j4RRJ5J4j1
12335i56j0Q0jp6NMp6JQ1J4o7k5N6N1l0o8o8jk%Q1M0m1M3M2l5l5O1k0j9O0llKKm4m5l9l9j
12327a081Q0M5l6rP3K2K1J4J4J4J4l9l9l8l9JKJ1o9n4K7k4k4P8P7m4m3M7M7OPJ0J0RJ0kkj
12320i05kQ2Q2o5o5l7l7l6l7o9o9nJ28R0m5m6L4M9M9j12l1N4N5qqm6m6J6J6J07K7n0m9qqK7
12313i68K7k0j00m2R3J03K2m0l9r9j9L0L0L1L1K5K6nq6j9O2O6O5k8k8O5j5j09k8kkl7l7KJ
12306a044R6R5jkRp2j27m6M6M7O2j8o0P4Q1j07j04Q4L9m2k4k5O0N9lj39j06K7J37N6LMm2m2
12299a025K1K1J6J7Np5qP2j9k0K6K6o5o4L2J14N4k6m3m3lmlln1n1P6P5j7O3P6j67j12J29K3
12293i53n8N0N1m9m9QQPQKKLKJ5J6J5J6k2k2M5M5J0RJ0J0MMn5n5j10K4L9m1l8M3N9O0l1l1
12285i49J0J0o3o3NMM2M2m8m7j9O2J38Lm1L9rr0mmrrJ5J4J4J5m1m1jjJ%l9m0O5O5K5K5l0l1
12278i85l1l0k1k0M7M6JJJJk3k4J7J7J%O8O8jjm1m1L6L6n8n8L2L3o2o1J2J1P8P9m6m5M8M8
12270h67m7m7opmmmmL5L5l2l1K7K8o6o6M0M1q0q0M6M5M1M1P9jpP4Rp3jkj22j21%jQ0P9M0L9
12263h94k7k8k2k3n3K7R9J9n0L0K0K0j5j4j4j5J7J7n1n0Q2Q1J8j17q3N1Q3n1o2o2K4K3K3K3
12256i74O7j2jkk6k7k1k1P3P3k1k2o1o2N1N2r3j2R7J6q4N0P8n7q5mK9K8l3l3L7L8J8J7qqN
12249i38Q6N1q2m8L3o6o5O0O1m0l9%JmnL6L6n4n4j4j3%JM6M6m0M0M0m0K4K4m8m8L4L5ooJ1
12242i45J1J1J2nok5k5J6J7n1n1N4N5o6o7M1M1mmk1j01o5P0P1P1j4j5j4j3l4l4L6L7j8O3R9
12235h73l5k1k2l5l6MNqpL3L3m6m6K2K1ooL5L4n4n5QPO5j7r2M3O9j1KKl8l9KJNNK4K5O6O6
12227h70j09j09P8P8j5j6J2J3k7k8k2k3J8J8O3O4l1l0RJ0q4q4J9J9N1N1M4r1o0K0L8L8LLK2
12220i28K2m5m5k2k1J9J9m0m0N4N4l6l5Q5Nq4N0Q5m9j8j8M0M1k1k1k0k1J%O8O8n8n7n8n8O2
12214a022O3nmk7k6k7k6l2l1L6L5Q4Q3j0j1j9j9K2K1LLKLl4l5l4l5jjQ5Q5P3o0r7j7o6o5L3
12206a073L4J8J8Q6Q5o9o8K5K5o8o7N3N4kjL9L9n1n1n1n2K4K3O4O3l4l5L3L3rqrqN2N3m1m1
12199i17k3k3k3k2N0N0j8j7j7j7N0N0nonnq5q5j7j8M7M8QPM5M4k3k2LMo4o4K0J9J5J4J02K2
12192h78j04k3L5m5NOJ7J7%q0k8N2PPpP4L8m2j00j9K4K4rrJ4R3j3j3J%l3J02J2j22n3K8J4
12185a008J4J5J4RJ0mq3m9L2J02K2o7J4J4J4K0J9o8o9K6K5N6N6l8l8j9k0o4J6l6l7M2M1m0
12178a079M1Q0n4p3O1L9M0N4k6k6N5ppM9l2q7on7n6K8K8j7O3M2M2POj8j8j9j8L0L1l7l6p3
12171a050p2J6J7M7l4k8J05O4j7L7L7n3n3n2n3JJl9l9O5O4Q5Q5L6L5n3n3j5O5Lp7m8L1O8j4
12165h88p2p3K0J01Q2Jo4o4q1%K1K2OOl4l4K6K5O6O6j4j4n4n4M6M6M6M6q7q7o0K0L2J13R9
12158g90j42j22O7mq5J8R8j9j9L4L4poK9K9j1j2j02j03J26J25m6m5m6m5J0J1N1N1o2o1N9O0
12152i25J9J9Lp9o6J4N5k6n7K4R0R0jq2m6L4mq5j8O3M0m1q1jN4k7j6j7j0j0j1j0KLO9O9M5
12145i20M5K9n3m5L5q3q2J01J02n1n2M5l6l1J03kq3J1J1K7K6j9j9M2l9j33n2Q4Q3n9n9J1J1
12138a052l3J02J01l3o1J9n4n4M4M5mlk4k3J8J9k1k2L7L7llm8m8J9K0L6L6L1L1K6n5n4K6n0
12132i98m9K2K3j4j4n8P6Q1n3l0J04N0l0m4m4l1l2m2L9J20L9K2K3n8n8j3j3j7O3K3n7J0J0
12125i50L0n0n0n0opk8J05R5J5K7K7n0n0N6k5o5J6N5N6J7o4m7L4n6n7J4J5L4L4k6k5J4J5j4
12119i61j3j3j3R7R8p7p7rrrrrj0j0j0j0j0j0j0K5K4O5O5j%jjllN1l0q9M6M8q5o3P2L2m7J7
12111i52J8n0m9K0J00R1m4q9q9llQ5Q4rrjjjjn5n5J2J2j1j1j1j1PPQPK7K7j3j4l5l5Q6Q6j5
12103h90j4j5j4m5m4P6P6k4k4k3k4K1K2m6m6L9L8L9L8o8o8k7k8K8K8j2j2m9n0M4M4K9K9K8
12097i44K9o3o2N8N8N8N8l6l5n9n8Q9R0m7m7m7m7m2m3N1N2l0l0L8L7k8k7L9L9k7k8M0M0qq
12090i40qqj6j6K5K4J0Rn8n8L3L3k2O0Q0n4n8K1poO5O5n7n7mq4p5N9K3n7j3j4o2P3J16j8j09
12083a105K6P3qo7o7K0J54L3j01k3k4O1O2k8k8J2J2L0L1l7l7K5K5j6j5j4j4j3j4RRRRO0O0
12076h91O1O0j14j13PPo4o4N7N7K5K5o9o9N1N0J3o7j20O8K08P3o0o1K6K5k6k6k6k6k3k3P2
12070i57P1j2j2o3J9O0k1k0O0l8j18KQ3lq4m4L7lq3m6Q7P1j1QQl8M3M2l8rqK6K7j3j3N5N4
12063h81n0m9j0rm6m6k4N6J13J13q8q8J29M8j54p3Q8Q7jkm0m0q5mK8K8K9K8K5n5n5K5J9J9
12056i65J8J9Kp9p9KR8R7m5m5l6l6N8N8LMQp2K7K7J7J7O0k1K4K5m2m1l7l7QQ9K1n9l0k9l0
12049a001k9o1K0J5J5L6L6n0L1N5N4qqm9n0M4M4l5l5MNj6j6j01L4J58K3n9K1J0J0k5k6l0l0
12043a014O3O4L8L8l0k9r6r7kJ31O0k0l4l4k0k1k0k1K7K7K6K7K3K4j7j7rj0L5j00j40nN9N8
12036a036K6K6K6K5n4n4j4j3L0L1rj0L4L4o0n9J0J0N0N0P5P5p3p3KLKLK9K9o4o5L5L6j9O2
12029i00j9j54n5Q0QQN6N7o0o1j9k0K0K1K0K1l1l1O3O4q0p9O8O8r8r9J03J02j7j8j8j8P9P8
12023h61r5r6ONM7M6J2J3J2J3PPm3L8K1n9QQ9Jp9k8k8n5n4j5j4L7L6JJm6L5J13k0l3J01jj35
12015a013RRm5L6PPO2j8p5NP9n5l0J04O1p3l4M6k0j01l8R6O2k0m0m0M8M9l8l7OQ6M8l2p6p6
12008a041l0k9O5O5L3L3pql8l8K8K9m9m9J7J8K5K6K0K0O5j6j15l5O5j6o0o0P9P9j6j5JJJ%
12002i52j2j3j7O3OPJ1J2j6j6k2k1N3k9k8N3j3j4L8L7j11l1R1J0n7n6N9N9JJJJL3L2l0l0n1
11994i51L0K5K5J3J4k7k7n0m9J7J8L6L6l0l1%Jm4m4M5l5p1O4J26M4%jJ8o3j7j8o3o3L1J12
11988i29J14k0l4l3m9m9llj0P2L6m5m0M0j1j0k3k3M4M4o6o7L2L2K0J01O4p0m7m7o5J5L5m7
11981a042nP4J7o4j3j4L2L3o1o2P2P2MNL0L0J3o8n0L0o0o0J5J5k8J06J11k3n2L0j0j0L6L6
11975h61j08j07J3J4J1J2J2J1J1J1J1J0J6J6N1N1m2j23n6K5J7J8K2K2l2l2Q3Q4Jp9l4l4N1
11968i35N1r7r7J5J5l9M2N8p7m6L4K4n7n7K3J18L8p8KlmO9O9m6m5K2K1K2K2m6m5O2O2nnj7
11961i30j7k7N4j2r2m7L4K0K0j0j0p4NP3pl9l9m4m3N4N5j2j3J6J6J6J6L3L3n7j38r4R4J53
11955a013J9q6q6N7J37kq2J3J3r0j0O5O6q6q6L9M0J6R5M6M5K3n9q9M6L7L8m3m3k3N7k7k8%
11948a001J%Jj1j0L0L0K4K4j6j6QPJ8o3l7M4L7r7j5J18Q0%j03j02J7R8P6mk1k1j8j9O8j4m5
11942i32m5j0j0ONl8R6Q6m8nno5o6m9L1Q4Kj3j4K6K5L6m5m1L9P5pL1L1m2m2M8M7p3p4l8l8
11934a032K9K9J4J3k1k1p5NQ2Q1m1m0J0p1p9LM5M6N3N3J3J3j7j8q5q5L4L3K9K8J00K0n6n5
11928i63K3K4K4K4lkqprq9n2Q3k8k7j1j0m7Q6N7k4poK9K8opL4L4k6k6k6k6m0m1M9M9K2n7k3
11921a005N8N7k4m6m6K8n3n1Q4J07k6PQ8m3j22nnj5j4j4j5J5J6J5J5J09J08k1j01j7j7o7J3
11914i87k9l0J6J5J1J0N1N0M9M8m6j26o7O7L2m8%jL0K9o7j49n4K6J07J06J0p1l4l3PPj5O5
11908a021O4p0j08K6N8N8L2m9m9L2l8l8O2O1j7j7N0N0n1n1M0m1m2L9L9m2o5J4J0J0L7J18K4
11901h75n7m1m2R5R6k2j02j2j2QQ8N9p4o2P2K8j05m8L3k5k6M8l3l3M7J3J3J8J8mnmnK9K8L4
11894h60m7m4m4Pp3q4J03J07q2p7N7l0l0j6j7P8J58J7j17q2jN9O0l0l0N4N3j3j4nmL0L1k4
11888i10j05L5L5rro0K2P4nm6L4L1n0m5L5J9J9K4K4j7j7K3K4nmp1p2j5j5kP8J07k7j3j4j7
11881i44j7k8N4K9n2MMo3J7N8k3m3m2J9J9J0RNNN4k6RQ9Pp4n8n9l9M2J36N6n2n2j6j6j1j0
11874i99n1n1N7N7N7N7k7k7k7k7j9j9P5P5n5n5M1m0j02O0k1j02mJ57O6j5k4k5J1J1J7J6J7
11868i16J7j4j3n4n4LKLKPPOPO1O1O2O1lkMj56j14M7J4J3q6q6L4L5N6N7o5o4M2M2KKk5k6J5
11860a016J4LLKLL4L4o1o0N4N4j3j4L1L2rj0l9m0m0l9l7l8N7N7J6J5j4j5n4J07P2q9lP7K2
11853i04K2j8j8j8j8l3l2L4L5O4O4llj3j2k4j05j36K4R5J5n5n4L9M0rP1O7o8j04k3M4M4J7
11847i75J6N6N7j7j7O8o8j27PQ9Qm0l9m0m0l2M7Q6m8r1M2R8J7J9J9k6j07m1R4O3j7m2L8L9
11840i04m3l4M6Jp9k6k6O3O3o0o0o0o1Q4Q4RRO0p5q2N1J25j0p0J1O4j5n1n1m3R2K9j04k4N6
11833a031M3M3N4N4l9m0qqkln6K4N9p4jQ0m1m2K5K4j6j6j2j3pql0N1Q5m8l7M3j0j0l3l3L4
11826i99L4QPQPm2m2kkj9j8K2K1k5k5R2J2r5j5K9K9L6L6l2l1j9j9K1K1O4O3J4o5PQl7l8j9
11819a005j9M4M3oq7m6L4j8j8K8K7ONM6M5k6k7L6L5Rp2l7M4N1l0n2n2L6m5l9R5M5l6O9j2j12
11812a041l2M4M3J9R9J4j21j4O6QPO5j6l7l8J3J3N8k2p2p2j5j5O9j2poj8j8K3K2J8J9O3j7
11805i10j2j3k3k3K4n6j1j2K6K6J08J08L8j51j60k6J21J21Jq0M6M5k6k7j0j0m5m5MQ5%jl8
11799i26l8j7O4lmlmRp1J0J45O2p2j04j04k7N4J21M0L7L7o3o2QPLKK5n6j23m3Q6Q5M4M5Jq0
11792i15k9k9l3M7R2J2j41o0R1R1k0j9j9j9J8J7n4n5N2l0o8O7N7p7kJ33K5K6L3L4m6m7K1K1
11786h26k5k5k9l0M0m2l9R5M1r2J4R3k5k5n5n6n4K7M9M8o5o5N5N6p3p2J03J02o5o5KKj1j1
11779a023j0j1K5K5j5j5O2O3l1l1k2k1J8J9l0l0J1J0kjL9L8j8j8K2K2N1N2j6j6K0J9j01j01
11772a016L7L8lln1n2P0O9m5m5K2K2K0K0k0k0l4l3O0O0m9m9P2P1o8o8jjnnO2O2l7l6l7l7K1
11765a009K0K0K1QRM9M9n6n5J2J2mnmnK5K5m3m2k3k2M4M5n8n8L6L6k5k6J4J5j4j4N3N3m6m6
11758a009noR2R2j09j10l4l4OOPPPPo1o2J40J40l4l3OPP2P3m9m8M5M4NMp1p2p2p1N2N2J3J2
11751i91mmmnL0K9K0J9J34k7j02k2NMK4n6q1P9J24M2p4p5j3j2O6O6q2q2k8k8M0L9k0j9M7M8
11744i13nmm5m5k7k8J20J20K1K2m5m5k4k4k4k4j6j5N1N2qppp%Jm0m0J9K0k1k1J6J6J6J6k2
11737i67k2k2k2J3J2J2J2l3l4k3N9K07M5j40j40P0P0n1n1J1J0J1J0o4o5J05J05n4j35J2J73
11731h86M2j19j03k4NMm7m8jJ61J60jp3p3j6j7KKJKj0rN8N8m0l9N4N5ppK9K8qq9q9rK3K2P3
11724i36pmlM2l9k0O0J5o5O3O3q4q4n5K5J28J28o4o4K3j11r5R3J57l1r7j5O6O6O2p3j40or
11717a011j0J11L0o5o5K4K4j6j6N2N1k0j9k0k0j1j0N2N1j3r3r4j3M0L9M4M4LLl3l2j1O8J9
11711i17J8M7l3p2O2Rj25m6L4K8K9L8m2k0k0l5M6J12L3r2r2M8M9m5m5RRl1l1L1L1K6K6M7l4
11704i48p4p4o5O8J15k0QQ9kj35p6N9O6j5m2L9M3l9l2J02O7j4l5l5l9m0L8L8J6o5j8j8J2J1
11697a015P1rq2jR0Rl0l0l9M0L6L5N5N4j3j3l7l6K2K3l2j65q3J04J52J7j15j16j23J0K9K9
11691a163J08J07j4j3K0K0m8m7N0M9p1p1ooL5L4K8K8o2o1L8J18P8kn7n8N8N8p1p2k7k6K0J01
11685i25J00K0n1n1n6n7PPPPK8K8K8K8qrr4j3O2O3k6k6PPn9o0M7M6N7k4o2J8N2q3o9O4O6j5
11678i39M1M0n8n9j5j4K5K5L2L1j3r3mP5K6K5m1m2MMk5N6Q6m9n7n8KJJ4J4J4J3K8K8K8K7p4
11670i02p5k9k9K1J02J6J7m7m8mP7J8o3r8j8L8L8L7L8K8n3q8M6K2n9LMoJ28L9r5k7N3%%l5
11664i51l4l0k9l7M5Q4Mm2m2jkNQ5Q6Nm2m2r2j2P6P5J7j17j12K2O0N9m6m7P5P4j24j25lmJ03
11657a059J02L1m9p0J0N3N4l5l4J0J1l2M9MLnop3p3R3R3K0K1j4r5o5O8M9q4jjJ4J4RJ0M2l8
11650i74KQ3p0o9J07K7o6J4K6K6j9j00j00j9L4L5L9M0MMl6l6O3O4o2o3J01K0p9JN9k1j11l0
11643a106O9O9k0k0P1P0n0n1%jjjK2K3j8j8m0m1L2L2n9K2J7J7L6L7L6L6KKM2M2j22j23N2N2
11636h90LMkkrq9j25J0J15L5l2l3n5n6K0J00QRP0j0q9R9R4r4l5l4r0M4Q4n1p9Kj7j6K9K9J0
11629a043J1J04J05n7n6J1J0j7j8M9M9r0r0L1L0o9o9P8P9MLMMj2j1n2n2OOOOL1L1l6l6l5l6
11622a121l6l5P4P4L4L4MMP1P1l0l0l0k9qqqqk3k2k2k2M6M6k1k0M7M7PPn6n6O5O5n2n3j2j2
11615a018Q6Q7J9J9o5o5JKl4l3l4l3R5R4k6k6MMo3o4N4N4j3j3j0j0L0L1N3N4M0r4r4j3P2r
11608i18l7l7K5K5NNl5l5klkkN0N0j6j7j8j7K2K3n9o0QQNNp8p9k3J38R2J2l3l3%Q1R8o2k3
11600i37N8P5q7p7MM3M4m6m5K5K5j5j5n6n7O5O4J2J2J2J1o6o6N5N5llmlLKLLK6K6m1m1m8m7
11593a034M6M6O1O2q8qJ31l1j24L6k7j08lP7J3J3N9N8o2o2k2k2M7M8j9r8o1J00N0l1jkm7m7
11586a050K6K6l1l0r5O6J12n0j6O5J9o1l7M4J14J13n7n7j7j7j9j9M8M8l1l2l2l1jjM0M0k0
11580i43k0K0K1m2m2N2N2n2n1n1n1Q4Q3L6m6l9m0N0M9q2q3m6Q9J19j4r7j6L9L9L9L9jq2m1
11574a028L9J8J9K3K3K1K1m6m6j9j9M8M8j9j9K1K1r3r3K2K2L7m4m9L2P7lk0k0ONJ6o4KQ2l5
11567a014l5J1J1J1J2k0j9P0O9Np5m1M1P8jr1j0O3O4l0l1lq4k5J09j2r3J0J0j52j8Q0n3O4
11560a099J44j1r2k2k2M6M5rP1L1n0KJmln3n4o3J8Q9Rq8q9N9O0qqQ9Q8K2K1l8l9K8K9QQP5
11553h09P5m6m6Rp2j54OL4m7o3R8J33k8m6m5j6j6K8K7K7K7l1l1RRJ2J2%q1j4J46L1j30j04
11546a096N7K3K3K4K4l1M9N5j05j00O1M8M8l6l6l8l9K9K9j6j5K4K5M9M9RRj4j3j4j3l9l9K
11540a007KnmnmJ6J5n1n2L6L6L6L6n6n6J2J1L1L1j0j0rj0L1L0J4J3n5n4J3J4P5P5Np4o3R8
11533h95M1j20p0R1O0N9k4k5m9n0j4j5K8n2j3O9j7j6P5n8m0J47N0j37o1K0L0L0MMN4k6j23
11526a043m2N5N5m9m9oP5M9l2l2M9J35N5o9o9J4J3RR%q0q0JL9M0m9m9J5J4J0Rjq2L5L6kQ0
11519i37L8m1M7M7n1n2m6m6ooj8j7j8j7J4J4RJ0Q0%%Q1K5K5L5m6o6o7k7N2k5j06M2J23L9m1
11512i52m1M0Q3Lq6oK7K6K6K6l0j10j7O4k3k2K3K2m2m3kkN3N3%Q0P6n8k8N3lq4l4l4J2J3n5
11505i92n5n5n4J21J20JKl9l8N8N9l5l5M8M8m5m6O8O8q5q5P5pm4Q9O9o6j33KJ48J4m9n0l4
11499i57l5ONlmN6N5Oj27l4J00r7r8J12J12n4n5m2j22k9J04P0j2K7K6m5m6J11J11nmq6mP0
11492h88o3k4N6k0j00k8k7L4L4N0N0j7j7nnonJ1J1J1J1J5J5J5J5k7k7M0M0l2l2l2l2k0j9K0
11485i98K1Q3Q4o5o4k1k2J9J8rrrrk7k7m3R1Q1n3j4O7m2m2l7l7MNP2P2MLM4M4p4p4r3M0J88
11478h29jj63k9K7K6nnm2m2kjL4L5P5P4k2k3j4j4l3J01J2j22j08k7O8O7M3M4k4k3l0l1N6N5
11471h73L5r9o9J2j3j4M5l5p6N7J47J3m3m2n1n1M0M0k6k7O8O7q0q0l5l5L2L3rrN8N9n3n2M2
11465a024M1k4k4J6R7Q6m9q0%rrnmL8L8lkj2j2j1j2L0K9j0j1l2l2L5L5J0J0l1l0L9M0q2q1
11458a045J2J2J1J2M8M9j00r9J9K0l0M9J03K2p5OM2r2j29N9J95Pj05L1L6m3J0J0L3L3J1o9
11452i57l8l9llL6L6nq5r4M1J26M6j%Q0jp2p3P0P0l5l5L1L2n1n1J5J6J3J2J3J3ooL5L4o9o9
11444i74o9o9O5O4K1o0K2J02k3j04M4M4k8k9L7L7mll7l7L0L0n6n6Q7Q7L5m6l5l6q1%M5l6k5
11438a058N6NON3N3m1m0m5m5M9M9l4l4O0N9k0j9j0r1%Q0K9L0m8m7lkk7N3N3k7k2k3k7k7n1
11431a106n1M3J24P6n9k8N3M0m0l4M5r0r0J2R3Q3Lo8o7K3K3N8N8l3j14kjJ3J2J3J3rrN9N8
11424h99j6j6K4K4j4j5K6K6K0K0m7m7k9k9k8k9J3J4k7k7QRJ4J4k6N4J4o7K4K5J4J4N4k6J9
11417i12J9j0j1%q1k6N4M4M4n1n1l4M6K6n4n0L2on%%rqL2L1M1M1%%l8l8l9l8K5K5P6no6J5
11410i81N1l1n5n6OON0N0O3j7l5R9K4n7l4l3l4l3m4L7P5n8p7N8J4J4j7j8j7j8P1P0L1L0o5
11403i31o4K9K9l8l8N6N7n5n4J2J3J%M2M1M6M7p4p5RRl1l2K3K2K3K3J8J8k2k1n9n8L6L6m7
11396a009m8K0K0JJJKN4N4m0m0L8L7k9l0NNNNo7o7j9j8n2Q2N2k9l1l1N8N7j4j4j5j4Q1Q2o6
11389i73o7M0L9%jJ7J7J7J7L0K9j0j1n8n9L6m5j89n5R2J74J17j6l0l0j2j2j2j3n6n7M3M2K
11382i94Q3O6r6l5M5j1j0L4L4opo0o0OPj4j4N2N3j1j1j2j1r7r7J05J04JJJJj4j4j5j4Q1Q0
11375h49m1L8Q3p8o7J2r2r3k0k1K2K1O2O1n0n1P0P0j8j9n9n9M5M6NNk2k3k2k3K6K6N5N6J20
11369g84m2q7P5L1m8m4L7Q1Jr4j2O1k0o3o3RQRRMMMMK7K8K7K8j8j8j8j8nnm6m6kllkJ8J8m8
11361a006m9J7J8N7N8qpm0l9j9J15N4q1q2ko6J5R0J0j06k5J38J38n8n8jj%jOOOO%Jj3r3k2
11353a042J12L2L2k7k7k7k8P7P7r7r8n8n7R0J0p1O3J57K3j33n2l9l8O5O5K5K5KKl8l9j6j7
11347a047M2M2N6p9qP3q9q9O4O4k0k0M7M8mmmmL3L4j14l3J01l3o7J21O8o7m6m6ppL3L4N4N5
11340h19j3j3o5o4K9K9m7m8P3pp8N5J18j7m3m3n6n7K1o0k3J11OOJ4J4p1p1L1L1l5R9O9j2N6
11333h80N7l8l7p3QJ01K1O0O0m8j28o4o4k0O1PQJ3J2J2J2k4k3n7K4O8j1n3K8k8k7M6l4o9O4
11327a016O2k0l3l3N9O0N9N9j11j12L1L1J4o5o8O7J28n9j42qM9M9R8R8q5q4RRmlJKq9qJ18
11320i37L7p6LL9m2j2j2j7j8M7M6M2M1l7j17mnM0L9rq9qqn6P8J47J3r6j5MLN9k2q2jN7N7Q0
11313h31j08j16P1J10k4K3K3l7l6l1l2m4L6O6o9j4j5O3O3M3r0OQ7r0r1L6L5k0k1k1k1N9N9
11306i31q9q8Q3Q3l8l7J3J3k7k7J1J2J1J2J1J2J2J2p3p2M8M8onP9n6k6J08K9n1N8N9j24J0
11300i26N1q3m5L6M6M6j6j6L8L9k9k9p8p8J5R7P8n7q8qN9O0llj9j9j9j9L4L4o0o0k3k3P1P0
11293i27k4k4k4k4k6k5O9O9k1k2J8J9OOlkmj38l5M5kP7P3o1J5J5l4l4J1J1J1J0l3l4R3R2j04
11286i61k3P8n5m5L5j8j9QPk7k8K6J07J3o8j3j4l5J00N7p7l8M2k1k2N1N0qrmmp1RJ5o6k1N9
11279i90M1M0N1q3n4K8MMJ9o1k7N4o4o3L2L2o2J9J02l1l7M4J7J8j8j8N5N5k0j01noj0j1K8
11272a018K8K9K8m5m5nmLMM9l1P3P3n3n3N2N2q7q7m8Q7J28M8p6MJ02l3j42o2O0N9m0l9%JM6
11265i42M6k0k1L6L6l6l6J6o4o0P5K7n4M6M5k6N5N4k6q1q1j5j4mP7P7mo2o2P6P6N7k3p2p2
11259i76k1k2j1J22Q5n0j11k9lq2j1P0L7L7Q7Pl2l2n0L0O1p4l8M2l1l0M1M1m2m2N2N2J2J1
11252i00n0n1q3lJ18L7l7l6m7L4QPjq1m9Q4Q5n0k7N2N0l2J8R8KKj3r4o3P2oq6l3l3j6j6N4
11245a086J35M4l7J3J4l3l3l3l3N1N0m4m4k3k4o9J2P7P8M3M2L1L0j0j0j3j3n3n4j9j9M8M8
11239i34L2L1L6m4m8m8j20j20J12J11rrK2K2j9j8n8n8J0RK8K9K8K8K7K6m0m1K0K1P3op3O1
11232i19O5o9o2P3L4m6m1m1m5m6POM7M7j3j3K1J54J36n3j04k4L2L2k9l0k7k8k7k7rrP6n9j45
11225a136j0P7mj2O7Q5Q5j22j21N3N2k6k7J4J3J1J0J0J1k2k1k2k1M5M5k2k2J6J6J5J6J8J8
11219i11J8J8qpp6p5ppqpL8L8L8L7m1m2N2N2r6r6N1N1L1L1P1o3j17l6N7N8k4k5M3M2J5J5n2
11212i42n2J3J4J3J3k0k1J9J9KKM2M2m9m8M5M5m8m9M5M5o4o5K9L0rqrqL3L4n5n6n1L0L0n1
11205a060P6P5p4ON3k8k3N8j06j06J01J00m0m0J04K3n2K9l9j19NQ6l2l1J3J4Q1Q0j16j16J12
11199i66J11k6k7k1k2n6K4O5j6k3k4L9L9n0n0nml6M5Q4n1o9O5qq9J5R5%%L2m8q7M8J43Qj08
11192i73j09POm4L6N7k4J3R4K2j11j07K7P1P0j5r6n1Q3M3M3J2J2k8k8JJJJkjL9L9j00r9J02
11185a008J02K8K7p1p2J2o8j34N4J54P4Q8Po1J9K0o1n6K6J5J5n3n3M0M1l4l4J9o1r9L4J02
11179i88l3p7MK1K2M7J28L6r7j06j06O1O0J44J45J8j15p8p8j4j4k4N6J29n9j25O2Q4Mn3n4
11173a000L5L5j1j2K9K8p6p6J7J8KJKKl5l4L3L2noool8l8J09J10L6L7N0q5j05k5j1j1N9N9
11166h86M6q9o6J5N5N5n3n2O8O8m2m3l0j10j7J16N6j32r4L9P4P3O4O5n6n6k5k5O9O9m7m7o
11160i44plmO4O4p2p3K2K2L0K9M7q8j18J7J06k7k6N5Op5j0j0j5j5O2O2nnp3p3K1K1L2L3qq
11153i66k7k7k7k7ppL3L3J9J9k1k1k6k6J4J4O0N9pqK3K2m4m5L4L3L4L3p6p7M4M4L3L4o1o1
11146i76M6M5m9m8j3j4K7K7O6O5q1j63PJ41K1K0N9O0l5j15j38kL7L7J5J5n2n2Q3Q3j1j2K4
11140h83K3K4K3KKKJp5p4M5M6q2q3J2J1NNM5M5k9l0k1k1q3N2O2j9J13J13j20j21m6m7M8M7
11133a008L7L7j7O3Jj33o7O8K8n3JJklL8L8j1j1j1j1J8J8p6p6K8K8K8K8k3k2M4M5J2J3J3J2
11126i25K0K0m8m7J5J5J4J5j6j6N1N1L2L1q9qN2q2j43j0L4L4k5k4j8j8J29J30p0p0l0k9P3
11120i52P4L4L3m2m2m2m2pppqm0l9N4N4jjjjk0k0K0K0J9J9k2k1KKn5n5OJ67P3q7J3J3n8J03
11112h64P2q9j20M1k3k3K7K7j8j8j9j8K2K2K2K2m1m1K6K7JJl9l9M7M7M8M7o8o7N3N3m8m7q
11105i85pK4K5J2o8j6J45N0j10r4j3R6R6J06n5j12j11k1k0k1k0N0N1J0J0L5L6L5L5o9p0K6
11099i50n5q5P5P6q6n5K6k9l0M6M5NNJ6J6J7J6l7l6N7N7j0j1L0L0n9n8RQM0L9L9M0j20j19
11093a048KJopQ7Q8PQq6q7K7K6K6K6l9l8J09J09r7r8l0l0N5N5L9m2q0%O7O6J3o7k2k2j4j4
11086a016L1L2k1O0R5l9r4j3N1l0p4OM2m0L4L4l8l8RQM9M9r4r4N3N4P8P9m2m2k3k2M5M4k5
11079h92k6L6L7k1j01o7J5O6j4j03k3N3N3J8J7l2l3P9%q7q6N6N6M4M3L9L8k9j10j5O5k3k2
11073i69j8j7M8M8j9k0noj%j04k3J59K5q4mRRL6L6l1l2N0M9p2p1j4j3QQ9M2M1L1n1j28m7P2
11066i77P2k9j09l8M4L2J13N9p5l9M1j2j2n0n0J7J7J7J7n0n0L0L1L1L1%%J20j4q7pPOl7l7
11059i88p8p7O4O4K4K4jkj4O5J10k4j10k9j7j7j2j2O8O7%%m0m0m0m0P5P5LLJ9o1j37lJ61Q1
11052h39m0m0K3K3K2K3N3N3o7o8n6n6j6j6LKLKqrm8m9L7L7mlL9M0L9M0m5m4mmn7n7R0R1o5
11045i75o5K9K9N9N9o1o2k8k8O6O6L6L6n9n8ONl4l5L1L2L2L1l1l1J0Rl6l6NMJ0J0J0J0R6R5
11038g63o0o1N1q4q4N1k0j9J10L0j40nJ07K7J0J0l5l6k8k9J1J1L4L4k8k8m9L2O7o7k7N2o8
11031i94o8llJ17J18m7m6m6m6P2P2Np5n4Q1M5l5l4l4KQ2l8j72J1R1k2k3J34jj01L2P0P0kk
11024h44o9o8L1L2l5l6N0N0m3m4o1o1Q7Q7L2L2o2o1L7L7llj7j6n7n7M7M7PPj8j8M9M8j7j7
11018i27j8j7m5m5K3K2J0J0N0N0o1o1OPL3L3pqL5L5l8l8N3k7q3P8O2r8r4O7Rp2K9K8j2O7N1
11011h93j10K1J01k1k1o0o0j9k0K4K4O4O4J3J2n4n5m1m1K6K6P5P5j8j9p6p7R8R8M1M1j5O6
11004g31O6r4j30L1J3J3m4m4m4m4N0N0L8L8n7n6mlmlO7O7q2kJ31l0p9KK0o1j0j0j7j7j7j7
10997a014O3O3m1m2O9r3o2R9R7o3p6Nj0j0nnJ0RJ0RMLMLk4k5M2M3m6m6noL3L3P4P3j1j2j05
10990i55j05L8L9L9L9j0rP1o4j32n1M3M3J%JJO5O5n6n6M2M1n7n8N5k5o5P0J17j7k8N4M2r2
10983i14r1M2M8l2p2p3M9M9m5m5O3O2n8n9J8J7N8N8j9j8K1K2KKJKkjkjL1L1o4o3N1N0p1p0
10976a023l8l8LKmmmmK5K4K5K4L3L2L2L2o5o5KQ3Q1n2j38n8J25J25L7L6n8n8L6L7k1k0o0o1
10969i77L7L7lmm7m6KKm4R0J9o0lln3K7N8N8n8n9K8K8K8K8j6j6j0j1kP8j5r7M4M4j00k0O6
10962i70O6n0j31k1J13J0p0M8M7klN9k1r6L7N9k1llp7LR8J7m6m6J1J1J7o4k3N7RRRRJ3o7k7
10955a039N3JKl4l4N3N3k0j9N2k8l4M8j4r5k2N8l5l4L7L8N9O0J4J4K3n7n6P9M1r3jkr4M0J18
10948h68o9m7Q7m0m0K6K6o8o8L2L2J9o3n4Q0N0l1k4N6JJK0o1k1O0JJOOl4l4L3L3k1k0k1k0
10941a034QRP6P6p4p4M7M7j5j5K6K6j0j0rj0m1m0m1m1R7R7n0n1L3L3o1o0O5O5k9k9m6m6J02
10934i79J02m3m3llJ9J9J9J9llm3m3J3J4J4J4m6m7K1K0JJ%JN9N8j15j16K1K1O2O2k9k8k8k8
10927a040k4k5M3M3JJ%JN4N5j3j3llllP7P6m4m4k3k3J7J7QQo0n9n2n1M2M2K7K6K7K6j7j7j7
10919i43j7J1J0l0k9M5M5p6p6QPP5P5o3o3k2k3j2j2N6N5j4j3j4j3LMMMmlmmJ8J7O3O3m2L8
10912h76L7r8m6Q7o4o4k5k5J5J5K4K3j6j7m0m1%%P0O9k4k5R6R5p9p9K4K4K3K4jkjkn4n5L9
10905i69M0l2l2QRk7k7M0M0NNNNj1j2j1j1o7o7J%K8K7O0N9Qj27n6K4o8o8Q5Q5MMM5M4Q5Q5
10897g84r0q9M3M4n0n0J9J9J9J9l3l4k5k5o2P3M3l8poj7j7J05K4k1O0mq4PPm7m7ppQ3Q2j2
10890i09j2J6J5n2n2k5k5RJ42J14p5j00j9j4j3M5l5l7R8O1p3n9P6L8m3o0n9%J34J14k1l0l1
10884h82k8k9k8k9k1k1K0J9ONM1M1J7o4q1q0j0P0P1j0m1m1J02J02o1o1L4L3M2M1m8L1j5r6
10877i71k4N7j8j8pqrP3M3r1n6P8P5o0m6L3j9k0k1k1j5j6k8N3P5P5q4q4qP2K4K5j1j1K1K2
10871i20k4k3K8n3n3K8K8K8o1o1J%n0L0J48O9K4K4j1j1m6m7M1J21Jq0o0o0L0K9OPK0o1o1P3
10864i46O7o6j9j8k7k7L2L3L2L2o1o2O0N9K8K7o6o6N2N2o9o9K6K6K6K6m8m8l1M9M7l4l7M3
10857i77R2m3j02k1O7O7k2k1K7K8j2j3n2n3n3n3K3K3O3O3J4J4O5j6r7j7K3n7m6L4M6M7Pp3
10851a025J3J2k8k9J7J7o0K0Q7PK0J9k5k6KJJJk0k0O8o7j31N7J21o7j7O3n5n6JQ2Q1Kllqq
10843i56n5n5O6O6n6n5J1J2K3K4j7j7j4j3K2K2N9k2j6j7j1j0N6N7m2m3K8J09M9l1p4p5P7P6
10837h22j03j03Q2Kp7N7N1q3n8n8j6J18J23j1o9J1J0o9n9P5L0L0K0o1k0O0j2j3kkk9N3M7q7
10830i85m0M0K7K6K4K3m3m4K4K3l9l8j0P1K1K1K6n5r4j5O1O1N3k8p0O3K8n2L9L9l8l8O5j6
10824h70j10l0K8K9L3L4l6l5NNL0L1o3o3M9N0j8j7K1K1jq2L6L5j0j0L4L4o1o0J2J2n4n5N6
10817a020N6m4m3R0Qr7L8N6p8mP7K4n6poj1j1j1j2L6L6j3j2J00l4p0RooL9L9l1l0l1l0L8L9
10810i78n5n5J05J05j6j5j9j9K2K2j2j2n3n2M1M2JJn8n8L6L7K6K6rrj4O6O1p3r9j8M8M9o2
10803i98o2NNl7l7LLL0L0R8R7K5K5q8q7p0O4J01K1l0k9m0m0O3j7j6J19P4o1r7L7O6j4p8LL5
10796h97m5m9L2J10k3r1j0O1p3p4O1M5l6k8N4j7j6M3l8p9N6M9j38m5R0o0n9M1J22N9k1q1j
10790a058R2J2nP5L0n1ppj8j7N9k2p0p0K8K8j2j2K4K5j5j6M5M5%%M6l5m0M1nq6J3R3m6m7M9
10783i34l1j04k3M8M7J2J1J1J2K4K5p0p0J9J8j6j7m0M0Q1JPOm3m3L7m4rP2M0m0k5k6q9rM4
10776a078M5JQ2M1l9P7P7k4j06l8M2j02j02L2L2M9J30l4j15Q4Q3n3n4lq4j8O3n5n4O3O3mm
10770a003R4R5p9q0K6K7j4j4K1K1K0K1p8p9K6K6j07N3R4o7MNj3J49M2j19j08N2K0K0rj0L1
10763i33L1rrk9k8l6J26mj64o6R6J14L4l2l2o3o4L1L0L5L6l2l1poL3L4N0N0m5m4MMLMn9n9
10756a037j8j9J3J4J3J3N2N3J2J2r2r1L0K9O6O5%q1r7O3J09n2j21M0P5q5rP2K7n4K9J09J1
10750h49p0k3k2J3J3l4l4l3l4P6P7j8j8o0o0PPonQ8Q9n0n0m4m5rP1m2m1K7K7K2K2K7n3q9M6
10743a077J38N8j4j3L8m1q0N4K0j13j05K9M1M2N0N0M2M3l3j13MNn4K7P6n9k3N8n4n3J9J9J0
10737a009J0l0l1M5M6NNn4n4qrL2J12N1l1p5OP6P6rrrqJ4J3j06j07O0O0ppn5n5O6j5j12K2
10730a101RRO2O1nnk2k1R9J00j9j9k0j9k1k2o2o2J2J2q2kJ29ol8M3opM9l2r1j1j6j6L7J17
10723i66P8mm3m4qqj3j3N4N4k0k1j2j2r1M4Q0%n4n4L5L4qqrqK1K1K1K1jkjjKLLLk8k8M0L9
10715i04j2j3n2n3j0j0j0rJ9K0Q6Q7r4r3%%K2K3K2K2o7o6o6o7P6P5QRnmnnN0M9M9M9POp8p9
10707a023q3N1J00l4p2O2J18L7o7o7M9M9p0p0N1k9m9Q7J0p0m2m2P4P3ooooM4M5r5r5l6R9O9
10700i50j2nmrro7o6K7K8M8M9j9j9M1M1n3n3K2K2K2K2M9M8m6m6m4m4J03J04l2l2l1l2K0K1
10694i06k0k0l1l1L6L6m6m7K0K1L7L7n7n7N9N8J9J8o3o4N7N7l5l5LQ5P2q9q7q7onQ8Q8l5l4
10687i64l4l5L1L0K0K0O7r5n5K6N8k4o7o7O7O6%jRQO6O5m0k01n8J02Lp7J8J9PQM7M8qqpqN4
10679i10N5o8J2O3r7m8L3k1k2L9m2o7R3R8o2l8J24K3n8k4j05m5J17O9r3RQl3l2L4L5J9K0k1
10673i35k1j6j6j6j6P4P5m8L2Q7p4p4Q7J0p1onj18M3R1J1lmqrM4M4M3M4p9p9M2M2n8n7j8j7
10666i79K8K8l9l9l0l0O5O4O2O3q5q5L5L5l2l2N4N4m1m0j3j3N5N4k9k8k9k9m3m2K4K4L0L1
10659i52L0L0j4j5j4j5o4o5K9K9JJM1M1l6l5l5l6J00J00m9m8J0J0l1l0mnp1p1J20J21J7J6
10653h94P1r1j01O0K2j38l8M2J5R5Q9p2m9J12M5j16j2J49jq1o9p0K0J9l0l0L7L7k1k2J9J8
10646i85K5K4J3o8j03N9J58mr5O6O5r5j35K7R1J1qrn4n4M8M9QQrrL1L1n2n2N9N9K5j36r1j0
10640a112L2L2L7L7MLL4L4R1p1r3j2N5N6o0o1N4N4m1m0L6L5nnm9m8rqK1K0m6m7O5O5kkJ7J6
10632i13J6J7jkm1m1K7K7j3j3qqm8m8q3q2O5O5P6P7j7j7J1J2k8k8O9O8J30l2j50J1P7mk7k7
10625h83l1l2l9l9JJL7L8j2j1M7q7m7Q7n8n9P0P1L2L2qrk6k7J3J4L6L6mq5q9M4N0M9L4j01
10619i55l6M5m1j21NQ5j4j5L1L1kkjkKKM2M2l4l4OOONM6M6JJl9l9%J%JOOl4l4n6n7L8L8N3
10610i71N4j4j3pooo%J%JP3P3p5p5L9L8k8k9%jM0L9m1m1NMk8N2J22j2m2m2l7M4O1p2LQ3o2
10603h76o3J0RJ1J1k9k9k8k8J3J3JKl9l8N6N6J6J6j4j5o8J2N3q2q1N2L4m7P4P4m3m2lP8R9
10596h35l6j30NJ25M5m9m9K6K7j4j3p0p0l0J05P5noP6J2j22j9O1J2J2k3k3llm4m3R6R6n1n2
10589i17K0K0m7m8M5M4M4M4l1l0p1p1N1N1m4m3ononk4k4R7R7o7o7%Jk9k8J2J2MLR8R7o2o3
10582i48k2k2llllj4j3L1L1jP9M7q6oP5%q1m1m1l7R8O5o8l0N0L9M0n5n4k1j01o4P0O6O6L7
10575i23r7q8M6m3m3J63Q2k0k0k6k5J5J5RRRRp1p1K3K2n3n4O7O7K7K7qqm5L6J05q3j21J4R5
10568i59R6L6m5r0rl8j18p7N8L2L1M0M1l2l2Q8Q9JJ%Jj5j5j6j5k7k7j3r5p1O3R5J5K3K3p7
10561a038p6N2N1QJ42L9r4j1j1mnrj0L9m2l3l2j1O8P4pJ5R6N9p6j01k2p5p4O8O9K3K3Qp2O6
10554i03O7o4o4M8l2o7o7k4N8N0N1j5r6J8R7j00j00J27J26Kp8p8LM7M6l4l4m0M2O3O3JJl6
10547i22l7PQ8J1o8j0j0m1R3R2r6q9M6jjL0L0L0L0llm4m3L4L5n6K5Mp6l9R5L0n1l8l7K8K8
10540i29j2j2J5J5l1l0J2o8M4J25L0j05o5O9P8lm3m3m4m5jP9J06K6RRn3n2O5j6n3K8K8n3l9
10534i59M2L2L2o3o4MMMMR8R8o3o3jjM9l1r9j7P2P2k2k2J4o7o8J4J6J5K1K1m3m3m3m4J4J4
10527a073O8j4n1Q2Q3n2m1L9j5j4M1M2n3K8N2q3m8L3MMM8M9q3q3O8j3q9R9J02q6k7J08Lp7
10520i49j7O3N9k2o9o9l4l4J8J8J8J8K8K8qpl7M3J65Q4j28j28l6M5J6o5j5j4J5J5O1O0o1J9
10514i20O5j6q0%J3J2J9o2l0J05j8r8K3K3J8J9O3j6n6n6j2j2%J33L7m4k2k2p3QPQk9k8k7k8
10507a096J3J2m3m2OQ6N9N9l0k9L3L3o1K0K5j08p4QK2K2K7K8K8K9o5o5R5R4n3n3K3K4K4K4
10500i25m4m4J04J03j18j18KLkkjkL4L5ook1k0k0k0M7M6M7M7m8m8K0J9j9k0j9j9K2K2j8j9
10493a008J8J8P9Q0o6j47j08N3J45j7k8N2PPk8k9n8n8O3O2M3M3k5k4K8K8l9l8j7j6j6j6k9
10487a041k8O5O5p9p9M2M1llR2o8j8O3l2l3j0j1Q4Q3r6r6N2N2llL7L7n7n7R3J2j14M8J18L8
10480h09o6o6p0p1l3l4Q8Q7k9k9J1J1P3P3p5p5MLl7l7J5J6O1j9l7l7kjQ1Q1l1l1l0J05J50
10474g60J6j23m2K4K5n8n9j03k4M2M2k0k0N6N6m3m3J03K2n0L0K7n3mlL4L4K9K8l0j10m9L2
10467i94R9J8n2n3j5j4P9P9l2l2J8o3n5K6L7L8K7n4j21m0J8J8R0Q9k6k7k7k6O3O3mmn4n4l7
10461a022M4j2r3k0O1M6M6L0n1J1J1l0k9m4L6Q2Jk5N5ONrj0j03j03M9M8m2L9O4j7o1o0O3O4
10454i70j2j2O0p3j14K0N8N8M4l6K2K2J7J7k8k7L9M0J7J8k3k2q5q5O3O3m8m7J9K0j0j0N7N8
10447h90j0rrj0r0r1LLQ7Q6M1M1l2j12j43rN3N2opjjkjN3N2J2J2k7k7J3J3j6j7n6n7K3K3K3
10440a033K3M0L9jjk6k5J5J5l6l7N8N8j%%%k7k7J3J4NOm8L3N9p6m0M0n5n5J7J7L8L9k8k8Q7
10433i28Q8j14l3L3j01o1P4K6n4M0M0k2k3P2rk7J07J3j21KQ3j1j1O6O5j09j10K0K0l1N0P4
10426h92pMMj13j12Q9Q9n7n7J0J1J2J2k8k8O4O4J9J8l7j18n9P5R9J7k2k2k5k5M3M2l4l4J2
10420i86J1j6O5O9j1q0%j0j0K1K1N7N7rr0lmq8q7RR0K3n7J0R0qq8KKj8j8M9M9j4j5jQ0M4r0
10412i54j5O6m8m7klO9O8n3n2M0M0q1q1O3O3j08k8P9jMQ5j7j7j2j2lllllkllm3m2r3j2J76
10405i91R5p9JN7k3o2o2K2J03O2j8j0j0n5n5mnK5J06K1o0j0j0L3L2L2L2n7n8K2K3l3l2l3l3
10398a034nonollP8P8MNl6l6j7j6N9N9K9n2jjr2j2J9J9P2qj4O7J2o9j4j4NQ4Np7l2l3q3lQ
10390a069QO4j7p8LL3L3R3R2POL1n1j36n5J17L7l9M1j9j9O2O2o2j42r7L8N7k3j0rkjL9L9m3
10384a010m3R2R2k2k2O3j7l3l2q9pJ04K3o0o0%%nnL7m3m9L2N8k4m8m9N4J35N9k2l3M8M2l8
10377h72p1p2MNJ0J0J00K0p9KQ5Q6k2k2k2k2llm3m3K2K1j09k9J20M0r8j7P1o3j07k8K5K5L0
10370a049L0j1j0J9J01%q1N0N0NMNNnnmnnmnnJ5J4J4J5m1m0%%r3r3J1J45O5o9j07K8R7J7n9
10362a001n9nP7P6nk8k9l8l9P2j0q9j0N3N3K2K3JQ1Op5p8JM3l9q2kP3pl9l9j4O6Q4Lk7k8M5
10355i64M5l6l6L0L1k0O0N6k5j5j5n2n3M1M2j3j2n3n2J4J5MQ5P9ko3o4p8N5K6n5L3L3K3K3
10348i13L8m2LLm1m1m1m0k5k5R1R1O2j9k3N7k5j05O1O2m5j25M0M1k1k1R6J6n4K8O2j7n3n2
10342i77n7n8LLO9P0OOOOm1m1K6K6j7j6M5M6M2l7j10l0K0o2k1O0Qp3P1P1K6K6m1m1N4N4o4
10335i42J7Q3Jl6l7o7J3QQl3l2J3J3p3PJ01K0K1K0p8p8M3M4kkk8j09o9J2P6P7J1o9lP7J9J9
10328i55R4m1p7LJ9K0Lp7mmrrN9N9l5j15k4J10J6j18OQ6pqqrL2L1l5l5L6L7mP7M8q6r4M0O8
10320i10j2K6K7j9j9q9q8J0J1j4O7O7j3J6J7J2J1p8p9j2j1qpO0N9jjL9L9MNN0l1m8m8L2L3
10313i03K6j09m6Q8L8m3J0J1j8j7M4M4K1n9o8J3P0o3j34N3J10K9o1J9R5l9q7M8J17p1j53j8
10307a053rrj0P0R2J1n9n9N4N5l9l9M6M5k1k2j2j3j2j2L5L5n8n8RRk5k6L4J14L2j02l2J02
10301i27Kp8l7M3Mp8J7R7PPK4K4j6j6J7J8p7MJ18j6j21O7M2j47l7R6j1j1lkQQn9n9Q4Q4l2
10294i56l3K5J04mj39p2O3k7k7J00K0j01k1O0O0n5n6lmO4O3m8m8M0M1L9m2j17J7R5J3p1QL7
10287i75L6N2k9p0J1Op5LMppL5m5%jM5M4R5J4q8pJ0J0k6k5l1l0R7J7k8N2q6j66L9J21MNM5
10280i51M5j1r1%jJ2R1R4r4q7M7m0l9OPM1M2M2l9l9M2l5l4J0J1n6n5R2R2j6j6P0j1k2k1j18
10273a032l6Q2LjP9O0p5m5L6Jq0J5J6r6j6N2k9k5k5L7L7N1N2N6k4m9n0r9j9J05J05j1j0j9
10266i54j8j8j8l3l2J2J3n5K5J19L8lmL2L1m5m5K2K2m1m0%%P3P3OOjkm2m1k0k0p4PJ23j1j31
10259a046LR0J0mlo6o6N9J39J1p0P5P5l4l3l4l3PQo0o0J24J24n0n0j6j6n7n6J1J1k5k4K3J04
10252i29O7o7j03j03L6J16O1p3PPMMMMO1O0o0o0rqrrj0j0j0j0J1J1J1J1K3K3j02L3J31lo7
10245i57o7l8l9KKM4M5k3k2K1K1K1K2KLLKK8K7m0m1J7J6n6n6P0j1q6M8J05K4j5j6m1m0K7K6
10238i72o7o7Q0Q0j8j8K2K1o5o5K9K8j1j0K9L0K1K1O1p3r1j0QQpP4P2o3j35%Q1Jllj4j3J12
10231i27L1r8r8P0P0P0O9m0m1K2K2l3j12o8J4j9O3J02l2r9j9P5P4N4N4m0m0l1l1J0R%%%%J2
10224i07J3J2J3l5l5l0l0K2J03L6m5J8J8q1q1pqM2l8l4M7Q2Q2M0r4j05k3L0L0L5L5m6m6M3
10218i44M2N6k4o5J6m8m7KKm8L2R9J8pqj2j3N6N6j10j11l5R8J38n1r2M3Np5J8R8N2k8j7j7
10211i21J3J3Rp1k5k6rqn9K1P9jr0j0NMJ0Rmml9l9RR0J25rm2L8k1k1O0k0r9L5Q1n4o1K0N1
10204i61k9l0N1j4r4P7P7M0M0K7j08m8L1j1r3p0RQ1Q0O0O0l4l3%JM1M1j43j43L2L1ONNNO7
10197i44O6q1q1j1j0N6N7L3L3o1o1N0N0m3m4K5K5j0j0pP3o3j97K0J56M9l1q1q2L4L4J9K0J9
10190i98J9KLKLk6k6J4J4L5L4n9n9OOOOmllmmmmnp0p0P7P8rrL1L1n1n0R6R7q0q1J4J4L2L2
10182i67P7lo9o9K3J03M9l2j7j6p2QN4k7j03k3R4J2k5k5J0J0LLN4k7n2K9M6M6o2o1K9J63R4
10175g43m1p7p7JKllKp9j6O3K9n2kjj1j1K4K5M9l2k7k6lkkkQ7Q7j09j09nP6J11k4j20l9K8
10168a032K7L8L8lkQPQQJ4J3k6k7J6J5n1n1K5K5L0n1l3l3l4l3j5O5J32N1n4n3QQk7k7J9J8
10161i79m3L7O0N9m0l9k3N7P7mm7m8l3l3L4L3J%n0L0J3o7j1j2k5N5J31lj30n0O3j8o0n9N9
10154a065J40K3n7kkj01k2J08J08j10j11O7J47K9n1m1m1poppk3k3J8J7j2j3L4L3p2QJ02K2
10148i17OOmmQ8Pm1m2jjm1m1RQRRj7j6K9K8m2L9L8m2pon1n2jjO2O1m6j26l2M9N2N3N2N2L1
10140h43n0nnj8j9M9M9n1n0J6J7j0j0o1K0Q4LJ4J3m6m6n1n1J00K0j54p4P7P6l6M5P1rJ%K0
10133i14J9p4p4N4N5l9l9j6j5K4K5opooJ0Rl0l1mnO3O2K6K5j6j5M0M1q1q1M8M7j00j01N3N2
10126a007m1m2k4k3R7R7j8j9M9M9l6l5N4N3j6r6o5P0M1l9J4J5J8J9m9m8K2K3j7j8K3K4j7j6
10119i58J2J2m2L9R6l9j24m3j6j6j2j1P5P4L4L4oppoM6M6j01j01Q0P9J3J3n5n4J3J2lmR0R0
10113g47n8n9n8n9NMl6l7Q1Q0r4r4K8K8l4l4j6O5L6r8p7N8J40N9j2j2P7P7l5l5l5l6o2o3L1
10106a022L1M7M8k0k0k5k5M2M2j37j38O5O4JJO8O9j4j4j5j4j2j3ppLQ3Q2n3r3M0Kp8J9J8m0
10099a022M1O2p2p2O2L9m3l4M7R9R8p1p1n8n9QRL3L2L3L3r4r4N3N4PPQPk3k3k3k3L7L8llJ2
10092i69J3k8j08m5Q9N4k7l8l8K4K5nnO2O2l4l4PPp8p7J24J24l1l1L6L6m6m5m6m5Q5Q5rrl6
10085i51l6NMl4l5l5l4R8R9k2N9M8q6O2O2q9r0NNMNM5M4K5K4m2m3ooL5L4o2o3L2L2J8J9J8
10078h52J8k8k9k8k9m9m8n7P7O4O5k1k1L0L0rj0m9m8rqN2N2J1J2j5j4j5j4q3q2J2J2l2l1L6
10071a110L7j2j1N6N5O8O7k6k7J0RM9M9p8p8l8l8o5o5J63J63ononr4r3K3K2j2r2pJ27O1k0
10064i29opj7j7P6P7j5j5j5j4n9o0j9j8P7P8J6J5p2QM7q8l3J00K5j10NNn4K7J29N0j02j02
10057a017j8j8j7j8P2P3m8m9N8N8j0j0LLLLqrM1l9m7L3K9j04o8J20Q2n3m0m1l2M8J10K9o9
10051i50J3J2j22q4J03K9n1M6M6m0m1L5L5l4J01P8j63r1R6J19j6p5p4L8L8m4m3llQ4Q5l7l7
10044i50K2K1o9J2Q2JJ1J2m0l9N5k6j46j2J06K5m5L5L0n0J2J3j10l0J23M2n5n5J6J5k5k4k3
10038a066k2M5M5O4O5q4q3J4J5RJ0L5m6j%Q3Q4l7j18j6J18j1r2K6K6m6m6mnO3O3l8l9K9K9
10031i31J3J4n3n4L9L9jjL7L7L6L7r9r9M9M8o8o8jjN0M9L9r5j22J3M6l5J0R0J9o3M7M7KJK4
10024i05K4p0p0n3n3R4R5n1n1M4M3noL5L5j4j3j08j07N9N8J8J9l4l3L4L4M9M9m5m5n3n2j2
10018a090j2N5N5o6J5J26qp5N9K8n3KJL8L9kkm7m7m7m7N0M9j7j7OOOOJJM1M2n0n1J7J7m3m3
10010a057N1N1kjL4L4m7j28K0J00NMk5k6j2O9Op3m4L7P7mj04k4R7J6m6L4K9n2J%L0L1L0n1
10003i40oorrrrrj0N8N8p2p2M9M9k3k4J2J2O4j7r9L6J17p0r9L5L1L1k2k3p0J0N0N1K8j06j05
9996a118K8L2L2R1J0p0J1%Jm7m7M3l7q3kO8O8mmn4K6P7npP3Q3n1o0n9J1R2O0p4o7J3L2L1m
9989i11P6N4j34j32N5J12k2k0O0KKj4r4q5N0%%R7R7L1m8r0ql0l0J6J6PPl3l3j0j1OQ6O9j2
9982h74K5n5p0O5K9n1m4m4l5R9J9o2L3L3J9J9k4j05p1J1K7K7K7K8K8K8l0l0J0J1K5K6P1j0
9975h45n1n2L8L8j6j6M6M6jq1q1jm9m8N1N0l6l6Q5Q4j5j5M7M7kq2q1kqqm3m4M4M3M4M3n5n4
9968a016L9L9o3o3QQ8N1k9k0j9k4k5J6J6mmn5K6O4j6j6O4O4j6j11k9P5nm1M0mmM2M2n2n1j1
9961a004j1K1K2K6K7o0K1J15L5n5n4L4L4l9l9m0l9k2k1M5M6ppJ17j7j26PO3j8kjppk2k3l3
9954a041M8K5n5NJ40Lj31n5P9L6L7K8n3m9L1rq9o2J9Q0Jm2m2K1K0pqQ7Q6J5J5n2n2k2k1k2
9947a036k2N6N7L4m6j8j7J7J8k5k4O9P0m6m7K1K1j6j6n6n6l3l2J6R6ppR1J2r3M3P4pm2m1n7
9940a049K4O8j2jkl2l2QQm9m9M5M5n1n1J24J23m1m1N2N3J1J0J1J1m4m5m4m4N8N8l6l6jkL8
9934i15L9n4n4rqj8O2k0j53j8J16L2L2KJPOk5N5K6j07j0J25pq8k8k8j9O1J46J2j06k5K4n7
9927a003n4J34R0m5k4k4POPPK1K2j9j9n5n5O6j5q6M9Q1%MMjjl6l5L1L1qqL5r9p4N9Q8Pppj2
9919i38j2m6m7M7M7M5M5m9n0MMl6l6J6J7J7J6mnL6L5ppppL2L1L2L2m5m5m4m5J4J4k6k6L7L6
9911i25l0l0P7P8J0p0j49j4J88N3p2Rm5m4OPOOj1j2j2j2RQQRj4j4j3j4l3l3O1O1MLMLk8k8
9904i93L9L8K3K3K3K3o2o2L2L2qrm9m9l3l4Q7Q7q8q8L2L3QQRQm7m7JKl2J02P2qK9L0m3m2l
9896i56mL8L7o6o6JJm6m6M8M8Q5Q5rrn9n9L5L4qqN9O0o5o4o4o4L9L9k3k2J7R8Q8m6m4m4n2
9889a012n2Q7Q7l4l4noooM9M9p3QQ2q0p9Q2K0o1nnK3K2Q4p8j69qJ19J20n4n4J3J3K9K9K4K4
9882h57k1j01o3R8J08n4k0k0M6M7k1k1n1n1j1j1O2O1o4o4O2j9j42K0J44j7J6J6p5p5M6M6M
9876i82NMNM1M0j07j07KKM0J21O7r4q4lM1M2k6k6O5j5p1R0O8r3PQk0j9o0n9Q5Q6rrJ6J6k3
9868i56j03l7J25J20m1r6r6O9O8K0K0m7m8MMMMj0j1K0J9J06n5r5O6poR8R7n2n2l2l2R6R7j05
9862h44j05k6k6%jL7J19L5r8r6L7k6k6MNM5M4KKK2K2ppqpj05j05O4O4jq2L0J65mq3J0J0m5
9854i85m5N0M9j3j3n3n4Q3Q2r2r2P6P6m5m5l4l4L4L3Q9Q9q6nO9o4j05K9L2m8NNm4m3KKrP3
9847a031J02l1rrp6p6m8Q7J27pNOlmJ4J3ppk2k2J9J8l4l4O1O0k0k1%%j5j6K5K4r2r2J09J09
9840h97l8l9KKPOM7M7m8m9qrJJm0l9M3M3KLk4k3M4M4l8l9KKJ9J9k2k2l2l2O1O2j2j2j2j2J9
9832i71J9k2k1M6M7k1j01p7N8M5M5l4l3L4L4K8K8K8K7l8l9K8K9n5n5k7k7o0P5Q4Mo7o7nmQ
9825a057Qj1j2R1R1n7n7N8N8l6l6J6J6k5k4m1m0QRm8Q7K5j10QQ8J5J4l0l0m5m5L6J16Q4m9
9818i25p2J0m4m5nnO2O2RQRQPPp9p9LJ37O6j4q9q9N4N4K0J9K0J9L2L1o2o2m8m7K0J9j0j1j0
9811a020j1K7K7o7o7M6M6OON8N7rj0OOl4l4J7J8j8j7RR0L2j03m0L9j3j4J2J2J1J2k6k5M1M1
9804h89kkkkn9n9m5Q8K9n3KJm1m1K5K6N3N2m1m2J0RJ0J0M7M7m7m7J0J0J0J0k4k4M3M3n1n2
9797i88M2M2ppp4p4R2R3k9k9j7j8n8n8L2L2l5l5J6J7J7J7J2J3N3J33qj43NNl7l7N7N7o8o9
9790a056N2N3K2K2p2p2M9N0j8j8J6J6k5k4M1M1k6k6o8o8K6K6nnL4J15Q3p8p2QM5l6l6M5N4
9783i07k8p0p1K4K5K5K4opL4L4L5L6nnp7p7J8J7o2o2L1L2Q2Q1P2P1Oj54j32J38J18m2n6n5
9776i13k8k7j7j7j0J52J2o8K2K3p6p6L0L1j0j0K7K8K7K8m8m8m8m8P1P1p6p6K6K6K6K6J3J2
9770i45n4n5L0L1j0j0P6P5p3PR4o7j10l0P6P7M1M1J4J4n3n3l6l7m1L9J6J5k0j9K6K7m1m0l8
9763a033l7OQ7j7r8JQ2P2P1KJkj37j18J24J57q4q1N3Q7Pn8j37j01Q7J24j0m5L7qq8r2j1L2
9757a127L2K3K3K3K3poQ4Mp3QM3l8%%n5K5M5l6N5N5j00j00K6K5pP3L3m7j9j9qP4J25M5n3n2
9749i03j8j8o9J2J07K7j17l5L7L7K6n5l2M8Rp2LQ4q3q2M7J28L8m2p7LR7J7o3J8N2k8p9q0M1
9743a022M1PQ7k5j05K1J55L5j00q2jnq6m0M0j0j0mnO3O2POM2M1M0m0q9q9N3N2k0k1O3j8m4
9736a001m5qq8n6P8J44O3rqOp4J1J2mlL6L7L9L9jjk3k2k3k2K8K8j8j7J8o3o7J3L1m9KJJ4J4
9728i88kq3nP5j5j5o0o1J6R5l2l1O2O2M4l6p6NN2N3rrL9M0J7o3l8l8qqJ29M8l3l2k0j02o0
9721a087J9N5N6kkn8K3k3k2P7P7m9m9O1k0n9K0p5p4K4K4L2L3n3K7N5N5o0o1N1N1J1J0j4j5
9715i62j4j5n8n9Q8Q9j3j4N4N4l2l2RRo1o0k0k0N2N2m2m1O7O8%Jj4j4j3j4J3J3k8k7O2O3l2
9708h91l1l2l2L5L5k5k6J5J5m7m8M6M7k9k8p2O2J04l0l0J04L0j04o5J5qqm3m3N4N5M9M9M4
9701h33l7j15J9J00l4j8j7k1k2J9J9j4j4j4j4M2M1n2n2L6L6l2l1L5L4noL1L2o3o3POM7M7l1
9694i37l1l1l1l3l2L4J16K9j04k9N1j8j8j4j3R7R8p7p7j2j1j1j1P6P6m5m5k9l0l0k9P4P3L3
9688i41L4k6k5o6o5K5K5K5K5J0J0J0J0J9J9p5p4J8J9J9J8j4j4K6K6K5K4m2m3J2J2J2J2L6L6
9681h78j12j12J1J2N1N2m8m8pP3Q5m9m8Q5Q4Ll7l7k8k9k8k9K0K1P8P9N9p5q4N0Q7m7j11j11
9674a068p1p1J04J03K4K5K4K4M2M2l0l0l7j16n3Q1ooLKk1k1k0k1Q6Q7qpL0L0j1j0J3J2k8k8
9668i31ONONn0n0M4M4mlNMk6J08K9j59k8J59l3j14L6L7L1L1j%o8o8L1L1L2L1m7m7K1K0rj0
9660i32j0j0K2K2j8j9l9l9l9m0J6J7J6J6j1j0K9L0K1K1m5m6L9M0n4n4O8O9n2n3OOJ%J6o4o
9653a086J28M6l6m8m9L1L2r0M5J27M7L4L4n9n8nq6l9R5J05K5j00j8Q1n2j56k2O8O9ppj01j01
9647a153K4K5j5j6J04J03L6L6j00r9P4P5q5q4R0Q9m6m6onO2O2K2K2k8k8J1J2m2m3K5K4n4n4
9640a008j4j4N3N4j4j3ONOOKKM2M2k6k7k6k7J3J3k2k2n1K9J41j9o2o2mnM4M3k4k4PPPPp1p1
9633a077K3K3J2J2N2N3o4o3N7N7l9m0N4N4m8m8M6M6n4n4L9M0j2j2M3l7n9J03N2k8l0k9l5l5
9626i98ppj2j2N7k2l8J23N0j11j0j0k5k4P0O9j0j1p7p8M4M4L9L9l6j17m1J20JKM5j16j09N1
9620a117P2P2L8L9k9k9O1O1q7q7j3j3N5N4j8j8K2K2k2k1o2o2K7K6m1m1J3J3O7j4m4R0N5k6
9613i57l9l9M9N0k4k4J7J6n1n0P0P0o3o2N8N8kkkkj6j7j6j7k2k3k2k2O7O7k7k7J3J4J3J3M8
9606i03M7QPl2l2L5L5j03j03rrj6j5O6O6N0j39m1R2n1n2N1N1o4o4LLQ0Q0J4J3q9q9L2L2N4
9599i92N4j3j4o2o1L2L2L2L2K7K7M1m0p4N9Q1%p0j51j1P0J9J9MLLMMNMNoonoj8j8j8j9M6M6
9591i35NNm6m5K1K1k9k9J2J1Q3Q4r1r1m3m2K4K5L6L6l1l1P4P5o9o8N3J33K1j13p3Pook0k0
9584a062M7M7Q2Q2j8j7Kp8j08K6O2O2L5L6r5j4O1p2n0L2j3r3J9R9j9j8J2J1j27j28K0J54J14
9578i09k1J1J0LKn1n0J7J7M1M1k6k6M7M6m8m7l6l6l6l5M3M3M3M3j7j7j6j7K4K3j6j7J8J9J8
9571i12J9mmL7L6n2n2n3n2M1M2JJm5m5MQ4K6K6l2l1l9M2L2L1L9m1m7L4K8n4klNMo2o2N1N1
9564i58J6J6l2M8L9L9K1o0r5M0Q3Kn7n6l8R6R6l8o6o5l4l3O8O9n2n2J0RJ0J0L9L9M9l2m9L0
9557h88q1q2KQ2L6L7PPl3l3L1L1l5l6m0m1K7K7O5O5nq6j05k6M6M5K8K8j3j2MMMMK1K1K1K1
9550h52m0m0n1L1L3m6LMj3j2P3pQPm7L3J01K0j22j22l7R7O1p2j0P2l2j11j2j2N0N0K6K5P1
9543h73j0p4p5q9rJ01K2k3k2L8L9nq5l5M5nopqn2Q3J67L3n3n2p3PJ14k1p8N6N8k2M6M6q8q8
9536i98P6n9o0J28Q9r9o7J4N9O0j10j09M8M8J2J3n7K4O9j1K5J06j1j46o9J1M7M6N1k9j23m2
9530a064N1N2j1j0l6l6L2L1J0J1p5NN2N3R7l6j13l2M1M0p1RL1L2k1k0k1k0N9N9l4j16j14J9
9523a146O0O0ppO0N9PPn6n5K3J04J0p1POl9l9m5m5M9M9j5j5j4j5j7j8R9R8kq3r3O8J5o4PQ8
9516i70O2j9l5l6l2l2L5L5m0m0K7K7KKl9l8O1O1noO7O8%%k7k6k7k7qqrql5l5O0N9LMMMp4p3
9508a068M8M7P7P7j7j7p0p0N1N1J6J7k4k4k5k5k5k6rrL1L1%JO8O8r5r5k8k8O6O6l4l3J01K0
9501h86j29L2J09n2j67pJ03K2j4O8L8m2l3l2m3m3P9jo1J01R6o6l0l0m0m1O7O6K3n8q3kN9O0
9494i37K8j07j41M6J24M4L4L3o3o3MMMLm2L8J05J05L4m6q7q6N6N6k3k4j8j8o6J4L7L6NNM6
9488h60M5o5o5K9K8J8J8k2k3l6l7l6l7M0L9m9n0O7J48J2j22q0N5N7k4k6k5p5O0J48J4k4k3
9481i01l6l6l6l6LKqP3O0k1J7R7L2j03nP5k4j04n9K1M6M5o3o2J3J48N3q1k8k8M9M8K4j10j11
9475a046K4K3K4L2L2l7l7N4k7j5O6kq2kP8L7m2n1L0L1n1m0M0L0L0k1k0k1k1jjkjL1L1L1L1
9468h65p1p1l1M9M3r2n1Q2K8n3%JK1K1k9N1M1m0m4L7Q1n3j12l1K5K5K9L0KKQ9m6j36N1J06
9461i11k7MNmmm7m7P4P4j2j3k6N5M6q8pplmM2l8LMo9o8qrK7K7L5m6m6L4q7q8J46J46O8O7q
9453h10q8KKm3m3L1L2j4j4L2m9m8L2K4K4J3o8o6J5N6k5o3J7N7N6K7n2qpJ8J8k1k2j1j0K9L0
9446i47j33j33J22J22m7m7M7M7%%M0M0J7J7n0n0MMM5M5j8j7j8j7j7j6K3K4llm3m2MNNNl3l3
9439a051O1O1PQl3l3PQPQJ6J6p8KO8o7l1M9O2O1q1q1N7N7o3J6M9q6j25QJ19L9p9KR1J1l3l3
9432i84k8k8K5n5j9J16Q1%K5K5p5p4rj0p6p7J27J26k1k1J7J6k3k4QPQQNNNNm6m7m6m7N6N5
9424i90j2j3PPOPrqrqj8j9P6P5l6l7l7l7M0M0%jKJO9O8k5k6k5k6p0p0N1N1K9K9l8l8M3M4n1
9416i58n1J5J4J5J4o6o6JJL7L6j7O3Q7m7j2O8K1K0o8o8l2l1K2n8J5J49k2j56l8R7N3N2ppP
9410i17Q7Jj33k5N5n9K1J02l2n4K8M0M1l2l2l7l7L5m6m3R0N3q1m3L8j1j1ooMMM4M5J7J8J2
9403h70J2M0m2j38nN4N3n9n9K3K3m5m4M5M5NNJ8J8J8J8q6q5RQK8K8l9l8M8M8j9j9l4l5N9N9
9396i53N1N1m3m3QRn8n9jjL4L4J4o6l5J00O2j9J9o2l3M8M2l7NNO7O7l3l2p3p3poN5N6K4n6
9388i39q7M8M8M9J6J7n6n7J1J1l2l2O2O1n5n5n5n5O3O3l1l1L6L5l1l2L3L3pqL2L2L1L2p9p9
9381a008j1j2MMNMj7j6P7P7l8l8K9K9JKJJj8j8M9M9nom6m6KKl9l8P2P2m8m9O3O2n8n9j7j7
9374i99j8j7L3L4qpL4L4ooPQo0o0Q2Q1m0l9L3L3o1o1ppO0O0N5N5j2j2m3m3lll8l8l8l8M7M8
9366i60M7M8n8n7L7L6mnm5m4j6j6P8P8n6n6L8L8j1j1Lp8p4O1M7M7j2j2j1j2l8l8l7l8N6N7
9359a018N6N6J9J9p5p6LLLL%%j%ppL3L3K9K8l8l8k5k5M3M2l0k9l0l0J5J5J6J5k0k1K1J00O7
9352h51o7m9m9J7R8Pj27k7k8l6l6N8N8N8N8J%J0p1o4J6L3L3k2k2nP6K5n5O2O2n0m9O7j3r1
9345i73j0L3m7n4Q1N1l1K2J01N6k4p5p5o7O7R4J4%%k4k5R2J2j83j02K2K2j3j3K7K7j7j6M5
9338i83M5P6nl2l1J8o2j02k2Q8Q8n5n4J7J7k2k3P0P0n0n1L0L0o4o4RRR8R8k2j01m0M1O0j9
9332i38j0j0OOM7M6j9j9o9J1M7l4m5m5K2J03L6m5l9l8llK5K4m2m3j0j0j0j0j0rL0L0K6K5K5
9325i52K6o4o3N7N8k1k2k6k6K0o0nJ29N4q1M3M3j9j8M9M9n3n2n3n2J05J05m2m2K6K7K6K7m2
9318h49m2jjMLMMn6n5J2J1J8J7J0RK6j08j08K6N5N5J06k7j33JJ22j3j49j5P6P6j1j1j0j1J7
9311i48J7n0n0k0j9K0K1K7K6K7K7llp0p0J00J00p4p4L3L3opj0rj0r%%M1M0j9k0M7M7m0l9m0
9304i84m0N0N0m4m4k3k3J7J8k2k1J00R9q1q1L9M0J9J9p4p5n1n2L9J74P9n5j1j1J4J4k6k6K3
9297i50K2j8j7o6o6K8K8L6L6L5L6m7m8M6M7K2K2j8j8%Jo7o7qqO0N9k2k3o2o2P5P5j9j9K1K1
9290i35p4p3R4R3n4n4J2J2J2J2k7k7j8j9r7L6J63K8r2j1N6N5O6O6k8k8o7o8k7k7J0J0RJ0K0
9284i62K0K0K0OOl5l4l7l8N7N7k2k2J8j17jP9K6K5K2K2r9r9LLM4M4NNNNj9j8j9j8N6N7J6J6
9276i03k5k5k5k5K5K6K5K5k2k2j7j6o7J5N6p8p7J10M2l8K4K5k1k1J2J2J2J2K4K5K5K4qrm4
9269i24m4o8J2J18j6q8M6O9j1kq3NQ7l0k9J6J6l9l8N6N6kjL9L9mmp1p2RJ0l1l1M6M6m8L2L4
9262i00j01l4J01J4o7mml7R8O8j2j6j5J9K0%jm1m0l7l8l7l7O9O9n2n1O2O3l1l2J6J5n1n2M7
9255a029M6POL2L1j4j3K2n8k7J08n5j35oP4N5N5ppN9N8rqo1o1k0k1J1J0ONN4k6j02L2M6l4
9248i76J8J9o9p0K4K4j5j5K5K5j0rL1L1J4J4q0q0P3P3L2L3J0RJ0J0K3K2p2p1n7n8j7j7P0P0
9241i56k4k4J0RlP6Oj28nP6pq8KKL9L9kkL0L1j1j0k5k6M2M1q1q1J3J3kkO5O5K6K6m1m0l2l1
9234a010RJ0o0o0L4L5m2m2J32J33p9p9R5R6j10j09R1R2l1l0RJ0k4k5J7J6m0l9K8K8k8k7J2
9227i88J3jjm1m1nnL6L5%%%Jj7j6j7j6onL5L5L5L6L6L6l1l1l1l2pqN9O0k6k5k5k6ONNNONl5
9219i87l5J2J2k9k8RQM9M9k4k4P0P0k1k1K0J9o9o8k8k9L1L0j0j0N8N8rj0m1m1K6K6M6M6j02
9212i47j02L8L8llM1M1k6k6QRoq5m9Q6N1l0onL0K9k3k4o4o3L1L1rj0J1J2J1J1J4J5J4J5M8
9205h97M7j9j9n0n0r1r0R4R4K7K8KKmlJ7o5r9L5J01K2QQn1n1J6J6noj0j1O2j9k4N7M1m0k9
9197i56l0k2k2p3QJ47O6j36n4N0k9O0O1J2J2k8k8n3n3qqn3K7J21M1M5M4k7k7J8J8m9m9J0J1
9191i54l0l0LLQQp2QK9L0M8M7j5j4m7L4O9j1J1o9j43M5J80M5m2m1p8p8O5O4rr0k8N2O2j9q
9184i67rJ0J1J0J0j1j0K9L0l5l6j8O2Q9Qo2o2noJ07K6l4l4K8K8J4J4l2l2J9o2o1P2J58mk5
9177g80k5r7r6K4K4rj0rj0L3L4o1o1l8l8N5N6poL4L3k0k0K0K1l2l2L5L5o1o1L3L3LLl8l7J23
9169i49J23j05j06K4K4j6j6j9k0M8M8PPl3l4K4K3K3K3J1J1n7n6lkL8L8j1j2j1j2K6K6j2r3
9163a043k3J39R3o8%%j0j0J2J3k8k8J0J0N0N0l5l4K0o0j27L4P5q7k3N7KKP1P1k4k3k6k5O8
9156h97O8pom7m7JJJJK8K9l8l8l4l4N9O0l4l4JJM5l5m4L7R6l9n2n3MMN4k6l7M4poL3L4l4l3
9148i81P8P7p3j54m0M0j1j0P3P3k1k1j5j4j4j5L2L1mlq0JP4pn5K6k4k5L7L7n4K7J30M9r6r7
9141a029L6J15K2n9pqj2j2LMR4J3q4lL5L5Lp6p7MO9O9j9k0m7m8P3P4k2k2M0M0Np5p1O4M9l2
9134h76o8o7LQ4Q4Ln2n3n3n2l8M2llL1L1l5l6M1M2M1M1m7m8ppJ0J0k9l0M2M2n2n2L5L6M0M1
9127i09m0M0P6n9j31n0M4M4m5m4M9N0j8j8N0M9l6l5L1L2m8m8k8k8O1O1opJ6J6J6J6j3j2j2
9120i36j2k4k4L4L5L1j04o3P0J%M9M9p2p2J03J03k1k0k1k1M0M0k8k7popoj0j0rj0L1L1L2L1
9113h30JJm0l9m5m5Q0Q1n0L1J02l3j08j08k3k2O2O2nmKLj18j18N3N3N3N2LLK3K3m1m2N2N2
9106h79l6l5L1L1nnJ5J5ppp4p4J08J09l9l9mmmlj9j8j9j8rqqrJ9J8l2M8O5j5j31n1O9O9k0
9099i75j9lkO5O5l8l8J6o4q5M8Q1%OOj21J4P4pmP7N8k3j50j6J24j0m7Q7J7o4N7N7q0q1l5l6
9091a046QQ7oq7M0M1J5J5K2K2O8j3o4o3k3k3j5O5N1l1m4L5P1j0m7m7l1N0ppkkJ2J3J3J3m8
9084i75m7JQ2l5l5M3M3o3J8O6O7j4j4OOm7m8l2l3J9o2o2J8L4L4R0QJ1R2%j33o1K0j6O3K9n3
9077i80L9L8o0o1R3R2q5nJ21M0j23m4N4N4k7k7r4r4O0O0ppj7j6K7J07O9j3p8p7n3K8j7j8M8
9071i73M7k0k0n6n6M3M2MQ4K2n9l3M8M2l7n5n5J1R1M4l7J3J4l3l3QPK2K2j8j8M4M3n0n0m9
9064a001m9P2P2p4p4k6N5P9P9l7l7j1j1N6N6qqM2l8q7nQ3Ll9l9M6M5L3m7m2m2JJl4l5j6O5
9057i72J4J4L2m8q4N0M7l4o5J5M9N0Op5nmL1J11K3j11j7J17j0r1l1l2m5L6P6ml6l5m6L5J7
9050a022J7O8O7p7LK6K5M2M1k5k6j9j9L2m9p9Kn3n3Q5Mp0O3Q8PO1O2o3o2k7k7J04K4j25m3
9043a018J0J1P8P8Jq0l5l5j5j6L0L0o9J1J05K4p7p7j5j5L7L7Q3KJ4J5n8n7j9j9J6J6P4qq2
9037a023kJ17j7m9L2n7n6P0O9j3j4j8j9M9l2p0O4R6l7j35N3J36Kp7Mq0p9N5J36J9K0j1j0r2
9030i69j1O7o7r5L9J02J03K0K0p4j54j17J6Q4Q4L0K9o5o5%%%%j1j1K9L0L4L4L9m1%%onj0j1
9023i52j0j1K5K4j6j6ooooK2K1j8j9N8N8r7L8P8j10j12K3L4L4K6n5%Q0j0j0K4K5o9o9M3M4
9016i41K6n4m5L6L1n0j8j8K0J01N8k2K8K8j9j8j9j9J9J9m8m8K6K6K6K6j5j5q2q2N6N6j5j6
9010i62O7j4j4j4M9l1p7MM3l8J2J3KLKKj1j1p3p3O6J47k4k4J9o2n7P8Mp6k2k2K3K4j6j7J14
9002i66J13j0r1r6j5N5N5J0J1k9l0k0k1k0k0M3M3k4k5llL2L2j1r1KQ3J0J0J5J5o7o7n0L1M6
8996a053l4L7J19J2J2%q1j9O0N6k5k0j9l0k9Q1jm5L5K5n6LLn8P7Q7Onnj0rk5k4O5O5k9j09
8988i43n3Q1N4p9j08k8K3K2K8K8NOOOL2L2q9q9N9N9J9J8ppkkp3PM7l3JKN8N9j5r5k7N2qrl
8981i66mKLR6R6j3j3n3n4J1J0l0l0NMo3o2O2O3l2l1k8k7k8k7M0M0j%M3M4M3M4o8o7j07j08
8974a206K2K2K3K2L1L1l5l6M7M8PPKKKKK2K2J7J6oq7n6P9M3l7k4k4LLm1R3J17j7%jm0m1N3
8966i15N3L2L1l2j67j5J20n9n8rrrrK1K2J7J7L3m7q3N2R2J1q2q3O3O3n8n9K9K8l9l8N8N8N8
8959i13N8ONk9k9n9K1O0p5j23J2M8M8kklkl2l2K9L0L8m2m2L8QQK2K1r6L8J01K1l3l3q8pN4
8952i76k7o2J9JKM6M7lmQ8Pq4mL1m9L6L7K7K7rq9q9rJ12J11n8n8j1j0j1j0RRm4L6Q8m6n2L0
8944i42lkm2j21L4J15klJ7J7k8k9Q0kMLp5p6R4R4M2l9j32n3P8P7J0J0k9j09j5O5L8L9k4k4
8938i33nnmnl0k9J0R1O5o9j28m8L1L0P0P1Op5k9k9l1l0RJ0K6K6Q7Q8k8j08j4O6k5k6K1K0q
8930i32qqqp1p1R8R9K7n3n1Q2J19j5p4p4m1L9M4l6kP9Pp4n8n7n0Q5M8l3l7l8p5N9J07k7l0
8924a030J03N4p9JKppmmm3m4M6M7M1M1L9m3o9o9L1m9q4N0O2j9L5L5l5l5Q6Q5j4j4K6K7m5m5
8916i28K6J06j2r3l7l7q0JJ8J8J2o7o8J2Q4Q4rj0O2j8k4N7pq7N7N7r2r2K9K9ONq3q4M2J23
8910a000Q3Kk1k0J5J5l7l8N7N7k6k6J5J4k3k2J8J7k7k6J3J4K8K9M9q6j36N1J12k2j3O7RQl3
8903h83j13k8J06rq9N8N8nnm5m6O6O5k2j56j09P8J08J07M9l2j26m6K6K6rj0L0K9j1j1P2P3
8897h04n2j32k9N1o1o1J1R1M1M1J6o5o5J6L5L6n3n3M3M2n1n2K6K7K1K1K4n6n6K5J4J4m7m8
8890a090P2P1MNmmM1l9m8m8j3j4L7L6l1l1l3l2L4L5M0M1K3n6%Q0j3r3JQ2M6l6o8O5R7J7k0
8883h46k0j64q4R1R1LLL5L5Q1%j30j29P1J51j2r2l6l7j4O7jq1m7m7K3J04k7k7P7P7p3OM7l3
8876i38k1k1k7k6P0O9llO9j1j18J8P2o2k4N7n3n4O4j7j8j9p7MJ25rm1L9m9m9Q1Q2l2M8P6j11
8869i09q0N4M7l3j9j00p2O1Q3LN1N1l2j11j8j8k0J15Q4LJ6J5q3q4%jNNjP9N1q3j20J4K4K5
8862i98M3M4p8p7L1L0K5K5M7l3l8M2L8m2l5R9Q3n0j14j14L0L0L1L0Q7Q6%j35j34N4P9kmnP5
8856h50mr4r3K3K2m4m5Q0n5j00L5J24rl8M3P4P5mj38q2J05R0m5m6m7k0O1O0k0J2J2PPn7n6
8849a017J1J1J3J4N3N4o6o5P9jj5O5k5k5J8J8k2k2J7J8k2k2N4N4O3j6j03k3M0m1k8k7k8k7
8843a013K2J02L6m5l0l0JJ36j1j46J4R4k8k9L9L9kq3q7qN8k3O7O8r0q9N8N8o0o1JKQ4Mo8J2
8836a008L8m3l8M2L0K9K9K9m4j25J5J49k2j01M5J27kj35l3M7L8L8LLj7j7j8j7n2n2O9O9o0
8829i84o1L3L3N0N0p1p0N6N6l8l8L1L1L1L2nmmmq8q8L2L3M5M5m9n0J2J1J1J2mlmmL7L7n7n8
8822a006L9L9kjk2k2k1k2j5j6j5j5Q2Q2M1M2j26j25M8M9klkkl4l3O0O0j2j3K8K7m9n0rrQ8
8815i41Q9K5j09m3R0N2k8m8m8O8O8l9l9K8K9m4m4K3K3p2p2o2P2J29no0K0OOl0k9N5N6j7j7
8808i08Op4l0k9l3l2L4L5L3L3L3L3rqM1l9m6L4K0J9M8l3l8M3pq8OQ7L4m7l1l2o9J1N9O0r7
8801i81r6k1N9O8O9k6k5J2o9o8J2L0K9oo%%%%K6K6P6ml4M6rj0Qp2p3QJ5J4K0J9j1j1j2j1M8
8793i60M9LKJ2o9p0J2K8K8K8K8J19L8m2m2k8j08j8j8K9J09K4j11OQ6L2L2l3l3k7k8o0K0N9
8787i03p6j9J14O6o8%jn9K2O1j9j8O1N6k5j4j5j8j9j8j9M0L9n4n5m1m1L5J15L9M0k3k2o2o2
8780i63j9O3N3k6o6o5MQ5k8k8RRRRK3K3K3K3q3q2J1J1l2l2L5L5klL8L7QPQQooonL4L4n9n9
8772i71n5n4j1P0N6k4K6K7k1k1k6N5jjRJ0k7N5N4k6l4l5mmkq3l8l8M3M3k9k9R7J7q8M5R0m4
8765i69m6L4m7m8N1N2k9k8O6O5j8j8j9j8KKJKJ2J1l3l4Jp9n1Q4J10k4n6n6L2J13N4q0n2K8
8758i85J9o1k4k4J0J1N0M9N0M9k6k7L5L6K4n6r6j6K1K2j4j4j9j9K1K1L4L3M4l7q8pL1L1N5
8751h67k5k4N5k1k2K4K4n2n2m3m4n8P6Q4n0J5J49k8j63mP7J9J8o2j43pJ80M1m0P1j0p3O1K6
8745h68n5jjm6m6M3M4nq6lkL2L3j1j0j1j0M6M7k1k1k2k1k2k2K3K2k8N3L3m8m3L7J8J9P3pq5
8737i72mL9L9J9J8m9m9j07j06R4R5ooooOPOPm4m4K3K4OOP3P3p2p2M9M9k4k3k3k3L6L6l1l1
8730i93RQl2l2l9l8K8K9O5O6jjL9L8L8L8k7k7o8o7M1M1KJl3l2l3l3J8J8J8J7l2l2QRL4L4l3
8722i54l3M2M2n2n1J1J1J1J1J4J4k6k6n6n6R2R1j8j8j8j8jjL9L9j3j2j3j2OOOOm8m9M5M6M6
8715h97M6p5p4ppL3L3J0J1J1J0m5m6P5P6j6j6j6j7j0j0j0j1L6L6mnqqqqp5p4pqJ04J04L7r7
8708i37j41o0Q7Q7L2L1l5l6O0O0l9l9jq2p6N7P8lj6j7K1K1m7m6J1J2J1J1l0l1R0R0l5l5l5
8701i82l5K7K7K7K7l9l8K8K9P7P7r7r8K8K7j2j3k8k9k8k9L5L4P5P5r5r4Q0Q0m0l9l9l9L7L7
8694i47L7L7J4J3J4J4k0k0L4m7j21J2N3N4J0J1J1J0n2n2n2n2mmq4M9J46O5k9k9R4R4k6k7j29
8688i23j30M5M5J1J2J2J2n2n2J5J5K8K7K8K8m5m5N0M9k2k2k2k2J5J6n1n2P1P2j24L8J21m1
8681h93p9Kj2j2opnnL5L5pqqpL2L2o3o2N7N6l7l8n9n9o6R5J00o1n0L0l5j15j7J43J20m1m1
8674a056J20O6r4q5P6P0O9j4j4j2j2n2n2J6J6k5k4M1M1n3n3O2O1n9n9PPPPm2m3K5K4noonP7
8667i79P8L7L8m7m6n2n2J7o5m7J13M0m1N4N5l3l3k3k3p2Q9M8j12j3j2J7J8L4L3L4L4r1r2Q3
8660a011Q4l6l6J7o2j01L4P3P4N5N4l9l9n8n7J0J0K2K3K2K3M0M0q0q1L7L6n8n8L9M0l3l3P1
8654i78rq9M6J72L7j07j07N6N6l9l8j8j7J30J30q6q6m5m5k2k2k3k2ppO0O0K0J9J9J9l1l1p2
8647a077p1K4K5K4K4K6K6K6K6k1k1M5M6MMLMJ0J0n7n8k9l0k9l0N3N2N2N3j7j6n2n1q4mJ29
8640i81nn4Q0P2o3KJppk8k8k8k8N7N7rj0J2J3k7k8j7j8P6P7RRl1l1l0l1J0J0m3m4p1Q9P8l
8633i70N2N2l0l1RJ0K7K8j3j3rj0m8j28q8P3R9R8n8n7L6L6L9L9kkj0j0J%j06N5O5r6q4P7O1
8626i08j8J3J3j13j13R7R7L0L0n5n4O8j3l4J27j8r8m1m1k6J35J16m5J6J6j05j05M3M2J7J7
8620i10J6J7J8J8m9m9j3j3K7K7LLl7l8k3k3J6R6O4r7r7O5M3l7l3M9mq5q0JL3L3lkN0N0j7j7
8613i98LMMMN0N0j7j7NOo2o2j0j1N7N6l3l4L4L4MMMMl1l1l1l2J1J1P9P8j5j5K5K5NMl6l6K0
8605h90J9n3n2K7n3m7Q6J1p0L3J13l0l1M2M1p8p8j2j1K1K0K1K1noNQ6J18o9j19l9M3J23J6
8598g97j19k1O0OOl2l2l3l2J8J8N9N9k1k2K0J9l4l4POJ7J6n0n1k2k2J8J8L0L1j0rJJJJjjn4
8591i85K6Q4m9l6l7K5K4K4K4K9K8o6o5M4M4m9n0R3R3j08j08P1P2n0m9k5k4M3M3K1K1K1K1N
8584h45OONo2o2NNk5k4k4k4P8P8m3m3k4k4k4k5J06J06j5j5L0L1r1r0lmL3L2jq2k2J11N3k8
8577i15m1m1k8k9O6O5RQRQJKJJkllln0n1M4M3rj0rr%%%%n2n2J5J5l2l2QQJ8J7N3N2K7n5q9
8568a045M4M8l2K1K1m7m7M6M7QQQQo8o9q2N2J74R3onl6j16L1J12n6n6M3M3j8j8j09k8J06K6
8562h99o8J2N5k5j6j5K1K2j9j8k0j9K1K1n5n4J7J8p1RL2L1m0m1K6J07L9r5k0O0M6M5Kp8l5
8555a004l4N4N5j2j1j2j2l0l1m1M0P7mpP4Q4n0nmo7J4Q9m5o8J3Rp2n7K3N9N8O3p2j08k8qp
8548a077J36N6j8j8o3o3%%NMNQ5Q0n5m5L6J7J7P5nj07j07M5M5K9n2j5O5kq2m3L6j3j3K0K0
8541a002J9K0MLj9r9N3N3m6m6O2O2O2O2m4m5nmoopoJ2J2k8k8m1m1K7K6M2M3p8p9P7P7p1p1
8534a056L3L2L3L2j8j8j8j8M9M8j8j9POPPL2L3qqk9k8J1J2j15j16L3L2J8J7N8N8J8J8k2k2
8527i19RQl2l2M0M0q0q1OOOOk1k1M7M6K7K7j3j4L4L3l4l4ooooQ0Q0m1m1o5o5KKN5N5j3j2J9
8519i14K0k1k0J5J5k4k5N7N7o3o4K7K7o7o7O0O0qpJ7J7J8J7J8J9p6p6j5j5K6K5nnL6L5J5J5
8512h76k5k5O6O5j09j09j3j3N5N4llm3m3R8R7k3k3K4K4m4m3o9o9N2N2J7J7m9n0J4J4J4J5p1
8505a025p0mlO0O0l4l4MMMMN0M9J0RRJ0RJ0L2L2o2o2poppj0j0L0K9l6l6L0L1J5J5p9p9J8J8
8497a029J7J8k1k0J9K0L3L2l5l4K6K6j4j4k4k5O9O9j4j5j4j5q9q9N9N9N8N8o2o2j2j1j1j1
8491a058L3L2pqnnL6L5k0k0l1N1nq6J4R4l3l3J3J2N8N8j4j4K0o0l2J02R1m4k7k7LKm2m3Mp6
8484a032m0R5klM6M7K9L0l8l7j3j3n4n3J7J7l3M8K6n4JJp4OJ39No8O7O8j2JJm5m5j7j8j2j3
8476a032NQ6qq9M8M8m8L3J18L7l4l3l3l3k8k8J0R0Jp9l4M7p1p1Q0Q0Q1Q0n9n9o0n9N4N5m0
8470i45m0j9j8j9j8L1L2K7K6O7j3l6l5J6J7O2j9p1p1j4j5M7l3k9J06O3j7n8n8J9K0k1k1M2
8463i95M3o0o0J18j6j18O9J09K8l5l5J2J2k8k8K7K6K7K6m6m6noPOJ2J1p2QQ7m7p7N7J9o2M
8456a028NJ20J20q1q1L9m1p9N4O5j6p3QkkM1M0k6k6nnnnK4K4j7j6K8K9K8K9j15j15Q7Q6l7
8449i48l8O2O1p3QQ3n0q3jj5j5J2J3J2J3N8N8rj0%jjjm6m6K2K1k8k7o8o8L5L5L4L5N9N9n7
8442i05n7q3kM6M6l4l4l3l4Q0P9QPlq4n3Q3Q3Lnnp2RL1L1l6l7q1jj8j8K8K7K8K9P8kr9j9K5
8434i94K5QPJ3J3j26m5J29M9m3m2l1N0N4k7k1N9m8m7KQ2K0n9r5j5L4L4kkLLKLrqN4N4L2m7
8427i31m3m3K0K0n2n2R0Rl1M9m1m1J7o3m0R3N4N3k1k2R6J5q6nL1n1M2M2l1l0j3j3K7K7k5k6
8420i75k6k6R3R2jko1o2k1k1J3J3J3J3opL4L3m3m3N2l0n0Q4j0j45qP2N9N8OOP3P3j31j31j0
8413a022j0M8M8M7M8k6k6k6k6o8o9K6K6Q3Q3o4o4o7o8N3N4PPPPQQl2l3K4K4K4K4K6K5K6K5
8406h43q6q6j8j9M7M6M7M7n6n7j6j6KJM2M2MMrP1M2r2j2j2j03j03M4M4M9M9QQJ8J8m2m1p4
8399a052N9N9p5J2J2l8l7JKO8O8J7J7k3k4J%n4K7N8p7m2L9K9L0n9K2J16j9j18J7Q1p9k6N5
8392i33l5l6O4O4m9n0J7J7j7j7j7j7J6J5k4k5L1L2rrO2O2q5q6L8L8j3j2Q6p4p9Q2M0m0J4J5
8385i34J7J6n0n1L3L3Q9Qr5O6J28l3p8p7OOK2K3r9r8J9J8Q6Q6q9q9L2L2j9j8J02J02q5q5L6
8379i40L6ppppM1M0%Jm6m6K1K1l2l1QRj21j21J08J07K9K9j2j2L2L2qqq3q3j6j6O8O7K7K7p
8371i07pppJ4J5J5J5p0p0llk2k2P2P2KKl8l8K9K9k5N6L2j03r8L6O8O7m5m5K2K1K2K2p0p0N1
8364i88N1L6L7n8n8p3p3J02J01JJM2M1r5r5N3N3l5l5N9N9rrn0m9K5K4K5K4M0L9k7k8j7j8p1
8357i75RP2o3o6O8P1o3j19l8Q5Q6n8n7N6N6l8l8M0M1k6k7K3K3j7j7K4K3j6j7o1o2qq9j1J23
8350a066M2M2M4M4k4k3l6l6MMP8P7m4m3j8j7j8j7NNM6M5LLLLn0n0n1n0L8L7L7L7l4l4l4l4
8343a082J17J16K2j12l5M4qrNONOM0M0j4O7O4p1j11K4K6n4n9n8p4O1R8J8k0j9k5k4P0P1n1
8336i26n0N9O0j15j15P9P9o9o9OOPOM4M5k3k2qqqqK1K1K2K1MLMMJJJKJ0J1l0k9K4K5o9J2J09
8328h62k5j20J6J12L2l5l5J1J1k9k9p1p2N0J30J45J0q4q4k1k1k1k2L9L8k9k9O9O9k5k5r1r1
[truncated: 553,914 more chars]
