# Supplementary material for: Uranium-stibinidiide, -stibinidene, and -stibido multiple bonds and uranium-nitride formation from multimetallic diuranium-distibene-mediated dinitrogen cleavage
Source: Nat Commun. 2025 Aug 4;16:7136. doi: 10.1038/s41467-025-61612-5 (PMC12322283; doi:10.1038/s41467-025-61612-5)
Supplement: Supplementary file 3 — Source Data [file 41467_2025_61612_MOESM3_ESM.zip › Supplementary Data 7U,6U 1H.jdx]

##TITLE=	20230420-1628-B400_B.14-20.10.fid
Ref JD900
Group Liddle_S
H1_Wide_Day C6D6 /mnt/nmrdata/Liddle_S mbdxwjd3 20
##JCAMP-DX=	6.0	$$ MestReNova 14.3.0-30573
##DATA TYPE=	LINK
##BLOCK_ID=	1
##BLOCKS=	2    
##ORIGIN=	Mestrelab Research S.L.
##OWNER=	n16601rs
##$MNOVA/LINK_BLOCK_TYPE=	ITEM	$$ NMR Spectrum
##$MNOVA/ITEM/POLYGON=	(XY..XY)
5321,5835
8722,5835
8722,8208
5321,8208
5321,5835
##$MNOVA/ITEM/Z=	0
##$MNOVA/ITEM/ANGLE=	0
##TITLE=	20230420-1628-B400_B.14-20.10.fid
##JCAMP-DX=	6.0	$$ MestReNova 14.3.0-30573
##BLOCK_ID=	2
##DATA TYPE=	MNOVA NMR VIEW DATA
##DATA CLASS=	MNOVA VIEW DATA
##$MNOVA/ITEM/ZOOM/X=	-3.1999999999999998552e-06,	0.20970559999999999201
##$MNOVA/ITEM/ZOOM/Y=	-17872.390434265136719,	196120.857421875
##END=	
##TITLE=	20230420-1628-B400_B.14-20.10.fid
##JCAMP-DX=	6.0	$$ MestReNova 14.3.0-30573
##BLOCK_ID=	3
##DATA TYPE=	NMR SPECTRUM
##DATA CLASS=	XYDATA
##NUMDIM=	1
##ORIGIN=	Bruker BioSpin GmbH
##OWNER=	nmrsu
##.OBSERVE FREQUENCY=	400.17000000000001592
##.OBSERVE NUCLEUS=	^1H
##.SOLVENT NAME=	C6D6
##.PULSE SEQUENCE=	zg10
##LONGDATE=	2023/04/20 17:21:54.000
##.ACQUISITIONMODE=	SIMULTANEOUS (DQD)
##$ORIGINAL FORMAT=	Bruker XWIN-NMR
##$MNOVA/SCALES_VERSION=	9
##$PARAMETER FILE=	(acqus, ASCII, c:/Users/n16601rs/OneDrive%20-%20The%20University%20of%20Manchester/MS%20U-Sb/JD%20NMR/U2Sb2/10/acqus, 0)
$$ ##TITLE= Parameter file, TopSpin 3.6.2
$$ ##JCAMPDX= 5.0
$$ ##DATATYPE= Parameter Values
$$ ##NPOINTS= 1	$$ modification sequence number
$$ ##ORIGIN= Bruker BioSpin GmbH
$$ ##OWNER= nmrsu
$$ $$ 2023-04-20 17:21:54.976 +0100  nmrsu@pink.ch.man.ac.uk
$$ $$ /mnt/nasr/NMR/Liddle_S/data/mbdxwjd3/nmr/20230420-1628-B400_B.14-20/10/acqus
$$ $$ process /opt/topspin3.6.2b/prog/mod/dirdata
$$ ##$ACQT0= -0.954957822696164
$$ ##$AMP= (0..31)
$$ 100 100 100 100 100 100 100 100 100 100 100 100 100 100 100 100 100 100
$$ 100 100 100 100 100 100 100 100 100 100 100 100 100 100
$$ ##$AMPCOIL= (0..19)
$$ -1 0 0 0 0 0 0 0 0 0 0 0 0 0 0 0 0 0 0 0
$$ ##$ANAVPT= -1
$$ ##$AQSEQ= 0
$$ ##$AQ_mod= 3
$$ ##$AUNM= <au_zg>
$$ ##$AUTOPOS= <20 >
$$ ##$BF1= 400.17
$$ ##$BF2= 400.17
$$ ##$BF3= 400.17
$$ ##$BF4= 400.17
$$ ##$BF5= 400.17
$$ ##$BF6= 400.17
$$ ##$BF7= 400.17
$$ ##$BF8= 400.17
$$ ##$BWFAC= (0..63)
$$ 0 0 0 0 0 0 0 0 0 0 0 0 0 0 0 0 0 0 0 0 0 0 0 0 0 0 0 0 0 0 0 0 0 0 0 0
$$ 0 0 0 0 0 0 0 0 0 0 0 0 0 0 0 0 0 0 0 0 0 0 0 0 0 0 0 0
$$ ##$BYTORDA= 0
$$ ##$CAGPARS= (0..11)
$$ 0 0 0 0 0 0 0 0 0 0 0 0
$$ ##$CHEMSTR= <none>
$$ ##$CNST= (0..63)
$$ 1 1 145 1 1 1 1 1 1 1 1 1 1 1 1 1 1 1 1 1 1 1 1 1 1 1 1 1 1 1 1 1 1 1 1
$$ 1 1 1 1 1 1 1 1 1 1 1 1 1 1 1 1 1 1 1 1 1 1 1 1 1 1 1 1 1
$$ ##$CPDPRG= (0..8)
$$ <> <> <> <> <mlev> <mlev> <mlev> <mlev> <mlev>
$$ ##$D= (0..63)
$$ 0 0.1 0 0 0 0 0 0 0 0.06 0 0 0 0 0 0 0.0002 0 0 0 0 0 0 0 0 0 0 0 0 0 0
$$ 0 0 0 0 0 0 0 0 0 0 0 0 0 0 0 0 0 0 0 0 0 0 0 0 0 0 0 0 0 0 0 0 0
$$ ##$DATE= 1682007714
$$ ##$DE= 6.820042
$$ ##$DECBNUC= <off>
$$ ##$DECIM= 128
$$ ##$DECNUC= <off>
$$ ##$DECSTAT= 4
$$ ##$DIGMOD= 3
$$ ##$DIGTYP= 12
$$ ##$DQDMODE= 0
$$ ##$DR= 20
$$ ##$DS= 0
$$ ##$DSPFIRM= 4
$$ ##$DSPFVS= 21
$$ ##$DTYPA= 0
$$ ##$EXP= <H1_Wide_Day>
$$ ##$FCUCHAN= (0..9)
$$ 0 2 0 0 0 0 0 0 0 0
$$ ##$FL1= 90
$$ ##$FL2= 90
$$ ##$FL3= 90
$$ ##$FL4= 90
$$ ##$FN_INDIRECT= (0..7)
$$ 0 0 0 0 0 0 0 0
$$ ##$FOV= 20
$$ ##$FQ1LIST= <freqlist>
$$ ##$FQ2LIST= <freqlist>
$$ ##$FQ3LIST= <freqlist>
$$ ##$FQ4LIST= <freqlist>
$$ ##$FQ5LIST= <freqlist>
$$ ##$FQ6LIST= <freqlist>
$$ ##$FQ7LIST= <freqlist>
$$ ##$FQ8LIST= <freqlist>
$$ ##$FRQLO3= 1300000
$$ ##$FRQLO3N= 0
$$ ##$FS= (0..7)
$$ 83 83 83 83 83 83 83 83
$$ ##$FTLPGN= 0
$$ ##$FW= 4032000
$$ ##$FnILOOP= 0
$$ ##$FnMODE= 0
$$ ##$FnTYPE= 0
$$ ##$GPNAM= (0..31)
$$ <sine.100> <sine.100> <sine.100> <sine.100> <sine.100> <sine.100> <sine.100>
$$ <sine.100> <sine.100> <sine.100> <sine.100> <sine.100> <sine.100> <sine.100>
$$ <sine.100> <sine.100> <sine.100> <sine.100> <sine.100> <sine.100> <sine.100>
$$ <sine.100> <sine.100> <sine.100> <sine.100> <sine.100> <sine.100> <sine.100>
$$ <sine.100> <sine.100> <sine.100> <sine.100>
$$ ##$GPX= (0..31)
$$ 0 0 0 0 0 0 0 0 0 0 0 0 0 0 0 0 0 0 0 0 0 0 0 0 0 0 0 0 0 0 0 0
$$ ##$GPY= (0..31)
$$ 0 0 0 0 0 0 0 0 0 0 0 0 0 0 0 0 0 0 0 0 0 0 0 0 0 0 0 0 0 0 0 0
$$ ##$GPZ= (0..31)
$$ 0 0 0 0 0 0 0 0 0 0 0 0 0 0 0 0 0 0 0 0 0 0 0 0 0 0 0 0 0 0 0 0
$$ ##$GRDPROG= <>
$$ ##$GRPDLY= 76
$$ ##$HDDUTY= 20
$$ ##$HDRATE= 20
$$ ##$HGAIN= (0..3)
$$ 0 0 0 0
$$ ##$HL1= 1
$$ ##$HL2= 35
$$ ##$HL3= 16
$$ ##$HL4= 17
$$ ##$HOLDER= 20
$$ ##$HPMOD= (0..7)
$$ 0 0 0 0 0 0 0 0
$$ ##$HPPRGN= 0
$$ ##$IN= (0..63)
$$ 0.001 0.001 0.001 0.001 0.001 0.001 0.001 0.001 0.001 0.001 0.001 0.001
$$ 0.001 0.001 0.001 0.001 0.001 0.001 0.001 0.001 0.001 0.001 0.001 0.001
$$ 0.001 0.001 0.001 0.001 0.001 0.001 0.001 0.001 0.001 0.001 0.001 0.001
$$ 0.001 0.001 0.001 0.001 0.001 0.001 0.001 0.001 0.001 0.001 0.001 0.001
$$ 0.001 0.001 0.001 0.001 0.001 0.001 0.001 0.001 0.001 0.001 0.001 0.001
$$ 0.001 0.001 0.001 0.001
$$ ##$INF= (0..7)
$$ 0 0 0 0 0 0 0 0
$$ ##$INP= (0..63)
$$ 0 0 0 0 0 0 0 0 0 0 0 0 0 0 0 0 0 0 0 0 0 0 0 0 0 0 0 0 0 0 0 0 0 0 0 0
$$ 0 0 0 0 0 0 0 0 0 0 0 0 0 0 0 0 0 0 0 0 0 0 0 0 0 0 0 0
$$ ##$INSTRUM= <spect>
$$ ##$INTEGFAC= (0..63)
$$ 0 0 0 0 0 0 0 0 0 0 0 0 0 0 0 0 0 0 0 0 0 0 0 0 0 0 0 0 0 0 0 0 0 0 0 0
$$ 0 0 0 0 0 0 0 0 0 0 0 0 0 0 0 0 0 0 0 0 0 0 0 0 0 0 0 0
$$ ##$L= (0..31)
$$ 16 1 1 1 1 1 1 1 1 1 1 1 1 1 1 1 1 1 1 1 1 1 1 1 1 1 1 1 1 1 1 1
$$ ##$LFILTER= 300
$$ ##$LGAIN= -0
$$ ##$LINPSTP= 0
$$ ##$LOCKED= yes
$$ ##$LOCKFLD= -445
$$ ##$LOCKGN= 109.492851257324
$$ ##$LOCKPOW= -26
$$ ##$LOCKPPM= 7.15999984741211
$$ ##$LOCNUC= <2H>
$$ ##$LOCPHAS= 210.3348
$$ ##$LOCSHFT= yes
$$ ##$LOCSW= 0
$$ ##$LTIME= 0.200000002980232
$$ ##$MASR= 4200
$$ ##$MASRLST= <masrlst>
$$ ##$MULEXPNO= (0..15)
$$ 0 0 0 0 0 0 0 0 0 0 0 0 0 0 0 0
$$ ##$NBL= 1
$$ ##$NC= -4
$$ ##$NLOGCH= 1
$$ ##$NOVFLW= 0
$$ ##$NS= 512
$$ ##$NUC1= <1H>
$$ ##$NUC2= <off>
$$ ##$NUC3= <off>
$$ ##$NUC4= <off>
$$ ##$NUC5= <off>
$$ ##$NUC6= <off>
$$ ##$NUC7= <off>
$$ ##$NUC8= <off>
$$ ##$NUCLEUS= <off>
$$ ##$NUSLIST= <automatic>
$$ ##$NusAMOUNT= 25
$$ ##$NusFPNZ= no
$$ ##$NusJSP= 0
$$ ##$NusSEED= 54321
$$ ##$NusSPTYPE= 0
$$ ##$NusT2= 1
$$ ##$NusTD= 0
$$ ##$O1= 0
$$ ##$O2= 40017
$$ ##$O3= 40017
$$ ##$O4= 40017
$$ ##$O5= 40017
$$ ##$O6= 40017
$$ ##$O7= 40017
$$ ##$O8= 40017
$$ ##$OVERFLW= 0
$$ ##$P= (0..63)
$$ 15 15 30 0 0 19.8 30 60 20000 0 0 80000 80000 1000 0 200000 1000 2500 100000
$$ 600 2500 0 0 0 0 270 100000 15 1000 1000 0 0 20000 0 0 0 0 0 0 0 2000 0
$$ 0 0 300 0 80000 46600 10000 0 80000 0 0 0 0 0 0 0 0 0 0 0 0 0
$$ ##$PACOIL= (0..15)
$$ 2 3 1 0 0 0 0 0 0 0 0 0 0 0 0 0
$$ ##$PAPS= 2
$$ ##$PARMODE= 0
$$ ##$PCPD= (0..9)
$$ 100 90 100 100 100 100 100 100 100 100
$$ ##$PEXSEL= (0..9)
$$ 1 1 1 1 1 1 1 1 1 1
$$ ##$PHCOR= (0..31)
$$ 0 0 0 0 0 0 0 0 0 0 0 0 0 0 0 0 0 0 0 0 0 0 0 0 0 0 0 0 0 0 0 0
$$ ##$PHLIST= <>
$$ ##$PHP= 1
$$ ##$PH_ref= 0
$$ ##$PL= (0..63)
$$ 120 -3.6 120 120 120 120 120 120 120 54.82 7.28 17.23 120 120 120 120 120
$$ 120 -3.6 120 120 120 120 120 120 120 120 17.23 120 120 120 120 120 120
$$ 120 120 120 120 120 120 120 120 120 120 120 120 120 120 120 120 120 120
$$ 120 120 120 120 120 120 120 120 120 120 120 120
$$ ##$PLSTEP= 0.1
$$ ##$PLSTRT= -6
$$ ##$PLW= (0..63)
$$ 0 10.725 0 0 0 0 0 0 0 9.6525e-05 2.6813 0.14279 0 0 0 0 0 0 10.725 0.29792
$$ 0 0 0 0 0 0 0 0.13241 0 2.6813 0 0 3.861e-06 0 0 0 0 0 0 0 0 0 0 0 0 0
$$ 0 0 0 0 0 0 0 0 0 0 0 0 0 0 0 0 0 0
$$ ##$PLWMAX= (0..7)
$$ 29.5 0 0 0 0 0 0 0
$$ ##$PQPHASE= 0
$$ ##$PQSCALE= 0
$$ ##$PR= 1
$$ ##$PRECHAN= (0..15)
$$ -1 2 0 1 -1 -1 -1 -1 -1 -1 -1 -1 -1 -1 -1 -1
$$ ##$PRGAIN= 0
$$ ##$PROBHD= <Z104450_0142 (PA BBO 400S1 BBF-H-D-05 Z)>
$$ ##$PROBINPUTS= (0..15)
$$ <19F-109Ag> <1H> <2H> <> <> <> <> <> <> <> <> <> <> <> <> <>
$$ ##$PULPROG= <zg10>
$$ ##$PW= 0
$$ ##$PYNM= <acqu.py>
$$ ##$ProjAngle= 0
$$ ##$QNP= 1
$$ ##$RD= 0
$$ ##$RECCHAN= (0..15)
$$ 0 2 0 0 0 0 0 0 0 0 0 0 0 0 0 0
$$ ##$RECPH= 0
$$ ##$RECPRE= (0..15)
$$ -1 0 -1 -1 -1 -1 -1 -1 -1 -1 -1 -1 -1 -1 -1 -1
$$ ##$RECPRFX= (0..15)
$$ 1 0 0 0 0 0 0 0 0 0 0 0 0 0 0 0
$$ ##$RECSEL= (0..15)
$$ 0 0 1 0 0 0 0 0 0 0 0 0 0 0 0 0
$$ ##$RG= 575
$$ ##$RO= 0
$$ ##$RSEL= (0..15)
$$ 0 0 2 0 0 0 0 0 0 0 0 0 0 0 0 0
$$ ##$S= (0..7)
$$ 83 4 83 83 83 83 83 83
$$ ##$SELREC= (0..9)
$$ 0 0 0 0 0 0 0 0 0 0
$$ ##$SFO1= 400.17
$$ ##$SFO2= 400.210017
$$ ##$SFO3= 400.210017
$$ ##$SFO4= 400.210017
$$ ##$SFO5= 400.210017
$$ ##$SFO6= 400.210017
$$ ##$SFO7= 400.210017
$$ ##$SFO8= 400.210017
$$ ##$SOLVENT= <C6D6>
$$ ##$SOLVOLD= <off>
$$ ##$SP= (0..63)
$$ 1 62.67 56.65 120 120 0 120 120 0 0 0 35.32 0 0 120 0 150 150 120 58.69
$$ 56.78 60.09 52.77 150 150 150 150 150 150 120 150 120 120 120 120 120 120
$$ 120 120 120 120 120 120 120 120 120 120 120 120 120 120 120 120 120 120
$$ 120 120 120 120 120 120 120 120 120
$$ ##$SPECTR= 0
$$ ##$SPINCNT= 0
$$ ##$SPNAM= (0..63)
$$ <gauss> <Gaus1_270.1000> <Gaus1_180r.1000> <> <> <Sinc1.1000> <Squa100.1000>
$$ <> <Squa100.1000> <gauss> <Sinc1.1000> <Sinc1.1000> <gauss> <gauss> <>
$$ <> <gauss> <gauss> <> <Sinc1.1000> <Sinc1.1000> <Sinc1.1000> <Sinc1.1000>
$$ <gauss> <gauss> <gauss> <gauss> <gauss> <gauss> <Crp60,20,20.10> <Bip720,50,20.1>
$$ <> <> <> <Rsnob.1000> <Gaus1_180r.1000> <Gaus1_180r.1000> <> <> <> <Gaus1_180r.1000>
$$ <Squa100.1000> <> <> <> <> <> <> <> <> <> <> <> <> <> <> <> <> <> <> <>
$$ <> <> <>
$$ ##$SPOAL= (0..63)
$$ 0.5 1 0.5 0.5 0.5 0.5 0.5 0.5 0.5 0.5 0.5 0.5 0.5 0.5 0.5 0.5 0.5 0.5 0.5
$$ 1 1 1 1 0.5 0.5 0.5 0.5 0.5 0.5 0.5 0.5 0.5 0.5 0.5 0.5 0.5 0.5 0.5 0.5
$$ 0.5 0.5 0.5 0.5 0.5 0.5 0.5 0.5 0.5 0.5 0.5 0.5 0.5 0.5 0.5 0.5 0.5 0.5
$$ 0.5 0.5 0.5 0.5 0.5 0.5 0.5
$$ ##$SPOFFS= (0..63)
$$ 0 0 0 0 0 0 0 0 0 0 0 0 0 0 0 0 0 0 0 0 0 0 0 0 0 0 0 0 0 0 0 0 0 0 0 0
$$ 0 0 0 0 0 0 0 0 0 0 0 0 0 0 0 0 0 0 0 0 0 0 0 0 0 0 0 0
$$ ##$SPPEX= (0..63)
$$ 0 0 0 0 0 0 0 0 0 0 0 0 0 0 0 0 0 0 0 0 0 0 0 0 0 0 0 0 0 0 0 0 0 0 0 0
$$ 0 0 0 0 0 0 0 0 0 0 0 0 0 0 0 0 0 0 0 0 0 0 0 0 0 0 0 0
$$ ##$SPW= (0..63)
$$ 0 2.0033e-05 8.9034e-06 0 0 0.0069582 9.6525e-05 0 2.4131e-07 0 0.0069582
$$ 0.0069582 0 0 0 0 0 0 0 1.421171e-05 2.209165e-05 1.031523e-05 5.562921e-05
$$ 0 0 0 0 0 0 0.092175 1.716 0 0 0 9.7337e-05 8.9034e-06 0.00056982 0 0 0
$$ 8.9034e-06 2.4131e-07 0 0 0 0 0 0 0 0 0 0 0 0 0 0 0 0 0 0 0 0 0 0
$$ ##$SUBNAM= (0..9)
$$ <""> <""> <""> <""> <""> <""> <""> <""> <""> <"">
$$ ##$SW= 390.459054901667
$$ ##$SWIBOX= (0..19)
$$ 0 0 2 0 0 0 0 0 0 0 0 0 0 0 0 0 0 0 0 0
$$ ##$SW_h= 156250
$$ ##$SWfinal= 0
$$ ##$SigLockShift= 0
$$ ##$TD= 65536
$$ ##$TD0= 1
$$ ##$TD_INDIRECT= (0..7)
$$ 0 0 0 0 0 0 0 0
$$ ##$TDav= 1
$$ ##$TE= 293.1
$$ ##$TE1= 300
$$ ##$TE2= 300
$$ ##$TE3= 300
$$ ##$TE4= 300
$$ ##$TEG= 300
$$ ##$TE_MAGNET= 0
$$ ##$TE_PIDX= 0
$$ ##$TE_STAB= (0..9)
$$ 0 0 0 0 0 0 0 0 0 0
$$ ##$TL= (0..7)
$$ 0 120 120 120 120 120 120 120
$$ ##$TOTROT= (0..63)
$$ 0 0 0 0 0 0 0 0 0 0 0 0 0 0 0 0 0 0 0 0 0 0 0 0 0 0 0 0 0 0 0 0 0 0 0 0
$$ 0 0 0 0 0 0 0 0 0 0 0 0 0 0 0 0 0 0 0 0 0 0 0 0 0 0 0 0
$$ ##$TUBE_TYPE= <>
$$ ##$USERA1= <user>
$$ ##$USERA2= <user>
$$ ##$USERA3= <user>
$$ ##$USERA4= <user>
$$ ##$USERA5= <user>
$$ ##$V9= 5
$$ ##$VALIDCODE= -1
$$ ##$VALIST= <valist>
$$ ##$VCLIST= <CCCCCCCCCCCCCCC>
$$ ##$VDLIST= <DDDDDDDDDDDDDDD>
$$ ##$VPLIST= <PPPPPPPPPPPPPPP>
$$ ##$VTLIST= <TTTTTTTTTTTTTTT>
$$ ##$WBST= 1024
$$ ##$WBSW= 4
$$ ##$XGAIN= (0..3)
$$ 0 0 0 0
$$ ##$XL= 0
$$ ##$YL= 0
$$ ##$YMAX_a= 15519442
$$ ##$YMIN_a= -65623780
$$ ##$ZGOPTNS= <>
$$ ##$ZL1= 120
$$ ##$ZL2= 120
$$ ##$ZL3= 120
$$ ##$ZL4= 120
$$ ##$scaledByNS= no
$$ ##$scaledByRG= no
$$ ##END=
$$ 
##$PARAMETER FILE=	(audita.txt, ASCII, c:/Users/n16601rs/OneDrive%20-%20The%20University%20of%20Manchester/MS%20U-Sb/JD%20NMR/U2Sb2/10/audita.txt, 0)
$$ ##TITLE= Audit trail, TopSpin 3.6.2
$$ ##JCAMPDX= 5.01
$$ ##ORIGIN= Bruker BioSpin GmbH
$$ ##OWNER= nmrsu
$$ $$ /mnt/nasr/NMR/Liddle_S/data/mbdxwjd3/nmr/20230420-1628-B400_B.14-20/10/audita.txt
$$ ##AUDIT TRAIL=  $$ (NUMBER, WHEN, WHO, WHERE, PROCESS, VERSION, WHAT)
$$ (   1,<2023-04-20 17:21:54.093 +0100>,<nmrsu>,<pink.ch.man.ac.uk>,<go4>,<TopSpin 3.6.2>,
$$       <created by zg
$$ 	started at 2023-04-20 17:18:56.289 +0100,
$$ 	POWCHK enabled, PULCHK disabled,
$$        configuration hash MD5:
$$        80 E1 90 03 1E 56 F1 7D 54 17 8B 87 82 AD 5D 8C
$$        data hash MD5: 64K
$$        95 AC 15 93 B7 4C D4 14 C1 13 5F 00 B7 55 C5 4A>)
$$ (   2,<2023-04-20 17:21:54.128 +0100>,<nmrsu>,<pink.ch.man.ac.uk>,<audit>,<TopSpin 3.6.2>,
$$       <user comment:
$$        ICON-NMR User ID: mbdxwjd3
$$        data hash MD5: 64K
$$        95 AC 15 93 B7 4C D4 14 C1 13 5F 00 B7 55 C5 4A>)
$$ (   3,<2023-04-20 17:21:55.132 +0100>,<nmrsu>,<pink.ch.man.ac.uk>,<dirdata>,<TopSpin 3.6.2>,
$$       <wrpa from 1 10 "20230420-1628-B400_B.14-20" "/mnt/nmrdata/Liddle_S/data/mbdxwjd3/nmr"
$$        data hash MD5: 64K
$$        95 AC 15 93 B7 4C D4 14 C1 13 5F 00 B7 55 C5 4A>)
$$ ##END=
$$ 
$$ $$ hash MD5
$$ $$ 7E ED D1 A3 1D AE 09 8F E3 D9 AA 43 5A B4 D8 03
$$ 
##$PARAMETER FILE=	(auditp.txt, ASCII, c:/Users/n16601rs/OneDrive%20-%20The%20University%20of%20Manchester/MS%20U-Sb/JD%20NMR/U2Sb2/10/pdata/1/auditp.txt, 0)
$$ ##TITLE= Audit trail, TopSpin 3.6.2
$$ ##JCAMPDX= 5.01
$$ ##ORIGIN= Bruker BioSpin GmbH
$$ ##OWNER= nmrsu
$$ $$ /mnt/nasr/NMR/Liddle_S/data/mbdxwjd3/nmr/20230420-1628-B400_B.14-20/10/pdata/1/auditp.txt
$$ ##AUDIT TRAIL=  $$ (NUMBER, WHEN, WHO, WHERE, PROCESS, VERSION, WHAT)
$$ (   1,<2023-04-20 17:21:54.093 +0100>,<nmrsu>,<pink.ch.man.ac.uk>,<go4>,<TopSpin 3.6.2>,
$$       <created by zg
$$ 	started at 2023-04-20 17:18:56.289 +0100,
$$ 	POWCHK enabled, PULCHK disabled,
$$        configuration hash MD5:
$$        80 E1 90 03 1E 56 F1 7D 54 17 8B 87 82 AD 5D 8C
$$        data hash MD5: 64K
$$        95 AC 15 93 B7 4C D4 14 C1 13 5F 00 B7 55 C5 4A>)
$$ (   2,<2023-04-20 17:21:54.128 +0100>,<nmrsu>,<pink.ch.man.ac.uk>,<audit>,<TopSpin 3.6.2>,
$$       <user comment:
$$        ICON-NMR User ID: mbdxwjd3
$$        data hash MD5: 64K
$$        95 AC 15 93 B7 4C D4 14 C1 13 5F 00 B7 55 C5 4A>)
$$ (   3,<2023-04-20 17:21:54.482 +0100>,<nmrsu>,<pink.ch.man.ac.uk>,<proc1d>,<TopSpin 3.6.2>,
$$       <Start of raw data processing
$$        ef LB = 0.3 FT_mod = 6 PKNL = 1 SI = 32K 
$$        data hash MD5: 32K
$$        EF CA 29 E4 23 93 25 86 59 A2 27 D0 8B 23 F4 0C>)
$$ (   4,<2023-04-20 17:21:54.653 +0100>,<nmrsu>,<pink.ch.man.ac.uk>,<proc1d>,<TopSpin 3.6.2>,
$$       <apk 
$$        data hash MD5: 32K
$$        56 28 C7 AC 04 FE B0 C8 7E 52 2B 70 7A 71 87 12>)
$$ (   5,<2023-04-20 17:21:54.664 +0100>,<nmrsu>,<pink.ch.man.ac.uk>,<proc1d>,<TopSpin 3.6.2>,
$$       <abs ABSG = 5 
$$        data hash MD5: 32K
$$        17 66 9D A5 2E E0 92 69 5F 5D EB F3 5B 91 03 0C>)
$$ (   6,<2023-04-20 17:21:55.296 +0100>,<nmrsu>,<pink.ch.man.ac.uk>,<dirdata>,<TopSpin 3.6.2>,
$$       <wrpa from 1 10 "20230420-1628-B400_B.14-20" "/mnt/nmrdata/Liddle_S/data/mbdxwjd3/nmr"
$$        data hash MD5: 32K
$$        17 66 9D A5 2E E0 92 69 5F 5D EB F3 5B 91 03 0C>)
$$ ##END=
$$ 
$$ $$ hash MD5
$$ $$ 3C 24 55 97 86 3A BF 6D 86 C7 85 00 22 8A AC 55
$$ 
##$PARAMETER FILE=	(datafile, ASCII, c:/Users/n16601rs/OneDrive%20-%20The%20University%20of%20Manchester/MS%20U-Sb/JD%20NMR/U2Sb2/10/fid, 0)
$$ 
##$PARAMETER FILE=	(format.temp, ASCII, c:/Users/n16601rs/OneDrive%20-%20The%20University%20of%20Manchester/MS%20U-Sb/JD%20NMR/U2Sb2/10/format.temp, 0)
$$ EDIT_PAR COMMAND FILE
$$ 
$$ DI_MODE         LONG
$$ ED_ENTRY        ACQU
$$ ORDER           FILE
$$ 
$$ 
$$ HEADER		"F2 - Acquisition Parameters"
$$ T_NAME		Date_
$$ 		TYPE	R64
$$ 		CLASS	ACQU
$$ 		SUBRANGE 0.0 50000000
$$ 		REL	"Date_=itodate(DATE)"
$$ 		INV_REL	"DATE=datetoi(Date_,DATE)"
$$ 		FORMAT	"%14.0f"
$$ 		TEXT	" "
$$ END
$$ T_NAME		Time
$$ 		TYPE	R32
$$ 		CLASS	ACQU
$$ 		SUBRANGE 0.0 1000000
$$ 		REL	"Time=itotime(DATE)"
$$ 		INV_REL	"DATE=timetoi(Time,DATE)"
$$ 		FORMAT	"%14.2f h"
$$ 		TEXT	" "
$$ END
$$ NAME		INSTRUM
$$ 		TEXT	" "
$$ END
$$ NAME		PROBHD
$$ 		FORMAT	"%14.14s"
$$ 		TEXT	" "
$$ END
$$ NAME		PULPROG
$$ 		TEXT	" "
$$ END
$$ NAME		TD
$$ 		TEXT	" "
$$ END
$$ NAME		SOLVENT
$$ 		TEXT	" "
$$ END
$$ NAME		NS
$$ 		TEXT	" "
$$ END
$$ NAME		DS
$$ 		TEXT	" "
$$ END
$$ T_NAME		SWH
$$ 		TYPE	R32
$$ 		CLASS	ACQU
$$ 		SUBRANGE 0.0 1e8
$$ 		REL	"SWH=SW*SFO1"
$$ 		INV_REL "SW=SWH/SFO1"
$$ 		UNIT	"Hz"
$$ 		FORMAT	"%14.3f Hz"
$$ 		TEXT	" "
$$ END
$$ T_NAME          FIDRES
$$                 TYPE    R32
$$                 CLASS   ACQU
$$                 SUBRANGE 0.0 100000
$$                 REL     "FIDRES=2*SW*SFO1/TD"
$$                 INV_REL "TD = nextpow(2*SW*SFO1/FIDRES)"
$$ 		UNIT	"Hz"
$$ 		FORMAT	"%14.6f Hz"
$$ 		TEXT	" "
$$ END
$$ T_NAME          AQ
$$ 		TYPE	R32
$$ 		CLASS	ACQU
$$ 		SUBRANGE 0.0 1000
$$ 		REL	"AQ=aqcalc(SW,SFO1,TD,DIGTYP)"
$$ 		INV_REL	"TD=tdcalc(SW,SFO1,1.0e6*AQ,DIGTYP)"
$$ 		UNIT	"sec"
$$ 		FORMAT	"%14.7f sec"
$$ 		TEXT	" "
$$ END
$$ NAME		RG
$$ 		TEXT	" "
$$ END
$$ T_NAME          DW
$$ 		TYPE	R32
$$ 		CLASS	ACQU
$$ 		SUBRANGE 0.0 1000000
$$ 		REL	"DW=1/(2*SW*SFO1)"
$$ 		INV_REL	"SW=1000000/(2*(0.005+DW)*SFO1)"
$$ 		UNIT	"usec"
$$ 		FORMAT	"%14.3lf usec"
$$ 		TEXT	" "
$$ END
$$ NAME		DE
$$ 		FORMAT	"%14.2f usec"
$$ 		TEXT	" "
$$ END
$$ NAME		TE
$$ 		FORMAT	"%14.1f K"
$$ 		TEXT	" "
$$ END
$$ T_NAME		D1
$$ 		TYPE	R32
$$ 		CLASS	ACQU
$$ 		SUBRANGE 0.0 1e38
$$ 		REL	"D1=D[1]"
$$ 		INV_REL	"D[1]=D1"
$$ 		UNIT	"sec"
$$ 		FORMAT	"%14.8f sec"
$$ 		TEXT	" "
$$ END
$$ NAME		TD0
$$ 		TEXT	" "
$$ END
$$ NAME		SFO1
$$ 		FORMAT	"%14.7f MHz"
$$ 		TEXT	" "
$$ END
$$ NAME		NUC1
$$ 		NONEDIT
$$ 		TEXT	" "
$$ END
$$ T_NAME		P1
$$ 		TYPE	R32
$$ 		CLASS	ACQU
$$ 		SUBRANGE 0.0 1.0e10
$$ 		REL	"P1=P[1]"
$$ 		INV_REL	"P[1]=P1"
$$ 		UNIT	"usec"
$$ 		FORMAT	"%14.2f usec"
$$ 		TEXT	" "
$$ END
$$ T_NAME		PLW1
$$ 		TYPE	R32
$$ 		CLASS	ACQU
$$ 		REL	"PLW1=PLW[1]"
$$ 		INV_REL	"PLW[1]=PLW1"
$$ 		UNIT	"W"
$$ 		FORMAT	"%14.8f W"
$$ 		TEXT	"power PLW1 "
$$ END
$$ 
##$PARAMETER FILE=	(intrng, ASCII, c:/Users/n16601rs/OneDrive%20-%20The%20University%20of%20Manchester/MS%20U-Sb/JD%20NMR/U2Sb2/10/pdata/1/intrng, 0)
$$ P 0
$$ 11.260472   7.197162
$$ 7.185246   -18.255125
$$ 
##$PARAMETER FILE=	(parm.txt, ASCII, c:/Users/n16601rs/OneDrive%20-%20The%20University%20of%20Manchester/MS%20U-Sb/JD%20NMR/U2Sb2/10/pdata/1/parm.txt, 0)
$$ 
$$ Current Data Parameters
$$ NAME     20230420-1628-B400_B.14-20              
$$ EXPNO                10              
$$ PROCNO                1              
$$ 
$$ F2 - Acquisition Parameters
$$ Date_          20230420              
$$ Time              17.21 h            
$$ INSTRUM           spect              
$$ PROBHD   Z104450_0142 (              
$$ PULPROG            zg10              
$$ TD                65536              
$$ SOLVENT            C6D6              
$$ NS                  512              
$$ DS                    0              
$$ SWH          156250.000 Hz           
$$ FIDRES         4.768372 Hz           
$$ AQ            0.2097152 sec          
$$ RG                  575              
$$ DW                3.200 usec         
$$ DE                 6.82 usec         
$$ TE                293.1 K            
$$ D1           0.10000000 sec          
$$ TD0                   1              
$$ SFO1        400.1700000 MHz          
$$ NUC1                 1H              
$$ P1                15.00 usec         
$$ PLW1        10.72500038 W            
$$ 
$$ F2 - Processing parameters
$$ SI                32768              
$$ SF          400.1700000 MHz          
$$ WDW                  EM              
$$ SSB                   0              
$$ LB                 0.30 Hz           
$$ GB                    0              
$$ PC                 1.00              
$$ 
##$PARAMETER FILE=	(procs, ASCII, c:/Users/n16601rs/OneDrive%20-%20The%20University%20of%20Manchester/MS%20U-Sb/JD%20NMR/U2Sb2/10/pdata/1/procs, 0)
$$ ##TITLE= Parameter file, TopSpin 3.6.2
$$ ##JCAMPDX= 5.0
$$ ##DATATYPE= Parameter Values
$$ ##NPOINTS= 1	$$ modification sequence number
$$ ##ORIGIN= Bruker BioSpin GmbH
$$ ##OWNER= nmrsu
$$ $$ 2023-04-20 17:21:55.254 +0100  nmrsu@pink.ch.man.ac.uk
$$ $$ /mnt/nasr/NMR/Liddle_S/data/mbdxwjd3/nmr/20230420-1628-B400_B.14-20/10/pdata/1/procs
$$ $$ process /opt/topspin3.6.2b/prog/mod/dirdata
$$ ##$ABSF1= 195.2295
$$ ##$ABSF2= -195.2295
$$ ##$ABSG= 5
$$ ##$ABSL= 100
$$ ##$ALPHA= 0
$$ ##$AQORDER= 0
$$ ##$ASSFAC= 0
$$ ##$ASSFACI= 0
$$ ##$ASSFACX= 0
$$ ##$ASSWID= 0
$$ ##$AUNMP= <mproc_1dconlf>
$$ ##$AXLEFT= 0
$$ ##$AXNAME= <>
$$ ##$AXNUC= <1H>
$$ ##$AXRIGHT= 0
$$ ##$AXTYPE= 0
$$ ##$AXUNIT= <>
$$ ##$AZFE= 0.1
$$ ##$AZFW= 0.1
$$ ##$BCFW= 0
$$ ##$BC_mod= 0
$$ ##$BYTORDP= 0
$$ ##$COROFFS= 0
$$ ##$CY= 15
$$ ##$DATMOD= 1
$$ ##$DC= 0
$$ ##$DFILT= <>
$$ ##$DTYPP= 0
$$ ##$ERETIC= no
$$ ##$F1P= 16.5032997131348
$$ ##$F2P= -4.15248680716336
$$ ##$FCOR= 1
$$ ##$FTSIZE= 32768
$$ ##$FT_mod= 6
$$ ##$GAMMA= 0
$$ ##$GB= 0
$$ ##$INTBC= 1
$$ ##$INTSCL= 1
$$ ##$ISEN= 128
$$ ##$LB= 0.3
$$ ##$LEV0= 0
$$ ##$LPBIN= 0
$$ ##$MAXI= 10000
$$ ##$MC2= 0
$$ ##$MEAN= 0
$$ ##$ME_mod= 0
$$ ##$MI= 0
$$ ##$MddCEXP= no
$$ ##$MddCT_SP= no
$$ ##$MddF180= no
$$ ##$MddLAMBDA= 0
$$ ##$MddMEMORY= 0
$$ ##$MddMERGE= 0
$$ ##$MddNCOMP= 0
$$ ##$MddNITER= 0
$$ ##$MddNOISE= 0
$$ ##$MddPHASE= 0
$$ ##$MddSEED= 0
$$ ##$MddSRSIZE= 0
$$ ##$Mdd_CsALG= 0
$$ ##$Mdd_CsLAMBDA= 0
$$ ##$Mdd_CsNITER= 0
$$ ##$Mdd_CsNORM= 0
$$ ##$Mdd_CsVE= no
$$ ##$Mdd_CsZF= 0
$$ ##$Mdd_LrLAMBDA= 0
$$ ##$Mdd_LrNITER= 0
$$ ##$Mdd_LrRANK= 0
$$ ##$Mdd_LrZF= 0
$$ ##$Mdd_mod= 0
$$ ##$NCOEF= 0
$$ ##$NC_proc= 2
$$ ##$NLEV= 6
$$ ##$NOISF1= 0
$$ ##$NOISF2= 0
$$ ##$NSP= 0
$$ ##$NTH_PI= 0
$$ ##$NZP= 0
$$ ##$OFFSET= 195.2295
$$ ##$PC= 1
$$ ##$PHC0= 146.365
$$ ##$PHC1= 112.1155
$$ ##$PH_mod= 1
$$ ##$PKNL= yes
$$ ##$PPARMOD= 0
$$ ##$PPDIAG= 0
$$ ##$PPIPTYP= 0
$$ ##$PPMPNUM= 2147483647
$$ ##$PPRESOL= 1
$$ ##$PSCAL= 4
$$ ##$PSIGN= 0
$$ ##$PYNMP= <proc.py>
$$ ##$RDF1= 0
$$ ##$RDF2= 0
$$ ##$RDFWHM= 0
$$ ##$RDINT= 0
$$ ##$RDPOS= 0
$$ ##$REVERSE= no
$$ ##$SF= 400.17
$$ ##$SI= 32768
$$ ##$SIGF1= 0
$$ ##$SIGF2= 0
$$ ##$SINO= 400
$$ ##$SIOLD= 32768
$$ ##$SPECTYP= <>
$$ ##$SREF_mod= 1
$$ ##$SREGLST= <1H.C6D6>
$$ ##$SSB= 0
$$ ##$STSI= 32768
$$ ##$STSR= 0
$$ ##$SW_p= 156250
$$ ##$SYMM= 0
$$ ##$S_DEV= 0
$$ ##$TDeff= 65536
$$ ##$TDoff= 0
$$ ##$TI= <Ref IR54
$$ Group Service
$$ H1_ExtraWide_Day CD3CN /mnt/nmrdata/Service mbds>
$$ ##$TILT= no
$$ ##$TM1= 0
$$ ##$TM2= 0
$$ ##$TOPLEV= 0
$$ ##$USERP1= <user>
$$ ##$USERP2= <user>
$$ ##$USERP3= <user>
$$ ##$USERP4= <user>
$$ ##$USERP5= <user>
$$ ##$WDW= 1
$$ ##$XDIM= 0
$$ ##$YMAX_p= 364813087
$$ ##$YMIN_p= -416725
$$ ##END=
$$ 
##$PARAMETER FILE=	(pulseprogram, ASCII, c:/Users/n16601rs/OneDrive%20-%20The%20University%20of%20Manchester/MS%20U-Sb/JD%20NMR/U2Sb2/10/pulseprogram, 0)
$$ # 1 "/opt/topspin3.6.2b/exp/stan/nmr/lists/pp/user/zg10"
$$ ;zg10
$$ ;avance-version (02/05/31)
$$ ;1D sequence
$$ ;using 10 degree flip angle
$$ ;
$$ ;$CLASS=HighRes
$$ ;$DIM=1D
$$ ;$TYPE=
$$ ;$SUBTYPE=
$$ ;$COMMENT=
$$ 
$$ 
$$ ;$OWNER=vnmr1
$$ # 1 "/opt/topspin3.6.2b/exp/stan/nmr/lists/pp/Avance.incl" 1
$$ ;Avance3aqs.incl
$$ ;   for AV III with AQS IPSO
$$ ;
$$ ;avance-version (15/06/05)
$$ ;
$$ ;$CLASS=HighRes Incl
$$ ;$COMMENT=
$$ # 170 "/opt/topspin3.6.2b/exp/stan/nmr/lists/pp/Avance.incl"
$$ ;$Id: Avance3aqs.incl,v 1.1.8.3 2015/03/05 16:46:54 ber Exp $
$$ # 14 "/opt/topspin3.6.2b/exp/stan/nmr/lists/pp/user/zg10" 2
$$ 
$$ 
$$ "acqt0=(-2/3.1415)*p1*0.1"
$$ # 1 "mc_line 18 file /opt/topspin3.6.2b/exp/stan/nmr/lists/pp/user/zg10 exp. def. part of mc cmd. before ze"
$$ ; dimension 1D; AQ_mode 
$$ define delay MCWRK
$$ define delay MCREST
$$ "MCREST = 30m - 30m"
$$ "MCWRK = 0.333333*30m"
$$ 
$$     dccorr
$$ # 18 "/opt/topspin3.6.2b/exp/stan/nmr/lists/pp/user/zg10"
$$ # 18 "/opt/topspin3.6.2b/exp/stan/nmr/lists/pp/user/zg10"
$$ 1 ze
$$ # 1 "mc_line 18 file /opt/topspin3.6.2b/exp/stan/nmr/lists/pp/user/zg10 exp. def. of mc cmd. after ze"
$$ # 19 "/opt/topspin3.6.2b/exp/stan/nmr/lists/pp/user/zg10"
$$ # 1 "mc_line 19 file /opt/topspin3.6.2b/exp/stan/nmr/lists/pp/user/zg10 exp. start label for mc cmd."
$$ 2 MCWRK  * 2
$$ LBLF0, MCWRK
$$   MCREST
$$ # 20 "/opt/topspin3.6.2b/exp/stan/nmr/lists/pp/user/zg10"
$$   d1
$$   p1*0.1 ph1
$$   go=2 ph31
$$ # 1 "mc_line 23 file /opt/topspin3.6.2b/exp/stan/nmr/lists/pp/user/zg10 exp. mc cmd. in line"
$$   MCWRK wr #0
$$   MCWRK zd
$$   lo to LBLF0 times td0
$$ 
$$ # 24 "/opt/topspin3.6.2b/exp/stan/nmr/lists/pp/user/zg10"
$$ exit
$$ 
$$ 
$$ ph1=0 2 2 0 1 3 3 1
$$ ph31=0 2 2 0 1 3 3 1
$$ # 31 "/opt/topspin3.6.2b/exp/stan/nmr/lists/pp/user/zg10"
$$ ;pl1 : f1 channel - power level for pulse (default)
$$ ;p1 : f1 channel -  90 degree high power pulse
$$ ;d1 : relaxation delay; 1-5 * T1
$$ ;NS: 1 * n, total number of scans: NS * TD0
$$ 
$$ 
$$ # 38 "/opt/topspin3.6.2b/exp/stan/nmr/lists/pp/user/zg10"
$$ ;$Id: zg30,v 1.8 2005/11/10 12:17:01 ber Exp $
$$ 
##$PARAMETER FILE=	(title, ASCII, c:/Users/n16601rs/OneDrive%20-%20The%20University%20of%20Manchester/MS%20U-Sb/JD%20NMR/U2Sb2/10/pdata/1/title, 0)
$$ Ref JD900
$$ Group Liddle_S
$$ H1_Wide_Day C6D6 /mnt/nmrdata/Liddle_S mbdxwjd3 20
$$ 
##$PARAMETER FILE=	(uxnmr.par, ASCII, c:/Users/n16601rs/OneDrive%20-%20The%20University%20of%20Manchester/MS%20U-Sb/JD%20NMR/U2Sb2/10/uxnmr.par, 0)
$$ ##TITLE= Parameter file, TopSpin 3.6.2
$$ ##JCAMPDX= 5.0
$$ ##DATATYPE= Parameter Values
$$ ##NPOINTS= 67	$$ modification sequence number
$$ ##ORIGIN= Bruker BioSpin GmbH
$$ ##OWNER= Administrator
$$ $$ 2023-03-29 10:45:12.706 +0100  nmrsu@pink.ch.man.ac.uk
$$ $$ /opt/topspin3.6.2b/conf/instr/spect/uxnmr.par
$$ $$ process /opt/topspin3.6.2b/prog/mod/cfserverav3
$$ ##$ACB= 0
$$ ##$ACBTAT= (0..23)
$$ 0 66 66 50 0 0 0 0 0 0 0 0 0 0 0 0 0 0 0 0 0 0 0 0
$$ ##$ACBTBA= (0..23)
$$ 0 1 1 0 0 0 0 0 0 0 0 0 0 0 0 0 0 0 0 0 0 0 0 0
$$ ##$ACBTBLK= (0..23)
$$ 0 1 1 0 0 0 0 0 0 0 0 0 0 0 0 0 0 0 0 0 0 0 0 0
$$ ##$ACBTCTL= (0..23)
$$ 0 0 0 0 0 0 0 0 0 0 0 0 0 0 0 0 0 0 0 0 0 0 0 0
$$ ##$ACBTDI= (0..23)
$$ 0 102 102 72 0 0 0 0 0 0 0 0 0 0 0 0 0 0 0 0 0 0 0 0
$$ ##$ACBTDM= (0..23)
$$ 0 10 10 0 0 0 0 0 0 0 0 0 0 0 0 0 0 0 0 0 0 0 0 0
$$ ##$ACBTFHI= (0..23)
$$ 0 400 400 0 0 0 0 0 0 0 0 0 0 0 0 0 0 0 0 0 0 0 0 0
$$ ##$ACBTFL= (0..23)
$$ 0 73 74 8 0 0 0 0 0 0 0 0 0 0 0 0 0 0 0 0 0 0 0 0
$$ ##$ACBTFLO= (0..23)
$$ 0 14 14 0 0 0 0 0 0 0 0 0 0 0 0 0 0 0 0 0 0 0 0 0
$$ ##$ACBTINP= (0..23)
$$ 0 1 2 3 0 0 0 0 0 0 0 0 0 0 0 0 0 0 0 0 0 0 0 0
$$ ##$ACBTOUT= (0..23)
$$ 0 1 2 0 0 0 0 0 0 0 0 0 0 0 0 0 0 0 0 0 0 0 0 0
$$ ##$ACBTPO= (0..23)
$$ 0 150000 60000 20000 0 0 0 0 0 0 0 0 0 0 0 0 0 0 0 0 0 0 0 0
$$ ##$ACBTPW= (0..23)
$$ 0 10 10 0 0 0 0 0 0 0 0 0 0 0 0 0 0 0 0 0 0 0 0 0
$$ ##$ACBTSB= (0..23)
$$ 0 0 0 0 0 0 0 0 0 0 0 0 0 0 0 0 0 0 0 0 0 0 0 0
$$ ##$ACBTSDT= (0..23)
$$ 0 -1 -1 -1 0 0 0 0 0 0 0 0 0 0 0 0 0 0 0 0 0 0 0 0
$$ ##$ACBTY= <no>
$$ ##$AMPDFLT= no
$$ ##$AQSBDCH= (0..95)
$$ 0 0 0 0 0 0 0 0 255 255 255 255 255 255 255 255 255 255 255 255 255 255
$$ 255 255 255 255 255 255 255 255 255 255 255 255 255 255 255 255 255 255
$$ 255 255 255 255 255 255 255 255 255 255 255 255 255 255 255 255 255 255
$$ 255 255 255 255 255 255 255 255 255 255 255 255 255 255 255 255 255 255
$$ 255 255 255 255 255 255 255 255 255 255 255 255 255 255 255 255 255 255
$$ 255 255
$$ ##$AQSBDHW= (0..95)
$$ 3 1 8 8 0 0 0 0 255 255 255 255 255 255 255 255 255 255 255 255 255 255
$$ 255 255 255 255 255 255 255 255 255 255 255 255 255 255 255 255 255 255
$$ 255 255 255 255 255 255 255 255 255 255 255 255 255 255 255 255 255 255
$$ 255 255 255 255 255 255 255 255 255 255 255 255 255 255 255 255 255 255
$$ 255 255 255 255 255 255 255 255 255 255 255 255 255 255 255 255 255 255
$$ 255 255
$$ ##$AQSBDID= (0..95)
$$ 82 88 83 83 65 80 66 66 255 255 255 255 255 255 255 255 255 255 255 255
$$ 255 255 255 255 255 255 255 255 255 255 255 255 255 255 255 255 255 255
$$ 255 255 255 255 255 255 255 255 255 255 255 255 255 255 255 255 255 255
$$ 255 255 255 255 255 255 255 255 255 255 255 255 255 255 255 255 255 255
$$ 255 255 255 255 255 255 255 255 255 255 255 255 255 255 255 255 255 255
$$ 255 255 255 255
$$ ##$AQSBDNO= (0..95)
$$ 1 1 1 2 1 1 1 1 255 255 255 255 255 255 255 255 255 255 255 255 255 255
$$ 255 255 255 255 255 255 255 255 255 255 255 255 255 255 255 255 255 255
$$ 255 255 255 255 255 255 255 255 255 255 255 255 255 255 255 255 255 255
$$ 255 255 255 255 255 255 255 255 255 255 255 255 255 255 255 255 255 255
$$ 255 255 255 255 255 255 255 255 255 255 255 255 255 255 255 255 255 255
$$ 255 255
$$ ##$AQSBDSL= (0..95)
$$ 2 3 4 5 9 21 255 1 255 255 255 255 255 255 255 255 255 255 255 255 255
$$ 255 255 255 255 255 255 255 255 255 255 255 255 255 255 255 255 255 255
$$ 255 255 255 255 255 255 255 255 255 255 255 255 255 255 255 255 255 255
$$ 255 255 255 255 255 255 255 255 255 255 255 255 255 255 255 255 255 255
$$ 255 255 255 255 255 255 255 255 255 255 255 255 255 255 255 255 255 255
$$ 255 255 255
$$ ##$AQSBDTY= (0..95)
$$ 114 2 17 17 5 207 209 7 255 255 255 255 255 255 255 255 255 255 255 255
$$ 255 255 255 255 255 255 255 255 255 255 255 255 255 255 255 255 255 255
$$ 255 255 255 255 255 255 255 255 255 255 255 255 255 255 255 255 255 255
$$ 255 255 255 255 255 255 255 255 255 255 255 255 255 255 255 255 255 255
$$ 255 255 255 255 255 255 255 255 255 255 255 255 255 255 255 255 255 255
$$ 255 255 255 255
$$ ##$AQSBUAD= (0..95)
$$ 16 52 36 37 54 33 32 32 255 255 255 255 255 255 255 255 255 255 255 255
$$ 255 255 255 255 255 255 255 255 255 255 255 255 255 255 255 255 255 255
$$ 255 255 255 255 255 255 255 255 255 255 255 255 255 255 255 255 255 255
$$ 255 255 255 255 255 255 255 255 255 255 255 255 255 255 255 255 255 255
$$ 255 255 255 255 255 255 255 255 255 255 255 255 255 255 255 255 255 255
$$ 255 255 255 255
$$ ##$AQSECL= (0..95)
$$ 3 5 2 2 6 1 2 255 255 255 255 255 255 255 255 255 255 255 255 255 255 255
$$ 255 255 255 255 255 255 255 255 255 255 255 255 255 255 255 255 255 255
$$ 255 255 255 255 255 255 255 255 255 255 255 255 255 255 255 255 255 255
$$ 255 255 255 255 255 255 255 255 255 255 255 255 255 255 255 255 255 255
$$ 255 255 255 255 255 255 255 255 255 255 255 255 255 255 255 255 255 255
$$ 255 255
$$ ##$AQSECLS= (0..95)
$$ 0 0 0 0 0 0 1 255 255 255 255 255 255 255 255 255 255 255 255 255 255 255
$$ 255 255 255 255 255 255 255 255 255 255 255 255 255 255 255 255 255 255
$$ 255 255 255 255 255 255 255 255 255 255 255 255 255 255 255 255 255 255
$$ 255 255 255 255 255 255 255 255 255 255 255 255 255 255 255 255 255 255
$$ 255 255 255 255 255 255 255 255 255 255 255 255 255 255 255 255 255 255
$$ 255 255
$$ ##$AQSETH1= <no>
$$ ##$AQSETH2= <no>
$$ ##$AQSSPLT= no
$$ ##$ATT19F= (0..1)
$$ 0 0
$$ ##$ATT1H= (0..1)
$$ 0 0
$$ ##$ATT3H= (0..1)
$$ 0 0
$$ ##$ATTX= (0..1)
$$ 0 0
$$ ##$ATTY= (0..1)
$$ 0 0
$$ ##$ATTZ= (0..1)
$$ 0 0
$$ ##$BACSAIR= yes
$$ ##$BACSCAP= 0
$$ ##$BACSDEL= 10
$$ ##$BACSFCM= no
$$ ##$BACSOPT= <>
$$ ##$BACSTY= <no>
$$ ##$BARPTY= <no>
$$ ##$BFREQ= 400.17
$$ ##$BGAETH= (0..9)
$$ <no> <no> <no> <no> <no> <no> <no> <no> <no> <no>
$$ ##$BIRDS= yes
$$ ##$BMPC= 0
$$ ##$BMPCTY= <no>
$$ ##$BPSUTY= <no>
$$ ##$BSMS= 2
$$ ##$BSMS19FLock= no
$$ ##$BSMSETH= <149.236.99.21>
$$ ##$BSMSTY= <no>
$$ ##$BgaChFac2= (0..7)
$$ 0 0 0 0 0 0 0 0
$$ ##$BgaChMap= (0..7)
$$ 0 0 0 0 0 0 0 0
$$ ##$BgaChMaxv= (0..7)
$$ 0 0 0 0 0 0 0 0
$$ ##$BgaChRouting= (0..63)
$$ 0 0 0 0 0 0 0 0 0 0 0 0 0 0 0 0 0 0 0 0 0 0 0 0 0 0 0 0 0 0 0 0 0 0 0 0
$$ 0 0 0 0 0 0 0 0 0 0 0 0 0 0 0 0 0 0 0 0 0 0 0 0 0 0 0 0
$$ ##$BgaChShimMap= (0..7)
$$ 0 0 0 0 0 0 0 0
$$ ##$BgaChShimMaxv= (0..7)
$$ 0 0 0 0 0 0 0 0
$$ ##$Bla01Eth= <no>
$$ ##$Bla01Nam= <BLA2BB 150/60 20-400>
$$ ##$Bla01PN= <W1345049>
$$ ##$Bla01SN= <1736>
$$ ##$Bla02Eth= <no>
$$ ##$Bla02Nam= <2HTX in BSMS>
$$ ##$Bla02PN= <>
$$ ##$Bla02SN= <>
$$ ##$Bla03Eth= <no>
$$ ##$Bla03Nam= <>
$$ ##$Bla03PN= <>
$$ ##$Bla03SN= <>
$$ ##$Bla04Eth= <no>
$$ ##$Bla04Nam= <>
$$ ##$Bla04PN= <>
$$ ##$Bla04SN= <>
$$ ##$Bla05Eth= <no>
$$ ##$Bla05Nam= <>
$$ ##$Bla05PN= <>
$$ ##$Bla05SN= <>
$$ ##$Bla06Eth= <no>
$$ ##$Bla06Nam= <>
$$ ##$Bla06PN= <>
$$ ##$Bla06SN= <>
$$ ##$Bla07Eth= <no>
$$ ##$Bla07Nam= <>
$$ ##$Bla07PN= <>
$$ ##$Bla07SN= <>
$$ ##$Bla08Eth= <no>
$$ ##$Bla08Nam= <>
$$ ##$Bla08PN= <>
$$ ##$Bla08SN= <>
$$ ##$BlaEth= (0..9)
$$ <no> <no> <no> <no> <no> <no> <no> <no> <> <>
$$ ##$BlaNam= (0..9)
$$ <BLA2BB 150/60 20-400> <2HTX in BSMS> <> <> <> <> <> <> <> <>
$$ ##$BlaPN= (0..9)
$$ <W1345049> <> <> <> <> <> <> <> <> <>
$$ ##$BlaSN= (0..9)
$$ <1736> <> <> <> <> <> <> <> <> <>
$$ ##$BsmsAuxEth= <no>
$$ ##$CFASMOD= (0..7)
$$ 1 1 1 1 1 1 1 1
$$ ##$CFASMUL= (0..7)
$$ 1 1 1 1 1 1 1 1
$$ ##$CNFTXDR= (0..7)
$$ 6 6 0 0 0 0 0 0
$$ ##$COMDIG2= 0
$$ ##$CPDBTY= <no>
$$ ##$CRCOTY= <no>
$$ ##$CSW1= (0..31)
$$ 1 1 1 2 3 0 0 0 0 0 0 0 0 0 0 0 0 0 0 0 0 0 0 0 0 0 0 0 0 0 0 0
$$ ##$CSW2= (0..31)
$$ 0 2 2 0 0 0 0 0 0 0 0 0 0 0 0 0 0 0 0 0 0 0 0 0 0 0 0 0 0 0 0 0
$$ ##$CSWNUM= (0..7)
$$ 4 1 0 0 0 0 0 0
$$ ##$ConsolePnSn= <>
$$ ##$CryoCoolUnitEth= <no>
$$ ##$CryoProAccPnSn= <>
$$ ##$Ctb1Eth= <no>
$$ ##$CubeEth= (0..7)
$$ <no> <no> <no> <no> <no> <no> <no> <no>
$$ ##$CustRegisterNo= <>
$$ ##$DATSTAT= no
$$ ##$DIGI140= (0..7)
$$ 0 0 0 0 0 0 0 0
$$ ##$DIGIB12= (0..7)
$$ 0 0 0 0 0 0 0 0
$$ ##$DIGIB16= (0..7)
$$ 0 0 0 0 0 0 0 0
$$ ##$DIGIFA= (0..7)
$$ 0 0 0 0 0 0 0 0
$$ ##$DIGIFOURIER= 0
$$ ##$DIGIHA= (0..7)
$$ 0 0 0 0 0 0 0 0
$$ ##$DIGIHAF= (0..7)
$$ 0 0 0 0 0 0 0 0
$$ ##$DIGIHRD= (0..7)
$$ 0 0 0 0 0 0 0 0
$$ ##$DIGIIA= (0..7)
$$ 0 0 0 0 0 0 0 0
$$ ##$DIGIO16= (0..7)
$$ 0 0 0 0 0 0 0 0
$$ ##$DIGISA= (0..7)
$$ 0 0 0 0 0 0 0 0
$$ ##$DIGISAF= (0..7)
$$ 0 0 0 0 0 0 0 0
$$ ##$DIGISL= (0..7)
$$ 0 0 0 0 0 0 0 0
$$ ##$DIGITYI= (0..7)
$$ 0 0 0 0 0 0 0 0
$$ ##$DIGITYP= (0..7)
$$ 0 0 0 0 0 0 0 0
$$ ##$DIGITZ= 0
$$ ##$DPPFAC= 1
$$ ##$DRMSETH= <no>
$$ ##$DRU= yes
$$ ##$DRUETH= (0..33)
$$ <no> <149.236.99.89> <no> <no> <no> <no> <no> <no> <no> <no> <no> <no>
$$ <no> <no> <no> <no> <no> <no> <no> <no> <no> <no> <no> <no> <no> <no> <no>
$$ <no> <no> <no> <no> <no> <no> <>
$$ ##$Description= <B400B12>
$$ ##$DppType= 0
$$ ##$FCUMEM= (0..7)
$$ 16777208 16777208 0 0 0 0 0 0
$$ ##$FCUPAL= (0..7)
$$ 0 0 0 0 0 0 0 0
$$ ##$FGSVTY= <no>
$$ ##$FQMIX= 0
$$ ##$FUNCMOD= <>
$$ ##$FourPeriBdEth= <no>
$$ ##$FourShimBdEth= <no>
$$ ##$FourierPicsCon= no
$$ ##$GCUTYPE= 10
$$ ##$GCUTYPE2= 0
$$ ##$GPREDEL= 0
$$ ##$GPSCUTY= <no>
$$ ##$GRADRES= 5
$$ ##$GTUTY= <no>
$$ ##$GcConn= (0..1)
$$ 1 0
$$ ##$GradAmpGain= (0..7)
$$ 0 0 0 0 0 0 0 0
$$ ##$GradAmpMaxCurX= (0..7)
$$ 0 0 0 0 0 0 0 0
$$ ##$GradAmpMaxCurY= (0..7)
$$ 0 0 0 0 0 0 0 0
$$ ##$GradAmpMaxCurZ= (0..7)
$$ 9.99999904632568 0 0 0 0 0 0 0
$$ ##$GradAmpName= (0..7)
$$ <GAB in BSMS> <> <> <> <> <> <> <>
$$ ##$GradAmpPN= (0..7)
$$ <> <> <> <> <> <> <> <>
$$ ##$GradAmpSN= (0..7)
$$ <> <> <> <> <> <> <> <>
$$ ##$GradAmpType= (0..7)
$$ 2 0 0 0 0 0 0 0
$$ ##$GradPowClkCtrl= 0
$$ ##$GradPowClkTime= 0
$$ ##$GradPowImax= 0
$$ ##$GradPowType= 0
$$ ##$GradPowVmax= 0
$$ ##$HDIETH= (0..5)
$$ <> <no> <no> <no> <no> <>
$$ ##$HFAC= 3
$$ ##$HPCU= 0
$$ ##$HPCUTY= <no>
$$ ##$HPTXLP= (0..3)
$$ -1 -1 -1 -1
$$ ##$HPTXPI= (0..3)
$$ 0 0 0 0
$$ ##$HPTXPO= (0..3)
$$ 0 0 0 0
$$ ##$HPTXTY= (0..3)
$$ 0 0 0 0
$$ ##$HpprCoverType= 1
$$ ##$IF451= 0
$$ ##$IFREQ= 1
$$ ##$INJPTY= <no>
$$ ##$INTFPR= 0
$$ ##$IPSOETH= <149.236.99.141>
$$ ##$IPSOTYPE= 2
$$ ##$LDUETH= <no>
$$ ##$LOCKCONF= <DL>
$$ ##$LOCKTY= <no>
$$ ##$LOCSWID= 0
$$ ##$LOCSWIF= 0
$$ ##$LVDSSPLITETH= (0..5)
$$ <> <no> <no> <no> <no> <>
$$ ##$Location= <University of Manchester>
$$ ##$M2FAC= 0
$$ ##$MAS= 0
$$ ##$MASETIME= 10
$$ ##$MASITIME= 10
$$ ##$MASTY= <no>
$$ ##$MAS_CT= 0
$$ ##$MAS_SG= 0
$$ ##$MAS_TO= 0
$$ ##$MEMPRM= 0
$$ ##$MHFAC= 0
$$ ##$MXFAC= 0
$$ ##$MagnCoilPnSn= <>
$$ ##$MagnDewarPnSn= <>
$$ ##$MasEth= <no>
$$ ##$NAMPD= (0..17)
$$ <> <1H/2H 1H> <1H/2H 2H> <XBB19F 2HS> <> <> <> <> <> <> <> <> <> <> <>
$$ <> <> <>
$$ ##$NFCU= 2
$$ ##$NFRED= 0
$$ ##$NMRCH= 2
$$ ##$NMRMEM= 16384
$$ ##$NPSGU= 0
$$ ##$NRCU= 1
$$ ##$NROUT= 1
$$ ##$NSGU= 2
$$ ##$OrderNo= <GH002606>
$$ ##$PAMPF1= (0..15)
$$ 75 24 96 64 0 0 0 0 0 0 0 0 0 0 0 0
$$ ##$PAMPF2= (0..15)
$$ 0 0 0 0 0 0 0 0 0 0 0 0 0 0 0 0
$$ ##$PAMPF3= (0..15)
$$ 0 0 0 0 0 0 0 0 0 0 0 0 0 0 0 0
$$ ##$PAMPF4= (0..15)
$$ 0 0 0 0 0 0 0 0 0 0 0 0 0 0 0 0
$$ ##$PAMPF5= (0..15)
$$ 0 0 0 0 0 0 0 0 0 0 0 0 0 0 0 0
$$ ##$PAMPF6= (0..15)
$$ 0 0 0 0 0 0 0 0 0 0 0 0 0 0 0 0
$$ ##$PAMPF7= (0..15)
$$ 0 0 0 0 0 0 0 0 0 0 0 0 0 0 0 0
$$ ##$PAMPF8= (0..15)
$$ 0 0 0 0 0 0 0 0 0 0 0 0 0 0 0 0
$$ ##$PH4= 0
$$ ##$PHF4TY= <no>
$$ ##$POWCHK= yes
$$ ##$PRAMD1= (0..7)
$$ 2 0 0 536870912 0 0 0 0
$$ ##$PRAMD10= (0..7)
$$ 0 0 0 0 0 0 0 0
$$ ##$PRAMD11= (0..7)
$$ 0 0 0 0 0 0 0 0
$$ ##$PRAMD12= (0..7)
$$ 0 0 0 0 0 0 0 0
$$ ##$PRAMD13= (0..7)
$$ 0 0 0 0 0 0 0 0
$$ ##$PRAMD14= (0..7)
$$ 0 0 0 0 0 0 0 0
$$ ##$PRAMD15= (0..7)
$$ 0 0 0 0 0 0 0 0
$$ ##$PRAMD16= (0..7)
$$ 0 0 0 0 0 0 0 0
$$ ##$PRAMD17= (0..7)
$$ 0 0 0 0 0 0 0 0
$$ ##$PRAMD18= (0..7)
$$ 0 0 0 0 0 0 0 0
$$ ##$PRAMD19= (0..7)
$$ 0 0 0 0 0 0 0 0
$$ ##$PRAMD2= (0..7)
$$ 0 1048576 0 536870912 0 1048576 0 536870912
$$ ##$PRAMD20= (0..7)
$$ 0 0 0 0 0 0 0 0
$$ ##$PRAMD21= (0..7)
$$ 0 0 0 0 0 0 0 0
$$ ##$PRAMD3= (0..7)
$$ 2147483644 2131230719 2147483647 603979775 0 0 0 0
$$ ##$PRAMD4= (0..7)
$$ 0 0 0 0 0 0 0 0
$$ ##$PRAMD5= (0..7)
$$ 0 0 0 0 0 0 0 0
$$ ##$PRAMD6= (0..7)
$$ 0 0 0 0 0 0 0 0
$$ ##$PRAMD7= (0..7)
$$ 0 0 0 0 0 0 0 0
$$ ##$PRAMD8= (0..7)
$$ 0 0 0 0 0 0 0 0
$$ ##$PRAMD9= (0..7)
$$ 0 0 0 0 0 0 0 0
$$ ##$PRAMLED= (0..1)
$$ 15 15
$$ ##$PRAMP= (0..9)
$$ <> <tty10> <no> <no> <no> <no> <no> <no> <no> <>
$$ ##$PRAMPTP= 1
$$ ##$PREEMPTYPE= 0
$$ ##$PREPTY= <no>
$$ ##$PREREC= (0..15)
$$ 0 1 1 1 0 0 0 0 0 0 0 0 0 0 0 0
$$ ##$PRESHLD= 0
$$ ##$PTS160= -1
$$ ##$PTSA2X= (0..7)
$$ 0 0 0 0 0 0 0 0
$$ ##$PTSF2X= (0..7)
$$ 0 0 0 0 0 0 0 0
$$ ##$PTSFMX= (0..19)
$$ 429.9 429.9 0 0 0 0 0 0 0 0 0 0 0 0 0 0 0 0 0 0
$$ ##$PULCHK= no
$$ ##$PerMagATempSens= no
$$ ##$PerMagEth= <no>
$$ ##$PerMagFluxSens= no
$$ ##$PerMagMTempSens= no
$$ ##$PramDutyCycPerc= (0..15)
$$ 2 2 2 0 0 0 0 0 0 0 0 0 0 0 0 0
$$ ##$PramPeakPowerW= (0..15)
$$ 150 300 500 0 0 0 0 0 0 0 0 0 0 0 0 0
$$ ##$PramPowerSwitch= (0..15)
$$ 0 0 0 0 0 0 0 0 0 0 0 0 0 0 0 0
$$ ##$PramPulWidthMs= (0..15)
$$ 0.02 0.1 0.1 0 0 0 0 0 0 0 0 0 0 0 0 0
$$ ##$PreampMod01PN= <Z003959>
$$ ##$PreampMod01SN= <00409>
$$ ##$PreampMod02PN= <Z003959>
$$ ##$PreampMod02SN= <00409>
$$ ##$PreampMod03PN= <Z003504>
$$ ##$PreampMod03SN= <00403>
$$ ##$PreampMod04PN= <>
$$ ##$PreampMod04SN= <>
$$ ##$PreampMod05PN= <>
$$ ##$PreampMod05SN= <>
$$ ##$PreampMod06PN= <>
$$ ##$PreampMod06SN= <>
$$ ##$PreampMod07PN= <>
$$ ##$PreampMod07SN= <>
$$ ##$PreampMod08PN= <>
$$ ##$PreampMod08SN= <>
$$ ##$PreampMod09PN= <>
$$ ##$PreampMod09SN= <>
$$ ##$PreampMod10PN= <>
$$ ##$PreampMod10SN= <>
$$ ##$PreampMod11PN= <>
$$ ##$PreampMod11SN= <>
$$ ##$PreampMod12PN= <>
$$ ##$PreampMod12SN= <>
$$ ##$PreampMod13PN= <>
$$ ##$PreampMod13SN= <>
$$ ##$PreampMod14PN= <>
$$ ##$PreampMod14SN= <>
$$ ##$PreampMod15PN= <>
$$ ##$PreampMod15SN= <>
$$ ##$PreampMod16PN= <>
$$ ##$PreampMod16SN= <>
$$ ##$PreampModBisDat= (0..15)
$$ 20070123 20070123 20070301 0 0 0 0 0 0 0 0 0 0 0 0 0
$$ ##$PreampModPN= (0..17)
$$ <Z003959> <Z003959> <Z003504> <> <> <> <> <> <> <> <> <> <> <> <> <> <>
$$ <>
$$ ##$PreampModSN= (0..17)
$$ <00403> <00403> <00400> <> <> <> <> <> <> <> <> <> <> <> <> <> <> <>
$$ ##$ProdigyEth= <no>
$$ ##$RCUCDS= (0..7)
$$ 0 0 0 0 0 0 0 0
$$ ##$RCUCFS= (0..7)
$$ 0 0 0 0 0 0 0 0
$$ ##$RCUCSS= (0..7)
$$ 0 0 0 0 0 0 0 0
$$ ##$RCUI2C1= (0..7)
$$ 0 0 0 0 0 0 0 0
$$ ##$RCUI2C2= (0..7)
$$ 0 0 0 0 0 0 0 0
$$ ##$RCUI2C3= (0..7)
$$ 0 0 0 0 0 0 0 0
$$ ##$RCUI2C4= (0..7)
$$ 0 0 0 0 0 0 0 0
$$ ##$RCUI2C5= (0..7)
$$ 0 0 0 0 0 0 0 0
$$ ##$RCUI2C6= (0..7)
$$ 0 0 0 0 0 0 0 0
$$ ##$RCUI2C7= (0..7)
$$ 0 0 0 0 0 0 0 0
$$ ##$RCUI2C8= (0..7)
$$ 0 0 0 0 0 0 0 0
$$ ##$RDCU= 0
$$ ##$RFSINPUT= (0..1)
$$ 0 0
$$ ##$RFSVTY= <no>
$$ ##$RGTYPE= (0..31)
$$ 9 0 0 0 0 0 0 0 0 0 0 0 0 0 0 0 0 0 0 0 0 0 0 0 0 0 0 0 0 0 0 0
$$ ##$RG_max= (0..31)
$$ 2050 -1 -1 -1 -1 -1 -1 -1 -1 -1 -1 -1 -1 -1 -1 -1 -1 -1 -1 -1 -1 -1 -1
$$ -1 -1 -1 -1 -1 -1 -1 -1 -1
$$ ##$RG_min= (0..31)
$$ 0.25 -1 -1 -1 -1 -1 -1 -1 -1 -1 -1 -1 -1 -1 -1 -1 -1 -1 -1 -1 -1 -1 -1
$$ -1 -1 -1 -1 -1 -1 -1 -1 -1
$$ ##$RG_tab1= (0..255)
$$ 0.25 0.28 0.32 0.35 0.4 0.44 0.5 0.56 0.64 0.7 0.8 0.89 1 1.12 1.28 1.4
$$ 1.6 1.78 2 2.25 2.56 2.8 3.2 3.56 4 4.5 5 5.6 6.35 7.12 8 9 10 11.3 12.7
$$ 14.2 16 18 20.2 22.6 25.4 28.5 32 36 40.3 45.2 50.8 57 64 71.8 80.6 90.5
$$ 101 114 128 144 161 181 203 228 256 287 322 362 406 456 512 575 645 724
$$ 812 912 1030 1150 1290 1440 1620 1820 2050 -1 -1 -1 -1 -1 -1 -1 -1 -1 -1
$$ -1 -1 -1 -1 -1 -1 -1 -1 -1 -1 -1 -1 -1 -1 -1 -1 -1 -1 -1 -1 -1 -1 -1 -1
$$ -1 -1 -1 -1 -1 -1 -1 -1 -1 -1 -1 -1 -1 -1 -1 -1 -1 -1 -1 -1 -1 -1 -1 -1
$$ -1 -1 -1 -1 -1 -1 -1 -1 -1 -1 -1 -1 -1 -1 -1 -1 -1 -1 -1 -1 -1 -1 -1 -1
$$ -1 -1 -1 -1 -1 -1 -1 -1 -1 -1 -1 -1 -1 -1 -1 -1 -1 -1 -1 -1 -1 -1 -1 -1
$$ -1 -1 -1 -1 -1 -1 -1 -1 -1 -1 -1 -1 -1 -1 -1 -1 -1 -1 -1 -1 -1 -1 -1 -1
$$ -1 -1 -1 -1 -1 -1 -1 -1 -1 -1 -1 -1 -1 -1 -1 -1 -1 -1 -1 -1 -1 -1 -1 -1
$$ -1 -1 -1 -1 -1 -1 -1 -1 -1 -1 -1 -1 -1 -1 -1 -1 -1 -1 -1 -1 -1 -1 -1
$$ ##$RG_tab2= (0..255)
$$ -1 -1 -1 -1 -1 -1 -1 -1 -1 -1 -1 -1 -1 -1 -1 -1 -1 -1 -1 -1 -1 -1 -1 -1
$$ -1 -1 -1 -1 -1 -1 -1 -1 -1 -1 -1 -1 -1 -1 -1 -1 -1 -1 -1 -1 -1 -1 -1 -1
$$ -1 -1 -1 -1 -1 -1 -1 -1 -1 -1 -1 -1 -1 -1 -1 -1 -1 -1 -1 -1 -1 -1 -1 -1
$$ -1 -1 -1 -1 -1 -1 -1 -1 -1 -1 -1 -1 -1 -1 -1 -1 -1 -1 -1 -1 -1 -1 -1 -1
$$ -1 -1 -1 -1 -1 -1 -1 -1 -1 -1 -1 -1 -1 -1 -1 -1 -1 -1 -1 -1 -1 -1 -1 -1
$$ -1 -1 -1 -1 -1 -1 -1 -1 -1 -1 -1 -1 -1 -1 -1 -1 -1 -1 -1 -1 -1 -1 -1 -1
$$ -1 -1 -1 -1 -1 -1 -1 -1 -1 -1 -1 -1 -1 -1 -1 -1 -1 -1 -1 -1 -1 -1 -1 -1
$$ -1 -1 -1 -1 -1 -1 -1 -1 -1 -1 -1 -1 -1 -1 -1 -1 -1 -1 -1 -1 -1 -1 -1 -1
$$ -1 -1 -1 -1 -1 -1 -1 -1 -1 -1 -1 -1 -1 -1 -1 -1 -1 -1 -1 -1 -1 -1 -1 -1
$$ -1 -1 -1 -1 -1 -1 -1 -1 -1 -1 -1 -1 -1 -1 -1 -1 -1 -1 -1 -1 -1 -1 -1 -1
$$ -1 -1 -1 -1 -1 -1 -1 -1 -1 -1 -1 -1 -1 -1 -1 -1
$$ ##$RG_tab3= (0..255)
$$ -1 -1 -1 -1 -1 -1 -1 -1 -1 -1 -1 -1 -1 -1 -1 -1 -1 -1 -1 -1 -1 -1 -1 -1
$$ -1 -1 -1 -1 -1 -1 -1 -1 -1 -1 -1 -1 -1 -1 -1 -1 -1 -1 -1 -1 -1 -1 -1 -1
$$ -1 -1 -1 -1 -1 -1 -1 -1 -1 -1 -1 -1 -1 -1 -1 -1 -1 -1 -1 -1 -1 -1 -1 -1
$$ -1 -1 -1 -1 -1 -1 -1 -1 -1 -1 -1 -1 -1 -1 -1 -1 -1 -1 -1 -1 -1 -1 -1 -1
$$ -1 -1 -1 -1 -1 -1 -1 -1 -1 -1 -1 -1 -1 -1 -1 -1 -1 -1 -1 -1 -1 -1 -1 -1
$$ -1 -1 -1 -1 -1 -1 -1 -1 -1 -1 -1 -1 -1 -1 -1 -1 -1 -1 -1 -1 -1 -1 -1 -1
$$ -1 -1 -1 -1 -1 -1 -1 -1 -1 -1 -1 -1 -1 -1 -1 -1 -1 -1 -1 -1 -1 -1 -1 -1
$$ -1 -1 -1 -1 -1 -1 -1 -1 -1 -1 -1 -1 -1 -1 -1 -1 -1 -1 -1 -1 -1 -1 -1 -1
$$ -1 -1 -1 -1 -1 -1 -1 -1 -1 -1 -1 -1 -1 -1 -1 -1 -1 -1 -1 -1 -1 -1 -1 -1
$$ -1 -1 -1 -1 -1 -1 -1 -1 -1 -1 -1 -1 -1 -1 -1 -1 -1 -1 -1 -1 -1 -1 -1 -1
$$ -1 -1 -1 -1 -1 -1 -1 -1 -1 -1 -1 -1 -1 -1 -1 -1
$$ ##$RG_tab4= (0..255)
$$ -1 -1 -1 -1 -1 -1 -1 -1 -1 -1 -1 -1 -1 -1 -1 -1 -1 -1 -1 -1 -1 -1 -1 -1
$$ -1 -1 -1 -1 -1 -1 -1 -1 -1 -1 -1 -1 -1 -1 -1 -1 -1 -1 -1 -1 -1 -1 -1 -1
$$ -1 -1 -1 -1 -1 -1 -1 -1 -1 -1 -1 -1 -1 -1 -1 -1 -1 -1 -1 -1 -1 -1 -1 -1
$$ -1 -1 -1 -1 -1 -1 -1 -1 -1 -1 -1 -1 -1 -1 -1 -1 -1 -1 -1 -1 -1 -1 -1 -1
$$ -1 -1 -1 -1 -1 -1 -1 -1 -1 -1 -1 -1 -1 -1 -1 -1 -1 -1 -1 -1 -1 -1 -1 -1
$$ -1 -1 -1 -1 -1 -1 -1 -1 -1 -1 -1 -1 -1 -1 -1 -1 -1 -1 -1 -1 -1 -1 -1 -1
$$ -1 -1 -1 -1 -1 -1 -1 -1 -1 -1 -1 -1 -1 -1 -1 -1 -1 -1 -1 -1 -1 -1 -1 -1
$$ -1 -1 -1 -1 -1 -1 -1 -1 -1 -1 -1 -1 -1 -1 -1 -1 -1 -1 -1 -1 -1 -1 -1 -1
$$ -1 -1 -1 -1 -1 -1 -1 -1 -1 -1 -1 -1 -1 -1 -1 -1 -1 -1 -1 -1 -1 -1 -1 -1
$$ -1 -1 -1 -1 -1 -1 -1 -1 -1 -1 -1 -1 -1 -1 -1 -1 -1 -1 -1 -1 -1 -1 -1 -1
$$ -1 -1 -1 -1 -1 -1 -1 -1 -1 -1 -1 -1 -1 -1 -1 -1
$$ ##$RG_tab5= (0..255)
$$ -1 -1 -1 -1 -1 -1 -1 -1 -1 -1 -1 -1 -1 -1 -1 -1 -1 -1 -1 -1 -1 -1 -1 -1
$$ -1 -1 -1 -1 -1 -1 -1 -1 -1 -1 -1 -1 -1 -1 -1 -1 -1 -1 -1 -1 -1 -1 -1 -1
$$ -1 -1 -1 -1 -1 -1 -1 -1 -1 -1 -1 -1 -1 -1 -1 -1 -1 -1 -1 -1 -1 -1 -1 -1
$$ -1 -1 -1 -1 -1 -1 -1 -1 -1 -1 -1 -1 -1 -1 -1 -1 -1 -1 -1 -1 -1 -1 -1 -1
$$ -1 -1 -1 -1 -1 -1 -1 -1 -1 -1 -1 -1 -1 -1 -1 -1 -1 -1 -1 -1 -1 -1 -1 -1
$$ -1 -1 -1 -1 -1 -1 -1 -1 -1 -1 -1 -1 -1 -1 -1 -1 -1 -1 -1 -1 -1 -1 -1 -1
$$ -1 -1 -1 -1 -1 -1 -1 -1 -1 -1 -1 -1 -1 -1 -1 -1 -1 -1 -1 -1 -1 -1 -1 -1
$$ -1 -1 -1 -1 -1 -1 -1 -1 -1 -1 -1 -1 -1 -1 -1 -1 -1 -1 -1 -1 -1 -1 -1 -1
$$ -1 -1 -1 -1 -1 -1 -1 -1 -1 -1 -1 -1 -1 -1 -1 -1 -1 -1 -1 -1 -1 -1 -1 -1
$$ -1 -1 -1 -1 -1 -1 -1 -1 -1 -1 -1 -1 -1 -1 -1 -1 -1 -1 -1 -1 -1 -1 -1 -1
$$ -1 -1 -1 -1 -1 -1 -1 -1 -1 -1 -1 -1 -1 -1 -1 -1
$$ ##$RG_tab6= (0..255)
$$ -1 -1 -1 -1 -1 -1 -1 -1 -1 -1 -1 -1 -1 -1 -1 -1 -1 -1 -1 -1 -1 -1 -1 -1
$$ -1 -1 -1 -1 -1 -1 -1 -1 -1 -1 -1 -1 -1 -1 -1 -1 -1 -1 -1 -1 -1 -1 -1 -1
$$ -1 -1 -1 -1 -1 -1 -1 -1 -1 -1 -1 -1 -1 -1 -1 -1 -1 -1 -1 -1 -1 -1 -1 -1
$$ -1 -1 -1 -1 -1 -1 -1 -1 -1 -1 -1 -1 -1 -1 -1 -1 -1 -1 -1 -1 -1 -1 -1 -1
$$ -1 -1 -1 -1 -1 -1 -1 -1 -1 -1 -1 -1 -1 -1 -1 -1 -1 -1 -1 -1 -1 -1 -1 -1
$$ -1 -1 -1 -1 -1 -1 -1 -1 -1 -1 -1 -1 -1 -1 -1 -1 -1 -1 -1 -1 -1 -1 -1 -1
$$ -1 -1 -1 -1 -1 -1 -1 -1 -1 -1 -1 -1 -1 -1 -1 -1 -1 -1 -1 -1 -1 -1 -1 -1
$$ -1 -1 -1 -1 -1 -1 -1 -1 -1 -1 -1 -1 -1 -1 -1 -1 -1 -1 -1 -1 -1 -1 -1 -1
$$ -1 -1 -1 -1 -1 -1 -1 -1 -1 -1 -1 -1 -1 -1 -1 -1 -1 -1 -1 -1 -1 -1 -1 -1
$$ -1 -1 -1 -1 -1 -1 -1 -1 -1 -1 -1 -1 -1 -1 -1 -1 -1 -1 -1 -1 -1 -1 -1 -1
$$ -1 -1 -1 -1 -1 -1 -1 -1 -1 -1 -1 -1 -1 -1 -1 -1
$$ ##$RG_tab7= (0..255)
$$ -1 -1 -1 -1 -1 -1 -1 -1 -1 -1 -1 -1 -1 -1 -1 -1 -1 -1 -1 -1 -1 -1 -1 -1
$$ -1 -1 -1 -1 -1 -1 -1 -1 -1 -1 -1 -1 -1 -1 -1 -1 -1 -1 -1 -1 -1 -1 -1 -1
$$ -1 -1 -1 -1 -1 -1 -1 -1 -1 -1 -1 -1 -1 -1 -1 -1 -1 -1 -1 -1 -1 -1 -1 -1
$$ -1 -1 -1 -1 -1 -1 -1 -1 -1 -1 -1 -1 -1 -1 -1 -1 -1 -1 -1 -1 -1 -1 -1 -1
$$ -1 -1 -1 -1 -1 -1 -1 -1 -1 -1 -1 -1 -1 -1 -1 -1 -1 -1 -1 -1 -1 -1 -1 -1
$$ -1 -1 -1 -1 -1 -1 -1 -1 -1 -1 -1 -1 -1 -1 -1 -1 -1 -1 -1 -1 -1 -1 -1 -1
$$ -1 -1 -1 -1 -1 -1 -1 -1 -1 -1 -1 -1 -1 -1 -1 -1 -1 -1 -1 -1 -1 -1 -1 -1
$$ -1 -1 -1 -1 -1 -1 -1 -1 -1 -1 -1 -1 -1 -1 -1 -1 -1 -1 -1 -1 -1 -1 -1 -1
$$ -1 -1 -1 -1 -1 -1 -1 -1 -1 -1 -1 -1 -1 -1 -1 -1 -1 -1 -1 -1 -1 -1 -1 -1
$$ -1 -1 -1 -1 -1 -1 -1 -1 -1 -1 -1 -1 -1 -1 -1 -1 -1 -1 -1 -1 -1 -1 -1 -1
$$ -1 -1 -1 -1 -1 -1 -1 -1 -1 -1 -1 -1 -1 -1 -1 -1
$$ ##$RG_tab8= (0..255)
$$ -1 -1 -1 -1 -1 -1 -1 -1 -1 -1 -1 -1 -1 -1 -1 -1 -1 -1 -1 -1 -1 -1 -1 -1
$$ -1 -1 -1 -1 -1 -1 -1 -1 -1 -1 -1 -1 -1 -1 -1 -1 -1 -1 -1 -1 -1 -1 -1 -1
$$ -1 -1 -1 -1 -1 -1 -1 -1 -1 -1 -1 -1 -1 -1 -1 -1 -1 -1 -1 -1 -1 -1 -1 -1
$$ -1 -1 -1 -1 -1 -1 -1 -1 -1 -1 -1 -1 -1 -1 -1 -1 -1 -1 -1 -1 -1 -1 -1 -1
$$ -1 -1 -1 -1 -1 -1 -1 -1 -1 -1 -1 -1 -1 -1 -1 -1 -1 -1 -1 -1 -1 -1 -1 -1
$$ -1 -1 -1 -1 -1 -1 -1 -1 -1 -1 -1 -1 -1 -1 -1 -1 -1 -1 -1 -1 -1 -1 -1 -1
$$ -1 -1 -1 -1 -1 -1 -1 -1 -1 -1 -1 -1 -1 -1 -1 -1 -1 -1 -1 -1 -1 -1 -1 -1
$$ -1 -1 -1 -1 -1 -1 -1 -1 -1 -1 -1 -1 -1 -1 -1 -1 -1 -1 -1 -1 -1 -1 -1 -1
$$ -1 -1 -1 -1 -1 -1 -1 -1 -1 -1 -1 -1 -1 -1 -1 -1 -1 -1 -1 -1 -1 -1 -1 -1
$$ -1 -1 -1 -1 -1 -1 -1 -1 -1 -1 -1 -1 -1 -1 -1 -1 -1 -1 -1 -1 -1 -1 -1 -1
$$ -1 -1 -1 -1 -1 -1 -1 -1 -1 -1 -1 -1 -1 -1 -1 -1
$$ ##$RG_tabA= (0..255)
$$ 0.25 0.28 0.32 0.35 0.4 0.44 0.5 0.56 0.64 0.7 0.8 0.89 1 1.12 1.28 1.4
$$ 1.6 1.78 2 2.25 2.56 2.8 3.2 3.56 4 4.5 5 5.6 6.35 7.12 8 9 10 11.3 12.7
$$ 14.2 16 18 20.2 22.6 25.4 28.5 32 36 40.3 45.2 50.8 57 64 71.8 80.6 90.5
$$ 101 114 128 144 161 181 203 228 256 287 322 362 406 456 512 575 645 724
$$ 812 912 1030 1150 1290 1440 1620 1820 2050 -1 -1 -1 -1 -1 -1 -1 -1 -1 -1
$$ -1 -1 -1 -1 -1 -1 -1 -1 -1 -1 -1 -1 -1 -1 -1 -1 -1 -1 -1 -1 -1 -1 -1 -1
$$ -1 -1 -1 -1 -1 -1 -1 -1 -1 -1 -1 -1 -1 -1 -1 -1 -1 -1 -1 -1 -1 -1 -1 -1
$$ -1 -1 -1 -1 -1 -1 -1 -1 -1 -1 -1 -1 -1 -1 -1 -1 -1 -1 -1 -1 -1 -1 -1 -1
$$ -1 -1 -1 -1 -1 -1 -1 -1 -1 -1 -1 -1 -1 -1 -1 -1 -1 -1 -1 -1 -1 -1 -1 -1
$$ -1 -1 -1 -1 -1 -1 -1 -1 -1 -1 -1 -1 -1 -1 -1 -1 -1 -1 -1 -1 -1 -1 -1 -1
$$ -1 -1 -1 -1 -1 -1 -1 -1 -1 -1 -1 -1 -1 -1 -1 -1 -1 -1 -1 -1 -1 -1 -1 -1
$$ -1 -1 -1 -1 -1 -1 -1 -1 -1 -1 -1 -1 -1 -1 -1 -1 -1 -1 -1 -1 -1 -1 -1
$$ ##$ROBOTTY= <no>
$$ ##$ROUT14= (0..7)
$$ 0 0 0 0 0 0 0 0
$$ ##$ROUTER= 3
$$ ##$RX22TY= <no>
$$ ##$RXFMAX= (0..7)
$$ 432.5 -1 -1 -1 -1 -1 -1 -1
$$ ##$RXFMIN= (0..7)
$$ 5 -1 -1 -1 -1 -1 -1 -1
$$ ##$RXINTLV= (0..7)
$$ 1 0 0 0 0 0 0 0
$$ ##$RXMSTY= <no>
$$ ##$RockSwitchEth= <no>
$$ ##$SCMTY= <no>
$$ ##$SGUC1= (0..15)
$$ 18 19 0 0 0 0 0 0 0 0 0 0 0 0 0 0
$$ ##$SGUC2= (0..15)
$$ 33 256 0 0 0 0 0 0 0 0 0 0 0 0 0 0
$$ ##$SLCBCONF= <SH>
$$ ##$SPECTR= 10
$$ ##$SY2FLAG= 0
$$ ##$SYNCTRIG= 11
$$ ##$SamChgEth= (0..3)
$$ <149.236.99.52> <no> <no> <no>
$$ ##$SamChgProtocol= (0..3)
$$ <SOAP> <> <> <>
$$ ##$ServiceNo= <>
$$ ##$Sgu1PowerLevels= (0..7)
$$ 0 0 0 0 0 0 0 0
$$ ##$Sgu2PowerLevels= (0..7)
$$ 0 0 0 0 0 0 0 0
$$ ##$Sgu3PowerLevels= (0..7)
$$ 0 0 0 0 0 0 0 0
$$ ##$Sgu4PowerLevels= (0..7)
$$ 0 0 0 0 0 0 0 0
$$ ##$Sgu5PowerLevels= (0..7)
$$ 0 0 0 0 0 0 0 0
$$ ##$Sgu6PowerLevels= (0..7)
$$ 0 0 0 0 0 0 0 0
$$ ##$Sgu7PowerLevels= (0..7)
$$ 0 0 0 0 0 0 0 0
$$ ##$Sgu8PowerLevels= (0..7)
$$ 0 0 0 0 0 0 0 0
$$ ##$SguType= 2
$$ ##$ShimMaxVal= 32760
$$ ##$ShimPow1Ch2Sh= (0..38)
$$ 0 0 0 0 0 0 0 0 0 0 0 0 0 0 0 0 0 0 0 0 0 0 0 0 0 0 0 0 0 0 0 0 0 0 0 0
$$ 0 0 0
$$ ##$ShimPow1Imax= (0..38)
$$ 0 0 0 0 0 0 0 0 0 0 0 0 0 0 0 0 0 0 0 0 0 0 0 0 0 0 0 0 0 0 0 0 0 0 0 0
$$ 0 0 0
$$ ##$ShimPow1NChan= 0
$$ ##$ShimPow1TotIMax= 0
$$ ##$ShimPow1Vmax= (0..38)
$$ 0 0 0 0 0 0 0 0 0 0 0 0 0 0 0 0 0 0 0 0 0 0 0 0 0 0 0 0 0 0 0 0 0 0 0 0
$$ 0 0 0
$$ ##$ShimPow2Ch2Sh= (0..38)
$$ 0 0 0 0 0 0 0 0 0 0 0 0 0 0 0 0 0 0 0 0 0 0 0 0 0 0 0 0 0 0 0 0 0 0 0 0
$$ 0 0 0
$$ ##$ShimPow2Imax= (0..38)
$$ 0 0 0 0 0 0 0 0 0 0 0 0 0 0 0 0 0 0 0 0 0 0 0 0 0 0 0 0 0 0 0 0 0 0 0 0
$$ 0 0 0
$$ ##$ShimPow2NChan= 0
$$ ##$ShimPow2TotIMax= 0
$$ ##$ShimPow2Vmax= (0..38)
$$ 0 0 0 0 0 0 0 0 0 0 0 0 0 0 0 0 0 0 0 0 0 0 0 0 0 0 0 0 0 0 0 0 0 0 0 0
$$ 0 0 0
$$ ##$ShimPow3Ch2Sh= (0..38)
$$ 0 0 0 0 0 0 0 0 0 0 0 0 0 0 0 0 0 0 0 0 0 0 0 0 0 0 0 0 0 0 0 0 0 0 0 0
$$ 0 0 0
$$ ##$ShimPow3Imax= (0..38)
$$ 0 0 0 0 0 0 0 0 0 0 0 0 0 0 0 0 0 0 0 0 0 0 0 0 0 0 0 0 0 0 0 0 0 0 0 0
$$ 0 0 0
$$ ##$ShimPow3NChan= 0
$$ ##$ShimPow3TotIMax= 0
$$ ##$ShimPow3Vmax= (0..38)
$$ 0 0 0 0 0 0 0 0 0 0 0 0 0 0 0 0 0 0 0 0 0 0 0 0 0 0 0 0 0 0 0 0 0 0 0 0
$$ 0 0 0
$$ ##$ShimPow4Ch2Sh= (0..38)
$$ 0 0 0 0 0 0 0 0 0 0 0 0 0 0 0 0 0 0 0 0 0 0 0 0 0 0 0 0 0 0 0 0 0 0 0 0
$$ 0 0 0
$$ ##$ShimPow4Imax= (0..38)
$$ 0 0 0 0 0 0 0 0 0 0 0 0 0 0 0 0 0 0 0 0 0 0 0 0 0 0 0 0 0 0 0 0 0 0 0 0
$$ 0 0 0
$$ ##$ShimPow4NChan= 0
$$ ##$ShimPow4TotIMax= 0
$$ ##$ShimPow4Vmax= (0..38)
$$ 0 0 0 0 0 0 0 0 0 0 0 0 0 0 0 0 0 0 0 0 0 0 0 0 0 0 0 0 0 0 0 0 0 0 0 0
$$ 0 0 0
$$ ##$ShimPowMaxUA= (0..63)
$$ 130000 130000 130000 130000 130000 130000 130000 130000 130000 130000 130000
$$ 130000 130000 130000 130000 130000 130000 130000 130000 130000 0 0 0 0
$$ 0 0 0 0 0 0 0 0 0 0 0 0 0 0 0 0 0 0 0 0 0 0 0 0 0 0 0 0 0 0 0 0 0 0 0 0
$$ 0 0 0 0
$$ ##$ShimPowMaxUC= (0..63)
$$ 130000 130000 130000 130000 130000 130000 130000 130000 130000 130000 130000
$$ 130000 130000 130000 130000 130000 130000 130000 130000 130000 0 0 0 0
$$ 0 0 0 0 0 0 0 0 0 0 0 0 0 0 0 0 0 0 0 0 0 0 0 0 0 0 0 0 0 0 0 0 0 0 0 0
$$ 0 0 0 0
$$ ##$ShimPowMaxUG= (0..63)
$$ 524287 524287 524287 524287 524287 524287 524287 524287 524287 524287 524287
$$ 524287 524287 524287 524287 524287 524287 524287 524287 524287 0 0 0 0
$$ 0 0 0 0 0 0 0 0 0 0 0 0 0 0 0 0 0 0 0 0 0 0 0 0 0 0 0 0 0 0 0 0 0 0 0 0
$$ 0 0 0 0
$$ ##$ShimPowNum= 0
$$ ##$ShimPowRcbType= 3
$$ ##$ShimPowRes= (0..63)
$$ 1e-20 1e-20 1e-20 1e-20 1e-20 1e-20 1e-20 1e-20 1e-20 1e-20 1e-20 1e-20
$$ 1e-20 1e-20 1e-20 1e-20 1e-20 1e-20 1e-20 1e-20 0 0 0 0 0 0 0 0 0 0 0 0
$$ 0 0 0 0 0 0 0 0 0 0 0 0 0 0 0 0 0 0 0 0 0 0 0 0 0 0 0 0 0 0 0 0
$$ ##$ShimPowRng0= (0..63)
$$ 1 1 1 1 1 1 1 1 1 1 1 1 1 1 1 1 1 1 1 1 0 0 0 0 0 0 0 0 0 0 0 0 0 0 0 0
$$ 0 0 0 0 0 0 0 0 0 0 0 0 0 0 0 0 0 0 0 0 0 0 0 0 0 0 0 0
$$ ##$ShimPowRng1= (0..63)
$$ 1 1 1 1 1 1 1 1 1 1 1 1 1 1 1 1 1 1 1 1 0 0 0 0 0 0 0 0 0 0 0 0 0 0 0 0
$$ 0 0 0 0 0 0 0 0 0 0 0 0 0 0 0 0 0 0 0 0 0 0 0 0 0 0 0 0
$$ ##$ShimPowRng2= (0..63)
$$ 1 1 1 1 1 1 1 1 1 1 1 1 1 1 1 1 1 1 1 1 0 0 0 0 0 0 0 0 0 0 0 0 0 0 0 0
$$ 0 0 0 0 0 0 0 0 0 0 0 0 0 0 0 0 0 0 0 0 0 0 0 0 0 0 0 0
$$ ##$ShimPowRng3= (0..63)
$$ 1 1 1 1 1 1 1 1 1 1 1 1 1 1 1 1 1 1 1 1 0 0 0 0 0 0 0 0 0 0 0 0 0 0 0 0
$$ 0 0 0 0 0 0 0 0 0 0 0 0 0 0 0 0 0 0 0 0 0 0 0 0 0 0 0 0
$$ ##$ShimPowType1= 0
$$ ##$ShimPowType2= 0
$$ ##$ShimPowType3= 0
$$ ##$ShimPowType4= 0
$$ ##$ShimSysAngle= <>
$$ ##$ShimSysFunc= (0..63)
$$ 1 2 3 4 5 7 9 11 15 16 8 10 12 14 6 17 13 18 19 20 0 0 0 0 0 0 0 0 0 0
$$ 0 0 0 0 0 0 0 0 0 0 0 0 0 0 0 0 0 0 0 0 0 0 0 0 0 0 0 0 0 0 0 0 0 0
$$ ##$ShimSysMatId= <no>
$$ ##$ShimSysMatrix= 1
$$ ##$ShimSysOffset= <0>
$$ ##$ShimSysType= 1
$$ ##$ShimUnit= 0
$$ ##$TFXNUM= 0
$$ ##$TOSITY= <no>
$$ ##$TRIPLO2= 0
$$ ##$VTU= 1
$$ ##$VTUETH= <no>
$$ ##$VTUTY= <tty05>
$$ ##$WBREFAM= (0..15)
$$ 312.9 96.3 100 100 100 100 100 100 100 100 100 100 100 100 100 100
$$ ##$WBREFLM= (0..15)
$$ 0 0 0 0 0 0 0 0 0 0 0 0 0 0 0 0
$$ ##$WBREFPH= (0..15)
$$ 77.85 -68.67 0 0 0 0 0 0 0 0 0 0 0 0 0 0
$$ ##$WBSGU= (0..15)
$$ 0 0 0 0 0 0 0 0 0 0 0 0 0 0 0 0
$$ ##$XFAC= 2
$$ ##END=
$$ 
##$DECIM=	128
##$DSPFVS=	21
##XUNITS=	HZ
##YUNITS=	ARBITRARY UNITS
##FIRSTX=	78124.989014999897336
##LASTX=	-78123.818892104594852
##DELTAX=	-1.1920928955078125
##XFACTOR=	1
##YFACTOR=	0.25633995497931305607
##FIRSTY=	-125.72762298583984375
##MINY=	-151.750457763671875
##MAXY=	178774.65625
##NPOINTS=	131072
##XYDATA=	(X++(Y..Y))
78125d90LKn0n1J5J6J5J5j5j6J6J7N7N7p5p5j1R6M9n8n5N1Q1k6r4l0M4M4k3k4RQL3L2o3o3
78082e59P0P1mo8m7O0N9m7r1k8O8O8M1M1n5n6QPQPj5j5j6j5K7K8no8o5M1Q8K4j4j4J4J4j%
78037d39j%k7k6M8M8q1q1J5J4J7J6l7l8P1P0k5k6J1J2J1J1j0j0K2K2klL0K9l5l5J9J8l9l9
77994d70ppJ5J5l8l8L6L7l9l8Q2Q2l5l6j8j9J3J4OOOOJ6J6j6j6OOk5k6k4k4L0K9j2j3j3j3
77949e06L6L6j6j7K5K5K5K5j3j2j2j2l2l1K2K2J6J5J5J6m1m0P6P7qrm1m0nnmnRRJ0Rj%%jj1
77900c94j1O4O3n8n9J6J6k8k9k9k8P9P9l8l9j8j9J3J3MNk7k7QRRRLMMMj7j6J6J6J2J2j9k0
77853d18qpM5M6J6J6n9n8K0K1j1j2K4K4K4K4q0q1N8N8j6j6J6J6k0k0k0k0L5L4L5L5m5m4L0
77811c58L0k5k6k5k5L7L8l8l7K5K4K4K5n2n3K3K2K1K0l3l3N4N4m3m2l2l2O4O4ooooONk7k7
77767c96j8j9J3J3J9J9J8J9k0k0k0k0N9N9OOPQm6m6OOPOj2j1K0K0k9l0K3K3k7k7K6K6n5n5
77722d42O3O2l3l4K0K0K7K6k6k7m3m3L1L2k1k1k1k1J9J9J9J9M9M9J7J7l5l6lmK7K7m7m8k9
77680c91k9M6M6n7n7Q2Q1l1l2K2K2%%l2l1M6M6pq%%%%l5l5ml%%L2L2n2n2Q7Q6NNq5q4m0O8
77631c59J20J4j09j09M4M4K8K9mmkjP2P3n2n3JJm5m5K9R4N0n6o1MlkJKk5k5k5k5J5J6M7M8
77586b73J7J8l6l5m5m4N1N2L4L4j9k0m4m4j2j2K1K2j0j0L3L3L4L3m9m8O8O9m6m6j5j4k6k6
77546c55M9M8l8l8J6J5m4m3L1R5K8p8k3M1M0k4J6J6JJ%JJ1J1J1J1j04j05k0J07P7J4%%j6q0
77503c28oJ21P1n7j49k1N2j2l5K8N4N5l8l8%%%jK4K4l0l0K3K2K2K2KJl0l0j1j0K1K2J5J5j8
77459b50j7L2L1m3m3RJ0RJ0J8J7l5l6J1J0J1J0l2l2l2l2Q9R0J5J5k5k5k5k5K2K2l1l2L8L7
77417b09l7l7L9L9l6l5L4L4l7l6J9Q3N3p5r6L2O3jp9p8J2P6J06k2q5q4M2M1j1j1O4O4Oj22
77376b84k9R9R4l2n3J1J1n3o9N9Q7m1l9l9K8K8mmK8K8o7o6R3R3k7k8k7k7j9j9N6N6poppo4
77332b47o5L1L2j0rQ6Q7j01j00l8R0K6l7k5k6K3K2K3K3q4q3P7P6OOL7L8n0m9K4K5mmmmqpK4
77287a99K5k1k0QQjo6n2P6R7L3m1m0o2o2L5L4k1k0N4N4k3k3L0L0L7L7j7j6n6n6J8J8k4k5K8
77244b23R1O2o5q0j5K2K2ooqpK4K5l5l4klL7L7NOj0j0j0j0L4L5m0m0j9k0N6N5l4l3M1M1j6
77199a33j6j7j6n4n3K0K1K1K1K0K1N4N4o3o3qqqqM8M7p0p0N3N3%%m1m0J3J3N6N6m0m0rrrj0
77152b14ONNOooook1k2N4N3J0J0k2k2L9L9j4j4j9j9j9j9k3k3N2N1m9m9M7M7L4L5m0m0j6j6
77107a92L7L7l2l2o3o4L7L7L8L7rj0rrJ6J6j6j6P6P7o2o2l7l8L6L7J8J7j5j4N9O0q0p9K6K7
77064a51K6K6ONk6k6J9K0l4l3j5j4j4j4M9M9r0q9Q3Q2RQL8L8n8n8k5k5QPJ8J9N1N0OOm7m8
77019a44PPPPnnnnO7O7k8r1q2M7M2k2o3JN7N6j1j1K1K1j1j1m3m2K3K3l0l0J1J2J2J2OPL8L9
76971d9m1m1m1m0N9N9K7K7l4l5l4l5M4M3j0j0mmK8K8r0r1Q7Q6op0l9Q9L4r4m1Q7J03k4j17
76929a49J1R4L0q6q6N7N6j8j8OOOOj3j3j3j4N2N2m3m4p3p2J01J00L3r5n0P8R9k8j44q1R2R1
76888g0k2k2RRk3k3KJKKQQk4k3nmM9M9L3L3o2o3%%L2L2J8J7l6l6kkl4l3J3J3J4J3j%m6m6l4
76836b54R4J50Q5p6j40k9R9O5o2n5RJ4n1n0J4O8Lm5J8R4R3m0m0m1m2m2m1M4M4m8m7L0R4K1
76796f4j07l7R1Q7m1o0NN6N6j7j8n0m9l2l2O3O4JKl1l1J9J9N0N1NLr0r1L7L8L7L7j6j7j7j6
76752i5k2k2k2k2N7N8j8j7J3J2J3J3l2l2%%L8L9n7n7N6N7j8j8j7j8j7j7M8M9nmm5m5QQP4P2
76706A5k1k3NNoo9m9N9Q9j6q6k2P4P3k8k7n6n5NO9R2j3j14j15N9N9RRm5m4N5N5N6N4o3o4o3
76662a37o4Q0Q1j5j5j2j1j1j1P4P4%%k1k1J0J1n2n4%%NNP5P5l2r4q7J9L1L0MNO4O4q7q9k8
76617a34P8N3n4j09mR1Q9o6o7j4j4N1N2J9K0k0k0n1n2k2k3P4P3J3J4j8j9j4j3j4j4M3M4j0
76576c8j0RQo7o6R5R3LLk2M1J9q7p7L0P9Q1m0m0pprj0m2m1N0N0J8J8m4m5N2N0k3k3k2k2K5
76531a8K4opm6m6j4j4ppl8l9O4O4L1L2m1m1N4N5l2l1l1l2O5O4J2J2J5J6j7j7m5m6PQL0K8k2
76486a6k3J01J03j00r9m7m8m7m7J16J14K3q3l8O9L5o9n1N6P7J4n0n1M0M0nor6r8L5R8O8l6
76447b1l3l2L5L6QPk3k4j2j3j3j3J7J6J7J6qrO2O2p3j36q6K0O3O2J5J6N6N7O3m2j04j05M9
76405g0M8pqpqJ4J4J4J3L9L9r8j00L4L3Ko3JJ07J02ln1n1k6k5ppopK6K6K6K5k2k3RQL9M0l4
76357C6l5k3k5k4k5j%N2N2k2k3k4k3rrK2K3K5K6K4K6k6k4M2M2J0r5j29k2Q9Q8%jL5L4j9q2
76313a5o5M1P3l3q0j6L7L6OOONk1k2L2L0j7j6p2p3l6R1Q4Q3j7j6Q2Q2q3k09q1J33K34K2j64
76271D7j64P5P5J1J1%jo3o4j8j7M6M6JJJJj1j2j1j2qrK3K3N5N5r2r4R4R2K4j04n2P3O6o2l8
76226a2l8j5j5M3M3j2j3n1P6NNPQP9m8o9p0K9K9k8k8LMK4K4N5N7q0p9K7K7p5p5J08J08L1r5
76182a1j60l3J14J13k7k7K5K4JKn5P2Q0m7j39j2N7N6o8p0Q0P9m1m0K3K3L4L5KLk5k5k5k3J8
76140A3J9m3m5NMNMOOOOkkkkppppo3o3JJP3P3l3l3j2j2N1N2l3l4P3P2n6n5M2M2K9r7k7k7J4
76088g2J3J4J3O0O0q8q7L0L0K9L0k0j9k1k0K7K6K7K8n9n8k7k7O6O6KKppl0l0p6N2Q6Q7q9q7
76044g6J8J8L7L7L8L8r3r3J4J3M2M0RJ0jjl3l2j7j7j7j7L6L5L5L5n1n0J2J3K3K5K4K4n9n9
76001d0Q1Q1P4n4m6m6NMk7k8k3k4K9K8O1O1n6n6n1n3M3M2MNk7k7J4J4m0l9J0J1M2M2l0l0l0
75957g6l0N7N5K4K5llklj2j1K0K1J1J1k1k2l5l5L9k3j24LJ09J08o7o5K9K8J%J%k7k8O6O8o8
75911B1o7K8K7j0j1L8L9J1n1k2J07M2q5j51k4Q5Q5k3q5m3Q4O1O2j1j2j2j1j2j1j2j1m0m1L4
75871b1L2nol6l8K5K4lmM5J10N3p4q6k2M7j6j20n8J01J01l2r5j8J08Q2J8QQJ9J9n1n2l2L1
75829F2N6n1j48j48Q9R0J3J3N9N9pj13j1J36R3r9j44NP5J3n6PP0Qp0o8M0L9M1M0q2q1J4J3
75788d3lllmN4N2k1k1J0J1o3o3M8M9M8M8j1j2m4m3K7K8K8K8r1r1M6M6J5J5l7l8k6k7K7K6L3
75744eL3o2o3O8O7k8k7n7n7N9O0JJn2n2R4R3m4m4J2J0M4M3p7p6J9J8J6J4J6J5j7j7J4J5K9
75701F3K9q9q7N4N4KJjjkjjjkjK9K9m6m5N2N4%%n8n6nmJ7J6j4j4mmK8K7j6j5j7j6N7N8M2q5
75650B7n8O9J00L6n7n8L5L4q2q2L4L4n6n7L9M0K0K2K2K2%J%%l8l8J3P8K7j00n0P5J15j2j07
75608D8m4J9J8l1l0O1O3n5n4N1N3K1K0l5l5lmk6k6p0p1K4J51J99j3j59j58L0L0J1J0P7P7j5
75568A34j42n4P2P6n2j18RM9M7LLK1K2l2l2P2P3m5m5l3l1l3l2k3k2O9O8K2m1p6N0M2M2o6o7
75526g0N1N0o2o2J8Q2L0r7o0O7P6J3L1L2k7k6j6j7J5J5j0j0K1K2p8q0P6P6k3q5n1P7N8nm9
75485a8J4P6P7n7n7poK5K6l1l1KJJ9J8j3j3J%L3L3n9n8J5J5l4l4L9L9OOOOk8k7K4K5OOL8L8
75436A21q3q1L4R6Qj18m9P7R7l2m5J9L8k7r3L4O9Pk4k5LKk8l0L2L4k1j9O9P0k7k6j2j3j2j2
75393C3m4m5QQR9J00J6j12j07m4M9J13O3o5p7j5O4O4opq4q3mJ22P8n0j00l8R4R4m0m0p2p4
75352a02M3J05L7r0k6J01J78l6j81n3J10J10o1j25m3Q3J2n2RQk7k7L2L4L4L3j9k0k0k0j2j2
75314Cj1j2klklJ1J1k1k1N7N9j7j6jjp5p5J8J8J9J8j6j7L7L7j9j9k0j9M5M3k9l0L4L4L4L4
75269H3l1l0o1o3P9P8j7j8L8L7j5j6k4k3RQM7M7k7k7l4l3M1M1J6J6j5p9r0L6J12N0j07j06
75228g8M8M8J5J4k8L6Q1k4j13j15M6J50Q6o2j39l3N8N7l4l3l4l4N1N0N2N1k0j9n1n0K2K2K2
75189D2K3mmj%l9K4N3n4j16n3Q6Q5m1m0L4L3J0RJ0J0LLLLK0K0l3l3N5N4m2m1l1l1K2K3mnl6
75141A7l5P3P4o4o5MMLMLLLLkjkkM5M5L7p0j22j6J18J20k8k8k8k8PQm6j09q7J9J50J51Nj02
75095F1n5N1J09Lo9o8J3J4m0l8J3J3M6M6l6l6L8L8j7j7j7j7M7M6n0m9j8j6N7N7q2q2k4J03
75054B4P9m9o4o5J7J7l5l6K3K2rrR4R6o5o3nmmmJ7J7J6J7O2O1k6k7o1O6K6K6p3p3O5O5j3j2
75009A13o5o5M8M9k6k5k0j8J2J3K5K6N7N7n6n6j1j1Q0m8j06j07K7J53Q0m8k2k3p4p6p2N5J00
74970c4R9J2J1j04j05K5K5JJm1Q7J18qn1m9n1n1N8J84O6j47j77L6J54K8m9m8O0O0p7p5Q2Q3
74930A23m7m6P1P0o6o6M6M7p4j38jJ25R0l8o8nOOJ0J0J7J8M9M9q0p9k6k6K7K7K8K8j1j0K2
74888H8K2m6m7K9K8J2J2LMj0j37r3L5J50K4n6n6O6O6n1n0L4L6LMk5k4QPN4N5k1k0k9k9k9k8
74844a1o1o0L5L6K5K6N6N8L6L6q1q1L6L6MMm2m2L2L2J1J2J1J2j1j1o5o3K1K0K0K1L3L4N1p6
74801I4j03j05mJ24J13J13l9l9m9m9K5K5q3q2P3P3ko5l4R2P8n0j19n5Q2J47L5r3j11J4N3N3
74763A12n0n0M6M6o7o7j4j4k9k9J22J23j7j43o8J45J72m0j61l2N7N9n1n0O9P0mnj01j00L7
74726c4L7j2j4m0Q7Q5m4l8l7M7M9m8m6K6K7m7m7P1P2k3k4%jN3N3nmn8n8M0M0j3j3o9o7M9M8
74682D2K2K3J5J5N6p2q0M9J01k6q4q4O7O8j12j14P4P2K0K0L9L9p9p7N9O0n8n6N1N2L6r2m9
74643cP8K5j02n2P4O8o0J1J1KLj3j3nol7Q9R0l8r7r6N5N4q4q5L3R6L8o6l9K5O9P0jjj1j2j1
74598E9j2k3k4O8O8k8r1o5M1N9mn6n7O3O2J0J1qpqplmllO7O8p2p1jjjjJ2J2J2J3mmlmkjkk
74544E3oopoj7j6L5L6M6M5p1p2lllmJ8J7j4j5K4K4lj08o3Q7R1j5p9j6P3Rp5p7L7L7JJJJK8
74495a5K8K9K9m0m0L3L4n0m8M6M6J6J6l7l7rrrrM8M9M9M9r4r3M4M4M1M0o5o6mm%%L2R7L4r4
74449H1j59l3P9P9k8k6L6L7N5N5qro7o6L9M0l8l8l7l9K0K0N1N2l2l3L2L1M2M1k3k2p6p5O8
74407D9P0j4p7j6J13O1o7j26JJ51Q9n9j22n7O8L4l0p0pN9N9K9K8p8p8k0k1J2J1N0N1j3j3m3
74366B4m3qpL4J00P2n7n1n2NMM3M3J1J1kkL1L0j14j12P7P8k2k3k2k2rrN5N4l3l3l4l2J7J9
74322B1J8J9MNMNj8j8j8j8O4O5m2m2o9p0L7L7l3l2P2J36L7r0j18J0O4O6RJ0nmnml8l9l7l9
74277e6L4L2R0Q9o1j88q6M1J04L9J7J6rp1n3P5J30Lo4JJ2n2j14J2J19J19K1K1o5o5o5o3L3
74238dL3L4L3n0m9QJ0Ko2m2Q6J30Mo3JL8k5j25LJ35P2j19j17K2K3K2K2O0O0m5j08m5Q1M3k1
74196D7K4K3m3j05nJ23J23mq0j6M6M6n4n5RRp6p5L1L1M0M2k3k2O7O8m0l9o0n8MMN0N1kkJ5
74152I4J5o0n8ONOOj%j%kkl3l4M3M1J1J1M7M7p0p0M8M8k6k6K4K4k9k9K5K5o6o5P8J43M9p9
74105A45p7N0M7q1p7j1mlL6L8j6j6N4N5m2j68r5J19J01k5o4O2N6rk9L4P1n7o1MM8j5l5l5q
74064hqj2j1M0M1j3j3j3j2L0L0L1L0j9j9j5j6j7M7N8o9q0M5R9k9j30lJ33P1j18j16N8J21J2
74023A25j16m4Q2Q0m8o3o3M6M4J6m9r2L5P6P6o0o0L4L6K6K6m5m4J0P4M4q4j55k9J36J37jj
73984A49l3l3j9j9j9j9j9k0R2R3r0j52j7J11P5n3m8P8O0lj3j3MLMMj5j5N1N2j0j38j36j0N3
73942f5N3K9K9K9K8llj0j0m2m1O5O7J3J3r3r1K3Q6L0r7r6L0J00L6K7K7K1K0p6p6N1N1m5m5
73900C5M0M0l4l5j4j5L9L9ONk6k6j9j9j7j9PPL8L9K9K9kln3n3M3M3poq1q0P5P5J7j10q7M0
73855f0P7P7j8j7j8j8J1J0J0J0l4l4L9M0j5j5j5j4j4j2L9L9l0l0M5M4l1l1JJL1L2k1q3r6L1
73812f9J14J15l4l5l4l5M3M3j0j1l3l4O2O2n4n4Q4Q4k5k4k9k8n2j14J7J43J29q4q9L9J18r
73774A96j10j10K9L0L0L0l4l4kkK9L0k4k4P0P0m7m7k7k6k3k1M3J09P4n4j01l7N4N3n0j13m0
73735g9Q6J14j4n3J2R0l8j29kJ05J06j10j09M8M8mnL7L8n8j20k1J05J11j7j62l6O5O6l9l9
73698dqN5M4o2q9J6J20J22l0j35m0O5O3m3p3rK1K2J1J1m2m2j5j6N8N9J8J8J8J8rj0o2o2M1
73656B9M3J0n3l2P2P4l3p3rO6O5l4l4l3l4L7L8RJ0k7L7L6p1j25k0R4R5m6m7m5m7N1N2N2N2
73614A59p6p5M1M1j4j5j4j5j5j6J7J6L2L2mmn9j22o0Q9J38L2n9n8O3O4J0J1k4k3k4k3K3K3
73574I1l0r3n2N4P9J6rqm5m3L2L1%JpopnK7K9L3L3n3J0N5p4j21NP4P4j8j9M5M6o4o3J%L7L6
73526I2O9O9j07j07%%L2L2L2L2l2l2l2l2p1p2P6P6J1J1L0R5M1q8n9O8M9p8o3o2j3j4M9N0J3
73484F5J2J2J3j8j8J4J4RRn4n5Q0Q0k7k7l6l6l6l5OOO9O9l7l8K7K6j6j6J5J6JKl1l0M3M3J0
73439A31J1k8k9MMk5k4k4k4J8J8j4j3L4L5l0l0L2L2j%N5N4n2n2j5j5p8p9P1P1l3r6j3J13J11
73396A19j8j8j9k7k7J1J0J1J0MLQPj1N3Q9l9r9r8M1M2qqp1p2O3O2L1L1p5p4L1L1L7L7OOm9
73351C0m9J5J4N8N9m8m8K4K5qpm5m5O1O1%%o4o3M1M2P4P4n2n1J3J2k6k6OOmlK8K8r5r4J1J1
73304c5JJO4O5j7j7M3M2n7j20n4P3R8L4J5J5n9n8NOj8j9KO6O5o2q5k2R1R3O3o6q0p9O0O1k4
73260I1k4k4k4J6J6J6J6M0M0o6o7%%j%K2K2j0j0J1J0J0J0j4j4J8J8j00r8N6N4Nn9qJ19J00
73217A71k8o2KK2m2p3rO7Nm8J5J10M6p3j35m9P8L8k5k6k7M3M3L0K9kln3n3O2J26M3q4j16J2
73175C4P1Pk3k3J9J9j2j3qpN9N9Lj25j00K7P9m7j17RJ19N6n9n9N9O1l6l5M4M4n1n2Q7Q8p3
73134A04p3N7N6p8p7oN6Nj21k9R9R8k8o8N8R0K6o7o6M6M7nml6l7NNNNjjjjL5L5q2q2p1p2M6
73086a28M6J38J39k1k1j4j3o7o6K8K9k4k4L0L1jjl6l5J6J8L9M0j4j3k8k9M7M6K2K1l1r6n7
73045b9M7J12M8j5p9n5QK2m2p1p3P0J32Q7k0n6QJ9J9qrm0m0LLLLl4l4O1O1m1m2N0N0k0q3l7
73000b2O8P9J5n4J1M5M5o8j32k5Q0N1n4r1J5J01L7k3k4K6K5o9o9M7J11L9o7m0K4j8j8J4J4
72961G3J1n4n1N4J10Mj25o0J00J01l3l3%jl2l2j%LL%O4L3r5j63l7J03J02L1l3m0Q7P4J0j05
72919F8j05klllNML7L5M0L9PQk0j9m7m6J6Q1L0r9o9N6O6LMMl2l2j4j2j4j4OOQ0Q1J1J0m3m3
72870G7KLKKm1m1J2J2j0rQ6Q6p5p5K0K1J2J2M4M4j00r9L7J01J8j09n9O7N1p6o3%N1N2LKM7
72826A07M8m9m8l3l1k4k5nJ22R5l3q2j8N6N5l1l1M3M3q8q7M8J13J1j18q4M2O9Ok4k5j3j3J7
72786A3J8L8L8j5j6O1O0j12j12M8J76K4j03j13J4O8o0l8Q8Q4m3j33p1M6M4m6m8J11J12k2k2
72749H9k2k1k6k5M7M9n2n1JJj2j3J17J18Qj19l4L0l8j02J8J44P0n8q9k5j9j9JJ27O6o3r4L4
72708C8P5n3o6lM3k0q3M4J03J04onl0k9j00r9R1J55P9m9j03l9N2N2j6q0p0N6P2n6j01K7Q7
72669G0Q9JJM5M5r4r3K3K4n1n1K3K3K3K3k8k8K6K5k6k5k5k5O6O6qqm5m4j3j2O3O4L2L2o1o0
72625F7L5L5m1m1m1m1J8J7N0N0k9l0LKRQRQJ8J8n7n7J5J6J5J5N2N2o4o5J9J9J5J5J3n1n9O9
72579H6Q3J9r7r6N0N0J9J9k0k0n1n1N8N8l7l7R8R7m1j69m6J65J42J5r7r7l0l0MMMML1L1k2
72538I6k3j6j5j6j6MLm5m5M9J13M0q7j03K5L9M0ONk6k7O3O4L1L2n4n4m6m5n2P4R3K9ooj0r
72494A05o0n8N6N8J0J0m2m3j4j3j3j3L4L6L6L6k7k7O5O5q9j51p2N6K3K3jjQ0Q1j5j5j9j9J3
72452I5J3l9l9J17J17l8j01k9J00L2r6j65j01J4P8M6M6KLLKj0j0j0j0J6J7n7n8O8O9J6J5J6
72411A22J5l8l8m1m0J2J1K7K7K7K8l2l3%%m2m2J0J1N6N7j7j8L0K9m1m2L0R3K0j08j50k4P8
72371b3P6j3j2M0M0n7n6mmJ1J0k0k1N5N7MLk2k1J0J0k9l0LLnnK8K7j6j5j6j4K6K7K7K7k2k2
72324E7L0L1K6K6k7k7m8m9NNPPPPM0M0QQr0q9M6J11O5o3n4RL4L5l6l6L1L1jjq7q6M8J14M1
72278A75q6j14J3N0N1OOl8l8l7l8N7N7N4N4o4j27l3R3N2p6p5N2Q7m0j31mQ1J6p0qQ0Q0p5p5
72236f5P2P2k2q5k4J02L6k9n1J3M8M7j6j6J6J5POl0k9Pn7o4O2J03L9l4l4J1J2m2m1J9K0l3
72194C5l4J29J30p9k05j1J16Q1m8l3L1rrK9R3k4j50r7L0J17j0n1n1J5J4j3j4j4j3N5N7N7N7
72155A81jjn5n4J8J7J8J8o5o5J0RJ6J6J5J6k6k6k6k5L0L2O3O3o7o7m7Q0O6Kk9k8PQq8q7O0
72111a2N9PPj6j6j7j5O9O9k6k6qpm0l8K2K3J4n0j6J11Q0m9o0MmmqN7K6j02p1N4J05k3m4K1
72067G6O6Kp4p4lmM1M1M2M2o2o3N5N4l3l3M2M1k6k6p6p5L0R3N9o9r6l3J04J04jkp2p1PP1N5
72023A32p4k1k1K4K4m8m7K6K6j3j2L9M1L1L1k3k2rqK3K3j2j2j3j2p4p5J26J27l3l3l3l2j0
71982C6j0K2K2K1K0K0K0qpqqJ1J1m3m2R1R1k1j27p4P5Q1k6o8mM7j7l9K5K7l6p2L5J26K0j42
71939D9j41R5R5j5j6j6j5NORJ0J2P6P2l4p6j3O0np5j2Q4K0j01l8Q3Q3j05j03P2J38j7j65n1
71899b9R7O3m4o3%L8L8M3M2q2q2J4J4K4K4N6N6m8m7j5j5N3N3N3N4j51j50l9J73J32q0j37r
71859C6N2N1j5j5m6m6m5m7R0R0k7k6l2l0M2M3mll6l4J5J7M8M9q2q1kJ25L9q8l9m0KJJJP7P8
71814A19M6M6m9n0j7j7l7l7p6N0M0M1m7m6Q1Q3n7n6%JN3N4k3k2k2k2mllmn3n5P6P5P3n4J8
71770A02J7ppn5P3R3l6p2p3j5j4J7J7%jp1N4R0Q9q4q3L2L3o3o3J07J07K7j01j24LO1O1k2k1
71728G1L1L1J1J1J1J1n4n4k2k1L8L8OOk8k7k8k8K7K7R8R8l5r9j03K6N0N0j6j6L1L1L1L1q0
71686A54q1k7k7K3K3K3K3ppopJJKJl2l3l1l2J0J1M1M3K0K0N2N2l2l2J%onl8l7mml7l5O7O8
71638A16poP2P2q4q4l1L3K3j04o2O4J53K5r5r5J1P7j6j43rJ18J39J2j26o1lkJJM3M4p3p2O8
71596aO6J4J4K1K0l3l3M1M0Lj24p6N0Q1J8LM%jr7r7K0J9N5N7LLK3K3P3P3q2j45o8N9J07M4
71552A77n1n0J4J4M7M6m8m8j5j6M3M4n2n1n3n2M3M2nmmnO6O6J2J2q4q4rrL3L4m0l9L9M0M1
71508I4M0r1q9K6K6N2N3K0K1m9m9n0P8P6J3n4J0K1K1m9n0j1j1o3o4O5O5L3L4qpppk5k5K8K8
71464I5K7K6k7k7LMk8k9M3M2n4n3onK7K7J5J6J5J5nnn9n8P1P1q5q3J7Q1L0r8k4J02P1n7j09
71419a4J7N5N6KLm7m6L0R4M5j05j24K5J15N2p3p3L0L0k9l0L5L4J2J3k0k0qqK5K4k0j9j9k0
71378B2n1n2N4N4M6M6j7j8L0K9l4l4L0L1jkk0k0J2J2p8p7P1P1opK2K2k7r0n4N1M0k3k1M3N2
71334A06j1p2qO0O0m2m2k7k6L6L7M9M8n8n8J5J5M7M7k3k3k3k3JKKKK3K2m1m1KKl0k9J1J1P5
71288I6P6m5m4j3j2O8O8l9l8J4J4J4J5o2o2KLl7l5P0P0o6o6llK9K9L0K9M3M3o3o4lklkO0O0
71242A71m7m6q7q8O1O0O1O1m5m5J2J2n2n1LML4L6K9L0p7p6NOL6L8n0n0J3J4M0M0o4o6J47J47
71199B16Q4j30j64l5J12J13p0o9nnL3L3l0l1J2J2J2J2j7j8n0m9O8O9NNJ8J8m7m6j8j8M6M6
71158A12p8p6K8K8%%%jL2L2L2L2o3o3M3M4NOk6k7l9l8K4K4M1M1o6o5j2j1K0K0N1N1j2j2N2
71114A29N2j2j1L8L8k6k5n7n7L9L9n9n8N8N8lln6n7l7l9N7N7oonol8l8R8J63N8o9j06K2O5
71071A97o3j12J6J04M1n4n4j0j1m2m2M7M7M8M7L4L4q3q3L4L4L4L4r6r5K1K2M4M4n2n1M4M4
71032A22M4M5k2k2k2k2K0J9n4n5K7K7K6K7l6l7mnN8N8p4j37r0J22J46J8j05j03O3O5k7q9p4
70993i1N5M9N0N8N8m4m5m4m5K1K0j2j1M7M7m9m9j1j1j1j2L4L5LLllmljjN3N2j6j7j6j7k1k2
70946B6k2k1P0P0o7o7j%N1N3RQo5o5J00J01p9j41j7J10J10j7j12m8M5M7rrm1m0jjN1N2O1O1
70903B02n6n6K6K6m8m8Q0Q1Jj28r1L4j3j1J9K0J1n2k2J05P7n0j04K4P6J1o9o8Q5Q7NNm8m8
70863F3J4J4j7j8j2j2O3O3o8o8k5J00R6L3p9q0J1P6O1o6p8j5nnRQM1M1m3m4m3m2M0M2j2j2
70820C1OOm3m2J4P6Q6m2m7J7N3p5j30lJ19J19l1l2l2l1J8J8J8J9mmlmK9K8k5k5l6l7mnK9K8
70775E9K8K8o7o5K8K9l9l7L4R7M5q3q2M4O3jj0j1MMk8k8P2P3o6o6RJ0RJ0J8J8l1l1NO9L8q9
70729F0j15J1Q4K2j01j01J12J74N0j63j62N0K06J43p3k01q8J25J27ko9oM6M6k6k5k5k5J3J3
70693A00M5M5j07j06j1j1O5O6O6O5p7p7J4J5qp3j9J07J22or9r8o0O7O4%QRMMk0k0J2J2K1K1
70651A40K0K1m2m1m2m1k1k1P3P5k0k0N4N4J4J3m0m1m1m2j0rOOk6k4L0L2Q5Q4r1r2MNj0j0j0
70606B2rM4M4p3p2O4O4L3L3p1p2K5K5K8K9lml8l8L7L6N9N8p9q0L9L8n3n3MO9O0m6m5m5j9j9
70562hM2M3P5P5r3r2j9j8RRM1M1K9K9o7o7O7O7pqJ3J3k0q3o8L9Q9K6m2K3P2Qq0q1L3L3o3o2
70517bj0j0M6M6opm0l9N5N6k6k6K7K8m2m2O7O7Kj26n9O7Q2m6r7l5L2L1LMP1P3q7q6J7J6R2
70473I6R2N2N2j04j04J8Q2j3j40j29kR9R8l6l7J7J6J7J8M1M1Oj22q5k2M0L9J2J2O8O8ppl0
70432A46l1o2o2M1M1J3J4l7K6L9q9j65l8J62J60j7j44l3R5L7k7J3J3j8q1OJ35J29q4j66l7
70395b1R9J00J2J2m9m9%%K5m0p9M9R1K8q8q8opppL8L9l6l5M5M6oo9o1O5Q6Q7k1k1k1k1K4K4
70350A38q9q9K5Q7P2n7j6j6K9K9n7n7k5Q0J25O1p8j41k2Q3L4p3m3O1O3m4m3O4O4m3p8K9P2
70311A45Rn9n9rrn0n0J05J05l8j01K6J34M2o3o6jm8m6RRL0L0kjO2O3l4l4J4J4m0m0K6K5k7
70268G1k8K0K0m8m7L5J42M2j49j37N4J74O9j18j16poO0O1O1O1r2r1MNrqQ7Q8k3k3k2k3n2n3
70226BO5O4k3k2RRLLn0n1J8J7N0M9j6j7r1r0P6P6K3K4n8n8nnN5N5Oj00r8K9O7O8j6j6J6J7
70181H5l7l7Q0Q1l6l5J8J8p2p1l5R2N9o9n9O6M4M5q6q5Q4Q5O1o7m1m1O8O9k1k0k1k0j8j9J4
70139G9J4m2m1L3L3k9k8M6M6KKJKm1m0k5J04M8p9p9M9J49K0j57j57J1J37J06k2rqj7j7m9m9
70097gQ1Q1M1q8o3O5J07k0j22j20O2O4L2L2o3o3rj0N5N4k0k1qqo1o2L2L1j%P8P9jj28j20O
70055i5M4M4J47J48K5j02j08K0J5J5j3j3J9J9q4q3L1L3l5l4L8M0qqM6M6j8j7j8j7m2m0j0j0
70014b5LLL4L5O1O1n6n6M8M8k7k6j4j4J8J8k3k4k4k4llP1P2k8k8o0n8QRL9M1mlK8K8l5l6m
69967E0mmnM9M9j8j8j8j8j3j4J9J9M8M9k6k6K0K1j1j2l5l6J8J7O4O4l3l2l6l5l6l5L8L8OP
69923A11l4l3O2O3l8l7L3L3l1r6n3R4J66O0p4p3j4j3j4j3K1K0n4n4k8k8M5M6J1J1J1J1l6l5
69883D0J7J8J9K0l3l4k0k0J2J3N8N9ONj0rm2m2J10J10r2r2l6l5L9L9MNk8k7PPL9M0o6o6j3
69839Bj1N9O0j4j4l4l4l2l4O6O7J4J3J2J2O5O5n3n2q5q4K9K9K9K9M3M3n4n3Q2Q2l5l5l3l3
69797A11jjj8j8j9j8J2J1J1J2M2M2l3l2J9J8l4l5K1K1K0K1J1J1o4o3jjN2N2k2k2k3k2L3L4
69754A27L4L3q3q2L4L4p0o9O7J97O3j50j46j9J06J08k4k3k4k4PQKJKKlmn6n6N9O0j5j4K1K1
69711A24l1r4p4N4P1Po8nP1P2m7m8ONJ6J5j6j7qrqqM6M7M7M7j3j2m5m4J0J0J0J0j3j2j3j2
69666G1p8p9O0N8L1L1jjk6k7ONL3L2%%q9q8P0P1QQM0M0l7l6nnm1m1L4L3l9l8N4J19m2j68q9
69619a26J25J50o3j42j5J02L9n3J1R4K9k6k6MNm9m9N3N2m5J9R1l6j73j10J02J65L1l2L2L2
69582A91q8q9M6M7j7j7j6j7j6j6J22J23J0j17r1L7lo7o0LnnM6M8j2j3K1Q5K2j05o9N8J18j0
69542A44p7j3OPrj0nnJ4P9N8o9j33pN9mn6QP3P4j3j4J9J9n2n2N5N4n4n5k2k2K2K3Q7Q6p7p8
69497F0O8O7o5j29J9J47Qj20j10J6MML1R6J03k6m9J5l2l2qN5K7j02j04K2J19pp5rN5pl9K5
69456B7Q5K1q1j8P8P8o8o7N7N6n0m9k2k1J1J1N8N9norj0m2m2K3K3qrJ9J9ko6J1J17Q2o6j47
69412D7LJ37P3j12j11L4L3k9l0LKRRl4L1Q8j8j04j02O5O4JJN3N2n4n4rqK3K3n2n1Q9R1L8o9
69368A32j09m3N8O0%o4PJ13P7k9j13j11j3j3L3L1L3L2N8N8op0m7N9O2m4j20j4J05M1j17j15
69330f9NJ10R4j3m6J8L9L8o1o0LO7L4p2j27k2J45J46POr3r4r9OR5R5o6o6M0J04L3p4k1M3L3
69288A78p3p3p3ooN7N7j1j1M4M4J0j18j9J08O3o5j23LJ30O7l8l7j7j6j7j6O7O8l9l9K0K0m4
69247I5m4K7K7K8K7L6L5p1p1QQRQl8l9K6K6mlo7o7R3R4n5n5L1L2L1L2k4k5k4k4R1R2n8n7j1
69202A19j0m2m3K2K2m1j03J0J38J26q7j58l1P5P4ooN8N8n2n1n2n0M2M3M3M3l2l2l2l3L0K9
69163G1l5l5R5R5j8j44r2L5N7nm4J8M1M2k0j9J2J2J3J3J4J3nnnnk9k9P8P8p7p7p5p7Q0P9J7
69119F7J6klkkn8n6OPJ33J34Rr8j05%L9k6o3%K3K4J4J4M7M6o2o1Q4Q4p2j37n3N3K6K7KKM2
69073I9M2P0P0q6j50l1P5Q7k0n7PJ9m6m1K3K5K6l5l4K7K7K6K7p0p0L7J00P0l7p9p9M6M6j7
69033I7j8J4J3j8j8NOOOl4l4L0L0L6L5MMl1l1l1l1kkK9L0n7n6POJ00J00oon0n1j9j8J3J4J4
68985H6J4%jo0n9nN8K3q2o7mO1N9L7L8L7L7%Jo0o0k0M3P2l6p6j2Q7K4q0p9K2K1K2K2N3N4j03
68940F7j02K1J28K5q1p4L1L7L8k0j9KLO3O3n2j16l6O8M8j6j4N1J0n4n0J4JJMNLLLMQ5Q4o4
68895A64o4K9K8llm0m0K4K4m8m9N4N4Lo2k5Q1N0j4rj0l0j36j32J7J37P4l0k9M7M7j7j7K4K3
68853A22m0m0MLMMM4M5j9j9k8k7k7k6k9k9L5L4N9N9m7m8K5K4K5K5o8o7mmL6L7NNN0M9n7n7
68808E8KKKLl3l2L1L1QPQPj5j5j5j5K7K7K7K7klo6o6Q0P9k6k7m6m6J8J8j5j4m1m2J5P9J04
68761A41lo1o0P8P8l5r8k3Q3O4m3p7j2O5O5l8l7p8p7P0P2ppqpL2L1l3l2Q3Q3o6o6L7L7k8k7
68717I6NOk7k7k1k2M3M2j6j5j6j6K2K1m2m2L0L1L1L0mmmmj7j8J4J4j%o4o4N3N4j1j0L4L3J6
68671A30m9l1J18J15l5p2p1J5J5j07j06P5P3L4L4j9k0j5j5J6J7J9J9l5l5n2n0M3M4llP1P2
68631A92m1m1rrK3K2K2K3m1m1L3L4o7o7j3j4j0j1m3m3Q8Q6qrnnnnp2p3Q7Q5N5N5k0k0j8j8
68586I7j8j8N1N0m5m5j3j3M1M0n9o0K1J48P1n8j16j15MLN5N7K7K7K7K7j9j9j14j14O5O3L3
68547H1L3k5k4k5k4L0L0L0L0j9k0J3J3RRo5o5K2K2K2K2L4L4m1m0J8J9p3p3O3J27J1j16p7M9
68505C4Q2m6p4N1O6Kp9j5J9K0l5l3Q2Q4j3j2j2j2L5L4l9j02n3P2J45J6q9q9O3O2l8l9l9l8
68464A0J5J6J5J6m1l9L3L4O1O0l5l5K7K8o9o9K4K4qqonM8M7m4m4L1L0q5q4L1L1MLL5R8P1n6
68419A64j34o9P7P7Qn5l3R6R5l2j22n8L6L7o6o4K9R2O5o3r0L6P4P4l5l5q5q5N3N2O1O1K0K1
68378B02M0q8j27o2N9O0l2l3j2j1M0M1J4J4M5M6m5m5m0m1K8R1N8p1q5k1Q7Q7j0j38q7L8R2
68339I4K8o6o5J6J8N0M9K7K6nnm2m2J1J1llllq2q1N6N5M0M0l5l5K0K0N1N2j13j11L0J59N3
68296B12p5p5N3Q1m6j39j1P6J1o2o1N7N9l8l7M3M3M3M3j0j0o0n9M2J06O8o0q3q3j2j2K5Q8
68257A17R3l5r0r0L8M0K6K6nor3r2RJ35J33On3n3m9n0K4Q7N2p7p2qM1k3l5l6K9K8k3k5M8M9
68214F6k6k6k1k2L1L1M6M6k9k9k9l0K0K0K3m0q0M7P6J4p8p6J07J73L1r7l9K5K1m3j0N3N8p1
68173A42n9NN4j0l1L2Q2J8j19j19J4J6M0M1j3j3l5l6J8J8M6M6k9k8j8j7J5J5rqqrl9l9J4J4
68130iM3M4rrl1l1J02J03m4j09n1P4K9l4k7L8M4M5J3J3l1r5j30lR4R5K9K9n5n5n5n4O0O0Q
68089I1Qj3j2j2j3J0Rk2k2QQRQL8L8O1o7j26o2N5J19K2m2non6j19OK18J25q9j80n3J44Q1o7
68046I2o7N4N3n3n2LLn6n7J04J70K1j06j10J6Q7Q6m8m7q0p8R8J00L5L6jjo4j28p9M8P0QK3
68005H0K4j3j2J4J4M6M6q9q9J7J7J1J0k1k2m8n0N8N6K8K9K8K9k9k9r3r2N1N0N1N1o5o5M1M1
67964G5M7M8j6j7K4K4q2q3J2J1k1k0L9L9k3q6o0O8R7R9nmo8o9m5m7J01J02J7J8q9q8K4K4K4
67922G0K4m7m7N9O0j7j7j6j7J6J6J6J6mm%%K0Q3M8n9j42p7K8K9N7N6ppl5l5K9K8jjkjp3p2
67875b6L2L3nnonJ3J4J3J3L4L5l0l0m0l9O7O6J0Rk2k2n0n0J5J4j%LLL6R9J23J7j43j43k2Q5
67830I5M4k0j0rl4l4K9L0j2j1RP4J8q9n7M9R8L4k9l0m6m6J8Q3M9n7o5jM5j9m3m3P6P7P2l4
67787B11j09j07L1R5K7j21q6J04J83L4j47j46Q6Q8j8j9J9J9j3j3m4m4K0K1l1l0KJJ5J4j7j8
67749GQ2Q3l5l4L0L1k3k3J5J4j8j7k3k3RRK0K1j1j1nol4l3L1R5M3q4q3M5J15N0m4j08p6p6
67706f7j7j8J20J21jjjjn2n3K3K2K5K5oplmllJ5J5l8l8J3J3j9j8L1L1l9l9N4J18J00k7j42
67662A29j41j2j2K4K2K4K4mmK6R1J5j13j12J4J11M7m7m7O2O3r7r6N6N8Nn8kJ26P3n5l2L1K3
67621A92m0m0m0RRK5K5k7r1q0M6O2%n8NO0O1l2l2K2K1%jjjkklkK8K7m7m7Q4Q4n5n4K1K1rp3
67573F5m4Q5Q8l9q8M1M9j4j20j19P8P7L3L2o3o2J1J2M4M4k6k7k6k6O5O5L3L3n8n7k6k6M9M9
67532A32k5k6m8m7K5K6J5J5J5J5K6K6oom9m9M6M7p1o9K2Q8j3j40q8M0J22O0QQL1L1jjk5k5
67489A09k4k5qro0o2K6K5R9J00K6K6k8k7l7l7l8l7K4K3rqL9L9QPnmK7K7p7p8J8J9J7J7j5j5
67444G3L1L0m4m4NNNMk7k8J04J04M8n9j09m6N6N6j5j5k7k7j6p9o9L9O9P0j3j3O1O2k4k4k4
67402A19k4K4K5k9k9J2J2k0k1KKKKl5l5Q3Q2n0n0M2M2j7q1n6N1Q7K3l0l1J3J4m1m0M3M2J1
67359A44J0l8l8J5J6MNL6L7n7n7k5k5M3M3l2l1rrO5O6J7J8p2p1m7O1Q9K5n7n7L5L5k1k2J1
67316A07J1m8m7K6K7K8K8m6m7j8j8J4J4L2L2L2L2p6p6k2k2M0M1M1M2m8m7OON8N8MNp4p4M3
67273F4M3J5J5L8L7j8j67j44M7J62N7l1l1O3O3n5n4QPPQk2k2k2k1N2N2m4m4llQ8Q9no9m8N7
67229A69Q5o5j70j05O3O2ppN7N7m0l9N5N6m1m0LMMMNNnp0m5N9J07M3n2n2J9J9KKLKl3l3M1
67183A22M1J3J3o2o1k0j9n0n1Q1Q2l6l5L3L3%o3j0R7M3o3n5RN9no2KL7L7k7k7n7n9NNP9Q0
67139A09l8l8J6J5O1O1Kj26j21OO3O5NNL7L7MMLMj20j20Q0J45K5j03r8K7L7L6J2J2k9k9j2
67097C7J15O3o5p8j4N5rn8NK8K9%%j7j8J5J4J5J5o2LO5o3r8K8J71M3j00j00M7M6p0o9R6R7
67055A66n8n9M2J05k6j55j04J07J48K0nnj01j00j0J18Rj17l8Q9J06j07j13J4J24O0l5l6L5
67021G4L5p4p4K2K1P8P8l9l9j6j6J5J6K8K8L4r5p2N5J05k3m9J4N1p7j10J7J17J18m2m1j0j0
66981A19L6L6j8j8n2n2M3M4ppj7q0q4M2J19N6r6r5Q0Q1k2k1J0J1NOk6k6JJJJl3l3Q4Q4p9p8
66936A6L8L8l2l2K1K1J6J6M9M8o6o6l4l3J0J1J42J42n5j83n2P6P0n8n8P0P7n0m6m5mnK7K8
66895I7kkL0L0J9K0n5n5K5K5ppl0l1JJk7k7O9O9j2j2m4m4m4m5Q4Q6J5j13m6Q0P0n7n4P4O4
66851A45Jp0pL5l0p7j5O4O5nnj1j1j2j1rrM4M5n1n1K1Q5L6j12j37l1Q7Q6kkj7j7L6J00Q5k3
66807B20j33o9L1L0j9j9J4J3J4J3J7J6n8n8M9M9nmJ2J2k1k0K4K5k9k9J6J6J6J6r0q8R1R2%
66766A44%%%k3k3J0Rrqj2j3M0k3j00NO5O6k4k3R0Q9k7k7j8j7o7o6M0J04J4r2p4j0k0k1O8O9
66721A16ooj3j3j3j3J3J4J4J3m7m7K8K7J2J3J2J2k6k7k6k6M8M8nnPQm6m5j7j5N7N8o2o1k1
66677d0J06J10M5p0p0J9J8l3r7j7J09J06k1k9k9l7l7OOL8L7q4q4m5m5%J28J30Mo7mP0P0n9
66637A34n9L8L7m2m1J2J2ONOOj1j1K1K1oooon8n7J5P9L5r1o4O3P3n4o3%R2R3k0k0l4l4jkL
66589F5Mo3o2m9P9J16N3l9l9L1L1k7k8k8k8m8m8Q1Q2Jj25n9O8J50K4j4j4k8k8k8k8M5M5p3
66549A9p2L2L0%jN2N2k2k3klklllmlooN4N4l8j01o5M0P0Oj5j5O1O1m6m5l1l0P4P6%Jo3o3L6
66499E3L5k8r1rR7R8ql4L1K8l6q2j9R0R1o2o1M1M1k9r3j7Q9N8n0n4RM7j6m1m0J8J8J5J4jo5
66454C7k9P8N9ml6K8M8o0j60n6J41J42N9m7l3l2m0l9K2K1K2K1QQr8r7O9P0OOJ0Rk2k3k2k3
66411D3M1M1k4k3QPo0n9M5M6L8L8k6k5NOk6k6N6N5n0n1MMLMN3N3m5m5p9M9M1M1MNk8k8l9l9
66364A7O7O8n7n8LLM2k2o1O6Q0J6m6m6L3L4KJQQn6n6J9K0m4m3Q2Q4o1o2L9J04P5n3p8p8k2
66320B8k2Q1Q1j03j02%J28L0r8q1M5L2L3O2J25K0j08j42j4N6qn1P6J40J2p9j6M7M8p7p7L0
66282I6L0J%o3o3K3K2j0j0L5L4LLN3N3j6j43j21OP5J3rJ18R1l8j23NP1Pp9j6M7j5p3qR3K9
66237A21j16j15J14J14k4k5QPk6k5OOj2j3N2N1o2o1M1J07N3p4l9K5j4p8q1M6P8J4noj6j6J5
66196E0J6j2j2j2j1L0L0l4l4L6L6J00J00m8m8j7j6%J%Jk5k5QPm2m2j5J13R1l7j07j05N6N7
66154I0N6N7l2l3l2l2l1l1l0l1J6J7J6J7M4M3M3M3K5K6q2q1k2k1J0J0Q7Q7o0j24j8J10Q3m6
66113A74j29kO8O8m6m6j4j4ppN8N7m8m7J7J6K6K6K6K6m8m7J6J7l9l8j1J16M7q0j35qP2P3k6
66072A11k5J6J6J6J7l2l2l1l2N2N2j1j2l0l1l0k9Q1Q3k4k4k9l0k9k8O0O1m6m5m7m7N9N8j1
66031B7j1m2m3L6L4O7O7j%L1L2m3m4m3m3PQPPN1N1n1n2j7M8Q7m1r0k6L6L7j5j5N0M9l8l9K2
65986A00K1%o5m4Q3R0l8j36rP5P5o6o6K6K5K5K5K3K2rj0j%N9N9jo5j05K2J10M5o0n9L5L5p0
65943A51j33k7J00J00k7q6k1M1M1L9M0k3q7r4L5J01L7k5k5k9k8m4m2R5R5k3k3k4k3JJn3n1
65904a1MMLML9M0L9L9m3m2P4P5p1p1p0p0O6O6L5L4k1k1k1k1j7j8J00R9q9q8L3J62Rj18q6M2
65861H9J31Ln6n5qpo1o0Q1Q2j5j4K9K9k4k4l9l9l9l8N1N2l6l5o4O3M4M4k4k5K9K9l0l0M4M5
65818A22j0j1j0j0K1K0K1K0p0p0j7j5N0N1J9J9ool9l8k5k3M8N0lllkn3n1j5J12Q6m1p9p8L2
65774gL2L2L2M1M1j32j31NJ32M6q3m7P9J46J9r2r2J6J7N5N4JJq2q1P8P9k6k5OOp8p7l8R0P2
65731H9QK0K0k1k1RP4Jj26n5P1J04k4m2K3N6p1p5N2J29Jj14n1P2P3q4q3K9K9m5m5POO0O0L6
65688A72L6j03j03N8N8j7j6j2j2j1j2L4L3m1m0K4K5K5K5J0J1q1q0K6R1N6p2o6kPPK4K4k5k5
65646B8J5P9Q3m5o0n9K8K8J4J4m0l9K8K7m6m7klK9L0L7L8j5j5kjN2N2j5j5p8p9K0J9qqL8J03
65601A85L5r2j28o3M1M0L5L5LLK6K5l9l9M2M3k2k2%%J2n2o2O6O3kk1M2J9j10j39j2R9R9k0
65559I0k0k0k0MLMMj4j4N0N0m4m4j2j2j2j3N0N2N4N4j6j43j44j8J36J36m1m2K3K3p7p6P2P2
65517I5PPk5k5POk6k5K1K1N3N3j7j7M3M3n3j18j21OQ7Q7L1L2k6k6OOr5r5R1R2n4j17L0J56
65474A40M8q0q0M8P2n6q3M4J14N1j31j31l8Q8J26kp1pR4R5j3p6n7P1M2q7j06m2L4L5OPkkJ8
65433F9Q2O5o3j29o5P3P4J5J4m7m6J7J7j8j9j9j8N3N3j0j0m4m4m3m4L3L2L2L2O5O4J%MLo0
65390A19o1qrmnL9J02L9q8j20QP7P6n5n4RRm9m8N6N8qpK4K5j3j3m5m4MNO8O8QPk5k5J6J6m8
65342A04m8j2j2K0K0kjO2O3r4r4k9l0J0J0P3P4j6j7j6j7J6J7J6J6j8j8j8j7NNJ6Q0R1j6l0
65299A93l0j1p4p1L6R5L1j08j06L8L7L8L8l0l0K3K4l5l5l4l5J5J5Q2Q3M0o8p9j6Qn5n2J2R0
65259B9R1K0K1k6k5n8n7P1P2kll0l1JKK6K7nnm7m7j4j4M2M3n4n2P8P8j3j4KO5J8q8q0j6L7
65213D2L7n2n1M2M4L4L4l6l7J3P6N1n6n2J1N7oj13j12M3M1M0M0j3j3l3l3N8N9k7q9mJ01Q5
65173A81k1p0oL4l0l1L4Q8K4n3n2j6j6j5j6PQL9M0j3j2j3j2j3j3M0M0k6k6K6R1J8j09j41j3
65131d7M2k2j9M6J02L9o0o0Q4Q3l4l4k5k5K8K8j8j8n0m9M3M4M4M5n8n8k7L7Q0m8o6kP2Qr1
65089A4r0O4O2j1j1L1L0m4m4P3P3m4m4j0rrj0K8K7K8K7n7n8L8L8L4L5m1m0O3O3l2l2m7m7j5
65047C3j5M9M9o8o7N6N8j8j7R6R5m8j75n4P2M1q6q2M5J15j2l6K8R4L1j2j2m7j11j3J13O4o3
65007A03j14J1J09j9j66l9J06J04r3r1Q8Q8J5J4J5J5m8m7KKj5p9m5Q4J31O8k6k6K4K4p1j34
64969a0n3P3Q8K4j5j5J3J3J3J3J8j10r7K9J05M3o4%N6N6p9p8P3P3%j27r5L2M0M1mmj1j0P8
64927A09P7J6j13p6j2M7M7K0J9j5j5j2j1pN7M4q4j16n4J04J04j7j7j7j7m1m0L1R6M2q6m6J7
64888C4N4N3K6K5n5n5k5M0O5o4n9NN8on5RR9R9p8p8oooorqqqJ4J5Q9Q9r9r9mlO4O5l1l2n0
64839E3n0K5K5k2k2N2N3J4J4o0o0LMN7N7p4p4Q5Q5l2l3jkk7k8NMj2j3O0J24K3j05p7N1P8n0
64795A30j21PJ50Q6l2r6k0M4L6L6n7n6k6L8P8n0r1r1N4N5m2m0L4L5L6L5j%N2N3r9r8L8J03
64754A80kj29p9M6Q7m2r0L6J15N0o5o5JJJKlmllO9O9m8m8K1K2j1j0l4l5J9J9klN1N1J4J3o1
64708A30o1n3n2M2M2ONL7L8qrK0K0k7r1m3O1P5J1k1k1j2j2j3j2L0K9q7q7O8P0k6k7J2J2J2
64665E8J2l2l1l0l2J4J4J3J4J4J6J5J6l7l7noJ3J2M4M5J6J6n9n8N3N2%jjjjjL1L0k3k3m6m6
64619B8K8K9POo7o7K3K1qj0Q4Q5J4r4o3M3M8j6k5L9O7Lm3m2M5M5p0j32o8Q1R5L1LKN4N3q2
64574A47q1J8Q3N3n4q6q6K3K4K4K4n0m9M6M7J5J5kkN1N1r6r7J3J2P2n5q7L9N6N6n3n3N5N4
64533A27JJk2k3k2k2O5O6Oj21p9M6M2M2k2k2N3N2m0l9J4J3L9L8r2r2l6R1M6q1j10J7P5P6N
64491I2MNNk7k6NOkkL1L0k4k3QRj8j8J5J4K1K1K1K1m7m8OOJ2J2m2m1k0j9L2L3k9k7LKN2N3
64442A06jjOOm8m7l5l5P3P3M6q3l8R1J66L8j05j06RQm4m5P4P4m2m3j6j6j5j6J8J9j4j4J8J7
64399G8l5l6P3P3k3k3m2m1l2l4L3J59N1p7j12J6O8Mqqk2q4n2P5J68M0r1r2L9L9l1l1K2K2j5
64358G1j5L8L8kjl4l4L4L4k0k0J0J1J0J0p3p3K1K3lkkkKJL4L4PQPQj9j8L0L1k6r0r3L4O7O9
64309A05j8q2m9P8R2K8p7p7L4R9M0q8n6P1N6qp9j4L3l1n8MM2M2p0p0O2O3L1L1qrqqj%l3l2
64263C5M8M8J6J6K1K1l2l2m9m8m8m9P5P5L9r0j04K3Q0Q2j8j8p1p0KKL4L3M5M5n1n1L9L9j3
64222G4p5k0J07J08k0j06m2L1L1K4K5K5K5l2l1%%l6l6ml%JJJN8N9l7l7J1J1J1J1J%L3L3r6
64176A06r6O0O0l7j00m5Q1L7k7o2O3J11j7r1k6P9Q0n6n5J1J1j4j3J2J40O9n9j09m5M3k1q2
64138Hq1L1L1L8L9j5j4L9L9PPRQj9j9nN9K8j00p0N9N8p0j05K1J58R4q5q5K7K8k9k8LLJJJJ
64092G3L6L6j3j3NO8M4q5j78L2K02P4j26j26J10J74%j27n6P1l0j57m5J67R8l0r8K9P6n2q2
64055G7j8NNRRM3M3p0p0lO0R6l1p9p9K9L0NML7L6j5j4j5j4k4k3Q6Q6l1j59m9P7N4p3p2N4R6
64009A02l1k3M1L7k8l1L3P4n4q9L8N9o9j18J0J42P9n8n8N3N4k1k1L7L6r8r7P2J36M2q6p2N7
63970A48Q7K3j1j0j23j23l2R5P2n6q4M1J13j5q5k1R5R5m9m9M3M3m9j12l8Q7P4n4j06K0O1o7
63932A3j33oJ43J44qqj0j1j0j1O2O2j2j3n5n5jkooK6K5mnnmK1K1n3n3LKk9k8N8N9p5p5M8J12
63884A21j9j46j22R0J58R5l1l0l5l4L3L3J%m4m4j3j2LML5L6J9J9j2p6o0O6J20po5jJ08M4r7
63843A37r7nnKKP6P6n9n9noK3K4K3K3j4j3M0M0n4n4q2q1K7R1J28%r2r0N5N7j0p3l8Q8N5qm0
63797H2l9%%L3L2m6m6qJ19N4p3j18J0R7R8m3j07n8M7M8M8l6l7K7K7k3k2M1M1k3k2NNlo8o3
63754b1M2P3J0m7J7J5J6K0K0K3K2q4q4R1R0n8n9m3m3K1K1L8L8k6k6rrj0rL7L7k4k3mN9N6n1
63710A16j03l8O6O8J9K0j3j2jjjkl0l1l0l0J03J04m5j09n3N1Q9K5l6l6qpJ0J0J0J0qqk9r2
63667b2o7M0Q2Q2j6j5j6j6J7J7mo8n6M8J28O4n3n3PPk8k8L6L6l6l6K4K4np0l5P0N4n3j08l
63624e2J49J50j2j17j13nL2L4LLLLK3K3K3K3n1n2N5N5J4J4r2r3K8K8mmq7q8O2O0ppK5K5L0
63580H1L0jknmmnl8l8K6K5K5K6K5K5k0k1n2n2O3O3m3m4j3j3j4j3mlN9N9j9j9M4M5j54j53K8
63535a10J75J29o2p5L1R5j2r1k7J7m6j06m2O6O6PPM0M1o6o5O8P0j4j18k7Q0Q1J8onj0j0o0
63494C9n9Q7Q9m0m1K4K3j5j6Q4Q4m9j56q0O8J14j4p5j1j1j1ppM3M4o3o2M6M6j7j7J2J2k0k0
63453B4L1L1L2L1k9k9k8k9kkkkK9L0L0L0m0m0qqM7M7j7j7J5J4j7j8l5l6mlMMMNO7O8q2q2M0
63404E3M1QQm2m3K2K1lmK8K8m2m1K2K2L4L4k9l0k0k0J3J2rqrqM3M3o3o3N2N2n4n3N3N3j1j0
63357H0o6o5M1M0K8K9J7Q0Qj19j71M1K16R0j37j36N9J89Mj23m8Q0Qn6K0Q5o1j25L7J65P2j40
63319A42j75L6R2K9NP0M1q7p8j5K2j06l9Q7Q8l9o5O3O3o4j51k4J63L6j04m1O3O4l6l7P0P1
63281A44m7m8O0N9r2r1N3N3o0j22K5J51N9p0jO3K9r8l1L4J1n3J3J42L6r2r2L5Q3m6j08J7J28
63242A44%j06m0M6M7n6n5M6M7j8j7J3J2J3J2n0m9J3J3M1M0o6o5O7O7L6L6m3m3K1K1M8M8j7
63201B06j6n7n8k5k6L1L1jjrj0J8J8j1p5j6J09J04j09k01p4J64J64j9j9K6K6m9j13LJ09P3
63163A93l3o5o5KLP4P5Kj03j02MN3N4LKL5L4lln6n6k9k8M5M6j7j7j7j7L4L3j9k0J5J4J4J5
63119A00q4q2n2N5J29O7n1n1N1N0k4k4L6L7Pj00r2J4M2M3j4j4L9M0L5L6o1o0k7k6K8K7L3L3
63078A40m1m1MNMNM9M9j25j24pR8L2p4j0R6M3o3p4L2P8J6n4J0N9mn2n1klO0O1j4j4l5l5k8
63034a0k8j4R2J01L6o3o4o3o4K0Q2O2m4o7N8P4J0p6j2JJk6k4O9P1m9m9K6K6nnonj%j%J3J4
62988H0J4J3k9l0k9k9j6j7N8N8p7p7Q1J43M2q6m6J7OOM1M2%%%%p1p1K4K5J0Rm3m4NNNNM6M7
62940A17qpM6M5J4J3j04j05k9l0L8L7L8L7nooollN0N1m3m4RP3L7r1j39j3R6R7p7p6L6L6j7
62896E8j7J6J7J7J7n6n5R5R6l4j61r1L7J28O6p1p0L9M1J2J3j1N4N7p1o9o8J06J07rj37p6N0
62857C0Q3K0K7K7k5q9k7J01Q9l8j46j7P1n8j16J1J53R0j00r9P8Q0k7k7K8K8l6l6l1l1%JN7
62817G1N8no9m9Q0M3k0p8j3N3N3N3N4j1j1j00r9l5l6L6L6L6L6MMMMmlmmmlml%J%JL2L2l1l2
62766G3NMNMnnnnM3M3M3M3n6n5n5n5M6M6M6M6kjjjm6m5m5m5MNO8O9n8n9OOM4M4n9n9K4Q7R1
62715B33l7j04j03ooN0N0j4j3llK9L0j9j9l1L3M9p9j37j1J32J34K5j02j15n2k6L8R4R4L5L5
62675A81p0p0l8l6Q9R1j6j6k4k4k4k4O8O8jj29p2N5J54K6n8n7k9k9M6J10M8q1j09J9M3k1o0
62636A0LK8K7QQPQj3j2L1l2r0L6J03L9l2l2K8K8J3J3pp0q9L9J13J12n8n8OOm4m4K0K0n7n8
62592A0M9M8J3J3j9j9M8M8j01j00K5K6Pn7n5P2R7L3m7m8J2J2n5n4RRP1P2ko6n6N0Q2Q2o0o0
62549H9k8k9NMNMM2M1j1j2l6l5k9k8k3Q4J35P1p6p6onm8m7M7M9Q8Q8n0n1m3m4J0J0n7n6Q1
62505F3Q2m1m1rrJ4J4m0l8K6K6N9N9jkK7K7p8j41p3L2O3%l1l2K4K2K3K3k1k2N3N3K0J9p2p2
62461FJ8Q2N7n0r5l1M2M3RRRRl3l2M2M2k3k3j2p5q1K5J74J10m0j04K0K0m9j13kJ02O4%J1J0
62418A41m7m7K7K8K9L0k4k4J5J4J4J4r7r6O2J26L3p4m4O2O0m6j12m7J5J6K0K1k1k1N0N0j7
62379A10q2OJ11P8k8n7n8m7m6l6O9P5J0K2K1nonoj1j1j5j5J2n2j1R6J21k8j55q9L1L0L1L1
62337I1K0m4p0L4J34P1r0j52q3K3N5N4LLk9k8M5M5k9k9O9P0m8m8PQPPqqK3K4j9j8o7o7L6J00
62292I2L5p1p1L4Q6Q6n4n3j%J7J8J8J7n8n9onP1P1o7o8K1K0N2N2n2n2N7N7j6j44q6M0J35R
62249A25o0o1P4P3l3l2LLo1o0L2L3L4L3mmmlL3L3l1l1k2k1Q5Q5m8m8J6J6k4k4q7q7P7P7M3
62205A30q4m6m7RRMML5L6J3J3J2J3m7m7J7J7k1k1M1M3LLN9N8N7p2o3o4l0k9L4L4QQk3k4O9
62159A11O8NNJJo3o3J6J6j6j6M9N0j5j5m3m3j2j1J3J3M5M6mml6l5kjjjo0o2M5M4%jL2L2kk
62110H4l4l4L1L2N9N9j6q1q9L9P3Qn4n4J0J1J0J0MMLMPQPPnooonnnnK8K8nmm4m4O3O2l8l8
62058G3j8M6Q1m6p8p6K3K4l4l6L5R9P6n2p9j5M8M8l7l6j0J18Q5m3j45p9N3J17J5m9m1m2j3
62019A2j3L2L2l1l1K3K3K3K3J1J0k2k2l3l4L1L1n2n0N4N5L9L9k5k5m7m7J7J7N4N4m9m9L7J01
61977A88J05k3j20j19n3P2N7qk7k7k9k7L4L5M4M4o3o3L6L6L6L5l1l1l2l1K4K5pqM9M9J7J7
61936B04l9l8l8l9k9k9O5O6n8n8L7L8L3L3k1k0j4j3j4j4nonoppK5K5m9m8MML3L4KKONNOj9
61887E1k0L4L4K2K1p0p1K8R2M6o2j34p1K4J30J35P2m9j13j08m6N3N2L6L7j7j7MNMMj9j9J3
61847H1J3MMk8k8qqK4K4j9j9N6N6m2m1j0r%%p3p4J17J19K3K3nmK7K8n5n4n4n5N4N4K2K2p6
61802H9p5K0K1j8j8j9j7L1L2j8j7M1J05N5n2q2q2OPNNN8N8J0J1J1J1o6o6L0L0JJJ%n0n0k1
61756a2Q5P4l3j18n5N0M8%Jk0k0L3L4m0l8J2P8N6n0q2K4J07M3r5r4J8K0O8O9l7j00p4L2O9
61716E3Pm6m5K9K7K9K9L2L3k1k2n7n6o7L8J22N9n5n4L6R9N3n3j29o5J2P5M9j4m9m9MLk7k8
61674d8K4K4K3K5N1N0k3k4nmnnRQo6o5N3N3N4N4PQq0q0o2O5M6M7K3K3rj0j20j20JJ29J42J4
61629B07q7q6j7j6j6j6O7O8L6L6j5j5m7m7K2K2j0j0K0K0j2j2j8j9j8j8N8N8l1l0k6J03P0n8
61588A63p8p8j1j1N0N1lkl7l8Q0Q0o5o5j35rP2P1K6K7K4K5q5q4n2P6N6N7KJJJnnnnl0l0l0
61542@k8M0M2P3P4m3m2m3m2j5j6L8L8mmP1P1n7n6mlmmmmPOk6k5M2M2M3M2j2j1K0K0m7m8m7
61494H0m8L3L2J%m5m6QQLLN7N6rrm0m1j1j0K1K2QQm5m4N5N6o1o0O3O4J1J1n5n5L7L7l2r5q3
61446a15M5J25O1n4n4L4L3KKK9K9k5k4P4P4k7j55n5P1J17j1q9q8kjM7M8N4p5j33oJ15J16n6
61406A06n5lO0J0j18q5M2J20N7l7l7j2j2K0K1J4J5q1q0M8M7nnK7K7m7m6L5L6MMJ1J0J0J1m6
61363F6m5N0N0qrrrj9j8j9j9RRQRN6N5p9p8L3R9K8l6qN5Lo2n0J4OON6N7%o3q1j7k0k0M1J05
61314A46N9m7o2JJ7J6k5L8L9k6n0n0k2k2K5K5J2n2m4J9N0j3j03m0P6P5On6n7PP3P3M3k1j9
61272I1M5M5j9n4J0LKn2n2m7m8JO5R5j1q7J8J08J07m6j11l6K8RRJ4J3k0j9m7m7j7M6R9L6m0
61229I1m0L1L0m9n0J1P4M6M6mll3l3k8k9j4N1J03M0p3p3O1O1p8p9J4J3r7j63jJ89J59l4r0
61189D9J6N3N3l6l6J5J4o0o0Q1Q2n6j19m4Q4P6J3j2j1j1j2oN8R8l0j14n0O7O6l7l7J6J6L1
61148A57L2k2k2o3o3L2R6J5j14j12J4R1K8J9J9L9L8p4p5N2J16L8q9j01l7ppJ0J0J0J0mlM9
61108H2N0J5J6n9n9J4J4M7M6n3n3k1k1KKKLN6N6j8j45j00J13J74M6j15j15L5L6J8J9j4j4M
61067F3NMMK0K0j3j2k9k9O7O7l3l4J9K0l9l9N7N6j3j4L5L6j04j68rJ17J29Jn8n7m3m2N2N4
61026I0j1j1k3M1K1j06o6lK6K5K4K6J9m5l5R1P9m9j15J2N9O0K8K8Q0m9j27JR1K8o8o7K4K4
60985A02j26j28J00K28J8j10n5J58J01k6j00j00l3l2J6J7j5j4L0K9%o4k9R9R9k9q2j9J4n0
60949aq6M2J40P6j2j3J5J6j02j01L5L7O4O5j0j1o3o4j0j1L0K9klm6m5R1R3p7p6KJ31R3l4p2
60908A20p2L1L2k1k2l1l2O4O4l3l4k9l0L5R8Q5m2j45p9R1R3J6r1l4K9J%NNl5l6lkj3j4O1O1
60863I3mmK8K8m4m4RRj%l3l3M4M4J2J2rrrrK5K5pql3l3jjk6k6K6R1N6n2p6j2JKNOL4L4o2o1
60811a3M2M3l2l2J04J04j3j4KKKKl7l8nnllklm9m9K6K6l0l0M4J08O5m1m5O3J09Mj12j11l0
60767D9l0K3K4kkkkjkjjppn8o0OOL9L7N8N9l8l7n6n7mlN4N3K3K2n2n1N3N4l4l4l3l5L7L5L2
60717E5L3k9r2m3J04J19l1j21n8Q7Q8j5j4n4n3J0J0P0P2l5l5K5K5l9l9l4l2K9L0N1N1j3j3
60678A09j4j4m6m4MNMMpoqpM2M4J1J2P8P8p1p1j8j9J4J4RRr1q9J0J16R3K9k5k6k9l0j9j9j9
60631A3j8K4K5K5K5%%k1q4l2P3J02mp0o9K9K9N8N8pol2l2j%k7k8L6L7l1l0L4L3J6J5J6J5j1
60586A60j1m3m3l6l6K7K8L3L4JKllj10j08R0Q9j6j6J1J0J0J1onnoM5M6j9j9l3l3O7O7j6j23
60542D1j29o7L0L1L4L5M1M3o3o4N8N8K6K7j0j1j0j0J7J7J6J7l1l1L2L3n3n3J1J0k5k4OOM5
60500E3M5J4J3k6k5k6k5kkkkL3L2l1l1j0qR6R7p9p9j9j7K2m0qR8O4m2r9OM7M7j0j0L2L2l2
60455A06l1N8N7r1r1L2L3l2r4j1R6L5p1r2J5R7R7M6M5j03j03K1K2K2K3K2K3rp2p0L4J04L9
60415A57p0p0%JJ7J8j4j5L0K9JJnN9L3p4p4j0M3M3j2j2O3O3n5n4kjk7k7k6k6L5L5L6L5m7m7
60370C1OPk6k4O9P1r1q9M4M3K2m2JJ09O2m5p4L3P3Ro5o5j%L2L2J5J5l8l9k2k3OOko5o1M4J09
60323F7M7n0n0O4O3l3l2NMNNk2k2k2k2J6J5O9O8r4r4M3M4J0J0J0Ro1o1qrQ7Q9L4L5j05j05
60279IrqK1K1N0M9k7r2n2P4L2L1L6L5J4n0m1Q7N5p2j46q0K8K8N5N7O5o2j43p9P9P9j2j2j6
60238Dj4N8N9KJKKRRq6q6N7N7NMmnmmM4M4n1n1nmM9M9j0j0o4o2K4K6k8k6J08J10Rj19p1N6
60189H4Q7K4p5p5k6k5L6L8j6j6QQQQl7l6N1N1M6q2r9l5J02J03K7j00p8M7J01L6k1k0k5k5m4
60147C0m3m4m4P9P7K5K5n3n3k2k2J1J0M1M2poK5K6J7J8l6l6m3m3L0L1l0k9Q6Q7l3l3%jmln7
60102A8n6Q4Q4O1o7p8p6opJ3P7J13j5o6o5M3M3j8j7L5L6l2l1%%j4j5j4j5K1K1j2j1k2k2R0
60059H0R0m4j09p3N4M7j7j2N1L5k9n7PM3M3J1J2rp3q0M7M8j5r9K8J22N9p7p8P7P7j9j9klL0
60016A46L0nnmnp8p7p7p8J23J23K8K7j4j4J8J7m1m2rj0ooopN5N4o3o3Q9Q8l4j61o1O8J55K7
59972A82p7p8l9Q7J07J07m3j07p4N5J8m6n3J2J5m8p6N0O7Nm1K2K7l7q2M5J41J43pj35o5O4
59934A39N0j4m4m4L0K9m3j07o7O0J33P0n4j18q2M4O0O0J6J5K3K4K4j03j04m2P3P4n4n2J9K1
59896C6L6L6LMj7j6J6J5L2L1k2k1n3n3M3M2m1m1J3J2j4j4M0L9k2k3k6k7L1l4m4Q1Q9m0j11
59854b0m9O2O2qqK9L0o7o5M3M5rqlkllK7K6noM0M0n6n6MMNMl2l0K0K2j%j%o6o7P1P1K5K6K5
59801A16K6l0l0l1l0nmK6R0Q1m6j24n9J8J8l1l1J07J07p0p0L8J01n2j79m1J70J19r5j02K4
59764A1R4l4j04K2J16N4j2j2j6j5p7p5j5j5L6J63J32Mj16j16J4J4j2j1j2j2K6K5K6K5m3m4
59726B1j2j1K2K2K3K3k8k7M7M7J5J5j6j7KKKKn0n0K4K4n1n0O6O6J9J9K0J9o5o4L1L1j2j3j3
59682H3j2p1o9RJ36J09j8p8p7J2J2J1J2n7n6J02J03j7j8qN6Oj21j21OR2K8kjM3M3p4p2M1M2
59640G4M2M2K6K5m9m9o2o1N4N4J8J8p9p7Q3Q4RJ0m7m6j5j5L0L0%o5l2R6R6l2j01l8J4J5k5
59599B7k5K8K8MMN7N7o3o3o3o3M4M3rrJJN3N3r3r2O7O5kkkkQQL7L6j0p4jJ28P8m9j38rO5O5
59550A88m4m5L0L0j22j20J3J41J02j11j90o4R7R5m4m5N0N0J4J4J5J4j15j17OJ33J00k6n7P
59514aO0O1rj0j4j5J7J6o5o5m1Q5P8P8j0j0n6n6q8q8O0N9K7K8J2J2k1k0K1K1j1j1K4K4l0l0
59471C2k9k8M4M6J6J6j6j6nnQ3Q2J9j09j61l4M0L9m7m7Q0P9j6j5QRm4m4Q5Q6q7q6j0J17O4
59429A46o3l1l0l8l8M2M2Nj22qJ19J12j7p9p9N0N1rrm0m0L8M0M0L9j3j3J9J9n4n5K0K0p8q0
59388i4J6J6J04J06J0Ro7o6P1P2j2j2j2j2l7l8nnkkklO7O6k9l0m3m2L1L2o1o0k9k9N1N1N2
59344F2N2m8m7O3O3J6r1o3M4M8j5k6k6j7j6j7j7K6K5K6K6J03J03l6j42q1j7J4J4J5J6M7M7
59304A51n7n7k5k3K0K1l2l2K3K2K3K3L6L7j7j6k7k6M8M7l5l5lmL5L6LLo2o3N4N4l3l4M1M1
59261A37n9n8L7L7qqj9M5J8q9n9M6P0l5j22n8Q0P9l3l2L3L3L4L3l0l1l0l0P1P1k4k5KKKKm
59217G8mM9N0p7p6k3k3M6M6M7M6m0m1N6N5l9l8J1J0lo7j5J12K0j07j03K4J06M4n1n1L7L6j6
59177I9j6%%%%o1o1l0l0L1L0k3k3P1P0llO0O0l6l6m7m7M9M9J3J2q4q2M0M1J0n3l4R3R0l8p7
59131C4p5L2L2jjkjM9M9m7m7j4j2O1O1MMm9m9K8K7nnK1K1n4n4L1L1m3m3O5O6l0l0M1M1n4j16
59085c4m9Q0M2k0k0M3M3k0o3KNn7p5N3J08M5n0m9n0m9L8J00P2n7p2N3J64L6j00j00L0R5Jj06
59044C9l3P3O5m2o4jM2M1p1p1OOONL8L8L8L7l4l4lkn0n0LLJ2J0J2J1QPm5m6N8N8N8N8p1p2
58997D3LLL8L8l6l7k9k9K2K4N7N7K6K5l6l7l7l6m8m7O8O9n8n7pR8O0m7m8J6J9J9K3K3M0L9
58954B21n6n6m4m3L1L1N7N7n9o0n1m9N9N9M9n8q8k2P9Q1l3r7k7P8K8p9o9L6J42Q0m8m8K2K3
58913A46LLn0n0j0j0rj0LLMLJ4J5J5J4j2j2j2j2J2J1J2J1n8n6L7L8P6P5m1m1n6n6J8J9l8l9
58868d0J5J4J4J6j7j6J0J0J1J0M2M2j6j5j2p4o6O2J21oj14J2J06J06j09j09M6M6k8k9J9J8
58830F9n6n5RRj9j9L1R4M3q5n7O9P9J5m1m2L0K9K6K5p1p0K1K0l3l1J3J5J4J5J4J4Mn9l2R4
58787H2R5l2m7J6K6K6J7J8l6j64j09J02J46J8j25o0P5P6n4n3Q5Q5r7r7kO0Nj22l0R6J03k4
58749G9p9p7M4J07J13j6q6q5m9P8Q3Q3k6k7L4L4KJr7r8kjk0k0k1k0L6L5L6L6k4k5k4k4L4L5
58706D9LLl8l7N7N8n0m9LKk3k4N0N1klK6K6K7l7m9P9L6r1j40j3J12N0m5m4O9P0o8o8M8M9l
58662H4o7k2J04P7n0j19RO8O8n7n6L9L9k4k4k4k4K5K4ppn6n7L8L8M5M6n1n0j8k0Q9R0L6r2
58620I4o0MJ2n2o1O7J26kr6l2P3P4l9j02l0R6N7pl8l8J1J1j4j5J7J7K6K5l9l8j4j4j4j3K8
58578B0K9K8K9L5L5k9k9o1n9KMK7K7noM7M6o1o0K3K3p5p6KJ29P5n4o3O5N6pm3K0N6p2j04m2
58534f8O4O3m3m2K1K0J9J8m5m4QQP1P2QQr1q9%J28J00k7j25o0M2J07M2q5m6J8N1N1n1n1l0
58492B2k8l0k9J5J6M6M8q7q8j8J09J32Nn7OK6K7l4l3J5J5r0r2P9P8J5J6%%o4o2K9K9J0n4l9
58449f7Q8Q8l9m4K1P6J3l7l8K3K2k6k7k7k6L1L1J0n4m6N9R2j5o6lR8L3k9l0O9O9p7j41n8M8
58408B1K9L0L2L2j5p8p8j5O8O9Pn7o6kO3O4opopk7k7k7k7N1N2K8l6k3M2O9On0n1J0J0j3j3
58362E2N6rj04j06M2J05L9k6j7j7j8j9L9M1M3k0J5J5m1m2j8M6N5qp0p0KO5O6Kk1k1PPK4K3
58320A17l6l6l4L1R7R7m5j08m9J6j7q0o8L8P7P9k4q7o5%J03J05L6k7n5n5J5J5J5J5l7l6K6
58280B3K7j3j4Q5Q5L2r6j00K7L4k9k6L8j6q0j4J14R3l5j36j0J22N8m7m6M7M8j01j00J15J16
58243B01l9j65m6Q2P4n4n2n1MLN8N8m7j10k9J00J02k4m9P9J34Pm8m8k5k4m9m8N7N8j4j3j4
58204F8j3J8J9J9J9n8n7R2R2k6k7k6k7m4m4O3O2o6o6L8J02K8j01m1Q7M7q1j09J9N5pj05m2
58165a12O4O4MNj1j0N4N3l2l2l7l5L8k3j25MJ32J34K6j02n9LK5K4J2J2J2J2j0j0j0j0j4j3
58124C3m4m5llO1O0P3P2j11j10j4J13N4p3m4K0K0m4r3L3R9L6k0k1J17J16%j27j59l2O4O5l4
58085E9l3M3M3k1k1q0q0K5K6K8K8K8K8KLKKL9M0k4k5K2K2q0p9J8Q4k2j49m2Q6J04M2k6k5n4
58042A3n2n5P3O5O5KKj8q2r0L6O6O7k8k7k8k6M2M3k1k0M7M7K1j07q0M6O6Lm8m7K3m0l3R3J54
57999A72K7j15j13O9P0m8m8J6J6n2n3N4N3K0K0l4l4kkN1N0KKl0l0j4j4L9L9J9J9j3j3l2l3
57957E8jjj1j2M2M2o4o3j1j1J3J3J2J3LKL3R6L3j17j47JJ59R6o1o1MLLMJ5J6J5J5kll5l4o
57911E1nonklN1N1onook6k6k6k6M2M3l2l2j5j3j5j4P4P5k0k0O2O2n5n5l0k9k2k2L3J39Q0j12
57864A29k03n5J08M4o2o2R3R2k8k9K5K4k2k1k2k1mmO3O4M0o7p5j0l3l2l5P1O9O9KKJ0J0j29
57822Aj28N0N1llkkN1N1j8j7J4J4PQo7o6K6K6P9P9POj03j02oJ21P3n6m9J5J4m9n6O9J03k6
57778A12q6k2L0L0l7l6L6L8n8n6mmk6k7J04J03%j26n8P1J13N0m5m4J8J8J8J8j0j1j1j0ooo
57737G0ol8l7L6L6nonnK7K8K4K4m9j13r5L1N2N0m9n0pJ20Q6K1n8n7k8k9K1K1K2K2k9k7k5k5
57693e2K8R2M0q7j55k9J55J53m1j04m8P8L9k4J6J6j9q2l8O6N3n4k7L6N9mp4j0O1O1K8l7l5
57653F1l5qpM0M0j7p9m8J6O8Nk9L5O3jp7p6P4P5J3n0J9Q4K3m2p2p2j07m5J16J14j0j15PJ56
57611A19R1j00j62j4O5O5mmmo7o7mJ4J4k2M2L2l1k8L6R2R4JKn0n1LO6K3q4n1N4Q1J7k1k2K6
57567A51q0j08m6N8N6l4l5QQPQj2j3j3j2N7N9N2N2K4q2n9M7O1q8j97m9J54J53Ko3K4Q8l4r7
57526D7K0K0j5j6j9j9L4L5j0rj0rrj0rrJ8J9l4l4m9n0M5J08J35Pn6n5n1n1p4N4J64J02r6r6
57483A8L0R3jj29p4N2M3k0J9Q3M7j8J6J6j9q2l8R1L7r1o3%J0J0OOk6k5o2o3N5N6M0M2j0p3
57440b4o3O5R9L5m0m0M8M7n6j19k5J01J37Rp1p0O2O3k9k9n9NM9p9j14J3Q5K2q2q4N1N0K5K3
57399EN6N6l2l3l3l2M1M2M2M2j4j4m5m6m7m8M8M7M4M4l1l0J3J3M5M5k6k5L4L5k6r0o6O2N2
57358A28j1l1l2J9K0J9J9QPn7n6K0K1q1q2P9J42nj31p9M9O8No4o4P2P1J9j08q1M6J27O3J%
57316A21N7N6n0n0n7n6M9N0m6m5m5m6L5L4m0K2J01k7r2k9J47J49m5j72n7O9L0l4MO9Nn9n2
57276dJ0k7k9M5M3j9j9J3J2J3J3j8j7m0m1K2J50R9j13j34qR2K8ML%jk7k7L7L7k1k0k0k1PP
57232B9L9L9k7k8L7L7j8j7j7j8l6l5P0P1m3m3j0j1rrK3K3k9k7L4L5J4J4J4J4opool2l1%Jl4
57186el5P0J34O6o2j29o4k3k4M5M3P8P7k9k8j9j8m6m5K4R0R3l4j05j05opk7k8M2J69J15j3
57147A94m0l9j9j9j8j9L3L2p4p3K7K6nnL2L1L2L1q7q6J8Q1M8p9p8M8R7L4p1p0N3N4m8m8K7
57105B0R1K5j04p1rJ2J1J8J6J8J7j0j1N4N3k6k7L0L0J5j12j07m5R9R7mmm0m0K2K4K0J9K0K0
57063A21L5L4j03j03nnK6K6noonK5K6o1o2LJ31P8n0m8m7lmK3K3qql9m1L5L3n2n3M2M3j1j0
57018c1K2K0LKn0n1N5N3N4N5qql9m0n1n2JJP6P8M6M5n7n8n7n7M8M9J7J7MLMLj7j8j7j8M5M5
56970A17qqo4o4L1L1L4L4o1o1rj0M3M3J8J7n7n6M9N1J3j13o1O7O0O1o4o2J0J1N5N5j9j8LM
56927G2L6L5K2K1Oj23j69m3J23J21k9k9Q5Q4q5j48n1P7R1K8lln4n4M3M2QQp9p9q9L9J41P7
56887A21n4n4J6J6p3p4O4O3j3j3N7N7l1r3k1J05L3r5j9J07J17j1k7k7o8o9r9j00M8M7J35J35
56849A80J9j09o4O4O9n9j45j9R8R8l2l2j9j8n0n1J5J5O6O8nml7l7KKLKP3P3k2k3L5L6q2q2
56806B8J9J9M6M7l9j04j38j1J18J18j2j3k6k6K7K6J7J6l7l7L7L7ONj7j7m9m9M5M5o8o7K0Q2
56765D8J0j18l7P0P3J0j8M7M2k2n8n7rrk4k5K9K9N7N7NMRRRQQPk5k5n6n5L9M0o8o6OPMML7
56716dL5M8M9k6r0n0N5Q3k3q7q8M5J07K8p9m9J3L3L3L7L7o4o3n0N7Q7Q7k3k3o3o2J0J2P5P5
56674A62p7p8k0Q5N8m8p4rMNJO4O1m5j23n9P9P9j1j1j0j1o2o4R7R5rqm0l9m4m3L1L1klllL1
56628a3K9N5N6L3p3j01l8Q5Q5k7k8m4m3K9L1J1J1J1J1n5n4J04J05m2m3J1J1l1l1l2l0M6M7
56589H6m9m8J0QJ0J0n6n7J8J8j6j6Q0P9lkM6M7n1j14j9J07N3p5j01K5Q0J8j5M9O8o1j37p4
56548h2J5J5J9J9J5J5k8L4Q3m4r7K9J06M2p4p2N9O1p9p7J4J3J4J2NONOO2O1n5n5M1M2l4l3
56505F3OOmo8k3J01J35Pj23o0N7N6k3k4RQq5q5J1J0J9J7j2j4JJP4P6rrrrJ0J0m3m3oon9o0
56458i7Q6Q5l2l1k2k3k3k3P4P2k2k2rrm0m1M2M0M1M1m0m1m0m0K2K2K3K1k2k3P2P2m7m7Q3Q3
56415A85k9j56r0L8J21no4o2P5P6JKj1j1n6n5m0Q7R3l6r7l4J15J17J1j17q0j7M8M9K1K1n2
56375D8n1KJPPk4k5L1L0k2k1p8p8M5J71Q2m6p9j7M9j3k6k7K6K6k6k7M8M8m7m5N9O0PPn4n3
56331em6m6l6R2J07J07j8j47n7O8Q5m2j51k4R3R3n9n7M7M8nnJ7J7l4r8k9R7M6q2p8j4L8L8
56291d0J3J3J3J2j2j4J8J8J2J2J2J2l6l5J6J8j8j6j7j8O0O1j3j4m4m4L0K8l7l8N2N4Qn6m5
56249c5Q1Q5m3p1N8J06M3j29j29J0J37N0p7r7K9O7O8j9j9n1n1k3k3L1K9K6K7m8m7QPk4k5K5
56208b4K4K5K4l1l1K1K1j5j4J7J7LKk5k5NO8P7n1o9nO9O8l4l3l3l4L5L5LMn3n1M3M3KKn2n0
56162b2J0J0J0J0opO9O8n6n5k4k3k2k2RJ0Q5Q6J2J2l4l3o2o1O3J27O0m7j45q0J8Q1L5k9k9
56120A8L5O3%l5l5J7J7n3n2N6J21N3n3q6k1j1j1l7l8N7N8QQQQK8K9q9q7l9l9P5P3j3p6p3L3
56076h3J26O4r3r1JO5K0q5q1K6R7R7qpn9o0M1L9M1M1K3K3J2n2p5L2J20N7j00j00rqj2j0M1
56034C3M2P7P6j04j05l9m1L4L3prK2K4J2J2M4M4n5n5k2k2j6j7N7N8popol0k8KLQRRRK0K1j2
55987F1j2o4o4R4R6l5l4k6L9J3j13m4Q4J01k5r8l4O5O7mmK9L0m6m5P7P8lj31q7L8J2J2LKK
55944C4LJ7J8j3p6o5O3O1O2j1j1j1j1j2j1K0K0KKn1n1KKL3L4JJL3L2p5p5M1M1MNMMn9n8N7
55896FN9K9K9m5m5kkkkj9j9J3J1n2n4Q5Q4k9l0K4K3J0J1k2k2ooR0R0o0o1j1j2j7q0n1P8Q8
55851H1l9m7J5O3O3k9k9J7J7j4j4l0l0M5M4j3j3j3j3l5l5llNOP1P2n1j78p6J38P3n3q0M7J54
55808A13K6n5RP3n5j31o8Q8R0k4k3l8l8L6L6NNo8p0P3P2M1M1ool8l8KLLKQPk5k4JKJJJ5J4
55759F0J5J4M5M6p2p2j0rK3K2L0K9j05j04N5J18K5j03m7P9P6n2p1rM3M3QQL5r3j27jR4K9p4
55717e2p5N8J21L4r2m3Q3J05k2p5j0LMk4k4K9K9L0K9K5K6p1p0K2K2n3n1j6j6N9N8ooonJ0J1
55673D1k1k0P9P9m3j70n3P5J24mp2rQ2Q1n2j16l8Q8P6J2m1m0l8l7J6J4O5O5j0j0o9o9K6K7
55633C8l8l8poO1O3j2j2J5J6l7l7j1j2J9K0m1m3J1J1O0O1PQm2m1L2L3K1K1l3l3J4J4l9l9n5
55588e1n6Q2Q2j1j1K2K1n3n3M2M3K8K8k6k5l5l4L7J02P0n8r9r9kkO7O8j1p5k3J03R5l2o8l
55547F3M2k2r1k9L1L1j8j7N4N6l7l6K9R2L7r0l8K5K2m2n2J2J04M0q7q5K4R0K0j08j07K0O6
55507aJm6J7L2l0o2JR3L1m3J9J07M3r8r6J4J5J3J5O7O6n0n1o4o6RQO9P0L8L9p6p5m2m3N8N7
55463C9l8l6l9l8J4J5K9K9K7K9J9J9j4j3L2L3m3m2L2L3q1q0L9J01O5o4k0k1k7k8K2K1p1j36
55423a93J1J39Q9l9r9K8M5j9l8Q8R0l8l2L2R6l1q7k3K9K9k0k0L3L3l2l3M2M2m9m8m4m4RP2
55382A8Q5m2j06K1J11j5j52r0J68J66l0j56oJ21P4n4j19OO7O6K1K1n2n1n2n1j8j9L5L3J5J5
55344C0J4J5k2k2RJ0k1k1QP4M4q4j11J6O3O5m6m4P3P3J5j13j68m1Q1Q2l3l3K0K1K8K8J6Q0
55304A06J12j7p9q0j3j3j4j2J0RM2M2l6l7l5l7M3M2J0J1p7p8n8P0J39P6l9j01p5N4M8j4n5
55264e6RQ1Q2n5j18mJ24Q6m1p6j2N8po2o2L5L5LL%Jl1l2jjO2O4l6l5K8K9l3l4jjM4M4QQk1
55217H5q5n1N4Q0k5j01l8N5N5nnjkl2l3L3L2R7R7l6l7o8o9J0Rk1k2J3J3j8j8J3J4M4M6k1k0
55172D2q4q4O4O4L2L2o0n9M7J09J2r4q9J7P6P8k2k2lkklLLLLK5K5l9l9m9n0n0N7R7L5p2p1
55127g0P5P6l1l0OOP1P0m3m4J6J7rp2p0L4Q0k7o2%P9J6p5L2J43L6j28j27O6J30l1j36j1R4
55087H1L3p3n7O9rqR4R5n5j82j06J07Q9l7o9N6R0l9r7K9Q9l8p6j4M9j3o1O5J69M1j39j38M3
55047a2J07J8j09m5Q1M9j5l5l5llo7o7K3K3K3K4K5K4K5K5qqqqk7k7L5L6n4n6N1N0N5N5rqm5
55002H0m5j3j3J1J0k2k1jkkjK2K4K4K4m0m0K3K4q0q1qJ20R3L1J1J1k5k4q9q7MML6L6Q6Q7j05
54957F2j03M6M7j7j7K9K8mlJ4J3op0k6J00P3n4j52k6Q6Q6o0n9ppN1N2n8n7J7J23P8p2j00l5
54915b8N7N7J2J1k0k1n0m8M5M6l0k9K3Q8L1p4p8j5M9N1m1m0M3M4l1l0m1m1P5P6j8j8j8j7j7
54873Cj7L6L6j1j0q4q5L9L8L9L8M0L9QPl9l9J4J4k9k8M2M2m3j05o0M7N6qm0m0O5O5rj0onK6
54828B6K6rqrqO4O4l1r6l8O7J10M7m0j03p1p1M2M2J0J0j7j7L5L5j7j8j7j7N7N8K6K5q5q4J0
54785bJ0J6J7J6J7o4o3j1j1M6M5k3k5K9R1P9m8p9j6N2j3n7n7P3P3l1r3o4O4Q8l9r0k7P7P6
54743E6j5j5RRk3k2q0q0L7L7P7P6K3K4o7o6PQMMq2q3J2J41J11j5r0k8O7O7p1p1K5K4k9l0Q
54699d1J34R7l1o2KM8M8q7q6j6j4j6j5J9J9rqjO2P1n7o2JJo3k6J02J02k6j19n6O0N9ppK5K5
54655F6p3p3Q2Q3k4q7n3P5N7op1qO5O6k6k5RJ0j8j8QP1K0j08j55k8Q4Q3K4K5K4K5r3r2N7N5
54612C1o2o3Q6Q4j0j1j0j1k5k4L7L9k3k2M1M1q7q5J9K0m4m5O2J89R3j21j70m3N3N3N2N3M5
54573A42q4j10m8L0L0JKPOPOQ1Q2o7o7K7K6l6r8l4R4J24kr3k8L4l0r5L1J75M8j63j65O7J94
54531I4Nj22j7J10O3o4o1O7L0l4J0Rm3m4J9Q3jj28p4J37J63L4j57j56j5j5M9M8J1J1j9k1N9
54492C1O0K8K8J1J1n4n3J4J4J4J4n1n2N4N5m2m3p3p5L1L0L0K9j1rj1j1K4K2N5N5o4o4jjL6
54449C1L7o9p0J2J1P5P5j9j9j9j9m8m9N8N7K5K5K4K5j5j5j5j5n1m9k5J03M1q6q1M5R1K8p7
54408B2p6N6N7N6N7r8r7k8R8L5r1r3L6J22mj09m6O8O7l2r8m3Q4M1M0J1J2n1n2J6J7J6J6l8
54368b9l8K6K6l2l2L1L2J4J3j7j9nonnk7k7Q0P8K0K0j2j2j8j9m9n0L1L1L0L1n1m9J3P5O9n8
54324F0q1j8P4P5L6p0j15n2R6R7j0rm1m2klmlJ1J0J1J1m3m5J9Q2L8o8p1L6P6l0r0J5J08M5
54281A03o1o0N7N8m8m8l7l7l8l8J36J35M6o0l7l7j2j1M9N0n7n6k4k3QRM1M3k2k1L9L9k5k5
54240C6j1j1K1K1nnonl1l0j0N3Q9j7j37j38P6J82O7q2j07M2P5l0n8MO1ln6n7M6M4L1L1L1L1
54197A42J4J5m9j13p9K6O8O9nml2l3j9M1J3r3r3N7J75O9j46j44k0Q6k8k8M1J04M9p9l7K5Q
54158@OJ2J2K0J9K0K0j9j8j8j8k1k0M2M3l5l5rJ19M5q4j02l9JJMNK1K1K0K1M4M5o2o1j4j4
54114b8j4j4M5M5j9j7JJL2L3K5K5q1q1J3J3k0j9O5O6L4L4r9r8k9R7Q2m5j04K3P9J7m7m5J1
54072a9J1n3n3P6P6p1j35OJ34P3n3o9O0P8J5NNr6r8j8J08J08j8o8o6j1j1j8j8Q9Q7P3P3p6
54032A26j38n8O9J00k6r4l1J08J08Jj28j26%O5O5l3l2k7k7P8Q0J6J6j6j6j%r8j00LJ28R4L0
53992A36kkooj0j1j0j1p4p4P4P4o5o4%jL5L4k8k9J0J1J1Ro4o5M1M2l0k9L4L5m8m8N5N4l0r3
53947a45l1R6J17roN8J7j09j39j1O0N9O7O8P1P1p8p8n1n0R7R7k1k1k1k1l9m0j9M4N1p6j36
53908a28qJ45J45L5r4o8o7j2j2jjO2O2M6M6o0o0llllK5K5p7p8L2R4O8o1q5q6k5J03J12j6m2
53865Gm1PQPPL7L8j02j03N5J81M2q7j23LO5Lj7j8J0J0rj0K3K2j4j2J7J9J3J3n1m9R3R4K5j03
53821F0j04K4M6j6q8k4M2M2J3J1J3J3K8K9l6l5kkM1k2j08J9R2R2o6o5L9M0l9l7K4K5%j%%l6
53776A2l5K0J9lj30j03K5J69J03l9l8K8R2O8o0o6lN6N5q5j49jJ25R5l3j73m7J00J02m0m0J1
53738C5J0J0J1k4k4k2k4LKL4L5k4k2M0M0J1J0n3n2M2M2o4o3L3L2l0l1RRL9M1j1j2K1K0j5j6
53694D2j5j5JKo2o2Q1Q1k5k5oqppL3L4L5L4l2l1l1l1OONOJ7J7J8J7o7o5o3o3M4J08Q3m4n8
53648d7NK5K5k3k4L9L9K8K8l6l6j6j5j7j6RRP2P3j2j2p6p5j4j3N0N0KLLLp7p8K9K9llK9K8
53601a5J2J1J1J2n2n2k1k0P3P2l2l3l2l1L2L3j0j0N2N4q4q6j7J12P6n1j1N2J6m9k3J02O4o5
53561I0j19QO4O6l2l3L9L9k4k5o3o1JO4P2l5r8QQ7K4j18j19N9J64M6j03p8K7K2K1L5L5k9k9
53520Ek3k5J9m6n1N6R1K7l1l1K7K9JKo1o2l7l7P0P0k4k4n6n6P1P1O9P1k4k3n6n5O8O9q0p9
53477f5L8L7k5k6M4M6M5M5k7k8r1r2N6N4mnl4K9N6n0o8nN9N8l5l4mlO0O1mlj3j3p2p4J9Q2
53432A4M6n9o4%O0lk2M0P0Nm8m7J0J2j5j5M7M8n5n4RRj5j5J7J7N8N9nnK5K5q1q1m1m2K2K3
53387e1N5N6qp1m5O1L6k6o9oO1O0p3p5L1R5L3p2p3L4Q9K6l8l6qrK3K4K9K8p8p7N2N2j2j1K0
53343B7J9j2j2j7j6j7j6M4M5j9j9P3P3p5p6j8j9j4j5RP1lj09p2L4L5L5M4J07L2p4n6M8N0n7
53301C0p8K9O7Mn8M7Q2k4r7RQ5K2q5q3O0O0L5L5k9r2n7M8Q1k5o7mO0O0o7o6llK5K7K6K7j12
53257c1j12P9P8MNL7L6k9k9o0o2M2M1O8P0o2j25k1J07L7q9j18J0J15N1n3n3N6N5m8j13K2J49
53217E7J18j0r4l0O8Nq6q4J7J7K3K4K4K4pppoj7j8j6j7QPPQqrm1m0mmN9N9L7L7k7k7J3J2J3
53169G8J3j7j8j7j8JJ%Jj3j1J9K0J7J8m6m5J7J6m2m3K8R0K9r7p6N3J50K3o9o9K9K9l0l0KJ
53124fk3k4QQQ2Q2j09j08k7k7NOJ08J08L5r2p1rJ2J1rrM4M3K0K0j2j2J4J3J3J4n4n4%%M4M6
53079I0q5q5JJ26J9j08p5N2Q3m2r2L7Q8l7q4M3J52K5m6m6M2M2l3l3K1K0q7q8N1N0K7K7k5q7
53039e7n2P7J32Oj27jR9J00r5r4M0J06M7q1j14j14m5Q3J60L3r3k7Q6Q7j05j04J3J2OON8N9
53000A01j28j28P2J35Nj23l1R6M0q7p5j1RJ0O5J29jj28n8O9J07k0j29jN9N8o2o4k8R9R9k9
52962E0j10j12K5J51J14j3r3r2nnM8M7l9l9N6N5qrqrJJL3L3j9j9k3k2%o3l3P2Q9Q9k1k1p4
52918B7p2M4M3%JmlNn8l6O9N8m8n3J1N3j0j3N2P6l1j19n6O0N8j1j2J4J4l9l9J3J1j9j9k3k3
52874g9RRK1K1K0K1k7k8K6K5l7l7N5N3jo4o2M6N9mj5j4M0M1n6n4L7L8L8L8r6r5K1K2K2K1l1
52830a7l1m6m6P2P0NNk6k7j%L1L1l9l9J4J4l1l1K2K2j6j6J5P9J7q8o4Q5J24kj37p5O8O7J9
52787B8J9k8k6K4K6k3k1j3M9N9p0j03m0M1M1M4M5l7l6l8l7N3N1k0k2J1J2J1J1M6M5pqo7o6
52745d6K7R0K7j00j06K3J36Rj26o4J30J31m6m6Q3Q2m0j66n2P5M9p7j49O4J89O1j31j31NJ31
52710C2L8q8n7P1Q7m0j27JO4O4k4k2KKLLK0K0p5p6Q5Q4n4n3j8j7J4J4J4J3j8j9PQPPn4n3M2
52663i3M2O7O7ppj5j5m6m7N2N1k2k3O1O2l5l4kjl4l2J2J4J4J4J1J1k1k1k1k0p4p4L5L5L5L5
52619b6K7K8nmO2O2l4l4k5k5PPl3l3kjN3N4o1j25l7R0J17j0k9k8l3l3R3J57N2j62j86K6J45
52577E4J8n7n7j2j2qqM9M9m6J7J26%j01j00N1N0PPPPl5l4O0O1j02j04N6N7MON9N8j04j03R5
52534A5J61rj36m4Q3N0p7m4Q1K3j04j01K6P4QRP4J7j09q3M5J17j0j03m0O8O8r9j01MJ32O3
52496E8%j3j3j6j6k6k6O9O9l4l5l4l5K4K3K3K3qqM4M5MMk8k9j0j1p8p9l8O9J14N1l8j01j9
52453g5Q6P0l6j00l8jkN6N5N6N7q2q1L1L0k2k1KJL2L4j22j23L6L7J9J9k4M0L5p2p2L5J58R4
52412A12mo8l4K9j0j1j0j0K1K1klkln1n3K2Q5Q5k0l2l1QQQQm6m4j4j4M4M4QRrp2o9L8O2%n3
52363e3n4M1M0QQj5j4j5j4J8J8M9N0JJn3n1J7J6j00j00R2R3J7J8j4j3j4j4MLMLN4N6KKq3q2
52316g4J2P6P0l7q2j9M9M9q4q6O6O5O6O6q1q0J4J3K5K4n0m9O2O4n3n3%%j%K0K0K0K0OOk7k6
52271A1lkn5n6J4J4O7O6k8k8k8k8j3j3O1O1MMk8k6Q3Q4r0r0kJ04L6p0q5K0J06M3j09j08K6
52229e8K5j2j3j2j3OOJ6P9O8l9o3jN4N4l7l8j2j1J9K0J8J8r8r8L5L6L6L4L4L4L3L4r2r1m2
52186g1O5N4n1n2N4Q8j8q9J7J32O9j33j32K5K4k9r3k3Q4Q7K5J6J6j9k0LKp1p2P1O9k5k4nm
52145c0l2l2O5J27O1m5q0j7k6k6j2j2j1j2R3R5Lj03q7O1O3q5j04M5J49M4p7p6R7R7n7n8qq
52104Bqp3r7J0J06J06k5q8o1M5N6N5J2J2J1J2o2o2L4R7O3m3r0k5L6L7n5j18n9M8N9N8k9l0
52063f6l0l0P6P5JJk7k9K5K4M6M7o7o6K6R1K4q4n6OOn8j0R5J00L6o0n9l2l1j5j5J7J6oooo
52018d7M5M5k9k7J7J9J8J8l9l9L4L6%%n2n3O1O2QRk4k5k4k4K3K4qpm6m6K8K8o8o8P1P1L6L8
51973F5j5j6pql8m0L2L1k1k1L6L6L6L7MNp1o9M7M7m8m7K2K0j0rL5L6j6j7MNm8m9k2k2J0J0
51928g6Q6Q8j3j40n3P5J41J3l4l4m2m1L0L0jkl0l2M2M2m3m3RJ0N4N4k0k0LKm6m6NO9mj31k
51883a00J24Q3j30j50O3J47K0j52k5R7R6j01j02Q0P8j0j0rj0QOQQK2K2l2l1RJ0J0RL4L4o0
51843D6j23m4Q4P4J2m4m3K7K5L5L5m0m0J3J4j5j4m4K0J5j12p7J35J74M8j07j06O6O6J8J9j3
51805A04p6j24KQ6Q6p4p2K2K2M0M1j3j2mllmK8K8K8K8j07j07l3l4k2k2R4R5n2n1M3J05L9q9
51763a1j02l9N6N7j4j5M3M2M3M3n9n8noJ5J4M8M7n9n8L6L8qpqpk6k7O8O9m0m0rqOOPOk6k5
51715a3k5k6k3k3L0L0L7L5l7l9p0p0M6J09Q3m3q4q5Q3Q3N0N1l8l8ooo5o5L0L0QQk4k4L6L6
51672a9MMj5j5J7J7J1J2M3M4p9p8J7J7l6l7nnK5K4K5K5L8L8PPo9o8Q9R1j00r9L5L5rp2k1J07
51627EP4n4q3k1L4L4j5j5P7P8LMr9r7J7Q0K7j00o9N8M9j6l9K4J3J2J7J5J6J6PQK0j06j11J6
51584a21J16N2m2m1K0K0K0K1m2m1j1N1L7q9o3O5J64L6j28j28L3L2JJJ6J6n8n9P1O9lo6k1J07
51544C5O7Mm9m8m7m9N3J15K1j05k0J06N4p3j43j6P8J5k2k2J7m6q4M4Q6K2p3N5J52R0j00r9
51506A8L5L6l5l4ooko6p5N4Q1J9l3l3j%O4O6M6q2p7j4M9N0o2o3M6M4J3J4l1l0l2l1j6j7N8
51461e3N7NNONn0n0LLO2O0QQn4n2M1M3kkn5n5K1K0l3l2J2J1M4M3k0k1k1k1j4j4O0N9l3l5J6
51414b5J21Q3k4j16j16mmnmk2k3L1R5O8l8j04m2P3P1j5j5J4P7P4l3r4k9K2K3o2o2N5N4J8J8
51372F0n7n5L5L4Ln9o7L9Q5K3q6q7R0Q9J0Rm3m3mlO6O6m5j09q1K6O2O1L7L7j6j5q2q3qJ00
51329a1J51M6j10j09M2M3j8j9j8j9L5L6MMj01j01L5J40N8m8k1M3J9m6m0K2l9l9J8J8K4K3n0
51290b8n1llK9K9P7P8l9l9p7p9J8J7O0N8n6n8K0K0K0K0k0k0k1k0N9N9mnj7j7j6j7l2l2%%N8
51244c2N6m8n0NNL7L6J8J8m6m6M1M0J5j13j04K3R2R1j2j3K0J9KKL5L4p5p4K9R4J1j16j05J09
51203bJ56K9j12j11p6N2P9J6m4m4N7N8k9k9o0o2qrN3J17R6l2r8l5K5K3l4l6N8N7oor8r9N0
51161a04N0M1M1k3k1pol9l9JKK5K5J2j17n6P2J72J09l8l8l3l1l3l2M6M5j8j6J3J5q2q4nJ22
51119c1J22nn1m9NOM3M4k0k0l9l9K4K3J4J4n0n0O4O4m2m1qqm0m0J1J1J1J1L1L1jjj1j0N3N3
51074G9n1n0N5N5m8m7J3P8N6p1p4N2O0o8q7k4M2M1j7j8J4J2j7j8K1K0K1K1nmo7o8J09J09l6
51032H8l6j1N3L3r4j21OP5P4n9n8k8k7Q5Q5k0q3m2Q4J16J16l6l5o7o7J8J8m6m5KJKJL6L6L7
50989I1L6m6m6m5m6J9J8J8J8j1j0N2N3n7n6M8N0m7m6J0J1K2q3k7P9J12Nj13m8O1O1q3q2J5
50949f7J5M7M7l0k8KLM6M6j02j02L4L4L4L4m5m6m5m6N7N7poL0L1Qn4q5K1J07J05j5j4j9j9
50907B8L0l5o4M1J00nj23j24O8J73N5r3o6L9J3n0m1O5M2k2m3J8j2j4k7Q0Q7k0j26k1J03J05
50869A61q6q4J6J7lo5l0P5M2k2n1J2Pn8p7K9Q9Q8n4j16q3K3O6O5j9k0J2J2MMk7k8N2N1n4n5
50826a07R2R1J0r7l0P5M1o5r6l3P4P3pqppj7j6j7j7N3N2N3N3m7m7m7m6l2l1L2L2K6K4l7l9
50783f9P1P2l5l5k7k8L5L5j4j2j4j3l4l3L0L1N0N2n5n3J5J5j3j3lN9K7p8r0J6R8R8n7n5n6
50741h3n7K7K6K6K6k6k7Q0P9m1m1K1K2nnl6l7J7J8j4j5j09j09Q2J47N3n2JO3L6p0m1O4R9o
50700A13j25o1Q1Q3M0o6o5o6qrL3L3%JnnnoK0J9m4m4J6J5J6J5ppppR5R7k8j33n4P4R9k8o6
50653Do6kkj02K7O1O1r5r5R7R7ppppl5l5K9K9m9m9J34J34j7j43m6Q2P0n6k9R8J02j10k02p6
50611b12J59J58o8o6O6O6l9m0RQQRm3m1N5N7Pj20j21PQ5Q5L0K9p7p5q5M3J25J26J4j14j5j5
50571A5M1M1q0p9j6j6M9M8M8M9n5n4n5n6rrN5N5n1n0n9O9N0N0ooopl9l8J8J9J9J8M4M2o2o4
50526h7J3J3O7O9M4q3j46k0M6M6n3n2R3R2J6j11lkJo2K3J50J18rj51q7O0N9l8l7l8l8L5L6
50485c6L5L5l0k9l0l0J3J4O8P0L9q9j52k5J02J01l5l4K0Q5O1o7n7OKo0j12m7J02J66L5r2j24
50446i5LQ5K0m0m2P4P6J1J1klo6o5P1P2jj28o2Kj0rN2N2j0j1K2K3K3K3j6j6M9M8q2q2j8j8
50402e9K2K2K1K2o1o2KKN7N6ppj4j5j5j5j3j3j3j3K1K2q5q5R2R3n2n3N7J20J5j11n7P2P0n5
50359c9n1P6O8n8n7n7M2M2N0N1m8m6k0J07J5j11j58N5J47K0n2n3M5M4p0p2L6L5j3j3J8J9m4
50319i2m4O2O2JJKJk8k8L5L5j8j9j9k0J9J9m6m5O1O1K8K9o3o4P7P8O1o7j00j01M0M1QRK2K1
50275A9q3q4N9N9O5o0o4o4P7P6J8J8m5m6n3n4Q7Q7Q7m0p4p5m2m1K2K2L6L5k8k9O6O5l1l3l3
50234h1R2R4l3r6r7KJooooP8P7k0k0o7O2N2N4l0k9KLk0k0J2J1M2M2o4o4M8M8n5j21l8Q9N7
50188a3p1mN9L1r5p0N8R0l7n3P5P3n2j10J8Q5J9NO8J05k4j82j19P3J37L8k7n0m9j5j5j5j5
50149h2j3j4N1N0k1k2M2M2K2K2m3m1j4j5J8J7j3j3J9J8o1o1Q7Q7r5r5N0M9l7j01MJ32O2o4
50108c3q6k1N1N1rro2o2J29J29K5K6l8l9j3j3j3j3k1k2M1M1k7k5NOk0k0J3J2o5o5P6P5qj37
50066a41l4R3N1j3j3N1J8j08j09J9J66J01m6m5K3K4n0j15k7Q0N6qn1J3K6K7j5j5N9O0m5m4
50027a2m5m5N3N1M3o4j07m3P5P4J2J1J3J2j7j5J4J5l4l4ll%jL1L0m0m1L4L4k7k6ONJ0J0m4
49983f8m4M1M2k7k7k7Q0J08M5r6r5J8J7K9K9lko5o5P4P2m0m0rqL0L0K5K6l1r3o9L7J45Q2l5
49940H6r8n0N6O0lq8q8M6M6NOk6k6K7K7N8N8m6m7K4K5k8r0m5O2N7on7n9K3K4K4K3J0RN8N9
49896A16o2j25o7O2O3O1lmm9m9M6M5l7l7J4P7O4o4n4PM0M0rrk2k1O6O6n6j83n4P4J33On2n1
49853b8j4j4J8J9N1N3m3m2k4k5K9K8m7m9J1J37N3p5j45j8M4j9m4K0P0O8k1k3m4m4QP2L2r5
49813a01r6L3J07M3l1l0P5P3o4o3mlK9K8j6j6j6j6J3J3k0j9J3J2J3J3L7L8OONNo8o9L5L5K
49769BLm6m7M8M7qj0m2m1Q4Q3r6r7J5J5J5J5L3L2j8k0J1J1J1J0m7m9MNqqqqO4O2N3n4q7k5
49722i6K8K9n2n1O2O1Mo0l7O9Q5k2q5k3O5O5m7m8J4J5M6M6l1l2M3M4p5p4k1k2J8J8k5L9O1
49680A1m5j09m5O9J32O2jl9l9m3m4L2L1%jn2n2M3M3K2K2K1K2l0l0l1l0J6J7J7J7N9O1l5l5
49639C6j0j0m1m1K2K2l1l1P9P7MNo6o5o6o6Q1Q1l7l6K7K7k7k6N0M9m4m6J1J1J1J1OPk5k5K3
49595e3K4rrK9K7k4k5K8K8o4j30k4J04J07j9l1R6R4l5j45q3N4J16K6j00j01K7O5Jo5kP7P5
49555E9n8n7lll5l5L3L3k0k0P1P1o6o7L9M0j0j0OP0J8j08k7J00M7p9q8M0J31Nq4k1K8l6o6
49514a02kR0K6l4l6J5J4k7k7O9O8n4n5M1M0J3J4l9l9m4m5N1N1m5m5L0K9K7K5K6K7o1n9L5L5
49472A2J5J6k0k1qp4j09J8P4P3l5l6K7K7jjK5Q7N4p5j04m2M8M9l5r9m0Q9L3L3j2j2L7L6l7
49430hl8J%l1l1J9J9J9J9J%%Jmll6l6M4M4n2n3K5K4K4K5J7J6j4j5L7L8n7n8L2L1j9k1mln3
49382a00n3N8J21Oj21k2J06L1r6p6N1Q4m5o6O2O0o5j07K2J51K4j00j01N1N1K6K7K6K6n4n5
49345g8J9K0m1m2R8R6m2m0J0P3K3j04o4jN3N2MMl0k8K3K4k9k8LKkkl4l5L8L8j6j5k2k1P5P3
49300E4j8j7j8j7N5N7lj28j02K5Q2J8j9M3Q0m7j41p8Q1Q0jkjjn5n6M1M1j6j6L7L7j8j9R0R0
49257A38m3j70j10J04J43J7j14n2R0R1m3m4l1l2%jRQRQo0o0R9R9l3l2K0K0QRo5o7MMN7N6o9
49213c3o9NNO1N9K9K9l6l6l5l6j2j2M1M1l6l6J14J15Lj25n8O8M8q1q9k6KLOOM0M0L1L2K1j04
49169b5j10J8J05M1p3p4J8J7p1p0OJ35J65L9q8q7M3M2L6L5l9l9l3l5l4l5n9o0M1J70Q4m2j04
49130h3m1M8M9j1j1J1J0J1J0J2J4J3J3q2q2K4K4JJJKNOONk3k4L9J02M2q4q8L9N6o9r0k7R5
49084g6R4L5L5o4o3J%K1K1m2m3L9L8L8L9n3n1J2J1k4k5k4k4K9K9K5K5j9q3k1J07P2n6q6M0
49043d3J29Lj06m3O3jo6o7K6K5opP6P5p2p4O8O6LLL8L7k6k7q1q2K3Q5M0q6r2L6J49K1q9r1
49000i3M5M4j9k0KKo2o2J15J14p5p7Q6Q5k7j55k1Q5J9q7jJ03L9o8r1k7Q0P8J5J4r1r2N8N8
48959b6ooj2j2j2j2J4J4M6M5o1o3KJO4O3m1m3K4K3l9m0L9L8o7o8N5N5onK7R0J3r4m0K3J9m2
48914d0m7J7k2k3L2L3MNmN9K5q1q5k1MNK8R1Q3k3j7j7k2k4J4J3J3J4q1q2O7O7n2n1J2J2O6
48870b8O5m0m1n8n8ONP8P7k8k9L4L4J3n0m4O2R4L0p2j34p6j2O0O0%%M4M4M4o3j09m7J8J7N7
48827d7N6K3j05p5p6O6O6j1j0K2K2K3K4m0m0J13J13M5q3j36qJ8J8j7j6Q9R0j5j6m8m6p1p1
48788a43P8P8qppqJ5J4J5J4J8J7m6m6r9r9J28J26Mj23r2L6M8M9K5K4L9L8j02j03l2R5K4K3
48747gl7l6K7K8l2l1L3L2N3N4K8j01j07K0Q7Q9j02j04QJ35M4q3j09K0M5M5j1j1l4l3jkO1N9
48707B7llj2j0j1j2k8k9L5L5K5K6l8l7K5K3K5K4K6K6l8l8l4l3P1P3K1K1j29j27j1j1M9M9j8
48665d1q2n7P0R5L1l0l1L1L1L1L2K2K2m1m2M1M2j06j69n2P6M4k0QJ35P6n2j29jO7O8n7n6n7
48624a01n6O4O5MNJ3P6N3p5o7nK6l6q3M5P2Rj00l7P2P1k1k1k2k1l3l3P4P3n0n0j8j8j4j3N0
48581a02N1M7M6n8n9p2p3P7P7mlN9J22O9n8n4J0J7m6p4j1K4K3l5l6k1k1Q5Q4k8k9k8k8JJl1
48538g8l1O4O2m3m3RQRRM4M6J9j08r6L2P0O8n4n5O2O1o6o7L0K9m4m3L1L1J5J5J4J6j5j3j4
48496b6j4L7L6p1p2m5Q2Q9l6j41j4J23J21o6j93r0J23J03k6n7n7N5N5k0k0K1K1N2N2m9n1L8
48457d0L7Qj18m6m7O3O3O3O2rj0rrl9m0M8M7O8o0m0m1J3J3J4J2L3L4L3L3m6m7m5m7onooL3
48412c9L3L3L3K3K2j15j16L7L6NMjjl2l3L4L5J05k1q1q3Q4Q2J8j08p8N1O9O9o1n9J8J7j4j4
48370d8N1N1kjo1o2qqQ4Q4Jj26r3l0K2K2P1O9mmk7k9M7M5jjn3n4k1k1L3L2M2M3q6q8LJ30J12
48324A14j00j72m4J15J14p0p1M6M6m4m4QP2N3p3p4N3Q4K1n1n3%%j%m2m1N0N0rp4%J27L7q9
48282f2j39P5J43J6r6L2J23nj64j66N5J18K4j05K3J50N5p3j08J9Q9l7r2k8O6O6j6j6m8m8N1
48245i8N1K0m3m9P9J06k1q8q8M2M2PPPPLMN6N7l2l2%%m9n1J2P5Jj26k4J03R4l3j38p4O6O6
48201d1L8L7J1J2n3n1p7p7qJ20J22mp3p3N9N9m7m7MLO7O6rrrro0o0p3N5P8J4m8m8L1L1%jN8
48155a2N8j25j25O5J92N7j55j25LJ02L8m7m7J3J3m1m2K1Q5J08j8q7q7L7J02L4r2n0J5J0n4
48118a54o3%K5K4K3K3N5N5J2J3j8j9k7k7ONl7l7K7K7P5P5L9L9q7j50q0M8J05J05l6l6l5l6
48077f1K8K8NMP0O9o5o6o4o5l1l1J11J11L1p5q3k0P8P7k5q8q3K2O5O5o9p0L7L7L1L1l2l2L7
48035b3L7k5k6J5J5m9m9J3J3J2J3k9k9P8P7K2K3m1m1m5m7O0O0j08j09J6J23M7n8n5N0O4%o2
47995e8o3N1N2J9K0l5l5K8K7n0n0rR8N2j1l3l1KKKKJ2J1n1n2%%%%J8J8J8J8K7K5nnMMj38j38
47946b54l2P4J14N1k0j9QQMLo0o0N5N5N5N4n3n4n4n4N5N5rrJ6J7j6j5L6L7RPJO5L1p5r9OQ9
47899B2Q9l3l4l3l2l0l1P3P1On8k9L3L2l1o2JP2Rn7n8N1M9j3j2N7N7j2p7n8n9l1l0Q6Q6l2
47857a8j39p2J20J57Qo3%N2n3j30k3R5L1o6o5L6L7K9K9R6L4p0o9j0j0n5n4N5J18O7LJ5m9r4
47816e8r4N4J16j2p5j2N1M6j6j0rk0k0k0k0L2L2j%o2o2M7J11M8j5j4M9L2l2n6n5j4j4j4j4
47774a01J7J7J7J7K3K3rqm3m3K2K1j3j4j3j3j0j0K2K2Q5Q6o3o2K2K1l9j05l4R3Q5K1o8o9L3
47733g0L3J7J7j5j6opp0p1P1P1J1J2jO2M3q4j48k1R1R1l0l0JKN3N3N4N4r4r4J2J1pqqqN7N9
47686H7m8m7pqppq1q1J11J11m7m7J7J6l6l7K7K7l1l2L1R4M2q5n3P4J7m5j8J09J00k7r4k9J0
47644Fn3o1O6R7l0n3J0N3rp5p6L9L9k6k5PPOPJ1J0J1J1qpqpKKKJN4N5n2n1r3r3J3J4Q4Q4K0
47594a6J9k0k0J1J1j9j8M5M4n2n3k1k1qqK4K4M8M7j8k0j5p9n8O9O5o4l1R7Q7m0j79n3J23J23
47553B4n6n6M7J09M0q8n7n9lk%J%Jj0j1j0j0P6P5k9l0J7J8J6J8N9O0j25j23K9J55J6j11p7
47511i6N2J06k0o0o0L8L8J5J5r0r0L8L8L8L8rj0N3N4onl7l7lmo8o8O2O2m5m4Q6Q6k0j47q4
47468a84J29J07j9j22n9M6M6k0k0M4M4j7j7j7j7j6j6M9M8ooo9p0P9Q0Rj16p9M9J12M6j3j1
47429fj7j7nmK7K7n0n0N6N5m2m2m3m2N7N6ppK4K4pqk3k4RQj5j6M9M7l5l7nml1l0L4L3L2L0
47381Al1l2noo9o9Q6Q5j7j8L2R4L3r4j46j8R4R3k6k8k7k8m1m1J01R9M4q3n2J2L4l1p1N8J29
47339F2Lj42j44nJ22O3o5k5M0jjOP0M9p7p6N1J48K2j22j23N9J22k0j47j36P7J43J4m2K1Q1
47301B7Q1o2j25q4M3L1L1M1M1k2k2n1n2R4R2l5r7l6R1O7n9j19n5O3J26O5o4l5K6K3m0p4j0
47262a00N7N5popqJ1J0J1J1k7k5k6k7K8K8K8K8k0j9k0j9j8j7j7j7J3J3J4J3j9k0M5M4m7m8
47219a05N5N4o0j25K3J50R0l6o8N8Q6m2j44j7Q5K2p5j2P6P7j06j07N4J17M8q0ool3r8o7O1
47181a31R1R0k1k1q4q5K0J9N2N1nmnnNNNNk5k6k5k6M8M7J5J4J8J8m1m2RP3J1j16l8Q9J17j1
47135I1j01l8K3m2q0j6R3R2l8l8K1K1k4q9k5J02J16rp8q0kkkkL8L9k6k5K7K8nnqrK3K4K3K4
47090D1K4K4o4o4o4o4K9K9K9K9j%L1L0j8j8M4M5j14j16L3R6L7r1l2R7R8k8q9k7L9L8J1J1n6
47048c1n6OP0P0n7q6q8M3M4J1J2N1N0j4j3q8r0N9O0J9K0k5L9N1p5j43p9P3P3k9k9J5J6j7j7
47007a55J5J5J4J5M5M6j9j9J5J5l8l9j4j5j4j5lmk7k8K9J57R5j16j11J6J62L6j03j03J05J03
46968F0qj35o9N9J32Nj08j09L1J58J06k2m5m5K2K2o2o4l1l1K0K0K0K0m1m0N5N6M6M7m8m8k1
46929d8k1k1k1QQQQjjl3l3O3O3J0Rj2j2j3j2k4k3N0N0j1j3o6o6M2M2j1j1O4O3j1j1m6m8j6
46884i7j6O6O5rj36j06J08J46J9j07j07O5O6m8m9j6j6M7M8M7M6o0o2J3J3j1j1j1j0J4J3l9
46846a35l9j1j1Q5Q5jjn4n4K5K6K6K6K3K2K4K3o3o4P3P5r5r6K1K1lmlml0l0JKL8L8J08j8j30
46800a04j30O9J96J1j15q9J24P4n1j35oJ01J00j05j06n2P7P8P8j03j04mJ25Q6l9n7n6M0M1
46766e6QRLMk9k9k3k3QRJ4J4l9l9MMN7N8j9j8L4L5RPo4o6J3J2O6O5p4p5%jL2L2L2L1k6k7M
46717d4NL0L0m3m4j5j6J7J7J9K0j2j2l6l6j07J9R1R0n7n7K5Q8K8l4m7J6M1M0mmK3K4l8j01
46675h4m2K1N3j2l6l5O8O7Mn8o5M1P7J3q2q2K3Q6J4n1m6J7O3O1l9m0l4l5l4l5N6N6L2l2o7
46633a57lO3O4k7k6ONllN7N5lo6l9K5Nn8n9ON9mnN9P6J3n3n4J6J6J6J6kll5l5N7N5ppk8k9
46585c7k9k8j9j9j8j9K2K2j1j0R5R3K4m0l8l9J8J7J2n1q3k0M5M4j5j6N5N3k4j32r5N4J06M1
46544d2m8m9J1J1j3j4R3R2j0j1m1m2m5m5J9J9M0M0k4k4K8K8l6l5QQQQk4k5M0L9JKl1l1N2N0
46499Gj1j3p6p6O8O9K3m1n3P4Q3m3o7mK0m4j07K0J09J09Oj20q2M6K9L0j0j0N0M9n1j16j7J12
46458c7R9j13j77L6J98P1j20j20P7P8k7r2L1J57J3j14o2O5ko7rJ17J6j11r6L2R5l2o1O6R7
46421Hk8j30lO5%m3K1J22O0o6o4L6L6o7o8L8L8llllN9O0mlm9m8j8j7M9M8k5k6m4m3J0J0L9
46376e9M0l6l5K1K0l2l3M5M5qqJ7J7j5j5j7j8k7r0n5P3M1k3kJ27J25kj66j03N5J18J1j15m2
46335a46Q7L4k9n3J0J3J3l7l6%%L2L2J6J6J7J6j3j4o7o7M9M8nmJ7J8p0p0M6J72P4j37j92K2
46294b08J65J00l3r6k6L8J9J9K2K3l0l2l1l1l2l3M3M2j3j3M0M0k0k1k0k1kkK1K2K0j08j11
46254b69J6J65J00r5r6N9J22K9r8q5M4N3j1qqj1j2j4j4m5m6N4N5N4N4n5n5k4k3N5N5N5N5r0
46214c4r1p1N7R2K8o6j29k3J05J09j9p6N1J17j0r0r2P8P7j5q0m6Q2O8No7o8L3L2L3L2k2k2
46175b2l1r6j08K0J56R2l9j05j4J14O2o3n3J2K8K9%Jj0j0j0j0J6J7J7J6l9l9m0m0J3J3M5M5
46134c3q9q9rJ19N4p3k1J08J04k3j53k6R1R0r4r5K0J47R9k9q8k3l6l6k5k5K9K8k7k8k7k8J8
46095a70J8J7J8mnP0O9j17j19O3J90Q2j30j53k6O7Mm5J8P5J1q7q7O0O0K8K8nmmnNNNNL3L2
46051Bm1m2j9j9N6N6p4p4M4M3J6J7n8n8L1L2m2j05m2Q6J00L5j7j6L3L2m8m9K6K6k5k4K9K8
46010f1L4L3o1o2N6N6j7q2l1R7R9k7j25KP5J1j08j08J12J11k7k7JJl8j02m5Q2J12M7oo9m1
45971a08K3P9P8n1n1KKp8p7KJ30K8j01r2L5J16J15l6l5ppK5K4j05j07P3J36K7r9o9O0K9l4
45931g3l0L3Ko2oJ21P1n6j04K2M1k3o9mK6K6N4N3kj29q0M7R8L4o1o0N1N0klk9k9K0K0l6r9
45888a88nJ24R0l6o8N9N1p4j67l9J04M1r0k6J21J20m0j68j5J12J07j8q8k4QPQQRQk8k7MMJ0
45847a06J0RJ0L1L2k2k1k1k1J0J1mnO2O1J9j08j45j7L9k5k2M3J11M8j7j6P0n5j52k5J55J53
45807I2k3j51o5O2N8o9o1LJ2J3M7M7k7k7K4K4K4K3k1k1n3n4M1M0RQO1O1n0j56n5R4O7l9lO0
45764eJ1r3j13L7J21N6l7l9L3L1k6k7k8k7NOOOk1k1L2L2M2M1l2l2m8m7K7K8n9n8Q0Q0QPQQ
45719hp4p3O5O5n7n8k5k6PPOPJ5J4J5J5J1J0R9J00Jj06j08mL6k8k5L8L4k9p9j5J07J06ool9
45675hm1L4L3m5m6QPJ4J4q1q2O4O3l2l2k7k7O5O5k5q9n9M7O1O2L6L5PQq8q9j5j6J7J7R6R5
45631D6m2m1l8l8J5J5%jL2L1noq1q0O6O6l0l0M9M9k6k6k4k5K8K8M2M1M1M2n1n0n0n1l0k9M1
45587a22M1Rn6j1R6J03jj16j16J3J2m0m1K9L0O1O1OOOOn0n1K4K4O4O3p4p4L6L6MMk5k4PPl6
45542h9l7N9N9l8l8J5J5M7M6m7m9k0j9J2J2n9o0ooM0M0QQM8M8k6k7k4k3L0K9j7j8j8j7j4j3
45497a49L9M0j5j5j5j5QQL9M0K3K2p2p3N9N9j6j5qrqq%JJ2n3n5N2Q8K4n5n5M7M8j4j4N0M9
45452D4k9k8L4L5j8j7m9n0o2o3M3J08P8k6j12j12O0O1K8K8n8n8POL4L5L4L5m2m1m1m2L0L0
45412a18K9L0l0l1P0O9Pr8j27K2J34O9p6p7klO1O1L1L2p4p5j9j9Q7Q6m1m1rj0J9J9q8q7L9
45370a60M0L9M0K4K4l9m0ooN7N7j3j3p6p7M0M0PQJJJKo9o9Q0Q1k3k2k2k3lmmlN9N9m7m7J2
45322i4J3J3J2ppqpPOPPj8j7n0m9J4J5P8P9j6j6J6J6n7n7N0N0N4N4n2n1q1q2O8O8L1L1l2l2
45276d4n1n2M8M7qj37p6N2J11M7j5j5qpJ2P6P7n0j13J3J07M3o0o2K4K4m1m0k1k2k1k2P6P5
45235c3l0l1L5L6k8r1m2Q5N0j5j4M9J8m7o0MK7K8l4l4l4l4R8R7K9r8p5N3J11j5r1k8P7P6l9
45193@l9l9l9k2k2M2M2l5l5K7R2N8o8l2L1K1m3m3K1O8No1o2M2M2M2M0o9o9j7j7O7O7k9k8L
45151e9Ln0n0R2R2k4k4j5j5m7m7J6J6j6j5K5K4K5K5j1j1m3m3L3L4l7l7M6J10oj34m1Q6O4j48
45109a82j50O3J82N5l5l5L2L1j0j1j0j1m9n0J02J01J9j08j04m1O3O3qpJ3J2j9j9j1j0poL8
45069a09J02P0n7j31mL1l4n2J0Q2J8m1m1QQk8k9O8O7m5m6J27J26j5j43j15J2M8j6m2m3K8R2
45030i4P8n0j17n4Q4Q3m2m3RP3P1n7n6n5K3K4K4K3k5k5K9K8QPM0L9o7o9POL2L1k2k1K3K4l0
44986f1l0l2l3Q5Q4n4n5J9K0J4J4j8j8JJL3L2J2J2k0j9qrm0m1K5K4K4K5j8j8L6L5o6o7K9K9
44942e3K6K6k7k7l7l7nnN4N3K2K0m6m7ONONNNk8k9M5M6n6n5nJ02L9o5o3M3M5j8m8J5O9Nk9
44895c8l0N6N5m0j04m3O3O7Mk1k1PQm5m5K9L0l1l0K3K2O9O8k7k6K6K8o8o8ppK5K5n5n5K0J9
44851a17J%L2L3l6l6L9L9m3m2J0J0L3L2K8K8o9j33j7J10J29Kn6n7J3J3j8j9rrqrN9N9n7n8
44808a23k8k8M6M7k3k3K9R2M5q1j17n3J1J1J5J5K9K8K9K8j2j3J9K0qqK2Q6J2j15q8M0Q2m5
44768e9j33oJ30J29q4q6J6J6J6J6LLl0k9J3J2j9k0N9N7K7K6p1p2K4K4J2J2k0k0L1K9m4m4j1
44726i3j0j1j0N1N2k2q6l9Q8M0q9p1N7J23no9o9Q3Q2qrK2K3MMp0p0l5l4J9J8M9M9k6k6K0K0
44682d8K0K0p3p4O5O4m2m3j0j1j7j8N3N3k3q7j9J09Q4j28j68m1P6P7L1L1O6O5j14j15P4P4
44644f9K1K0m5m6j4j4J03J02n5j18o1O8N9nL3L2m3j08p3N4K3m2n4P4P0OJ1P5O2o6p1N7N5p1
44603c0j56k7J52Q7r6r6O0N9p9p9O0J86N6j55j05K3M8j6m3K0O3%QPj1j1q5q6L3L3O5O5m3m3
44563a36k7J01P9m7r9l6J8J8K3K2L3L3o3o3L4L5L4L4l8l8N7N7o1o3q1M7Q1Q1pok3k3p7p7l4
44521b12l4Q3Q3M4M2n1n2nmK7K8n5n4K0K0J4J5q1q2P9P9K6K6k6k6M8M8k8k8K5K5j5j5o8o8
44479a72pqM6M5l3l4K0J9j2j3j3j3O7O8ppj2j2j17J2J06J06m5m6L2L1o2o4K2K2m5m4k4J04
44439i0J03k3p5p5qrk3k2P3P3J1J1J1J2ppM5M7j1j0o2o4jjL1L1p0p1K1K1N5qm0O8R1j5j03
44395i1j03O2J27J5r0p0pK6K5M7M6o6o7K1Q6M0o4q0K6L2l2q3k0L6L6J7J7M9M8j8j9J3J3q9
44354a17q9P1P1L8L8OOj2j2j1j2j4j4J8J8n3n4k1k1QQL6L5l8j03n2N4O8O7%%n6n7M0M0j5j5
44310a44L8L9L4L4j8j9k0k0r5r4L4L4Q7Q8n5n4mJ03M5n9n8M8Q7K4n0n0J9J8l5l5l2l2M2M3
44270e7L1L1m6m7l3r6q8J8J11J12k0k1m9m9M0M0R1j6r8l5Q1Q1o2j26n6R4J05M2k8k7JJK6K6
44229b3K5K6m3m5j2j3k1k1k4Q3R3j2q6k4L8L8OOj7q2p8K9J11M6j02j02P2P3l0l0K1Q4Qr9o7
44187a72L9J14N0k3k1k6k7m1m1K3K2Q2Q1j09j10N1N0J8J9o2o2KKM3M4k0k0M6M5j8j9o4o3%
44147a67%L4L3l0l1L1L1l3l3J07J05o0j67o0M7J2J2O8O8L5L6%Jr9j00j5R2L1p5j2N2M9j5K2
44106c1Q5rj58j32J7J08M5nnrrJ3J4m7m6J0P4J2j17n3P4J34Oj23o0M6M6J9J9j4j3JKO5O4o4
44063d1o5kjk3k4RQK5K4pqM5M5j8j9jjjjk6k6k2k2PP1N1p7n8P0P0n8j71m4J96J95m7m8J6J7
44017C8r9j00N0M9l5l6l6l6N5N4K2K2k1k1M3M3p5p5j1j1l1l0L3L4P1P1OPn6n6N1N0k7k7L8
43975d6L7m7m7j6J12Q8K6p9p9OOL8L7l1k9KKn5n6RQr1r2R3R2N6p2nJ23M4q3j11J7R2K9m5m5
43931a12nnK6K7k7k7K5Q8N3p4l8K5op1n8P1J60L4q8q9klM7M7m7j10n9P0J57L1j12j13O4O5
43890e6L2L1ool8l8n2n2P8P8K3j04j09J9M5j9ppK5K4m6m6Q9J51R3l6o9p1mmM7M6onl2l2l3
43846i7l2L9L9n7n6P8P9j7j8l9m0qqL5L6l9l9j6j6J5J6L5L5j9j8K8K9mmj2j2o1o2M0J04Rj19
43802a76o6O3R0l8l7K8P3Ql4l5ooLLMLK0K0j2j2%j%%L0K9k2q6m8Q1J28Kl5l6l6l6p4N4R0l8
43755a05o4%R5R3o0o2qqj0rO5O5n3n3K2K2ppqpn9n9ooK4K4K5K4popoP0P1m7m6O5O3n1n3jk
43704h9l3r6nJ22J22nj23n9N6N7J3J3j5j5oN8O4o1j05m0L2L2j5j6N9N7o1o2J2J2ooM7M6k4
43663d0k5PPLLk9k8M1M1l3l4J0J0J0J0m9m9K5K5l0k9K3K3Q1P9n7n8l5l6L9L9OPOOm1m1j0r
43616a32N8N8j7j7l9m0N6N6k7k8K6K5p0o9MNl5l5J8J8QQM0M0kjjk%j%j%jj%J0RJ0J0o0n9l
43565a82kM3J08J14j3j23o1N5N5o4o5N3N3p3p2M5M4m4m5K6K6rp2%J29R2l3o9mjo4j00K8J16
43524a09N2k2k1R0R0k7k7l0l1l2l1noM8M8o9p0ONO0O0l5r9p5N2O9Ok6L7O6Jm6m7K4K3J0RN2
43479@p4j54q9P1J35P5J0lmq0q1L6L7l4l4O1O2r1r2O9J95N4j57p9M9L6r2q8M0R9L5l6K9L6
43439e9k8m2m1l0k9M5M5N2N2k3k3k1k0PPK2m2p8M9R4R2l7l7l8l7nnn2n2K3K2M5M4l0l1o9p0
43395c00M7J10R5l2l7R2O8n7q6M1L5k9n6PN8nq3q2P5P5P1P1p9j44j09J9P1Qk1M4N9lqN6Q1
43353E2m5j00l7N1N0q4q3J1J2J2J2o5o5N2N3J0J1k2k1L0L1L0L1j2j2j2j2L9L8n7n7L8L9j5
43312i7j5L1L0jkJ0Ro5o5M1M1n4n5M2M1j2j2K9K9m5m5O6O6Qj20q9L9L4L3L7L6L6L6p0p1j7
43269a41j8M9M9J6J7n3n3L5L4K5j04j04K4J00R9l1l1k7k7MNJ9J8J9J9l4l3J9K0L4L3o2o2N3
43229h9N2K1J9n5n7k5k4M8M8J6J6q7q6o3O6Q8Q9k1k0j0rrrK8K9llk5k4k5k4K8K8mmJ7J6J6
43184e1J6l1l1JJL7L7p9q0L2L2k2k1N8N8MNl9l9l8l9O9P0nnN2N0j07j08M6M5k9k9PQPPRRk2
43136a15k3N6N6LLJ2J1o1o3RRj9k0KO5K1q5l7O9O2m4m8m8k3k2K9L0L0K9opK5K5L0L0m4m5j0
43091a14j0K1K2k3k3K0m4l7O9J02nr2k8K5K5l8l8L7L6l8l8l9l8L9L8P1P1mnmnm8m7O9P0q4
43048h7q4rj0L2L2k1k1L3L3%Jn5n5O2O2JJN1M9m2j07p2N6O4Jrrj2j2O3O3j8j7k1k1m0j05n2
43002b75P5O9n9k7J01J43J5j42p8M7M8o5o6K8K7mmK9K9m5m6QQL9M0j7j7N7N7opn9o0N2N2m4
42959i7m4QQO2O1QQq6q8pqM6M6k1k0N3N4j1j2j1j2nnnoN3N2k1k2k9k9k9k9J4J4M6M7mln7n7
42911a38J6J7Pn7q5M2J20N6m3m4M7J11Kj23j25LP8J4p4j0N1N0m2m2O8O7m9n0M6M6k9k8j2j2
42870a22qqJ5P8P3l1o2KM8j6r9j00qpN8N9K7K7p1p1O8O7m6m7PP1K2q5q5K2M2k1o9mN3N3j8
42826a86j7M7M7k8k7J3J4J3J4k0k0k0j9O4O5L3L2m4m5p7p7O6O6L4L5k3k2k2k3K2K2l2l1J3
42785a33J3Ko1KJ08Q1o6q7J9O4Jq0j6M0L9p3p4K3K2L2L2O4O3o9o9M8M8n3n2JJj3j3J9J8ML
42741a12LLK0K0j2j2j5j5o8o9J03J03K8K7j4j6j5j5o7o7L9J02P2n4j14J3Q6Q6r5j60JJ29O9
42702a6n9j03K5Q8K3n6n5M6M7NMk7k7N9N9m7m7p6p5L0L1K8K8K7K8M5M4j03j04l0l0P6P6Q4
42661bQ3r8j00j6J11N1p5m3K2RJ0kkkjL1L0l0r5n8O9J01k7m2K2K2m2j19RP5J2m7m6J3J4K2
42619a41K2N4N4p5p4L2L2m0m0K4K4k8k7MNmlO0O0j7j8j8j7M1M2o5o5j9j8J3J3llO1O1K3K3
42574b7K3K2J1J2J4r2j40l4J28J26Lj02q0j5oolkN5N5N5N4n1n2J2J1%%l2l3OOk6k6J2J2k0
42530a30k0%%%%j5j6M9M9m2m2m2m2J11J11MMm1m1K3K3J0J0J0J0k6k6L8L7%%o3o4J6J6Q0P9
42486G0p7p8K8K8rj0j0rm0m1qqLLO7O7J8J7m4m6k7k7J16J14l1j36p8K9K7l8nN9M6o2o1M6Q3
42442b4K0oom7j11p6L2P2Qk4L9Q3k3q8J9R4L1p7p6M5M4j9k0M5M4j9k0L7L5o9p0n2n2J1J2O0
42399a48O0K9K8n1n1J2J3k6k7oN7P9m9j16n2Q7Q8n8n8L5L5LLJ%k7k8RP2J0j18o3O6Q9K6m7
42356a23J8M1M2q1q1K6K6J1J1J1J1M5M4o0o2qqrqP8P6k8l0L6L5o1o3J1J37Q7j24j25MO9Np7
42313a24N1J10j7r5r6M5M5k7k7MNRQQQk5k4L9L9r5r6k2J06Q5K1m2m1N5N6qrl0l0L3L4l6l6
42269a19K8K8n8n9M8M8p5p4J09J09Mj23o4O4K4m0nO0Pn6l2R5Q3m4o8mRn5o3O5J07k2r0r0N5
42227a98N5N4N5l0l1l0l1l8l9K6K5M4M4M1M0m2j05m3Q4J51K4q8q8L9L8k5k5o5o6M2M1K7K7
42188h7l7l7N6N7n1n0o9o9L7L7O2O1lkj7j6q1q0M8M9M8M9llo8o7M7M6J5J5M7M7r5r4KJ30P0
42144fn7n5Rl5l5J2J3J3J3j2j3j2j2K4K5K5K5QPQPJ9J9l7l7r0L7L8k7n2J3P2Qn0m9k2k1L0
42099a97L0K9L0n6n7N0N0J5J5j7j7l7l8O9P0J6J6j6j6n2n2N5N5k6k6L5L4m2j06jJ28N4p4j73
42058b52m4J11J12M7q2n1J2JJj3j3N1N1l8l9K5K5n0n1J2P6L2r5j23NJ29J29j1p4o5O3O4o5
42019a20n9OO7O8p1p0L5L6k9k8L5L5K8K9K8K8lmo6o7P7P6l0k8NMNNj01j02M6J10P0n7q2j7
41976a41P8P7o6o7rrrr%%O4O4p2p2L4L4L2L2l2l2j1j1K1K1k8k8k8k7j3j4j3j3P2P1l1l1MO7
41931i5P1n6j03j02JJ30J08j9m5m6K6K7ooJ4J3j5j4J6Q0N5p1p5j2N0N1m1m2K3K3k7k7L3L3
41890d8l1r5l2R5N5p4p0N9J19N5r2r2m9m8N7N8K6K6l9l8M3M4k1k1L2L1jjn0n0j8j8P7P6l0
41848f5l0J6J5m8m8K8K9l5l5mlO0O1k2k3J0J0l5l5llL5L5o3o4m7Q0J13j6l6l5O2O3j7j7j7
41805h4j7k8k9K0K1Nn9l4P3P9J6n9n9M0M0l5l5J8J8j4j5MMMMmlK8K8jjn5n4J8J8J8J8kkN1
41758f5N1j1j2ko5j04LJ20J19n5n6k4k4n4n4Q5Q5j4j4J8J8p6p6L6J43R5n3j00OM6j7o4jL1
41717h5L0m0m0j2j2L7L7Qn6p9K7J12J12m0m0m1m1L4L4n0n1n1n0M2M2M3M2qrm1m1K6K5K5K5
41676h6j8j9j8j8JJL3L2j0j0j1j0M5M5q7q7j0R7J05L9n0n2n6n5KLN6N7m1m2J3J2poppJ6J6
41630a34J6J6opM7M7qqqqm4m4j2j2k7k7O8O9PPk6k5j5j5L4L4J4n0p4L3N0N0MLl0l1l0l0M7
41584a25M7j27j27m4O3R8R8j0j0j0j0M8M8J7J6o7o8K9K8j0rj0j0nnl7l7J3J3m0m0J11J11k7
41543h8k7j2j3m5m5m4m5P2P3K1K1j1j1K2K3K2K2K8K8K2K4j6p9n5N1M2k2q9k6M5M5o8o7RRJ0
41500a74RL6L6l8l9lkllN5N5K3K4k0k0p3p3NNNNO9O9k5r0k0J07N7p0p1N6Q7K1l2l4l8l7l2
41455a73l1K3K2P3P4o5o5j4j4M3M3RP3P5n1j49j50j4J13J43J5o5o5J4J3j9j8j1j0O4O4n9n8
41416a70J2J2mo8n5P4J23N9l5l5KJKKOOm7m7k6k6k5k6Q5Q4rp4m0Q8Q8m0m2K2K2m1r9K8Q5K1
41370h7m4m4M8M8l3l3N9N8%o3l3R4L5r0j37j0R6R5l5l6k5k6M8M9O5O5n2n1K9K9m4m6p4p4K2
41329a97K2j6j6N9N9K0J9p6p7N6N6N6N5p1p3LKK4K4r3r3L2L2%%k3k3N2N2N1N1o7o6m0m0L5
41286b11L5J03J02n6n7n9n8L8L7L5L4m0m0l9l9L6L6N2N2k3k2m5m4L0L0k6k6k5k6Q0Q0n9n8
41246a73QRm4m5j0j0O5O5N4N4KJn1n0M5M5p3p3KKL8L8L9L8n5n4kjM6M6r3r3l3l4Q3Q3L6L6
41201e9o0n9K1K2K2K2l3l3jjm1m2O5O5k6k6L6J01N2p3j34oR5R4m5m6RRj1p5m4Q4K4j04o5O2
41158b01J27jj33nJ43P8q6q6k6k7j5j6R1R0l6l6K8K7n3n4J1J0LLLMj7j7M7M7J3J3pp0r5L3
41115b10J39P3r3j58j4J14O7o1j7M7j8j8M9N0o1o0M6M6qrk0M3j7j45m2Q5J22po9nK1K2poJ5
41074a06J4M3M3k4q8o3O4J0n4k6J02L5r2r3L6J60L3p9q0L2L1j10j10K3J50Q6m1k9k9nmj1j1
41034a93N3N3j9j9J3J3N2N1j1j3o7o8m0Q6J61L3j20j20J0J1J1J1N8N7m8m8k9k8P8P7o2o2J
40995a18KL7L7k7k8k0k0J2J1J7J6J6J7MMNMj8j8j9j8P2P1l4l3j01j00l1R7Q4m3l9K5O9n8j18
40952b43RJ01J00KLn4n4n4n4J4J5J0J0K7l6m5Q3J11M7n8n9j4j5j5j5R2R2j00j00N1N2n5n4
40913b06J1J2J1J2kkkkO6O7L5r2o5kj4j3N5N6KLlkM1k4q4K3J11M7p1p3nJ02N7m8j30o6K3Q8
40867h4O0nopL9L8rp1r7J0R1R1j9k0KJKJn0n2n1n2O2O2m9m9NJ12O2m3q1j6N7N8n1n1n1n1R9
40821a13R8KKm1m1m2m1k2k2N2N2K5K4n0n0j1j1ppN3J17L1p6j07jN0N0j4j5O0N8q6q7OJ12L8
40778a4o8o8L9Q1k6r1k6K9K9rN5Q8j8j45q2O9J33j4j20p0L7L9k6m0l9N2N2O0O0l5l6ONk6k7
40736a46J7J7J7J7KJn1n1J7J7M4q4n9O8J14j4q3q3R0R0l6l6L1L0M1q7j6j5N7N8o0o0p2p3k7
40694c25J00R2R1j7j8lll5l4l1l0O5O6L0L0q6q7K7K7K7K8m7m7p3N5J57L0j27j27N1J79P4j37
40655i8r3L4M5M4j9j9N6N4PPq8q9j6j5L8L8j7j8j8j7M2M1J0J0o6o5j3j2P0P1nmK1K2n3n4J2
40611a57J1J1J2N2N3J6j13p2N6Q0m8j18j19Q9Q9J17j0n5n6O7O7LLo4o4%%O4O5J%K9L0p5p7
40569a13n4n4N3N2LLLLK3K3q3q4m5m5O2O1Q5Q4k7j56oJ22J05j07j37j0J69M1r9r8Q4Q5j6j6
40529h9j6j7M1M1k3k3p8p9P1P1mll5l5NNO9O9q8q8O0J24M1q4j12J4N1N0m9m8n7n7N0M9K9K8
40486a17mlJ6J6j6j5l4l4L0L0l2l2j%K7K8l7l6L8L9OPPQLLK0m5q4M3J02L8o8o7O4O3q1q2M0
40439a60J03jj30k6J02nj32o9N8R1l7k0J08N0p8j26Q8J42J4r8l4P0P1r0r0J6J7l8l7O9O9o
40401a09oook8k9MLO3O3L6r2j94o5Q8J51O2o5J0J1l5l4l4l5L7L6L6L6m4m4K0K0n0n0J2P7L5
40358a26r2j21QJ73J72j5j44k6J01L8r0j10J8J61R7j10j74o9N9O5%J3J3N8N8oop7p7j3j2O3
40320a71O3L1L1n4n3J0J1o4o3l3R5J10M5j6j7rro5o5k2J06J30O4m4j07p6p6L7L7L7L7l7l6
40281a73K7K7j6j7M7M7n7n7OPL7L6k7k7j0j0K2K3j2j2j1j2K1K0m3m3P3P2p6p6K2K3Jo3k8P9
40238a80J14N1l4l5l8l9j8j9M5M6j5j5p8p9M3M2M3M2M1M1o5o6L2L1l2r6k9P7Q0k6m4O3Kj05
40197b20j07M3J37P3J2J2O7l8j02j02lll7l7J12J12nnonm0l9K4K4M2M2M2M1l4l3K6K5o9j35
40157a86n5N0N9nk7k6L1L1L1L1m2m3K2K2l1l2P6P5lkl5l4j7j7j6j7N2N2j2p6p5L2P5P4pql9
40113i2l9rrrrn0n1R8R8n3n4J0J0K3K4K3K4k4k3k4k3n3n3Q9R0J5r1l2P5O0mOOlllll1l1o3
40065a88o3O3O3jjk5k5Q2Q2m3m2j0j0l3l2P4P5n9n9%JJ5n0j7R0Q3k3k1k1j8j8j9j8k6k6nN9
40021a66L4p3p3L4J23O0m7j10o0M6Q5Q5n2j17l7O8J04L9k4k5J0RRJ0MMMMj24j25M1J47J01
39982a2m8j00l6J9J9rj0L4L5o2o2P3P3K0K0k1k1J0J1n9n9ooP5P4L7r1r6L2O6Lj00l6J19J17
39940Ck2j50m1Q6J02k5p8j4rqnmk6k5l0R7J10j7n2J2M4j9p0nK9K9n9n8K2Q6N2p6q0j7P9P8
39897f1p3p3K3K4M7M8M0L8k6j56j06K2J38P3k1k1p9q0JJ28O8o1j09J8J15N2o4o5K0K0j2j2
39859a44O4O4n4n3l8l7ooK8K8P6P7k1q6l3R4O1o4r4L5M4k0o9nL8k7p5j2J8J9j0j0M2M3j1j1
39816a55P4P5j03j03M0J03O8n9l6K9K0m4j1j2j6j5n1n2O5J28M4q4j37rJ00L6l7l7O7O7k8k9
39778a02k5k5k6k5L0L0j9j9O3J26K9r8q2j9J2J2nnnnJ7J8j4j5mmmlJ8J8J8J8rj0rrlmllJ7
39729a28J7j5j5PQPQl0l0M5M4l8l9R2R1J2j14j29o5J7Q0Q5K1l8l8j1j0J0J0J0RmmM9M8o5o5
39685a68K7K7pp1m0Q8N4p5p4N4J45J7o3o3M8M8p0o9K7K7K8K7p9p8L8L9M0M0n7n6K4K3K3K3
39644a03j2j1K0K0lkkljjp6p6K1K2K1K2RJ0m4m3J02J01l7l7qqrqnnM8M9M1M0n4n5j8j8N7N6
39597@j6j7r2r2L7L8j6j6L4L4o1o2onM7M8KKl1l0M9M8L3r6j23MJ05J05k5k6k6k6J1J2o4o3
39554b84Q6Q6Q4m4m7m7J9K0m5m5j4j3J4J3J4J3K9L0k4k4J5J6J5J5LLM8M8P8n0j08m5O6O6o7
39512g6j31k3J06J01k6k8k8L8L8l9l9p1p1M3M3n4n3M8M9M8M8OOm7m7N8N8K1j07r1L7L2l1l8
39471b20R0Q3J8o1o1o6o5J2J2Q6Q7j9j9j9j9N3N3k1k2j5j4j5j5j1j1K1K1j3j3M1M0j0j0m3
39431a45m2J8J8M9N0PPk4k5K2K1K2K2m8m8m8m8N8N8n0n1M0J67N9o9j59l2K6K6jjjjK2K3l0
39388a08r4k2J05J32Oj62j63N8J86N0p8p8N0N0p9p8M9J55K5q4q5M2M3k1k2ONNOK4K4q3q2J9
39347a99K0K0K0K1K2j0j0n0n0N6N6Q5Q4j04j69l5R3R4l5p1qN2j2k4M0L6k8j8j9K2m3m7Q0J42
39307A1Q0q0j42p7N2K5K6l0l0N9O0mo7q8M0P1P1m3m4K0K0OOn9n8j8j9J4J4J5J5M7M7m5m5m5
39264a95m5kjO2O2l1l1l0l1R7R8K8r9r0L8J01k6r4L4R6L3p3p3O8O9m0j05m1Q6N0p8l4L0L9
39223a28L9J1J1o2o1L7L7O9n9q7k3J1J1J5J5J4J4j8j7j0rN5N5nnnnj7j7j7j7KLLLJ2J3J2J2
39177a08K4K5q3q2N6N7K4K4m0l9qqJ12J10mj31p0oj8j8N0N1j4j3j9j9K5m0j7J09N1p8j01K7
39136a71J30Kj35p2J15J15l2r5l4R5O5o2q3j8M2M2j7j8j4j5M9M9o6o7M0M0j1j1K1K1l6l5K7
39097a39R1K1j06m7Q1N2p6j32mR8R9m3m3J3J4J3J3K0K0m4m4m0m0O7O7%j%jNNno9q8M0J17N3
39053c3p8p8N2N2o8j31M3J70J24q7j10J7Q3K0p5p4L4L4LKk4k4QQpol8l8N7N7m0l9P3P3k3k3
39010h6k9k9O6O7n2n2n3n2J8J8J9J8O4O4j1j1m3m4j1j1PQM0M0Q0Q1n7n7q6q7RRQQmO0N9o9
38965a01j39j1J58J57N7p0n7n7o5o5O8O8k8k8pqppK4K5k9k8J0J0J0J1OPJ1J1k4M0P9m7j08
38923a34m5N1N0l6l7L7L8k9k9LLM4M5k9r3q5M3J05J05m9n1M6M6m0m0pqm5m5L0L0mnmmLLk8
38878a65k9M6M7m9n0J1J1N6N6P6n0q9k5P2P2q2j46k9R8R4l4k6k7J8J9N6N6L6r1r8l4J8J8j0
38837a74rM3M4qrrqLML5L6j5j4j5j4J0J0j03j03O7J32P2n7l0l1J4J5O1O0p6p8k2k2J0J0LL
38793a65LLrql6l7J8Q2N1p7o0O9J17j0j37p4O4O4L8L8POm4m4J0RoppoK1K2K1K2r3r4N7N6L5
38747a01L5k9k8QRRQRQQQp3p4P6P5l5l6lmj4j4J8J7K5K4K5K4j9j9q2q3l2l2J09J09L8q9n4
38701a79J1PPJ1J1L5L5k9k9mnN1N1k9j57n8P0J46J8j30o6J00J00lkl6l6o8o8R9J00op0l7R0
38660g0L1r7n5P3J01k7r1k7L5L6l7l6l3l2J2P5Q0m8q0p9O1O2K5K5l9l8kjkjJ3J3J3J3j4j3
38617a54j4j4K0K1K0K0q9q8N7N7K0m3m0O8R8L5p2p2J3J3J2J3O2O0m0m1l6K8K7q0p9K7J10J09
38576B8l0l0l0l0m3m3K1K1J3J3K3m0r8RJ29J29m7j54r0J7j4j5N7J20Q3k4o6o6n1n0j0R6R1
38537h1j5n6n5k3k4M1J04R8qr4r4j6j7j7j6R1R1j5j5lmllk0j9k0j9L3L4o9o9L8J01K5q1m8
38494b48N9N6n1j07m4O4O3J07J06K4q1j53m6L7L6j3j2Q9R0n5j20l7P0N8N8%Jm8m8m9m8k5k6
38455b93Q1Q1j5j6Q7Q6m1j06q2M6N3j1l1l1k1k2k1k2N0N0N0M9l1l0JJk1k1P8P8oj33p4N5L3
38413a49l0J3J4klJ8Q1L2r6j00K8Q1m6j10m5R8R8mmo0o0Q2Q1K4j04p6N2M6j8m6J8O8Ml2L1
38371a16Q7m1j47q3R3J57J3j15j12J5J17N3j6q0k4M0M6j9p8j5N9N9jjm3m4K0K1P4P5p3j37
38333b16o0O8R2K8j4j5M6M6l4l5l4l4J4J5J5J4k3k4M1M0k7k7n9n9O8O8NMl2l2l2l2J7J7Q0
38291a11Q1k7k6n9n9L6L6MMJ3J2m8m8oN7O5o2o3JO3O3n7n7PPK3K4K4K4rrj0rj6j5j5j6K2K2
38245a34Q2Q1m0j05q1M7Q0J7m5m6j%l2l3L2L2k7k8N0J14Qj19j10J8J62R7k9r4r4l0PP1M6j7
38204a21r7l2L4L4m3m3O4O4k7k7L3L2J5m9n7P1P2Pn4n5L7L7NN%jj%o3o2M4M4K8K8K9K8n8n8
38159a37M9M8k6k6nN8nj33o6O3N2N1j5j5j7j7j7j7LMl9K5P0l6q3j9J02J03l2l3m9m9MML6L6
38116a28MMk6k6K7R0M7n9r4J2R1j6j30j30N9N8J0RL2R6K8p9q2j9L5R9Q1k5j00j00P6P6M4M3
38075Gm7m8m8m8%%%%L3L4KKm4m3m4m3L0L0K9L0O2O2j3j2RRm4m3RRk2k3K8K8mmj6j7K0K0J2
38027i8P5P6p1j49m2P0O9k0k0J2J1j4j5j5j4L9L9N0n7j36p1M5J09O7m0n1n0L8L9j5j5J1J0
37987a33J1J0J4J4J4J3n0n0LLj2j2M1M2J3J3q2q3pqM6M5K8K8nml0l1l0l0M3M3M2M3n2n3L9
37943a24M0m4j08n2P6P8J4NMNNk7k7NNk2k3nN9O7o2q7k5J05J06m1j67r4L5KJQ4J47K1j07j58
37900c09N4J74M6p2p1K7K7k6k6LLLMJ5J6J6J5mmmnOOk6k6K5K6K5K6r4r4M4J07j1j39k6J01
37856a68J19qj40j1N5N6l3l3M2M2n4n3P2P2o6o6M0M0l5l5k9k8k5k5N8J23N7n0j04JN3N2l6
37817a17l5mmj1j0M2M2J6J6n9n8NOm4m3M0J04P5l2j8j9POj4j5j4j5J6J6J6J6PPQPn4n3O3O4
37770d0l3l3jjl1l2K2K2LLN6N7l4l4jkk8k7k8k8L5L5j9j8k6k6K7K8P3P3m5m4KJKJo9o9j6j6
37723b61N0N0J8J7%%l2l2K4K3K3K3k4k4PQk1k1J1J1N9N9p9p9mmmmk3k3L1L1QRRRoonoM9M9
37673h0k6k5j2j2o5o5J19J20L6r2m3K1j1p6m1Q7N0j3m7J6O6Kp1p1K1K2N8N8K7K6n9n9poK4
37631a28K4J6J5L1r7r8L1J15J15l5l6K2K1r1r1jO3rj38m2Q5J09j8j5j5k3k2N1N1qj35l3R5
37591a91J23np0pL9k5q4q4O8O8J19N5m7j75p1J41R3l4j29%R1l6q6k1P1Pl3L0J02L7k3k3NN
37551i0r1r1M8M7p4p4J08J07o2o2P6P7pqK5K5r3r2K5K5j5j5L7J01K0j08j7J12L8r0n8O9O2
37512d5o6p6j1llL2R6Q0m5o6o6%J%Jk9k9k9k9QPN6N6J7m8q7M0O8Lm8m8L7L7L7L6nol8l7PP
37463a88L9L8J1J1m3m3NNONJ5J5J5J6q5q5J1J2J5J6M8M7non9n9L4L4JKn5n6M0M1J8J8j3j4
37417a93j0j0j0j1J2J2J00J00j0j37r3L6R2l5j02K6R4R3q0q0OONOl6l6P7P7l1r5QJ15N0j41
37377a95j92%J53Q8k3k4M9M8j07j07P9J43J3r3l9O8O5m2o2JJ1J2QPQQp3p3K3K3N0N0k4k4R
37335a62J0M1M1O6O4j29j30o0M8J9K0J9K0l4l4k4k4RQJ2J2l7l7P5J39mj53j46M6J67J03n0
37297a05m9K1Q5N1n3j23n9J4J4l6l5P7P7K4K3j0j1j0j1M0L9j4j4p7p7L9M0N6N7o1j25l4P3
37258a74P5l1n7M9J22J4j06m3P5P4m4m5m5m4n4n3J00J00J4r3o1M6L3L3p7p8M5M4M4M5n9n8
37220b09L8L7OPk6k6K0K0l4l3M0M0j3j2l6l5l6l5L7L7R1R0o6o7PQj8j8j9j8L5L5j8j8l6l7
37177b62mmO0O1PPo8o9M8M9M9M8k6k5mlK9R2O1m5r1k8QQm1m1J4J4q2q2O7O7L4L5lklkl4l4
37129a95M1M1J5J6l8l8k2k1P4P4NNk6k7k3k3k3k4L3L3l8l8K0Q4N8m8j44q0L7J00O7m1m4J9
37088a71O2O2rrj5j6J7J6q1q1k3J05J07k0p9q0LLLLN1N1lkKKJKM0L9n6n6k9k9K4K5M4M4p3
37042a26p2k4k4P2P1j9j9j9k0l0l1M3J06P9m8j79n2J26J88J3j13j04l9J2J2L0L1kjJ5J5l8
37004a47l8PPPPq3q3N5N6P0P0o4o5Q0J43Pj20q7M1M0q7p2N6J01k6o7o7O3O4L2L3m2m1L5L6
36962g9j6q0n9O9P4n5n2P5P6n2j90o1J25J24k1k2N3N3k7k8k8k7k9k8K4K5Q3Q1j2j3l1l0q3
36923a61q4l1l1Q5Q6N6N6o2o1o5o6N2N2J3J3m0m1K6K6K5K6j3j3J9J9p7p6M1M1M7M7N8m9j31
36882b13o8J30J93L5j56j37l0OOJ3J3j4j3L9L9LKk9k9J9J8QP2O0m7j35p2M6M7m5m5M5M5P8
36842a16P7p5p5k2k2K5K4k8k9M7M6ppJ4J4l9l9lmK9K8J7J6j5j5o1o0N7N6J1J0k2k2KKN5N5
36798g6J5J4j7j8j8j8j8j8P4P5m3m3k8k8MMK0J9j2j2mnn8n8N0N0J8J8M1M2p6p6J3J4J8j09
36755b46n9O9J78M9j08j08k1k1O3O3L0L1n1n0M5M5ONm7m8O9P0nom1m1rrlkl5l4J0Rn6n7j4
36710c29J13Q2m6k9k9N9N9j5j5j5j5J4J4j8j8J0J0J0J0M3M3K8j01j29kJ72M4j24j24M9M9Q2
36672a18Q1J20pj38j38l8R1N7N7l1l1r4r5M4M4kjJ16J14o6o7j5j4l6l7L8L7L2L2o4o4n5n6
36633c04O2O2LLMLQRM0M1j5j5j6j5N4N3m2m2l5l4j16n1P3K01R1l4j05m0L2L3m0m0J4J3J%J
36589a43%k1k2N4N3n2n2P9P9m0j67p6N2O5Jk6L7M3k1J9J9k4k4QRL6L6j7j7l3l3l3l4N6N5j9
36546a53j9N8N7q1q1J2J1J2J1P0O9m7m8RJ0k2k3lllmk5k5J9m6l5R3R3l6j28o4J14J77O2o4
36504c3j39p4L0R5M7q1r9K8J24N9j27j27N6J83K4j05r9J14R2l7j26o1Q7Q7m7m7l6l5O1O0l6
36467a62l7L8L9J8J8j4j4n7n7l7R1P7J4l8l9NMk8k7L8L7p9q0J1J0O4O4RRk3k3KLL4L5r8r7
36423b90N8N9j5p9m4Q4N0j4pN8L8L7j2j2opopm4m4j7j6K0m4l0R7J12M8k5k5mll6l6MLm9n0
36378b54L3L3m2m2M5M5mmJ3P7M6q1j10J7R8R8o2o3J3J2J3J3o2o1k0j9L5L4n3n2O4J27J01k7
36337c9k6k6p2p2j3J14J11j7r1k7O1O1n2n2K0K0l3l3J2J2J2J1j3j2M0M0p9q0J5P8J2j15lJ25
36297a11J07k2j35pR8L3j03j04K1K2K1K2L5L6m0l9P6P5o3o3m1m2L3L3Q6Q5k9r3n8P0M2q5p8
36257b18N0Q4K0o0LP4J0p0o9O5O6n0m9j7j7llM2M3J3j15o9N8R8l0m4K1P3Rm7m6KKkkQn7r6
36212c23L1J08M3j11j11P2J35J9j08m7Q1M4j9j4J14J09j8j26j28QJ36Q5m4j13J4R3L0j21j21
36178b82oJ23P3n4o7lj2j1L9J03O4o4j7j7k4k5l7l6Q0Q1j5j4j5j4N0N1o6o7J2J2J3J2k9l0
36137a92k9k9L5L5l7j02MJ31J48o5j52q7O5O6qqK4K5o4o4P5P4k0k0L4L3noL9M0oj33o7O1J26
36095g9ko1o0L6L5j7j7l6l6l6l6lkK9R2P2n6r1k6L2L3L6L7PPk4k5N2N3m4m4M7M7oom4m4m4
36050b24m4Q9Q8L5L5l3l3l3l2M2M2p5p4L9L9PPm3m2J1J0J3J3J2J3ONm8m8R6R5m3m4J5J4j7
36007a07j8J4J4J8J7l3L0%j28r5L2Q6m2j09J9P7P8JJM4j9j16J1R5R5p6p6O2O2J1J1m3m2p8
35967b04p8J02J66N4p2p7N1N6p3j60l2N6N7j0j1K8K8K8K7n6n7k4k5j0j1OJ33J36Rj12j13L9
35928a49M0p3p3M3J07J2j15j14J4L4L3K6R1P6n1p4j1jjJ0RJ0J0J1J1J1J1r5r4KJl0l0O6O6
35887b17l1l1M2J06N0p7l7K6ooL0L0P1O9q8q9l2l2O4O4l6l5l5l6R8R8m0m1o3o4N3N4pqK5K5
35844a06nnl8l7K6K5K5K6j1j1j0j1k8k8K6K5K7K6m9m8M3M4j0j0M7M6j13j13J9K0J9J9M3M4
35803h3rp3m2Q6N0j4l6K7K8l7q7k2L3L4K4K5pqK9K9k4k5j5j6j6j6J1J2Jo2l0R8J02k6j27J
35760a85O0O0l8l8J5J5mnK8K7n6n6J9J9MMMMK1K1j1j1j0j0K3K2ppo0o0M0M1QRK7K6k3k2m2
35714a48K3O3o6j10m7K7K6N1N0N1N0n4n4k2k2onJ12J10q0q1J4J5kkr2r1j8Q8J18N4m4m4M3
35673i3M4m7j10q1K5Q6Q7J8J9m4m4j2j2M4M5j09j09N7J63J8j31j04Q8J18l2j24K6J73O6j01
35638g6j02L0L0j0j0j0j0J0J0J0J0p4p4Q6Q6n8n7L8L8J4J4J3J4l9l9J4J4J2J1J2J1j00j00
35598b82Q1Q1l3l3K1K0k5k6POj4j5J7J8j8j8L5L5m3m4K8K7j6q0OJ13O2m5k1M3Mj03p1L6O8
35557a79NMO7O9o0r1L6L9k5k5L9N4p3j10J8J83N4j31j32K3K2k7k7M4J07L5r4m3Q4N2p5r0L7
35517b10O8Nk1k1M9N0qpl9l9RJ0RRp0p0M7M7N4N3%Jk8k7k7k7M2M1n5n4l7l6N9N9j5j5J6J7
35472a61j0j0o3o4O4O4K7j01n0P9J45J7k7k7llrqK3K4j08j08N3N2j4j3M0M1k5k4N0N0o1o0
35431b20J17J15r5j60J4J42P6j36j12J5J4J3O8J31K6j85j59N5J41J4l2L1N6N6l6l6p0p0m3
35397b70Q5J11j5m3m2N2N3j1j2mnk4q9j03K5J76J74oj32j38rO1klO2P1n7q1j7J0J1n0m9O3
35356b08O4Q8Q6Kj25j22n8J7J7j1j1J06J05L3r6n3J0O6Lr8r7M6J10L1r8r3L4O9O9RRq5j49
35317c30p9N0R1R0N9N9O6n9r5r5k0k0P8P8L5r2o9N9J51K3j24o1P5P4o6o7L0R4L2r7r3L4N4
35278a35j0m0m1J9K0K6K7K7K6pqK1K0o0j24j9J09Q0m8j10m6K2K3Q3Q2N2p6q4M4J18rj15n0
35238a83N4N4r1r1K9K9l6l5O0N9m7m7N4N4rj0M5M4j7q2o8N9Q4J9mnp2p2j7j6M8M7M0M1k3q6
35195a91o5O3Q7K3n3n2N0N0MMo1o0KJKJj8j9j8j8K4K4K4K4N0N1n6n6m0m0K4K4K6K6N8N8p1
35151a18p2qpj5j6Q4Q3rj37l9Q9Q9l8j38rP1P0k8k8N0N0n7n7klK9L0j3j2j3j2P2P2p6p7K7
35108a68K7mnk4k4QQL6L6k8k8J0Rn4n5M7M6j7j7l3l3P3P3l5l5lmRRJ0RO4O4j27j27Q5Q6N1
35063f1p7j3j2M3M3p2p1l7R1N4N3m5m4M7M8n9n9L4L4L3L4p1p1l8l9P5P5p5p4K5K4K4K5m6m6
35021b48J7J8Q3Q3o6o6N7N8L1r7p9M9M9p8o5O4J20rq5q6N5N6qpK5K4ppl9l9mlO1O0m6m7RR
34976a58L8q9l9Q9J36p6j70m2J62J62o7j97m9P9O3O4j7j7q1q0J07J08L9r0o4O4j6j6MLO8O7
34938a5noo9p0K6K6l1l0m3Q4J2J2oppoo3o3KJJ02J03J09j7q6q6N4N5n8n7OOM4M4j06j05O5
34894a85O5JJ%%%jq3q3O5O6j2j2j2j2L3L3KJr0r0K2J50J13j5q4q5M1M1k3k2P4P5p5k02q9J24
34850b68J74M7l3l2m1m0k3k3M1M1p4p4O7O7P9m9j0rM4M3o3o3M6M7M7M6j0j0j09j09k1J07J06
34810e9k1o9o9K9K9%%%%k9k8L5L5m8m8J7J45R4r7j56r2M5M5M9M9J3J3m0m1nmNP0O8l9j06m3
34766b53P4P4j8j8KJklQ4J9j00j00L4R8j6p9j9M6NNL8L8l9j04j1N4K1m3K4Q7L0l3j3j3j7j7
34723a64P6P7j7j24q3K3jo5l5P3P6J2K4K4On7j6M9J7m8nN9L2p5n1N6N6n1r1J6J02L8k1k0J5
34682i3m8o8lL2L1nmL6k9k2M1R1K7k1k1j5p8q1K6N5rp1pP1P1m5m5RRJ2J2N2j1o3%N7N7r0q9
34635b29K7K8k1k1k1k1N3N3k1k2PPL9L9m6m6K8K9k7k7M7M8j5j5j5j5M0M0j4p7j4R3J18k9j38
34593a38l2Q1Q0q6q5J0J1j5j4j4j4l6l6J18J17Mj02j03NJ01J02n2n1j3j3K9l4j00OJ24J23
34556b7l0l1o2o2RJ0O3O2jkkkMLn0j14p9K8J17N3k9l0O2O2o7o8NJ11P5l1n3J0k2k2n0n0k7
34512b37k7ONP3P3m4m4o2o2L4L4J0J0O4O3j7j8m9m9M6M6qpM4M3k0k0k5k5k5k5K6K6K6K7j9
34469a27j9M4M5p5p6L1L1j8j7J4J4o4o5Q4Q5l8l8ooj3j3N1N1l9l9O7O8n2n1J3J2M3M2J1J1
34428c9p8p7j3j4J8J8J8J8klkkKKL5L4K8K9l5l5l3l4L1L1j8j7j8j7j5j4N0M9K4K4qrj9k0k0
34381a31j9k2k2M2M2n2n2N5N4l9l9ppPOO2O2J2j16q8M0Q0J7j1j2j4j43q2M5J21N7ooJ%l1l1
34337b27P1P1l6l6N7N8m9m9RJ0m7m6o1O7J01J01m9m9J5J5m0l9m0m0L8L7k6k7L4L5L4L4ppp1
34295a59p1J7J7m6m7N9N8nnOPPOn1n1J2J3kkl3l4J13J14P7m8o3o4qqL0K9l4l4M1M2N8p0q1
34250b10M6P9m9j38rO0O0j5j4N0N0p8p8P2P1p5p4O7O6M4q3n2P7L3L3k3k3o1o1Q1Q0N7p2o3
34209a52o3P8P8k9k8q7q7O2O2j5j5Q3Q3m7j75LJ31J18r4j03K5J7J7j5j5J02k6o5jJ04J02p3
34171b5p4p1p0K5K5MMk7k8opK6K6rqJ9J9pp1o1O6J58L1p1p1nol7l7M2M3J0J1k4k4N0N1l5l6
34125b00llJ2J2J2J2O5O6n1n1m2m2j2N3O9n8j07K0R3R3j7j6J4J4q2q2Q4Q4r6j60MJ32J27%
34084e6m4m5n2n3J1J1J0J1M4M5rrl8l7L7L7MML7L6l0k9KKnmnnK7K7K6K7m4m4l9m0mO1O8o0
34037a25j01l8R1R2J0j19q2j8RRO7O7JJKJM7M7m8m9k5k5K9K8%jjjnmK4K3m4j09r1L6M5M6R
33990b02P3J07k1j26j26N8N7MMQRO3O2n7n7mmQQQQJ8J8l6l5M1M2l3l3j1j0m2m3Q6Q6l0r4p3
33945b69N5N4N3O3O2K1j05r6l1kjO9O8J0j18j44j5Q6Q5k0k1J2J1L1L2n7n6l2R5R2K8o6o7N
33904a68Mj5j6j5j6QPM0M0l5l5llL7L6l8l8NMNMJ9J9J8J9j3j4j3j3l8l7J6J6l9m0N7N6l8l8
33858b55N8N8M5M5qqJ2J2q4q4LML6L6m1m0rrJ5J5J4J5P8P8J5j12r6l1kjm0l9P7P7j3j2J9J9
33813a53qpM1M2j9q3l0R7J34Qn0n1k0k1p4p4N9N9K6K7j8j8j8j8o7o6J13J77P0n8r7r9K6K5
33772a45poj8j8N6N7j7j7L7L7r0r0l1R7L0r7r3L5J49Q5o9p0K6R0L8r0q3M5P6J1n4n5N8N8k9
33730i4k9K4K4l3l3K0K0M7M8k7k7o4o5L1L1llkljjL2L1L1L0m3m4k6k6POJ0J0J0J1K0K1p5p5
33684b10L0L0L0L0l1l0O5O5q3q4L4L4l9l9L5L5P4P2k2k2r4r5M4M4opM2M3k6q9%J27P9j33j53
33642b50k4J29J30o5o4n9n9L6R9N6p1p6N2Q4m4p8j5O0nn3J0P4P4l9l8M2M2j0j1l1l1JJK3K2
33600h8l1l0M7M7m9m9J2J2O5O4o1o1o1o2J3J3M4M5m6m7k6J01Q0J5n7n8RQQRl9l9ppP4P4k2
33556a00k2m2m2K9K9J6m8l8R0P6n2q2j8N2N1LKR2R1j07j73k5J03J00k9q7q8JJJ9J9J9K0m8
33516a88m8l2R6J51K4p7p7k1k2k2k2Q0Q1l7l6J2J2k0k0k8k8NMQ6Q6p2j36m2Q5N0j4l6K9K8
33475a49l5o2KJ9J9PP2J07k1j19j18L3L3L3L3%Jj1j0K1K2M1M2n4n5ONL7L8J6J6q0q0N7N7M
33432g3Lj6j6L7L7K0K0p5p5l8l8KKj23NJ49J49j5j42j8J11R6j14j48O5J47J9j20j19R3R4k2
33394a03q7JJ28P4n2j04l9N4N5l0l1l0l0K1K1K1K2n2n2K2K3K8K9m6m7J09J07k9l0o6o6j3j3
33355b05M0L9L9L9o2o2o1o2M9N0N0N0rrrrj5j4o8o8J17J16k2k3j9j9j8j9J9K0j3j2k5k5M9
33313a71N0m3m2J1J0N3N3nnop0j10J7J62R7j15j16L6J63J2j17p4N4N3p4p6N2J43J6j06m2N3
33275a37N2j7j7L6L6q8q9k8R9Q9j8n6n6MNMNP1P2l5r9q3K4O0mm4m3J6J6N9N8m8m8J8J9j4j3
33231a94L4L4l0l0K0K0K0K0M6M5o1o0KLj9q3QJ13J06m3p6j2N0M9n2n2m9m8L6J00K2q5p2rN3
33189a94j1j3N1J03mq1q0J9J9J4J5M7M7q4q5O5J29L8o9m4K0j7q0m3O3P1l5r7RJ29O4j21j21
33150b76L1J36L7p0n5N2M9n8j06m2K3K2K1K1Q4Q5k5k4k5k4KLL5L4M0L9lj09j55r2N7J20R0
33110h3l8o1KR2R2n0j15j5J12N3p6j50k2M7M8N9N9L3r5j24MJ44J7q1q2O0O0o3o2M3M4n3n4
33071b55N9J86L8q9q9L9K8r9l6R3P4n3q5M2K6j02j02K5J98P0q5q5j5j6n9O8J22N9j24j24N2
33034b39J79Q6j26j04K4Q1J7o2o3P5P4nj34p3N5J01L8o4o3M5J10M3q5j08m4O1O1L1L1l4l3
32997a25K9K8p8p8L2L2L3L2j2j1o8o7L2J60J00k8j21n8MNJ3J4P0O8N4p3j41p7N6J20J8j09
32959a46o3O5J10j7j03j02K7K8j3j2j3j3O5O4j0j0J3J2J3J3MMk7r0j00K9Q9K4k7L7J07M2o3
32920f3o4OO9J0j18j14J4P8P9J2J2l4l4n7P1P4J1o3o3M2M3p4j37o3O5K1K1L5L5LMJ6J6J7J6
32878a14m9n0j7j8O4O4l0r4nJ22N2p5p6N1J01k7o8mP0O9J0J0J0Ql7l8opk9l0l0l0K6K7k3k2
32835a95k4L9N2p6p3N6J05k3p9j5R4L0q8q9O8O7M6M6n1n0m4m4P3P2qrrqrqrrm4m4R4R5k6k5
32790a22M9M9m5m5m4m5L7L7O9O8o3o5J1J0l1l1J8J8%o3n9M7R3K9J5J4no9r8J0R6L3o4o3J04
32748a05J05j3j3o2o3n9n8N2J17M8n8l0L4L1l3m4J9j0p4q4K3N4N5N7N7K5K5k2k2k2k2l1l2
32709a55n6n7M7J53R4r5j51L9J61N4j07j08K4K4p9p9J02J02l2l2K1K1l7l7L8L7%Jm9m9J6P9
32670a10P6l1j00l7O0N9n4n5kkj0j0j1j0N5N4ONj1N3O5o4r1L6J24mj03j02P1P0m1m1N0N1o9
32629a23j34l0R7O8O9K5m0j36rJ50Q5j47k12J7K30Q2j31r3J19J02k7p4N3M3q4q5M4R5l3o8
32593a47mL2l1l2L2L6k7r6L2J22N9n7j20m9P8P1Oo2o3QQN7N6LLj4j4j3j4l2l1Q5Q5j3j3j3
32550g2j3l7l7L7L7m0m0rqonJ25J24m7j73r2J21P7n1p7N1J14j3j66l7Q3Q3J3J3k9r3p9M9J09
32510h8M6k7k7k1k1L3L2K5K5n1J2O1o7q5k0N5qj01l6Q3Q3p2p3N1N1k2q6n8P0K6K7J9K0J9K0
32468a05KLl0l0J3J4J3J3kkl4l4O0N9j4j5j0j0j0j0l1l0%JP5P5m1j05m0Q7N9o8j16J1P0P0
32425a12J1J0k2k1p0o9M8M7j9j9R9R8o3o3L3L3o4o5J0J38Q7j23j65l7O7O6k2k2M9M9J7J7n8
32386a35n8J7J6J3J3k0j9k3k3P3P3n9n9J6J5j2j3M1M1LLLLk8k7K5K6qpL8L9L3p2p6K9P0Nr1
32340a35r1j3j2O1O2n3n2K1K2nnO3O3K0q7o2KK9L0K9L0m8j12k5Q2R1j5q0j7P5P4j8j8m7m7
32299a88j5j5L3L2L2L2k8k8MMM8M7k8k7pqJO5P8o9j21j4Q6K2r5r5JJL3L2J6J5n9n9N3N4k2
32254a89k1L8L8L1L1R1j5j29j29L3J40M7n8m7J8k5k4J8J8j4j4K5K5K5K5p5p4%%M1M1l4l3O2
32214a34O3n5n4QQ%o4m3J07J11Mq3q2P0P1OPj03j02k1J07J11j7o2KN4N4p7p7J9K0j2j2j2j2
32172b00MNN8N8n2n3J%j0rK2K2N3N3j%kjm6J9K9r9r9K9J45Q0r8r8L1L2k1k1rrM5M4k2k1k2
32126a63k2K4K3K4K3K0K0p2p2L7J00j5j44j37rN0M9P2P2L5r3p7N0J24O0p8p7L5R8N3p3j30
32088a93o6Q0Q1qpK0Q4J0j16j09J9J14M9p5p5L7J01K9r8r0k7L0K9L3L4l5l4J7Q1M0q7q8M0
32048a80M7j6rN5M2M2o1o1QQL1L2J4j13j17J0J79J14p3j38l4R3N4j0m2m2J8J8K1K2q2q1N1
32009b00J14M8q0p3j0J1J0M2M1k3k3L9L9k4k5m3m2K1K1RRM1M1n3n3J1J1L4L4o4o4J8J46Q6
31968D9m2j00l6K3m0n3J1P8P8m7m8J7J7J0J0J0J0K0K0m4m4J1J0M2M1j20j21K8K8P2P2L9M1
31929D2r9j00PPppppJ8J8J8J8rj0K3K2o0o1M6M6J3J2j9k0n6n7l1R8O3o4o4O3J00k7r1k6K0
31885a88K0j9M4O2o6p0N8J00k7j69m1J30J30n3j16l4R3N4j0l1l1l5l5Q4Q4o5o5J9J9j3j3R
31847a75Qn1n1M4J07M4q3l4R5N8o9r8l4K8K9MNo0n9M4M4J6J5K9R2O8n9j09m6J7J7j7j6j7j6
31805b30N5N5N4N5p1p1l9l9k3k3M0M1lklkQ3Q3o7o6m6m6O0O1L4L4l0k9j0rK3K3L0L1l4l4J4
31761a01J3op0n8O9J30Kq1q1N7N6m2j07jJ26N6p2j28%Q5Q6n6n5O8O8l4l5j4N0Q4m1o6o6L2
31720a32L2m3m3K1K1M1M1k2k3K4K3rrJ1J0n3n4L5L5k9k9L5L5k9k9K7K7l7l7K5K5K6K5n7n7
31679a73POlll6l5N0N0M9N0l1l1l0l1O4O5q5q5N7N6m8j13J1J39Q5j29j70m2J07J07J2J2J2
31639a06J2l6l6K8K8k3k3k3k3P3P3l4j62n1J62J60n0j11J6J51K5j22j23J9J8PPP1P1l6l6k4
31601i8q8j33oJ10J09o5o5M1M2J3J3J4J3n2n2J2J2m1m0N9N8R7l2k3k4l7l6l7l7L9L9L8L9j8
31561a36j7J4J4p3p3P7P6k5k6L9L8j7j7j8j7j3j3j3j4M7M6M6M7m2m1K2K2m2m3j6J12P5n0l6
31520f7l6QQ%%Jj27r5L2J11J11l0l1J2J2n3n2J0RJ0J0k1k1k1k1L6L7L6L6l0l0L4L4ppp1p1
31476b44N2N2j2j2n6n6Q6Q5O0o9o8N9M8M8J5J5M8p7j86n8L7L7J2J3P0P1p9p8j%%%M0M1o7o6
31433b40J59J58m9j76q4M4Pn6k7J00O1mL1L1m3m4L6R9p3k03r6J18J70m3j37rJ65J01o4o4P
31396a25Oj9j9L4L4m3m3L2L1n0m9M6M6p0p0j1J17J37Rj06j05m3Q6N3j0pN7O1o7q5k1O7Lm5
31356a69m5Q9Q9k2k2k2k2L0L0LKj0N5M4q1j47k0J18N4j08j09O8J31Jj26n6P2R4l3o4%M9M8
31316g9jjl1l1JJK9K8K8K9n0n0m9n0K1K1K1K1L7L7j6j7l0l0KJL7L7L7L7j8j9n0n0L7L8n8n9
31271a89PPJ0J1l7K6P1n8p8N0Q2m7o9N8J08k0j08m4N1N0q5q5J31J30K3j06l8K6m1m2L5J00
31233g1j8j45p1N8J09M5J4J5o6o6K9R3M7q1q1M7R2K8m4m5qqK4K3o4o4L0R4M6q2q2M6L4l1J0
31191a43RPn7nJ23O8n8j25LO1O0j0rJ4m9r3L5P2n5j64l7J34J33L6r2o5jQRM5M6k9k9n9o0P9
31148a98P9M1M1n5n5n2n2M3M4M1M1n5n4J0RJ0J0l1l2jO3O8o0p3j0O5O6m4m4K9R4P5n1p1p1
31106a80N5N6j8q2l5R2J25q6j70m2J00J00r4r4P9P9l8l8L1L1jjJ4J4j8j7K6K7K7K7n7n6k4
31067a68k4O4O5l2l1m5m4L1L0M1M1j2j2m5m4j3j3O1O1l6l5j4j4M0L9M2M2K2j06j06m3N2N2
31028a54J6J5J5J6k5k6O7O7m6j10n8P0J33Mr6r7L6L6L6L6l3l3O2O3k0k0k0k0LMk9k8J7J6J7
30986h6J7N0M9o5j29q3M6M4M4j5j4m7m6K6K6K6K6k3k2RJ0nnl6l7J2J1M3M4O8O8J8q7j31k4
30944b18J06J05rj16m8N9P7l0j33o9N0J14K3m2J5J4%o4n5N2O0mk8L5J06M2o1o2o2o2K4Q9O6
30905b6m1j08kJ28O3j04j04L0L1j9j8J3J4OPPOL9M0l6l5m4m4L0L1MMk8k8j7j8J5J5K2K3p4
30862b18p4O8O8O8O8%jn4n4JJl1l1l2l1O5O4N1N2q8q7j3j3J9J9P3P3m4m5l8l9J4J5Q4Q4j1
30819a7j2m6m6p1p2j6R1J22J6p8p7J2J2OOQ1Q1p3p4JJj4j4lO0P1l5q2j8O7O7m5m6m5m4P3P2
30775h9MMk8k7m6m5j3j4K4K3N5N5l0l0l0l0j2j3j3j2N8N9N8N9k8k7MNJ4J5j18j17K1J28R6
30733d0j1o2o1j5j5k0k1N4N5Q5Q4j0j1p2p3p3p3M3M3M2M3o6o7Q7Q6Jj06q0O9J08M4n0m9k1
30693a52k1J0J1K6K5m9m9M0M1j3j2LMLLk0k1k0k1M6M6k8k9pppqP6P5J%n7n7k5k5P3P3j21j21
30646c14M7J75M4q4p8N1J38J0p3p2J5J6P6P6J8j09j50k2Q0P9J2J3p5p5p6N3Q9m0q5k1L5L5
30608b12NO9J04k3j20j20R5R6k3k3L0L0j3j4j3j3J3J3J4J3%%n4n3K4K5m6m6L2R6J00k8q4q3
30568b09M6M7m8m8j7j6M2M1j1j2L8L7L8L8n3n4K1K1l1l1%Jm8m7M7J11J8j09q2M6J08k0n5R
30527a82P3Ro1LN6N6n7n7J9J9j4j3M6M5qp2j4R2O0m6j12m8OOK0K1R2R0q1j47j7Q9N4n3n0N6
30484a20P4J1m3m3M6M5p1p1MNMNL9M0L9L9q6q7l3l4k3k2N2N2K3K2l0l1j7j8P8P9k0j9l1L4
30441a08L4p3p3L3Q0J5q0q1N2N3kjrj0L9M0jo4q9J9J06J07k5k5m0l9qpN9N9OOn7n6J8J8L6
30397f8L7r5r5l5P2J04ko4o4O8O8k6k5j6M9Oj00o4M2Q8Q8k2k3l9m0RJ0j4p7o4O3J08M3n1n0
30355a79K9K9m1m2K7R0L5r4q9k5O9O9K4K4l0k9N2N2kjq1q0m2Q5J13j3r4r4P7P7KKm1m2rrO2
30311a19O2p6p7K5K4K4K4RRk3k3KLL4L4o7o7j3j4N2N1jkK3K2o9p0K3Q7N3p6k8L5J7j10m2Q6
30267a78J95O7p4p3ppM3M2n1j16p5N3M8j5j7M6Q2m5j17n3M2M1k7k8MNj9j9j9j9L1L1O3O2m4
30226a48m4j3j2L7L7NNj7j7L6L6M5M5j9j9m7m6J8J7l6l6O7O7n8j21j6J12J24kj14j14L2L3
30186a63JJm5m5K0J9ppR5R5Lo1o5O3O3O1l5l6n5n5n5n5J7J7J8J7Q4Q4o4j28r8L0O1O1JKL4
30142a27L3K8K8l6l7n0n1N6N6L8L7k6k7o5o6P6P5j2j40q0M8J13M9j3j3M4M4r7r7n4P4O6O6
30103f0J1J0n4n3k7k6L8L8j3j2K0K0JJJJo0o0NML4L3L4L3RQn2n1N2J15M9p7p0oJ3J4p2p2m1
30056b62Q7M8j5p1pK0K0qqmnl6l7N9N8K6K6N3N2n5n4J7J6j5j5KLKLq0p9K6K7N8N7pom3m3O3
30009a27O3MLMLn0n1J4J3J0Rk2k3RQk3k3M0M1o2o2K9R3O5o3m8m8N0N0nno9o9O6O6KKPOk5k6
29960a44o8o7KJ29J02k5q8k5P1P0l2l3M0L9o4o3N6J20J5j12o7O0O1o8p9M9J46J9j09j10L1
29923a44L1%jl2l2R0R0n8n8K0K0J9K0q1q1ppQ3Q4O2o4r9l4J7J7qqM5M5k4k5PQK0K1j1j2k4
29877a11k4QQR0R0m9m7j9j9m8m7kO2N2p5o9N9Q6m1q1j7N7N6l5l5J9J8j2j2M1M1m2m2N3N4k6
29834e9k6k6k5L9M0RQo1o1L6L5l5l5nN9O4o5r6L1O3jq9k5R1R1q5j48lJ25R7l1j12J5R3K9l7
29792a00K6P4J1j06j08K6K7J3J3J2J3QPPQm0m0qqO9O9O4O5l4r6o7O1P3n2j26o2O4O5m7j12
29750b31n2P5J28Jk7L8R6k9j13j13L9L9M1M0n5n5qqQ8Q8k9k9l0k9j4j4O1O1l7l7J7J6M8M6
29709A2k7k7l1l2o3o3N1N2J19J17k5j52j54k5Q8Q9p7p6K8J57J54n8j39p7L4L4J5J4j7j8m4
29672a41m4P3P3k4k3K9L0l9l9J4J4l2l3l3l3l7l7Q1Q0L7L6L6L6o5o6j3j3qqqqM1M1j2j2JJ
29628a05JKm9m8NORRJ0Rk3k3L0L0onK6K6O5O4n1n3n6n7mlJ03J02n6n7l6l7N9O0k0j9o9o8M5
29582a84J10L6r2j04K4J40P5m5m7O3O1o7j31n9O9J8j10o3J51J32Nj28o3N1N0m0m1rrN7N8P7
29544a5n0j10m6P3P4j9j8P2P0m4m6kjl4l4k8k8K6K5O9O8O6o1p5p6rj0n1n0j4J15J62L3j43
29503a11j44M1J69O4j47q6M2J11j6j20RQ2J8k2k2K6K7l5l6J8J7J5J5K6l7j09J9J17N3o4o4
29466a44O7O6n1j15l8R0M1k3J8J7m0j04qJ20P1l5j0N4oj13j08kM2M2J7J7j6j7m8m8L3L3L3
29427a65L4JJM8M8L7o7p3L4P1Pm7m6lmK9K9j3j3j7j8L7k7q2K3J22J20p3p4o5o6j2j2Q8Q8n1
29384a11j14nJ01N1n6o0M7P6l0n1J3N9mq0q1L3L3jjP3P4o0n9k7k7M7M8M8M7o3o4j3R3P8k8
29342a4n7n8k7k7n9n9R3R3J9J9k0j9L0L0Ko1r0J7R4L1j02j01j1R5P2PKKlkj5j5j5j5LLk9k9
29297b16L1L1L1L1l2l1l2l2N7N6K5K5l6l6mmL2L3%Jm8m8K7K6RQRRm0m0P7P7J1J2m1m1j8j8
29252i9j8j8kkL0K9k0k1k1k0K1K1R2R1l6j00p0N8K2j05p0N8J04M0l3l4j6j6j6j7qqqrJ05J05
29209Ip5p6j4j4L9M0M0M0j15j16N8J22M5q3m0K4K0m4l0L5noQQL9M0ool8l8qqK4K5J0J0J0J1
29163f5j3j2m4m5L1L1jjN8N8l6j00m1Q6Q9l9o3M3M2o5j17j0Q3Q3m8m8K7K6nol7l7l7l7J01
29122a49J02l5l5J4J5K8l6o4M3Q2J8n7n7J7J6j6j6P6P5K2q2j18n3%%noJ48J47K5q1q7k5l2
29081a26l1k8k7M4M5M5M5k7k7NNl5l5L9M0MNk7k7l7l7J6J6J%%%J7J7J7J8J1J1o4o3M4M3M4
29036e9M4k3k3n5n4k1k1k1k0P5P6KJK5K6oom8m7M8M8M3M2r0r2J1P5L1p6n7M9J00oo7lQ7K2
28992A0q6q7O4O5l0r3pR9M5o2q5k0O1O1L4L2j0j0j1j0p1p1NMK5K5K6K5kkL0L0n2n2k0k0J6
28948a44J6J3J2j0p3l0P6P9k8r3l0M7M6J8J8l3l4J6J5K3m2j9Q7Q9j6j26k1J13J12q1q3j3j4
28908a10j3j3M0M1M1M0j05j07L3L2JJKJNONNK5K5n0m9N3N4k1k1j6j6L7L8J9J8p5p6j1j0j0
28864a81j0O9O9m9m8P3P2ko6l3P3M4j8n4n5k6k7P8P9K3K5n4n4k3k3k7k8M7M7k1k2k2k2M3M3
28822h0p5p4R6R5%jrrrro5o5j2j2Q6Q6j0j0K6K7p0o9n4n3M2M3M3M4l0l1rqO6O5ooook5k5K8
28774i1K8J4J4j8j8K1K1j0j1kkkjKLk9k9J6J6l8l7rj0M4M4l8l9J5J4K0J9K0J9M3M3n2n2l1
28728a03l2l1l1N5N6Ko1m7O0J07M2m2m3K7K8l0l1l0l0l7l6N6N6j9q2M1J48O0j30j30O1J23
28690b3J6n1J3O8n8j33nJ61R6j37j38j6J13K4m1O6O4K0j06o7lm7m7N6N7j5j4K1Q5N3p2o4O3
28651f1R4L0j6j5n1n1j6j6j7j6l2l3M2M2L7L7j6j6k4k4R3R2NNMNn7n6J6P9R9k8o8lM8j6n1
28607D5n0M0M1r7r7N0M9llnnn4n4J1P5M5q4r6L1O2lo6o7K5K5Q4Q4n5n5M0L9Kj26m1Q7J31N
28563A0q7q8K1K1J3J3J2J3n3n3M3M2J6J5l7l8Q7Q7r3r3KJOOJO5L6p1q3q3K7K8J30J29k7j32
28520a14o2M4P4l3k6L7N8m8r2k9O7O7J8J8j4p9o2M5R7rr3k9Q7Q7l1l2%%J8J9l5l5l2l2O4O4
28477b3k8k8n3n4k6Q0J11Oq6q6K5K4k2k3P3J36L9o7m4K0Mo0n6QN6N6l6l6l9l8J5J4J9K0J9
28435h0J9m9m9M6M7JKl0l1K9K8mmp0p0O8O8m5m5QRppK5Q9Lj04n9R1J58J0j34p1L5L4L9L9J1
28390@J2o2o2Q4Q3n5n3k2k2k2k1k1k0J1J2O2O3q7q6O3O3Jo3m9Q0M4k0pN7N2j1m3m5m1m0j9
28347a84J09Q1m6n1J3P3Qn5QP3P5j00r9o8o9K9K8K9K8L7L8k7k7o6o7M0M0J5J5J6J5QQn6n6
28305a85M2M1J0J0K5K5l8j01n1P8J37Rm5m6M8M7l2r6o9N9N2N2lmo0o0LMJ6J5J6J6L5L5p1p1
28262a57M7M8j7j7n3n3N3N4M1M1k2k3j3j3j4j3O3O1jjL2L2l1l2l2l3l3l3l0l0L4L4K8K7l7
28220i3l7M5M4J8j11o3O4O4o3j46j8J37J36p1p1ppK0K0K0K0N1M9n4n6l7l6K7K8l4l4J07J07
28181A9K8r9j64l5O2O3POK8K7l7l7N6N5j4j42n4P3P4n4o7O1R3l5r8K9O0O0rN4R1l6j45j46
28141b26mnM9M9M8M9p3p4rj0R1R0R7k9r0r0PQO3O1%o3r2L5O4%p5j1R8R8l5l4r1r1l5R2J24
28096a4lp8p9K1K0RRRRo9p0Q0Q0k4k3k0j9K2Q7P6m9k16q9J01J64K2m3P1J34k3j49l7R0N7o9
28055a3j37rL9L9J5J5l1l1JJJ0J0RJ0q7q7P1J36J2j16m5Q2L6r3j7J10O6o2j33mJ44P9n2n3
28014h5J2P5M2q6j00l6N6J21Q1m5m4m4%%L2L1jkn3n5j6j7N7J20L6r0j40j3J05J05k6k4j4j4
27974c2j4j4K3K4n2n1k2k3R4R4L0K9o6o5m9m9O8O8K5K6m8m9Q9R0mo8l6R2N6qJO5R3K9k5k4
27931B97M6M6j7j8N7N7m9m8j7j7j9j9j15j15rrO6O5q2q2m9n0K5K5ppJ5J5J5J4m7m9j6j7jj
27888a17N2N2n5n4K0K0%jN3N2l8l8l8l9k9l0n7n8R5J59J19pr3r4ooL6L7l3l4J7Q1K9r9j18
27846b22J1O8O9k2k3N2N3rqrqJ7J8n7n7m8m8M8M8j3j2J9J9nnonK1K2K1K1M2M1RJ0r8r9J9J8
27800a08l9m0R9R8j0qj0j0o5o6N1J13kj30q0M7R7l0m4K1P1Pm9m9L4L3KKJ8J9n2n2pN8Q1k4
27757b4j11j10M2M2J%J2P5M2o5r0k6M6M5J8J8m5m5P2P2l6l6mO0Nj00k9P7O4m2m3O4P4l0j18
27715a25n4L2L2K6Q9P8k7j36p4K8K8L2L2j3j4j4j4J6J6k6L7J06%j74j74jJ06P8k9k0M4M1k3
27676i7n7OO1O2k8k8K6K5j1j1m3m3M6M6J4J4j7j8J5J5l8l8l8l8J2J1M3J07R4j2o5o4jjl2l3
27633a16J%L3L2l6l6J8J7m8m8%J06Q3o5j10lO3O3k6k6k0k0PJ13Q9n8j49m2J20N6q1q2P3P4
27592a8o4o5M8M7k7k7J%J%M3M2n3n3J4J4j8q2l0P7Q1J7j8j9J0J0j4j4j4j4QQo3o2L5J00L4
27548f5p2m8N8J09Kr2k8M6M7l0l1k6k6K3Q7Q4k1j06jJ28O5j14j14K0J25Rn3kO2m9j57k9J21
27509g8O8j23r1J00J58J0j17j18MMMMJ16J15q5q6L8L8POK1K1n0j14o7Q3J11Oj06m1P2P1j4
27469c3p8k7P9J0J1m7m6qppqlmR5R4M2q5j56r3N7N6llj0rR6R6j2j2j3j2K8K7l5l6rrm0m1M0
27422a15M0k4k4N7N7m9j12m0Q8Q0J6j9k0k4k3L5L5k9k9RRM1M1n0n0j7j8LLLLP7P6M6q0p1q
27378h3N5N5o8o8L6J00K1j05j10J7R4l4r6l2M0M0J2J3N0N0j3j4O6O7q1q1QRr8r8M3M2j7j8
27337a98N7J21N4p3n7PPn7o2O5Q9K6J1J0n5n7m1m0O5O6J3J2n1n2L9L9k4k5L2L1l0r5k6J03
27297i6J01k4p9j6M8M7J0RJ0J1j4j2j3j3k1k2k1k1K2K2K2K2m3m3K1K0jkkkjkkkQPn7n7M3M3
27249a00k1k1j6j5M8M8l8l7ooO2O2kll5l6o3o3R2J56Rj18m5Q2Q2m4j64l5P6P6k1k2M3M3p3
27207a05p2P6P6L2L4JJn9o0o0o1M2M2M2M1j7j7j7j7mmmmJ1J0J1J1rrK4K3j10j11JJ30Q5m3
27163i0l1L4k5k5k0k1J02J02m6m7l6l6P0O9o5o5o6o6N8N8N8N8l6l6K8K8j2j3m4m5N2N2j2j2
27122h0m7m7J02J01q4q4k5k4Jo3l9Q9Q8K5l9l8J4J3j8j8MML6L6J1J1J0J1qqm0m0O9O9OMp4
27078g2p5m8P9J08k0m7m6M3M4o2o3k1k1Q6Q5K7K5p9q0L1L2%jk5k6n7n8N2N2j1j2N7N7m9j12
27037b07k5J03J03k4r6l2P3P3kkL0K9m3m3j2j2OOk6k6P1P1j12j12p0N8J67J02L4l0n7n8j31
26997a94o8N1J79P9m7j10m7K4K4mmN0N0n6n7P9P7k6r0lJ24O1o7n4Ql5l5K7K7Qn7k6J02M1q5
26956e4j44j7N3N2j8j8M6M6k8k8L6L6kkL0K9m0m1m1m1M2M2o4o4MMk3k4P5J39L3r3o5O2O3o6
26913h1j05K3Q6K1o5o6L7L6%%L1L2K8K7l5l6k3k3Q4Q2n3n4q7q6R6R7L2L1k8k8k8k8l8l8K6
26871a33K6ONL8L7n3n2J1J1K0J9j3j2MNNNj2j1K1K0J%O3O4p5p4p1p1L4R7O2m5j00l7P1P0k2
26826h6k3J0J0j15j14J3J20J16N2j2j2J2J1k0k1o6o6M1M0KJJJL9L8k6k5l8l7K6K7N1N0j2j2
26784b4q6q6K0Q5N5n1j30o6P2P3J3J2M1M1k3k3n5n5N2N1J4J4n0m9K4K5L5k8m2O5R2j3r1r3
26743a81N1N0n5n6j2R3P0Nj6j6J5J5j7j6k7k7L8L7K6K5l7l8o7o7llP0P0l6l7P2P1l5l5QPQ
26699e0Qk8k8P8P7o9o9ooJ1J2M4M3JJo2o4M7M7o0o0k0k1M4M3K1K1l5l5l7R0R8l0q4M3J04M1
26655A10n5n5MMm0m1m1m0K5K5L0K9n5J0J12j5j27o4Q3Q3o4o4M2M2j8j8M6M6l8l7K5Q8J4j13
26615f7m2K2k8k8L6L6Ko3l8R0N1j2l7K8ooJ8Q1M3q4m9J4j7q2j5J13Q7m0j01l8k5k4J1J2N6
26573a02N6qpO1O1lkl6l6o8o8RJ0J08J07J7j09j42j4N5N5jjM1M0o4o6L1L0l3l4j3j3j4j3P
26530a59PJ05J05j4j40j13J4J11M8n8n8j5j4NO9Q6m3j09m5P2P2l0l1j4j5j4j5Q5Q4k1k2K2
26492d5K3j0rL3L3k9l0J6J6lo8p6N3P6J2p0p1P5P4PPLLm8j13q8L9J44P9k5k3J9K0m2m4l5l5
26448a32lkK0K1K1K1k7k6oN7J01k6r8r9O4O5O3O5PPr8j00MLk9k9K9K9llK4K3m0m0Q7Q7J8j08
26402e3p1N7P6J3n4n5M7M6j%j07j07O6O6KKj3j2N1N0k6k6k7k7R8R6K4j04r4l1L2L2QQQPj3
26358c2j4N0N0m0m0o9o8M6J10Q6m2n4RK7K9n1n1N4N6l6l4K8J56J22r1j42j4N5N5m4m4MMk7
26318D8k8R0R0n9n9M0L9k4k5K5K5q1q1k3k2j9j9KO6M5q1l8Q9N7o9l9Q8Q5m3j27o5M1M1J9J9
26276Gjo3l0R7J02k5j67m1P2P1j09j10L9L9RRQRk3k3M1M0m9m9J5J5M5M6J3J3l6l7J7Q0P5l1
26233F8j05j05N5N6KKj0j0%o3j13oJ47J46j1j17o8L8N2j2l8K7N3N2n9o0K5K6K6K5l8l9J4J5
26193b5klkkLMLLl0l0o2o2P6P6j6j6%O4L7o7n6QO2O0j6j5j6j6KLKKk5k5k5k5J4J4M6M6p2p2
26143a55j9j9R1R1J8q6p8K8R7j1j09j10O5O5K1K2K1K2j4j4M0L8k1k1J0J0POOPl1l2l2l2O6
26101e3O6k9k9o1o0N7N7j9j8j9j8PQPPJ7J6J7J6k6k5OPj1j0j0j1L6L5MLo5o6N2N2lll5l5O0
26053g6O0j5j5K5K3K4K5n4n5N8N8n5j17k9P8P0Pk4k5noK7K5j7j9j8j9j6j7Q0P8n5n5kkk0k0
26009i8k0k0O0O1n6n6K3K3rrL5L6Mo1k7P9P8k8r9l7Q1Q0q6q7j3j2K1K2K2K2J2J3J2J3N4N5
25966H8m1m1j08j09N0N0N5N5JKp8p8L9L9l4l4P6P5K0q6o3JmmP5P4nmK3K4l2r5o5O3K7j01p0
25922b15N9J39J1m5J9N8op4j2M4M2noL8L8NOooooM8M8noj8j8J3J4N5N5o2o3QPm6m6P7P6m0
25874A69m1MMm8j11r6L3N0j5mN8R1l7j00j01K9K9N4N3k0k0j4j3j3j4LKL4L4j1j2j1j1JJL2
25831a1L2k0j9J3J1l5l5lll4l4O2O2q2q2JJ30P7J3n8o0klK9L0n8n7O0O0m2m1L3L3QQRQm4m4
25785h8j2j2K3K3P6P7o8o6K9K7n2n2%Jn6n5j4J13L5k9RJ37R0l8p6p4k4k4K9L0QPQQnnNO7J3
25738F5j14q3M5N3j0j1N4O6o1j13J4N9nnN8Q6m1j01l8Q7K4r4r6J8J9P1P1l6l7l7l7K7K7rj0
25697i4K4m1j08J9J35J34n9n8k0j9L4L4L2L2JJL3L3j02j00K5Q9L7q9o2O6L2r3j01K6J21N7
25659A9p1p2O2O2%%l3l3M3M1L9L9m7j10r7L0O5Jm4K0M3M2o0o0J2J3J2J3J2J2J3J2lll5l5j9
25614a17j8M5M5M5M4J3J3p0p0ppL2L2%jj9k0k0k0RRRRm7m6J7J8LMJ02J01pj33j06K1J06M1
25570A0k0k0ooj0j0J9m5n7P0R5l1j30lR4R2mnMNn8o0k3k3k4k3J39J38j0j0k3k3q7q7L3L3L3
25526c3L3rrM6M7K2j05j06m2M9j5m3K0J21J20o6j28j7J11M6q0p2qN5N4j7j7q1q1O6O5O6O5
25487E7JJr7r8L6J63K3j04j03K6Q9l9j27%P0P0n6n5M7M7j2p6j3J15R8k8n4n6K5K4pqL1K9l2
25445a3l4m0m0K2Q6O4o2q7k3P1P0l0l2L2L2p4p4L6L5J5m8nJ22O0o9q3k1M2M2k5k5L9L7k6k8
25403c4l9K4O3o3j31o7J06J07Nn9K2J49Q2m6q1q0k5k5P6P5Pj20j14J4Q1J7p6j2R6R6J1J2q7
25364a6q7j15J2R0R0J9J8J9J9p4p5L1L1ppJ3P6L8q9o3O6J09j7j22n9P9P8o1o3K6Q8O6o2m8
25324CJ6J3n1m0K4K4m0o5kO5O5m5m5J9J8K5K5l8l9L7L6L7L7o8o8o8o8N6N6N5N5l5l7l7l7K3
25281i4K3j0rL2L3l2l1k2k1M2M2k2k1M2M2K1K1m1m3j6j6Q9R0k3k3n4n5mmo7o8qrR8R8J9J8
25237A7j3j2k3k3mO0N1p6j02l7M6M5M9M9k4k3mN9L4r2r8L0J12j5j19n6J34J34n8j85j1J16
25198c9P9m6o3%qpj2N3L2r5j30kJ10J09k9l0L3L4k7k7l1l2J8m6j2R4J34K9n4n3ooooL8L8o8
25154c4o8P2P0p6p8L1L1l2l3j1j0K2K1K0K0j3j2M0L9k4k4K8K7l5l6P4P6o9o8kO0K6q0l4K9
25113e3K7l7j8M5J1r5r0O0J50Q5j7q1p7p7K6R0N5m9n9M8Q7Q8%%j00r9k2Q5O0lj1j1j4j4m3
25071e3m3K1K1K4K5K3K5l3l2jjJ1J0q9q9RJ15N8m7k9P7P0p9j50m5P9P8l5l4P1P1k7k7NMk2
25028c9k2L8L7Nn7k7R9Q9m0r7r8K0J9K0K0QRRQK5K6ppk6k4k6k6OOPO%%P3P4j8j9n0n0M0M1
24979E2l4l3m5m5m5m6J17J16k2k1k0k1m4m4NJ31M5q2r6L2J04M0llNn8j08K0R6L2l5l6P5P7
24939A06o6o6QQJ5J6n7n9P1P0L3r3j00K8M2k3l1L3J03M0p1o9%JK7K7K6K8r3r3O7O6l8l9po
24896i6k6k5M9M9M1M0n4n5K0K0P2P2q9q9NO8K3j03o9O0O9O9LLo0o1m5Q3N7o8j19RJ10M5m8
24854d0m8J33J33n3j79m3Q5Q0m7p8j5J9J9L9J03N1p6j02K4K6j02p8N0J58L1p6p4J2J2n2n2
24817a40J08J07m3m2J0J0KJKKj0j0M2M3p4p2K2K2noO8O9o9o7K7K6nmnml6l7J5P7Q0m7q1j9
24772d3L8L7l2l3q2q1L5R8J01k6p9q1J1J38J38J1m8m9M0L9m4m4RRk1k2J1J0n9o0L6J63M5j68
24731cj68M4J80N3m3m3kkl4l4N0N0J8J9K5K5j35j33J8J7N0M9k5k6ONM1M1j2j1n0n0K4K4M0
24689HM2RJ0m5m4K8L0j7j7J6J5j6j6j4j6J9J9j2j2klklK3K2K2K3q9r1M8M8k0k0J2J2noK7K5
24643HK1K0p5p5n1n0O7O7L5L5MLj1j1j2j2K8K6k4k6P7P8q2q0popoO6O8k9k8m2m3J0J0K4K5
24598eK3K4m2m3j1j1M7M7M7M7j8j9p1p1OOOOJ6J6J5J5k2k2N0N2n1n0LKj0j0M3M4o1o2l0P6
24552a8O2%j2j1k5k7M7M9rrm1m0J6J6l7l7m3m4N2J15M0o6m1O6P6p2j82l3J48J48o6o4l0l0
24512a02M5M5R8R8q2j45o0M7K5l8KJ08J04kr9r9l2l2L8L7L8L6l9m1L4L4J7J7l6l5k3k3RRl7
24470h4l7L7L7K1K1j0j1L7L7ONK8K9m7m6l1l3%jl9l9P8P8m2m3j1j0J8J9n6n6M9M9J6J7k1k2
24426e7L1L1O6O7l0k9o1n9L6L5j1j1kO2Q4m4q0M7J13j5p3p3KLj48j50L9J66R5l2k2M0P2n5
24385C7q0j8N6N5K1K0l3l2J5J6l7l7k9l0K4K4L2L2Q6Q6p2p2K4K4k5k6k5k6P0P0m8m7K6K6k6
24344H1q8m5Q1Q3m5j03m0L3L4k7k8M8M6k7k7K5K6l3l4l4l5L0L0K9K9k7k7K4Q7N9o8j41p8O3
24303i9J26N3p4p2rQ4Q5n6n5k4k4M8M8J2J2k6r0p6N0R4L1k1k0N8N8p5p5L7J02M9p8m9P8P1
24263A73n8o3o2K4K5L5L5j9j8l5l5M0L9J9J8l1l1K1Q5L3r6j72m6P7P6n3n3K1K2QRRPn9o1p
24220a23qR8R6R4l3o6o4M2M4j7j7j7j7k8l0LLN0N1jo3r2L5J33P1j12j11K9J55M2q6q1M4O0
24179H4mQPl9l9pqM2M2p5p4poM7M6k3k3QQK5K7oorqq2q3K6K6N8N7j0rO4O5q9q8j4j4lkPP1
24128a0J06k1o2o1K1K1K0K1K6K7q4q2j2J15J48K0o7o7j%m3m1N1J15M5q2q7M1R5l3j13j12M3
24089f3M2J1J0k3k4k3k4R7R7N5p2p2qJKOPOPo6o8j4j4N3N4J05J06o8o8l7K7rj35o2O6J18N5
24045G5m0l8J2J3J3J4L5L5j8j8M4M4p4p3p9q0N9N8N1N2k3k2o3o3P5P5j6j6j7j5n7n7J3J3M5
24003d3j8n9O9J07M5n1n0N8N8NNl7l7l7l6N9N9K8K8J1J1o4o4k7k6k7k6J0J0J1J0J4J3M6M6
23961A01j2j2K0K0k3k3RRk5k5PPK0K0K0K0j4j5o7o7K4K4K4K4k7k6NNL8L9n7n6P6P7o2o2k8
23917a2k9k4k5O3J27K9r9m9J4NOJ3P6O4o5n5J0J8J9j6j5j2j1J2P6M6q3q6M0R3K9q5q5K7K8
23875D4J2J2k0k0J0J0m4m2M4M5M5M5o7o8QPl6l7L8L6j1j1j1j2L2L3k0k0L6L6j7j7KLm5m7N
23831d2O7P3n6o0o0K7K7J4J3j3j4M5J09N4p4m6J7M6j9p6j4K2K2m7m5PPj4j4L9L8M3M3pon9
23788D7MM9p9j45j9J59J61j4j42n1J2qpK9K8J6J6J6J6K3K2k9r3q5M2R7L4j22j23L3L3QQP4
23748A0P5J3j14j14J3L7L7qqJ5J5J6J4jjP2P3m0m1qrj4j3O0O1m3m3j1j1k5k3K6R1M1q8n9O7
23704F2P3n4j41j5Q1Q1p0o9jkP2P3j1j1j1j1M8M7m8m8k0k0j9k0K2K1K2K2j7j6j7j5m5m4J14
23662A3J15m7m7OOKLLKo9p0j1J15P2n6m8J5N4j1m5m5K8K7P4P3K5j02j33pQ2Q2J1j17j03K4
23620g9O1O0J5J4j7j8k9k9K2K4l5l6N9O1PPPPm4m5L0L0k1k1k1k0M5M6J5J4PPm6m6q7q7J07
23576c6J06%j26j8J09P3n5n4P2P4n4n4P4J21qj27o3M9j6m7J6P8J4q5q4L6L6l7l8O4O6rrM2
23535A10M2q9q8j5J11Q0m7m5m5J%L7L6n2n0k6J01P5n4q3k1N2N3j4j4Q1Q2p4p4mlQn6o3O2N9
23493G3oo1KJKNNj1j0j1j0M8M9j4j5NOO5O5j1p4n5P3J8j09p7M9J30Kj07m2O0mo6mP5J2n4n3
23446d9M7M6j6j6J2J3j9j9N8N9r1q9M5M4j8j8P9Q0j08j07M8J10Kj24n0J4k9l0Q4Q4o0o1M3
23407c6J06Kj25j0J17N4p3p9M8J05k3o9o7j2j2P0O9l2l2QP2M8q0m1K2J9m5k1M2M3k2n4QMN
23365IJ5P8N5p4p2qK4l9q2M6J09j8o3%K0J9k4k4Q0Q2o1o0M6M5k0k1k1k0K9L0p6p6M0L8M0M0
23322H6l9l9O8O7n6n7PPj4j3k5L8N6p0r4l1P1P1l0r3l4R3Q4K1nmN6N6n8n8k6k5P4P5l2l2p5
23278B0p4L1L1K3K3m0m0L3L4l0k9j0rK2K2N3N3n2j15n8P0R3L0m7m5m3m2RJ36P7n0j37p4P4
23237f1P3m3m5K5J51M9q0j34qO4O3l5l4L2L2J%J4J4M2M2m4j07q2M5Q1J9m4m3j4j4M9N0R5R6
23196B49r7r6kko5o6N7N5ppL3L3k9r2K8J55J01j12k09q3J09J07j5j6J6J7J0J0J1J0n2n2J1
23156A0J2J9J9j3j2L6L5o6o6L0R4L2r6m5Q1N0p8j10J7J21N9o4o4L9L9L4L4l1l0k1k1j3j3n3
23116c5P3J38J0j15j15j1J15N6p3p2N5O2o5q9L9O3O3l4l5J7J8m6m5O2O4jjrrLo1q6M0O4Jk5
23073A6k5L4L5k3k3M1M1K8K8l6l6r2r2k3J05J02k4j63j00O5J92N7p2r8K8N4N5k4k3k3k2nm
23034b7jjM0J05Q0m7j00l7K6K6k6k6k5k7R7R8O7o1r8l5K9K8o2o1KJlmmmooK7K6k2k1M3M1q
22987B4qK4K4M2M2k1q4r5L2O2O2o1o1JO5J7j09n0P8Q4m3p0N5P9J5m8m8nmnnO4O5q3q3O7O9
22943H8l8l8LMk7k8J9J8J8J9M6M6j03j02O9O8l4l3J8Q3K0j07p2N4M6j7LO7P1n8p7j3m9m9J2
22901g3J38Q4m4q1M6P5n4r0k6L6k6q5M3J18N6k0k0k4k4r0r1R0Q8mmo9p1n1P7J38J0p2N3J42
22861A75J5j56j55J21J86k9j57j13J00R9k7n7QP8J3j18j19%J28R9k8m1K4N9o9q3M3R6l2j59
22825i9l2J67J68j3j40RP2rp2J9Q3K9r9j26%K6K5KKooO9O8m1m1m1m1J2J2N6N7M7q0p7j2M2
22782C0M3k7k8j7j5J4J5j5j7N8N8NNk7k7n5n6M0L9J8J8j4j4NONOk7k6K7K7j6j5j6j4k2k1L1
22737a9L1k9l0M5M3j3j4j3j3M6M8poK3K2n2n2j0j1O3O3k0k0k1k0k2k2k2k2K8K8K9K9m8m8N
22694c1NJ2J2J1J3k5k6k6k6M5M4J3J3O1O1M2q7j06m2L1L0m6m6M9M9j0j0rrK4K4m9n0M0L9M0
22651F0M0j0rj0j0m6m5P1P1M1M1p6p6o5o6N2N1mlOP1L0r7r2L5J03J04m6j10q4M4Q4Q4n1n2
22609C6M4M4JKj1N3j2j41j55N6J49Q6m6m6J4J5j8j7l3l3l3l4O9O8l8l6O5O6m0m0kkkjj%O4
22565I1O3o9o9L4L3no9m8P8J07k0q4j9L6L6o7o5OPL8L9L4L4KKl6l7mml1l0l1l1P0O9Qn7n1
22520d0P4P1Ql2L2O0mj05j04M0L9K2K2m1m2j4j5R0R2o9o9nnL5L6LMm1m1K3K3j0j0K2K2k3k3
22476B5P6P5l8j65p8J34J47o5j57k9M5j8m2K1J03J03JJl5l6j5M8N1p6j35qL5L5k0k0OONOP0
22434E6P1p4p3M0J04K3q5o7o9ppL2R5N6n1r1r1N0J14R3j2n3J2M7j7m0m1L6L5k8k8LMMLj4j5
22390A5j5j4O2O2jkK6K6q1q0L8M0k5k4l5l6mmJ6J7P8Q0l4l4o7o5M9M8n7n8N0M8j5j3K8K9L0
22346G8K9r6r4n3N4P4Rn3n5M1M1k3k3O9O8NNRQQQl8l9ppM8M9r4r3J0J15N9m8l5P2O6m2n8n9
22299HjjL3L3l1r4m6O1J38P6p7p7j8j6N8N9N5N5m1j05p9M6O1kk2k2J7J7m6m6P7P9M7q0q2j9
22256A5KJj4j4j4j5O3O4%%l3l3L1L1o4o3J%J2J3J2J1R2R3j34j34nJ22O7o1r4L3N5pl0L4R3
22212A30L0p6p6O7J31J3j15j14J2K1m2p4N3J02L9o6o5M1M1J0J0j9j9j9j8J8J8J9J9j0rJ0P5
22173A37R3l5j51j50K1K1K0K1R6R7n1j15J3J41L8q9j09J6M2k2MO8M5q4j16J0P2J0mnqqm6m7
22132g5O0N8L4L4l1l0J2J3j6j6m7J5M6o0m8N7J15Rj30j31N4N4L3L3k6k6rN3N3n4r4J2J29O6
22092A47r6r4PPM6M6M7M7r5r5N3N3n2n1J2J2NNk6k7L9L7P1P0j9j9j8j9k2k2k2k1J1J2J1J2
22049E2l4l3O5O6K9p7q4k1L1L1L5L6k8k7k7k6jjl3l3Q2Q2k3q7l4P1P7J2n6n5Q9Q9k5k6k5k5
22006F6k8k9n9o1M9M9j5j4PPPPK1K2Q5Q6j27j26k6J22R9oq7q6O8O8NMl6l6J8J7j5j5L8L8n6
21962F1n7J8J8J4J3J4J3K9K9k5k4k8k9MLOPl8K6O4o4j33oJ43J45n1n0nnonKLm9j13m0Q7J57
21917A28K9k9l0J6J6k7k7M8M7l1l2o3o3N2N2k2k2ppM6M6l4l4J9J9KKLKONNNr4r4n7P0Q0m6
21870b1r3L5J26J27N1p6q1j7L4R8M4q3j18n3O3O3n0m9M0M2j2j2j2j1j1j2M8M8m4m4oN8K7r9
21830@j17J2J33J33j6j6j6j6j3j4m6m4P1P2M8p9o7o6K1K0L2L2%%N8N9k8k9o8O0M2M2m3m2J0
21788A25J1qqqqKLKKm0m0P7P7qrn3n3q2M4J12J11o8o9j5j6m6m5PPM4M5n2n0L0L0L1L0ONk6
21740I7k7m8m7O9O9k2k2k2k3K8K7m8m6j9j9j8j9N8N7R0Q9k6k6n1n0r1L7J79J80l5j62j09J9
21701F9N7N8rj0k1k2J0J0m4m5N2N1k9k9j2J15J21oo5o4J11J12noo7o8O3O3O2o7r4l1L7L6k3
21659C10k3o9o9onN6N6n1n0k9l0L5L5k8k8k8k8N7N7opo1o1M5M5l6l6K7R1K5j03o6lM8j5p4
21616b5j1Q2Q3J4j14q4k1M1M0J8J7J8J7p9q1j6j7P7P6l0k9J4J3J4J4l2l3P3P4k5k4L6L5l2
21576A03r7p5N2J36J0o0n9N6N6pql4l5l5l3K7K5K7K7n0m9N6N7l9l9poM2M2J0J0l7l8noJ2J2
21532D1k0k0l7l9O7J29Q0m8j50k2O7O8l1l0K9K9l3r6m3Q4J45J7j06j06lJ24N0p9p4N3R0K7
21493A63l6l6K4K4qqm3m3j1j1KLL1L1Jo2m2Q5J15j2j57r1M4J07J0n5nN9L5r3j04K4N0N0O9
21452A10O8L9r0j07m1J9J9NNO5O5l2r6p0N5P1Pn6n5oopoO3O4J%K2K1p6p6n6P3L9k4m7J6P5
21406E1J1l8l7K1K2K1K1j1j1l4l3K8L0k8k7P7P8m2m3k3M1O1o7j29o6O0J22J03k4j16n0R5R6
21367A59j%o5o4K9L0O1O1l7l7l8l7j7j8L6L6n2n1O4O5onj0rjo4q7J9N3N5QQL7L7j7j7n7n7
21322A1L9L8O4O4p5p4QQm6m4k4k5J07J08K1q6r3k9M7M7l7l7k2Q4R2K9l6l5J4J4n3n4L8L9k6
21280G6q8k4Q1M4o3r0J4P4J1n6OO6O7k5k5KKl1l0M0M1j3j3j3j3J9J9J3J3j8j9n5n5M0L9KK
21236D0P6P7l3l4l3l3K9L0m6m5L1L0ko6l7O7R4L0n3n3O0O0k6k7NOo1o0k8k9L1L0j2N2M8n8
21193F0j25o2Q2Q0k7k7NO9R3j3k4k3l1l0k4k3J07J08m6j51p8K9Q3Q5nnp7p6R6R7J0r7n0N7
21152F7K3q4q0K6R0K8k6k6qqK5K4J3J3j8j9L5L4m0m1N0N0k5k5NNNO%Jn3n2N7N8MMPPj06j05
21105g9R1J55K4q3j7M7M0k3rqo6o6L5L4LLM2M2j2p5k7P9N0n6j17rO1O2n9n9J5J6M1M2n4n4
21062IQQJ7J6n3P5J03L9j10j10oqJ2J0P2P1n9j21j7J10Q6m2l8K7L7r0q9L7O0ln8NL2L3pN7
21019A13Q1m6j54r1QRJ2J3J02J04m6m5RRn5n3Q5Q6j6j6K8R2j4j41r9K8N5N6mlo3o3K8R3L1
20977A33r8m5Q1J10j9j12m8N7N7RJ0RJ0n0n0J4J4k0k0J2J2j9j9KO5P4n4p8j4L8L9o4o3NNL6
20934A9L6P5P5l2l2j1j2j1j1q8q7J9J9J2J2k0k0L7L6NNOOOPL9L9o7o7M0M0M1M0m4m5m4m4Q2
20889F1Q3o1o2RP3L7o9n5RL1L0M5M4k0k0j4j3N0N0k4k5QQj3j3j3j3M8M8n8n9nonnK9K8p1p0
20843cPJ15N7m9o4M3O8l8j20j20L8J44J01m9j42q0L6L6QQM3M4k0k0L3L3l2r4m1O4O8l8k8Q0
20802H8J08Kj16n3N4N4PPOPo2o1KKONONj8j8J4J4O2O3m4m5m8m8N6N8PPn7n7N6N6qqrrj0rL8
20751A10L9k6q9p0L5P5J2o0MP1P1m0l9m0l9M7M7M8M7l9m0o5o4p0L7J18N5p8p7O5O7L4L3l0
20710A49l1J4J3n0n1ppppJ2J2M4M4l5l4K5K5m9j12n8R1J31O8l6l7m2m3K1K1O5O5q5q4MNO9
20667A03O8l2l3l2l3L4L4l0k9K3K4K4K4OPn8n7m0l9J01J02O0m7j29o4O6O8l5r7K1J29Q9o0
20628A68r1k6rqK5K6Q9Q9o9o9nnlmmlK2K1m2m2K8K7l6l6K6K6noM0M0k3k4QRm9m9pR9P2l5n7
20579A08PNn9m2K3K3m2n2J0L3L4mmj%M5J09L3p4r1J6N2j1o6kO5O4P0O9L0p7p7L0R0j6p7j3
20535B08Q7K3m9m9N3N4q7q6K0K1j8j8j8j8J0J1n3n3K2K2N3N4mnl7l6l1l1L3L2k5k5k1k1L1
20493D9R4O1m5j00PP0l6r4J2J16Rj14n0R8R8q2q2O7O6n1n1J3P7J3r4o1M4O7Mj8j8j9j9J4J3
20452E8llklk4k3P0P2l2l3jjl9l9L4L5ppppj4j4P4P3J8j11p8M8O2O1k6k6m2m3K5K4M0q8o8
20405d7o9Q0P8NNRRQRm5m4o3O4J13J14n9n9q5q5P3P5M9N0k5k5J8J8j3j4k1k2k1k2MLLLK3K4
20359A18K3K3n1n1n0n0O7O7ppl0l0K3K3MLL6L6n5n5kjJ4J5M7M7l9l9l9l9M9N0J7J8L2L3o3
20314A37o3j5j5J7J7O0O0j5j5k1k1n3n3M0M1j3j3k0k0J2J3k4k3L0L1JKJKl5l4Q2Q3j5j5j4
20272A32j5j2j1M2M1m4m3J07J08n3j81o8O0J2n2K0K0j5p8nJ22P7n0j37j0Q1Q1L7L6j03j02
20235cjJ25L9q8j37rO4%m5J9J15J16l9m0n8n8J6J6O7O7p2p2K5K5pp%%L3L2k7k7k6k7L6L7j7
20190G2j7N5N5Lo1j5J12O3o5j24NR8L5o6o6O0O0rj37m8P9J06k0r5l0P3P4KLm1m0J2J3QRRQ
20146A80P4P4o5o4m3m3m3m2K3K3P6P7o7o7j3j4Q0Q0l8l7j6j7Q0Q0o9o8POKLN6N5j5j6j5j6
20103B08m7m7j5j5O1O0K8K9L7L7l8l8K1K1R6R6n1n1j9j9J8J8J7J8JKL3L4mml6l6nnmnj6j5
20058C65j6j5N4N3q4q5QQk5k4L0L0k3k4j9k0n1n2J5J5o0n9O0O0PPnmK8K7p9p9L9L8M6M6pp
20013A98K4K3qqm5m5j2j3K9K8k5k4K6K6p0p0K6K7K7K6j2j3m4m4O8O8k8k7j0j0M4M4J5J6l8
19971A69l8J9J8p7p7Q0P9l6j00MJ32Q8j26j64l7R3L1poM3M3qqM6M6r9r9M5J73L1r6r2L5O5
19931A70KJO5P9m8j04m0J4J3p8p7J9K1l3l2O9P1k5k6L9M0j4j5nnnnL4L4m0j03j6J11J10j03
19889A18j36j0J64J01p3p3N8N7j8q2l0R7M9p9j08K1P5J1r8l4J15J16o2o2k2k3J0J0K1K1K2
19852A56K1j9k0q5q5M0J70R9k9p8j5J7J6l2l2%%J8J9m5m6J1J2n3n2J18J19l0j57p7J35J36
19814B32p8j16J2J48K0o7o7L2L1p8p6j4j4L8L8J03J02n9n9k8k7POPPlmlll1l0L3L4n5n4N2
19771C6N2RJ0J0J0m2m2m2m1N8O0N9O0j0j0j3j4j8q2j17J0R4R5mlj5j6j5j5L2L2l0r4j6J10
19729I8Q3m5r6L2O0nr3L5J01L8j20j19O7O8NNNNn7n6PQL1L1L0L1J1J0n4n3M3M3J1J1n5n5R
19685G0RLMO7O7J6J5J2J1o2j25n9O8J27O3p7p8m4Q2P9J5o3o4lmj0j0K2K2L1L2l2l2k1k1M2
19642A52M3o4o4Q1Q1m9j13pJ20M5q2p9N0Q8K5MMm7m8m7m8K4K5m0m0QQP2P2RQRRo1o0LLJ%J
19594I6JK2K3K3K2l1l2mmk2q5k3J04P6n2n1P6Q8m0j04K4J34Nj41j40K6J52N4j1M4M3k4k5m6
19554A78m7J8J7rrm1m1L9M0k5k4l7l7P0P0MML5L6k0j9k0k0j3j2m5m4R3R3j02j02RJ17M8n9
19512A45l3P3M0o5r4J3Q5k2q9k5P1P1n1n0O3O3j9q3j7Q9L5p1r4l0L6L6M0M0k0k1J2J1J2J2
19472A63k0k0noK7K6n8n8J6J7K1K1j1j1j4j4j4j4K8K7K7K7L0K9m6m5K0K1j2j1L3L4KJj8j9
19429A74q8q8Q5J50M3o5m4O1O5m2m6J03J90Q3j44j44MJ53J37L0q1q2j1j1K1K1n2n2K3K2m4
19392C71m4ONk6q9o7M0M4o2o4M3J17j0j07m3N1N2m1m1K2K1j0j0P7P8n9j24l1R7Nj22p4N5J42
19351B02J4l3l2rrk2k2N2N2l2l2K1K2K5K6j04j05j3J14Q2J9l6K9P8J4r0q9K4K4j3j3J4J5m0
19311A33j04m7P9J36P1k3k4l6l7l6l6l4l3K0K1N1N1m4m4M7M7m4m4K4Q8P1n7p2p1J6J7M3M4
19271A73J1J2r1r1j5j6l4l4N7N7k2q5L0J56J35Oj30o7K5K5k4k4O3O3l2l3L9L9PQn6n6llN6
19230A46N7l9m0OOOOK5K5Mo0p9K7J44Q0o4j28n7N0O0m8n3J2O1lk7k6O8O8MMLLo1o1QQQQj6
19182A35j6j6j6QQm9n0L2J39P8k8j00l6K8K7M0M0k4q9k4Q2Q2k4l0L4N6n1j56r0N6J22O5m1
19143A92p9q0M2J06O9l7o3%K2K2K0J9K0J9m0m0O6O6j33j33nJ01K2m3l6K8k4k4M0M0Ko1k6Q1
19102A53M0k5k2M1N0j4j9M4O6q4j47KJ49Q6o1j24o9L7L8L8K7K8l6l7O1O0K9K8QRk4k3o3o4
19062A82M4M3P4P5l2l2o3o2M3M4l7l7l8l7O1O1m5m6O9O8L8r0n6PL6k8n8OO6Kl2l2K8K8m1m1
19019A68O2O1l4r7l2R7O6Kj8j7l2l1l2l1JKKKJ0J1J0J0o9p0L6J00N1p7q0M7J20rp5j1P4J0
18976B27r9r9J8J8Q2Q2l1l2l1l1j7j8j7j7M2M1O6O6Qj20o3O3Q1m6j07K1J42P9j12j12M7M7
18938A78j5p9o1O8R7R8k5k5k5k5O1O2m6m5l2l3L1L2L6L7p0p0QQn6n6R4R4j2j2j4j5j4j5j9
18896A40j9J3J3K8K8l6l6k4k5M0L9L2L1l3l2L2L3L2L3o3o2M4M4k0k0j9k0N8N8ooj20j21K9
18855F5K9ppppQ5Q4k1k2l0l0L4L3K1K0q6q6N3N3n3n3PQQQqpqqNMMNQ0Q1k6k6n7n6M9N0J6J7
18804B14r1r0M2M3k1k1Q0Q0J6J6k4k5L9M0k2k2n4n3J3J3J4J3j0j1j0j1j2j3m4m5J02J01j0
18765B37j39q1M6P0Oj9M5O9O9k4k4k5k4K4K4m0m0j%%%k4k4M0M0K9L0K9K9l0l1r4r4K1K1l8
18722G7l9L1R4L2r7o6O1J23O0o5o5nnJ2J1J1J1J8J8J8J8rj0rrKKL4L5p4p3L4L3k0k0k0k0%
18677A29jO4O4r3r3k0J07N4j0l0l0mmK7K8k6k7L4L4j0p3n3P4R8k9r2k8P4P5J4J5K8K8l7l6
18635B51l9l9K5K5mml5l6l7l7K5R0O2o6r3L4J47J48o9o8j8j8j9j8k9k9K4K4n8n7m2Q6Q9l9
18594A76r1k6P4P4j7j8jjK7K7j9q3j18RR1R2o0o0P5P6k0k0j1j1j1j1O2O2n6n5K6K7k6q9PJ34
18551B35M2q5p5N4J23mj32o8K7K6j4j5O0O0l6l6J7J8j1j1K1K1QQRQmlr2r1j1J17Q9l9q7k2
18508A07K9L0nmmnk6k7M8M9j2j1k3M1P3n4j08K0J05M1p4p5M3M3n3n3L9L9Qn6n3P6J03k5n7
18467A69n7L2L1M6M6m9n0qqM5M5k0k0n1n2lllkK7K8mnJ1J1O5O4j9j9n1n1R6R5rj38o8nj7j6
18420H3N0M9qj37l9Q7J33No5o5NNK9R2P8m9p3rM0k4l2L2J00k8j11m7O9O9l7l7l7l7N4N4j6
18378A83j7N8J21O5o3j12m8j6p9m5Q3J36Rj79j14R8R9j4j41l1R4J01k7k2k2J6J5M7M7L0L0
18342C02o7o6K4K3l0l0K3K4J4n0o6O3P5J2n0n1kjL1L2k2k2l0l1J0Rl4R4R8l0j11m6R0R1k8
18300B48k8NMo5o5P3P4o5o4M8M9j3p6m6Q1P3n6j08m3O9P0j9j8PP1N8p0q0j6N7N7J2J3J2J3
18258B62k6k6k6k6L8L9n6j20l3R5J27jp6j2J9m4o8O0J51K4q5q5LLl4l5M1M0k4k4N1N0n7n7
18218H8O0O0K1K1n4n4M8M7k7k7j6j6O0nj12J6J14N1o4o3K9K9m6m6Q8Q9o8j32NJ32K1j06p5
18178F8N3Q8m0l5l4K0K1N3N2QQPQp8p8J7J8mlNP0N3p4j02K5N7N6l2l1K2K3n1n2n1n1Q8Q7j1
18133A80j1R8R8Kj26r8K9N3j1k0k1mnmnlmQ8Q8o5j28j2J15N3p4p4N3J03k4j20n5J01J02j2
18092B87j2RJ0k2k3l3l3K1K0m4m5N1J14O1o6p9j6J6J6K0K0J5J4M7M6n9n9n9n9j2j2M2M1M7
18052B64M7k8k8m5m5MM%o5l3R4Q7m0p3N6R0l8j26KJ25J25o6o6O7J31oj35r1L7L7r1p1N7J45
18011C25J7n6n5J1J1K3K3N5N6q1q1J6J5n7n7Q0J44j4j41p0N7Q7m1p1qM5M5k6k5K8K9K9K9l5
17971C07l4l5l4J6J6J6J6lllmPPlo6r8L0R3R2n6n6J9J8l2l2K2K1J6J6l7l8m3m3P3P4k5k4k5
17925A65k5L0L1O1J25N5p3j07m4K9K8L2L3l7l6l7l6L8L8n8n7k7k7M8M8mlmlM5M5qqJJKJl2
17880B30l2O3O4j7j6K8K9l1j59j09J8N9oPOLLL5L5qpN9N9K2j05o1O8J2j16o3O5J43J5q3j9
17838A91M0k4o4O4R6l1j23MP7J4o0o0M4M5rqM9N0o7o7K6K7k7k7M7M6m9m9N4N5KJppppK7K7
17793B93o9o9M7M8k7k7n0m9K6K6O0O1n6n7j9k0k0k0J16J15o4j29MJ32L9q8j02K6N6qjjmnj1
17751A53j0K2K1L2L1L2L1p7p7J9J9JJL3L3L6L6l8l8KKKKo4o4N3N4k9k8KO7P0n8r2k8M0M1n1
17706A81n2N2N2N2N2o6o5K6K6j7q1l7O9Q3k4q9k5OOJ0J0Q4Q3r8r7N2N2k3q6l2P5M4M3M0M0
17664C46l4r8o5M2M9j4QP2K4q2j17j0O2lq2K5J35P1j00j00L5L4LLKLJ0J0J0J0l6l6J7J8m3
17623A69m3m3m3P4P4P5P4l6l7qqk0q3m0O7J21J4p9p9P4P4j%l5l4P6P6K0q6j54r1M2J06P7J4
17581C07L0L0k7k8m9n0MMk9l0LKj7j6J5J5J3J3J3J3J4J5j7j8N1N1o7o6J0J0J0J0LKLLJ4J5
17536B59J4J5k8k8k7k8N2N1k3k3J2J2k0k0j4j4J7J8J0Rq2q2K5R0M5o2l7O9R5j2p1p0O1O2Q
17494B83Qk4k4RJ0m0m0RP3N1n6q5K2J09M5m6m6K5K5o5o4J0J0MMMNn5n6K0J9N5N4K2K2l6l5
17450B26l6l6L7L6L6L7m6m6K9K9k2k1k1k1RRRRO0O0l6l7K2K1l2l2K3K3K3K4J7J8p8p8MNMN
17405B33j6j5J7J7n6n6k0Q7O5O6m5m5Q2Q1l5l6l8l8L7L6llklm4m5j2j2mlmmklllK9L0o7o7
17357I6P2P2J8m5oJ01R6j0r4r3mno2o2P6P6L8L8n8n8k5k6K8K8J2J2J2J2j3j3K0J9m2m3J1P5
17314B53L8o8o8L8J52Q8p2j36p4L2J04J03l4r7p3L4O3kl4l3J3J3j9j9k7k6k7k6M8M7k7k8M2
17275A78M1M2M1j6j6j6j6j3j3J9J8j8j9N6N5m8m9m9m8J8J9Q6Q7N8m8p7j3J4J4J8J8l7l8nn
17233B38l0k9K3K4L9M0n7n6%jl2l3L1L0kkQ0Q0ONk9k9KLk1k2J1J1K1K1j1j0L3L3q4q4O9O9
17188C37noP1P1m1j47l6J13J60J1r6r6L4L3QQk5k4M5M5n1n0k5k4QPP0O9m8m8l0l0k9l0K8K9
17145C06mlQPk4q8l6P0R5L2m9m9%%PPPPM0M1j3j3n1n1n1n1L6L7O8O8p4p3M3M4l8l9opK1K0
17097B44K1K1L1L1j07j08M0L9L9L9k1k1k2k1L6L5k8k9M0M0k5k4j6j5q0p9J39J40n2j81p4J38
17059A70J71m3j21Oj6j5J1J0J9J9p6N2Q6Q7r4r4J3J2J04J03rj36r4L4J33Nj19j20O4O5l9l9
17021A49ppPPJ05J06M0q7q7M1J2J3m3m3O4O5m2m2j8j8M6M6k1k2M3M2j1j2K1K0j8j8q2q2O3
16979B30O2P1n8q3q2N8N8n2n2N4N4llllk3k2M1M2k1k0LLQ6m3p7p7O2O1p9p9l1R7J29JNNlm
16932C04n4n5N2N3n5n4N2N2j7j7J5J5k9k8LLnnnnooooK1K0K1K1JJKJJ8J7m7m6K7K6l7l7O8
16884B73O8q0j44J2J39P9m8j25ML0L0kkkkj5j5M9M8K9L0K9K9o1o1o1o2Q0Q0J6J6m4m4j2j2
16842B49%%L1L2l6l7l6l6L6L6k0k0KJ31P4n3j78n0J04J04l9m0pqPPL8L9o4o3M2M3J3J4J3J3
16799C41l8l9K6K5k7k7L6L7qqqpk6k6K7K8l0k9O3O2p6j40lJ25M8q0j08J9R5L1K2K2j3j3j3
16757B88j3j7j7j7j8M6M5qqO7O7qqp7p7J8J9M2M2n4n5j6j7L6L7N2N2q7q6P0O9J1j17q6M2P2
16714B89Rq2q2N1J15K7j00j32mR2K8klL6L5L6L6L9L8j20j21K9K9llN7N6l7j02p0N8R3K8p5
16674B45p5nmO5O6n2n2M5M6qqPQl9l8JJ28P9m9q7k4K6l8n3J1Q2J8k2k2POk3k4P2P3m1m0m1
16628B40m0KLN6N6j4j4m6m6N9O0l7l6j0rM4M5q6q5J1J1K5K6ppK0J9J9K0N8N8l8l8o1o1J3J4
16584B24Q0Q0n4n5KO6J3j14j10J8J55R2q7q8K7K6p2p2M3J08Nj22j0J19J44J6m4K0L2r7j00
16547B45K7R8k9j22OR5L1m2m2L8L9j5j4J22J22j22k50j31Q3Q6K3J4J4J0J0P1P2qj36j13J6
16510A98J10M6l8l9m3m3O0O0l5l6MNN7N8l3l2l2l2L7L7j5p9m8Q0J30Jo3o4j4j4NP0J37J0j10
16469C35j09%%K0J9N2N2j12j11K5R0M3q4q0M8K3K3O4O3L0K9k4k4k5k6POJ9J8p7p7N5N4j9k0
16427B87K3K2K2K2k4k5n7n7j2j3Q3Q3k5k5k5k4j8j7N3N3j2p6k4J04L6r1r1L6J48K1j24j24
16389A29M0M0M0M1j0j0m1m2R1R1nnk7k7p0N7J30O6p3j38k3M1l0r4j7J11J04L9m5m4j7j6Q4
16350C70Q5n4n4L4L3o1j25k1J06L9k5M4J08jk15j78L5J33ORJ0L4L3l1l1K3K2k8k9J5m8q9M0
16310A89Q0Q1j1j1j2j1J8J7j4j4j5j4L9M0n1n1K4K4J2J3J2J3k9k9K4K5l2l2l1l2L7L7j6j7
16270B63K7K7jjjO3N0p8p6j1N8N8n2j15p7N1P2P1n5n5J6P9M9p9r3L5J26jq5k1R1R1m9j13p8
16228A86N0O4Jl1l0K2K2l2l1QPl7l8NJ32J32Ml1l1l9l9qrL6k8o5O4R9k8j11J7J69M1j53j53
16186A65Q4Q4LLKLj5j4N9O0q2q3O3O2p2j37k7J01N2j2pN6N6qp4p4mlO0O0l8l8K5K6o2o3M5
16142B56M4L8L8k5k6PPk5k5n7n8R2R1j6j7j7j7m0l9O5J30O3o4k8L6L7k6n0n1KKL4L3m0m0m0
16099B74m1K9K9l1l1J8Q2Q5m2j07j07P7P7K7K6onl2l1L2L2J1J0J0J1k2k1k2k2LLLLM0M0QR
16055D19r2r1k2J06P9m9j10J9J61R7n0n1J%o4o4L8L7k6k6k5k4M0L9o6o6L6L7K0m3m0O7J10
16016C97M7j8j7j3j3p7p7K3K3K3K2O6O6m0j05n8M9K4l9o5kO5O6l6l5lmJ2J2J2J2klkkJ9J8
15972C45J9J8r6r6N3N4L1L2l2l2rrN6N5l0k9o1o2M7M6j7j8l4l4kkO1O2K9K9j9j8n1n1L7L7
15929C09L6L7o0o1k8k8R7R8L4L3n9n9M8M7o8o9qqK4l9o8M0J13M9j00j00L6L6MMM4M3Lj03q8
15887A89J8N8N8M0L9L9M0m3m3K1K1k5k5k5k5J6J5j6j7k1k2k2k2llN0N0j2j1j1j1L7L7l4l3
15845C04L1R5O5o4j30lN6N6k9k9k9k8l2l1O5O5p3p3M4M4N5N6K3K4p4p4K2K2p2p3O5J28L3r5
15805C44k7L6Jo2k8J00M4q3q3M5N9o9p8j4O0O1J1J1J2J2J2J2j2j3M1M1n3n2M2J05Nj23j06
15765B51J07J17r7j52k4J21J21n1n2K5K5K4K5m6m7j4j5m2m1J0P4K2j06p8N0J65L6m4m3J4J5
15728C50J4J5O6O5r3r4j6j5j5j6O1O0QPN6N5q3j47m0O8M3k0k7L7K9K8lmmmj6j6J5J6o5o5j1
15684B39j1Q5Q6j0p4m7N9J08Kj17j16N7J22L5p3m2O3L6p2r5N4J50M3o8o8K0J9l3l4NMMNO2
15644C98O2r7r8L0L0JKO7J31K0q6q6k2L1L1nmmnJ8J8l5l5OOOOj5j6r1r0O0O0K8K8ooooJJL3
15594C61L3j2j1j2j1J4J5l9l9M6M6qp1l3P4N2j2l0P6P6l1j42p8Q1Q1k1k1n3n3qqK4K4qpQ8
15551C83Q8l3l2l3l3lkllk6k7ONO3O4l3l3MMk8k8J2J2J3J2%%L3L2NONOn7n6mlM1M1o8o9PJ34
15500D02O7o0j10J9J10j8q4k1J30J30k2j49r7L1K3K4O3O3m3m4RP2J8j10p8N0M5k0m3K0MLL5
15460D19L5m0j04o9N9K9l5jJ26R6j16j61l2J00L7j7M7J17j0j15j16K6K6P9P9O5O5r5r4j2j1
15423C77j2j1jjl2l3Q0Q0q0q0M1M2j1j2J5J5q0q1P3P2m3j07k0J09J08j9l7K6K7l8o1O6Q0J6
15383D68q8q7j7j7P0P0nnm9n0MML9M0l5l5k5k6POJ9J9J9J9M5M5J2J3n4n3M3M2l6l6q9q9R7
15339B85R7Ko1j8J11N6p0j11m6M8M8j1j1j1j1mmK7K8J8J8J9J8o9o9M8M8ooL9L8K1j06p1pM6
15296C23M6J8J8l7l6l7l6O5O5J2J1klllk7k7K2K2ko7n3P5R5L1o3o3L1L0n7n7l4R4R8k9n3J2
15252C79L5k8o0n9M3M3J8J8J9J8q7q8J8Q2mj31k9R9Q2m5j05K2J12M8j5j4K5K4l9l9j1j2j2
15212C07j2N0M9J7J8p3p2L2R7P9m8p7j2M5j9p9j6Q8Q8n6j20m4Q5P6J3o0n9M3M3onooJ9J9m6
15169C52m5R2R3k0j47o6O1N0j4l9l8O4O4NNk7k7rrrrN9O0m7m8J3J3n1n2O2O1m5m5M6M7j7j8
15125C65J3J3J2J3j4j5j4j4N1N0j4j3j9j9j9j9j5j6M9M9l7l7K7K8l1l0l0l1Q3Q3k4k3j8j7
15085C67M7M6JKn9n9K9R2O8o0q0j8LLm8m9N7J21R8l0o1o0K3K3m0m1N2N2j1j2j9j8n0n0N4N5
15042D28ooJ7Q0J4j14p0nK2m1PP1O8LJ0Rj4p9q4M3O7Lj1j2p1p2k0J07N2p6q6M3J08M5qN6L1
14998E09r6j11J7J58L1q7q7J2J2o5o5J26J27p4p4L2R5rj38p3N4R3L0l3l3jjO3O3l5l4l5l4
14958C37m5m4R6R7K2j06n6P1P3Rm2m3r0r0O8J32N3p5p5N3Q4K0l3L1O2o6j00l6P4P5MMN8N9
14918E81p9j42n1P6O9Nm0l9L2L1ppK5K5k3k4k3k4N7N7l9l9ool8l9M0L9l5l5N5N5m0m1m1m1
14875B88L3L3K8K9k5k5%j%jnnK7K6J4J4j9j8l4l5J9J9rrK3K3k5k6K9K8J9J9l3l4J2J3J7J7
14830D26l1L4P3n5j37p3J03J02J6m8l9Q9O8o1r0k7N8N9n1n1MO8Q0m8q3M5R7L3p4p3N7N7m7
14790D81j10l6R1L3r4n0J4J9J9K3K2L2L3k2k1L0K9q8q8J7J6J7J7N8N8l7j00m8Q0J50K3o0o1
14751D47POl7l8L7L7O5O6q7q6l7R1N5ql9l9P4P5j2j2q6q6j1j0O3O4n7n8k5k6P0P0k7k6%%N3
14707D73N3l1l1l1l1ppppL7L7j7j6k9k8k8k9O4O4L1L2j9j9j8j9l4l5J9K0J4J4o0o0P0P0J6
14664D51J6k6k7k7k7LKk9l0J04J03K9K9k5k5m5j09m2Q7N9p0q5M2J41J3m3m3J3J3qrK4K3n7
14623D25n7N0M9m1m2O5O4n9o0LO7M5q3p5j1M7M7n5n6QQP2P2l3l4kkK5K5K5K4r5r4l1l1P0P0
14579D00J03J02q7q7N4N4k1j48m5Q2R5L1l2l2l3l4jkL1L1L1L1p3p2L4L4l4l4L0L0j5j4NO9
14539D83P1n6m5m4onK7K7k0k0QQk6r0k8J00M9p9j4J12J03k5j28JO4%r9l4R9J00q8q8J5J5J5
14497D02J5M2M2J0J0p5p4j1j0J3J3J3J3K1K1K1K1K5K6K6K6q2q1K3Q8M1q7n9O8P0n8j21n8O7
14456D01O6l7l6K5K4l9l9P5P5J1J2k2k1J0J1m9m8J6J6m8m7m8m7L7L7L7L7llllK0J9K0J9M4
14414E19M3o3o3M1M2k1q5o4O4J27O3n3j16n4P5N4j0o6jL9M0o3o2llllppppJ27J26o6o5mmk3
14368D37q8k5J02J30Lr9r8%JN8N9K7K7j6j5j5j6mmmmnmmnrj0O5O5l0l1KKj%n4n3mmmmM7M7
14317D62poJKJKl0l0M5M5K6K5m9m9M1M1M1M1l3l3J9K0j5j5j11j12O6O6J3J3J6J7j5j6k8k9
14274D25LMkkL0L0m2m1R4R3p2j36oJ00J8q9l8O8J00m8j14qO6O6m5m4L7L6l8l8LLk8k9K6K6
14231D08K7K6k0j9J2J3L8L9OPl3l2%%K0J9l3l4j9j9J3J3LLLLL7L7NNj3j3m5m5O6O7J3J4n1
14185E21n2n1n1M4M3k6k7pN7M7q0n4P3P3n5j03K4J40P7p8p7J4J5k2k1L2L2%%N0M9m3j08n6
14144C80P3Q3m4r6l3R9R9PPl8l9l8l8k9l0K4K4O5O4l1l1J5J4j8j7P9Q0k2j49r1L7P1Qn4J0
14102D41Q1J7o6o6M4M3l2r7o1O6Q4K1j0rO0O0j4j4k2k2L1L1L3L3q4q5m9n0M6M6M4M3l1l1M6
14061E27M7l4j62p0N7J10j8n1P7J08M4p3p2kjK2K2K2K2l2l2l2l2K8K9K8K9n8n8k6k6L5L4K7
14020D89q0p7K9R5L0o6o6K6K6J3J3J7J7m4K0R7rj23j23R4R5j6j5N6N5m9j14k7Q0N2n3k2Q5
13981E05J09Lo9o9n7n7O0O0QPm6m6M1M1QRk6k6M9M9lln5n6K2K2K2K2n6n6lkK3K3L4R8N1n6
13936E80j02l9j3j4rj0R0R0r2r1L4L3k0q3m5O1J26O1jo4o5o5O7O7L5L5o2o2qrKJJKl1l0M4
13891D14M4J1J0J1J1O0O0n4n3j7M7J7j11j15J3Q8Q9l0r3k1J08J35Pj09m5L3L4j36j35K4J52
13854D49M3q5j7J10J10j7j26JP6n1j00K7J22N8r8r8L6L6l1l2Q6Q5p3p3K1Q6L3r5o3O4J6m8
13816D52m5K0N2j3mmJ1J1J2J1K1K1l1l2mll5l6M0M0M0M0k6k7NOj6j6L7L7J5J5J5J4J7J7j6
13772F41j5m1m1q6q6PJ35J27O3o1j24n3J0K1K1ppppM6M6p0p0j6j7N6N6m0l9%JR7R6l4l4l4
13729E34l5j4j4j4j5L5L5LLL5L4l0k9j6j5M8M8r3r2k4J04J12j5q5q5M8M8j6j6l3l3L0L1O8
13689E42O9l8l8k6k6OOn0n1j9j8J2J1M4M4j8j9j8j8j2j1K0K1J30J30o1o2l1l0L3L3l2l2o4
13648D27o5O2O2R4R3j10j10p5N2Q7Q6n5n5l6l7P1P0n2n1J2J3N4N5j0rMNk8k7m8m8J6J6P3P2
13607F08l3l4K2K2j1j0KJJKj7j7j6j7L4L4L4L4n6n7PQl0l0L4L4K3K3N5N5n4n5k7k6l6j00l8
13562C69R1J31Kj43j44L5J62J03k5j37p3P6P5ppK2K1k6r0k8J00O5o2j19RP1P1p0o9M1M2J0
13524D96J0RQj9j9J7Q1Q9l8j33o9L7L6l3l4L0L1J2J2J2J2J3J2J2J2l3l3L0L1m5m5O1O2o9o9
13483D86P9J43k1j50n7J56Q1j31j58N6J18rp1oM6j8m2m2N9O0N5N6m9j12n0P8K2j06m1Q6J31
13446F49Lj45q0O4O4K7K8N6p3q0M7J54K6j28j28M9N0o4o3M1J04J9q8o2M5O8Mj7j7J1J1opp
13405E55pO2O2l4l5k8k9M7M6m5m4j3j2k4k4QPM9M8mnJ6J7k6L8N9m6j36p2R8R7j5p9m3O3J3
13362E64r4j07JJ29J29jj08n2J2QQjJ06J05jr1k8L7k7r8l3N1N2KKP3P3o6o6J5J5j7j6n0m9
13320D77K5K6K0K1K0K1m7m8j5j5L0L1o5o6R4R3llL5L4j8j9non9n9J0Rk3k3M7M7po%j%jm1m1
13273D69oN7R8L3q2q2k3M2OOO9O9m8j12J8J25J5j34j13L7J42L5m5m5K4K3l1l0NO8N2j2j06
13233E24j07OP0L4L4P0O9k4j30p4L3R8L4j3j4m5m5k2M3M6j8l4K9K6K6pN6O0lp3rK6K5l8l9
13192F14J4J4j2j3M0M1m1m1J3J2l1l2lml0r4m8N9Q0J6j7j6k2k3j0N5N9np7p8P3J38M9n8o9
13150E53oK7K7j6j6N1j2p7p8J6Q1K6l8oN8L7k7n5QJ0RNOqj36o9N9J81N3r1r1M2M2J0J0mnn7
13105E19n8Q3Q4r4r3Q7J52pj35j1J17J11j01j29%J2n3m9P8R1K8NNk9r4n8P0J02k6q3j9L2L3
13065E70k0k0J2J2j%M3k1m9P9J28Jj00j01L1L0m5m5K9R2L4r4j44j5Q7Q8%jqrrrm8m8J12J12
13022F73n8n7k6k6N6N7LLJ0Rk2k2l5l4L9M0J1J0k1k2J8J8l5l5K7K7noJ3J2J2J2o0n9L6L6N
12978F04NNNk0j9j9j9M2M2O1o7q2q3M8M8K9K8lmj9k0L4L4k9k8K5K4o0o1L5L6L9L9l6l5J7J8
12934F14j4j5m7m8NNM3M2M3M3k8k9k8k8M3M2j1j1k9k8K4K4j29j28pJ22J00k8m4m5O8O8L6L6
12894F61q7q8k8R9J13j4p3p3MNNNN2N3j%j6j5j6j6l5l6O1O0j2j2j3j2K9K9K9K9ool7l8LML
12847F10LL1L0j9j9RP4L9q9j12m7M7M7n6n7j5J12P8J3j6j7n4n5L5L5L7p0j02NQ7Q7o6o6PQ
12805E34k1k1RP3M9n6p7L0J17N3q5q4PQLML6L6l1l2J%RRRRK6K5k7k8N5N5o2o2j8j8N6N6K3
12759F70K3l1l1N8N8j16j17j8Q8O4Jppm3m3kjL0L1k2k1L1L2OOk6k5J7J7J8J7p5p5K0K1k9k8
12715D91O7O7jjj%k2k1L1L2K8K8m7m7lmK9K8k3k2k3k3K8K7k6k6J4J4M6M6l9l8l9l8N1N1k3
12671F11k4opK5K6m3m2N2J16J5j13q1M7O7Lm6J7M6j9n0J3N9mr7l3P5P5l8l8L5L4q3q2N1N2
12629F13jkK6K5opmnmnj3j4M0L9j4j4J8J7M0M0n5n6j0j0j0j0L6L5LLl6l7L8L8m0m0m0m0PP
12581E52OPO6O7l0k9k8k8O9O8n2n3k0k1N4N5k1k0n9n9N9N8j4j4J8J8l0l0l0l0K4K4qqO0O0
12538F81OPM3M3r6r5J9J9K0J9m9n0M7M7L6L7o0n9k8k7MNP0O9L8L8m7m8j5j5m3m3J0J1NNN4
12494F58N5J6m8j7J11N1p7j65l7Q8Q9o3o3j1j2M2M2N5N5j06j05M5M5rrLLLLj3j3j3j4mnM8
12451F28M9QQo7o7N7N6j8j8M6M5p1p1M6M6J4J4l4l4l4l4KKKKKLKLK5K4q4q5L1J59O6o1%O4
12405G26K5j03p0N8N7p0j05K2Q0Q1L7L7L8L7o7o7n9n9m2Q5Q9l8p5j2P7J3q4q4N1N0K3K3n1
12366F23n2P7P7K4K3n4n4n0n1jO2P0n8n7PJ02J01l5l5l5l5qrm0m1K3K3N5N4j8j9N6N6MNp1
12323G19p0n1n1K4K3O4O3K7j02j48k0J02J02%%p5p5%%R5R6k9k9LLJ1J1J1J1m7m7M5M5ko5p8
12280E66N0J01k8j21n8J04J04rj0j3j3J9J9nmr2r2J2J41J04M0n6n6k8k8M8M9q6q7N0J14lj30
12240F02j7J11P9m9p6N2P9m8r7l4K2K3LO8N8o9j20PO4%p0nK9K9J6J6M9M8m2m1m2m1l9l9O8
12199E94O7k2k3RRL0L0l4l4n9n9NOJ9K0Q4Q3k3k3k3k3k4k5M0L9m2m2K2K2M9M9J7J8m3m2K2
12156F93K2l2l2L2L2l1l0L3L3k8k9MLJ5J6P9P9q3q3K4K4r5r5J7J45Q1m7j02K5L6L7o2o3N8
12115F76N8m9m9l1l2L2L2K3K3K3K3p7p7L0K9J0J0P4P3o0n9M6M7n7n7PPM5M6j9j8m7m6O0O0
12074G56j6j6j5j6P9P9o3o2p5N3M5M5l0l0JKJ0J0j1p4l4R3O6o2j27JJ13J13p6p5L1L1K2K3
12033G91K2K3o4o4M2M3l2l3L2L1q2q2K0K0J9m4n3P5Q8K3l8l9kkO2O2llo7o7L5L5L6L5o8o7
11990F84L9M0m7m7R5R4jj30o9N9O4%j9k0J5J6m9m9M0L9M0M0ononq8q7J9J9m9m9J39J39m7j11
11947F97kJ27J3n1J3P7j3j40q0M7J15j2l9l9L7L8L7L8r2r1R2R2m7j75J0J37P1n6n6P2N3p5
11909G98j1J17J13j5p9M9J51K3q9q9k9l0o1o2P3P2l4l4QRk4k3m3m4K0K1ppK5K5k2k1J0J0L
11867H03LL5L5k3k4k7k8K6l9p9M9R0K5q0p9j0rN5N5jjjkJ7J7j5j5N0N0j4j4j2j3K0J9M4M4
11823I51o3o2j3j3R4R4k9l0k9l0m4m4O1J25K6j02j05K2J03k4r1k7K6l8p4N4J47Q4j07j07M6
11786H01M7M6M7n4n5n1n0P1J36O8n9p5j1RRJ6J7J6J6q1q2n0P6O5%k3M0M9M9j1j1l3l3L1L1
11744I61P6P7l1l0q8q8J7Q0P2n5q8M0P3Qr0k6J40J41n2j80j10J7Q7Q7J1J2k0k1L4L3L3L4o7
11705A087o7mlO1O1llk5k6L9L8k5k4k5k5j1j1N3N3K2K2rj0J2J2J2J2%%j%k3k3k3k3ppN6N7
11659A219l1l0lkop0n0P9O8o0o0O8J36Rr5L4J25O1j27j92p0N7Q1J8l4l3l7l8O8O7LMkkkkM6
11615A197M7j7j7j5j5m8m7L4L5l0l0KKLK%%l2l2K0K0m4m4L2L1%jj4j3J8J8o4o4M2M2o7o8L9
11569I22L9rqrrj1j0K1K1m8m7N8J21K9r9r8K9O7Ln9n9P1P2L9L9k9l0o2o2j1j1N2N3q7q7K4
11526H15J53M3q6j41j3L8L8J4J4K6K7l8l7J6J6J6J6j7j7M7M7q5q6K1K2j9j8l0L4L8q9l0R8
11487H33J40J2j42j42M9N0M6M6m0j03p9M8J12M9n7n7J8J8J8J8O4O4q5q4J5J5j7j7L3L4KJo2
11448H00o2M4M4J3J2n2n2N3N4j1j0k9l0k9k9J19J20p1j35l3R6O8o0j06K1R1R1rj0rj0n9n8
11408G62NNnnJ5P9P0n8j22OJ07M3o2o2j8j9J3J4L0L1p6p6R1R0j4p9k3J05L7k6l4K9K6l8r1
11367G50r1J2J1O4O3m3m3k5k5L9L9k4k4k3k4N9O0nmM7M7n9n9K1K1m1j05m1Q7J19rn6QK7K8
11325H01kkkkj%j%j4j4N1N0n8n8M9M9NMo0n9OPL9L9M3M3k1k1n1n0M5M5q2q2lJ26P3n5j04K4
11277G57N3j1r8l5Q6Q6m8m8PPo0n9j0J18J18rm6m5K0K1kklkK2K2n2n2JJP1P2k7r1n6P1O2k
11232H37n3n4K7K8K7K7j8j9j8j9j2j1o5o6J05J06j3j2J3J4J3J3j6j6j6j6nnnmQQo6o7M2M1
11189G33J0RMNMMJ2J1M4M3L5L5j25j25mlRn5j2J16P5J2k7k8J%L7L6l8l8K4K3qqrrnoO0J23
11141I65M2q5j20j20opK5Q8N7p0j48k0J45J45K5K5k8k8r1r1J1J38J05k3q1q2M2M2n4n3j1j1
11103G26K2K1QQQPooopJ4J4J4J4NOlo8q6M1O3kj03K4J22N9j11j10K9J57N8p0p0N8O2o7j18
11059G07n5R2R2m2m3J0J0RJ0m3m3P5P4K8K9m6m6n7n7O0O1j0j0Q6Q6l2l2l1l2J6J6j6j6r9r9
11017F52Q0J45O5o2q3q2m9m8K6K6M7M8M7M7j8j9n0n1K6K6N0N0J3j15j15J3N5N5m3m4j3j2R3
10978G60R4m4m5K0J9J4J4n0n0M0M0k5k4mmnmkkN5N5K9p8q2K4R7L3p0p0J3P7M1o6r7l2P4P4
10934H19K8K8l5l6k4k3NML3l0j19j2J30J30Rr8r8l6K9R3J16J0j51q6O7J30J4r3l9K4K2m2J0
10895G79P5L7p0m6O0Q9j7j13m8J00J01m9m8J1J1j0p4m0O6R0j7n4J0O3jj03l9K8K8p4p5P6P7
10855H23l1l0K0K1K1K0M8M7n9o0j2j2j2j2K2K2j0j0K7K7l7l7J7J7lo6n7P2R5L2l6l5K4K4n7
10813H03n6k5k5J10J10L7r1p5j2RRlll4l5n8n8J26J26N9o8p2N6P8J4r1r1M1M0QQM3M3k1k1
10772H81J0J1k1k1k8k7P8P9l3l3l3l3J2J1k0k0j5j6M9M8j%o5o4L2L3%Jj7j6J5J5ooooN6N6
10726I00r4r3Q1Q1k2k1J2P6J4j14j14J3J58R4k5q8j12j12J4J42Q7m2q7M1J01k7p4j0R6R5q1
10689H89q2K5K5j9j9J2J3mml6l6N4N4k0k0MML5L6j0j0j0j1M7M7p0p0K9L0K9L0mln3n3J4P8
10645I21M4q5n9NK9l5k0j9QQj0rkkl2R7R2K8p5p5k6k5M0M1RRK8K7k6k5q2q2L6L6K9K9llk0
10599H01k0L3L3m1m2J2J2O3O4p1p1M8J11L5r4n4J0Rn4o8O0R4L1j2j2J5J6n2n3m8m8O4J28J7
10558I16j10j07J07J47J9j13j13O0O0L5L5j8j8m1m1N5N5r1r1MNL7L8l7l6K7K8O0O0l1l1M4
10520I14M4K2K1r4j58l4R3J26kj17n3Q4Q4j3j4j3j4k1k1P6P5n0m9MML1L1k1k2r0r0K7K8L1
10480H19L0O3O3m0m0qql5l5O0O1j6j5l9l9p3N6J15N1q8q9K5K4n5n6O2O2j5j4R5R5p1j99p3
10439F73J39J19rr8l4J8J8J8J8Nn9p0N7J03k6l8K5P5J0q8q7P0P1mmm0m0qqO3O3RJ0q3q2R0
10396H76R1lj32o4O3J41J2j24o1O4O4k8k7j%j%K9K9m6j10l4P2M8j5pN8N7pn4RL8k7p7p8L5
10353G90L6N2N3j%m3m4J0J0n5n5J9J9ppK5K4rrrrL9L9l6l6L8L8L7L8J7J6p9p9O6O7J3J4o0
10308I22n9ooO5O4j0p4q2K5P1Pj%M8M8k6k6OOj9j8j9j9o9o9K6K7J7J7J8J7M2M2j1j2m2m3J1
10263H68J0O0N9j6j5o9o8OOLLL5L4J3J2M4M4j11j12K7K7KKKKj8j8pN6O6m0q6k3N0N1JKM9M9
10216A000k5k5K6K6k7k7OOk5k6J3J4K5l9q5M2P8J3l7l7J3J2POOPk4k3L0K9m1m2rj0OPO0N9
10171I89o5o6L1L0l8l7L7L7OOQ1Q1j23j23L3L3k9r3K3J51N6p1p2N6K6j01p0N8J24mn6QN2N2
10130A022m0m0j8j8N7N6m7m8NO8K7j01p2N4J03k5o2o2%%L2L2J6J5l7l7m0m0N6N7K7K6nnM5
10089A001M5n1n1M9M8o8o8m5m5Q5Q5O0o7q5k1O3O4p1p1l6l6N9O0J8J9j4j4M7M6r2r2j8j8P8
10048H64P9N4N5o2o2lmllpqO7O6j4j5o8o8P6P6JJk0k0n2n3J9J9l2r7k2J05J06k2m4K0K1m4
10004I06o0O7J16j1j13j14L9L8M1M0j2j3l1l2O5O4j07j08pJ21N9o8o5O3J30O5p1p1qqpqR5
9965I95R5k2k2o1o1n2n3OJ35Q5m3j02l8N6N7j4j4L9M0m5m5m6m5M6M6J5m9o2O5J18j0j62r9
9925G53J00J65N4p4n1n1m0m0L4L4rj0M4M3l7l6L7L8k9k9LLl5l5J7Q1N6p1p1N7M6j7n4P4J19
9884A069qo7o7J4J5j8j7L2L2j%o8o8K4K4L0l3m6Q3J25kj04j03M4M4rrL9L8l6l6ononj9j9j6
9838H45j5QP2J08k0r5r5L5L6nmP1P0p9q0N8J21J0j18j17R6J15j2q0j7N9N8j2j3J8J8j13j13
9799H10LJ31J03k5m2K1L1L1l4l4l4l5K0K1K0K0l4l5J9J9k4k4RQkkL0L0K5K4m0m0m4m5K0J9
9756I20o3o3M2J06P5n2m1m0k0j9M1M0J8m6k6J02J01k7j25LJ08J09p6p5j0j1m3m2J5J5J6J5
9718I47ooN7N8j04j04l1R7N7pl1L3L5L4OOj8j9L7L7jj28p3N5J64L7j52j53J7J44M6q1l0R9
9677A022R4l3j37p3P5P4k0k0L6L6k1j47q8L9R2K8p1oQ3Q4k4j52o5O2J22nm6J8J13M9j10j74
9639H35l0R8R9k8m8J6L6L7RQl2l3%jJKJJj0j1j4j5J2n3o0O8P5J1m9J5J14N1r3r2K3J50N3p6
9594A070j57k8M0M0j5j6M9M8m0m0K4K4l8l8ooN9O0nmk2k2n4n3MNJ03J03L4r4j29kM4k0p6j2
9551H30R4R4L4L4pop1p0M9N0j5j5l5l5K8K9j2j1M9M8m1j05%J28Q3m6p0oK7l8o5kL9L9k1k1
9508I63N1N2n5n5l3l3L1L1J5J4M2M2j7q1q9L9M3k0rrQRQRP3P4l2l3l8l8j8M6J12j6q6k2L2
9464A010l2o0MO9O9m4m4K8K9m5m6M2M1n5n4l4l4P5P5M9p9p9M9N8N7p3p3k2k2K3K2J07k1q7
9423I03q8J09J09p3p2O3O2j1j2j6j5j5j6Q3Q2J6j12m5m5M3M3j1j0K2K1N8N9j02j02K0K0o9
9385H99o8L9J67L7r1k2J06J00j12j28%P5P4m1m1N4N5j1j1o5o4n1n1Q7Q8K0K1l2l3O8O9o3o2
9346A013o7O1j1j1J2J3J3J3l8l7J00J01p5p6jjk1k1J1J1J4J4Q1Q1qj34j35pQ8Q8m2m3N3N2
9305A091p8p7m6Q3Q2m5n5n6L3L3RRkO1L9q9j38j1J32J33m1m1J1J1k1k1rrM4M4J9J9j3j3q5
9264A003q5j0j1L1L1k2k3J03J03l6l5nnj5p8m2Q5J35Pj14j14n5P2N4N4RQL7L7j6j6j2j3K0
9223A082K0jjp5p5Q7Q8j4j42KJ30R4l4j22n8L7L6M1M1QRJ7J8K1K1j8M4N3p5j43q0N8N8LML6
9180A170L5p1p1O4O4j4p7m7Q2O3o5r5l1MNRQL8L8OOj5j5j6j5L0L1L1L0j3j2j3j3m4m3j6j5
9136A013J3n0m1Q6J20qj02l8P0P0k0q5n5P2P1P1n4n3n3n3K3K3rqN4N5k0k0M0M0n6n6RQO2O2
9093A181K1K2p5p5m1m1m2m1J06J06j2j1J1J0Ko3j2J16M5q2j23NN9o9q8M0P4J1n9NR7L2k7k7
9053A055JJl9l9L5L6l8l8R3R3pj35k5J02P1n8j13n0Nn8o3O5J10M7j09j08L7J00O5o2j5M9P3
9013A081Rj9j9k3k3J6J6J6J7rrrqNNNON3N3R3l5j40j41k2J06J25O2n5n4j4j5j4j5O1O1O1O1
8969A288r6r6o4o4O4O5l2l1K1K0N3N3p7p7J9J9N1N2k4k3n5n4K0K0lllmO3O3NOj3p7j13J5J35
8925A123J35n9n9K4K5p2p2L9L8l6l6k1k1K3m1J2J40J1j17j73L9J67J04J5m9m5m5k1M3L4r4
8888A011r9K9J41P7n7j21l0L5M6M6J8J8j6j6j7j6J9K0J9K0NONOl8l9opj8j9M9M8K7j00o5j
8845I80O0O0l2l2M5M5J2J3NOk7k6k6k5k1k1MO9P7n2o9nM6M7J1J1J0J1LLLLn2n2K3K3lmM9N0
8798A222k0k1k0k0j8j7L6L6j0j0j0j0LLLMJ4J4N9N9k9j57j07K0J16N2nmJo4j03K4J41P7n9
8756A200j23o3O4M1M2k1k1p4p5j8j7J4J4R9R9o1o1M4M4M4M4m1m0p3p2L7L7NNO5O5rj0k5k5
8714A134PPL2L2k1k1m7m7j5j5N9N8j3j2kO1J0j18j11J7N2j2rN6R1l7l7K7P2Qo5o5NOJ0RQ4
8670A190Q4o9o9OOk6k6M9M9k6k5k5k6K3K3l0l0L9L9QPo6o6QRP8P9o1o0QQjo6j1J16O3o4p3
8625A072rM3M3M0L9j9j47o0O7J00k9j77n0P3P3k6k5N0M9J4J3Q9l9j17n4Q3Q3p1p0K4Q8O9n8
8585A161n0J3M1M0J3J3j09j08O8O9L8k6l8Q9N7p2j36p3J2J40J12j6p0o9M0M0k5k4PPK3K4K3
8546A214K3l7l7l7l7l9l8O8O8K3K3K0J9ko7r4J2N7ol6K8N2j3l6l7ppqpJ24J23o9o8l7l7l7
8503A061l7M3M4j7j6J0P4P3l3q7K0R7L2o8o7P8P8jjo4o5J1J1J2J1l3l3L2L1K2K3m2m1k0j9
8461A119J2J3J0J1J1J1p1p1P8P8llklnnonm4m4K0J9j3j4N1J14Qr8r8QM6j7J4P8O4m2q2j8L4
8415A155l0k9L4R6L3p7p7M2M2L9L8k3q7q3K3J09M5j38j38oJ22J22on2n2LMP5P5l1l2RJ0k3
8374A192k3kjk2q6m2Q6N8p0j09J8Q8Q8opooJ%NNl0L4P4n4q0j6Q9Q9m4m5K0K0o3o2PJ34N8p1
8328A221j26JN0M9opl7l7l7l8R9R9L4L5k0j9k0k0rrrrP5P5p4p4l4l4l3l4J10J11L7r0k9L5
8285A226Lo1l7R1N9o8m4J9K0m4p8M9P7J3j4M9P7J3p2p3L0L0n5n5N2N1j4j3j4j4l7l7K7K7M3
8243A226M3k1k2NNNMj5j5j6j5QQN2j2q8M0J43J5j18j17O6O6p2p2P3P2l0r5J1J38L5r3PP0o
8200A285j34l2R6Q3m5p7N1P4n3q5M2J19j0j14n1M0L9k0k0M3M4o3o3k2k2M1M2J8J7q9q9P3P2
8161A190QRJ5J5J5J5M4M4o2o3kllkk5k5k4k5R2R3n7n6kjk1q5j3J15J15j3r4k9P6P6k0k0k0
8117A257k1qrrqK4K5K4K5OPn7n8N4N4j0j0m2m2j0j0J5J6m0m0MJ32P5n2j32lO5O6j5j4J7J8
8073A294k4k3M1M0l0l1L3L3o1o2LLJ4J5J4J5onN4N5j19j83l1R7J23O0m6m6j9j8Q8Q7n2n3J1
8031A271J1JJL3L3k1k0k1k0jkl3l3j2j1N2N2l5l4lkn8n8R0J54N2p5j42p8L0K9R4R4j3p6n7
7988A192P1M0q9q4M3P7J2ppK4K5K5K4MLLLp8p9j4j5QQM0M0L3L3l1l0MNk7k8PPk6k5K5K6N4
7941A296N3m5j10l9Q9M6M5k0k1K0K1l3l3K7K6J9J8K0j08j12J6J47Q3r5j59l9R0J59L2p4p4
7904A245n0n0P8P8K5K5j8j7j8j7L9L9n7n7l4l3O2O2J%%JJ8J8j3j4j1j2j2j1mlllJ6J6J6J6
7858A318l1l1K3K2MMMMK2K2K7j00j42j3J27J26n5j19n8O9N7N7L3L3k3k3O9O9m5j10p5N3M7
7819A365j7mnj9j8J4J4l5l5ppK3m2n0P9R0K6m7m8k1k1P5P4j2j2j1j2j5j4m7m6M3M4M4M4n0
7776A340n1n0n1K3K3rrO0O1K9K9p3p3M4M4K4K5n1n0L4L4KKKKm5m4j5R2J39P5q8j51m5O1M1
7733A381k4m9J5L1L0L0L1mo7o6M0N0n6j03MJ21J21p5p5l7l8N9N8K6K6k7k7k7k7NO9N5n2q4
7693A314q4L2L1L1L2k2k2M8M9j5p9n6N1J02mn5n4P5P5K2K2k1k2k1k1KKl0k9P8P8l9m0j0rm2
7650A369m2O1O0j3j4J4J4p8p8M3J06K0q7o8L8M7M6K5K5k8k9m7m7POk1k2L2L2K1K0n4n4K4K3
7608A351K4K3j7j7o4o4l6P1J00L6n0n1k2k3MML6L6N9N9n1n1l2P5P8k8j14n0M6M6M8M8k6k7
7567A421m8m8M8M8k4k4n6n5j8j8R9R9k0k0k0k0J4J3J4J3o7o6N0J15L7p0p4j0QPN9N8K6q0j12
7526A279oP2P1MMk3k3M7M8j5p8p5L2P6J2KJJ8J9l6l5KKq9r0N4J18N1n6m9J5M7M7j0j1j0j1
7482A404j1j1K1K1o8o8OPQ9R0pomnmnp4p4M2M3RQlO0R4l4n4n4l7l7nnP0O9m7m8M0M0l5l4j8
7433A365j7J4J5M7M8o9p0k1k2N3N3M0M1l5l4J6J6l4l4%O4R9k8q3q4K5Q8R6l2o6kK0K0p1p2
7391A346K8K8nmJ6J7J6J6P4P3m4m4j5j5lo7j8J10O1o7j80n2J04J05N2p7r0k5J9Q4P4n4j03
7352A360l8P7P7m8m8J1J38L0r9j44j6Q5Q5llo0o0L5R8O0o8o0MmnJ1P4M7n9r0J5O6Kn1n1k6
7309A342k6OOL6L6l8l8P7P8j9j8ooK6K6J1J2%O5P0l7o9mL5p1j40p5J07J07k7k7PQQQM9M9j10
7263A458j11J9J8J9J8M9M9q9q9O2O1j2p7LJ09L8o9n9M9K4m0k0Q7Q7k0l0L3j9q4n7M9N8pl9
7223A468K5K5m0m2K2N4j0k7L8O2m5p9j5J7J7k1k1L2L3nnM9M9l8l8L6L7j03j02L6L6L4L4L4
7182A547L4o9o9l8l7J02J02O6m0p1p0O1O1n4n3K1K1m6m7OOJ5J5j7j6L6L7L7L7j9j8RJ0On8
7141A507n6N0O0m7p9K7J13Pj04j04O1J25P5l2q2q1l5l4J02J02l6r9J9J26N7r2j20j4P0Pn3
7104A440n3L9L9j6j5N8N9J0Rm4m4K8K8K8K8j8j9j9j8O2O2l4l4K2K2K2K2p3p2k0j9L3L2L3L3
7062A611m4m4j2j2j7j6J01J01n9n9oN9Pj00o7L9J07M4J1J2k7k7l1l2N0j5r5J0J31O6p5j38
7024A473l5L0j0j0J03J03l5j63r1J21J40J2o5o5K3K3j7j6j6j7L0L0O2O2n5n5kk%J%Jm1m0N6
6982A535N5L3L2o3o3n9o0N8N8NNL6L7rqq3q3LLN6N6M7M7J5J5q0q0L7L7m6m5OP0O4o5n6QP0
6937A588P0o5o4klP2P2L0K9m5m5l8l8J6J5m7m7OOL6L6O9O8n8n8nnL4L5LLJ3J4q3q2m5m4L0
6891A471L0L5L4L5L5m3m3j2N1N0p9r1k8Q4Q3L4L5l7l7nnJ4J3J4J4lll6l5J3J2J3J2NNp0p0
6847A495L1L1L1L1rrrrO6O7p2p2M7M7ooj8j8L6L5o3o4N3N4j0j1j0j0qpqqM3M3l2l2N0M9o7
6801A651o8J9J9K0J9J3J3m0m0K3K3rj0J3J2k0k0m1m1L4L3J2J1J2J1J7J6n8n8L0L0L0L0LLk8
6758A664k9j0j1j0j0O9O9m8m8MMMMj6j6J6J6m4m5j2j3n8n7R9J63O3q7j13nN9N8rrL7L7j6j7
6714A683n1n2J3J2R6R5n3n4O1O1qj36p4N5J17N3o4o3llK3K4m1m0O6O7m0m0j8j8J8J8j2N2R2
6672A836l6q5k1%jj8j7M6M7n9n9ONNMNNK2K2m1m2kkO2O3m1m0K3K4L1L0L1L1k2k1k6k6%o3p2
6624A604N6P5J2qrL8L8o9o9N5N4K3K2K9L0p6j40j4J13N4p4p8M9J10j9m5J8M2k2j02j03%%O3
6584A657O2P9n0p3N5Q3m5p9j5M8M7j0j1N3N3k4k4k4k4NMMMmlO0O0j04j04QJ35O8o0m4m4j0
6541A733rj0j0K8K7K8K8m4m3K0K1O4O4m2m2m1m0K3K3PPn8n7L0L0jkPOP1P1o1o1LLk4k4PQK9
6493A769K9l4l5K4K5l9m0P5P5l1l1J2J1k0k0n6n6N0N1l6l5K8K8M1M0k3k4K8K9K8K9k4k4q7
6453A757q7M6M6J5J4J3J3J2J3m8m7J6J6P1P0l5l6mmK8K9J2J2M4M4p3p3p3p3M1M0M1M1PPOP
6409A908M1M1p6p6o9o9Q3Q3Q8l9o4o4ONNNL4L4j9j9L1L1m4m3M5M6m3m2m6Q1J14j5n3n4N5N5
6366A956K0J9J07J08Q0m7j14j13L9L9l5j63j61N1J05J05j05j06k6J03P2n5k8k9N2N1m4m5j5
6331A821j4J7J7QPk4k4N4N4P3n5n1n1N9N8J5J5l8l9LKJ1J0n8O9J23oj20j21Q8Q7k3j50o9J45
6289A893J35Oo8o8j3j3L3L2J17j1r9r8L1L2L1L2QQm5m5L1L1o5o4N1N1kkJ4J4j3j4j8M6M5o2
6247A941p7K9R5L0n0n1K0K0q8q9R3R3j1j1K1K1M9M8k6k7j0j1j1j1J4J4j8j8N5N5o0j24o5Q4
6206A924J52M5r9j00j3R3Q9j8q5q6M7J10M2o4o8mK5l9o1KJ01J01n6n5M0M0m4m4m5m4L5L4L
6167A958LJ8J9J9J8K0K0j2j2J3J4j8j8n5n4M1M1k0j9j9k0N4N4k0k1j3j2J9K0mlmmr8r9Q2J46
6123B034P0l8m5J9M9j5o4%K4K4mmK2K1p5p4P9P9j7j7J9J9j3j3K1K0l3l3l9m0J21J20oon9n9
6080B087M6M6k4k5OP0N6p2q2j8N5N5M2M2J1J0j5j5J8J7O0O1l5l5R1R1nnJ2J2J2J2m8m8j3j2
6037B460N8J22Oj21j22PJ00L7l6l6qrmmR3K9p0N7J74J09n8j22m9P9P4RK1K2N4N5KJL0L0kk
5994B986j0rM4M3o2o2o2o3lmlml4l5p9q0r6L2M9j5j05j04P3P2mln7n7j0j0rj0rrl3l3j33n
5949B087J17J18j1j38n0P7R5l3r1r2N1N2kkJ8J8J7J8kkJ0n3q7M2J19N5p6p6L8L7M1M1j2j3
5908B311K7K7k5q9o4O4O9o0j10J9P4J0p0pR0K5n9MP9J5o1LP7J4j29o5J54J53l4j61j09K0N
5869B197NO5J28M7q1q0p9q4q3P4J39P8m9k7k7m6m5PQP8P8l8l9m2m2J11J10oj33o5jJ6J6K9
5828B219R3O1o8q7q8M7M6M7M6l7l8L7L7ppopm4m3N2N3k9l0K4K4j5j5J7J7m0m1K4K4P1P2l5
5785B374l5j1j1N3N3p5p4P3J37pj34p1N7O6JJO5P1n6n3J1L8k6q6k2P1P0J1J1m2m2K2K2OOn7
5742B417n8M2M3k2k1qqp2p2KLO6O6k2k2J0Rk9l0P6P7k8k8k8k8J00J00K7j01j22n7N1J14Q4
5702B531J9r0r0%jO4O3p9q0K8K7J9J9m4m5NMO9O9l9m0ppJ8J8j5j4m2m2K2K1K2K2m2m2R5R5
5658B511j2j1n8n8n7n8Q5Q5N0p8j7j8Q1Q1QRn5n5n8n8M8M8j4j5N0M9k5k6k5k6J6J6J5J6L4
5616B478L4L4L4m1m1K3K2POk5k6L1L0l3l3J0J1k1k1K3K3rrK9L0k6k7o4O4N5N6r5r5N4N4J1
5573B553J0k2k2%jL2L1LMLMnmmnK7K6K6K6n0n1J3J4j16j16Q1K09P1n6m1m1L4L4l0l0m0m0J02
5528B629J01m7j74o8O0K2K2L0L0k7k8m3Q5J03k4r3r4O9O9M2q5o7O1J16j1j10j10J09J09J8
5492B694q8l9O7M4k1m6J8J%MNo5o4L2L1j0j0JO4M2o5m0K3M0k3k4M0M3k2k4M0M1o6j29o6K5
5449B453Q8O7l9r8l3J01J01rp3qR8M0o7n8R0J18J1p6j3Rn4p5L2O1O2ppj4j5j5j5M1M0l4l4
5407B668NNL8L7oopon1n1k0Q7P0Nrj0Lo1l9O8Q2k5r1k6O6O6m7m7K3K2rrpopoO3O3j1j1j03
5358B700j02N4J61R3j3k5k5j5p9l4P2J36L0m2m2J5J5J4J5k3k2r5L3O4O3q9q8M2M2M2M2j1j1
5319B917M3M3J4J3l9l9OOk6k6noP0O9qpqqk8k8MLq2q2M8M9M9p9l4R4P7n0K1K1P1n7j7j7k1
5273B951k2o2O6P6P6p7p6J6J7O9P0k7k6l2R6O5o4q0p9RJ0J13J14N8j56j15R8J87k6j38j38
5236B973R0R0J5J5JJl1l2R1R1r1r0K1K2N3N3M2M1p5p6L5L6L5L5L5L5m0m0j%O6O6M1q7o2O5
5193C423J20qr6L2J67J67M8p9l4L1J8J8k6k6k6k6M9M9J7J7kkn6n5K4K4K4K4J14J14mlp1p0
5152C896n1P8J23O0j4j4QQJ7Q1R7l0o5jR8R7OOL8L8l6l7L7L7j6j7P5P4o4o3M8M9nmJ4J3J4
5108D595J4ONN8N9l0l0o2o3O4O4p5p5j5j5j5j5J5J5o0n9RJ0m3m3mll6l5J3J3m1m0j5j4j5j4
5064D123L3L2lln6j19j88o0R4R4j3p8K1J48L6r3j19RM3k0n9MP6J1j20j20J3P6J0j18o5O3O0
5025C712mmO0M2q6j19J0M0k5o0O7J67L9j40j39l9Q8O7O6J5m9q9L9Q6K2p2p2mmp8p9L6L7L6
4984C566L7P7P7j21j22P4J37J8j11n6Ql3l2M9J13P8m9r5l2M2M2J5J5l8l8nmmmK8K9k4k5M5
4944C657M6l0k9K3K4rrJ2J3k0j9Q9Q9p0p1R6R6o4o4K8K9k5k5m9m8O8O8M2M1l3l3j0j1m2m2
4902C718Q1Q0l6l6R7R6q3j46LJ32N6p1n7PJ7J6J17J17Jj26n5J0llQ7Q6J3j14m1K4J9m5l2L2
4861C961N6N5K7K6l7l7M0M1o5o6N0N0j2p7o2O5N3N3M3M3J1J1P9P8p0p1J7J7j29j28N3J17Q
4822D200j20m1K3j8j7N8J22J7j11q3M5O5JJ7J7n1n1O3O2m3j06j8J11Qj19n0P8P0Oj7M6K3j06
4783D081m4Q3P5n2k8k7k7k8%J28P2n6n9O9O2lk9L4O3kK7K6m0j03j04K4N1j2L5R8R9l0l3l3
4742D317l2l3n1P8Q5m2k5J03R5l3p6p5O5O6L0L1kjn6n6QPj4j5J7J7P3P2RRJ00J00m7j11J0
4700D623J39J06k1j13m8J5m9l5R4R3l5j75j12Q1J45N7olO2J30J30J02J02M9N0n7n7O2O3m5
4665E347m4q3q3j82j81p7N1N8o9n0P7M6q3j01K6J29Jp0nN7N7m8m8N8N9k0k1M4M4j5j4m6m6
4625D768R2R1K3j05q1M8J16J17m7m7m7m7O0N9m7m7J1J0J0J1O2O2kjR9R9r1j56L0J58N5p3j3
4586E177J16O2j51j06J06J95O7m2m1M7M7l8l8L7L7J8J8N1N0j1j1j0j1Q7Q8Q7Q8P0P0L8L9L0
4548F166L1O2O3K1K1P5P4J18J18NMR4J58P7n2l3l4o6o5NJ33M5q3j37j0PPj6j6o8j32k0J07
4508F659L7r1j15J3J23oo4o5K4K3N6N5Mo0n7P2O8Ln3J0K4K4O6O6J7J7L6J00R1l7NJ33J33N
4468G316j8J11J10j8mJ24K01J37Q0J44J31M%J27K20R2j4N1J42P8L8J01J50Q7M9M8Q9K4K0J47
4432I767J19qn4P5J62L5l0l0P9P9j27j28p4p4k30k29j30j30q3j9Nj01j64j64n3n3q2q2k9k8
4396H219r3r2M6M6j9j9j8j9K6K7k7r1m1O5R8rj09m5L0K9NNNNm5m5R3R3O0N9K7K7o7o8R2R2
4354H342M2M2M2M2k3k3N2N1K0J9K0J9k5k5OPlkL3L4j0N4Q2k4j07m2P5P4o9o9NOk1k0k1k1J0
4309H572Rk2k3o6o5l4l4m0l9L5L5m5m5Q9R0j35j98m6O2L9k5l5l6k1k2k2k1k1k1k1k1J0J1P4
4269G968P5n4n4RJ0J4J5M6M6jjo5o5j6j6K7l7m2O4J00L6k9l0L0L0m5m4O2O2m9m9J00J00j1
4228H186j1j0j1N9O0m8m7L0L1M1k3m1O6J25J9p1p1K9K8O5O5O6O5q0q0j7j6J9J9J25J25j8j7
4189H662J4J4j8j9j4j4%O4R1j5o7mR7L2m9n0N3N3P4P3M1M2n0n0J8J8OP0R8qp9j6Q5K1o7o8
4146I038P8P8OPP0P0JKO5O6q7q6J05J06k4k5M0L9K0K1N2N2L3L2J36J35j7q1m1O5L7L6M4M3
4106A0116%jJ06J06k7k7L7L7L5L6MLM2M1P4P3k8k8L5L6MML6L6m7m7J7J7J6J6Q0Q0o4o4M3M3
4063A0840k2k1M3J06Q6k0r8l5Q3Q2M6o0j6R0J48M1k7k7P3P3J1J1J5J5J3P6J32K6j31j31R6
4026A1518R7N3N3K2K1J4J3N0M9k4L9J34K8j09kK01K01n8j64K1J27K3q4K6J32Q6K3L3L3l8l8
3989A2480J11J11M2M3M3M3KKO6J30O1m5j4j3L1L1R5R5K1K1Q5Q5j05j04N0J78O9n9NJ32J63
3952A3855L6RQK8K7K8K7K3K3N4N5OOJ90J90j7j44l8R0M7M7Q7Q7O2O2R3R4o9o9M4J71Q1m6j0
3911A5137J18P4J0N4N4J9K0J61J61O4o4L3R5j5q0O6J95J56n8o9N9O9NJ3P8J20J21J20J21O
3875A6843n8l4R4R3K9P2P3N8N9R0R1JJO4O5M7M7J92J92Q9K5J30K57K20R1K2K2RQJ52K80J39
3837A9463j59j43P0K12Q4o5o6O2O2kkN3N2j1j1N6N7N6N7j9j8J30J31Q7Q8Q8Q8K5K6Q9Q9N0
3799B0679M9N0M9P2P3J36J36%jJ06J05k9k9J69K96J18rK3J51J35Pj8J11J41J41Q6Q5K0K1J27
3763B3000J27J26J27O3O3%JJ88J88j6q0J11K38J71M2J9Q2P9J5Q3J47J03J02J39J38k7k7J27
3730B5329K55R0l7O4K77K18R1R6K23J86N8O6J94K13K12K93N05N48N47Q11J109J056N87J19
3701C3110rJ65K92qn62j039j038o33k49k03k66j42P0nj34p0J43J55K6M0J04R9L5O0J87J06
3670C0234k1Q5K13J36PM0J68J58L0j9J08J34O9Q7K14J42J4J4J42K18R1L2L2J06J06J52J51
3638C2843Q8m1M2K56K16Q9KJ31J26O2O6J30J41P7P6J41J09M5J15J79P8n0N2K65K10lP7K05
3605C5727J89k3k9J84K28J6k7J01J69M2K0K34K57M5m1Q7J72M5n7J57K74J47MMJ14N1PJ34K69
3570C8500J41klJ34J33J26J25J10j7l5K9J48J48N6N6Q5Q5J38J38L6L5L5L6Q4Q4R3J57J01k6
3536D0730KJ29J95O6k7L6J33J32k3k3L9M0J27J27J16j3qN5Q2Q1P7P8R8k9k9L4L8k6L0J58J74
3499D2599M6j3j3M4M4M4M4M7M7poM3M2M3M3rrM0M0K8l7L2J59J59n3j36rmlk3J06P5n2n3P6
3457D3374J03k4j02l7J1n2r2L6J24ln6QN0M9m2m2l7l7N5N4o2j27NJ33P5j39r0J22N9j53j22
3420D3041R1J64n0j35qR5l2k9L5K6j02j38j0K5j02j56k8k9j56n0P8L5k62k68L0R9j14k64n0
3386D1736J6j11j92K2J38p6k30j7J34Oj77j13Pj20j62l4P2j41k91j63J01L7k13k77j03j03
3355C9746m4m3k6k7j34p1jj29j92o5j3p7j39j40q8q9j05K4j0j37j10J7L3j80k87p3M7q1k63
3320C7343j35k1q4j84n6Jj27j91o3Rj20k26r9K5j04j73m5K9j85k91p7Q7m1k26j00j6j44k08
3287C4578q0P8m9k40j76j0j1j59j60n6j19j64l6N7p2j80j17q2j45j54k5mj31k01p3L4j79k48
3253C1876l5J11j01k40j12l8j65k83o9J85k8k51j24K3j05k55j26Q5m4k73j46J0n4k01p4J21
3222B9687r2l17j89K3m2k26r9J16j3k85j58M8j6k05j40Mo0k49j21M8q0k29j01J10j8k94j67
3190B6935J02k6k94j67J03J03j66j66l2l3j82j81J6J7j77j12K4j03l04r1J78N0k66k03L2l2
3159B5025k60j32J17N3k23k23qrj95o7J19rk50j86Q8l9k77k13O3O4k11j47J68M1k89k88N0
3127B2762M9j84j85J03J03j74j74N5N5j37j36jjk35k36L6L5j15n1J15j4k55j91R8L3k44j79
3095B0932Q4K0k15j50Q6K3k52j24J51K4k58k59R1R2j87j23J68M1k79j51J73J10k51k51P6P6
3064A9647k02j38J59L0k89j61K43J79k31k95Q2Q2j66j67O2O2k59j32J84J19k35k35J28O3l45
3034A8185k18J94J93j94j29K29J02l38k74K31K31k67k66J44J44l56l57K63K63k58l22J59K87
3006A7646j92l21J24J87k29k30K37K36k85k86K67K68k98k97L33L34k57l86K49L77k04l32K78
2979A7219M92j05k31K17K81k56j93N09N09k49l76K91M18k73m02K68L96k64m78K35M48k66m79
2952A7711J93M07j37k64M50P48O05J244J978R14j536k431j097j16o76q89J23N07m36p35L01
2927A6864O84k85o68L42O40l98o96M79P77m15p99M46Q29n28q27O80J065m59r28O68J221m83
2900A8209j037Q31J469m69j108J011J736m90j215J279K259l39j150J839K903j11r20L052M457
2878C2206O61J06N813P901L475N306J7507K4622K8925O7225J50670K07374J45621k1088j66197
2860E10127j89245j19482n3488l3395l0455j8277p071p974j0317m944m4k585n184k062P91
2842B6395j444l361p68J320p43k319j40J520k5p51K014L505K24l311k295R01J720O56q2q91
2818B2125k402k401l96Q39k31j041K11J190R2q87J2Q22j70j065l34L89m45j170l76M34k79
2793A4917j002j35O75L0o09L18J724J656N91k05q45j696j697n59J65l33p16n1M18j94n78R3
2767A1967O47K0o20j78K91r8l97J58N41j03o56j19M36l8n07q6L82l8n07j7M51N8m10r2L78
2737A1463Km66r9L69R0k93L1M15L6l47l9M30J16l52RM78K43k26J9M03J97j86R1M75K28j55
2706A2932L6M20J70k14L2L29J9k79L0L28n5n24k57K11n4n21k45K24j1m79m05O4n0l48k30O7
2675A1190q7l85k31O7l7k50o4K35ol03j54J44J9k80q8K11P7k21j03J09kk14J4K27j5l13j38
2643I402K46O7l17j67K16J58k26j40J58J38j59j07J06N3j61n4J59n2k66r5K89J38k46j76K07
2613I171J43j57j50J47R6k03j97J00J32q1k8R9K0j93j2K01N7k41r8K01J33j65j12J01K2j92
2582H794r6K02J43j55j34P9Q2j31p7K20J48j50j61N2M6j66k3J90J19j80p4J40P1k26j68J30
2551H675K02r6j50O4J77l6r5L3N7j56r7J15J41p2j22PO3%K2J50M8j65j07J06N6j58r4J19J33
2516H820p9n8P0O6o1o1O6L9q9k5J03M5q2J8J47K5j89r3K06J46o8o2J51M1j73p6K22J23j75
2482H997j75J24K08q9j43P0J80l4r8J16J22r0r0J22Q6j27j48J50K48n1j83L0J67L9o4%L2l2
2449I367L0J57P1j43j64J34K33K0o8nO2O2N9N8K8j00jJ26O4o4L7J65J7j96j06J93J31j68j35
2414I864J62K73k5j21R3K62N0j31o6N0N0P8P8n9j86j9J94J25j75j10J88J36p8j04J09J10j03
2382A0645m5J68J38j62j66J32K80j7j19R4K18q0k19nK28J00m4Q4J32Nj13J00K03j1j11J01
2351A1536K54J26k4L9J27%l7R1J81N4M7J76K16Mj09J05K15Kj37rQ9l9k33j70rp4j84j20r4
2316A2023k21k73o1K6j01k84j56l8j01j66j01o2j89j83L0P7j36k28j01Q4K0q7k3O8o0j73j09
2284I475On8j30kO4o5j31o7k9r3p5N3M8j65j70M2J45o8j64l6J09j9j26LJ08j9q9k6O6o2j20
2247H405R4J67m7j84n7R7l2k15q7L9L9o4o4K8l6n4P4J26q8j94K0K03P6j14m9N2j2q3M4J58
2211H242L0m0Q9K23J0j72m4K21J57j19j18L7L7p0o9O0O0m7m6Q0Q0P6P6P2QK8J56J72M4o8J46
2174I311K63J36mJ24K37J74L0J59K66J39L1J60L12J83qJ20L03J76k1k2K06K06m1j69p4p3q9
2142A2035q9n9j87l35k08q1q2k65k66j05j06k54k55j04j05k10k11q0q0j87j87k8k7j35j34
2112H255p5p5q6k3O4o4j74m6J06k2j67l9J82J17n9O8K83K82l3l3J11M6k00l28j60l2j36k00
2079G562o3Jj02j66n0P8l4j60q0q0n6n5J18J18j16k45p9J33Q2m7r2k9L3L4RJ0J0Rj0j1p4p4
2041F574RJ0n5n4L6L6k8k8L8L8k7k6j7j7j7j7O6O6m0m0K6K5J8J8K7j00j32nJ43J42m1m1K7
2002F614K8K3K3ko6j10J7J29Jj08m4J28O4q8q8M9M9j5j4P5P6p3p3P7P7p2p2Q4Q3r9j00MJ31
1962F708O0O0K2K1q5q6N6N5rqN8N7m8m9J29J29j06j05J28J29k5j54J2J39L3r5K0J47M1q7J7
1925G164J45L8q9k3J05M1q7m1Q7J43J5o0n9L9L9N8N9m8m8R4R5j2j2N8N9N8N9kkL0L0P0P0p1
1885H002p1R2K20J14j4J1J1J09J10J29J30K3K3Q6Q7Q7Q7Q4Q4Q4Q4J87J86nnK00K00R4R3J37
1849A0659J37J36J37K40K40K40K40K11K11J79J80L51L51K44K45L65L65K91K28L09M37M57M56
1822A6909M86M86M86M86O71O70N90O53Q30R59J000J127J288J288J243J371J660J958K033K161
1798C8355K509K807K945L159L495L878M151M448M699M911N046N260N535N599N327N113M988
1777A12225M690M073L348K740K102J303M09m11j220k093k903l507m060m616n084n269n333
1757I6394n416n480n384n172m976m762m455m072l816l518l216k917k715k502k254k040j843
1737C1856j630j451j324j291j163j016r52r75r12o82n54n77o42n77m49m11m74n06m41l02k38
1712A5289k68l95l96k68j63k27l33k06j13j77l36l35r7r8k98l62j38j1j45k73j61l4j08k36
1683A0111j35pn2j15PQq4q4M7J74K3j04o0O8K8r9j24j23j62k26j38rj1j1J77J76J45J45K16
1649I781K16l4j62j9J10j9l16m06k79k43k44j86n9j18j83q3M5j06k33k03J1L9k4j2N2mj32
1616G189n7P1M0q9o0O7O8o0m4Q4R8L3M9J13R5l2j0N4Qj21q5q5j24j88j23Ml1r6m7J6j1p6m
1577F646J23k7j54j17R6J02k7n3P5K2j06j12J6Q6m1m7J8J7m7m2Q7Q6m2j08m5QPQ4Q4K5j02
1540F512p2N7N6p1q1M8O0lM0J05M8p9j26KL0l4m2Q5Q5m2m9J5N1p7n2P5P2n6m6J8M6j8LO6M3
1498F669q5q1M7J49K2k2M3M6q2r9K9R2l6n7P0J31Kk4L9J35Qp8j4M9M9rqN5N6l4l4P3P3M7M7
1457G268M7M6N5N5N5N5J12J12J0RQ9J54M8q0r7L0N7N7Q2Q2Q2Q3P9P9N9nL5J63J27O3Q8J51
1419I250J28%KJ31K28J01K0K0P5P6J37J38P5J1Q6K14J82N5J4P7J02J02J78K42J48o5n3J60
1385A1834K54J90J04J03J04J03J68K31J31MJ0K22K31J02l5l6O2O3J36J35J09j9n3P5P5n3Q
1353A4258J36J57n5j18R5K34J06J4J42K62K62K27L55O88Q15R51J420K335K804K080J62j712
1327B5618k436k117j477q87n03k21M18K554N749O422J438n518m538P735J9792J5696m200j9783
1305D3742j3350Q218K0445J0008j0911k0663j2439J167N981O29n889p133m193j552r12j006
1286A2142p93m17m18m08k80j53j52j75m8m0j67j68l9m8m7o0O8Q2m6NK19K83J54J71L83M77
1255A0525M77P37J206J662K215L338M487M008J239k289m292m100k949k014j459j183r70p94
1234I844m96k02k03m63m62k63n0p7p8j28j28r7r6q4q3j57N5K44J17j21k49j19J0J6J7R6l1
1202F812j80j80L5L6o1o1J33J33l5j63j2J17mj31o2J51J83N4KJM4M4J19J19onM0J68K56K56
1166G803Qk05j45J53K94Q1l24l23m4Q4k8j55j72j71r6r5O4O4ooR0Q9O6O6L24L24K21R3O1O2
1130H177mj31j13j12k09k08k09k08j22j22k6k6r2r2r2r2O2O2L0L0l1l0Q6Q7l3l3K0K0J13J12
1094F814J87J88J14J15J46J47J39J40K11Q4p7p7l2l2j58j58N8N7m1j70j16J1N2N2N9O0J07
1062G880J07J08J07K4K5J41J41Q9Q9J42J42M2M2J38J38Q6Q5L3L3j1j0Q5Q5r8r9R6R6o2j89
1028I485o4o5j68j68p2p2j90j89o7O1r0k17j64l7j05k34j38rm1j68j15J3k2j50j14J4M6j8
994F942r9r9M3K57L32J18j93j94J99M96K26l27n86k02J48J47k06l34l06j78r2k7mml1l2L4
962F028L4j26j26M3M3n4n3MMQQK6R0K2j06r4J20J47o6k13j50M9J13J3n2o4o5j1j1M1M2l8l8
923E568oom0m0l6l6LO6N7p0j18RJ23mr8l3R7L3j35j34Q5Q5o2o2J2J3K5K5N7N7l5l6l1l2J3
881E314P7O4o4j40p7J8J8p8p8L9M0m8m8J12J12NNk6k7l1l1O5O6j22j21P7P7j2p6M0J67P2n6
842E333j06K3Nn8q9r0L8L7O9P0J3J3J44J44%j28n7P1J03M0QRQ0P9M9j5jJ26J82J19JJL0K9
801F272j04j05qqopj02j02q6q7m3j06j31lJ10j8j28j27M5M6n8n8J6J7j36j35Q7J51n7j83L
764D949K17J05j09n5P3O7o1r9r8m7m8M9M8PPk5k4k3k3RJ0k2k1P4P5l8l8N8N7l5l5O0O1p0p0
722D985K4Q9Nj22q3j9k1k1R7R6n0j13KJ30M6q2QP1k5j53o1O6O7o1k1M3J0n4L8J02Kj26p3N5
682D851R3K8K0J9n4n4lO2k1j49l5R2J01k6%%jjP3P3n6n5pom5j09M4J72R7j17j01K8J17j1m6
640D973J9L3l1l0L3L2l1k4k3rrQ7Q7l2l1K1K2ooO0O0l1j58o1J53Q4j30p2N6P8J5J5P9Rj19
598E113j18RR1K8L1R6N9mnO0M3k0k1M4Q9K6K1Q6J25lj6M7P4P3P8P7K2K1N8J86J26lj5M9M1
557F568k2J3J40J84N7O0J25N9o8j66j03p1p2o8o8r9r9k8k8J8m5l6R1N0p9p1pKo2o6O2M9j6
517F204L3R6j5k29k27P1L83K55r7k25j03K5R3L0l7j00p0N8L6k8k8J00Q1J7J7Q0R7l1J8J46
482F650K37J09N9J87L46K81K19M33Q34J048J234K044L255L128N92j750R7N508P622K126l898
457C0361J343J5849K0834L870j9092j7437J4048M1782L0748j1462m1413l0627K903K0417Q446
439G0570j2988k0528j3100m451k175k984k265p74m72q56p01l18m03o16k86J2j13m11l17j03
415F721o9j33l4l5k01k65p0J44J04k4N8N7j02j67N1J78L5j79m0J73O2o6n3P6P7P7J82J19k15
380F461m28q9K95K52m6r9K9N3j59j43j6K7j01j10m6m1m0J33J97o3l61k00J83L23K5k12k12
348E612j71m3J17J17q3k96j97J01L8j75j32Q1J07k1n3P5Q4j30j29Q4P6n1k4J89J30q3q3J30
315E270K40K8j08m3m6j74r2J20J05j08k09MO3o5j23MP2n5o1O7K3j90j43J56J85j13k47l3J37
280D664Rr2L6J25ko6O2N3p4j38j0R9l0q9L8O4%%O4j4j41r2J21R3j20o1J51J46j53k11JJ70
242D603m4j08J06J77l7q9L8R0l8j44j6O8n9j13J01J57n5j19R3J23r0j54N9J03j10j64J35K33
209D746o5j61N2J73m0j47O7J41p1k20pK11kj40j3J59L0j24MP9j34j39P4J80l3j18J81K40n7
174D866k86J2K19Pk23rK18Nj76m8R7l0r0J24K39n8k03J1J64m8j65J33K95lj52J46K37o0k64
139D958J21K93r0k82J02K54j30k36J47K85r8j45M93N92L7N49K467L195Q53k215k769j223k43
112F915n09n09J05J06m21k94L09J81l94k67L54K27l12j84L19J05m32k19L82J70m22j23M74
85E561R1o97l14O32L33n83k84O11K28p36l53Q22M38p92l23R99M45j009k85J550Q26j241r0
57E829L008K027j120L184J4811J8774N172j3531j8300q543J21o03l506j759J107K96j616q07
36D544R34K95j086n33P08K39q06l38O10K27o44k61N54K56n02k90M08J95m20k08M06J92l83
8D097k55L14J87k95j68K38J09k54j27K88P6l13j01L29K01k78k77J63J62j84j84R7R7n6PJ21
-23C994pk40k7K02P4k43j16K00P2j76j13J62J63j43j43N3N3q7k3J27jj75m8J47Q2j07m4J44
-56C780Q0j41j40M7M7o6o6M2k3q2M5J55K8j94o7J24N9q4q5O1O0m3m4J06J06j33j34N9N8l2
-92C523l2P5P4j09j09M4M4p4j1J36Qj41p8J12J13r9r9N1N1j8j8N8oj25LJ52K4j73j09J24J24
-129C515r8r8R4R4l3l3kjq2q2O7O8n7n7R2R2l1l1JJl8l9O9O8rj0Lo1j59l2J62R9r3r2J0J0
-172C307k9k8P8P7q7q7J05J04k0j9M4M4j08j07Q4Q4q7q7K0J9l9l9O6J31lj30j22NN7J20J04
-209C457k4j69j05J28J28l3l3L1L1qqN7N6r9r8Q9R0rp2P1J98J42p1q3M5M4k0j1N2LLO3O3n
-249C903j32p3N6J23N9llo5o5kjj0j0m2m1n0n0n1n0l3l3O9O9n4j18j3J15K0j09j04K3N8oj04
-290C273m0K3K4p9p9QQQRq3q3K3K4O7O7p2p1l5l5O1O1O9P0k4j30o6M0P3l5j07kP1P1n7n6J8
-333C014J8k3k2k3k2J7J7J8J7p9p8N9O0M2M2N2n4j11m7P0P0p0p0K6K6j9j9L4L4m0m0q6q7J6
-373B742J22J22J6o7o6M3M4j6j7j6j7mlM9N0J9J9N1n6j68j04J13J13Oj01p6j3J5J5P2P2m1
-411B918m0J2J3qpM6M6j08j08j3R4P1PJ8J8J6J6J6J6k4k3K9K9%jjjk0k0L4L3q9q8K9K8o8o9
-455B801K8K7n8n8mnrqO6O6r1r1N3J80O6o3p8p8RJ0J0Rl7l8N9N8l9l8m4Q4Q4m3r5r4m1Q8J82
-499B868N6j01j01O5O4lj31oJ21J25q9j50k2O2O2m7m8J7J6j5j5q2q1J34J35L2r5K2K2J4j13
-536B716m1m2LML5L5L2L2%jopM6M7K1K1P4P4P6P6K2K2J6J6j7j6J2J1j26j27k3k3N1N2l2l2
-579C001l2l1N2N2l6l6l5R3J25lk5k5Q4Q4l7l7nnj2j3m4m4n3n3O4O4j7j7j7j7l5l4l5l4NN
-622B897L3L2o1j25p3N5J39J0o2JP5P5K6K6J30J30J37J38J56K83K80J52lo7l9l9j45j45k41
-657C775k42j65j65l1l1j00j64j25KK4K5j7j7lO1R6l1r7r6J2J2q8q8N0N0j9j9L2R7M1q6q7
-695B606M2M7j8o9o9N4N4J07J08q2q2n0n0k5k5K8K8M1M0L3L3K1j06p1oK4K5K8K8j6j6j6j7
-734B629qrM4M4n1n0KK%jK7K7K1m3q3M5J07M3n1n2LLLLo4o5N3N3m9m9M6M7k2k2OPko6j4J14
-782B628N9o8r6L1L7k7NO9R7l1j30o5N3N3j8j8kkN2N1j8j9j8j9j5j5J7J6K9K9j10j10L4L5
-823B514L4L4n5n4O3O2k9k9LLJ5J6J5J6l8l8L5R9M9p8j11J8K2m1m5Q2J21po2JQ5K0j20j20
-863B480J4J4j8j8l3l2R7R8N7p0p5N3M9j6o1LM4M4m9m8k3k4k8R9J31Lr8r8N2N2m0l9RP3K2
-905B624j07j05K3J77J13o1j25j1J16O9l8p3j0J8m5o9L8J02L8o8o9J%L2L2l4l4OJ13Q8j9q3
-943B639K4R5j1r4r4M9M9n8n7llK9K9M4M4o2o2m1m1O6O5K2K2K2K1m7m8J6Q0N8m9q5k1J0RJ4
-986B631J4R6R6r6j59r1J6N9N8J8J7q5q6L3R6J8q8o8mJ7J7jkK7K6J5n0m8N9R1j5r1k7N9N9
-1028B611l9m0M2J06j3j19j08jL8L9L0L0kjN6N6k4j30o5Q5J19J2l2l1l2l1n3N3Q6k1r6r6Q1
-1067B510Q1N2p6m5K0Q3J9q2q2n6P1P2QlO1Q9K5n4n5ONm0m0O6O6OOPOK5K5K5K4J25J26O1O1
-1111C198Q6Q7J7j11j39j2Qn6j10j10qqj11j11mnJ2J1J2J1NMMMl4l3L0L0%Jl2l2j4j4m7m6
-1154B483K3K3Q8Q7k0k0q4q4N3N3j1j1o1o0J24J23J8j09p8j4J1n4q6M3O2O3OPJ1J0k1k1K9
-1193B583K9lkk8k8k8k8O4O4J%l7l6K7K7%j%%O0N9mmm8m7o4O5J32Mn8OJ35J35P5P5R2R2K9
-1239C338K8n4n5n5n4J2J2j72j71q1M8J1n2k6k6r0r0J0P4N0p7m4K0M8j6m0K4K4m1j22n8N1
-1277B426N1L3L2k8k8JO4M4q3j16J3M3M3J4P8J14j4j40j40M4M4rrK3K4l9l8K6K5J8J8j4j5
-1316B505j2j3j3j2L4L4KKM3M2o3o4J8J8M9N0m3m3K1K1lkllj7j7J5J5L0L0R4R4OOOOn6n7Q
-1363B728PP9P9J6J5r1r1J5J5m5m5J9J9J2J1n2n2j0j0K3K2j3j3N1N1J3J2M0J67K53J25J3J3
-1402C376l2l2r5r6q7q8n6n5o4o3j12J7L5r3j49k1Q5Q5n6n6O1O2lkj6j6J6J6k8k7MML9L9k5
-1444B567k5l0l1mJ23M5q3j31Q2K23R6n4n4J06J06L4J63K80K81L04R44K068K281Q11j361k179
-1475F562o88J607K247N55j703k385j575n61k63l87k60l1l0k15k14J10J10q1q1M0M1o6o6j3
-1503B653j3p6p7P0O9OOJ3J3n1n1J7J6j6j5M2M3o5o4K7K7K6K7K5K6l9l8PQn7n6M0M1k2q6K4
-1546B500J52M9p9q8M0M0q8j11J7Q0J6LM%%k9k9L5L4N5N5n2n1M3M4k0k1JKJJRJ0RRk7k8k8
-1591B558k8NMNNK8K8N9O0jjj00j00m0Q9O0o7k6L7O5JJ8Q1J4j13q3M4J47J9j10m6N9N9k4k3
-1633B683M0M0k9k9P8P7m3m3N7J20M3j70j50k3J08J07l3l4n1n0N5N6n6n5q7q8P0O9On7q7M1
-1671B565P2P2k4k4k4k5j5j6j6j6J12J12q0k08q2J31J82N4r1r2N0N0k0k0k0k0MLk8k9k5k4
-1709B508L9L9j9j8J3J3PQk5k5N1N0J9J9n9n8n8n8L7L8O9P0l2l2L2L2o0o1MLKKO6O7%JJJK6
-1756B712K6p2p3m8Q0J07M4p4p4K5K5Ko3m2Q5N3p5j03K5J44Q0o8o8P5P5J1J0l7l8p0p0M1M1
-1795B686M1M1k1k0J1J2J7J8m7m7M4M3M3M4m1m1K3K3k1k0k1k1J0J0J0J0llo6o7Q6Q7j5j42
-1836B663p2N7R3R4j5j4J7J7O5O5p3p4J1J1m2m3j8j8J7J8N2J17O1o7o7lOOlmN0N0j5j5q1q1
-1879B765j8J10J13j4q8k4P1P0m0m1qrm6m7P1P0J1J1J1J0n0n1K4K4N3N3RP3Q1m6j09j09N3
-1918B983N4Q5Q5R9R9O7O6j5j6P2P3Q3m5j12j11k5k5p8p8p7p6O3O2m6m6m6m6LKKKP8P8o1o0
-1960C093pol9l8O9O9kjQP2M1q7m2Q6J01j11j66l8J57R4o7o6Q9Q9j5j5j6j5p1p1M6M6M3M3
-2000C273j0j1M6M5k9k9jkkkl9m0L6L5rrrr%%R5R6o0o0L6L5%%j%JJP5P6k2k1k2k2K5K4qpL2
-2052C507L2k0k1j6j6P7P6l0r4o0O8J03L9n5n6qrQ7Q7lkL0K9J33J32opn9o0Q5K12K43J16o
-2092D528o9N5J84K78K14N0j4J52M49N58M29K54J26J04k4k08m22m43l80l32l33k53k54j36
-2121D513j36n9n9r1r1RJ0Jo3o4O5O3O3l2l3%%j7j7j7j7K8K8k5k6QPL9L9l4l5M0M0kkkjJ3
-2166D143J4J05J06j3p6j7J12R4R4J33J96Q5m3r9l5K5K5m6m6j9j9r4r3j09j09o4O4P4P3n7
-2202D404n7MMP9P9k7k7k7k8K2K2O7O7O3o6j04m0M1M0J2J3P8P7K0j09r3L5J29O6j4j5L4R7
-2241D846O3o5p8j4L0K9j9k0K3K2m7m8L6J01O6o2j0N4N0j4j2N3Q8l9n3J1O0mj15n1J11J12
-2279E104j2j2J9K0l0l1K2K3N5N6o1o2N0M9M1k4l1R7J01k7j64l7J08J07j6j7j2j3NO8J09j9
-2317E466r1k6Q9R0n7n6M4J73J10j7RRo6o6J4J41M1q7q4M5Q6K2m4K0P9P8l4l5opJ10J11m6
-2357F015m6M9N0L0K9L0L0K3K4K4K4j9j8J1P6P6n1q7k2RRO6O6OOOOJ4J4o1o0%J%%M8M8m8m8
-2403F330K4K3qqJ6J5J5J5l2l3K1K0l3l3M1M1OOL8L8mlK8K9NNk6k7J0RRJ0J5J5J4J5n0n0K4
-2450F530K4M7M7R6R6l1r5k1J06K0j09j08K0N5p3j01K7Q4J9l2l2J8J8J8J8l5l5llMMMLM3M3
-2491F666J0J1RQm4m5MMk8k8K0J9o8o8o1O6Q7Q6l5r9k6J01Q9l9m0Q9J6j11j11J7R9k9j80n3
-2532F336J24J24L6L6N4N4j05j06M0M0p7j40p0N8N0j5l4l4J5J6j9j8RJ0k2q7r4L3P6J2m1m0
-2570F221L0L0k3k3KKn1n2RQM0J03O5o2j97p0R3R3o0n9j2j2j2j3P5P5j06j06ONk5q9n3P5M0
-2612E947k5j1N2K0m3n2J1J2n2l5K9K5l9o4o5l7l7K3K3K3K4J7J8l5l6j1j0j1j1J2J2o3o3p
-2652E541ppqN3N2j07j70J0J38N6j56j81L2J16N2j9j8k2k3mmn0n0L3J60M7q1j19n4k3q7l9
-2691E061Q9Q8l9j34p1O7O7k3k4n1n1J6P9O6o2p8j4L5k9o3KR4K9r7r8ononooJ4J5J4J4j0j0
-2735D862j1j0j34j35qJ19O3%j1j0o9o8NOQRo6o7L7L7NNrqm1m0j7j7L6L6r7r8kkK7K7K7K7
-2780D416MMm9m9J8J8J8J8o7o7n9n9KJ29R8l0j14j14N9N9k2k2k2k2q9q8M9N0K3K2K2K2J1J0
-2821D179J0J0o1o1L5L4j4j4M0L9j09j09n1P8R2l5k9l0J3J4J4J3llK9K9jkl3l4%%l2l2K7K6
-2863D029m7m8j4j5o8o7J19J19L9q9j01K6%%k9k8k9k8J0J0J0J0J3J3j8j9j8j9j5j4qN6O8o0
-2904C788j68m0O0O1o7o7P1P2j6j6j6j5J3J3o1o2l0l0O2O2j2p6k4J04Q6m1p9p9n2n2M4M3Q7
-2943C563Q6j0rl5l5llJJn2n2m7m7M9M9j6j6j6j6j2j1j2j1J6J7l7l7JJl1l0M7M8k6q9n9O8
-2987C235O1lm1m0N1N1j6j6m4m4K9R3P6n2o7o7%jQQRQl0l0O7O6o7o7PQj4j5j4j5J9J8N0N0
-3033C271j10j11K9K8l2l2%%J3J3m1m0L7L7L8L7l7l6o9o8L2L2R6R6q3q3k1M3j9j47m0Q7J12
-3072C032M8j5j4n6n6PP1M3q5m4J9K2K1K1K2j0p4q2M6P1On6n6L2L1l3l2k6k5L9L8j4j5m7m6
-3114B783K0K0j2j2j0j0j0j0K6K6ool9l8K6K5J2J1n2n3k5k6L4L4N3j1n5P3J21oj18j18J5J6
-3154B678J5J5J2J3n1n2j7j8J5J4M0M0L9M0l2l1l2l2L8L7k6k7l0l1P3P2ko6m5Q2Q1m7p1pL3
-3196B720l1o6O1P1Qm8J6Q8Q9r9j00J16J15l4l4QQQQL9M0M0M0K8K8p8p9M7M7j7q1K7J34N4
-3237C173r5j45l9M2M1K7K6onr1r1n9n9M0M1k4k4NNn9j23m4O3R8L5l1l1r9r8J9K0K4K4pN7
-3278B610K1q5j00l7K8K7j2j2K1K0L9M0o5j28r8N2J06M2jjNn8j15qP7P7j8j8j8j8l8l8O8O9
-3319B434l7l7K6K7o2o3M4M4llllk0k0M4M3N1N0j3j3m0m0K3K4n9n9j7R0J23N9no8o9L7Q0Q0
-3362B645p8p7K8K9j4j5J8J7M0L9o7o7j4j4j4j4llkll5l4llo1o0M6M6k1k0M4M4l6l5K4K5k
-3406B350o6o2M4M4j9m5J9R1R1j1j2m6m6m6m7K8K8mnL8L8k7k6J6J6P9Q0l7l6l6l6O4O5m2m3
-3448B399o2o2M5M4N4N3j0j1L6L7L6L6M4M4k0k0n7n6k5k4qrN6N6m3m4m7m8n5j20q3K3O2lj02
-3489B116l8J03J03K4q2m6O0R3L0j00j01KKK9L0K2K2Q4m5p9p8K1K1m3m3N7N8ooRJ0J0Rk8k8
-3531B192k7k8K3K3qrk3k4Q3Q3q5q5K2K1k6k6ONL0L1l4l3K2K2K2K3MML7L6m2m3k2M1J4j15
-3574B114q2M5O7Lj6j7onp0o9L8L8L9L8J31J31j01j66n1P8O5O5M6M7j4j3J40K04R5l3oN7N8
-3613B850p0q9k6n7j21j22OOn7l0R9R9l0j15n1J3n1j06K2J31O7k9l0L0L0j32j31N6N7l1r4
-3650B094k7J00P4J1j0rk3k2J0J0j9j8M6M5p5p4L1L2k6k6k7k6k5k4L5L5Ko2l8Q9N2j2m0K4
-3691B107j6q0n1P6R0K6l7K6Q0m7j15n0J8J9K2K2NMk8k8K3K2m2m1M4M3k0k0P2P2l5l4KLLK
-3734B137m4m5j3j2K8K9p8p8J09J09lj31q9M0J08J08m4m5j05j04K8R3J29Jo5o4rqJ9K0J9K0
-3772B060NNn6n5O9J32O1o6o7o8j1j2L1L1l2r5k1J07J07k1j08m5J8J9KKO6O6n3n3N4N3j20
-3811B005j19O4O4L1r7KJ30J14j4j20n5MMPQj9k0M5M4pqK4K5K3K4m0m0m4m5K0K0K3K4K4K4
-3853B125J7J8m6m6KKKKK8K9l5l5llllK2K2m1m2Q4Q4o3j28l3R5Q6K3q9q8o2O6Q2J9kjl6l6
-3898B013K8K8RJ0l4L0O7o0j21PJ23J23j8j8O1O2j22j22j8J10J2j16n7P2O7o0p0nJ4J4P7P7
-3936B183J3J3klKKL6J01L7r0j53k5KKl3l3P3P4l4l4L1L0N3N3j1j1K9L0K9K9lll5l5J33J33
-3979B583j6j6K9L0R4R4M7M7J8Q2K17L23K44J80K10K74K79J30l4j41k39k40k48k47k42k41
-4010C217j03Mp8j41p9K8K4q3j81j82k0Q7P8k8j10j10M3M3k0q5m5O1L2p5m0O5O4m4k7L6jj08
-4048B222r0N9R8pq7K1J20J3q5q6J4J4j2j3l8l8l8O9J37L1j06m2J01L7r8r8M8J11l4j40OJ13
-4087B202N2n3n1N5M1k3m4m4j9j8M5J09R6rr6r5J3J2M0M0j7q2m5O1J56R1n8n8N0M9N0M9l0
-4126B469l0P6P6M0M0L9M0%%J49J49J13J13J13J13J59J60J60J59L34L34L34L34L54L53L17
-4157F498L18L32K69J39J0j18j82k29k93l64m28m01l36l03l04k35k36j81j81j80j81j58j58
-4184C098j28JN2j1j16j16k2k2j24j25j4M9K5j03j08m4J9J8K7K7p9q0j0j1j1j1OPL8L8n9o0
-4222B151NMM3M2o4o3l1l1l0l1kkR6R6J2j16j13m8P1P1M4q3m5J9M7j7n2J1L6L6k4k4PQl7l8
-4265A948K6K7L9M0o7o7nnM9M8n0n0M6M5ONNOn3n3k0k1L9L8P0P1k4k3k4k3j1j0K2K1ooK5K6
-4311B084qqqrK8K7m8m7o3o3N4N4K9K9L0K9ool8l8P6P6JKl6l6O0O0K9K8o7o7M2M2M1M2n1n1
-4356B213k0j9J9J9J9J9r2r1MM%j%jm6m7N0M9l8l8poL7L6l8l8M2M1j1j1k6k5k6k5J3J3j9j9
-4401A934M6M6r3r3O4O3j0j1j6j6L8L8j4j5j4j4J1J0M3M2p3p3m1m1P5P6J%jkjkj8j8J4J4o8
-4445A881o8K9K8l1l0M4M4KKl0l0j1j1M3M2J%J%N0M9o8o8MNp0p0N6N6m0m0L0K9L0L0J%JJM
-4493A896MN7N8q7q7RRK6K7onL0L1kjL2L3o3o3L2L3k1k1l6l6N9O0J2J1m1m2m9m8M7M7M7M7
-4537A999ooj12j12O9O9rj0M4M4J4J4j8j8j5j5o8o8N8N8N7N8J6J5M8M8Q2Q2QQo3o3J2J2k6
-4579B206k5p9p9K9K9m5m6J7J6l6j00n4N2P8J4n6n6N7N6j1j2j2j2P9P9j7j7k2k1k2k2MMMM
-4621A984j6j6J5J6J3J2k0k0kkP2P2k6k7OOjjl3l3j7j7N7N7K6K7noNMN8N7l9m0L1L1K6l8j6
-4667B200R1R0j5j03l8K6K6k3k4Q2Q2l5l6J10J09J7r0l4P3L9o8l7K7K1m4o0o0J1J0O8O8po
-4706B470l8l8J5J6J0J1J4J5K5Q9J17J0q0j6J44J43M7M8p1p0j11j11j5j6p6p7kkj%r7r7ll
-4747B250K8K9k4k3N0N1m3m4J0Rr3r3O6J29l1j60m6Q1M4q4j12J6M1k3p2qN7po3o3MMP4P5N
-4789B034n9m9P9O7o0o1O7Q2m5j02l8K0m3p2qN0M9k2M1K8j00j31mJ36P3o5o5O8O7r3r2K0K1
-4828A793p1p1R2J57N4p4n5n4j1N3J43J5j68j68K8J55M7q2m6Q2L7k6pqm3m4L4L5l6l7M4J07
-4866A875J3j15j4J14L9q8j07K2P3RL2L1l1j59o6O3J22on3J2L5k9k7k7NNL0R3L1r6l7R1J08
-4905A948j06j32mJ36Qj33p0J20J21n0n0J4J4NNMNqppqj8j9K5l8q5M3P4P4k5k5PPj7j8M7M6
-4950A883o2o1l2R7Q1J7q1q0n4P3M2k2m9J5P5J1n4n4M9M9M7M7M8M7o6o5M1M1M0M1QRN3N3K6
-4991B213j01j16J3J10j6j54j54L0L0%%%%kkL0L0p9p8P0P1j10j09M0L9k7k7L7L7K4K3m0m0
-5031A742o5o4M2M2L3L4l1l0k0k0M4M4MNo0n9K9K8K9K8j6j7j6j6j6j7j2j2j4N1R0l7j46q3
-5071A494J08J08q0q0O9O9L3L3L3L3j33j33N8J86P9j35p6J37J32q0q8M1R4L0jO2P2n5j23n8
-5107A829PPk2k1NMo0o0L5L4p2p3M7M6M7M6j5j5m8m7k7k8L6R9O9n8q3j8M9M8n4n3J4J5M7M6
-5150A776n0n1J4J3%j%jM8M7n9n9o6o6J18J18qj36j27Q5J19rj10m5R0R0q9r0M3J70J11j7J5
-5189A873P9O7l9q3j9LLn3n3Q9R0N1n5r6l1L9L9M4M3L1L2L1L2n3n3n0m9NO9O1m6j19j19K3
-5230A786K3M1M1o5o5o9o9L4L4j1p6kJ04J05m5j39p5L9L9M3M3k4k4k4k4RRRJ0j%o5o4N1N2
-5271A630j3j2O5O4JJj9j9j9j9k2k2Q4Q5onl8l7onooPOk6k5L0K9l4l4l0l0L4L4kjl3l4K0J9
-5319A606J9K0L1L2p5p5llO1O1k4k5k4k4m7m7J7J7P5P6l1l1POm9n0MJ31O8o0j56j56P0P0J0
-5361A501RpJ21J37J0j46j45P7P7J4J3JJKJl3l3L0L1k5k5L8L9lkllM9N0j5j5k6k5L8L8MNl
-5406A777lR8k9j07j06J04J03q0q0n1P6NMj1j1K1K1o7o7L2L1Q3m5j52k4J05J05j13j13K0J47
-5443A673Pj21j4J14R9j15j49k1%JJ2J3M5M4m7m7j6j5M8M8N6p2o0n9L9M0MNNMj1j1j2j1k1
-5485A455k0M3M3OOn8n7K2K3K2K3jjjjK2K1l1l2m0m1L4L4RQO2O2o6o6j3j3M5M6L6k8m5Q2N5
-5530A645p3j46j8J40P6q2q1Q7Q8%j27n6n5K2K2R7R7m3m3L2L1p2p3k0j9K9L0L0K9ppK5K5k6
-5571A557k6M5M4l7j00k8J01P0n7o6kqpllk9l0KLN3N3N3N3r2r2j2J16P4n3m5J9lo6r8L0J09
-5614A525J10k1k1RRRRL6L5L6L6O6O7L4L5j8j7P8P9P2P2P3P2K9K8k4k5n6n6n6n6j4j4m6m6
-5655B049j46j46m4Q3N0p8j08m5MNk4k4mnmnKJl1l1RQk3k4O3O2j3j2l8l8J6J5p6p7J17J18
-5698A606Rj19j19RJ2J2M7M8J7m7l7R0J7j11j07K0N3j1m7Q0J69M2j24j23%%%%ONr0r0R8R8
-5739A413K3K3k0k1J1J1k1k0k0k1O4O4p5p5N1N2k4k3L4L4KKo8o7K9K9MNk7k8P7P7n8n8L6J00
-5782A515M5q4o4JK4m0k9k8M1M2kklkL1L0l3l4J%%JJ0J0j8j8mO0L9q7q6M2J03k6j07m3O3O2
-5827A410n8n9M8M8k9k9k9k9L1L2L1L1j3j3m6m5ppR1R1K3j05j10J9R0K5l7l7L3L2p0p0Q9J52
-5867A483M8q0j18J1P3Rn8n8KKN6N6K4K4o7o7M0M0j8j9j8j8k1k2M3M2kkl4l4LLLLQ6Q7j06
-5912A396j06k5k5L9L8PPn7n8O5O5%JJ5J4j7j7M1M0o4j29J1J38L6r1j1J17O4j49j84L0J63
-5950A354L6m7J7J13j5j56r3R8R9p9p8O9J34j6j43m0K4k9k8Q0J44L9q8m9J5LLO3O3mj33p7
-5988A279N1J12j7p8j5O4O4q1q1J3J3M5M5n4n4J1J0j3j4J9J8k9l0LKK1K0K1K0K0J9m5m5M5
-6028A359M6J3J3o0o0k8k9K9K8K9K8O4O4m3m3mlmmNONOk8k8k7k8M2M2J0J0m2m2K2K1J9J9J9
-6074A426K0j7j7m9m9L6L5p0p1J07J06Ko2m3Q6M5j8j05j05l6R2J06M3k1k0J8J9p7p8P0O9m
-6112A438o8m7Q2M1k2q2q1kJ26J22N7j13j14n8O9O6Kk0k1QQJ6J6J6J6K0K0j2j2j1j2j07j07
-6151A234M6M7J5J5J2J3J3J3L0L0k1q6j9J09J09j9j01l8N7N7n9n9J5J6J4J4J5J4m4m4O6O5
-6189A529L3r5n0P8J39J2o9o8L6L6j6q0j7J10N8p1r0k6K5K6j5j4O0O0J9J9l5l5K3K3N4N5k6
-6229A688k5K8K8o3o2J2J2L3L3m2m2N3N3N3N3n8n8n9n8N4N3N4N3k5k6k5k6L9L9L9L9rrq3q4
-6270A662M2M3o9o8M1J47M2j07j21K9P1Qo1KL8L7m7m6j5j4J5J6O9O9o4o4L1R6O2m4r2k7L9
-6310A720L9l2l2RRQRr7r7M2J05O5m1o7kL0L0m1m0l0k9l0k9N1N1lkp0p0M7M7KLk9k9N5N4q4
-6355A522q4M7M7J5J5KLKLn6n5J9J9O0N9l2l3l5L0N7m9j11m8M9M8l9l9J4J4j6j6j6j5K8K8
-6397A437K8K8m9m9MMO0O0p8p9j3j4L1l4j6J12P9m8q3j9M0k3r3l0Q0Q0m0m0m0m0j9k0Q7Q8
-6437A391l8l8ooN5N5K3K3r0r0n9O8N8nk6k5k9k9L5L5K0J9j2j2n6n6k9R9P6n1p5j1L2l1l2
-6479A183L3Q0J6n0n0M7M8j6j7K1K1q5q6L9L9k5k5l8l8K5K6P9P9M8q0m9J5L5L5p4p5j0j1J17
-6520A257J17Oj23j32nJ08J07m1m2m2m1J4J5J5J5l0l1L4L3n5n5k9R9J17j0l8l7JJl1l1P7P6
-6559A319o5o5r1L7K9K9OOO9P0p0p1l8l9POOOJ2J1J1J2k9k8L5L5M8M8j6j6m8m9j6j7O5O5m2
-6603A232m1K9L0L0K9j01j02M7M7k2k3k2k3L5L5LLM4M5r7r7j0J17R0l8m3K1P7J3p5p5K6R0
-6642A274P3n5j9M5M7j7m1m0PPPQmmnmN4N4n3n2N2N2K0K1l5l6K5K5n5j20n7P1J40J2n4RJ28
-6686A480O5j31j30klklQ1Q1J1j16l5R3O2o7o6O1Q1J8o3o4M0L9K2K1J8J7mo7m8Q0J06k3q8
-6727A464q7P3J38L2r6j03K4RQl1l2L3L2K5K4l9m0JJl1l1P4P3Mj23n9P0R7l0q8k3Q1Q2l8l7
-6769A457l8l7J2J3n1n1M4M3k0k1N6N5qrk8k8k9k8j01j01NNJ00J00K7j01j28o4M1M0O9O8l9
-6808A253l8mml6l7O0N9j1j38j9J08J09j9q6M2M1q5j53k4J23O0r1r0N5N4rrl4l3p4N4J25O0
-6847A209q8q8N7N7j3j2j2j3J8J9J8J8m9m8J6J5N1N2j3j3o0o1MLm4m5J8Q2Q8l9p0o9N2N2n4
-6889A038n4K4K4K7K8l5K9M1q6q1M7J45J8j25j26J01J00k4k5QPk5k6OOm6m5J8J8J5J5J6J5
-6928A048k1k1M4M3M6M5j8j8o0o0MMm5m4j3j3P1P1L9L9n7n8n7n7j4j3N0N1l6l5lmN1N0J9J9
-6971A047j8j8J4J4n7n6Q4Q5%j27k9R9R5l3j38p4N6N6m6m6KLL4L4qpqqL8L8L8L8n8n9M5M4
-7014A074k2q6n8O9M5M4n4n4L6L6MMnmnn%%%%k8k8P2P3j2j19n8M8P6J2n2n2N8N7m8m9L8L7
-7060A044OOj3j3J9J9l3l2L1L2k9k9k9l0jjkjL7L6NNm3m3K0K1L7L7p0p0J6J5M7M7l0l1JKj7
-7106I66j7J5J5j3j3j3j2k7k7L8L7K8K8p8p9Q9Q9M7o0p8j3QQlklkj0j1j0j1M5M4k0j9K2K3
-7150I81j0rj5j5N0M9J3J3j8j9k6k7k7k6l4l4L0L0l1l1L2L3LLL5L5l2l2L3L2q7q7O2O2q2q2
-7193G72P2K00N1p8p7N0L2r5o4O4J52K5q4q4QP3P6n2q6q7J2J3kkL1L0K1K1N3N3r0r1k7k6L8
-7235I02L8k6k6k1k0L9L9j0p3j2J17J30Ko7o6RRj1p5q5M4J09J09rj36q0M8J47K0q8q9J5P8
-7274I61J6j13p5N3J54R1n2j15n6QNNM1M1k8k9MLL2L1L2L1m2m2m3m2pqN7N6k2k2L8L8n9j22
-7317H20j7J11J11j7j23n8M9M8j1j1N1N0n5n6J4J5M6M6l7l6j01j01N0N0O6o2l0R7J21or0r0
-7355H44N2N1m9m8J5J6j1j0K1K2m0m1j3J14J49K2r1r0N4N4q7q6j08J9j2j2n8P0J04J04n7n7
-7393H41PPK0K0m4m4mlJ03J03n5n5k3k3m1m2K3K3L7L7ONl2l3L1L1m0m1qrL4L4L4L4onnon4
-7440H57n5M5M4M0q8j6j6RQQQk7k7k7k8M3M3O7O6pj35j27Q6J72M5j05j04J00J00m5m4OP0P
-7480I73j20o7O2Q5m2q4q5N8N7JKKKoonoP7P7l0l0MMo1o0K2K2rj0K2K2j0j0ooook0k1M4M3
-7529H73PQP1P1q1q0j2J17%j27j23MQ9K4p3j0P9P9o6o6M2M1k2q5n2P5R6L2ko5o9oQ8Q8j5j5
-7572I15jjj%j06j06RJ38R5L2l2l1l0l0L4L4J4J3n0n0mmlmo7o7m1Q7J01k8q9k6R3R3j0rOP
-7617H81OPj6j6j5j6MNMMk1k2M2M2l7l8K6K6k7k6k7k7N7N7n0m9j8j7M6M6J7J8m7m7J2J1O8
-7662H63O8M2q6j13m9N0N1qp2p2N5Q0J6ooN4N4m4m4j2j3j9j9k0j9N2N2j2j3J0Rn5n4n8n8M8
-7705F52M9N9N9K7K7o3o3M0M0J2n2l2R6O3o5j21PN5N6m3m2RRRRL7L7k7k7k6k6NOQ2Q3o7o6
-7749H08K0K1m2j06o0O7N6N5J7J7J7J6NNn9n9mllll3l2L1L2L1L2jjk5k5KLL3l0r0J7J07M4
-7794H60n9n9Q0J44K3q4n8NK7K7j1j0m2m3rrK3K3M9N0n8j20p8K9O5JlmK4K5k0j9k0j9K7K7
-7837G84N9N9o7o6llJ3J4J3J3k6k7ONN5N4n3n2j8j8Q8Q8k9l0LKl9l9j8M6L3p3p4L3O3%l3L2
-7882G95Q6k0j37p3J06J70J0r7j09m6j8M6O4O5NNJ0J0r6r6Q9R0j7j7N8N8m9j13l0P7N3j2r
-7921H58N4N4j0m0K3K4m0l1L4O2m5j52k4R1R2K4j04j04K4M4M5k2k1P3P3m3j72j13R9J40J1
-7958I04n7n8N2N2m2m2L2L3m7m7K7K7L2L1k2k2l2l1K2K1MLqN5P6n2j27%J13M8j28j27L8J02
-7999H30K5j02j9M6M1k2K1Q5Qj21r9K7O3kKO5O1ln0n1n5n4L8L9OPl7l7N8N9j1j1j2j1NNL6
-8043H30L7J4J3j8j9n4n3j%R2R2m6j09n0P7L8k7k3k4k0k0nJ23P4n4j02l7N7N7l2l2M2M3k5
-8084H38k5PPk9l0l0k9N4N3k1k1Q5Q4n4n4j6j7j6j6jjL5L5j2N2M7n9j20n7Q2Q2ppp5p5o4M3
-8128F68P8P9l3l3M2J05L3p4m4O2M7n9j24o0P4P5l9l8J6J7J7J6K4K4n1n1J2J1J2J2m2m2L3
-8167G67L3J7J7n1n1l0P7N6pl6K8Q4k3j13n0O8O8L2L2m3m2j9j9P8P7j2j2m4m4p0p0R0R1m4
-8208H35m4L1L1lllkj7j7L7L6K4K3n1n0p0o9K6R0P1l6j03m0O1O0J1J1l5l6mlM0M0j2j3K5K5
-8252H66ppppK5K5j8j9L5L5k0k0L4L3o0o0p8M9J09J09o4o4o4o3P4P5J6J5l7l8RRRRR5R6j42
-8296I52j42m2Q6J3J4L6L6j7j7KKLKJJJJm5m4j2j2J7J8j4j4k3k3L0L0J7J6j5j6j0j0rj0L7
-8341H40L8N6p2r8r8P5P5k0j9J2J3N0M9q8q9mlK8K9L4L5j9j9llklM9N0N0M9p4p4k1k1PQm6
-8386G71m5j1j1O4O3J6J6n9n9MLQQk4M1O8l8p6j1K0K1k1k0L3L3l7l7nnK2K3K2K2m9m9j7j7
-8430F67mnM9M9k3k2k3k2N6N7m0l9k0j9J6J7j9M5P5l1q6K0J07M3q6q6M8M9l8l7N9J22L9o8
-8471H50m7J8Lj04j00PJ30J29L7p0o7o8k1k2nmO9P0LLr2r3M3M3J1J2j3j2L1l4p0L5J04M0o2
-8513G54o2L0L0o9o8P0J34R4j2o6o6j8j7L5L6m9m8M7M8q9q9K8K8k4k3O4O4K5j04n7P0J37J1
-8552H44r2r1L8L7NNQQO1O1q6q7P3P4o0n9L7L6MMMMl4l3mO1J3j14p9N0Q8Q8k1k2p9q0L7L7
-8597G36J7J6J7J6n4n4J6J7lo7l6R1J17j1o3JK1K1k8k8JJL3L3l7l6l6l7K2K1K2K1k0k0O8O8
-8640H46j2j39p4N5J13j5m9J5K2m2p0oR4R4K0J9m4j08p7N1R2l6o7kR9J00r9r9OONOJ7J6n4
-8682F83n3M6J11J6j12l5R4O1o7j37rJ07M2r1r1JJP9Q0M7n9p9j5L9L8rj0O5O5l3l3kjn4n3
-8724F32Q5Q5k9k9KLn4n5jO3K2q4n2N4N8on2J2M6M7llkllkJ3J3J4J3k4k3k4k4L0L0L0L0p1
-8770G38p1l9l9P5P5K2K2KLLKK0K0l3l4n6n6m9n0k5Q0J17J16j6j5m8m8o5o5P3P3m2m3N4N3
-8812G54rrk0M4K5q2n7OJ5m8k0M5M4o2o4M1J24J6n5n5%%%%K4K4K0J9N3j1o6L9N4N4j20j21
-8855F02J5J6O8O9JJn1n2NNk6k7P8P7q2q2J6J6l3l3J4P7N2n5n4J0O4O3K4K4K5K4n3n3n3n3
-8898F39L2L2k1k2M6M6k8k9m5m6QQJ01J01j7j6l7l7J6J7M9N0j04j04j2R4M5o1q7k3ook8P8
-8938F33J11Lq9r0P8P9Nj01l3P3J31K4j05j05mJ03N6n0q7K0J24O0p9j43n1J2j4j4M4M3K2K2
-8976F78j1j0M7M8pol7l8o9p0J30J29L4p3n8OOn8o3M4J12M8n7n7pqJ6J6J6J6n5n5R7R7L3r4
-9019G40n9NK0K1qpo7o7QPM7M6q4q4l9Q9J59L2j14j77J5J43J18j0m8J5O2o7q3k0M4k0r1k7
-9060D99L7L7M0M1O6O6p2p2%j%%M5M4rqM2M2j1j1o2o2J3J3jjL2L1m9m9K5Q8O2o7o5o5j6j7
-9105E85L7L7J3J3J4J3nnn8n8M7M7pokkjkL8L8n7n8J0J1J0J0J5J6j7j6K3K3K4K3L4L4m0m1
-9151G40qqO7O7j17j18r3L5M3M3J9K0j2j1j1j2nmnnN0M9o8o8M8M9nnk0k0N4N5O1O2r8r8RQ
-9196F88RQp0o9O1O1P9m9j45j7P1P1j6j7K2K3r5r4L6L6j8j7J01J02N5p1l9l9m6m7L6L6L5L6
-9236G17K4K4l0k9N9N9O4o3q3M6R7R6P2n6q0q0R3R3qj36q0M7K1j08j06J08J25kj49j48Q0Q0
-9274G47J2j16q3M4J25J25o9o9rj0j0j0rrK3K3l3l2j%K4K3l0k9k2k2N3N3k7k6NOm7m6R2R2
-9317G38j6j6J6J6n4n5jjL1L1m4m3J3J4M5M6J9J8r0r1k1J06N8p1m4K0O5Jj0j0K1K2j9M5Q5
-9359H24m3j01l7N8N8o7o6QRj7j7j7j7L1L2L1L2n6n6J39J38Kj27j31lN0j5j1N3J24N9l7j01
-9398G29n2P7J25kr5r4N7N7n0m9K1K1jo4j3J15P1n7j27%P4J0m0K4N8pq3q4Q1Q0j6j5LLk9k9
-9441F99j5j4J7J8K3K3p3p3n3n2Q6Q6PPL1L1N9o8j32mN2N2lmN8N8m9m8l3l2L1L1k6k7r0r1
-9484D82N4N3rp3LJ31R1K7llk7r1o6O1R3l5j05m0R9R9M9p9q3M4O4jo3o3O8O8l7j01n4P4R8
-9526G25L4nnm1m1J5J4j7j7QPQPj1j1K0K1p4p4P5P5l5l5K9K9pqpqO0O1m6m7m7m8J6J7J5J4
-9573F66J5J5j3j2M3M3J4j13q5M2O5%n8n8N2J15M9p8p8j3R2R1p0p0ooK2K2rj0J1J0k1k2M2
-9614F87M1k3k2J4J4m6m6N6J20M1o5o5jmo7k2M3M2k1o6jO5O5n3n4J1J0L3L4L3L3m9n0k8L6
-9656F95O3m4q0j6Q9R0n6n7o4o4%%N3N3j0j1L8L9k6k5NNONO6O5KKn0n1j8j9j8j8j7j8M7M7
-9701G08j7j7pqlml0L3O1m5p9j5Q5K1qpK1K1o2o3M4M4k7k8L6L7k9k9L5L5l8l8l8l8P8P8J4
-9745G21J4p1p1L5L5J0Rk3k2j2j2M8M8k6r0q2K5J9J9opR6R6k2k1KLKLl3l3K1K0j9k0J3J2o
-9791F75nonK5K5k8k9P7P6j01j01O3J27oj33j21R2J32Mj20j19N3N3R9R9m0m0p5p4%%pqO7O6
-9832G15K2K3p4p4opK6K5LLOPk3M1N2p5j16J1R2R1j2j2j2j1o0n9N8N8M9M8onq8q8P2P1k1k2
-9878G02k1k2NNMNn1n0j9j9K9K8K8K9l8l7onJ9J9j3j3j5j6l8R0J03M0n5n5k8k7k8k8M0M0Q
-9922F10RL2L3k0k1L2L2q5q5N1N0m5m5M8M8k5q9j8J09O0o7k3J04P3n5j35pN2N1NOL7L8q8q7
-9964E85N2N1K5K4K5K5m1m2rrL1L2O3O3j06j06m7Q1P0n7j06K1R1K7q5q5J7Q2Qj19p7N1J67
-10003G02J02p6p6L7L7LLn0n1J2J1J1J2j4j3M0M0K9K9q0q0l5R2R2l5j08j08JJPPQ2Q2j4j3
-10045F79J9J9m0m0L5L5M3M3j0j1n9o0M2J70O3o4j57k8N5qp5j2P5P5q1q1K8K7K8K8lmm8m8
-10085F35p0N7Q2Q1r0r1q7M0P2P3M1M0J3j15j15J3J35J35n9n9j7j7j7j7MLk8k9N3N2m3j72
-10123E03r1J23J62L4j9j9k7k7k0j9J2J2p2p2J10J09j4j4j4j4pqM6M6l6l5l5l6O1O0PPK9K8
-10164G70lmj9j9j9j9k7k8K6K5J3J3m0m0L9M0P9m8o7o7Q5Q5m6m5j4j4m4m5N1N1j8j9J3J4L1
-10206F90L2L1L2p8p9O1O0m1m2o0O8nmLLj7j8J5P8O5m2p2pN5qk2k2K5K5ppK7K7onllllOPr0
-10256F66q9N6N6j8j8O5O6oj13j06%L0L0N7N7j7j7k9k9K4K4J0J0%o4r7RP7J3m4m4P0O9JJJ
-10299G01Jn2n3O5O5k6k6k6k5RQM1M1j4j5j4j5rrrqM1M2l3l3N1N0%j06j11nM6M6N2N2N2N2
-10343H26r8r8J9Q4M6o0o5%M2M3ppN4N4l9j45r9PR5L0k7k8K2K2m8m8M4M4j1p5j3J15J04k4
-10383G59j25o1M3J07M7j7k2k1L8L8l8l9ppk0k1J1J1%jL1L1n4n4J0J0J6J7q2q2m3Q5J12M9
-10424G21m2m2O1O0j1j1QP3J9j09j05K3M8M9n1n0l1l2L3L2N9N9mnn3n3N3N4JKJKm2m2K2K2
-10467G19k0j9k0k0J5J5LO7R3l5o6o5l6l6K7R1P3n4j15J4L8L9j7j8PPn7n8Q8Q7k0j9jjL0L1
-10510G67n5n5QP2P0n8q6k2O0mo3JR0R0n4n5k5k6n7n7P9P8k8k8K9K9llJ1J2k1k0J4J4m8j13
-10552E43J6J44J32q1j80n2R8R7mmmmKKKKj4j4R3R3o7o7L5L6o2j25k1J08K3j04m0Q8L5r2j40
-10594D74P3J81N3j32o8P6P5k6k7J4J4n0m9J5J4J5J5K9K9mlL1L1p6p6O4O5m3m2l5l4K9L0N9
-10635G21N9r0r0K8K9K8K9K3K4q3q3PQQPM0L9o7o7L8L9k6k6N0N0n6n7J4J3J4J3PPk5k5L8L8
-10679F76o8o8L3L3l0r3J7J45Q1m7k1M3J5j13n8P0O9n8k4J03J03k4j31lK3K4l3l2L1L2k8k7
-10717F40P2P1P1n7r2r1K2K2j0rppqpM7M7j3j3QP3J0j18q6M1O6KpN7L2r5p5N3Q1m7p0nK6l7
-10762E87n4P4J06k2r7l4P2P2k2k3J0RO7O8M1q7q2M7J03k5j30j29R7R7j3j3j3j3MML6L6m4
-10802G29m5k4L9M1q7j47k0J42J42L8q9n9P0O9n8j43j6J32O8o2o2lkO4O4J%p2p1L5L4%%L1
-10842G39L2q4q4O6O5l1l1l1l2N7N6op0p2N7Q0J7r7r7R0J54N4p4j4J14L6r1j89o2Q4Q4n3n3
-10881F14JO6P3n5o8nN6rm1K3Q3J8j01j01M4M4k1k1M3M2L7L6k8k8poppQQO8O8p2j36p3N5J00
-10926G01k8m8J6J5J5m5m5L6L5L5L5PPPQNNk7k7L0L1l4l4o8o8Q2Q1ooooLLLLj4j4j5j4l8l9
-10974E81K6K6O0O0mmn4n4N2N3l8l8jJ27J38Rp1p0p7p6J9J9L5L5m0m0jj%jk4k4P2P2j9j9n2
-11019F76n1j0j0K2K2nol7l8L6L5MML0L1jkn3n3O4O4k2k2n3n4Q7Q8l0l0j04j04R0R0J03k5
-11060G36m9m9L5L5L4L5LMk9k8M4M5n1n2mnK7K8n9n9J6J6K8K8o8o8%JR6R6l9l9l9l9j7j7N7
-11104F53N8L9M0l5l5K9K9lmo5o6N2N1l4l4N4N4M6q1j35qJ13J13kj30j21PJ08J07l3l3l4l3
-11144F67kkl4l4M4M3P6P6m2m2J0P4L2r6o0MLo0k8L6M0k5J6J6noj7M7O2o6j37rP2P2n8n8J2
-11188F21J3M4M5J7J8l5l6K8K7k6k5N8N9n8n9k3k3k3k3K5K5K5K5QPm5m6L4L4L5L4m9m9j7j7
-11230F28O1O0QQlkn5n5P1P2klm0m0m0m0PPQ2Q2l2l1K2K2k0j9k0j9jjjkJ7J7j5j5j8j8j8j8
-11277F36N2N2jjo5o5POK9l5p0N7R7R6r4r4J16J79k1j49n6P1R9k8j10m7K7K7K0J9K0J9kkk
-11319G87kK8K7mnM3M3j31j30QJ35Q7m2n0J4J3n0q8M0L5k8o7lP5P4J4J4J4J4p4p5k1k1R0R1
-11361H55M9p8j10m6M9M8ookkJ7Q0J17j1r0q9jklmK7K8K4K3K3K3j22j22J6J7K0K0J9K0KKl0
-11405G55l0J0J1N9O0Pn8m4Q4P0Pq8q8M4M4J3J2oopoj0j1K2K2N9N9N8N9J6J6R0R0q3q4P5J39
-11449A360L0r8p0N7Q7m1j21j20l3l2l2l3J0Rm3m4M8M7k7k7m9m8MNl7l7J02J01m0m0qqj0j0
-11489H52K3J50R5j17j23MR2l7j49k2J20N6q1q1J20J21n7n7OO9lj31q9M0O9OqrM0M1L7L8p5
-11529I40p6N2J16O0o9q5k1l0k9L4R8M6q2p5N2J25O1p1p2p2p2L2R5M4q5j01K6Q2J8o7lQ9K5
-11568I85p4p4O1O1J2J2J2J2j00j00n9O9L2l3k8L5J11M7n2n1nmmnL2L3L2L2j6j6j6j6pppq
-11611H96j3j3Q3Q2n1n1n2n1l7l8Q0Q0k0k0N5N5l8l8l8l9J8J7J7J7M3M2j0j1m1m1J2J2N3N3
-11652A013m2m3k5k4M9N0Q2Q2l6l5o2o1r3r4L2L2%jj3j3Q2Q3j6j6o9p0K4K4k9k9O6O6rrk5
-11693H71k5k6k5NNONJ7J8j5j5j4j5J8J7J7J7J7J7m6m6N0N0j1j0o4o3O3O2O3O3m4m4m5m4k3
-11736H06k3N1N2l9l9L6L5j2j3N5N4P2n6j16n2M6M7o7o6MNL7L6k7k7MNO1O1j4j4j9k0j9k0
-11778H24K0J9j2j2klN1N1m9n0M6M6RRk3k3p6p6R8R7J1j17o8O0Q3K0l3l3k7k7k8k7L6L6L6
-11820H66L6n9n9N9N8J4J3j8j9l1l2K2K1o6o7k5J03P6J2j8j9N3N3k0q4q3M5J08J07n6n6nO0
-11859I89K4j03p6N3L7r1q7M1O3%nJ23O2o6j58l0J20N5q2q1J9K0j2j2R3R3q8q8J8J8l5l5P8
-11898H57P8LMo0n9J6J5M9M8j32j33J00J00MMN5N4k5j53p5N2J40J3j8j8k5k6j3j2J9J9L9L9
-11938I59n7n7QRQRK7K7K7K7l0l1o2o2k3k3N2N2L2L3o4o3J8J8M9N0J8J8r1r2NJ32O6o2n5P3
-11981I45J9j08o5O2R4l4r0L7J68M0j15j15J6J6p0p0Q1Q1N4p4n1P8Q4m3r4r4J0J37J06k2n8
-12017I25n8j2j3J8J7J8J7l6l7J6J7J0J1Q5Q5o4o4N4N3m7m8K7K6mmK8K8p1p0L8L9O8o0m0m1
-12059I11L3L3JJPPPPk3k3N2N1j23j23N6J21L3r4o7O1P3n5n1P7P5J1q3q3llklmlR2R2l3l4
-12105I91k4L9M4q4r7l4Q8Q7J7J7r3r2MLM5M4qrN7N7MMRJ0RRk1k0p4p4n0n0j7j8R2R2L9L9
-12150A035rj0rrl7l8k9k9m9P9P9J5m8J7N2N1n8n9L7L7j04j04J8J46L5r3LJ31P7n0q2M5N8
-12189A098o9j19RJ23O0p8p7l1l0JJJ3J3J3J3N9O0n8n8L4L3m1m1O5O6o6o5J3J41L2r6r2L6
-12228I62Q9l9j08K0P6J2q0j5J00J00m5j09PJ35M0q9j34oO8O8m1m1K6K7K6K7kkr4r4N1J14
-12267A049N4p4o4o4K4K3J6J6j7j6mnM9M9m3m3j2j1NONOmmP0P1M9M8o8o9l3l2jjK7K7mnJJ
-12314A022l2l1N5N5m1m1J5J6J6J5o0n9N7N8K4K4l0k9K4K4K3K4jjjkl4l3l4l4K5K6p1p0R0
-12356I89R1L2r6o4O4O4o3q1M8J14j4p2p2L8L7n0n0M5J09J9j08j04K4L9L9N1J15J12j02k09
-12392I45q2J47J47j1j38k4J04R9k8j20n7N8J21M1q7j36qP7P7l3l2QQk4k4k8k8MMJ9J8P2P2
-12431A161nmmmk0k0k1k0j4j4j4j5L5L5OPQP3M2q6j45j7J06J05m6m7K7K8nonnPQm6m6J1J2
-12476A062Q6Q6r6r6l8R0M5q4n1P6N1p8p3N4J12M8m6m6L6L6j02j03J2J1J1J2N2N3k2k2MNM
-12516A089NJ1J2J2J1llO1O1q9q8k5k5J0J0M1M2k9l0qN6J04kq7q7M9N0j4j4m3m3K1K1JJJJ
-12560A080j8j9M6M6o4o4k3Q3O6m1p3j0N9O0m3m4N2N1J4r2m8J00J34K8j25j25J7J8RRP0O9
-12598A222p0j33n5N1O9MM1M1L7p0p0L7P7P7o6o5n0n0N3N3K6l9l7P0J22J5o7o7M5M5o1o1K8
-12637A152K8K8K8K3K3p8p7l5P2P2l5p2p3K8K8K1K2K2K1rrp2p3N0N1j4j3KKO7O6K1K0q6q6
-12679A115J1J1J1J1K4K3m1m0K1K1N4N3p8p8K8K8j5j6m7m8N6N6rqM2M2k3k2M8M8j2j1K6R1
-12720A372j4j43r1L7J01k7j18RJ14N0n5n5M3M3k7r1k9J00O8n9p9j5O6O6l6l7m7m6N9O0PO
-12758A232n7n8k4k5L9L9N5N6P1n7j13J5J19J19m3j70j06K1J1J0J8J9j2j1N2N2k7k6NNk3k2
-12796A164RRKKo1o2nnN8N9O5O4J%n5n6o3O5O1O1p9q0N1N2J9J9o2o2M1M1Mn9n5N1R1K6l7l7
-12841A237k8k8MNO4O5m2m2m1m2j0j0Q1Q0k6r0j13pJ15J14Q6k0o7o7KKKKm7m8J6J6J7J7m6
-12883A151m7J23J24o5o4l7K7K5q1o1M6J22J21oj14q9k5O4O5MNJ3J4n0j14l1P5N2j3m3K0M8
-12921A259j6l6l5K4K5M3M4k0k0m9m9J6J5k5k5Q2Q2o2o1KKP3P3l4l4ONONl7l7P0O9pppp%j
-12968A332%%NNNNk1k1k0k1RRk3k3p1p2L6L5Q2Q2k5k4kkL0L0MNk8k7j0rj0rj0j1m2m2P4P5
-13015A300J0J1n1n1N2N2j1p4j2J16J06k1j33j34L5L5k2k1M7J76Q2j31j61l4J51Q8r0r0N5
-13050A280N6J0J0J0J0l0l0l0l0j7j7M4M3Qn7l6R2P5n2j15n1L8L8k2k2M4M4M4M4l9m0ppk6
-13090A262k5L5L4j0p4j1J17J11j7j22n8O3O3l8j02j2J16P7J2l5l4l8l9N1N1n6n6LKKLk2k3
-13130A230J0J0jjMLK0Q3P6l0j03j02N1N1L2L2L1L2p3p2K3K3k5k4N1N0m4m3NOM2k2k1Q5O6
-13171A455m1r2J5P7J3j04j04J3J3J4J3K9K9klk2k2k2k2O8O8ool9l9l9l9K6K6K6K6n2n3JK
-13213A207O0O0K9K8L3L2o3o3l7l6L8L8k8k7K6K6M5M4k9l0j8j8J5J4L1L0m4m5L8L7j6j6m9
-13253A312m9K5Q9Q8j9j51q7Q3Q2rropopQQj23j23J11K39R3j20r0L8J21pr2r2m6m6L7L8O9
-13293A352P0%%p5p4P2P3k2q6o2O5L3l0m0Q8Q7l9o0LN6N6l4l4l4l4K3K4K3K4j6j6j6j5J7J7
-13335A396m9m9l7R1J23nj01j01QQM5M5k9k9J11J10j1j40r0L8R1l7j62l4Q9Q8m1m2J1J1N1
-13372A359N1jo6l5R3R3l6o9nM4k0p7j4O3O4n4n3K1K1j5j4L8L9j21j20Q1J44L5r4o2O6M9j5
-13411A390llrqK3K4K9K9k4k5K3K3l0l0j1j2N3N3p5p4L2L2r4r4rR8P9J6K7K6q0q0K7K6J3J2
-13454A374P0P0nj11n4N3M3o3o1M6O3kn9Nj3j3K3K3M5M6k3k2mo8o3M2J14N0j5j4K3K2rj0q
-13496A495pm4m4J1n3q1K6J43Q0p0p0K1K0m4m4OOk7k6J07J07j8j25o9L8M3k1l2L1N6N6j2j1
-13535A448j2j1N6N6n0j14n0N7L3l1m3K2J3J4K2K2q4q4j5j4M9N0K6K7l8l7k2k3Q5Q4J1J0k1
-13574A436k2N0N0r3r3j2R4R4j2q9q8J1J2O7O8LMk5k5n3n3L9J03j0j16q2J09J49%j01NO3m2
-13614A441j33o8J20J19m6j11l5P2N6n1q4k0P7P8L4p1r5r4M8M8P5P4l2l2K2K1K1K1k1k2k2
-13651A390k2J5J5K0J9j0N3Q2k5j68j03M5M6j2j2R5R5l7l8l7l7n8n9M8M7k0k0k0k0K1K2K2
-13689A337K1j0j0J1P5J4r2r2J4R9L4p2p2J2J2J3J2l3l4J10J09Pj00p5j2J3J4J7J8K2K3K2
-13727A407K3o2o1KLlkm7J7Q7m1r1L8J05J06k5k5J3J2o2o2Q4Q5l1r5n7P1Jj27o6O2P6J1k9
-13767A317L4L9k5p3N5J11M8n6n7opm8m9M8M8o5o5L1L1POPPl9m0J3P7P9m9m5J9O9Nl0k9j7
-13810A351j7j8j7R4R5k3k3l6l5llm9m8M6J10P7n0q8k5L8k6p8p8Q1J45O7o0j16n3K1K0M0M0
-13850A379M0M0l2l3l2l3j8j7j8j8K7K6K7K7m3m4L0R4M6q2m6J8k0q5n0P8J75M6p6p6M7M6n0
-13889A373j13k8P9P9k8n0J3K8K8J7Q0L7p0j40l3J42J41o2j26m0O7Mj02n0N8O8l9o8L9J18
-13925A422N5q4q3j5j4j5j4J9J8J9J9K4K4qpk7k7K7K6n5n5O1O2j5j6j5j5O9O9k7k6q6q5L2
-13965A257L2j0rJO5O9l7m5J9K9l5o7lK4m0m0K3R6L2o7o6JJJJL5L5o1o0N8N8MNJ3J3m1m1j
-14011A249jL0L1M9M9m7m6k4k3QRK4K4p1p1L0L1O2O3j3j3j2j3LLn0n0Q8Q8p1p2j5j5j2j1J7
-14054A228Q1Q9l8j14n0M5M5j9j9p2p3P6P7JKk0k0J3J2L3L3JJl9l9L5L6L0L1m4m4J3J3l8j03
-14095A163q3M4O4O4J4J3Q1Q0P1n7r7r8L8J01Qj21p8N0J17j1j14j13N9N9k1k1N3N3j7j7j7
-14132A267j7N7N6j8j9jkl4l3l0k9KLO9O9q7q6PP1O1o6n6P1J01L8k1k1p8p9lmmlJ6J7J6J6
-14176A246l2l3K0K1kjP3P3k0j9j9k0p3p3M5M4L4L4j9j9j6j7J5J6k0j9j9j9K2K2K2K3k3k2
-14217A225j4j5o5O3J23N9r4r3K5J52K5j02j27J%%J7Q2M3q5j34oJ06J05m6m6j7j7J5J5JJJ
-14256A198JK5K6m9m9M8M8k6k6kjLLJ3P6O0o9j00j00k4J04J21N7l7l8o1o0k9k9J19J19mj31
-14296A186o3O4R7l1j36rJ14J14n6n6k4k4M7M8m8m8q9q8P1P1M9M9o8o8N3N4N3N3m0m1J3J3
-14334A260n8n7J7J8j0j0K2K2L1L1L0L1k8k8k9k8nnmnn0n0n1P6P7J4l6K8M1k4p9p9K7K8K7
-14375A144K8K5K5p0p1R1R1J0j17p7N1O0mL5L5j%l4l3l4l3L9L8j4j4poopnnK7K6k1k1L2L2
-14420A209L4L3L4L4l2l2J%KKLKk7k6NOp3p3K3K3n2n3J08J07k8k9k9k9l0l0K3K3J9J8J8J8
-14462A202r0r0J12J12KKL0L1o0j24k9R9L4r3n0J5llL2R5L0r8r8L0P7J3p5j1J2J3q0p9L5L4
-14503A027L5L5NMMNM0M0l4l4l1l0KJj5j6L8L7p7p6O0J24P6n3k0M4P1n6o9oL0L0JKooo0n9
-14548A063k8k7K5K6k3k2N2N1L9L8r9j00K3K2P7P6n8n7n8n8QQO1O1%jQ7Q7J4j15j46j8L6L6
-14589A080n1n2l9m0J34J34Kj25j02K6J67M0j04j04qrK4K4J0J0M2M2L6L7l8l8o6o6j2j3O7
-14626A008O8L5L5p4p5K0Q4J3j14n5J59J62n1j78j13M2M3J5J5M5M6o2o1NNn5n5R8J62J5j13
-14663A069j05K4M9N0rrm1m1k3k3j9j9N2J16M9p8n6QO3%k4k4k8k8NNO5O5p0j33o4O5L2L2M0
-14704I95M0K2K2j0j0l2l2L2L2L0K9l4l4m3m3j1j1L5L5k8k9L0K9l4l5J4J3J4J3O7O6l8j02
-14744I92o3O5Q9K6p5p5j4j5K5K5l8l9L5L4L5L4r6r7o2O6R8R8%o3r6L3O0lp3rJ00J00m5m5
-14784A007J8J9OOk6k7k2k2M2M2j7j8M3M2m0j05m2Q6J40J2n6n7%%O4O4J08J08J07J08R8R8
-14822A786r4r4q8q8n6n6j1j1p4p5n5n6M7M8m9j12q8L9O9Nj5j5N3N4n3n2K1K1j1j0pooppp
-14865I40N7N7l8l8l8l8N7N6m9n0J8J8m5j08o7O0J34J34k4k4q8q8L8L8POj2j2N2N2l5l6K4
-14905I58K4l0r4r9L0N9O0LMk6k7L8L7j6j7q0q0P8P8M6M6l8l7j0j0L9k5o4O3J13M9r9r8J0
-14945H85Rn0n0NP0M9p9l8R0J15j4q5q5K4K4L5L4m1m0j5j5Q1Q1m6m6QQl2l1M3M3k5k6k5k5
-14987H36K1K1l3l3N7N8j8j8o5o5Q6Q6M9p9l3R4Q5m3j45j44N3N2%jL8L8OOJ5J6q0q0J6J7J6
-15029H29J7L6L6j7j7k0k0j9k0kkP2P3k3k3k4k3l2l2M3M3k6k5POjjjjJ0J0o4o4P4P5k1k1L7
-15074H69L6j7j7m4m4L0L1L8L9p9p9O4O3j0j1RRk3k3l0l1M5M4rqm0m1K9K9L0K9j6j6j6j7k7
-15117G96k7M7M8l5l5J9J9L5L6MLn4n4K0K0l3l3l3l3L5L6j8j8N1N0klk1k0J1J1LLLMM5M5r
-15162I16ql5l5llmlmmL2L3J6j11q2M7J41P7j21j21L5L5j3j4mO0L6r2r2L5J46Q2l5l4l6l7
-15204H00mnL1L2k2k2J9K0l4l3J1J1k1k1MNMNppK5K6N1N0o6o6j1j1j1j1K7K6m8m7N9N9OOj8
-15250H12j7n0m9M2M2RJ0j2j2j2j1k8k7L7L7L3L3M9p9j03K5N2N2m6m5J9J8q6q7O3O2MLMLK7
-15293G72K6l8l7N6N7n0n0j4j4N0N0JJKJl2l2l2l2K7K7K6K7MLk4k5J7Q2N7p0j11m7N8N8L8
-15336H32L7k6k6m1m2K3K2k7k6NNJ22J21N3p6j29kO1kn0m9R6R5m0m1K4K3M0L9k4k5m8m7N9
-15377I36N8M1M1o6o5k4k3RQn5n6QQm7m8J7J7J1J2J1J1j6j6j7j6j0j0rj0k2k1M1J05P3n4j16
-15420G06n3K2Q6N8ol2l2K4K4n9j24n6P1P0Pn6n6O7O7L5L5J5J6m9m9k8k8LMl7l7J08J08n5
-15460G69j19n6P1N9p0o6O3P4J1j3j2Qn6r5L2J08M3n9NQ8K4j24j25P9J42oj34n7P0P0n7o4
-15498F03O4O4o4o2O6R8l0j33oJ78N0j46j46Q0Q0l3l2P3J37jj29j49O5J42J5m9m9nmnmn5n4
-15538E59RJ0O4O5K9K9l7j00p2N5Q7Q6n5n5K1K0N3N3l9l9m0l9l6l6L9L8j1j1j2j1J8J8J8J8
-15578F96j08j09RJ15J05M1RRp4p4J%J0J1OPk1q5l8O8R7L3k0k0l7l6mmP0P0nmkkp7p6M0M0
-15624F41j3j4j7j7J5J4Q2Q2j00r9rrQ7Q7J5J5r6r5rR7J02L7o5j30o6M1Q1J7j5j5j3j2m5m4
-15664E30J15J16kj09p9j5mnP0P0kj08m4O2Q6K1m5m4M7M7llmlp4p4m2m2O1O0O0O0J1J0m3m3
-15707F38J7J6j5j6J2J2J1J2m9m9j7M7P0l7q3j9L8L8l3l2J8J9J9J8j4j5m7m7Q3Q3n5n6L4L4
-15748F35j9k0J2J2J2J1J5J4q1q2N6N7j5j4J0P5J1r4o1Q9J54M8j15j15nnOOo9o9P5P5k0q5
-15788E04j6R0O1m5l8O9O8l8r7RJ17N4j17j16k8Q0N0n6n6N1J21J5j14j15M1J47O4q6o9P9J03
-15825G32lr2k9MLn3n3K1K2L3L3KJm9m9K5K5klN1N0r3r4M5M5ONONQPk4k5ONONk3k3L2L3M4
-15875F45q5j12m9P7P6k6k6L0L0L0L0l4l3l4l3j0j1K2K2J0RO5O6l8j66o7O1J24nj09m5J05
-15913E19J05m0m0L9M0k3q7oJ22K0j08q2M7J44J7r2r2l6l7Q4Q4N7p1n7P0R4l3l6l5j2j2JJ
-15953E45JJk4k4N3j2p4N4J57K9j35j34M9N0K3K4K4K4q1q1K5K6L4L5l0k9l3l2L0R3M3q6j13
-15992D32J5R4R4m5j09l9Q9O1o6p3N6Q2Q3l6l5o8o7J5J4j7j8m8m7J01J01qqrqONNNJ8J8m7
-16035E46m6n4n4N2N2K6K6K6K6l7l7l7l6K8K9K9K9n1n1R1R2l2j39p8K8P2Qj3j4N5N4j0rr5
-16075D76r5N4N5O4O5m2m1jkjjJ7J6K7l6r2J4R3K9j29j29L5J41N9m7k1M3K2m3j0N4k5q9k5
-16116D35L9K6l8oN8L5k8k6Q1J17l1j27o2P6P5k7k7j6j6j5j6M7M7n9n9J3J3M6M5JKo2o2l0
-16156D49l0L4L4l2l2%%M2M3M2M3j15j15P6P7M6M6j7j8n5n5M9J14j8j45j18J0J11j6m0K3N0
-16195D83j3m6J8R3K8l8l9K7K6l7l8M8M8n9n9K9K8l5l5K9L0kkmmK9K8kkn8n7m8Q1P6J3l3l2
-16239D71K8K8p0o9L7L7N5N4rj0j4j3j4j4K3K3rrMMo0o0N5N4K3K2n3n4J1J0N4N4n0j15p3N5
-16282D06N6rm5Q2J43J4j34j34J2J41R2l6o2o2KKO7O6l5l5j5M9O1o6o6O1J40P5k8r2k9R8O7
-16321G86o1j34o9P9P8m0m0j2j2k2q6o2O6J51Q7k1q5o0Lmmm6m5J9J8JJO4O5n2n3J1J2j7j7
-16363D99m8m9OOL7L8J6J7m8m7PPPPM9M8n8n8P1P1l6l6j6j7J5J6oooom2m1O5O6p4p4L3L3m
-16409D42nmnL6L5L6L5o1o2JO5j0j38l5R2J09j9n0P7P3n5j54k6N9N9LLN8N9r1r0K1K1m3m3
-16451C93O7O7KLo2o3M4M4j0j0j0rJ8J8m6m6O8O8l9l8K9L0p7p8J3J2J3J2L4L4l0l0j0j0L3
-16493D34l1l6P0M7j8k9L6N9m8j44q1J05J04k4j31k8P8Q0J6N0M9K2j29j60j0O8O8J4J4L4L4
-16530E13k9l0J7J6J6J7j7j7m9m9K8K8l7l6k5k6Q1Q1j6j7j6j6ppN8N7m6m5J8J9L6L7k7k8p1
-16571D11p2p1L5Q7K2m1m2P8P8p2p1qqK3K4J1J1J1J1o4o4k1Q5J55R1j7q2p2qj5j6LLL5L5m0
-16614D25m0K4K4K9L0l4l4L6L6k8k7l6l6K8K8N7N7j29j28j0R7L9o7k7Q0P7l0r4l1P6P5jjj
-16655D64kk9k9k9k9J9J9K0J9j1j1K2K1m1m1K4K3MNL6L7qqp2p2j9j8M6M6l9l8K6K5j2j3K0
-16698C55J9K1K1m4m3L7L6k7k7L9L8PPp9p9l6P0J06M2o4o5K4K3K4K3L1L0l4r7q0K7K7K7k0
-16738C39k0J2J2J4J4J4J3kjkko2o2M5J08Q7k0o2o3q6q7m0O7R2R2qp%%O0O1m5j09p3L3P9J5
-16782D06ponnqrk0q3p0N8R1K7lmL6L5l9m0k8k9n2P7J27O4r4r5j5j5j5j5Q4Q4n4n4P0P1J7
-16826D82J7o0o1o1o0Q6Q7rp2l1R7O4o3p9j4J6J6kkkkJ0Ro5o5K4K5K5K4j7j7j8j7J01J01r4
-16869C73r3M6J74N4j59j03J10J27%j36p1K3K3k9k8k8k8nnK8K7NOL7L7K9L0lkj3j2m5m4PP
-16911C39PPn9n8N8N8ONL7L7j0ro3o3N7N6K0j09j09K0J49K2j30j31K6J54J18j0m8m8ONNNJ7
-16953C67J8J7J7k8k8j9M5P1n7r2k7Q4Q4k7r1p0N7N4j0k3M1O8Nn3n4J5Q0O9n9r3k9J3J3l6
-16993C22l5N7N8q0q1L7L7j7j7M1M0j2j3popoK3K3qp1J3J41Q1j32j59N4J57K9j06m3N2N1k8
-17034C88k8O8O8n8n8L8L8jjjjL3L3j7j6l2L2M3q4j20QJ65J65K8j00j4M9jo5l3L1P8J4l8l8
-17076E73j2N1N5p2j03j02POl7l8L6L7m0m0K3Q8P9k8p0p0%J%Jk5k5Q2Q2l5l4K9L0ooK2K2l6
-17120D45j00o4M3P1Pn6n7J6J6P6P6l4r7n7M9M3M3j5j4l5l4O5O6J8q9r2J4J11M7o0n9pppp
-17161C15M9N0n7j21k6Q1Q5K1j2j3J6J6p7p7L0K9O0N9mmj6j6M9M8J8J7m6m6OPPOo1o1M5M5
-17204D22PPn7n7POP1P1n6n6N0J15P3l3o8nl6l5mmJ5n0j6R0Q9j8n5RN7pj16j16J0J1J0J1K6
-17248C68K5K6K6lll5l5K9K9l5l5j2j3K0K0J5J6k8L5O5o2r5L3J19N5j35j35J6J6l9m0K0J48
-17288C76Q4m5l1l2qqMMo0n9O9O9L8L7j4j4p7p8K0K1K0K1L7L8o7j32m5Q3Q2m5j04m0K2K3N2
-17329B41N2K5j03p1N7J19N5m3m2j5j5klK9L0kjO2O3j6j5p5p5oN9R4l3q6q7N5N4M1M0k3k3
-17371C40M4M5o2o2j1j1j1j1M0M1j9j9oN7L8r0j06K1J69J05j26j26k8R9J04k3r6r6n8P0P3
-17408B85P2l5l5l4l5j0j0Q5Q6m2m1j0rj0rM4M3L6L6o0o0j5j5L9L8j6j7j6j7o9p0M8M8L4L4
-17450B93KKL5L4j9j9ppl9l8j1j0M3M3j5j6j5j6mmlmK6K6K7K6l2l2K1K1mmmmm8m8K7K7m6m5
-17498A59J3J40R1l8q8q8j3J14R6R6j06j06o8N9O3o4j10J8O0O0p1p1R4R3N6p2p8N0M5M4kj
-17536C75m8m7n8O9J01k6j01j01Q9Q9m9j13l6R2K9l5k6L7K6K6L0L0k1k0J1J1l9m0L5L5l1l1
-17574B63l1l1m5m5N6J84J11j8n4n4l9l8l8l9j5j5L9L8O0O1p8p8J9J9j2j3M7M7J5J6o8o7j4
-17613A83j4l8l7J35J35k0j48l9Q9R1l6l2L1L0r8r8K9Q2J8j3j3JKKKN0N0o8o7k9k9M5M5QQ
-17655B57k4k4K1K1K1K0j%p6p5O6O5J3J2n1n1n2n1P3P3K0K0J4J5l8l9o5o5K9R3J01k8m7m7
-17695B00J7J6j5j5j1j0O3J26Q4m5j28j28K1K0K1K1K6K6m8m8K7K6K7K7%jl2l3L5L5j8j8l8
-17735B30l9L7L6L7L7n8n9K4K4k9k9QRM0M1m0l9m0l9J7J7J8J7JKl1l1O5O5K7j01o3O5J16N3
-17777C88p4p3mlK1K1j1j1m9m9n0P8R7L4o1o1L7L8l7l7K2K3K3K3LMLMk3k3k3k3MMMNN5N6q3
-17823B52q3J9K0J9K0qrqrJ7J7l6l6k0j9N5N5N7N7q2q1K0K1N2N2j6j7j7j7k6k7j6M8M0o6r8
-17866A30RJ17N4j02j02N4J18k9j36m0J09Q3k3j0N4K5q2l6P0L9o9m4O1O2m4o7M0R0j6j12m7
-17903A56O9O9l0l0k9l0O0O0j2j18o1M6R6j1l5K8M9n7q9k6P0Ok6Q1J36j3j67j03P5P5m6m6
-17941A47M9J14J7r0o1KK3K3nnJ2J2O4O5o6o6l4l4k8k8O9O8m5m6N1N1j7j6j7j7m1m1L3R7Q3
-17983C23k4l1L3M8j4ppj7j7j7j7j8j8N0M9j8j24j25j8P4P5M9M9RQRRm0l9m3m4J8m6n8P0J23
-18026B54mj59r4N9J23J4m9k5L8l3l3L0K9L0K9l4l5l4l5N7N8K5K5m8m9K6K6%%%%j6j7J5J5
-18067A88j8j9j9j9L6L6L2L2J1n4o5O2J08k1j00j01N4N4k0k1N5N5m0j04nJ24Q3J9k4k5p8p8
-18106A38N6J20n5j82j13R8J39J1k6k7JJj6M8Q8m0p7j3N4j0m1m1L0L0J5J5M7M7j09j09P0J34
-18144B83N4p4q7k4J9J8K2K3J6J7p1p2m6Q2P7J4p5p6N9N9PQo8o7K7K7N9N9n5n6kkO9O8m8m9
-18187A95o8o8K8K8L5L4LKj9j9J2J3J1J1Ko2p4N4J17J16n0n0j8j8qqO6O6p2p2kklo7p0N6M1
-18231A40M1J7J7LLn0n1N1N1lkn4n4M2M2l2l3K1K1M0M0j4j4m6m6j4j4L2L3L2L2j5j6j5j6L
-18274A72Ll0k9J6J7j5j6O6O6l0l0mlr5r5J01J66N1p8r4L5N0N0onl7l8J7J6k8k9n9O8L7k7
-18315A83l6K7L2l2p7N1Q1Q2n1n0n1n0RRRRM4M4k0k1m4m5O2O2J8J8ko6q8M1O9Mr9l5J12J13
-18358C12q6j49m0Q8L5l0J5J4kkkkn7n6R2J56Qj20r2L6Q0m9j11m6J20J21J9J9m0m0K4K4l7
-18398B02l6K7K7o0o1KO6M9q0p6N2N7N7N7N6L9q9j22PM0M1j6j5Q7Q7o2o1o6o6kkK7K6K7K7
-18439B46n3n3N2J16l1j59r9K8J27%o5O4J33Nj07j06K2K3K2K3k0k0q4q3J03J03P1P1l9m0m0
-18476B10m0J7J6m7m7J4J5m9n0J00J00m9n0M4M4k1k0J5J6mo9p2N6Q3K0p2qN8N8k5k5k5k5J3
-18517A81J4n0n1M0M1k4k3m3m2K2K2P9P9k7k7m0m1K4K3K0J9m0m1K8R1O7o0j09m6O0O0l9l8
-18556A29ook9k8L5L6J2J3n1n1lmK9K8l9l9K4K5L9M0QPn7n7N0M9mnmno0o1M5J09R1l6j10j10
-18601DL0L0L0L0l0l0O9O9J0j17j16J0J03J03J7m7l2R6J24mj19j19j0j0llN1N1j3j2j2j3L8
-18641A75L7l7l6j8j8N6N7j00r9L8J02M2q6j6J12O4o4o5O4K4j03j28JR6R6l4l4L3L3K9K9m1
-18679B09j05r1L6R2K8k3k4POOPj6j6L7L7M6M7p1p0KLLLJ0Rm4m3mmmmQ3Q2p7p7J8J8J9J8O
-18727A59Ok7k6NMk6r0l4R1J44Q1o7j29n7P1J11M7m8m7j3j2M1M0j0rj02j02M5J09L6r2p6N2
-18766G5O8O8k8k8o0o0L1L2L1L1K7K7nno6o6L1L0J7J6M9M9m5m4j4N0qj35o5O3J86N8q6q7N1
-18808A88N1m6m5nonoj1j2j2j1RRRQJ2J1m1j03l1R6J47J8j02j01O9J34O2o6q2q2L9J03J07
-18848C05k1j02j03M9M9j9j9j8j9j7j7L6L7M7M7k8k8K6K5p0p0j3j2K0J9l2l2J06J06l1l2J
-18886A90JJ8J8J8J8l6l6l6l6K5K5K4K5j5j4J3J3j1p5q7M1Q9l7r0k6L2L3j7j6R3R4o6o7N0
-18927A55M9ko6l1R7K6j02r0L8J10M7n2n3n3n2j5M9O2o7j05K2J15N2n1n2O2O2m0m0N6N6J0
-18965A97RONj6q1j16J2J23J24O5o3r3r2mnJ4J4J3J4n8n7P9J43Rj18q7M1M4j9n4P2P8n0q1
-19006F8j7N3N4K6K5j5j6r0q9R1R2mmm9m9M7M7J8J8l5l5N7N8MMn9n9n9n9K1K1N2N3j8j9j8
-19048A15j9M8M7m8m9K9K9o6o7Q2Q2L0K9L0L0o4j28q1M6L9k6n7n6J49J49R6j16j86n9J27J27
-19085B62m6m7jkm7m7l7R1K0J9l0k9KLqrK4K4q0p9J6J5Q6Q6l2l1j9j9J2J3L5L4m0m1J6J6M2
-19130A72q5q5M2N9N8l7l8N9N8o2o3M7M6M9p8j03j02P6P8KLL6L7L6L7p0p0j01j01M4M4P0n7
-19169An7O8O4O5m7m6j4j5ooM7M8l2l1K2K2M4M5l1l0n3n3O5O4J5J4j7j8j7j7J4J5o2o1O8O9
-19212A37N7p1ppL0r9r7L0J06J07m5m5L2L2%%J3J3o2o2N9N9N8N9p0p0l8l7N5N6j9j9j6j6m7
-19254G6m8K7K7K7K7j1j1o0n9N0J16K9p7n6N0N6qm8J5O6Jp0o9k0k0N3N4k1k0poR0R0onn9n9
-19298A14L6L6j8j7m4m4j1j2J7J6J7J7j1j1K1K1j5j6j5j5Q4Q4l3r8p3L3N9oj5j6k0j9L1L2
-19338A09%jk2k1L1L1ONONp8p7J7J8P5P5J%j6j6j6j6JJL3L2qrK4K3n7n6J8J8k9k8M5M6m1m0
-19386H9rrK8K7L4r5j24KJ20J21r4j57JJ27Q5m3p3j0L3L4L7L7o6o5J4J43N8p0p0N7Q6m3j16
-19425H9n2R6R6j7j8o2o3L4L3J5J6j7j7j7j6L6L7l5l4o6o6O3O3L2L1j0j0j0j1k2k2k2k3K6
-19466E7K6ooKJN5N4l6l6J6J7mlmmMMk8k8klkkJ7J7J6J7o4o4L2L2L0L1L0L0l5l4L6L6p0j34
-19515em0Q7O6o3l0R7Q3m5j20RJ38J0q4k0K3K3l6l7M4M4n9n8M9J14M6q0r2k8P8P7QQn7n6J7
-19556A11J7J7J7N4N5r4r5N6N5n1n1OPk6k6J6J6M7M8m0m0m0m0N1N1N0N1jjl2l3m7m7J8J7K7
-19599A23K8l6l6PPO3O3j0j36j04K2J05J05l6l6n0n0j9j7R5R7n2n3POPOJ2J2J2J1M4M3j05
-19640A35j68m0Q6P5P5M9M9n6j20q5M1O7Ko0n9M2M3N6N6m7m6K3Q7K4j03q6M2K6K5J6J5mo8
-19679I2m8Q1P3Rk2k1OPl2l1L2L3j0rKo1q9L9P0P0q1q2pJ19P5J1r5r4J9K0J9J9n1n2N4N5K2
-19723A42K3j0j0J1J1J1J1K0J9l6l7m2Q5O2o7j48k1R2R1n3n2J0P4L5r3q5k1M7M8j2j3lkO1
-19764A48O1q2q3K4K4NNO2O1K5j02j03K5O7O8l1l2l6l6K8K8M4M3J2J1p5p6m5Q3Q8K4q0q1p2
-19804Bp2P6P7K8K8nmJ0J1k2k2L2L2l2l2K8K8mmJ9J9J9J9K5K4l9m0kkJ0n4j10J7J33J33n5
-19847B71n6QQj7j7j7j7j4j4M8J13O1o6j68m1P2P1J6J5j7j8j8j8N0M9j5j5k6k7L7L8K5K6l9
-19888B88l8J0RJ0J0RJ0J0J0jjL0L1o1o1l4R3Q3m4j04K4P3Rm6J7J06J07q0j44k4J03Mo0rN5
-19929C94no9NJ33J01k6p2qK0m4r4l0P9P9M2M1J0J0NOn9n9K3K3L4k9p5N3J19N6o9o9m2Q5P0
-19971F38On7n6O8O7l8l9m2m1j0j0O3O3O3O3k3k3q7q7lmK8K9L4L5J3n1k9P7M8n9p2L4R5j1
-20013F82p9j4P0l6j00l7P0P0j3j3j2j3q7q7O3O2n0n1N6N6n5n4J0J0NOO9O9o0o0k9k8qrrr
-20056C85l9m0K5Q8N1n5j16qL8L9o1o1Q5Q6Q5Q5m5m5m5m5J9J9m6m5N7N7Jj48j34J6J08M3n0
-20095C04n0N2N2k9k9k9k9L5L5k9l0k2k3Q4Q4n7n8OOj8j9J3J4J5J5m8m9n7n7R1R2RQRRo9o9
-20139A62L8L8jkkjLLk9k9n3n3N3N3mmnmO0O1llr6r6j1R6O3jk2k2NNNNl1l1J%nnJ6Q0N3n3
-20192B34j16j1P7J2r0r0M0J04K8p8n4N2K6l8j6M8M8j5j8M7M3k1q0q0K2K2N6N6rqp7p7P2P2
-20232A81mlmml2l1L2L3l6l6K9K8N6N5qqn9n9NNppJ4P7M0o7j10j09N6N8N7N7p4p5L2L2llO0
-20279A68O1n7n6PPK4K3m1m1n6n6M9N0M6M6j8j8k9l0L5L5J7J8j5j4k6k7ONk0k1k1k1k4k4L9
-20322B1M0J2J3L2R6J8j10j10J8K8l6l1L1N4rj3N0P9n0l7l7JKK9K9L1l3m4Q3P9m9j48j9J35
-20362A55J35r2r1j4j4j5j4L3L3L4L3n4n3RP3j9j45r2J20J78N0j34p1O5O6l7l7JKl1l0k9k7
-20401a2p2N5J37P4p3p4P0P1l6l7k2k2J0J0J7J8J8J7ppj1j1K4m1q4M3J07k1j25o1J24J25o2
-20441A42o2O2O3m4m4OOr3r2K9J56N8p0n7P1L5r3l6K7M8M7k1k2k1k2O7O7l9m0k2k2n4n4Q3
-20481E9Q4k2q5K8J56l2j59p8M8P2ROO9P0n9l9l9m3m3O6J29K4j04q3M4J2j15l5R2J24lj18
-20520C5J0L8k5q0M5J14M9m2m2J7J8k9k9L4L5n6n6k5k3j0j1R6R6lkllmno0o0j6J12N2p6p7
-20562A4j3M7j6l3L0O6Lq0M8J11j6j47q3O6J29np0l4L0J8J7K2K1l2l2L2L1l4l4kkl9l7K4K5
-20604B5O1O1m6m6q0q1O9O7J9J9J9J9j6j6M7M8k9l0k9l0J3J2n1n0P6P8k9k8m7m6N9O0rrm0
-20646D0m0k9l0P7P7K1K2j1j1m0m1K3K4pppononnmmO0O0j8j8j8j8m6m5J7J8k2k3M0M2K0K1
-20692I6j2j1J0J1r5r6R3R1K9K8n5n4RRN6N6m9j14q7L9J08M6p7j3Q9Q8k6j55n4P1J41J3r0
-20732I5r0n9O8R6L3n9o0JJo3o4l3R5O4Kj9j7QPRQJ3J2J2J3k9k8k7k9RRRRK8K9L0K9m4m4k3
-20779AM1N4n2j11oN3N2nmR0R1n9n9JJL3L3k6k7n9n7J00J02J6r1q2j9LLj2j2J9J9O1O1llp5
-20825G2p3j1j0M0M1k2k3n1n2J2J2K5K4Q8Q8m6m7J7J7j1j2k3M1N3n4r0k5J07J08l8j01p0L4
-20864B0L6L5j2j2K0K0QRk4k4%%%%%JL2L2m0m0K4K5LMo1n9K9L0p5p6N4N3K2K2nnPn6n4P2R8
-20913A13L3p6p5j6j7L1L0O3O3j4j4p8p7O8P0NNn2n3J2J1KKKKk4k3L8M0N3N3n3j16p2N4Q4
-20956G4Q5l5l5l5l5ooomRJ0m5m6K3J50R1l8q1j7LLk3k2Q4Q4m9m9j2j3j7M7Q2m5j62j63K6
-20999a73J54P4n2qN5JKL7L8p5p5j2N0M1q5m7J8J8J9K1K2mmmnLLLLLLLLk0j9k0k0N7N8m9m8
-21048c1K0J9N1N2l2l1l6l5K8l5p5N3R9L6k6k6P2P1p3p4J1P4N0p7o4%O2O3j7j6m9m9OOONk5
-21092A3k5L8L8k3k3Q3Q3o6o6lO1M7q1q0M6N8pL0L0Nj23j26JJ31O7l7l8nnonK5K6l9l7llN6
-21137C7N7m0j02m2Q7Q3m4j02K4J08M4o1o0O0O1m5m6JJKJL3L4l1l0M8M8n7j20l1R6R3l5o2
-21178A0o0L7L6j9j8j9j9O2O4m3m2j7j6j2j2N9J23R5l2p9q0K0J9K4K5m0l9L5L5k9k9k5k5L8
-21218B7L9JKJJj%jjj8j9J3J4p1p1L5L6N9O0m7m6poooJ2J2J3J2llmlk0j9k0k0L2L1L2L2l7
-21268C5l5K7K8p9q0m6Q2O6O5J1J0MNn9n8M3M5k0j9p1p1P7P7QQRQj09j11M5J71M4q4k5J02
-21310A03J29q3j80n4N0j4p0oJ25J26o2o2rj1j0j0L2L1l1l2j4j4J8J7ONNNM7M7n9n8Q5Q6n9
-21352G9n9N7J20j7k30j65M7J42P8l1l0lkj7j7J5J6J3J2q2q2O6O6O0O2m0j04j08J9J17J17
-21389I9Kj24o5O3J49K3j08j06M0L9Pn6k6J01J41J3q8q8PPOPK2K2k8k7LO7N4p4p0oO7O8o0
-21430H1n9ooM8M9k6k6J5J5j8j7j7j8L5L6j8j8j8j9N4N3k0q4r5L2Q7K5ppj1j1j9j8J2J3j8
-21473ak0N4N5q9r0J1J37N1p7j08J9J15j2j06m3P6P5l8l6L1L3j9q2k4J03R9k7j2j1pp1q2M5
-21513e1P9J6j7j7N4N3m5m5j3j3k2k2N1N2l4l3J9J9jjjkRRk3k2L1L2k1k2l4l5L9L9rrqqJ3
-21559GJ4J5J4k9k8LLJ9K1K0K1o6o5K9R1M0q9q7L9O7LnoL5L5LLK2K2l1l1l4l3J5J6n8j23n0
-21604a78P8J11j4o7lM9M7k1k1M0M1l3r5j18RJ28J28K8j00p5N3J24lj38p6O4O3m8m9R7R8k5
-21642I4j51n4P4J21N8m5j09q1j8R3R2m1m1l7l7L7L8kkkkK4K4m9n1J9J8l5l5M7M6klK7R1K6
-21685A32q0n9M6M4o2q1j7N6N6N7N7j8j8n6n7L9M0l4l4J9K0k6k4k5k6O2O3j2j2L9L9n6n7k1
-21726fk1L0L2k6k4n1n1K0J26R9pr8l2O1O2l3l4l3l3n8n8L8J00Q8j9j07m4M6M6q1q1J7J23
-21765iP4l2m1K1L3L4j%p5p4L6L5MNJ1J2J1J2o0o1L5L4P4P3jj07r9l6mnJ6J5J6J5RRRQppO6
-21814D8O8k7k6K6K7l9m0L6L5k8k8k8k7klK9L0m6m6O9P1M1M1r0r0o6O1P7J5o8o7K4K3ool9
-21857e1l8R2R3P3n5j08m3P0P2KKn2n1L6L7l9l8POk4k6%%L2L0OON9O0m5m5RRn0m8j7j7RRO2
-21905C4O2m6m7j4j4j6j5j6j5L2L1%%pqM5M6j01j02K1J47J00k9j22n9P7P6OPm5m5p7p7K9L0
-21946a12KJJ0P4M2q4n4P3J05k3q9L8Q8K6n2n1J8J8n2n4M3M1j0j1K0K1l7l9P7P8l5l6mlKL
-21989C4KKp0p2O7O6m6m6K7K8J4J6j7j5m4m3L2L1M6M6o2o2l1R7J31O8p9j42l1R6J0j17o9J42
-22030IJ68M1j20j18J3J1j8k0m4m4L1L0M5M3k9l0J1J1J0J1l0l1l1l0K2K2K3K2k4k3K9L0j9
-22069b9k0k0j9M3M4rj0ppM5M7j3j2%o3r2L5J33P1r4r2P4P6m8j74n0J63R7l0m0K1M0q7n2J2
-22111f7N0j5j1N3M8M8kjj5j6m7m6J9J9l3l4O3O5j0j0l2l1%%j2j2K0J9J9J8N1N1m5m5j4j3
-22154C2n1n2K3Q5L6p1r8QQ4Q4m8m7jkN1N1j8j8j8j8RRk3k2M9M9J7J7r8r8J9Q1K0q5n5N3J09
-22198F3M7m9m9n3n4o1M6O8O6j%k1k0n2n3K8K8K8K8j8j7n0n0R2R2k4k4j6j6j6j6MLR2R2P3
-22241A90l3j34j32M7M8ool1l2K2K1J8J9l5l5PQQPl9m0L5L5J4J5j7j7M5M5k8l0N0N0k4j51
-22283a06k9J83J51o1k27j01J57J57j2j38m8Q0P2Rjjp6p6mO1K7j00o8N9Q5K0QPJ1n3o1O7Q2
-22322G4K0l2l2J%l1l0J8J6l4l5O4O2l0r4q5M2R9L3klK5K5q0q1L5J63O6j47j65l8J12J11m0
-22362Gl9j1j2j1j1J04J06n4n4PQPPJ1J1m2m1MMMNJJo8p0L5R8O9n9n7O8R4l4j10j11Q3Q3M4
-22408G7M5r4r3noM8M7l2l2%%N0N2n7n7l3R4N9nn7n6L5L4m7m7OPL5L4o0o0O2O1l3l4j4j4L9
-22453e1M0N0N2j9k0m5J9J8q8j01OJ35P0o4o2K8K8nonoj9k0J2J3O1O3pqm6J9M9n8j45l9R6
-22496e5R6p1p1M5J09J0r6j9M4Lo2OJ11J15l4j18n3%%MNJ1J1J1J1k7k7k8k7J7J7J7J7L3L4
-22538C9k0j9j1j2K0J9nnp5p5N4J18N1n6n9MN6N7n4n3k2k2K3K4K3K2m9n1K4K4j7j7L6L6K7
-22579C5K7k7k6j7j7J4J3K7K6k7k7l0l2K2K2o4o5L1R6P2l4o5o5k6k6R2R0j7j6J4J5j5j7j6
-22620c3j6L8L7l6l6j0ro2o3J16J14N9m8j7j6k2k3j8j8j8j9L3L2Jo4j04KJ34J33K6q0j25o2
-22659a74kO2R4j3j00l5R8R8k9r4pR9P1l5j2N3J5r1q7J9L0L0L6L7KLk9l0j4j5J6J6kjl2l3
-22702e6POk5k5K3K3N4N5MMMMJ5J5n9n8k7k7ONP1P2m5m6o5o7Q7Q5R5j1j05l9J4J2j3j4K8K9
-22748C6m5m5j8j8pN7N5m9q3K4R3K8o6o7K4K5K4K5P4P6j01j01L6R8N3n3k4M1Pn8p9j7M0L8
-22788B3j3j3m6m6K9K8k5k5N8N7K6K7l9l8l8l8k5k5P1P0k4k5k5k5RRk3k3N9N7l6l8M6M6m5
-22830b0m5K4Q8K3q2r5J2M0M1j7j7P1P1J7r0q8J6N7N9j0j0L9L8n7j20m8N8O1kk9l1klj7j8
-22872h6j8j8QQM1M0M7M9m7m6N2N3LMo0MJ7j11j05K3J28O4n7n8M4M4mmmmMNL6L7n1n0J2J4
-22917A4k1k1jO2K5j01j02K5J24O0q6q7L7L7L5L7M5M4J8j09j45j8N1N2n8n8POK8K7K8K7j8
-22956c6j8j9j8M6M5j6j8j6j7o0O7R9L5j03j04j3J16M6j6KJl3l5K6K5lkj9M3N3p4r4l0P5P4
-22998IK0J9j2j3lmlmn4n5N1N0j3j3J8J7m3m4K0K0N7N8m9m8jjjjj4j5j4j5j8j7Q0Q0L5r2r0
-23044a03k5K1K0K5K4K1J9m3m3L5L4k9k9o5o5M1M2N1N1n5n5L9L9PPK8K6l5l6popoQRO3O4N0
-23090A15p8j04m2Q8Q6j5j5J1J1r0r1OP0M9p7n8P1Q9K7m7m5J3J3L1L2l1l1q5q6K7J55J61L5
-23129A95j61k24k3J04J36Rm2K0K1m2j18J1Q3Q3l3l2jjJ1RJ0J1p4p5j0j1L9L8POJ1J1k2k1
-23170g5k8k8k8k8J09J07KKK3K2m2m1l3l2L1L1N8O0m8m7J6J7J6J7l1l0l0l1K0K0l3l3l0l0
-23210a27l0l0M0M0L9M0J5J3M7M6r8r9L9L9K7K9o7o7J3J4n4n3k4J04J05J07j6j5q9r0L2L2
-23248c8L2L1o9p1K6K6j6j6j5j6K4K4k9k9M7M7opMLMMJ3J4n3n4nJ22R0l8r5r6L5L4M0L8l5
-23292c0l5N1N0k3k3L2L4J7j10o3O4N6p1n6n6L1L2J5J5M7M6l9m0P6P7MMq4q3j7J10M4q3j31
-23333a39kR3l4j07K2Q0Q0q0q0J02J00o5o5L0L0K3K1l0l1k4k3N1N0p2p3K3K3K0K0M8M7m1j07
-23372a10l3R5N1p5m4Q3R2l4j50q7QPO5O5M8M8mnK1K0p4p6L4L4j9k0M6M5m7j13p3N4J17J15
-23413H4j8j7m9n0OOL8L8M1M1j30j32J0J36R7j14j26KP6P5j1j1j1j2LLKLn3n4Q6Q4o6o6K9
-23454f0K9J8J6l5l6k4k5K9K9N8N7l6j00o0O8J02L8n2n1O0O1j4j5m6m5kkkkj4j4L9L8n1n3
-23496i7O4O4m1m2K2K2n4n4J4J42R2l7j40p7jjk9k9O6O7Lo0n4P3J33Nr6r7M3J06J3j14q3M5
-23537a32N6qnO0M5j7m2m3J0RRRppp1p0L8L9L8L9o2o1M5M5P1O9p8p9n3n2O0J86J27%j12j12
-23580e6L8L6k5k6j3j2J9K0j02j03M6J09N2p5j6J11Q6m2j46q3L5L5PPO0N9m6m7L5L5L4L4n
-23619F1ol8l7LLn7n7Q2J45M1q7j17RP2Qq8q9J4J4KLO6O5ppm0l9opp0p0Q1Q1M9M8k3k2n5n5
-23665a30L1L0J1n4l0R7R2l4p5p5K4K3k0k1J1J2LMO7O6k6k5OOK4K5q0q2M5M4M3M5n8n9ONj
-23710e0jl3l3noN9N8P0P0l6l6m5m4j2j3l8l7K6K6l9m0J02J01J2j14o0O8N2p5j31mJ12J10
-23749A4M6q1p0oJ4J4q1q1L1J58R4l3j38p4RRJ3J3R2R1j5j4k0k2J1J0n6n7N0N0O6O6q2q1J5
-23791d5J5J5J5p4p4m3Q4J09M6n8n9jjLLRP3L7o8j01l8K7K6MMMLPPPOQQQQK4K2q3q3j1j2N3
-23841a16N2j5j6j5j5P2P2QRl1l1l1l1N2N2j2j0l7l6K7K8L2L4p2p4qqK4K4N9N8m7m7j%%jn9
-23886a10n9NNL3L2L3L3J0J1k2k1k8k8L5L6J6J5m8m8K1K1j2j1LLKLj4j5j4j4M5M5J3J3M4M5
-23930G8n7n6MO7oj11q8O1O9l7q1K6J26J8r8r9Q6Q7K5K5ooJ5J4m9m8o6o5Q3Q3J3J5m9n0J5
-23972f2J6no8o0O7R2K6p3p4K8K9j0rK3K3Q6Q7o2o1k5k5k5k6QPm9m8MJ31R9k9p1p3K5K6N3
-24015b5N2m5j11p6J37J40p2j76m9J36P1n5n6M6M7q8q8J04J04l0k9L4L4l6l7K7K7K1K2p6p7
-24052a24m7Q1J43J7j28j28N4J18pj35o6O1RRP9J43J1j16n7P0R4l3j31mM5M3n3n4qqN6N5k
-24091a3kK9L0j5j4m5m6j1j1j0j1k8k7J14J12L4r3j02K6P5n3q5M3J05k2n6PO5Kr0k6O0N9j0
-24132ij1K7K8q8q9K3K3m7m8O4J27M9p7o5jN2N0K3K3n0j13p1N6N5N5j3j3j3j3%J%JLKLKk7
-24177h1k7NNNNNNmmK8K8l2l2K0K1k7k8K6K6L8L6O1o8j51q9Q9J52J8j09m0Q8M7p8j46j8R5
-24220a31R5K9K7n4n6klM6M5k9k9k1k1L2L2mnK8K6lkopl1r6m3Q4J22oo4o4N8N6l7l9LLLLK3
-24267c8K3n2n2L0K9L0L0k9k9k9k9j3j3O1O1r3r4K3J51J08j04j66l8J01J02n0n1L1L0P0n8
-24304e8p2p2J5J6N6N6LLrrrrm1m1m1m1P9Q0K6K6j6j5j6j6ppK5K5j2j2M1M1l6l6L9L8p7p7
-24350a60O1O1PQPPm4m5RRl1l1OJ34L2r3r5L4Q2m5q2q3L4L3L3L4Q7Q6p1p3PQk5k4O0O1l6l5
-24395g3K1K2l3l2P1O9k5k5lmk8k8m1Q6Q5m2n3n5L4L4j7j7j7j7j8j8L5L6m3m2N3N4n4n4lO2
-24438h0kj30n9O8J86N6k2k1k6k6p0N7R9L6r6r8K3Q6L4r2n9P0R3l4q8q9K0K1M9N0o7o8N4N4
-24478g1K2K2l2l1K2K2OONOJ%J%q3q4L4L4M1M1RRo8o8K7R0N9o6n9MP5P4n7j22m9P9J34P1o5
-24525C9o3KJk3q7j4J14J11j6r5r6M1M1M1L9k4k3p7p7k0k1P6P5j5j6J6J6KKJKj6j6j5j6M0
-24568g1M0O2o4j40p6N7N7l8j01pJ22L3r5k0J08J24mq4q5l9l9L5L5J7J7J7J7M9M8nnJ0Rm4
-24608f0m4k7k7K5R0M2q5l5R2N2p3j06K1J17j1j07K1J74M8j38j39J12J12q5q6L0R3K0j06j9
-24644i9J08N2p5p7j3L5k8m0K3L7L7KLr4r4k5k5K9K8R0Q9oom8m8M9M8N0N1k4k3m6m7K8K8j2
-24687d3j2o5o5poM7M7RJ0RRQ4Q6p3j36o3O5P8J5n0m9%jL2L2k1k2k4k4PQllK9K9MML7L5J6
-24735B5J6p9p9Q4Q3p5p6l5l6J7J8O7O8k8k9L1L0k0q5l1R7R9k7j11J6O5o2j13m9O6O7mmK8
-24775f6K8j4j5L9L8JKp2p3n5n4O2O3O8O7m8n0mmK8K8j3j3j4j3J0J0J0J0n7n7mlN1N2N2N1
-24819D1n8n9ook0j9P6P6o4o5L0L1OOPOl2l1k3M2N7p0r8K9M7M7KJO5O5j28j29kJ25R6l0j14
-24863i9n1M3M4n3n2O1O0N1j1rqllppK3m0m1K4O6O4m4m2k1M4M3k1o8p0M0L9J7m7m7J7RRRR
-24910g2M9j5j5j5L3l2k8k7O3O3j0j2j7j7j7j7j3j3J9K0rrrrJ1J2k1k1k0k0J2P6P9k7n9n9
-24953a46K8K8K4K5J4m9q1j7M7M8k3k4K8K8k6k6M5M5o8o8J1P5Mo0rN5Ko2l9K6N4j0l1l2N7
-24995a27N6M2k2n8OP3J0j06j06L1R4K3m0nN9Nn8l4L1L0l4l7K6O1O1j4j4j3j4P2P1O8l8r6
-25035Cr6l9l9k8k8L5L6M8M9j5j6K4K3m1m0MNNMK8K8mmL7L6o9p0J1J1J1J1K1K1m3m3M9M9n8
-25080h4n7k0k0M4M4K6K5l8l8j0j0N4N4j1j0p1p0K8R2Q3k2m3m3J4J4K0K1m3m3rj0K3K3L0L1
-25122b6l4l3j3j4N1N0m1m1j0rQ7Q6o1o2j4j3j0rL7J01K6q0p5L1L3l0o4o3L9L8P8P7k8k8j0
-25164c4j0l1r5m6O1O3m3m0O6O8Ml0l0m8j13n9J53J68M1r9l6J05M1r9j00LLl3l3P3P4k8k7
-25203a11k8k7K4K4K4K4QQn6n6N1N1j3j3NNL7L7n6n7PQl0k9L5L4K1K1m3m3J0J0M1M2j6j5M8
-25247a8M7NNn7j21n0P7J41J3r0k8P7P7p2p1rqJ8J7M9N0p6p7P2J34j7j45q5M3Q9l9o5o5K6
-25288a53K6K6K6LMk9k8qpN7N7j0j0K2K2k5k5k6k5rqM7M7j0j38p8N0R7L3l0l0L3L2K8K8ko6
-25332g9o2M5R2K7j27j28PP2K7p8qR9R6j1p4j0O4O3k9l1l0l0k2k1N3N3l7l7L8L7k4k5PPm8
-25374a24m9MNK3K3P2P2j6p8n5N3M3k1m8m9J1P5R7qj26j28JJ08O8m0j5M9J5r2q7J9L2L2L3
-25414a01L2K7p9p9K7J05J04m8m9M5M4k9k9m6m6K9K9N2N1m3m4p1p1MMN8N8l8l8J2J2k0k0K4
-25455a34K5K4K5J4J5j8j7q3q3N5J20O4m0n2n1j2j1j1j1N9N8l7l7llP1P1n7n7L8L9k9k8k9
-25495a25k9N8N7MMk6k6NOj2j3o5o6L4L4L4L3m1m2L3L3L1L0k2k3j%jjj7j7L6L6o6o6RQL0K9
-25542a15k4k4l9l8J4J5P7P6K3K4k8k7NMn2n3%JN9N9l7l7PPo8o8M4M3M4M3K1K1n4n3L7L8l7
-25586i2l7l8l8P9P9lll6l5M4M3j0j0l5l5llJ9J9N1N0j05j06J1J1N1N1m5m5j6j6L8L7POk5
-25629a40k5J7J7M9M9j3j3J8J9k4k4k4k4M0L9L9M0j06j07L1L1RJ0RRKKn1n1J4J4M7M6l9l9
-25671a29J4J4k0k1L2L3k1k1K9K8qp2o2O5M9p8m7Q2J44J8j04j05ppppM8M7J6J6Q0P9n9n7J9
-25712a9J8n6n6n2n3J%L4L5L4L4J7J7J7J7J1J0o2o3k0k0J3J2j2j2M1M2n7n8nN9Q1m7q1j7J08
-25755h9J07j0j37l8Q9Q4m2n8NJo2n5RQ0J6o6o7K6K5L3L3L2L3j2j2M2M0MNo9p0LMMMj2j3K0
-25800a13K0n8n8L7L8p5p6Q5Q4J2J2J1J2K1K1n3n4K0K0K0J9m3m4L1L1n2n2Q7Q7k2k2k1k2l3
-25841a30l2R8R7L6r1n9Mk0q3k7J01Q8l9p0oJ6J6J6J6k3q8r2L7Q3Q4nmK1K2l2l2j9k0J2J2
-25883a13l8l8N8N8k2k2K7K7%o4p3N6P5J2j9j9L8L8l7l7K1K0j1j1l0l1KKJ6J6n9n9N4N4N4
-25924e5N4k0k0j9k0J0J1J0J1q8q7P2P2j6j6j6j6L4L3l0l0LKO7O6o1o1LKo1o1M5M6jjO3O4
-25969a1J5J6j5j5k0j9M4M3m0m0rrO1O2q5q7o4o4Q5Q6m8m8J6Q0M0o6m2K1M0k5J6J5k7k8MM
-26011a14J%K2Q5Rr6j01l7nomJ02J27K0o0o2L2L2L1L1j1j3p6p6k8k8L5L6K0J9K0K0j6j6j5
-26053a22j6J2J1k0k0N3N4j1j0m2m2m4O2Q4k1r8l4P2P2l1r5n7M9M9M9m1m2K2K2onK7K7M0M1
-26095a1k3k4KKk9l0K3K3m0m1M2M1k3k2K2K2m2m2R1R0n7n8L6L5j07j08K6J33L3p4nJ01L7o8
-26135d5r6J1M8j6l7K6Q6K2m7m7J3J3qrp2p2Q2Q2k4k5k1k2Q5Q4pnpon0n0j8j8O7O6l9j04p6
-26180b36L0P4P3L5L3k8k9kjO2O2q1q3j9j8j1j1j1j1O1O1m5m5J6J6J6J6j3j3j3j3llO1O1k8
-26222d0k9o0o0N2N2J9K0n1n1k0j9J2J2J2J2P1P0p3p4m4K0K5m0j8M6M7j8o2LL7L6llK9K9K3
-26265c8K4N8nq4q5O7O5n8j23j6R2L9o7k2J27Q2j08j71k2J30J29m2m2POm6m7M2M2n0n0rN5
-26305a20J9J9l3l3l3l2J0J1j8j8L9J02M9j5rj0j0j0j1N3N1j0p0p0%%nmnmQRQRJ5J5j7j6k7
-26351a63k7M4M3M9j6j9M4N1j2r0r0k5k5K8K8M7M8k7k7mnj5M9P2l5j05j05O0J24K7l6LLk9
-26392a35k9jO2L0l4llppk6k6M8M8K2K2j1j0p4p4%%P8P7m0m0L3L2JJ%%J%n9n9L7L7M0M0j4
-26439d3j3o0o0k9k8M6M5n1n1P6P5m1j04m0Q8N2j2L0R4L7q9r8L0Q1J8m9m9%JL4L4m0m1JJL3
-26482a22L3J9J8j4j3l2l1K2K1j0j1j1j1M6M5j07j71m9J65J52K5m4Q4N2p4j34nQ8K5k3k3N
-26521h5Nl7l7N8N9j03j03P8P8k0j9j9k0n6n6Q1J45J7j10p9M9L4l1n8P0O2O3r0q9mlR2R2m7
-26561h3m8j6j6R2R1m5m7m3m3L2L2o6o5RRM6M7k9k8k4k5K9K9P0O9mnp2p1m0l9N3N3%%n0n1
-26605b49M6M5J3J4j9j9K2K1j0j1m4m3N2N2o9o9O9P0K6K7k7k6J8J9l5l4RRO3O2j1j2j1j1K6
-26647c7K7k7k7n4n3%%NNNNj7j7L7L6l4l4M1M0l7l6J6J7P1P0o6o8j2j3j3j2J1J2J2J2P4P3
-26691A2o4o5mmmmjjP4P3r5r6p1N6M3M3k4k3K6K7k6k6m9m9MMN6N6K4K4l7l7N8N9J0J0k1k2
-26736f4m8m7O9P0j5j4j5j4m9m8n0P8R0K6m7m8j4j5J8J7J%J%N2N2m0m0J6P9M6q1p4j0%jJ1
-26780a08J1J1J1k6k6OOj1j1O3O4n9n9ook7k7K4Q9O1o7n9MqrK8K7K4K4p1p2L9M0L9M0m9m9
-26824a39j7j7N4N4m1m2ppK5K5m2m3K8K8J0n3kJ27P2n3j24LR5L1j06j06O2O1l4l4M1M2n1n0
-26865b10LO8K6q1o5Q4J43P7m1j04j05m1O5J28M6o0p1L7O2jn4J0M1k2p0pP1P1n1n1k0j9k4
-26904a65k4L0K9j4j4J7Q2O0m3n6n5L2L3L2L2l1l2l1l2L1L0L1L0L6L7p9q0n7n6J7J8R9R7j22
-26945a18j86o3Q6R2K8L5R9L2j16j24j8Q7K4j0j0L9L9l8l8N8N8OOk7k6kklkJ2J1J1J2rqK3
-26988d2K3j0j0m2m2QPQQk2k2L0L1n8n9L7L6LLL5L5o2o2J2J3j4j4O1O0o9p0K6K6jjl3l3M9
-27033a55N0J8J7l6l6J7J7m1m1L3L3p6p7J61J59j3j39l1R6J1j18m3Q5P3n5k8J00J13r8j64
-27069a68l7M9j5o1MN8N8j2j3k5k6OOP1P1m7m7kll4l5O0N9j5j6rrK3K2k1k1k1k1jjR2R0j8
-27114iq2p3N4P5n3j26o3O7O6J9m5RJ37J00k6j19j19j0j0K7K7K6K7qqM5M5j7j8j7j8K8K7J1
-27155c1j16j16J3K05J41n0j78m1Q6R2l5l1L3rj37j04K3O8MJ6J6KJKKK2K3K2K3n2n1k5J03
-27194g9Q7m0l2L2K6l8r8l3QQO8O8Jj26p1N8J27Jp0o9J9J9J1J1K4j03j08K1J47Q4k1k1llo6
-27236a61o7O8O7l9l9K3K3K4K3o7o7M0M0N2N1n5n4J7J7m7m7M6M5j9j9j1j1j1j1M9M9n7n8N5
-27276a51N5rrkkklklj01j02M7J74Q7j27j29Q3J72M2j00j02L8J02Qj21n7P2N5ro4jL6L7k3
-27317a11k4M9M8j5j6l9l9K4K5j4j3m5m6L0L1L0L0j0j1J1P5N7m8j51m5J17J15j7j67j01M9
-27354b21Q3k4m4K0Q4Q4m6m6p8p8K8K9K8K9RJ0M1M2o1o0LML4L4L4L5p3p2rN6P5l1j05m2N7
-27395a71J21M6o0j14n0J6Q1L3l0l1L3L8k6n7OR4L1p4p5O3J26Oj00n2J2Rn5PP0O2m4n6RO5
-27436f7Kj07j08L8L7M9M8j6j5l9l8K5R0N3n3j13oJ07J08p8p7j8j8M7M6j5j4j5j4L8L9j4j5
-27475a13L7L6l6j01o5O4P6J3m0m0N1N2k3k4k3k4Q1P9n7n8J8J8J8J8n0n1M5M6l0l0o2o2L1
-27515b06L1j%rrQ7Q7L7L7p8q0jjl3l3j8j7N6N7J2J1m1m2j9j9P6P7k7k7k6k7N1N2q0p9oJ21
-27559h7P2n6j01l8L6L6K2K1l2l2K6K6k6r0p4N3J09M6J1J2PPn7n7J7J8J7J7j4j5O2O3j2j2
-27599b5o0n9J5J5l6l7L9L8k3k2k3k3OOL8L8k9k9M5M6N8N8p9p9k5k5POJ%N3N4p2p3m0m0L0
-27643b46K9L0L0L6L7o0n9Q4Q3j2j2mml6l5J3J4Ko1p5L1O1mrN5P8k8j14n0Q5Q4m1j05n5N2
-27685b06J28J28k5q7p0L6M5k0n9MP4J1r7r7N8N9L6L7NNk3k3J0Rm3m3m2m3J9J9N1N1j4j5m6
-27727a68m6j9j9L4L4KJKKN7N6o0o0M2M3m7m7K3J30N8m7m4K0K0m3p2L6Q8j8j74j10Q9J53N9
-27767b5r1p0pJ7J7J10J08N2p6r3k9opO5O3j7j44n7P1P2n5j09J9J42J3q7q7N6N6o1o2L9L8
-27807a45L8L8j5j5o8o9N0N0k5k5JJJ3n1m5Q3Q3m5q2j8R8R8n8n7mmJ4J5j8j7Q1Q2n6n7jjj
-27851a32jj4j4j4j4M7M7k8k7j5j5J7J7l6l6L9L8l0l0l0l0R5R4o4j28l2R5O8o0m1Q7M7j6k5
-27891a41L9P5n3j02l8P7P8j7j6j7j6m8m8m7m8P3P4M1M2OOL8L8o9p0l7l7K2K3K2K3j1j2K1
-27932a29K0n7n6Q1Q2l1l2l1l1NOONj0j0j0j1L4L4L3L4m4m3L1L1m2m2rj0K2K2j0rO8O8r1r2
-27976b18KLKLM3M3J2J1n2n2P9P8P1n4p3rK1K2p1p0K1K0j1j1K7K6J8m7l4R3R3l5p4j0O3O4
-28019fm7m7j5j5j3j3j2j3j7j6N8N8l7l7nnkkL0L0j9k0J2J2J0J0J1J0l6l6L9L9r5r4j5J13
-28062a85Q8m0l5l4j7j7N7J85J10j03j45j9J4n1q6M2J62L4q8q8Q3Q4p3p2M3J07L0r9p7j3n3
-28099b56n4N7J21O8n9p7N0Q3m6q9L9J12M8q1q1j1j0k5k5M8J12J3j16q3M5J02L9j8j7K0m4
-28136a35q4M4J07M3j15j16N2N2k3k2KLM6j7k2J05J01k5j32j31K5J54Q6m1j15n0K0K1qpJ0
-28173a72J0J0J1kkkkqrm1m1J9K0J9J9J08J07p7k06n1P6P7n2q4M4J15j4r1k7O7O7NNk7k7k2
-28216a78k2N3N2n0n0K5K4J4J4j8j8O7O7n0n0k0k0J2J3JKKJJ0J0RJ0l2l2O4O4q4q3l0l0LK
-28260b48R9R9n4n5jjM4M4j0ro2o1N6N6QPm5m6QQPQLMLLK9K9k5k5l8l7J5J5q3q4J19J18QR
-28307h5QRj00r9pJ01P1l5qN6K2m2o5M1R3L0k4k4j2j2q6q6O0O0O0O0n4n5jjK1K1K1K2k1k0
-28350h1k0k0l8l8J5J5O3O2RJ0r1r0O9O9L1L1%jk1k0k1k0K1K2l2l2J4J4j8j8j7j8J4J4J2J2
-28393i9j8q2p6N2N1N1l0k9K4K4qpqpQ5Q4rj1m5m6j4j4o5o4P3P4kln1n2RP3O4o4j10J9P7P7
-28439g7k3k4RRk5k4K8K9l6l7O0N9j6j6L6L7r4r5J04J03j18j82k4J04L4r3KJ30J3j14m0Q7
-28477a94P6n3JJ29P3n2o7lLo1j2N2M3q5q5M3M0k4k5M0N8o9r8L0N1N0K6K6noonj5j5j6j5K2
-28521a48K2J9J8K6l9q2M6P8n0o0NJ2J1OO9P3l1j07%O9Oj27o2M5M6mmJ8J8l5l5O7O6n1n1M0
-28564a26M0l4r8n5N3O3O2k0k0L3L3K2K2l2l1l2l1l2l1M6M7k9k8N0M9q9q8O0O1K9K9m8m7m8
-28604b20m7K2K3N5N5NNNNJ9J9r4r5M9J12M7o0n9M8P0Ok7k8l1l2l6l6N9O0l2l2o4o4R5R4O3
-28647d1m4q1j6N8N8J4J4j7j8pol9l8J5J5J4J5j4j4j4j3l4l4J9K0jkL1L1q3q4R1R0K0q6n9
-28690b40M8M0k4KJ09O4q5j50m4J01J00L2L2OOj25j26l8O9J19J18J7q8j43l7M4M4klj7j7j7
-28728b05j8J07J07n3n4kklkJ0Rm3m4J9J9J9K0qpqpqrM5M5P3P3j06j07l9l8L7L6RJ0o6o5L8
-28774b18L7L8L8l1l0K2K2N9N9n8n8j%j%l0k9M4M5m5m5O6O5J4r4o5M1M1k2k0M3M2k2k3M2L9
-28816c5k5p9j4O0mn9o0P5P5m3j06j4R2J21J4o8o7N8N8M5n9j11m7K0J9K4K3j5j4j5j5N0N0
-28856f6m6m5M1M1l3l3QQm5m6P5P4Lj04m4O3J2r5r9M9J51Q6l9j04j2N2O0N9l2l3l8l7J5J6
-28896a38%JL3L3pql9l9L0L0o1o2L9J04P4l3n7n7j1j1J8J8J8J8l4l4J9J9j2j1j2j1N2N2q6
-28938a65q6L0L1kkM1M0n1n2K7R0M4o3n3J1J1n3n9M8J18J2r7r7L4L5L6L7l9l8N3N4k1k1LM
-28980a40QPJ7Q0L5o9j24j9J11M7o6o5L5R9K8j00o0MklJKJ0J1J1J0L3L3p0p0K4Q7O4o5o4J
-29023a59K0K0ooN8N8l3l3o6o5K9K9klN5N6nmk2M3N3p3j45j8R5R4l7l7K8K7n8n8M9M9o3o3
-29066a93Q2Q2q4j47nJ24P3j40j13R9J33q1j30kJ60R6j0rJ0J0n4n4K6K6N4N3k5r0r4L4O4O5
-29104d0l4l4m6m6J3J4K0m5n6P2J48K0j31j30P4J38O6n9m4m4J2J2nno9o8O7O7L6L5l1l2JJ
-29144a23L7L8k7k6m5m4J9K0L4L5k9k9nml7l6O2O2m4m4M6M5o1o0N5N6j28j28O7J96N4p3l1
-29184a48R7R2l5r3l1j1j1J6J6J6J5K8K8l5r8l2R6N6qk6k6n3n4l4R5L8q9j05K3R0K6n4J0P2
-29224a29P3m5j09m2Q6O7Ln8PM3k2m6m6K9L0llO7O7j16j17J5J43Q2m5n9MK4K4N7N5m7j13o8
-29265a92N9K8l7J2J38Q0m8j28kK5K5k5k6L9L8%jo5o4K0K1N3N2m3m5j04j04P1J36K0j08m9
-29303b24P9P1QL0R4mj30j08K0M8p9n6QN7pnN8K7l8j1N2J8j10l4R3J41p2j35oO5Kn9MM1k3
-29345a85p3N5J11j5j17J0P1Pm9Q0J36Rj57l0J08M2j20j22R8R8p0p0M7M8o6o6RRl8l8J6J5
-29383b47J7J7M9M9m7m7K8K8p3p2j3J14J19j0k5k6K3K3l0l0j1j1j1j1lkN0N1K5K6K5K5o0o1
-29423a21J3J4p0o9O9O8m8m9O8J30j5j44r0L7N6qmO0L1l4k9L5L3L3n8n9n4n4R8R8oj34q4M3
-29464b44J38P4m5j08r4l0J03J03K6j02p4N4O4%J3J2j1j0jO3P4n1q7k4K1K1k9k8m9m9K6K6
-29502b18J9J9j3j3N8N7l8l9j3j3j4j3M2M2L8L9Ko2p0N8J14M9j28j30lkJKQ0J43rj37j21R2
-29542a81J33Mr5r5L5L6RJ0RJ0J6J5j2j2k8L6P6n3j18n5O1O1L5L5o1o1l1l1O6O5j9j9L5L4
-29583i0n8n9L8L7l9l9pqM6M6M6M6n3n4k1k1N2N3jjp5p4Q5Q5j7j6j7j7M0M0QQn5n5k3k3M4
-29627a49M4J3J2k2k1j4j3n2P6J29Jj22j22P0J34j1j39k6J02P9m9m4m4o4o5L2L1K9K8K9K8
-29664a20j0rM2J06j9j47j04J10Q7m1o7O0J73M7r8r6m4m4M5M4M0q8r6L2Q6m3r1L7J03L9n6
-29701a22n5NMp0p0O0O0j5j5K4K4l0k9Q5Q4p4j37qJ21Q8l9k3M2Nn9p3qK5K6K2K1K2K1LLLL
-29745g6k8k8K5K6j4j3j3j3o0o0N7N7k6k7ONJ5J5J5J5j7j7J5J5m3m3m2m3M0M0j2j3P5P5m2
-29787a34m1l6l5O1O0j6j7m9m9M1M1RRrrrrLLLLK1K2j1j1J2J2J2J1j9j9N6N5PPk5k5QRj30
-29835a88j30Q5Q6L3L2K5K5pqk5k5k5k5l4l5M0M1nnnnKLm7m7O4J27O3q3j52m5O7O7l3l3N9
-29877a43N9n7j21l7J12Q7k0o5jQ1J8q2q1K5K6K5K5j6j6j6j6P5P5k0k1n7n7n7n8L6L6L6L6
-29917a89M1M0RQm8m8NON2N2k1q5n8P0L4k9q7k2L4L3kkKJJ7Q1Q8l9j04m0N5N5k0k0L3L4%%
-29962f4r6r6K1K0P4P4j%L1L1m8m9M8M7k1k2L1L1j37j38j6J12N0p7p4N5R2K8m5m5K6K7nnK8
-30004a13K9K9K8j5j5j6j5o0o0L6L6m4m3N2N2QPM0L9j2j3K0J9p4p5mmk9r4JJ28P0n8n8O9N7
-30047h2p2p1N6J16j3o4jK9L0lkno8q0M8J44J7p7j4N3N4q2q1m2m3RP4Q9l9j15n2L5L5L4L5
-30088a48Jo3j03K5J04M1j1j1K1K0l2l3RRo6o6O7O7p2p2R9R8n7n7P2J37L6q9m1K2J9m6m7J6
-30129a51K9L0K8K7mnl8l9p1p0N7N7N7N8k2k2k2k2Q2Q1j15j16N1J15%j28p5N2M1k3M0M0j7
-30168i5q0n3P4M6q1m4Q4J15M9l8m0m4m3J5J5J6J5k2k2j4j4l0R8J01k5j29o5M9J13K1j08j03
-30206b39K5O2O3m7m6kjL1L0m0m1m0m1P3P3J4j14j9J08J01k7o8o9O3O2k7k7j9j9o0O8J42J4
-30246a7r4r4P9P9n8n8mnl0l1P9P8M9p9p9M9Q8Q8k7j53j45j8J27J26O3O4p5p4o9o9K7K7j9
-30285a75j9N6N5k7k7k8k7rj0K3K2O6O5l1l1k9k9KLp0o9L2J59J07j9n8n7M1M1RRJ6J6j00j01
-30327a94NMMNN5N6KKm5m4j3j3L0L0L0L1k2k1r6r6N0N0l8l8l4R4N4N4LKLLl7l6nmm4m4N3N2
-30375a52OOo0o1m7Q1R8L4p9p9P6J39J9j09j09J9J00L5j6j7M7M7p0p0n6n6M0M1noK7K7p3p3
-30415b96l1R6J04M0L1L1j9j8n1n0m3m2j0j1N0N0k4k5N6N5m0m1J3J3j9j9RRRRk0j9k0k0N6
-30457a87N7o1o1Q8Q9qpLMk8r1k5J02L2r6k3J04J52o0j52k3J14J14n6n6k5k4J3J4M5M5j06
-30495a13j06l2l2P7P7K4K3m2m2L2L3j4j4j4j4KLl0k9J9K0N1N2m2m2QPk4q9m2O5J08M5o9o8
-30537b12J5P9J4r2p1L5P9J6k8k8K2K1j2j2j1j2M0L9M0M0l9l8J5J5k6k7k6k7J9J8j4j4MMm3
-30578b17m3OJ12J13Nr3r3J7J7P6P6m0m1q2q1N7J21N9m6r7r6K3Q6M3o4o4M2R6j1o4M2J30K4
-30618A3j24j24K8K9j8j7N7N7p5p6J7J24O0m7m8J6PQJ1J1o5o6L1L0J4J3J4J3OOONj3j4m5m6
-30661b02J6J5J6J6M0M1n5n5POOPk4k3QQm4m4j2j2M9M9mmk7k7J32J32l4l4l5l4l9l8J5P9J0
-30705i5r6m6O1R3j4o4o4k0k1N5N4N9O0OOk0k0k3k4K1m3r9PO8O9k1k1N8N8l8l8POm7m7k9k8
-30749b30K5K4J4J3J4J3m2m1N4N4l9l8L6J00L9o7r3k9QQJ2J2J6J7q0p9N0N0k4k5M3M3j1j1
-30789a64L3L2JJm3m2l9l9OO9R3j3q2q2N0N0l0l0l0l0L7L7NNQ7Q7n2n1k5k4PQK3K4qrq6q6
-30835c10QP3P2n6o8nN4N5l8l7L1L0jkP1P1o7o8L1L0L0L1%%p4p5J6J5J6J6J6J6J6J6o3o4N3
-30879a61N4k7k7MNl0l0l1l0J15J15k3k3p4p4M2M3M9M9k6k6l0l0M3J08N6p0j44q0K2Q6L7k6
-30918a34l1l0J8J9N4N3o4o3JKL4L4mnmmm5m6QPN5N5j9k0K7K7nnrrj18j18K5J52J03k4PP1
-30963ej0j38r8L0J25O0l0l1l5l4J2J2j6j6m1K4L5r3o9N9K10Q2j61j62J7J44L6r3q9L9L9k5
-31002b22K9J57J31q1j45j8Q1J6n6n7M2M2n3n4L2L1%jL5L5o1o1k5k5k5k5K9L0K9K9j4j3J8
-31041a70J9L3L4r7r6L7J66N6p1j37rP0P1M2M1q9q9NJ33J03k3o3j%o5m2Q6Q4m1p9j5L7L7l9
-31081g2l9m0l9J2J2M4M4n7n7J7J8m1m2J3J2q2q1J00J00M7M7oononno1o1qN5J03k5j01j00
-31123c15l1R8J15N1j1j1m6m7L7L7j2j2K7R1N5p0j44p9J5J5M9M8nnk9k9K4K4l4l5M1M0MNN
-31165a34Nq9q9R2R2L0L0k3k3q0q0Q0Q0q3q3L3R6N7p0l5K9Lo1lO0M4M3J6J5r8r9L9J03M9q0
-31207a34m3K1m6j11K6J53J22r1r7L2J02k6n8P0J22nj20n7Q4Q3r1j55o8O0J6J6L0L0k3k3N
-31244a76NNNj0j1j1j1k0k0L3L3k1k1J1J1j5j6J7J6M8M9k6k6l2l2O3O4N5N3o1o3o9o9Q3Q3
-31285g6Kj26n9O8J08j9l6l5M9M9J7J7m5m4m4m4M9N0J7J8PPk5k5L5L5r5r6L4J62N1p4j11J7
-31326a62O8Np3p4llJ9J8N0N0n2n2M4M4J0Rk2k2QQRQJ7J6n7n8j4j4P7P8k9r3n8P0M3k1m8J5
-31371a89N3j2o0LM4M3o9o9M7M8onJ7J7j5j5k3k3N1N2l4l4J9J9PPL5L5rp3m3Q5K0j08j32n
-31414c22J33J32j9k0k4k4k4k4L2L3%JL4L4m1m1k1k0k1k1j8j9j9j9J04J03m6m6N3N4n2n3m2
-31453b23m1K2K3Q0P9o9o9J9K0K0K0L0L1l4l3J5J5J5J5p5p4j1j1J7J8j5j4R3R3n5n6JJL3L3
-31495h7j1j0p0p1J4P7N4p4o7kO0O0%jn7n6qJ19R2l6j09m6O0O0p8p8K5K4L0l5j4J13R2l6j02
-31537a68l8M1k3q7k3J36P2j15j15Q4K12L3j79j26JO6O5P0P0Oj21j51O2J54Q9k2j50j55k7
-31571c39Q4Q4j5j5J8J8ko6n0P8P3n4m4m4J2J2L1L1L0L1l9m0O8O7m1m0K3K3k3k3M1M1n6n6
-31612a82QRj%l3l2L9L8L9L9j11j10Q1Q1k3k3k3k2Q7Q8j9j46r0J24J74M6q7q7J1J2k3k4Q3
-31651g7Q3j07j07M2M2l3l3o6o5O5O4O5O4k5k6k6k6j4j3J9J8KKO6O6l0l1l0l0l0l0P7P7j6
-31692f3j5m7m7L2L2L3L2QPn6n6l6l6P1P0o8o7L9L8K2K1m2m2K2K2K3K2m4m4m4m5l2l1P4P5
-31734a72L1L2p6p5MMP8P8K2K1n3n3m7m8R1R1m0l9m0m0M3M2M3M2l5l5J8J8j0j0j1j0m4m5N1
-31775a74N1k0k0k1k0J4J5O7O8nnmnj7j8k9L4M9p9j11J6P8J4l8l8N8N8l7l8K2K1K2K1opq1
-31818a65q1L3L4L3L3k9k9K0K0j2p7o3O5J61R7m4j73r9K8Q7Q7n7n8k5k6J4J3M5M5POm6m7N0
-31859a53M9q9q9MML6L6J10J10L0r6j69m2O0O0l1l0K1Q5O2o6j22n8P2P2l3l3l7R1N9nk2M2
-31898g2Qj20r9K8J38J0n5n5P5P5j4j5L8L9q8q8k9R8M6q3n0P7J09j8n4J1L5k9o3o4L7L7j6
-31937a51j6J5J5J6J5j%j%j3j3q3q3O9J33O0o8j09J9P7P7p0o9LO7L6r1r2L7R7L3j9j9L9L9
-31979e1l5l6m3m3m5Q3J05M2p4p5O2O1p3p3J1P4K3j05l0R7O6o2n6P2O8n9n6QMo0p0nM7j7k6
-32021b71L7Q7K3m4m4qqqJ20R6l2j40j3O5%q3j9P9P9m2m2N5N4p4p4Q2Q2j02j66L5J62O6o2
-32060a10r3k9J2J3Q7Q7m4j09l5R2M3q6j51k4J15J16POn6n6llP9Q0NNm7m7Q8Q6n5j20o1O8
-32101a40M0L9noj9j9J3J3l6l6N6N6o7j32n4P3O0ll2L2M4k0k1M4M4k1p6p6lmN0N0LKO9P0m8
-32145f0j76o3O6R5L0jO3L8r0j18RP3P3l6l6LMN3N3m9j14n7P1N3j1pN7J2n1n2J2K4l9l2l2
-32187b35l7l8k1J06Q5m2m2Q6J24mj20n5M8M9%jK2K2j17j17Q3Q2L0K9M0L8n5n7j0j0m2m1P7
-32226a23P7j8j9J2J2q0p9J9Q3L1r6l5R3N4j1k7L8Nn9q1j8Q0Q1n9n8L7L8M4M4J2J1j3j3o7
-32266h5o7K2K2p4p4P3P4o6o5j6j6L7L7P6P6J7j10m8Q1Q9K5l1l2l6l6ooM7M7j0j1m3m2l4l3
-32308b18Q4Q3p4p4J7J8pp0l6R2Q2J9l4l3o6o5K9R3P3n5j25KO6O6m4m3L0K9L0L0k9k9k9k9
-32349b17O5O6J2J2o2o2J3J3K0K0l3l3P0P1L4r5q9L9M8j6n2n2M0M1l6l5J7J8P5P5o3o4l4l4
-32389b28K0J9n9o0R3R2J2j16q4M3Q6Q7k3k3n7n6L9M0L0L0kko6o7k9R8J05k2n7OQ5K1p8p8
-32430b01K6K5m9m9L6L6L5L6m1m1J1P5O2o7j58l0J22J23Mj23k4M0Mo0K1Q4K8j00r0L9J32O9
-32468b5l3l3p0o9L9L9L9L8l7l8ooj1j2K1K1j6j6j6j6J4J5J10J10m5m5m5m5o5o4R5R6l7l8
-32508a51J7J6j4j4L6L5l1r5m3Q5P6n1j00K7Q6K2l0l0oon9o0O4O4J1J1J8J9J9J9o8o7m7Q1
-32549a66J10M6p0p0mnmnLLLLk1k2k2k1Q1Q0j3p8n5P2J07M3p8p8kJ26O6n9j70m2J03J02n0
-32591h7m9L9M0l5l5j6j6J5J6O4O4Oj20q7M1L3l1l7K7O7o0j19J0J24J25M6p9r8l3K2K3m7j10
-32630b97l6R1J05M1k5k6KKo2o2P7P6l9l9j2j1K5l8m3Q6P7P7k2k2j2j2o8o8m3Q5Q1J7n7n7
-32671b09M5J08Rj18j18J0J42P9o9o9P1P1l5r8l3R5N5ro5o4L8L8qqp3p2R1R1j6j6L2L1%jm0
-32712a15m1l7l6L6R9L3r4m6J8J8m6m8P9J08k0o1o1jjqN6R5l2j26o1M6J10M9j5ppL1L1jjo8
-32755a24o8L9L9m8m7J6J6RQn1n2N0J15M7q0j20n6M9M9k4k5P8P8j7q1n6P1N9no1LO7O7l5l6
-32797a26m4m4K1K0ppopL6L6L6L6JJo3o3RJ0k2k2M6M6j7q0l0R9P0n7q7M0J03L9q6q7J6J6J1
-32841a63J1k0k1P1P0M4q3j35qJ05J05p1p1L1L2qp3m8Q0K2m2l8K6O6Kk2k1j2j1M5M5K8j00
-32880a64j24o0RP3P3P2K2K1m2m2J4J5J4J4k1k1kO2lj31j31lJ38P4p4p3j4j4N1N0O6O6m0m0
-32921a65M6M6j8j8QRn5n6J00J00m8j12oJ22N7o9o9nj7j7RRRQJ8J8m6m6K0K1qpj4N0K7p9j03
-32965b81MP5P6L7L7L0p7q8J8O3jr9r8P8P9j1j0m3m2L7L8NOK9L0k0k0K6Q9K5q3q8J7K6K5J3
-33008i8J2Mn9p6P4J24J8j18n3M2M2n2n2J00J00m3j51o1M5M3o4o1M6J03L9j4j5L1L0q0q0n
-33046b29J01P4l3p9j4Q1Q2q4q4L4L3MMm9m9K0K0j2j2L8L8POm8m9j6j7O6O6L4p3j08m4L1L1
-33088b30J5J5J6J5J0J0Q4Q3j31j32K8K8l7l7N9O0rrM0M1k8r2m0Q8L1r6r3L6J42P9l7l8k6
-33127a55k7k6k7lmO8O7l1r4k1J06Q9l8j12m8K2K1poL6L7l8l8J0RO2O3k6k6k6k6J8J8J8J8
-33169a17k8k8K5K6l9l9l9l8P4P5m3m3MMMMN5N5JKk9l0K4K4l4l5N8N8m6j10l7R1P6n1q2j9
-33212b27O0N9j2j2k7k8K6K6k8k8k8k9L1L0k2k3K9K9K9K9K8K8m7m7J6J5J6J6k3k2N2N2k8k7
-33252h7K1K2Qn5r2L6P2P2n9n9ooM7M8m8m8NOk1k1k0k1K2K3n2n2P4P3m2j06m5Q2P5J1L2L3
-33295g8k5k5J5J5J4J5k4k4k5k4k7k7M8M7j8j9J4J3l4l5J9J9PPo7o7M7M7M8M7j8j7j8j8KK
-33338a64L3L4J1J2J1J2r0r0K8K7K4K4K5K4n0n0j8j7O6O6qqq7q7P3P3l8l9qN6O2o6o5O2Q8
-33380g4K5k7k8N5N4pj36j39p5NO9K1K0P7P8j6j7k0k0Mo0n0P8J24lo1o2J4J3j8j8J6J7J6J7
-33422a28j0j0j0j0KKK6K6J6j13j16J1J49Q5r5r4M5M6J4J3L6L7l8j01r8L0R2R2K6K6o9p0K7
-33461a61K7nnppppK3K3N4N5l8l9ppl4l3K0K0M8M8o8o9O9O9onl8l7l8l7j0j0rj0O4O3j1j1
-33507a33J2J3o3o2K3K2rj0O4O4l1r4mJ25L3r5o7O1O2o7j24MJ20N6o6o6M7M7o0o0L6L5QPN2
-33549a20N3jj28r3k8NNO3O3O8O7m9m9NMk7k7j1j1N3N3m0m1K3K3m6m6O0O1j4j3OP1K2j06j34
-33592b79pQ7Q6j2j2%%j%M5M5j8j9l6l7l6l6M0M0L9M0l1l1l0l1K4K3K4K4NNn9n9O5O6m2m1
-33636a59Q9Q8o0o0j5j4M9M9K5K4j58j59J2J39J31q1j21QO5%j1j1j5j5j1j0L4l0m1Q7R1l7
-33674a17j13J4P7J3k4k4L6L5l1l1P1P1j08j73J8J46J32Mj01l7L4L3o9o9j2j2N1N2M7M6o0
-33711a01o0ooN7N8m7m6j5j5qpN6N7nmj04j04k5Q2J22N7j8j8k2k2m6m5J8J9k3k2M1M1O9P0
-33753b2l8l7k7k6L7L7o9p0Q0P9l4l3l4l3l4l4L0L0L6L6k7k8K6K5ool2l2P4P5m6m6J8J8PP
-33796i9n6n7l0l0J12J12M2o4j04m1N1N1K3K3K4K4pqo3o3M3M4lko7o6M8M8K6l7o0M6P4l3q8
-33838a87q8N5N4k6k7L8L8K7K7K7K7m0m0j9M5L7o9p4rO4O5MNm5m4m5m5K1K0K1K1j6j6j6j6
-33879b26L4L5L0L0Rn4o3O5J26O1p3j38q1M7Q1J8o0o1N3N3k0k1k0k0qpK4K4K2K2l1l1llN1
-33921a35N0lmmlL4L4j9j9k4k5M5M6m7j10n5P3L1l4k5L9K6K6m4m5k0k0O7O8%j28p9M9J45Q1
-33963b9n6n6L0L0m4m4llK9K9l4l3kjM7M7m9m9%jjjrrqrj%%%Q5Q6l2l2QPm5m6J5J6M7M8K3
-34014e0K3k9l0p1p1LLJ8J7J8J7r4r4K1J27J17J0o1o1K4K5qpJ8J7l5l5lkL0K9j9k0n1n2R1
-34057a85R1m8m7l8l7P5P6J6m7p6L1J12M8r0r0kjkkL5L5L5L5l2l2l2l2M3M4rj0k7k8n3n2M7
-34100b49J53Q9o1j54m8M3M3j6j6J5J6MLMMk9k9Q8Q8o8o8OOL2L1%%n6n7m5O1Q4K0l3l3RRQ
-34145a46Rk9l0LLOOL4L3mo9o4M2J15N2o5o5nmq0p9M9N0M9M9j6j6j6j6J0Rj8j9L4R8N2n5j17
-34190b10n4M3M3K7K6nnm7m8P0P0lkr9r8L2L2L2L3o6o6R5R4J8J7j4j4kkkll1l1l1l1J1J2M3
-34236a66M4m5m4j3j2M1M1L6L7Lo1r0J8J03M0r8r9jjP4P3N8N8q1q1PPlo8l9O7P0l7j0R7J18
-34279D3l1j35p3O3O3j6j6j6j6l3l3O4O3r6r7kJ03M2o5l4K9K5K5N5N4jj09j08jN5N5QRj4j5
-34320a55j4j4P5P5J%n9o0L7L6l4l5l4l5qpK2Q7M1q7q7M1J01L7l5l6J3J2m0m1M5M4l0l0L7
-34362a37L6n9n9k9k8l4R4J45J7q4q4J07J06l2l2j9k0n1n1N1N1kln1n1K3K3N0M9j06j06P8
-34400b08J42K6j02n1P6M5q3n7P1J01L7p1p2k3k2O2O2n4j17n6P2O8Mj5M9RRj8j8n0n0N9N9
-34440a16NOkkl5l4NNm2j06n1J62J63L6o2o2l0k9m9Q0J11j7k9l0J6J6k4k4k3k4j0j1O5O4o
-34481h4nl0k9m0Q7J19qr9j00M1M2q9q8R6R5R0l7p3p2p8p8P2P1J2J3n1n2P0P0NOn5n5n5n5
-34523c44O0N9J08k0j04K5R3R4j00j00l0R7P4n5j10J7R0R0n2n1l3l4P3P3lll5l5O6O5m1m1
-34561a07PPPPJ3J4n0n1J9J8lj31p5J38J88O0p5p7k0k1k3k3k3k3K3K3K4K3l0l0J06k2o7o7
-34602b41L2L1p3p2P7P6m1m1J08J08j5j4j5j5j4j4j4j4J2J2J3J2kklkj8j8Q8Q7j02j04LLK6
-34643a46K6N8N9q7q6k2k3l2l3J09J09pj34l1R6P1QJ9K0l0k9K7K6j5j44q3M5N3j0pN8K5l8
-34683a48j5J14M6q1j02l7K2K3onL8L8OOk1k0J1J1j9k0J2J2M8M8n8n8j4j4j4j4L1L1L2L1m4
-34724a30m3K0K1J8J9j4j3j9j9j8j9M7M7M7M7r6r7k8J01Q3m5o5%J2J3J7J7j3j3m5m6P9P8k9
-34765h6k8mmmmJ5J5m8j11l3R4R5l3l3L1Q6K3j39j40M8M8NNNNj7j6R0R0LMLMp7p6L0L0K3K3
-34812g8K3K2n3n3k6J01Q2m4o8nL5k9n3n2L9M0K0m4n6P1J03k5j37p4J52J50o7j95k2J90J01
-34848D8j11j61l3M1k2n5P4J06M2o1MM9j4p5j0L5L6PQk8k7m0K5L3r3o6O2R7k9r3k9O1O1JJ
-34890a56m6m7j4j4M4M4jO4Q9l9j46j8J17N4r4r4L0L0L0L0mmmmJ7J7m6m7N2N2n5n5J7J7m7
-34932b31m7P9P8J4J4J2J3k0k0Q9Q8o6j92p3N5P5J1m2m3J8J8N2N2j2j1o1o1KLM0M0k3k4J1
-34972a62J1r6r6O4O4Ko3k6J01O2lklopK2K1K2K1k6k7k6k7K1K2K1K1k7k7k7k6MMNMP9P9k8
-35018e5k8p7p7K9K9j7j7j8j7j%J9Q4J03k5j72j08R5J59J2j17k4L9mnL9L9J2j16q4M3Qn7l2
-35058c41R5J27jj41p7P1P0N0M9M5M5n3j17n0P7N5qk9k8J0J0L9L8j1p4q2M5Q7K3m0m0J1J2
-35098a33J1J1LKk9l0nmo5o5J24J87L5r1p2rm5m5j2J15N9o9j01K7N1j3o8mO3O3J5J5J6J5j2
-35139f0j2M8M7k3q9r6L2P6J2pqK9K9p8p8P1P0PPj3j3m6m5M1M1k9j56p2N5J16j2o2LK2K2N3
-35182a18N3ppm2K2O2o6p5j1N2N1p6p7L0L1K9K9l5l5K6K6K6K5j7j8J4J4n2n2N5N4n3n3J0J1
-35224a74llklJ2J3J2J3P0O8p8p9M0M1M0M0o6o8llK7K7l6l7RRJ0R%Jl2l1j3j3R3R4k6k6NO
-35272e7n7n8n7n8O8O7MMk6k5k6k5N2N3K5j02o7O0J66J01p1p1j2j1m9m9k2J06J22nl2l2k5
-35311a09k5k6k5L4L3l0l0l7l7K7K7M6M6o0o1L9L9L9L9K1K0j1j1l4l3q9r0l5R3J56K9m8m9
-35350a52QPn8n7Q3Q3Qj19q8M0Q7Q7n3n4onR7R7m5j09m7Q1N9o8q8k4K7K7l3l2Q9R0j7j7J9
-35392h3J8m5j08n3P5J35Ol9m0j5j6QPQQJ3J4J4J3q5q4J1J1KLN6N7k8k8LO7N8p0j22n7L9J03
-35436a44P3n5p7j2J8J7M0L9PPo2o1P6P7m7m7K8K7nnl7l7K6K6K6K6j11j11L2J61J13j2q7k3
-35477a14J9J8o5o5l5R3Q9K6r2r2M3M3l0k9l0l0qrM4M5R8R8p8p8mO1O9n9r5l0Q5Q5l1l0l1
-35518a19l1L5L6j8j7J2J2J1J2r5r5O4O4ppK4K5j0j1k2M2%j28p9N0Q9l9j27JJ23J23o8o8K8
-35559a90R2K4q3o3JJ2J1k2k1L1L2k4k3QRR8R7o2o2k5k6P0P1l9l8ookkjkK7K7K3K3J3n0p8
-35604a56K8R5L1q6q6k6k5M9M9L0L1m4m4N3N3q5q5O8O9k8k7j0j0j0j0M6M6n0m9K3K3K3K3l7
-35645a28l6J7J7j8j8L5L5J3J4j8j9mnp9q0P8P8LLL1L0m4m4k6k6K8K8qrp8p9L9J04O0m7n8
-35688b11M9R2K9m3m2OPk3k3k4k3mmmmmnmmJ9J8J9J9L7L6j7j7NNNNnonok3k4k3k4J5J5j7j7
-35739b25k5k5N0M9J8J7J8J7qrq3q3J41J40Jj26j18R5J35Pn7n7J0Rn1n2M5M4%%L2L2n6n6n7
-35781b28n6R4R4N6p1j10J7P6P6q4q4O8O8K2j07l4l5M0M0M1M0q6q6p0N8P9m8m1Q7J11J10q3
-35819d6q3JJJKJ4J3l9l9K9L0m5m6L3L3L3L3m6m6j3j4M4M4n2n1L0L1L6r1n2P6J22pm6m5K1
-35862a34K1j2j1O2O3n0n1n0n0k5k4P1P1L5L4m0m0m7m6K7K8N9O0j6j5k7k7MNK9K8k4k5J8J8
-35903h1p0o9n3P5P8P8J0J1o5o4q5q4P6P6K5K5k8k8N7N8K5K6r6r6l7R1R5l2p0p0J06J06j6
-35943b6j44n5P4J19rn4n4l0l0L5L5J9j09r0L8R6R6k8k9K5K5LMLLj4j5j5j5l1l1l0l1L2L3
-35985b00L3L3J3J4J3J3ppn2n3r7L1R7R7p0p0m6Q2N4N4r0r1k2Q5Q9j7n6QL9k4l1P5P6l1j43
-36026b01p8J02J03J1J0k1k1mmOn7r4J2Q7Q7n6n6O2O1j8j9p2p2MNN7N8J0J0J0Rk1k2N4N3q8
-36069i3q7l4P3M2k1j1j0mlmmJ%%Jn5n4M1M2k9k8LMj2j1K0K1K2K3j0rj3j2j3j2M3M2J1J1j4
-36117a43j3J8J8kkjkK6K6K6K6p6p7O2O2m6m6j9j8K5m0l1P5J02J01n1n0r9r9J9J8N0M9k5k5
-36159a62%%j%Q9Q9L1r6j04K4M0L9n0n1M6M5j6j6J6J6k2k3N2N2j01j01k1J07Q0m7m1m2M2M2
-36199h4j1j2M3M4n3n3k0k1J2J2OOOOj0j0kjl3R5O3o5j83j83R7R7L9L8J13J12q2q3J3J3m4
-36241a35m4L0L1j2j2j1j2n5n6K4J53R3l5p3p2K5K4N7N7o8o8j5j5OOOOMMk8k8j1j2M3M2K8
-36284a23K9k5k4l5l4m0Q8J10j7n4n5JJL3L2LLLLJ3J4o1o1j0j0j0j0P2P1l5l4L4L4l0k9k1
-36327a74k1k2k1O4O3m3m3QPM0L9j1j1K1K1l0l0l0l0M0L9M0M0j01j01l2R5R2l6o2o3J6J6P2
-36367a48P2K9r9j02K5L5k9o5O3J47J9r2r3L4L4k9l0P4P5l1r5n7P1L9k5n3P6P9m9r7L0J00
-36405i2R9j6j6J5J4l2l3K7K7l8j03p8N0O5Kk7L8P1Qn9n9m0l9K4K4k4k4QPQ5Q4K0J9o7o8o8
-36448a96o8Q0Q1J7J7m1m0N8N8qj35j28Q6K04P6j15j15RRQRM8M7n9n9K0K0m4m4N1N0n4j19
-36488b77L9J67J11j00j25LJ43J5j22n9M7M7m7m6O0O0JKJJj8j9j9j8M5M5M5M4m8m9m9n0J8
-36527a52J7m6m6ppN7N6l4l5lkj7j7M8M7n6n5R3R4l7l7O5O6n6j19j4J13Mj23o0O9O1o7o6O1
-36569b05J12j7m9Q0Q8l7j79n2N7N6m2m2M7M8J5J6M3M3j06j07Q3Q3k2q6nJ23N8o8r4l0L2L2
-36607a25l2l2l1l2O8O8MMm1m0K3K4P6P6l9m0n8n9N9N9l5l6L3L2Mj03j03MN9O0L4L5J9J9p7
-36649a23p7P3P2m4m4rqK3K4L5L6j8q1n6N0N8op3rO8O8q2q2pqJ0J0RJ0K8K8K9K8n0n1LO7K9
-36694g0p8j06JQ6Q6lll6l6J3J3j2p6n0N6P8J3n4J0N4N4n9o0K8K7O0N9p1p0j8M7M9n7j11m
-36736b40Q3J9p1pQ7Q6m8m7J0J0m2m3M8M7nok0k1J2J1J8J8l5l6K1K0j2j1k0k0n1n2L9L8K8
-36777a92l6m1O5J12M7r6r7qR9J00pp9p9JJJ%Q6Q5j1j0k1k1J1J1m5m5j3j2N4N4m1m2nnnnm7
-36823b36m7P1P0J4J5j8j7J4J5J4J5L2L3m2m2l8l8L7L7MNMMj8j9P1P0kj07q0K6J00L6o0n9
-36864a36P0O9k5k6NNNNL8L9PQJ4J5j7q0n8N0J19J3q6q5M6M5K7K7k6k6q7q7N1N2K9L0q7q7
-36907a44K6K6N8N6o9p1p1p1P3P2M0M0k1k1N4N3n7n7n8n7J6J6J05J04qj14j14rN8N8j0j0J1
-36947i6J2p7p8k7Q0Q7K4l7l7J3J2l6l5O0O0lmn7n7kkkkMLN7N7lml5l5J6J5J6J5N6N5q1q2
-36993a50onK7K7J3J2J3J3J0J1m3m3LLm4m4k0Q6J18J2q9q9K2K1n6n6n6n6M8M7P2P3K9p7m9
-37035b23N7O6Lm8J6M8j7q6k3O9O9jkl4l4k4M1O7m0j07m3M9N0k2k1R8R7o0j26m3O5O4m3n9
-37075a97NN8N8J1J1r8r8r8K9N4N4M2M2l2l2l4l5Q3Q3k7k7r9K9N3N2l6l5M8M7noJ0Rk2k2P
-37118a18PPPM2M3j10j09j9J09M2q6l7R0J35Pj00j01L0K9J0Rk2k2J00R9jj28o3O4O5o3j31
-37156b15lR8R9m4m4J0J0PQk4k5j3j4J8J9N9N8p0p2l9Q8P0O9j11j11j6j5M3M3l1l2K9K9ll
-37198a28RQO3O1j20j21JJ30M8q0j46j9O6O5jkJ8J7n7n7K8K8lmJ18J16j3j40mmK0K0j2j2m4
-37240a51m4K4K4k9k9J3J2J3J3RRk3k3J1J1J1J1RRRRo3o3j0j0P5P5%Jp2p1LLQ5Q4j1j1k6k6
-37286a39k6k7N8N9j7j6OOPOk9k9p5p4K6J54O2o5r1k8K5K5QR%o5j1J16Q5m3j18n3j4j5k5J03
-37329b05J03k5r8r8L2L2M1M1M1M1q8q8P2P1K2K2K2K1j2j2o5o6N7N6j8j8k7k8M7M7K8K8o8
-37369i2o8l6l6J7J7K7K6Q0P9r1r2k6J02J8J7p1p1K7K7K7K7j1j2m3m4K3K2K2K3RRRRm6m6j4
-37411a82j5jjjjP6P7o2o2K1K0pqQP1N8p0q3j8rrJ7J6J7J7k7k8R0R0j7j7j6j7JJK8j00j17
-37457b60J1J43Q0l8j01o2o1rJ19J36P1r6r8J6J5qqK3K4kjl4l3K7K7K7K7n9n9noj8j8P8P7
-37498g5j3j3J9J9p8p9R9R9m9j12j8J10L0r8m5Q3O6o3j11J6L6k7o3O5R0l7q3M5J21J19p3p4
-37537i4nnM8M8m0l9ppkjkkM1M0n5n6J5J5p8p7L8J02O7o0l4L0j1j0K8R2P7m9j52q8P2J37L7
-37581A3k4k5L7K2m2l5l4ppopnol7l7L2L2L2L2L6L6q2q2J5J4j6q1k9R9N9nj8j8j8j8L3R8O1
-37626A2o4r1k7MMk8k8K6K5N4N3%Jp6p6M2M1J9J9j3j3n4n4k3k2P6P6KJp3p4M4M3L6L6l9l9
-37670a80l7l7L8L8J8J8J8J8ononN0N0m5m6K5K5o7o7P8J41K6j00j21PK4l9k4J04M5j69j61
-37709c92N2K36J07o3o3O6O6m9m9LMK8K9q0q0o9N9J40P5j9j8k3k3rrM4M3q7q8j4j4N0M9J8
-37750h0J8M2M2j0j0r1r1O8O9rro2o2N9N9l2l2m6J9N9o9q2j8N5N6OPL9L8k7k7M7M7l6l7mn
-37794a09p9p9N8J22N5p3j21OQ0Q0L5L4o6o7o6o7N8N9M3q5r8L1Q2J8m2m2O7O7k6r0l4R4J43
-37833a2P9p6j42o8N9R4K9q4q5J8J7M3M2o4o4j6j7M8M7RRRRm1m0K3K3jjO4O3kjkko5o6M1M1
-37880h2rrrrJ6J6Q0P9j15j16j0rLMO7O8m8m9J6J5QQk3k4o0o0M6M7m8m7N7J22M6q3m2K1J0
-37924a23RJ0J0m0j02m1Q8Q8m0o0MMNk4k4K0K1K1K0k9l0L5L4j8j7M6M6M3M3o0o0m3K1R3l5
-37966h5j46q2O9J33qp2L1R5J5j12m8P9K0m4m0K3k7r1J8J45K7j01r3L4Q4Q4J7P9P5n2j54k7
-38004a54J6J7l9l9N6N6K4K4m7m7m8m7l6l7O7O6Qn7l6R1O9n9k3M1K3j05n6J58J21r1j92K0
-38042b56J68L9j45q1J49J49q0q1kjL0L0POk6k6N8N7r2r2j%jjL4L4k9r2k4J05R6L3kjl8l8
-38085a14J9J8m6m5L1L1L1L1q4q5k1k1J06J06%%n5n4j9j8P5J38Q2j30j60l2J11M6n8n8KKk5
-38124a96k4Q2Q1n5n6N0J13Jj28o7O0J20rl4l5k4k4RQRRl5K8R4l5r7r7P0O9J6J6o1o2rqM6
-38167a75M5M6M5l1l1l1l0LMMLM0L9n6n6o0o0P9P9M0M1M1L9p7p7k0J09J03k4l9m0o2o2rrN6
-38210a33N7l9l9J8J7J8J7l1l1K3K2k7k7K7K6J1J2J1J1K9K8m4m5J5J6k8L6J01k6j26j27O5
-38248a63J28M9p6q9k6K6K6j1j1kO2N0p8j05K1J37J35n8j84r2J21J18rj29j30j4J13R5l3m7
-38284a76J8R5L1o8o7O6O6k8r3QJ35N6p0m2m3M5M5LKKLk5k6k5k5JJKJj2j1j2j1oonoM2M2J0
-38332h3J0m0m0L4L4j3j3j2j3O4O4L1p4r4l1O0O1l7j02l3P3R8L5Jo4p4j0O0O0k8j34q5K1O3
-38372b11jk7L7Q0P9l3l4k5k5k5k5P4P5K4q2j12oQ8Q7k8k9LMj3j2j3j2J9K0K0K0k8k8K5K5
-38414h9J3J2j9k0k6k6OOJ2J3k0j9P9P8p9q1n6n7J8J8RJ0K0Q3N8n0n1N4J21J5r8r9K7K7m7
-38456a58m7P3P2k3k4J7J7j6j5J3J2J3J3o4o3n9o0Q1J44O1q9j06%O2jl7l7P6P6l8l8ooj1j1
-38497a79j0j1L6L6MMM0M0RQm0m0m1m0M0M0M0M0n9n8k6k7mlK8K8K0K0K0K1o5o5j2N2L3p4p4
-38542b69L3J25O1n7n6j4j3j4j3P8P7l9l9PPk1k1k7L8O5m2p6j3J01J01o0j23j6R1O0m5p5L1
-38581a58P1Qo1MO5O6q3q3k1Q5O1ko7o6j8j7m7m7K3J30J08k0j16n2N5N5q0q0N2N2l5l6M2J69
-38621d3J15j2p2p4n0m9j3j2j3j2K2K3K2K3L7L7NNm0m0L5L5J1J2J1J2n0m9j9M5M1q7q7M1Q0
-38663a10J6p2qJ11J11o3j28o4O5K8l6qN5K4m1l8K6M0L9k0k1r1r1N1J16Q4m3o7O1R0K8j14
-38701g0j15p8N0J31O8o9j32j1J17Q9l9j12J5O8Lq4q3P1P2M0M0l5l5j9j9J3J2l6l7Q1Q1l1
-38739e4l1KJj1j2j1j2K4K4rqonl8l8M7M6o0o0M4M4J3J2J3J3M5M4p4p4L1R6K6p8j39l3M1M1
-38784a46j7j7KKJKO9P0q0p9R4R4l2j38n0N6N3N3RRk3k3J2J1j30j31j2R4O7m0J5P9%j08m9
-38825b83J00R9m9j35k8R4R5m1m1K3K3kjjjK5K5K5K5mmo8o8M3M3k1q5p1L5P8P7lmo4j29m3
-38868c36J07J42L6j0j1op0j08jJ19N6n0m9J0J0k6k6NOM5M6M5M5m5m5J2J2mj10j02M6J26J27
-38908dn7n6L2L2l1l2k0k0j9k0j0j1N4N4rrrrKJJKJ1J2J1J1LKL4L4q0q0O9P0n2n1J2J2m9m9
-38955b18J5J5N0N0n6n6l4l4l4l4Q6Q5K1K1L1L1L0L1m4m4m4m4J6J6J6J6q1q2J10J11j1j0m2
-38995a17m2M0M0k4k4NNk6k7j9j9M5M5N0N0j5j4o9p0L7L7K1K1q6q5rqN5N5K2K2K2K2n2n1R8
-39037f5R7p9q0m8m8O2O3m4m4K7K8K7K7r7r6N2N2mnnnJ8J8J8J7K6K6K6K6m5m5m1m0N9J22O0
-39080F0o7j11J7L7k8r3r4N1N2K2K2K2K2o7o8M0L9l7l6K7J55N7j55j07K1J24mp0pR9L5l2l2
-39120a06K4K3q2q3Q2Q2J9J8oop0p0J4J3j8j9K7K6l3l3N6J21J5j13o7O1O1o7o7O1O1o7j34
-39159b77nO3O3j5j5M8M9o2o2M4M4j8j8j8j9O1O0m6m7J8J8J7J8m7m7J7J7J8J8M5M6o8j32o2
-39200b94O6J11J11l6j63n6P2J35P0l5l6l9m0M8M7K1j07q7M1J39J2j18j18O6O6l0l0JKk3k3
-39237b27Q4Q4q5q5j6J12N8p0l8R0O4o4r1r0M4M5M5M5l2l2%%ooR2R1j5j44q0M8M1M0j5j5j1
-39278a39j1M4M5L4r3k1k2N4N5j0rK1K0m3m3kkjkK1K0p7p8J4J42P8n0l7l7O2O2p1p0P1P1J0
-39321Fj16j17J1M5M5K1K1p1p1L6L5M8M8RQM1q7j19QO7O6p5p5L9L9L9L9o6o7llN0N0J8J8L1
-39364c2L2l2l2O6O7m0l9q2q2j8j9JJJ00R9J12j5r1r3N6N5m6m7j3N0j2j40o6O1Q6K1l8K6Q5
-39405a9K1q8q9n9P0Q9Q9n0j14j02K5R2K8j5j6k0k0PPPPP8P8J0j18j16J1nnJ5J6M8M7n1n2
-39446a94N5N5K2K2Ko1j00K8J02J00m9n0J3J4M4M5r5r6LJ30P4n4j33pN6qp2p2L0L1K6K7K6
-39486h6K7o7o6Q2Q2k6k6k6k6k2k2M2M1q3q3J43J42Qj18n6Q%o4NO8j%N9O0K7r9m4Q4J08j9
-39527E2q0j7L7L6o4o5q4q4j5J13Q7m1o2LP9P8o2o3K2Q5k0j47o6O1J60L3r9r9Q5Q5L4L3p2
-39567e7p3JKk7k7J0P4N4p4r2L5J02L8m9J5J13N0p5j39l6K7L5L5k4k5p5p6L2L1L5L6O8O7o7
-39607e6o7M0L9M2M2o3o4p3p4P5P6l1l2P6P4p6p7K5K5%o3m0Q7K4m0j2J16Q4m3j04m2k6k7k3
-39648b08k3L3L2JJJ4J5no9n6P1J34O9q0j45l9Q8M0k4M0J04L4r2n7Ono9m5Q3J13j4m1m1j0
-39688a45rK3K3qrK4K3L9L9o8o7L4L4JKp4p5L1R4M7q2q1M6R6L2p4p3J9J8J9J9j28j28j2J16
-39730b54R1K7K7R1J4j14n3P4Q2m5p8N0L7r2r1L6J37Qr6l3N6N5mnk9k9r3r3J20J20k6k5RP3
-39771e3M9p9p9j5M3M4m1j04JJ29J13j3j55k7P5P5o7o6l2l2P0P1Mo0m0Q8J32Nj42p8O7O8l5
-39810h4l5O5O4m0m2k0k0k0k0J1J1k1k1O1O0m6m6MMMLJ4J3J4J3J6J6m8m8m9m9J5J5Q7Q6n8
-39853i1n8N1J14J0j17j02K7Q9K5n1n1k3k4M6M5M6M5l7l8l7l8K9K9l5l4J7J7Q1Q0o5o6l4l4
-39892a84p5p4P3J37K2j05m6Q2J14j3j18n4N6N6m6m7P6P6p0o9K3Q8K1j07m1K3K3m1m0Q8J15
-39929e7j2n6n5M3M3%%%jn8n9l1R5J18j1p7j3Q5K2q4q4N0J13Qj19q4M4O5%k1k1L9L9L1L1L0
-39972A3L1p7p7K9K9K2K2n3n2jj%jL1L1m4m4J4J4j8j7M6M6J5J4j3j3j3j2k7k6M1M1J6r1j23
-40015b48j7J12J12l8l7MO8M2o3o1MJ5J4J6J6j6j7K0J9l0l1j1N2K7p9r7l4J06J05M6M6pok7
-40056Ek6q0q0K0J9N1N2%J%JJ7J6l6l7l4l4l4l4P1P0m2m3J6Q1J5r1r0J6J03L9l1l1L9M0jk
-40100e4jjo2o2l1l0K7K7K7K7K4K4n0n1L4L4O7O5n4n5k3k2K3K3p3p3K9K9K8K9P6P5m0m1K6
-40141b9K6m9m8J0J0m3m3O1O1l0l1MO8L7r0o8O0M7j6mlm0l9j0rkkK3J50M2q6j08J9P2n6r8
-40184b14L0J00k8j14n0O6O5K4K4K3K4l6l6nml9l9N7N7j7j8j7j8K8K7K8K8m4m3L2l2p8M8J27
-40225d4O1p8p8L5L4m5m5K9L0n7n8J8J7j0j1O4O4j1j0M2M3k6k6k6k6m2m3L2L2ooK2K2j9q3
-40267b05l1R7O1o6o6O2O0o8j17J1J30O7q4q5M4J71O1o5j02K6N6po0o0M8M9j7q2m7Q1Q5K1
-40305c2n3n2J6J6j5j6J9J9J8J9OPk6k6o2o3P6P6k2k2J0J0j5j4j4j4N0N0k4k5K9K9o3o4K4
-40346a48Q7P3n3o4%J0RmmK8K8NNm4m5J6P9O6o1o5jO6Ko2o2K9L0k1k1L3L2q9r0rJ18O8o1k0
-40392a40M4ko6o1KM5M5nmm1m1j1N4O5o3r5L3J22N8j5j5QQm5m5OOOPM8M9q5q6N8J21K7j01
-40436a09q9L8O9Nn4n4L9L8M2M3n3n4k7k8M8M7k1k1k0k1MMJ00R9k8k8L7L8j0j37o7O1N9nl3
-40478h8L0M6j8q9k5M6M7J9J9n6n5q8q8R0Q9J5J4klL0K9j9j8n1n0J9J8M7M7n8j22k7J01J25
-40518b6lj19n5N6N6l5l6J5J5j7j7L7L7j7j6P5P5o2o3JKL4L4M9N1q6q8O2O0j2p5l3R5M1q5
-40560e0n5Rl2l1L8J01K7r8p0N8L2r7j24Q9J54K6j07m3M9j5r0k6P3P3n0m9Q9R0l7l7J7J6r
-40599g9rj0rk2k2N2J16K7p9j07jO7O6o5o4l9l8L6L6M7M7k8k7lmN0N0n7n7n7n7M7M8kkl1L3
-40643a47O0m5r7l2Q4Q5l3l3M1J05Kj04n1N5P7J3m1m0n2n2K3K3K0K1l2l3K6K6K6K6K3K3n2
-40683h5n2k0k1O9O9M4o1p0nN7N6r8r9l9l9L5L6O9O9L7L7p6p7K0K0K0J9j2j2J3J3o2o1O0O0
-40724h6PPJJJJJ3J3o2o2M4M3M4M2mmn6j21p8M9J48Q3p7p9qpM4M4J2J2rrm1m1%jN2N2j6j7
-40772f5r2r1O6O7l0k9K0K0K1K0O6O5j3j41j14J4N1N1O7O6p1j99q4J29J83l1j58l1J05M2j07
-40809b03m2N6N6j0rJ08J07q2q3rqK9K8m5m6j6j5L8L7m4m5R4R3j10j11L3J61M8p7l4K9KJL7
-40849c2L7q2q4lJ25P7m8q0j6j2j1M6M6mlm8J7L1r7r2L5P8P8j0j0J8J7j4j4m1m0J3J2l3l3
-40891a77P6P6kj31p1N7J31O6l7l8l4l4L0K9J5J4j7j8k3k3q7q7J04J05lkK5K6l5l4j1N3O0
-40931Co6p8j5OOJ4J4M5M6q0q0L2J58L9q7q5M3P3J0n3n4J2J2J3J2L6L5o9p0l8l7onR2R3n7
-40973h6n7K7K8nn%jk0q4n9O8R3K9LKl3l4J9J9K0J9n2n1J2J3l7l7K7K8O0O1mlJ0J0n4n4n8
-41019a86n9M8M9K5K5pqL3L2l2l2RRRRl9l8O8O7r6r6N4N3K8K8l6l6O6O4mj31p5N2J50K3j17
-41062i1j18J07J70J9j08j06K3N6N6%Jm3m4j2j2qppqKLKKk9l0L5L4m0m0K4K4k9k8L4R7P1n6
-41106e6m9J6k0k0MO8N1p7p6N1R9L5j04j04j00K8O2O3%JL3L2l9l8K0K1k9r2l1R8Q9l8l8Q9
-41146e1P7m9j10J7P5J0n2n1QRL2L3M5q2q3M6J26J27n7n6m1m1K2K3k8k8k7k8J8J7j5j4M5M5
-41187c8o1o1K8K9mmK1K0K0K1nnn9n8m0m1L5L4qqM6M6N0N0m4m5ppl4R4O4o2j77m8J48Q4j32
-41231a58j95j8J95J43J6l2l1J3P5P6n2j28o5O3O3qqJ3J2j01j01P4J38Jj27p8N0Q0J7jjn8
-41269a33n9O6O5l0l0KLJ5m9j1J17O3o3o7mM6j8k9L5P0n7j16n1K4Q8P2Qm7m8mlmlL2L2%jK1
-41314f8K1l2l2jjjkk5k6K8K7mmnmj5j5lo7l9Q8J38Rl4l5J1J1o5o6P4P3k2k2RJ0j5j6L8L8
-41361d4RJ0k3k2mlllL5L6LLQQj04j05N7J22Oj22rJ19J34p8j39j1M3k1j12J7J36P1r1r3K0
-41403a50K0K0J9l5l4K6K6ool9l9L5L6l1l2J21J20k0j47j48k0N2N2K7K8L9L9n7n6J1J2j6j6
-41442a69L1R6M3q4j17J1Q6Q7m6j09n3P4O8Mo5o6J4P7O7o0q8M0R9R7m1m2m2m2kkK9L0j3j2
-41482a00j3j3k0k0J1J2KLKLP4P3m2m3p9q0k6k6P7P7K5K4l6l6O0O0j8j8n0n0J3J3O6O7rqq
-41527c3rppppk2k3n1n0L8J01Q4m2n2n2J4J5K9K9m5m5j5j4J7J8JKR7R7l5l3lkp8p9L9L9on
-41573a02K6K7kjP2P3r9j00L5L5Jo4l2R5L1r8r7L1J46J7j00j01J0P4O0o8l7K6P9P7k4k5k5
-41612f0k5n7n6J8J8J4J3Q8Q8j34j34J0J37M4q3n2P7P4n3n4P4P7m9j02l8L2L2j8j7j4j4nO0
-41652a09Q7m1p5j1L6L6l5l5M2M2p6p5K0K0K0K0Q2Q1l4l6m3m3OOpp0j07K2J19J19K2j06m9
-41691a72J5J1n2l3L1M4M5M2M2J2n2p7N1M6j7o8lP0Pp4j0J42P7q7j51MJ31j6j43n8J55J49
-41729F1o2j47q2K4K4K8K8PPL9L9k9k9l0k9P4P4K0K1j39j40j8J11J41J2l1l2Jj26j03K5J45
-41767a16J8o0MR9L6m1m1P6P6j02j67o7O2j4j4M2M3J0J1M0M1j3j3J0J1J0J1k4k3K9L0LLjj
-41809c2l5r8q5M2J26O2o7o7jJ27J8j10j11J6J71J06o3j28p6N2M7j8m1K3M6M7k4k4LLLMj9
-41848a03j8L5L5j1j1j1j1j1j1j1j1L5L5K7K6L8q9j26KJ06M1n3n3O9P0m8m8j7j6N8N8l4l3
-41888i1l4l3O2O1n5n6J7J7j5j4K6K6noJ7J7l3l3J7Q1O2o3q8q8M3M2M1M1M1L9O0O0j21j20
-41928h5L2L1%jopq1q1K5K5ppLLPPJ1P6Q2m3n9NQ7K5p1j36q1M8J09J09m1j06j8Q7Q3k2j00
-41972i7j00j1j2M5M5M5M4rrm1m0j5j4J8J7J3J2J3J3M2M2pj15q4K3Q8K4o8o8M5M5L2L2p8p9
-42014b09LJ10O0m7j08m4L0L1K5K6P9P8m0m0m0m1r4r4Q7Q7O1O1RQo2o2J3J2J%%%J3J2j9j9
-42057a13m9m9M8M7K0K1j1j2K9K9m6m6J8J8l5l5L3L2O5O4l9m0L4L3j0j0q1q1K1Q5J07Lr4r5
-42098a39m8N8J05M0n4n5J3J4J3J4J6J6J5J6n7n8noj3j3j3j3N9N8j6j7J8J8p2p1OJ14O2m1
-42138c6m6J8M1o4r8J0O0N9k0k0k0k0rrQ7Q6m0m1m1m1j1j0Q6Q4l3l5kkL9L9L9M0p0o8j5j6
-42181g9n7n7O0J24P7k7l9l7m9m9j7j6Q3Q3j1j2NOONj6j6L6L7p0p0K6K5p1p2O7O7p0p0%%K1
-42225a77m4K2J28P3l2p7j3j3j4M5M4K5K5poj6j5j6j5L3L3k1k0QQPQOOk6k6j%%%rj0rrJ5J5
-42274g5J6J5QQk4k4l1l0l1l0lkK9L0lklkO0O0l6l5L2L2k1k1j4j5j5j4K4K4K3K4o4o5J0J0
-42319a55M0M0QQK8K8m7m6L9M0j4j4lmllK3K4o8o7K6R0Mj03q8J9O2jppO4O4k4k4QQNNr1r1
-42367b27K5K5ppN0N1ko6n7M9J18N2l0l0llj5j5J7J7klK9K9qpqpJ5J5o0n9M1M1RRm9n0MMj2
-42416a27j1O3O3j5j5j6j5L4L4KKk6k6k6k6K4K4n1n0k6k6J1J0K3Q6O1m6r4l0Q8Q7k7k7k6k7
-42458a21J0J0M2M2n6n6k4k3M1M2j2j2J2J3J2J2j0j0j0j0R3R1o7o6j6j7k4q8n7R2J52Q9o1
-42497A3j23l2L2N8N7j1j2k4k3QRj8j7L5L6m8m8m7m8PPOPP6P6m2m1N0M9m6m6QRk4k4K2K2j1
-42542i8p4%J06O1q8j37J1J36P2m8m7K3K3l3l3J06J05p0o9MNo7o8MLJ3n0l7R1P1Pk4k4j6j7
-42584a59L7L7K8K8mmOPOOJ5J7n8n8L0L1k3k3k5k5P1P0l5l7l7l6l5l5Q3Q2j7j7qN6O0o6p1
-42628a03N8M2q6q2M6M2k3n4P3R2K8k3k3%%n3n3N1N1q7q7N5N6q3q3O2O2L0L0k3k3n1n1Q8J50
-42670B8J5j12j20QM5M5J0J0O3O2j0j0m1m2L8L7j13j14j6J11J04L8k9r2o5kO3O3n1n0L9L9
-42708d9l6l5J7J7J7J7n2n3k1k1O5O5l1l1qrK3K3K4K5r3r3M3M2ppL4R8Lj25l1R7R6k9j48k1
-42751a94O0O0KJKKl3l3J1n2q4M5Q6Q6m0l9J4J4k0k0k0k0K8K8mnK0K0K0K0K3K3Pj20j16J1
-42794b17M9M8K2K2K2K2j5j6j5j5j7j7J18J17p4j37o1O8M0k4k1M4M0k4l7l7L4L5j9j9%%j%
-42834h5m9m9O8O8L4L2o2o3qrrqL6L6p3p3oJ22R4l3p1oK4K4K1K2n2j16m7Q2J13j5p5j2Q2Q2
-42877A9MLk7k9k9l0K3K4k3k3QRL5L6M5o0j17n3O4O3k4k4L0K9n9n8J6J6JKL3L3n8n8J6J7P6
-42921g0P6LKm3m3m4m3PQQ2Q1q6q7L1L0j4j3L6J00N1r8j03LJ7J7QJ13R9n0j33p0L4L4l7l6
-42963a38R7R6j7j23r7RR6L2n6n6N8N7j2j3j2j3L4L4k0j9m0m0rqP1P0k6k5m8m7Q4Q3K8p8q3
-43005a31K3M9j6j05m1N8N9RRk0k1k1k0Q5Q3rj1K4K5q3q4qJ19O3o3o3O5N5p0j07j07L4L4L4
-43045a52L5R8R8m7m7p9p9j%jjPQk5k5M4M3O0o8q6M2O8O8k7k8L7L6k8k9L6L5o5o4M2M2MMM
-43091d1MK4K3l9m0o8o7mlN5N5rrl3l3K3K3J35Oj12j12J12J11Oj21j24Q9J39J1n3n3k2k2o5
-43131b14O3N5N5l5l6P2P0m2m3O2O3r6r7M4M4M2q5j3j3k0k1M4M4m0m1m8Q0J06J08p6p5o9o8
-43170a80L9L8qqN7N6m9m9M9N0M7p9m3K0m1m1j0J17Q7m1j44q2K0K1N6N6K7K8p9p9L0L1L1L1
-43211d2MNNNn5n5N1N1mmmmn6n5k6J03R1K8l5l3l6l6K7R0K8j00j04K4J19qp5j1L7k7q6k3Q9
-43255a22Q9j3j4l4l5K9L0k0k0k0k0O9O9l7l8O0N8m5m7l9l8K5K6J6J7j5j5M0M1M0M1q9r0k6
-43296a27k5K7K8mmnnnnK8K8p9p9L6L6L5L6rj0p3p3J45J45n0j79l4R5O2o5o5O3N2j3qpl9l9
-43340a86N1J15J5j12j20R3J09j8j17J0J52K3r1r2M9M9n5n6N0J14K2j04l3L1J6J5M3M2N2p5
-43376hj04m0O3O3LMm5m5K0J9j6j5M8M9m1m1K3K3J5J4m9m9n0n0o3O6R1K7l6l6P9P9k7k8k6
-43417h3k6k6k6M8M9j6j5j4j3J8J9J5J6J6J6o0n9MNL3L3l1l1kjl0k9L0R5J02k5o9pJ4J3k3
-43460f0k3M1M1p5p5j1j1K8K8K9K8L0L0jko8o8L8L8JJl1l1N2N2r1r1l4P2P9k7n5N2Q6K1m8
-43503e5m8N5N4j8j9j9j8p0p0L6L7PPL9L8k7k7k7k7Q5Q4k0k2o7o8L9L9jkL0L1nml6l6mmo7
-43548a80o8M6M6M6M6K1K0K0J9k0k1k1k1RJ0n5n4N0N1j3j3L1L2l3l2rqp3p2J3J3P8P7PPk4
-43591g5k5OPl7K8M3o4j23j7J13J13l0r3MJ11P8k8j01l8K6K6POPPO0O1q7q7NNONM9M9Rr6n3
-43637a23N3N3n3r5J2J11Nj05j06P6P5jo5J1J17O0m4p8j5O2O0l9m1M9M9j4j4p9p9K7K7mnN5
-43677e8N5m9j13KJ09R5n1o1M6Q3k2q5K0O8l7j19j20M7M8j7j6N1N0J9J9J7J8m6m7ONk6k7M
-43718a32LLMjj%jJJl2l1Q1Q2L7o7n5QK9L0k5k5k5k5K0K0K1K0n0n0j7j8N0N1j3j4K7K6nnK6
-43765e2K6K6K6n9n9M6J10L1p5j11m7L0L1l0k9LLL5L5J1J2n2n2J0J0J0J0Q8Q7k2q4o8nj2j2
-43807a29J6J6no8l8O9O9O9J8K0mo8n1J2L9o8q7J9N6qn1J3P3Rl2l1K9K9rj0R1K6j00j01MO8
-43850a15j9q2lJ04R6j2n1n1J3J3M0M1Qn7l1L3N8m7j08jJ30J29Rr7n6QKo3n8n8JKM5M5K1m3
-43893a54k3M2M1k3k7L7L8k7n2J1L9L9j2N1M6n8j42p7P2J36P3l1o8nPOm7m6k8Q0J18N6p4p5
-43933g7n1J3M1M1M3M5n8o0o0n9K1K2P1P0m5j11n5P4J06M2n1n1kjP4P2n4n4K0J9N2N2q6q5
-43974h2kjkkOOOOl7l6J02J01q1q1J5J5M8M7nno1o3L4L3n0n1QJ35O9n9q8k6L6L6j3j4p0p0
-44019a96M8M7nmnmM7M8M6M8q0q1L6L6ppK1K0k1q6p2N5K2m1J1P6L0r8o9N8R7l0l1R7J40J3
-44062A59j83j20L5R8K7l6l1l2l5l6N7N7MLj3j3m5m5J27J25j7j44o3O5N3j1k1k1k5k6l9l9
-44100a85L5L5RRm4m4K4K5N6N7J9J8r7r8O2O2L0K9k2k3L0K9n0n1KKJ6J5j6j7K6K6m9n0K1K1
-44143h8K1K1l6l7J7J7J4J3J4J3j3j2j3j3M9M8q9q9J0J1J0J0j2j3J9J9l3l2K0K1K6K6m9m8
-44184a78Q7Q7rp2k0Q7N8mj9j7k3k2m2m2R7R6l5l4l5l5j%l3l2M5M6M5M5n9n9k7k7rrQ2Q2n0
-44228c6j14n5R4J49Jj08j08K8K9k5k5M4M5l1l0K2K2noQP1L5o9o7lO1O1l9l9qpJ6J7J6J7J0
-44271b9J1k1k1lmo3o3N2J16%j06p2P8J66J04p0j33r8QN4N4m3m2KO5L2p5r8QQ4K0o3o3M0L9
-44312a34l3l4L1L0J5J4J5J5j7j7Q4Q2jj06j12m7L2R5R5L2l8j00m2K3R1R1j1p4q5K1O4O2o7
-44352b6o8mmj4j3M6M7k3q7n1N6J06M2k1k1k5k6POqqK3K4k1k1k1k2L2L2%%j8j8M6M6j3j2j3
-44397d5j2m2m1N7N6M2q3m9J5M1M0j9k0J%JJj8j7KO7M3q3n6P2J04k3j28o4Q5Q4j6j7J4J4q7
-44440h1q8L8J02lj31l4R5O3o6j48k1J25J25M3q3q9M0R6L2p1p3L7L6L6L5k9l0LKJ3J4r3r3
-44479a98P5P5J5J5j0N3rj35j03K5J31O6m2m3J7J7k8k9k8k8P4P4J0Rp1p3qrM6M5J4J3K6K4
-44520A0L8q9j40p6P1P2mmJ5Q0R1l7o5o7l7l8J04J03Qj19o4O4J33Nj41p9N1N0rrJ11J12q0
-44559F0p9N9O0q8j50QJ36M4j67j23R0J43J5j22OO7Nn0m9N3N4QPQPo2o2JJM3M3k0k1J8J7J8
-44602b2J8o1o0M6M6rrp2p3Q7Q6K3K2p0p1opQ7Q7n7n8K2Q5k0j46l0R7R6l0j18J0P6J2n3J1
-44644f1L4L4n9o0M6M6j5j6m7m7N8N8K6K5n8n9NNQ2Q1M7q1j41j42NJ32J07j8q5q4M6J11M7
-44683B2p9k1J06J03k6j21n9Q7Q9j2j1j10j10n4P3P3RK8R1R1l6j15j14K5K6mlmmK9K9lln4
-44724f2n4J0RLLO6O5k9k8L3L5r7r8N1N2L2L2l0l2p3p4P6P6%j%%o3o2JJmmR5R3L5r2k1k1k0
-44771i7k0k1k0K4K4M8M7M5q1j08j09L6J64J07k0j46j9R3R1m7m9j6j7j4j3J8J8KLKLp3p3J19
-44812i9J18j39j40J5J42Q9l9k3k3j04j04lK10J31q0j26KM0M1RQP5n1q7q6J04J04O9n7j14
-44848a18j14K7K8j6j5M0M1J01k6j8j8K5K4l9l9M0M1k3k4K5K4l9l9L3L3KJm0m0O7O5l0l2J
-44888e2Jk3k2n4n4N7N7K5K5j07j07M7J76R4l2r4l2OOk3k2J4J3KO6J04k3r5r5L0L0l4l4O1
-44929h9O2lkK3K2l9j04k7J01M0q7p3N4J14j4j22n8R0R0k8k8MMpqqpK4K3m0m0P5P3M4q3m9
-44972g3J6J6m8q5M2J10M4q4q5O0O0p1p0L6L6K6K7K7K6l1l2j2N2K5j00j01K7J12M9j4j4L2
-45010CL3KJj9j9j8j9KKL3L4m7m8J6J7j0j0j0j0NNONo8o8k8P8J04km0K4O1lo8o9L1L2K7K8
-45056gj9q4m3O4R3R5m8m7l0l2L3L2j7j9J4J4QRn4n5QQQQL3L2k9l1M7M6n9o0kjl4l4K7K6K7
-45103g3K6K3K3m0m1kkkkJ3J2q7q7L4J40Q0k5m7J7PPJ1J2j0p4l5P2J26k1j55r2R3R3k1q6r
-45146a22R7J9q7n6N2N5n2n6PN2j2j4M9P9k5j12j11Q0Q0M8M7m7m7K8K7j4j4o7o7M4M4J2J2
-45185g1JJJJk0j9j9j9M0M1QQJ%L2L2l0l1l0l1L7L6j7j6K7K7nnllkll4l3J9K0KKn2n1K2K3
-45235a13j0rN5N6LKJ7J8p7p7P1P0m5m6K2K3n3n2%%N3N3k8k7k8k8L7L8O9O8m0l9m3m4M5j8
-45278g7m7O0J12M8j31j32N8N9K7K6M2M3p4p4J8J7n0n1O3J69Oj85j31O1J22J6l5L0N2n3o8
-45315g9L8O9l6p9K8J20J4j71j08N4J19op0LJ07O2jj7j6o1j25q2O8J14N0m3m3K7K8mmN3N4
-45354F3m1j05o1M4M9j5j0rJ9J8j2j3j3j3POm6m7K0K0P3P2j0j1j2j1K0J9k8l0j3N1P7k8n4
-45396b4RO4m1j35k9J07J06q0q1L6L6k7k7NMJJJ%J5J5M5M7j11j11M0J45K5j67j36N7J07Jk2
-45437a24M1N4n2j23j6O0N9qqL5L5o1o0M4M4M4M3lmr4r5N4J18O7m0p3p4N7N7P0P1p9p7j7j6
-45478g1j7j6k0k0Q3Q1l9j04q1M8O6Lk1M2Q5Q6n9n8m0l9K4K4JJl1l1j0j1N4N3j1j1j1j1J0
-45520e1J1J0J1K7K9l6l4K4K4qpm6m6j5j5j8j8J4J4J4J4J4J3jjjjk1k1k1k1qpR2R0J9j08n3
-45565a38P5O5o2l0R7Q7m2j04K2Q0m8j09m6P3P2l0l0O4O3j19j20L5J62O0o8r3l0j0j0P7P5
-45602A8p1p3j6j6M8M8L6L5p0p1J3J3J3J4J0J0J1J0POn1n0L3J38O7q3j34J4J04M2r1r1N3N4
-45643b0K2K3l9m1m8m7J7J6K6K6K7K6k1k1J0J1j4j4M9M9l0l0KKm7m7L3J38O2q7r4J2R1j5r0
-45685f3k7N7N7m4m5N5N5n0n1mlK8K8K6K6l8l6l1l1P6P4m3m2j1j0lkklN3N1n3n5lmmlk7k8
-45731a30P3P2L4p1q1j6J9J9j0rQ7Q6o3o1m0m0K4K4N4N4n2n2J%%%K3K4rrn0n1J3J3O8O7l8
-45775b7l8%%p5p4O0O1l6l5J2J2k0k0J0J0J0J0N8N8p2p2oJ23P2n3l0L3K1K1l5l6o7o8R4R3
-45817fJ3j13n0P8P4n4j7M6L8k5l3l3onJ9J9l5l4J1J2J6J5J6P8Q4m5q5q6k0k0M9N0mml7l8
-45860a32N9N9k6k5PPK2K3n2n2J5J4M7M5O0O0n7n8mmn6n8L9L9J0J1j1N2M3q3o8O0N6p1j16
-45902a45n1M3M3L9M0j4j4m6m7PPL2L2%%N4N4J7j10k1J05J06j07j17R4J72M4j49j47K4K4m3
-45940g4m2N3N3rqrro8o9M8M9lkR3R3j8j8j9j8l3l5J9J9PNPOJ4J3r4r5j2J17P0n6j13J6J47
-45985B5Q4l9j03j9j8M0M0M1M0j40j40j9J10Q5m3l5K9M2k1j4j4opopM5M4l0l0k5k5M9M9m3
-46026f1m4L2L1qqqqOOk6k6J9J9p6p7O6O6O2O2k3q5r0L7Q2Q1q8j54QJ35J51o2j18n5nmL5R9
-46070b9Q9l8r4L3J03k5j20n8N8N8LLL4L5j05j05M3J08N0n4n9MN6N5m5m7k7k8L7L6m2m2K1
-46109i2K2K4K4K2K4L2L1L2p5j38p6P3P3o1o1M5M6K0K1m3m3l0l0J13J11K0q6j23n9N1J14P7
-46147E8k8j28j28N7N7N0M9J7J8p3p5l1P5O9Nj6j6NNn8n9L6L5L6L6o4o4mlMn9n1N5P0P0l0
-46190h0l0M1M1RQo0o1M6M5J6J5r2r1N3N4K1K2J7J6m7m7l6l5P1P0LLLLJ7J5no7p2L6P1Pn0
-46235g0m9R5R5l6l5o7o7QQQQl8l7K6K6J5J5J5J5n6n6R0Q8k8r4J2J39P1n6j15J2N5qp1p1K7
-46278a26K7nnl5l5J07J71O9j45j27%J15N3r4r5K9K8l5l5%JL2L2M9M7j5j5n0m9j8j8J4J3P8
-46319c7P6q7q9N7N6l2r7l4R4J27Jo8o9k8k8P8P9l7l8nnkll4l5Q4Q3K0K0k9k8o1o1LLLLJ28
-46364HJ30J4j14o6kK6l8k1M4P9m8n7PO5Kp0oJ37P4j31j30RJ0No0J4J20O8q0j14pM3M3j4j4
-46406g4%jO4O3l4l2kkL7L8NOm6m5J7Q1Lj02j00PK0K0ool0l0L4R7N0n5j17rN6N7jjj0rK2K2
-46453a3lmJ7Q1L3p3j04KO1lo5%Q1J7m8m9KLKLL8L7k4k6L5L4j06j07j1R7R5rm1m1J6J7j9j9
-46499i4Q1Q0Kj04j04M6J16J0r0J6R1K8j20j21O0O0K7K7M0M0k4k4MLn9j24n2N6R1R1K3q2j23
-46538a29n9Q6Q6j6j6J9K0J8K0p6p7j3N0Q0k6j05m1R6R5ooMMr5r6KJ08N3j1K9K9l8j03m4O2
-46580i6L9k6j7M6M6j8J4P6M0o7n2N2N4n4r3J3J15J0p7j2Q6K3j02j00%Jm8m9L4J41J01mq5
-46619iq6rqK3K3M8M7n8n9JKJJK1K1L2l2o8L7J16N2p7p7K5K5J5J5q3q4KJ08J11Oq5k3LLl0
-46664e0L4O0m4j14n0N6N7o6o7Q3Q3p5p6P4J37Nj01j3N0K8l4K4Q9oj33p0N8K9l5mO1N8o9m1
-46705f2Q6L2r5r6L2J39J2r9j00PPL9L8K5K4pqk3k4lO0P5n2j15J2J27O4q4q3POn8n8K9K8O0
-46748e8N9j4j6j5j5K4K4q3q2J46J45rj35o3O5O4o2p4N5J13j4r5l2O9O8o5j30k4J03J08k0
-46785C7j23o0M9N0j0j1M3M2j9k1l1l0O9O7K4j02j04K5Q6Q5n3j17o5O2N5j0JJK8K9l3l3kj
-46825g2n6n7J3J40J13j5j19n6P7P5k7k5l3l3l3l3Q8Q7J9j08r7L0J01R9m3m2K1K1pop0p1K6
-46865i3K5K6K5M2M3j40j41l9Q9J16N2l7l8O5O4l9l8l9l9L9L8k5k5K4K4rqn5n4N1J14O7o1
-46904B4j26o3MLPQO5O5m1m1L5L5L3L5l1l1l1l2K1K1K0K0l6l6K7K8l0l1KJK8K7l6l6J9K0m5
-46948i8m4J0J1k2k1j3j4J9J8N1N2j3j3j9j8Q8Q6m1m0m2m1N6N5pqm8m7N9N8k2k3k3k2K7K7
-46990b2m8J5Q7l8j44q1O5J29J7j10m0Q7P6J1j8j9k3k3nnnnK0K0K0K0K9K9m0m1K5Q7L7r1q6
-47032g0M1P0Qo4o5NOk0k0N5N4J0J0o4o4K8K9llP3P4o4o3RRk2q5J5J43R4l4j23MP3n2r9l4
-47076a39J7J7l0l1J00R9O1o7o8o9M5M5qqj8j9N6N5k2k1k2k2m7m6K8K8L4L4k0j9J4J4M5M7
-47116F3q1q2k8k9L0L1Q3Q3j01j01J5J6J1J1k1k1M5M6qql3l4K0K0LKL5L3m9n1O6O6onj0rO
-47160Hn6q1K5Q7Q7o6j29l3P5P6k9r6J1J04J03q7q8l5l5P2P3M0M1r9j00k5Q2P8J6l7l8K1K0
-47200a5J9K1K2K3n2n1l1l0K3K2n8n8L7L7l1l1Q5Q5K4K5p1p1K1K0O9P0n9j22n2N6N2N1K6K7
-47240H3o2o1L4L3pqpol3l3l2l3M0M0l5l4N5N5N5N5m2m2m0m2M7M7m4m4K2Q5P8k8p7p6L4L3
-47283A0qpqqn1n1M5M5O8O9noq9q9M8M8J8J8q7q9K7K6Q9R0l0k9KLj2j1j2j1mmnmJJo3o3P5
-47332f3P4J1J2l6l7K8K6m0m1K4K3j9j9J3J4MMNMk3k3P5P6J8j09n2P3P5n3j15n2J2J1J5J6
-47374f9J3J3M5M5rrp2p2J5J5m9m9N6N6K3K4ooopL7L6o9p0KLL4L5O3O4m2m2o7o9J16J14Nj21
-47419b0o7O1J07k0j24o2M1M1r7r6K9J57R5l1J4P8Pj20j25MP2P1m3m4J6J6Pn6r2L6J17J16
-47457H8k5k4nonol6l7K7K7l3l3L0L1k9l0rN4J4j14j42j5J23J22o1o1L9M0QQk1k0M3M3K4K6
-47500C5l8l9KJJKRJ0L7L8m1j05p7N0R1R0qpl3l2l3l3N6N6n0n0n9o0R0R0J1J3n1n1N1N0j2
-47544Dp4k2J05J05k2j46q4R9R7jj28o9N9L4l0J4J4j4j5j4j5L4L3KJJ8J7m5m6opopL4L3L3
-47587a5L3JKo1o3pqN6N7j1j1p5p5Q7Q7k0k0%%N1N3m7m7j6j6RRM1L9k5k4k5k6K7K6onoono
-47636d8N1N3j06j08RJ0M1M1mmn8n7J17J16k0q3k6J01M9p9p7j3L6k8l3L2qrJ0J0M1M2j2j1
-47677b5K1J9ooK6K6q5q6j2N1M7q1q1M7J44Q0j6p9k1M2rp4k4M1P3P5RQm5m5k3k5K9K8O2O1
-47719A46j8j45q7M0Nn9oJ22J69m3j78j15N9O0j2j2M1M1o7o7P0J33M4q4m7J5m7j12n6P2Q3
-47756e5m5K5J51J21r3j74m7P4P3j4j4N6N6j04j03k4k4N1N1N0N2j08j08M0L9j4j4K1K1l2l3
-47793a25J6J5O9O8p1p3j9j9O6O7n1n1J7J7j5j4NNL7L8p9q0R4R3O0o7p5N2J37Rj32j34R7R6
-47834E3J7j09r3L5L0L0l1l0KKM7M7m9m9poM7M7P2P4q6q5j6j7j6j6N7N6n9o0Q3Q2L8r0m5m5
-47877i0%jK5K6ppOPl9l9m0Q8M8M6m3m5j2j3L7L6l8l7L9M0nol6R1O4o4l9K3K8r9r3L5J75M8
-47922A09r8r8M3M3L7L7k6k7p0p2L5L5K6K5Nn7p7N1J16N4r9j01M5M5mml6l6M3M3M3M3p6p7
-47963h0j3j3K7K7Q9R1m1m1m1m0l7l7l6l7N4N5N5N4j%l3l1n2n2N5N4L6L7k7k7qqqqL9M0k4
-48007A8k3rqqqL2L1p4p5K2K2K2K1J1J0k1k2M8M6n8n9K7K6K7K6L9M0j09j10M4M4j8q3k1J06
-48049d4P3n3l3L0Lj25p0N8J57K8l0l0K5K5j9j9n1n2N1N0rrK7R0O7o0j08m5k4k5L4L4k6k5
-48089a05K0Q5j5j43p5J38K01j2j44j8M3k0o1LJ03k5q2j8Q7Q6ppppk1k2M2M2p4p4llo2O5J35
-48131D5P1q7q6J6J5j6j7M8M6o4o6M0J03Q9l9j03j04o1O6R4L0k3k4J6m8r9K9J38P4j02j04
-48168a23M1M1l7l8K6K6ooR1R3j7j44m2Q6J6m5K5K4m2j08kJ26R1l7n9MN7ol0k9l7l7K8J54
-48208H4J24q9j42j5P4J1q7k3N1M9q6q8L4J41O5q4j06%L6L7j1j1N2N3j8j8j9j7l8l8K6K6k7
-48248e4k7L7L7k5k6k6k5N0N1j3j4j1j1K0K1j6j6j6j6J3J2J3J3k0j9j9k0Q2Q1k4k5n3n4J1
-48288h9J0NMO9O8L4L3p2p2l5l5L0K9n5n4k2k2P6P6M3M5o0n9LMj1j1j2j1O5O3JJ%Jl2l1l4
-48333e7l4L0L0M8N0n7n5K3K3qqo5o5Q4Q3k2k3k3k3j0j0m2O4J15N1r8r6lmK9K9k4k5Q3Q1J6
-48376H7J6m7m8l8m0j8M6O2m2q3k0Q1J7n0n0Q2Q1o2o4J9Q1M6n9m8J6L6L7M3M3o3o2JKj8q3
-48418i9m7O0J37P5n9n9JJK1K1q4q5L0L0L1K9j4j4M8M9j9j9m6m7K6Q9Q6k0j18n3J0J0m0m1
-48459a10J09J07k3k3k3k3l6l6K7K8l5l5l5l5J2J2J2J2K8K8K8K7lllmoppql5l5K9K9K0J9j0
-48503hj2Q2Q3L7p0r1r1l0l0L2R6Q8j9l9l9J6J8q1q3N7N6K4K3m9n0M1M0M1M2m6m5j4j4m5m6
-48544a26L0K9KKLKL2L1K3m1j01K6Q8Q8o8o8M5M3k7r0p4N3L1L1OPMNNMJ4J5O4O4r8j60k5J03
-48590b8R8l0n8Lj2j2K3Q6K2j04m0Q6Q1j31j98J4J76J74p7p7l1l1M4M2M3M2r6r5K4K4n1n1
-48628a40L1L1m3m3LLN6N7O2O3l2r4m0Q7N9o7n5P2P3n5j27%P4Rn8n7N5N6J2J0M4M4o4o3L2
-48670eL1l5l6J3J3mo9j7J10O4o3q6M0P9Q0p2p0j8j8J4J4RQQQo5o5J08J08K6j02j00K6J6J6
-48711c4K4K4j4j4j4j5%%j%K1K1j1j1l4l5J9J9llP1P1k2k3k2k1l1l1K2K2j8j7j8j8rrQJ34
-48757B8O7o0j11m8L1L0LKJ8J8J3J3lo7n8O9Q6m1r4k9R3R2k1k0K4K3K4K3n0n1m9n1P3P3M1
-48798I1M1p5p4p7N1J01L8p8p7RRO0O2m0m0p0p2N4N5N3N5n1n1j4J13P2n5j46q2M2J05J8m5
-48838a8l1L3K8l4o0o0P1P1k0q4o6O1O7O5K2K1l8l8J0J1j3p7k5J03Q0m6j55k7Q1Q0ool0l0
-48878f0%O3M6q1o0O8J38p4k19r3J59J58l4r7%J28L5k9PPr1r3N8N7j6p9l0R8N7oL9L9l8j02
-48919d5n0P8Q0m6p4N2O1jr9j00L5L5O5O3n2n1j1j0j1j0O7O6M7q1q1j8L3L4MLMMk8k7K6K5
-48962a3m4m4Q6Q5K7r9n5P2R1l7j45j9R2R1q1q0M9M7k3q9j7J11P9m9jO2K4j04r7K9J16j1q6
-49001c3q8K2K1j2j1j2j2PPPPJ8J7P0P1m5m3QQqqk1M2O2o6p8j5R2R2m0j04lJ23N4p3r0L5M6
-49046D7j8m6m7K4K3LKLLj%L0L1o4o6QRM3M3M3M3j14j16M0M0Qn6mJ23P8n1q6q8NOP2P1j7j44
-49093a20p5N4J36P1k3k2kjl2l3M9N0m6m5N2N2m4m3j9k0K4l9q0M7J01k7j16n2J07J06l5l6
-49131f1L0L1O3o3o1MO8O9M1M1j07j06k8J00L7r0q6M1Q8K4o2%L9M0n2n1L6L6MMO4O5j1j0q5
-49173E2q4J1J1J9K0p4p6M1M0RRL7L9L8L9o1o0k7k8J6J7J6J7M1M1n5n4m0m0j13J6J26J26k5
-49213D4k5%Jn1n3M3M2rj0M2M2l2l2moook0k0j7j6K1Q5R4l4n4J0k1q5r3L5J54R0m2m3PPj5
-49258B3j5L8L8m9m7NNlln7n6Q5Q4j1j1j9j8P2P3l0r4l2R3L2L3n6n5m0m0rrR4R6p8p6j6J12
-49303E9O2o4l7K8K0m5o9p0%JO8O7oon5n6Q3Q2J8J8j4j4n5n5lN9J10j9j02j02M6M6M5M7n7
-49344C0n6k5k5J8J8l5l5jjP3P3O4O4n3n3j5j5o7o8QQQRK6K6m8m8K6K6K6K7n9o0L7L7Q0Q2
-49388A02p5p3M5J08L6r1j00K8K1K2qpqoM4M5J3J3l7l8J5J6m5m3j3j2l9l8N4N3k2q6l5R4J40
-49430G3J4j29j30N9O0n0m9jJ28J26%o4o4p2p2Q2Q3K8L0kjp4j38JJ29J24ln5n3o3o3M7M7N8
-49471Fn%J27J05j08j37rR9L7q7q7K6K5KJKKj3j4M0M0l2l0J1n1j48k0J49J47l5l6mN9O1o6
-49512E7q1q2J0P5P7n0o4o6K2K3K6K6noj5j5Q0Q1p3p2JKn1n0J09J09l2l2jO3Nj21o9N8O5J
-49555EJ3J3P3P4o6o5m1m1L5l0j36qJ40J39poK1K2o1j24l0R6J6j10n9P0P9m7j36pR0R0LLn2
-49597d4n3k1k1Q3Q2j3j3KJP6P5q1q0q1q1N7N7N6N7rrj0rnoonl3l4K0K0K5K3N7N6j33j34L0
-49642a04J58M5q3j27jL6L6M4M4ppqpJ1J1J0J1J9J8J9J9m6m6m5m6l2l1R9R8L5r3o0O5mnk7
-49685ak9OPOPL9M0j3j2n6n7m1Q6N5p0r6L2Q2Q0k8k8j4j6J6J5L5L5q2q2l1l1N7N7R6l1l8Q8
-49729H3K5j04j82L0J87N9p8p8L8L8n6n8L6L6l9l8Q4Q2l3l2L4L5o0o0K8K7K8K8n0m9K5K3r
-49769@ro2o3N5N5m1m1R3R2o2o1K7R0K3q4k0M2mj11p0Q0J01nj9j9J1RQP1K8p8j06%K9K9j0
-49812b2j1O3O3n8n8L6L8J4J5p7p6J4P6N2n4q7k4K9L0K2K1K2K2k2k2n2n4MNL6L7K1K3K2K2
-49853G0J0J0k3k2N1N2m4m5o9p0O8O7kkkkO5O5n3n2LMLMopn9n9M4M2n1n2kkL0L1N0N2q3q2
-49901f8N4J17Lj25p7N1R9k8j8M6K9r8m0Q7Q4m4r1k7K6l8m5Q3J53K6p3p2L6L7r8r9llM3M2
-49942c1ppm7J7J09j8j24o1P5J38M9p9l8K4L3L2NNo4o3j1j0M5M4k4k5J9Q2Q7m0q7q5K2K3R
-49983cQJ0Rn2n4M3M2n1n1n1n1P1P1P1P1n2n1K1K2Q3Q3n5n6q5q6N3N1kkn4n5J7J8N0M8mll5
-50029a1l6M1M0RRLKLLo1o0J4J3J6J5J5J5K7K6l7l7o1o1M4J07R1l7o8o6JKKKK5K5K5K6RJ0
-50075H5r2r3M6J08M7q0p9M8O8Mj8j8k2k0k9k9L6L5o0o1Q9Q7j0j0p2p4j3j4N1N1K4K4K5K4
-50116E8j3j3m4m6k8k9P8P7j1j1j2j0O3O3q6q5KKKKo8o9P3P3k6j54n5P3J67L9p1p1K2K2j0
-50157i6j0P4P3l3l1j8j8J4J4n6n6N1N1Q7Q7o0j23q0M8J10j6p4j2R3R3l9l8ppo7o7P3P3K0
-50198E3j05n1P6R6l2r2l0N1N1K4K4kjo5o5J6J7J6J7OPPPk3k2RQk6k6L7L6j6j6j6j7L7L5k7
-50243bk7j4j4J9J8k0k1M4M3rrN1N0o1j24k1J07J34Po3o3%%%%l4l4K8R1O6o1j26o4N6N5ko5
-50287f5n7P0R4L1j2j2j5j6r2r4R7J60rj37j25Q8J71M4r6r6k9R9O2jqqj1j2J2J3J3J3ool8
-50329B2l7m5m5J04J03j9j9j9j8k3k2M0M1o4o5M2M0L0L0l3l4n8n8P3P2J2r3m5O1L3l0k7L6
-50368a5M8j5q4k2O5O4k7k7k3k3R3R4p5p5jjJKJKJ3J2J4J3j1j2j1j1K7K7N5N5j8q2p7K8K1
-50412B5m1o4M3N2j1r9l7R3R2JJo8o8K7R1O1m5j12m9L0L0k0k0R5R6K2q5j15n1O5O5j%l1l2
-50454f0NOOOL5L3o0o1pqo8L9J36J37r7r6LO7Lj03n3N4K7l7j4N0K0m3m5O2L7k6m0K4L7L6K7
-50498C2K7J9q6r9PP9P8qqO7O7kll4l5o2o2J2J1j6j8L5L6o5o5N2N0j2j3j2j3J4J5j7j7j7j6
-50542g9L6L7J5J6l7l7N6N7MLl7l6L6L7j6j6j6j6J5J5J4J5j5j6j5j5K8K9k4k5L4L3KJj06j06
-50585a29N3N3l8l7L7J63J15r8j59l2N0M9l7l8J9J8J8J8K4K3n2n0j8j9P6P8l8l8l7l8j4j3
-50623i1J8J8L6L5j6j7M3M4J2J2rro3o1O3O5n2n2j9j9P5P7mml5l6O4O4l2l2l2l3N6N5Qj20
-50666Ij18QO2O0o7o9L6L5L6L5j1j0rj0M6M7m9m8l1l0K2K3MLP7P8n5n4n4n4K7K6nnLMLMPP
-50714a7QPN3N4k6j53j10J7R4L1p0nP1P1l8l9L5L5l3l3jjL0L0m3m4J5J6O7O8r7r8j4J13O3
-50756E6%QRl1r3m3Q5P3n5q4k1Q6Q5k8k7k0j9k1k0j3j3M1M0n2n2O5O4K4K5k9k9J4J4J5J4N
-50799G3Nk6k7m3m5RRK3K2K2K3o4o5L3R6J3n0j8M5J8m5m5J9N3j0m4m5qrNO9N5rn6OM1M1k9
-50844D2k9J8J7l1l1k7L7P1P1j5p8l0L4qp1j9M5L1l1l2L2M8j4p3L3J21J5p8p8M8M8o4o4K8
-50884c4R1O0nn4n5r4l1J8J7m6J8J36J37l5j41n9Q8O6m1m9N5P9J5p3p2lkRRRJ0KJKJk2k2K6
-50930A1K7k6q9o4M2J36P2k3k3J2J1r8r9K9J34M9j01q2K2O7Mk9L3L3l0q2j8N8N7k9k8M4M5
-50969F5L9L9j15j13j0R6N1n6o8L9J02M0m8m7KK%%L3L2l8l9J4J5J4J5M6M6j02j01L7L5k4k4
-51010b3K7K9K6K7k7k7M1M2l4r6p7L0J18J19Jj06o0M7Q3k4n3n4J5J5n9o0OPL8L7N8N8NNp4
-51051F0p4%%L1L2%%o5o6J08J08j8j24r9N0O9Nm1K2J7m5p4j0R5R4j8j9n4n4J9K0pppoO2O3
-51095F7n5n3l9m0P7P7O2O2n5n5n7n9n9n9M9M8P3P2L1r5j01K7J07M4k9l0J8J8j4j4L3L2q3
-51135@q5L9L9j4j5j9j9j9j9J07J05Nj22r3L5J05k3o0LP3J0p9j5Q1Q3o7o7K9K7rr%O5P6n1
-51177I7o5jMNQRj3j2j2j2KJKKKKk9l0k6k5O3O1M7q0l5R2R5l3j23LJ23N9p7p8k2k1k2k2Q0
-51223A9Q1p9p8O7O7J5J4l9m0l8m0M3M1j1j0J7J8l6l4L2L4k0k0n4n5J9K0J10J12o8j31l0R6
-51262B2N8pj0j1j4j5m8n0MLOPOOM1M0l4l3J1J2J0J2N6N6j8j9l9l9poj7j8L5L6K8K9K0K0p
-51309A26j34o9N9J67L9q2q3Q2Q3r8j60k4J03J4m8%O3J1n2K0Q4Pj20j34oR5R5j7j7J6J5N0
-51347H5M9q9q7M8N0k3q7pJ19P2n7o5O3O2o5r3L2J21pp1p1J6J5J4J5J5J4k0k0m3m4l4R3R8
-51388I8l0r3k9K2K3oon2n1L4J60J06j07k56m5J53J52p8p9k6k5lkP2P1opl9l9M9M7M9M8l0
-51428G5l1M4M4l2l1J%q3q5N4N3n0n0M5M5j5j4J3J3%o4n0P7P2RK2K1k0j9n1n1l4l5kkP4P3
-51472A6m1m3L9L9M5q2r5L2O6O4l9j03k6J01R4L1%JJ6J6p9p9ppo1o0P0P0nnmmR1R2k3k3k4
-51516G3k3M9M8m6j09j06K3R9L5l0l0O1O1o9o8j7M6L4r2m3Q4J37Rp0o9M1M3l3l2N6N5o0j23
-51556f6k4J02J4m9kO1M9p9o2O4L3r3j05K4J19N3l7l5rrk7k7M7M7L1L3m3m1L9M0l5l3noK7
-51597dK5l5l6N9O0kjl4l2jjL0L1qrqqj6j4N8N8n6n6M0L9J8J8p4p4%O3J03k4j44q1L8J01N
-51643B8n7m1Q6R6L3p6p4k0J07J22N7p2j36q6k3MMPQk6k7K7K7l6l6N9J22K4j03p6N2J31Mj50
-51683d1q6O6J28N3p5j8j8k5k6NNL6L8NOk6k6lnK6K7k2k3L0L1j1j1m1m3N6N7j7j7l1l0K3K1
-51727A8j6j6L6L7q4q4L2L3J5J5k1k2K6l9j06K1J39J39Lj24p7N0L7k5k2k2K7K7K8K9k4k4j7
-51767a1j7j7j7O7O8O8O8l3l4n7n7n0P6Q1m7r9l7P9P9m0m1l9m1k2k3L1L1L7L8L8L8m2m3m2
-51807a0m3onK6K6K1K1l1l2K4K3qpk9l0O5O7l1l1n4n5r7L1J19J18l1l1l0l1j01j00P8J43P4
-51848D3n2m5J9RJ0J3J2lklkl5l6mlRJ0RJ0L0L0o5o6J2J2J1J2N0M8llL1L1m3m4lmmmL8L9l5
-51898B9l4l6l6O0N9ooooP9Q0l8l9m1m1m1m1J9J9J9J8N3N3k2k2k2k3k2k2k1k1k1k2J1J1J01
-51941B2J03l2r4m9N7J00L5o0j23p4L3M4M2J7J7j6j5m6m8P0O9L8L8l6l7l0k9K2K4k0j9L4L5
-51980G2m6m5K8K9m4m4K7K5k9r5l0P7P0l7j09j08P7P7M5M5JJKJklK9K9J8J7J8J8r0q8j5j5
-52023i4K0K1N2N2m8m6K7K6KLN6N6mmn8n7rrO3O5n7n7k4k5J3J3J3J2n3n4Q4Q3p1p2O7O5j6
-52067C5j6pN8M7q0r2l0j3j4K3K2QQJ16J17j3j40r3L3J02k5p3N3J11M7q9r0O0O1n7n7o4o6
-52106a18P1J34J14j3j53j52k4J03J06k0q7k4R1R2m2m1J1J2p4p5K0Q3K7j01r7L1M0M0M7M7
-52142D8K6K5pokkn4n4M4M5l0k9KKN1N1k1q6n0P5M7j7o5lRn6o4O4J25kq1q2K5K4n0n0K8K8
-52187i2k2k1M9J12O1o7j12J4J08M6j01j01L3L3K1K2j1j1J8J7j5j4n9n9J01J00K1K2k3M1L5
-52224A46r3n7O%o2p2N6J21pm0K2Q0J7m0l9K5K6p1o9J1J2J1J2M5M7ppl4l3l2l4O4O5p2p3M1
-52267c5M1l2l2N3N2k1k1mlK7K8O7O8r3r2K9K9k3q6QJ35O2o6q0j4poOOk5q8k3J05J08j8j02
-52310d7K5Q0J7p0nP0P1p7p7O0O2m6m5MMK9l5m7Q0J37J0r2r2j9k1k1k0O0N9K8K8o3o1J2J1
-52352IL5L5j7j8j3j2j2j2m0m1P6P5l5l3J7J9N4N3o3o3L2L2L3L2n7n8J7J7n2n1O3O5j8j9J3
-52394F3P6Oj21j20OQ3J8l1l3P2P3m4m4p3p3K2K3j1j0K1K2L7L8MON4N5L4r3j18n6J03J03j4
-52434G8j4j4j3LLN6N6m7m8K6R0j2j41o9N7O3o4j34pJ31O7m8m7kkl3l4M0L9j4j3M1M0RRk4
-52477B8k4k3k5K4K3K4K3J4J3j9j9K1K0j1j1L2L2o4o3j8j9j8j9K8K8K7K8M4M4n3n2N1N1pj35
-52519b5q9L8Q9K6NNKJLKl0k8p1p0O8O9qpM4M6j1j0j1j1j1j1k2M1M7p9q4M4J49K2j14n0Q2
-52563D1Q2n1n2k1k2n0n0R2J56N7p0m1K3j3p7q3j9N7N7j5j5m7m7P6P4JJJ4J4Mn9l5R2O4o3
-52605G5j30lN5N4k6k5OOn6n6Q3Q1K2K1n3n2kklkllM9N0m3m3P4P4o3o4o3o3K8K9R8R9q1j44
-52650g6k9R8Q1m6l7K5J4m9n8P0Q4m3r4l1L0L0j0N2Q3m4r7L0J05M3r5r3J3J4l9m0J02J01l7
-52689E7l7M1M1j3j2m9m8m9m9J18J17m3m2kll0l1M0J04oj33r1J21J40J2j27j25M6M6L2L2k0
-52727C7k0K6K7m8m7PPOOK0J9K0J9j1j1K1K1L3L2m2m2J9K0K0K0n5n4k3k2J9K0rqOP1J8j09
-52772A3q3M4R6l1r8L0J01L9l9l8J0J1qrMn9r1L8J14N1o4o3L7L8n3n4N3N1j9j9M4M5l1l1%
-52813B9JJ0J0k2k2j%%%j5j5J6J6n1n2N4N4m6m7N8J21Pj21o1O6J32Mo4o4K6K8K3K3k3q6o7
-52856g9O1J29Kj06j04P1J34O8n9m5J9L9L9j8j9j9j9M7M7n9o0j6j6J7J6q0q0K6K6J6J7P9Q1
-52896A55k9k9k9k9J3J2J3J2m2m2k1M0Q1m6j12n0P0O8l3l3P1P1Kj25j01K8J1J1L5L4L5L5p3
-52935Cp2m2Q6R8L6j04j04PJ33P8m9q8L9J38J1j26j24N8N7l8l9K4K4j6j7J4J4jkjkppl9m0
-52977i8Q4Q2n8n7J0J37P5n4m7m8RQl2l2L1L1J2J2k1k0j4j4M9N0o1n9LMp4p4L8J65O2o5m9
-53018a5n0J1J1O5O7K2j05o5o5J0J0M2M3K2K4J5J6P4n5q8q9K8K8Q3Q4J4j14q9L8J39J2n8n7
-53058HK9K8p7p8L2L2l1l2P0P0POjkkkj4j3j4j4J2J2J2J2RJ0k2k2LMo0o1j%L1L1NOn9n8P3
-53107f1P2Rn3JJ06P5l1j00l4O3%l2l1K7K9qpK5K5l3l2K7K7k6q9j4R2N4n2n3J0N5N5K4K3%
-53149A43o4r1J3Q3J9m5m4P9P9p0j33j4R2K9p7l3L1K8l4n9NP1P2n1m9j9j9J5J6j6j6J16J18
-53189A75j0j17l8K7oo8m7N9Q7j9p1p3K8K8K1K1K0K1K2K2m1m1j7j6M6M7J8J7j5j4j7j8j7j6
-53229bk7k8L7L6N8N9m8m8j0j0mlPJ14J10l9j62r6R1R2l3l3L1L1j05j04M4J71J09j05j21P
-53267A9J37J0j02j01O5O6m0m0rqm1m1K7K7K7K5J7J7J6J7j2j3j3j2J7J7m6m6j2j3J9K0L8L9
-53308G1QPj2j3j3j2j6j6j5j6m2m1O4O4l2l3L1L0J0J0k2k0J9K0K1K0K1K0m3m3J0RM1M2l4l5
-53351F0l4l3L8L8L8L9n8n8NOj3j4J8J9llllJ6J6m7m7K7K9K8K9l2l1l1l1J6J6J4J6J4J4J4
-53395F9J4l6l5o3o4L7J01P3n4poL8L9n2n3JJJ4J3Mn8r7L0J67J04q7j50m0Q8Q1m6n5RM9M9
-53437G8J%p7p5m0Q8J16j2k8k7k4k5o9N9Q6K4o9nO4jp7p8R2R2o8o6kjk9k9L5R7O3o5n7NN0
-53481B6j3j%mnjjjjJLKKo9p0J11J10O4O4n1j16j00K7O0km4m5NMooQ9Q9j16j16OJ33L3r5m2
-53529g6Q5J00k8m4m4M5M5rqn0m9O4J29M0q8q9M0O5Jn1n1j6j5j6j7ppKO5P3n4j03K4P9P9k9
-53571H5l0J7J7n7n7N5N6K4K3n4n4jjk5k6k6k6Q8R0m9m9K1K0K0K1K4K3k8r2q2M5Q5Q7l4l3
-53613G7o6o4LLN5N6K4K4n0n0L4L5KLL6L6l9l9l2l3%jk6k7K6K6j%n3n4J36J37m5j71m8J64
-53656G8O4o4r2L4J05k3j03m0L3L2J2J3J2J3k3k3J0Rm5m3N0N1p4p5Q4Q4N4N4m2m2p9p7L8L8
-53697B3l3l4J5J6M2k2o4O2R8l0q0j8P7P9n7n6LLMLk6k4K6K8k1k0L2L2k2k3L1L1o3o3P4P5
-53740I8N1N1m4m5n5n6kN9O8o0j33o9L0R4M4j9%JK8K8l7l6J6J6jkL1L0k1k2n2n4J2J2N6N7
-53782G4P1n8p5j0P7P7p7j40n9O9J18j0n7n7P2P3k0k0J2J2N3N4q4q5onl4l4L7J01Q8m0j29
-53822a2o7R1R2l8l9k8L4L8q9r0L8J02L9l4l4N9O0l6l6M1M1n4n5K1K2k8k8j7M5N8o9q1M7L3
-53862B6k9m3m3O9O9k0k1k0k1J8J6J7J7opl0l1RJ35P0n8j97o9J17J16j6j5j6j5onK6K7q6q6
-53904a08J5J42O9o0j11J5J44J7j06j04L7L7NNL4L5l6l5L7J03M6q1l2L1L5r2m8P8J29%j32
-53941F9o8NOl4l5O0O1l4l3J8J9J5J4J5J4m7m6NOk9k9O5O6j1j1j2j1m9n1J01J01k0j47l9Q8
-53983B2P7n1n9MJJL2L3%o4j2J15O7o1q9L9P3J0p9j4J8J8l2l1j1j0j0j1M4M4qrj3j3m4m6N0
-54027a9M9k5k4M2M3j0j0J0J0k2k2nnnok2k4RQK6K5K5K6J2J1k0k0MLMMp2p0K5K4k5k5M9M8
-54073B6J0J1k2k2j7j9j8j9M1M0j1j3j0j1m2m3L7L7O8O8K3K2n1j14k6J02J31Lj28j27LLk0
-54113h8k0N4N4K7K8m7m6J8J8M9N0j7j6j6j6j2j2O3O3l9l9ppl0k9O6O6M9M8o8o8p4p2K3K2
-54154b5K1K0N3N3K1K1j2j1k0k0k0k0ool8l7J2J2m2m1O9O9k2k2K9R4K0j07j15J3J07j9q4M3
-54195a0R5L1o2o1P1P3q5q4L2L2l1l1M1J05N8o9p4N5P5n2j04m0N4N5j5j6n7n9L8L7k2k2J0
-54234c2RP2P3m3j06q8M0J22J24m9m9K6K6m2m2p3p4M0L9J06J06k7j54q3M4O4Jk9k9L2L2L3
-54272F9L2n2n1JJK1K2j0j0j9j8P2P2j2p6m5Q1P4n3j20QQ8Q9m2m2n8n6R2R4M4q3r2L6O2o6
-54314E3r5l2P4P3M6M6l2l2l2l2NOKKJ3n0m9J4K0J9qqjjN6N6L7p0j08m6Q0Q1N8pn0m9J1P4
-54359A24M8n8j17j2L8L9j8j8L3L3p0o8k0M5P5J2m2m1oR9J21J4o9o9k0k1k8L5P9J5r0r0lN9
-54400IO0ll5l3j4M8K3m0m0K3K6l6l2L1N0N2N1N2K2m1j06m1O7O7l5l5j8j7j8j8K0K1m4m3M1
-54442A4M2M1M2J7J7q5q5k8L3N6N6K7p9j18n5P4P3J1n3m3K0M2M4mnmmk3k2L4L4M1q7j17RO7
-54485a8O7J1J2K4K4q3q1Q0Q0o8o7M5M6j7p9k7J01O1l%%o4o3L3R7pj35m7P9Q0m7j66l8P3P4
-54526b3O4O6JKJKKJJ8J8q8j50rJ18N8o8j28jJ08M3n1J1P7P8m4m4J9J9qqqqk8k7n8o0K2K2
-54572f1Q4Q6n9n7M6M8N5N5r3j56q7M0J06M3o9p0P5P4l4l3K9L0k7k6L7L7L2L2J%KKo2o2M2
-54613F0M2k0q3o2O4J68M0j12j11O3O4Qj20o4O3J11j6m3m3M3M3k1k1k7k7L6L6qqpql6l4J04
-54654G4J05M4q4j47k0O1O2POn0m9n7O9N6N6m3m2ppl8l8N0N2K0J9k6k7k7k6k6k6JJ27J07k1
-54696A55m7m7K7K7p9p9J02J02m7m7j4j4m5m7R8R9O4o4r4r3M7M7L2L1l2l2l6l5lmQ4Q5k2k2
-54736I7l3l4o4o6L5L5k9k9J69J69k7j55r9K8Q3m4K4K4L1r6m9P6P8n1q8L8J03k5j27%O8O9
-54774A11p0o9P8P9J5J4j7j8n5n6RQL0L0K9L0n0m9J4J4J6J6j7j6KJKKK9K9l5l4o4o3Q4Q5k1
-54818I3k0k1k0M5M5o2o1k4k4M1L9j2j2j1j2J8J8Q2Q2q4q4O1O1k5q9n1N3N2j1l3l2KLO6O6
-54860A39qqm0m0K8K7mmJ3J3n0n1J5J4J5J5k0j9M5M4k2k2n0m9M1J05N3r6j30k4J33J35K6q0
-54901A44n2n2j6j6J7J6L3L2L2L3p4p3K9L0rp2r4J0J00J00O1m6r0q8J0J0K5K6K6K6n6n4RR
-54941a4M8M9j5j5j6j6M7J10R6l2j47j47J6J7J6J5n5n5M9J12J50K1j29j28m6Q0Q2m7k9k8l3
-54978d4l3J9Q2J22np4j1R1R1j14j76k9R7M7p9p6N2R8L5J5J5noo9o8j7j8J5J5Q4Q4o4o4j0
-55019@rj0j0P5P5l0l1lml6l4J1J0J1J1K7K7nnJ5J6m8m9J0RP3P3J5J6q3q4o6O0N7qj9k0M0
-55064G7M0K7K8l7l7q0p9O7O9OOONk8k9k9k7L8M0o6o7P7P8k9k9opOn7j5J12J09j9r4r3MML5
-55109FL5MML2L2l0r4jJ25J22oj30j29J0J1Q3Q4R2l6p5p5K4K3n9n8M6M8j3j2PP2L4r3r3L3
-55151B3N5rk9k9M8M9j6j6N3N2n4n3l4l4kkM4M5J2J3n1n1J2J3K8K8K9K8r1r0N8N8lkl5l4k0
-55195gk1J0J1L6L7k8k7rrL4k8n1P6Q1m7j57l1J19J19o8j31J6J43O6o2j21OK6l8lO1Q4J9K4
-55236A30K3j8q2p1N4J27jq0q1PPmN9P5n3j07m5K5K5llJ03J05j8j45j03K5M0L9j1j1M2M2k3
-55276F9k4k4k2R8J00l9l9m6m5K9K8o0n9J4J4O8O9ooo4o4K9R4N8p0j04m1L9L8k7k7P8J42Q3
-55317B83m5r5r5k9k7N2N2N3N3l8l8l8l7l2l1O3O5L9M0l5l5o1o1oqM8N0m7m6%j%%N9O0l5l6
-55361D1n1n3K3K2L0L0k2k1popoL7L8j5j5kjL0L0n3n3k1k2P6P7Lo1j2R5R1j5r8r6l0k9K4K5
-55406b4N5N6j%L1L1nnn8n8m6m8R0R1J2J3J3J3n2n1lkj1p4k9P7Q5K2l3l2P6P6j8j23j04KN2
-55450A8N2n4n4M1M1pqppP2P2k4k4k4k3L0L0k2k2k2k2J9J9J9J9l1l1%Jj4j4J8Q1L0p6j25k0
-55494f9N4N2OPM4M4l1l1K5K4m9n0MNL7L6OOk5k6q8q8N0N0j9j9L4L3K7K7K7K6OOk6k5mlj0
-55541G3j0J02mj21j20K0Q4J6q9n9NR3R3M3o4p0L5R4j2j19j20L8J44R1j6j2j3n1n1K3K4K4
-55579G1K4o0n9k8k7O6O5J2J3K4K4j07j07kJ04J04kJ2J2m8m9j8j8L5L5l4l4J9J9j3j4j3j3
-55618gJ3J3M6M5K6K6k7k7J4J5o0o0NONNj8j7j7j8N2N3k2k2j5j4J6J7KKl0r2o3M4R7R7j5j5
-55664F0j4j5K3K2K3K2K3K3L3p3j21n5P8J44J6j33j04JO4O5o7o6O3O4J1J0MLn0n0k6k8NNN0
-55705A0N1R1l6l7l7RRj7j6J01J00l9m0l9m0k0j9J2J2J2J1m1m1J2J4O7O7l4l3r8j00N6J82
-55745A29J22r1j27JN4N4p4p4%%J2J3J3J3n2n2Q5Q6o9o9K6K7l7l8J6J5N2N3k2k2j1j2M2M1
-55785A04j5j6J6J6k2k2L1L0o1o1J4J4M9M9m6m7l0l0Q6Q6n2n2N8N7J2j16m4m3PPPQK2K3K3
-55827F2K3MLMMJ7J8l6l6K1K1K0K1j2j3nmj16J0R3K8j21j20R8R8m5m4M6M7m0j01J2J40O2o6
-55869I3o6O1O1o8o7O0J05k3m1K4P1n6j34o8J3J3J7J6K9K9K9K9J2J3j05j04J2J3J2J2M8M9
-55907H9k4q8o6O1J14j3j10m7J24J25K4j03n7P0P9m8m3m4K7K7K3K2m2j05n5P2R3l5o6kO3O2
-55945A27k9l0pppok8k6k8k7M9M8J7J7K2K1K2K1n0n0M5M6mnmnqrK4K3m6m6m6m5KKKKJ9J7j3
-55994@j3kkjk%%j2N0R5l2j09m7P2P0m2m1PQL8L9n9n8L6R8J13j5p7p8rrK3K3JKl1l0L3L4m1
-56041C2m1J%N2N4K8K9o7o7OOOOL3L4L3L3J0Ro5o5k8k7K6K6l7l5J6J6jjL1L1L2L3%%k6k5n8
-56089D0n7L0L0m3m5Q4Q5l2l2K5K5k8k8kkPP1R0l8j16n1M0L9n2n1P7P9l9l9k6k7OON6N7m0
-56132I9l9K5K5m9n0MLPQN1J15jj29j20PQ0J6rj0j3j3%jJ2n1j2J15J20qj24LP8m9j81n4J45
-56175@J46k6j54m5Q2M4q3q3M4J06k0q6M0J23J23p1p1RQ%o5o4O1P6J1k3k4K6K5llllrj0K2
-56218A00K3m1m2m0m1M1M0M1M0m8m8m7m9Q7Q7L5L4j8j7j14j12L5L5L4L5QRm1m0J5Q0M9p8n0
-56258BP9J03k6j17j17N5N5j5j5j5j5M6M6k9k8j5j7j6j7M7M7k7k7J2J1J2J2LLk8k8N5N6m0
-56299E2m0j5j6J9K0J6Q0Q3m4n7n8RJ0J1J2M3M4p5p5%jN2N2k3k3J9J8l4l5lmK9K9l1l0K2K3
-56343G9k3k2k2k2OOL8L8N1N1k4k3k5k5M9N0k3k2p6p5KKKKnnR0R1n3n4r8r8k6J02J38J0q0
-56387Fj5R6L3j30o6J29J30j2j40o8N7K3m2L3R7M1q6n0J4j4p7l9Q8R6L1J5J4%j27j26%O8O6
-56427D5K3K2j9k0n1n0M3M2M3M3jkkkp9p8%J28O7o0j08J7J9m5p3N4J07J09p6p5N2N2j1j2k2
-56468H0k2k2k2K2K2m2m1P0P1PPj2j3j3j2M3M3k1k1k3k3n6n4K0J9N1N2l1l1K5K5K1j07j07
-56509i5K1Q4Q6j3j3L4L4j07j06L3J61N9o8m4K1M1M0K0K0m4m4k8k9o0o0M8M6J5J6K8K8l6l6
-56548E2ooonK9L0l4l4J5J6j6j6L5L6k8k9L2L3L2L2j0j1j1j0J1J1n0m9K1Q4K2j06k7J01L6
-56590A74r1j14J4P9J6m4K0K4m0o1O5P0n8q6L9R7l2j09j11J16J15j2j1N2N2j24j23n5P3J08
-56626D3j8llkkkkJ6J6q1q2LJ30N8N9l4l5l4l4M3M5O0o8q1M4P3P2p2p2P7P7l4l4kkk8k9k8
-56671C4k8qqn6P0J14j5q3q3O6O6m0m0M6M6j8j7J9K0L6r2l4R3L5r3j40P3J64L8o9o8j3j3J5
-56711A7J6P9P9l3l4l3l3RRQ9l8j34pO1O2p5p5J07J08M2q6m7m6L5L5P5n3q9q8R4R5o0o0MM
-56753B9l3l3P3P3o2o1QJ34N9o9q2j9j3p7l9Q9R6L3o1o1opK5K4O1O0M0q7r7l3J02J04n5n6
-56794E9n5n5RRO2O2m1m0J3J3m0m1P4J38M5q3m7J6jo5j2N2M5k0m7J7K7K7m3m3j0j0M4M3o4
-56835C8o4L1L1K3K3l1l1J4J3j8j9j1j2P5P6n2j79m5Q3J19N7K3K2m7j11l7R0P1n6j04K3R7
-56874I2L4m0l9jjkjqrqrJ9J8J9J8N6N6q3q3M6M5qql0l0K2K3j2j3K0J9l6l7J3J3J4n1j8J07
-56920A07J54K5j39j39L2L2J%l8l7N6N8L9L9j4j4k2k3n4n4K7K8k6k5QQQRL9M0PQl4l5o6o5
-56963f0O2O3o7o7M0J67P7n2j43p7JO4P8P8n6n6k8k6M6M6%%j%k2k1q7q8K5J51M3q4m9P7J48
-57005A82K1j34o9O7O7p1o9O5J31k4j52j7J10Q4m4n8PK2m2p7M9J00L7l6l6RJ0m4m3N3N4m1
-57043A11j05m9P8P4n4p3p5N6N5%%%%N1N1k4k4K1K2l2l2j1j1j1j1K2K1K1K1ppl9l9M4M3o0
-57086B7n8R3J58J1j17o8N9J16j2n6n6%%J2J3M4M5o2o1LLm7m7R3R4o9j96n6P2J23njO4K1j07
-57127C3j02K5Q8R0rj0N7N6qqj30j29o1O7J34Pn5RO3O3l9m0OOn7n7ooooO9P0POK2K1L3r5j04
-57174Dm0O4O5QQk4k3K9L0p7p5NNn5n5J13J77K9r8j12J4Q1J7k2M2P7n0j34o9P7P8k5k4M0M0
-57216A20l7l6K1K2L5p2p4L0Q2J8m6m6P5P5l1r5o7L8M2k1rqN1N1l8l9K5K6L5L5k8k9%jj%j0
-57260I3rp0o8O7J31M9n7o4o4poM8M9n7n7P6P6l0r4%J07P3p7j12L4J09Lj10j09P5P4K1K2j0
-57300A06j1J0J1J0J0o5o5M2M1J8J7m6m6K1K1K1K1k5k5L9L9m3m4j1j1K1K1K1K1p5p4P4P4l
-57341A15lmll5l5O4O4K5q2n8OmmK2Q5Q6k0j06j05M5M6J3J4l7l6l6l6K9K9K9K9l7l8J5J5K1
-57384G3K0K1K1kjl3l3j1j0N7N6M8p9l9m0N3N3m2m3k6k5p8p8Q8Q7qpM7M6N3p6o6O2J3j13j13
-57427a25J00K03P7j30j29O4O4m2m3J1J1K2K2K2K2o3o3j0j0k6k7k8k7J6J6R0R0nnK7K6j5j6
-57466A19J6J6o0o1POO8n9n9O8K4K4m2m2J1J2L6L5P9n0r5r3P3P4%jJ1J0k1k2n5n4P5P5N6p3
-57509A08r6r5J%P6P4l8l8L5L7J4J5J5J5k3k3k3k2J6J7J6J6k5k6KKk2q4p6N2J05k1l4K9P6
-57551G5J3n9O8J30Jj35p2L2L2j7j7N2N2q6q6M2M3l2l1K2K3l0l0J7J8j5j3J16J17o4o4K8K9
-57590A59k5k5mmj%j2N3M3q5j03K3P6J2k9l0M2M1l2l1K0Q5O4o3j20n4M6M7m5m5QPQQl4l3L9
-57634FM1J5J4j7j7RRk2k3J06J07n2j16p9M7K6K5M6M7j05j04J5J42L4r4l2R6Nj22p6J35J35
-57672B01p7j53k6J41J4n2n1N7nr7L1J66J04j21j83m4Q4K7K8L6L5p9p9N8N9ppK5K5k0j9j0
-57710F1N3Q2m6o0Nj4j3K3K2Q5Q5l2l2j11j11l1R5R4l4j25JR5L2l9K5Q6K2j40j39M9M7k6k5
-57750a6k1k1L2L2M7M8o8j31J3J39R2l6j10J7N5N5nnp1p1p5N3R7R8onl7l7j1j1j0j1M7M8J5
-57791A30J5m9m9K5K5ooooK7K8k6k6rqrqj9j9L4L4klL0K9l3l3K0K0k8k7O4O4k5q8j5J13O3
-57837B21o4j31lN0N0q0p9M2M3J2J1l2l1O4O4%J%%l9l9l8l8K6K8O0N9J2J2q4q5oojlM6J10
-57881A52P5n2j31o7K9R3M6j9n4n3JJL3L4pon9n9M7M8J7m7k3J02J04k5p7j3L6k8r7l2J07J08
-57921A84n7n7J7J8RRk3k3n4n2Q4Q5K2K2rj0J5J4q2q1JJL3L3l7l7J5J6o9p1M5J09R1l6p0p
-57964D8K8K8m2m3rqM4M5j9j8j9j9P3P2KKl0L3M6q3j83n7J09J07rrrrn4n3K0J9M3M4M3M3m0
-58008A36m0l9m0K2K2K2K2k0j9J3J3J5J6n9n8onO7O8NMMMl9l9L2L1pp1p8M8R7L3j9k0k9l0
-58053E6KLL2L3k0k0m1m1N5N5n7n7J6J8K3K4K4K4l0l0%O4K7j00n2P7J05k2o1LM5q2j13J3J44
-58094A17Q2n6n6L1L2o4o5M0L9M0L9m2m3m2m3Q8Q8k9k9l1l1K2K2QQm6m5N3N4J7j12j06K0P4
-58135C4P5j3p8j3R4J21J5p9p8JJJKJ2J3q0p8M3J06%j07o3M3R3j2n3RP8J4n8n7N5J19M8n9
-58177A49r1r0K4K3P8P7j3j3j3j3JKKJmml6l6K5K4ppm8m6M7M8K1K1n3n4lmllP0P1J7q9r8l5
-58224f2R5R7N4n3m6m5PPL9L9LLk9k9J8J9l5l5L0K9m6m5O4O4l2l2jj%jO8O9m9j13l6O9P0l7
-58270A17j09m4N0N0M5M4k9l0n6n5O1O1rrrrj0j0rj0K1K0j1j2P2P3j20j18M0L9QRJ8J8m6m5
-58312dL8M0PQL4L5p2p2NNNMj5j5j4j5M5M7j8j8j6j6Q9R0J2J3j29j27k1J06N1p7n4P1J35P1
-58355B28l6l5m0m0m4m3J9K1M9M9j4j5n6n5M9N0k2k3J0J0M6M6o0j22o0O8O3%m1K2K6l8k8R8
-58396H2R9k9p8j4OOmlO0O0k6k7k6k6m5m3O1O1l5l5P1P1r0r0N4N5k7q9k4J03J04M0k2k3r0
-58438H7r0k1J06J15j4p4p4k0J09O9O9q0p9j6j5m4m3O1O3J2J2O9O8j8j46j45j9J04J05PPk5
-58476A40k5PPL5L5p2p2K5K6l8l8K1K1K1K1m4m4K0K0j%O4O3L1L0p6p6ppppJ2J2J1J2o7o5L9
-58521B7M0K3K4K4K4K4K3q2q3L6L7MML3L2l2l1l2l1L2L2k8k8LMk2k1J0J0O5O4m2m2k0k0M4
-58564A05M4QQn6n6q4q5O4O3N0N0j5j4k0k0M4M4%Jl1l1llR6R6Mj24n2n2L6L7l9l8jkkkP1P1
-58610A62k5k5mnn0n0p3N4J49K2p2p3J6J5L5L5L4L5j07j07L1L0ooK6K6pppoJ3J3J4J3j7j8
-58653E8J5J5QQQQl6l7J7J6KJN4N5KLn1n1mmlmK0J9j2j2k0k0J1J2j4j4j4j5l9m0J32J33J5
-58700B22j12m6Q2P9m9j15J3M1M1m6m7N6N6j8j9m3m4J0J0jjL1L1J2J2q3q3NOL6L7nmM8M8l6
-58743A24l6J7J7j4j4j4j4QPk5k4K1K1K1K1q9q7M9J13P5l2m0K3K5l9m0K5P3J0j10j09L4L4
-58782C1L4L4k1k1k2k1L2L1%%n5n3Q2Q4K2K2r6r4L8L9L8L9l8l7ooN0M9mmo2o2N4N5opK5K6
-58827A70k9k8k9k8k6k6M9M9l4l5L9M0%J%%KLrN6N0n6j02l9Q1Q1qj14p2L2J02J01l8j02n5
-58869B6N1J06M2n3j18o2M3N4N4%jL1L1l4l4q1q0p4L2J06J07l9j04l0P4K3K3kkj5j6J7J7N
-58910I7Nm8m8k0k2L2R5Q4k2n1J2Q2J7o0o0J0J0J1J0j3j3J9J8m8m9j6j7M4M4J2J2k1k2k1k2
-58951D1m1l9J2P5P5l2p9j3K0K1opM4M4rrl7l6nnJ5J6J5J5M6M6p2p1J4J5J4J5k3k3L1L0j4
-58995H3j4j5j4O3O4p5p5O7O8J4J4pqqqJ7J7p9p9%%j%K0K0j1j2j8j7N7N6kkK5K6l3r7p1L5
-59042@R3L1q7q6K1K2M9M9J6m8p2L4J05J06m8j11m0O8J6r0j07jR0R2llmlJ5J4J5J5j7j6j7
-59084I8j7M0M0j3j3j2j1j1j2oppoj3j3j3j3K9K8mlL6L5j7j8l2l2J7J7rp1n1N7J51M6r0r0
-59128A0M6M6ppJ0J0k1k2K8K7mmL2L1k1k2jjl3l2N8N8Nn9l4P2M4k0l5l5J4J4M0L9Qr8j08m3
-59173a5N0N2ONo9o8M7M9M8M9%%l2l2J3J3J2J3k4k5k1k0J8Q3O1m5r9K8N4j0j20n6Q6Q7J5j13
-59216D0p9M6O9O9l0k9J3J4J4J4m1m0J5J5L9q9j48k2J26J88M5q2n6QMo0mN9L6r3l3R4O2o6
-59257I8q9L9J03k5p3N4J53K5j37j37Q9Q9k8k8L5L6m1m1rrJ5J6J5J5k6k7k2k3J2P7J4j14j01
-59296d5K5R2K8m5J8Q3J8j07m2J02L8j28j28K2J49L7r1J2P7On7l4R5O8o1m4m4j3j4j3j3lm
-59335a6O0O0pqK1K0m8j12m6Q1O4JJ3J2L1L0l3l3o3o2M3J07N4n4r3k9L7k6n0n0M7M7M6M7P
-59377I8POPn4n4N2N2m6m5J8Q2L1p7n2J2N0j3j6M8L0p7j03KQ2Q3K6K6llklJ5J5m9m9lkK9L0
-59423A50k8k8MNQQMMJ2n3k0Q7Q5k3r8l4JJNMPPk5k5O0O1q8q8N6N6pqk1k1k2k1J7J6P4P4L3
-59472B29p4j05JN5N5klo0o1o0M4J03L9o7o8J1J2J1J1J8J8m6m6KLo0o1J57J57n2j58l9Q7Q6
-59513A37m2q3j7M3M5M0M0o6o7KKO5O6k6k6k6k6Q4Q3j07j08L6L6QRJ5Q0N5p2j19n4N0N0K0
-59553A27K0q7q5N1N2j0p3k3J05M5q2j08J8Q0J6NNJJmlmmL5L4KLl9l8K5K6l7l7O9P0k9k9o1
-59599C7o0M2M3M4M3m1m1m1m1O7O8MMk8k7L6L6j7j8J4J5n0m9J5J4N0N0N0N0k9k9k9k9j3j3
-59640A27j3j3K0J9K0K0n0m9n0m8P2P3O9O9p9j44j14J2L2L1PQJ08J08j7j23p5L2O4Jk8k8L2
-59680I3L1N1N0j4j3j07j07M1M2N5N5K3K3o0o0k8k8L4L4JKm2m3K1K1J9K0j3j3m2m2rj0P1P1
-59721A27l4l5M1M0k3k3m5m5J9K0M0M0L9M0k5k6POl1l2K6K6Kj05j03JN8O0JKL8L9o5o4R3J58
-59764B67L6p0p2qK2m3m7J7J7m7n2J2P8P9o4o4M2M3k3k3k3k3K4K3m0m0M7M7j7j7J8J7m6m6
-59805B4j7j6M6M6L9L9k5k5J8J9m5m5%JJJKKk9l0R5R5j32j30M3J69L4r3p7J37J04j09j51k5
-59845c4P8J5m4K0M4M4mmn9n9l7R0N9nm1K3K3m1m1K3K7l7l6R2R6l2j50k2J67J04r2r2N3N3
-59886A81m4m4J9K0m2m3m2m1L1K9L1L1J%%JM9M9J7J7q5q6k1k2O3O3jjj9k0Q7Q7p3p3rrq3q3
-59931f5O5O5J5J4J0J1J0n4o1O6R9L5k8k8q0p9j6j6M2M3J1J1N0M9n7n8K4K3K3K3K1K0Jo4n6
-59973F9P1P1n7r3k8L3L4k5k4Q1Q2q9r0O0O0J1J0k1k2k5k6POM3M2k2k1l4l4L0L0m7m7O0N9
-60015A54m3m3N9N9Lo2m2Q6K1j06m3Q6O9n9j22NR5l3r2L3J43P8o9o9jjo5o4P4P6l1l1K3K3
-60055A11rrK8K9K9K9l3l3l4l3J8J7m7m6P5P4l7j64m1Q5J11j7j7j8j3p6n6P1J02k4n0J4O9
-60095A05Ok2k2L7L8l9l9opqrK4K4%%K0Q4N3p5j42p7P5P5k3k4MO8M8p9n2P6M0q8m1K2K2m2
-60139B6l8Q7Q8l9m6J9J4n0l7K6N4j0o3o2JJj2N2O4o3n3P3J35Oj24n9Q7Q8j15j15P5P6rrJ2
-60180H0P5K8j00j19n6K1Q5Q5Q6j3j3J8J9r2r2J4J5NOL8L7NMk8k7l2l1m7P9J25mj16j14M7
-60221a2M6j3j3K1Q6O5o3j12J5Q5Q4m7m8p9p8RRP2P3l8l9O8O8L3L2l2l2rj0rrp7p7L0K8l6
-60264il6J46J47l9j67o0O6N4N5kkj3j4p8p6N3N3N4N4nol7l7n3n1N3N4JJKJn9n8M6J10M0q7
-60308A01q0j5Q2Q2N5p2j00l7J12J11n6n6k5k4k5k5L5L4j7q0n8P0Q5K2L4L4j3j2j2j3k1k1
-60346I5k0k1N6N7n0n0j4j4N0N0mmO0O0q3q4k0k0J%K0Q4P3n6q6q5J0J2P2P1o7j30o4O4P4J2
-60389D9M7M8K1j07m7Q1O6Jj8j8kkl3l4J9J9J8J9j4j4j4j4O4O4%%q3q3O6O6k7k7KJjo6j3J14
-60434A48O6o2k6L8nj33j10J02J57K9j03l8N9O0n3n3L2L3k1k1n5n5M0M1K2K3l0l1J0Rl4K9
-60472F8M4q4q3M4J42P8l7l7M2M2n3n4j6j5j6j5j2j1K0K1O7O7j14j13L5L7L7L7oonommp8p7
-60515f5N4N3N4N4j7j8j7j8J8J8J8J8qqm0m0LML5L5OOo8o9M3M4p4p3R3R4LKmO0Qj20j06K0
-60561bP2Rm4m4NM%jJ36J37n6n6k5k4k4k4k4k4OOL7J01L4r3j41j5O7O8KJJ5J6n9o0K8K8K8
-60605H4K8o2o1l0l0J02J02PPn9n9L7L7MLMML2L2L3L2j9j9j9j9L3L2k1k1k0k0k0k0QQk4k5
-60649H1M1M0QRl5l4kkj5j4j4j4%JJJP4P4%jQQq7q8KKKKN4N5o3o3L6L6L6L6PPo7o8Q7Q6r3
-60700A34j56nJ22R1l6n9MJ4J4L7L7j2j2kO3L1r6r8L0Q1J8m5m5m5m5k1M1Q2m6o4JJ05J06l4
-60741A90l4l4l4JKKKK6K5K6K6l0l0L0K9j6q1j8J09M2q6j42j3O0O1KJl2r5p2N6J46Q3o4j28
-60782A0l0R5N6qn9n9%%Q3Q3k3k4rrrrj0rrrQ6Q6j8q3pJ21J17j1j60j60r0L7J08J09l2l3o
-60827A15pppPPOPL0L0l4l4ppN6N7j8j9j8j9l8l9K6K5m7m7J6J7M3M3M4M3k8k8k7k8K5K6l9
-60872A25l8N2N2r3r3L6J00L8r1n6P2Qj19l2R5J52K4o5o4rql3l3L2L1l9l9O8O8J7J7m3m2j3
-60912G7N2L2r6j02K5R4R4n0n0J4J4j6j5M8M9RJ0n5n4j4j5j4j5O3O2O2O2q9r0k5k6L6L5k9
-60953H3k8K6K6On8j06K1R3R4l8l7l8l8m3m4O2O1j4j4N1N0j7j6MO7P0n7q2j7J8J8m2m1K1K1
-60995F2K1K0k7k7L7L6j9j9j9j9O4O4%%kjjjk6k5k5k5kjR7R8l3j61j00K7J29O7l9l9j7j7J6
-61039I3J5POm6m7J09J09p2p2LLL4L5M6M7m9n0LKp1p2mmK8K8J3J4J3J4k3k2k2k2l2l1M2M3
-61083F8K2K2n3n3O5O4j0j0K4K4j06j06L9J66J05j08j68m1N5N4J0J0J0J0L8L8NOp1p1j7j8
-61121CP6P6j9k0N1N1m4j07k0J08Q0m8q5M3J09j8j26j26M6M7K1K2l2l2O3O3k9k9J4P8Mj23
-61159I7j00K7J01L7onl8l7J3P8M7q1q7M1N4j0n7PM7q1j16J1J12J12l7l6l6l7pqK4K4l7l7
-61200b1J00J00p9q0N9N9J0J0J0J0m2m3N0M9p9j42m4Q2J30O6ppk0k0J2J2o0o0N7N7o9o9j6
-61239A5j5J5J7O1O1J5j13m7Q2R3l4q7k2R5R6j7j7m8m7K7K7mmmml3l3jkJ0J1J0J0k0k0L4L3
-61283A40l5l4J7Q1M4q5q8L9O9n9j28kJ36P2m3m4N2N2q6q7JKN4N5K1K2j09j08j6J10M6q3o6
-61322f0O0Q7l9r9l5J35J36M9p9j32mP1P2K6K7n3n4k1k1J3J4n1m9O2O3m4m4PPP1P1n9n9ON
-61364G9O1O1q8q8N6N6qpK5K4ppo2o2KKK6K7Nn9p1L5P0OK9K8ppo6o4Q3Q3n4n4J0J0L7L7L7
-61411A78L7o9o8L8L9o9o8J4J20Q7j9r5l1L6L7k3k3l7l7K8K7p4p3L3R5L4p2j2R5Q1k6o6kL8
-61451A53o9j27k2J21J22o2o3MNk4k3M3J07N6r4j30k4R8R8PQr6r4K7R2J17Rn9o0klj6j5j6
-61492F8j6L4L3k7k6PP2O3m3o5o5L5L5o5o3jjN2N4K2K1kkklj8j8J3J4K3K4m0m1K5K5K4K5K8
-61537A99K7j2j20j20j5J09J10l3l4j2N1M9n7n7n7J4J3J3J4j6j5j5j6%%L2L2J9K0m5m5O0N9
-61576A52m7m8L2L2%jjkk9l0L3R8O1m5p4j0N3N4j2j3p7p6PPQPj8j8M7M6l2l2P5P5m0m1qrN0
-61623A74M9j4j4o8o7L8L9k2k2M1M2j01j01K4J29Q3k3o3o4k0j9N0N1Qn6k4M1J4J5J8J9l2l2
-61662I3j9M5K4m0l6K8QPJ1J1LLkjJ0n4n8ON7pl9K4O0ll9l8M0M0l5l5N7N6l9m0J4J4J4J4P2
-61709B26P2m6j09j2R5Jj05o0M8M9n6p1P9J10l9j28k2Q3J9q4q2R3J57M0o8l5l6k9l0M1M1K
-61747A44o2qN5O3O2qqp0p0l6K9M5j9j9M5J5m9r8l3P8Q0K8l7o7lL2L2MMk8k7j2j2N9N9K3m2
-61791A49p3rP5P5O4m2p2p2L9L9JJJJn4n5M2M1RQk7k7J8m6l7R2R1l7r0L8Q6m2j92o6J26J26
-61834A81Qj19l9K6j9j8J05J06j7j45m9P8P9m9j05K4R8l0j09J9R2K9n0n1O3O3k2k3N2N2q6
-61871A44q6L1L1lmlmm2m2J1J1kjkkJ9K0j3j2L7L6L7L6K1K1r7r6J7J7J7J8p4p3P7P8Pj21l2
-61916b3R3J10j9o7O0P6J1q2q3K2K2j0j1K6K6K6K5l5l5llK9K8k5k5n1n0J5J6O3o4o8N9J13
-61957A66M9n5n6J7J8q5q4Q4J49M0q8l9K4J7m8l0l0L0K9J7J6m8m7N3N4n3n3L3L3o6o5OJ33
-61996A21P5n4q3j9JJL5L4l0k9M6M6j9j8RQj1p5k8R9J00k8r2k8L5L4M1M0J4j14j05K3J29O4
-62037B22n3n4POn7n8M9M9M5M4k0j9n2n1J2J2l4l4J06J07Nj23r0L7M7M7qrm0l9K4K4l0k9L4
-62078G7L4LKLKK9K9K8K9j9j9k0j9m4m4m4m3M9N0M3M2P9n0j20n6Q0Q0o4j27qJ19J20qj17n2
-62120D4N2N3k3k3RRk3k3n5n4N3N4j0rL6L6p0o9K4K6L0L0P0J33rj36j74L7J35Qp1pJ2J3j3
-62162I5j4N1N0k9l0L5L4o4o5%%KLLLM4M5J2J2k8k8L6L5p2p3rrP1P1M0q7j34o9P6P8PPO7O7
-62208B33o1j26n7O8O3%k0k0K6K6l8l7K0K1K1K1mlmm%%J%l0k9L4L5KLKLk9k9L6L5m4m3K0K0
-62256A12P5P5m2m3j4j4j4j5k1k1P5P4j6j6j6j5j03j02P7P8nmK7K8j6j6j7j6k8k8M7J10L8
-62295B34o8m4K0J7m7m3K1P9P9l4l4k3k3QRlkklp4p4M2M3J6J6J6J6K1K1n4n4j5j6L8L7jkm4
-62341G3K0R7qj19n6O7O7m3m2L7J02L6p0q9J8O5Kl6K8M0M1o0o0ppK1K1j1j1j6j6j6j6J6J7
-62382H5J7J6m9m9O8O8kkkkk1k1k1k1L3L3L3L3p3p3P8P9R7l0r7r6poM7M7k7k8K6K5J7J7J7
-62426B09J7n1n2j9k0l5l5J5J4%o2j2J15J24mq1j8M9j5r2r2M4M2j0j0P7P6L5r3k3M2L7k7m7
-62467I8J7M5j9p9p8N3J18O7o0k5M0L8k6q2q1K1K0K1K1k3k3L1L0k0j9k0j9M9N0J8J8JJKJJ3
-62510A99J3m0m0j7j7j8j7m9m7LO6R5l3o7mL5L5n7n6M8M9nmO0O1l5l5L0K9%o5k5J03L2r5j22
-62553A0NO1kl5K9O4O4k7k7NNn9n9R2R3J8j09q2M6Q7K3n1n0rrj0rRRM1M1M0M0l4l5n2n1JK
-62599G5J2J3o2o1R4R5L6r1j01K7N8om9m8M2M4J0J0M3M2n6n7k5k5L7L6L7L7k2k2k2k2L1L1
-62640A41%jM1M2RRk7k8n9n9MNMNK3K3K4K3K5K4j27j26QJ34Nj23n6P0J21qn5RL7k7o3JP5J1
-62685A14n9ML9L8m5m5L0K9m0m0P7P8J7J7l6l6J5J5j7j6o1o0N7N7MMLMo1o1L5L5JJl1l1M4
-62729G9M4j0rk1k1N4N4k0k0j9k0L4L5LKl8l8J6J5K6K6ool2l3j%l2l2P7P7J09j8o4o4n6n5
-62773C6M0M0K2K1l1l2K3K3l1l0L5L5LLJ2J2p6p6pJ21N4p3j11J6N4N3JJKJJ0J1M2M3j09j08
-62816C0K9L0j4j5L8L9k9k9O0N9K7j00k8k9J0J1L4L4K0j09j07K0R3R3OOl8l8P1P2k6j54j55
-62855h9N6J54K6o9o9O6O6l0l0L6L5L5L6m4m3j1j1k6k5L9L8M7M7o0o0J6J6j6j6QRn6n5N6N7
-62897A33n0n0J4J4j7j8K8K9llj1j1N3N3J6J6m8m9M6M6j8j8j8j7J4J4j6j5j6j6RQQRJ4J5j8
-62941A27j8m5m5J9J9K8K9K9K8mmnmk7k6ONj9j9M5M5l8l9K5K5k6k6OOL4L3L3L4n1n1J0Rn6
-62987I2j19m4O3R4j1m9J6J26O2r0r0j6j5M8M8L7L8o9o9k2k2M3M2N2N3r6r6M3M3k1k1J5J6
-63026H1J5J5L1L1Nj24o8N9J23nj26KJ45Q2n9j23n7P1M4M5n5n4j5j4N0M9j00j00M5M4On7l3
-63065d7R3O4Jj9j9jjL0L1J6J5J6J6n8n7OOK1K0j1j1J8J8m6m6M1M0RRl6l5l6l6J1J2J1J1M1
-63111I7M2RRm5m4J9J8K4K4rqM2M2RJ0m5m6p7p6J00J01K8j00n6PnmllK9K9k5k5L9L9j0j0m2
-63156H4m2P1P1M0L9o7o7llmnK8K7p7p7l4P1P5J2rj0jkL1L0JJl0l1L1L2j14j13P4J38K1q7
-63200A01j0R7L3p4r4J2M9j5k4L9O8Lo8o7L4L5j2j3j2j3K1K1K0K1OONOj0j0j1j0J7J7J6J7
-63243B01q9q9J7J8%JL3L3j9j8M5M5J0J1n4n4l0l0P3P3k5q8j2R4L5p2p3L5Q3k4j37p4N0J12
-63283H1J5m8m8J6M0M0KKJKJ7J8J7J8j8j9L9L9nj11j15qJ09M8o0n9N4N4j0p4o3M1J20N7o5
-63325A27o6%J28N0p7j33oP8P7k1k2llK8K9OOn8n8K0J9m4m4N3N4j1j1n3n4N3N3N3N2n4n5J5
-63368A28J5m5m4M0J04M1q6j28%K7K7o8o7L9L8J09J10l9j02r0L8O6Kn2J2P1Pn1n1Q6Q5Rj19
-63407A12o3O4N1p7r6l3N7N7kkJ5J5J5J5M8M7j7j7j5j5j5j5k4k5M0L9N8N8m8m9p5p5O9P0m6
-63449A21j10nJ23J06k2r1r2j2j3N1N2P8P7p1p1K7K7l6l7J%L3L2N4N3q5q4nnnnJJJJP6P5o3
-63494A78o3K1K0l2l3LKPOj7M7N9o9l6R2N9o8j48k0J15j4r1k6Q7Q9nnnnr0r0J10J12l9m0p
-63537A04qrrK3K3j2j3Q3Q3q9q9OP0K5j03p0N7L9k4k1M3O7Ln3n2L8L8j4j5ooM7M8J%n2n3p
-63583I3qO7O7k7k6K7K7n2n2q4q2J4J5O7O8K9K8m5m6K9K9k5k4n9n8N7N8l0k9M4M5K6K6k7k7
-63624A15l1l1O6O5opm9J5Lj03r9PJ23J24n0n0%%NMJ0P5M9n8o3%L3l2m7O0J24N9j12j76k8
-63666eP6O8l8m4K1L6k8j9k0%jL1L2N3N3k1k1j6j5j5j5L8L8l7l7k8k8k8k9O6O6L3L4L7L6q0
-63709A93j45n0N4N9nk2k2K7K7LMLMl4l4M0M1N7N7o0o1p8p7N9O0K9K9O2O1J1J0j07j06J3J4
-63751A16J4J4o5o5J0J0K1K1N3N3m4m4j1j2N8N9l7l7m0m0N6N6PPP3P4L4r4j54q9K2K3K7K7
-63791A03L1L1k3k2k8k8O7O8k7k7NNKJJJJ2J1l2L2M9p9r2k9M9N0k2k1K4K3qql8l8L6L6O8O8
-63837B51r1r2llK9K9J6J7l6l6J29J30j4j42p8M9Rn5p5j1KJM6M5J4m9n2P7J11M7p6p6k7k6
-63877F0K9K9K9K9K1K0l3l3o4o4L2L1LKL4L4n8n9%J28Q4m4j15J3Q7K3r3r3P7P7m0l9K9K9k4
-63919A41k4J9J8l4l5m0m0N6N6k4k4O3O4L7r1j82n5J01J66O3j49j00K7J55R1l0r3m5J9K6K5
-63956A61ll%%p5p4O1O2L4L4k8L7Oj22o8O0J70M1p9q0j3j3J0J0M1M2r0r1O6O6m3j06j1J16
-63996A18Q2m6j19n5N3N4l9l8J3J2O6O6K3K3l1l0r3r2J22J23K5j03n4P4L8k7k6L8%j28p8M8
-64034A9Q6m2r4L2J34Or1r0R9J63Nj23o5O3J13j6j34o9O4J30mj32r8K8K5l6k0J07J50K1j15
-64071A16n2P1P2o3o3KKKKJ09J08q5q6k1J07Qj19p8N1P0Pk6k6l0l0J5J5J5J6ppN7N7j0j0r
-64114A80j0l2l2P4P5m8m8J6J5k2k3k3k2M5M5o1o1M5M6j9j8k9k9L4L5O1O1lkr9r9QQN6N5n0
-64157A29n1J4J3J4J4JKl1l0j4j4R2R3l1l2l1l1L2L2L2L2nnl7l6n1n1J3J4K0K1Q5Q5o7o6l4
-64200A21l5L8L7L8L8p1p1qN5J5j13n2P4J53K5q6q6K1K2K2K2O6O6j18j17l0R9M3q5l6R2Q4
-64238B23m4q5q6N6N5L4L4JKk8k9P8P9r1r0J5P9L0r8n8Oj6j6K0K0Q3Q3k3k3mml6l6K4K4rq
-64282A62K0J9m5m5l2l3j%J2J3J2J3K6K7ool9m0K4K5ONOOJKn8n8N0J13N2p7r1L6R7l1q1j8
-64328F6M5M6k0k0M4M4l8l7O9O9r9r8QQL6L7k7k7l2l3P4P4p7p8L5J62N3p5j31lM8M9pql4l3
-64371I0K9L0Q0Q0k7k7n0n0j8j8RJ0J0Rnoonn7n7R2R2m9m9J4P7jj30k6J01R3l5r9K9J12j5
-64414B27j22OQ8m0j79n3J70J71n5j83k0J92R2j22j74L6R0K5LKJ0n3o8O0Q4K0k9k9k4k5n7
-64451D3P1R8L5l8l7j0j0m1m0O6O6j9j9j8j9OOONJ%M5k0j02K6R2K8j05j04Q2Q3n3n2N3N4k1
-64493A58k1L9L9n8j22j3J15L0l4k6L8j0j0N4N4l3r7l5R3L8r0n7P0M1q6q2M5J37P4l1l1n8
-64532A31n8k6k6L0L1J8Q3O1o7j33o9O1O2KKJ5J5J6J5rrrj0L1L1p1p2J3P7M1o5o4%O4O3k6
-64574A48k7L7L7j%l3l3QQQQM0M0k4k4opNo0o5M0P7J3n8n9M4M3n6n6N1N0j6j6j6j6j3j2N2
-64620A11N2K4K5l9m0l9l9O3O3Ko2k9P8M2o4o6kJ4J5QP2M2o5r2J4L2L3L9L9K6K6q0q1KJl0
-64663I5l0LMO1O0K5q2q6K1P7J4r2r2L0L2L1L2k6k6L8L8KKK4Q7Q8j9o1o1J0J0m3m3L3L4m1
-64706A49m1jkN2N2k7k7k8k7j%M4M5K6j01j54k6R9R9rj0J8J7j5j5L3L3o3o2j8j8J5J4M5M6
-64747A42k9k9J5J5j7j7L7L8NNn2n3R9J00qj36j35qJ00J00p3p2N4N4JJPPPPJJN4N4r7r6jj
-64793H0j9j9J3J3N4N5JJNNm8m9O3O2p7p6J9J8j4j3NNL6L7N6N7o0j24n8P0L1l4J7J7j5j5j3
-64837H6N1O3o5j19QQ9Q8o4o3J0J1%%%%M9M9J7J8k0j9j9k0j6j6L7L8p1p0j2J17J12j6r6r5
-64878F2J9K0l4l3K9L0K9L0N0N1k5k4kkp7p7K6K5k7k8mlM9N0n4n4k3k1P3P4%jj3j3j3j3L7
-64923A13L7j6j7J2J1k1k1O6O6j4j42q6L9N7N6k9k9K4K3MMMMj6j7L7L6n6n6L9M0N8N9n9n9
-64964A51n3n2JJN5N5m1m1K2K2K2K2l0k9LKP4P4k8j55q9L8N4N4rrrrK7K7L2r5p0N7J18j0q6
-65008I6k1J20N5j01j01M4M4J5J5J5J6K7K7nmp2p1L5L5k0k1J1J1k2k3k3k2Q4Q5k1k2n3n3k0
-65049F0k1J3J3J15J16m3j06m3Q4M7q2j41j2J06M4n7n7P0J34L0r9p7N0L9k6j0j1J8J7j5j6
-65086A40j6j6o3o2Q5Q5oooo%%j%%j%%ononk2k1M2M3J8J9q8q8J4J3J4J3K5K4K5K5l5l5klJ4
-65137A00J3n0n1J23J23Oj21l8K5m6m6J6Q0N2p6j8j8RJ0K1Q5O1o7r1k7L3l1l6K8R4R4l2l2
-65176A93l2l2K8K8lmn4n5R4R4n0n0n0n0O0O0O0O0k8k7n9o0o2o2M2M4%j%%poK6K6k1k2M3M2
-65222A65o9o8L7L8l6l7P0O9l6l6K8K7nonoO2O1klo9o9L7J00Rj18n8P0M2q6q2M6J08M4o1o1
-65265A00L5L5k9k9k0k1P8P8M1q6j19J0R8R8q5q6j1j2M9M8l7j00p2N4R2R1qpl6l6K8K8m7m6
-65305G6J7J7l7l7K6K7K3K3j9M5M5o2r0J7J11J11l2l1n0n0n0n0P0P1p9p8O2O1L0L0%%l2l2
-65346A33ooK5K6n6n7k4k4Q9Q9j8j7KKn5n4l1P7Q4K0l9m0j2j1K9K9l5l4P4P5rj14j09lOn8
-65389e2l1P6P7k9q4K1J38P6m6m5R9J00q5q5k0k1M8M9j6j5r3r2R4R5j4p8m2O5O3jk2k2K0K0
-65429A48j2j2k8k8L6L5J0J0RJ0J3J2n1n1LKL5L5q5q6O4O4k0k1L5L6O7o1q8k5l4l3L3L4O0
-65471A16O1m7m6j1j0N3N4kkkkL4L4l0l0OPn8n8R2R2r3r2OJ34L6r2j52k4Q6Q8l6l7l6l6M5
-65514D8M5M5M5NOONn0n0J3J4K4K4l9m0J9K0j3j2M6M6j6q0j5J13Q4m3j28jO2lr9r8Q7Q8k5
-65557A33k6POklN8N7j8q2k0J09J3j14j69m2J27J28j3j3j0rK2K2l0l0l0l1J6J6J5J6L2L1l2
-65597A34l2L7L7o9p0M0M0L9M0n7n8POLKN9N8O9n8n1n1L0L0p6p7L4L4L4L3J7J8m7m7o4o3P6
-65640E7P7J1j17n2P4R9R9J%M0M0j09j09j7j7J6J5M2M3k1k2OOk6k6lkl5l5QQQQK7K6K7K7L
-65686A77Lk9k8o1o1M5M5L2L1L2L1j4j4j4j3kkN4N4Lj25j24LO7O7l2l1qrqqL4L4JKK3K3q3
-65731I5q4N5N4j0rJ6J5m0m0k2J05O6O6p1p0L6L6M4M4j05j05K0K1j1j2J8J7J8J7o6o6klO1
-65771H8O0lmk5k6L8L9m0l9qpM1M2k3k2n7n5M9N0j9k0M5M5ppqpN1N1n6n6K8K9l6l6k4k5M0
-65817H6L9K2K1j0j1k7k7L6L7ononJJo3o2N0N1j4j3ppN7N7J2J3k0j9m9m9J5J5N4N5j0rkkj01
-65864I8j01J2J20R5L2m9m9n3n3M1M1QRM5M5j8j9K2K2m1m2qpl6l6%O4L1p6n3N5Q3k3o8mO1
-65907A48O0o4o4M2M3K3K4p8p9O2J26K1j07j24MJ06k2n2J1P5P4J4J4L1r8j53k5M4M4l3l3J16
-65945A50J16o9o9L3L4m3j07kJ26N7p0o2JRn4q6M0Q3Q3K7K8m6m6J8J8m9m8J4P8R4l4n8OQQ
-65987A88n2n2L1L2L2L2p2p1pqL2L2%jq8q8O0O1M8M8M8M8o2o2lkJ4n0q9L7O5Kl5R3J32Mo5
-66031B32o5K4K4l9m0N1N1n6n5n2n2J2J2NONNJ09J09q3q4l3l4L0L0l8l7m9P7J30O6m2j06l1
-66072H2L2qqRQm9m9k4Q0J22N7p9q0j3N1M5M5j4j5n6n7J0P4N4j0noJ0n4q6k2N0N0j0rQQn6
-66117H5n6M1M1j9k0K2Q6N1n7l9K4K2m2q6k2M5M4KKJKj4j3J8J8M6M7M6o0j16n1R3R4l8j01
-66159I6k2Q3J02L7k7k6q2q2j5M8L1l4n8M8R7L3l1l2J0Rk2k3L9L9o3o3J5P9J9m5l4L0Jo4l2
-66201F1P5P0l6o3o4L7L7J4J5j4j3l0L3O1O2k1k0k1k0j5j4j5j4N7N7m9m9noN9N8n3n3J0J1
-66242A42L5L5k8r1r4L2O4O4k4k3QQk6k7L7L7J5J5m4m5nN9R9k8j58r2R4J59Rj19n9O9R0l7
-66283A71j37qR9J00m1j04q3M2L1L1K0K0M8M8q9j52m8P9J08k1q3j9P4P3k7r2jJ27J23nj15
-66320A69j14K7K7M8M8M8M9r1r0k6k7j9j9M4J07N9o8o1LMLQQN8N8m9m8l9l8K5K5opK1K1m2
-66363A16j06jJ27J31Mj01l8O5O5q0q0K8K7l6l6K6K6Nn8n8M9Q4K1k1k1POJ%J%RQRQj1j2m4
-66408A20m3O9O9K9p8n4N3J09Mq8q7M9M8l8j45o9P9J36K9m8J6O3jo7o7k1k1M3M3K3K3m0m1
-66447I7J5J5m9m8N6N6qqO3O2m3j08lJ04M3o4r0J6N3j0p0nO1O1K2K2m1m2l3l3L1L1m9n0J5
-66489F9J5k8k9L5L6Q0Q1o5o4J2P6Lj04r8N1J26K1m4m4J3J4n8n8M8M9j%L1L2j2j2m4m4J3J3
-66531A13j8j9j9k0P7P6k2k2k3k2k2k3k2k2R5R5j%j3j3j3j2k4k4L0L0j0j0Q6Q7r9r9J9J8R
-66572A63J0J8Q3L9q8j01l7ml%JL2L1k1k2J0Rq6q5Q1Q3PQKJKKn4n3M3M2L4L3JJrj0rj0jkj
-66623A40kk8k7MMJ1J0M2M2o9p0ONJ9J9J9J9RQo6o6%%P5P4k6k6Q4Q3j2j39j11J7Q2J8n2J1
-66667A07M5j9o8mM3M3poPOPOPPq8q8O3O4l2l2M5M6qpo8o7PPP9P9NNq7q7o2O4J52J52m2m3
-66714B31k4k3k4k4J1J2J1J1q0p9J6J5N0N0M2M2Q9l8j40j40M2J69O6j48j26KP6P6o7o7j3j4
-66752DJ25J25K3j04r9K9Q0J7r7r7J6J6J7J8J8J7M0L9j4j3J5J5j02j01N2N4Ko2KJ31N9o8j17
-66792D0J1R0R1m9m8r4r3J6J42R4l4j02l8L5L6l2l1R9R9M1q6o8o7M4M4J2J3l8l8L7L6n6n7
-66831D9l2R5O9O8r7r8j6R1J22J6m3m4n0n1N0M9N0M9ppj8q2j03LP4J1n0J3O7Lj25o0Q1J47
-66872B24L8k6j8j8klklk7k7K6K6j14j14O6O7l3l2M2J06Kj05k7L6L4l0J0Rj4j5J7J7j8j8J4
-66913H8J3J1J0J1J0J2J3m1m1M4M4J2J3l5l4l5l4N0N0k4k5l6l6Q0Q1Q0P9p6p7k4M0nj10j05
-66954CLR5R6k6k7OOl7l7P6P6l8j03n6N1J02L8l7l6j4j4j4j4J2J2O5O5l9m0L5L5n0n0MLj4
-66997A37j4j5j4M7M7k8k8QRQQp6p7J27J26m9m8K5Q9J8j08j09J8N9mPPk0j9k0j9l5l4L9J03
-67039A65P2n6p0ok1k1J5J5j0j0jO2J10j8n7PN0j4p0o9PPPPk5k5M9N0rrrrJ0RJ0J0lll6l5
-67086G6lmK8K8M3M3n2n3k2k2J0J0Q6Q6l1l1n5n5M0J03N8p0o7kK4l9j2N2Q6m2j16J1J33O9
-67127C10p0j35k7L7L3l1llK5K5l9l8K5K6J8J8J8J8k6k7k6k7K2K1K2K1mlmmonl8l8M0L9k4
-67171A40k4RJ0M1M2l5l5lll7l7K7K6opJ7J7K7j01m5Q3J52K5q8q8M3M3o3o4J2J3O8O8%j27
-67213A00r5L3Q2Q2j7j6M0M0o7o6M7M7o0o0N2N2n5n5K0K1j2j1K6K7K6K6l3l3l3l3M5M6M5M6
-67253B57p7p7O4O4Q4m4p9p9J6J6j7j6M3M3r8r8N2J80L9q9j29jO8O9o7o6P5P5N1p7j41j3R6
-67292A24R6llL0K9p7p8O1O1mlk1k1k0k1O1O1rj36r8L0J33Nn5RP1P2n1n1n1n1M3M4k1k0J4
-67335A50J4oo9p0N9J22oj07m4J05J04l5l6llM9M9n7n8l9m0O7O7ool8l8K3K3N5N5n6n5QRl0
-67378A57k9L1L1m3j06m3Q3J24lj44j7P4P4o7o7N5N6qqm0m0K4K3M6M6o0o1l2l1L3L2O4O3m2
-67419A75m3l8l9ooj5j5R1R2qpqqo1o0l5R4J25lo6kM5M4j11j11%J%JR3R3K1q6j0R7O4m2p6
-67464A80L0O2m4j04KJ10M7q0q0J3P6O9l8o9p0nnnnJ0RJ0Rj8j9N2N2j0p4j1R5P2p7j56r2R9
-67507C5J64M5j05j11L8R8L4l8l8N3N4o0o0L2L2Mo0l8O9P1l6j08j06O4O5rrl9l9R3R3K0q7
-67546A21r4l0N8N9J0J0llkljjn0n0L2R6O6m0p6p6J3J3M7M6M7M6j3j3j3j2nnn9n8N6N6K5q3
-67592A11o5kP3P2k9k9k9k9L3L4JKM2M1M2M2m1m0o4o4n7P2Q8K5r1r1M4M3L1L0jjl5l6l5l5
-67635E2K2K2rj0J%%JM7M7M7M7q9q8K7R1L6r2m7m8k2k2RJ0N7N8MMj8j9R9R9p8p8k4k4KKL0
-67681A46L0m2j07j2J15M8q0m8P9R0l8j09K0J08M5n0n0J6J5n8n9K5K4K5K4opK6K5J2J1q5k2
-67720A11M3q4j33oJ37J38l5l5N8N8l8l7L9M0p8p8m5m5N1N0%j%jM9M9m7m7KKN4N5lll5l5K4
-67765A74K5n0n0P1P1o7j31m2Q5M1M1L8L9j6j5O5O5r4j58k6J01N2p6n9P0R7l1n3J0L8k5m0
-67803A50K5K4m0k5L9L1L1kll4r8j09J7J18J19m0j03o9N9N9mj3j4K3K3K3K3MMk9k8OPr0q8
-67844dL1L2L2L2K5K5m6m6lO1Rj18n5P2J21ok1M2L8k5q4k1N7N7j8j9j8j9J6J5J5J6l6l6l5
-67886H6l6M3M4l1l1L3L4L3L4jjl3l3j2j2j2j2NNL7L8JJKJRRo5j28n1P5J08k0l0L5Q0J5k1
-67931A99k2m9n0p0N7P8J4o0LL7L8k0k0k1k0nnM8M8rqrrnoooQRK0m4m2Q5R0l9j87n8J44J45
-67978B53m8j12l4R3N5rLLo3o3J2J2m1m2P6P6K2K2j0rj3j3j4j3m3m4Q7Q7J0j18q5M2L1L1P
-68020A48Ok9l0l0k9L6L7O9O9k6k5k6k6N0N1o7o7k7k8k7k8M5M5M5M5m3m3N3N3k5k6K8K8k1
-68060A85k1k1k1j2j3K0J9L6L6NMj12j11O8J97N9j54j05K2R4l3o3%N4N4K7K6M4M4j16j16N3
-68098A49N3K2K1o3o2J1J2j2j3J5J5Jo3j02K4R0K5q3k0J27J27l5j62j1J17J13j5p8j5J4n0
-68135A52k7L6L7k8l7K7M0M0l1l2l2l2j5j5J7J7K3K3rj0p2p2K4K3P9P8k3j51j04K3Q0Q1K3
-68175A33K3l1l1p0o8O7O9Q2Q2Kj26r4L4O8Nn1J3O2ko2o1L1L0j2j3M1M0mnnnlmlml1l1O4O5
-68221A95m4m4L0L1l7l7J6J7L1L1k1q5o0O7J60L1q3q3O9O9o0o0pqJ3J3M5M5p8p9Q2Q1k6k6
-68262A88M4M4Mo1qJ20Lj25j21PO0mQP%%%jk8k8LO7M5q3p4j1K6K7j3N0P5n2o6kQ2Q3rro1o1
-68309A26J2P6N2p5q8k5K8K7L2L1l0l1l0l0K7K7P6P6l5r9k6J02M0q7j19RJ00k8o2KQ2J9l7
-68349A42l7M5M5k9l0K4K5qqj4j4j4j5K2K2j0j1M5M5o2o2N0N0j4j4k2k2RJ0l1l0L4L3L5L5
-68390B24O3O2o7j30r1J5J5J6K2K1j8j8j8j8P2P2l5l5%jl3l2J6J6P6P6n7j22m6O1R8qq7q7
-68431B2O1J24M7o1o6lR8R7M0o7j07m4NMk3k4R1R0n9n8%J%JrrrrONONn9n9NNL2L2%%L2L1l2
-68482A42l3K1K1K1K1j9j8j9j8J6J7M2M2P7k9j19j18J5J4J5J4N4N3j1j0J5J5m8m9Q8Q7o2j90
-68522D7j05J06J61L3p9j6Q9R0p8p9j4j4L9L9k5k5J8J9ko5r3L5L5k9r2L3O5O5j8j9J3J3QQ
-68562A63QPp2p3L3L4j1j2N2N3m9m9N8N7j16j16L7J65M0q7k9R9J39p4j67l9RRj5j4J09J10
-68600B59m0l9j3j3J9J9pppqJ9J9m5m5N4N4j0rn4n4n3n3R4R6j1j2J2J1qp3k9R8R8l0r2k9P0
-68644A81Op6p6O9O9m3m3N9O0m0j04KJ29P0n8n7P1N4n2n6PN7pp1pK5l9r0J6J05J05l8j01j4
-68685A13R2N7n0p5p4K5K5J4J4J4J3LLKLlkl5l4J00J01k5j31n7N0M7o0q7k4Q3Q3rrqrnoK7
-68730A66K6n6n6QQppK5K5nnnnM0M1o5o6M1M1M0M1M0L9o7o7m4m3K0K1JJK9K9k1q5m8N7O5K
-68777A54k0k1K1K0m4m3j1j0j0j1Q2Q2k4k5R5R5n5n4o4o3l2l1Q5Q5k2k1j8j8M6M5m3m3j1j2
-68817A04RRk3k3N6N5n1n1P0O9l5j00J4J41L9q9j03K5RRJ8J8m5m6NMNNj2j1L3l2n0P7Q1m7
-68860A37q9L9J37Rj45j43M4J71R0l8k2k3k6k7L7L7o1o2l0R7Q1J8m5m5m4m4K0K0P5P4p5p5
-68898I2J7J7N0M9LKo1o2L3L2l0r4k4J04J03k4q4k0M2M2j2j3j3j3p0o9P9P9j8j8M6M6m4m5
-68939A22O3O2l0k9L0L1l5r9p5N3Q5K0ko7q2j8M7J11O3o5q9k4L1L2k8k8rrM5M4O8O8k8k9k9
-68980B00k9K4K5n6n5n5n4K9K9J04J04m4m3L1L2o3o2L3L3J8J8j4j4m2m2m3m2P8P8K5K5l3l3
-69020A62jjk7k8K5K6L3L3%Jk7k7NMM4M4l0l0o0o0L6L6POm7m6k9k9Q0Q1L1r7o5kN7qm3m2K8
-69066D0K8K7K8J7J6M5M4p0j34LJ31J19qj25o1kll0l0J12J12k7k6pol9l9L7L6L7L6m3m3r7
-69107G8r5M2M4M3M3M2M1J0Rqqqqm5m5j4j3L5L4L5L5p2p2M6M6L9M0l5l5llK9K9p2p1O7O7k4
-69152B23k4k4k4mlK9K8m7m8ONOPN9O0n0n0m9n0LMN7N7J0J1J1J1l1l0l1l0j9j8L6L5M8M7n
-69197B16nm8m8K7K7j7j6k7L7K3q2j06M1J22N7j4j4mln7n7L8L7L7L7ppK2K1K2m1o9L7P7J4
-69239B70r7l3K3K2m8m8%JM7M7L9o8j03LJ23O0n7n8M6M7k8k9J9K0p7p7Q5Q5j1j1nnnnL7L7
-69282B46k7k7QQn6n7L1L1jjL0K9L0K9p9q0m8m7R8R8n1n1j3j4j3j3L9M0L9L9k8k8r1r1N3N5
-69325H7K3K3j%j%QPQQm2m2O4O5j0j0K2K2k4k3n5n5M5M5j9j8m5m5N4N4L2r5r5L1R9R9%Jl0
-69371A87l1l0l0L3L2l1l2M2M2k2k2J2J3q6q5N3J81M1q7r4L3R4l4o3Klo7l6K8L2l2l7R0R1
-69412A84l7r7l3P3P2o3o2M4M4NONOmmO0O0m6m6j4j4K9K8l6l6l3l3O7O7L4p2q1j6Q1Q2K1K2
-69456B63j8j7j8j7m6m7j4j4P0P0l7l7j8j7M6M7o6o6J7J23R1j5r1k7K0K0K4K3rrp4p3L9L9
-69497A62k5k4L3L4o8o9N9J22M0o6n1n0n7n6L1L3L3L3M4M4k0k0k6k7OOJ7J6J7J7K4K4m0m0
-69537A56NMk3k3N8J23Mj03p8K7N8n0l7K7K5m0n0J5J7m7m5O1R8L4n8n7k6k5MO7R6j1q0j6M8
-69579A58M7k8k7n4n3m5O0J35K9j07j07PJ14P1P2Lo0o6M1J11Nj24j24K7J33J7q9q2K4J7J8
-69616A23K4K4K7K8mnJ2J1m3m2J3J3q3q3K0K0K0K0l5l5L9M0J3J4l6l6N3J16M9n8m5K0M5k0
-69656B19m1m1K9K9J4J3Lo2q1K4R3K9n1n1kk%%L1L2l3l4M1M1p1p1M3M2m0j04l9J10J31O7k5
-69698B43k6llllpoooOPOOkkn6n5n5n4J04J05mlK8K9poK2K2l7j01j6R0R5n4j38p4Q0Q0j2j2
-69747A72j5j4j5j5K2K1K2K1n0n1M6M5KKl0l0mlK8K9m1m1L4L3lkllm1m0J2J3K2K1j1j0l7l7
-69792D9L7L8L0L0L0L1p4p4M4J07J8q8q4K2L9M0qpLLMLpqo0o1jkR5R4m4m5RQL3L2k0k1m5m6
-69840A04j3j3P6P5k0k0K2K1j0j1k8k8NMj9j9M9M9J3r4r9RP0Ok5k6R0R0m8m8j0rj0rJ9J9J9
-69884A81J9klklK5K6k8k8n6n6L9M0M0L9QQn4n4k2k2L5L4m1m0N8N8NNm3m4m3m4M7M8k3k3R
-69929I3P3O6m1q7q6K5K4N8N8l7l8KKKJm2m3L2L1j9k0L4L3QQPQl4l3Q3Q4k7k7JJJ7m8p5L1
-69976A25R0K5o7o6L0R5Q6k0q3q3j4j5J8J9l5l5L9L9M0L9j4j4J9J8l9m0J4J3L4L4KKonn9n9
-70019A27J8J7J7J7kkl4l4%JN4N3o0o1k9k8O7O8k7k8k9k9K5K5PPPPONOOK0K0n4n5M2M1M2M1
-70066B74o6o6L0K9l6l6nmM2M1J0Rj3j4j4j4N8N8l8l8l9m0pqppppK9L0k4k4K6K6k7k7k0k1
-70112E3J2J1J6J6J12J12j50j51n3n5J05J06P3P4k8k8o0o0L0L1L1L0l7l8nnJ2J3J3J2m3m3
-70150A06P3P4l0l0l0l0J9K0l3l4ppO8O8J7J7j5j5o6o6j3j3N7N6LLk9l0LKL9L8POl7l6nmJ6
-70196A62J7j5j6l7l8P9P9j2j2j2j2rj0M4M4k3k4k3k4qqrqL2L3q4q4Q2Q2j3p6k0J08N8o9p7
-70239I7N0N1p8r7L0J43P8j6q0m8m8qrO6O6k9k9O2O3r6j60o9J41J38J1q3j9Q3K0p5p5O6J29
-70279B75L5r3p2N6N1p6q1j8mmOP0O0o7j20QJ62R9q3j46l4L1l5l5J06J07MMMMm6m7K8K9K6
-70320B04K6k7k7o5o5R5R5l7l7J3J2k5q8j5J12R9k8j17J2P6P6n5n5l6l7N9O0j5j5j4j5n1n0
-70360F5n1m9L3L3J23J23N2n4j05m1J2J2J6J6ononL9L9j00r9O0O1j3j4j8j8L6L5J6J5M4M3
-70400B89n3j18m9N6M5j9q6k3L7L7l3l3K2K2K3K2lkK9L0QQQQm9m9K5K6n2n1O2O2mo7k4Q3L5
-70444B22p1p1L5P6l1j17n2P3P4LLj3j3M0M0n8n8qR9R9pj6j5%Jl1l2k5k6K7K7JJl1l1rrM0
-70490A37M0Lo1j8Q8L8r0n9O8J42J4j66j01P7P7n7n7K7K6K6K6l1l1K3K2J4J4k2k3pp1o2O6
-70529G2J17j1q5k0R4R4o1o2rj0O5O5J0J0o4o5L2L3m3m3J0RRJ0k4k3RQK5K5ppJ3J3o1o2M1
-70573A07M1l4l4J04J03j16j17M8J11mj33l0R7R4l5p4j0jjN0N0m5m6m5m6P1P2j9k0J3J3P7
-70611B41P6o2o2j3j3j4j3J9K0n5n5J8J8J8J8N5N5m0m1rrqrk1k2N3N3k8k9LLm4m4m5Q2R9L4
-70655B29o0o0J5J4j8j7M2M1l3l3k0k0k0k0Q1Q1ONJ5J4p8p8M5J09L5r2j14J4L2l2n0P8R1K8
-70696B30l0l1klrj0j0j0P1P1Qj19j03l9J7J7L8J03N1p7j34pN3N2j7j7N7N7J0Rk2k3J7J7p5
-70738A40p5L1R6M3q4m1Q8L4r4m7Q0Q0m8r7L0J22oj41p7Q2Q1l1l0M3M4n6n6L9M0n8n8N8J22
-70777B54N8p0q3j9K5K4mlm6m6M9N0J1J1m3m2n0n0O7O8M7M7j6j7m9m8J5J5l2l3o4o4R6R7N5
-70819B10n2p9j5M9M9l5l6K8K9K8K9llkjL1L0OOk6k7o8o9o9o8Q1Q2P8k8p3p2K7K8K0J9K0K0
-70863A44K1K1m3m3L9L9k5k5J3J3J4J3o1o1M5M5k7k7P4P3J9q7o7lL0l4r3k9O8O9l4l3K9K9
-70903A06K9K9l9l8O8O7m7m8J6Q0K5q1n8PL1l4l3L0R2K7l9m0P7P6l0l0m2m2m2m2O8O8l9l8
-70944A34JJk7k7K4Q8J4r3j05K3R1K6n7PJ08J09J0j17q0j8L3L2k8k8J2J1J1J2rrrqJ6J7J7
-70986A82J6l1l1L2L3n1n0J3J3o5o4Q3Q4JJllj6q0j8J11J19qj11J7P6J3q8q8M6J11Oj23r5
-71026C2L2R5L0q5q6K3J50O2o5q6k1MNRQM2M2o4o5N5N4n2n2K1K1K2K1k7k7L7L8J3J3J3J3o
-71069B19np0p0K5K5l6l5J3P7N7p0p5N3P3Rpoj1j1J6J6J6J6o4o5M3M2j8j9M6M5mml6l7J5J4
-71113A77J5J4m6m6j5j4o1o1N5J19O0m6n5RN7qm2m2J9J9J9J9K6K6k7k7K2K1j1j0nmnmO7O7
-71156B82mj11q9J7Q3J9m5m5j7j7k6k6K7K7J0RJ01J02l2r6m9N7M9j6o3KJ8J8K2K3PQo6o7M6
-71198A58M6J3J4n2n3K2K1l2l3jjm8m9KJ09Q3k4k9L5On7q1K5J22N9n9n9POOOLKKKm3m4N2N2
-71244A88J5J4k7L6L5p0j00l7Q1J6o1o0J01J00Qr9m0O5L5k9n8n9L4L3L7L8l7l8NMMNMMMNo
-71288A50nO9O9kkr8r7n2n1O1O1J6m7m4O3J11M7r1j55m7N8P0P0k5k6POM9N0m7m7m7m7j5j4
-71330bR5R6k1k1J4J3J4J4n7n8mmP8P8m0l9llkll2l2M3M3O3O3p6p5j5j5j5j5J3J4M5M6l9m0
-71375A21P2P1N0n6p0p1J2J2J2J2j7j8j7j8kkL0K9P5P5q5q5J8J8J7J8OOo1o1L4J61N9o9q3
-71417A93k0j9q3n0P8J15j4j19QP8P8l0l0L4L4l6l7l6l7nnN8N9m1m1K3K2n9n9M6J10M4q4p6
-71458I9j2N3N2m9n0K0K0K0K0n8n7OOQ5Q5k7j54o4O2J61L4q2q1N9O0qpm0l9J1J1M3M3l4l4
-71499A54L1L0m9m9J5J5l3l4P2P3l5l6l5l5l1l2P6P5J9K0J9J9m5m5J9J9j9j9j9k0J3J3k0j9
-71540A07O0O1m7m6j1j1K0K1JKl0l0j4j5N0M9p8p8J05J05K0j08q4M4R8l0n4J0P1Pj02j01M6
-71579C8M8M7M7o1o1MLN7N8m9m8M5M6n3n3k7J00O5%k5k5k9k9n1n1N4N5K4K4j9M4R0l9j46j45
-71621f2L1J58J51o2j25LO7O7j9k0j9k0kkO2O1o8o7L8L9nnnoL9L9k5k6j1j2j2j2mlN6N6n3
-71665B22j17n4P3Q9m0j08j08M3M2M3M3QPPQo2o2Q3Q4k6q9k6J01Q1m7o8lQPjO4M6q2q2M6P3
-71708B03Qk3M0N8p0j36p3P9P9j3j3m1m0J2P5J16j1p5p4L5L5o1o1Q0P9NOJKKKnnl6l7nnnn
-71754A23P6P5q3j48k6J02R8l0k2k2K3K3L8L9l6l7QPk4q7o1O8R9k9n4J0N6ro4o5K7K8K3K4
-71795A50N5N6m0m0l9m0N5N4KJj2j2o6o6N8N7j7j7P5P4nj33r8L0Q8Q8K1K2p3j37k3J05P7n0
-71836B00j13J4J07k2r9l5R5L1r8r7L6L7j0j0R9R9pj35m7Q1P7n0j39j0Q6Q6n9n9pR9J00pp6
-71875A67p6N6N6j1j1j0j1l3l2jjL3L2m2m2o0n9R3R3K9p7n0N6R7L3k1k0k8k8n9o0M3M2M3M3
-71917A84J1J2J1J2p1p1LMJ6J6l8l7L1L2jjM6M6M6M6q9q8j4j4K6K7K7K6poppn2n2J02J01K1
-71961B91q5q5K1J0J0OO9O4m4j18j17M4M5M4M5k1k1L3L3j9j8j8j9K6K7k7k7M5M6k8k9j8j8
-72000A47L5L5o3o2l1l1%%N3N3n2n1M0M0L5l0RJ14N6j58j55k8J35J35j6j7k5k5PPmmnmM4M5
-72043B29j16j15M4M5J3J3P3P2k3k4k8k8k8k8noK7K6k1k2L2L1jjjkL6L5j8j8k5k5K8K8K7K6
-72086B50k6k7j9j8J3J4j9j9n0n1M9M9J7J7n0m9MLL2L3l9l8K8R3J00k8j10m6O9P0m0l9J2P6
-72126B61L9r0n8P1K9l5k3J05R8j15k39j11J48J50pj35m4Q4M4k0k3M0P2n6j10j09O2O3L8L7
-72162A66OOMMMMMMMMm0l9qqL7L7q1q0M4M5rrKKn1n2P0O9jkN6J20M3q5n0J3lj32q2M6J19N5
-72212B36k8k9%%NNm9m8k0k0J1J2QPM0L9%%l2l2k3k3RJ0P3P3k2q5n8P1Q3K0m9m9k1k2llml
-72260G9L9L8Rn6k0J09J36Rj02j02K9K8n7n6L9L9K5K4k9k8nnK7K7o5o5L1L0M2M1n5n4o2o2
-72300b2P6P6kjkkl1l1K0Q5N7p1r9L0Q9Q9L4r3q1j8R0R1j4j42n3P4Q2m6j55k7J08J08o3j28
-72341B8qJ20J15j2p5p5L5L4K3K4qrJ1J0J0J0m1m1rrk9k9O7O6J6J6l7l7j4j3m6m5L8L9L8L8
-72384B01j9j9j9j9R6R7o2j25p2N5P6P6l8l8opk6k6k6k6P0P1k6k5l1l0K2K3ppK5K5Q4Q4j18
-72426B33j19J1J2J1J1J%l1l1J5J5J5J6j5j5J7J7lml5l6K8K7m6m7ONOOO2O3RRkkn1n1J2P7
-72472A96Q0m7p9p8j2j2N0N1M7M7l2r6j05K4J01L7n7n7O8O7k8k8NNk6r0NJ33J52o0j46j8R2
-72511A89K8n4n4L8L8k7k6K6K7L9L8j13j13n7O8J08M4onK3K3n9n8nnL8L7OOl3l3M2M2l3l2
-72553A47jjj7j8L2L2no8l7R0J12j6j32o7R2R3nj32n1P7P7n1o1O7R5l3n7ON6qp7j3Q5Q6o7
-72595B30o8K9K9k0j9k0k0N5N5KKm0m0qqN7N7l9l9K4K4qql8l7L7L7o4o4L2L1p7p7M5J73P2
-72638B97n6j44j6Q4Q3k5k5j9j9J3J4n7n6k4k5O2O3QRM2M1l1r6o0O9O0mo7o7LMM3M4j0j0j
-72681A27kL1L1m9m8K6K6K0K0J9K0l8l8opk9l0K4K4M6M5p1p1J4J4J4J4%%L3L2K2K3qp1j03
-72724E4K6J09J10o1o1ppo2o2k5J03P5n3o2KN7N7p8p7RRRRKLKLMML6L6J1J1m3m2RRQRK2K1
-72773A79l1l2j4j3J8J8O7O6j4j41p3N6J00k7j9j9M7M8rqK3K3q7q8P2P2LLKLj0j1j0j1k8k8
-72815A27K5K5ONNNl1l1%JJ1J0M3M3p6p5O4O3K2K2j0j0q1q0N8N7k8k9K4K5o9o9M9M8J6J7j6
-72860A66j5l0l1M5M4llllm6m6K8K8K5K5n0m9k8k8M6M7N8N8j6j7k6k6k6k6jjL2L1j9j8j9j9
-72904H4ooR0R0o0o1L5L5NONNj05j06N4N5j1j0M3M3LLn0n0l7l7J09J09M0j72j23LJ06J07J9
-72945B15J9k2k2J0J0k6k6k7k6j2j1M2M2k1k0QQK4l9n2P7J01k6o4o3O6O6rqn4n4P7P7k5j53
-72987H2o5O3P6n1m4K1P7J3%%K1K2n4n3M3M3l0r4n4P4J02k7r7r6P3J39J1j16o6O1J32Mn5n4
-73028A01L2L3k1k0J8J7J8J8p4p4jO3L5r3n3J0K7K7j%N6N6K4K4n0m9K1K0L1l3p3N5R8L4l9
-73069B37l9kkn6n5N8N8MNpoK5K6r6r6j5J12O0o7r9K8J00k9q1j6P1P2m2m2O9O8m9m9k3k3k3
-73112G6k3n0m9O5J29N9p0q2j9O6O6k5k6K7K6ook0k1k0k0L3L3L3L3K1K2j1j1J6J6l7l7rrr
-73155A61rJKJKk4k4L0K9j5j5N6N5n7j22k7J01P7n1o1MN6N6j4j5j9j9k0j9QQo7o7J04J03K3
-73198B32j04q6M2R4L0o0o0N3N4l0k9jkNn9m6Q2O8Lk7k7L4L4m0m1j7j7L6L6J3J3J3J3j6j6
-73240A77J2J2J0n5o6O1N6p1q5k1M5j8o7mM8M9K0K1QQl6K8M7q2q5M3J25lq0j5Q7K3p5p5Q9
-73282A31R0oon0n1r4L4J17N2o3o4Q1Q0p5p6K0Q4J0j17n0P7L8k6mO0K5j03q0M7P8J4o5o4K8
-73322G2K7K0J9l3l4j4j5L9L9OOONl2l2l2l2P6P6n8n9P1J35O1o6j13J5RJ0l7l7J6J6j0j0P7
-73365A87P8mj32o5O3J31Ln7PO0o8j39j0J16J16l6l6L5L4j17j17n3P2L3L4L8L9p5p4M8J11
-73402B22N6p2l4L0k8r1l4L0O4O4O2O1p8p7klllL6L5L6L5k6k7n8n9j8j7j8j7K4K4N6N7k1k1
-73445A85L2L2q7q8m6Q1J01L6l7l7m3m3m3m3N9N8l7l8P9P8K0j08m9P9M4k1l1R6R7l1j07m3
-73483A45L1L0J3J3j9j8m0m0m0m0N3N3jjQPo7o8N0N0J8J8O0O1Jj26l8R0L6r1r2L5Qj18n7J55
-73526G9J56n8j41j5J37Qn3J1J17j1j13n0K4K4k7k6M8M7n3n3J28J28j11j10K4K4k4q9l1R4
-73562H4R4L0j%o9o8POQPQPJ7J6J6J7m3m2m2m2L6L6L6L7m4m3j2j2k1k2R5R6k6k5NO9O0o7j16
-73608I2J2P7P6l2l2m9m8O1O1J4j14j44j8P2P4M9N0j5j5j4j5j6j7j6j7J8J9r2r0J2J38P2n5
-73648I8p5N4J11J12l9m0m0l9OOk6k5P4P4l9l9lO1O9n9l9K4K9r9q1M6R9k8j20PJ02L9n3n2
-73688A15O1O1p6p5K1K0l0l0KKN1N2J9K0r4r3M5J08M4o3l4P3P3l4r9l5L6L5p7p8O1O1K8K9
-73729A99k9l0KKjkkkj7j8j8j7l0l0M5M5O9P0m7m8k3k4N1N1m8m7NOO1O2j3j3n0n0j8j8ONN
-73775H9OK2K1j0j0OPO0N9m5m6j3j4L9L9j4j4mmnmMMMLL0K9K1q5p9K7Q0k6j19j2R6L1p0o9
-73822C4Q6Q6m3m3L2L2q1q1J5J5K3K4K3K3m5m4N1J15K2q4n6Pm8m7K7J33K4j03p3N5J35Qk8
-73861A94k7K3j04j07K0J39P6p3p2ONO9O9k5k5k5k6O9O9q0q0K1K2K1K2j3j3K0J9q3q3O7O6
-73900A61K5K5K5K4q3q3K2Q7M5q3q2M5R1K6LLl7j01l8R0J02k6j28jJ30O7j24j24N8N7ooJ2
-73940A76J1k0k0L2L2l1r5j5J12Q0m7q3j9JKj7j6M8M8n9n9l2R6R5l3n9n9L5L5LMj6j5J7J6
-73981A48j2j2m4m4M9M8M9M8l0l0o2o2N4N4j0j0j7j6J5J5m2m1K2K2N7N8O5o2o6o5rrqqR9R9
-74024B43k5k4k4k4l6l6K9K8QPL6L5k2q6o2O5Q2J9kjl5l5l5l4K7K8K8K8l5l4kkL9M0o7o7J11
-74068A65J11l7j01l2R7L6r1r5L3N6pn3J1L5L5l7l8onRQRRO6O7LLo6o7kkLKL5L4n6n5QQK0
-74116A13K0j2j2P3P2p6p7RRRRl2l2L1L2k9k9LLO9O9l7l8k3k4M0M1J1J1n3n2J2J2J2J1MMk9
-74161A24k8N4N3k1q5n2N3N8pRRM1k3l1l2J%k5L8P1Om0m1j2j3l5l5M0L9O3O2O7Lq8q8l2L2
-74205A35Q3Q3j1p6n9NQ1Q2p0p0j4N0l6r9n1N5Q4k2m8J5O9Nq8k3N6N5l6l7N6N5n7n8jO2k6
-74247A49r0k6Q1M9n8k7L8L7k6l8O9P7J3p5j0M5M6p3p3l9K6O6Kn0n0K8R1L8k6J3J3k3q7n5
-74288E5N2N5n2j13pO3O5k0j9j6j5oN9J12M7p6p7k1M3K3K2m8m9JJL3L3m4m4J0RLKKKj0j0O4
-74333A29O5N2N1k3k2l6l7J8J7m4m3L1L1m3m4m3m4Q2Q1K9K8kkklp0p1j8j7L9L8P1P1q3q2L4
-74376A38L5J5J5l8l8o4o3N3N4k9k8K4K4K5K6K5K5q4q4L4L3J9J9N0N1k7k7k7k7KKJKj9j9j9
-74419G9j9L2L1%%O0O0j4j5J4J3j8j9j0j1o3o4N6N5m0m1%J%%J9J8N0N0p0p0NNK6K6k8k7N1
-74464A42N2m4m5L3L3k0k1QQm1m1QP3O8l8k7L6O1m6r1J6J02L9p4p5L5L5o5j28m5J03J27K1
-74503A99m9m9j9j9L4L4ppq2q0P0P2lo7J6J23R0j5q3j8J3J4j4j4M0L9OOk5k6q9q8R2R3jjl2
-74548A53l3l4l5R7R7o2j68m1J06O0r0q6O1J62N6p7p7P8P8j7j8j9k0j9k0l8l8L6L7mlmlJ3
-74588A28J2M5M5m4m4j1j2K5K4n0m9k9k9J04J03O9l8o7mQRo3o2M1M2M2M2k4k3o9o9K1J49J13
-74629C35M9m4m5q1q1J1J0M3M2k3k3RRq2q2P0O9K1j08p1qN1N0N5N4o7o8j5j5N1N2J9J9NMk7
-74672A88k7k6k6M8M9J%l1l1l9l8L5L6M6M6n0n0MMMML4L4m0m1N4N5m2m2k1k2J0J1Q1Q2k0j47
-74716A33q0M9P6n2p9j5L7L6j4j4O1O1l5l5llM6M7O9n9j38p4J05J06n0m9MLJ1J1J1J0j9j9
-74756A38N1N1o1j25l1R8P4n3p7N0O3O2o9o8k3k3N1N2M5M6k9k9m4m4L1L1L7L8j5j6m8m8NN
-74797A25M0M1L3L4k8j35j03MO2O3L1L0L7o9j20n5R6R6j6j7K1K0l3l2j2j2O2O3o1o0qpJ2J3
-74837A15J3J2M0M0p7p7N3N4k1k0kkklMMMMJ4J4J4J4K2K2l1r4n6N1P9P9m4j07n7N0L3L4QR
-74883A93PPm6m6k7k7NMP2P1m5m6O4O5j1j0k6k5k6k5m3m2J1J1J4J4M5M6k0k1n2n2J0J0J0J1
-74925H0P7P7K7q0r2J5J39P6n2j16n5N2M2o4q7k3Q3Q3rrMNMMl9l9l8l9K4K5K5K5L3L3k1k0
-74968A50n2n1K3K3m0m0J14J13qj15o8L9L1p5o8L7O4O4J7J7J6J6J6J6p4p4K2K2K3K3J3P6J9
-75008B89q8q8J9M7j7q4k1O7O7ml%j%%K0K1r7r7M9N0M9M9m9m9m9m9R9R8l9j04m3O2O7Lp1p2
-75052C1K0K1O2O2m8m9j9Q6Q7j9p9p9L2L2J0J0k1k2mnnmllklL6L7k8k7Q3Q3o6o7l2l3P4P4
-75097B22M1M1j08j09RRJ0Rl5l4L0L0qqK5K4k8k7MMJ8J8m6m7M4M4K2m1o4M3P9J5p1p0L2R6
-75140A73L4p3p3L3J14N0n6n7mlK8K8K4K5l9m0K6K6l9l8n6n6QP%%L2L2Q6Q6k1k1j3j4j3j4
-75183A82m7m6J7J7L8L9o2o1lJ05P6l0n8OO9P0p9p9p8p8L3L4L4L4j4j5J8J7m9m9J5P8Q2k4
-75223A92o7o7onN9N9K2K1m2m2k7k6q9r0R4R2L0L0n5n4J0J0J02J01q8j53J4J42P8m9q3j9J
-75263I5JL8L8J8m6n1P7J00L7n8n9KJJ8J7q1q1p3N4Q2J8J1J0j3p8j03K4Q9K6n9n9Q5Q6k5k4
-75305A17QPK6K5p3p3n2P4J03L9n7n7M5M6k6k6k6k5O2O3jjQPk4k5k8k8L5L6J4J5M6M6o8o9
-75347A63nnm0m0K4K3J9J8J9J8k8k9k8k9k3k3M1M1N6N6n0n1j6j7m8m7M3M4M4M4o6o5jjM0M0
-75390A21QQl8l8ooP7P7M5M5j31j30oJ01Q5k2n9NM6j8j8M6L5k8q8k5N8N8m4m5RQQRj4j4j5
-75434A04j4J7J7J7J8LLLLl5l5klllo7o6M9N0J8J8J9K0j3j3l8l8K6R0R4j2r7r7O8O8NMopo
-75482A59pj8j9j9j8L2L3%JL2L2l1l2n8n7M9M8jkkkN0N0n7n6M8M8j7q0m1O5O5m1o7llo6l0
-75527a5P4Q0k7j32nJ41J43J2j16j16J3P0P0k5k5J4P7Q5m2q2j7KLo8o7mlL5L5L5L5MNj03j01
-75569a5N4N5L5k9k2J05M6q2j44j6J31O7o1o2Q4Q3r8r9QQL9L8L9L9j08j06NJ31J29Jk6k6o5
-75609A38o4M2M3rqrqmmnmk9l0L3R7J1j18n7P0J02k5j28%Q0J7q1j8J00R9O9n9m6m5J0J1m2
-75651A29m2K0Q4L9q8j21PJ05M1o4o4O5O6JKJJo2o2L0L1l3l3J2J3n1n0N6N7l5l5L2R6Q8j8
-75693B18r4r5k6k5O6O6pqL7L7n8n9jjL1L2K0K1K0K1PQk4k4p0p0NMJ02J02n8n8k1k1L3L2N9
-75737B01N8n8n9mmmmj5j6j6j6M2M2k9k9RP2M7n9l2L1K9l5p9j6M0M1N8N8Qr9j02ML3L3j1j0
-75781A09O4O4o7o6j4j3N9O0l7l6%JN4N4PQq2q2k6Q0N6qm9n0%JQRM1M0l0l0o2o2OOOONNON
-75831D6j0j0O4O5mmmlJ4J5l4l5j5M8Q8m0p3rM3M3k1k0K3m1j10J7J01J02j7j7J6J5r7r7M1
-75873H0M1rj0rj0l3l3M2M2O5O5l1l1o1o1pqL4L5L4L4l3l2K0K0pqo1o1M9M9J7J7MLLLl8l9
-75920G5J5J4l0l0O6O6l1l1l0l1R5R5L7r2j10J7O9Nj26j25R2K22J13r9j04l9k0k0J6J5j6j6
-75958F2j6j6L3L2L3L3j7j8j7j7j6j6m8m7M2M3J1J2jjn4n3M3M4J2J2N6N5n1n0M5M5J3J3o3
-76000A38o4JJQQn6n5O8O9l8l7K0K0K0K0l1l1JJM1M1k2k3K0K0m4m4N6N6n0n1J4J4J4J4JJ%
-76045A21JN1N1n5n6k2k1J0J1J7J8J7J8p1p1L5L6L9L9k5k5MLMMk9k9LLm7m6N9O0p5p4L7J64
-76089A59Q2m6l1l0K0K0j3j2k3k4k4k3P6P6p2p3j6j5j6j5K5K6K5K6nnnnN2N1j2j2k8k9L6L6
-76132A76k1k0k1k1j9j9M4M5L1L1l3l3PPOPm8m8m8m7M6M6j7j7OPJ0J1j5M9Q5m2r4r2NOL1L1
-76177C2L2L2n0m9N5N6j2j3m4m3K2K4K4K3M3M2k1q4p9M6M7j6o7O2J25lj13m9N5N6k6k6OOr
-76219H4j0N5N4q8q7O1O1l2l3%jK4K4K1K0n7j20n1P6M6M5j0j1n5n5M9J14M9p8p8N0O0lk3k3
-76261G8j0rK3K2k9k9k8k8L4L6L1L2j7q2o0O5J46J8n2n1j1j1m3m2R8R8q5q6l2R3O6o2o0NK4
-76302D2K4l7l5K7K7M4M3o3o3m4m6J9J8M5M6J4J4m9m8J5J4O8O8MMmno8o8L3L3L3L3%%j%n2
-76348H5n2J1J2K4K3K3K4p4p4L3L2l2l2O7O7K0j07p8M8J17N3rrm9m9k8L5Q6m2j08m4P8Q0k4
-76388A07k3K4K5m0m0k6k7k5k6M2M1M2M2K3K2K2K2q2q3K4K4K6K7l7l8K1K2K1K1K8K8j13j13
-76427a9J4J41Q2m6o0Lk8r2m2Q4J17j0p9j4M1k2l3l2P1P0j07j06M3M1KLKKp6p6P3P1L7L7k6
-76469F6k7qrqqK4K4K5K4n6n4PQM4M4n8n7J4P8N9o9j19QP6P7J8J7l9l8k8J00J04k4j20n6P
-76512D6PKJO6O6q6q7O3O3q5q5O2O3ppqpk3k3M1M1k5k5QPm9m8J5J4kkO0O1m6m7J8J8j9j8J4
-76560C7J3L7L6MNj24j22J09J73m1j68l4J78O4j49j31J64K14%j71m3R1K7l6l5NMn9n8O9P1
-76597A30POo5o5L1L1qqpqj6j6L4L3Qn6o4O3P4J0m2m2MLk8k7k0k0J2J3j4j3lO0Q4m3r7l5Q1
-76643a3P9j1j1j8j7j6j7k8k8M2M2K2m0q2M6J06M3l1l0L6L7l7j00r6L2R4R5n2n1k0k0LKL5
-76684dL3j2j3J5J6J7m7q5M1J00L7p9p7NON8N9q1q2M1J67N1p7j03K2P6J2p6j2L0L0L0L0j3
-76724A15p6o7O0O0o8r5L2R3L0o4o3L4L3l9m0M9M8o7o8L2L1k1k2O4O2n3n3K3K3K2K2MMk8k8
-76766a1lml5l6L7L6j7j6jjl3l2N5N5KKJ7J8N0N0p4p3K0K2j3j2j2j2N0N2q7q7M2M1RRK9L0
-76811F7m5m4QRQRl6l8N1N0Q3m5q8r0N1N1jkN2N2m3m3K7K6k5q8%J27N8p1j19QN8mm4m5K5K6
-76857b5lmllmlmlL1L0m2m3K7K7K6K7k4k4PQj4j4j4j4K3K3k7k6OO9N7p0r4l1O3O4mnn3n4M2
-76905g5J05N9m7n1J1Rn3m3K1P9k6q9J6Q8Q8o6o6l5l5QQM0M0p4p5J07J06j8j9L1L1m1j03n8
-76946a27M9P3Qkjn4n4k2k2LLL6R9Q2k4n5n5M0L8M0L9q0p9J6J6J8J7l4l5K0K0J9J9o4o5J0
-76989a08P4O0m4p0ok0j9J6J6N1N0m4m5kkjkj2j2M1M1qqqrK4K3l0l0K7K8k5k6ONk6k6O0O0
-77035al6l6N5N3q4q4N4N4k0k1L2L1%jool2l2k9P7P9k5j02l9P9P7k3k2k3k3nonoN2N2p9p9
-77081a30k4Q3N5n1l5K9K8l5l7O9P0l4j09kJ26O3p7p8L5R8J0r7r3J3K6K5m3m2M3M2M3M2l7
-77120b4l9opL4L3L2L4r0r1K6K6J6J5j6j6K0J9n5n4k5k5P2P1o1o0L5L5K5K4k9k9L2L2k1k1
-77162h8J0J1o4o4j2j2O2O2J3J3m0m1L9L9PPjj%jl0l1K3K2J6J5q1q1M4M4rj0%jj%J5J5J6J5
-77209h0m9m9MML3L3%Jk2k2L2L1KLN5N4p9q0J5J6JJL3L3m7m8M5M4k7r0k6Q1K2q5q3K4P7J3
-77255a30j9j9j2j2m4m4K1K1K0K1O3O4n4n3K0K0k9k9M6J10M3o1j03LR0K6q6q6M8J13L4p3j9
-77294a10M4j1j19n1R7J42qj10m7N1N1o2o2K3K4N6N5l6l5l6l6L1L1L1L0n9o0L7L6m1m2rj0
-77333b05J7J6NP0M7o0o2M4M4o2o2M4O6m1r2J5Q9K6p0p1P1P0k6k5j0j0j0j0L8L8n8n8QPPP
-77376b03M9M9mnl9m0pqN6N6l9m0N2N2m5m4j2j2K0K0j5j4J7J8J8J7l5l6L0L0o5o6M0M1QQj1
-77420a59j1j1j1%j%jk6k6M8M9%%J%K8K8o8o8PPPOj9j9M9M9K5q2j15pJ08J09k4k3j2j3j2j2
-77467a99M3M3n3n3L7L6n9n9K2K2j0j0M4M3l0l1qrqrj5j5J7J7K5K5K6K5k1k0k1k0j3j3j2j3
-77510b76L8L8j5j5l3l2M2M2L4L5o1o1M7M7M8M7k9k9KLpoq2q1J7J8M9M9j1j1M3M2l5l5l6l5
-77553b49K3K2rrK7K8m7m8j2j1M1M1k9k9LKK5K4qqMLk8k8PPOPJ7J6J6J6k7k6K6K7PQQQl5l4
-77603b18J8J9J3J2m0m1J3J2M5M4o3o3N4N4J2J2o2o3K3K3l1l0J6J6j6j6QRk4k3J4J4J5J4o5
-77645b95o5J17J16k1k1n2n3J0J0m4m3O3O4j1j1j5j5o8o8P5P6K2K2K2K2l1r5o1M6P1Pm4m4
-77684c14K7K6NNNNJ9K0j3j2l8l7l4l4L8J02P6l0r0k5K8K7k8k9K5K4j1j1j1j1J3J4M5M6k8
-77726b06k8MLm9m9MMO5O4n2n2L8L8POm0m0J3J3j5j5j6j5j4j4L9L9j4j4j4j4rrM5M4j5j6j5
-77771b99j6L9L8j4j5mmmmL3L2k1k0nmK8K8ppo0o0j3j2K0J9L5L4j9j9M0M1n6n6j5j5j5j6J6
-77816c77J6J6J6JKJJj3j4J9J8rj0M3M4j4j5m6m6JKKKj5j5N9N9j6j6j6j6j7j6L6L7L2L3%J
-77863b30p1p1M7M6QQQPq3q3N5N5L3L4m1m1lllmk6k6K8K7%JJ%m2m1J1J2J7J7J7J6q0q1N8N8
-77910c65J7J7J8J7k2k3k2k2L4L4m1m1L6L5MMj2j1j2j1J8J8j4j4ppO8O8q7q6j2j2MMN7N7m3
-77955c54m2J0J1J0J0J1J0j4j4j4j4OPOPL7L8n8n8J6J6J6J7m5m4L0L0ppppM9N0mmj9k0k0j9
-78001c84k2k2J0J0ooonQQM1M0l4l4J9J9j2j3j6j6J7m6n8O9J32Mr7r7L7L7j7j6J8J8J8J8M1
-78045c43M1l4l4mnmmm5m5L0K9K3K3rrk2k2k2k1NML7L7L1L1o5o5K7K8m6m7J8J9Rn5n3P5Q8
-78090c99K4J9J9Nn8j01K6Q2J9m1m1RQONNOn0n0LLK6K6kkm0K4O4
-78124d05
##END=	
##END=	
