# Supplementary material for: Uranium-stibinidiide, -stibinidene, and -stibido multiple bonds and uranium-nitride formation from multimetallic diuranium-distibene-mediated dinitrogen cleavage
Source: Nat Commun. 2025 Aug 4;16:7136. doi: 10.1038/s41467-025-61612-5 (PMC12322283; doi:10.1038/s41467-025-61612-5)
Supplement: Supplementary file 3 — Source Data [file 41467_2025_61612_MOESM3_ESM.zip › Supplementary Data 10UK 1H.jdx]

##TITLE=	20230202-1514-B400_B.14-18.10.fid
Ref jd801
Group Liddle_S
H1_ExtraWide_Day THF /mnt/nmrdata/Liddle_S mbdxwjd3 18
##JCAMP-DX=	6.0	$$ MestReNova 14.3.0-30573
##DATA TYPE=	LINK
##BLOCK_ID=	1
##BLOCKS=	2    
##ORIGIN=	Mestrelab Research S.L.
##OWNER=	n16601rs
##$MNOVA/LINK_BLOCK_TYPE=	ITEM	$$ NMR Spectrum
##$MNOVA/ITEM/POLYGON=	(XY..XY)
5321,5835
8722,5835
8722,8208
5321,8208
5321,5835
##$MNOVA/ITEM/Z=	0
##$MNOVA/ITEM/ANGLE=	0
##TITLE=	20230202-1514-B400_B.14-18.10.fid
##JCAMP-DX=	6.0	$$ MestReNova 14.3.0-30573
##BLOCK_ID=	2
##DATA TYPE=	MNOVA NMR VIEW DATA
##DATA CLASS=	MNOVA VIEW DATA
##$MNOVA/ITEM/ZOOM/X=	-3.6011876806423508413,	6.8652609768781829302
##$MNOVA/ITEM/ZOOM/Y=	-2261.1640100097656614,	23986.250929687499593
##END=	
##TITLE=	20230202-1514-B400_B.14-18.10.fid
##JCAMP-DX=	6.0	$$ MestReNova 14.3.0-30573
##BLOCK_ID=	3
##DATA TYPE=	NMR SPECTRUM
##DATA CLASS=	XYDATA
##NUMDIM=	1
##ORIGIN=	Bruker BioSpin GmbH
##OWNER=	nmrsu
##.OBSERVE FREQUENCY=	400.12999999999999545
##.OBSERVE NUCLEUS=	^1H
##.SOLVENT NAME=	THF
##.PULSE SEQUENCE=	zg10
##LONGDATE=	2023/02/02 17:32:12.000
##.ACQUISITIONMODE=	SIMULTANEOUS (DQD)
##$ORIGINAL FORMAT=	Bruker XWIN-NMR
##$MNOVA/SCALES_VERSION=	9
##$PARAMETER FILE=	(acqus, ASCII, c:/Users/n16601rs/OneDrive%20-%20The%20University%20of%20Manchester/MS%20U-Sb/JD%20NMR/TCHS%20U=SbH/10/acqus, 0)
$$ ##TITLE= Parameter file, TopSpin 3.6.2
$$ ##JCAMPDX= 5.0
$$ ##DATATYPE= Parameter Values
$$ ##NPOINTS= 1	$$ modification sequence number
$$ ##ORIGIN= Bruker BioSpin GmbH
$$ ##OWNER= nmrsu
$$ $$ 2023-02-02 17:32:15.002 +0000  nmrsu@pink.ch.man.ac.uk
$$ $$ /mnt/nasr/NMR/Liddle_S/data/mbdxwjd3/nmr/20230202-1514-B400_B.14-18/10/acqus
$$ $$ process /opt/topspin3.6.2b/prog/mod/dirdata
$$ ##$ACQT0= -0.954957822696164
$$ ##$AMP= (0..31)
$$ 100 100 100 100 100 100 100 100 100 100 100 100 100 100 100 100 100 100
$$ 100 100 100 100 100 100 100 100 100 100 100 100 100 100
$$ ##$AMPCOIL= (0..19)
$$ -1 0 0 0 0 0 0 0 0 0 0 0 0 0 0 0 0 0 0 0
$$ ##$ANAVPT= -1
$$ ##$AQSEQ= 0
$$ ##$AQ_mod= 3
$$ ##$AUNM= <au_zg>
$$ ##$AUTOPOS= <18 >
$$ ##$BF1= 400.13
$$ ##$BF2= 400.13
$$ ##$BF3= 400.13
$$ ##$BF4= 400.13
$$ ##$BF5= 400.13
$$ ##$BF6= 400.13
$$ ##$BF7= 400.13
$$ ##$BF8= 400.13
$$ ##$BWFAC= (0..63)
$$ 0 0 0 0 0 0 0 0 0 0 0 0 0 0 0 0 0 0 0 0 0 0 0 0 0 0 0 0 0 0 0 0 0 0 0 0
$$ 0 0 0 0 0 0 0 0 0 0 0 0 0 0 0 0 0 0 0 0 0 0 0 0 0 0 0 0
$$ ##$BYTORDA= 0
$$ ##$CAGPARS= (0..11)
$$ 0 0 0 0 0 0 0 0 0 0 0 0
$$ ##$CHEMSTR= <none>
$$ ##$CNST= (0..63)
$$ 1 1 145 1 1 1 1 1 1 1 1 1 1 1 1 1 1 1 1 1 1 1 1 1 1 1 1 1 1 1 1 1 1 1 1
$$ 1 1 1 1 1 1 1 1 1 1 1 1 1 1 1 1 1 1 1 1 1 1 1 1 1 1 1 1 1
$$ ##$CPDPRG= (0..8)
$$ <> <> <> <> <mlev> <mlev> <mlev> <mlev> <mlev>
$$ ##$D= (0..63)
$$ 0 0.1 0 0 0 0 0 0 0 0.06 0 0 0 0 0 0 0.0002 0 0 0 0 0 0 0 0 0 0 0 0 0 0
$$ 0 0 0 0 0 0 0 0 0 0 0 0 0 0 0 0 0 0 0 0 0 0 0 0 0 0 0 0 0 0 0 0 0
$$ ##$DATE= 1675359132
$$ ##$DE= 6.820042
$$ ##$DECBNUC= <off>
$$ ##$DECIM= 128
$$ ##$DECNUC= <off>
$$ ##$DECSTAT= 4
$$ ##$DIGMOD= 3
$$ ##$DIGTYP= 12
$$ ##$DQDMODE= 0
$$ ##$DR= 20
$$ ##$DS= 0
$$ ##$DSPFIRM= 4
$$ ##$DSPFVS= 21
$$ ##$DTYPA= 0
$$ ##$EXP= <H1_ExtraWide_Day>
$$ ##$FCUCHAN= (0..9)
$$ 0 2 0 0 0 0 0 0 0 0
$$ ##$FL1= 90
$$ ##$FL2= 90
$$ ##$FL3= 90
$$ ##$FL4= 90
$$ ##$FN_INDIRECT= (0..7)
$$ 0 0 0 0 0 0 0 0
$$ ##$FOV= 20
$$ ##$FQ1LIST= <freqlist>
$$ ##$FQ2LIST= <freqlist>
$$ ##$FQ3LIST= <freqlist>
$$ ##$FQ4LIST= <freqlist>
$$ ##$FQ5LIST= <freqlist>
$$ ##$FQ6LIST= <freqlist>
$$ ##$FQ7LIST= <freqlist>
$$ ##$FQ8LIST= <freqlist>
$$ ##$FRQLO3= 1300000
$$ ##$FRQLO3N= 0
$$ ##$FS= (0..7)
$$ 83 83 83 83 83 83 83 83
$$ ##$FTLPGN= 0
$$ ##$FW= 4032000
$$ ##$FnILOOP= 0
$$ ##$FnMODE= 0
$$ ##$FnTYPE= 0
$$ ##$GPNAM= (0..31)
$$ <sine.100> <sine.100> <sine.100> <sine.100> <sine.100> <sine.100> <sine.100>
$$ <sine.100> <sine.100> <sine.100> <sine.100> <sine.100> <sine.100> <sine.100>
$$ <sine.100> <sine.100> <sine.100> <sine.100> <sine.100> <sine.100> <sine.100>
$$ <sine.100> <sine.100> <sine.100> <sine.100> <sine.100> <sine.100> <sine.100>
$$ <sine.100> <sine.100> <sine.100> <sine.100>
$$ ##$GPX= (0..31)
$$ 0 0 0 0 0 0 0 0 0 0 0 0 0 0 0 0 0 0 0 0 0 0 0 0 0 0 0 0 0 0 0 0
$$ ##$GPY= (0..31)
$$ 0 0 0 0 0 0 0 0 0 0 0 0 0 0 0 0 0 0 0 0 0 0 0 0 0 0 0 0 0 0 0 0
$$ ##$GPZ= (0..31)
$$ 0 0 0 0 0 0 0 0 0 0 0 0 0 0 0 0 0 0 0 0 0 0 0 0 0 0 0 0 0 0 0 0
$$ ##$GRDPROG= <>
$$ ##$GRPDLY= 76
$$ ##$HDDUTY= 20
$$ ##$HDRATE= 20
$$ ##$HGAIN= (0..3)
$$ 0 0 0 0
$$ ##$HL1= 1
$$ ##$HL2= 35
$$ ##$HL3= 16
$$ ##$HL4= 17
$$ ##$HOLDER= 18
$$ ##$HPMOD= (0..7)
$$ 0 0 0 0 0 0 0 0
$$ ##$HPPRGN= 0
$$ ##$IN= (0..63)
$$ 0.001 0.001 0.001 0.001 0.001 0.001 0.001 0.001 0.001 0.001 0.001 0.001
$$ 0.001 0.001 0.001 0.001 0.001 0.001 0.001 0.001 0.001 0.001 0.001 0.001
$$ 0.001 0.001 0.001 0.001 0.001 0.001 0.001 0.001 0.001 0.001 0.001 0.001
$$ 0.001 0.001 0.001 0.001 0.001 0.001 0.001 0.001 0.001 0.001 0.001 0.001
$$ 0.001 0.001 0.001 0.001 0.001 0.001 0.001 0.001 0.001 0.001 0.001 0.001
$$ 0.001 0.001 0.001 0.001
$$ ##$INF= (0..7)
$$ 0 0 0 0 0 0 0 0
$$ ##$INP= (0..63)
$$ 0 0 0 0 0 0 0 0 0 0 0 0 0 0 0 0 0 0 0 0 0 0 0 0 0 0 0 0 0 0 0 0 0 0 0 0
$$ 0 0 0 0 0 0 0 0 0 0 0 0 0 0 0 0 0 0 0 0 0 0 0 0 0 0 0 0
$$ ##$INSTRUM= <spect>
$$ ##$INTEGFAC= (0..63)
$$ 0 0 0 0 0 0 0 0 0 0 0 0 0 0 0 0 0 0 0 0 0 0 0 0 0 0 0 0 0 0 0 0 0 0 0 0
$$ 0 0 0 0 0 0 0 0 0 0 0 0 0 0 0 0 0 0 0 0 0 0 0 0 0 0 0 0
$$ ##$L= (0..31)
$$ 16 1 1 1 1 1 1 1 1 1 1 1 1 1 1 1 1 1 1 1 1 1 1 1 1 1 1 1 1 1 1 1
$$ ##$LFILTER= 200
$$ ##$LGAIN= -2
$$ ##$LINPSTP= 0
$$ ##$LOCKED= yes
$$ ##$LOCKFLD= 5291
$$ ##$LOCKGN= 132.088088989258
$$ ##$LOCKPOW= -38
$$ ##$LOCKPPM= 1.73000001907349
$$ ##$LOCNUC= <2H>
$$ ##$LOCPHAS= 224.2418
$$ ##$LOCSHFT= yes
$$ ##$LOCSW= 0
$$ ##$LTIME= 0.100000001490116
$$ ##$MASR= 4200
$$ ##$MASRLST= <masrlst>
$$ ##$MULEXPNO= (0..15)
$$ 0 0 0 0 0 0 0 0 0 0 0 0 0 0 0 0
$$ ##$NBL= 1
$$ ##$NC= -4
$$ ##$NLOGCH= 1
$$ ##$NOVFLW= 0
$$ ##$NS= 16
$$ ##$NUC1= <1H>
$$ ##$NUC2= <off>
$$ ##$NUC3= <off>
$$ ##$NUC4= <off>
$$ ##$NUC5= <off>
$$ ##$NUC6= <off>
$$ ##$NUC7= <off>
$$ ##$NUC8= <off>
$$ ##$NUCLEUS= <off>
$$ ##$NUSLIST= <automatic>
$$ ##$NusAMOUNT= 25
$$ ##$NusFPNZ= no
$$ ##$NusJSP= 0
$$ ##$NusSEED= 54321
$$ ##$NusSPTYPE= 0
$$ ##$NusT2= 1
$$ ##$NusTD= 0
$$ ##$O1= 0
$$ ##$O2= 40013
$$ ##$O3= 40013
$$ ##$O4= 40013
$$ ##$O5= 40013
$$ ##$O6= 40013
$$ ##$O7= 40013
$$ ##$O8= 40013
$$ ##$OVERFLW= 0
$$ ##$P= (0..63)
$$ 15 15 30 0 0 19.8 30 60 20000 0 0 80000 80000 1000 0 200000 1000 2500 100000
$$ 600 2500 0 0 0 0 270 100000 15 1000 1000 0 0 20000 0 0 0 0 0 0 0 2000 0
$$ 0 0 300 0 80000 46600 10000 0 80000 0 0 0 0 0 0 0 0 0 0 0 0 0
$$ ##$PACOIL= (0..15)
$$ 2 3 1 0 0 0 0 0 0 0 0 0 0 0 0 0
$$ ##$PAPS= 2
$$ ##$PARMODE= 0
$$ ##$PCPD= (0..9)
$$ 100 90 100 100 100 100 100 100 100 100
$$ ##$PEXSEL= (0..9)
$$ 1 1 1 1 1 1 1 1 1 1
$$ ##$PHCOR= (0..31)
$$ 0 0 0 0 0 0 0 0 0 0 0 0 0 0 0 0 0 0 0 0 0 0 0 0 0 0 0 0 0 0 0 0
$$ ##$PHLIST= <>
$$ ##$PHP= 1
$$ ##$PH_ref= 0
$$ ##$PL= (0..63)
$$ 120 -3.6 120 120 120 120 120 120 120 54.82 7.28 17.23 120 120 120 120 120
$$ 120 -3.6 120 120 120 120 120 120 120 120 17.23 120 120 120 120 120 120
$$ 120 120 120 120 120 120 120 120 120 120 120 120 120 120 120 120 120 120
$$ 120 120 120 120 120 120 120 120 120 120 120 120
$$ ##$PLSTEP= 0.1
$$ ##$PLSTRT= -6
$$ ##$PLW= (0..63)
$$ 0 10.725 0 0 0 0 0 0 0 9.6525e-05 2.6813 0.14279 0 0 0 0 0 0 10.725 0.29792
$$ 0 0 0 0 0 0 0 0.13241 0 2.6813 0 0 3.861e-06 0 0 0 0 0 0 0 0 0 0 0 0 0
$$ 0 0 0 0 0 0 0 0 0 0 0 0 0 0 0 0 0 0
$$ ##$PLWMAX= (0..7)
$$ 29.5 0 0 0 0 0 0 0
$$ ##$PQPHASE= 0
$$ ##$PQSCALE= 0
$$ ##$PR= 1
$$ ##$PRECHAN= (0..15)
$$ -1 2 0 1 -1 -1 -1 -1 -1 -1 -1 -1 -1 -1 -1 -1
$$ ##$PRGAIN= 0
$$ ##$PROBHD= <Z104450_0142 (PA BBO 400S1 BBF-H-D-05 Z)>
$$ ##$PROBINPUTS= (0..15)
$$ <19F-109Ag> <1H> <2H> <> <> <> <> <> <> <> <> <> <> <> <> <>
$$ ##$PULPROG= <zg10>
$$ ##$PW= 0
$$ ##$PYNM= <acqu.py>
$$ ##$ProjAngle= 0
$$ ##$QNP= 1
$$ ##$RD= 0
$$ ##$RECCHAN= (0..15)
$$ 0 2 0 0 0 0 0 0 0 0 0 0 0 0 0 0
$$ ##$RECPH= 0
$$ ##$RECPRE= (0..15)
$$ -1 0 -1 -1 -1 -1 -1 -1 -1 -1 -1 -1 -1 -1 -1 -1
$$ ##$RECPRFX= (0..15)
$$ 1 0 0 0 0 0 0 0 0 0 0 0 0 0 0 0
$$ ##$RECSEL= (0..15)
$$ 0 0 1 0 0 0 0 0 0 0 0 0 0 0 0 0
$$ ##$RG= 406
$$ ##$RO= 0
$$ ##$RSEL= (0..15)
$$ 0 0 2 0 0 0 0 0 0 0 0 0 0 0 0 0
$$ ##$S= (0..7)
$$ 83 4 83 83 83 83 83 83
$$ ##$SELREC= (0..9)
$$ 0 0 0 0 0 0 0 0 0 0
$$ ##$SFO1= 400.13
$$ ##$SFO2= 400.170013
$$ ##$SFO3= 400.170013
$$ ##$SFO4= 400.170013
$$ ##$SFO5= 400.170013
$$ ##$SFO6= 400.170013
$$ ##$SFO7= 400.170013
$$ ##$SFO8= 400.170013
$$ ##$SOLVENT= <THF>
$$ ##$SOLVOLD= <off>
$$ ##$SP= (0..63)
$$ 1 62.67 56.65 120 120 0 120 120 0 0 0 35.32 0 0 120 0 150 150 120 58.69
$$ 56.78 60.09 52.77 150 150 150 150 150 150 120 150 120 120 120 120 120 120
$$ 120 120 120 120 120 120 120 120 120 120 120 120 120 120 120 120 120 120
$$ 120 120 120 120 120 120 120 120 120
$$ ##$SPECTR= 0
$$ ##$SPINCNT= 0
$$ ##$SPNAM= (0..63)
$$ <gauss> <Gaus1_270.1000> <Gaus1_180r.1000> <> <> <Sinc1.1000> <Squa100.1000>
$$ <> <Squa100.1000> <gauss> <Sinc1.1000> <Sinc1.1000> <gauss> <gauss> <>
$$ <> <gauss> <gauss> <> <Sinc1.1000> <Sinc1.1000> <Sinc1.1000> <Sinc1.1000>
$$ <gauss> <gauss> <gauss> <gauss> <gauss> <gauss> <Crp60,20,20.10> <Bip720,50,20.1>
$$ <> <> <> <Rsnob.1000> <Gaus1_180r.1000> <Gaus1_180r.1000> <> <> <> <Gaus1_180r.1000>
$$ <Squa100.1000> <> <> <> <> <> <> <> <> <> <> <> <> <> <> <> <> <> <> <>
$$ <> <> <>
$$ ##$SPOAL= (0..63)
$$ 0.5 1 0.5 0.5 0.5 0.5 0.5 0.5 0.5 0.5 0.5 0.5 0.5 0.5 0.5 0.5 0.5 0.5 0.5
$$ 1 1 1 1 0.5 0.5 0.5 0.5 0.5 0.5 0.5 0.5 0.5 0.5 0.5 0.5 0.5 0.5 0.5 0.5
$$ 0.5 0.5 0.5 0.5 0.5 0.5 0.5 0.5 0.5 0.5 0.5 0.5 0.5 0.5 0.5 0.5 0.5 0.5
$$ 0.5 0.5 0.5 0.5 0.5 0.5 0.5
$$ ##$SPOFFS= (0..63)
$$ 0 0 0 0 0 0 0 0 0 0 0 0 0 0 0 0 0 0 0 0 0 0 0 0 0 0 0 0 0 0 0 0 0 0 0 0
$$ 0 0 0 0 0 0 0 0 0 0 0 0 0 0 0 0 0 0 0 0 0 0 0 0 0 0 0 0
$$ ##$SPPEX= (0..63)
$$ 0 0 0 0 0 0 0 0 0 0 0 0 0 0 0 0 0 0 0 0 0 0 0 0 0 0 0 0 0 0 0 0 0 0 0 0
$$ 0 0 0 0 0 0 0 0 0 0 0 0 0 0 0 0 0 0 0 0 0 0 0 0 0 0 0 0
$$ ##$SPW= (0..63)
$$ 0 2.0033e-05 8.9034e-06 0 0 0.0069582 9.6525e-05 0 2.4131e-07 0 0.0069582
$$ 0.0069582 0 0 0 0 0 0 0 1.421171e-05 2.209165e-05 1.031523e-05 5.562921e-05
$$ 0 0 0 0 0 0 0.092175 1.716 0 0 0 9.7337e-05 8.9034e-06 0.00056982 0 0 0
$$ 8.9034e-06 2.4131e-07 0 0 0 0 0 0 0 0 0 0 0 0 0 0 0 0 0 0 0 0 0 0
$$ ##$SUBNAM= (0..9)
$$ <""> <""> <""> <""> <""> <""> <""> <""> <""> <"">
$$ ##$SW= 390.498088121361
$$ ##$SWIBOX= (0..19)
$$ 0 0 2 0 0 0 0 0 0 0 0 0 0 0 0 0 0 0 0 0
$$ ##$SW_h= 156250
$$ ##$SWfinal= 0
$$ ##$SigLockShift= 0
$$ ##$TD= 262144
$$ ##$TD0= 1
$$ ##$TD_INDIRECT= (0..7)
$$ 0 0 0 0 0 0 0 0
$$ ##$TDav= 1
$$ ##$TE= 293.9
$$ ##$TE1= 300
$$ ##$TE2= 300
$$ ##$TE3= 300
$$ ##$TE4= 300
$$ ##$TEG= 300
$$ ##$TE_MAGNET= 0
$$ ##$TE_PIDX= 0
$$ ##$TE_STAB= (0..9)
$$ 0 0 0 0 0 0 0 0 0 0
$$ ##$TL= (0..7)
$$ 0 120 120 120 120 120 120 120
$$ ##$TOTROT= (0..63)
$$ 0 0 0 0 0 0 0 0 0 0 0 0 0 0 0 0 0 0 0 0 0 0 0 0 0 0 0 0 0 0 0 0 0 0 0 0
$$ 0 0 0 0 0 0 0 0 0 0 0 0 0 0 0 0 0 0 0 0 0 0 0 0 0 0 0 0
$$ ##$TUBE_TYPE= <>
$$ ##$USERA1= <user>
$$ ##$USERA2= <user>
$$ ##$USERA3= <user>
$$ ##$USERA4= <user>
$$ ##$USERA5= <user>
$$ ##$V9= 5
$$ ##$VALIDCODE= -1
$$ ##$VALIST= <valist>
$$ ##$VCLIST= <CCCCCCCCCCCCCCC>
$$ ##$VDLIST= <DDDDDDDDDDDDDDD>
$$ ##$VPLIST= <PPPPPPPPPPPPPPP>
$$ ##$VTLIST= <TTTTTTTTTTTTTTT>
$$ ##$WBST= 1024
$$ ##$WBSW= 4
$$ ##$XGAIN= (0..3)
$$ 0 0 0 0
$$ ##$XL= 0
$$ ##$YL= 0
$$ ##$YMAX_a= 562593
$$ ##$YMIN_a= -2023388
$$ ##$ZGOPTNS= <>
$$ ##$ZL1= 120
$$ ##$ZL2= 120
$$ ##$ZL3= 120
$$ ##$ZL4= 120
$$ ##$scaledByNS= no
$$ ##$scaledByRG= no
$$ ##END=
$$ 
##$PARAMETER FILE=	(audita.txt, ASCII, c:/Users/n16601rs/OneDrive%20-%20The%20University%20of%20Manchester/MS%20U-Sb/JD%20NMR/TCHS%20U=SbH/10/audita.txt, 0)
$$ ##TITLE= Audit trail, TopSpin 3.6.2
$$ ##JCAMPDX= 5.01
$$ ##ORIGIN= Bruker BioSpin GmbH
$$ ##OWNER= nmrsu
$$ $$ /mnt/nasr/NMR/Liddle_S/data/mbdxwjd3/nmr/20230202-1514-B400_B.14-18/10/audita.txt
$$ ##AUDIT TRAIL=  $$ (NUMBER, WHEN, WHO, WHERE, PROCESS, VERSION, WHAT)
$$ (   1,<2023-02-02 17:32:14.188 +0000>,<nmrsu>,<pink.ch.man.ac.uk>,<go4>,<TopSpin 3.6.2>,
$$       <created by zg
$$ 	started at 2023-02-02 17:31:53.285 +0000,
$$ 	POWCHK enabled, PULCHK disabled,
$$        configuration hash MD5:
$$        3D 22 0D 5E 13 61 63 90 B7 D6 38 88 27 90 1D 32
$$        data hash MD5: 256K
$$        E6 AC EC 01 C5 CA 66 0B BA 59 4E B8 A8 F7 EA B1>)
$$ (   2,<2023-02-02 17:32:14.223 +0000>,<nmrsu>,<pink.ch.man.ac.uk>,<audit>,<TopSpin 3.6.2>,
$$       <user comment:
$$        ICON-NMR User ID: mbdxwjd3
$$        data hash MD5: 256K
$$        E6 AC EC 01 C5 CA 66 0B BA 59 4E B8 A8 F7 EA B1>)
$$ (   3,<2023-02-02 17:32:15.238 +0000>,<nmrsu>,<pink.ch.man.ac.uk>,<dirdata>,<TopSpin 3.6.2>,
$$       <wrpa from 1 10 "20230202-1514-B400_B.14-18" "/mnt/nmrdata/Liddle_S/data/mbdxwjd3/nmr"
$$        data hash MD5: 256K
$$        E6 AC EC 01 C5 CA 66 0B BA 59 4E B8 A8 F7 EA B1>)
$$ ##END=
$$ 
$$ $$ hash MD5
$$ $$ 81 1E 6D 3E 06 22 9D 11 CC D4 20 45 00 FC 9A F4
$$ 
##$PARAMETER FILE=	(auditp.txt, ASCII, c:/Users/n16601rs/OneDrive%20-%20The%20University%20of%20Manchester/MS%20U-Sb/JD%20NMR/TCHS%20U=SbH/10/pdata/1/auditp.txt, 0)
$$ ##TITLE= Audit trail, TopSpin 3.6.2
$$ ##JCAMPDX= 5.01
$$ ##ORIGIN= Bruker BioSpin GmbH
$$ ##OWNER= nmrsu
$$ $$ /mnt/nasr/NMR/Liddle_S/data/mbdxwjd3/nmr/20230202-1514-B400_B.14-18/10/pdata/1/auditp.txt
$$ ##AUDIT TRAIL=  $$ (NUMBER, WHEN, WHO, WHERE, PROCESS, VERSION, WHAT)
$$ (   1,<2023-02-02 17:32:14.188 +0000>,<nmrsu>,<pink.ch.man.ac.uk>,<go4>,<TopSpin 3.6.2>,
$$       <created by zg
$$ 	started at 2023-02-02 17:31:53.285 +0000,
$$ 	POWCHK enabled, PULCHK disabled,
$$        configuration hash MD5:
$$        3D 22 0D 5E 13 61 63 90 B7 D6 38 88 27 90 1D 32
$$        data hash MD5: 256K
$$        E6 AC EC 01 C5 CA 66 0B BA 59 4E B8 A8 F7 EA B1>)
$$ (   2,<2023-02-02 17:32:14.223 +0000>,<nmrsu>,<pink.ch.man.ac.uk>,<audit>,<TopSpin 3.6.2>,
$$       <user comment:
$$        ICON-NMR User ID: mbdxwjd3
$$        data hash MD5: 256K
$$        E6 AC EC 01 C5 CA 66 0B BA 59 4E B8 A8 F7 EA B1>)
$$ (   3,<2023-02-02 17:32:14.523 +0000>,<nmrsu>,<pink.ch.man.ac.uk>,<proc1d>,<TopSpin 3.6.2>,
$$       <Start of raw data processing
$$        ef LB = 0.3 FT_mod = 6 PKNL = 1 SI = 32K 
$$        data hash MD5: 32K
$$        15 C2 7E 7C 81 B9 AC 5B AE 24 12 52 1D C4 BB D8>)
$$ (   4,<2023-02-02 17:32:14.694 +0000>,<nmrsu>,<pink.ch.man.ac.uk>,<proc1d>,<TopSpin 3.6.2>,
$$       <apk 
$$        data hash MD5: 32K
$$        B7 93 20 18 63 2D 1A 18 CB DC AF D4 F1 2F 97 B4>)
$$ (   5,<2023-02-02 17:32:14.723 +0000>,<nmrsu>,<pink.ch.man.ac.uk>,<proc1d>,<TopSpin 3.6.2>,
$$       <abs ABSG = 5 
$$        data hash MD5: 32K
$$        3D 42 7D 3F AA 9D 14 E3 14 B2 07 18 36 7E EA 78>)
$$ (   6,<2023-02-02 17:32:15.393 +0000>,<nmrsu>,<pink.ch.man.ac.uk>,<dirdata>,<TopSpin 3.6.2>,
$$       <wrpa from 1 10 "20230202-1514-B400_B.14-18" "/mnt/nmrdata/Liddle_S/data/mbdxwjd3/nmr"
$$        data hash MD5: 32K
$$        3D 42 7D 3F AA 9D 14 E3 14 B2 07 18 36 7E EA 78>)
$$ ##END=
$$ 
$$ $$ hash MD5
$$ $$ 8B 5C 1E 53 CF 1A C5 9F 53 E8 84 D4 5C F0 C9 3B
$$ 
##$PARAMETER FILE=	(datafile, ASCII, c:/Users/n16601rs/OneDrive%20-%20The%20University%20of%20Manchester/MS%20U-Sb/JD%20NMR/TCHS%20U=SbH/10/fid, 0)
$$ 
##$PARAMETER FILE=	(format.temp, ASCII, c:/Users/n16601rs/OneDrive%20-%20The%20University%20of%20Manchester/MS%20U-Sb/JD%20NMR/TCHS%20U=SbH/10/format.temp, 0)
$$ EDIT_PAR COMMAND FILE
$$ 
$$ DI_MODE         LONG
$$ ED_ENTRY        ACQU
$$ ORDER           FILE
$$ 
$$ 
$$ HEADER		"F2 - Acquisition Parameters"
$$ T_NAME		Date_
$$ 		TYPE	R64
$$ 		CLASS	ACQU
$$ 		SUBRANGE 0.0 50000000
$$ 		REL	"Date_=itodate(DATE)"
$$ 		INV_REL	"DATE=datetoi(Date_,DATE)"
$$ 		FORMAT	"%14.0f"
$$ 		TEXT	" "
$$ END
$$ T_NAME		Time
$$ 		TYPE	R32
$$ 		CLASS	ACQU
$$ 		SUBRANGE 0.0 1000000
$$ 		REL	"Time=itotime(DATE)"
$$ 		INV_REL	"DATE=timetoi(Time,DATE)"
$$ 		FORMAT	"%14.2f h"
$$ 		TEXT	" "
$$ END
$$ NAME		INSTRUM
$$ 		TEXT	" "
$$ END
$$ NAME		PROBHD
$$ 		FORMAT	"%14.14s"
$$ 		TEXT	" "
$$ END
$$ NAME		PULPROG
$$ 		TEXT	" "
$$ END
$$ NAME		TD
$$ 		TEXT	" "
$$ END
$$ NAME		SOLVENT
$$ 		TEXT	" "
$$ END
$$ NAME		NS
$$ 		TEXT	" "
$$ END
$$ NAME		DS
$$ 		TEXT	" "
$$ END
$$ T_NAME		SWH
$$ 		TYPE	R32
$$ 		CLASS	ACQU
$$ 		SUBRANGE 0.0 1e8
$$ 		REL	"SWH=SW*SFO1"
$$ 		INV_REL "SW=SWH/SFO1"
$$ 		UNIT	"Hz"
$$ 		FORMAT	"%14.3f Hz"
$$ 		TEXT	" "
$$ END
$$ T_NAME          FIDRES
$$                 TYPE    R32
$$                 CLASS   ACQU
$$                 SUBRANGE 0.0 100000
$$                 REL     "FIDRES=2*SW*SFO1/TD"
$$                 INV_REL "TD = nextpow(2*SW*SFO1/FIDRES)"
$$ 		UNIT	"Hz"
$$ 		FORMAT	"%14.6f Hz"
$$ 		TEXT	" "
$$ END
$$ T_NAME          AQ
$$ 		TYPE	R32
$$ 		CLASS	ACQU
$$ 		SUBRANGE 0.0 1000
$$ 		REL	"AQ=aqcalc(SW,SFO1,TD,DIGTYP)"
$$ 		INV_REL	"TD=tdcalc(SW,SFO1,1.0e6*AQ,DIGTYP)"
$$ 		UNIT	"sec"
$$ 		FORMAT	"%14.7f sec"
$$ 		TEXT	" "
$$ END
$$ NAME		RG
$$ 		TEXT	" "
$$ END
$$ T_NAME          DW
$$ 		TYPE	R32
$$ 		CLASS	ACQU
$$ 		SUBRANGE 0.0 1000000
$$ 		REL	"DW=1/(2*SW*SFO1)"
$$ 		INV_REL	"SW=1000000/(2*(0.005+DW)*SFO1)"
$$ 		UNIT	"usec"
$$ 		FORMAT	"%14.3lf usec"
$$ 		TEXT	" "
$$ END
$$ NAME		DE
$$ 		FORMAT	"%14.2f usec"
$$ 		TEXT	" "
$$ END
$$ NAME		TE
$$ 		FORMAT	"%14.1f K"
$$ 		TEXT	" "
$$ END
$$ T_NAME		D1
$$ 		TYPE	R32
$$ 		CLASS	ACQU
$$ 		SUBRANGE 0.0 1e38
$$ 		REL	"D1=D[1]"
$$ 		INV_REL	"D[1]=D1"
$$ 		UNIT	"sec"
$$ 		FORMAT	"%14.8f sec"
$$ 		TEXT	" "
$$ END
$$ NAME		TD0
$$ 		TEXT	" "
$$ END
$$ NAME		SFO1
$$ 		FORMAT	"%14.7f MHz"
$$ 		TEXT	" "
$$ END
$$ NAME		NUC1
$$ 		NONEDIT
$$ 		TEXT	" "
$$ END
$$ T_NAME		P1
$$ 		TYPE	R32
$$ 		CLASS	ACQU
$$ 		SUBRANGE 0.0 1.0e10
$$ 		REL	"P1=P[1]"
$$ 		INV_REL	"P[1]=P1"
$$ 		UNIT	"usec"
$$ 		FORMAT	"%14.2f usec"
$$ 		TEXT	" "
$$ END
$$ T_NAME		PLW1
$$ 		TYPE	R32
$$ 		CLASS	ACQU
$$ 		REL	"PLW1=PLW[1]"
$$ 		INV_REL	"PLW[1]=PLW1"
$$ 		UNIT	"W"
$$ 		FORMAT	"%14.8f W"
$$ 		TEXT	"power PLW1 "
$$ END
$$ 
##$PARAMETER FILE=	(intrng, ASCII, c:/Users/n16601rs/OneDrive%20-%20The%20University%20of%20Manchester/MS%20U-Sb/JD%20NMR/TCHS%20U=SbH/10/pdata/1/intrng, 0)
$$ P 0
$$ 5.670924   5.468334
$$ 1.988554   1.416535
$$ 1.249696   0.987521
$$ 0.856433   -0.192268
$$ -0.204185   -2.361172
$$ 
##$PARAMETER FILE=	(parm.txt, ASCII, c:/Users/n16601rs/OneDrive%20-%20The%20University%20of%20Manchester/MS%20U-Sb/JD%20NMR/TCHS%20U=SbH/10/pdata/1/parm.txt, 0)
$$ 
$$ Current Data Parameters
$$ NAME     20230202-1514-B400_B.14-18              
$$ EXPNO                10              
$$ PROCNO                1              
$$ 
$$ F2 - Acquisition Parameters
$$ Date_          20230202              
$$ Time              17.32 h            
$$ INSTRUM           spect              
$$ PROBHD   Z104450_0142 (              
$$ PULPROG            zg10              
$$ TD               262144              
$$ SOLVENT             THF              
$$ NS                   16              
$$ DS                    0              
$$ SWH          156250.000 Hz           
$$ FIDRES         1.192093 Hz           
$$ AQ            0.8388608 sec          
$$ RG                  406              
$$ DW                3.200 usec         
$$ DE                 6.82 usec         
$$ TE                293.9 K            
$$ D1           0.10000000 sec          
$$ TD0                   1              
$$ SFO1        400.1300000 MHz          
$$ NUC1                 1H              
$$ P1                15.00 usec         
$$ PLW1        10.72500038 W            
$$ 
$$ F2 - Processing parameters
$$ SI                32768              
$$ SF          400.1299625 MHz          
$$ WDW                  EM              
$$ SSB                   0              
$$ LB                 0.30 Hz           
$$ GB                    0              
$$ PC                 1.00              
$$ 
##$PARAMETER FILE=	(procs, ASCII, c:/Users/n16601rs/OneDrive%20-%20The%20University%20of%20Manchester/MS%20U-Sb/JD%20NMR/TCHS%20U=SbH/10/pdata/1/procs, 0)
$$ ##TITLE= Parameter file, TopSpin 3.6.2
$$ ##JCAMPDX= 5.0
$$ ##DATATYPE= Parameter Values
$$ ##NPOINTS= 1	$$ modification sequence number
$$ ##ORIGIN= Bruker BioSpin GmbH
$$ ##OWNER= nmrsu
$$ $$ 2023-02-02 17:32:15.348 +0000  nmrsu@pink.ch.man.ac.uk
$$ $$ /mnt/nasr/NMR/Liddle_S/data/mbdxwjd3/nmr/20230202-1514-B400_B.14-18/10/pdata/1/procs
$$ $$ process /opt/topspin3.6.2b/prog/mod/dirdata
$$ ##$ABSF1= 195.3428
$$ ##$ABSF2= -195.1553
$$ ##$ABSG= 5
$$ ##$ABSL= 100
$$ ##$ALPHA= 0
$$ ##$AQORDER= 0
$$ ##$ASSFAC= 0
$$ ##$ASSFACI= 0
$$ ##$ASSFACX= 0
$$ ##$ASSWID= 0
$$ ##$AUNMP= <mproc_1dconlf>
$$ ##$AXLEFT= 0
$$ ##$AXNAME= <>
$$ ##$AXNUC= <1H>
$$ ##$AXRIGHT= 0
$$ ##$AXTYPE= 0
$$ ##$AXUNIT= <>
$$ ##$AZFE= 0.1
$$ ##$AZFW= 0.1
$$ ##$BCFW= 0
$$ ##$BC_mod= 0
$$ ##$BYTORDP= 0
$$ ##$COROFFS= 0
$$ ##$CY= 15
$$ ##$DATMOD= 1
$$ ##$DC= 0
$$ ##$DFILT= <>
$$ ##$DTYPP= 0
$$ ##$ERETIC= no
$$ ##$F1P= 16.5032997131348
$$ ##$F2P= -4.15248680716336
$$ ##$FCOR= 1
$$ ##$FTSIZE= 32768
$$ ##$FT_mod= 6
$$ ##$GAMMA= 0
$$ ##$GB= 0
$$ ##$INTBC= 1
$$ ##$INTSCL= 1
$$ ##$ISEN= 128
$$ ##$LB= 0.3
$$ ##$LEV0= 0
$$ ##$LPBIN= 0
$$ ##$MAXI= 10000
$$ ##$MC2= 0
$$ ##$MEAN= 0
$$ ##$ME_mod= 0
$$ ##$MI= 0
$$ ##$MddCEXP= no
$$ ##$MddCT_SP= no
$$ ##$MddF180= no
$$ ##$MddLAMBDA= 0
$$ ##$MddMEMORY= 0
$$ ##$MddMERGE= 0
$$ ##$MddNCOMP= 0
$$ ##$MddNITER= 0
$$ ##$MddNOISE= 0
$$ ##$MddPHASE= 0
$$ ##$MddSEED= 0
$$ ##$MddSRSIZE= 0
$$ ##$Mdd_CsALG= 0
$$ ##$Mdd_CsLAMBDA= 0
$$ ##$Mdd_CsNITER= 0
$$ ##$Mdd_CsNORM= 0
$$ ##$Mdd_CsVE= no
$$ ##$Mdd_CsZF= 0
$$ ##$Mdd_LrLAMBDA= 0
$$ ##$Mdd_LrNITER= 0
$$ ##$Mdd_LrRANK= 0
$$ ##$Mdd_LrZF= 0
$$ ##$Mdd_mod= 0
$$ ##$NCOEF= 0
$$ ##$NC_proc= -2
$$ ##$NLEV= 6
$$ ##$NOISF1= 0
$$ ##$NOISF2= 0
$$ ##$NSP= 0
$$ ##$NTH_PI= 0
$$ ##$NZP= 0
$$ ##$OFFSET= 195.3428
$$ ##$PC= 1
$$ ##$PHC0= 131.33
$$ ##$PHC1= 122.3109
$$ ##$PH_mod= 1
$$ ##$PKNL= yes
$$ ##$PPARMOD= 0
$$ ##$PPDIAG= 0
$$ ##$PPIPTYP= 0
$$ ##$PPMPNUM= 2147483647
$$ ##$PPRESOL= 1
$$ ##$PSCAL= 4
$$ ##$PSIGN= 0
$$ ##$PYNMP= <proc.py>
$$ ##$RDF1= 0
$$ ##$RDF2= 0
$$ ##$RDFWHM= 0
$$ ##$RDINT= 0
$$ ##$RDPOS= 0
$$ ##$REVERSE= no
$$ ##$SF= 400.129962474868
$$ ##$SI= 32768
$$ ##$SIGF1= 0
$$ ##$SIGF2= 0
$$ ##$SINO= 400
$$ ##$SIOLD= 32768
$$ ##$SPECTYP= <>
$$ ##$SREF_mod= 1
$$ ##$SREGLST= <1H.THF>
$$ ##$SSB= 0
$$ ##$STSI= 32768
$$ ##$STSR= 0
$$ ##$SW_p= 156250
$$ ##$SYMM= 0
$$ ##$S_DEV= 0
$$ ##$TDeff= 65536
$$ ##$TDoff= 0
$$ ##$TI= <Ref test 
$$ Group Service
$$ H1_ExtraWide_Day Acetone {E:\nmrdata\Service} m>
$$ ##$TILT= no
$$ ##$TM1= 0
$$ ##$TM2= 0
$$ ##$TOPLEV= 0
$$ ##$USERP1= <user>
$$ ##$USERP2= <user>
$$ ##$USERP3= <user>
$$ ##$USERP4= <user>
$$ ##$USERP5= <user>
$$ ##$WDW= 1
$$ ##$XDIM= 0
$$ ##$YMAX_p= 505224184
$$ ##$YMIN_p= -4393794
$$ ##END=
$$ 
##$PARAMETER FILE=	(pulseprogram, ASCII, c:/Users/n16601rs/OneDrive%20-%20The%20University%20of%20Manchester/MS%20U-Sb/JD%20NMR/TCHS%20U=SbH/10/pulseprogram, 0)
$$ # 1 "/opt/topspin3.6.2b/exp/stan/nmr/lists/pp/user/zg10"
$$ ;zg10
$$ ;avance-version (02/05/31)
$$ ;1D sequence
$$ ;using 10 degree flip angle
$$ ;
$$ ;$CLASS=HighRes
$$ ;$DIM=1D
$$ ;$TYPE=
$$ ;$SUBTYPE=
$$ ;$COMMENT=
$$ 
$$ 
$$ ;$OWNER=vnmr1
$$ # 1 "/opt/topspin3.6.2b/exp/stan/nmr/lists/pp/Avance.incl" 1
$$ ;Avance3aqs.incl
$$ ;   for AV III with AQS IPSO
$$ ;
$$ ;avance-version (15/06/05)
$$ ;
$$ ;$CLASS=HighRes Incl
$$ ;$COMMENT=
$$ # 170 "/opt/topspin3.6.2b/exp/stan/nmr/lists/pp/Avance.incl"
$$ ;$Id: Avance3aqs.incl,v 1.1.8.3 2015/03/05 16:46:54 ber Exp $
$$ # 14 "/opt/topspin3.6.2b/exp/stan/nmr/lists/pp/user/zg10" 2
$$ 
$$ 
$$ "acqt0=(-2/3.1415)*p1*0.1"
$$ # 1 "mc_line 18 file /opt/topspin3.6.2b/exp/stan/nmr/lists/pp/user/zg10 exp. def. part of mc cmd. before ze"
$$ ; dimension 1D; AQ_mode 
$$ define delay MCWRK
$$ define delay MCREST
$$ "MCREST = 30m - 30m"
$$ "MCWRK = 0.333333*30m"
$$ 
$$     dccorr
$$ # 18 "/opt/topspin3.6.2b/exp/stan/nmr/lists/pp/user/zg10"
$$ # 18 "/opt/topspin3.6.2b/exp/stan/nmr/lists/pp/user/zg10"
$$ 1 ze
$$ # 1 "mc_line 18 file /opt/topspin3.6.2b/exp/stan/nmr/lists/pp/user/zg10 exp. def. of mc cmd. after ze"
$$ # 19 "/opt/topspin3.6.2b/exp/stan/nmr/lists/pp/user/zg10"
$$ # 1 "mc_line 19 file /opt/topspin3.6.2b/exp/stan/nmr/lists/pp/user/zg10 exp. start label for mc cmd."
$$ 2 MCWRK  * 2
$$ LBLF0, MCWRK
$$   MCREST
$$ # 20 "/opt/topspin3.6.2b/exp/stan/nmr/lists/pp/user/zg10"
$$   d1
$$   p1*0.1 ph1
$$   go=2 ph31
$$ # 1 "mc_line 23 file /opt/topspin3.6.2b/exp/stan/nmr/lists/pp/user/zg10 exp. mc cmd. in line"
$$   MCWRK wr #0
$$   MCWRK zd
$$   lo to LBLF0 times td0
$$ 
$$ # 24 "/opt/topspin3.6.2b/exp/stan/nmr/lists/pp/user/zg10"
$$ exit
$$ 
$$ 
$$ ph1=0 2 2 0 1 3 3 1
$$ ph31=0 2 2 0 1 3 3 1
$$ # 31 "/opt/topspin3.6.2b/exp/stan/nmr/lists/pp/user/zg10"
$$ ;pl1 : f1 channel - power level for pulse (default)
$$ ;p1 : f1 channel -  90 degree high power pulse
$$ ;d1 : relaxation delay; 1-5 * T1
$$ ;NS: 1 * n, total number of scans: NS * TD0
$$ 
$$ 
$$ # 38 "/opt/topspin3.6.2b/exp/stan/nmr/lists/pp/user/zg10"
$$ ;$Id: zg30,v 1.8 2005/11/10 12:17:01 ber Exp $
$$ 
##$PARAMETER FILE=	(title, ASCII, c:/Users/n16601rs/OneDrive%20-%20The%20University%20of%20Manchester/MS%20U-Sb/JD%20NMR/TCHS%20U=SbH/10/pdata/1/title, 0)
$$ Ref jd801
$$ Group Liddle_S
$$ H1_ExtraWide_Day THF /mnt/nmrdata/Liddle_S mbdxwjd3 18
$$ 
##$PARAMETER FILE=	(uxnmr.par, ASCII, c:/Users/n16601rs/OneDrive%20-%20The%20University%20of%20Manchester/MS%20U-Sb/JD%20NMR/TCHS%20U=SbH/10/uxnmr.par, 0)
$$ ##TITLE= Parameter file, TopSpin 3.6.2
$$ ##JCAMPDX= 5.0
$$ ##DATATYPE= Parameter Values
$$ ##NPOINTS= 65	$$ modification sequence number
$$ ##ORIGIN= Bruker BioSpin GmbH
$$ ##OWNER= Administrator
$$ $$ 2021-05-27 15:37:55.479 +0100  nmrsu@pink.ch.man.ac.uk
$$ $$ /opt/topspin3.6.2b/conf/instr/spect/uxnmr.par
$$ $$ process /opt/topspin3.6.2b/prog/mod/cfserverav3
$$ ##$ACB= 0
$$ ##$ACBTAT= (0..23)
$$ 0 66 66 50 0 0 0 0 0 0 0 0 0 0 0 0 0 0 0 0 0 0 0 0
$$ ##$ACBTBA= (0..23)
$$ 0 1 1 0 0 0 0 0 0 0 0 0 0 0 0 0 0 0 0 0 0 0 0 0
$$ ##$ACBTBLK= (0..23)
$$ 0 1 1 0 0 0 0 0 0 0 0 0 0 0 0 0 0 0 0 0 0 0 0 0
$$ ##$ACBTCTL= (0..23)
$$ 0 0 0 0 0 0 0 0 0 0 0 0 0 0 0 0 0 0 0 0 0 0 0 0
$$ ##$ACBTDI= (0..23)
$$ 0 102 102 72 0 0 0 0 0 0 0 0 0 0 0 0 0 0 0 0 0 0 0 0
$$ ##$ACBTDM= (0..23)
$$ 0 10 10 0 0 0 0 0 0 0 0 0 0 0 0 0 0 0 0 0 0 0 0 0
$$ ##$ACBTFHI= (0..23)
$$ 0 400 400 0 0 0 0 0 0 0 0 0 0 0 0 0 0 0 0 0 0 0 0 0
$$ ##$ACBTFL= (0..23)
$$ 0 73 74 8 0 0 0 0 0 0 0 0 0 0 0 0 0 0 0 0 0 0 0 0
$$ ##$ACBTFLO= (0..23)
$$ 0 14 14 0 0 0 0 0 0 0 0 0 0 0 0 0 0 0 0 0 0 0 0 0
$$ ##$ACBTINP= (0..23)
$$ 0 1 2 3 0 0 0 0 0 0 0 0 0 0 0 0 0 0 0 0 0 0 0 0
$$ ##$ACBTOUT= (0..23)
$$ 0 1 2 0 0 0 0 0 0 0 0 0 0 0 0 0 0 0 0 0 0 0 0 0
$$ ##$ACBTPO= (0..23)
$$ 0 150000 60000 20000 0 0 0 0 0 0 0 0 0 0 0 0 0 0 0 0 0 0 0 0
$$ ##$ACBTPW= (0..23)
$$ 0 10 10 0 0 0 0 0 0 0 0 0 0 0 0 0 0 0 0 0 0 0 0 0
$$ ##$ACBTSB= (0..23)
$$ 0 0 0 0 0 0 0 0 0 0 0 0 0 0 0 0 0 0 0 0 0 0 0 0
$$ ##$ACBTSDT= (0..23)
$$ 0 -1 -1 -1 0 0 0 0 0 0 0 0 0 0 0 0 0 0 0 0 0 0 0 0
$$ ##$ACBTY= <no>
$$ ##$AMPDFLT= no
$$ ##$AQSBDCH= (0..95)
$$ 0 0 0 0 0 0 0 0 255 255 255 255 255 255 255 255 255 255 255 255 255 255
$$ 255 255 255 255 255 255 255 255 255 255 255 255 255 255 255 255 255 255
$$ 255 255 255 255 255 255 255 255 255 255 255 255 255 255 255 255 255 255
$$ 255 255 255 255 255 255 255 255 255 255 255 255 255 255 255 255 255 255
$$ 255 255 255 255 255 255 255 255 255 255 255 255 255 255 255 255 255 255
$$ 255 255
$$ ##$AQSBDHW= (0..95)
$$ 3 1 8 8 0 0 0 0 255 255 255 255 255 255 255 255 255 255 255 255 255 255
$$ 255 255 255 255 255 255 255 255 255 255 255 255 255 255 255 255 255 255
$$ 255 255 255 255 255 255 255 255 255 255 255 255 255 255 255 255 255 255
$$ 255 255 255 255 255 255 255 255 255 255 255 255 255 255 255 255 255 255
$$ 255 255 255 255 255 255 255 255 255 255 255 255 255 255 255 255 255 255
$$ 255 255
$$ ##$AQSBDID= (0..95)
$$ 82 88 83 83 65 80 66 66 255 255 255 255 255 255 255 255 255 255 255 255
$$ 255 255 255 255 255 255 255 255 255 255 255 255 255 255 255 255 255 255
$$ 255 255 255 255 255 255 255 255 255 255 255 255 255 255 255 255 255 255
$$ 255 255 255 255 255 255 255 255 255 255 255 255 255 255 255 255 255 255
$$ 255 255 255 255 255 255 255 255 255 255 255 255 255 255 255 255 255 255
$$ 255 255 255 255
$$ ##$AQSBDNO= (0..95)
$$ 1 1 1 2 1 1 1 1 255 255 255 255 255 255 255 255 255 255 255 255 255 255
$$ 255 255 255 255 255 255 255 255 255 255 255 255 255 255 255 255 255 255
$$ 255 255 255 255 255 255 255 255 255 255 255 255 255 255 255 255 255 255
$$ 255 255 255 255 255 255 255 255 255 255 255 255 255 255 255 255 255 255
$$ 255 255 255 255 255 255 255 255 255 255 255 255 255 255 255 255 255 255
$$ 255 255
$$ ##$AQSBDSL= (0..95)
$$ 2 3 4 5 9 21 255 1 255 255 255 255 255 255 255 255 255 255 255 255 255
$$ 255 255 255 255 255 255 255 255 255 255 255 255 255 255 255 255 255 255
$$ 255 255 255 255 255 255 255 255 255 255 255 255 255 255 255 255 255 255
$$ 255 255 255 255 255 255 255 255 255 255 255 255 255 255 255 255 255 255
$$ 255 255 255 255 255 255 255 255 255 255 255 255 255 255 255 255 255 255
$$ 255 255 255
$$ ##$AQSBDTY= (0..95)
$$ 114 2 17 17 5 207 209 7 255 255 255 255 255 255 255 255 255 255 255 255
$$ 255 255 255 255 255 255 255 255 255 255 255 255 255 255 255 255 255 255
$$ 255 255 255 255 255 255 255 255 255 255 255 255 255 255 255 255 255 255
$$ 255 255 255 255 255 255 255 255 255 255 255 255 255 255 255 255 255 255
$$ 255 255 255 255 255 255 255 255 255 255 255 255 255 255 255 255 255 255
$$ 255 255 255 255
$$ ##$AQSBUAD= (0..95)
$$ 16 52 36 37 54 33 32 32 255 255 255 255 255 255 255 255 255 255 255 255
$$ 255 255 255 255 255 255 255 255 255 255 255 255 255 255 255 255 255 255
$$ 255 255 255 255 255 255 255 255 255 255 255 255 255 255 255 255 255 255
$$ 255 255 255 255 255 255 255 255 255 255 255 255 255 255 255 255 255 255
$$ 255 255 255 255 255 255 255 255 255 255 255 255 255 255 255 255 255 255
$$ 255 255 255 255
$$ ##$AQSECL= (0..95)
$$ 3 5 2 2 6 1 2 255 255 255 255 255 255 255 255 255 255 255 255 255 255 255
$$ 255 255 255 255 255 255 255 255 255 255 255 255 255 255 255 255 255 255
$$ 255 255 255 255 255 255 255 255 255 255 255 255 255 255 255 255 255 255
$$ 255 255 255 255 255 255 255 255 255 255 255 255 255 255 255 255 255 255
$$ 255 255 255 255 255 255 255 255 255 255 255 255 255 255 255 255 255 255
$$ 255 255
$$ ##$AQSECLS= (0..95)
$$ 0 0 0 0 0 0 1 255 255 255 255 255 255 255 255 255 255 255 255 255 255 255
$$ 255 255 255 255 255 255 255 255 255 255 255 255 255 255 255 255 255 255
$$ 255 255 255 255 255 255 255 255 255 255 255 255 255 255 255 255 255 255
$$ 255 255 255 255 255 255 255 255 255 255 255 255 255 255 255 255 255 255
$$ 255 255 255 255 255 255 255 255 255 255 255 255 255 255 255 255 255 255
$$ 255 255
$$ ##$AQSETH1= <no>
$$ ##$AQSETH2= <no>
$$ ##$AQSSPLT= no
$$ ##$ATT19F= (0..1)
$$ 0 0
$$ ##$ATT1H= (0..1)
$$ 0 0
$$ ##$ATT3H= (0..1)
$$ 0 0
$$ ##$ATTX= (0..1)
$$ 0 0
$$ ##$ATTY= (0..1)
$$ 0 0
$$ ##$ATTZ= (0..1)
$$ 0 0
$$ ##$BACSAIR= yes
$$ ##$BACSCAP= 0
$$ ##$BACSDEL= 10
$$ ##$BACSFCM= no
$$ ##$BACSOPT= <>
$$ ##$BACSTY= <no>
$$ ##$BARPTY= <no>
$$ ##$BFREQ= 400.13
$$ ##$BGAETH= (0..9)
$$ <no> <no> <no> <no> <no> <no> <no> <no> <no> <no>
$$ ##$BIRDS= yes
$$ ##$BMPC= 0
$$ ##$BMPCTY= <no>
$$ ##$BPSUTY= <no>
$$ ##$BSMS= 2
$$ ##$BSMS19FLock= no
$$ ##$BSMSETH= <149.236.99.21>
$$ ##$BSMSTY= <no>
$$ ##$BgaChFac2= (0..7)
$$ 0 0 0 0 0 0 0 0
$$ ##$BgaChMap= (0..7)
$$ 0 0 0 0 0 0 0 0
$$ ##$BgaChMaxv= (0..7)
$$ 0 0 0 0 0 0 0 0
$$ ##$BgaChRouting= (0..63)
$$ 0 0 0 0 0 0 0 0 0 0 0 0 0 0 0 0 0 0 0 0 0 0 0 0 0 0 0 0 0 0 0 0 0 0 0 0
$$ 0 0 0 0 0 0 0 0 0 0 0 0 0 0 0 0 0 0 0 0 0 0 0 0 0 0 0 0
$$ ##$BgaChShimMap= (0..7)
$$ 0 0 0 0 0 0 0 0
$$ ##$BgaChShimMaxv= (0..7)
$$ 0 0 0 0 0 0 0 0
$$ ##$Bla01Eth= <no>
$$ ##$Bla01Nam= <BLA2BB 150/60 20-400>
$$ ##$Bla01PN= <W1345049>
$$ ##$Bla01SN= <1736>
$$ ##$Bla02Eth= <no>
$$ ##$Bla02Nam= <2HTX in BSMS>
$$ ##$Bla02PN= <>
$$ ##$Bla02SN= <>
$$ ##$Bla03Eth= <no>
$$ ##$Bla03Nam= <>
$$ ##$Bla03PN= <>
$$ ##$Bla03SN= <>
$$ ##$Bla04Eth= <no>
$$ ##$Bla04Nam= <>
$$ ##$Bla04PN= <>
$$ ##$Bla04SN= <>
$$ ##$Bla05Eth= <no>
$$ ##$Bla05Nam= <>
$$ ##$Bla05PN= <>
$$ ##$Bla05SN= <>
$$ ##$Bla06Eth= <no>
$$ ##$Bla06Nam= <>
$$ ##$Bla06PN= <>
$$ ##$Bla06SN= <>
$$ ##$Bla07Eth= <no>
$$ ##$Bla07Nam= <>
$$ ##$Bla07PN= <>
$$ ##$Bla07SN= <>
$$ ##$Bla08Eth= <no>
$$ ##$Bla08Nam= <>
$$ ##$Bla08PN= <>
$$ ##$Bla08SN= <>
$$ ##$BlaEth= (0..9)
$$ <no> <no> <no> <no> <no> <no> <no> <no> <> <>
$$ ##$BlaNam= (0..9)
$$ <BLA2BB 150/60 20-400> <2HTX in BSMS> <> <> <> <> <> <> <> <>
$$ ##$BlaPN= (0..9)
$$ <W1345049> <> <> <> <> <> <> <> <> <>
$$ ##$BlaSN= (0..9)
$$ <1736> <> <> <> <> <> <> <> <> <>
$$ ##$BsmsAuxEth= <no>
$$ ##$CFASMOD= (0..7)
$$ 1 1 1 1 1 1 1 1
$$ ##$CFASMUL= (0..7)
$$ 1 1 1 1 1 1 1 1
$$ ##$CNFTXDR= (0..7)
$$ 6 6 0 0 0 0 0 0
$$ ##$COMDIG2= 0
$$ ##$CPDBTY= <no>
$$ ##$CRCOTY= <no>
$$ ##$CSW1= (0..31)
$$ 1 1 1 2 3 0 0 0 0 0 0 0 0 0 0 0 0 0 0 0 0 0 0 0 0 0 0 0 0 0 0 0
$$ ##$CSW2= (0..31)
$$ 0 2 2 0 0 0 0 0 0 0 0 0 0 0 0 0 0 0 0 0 0 0 0 0 0 0 0 0 0 0 0 0
$$ ##$CSWNUM= (0..7)
$$ 4 1 0 0 0 0 0 0
$$ ##$ConsolePnSn= <>
$$ ##$CryoCoolUnitEth= <no>
$$ ##$CryoProAccPnSn= <>
$$ ##$Ctb1Eth= <no>
$$ ##$CubeEth= (0..7)
$$ <no> <no> <no> <no> <no> <no> <no> <no>
$$ ##$CustRegisterNo= <>
$$ ##$DATSTAT= no
$$ ##$DIGI140= (0..7)
$$ 0 0 0 0 0 0 0 0
$$ ##$DIGIB12= (0..7)
$$ 0 0 0 0 0 0 0 0
$$ ##$DIGIB16= (0..7)
$$ 0 0 0 0 0 0 0 0
$$ ##$DIGIFA= (0..7)
$$ 0 0 0 0 0 0 0 0
$$ ##$DIGIFOURIER= 0
$$ ##$DIGIHA= (0..7)
$$ 0 0 0 0 0 0 0 0
$$ ##$DIGIHAF= (0..7)
$$ 0 0 0 0 0 0 0 0
$$ ##$DIGIHRD= (0..7)
$$ 0 0 0 0 0 0 0 0
$$ ##$DIGIIA= (0..7)
$$ 0 0 0 0 0 0 0 0
$$ ##$DIGIO16= (0..7)
$$ 0 0 0 0 0 0 0 0
$$ ##$DIGISA= (0..7)
$$ 0 0 0 0 0 0 0 0
$$ ##$DIGISAF= (0..7)
$$ 0 0 0 0 0 0 0 0
$$ ##$DIGISL= (0..7)
$$ 0 0 0 0 0 0 0 0
$$ ##$DIGITYI= (0..7)
$$ 0 0 0 0 0 0 0 0
$$ ##$DIGITYP= (0..7)
$$ 0 0 0 0 0 0 0 0
$$ ##$DIGITZ= 0
$$ ##$DPPFAC= 1
$$ ##$DRMSETH= <no>
$$ ##$DRU= yes
$$ ##$DRUETH= (0..33)
$$ <no> <149.236.99.89> <no> <no> <no> <no> <no> <no> <no> <no> <no> <no>
$$ <no> <no> <no> <no> <no> <no> <no> <no> <no> <no> <no> <no> <no> <no> <no>
$$ <no> <no> <no> <no> <no> <no> <>
$$ ##$Description= <B400B12>
$$ ##$DppType= 0
$$ ##$FCUMEM= (0..7)
$$ 16777208 16777208 0 0 0 0 0 0
$$ ##$FCUPAL= (0..7)
$$ 0 0 0 0 0 0 0 0
$$ ##$FGSVTY= <no>
$$ ##$FQMIX= 0
$$ ##$FUNCMOD= <>
$$ ##$FourPeriBdEth= <no>
$$ ##$FourShimBdEth= <no>
$$ ##$FourierPicsCon= no
$$ ##$GCUTYPE= 10
$$ ##$GCUTYPE2= 0
$$ ##$GPREDEL= 0
$$ ##$GPSCUTY= <no>
$$ ##$GRADRES= 5
$$ ##$GTUTY= <no>
$$ ##$GcConn= (0..1)
$$ 1 0
$$ ##$GradAmpGain= (0..7)
$$ 0 0 0 0 0 0 0 0
$$ ##$GradAmpMaxCurX= (0..7)
$$ 0 0 0 0 0 0 0 0
$$ ##$GradAmpMaxCurY= (0..7)
$$ 0 0 0 0 0 0 0 0
$$ ##$GradAmpMaxCurZ= (0..7)
$$ 9.99999904632568 0 0 0 0 0 0 0
$$ ##$GradAmpName= (0..7)
$$ <GAB in BSMS> <> <> <> <> <> <> <>
$$ ##$GradAmpPN= (0..7)
$$ <> <> <> <> <> <> <> <>
$$ ##$GradAmpSN= (0..7)
$$ <> <> <> <> <> <> <> <>
$$ ##$GradAmpType= (0..7)
$$ 2 0 0 0 0 0 0 0
$$ ##$GradPowClkCtrl= 0
$$ ##$GradPowClkTime= 0
$$ ##$GradPowImax= 0
$$ ##$GradPowType= 0
$$ ##$GradPowVmax= 0
$$ ##$HDIETH= (0..5)
$$ <> <no> <no> <no> <no> <>
$$ ##$HFAC= 3
$$ ##$HPCU= 0
$$ ##$HPCUTY= <no>
$$ ##$HPTXLP= (0..3)
$$ -1 -1 -1 -1
$$ ##$HPTXPI= (0..3)
$$ 0 0 0 0
$$ ##$HPTXPO= (0..3)
$$ 0 0 0 0
$$ ##$HPTXTY= (0..3)
$$ 0 0 0 0
$$ ##$HpprCoverType= 1
$$ ##$IF451= 0
$$ ##$IFREQ= 1
$$ ##$INJPTY= <no>
$$ ##$INTFPR= 0
$$ ##$IPSOETH= <149.236.99.141>
$$ ##$IPSOTYPE= 2
$$ ##$LDUETH= <no>
$$ ##$LOCKCONF= <DL>
$$ ##$LOCKTY= <no>
$$ ##$LOCSWID= 0
$$ ##$LOCSWIF= 0
$$ ##$LVDSSPLITETH= (0..5)
$$ <> <no> <no> <no> <no> <>
$$ ##$Location= <University of Manchester>
$$ ##$M2FAC= 0
$$ ##$MAS= 0
$$ ##$MASETIME= 10
$$ ##$MASITIME= 10
$$ ##$MASTY= <no>
$$ ##$MAS_CT= 0
$$ ##$MAS_SG= 0
$$ ##$MAS_TO= 0
$$ ##$MEMPRM= 0
$$ ##$MHFAC= 0
$$ ##$MXFAC= 0
$$ ##$MagnCoilPnSn= <>
$$ ##$MagnDewarPnSn= <>
$$ ##$MasEth= <no>
$$ ##$NAMPD= (0..17)
$$ <> <1H/2H 1H> <1H/2H 2H> <XBB19F 2HS> <> <> <> <> <> <> <> <> <> <> <>
$$ <> <> <>
$$ ##$NFCU= 2
$$ ##$NFRED= 0
$$ ##$NMRCH= 2
$$ ##$NMRMEM= 16384
$$ ##$NPSGU= 0
$$ ##$NRCU= 1
$$ ##$NROUT= 1
$$ ##$NSGU= 2
$$ ##$OrderNo= <GH002606>
$$ ##$PAMPF1= (0..15)
$$ 75 24 96 64 0 0 0 0 0 0 0 0 0 0 0 0
$$ ##$PAMPF2= (0..15)
$$ 0 0 0 0 0 0 0 0 0 0 0 0 0 0 0 0
$$ ##$PAMPF3= (0..15)
$$ 0 0 0 0 0 0 0 0 0 0 0 0 0 0 0 0
$$ ##$PAMPF4= (0..15)
$$ 0 0 0 0 0 0 0 0 0 0 0 0 0 0 0 0
$$ ##$PAMPF5= (0..15)
$$ 0 0 0 0 0 0 0 0 0 0 0 0 0 0 0 0
$$ ##$PAMPF6= (0..15)
$$ 0 0 0 0 0 0 0 0 0 0 0 0 0 0 0 0
$$ ##$PAMPF7= (0..15)
$$ 0 0 0 0 0 0 0 0 0 0 0 0 0 0 0 0
$$ ##$PAMPF8= (0..15)
$$ 0 0 0 0 0 0 0 0 0 0 0 0 0 0 0 0
$$ ##$PH4= 0
$$ ##$PHF4TY= <no>
$$ ##$POWCHK= yes
$$ ##$PRAMD1= (0..7)
$$ 2 0 0 536870912 0 0 0 0
$$ ##$PRAMD10= (0..7)
$$ 0 0 0 0 0 0 0 0
$$ ##$PRAMD11= (0..7)
$$ 0 0 0 0 0 0 0 0
$$ ##$PRAMD12= (0..7)
$$ 0 0 0 0 0 0 0 0
$$ ##$PRAMD13= (0..7)
$$ 0 0 0 0 0 0 0 0
$$ ##$PRAMD14= (0..7)
$$ 0 0 0 0 0 0 0 0
$$ ##$PRAMD15= (0..7)
$$ 0 0 0 0 0 0 0 0
$$ ##$PRAMD16= (0..7)
$$ 0 0 0 0 0 0 0 0
$$ ##$PRAMD17= (0..7)
$$ 0 0 0 0 0 0 0 0
$$ ##$PRAMD18= (0..7)
$$ 0 0 0 0 0 0 0 0
$$ ##$PRAMD19= (0..7)
$$ 0 0 0 0 0 0 0 0
$$ ##$PRAMD2= (0..7)
$$ 0 1048576 0 536870912 0 1048576 0 536870912
$$ ##$PRAMD20= (0..7)
$$ 0 0 0 0 0 0 0 0
$$ ##$PRAMD21= (0..7)
$$ 0 0 0 0 0 0 0 0
$$ ##$PRAMD3= (0..7)
$$ 2147483644 2131230719 2147483647 603979775 0 0 0 0
$$ ##$PRAMD4= (0..7)
$$ 0 0 0 0 0 0 0 0
$$ ##$PRAMD5= (0..7)
$$ 0 0 0 0 0 0 0 0
$$ ##$PRAMD6= (0..7)
$$ 0 0 0 0 0 0 0 0
$$ ##$PRAMD7= (0..7)
$$ 0 0 0 0 0 0 0 0
$$ ##$PRAMD8= (0..7)
$$ 0 0 0 0 0 0 0 0
$$ ##$PRAMD9= (0..7)
$$ 0 0 0 0 0 0 0 0
$$ ##$PRAMLED= (0..1)
$$ 15 15
$$ ##$PRAMP= (0..9)
$$ <> <tty10> <no> <no> <no> <no> <no> <no> <no> <>
$$ ##$PRAMPTP= 1
$$ ##$PREEMPTYPE= 0
$$ ##$PREPTY= <no>
$$ ##$PREREC= (0..15)
$$ 0 1 1 1 0 0 0 0 0 0 0 0 0 0 0 0
$$ ##$PRESHLD= 0
$$ ##$PTS160= -1
$$ ##$PTSA2X= (0..7)
$$ 0 0 0 0 0 0 0 0
$$ ##$PTSF2X= (0..7)
$$ 0 0 0 0 0 0 0 0
$$ ##$PTSFMX= (0..19)
$$ 429.9 429.9 0 0 0 0 0 0 0 0 0 0 0 0 0 0 0 0 0 0
$$ ##$PULCHK= no
$$ ##$PerMagATempSens= no
$$ ##$PerMagEth= <no>
$$ ##$PerMagFluxSens= no
$$ ##$PerMagMTempSens= no
$$ ##$PramDutyCycPerc= (0..15)
$$ 2 2 2 0 0 0 0 0 0 0 0 0 0 0 0 0
$$ ##$PramPeakPowerW= (0..15)
$$ 150 300 500 0 0 0 0 0 0 0 0 0 0 0 0 0
$$ ##$PramPowerSwitch= (0..15)
$$ 0 0 0 0 0 0 0 0 0 0 0 0 0 0 0 0
$$ ##$PramPulWidthMs= (0..15)
$$ 0.02 0.1 0.1 0 0 0 0 0 0 0 0 0 0 0 0 0
$$ ##$PreampMod01PN= <Z003959>
$$ ##$PreampMod01SN= <00409>
$$ ##$PreampMod02PN= <Z003959>
$$ ##$PreampMod02SN= <00409>
$$ ##$PreampMod03PN= <Z003504>
$$ ##$PreampMod03SN= <00403>
$$ ##$PreampMod04PN= <>
$$ ##$PreampMod04SN= <>
$$ ##$PreampMod05PN= <>
$$ ##$PreampMod05SN= <>
$$ ##$PreampMod06PN= <>
$$ ##$PreampMod06SN= <>
$$ ##$PreampMod07PN= <>
$$ ##$PreampMod07SN= <>
$$ ##$PreampMod08PN= <>
$$ ##$PreampMod08SN= <>
$$ ##$PreampMod09PN= <>
$$ ##$PreampMod09SN= <>
$$ ##$PreampMod10PN= <>
$$ ##$PreampMod10SN= <>
$$ ##$PreampMod11PN= <>
$$ ##$PreampMod11SN= <>
$$ ##$PreampMod12PN= <>
$$ ##$PreampMod12SN= <>
$$ ##$PreampMod13PN= <>
$$ ##$PreampMod13SN= <>
$$ ##$PreampMod14PN= <>
$$ ##$PreampMod14SN= <>
$$ ##$PreampMod15PN= <>
$$ ##$PreampMod15SN= <>
$$ ##$PreampMod16PN= <>
$$ ##$PreampMod16SN= <>
$$ ##$PreampModBisDat= (0..15)
$$ 20070123 20070123 20070301 0 0 0 0 0 0 0 0 0 0 0 0 0
$$ ##$PreampModPN= (0..17)
$$ <Z003959> <Z003959> <Z003504> <> <> <> <> <> <> <> <> <> <> <> <> <> <>
$$ <>
$$ ##$PreampModSN= (0..17)
$$ <00403> <00403> <00400> <> <> <> <> <> <> <> <> <> <> <> <> <> <> <>
$$ ##$ProdigyEth= <no>
$$ ##$RCUCDS= (0..7)
$$ 0 0 0 0 0 0 0 0
$$ ##$RCUCFS= (0..7)
$$ 0 0 0 0 0 0 0 0
$$ ##$RCUCSS= (0..7)
$$ 0 0 0 0 0 0 0 0
$$ ##$RCUI2C1= (0..7)
$$ 0 0 0 0 0 0 0 0
$$ ##$RCUI2C2= (0..7)
$$ 0 0 0 0 0 0 0 0
$$ ##$RCUI2C3= (0..7)
$$ 0 0 0 0 0 0 0 0
$$ ##$RCUI2C4= (0..7)
$$ 0 0 0 0 0 0 0 0
$$ ##$RCUI2C5= (0..7)
$$ 0 0 0 0 0 0 0 0
$$ ##$RCUI2C6= (0..7)
$$ 0 0 0 0 0 0 0 0
$$ ##$RCUI2C7= (0..7)
$$ 0 0 0 0 0 0 0 0
$$ ##$RCUI2C8= (0..7)
$$ 0 0 0 0 0 0 0 0
$$ ##$RDCU= 0
$$ ##$RFSINPUT= (0..1)
$$ 0 0
$$ ##$RFSVTY= <no>
$$ ##$RGTYPE= (0..31)
$$ 9 0 0 0 0 0 0 0 0 0 0 0 0 0 0 0 0 0 0 0 0 0 0 0 0 0 0 0 0 0 0 0
$$ ##$RG_max= (0..31)
$$ 2050 -1 -1 -1 -1 -1 -1 -1 -1 -1 -1 -1 -1 -1 -1 -1 -1 -1 -1 -1 -1 -1 -1
$$ -1 -1 -1 -1 -1 -1 -1 -1 -1
$$ ##$RG_min= (0..31)
$$ 0.25 -1 -1 -1 -1 -1 -1 -1 -1 -1 -1 -1 -1 -1 -1 -1 -1 -1 -1 -1 -1 -1 -1
$$ -1 -1 -1 -1 -1 -1 -1 -1 -1
$$ ##$RG_tab1= (0..255)
$$ 0.25 0.28 0.32 0.35 0.4 0.44 0.5 0.56 0.64 0.7 0.8 0.89 1 1.12 1.28 1.4
$$ 1.6 1.78 2 2.25 2.56 2.8 3.2 3.56 4 4.5 5 5.6 6.35 7.12 8 9 10 11.3 12.7
$$ 14.2 16 18 20.2 22.6 25.4 28.5 32 36 40.3 45.2 50.8 57 64 71.8 80.6 90.5
$$ 101 114 128 144 161 181 203 228 256 287 322 362 406 456 512 575 645 724
$$ 812 912 1030 1150 1290 1440 1620 1820 2050 -1 -1 -1 -1 -1 -1 -1 -1 -1 -1
$$ -1 -1 -1 -1 -1 -1 -1 -1 -1 -1 -1 -1 -1 -1 -1 -1 -1 -1 -1 -1 -1 -1 -1 -1
$$ -1 -1 -1 -1 -1 -1 -1 -1 -1 -1 -1 -1 -1 -1 -1 -1 -1 -1 -1 -1 -1 -1 -1 -1
$$ -1 -1 -1 -1 -1 -1 -1 -1 -1 -1 -1 -1 -1 -1 -1 -1 -1 -1 -1 -1 -1 -1 -1 -1
$$ -1 -1 -1 -1 -1 -1 -1 -1 -1 -1 -1 -1 -1 -1 -1 -1 -1 -1 -1 -1 -1 -1 -1 -1
$$ -1 -1 -1 -1 -1 -1 -1 -1 -1 -1 -1 -1 -1 -1 -1 -1 -1 -1 -1 -1 -1 -1 -1 -1
$$ -1 -1 -1 -1 -1 -1 -1 -1 -1 -1 -1 -1 -1 -1 -1 -1 -1 -1 -1 -1 -1 -1 -1 -1
$$ -1 -1 -1 -1 -1 -1 -1 -1 -1 -1 -1 -1 -1 -1 -1 -1 -1 -1 -1 -1 -1 -1 -1
$$ ##$RG_tab2= (0..255)
$$ -1 -1 -1 -1 -1 -1 -1 -1 -1 -1 -1 -1 -1 -1 -1 -1 -1 -1 -1 -1 -1 -1 -1 -1
$$ -1 -1 -1 -1 -1 -1 -1 -1 -1 -1 -1 -1 -1 -1 -1 -1 -1 -1 -1 -1 -1 -1 -1 -1
$$ -1 -1 -1 -1 -1 -1 -1 -1 -1 -1 -1 -1 -1 -1 -1 -1 -1 -1 -1 -1 -1 -1 -1 -1
$$ -1 -1 -1 -1 -1 -1 -1 -1 -1 -1 -1 -1 -1 -1 -1 -1 -1 -1 -1 -1 -1 -1 -1 -1
$$ -1 -1 -1 -1 -1 -1 -1 -1 -1 -1 -1 -1 -1 -1 -1 -1 -1 -1 -1 -1 -1 -1 -1 -1
$$ -1 -1 -1 -1 -1 -1 -1 -1 -1 -1 -1 -1 -1 -1 -1 -1 -1 -1 -1 -1 -1 -1 -1 -1
$$ -1 -1 -1 -1 -1 -1 -1 -1 -1 -1 -1 -1 -1 -1 -1 -1 -1 -1 -1 -1 -1 -1 -1 -1
$$ -1 -1 -1 -1 -1 -1 -1 -1 -1 -1 -1 -1 -1 -1 -1 -1 -1 -1 -1 -1 -1 -1 -1 -1
$$ -1 -1 -1 -1 -1 -1 -1 -1 -1 -1 -1 -1 -1 -1 -1 -1 -1 -1 -1 -1 -1 -1 -1 -1
$$ -1 -1 -1 -1 -1 -1 -1 -1 -1 -1 -1 -1 -1 -1 -1 -1 -1 -1 -1 -1 -1 -1 -1 -1
$$ -1 -1 -1 -1 -1 -1 -1 -1 -1 -1 -1 -1 -1 -1 -1 -1
$$ ##$RG_tab3= (0..255)
$$ -1 -1 -1 -1 -1 -1 -1 -1 -1 -1 -1 -1 -1 -1 -1 -1 -1 -1 -1 -1 -1 -1 -1 -1
$$ -1 -1 -1 -1 -1 -1 -1 -1 -1 -1 -1 -1 -1 -1 -1 -1 -1 -1 -1 -1 -1 -1 -1 -1
$$ -1 -1 -1 -1 -1 -1 -1 -1 -1 -1 -1 -1 -1 -1 -1 -1 -1 -1 -1 -1 -1 -1 -1 -1
$$ -1 -1 -1 -1 -1 -1 -1 -1 -1 -1 -1 -1 -1 -1 -1 -1 -1 -1 -1 -1 -1 -1 -1 -1
$$ -1 -1 -1 -1 -1 -1 -1 -1 -1 -1 -1 -1 -1 -1 -1 -1 -1 -1 -1 -1 -1 -1 -1 -1
$$ -1 -1 -1 -1 -1 -1 -1 -1 -1 -1 -1 -1 -1 -1 -1 -1 -1 -1 -1 -1 -1 -1 -1 -1
$$ -1 -1 -1 -1 -1 -1 -1 -1 -1 -1 -1 -1 -1 -1 -1 -1 -1 -1 -1 -1 -1 -1 -1 -1
$$ -1 -1 -1 -1 -1 -1 -1 -1 -1 -1 -1 -1 -1 -1 -1 -1 -1 -1 -1 -1 -1 -1 -1 -1
$$ -1 -1 -1 -1 -1 -1 -1 -1 -1 -1 -1 -1 -1 -1 -1 -1 -1 -1 -1 -1 -1 -1 -1 -1
$$ -1 -1 -1 -1 -1 -1 -1 -1 -1 -1 -1 -1 -1 -1 -1 -1 -1 -1 -1 -1 -1 -1 -1 -1
$$ -1 -1 -1 -1 -1 -1 -1 -1 -1 -1 -1 -1 -1 -1 -1 -1
$$ ##$RG_tab4= (0..255)
$$ -1 -1 -1 -1 -1 -1 -1 -1 -1 -1 -1 -1 -1 -1 -1 -1 -1 -1 -1 -1 -1 -1 -1 -1
$$ -1 -1 -1 -1 -1 -1 -1 -1 -1 -1 -1 -1 -1 -1 -1 -1 -1 -1 -1 -1 -1 -1 -1 -1
$$ -1 -1 -1 -1 -1 -1 -1 -1 -1 -1 -1 -1 -1 -1 -1 -1 -1 -1 -1 -1 -1 -1 -1 -1
$$ -1 -1 -1 -1 -1 -1 -1 -1 -1 -1 -1 -1 -1 -1 -1 -1 -1 -1 -1 -1 -1 -1 -1 -1
$$ -1 -1 -1 -1 -1 -1 -1 -1 -1 -1 -1 -1 -1 -1 -1 -1 -1 -1 -1 -1 -1 -1 -1 -1
$$ -1 -1 -1 -1 -1 -1 -1 -1 -1 -1 -1 -1 -1 -1 -1 -1 -1 -1 -1 -1 -1 -1 -1 -1
$$ -1 -1 -1 -1 -1 -1 -1 -1 -1 -1 -1 -1 -1 -1 -1 -1 -1 -1 -1 -1 -1 -1 -1 -1
$$ -1 -1 -1 -1 -1 -1 -1 -1 -1 -1 -1 -1 -1 -1 -1 -1 -1 -1 -1 -1 -1 -1 -1 -1
$$ -1 -1 -1 -1 -1 -1 -1 -1 -1 -1 -1 -1 -1 -1 -1 -1 -1 -1 -1 -1 -1 -1 -1 -1
$$ -1 -1 -1 -1 -1 -1 -1 -1 -1 -1 -1 -1 -1 -1 -1 -1 -1 -1 -1 -1 -1 -1 -1 -1
$$ -1 -1 -1 -1 -1 -1 -1 -1 -1 -1 -1 -1 -1 -1 -1 -1
$$ ##$RG_tab5= (0..255)
$$ -1 -1 -1 -1 -1 -1 -1 -1 -1 -1 -1 -1 -1 -1 -1 -1 -1 -1 -1 -1 -1 -1 -1 -1
$$ -1 -1 -1 -1 -1 -1 -1 -1 -1 -1 -1 -1 -1 -1 -1 -1 -1 -1 -1 -1 -1 -1 -1 -1
$$ -1 -1 -1 -1 -1 -1 -1 -1 -1 -1 -1 -1 -1 -1 -1 -1 -1 -1 -1 -1 -1 -1 -1 -1
$$ -1 -1 -1 -1 -1 -1 -1 -1 -1 -1 -1 -1 -1 -1 -1 -1 -1 -1 -1 -1 -1 -1 -1 -1
$$ -1 -1 -1 -1 -1 -1 -1 -1 -1 -1 -1 -1 -1 -1 -1 -1 -1 -1 -1 -1 -1 -1 -1 -1
$$ -1 -1 -1 -1 -1 -1 -1 -1 -1 -1 -1 -1 -1 -1 -1 -1 -1 -1 -1 -1 -1 -1 -1 -1
$$ -1 -1 -1 -1 -1 -1 -1 -1 -1 -1 -1 -1 -1 -1 -1 -1 -1 -1 -1 -1 -1 -1 -1 -1
$$ -1 -1 -1 -1 -1 -1 -1 -1 -1 -1 -1 -1 -1 -1 -1 -1 -1 -1 -1 -1 -1 -1 -1 -1
$$ -1 -1 -1 -1 -1 -1 -1 -1 -1 -1 -1 -1 -1 -1 -1 -1 -1 -1 -1 -1 -1 -1 -1 -1
$$ -1 -1 -1 -1 -1 -1 -1 -1 -1 -1 -1 -1 -1 -1 -1 -1 -1 -1 -1 -1 -1 -1 -1 -1
$$ -1 -1 -1 -1 -1 -1 -1 -1 -1 -1 -1 -1 -1 -1 -1 -1
$$ ##$RG_tab6= (0..255)
$$ -1 -1 -1 -1 -1 -1 -1 -1 -1 -1 -1 -1 -1 -1 -1 -1 -1 -1 -1 -1 -1 -1 -1 -1
$$ -1 -1 -1 -1 -1 -1 -1 -1 -1 -1 -1 -1 -1 -1 -1 -1 -1 -1 -1 -1 -1 -1 -1 -1
$$ -1 -1 -1 -1 -1 -1 -1 -1 -1 -1 -1 -1 -1 -1 -1 -1 -1 -1 -1 -1 -1 -1 -1 -1
$$ -1 -1 -1 -1 -1 -1 -1 -1 -1 -1 -1 -1 -1 -1 -1 -1 -1 -1 -1 -1 -1 -1 -1 -1
$$ -1 -1 -1 -1 -1 -1 -1 -1 -1 -1 -1 -1 -1 -1 -1 -1 -1 -1 -1 -1 -1 -1 -1 -1
$$ -1 -1 -1 -1 -1 -1 -1 -1 -1 -1 -1 -1 -1 -1 -1 -1 -1 -1 -1 -1 -1 -1 -1 -1
$$ -1 -1 -1 -1 -1 -1 -1 -1 -1 -1 -1 -1 -1 -1 -1 -1 -1 -1 -1 -1 -1 -1 -1 -1
$$ -1 -1 -1 -1 -1 -1 -1 -1 -1 -1 -1 -1 -1 -1 -1 -1 -1 -1 -1 -1 -1 -1 -1 -1
$$ -1 -1 -1 -1 -1 -1 -1 -1 -1 -1 -1 -1 -1 -1 -1 -1 -1 -1 -1 -1 -1 -1 -1 -1
$$ -1 -1 -1 -1 -1 -1 -1 -1 -1 -1 -1 -1 -1 -1 -1 -1 -1 -1 -1 -1 -1 -1 -1 -1
$$ -1 -1 -1 -1 -1 -1 -1 -1 -1 -1 -1 -1 -1 -1 -1 -1
$$ ##$RG_tab7= (0..255)
$$ -1 -1 -1 -1 -1 -1 -1 -1 -1 -1 -1 -1 -1 -1 -1 -1 -1 -1 -1 -1 -1 -1 -1 -1
$$ -1 -1 -1 -1 -1 -1 -1 -1 -1 -1 -1 -1 -1 -1 -1 -1 -1 -1 -1 -1 -1 -1 -1 -1
$$ -1 -1 -1 -1 -1 -1 -1 -1 -1 -1 -1 -1 -1 -1 -1 -1 -1 -1 -1 -1 -1 -1 -1 -1
$$ -1 -1 -1 -1 -1 -1 -1 -1 -1 -1 -1 -1 -1 -1 -1 -1 -1 -1 -1 -1 -1 -1 -1 -1
$$ -1 -1 -1 -1 -1 -1 -1 -1 -1 -1 -1 -1 -1 -1 -1 -1 -1 -1 -1 -1 -1 -1 -1 -1
$$ -1 -1 -1 -1 -1 -1 -1 -1 -1 -1 -1 -1 -1 -1 -1 -1 -1 -1 -1 -1 -1 -1 -1 -1
$$ -1 -1 -1 -1 -1 -1 -1 -1 -1 -1 -1 -1 -1 -1 -1 -1 -1 -1 -1 -1 -1 -1 -1 -1
$$ -1 -1 -1 -1 -1 -1 -1 -1 -1 -1 -1 -1 -1 -1 -1 -1 -1 -1 -1 -1 -1 -1 -1 -1
$$ -1 -1 -1 -1 -1 -1 -1 -1 -1 -1 -1 -1 -1 -1 -1 -1 -1 -1 -1 -1 -1 -1 -1 -1
$$ -1 -1 -1 -1 -1 -1 -1 -1 -1 -1 -1 -1 -1 -1 -1 -1 -1 -1 -1 -1 -1 -1 -1 -1
$$ -1 -1 -1 -1 -1 -1 -1 -1 -1 -1 -1 -1 -1 -1 -1 -1
$$ ##$RG_tab8= (0..255)
$$ -1 -1 -1 -1 -1 -1 -1 -1 -1 -1 -1 -1 -1 -1 -1 -1 -1 -1 -1 -1 -1 -1 -1 -1
$$ -1 -1 -1 -1 -1 -1 -1 -1 -1 -1 -1 -1 -1 -1 -1 -1 -1 -1 -1 -1 -1 -1 -1 -1
$$ -1 -1 -1 -1 -1 -1 -1 -1 -1 -1 -1 -1 -1 -1 -1 -1 -1 -1 -1 -1 -1 -1 -1 -1
$$ -1 -1 -1 -1 -1 -1 -1 -1 -1 -1 -1 -1 -1 -1 -1 -1 -1 -1 -1 -1 -1 -1 -1 -1
$$ -1 -1 -1 -1 -1 -1 -1 -1 -1 -1 -1 -1 -1 -1 -1 -1 -1 -1 -1 -1 -1 -1 -1 -1
$$ -1 -1 -1 -1 -1 -1 -1 -1 -1 -1 -1 -1 -1 -1 -1 -1 -1 -1 -1 -1 -1 -1 -1 -1
$$ -1 -1 -1 -1 -1 -1 -1 -1 -1 -1 -1 -1 -1 -1 -1 -1 -1 -1 -1 -1 -1 -1 -1 -1
$$ -1 -1 -1 -1 -1 -1 -1 -1 -1 -1 -1 -1 -1 -1 -1 -1 -1 -1 -1 -1 -1 -1 -1 -1
$$ -1 -1 -1 -1 -1 -1 -1 -1 -1 -1 -1 -1 -1 -1 -1 -1 -1 -1 -1 -1 -1 -1 -1 -1
$$ -1 -1 -1 -1 -1 -1 -1 -1 -1 -1 -1 -1 -1 -1 -1 -1 -1 -1 -1 -1 -1 -1 -1 -1
$$ -1 -1 -1 -1 -1 -1 -1 -1 -1 -1 -1 -1 -1 -1 -1 -1
$$ ##$RG_tabA= (0..255)
$$ 0.25 0.28 0.32 0.35 0.4 0.44 0.5 0.56 0.64 0.7 0.8 0.89 1 1.12 1.28 1.4
$$ 1.6 1.78 2 2.25 2.56 2.8 3.2 3.56 4 4.5 5 5.6 6.35 7.12 8 9 10 11.3 12.7
$$ 14.2 16 18 20.2 22.6 25.4 28.5 32 36 40.3 45.2 50.8 57 64 71.8 80.6 90.5
$$ 101 114 128 144 161 181 203 228 256 287 322 362 406 456 512 575 645 724
$$ 812 912 1030 1150 1290 1440 1620 1820 2050 -1 -1 -1 -1 -1 -1 -1 -1 -1 -1
$$ -1 -1 -1 -1 -1 -1 -1 -1 -1 -1 -1 -1 -1 -1 -1 -1 -1 -1 -1 -1 -1 -1 -1 -1
$$ -1 -1 -1 -1 -1 -1 -1 -1 -1 -1 -1 -1 -1 -1 -1 -1 -1 -1 -1 -1 -1 -1 -1 -1
$$ -1 -1 -1 -1 -1 -1 -1 -1 -1 -1 -1 -1 -1 -1 -1 -1 -1 -1 -1 -1 -1 -1 -1 -1
$$ -1 -1 -1 -1 -1 -1 -1 -1 -1 -1 -1 -1 -1 -1 -1 -1 -1 -1 -1 -1 -1 -1 -1 -1
$$ -1 -1 -1 -1 -1 -1 -1 -1 -1 -1 -1 -1 -1 -1 -1 -1 -1 -1 -1 -1 -1 -1 -1 -1
$$ -1 -1 -1 -1 -1 -1 -1 -1 -1 -1 -1 -1 -1 -1 -1 -1 -1 -1 -1 -1 -1 -1 -1 -1
$$ -1 -1 -1 -1 -1 -1 -1 -1 -1 -1 -1 -1 -1 -1 -1 -1 -1 -1 -1 -1 -1 -1 -1
$$ ##$ROBOTTY= <no>
$$ ##$ROUT14= (0..7)
$$ 0 0 0 0 0 0 0 0
$$ ##$ROUTER= 3
$$ ##$RX22TY= <no>
$$ ##$RXFMAX= (0..7)
$$ 432.5 -1 -1 -1 -1 -1 -1 -1
$$ ##$RXFMIN= (0..7)
$$ 5 -1 -1 -1 -1 -1 -1 -1
$$ ##$RXINTLV= (0..7)
$$ 1 0 0 0 0 0 0 0
$$ ##$RXMSTY= <no>
$$ ##$RockSwitchEth= <no>
$$ ##$SCMTY= <no>
$$ ##$SGUC1= (0..15)
$$ 18 19 0 0 0 0 0 0 0 0 0 0 0 0 0 0
$$ ##$SGUC2= (0..15)
$$ 33 256 0 0 0 0 0 0 0 0 0 0 0 0 0 0
$$ ##$SLCBCONF= <SH>
$$ ##$SPECTR= 10
$$ ##$SY2FLAG= 0
$$ ##$SYNCTRIG= 11
$$ ##$SamChgEth= (0..3)
$$ <149.236.99.52> <no> <no> <no>
$$ ##$SamChgProtocol= (0..3)
$$ <SOAP> <> <> <>
$$ ##$ServiceNo= <>
$$ ##$Sgu1PowerLevels= (0..7)
$$ 0 0 0 0 0 0 0 0
$$ ##$Sgu2PowerLevels= (0..7)
$$ 0 0 0 0 0 0 0 0
$$ ##$Sgu3PowerLevels= (0..7)
$$ 0 0 0 0 0 0 0 0
$$ ##$Sgu4PowerLevels= (0..7)
$$ 0 0 0 0 0 0 0 0
$$ ##$Sgu5PowerLevels= (0..7)
$$ 0 0 0 0 0 0 0 0
$$ ##$Sgu6PowerLevels= (0..7)
$$ 0 0 0 0 0 0 0 0
$$ ##$Sgu7PowerLevels= (0..7)
$$ 0 0 0 0 0 0 0 0
$$ ##$Sgu8PowerLevels= (0..7)
$$ 0 0 0 0 0 0 0 0
$$ ##$SguType= 2
$$ ##$ShimMaxVal= 32760
$$ ##$ShimPow1Ch2Sh= (0..38)
$$ 0 0 0 0 0 0 0 0 0 0 0 0 0 0 0 0 0 0 0 0 0 0 0 0 0 0 0 0 0 0 0 0 0 0 0 0
$$ 0 0 0
$$ ##$ShimPow1Imax= (0..38)
$$ 0 0 0 0 0 0 0 0 0 0 0 0 0 0 0 0 0 0 0 0 0 0 0 0 0 0 0 0 0 0 0 0 0 0 0 0
$$ 0 0 0
$$ ##$ShimPow1NChan= 0
$$ ##$ShimPow1TotIMax= 0
$$ ##$ShimPow1Vmax= (0..38)
$$ 0 0 0 0 0 0 0 0 0 0 0 0 0 0 0 0 0 0 0 0 0 0 0 0 0 0 0 0 0 0 0 0 0 0 0 0
$$ 0 0 0
$$ ##$ShimPow2Ch2Sh= (0..38)
$$ 0 0 0 0 0 0 0 0 0 0 0 0 0 0 0 0 0 0 0 0 0 0 0 0 0 0 0 0 0 0 0 0 0 0 0 0
$$ 0 0 0
$$ ##$ShimPow2Imax= (0..38)
$$ 0 0 0 0 0 0 0 0 0 0 0 0 0 0 0 0 0 0 0 0 0 0 0 0 0 0 0 0 0 0 0 0 0 0 0 0
$$ 0 0 0
$$ ##$ShimPow2NChan= 0
$$ ##$ShimPow2TotIMax= 0
$$ ##$ShimPow2Vmax= (0..38)
$$ 0 0 0 0 0 0 0 0 0 0 0 0 0 0 0 0 0 0 0 0 0 0 0 0 0 0 0 0 0 0 0 0 0 0 0 0
$$ 0 0 0
$$ ##$ShimPow3Ch2Sh= (0..38)
$$ 0 0 0 0 0 0 0 0 0 0 0 0 0 0 0 0 0 0 0 0 0 0 0 0 0 0 0 0 0 0 0 0 0 0 0 0
$$ 0 0 0
$$ ##$ShimPow3Imax= (0..38)
$$ 0 0 0 0 0 0 0 0 0 0 0 0 0 0 0 0 0 0 0 0 0 0 0 0 0 0 0 0 0 0 0 0 0 0 0 0
$$ 0 0 0
$$ ##$ShimPow3NChan= 0
$$ ##$ShimPow3TotIMax= 0
$$ ##$ShimPow3Vmax= (0..38)
$$ 0 0 0 0 0 0 0 0 0 0 0 0 0 0 0 0 0 0 0 0 0 0 0 0 0 0 0 0 0 0 0 0 0 0 0 0
$$ 0 0 0
$$ ##$ShimPow4Ch2Sh= (0..38)
$$ 0 0 0 0 0 0 0 0 0 0 0 0 0 0 0 0 0 0 0 0 0 0 0 0 0 0 0 0 0 0 0 0 0 0 0 0
$$ 0 0 0
$$ ##$ShimPow4Imax= (0..38)
$$ 0 0 0 0 0 0 0 0 0 0 0 0 0 0 0 0 0 0 0 0 0 0 0 0 0 0 0 0 0 0 0 0 0 0 0 0
$$ 0 0 0
$$ ##$ShimPow4NChan= 0
$$ ##$ShimPow4TotIMax= 0
$$ ##$ShimPow4Vmax= (0..38)
$$ 0 0 0 0 0 0 0 0 0 0 0 0 0 0 0 0 0 0 0 0 0 0 0 0 0 0 0 0 0 0 0 0 0 0 0 0
$$ 0 0 0
$$ ##$ShimPowMaxUA= (0..63)
$$ 130000 130000 130000 130000 130000 130000 130000 130000 130000 130000 130000
$$ 130000 130000 130000 130000 130000 130000 130000 130000 130000 0 0 0 0
$$ 0 0 0 0 0 0 0 0 0 0 0 0 0 0 0 0 0 0 0 0 0 0 0 0 0 0 0 0 0 0 0 0 0 0 0 0
$$ 0 0 0 0
$$ ##$ShimPowMaxUC= (0..63)
$$ 130000 130000 130000 130000 130000 130000 130000 130000 130000 130000 130000
$$ 130000 130000 130000 130000 130000 130000 130000 130000 130000 0 0 0 0
$$ 0 0 0 0 0 0 0 0 0 0 0 0 0 0 0 0 0 0 0 0 0 0 0 0 0 0 0 0 0 0 0 0 0 0 0 0
$$ 0 0 0 0
$$ ##$ShimPowMaxUG= (0..63)
$$ 524287 524287 524287 524287 524287 524287 524287 524287 524287 524287 524287
$$ 524287 524287 524287 524287 524287 524287 524287 524287 524287 0 0 0 0
$$ 0 0 0 0 0 0 0 0 0 0 0 0 0 0 0 0 0 0 0 0 0 0 0 0 0 0 0 0 0 0 0 0 0 0 0 0
$$ 0 0 0 0
$$ ##$ShimPowNum= 0
$$ ##$ShimPowRcbType= 3
$$ ##$ShimPowRes= (0..63)
$$ 1e-20 1e-20 1e-20 1e-20 1e-20 1e-20 1e-20 1e-20 1e-20 1e-20 1e-20 1e-20
$$ 1e-20 1e-20 1e-20 1e-20 1e-20 1e-20 1e-20 1e-20 0 0 0 0 0 0 0 0 0 0 0 0
$$ 0 0 0 0 0 0 0 0 0 0 0 0 0 0 0 0 0 0 0 0 0 0 0 0 0 0 0 0 0 0 0 0
$$ ##$ShimPowRng0= (0..63)
$$ 1 1 1 1 1 1 1 1 1 1 1 1 1 1 1 1 1 1 1 1 0 0 0 0 0 0 0 0 0 0 0 0 0 0 0 0
$$ 0 0 0 0 0 0 0 0 0 0 0 0 0 0 0 0 0 0 0 0 0 0 0 0 0 0 0 0
$$ ##$ShimPowRng1= (0..63)
$$ 1 1 1 1 1 1 1 1 1 1 1 1 1 1 1 1 1 1 1 1 0 0 0 0 0 0 0 0 0 0 0 0 0 0 0 0
$$ 0 0 0 0 0 0 0 0 0 0 0 0 0 0 0 0 0 0 0 0 0 0 0 0 0 0 0 0
$$ ##$ShimPowRng2= (0..63)
$$ 1 1 1 1 1 1 1 1 1 1 1 1 1 1 1 1 1 1 1 1 0 0 0 0 0 0 0 0 0 0 0 0 0 0 0 0
$$ 0 0 0 0 0 0 0 0 0 0 0 0 0 0 0 0 0 0 0 0 0 0 0 0 0 0 0 0
$$ ##$ShimPowRng3= (0..63)
$$ 1 1 1 1 1 1 1 1 1 1 1 1 1 1 1 1 1 1 1 1 0 0 0 0 0 0 0 0 0 0 0 0 0 0 0 0
$$ 0 0 0 0 0 0 0 0 0 0 0 0 0 0 0 0 0 0 0 0 0 0 0 0 0 0 0 0
$$ ##$ShimPowType1= 0
$$ ##$ShimPowType2= 0
$$ ##$ShimPowType3= 0
$$ ##$ShimPowType4= 0
$$ ##$ShimSysAngle= <>
$$ ##$ShimSysFunc= (0..63)
$$ 1 2 3 4 5 7 9 11 15 16 8 10 12 14 6 17 13 18 19 20 0 0 0 0 0 0 0 0 0 0
$$ 0 0 0 0 0 0 0 0 0 0 0 0 0 0 0 0 0 0 0 0 0 0 0 0 0 0 0 0 0 0 0 0 0 0
$$ ##$ShimSysMatId= <no>
$$ ##$ShimSysMatrix= 1
$$ ##$ShimSysOffset= <0>
$$ ##$ShimSysType= 1
$$ ##$ShimUnit= 0
$$ ##$TFXNUM= 0
$$ ##$TOSITY= <no>
$$ ##$TRIPLO2= 0
$$ ##$VTU= 1
$$ ##$VTUETH= <no>
$$ ##$VTUTY= <tty05>
$$ ##$WBREFAM= (0..15)
$$ 312.9 96.3 100 100 100 100 100 100 100 100 100 100 100 100 100 100
$$ ##$WBREFLM= (0..15)
$$ 0 0 0 0 0 0 0 0 0 0 0 0 0 0 0 0
$$ ##$WBREFPH= (0..15)
$$ 77.85 -68.67 0 0 0 0 0 0 0 0 0 0 0 0 0 0
$$ ##$WBSGU= (0..15)
$$ 0 0 0 0 0 0 0 0 0 0 0 0 0 0 0 0
$$ ##$XFAC= 2
$$ ##END=
$$ 
##$DECIM=	128
##$DSPFVS=	21
##XUNITS=	HZ
##YUNITS=	ARBITRARY UNITS
##FIRSTX=	78162.507233735494083
##LASTX=	-78086.896719816752011
##DELTAX=	-0.59604644775390625
##XFACTOR=	1
##YFACTOR=	0.023643850908458708543
##FIRSTY=	-0.8377532958984375
##MINY=	-46.644054412841796875
##MAXY=	12618.9111328125
##NPOINTS=	262144
##XYDATA=	(X++(Y..Y))
78163c5N1N3p4p4J20p4j4j4NNONL0K9j9j9oopoN4N5o0n8MLMMP2P4j51M4opNOppppN2N4k8k8
78136B1j3j2L5L6o7o7P8Q0k2k2k1k2j7j8L1L0j7j7j8j8qpM1M1j1j1rj1L2L3L2L3j8j9o7o6
78115e5M7M6l4l3J1J2j%O5j29L0K9j0j1j0j0RRRRJ4J3J4J4n3n4K8K7L1L2J9K0J1j85P3P1J4
78093G2J4P5j21p0p1O3O3o3o3J61l5L8L8o9o7J24p1m1m2L1L1j8j9L2L1nnj07Q8k2k2J5J5l5
78073e5l4L2L2L1L2J%j09Q5J0J0K2K2k6k5Q4j12l3l4L6L4l7l8J1J1NNONQRQPJJJ%P4P5j06
78049D9j04L6L6%%p8J17O8j26NPonl0l0N2N0l2l1l2l3L0L1K9L0K1K2q8J06j9k0n5n6L5L5j3
78027Aj2J4J4K7K6j30O3qrO7j28O3O3l6l5JJJ41n4j35O1M7M9k0k1mnj6j7P8j18qqP4P4p2p2
78005d4K1K1K0K1POPPK1K2p3p1J23p3j1j0J2J2J3J2o0o1K1K1J9J7J8J9m3m4L8L7rrM0L9k3
77983F3k3l6l5R1j03OOJ9J7L1L1j07Q7l4l3J40n6N1j45ONj9j9J02r1J7J8K9K9n1n3L1K9N9
77963F2j36kkM6M6r5R9JKr2J02pqK0K1j02R3O9j26M4M5l9l8M4M4l8l7J2J2L2L2n0m9K2K3j5
77941C5j4p7J17j01R3j2j2J22p3j10Q4l8l7J2J1P1P3j48M6J8J9l6l6J3J4OOooN8j37K1K2J7
77921A5J9l1l0K6K4k3k4J6J5P8j18KKR9r6LLL8M0m2m2P1P2l5l5P5j21l2l2O9O9l5l6M7M6m5
77900E2m5L8L7q3q3O3O3j6j5L3L4jjn1m9J1J1l9l8M3M2M4M3k3k3k3k3L0K9l2l1J37n9n8J38
77879A55r2r2O7O7m7m8KJmnmmkjjjK5K6L9L8j40N3J03r2KKj0j0k6k6k7k7N1N0j32J93ppJ3
77856H2J4llq5q3M5M5l6l6N7N6PQpqppk6k4K2K4j8j7j6j8K7K5K7K6k8k7k7k8LKm6m6O9O9p7
77832f5p8K7K6O4O2J31o6l7l7k3k2K6K6m1m3M0L9K1K1k8k8%Jm8m9L0L0M1M2q6J08j71K3J16
77811E2p8L1L1J05r1k9k9N3N5NNj3j3j3j3JKJJM0L9p5p4m4m4L7L8K3K3K4K4l5l5J24p2ppl1
77789A1l0R7r8J2J1P5P5p3p2k4k4K4K4L5L6o7o6n8J38k1k0mmJ06q9%jL5L6J7J8l2l2mmJ6J6
77767E9j31J94P2j24l1l1J8J8j26O9QPNON5N5lmn2n3J9K0o2o3O1N9l4l3J17p9L2L2LLLMm4
77745D9m4ONL7L8K0j74J09q6O0O1l4l3l2l4klP8P9m0l9J44j82ooK3K1J3J3m7J47l0l1j9j8
77724D3KKm7m6O6O8j5j4l4l2l4l4M4M3p8J17R7r9l7l7J39n6J8J7q9J06mmL4L4j90OM9N1n1
77703C5n1K2K2n9n9O6O5j5j6MMMLk9l1r2J04J8J7j7j9K2K0K2K2llllm6m5J12q2L1L3k9k8M4
77680D0M5p0o9K0J9L0L2j20P4r5R9J9J9j7j8kkQ0Q0p2p2RJ0J0RJ0J0rj0p0J25m0m0q8J06k7
77659B5k7K0K2Q3j14M6M6m2m3OOk8k7Q2j13P4P6j9j9k5k6n3J41j6j6j6j6N5j39J28o7J6J5
77639C5j06Q9j4j2kjL5L5j3j4kkk9l1j24K03r0J04rrN8j36O4l1qQ9L5j60m6J49K1p7M0L9m0
77618D0m0RRQRn1n2J37n8P0k7r4J01k2k1P8k0p5J21o1o1M5M5j14Q0N2N3p7p6L8L8n9n8K2K2
77597A1K5K4K5K4k0k1k7k6P0k8q2J13l9l8N6N5n3n4K8K8J7J7o5o4Q0Q1o6o6K0J9O3l6Q0j17
77577C4j2j2L4L4J01Mj97kQ3j4ooj2j2l8m0R4R6L3j62R6jj74K1Q4j11K08J3o9o7K7K8k7k7
77557AO1l7r2J03k6k5L4L5m8m7L3L3k1k1Q8j06J7J7LNK1K2r3r3Q9Q8k5k5L4L5j4j4l7l8n1
77536i4n0J30o5M4M4NMNNk3k2K5K7%%%%%%N0M9jjjjr2r1J0J0r5K31M4j51KKj0j1O0O1k1k1
77512E8mnnmJ1J0N2j43n3J43K1K0l9m0M2M2k3k3k4k3k4k4n3J42RQL3L3j07R0o9o9N7N7k5k4
77490D7k1k1l2l3J33o2M9M8m2m3K8K7N1j43J12q3J17p8K0K0k4k3k3k3O4O5q3q2M2M3ool1l1
77470b4J7J6L9L8k2k3J00r6r4R9K2K3K2K3pk03K2K1M6M7o4J33j3j3%jj6j6j5j6K4K4j3j3r1
77449b4J03n6n5L0K9q0J15nnj02R2L8L7M6j51j4j6K0K1K2K1q8J06KKj44N1J4J5l3J61m3m3
77429F6l1l1N1N0n1n1p9J15ONM2M2p3p1J01J02n7n7O8j29L2L1n7n5K5K4K4K3n8n7M8M7l4l2
77409b1M0M1qrL1L1n1n1M0M0m2m1L9L9p1J25n5n4J18p9M7M7o0n9j63J62K8K8k4k4k4k3R3R5
77389A85j06j05j4J81p5p4K9L0L0L1m8m7KJJ0J1J0J0m2m1N1N2j31O4LLj2j2Q1Q2j06R0k1k0
77369A02J2J3l7l7j6j6R4j02K0K1QQKJL8L8P6j20j07Q7j07Q7j0j0j7j6j50J75N7N8j14j14
77349g6J82j4M7M7mmn4n3k9k9L3L3r3J02n7J39j36N9J1J1q0q0O6O7j19j20K7K7N1N0L8L9O0
77330A41j36N6N6m5m4L7L7m7m7L5L6qpo3J34j26k7Q2j13J24K8jj00R9r7Q0j14m3J53j7j8m
77311D1lM6M5m3m4N0N0r9R8j06pm1J53l2l3NNm5m3N4N6k6k6K5K5n7n5NLN4N4L0K9j9k0k1k0
77289H8m9J47n4n3m1m0K4K5J9J9m3j39J59l6Q0j15J47m9l9N9p0K8L0o8j2Q5K0J9j22j21P8
77270b4P8K9K9j2j3j2j3J3J4l6l6RJ0RRK6K5k1j19j4J81N5j41M5n3Q8j0Qq9O3l4o1o1R0qR0
77249A14j06N3m5J2J1ONM6M7m8m8R7j00M0j56J05J06n4n3j0j0j0rP8P9o8o8j9j9J50m4r2J02
77229I2R0j06ooj8j9K7K6J37n9j9j9l1l2rj0J00r5L9L9q8q7K2K2m0J56l6l6J3J3M7j48kkJ14
77208F9p9K9L0rrJ13q2m9J48n6n7J9J9J9J9n2n2K9K9j1j2j1j2k6k5n4J41k0k0pqM8M8l4l4
77187D1M6M6l6l5nmnmK0K0K0K0p2p1J18p6K0K1n3J43K6K5j09j08L7L8j1j1n0n1R6R6n3n2j22
77167i5K04p9p9J32o3NNNOo7J28l1l1m0l9P3P5m0m0j12Q3J07q8L5L5j8j7m6J51n8n9rrJ00
77146A24r7J3J3j4j4o2o3J03J05L5L6j63L3J7J7j42N4K4K5NOONJ5J4l5l4N7N7N3j43ooR2j04
77125B6K4K3K4K3j19P7j55M0J64l1j00R4RRk8k8K8K8n4n3L2L3M5M5n0J46p9p9kjn1n0O3O5
77105A18K8j68M0M1K8K9k0j9m8J48j6j6q6q4O0O2N8j39l8m0J93j33l9J56k4k3j7j8L2L1J7
77087A13J6l3l3llllL7L7m7N1j87J37K8j67RJ06j6Q2j1j2j70K5N5m0P4P5rrj25k7J44n1j6
77066B4j6NMNNM8M9n4n3j9J76r4J03p5p6j5j4L2L3o6J31j20P7mj00j12Q4J32o3KR9J6j80J21
77046H5p4L0L0k5P3r3J04p6p4m7J48r4J00LLl0l0l0k9P3P4j49M4k3k4L7L7M2M1j39m2J55m0
77026F0l8l6J1J0J03NR3j03m8m8L0K9j28O5L4L4l6l5l7l7P6P7M2M3k10J15m8J48j67L0nmJ30
77007A55o6r6R8mlj64J62k2k1L2L2l0k9N6j40J61l4q1q0P4P3L4j61L0L0QRn1J42l5l4k3k2
76987@M8M7k1k2n9J34k4k4k3k3k3k2m7m6J77j8n2n0P0P1M6j50J18p7K1K0nmN0j45o4J31kl
76967B9O0N9n7n8q5J09noPPJ9J8l1l0K4K5k4k5j7j8k9l0K01OKKl8l7K4K3j28O5J8J7j69K5
76945d7L0K8K5K4q5J10r9j00J36n8L8L9k3k1J3J4K6K6j10Q3l8l7J09q4K4K4k2k2J50m7j21
76927a5P3L4L3ooj16P8j4j5M7M7n9n9j06Q7m5J49l0l0j1j2p2J22K5K4k5k5N2j44J24p0J3J4
76907F2KKn4n2J25p0J08q8kkP4j22M8M9j01R3k8k8J57m0m3m4L4L5m8m8L3L4k9J68n0n0l8l8
76887D9L6L6m6m7K5K6K5K5q8q6L9L9J46j79LMP8P9j02j00N4N4J8J8j00R5j4j5J3J3J2J3m5
76867G8m6L7L6l1l0j8j9o8J26MMR9r7m9m7J18p6J44n3NMn7n7Q6Q7j06R0l2l2k0k0m6m4rqJ52
76846A05m2j24P1NOr2J03K0K0O1j34K7K9J6J6N4N4j38N8mlm0m0K6K7J37n9p4p3K8K9J6J6K9
76826A30K9j59L6k4k4K8L0K9L0l9l8M4M4ppppN4N3m9m9j26O7J05r1Q9j07P3P2m3m2OOrrj06
76804a8Q8o1J35m5m4K2K3q8J09j2j3o1o0J66l0j11Q5o3o3K34r2M1j54J58l7kko4o2O8O9J6
76785A32j79P0P1m0m0ppR1R1j54j53J39J40K6K5p2p3J01J00o4o3j9j8j9j8j9j9R2j05J8J8
76767D5OOJ5J6J6J5qrrrk0k0k1k0K7K6K7K7n1n1M8M7QPm1m2J2J2J2J2L3L3n2n3o9J25q2q2
76744f4L6L6K3K4P3j24j3j3M7M7M8M8l1l2m3m4R5j00J19p6K5K4r8R9QQj74J50P7j20J10q7
76725G8Q1j15l0k8J06q9K2K2RRJ0RMLrqP1j26k6J68n0n1l8l7P0P2q9J08q9q7J30o4k7k5L7
76704B1L9J69j59L8L7j05R0j9k0l6l6O2O2o1o1K5K5R0j07MLJ9J9l0l0K9K8o9o8K1K0K0K1J0
76684E1J0J58j70j16P7M6M7l2l1N5N5L1j65j7j8J02r3K00j27m2m2Q3j11R3j01j7J79k5k6J09
76666A63q7j38N7L1L3L2L3o6o5J4J6J5J5J2J3K4K5j04R3M3M4k01lJ13J14j12j11N2N1j2j3
76647H1L7L6l7l8k5k6n7J38k2k1k9k8j14K11l0l0rj0K8K7M7M8j65J62j32O4%jj09Q4M3j53
76628c0m3J52LLr4J00K4K5o1o2L9L8j1j1K3K3noj43J82O1j36N7N6l3l4j15K12q3q2R6j00j11
76609f6K14j46N0n2J43m3m3m3J53p2p3K5K6J20p5o4o2K6K6P6P6l7l8l7l8O6O5l3l3j5j4K2
76590A04K3O0j36K3K3o6o6L1L1P8P7q5q6J8J9J8J9O6O7k16J11MLp5p3P7P8q6q4J15J17m6m7
76570I6j2j1k4k4J08q8J45n1j11Q5J1J2n0n0o1J33k1k2N3j43N7N8llo4o3L3L3%%%%J5J4KK
76548E6M2j54J64l2L6L5j23P2q4J13KKN5j41N5N5M3j54N5N6l5l5j4j4j36J88m4m4p8p9J48
76530A0J50n9n9K7K7R4j03O9O9k08j2M1M2jjj3j3J35o2O2j35L4L4k10J15R0R1O9j26j19P8
76511A16n7n8J41n5m4m3P6P5q8q7K2K2K2K2J1J0kkJ39n7m4m5KKj0j0K7j68p2J25L4L5o2J32
76491A09%%q5q5J01J02o1o2N3N2m6m6L4L5k6k7M9j48J21p3P6P7j7j7o2o1L1L2k5J72j84J2
76472C1J80j48m5m4J88pO6j30n0m9J8J9Q3Q3j75K2K4K3L6L6l7l8l7l7l1l2k8J67NNr4J03m1
76452F6m1N3N3n8n8J2J1J26p0j43J83k8k8J03r4k7k7l8l9L6L5j4j3L9L9j0j0N8N8RRl3l3j42
76432a6N2L6L6P7j20j6j6j62J63N9N9kkr7r7J6J7N5N7n7n7K5K6J4J4J10q7L5L6j48M8PPR7
76412A69r9P3j24J8J7N4N4K6K5j34O2r4r3lR5P1j24N1m4K3J23p5K3l9l8M1j54%J95r2J05L
76393A15r5k1P6j35O0J53m2j08rJ52m3n0M8p5K4L2L3j1j0nmmnnnM5M4l7l7P8P8j35j34J43
76373A11n3R9r7N0m8jr7RJ07ooj22P3J32o5RJ07j22k3Q4j3O9j27N3N2j9j18o4J31M5n2j06
76354hQ8Kj93J84j0m8m6N3N4j8j8j8j8M4M5O7j30J10J2r4LQ0j16%JO1O0q6q6R8R9J7J8r1r1
76333B5j19P6P2P3LLn1n2K9L0J5J5l4l4mnM5M5%%%%r8r7O9O9R3j05POjjo2J34r2r1K50p6o6
76309G1o6K9K8P3P3rrn6n6K6K6%Jo1J35l8l8p6p4Q3Q4J4j81O7O7k6k7N1N1j28O7q3J14J5J5
76289A62m5m6L7L6POp5p5K9K9N8j38L6L7K5K5oopoooM2M3l9l9K2K2n2J45q0q0J2J1m9m8J26
76266A07o9N4N3j39N8K8K9n1n1L0L1j6j5j5j6L0L0j23P1o9K7J00r4l4O3lR5o1L7J%r3J00n2
76246D3M7q1J15l9O0j09j0J10J1m4m4n1m9JKJ93lL1L0l1l0o4o3L9L8j93J32K14j12j04j02
76228f3J66l0nml0k9J48m9J%N1j46j01R2O5l3o3J31o2J35j60J67M8j49n3J44L7o0J2J3j44
76209B9m6J29o7o0L7j39N6J27J29j07qN9j37J10J2J3q5O9j27Q1j5K1p7J01r5j9J76l6l5k3
76191G3k3k1k2K8K8OOOOk2k1K7K7J8J8R1j05j50M5J47m9K1K1j02R5j2j2JJJ2J3l6l6O4O5k05
76170CpQ0j14N6N6mnN7j39M4M4j14Q1o7J27j9j9L7L7m5m5P1P1j0j0l8l8J09q7J35o1j68K9
76150D7J08q9K2K2R4j03j01R2o9o8N7N8ONJ29o8j40N7q5q6J99j25J67k8L0L0l2l2K9K9k1k0
76131A14m6m5L6L6m6m7J46n1onj27O6mnN7N7l9l9J1J0K2K3k6k7l6l5J10J11r1r2n3J40J3J2
76111A44j67K8j7j7K39q7j04R2k7k7m1J56j15Q2j7j6j14Q1p1p0J00J01j16P9J29o8m7m7K2
76094H5K3R5R4j17j18K4K3j96J28l9J56m8m8poJ04r2m6m5J54m2j36J89j8j8N9j36k6k6L7L8
76075D5L7L8k5k6q5J08JJJJL9j57L3L5k2k2K7K7l5l4M5M7mno6J31n8n9O9O9m8m8P9P8j87R
76054C9N7N8j13Q3k7k7j1j2M9N0j16Q0n0n1K08j19J6J6j7j8j8j7ononQQN6N7j7j8j29O8L0
76033A01L1o8J28l7l8R8r9p1J25n8n9J06q9q9J06K6K7m2m3MMLMQQq9J05p2J25k3k2q7q6R2
76013B9j03K06J1K7K7p4p4P2P3m3m3l1l1j25P0K0K2j43N2Q9Q9P1P1j33O2M8j49L5L5j25P1
75994A06l9m0L4L3l6l6o8J27J7J7P4P3N0j47p6J21q4q3J3J3J3J3L5L6J9j77J21p6K3K2k4k4
75975E0K5K4L1L1q0J16L3L3p0p0k7k8k8k8J8J8o3o3Q7Q8OOJ6J5J6J5p9p9Q1Q0j37N9N9j37
75955A8K7K7J5J5M6M6l7l6J4J4k3k4q1J15j79J47q5q4K04Rj27P0J79j47k4k4Q2Q2k04qq0J13
75936F0K3K3j5j4O1O2k36Q9L1L1l0l0N3N4j18K09j27P0j43N4P7j18qqP5j21k2k3J86rn8n7
75917B1O2j33N8N8J2J1l8l7P1P2n6n5J43n3j2j3j51M3J99j28m2m0J9K1J5J5J5J5mnmmj7j7
75896D1nmn7J38rrj39N4L9M0j38N6O2O2n4n4Q1Q1J8j79O7O7L3j64J15J14k81M4RQK4K5j3j2
75876F0m9J47j%j10Q6o2o1o1J33Q4j11J5J4KLjjj%kkJ0J1j27O8J9K0p5J20J1J0p9p9J4J4J86
75854B05j42o7J27l6l6l7l5J31o5o3J31q3q2J54m2K3K4j47M8J2J3k5k3OOJ28o8m6J50k05J20
75836G6P3P2q7q7m4m3L7L7k3k1K5K6J9J8o4o2P4P5J57j70q4J12J0j85J18J20qpnmj27O9O2
75816A59j34P0P0j2j3j2j3J1J1J95j32NNr8r7P4P4j59J67p7p7N7N8m6m5L6L6k3k3p1J23q2
75797C7J13o6o6QQJ11k16L0L0J19p6k3k2K5K6q7J08kkj7j7L2L2j4j3J33j92j9J77m8m7R6j01
75777E7J0J0O3O3j9j9n7n7N3j41J4J5J4J4n7J37O9j28p4J21jjl6l7P8P8l4l5l4l4P6P7l7l8
75757A10M2M2j29O6P6j21KKooOOl6J60l1l2r3r2J63l2ONk7k8J75j52O1j36j9j9P8j17J13J15
75737A52p0J27M4j53L2j64O4O4rj0J40n6j26j25J51J51j38j37J77j8J0J1q4q3K26L1k02J26
75720A31Q8j08l0l0j03R2l3l2K7K8m7m8O5O6L3L3L3L3q2q2K1K0N8j38k8k8P8P9J81j45J8J8
75701A68j62L5K1K1j50J76rrP3j23N7N7j03j02L8L8L8L8m1m2J51m6J2J3j11Q6k0j9j17P8L1
75682G7L0o7J29l5l6k3k4jkM7M7n1n1J42n5k4k3k3k3r6R9R9r6j2j3K5K5J9K0j27J99M7j49
75663G4P6P7j84J3K09k49L1L1n9J38%Jl7l6N4N4m1m0O1j35K4K4j7j7j7j7JKJJMLN3N3n1n1
75641C4L2L1O1O1j31O5r0r0M8M9m2J54p0p0K8K9J39n7o2o1k5k4L2L3M5M4j78J6P5P4Q0j15
75622A15onL3L3j6j6k0k1k0k0M8M9p9p7J35o0j1j1J29o7M4M3p2p2L0L0N9j37n5J40j6j6j6
75602G5j6O8j27O3O4n9n9J01r5K7K8J6J5q2q2R6R7k0k1O2j35K70j87k3k4M2M1o1o0j9J76k8
75583A43k8j88J37j0rJ07q9k7k8P1P1J41j87k4k4J48m8k8k8m1m0O4O5J5J6k0k0m5m4O6O6j14
75564F8j13PPJ66j60N1N3j8j7ooJ54j73Q8Q9m6m6PPn4J43k2k2J5J5p2p2J53m3n9n9j19P6m4
75544e2J51m8m8m3J51qpL2L1k94J62k7J68j13j12JJ96N0j46J3J3J48m9j35O0j02R2J04r2j03
75526gR1K2K2N0j45j58J66k8k8M5M6lmK5K4q6J11l5l6k18J08R7r7J58J59k10j4Q0j16o8J26
75508G7K9K8llN8j37m6m4Q8R0LML2j64O1O1k29R7J33o3m6m6R8R9o9o9n0J45k6k5N3j42q1J14
75487B7J72j54r2J02Q4Q3j17j16N0N1j1j0R5j01L4L4o5o5K53p3j67J59J15q1q2q2O5O6j86
75470a2J0J3J4j6j5L2L3l0l0N1N1n2n1J06q9mmK08J3m2m2n4n4poj8j7J29o6o5J30p0o9n0K77
75449B04j64L2k8k9K26j01l1l2kkk7k6M5M4m1J56j34j33K6K4prP3P3n8n8rqL0L0JJp9K46j50
75428H3M6m8J48J4j83j4j3m9n0J73J73r3r2J09k17P9Q1m1m0j01R4O9O9%%K1K1o1o1k4k4l7
75409C2l6K01No4o5O7O6j90NJ6J7r3J01J13q3LKo4J31k8k8L5L4o3J32k14j9L1L0j8j8j8j8
75390BN6N5p1p0J09q5J1J2J12q4q3J12JJl5l5O0O1K4K4j15Q1m1m2J38n9o3o2K9K9N9j38N7
75370E0N9k4k4k3J72J4j83j18K08K4K5j79J8Q7j08J13q1K00j26k6k5O4j31N4N5M2M3o3o3j5
75352C9j4L2L2M4M4j18P9l1l1j0j0k2k2J03r2l0l1P9Q0r9r9O6O5R4j02M6M7k8k7J19p6K1K1
75332A69K7j70L4L5n3J43k8k9K7j69k2J73QQN0j47l7l6R7R9o1o2R9r8k0k1L7L7J73k4o0o0
75313A19q3q2K06J1o2o3k6k6Q8Q8k09J16o0o0M2M1J9K0j27O7r7R7o1J34P3P3k17k1J24p2O7
75295A19j28J71k4p3p2M4M5o5J31p8p6M8M9noj14P9m5m5r4J02Q7Q9kkr6R9j1j1m3m3L9L9j8
75275I0j7r9R6J10k16O0O1pqk0k0J39n8k9l0K3K3K3K3l9m0j24K01k9k9j06j06Q3Q3R6j01m2
75256im3M3M2o9o9R5R3M4M4rk04N7N7lml2l3K9K9j16P8O7O7J0J0j50M7rrJ6J5j39N5M2M4L4
75234A20L4L5L4j19j18J09J10j22j21M1M2J7J7q0J14j06R0J2J3j80J45l8l7j1j0J48m7n5n4
75217a7J8J9J72k4M5j51q8J05M6M5j38N9j5j5M2j53L4L3J18k08J13L10k83M5m2m1J76k0p3
75200A12p3O8O8l1l0rj0KLp4J22r9R8n2n3RRO4O4k1k2j08Q8J5J5M8j48m9J46j8j8ooRRR1j05
75178A08j08K19p5p5p0p0J05J05q2J13j07Q9j1j2j1j1P2j24K44k14o3o3m3m3J10J10m0m1K6
75160C8K22j29j29Q5j10J62J64j20j20k2k2K7K7k2k2O6O6r7r7J5J5O2O4p6p5J31o4n3n4J41
75142G3n5L2L2r0J04j9j9J04r2NOj9j9R3j03PQK5K6NNR8k28K36q9%%l3J63o6o6J31j97L8L9
75121A35q1p9P3P3r0q9N2N2N3N3pqj9k0rk03J33J35n4n4K7K8QQj02R4L6L7j35J92j10j11N8
75102G6N7o2o2J31o6M7M7m8m7M4M4p1p1llo3J31m8m6K1K18Oj91J4J4N6N6j44j44K20j07J19
75083A25p8r9R6Q4j12P3P3P7j19M1j55R1R0n0m9j10Q4j2j2k8k8J81k76J27J28n5n4N9O0%j
75064A51%jq4q3L0L0%%j09Q4nmO9j27M8M6p4J20%jJ2J3k5k5K4K5k1k0J39n7o7o8L5L5n3n2
75043a5R3R4q3q3J42n4J0RllJ6J7q6q5n8J38jJ96J3J4n6n5j47j46J76k0N6N7k20J04J8J8K6
75023H2K6Q4j12P2j24l2J63m1m0j9k0O3O2j7j7j7j7K5K5q6J11lkJ0J0m0l9j1j0J64j63m0J55
75003B02n3n4o2o0J56j68O3O3k9k9Q5Q5q3q3L2L2l1l1N1N2nmj6j6P2j24O9O8p3p3o8J26o7
74984B7o6K7K6N0M9%%j5j5j24O9L6L6j23P2N4j41O1O3qpJ03r3L4L5q0p9j01R7O6O7k6k7J66
74964B33l1mmj30j30N2N0KLM0M0m2m2MNMMj8j9L1L1LLMLj8j8j7j8Q2Q3k28l2k5J69l0k9r4
74941h3J01j9k1J47m8k0j9M1M2qpj5j5klp2J22n6n7m3J50pqM5M6l6l7M5M4j15Q1J9K0n0n0
74920A12J6J5r9r7l4l3J90nq4q5J60l6Q5Q4k04J21R3j02n4n2N6N7k5k5N1N0l1l1P7P7j92L
74901E8J16p9opO6O5q2q2O3O2j17P9j35O2n7n6K16j09qpJ5J5O4O5j7j6j27O9LLLKJ24p2N9
74880B32N8k38Q9QPj90J34j1j2Q2j15J06r0J8J8m3m3K9K9J40n7j%j3j3mlj26O9J20p6lkJ8
74860A17J8r3J04n4n4K24j03m6m5k00J26J5J6L6L7m4m4J15q1N8N8mlm8m8J11q5k7k7M3M3n6
74841E9n5ooM9N0JJp1p0R6R7k28R7j5j7J18p8L3L2k0k1k0k1QQJ19p8J2J2j%K4K4K4K4l0l0
74819A21j7j7m9J47p4J23q7q6P3P3n6n6K6K6qpqpL1L1r5r4J74k1j19P7j0j1j32J93p5p4M3
74799C5M4j0rQ9Q8l3l3J5j80J35o1j46J79k2k2J82j44j5j5l6l5L0L1n2J45O2k64K04Rl7l7
74781I7j47M9r3J02M1M2K7j67L9L9j8j8J77j8O3j32O4j33P3j22K4K3M7M7N9j37klL5L5P4P4
74761B41j34O2j5j5klooook8k7K1K2L5L5o3o2J4J5J38j90J12q5NNJ5J4J4J5MMNMj1j1N0j45
74739A5M2M2m8m8k6L00k31R6pqJ3J3m4m3ONo2o2K19j08J4J4opO4O3j12j11J08q8K3K2P1P0
74719A89k8k7k6k6R7r9r7R6Q6j10J3J3j58K99r7r7J53j75J27o9J31o5opl2l1J04r3J8J7J7
74700A17J7J6J7k0k1R0j06llj25O9K3K3p4J21L5L5l9l8j15Q1L2L2j79J6J03r4K15J7j29O7
74682A80l41J15L3L3L3L4M6M5j23P3l7l7JKj08Q7J05J05k42Q5M2j53P3P5K6K5p2p3J7J6J7
74663H2J6j2j3L7L6m3m3N5N5l7l7p9J18j97J28PPm8m7J11q5klK38q8k36Q9J19k07P7P6J87
74644B61rk67N7M2M3llj5j5J16p9n2n1qqqpM3M5j76J50j07Q8M7M8q2q1R6R8o3o4p9J15n1J44
74623A65j46N0K8K8m2m1j4j4J65l0k13J11k2k2j2J83p4p4N0N1j40N3N4N4l6l6j21P3R8R9R
74605B34j87p2J22k2k2R3R2k64O1n2n2J40n6k6k7M3M4M3M4J0J0p9J16j66J61j22P5l2l2R0
74587A67j06p4p5J90j35J98j27J39j87M2M4n9n8J31J31j26P0MMk0k0j01R6J33j94j36N8K66
74570B55j90KLL5L5j13Q3k7k8J6J5l3l4M7M6m4J53j91J36j5j5j12K15j62L5k8k8j6j6l1l2
74552c9J59l7L7L6m5m6J3K09k36m1J27p0LMOOOPP4P5m0m0LLo7o7j10Q5N7N7k1k1j42N3J26
74531A24p0MMJ4J4KJP7j20N1j43O5O6m0m0o0K65p7p7N5j40k7J69o8o6J23p2Q9j07N2N1P9k47
74511d9Q1Q3k2k2J4J5R6j00M0j56R8R9p3J23j00j00Q3j11m2J54M4j52qrq7K40j56J69n5n4
74493D3Q4j12o2J33M8M8j03j03M8M9m9m8N7N7R0k35l4J62L2L2l7l8J2J2l6l6O2O2j24j23K34
74475A25r1o2J33j0rN7j40Q2j14MMJ62j63J37n8p8J17l0k9R3j04L1L1j03R1J17p9p6p4K17
74457A81j09J00r7p6J18N8j38K2K2kkJ11q5J3J4O4j32l3J62m2m3J8J9j7j7j14Q0n4J41j0k05
74438e3J07J07n6n6m3J52n6n6o6o7Q4Q4M7j48P1P2j44M9L8L9R9J00o4o4o9o9M9M9k07J17L3
74420G9L3l9l9P1P1j81J3O7O7o3o3j0J86%Jr8R8j16j16ooPOR5r9J54j71j3J82J3J4p2p2J08
74400A01J08j0k05P2P3r9R8J8J9M3j53LMn8J38r9R8l7l8r1J03j29O6R6j01K2K2j5j4R5j01
74381B9N1N0p2J24k8k7NOj88J37n8n7J54m1k8k9J0Rn1J43m0m1j6j7j03R1l0l0J74k0r4K33
74362B46j03j04J6J5%%O1j34L1L2L2L1p3J23r8r7J74k0MMj43N2K7K8M6j50M1M2p3p2K58o9
74343A27mnj3j2j56L9O3O4j29J97l6l5l0k9N2N2p5p5P1P1l8l8O0j34N5j38K24j03M4M3k6k6
74324F0L1L1q4q2N0N1N1N2k0j9j9k0rrM0M0l2l2q0q0J04J06L5L6j69K8k2k1n5J40J66j62r
74304I7rj8j7j28O7K6K6N9j36Q6Q7l7l7P3j23J3J3J85j42j2j1p2J23K2j73J27o8J58l8k2k2
74286I7j4j5j5j4Q1Q1j43N3j1j1j08Q7j5j5lkj4j4K4K3J06r1K1K0l1l1Q0j17Q0P9J70j57n0
74266A31m9k0k1L2L1j7j7nmnmN6N7p0p0J16q0L0L0k4k4K5K4m1m1J39n8Q3j14llj08Q6K6K6
74245A14kln1n2L1L2L1L2k1k0r0r0J3K08MNJ00r6o7o7M7M6M3j53J5J6LMjjjjK4K3O1O0j9k14
74223c7J85j1p6p5K01No1o2N3N2j63L4k8k7%%J31o5n8K67j08j08L7L7q6J10M4j52J9J9L9M0
74204A56j21P6j9k0J04r3M2M1j42N4J27o9k8k7jjjjnoooJ9J8J9J9k9k8K1K0o6o5mnJ91j36
74182B8J2J2q1J13M0M0K3j73n8J37K0J9r0J06P1j24jkk7k7Q3j13N5N6P2j25j8j9l0l1L7L8
74163D3L7L8QRQQj6j6j6j6LLLLJ5J5r5J01l9m0j36N8K2K1K2K2J27o9N4N4j92MK8K8J29o8o7
74141I3J28n4n5O8j28JJj34O2J57l8KLp7p6P0P0K6K7q4J12K5K4k20k3O6O6j01r9K6K7J07J08
74121A80LKq0q0M2M2m0l9o0o0P5P3J03r3J51j75k0k0J52m4p2p1J08q7N2N3qrkkM7M7K6K7n6
74100A65n5l8l9M3M4qqqqL6L5p4J21m6m6l4l4L1L1J1J1O6k60K00j26k7J67l2l2j27O7PPJ9
74080E9K0O8O9n2n2M2M2j44N1j39J85nk00P6P7J5J5j68J57nnr4J01k2k2j0j0j0j0j0j0RJ0
74061B8RRKKJ5J4l7J59m6m5j84J40J29o6j58L6QRJ68j59L7L8j16P9m3m2R4j01J19p7J4J4n9
74041a0J36%JQj86P8P9L0j65M4M4L2L2RRK0K1j33O2O3j33l6l5R8R9n4n5j7J79k7k7j24P1m0
74021G3m0N4N4j24j23O9O7p7J17QQMNn6J39m5m5q9K35J11k16j46J80l1l0J01r6k7k7l9l8K2
74002bK1j9J77j71J55L3L2r8r8J07r0j17P7L7L8O8O8m7m6J4J5o8o7j6j6J43n4O0O0l4l4J7
73982A45J7o4o5M1M1MMj56L9K28r9kkk2k3O3O2q4q5L5L6O3j32K4K4r2J03n0M8K14k44K6K7
73963A24K6j68J5J5N2N2L8L8n0n0P8k0j84J40p8J18j50M3o9J24L4L4j50n1J55m0m1N6j1j1
73945F9L3L4j23k5o8J26K4K4k4k3K5K6K8K7m0N9N1j45o5o5l8J57j4j4J01r5m1J56k1P7j52
73926F4M4m9M9POo2o0K5K6kR6Q9j06Q7j10J00r7m7m7J66l1m7m8N4N5m0m0M8M9j47m7J47m8
73907H4J26K7L4j63o4o4P0P0j01j01J84j41R2j02Q7Q9j92J33Q6j1m4m3L2L2k8k9k8k8l9m0
73889g2L0L0K09J5j00j00J31o5RRp2J24k3k3j07Q8P6j20R2j04o7J27kll9l9NNL3L4J39j87
73870C3mmJ6J6j14Q1J66j61M7M8j64L1LKJ8J9J13J13j73K4P2j24O4O5j40N6J%J2J3k8k7O7
73850A41O7j67K9l2l3j9k1R3R4m8m8J36j91Q3Q3opJ31j96J%j05Q9qrp1J22N4j42o6J28J9J9
73830A20j18P8J03k24M4M4J2J1J14q2K4j72O0O1k08K48L0L1j1j1j24P1P2j25K5K5J2J2M0L9
73813B01Lj94L5L4N1N0N7k69J05r0J4J3P1P1R0j07j35O1p7K48j89J39MMo9p0J47n0n4n4M6
73794H6M7o4J33q9q8J8J8j05Q9k0k1P2P2J00r6l6l6k8k8j19K06K3K3q0p9L3L5JKKJO6O6j92
73774A2MJJJ4J3K6K6K6K6o9o9P8P8l5l5P5j21ppO3O3m9m9O2j34J00J02p1p0J60l7j71J55J8
73754A79j79m7m8R5R4O6k60R4R2k0k1Q2j14N8N8Q7k40N7N8J3J2P4j22m3m2J36n9M9N0p7p8
73735DL2L2j14Q0q1J12K8K8j50M5j05Q9j36J90L5j59J32o2Q4Q4p3p3O2O2j83J43m0m1K7K6
73717G8L8L9j13Q3M3M2K9j67L7L7j14Q3j6j6o9J28r2J03j8j8j89J37L1L1LKm1m1PQJ8J8P9
73698A80j17K2K2L8j57KJP0P1l2l2J7J7m1m0N8j38J53m2J66l1p4p5K8K7OPN5j41R9r7N0N0
73678A22ppM2M1j47j47O5O4LMq5K39p6J19O7k61M8M9K7K8l8l8l7l8O6O7r3J03q4q4N5N5j13
73658IQ2R5j01o3J33l8l8P3P3k05J23K8j68N7N6o1J34j35O1o0n9J23p2n8J36J4J5j5j5q8J08
73640A44Q0j16PON0N1o1J36j44j44o1J33P2P2Q1j16m9n0K0K1j3j3j11Q5o8J29p1p0K34r3j33
73621HO3O1O1j92J35m5m5K4K5j3j4J10q7q1J16q8q8M7M7J82j45OOM8j49jjK3K4R0j06NNN3
73601H4N4j38N8k7k7k6k7J33o2J10q6J8J8j04R0j9j9OOn8J37P6P7r1r0K5K4m5m6MMP2P2j07
73581I6j07N2N2n1J44j28l0j15K09k9j26JR9J9p9Q6j09J10J2j68K6J64J65j36l8j68J57q2
73564B6J15J9K0LMj87J40l2l2kJ95j41N5r1r1klJ17J9p8J17j04oL2L3p8p7J34o1J14q2K3p6
73544B3P9P8N6j40J03r3n0M7k8k8q8RJ63l1j8j8j08Q6K5p2R5lM6n2K7p1L3j62J82Q4r5Lm3
73525C9J54j01kR7j00j05R0Q2j14QRj9j9J28J27m5m6o2J34j46N1j09j0R1qK7p0l0l0J3J3k0
73506B7j9O2O2m2m3M0L9k3k3N9N9m3m3O7j29P3P2j32j31J88pj29J96l6l7j6j7l9l7RJ0L0L1
73486G8j00R5J59j69J30j96K9L0K1K2j50M5J26o9j3j3L6L6j29O5O9P0o0o0J00r7QQnm%jJ63
73466B24j63R6k29l1J65K9L0M1M1o8o7k02J25L0L1J6j81J04J03n5n5J37J38p5p5POJ9J9p2
73448H8J24l5l5o4o4J8J8N5N4O3j33m7J49q7q8O6O5o1o1J25p2n5n5J01r3J99j27J5J6nnj1
73429E8j1k3k4J60l6Q7j10J3J3J23p2j43N4j53J71j2j1K05j22j30O6K1K1J03r3q1q0K9L0J8
73411G1J8R7r8J1J2j0rj0j0K7K8q4J13m3m3l0l1M2M2n6J40j37O0J1J0r6r6O7O6ooJ16q0q4
73391BJ13j1j0p6p5R9J00r9R7o2o3J6J6J5J6J3J2K5K5j08Q8k2k3mmj13Q1j6j7R4R4p7p8Q6
73371A34Q6j6j6j6j6p9p8l9J57J01r6p1p0N6N6QQm4m4P5P5j62J66n5n5j17P8J7J7L6L7k5k5
73351H3Nj90Q3Q1%%%%QQQQl5l5J49j77R0R1r3r2Q3Q5k5k6P1j26Q3Q3q4q4j32J94J68k89J59
73330A52l6m2J53j28O8o0o0O3j33M5M5j50J75N2N2j36O0M5M6m0m0q2q0R3R4j07Q8M8M9j57
73312G7J71r9r9l7J59O2j35q5q3J64l1J15q0L8L8j72J54k9l0RJ0RRq9q9J18p6j3j3K07j20
73294F0K5K4J26p0j43N2K9K8m9n0J2J2o0J33k5k4k6k5O0O0P2j25k7k6R9r7K6K6n1J46P5j20
73275A47j18P8m4m4Q3Q3p6p6J19p8k9k8J06r0m0m0K10J4k2k1K3K3r2r0K1K2P1P1mnmnj6j5
73255A34j6j6l7l7L2L2O5j32P7j18Q9j05J06J06l9l9j11Q2Q4j13J94j33J4J5opPOj05R2OO
73236A33r3J04JKo8o8klj48J76Q7j10K1K1O5O5r5r4Q5j09J58l6m2m3R3j03J35o1m4m4NNM5
73216C8j50K53p3P0P0j84J43j03R4k7k7k7k7N9j37K29k26O1O3k11J15J07q9k0j8J35n9P9j16
73199B2L6L6K4K4n5n5OPn1J43o0o0J57l8KKj09Q6k4k3j5j5M7M7j45N0K2K2m6m4J45m9L7L7
73178A63k4k5RQJ07r0P1j25Q3j13jkM8M7j16Q1j39N5RQJ20p7P4j22K5K5m5m4qJ89m0m0k7k8
73158E6L7L7m5m5j7j7L2K29j66L2l9l8J55j72J1J2j2j1M9N0q1J15O7j30j1j0n1J45k2k2KK
73139A42j48M5N0N1K0K1q2q1o3J32J1J0J00r6J5J4l1l2P1P1j88J39m5m5mmmmj9j8M2M3j22
73119iP2L2L3j86J39m3m3J30J31q1q2n2n1O1O2o7o5J90ok3k3J3J4rrn8n8O5O5l7l6n6J41n1
73099A03n1L4L3k7k8R9r8J2J2N4N5j83J3P3j23J09q7N2N1j51M3NMm4J51m0m1K42k16o9J26
73081A13k4k4J23p3JJj16Q0j0rj41J85N1N1k2k1q3q2J30o6mmL6L6j24P2j3j3%jj6j6j38N7
73060f4J49m6P7P6o3o2J9J9J6J6r8r7O9P0j21P4OOJ30o8klj5j5J5J4KLJ9j77P9Q0p1o9J53
73039A21J54j89Pk2k2N7N7j02R4k8k8r7r6N2N1N1N2p8p6L6L6L4L5j5j4L7L8j54M1mmJ19p7
73020F6O2O3j29j29J03J05m3m3L9L9j1j0o4o2M9N1L0L1J4j82P8j17R3R5K3K3j80J4J47m9j18
73001a2P7k9k8J06r0o9J26K4K5j36J89j21j19R4j00N8N7LMJ25k00J81j4q3J13j20j20N2N0
72984D3j18P5M8M9LLL1j63L2L2P0O9L6L6n8n8J34o1j60L7rj0J87j40m9m9K8K9J4J4K7K6q7
72964F1J09j32O5J28j98klkkJ57m0p5p4J0J1P0P1j26P0q7J09J1J1r8r8J42J42j98lj32J93
72946I0L0L1m7m7l6l6O0O2J3J3J4J3q9q8J19p7NMqrkkjkL4L5q7J08J29o8n5n5O0j36P1P2K9
72924A47K9k0k0k4k4K6K5k9l0jkJ37j90M3M3k6k7K3K3m2m1J19p8K6K7J4J4p1p0K7K8RRmJ93
72903B63p5p6p5J21qqr4r3Q8R0k1J75j80j78M9M9J15q0k0j9L7L8j1j2j0j1j0j0J1J1J0J1L6
72883A13L7p5J22LMq3q2O7O7l1l0n0n1jjJ4J4K7K6n6J40n7n6o7J27j90NJ15J15l5l6p1p0J03
72863E7J05j39N7M5M5j2j2J%j35O2L6L7N4j42P8j18M4M4L1L1rrJ01r5p0p0Q0Q1r0r0J17p8
72843C7k7k6P0P2j27O9n4n2J48m8l5l4L9L9N2j43L8M0K7K7J9K0L1L2j56M1p0o9M0M1J75j51
72824F5n5n5J20p5J96%j14Q3o6J30o2o1k13J12M3M4J02J03m4m5n8n8rrK9L0n2n2NNR9R9r0
72805A47J06r9r8R7r9J2J1K0K1o1o1O6O7m8m7l4l4N9N9j09Q5k4k4N8N7n7n7nnJ05r1R5R5o5
72784A42o5K0J9J9J9o3o4J9J8L0L0m0l9J80j47p3J23k9k9K0K0P5j22J00r7L8L8j22P4r4J02
72766A02rqR5j01J0J0n5n4N9O0J6J7r5J03k9k9K1K0P0j27k8k9J18p9k9k9J04r2J01J00m1m0
72747A32o9J27rrp9p8J6J7K8K9j20P4JKJ08q7k6k7N8N7QQk2k1j0rj29O4NMM5M4nnj5j6L4L3
72724A58o8o9L4L3P3j24O9O8k3k4k3k3JKJKk0k0m0l9J30j94L8L8N7N9RRl7l7P3j21O3O4p5
72703D4p4r1K36LLj5j5lkq0J17PPj1j1n9n9J0J1J1J1j0rk1k2J46m9j29O4L2L1nnN2N2J5j81
72681AQ8Q9j03j03J8J6O7O7n8n8N6N7j6j6L3L2o2o2N3N2j11j10K40M5j52M4k9k9N5N5m4m3
72662G2m3m1J41J41k61O5o5J31k4k4j2l38L49K4m3m2J3J3J24p3o1o0P6P8N3j43m5J51k3k4
72644A09j1j1n1n0J07q8Q2Q2P0j26J01r6N2N2j8j7l0k9R3j04j51M3R4R3j02R4r4r3J7J7L9
72626G4M0N1N2j80J7K5K5p7K50m0k36o8J27n6n6J43n3j01R3L6L6m9n0J1J0l7l8J08J09j65
72608AL1L8L8J4J3j10Q7j2j2p8J18r0r0N1N0O3j32poP8Q0k9k9m1m0N6j38J46J47n0J47j39
72589A55j39J17q0L0L1noj39J86L9L9l8l8j06j05J22J23o9o8J03r3p7J17J06r0MMj06R0j33
72571b6O1l5l6M9N0JJm5m4QK03o1o1M9M9k7k6k7k6N0N0o0o1J49m8l6l6QRK8K9j66J60K5K6
72550A84j01j00O2O2p7p7Q5Q6%%j%j24j26J04J03m0m0J68k7m7m6k1k2J46n1j51J73k14J11
72532A9J45n2O9j28J9J9k5k5K32k25P7P7n1n0L8L8j58L7j6J81q2q1J42J41j53j52J1J2J1J2
72514H2p5p3J45n0p1J23j82J44llr2J03k2k3k1J73M0M0j11j11O1O1K4K5j00R7PPk90L6J24
72496F5o9L8L8L9j56N1N3Q9R0r8r7o4J30J49j77r1J03l0k9M3M4j93KJ19J20n0n0M8M7q5q5
72477fP7P7m6m6l3l3p8J18N7N7l8l8O0O0l1l1j9j8j30O4N3N3o6o5p8J18K8K8o9J26k2k1j0
72458I8rp7p6J06J07j96J28J30j98O0O0j47M7j57J69J94j33n2J44l6l6l9l9o3J32L1j64N5
72441C9N6j3j2j2j3l0l0O6O7l4l5P6P6j74K3J0J0O6O6k08j2M9M9l6l7N9O0j48M6l0l1P7P9
72421A19L0K9R1j06qrk0k1j%P2k53J35n9K9L0JKJKL9L9j0j0p5p5Q7Q8K7K7K7j70Q5j12L6L5
72400A02l7l7K09j19p1J25n4n5k3k3P5P5p1p1Q9j08l9l9M6M6O6O5l2l2POO8j28k4k3J2J2J12
72380A29J12l9l9j06R1o9o9L9M0j0j0M4M3j45N1j43J81N9O0k7k7j5j5j15Q0j27O7o1J34n0
72362F3m9r4J00p0p1K73P7j07j07J5J5Q8j08o6J28m3m3Q0Q0l1l0N7j40m0J54K6K6p1p2J25
72344A65p0L9M0p0p1J99k57KJ98n1n1R5j02m1l9P4P4j45J80j36O1l0l0Q5Q4j24P2o3o3O0j35
72326e0J09J11o5o6KLN1N1l0l1J9J8o7o6L0L0K6K5K6j70J30o6R4R4l1J65r7r7j12Q5j56L8
72307CJ89j38n2J44q9q9Q1j14J07J07llk4k4k5k4O9P0k8k9l1l2J7J8p8p6Q5Q6p8p6K56o9Q7
72287B37j09o8o7N8O0n1n1N9j37P0P0l3l4N3N2N8j39k8k8J08J08m2m3q2J14r5r3PQJ17p8J9
72268B0J9j03R2K8K9rqm1l9N7N8p4p3J46n0j24P1K09j17J23k04K1K1n0J46M8j48j3j3J1J2
72250D5R5j00lJ94n1n2klj2k07J17J19N6j40m1m1J90on8n9M9M9j%j7j7R3j03m8m7L7L8j6j7
72229D1p7J17j4j4kjL1L0p9J16J7J8o9o8L8L8k4k3R8r8j21K03J1J1l0l0Q5j10O0j35j9k0Q9
72210F9j05q1J16J15q1j07Q7J37j89J16p9jkJ14q0M2M1j65L0Q2Q2l1l2l1J64j81J6J5J5kl
72191G1RRj2J84k20k5J32j93M9N0P5P5p6p6r4J01J50m5m8m7Q7j09J37n9n9o0N1N0o0J36m7
72173A36m8J9K14q9q9ppk03J23N0j46O6O6pqJ59l7Q6j11J7J7k02qM7M8n1J46m7m8O3O3o0o0
72153I2k4k3R8r8O1O1o3o4j5j5P1P1j21j20K84j73j4j2J9K0k8k8J27J29j45N1l8l8l8J58k8
72135A57k7j5j6MLj06Q8k4k3R9r7K4K4J1J1r5r5P9Q0j18P6J6J5m3m3N4N4k5k5O1O0O1j35q6
72114DJ10llm0m1klO7O7k51P5N4N5K0K0L3L3k18k3J53m3j7J79j52M5p1p1J61l4r0J06M5j52
72095A3N4N4N4j42rqO6O5P7j20j06j08N7N6QPM2M1J52m4m2m2n4n4M8M8q3J14J18k09R8r8N
72075E8No8o9K33L9k03oJ08q6L6L6k9l0K0K0M8M8n1n0OOOOk2k2Q7j08P8P8j04j03P9j8p8J16
72054F6Pr0L6n9j4Q4q0J14m7N2QRl2l1J7J8k8k9J38L9j89OJ04r2j2Q3J2J09opq5q6l0J65r
72033A41k05J61l5noj92K63J4j82J14J7l1O6o9J28l9l8P9j18kR7j56M1J81j46l2J64N1m6j41
72015G4N6j1Q6j16j7l0O8L7o1m9J47j89NJ11q6L7o1J8J9J32o5rj06Q4j09l1J64P2j24J02N
71997A53j30j28K5J23J00r6K1K0n8n8L9L9j9j8L0L0mnnmMNMNn9n8L9L8j%jjl4l4J4J4P6P7
71974A43k2k1p8p7R8R8k08j2M1M0Q3Q2j5j5jjjjn8n8M0M0M6M6n2n2n5n5K2K1J21k06P4P6j2
71953G1j2r7K28j0j1j74J52pqP5j22M1M1j23j22qJ88p3p3J2K07j76J9O2O3j46J80j21P6j13
71936A9j11Q8Q7k2k2J03r4J7J7k1k1P7P7%jP3j23j36O0kjr4R9J01r5M6M6j29j29O4O2J5J4
71916F4NNNNn3n2M3M5j9j9J53j75R2j04j5j5j7j7Q1Q1j6j6L3L4o5o4j2J83MMK8j68PPj15Q0
71894A7L8L8O2j34J05J04N1j45j28O8nnRRRJ0k9k9m1m0J04r0J29o7O9O8j65L2J51m5R0j06
71875A34LMJ9K0k43K13j17Q0Kj92k6L00p3p2M6M5j6j7L3L3n7n7K9K9P7j19k1k1J66k9q3q3
71856GRRj00R4llj1j0J43j82K57j99N5N5j56J68j4j5ooJ04r2J8J8%%%%L8L7o0o0k7k6K2K3
71835H7n2n1M5M6P1P1q1q0l9J58J0J0j53M3M3j52L4L6l8J58o1o2J59l7r7r6J64l2m4m4M2M1
71816I9K3K2p6p5RJ0J0J0L5L5j48J77j8j8j8j8J53j74J20p5M5M4N7j39o2J34J2J1m7m6Q8k38
71797e8J35J37lj99O8O8POq5q4k4k4oJ90o3o3r0K34k5k6j22K03j39N7N1N0l5l4nmM5M4o6o7
71776G3K0J9Q5j11M8M8j02j00P4P4j23P4M9M9N5j41l1l1j2j2Q5Q6q5q5J23p3PPJ05J05j56
71758A24M0j79J5J17J18q8q7RK04j63L3L0L0q4q5Q6j10N0M9j1j1o0n9N0N1N0N1m6m6KLl8l8
71738GP6P6rj0rj0k0k1R0j07M9M9j75J9l9J55n7n7L2L2p8J17k9k8k5J72Mj93J2J3J4J5J5J4
71718I4K4K4k08J17K4K4mmnmnmnmQQk7J69n5k51K03Qk9k9K15j13m3m3L3L3j6j6l1l1l1l0R9
71696I5J00o8o8m4J52j18P9o2o2J31o6P7j19J26p0M2j54J23J23p9p9K4K3%j95K37M1j17j17
71679d5Q2Q3noJ17p9j46N1M2M3o1o0k2J71m6m6K8K8o7J30j72K3jjJ2J1ppJ03r3K5K5j69J55
71658I6J7J6L8L7n9n9j0j0n3n3J58l8j30J95l8l7j42N4N7N7jkq3q2J18J20k7k8n2n1R5R5p7
71639A21p7MMLKO4O4j64L3MNM1M1p4p2P4P4o0o0k6J70K2K3j29O8J41j86qqK1K1J0J0K2K2j26
71617G4P0m0m0L4L4p7J20l8l8K3K4o2o2L2L2j26O9J2J3K26k32K5K6J4J5J4J4j4j5klj39N5
71598C8N6N6j47M9%%j17P8O7O6K3K4q7J09o9o9M2M2p3p3L8L8j36O0M7M8j2j2j1j2o6o7Q3Q4
71577I7M4j52n4J41k6k5j11K15J3j82J10J11o6o7j3J83n9o0O4j33M9M9o2o1J5J6K23K8j42
71560A45j42J93j34L4L3J3J3o2o3J01J01o7o7M3M3j39N6j14Q0m2m0J41j84J36n9L1L1QQPQ
71542A12k3k4L8j58P7P8j30O4j29O5J14q2J16q0J8J9n0m8M8M9N2N1j08Q9J0Rr6r5J60j65L0
71523A1L0q7J07kkN1N0l5l5q7J09J09q7n1n0j4j3P1P1k7k7K0J9J9K0r7r7O6O6k6k5O0O0R8
71503B75r8J2J2l2l3q1q0O1O3P5j21kjR6j00N4N3M2j55N8j37N7N8m5m4J62l3k2k2q2q3rqJ41
71483C1J43K2j74Q8Q8Oj91R6R6j43N2M0M0o0o1%j95J06J04p0o9J34J36p3p4j13K12o9J27j29
71465A00O8l0l1ppppK0K0L3L3j39N7j7j6M9j45K45q1k6k6J42n5J04k23n2n0K4K4P3P3m6m6
71445E4j7j8K04j24r9R7J0RK2K1k4k5k5k4K5K6K5K6n0n0L1L2K1K2RRL0j66N8N9m0m1RRM5M6
71424A96j78J7N6N6J71j57m4m4j5j6K5K4l6l7R6j01J1J0rj0M0M0p5p4J04J05onj8j7Q6j10
71405H5%%J9K0K0J9mnR7k29poQ3j12J19J21j37j36J33J33p8p9N2N2o3o2Q2Q3j10Q7p5p5J63
71385A90l4m8m8J32o4rqj42J83j87QJ75k0M1M1j63L3K9L0p2p1M4M6N8N7r6J00m8m7q2J15m5
71366I8m4R6R6j16j16L7L8%%q3J13j08Q8jjJ1J1j8j8noq6J07kkk9l0K0J9PPq3J13j74J50J11
71344B00q5j88J36j0rK6K6k3k3M9M9m5m5J08q7K2K2j2j3R8r8o2o1J38n7J02r3N3N4k7k8k7
71325I0k7K4K5k5k5L7L8j22P4nnp5p3Q2Q4KKooopL7L7k4k5Q9j07J13q3ppppn3J43q1q2L2L2
71302G6L2L2l9l8l9l7N1N2k9k9PQQQk8k8k7k8J02J04o1o0L8L7L8L8q1q2J7J7J21J21j08j08
71282H5P1P2m0l9J23p4p4p4Q5j12jjqpj9j9J22p3p2J22J%J3J3k8k9k8k7M5M7llM1M1n7n7O
71260D2PJ16p9l0l0J18p9j4j5P2P1j6j6j26P0LKJ5J5K4K4M5M5k12J16O6k60Q8Q9Q9k38j1j2
71240b1J75k0J%j1j2l8l8j84K72q4J12L0j66Q2j13R4j01K9K9M6M5J77j51n2n3n0J45j4j4m1
71222G4m1o4J30O1j35J48m9o8o6K9L1m1J55mnm2m2l0l0m8J45o2o1N7N8n3n2J31o4llK2K1K2
71201A21K1n0n0jjl3l3N1N2J21p6j13Q3j36N7N9N9J5J5l4l4mlj13Q1llm0l9J55J55j39j39
71182AR1R1p3p2J6J6O5O5m7m7n9J37j7j6n4n3L0L0J15k11MMk7k8J46m8m8J48L2L2k28l3M7
71162IM7J22p5rqk1k1J8J8J8J9j7j7l7l7K87m0q5q4O0O0j48M8M7M7k26l0J72k2K2K3j24K03
71142B19r1r1J29o7n6n4Q1Q2K1K1L0j66M3M2o6o6J54m1o0J36k3k3j27P0QQL3L3o6o5LLj93
71123a39J34R4j01M9N0j46J79mmMMJ03r4J09q7K4K4j62L3p5p6J12J13J5J5L5L6o3o3j9k0k0
71104F0k0%jJ10q6L7L6k5k5NNJ7j79M8M7J46n1n8n9K8K7k0j9J64j63P8P7j99K56n2n3q5q4
71084c8J06q8J18J20l8l7J2J2m4m3ONm8m7M8N0n7n7M0M0k3k3Q8j08N5N7n4n2R2R3k61J94k5
71064I3k5rJ87p6p7p6J20l4l3j18P5nJ91j16Q0K5K5o0o1m4m4N5N4j9k0R2j06L7L6j79J46R5
71045B09k32O9P1m7m6LKk0k0J62j63Q6Q6n2n2J58j69r4J00mlK0K1q8J05lmk0k0R0j06P4P4
71025A87l6l6N5N5j08j09K0J9J54j73M0L9N2j45j24K00ONKJKJk9k9m1m1J46n0P3j24J08J08
71006B28o9o8l7l8J6K12r7r7J4J3KJJ3J4j52M5R6R7n3n2M6M5noJ05r1n0n0L6L5n6n6Q3K79
70986D03l17Ro3o3M7M9L6L7J28o8o9o8R6r9j24K02OOj81J4J00J00j29j28J53m3J29o7m8m8
70968@J36o0J41n6N4N5j34O3j59L9n8n7N1N3Q9Q9j84J1j2j2%%N6N5m3m3r0r1P2P1k0k0O4O5
70948A25O4j33K7K7m3m4L5L4J95j33j44N2l0J66j07j07J45n0l8l8J0J0P2j24M1M1L0K9j0j1
70930I1J00r6j3j2j3j2o0J35j2j1n9J38p1p1L0L1M2j53O9P0n3n3Q5j11M8M8l9l9N9N9l8l8
70911E1P3P2j82J4R6R6k65J91L3L2l6l5j46M9K3K2o4o2O9O9r0J07NNONO4j32k1k2O2O1K4K5
70891A99r6J01P6k51MLk9k8P0j24Q2Q3L5L4p6J20j2j1r8r6N0N1m8m6K5K6j33O3L1L2j7J79
70872A99m1m1qrk04J20k1J74L5j61j36J90O5j30%Jn9n9J35n8J12q3J75k2n9o0K7K6o4o2Q7
70853F9Q7O9j27n4n3k2J73P6j20j5j5k8k7Q5Q5j31j30J1K07M5j52l3l2MLNNn6J39J6J7r4J02
70834A09K9j65J35J36l6l7j71J55p6p6J4J4J01r5KLJ42n5k5k6M6M7j45N0k8k9P7P8j12Q4k5
70815A21k6J8J8j52M1J14q2M1M1j4j4J5J5J25k02j8j8M3M3J44j82l6l5J68k8n8n8J1J2O2O3
70797A72ppj35O1%%PPn4n3J02r3J27o8L6L5K4K3p5p5P2P2r7r6N0N1K0K0k9k8m2m1m2m2J01
70776dJ01m6m6J05J05k2k3k41Q3o2J33j0rm7m5J19J20R1k35k2k2n3n5J30o5j7J79k2k1n9n7
70757a7Q8Q8PPl5l5J5J4M2M3o8J29j0j1J04k23ooQ3j12k4k4o3J30J7J7q5q4J10J10j66K9J09
70738A73k16P9Q1K8j68O8O8r8R8r3r3J36J37m3m3l7l7P7P7m5m5LMo7o6K6K7m9J44R7j00l8
70718H5l8jjppqpM4M4j39J86j6j5N4N4j15j13J21p4K06j22o5o4K1K2J52m4k53P3N7N7O0O1
70699B08J2J1o0o0l1l1J71j57J42J42n7n7o9p0L6j59N1N2r0K35j27O8j13Q2R5j02m2m2q2J12
70681F8nmR8r9K09j17k8k8l7l6r7R7L1L0POj35N9N3N2rk04J16J18ooo8J29j10j09J13J15n2
70661A51n2r3J03J21p6n1J45j37N9K3j74M1M1K9K8j00j00K09j17j5J81O7j29j59J66j7j7j39
70645a2N6N6j39J51J51p4p4m2m2PPO0O0%jqk02M2M1J35o2L2j63J60l5j9j9N0N0j10Q6q7q6
70625c1L8M0PPn4J43p3p2M2M2M0j55L5L6j8j8J9J9P6j21rj0J0J0N9N9KJJKK2K3k6k7l0l0J9
70603G8J9nmnml0l0j19K06J50j77M0L9j60L4N1N1j17Q0l1l0m0m0K12J7k85J70L6L7j2k07J47
70584G1J48r7r8N0M9m2m2j02R2k9k8j6j6Q7Q9onP1j25L4L4o4o4K9K9j09Q5K4K4J9J9PPR3j04
70563A14noJ15q2l3l2Q1j16nnK0J9PPJ20p5p6J20k2k2j32J93j80J7M1M1j1j0j1j1opM3M2K
70542A35JKKk9k9j39N7O3O4J17p9n7J40k08j2N7N7q2q1k7J67n3n2J42n5O9O8j83J3O6O6j12
70523H8j12N0N1L3L2p8J19p2p2J05J04n1n0j32O5J67j59O2j34k7J68n2n1N8N7j05j05R6R6
70506A51j20j19n6J41J6J8Q9j07J14q3L5L4L5L5j13Q4J45l11pJ89m8m7Q4Q5p9p9NON5N5q8
70487A19q7l3J61j4j5kkj05j05N8N8j5j5L4L4q1q1J26o8P1P1l8l9o8p0R4R3rj0rj0k3k2J97
70467A95Kj74K2L9j57K06j21J00J00j2j1j95J31LMJ22k05j09Q4n6J37MMJ6J6KLKLk9k9M4j51
70447a0k6J69l9l9q3J10j1j1R7j00K4K3p2J24q4q3K4K4K33k25M6M6q0q0N5N6j51M4P8P8pp
70428A23j5j5lmq4J11j1j1j8k12J69k5k7k7n2J43L2L2O9j27m3J54j76J7M7M6J32o3j33O4n9
70410C4n8N2N3N3N3j10j09N3N4j2j1q4J10R5j00J33o4L5L6j41j39L9L7L9L8L6L6jjn4J43M5
70391B90j51KKj0j0m7m7P2P1j85J41O7j29j0j0l5l3J34o1Q2j14p9K46j09Q7k2k2j0j0n3n2
70372eM4M5k7k8L4L4j34O0O2O1j15Q1m1J55r1r2J9J9L9L9j93J32j1j1J0Rp3p2J35o1K6K5m9
70353B6m7J04r0O7O8l6l6O2O2K1K0p7p8RQm0m1O4O4LKJ40n7j18P9K9j67NMm2m1N5N5O2O1l7
70331A63l7o1o1J02J02p5p6K3K3k5k5J2J1Q3j14j6j6J10q6M4M5j62J64m8m8K40k18N3N2j57
70313BM0r0K35llr3r3J32o3N9j36N7N8j86J39NOJ48m8j62L4J44j82N8N9m8m7n6J38R1j06j8
70294G1j8L2L1r9R7j23P1p4p5K11J5K8K8q2q1M4M4k5k6J87j41n5J41j51M6N8N7j50M5j6j6
70276G4M5M4mnrqrrn2n2n2J43o5J32o5o4JKJKM1M2j31O6Q6j10J11J10o6o6M4M5j64L2o9J26
70254A47k16J09n2J42j34J92j30j29j0J85K6K6q2q2Q0Q1J9K0p8p9MNO5O6j09Q7l6l5J53m4
70236A91j0j1k11J13R0j07M7M6k6J69j29j29n0J44j16Q1Q1Q1j36j34J37n8P1P1j50M6J1J1
70220A23j4j4l2J64n6n6P1j25j4j4M6M6o5o3J58l8j35O0N5N5J5j81L2L2RQJ48m8j46N0llR
70200G4J0q4q2J44J45o8o8j9j9K2K3J20p6P4j23K4K4K8K7p0p1M1M1n7J39j22P4Q7j09%%L6
70181A65L7K2K2j41j41J08J09j92J32Q5k40M7M9Q0j16M4M3p3p2J34o1n9o0R0R1O8O7j40N5
70164A53o6o6M4M4J%N0N0p9p8QQQ7j08J00J00j15j14q1J13J47j79J6J7J9J8L1L1j18P7l3l2
70144D5N4N4r3J03p9J17r1r2J39n8MMm4m3ONj8j6J40n4j8j8Q0Q0j95Jk2k3J33o2J71k5j21
70125F4P5m8m7K6K7K6K7K1K1q9q9J24p3j1j2n9o1J84j41K6K22j70K7j14Q1J2J2J49j77OPO2
70106A08O1k19J06M5M6J7J7l5l5l5l6K1K1j01R4Q2j14RQKKj08Q6O4O3j34O3L4L4P0j26j79
70087f9J5J65k9j0rJ75j52m8J49o1o0j80J45J70k6j4j3j4j4j00R6q2J7Q6j09P6P7k11J14J6
70069A00J7N9j38R6j01n8J35j02R4j7j13J48m7O0j34O5j28J62O5r9jk1J74p0K8j21P6R4j03
70052A20q4J11j82J3J96%K6p1q3J14LMj03nL8j57J27o7L0L0j9j9Q6j10R0pp4J22j9j9m0J57
70032B08P8k48Q9rJ07q8j20K08o8o7O9k8q4J13j03j01O7O8l7l6R5kr5J01p7J19J44n3j67K9
70015A12O0j37qj05R5kK0J18Pr1j5j13L4L3K9L0K9L0n2n1J56l9l9m0N9N9r7J00j0j1j08j08
69995e5N5N4J2J2J2J3J0J0o7o7r3K33N0k75K82m4j53M1Q0Q0j90J37mnP7j19k7k6Q8Q8k55K00
69976A54j65K9opj03R2O6O8j9j8k5k4l7J60j8j9oop3p2L6L7q7J06M7M6j32j30L1L2M4M5p7
69957c1J18Q1j16PQN3N3MMn4n5o6J29j4j5j4j5Q8j09KKJ4J4opJ77j51L4L3k8k8k8k8J3J4p
69935G6pJ58j68J5J6n9n7J61l4j28O6J04r3L0L0r3J04q7q6Q8R0p6p4P1P2OPj04R2J2J2n8n8
69916B8N5N6m7m6j08Q6q4J10L4L4k3k4j41N4R0R1o3o2R7r9JKp0J23J1J1N2j44M8M8L6L6p3
69896A19p2RRK7K6K7K6p3p4K9K9Q2j14j6j6J80j7rk04O3O4k9l0LLJ13q3J6J6MMqrJ02r4K5
69874A28K4J2J3p1p0J33o2j07R0j3j3j26J99l3l4M2M2M1M2m8m8o1o0R4j03N7N7O0O0l3l4k17
69855c9J07k6k6mnmmL9L9l0l0o6J28J30o7j05j04K37M2j9j9P9j17l9l8kkJ1J2J1J2RJ0RJ0
69835A39NOj78J47l8l9j8j8l1l3K24K9p4p5q1J12KLj69J57L4L4o0o0k1k2R2R2mnN7j39l8l6
69814fJ42n4J9J8L6L5P8k49M9M9n5n6j8j9J99Ll3l3O1O1k57o2K81j75J%j26J98J6J6j4j4p5
69795A6p4J16p8Q0Q0l7l7J47j79rrK0K0K3K3l8l8J02r4P8P8j41N5oom4m4J16q1K6K5J44l12
69775g8P8j15J12J12m3m3O8j28L9M0J26p0J33o3j25P2l8l7k5k5R2R4k2k1k1k1k1k1M8M7j44
69756@N1O7O6j46N0jjJ1J1mmmljjn0m9L5L5K3K3N9j37N5N5j12j12J32J33m3m4m4m4K1K1Q2
69735A30j15M2M3n2n1N4N5ONnnj8j7J36n9j09j07J25o8L9M1L8L9J00r7p3p3J60l6M3j54M7
69716F4M7j45J81lkK3K3K3K3p8p8rqj50J75NNq9J08p2p1K76n1j24P2m6m6r5J00MLR8R8r2r3
69695G6j0j1mmP7P8p5p6P1P2j23j21N6N7N1N1j81J45l3l2o1n9O3O5J6J6LLLLJ8J7r3J03o5
69674I6o6J7J6J27p0j6k12K08j17J63l2J9J9OPq8q7r2K34n5n4J01J01Kj95J82j45K0K0p4J23
69656A58L2j64J63l3j08Q8l4l4l3l3L7L7L4j62j5J80lmJ69k8n6n6r7R9k3k3N0N1j41N6j64
69637e7L1J20J21q0p9m6m4J45n0K2K1l9m0O8O9j24P3m1m0M1M2Q8j08L1j64P0P2j0j0r1J04
69619I5k7k6J62j65P4k4L6L6L0L1j39j38P2P4N6N6r1r1M2M2j07rO9j25K26L2j50M6p8J18j0
69600A17j08l0J65m6N3j07Q9L2o6R9r7J18p9p3K6n3J44p1J26r8r9l7l6L4L5J65l1j81J44j9
69582A16Q0l3O5k04J22j16Q0J13q4j55L8J15q2j8P9m3N5o1o1O0O0p2p1J0QM0L9j0j0NMMML1
69562A08L1L1L1q5q4klk1k0L2L2K20k37K0K1K1K1p3p1K29L5kkj46j44R9J00m9m9J23p4j75
69543h3K1L3L1J74k3j4j5q5J11JJn9n8J63j65J05r0R7r9O3j32J4J3L1L2M3M4j04R2j8j8J3
69524A19J2o9o8M4M5j26O9J27p0MNL6L7k28R7K8K9j%rrL9M0K1K2j39N8lmP0j26k3k2J5J5J8
69503E3J9l0l0K8K8K8K8n0n0jjmmmmN2N2N2N1l8l8k6k5r5J00k1k2R5j02Q3j14p0J24N1N2l2
69481A35l1j9j9k5J71n4n4k3k3k3k3L0L1M7j48J60l6J24p3j3j3q7J10l3l3j13j14K15K0L2
69463A18L2M1M2n7n7O6O7r8r7L4L5p6p5J18p8Q2Q2m1m2M4M4m1k36J67J68o4o3o4o2J34J35
69445B58j59j59K3K2J40J42k76M9R5R5p7p6L4L3j70K4J75k0O9j26j38j39K06J2J46n0j22P5
69428H6P5j22j1J85m8m7O6j29j9k0M0M0n8n7Q2Q3k7k7M2j52J64l1k5k5P3P4q4J13k54K01J2
69410B00J3n7n7O2O3l6l5j09j08N4N3N4N4n7n6J22p4j2j3MLj06Q9j2j2R9R8j08j08J66l0k
69390A42lo4o4K1K2L4L3j04R2j8j9M6M7o5J32o4o4N9j38LLMLr4J01k2k1J21p6M7M7j23P4l7
69370E5l7Q3Q3l45K41l4l3N2N2k8k9QQO6j30l0J63n8n7j26O9K87l8j28O8K9j68N2N3N8N8j39
69351A05N8j50M5j13Q2J7J8L1L0q3q2Q0Q1m5m5N3N3J5J4j45N1L6L6p1p0K09j18j42N3Q8Q9
69333A80o3o3J8J8J16q0K6j70R1R1n4n4N5j39O8P0j51M4O0O1p4J21p3J23p3p4o6o5J41n4O7
69314I7O7j5j5J04k23J1J0J00J01j45N1j46M8L3L3l5l4J4J5k8k9K1K1Q5Q4k14J13o7o6LKP3
69295F9P4pqppj28J96j10Q6mlPPp5p4Q4Q5r5r4M4M4N7N7j28O8j04R3o6o6Q0Q1M0j56J5J6o8
69274CJ28j41N4L3L3Q6j10q1J14pqooPOj23P0l4J61k8k9k9k8J09q7m6m5K19j06j7j7J32o4
69254A43j02R5j48M6J28o7J05r1J9J9j49M5O2O2j39N6N6j40M5M6m9m8L4L4j4j4KKl4l4m0J55
69235H5Rj86Q9Q8J5J5O4j32Q0Q1j71J56j87RJ2J2N2j42N3N5J16q0r3J02o1J36%j95k4k4J26
69216F0J27q6q6K4K3k5k6L0L1L0L1j7j7k8k9J27o8qpmnQQq1J14J7J6k03qJ25J27n5n5j8j8
69196E4J41n5k6k6l0k9L2L2j13Q1j09Q5J30j96j3j3J67k9n2n2k7J69n6n5k2k3P9P9M4j53M0
69177E4L9m2m3PPJ5J6l4l3P4P5J03r3p2p2l4l5P0P0J31o4k1k1l3l2L4L4m7m7L7L7J35o1R2
69157B46j04l5l4j27J98K8K7k08j4Q8Q9j1j2k4k3R9r6r5R9J2J3K5K4p3p3mJ92l4l5J4J4M9
69138B15j47r7R7J4J3k4k3l9l8J52m2k2k1J50j77P0O9l3l2p2p1J07J08j9k0k0j9J0J0M7M7
69119A93J21p6q0p9J1J1J09q7O5j32n4n3K13j13j0j1M6M6j45M8K5K4k5k5R6j00J20p6MLqr
69100E2N9N8n5n6klj36J88n6n4R0R2j23P5q6q4J7J7O5O5K9K8q7q6j2j3J01J02l2l2r3r2J44
69081H0n1n0J44m4m5k7J68j3j2j59L5N5N5j5j5j5j5L4L4k8k7K1j74J42n2k4k3k3J72J4J4j6
69061A40j6j50J76ppJ4J4kkr5r5J99Ljjj0j0p1J25m5m4m5m4R3j03mnJ03r3K9K9q0J14pqQ3
69040A77j14R5j02K6j70O2O1r2K33l1l1kjkjJ8J8k14J11O0O0o7o7L9L9j0j0NNJ8J7o9J27j54
69020C4M1Q5j12l9l7L4L4L4L4MMLMp5p4K7K23o1o2%%kkP2j25p3J21j4j3K6j70J84j2j46J79
68999A26J43n4j06j07R3R4l9m0O3O3k51P4P0j25J54m1k5k6N4N4L8j59J1j84R3R2j7j6p6J17
68981G3k6k7q7J08J01r5k2k1RRN8j37J40n5opJ6J5r4J00K7K7J01r6o8o7J32J32q9q9N8N9m2
68961A37m2n0J46k59O7N3j40O9O8n3J42onOPl6l7L3L4N4j42NON9j36N4N6j6j7k8k9J03r4O5
68941G4j29J46m8o0J34pom4m3Q2Q3L4L3j23j24K3K4O2O3K6j71L9L8k4k3rro9J25J2J3j58J67
68921A31p4p3O0O1o3o2N1N2J8J8r7K31K1j75m5m4R5R5qpo6J31r5r4K3K3k5k6K2K2J8j77N9
68902@N7L4L4N7j40J55j73N7N6j3j2r2r1P5P6N1j44P8Q0j3j4r5J01J51j76K0K0q9q9J3K08
68883A82q2q3l2l3J25p0qrO4O5j7j6j8j8LLj34J91P0j27Q1Q1m6m5r1r0M4M3J30o6PQn2J44
68863B04k8k7J4j80N4N5r4J00j0rl4l3J6J6J5J4m7m5J62l2l7l6P0P0k4k4j58J66j27O9j3j3
68844E4M8M9k4k3m4m3K03j23j84J41P8j18O2O1M6M6j34j32M8M9M9M9m0m0M2M2K3K4k6k5rq
68825A41j19P7k1k1N3j43L6L7K4K4J8J7R1j06j42N1J2J2L3L3m8m9L9L8L9L8o3o4J33j94m2
68806f6J54k6k6NNppJ81j6m0l9p9J17J10k18L8L8r3J04j9j9ppL5L5L1j65j8j7J8J8J9K0L1
68786I0L2j55M0J22p3QQM6M5POo3o3o5J29O1j35j1J85k67N8O2O3J52j75m6m6LLJ38n9M8j48
68766@J0J1n6J39q2J6Q8Q8n2n2llJ2J2N5m4P8j19j5j5L9L8p6p5ONK02j25p1J26j03nJ9J18
68746A66j07j0N5m3J28o8j4j3K13j14q4J4K0K0k1k1p0o9P4P4m0m1J5J5l4l4Q2Q2o5o6rrQ1
68726A07j14K48p8q7q5M6M6kkj9j8j8j8J4J4J5J4O0O0k2k2m9m9K2J20j01R5j02ll4J63k13
68707a2J12l9j36K5J21O9l0L8o1O7O6j48M8n4n3n2J42rrLMj3j2L7L7n4n4M5M4q5q4O6O7N9
68687A45j37K2K3m4m3N3N4N6N6n5n4N9j36P0P2K8K8l3l3P0j26j6j6MMMMj7j7k7J66j21j20
68667g7J64l1Q5Q6j24P4j26P0k8k8N2N2L1L2J19k08l6l6M4j51J65l0ppk14J11J20p5N5N6m5
68649I3m6J27p0k7J70j17j17JJM9N0k6k6K3K4M7M7j16j16m1m2J66l0jjQ4Q5j01r9O2O3QQm2
68629I0m1K1K1K2K1kkj00R6k9J66j52M4N4j41K9L0j9k0L0L0l2l3j1j2j52J73L9M0j23j23N3
68610c3N1r4R9rj0L7L7M9j45l0k9J21J22o1o2R9r8O5O5n7n7P2j25K2K3R3j03l4J62j39J87
68591B18j32O5j29O6l1l2N1N1N1N1r2r2j03R1P3P3o6o5o5J29K0K0k8k8k8k9M3M2j17P9N8N9
68572B03r3r3Q2Q2K9j68n5n6L0L0O6O7j41N3P0P0j47N0J58j68rrp3J21r8R7PPJ9J9q1q0Q2
68552G1Q3oon5n5K8K9K8K9n1n1M7M7k0j9J7J7K7j69L8L9J5J4J5J4KLj08Q8M1M1m5m4n7n6Q9
68531H0j05J49m7J13q3jjj4j3O6O6k03J24l0J66k09j3M6j49Q2Q2p4J22r9R7m4m4Q7Q6k18J08
68513A27j36N8k7k6P0P1Q8j08j0rP4j21l2l0K30r6L9L9l6l6m9J47m5m6P7j19RRJ08q9RRlm
68492A42l8l9P1j24N5N5o7J29k6k6R7r9q1q0K5K21n4n3j51M4m3m3O7O6rrJ99Lp9p8O8j27Q
68473B4QL2L3N1j45J74k3poj9j9M9N0J10q5p0p0K8K8j06R1k0k0M9M8m9m9K1K1k8k8k0j9j17
68452h3P8r0J06P0P0p9J16k13j8J30o5j2j1K27r9k6k5Q6j11J11q6m6m5p0J24M2M2ONK3K4k5
68433A56k6k5k5k6k5M6M6N9N8j25P0l9m0k7k7k8k6J9J9q9J04o8o9RK03j18P8o9o8L1L0Q1Q0
68414A69p9p9J9J9rrrqJ8J9J9J9J3J4k3k4o0J36p2p2J7J8O6O6J1J0R6k31L9L9r2J05j2j2J2
68393A33J2j03R3l0l0O7j29poj8J76k11J15K8j68K40q7J79j48r5J01klj01R5J8J8N8j37K6
68375H4K6J4J4mlJ73k86L0K9JJo6o4J14J15r0r0N6N6K6K7j21j20J07J07J04r2p2p2K9L0j2
68356E1j1k5k3J70k5j92J33j25J99J%r6J01n9k54K49N4j06R0k6k6L5L5j42j42J34J36L4L4
68338B04O3j33j1j0K6K6J9J9l0k9l5l5k3k3m6J48p6p4M9M9l1l2K0K1m0J55k7k7j5j5j0rN2
68319A20j43J72J74l01K7qpO2O2n4n4K7K8K8K9N7j39k1k0L7L6O6j31K8K8k2k1L9M0j20P7m6
68300E0m5J05r1L2L2r4J01N2j43JLQ3Q4j65L0J33o4j72J54OPkkJ20p5j43N2J14k11N7N9P4
68281A42P5K1j76J6J7N0N0j29O6m8J49r7r7k8k6J19J19j01j01M6M6l9l9P5P5r0r1N7N7M0M0
68262A98k04qK03j22qqJ5J5J37n9j01R6k7k8j8j8j9j8L1L2L1L2j16j16Q3Q3Q8j08p1J24O1
68244A80j35Q6j10Q4j10R6jj1Q6q4J3J3q5O9J66q7q7P3j24O2l5N0m9J11q5j52J73j01R4M8
68226A48n1Q0j15M4n5MMkkN8N9j40N6Pr0J30o7O6l3J0J0l7l7j03pK74P8k46n0n5J39R8r9Q4
68206A60j5N3k73K09J4p0p0m1N5p2J22N1j45K0p8J10q5Q7Q8j18K10j99lM8M8k2k1J3J4j21
68188c1K05o8o7J25p1j6J80k87J69l3j31P6k1J25p2j1j1KJ01j81J45r2Po2J32J9p8l9J56p7
68170I4p7R4j02J2J1jjO7O7l6l5q6J11J%l5l5J4J3m6m5O7O8k1k2l4l4J17q0J8J9M4j52PQR
68148aQQRPPJ18p9m4m3N8N8J7J7l3l2j4j3J5j80N8N8M4M6rj0J01r5noN2N2k26R9L0L1PPPP
68125A31KKn9o0Q9j06N1N1N8N8j67K9K5K6j21P5OPJ8J9o0o1J98Jq5q4J8J7POj02R1m9m7J2
68104dJ2k2k3R0R1m9m9%jk4k4K4K4k5k4K3K4O7O7O3j33l0l0PPp3p5P2P2O9P0j23P4%%p0o9
68082HR6R6j8j8l3l2m5m5R8r9K4K5j01R4mlp7J18m0m1M9M8R8R7j08j08n9n9L0K9J8J7M6j50
68062d9O1O2L4j61J60l5n5K72j57j56J1K05o3o3o0K66k28l2J86j41N4N5J4J4j00r9Q6Q8o0
68045A09n9J8J8J8J8KKj09Q8n2n3M2M2qpK1K1J27k00lmp7J17O8O9j72K5M1M0j75K1J34o2j8
68024D2j8k5J69j3j3j%J3J4k3k3r1J06N7j40QPJ06r1J5J5oJ90k60O6RRK3K2k7k6k0k0k0k0
68003C4mnM5M4l4l4q2J12P1k56J31J31j29O7j17P8J15q1qqllj6j5J29o8ooKKP6j20n1J43q8
67983D6J07p9p9M6M8%%R0j06J48j79l6J60j0rr6J01j34O2J89pj07j06nmK3K3j3j4p1J23J4
67964A25J4K3K3Pj89J41n4N5N6j89Ok0k2qpJ02r3R8R9N8k68N9N9j20P4RQm9m9J88j37O5O7
67944A31q0K47j16j16m4m3L7L8LLm5m5L1L2J30J30j18j18o4J31m7m6Q5Q4j69J57j37O0n2n2
67926GQ3k43K04RM6j50K4K4J50m5j84K72j94J34J8j77n9J35O1O1j60J66m0m1k0k0J6J7J6J7
67908A27k5k5k4k5K6K6K5K6k8k8Q3j13k4k3m8m8K14K0P6j20j0j0j1j0p3J22J2J2j6j7j6j6
67889E9K0K1r0J07j6j6lmk8k7Q2Q2j50M5q8J06J5j80L9L9J1J1J42n4j51J74l3l4J08q9p6p5
67870e3J15J16m7m8JJJ85j42N2N2o6o7n0m9J46n0Pj88P3P1O5O5r9r8N8N9m0l9J8J8J9J8l0
67850G3l1O7O8m3m3N6j41J18p9m1J54m7m7m7J49j00r8jjJ49m6k1k2LK00j85J1m9m9Q0Q2j21
67831bK03m0m0P4j23Q7Q6o4o4K1K2N2j44l3l4P3P3k6k5k6k5l8l7J24p1j0j1R6R5o9o8Q8Q8
67812B32m7m7k19K37qqj47M6L6L5k9l0O8O9l9l9J08q7M2j55O3O2j60J66M4j52k9k7K44N0j43
67793A36N3qk03Q2Q3j49M5O0j35R6R7n9J37q7q8n2n0Q2Q3j82J42M2M2j8j7j8j8ONNNkkj4j5
67772H4L1j64K7K6M8M8l3l3P8P8l6l6k9k8K0K0j3j4J71j56q3q2N6N6J88j38o4J31l4l3P6j20
67753D2N1j44N5N5R8r8J2J3L1L2j7j7q4q3J53m3m9J46n7n8K0K0o1o1Q0Q1o5o5O3O4J5J4J7
67733A60J6J7J6j50j49J72J72j94KR2R3j90J37j58L9l0l0Q1j15J68k7l1l1j08Q6J61j66O8
67717A01O9l4l3kkkkl5l5K7K7q9J05j7j6P6j21P1P2n0n0n0m8O0O2P3P4j50M7o4o4M4M4O1j36
67696A3R0j05P3P4o1o0P5P5O2j35n2n1K04k52J14q0P5P5p2p0NK00j01R5p1p0q6J08j2j1j1
67677C8j2J04r3L0L0q9J07mml3l2J6J7k4k3J48m8j10Q6J%K6j71J84j2j57J68j74J52N4j42
67659C3L8L8l6l5J23p2L6L6R7r9j48M9M0M0l7l8K4K4j08Q8P1P1k04qK8K9p2p1J93j32N8O0
67640A16L4j60P5P7k2k2k53K02nnN4N4k7k7j4j4j4j4K5K5lJ93q4q4l5l5pk02L03k3m2m1J9
67620D4K0M5M4nnMLMLm7m6m7m6M7M9O8O9k19J05J15q2j2j2j21P3p0J24J01r6j07Q8l4l4J05
67600A28J05J10k18L3L3l7l7q2q1k5J70O6j31J15q1j58L8R3R5r5r5J94jK2K3j74J53l5l5k6
67582F7k7M6j50o5K61j03R4r9K28j19j20M9M8K5K6j34O3k0j9M2M2l1l2j04R0Q4j12l7l9N3
67564GN3o0o0P2P3K4K4KJJ8j77j05K20N4j42O1O1P7j19JJR9r7NNNNr3J02n6n7%J%Jjkk8J65
67541A40K0K0j72K5J34o2n4n2onJ03r1J25J26M3j52l9l9L0L0n0n0L2L2OOPOl7l7K4K4j05Q9
67521G1P7j19J32o5m9m8L4L6K19j08o0n9K2K19j38j38p6J18J08k19J35o0K1K0QRn6n4J68k7
67503A21N4N3j05j06P4P5m1m0M3M2L9j58J7J7j05R0p0o9N7N6M6M7k3k2J38j88QQq6J08%jP2
67483A51P3j19P7j53j51Q5Q4J10k15J6J6K6K5K6K6klklN3N2o2o2J5J4J05r2J55j73%jM4M5
67463A60l8l7K6K6n6n6K8K8P7P7j30j30R3R5j03R3j7j8l6l6K5K5Q6k40N8N7L4L4K3K2M7j48
67444F9j11Q4J49m7q3J12k0k0qqJ8J7r2J04o3o3j07K18j39N8l2l3N6N5POl2l2P8j18LKM0L9
67424A07j6j7k9k9J55m2n9n8Q6j08Q1Q3n4n5j7j8J38n8LLq5q4J06J08p9J18p4p5K0J9p7J17
67405A10j03R4mmJ0J0L9j56Q7Q8j8j9k12J13J1J2J0J1J0J0L6L6k28R6M8M8J10q7j40N6K7K8
67386A29j45N0k3J73m6m5o2J34q5q5k4k4L2L1M5M4j32O3L5L5mmmmn5n4M6M8J61l6q4J12o5
67366A57o4j25O9J38n8ono1J34k40Q5M8M8N6N6K1j75j5j6K5K6J35o0j2j3K4K5qpj67L0L1L1
67347A07J04r2k5k5J1J2j5j5j24P0K0K0R3j02J5J6LMJ5J6K8K8j53M3j9j8PPQPM8M8L6L6j1
67326B03k06n4J42n3M6p1J26J06r1r0J06K9j68R2o%%j04R1r4J02n1n1R7jj49M6J29o5P9j16
67307B4O5l3p9J15j46J80J18p7j06j05K9K8P9P9J28o8nk02Q6j2R4j01j28O7Q1k45J46m9L10
67290B73j48P2k7m3m3L3L3o7o6o2J33JJj00j02J10J09O1O0p0p0M5M4l4l4J4J5J4J3J4J4k6
67271A67k6j74p7K22K7q1J15MNQ4j3k09j3JJ00p1K8k8P0l9l9R0j07NK01l6l6o0o1k3k4J17
67252A19p8L2L1K3K2k6k7%jm9m8Q1Q2j70J55j12Q4ooJ3J3J2J3q8q7K01OJ7J7r7r8j6J79j3
67232A78j3j9j9o8o7O8O9j11j10Q6Q4J26p0j18P9k0J77k36R2Q8Q7J9j77o7o5K9L1j9j9O5O4
67213A44r5J02l5l5j0j0l9J56j00j00R9J01j24P2m8m7L4L5O1j36qJ88j77K0O9O9m0m1m0m1
67195B4O0O1k2k2K9K8r8r7J43n1kkJ61l5j70K7J84j42o0n9J36J37j94J32m9m9k8k9QQN8N7
67176A44m9m8m8m8L4L3M6M7j50M4o4J31j09Q5Q6j10J45n1n2n1k3k4l6J59m0m0J31o4K4K4J2
67158A38J2j6j5j6j6m9m8J1J2k9J66j51M3RJ0Q3j14R9R8j89Rn0n0O0O0J1J1q7q6J02J04qp
67138A07Q0j17opj2j3j34O1J33o3N9O0n2n2N9N8r5J00j68K6M7M7J1J0n0n0O0j35L4L4r9R4
67119B7J35o2P4j23N8N8lmk3k3Q7j09N3N4p0o9J18p8j39J86j19P7j3j2k6k6P2P2l8l8n1J46
67100A91m5m6k1k0k3J73j5j4k28R8J23p4q3q2J77j8LLqrK8K9N0k77P2P0J13q3O5O6k40Q5J16
67080A76q1RK05k59O7j65L1O0O0J2J2L8j58J61l5p7p5P4P5n1n1Q8j08J53j73R5j00J47m8l6
67062D6l6rJ87q6q7L9L9l1l0J49j77OOJ02J01j07Q9j04j02l9J57j06j05J35J35jkr9R7j35
67044C2O2m8m7R7r8K3K5n9J36j57J69p5p3o6J30L0L0polkn2n0P8P9j9j9o3o3Q7Q8L7j58M9
67024H7N0p1p0J0J1M3M2j9j8O0j35K2K4R9R9l6l6j75K0R1R0nnj7j7N2j44LLJ29o8r2K35j19
67004A43j19J54j72J79j8j33O4Q0j16j15P9J04r3J8J8O9j28j27O9J23J23j54j53J73k2L9L9
66988A24j8j8O4O3l3l4j67J57q6q6Q0Q1k6k6K3K2j0j1j1j1n6n4J10J12j70J57q9J08l6l6l5
66969H8l6R5j02J0RR4R5m0m0J03k24k8k7J8K14M3k83Q3Q4j9j8K0K0K0K0r8r8J60l6m9m9N4
66950H3N3n3n3J93mJ1j84P2j22R4R5k88J68o0n8N1M9N4N4N4N4j33j31R1R3J20k07K6K6p0p0
66932Hl1J62kkJ0J0l9l9Q4j12o6J29O9O8j58L8p3p2Q0Q1j64J62N4j43j2j2M5M4mnm4m4NNj
66911C1%R8r9J27p1qrp6J19P1j25K2K3J0J1Q0Q1q7q6q7J10m9n0K8K7K7K7n1n1n8J36N7j39
66891C9J23p3j43L13j7j7j1k08L7L7J34o2l3l3n2n0P4P5j08Q9J5J6L5j60J9K0j71J54j62J62
66873D2M9M9QQM0j57L6L5k6k6k6k5J9J9L1L2j40N5O0O0n7n7qqK9K8K9K9j8j9j8j8rrrrL6L5
66851I0j3j3j5j6Q3j13J49m6m3m2J18p7L3L3l2l2o0J36p9p8Q0Q0OOj4j4J78j48j3j4J4J4P5
66831B33j21l3l3MLMMP4k53J14J14Q9j06N6N6j03j03P4P4q5J12o9o9J35o0K1K1j38N7m0J55
66813A87q5q6K03k54Q3Q4mmL4L3Kj93p8J16N3N4q2q0j6j6J43n3N4N4Nj90M8M9L7L7k0k0q1
66793A4J15p4p3J9K0O5O5j6j6JJJJp2p0M1M3l6l5M5M6O9O9p9p8RJ0RJ0L0L0o8J29j63L3J7
66771A12J7onk5k6J46j80J37j88M5M5J35o1j9j9J7J8l8l9jkJ46n1q7q7P7P8q1q1J05q8J13
66752A07J15j98kJ46n1L1L1j28O8r5J00m6m6L5L6j35J89j07Q9%jk0k1k0k0L2L1q3q2j7j8J41
66733F1n4K5K5J2J3J1J0J1J0P8P8j6j7O5j32p0p1K4K4P3P4q5q4J86j1j64L2N6N7q6q7R3R4
66714B35lmq4q5j5j4L4L5opooL6L5R3k34J50m6l7l8l7l7P5P7OPO7j28k1k0m8J46j30O4J26
66693A80J26k15j9J40n6j22P4j08Q5j1j2O2O2l2J65j25j25M2M2o0n9J31j95O9P0j8j8j20K06
66676A59rrj36O1j02R2nnMMMNN0N0j9k0r9R7j4j4m0m0J52m5j1j1k3k3m5m3L6L7ppR5k31M1
66653g1M0J12J14j80J5N3N3j0j0n8n8K3K4LMJ40j86J0Ro6J28l0l1Q7Q6r4r4K9K9K9K9JJq0
66633E1q0Q5Q5K5K4j65J62k1k2q7q6R2R3o9p0J2J3%JO1j33M3M5K0J9J57m0j2j1n8n8J01r5
66614H2%Jj2j1J6J6j42N1J3J2R8r8p3J22o2o0J62l2K9K8o1o1J19p8J26o9k1k1j8j8j27O8M9
66594B8N0JJj36J89OOk3k3Q7j09JKj1j1L6L5k21K35k2k2PPrqqqj4j3j3j4N8N7j35O2L2L3j87
66571e4J38J1J1L2L1k0k1r0q9K26j00J65l0j98J30L2j64J15q1J00R9J0J0j49M7n4n4noN9j37
66553c6J96Jm1m1mmL2L3j7j6ool4J62n5n5l0l1n9J35q5J11l0l0L2L1POn5n4J08q7R6j00m9
66532B5J47n8n7J4J5K8K7j28O8M0L9J0J0j04j04P8P9o9J28j62L3llq6J07q3q3J37J38p4p5
66513C4K8K9q3J14J1J0k6k6k4k4N8N8k1k1l3l4R6j00L9j56J18J20m0m0m8m8R8R8j20j19R2
66495D0R2n6n6K6K6J3J4l6l5N4N5o0o0rqN2N2l1J64o0o0p8p7J78j7QQn3n3M1M1qqo2o1J9J9
66473A4N7N8k4k4poJ04r2j8j9J00r6p8K46o2o3J2J3J3J2m8m8JJL4L3L4L3o0o1j1j2J8J8J8
66452I0J8jjJ1J1k03pK16K2j46N0P4j21J54m2QPm0m0n6J40r3J03l1l2l4J63LKq1q0L7L8J64
66432C03k94K5K5m7J49J08k19NOJ07q8j05Q9J7J6k9k9J63l3k0j9l2l3J3J2n0J47r6r5J7J9
66413C2J28o8M2M2poppL0L0j29O6K1K1j14j13M0M1m0l9N4N6OPn9n7N5N6J3J3J48j79P6P6p1
66392A57p1R7r9K4K4o3J35j24P3j72K3Q5j10L1L3j02R3N6j40P5P7j27O8M0M0j1j0k2k2R4j02
66374E0P0P1j30O7OOn5n4PQn5J39j06K22o8o9L4L4ooOOj25P1J0J0k0k0O2O2q1q1K1K1R2j04
66352I5N6N6p9p9L5L5jkj00R7j13Q4k7k6R5j00J33o4q9J07j5j6PPp5p3RRR1R1n2n2j00K25
66332A69l0k24Q5Q4QQRQQQn3J43n2n2m0m0jjJ29o6j24K01m4m3RRRJ0k9k9QQJ27o9p4p2L5L6
66310F8L5L6J3J2j35O2p3J24j34O2N0N1k0j9m4m4K6K5R0j06N3N3l2l2l1l2j5j6R9R9q4q4L1
66290H8L1k6k6q5J08n8n8N6N6P4j21p2J23m5m5K45q2j28O8o2o2M4M4J6J6K16k42K7K8r4J02
66271A36qrK7K7Q4k42J21p6K7K7l8J57M3j53n7n7qpj0J85l4l4J20p6lkj53M1j8j8M1M2K2K2
66251A19Q3k44L7L7O2O3KJP7j19rrj2j2j2j2MMLMk7k6P1P1noj15Q0LLJ25p1j07j06J09J09
66230A75j3j3j11Q4j44N1N1N1k8k9N8N7K5j71L8L7PPPOo6o7L2L2o9o7Q1Q3J6j79J25o9J05
66210A02r1J19p9kllln2J41p8J17o8o8N5N5j11Q5j35O0LLJ25p1QQN7j39Q4Q4j37N9QPl0k9
66189H1l3l4LMJ17p8L2L1p6p6R8R9j27O8m2m2POPOooooK4K3K4K3O1O0j48M8j19j18J54m1P8
66167I6j18O4O5J15q1o9o9K8K7K7K7l8l8j35J89M8j48O7O9O9j27J06r0p2J25KKk6k7j15P9
66149E2k00J25K09k45M3M1J5J4l9l7n1J44Q2Q3o9o8qpR1j06R1j06pqk0j9R0j04L4L5K07j21
66130A41J0Rj0j1n2n1RJ0j46N0Q9R1O3j34j0j1o9J25r4J01k3k4j1j1%%J59l7M6M7k49P9M6
66110A32M5j55M1R5j00L5L4q2J14J6J6r9R7j23P2k2k3j0j0ooL0L1L7j59O1O1r9R6N6N6j39
66091I2J87r4r5n3n2N6j38N6N5nnJ15J16j59L8qrMMJ0J0j85J39K8j68J69k6k6k7jkP6j18r
66071b5rP0P2j05j03J65l0L2L1K0J9j64J61J9J8N1j46LLj0rmlJ07r0L0K9J8J7l0l0k9l0N5
66050A03N5m3m4ooJ04r3j7j8O8O8n0n0n0n0P6P7k2k1l0l1Q0Q0j39N8QRj02R4j25O9J2J3l7
66030D0l7J54m3l1l0kkJ33j93P3P3NMKJJ4j81R6R6r1r0J32o4j56J69R2k34P9Q0r8R7j2j3j2
66010E1j2j3j2j4j3O3O4J12k15l0J64j18P9J8J7M9j47J27J27j50j48J44n1k24J02O8O9L4L4
65992A75p7J20j2j2P4j23j78J6O9P0j43N1J50m5k6k6M0L9P2k53L8M0n9J36r3r1J77j49L3L5
65975D8kkkkJ1J0J1J0QRQRj7j6mmj05Q9j18P7o2J31J45n1q5q6J11q5L4L4M3M2k10J16L4L5
65953A64J8j78O7O8Q9j06LMj9j8j9j9l1k9N0N1o5o4Q1Q2J4J4J4J4n8n8N6N6q7q6M0M1j43N3
65933aJ00J02k21k6J20p4M3M5K0K0J08q9k7k6j5j5K2K3Q9j06MMn0n0%jP7P8j13Q2j3j2%jo1
65912C6o0O5O6q7J08k2k2J58j69l4l5J25J26j33O4j8j8j16Q0k7k7R6j01J7J7j04Q9J7J7P9
65894A87P8j04j04J1J1L9L9m2m3%%N0M9k7k6L5L4q9J06j63L3MLJ6J5L3L4j6j6l1l1r2J03K
65874I8Jj24P0j55J71j10Q4L7L7j22K04j50M6l2l1o1J34P3j23Q3j14M6j49K0K1N6N8q6q7R3
65856a2R2nonnK4K4k4k5L2L2j15j14onM3M3N1N2M0M0M0j55J47m9n7n7R0j06noR1j03llj5j5
65834e5J08J10nnl8l8J2J1j3j2j2j3J01J02j00r9j36N9O3O3L8L7j86QQ7Q7j59L8J3J4Q7j10
65815E7L5L5J0J1M6j50J81j45Q1j15M4M4j95J29J31j97J18J18k9k9j88J36l4l5p7J17r0r0
65798h1P1O9P0P1k6k5k6k6j6j6j6j6K5K5K5K5rrj92J33KJK2K2o5o4R8R9k8k8j37N7O2O1j22
65777C6P4o7J29l1l0Q3j13n2n0L2L3R4j02K5K5J3J3j5j5j5j5mmnmJ4J3l6l5J19J20j54M2J9
65757A37K0j28O9qqMNj2j1j1j1K3K4K3K3QQr0r0j1j2L8L7M3M4nnJJj1j2Q4j12J21p6j05Q9
65735H4l2l3L9L8JJj35N8L5L6R2j04m3m1R0R2p1p2J7J7L0K9j18P8k0j9k2J74k2k2j04R1R2
65715B36j05o9o9J91nq1q1O9P0n7n8rrl7l9K54p1j99mR3R4j4j5p6J20j0rLKjjJ1j84J08J09
65694A57j4j3P3j23R7r8J1J2J10q6n1n1L4L5R3R4j81J5%Jl7l7O1O0n0n0P9j17J04r3J8J8N
65675G6Ol0k9O8O9M4M4l4l3j92J34k9k9q2K43n1n0N6j40J9J9M6M7j62L5L0L0n5n5M8M9O1j35
65655A8J8J8K6K6j38J87MLm0m0n2n1J08q7K4K3P3P2k08J16l6l5Q2Q3p3p4K5K5j2j3R9r8j1
65635F2j1K34k24m5m5K4K2K9K9K9K9N5N6j53M3K6K6m8m7j05Q9J6J7Oj89J28o6qqK8K8K7K6
65616H0J5J4P7j20LLl0J67k30l4J27o9N4N4ooonj%n0m9Q8Q9p5p4M4M5mml2l2r2J02KLJ5J5
65593G8kklkJ9J9k9l0M8M8n1n0L3L2k9k9O7j29K8L0J1J1K3K4j08Q8l4l5M4j52J20J21q1q0
65573bJ6J7L7L7j1j2K6K5k4k3JJJ3J3j11Q6k5k4jkj84J42klO6O7L9L8j25j24O2O4j4j4K04
65552B53k53o8J26J07r0K1K0R8r9jjP2j24j4j3J0J1r9R6j6j6lmMLN3N3M3M4k50P5O9j27J61
65532A41l4m8m7K6K7J09q7K3K3j3j3j3j3m9m9L5L6J23p4o1o1N2N3MMJ7J6l2l3M4M4n4n4N0
65511I2N0j10Q6k4k3j2j2MLJ75k2j40N5J29o7P2j24k6k6K1K2j02R5Q0j15r1J05p0J26k15J09
65493D5pk02K01ON1N2n9n8QQj02R3k7k6Q3Q4J2J2q6q5M3M3M3M3q6q6P8P8l6l6KJO2j34Q7Q7
65471A92j61L5k2J73j14j14R2j01J75k0P9j18P4j22J3J3J02r5r3J01jjj72J53M7M7q4q3k6
65454c1J68j00R6RRq9J07o5o6M5M4QQj15Q2M1j53m4J51k8k9L3L2j7j7j7j7L2L2r5r3K42k14
65435e1K02OQQn3n3mmJ07r0K7K7q4J13j02R5k35Q9Q0P9o4o3M1M1M2M1j30j30J55m0p3J22J
65415A08%q7q6J85j0O2O2j59L7K0K0j6j7nmJ79j47n9n9J17p9J00r6J24p1r9R8Q6Q5k39m3k
65396EkJ69k7j25P2J3J2p3p2P0P0J7j79R3R4r4r2J49m6l4l2R5R6p5J21N3j42J14k12J3J3N
65377F9j90L9L8J24J24n7n8n8n6J2J3J22p3J3J3q0J14J12k15P9P9k9k9l0J67j72K4l3J62j2
65359B12k09P8P7r5r4K06j19j17K09P9j17o0J36l5l5m6m5m5m5L4L4L4L4m8m8R8R8r8r8J58
65341A33l7J8J9j21j19J93kj04R1p2J21j34O0R2R1p6p6L5L5n9o0J35o1l3l2PPN6N7J3J3k3
65322A67k3j49M6k7k5J24p0N1N2j19P7r5J01rrJ5J6j12Q5K3K3k7k8k8k7k6k5O7O8l1J66j70
65303H1K6n7n7L6L6j9k0K9L0l5l4j4j2j03K23k1k1J34o3q7q6n6J38L0K9k1k1P7j19J11q6K5
65284G3K5n3J44mmr1J06q7q7N9N9j1j1j05R1j9j9l1l1P9j16N6N8N7N8m1J55j03j02POn4J42
65264B06r9r8nmP7P8j59L6P7j17J9K17j16Q1r9r8K6K8J5J6M7j49J85j0k4k5J3J2k6k7r9R5
65245G3Q6j10m9m8J85j0J9j77K19K3j56J70k61O5L6L7j56J68R6j00k8k8llJ06q9P0O9k1k1
65227A62k1k1j3j3L6L6n9n9N6N5p6p6Q3Q3j15Q1m2m1R0j06MNJ6J7l2l3K7K6k2k3N8N7m5m5
65207E0lJ93m3m4j75J49J6J5l1l1j20P5K15k43J38n8k7k7M2M3N1N0k27J00N9j37POl6J60m8
65188A19m8N5N5J4j82m3J51m0m0J44j82J4J4p8J16OPKJKJj8j9P9P9r8r8O6O5k6k7K3K2K3K2
65168A81j4j4j25P2l9l9O8O7m3m3R8r8%%R3j02J17p8J4J4j1j1J30o6m2m2q4J11KJnmJ06r0
65147A24k1k1l3l3J0J0J81j45J07q8KJj1j2j2j1K5K5q5J10J0Rq8J07k7k7j5j6pqk9k8K60o7
65127A97j13j11L7L8p1J22N7N6r5r5O9O9j91Mj7J78j6j7n1n1J56l9m5m5K8K9P8j17pqK4K3
65108G6q5J08j1j2JKM7M7n2n1j9k0K9L0L8L9N1j46mmJ68j60rrO8O8n8n8j18P6L0K9ppmmJ7
65086H6J6j64J60n9n8J2K07j76K1K9K9ppk2k2J5J4J65l1j9j9j6j7m9J47l25J30K42k16M9M9
65067A64K0K1q4q4m2J52Q8j08K6j68M7M8L6L6RRP1j26l8l7q2K43Q1j16l3l4n1n0J56l9qrk0
65048G8k1J0J0J0J0LLKLn6n6N3j41J12J14r5J01j41N3J28j98J02r2J18p7l1J66M2j53Q6j11
65029C2M9M8n0J46k38m2P7P7qqk1k0l3l2J28o8N5N4j08Q7j0j1j13Q2P0j26J96JJ%r7r6O6O7
65009A55o9o8L0K9J%J3j83J24J25O0j36K1K1RQo2o3J46n1L0L0o8o8m9J46n0m9p3J22q4J10
64990A07q6J11K5K5j52M5L2L2pqN4j42L1L2J9K0k5k5k4k5J2J1rrJ35j91qJ87j63L4j6j6R1
64970I7R1p2p2ppj17P9J8K0J54m2j40N7K03k54n2J41J6J5r8R9j23P4M5M5j39N7jJ94p9q0K7
64951A49j68J48m6j9j8O7O7k6k7j36N8j5j6J81j46L8L8J07q9J50j76OPj9J76j83j82K06j19
64934A3O4O4o0o1L8L7O9O8q2q3o1J35j35O1O0N9k6k6m8m7J60l5p6p5J20p6J3J3J4J3j37N8
64915C1R6j00J48m9m8m8j6j5j6j6K9K8M2M1p0J26M0j56k1J75j56M0K5K6p3J24RRK1j75J00
64896A51r6J4J4r2J02j9k0J23p5k5k5M3j53N4N4J0J1k6k6l2J63j6j6j03R3j1j2l1O8J10q6
64878A46O7j30l2l1L0L0M2M2j07Q9l4l3Rj86K6K21o1o2%%O3O3J04r2J12k14p1J23K9K8n3n3
64859F5J17p9r3NJ93j33N7N7j02j01M4M6n2n1K4K2J36L8k49P5J56m1r2OM8j46P8j16O6O5L9
64840H2n9J90j37n2M7k0J76M1j54l3O6j19P8P8k1k03K52j10j2j40J85l8l8k4k3L9n9J06r0
64823HJ2J2Q2Q1k9k9p8J17j18P8k0k0l5l6P9P9j28j27J60l4L8L8n5n6Q4Q4o3o3rrJ01r5J%
64803E0L7L6lmn2n3O8O8p9p8L7L8n6n5K17K1q0q0m0m0P4P4l4l4J6J5j4j3q2q3L21m%%o1o1
64781F6N0j46R1R3q8q6K03j24O1O1p0p0J67k9j15Q2j40N7j3J83j41N6J5J5k2k2o5o6J59l8
64763A24J1J0kjk5k4l7l6J48m8k0j9l9l9N5N5k7J68k27R9r5J01N3j44j50M5M9M8J51j75J47
64745A56m9K03j24q0p9J39n7m0m1j21K03qrj53J71o0n9R1R2pol2l3q2q1P4P5l6J60p8p9L2
64726H2L1l0l1kkJ86j41j9J78l9l9j38N9L7L7j34j33K54p2K7K6j17P8NNJ45n2l9l9k4k4r6
64707b1R7J13q4J01r6L2L3j6j6j08Q9p0p0N5N6m2m2Q5Q6j3j3p5p5J33o3L4L4k8k7o4o2L5L4
64687C2J20J21j08j08l4l4m7J49o5o3M4M6J5J5J26p1n1n2L5L5k9k9N8N7L5j60M8M8n3n3M4
64669G1M5l4l4L6L5j93J32p5J19K9j66O4O6o6J30L2j65N1N1j32O2N1j44P4P6j2j2M9j46J7
64651A1J8J89j37J4J5ool0l0M7M8J18k09l6J59k8k8o4o4R4R4o9o9l4l5O1O3j2j3k5k5J49m7
64631A13l5l5N1N1j00r9o0J35J24p3P9j17M3M2j40N5M3M3p9p8P1P2P2j24J46n1n6n5j9j9O4
64613F4O4J4J5m4m5L4L3P9k47L4L4llmlM9M9m9n0l8l9J19p5M7M8K3K3M5j52N7N7L6L7q6J10
64592B33j5k11P5P5J1J1l8l8l3l2l3l1O1O1m8J47j46j44M6M7P1P2j60J65o0o1N4N4j44N0j0
64573B9j1L0K9M2M2j11Q5J58j69j06j06J17J18q1q0K69n7Q5j12j56J71o0n9j8j9j26J98M5
64557A47j51K2K4K04Pm7m8p2p2J47n0k1k1LLKLM4M5p0p0n7n9N6N5P1P0m4m4M0M0LLj35O1j83
64535i4J42RRK9L0n0m9%%j0rJ50m6M0M1j76K0P1j24J19p6n5J39r4J03MMr3J02m5m5K9K9j25
64515b1O8RRP3P3m2m1l5l6N5j41J83j44K8K8J7J7l2l2K6K6k3k3J2J1n0J46q9q7J14q1KJQ3
64495A04Q4j09Q7j1j1r7R8j10Q6j52M3n0J45J2J3k5k4J4J3j5j5j72J52j8j8k9J66k5k5kjJ5
64475A23j80J75k0lmM9M9k49P6Q8Q7p2p2O8O9j57M0N3N4J7J7o5o4mmn6J39l2l3P9j17L0L0
64456A11J39n8j28O9q3J14n4n4q3J11m6m6K2K4L5L6r1J05o6o6J32o3M8M7m6m7m6m6N1N2Q1
64437A54j16K4K5j14j15J85j1j5j5k5k5j27J98J5J5n8n9J69k7M8j48K2K2K19k38M0M0J2J1
64420A06non4J41r2J04o4o3P5k52J11J11MLm6m6n9o0J51J53n3n3J51m5j34O1m9m9q7J08j4
64402D8j4J17p8j7j7P6P6onq4q3L1L1J4J3k3k3o5J30K0K0l3l4r5J00M2M2o0o0J7J8k0j9j3
64381D6J83j80J47j19P7p4p4P2j23J46n1J8J7j04R0QQK0K1n1n1O3O3J4J4J0j86K3K3K3K4j12
64362a5Q2q7J07J3J3l6l6O0j35K3K2L2L1O0j35P0P2o7o7O7j27L0L0O2O2n2n3Q8Q7j90Np1J23
64343F8J36o0k9k9J18p9j3j3k5k5o0o1Q5Q6NMN3N3l3l2q2q1N4N5k6k7jkK0J9j19K06n8n8k0
64322B9j9K9L0M0M0p0J25o9o9j05Q9K29r7j26j25J77j7o7J29J2J2r0r0O2O3KKJ23p2j09j08
64303d0L7L6M9M9J5K10k63O3l1l2j1j1M4M4j40J87j6j6J6J6j71K4QQq6J07J08q8OOL1L0L0
64284B19j67P0P0j57L9J0J0J4J4r6J00M2M2m4m4j3j3j4j3J6J6j06Q8R9r8L7L7q7J09l8l8j63
64264e9L3L1L3p2J23J3J3m0l9J44j82k0k1O9P0j75K1l6J58ppJ16q0j1j1k4k3P2P2Pj89J50
64245A29m6J6J6r6J00j20P5QQr0J06K2K2j4j5L0L1o8o8KJN0N0l5l6J4J3j6j5j6j5K8K8o9o9
64225c9J26J28j02j01l1l2l2J64l2J65k26l2J93j34O3O3j1j0j1j1j5j6L3L4r2r0J82j4KJj21
64206BP5n3n2K52p3j23P3j54M1j9J76j9j9l0l1PPJ47m8Rj86kjK06j20Q7j09P8j17J06r0K0
64187D0K1r4J01qrk4k3P4P4n4n4j7j7J51m5l3l2j4j4Q4j11Q6j07j1j1O8P0L3L3j58L6K4K5
64167H4k1k0K8K8k4k3J35o0PQn3n4n0n2K30r7Q3Q2j02j01O9O9j64J63j7j8LLL1L1N5j41q3
64148B9J14rrk6k5j35O1onJ03J05j02j00J05q9jkQ4Q5m1m0m0m1J29J30j65j64P9Q0j8j8KJ
64128G1J12q4RQj86J38N0N0O5j30K5K5JJL6j60L2L3j7j7J06r1m0J56j14Q2j35O0Q6j11o9J25
64109A17LMK4K4k12j7J99Lo5o6Q2j12mlN3N5ONn6n4N7N9j2j2j2j2k3k2k1k2O3O5j7j7N0M9
64087A59o5o5N7N7nmQ2j14mlPPO9j28N3N3m1m1K3K3k6k6K1K1RRP6j19j0rk3k4N8N9l6l6J4
64065G8J3lln2n1K5K5P5P5m9m9l7l6o1J33j2j3n2J45M7M6j58L8M2M2r3r3L4L4J57j70J4J4
64046A05j3j4Q0Q1j70K5klL7L7j2j2j9j8oor0J06j13Q0N9N8k27R8L9L9j0j1k1J75k38m1J27
64026A20o8Q3j13RRM6M7j5j4POj18K08j2j2j15Q0m1m2O7j30R2j04O4O5m2m1j21K04o0n9J3
64007A3J4j15Q0J52j73n2J44N0j45J67k8r5r5K55p1o6o5O0O0PPPPL8L9j21P5KKo8o7N3N3j42
63987a8J83N7j39qqL5L5N1j44j26J99O5O5r2J03q8q8K5K5m5m5l4J61r5r5L9M1rrL9L8O7j29
63967E6M5M5m8m9K2K2K2K2q7q5J77j47M6M7K7K6j2j2j2j2k2k2K7K7N3N3o2o1k3k2n0J44M5
63947A80M6j80J7J02r5M0M1j29O8q4J13j76J50J62j64j7j6l7l6O3O4J5J5jkj12Q5j2j1J%m6
63928D4m5p5J20O3O3k7k7n9J38j00r9J51m5m9m9R1R1j86J40O2j34n2n1R5R5j04j04K3K19O
63910A95Pj27O9j51M3M3M4J8J9j40N6QPq1J16k27R9J2J4J16J15p3p3j02R4qrMMJ2J2l7l7K0
63890F2K1QQJ17p9l8l8n4J43j7j7K4K4k6k5l1l2L0L0n9J37o8o7j60J65R2j03qqL0K9j1j1j1
63870E7j0P4P4j18P8q8q8R1R2L9j56O4j32Q1Q2p8J18r7R9l5l6j70K6K12j13poN5N5l9m0J44
63851B28j83K1K2J11q5m2m2noK7K6k3k2n0n2O3O3N9N9j85J39M4j53K7K7K1K1k8k8L5L4j4j5
63831I4klkkk9k8k8k8K5K5K5K6L2L3j6j6o6o4M8M9J7J7J7J7NOOOo8o8L0L0M7M7J21k06J08
63809B05q9l6l6j4J82l8l9Qj87Q4Q6n0n0kjJ06J05n9n8k1k2J5J6J3j82l1J64O2j33p2J23P1
63790A20P1J65k93R4j03P8P7n9n9j39N5K17j10k4k4J31o6mnjkO0j36j5j6o8J27j78J48OOJ39
63771A92j87j5J79k9k8M5j51NNppN1N0m7m7O0N9P2j25NMJ15q2m7J48p2p2l2l2J7J7OPnok6
63750B0k21L00k6noK4K3J3J3m8m8J13q3K8K7M9M9m9n0m2m3J66l0p6p6O2O3P8j18N4j43K8K8
63730G4J6J6J1J2q7q6O0O1m9m8J18p8R4j02P9P9r7r6R1R2noj0j0k2J74j05j05ONj9j9l1l0
63710a7J02r3NLP2j23Q3Q4nonoo0o0J47m9O7O6m3m4m4m4N5N4p8p7L2L3q9J05Qj87R7R7k5k5
63688C0J02r3N7j37K03j23O2j34PPQ3j10J78j47K2K4Q9Q9j85J2N0N0l5l5o9p1R3R3J2J2%%
63669A36Q9j07j0rJ23p3p8p6L7L9l6J61N9j37l1J65j55M2m5m4p4J21l8l8PPPPN9N9n5n5j0
63649D7rJ50m6RRn3n2M9M8j31O6r4J01J14q3j7j6j7j7j09Q6N7N8RRj63J64j67K9J32o5ono
63629H1nj48M7N1N1j12j13K08J4L9M0n4n5KKj1j0J47m9K4K5j02R3j26O9qqm5m4P7P8N4j43
63609F9o7J29noR9r8J3J3opm7J49k13J13n9n8L5L4q8J09J32o3j97kK1K3j00K26m2m2j18P5
63590B2n1J42mlJ9K0Q1j15o9o9O5O6N5N5k6k7n0n0J62l3j74J53n5n5J21p5jkj6J79m5m5j36
63571C9j34J10J10KJO4j33J4J5m7m6N0N0o0J36n4n4PPl5l4M7M6N5N4r3r3J03J03j10j09J01
63552A12J02p9p8j1j1J73j55J0Rj1j1nnP7P7q1q1j2J84m5m6j22P2r1K33ok02L1L2k9k9NMK01
63531B12j26j34O0J23p4k0j9J8J7K6K6l6l5O5j29M0M1q3J12J25p1j17P9m3m3rrk1k2J17p7
63513gMLj12K12J03r3p0J26J9j76J46n0jjL0K9n2n2J9K0l0k9P7P7k24k8J80j4J57j70p0J27
63494A50qk03Q6Q8P2j25j5j6N5N4o9o8o4J31k0k0J06J06m0m1QRq2q2R9R8j21j19N8O0p2p0
63475e5J93j32j3j5J57l9%jp5J22n7n7K5K4J02r4r4J01j6j6mmOOOOl3l3J26J26j62L3R4j01
63454A26j21P5J36j90P2P2l1l0L4L4m8m7J6J7P9j18j3j3j2j3o8J27R1j05p8J17n4n4K4K3K4
63436G2K4l0l1M0L9J13q3o7o6J04r2J8J8K5K4mmk12J13J09J10j06j05J0RM8M8J22p5j15Q0
63418A36j77J49ONo3J32k45Q0R0j07M1j53M5M5J36o0p6p6J56m0L4L4m9J48l3l3p0J26J5J5
63400B11p2p2klP0j26n1K73l5l6M7j50RJ0J07q8MNk0k0J38n8j79J45mlJ6J7NMj06R1m0m0J0
63379E7RQ9j07J6J6n8J39k1k1PPj03R2l0l1R2j05L5L4j56j58J87J86n9n8jkJ10q7j5j4n4n4
63359e8K06k49R3R3N8j38q7J06J1J0q6J07O4O4j32O4k9k8q8J06O9j27M5M5j0j0J00r6K4K5
63341A52Lj91J65j59o3J33R6j00K3K3j8j7j7j7P3P3l7l7J03r2J8J8J3J3r8R9qrMMl4l4J5J5
63321A12O8O7r6r7%%j%J4J3KKQ2j14j6j5J06q9K1K1j1j1j1j2J4J3J3J4ppopJ5J4l4l4N2N2
63298A27m6m6O5O5n7J39k4k21j1j2K04Qp7J18j16Q0k01J24k6k5nnMNn7J39N3N2j11j11Q3j13
63279Bn1M7J4J14q9J0J9J9K4K5j9j8j9j9j9j8J29o7J30o6j22k3llJ12q4RRj0j0R2po1J34m9
63258A32m9j7j7n5K70j38m0K7p1J75j53J8J8ll%jj22P2J65l1M5j51o5L2J5J4j4j3L6L5j3j3
63239H5P6j19J93j34j66J59K03j25q0J16j01j01O2O2R3j03J3q5O4O5N8j38Q3j13k8P1M1n6
63222I5K3j72k9O9R9JO6l2j35N8J4J12j52M5J15q1M7J46k01mM4n4noj1j2J6J6J6J6L2L2j7
63202A51j7J7J7l2l2NNN4N4j17j15K9L1nok5k5J73j54j7j9L5L5J95jm4m5m4m4p4J20j72J53
63183H6M9N0j35O2Q3j14l9m0N5N5OOk3k3l5l6J08q8K1K2J6J5J06k21J21p5J26p0k0k0J7J7
63164H2J1J1p1p0L7L9p1J23m6m6L4L6O6j31M1M1l2J64o1o1j9j9j5J81j26j25O5O6J8J9j12
63145B9Q3P5k51J76j49P8P9j32O1RQK1K1k6k7j0k05K11J5j18K06KKk10J16J04J04n5n6l2l3
63127I6O2O1j57L9J0J0o2o2N0N2JKm8J49j08Q8j0j0L6L6k21k4P0P2j41N5J6J6r7r8K97J02
63108B82j63j63N6N7k4k5k6k8Q6Q7j4j4k7k6J42n4n9n8J4J3ppK11j16j3j4K5K4l7l7j02K22
63088B05j19j19J27o7K26j00n6n5j49M6K24L0q2q1j7J79k5k5O5j31K8K8k7k6N5N5m1m1P0j27
63071E0J4J5KKM7M7o8o7k4k2N7N9j2j3j09Q5n5J41P1j25N6N6j7j7J7j78P9Q0r6r4J9J8J8J8
63050E4kkK12j15m5m5j7j8j7j6L9M0j43J82l3l3L7L7L1L0n1n1lmQRn2J44k51P5m6J48J01r6
63030A07j12Q2RJ0j2j1Q7j10J08q8j48M7P9Q1J34o2j04R2J8J9k6k5l7l8J01r6j07Q7P9j18
63012D6ppJ46n0j43N2J08q7R6j00rj0r1K35j48j47Q5Q4kllkJ8J8J8J8l7l7q5J09J39j88N7
62993G3N8RJ0j01R5o7o7M7M7J24p2j1j1k2k1M0L9j31O4LLL0K9j9k0J0J1J0J0j05j03P4P5l1
62972H0l0J52j74J01J01o7o6MNp7p6L6L4L6L5J5J5J5J5m5m5J3K08k04J23l7l6j26P1M2M2j2
62953A48j3N0j47MMP4P4l2l3m5m4R9r7J4J3K3K3K3K2l0l0r2r0J54m2k5k4j74J52J40n6q4J09
62934F8j1j2l4l3K10J5j4k10L4L4opP5P4m6m7KLk1k0J51j76J22p4J27p0j25j25J97Jq8J05
62914I9J19k08O8O9jjm4m4J89j38n0n0J96j31K2K1j20P4P2j24j5j3Q3j11K9K24j1j08K0j75
62897e9J02J03k4k4K6K5J3J4J19p6j97jN2m6R7jq9K39k10j3ooj64J60p5J19k0j9J6J6p5K1
62877A7p7J18J4J4ooj2j2J28L0k01J26j19P7j3j3k2k2J35L7j57J70pj06j10j4O1l5Q2Q3l7
62859A23l7P4P5p3p3J4J5J4J5n6n6J42n4l2O5O6j31%R8j55j55J36L9j18P7q3J12K0K1l3O5
62841A15j12Q4J42n4m0m0lR5n8J38j09Q8k08j3R6kq2q1P2P3n3n2J26p0P0j26P0P0l9J56k19
62822C4k4poKKJ24p1j01R4m1l9J44n2N9N9o7o6J6J5ONJ16q1O8O8r2r2nnn4n3R9J00j00r9L06
62801B62k0k21J06j00R6l0l1j8J78j25j23J20p5m6m7M7M5M6M7MMm5m5J5J4J25p2l9l8kkK5
62782E5K6m4m3J67j60P3P4n4n3J6J6J10q8j67K7L4L2llP9P9l5l5m5m5MLL3L2mnr3J01M1M0
62761A65K9K9q5q5LMJ13q2k2k1p0K55noj56J70j35O1r0q9J86rn8n8O4j32K6K7klR6j01P3j22
62740c0P5P7L4j61O1O3j0j0j20P5L4L4llo3o3Q3Q3k1k2k2k1P6P6j36O0j47M8N2N3j49J77q8
62721I2q8O0O0L6j60J72j54J28o8k0k0J7J6N8N8n7n6j5j5q7K37k32K24k5k5O5j32O0O0k6k5
62702A38k34K23m6m6J87j0o5J31p3p4m5m5qqJ69k8l1l2l8l8J1J1N5N6r2r1J1J1J0J1k0k0M8
62683B8M9J17q0R2j05rj0j0j0o7J28P9P9k15j8J9J9l1l0L9L9J39n7j14j13J90j35o1J33P9
62665A64Q0j1j0j38N8K9L0q1q1J%P1P0j1j2p2p3M2M2l7l8L2L2J30o7j48M8J9J8p9J16o2o2
62645@J41n4J6J6L3j63L8L8k2k3opM3M3L7L6k4k5R9r7J3J4o3o4j31J93mmr2J01K4K4j96J30
62625F4l2l1J00r7J01J00r2J05r9R7j11Q5l5l4k3k2K3K4K3K4m8m8L4L4o4o3R6R6j56M0N7N6
62606B04j27P0k8k9o1J34n7n8j1j2R9r8L8L8K6K6l1l2l1l2J4J3K6K6m8J48r7r6J97j29NOj7
62586G6j7L2L2%%Q2Q2j15j14l3l1J27J29j37j35q1J14j4j5K08j18m8m7O1O2J85j1j71K5k11
62568h3J15J10q6P3j23J06J05j00R7n8n9o2J33j54M1K5K5K6K6ONJ33j95l9J57k4k4o1o1O9
62550A23O9o5o6J53j74K6j68J34n9j2j1L4L4J57l9j25P1O3O3o2o1P7j19j96K59k41Q5R5R6
62533A41j41N5k2k2M0L9j8j8M4M3r8R7J6j80M7M9L6L6J6J6J7J6m8m9j69K5J48m7L9L8j26O9
62514H9O1O1k14J11N0j46r5J00k2k2K7K7q1J12P7P6j76J50ppo8o8P5P5p3p2N2N2l1l0j3j4
62495E6j97J30J5J6L6L7j6j6j25O9N7N7m5m5L9M0j0rl1l1N1N1J7J7l2l2j3j3j2j3n4n4K10
62475A50j16LLN2N2k11J15R1j05N8N9k3k3o6J30O1j35j57L8N0N1Q5j11J10q6K2K2j00R6q0
62457C5p9R9J00ok01Q7Q8J4J3l5l6onooN8N8k07J18j1j0J0J1P8P9m8m8J10q6j47M8N9j36M6
62437C8M7j22P3M5M5o6o4Q0Q2k6k6K3K3J%j47N0n2J44llr2r2J51m4J40n6j82J4Q6Q7L0j67
62417A7P9P8m8m9llM6M5RRr3r2J96j30K5K5j98J26J36o0l1l1OOJ3J3J4J3m2m2M0M0k5k4k20
62396a55J06J21p3J25j99L1L1J21p5M3M4J9J9N8j38L4L4j62L3NNL0L1L0L0k5k4k5k5ONm3m2
62377b5K9L1R1R2j33O3j57L8m2m2N2N1llM6M6%jjjJ5J4r6J01m7m7J4J5k1k1K9K8q0p9N4N5
62355F5K1j74J14J15k1k0rqj58L8Q6Q6j44N0Q8Q8q8q8q3J12O5O5j14Q1k5k5L6L6n1n1J21k07
62336AQ5j10R2R4o1o0n9o0O7O5J8J7l2l3J7J7J9K0n0K77q9q8k0j9J0J0k21J03P4P5n2n3j9
62317C5j9R0j05P0O9j02R4K3K3j88OQ0Q0N6N6j78J8j20P4L1L0o8J29m5m6j54M1J26o8k8k7
62298a7N4N5O7O7j92Mo9J26NOL0L0j18P8k0k0n0J47o1o1O1O1l7l7j7j7R4j03j0j1l5J60o9
62278A01o9N3N3m8J48o0o1l0l1J9J8k5k5k6k4J11J13j61L5k5k4j2j2J7J7J7J7N8N8k11J14
62260A05j64L1N1N2o7J29K0J9n0m9P3j23j01R3J55j72K9L0J0RQ3Q3q0q1m5m5N2N2j6j5mmp8
62240a8J16m2m3O3O3l5l6n2n1R7R9K6j71J48m9m3m4N5N5j84J2N2N2J06r1r0J04ppONj3j3Q5
62220A55j11M6j50J54m0J2J3M9M9p4p4K3K4L6L6p4p4J27o8M2M2p8p7K02j23j%k1k1M4M4N6
62201A68j40L5L5Q4j13O9O8j32O4j62J63n6n6LMJ14q2N8N9l9l9j26O8nmJ15q1M1M2j59L5K4
62182E5K4l2l3K9K9j8J78j08j08J17p8j64J62Q9j06r8R7J10q6o1o2O4O3l4l3P5P7k2k2K4K5
62163A53p4p4L4L4o5o3N8N9kJ95q9q9p6p6N4N3M1M2Kj92J77j47J76j49J3J3J4J3J4J3Q8Q8
62144B38o3o3j12Q2Q3j13j4j5M3M3O7j30ppr0J03j7j8P4j21q5J11K25L0j12j13J42j85l0J66
62126A12%Jr7R9n0m9J2J2jjJ14k12J90j36J37n9k9k9M1M1K2K3k7k7rj0KKp2J24Q3k43J08J09
62106A81j77J49p2p2N1N1P7j18rqj6j7L3L3k7k6P2j24J32o3L5L5M0M0o2o2m2J54k20J04pp
62087E8J3J3QRQQj4j5j4j4P5P4j05j04L2L2L3L2j34j35J87qK2K2K3K2p1J26r9r9O5O5J7J6
62067A48q3q1J61l3Q6j09%Jj08Q5P5j22N9j37J93j34O3O3poonooO8O8r9j00p7J17mmQ7j08
62047C9JKQ6Q5k9k9r5r4Q3Q5M4M4j47M8q7q7J04r1J50m6O4O5j30O7O7j30P2P2l4l5j31J95
62028B08j7j6k34R2L6L6n1J46J38j89q0p8j8j9K5K4J35o2J7J7MMJ4J3J4J4o3o2Q5Q4p9q0M7
62008A05M7j12Q5j08j06Q4Q4j0rM7j48Q8Q8j13Q3j36N7k0k0K8K8K9j65n3J44N5N5j4j4N5N4
61989A88r2r3R6R7n5n4j27O8M5M4J0j85l6J60J04r3L1L0NMNNm1m1n3J42m9m9q5q6P8P7L0K9
61969A09QQm1m2O7O6J3j84J2J2M9M9J1J1J1J0NOj18P9M8j49k5k5N7N8l9m0n5n5J07J09poo8
61948E1o7J38n7m6m4J0RN8N8l0l1J9J9j%m9m8Q0Q2j88J38j05Q9%JOOPOl1l1R1j05k6J70kj
61926A76r7r6O6O7j3j3M8j46M6M7J4J5R0k36J54m0k7k7J0RM4M3n4n5MLJ14q3MLJ02r5L2L2
61906A41p8p8K3K4K4K4m5m4N3N3nmn4n3P3P4k5k4klJ07q8n4n4N1N2j27J98P7j20l9l9J09q8
61886E9q1q2Q1Q1n3J42o6o5K7K7j31O3J5J5K7K7m9m9J71k5n9J37K6j69ppp9J14L9L8m7m7M
61866G7NNNK6K6p2p1O9O9k9k9o8o7J39n6L0K9r1J02J4J4L8L9j39N7n4n3J07J07m5m4j20P7
61846I7l5l4K9K9K9K9l5l4P5j20j0rP6P7NOo8J29j0k06J5j81K08J3m1l9o2J33k5k5PQP7P7
61826A85k21J04J29o7J2J2k1k1J40j87klK0K1K0K1m4m3J7J8j45M9J46m8j4j4R6r9n9J37J5
61808A54J4K4K3o3o3j17P8J7J7k2k1K8K7q8q8O2O2J10q6q5J09k2k2n8n8M8M7J34j92M6M6O2
61789A23O3L4j63M7M6m3m3N6N5o4o3J44n1J0J0klm0m0m0l9K3K3K3K4m0m0N8N8rj0J01r5j0
61768A03j1k3k3L6L5jkj42N3O1O1j73J51l1l2M2M3n6n6J8J7r1J02q0q0L0L0o6o6R7R7O1O0
61749A64l7l7MLr4r4R5R7J20p5p7J20j63L4j1j1J3J3p7J16n4n3J23p3N1j45J19J21n5n5JK
61730H5J12q5p9p8P1P2qrK00k58K5K5J07q9k0j9l1l1M1M2N4N5j20P6l4l4k3k3Q8Q7n5J41k03
61710H2J25m8m9j24O9m3J54m2m3K8K8k1k1J3J4r7R9o6o5M3M4MMN2N3k6k6nnj68J57Q5j11j2
61690H2j1k4k3l6l6J13J15Q7j09m8m8k2k3k2k2K4K4Q5j09J07J09j78J8j3j3L6L6J37n9J13
61672B90q3p3p4J3J3M2M3j0k06J5J4J4J3q0J15NNm0m0K03j22j46M9R3R4j14Q2K0K1p1p1J38
61653A52n8poj8j9L4L4o4o3K7K8PQJ65j61L4L5j35N9n0n0Q4Q6M8M8j96JN3N4k8k8j5j6n7J36
61632A22p0p0O4O6L3j63o1K65j51M5J49m6j20P6j32O4LLP2j25N6N6k10J14L0L0J7J6l3l3K6
61613I3K5P5j22J20p6k7k8l6l5J1J3O8O8l0l0J8J7l2l2rqJ02J02j73K2P1j24M6M7n1n2j02
61594f9R1nno1J33K4K4j7j7j7j7ONJ8J7q3J13m7m7K9K8M1j55P4P4J3J3m9n0j10Q4K6K6o0n9
61573b9Q7Q8j97kJ82j4n5n5mkj6J80q1q1Q2Q2k2k18J00r5mmR3j01J17J18n8n8K8K8M8M9k35
61554d9R0J28o9j12Q2n2n1K05Rj74K1J56j71J84j2p0o9J14k11qJ87n4n3J00r6m5J48RRp6p6
61535fP6P7K4j71N0N1j0rooooMNMMN4N3o1o1M6M7lln0n0J22p4l7J58o6o6j16P7J8J7kkJ1J0
61511I7j36N9J1J0l2J64r4r2L1L3L2L3JJm9m8k1k2K6K8j1j1K6K6P4j23QQp1K53j1j1q2q2J11
61490A36q6J4J5r6J00j22P3Q5j10M0M0J62j64mmk5k5M6M6j45M9N7N7j3j3J4J4l5l6J6J7O5
61471A68j31j23K02J79j49O0j38K3K2J24p1p2J24j05j05M2M1J98Kj57L9O4j32N2j44qoM1M2
61454H2m0J56j59L8J21p5r9R7j41N4NOj8j7O5O5mmn2n3M8M9j11Q5opJ90j37q7q6K8K6N5j39
61434f5J72k2r6R8k3k4J02J02r9r8m8J47O6j30N4N4N9j38J18p9j27O8j50M5O1O1j7j7r8r9
61416a23N2N1L9L9J01r4Q9j07m4J51m0m0j46M9Q6Q6n3n4R4j03R7r9J09q8M8M7J58j69Jj93
61398e6P4P5r1q9P7P6R7r9J2J2NNNNkjo2J34j05j05J64l1m3m3r1K35k8k8qpj9j8j9j9K2K2
61377E6J20p6Q3j13J82j46q3J13nnr8R9k4k3J25p0n9n8J13J14Pj89j04R0m3m3J76j8J3J4j69
61358b1J56k7k6j3j2j3j2MMJ15q2J1J0jkk1k2J88rq1q0Q3Q3j80J7MMLKKLl1l1O8O7k4k5j2
61336I9k07J35J37j57J69p4p4J43n3Q6j10j1j2J3J3K5j70O2O4J74k2j19P8n7n7R7j00J1J0
61318I3q7q7P6P5o2o1L6L6P0P1l9m0J01r6J4J4J7J6j66J58n5n5l3l5P1P1Q4j12l4l3M0M0J50
61299B38m6l3l4p0o8J37n7L8L9q5J12r7r7P8P8m5m4m4m4Q5Q7j22P4N6N5l0l0n7n7n7J38j63
61279f5L1K15j12LLM4j51M3M4j8j7KKKLj8j6r9L58j91Oj00R5J11q5k07J18J23p4N7N8j6j5
61260A34j5j5l6l5J61j66n0J43J4J4l6l6J60j67j45N0J26o8Q9R0q6q6L3L4j25O9k4k5J96J
61242A99o1o0K6K6jjJ1J2j38N8J32j95N4N4p7J19l1l1o8o7P4P5p6p6J9K14j82J4R6j01J20
61223A38p6R6j00jkQ3Q3ok03q3J12j0j0K2K2K2K2llj61L4N3N4O3j34L7L8k4k3K6K6J61j66
61204H7KJopj11Q4P2j23J07q7j8j7r2K34j08Q8P1P2o4o3N0N0k08j1RRK2K1j1j1j1j1P1P0Q7
61183B48j09k22J03j93J32L9L7P1P2j14Q3j39N8ppm4m3L2L1LJ99o9o9N4j43O1O1o6o5J5J6
61164B5J7J6M3M4p1p1N1N1N0N1n4n5o6o6R5j00J0J0L5L6O5j30j2j2N7N7P0P0K1K1j45j44J33
61145A02j93K2K17n9o0J6J6MLR1j06NMO3O3k06j0J21p4M8M9j0rj68K7R9R9m7J49r9r9J19p9
61125I8j41N4R1j04J4J5Q5Q5r2r3N5N5m2m3O8j27O9O9p0o8K02Pk13J13L7L8j1j1o0J35p2J24
61106B67j37N9l8l9l6l7J23p3m0m0L0K9ooJ04r2J0J0q5q3L2L2J22p4J01k25R3R3L9L9m2m3
61087H7k6k5K3K3M0M0j08j06R3R5j62L2klJ57l9L9j57R6k29L25j31O8O9j50M6n9J36q5q4K2
61068B5K1p6J18N8N8r1r2m1m3Q6Q7j16P8J35o2m1m0n5J41J8J9N2j44o3J34n7n7J03J02j09
61051A48j09J04r3J32o4p6J20q2q1j%J04r2L2L1p3J22J1J2k8k9R4j02q0J16n5n5N3N2m1m1
61032B9J24p2j32O2J57m0L4L3l6l7Q6k40J27o8L4L4r5R9j56L9l3J63J27o9k6k5k5k6j34O1
61014e%%L0L0L1L0n7n6K5K4n4n6J23J24q2q2N2N3M6j51M2M1k5k6k5k6L5L5j19K05R6k31j28
60995a01J96k5k4PQp5J20J0J0LLj32J95m6m7k6k6K8K7K7K7POP6k50J04J04o2o3j4j4k6k6J13
60974A14q5q3J11nnPPj3j4J91j36j42J82k1k1K5K6k3k3r3r4P4P3J31o4j5j5J08q8K3K2k1k1
60955A12q3J13o1o1K0K17q6q5j02R3%%k4k5n7J36K8K7l6l7r6R7K5K5p7p6K0K2K2K1j7j7j7
60935B1j7P1P2m3m2RRn2J45p8p7j6j5Q9R0p8p7j26P0M1M0LKJ4J5j29O6N4N5m7m7LKP4P3j23
60914E1P3j12Q3m3m3p2K53r4r3N9N9n2J45p1p1M0L9l4l3l4l4P6P6l4l4J08q9k7k7m0m0M5M5
60894G5O7j30P9P9l1l2l2l1J3J4J23p2q8q7J73k2K0K1K0K1j29O7m3m3J1J2J21p5J2J1n0n0
60875B4Q5Q6j23P4k6k6j4j3j3j3L7L6m6m6J29J29j72K4j71J54l6l7k8J68p2p2R9r6K7K8K7
60856A23K8j27O9m1m1N1N1O3j34J15J14j80J46j03j03J6J5j1j1J00r7R2R3r5r6Q8j09m6m8
60839g8R0R1J02r3k3k3J62l6M2j54n6n5J2J1J0J2LKJ13q3O4O4m6m6l9l8O0N9jkjkJ8J9J8J8
60818A94k6k7j37N9J2J2K4K4j6j7l7l7J51j76K0K0r1J03poL3L2p7p7J94kj60J64j33O3l9J57
60798A97m2m3p9J18j26P1l9m0P4j21R8r7K3K2J0J1O0N9l8l8J8J8q0p8P7P9k0j9J3J2l6l6m0
60779a2m0%J96P8j18m5m4K1K1P0P0j04j03l0J65k22J04L1L1M7M6n6n6p0J24J4J5llj13Q3m9
60760D8m8O5O6j62J64j9j9llP1j25m8J46J3J2Q8j08o7o7r4J00J75j52M2M2k7k8J1J0J1J1m2
60741F3m1J30o6r2J03q0J16o0o0j20P6K24L0j71K5PPO8j27P1j24Q7Q8o9o8J56m0k4k3O2j34
60722A4J61l4j9j8K8K9k0k0j7j7R3j03P5P5l1l1j93J31j20K05m2m1l4l3J29o7j8j8J06r0J02
60704A82J01q4q4j44M9L2L3j14Q0L4L4o8o7Q3Q3l1l1K4K4N2j43l3l2J46m9l8l8m9n0J15J16
60685A33KK%%j2j3M8j48Q9Q9j15Q2j11j09P5P5ooklJ09q8j1j1j1j1n7J37k1k1N7N7k08J17
60665A08m8m7J0J0P9j16L0L0J04r2P9j17L1L1l1l1O2O1l3l2R1j05O7j29M0M0K4j71N1N0j1
60646C5j0LLLLO3O4l9l9j08Q6K6K6l6l6J3J3N5N6j69K8P9P9j45N0j88J36O0O0j10Q6j47M9
60627D9J85j2L0L0j60j59Q5Q5n2n1J40n5o9o8N3N3j11K13r3J04j3k07K11j15pqK1K1k7k7K1
60608F7K2J5J6k1k2qJ89p0o9L5L5j45N1J45j83l5l4J7J7l0l1M2M3ooLLLLK8K7k1k1O4O3on
60586A75J15k12N4N4l3l3j30O4n6J38O9j27L4L3o0o1l1l3J6J7j8j9J40n5K6K5l5l6M0M0rr
60567H3l8l9J42n4J02r5M1M1N6j41k9l0K3K3P2P3l0l0j40N6JJJ24p3l8l7O4O4j03j02k2k1
60548e6M8M8M8M8j2j3R7r8k0j9j66J59m9m8O5O5j50M6M8N0LMJ13q2n9n9m2K83n4n3L5L6k28
60528a2R6nnj1j1L8L8l9l8K2K3j53M2R0R1j05R0k0k0j4j4L5L5k8k9O9j27R9r6KKmmM6M5m4
60507H4m3ONP9P8M2j54O2O2j42N4l5l5K7K6k8k8N4N4j7j8j7j8m7m7J12J12M1k86J54m1q6q4
60487g4K33r4MLj6j7J2J2j%J59l6j06R1p3J23r0q9mlj6j5J76j9j2j2p0J26j57J71j07R0%%
60467A89J0J0klK2j75J7J7J2J3J2J3M6M6o8o8k3k4P1P1j67L0l1l0O4O6j26O9N3N3j14Q2j81
60447d6J4R6R6p5p4Q5Q5J29j97j4j3JJJ11q5j8j7j11j11J04J03j61J64L4L5J7J8j11Q6k6k5
60429I5M5M5n3J43j72K5K0K0j75J9N7N6l6l6K5K5p5J21K4K3j90OQ8j07J0J2J34j91O2O4o7
60410A7J29l4l4J5J5Q9j08LLj6j5J32o5R4j02o5J30m0m0N4N4o1o1j1j2M9M8j11Q5o9o8J36
60391A41J36j42N4qpp9p9m1J53k9k9L3L3rrj92J33%%k8k8l4l4M7M6O3O3O4O3j19j19nmK4K4
60371H2K4K4j3j3j3j2J1J2P3j23Q3Q2l2l2j28O8PPo8o6M5M7J1J2jjJ22p3L2j63O2O2j2j2j71
60350f7J54K0K0j8j8l9l8J43j82J09q4j4j5Q7Q8k6k6j48M7J28o7k6k6L3L4k8J68n8n8m5m5
60331CJ14J14l4l3k2k2j44N0J23p3o1J35J4J4n5n5k8k8J0RJ02r4l3l2RRJ92j34%%M0M1j37
60312fN8J08q8L8L7K6K5J1J1M4j52j26J99m5m5n2n1K29r8q3q2J24J25j08j07N4N6K0K0o5o6
60293A1j36N9J56l9M6M5L3L3j5j5j6j5m5m5J14q2N6N6n5n4k8k8j38N8M6M7m9n1J52m3P9j16
60274B1O1O1m9m9L0L1N1N1j58J68o4o5L5L5o3o4PPK0J9m1J56k37Q9K7K6n1J45j08Q8J12q4
60255B07j54M2L0j66J5J6L9M0J66k9j93LL5L5kkJ9J8l0l1j4j5j4j5K8K7J50m6r6J00j1j1j18
60235B3P9q1J15o7J29o7o7ooL1L1J28o8j54M3q1J14J7J7q5q4J67k8J66j62J0J0m6m7j07Q7
60217A1N2N2j3j3j75J51m5J52q6q5J47m9j32O2L8L8K6K6k43Q3jJ94n8n8K3K2j16Q0j87J38
60199C4P8j18L3L3q8J07MNJ8J7j1j0KKq6J10n0m9M0M0n9n7P0P1j37N8RJ0J0RN7j39k8k9L3
60178a1L1K0K0J19p7p8J19p1p1J04J05j7j6k9k8O7j28R2j05MMqrQ4Q3q0p9onnnN1N1n9J37
60157B04J6J5j43N2J25p1r6r6MMO5O5j28O8K7K8Q1j15nmQPJ18p8n1n0O4O4j39N8mlLKLLk6
60135G5k6j39J86j52J74J0J1o9p0J10q6J46n0k2k1j17P8J7J8OPN5N6p1p1J21p5mnM5j50K7
60116A4K8N7j38K23j03J9J9qqqqM0M1p4p4L0K9N8j37M9N0p7p5LLJ86j39K6K8nnJ10q5K4K5
60095A18m5m4L7L8J9J9l0l0j6j6j7j6K2K2m8m6j7J78j3j3OPooJ1j85K8K7K00Ml2l2mlmlj8
60073I2j8j8j7L7L7m5m4M7M7m6m7J01r4J26p1j7j7q9J04RRq9J06l7l8Q6j11M2M2J8J8M4j51
60053A6M0M0O7O6m8k44J47m8JJN7N8j34O1k6k6L5L5m9m8O6O6k5k5k5k5Q3Q4j08Q8l7l7k4k5
60033E7M1M1qro4o3J6J7J8J7m5J52n1n1N5N5j15Q2m8m9K29r8J7j80J8J8poJ45n0q8q6O2O3
60013H5j8j9kko2o4p1K55p5p5M4M2ooM6M6o9o8R4R5m0m0J31j96L7j58J50m4M1M1J11q4K6K5
59993A70m5m6LML4L4p5p4n1M6M8K44l2k28K1K1R5k31J69k6R6kk4j23K6p2p3J23q4J09O2l7
59974H2K0p8O9j27J20p5L5L5q3J10O3j33L8L8K6K6n1n0L1L1K9K9k1k0k8k9k8k9J5J4KKQ2j14
59953C1L9n9J06r0O3l4Q5j4L6L6J%j64L1M6n3m6N2M9m8K9j65J36n8J37n8J3j82J60J61j22
59935A18j20P0j25K1K1J06r0J33o3o2J33q7J09n1n0J45n2L1L0j66J61j38j36R4R6j9j9L8L8
59918A66j1j1k7k6l9l8O1j34N8N6O1O0Lj91l8J59R7r8J8J8N5j41Q4j12L5L5NMNMl3l3n3n4
59897e5K06j20l3J61j41N5P1P2k3k2k55P2NNK5K6nmJ42n4N5j42m3m3L2L1L2L2L4L5m7m7J5
59878G2J4J4J5l5l5J24p1m1m1m9J46k5k5m1m0K73j83MNj08Q7n2J45k7k7M6M7j54M2K5K6q3
59859D8J14j57M0N0N0n3n3M3M2N9j37J04r3OOo9p0P7P7J3J3J3J3J%J3J3j32O4LKj2j3j3j3
59838D9J2J1J22p5k5k6M4M4j13j12K04j21R1j05m3J51j2j2Q2Q2q3q3q2q2J63J65j14j13RR
59820C7j86J40J08q7R3R3k6k6q7q6J28o7K3K3J64j63o1o0O2O3O3O3j07j06Q4j10L6L8K5K5
59802I6O6O7j04R1k15J12Q7j09J27o9k0k0KKJ5J4j53M1J24p3m6m4J00r3P8P8q0p9J0J2P3P3
59783A63j68K6O4O3opppn3n3K45q1p2p2j1j1M0M1j51M5P2P3o2o2M7M6L0j65J21p5O0O1O2j34
59763F2K6K5n9n7N4N6p0o9M4M4kkJ08q8K0K0P0j27kkkkn6J38j42N3j68J58j3j4N6N5k6k7K7
59742H8K7n5n5M0L9q4J13P2j24j11Q3M6M5J07k20n5J40l9m0L6L5L6L5n7n7MMn6J38q5q5M7
59723A2M9j47J78P6j20l8l8J01J03j56M1ooN5N6r7r6Q2Q3J%J3J2j17P9J7J8k2k3m2m3J79j48
59703E6p3J20q8q8J47m8M1M0o4L4j20P5J18p9O9j27P5k3k9k9K65j92J9p8N7N6oj05p7J17q
59684E5qJ06k19J20J22m6m5j6j5J68j58J8J8J39j88K1J20q1J7r3J03o2L5Q2j7j0Q8p6p6P8
59667A80k49j8J78M7n1M5n4nnMLj3J83k37l9J71k5O0j37l2O5j21P3J84Q6j74K2m6m5j%o1J33
59647A21r2r2J97Kj69J55j12Q3J11q6R9r7l0l1NJ03J03r3r3NO2j35k3P2J%%%N5m4J75k81J42
59627A13n3j05K20j13j12K2K2lkJ07q8O3O2J3J3j26P0M1M2o3o3J09q7J16k11J0QJ05J06p5
59609A41p4jjn0n0J08J08p2p1%%j2j2J19p8L3L3N0N0r6r7k2k0Q0Q1N5j41l1l0J9J9J54j73
59590A9j1j0Q2Q3o1o2M1M1J16q0q0J16k8k8j27P0RQj01R3R5j02L3L2r6R9JJj25P2J0J1k1k1
59569G9rqo4J30j70K5J03J04j08Q7p4p4R8r8OON6N5j06R0j54J71o5o6J48m9L4L3j37N8j0r
59550H2J13q3p7p6J01J03j35O1n0m8M6M8n0n0P5P6j32O4m0m0o0J34J37j89OPP8P8qqj77J8
59531DOOJ14J14mk00RRlmM8M8n0n0R1R0j38j37P4P4k3k4O9O8j39N6k4k4m9m8oJ89j8j9m0m0
59510B9P1j25K8K8J26p0j7j6O9O9j10j08N3N4LLJ5J5p5J21q7q7R4R6lkl0l0r1J05m7m7m6J48
59490A36L1L2j65L2k4k4JJm6J48p2p0J24p0Q8Q9o0o0L8L8j58j57J68k6K01OM3M2l2k28M6M6
59470A18l2l2j29O6L4K32q4q3m6J50n9n9PPPPnnmnn1m9M6M8j4j4O0j35K5K23j9k14L9M0q1
59450a1J13JKq5J12j20P5J01r6j47M9J0J2R1j04N4N5K9K9o9o9N9N8l9m0K2K2K1j73J50m6m5
59431B1m4L7L8p1J24L5L5n0n1NMNNmlRRj50M6K0K1N3j42O5O5j3j3M8M8j84J1O3O4r7r6J51
59409F4J52k12J14k0k0O7O7j9j9j07R0j43N4L8j56O3O3M5M6n3n2k2k2K7K7L6L6j24P3l6l6
59391B1l9K87o5k59J60l6k9k9K7K8P6j20O0N9j48J76j17P9m8m7KJ97p3p3J32o5o0o1K2K1j00
59372b2R4J15q1j32J93J08q8q2q1k4J70k6k7m3J53j14j13J2J3PPPPJ8J8j40N4k6k6J89oj19
59353A5P8MMm1m1o9J26K6K5JJj38N6n2n3J09J11nmj7j7j27O7L1L0P2j25m2m2J36n8llL4L4
59332A23k4k5k4k5M9M9l3l3J1J1J1J0LLLKqqm5m5l2J61k9l0l6l6P8P8j6j6j6j6j8j8l8l8J54
59310A37j71J21p4J3J3m7m8Q4Q5l0l0L7L7j59J67N0j46J44n2j3j3q7J10l3l2k0k0P2P3k25
59292e7R9l0l0R9r5j3j3nmp0K56q7J10m6m7M8M7q4q3P4P5j33O3m7m7M9N0J%m3m1j9J77k08
59272e4J18J27p0j93J31lkj04R0R2j05J3J3JJM9N0JJr5r4N1N2J5J6o6o6J10J10l7l6K4K5j23
59252D2j21J07J09k6k6p1J25l4l5opR5R6k24J02q1q0QRL7L7Q7k40J96j29J26o9K1K1M5M5n8
59233A01n7m9J45j11j10P9P9l6l5Q6Q6j46J80p0p0p1o9K72n4q3q1J5J6O6O5k7k6q8J08ppN
59214A06NOOp6p5NOJ7J8l0J64k7k7KKo0n9J15q0J41n6l7l7l2J62j36O1l7l7J1J0o1J32N0j47
59193EL7L8j58L7J72k4L7j57J31o4k1k0P8j18M8M9m5m5P6P6j55J69l5l5p6J21m2m1j30J95
59175A03l9l8P5P6j09Q6k3k4P7P7j80J5m5m6n3n4K62o5m0m0J11q5J36o1m5m4Q9j06R1j04k3
59156b6J71r8R7n0n0JJm6J47p3J23k4k4m7m6L5L5L2L2J5j80P6j18R2R3q1q0L3L4j5j6M6M6
59137A35J37j89N6j40R0R0j34O2j57L9N4N5k1k1o8J25j91LQ4Q5%jo2o1J68k7M6M7j84J3R4
59118A27j02LKj0j0m5m5J45n0j7j8J61l4k6k6P6P6o4o5mlp3J21K5K4j52M5j7j6R2R3j20j19
59099b6P9Q0n6n5J47j79n7J38K7K7k2k2j59J66nmn9J38k2k2j6j5o5J32J50j77r1J05l3l3k0
59080E1k1K0J9M0L9j56J68n1n1q7J07j4j4J05r1K0J9j3j4R8j00N0N1k60O6P9P9r2J04l8l8
59062G5k6k6J02J02j31j30J92j33n9J36M0M0MLj04j04J51m3K1K1j01R4OOj40N4N4N4NML2j65
59043C4J05r1Q9Q9j03j02K8K9K9K9o5o5R4j00M8M9J%q1J16ONm7m7LKk2k2j8J77j8j8POr6J01
59021A52rj0l8l9l8l7L0L1L1L1llJ08q9k1k1MMJ20p6m8m7NNNNQ4Q4o4o3q2q1J30J31l8l8r9
58999A6R7k3k2J00r5PPp8J18M9j47l9J55r6J01p9p8jjJ57l8J6J5LLn3n3n1n3N1N1KKk1k2K8
58978B8K8qqrqN2N2j39N4PPPPR8r8J59l7Jj94M9N0L0L1opr3J03n6n6POJ9J9j36N8J08q8K1
58955E8K1m0l9L9M0m2m1P1P2p5p4M5M5J60j67k3J73o0o0r3J02MNj33O2K2K2j2k07J02J02L4
58936A13j61R4R6n7n7J3J3J04r2J9J8M1M1Mj91M1M3L0L1M0M1j96jJ20p6N8N9j52M4R3j03J2
58917H2J1jjl2l3J27o9k2k3L6L5J08q7l9J58j15j14M4M5L8L7k19K37k4k5n7J39m9m9m9m9P1
58898A11j24R9J00j31j30J59l7L6L7K5K4r9r9O0j35O7O6J57j70L0L0n1J44j02j02J34o2L7
58881G4L6k5k5Q0Q0j53J74q4q3j5j4LLN2N2m3m3N1N1j16Q0m3m2J32o5n6n6k1J74oor1J04O4
58861B23k62J36J36k06j1O4O3P1j25O6O6j39N8j4j4kkl2l2l1l1O1O2k0j9n9n7K27j00Q1j16
58842D2L6L5j63L1J46n1RQk5k4J90j36kjj6j6k8k8Q9j06N1N2J5J5l3l4kkkkj0j1P2P1l1l1
58821A08N8j37K42q4j46j45j4J81n1J45Q3j14j49M5R0Q9k17J09n3J44m9m9n1J45M7M7k38m0
58804dN9O0K7K7j33O3rrLLJ2J2l7l7K2K2K2K2k3k4l1J65R8r8p7p8j52M2n1J44o6J29l0l0R6
58783A39r9J1J1N7N7j29O7q8J0r2J01L9L9l0l1J7J7O6O6o6o7J5J5l5l5M3M3j99K56j10Q6l2
58764A42l1j9j9O1O0n3n4m0l9llR9r7N0N1P1j25n1n0KJ98l7O1j50M5J68j59Nr2J32o3J0J1
58745H1M7M7o2o2j11K15Q1j15n2M6K0j74K73j84N5m3L2j62J80j6O2l6m6N2p6K1J11q5o0L7
58727G6p7J16j09Q7O8j27onK1K1j31O4QJ08j7j6K2K3j25P2o1J35K3p6J56j72M3M3Q0j15o1
58708F8L8L0L0k5k5L9j56J45n1K0K0m1m2j6j7K0K0J01r5M4j52J04J05l4l4P5j21J80j5j11
58690A04j10k2k1J14q0qpl0J65k6k6l1l0R5R5j53M2M7M6o9o9L3L3J24p3L8L9j24j23Q8Q9o5
58671H5o6M9M9k1k2P3P3j59L8J93j34n6n6Q3Q2j29O6m4m4J7J8J7J8K3K4onk37Q7O4j31O1O1
58652G1J60l6j3j4P3j24J10q7P2j23K9K8j54M1J20p5j11Q3lmN8N8l6l7l7l7J16J17J4J4k02
58633G1okkL9L8L8L9n7n6M1M2p6p6j1J86j75K1R8R9j20P6K7j70K2K2J0Rm5m5N3N3p8p7K03
58613A91j23%%R0j07j4j5k6k6N1N1M0M0J7j78K25j02p9J16j24P2o6o4M4M6p6p7k4J71o3o5
58594g5R8R8j9k14J68k7K4K4J22p5o9o8NMJ59l6Q6j10J7J8NOk9k8k8k9K9K9l2l3O1j35J50
58575I6J50j73K3r8R6L7L8O2j35klj5j5K4K4r4r4K56p1j60L6N1N2O5j32P2j22P2P2r2r2J27
58556E5o7l3J62M1M1k4k5j2j2n2J45j29j28Q3Q4j3j4L9L9j08Q8j23P3Q5j11K0K1QQk8k8p7
58536Hp6R4R4J07q9n0m9J01J02j22j21j43J84l3l1K4K5J13q4J99Kj57L9r6J01J8J9j89PJ75
58519A72k0j06R0JJJJP7j18rqJ0J1l9l8M4M4n4n4K3K4K3K3j6j7L3L3p0o9K7K8m2m1J08J09
58498A82N8j39k7k8M0M1j06Q9j60L6K1K3J64l2r7r7J31o4lkP6P6j13Q5j96J29N7N7n2n1l9
58479E9m0j14Q1O7O9JJj1j1J15q1K9K9l6l6O2j34J20p7L4L4j83J2O5O5J2J2m9n0Q7j10JJ97
58460B20j83J4J24p2NMl6l6j31J94J1J1K1K1j38N8K8K7n9n8mnmmJ09J08n4n5n5n6L0L0P2j25
58439A2L5L5n4n3jJ94m1m2j7j8r8R7PPr5K29j62L5J30J31j52j52Q2Q1p0p0j72K3J86j0M2M1
58420A60j30O6K1K2K1K1K7j68J75j52Q1Q0j03j03P6P6K6K7p8p9K0J9o2o0L5L6n8o0K13J8L
58402A70Kj08Q8r8R8q6q5m3J52N5j42N5N5po%JO1j34K2K3j11Q3J85j1j18j17M4M5J06r0l2
58383E7l2n5J39j00j00K59o8RQQRj77J48l4l5J2J2J2J2j3j2j3j2J6J7J7J6k4k5l6l6J01r3
58363a3K8K8q4J10o0o0K07J2j60J67q1q1NK00j17P9k0j9j41j40J97LN6N6j7j7O1j35P4P3o6
58345A45o6L2L2L2L2o6o6N3N4m4m5NMJ28o9j09Q7k3k4j1J86p7p6n1J46p5p5R2j03OPmmk5k5
58324CJ59j66J5J6j7j6R3j02O8O9m1m1O4O4l3l4j8j9p8J15p7p6J43n2L3L4k8k8L1L0L1L1l6
58304A37l6l6l5O3O2l5l5k6k6K3K3l0k9m1J54k2k1n8n7K4K3K5K4%%j3j2R0j06N3N4r1r0O0
58284A6O0R2j04r1J03r9R5j23P0O3j32O6O7J58j68J6J6m0m1j62L4J43n0K1K2M2M3o7o7K35
58266B18M0j68K7j50J75qqO8j29j8j8llJ07q9j1j1J60j67N2N1o7J29j01R5o4J32o7o8o7J29
58247A66K1K2p7p6J09q6K3K4l3l4J51j76N1N1o8o7L3L4j5j6M5M5j62L3ppNOO2O3l4l5k5k6
58227@J34o2O0O1m9n0RRmlP7j19J15q2j07Q6J49j77OOl9J58K3j74M7M7pqqpJ0J1J1J0K7K7
58206A87j57J70p8p7p7p7K38q8kkN7N7R0j06k22J03J17q0m0l9J56m0%%o1o0J9J8O8O7mmj7
58186A16j6R0j05NNp0p0K8K7N9N8J8j77pJ88l1l2m6m6N0N2m5m4N8N8N0j45P9P9l5l6o4J32
58166A83o2o2J2J1p2J24m0l9j06L49k05J22q1q0k4k3R7r9j6J77q7q5OPK0K0K1K0L5L5k7k7
58147A04K7j69j0j0M3M3N6N7j12Q5j3j4n4J42R3j03k0j9j54M1J48m8pqrrLLj7J79r8r9m2J54
58127A63q3q2q4K43l4l4l0k26L00k6N0j47P8P8j47J79nmp1p0M4M3m4m4Q3Q3j27P0m1m0k2k1
58108C2J6J5P8j18n5J38j60L6N0N2J2J2k5k5k9J67j23j22R9J01j04R3R7r8K4K4j17j17O2O2
58090G7m2m2P1P2jkj35J90n0n0J9K0m2m1PQM9M9j46J80J8j78M7M6j09Q6j1j2r4R9rj0kjj48
58069h7M7l5J59J4J3o5o4J26p0L8L8q4J11k7k8lkj16P9Q4Q4o4o4j24O9N5N4m8m8L8L7m4m4
58050B9L8L8KJr6J00j0j0l1l2J15q1J55m2r1r0L0L1L1L0j2j1o2J36J31j96J2J3j13Q3L4L4
58030A66j21P5J3J4j23j22P7P6J40n6j5j4m3J54l9l8K5K5k8k23L4L4J32o3OOool0l1l0l0J2
58011b9J2J74j51J75j51J2J2K9L0k27K28m0m0k4J73q7q6K4K4opopL0L0n5n5j9J77j21P5j79
57992h5J46k5k4P9Q0j8j9j22j21J51m4J26J27m8m9o7o8R6R7j41j40J97Ko2o1q6J09O9O9q2
57974H6q2Q9Q9j19P7o2o1K09k48M8N0k8k9J6J6J14k12NK01l9l9R7r8K4K4j45M9L8L8j1j1R9
57955A85r7N4N5o8o8O0j34J70k5L2j64L2L3K6K6k3k3m8m6J84j42R3R3k74N2O7O7j0j1l2l3
57936C1m4J50k9k9j7j7P2P2r1r2PPo6J28M6j50O9P0pol6l5j50J75Q2j15J39j88Q1Q1q0q0J40
57917A18n6j69K6KJR9J00j1j1M8j48N9O0l3l3K0K16p1p0j20P7J6J7K8K9q6q6P8P8l6l6J3J4
57897A33q2q1J25p0K1K1Rj86K31L5m2m2J19p7J07q9j27O9mnl4l3O3O5n1n0jkj9j9J88qk8k8
57877A08J15k11o5K60m1m2n0n0n0n0J04J04noO0j36Q5j12M6M6n3n2mJ92l7k32Q8Q9p5p3l9
57858h6J56kkl2l2l1l1J54J55j38j38J17J19m5m5J4J4J5J4rqj19P7l2l3R1j06K8K9NMR1j04
57839I0J16q0k9k8RRn4n2M4M4O6O7r8r7L4L3n2n1l7J58j21P2R5j00q8J06RQJ92j34M2j55M7
57819F5M6q9J07lj98J21p3J1J1Q5j09M8M9o2o2J12J14j36O1%%j7j8M4M4j07Q9r5K32k01mr3
57800b8J02r2J02M2M2N6j39l0k9M7M8n1n1P8P9p3p3r0J05O9k57J60l4J15q0k4k5J15q0J02
57782A06Ln7J38k6P3j12j4j11Q4J11q5k30R7J28J30k5k4P4k54nJ92r3Nk9l0K6K5J1J0K3j73
57763c2L4L6R0qj32O2N0m8N9N9j21k2J98j30l7J59r3J02k5k4k26J00J31o6m3N5o7o7L3o4J13
57745G6q2MJ99p0K8j3Q4o9o8K1p7q9J06N1m6q8QJ09J2L6o1J0J09j61L6K7K8M0M0m3m3m3m3
57725B8M6M5RRj32O4J49m6O2j34K5j69M5M7r9K26n2n2J8J8N3N2o1o2K5K6o9o8J21p4L6L5k1
57706A00k1%jj37J89m4m3J9J8o3o2J03J04n6n6J23p4J60l6j61L6K8K8q1q1P7j17N9O1q2J13
57687A03J52j74j12K12p9q0J00r6rrM0M0j02R2K0J9J08q9o0o0o2o2R7R7q6J08L6L6O5j32J5
57669A28J6Lj91M4M3J68j59K5K5m9m8m4J51LMr9r8L7L7P3P3K0j76LJ99l8l8J59j68J3J3o8
57650F1o7J10q5K5K5K5K4n8n7O4O4o2o3J07q9RRR9r6J3J4j%j35J91k3k3j03K21l9l9J8J8N3
57629B10j43M9M9J3J2p0o9M2M1j30O7R0j05m4J52n7n8L7L7n2n3J28o8Q6j09Q7j10J44n2o8
57611E6o8K4K5K5K4N3N2o2o2r7r8K04Rj32O3LKm1J53l8l9m8m8O5O6j2j1Q2Q2k26k8L9M0KK
57591F1j0j1J52m4k19J06o6J28k2k2J48m9j58J67j38N9OOP0j27N4N4j72J52l0l0k9k9n7J38
57573H8m4m4J6K14k3l49J12J11Q6j10j09Q5L6L6Q9j07r2J03o7o7M8M9j%J5J4l4l5N5N4j05
57554B4R1j0rj07Q7l0l1k9l0J51m4j6j5k2k0J00r4l7J59J%r2J03n6n5j9k0j6J79l1l1R1j05
57535F7qrJ39n8r6r5NOL5L3L5L4k6k6N6N6l9m0J0J0k9k9P3P3k16J09QQJ5J5J5J4l8l8J42n4
57513A57j39J88k94L3K16j10n2n3N7N7R9r8l1J65l9m0J1J1J0J1jjn0n0jjJ1J1p1J25l4l5L6
57493I8L6k08j3j0J85k6k6k8k6M1M2j21K04K1K1rqJ01r4K4K4j72J55m7m6k6k6qqlJ92p8p8
57474H3J5J6r4r2QRJ06q9R0R0N3j43J27o9L4L4J8j79K6K5J4J3llj6j5P7j18K8K8O8j28L2L1
57453G6mmN7j38K5K7J4J4l2l1l1l2N0M9J3J3n8J38k2k1k5k5R0R0l5l4k2k3j00R7k7k6J90n
57433B48j29j27l4J62k9l0N7N6m6m5j15Q0K37r1o2o2o6J30p6J21N1j44ooj8j8M3M3J54m3p4
57415A61p5PPj37N7J7J7Q6j10J11q5J8J8J7J8q7J10r9R7j09Q8j0j0m5m4J6J7m1J55Lj91p2
57396i5J24j9j7K15j10k5k4M2M2o9o8J76j9qpp2p2L7L8q6J08j3j4Q3j13q8K37n8n8O1O0j01
57377H7j00J59l6K9j67K8K8N1N1KKp5p4J00J01j56M1K8K8JKm7m8l1l0J27o8M2M2o8o7J7J6
57357A5J6J7J1J0J1J1%%j09Q5O5O5q7q7L6L5j4j4K5K5j33O1N4N4m3m4Q4j13kjO8O9nk00K24
57336A89j01R2R1j78J49m8m7M4j52N6N6l6l5J4J4o9o8Q1Q3L1j65M3M4J1J1J0J1J1J1J0J1k4
57317A50k4k4k3l3l3O5O5K5K4p4p3K8K9M0M1j57L8K11j17M5M5q6q6J13q3k1k2J2J2J3J2n6
57298E6n5J53m3k1k1K7K8j30O3LMJKj9j8K20j06k1k1lkn2n1K2K3Q5j12M1M2j9k0jjJ09q7j6
57276F0j7P0O9p2p1P9Q0mj98J92j34L3L4J3J3j7j7l7l7J10k16J74k1l5l5O3O3p1J25q3q4K9
57257E8K9n3n2O3O4m7J49p2p2m4J53k27l1Q2Q3QQj00R3j9k0J08J08j02j01J4J3j6j5R5j01
57239E6J6J6rqO8j29J13q3o4K61q1q2L6L6j55L9M9M8r9R7l2l1O2O2p5p5j02R1N6N6O4j33L
57219G1LP3P3m4m4NNl5l4j56J69J11k14M9N1r5R9j0j0k2k2OPJ67j60K5K4p6p5N9N8R1j06N
57199D8NJ1J1K3K4j05R2p9p9J27o9j8j9K02Ok45P9k5k6P5P6QQO9j27M7M7l5l5q5J11O2j34
57179E0J4J4m7m6O2O4O4O4n7n6qqj2j2j22P2N0N0n2n2M0L9k25J01P2P2k1k2M0M0m2m1o1n9
57159c5RK05p5p4M0M0O7j28j9j8N9N9l4l5O8j28J05r1o1J33J1J1k3k2k3k2L5L5N1j43R1j03
57140a5POl4J61l1l0n8n7J74j51K9K9J80j6j07Q9j79J5o9J25K8K8o5o4M8N0jjj35J90r2r2
57121c8J18p6K1K2N8N9q3q1O3j31J89oj00R5L3L2n7n7j16P9J9J9K4K4k6k5%jK0K0j05K20j26
57101H7j26N4N4m4m3O7O8r5r4N9N8J69k7j20j18Q5Q5J9j77R6R6j06j06N6N6m6m5J00r4R6r8
57083c4R6R7o3o3j4j4L8L8N0N1j11Q6k5k5OOOOl1l1P9P9k26k9K06j20N4N5j5j5ppm4m3o1J33
57061A08J34o2k1k0j41N2L5L5j35J89j8j8KLkjj4j3J18p8k9k9P5j21k3J73q5q4K6K6ppM2M2
57041A52q1q1J6J6M0L9p0p0J00r5N1N2P4j21q4J10J04r2j8j9Q3Q2K9j67k6k4N8O0LLl4l3r2
57021c5J04poM5M5j62L2K7K7m7m6l1J63O7j30K9L0J7J8PPPPj4j5OPj78J47J4J3l3l4m6J51
57000A86j8j8j52J73K4j73jJ96N1j44l5l4J07q8k7k8j3j2Q4Q5o2o1j2j2J2J2l6l6K4K4K5K4
56981F5m0m0M4M5J21p6j47J76m2m2Q8j08K5K5J3J2p8p8R6R7j23P2l8J59j06R1ppj3j4k5k6
56962A19R0j06j06Q9O2O2j87Rr8R8M9M9n9n8rqjjM7M8K5K4J27k00MMj6j7L8L8j1j1j6j6%J97
56941B59j46N0m8m7K5K4P4P4p0p0N6N7j66L1KKl7l6J2J2O8O7q0p9poP6P6n6n6j9J78l9l8k6
56920A17k6J2J1l7l7O4O3l0l0N9j38J32o4J0Rn2n1j2j3m1J54k2k2J01r6m7m6J65l1PQn4n4
56900Ik9k9O4O4n4J43j7j7r7r6J03J03J8j78K5K6m7J47JJm2J56n8n7j17P9j9k0p6J18m1m0
56881B3L6L7n7n7J69k7KKj0rM0L9n4n4O0O0o3o2j4j4l0k9N1N2q0p9J88ol5J61O7j29l7l7%
56860A04%L7L8Jj94M9N1p2J24l5l5q4J11m2m3l0l1N4N4NNL5L5R7j00L8L8r7J00p5k70K79m6
56841A01m2m1q9J05m1m1N2N3KLj0rR8r7M1M1J59j68k2k1j12Q1RQJ35o2j42N1N9N9j25K02R0
56821C27j06j22j21J11J12j45N1k0k0pqN8N8q9q8J1J2P3P3j46N1RJ0Q3j14N9N8q5J10m8m9
56803I8J7J6j62L2r0J05j5J81p3K5J7q2J75j52L1o6j0rj5j6N6N5k7k6M1M1m1m0k8k8k7k8R7
56783E2R7q2q1ooJ85rPPj1j1k9j26J92j34l5l5J48m8j03R2q4J3rqp0J25J08J0k7j24J84j0
56763A72j96%P1P3O8j27M4j51NJ02J6J5k7k7J8J9m9N0J60l6r6LN5m3L0L0j32O4m7m6kkJ9J9
56743E2J88k68j2Q5m6N0o4J30Q9rj1k06M3M4N0m8n7J39j25P1o0J35m8j45rQ9k7P2MMP1j25
56724E6kjj4j4NOR9J00j84J1Q2Q1K4K4p8p8J71j56q6q6N5N6N5N6j38j37P4P3JJJ8j78J74k1
56704D9Q9Q9j63L4L7L7J1J1j48M8LLo6o6M6M7J0J0n7J40n2n2nnonj3j3L6L6%J%JLMJ6J6j32
56680fO2O3j31R6R7m2m2j48J77j16Q0l5l4J49m7p2J25j09Q7%jq6J10j74K2L9L9M6M6j34O2
56662A23J51j76J22k05J9J9kjm5m4K5K4J08q9P1P0r9r9J65j60K5K6O7O7j40N6m2m1j9J75J8
56643A69J7k7k7k7k7onN6j40N1N1KKm4J52o0o1p1J25J5J4qqNMj03R4o6o6L8L7J11q5pJ90j91
56622A04Om3m4N1N0M6M6Rj87J0Ro4J31L4L4N0k76O1O1j29J95j65K8J0RJ62l3l8l8k8k7k8k7
56602b1O3O4J87rj96%k9k9l5J60r7r7N9N9J0J0k8k9L2L3m3J53l9l8k5k5K5K4o2o2J30o6O8
56583A47O9j68K7L8L7J2j82J05J07r8r7j44J82l7l7j1J84j18P9j5j6q3J10J63j65j7j8n7n8
56565f1N6N6NNp6J19K02j24q8q8P4j22J14J14k17k2J24p1L0K9J8J8%%m9m8P0P1p7p5K0K1J56
56546A84j70P8P9RRqpo9o9j41J85JKK9L0n2n2K2K3N1j44M3M4m9m9L8L8KJn7J39j63L2M8M8
56525A05rrj21P3P5j21M9N0K5K6J21p4j24P2l7l7Mj91K6K6O2K58k01nP7P7n3n3O1O2q7q6m9
56505hJ45j4j4J9J8k08J17M4j51NNppO8P0m5m4L9M0M0M0k5k4k4k5k9k8m9n0K68n8M1M0j69
56485B0K7K7K8j66K9O1O2J41j86j5j5J22p5P2P2J3j83K09j18k6k6n9n7J24p2rrj9j9R0R1j49
56466a5M6L4L4OPm3m2K1K2q8q9K14J8p9J16l5l5Q7j09N1N0o0o0j1j1j1j2O9O8j7j8j69K5J4
56446b2J3N4N4m4m3M4M4N7j40L9L8j1j1j28O6J16q0o1o2J00J02o2J35p4p4K5K6j2j2l6J60
56427B01m9m8k7k7Q3j13M5M6p8p6J37n9m6m6Q4Q6j2j2ppNNp0J26k16J08L3L3l2l2q2J12r4
56407b9J00r2J03j4j5J87j40ooP6P5j33O2p7p8L3L2l7l6P3P4j37N9M7M7l6l6j08Q5J34o3l9
56388A05l9L0L0q0J16r3r2J92lj5j5q9J07k0k0m4m5o9J25J6J6J9K0k9l0l2l3O6O5KJKJk7k7
56367A11k7k7l6l5m8J47K5K6O2j34p7J17J06r1L8L7p3p3J9J9l0l1J6J6MLJ04r2r1J03L4L3
56348A55n2n2O0O0K4K3j94KJ20J21n4n3m0m1p9J16OOJ7J7r4J03l2l2k0k0KKJ12q4nmj7j6n
56328E2mQj88J23J21%jQ2j14j13Q1K1K0L3L3j08j08J64l1j5j6K1K2K0K0j62J62L8L7m0m0j5
56308A03j5j4j5L2L2p9J18l8l8k6k6k2k2K5K6l2l1Q6Q6k07J17M4j50P8P9l1l1l4l3J5J4Q7
56289I8Q7j21P6o0o0P1P1k03J21%j95J23J25O3O3j01j01lmK0J9j27O7p9J15J7J8p5p5J32o3
56271A9m4m6M0L9O8O7n0n1J78j49l4l4J29j97k6J69J1J0Q4j12k0k0J88qj45N2n1n0K16k41
56253hJ13J14l0l0l0l1j1j2%Jr6R9k3k3R7r8r8R6n5n6RK04m3m3J9J8M9N0P3j22j11Q5n0n0
56233GJ30o7N6j39O5O5qrP3j24Q4j12J02r5J14J14m7J49j25j24lkj11Q2rrLLj5j5R5j01qq
56213A1R0R1j46N0J00r7K8K7q2q2L6L7j59L7j6J80j6j6J1J1K3K3r0J07j5J80r0r1j27j26J02
56194iJ00MMpon6n5J0RJ19p6L0L0r2J03o6o5J25J26l6l6%%J6j79O3O5j75J49j05Q8L1j64Q3
56174B8Q4m4J51NMj89PN5j39K0J9QQM6M5l6l5K5K5k3k4N6N5O8O8k40m4K6K6J5J5k1k2n2J42
56153A32j15Q1j17P6Q9j06M9N0RRj73J52L0j65O7O7j04R2ooN5j41Q4j12j0J85o9p0J68k9M
56134A76Nn8n7J4J4j12j13J99No5o4J2J3K4K3p5J18P1j26ppP3P4j23P3l7l7rpp0J26M1M2j5
56114A21j6o1J36n7n7lmM6M6k4k4L8L7j78J7q9J07J9K0n0m9N1N2LLkko3o2J66k8J10q6l6l7
56093D4L3L3p9p7j7L09p5p4N6j40J6J5MLj0rO0O0M2j53L8L9k6k6K7K8J39l17P3P5M5j49QQ
56073Ckkk3k3K29r8K5K5j61J63k0k0p1o9J08J10r7r6K8L0j06Q8rrk6J69k3k2j4j4L5L5l2l1
56053H0l1l2Q8Q8j69K7mmRQJ7J7l2l3M3M2j16P8q1q2J67k9p1J24JKk4k5P4j22Q0j16L0L1M1
56032G6M1rqN9O0k3k2r9r7J46J46q4q4j12Q3l0k9L2L2nnN6j38O8O9k5k4m8m6J44n1M6M6q0
56012H5q0J8J9N6N5P9j18ppm1m0m0m1K9K9J6J7J10q6K4K4n3n1m9J47N5N6r2r1J38n9N2N2j03
55991A03j03J09q7J23p3K6K5K0K0o2o2N1N1l0l1k6k7L5L5m0J57J0j87Q0Q0o7o7p5J19llQ8
55972A89j09JKO2O2J28l30J51m5M9M9j63L4L3j62L0K9J8J8L0L0j28O6J4J4K6K6n6n6J36o0
55954H8PQj7j8P8j19J51m5j1j2R9r7q8J07klo8J28m4J53j03j03J1J1Q5j11j3j3R2j04PPrq
55934D4rrN1N0KJj9j9P0j25J48j79P4P5m7m8KKL7L7j3j2JJJJn3n3J84j2j13Q3RRk7k7KJJ32
55910B52j94j00R4j43J81J0J0J4J3J4J3K3K3n9n9K1K1m9m8p7J17QQo1o1J51m6N0j45O0j33
55892i2J05J06k1k1lln2n1k0k1O2O0J3J4J3J4j7j8j7j7k0j9J70k4j13j12J96Jm7m6KKq4J09
55872D9O2j34O0O1J2J1k3J74j30O7q1q1J2J3qpJ19J19k14j7P7j19m7J47j1j1q5J11O1j34j6
55853C7j6J76k0j06R0M9M9j23j22J35o2N8N9k00lJ73j54l9m0J62J63j15j15LKJ5J5k2J75j93
55835C1LL3L4M6M5m1m1J52m6j20j20J4J3L9L9K6K6Q9j07m7m6rrQ6Q5j84J1J38n8m6J51Lj91
55816aqJ87q1q1k6k6k7k7Q5Q4L5L6m9m9J2J2o9J26j2j2k09J16M8M7jjn1n0Q7Q6j67J60j62
55796A2L3N8N8n3n4J39n7K2K3j37N9m6J51p5p4R2j04POl2l1Q2Q2q9q8N7N8j1j1J12q5j23P0
55776E1n8J37Q3j13l9J57j07Q9r2r1M1M1J63l2j25P2n1n2LMN2N2k5k4j38j39J16J16J4J5j90
55758g0NJ52m4J3J3r6R8m2J54j36O0j5j4klM8M8j20j19J59j66P7j16J42J44k8k8k21J04j0
55740a3J85k0j9j17P8J2J2k4k5QQK0K1j64L1LLL0L1O8O9L8j58P6j21p9J15poN3N3p3p4J11
55720A25q6L7L7j59L6N2N3J90j36m7m6R6j00M8M7J7j79J3J1R4R5k36Q9N7N8j79J6n0n1Q8Q7
55701G7K02j25k4k3j8j8j40N6J31o5J08J08o8o7noj22P4K5K4m2J55k6k21O9P1RRLLn8n8P9
55681A17j16noK3K5k5J72j86QR1j04j47J80L3L4p1p0J74k2J15q2o5o5L9L9m2m3M7M6r9j00
55663a05Q9Q9j02R3K0K1j7j7l1l0J8J8l1k9J48m7j56J69k6k7MMMLo2o2K23j04j56J69Q9j08
55644E1j12Q2J53m3l6l5JJj3j3LK00j60L6j3j3r3r3K03j21M3M4K4K3J2J3p0o9Q8Q7k7k6rq
55624A10rqj8j8j9j8m3m5O9O9K7K7k2k2j5j5L4L4j2j1j2j1K2K2k6k7l0l0J30o7L5L4q8J08
55603A55q8q8P0P1l7l6J2J3k0k0J52m4j26P0n2n2J7J5J6J7K8K9M9M9j80J48l7l6k2k2n1J46
55584A46n6n5OOP3P3qrl5l6KJM8j48M5M4N0N1q5q4o5J29K0J9K5K5p3J23j73K3POM3M2j50M7
55563G7p0o9J21J22q7q6l6l7J03J04J0J0N3j44O2O1j15Q2J06k21J1J1J63l4j92NM2M2p1J25
55545A48O4j33P2j24p4J20j42N4N6N7R7r9J2J1l0k9L1L2j03R3k9l0O3j33J23p2J40n7l6l7
55527D5J93k63J79j5j78K78o0o1r0J06J43j84j20P5J4J4j77J48R1R2j36N9o2o3J12q4k2k3
55510A1M8M8k2k1n4J42j88J37r3J02l7l6L5L5M8M8j49M8J29o7llj13Q3j15Q1j8j7N3N3o2o1
55491D2j2j1l9J55K7K6j73K3K82m5r4r3K2K2j36N7J5J5K8K7rrm6m6q6J09m2J54j99J25m5m4
55472@L5L5M8M8j16Q1m2m2K3j72J16J18l6l5K6K6j51M3Q1Q1o5o5J48m9J08q9j00R5m3m2r1
55454b6J04nnj26J98o4o4K6K22q0q1j16P8q7J07L8j57L6L4J21p5L9j56Q7Q7q3q3J40n5L7L8
55435A29K5K5r0q9K27r8K6j69K71j86j15Q0n8n8P7P5q1J12k9k8J43n3L4L5p2p2j49J75k8k7
55417C2J90j36J1J1j07Q8P7j20Q6j09o0o0Q0Q0l0J66r1r1J46n0jjj4j3l3l3J5J6O4O4p1p1
55398C5K37q9j18j17M5M4M4M5L0L0j30O7jjJ1J2k2k1K7K7n8n8K3K3J1J0j00R7l5l4j44N2J36
55379G8n9KJ98l3l4n8n8m0J54j14Q2m3m3J61l5L1L0o4o3p1p0O3O4M0j54l4l3m5J49M1M0N2
55360A34N2j27O8q4J13k3k2r2J03q8q7J06J07n3n3O2j33k4k4j3j3O9O8l3l2M8M9QQRQj4j5
55340H2R7j00l5l5O8O7K9K9n3n3J5J6r5J01j9j9M2M2L4L4j90NnoPPrj0rrP6P7p0p1m4m6J45
55318I5n0K7K8J5J5j5j6NNk11J15J35o0p6J20n1n2O6O5j6j6M5M4j02j02P0P0m5m4O0N9j65
55299A8L1L4L3lm%%j10Q5K4K4m5m6M7M7P5j21J4J3JKl9l9j0j0J46j80j4J82p7J20m1m0J29
55278B46o7j17Q0mmQQN0N1lj99k3k4J73k3n9n9p0p1J38J39j43J84j13j12J81j44P7k1Pr0J62
55259A58l3J33o4m0m0j76p9J50j76J00R9J08q7K3K3O5O4j11j11J57m0J57j71k6k7p0J24N9
55243A69j37n6M0J0K06j3j10Lr4l2l3%J95j80J4L3J32j5Q3r2r1%JJ58l9j49M8J23p3J%noN0
55222A41M9p0K9Q3j13m8m9p8J16O9k9k2P5J8q0j8j9J5J6n2M6O4j32k0J73j35l6L0L0q7J07
55204G3J0J0k5J71k34R3O2j34M0n8J55m1k3k3r5R9N7m2r5J01N9l8j33J93n2j48J40n6j2j2
55186D2J43n2P7j20J3J10r8%j01R5N3m6p7K1J93j34l3l2o5J30o0o0J48m8Q7j10p7J17K0p7
55168E9J01Kq7J2J2J1j67K8N9O0Q8k38J08J08l2l2M4n5j35J89j15Q0Nr2J58j68P2P2KLo5o6
55149B1k3J71Q9j08n2M7O4j33K1J20k2j20J56m1j71p3J65J65j96%n1J45j15j7K6K6M8j46m4
55132d8J52jR8l2l1m4J52j23k5L4j61K16K0O8j28j28j27R7R5q3q2J02J04q8J07r2r1O6O7m4
55114E0m4N8N8N7j39j7j7m3J51j16j18J98LQ8j07J39j87O6O6JJm8m8J2J2j50J75j43J83p5
55096F6p3J17p8L2L2l5l5j16Q0K06j20K7K7L3L2mmj54M2J03k23J48m8opO7O7o8o8p0J23LK
55076I8P4j21P0P1o9o9j09Q5K17K1j14Q2p7p8Q2j15Q7j10J36o0Q4j12j85J40j9J77p2p2Q0
55059A22j17M4M3P6P6O7k59k07J19M0M1j12Q2L4L4j18P7J39j86J31o4R5k31J05J06o2o2j%
55042A2J22k04J24p0P9Q0j57L7k3k2K5K5K5K6M9M8o5o6JJm7m8P4P5oom1m1J43j83ONL2L4K4
55021F8K4J59j69j2j2O2O2j31O5l3l3l8J59J1J1j68K8j42N3N5N7j2j3L2L1R3j03NNpqPPj03
55001A0R2J9J9j7j8K2K2j5j5j16Q0J42n5j08Q9l4l4L6L7j3j2l0l0J9K0J0J0p2p0qpJ02r2N4
54980C7N5OOn9J37j21j19P6P6l8l7L4L4M7M6j28O8m2m2K2K2K2K2j5j6L4L3M5M6j31j29J37
54961A28n8N2N3n9n8o9J25J5J6k2k1k3k3K6K6k7k6K3K3n4n3M3M5M1M1n7n7l8l7l8J58r8R6
54942I3jjM8M8j16K11k62O4r8j00L6L6L6L5L0K9q0J15o8o8M1M2j9k0R1j05O1O1o2o2Q8j08
54923eR9J00j02j01J26J27m2m3m3m2q4q4L35j21k3k3n2n1R8R9M5j51j2j3J34o1j9j9l0l1L3
54904D4L4M6j50mmQ1Q1m7m7J62l5OPj28O7M2j55M5M6O3k63Q4Q3k7k6P1P1o6o6q6K39RRj42
54884D4J85j71K6p7J20k5k4p4J23l4l5P6j20J65l2q4q4J1K06kkn1n0o3J33QQp8p8M5M5m2m1
54864B8p9J15R1R1n1k47K5K6M0M2N3j42%jM7M9l7J59m9m8L2L3o5o6RRN0j46K17j08JKQ4j11
54844E3O0j35Q6Q7q5J11o2o2j%K2K2j00R4Q1j16PPonj8j8J19p8J1J2J26k02L2L1o3o3J00J00
54824A47n8n9M0M0P2P2j56j56M1M1M1M2n4n3M4M4l5l5O3O2n5n5M2M3l1l1N5N5K9j67O1O2k25
54804g4R9J5J4K2K2K1K2m0m0l9l9R5R6N5j41j77J8J81j4q5J11j1j1j4j3jjo8J28L0L0j26P0
54784A35lmJ27o9j67K9j0j1J00R9q5q4J3J3j1j1j1j1K1K2M1M2j84J40R2k34P2P3r8r7K3K18
54765A70j07j06j7J79J6j79O5O6J7J7p2J23q5q5P4P5j35O3l5l4J49m7j05R1J8J8j9j8L1L0
54747A58j4j4J0j85p9J17J57J57j15j15J06r0j10Q4r7R6R2R2o0o0J3J3l6l7m3m2o8J27J61
54730B18l6j33O2P1j25RJ0j13Q0Q2j14O6O7J7J8j49M9L5L6L9L9o0n9k6k6P1P2mmlmq8q7P5
54710H5P6K7K7j82J5kkJ1J0N4N3m5m4N4N4m4m4NNJ7J7j23P2l8l7L1L2L1L2k3k2P5j20J24p1
54689A10K6K7l5l5l5l4OOOOOOOPp9q0kkK59o8POQ6j11j09Q5O6O6j95JJ4J4J61j65L3L4J3J3
54666A20J%q9J07j82J42K1K1j%n0n0n6n6P7K74j31j30K9K9KKO3O3j55M1k1k0N0N0j42N4pq
54646D8j5j5J74j53L1L1o3o2Q3Q5p3p1P4P5k4k4j21P3j18P7J39n7K9L0p7p6Q2j12M5M6kkM7
54626A04M7n1n1n1n1M5M4M5M4l1l2J7J7K2K1J68j58r4J03k9k8LMO4O5k01oL2L1kkj32O2J78
54606A97j50kkOPr1J03k7J69j09j08M6M6o4J33o1o1p7J18K0J9L2L2l1l2j9j9r9R5L5L5pqk0
54586A06k0O6j30k8J67M3j54P9j17J08J08j50M6p8J18J31o6p4p4J6J6R2j03J9J8j73K2N8N9
54569A05N9O0j66L1jjj10K15j18P8j22P4POl0l0L1L0L0L0o5o4L7L7N5j42q0q1J10J08nnK0
54549A03K0k9l0l8l7kJ94j1j0J4J5k06j0P8Q0M3j52O8j28K4K3M9M8J18p9n0n0L0L1L0L1o9
54530I8o9j9j9K5K6OOJ65j62L5L4j21P5l5l5M2M1M2M2n9n9O8O9j32O4L6L5ppk15K41j6j7p0
54510A08p0K4K4l7J59n6n6NOl2l1m4m3J32o3o2J32l2l2M9N0O1j35NMJ65j61oJ90o2o3p9J18
54490A68K7K7p4p5%Jm9m8JKO1O3r3J02J24p3k01J24J1J1KLJ25p1j75J9K4K4j58L8K89l6j02
54470I1j00N6N8n8n7N6N6o4o3Q2Q3o0o1j1j0N2N3N3N3o9o9O5O6L0j66J3J4O0j36Q9Q9l5l6
54451A24P5j22J2J2%jK1K0k9k9m3m2K6K6J04r3J7J8k3k3K6K5o0o0j2j2P5P6n1n1J03r4J15
54431A30q2R9r9J72j55J9j75J5K11k8k7j5j5NMJ64l3j04j03l5l4Q2Q0j50J75P0P1q9r0RRJ20
54412B01p7mmk8k8N9j35K2K2k7k7J63l1p9p8K43M8j64L2rrJ7J7J6J7o2o2K0J9POm3m2N3N3
54391A06M9j47llk7k7J48m8J25p2J7J7n7J40o3o3jkP4P4k04J23J5j80R6R6J2J2m9m9O3j33
54372C9j0j1j05Q9J6J7J16q0J41n5n0n0PPN0j46P8P8j5j4n6J41M2j54j8j9o2J32k6k6k5k6
54353EN6N7rqk0k1K7j69Q6Q8r0q8J10J11k60O6J91j33o5J30J11q6nnj7j7J2J2K5K5j41N4J36
54333A68n9j5j5Q4j13l5l4J43n1j2j1K5K5NOo9J28q6k82K59O5K0K0j52M5L0L0l9l9k3k1K5
54314B2K7j1j1j2j1P1P1j0j1L0L1o8J28j75K2L7L8o7o6o2J33k2k2k3k2O2j34N7N7j2j1J19
54295A55p8r6K28p7J19k0k0j10j09J68j58P5P5m4m4j04R0ppM2M2J8j78K29r7k6k7KKN9N8N8
54276B18N8j04j04p8J15j16K09o3o4r3J01k1k1J12q3q3J11j6j7M5M5LMl4l3q4J13j0j0R8r9
54257I9nJ91j79J6J52j76J9K0n1n0O4O4n1n0J6J6K5j71K28r8j18P7L1L2j15Q0L8L9l1l0kj
54238G9J1J0j03R0j8j9QRQRjjj3j3J71k6o2o3m3m3O9P1m2m3k9k9l2J63NNqqqqk4k3J36o1m5
54215G9m6j38N6J89j36N9O0j28j30K33r2NOR5j01J7J6N3N4j1j0j0j0j9j9M2M2P4k51L3L4Q8
54196A34j08J5J5j29O7L7L8P3P4k24J00J35J34k00no8o9pJ90j42N4P1P0j34j33N7N9p4J22
54179A52j10Q6N2j45J50m6n6J40J7J7n8n8j08Q9J68j58L8L7m7m8L5k92K61o4J47m8P0j27Q
54162A02RO2j34k3k2J23J24q9q8J5J6r5J02POl0l1J7J7j05Q9K9j66J78j6r3r2J52J52j72K5
54143F9O1j33J51m4j29J97m3m2n1J45k6k6j4j4J05J06k9k26o2o3p1J25O4O5M0j55M4M5L2L2
54125A53l6l6P4j22L9M0o7o6R5j00R1R2j9j8L0L1q2q1%%QPJ18p8j6j6J65l3j3j4k6k6N0M9
54105A93j43N4k9l0o5J29q4J11l5l6o5o6Q0Q1j8j8L1j64J41n5onO7O7J8J8p7p7MNooj7j8J13
54084I2q3L6j59K5K20q2q1L1L0ooj4J83j96kJ07q8M7M7p0J26%j96J00r4LKO5O6l2J64j93L
54064D5n8n9J43n3RRL2L3L2L2m9n0M5M5q6J11L0j67O5O5o2o2j7j7O5O5n7n6J34L5k35R0MJ03
54044A64j50M6O6l2J8j78J47N0j27K00j61L5Q3j13R1j05j47J79Q1j14J80j5j42N4j0j0l8J58
54027B10J4j82N0m7m3N5M2n5N5m3J2J2j7Q1j10K18j14j15j2j1k5k4%J95R0j06j81J4K8p1J00
54009B0LL5L5p6J21q4J4K0K1L3L4j6j5m6m6O8O8m6m6K1p6p2J23k7P0j13K14j28k9mR4o5L3
53989A38o3j60J89J90k27l1J16q1K7K8J4J5o4o4Q4Q3q8q9J49m8j00R6k6k7L9L9j40N4q8J06
53971G1j1j1J36j89O2O3j39J85o0n9R0j06J15q2m0m0O9j25o1J34J27J27p9p9q8J09M3j53j3
53954dJ82j52M4nmJ14J15k04J23j53M4j8j8k07K49j17P7J6J7m1m1k0J74n0n0N9N9j33O3l4
53936H5l3R0j07J4J3K2K2j68J56onj38J88J2j82n1J45J21p5P8j18J6J7K8j67N6N6l7l6M4M5
53918H5M7M7J0j86L0L0o3o4P8P9J0Rj11Q5J33o2LLrj0l3l4j43N2R3R4p4p4M3M3n5n5J3J3R9
53897A26R9nk01J05r1J48m8k8k8j23K00r2J04l5l5O7j29J90j36L5j61R0j04M2M2j4j3R7r9
53880CJ01J00p6p5K9K9n6n6l4J61LLl8l8r9R6N0N0k31R4J27o8Q6j09j03R2Q1j16k2k2O2O3
53861H7K1K0L3j63M4M5M5j50L1L3K0K1j8j8LLj68J57Q4j11RRJ81j46n7n5Q6Q7q6q4l2J63J6
53841A10J6K8K8o2o2j3j3Q1Q2l6l7J62j65J8j76J96JK2K2j41J86j57L9JJJ4J3j8j8P9Q0p7
53822B04p6k8k7L9L9k18K38p2p3J08J07n6k50M2M2r2K32m8m8K5K5Q7j10M0L9n9n8p2J22m9
53804E3J48l6l5J61j67M0M0p8p9N1N0m8m8O9P0m1m1J73k2j21P5n7n8O5j31P1P1j49M6P3P2
53785B17p8p9PPPPJ1J1r9R6m4m4O6O6j4j3j4j4NMNNl4l3l3l3O5O6l3l2%%O2O1k12j7Q0j14
53763i2J14J14NMq2q0J14q2J39n7o9o9J56m0J32o4K7K6q3q4%%J3J2j29O7J37M0j48M8J04r3
53744H0n8J38J0Rjr9J10q7P9k0m4N4M5j51O3l5N9l9J6q2M8M7n6J40r6J01N2j45J17q1q0J17
53725B11j08Q9M6n2J1J1j09j09%jR3R4j20P6K7p1J6J14n2M7m8m7N6j39J51m5n1M6k7k8K8K7
53706A36n9o0J39n8l3O5J8J8j61J65j41N5R1j05k0j9q2J11N8m0j3j3R1j04%%j8j9J15J6j66
53687c3J58Kr6O2O1m0l9r4r5J20K3l7J57K9o9n6M1j5j4j55J70J01r6j9P8j6j6j0j0mmP8P8
53667B40l4l4j15j15O1O2JJJ37o0L5j61P8j18J6J6J40n6j24P0J41j85oJ90j09Q8j21P5M6M5
53650B04k4k3L5L6p9p8J2J2J2J2n2n2P5P4r7R9j94J31o4o2K55p2k9k9N2N2k45Q0p8J17J32
53631B12o4m4m4l2J64j38N7M2M1o0o1k2k2K7K6L1L1n0n1j0j1Q4Q3j88Ql2l2J59l6m0l9RQP1
53611G7P0j44N1N6N6p7p7L7L8m9m7J43n2r1r1J08q6K03QJ31j97L1j65p2J25K8L0J03r3O3O3
53592A80m7m7L9L8j21P6l5l6K7K6K8K7J14k14K3K2N1j45P7j19J98j28P5j21P7P9m2J54j64
53575I2L1p9p7M3M3m9J46j72K3J07J06j10j09J5J6j18K07k4k4llP0P0k7k8r1r0K52k06R3j04
53557@P7P6K9K9o8o9QRQQj0j0J01r6J3J3j10Q7m3m2k1J74j87J38J51j76ooJ81j4j62j61O7
53537a2O5o1J32L5j60JLL9L9poo8J28l8l7K4K3ONJ04r3J9j76J9J7K4K4P3j22J14q0J7J8j0
53517E9j0j0j0J1J0NMJ38L9k08j2L30j27j54n6J54m1q9q8J34J35r4r3O7O8j20P5j83J42K7
53499A03p2K3K2J6J7k9k9L9n9k8J69j02R5k8P0M1k85J29L2j35N9k7P1J34l22O7K62j62L4M2
53481A47j53O6O7n4n4M5M4MNJ0J0r2PP3j22n5J39J8J8o1o1P8j17J29j97L0J26k2J73j55n6
53462a0J47N0n2n3RJ0k2j19MJ99j5j5l2l3j04Q9Q3j13R5k31M1M1O9P0QRn3n3J11q5mlr0K34
53442A82k9l0J2J2J51m5k62J93k09J17n5n4N9O0p7J19j1j2R6k30L4L4p4p4P2P2K9K8J27p0
53424A65O9j28n8J38l4l5K7K7q1q1R9R9r8r8J06r0m1J53L2L2n0m9%%m7m7J12q4R1R2o8o7q5
53405Aq3J52m4j06Q7l3l4R5R6M7M8j01j01M6M6j9j8J15k10O0O1o2o1J69j56q8K38J31o6m9
53387A61m9j7j6M4j51K7K7J4J5p1p2J64l1n4J39l1l1J1J2J1J2j6j6O5O6j01j01L4L4Q5j11
53368E3M9M8o0o0J12q4J88j38m9m8J1J2J2J1j2j1P0P0n6n5ooJ9J8o3J33J14k13n8J39J21p5
53349A86l5l4noj03R3q0J16j41N4O9O9r9r8J10J12j5j5J8j78n0J44r4J01LLL4L4j26j25J57
53331I9l9j0j0l8l6J1J2O6O6O3j34p3p4R4R2j7j8j27O8M3M5PQJ7J7n3n2J85j43m0l9J4J6P6
53310I6j19P2P2N6j40N7N7j39J88q0p9J21p6N3j43J13q3Q6Q6j39N7j18P6J6J7L7j58L2L4J1
53292F3J2l7l7L3L2o5o4Q3Q3p5J20l6l6l7l6J73k4j0j1o6o6L1L2rj0p1J24K5K4j71K5k6k6
53273e3Q4Q4l0l1Q0j17j0rm3m3K69n7P4j23K9K9J6J6q2q2Q2Q2l8l8kjJ18p7p8J18l6l6j33
53253c8O1L6L6O0j36O0N9J08q8r8r6K0K16j39N8j02R4k4k3j2j1j0rP6P7J00r5l4l4l7l7K4
53234F2K5j16P8J8J8JJN0M9j00j00O2O2K6K6k3k3j9j9J03r3q5J10j2j2o9o8R3R4J1J2l8l7
53214H7m6m5N2N2o7o6J40n5n1n0L5L4K9K8K9j66J23p1J47m7j00R5Q3j12O9P0j18j17K00ON0
53196B18j46Q0j16J04k22J22p3P7P8j22P4l7l6J9K0K0K0rrk1k1J22p4j47J78qqJ23p3n5n5
53177B3J41n5l7l7m8m9R8R9J3J3j49M8J46l11jjJ65l0J19p7k8k8J8J8J8J8j1j1j93J31K2K2
53158D6N4N5j45N1N1j44O2O2R9J00q9q8K3K2j22P5l6l6O6O7j42N5r8r9J21p4J65J67j53j52
53140c7R1j02J28o7n4J40J8J8KKj08Q7k5k6jjr6R7l1l2K26j01q0q0opR0R1l7l8l7l7J31J33
53120B51j09j09J42n3m1m1P1P0k8k7k7k6K3K3l9l8K3K3r3J00R0j06J05r1PPK4K4q6J10m3m3
53101I3Q0j17O4O4m7m6k0k0K50k08r1J04m6m7J08q8J32o4J6J6n8J38r1r2Q4Q4l6l7l6l7q7
53083c5q8Q8Q7k0J76J3j84l7l9J12J12o2o2o2o2M6M5J44j82%J95r9r7L6L6R8r8J3J3k7k8j62
53064a30J62K9K8N1N1j58L8pqNNN2N2j45N2n5J41opm3m4N5N4r2r2P0P1onN6N6j60L5j35N9
53043B9L0L0o8J28p6p4K2K2J41n5n5J42n5n5l1l0qJ88j31O6M9M9j46M9l8l7k6k5LLMLO8O7
53022A83j40N5L6L6mk00P3P5J4J4r2r1POJ02J03o0o1J3J3JJO1j35Q6j10P7P7l3l3M5M4m2m1
53002H0p9J18QPm2m3n4n5R0j05J6J7LJ98J2J1j59J67j51J76j11j09P2P4j6j5p7J19o5o5J51
52984A73j74K35k21Q5Q5M4j51O9j27K2K3lkM5j50M1M0J21J22r1r1j7j6j3J84j07j06K0K0K
52966F2JN1N1n3n2J27o9Q7j10j2j1ONn5n5J28o7ooO0N9j33O4J4J4N5j42M1M0k0k1k0k0q0J14
52945D7M5M4k5k5j9j9opn8J35K6K6o1o1L2L3n3J43mj99j0j0J49j76J31o4K6K6l5l5l5l6Q3
52925HQ4LKJ5J4q3J12r0J05r5K33j32j32j06Q8K1K2q8J06Q9j07J6J5O5O5l8l7k04rJ37n7p6
52906e4p6K87m0o0J37j54M2K3K3j4j4j1j2%Jj12Q2l9l9R9r5r6J00Q2Q2JJj53J72j22P5O6O7
52887B49j02j01nnQPk2J74q4J13k15j9O2O3l6l5p6J19N7j39M4M5j34O0J10q6k7k6M1M3k4k4
52867C5k07J19P0P1j41J84nnr5J01N5N4j5j5j23j22J66k9MNj30O5Q4j12J1J1n3n4J58l7P2
52849A22j23r5K30J0J0l1l1N6j39K0K0M0M1m2m1j1j1n8o0N2N2J54j71L9M0rJ87j06j07J31
52831A69o6m2m2n0J45ppNOLLMLk1k0K8K9m6m6LLl8l8n4J41n5J42J05r2J4J4q0q0l9m1J84j2
52809A25J%RRj59J66j75K0M6M8o8o6J23p3L8L8L9L9P9j16o7J30J09k18LKp9J17QPo1o2M9N0
52789A11N0N0kjl8l8j23P3P3j23k0j9J46J48j28j28N2N2q1q1R7R8l2l1l2l2P8P8j68K9j14
52770e6Q1L2L3J7J7r3J03p1o9m1J53J48j80o5o4N0M9J3J4j6J81k59O5J5J5j4j4J7J7p5K3j02
52751g6R1L1L2L7o1K3j72J08J09j8j8k4k4K5K5NNM2M2P0j25j6Q3j13j5P2k5L6L6rj07P6j20
52732B5k2P7l6l6J35o0q1J7jjKKKKM9N0OPn0M9j23P3M6n1r3J01L1L2l9l8m2m2rj06L23lk41
52710d5Q4q1J14J48j80M3j51J44M7q7J1J48m9j28k9J68j58L1L2j10K15j16Q0j26O9N2m6J56
52693B36j71k9k9J32L5q6J10Q4k43P1j23MJ01m1J56l1l0l2l2m3m3J52m3l5l5k9J67N3j43J2
52675I5J2j30O5J42j84N9O0L1L0j42N5Nj89P9P8j0j1J49m7lmj26P1L9L9j20P6O4j32N1N2j26
52656B8P0m0m1M0M0L9M0l7l6j04K20p6p6j28O6J71k6n0n1O6O6l6l6j19P5J5J5r6r7J8J8K3
52637c9K3K2K3L5L5n9n8J39n7N4N3m3m4N1N0j95%J13q1j9j7OOJ96Jj01j00L1L2k9k9J03r3
52617IN9j36K8K23m6m5M3M3l9l8l1l0OOK1j74J14J15k7k7j5j5o4J31Nj91J69k7J6J15j0rk4
52597A55k4N8k67Q3j2P8Q0o1o1K35r2p8K1K2K2j75K0J66l0m8m8m3N6J32o5j88J38k1k1J52
52580A84m4Jr7L7o0k07K49k9J67q4J4j9j9j3j2JJJJkkkkO6O6k6P2j54M3j%j22P5R9k27R4R5
52558A44ppq3q1K2J19j35O0J28o8p9J17r8Jp4J20l3O6p5K3k7k6P6P6o6o5L6J34j98lo3J32
52538F6M8n1o3L6L0o8j2j2J01J02j01lj07Q8J20k05L7L9k2k2l3J61N1N1j21j20J67j59K4K4
52521D6N8N8j05j04M1M0pqK8K8J5J6J19p8L3j63J12q3J4J4l2l3P8j18m7m7J69J70m6m6l3l4
52502E5n5J42l1l0J69k6q0q0l4l3O3O4onj15Q0n7n5J63l2q2q1J78j6PQM5M5o1o1j2j2J4J4
52481H3O2j33O4j31L1K26j68K8K8K8j4j3j4j4J1J1J1J1J5J5q3q2J29J29K3j72q5J10j2j2k
52463H0kJ21p6r1J04j8j9l4l5K23k35L9L8J0J0r5r3J33J35o7o7m6m5o7K59q7q6N5N7j87K68
52444A82j30O6L3L4n5n4m6J50j51J75k40Q5R4j03R0j06O5O5n7n7J40n6m4m3M8M9n0n0L4L4
52426A02p6J20k1k2k9k9J55j71J23p3PPj14Q0k0k0M1M1o9o8K8K8L8L7J7J8k20K35qqj82J4
52407c9O6O7K1K1k8k8L3L3o5o5j3j3Q3Q5j0j0m7m6q2J13LMOPJ9J9r1J05onk1k0l2l3J02r4
52386C9J7J6L3L2L2L3o7o7M4j52ONJ52m3o1n9K28r7j45J81k3k2L1L1M4M4j67K9j53M1J24p2
52367C4l1l0P6P6nnj9k0N0N0l6k32J22J23m4m5J7J7j29O5L8L8J1J1K7j67J70k4qqm3m3L9L9
52347A14J2J1M0j56N8N8j45M9M7M6k3k4l4l4J4J5k2k1rrn3J43L4L3n5n6M6M6N4j43O2O1j43
52327A6N4N7N8m0m0P1j26j3j3J1J1J03r3L0K9q3J14m6m6K4K5N3j43K1K1m0l9M7M9o2J35k9
52308A16k9o5o5O2O3J4J4k2k1j31O4J7J8Q0P9l8l8O3O4j78J49l5l5j07j06K9K8J11q5J37o0
52289I3ONK2j74O0O1M8M8o7o7J4J5J9J8j64J61q3q1PPJ44n1N9O0m0m0N0j45J92j33k4J73j62
52270C1j62J72J73j43N3N3j43LKJ9J9J62j65J9J9Q2Q1j31j31M4M4nJ91j30O7q0q1L5L5p5J21
52251A79m4m5J7J6J9J9r2J05K0K1p0o9j02R2j7j7K1K2J32o5m0m1n3n2MNN2N3J1J0J0J1M6M6
52231B04j13Q4p3p4R9R8k12j5L2L3l8J58j52j51K35r1k9J65M6j50Q7Q6o3o3J15k12R1pj36
52214d6N7J41M3n9L9n5n4l8J59q9Rq9RN7N6n4J42qj05K3K3o1J35k11j12M9M8M5j50J02OM8
52195F0M8J0J1l7j34K75n0j43N3j39J87m0N8k5k5K3p4M7j49q2K44k1k1M3n6N7j38J62O5k74
52177f5J81P8j18O8O7r1r2N1N1QQq9Rq6J07Q4j13J0Rj3j3JR9J01r5M4j53O3l5q9J05p7J19
52157A34j15j8N3N3J1J0q2q0R7R8q9q7N5J54j81J45j66J58l9l9j8j8L2L1nno5J32O2j35j00
52139a7R3p6J18j59L6PPJ14q2N6j39K7K6R7R6k9l0p0J26M3j53l1l1O7O8m8m7M2M2q1J15Oj90
52119CM7M7m4m5NNpoR1j03J35o0R9r7n4n3Q0Q0k7k7k8k7M7M7jkM1M1j18P7m7m8r6R8ppJ16
52097A55q1l5l4O7O8J7J7l3l2j5j6R9R8j09j09Q3j13J17J16o3o3o8J28J8J7m9m8L3L3p1p0
52078E7k2k1O6O5O2j35kkk7k7J59l7m1m1P0O9k9k9k7k7K3K2MMJ6j78K3K2J2J1M0L9m6m6o1
52057c4J34Q5j10qpqpm5J51p0J26q6q6J2J2R3j04m2J54q6J10j27P0J87k70%%M8M8j11Q5L3
52038A47L3n3n3j8j9j9j8K8K9q1J13NOL0L0j39N8N8N7j12Q4p6p6J4J3O2O2M6M5j14Q2r9j00
52019B5J41n4k05J20K3K4l6l7J3J3M3M2opJ2J1J2J2llj01R6p9J18r1J06jjq6q7R5R5o8o8K9
51998I7L0o9o7K7K9j30O5M0M0m5J51j68K6K7K8RRq1J15j50J74MMj0j0n9n9k7k6J55J57k53
51979C3P4j2j2l2l1O6O7q7q7J57j68k1J74o5o5R3j00J18p7L1L0J8J8j9j8L0L0r6r5N5N6J43
51960B08n3m1m0J3J4q5q4L8L6Q7Q6o1o2%jj12Q3J20p7R6j01j49M7o3J33QPj27J98m6m5J45
51941A72n0j85J41J08q9opJ4J3J3J4llj37J88p7p6q0J14O1j34k4J70JJJJN2j44O5O4r7r6J31
51920A16J32l7l7p4p3q2J12LLJ5J6l4l4J5J6J5J6K8K7k1k1J6J5J27p0p0p0O5O5m2m1m1m1P6
51900I0P7k6k6j22P2J1J1j8j8Q0j16R2j03P6P6r2r1K2K1O3O3j9j9j4j5L4L4k5k5K4K4o9o8
51880DP9P9k5k5M4M4j72J56o5o6p2J21r8R8K4K3j68K7J50m5l8l8ooJ17p9m7J49k3k2j03j01
51861h4J42n3J05r2PP%JJ11q5K9K8k0k0j05Q9K9K9lmj13Q1n8n7K18j07m4m3Q2Q2r0q9N6N7
51841H6J7J8r2J03QPL2L2q4J12kj99N3N3j44J84n9n8jjQ5j12O0j34K0J9QQj2j1J70j55J06
51821A17J05o2o2k8k8K0K1j8j8J28o7J35o1O5j30K1K2n2n2N0j45J3J3M1M1pqN4N4m1m0N4j41
51802fMK00p4p3J10k16J71k4j04Q9J30o7n9n8J7J8J8J7O4O3q3q4N1N2j41N5JJK6K6p4J22q2
51782I0q2J02r4K74j85J3J3L4L3KKj82J45l9l9R1j04M7M7P1k54M3M5j09K15n6n6k4k4r7R8
51764B0O9P0n4n4j7j7J57m0j1j1p0o9J1J2k4k3J02J04j33O3n9n8J82j4n0n0N5N5R6j00m6J50
51745B46m3k37M8M9j%p0J23KKL0j66J23p2J53m3J8j76O7O8N7N6n9n9j19P5L9L8M6j49l0k8
51725a2P1P3n8n8N6N7n0n0J30o7P3j24o1o2K5K20j03j01Q5Q6m0m1J24p2O7j29K0K0j01R2M
51707G4MJ6J6p9p9R9J00l1l1o0J37k6k5kjj34N9O5O5j7j7k13J13M3j52R2R2mmlml0k9M0M0
51686A14P7j20j91J33N2N3k9k9j43N2M2M4J26o9j39N6j0J86o0n9N8N9j1k06M8M9L7L7j8j8
51668A21q7q6K04j23O2O2r0q8K07j18J7J6lmj4j3L5L6j7j6j7j6ononm8m8N2N4J45n1q9J08
51648A69j78J6k2J71O2j34k4k3R4j01j00R3K4K3j10Q4j28O7Q3Q4m8m8J4J4n6J40N8j37j8j8
51630E1PPR0j05m5m3J03J04l1l0j37N7l9m0j7J78j03R4R5j01J0J0M3j53J9J9q3J10KJn1n1
51611b9M6M7kjM8M7q6q4j27K00J69j57j4j4J86j0j73K3o0n9N0N0o7o9L0K9J8J6O6j28J51m3
51592E3R5j00J65j62J0Rj7j6j7j7P5P5j33O3mmRRJ6J5k16J09M5M4r9r7MNJ88j38Q6Q7P9j17
51572A04K5K5l7l6k6k7P2P2l8l7J58j68k3J73k52P4Q1j15J26p1J5J4j0j0J8j78L0L0P1P2L6
51553A68L5j88QJ06r0n7n9R2R3k1k0k1k1M3M3oommQ2k45R8J00q1J15o3o3M7M7l1l0l1J66j22
51533H0P3m4m5Q6k40J44n0J00KP0j27m1J55j69K5J4J12j27O9j13Q1R4j02MNr9K26K2p6j2j2
51514A05J9j76K14j11PPN4j41k6P2J70k6j27k9O7O6ONm3m4N9O0m6m5L1o8j21P2L6L6%jQ1Q2
51494B45q3q2j2j2L7L7m4m4R8jJ5j80K1K0L9L9j1j0L9L9o6o5J01Ln2J44q2q2K9K8p6p5J52
51475A09J53r3r4J7J7q9J07O4l4r2J04m9j47J9J15j40N4lJ92j85J1O7l2J46n1k1k1l3l3rr
51456D0qrOOOOJ5J6M3j51K5K4J3J2%jm9J46j61L3N0N1kkj4j3J10q5j34O1MMJ7J7K7K6k2k2
51433H5NOj5j5J65j63K2K2qqr6R7j94J30J32o4j37N7o4o4Q4Q4O1j35l0J64k21J03J1J1J05
51415A30r1p2J23O2j34n8o0K67j89K7K9k9k8p5K50j24P1J7J6j30O5N1N0n2n2M2M2q5q3J57
51397A37l8m3m2M0L9rj0J3J2Q6j10r2J02l2l1J15q2JJ96j35j35J66k9m8m8N4N4J6J6k1k0r6
51378B6J00j0j0mmR4j02L2j63k9J66L2L2mk00J47m7m8J49q4J11M3j54J8J8j32O2J60k97Q6
51360a2Q6Q7Q8j17P9J3j83L3L3r1J06nnl0l0Q1j15L2L1o2o1J09J11j15j13K37M2j14j13k4
51342b2J71J2J3l4l4j43N1N7N8m1J55p1p2n9n8O5O5N0j47j39J86N2j44m6m6K19K3j55J70q6
51324E0J09q8q8Q2Q3j42N5K5K6L0L0n2n2J4J3J16k11R9R9j79J8M6M6q8q8L6L6O4O5k08K48
51306A94Mj93RRL3L3K2j73J11J12j21P5m7J48n0n1J09k18m7J48p2J24j51J77J7j79M3M4o7
51289D3o6O3O4P6j20Q7Q7q8q8L2L2R3j03p7p6K65j91N0N0L4j63P4P4j02j01M3M2oopppoJ02
51268I7J03k51K04m8m8k0j9Q3Q3r2r2J21p4L6L6J3J3J2J3p3p3MNK03j23l7l7noM4M3M4M4n4
51248A49n5O8O7j94Kq0J14NNP1j26j5j5P9P9j9j9l7l7O1O1n7n8N3N4j37N9M7M6k9l0J02r5
51228A19j43J82PPk52P3l2l3K10j17J78j8kkj36N9K7j68N0N2l9l8J4K10l3l2k1k0n9n8J03
51210H8J05o5o4L4L4k8k7K06j22m9m9K9K9o0o0K5K6J18p9o6o5J3J4J3J2K9K9qql6J61j59L8
51190E8kkL0L1j92J32M8M8L4L4o5o4j3j4k5J71j24j23J50m6P4j22K71n6j54M3q8J08j30O7
51172G9NNR1j05NNQQJ30j97P6j18O7O8m5m4N4N4qpk0k0N6j41J54j72K5K6NOJ3J3O2O2q4q4
51151C2J08q8J3J3o1n9J59l6NNj17P8k8J69j2j3p7p8K38k19L7L8m9m9%%M0M0J75j52k2k3j4
51131E3j4J60j67J27o9n0m8O4O4j47M8jjp7J16k1k1K60j98j23K01m8m9M2M1J10q7n7n8l1l0
51113a1j9j9j2J83P4P4j31j30L7L7J49m7q4q4M5M5j13Q0PPj59L5J8K13J00r6j61J66j41N5
51095A18J8J7ppj76J8N5N5J2J3l7l6j7j7L2L2l5l5J24p3qqK9K8K5K4Q6j11llm4J52j12j11
51075bJ4J6J20J20j25j25j4j4L4L4L6L5r9r8K15j11P4P3p1p0M3M4MMk5k5j32J93j61L3J14
51056A34q2J02r5M2M1m0m0r3J02n6n6J49J49j73K3opOOO9O9j10j11J1J0J0J0j2j2NK01k22
51037B4k5j0j0N4N5N5N5k5k4j3j2j28O6J16q0p6p6K5K5K0K0Q1j14m8m8K70n7J5J5noN9N9k39
51017A8Q7L1L0l1l1J0J0p2p1P1P3K3K4n7n6N8N8n1n1J20p5j39N5J01J01J1j85o2o3l5J60N1
50998A13N1J1J2J1J2n2n2n2n2n2n2J10J11l3l3O5O5n3n4j7j7J17p9J41n5j8j8l0l0o8o6L1
50979c3L1n6n7M1M2Q4Q6j3j3J7J7l3l2K0J9j75J49J8j78J14J15q1q1Q3Q2j7j8LKj82J43P0
50960A67j26K8K7q3J14j14Q3j5j6k3k3P4P5l3l4P7j19j7j6Q1j13P4P6l5J62k14j8M8M8RRR
50940A62Qj3j4j11Q4o8J27N4j42r8R6j35N9N2N2k5J70k86L8M3M4j74K1J83j2p1o9P9Q0j3j4
50922A07R7j00QQj6j7J06r0%%J34j93j31O4O4j30Q9R0nnM4M4q4q3j8J77k07j2J18J19J0J0
50903A98k7k8j68K7Q0Q1M0M1m6m5j32O4m7m5N0N0KJm1m2m0J53q4J11r6R9r0r0Q1j14Q9R1l2
50883I1l2J59l7k4k5l0l1m3J54o0n9l5l4m0J54k1k15J76j9j9j8M6M8kjm1m2N7N8p4p3K07j18
50864E7m4m3j5j5O6O7P9j17j1j0K6K6j3j4R7r9j7j7O9O9M8M9k34R4k2k1jjppR0j05J12q4J4
50843F6J4ooj9J77lmj02j02J14q3J88rr9r9N3N2l6l5o0J36M6j51K1K1j4j3Q4Q4n1n2J0j85
50823f3R8J00KJj18P8K8j66Q6Q7p7p6j9J75m4m4J05r1PPN8j37P0P1j0rrronOOj67K8J37n8
50802D2j12Q1lmJ50m6j4j4j27J98l4l4j7j6nmn7J38q2J14n3n4N7j38J32o3L4L5l9l9O0N9q8
50782E7q7J0J0L9M1M0M1p7p6K0K1J1J2O1O1l4l3l3l3M6M7n2n2M2M2pqK6K5p2p3L2L2j8j7L5
50760G9L5j5j4j6j6M5M6q4J13j08Q8k6k6j4j4K1K1j02R5j8k13P2P2J7J7l2l1O4O6r4J03m3
50741H8m3R3j04k9J68j74J9J22p4j3j3N0j46O2O2rqqqJ4J5J5J4J5J5J4J5j3j3j4j3k8k7Q3
50721A27Q2j58L9p2p1L6L5L6L7J7J7r3J03l2l2m0l9J76j49L4L5n6n4J07J08j06j06N7N7M3
50703A38M3m3m3j01R4j6j6M0M1m6m5l7J59l3l4o9o9M3M5QRJ18p7j7j6Q2j14J1J0n0m9J18J19
50684B03o1o0JJJ3J4j13Q2j5j5p8J17p5p4L6L5J46n0n5n3M6M8mnJ06r0PPnnn1n2J41n5noj8
50662E8j8k2k1Q7j07Q5Q6q5q5Q8j06L2j64J30J30J22k05J10J10k13j6J59l5NNQRQQn3n3M1
50642I8M1j23P2J83j43J6j79M4K41k8k9j76K1Q4Q4j94Kj%J09q6J26o9l2l3J15q2q0J13L0K9
50624A53j17P9n2n1J0J1N0N0M6j50L9L9j57J69k7k6O3O3k00J26qrOOOOl4l3LLJ49m7j68J56
50604A54o1o1O9j25N4N4n5J40j28O8l0l0M8M7p9p8J40n6j36N8J01J02q6q6k0J75j27P0j4j5
50586I3M7M8j07j05K24j02n9n7J45n1l8l8O4O4p3p1P3P5k9k9K1K0%Jj83J43%JQRJ16q0j9j9
50566I2LMrrN1j45P8Q0n9n9J01r6%%L7L7J2J3l7l7J4J3m8m7J30o5O5O5j76J51j67J58o6o6
50545A8q5J09Q2j15mmJ44n2n6n5qqP2P4mmQQr7R9J7J7k31K26m4m3R6j00n9n8K05j22J4J3M5
50524I8M6mlm6m5j35J91q7J10r0J05k4k4o1o0R9J00j98J27j0j0q6J08n3J44j14Q2o5o5m8J47
50506A29NNr4J03l2l2j9k0K2K3J9j77L5L4J33o3N3N4p4p3N8N9n6n6J5J5O4O4o4o5J20k07O4
50486D2O6N8N7j88RL3L3L7j59L2L3k6k6N5N5o5o4J02J02P6j20LKj29O6n5n5J39n6Q3Q4k58
50467c4J98n8n8MMJ15q2m1m0K8K9P2P1j41J86k25J02o1o2kkJ12J12n3n3o6o5J43n2m4m3J85
50448A79j41JJ99j1k06n8J35j95J30K12j14N9j37J45n1j4j3p5p4K8K6Q9j08P5P4j09Q6L7j60
50431Io4J29K2K1L3L4p6p6OOj2j1P0P0POj84J0P8P9k4k3j0j1l8J57n0n0P3j23M7M7j97J28
50411H3p1o9N1N1J07q9q8J06j0j0KLK9K8J03r4j72K4J90ol5l6J%l8l7K3K3p2J21J2J2K3K2
50390A87j5j4j25P2J0J0l3l2m5m3J35o0j1j1q0K44r7R8M4M3j04j04R3j03n4J42k9l0L2L2j4
50372A38j4L6L5k7k8k7k7l4l4J4J5j8j8Q0j15J88pJ19p7p2p2klrj0n8n9Q8Q8L9L9J4J3l5l6
50351A24p2p1M1M2k0k1J7J6O0j35M3M4J01r5J4J5jkj3j4R7r9O0O1j09j07Q3Q4p4J22j60L7
50332F8J03r4k0j9J6J6J6J5M6M6J7J7j63J64j22j21n8J38K8K8l8l8K3K4r1J06mmJ0J0J94j33
50313A80m7m7M7M7p0p1M5M4k3k3q4J11o5o4K7K9J5J4J37n9j21P5O2j33O5O4k00J26r9R5m3
50294C4m2M4M5R4j02J18p9l0l0J8J7j1j2j74J50P0O9P0j26j75K1J11J12q8q9M5M5l7l8P2P2
50276A74KLj36O1jjj4j3R6r9k5k5M4M5K1K1m0m0j21K04N8k68J06J07k03pO7O8l5l4l5l5L3
50256b2L3J18p9J01J01j63J63o9p0p0p0J41n4P5j20k2k3J%J23p3q3J11k3k3J34o3L5L6Rj86
50238c2J80j6n3n3Q1Q2o1o2L3L3j72K2Q3j11K5K21k00J28J5J5k6k6L3j62J7J6J50m7j8j8Q
50219H5Qm1m1N0N0J%j1j2j08Q5p9J16J8J8j8j7j27O7ONJ29o8k6k7J20p5nnj52J74NNn7n6N4
50198G1N4j70K5M0M1j6j7J73j54q0J15J3J4ONk23K32k4k4RQmmP9j17ppM0L9j19P6n9n8N5N6
50177F8J00r7r6R9p4p5O3O3j26O9L9M0n3n3O0O0QPO9j27M5M6j6j6J2J2r8R7m6m6J5J5jkn0
50156A1m9J12J13l4l4m4m3R1R2n2k47J39n5J58l7n4n4L7L6p8p8J51J53j51M6j90J35J3J3K2
50138A22K2j5j4q0J16p6p5M7M8M4j51L3L4N0j45P2P3k1k1O7O7j70K6J29o7k6k6J2J3J23p3
50120A38l4l4O4j32R3R3q7q7K36r0N7j40K0K0j26J99m2m2K7K7m1m2j22K03N4j43j22P3J01
50102A21J00o7o7MMJ6J7r3J03j66K9K4K4j3j3k2k1P1P1j26O7N7j39J49m6J6J5p7J19QRk3k3
50083A28llj10K17p7J19r7r6J3J4n3n3j6j7K04Rm4m4j4j3J09q7m9J48p3p2P4P5j46N0R3j03
50064H3J9J9L5L5o3o3k6k6Q4j11ppO6O7J04r3L0L1j55M1J7J7R3j02m2m1Q2Q3R4j01l6l6J10
50044B01q5k3k2k06J20k3J72j4j5k7k7L4L4p0J26l4l3nonol4l4J25p1j04j06K21K5l1l1l1
50025A5k9n4J41J42n4p7p8O2O2P0j26q8J06J02r5M1M1j05R1k14J10R1j05J4J3J17q0j01R6
50008A08J23k03K9K9J23p2o1o1M8M8J33j93NOL4L4J%j2j1M8j49m9n0J50m5r3J01j5j5J83j1
49989A63J59j68m5m6K9K8l3l3J04r4J53j75k5k3N2N3l9l9P2P1q8J07j62L4K0J9R4j03M2M3
49971A70M3j54o2o4J93j32J21p4m5J50o2o2jjK4K4K3K4k2k3j07K18j02j01Q1Q2J8J7j42N5
49953H9n4n3N6N6k9l0k9k8M8N0j09Q5L4L4n2n2L5L5L5L4n1n1O0N9r5J01j0rj00j00J40J41
49934B40k05rJ05r1J4J3J24k03Q7j07j8j8J5J6O3O5l5l4LLJ06q9k8k7NNJ64l2PPj8j7P1j24
49913E8R6j00K3K2J1J0lkklJ9J9p9J17j92KN0N2K0K0l8k33L6K31l8l8j6j7j6j6O6O6R5j01
49893A19l4l3Q0Q1j13Q4k7k7n4n4O0O0m1m0M2M1j9j8l1l1R8r9M9M9Oj89j0J85k7k6R6j01J
49874G7KqJ89r6r6L1L1k1k0K8K9o3o2Q5Q4p1p2o6J27j5j6llK8K9K8K9l0k9Q1j15j9k0N1N0
49853A54o6o6M9M8M1M0j52M5l0l0Q5Q5j98J30noo3o3r2J03JKP5P5j56L9J01r6J50j77J09J09
49834B41p0p0J2J2q6q5J70k5j15j16N2N1K4K3K4K4P7P8p0p0N2N3o2o2LKrj0Q9j08Q4Q5m6m6
49813A06J38j89j0j1J9J8l6l5M5M6N5N5n9o0j7j7R3j03ONk7k6J18k06N8N7l7l9J0J0O5O5r4
49794CJ02N0N0P1j26j42N5L0j66J63l2K8K9j15P8J8J8p7p6R0R1O7j29j9j8K9K9j29O6n2n3
49775f7J05J07q3q1j3j3J23p2L8L8n6n5J4J4J12q3K7K7J5J5J5J5p3p1M1M2k7k8N4N5l2l2P8
49756A49j17K2K2J1J0l1l1l0l0N5N6k5k6NNNNK1K1j00R3P9j18m5m3N4N5k7k7O3O4r6J00n8
49735I1n8L6L6k4k4P5j22R8r8o1J34NOP8j17j7j7N2N2k0k1m9J48p8p8J7J6L0L0k0j9K1K0L3
49715A55L3j48M9N3N4p0o9J2J2K0J9j03R3N6j41J9J8J17p9oon1J46j25P2n4n4m9J45J09q6
49697A41jjj30O6j17P7J10q6J47m9o2o3QPJ2J1r8R6J3J2j2j2j02R2L2L2J1J1M0j57R3R2o6
49677A47o7r1r3K2K2N2N1N1N2J5J4j45N1oom3J54j31O6m5m5J61l5ppr0q8N7N7L7L6j47J79
49657A78p1p0L1L2J3J4j70J55LKN1j45M7M6j05R1j23K03n1n0PPn4n3K12J7l3l2K1j75j5J79
49638A62j56M0qrM6M5o5J32o0o0P9Q0j59L7RQk5k6k2J74o5o6K8K8l8l8n8n8K53p3l6l6RRJ20
49617B01p7k7k8K1K2j04R3j7j8L5L5p6J21m3m3m3m3J08q8P2P1RRL8j58k4k4M6M6%Jj59L7n5
49597f2n5J37n9J29o6Q1Q1j5j5K6j71J87j39J05r0j08Q6K6j69N3N2j9J75l5l4N9j37j42J83
49580F4Q2Q2j82J5J04J05k9k24J23p3p1J23J11q4n1n1R6j00M0M0k2k1Q5Q5r4r5K3K2K3K3K0
49561A69J9o2o2jjj%J3J3O2O3q8q8l8l9P6P8nmk0j9J39n6j3j3j47M7J16q0o8J27J5J5o7o6
49540A4J81j5j61L4K5K5m0m0L09j49j15Q0K6K6j1j1K0K0k01J26j17P8L8L8l9l9L5j61r6J01
49522a9Q7j07O0O2O1O2j78J8L5L5R6k30P8Q0j17P9j41N3Q6Q5j7j7n7n7N4j42R4R5j42N3kk
49503D5J0J0ONN4N4p6p7NNJ6J5r4J01mlRQK0J9l0l0m0m0P4P4j0rn9n8M9M9J10q5k4k3r6R8
49481G8JJr6R8p2p2O6O6r3J02rqjjJ10q7l0k9N6j39J31o5R5R6j51M6J7J7j2j2r3r2K0K0O0
49460A8j34K48p8k1k1j7j8L0L1M5M5l6l6j9j8K15j12POp5p4J04r0l0l0K9K8K7K9l5l5J56m0
49440I9klj5j5K7K6k2k3mmnmR1R1n6n7nnj8j7J26p1L6j60L6L6O4j32n5J38J7J7q4q3j09K17
49419G2n5J40P9j17J5J4m6m7j3j3j3j3RRQRJ9J9J9J9j1j0p2p1J18p5L3L4J5J6J5J5j4j5o4
49398B8o2L3L2J97j30J90j38k30K25k3k4o5o4K04j21O2O2j05j05J06J08k0k0j91J34J2K08
49382C03j07j07J03r3l1l2P9P9q1J16k4k5o5o5j81K75o3o3N4N4Q3j13n0m9l7J57N2j45j8J78
49364A84poppO2j33m0J56j47M9m9n0K9K8k16K40j08Q7N5N5K9K9j63j62J67k9P9j19J08J07
49346B21k35R0M7M7lj97L2L3K0K1J6J6q1J14q7J09p1p1n1n1J72k3JKm8m6p7J18P0P0j09Q8
49327A37k3k2K9K9n2n2J2J2j21K03j6j7m5m5k3k2K21K5J0j87L8L8j32O1j1j1J12q4Q7j09J
49308D3JP0P0J6J5o7o6n5n4L8M0q4J11J4J3r2J03N5j42P2P2j00r8J00r5R6R6j5j6N8j39o7
49289gJ27l1l1j41N5J02r2J03J04o8o8O7j29J64j61L4L5L5L5k06J19J28o9rrj31O3M6M6k4
49272H7k3J3J3J4J3j0j0L9L9l1l0L0j64m9m9J62l3N9N8l6l6M5M5o5J30n0n1L1L1k04J20K0
49252A08K0M1M1j19P8LLl4l3JJJJRRJ0Rj05j04P4P5j5j5l6l4K84m1j80J5pqNMj6j7j7j5P8
49230G4Q0l5l5n2n0J72k3o8o7N4N5j76J49M9M8o9o8M6M6n9o0N5N5nnonJJm8m8MLN3N3M0M0
49208A99m2m2o1n9N3N4MMO6j31J1J2o3J34k3k3k3k3J14q1K9K9KJJ25p2j13Q3l9l9k1k1l3l2
49187b1J58l7m1m1R1R1k06J19mmJ7J6m3m4J16q0POM4M3q7q7M8M8j56J68j23P0J0J0P1P1j67
49168F3j66J09J11m1m1J18p9M0L9K7K7K6K5q9q9K1K2K1K1p3p4J93j35M4M4n8n8k4k4K01No1
49149A45o1K26j02m3m4j5j5jkkjM4M5p0p0LKR7R7j45N2j0k04J83j1k8k8k4k2K5K6l8l6Q8Q9
49128A50p5J20p1p1L8L8L8L8p6p6m0l8J27o8ppRQRQP8P7j03j03N4N4l9m0J10q5n7n6P3P4l6
49107E5J60k1k1r0q9N1N3m1m2J10q6K4K4l7l6l5l6O8O9m2J55m6m5K8K8j67K7J22p4p7J16j14
49088iQ1MNo5o4M6M4m7m8K25K9p3p2J2J3J72k5o6o6p8p7Q1Q2J10q5o1o2J32o6o2J34J2J1q5
49068H2q5o1J34R4j03j18P6n6K68o2o1k19J06O9P0m3m3J16q0J9J9j24P2J51j75K1K1m0m1K9
49050C6K9q7K39r2r1k3k2R8r5r3J03L0L0J3J4r6R8p9p8Q0Q1k0k0J64j63j2j3M9M8k9l0r0J04
49030H3J8J8n1n1L6L6L6L6llklq4q2J40n5k3k3M6M6p4p4K22j03j1j2N0N0j18j17K03Qr6r5
49010e2K22j04Q3Q3k67N7P9P9m8m8onO4O3K9j67K5K5j2j1o1o0J12J12J9J9Lj93J09q7ooR1
48990A41j04j6j6o8J26Q1j15QQK8K9M0M1j31O6O9O9n8n9rj0J6J7n4n3o6J29J9J9j5j4j5j4
48971H9j6j6j6j6N9N9Q7j09%jj22P2L1L2j16Q0K6K5q9q7J70k4k9k8%%%%RQJ18p7m4m4Q3j13
48949AK06j20n9J37j5j4kkl5l6l6l4Q3Q4k59O8K27L2l0k9n0k45J22p5R9R9j37N8N9N9M2k83
48930h5P7P6QQK4K5j3j3m7J49j09j07K6K6q6q8J60J61m0l9j08Q7k2k3M8M8j64L1l1J64j26
48912A7P1kkl9l9K2K2J20p6J29o8j9j9J5J4J4J4q9q8J2J3P3j23N5N6P5j22JJq4J11JKMNk4
48890E3J72o5o5K04k53k3k3O3O3m0m0P5P4p4p5PQN5N6k6k6j6j5j6j6l0k8J65j60m5J49n0n1
48870Gl1J63j38N7J0J0q8J07J6J6k0k1k7k6o7J28Q6j10%%K4j71Q4Q5k7k7L4L4p2J24j78J8
48851@k9k9O4O5j4j3R6r9M4M4j16Q1q5J12l6l6K5K5K5K5QRj75J51q7q7M7M7M8M8j33O4J32
48832B21j96J%J5J5K7K7o9J28m4m4J27o9n2n2J26p0N3N3j30O6NNj04j02J08J09n2n3O2O3J0
48813A84J0k54P1K6K6M6M6L0K9n2n3j3j4j3j4M1M1q5q5J09q6QK02j19P7J01k25J49m8r3r1
48794d9K67n9o7J29j00r9J04J05j96%j50M6J59l5l5J60J1j86j3j4Q4Q4j8j8q0J16NOn0n1j4
48776D2j3J52m5K9j66J7J8j03R0O8O8j00r9N0N0J20k06K4K2Q5Q6n8n8n8n7O1O3m8J48k5k4
48757A33j2j2q9q7K01Oooo6o6P9Q1l4l4LKM0M0J4j82l3l5J23p1L7L8K8K8m2m1o5J31L2L3j11
48736E7Q5k5k5mmo5J31k1k2rrp1p1J36J37l13J43n5J38M5j51O5O5p9J17OOp3p3Q6j10J9J9
48717G5K7K7j59J67J1J2J51j75k9k9r8R6j3j4l2l2J70k4j76J9J00r4K08j18k9k8N7N8L3j63
48699bq7J08rJ86o6o7j03R2j59L7N3N2J3J3J4J3o6o5Q1Q1j1j0N0j45RJ0j5j4J03r2M0L9j30
48679d7J95J2J3q6q6J06r0O0N9jkj9j9j9j9O1O1q6q6L4L4Q2Q3p8p8L6L7k8k8k8k8L4L3R6j01
48658A07j3j2o1o0l5J61J5J4j84J0L5L4J46n1K3K3j58L6J52m4m9n0K17j11p0J25PPp7J19j18
48640A38j18J68k9j09Q6j1j0j09Q7r3r2J22p2r2J04O2O3ooOOj19P5Q8j08k5J71l3l4j3j3j83
48621i9J41j08Q7J44j82n8J36OPK3K4k5k5k1k0J71k5o6o7LLnoR3j03J15q1J28o9j7j8N2N3
48601A91o3o2j3j3KLj8j8J17k09J32o1N4N5M3M3p5p4Q4j11P2P2n5n5k9k7J75k0j48M6j77J48
48582IR4R4j31O6j51M3K7K8n0m9R6R8q2q1K18j10k0k0O2O2k14J10n6J40q0J17r7r6K1K1RR
48563H7J07q8N1j46rpL9M0l2J64k8k8j2j2j3j2k0k1l3l1J53m2J9J9J7J6P7j18p0o9M3M4j13
48543b8Q1P0j25R2j03J09J09m1m1m1m1L5L5j48J77n3n3J7J6P0P0j34O1j39J85LKN8j39k8k9
48525D7kkO0N9j56L9P6P7l3l3P7j19o2o1J17J18j37N9n2n2K6K6Q8j09l5l3L4L5N0N0j22P4
48506A04j77J48j32O2NMm3J51l9l9Q3j13J3J2J96j30p3J24o8J27n3n3Q2j15l6J60j54M2N1
48488A39N2j73K3K01Nj30j29J83j2j6j6k0k0k0k0M4M5o7J30k9l0r8r8Q3Q4LKl7l8J22p4mm
48469H1mmq8J06l2l2r1K34l1l1K4K4p0p0J09q8l8J57l0k9Q5k41N3N3M5M5q3J13l5l4j04R1
48450H5j9j9J3J3P4P5j92NM1M2j9j9j9j9L8L8O6j30K9K8o6o4L3L4P5j21K18j09J3J4L2L2j48
48430E4M9n9J37m3m2K9K9j54J72r0q9P6P7j03j03M3M3K4K4K3K4J1J0k7k6r6R8j1j1poOOj25
48410e7O9M2M2k5k6m5m5K43q2M8j48L0K9O6j29J50m6j07Q8M5M4j18j18J29o6R4j03J51m5m5
48392F5m5K4K5P3j23J88pp4p3K2K1J45n2j52M4r0J05R5R5j86j86J10J10m0m1q9J06mmJKJJ
48372F7K9K9K9K9q1q1l1l2R8J00o3o4L0L1q0p9J54m2Q2Q1j79J7NNK1K1q9J07m2m3N6N6K2j73
48352a0J19J21j91J36j09Q7o9o9M1M1p2p1K6K5L5L5k6k7J74k3q9q7J22p3L8L7QPmnk3k18J64
48332E0l1L8L8K6K6J8J7j05R1J01r6p1p2qrM0M0O1O0j02j03O6O6o1o1K35k24M7j49L3L4O9
48313F4P0l9l8n0J46nmPj87J65k9l0l0m1m2N5N6N0N0k7k8j55J70R7r9o8o7J7J8N5N5n5J41
48293B22j05j04ooJ79j7p1p0PPn3n4K10J4P2j25k0k0m5m4J94kj64L0K8K8n8n7O3O3O4O4n9
48274A65n8J01r5j1j1l6J60j05j05O6j28L5L5K4K3RRm0J56j00R5j20j20K38q9kkJ7J7P8j17
48255H9qpk0k0llJ13q3J8J16j54n4J6J5K2K2O2O2j71J56OOj3j10J67k9k8j27J23p2q5J11j6
48236A01j13J22K5J%PPj33O4KLl7l8J45M6j33O3q2J14o8o7M6M7N2j43J30L2nj04n5n4O0O1
48216I6k1k1%JJ%JKm2N6r2J01n7M1L6L6j12Q5j15j7O9j25m0K86k40Q6K6K6Qq9J61l3m4m3l
48195B4kN2N3j32l5o6J30J26o9J88j39p1p0Q8j06J05q9J29o5q2J12j06rQJ05QQOPN6N5n2n3
48175A14RQk0J76j91MQPj7j6p0J27j67J58J6J5m6m6J3J2l6l6K7K7n5n4N2N3j6j6j27O9O7j26
48155g7J11J12j05R1K2j73J40n6jkj3j4j9j7O1O3N8N8k4k4m8m8J31o5j61J64j34J93q6q7J6
48137F6J5J5J5k2k1j14Q0R4j03l7J57j3j4ONj08j08J32J33j57M0Q7Q7j25P1o2o2m9m9N5N6
48118G0j76J49o3o3P1P1%JN0N0pqj18P9J1J2n7n8O2O2R1j06j2j1j2j2q8J06mlN4N5l9m0N1
48097A68j45J62j66j20P4P0P0q9J08K5j69N9O0j3j3O1j35K5K5K2K1k7k7LLLLM8M9M5j51P2
48078A21P2J1J1o3o3J22k06qrP9j14O1O2j36N8J96k60J47m8R1k34k7J69MNr3J02J7J7k0k0
48060D4%%J2J2q8J07llJ4J5LLK5j70P3P4J29o7l8l8n1n1K7K7j82K73l2l2k8k9K41k17k6J70
48040A94nop1J24j45N0k2k2P2P1p5p5N1N1j53M3J57l9l0l1m3m3jjj3j4J22p5j3j3m2m0j8J78
48019A23M8j49N5N6j4j4j4j4j3j4l4l4K19j08onK3K3k7k6opJ03r2m3m1J03r1jkj0J86l2l1
47999A11j9j9kjK7j68NOJ39J41j23j22J67k9m4m4J49m8q6J10j2j2q6q6J70k6k1k2q2J12l2
47981E3J64k8k8Nj91J42n3j4j4J66l1r3r3Q5Q6q6J09j11Q5j7j7o6o5J08q8P2P2m1m2l7J58
47962A90o5o5lmL6L6p4J22p5p5J41n4O9k57R2R3o0o0K0K0j3j4mJ90k42Q4Q9Q8j42N3pqpop
47941H1pM4M4j64L1K2K2j4j5N4N5k27R8QRK8K9RJ0j13Q3J59l8l3k29N4N5M3M3k4k4L8j58J16
47921H9J17n9n8l8l7J71k5j8j9m2m3P6j18K6K8P1j25Q2Q3j9j9j54J72J7J6p3p3J32o5N5k72
47902a22K19K4n0n0L2L2J30o7J22p5j73J54O8j28LKl5l6k3k4r8R6j2j3Q5Q7j2j2o9o8M9N0
47883H6j82J44l9l9M2M2j52J72J02r4L7j58J80j6j5j5J7J8R1j05p7J19mmo0o0N1N1j28O9K8
47865A01K9j72J53r1J05RRM6j50p8J17mnJ3J4L4L4j74J51l2l3j1j2RQj23K01j76J48L9j57
47846Bk5k6L7L7L8L7L1L1j9j9m9m9O9P0j84J41O8j28PPoom2m1n5J41n9n9N1N1KKj8j9K02j26
47825I4j24K00J5J4j98J29p0o8LJ99p3p3R9r7N6N7nno1o0L8L8j07j06N6N5N1N0N0N0p3p3K5
47805H6K5n6n6J51m4QQmmnnj7j8J17p9p0p0j1J85l9l9J4J4j4j5j49J76pqk8k9J31o5M4M4l7
47784A34l8n7J39q5q6klR1R2j26P1n1n2P1j25M6M6J24k02R1j04mmJ43n3k3k4M6M6J2J1j03
47765B1j02J55J55r0r0J4J3J4J3k0k0o8o9N5N5N5N6p6p6p2J23j4j4J9J9J94k63J07J09n8n7
47746H8mmK34k22j28O6j83K73l3l3J32o4q0q0J63l2K9K9l1l0O8j28K27L0j50j48P5P6P2j24
47728H8j1j1j0j1q0J15m4m2J3J5J29j97k0J75j79J7M2M2n9o0M6M6M6M6l4l4M7M7r0r0J21J23
47709A86j19j17O1O2mlQ6j10J65j62Q3j13k6J67l5l6M3M3p1p2M2M1q1J15K6j71J11J11j37
47692H5O0l8l8k3J74k35R1M6M6j5j5l6l5J3J4O4O5n0n0n2n3J6J7Q2j13RRo2J33m7m6o6J29
47672G9r0J04K3K3m6m7L6L5j60J65M4j52M1M0o1J36k4k4j7j7j7j7l3l3L5L6N9j36J53m3N5
47654A47j40L9L9L8L8j1j1k6k6j23P1%J96j15j15J25J25Q9j08q8q7L5L6R2j05l0l1o4J29j58
47636c9L7J6K14J3J3j58L8K1K2j43N4qqO2O2J%k64O2J35o1j1j1K5K5j01j02O5O4q1K44k1k0
47616A45J8J8l2l1J6J6mnJ46j81LMK7K8j12Q5k07J17J18p8J65j62p1p1Q5Q6r4r3J20J21n9
47598A18n9J8J9J4j80Q2Q2J0RO7j30j9j9L4L4j5j6ppj9j8J50m5J6J7L1L0l8l9j15Q2K1K0N
47578A33Mp7p7N5N5k6k6M6M6J0Rj47M9k4k4J15q2K9K9J6J6j76K0J6J5o5o6J68k8j48J76N9
47559A00N9klk8k9j63J62opL0j66J83j3LLO2O2n2n3n2n3O2O2m8m8M6M6j54M2J3J3N3N3k9k9
47538A19J1J1J1J1M9M8k41m4L7L9N0N1m1m2QPm0m1P4P4n8n8qrL2L2J42n4kkj5j5n7n8O9O9
47516A59j12Q4p6p4N0N1J25p1j30O7j24K01n6n6r5R8M1M1qrQ5j11jkn2n2R4R4q4q4J7J8J60
47497A88l7m0m0l5l4P6j19N5N6O4O4k45Q0QQj03R1L1L0l0l1Q0Q0j27O9K0K0j40N6n5n3J1J0
47477HjjJ34o2M8M9l0l0l0l0M4M5mnp8p7J91j35J31o4K5K5p1p2K7K7K7K6J25p1K7j69nJ91
47457B15k22k7pJ89l5l5K7K6l1l2O6O7j01j00O2O3K6K6o0o0m4J52o8o9R1j05J27o8p6J19J80
47438B96j46p8p8jjK3K5K4K5L3L2N8j39q9J04j6j7j7j7R4j03%%r8K28n8n7l6l7N0N2j69K7
47418h6J33o1j3J82k0k16P0O8klJ07q9M4M4L2L2n4n4N6j40N0N0L8L8o9o8n7n5m6J49K8K7Q3
47399A98j14lln1m9M7M7NNJ35o1j47J79j27O9J0J0n6n6j48J76J03r2l0k9J55j73q2J11j8j7
47380fJ5J6LMJ18p8j7j6l2l1N3N4Q9j08J14q3j7j6k9k9L3L2j02K24J2J2j31j30O0O1j18P6
47361C3J96j31l3l3M8M8jjk6k5M4M4j96J29M5M4p3p3L7L7m8J48k43Q2M5M6j42N4q2q3J98j26
47342c8J40n4L6j60J55m1l9m1N3N3O6j30Q0Q0q3q2qJ87k1k0j4j4K3K4Q5j11J2j83M6M7L5L5
47323A18J1J2Lj92J94j31MLl1J63%j95R3R3j7j7j9j8JJr1K34j57L8J0J0q8J08POo8o7p5J20
47303F3J0J1m8m7J59l5l4l4N3N2j28j27K10J6KLrrk8k8j38N8J1J1K2K3m8n0M8M7j3j3L6L6
47283H2PQj51M4J07J08n6n6Kj92l1J65l4l3P5P6o6o4L2L3M5M5N7j38O4O5m6m6j1j1JJj39N6
47262aq7K39L4j61J8J8M1M1M0M1j15j15p5J21J41n4l1l0J28J27r0q9q7J09j12Q4m2m3O8O8
47244A86l8l8l9l8K5K5K5K5m4m5m4m4K3K2K3K3J4J4q3q5J14J15q1J15j35O2K4K5j52M1j8j7
47225@l2l3N4N2P1j24Q2Q4j15j14J25J26j62L4K2K2nnj26O8R9r6K6K6%J%JJ0J0l9m0M1M2M1
47204A46j54J10q4K6K5n1J46o3o3L8L8j1j1m5m5N4N3J8J7J8J8q6q6l2J63n7n8K37r0nnj36
47185B5O0K0K0j87QJ84j2m8J48j15j15M7M8P1j24L5L5k2k2K7K7j6j6j6j6RQm0m0Q2Q2j5j6
47166A16j6j5o5o4M6M7J32j93K8K9J20p7n1n0J40j84p6K49n2n1J9J9j8j7r5R9L8L9N4N3j05
47147I9R0p9p9L2L1n0m8M8M8lmn2n2Q4Q6j3j4p3p2L6L7p6J17j2j2J17k09j4j4n8J37J18p8
47128F8J55j72j3j3J18p8L2L2o6o5L1L2N7N6m2m2K6K7J00k27J20p7k4k3q8J06M6M6q4q4J97
47109A51j29O7O7j17j16P7P5p1J26j41N3N4N4n8n7j17P7O8O9q3q2Q5Q6N3j43j54J71J47j80
47092C2J23p3J6J7kkkkq4q4J23p1J15J15o0o0QRj03R4j4j4j5j4J23p2j46J80n7n6l5l6K8K7
47072HK8K8N9N9m0l9j2j1R8r7j8j8j8j8o5J30K0K0m7m7N1N0rrrrj6j5j5j6M5M5j39J87m2m2
47050G7K7K7p7p7K16j11j49M6J3J2Q3Q3j26P0NNk0j9n3J44j6j6Q5Q5p9p8j7j8M4j53P3P4q6
47030G4q5O3O5K8j68P3P4P8j18J01r6j06Q8M4M3r1r0POj03R2M2M3l8l7P1j22R6r8J39J40k35
47011b0R0k7k7J04r2l2l3J01r4J37n7M0M0l1l1l2l1R3R3j12Q5P2j24j11Q5m1m1J30o6mmj7
46992D3j6l4l5J4J4N1N2LLN2N3rqJ0j85J17p9POJ79j49J06J06k17k1p4K51j89PJ54m2q7q6
46973cm3J52j16P9L0L1opl0l1O3O3j48M8n9J38%Jj83J43Pj88M5M3J37n9l1l0j8j9R0R0N5m4
46952B00M0j56l9l9J1J0p2J21j64J61m4N5l0O9o5L2j13Q1j30O5L8J37j56M0K7p0J50m6r5J01
46934A19j56n9J87qJ0J0J7q2p1J23Q1j15q1J14N4N3j50M5o4o4L7L8L7L8q8q7J36J37j76K1
46917E6R2oj24P2J0q7K8K9R1qn4J42o6j64K6K7K1K0J%%%k4k4J25K6j14Q2r0J07r7Jm2m1J1
46896B6J2P4j22J42J44j14j13R3R4r6Jj50M3j0j1N6N5J04r1Q6j11j2j2k0k1k0k1O2O2j41N3
46877D2J01r6K7K7KLKLJ7J7r7r6P0P2K2K2m5m4J88j39K9K8p3p3P7P7j36O1l3J63q2q2L3L4
46857A21k8k8J19p7q1q0R0R0J19p8o2o2k5k4OOPPPPPPPQm2m0Q9R0n6n7K1K0k8k8O4O3J5J5
46834A89p2p1K15j13j41J85j42N4Oj89K30r5J8J9J20p5p7J19r8r7J66k9r9r7P4P4J03r3K7
46817A11K8J5J5l4l4l4l4M9M9j43N2j1j1JKkkM7M7k2k3n1J45q7q7P0P2nmo6J30k0j9J02r3
46796A53q1q0J38J40Kj95j24P0J18p9onj5j5j4j4m0m0J7K13k9k24R0Q9J44j83O2O2j47M9J35
46778A91j92n3J43l7l6J3J4O2O3jjl7l8m5J50rrq5q4l5l6Q7Q8k7k6MNNMM4M3l8l9J0J0J0R
46756A27k5k5k5k5P1P0j1j1llpk03K2K1J19p7J04J03q9q9K3K2j60J65rqJ3J2QQm1m1K1K0K0
46735I7K1m6m5J14J13j39N7o6o6J24p1j0j0l8l6J20p4M4M4j7j7R0Q9j23j23N1N2LKl8l8M3
46716A07M4l4l4r4J00p6p4J15J16n1n1M7j49J08q6N9O0J8J8j8j9j04R1L1L0j1j1o0n9N8N9
46697A30L0L0k14J11j32O2M4M5n8n6N3N4ONn6n5J35J37k18k1j8j6L0L2L2L1J3J2J3J3k5k4
46678A25Q6j10M1M2q1J14o5o6K8K8k2k2k1k2K6K6k3k2j3j3L6L6k2k2k2k2N8N8j01R5j3j2%
46658A05%k9k9k9k8K8K8K9K8j4j4j24P1kkn9K67j06j05J7J7J05r0K0K0N2N2j28O8n9J38k06
46639B1J21M0j56k6k4qpJ51m4klj5j5O3O4q3q3lmP7P9KLj76J9K12j13K1K2Nj90K2K1J98Ml4
46618A59l4J4J3k39Q7J85j42J66j62nok5k5P6P6j92LJ34o1l1l3J12q1k2J74q8J09P1j24ML
46599A16j17P6j0j1J13q4K9K9l2l2p0o8R6R8j34J90rk03J59l5j9j9N4N5j71K6K6K7j0j0JJ
46580F2KJJ6J5J26p0n3n4MMN9j36K26j01R9r7j17P7KJJ4J4ppopJ2J1l7l7j4j4p5J20J9K0j14
46558d2Q0p3J21L7L6j30O6N0N0j54M3KJJ51m5j7j6p5p6O0O0J1j85L9L9j2j2N7N8N3j43J7J6
46539F7p6p7J79j6R5R5m5m4M6j51q7J06j58L8k3k4K07J1n8n8K2K2L4L4j35O1o2o0O4j30J50
46520B7m5J33j92O1N9qqJ02r4P5P5j62L4nnj14Q0J65l2j73J51J0J1j9j8p3p2J92j35k5k5L4
46501DL5L6L6O5j31J03J04q9q8M5M6mm%jj84J42o4o3N7N9P9j16j8j8J43n3P0P0j65L1r6J00
46481A31p8J18O0j35j13Q1O9j26J05J05r9R7j6j5j14Q3j7j6J30j96K2K2j08Q7M4M4k08J17
46465G4L5L4r1r1O9P0J32o5p8p8K08j19j4j5Q8j09m4J52l1l2K7j68J33o3kjj4j2K1K1K2K2
46446H1j9j9j9j9J1J0J21p5n0n0n9J37O5O6p0o9k9k7%L25j21j21L4L4P5j21k3k3P9j17NOm0
46426b2J55j02j01N7N5O8j26K4K6O2O3l8l7l7l7L3L3M6M5r1J05J9j77o9J24J13q3K1K0r0q9
46408c0Q0Q1j8j7k4k4K5K5K2K2p6J20j88OOPj9k0K8L0k4k3K4K5L3L4j38J88j25P2poj11Q2
46387F0J58j70MNR4j02J7J8m4m2R8R9j70J57j37O0l1l0n4n4M4M3J0J0k7k6k5J70l7l7K1K1
46368A03K1K1n6n7m7J47j12K14j65L0K5K4j23P3rj0LLm6m5O4O4q8J07N9j38J9J8O8j28k5k3
46349iJ2J2M7M8j24P1P2j25M8M7J2J2j46M7m0m1J79j7llj5j5rrrrJ2J3J2J3l7l6O1O2o7o6
46328@L2L2nnJ05r1J1J1j11Q4qpR4j01J35j90j18K09Q9j06P3P4k4k4j1j2r7R9j1j2j6j5N7
46308A41j38j11Q4N9O0K0K0j7j7j01R6m4m3o1K63p1p0m1J55n3n4JJJJQ5Q4j3j3kjr9r9J3J3
46287D9L3L4j62J64R1R1j89PnnM2M2p7p7J47j80N3N3K7K7k54P2P9Q1KLo4o3J16q0L3j62R4
46267B2R5j26O8K8K9r4K34j2j1O1j35k5k5j6j7R4j02Q2Q1j96J31kkr2J05m2m2O5O4j57L9k
46248A00kM7j49K8L0Q2j14mmO2O1k0k0l4l5J99j29j9j9k8k7m2J52p1p1J3J4J59l6Q5j12o2
46229C4o2P6P6p0J25j51M5j88J38KKL4L4p5J21n8n9K15j11k1k2O1j36q6J09k2k0l8J57j44
46211c4j45K10J4J40n6j29J97j35O1j6j6r3J02pqKJKKK1K2Q3j13K7K8l4l3j7j7LLj87J37L6
46191E1L6RQRQQPm1m2Q4Q4m3m3j50J75n8n7j5j5n1K74o7o6LL%%m9m9L5L6J66k9k61O4J14q1
46169E7Q2j13O6O6j01j01R8R9j91J35M5M6r9R7r5r4M5M6klN0N1p6p6N9j37L5L3Q9k37J90n
46150E9J02r3MMl1l0J16J17j64j64J99j27N4N5j23P0K8K8LLj16P8Q0j17KLj0rJ7J8NNN6j39
46130a7Q4Q5o4o4K9L0q9J06QQj29O5J60l6j62L5m0l8J10J11lmm8m8%Jl6l6L3L4J1j83N3N2
46110A8p1J24J4J5%%K1K0r9K27j16j16Q8j09N1N0k4k5N7N7m1m1K8K9L9j57j0j0J04r3NOJ06
46090A47r0n0m8J84j43oJ88j80J7O5O6q4q2R5R7o3o3n8J37r0q8qqJ77j8J20p5k4k3J23p2j8
46071A25j7j40N5J04J04k46P8O5O5k8k9l2l2r2J02%%J%Q3j13J90po5o4k8k8NNK2j74J54m0
46051B3j2j1J81j45M0L9m9n0m8m9J36J36l1l0o1J35j68K9M3M4k7k6l6l7P9P8p1p1M3M4q1q0
46032c3m5J51J8J7M5j50P4j21J67k8k5k5P3j22M7M8r1r0K09J4R6k30J0J1J30o7J83j43q2J14
46014A55kjl9l8qqMNj17P7J7J7N9N9j21j20O1O0J2J3n3n3K8K9k6k4M2M4J28o8p3p1R2R3n4
45993A19n4MNL2L3k67J88L4L4L3j63J6J6J54m3R6r9m1m1J19p8j30O3O9O9j90Nk3k4J29J29
45975A94r6r5J61l5ppMMMMl1l1OOM6j49J24J24r7r6j08Q7L7L7%%n9n7N8O0j96J28nnL9L9j24
45953c6K02j87J38k5k4LLL2L2J64j63o5o5m1J53onJ9J9k01nJ68k7q0p9K08J4j61L3J28o8N5
45934A33N4j3j2l3l4Q7k40J19J19j58L8k3k3L6L6o2o1N4N6J16p9l4l4N3N2ONJ8j77M6M7p6
45915A6J20l3l2qrn9J35j1j1k5J71j02j03M2M1N4j42LMrqk1k0k1k1Q1Q1j6j7JJr6r7P4P3K4
45893F0K5j7j7k9k8J78j6j15Q2O2O2q9q9K5K6Q7j09n9n7J6J4R7j00n0J45qqM2M1J5j80M0M0
45873H6j11Q3P1j24J48m7m8m8llJ08q9O8O8Kj93P7P8J60k97P8P9m8m8M7M6j13Q3rj0l4l4l0
45854gJ64j65K9J22p5r9R6j01R3nmJ7J7J6J7j0j1j1j1L1L1j8j8K7K7p2p1j0j2L7L7j7j8M4
45834G0M3l7J59k8k9j43J85j09Q6l0k9onj07R0M1j55P7P8l3l2K1K2L4j62qrJ61j63J07J09
45815A98p6p5j1j0L8L9n2n2J06J07j89QJ42j84J85j40K2K3J6J6O4O5o1o0j10Q6j41N3N8N8
45797A23K4j71Q4Q6K1K1j02R4j6k11J67k8l1l1J41j85J02J03j42N4q8q6M0L8R6R6N9j37k0
45780A01j9j2j1j36J89p5p5M4M5J07r0j2j2K4K5J6J7R8r8q8K39Pj90l6l5J77j9m7m8j20P4
45761D0O5O5n7n7r7R8R9r7ONj65L0N3N3O5O6k0k0l3l2O2j34N7N7l3l4O0O1j67K8J43n3%Jj2
45741A03j1L2L2m9n0P3P4j03j01K50k07KKL4L4j13j12P7P6J6J6J48m8n3n2L8L7j42N4j01R4
45722E0L7j58k6J69o7o6R4R5j61L3O7O7j14Q4K7K7rrl1l1l1l1L3L3j6j6P7P7p0p0O2O2k0j9
45702A49l1l1l1l1n3n4j8J77j5j6llR7R8j27j27J59l6qpJ00J00k23k7k6k4L4L6L9L8L9L9n0
45682A64n1L2L2J5J6p9p8P5j22K6K6J07r0o1o0Q3Q4l1l0k6k6K4K3M2M1j37j38Q9Q8J59j69
45664B8k2k1J03r0O9j25O9P1P3P3j35O1n6n6n5n6K05Rq8J07kkJ0J0p8p8J30o5o1o0Q9R0L6
45644A83L6j27j27L3L3R4j01K9K9J7J7j3j3p4J23L9L9m6m7QQQQl5l4O3j33J34o1J6J6J33j95
45624F0J86j41j21P4N4N4r9R7j4j3m9m9P4j21j37N8R9R9m9n0j2j2J14q1L0K9N0N0l6l6p2J23
45605A59r7R9n7n8N3N3j2j2JJj38N7mmN5N4l1l1n9J36p1p1N3N3o9J26K3j74J13J12o8o9L0
45586A53L0o7o7R3j03M6M7j25P2j1j0m8m6P6P8q2J14n9n9KKLKJ86j41n5n4Q6Q8j0j0k3k2O5
45565A51j32r3K32r0J07j54M1P7j20MLk3k3P4P5m6m5MMM3M4M3j52N2j44M0L8J45n1J0R%%j11
45545A2Q6j6j6llL2L2o5J30j61L6L5L6JKm7m7qpK13J7j64L2j03j02J31o4J05J07k22k6K21
45526A74j04j05R0N8N8l2l3l3l3nnonL1L1l0l0J87rj72K4l2l1J76j50o8J27j25O9M3j53N5
45507c8N4J29o8M3M3l3l2P8P8j77J8J9J9j15Q2N7N7O2j34K6K5l6l7k4k4q8J06j12Q2O4O5K3
45488B12j72n1n3K21K6j76K0J71k4j8j8J9K0n0m9M9M9p1p0M0L9j00R6kkj15Q0J9J9n6n4M1
45469D0M2K1K1k8k8NNn6J41p5p4J01J01q3q2J5J5N0N0m9m8J3J3JJQ0j15noK9K8K9K8m5m5M1
45447A31M0J11q5q5q5J29o7n4n4N5N5M4M3J6j81M0M0n1J44j5j5p5p6K07j20M3M4o3o3q0J14
45429H7m4m3JKN1N2L3L4j73K0mnM5M4O8j28R3j04K4K4J22p4M3M2k3k18M2M3L0L1QQj14Q1J08
45408B06q9M6M6j22P4j46N0ppONrrrrl6l6J13J15M1j55P8j19j2J84l7l7m3m3o7J27J19p8J31
45388B71j96j05j06K11J7k6k6K7K23k24k8L7L8j7j7j7j7l5l3O2O4l5l6JKJ67l0j7j7K7K6k3
45369A68k2n4n3M5M5l0l0K0J9JJm8m8J1J1J1J1q3q3O7O6Q6j11r0J05r6K30L0L0j56J72j27
45350I8j26M0M1o8J25j2j2j21P3J00r5O3O4J05r1k9l0n8n8N6N6n8n9q7J08N3N4j26O9p4p2
45331g1J17J18q0q0J44n1m5m6R0Q9jkk1k2K2l03J25p2J84j1ONk4k3K5K6K3K4k6k6m4m5J03
45311A08r4J58l8j24K02o1o0m1m0O6O5k31R3rj1R0j04r0K35m1m1L6L6jjq3J14m6m5k0k0J7
45292A9J7J30o6n4J43r7R8l6l6j20P3J%R2j05ONLKL2j64N6N6mnJ8J8O7O7p3p3j2j1o1J33J2
45271A31J2Q6j11q1q1J29J30J5J6q6q5q0J14N2N1k66N9N8N9o9o7Q4Q4o2o2N2N3LMkkK7j68
45251cK9L1J8J8K5K6l6l6J11q5k4k3k4k4Q7j09J9J7OOK3K3M4M4j77J48j36J90%%J02k25o3
45232BJ33KLl0k9O8j27J07q9q9J06n5J40Oj89M1M0K8K9M1M1m1m1qrR0j07M4j50O0O0OOJ7J8
45211A24p6J20K2K2k00nL3L3q2q3O4j32K02NM3M3j33J94j05j03P5P5j56J69l9l9L1L1l3l3
45193F7O1O1J59j68J39n8j47M8p4p4O9O9j3j2L7L7l2l2j09Q7l5l5J44n1o8o7R4j00J18p7m
45174C4nnmq2J12J13q4k9k8QQJ2J2r8R7J3J3N3j41kjJ44n0l0l0O9j27N0N1j0j0QQO9j27LL
45152A7J01r6l8l8J72k2jjj3j4J7J7r4J03m5m4J6J7k2k1K7K7L3L4j6j6l1l2J8J7N9N8j46N1
45132I4j76J49nk00K29L4j5j5KKp9p9O9O9j54M1O2O2ppK4K3j35O0L4L4o7o7N0N2j31J93k3
45112A23k4n3n2J04J05M8j49q0J16J4J4k01J24O8O8j94Jj04R1LKJ5J5o1o3Q4Q4m3m3N9O0P3
45093B04j23Mj91J62l2r4J02M0M1MML6L6j96J29k3k2klM1M1m1m1J4J3J4J3J8J7r3J04l4l4
45074A08K8j67J64l0m7m7K8K9J01r4j47M7m6K80q0p9N1j44J13J13m5m6K8K8J18k10J80j7m2
45056A75m1K4K4j02j01J51m4j6j5J3J4r6R8k2k1J87j40m3J54j24j23O0O0P3P3j10Q5k4k5j6
45038A28j5j6j5K0K1m1m0J28o9opj3j3o2J34p7J19j39N8j5j6J28o8j78J48N4N4k01J25n8n8
45020A0j%J15J14j18j17J93j34r2J02j6j5p6J18q8J06j17P6l2l2J22p2m4m3P0P1q9J07k5k6
45002F7j3j3O3O4J4J5r2r1l3J62P0j26llPQj75J50N8N9l5l5l8l8J1J1m7m6N4N5O8j28j8j6
44982a4%jL6L7J66k9j44N3m0l9M2M2J6j79Q9Q9q0J15NMp3p3QRk2k0PPJ70j58m6J49J2j83N2
44961GN3K5K5l6l6J21p5p5J21m2m3j7j8%J96k44Q0M7M7Q0Q0k20k3J3J4q1q1O6O5P0O9j22j21
44941e5J91lq6q5J19p6L3L4m0m0J50m5M7M7j12Q4j02R4mmk3k2J4J5O4j31Q9j06P2P2n5n5Q0
44922A61Q0q7q8q5J09j84J42M7M6L1L0j40N6Pj89P0P1lJ94q1q0J3J4j7j6L2L3p3p3J19p6M1
44903A04M2j53J71k1k0q2q1J8J9l1l1R1R2j89J36j3j3J38n9j40J85n9n9Q8Q8j95J33j07j06
44885e4J20p3K9L1J8J9j7j6j6j7jjj4j2J14q1K9L0J5J5q3q2J17J18n7n8J05r1Q0j16O4O4j11
44866F8j11P0P1p6J21j42N5OOP8P8R0j05r9r9j2j2N3N5n6J40j3j4j0k05K44q3M1M0o3o3j4
44846C9j4K4K3l8l8J79j7q2q1J27o9ppL4L5o3J32j33O2R5j01j71J53k9l0l8J57j16j16J14
44829B4J14o1o1J66l0l0l0N0j46l6l6J37J38p0J26o6o6nnl3l2J14k11j6J79J10q5l3l3J26
44811A99p0j93KJ39n5K07J1j20j20O5O5J6J6p6p6K2K2k7k7P0j24J39n7qqN7N7j51M3O1O2k5
44792A16k4q9q8J96Jj07R0J7J6l4l4N2N2K4j72LJ99k47n1P9P7L4L4L4L3q0q1J7J8J0J0K3K2
44772A50j15Q0K0J9p0o9r4J01R1j06J8J7J1J0J1J1o5o3K04j22R0j05j25P0l1l1P9P8ppN4j41
44753c7O2O3j57L9N1N2m6m5J85j1r6J00j68K7K3K3r6R8K5K5J01r6r6J01p5p3K0J8P0O9o5o6
44734B5m8J46l2l3k3J73p3p2Q5k41J42J42Q8j08m7m7j4j4n4J41k48P8L3L1pJ88j23j21pJ88
44716A48o9o9R9R9o9o8p0J26l4l3K7K7J4J5L4j61Q3Q4j88J37m7m6L6L6p5J22q7q6P2P3J9J9
44697A68j53M4P7j18j06Q9O7O7L1L0k3k2j34O4L9M0J5J5j74K3poO2O2J3J3r5r4J16J18n7n6
44678A08J04r3NNq9q8R5R6M7M7j40j38J18p7P6P7o1o2J13q3j02R1J96j31M0j55k0J75J7j78
44660gllL3L4J8J9J8J9j0j1O3j33l4J62K3j73J64l2j25P0J6J6K8K9p2p1J95j33K8K8m2m2K1
44640I3K0M9j47J8J8J17q0J0RJ82j46m5m5nmJ45j82n9J36mmQQj0rk2k2J52m5j5j6j4j5j15
44620c9K09noJ6J5q7q6K8K8K7K7l5l4J44n3l6l6J24p2p2J25q9q9K6K6J49m7j8j9L5L4j12j12
44600c4L8L8L9L8J3J2J2J2o4o4N0N0k7k6j4j4q6J09j%n9n7L8M0J5J5j07Q8J43n4k8k9j%J22
44579B07p3j46M9qJ88j11Q4k6k6Q9j07j6j7J18k08Q4j10RJ0lmR2R3nnk8k8m1m0R2j03J17q0
44560D7M8M7L5L6m9m9m8m9KJJ00J00k9k9k9k9QRj74J51K3K3n5n4J1J2J1J2m3m3N4N4k5k5P3
44539A27P3o2o2J46m9j1j1m7J48M3j54j1j1j54J70PQj67J58Q5j11llk7k8R5j01j00R4j3j3
44520A6J10q6K4K4J1J2J4J5J24p1poj29O8J0J1q8J09m2m3l0l0L8L8K5K6O9j28k9l0J80j6o9
44501A20p0K3K3q8J08J0Rq8J07m7m8O3O2q4q5P9P9o2o2K4K4J02r4j05Q8Q4j12J0J0kkJ0J0
44481I6r9R5j4j5K4K3r9R7J67l0k10J18J66j61m2m2q6J08j11Q4QQRQN1j45P6P5j15Q0Q1j16
44462H9K0J9noL8j58p3J22J42n5m2J54m1m1j39N7o5o4J09J10q0q0NNQ3j12K17K2j55M1J27
44444B44o9ppj9k0q9q8J22J23k0k0j43N4R3j03q1K43j32j32O7O8k8k7k3J73llK2K2j01R4j46
44424F4N0J93j34n2n3l2l3M9M9kkN9j37n7n8R6R7Q2j15J19p8j13Q2K1K1j28O6m3m2L3L3L4
44405F9L3opM3M3n2n2j61L4J39J40j25j24M6M7L5L4O2j35k4k5j7j8R6R6m6m5M8M9k07j2J34
44386I2o1M4M5L2L2n0n0j10Q4ppN4N5rrLLp4J21J2J1n8n7K3K4k7k7N5N4rj0LLj02R4j7j6J3
44364A57J4JKM8j48M4M4n2n2O2O3rj0rrl8l8l7l7R7R8J6J7l0l0l0l0l5l5p5J20L7j58J22J23
44343B03j44N2K3K3k5k5J2J1O2j34k4k4R3R3j19j19N5N5OPl5l4J13q3O1j34L1L3J18p7L3L3
44324A40j1j1J00r7l4l4J50j77l1J64Q2j13j38J87n6n7kko2J33l3l2J39n7NMpqooj29O8O6
44304A35j31P4P4l6l6J4J3K5K5n7n7J1J1J1J1l7l7J2J2%%m8n0J23J23n6n7k3k4P5j20J23p1
44284C2q9J05O2l6n0J45k88J67K1K1K0K0p8p7J04J06o4o3Nr1J58l7O2j33K8J27j62J66o7L0
44267A44KJJ9j75N9N9NNn4M5j03K25r0j87J48m6J30o5M5j51J6J5J01J02q9q9LMMr3P6j17P3
44247B2J73m8N0n6n6j4j3J17q0k5P4o5o6L9L9L0L1j2Q6j17Q0l1l0P3k4q6J10Jr7rrq8K38j10
44227A27j09M7M7O0j37k3k3N2J50O7k59J74j52l1J64j5j5m0m0J43j84npP0P1L3L3o5o5K0K1
44208A09K1K1onnon4n4L1L2N9j37R2R2j68J59l7l6M4j52J22J22p2p2K6K6L8L7k7k23K05J0
44189A92j01R6j7j7n4J43j59L7o1o0M8N0J35j92pqP0P0l1l1j0j0o3K65j93LJ9J9j8j8l1l1
44170C5P9P9j40N6O8j28o4J30j86J38Q4j12J9J8J4J3O3O2j26j25J47m8k5k5O1O1nonokklk
44150A17J6J7j43N3M8M7n1n1J51m6mnJ15k12pqj16K09L9L8r5J00j20j19J89oO8j29N3N3p3
44131A28p4J5J5J4J5k5k5J2J2J58l9rj0j3j4j4j3KKK3K2j75J51J6J7O5O6j14j14m9m8R7R8
44112A92k3k3K6K5rrp0p0J20p6kkq2J13rj0J35o1L2j63J37o0N1N1j62L4R5j01j20P3L4L4k1
44092G9k2P7j19J47m9M9M9l6l7m9m9J22p3m5m4R2R4p4p4K21j06J07r0k2k3l5l5L2L3J06r0
44073A36j08Q8l5l4JJN1N0%%o1o2J00r8J4J3N8N9k4k3j6j5j5j6J9J8K4J23j41N5j17j8R5j00
44053B2L4o3L7K35j75J53j08rO6j30N9N9j01r9L7L9J12q4p2J24N7m1k8k7l4l4L0K9ppn1J45
44034A68m7m7J09J09o4o4n7M2K56k02p4J23r9r8K9L0k0k0l6l6M6M5n0m9O4O4m0m1l5O4j16
44016d6P8K4p3M5n1K61o5k6k6j21P6M4j52M4M6P6k2O3j34L2L3O3l5J42n4j20k2N1N1r0r1P5
43997G6P4m0m0m9m9P0P2p0K7J69j58j34O1P2P2O2l5j61L7k8J69K2j75J63l4j69J58p2p1K6
43979D5K6J52j75M6M5M4j53N6N5OOk3k3j20K06k7k7k5k5O4j31K58o9o1o1L8L9p2p3J33o4j00
43960a0R5q4J12l4l5j3j3J46m9LLLLr5J01m6m6n3J42o6o5N3N5J15q0J7J7NMq4q4J4J4M5M5
43939A35o5o6J34o2jjj9k0l2l1J31o4M7M7PPPQj7j8LMj58J67j6j6QPN7N6n7n8q2J13J44n3
43917B46k76M8O5O5j23P3L5L5n1n0N1N0KKq4q4R1R2j02R5o4o5L1L2j8j7M1M2n7n6m7m7J36
43898I1j89J15J16o8o6N4N5N5N4j00j01J08q8j6j6k7J67j30O7lmJ59j69l3l3L7L9L9L8n1n1
43879D9lkJ32J33l1k28j80J44o1J32k6k6Q5Q5p5p5q6J08k8k8Q2Q3o0o0L9L8l5l5J3J4k2k2
43860E4Q8j08J03J04j38j37j2j2L7L6L0L0L0L0l5l4n9J37P4j23R8r8O5j31l2l3J26J27n0m9
43842A18K2j72J44n2l3l3J17J17r1r1QPQ3Q2j91OM1M2K6K6j76J50r4r4J01r4J6J5N4N5N4N4
43823B17o3o3j4j4j5j6J07q9k9J68p0p0qqP4P3l1l2NON4j43P9j18P2P1N5j41L3L3M9j47KK
43803B9p0J24nnj27J98j10j09Q9R0K0J9j76J50jj96J57l7K8K9J6J6m7m7L4L5k5k4J71j55j16
43784d5P9klK0J9J9J9NNj06R1L1L1j48M7k5k5K4K20r3r3j1j1R8r9J3J2N3N3k9k8klkkl7l7
43762C8K5K4J42j85n0n0J07J08j16P9K2K3o0n9R7r8m9J45j0j1m8m8L1L1l8l8j05R0K8K9JJ
43743E6N0N0l7l7j7j6j00K24P1j26k5k4R7R8k84M0P1P0k0k0q1J15L0L0r3r2J61j65J9J9l4
43725C0l3LKJ30o5k5k5RK04j18j18L7L8K34r3j93Lr1J04K6K5L7L8K0K0j84J2J32o4j11K13
43706A97j05R1l5l6l9J58j33j31J02J03N5j42J37n9j0j0k9k8j50M5J96Kj22P5j60L5kjm2J51
43688A13o7J28p6p7N0N0l3l4P7j20R8R8k12J13J6J6m6m5J3J3J3J2j6j7k9k9J21p5p4J20mm
43669I3m2m1R0Q9j91J33q3q2J45n1ooj04K22l2l2j1j1j2j2L7L7m5m6J75k1j15Q0l0l0j45M8
43650AL8L7o2o2L5L4K0K0k9k9qqQ8Q9q3q2J24J25nl32rJ85j17K08j71K6J2J2K5K5o1n9j33
43631a46O2J85rJ5J4l5l5l5l5R7R8j11Q5j0rn9n9K04Pm6m6m4m5j54M1J12J14r1r0k7J68J1
43611A27J0n9n8K7K8R8r9J2J2P5P5k08J20m5m5O2k65J9J8J69k6k0J77j09j08P6P8Lj91J98
43594A51j28J05r1L2L3r0J07K3K4n0n0j05R0qqr5R9p1J23l2l2P9P9nmJ55l02OOP5j20J69k6
43574A39j36O0N4N5J7J8n9o0k2k2Q6j09O1O2j54L9R0j07Q2Q2j39N7J7J8J7J7L8j58O2j33M0
43555A2M1K9K8l3l3J6J6o3o3J44n2J1J1N9O0j62L4L4L4j32O2N1N1J7J7l2l2M0M0M0M0q7q6
43536A12l8l7O2O2j58L7O9j27M3M4OPj15P9J01r6J37n8m8m8J32o3m0l9O2O3l0k9Q1j15KKl9
43516B1J58L6L7j76K0K7K6p5p5M6M7m7m6Q9j05N2N4O8O7r1r2Q5j11%jj9k1O0O1rrj0rJ3J2
43495H3J2J3n5n4N8O0J0J0j37N8p6J19K1K1q2q2O4O5o3o2R6R7j15Q1p8p7L8L9k2k2J10q7K4
43476F7K4NNO7O6j29O6n6n6J44n3k5k4j3j3j47J78n6n6P8P9q5q4J06q9j0j1J11k14Q1Q0j23
43457h7K03n4n4M8M8K7K6J5J4j0k05O2O4j13Q1k8k8J45J44j27j27KJ00j27P0j07K19nj03m3
43439E0N5j09Q5o5L4m6K81j38j38J42j84J10J4j37N7rQ9O2j34J31o6L9n9J8J8r9R8m7m7r2
43421h7K34j47M7O9j26K6K7J4J5K7K7J5J5j3k08N3J50M3n4J2J3m7N0j21P5L1o7%%l4l5J5J5
43401C4P5P6j43j42J42M5N2j44J31o4M6n1n2M6M0n7J7J7J2J1J4J5J4J4n1n1kkL9L9j0j0J8
43381A18J7J2J1K7p1J01r6o1L7J01r5j90J36R9r6JKj1j0N7N6p0p0J06r1J30o6N8N7lmj1j2
43362A69j25j25N9N8N9O0qpN4j43M2M1n2n3L3L2o6J30j70K4P4P4K0K0m9m9p2J24n9J36n7k52
43343g8K9K8J91j34J84j43L4L3k3k3o9J28j05R1O4j33LKj42N4N6N8J%N0j46J21p5K3K3ONO
43323A19OJ1J1kjQ0j16O4O4P3j24k58J97r4J01k9k9LMLLQ2Q1j43N2p9p9R3j03R2R2o6o7N8
43303I9N8j35O2N9N9m4m3n1n1K15j12lll6l6R1j04m2m3L1L0J05r1j02R1J30o7K0K0N7N6m0
43284A80m1m0m0l8l6J54m1%%j3j3%Jk9J68n8n8m6m6J6J6J6J6M0M1p4p4L3L4j6j6K2K2P1P2
43263B23m5m4l2l2j25O9P4P4l2l3j30O5K7K24k42m5J06q9R5j01K4K4L3L2j16K11j66L1J8J7
43245A15m0l9J50j77N7N6p8p6O8P0j1j1j1j2O3O2j38j37K38q9j6J81q5q6j63J63p7J17n3n2
43227a1Q4Q6M8j47j4j5N5N5j08j06oJ90qpMNL2L2j27O9j06j05Q6Q5K5K6K6K6NNj42j41Q0P9
43207F0l0J65n0n1P1j24J2J3j34J91qql6l7KJJJL3L2m9n0N2N2o3o2R4R5n2n2K3K4K3K4J2J2
43185A87K5K4j46N0o0o1P3P3n4n4R3j04n4J40p0o8N6N7L0L1j17j16O7O8J17q0Q4j12N6N5k01
43167a1J24q7J08m3m4j65J60J4J3L5L4PQj87J37P0j27O5O6j49M8K0J9PPo3o3m2J53Pj89J13
43148D5J14p9p8K6K5k3k3M1M2MNj42N3N8N8l3l3LML3j63j7J79J2J3k28R9K17j09N8j38N9N9
43128A41j37J90p7p7pqk9l0Q3Q4n4n5K7K7MMO5j30L0L1l1J65r6R9m8m8j7j7j7j8jkj4j4J05
43107A28r1K0J9L1L1onj06R0O1O2m6m6m5m6R2R2q7q8M7M6j5j5j75J50m6m5J23p4q5J10P0j26
43088B5Q7j09J47j79Q4Q6j67K7L2L3K1K2p7J19j18P7M1M1j05R1r3J03K5j72o0o1K34L8p6p6
43070D0P0j25O5O6m2m1PPj3j4K4K3N5j41N0N1JKm8m6j8j8J9J9J34o0l2l3j2j4L4L6j8j8M3
43049E3j51J27J28M6j50klO7O7k2k2p1p0lml2J63q1q0R7R9R9r7l5l5rqrrM1M0p4p2M4M5M5
43027A22M6o8o9J4J4N8N9K1K2j37N8o0J36J04r2n1n1M5M4l7l7j1j2N0j47j4j2K2K3J1J2P3
43008A36P3k24k8J06J06l3l4k1k1m3J53p1p2K7K6j32O2rqP3P3N0j47P9P9m8m7m7m7J2J1O1
42989I5O1l4l5r4R9M7M8j33j32J77j8M3M3N9N9k07J20j2j3j88J38R6j00p9J17k1k1n8J38j54
42971D1M2n5n5Q7Q8n9n9Q9Q8r1r1MLMMN3N3j06j06J72k3q4J10O5j31P3P3j46j44J43J45j99
42952a2lP7P9j66K8K05j22J44n3j1j2j4j4j4j4J9J8J9J8O3O3p1k67R2R3l4l3J5J5o6o6K5K7
42933B8n5n5L6L6Q5Q5p2p2J20p6%%j2j1M2M2ppL7L6m4m5K7K7n5n5R0R1p8p7J75j52j7j6N1
42912A02N2l1l0k4k4k4k3N6N8j2j2p5J21j00R7q8q6R5r8n4J42K1K0OOooJ45n0k17J08R7r9
42892F7onr4J00k2k2P4j22L5L7LMN2N3klo4J32j14j14J66k9j16Q0P2P2l4l3l3l4K0K0n0m9
42872D1p1J24q4J13j68K8J21p5Q8Q7p1p2K2K2l9m0J89rj55M1M7M8j33j32K10J4n6n5LLJ13
42853A54q3m3m3J36o0K6K5N5j42o2J32J1J1k6k5K4K4n0n0o5K60k35R1N4N5j26P1J0J0M2M3
42835B24m0l9ppR5k30RJ1j0rO5O6O2j35O1O1o6o6O3O3J4J4n3n2K9K9j3j4l4l4J65j61j04j04
42815a47K69P3Q2j14n2n1j66J60PQq2J13N1N2j8j9l4l5J20k06j13K11j13Q0P3j24kjM8M7l4
42796H3l4l3l2LMR4r9N7N9Q1Q0j52j51m8J47N8N8j82J43m0m0N2N2rrL9j57KKk3k2J35o0k4
42776C4k4P3j21L7L6K5K5m5m3L6L8n2n0L11j5n3n4QQl6l6n3J44j15Q0j7j7m3m3J66l1n9n9
42756E5q3q4K13J7L0L0p2p2k2k2nnnnQ7Q9j19P6k2k3KKn2J44k8k8O1j35m8J45M7j49Q3Q4j66
42735B0L0R2j04j21P4J11q5P2P3l8J58k08j1JJo3J34K3K4l1l0O8j28R5j01M7M6o0o0L8L9L4
42716A40L4j98J27qrL3L2k03J23L7L8m6m5n7J38kjn1J46j01j01P5P5O2O3j01j01ppJ27j99
42698A3K7K6OPllllJ9J9l1l0O3O3m7m7P5j22j1j1MLqqJ42n4J43j84N5N6o3o3Q1Q1p0p0j01
42676d9R4K1K1J61l5j0j1j23P3l7l7o0n9p1J23O6O7q5q3Q2Q3j90NJ27J27k3k4l8l8l8l8P4
42657G5P4j35O2j8j9J05r2noK39k18klJ8J8q6q4J75k1Q8j09JJr5J00j0j0jjj%L2L2j6j7N6
42635A27N6l0l0n0J46j8k12J04J05j93LO9j26Q0Q1R8r7J2J3L0L1j9j9p4p4K4K5M2M2j05R1
42617A32j26P0K0K1J1J1l8l8K4K5J47n0j78J9l5l4p2K55k22J03J40n5o4J33k35R1j9j9K2K18
42599B57j41j40K27r9j46J78m7m8N8N9k0k15J66k8J04J03k48n0R8J00j62L4l7l6P3P4q4q3
42582e3j8J77r9R6jjlkn1n1O3O5q7q6k9J67k9k9q6J07kkk2k2J61j64L7L9L0j65O1O2J%M6M6
42561A56n3n2LLN1N2m0m0k4J73l02J54QQj4j3j3j4P0O9J6j80N2N2j07Q9j20P4Q8j08k5k4M0
42541B9M1J11k15O6O6mlq1q0K55k01J04r0P0j23P1P1Q1Q1q2q3k3k4Q7j10L6L6p5p4J01J01
42523A39L6j60J23p4j2j2j2J83k20k5K35r1POm4m5n5J38o7o6J08J09l9l8Q4j12j25O9L3L3
42505A06K9j66o9J26J%J23p3k4k4Q6j10n4J41r2r0J35o0M9N0m9m7pJ87O9j27r5J01j54J71
42487A33j22P4O3j32L9L9M2M2N5j42K6K6J37n9j72K4j10Q5N6N6l0k9onJ05r1NNk0k0M8j48
42468b6J69k5J3J4j30O7J43j83r7R7qpP8j17mJ92k8k8o2o0n8J37j7j8M4M3p7p6J02J03pop6
42448I2p6n9J35J23p2N8j39QRj3j3p3J22J8J8N9j37K8K9k0k0j14Q1RQJ03r3l2l1N4N4m8m9
42428A9j9J74o9p0m9J46j23P4m6m5MLQ0j14P5P7l9l8L8L9j68K89k87M0J79j47N7N7m0m0J93
42410B50j34rrK0K0kkk05J19J88j40j7j8M8M7j45N1M0M1o2o2K5K5k4k4j0j0rj0Q0Q0j3j3L6
42390A52j59O4O4n2n2lkP1P1m3m3n4n2R2R4n0m9L2L2q9q7J35o0O5O5o2o2N5N6k6k7J0RRRk9
42368H4k9J19p8O6j30k7J68M4M4p9p9K07j19j07Q9j89J36m7m7J24p2j0j0O3O3j17Q0j05R1
42351A33j17Q0l2l1R2j05M9M9p8p6k4k3J02J03q6J11o1o2J21p5p5J20qpj05R0KJJ4J4n9n8
42332aj0J85q5J11k3k19J29J30j93LrJ87n8n8PQo6J31P8j18NMq9q8N7N8RRRRm4m4J03J03k4
42311B06k4j1j2o1J35k08J19KKk6k7LKj81J45p5p5K18K2J6J5m7m6m7m6J35j89O2O2P5j21j54
42292a31J71k5k3K2K3P2j24J74k1k04J21NNK5K6k8k8k8k8K9K9J15k11M0M1K1K1q9q7J39J40
42273A92l5l5m8m8J34o2O0j36KKk3J74l0l0N1N2k32R3QPj6j5l7l5J86j39J05r0mlj6J81j95
42254A8KJ61k96J34J35n7n7N4N3n7J40j19j18J01r4P1P1j00R5j9j9m4m4j14Q1J45J47j51M5
42236A64M5j51n8n9R1R2p8p6j3J83j48M6M7M7MMK5K5j36J92j52M4M8M8k14j7J11J12j18j16
42219hJ26o8ppM0M0M0j56J04r1n4J41J3J2p3p2O7O8OOK4j71J45n0O4O3m7m6m8m8j1j0J85r
42198A68n0n1m1J55n4n3j2j1j2J85k04qN8N8n8n7nJ92m8m7l5l5P4P5k4k3p0p0L9M0p6J18K2
42179A40j74O9P0m0m0nnR3R3q0q1NNR1j05NNQQn3n3J55m1m0m0J42n4m2m0J12J13n0n1QQJ42
42157B78j84m6m6M4M3j51M4M2M4j20P5JKJ33o2kjk2k1J38n8q4q2J8J8j7j8j7j8Q1Q3k8J68
42137B35p3p2N4N5ppqpo1o2j2j3jkM8M8M5M6M2j55L6L5n9n8n3n4O0O0N5N6p2p1J15q1q1J14
42116I5j5j5J08q8k5k4l6l6P1P2j0j0O0O0O4k63L3L3m8J48p0p0N7N7M1M1j19j18J02r3J77
42098A79k0m2m2O0O0p3p3RRqrqrL2L1j7j8N1N1j41N5J9J9o3o1J25p0N2N3q7J10n0n0l1l1N0
42076F2N0J4J3r6R9l0l1r8j00J54J55n8n8OOQ7Q7j16j16J21p6k6J70j5j4j8k14J20p6O2O3
42058A27o1J36q9q8NNj6j6J43n3P2P1q8q8m2m1n0J45Q7j09J3J3j7j7J29J30n1n0k34R1K4K4
42039A05M4M4l8l9l8l8k7k6M1M3R0j06J14q2k1k1M8M8n5n4j7j7J25p1LLj13Q1K1K1J3J3k4
42019G0k4p0J23J05k22J39n7o1o0J81j3o3o1J35n9N0N1j23j22n4J42QRJ31o5K0K0QQm4m4M
42000F2NK3K3K3K3l1l1l1l1L9L9M0L9m6m5MLm5m5P7j17n9J37o6o6J45J47j89PJ01r6J5J4P4
41980A42j23p3J21OOM7j49K6K7J5J5R6R5j50M7j62L2j6j5Q2Q3o4o4L0K9L0L0l9l9J21p6pp
41960I6O2O2p3p2RRp5p4J04J06q1q0JJN4N5K7K6j77J47k4k3j14Q1qrK30k28k0j8P5P7k20J04
41940C0j1j1l9l9J31J32j5j4k3k4J4J4Q4j13n1n1K2K3l9l8Q4j11M7M8N6N6k5k6l4l3M7M8l0
41920A09l1J8J8j5j6Q2j14J32o5q9J07R0j06l3l3j3j3n3J41j33J91j59L7n5J38M1M1k9k9k12
41902e3J13n1n1Q3Q3r5r4L9L9P2j23J6L41j11j10K4K4l9l9o7J28q1q0R0R1j73K2K6K6qqNN
41882D4m6J49L9L9l1l1kj98J10J11j13j13Q8Q8j35O0%JL4L4j47J77QPj53M3N9O0J38j89j03
41864B8R3p4J23R4k32PQJ34j92n8J38J9K0j08Q7l6l5J13q4J38n9JJN1j46J9K0n4n3J10q4K5
41845A4K5J3J2%%J64l2q4q5P6P7j32O4P8P7p4p4l7l7o1J34J1j84L6L4L7L7j2j3O2O2l6l6J4
41825A30J4q4q3K1K0M2M1j48J76j40J85o1o1n2J43k8k8p7J19q6q5J22p4J32o5M6j49K7K6J5
41807C8j80K34L8j5j5r2J04N5j42L3L4J06k19O5O5M5M5j10j09M0M1J16q0J7J8M3j54n4J39
41789A06j6j7j14Q1P8P9j50j50J60l5K7K6k8k7K1K1K1K1Q2j14n6n5L0K9RQo0o1K54p1K6K7
41770A52r2J05o7J29j50j49K01Nm1m1M4M5PQr0r0J09J10n3n4M7M6n1n2N6N7O8O9k33l7K9K8
41751A15q7J09n0n0O1O1l7l7n1m9M7M8J4J4m8m7R8r8J22p4lmj5j6nmJ05r1j1j1k2k3R4R6l
41730A48km9m8%JmmQRj00R4J81j46j23P1N1N1j88OJ24J25l4l3l4l4O3O2j01j00O5O6r8r6J16
41710D7J17k6k6j76J49l4l4J7J7J7J7ppj9j9J37n9q7J09k11J14J73k4k30R5kkK5K5K5K5n6
41691I0n6K6K6qrJ02r5ONm7J48k02J23O2j34PQj03R2n2J42P4j23K1K0P0j27j9j9J40j85J56
41672A39l8n9J37j4j4kjp4p3J52m5l3l3J47m9n7n8R0R0j28O8j03R2llj74J51l4l5J70j57K0
41653F9J9J10q7m3m4K10j18%jrrj54M2l2l1J65l0j3j4J14q3K7K8L0L1j17j15Q1Q3JJRQn3n3
41632B2R9r7J3J4Q8Q8o0n9q0p9K17j08j4j3P6j19N0N1j1j0OPo7J30N1j46n0J43OOL4j62J28
41612A54o9K5j70J00J01j97J28j21P3P7P8j27O8m2m1MMN3N4o3o2jjl7J57k1k2J86j40noK6
41593A63K7m3m4j21P4n3J44J78j50O0N9k05qM1M1j24P2J58j69j40N4Q3j11M8N0j2j1j8j8J1
41575C6J1J60j68m4J50p8p6J5J6P2P2q8J09kjn1n1J21p6k09J15J26p0k2k1J2J2J2J2j4j5J08
41556A73q8j05Q8r3J01P7P6j89PJ72j55p2p3N3N3J15q1j0j0L9M0r0J07mlj5j4j5j4O5O5l2
41537A68l3k3k4J00r7j26O8P7j18j01K25r3J03L0j66J39j85M5M4r7R7%j95J43J42K6j69L7
41521A7L7M7M6o5o4J34o2J34j93l9l9L7L7J4J3JJP4j22R9r7N1N0n9n9J42J42p3p4p4J23p3
41501A06p3m5J50rrRJ0llN6j41K3K19j10j10%Jn7n6J05J07o3o3K3K2J1j85J53J54r3r2P1P2
41482A80m1m2m1m1l7l8O0N9jjkjN7N7m1m1k6k5m9J45N1j46J25p2J52m4l2l1j45M9L7L8qqm5
41461E2m5o0J35K5K6ONj04R2j4j4J0J1j12Q4k6k6L1L1M4M3j67K8jj95l8K88p1p0O9O9k9k9
41441D8k7k6k7k8Q5Q7o1J35j58L8K5K6N0j46J12q5J05r1k50K06Q0P9j62J66j53M3J74k3j61
41424F1L5kkO6j31P7P8mmk08J18J37j89onJ49j77J7J8j19P6LLJ91nn7n8N3N3j23j21K07J2
41404A43m1m1j8j8O7O8J9j76M4M4j23P2j%J64l1o8J28j63L3p7p6J16p8J40n5K7K6l5l5J0J0
41385G5RJ0l8l8J53m2k6k6l9l8N2N1n0n0m1J54P4j23K7K7j3j4j49J75pqJ5J6J5J5o0o1k3k3
41365aJ33o3J17k08O8O9%jjkj11Q4n1m9M2M4PPj03R2PPr0J04n7n6m0J55k2k2KLr0J04O8j28
41344A8o2J32k7k6m9J45j3j2kkr9R6j30O3J47n0j96J29J39n8j09Q7P5j21J1J0L5L5J5j81M1
41325D1M3J1J1J10q7J16p9j68K6K05k51R9R9p0p0J1J2M4M4mnp1o9J0J1M0M0Q0j15r1J04r1
41306a4J04J05r2onq1J16j1k06J84j1j37N7L3L3mml4l4M6M8K1K1p3p2J36o0L9L8Pj89K18j09
41286F4k1k1J38J38j00r9J5J4QQPQn3n4K9K8n4n4K8K7l9l8o3K63j69K8O0j35NJ99j34O2m3
41267E2J54j03R2nor1J05r1J05k2k2j77J47l5l6J5J4l4l5%%O9P0M2j53p1J24j8j8o7J29j2
41248A22j3%jo5o5j6j6P7P7m9m9J40n6N4N4k9k9r0J06QPj07j05J04q9O8O9l1l0N2N1q5q5K9
41227HK9M9M9l2l3j1j1j20P3L5L5J09q8KLj93J32j9j8k7J68m9m8q5J10m2J54m7m6J54j72J2
41208H1J2J0J1l9l8NOO6O7j54M2J64j62n5n4J36n9J24p2K6K6k0k0o9o8J12J13m6m6j95J29
41190C3J06r0L2L2J9K0o4o5J8J8J0J0K2K3j11Q6J35o1k4k3j6j5j51J73rrllo5J32jjJ1J2q4
41169I7q5J21p6m6J51q6q5K2K4r8R6N1j44J57l9J40n7k8k8q7J08jkk3k3k4k3M6M7M2j53R8
41150I2J00k8k7L2L2m9n0LLo6o5K52p3o9p0M6M5p7J19L5j62J32o4m1J54j15j14O6O7O2j33
41131C7k0j8O9P0J7j78R0R1m9J47j31j30J59j67m5J50N0N1n2n3MLrj0P3j25j3j3O0O1l3l4
41112E2J11q5K5K5o0n9J85j1j42J86j71K6k3k3K5K6M9j46J09J11j00j01Q0j15J47m8JJk3k2
41094C0k3k1P0P2K2K2j9k0P9j18P6j19k2k1P3P3J3J2L9j56n9J38l7l7Q5j10J14J14j81J47
41076B36m6m5j3j3m9J46o1o2j%j%n8n7L9M0J9J8l0l0k8k7J80j5KKj0j0n8n8M0M0L7L7j10Q6
41055A40j08Q8j0j0k5k6k5k4M8N0M9N0m6m7m6m7P7P6k1k2J0Rj18j16L06j50j01R4p4p5J00
41037FJ01m1m1J42j83L9M1K0K0l7l6O1O2j47j46J46J47k7k7j4j5j11Q2Q4j13nok9J66J%r7
41017D3R9k7k7j5j4k4k4J35o0m1m1N7N7j15Q2k36K19O4O4O0j37n7K69r1r0o7o8L1L0POopR8
40997A74r8K4K4j09Q7k05J19P8P8J3J3j65L1L9M0k14J12K23j04j06R0m1m1n8n7J17J17j42
40981C9N5n6n6N3N4M2M2M6j51m0l9M3M4L1L2O1j35l7J59n1n1j72J52k1k1J58l7K6K6l5l6k4
40961A01k4o1n9k6J70l7l7KKJ83j4k24J01j54M1O5O5k0k1J7J6q2q1O8O7J9J9j5j6llo3J32
40942A28q9J08l4l4rj0p8J16PPj2j2j1j2J4J4J24p2k4k4K5j71N2N4m1m0K3K2q7J08J8J9m3
40922C6J54O5j32qrMLMMK4K4k4k5l4l4M8M8o7o7Q0Q1n3n3K9L0n8n8rqN0N1N2N1j04j03J53
40901A45m2llR6j01qqR0j05J10J11m9m8j05j04O2O3R9r6l6l5N2N1LKl2l2j05Q9J20p7RRj08
40880A4Q8Q7j08p2p1K05J0qrk0k1M8M8j85J42j7j8J6J5j88PO3O4j79J46j%J27o9qqnnn4J43
40860A77j09Q7j21P5%jJ2J2p4p3M0M0j08j10K13J7j0j0P9Q0k08J18mmj10Q5M9j47o2J32J34
40841A99o3j76J9J08J09m1m1j14Q1Pj88J33J34M7j49k6k7r0J05P6P7j9j9m8m8j16K08J4J4
40824A66J35o1j76K1m2m3J94jo7o8J13q3M1M2j75K0R4j03%jJ62j64l0l0J1J1J1J1O3O5O0j36
40805D0K3K3n1n0J29o6mnk5k4P6P7K5j71N3N3M3M3J13k14j7j7J2J3K8K8j19j17J87J88j23
40786A51j23mmJ88qr8r8l9J54L6L6m5m6N5j40l0l0N4N4n6J40k7k7j5j5J8J7j53J72j14Q1M
40767H8Mp6J19P0j25P6P7k10j3M6M7K3K2j02R4o6o5N9O0L8L9k68J88k0j9j0rl8l7K20k36J43
40748A19n3jJ94k01oJ0J0L4L5j33O3m7m7Q7Q7KKj12Q4K4K3J7J7q1q0K0K0Q2j15k2k2J25p2
40728F3k4k4O2O1p4p3O8O9J43j85%jj9j9Q0j17J48m7m8m7Q1Q2j91MP8P8ppk4k4J3J2N0j47
40708A4r6R7qpqqK09J3m5m6M2n5j90J36P8j9O8j28k2k1n2M6R7r7k4P2j08Q6nmp8J17O3l6l3
40687D8l4rR0K3j71L64r3j50j50M9M8J5J5J4J5K2K2p6p5P4P5j6j7n3M5J13q4r2J03M2M2j66
40668C3K9m4N4O9k9L3j63J27o8J34o2J1q8qpJ53m3l1l1L7L6j2j3l4l4K1J19j66L1K8J26k7
40649A81j26J20k06N7N7K5K5Q4j12J70k6j89Qj28J96r7JJ19K1n0n0pqK5K4l7l7J41n5q4J12
40631A54j47J81K1p7m2N6n4n4j2j2J6J7J31j95O9P0m2m3P3P2l6l6J3J3j7j8r1J06O5j31qq
40612C4o7o8O7O6J71k5j19P7j99J27l2l2k2J72J4J4q7q6J05r1j6j5qqK33k22M5M6j07Q7p0
40593a6J24K18j08n9n9j8j8m7J49q2q3J55m1MMk0k0J19p7j58L7L1L1l8l7j%J10q6N1N1p2J24
40573A68q2q3J55m2n4n4R3R3j17P9j9j8r9R8j3j3q0q0P8P8j70K4J38n7L6L6n8n7J2J0J26J26
40554B54q4q4L1L0k7k7k7k6L8L9L9L8l6l6J3j82J44n1M7M7n2n1R6R6n3n2N7j38l7l6J08q5
40535gL1L3k9k8R6R8nmj69K7L1L1LLj44N1qJ88k52P3J72k4j39N8p5J21m6m6J78j50j4J81j46
40516H9M9O2j34N9N9j66j65J56J57k3k3K2K2N1j46O0O1j4j3K7j68K3K3K1K0o2o0J02J03o4
40498A28o5p1J24J3J4n2n3L0K9m1m1j01R3M7M6RRj5j6j6j5O3O4r5r4J24p0N2N3j18P9l2l1
40478E1j6j6K18j10L7L8J7J7l4l4r6J01J2J1p4p4m2m1J65l0j3j3j34O0L6L7j%M1M2n7n6KL
40458D7j0j0J62l5rj0j35N9J47j81o9J25nnM3M3j21j20R8R9J73j54Q4j12L9L9k17k2J40n5
40440B8K1K1j26J99r2r2J35o0j1j1Q8j08J25J26k33R4L3L3m5m5k7k7N0N1J10k16J7J7P4P5
40422B04k4k4l8l7J1J2k2k3Q9j08L6L6o6J30j66J61j21P4j01j01O2O1Q8j09N1N1m5m5J19J19
40404B74m3m4n6n6P6j20K48k10mml2l1J14J16P0k56j4j3j06K19j69K8K2K3J02r3J7J6m5m5
40386a6N1N2N9N8j05j04Q8Q8j0j0j10j09J63l2J2J3j%O6O5j43N3j8j9j8j8J66l1j8j8k3k2
40367A09Q8j08LMM0M0LLq2q3k7J67N7N8p6p5p5p4M0M1O2O2k52P5n6J38L6L6j24K03j24P2o
40348A75nj04R2l0l0J18p9K0K0l5k31J07J08j0j0j0rK7K7q3J13o4o4j1J86O1j36o1o2M3M4
40329A07j8j8J32o4p6J20M3j54J8J8L0L0q0q0J60l6K5K5p1p1M4M3j7j8R3j03l2l2J48m8j3
40311A05j2k5k4LKK36r1j34j32J67k7k5k4q5J10q3J12q3J12j21P4R1R1j45j43J56l9j16P8
40293B8m3m3O4O5q1q2P6P5M0L9j47M7L9M0Q9j06LMK3K3n9n9m0m0QRN9O0p1J26J75j51QQj35
40272E1O2JJJ2J3l6l6J0J0n1J45n5n5L9L9j01r9R0R1p0J26P7j19o3o3J17p9K8K8o6o5K3K3
40253B8K4K4mmM5M5n2n1L0L0j3j3j3j3k4k5J60j68K0K0O0j35O1O3m9J48j13Q3j6j5o3o3j2
40233ej4L9M1rqonL5j60K11j14N7N6J3J3k5k4q2J14LLn4n4n4n4R8R9m8m8M5M4QQq1J16NNm
40210A64mj38J88l5l6j37N8J09q8L5L6j8j8j8j8J3J3p7J19j73J51k0j9k4k3l5l5J59l7K5K5
40192A42mmj02R5j02R4n3n3K8K8K8K7%jO0j35qpR1j06M0L9K8K7j3j2p4p3J37n7Q1j15KKk3
40171Gk2R3j02K11j15j57J67P8P9r2r3k2k3J64l2P5j22J6J6m5m5KKj0j0P6j19P1P1J%%%q3
40151C7q3M4M2q3J11KKJ9J9J79j8j21j21P9P9M6M6j66L0j60L4N1N1qpp8p6K20j06K9K8m1m2
40131C8k9k9N3K49j39j39L0L0L0K9m7m7m7m7J00J00r1J05l8l7j3j3j10Q5J3J2N1j44L5L4J48
40113A72m8qpj48M6L4j60J94jJ5J5n6n4R1R1qrq2J14M6j50J32o4l2l1l2l2q0J13NMJ2J3j46
40092e1M9PQk7k8R0R1j53M1o9J26N7N7l00J55J24p3J3J3o0o0J12q4O8j28J79j46K5K5L7L6
40074A34o5o6k5J70j44N2R8r7k3k4O2O2n2n2K4K5j34O0J3J3J3J3Q4j13J08q8j3j4j3j2j6J80
40055A60m4m4j2j3p3J21j0j1KJJ3J3%JO4j31J01r4rJ88q3q2jkP2j24j7J77l8l8L5j60R6R6
40035A54m2m2K8K8j44J82j60L6j7j7N7N6j25O9N8j38J54m2l7l8J07r0RQN6j39j0rl7K89q6
40016A18q6J62l3k1k1q4q3J23p2N7N6j15Q2M9N0j02j01P5P5k3k2K5K5k4k3RRmlJ45n2k26l1
39996f6J71k4J3J2p3J23p4p3k0J75j43N2N9N9k6k7j9j9j8j9noo5J28o2o1p0K56QQo9o9N0M9
39976A55m8m9K5K6K5K5k1k1J02r4n7J39q2q2M0M0m6m5n1J43l6l5J44j83M9N0QQj02R3jkj60
39957d3L5J14q1M1j54J68k8RRJ22p4J43j85j49J76k8k8J7J7j09j09K90j65J03J03j71K4J85
39940B32j43R2j04p6J21m2m1O0j34K00j26N7j37L3L1k1J76j81J44j37O0%%J2J3k4k5L8L7j46
39922c1M8K5K5Q7j09N0j46K18K2j28j28K72n3L2L3n4n3n4n3M6M7L4L4J6j80K7K9RJ0lkJ01
39903A71r4q2J13r2J04OOppj18P9m3m2L8L9k21J05M0K35p5p4j56L01n9n8k9l0J4J5J4J4j0
39884I7j0k3k2J24p1q4J13R8r8p4p2K2K4M4M4j41J84r7r6J17J19p4p4K09k48mlJ26p0rrQ1
39865A23Q1q3q2L5L5O4j32O9O9k5k5N8N8j88J40Oj89L5L6j21P3K6K5J76j52L3L3L3L4l6l6
39846A73j58L7J20p7MMrqK4K4K0j75mnR2j02J10J10m9m8n2n0klJ03J04m3m3l9l9J08q8J66
39827B05l0j3j4k2k3j0j0j46M9L2L3p7J18QQk4k5j46N0J67k7J3J3l1l2j9k0k0J76k9k9M0j56
39807IO8O9j6j6m5J51o6o6nnk2k2Q9j08N8N8RRr2J04j16Q0j6j6j6j6O1j35M4M4N4j42L6L8
39787F1J48m7q4q4Q3Q3JKn4n4J39n8qqk0k0N4N4r3r4N1N1KKK8K8J8j78J22K4NOL0j65r5R9
39765B9J22p5jR7p1K6K7K6o6o6J25p0j21j21M6M6M4M3J49m8M3n4j2j1RJ0l9l9K5K4q5J10p9
39746D3p9J24J25j27O9Kr7J06r0j08Q7J54m3K4j74j8J75q3J5k6k5l2l1J14q2J11J10j27j27
39728a0Q4Q5L4L4j46N1r9R8L3J30q1J7k16J12n8n7R0Q9j34O3r8R9j44M9O7O7j08j07P1P2l2
39710E5l1J65j62p6J18%Jp5J20J1J0%%J3J2n7J38j35j34J07J08n5n6k9k9O9O9p1p1k1k2P6
39691D8P7k2k1k5k6K4K4k9k8P0P0o8o8j5J81q8q9L5L4o6J30j63J62noK7j68O4O5l02J55N9
39672C6N9L9L9o8o8L0K9J7J7J7J7j8j8j8j8j3j2R8r9J3J2j%POonJ13q2k1k1o5o3J44n2J35
39650A80J35j71j71Q2Q3R6j01N0N0j82J44j28O9M0j56K5K6J48j78J3J4K9L0Q7j09j08Q6Q3
39633A66Q3o8o9M3M2j09j08k9J65N7N6q0q0r2J03N4N4j29O7j02R4Q2k44P5P6POMLLK00k04
39614A26pNNp5J22r9r9J02r3K8K9o5J29j38N5Q0Q0j8j9Q7j09J4J3j09Q8k06J19j5j6M1M2M2
39595A39j53N4N5P9P9j29O6J3J2j47N0R8r8Q6j10pom0l9J63j64L2L3p3J21l7l7L4L3q5q3J96
39576A35j29N5N5RQk8k8j70K5O6O5J18p9M5j51P0P1k7k6o1J36k4k4j8j8j8j8N2N2j11j10Q1
39557CQ1j6j6L4L5j5j4j4j3M7M8j48M7J22k05Q5Q6r7r7L6L5J59j68J42n5L5j59J18p7J44j83
39539b0J22p4K8K9r9R4j4j5L7L6j3j2N1N2k21k6J23J25j37N9q6q5Q8R0j4j4k6k6Q2j14J18
39520A38p7j01R2Q2j15L4L5K06j21p1p1J16p9L7L7L7j60O0O0j59L4K7K8p0J24NMj66J59o7
39502E8o6L9L9O6j29poo6J29K0J9LLLLp7p6J30o4N8N8j50J76M1j54k4k4l2l4O4O4m0l9N7N8
39481A00k4k4O2O2mj99mlK02Oj3k09J75j9K9K9o4o4llp0J25K8K8j09Q7lkj31J95r9R8m0m0
39461I9j24K00J0j85j20K06j31J94j16Q1j22P2J02J03k97J60J3J3j23P2J1J2K5K5j55M1J51
39445B17j76j14K11k0j9JJMMMMJ4J4K7K6j90ONOj2J84r0r0L2L3L2j62J60l5j44N1M5M6RRP
39424A00QPQKLq4q2o1J34K09j18j00r8J73j52J2K07k0k1mmnmJ2J2J3J2k6k6k5k6J4J4P5P5
39403B34j39N7n4n3M3M4j28O9J17p9l8l8J6J6J6J6L5L6p5J21m1m1j27P0q0J14K9L0j13Q2L4
39384A73j62L0L1n1n0l6J60J74j54N5j40J9J9J06r1QQN2j43o1J34j2j2J11q5N9N8o7o8o0n8
39366e3L4L4m9J46j2j3L9L8j64K9J17p9M4M4k7k7j48J77j35N9PPJ20p6m8m7N9N9k3k3q5q4
39347h0J06J08j39N5P2P3k11j6QQJ60l5o0n9J74j52J42n4M8M7l5l4n8J38k2k1NNm3m4l9l8
39328IM4M3NMO6j30%%J02J02j35j34M3M5k1k1M8M9L1j64n1J45j4j4K43k14Q6j10k8k8n2n3
39309a04J91J93j44j43J5J5j15Q0Q3Q4q7q7J03r0K7K9J88qj61L6O0j36J06r0PQk9k9K0K0P
39290D9QPQn4n3J17p9m9J45K3K4q7q6P9Q1P1j26klj00R5L4L4k9l0k9l0o3o4J92kk3k3P5j20
39269a0N7N7j78J7Q0Q0J1J1l0k9Q4Q5r7r8N0N0k4k3K5K5o3o3J29o7o4o3j9J76R3j04j64J61
39250I5j1j1q7J07q1J15NOO5j31l3l2J50m6R3j03k4k5L3L3N5j41l7J56j47J80j39N8j37N7
39232B3J0Rj3j3j59J65P6j19J69k7N6N5j94KL4j61J52m4N8N7o5J32j06j04J18k06K64o1m5
39215F3m5O1O1o5o6J00r6J5J4K6K6K6K6n4n4J6J6j67J58N7N7m2m2m2m2O0O0jkM7j49M2M3L0
39195A37K9k0j9l3l3l3l2N0N1l1l1L7L7m6m5K5K5K5K5n1n1O0j36J57J59j44j43J22p4J47m9
39176A15k0k1k1k0n4J41p9J18q3q2J54m2j4j5J33o3J3J4k31R4k3k1RJ1l5J59l1l2j4j4j5j4
39157A7j3j3k6k6J08q6K3K2J0J0J1J0j2j2m0J54p0p0J20J22j52j50M9M8J16q1N1N0k48P8M0
39139D0M2m3m1P2P2n1n1lkJ6J6J7J6n2n0L0L0RJ0J19p6j6j5k7k8QQn2J42q1q0M5M5O6O7q1
39117A21q1N8N7k3k4o2o2Q4j10J71k3k8k8P8k49Q1Q0J2J1m9J46opm3m4j3j2j3j3QQQQQ2Q1
39096B04j27O9p3p3L6L6j0j1j0j1P8P7j96%O5O6J7J7M2j54m2m3M1M1M1M1K1K1o5o4m1J54n
39077A42mj22j21K36q9o1J33K4l02J47J46j46M7K4K3R7j00J2J1j10Q4l6l6P3P4n9n9K8K7J43
39059B26n2m1m0lkJ07q8l0l0onN8j36P0P1o4o2J56m0q5J12o0o0K0K0J%J16k10K46N0j02j03
39039C4j7j7O0O0J33j93J19p7o1J36Q3j14n1n2J61l4K7K7n4n3n4n3rrk2k1J85j0o3o1qqM0
39020B4M2%%M9M9l6l6k4k3n6J38J64j63L2L2n8n8k69J87J5J6R5j01K2j73M5M4L2L2l1l2J7
39000b5J7O6O7m4m3J18p8j6j7N8N8j06j04R2R3j8j8J11q5j34O1J5J6p0o9M6M6M6M7l7l6l6
38981B1l5P7P9K9L0p1p2K7K6rqrrK2K2o4o3l8J57m9n0mmQQq3J10N0j45M4j52J65k8l5J60j0
38960I7j1k9l0O8O8j40j39J99Lk5k4P3j21O3O5J6J6j91NJ14q0q0J16OPp0J25j55M0J11q5N0
38941F2N0l1J65j46j45J91j34O1O2q5J12q1q0Q4Q4j73K2R0R1n7n7R1j05P4k51N1N1J8J8R1
38923A23j06N3N4J0J1J0J1q9q7J55l9L7j58RPQ0j15J20J21J36j91n5n6nmQQj01R4p6J19n8
38904B6n6N6N7O3j33K6K6K1K1j25O9j09Q5N8N8j53J73l9l9k60O6J71k3KLj0rR5R6k03J25j22
38885A6j21N8N7m1J53p0p0N2N4m1m1J68k8j43N3L0L0N9j37Q5j11R8r9N4N3o9J28m2m1Q1j15
38866F0K3K3p1p0P4P5opL4L5j5j5l6l6l7l5L0L2l0k9J04r0o1o2J18J18LMJ4J4l5l5K2K1k7
38845A07k7k4k4Q6j10R3R2j57M0j37J89l1l1O1O1qrj23P4J2J2l5l5M7M6k8k8j37N7K4K4QQ
38826I7j72J53j8j7j13Q1j5j6J1K07k00J25ooj69J57kkJ8J9o2o1M1M0P8j19qqrrM1M0k4k3
38806D9J3J2J50m8q3q4N1N1J00r6O5j32J59l7p3p4j5j5j39J88NNj8j8p8J16L7L7k9k8p2K53
38786B52r3r3O7O7K6j70k4J73j6k11J58l8J2J1p3p2K4K4Q7Q8n6n6j17K09p2p2O1O2m9m9J56
38768B16m1r4r2Q4Q5l4l3J27k00p6p8K07J2K4K3o5o5K1K1P1j25lkm6J50M0M0j5j5klj00R5
38748A27j4j5RJ0K1K2j50M6L4L3K1K0p8p7O9O9k9k8o4o3K1K1K1j75K28L3j11K16k9l0o4o4
38729C0L4L4m5m4J88j38J01J02q2q3p8p8J94jK8K9m5m5J31o6J31j96l7l7q1J13L9j56J98j28
38711A2J01J02j93Ml1l2J63j62L1L0J95j32J5J6j27O7J27p0j06Q9l7l8P3P2ppM2M2o9p0J6
38693A16J7P7j18M0M1j04j03poR2R3nnn2n3J56m0m6m6J50m6J0J1j85J40n0n1O8O8k1k1l3l3
38673E4R5j00J32o3j11Q6l8l7J6J7J6J6k3k3J61j66K4K4LMJ2J3j83J2L9K34j12j11J42j84
38655e1j2J82j0j1j08Q7k8k8Q2Q2o3o3L5L5l6l5M1M2J29j98j49J77rj0K3K4o4J33k7k7j9j8
38636A06n9J37P2j23r9R7o6J30j27O9J5J4m2m2o5J31K9j67J56j70O9P0J00r6O4j32J66l1j
38619B05kP7k49L7L6j46J79Lj91K43q4OOl4l5KJ98q9r0O9P0j2j2o2J35j98kp4J20r4K33j18
38600A27j18MMN3N4l8l8k1J75j26P1k8k7k7k7N5N5l0l0L0L1j65K9J3J4J59j67MNJ16p9M3M3
38580A64j36O0j4j4L2j63Q1Q1J38n7o2o1N9N9J0J0r7r5J39n5k9J68j13j13J18p7L4L3j8j9
38562F3r9j00Q4Q3p5J20n9n8O6O8klo3o2R2j01J22J22o6o7nmk1J76k64O0RJ0K9L0L7L7%%n7
38542A02J39j51j51O8O8Q1Q0j85J1n0m9Q7Q8j98J28J43j84J67j59m5J49J9K0j8j7O4j32j29
38525e4J96JJn2n1P4P5j07Q9k1k1m4m4L8L8J6J6K9K9j41N5o8o7J31o5N8N8j28O7r2J05r2J04
38505A33j25P2J40j86M6M7N4j43J7J7J1J1n9n8J95j31j05Q8OOJ8J8l0l0J29o7K3K2J24k02
38487D1p9J15m3m2j12K15nnj04R1J05r2j21P3J23p3p3J23m9m8K5K5K6K5k8k8k8k8R1R1J27
38469C38k00o6o5K8K8Q7Q7j92Nj06Q8LLp7J18K8K9j12K15n1n1J3J3k19J06kkJ8J9Q5Q6j80
38450G4J47o8o9JJP5P6p2p2k0j9O2O2l7l7l7l7n1n2J71J73k09j3K3K4K9K9K9K8p7p7NMJ7J7
38429A00r4J03o5o5J38n7k0k1mmJ72j54o0J35j68J57Q4j11J18p7O1j34p3J22J3J2j09Q6K5
38412A10K5J0Rp1p2P0P0j2j2J%j09Q6k4k5k4k5J24p2L8L8l4l3q2q3K8K8M0L9KJ98l9l9P5j22
38391A13j1j2J7J7j13Q2J56j71q4J10j4j4K7K7j79K77m0m1k12J13j%O7j28K9L0P5P5q5q4J14
38372A40q1R8k27M3M1L5L4j04R0K9L0o4o4J8J9j%M9M9n6n6J3K10p9q0R2j04M9N0o2J35k19
38353B7k2J25p2Q3j14R5j01j7j6R6R7j55M1M1j54J15J15j1j1L4L3Nl21J06J07j82J3J32o4
38336B5J0J0OOo6J27Q1j17Q9Q8q7q8l8l9M8M8jjl2l2J40n6j23P2R7r9J51m6J5j81M6M6m8m8
38316CM2M2n2n2J37o0l0l0Q8Q8k22J04P4j21R1R2kkj85J41K7K8o7o6qpqpN9N9k2k3n0n0j3
38295bJ82mmj52M5J07J07j38N8l9l9j4j5j22P3M5M4k2k2Q9j08n8n6J86ql4l3L7L6J5J4l4l4
38275A00k5k5j21P2m4J50m6J51j62L5j5j5QRP0P0j52M5k9J67q0q0N5j40p3J22j1j2J01r6O5
38257I4O4m5m6K5K4K8j68N5N6jkR6j00J16q1r3J04l1l0R2j04J1J2j4j3M6j49J52m4L3L3K0
38238A40K1k0k0R1j06m1m2J39n8mmj7j6k2k1K7K8KLQ5Q5q9q9qpK2K3R2R1P3j24j60j60N0N0
38217A4P0P1j40J87j56M0j7j8nmN5N5k6k7m4m5K01j26J49j77j4j4JJJJM7M7l5l5J0J1q7J07
38196I8l2J65m8m8MMO5j31l9l8J94j33j48M7O2O3l8l7J54m2noR3j04J9J8J8J8j41N5M2M3n2
38177A20n3M6M6o1o1j2j2M0M0M0M1j6j6R5j01j9j8N5N5Jj95l4l6poN4N4p0J25J5J6o0n9L9
38156D6L9n1m9M7M7j6j7M5j51J88J89k28l2M8M8l8l8j9j9n5n6P1K67j16j16j01K24O6j30n4
38139C9J41l0l0l3l3J6J6N3N2l3l3q8J08j13Q3j2j1%JL4L5j4j5j05j04K29r7N9j36J48m7K1
38120A01j74P4P4J49m7KKL4j61o3J32l8l7L6j59J33J34r4r5m5J49j0rL6L7o2o1n3n3J66k9
38101F9q6J08K4K3L8j58P0P1j75J51M5M5J05k23l9l8J0J1kkP8j19j9J75k8k7M6j50LLJ75j52
38082C2O9O8j71K2J38n9r5J01mlm0m0P0P0m0m0P8j18J3J3j66J58K4j71J93kj85J40LLQ5j11
38063C5K7K6K7K7n9J37p2p1l3l2K25k33MMl6l7J42n3n3J42j6j7nmL8L8j49M6j56J68K55k03
38044A12J2J2j7j7k8k9k8k7Q6Q7KJj44N3k2k1P0j25R3R4j39N6m1m1PK04q7J10r6J01j12j12
38025A4PQj06K19L5j61J53j72L3L4j20K04m9n0L2j63R6R8o2o1N6N7QQl2l2P8j17PPq6q8J13
38005c2J11j12Q3rrN3N3MNl3l2j06Q8l4l3J07q8P2P1o0o0Q8Q7q7q6R3R4j04j03J21p4KKj1
37985F1j0O1O0k1k1o2o2K0J9rqrrJ2J3M9N0L9j56j0qO9j25O5O6L6L7k5k5j57J69r7r5Q7Q8
37964I2OPj12j14J00R8OONOm5m5J26p0q1J13LMo1J35j1j2j56L7J74j53r1J03K2K3ML%j95M9
37943b4M9L8L7M9N0j31O6j15Q1L1L2K2K2k11J15l8l7j7j8N6N6m2J54j95KK35r2l3l2n3n3J7
37924B1J8J15q0Q8j08j0j0M2M2M2M2q0q0o2J31r4J02J35o2j46J80j74K1n8n6O8O9O5O5p0p0
37906H6o9J28n3n3j17P8l2l2OOJ51J53n2n3m8J48m7m8P5j20m5m4N8N8j6j5j99J26O0N9J20
37887B69p5j37N9r2J04j5j6lll1l0Q3Q4q5q5N1N0j47J79mmo4o4J69j58l1k9J93j32j03R1l3
37868iJ60j0j0l8J58k14J14J01r4p8p7K5K4j3j4j3j2kjjjP0P0j53M2O6O7o8o8RJ0RJ0k7k8
37847DL4L4j10Q3l8l8P2j24K80j77J06r0rqK0K1K0K0J3J3l6l6N6N7K0j76O2O1k0k0r5J00L9
37827A38L9j12j11Q8Q8Oj90R9R9OOOOk4k4p3p2jjl0J66j2j3j34J91j4j5opQ3j14llk2k2m2
37806b4m2K53p3k4k4j09Q6N8N8j05j05J39n6J8j77J52J54nj99J99Mj04j02N0N2J24p2j1j1
37789A04k3k3Q7j09ONJ78j50j5j5J4J4m4m4J80j6p2p3J07q8J8J8J17q0rrr0K36o2o1m9J48
37770B00jj96j2j3l1J64OOn2n2O2O3ppn7n6Q5Q5LLn4n4l7J58k12j6J42n3J8J9OOJ7J7L0K9
37748B09j06R0j31O6o6o6k5k5K30r5m7m5J94j32j39N6Q9R1j53M1Q1Q1j63L2k0j9J02r3N2N2
37730A41rrk9k9Q6Q6j02j02k0k0P1P2L5j61K0K0N7N7k9k9r1q9J37n8LMJ8J9J41n5j26P0ll
37710G3qrK9K8J06r1l0k9J0J0J1J0K4K3k5k5J0J0j72J52noK8K7j66K8O6O6j14j14O5O4J4J4
37690G4opJ39j88mmM5M4K9j67J64l2m8m7P9P9o7o8K1K0K1K0J7J6J6J7o9o8J24p3j4j4J20J21
37669B90q8q7n1n1Q9j07MKk6k7R9J00p2J23j46N0j3j2M8M9n9n9N6N6l4l3l4l4J5J4q7K38j13
37650A00j13N4N4k4k4P5j22J22p5J45n0j31O5qrl3l2l3l3J34J35q9q9O0j35N6N5L6L7p8p7
37631b7L9L9p0J24J3J2o9o8J19p6p4J19qpL3j62J04J05j64L0K3K3k6k7J25p3KJo8J26k0j9
37612G9q6J10J2J2r4J03j70J55k10J15K23k36q2J12k6k5O8P0K0K0j2j2j2j3QPm2m2R2R2N5
37594B91j41r7r6J92lj51M3J5J6n0J45m6m6k6k5K11J5j94LPOJ25k00O3O3m2m2J17q0J2J2l7
37575F0l8o1J34q7J10j6j6j6j6J13q3J5J4J01r6r5J00j4j5j5j5J23p3R9R8k43m8P1P1noj04
37556D7R3j07Q9k2k1J19p6L4L3K3K2p5p6kkkkL4L5M6j50PQR3R3r2r3pqJ63l4j31O4K0J9j51
37534iJ74j14j12N8N7O4j31l5J61o7o6J07J09q4q4opK19j09j32O3L8L8n9o0J52m5r3J03oo
37516A18PPK4K4p4p4rqQ9R0k9k9k9k8k3k3R9r6m8J47l7J60j16j16J17p9q9J05j7j7J7J6k39
37496a60K16OPK3K3K6j69K6K5J57l8j36N9j9k0O7j29J5K10K4j73J08q8n1J45o4o5J0Rq5J09
37478F8j34J92l3l3j01R3j05K19k07K48k6k7j08Q8n4n3M5M4J34o3n0n0m8m6KKj%R7R8j2j3
37458A66o1o2j5j6Q3j13J41n4M4M4J9J9r1J05m5m5k0k1r9R5j24P0N3N3l3l3N3N4j10j08M9
37440bM8J%L0L0l2l1J32o5llK2K1p7J20j42N4n6n5P4j20P4P4O4j32P7P6l0l0j39N5J2J2K4
37420H3K5onnnJ4J4o8o6M7M8J50j77J5J5M3M3PPm3m2n5n3R1R2r5r5O3O4r7R8P0P0n5n6n6n5
37398B5J06J05n3n4k21J04Q0j15P2P2k2k2J2J2%%K3j72Q3Q4L7L6p8p8N2N2m2m1O6j29O2O2
37379A18m9n0L2L2l3l4k0k1l7J58M8M8MLl3l3j30O7L7L8j4j4L5L5n4n4o7o5J36n9N1N2o2o1
37358DJ23k03J00J01j3j3j34J91j03R4q0p9N8N9j09Q5k5k4M4M5j50J75L6j61j43J82O1j34
37342a3M4M5K0K0l0k9o2o3O4O3r2J02J76j50J2J2o9o9K23K9m1m1j7j6j26O8jjJ1J1L9L9j0
37322A48j1l2l2l2l3k8k9R6R8j88OJ21J21p7J19R1k37l3J62q3q3l5l5J55m0r0r0P7P7M8M9
37304A80o6o6P6P6j82J4j7j6nnJ23J24k18J08Q1j14MLM6j50K9K9O9j26R2j01M8N0L8L8l1l1
37284A00L0L1j37O0o3o2J33o2jjK7K6O3O2N5j41J8J8%Jm9m8%JQ2Q3r2r2K3K3L8L8P9j17j18
37264HP9l2l2n0J44m8m7M6M6j13Q3l5l4J61j65J08J09k42Q3O0N9j45N2j4j3kjN9N9n6n5R7
37245A69R8p0o9J02k24L0K9J16q0j00R5J55j72K4K5m4m3N0N1r0J07j18j17m9m8R8R8K6K6q3
37227hJ11m0l9N5N5k9k9k8k9j1j0K6K6R6r9kjQ0j17J66j62J21p6J5J4J1J0K3K3j43N4L7L7
37207A37j16Q1J9J9o7o7k9l0J69k6l1l0K2K1K2K2J4J3l5l6%JP0O9j49J78p6p6n9J37n5n5j3
37187D4j3j7L10j27j28mnO3j33l1J64R0j07r9r8N2N0J01J01j15j14P6j18MNJ75j49J02J03
37170A82J3j84K2K1K1K2l9J57j78J9K3K3J10q7m3J53r6r7R6j00J0J0k1k2R3R3j2j2J7j80m
37152A0mk7k8J15p9J40n5P0O9j23P4r2J04j08j07P7P9j01R5r5J01LLp8p6O8P0m9m9O5O6qp
37132A23ONr1J05q7q5NNJ88j38M7M8k2k3l1l1K34r3o3o3jkJ04J05k27J01l3l4L6L7MNp8p6
37112b0J0J0J20p5J7J8N4N5j4j3L5L6j67j65J88qK0K0m2m2p0p2K18K3RRmlj08j08Q3Q3j71
37092g4K3N9O0l6l5P4j21N8N8j36J89l9l8l0k9J60l5K6K6l2l2l2l2L3L4p7J19kko0n9o5J29
37072H2K0J9m0m1Q6Q7j45N1J49l07M9N0J44n2p8J18j19j18P7P9K9K9n4n4j7j7P8j17pqQ0Q1
37053A34o6o6L9L9l0l0K01j25k3k3MNMNo7o5J5J5P4P4m0m0J6J6J5J6l6l7J44n3j06K21j67
37034F3K9l9l9K1K2opR1j05K08J2j80J5j0j0J5J4j77J7J31o4P4P5n2n2KKJ32o3j17K09o8o8
37014G5J5J6LLJ64l3k20J06k8k9pqOOJ54j74q3J10R1j05J2J2j3j2O1j35Q5j10L2L1J9K0l2
36994C2l1r2J02J0J1R2R2Nj91L4L4PPPPJ6J6j43N3k3k2N0N1p5J21n0n1J16q1K9L0J8J8j08
36974I1j08J33o3kkL1L1L1L2n7n7n7n6N9N9n4n4O5O7j5j5M5M5m9m9J10q7K4K4RRl9m0J5J6
36953I2J25p0k9k8QQl3l2J6J6p1p1P5P6O8O9j97J30l3l2j22P3N5N5j5j4J3J3k19J06O1O1j74
36933b0K0O1O1p3p3J28J28n1n2LKj07Q8P9P9o8o8R1j05NOn7n7N7N8K0K1k8k9mnnnj7j7l0k9
36911GJ78j8n5n5K1K0K1K1n1n1M3M3o2J35m6m6j30O4L7L6k7k6k7k7L5L6K3K3M2j54J35J36
36892B81j33j32J25p1L5L4q9J08QRk9k9rrJ75j52PQj23P3KLl4l4jjjjJ2J2J72k5j14j14J29
36871I2J31j19P8k16J09k0j9JJp4p4L9M0J17J17p5p4Q3j12j4j4J26o9pqJ3J2J3J3l8l7M4M5
36852A04k9l0QQP4j22j1j1N2N3k9k9Q9Q9j23j23P9Q0m7m7J10q5K4K5n2n2R6j01J41n5J46j81
36833E1L8L8r2J03q8q7J02J04k0k0j54J71j09j09M5M5J53m2j04R3j29J97n6n6K6K6q9q7L5
36815a5L4Q5j11J37n7rqK1K1o4o4n4J41j7j8K0J9J30o7j6j6k9k9J%J11q5k0k0J76k0j11j11
36796d5J37n8J16q0m3m1R7r6q5J10n1J44K6K7J43j84%%J4J4J4J5qqk16k0Q2Q3llK8K8l3l3
36775G1J07q8k7k7M9M9o0o1J22p5r7K27o3o4POJJm8J49j98lL20j38n2n3K9K9r9R6POj09K17
36755B31qk04j6J80j64L3J79j7l4k29K31r5q2J13k7k8J93lp0o9l3l3O0O0P2j24r9r7K0K15
36737A55r8R8ONn4M3j88J36r6JN9N9M6n3j56L9L0L0m9m9M6J46j31O6K01Nj50n2n4M5M4M4n0
36718A24n0M8M8K1K1r5KM6j51J19p7J00Ko5o6P9j16k6P2R9r8J24K5q1q0J27o8m2N6R9r7J%
36698A01K4K5k1k16Q7J86j79J48j47N0L2o7JJK0J9K6K5o1L6R2j04k5k5Q6j11r0J04Q1j15J78
36679A61j8j7j8m2m3N6N5k2k2K1p7J64l1r0r0L5L6L6L7m4m3M2M2K7j68Q7j07J66l0j27O7n6
36660a3J38n8n7J0RR6k31R2R2q7J08L3L3j64L3j7j7Q0Q1N8j38k8J69j60L7L6L7l0k9p9p7Q2
36641C9Q4j4j4MLqrN6j40m2J53J1J0k6J70j84J1J2J2mllll4l4m6J50J7J6o9p0K0J9j7j7o3
36620a3J31J0J0P5j21j1j1j3j3L6L5n3n3J10J11p3p2J23p2K9j65M1M2j49M7J5J3K23j04q4
36602D4q3L5L4L5j60J44n0N9N9j21P3m9m8J19p6j5j4M6M8N9j36N0N1L0j65J58j67k1J74L7
36584A50j59l8l7L2L1J41n4P1P2j05j04K3K4l8l7J13q2M1M1r5R9J12q3j18P9NNj9j9N8N8J13
36565B80k15J29o7j6j6K1K0K1K1K1K1n1n1j72K2J51m5k0k1J4J4K6K6j03R4nnp5J20J0J0kj
36545A56n0n0nmR4R4j16j17M7M7J6J5l3l3k0k0k0J76q5J12q5q4O4O5k37Q8J63j65J50m6m2
36527G5m2M4M4l0k9Q0j15J3J3J3J4p3J24q4J11j18P8K8K9n3n4q5J09J16k11L6K34j01j01R
36509G4J0n0m9M7M9J3J4J4J4j%j47M8o8J26qpj03R1L1L2m3m3J8J8J29j99L5L5RJ0m0l9M8M9
36488A17o6o5Q6Q7l9l9P2j25p4J20jjJ1J1l5l5O7O7N2j44J6J5J4J5r7J01qqK0j74J47m7N0
36468A10N0k0k0j29O5l7l5K4K21j49M7p9J17o7o7K7K7L1L1j15Q0r8R8r9R8p7J19k9k8J1J2
36450A19J1J2j5j5j36N7J05r2L2L1p8p7J14q1N5N6M4M4k3k3k3k3ppO3O3L1j65K7K7ook37Q8
36430c5M8M9J31o5o6o4J01J03o6o6o2J35M1M2k9k8j3j3j3j3L5L5j97J28l7l7O5O5MLj87PM
36410ENO5O6k4k5M6M5j66J61Oj89K0K1lmJ51m6K8j68J06J06K5j72l2l1K5K5J44n2q9q8O8O8
36390I7QPj42J83M9N0j7j8j7j7n9n9j0j0N9O0k2k2L7L7m5m4m3m2L9M0m6m5p3J21QQr0J05k7
36370F0k7j4j5K7K7Q9j08l1l0K5K6J20p6klj10Q4n2J41m8m8JJJ22p3p4J23RQj38N8K5K5r3
36349B9J03J60j67%%j97J27J03r2k0k0N0M9k7k7l9l9J70k5n0n0l3J63k8k9p2p0J07J08m7m7
36331I0p6J20j3j2o2o1J75k1j23P3J71j56m1m2k6k7J81J81l45J11L4j61J97Jq0q0K3K3P2P2
36313A98O4O4j16j16nno6J30l1l1j29O6J1J2L6L6j61L5O9P1m6m7Q0Q0j43N2K4K4j4j4j4j4
36294A00m9m9J11q6rj0k0k2Q2Q3r7r7N8N7L7L8J52j76P0j26J0RllMMm5m4O3O4k9l0J11q6K6
36273I8K5j8j8l0l0R2j04POjjjjK7K6J4J5O3j34K7K6L8L9j21P5OOOOO5j32K7K8N9N9k11j4
36251B4J69k6p2p2n8J37j44N1J28o8N4N5p4p4M0M1J3J2l6l6j%n0m9J6J6J4J6L0L1j65J60P3
36231A55j24PPRQQ3j14n7J38n8J38J6j80J9K0j98K58m8m7ppJ07J08l9l9l8l9K0J9o2o1P6P7
36212A47Q5j12j08Q7l5l5O7O6P0k56J29J30k6k5j29O7n5n5J54m3m7m7O4O3j8j8QQQQk9k8k9
36192F6k9P2P2m2m3l9l9M2M2p4p3Q4Q6j27O8N3N2j02R4K4j71J32j93J11J13k05J21j03R2J51
36174B35m5j02j01N1N3M0M0N8j38K1K1N0N1j62j61Q2Q1l2l2K9K8J6J7J53m3j37N9N9j37j5
36156C9j5K1K1R1k35J04J06p4J22q6q5J52m5qqrqm7J49p6p5J8J9kkJ63j65L2L2q3J13j0j0
36136A39N0j47r7R8o4o5R4R4m2m2P2P2n4n3l7J59j34O2K6K5j32O5m6m5L3L4K2K1J0j85L9L8
36117A0K7K7k1k2L6L6j3j4J1J2J1J1j9j9j28O6P0P0J3j83L1L3r0J05N1N2r6J00o6o7nnL2L3
36097H9j7j6%%%%j2j2R8r8l2l3J13q1O9P0j66K9N7N6l3l3p0J24m6m7J04r1J8J9OPm3m1L7L9
36076F4L9L8M3M3p2p1J%j1j1N3j43J26J27j54M2l1l2J32o4l5l6Q0P9j00j00rrrj0O4O5mnj25
36055c5O9RQN6N6k6k6n8n6J00r4K6K7K7K6j01R5M6M6j54M3M6M7m2m1j7J79pk03o3J31q9J06
36035A31RQr7r6m7J47l4J61j61L5j3j4M8M8KJp9p9J3J3J2J3P0P1J07k20J7J8llN6N5n9n9l1
36014D0l0OPN3j42O2O0K04j22P7j19P0j27K0K1LMN3N3j70j70J40J39ppppJ7J8o4o4N3N4o9
35994D9J28J8j78poK3K3k6k4L4L5m6m5J20J21jj97r2J03L0L1l2l2P9j16P9Q1J9K0o2o2o2o0
35974e5N5N7J18p8k0k0k0k0o2J32J1J0P9j18J40j87o1J34O5j31L6L6j3j3p5J22P2j23k4k3
35956B4j9J76R5k33M5M5j4j5j4j4n5n4L8L9p1J24JKM2j54J14q1Q8Q8m0l9n7n8N7N7l6l6K6
35937G1K5j33O1K1K1j8k13N2K46Lj93K27j00ooJ1J1Q5j11j22P2J40n6r2J02k6k6J22k04N6
35919B0N7L7L6j8j9L1L1rrj32O5M3j52N1N1J2J1n0m9P1j25K2K17j03j03J33o3m7m6P4P6j55
35900d2J71j3j2L4L5kj98R4R5o9o9j11Q5l9J57m1m1K0K0l5l5O3O3k9k9r8r8J59j66J34J36
35881A39k10J15J41n6j4j3n1J46M4j52r0J05rqm4m4MMN4N4o1o0M9j45J52J53o8o7j02K24j23
35863F7K05k13J14j79J6J87j39P0j27M8M8M8j47MNpoN8N9l9l8j4j3J46n0n7n6R4R4m5m6k5
35844F2k5p9K47j00j00k0k1J17p8J04k22J56m0L0K9J7J7n7n5K24j01l8l7o9J26l9l8K3K3N7
35826A13N6m1m1k5k5Q5j11K1K1j2j2J55j73O0O0j1j2j69K86r9r9Q9j06P5P4l5l5K1K1m8m8
35807C5J31j94J47m9O3O4j34j32J47j78J02J03QPmnP6j20O4j32J6K13p3p3j3j3j%p7J18ml
35788H9M5j50N7N7m0l9P1P1j36O1l8l7m9J47q2q1K51p4J1J1n7n7pqn7n8J62l3k6J70l8l8l2
35769F6J64O6j30mmnmj21P5l5l5J3J2j09Q5J29o7m3J53j68K8r4J00Q6j10J3J2j9j9L0K9N2
35750A46N1m7m7K3K3L5j62Q3Q3q0q1n9J35q8q8N9N9K2K3p7J19j50M5qpJ19J19j26j24O5O7
35731A32r2J04OOj37N8M3M2j33O3N0j44O0j34M5M3J03J03j87Rm0m0K04j23M8M7n5n5J8J7O7
35713A28O7k4k5j34O2nnM4M4M0j58J13q3J7J7Jj94J26J28j43N4j02j03K38q7%%O1O1qqk1k0
35693H1P0j26O7O6lmn3n2L3L3o9o8J43j82K13J7P1j24k7k6K2K2k7k7R8R9k33R5L7L7j34O2
35674A11o3o2L0L1M0L9k38Q8J39n7N4N3J03k24m0l9L9M0P6P7J5j81J1J1J6J6J6J6m1m1J06
35655A41r0O7j29R4R5j12Q5M4M3l02K3N1N2m3m3L7L8J2J1p0J26J63j64l7l7J67j60m5m5j2
35638d0J84qk03J33o1L6L6J0J1l9l8llM6M6J6J6M4j51M7M8q7J08L1j66NOL6L7L6L6kln1n2
35617F1L7L6M9M8j51M6mmo0J36K2j74k7k6M2M2m3m2P0P2m4m3P2P1k7k7k7k6K7K8q2J14l1l2
35596A03L0L0l3l3L7L6Rj87k8J68r8R8J11q6KKl0l1J75j53noj08Q7j0j1j11Q3k7k6K9K9J8
35577F4J7N6j38J29o7M1M2l3l2J18p8j7j6OOO7O7j99lQ6Q7Q3j12j5j4O0j37L6L5o2J35r1r0
35557C1P6P7k13j7L9L9N2N2kkj12Q5j4j4o3J33o9o9qpK4K5M5M6j56J68k6k6Q9j07LLk7k7J21
35536A49J20j03j02N7N7j03R4j6j7%%%%MNj75K1j8J77J9J9j90J35m8m8J4J3J4J3p1p0J81j44
35517a3J22p4J7J6M9M9k1k1q7J09n0n1K4K5n8n6MNJ14q1P1P0q9q8M4M6lmONNOL3L3j6j7l0
35495I4l0L2L1q5J11%Jqqk1k0J30o7n8n8j03R0j8j8N9O0j12Q5J0j86J92ll3l3L6L6l0l0K0
35474F6J9L8L8L8L7m9n0j59L6L2L2M4M5m2m3j51M3L9L9N2N2j4j3l3l4K03j25N5j41L3L2r1
35455B8J06n5n5P2P2J1J1l8l8o5o4L7L7P7j19M1M0qqM2M1J%J3J3j80J6J92j35j45J80n2J45
35436B13l5l4J49j77Q0j17J21k06p1J24M3M3k0k0R1j05M1M2n2n2J7J8j65J59L3L3P0j26Q2
35418A79j15p6J18mmO9j26qqP3P4j80J5O4O5p8J19QRr9r8LJ99q2q2k1j9M5M6M6M6q1q0K2K2
35397F1R0j07MLL5L4klj55M0J2J1J3J2J2J2P0O9j55M1K4K4p4J22mlp3p3j6j6L3L3lllkK3K4
35375A10k6k5j3j4j3j3L0L0k14J12J96Jj26P0J7J8j73K1R7r8N1N3R0k35K04RJ0J0j17j15N2
35356aN0O4O5j13Q3p5p5RJ0J58l9j0k05J28o7K38q8p6p5J17p8J67j60K4K3j3J83j31O6l3l3
35338A13opn5n4J5J6K8K9j0J86j36j36Q3Q5j41N6mlj01R4NNl2l1L8M0L9M0n2n1m8J49r0q9
35317b5LML3L5R5j00L9M0j0j0j40N4K6K6K2K3q8J08n4n4P3P3l7l7j05K20o3o3L9L9l4l5r6
35298AJ00m8m8K5K6j01R3j6j6N8N7j26K00j5j4l2l1n5J40j17j16K4K3J34o2jkk6k6J38n7m6
35279F4J51j50M6p2p1K58o7j58L9K4K5p4p3J75k1qrK5K4J10k17J55J54k17k1Q3j13K1K2j45
35261d0N0J36o0P7j20j%j47J78j02R2p2J23j69J55J33o4q4q4r8R7q7J08M5j50J67k9K1j75
35244a00Q6Q5J0J1n1n0K01Nj13j12L8L9L8L9k3k2J00r6j02R3m1J55k6k7j25j24J78j8J26k01
35226b7oJ88k22J03J1J1noj03R0j16K10L9j56R7r9r4J00J63j65j2j1P6P8j06R0k1k0o2o0p4
35207a09J22J7J7L0L0k9k9K0K0m8m8o0J34P9P8p2p3L4L4o5o4Q5Q5j96J30k3k3llQ5Q5j23P3
35188A90k5k4L7L7j20j18M3M3j0j0k3k1J78j8j15Q1n6n7j28J96p9p8J61l4jJ96l7l8O2j35
35170I7K4K4OOm3m3mmk4k4J56j70J3J3noJ05r1m9n1K18j07O8O8n0n0M2M1n6n6onooJ%J11q5
35147E2l7l6O0j34R8R8L8L8n2n2j36J89L0L0j58L8m9m7J22p4M7M8L5L5n3n3j5j6R6r9N9O0
35128A62m8m8m8m7L0L0R2j04llM7M6j06Q8Q9j07%jj2j3k8k6Q1j13O6O7j5j5J32j93J14J16
35109B30j48M8O1j36r8R6k5k6P5P5m0m0llJ20p6o0J37m8m7J44n1p6p6p2J22r7R8M6M7l5l6
35090A06Q4j12P2j25q8J05j6j6L1L1M3M4j08Q8k2k2NNNNk5k6J1J2J26p0rrL5L6k30R6J8J8
35070I8L9L9k7k6k7k7K0K1k9k9M7M8J1J1r3J04p7p6J47j79qqJ05r0N6N7Q4j12o3J33qrm5m5
35049D2O5O6j27O9L3L3lml1l2R2j05j15Q0PPk0j9k0j8P7P8j23j21K51p5OOq3J12KKo3o3J8
35028B4J9MNj05Q9klJ0RK6K6J3J4P8j19qqN4N4m1m0Kj92J73J74j38N9n3n2RQn3J43p0o9M5
35007H5M5R1j05J03r2K9j66P7P8MMn8n7J59l6j51M5NMl2l2P5P6n1n1J34o3O1O0k47n2K33r2
34987H3J1J2j19P6J8J8n2J45O6k60J67j59N6N6j12Q5j56M0K22j03kjk2k2J5J4r4J00M6M6j50
34969B4M7k2k1rqK5K5K5K5j0rj0j0P1P0k04pO9O9N3N3k33R5N4N4O5k62J51m6p2K55k24J03
34949A86r8r7RPJ25p2LKk1J76k27R7O1j35O5O6j88J36J02r6k75L10m4m4P9j18poK2K2J1J0
34930F1M8j48L9L8J38j89P1P2J32j96l6J60O8j28j16Q0jjJ0J1p7p6O4O6Q1k45L7L6J1J2O1
34912H3O1j6j7o5o5R4R5n6n6r6R9k2k3N5j40P8Q0o2J35p4p3m6m6J62l4QQn4n2J27J29l5l5
34892A47j1j0N1j45O9O9m1m1QQn4n2M1j53lJ92P7j20O5j31opj9j8J9J9J16J17p3p4J3J3J72
34872B38k4p8p7l4l4P5P6j24P2O0N9o0o0L8L8o0o0L8L8k8k8N8N8Lj93Q0Q0m4m4P9j18o5J28
34853H7PPnnJ05r2kkL4L4K3K3p5p5JJKJK6K7p2p1R6R6o7o6L3L3j99J26j2j2M5M5j7k13J26
34831gJ24k8k7q9J07j9j9OOr3J01M1M0j07j06N7N5K9K9o9o8N9N9n9n7K30r6LKl7J58j35j35
34811d5J69j56K35k22O4O4K4K4qk04NMR6R7o6o6KKn8J36q0p9j5J81l7l6l5l6P5j20J98Km7
34791F8m7J49m7J3J2j10Q6j23j21J62l2M9N0L7L7k6k5k6k6J5J6r4J02j6j6j50M6k5J70l7l7
34773E4J9j77J53m2K3K19o7o7j3j3p4J22j0j0J4J4r3J03ppm8m8n9o0J39n6M2M2Q3j14J0Rj27
34753d6O8M4M4R4j03j13Q0J37o0l5l5k3k4Q7Q7j23P3K3j72L8L9P5P5r4r5MLP6P5q9q8N6N6
34733A34j04R2o3o2M6M6j1j1j1j2k5k5k6k5L6L4J34J34j09j09M2M2K8j68QK03j14Q2j39N8
34715A05Q6j11J3J2L0L0n6n6q6J09jjK5K6j45J79r5J01r9R7q1q1L0K9J2J3J2J2J5J6l3l4j2
34696F1j2P4k52R1R0P1P1o8o8q0J15k8k7R5j00R5R5j5j5n5n4n5n3O5O6j17K08m8m9j5j6p5
34677eJ19J0J0J8J9r5r5N4N6k6k6L6L6L6L6m4m5NMM6M7j79J8l8m0N4N4M2M3j17j16J66k8J3
34656F8J3j08Q7k2k2K6K7j56J69mml3l2RRJ69k8k8k9Q2k45J49m6N6N6j14Q2r0q9J38n7n6J38
34637A15L5L5o7o7L4L3j5j5N0N0r7R9j35O1l6l7J8J8j76K78j90NppJ74k1QPm1m2QQJKl6l5
34615A5N0K47k64o7J24p1KLQ2Q2J3j83L5L5J9j76M2M2K02j25P0j26J2J3KJJ33o4j66J59P5
34597B16j22L3L4j6j5r9R7o2o2K1K0K1K1j7j6N3N3O6j31K9K9qpj18P9K0K0j46M8J64j62ll
34577C7p1J24J4J5j3j3M8j47Q4Q4J0J1k21J04q6J08J15q1NNj33O1%Jk4k3K5K5J8J8R2j05m0
34558D7J56j59L7j6j6mmM4M3j16Q0m3m4Q0j16J1J1M6M8p9p9L5L5KJK60j98J4J5j12Q3m1J56
34538A77j3k07P8Q0j5j4J1J1Q4j11o6J30PQn3n2N7j37L3L4K1K2rrrrM9M9m8m9K8K8l4l3O5
34517A04j31P6P8M1M1j22j21L5L5K3K3J01r5r5J00l2l2n2J43R4k31M8N0R3j04QPJJj1j1J39
34498B04n7n7J39p5p5J58l9j24P2n1n0KLJ4J5o2J34L6j60P4P5j81J43O6j30k32R5J04J05j56
34480a0J69m7m8k6k7J1J2J23p4PQJ05r0K5K5j83J42O9j29m6m5N0N2k6k6j99J26Q9j06K06J1
34462A48J1J1j03j01J83j3m6J50j33O4l2l3k1k0PPPPn7n7K7K8J44n1m0l9n5n5M3M1R8R8k40
34442b2m6LKJ24p0MMQ9R1KKr6r5R2R3j15Q1n0m9J10q6Kj92M8M7K43q4KLl2l1J8J7q1q0J7J7
34420a8J0RJ08J08j18j18M4M5j6j5n5J38j66J58J72j56m8m8q0q1K15K0j55M1J47m7k06J19
34403GQ1Q1MMp7p6L5L4p6J21J1J0j7j7M4M4j67K9J7J7p6p5JKK42q4q3q3K26j00j5j4P1P1j49
34382D3M7P1j25M7M7l7l6J3J3m0l9J0RlmJ7J7j42J84%JJ3J2j45M8LKK7K7m2J53j48M7n6n5
34361b1K01OM9j48j09Q5O8O8o6o7K2K2K3K2o7o7o2J33K7K6j0rmmM5M5j25j25O6O7r6R8o0n9
34341b6Q7Q8j4j4j61L5J36n9J52m3r3r2P4P5pol4l5LLJ09q8Q5j12P1P1j21j20R5R6q5q3J02
34322H9J02k4k4J00r6l4l5p9q0K2K2J78j7Q9j06l3l4K5K4R3j02QPPPonJ00r7M3M2l01J54r
34301C0qK08j19J6J6rrrrj6j5j5j6L4L3j5j6noJ30j98J%j9k0QQRQN9O0j84J1o5J31K1K1K01
34279B52Mo5o5m4m3NK02j56M0j06Q9j70K4R2R4J19p7q1q1o2o4J48J49k9k9k8k9L1L0l9l9p6
34260dJ18K1K1j56M0J2J2M0M1qr%%n0m9o3o3J27o6L6L8L7L8r9R6L6L6j35j33J55m0N1N1p2
34239E9J25j8j8M4M4j01j01L3L4Q9j07LL%j%jLLJ13q4j9j9J7J8k8k7R5j01j31O5N5N7k3k4
34218E7k3k3K5K4k4k4rrk1k1J43n1m0J57j39N8m1l9N4N6Q4j12K9K9r4J03l4l4p1p0R6R6o2
34199G0o3J07q9L4L4n8J38rrj35O2M9j46J33o2j22P2J07J07r4r3KLJ87j41J0J0R9r6K1K1j02
34180D7R5j2j1q2q0O5O6J7J7l1l0Q0j17m2m2J23p0R5r9kkK6K6K7K7K2K3n9o0J3J2o0J34P7
34159A93j19LML1L1R2j04NNn7n7J0J0J08q8J15q1R0j06j50M4K3K4J55m1p8p7J07J07j82J4
34141C1J35J36j18j18j10Q4K5K4j1j0KKj11Q3k7k5O6O8m7m7K5K4J35o1m2m3P2P2j56M0r8R7
34122I7l2l2m7J47K1K1o0o1J01r5O4O4k5k5k5k4rqn8n6l2l2NNK59O4p1p0m4m2n5n6K19K3m6
34101H5m7J8J9J8J8M2M3M2M3j08j07J17p9k0j9l2l2P1P1j53M2N7N7j51M4K01k56J02r2K05
34083A99j20l1l1J1J0l8l9Q0Q0l0J66o8o8p2J25j46N1JKJ4J4l5l5M4M5l7l8P7P6j04j03O4
34064F4O5m6m5J08q7K2K3l0l0j7j8k1J74l4l4K2K3p6p5M4M5mmKLN1N2k5k5p4p4K6K6L9L8q4
34043B4J13o0J37r6r5K7K7nJ90j03j04J84j42qqn6n5J52m4o5o5R7R9r8R8j2j3QPJ18p8n4n4
34023F6R8R7r6r6j8j9K06j20j65L0K20j07j18P6OOklJ52j74J73J73j16j15j28O9m8m8P3P5
34005A47j50M5j6j5j6j6K1J9J31o5mmQQm2m1K3K4K4K4MLj06Q9qrJ6J6q6J10%%k3k2l5l5P9
33983I8j15P9Q0P3j22M9M9j76J9m0m2L3L2J68j59j1j2n5J38N5j41K10J4j83J45n2n2R1R2j71
33965I4K6p0J26q3J14j05j04o1J35Q3k44J35J35j02K24j23j23M1M0MLj07Q8j31O3M1M2j54
33948a3M0K8K8LMk0J76j09j10J11q5l6l6J47m8l6l7k6k8J34J36p2p2j20P4j8J79J00k26%j
33930F7k1k1N1N1lj98J23J25j74K1J84j3j64L2j6j5mlO9O9j39N6J4J4l6J61j09j09O7O7p1
33911G5p0M4M4j1j0P1P2p9p9LKm3m2J40j86M8M6l3J60j7j7nmj4j4Q5j12J19p7r4r2M5M5R3
33891I3R4j2j2o2o1O4O4K7j69O6O6j06R1n2n2M2M2K3K4n8n9n9o0Q6Q7k6k5K3K4o4o3J48j78
33871e4K51p5OPk7k7j4j5p9J14Q7j10j13K11J2j83J33J33n8n9n2n3n1n3R9R9j25P1L6L5jk
33852A43l8l8J21p5K9K9j74J9J23J23m4m5n3n3J51m5j51M5MNL1L0l8l9J25k01O3O4L1L1j04
33834F9j02K12j14j62J63L8L9J08J08j23j23j06Q9j49M5O1O2N1N1j42N5qqJ6J7j39N7J19p7
33817A07j37N8M6j49P3P2M9M8J6j80N7N6j40N4M2j52J83j3Mj91J48m7p1J24J29o7k6k6k9k8
33799A0Q2j13Q0Q0jj96O9P0o4J31O0j37L5L5k3k2Q8j09M0L9j64L0rqQ5Q5l8l8q7q6K0J9O8
33779C1O8M0M0l0l0q2J15M5j52n3J41L2L1j37N9M3M3j27O9p0J26l3l2j30O5O2O2m1m0P0O9
33761B54k72N3J02r3p2J22j7j8N6j39M9N1q3J11J33o2j97j%JQ1Q2j64J60j56J69r1r1J1J0
33743a1Q1Q2L3L3j0j1o0o0kkjkM6M6o8o9M3M3l9l8P4P4Nj90J1J2M9M9j6j6k8k8Q0j14ooM3
33721B7M4l9l7j7j6O4O5M1M1qqm5m6L6L6k5k5k5k5M3M3n1n0N9j36N4N6NNN4N5m7m7P6j20r1
33699e4J02j9j9L3L4p7J19KJJ4J4m1m1q2J13J57l9l1l1k4k4k4k4M0M0rrm9m9%%N1N2O5O4j94
33678F1LM0M0poj17Q0l0l0j7j7N4N4m8m8n5J39n1n1K5K6Q7j09p3p4J06J04n8J37J29j98J%
33658I7R1j06j%j3j3j5j4R5j00n7n7P7P6M0M1j20j18J62l3l7l7Q2Q3p7p5J70k5J5J6j48M7
33639D6PQp4K51r9r9q1J14O6j31N0M9L7L7l6l6l6l6L3L2j7j6LMj05Q8N6N6p9p9N2N3j07R0
33619A01k3k3l9J57j29j28Q3Q2Q8j07n9J37j8j7ooj2j3j3j3O3O2j01j00L6L7J10q6r5R9Q7
33600A54Q7k01oO0O0r2J04poJ2J2K4j72N0N0o0o1N9O0l9l9l2l1K00j25j0rJ30o7l2l2O6O6
33581A73j18P8J7J7m4m3M1M2k8k24J13J15%jj31O5J66j62J45n2ooj8j8l1l1l0l0J6J6J80j46
33562F5J02k23J83k73J65l0N0N1J5J4K7K6j55M1K0j74K07j17J62l3RJ0mlJ1J1o6o7j41J84
33544F7J3J3j10Q5P3P4o0o0JJo1J35n4n3p9K46j00j01J3J3M9N0J27o9m4m4l9J58j61L5o3o2
33525gJ28o7j86J40J07J08q5q6K6K5j4J83k02nJ5J6q2J13l1l1j9j9K6K6L9L8j12Q3k7k7L5
33506A08L4j69J56R9k28L7L7m2J54n4n4J7J7r3r3O7j30L0L0J31J33l0l1mlmml9m0L0L0r5K30
33486B27j16j15KKN0N1n1n0p6J20J27p0J6J7j48M6K2K3P1j25J33o3Q8j08j0j0J1J2J1J2o1
33468C8n9J7J6J85j43J52m4q0q1P1P0p2p1J71j54n0J43k2k3k8J68j51M6POo2o2P2P3r4r4l4
33449h9J61m2m1J29o7nJ91j67L0J3J3kkj4j5M1j55J13q2J3J3JJL3L3o5J31q9J07n3n2J10q5
33429A08j95J31j43N3J09J10k9k8k9k8k7k6K18k37J47m8j25P0j8j8M3M3O8O8j56M0lmp2p2
33411e0P3P3r0J06j38L18j06j06o2o1K15j11r1J03N4N5q7q8K7K7M4M4p0p0L0K9J40n6m6m6
33393F0M0j55J76j8l5l5M7M8n4n5%J96j92MJ48j79n7J37J42n5j64J60nmj80J45O3j33M6M7
33376A38POj03R2qqLMk3k4k4k3Q0Q0L1L1o0o0j09Q7j16Q1o7J30r8R9O2j34R3R3o7o7rqrqK0
33354A12K0k00K56k2k17O8O8j4j4p5J20l6l5NOJ64j63K1K2k5k5M5M5J49m7k47P9P4j21R1R0
33335A94n4n4N6j40K0K1m1J55j57L8j1j0M3M2R2j05O1j34R8R8M1j54NNj1j2j2j1m9m9J21p3
33316A3J80j46j5J81J5j81O8O9J06k22K4K5q3J14p8p7L9M0k1k2J24p3p2J24j1j1j1j1N3j41
33298@L6L7J08q7K3K2l6l7J3J3j6j6mmp4J20J21p5o1o0N4N3j27P0J34l22J40J41n6n5rJ87
33279B33j16j15R7r9K4K4j7J80p7p7o3o4K25L0k6k6j00R7l3l2R0j05O9O8j35O1k1k2n7J38
33261A51j40N7m2m0L7L9L9L8n7n8J47m9j41N2pqnJ90J9J9j81J45j85J41Qj86J14q2n6J39R8
33243A96k28MJ98k08J17R8r9p8J18k2k2J38n9O7j29J9J8n9n8N6N6j1j2j33O1Q2j14J30o6j01
33225d1R3J75j51j41J84K9L0k6k5k08J17J1J0L1L1J0Rj01R5n2n3llJ74k1O3j32j00R7k6k6
33206E0RJ0RJ0J2J1j03j02M0L9m2m3P7P5P2j24J%L8L7l6l6J23p3Q1Q0j12j11K3K4J1J2M0j56
33186e4m2J53K5K4L7L6l5l5l5l5j5j6m3m4K81j75K1K1o9K59j70j69P3P2K5K4mnj6j7J08q8
33167I2K2K1q5q4J71k4j%j3j3j6j6R5j02k9k7k8k9j4J81l0l1L3K28k05qqpm4m3M8M9M9M9n8
33146A23n8J02r5O3O4n1n1q2J13LMj15j13K48p8N2N2j27O8q6q5J29o6J34j93K8K6K0J9j01
33128e3R2R8r7l7J60n5n5L8L9K5K5j96J30j32O1N5N4q3q3J08J09j37O0n1n1J8J7J33j94l4
33110c6J62n0n0O7O8m7m7llk4k3J29j97L4L4J9J8O8O8m7m7m7m6K0K0J51m5k24J01k3J70p9
33091I1p9M8M8r8r6J92lq1p9n6J40O0O1m1m2LKO4j33J35J35q9r0M3M2p3p2N6N5P2j24j70J56
33072G7N8j37J50m5Q2j14L1L2l0k9J9K0r5r4J33J35o6o5n6J41opj73K1J14q1k3J72o5o4LL
33053D1l8J58L6j60P2j22L6L7K4K5k4k4L7L7j34O2JJmmmmM5M6j46M9O1O0j19P7m6m6M8M8l4
33032I2l4J13J13j55j54L5L7o4J30j26O9r5J00O4O3j54M1o9o8L7L5L7L6K0J9PPQ4j12r6r4
33013h2J57l9P2P2n9n8J00r5ooR3j04l6l4O5O7M1M1MNk02oN0N1J14q1j55J71J%M2M2j30J97
32993B92j96JR7R7j20j20N8N8P1j26rrR0j07K8K8r5J02n8n7J50m5P3j23k5k6L2L1J17k09j
32974akk1k2O3O4k1k2l1J66m4m3rj0L9L9l7l7r8R6J7J7j29O4N1N0l5l5L1L0j8j8RJ0K1K2j42
32953A4N4M2M2j05j04N8N8K5K5p3J23j25P1k7k7j9j9K01j25K3j73J24p0k0k1J62l2R2j03m6
32935B5J50k46P8Q4Q4j75J9m4K81o4o5j77J47j2j1RJ0L0K9l1l1J61l4j0j0j15Q1k9k9m5m5
32917A5m5m5Q8Q9q6q6J39n6N5N4NMMMl9l9P2j25O2O2o1o1J82j3N1k74R3R4k4k4l9l8N9O0n0
32896H7m9m8m9L3L2L4L3klN8N9j49M7L5L5r3r1P0P1n1n1K6K6J93j33l6l5j7J80r3r4N3N4J6
32875A48J7j50M6L4L4n3n2L3L4R5j01RRj6j6R5j01k6k6m9n0K08J3n3n2Q8j08J01J01m6m6P3
32856A93P2k59O7j8j8J3J2l6l5O4O5R0j07r8R8k5k5J4J3r6R8J9J9M8j49O6j29Q2Q2LLJ12q3
32837A55J5J5KLo3o3J8J9J3J4J3J4n7n7j67K9J24J25K2K3n0n0k1k1J08k17J89oLMrrJ0J0J1
32816A49J0j4j4j5j4JJj1j1P9j18K9L0Q7j08k7k7J97k60J92j34l9J55L3j63o9J25R3j03k13
32798a59K43j4j4j40N5J03r1J15J15m4m3n1n1J8J9J04r3NOP2j24N5N6O8j28L1L1J8J7k40K17
32780A56l4l4n4n4L4L4K3K2J17p8q3q2O4O6mmJ63j64K0K0n1n0J09q7k8k8PQKLL9L9J58l8j53
32759E8M3jjl7l8OOJ17q0N9N8j5j5j41J86j08Q8k9k9k9k9Q4j12j3j4P5j20L7L8KJJKL9L9L
32737A31j93L7L6K5K5J9J9Q1j16J4J4r2r2J16p8Q0Q0qrqrK9K9k0k0K7K6q3J13p3p3j41J83
32718F9J08q8l9l9Q2Q1o6o5L6L7l3l3J64j63k7k7O0O1J2J2%jJ2J2j01R5mlj10Q6l7l7J18p9
32697I3L2L2o1o0N4N5MMqqk9k24K24K9k3k4J24p3L7L6o2o1r0J07mlj3j4j3j3PPr0r1J28J28
32676A37j45N0K0K0L2L2%%J3j83R4R5q0q1L2L2j7j7POonJ89oj05R2j46j44J07J08j04R3k01
32656h1J24R1R0o4o5M0j56K35r1m6m5L1L2j8j8R2R2j77K0QPk2k1J38n8m3m3o7J28n4n5L2K28
32636B64k20J07o4o5J01J01M8j49m5m5K8K9J02r5l3l2K7K7j55J69K6K7l9l9k7J70j05j04K1
32619C0K2RRP8j17k0j8J43n3j00lP0k8k7P0P0k8L4L4k4k3k4k3m8m6N0N0L1L0L0L1j21j19J58
32599A27l7O5J64j02nj97J30Kr7J18J9k24J00N9j35j3J83m0N9j57M0J15q2k0P8jr9L0o8l2
32581b0J62k0P7R0j06j62J66k28l3M5J42O6l1o9o8L3L4R6j01l7l6M9M9mlmmrj0j0j0J6J6J6
32561I2J6K6K5m4m5J69j58p2p1M9M9M9N0mlmlLKLLl8l9O0O0m7m7QPn3M5J12q3j67K8J5J11
32539A04o0n9K6K8M4M4q1J8j02R2JKm5J52M7n1K0K1J22k05l6O2pj05j0j0j0rpR0j76J50K17
32519B67k41L2L1K1p7l8J57r6J00m7m7l5l3J23p1n7n9J11J3m2J54o4o4p5J20j54M1J03NK4
32501A02K4llJ0Rr2J03R1j05j0k05l3J63l3O6q2J15l4O5j44N2m3j40J07J05j9j8J8J8N9j37
32483FO8O7j60L3N6m3M2n6o7K9P0k8R5j01N5N5l9l9j1j1L8L8RRQRk5k5O8l1P8j17M8j48M6
32462B6M7kkp8J16J05r1R7r9j60L6NMJ40n7r8R5J1J0M2j54J14q1M2M2N1N0k39Q5J7J7J5J5
32442A21M4j53N7N7o6J31o9o9j9J76n6n7j65K9K22K7m3m3Q2j14j34O0J56j71P4P5L7L7L8L7
32424C01j17j17O3O2n2n3K9K9p2p2M2M2j2j2k4k4P8j16P3P4J4J4n6n5l1J66N2j45J6J5MLM4
32405A63M4j04j03K0K0QQJ06r0K0K0j7j8M4j52J9J9omJ08q7K4K3M3M2l9l9O2O2j43N4J02r4
32385A15P0j27K17j10k1k0M5M4o9p0L5L4kkj30O7K6K5J10q7n8n8O7O8j56n6N5K53k80M4NM
32366C8K4K5j3j2oR2j37O0O0j36J02Nn7M1J2J2L0L0j07Q9o4L5n7J39m7m7ppm9m9lR4O9j27
32346C2O5O6k2k3n2M6j07Q9j04R0J03r3q3q1J11J11O0l9j00R7K1p8J01r6m9m8N3N3n0n1P0
32327I2P0j04oR9r8l6l6M2n4J89oM2j56r2J02r3J02N0j46n2J43qqKJ99l0j29j21P3J05J06
32309B41l0l0p0p0O4O4J07q9k8k8k1k1P7j19J28o9n2n2M1M1j18P7N5N4j4j5RRlmO0j36n4J42
32288A46p4p2J58j66K18K2o7o7j5j6MNj56J70j4j3%%j3j2Q2j15P8P8jjp0p1m5J48Lj93R0R0
32268A11l6l6N7N8j35O2K0K1R4j02j7j7M0M0j74J52j13j13Q3Q2KJp3p1P4P5L6L7L3j64L2L3
32249I2k9k8M7M8R7j00P2j24k6k6MMj18P7J27o7j37N9Q2Q3j9k0p1p0N4N5p0J23k05j0K02Q
32230A14J9K0Oj89Q3Q3qqqqK5K5r4r3J80j46Q7Q8p1p0J5J5J21p6K3K2M8j48O1O0j7j7j28O9
32210H3R3R2j81J5M5j51J9K1P0P0r3r2N3N4N4j42J05r2m1m2M2M1qpQ7Q7q9q9J62l3q3J13k2
32190A41k2k2k3P7j19P7P7L8j58o0J36J6J7p0o9N4N5j18P9Q2j14QRn1m9L5L5J09q7q6J08m7
32171E8m7O3O3k2k3K6K7qpj66L0O1O2m4m4J78j49j48J77KLJ0J1L1j65R6R6O3j34J98Jj45N2
32151B06j33O4m3m2OPR5j01j00R4M3M3N5j41J18p9J9K0l6l6P5j21K6K6K7K6n3J43o6o5J0J0
32132I7L1L0k38Q7m2J52j8j9POr3J02k1k0P7j19Q9j06J56l9l9m0MMNMj4j5j4j4N9N9O0N9m8
32111A89m8j82J44p2p1L4L3J11q5K5K5n2n2o4J30L6L6ok00J17J19n7n7O1O1l7l6m9m9M9M9
32093A02M0L9n8n8O4O4r5J01l6l6j45M8J16q0ppn5n6J07J07n4n4j7j8Q6j09M8M9L6L5j3j4
32074A30n2n2O2O2n6n5l9J56j66K8J3J3QRRRn2n1J07J08j79J7j1j2opJ02r4J9J9PPK4K4K12
32053C13k46p1J23j4j5k4k4N8N8q6q5J05q9m0m1J38n7O4O5LMQQK1K1q3J15o6o6J31j97L7L6
32033A04j6j6k8k8J55m2j11j10J16J16KKk2k3N9N9r7r7L7L7J02r4MLJ8j77N8N9q6J08kjMM
32013I7MNK9L0j17j17J0RK2K1K5K22m8m8R7r9J2J1o7o7j8j7M2M3l8l9Q6Q7MMo3o4J8J8Q4Q4
31992B62n2n1o4J33J8j78l2l2m3m4P2P0K15k43j5j5Q1j7j05K20k14J12J40n6k70J87rj05J66
31974A31j58J5J13j21P3M4M4Rq9o9J24Q3j13o6J30m1m2mnmnJ0J1P7k0j16Q1J69j58j90J36
31956D9J4J5j9j8R1j04j9j8o6J29P5k3p2J24j0j08L9J38M5j51M1n7j80J44l0O8J07q8j31O4
31938D9MMo5o6J40J41p2p1l4l3J37n9o5J30j02R4rql3l3p1J22l6l6R5R5j50M6j65L1J4J3K6
31918C3K5K6K5LLLLj6j6q5q5K31r4j23P2K44q3j44N1M5M5Q5j10nnl0l0J25p2n5n5O7j28J8
31898c2J8K19K4k29R7L2L2J6j79K8K9l2l1M2M4M3M4r8r6K9K8p6J19K1K2r9R7jjn7J39j64L3
31878F1PPN6N6Q1j15n4n4N9N9j22P5o6J29o2o3O6j28J51m5j11Q3N6N5j69K7L1L1j5j6N4N4
31859A78P4j23%%j38N6q1J14J4J4K7K6l2l2j04R0Q7j08JKQ9j08LLN9N9klO6j30j29O5j9j8
31839@N4N5n2J45j8j9k24K32Mj91M3M4nmm6J51m2m1R3R4j97%k4k4j1j2R0R1o9o9J41n6l9l9
31819E5J34o1l3l3o1o0K29L3mmj27O9k1k0rqn3n2J06J07j51M5n3n2m6J48p5p4O9O9K1K1J4
31799A23J4J5J4n6n6r6R8J71k5n0n0qqJ03r4L5L4kj97q6J11j3j2k5k6N7N5N7N6k5k5kkkjm
31778G8mmmL5L4j00K27j27j27J68k9m3m3opj0j0J12k14R8r6Q9R1nmnmlklkP1P1j37N9p1p1
31756BK7K7J17p9L1L1j4j4j25P1L8L8m8m8L2L2j7j7r7r8L22j35N7N7o9p0K0K0L3L2j03R2j7
31736A28j8N6N6m2m2o3o3L5L6K7K7q4J13k4k4j2j2noooL5L4N9j37p1J23j81J43O2O1o2o1k01
31716a25J24J48m7K3K3j97kP4P5j1j1kln2n1Q8Q9n8J39j57M0L9M0o4o3J44n1r1q9N9O1k2k1
31696D9J50j76J42n4p5J21j3j3jjllklp6p5K2K1m6m7N2N0M9M8j2j3O0j36l7J57jjl8l8N1N1
31674A59m7m7P0P0k7k8p3p2R0R1k5k6l8l8J34o3k21J04J2K10m5m4K5K5p4p3mlmmKKj20P5J12
31654A05q4p1J23j9j9J04r3J8J7ONl3l2l2l3Q8R0qrL0L0j78J8L0L0n6n5O3O4P6j21n4n4J73
31633A19J74k07j1o8J28k0k0k8k8J53j74N8N9j06j05J88qj57J69k7k7L7L8n7n6J35o0O2O2
31616B23j50M7J8J8l5l5K7K6j31O6m5m5noJ04r0M0M0K8K8n6n6P9P9L8j59JKmmJ07r0L1L1O
31595A28PL9j57O8O8m9m9J11q6L0K9L0K9j48M8PPR4j01QRm7m8L5L4ONm3m3N9O0rj0q3J13j80
31574b9J45pol5l5P6P7L9M0j75K2pqo2o2N1N2K1K1m8m9k5J68k3k2L6L5n8n8Q8j08j80J45J05
31553A24J06J2j84J16p9j8j8J1K08j93Mj6j5RRr0J04L6j60l4J62p0J26k8k7j6j5O9O9o5o6
31535G1q6J08J62k95Q1j12J79J80j53j53J23J25o6o6J30j96n2J42r7R8n2n3Q2j12o5J30J11
31519A64J11k1k16QQOOM3M3J33o2j20j20m2J53l8l9N4N3m9m9k0J76j72K5R8r9P4P3l1l1m3
31500G6m3R8r8r6R7L5L6kkp4p3J50m6QQN6N7j13Q3p7p6N6N7J9K0j56M0J22p4M8M8p8p9l6l7
31479d6K32L7k01mJ92j36J39n8LLj61J66j16Q0j74K1J68k8j21K03m1m1l0l1J28o8j8j9J8J9
31461A16M0M0MLj68K9P7P7j58L8k3k4Q1Q1o6o6l4l3J5J6jjJ83j44mmk20J06J49m5M8M8r3J04
31441A71j90J35j00r9O8O7K5K5R9r8n5J40n1n2q4J11j20P4Rj86K46q1l0J65q8J09N4j42k0
31424A02j9k5k5Q6j11P6P5r6R9RQm9m8q5J10m9m9k3k5J34o1Q0Q0p9q0k3k2K6K6M0L9K7K8L6
31403B12j60P7P7Rl18P8P7M4M3r1K35l0l0j25j23R4R4m0m1r0J03n4n4L2L3j6j5%%O2O2r3J03
31384A55q9q7N5N6l8l7J39n6NNn0n1K0K15j21j21P1P1J5J4J5J5j00r9M7M8j8j8J41n4jjj3
31364A33j3J2J2j58L6J13q3O9j27N8N9l5l5M9N0o2J35m9m8j7j6j99J26o4J30j38J86n4n3q
31346IJ89M1j55j5j6K1K1P3P3j85J2n3n2J30o5p1J23KKlklkj9k0O3O2l5l6J4J3l0k9Q1j16
31325B2N0N0j1j1l8l8J46j79K3K5J6J6j07Q6Q8j09K0K0n4n2J04r0m2J53K7K8M8j49L5K30j04
31307B03j04qpqpP2P2j74J54L9j57K3K2LLJ5J6j62L3J15q1MNqrL8L8J61j67J7j79M5M5J33
31286A85o3j13Q4K8K7l0l0o3J34j36O0N4N5j4j5k0k0m8m8K77j81j47M7O1O0rrNMNNk8k8k8
31266F1k8N1N2LKj1j2J85j43j11Q5j80J46J3J3o4J32r9R7n0n0KJP0P1O5j31k1k1M3M2k6k7
31246A60j68K6q2q3R9R9r1J03N8N9j1j0l0l1m2m2J36o1j08Q6L1L2j28O9P1j24kkJ7J6J39n7
31227A29j30O5J47m9j07Q9O5j32Q9j08LLn2J43j57L6M2M1j6j6J66j62L5L5j32O4n9n8J66k9
31210A11jjPOJ9J9j01R5j73K1M1M1J6J7r5J01rrj04j02L1K27m2m1K0K0o6o6J58l8j0j0N9N9
31189B00j6j7j6j6j2j1j1j1l3l2m3m5J10q4J34o1J7J6MNj5j6j5j5N9N9m4m3p2J22m9J48o5
31170A32o4P4P4j09Q6j46N0Q3j13L0L1j72J54k9k9P9P8j29O6l5l5K7K7j08j06J01r4J43J44
31152B10j42N4k1k2K8K7P6j21j0j1J6J5J6J5LLrrQ2j15j7j7J61l5k3k2jjj3j3M8j48O0O0L
31131A27LJ01r5Q9j07J01r6o2o2Q8Q9m6m7N2j43J85j1j33O4J49m8j33O4poJ9J8j12Q3k6k7
31113G1o2o1J00J01m2m2m2m1R4R5o9o9J2J2J47j80J6J7R4R4j28j28J44n0M1M1k15J10J31o6
31095A25l3l3M5M6j50J76M7j49p9J15o2o2M7M8M8M8j60L5OOP9j17O6O7l1l1r8R6J21k05P0
31077H1P0j46N0p0J24O4O4K2j74O3O3l38J18k1J74p2p2J48m7K2K3kkL6j61J1J2lJ93q1q1M5
31058A13M5o5J31q1q0L0L0k9k9O9O9k6k7j4k10J46J48p4p4j46J79J06r0l5l6j1j2Q5j11R8
31040I9R7r0q9J92j35o7o6J64l1J54j74kkJ9J9K0J9n4n5M4M4K7K7J14k14j8j8O0O0o8o9L0
31021C7L0k7k6K06j20lkk4k3j0j1j1j1N3N4MNj11j10J54j72P9P7RRmlo4J30J9J9n0n1j5j6
31000B1JJ96r9R7O0j37l2l2R1R0J8j79J4J3m4m5q5J10Q8j07J4J5l3l3LK00o6o6q1J13n8n6
30981iLMP7P8q2q0J38n7J6J7p3J22P4j23k7k8l5J60l3l3qqj30O4K12k44L9M0l8l7M1M2pp%
30960F8%%%j6j5R5j02M3M3n2J45l26J30R7r8J44n1llM4M4l7l8l8l8J33o3q3J13p1J25n6n5
30940G9NOQRRQn1n1j4j3J35o0j09Q6k6k6L4L5J1J2J09q7J19p6j58L6m8J46J10q6J2J3K8j67
30920C8O7O8OOj04j03R5R6k3k19R0R2Q8j07LLJ3J3J4J3p9p8N5N6P7j20J01r5k1k2M8M8k2k3
30900G4P2P1j49M7j12j11R8R8j6j6N2N2m1m2J24p2O6j29O6O6k8k8o8o9L3L4R1j06R5k31J34
30881E5n9J10J11o2o2j%J63j63o1o0L4L5L6L5M6M6j13j12J60l5r2r2K36r1k0k1K3K3n9n8L8
30862a0L6L8L7KKKKk2k2k3k2N6N5j28J99r0r1N7N7q1J15j78J47k2k1j4j3J25p0m3m2RRq0J15
30841I1k25J01K3K3k9J66J58j69llk4k3J4J4j56L9J24p2r5K31R2j04j21P6q2J14M5j52M2M1
30823A36j9k0POj03R2k6k6jjm8J46O5j30l8l8R7R8r7r6J29o8J7J8MNn7n7J33o2l5l3J00J00
30803A98o6o7noJ36j90K0K2K05j21r6R9o0o0O7O7o1o1K1K1OPPOnnnnrqk0k1J16q1J65j62O1
30781A10O2qqk2k2M0j56O2O3KKJKJJm8m7N4N5j62J63m0m0J78j50Q4Q3j38j38N3N3j10Q4N7
30761A21N6m8m8O2j34N8N8N4j42p7J18J7J7q4K42q8q9L3L4m9m9q0q1q6K41n4n2J45J47j01
30743A41j01J4J4NNl2l2j04R0J07J07k02pp9J16QQQ1Q2j42N4ppJ2J1l7l8j6j6L4L3N5N6j24
30723H9j24Q5Q6j38N6k5k4L6L7l0l0K0J9PPr0J04q5J09J2J2n9o0J94j33L5j60L0L0J24p1O7
30704A30j29N9N8lmnnj7j8N9j37Q2j12J05J07l3l2J21p4q7J10N0j46q3J10j2j1j2j1P7j19
30685A8qrLLKLM7M6n1J45j66L0p5J20L8j56j1J85M6j51Q3j14Q3Q2m4m4qpNMr2J04J97j29j61
30664A8J66l8l8n8n6N5N7j8j8j8j8l1l0J92kj23j23K20K3l0l0R2k33O7O7L5L5L4j62J08q9
30646E4n4n6J36o0k0J75k9k9L0L0P1j26q4J12j1j1k5k5J06r0j36J88q8q7J8J7KJ97k12j6R6
30627G3R8m3m3L9L9JJJJL1L2k34R1%jj50J74j01R5OOL4L4L0j66J18J17j84J1j0j0j0j0J15
30607A85q1M5j50J27o8l2l0J47m8KJJ26p0o2o3l9J54l6l7P0P0p8p7M9M9j3j2kj97K13J8q7
30588G4J08j07j07J79j6k0k0l5l5J3J4k7k6o7J27J74k3r1r2j13K11J3j83J63l1K9L0r5J01
30571A48J05k21j19P7R2R3K9L0l2l2k24J00L1L2j3j2j3j2j2j3P0O9j7j8j7j8K1K2j62J64Q
30552A56Qk0k1m3m3m3m3O2O2N9j36J7J9OPK1K0RQJ23p2l2l2J48j79K5K5k03J22M9N0k12K45
30532A62j23P4o8o8J88qP8j19O9j27J58j68K3K4j23K03j40N6J7J8K5j70K5K6L3L4j28J98K
30515A71KN6j40m1m2J29o6j8j8J63l3j15Q2L1L2j16Q1l6l6j33O1N0M9j95K61rqm2m1J04r2
30497I1J9J8M3M3p1p2K7K7K6K7K8K8n4n4l3l3J6J6K4K3r1r0L5L3L5L4K6K5k3k4o2o0J30J30
30476B37j17Q0o8o7o0J37k06J20N2N2P2P2r1r1rro2o0Q4Q6m7m7KKL9M0p1J26n4n4QPk6k6N5
30456A06N6j02j00J55J56j31O6n8n7qk02J19J19l7l7r7R7O4O3p1p1KLP2P2Nj89R5R5k26K30
30437A89k7k7o5o5M6j50J00J01POr9r8mnO9K65m5k40O6O7M2M2Q3j13J07q9k8k8j01R4j0j1
30418G9N1N1q0q0l1l1N4N5j5j4j33O2J76k0j9j8j40N4R4R4rqL8L7p6p7k8k8Q6Q6o2o1n8J38
30398A67k7k7j5j5M1M1m1m0N6N7r1r1M7M6J0Rl1J65r2r3J5J5J25p1k2k3J25p1m1m1QRj07Q8
30377H5Q8j07%%L6L7k5k5o1o1n1J44K2K2P3j23J71j56klL9L8j83J2J58l6OOM3M2o0o1j2j2
30357D4K6K6P5P5l6l7n7n7J23k03R3R4j6j6j6j6L2L2p0p1J98j29J03r2j17K08m9m9R7r9J1
30339A07J1j7j7p8J18l5l5J37o0q8q7J4K09j37N8o8J28lmj14Q2K9j67J33J35l1l1l1l1j1j1
30320A05N9N9O6j30k0k0j0j0R9r6llj6j5l5l4J89oj07j06N9O1q5q4Q2Q2N8j39RK05j71j70
30301a27K37r0P4P4k8k8m1m2j14Q0J52m4j12Q2l0k9J75k1k7k6P2j25jjN6N6qk03J62l2l1l1
30282B9P2P1l0k9l0l0J7J6o6o4R4R4R1j05m8m9L4L4j31O3L5L6QRN7N8r2r2L5L5n3J43j80J6
30262D8K04j23L6j59j0j1J55l9j90J35J73j54k3k3P2P1n9n8j0rK4K5J2J2R0j06MMk7k7M3M3
30243A23L7j60M5M5q6J09J2J2j06R1l2l2O7j28l1l1J89nm3m2L3L2L2L3opo8o7J23p3L8L8%
30223A42JK1K2j92J32j96J29P7j20J2J1mmL3L3J01r5j55M0J93lj04j03J53m2O8O8n5n5OOj38
30204a8N6J80j48J2J2j30O4J54m3r9R6j02R3M5M4r2r3l1l0J80j46Q7Q6j5j5j74K1O7O8o7o6
30186dk6k6N5N5j9j9R6R5m2m3l0l0l5J62l1l0n8n7qpJ2J3k3k4K94k92p3J22L9L9JKN4N4k8
30165A88k8j2j3p4J23L6L7%jj08j08Q4j12J06J05n4n4JJJ4J3j06R0l3l2J01r4j67J58qpO2
30146A08O1k5k5k5k5RJ0j00R4K3K4m6m7RRK2K1j39N6R3R3p7p7k9k7J39J41k16j9L9M0J4J5
30126A43j06R0j29O5L5L5m7m6J23p2K5K5Q9j07k6k6j64J60j0j1o2J32R5j00q5J12j2j1O8O8
30108B51j89PJ1J0q7J08k4k4k4k4J9j75J26J25j04R2j8j8M9M9m9m9l9l8J93j33KKL0L1n0m9
30089A1M9M9J1J0J1J1r5r4o2K64R9r8j26P0R9J00j75K2J2j83J34o2J58l8Pj88N0N0J13q5p9
30070D5J16n6n5J%j21P4J64l2NMp6J21j50M7noPPl9l9n0n1J81j5J1J0r7J00J28l28K00j24
30051b3J60l5j48J78j28O8k5k5j%o8J27K14k44R4j02P7P8j01j00J60l5Nj90J36J36J%r7r7
30033A5O2O2N4j42J32j95l6J59n7n6j07R0R1R2n8n9O0O1k5k6m8J48N0j47O0O0k22J05j16Q0
30015H7k3k2J52m3l2l1j6j6L3L3jjl7l8n7J38l4l3J03r2J7J8N0N0r3r3j64J61J26p1P5j20
29996B6K6K6m5m4j31J95K0K0p0J26l5l6j0j1r1J04onL1L1o7o6O2O2l5l6K9K9R0j06lllkj61
29975h9L5J00J00j53M2p9J15J2J3L7j58L8L8k3k3J4J4m7J48p7p6L3L4%%j10Q5n2n3N7N6P0
29956A01O9j39N7ppJ7J7j29O5m4m3R5R6kkK0K0j40N6k6k6j4j4J1J2J22p4j7j7l0k8R8J00J
29936A98Jp6p6L5j61P5P5Q3Q4k20J06Q7Q6p9p9PPm9k44J59J59o7o7j9j8M1M0qqL8L7j1j2L
29916A27Kj08Q9nnJ55l02K05J0j90J36R3R4j15j15J9J8j04R1J03r5K9K8mnj7j7J31o5lmp5
29896A01p5Q8Q9j03j02j7j7J35o0N0N0L7L6j2j2q7q6J1J2j5j6Q4Q3j4j4J22k06j4j5J61j66
29878B8o5J29K4j71J1K07p8p9N5N5N5N5p3p4J35o2p4p3J34o1m3J53L0L1J3J3j96JK3K2L4L5
29859A94l8l7r9R8r3r2j5J80r0J05l3J63j80J48p4p3qpM1M1LKrJ86j36j35J9K0J54j72r8R6
29840F1K1K0r0J06R3j03j15K11o7o6O5O4j10Q6j22P4q5J11K6K5j50M6p7J20n7n7N4N4k0k0
29822I8J7J7M0j56J02r5J38n7rrj2j1p3p3J55m0Q2j14P8P8m4m5J49m8J4J4n8n8p1J26QQK0
29802A71K1oor1r1n1J45n5J41k54P2P5P6j82J4JJM6M6K05J0j29j28L9L9o8o6J44J46j11j12
29784D2Q1j15K6K6KJJ22p5j36N9N3j41O0O2%Jj22P3R8r8K4K5L2L3j31J96j80J47j39N7P5j22
29765C6J11q5L5L5k7k6LLo7o5k4J70J3J2K7K7j0j0j93LL8L9N6N5j4j3j54M0j8k0ONO6O7j19
29744BP8l3l4J33J32r2r3j48J76poMLj07R0l3l3Q1Q2k21J04KLK0K1k9k9k3k4J4J3R7r9J1J1
29723F6N6N5j04j03L2j62J27J27JKJ12q5o7o6O7O8j6j5k7k7Q4j11J29o7j36J89j17Q0m9m7
29705dJ2J3N5N6m6m7J42j84jjK5K6L8L7p1J25m6m7j92J32J9J9P7j19J01r4M7M7j23j24J91
29687F3mP0O9j16Q0o8o7o6J29l0l0nnM3M4o2o1k5k5J54m2j3j3Q8Q8j90PJ72j54J40n6N8j39
29667C4QQQPK4j72J34o1J05J06M0j56J6J6j28O5p1J22M8M8m1m2J89j38l6l6K9L0q5q4P3P4
29648A34n2n2R3j04N7N6k6k6n5J42j5j4lkL0K9j29O7l5l4R2R2q9q8ppk1k1l3l3J36n9n8J37
29628A02l1l2O3O3J4J4r6J00r9r8K6K8N1N2l1l0n5n4J03r1k2k2K6K6j05R0O1O1M3M3j04j04
29609hQ5Q6m9m9J70j56k2k1P6P7q3q3J77j9j66L0L0L0N8j38J94kk47P9J05r1Q8j07j42J84
29591H6R9r7J6J6j07R0JJJ3J3K0K0QQK2j75n8J35MNl2l2l8l7K2K4l0J64k6k7j2j3j3j2J1J1
29569H0M7M8l2k27J27J28l5l5l5l4P6P6L9L9k36m0O1O2K0K0QQP8j18n6n7O0N9N5j40M6M6j49
29550a1J76j9j9J8j78J58l7j%j52J73j0j0k2k2J42j86J83j43p0K56j87RO7O7l5l5l5l5O7O6
29531A75k7k8O0j37M3M4O1j36J06r1r3K32j55M1O6O7j67L0J31j97P0O9kj97J36n9P0P0j67
29514A5K9j6j6O6O6j60J65n5n4o7J27N5N4N8j38m9m8J28j98J64l1J01r5n9J37K8K7k31l3J06
29496G6q8k8k8J67k8J84j42L4L4O3j33J03r4l2l2p9J16p4K54q3J5j66o8O4J62j75J53O8l0
29479B13p4j72J87po9K9M1j54O5j30J13J5N8j37O9j25J25K7K4K3r9R7j2j08K14k41J08J10
29462A90j21P5o5L3r2J04O0k67K5J21O0j34LJ00J55j71k4P4j19P8n5n4K46k11M7M7k3k3k3
29445C6k2j1j0J05r1OJ03M9M8j30O7Mr3Q0j9l1O7Kr6N7m1O9j27m0J54J3q5L2j64K04QO5j30
29425G9p4J23N5m3PPm8m8j6j7O9P0L2j63J55m1j2j3K5K4j3j4q3q2K02j24J1J1j6j5j6j6M9
29405F5M8n0m9PQPQO1O1j02j02J1J1J1J0N1N0KJK9K9k4k20J01J02qqm3m3J32J33j60L7p4p3
29384A9O5O5j18K08p3p4M6M5n3n3M6M5k1k1jjk04J21J59l8r9R7k6k6k9k8K0K0J4J5J4j81J37
29365I0n8M0L9OOPOm3m4P6P5k32R3QQJ8J7J7J7K5K4k4k5j32j31R7R6K7K6p2p1O1O2P5j22N0
29343A12N0j1j1p2p2R0R2rqm5m5p8J17PPj13j12J15J16M2M3ppl3l3J6J6m3m2m3m1N0N1j08
29323iQ7L3L4j06j04QK05mlm0m0n3J44n1n0N9O0m6m6j06Q9k8k8J07q9q2J12M0M0m7m6O4O4
29303A68j60L6L6L7o1J35p4p3k5k3l7J58P9P9opp2p2q5J12n0m9J71k6j23j22R2R4p6p4Q7Q9
29284A58l6l5j08Q6J40n7j43N4JJJ24p2rrk2k1M1M1qrm7m7J17J16k6k7M7j49j08Q6NK01N4
29265C39j42j34J93k07J20k3k3j82J43n3n2J31o5M5M6j2j1j21P3j1j2JK%%J2j83J08J06M6
29247A34M6j6j6j26O9L5L4n1n2J9J9r1J05p2p1K46k11j1j1L6L7J67j60L6L6j00R5j5j5k7k6
29228D3k7k5J07J09j1j0P7k51L2L1RRj00R4N1N0j00r9j3j2Q4Q6lkj00j00M5M4M4M5K9K8n7
29209A07n7r0J05noP7P7j56J71q7q8M3M4n3J43o5o5l5l5O4O4m9m8m8m7L5L4L4L5n4n4noP6
29188E6P6k2k1qrN4j43K3K3l6l8N4N5l9l8J60l5q4J12o9o9N8N7j9j8m8J49k7k7OOj93J33Q9
29168A68j08J72j56j75K0O4O3O4O5L8j58JJqpO1O2L1j64j8j7J55m0O7j30l1l0L8L9N0N0p6
29149I1p7Q5j10%jQ7Q8j4j4j29O8opN1j44K7K5j01R2J30J30j06j07K8K8R2j03m2J54j92Lm
29130B2J92O5j32R0j07J18p8k9k9jj%jn3n2O1O2N1N2r6r6K4K5R8r8o4J31P0P1j38N9j00j00
29110A6P8P9k0J77k21k4o6J31J9j77K6K7J2J1J2J1o4o3K33r2N9O0j0j0n3n4J6J6R3j04j15
29092CQ0O1j36J5J6Q0k46J48m6J53m3J9J8p3J23j47M9OOP9j17N5N4opo8o7Q0P9m6m6m1J54
29072A89j4j3j4j3J10q6j3j2j39N5R3j03J63l2m9m9j7j8k9k9J56m0p7p5L7L7L7L8L8L9m4m3
29053H3j7j6O5O5l3l3R4R3k37m2J26J26r0r1m1m2j6j7O3O5N0N0l2l1r2r0J32o3J10J10j15
29035A34j15L9L8L9L9o1o1n5J39N8N9p7p6N6N7r1J05j42N3J03r3Q0j16m7J50n9n9p5J22o3
29017H1o3J09q8P5P5ppj22P4m9m9Q7j09M9N0j7j8M4M4j37O0N9j36N5N6m7J49j67J60o1o1o2
28998B7o1J29J30j84J2Q2Q2j09j08J23J24N8j39j50M5M9j47K4K3kjM7M8l3l2J7J7lkJ12k14
28979c6J94j31k8k9N5j40J28J30j20P6l4l5L2L2L2L2LLj56M0k9k7n8J38J27p0p3p3J33o1J2
28961F7J1p0J27m6m5M8j47M4M3kkJ1J0q8J07o5J32n7n7qJ89q9q8J61l5j97lJ8J9L25k62O6
28942A17j30j6j6O6O6m6J51j44J84j16j16L9M0L5j60J73k2K4K4J2J1p8p9J54j73Q2Q2P8k49
28924gk3J73j01r9K73j83J3J3R4j02lmQ0j16k13K43nnL6L6n1J45j37J91j32O6J59j68J8J8
28906B09l9l9j13Q4K2K3m8m8N4N4Q0j16j03R2p7J18k9k9k3k4L8L8j37N8O2O3m0m1N4N3j46
28888E0M9K1K1n2n1J73k3m6m5Q1j15K47p9n5n5RRp2p1Q9R0pqJKj1j1Q5j11j12Q5MMj54M0J66
28866A48k9p0o9N2N2l3l3j03R1L1L2JJj0J85j05j05Q3Q2j71K5%%J45n0J1J1l7l6J3J3J5J5
28847A55nnJ01k25N7N7KJJJqrqqJ7J7l2l2L6L6o1o2o4o5J95%J29o7l0l0R0j06N3N4qqNMj64
28824A4L2QPJ04r3o8K59r7r6JJJ06k20O0O0MMrqQ9j06J6J6o4J32p6p6Q1Q0j28O8J3J3Q6j10
28803A03j1j1p2p1N8N6RQj2j3M2M2q0J8m4J53q3J4q9QN8m1p6p7N1N2N0N2n5n4M3M3M2M1o2
28782I2o3J8p9K35M1jj97O1l7j6Q2k9j25K0p7J18K1Rq8J25K8m8J48k61O3P8j17Q0j8p8J16
28763A01j15Q0M6n3J5J5o4o4N3N4j54J71l6J59K3j73R0qjj96MJ00O6j30P7k0J16q1K4K4j4
28745A09j3j3j3J4J4l5l5rj0M6J44j69K8l4O5K2K1p0o9N9O1n0m9P6j19R9J01j18P9q1q0%%
28725b9J10J10j57M0J13k13Q4Q4k1k2p4J22J23p4m3m3N5j42J4J3J11q5K2K1K2j74R8R8k80
28708a17J75J03r4RRq7J08j80J5K00j26J56j71L8L7J7J7K9K8j56J72n7n7q5q6J17J18m6m6
28691D0L9L9N1j45J6J6MMO4O3k2k3q4J13j0j0R4j01q9q8L8L8j0j1K1K0L2L3j60L5K3K3L8L8
28670A29p3J23J6J5j57j55K56o9J7J7l4l3J5J6M2M1m4m5j01R2k9k9Q3j13Q2Q2N6j40O8O9p9
28652A18p9l7J58J4j80L7L9O6O5r4J02k2k1Q9j08L5j62L4L5N2N3j56M1m3m3O7O7NOOOn4n4
28632D2N7j39Q3Q3k7k8J1J1K4K3j75K0QPO0O1K3K3j68K7J5J5K2K1ppk7L01j78j78l5l7m9J46
28612B8L2L2nnJ0J1j00R7PQK0K0l4l4l3l4L6L5n4J42j90J34P4j22KLJ00r5k5k4O1O1p6p7K1
28591B6K2O1O2j11Q6Oj90K04J0j07j06J21J22j61L5J70j57j41N3K2K1O2O1l6l7j5j5k8k7Q5
28573I8j11J62J62j36j37J37n9OOm2m3l9J58j13Q4l2l3M1M1j30O5J03k23j8J77N9O0j58L9
28556A24p2p1M4M6p6J18M4j52K0K0K9K9p0o8N8N9P1j26O5O5l3l3p0J26r4J02j1j2JJqqM2M1
28536B01o6o6L2L3onj16Q1j2j1j09Q6J5J6K8K8K4K5k4k4m3m2J1K07n6n6MNN1N1j58L9m4m5
28515E4l1l1P7P9qpj00R5j4j5j5j5J56l9j38N8L4L4LMl3l2j55M0M9K45m6m5q2q3K2K2Q4j13
28495E4j2j3l6J59kkP5k50K37q9K5K6o0n9L9L9r9r7J63l3J27p0M1M1j50M7O8j29j46J78NM
28476H1n8K70k53n7L6L7J2J3j34O1J23p3nJ92r0J05q7q7K3K3qqo9o8J38n7N3N3r0q8J17p8
28457B7KKL9j56K06J1K69j89r9j00K4K3J51m5l2l3n2n2R4j00J25p0M9M9j64J62k2k1L7L6j22
28439D9P3p6p6R8R9q1q2J6J7M9N0N0j46N7j39J79j46J95Jpqj02j02Q5j10K01j25M6M6L6L5
28420A82M7M8j65L1l0l0L8L7Jj94M2M4M4M4j33O3J13q4m0m0O2O3J6J6j31O6q5J11J3J4l9l9
28401H5M3M2j18j18J7J6J52m3J8J9j3j2L7L7l4l4P7j20L4L3k7k8l3l3J58l8l8l9m9n1P3P5
28382H8qqJ0RRJ0l9l9M3M3o5o5j7j7P7P7J51m6j80J5m8J45M0j56J14J13j45j43J44n1j2j2
28363C7J80j47j38J86j7j6LMm6m5N1N1J4J4j12Q5Q4j12K3K2Q3j12q5J11p3J23k2k2M0L9o7
28344A36o7noJ67j60nJ92o0o0L5L4l1l1Q3Q4j19j19K8K9J0J1l9l8ooM4M3r0q9P7P8P2j23j23
28324e4P2P6P7QPj1j1k4k3J2j84P2P3poj16P8l6l4J35o0P8P8o1o1O0j36K4K3n5n6M6M5N9j36
28303d8R9J00r3J03n6n7KKJKJKKJk5k5K3K4j4j4M7M7j09Q7n1J44q5q5M1M1j2j3j21P2j2j3
28282HJ11q6J0J1Q0Q0l9m0n1n2J03r3J7J7KKj0j1J31o6mmj9j8opo3J33n9o0L3L3M9j46J55
28261A41l9n2J44p6p5J61l5p4p4O1O1L1L1n1n0k2k3J62j65L1L1r9R6m6m7m9J44j17P9L0L0
28242A39o3o3N2N2NON4j41J27o9M1M1m7J48j41N4j60L5j23P1N7N7j02K24j78J7J07q9N3j44
28225B0p4J21onnnO9j26Q5Q5j80J45P3P2k69J87n7n7l4J61p5p5J02r5l3l2J8K0O8O9l0l1J9
28205A25J8m8m9k9k7r5K31l3l4M7M7j46N1LLKLJ37o0KKn9o0N5N5NOppQ2j14L3L3k7k22J65
28183H8l1J47n0j43N3POR3j04r2J01j9k0L0L0L0L0QPJ10k17k1k1j7J79Nj89O5O7R3j03m2m2
28164C8J15J14n3k48K9K8J27o9JJj32J92j91NJ70k4N5N5j16j16J47m9k1k0M4M4p0o9L6L8L8
28145I9L8O4O3p1p2k6J70j98jJKJJP0j26L3L3K2K2q1p9L4K30n9o0l3l3k9J67kll9l9QQm1m1
28123C3k4k2m7K78j34O2k12J14j7j6O4O5j40N5K7K7k3k4K5K6M5M6j63L4J4J3K6K6l0l1r1J04
28104A10n1n1P1P1r7R9j1j2J6J7r4r3J50m5l2l3L1L2L1L1l0l0n4J41Q4j12kkL8j58pJ89L4
28084B31j62J0Rr9r9m7J50J7J8J8J9J03r3l2l2O4O5l4l4n2n1M5M6pon5n5M7M7o2J33k2k3j0
28064D7j0QQq9J05j44N1p1J23J13q4p0J23K2K3o4o4P2P1J8j78K6K7K6K6l0J67j20j20J45n1
28046A06j01R6rj0rj0Q3j12J07q8PON6j40P9Q0l1l1llj5j6P3j21j3j3J02J03r3J03j89OO6
28026F6j27K3K4J1J0k0k2N5N6J10k15J6J5O4O5l4l3OOJ9J8p2J24p2p2Q1K77j15j15j40N7M4
28007A10M5j1j1p2J24llm1m0K7K8p1p1N6N5O8j28N8N9m0l9j01R3o5o4N1N2O4j30M2M4M3M4
27987A73o8J29L0j66k7k7J0J0M6M7j13Q4M1M2j10j08O6O7J9J8j8j7p9J17m2m2l0l0N2N2n8
27969F8n9O1j34J2J2J61l5J00r7m4J52j9k0n7n7R1j06J09q6J09q6J04r1n5n4K17K2q1q0N8
27951A15N8j54j54J35J34r1J07l7l6k5k4J9J9J8J9N9N8n6n6l7l8M4M4j6j6j6j6J7J6m4m5J10
27932A11q5q5J10n6n7J01J03ooOOo7J30n0n0o0J37j66L0l0k9L0L1l1l0J51j73M0M1m0J55m4
27913A17m5NNJ11q6p7K50j01j02j2j1J11q6J60j67rqM0M0O9j28o6J30j69K6J51m3n6n5m4J52
27894A02R9r8l6l7J23p3j2j1M0M0j19P7k0k0k0k0J77j9p7p6j20P4Q6j08J6K11r0r0J05J05
27876B09j31O5j65J61j0j1N7N6j69K8rqN3N3k6k6j4j3o1J36j2j1j31O5rqQ6j11M9M9M1M1m1
27857A83m1j3j3q3q1m6J50K7K8R0j06qpR0j06MMK5K5j58J66NMk4k5m9m8J9K1P3j21o2o1J66
27837B8J67j3j3o9p0M6M5JKJJj6j6j6j6K7K6J37n9m5m5rqk6k7m2J52j41N5OOL0L0j40N3J92
27815B34lJ6j79J6J6qrJ32o5k3k4m9J48k4k4N4j41R1j05p2J22N0M9j2j3k37m1J54J55j11j10
27797a3J02J03j2j1k1k2k1k1ppppK6K6k3k3j7j7j26O9R0R0m4m5K5K5j2j1q9J07j5j5J29o7
27776A39l9l9j2j2L8L7qqqpL0L0L1L0l0k9l0l0M0M1Q9j07J28o9R0j06j14j14P3P3j51J74j0
27757A20rk1k1O1O1m9n0m9m8O7O8m7m6P3P3k9l0j16P9j44J80j83J42k1k0PQnnP2j24J77j8
27737A53qpR0j06q0p9N4N4l1l1N1N1l1l1R6R6j14Q3j22j20J42n3J18p8LKQ9j08J43n2P4j22
27718A26LLQ9j08M7j49P6P5j29O7j03R1n5n3J41j85J06J07j38N7m1m0O3O5o8J28J3j83K4K5
27700E4J2J3oon5J41q5J10o9o9J3J3J24p2n6n5r5J00kkO0N9q3q3K06J1m3m2K7K7l2l1j40N4
27680bR9R9o8o9K3K3J8j76J02J04J0J0o6o6M9M8n6n7l9J55j35O2N8N8j45N2k2J75o2o2m9n0
27661B1O6O6J7J7p7p7L8L7j0j0k3k2J55m1m1J56j01j00m1N8J03r3k6k5P1P1j41j40N2N1N2
27642F3N2l0l0J9J9j%K8K8J93j33J7q0L8o0o1J37j93LK0K0j3j3P5P6j07rJ34o2q6J2J52N5
27623B63j34l7m8m8N3N3k8k8O0N9k2k2n2n1J8J7Q9j08O4l5lR4k8P0k0j19P0P0j14Q1j0j08
27603D6r1J03M9n0K3J22j32O4o5o6P2k6J25p1r0J06O9j27j7j8Q2j13N1m6k5k6J25K8J33o3
27586A72j71J55k29R5Jj95oR1O7l1K16K1n5n4j5j5L5L4O4O4q4q3P4P5m1m0J1J0q3q3J51m4
27567A07m5J52j4j4kkl5l4j15P8J04k22Q6Q7k2k2J5J4Q3j14j5j6L1j65J57J57n9n9p5J21J60
27548C22j68o5o5J60l7j30O5P2j25j89K67R8r9m1m1PPPOK4K4j35O0M6M6RJ0K2K3p6J21j91
27529C4NJ65l2pqj01j00K5K4m3K82r6r7j23K01Jj93j5J81o2J35m5m5K8K8M5j51J26p1k1k1
27510D9J3J4J3J4mmlmppM2M2k6k7j4j4n6J40n2n2M8M9l3l3L8L8p3J23o4o4J7J8J11q4K5K6
27489A99m1m1M0M1n8n8qrj0j0j0j0QQQRj6j6K17j10n5n6L9L8k9k9J30o6J5J5KLm6m7rj0P9
27467A07j17J02r2R4R6j1j1j65J61nk01J14p9R8J00m0l9M2M2noq7q7K8K8K8K8p0p0J54m2L7
27448A32L7mmj92J32J2J1J26k02j7j7RJ0J0RN0N0r8R9j14Q2j6j6J0RJ45j83k7k6j1J86k6k6
27428A40k6k6P7j20L9j56J58l9O0O0m2m3J9J9J16k11ppj00K24o9J27j08j06m7m7L1L0R8J00
27410A44N3j44K8K8J05k21M3M4M1M1p0J26m4m4L8L8K7j69N2j43P7P8k8k9J04r3J8J7MLr5J02
27391A31o1J35r8r8p6J18RRJ2J2j7j7j04K22j1j0l0l0l0l0P9P8l5l6n2n3mmj4j5K1K1J23p3
27371G2p2J21l1l1L0L1lkRJ0j11Q6J63k94M5K41m4m4j3j3q3q1kJ93J01k27o8J25mmR4R3j63
27351A24L2j23j23M2J40J80j47j11Q6o6L1Pr0m3J53R9Jj21k2m1N7k0j9J7J16L9j56P0k8o8
27333A6L0P4j22J07Rk5k5j53J73Q7j09J18p9L9j58L6J36k20J06N9l8j22P3J4J3J24k02p8J17
27316@o0L6l9N9J13q2R1pM7M8j16Q1k4k4j18j9j6J80j14j6K7K7M2j54N3j41K27L2m6m7J43
27298A83n4n2j49Q6Q7K5p2J91oo5o5K6K6p2p2QQj0Q7M2j54J0J09K3J20q2J6k5k5R2j04onj8
27277A03j7LMMMJ3J2l6l7N9N9m0l9j2j1JJq3J10j9j9J36j92R1R1q2q3J05r1J96j31N2j43J42
27257A51J43q6q7j08Q7P5P5j36j36j8J78n2n2llJ40n7m5m5J31J31k29R8O1j35j7J80r2r2J9
27239G6J8J2J1n0J46m5m5l3l2M1M2O2k63M6M5L8L8q6J10J%LMm6m5M3M4o7o7J72k3j2j1n5n4
27218A8M3M4ONJ8J8n3J42j76K0N6N6j07j07R0j04J02J03k9k8k8k8j0rj0j0ONJ16q1K7K7J4
27199A36J5L6L6j23P3l7l8K4K4k9l0j7j7r8R5L5L5j2j3Mj91J61l4J6J5K4K4K5K4k0j9l2l2
27179F0J12q4J16q0J34j92P3P3j49M7R7j00j08j09K41q4J8J7lkl5l4Q0Q0RRl9m0JJP1P0k60
27159a0O5L0K9n8n6L9j55K36M0j18j18J87pP4k52Q2Q3r7R8LLJ5J6J7J8q0J16j52M4nmk3k3
27140C7M6M7Q1j15n4n2M8M9J2J2l7J60r8r8N7N7j34O1j9j9J15q0r6R7P1P0j54M3j9j9k3k4
27121B2N8N8q9q8N7N8j8j8L1L1L4L4m8m8kkJ1J0m4J52j50M6m0m0K2K1P2P1p5p6KKj20P5J55
27100A64m1qJ88k40Q6k4k4q7J08jkRRk8k8j00R3Q3j14J21p4k5k6k2k2J00r5j1J84l5J60j88
27081A10PrrN8N8j35O2KKJ5J5j4j4PPj41J87j08Q8m7m7l4l5O1O2n3n3k9k8J95jkkn2n1j04
27059c2R0N1N0Q7j10r8R9j58L6N4N4n1n0J09q7J1J1J21p4o6J31j39N7n7J39j27j26K03j24
27042DJ58l8lj98J68k8q2J13P2j23j58J68P0j25J10q5K05Rm2m3n5n5J2J2n0m9J68k7l1l1P3
27024A19P3N7j40M7j50lkM4M5R3R4j38j37J20J20j82J3r1J03L4L4k3k3o9J27NNk3k18N9N8
27005E1J55m2j35O1Q6j11r7R6j6j7M5M4k0k0k0k1j7j7j6j7J4J4J12q3J09q6O0O1m4m3m4m2
26986@O6O8POj91J33L1L2m4m5q5J10P9j16J16q0K7K6l4l5M2M2j42J85m4m5N7N8r9r9P3j22
26967b3J1K07nk00K09j17k8k7K5K5K5K5J7J8j54M2J18p7l7l6l4l4J24p1J14J14j56M0%%J1
26948A26J2l1l1l1l1P2P1o3o3j47M8R6r8R1R2kkM3M3j04j03J25J27p4p3j10Q5J3J2P9j17J53
26929B08m4m9n0j3j2R5R5q4q5N2N3l0k9Q7Q6j26j26M6M6n7n6l2J62o1o2KKN1N0j6j6n3n3r
26909b8J86q3q1J08q6K3K4l0l1POO6j29K03Rk8k9m0m1MLJ87j40M9M9n3n3J2J1J1J2jjj23P2
26888F5P3j22J92mm4m4J4J3J28o9j50M6N4N5j6j5r6r5J61l5J7J8NNn8n8K4K4k0k0n6K69j08
26869A53j07j56J69k4k3N9N9j22P4l5l6K9L0L0K9m2m2J18J17j86J0J70k7j82J3j45J80j1j2
26851I0QRK0K0O1j35q8J06j5j6K5K5J3J3O6j30pqo4J30L3L2j63L3J35o1O9j27K1K0J6J5J5
26832A61J6k8k8L3L4j26P0o9J28n1n1l8l9J0RP1P1j07R1m9m9j18K06p0p0J09q8J33o3l3l3
26813C2J14q3R6R6r7r6QPP0j28jkJ33J33j05j05k3k3K7K6j56J69P7P7j15j15Q1Q1j77K0L1
26795E2L1j8j8J28o8M3M2j0j1j21P5o2o3m5J50J1J1j47J78j73K1P9j15J28o6J0J1J93j34N0
26777A62N0l6l6J4J3n2n3llPPk2J75L2L2l8l8m8m7J36j91K7K7j03R2j1j2O2j34P6P5q4q2L5
26756B9L7L7L7j1j1k4k3R9r7KJQ9j07J6J6q2J13qrQ2j14llL3L3j5j6K4K3j36O1KKK6K7j40
26735a0N4R2j04J26p1K8K8k2k2k2k2P6P6j36O0n9J38l1l0J76j52n0m9K0K0K0K0p1p1N6N6j35
26716a1O0J84j44K0K0r8R8q1J15J7J8n9n8n4J42n1n1o7J29m4m5J7J7j3j3L6L5N4N3r4r4K2
26697F0K2q8J07QPK0K0o8o7M6M7M0L9LLj75K2j17P8L8L8JJn3n1K9K9N9N8RRlkk27l1J39J39
26675A89j59L7J78j50o3J32opj4j5R4k32J83j43L9M0j39N5L7L7l3l3M6M6M5M6llq4q5Q8Q8
26656B11J9j78J8J9n5n4J41n4k5k6poR1j04J87pl7l6j89J37J66l0N6j39O9j27j0j0M7M7Q5
26637A99j11n0m8j4j3J44n0KKk3k3J12q4k3k2K9L0J32j93j9k0P0j24R1R0l1J64j02j03O9O9
26619A50j06R1K9K9q9q8J03r3L2L2O9O9k7k6j20j20J98Kkjl0l1n8J37n0n1M4M3j8j8M3j52
26600iM2M2j9j9J7J7J8J7L0L0k0j9j5j5llp8J19N7j39r9K27J5j81K47N2j28j28O8O8q0J17
26581B28j27O9j52M4J34o3j0rj14Q2K1K1k5k5J70j56j18P6J05r1L3L3K0K1m4m4P0P1j4j3k46
26562e3P9QQK8K8k8k7K1K2M3M2l8l9j1j2L8L8J2J2j10Q6J36o1j18P9j50M5M6j49J68k8J0R
26543A34j20K07r2r1NOJ40j87L8L7MNJ43n2k4k4J8J8l1l1J8J8r6r6ooJ51m3P6P6j8j8j4j5
26522A30k7k8J52m5k9k9R8r8J2J2o9o9M6M5m3m4ONQQN8N7%jl7l6n7J40k0k0m1m2K9K8R8r9
26501I8J2J2o0n9J12q5m7J46K4K5l7l6P4j23P6P7j61L5KJk2k3r4J00J25k00N4N5L4L5p1p1
26482HJ08J09j17j16j5J80p3p3p6J17J36j91QK04j14j14P7j17J61l4O5O4J3J4Rj87L8L7r7
26464B4R9J17p9j16Q0L0L0p2p2KKP1P1N4j42P9j18L6L7J26k01K6K7NOJ8J9j41N5rrn7J37K9
26444A64L0p3p3L8L7j1j2P2P2p5p5n3n2K12j14k8k7JJ97r7R9j13j14M0L9KKr5R8k3k3R8r9
26424D4m8J46poJ8J8j33O3r5r6J00J01O4j32L9L9l4l4Q2j14lmN5N5M3M3lj98n0J44n4n2J51
26405A42m5j7j6j30J95m5m5n2J42n2n2l9m0Q4Q5K3K3M0j56O8O9k4k4k3k4QQm1m0K7K7Q9j08
26385E7j0rK7K7P1P1p6p6l7l8P7P7m1m2M1M0OPr6r4J57j67K72j85j7j8O9O9j8j8l0l0J27o8
26365A25o1o1m1J53p9J17N3j44O9j27J92j35q5J09R3j03J9J9ppK2K2N4k71N8N8L5L4M7M7j28
26346G7O8m2m2k5k6Q5j10R1R1j66K9j1J85j47J81ooJ4J4r9r9MLJ01r4LLJ18p9n0n1K5K4K4
26326H7K5nmQQj17Q0L9L8M0j56O8O9j34j33M6M5R3R3j12Q5K1j74q0J14L1L0R2R1j13j14J11
26307A72q5k5k5J67j60j12K13l9m0POJ79j49N6j41L1L1l9l9k6k7lJ92%JN0N0n1n2j28O9J9
26288A02K0J84j44qrJ0J0j69K5J00k26K79m7p1J25R3j04O5j31j06Q8Q6j10O1O2m5m5O9P0o4
26270A70o3r2J04m3m3J8J8K0K1Q1j15M7M6j5j5J%j82J42N2N2rj0l5l4O7O7J7j80M2M1k16K39
26250A93j27O9J5J5k2k2N7N7k5k5o4o3J8J8JJJ%o6o5R3R3j28O9k9k9l1J66ooO5j31M0M0j54
26230A8M2J3J3k0k0K8K9j4j3j4j3LML3j63N4N2L8j58J08J09n0n1KJN0N0l3l4q1J12n9J36M6
26209B18j49r7R7Q7j10l3l2J02J02n4n4onO8O7j4j4r2r1J44n1j27O7m9J45m7m6N6j39J78j47
26191b6K4K3O4O5k00J25O9O9j76J51l9m0L1L0n7n6p2J22j19P5M0L9j43N1P7P6j99J27r7R9
26173A33J21p5j00r9L6L6L6L6k8k9K1K1NNo8J28M5j52K0K1M2M3j17P9q6q5K24j03p1p1N4N5
26154G7m6m5J13J13j74K2m0l9O8O9K0K0n6n6opO1O0rrj32O5LLm2m2P0P2o1o0J20p7J19p8K0
26133A16K1m2m2K8K7Q5j12M8M8l2l2O6O7j38j38J35o0L1L2L1j63mlK53k03n7J38m9n0J16J16
26115B33j9j9k77J78k9k9K7K7J13k13%JK8K9NMj05R0L8L8l5l5p2J23J3J3l7l8l8l7J02J02
26095A81pJ88j22j22%j94M8M8L6L6K9K8p0p0P3P3mnj52J74n9n9K2K2j61J63ONp2p1P8P9L0
26076A51K9l3l3J5J6n0n1m9n0P4P5K2j73J42J43r9r8K3K4P2P2p4p4K5K4l1l1J8J9K9K9j54
26057BJ72q2q2p2J21J4J3L8j57O8O9PPj3j3L6L5k7k8P1P0j01j01O3O2m4m4N5N4q3q3O0N9J52
26036B98j75RRo8o8L0L0J5J6J6J6QRj01R4lmj01R4m7m8j5j4p6K50l1l1P5P6l5l5kj97P4P6
26016A44k8k8P0P0n4n5M4M3m6m6m7m6Q3Q2q1q1j7j6Q0Q1j01j00O2O2j9j9j9j8K8K8K9K9J0
25996A24J0l9l9l1k9n4J41J20p6M6M7m7m8O3j33p4p5J20J21P4k52J26o9P3j23P2P2ppj9k0
25977F7N8j38O9O9k5k5K3K4mmJ07r0J2J1j11Q5pqNNo6o5J42n3K4K3k5k5n9J37q4J13j16j14
25957d5J04r0O3O5O4j32rrk0k2P4P5j33O2N7N8m1m1R1j05j9J77L6j61J1J1L1L1j7j8j24j24
25938a00L61r5j0j0p5p5jJ93r2r1J32o4M6M6j7j7j8j7O0O1P2j23o4o4k3J74o0o0O3j32L3L5
25919F8K3K2nnj8j7J27p0qqP2P2r2r2L9L8J0J0j23K04m1m1M2j53N5N5M8M9j15j14L8L9J1J0
25899A30j49J76j05R1o9J26o9o9K8K9n7n7p5J20J0J0k1k2K8K7P4P3r0r0M0M0N2N2j77J9P3
25880A48P2o2o3M8M8j35O1k9l0j39J85m6m7J15J15k24k7N5N5J9J9nmnnJ6J5j19K08j83j81
25862a25J31J32oonoL2L2O1O1k95J63MMj38j37K01NN5N4l04K1J02J03P0j26k0k0K1K17r0q9
25843A02r0J07l8l7l8J59l5l5L9j56J1J1%jL3L3L4L4NNj18P9P9j18ppJ18p7K0K1M4j51j01
25823g5R3K1K1R5j01j7j8m4J49r5J01p8p8Q2Q2o5o5KJJ8K15j64L3N8j39k2J74j20P6O6j29
25805G7J89j37j04R2l9l8J6J7J6J7l8l9J0J1O5O4q2J13j40N5J17q0j2j2j34O1P1P1r7r7Q0
25786I3P9o8o7POm2m1N4N5J65l1r9r9KLK8K8N7j38L9M0P7P8m7m7k7k6K06k51J16q0L6L6L6
25766A78L6j69K7O3O4j9j9j9k0J%o1o1O5j30Q0Q1jj97K15J9q1J16ponnnmm8m8J11q5J4J3J
25744I4Jl4l5J4J5L9L9p6p5L4L4L5L4k8k8K1K2j04j03Q8Q8R6k29K71n5O1j35j18P6J24p1J
25725I6KN2N3p4p5J06r0l0k9P3P3m2m2L7L7j34J92j42N4j05j04K99k6j13Q4J08q9j5j5J7J8
25707A76L4j63J62l4o3o3J02r5MLJ15q2m1m1k2J72p7J20j86J40o7o8q0J14NNM3M2k7k7q4J12
25688A29r7J00q6J10q2q2J20p7O3j32JJK57j99j33O2J03J03k5k5j35O0N6N7m5m6J02J03o1
25670B02o1jjjjk4k3k4k4O6O6m4m4J36o1m8m8M4M4n4n4K2K2L4L4j23P3l7l7K9K9J8J7N1j46
25650C1M3M3J26k01L2L2K1K0m0m1J04r2O7O7r5r4LMR0R0j18P8n6n6ONmmQ6j11J47j80R0R0
25629A83n3n3RQq8J07kln7n7mJ90m4m4NMQ2j14R4R4n5n4j63L0O1O0k5k6q4q2Q0P8l3l4K8K8
25608F6m5J51qql7l7r8R7j5j4R5j00J12q3r5R9j3j3P2j23K2K19j00R6j28O9l0l0m0m1N7N7
25589A54PPj52M4Q3Q3n6n6p1J25J4J5m0m1j37J87J1j84J52m2l3l3N2N3o7o7Q1j15J68k7k6
25570H9k7J9J9k9l0O3O3J4J4k5k6j36O0K0K0mmr1J05Pj89J15J16NOL0K9o8o8K7K7n9n9o8J26
25549I1K9K8p4J21r9r9J18p7N4N4j95J29n3n3N7N8RRl2l2J76k0n8n9k2k2P7P7k2k1k1k0k0
25530H8k1jjjjN4N4m4m4QQQRKJKKk3k4k4k4O4O4p5J22j11K16j14j15Q8j07KLK4K4r0q9P3P4
25507H1k8k8p1J23o9o7J17J17o2o2Q0Q0j56L9R3j04O8O8p7p6R5j01q0J15J03r3NOppJ4J3l5
25487I4l5L9M0o3o2m2J52poL2L2L2L2o6o5j6j6l4l3Q0Q1n8n8K4K3o3o3K13J7j58J69o4o4j12
25467b5Q2P4P5k03J25P1j25j06K18j96J28j01R4P9j18o6J30PPm4m5J39j88Q2Q1k15K40M4k82
25449c8P5P7m2m2l0k9lJ92M6j50N8N7o5J31j05j05j1j1k8l0L2L1j9J76j13j12P9Q1l4l4O6
25431A00O5j6j7kkJ09q8l5l6O3j34M6M6J4J3J53j75P1j26L5L5k7k7M0M0p1J26n6n5L8L9o6
25412A00o6J6J6J8J9J16p9K2j73P1P2k1k1k1k0O5O5m9n0j7j7j7j7N2N2q2q2K02j25J70k6q0
25393I3p9J66l1k1k1l3l3lkllK0J9l0l0L5L6M7M8j02R4N7j39k9J68j15j13J53m2j14K11j8
25374A86j8KKn0m9n0m8J39J40p2p2M6M6klj30j29J93lP6P6j94LK2K3j24P2K2K3m7m7P2P3k2
25353A56k2j55J70k5k6J29o7l9l8m6m4J01J02nnk6k6J22k05P3P3j82J5N1N2k6k6P6P6k46Q0
25335F7J0J1k3k4K6K6j4j3o2o1R0R2J0J0m5m5MMJ0J0N9N9l6l6M6M6m9m8m8m8KJO4j32J03J04
25313A70j98kopQ7Q8J8J8j9j9j08Q7L9j57N4N5pojkjjk7k7N5N5L2L1j15j15P2P2K3K4K7K8
25292B17j32O4k5k4L7L7L9M0j52M4j9j9pol3l4L7L6R6j01J0J0nnQ6j11J32j95J81j6j33O2
25273A11j1j1NOj04R0L3L3j14j13K01Om3m3J04r2J9J8J1J0J1J1m7m8J33o4P1j26R6j01j5J81
25254B18N4j41NNppJJJJm2m2PPJ7J7J7J8L7L7j1j2m1m1nmlj97P9P8J53m3O7O7n7n8m5m5p9
25231GJ18PPl9l8j0j0J74j53p8J16k7k7L4L5L1L1j7j8p8p7n3J42R3j04M8j47J31J31j55M2
25212A16m4m4K9K9k9J67K4j72j68J56J1J1LMm5m6J00R9r6J00k09j3R6r8J17J17n8n8O7O7r7
25194A36r6L7L8%Jr1J06J06r0j0j0P7j20K8j66K89R4k44Q3M6j50k6k7P1P2q2J14n7n8P8j19
25175C0Q9R0j04j04J5K11q3q3M8M8j85J40j05R2n6n5N3N4ONNNONp7J20J77j50m0m0q7J09o3
25156G6o3R8r9M1M0J17k10K05j21k9l0J82j44K6K6NOk4k5J60j67K6K6ONo7o7R4R6K9L0q9q9
25136G0J66j60L5L6j42N4K9L0N7j39k9J68j33O4J26p1l2l2j05R0o3o1LJ99QQL3j63M8M7j28
25117A3j27Q1P9O9O8L1j65n3n4N1N1p8J17J14k11k8k9J70k5jjl1J65NNj08j08p4J20J27j99
25099b6J05J07j11Q6k4k4m3m3n4n5J43n3J67k8r0q9O1O1MNj7j6J21k05m3K83l7l6k9k8N5j41
25080Fk26J00J98Ll0k9k9k9J29o6K5K5J23p3m2m2M3M4L3L3j98J26PPj20P6o8J29q0p9J78j7
25061A57n4J42j50M6j49M6m2J54J29o7j89Pm5J49j7j6mmk6k7J66l1j8j9l0l1j3j3R7r9K9K9
25042A07J7J7qqpqMMJ99j26o8J28j17j16N8N8l6l5J41n6j28J98OOn5n6L4L4o9o8k6J70p6p5
25021D3l0J66OPj34j33R9R9J05r0r1J05k8k9j6j6ppq0J15P4j22JJooM2M3o6o5J46n0j13K12
25001A75r7r7N0N1j19K06j74K1R1R1j26P0RRjjn0n0P5P5l9l9k4k5L7L6j53M3J24p1NNj9k0
24981F8J18p8j7j7M6M5J48j79klp1p1N1N2rj0J05r1K0J9L7L6J2j84J12k15J47m8J2J2J11q6
24962G0J9J8J09k17K3K4j06Q8K8K9M0M0k4k4P8k48K4K5rqJ57l8j0rl6l6J12q5O2j34P3j22
24943h7J10J11r3J02qpMNL7L8k27R8NNq4J11n5n4P2P2n0n0J1J0J45j83j2j1J04r2J21k05R3
24923C6R4qqJ2J1r9R8n2n1P5P5m7m6n9n8J19p7M5M6r0J06m1m1q2J12LLP3P4qro7o6j8j8N0
24902H7M9o4o5N7N7m6m5J94j33o4o3J10J11j6j5P8j18qpL2L2o5J30j08Q8rj0n8n7N6N7rj0
24882A68n9n9N6N6k09J16JKJ45n2q7J09L6j61J12q4K7K6j09Q7k2k3%J%Jo1n9K28L4p2p2kk
24862G2R1R1q9q9k9k8K4K5K06k52opJ13q3P6P6n5n5poooO3O4l2k27Q2Q3J07q9RJ0J01r4J27
24841B60p0j2j1q5J11m0m0m0m0J73k3opJ15q2j31O5qpNNl9l9klJ11q5m8J48M8j49N6N5k1k0
24820A44k1k1j0j1n9J37j13Q3o5o4O2O2k0j9L2L2p8J19j6j6n2n2OPPPl6l7l1J63j1j0J3J4
24800A46j05R1R1j06k1k2o2J34J4J5n5n6K4K4j4j3r0J04noj6j7L3L2J0Rp2p1k9l0QK02r2r1
24779c6L4L3K5K5K6K5n8n8K5K4N0M9P9j18rqp0o9Q0Q2O5j31N8j37J06q9J67k8m1J55j35j35
24760a4Q8R0k5k6k5k5l6l4L9L9K5p4J9K14p9p9r0J07m8M9m8M9k2k2n9L9p5J18j00R5M2n5m3
24741C4m2Q8qn1J44j34O2J24p3q4q3L07j49k3k2L1L1m6m5J13q2J0J1kko3o2M4M5P8k1p6J21
24721A75l1l1q6J2J49m7m5m5l8l8L6L7P6k2p7J19m8m8r7R8MNJ27o9M8M7j89OKJJ4J3j8j8L1
24700E3L1J1J1o8j66rJ86J11q4q0J14j4Q5KKj23P3K02j24l7l7q9RJ67l0k15J10k4k4J64j63
24682D4K1K1K1K0K1K1m2m3j11j12L58L3p5p4P5j21j20P4J8J8M2M3j32O2j9j9J44j81J48m8
24664H7J59l7r8R7j56j55Q9Q7L1j64J23J25k1k0R0j06M8M8k02nJ24p3J2J3r6J00j20P4j2j3
24646B9P0O9N6j40j39N5J8J8M3M3j11Q6k1J76j2j2j71K5J38n9j8j7n7n7N7N8j2j2k9J68j90
24627E2PN5N5jkj93KJ02J02l3l2Q0P9n5n5j08Q8k6k22Q8Q7K11j17j4j4j69J57k7k8ppk0k1
24608A4P4P4j08Q8L9j58QPnnJ3J4J3J4K2K2k7k7N0N0O2j35l0l0J66l0k2k2l4l4K5K5K5K5m8
24587A15m9L8L7M3j53N6N5n5n4N5N6r3J03k0J77j13j13kkk1k2M8M8j62J62j31O6l2l2P9P8
24568A62NOr3r2K8K9J39n7J%j95J30k2k3J08J08j31O5m6m5qpJ02r3J7J7J15q1l4l3J38j89
24549B1R8R7k1k1n7n7J51m5j06j05M5M5k2k2P6P6p3p3P8P8M2j55n6n7J96JJ2J3l6l7l6l7R
24530B2QQRP3P4l7l7L8j57p1J23J26p1Q4j12j57J69RJ0Q2j14j13j14K41M7N8N9o5o5L3L4o9
24511A25o9q8K36p2p2M6M6m2m1O8j27N5N6n5n5O4O5J1j83N4N5poKKKKpoM3M3n9n8J70k5j35
24489C8J92Qj88m6m5J01r4J05J06o9p0J8J7L0j66J38J38j48M8k0k1pqM6M7j5j4J43n2m0m0
24471A32m3m2O8O8j10Q7P4j22M4j52M4M4l9l9n0J44m1m0K0K0j9k0j9j9k2k3P4P6MNN4N4l8
24451A74l8l8l7mnRQk9J68j06j05Q7Q9j0j0q2q0R4R4j47M8K4K5J04r1l0l0J4J4j57J68m6J50
24431B25j04j03P5P4l6l6O9j27R3R3j39N6o6J30K0J9o7o6j5j4M6M7j05R1O7k59J55J55j38
24414A40N7l5l5j32O2j%J2J2J2J2J3J2j3j2k4k5Q9j07LMN8N8k7k7j25O9Q3j14r2J03l1l2J92
24394A59ln6n6J05J05j36j35J60l5k3k3L1L0o8o6P9Q0j7j8K9L0K9K9j07j07N6N6K7K8p1J26
24375B38k05rN7N6n0n1L5L5Q8j09N1N1K0J9j32j31o7J28J29o7L6L5K3K3M9N0k36m0J62l4q7
24357F7q7J96%k57K00P3j22L7L6j55J70j3j3o6o6K20K4j59L7j70J54LML6j59N6N7nmNNj6j6
24337G2J74j54j52J72l1l1J00r6K6K6r6R9M5M4m1m2J2J2%%Oj90Q3Q3mnr0K36j03j04J37n8
24318A30p8J18k36Q8M4M4m7J50q6q6K4K4L0L0j77J8N4N4j8j9m9J47p4J22l6l5j10K18j04j04
24300C6J4J4M1M1MNj04R2j9j8M8M7o6o7j0rJ00r5l1k9K22j04m3m3n8J36mmQRJ8J9J8J9o2o1
24279F4%jr4J00N2N2r7R8o1o0K5K5q9q9J22J24k4k4l3l4q9K36j14Q3ppJ5J6l4l4qqqqJKm8
24257D4m7M6M7kkL5L5L5L5o9o9M2j53Q9R1J07q9K9K9o4o5j5j5o4J33j11Q5R8r8n3n3R5R5j44
24236E7N3MMl6J60o4o5KKR2j04J59j69LLK5K5K5K5j2j2o1o1L6L5J05k22P2P3J5J5r1J06j43
24216E6N2r2K34j29O7j3j4n0n0P5P5j38j37P8P9klM3M2opj6j7M4j51j7j6K0K0O5O5J6K12k54
24196A31n7J01r4N1N0j21P5o9o8J09J11j84J44O9j26J7J8J3j81J76j49J25k01Q6Q7J7J7RR
24179A65K9K9k17J10k5k5N0N0p7p7J32o5j5j6J00r5O3O4j1j1j1j1m5m5k0J75j5k11K5K5M7
24160G2M6kkK0K0Q1j15L9L9k3k2K3K4O4j32q7J08j24P2K5K6L8L8l6l6R4j02j49J75k0k0j9
24141A15j9j9j9onj8j8J83j2o2o1j35J91QQJ6J6n3n4J58j69N2N2P4j23L7L6l6l5l6l6j0j0
24121A0P2P2p2p2M3M2o6o4M8M9j4j3j4j3L8L7m4m3J9J9J9J9N8N7j56M1o0J36m4m4m1m0J18
24102I7J19j57L9q0J17j36J88m3m3M9j47O5O5K7j68q7J08N7N6O5j31J3J2%%j2j2j2j2O7O7
24083A71j4j5K2K2Q4j13k5k6l8l8M5M5o5J30k6k7J16p9j14K14j10j09R2j05J17q0L2L3K0K0
24065A79l9l9R6k30O1O2pqK7K7k3k2Q7Q8j4k10j4j3K4K3m3m2J03J05J0J0j13Q4J03r3n2n2
24046G5k3k2N9N9j6j7j6j6OOOOj9j8j9j8K9K9J39n7L9L9k06J21ONn6n7K4K4j35N9L0K9pqK6
24024A06K5k4k3P1P1j41N5m6J50r5r5J1J2r8R6l5l4Q8j07M1M3K14j13j12j12P8Q0K9L0r7r6
24006b8J75k0K9K9M9j47m9m7J13q1k0k0M3M3M3M3j0j0j00K27j36O0l0l0o7o7j5J81k6k6j3
23987I3j3n5n5p9J15J09q8r9K26j0rn9n9K41q6j10Q6n8n9N3N2r4r2J34J36p8p7k4J72r9j00
23969A4J42J41r2r3ONl5l6J11k14n6J39M6M6M2j53J65l1n6n6p9J15K1K0j7j6J1J1J1J1K8K8
23950A79p0p0L7L7k4k4J10q7L6L6j18P9J03k23k8k9J59l7j3j2K4K5KKj20P4P9j18J16q1M2
23931H6M2J8J7P7j19rrj7j6j6J80r8R8r8r8POPPM9N0m8m9O3O2l6l6l4l3P6j19J00J00n6n5
23910I9q3K44j03j03N0N0JJn5n6kJ94o0o0o0J36r9r8P6P7RRmlM4j53N6N6p4p3J35o2P4P3q1
23889A55q2j65J59J73k3P1j25q9q7J28o7J78j49onR6j00o4J30RQl8l8P1j24Q5Q4P2j24M2j55
23871B0K30L3j75K1j27P0J46n1j61J67k8k7M2M2m6m5m6m6K8K8L9M0j14Q2k9k8%%P3j22k7J68
23852A57M6j50P3j22Q5j09J00J01p5p5mmM6M5j3j3L6L6p5p6N1N1r3J03J3J3j99J25rrL1L1
23833A17j7j8N0N1j41N5RQo0o0K3K5q6J09j3j4Q1Q0pqj54M1m9J47j11Q6j4j4kknmnnK6K5r6
23811D8R9R9r6m4m4k8J68j34O2j1j1J00r7J17p9l0l0qqpqP5P4NNj26O9j02R4n3n3M0M1p0o8
23790a1N6N7J16k11J44n2j3J82n5n5k3k3k3k3M3M3ono2o2L3L2j11Q4k6k6R1R1o8o8Q3j13J07
23770A26q8M8M8n8n7J30o7o6J30J2J2n8n8M0M0M0M0J6J6p9p8P8j18M1M1j8j9L1L1L1L0n1n1
23751A15j1j2K6K5M8j48P6P6k6k6j84J0N7N7RRP9j16l4J61l5l4l5l4R8r7r7R8M8M7n4n5o1
23731b0o3N2N1N8N8P4j21R2j05L1L1R5j00j12Q4O0j36j3j3O5O4nnj11Q5L5L6r2J04n5n5J6
23712H5J6r4J01MMj42N1J5J4kkK51k06O3O4k00mJ63l2P1j26L4j61P4P5J4J4O3O3j9j9o9o9
23692I4k0k0KJJ4J4p2J25m7m7J22p5Q5Q5o3o2J9J9o0o1K2K1J3J3l7l6L9L8q4J12M0j57J59
23673A96l8r4r3P3P3m2m3J49m6l3l2p2J21J7J7k0k0K5K5r7R8R2j04J29o8OOook8k7k7k8j4
23652H9j4L5L5NNK6K5k80M5P2P4MNQ6Q6r2r1j73K3K32r3l3l2J86j41J58j70o7J29M7M8m7m7
23633A35m7m6M1M2K9K9N7j39J02r5j60J64J9J9m1m1l7J60o7o7N6j40Q4Q5m1m1rrM0M1J3J4
23614A50Q7j08o6J30j06j06P2P3k9k9J44j82L7L8N5j42NNN4j42J47J47r1r2K3K3L7L7o5o4
23596D2n0J44O4j32M4M4l8l8q7J08kkK4K5P3j23j37J88qpmlmmk3k3llj75J50O1O2j43N4N8
23575A32N8q8q9N9N8n2n2O3O2m1m1M1M0m1m1M1M0k9k9K0K0l4l3M8M9p9p9Q0j15P0P0j2j1o2
23555B3J34n8n7n3n4R3R3J7J7J3j82P3P4l3l2Q6j10N0M9l6l7l6l6M4M4n3J42j67L0O5O6M8
23535B17j48O1O0q4q4J5J4O7O8m4m3K5j71MJ99r6J01j8j7J55j72K4j71P6P7q2J14j32O4l4
23518D5l4M4M5M4j51J60l6l5J60j15Q1k01J26n3n4O4O5m6m7N2N1K3K3p5p5M9N0j26j25K41
23500A50M6J3J3k19J09KKJ20k07K5K6O6O7k0j9j00R6j25P1llRRk5k6j23P2j44N1J27J29j78
23481A1J9P1P2m6m5N3j43R4j00M4M6M6M6j63L4Q6Q6o6o5K1K2L4L4r0J07QQj24P1q8q7Q3Q4
23461A63k7k6Q4j12M8M7p8p8K0K0K4K4J1J2Q8j09j1j1J01r6J26p2l0l0m2m3L4L4L4L3n2n2
23442C4K6K5K21j06k0k0%jM9M8q5q5JJO8j29J00J00k27R8r7R9K7K8N2j44kklkn7J37M0L9j38
23421G5N7mmm8m9J60l7J3J3m8m8n7n5J75j49llO1O2M1j54N2N3k7k7Q3j13O2O2j10Q6KJJ12
23401B34k16k0J74nnl6l6l6l6M7M7n2n1P2P2J04k22L5K31o3o3l4l4O4O5o9o8L0K9l7l8L1o8
23381D6q5J10j15P9M0L9m2m2O3j32J35n9J38J39j58L9q9QK2p7O2O3J4J4j11j3R7r8l1O7r9
23363B4R8j13Q4l5l5K62o5j64L1jR6NNpqONj01R6j49J78n9n9J1J1JJM5n4J42n3o6L1M2j55
23342E0L7L7N3m5j42N2o8K8O7O7O0O0j27j26J24K6rk04K08j18n5J39K8K8k6P1O0j35q7J1O3
23323A27j33J9K0J46n0Q9j07mmK7p1J04r2n5J41N6m3p3K4m8N0J4J3j46N0j2j1K3K4K3K4n6
23304F9n7j8J76j5j5lkl7l6J3J2L6L6j3j3n4n4j76J50k6J70k2k1q2J14n7n8J17p9L1L2M1M1
23285B00k23J02L1L1N2N2m7m6m6m7O9O9r0J05k9k9j39N6J39n8m9n0K1K1P0j26R5j00M6M7r
23266A18rJ02r5k0k1j42N4J15J16q3q4L3L3J07r0p2J24JJo4o5k8k7J16q0opm1J53p1p0L8L9
23246G5p1J26l5l4k2k2O0O0j0j0J38j89M4j52J78j7r1J05J33o4n5n5P7P7j81J6%JqqJ43j84
23227B5P7P7O9k58L5L7o8J27J04k24N3N2J42n3n6n6M2M2j34O3L8L7j8k14O0N8j2j2N7N7k11
23209f4J15L0K9J8J7ONJ1j85J57j69R2R3j56L9J36j89OOR1R3N2j44n5J42r1r0J32o2M7M8P
23190A67Pj16Q1M7j49N9O0J00r6J25p1r1r2O0O0K7K6k3k3L3L2j31j30Q0Q0q3q2J02J02o0o1
23171D0M5M6mlL2L2nnj09Q8l6l5J4j81K31r6r5K30p1p2M1M1n7J40r0J06q9r0j%J2J1k3J74
23151B21Rj86R0R1q5q6K7K8j04R2J97j31j2j2k03J21L7L7J1J0kkJ1j85Q7Q8l4l3l4l3K6K7
23132F8J00r6m6J50q3q3J95%j64L2MMJ6J6m4m3N5N5M3M2l5l4j04K24j24j24QQO9O9n8J39k65
23112fO0O8j27N0N2m3m4kJ94J9j77J55m2k9l0k1k2j30J95r9R8q4q3R0R2k4k3k3k3RJ0llK29
23092B83L2k62o4M5M7l9l9J08J09n6n5nnN6j40J7J7qJ89q0q1r9R4J46j81K7K8j03R2j8j7P7
23073A15P8k0k1l3l2l3l3R1R1J7j79J00k26J20J20r3J04n6n7Q9R0j20P7n7n8J15q2j8j7l0
23055D2J66n9J36j25j25K0K0K0K1M7M8o3o3R0j05MNk3k3Q8j08K0K0QQJ09J09J1J2j72j71M4
23036A1M5J29o8j89J36PPK8K7k9k9j38N7O8O9j99J25k5k5R4R4m8m7n9n9J68k7j25P0l5l5K9
23017B7K26n2n2n9o0J55j71K5K4m0J56llo6o5R8R8j14j14J15J15o8o8q0J16k3k3O0N9k59O6
22998B0J57l9j7j7K0K0L0L0k0j9KKJ5J4j49M6j4j4M3M4j20j19J13J14l7l7j14P9O8O9K7K7
22979B24M0j56o1o0Q9R0M4M5n4n4K7K8k2k1l0k9p9p8M9M7J71k5j71K5N3N4K5j71L8L8q6q7
22960i7P6P5K9K8J39n7q3q3O8O8l8l7r9R6J1J0K2K3k1k0l3l3J02r4J6J7J6J6J26p0mnj14j14
22940f4J24J26l8l9rj0k1k2J09q6K4K4qqM1j54J95jo6o6LLJ14J14k02oJ08q7J7J8ppR0j06
22920A03qqN7j38QK04k7k8n3n2j93LJ05J04K2K2n9o0J07J07m0m0l2l2o0n9K44k11M3M5J4J4
22901A02J4J4K9K9q1J15n8n8MLMLMMn2n1J08q8PPJ17p9p7J20llj6j5R5j01J7J7J6J7j08Q7
22879A43k3k3J8J9j52M2P3j23Q0Q1m3m3l9J57pqp6p6QRJ73j55J86j41p1p1P3j21J67k8J24
22861A53p2K6K6L5L6l3l4m0J57q9q9r0J04j8j7J48m9o4o5J37n9j32J93j06j04L0K8P1P2j73
22843a8K1K27j00l1l1O4j32R1R2n1n1M3M3j96jJ65k9P0j26o7J26j68J57p5J22j5j5kkj5j5
22824H1J45n1k1k1k0k1j22P2M5M5K1K1o0o1Q5Q4r6r6J6J6LLQ5j12M8M8k3k2L8L9j93KL7L9
22804E4P5P6q4q4J27o8qpK8K7O8j28l0J66l9l8l9l8P6P6q2q3%J96j78J9J13q3J2J1jjk0k1
22784I2J7J6P7j19M1M0%jq2q1Q8Q9n8n9Q2Q2j43N3n0n0J38J38k31l4J8J8nnJ06J05j56M0p1
22764I5p0J6J6J6J7QQj7J80k2k19m2J52llk8k8p3J22qqJ30j96j2j3LLJ50m6J39n7p0p0J41
22744B11n6m4m3j0j0L9M0J7J8L8L8j73J54l1l0o0n9J03J04n2n2n1n2M4M3n5n5P8P7k1k1K5
22725A54K6n2n2J62k94J25J25k5k5K3K4j9j8oor9R6jjm2J54j20j19R7R8o5o6k7k6Q3j11P3
22706F6P5l6l6qqQ9R0o5o6j25O8J04J04j00j00q5J09m9m8M7M7J59l8q0p9Q3Q4k08j3J04J05
22687A90j0j0O4j33j24P1J29o8p5K51j53M3k5k6R7r9kkk7k7Q9j06J14q2k5k5j01K24j75J50
22669A27p4J23JKl6l5j1j0k3k3J48m9k3k4p9J17PPo8o8o8o8J24J23k7k8l8J59O0j36j0rk2
22650F9k2J1J1J0J1j4j4k6J70q2q1K9K8l4l5O4O3j3j3j3j3k0k1j05K20ppP5j21l0k9J9K0o5
22629C5J31%JJ54j72q7J10j23P3l8l7J04r2L1L1n1J44j57L8j0rK07j20j54J73l1l1J2J1m9
22612I4J46j0j0j57L8j4j4J45n1Pj88N5N6k9k8Q1j14Q0Q0kjo7J31o2o2K0K0o1o2K0K1K0K0
22592A02oopoK7K6k2k3k6k6N6N5ONj05R2n4n5J38J38j35j35M5M4k8k8J31o5n4n4O9O9P0j26
22572A12j6j6l8l7M4M5m8m6j0j0J15q0Q0Q0r4r3m5J50j07Q6k2k3Q9j08J86j40k8k7O5O6n2
22553G8n2M2M2q2J13J6J6j08Q9j0rr6J01n8n9klJ33J32l6k33J03J03j26P1j49M6M8M7K3j73
22535GJ06J05n3n4m9n0q9J04J63l3r0r0opO2O3J37n8j41N6n2n2J39J40q6q6r3J02Q1j16QP
22516G5M1M2Mj90K8K9l1l2O0O0O1O1n7n6k0k0P4j23L7L7LLJ5J6j21P3J3J3N2N3k04qJ38J40
22495B66r3r3P8P7k00J27Q8j08K3K3p7p7P0P0j8j8j07Q8j75J48rrl0J66k6k5j9j9m7J49o7
22477A56o7N9O0o7o7J57l8n5n5l0J65NMo5o5j1j0N1N0j16P9J8J8l5l5j08Q7Q4j11J1J1K2K2
22457A24R6j00j27O7J38n9m0m1mlM2M2ppK1K1r0J06%%j02j01L2L3M5M5m0J57o8o9m5m5J02
22438A23J02j22j22N6N7k8k8Q6Q7k1k1rrj12Q3K3K2MMqqJ02r3l2l3Q2Q3j10Q6n9n8m7m6P9
22417A13P9lkj16j14J86rq3J13O5j32k1J75j72K4J2J2k5k5L4L4j6j5N5N5k6k7j2j3j3j3N6
22398A76N5j69K7lmP0j26R4R5j2j2J7j79P8j16J73k1J37n8j23j22L2L2J12q4L9L8r7R9j2j1
22380A25P9P9j21j21p3J20J1J1j%J71k5j88Rk1k0p1J24K7K6j02R3R4j03QQJ10k17J38j87J66
22361A49k9j6j6K1K1OOj04R2m2m3J8J9KKKKL5L6jjj38N8llL1L0l0l1J25p2N1N1j20P7j44N2
22339I3KJK6K6j15Q1QQM7j48R6k29M5M6K4K5K0K0K0K0N4N3j38N8j6j6mmK8K7n4n4O8O8L1j65
22318E2K8K8J6J6m3m3L9L9o0o0J44n2l9J56j90NnmN6N7p0o9K4K5o1J32q6J09j3j4Q9j07j40
22298d1L16j66j64P3P4M9j46o5J30J68k8j01r9O5O7j03j01Q8Q9j19P4M8M7r1r0J01r4O9P0
22281A20N8N8p8p8J14q2m5m4N7N7J9J8j76J48L0j67n5n6J97j27O6O8n2J45q0q0M8M7j43N1
22263C8N9N9m4m3M7M6m7m7L3j63j6J79QQo1o0J00J02j96J30j2j1QRp9p8N4N6j58J67J23p3
22244A38J51j76J06r0kkj4j5o1o1O4O5j24P0RJ0J7J6J6J7m8m8L4L3POn5J41o5o5mmP0O9j22
22223H3P3m5m6Q9j07l3J64k0k0j74J52m8k43K21K6K2K1j15Q1K0J9PQn5n4J19p8K0K1O8j28
22204D8R6R7q0q0KKmmM5M4l8l9M3M3j1j1p2p3J12q4O2O3Jj93j5J81J6J6l3l3R7r8j96K60n
22184A59nk5k5M0M0m2m2n2n1N7j37M9M8J48m9j1j1p2J23j44M9m7m7L8L7N0N1o6J31qrk16J10
22164G1M0M1j1j1k3k3J58l8o3o3r1J03l5J62k2k1l8l8j47J78mnl4l5J5J5n6n4J15q0J75j52
22145B9J9J9klM6M7OPj08j07N9O0J34o2r9R7k6k6J3J2J3J2M1M1j06j06P2P3j40j39J01J00
22126G7R7j00j1j1N9N8N4N4o0o0j8j9M3j53O4O4l0k9PPJ18p9jjM9M8j37O0o2o3J47n0o6o4
22106hJ32o2m6m5J28o7M2M3LKJ38j90nok6k6L6L7j3j3k8k7K16j10j48M7J82j44j9j9J0RN8
22086H1N8M6M6j2k07J7J7J1J1kjJ72k5o2o1M1M2pqj6j7L2L3k7k8K43k16j40N5P6j20NNJ85
22066B27j1q5q6O2O1J44j84%Jq5q4N0K46j35j33L5L7n3J43mmj30O5pqR4j03nmN2j43J13J13
22046A79rrrrJ4J3k4k3j39N5K7K8j1j1Q8j09J56m0RQp0p0J10J09j80j80R7R7J5J6n4n4n1J43
22026A12lko5J31Q2j14l4l5M8M7o0J37j1k07Q0Q0P6j21q9J07k7k8N4j42O2O2j03R2R3j03%
22007A19%j2j3J0RJ0RPQm2m2q7q9P1P0J68j59J3J3J42n4p0p0P2j23j0J86p3p3N3N4j2j2L7
21987A10L7J2J1q3q3J16q1N8j37R4R4m4m4J02r5J6J6P5P5r3r3r1J02J03r2K0K0N7j40J37o0
21968A19n9J37n2J44k11j5klP1j25J6J6NMQ4Q5rj0Jj95m3K82j41N5k2k3j51M2M8M7mnJ18p8
21948A26r9R7J58j69N2N2j60L5L0L1j05j04MLJ74k1j02R3p8p7J51J53r2r3O8O8k29R5j7j8
21930B6J62l4l6l5J4J4j58L7J84j2k7k6k7k7j04R1P9j17J42n4l8l9Q0P9l5l5K5K6m5m4j02
21912c6R1Q1j16J24p3K6K5K1K2k8k7N4N4P9j17k30K26k2k2k59O6R4R6l2l1J65j63pJ89n6n6
21893A38mmJ06r0l2l2o5o3K16j09K5K5M6M6mlj36j35J08J09l7l6o5J31o7o8j7j8J59l6j17
21875b9P8M6M5k3k4M6M5l6l6M5M5p0p0LLj0rQ4j11J21p5o3J33n1J46l8l7j3j3p6J21J1J0k
21855A96jkkl3l4l3l4LKN1N2o2o3L6L6r0q9P3P3K6K6K7j70J89pL9j58Q3Q3j5j4j09Q7j13Q3
21834A36j68J57j43N1R6k31J85j40K50N5p2p1m2J54n4n4O3O3j99ko9J25M1j55J7J5MNM3M3
21816A03p6p4K20j06q4q5R6R6J21p5p7J18j14Q2o6o5J68k9r0J05j28O9KKk91J66P1P2LLl5
21797A02l4O3O3p2p2K6K5K3K3L5j61L7L8P4P4m5m5J7J7j15Q1m1m1P5j21L9L8m8m7K34r3j8
21778A31j8j97K59j12j11J90oM4M3o7o7N7N7k8k9l6J61j14j13j3j3L6L6kjkjJ6J6J6J6kkk
21758A42ko8o8L0L0M3M3nok0k0%%k04J21p3J21mlQRn5n4K14j12J52m4n3n3L0L1j9j9L1L2n4
21737A01n4q4J10N0N1j21j20J07J07m4m4J39j87O6O6o5o5J37n9m7J50j01R5j13Q3j5j5J08
21720B36q9JJk4k4P4j22R8r7KJJ61j66K27L0r7r6p3J24q5q3N7N8j1j1J08k17J57l9J7J7r0
21701D5q8J91mr8R8k09J15J5J4J00r6P6j20N7N7M1j55L4L4O2j34r8R6l3J62j88J38o3J34j8
21683A65j8J04r1j6j6K1K1k7k8j73K2m2J53POO2O2j70J56r3r2R6R5K4j73o2o3Q2Q2k0j9K03
21664B58j24l8J58j69K7J1J1p0o9N6N7m8J48o4o5l6J61J3J3j53M3l1l1P5j22N0N0r2J04j90
21646f7J36l6l4M6M6q1J15MMJ0RN9N9o6o6J7J6RRRRkkq3q4R2R1RJ0r8r8M9M9L8L8p7p6k0k1
21623B2R1j06M0M0l3l4J63l3p1p0K2K2m0l8J07q8Q3j12j%K31r4l8J58k06J21L7L7n6n7k4k5
21604D8M6M5O2j33P5j22J29o8j9j8M8M7o6o7J12J11q8q9n3J41Q1Q1m3m4j04R1k2k2j0j0L6
21585A75L5j3j4r1r2K4K3nnnnJ4J4K7K7q7J09jjo5o4M8M9NNONL4L4m8m8RQL0K9j87J39J03
21563B21r3R4j02lmm5m6O9O9q4q3M2M2p9J14J7J7j42N5polkRJ0l4J62l0l0mmj25O9J48m8J4
21541A78J3P4j21r3J03j99K56k4k5j54M2P0j24J46j79P2P3lln2n2N1N1n9J37l3l3k2k1LLK
21522G7LJ3J2Q7j10k4J71j43N4j03j01J67k9O0O0k1k2j11Q6l3J63k33R4L2j62J06J07RQl26
21504a09J29P3P2L3j63mmJ6J6J13q2R9r7j08Q6j1j2N0M9J%J%j0j0N1N0j70K5K9L0n6n6M6M7
21483A24j07K20M4j52j08Q8M8M7j09j08K21j05POj4j4L9L8p6p6j1rK5K6O9j26k5J71J14q3
21465A64n4n3K0j76Q2Q0n9n7J32o3J01J01m6m6o5J32o1o0M8M8kjL9L9Kj94j1j1k3k3P0P1n6
21446F8n6J18p7L3L2j7j7R3j03L7L7K4K5m6m6L6L6q2q1R8R8n9n9J33o3l1l0J16p9L5L5k7k6
21426A55m5m4L7L7LKm6m6M8M7o6o7O1O1K5K4p8J19j40j38N4N6Q4j13ooO4O3llj17j16J08J10
21406A24nnj9j9L0L0o1o1L7j57J83j1L7L8K4K5q6J10l6l6k4k3m7m6J13J14j84J3O1j33L9M0
21387F5M0M0q0J15m4m4J5J5J13q3N1j45O7O7LLj08Q9k0k0qpk0k0k0k0L4L3M6M6j01R5o4o4
21366F9P3P4m1m1K7K6K3j74O8O7k09J15o9o8L3L1P5P4m0m0k5k6K3K4JKm8m7K8K9M2M1j43N2
21346B6J1J2R3j03p3p4M4M4J53m2M3M3l9l9j16P8Q2Q3n1n1n1n1R8R9o1J35r7r8m9m8J25p0
21327E6p0J25LLJ5J5LKm6m7M3M4q0J17J05r1q3q2N8N8p3J24Q3k43JKK9L0P8j18Q7j10L8L7
21307A13J9J9L2L1j30O6m5m4lkJ69j58J38n9K7j69QPp7J17Q1j15Q9Q9p0o9%%J12q5K7K6K2
21287A66K2K2K2o6o5j7j6M4M3O1j36q4K41l6l5lln2n2qqN4N3j44N1J13q3m3J53n1n1j7j7L2
21267I0L1L3L3L2L3n4n4o7o6J12q3K7K7j0roJ90p4p5j4j3n8n6M4M5Q9j06MMR4R5j9k0q4q3
21246C2L0L1l5l4M7M7M3M2n1n1R7j00l8l8L2L1r0J04O3j34N0N0q2J14J7J6j39N6N6N7l09J48
21227F2L8L8k6k5K8K7J82k76j5J82j69j68L04k2J4J3j89J35P3P4q5q6k0k1K9K9p7p6J88j38
21209B3L1L1jkJ13q4j56J69R2R2P6j21q0q1k4J73j48j48J2J1K6K7Q9Q9j79J6N4N4K1K1k8k8
21190A40J0J1n9n8j53M2K29r6N6N7j36J91j44N2m9n0J71k5k97J58J17p9k2k2j6j6R8R9n5n5
21172I9r6J00J40n6q0q0OPP5P6O1j36Q6j11l5l4O7O8lmn2n3J8J8J8J8M0M0j52M4N7N7r9r9
21152Ep2J22J3J3L8L8J08k19P3P3p3p4J32o3J0j85J01J03Q7j10MMqrk8k9J52m5qk03K04Qj77
21132a5J47m8m7K4K3j34N9j8k0J22p2k8K97p8p8K0K0j72K4O5O5p0p0J05J04LLj16Q0r1J04
21114B08PPQ8k39jkO0O0p1p1M4M4j8j8J42n4MMN3j42j1j0K7K7n7n7N8N7%jj%k3k3O9k8J23
21092B55p3m6m7j62J63R1j06J7J7kjk6j23lJ92j59L5J01J01k9k9p2K7o0J37o6J30j19P7k1
21074A99k2l3l4l3l4L8L8L8L8m1m2m2m2L7L6o8o7J47M9r1J05j38N9J6j80J35L7Q0Q0j26j27
21055A2L7L7O7O8L6o1j23P3K4p4j51M5K09j17l4l4M4M4J6J5j67J57K7K7q4J13P4k53qR0NJ02
21036B16l2l2j32O4J86j40n0n0J63j64L0K9k8k8oJ91p8J9k4j23R2oK1K1p0p0L4K32j53M4r2
21018F4r2Q3Q3M6M5j62L3N6N7r1J05j19j19N6N6N2N1LLq5q6J77k0N6j41PPl1l1O7O7O4O5r9
20997B27r9mmn3n3L9M0J25k02N6N6j35N8J46n0j16Q0k16J09L6L6o0o0J76k80K98k8l6l6K2
20980G2K1J0RR7r9J2J1l3l2j3j2p7K49m5m6K9j66J51m5M4M5p9p8J51m4K9K9o9J29o9o8j8J77
20960B72r6r6L2L3j7j6m2m1PQJKJJJ5J4J4J4j6j7j6j7P0O9j39N7j3j3o3J34k1k0rqn3n3J67
20938A45j59J43n3L7L8m3m2N2N1r6R9j1j1m3m3N2N1j55M1N8N8J36j91j16P8l4l4j10K14j00
20920A2R5OOK1K1r0J07k4k4mj99K84m2p1p0l2J62k12J14m9m8K07k48K90l6r2r2k3k4J36J36
20902B17j46N1j22P5N3N2J6J6o0o0K2K2J0J0l9l9J6J5J5J5K4K4k5k5l2l3NNJ13q3R7k29R4
20882G4R5m0m0KKj57L9K2K1K3K2J03r4J7J6poppN6N6j36j35K04RN0j46J3J4J4J4m4J53j17
20862H3P9j2j1J3J4J4K10j12j13j7j7jj96J84j1j05R1J5J5k1k2Q0Q1j45N2l3l3K9K8llmlj1
20841A15j2L8L7j7j8j7j8J2J2j47M7N0M9r7R8j9j9N4N4r0J05m2m1j4J83l18J37J28j98J5J4
20823H1k1k0J39n8l4l4J14q3l0l1J50m6l2l2J47m8o2o2J9K0k3J73l9m0j38N9R5j01Q5j11K3
20804F0K4Q3j14M5M6l1l1k7J70p4p4m2m0j52J73L9M0Q5Q5nk00q7J08k6k7O7j30L0K8O0O0j12
20785C1Q5j68J58R7r9ONpppoN4N5j43N4k0k0J56m0j67L0R3j04l0k9R4R6R1j06ONj05R1r5J02
20764A56j6j7J14k14O0j35K02j24jJ95k02pj07K17m7m7J09J08Q5j11n0n0KKj21P5K4j72Q4
20747A2Q4j54J71r3J02J05k22P6P6M2j54J48m8o4o5l8J55J5J4n5n5M5M5j6j6J1j85J16p8J22
20729I6J24l6l7llN8j38O8O9J9J9j81J6M0M0Q4j12m3J54L2j64O8j27K2K1j00R5L1L2p1p0L7
20710D0L6j2j2Q3Q3p7p6J44n2k3k3L5L5k08J16J07q8m7J49k25J01K3K4m9J46p4J22j30j31
20693A7L0K9k9k9O5O4q7J09j62L5K7K7K7K7Q7j08JKNMm4m5K8K8K8K8J7J6n2n3J12k14O2O2
20673A14j03R2j8j7p6p6J3K09L3j63J92j34J4J4K2K2J61j67q1J15j66K8o4J31M2M3ppj84J41
20655A23R7r9K01j26j14Q3l6l7K6K5RJ0k7k7q8J07j5j5J58l9j0ro9o9L4L3Lj92J28J30p7p7
20636D1L8L8jjkjLKKLj0j0K7K7O7j29L0L1K6K6q8q9L5L4r3r2J94kPOJ50j77POO4O4r5r6R2
20612A34j05R6j00J75j51J31o6ooL0L1j3j2k5k4M6j49K17K1l2l3j78J46JKo0o0L0L0L0L0J5
20593A45J6L6L6k16J10k4k4K1K1M1M1j83J43n2n3J21p5kjm5J52j84J3M6M6P1P0j64L2l0k9
20575G9K2K2L4L4j39N7o6o5J84j1j57L8L1L1j9j8L1j65K7K6N1N2m2m1P5j19J00r4M4M4k9J68
20556A85r9r8PPoJ88j13j12J39n6NNL0L0j33J92j78J47j6j6j1j2o1n9Q7Q8L9L9r6r6N1N2j03
20536B6j02J08J10o7o6J14J13j37j36O2O2j69J56N5N5L3L2j80J48j85J42k1k2n8n8LLj4J83
20519A90l0k9q6J11J%%jj71K3J27p0Q2j14k6k6K59o7o8o7J4J4J35o1k1k0n8J38k1k1K9K8l2
20499A62l2R7r9K4K4j05R1j9k0J1J0k6k6n4J42l7l8o8J28l1l1k6k6l8l8J74k2PPL0K9n2n2
20480I6J6J5r4J01mno8L0J33j93N7N8l0J66o9j67L2L1K6K6K0K1o2o1R1R2j54j52P9Q0N2N1
20460B14j84J43O9j27r5r3R2R4J09q6K3K4l8l7n6M2P0j26R5j02J06Qj5j12J06Rl7l6j44J81
20443I7kjqppqJ4J4K1K0m1N6P5j21q5J11j16j7P6P7Q5j12j02mJ8K15M6j50J6q3R2j04oR2m5
20422A06m5l3O6J52j74n2M6J06r0O7j29l9J55llj17P9J7J8j7j7K0K0J1j84J05J05k9k9jjJ32
20403B42j95L8L8l3l3M8M8K4K4j68K8R5R4o1o0j17Q0l1l1N9N8RRk4k4K4K5n2n2M3M2j32O5
20383H0J26k01J22p3l2l2m4m5J02J02n6n6J55m1Q2j14L2L3mmo6o5J75k2k5k6Q7Q7r3r3k4k4
20364D3K5K5N3N4o1o0j3j2K5K4P4j23R0R0R4j02j52M5nnPPONl1l1j10Q4j3j3p9J16O8O8j36
20343E7O1j51J74p8p8K07j19J7J7j26K00j00R6OOo5o6J6J7k3k2Q8j09nnJ63l4j81J43J20p6
20325A50m3J52j62L5k2k2L9M0j19j18MJ99P9j17OOJKj12K13j94J32l1l1J6J6J14q2J29o6n0
20306A64n0j4j4j49J77p2p2R4R5j2j2N7N8k30R7k08j4J57l9N5N5j47J78n5n4J5J5J5J5K6K5
20288A56J36o1q8q8KKJ26p0p1J27lll9m0M3M2O3O3j70J58k30l5J15q2J03J02j36O1O0j35k5
20269H3k4J2J3K6K5K6K6j6j6j6j6l1l0n9J37RRo0o1K4K3P2P3o0o0R9r6N3N4r4r4J94j33n9
20249C3J37l0l0O4O4j2j3j27j26K6K5P5P6p5p5J9J9kJ95o3o3M3M3q4q4J35o2j2J84j14j13
20230E3P9P9l9m0j00R5L7L6l3l3k5k5k4k5M0M0N2N3j75K2N8j36J12q3Q9j07LK00PPj98kl0
20211a3l0L1L1J42n4k8k8P4P4o1o2j02R3O7j29J52m3K6K6q8q7J69j57J09J08r5r6j19K06j06
20193A0R0K8K9Kl24P1P2R0R1J0j86J32o3l8J57O0j36j23P2O1O1j19P7L7L7o6o6OOJ16q0O5
20174A79O6n8J39m2m3m2m2N2j44r4J00K0K0j6j7p8p9P7K71k7k24J3J3Q2Q1L3L3j05j05L0K9
20155A22P3j23j2j3J9J9j8j7j39N6N9O1ppj17P8K0K0L3L2ONm3m3J4J4O3O3m1m1m1m1j1j2R9
20134A30r7Q3Q3j21P6J8J8L1L0k13k13J50J49J18p8j7j7m9m9J31o5J05r2J04r2M7j49O0j36
20117e5R4R5J24p2j31O4O5j31l8J58j3j3l5l4P9Q0m5m6rrJ6j80P6P7o9o8%JJ33o2M8M8k4k5
20097I9K4K5mlll%%%%J2J3j7j6j55J69O0j36kJ94m3m4k2k2k3k2K1K1P1P0p8p9J13q3ONj04
20075D4R2n9J37j07Q8j41N6m2m3M9M9o6o4O8O9k5k4J02r5J7J6J2J2O1O2m0l9m0l9QRn3J43
20055B17n6n7NNnmN7j40K4K4J09q7J19p8q9J06LMJ6J5j05j03O1O3P2j24J78j8k8k9m0m1J6
20035I0J6MMR4j01K1K1j35O1J42n3J0Rl9l9j28O6O6j28J5J4KLK8K8M0M0r4J01MLj20P7l4l4
20015E4nmmnO7O8n9o0J10q5K4K5o3o3M0M0J17p9L1L2n1n0O3O4l8l8l9l8K4K5l8J60n7n6J27
19994B39o9j28O8POl9J57N5j42r1J06R3j03q2q2N2N2J7J7J7J6m4m5L8L7OOooO9j28l0k9J14
19973A48q1K9K8L2L2nmj23P3l8l7J3J3J2J3QRQRkkl8l9q8J07J57m0n4n4n4n3j4J81l8J57r1
19952A74r2Q0Q0j51M5J6J7m3m3r1r2J20J21K8K7R4j01r4r3K32r5n8n8J00J00o7o8q8J06ll
19934A00j2j1j2j1n7n8J74j50O0O2M1M1j5j5k7k8J02r3J26o9o2o2M0M0llllKKm7m7O2O1r8
19913B7R9KKJ4J4j3j3j3j3J1J1J1J2n6n6R1j06J48m8JJn0m9%jK4K4K4K3opppn2n0O2O3rrJ02
19889B01r4k8k8M2M1PPPPr6r5Q3Q3j0j0J00r7j4j5m3J53J38j88m1m2k6k6P2P2o0o0J48m7N0
19869A91M9j59L8j16Q0j7j8Q2Q3j26P0J4J4j34O3JKJ97j30m2m1L6L6m8m7J13q4PPnoP7P6j98
19848F5jL5L6n1n0J2J3J23p4k1k1O4O5l0l0J9J9n8n7K8K8J12q4K6K7m4m3l1l1l9J58n1n2R6
19828A58R6o7o8%%J%N1N1j45N1n7J39o9o9J39n7n6J39o9o9n7n5R7R9J3J3p3J23q5q5J06J06
19808C01M9k78J21p5l4l4L4L5o4o3J3J4J3J4K6K6L2L2k7P0k05rJ41n4O9O8k6k6r4NR7r9J8
19789I0J8POm2m3P1P1r8r8J16J9Q6j10J4J4O2j33MLJ08q8k4P4n5M4J9p8Q0Q1p0p1M0M0l1J65
19768B91k13j7m7N1PQJ2J2J2J2%%%%k9k8k2k2k4P4q5J10l1O8L7L7q0J17j04R2m7m8l5l5N1
19747A24N1m7m7j6j6Q2Q2o9o9L0K9m9m9N6N5o7L1P4j22N4j40J58l7p4j71R7J95N5j41J0q6
19728a7K75n1p0J27k13j6o0J34mmmmR7j00J1J1N1N0j74K3K3K3L5L6n6n5K6K6l2l2j05Q9R2
19709A32j04L1L1r1J02ppklM6M7%%o9o9p4J20O0O0r1r1M4M3J02r4J7J6j7j8L2L1n4n4J38n9
19688A48mnj27O9M6M7q9q7K9L0L0L1j19j20J24J25K3K4k6k6j0j1j0j0J5J5l4l4P0P0l2l2j16
19668DQ0m3m2J77j9k2k3j4j3J08q7r5J02k1k1J4J4J4J4o9o8P8P8l1l1l1l1M8M8o7o5O9P0n6
19648F9n7N2j43J77J79l7l7J2J2p0p0J2J2R0R0j80J7R6j01p1p1R6r8O0O0p1o9L2L0J13q4P6
19629A26P5r5r5J95jJ1J0j12Q4rrn8J38l1l1n5n5mJ92o6o5k8k7k4J73o7o6K7K8o7o8J05r2
19609C9j4J82k2k3j7j7p9p8J31o4J56m0PPj7j7M5j52P0j26%jO9O9QRP0j26L2L2L7j60J43n3
19589A00lmK5K4q5J10kln2n2J21p4j4j4J9J8J8J8n7n7N8N8%%J%l8l7O4O5O3j32J08q8k04J21
19568G5K3K4J9K0L2L2j64L2K0K0mnmnN2N2k5k6j58J70kko6J30l0k9POJ05J04j41j41q8J08
19547A41n6n7O7O6n7J40l2l2P4j23k5k4M5j50N7N8rqJ63l3j10Q7l5l6j7j8j7j7j3j2J59l7
19528A39j61L2J32o5l6J60o1o1N6N5j53M4m3m2R2j03l0J65o7o6J15p9J41n4J2J3%Jl0k9m2
19510C5m0J53m1l0k9m8m7N0N0O3O2P5j21o3o3K3K3O0O0j48M7J15J15l6l6q8q8J20p6KKL8L9
19490A78o8o9K9L0K9L0o9o8J1J1K3K4J4K11k56K03r5r5R3j03j0j0m6J48Lj93R1R2onN5j40
19471D2O9O9j52M5K6K6o0o0M5M4mnoon5J41q5J10L3L3j94J32n1n1J0J0J0J1%%%%O8O8K6j69
19450A20q2J13k1k1J16q0o8o8J08J07j00R5J7J7j10Q6j63J65qpl1l1l1l1j4j4J08q7r8R6J59
19431B42j68M2M1Q3j13K0K1K0j75J02J02rqj%%%k8k8m0m0J06r0K0K0q7q6P9Q0Q9j07m5m5L1
19411B8L1R3j03L2L1L2L2j30O6m4m4M6M6J56m0k9l0m2m2llq4q5J27J28r7R9m7m7l5l4O6O7
19391A41k8k7J34o3l3l4J4J4J4J4RRRQl3l4k1k1m7J49j0j0k9k8Q1j15K1K0K0K0q3J14p1J25
19371B29L4j63N8j38J83j4m3m2K6j69J19p6OL32p6p6j08j07P1P2NNJ88j38l4l3mnK1K0N0j47
19352D6j2j2J35o1l1l1NOk2k2K7K7j1j2j1j2K4K5P3j23J69k7n5n6J16q0J40n5j6j6k9k8Q5
19332A56Q5r4r5J8J8r2J03K0K0L2L3q8q7J25J25q7q7l7J59j58L8J00r7l5l6J57l9j94KJ23
19314H8J24n4n3nnM7M7j57L9Q8j09J4J5mmnmM2M2m0m0M6M6p7J19M1j55l3l3J6J7J88j38M1
19294A44j54L6L7O8j28R7R6m9n0m9m9L4L5j4j5NMJ14q1l3l3J14q1K0K0mmJ20p7J36j91lkJ17
19274A80q0P3k54J17J18j05K22j54M2j5j4N9j37J6J7n8J39K3K4j22k4J33j93N8N7n8J37j10
19257I1j2J6J5O5l3Q5j11q0J16P2j23j5j12J88j39p6J18N2m5N0j45K3K4J28L0j14Q2j02R4
19240A42J8q1M1n6P7P8j43m6J72k4q4J4M5n3r6J01n8M0MMk0P8J39n6j32l3J73P4j79q2MK01
19221B62k39m2J16q0O7O7Q9j07m3N5o1L7q1J6K9j66N9N7n0J44k6J70rj0j14j15J84j44N5N5
19203A75m7m7M8M8jkm9m9N3N3j62J66j35O1M1n7j05Q9L2o6l5l5p8J17j3j1J68j58kJ93k4k4
19184A44j2j2LLrrP7j19J01r5K1K0mmJ29o7ooL5L5k7k6k09J16J58l9p7p8j26K00O8O9k42Q5
19163I7nnJ5J6j8j9j8j8K4K4K4K4nnj27O9R8r9J35o2k9k9K9K8L4j63L0L0O9O8j56M0k1k2o9
19143a6J25K7K8k9l0j49M5N0K47j73K4L6j60N2N2p1J26k3k2KKj08Q8K7K7rrm5m6PK02k2k2
19123B33n4n5n5n5J4J4q3J11r2J02R4j01J60j66N4N5k9k8k8k9R2R3n9n9r2J04onR7R8j44j43
19104C8Q7j09K06j21r5K32r4J01O1j36j11Q5r8R9j82J42K7K7n0n1K6K5K6K5l6l5O2O2k6k6
19086A61k5k6J1J1J1J1o1o1J48m9onj8j8J0J1kkJ09q8q8J09k3k2KKr9R7j3j3J0Rn1n1J72k4
19065A39j2j2o8o8K8L0L5L6L6L5J6J5k05pJ33o2J1J2m4m3J15q0j3j3Q5j10L0L1POJ51m6J6
19045A84J6n3n3J56m1n4n3j7j7k9k9J31o6K3K4n0n1J01r6K8K7o4J32K2K2j01j01M9M9J13q3
19026A19J37n8RJ0lkm0m1m0m0PQN7N7o3o3J46n1jkj3j4K6K6p2p2qrM1M0K5K6J47m8j90Poo
19004D6m6J49L9M0j05j05j8j9J80j5J0Rr4J02j18P8MMr4J02Q8Q8j08Q8o3o3n1n1M9M8m9m9
18985G6mlM6M5k8k9k9J67j18P9j30O6j4j4kkmnJ05r0L0L1l0l1n2n2JJ97m3m3J77j8j01j00
18964G8o0J37j2j1j2J85o7o7n4n5N8N8m1m0k2k2J13k13O8P0%%K4K5J2J2N7j39Q1j15K1K2Q
18945I9RK1K1m1m0J77j9ppk3k3j1j1n4J42o6o7%jp4K53j76K0K8K8l9m0l0J65j78J49k3k3k5
18924A34k5nnj14K10K8K8l7l7l6l7L2L3n7J39j89J39l3l3m6m7N2N2L8L7JJj89PJ71k6ooo7
18904A07J29j44N3m6m6l2l1P7P9j02R5j6j5q8q6P6P6J5J5r5J00MMq2q1J10J11k8k24K02j24
18886A3K56k01P0P0j18P8n5n6O6O7j57L9k2k2M9N0K0K1j46J82p3p2J65j62L4L4l3J64j10j10
18868D1K4K3K3K3PPPPJ8J7j91NJ09J10m2m2r4r3J79j7KLJ00r6q0p8J81j3n4n4R4j03O9P0m1
18847A21m1N8N8k8k7j83J2N2N3R7r9M8M7L8j58P0P0k42Q3J73k2r5r3J21J23k1k1qk04j0rJ65
18828A28l0J23k03O6O6j9j9j9j9%jJ10q6K1K2j01R5OOj29O8j27O7Q0Q1j34O2N0M9%%o2o1N5
18808A45j42J9J8J7J7K9L0r2J04q8q8K4K3Q5j10M5M7M6M6j20P5m7m7J33o3J9J8k09J15J5J4
18789G8m0l8J06J07k6k7J58j70j0j0l1l1N8N9q9q9J2J2O2O1o3o3M0L9k15J10P3K71k14j8J8
18771A30J9j81J43L0k95J05J04Q4Q5k9k8k9k9j4j5j4j5P6P5j16P9o8o8l1J64j18K10M6j50
18753A50r8R8j27K00llo5o4%jR8r8M4j52N9O0PON5N5q1q2m5J51K6K6m4m4j3j4j3j3K1K1RQ
18732A34J04r2j13Q3J59j69l3l4J46n1j33O3l7l7M3M4j66J58k4k4qqJ84j2mmp8J19l0k9R2
18713B43j03k3k4p7J20O2j35R9r8pqR1j06m5m5K31L6n6n6l9m0J91j36M8M8n7n6K5K6nmj01
18694aR3l6J60r7R8p3p4K1K0n5n6L9L9n1J45m7m7k2k1j0rNK01k4k19J34o2J18J18q1q1j49
18675b4J75l1l1KKo7J29o3o3j0j0P2P2J7J8r4J04n1n0n0m9J82j3j27O9NOJ7J8K3K3n9n9J0
18655I3Rl9m0M7M7n5n5K21j07j40N5k2P7k8k7P5j19R3mL7L7L1L1m0l9m0l9K3K3K4K3k9k9k9
18635F5k8j2j1J13J5J02r4q5q3J78j8J1J1m7m7L4L5K6K6j04R1J03k24M8M8lj01J26p1l4J61
18616B31o3o3o8J29J2J2l0j28Q7j09Q8Q9p2K6P4j21k0j16K23j04p7J16p2K7j6j7J11J10j34
18599A25j34K1K1Q9rp0J26m6N2L3L2p5p6nom0N8j92J34M0n8J49j77J29L3%r9R8R8q0q0l1l1
18579B9J9J9L1L2n8J38o6o5J02r3K9K9o3J34j61J67KLn8n9k5k4L6L7j86J0J4J5N2N3J6J7j14
18560A2Q3k8k7%JJ60l6l7l7M4M5j42N3J03r3onm6J49klm0m0j3j3K4K3J10q7j36O1J6J7K9K8
18539A67q4q3J40n5L1L0Q0j17NNj05R1j06Q9M1M0lll2l2j74J50Q1Q2o5o5n3n3rJ84j30O7J19
18519B33p7j14Q2J0J0k7k8qrrqN2N3p4p4R8r7J3J3O1O1k1k0K2K3l9l8J24p3L8L8n5n6q4J12
18498A32N6N5J5J5k16K42j75K2l3l3R0j07j0j0N9O0l3l3M9M9QQmmN1j46l4l5K1K2k7k8M0M0
18478A06J02r5LLMLp6J21J13k15o1o0J75k0J7J8O6j30M4M4L1L1j6j5j6j6KKm8m7K7K7j31O3
18458E6l8l7Q8Q9KLr6J00m7J50j73K2jkL9j55M4M5L3L2K2K2o0o1J2J2j62K93l6l6qpL7L6K1
18437B39j76j34J91j06K21l9l9j29O7k5k5L7L6j0j1j0j1L9L9L8L9p5p4PPqqP3P4o2o3l3l4
18417C5K31r6OOjjk2k2J61j67l2l2K3K4L5L6r1J07j15Q1j3j3kjm1m1N8j38J06q7J44j81M5
18398BM7L9L8oJ89k11j4POm2m2P2j22J45n1jjJ46n0J1J1n1n0LMJ75j51N9j37j0j0J34o2O8
18377A45O9k07J21M7j50J08J09k15j9m8J45O5j32O4j32LJ97j7j8J5J5j60J67j6j7J5J5J5J6
18360B00j16j15J86rj60L4J37n9nom7J50n8n7L6L6j4j5j5j4M4M4j20j18O1O2l5l5R9R9KJm0
18340A53m0mlO0j36J5K12j3k10P3j23J08J08n4n5l4J63O5j32m8m9o0J35j22P4l6J59r0r0k5
18322AJ72M3M2j21j20J17q0M4M3r6J01KLo1J36L8j59L0L0J7J7q2q3O9O9N7j40K0K0j4j5M7
18303A47j48JKL9L8J6J7l3l3J14J14k5k20J72j54J27o9PPj7j8R4j02RQL3L2j06R0J94k64O
18284G8Oj9j9l1J65p4p4K3K4J25p1n9J37j74K2Q3j13k2k2N1N1J8j76K05J0J5J5m6m6ppk0J77
18265B25o0n9n9J36j2j2%%k5k4O1O1M8j48l8l8Q9Q9o2o3n9J37L8L9j55M0p8K50k14j8J67l0
18246B26l0k9l0l0p7J18RQj0j0j0j1L0L0q1q0R7r9K4j72J04J04opM7M7j49M7j7J79j7j8k9
18226A58l0j7j8j01R3j7j6N5N4n5J41p5p5M7M8j12Q4l8l8J27o8o9o9J65l2j95JL7L6N0M9l7
18207H3l8J59l8N5j42NNRRJ0RN1N1KKq9q8J0J0P4P3p6K2L1j64l3J65j51M6J7K13n4n3j39N7
18186A03j03R4M4M5o1o0K1K1POJr7J60l6P4k4jko3o3J19K0j44N3n1M7m4N3j9P9k9j28KJl2
18165gJ61pqMMk9k9N3N3poppq3q3j2J81n3n4m1m0K0K2L3L4q9J07llJ8J9J8J8p1p2J0J0M8M8
18142A50jjj8j9k4k5J02LK2j75QPJ18p8n8J39J31j97j49M6K71n4R1qj58L7j9P8j77J9k6J70
18123B05l0l1j10Q6Q0j8q7q8QRJ11q4L8L8p9J18m2m2N6N5k6k7n5n5KJ98L4j63M2M2mllmp0
18102A01o9J10J10r2r2j0j0N9N9q7J08j69K8L2L2J18p7J43n3l9l8J0J1j61L6J51m6J5J4j45
18084D9J82M2j55n2J44k8k9j7j6N3N3o2o1J6J7r4J02n6n6N0N1j42N2J35o1K6K6r7R9L8L8n2
18065A95n2m9J48QQk01J26j07j06J7J5N4N3R8r7r8R8J0Rk7k8l0l1J29o7j2j2K5K4k0k0J92
18046B52j34J27j99J45n2j40J85k3k2J24p1k3k2Jj94P8P8mmmmK3K3K4K3n3n4M5M5l4l4J13
18027B15q3J44n2n2n3K0J9j39N6J8J9L1L1K2K3p6p5kkkkM1M1m5m5n4J41j7j7M9M9l7l6j34
18007dO1%%ONONO6O6r8r8O0N9j16j16J64l2J40n6klR6j01L5L4K2K2l5l5J4J3j2j3j3J84j77
17985A47K0Q1j16o5o5Q6Q6n8n9m6m5o1J35q5J10J8J7r4J03J18p8q6J10Q9k38K7K7q1K44j02
17967A39j03Q5Q4p9p9J25J26r1r2m7J49q0q0J29j96P1P2P1j26K2K1Jj96P7P8N1N0m7m7O7O7
17949B22L4j62j96J29J09J09j73K4r5K32j87Rr2J02PPJ9K0o6o4L1L3O8O7m3m3J37n9O4j33
17931A10j9j9NOM4j50N6N7LLN2N2J1J1l8l9k2k3l5J61n4n4J29o6j33O4J25k02J8J9j11Q3O4
17911A08O4l5l4J40n6n6n6M8j47N9O0M9M9j35J92q5q5M6M5n5J40j41N4K1j75N7N8j19P7J50
17893B38j77L1L1K3j73J47J48j99lR8r8J2J3R2j03K8K7j35J90j64J62q7J08POK4j72M0M0P6
17875B30j20j1j0R8R7j16j15M8M7o6o7J01J01j57L9NMl2l3Q8Q8j4j4j05R1o8o9K9K9j30O5
17857C3j5j4k2k3K29r8L8L7k8k9K0K1l6l6P4j21J34J34k01nl2l1j29O7P9Q1k1k1k9k8Q6Q6
17838B00p1p1J34o3j05R2l1l1L3L4Q2j14J22p3K4K4n9n9N1j43P4P5N8j37K8K9J26o9O4O4j28
17819A60j27MMM2M1Kj92K38M3KJn9o0MLl3l3k2J75j7j8kko3J33m2m2k9l0M2M2opJ4J4r7J00
17797A83n9n8m2J54q1q0K6K6J75j53L1L1jjo2o3J09q8J16J17j77J9rrk3k4J36o0OOO7j28K
17778H6J98k56P2K4K4j6j7O6j30O2O2nnj7j7Q0j17P6P6n5n4R2j03O1j34J23p3m4m3N8N9L1
17759A64L0n0n1ooJ78j49K2K2o9o8K57p1r5r5K60j99O0N9L6L6m5m6RRn3n3R8r7R4R4j05j05
17739F5Q7j09P2P2l9l8R6R5q0q0J29o6n5n4N5N5n6n5J02r3l3l2K0K0J30o6p2p1J44J44n2n3
17720A82llRJ0j75J53l8l7L2L2q1q1J27o9P5P5j21j20K30r5J00r5j0j0K7K7m2m2K0J9q9J07
17701A14J69j59R6j02q4K42j69K8j3j3j3j3L6L6qqj42J84n1n0k9l0N6N6n4J42k7k7j54M3r5
17682c9K31l9l8llJ07q9rj0P7P6p0p1J5J5P1j25k7J69l3l4M0j55M7M7N6k71R9R9P9P9r0r0
17663A11K1K0j26P1J19p7j8j9J17q0J13q3l4l4J6J5LLN0j47O3O2o7o6L1L2N3N4j43N4j06R0
17644I8M1M2k8k9K1K1p8p8K69n8nnp4p5o2o3J44n1M2M1M1M1j28O9N6N7m0m0J0Rr2r1J82j4
17623A73k6k5P2j23P0P1j05j05O1O1k5k5m2J54j89J37kkJ9J9m9m8M9M9k9l0J18p8J17p8m2
17605A47m2N5j42J45J45k08j2k4k4R4R4mmL2L2k01J25l0l0j0j0j3j2j3j3J2J1J43n4j63J64
17586A90j30O6n3J44n6n6p1J24J49j77o2o3J10J10j45N1n5J41o8o8N4j41J20J21p2p1k5k5
17570D2j58J66L0K9J4J3r9R8l3l3J32j94K6K6J10q7L6L6j48M8N2N3j7j7j6j7M8M7o7o6N4N3
17551A61o0o1J13J13k10j3m5m6J13J14r6r5J49J49o0o0n9o0J2J3J2J3ooooN3N4J23k05Q2Q1
17531B61p4p5p9J17POm9m8L3L3k4k3L8L8j39N7J27p0Q0j16j9j8K0K1QQJ27o9Mj91O9P1k3k4
17511H4M1M1M1M1n7n8qqj5j4j5j4M5M6J07q9LLn9n8qrJ02r4L3L2L3L2o1J34k52P2J06r0p0
17490A7J27K2K2m7m8k3k3N9N9j4j4j4j4LMLLJ1J1j00R7qpP4P4ok03Q7Q8q5q4o8J29J83j44
17469A71j20P7j41J84K6K6j16Q0l0l0qpn7n5O8O9%jk04qR3R3l3l2m1J55J02r4k1k0J5J5M4
17450B00j52Q1Q1p9p8M0M1j63J62k47K09n5J40O0N9k30l5J30o8O8O8j42N5n6n6LKN1N2LKL
17431A49Ll6l5j4j5j06K20j48J80l9l8j8j7j1j0p1J24O6O6j9k0JJJJp6p6P2j25J52m4n7n6
17411EJ64l2q1J15k4k4j2j1O5O5j11j10J17p8L1L2n2n2M7M6k9k8O9P0j67j67J59l6J71k4k4
17393I4k4O3O4m7m6J06r1K1K0n3n4M5M5j2j1j1j2L6L5K4K3N8j37Q3j13O5O4m5m6J0Rj93J31
17373A01R7k29J81j4J1J0N9j37N3N4j19P8N7N7j39N7L1L2m2m2l7J59j15j14O9O9J6j80K8K7
17355G8J5K11j73K3k6k6J5J5N2N2Rj87L4L4j05R2R3j05M7M6k8k7M5j50N8N8j3j3j23P3M1M0
17336A55M0M0L1j66J05r2M2M3o9o8M0M0q2J14J06r0j6j6l8l8P3P3j40N6M3M4J1J1q7q6J00
17317A79J01o3o3qpqqN1N1o8o8J95j31M0M1O2j34k4k3k9k9J55j71NNK1K1J53m3l0l1M2M1n6
17297A69n6L2L3j27O9m1m1Q2j15J41J41j45N1k3k3J7J8J08k19P5j22O1O1j3j3M5j51N8N8j9
17279A11j9j9j9N7N7j02R3j3j4j04K24k3k3n2n1j5j6lmo8J25R0j06m1J55j27j26J24p0J62
17261A83j65j07K19J4J5n6n7L7L7p1J24r6J00n5n4L9M0PPm1m2J17J18j40N6p7p6p3J23K9j67
17243a2L6L6K3K4K3K4n2n1j24P2P8j15J64J66j61L6N6j40r5K31n8n8J06r0M9j48R9R9j06R1
17225B03r0q9Q2Q3n8J39j31O5qrMMkkjkJ6J6j07Q9N5j41O3O4qpj18P9j9j9ppo2o2Q5Q5k3k4
17202A36J4J3M0j56M8M8j46M7K90j69j47M8N7N6klj49M6k9J67K0j76J40n6J16q0p5J22m9n0
17185A21NNm4m4J15J16r7r8O3O2K5j70L6L7K4K5n2n2J0J0r4J02P4P4q5q5L0K9k5k6M4M4K6
17165B05j70J98Kj01j00J00J00l0k9r1q9J38n7n7J39q1p9N7N8R6k30P8Q0J98j29j37N9N7N7
17148B42j2j3m9n0%jM3M2j17P9J0J0j70K6J6J5J6J6P9j18R1j06J01r5Q4Q5l0l1r2J04p7p8
17129B0K00j26M7M7K2j73J28J29j86J0J01r6k2k2LLJ02r5J59l6o5o5R4j02K1K1p7J19k8k8
17111A05r5J02J63l3j19P6q6J09j11K16j24j23r6R9n9n8Q7Q9PPj2j3j3j2M1M2p3p3M6M6l5
17092A00l5M9N0m5m5J12q4J4J4J17p9R3j04m0m1O2O2j19j17K9K8N1N0k26R9J37n9l9J58o1
17074A31o1k0k0K02j26J0J0L5L5j24P2m3m2N2N1M2M2j84J3K0J9j8j7M8M9l3l3N0N0JJp1p1
17055G0O0j36j36J90P6P6j9j9j9j9J4J4K6K6j15Q1m1N7k6j24J45M8pR1j24P3j44m6kR5j5j14
17036C6O3O3MMJ0J1q9RJ87j40n5n4J56m0l0O9j84J44r2r2J20p6O2O2n3n2JJ98o0n9K8K9K8
17016B08K9q5q5l6l5L5L5j4j3M0M1J24K6k77J78p0K8J48m8j94JN6m3K5K5J7J6K9K9k07j3p0
16997a00K8J26K8M0M1RJ0K2K1j41N4m4m3LK00j5j13J48m8kj01K3K4q0J16q6J11m1j38J6J15
16978A83o0o1P3P3Mj93P9P9l2l2L7L7m9m9q2J15q2q0k8J66J19p7L2L2j6j7j36O0J21p5j49
16960hM5K1K2l6l5N0N0J03r4j54M1J47m8K5K5JJJ11q5J3J3o0J36q1q0K9L0llM6M6j05j04R1
16940A50j04J44n1j5J81r9j00K3K3r8R7j2j3LLrrJ46n0l8l7K8K8l7k32J95jj95J29P5j21J07
16921A11J08p3p2L8L8j33O4N1N1o5o5N3N3j57J69j4j4%%j22P3J12q5L8L8j78j78K99k8m0m0
16902C2L8L7JJK1K1j80J45Q5j11o7J30nnP0j26K8p1J50m7m0m0K2K3K2K2k9k9P0O9r0q9Q0Q0
16882B18j28l0J23p3RJ0RRq9J07o4L3M6n2j01R5J1J1L0j67J33L4k5j24K4J22j47M8JJr0J04
16863H8q7J1J46j80J04OJ02Mr2NppN2N2m6m6N5N5m3m3k1k1qrp2J21%jO2j35l3K94j71K4q4
16842G5J13M9m8r2J05n5n5O2O2j22k3j03R2P4j23Q4j4J79j47Q6j3l7l7%%M8n0k0J77J9j77
16823A09J55m2K9L0r6r7NOppJ42n3r1r0jkO7O7J82j4n1n1p0o9J2J2M7M7o8o7K3K3K3K4q4q3
16802d0O3O3NONNk3k3k3k3j1j0R0R2M6j49lkJ07q9K05j22K5K4o5o5j55M0M3M4%%J34j92P2
16781G4P2m2m2R0j07j06Q8M8M7K3j72R9R9n9o0K9K9K9K9k4k4K5K4l2l2k1k0n0J45m6m6poP5
16761A29P5j5j4k22K33L5L4o4o3J50m7j03j03J93j35J12q5P5P5n1n1K4K5N3j44qrP3P3j68
16743G7K8j51J75l2l2m0J57JJo1J36l1k27o7J27L8L7N0M9o1o2L2L2j21P5l5l5opJ41n6M3j52
16723B3onl6l7P6P8J8J8l1J66j63L3J7J7k6k6n5J42j8j8n4n5M6M5o9o8J02J03m5m5k8k8q9
16704a8J06K5K6j1j1L5L6m6m6M2M2j50M6J9J9o2o1J62l4M1M0j46N1J20p7J08q9m0m0J2J1o2
16684D8J34Nj90J10q5J46n2j00R6j10Q6%Jj00R4L4L4m8m8J3J4j55M0P6P6j2j3k1J75M6j51
16666A43p7J19J42j86J0J1k6k6o8J29N7j40k9l0J34o2r1J06J82k75J21J21j48M8j2j3l9l9
16649F2J1J0l8l8P7P7PPPPJKKKqqJ02r3m8m8N4N5J6J7q2J15j70K7Q8Q8j47M8m9m9o7J29l0
16627A36l0k1k2p0J25o9J28J7J7N3j43j2j3r0K37o1o2J0Rm0l9NNNOjjj3j3J15q2M9N0k14J12
16606H3j12Q3K51N6k11j4l6l5J49j78Q8j08N2N1J42n4k6k6m0m0N4N4j65L0J13q3kkL5L5l6
16588A08l6K5K5o7J30o3o3L2L1Q1j16J31o6j7j6NNj06R1K8K9m1m1l0l0J42n4R6k29J33o3M6
16569A00M5j14j13J66J67l4l3r2J04pojjn1n0jko3J34o9o9K5K5M2M2j17P9J0J0p5J20r9R8
16549A70n0n0L7L6J%j17P9l9J57M3j52R2j03n3J44P0j26j45J81k10J15R0j07MMK09j18llj04
16531E2R2l0l0Q2j14lmP3P2LKj09Q7P4j22P5j21J68k7j2j2j06j05J11J12j45N1L7L8J19k07
16512A01L2L1J2J2j6j5j5j5l0l1O4O3j00R6j4j4K7K8q8q7Q4Q3j1j0N8j38K1K1rj0O1k66Q9
16493A4R1j2j2Q6Q5o2o1J0J0L1L1j99J28k7k8J74j53l0J66m6m7m6m7J41n5o7J28N7j40j8j7
16474H5L5L5j4j5J4J3l6l5M3M3j28O7R1j06J18J19Kj95llk3k3P9P9L3j63J6J7Q8j08J13q4
16455A54PPnnm6m6m6m5K6K8K7K7O3O3j70J56l9l9l0l1J42n5k5k6K0K0q3q1K52p4l8l7kjM7
16434A15M8k4k3Q8j09LMM0M0n8n8J88rO4j32l3l4p7p6K00NR8r9jjnnk5k6J80j48R8r8j1j0
16413A09lkj03K25m2m1m1m0QRJ7J7O5O6k0k0j30O6kkJ09q8J00r7j58L8J1J1j60J65J3J3O2
16394A55j34N7N7n3J43j04R3j89J38j1j0J0J0J9J9K0J9q6q6O1O1k1k2R3R3p8p9L6L7o5o5j34
16375a6J92k6k5QPj32O3J5J4n0J45kj97N6N7M4M4p4p3QQM0M0l0k9k7J70q8q8k8k6K8K26k02
16354E2J26m7m6M0M0M1M0m9n0o1o2J64l3nmK9L0m0m0r7R9j2j1NNK5K6j59J69R5j02J%R8r8
16333A69llp6J19k4k4j2j2rqrrl5l5P5j20L1L1K03j23K3K4k6J71p5p5j23P2mnJ18p9m9m8Q6
16313A36Q6j15j15N1N3J22p3j2j3j2j2R9r8K5K6l5l6J15J14j75K0k3k3j1j1O0O1n4n4P5P5
16294B46l9m0RRj02R4j1j1P5j21m2J55j8j7J1J1n0n0P9j17O3O2N5j42j9j9p1J25J5J4K2K2
16275A98q8J07LLm7m6j42J82J2J2j03R4j7j7n7n7J68k8k1k2l3l3R0R0j67K9N1N2J4J5q0p9
16256H3j07Q7L9M0l0l0J2J2J22p4k0k1r3J02j5j6p2K54r3r3K9K9J13q3k2k2k3k2K6K6M7M7
16237B32l5l5k7k7n5J41N3N3n0m9p1p1P6P6j9j9l1l1J12q4n5n5N8N8k4k3Q2Q3j31O6j54M1
16218H5N8N8o0o0K2K2n8n9K19j08q3J12ook1J75p1p0o8J29q5q4J94j33JKM9N0q6q5K42q5q0
16198A10J16j23P4k19J05P4j22QRO0O0M4j52J37n8m2m2J2J2J22p5J6J6j07Q9RRP1j26J68k7
16180B28m0m1K04k54LLk7k6KKK39q7l9l8r6J01j0j0J3J2J3J3r4r4J70j54O9P0o0J35k6k7j5
16160A39j4J7J7J8J7m4m5NNN7N6k00nJ07J08j25P1J38j89n4J42j1j1JJn8n9J13k13J54m3L6
16141A31L5Q6j10J3J2j10Q6j2j2o9J26r4J02rqMMj4j4j04R3p5K51l4l4o3o4J8J9k2k2J6J5
16121A41J01r5J25p0m1m1r5J03J05r1l0J67n2n2m0m0J6J6K8K7q5J11J2J3q9J07n2n2R4R4k69
16103F6N7L1L0KLj2j1k3k4J48m8j42N4J07q9L3L4o2o2j42J82P4j24k9k9o7J27NNJ34o2M8M8
16083B62j09j09K7K6K27L1l20PL2L1MLk4k3Q7j09M0M1q2J14QRq9J07m0l9n6J41o1o1%%M2M2
16063A59Q3j13j8J78j70K7M6M6m0m0j0j1J00r6m0l9J44n2R7r9J10J09k59o3O7O8j78J9P1P2
16045A68o6o7j3J83LKLLK3j73J33j94m2J53K3K2nmnnPQPPlmj14Q3J2J3K5K5k8k8J55j71K4
16023A60K5j06R0klklM7j50j61L4J34o1O1O1L1L1L0L1j06j07k0k0J65l1J8J8R8r8j35O1m5
16004D5J51j67K8J52m5k0k0o3o2L5L5J0J0lkJ02r5J6J6J1J0J0J0j5j4j4j5NMqqJ18p8N3N2
15983B44k20J07P0j25R9r6j0J85j17j17J4K09p8p8R3j03N5N4opj1j1KJj24P2N9O0%%m9m9j3
15963A10j4M8j48Q0Q0r1J05%%n7n7K07j21l4l5L0L0K9L0j2j1j1j2l2l3J76k1q0p9l9J57p6
15944A19p6J45n1J5J5J50j77m1J56q6q5J08q7Q4Q4j79J7NNk1k1K7K8j0rrrJ8J9L0L1q4J11
15925B22KJl1l1j42N4K7K6p1J24j0j1KKj4j5j4j4rqqrj4j3P1P2J0j87K2K2O1O1qqj07R0P7
15902B22j18J38n7qrJ9K0o3o2O1O1p3p4q0J13J7J6r2J04J05r2OOk6k7J73j54K9L0k8k7q9J07
15883A48jkN9N9q8q7k7k6l7J58P8j19O0O0o7o7L8L8p2J24J7J7k0k0n8n7M4M5Q0j15onn7n7
15863C7J14q2J48j78O2O2O9j27K29r8q5J13j79J9M9M8n3n3K4K3j3j4o9J27J7J6k8k8m1m0J05
15844A74r2n4J41L1j65M0L9J4J3r7R9L1L1j04R2j19P7j91MJ76j9q8J08N2N2j28j27K20K5m5
15826A90m5j5j6klo1J35n7n7j8j8O4O4p7p7J80j6k6k6o7J29l7l6O9P0j36N9J09q7n2n2J08
15807A96q8j21P5J36j91P5P5O7O7k15k0llJ82j45N5j41J60l6K5K5j38N8o9J27o7J29l1l0j44
15789A0J83J9K0k06J22N2N2r4r5N3N3J5J4j00r8L2L4L4L4m0m0K2K1n3J43l7l7m0J55M2j55
15771A15n1n1J29o7J2J2K03Qj40N7o6o6J1J1j11Q5J09q7L6L6l6l6m8m8J12q5Q7Q6j11Q5r9
15752I2R7Q3j14q8q8J4J3J5J4P3P2r1r1O1O1J2J2NMNN%J%Jm5m6J6J6j29O5J51m4N1j45LKK5
15730H8K5J3J2J14q2J13k13N6N6o3o2J19J19l2l2r3J04J04r2k2k2j89J37J27j99J15J15j58
15713A58L8n9o0p4J22j11Q5P3j24J22p4r6J00l5l4Q8j09LKK0K1L2L3j02R4j6j6RJ0R9r6J24
15694B27k03O7O7L5L6o3o3O0O0l8l8m2m2M4M4M4j52N6N6k9k9n3J43M7j50R6j00r8R6l2J65
15675B11o2L5M9n0k3k2k8k8l3l4J32o4J4J12j1j08J33o3M2j55R9r8J9j76P7J74O3k63J05J06
15658A53L6L7m7m6N8N7j23k6j83J1J00J99j05R1j35O1J54j74j09rJ83j44M6j49O0J57j01R5
15641A47J80j46m9N0k7k6k0k0q8J1J80j5LKL2L1j20j19j2J83l1J65j14j7L0j65L01k6j93L
15623A30j4j4J46j81r9R5m7N2R4mO9j26M7M8L5j61J49m7r7J00j10Q5J04r2o2L5m4m4P4j21
15605@J46N0n6M2j9j9j8j8L1L1J1J0j73J53o8o8J33J32r4r4n6J39kkl9J58j69K8jjR2j05j04
15585E0R1l1l1opo0J36o8o9J55m2O8O9l4l4J13k14m7J49j8j9q9J08l2l1j14K10n4n4PPk3J75
15566B61o9o9MNj18P9J8J8J2J3K5K5j84J2J38n7p8J18j6j7L1j65M6M6J18p8J2J2J75j53j8
15547A46j8PQp4p3M5M6j12Q3J39J39j26j26L4L4p6J21j4j4n0n1j0j1J04J04m9m8J%j4j5lk
15528A25n0J45j11Q4p0J26k49P6P5j23J93j34lkNj89J44J46j97J28nnO4O4j4j3l4l4J72j54
15510A60j55J73o1o0K9K9J17q0q4q3J56J58j00j01M7j49L0L0J21p5L6L5NNQ6j10j29J98m7
15492A81m8q7q6R2R3m2m2P2P3p1p1P6P6k1k1k1k1j4j3K3K4Q9j08j07Q9N1N1j28O8J8J9o7J29
15473B56j45N1K3K3j31J97q2q1M9j46Q6j09k0J76Q2j14J2J1%jJ9J9o3o2j8j8L2L1L2L1j7j8
15454A05l7l7M5M4O0O0n4n4J0J1jkN0j47J3J3J2J3J2J2j8j8ool6J61J4j82N7N6o5J30l1l1
15433A53M2j54N4N4k03K53j60L5J38j89K4K3Q5Q4o2o2J9J9k5k6j06K18j53J73j49M7JKJ12
15416B47q4P6j21O7j29J90j37p6J20l5l5j0j0n7J40q1J16q7q7J05J05k1k0k1k0rrrrJ6J5J6
15397A46J5QPj76J50k0k0M9M9m2m2m1m2N3N3J6J7j77J9K4K3M2M2O2O3k01J26J25k01K5K5p8
15378I9p7M5M6M6M5m3m3L8L9k1k0K8K9k8k8n6J39n4n4n5n4J02r4J75k0m9m8n7J39L2L1Oj89
15358D9O4O5L5j60J12q3L4L5j21K06j37N8N5N5j25P1m5m4l2l2j%O1O1j40N7J71k5K4K4j03
15340A89j02J0J0P1j25M9M9j55M0N2N3K8K8r5J01j0j0o6o5J5J6m5m4l4l3mJ91L2L3j5j4j5
15321A35j5qpM1M1j5j5j13Q3j00R7kjLMj7j7J20k07N9N8%jJ1J2j30O6P0P0o4o4J8J8j7j6m5
15299E2J51j9k0o8o9J74k3j1j0J1J1q7q8L0K9J40n7J6J6r4J02j14Q2j54M0j7L10k75N3Q4Q3
15281B78n9n9k2k3k2k3J2J1J42n5j88J37M0M0k8k7m0J57q7q6r5K32j2j3j02R4LLl4l4L3L4
15262B07o5o5J1J2n8n6K49p6j26K02p0o9%%k3k4J28J28m0k36R0R1Q7j09M2j54K34r2k0j9Q
15243A87Qm1m1k1k2K61o7k4k4m5m5J9J9L1L1j36O1m9m9j6j5j6j5M8M9r7R7l3J62P3k55K13
15224B48J7j67K9L1L1j16Q1m1m0K1K1M6M5n2n3k0k0R0j06J09J08p9p9P6j20Q9Q9k4k4l6l6
15206A18L6j60M6M8M4M5N7j40M3M2l2l1J00r6LKQ5j10J1J2o7J29L2L1j19P7J5J6o4o4L4L4
15187A77k2k3K6K6n0n1jjL0L1R2j04L4L5p6p5K3K3K3K3J7J7J6J7k3k3k4k3JJKJLLJ14q3M0
15165A96M0j35j35N7N7P0j26M7M6j5j5J03J03o0o0K3K4p5p5L4L3k8k8J13q3l4J62QQr0J06
15146B71p4p3J47m9q5q4J8J8j6j6j5j6N0N1N0N0NMNMj19j20O0O1n3n3J33o4L3o5N3N3K2p7
15126A09P7j20J26p1R4j01p9J9q2J5n4K73n5j53P5J73j24P1N8j38M0n8J8J7j35N9o4J29L3
15109A52L3o5o5J61l6q2q1Q6Q6l0k9N2N3o4o4R9k27K49p7R2oq6q6N6N5j0j0L8L9r5r5K0J9
15089H2L2L2j22P5J1J09r1Pj01R5L4K30j69p1M6j50j0j0Q1j13J30L3j62J63J6q3opJ6J7j9
15070I5Q0j81J44MMM0j56L6L7k4k5P0P0q7J08J1J1j83J4N0N1n3n3m8J47O4O4j49M8j7j6j19
15051C7K08N0j46llj84J2O0O1r8R6j2j3L7L7%%j00R6j4j4K1K0M9j47L4L3L8j57K19K4j2j3
15032B16j00R6o4o3J2J3m9J48k7k7m4J53k0j9qpl5l4r7J00l3l3J06J06j63L3J07k20R2R1L4
15013B64L5j50M7p6p6K26L1o0o0J44j83J11q5K0K0QQq6q6K8K8M8M8R6r9r7K31q0q0nonoj8
14993A35j9J73k2r1r0q6K41k04J22j02R4o3o3K08J1k2k2J6J5k3k4N9N8j31j31nn%J97l18J39
14974D7L6L6J5J6K2K1K2K1j01j01J45n2R2j04ooL1L2L2L2n6n6n6n6O7O6O7O7m3m3l0l0r5J01
14954A33N3N2j16Q1Q0j16n5n6K31r7L4L3j79J7P5P6j17P9R9r7J3J3L3j64J18p8l3J62r5r6
14936H3j8J77m7m7K2K1J0RK9j68N8N7j5j5O7O6r7r7j5j5O2O1j30O5j1j1JKl5l5J90ol1l1L9
14915A95L9j3j4jjl5J60j09j09J15q0L0L0j5j5j13Q3j50M5K13j14j4j3O4j33J14q3l4J62j07
14898I7R0M1M1n0n0n8J39L1j65N1N1j32O3O4j33QRM5M5k3k3k3k3lmM6M6k6k6K3K3k2k2p1o9
14877a0J08J10nml3l4l3l3M5M6o5J31r5r4J22p4q1J16ppN1N1L9L9N7j40k9k9L8L9m4m3M9M8
14856B29o5o6Q9Q9n9n8JJj22P4J39n7k9k9O3j34L8L8l4J63j73K4K1K1l6l6q8J09J0J0l8J59
14837B54k0k1r1J04r9j00M5j50J18J19r2J04j8j8J01r4j67J58M1M0k1k0N4N4r4r3O0O1q7q7
14819D1O5O6O2j35K3K3L9L9R7k29O9O9m4m5m4m5N3N3m9n0k7J68j87J39J55m1QQr8r9K9K8J47
14800B88j79L3L3J31j96L8L7o5o5J6J7J1J0O0j36J48m8JJlmmmk9k8Q6Q6q9q8K5K6L8L8k27
14780d2R8K5K6L3L4O6j29l2l2Q9j07N2N2L3L2j91MN6N7O8O9q4q3J0J1n6J40ppj38N8J8J7Q5
14759B25j11L5L6J25p1k2k2M3j53OPl3l2M9M9m7m7J45n1O6O6o1o0m1m0P4P4n4n5R3j04J30
14740B19o7q3q2Q1Q1j43N3RJ0j01R4R7r9Q5j12L2L2r1J05m3m2L9L9J04r2J7J8RRJ06q9M5j50
14721I0J39n6p3p3J28J28o0o1o0o0K5K6q5J11j7j7o7o5J77j9J0J1m8m8O6O6J4J4J4J3o8o7
14701H8M6M6J2J1p0J26l01J54K09j18n3n3J93j34k1k1M8j48J68j60J06J06j38N8J31j95N8
14685A48N8N0j47L6L5j96jJ68k6o7o7J10J10n3n3MNJ03r4N6j40N5N6K7K7M0j57l7l7L6L6Q8
14666A73j08N1N2k6k5K3K4MMm5m5j6j7qJ88k08J20o4o4J37n9O3j32N3N3qqq8q6J40J41o1o1
14647I7k5k4J28o8ppj5j6M6M6j10Q5L7L7j17P8l1l2L5L5L5L4j18j18L3L3J74k2k2k2lj97P4
14627E3P6OOpoJ09q7K3K4jkj23P2P9j17J17q0N0N1j70K6m6m7O3O4K1K0r0J07o1o2M3M3M7n1
14606A50J76j51P7j19p2K6r9R6M1M1o6o7L1L2K6K6j6Q1p2J24k9O9j12j3M7j48kjL5L5N1N0
14587B47m7m7mmmlM8M8r2Nr4J03n1n1M0M1L4L4K9o9j30O7P5k3j0j08J27o9j10Q3o2J33j03
14567C3R3j45J81J0J0l5l5J4J4k1k1J45M7j71K5j03R3m0m1J14J5Q6j09j16Q0J8J7L0L0j18
14549A00j16J10J11o8o8N0N0q9K38n6n6J0j86M3M3o8K59q9q9L1L1j8j9K5K5L7j59JJOK02j96
14530I6%j6j6M0L9k2k2J02r4K8K8n9J38j98kP0P0l3l2j6j7j6j6K2K3P1P2n6n7n6n6J3J3J73
14510B14k4k9k8m1m1K8K9K8K9o3o3Q4Q4k2k3Pj89O3O4O5O4j94LP3P2j3j3j4j3nnnnPOO7j28
14488F9RRklooooL8L8p3J24n9n8l1J66j52M3J5J4P5j22JJj19P6LLP6j19k3k2J58l7J34o2P4
14466B20P5q5q5N6N6k6k5k9k9p8J18p7J19j14j13k3J72M1M2R6k31Q0P9j63L3MMPPO8O9q8J08
14446B88kkr5r6K0J9L5L4j5j4qpq9q9K8K9M2M1n9J37l4l4P9j17J16q0m7J48K7K6j02j03J2
14427H8J2Q7Q7r3r3K2K2k7k7M3M2l9l9K6K6J29j98N1N1M2M3j20P5l4l5M6M6M6M6j16j15m7
14408D7J50NMJ7J7p0p1P6P7r2r2O7j29M6M7O3j34Q4Q5k2k2J12q3p2J25j79J8JJO9O9m6m6J9
14387A41J8J9J9o0o0N4N5LKmlK4p3Q5j10N5m3j17Q0Q4j4P1j24K3J20kj00J38n8rj08J41n5
14368A92J10q6o5o5K1K1MNm5m4J17J16l4l5j46N0L8L8n6n7M2M2K9K9j18P9q7J10l8l8l5l6
14349E8k3k3l2J62Oj89N2J51J09q8r6J00n7M1j59J67o5L3r6r5J37J39m3m3O1j35Q3j6k8P1
14331A82m2m3l6l6Q2Q2q7q8O6l3r9R6J85j1m8N1k4j21k3P5Qq9K67o1j56L9k6J71k02nJ11q6
14312I9n2M6Q2j6k3k3K0K0PQPQk6k7k09J16N8N7l2J64r1r1jjJ80j47o1o1Q1Q1K0J9Q0j16j16
14291F0Q0nmr0K37J2j84M4M5MMNMo9o8j9k0QPR3R3J2j83K4K5j3j2j3J84r5J02r4r4O7O8l1
14269A84l1j2j2q6J10J04r2j29O8L0L1L0L1l2k27J11J11k3k3q5J11ONP9j17k5k5M8M9N6j40
14251A05m2J54j6j5K1j74l2J64M2M1m0m0j50M6R9R9l1l2k08J16M4j51J3J4j0j1J25p2p1J23
14233A11l1l1poq5J10J3J3rJ87p0o9J7J8r2J04m2m1J63l3J3J4KJj17j17kkR0R1k4k4m0m1l
14212F1lJ33o3jjL4L5q0q0L1L2J54m2j41N5J4J4n5n4O0O0jkj8J79k35l8K07j20j26P1J77j9
14192B38o4J32j83J4K7K8rrk7k6J0J0J25p1n9J37j84J1J06r1k1k2O8O9Q1j14QQj43N4J15q2
14173A36r1J04j8j8%jQ2Q1q1q1J88pj51M5j51M5J46n0p5p4K1K1K1K2k8k8Q6Q7j9j9k0j9l2
14154A22l3J64j63q8J09l4l5J18p8L2L2m6m6L6L6L9L9n5n5P8j18M2M1K7K8n5n4N4N4J8J7j21
14135A05P4j09Q7O0j37O7O8r4r4P4P3K1j75M9M9LKO4O4j62L5noQ7j09N0N0mmj14Q2LMn8J38
14114B38N7j40N3N3j94J34P2j24j37N8J17J16l8l7l7l7N3N2k45Q1J7J7j2j1llJ56l9rqJ03
14095C03r4j38N8J7J7KKN1j46J00r7L8L8P8j18N4N3r7R8j1j2p3p2J51m4J6J5j07Q9LMq3J14
14076B09j41N5n9J37r5J00k6k7K78j81K8K8j12j12Q9Q8j83J44j14Q2N9j37q8J07Q0j17J17
14059B09q0L4L3q1q0K05j22J3j82J92lN8N8j35O0r8r8R0R2J20p7klN9j37r1J06n3n4l7J57
14041A53kjj8j8J05r1p3J24j81J43kll1l2K5K5Q6j10J5J5n9J37n1n1M2M3LKm6m6%J%%llkl
14018I3L0L0q0J16QRK1K1o4o4j5j5P1P1Jj94O7O8N6N5j27j28n7J38n4n3Q5Q5q7J09j4j4Q7
13999B55j09PJ05j43N3j25P2J10q6M2n5lkj55M0n4J41ooO3O2O3O3r6r5J8J9r7r5M9N1L1L2
13979A49nk00R8R9NNL2L1n0n0N5N6M0n7m3J53q0J16k1j18j13Q3l1l2R7r9K8J27k39Q7J7J7
13960A57j2j2j6j7j6j6N2N2N2N2r8r7Q5j4k5J71k23J03J51m6k9k9o1o2J11q6r6J00j7Q2j56
13941D0M1OOK6j69J44n2J62j66Q8Q8q0q0KKN5N5r4MJ10q6J9J8J03r2r3J04o1o1R8R9l6l7l6
13921A27l6L0L0J0RJ54j73K3K3j08Q9k2k2rrqrMLr4J01r7R9J%PPPPM2M3n6n6R2R1j82J4m0
13899I2m0J57j70L7L7MK01n6n6J7J8k09j3J5K12j53J73m7m8QQj39J88N5j41j1j0K8K7M0L9
13880B63j53M2L0L0J1J2q6q7N4N4m4m4ppk0J77p5p5L6L5k0k1J88qp2p1P6j21N9N8n2n2O3O2
13860B35j46N0J6J5j56J71K5K5j84J3J54j73K3K3QRRRn7n7J07J07j02j03n6K69q5q4J44n2
13842A57j8j7kjJ52j75N8N8o2o2p5J22m0m0J20p7Q9j07rrJ5J6m6m6J55m2Q1j14P2P2j37O0
13823A48o0J37p2p1J33o2o3o3J09q8P1P1L4L4o5o4M0M1n7n8o5o5K08J2o4o4K3K2O3O3l5l5
13804A58l3l3m5J51p7p8L3L2l4l5J29J29r3r3J77j50J10q6l4l3j16P8P9P9j51M5R4j02N7N7
13786B15o5o6O8j28L1L1N9N8l9m0N3N3j68K9O9j27J06J06j64L2r0J06L1L2j90J38j6j6K5K5
13768A58j37J90NOrj0rrj0rLKj11Q4Q4j11L9L9n4n5O9O9j3j3K7K7j53M3J55j71K4K5p6p5Q4
13747A08Q3J07k21l7l6J15J16l2l2j8j9j21K06o8o8K10J4o9o8l2l1M3M3q0J17K3j72P7P7j45
13729I0N1k2k3J21p6L1j66M4M4J9K0N8j37J32o4J4J4JKL9L9m3m3j6j6j13Q1k4J73m0m0l2l2
13710H6J7J8L1L2M4M3q5J10j15j14j5j4J4J4J94j33o3o4J19J20k8k8L0K9j95JN6N7j3j3k3
13691A12k3K6K6J0RP1P1j36O1%j97J04r2N6N5j2j2k4k5R5j01K2K1j17Q0J8J9J5J6J99j27j1
13672B09j1l2l1onL1L1O5j32M1j56J12J13R6j01m2m3n2J46J7J7k36R1O8O9k6k5p3p2P5j22
13654A6J34o2R7r8LLO4j32K4K21j02j03n1J44K2K2O3j34K6K6j4j5j5j4n1n0J42n5K2K2o0n9
13635C6j9J77j5j5q7q5J24J26n1n1m7J49k4k4R9r8N5N4n9o0n5J42n1n1o3o4O3O2o5J30K0K0
13615B73n1n1n0n1J3J3J3J3L8L8p3J23j6j6mml2l1P8P9j75K1m1m0M6M6o4o3J48m8O3O2r4r4
13595F9J35o1j39J87M0M0m9m9%JLLO4j32N2N2j68K7j0j0KKP6P5k2k3l0l1l1l1N3N3N3j43J94
13574B52ko7o7Q0Q0q3q4l3l3O6O5n3n2N8N8j18P8MNQ1j15nnJ5J5KKQ9j08KLj2j2%Jr8R8J11
13552B18q5o3J34J1J1l0l1l1l0OPN6N6o6o5R7R8j07j06M4M5M5j50QRK9K8J39n7O5O4j11j11
13532A27R0R0j84J3N1N1l4l5NMj06R0l9m0K06j22p5p4Q0Q0j06Q9k0k1k1k0J02r4p4J23K04
13514C40j23j70J56O2j33LLj20P7N3N4l2l2l0l1Q1j16N4N4o9J28opj53M3Q0Q0oom9n0O1O0
13494B56j15Q0j8j7j10Q6k3k4J6J7j67J59k1k1jjk7k7J0J0J85j2p7p7R6j00L1L1j29J99oo
13475A97J34j92k1J75j03j03P3P3j0j0j1j0L1L0o7o8j4j4j5j4L6L5p4J21k9k9o6J30j38N7
13457A04J44j84M6M5K5K5n5n5onOOQ7Q8j9k0j30O6L2L1OPj63L3MNRRRRK6K5L8L8k18k1M8M8
13434A43k7k7k2J73k4k5j14j14OK02M2M3o5o5Q2Q2q3q4O4O4k7k7J0J0K9j68K4K5K4K5l6l7
13415A03Q5j11j3j3J13q3P6P6kkJ82j44q1q0J24p2l8l8r1J04J24p2JKk4k4k4k4P3P3MLp9J17
13395B45p5p5P1P1l1l1o8J28r7r6R9R9m8m8K0J9k9l0m2m2J51m6j9j8J04k21M9N1M2M3q4J12
13376B04m8m7J4J3opJ15k12P4P5M6j49J65l1r2J04j54J73j4j5n5n6J10q6L6L7j40N6n4n4N0
13357E2N0l2l2ONl5J61Q7j09m7m8J80j6p3p4J86j42L0L0L9j56Q9Q9j99J27J4J3j73J55m2m2
13339I3J22p3j54L9J20J19j14j13L7L8J19J19r6r6J9J9J2J2P4j22K9L0l2l1LLj44N3m9J48
13321A84k0k0j00R7k6k6J09q7K3K3J4J4P6j21qpR1j06L1L2J9J9o0o0L4L5p4J22J1J2p8p9J59
13301B33l7q8J09o3o3n6n5J23J24l0l1j28O8m5J51j38N7N3N2n0m9o2o2O4O5r3J04ppJ3J3j69
13282dJ55K5K5o4J32n6n6m4m3M2M2q0J15P9j18NNj2j2j3j2N2N1l0l0N7N7k5k5o5o5o2J35l0
13262A31l0R3j03QQM4M5o3o2J17p9L9j56J73j53J17J17j29O8k9k9K0K0R6j00j13Q3O9j28j7
13244E7j7J50m6j15Q1RK07k15j9L7L8%Jk9k9k9l0L2L1j8j8N3N3j6j6j21P6n1J45j54M1j9J77
13224B46l1l0l1l1Rj86O9P1L7L8L7L8n1n1L1L0m4m5m5m5P4P4J22p3j54J73k08J20k0k0J11
13206B15q6k0k0J64j63p5J21j0rKLLLJ9J9L1L2j04R3J13q3j77J50m7m6j%J83j44onN5N5k6
13186B39k6k6k7l4l4j35J90j1j0J20p6J7J7NMono7J29o6o6M0M1j46N0j0j1K4K3n8n8J42J43
13166C12k34R3O0j37k2J74j10Q7m9m8j24P2J1J1J3J3l6l6m3m1J37n9J59l8M1M0Q5k42J55m2
13148B02j36J92q7q6J7J7J8J7M6M6l6l5qpqpJ2J2J1J2onoom3m3J50m7L0L0l2l1j28j26J62
13127I1l4M7M7j12Q3m0J55Q6j11o5o5J02J02o3o3m7J49j70K5J0RR2R1q9q8n2n3O3O2q1q1J44
13108A44n2N9O0kknnj16Q1KKk3k18J18J20j30O6J44n1j0j1m2m2O8j28O7O7n5n5K51k07KKK1
13088A20K1RRj1k06K14J8J27o9q6q5N4N4j39N8O1O1p4p4k6k7K10J4j54M3JKOPnoJ83j2j60
13068A38L6L2L2j80J6nmK0K0p0J26K8K8j28O8PPM3M3k59o4K62O6m3k40K4K5P3P4r6R9j0j0
13048A58n7n6J03r4K8K7O4O4m9m8%JK7K7l4l4J19p7j6j6J3J3J60j67j15Q1p8J18j3j3J10q6
13029A60NMNNj20P7l3l4O6O5mmj01R5j5j6MMMMj7j7j8j7k7k7J21J20n1n2j63L4J7J6K9K9p6
13007G2p4J97Lj1j0k2k2N0N1m7m8M5M4n3n4l4l4P6P6r3J04j9j9L5j60R7j00J11q6R8k28Q2
12988B7Q4l4l5J06J07m5m5j33O3P6j20M1K37m9m9n4n4jJ96o4o4n2n2Q0Q0j8j8k7k7n2J44R
12969B57j87J15q1r0K36j2k09P5P6l6l5J3J3m8m8J19p6K18j10o7o7P6P5o1o2L7L7J0J0J0J0
12950A98k7k7j13K14q3q2J01J02q9q9l5J60L3L3j63L2L9L8KJm5m6MMk4k4Q7j09M9N0j1j2o9
12931I9p0J6J6J16q1K9L0m2m2n4J42l8l8O1O0Q9j07j93J33R5j01J7J8Q7j09KJonL5j60K42
12912B42q3L5j62M7M8K43k14%JP0P0n1n1n2n1L2L1j88QK07J3k9k8K1K0k8k8O6O5l2l2OPl1
12891A72l0p9J18P3k54K56p1nnn0n0o3J34J6J7q2q2J06q9O9O9k7k8J44n3q3J13j19P6J3J3
12873B19p2p3O9O8j07j07J88oppJ40n6n6n6K7j67J49m6J5J5LLJ3J4K5K6j05R2ooj17Q0N1N0
12853B53JJo0o1J17p9j8j9l6l6K4K5l0J66PPkjP2j24l0J67Pj89mmmmn2J45l6l5j27O9nnJ16
12830B16q1L0K9mmmmqpJ03r4n0n1N2N2K2K1k7k7m1m1j50M5Q7Q8N2N1m4m4NOL1L1o3o2J00r7
12808A18J4J4k6k6L5L6o3J34p9q0n7J38K8K8r8r8J93mM4M3o2o3J07q9o1o1J1J0l8l8J01J02
12789B13N2N3n7n6n6n7O6O5m9n0J0RN8N8l4l4l4l4KJJ3J4r4J02J03r4N7N7j03j02L0L0q0J17
12769A76NOj9j8p4J22l7l8J9J8r1J04Q5Q5k14j7j2J84k37m1Q2Q2l2l3J33o3o8o7O5O4k9l0
12750A10J27o8M1M1L1L0JKj81J46q7J09j34O2l6l6L3L3L4L3o3o3k05K51LKj7j8n9n8Q8Q9r5
12730A46r5PPR6j02R1R1o6o6J14q2J98KM4j53n4J42j77J50L3j64j66J58j3j3N7N6q3q2j10
12712c4Q4J06J05MMm5m4MNnnQPp2J24o9o8M4M3m2m2j1J86q9q8K4K3K3K4j1j0k14J12J75j52
12692A04MMK7K7J21l35J19J21OPr2J04n5n5N9O0j01R6MMJ7J6K8K7q2q3L4j62N8N9kJ95j4j4
12671C06j37j38J36n9M2M3j9j9m2m2J62j65j27J98k6k6K06j21l5l5K5K4k4k4J2J2J3J2rj0
12653A33M0L9m9m9o2J35M4M4m1m2L6L6o2o2Q6Q6M2k86M5M6L7L7r6R9j1j0k6k7l8l8J05r0n0
12634E1m9K69n8j56J71j5j5N5N5k6k7k6k6O7O6l2l2o8o9J40n6JJJJj34O2N0N0k3k4k3k4l7
12613A20l8O0O1r0r0Q6Q6r2J04ooJ4J4k15j7K10j16M4M4q4J14KLL1L0j53j53K29r8k3J72o5
12594A78o4M5M6nnj15Q1L2L2n4n4K6K6L8L9j03R3j7j7L2L1L2L1n8n8m7m6o7J28J8J8K7K7k2
12574B48k1L4L4p6p6O2j34P4P5p3p3L7L7l1J66NOq8q8J20p6P5P5l5l5q4q4l5l6Q3Q2j6j5k1
12554A16k1P7P8p0p0J6J6J34o3n0n0P0P0j03R5M4j53N7N6O6j29n6n7p8J16J91j36N4N5n1n2
12535A72j07Q9k2k1K6K5L8L8j03R4l0k9R4j03PQj0j0k2k3J40n7N3N3j22j22K9K8J21p5n1n0
12516E8q3J11j03K22J08k18L5L4oop9J16O8j29j8j9J13q4L9L9j30O7j06R1J3J3N0j46J0K06
12498B66L0j66L6L5M8j49p9J17nnpoj05R2j03R1poL0L0j00R5J27k01J06J06j34O2j59L8Q1
12480A58Q2q2q2Q4j12M7M8nnnnm8m8NK01por3r2O7O7J8J7o0o1K21j06k5k6n8n9J74k2j45J81
12459B18QQq2q2J05r1jjJ59j68J27o9o0n9J25p2J39n7M2M1O0O1r9R7j39j39L7L7k9k9K1K0
12440A28J5J6J5J5j9k0j53J71RQm9n0j45J80J07q9mnR3j02PQPQj26O9P0j26L7L7K4K5NNj06
12419F5R1L8L7j58L7P0P1M1j54r1J06L3L2n5n6M3M3rrj0ropJ78j50pqJ60l6l26J29K4K4JK
12398A34JJ98j56M0o6J31M3j53j0j0j64J61J62j65l6l7J3J3J17p8n0n0Q1Q1J43n4o4o3Q4j12
12380A34l7l8L2L2nmj14Q0J0J0K2K2n1n1R6R6q5q4K9L0P4P4j84J3K5K5k4k4m5K82j01j02p2
12361F5J24K6K5j92Mk5k5J42J42k6k6j59L6P3P4j01j00M7M6M0M0j08j07J2J2Q2Q2P1j26kl
12342A43n1J44lkj08Q9k2k1L2L3j7j6M3M3j94LR9r7J16q0R8k28K42q5l0l0j07K18j19P6j24
12324D5P3rj0K4K3j57J68M6j50N4N3qqN5N6m7m7j72K3J37n8mnj6j7M0M1p0J26mlm1m0K6K7
12303A51k2k2K0J9QPQ7j09N0N1l4l3l3l3J6J5p8p7J47m8O3O2J7J8p7p7J06r0K0K0M5M6M1j55
12283A21J%N0N0j21P7r6J01k6k6L5L5m8m9J11q5k4k4J57m0n1n0J9K0n4n4R4R3j35j33R7R9
12264A44Q7j10JJl3l3O2O1o1J36j47N0J13q3j0rl3l3MMO7j29O3O3j1j1j13K14k9k9rqm7m7
12243H5N2N1NMr3r4J35J35j47J79q5q4J31j95l0J66j3j4k3k3P6P5r0r0J80j47M0j56L2L2N1
12225A45N0j08Q7l0l0O0O0K5l02R7R7J24p3o1o0j2j2J48m8p3p3J89qooj41J86j38N8l2l1M1
12206A23M1L0K9M3j53m2m2R7R7j11Q4j39j37K76Q2j1j1p3p2P4P5K6K5l6l6n6n7J51j76j01
12188@R3r3r3J47J48j5j6j5j6l7l7O1O2nmJ6J6j20K06j53j53J46m9O1j35J84j2j3j2k8k8P1
12169A77P0o9o9k1k0J5J4N2N1J2j85k1J75QRr8r8K78m9k8k8j5j5L4L4j4j3j4j3KKJ00J00j37
12149B26j37K7K6L7L7p3p4J25p2J49m7ooj9j8l2l2O6O7r1r0P4P3l3l4J26p0k4k3J3J4l5l5
12129A09o8J29J25k01nnonnnL5L6L6L5j8j8R2j05O4O3j12j12P3P4r0r0M9M9L7L7N8j39Q2j14
12109H5M8M7L5L6r0q9QRJ9J9O8O7o6o7R3j03n3n2R9R9j7j8j7j7j5j4j4j4O4O5o2o2J12q3r6
12088B4J00J00r7K5K6J6J6m5m5J16q1J8J7O3j34Q7j10j5j5J20p6Q0j16l5J62p6J19j5j5j46
12070F8N0K2K1L4L4r2r3J52m5O6O6o7o7M7M8j0j0KLj88QJ2J2K3K4l8J58m9m9M5M5r6r6J17
12050A57J17PPm2m1m5m5m5m5O9O9jjJ16k10Q8Q8j6j5r8r7M5M6M5M6lklkqqk0k0J12q3n6n5
12028E1J6J7MMJ13q3k04J20LLK3K4L4L4q0p9L3L3J11J11k62J96j2j2j8j7l0l0J36o1J11J11
12009D00k60o4OOR1R2P5k51n1J46J5J5L2L3j27O9l8l8J1J1M0j55MMK0K0P0O9m7m6j16K11l0
11989B17k9rrk0k0j10K17j88PJ10q6M8M8p8p8J96J97k57o1J5J5K8K7M1M0k0k1K0j77J59l7
11970A85kkj12Q4r0J06qk03K19K3R3k34j6j6J36o1l3J63k1k1P2j25k6k7J04r3O7O6l6l5n3
11952A04J44j11Q5n0n1l2J64o1o1PPQPL7L6n8n8J21p5R7j00l7l6m5J51k4k3j1j2LLn9J37j6
11932A91j5o5J31n1n2l9l9qpK25j01m6m6R4j03N4N4j9j9N1j45J4J4l9l8P4P6LMO5j32KJR9
11911A88r6N8N9L4L4L6j61n1n1N7N6PPn6n7N4j41J05J06J2J2k7k7M2M3j82J44l9l9K8K8K9
11892B12K8n8n8J21p4j40J87k2k1K2j75J03J03N2j45l1J66m2m1K0K1n6n5N9N9j07j06J51m5
11875A28poJ8J8Mj91J42n4k2k3J12J12l2l3lmO6k61J02J02rrj11K16J3J4r3r3J61l5l9l9l1
11855A13l1OK02j45j44J99j28J02J03r7r8P1P1j0j1o6o6L7L6j67J59L7j60R6R6j08Q8J9K0
11838B24q3q3Q5Q5LLl9m0L1L0J43n4j23j23O7O7o8o7K26j01KKp9q0J13J13j26P0j02R5%JQ2
11818B74k45L9L8r2J03L9L9l1l1Q1Q0j44j44J29o7J05J04j94LOPl0l0K0J9L3L2O1j35M6M6
11800A61L4L3m9m9%%M5M6Rj87R2R2n5n6r7R9JJj07R0k0k1L6L7L6L6J1J1j00R7m6m6LLJ5j80
11778b5R2R3ONl1l1j1J85k3k3J9J8l0l0q9q8J85j1m2m1m2m2l1J66J16q0o1o1K08j18qrr0J07
11758A83j3j2J2J2k5J72j48M9k5k5M8M8j38N7n2J43j60L7o1o2M3M3n5J41j06Q9J02r4o9p0
11740F4k8J67o5o6M5M4O1O1k4k5j54M2J61l6j89J39l0k9J86j40OPj43N4M1M1m6m6l8J59j79
11722D0J48j1j2j32O5N1N2m0m0J3K10j09j09J24p3o2J35q7q7K0J9J9J9J3J3J3J3j9j9j08Q7
11703A46j21K06q4q4J40j87J07J07j15Q1m2m2J14q2o9p0Q5Q5L5L6J4J5j94KR3R3j77J50n5
11686A87n4l5l4Q2Q3j92NO5O6k0k0mmr0K38m9m8j14K14k4k4Rj87Q5Q4k6k5L8L9j33O3N7j40
11666I2j7j7O7O6n2n1J39j87M5M6lkj5j5Q1j15R3R3m0m0J0Rk7k6o7J29j97J28M3M3O4j32O4
11647B09O4O1j35K4K4j9j9j9j9P8P8j83J2nJ91j69K8l2J64r7r7j5j5R6j01Q2Q3j63J64j30
11629A40j31N4N4M7M8o3J33p6p7j25P0O5O4rrj21P5J4J4J7J7l2l2K4K5k4k5P4P4j2j3r5J01
11609B66Lj93R2R2r7r6J46n0j84J41O2j35M5M5k2k2K8K7k8k8K1K2K4K5k4k5L3L3j63J63nk00
11590dJ5J5J38n8N3N2r2r1POMMn7J37N8N7k9k8K4K5p4p3K9K9j9k0N7N7o2o1J43j83J2J3o1
11569B3J35L7L7j46N1L9L8m9m9J34j92K5K6MNM5M5o6J31p4p4k5k5J71k5p8p8M5M6mlQ2Q2k52
11549F1P4o7J29j0j0pqqqL7L7j2j2O1O0j03j03N7N7m1m1L6L7n0m9l9J58O8k59J03J02K9j67
11529A12mnj26O8ONJ8J8K4K3p5J22j09Q8L8L9n5n5M3M2k1k1j32O4mmQQQRr0J06q3J13r6J01
11508A83J2J3K5K5p6p6k3J73jkl8l8k3k2Q8j08M9M8L6j60J70k6k6k6mnj15Q2K9L0pqp1p2J37
11487A73n9nnj38N6J27o9n7J39K8K8n4n4R2j05NOQ0Q1j00r9L0K9J7J7O4j33K6K7QQQQK3K2
11466B24j4j5j18P7j43N3J24J23R9r7k7k7l9l9lllkM3M3j8j8j74J54l1l0J2J3J2J3o2o1J10
11446A76q7k6J69m7m8R7j00J1J1K7K8K7K7j22j22K5K5O3O3J4J4l2l1J7J7N0N0j95J32J35o2
11428C06p7p8N8N8K2K1j63L4J07k20kkOOK28r8j80J46PPK7K7n8n9Q8j07J86rj37O0k8k9R4
11408B41j03llpk03K27j00J09J09K9j67R0R1r6r6O4j32R7R7k9k9OPj03R2%jj47M8J5J5Q8j07
11389I9N7N8J07q9%%p3J23n9o0m6m7rj0J01r5K1K0QQj0rP2P2k2k2k05J20Q8Q9j68K7o1J35
11368B20j68K9J03r3R0j05J5J6m6m6O9O9K1K0PPrk05J30o5J43n3MMk0k1P6j20pJ91r9j00O1
11349A18O0l9l9M3M3K3K4j69K7L1L0M3M3k8k8K2K1p7p8k9k8J08J09l9l9j2j2O9P0n6n7M7M6
11329B47j67J60k07J19j4j4j5j4J94j34p2J24j3k08O4O5R9r8J2J3qpJ14q1k0J76l02J56j%
11311A68k1k1l4l3J76k1K3K3q7q7M7M7n2n1M9N0l6l6m9J48j2j2M2M2n6n5k9k8P0P0m7m7L9
11291A80M0P6j19rro1o1J47m9L4L4k7k8P4P4p8p7p8J18QQm2m3M4M4N1j45KKJ20p6M6M6j26
11271A20P1P0j26K2K1RRopNOj05R1j9j9lmJ07q9L0L0l1l1p3p2M6M6j16K10p2p1N1N1n9J37
11250B29n0n0J22p4K4K4M4j51j76J49O3j32J22J22n4n4M1M1o9J27o1o1J3J2j33O2N0N1n6n5
11232A20N5N5j35O1%%L1L1ooj74K2P5P5JJj46J80M1j55P3P4n5n5n5J41r1J04Oj89J00r6J12
11213A95J13j15Q2j92J35j20K08n4n4m9m9L7L7J06q9k9k8J8J7J8J8J2J2r8R8K0J9j31j32O5
11195G0O5J6J6L5L4p6p5R1j04O7O7j05R0o8o9M3M3J78j49QPL6L6qrLMj11Q6nnk03J24K2K2
11174A76k3k4k3k3LLQ5Q5j9k0j29O6l8l8p5J21o1J35j58J68L5j61J62l4k4k4L8j59m1J55p8
11156H0J18o3o2jkPPP6P7P7j19j39N7J96j31j27O9M2M2NMj2j3j14K12p6p6opM9M8j3j2Q2j14
11135A61mmJ5J5J17k10M4M4k5k5K3K3l8l8J50m6o3o2J91nq7q6J08q7K2K3RJ0P9P8k22J04m3
11115A71m3J37n9m3m2R5j01J19p6k0k1J7J7N4N5k8k7qqK1j76P8P8O2j35O5O4o2o2M4M3l7l8
11095A34l3l2J39n8j64L0K71n5o0o1J11q5j4j5k6k7J00J01j66J62m1m0k0k0M3M3o0n9j10Q4
11077G2K81j77o0o0N8N8J1J0kkN3j43Q1Q2k4k3q5J11r7r8Q3Q3N9j37k7k7OOQ7Q8l7l7k5k5
11057A43p1J25o7o7QRmmR8r7j6J80pqJ15q1n7n6K5K5j35O1%%n9n9J00J00R4k32J43n3M3M3
11037B39j16j16L9M0Q8Q8n4n5q3J13k1k1qrK9K8n4n3N0M9N0N0o6o5J18k09L3L3K4K4r3J04
11018A76R1j05J12q3O3j33J37n9O3j33j02R4QQQ6j10p3K54j49M7m2m3L9L9rj0M6M6o4o4K14
10999C44J8k31l5J82j44n9J37K1K1j5j6L6L6M9j47n3n2M6M5j15Q0J54j72l5l4M4M3rj0rj0
10981A10P8P7q6q6J9J8p2J25j89J36l4l4M2M2P9P9m0k37J47m9N1N1j0j0p2p3K5K6qpn6n6J54
10961A40J54r5r5J83j44j07K20P9j18J4J4q6q5J88pj54j52J72k2L9L8n9n9OK03p2p1l0l0J33
10943A97J33j07j06N7N7l1l1l1l0M7M6l8l9m9J47j35J92j90PK47l40J02J03O6O6j41j41J33
10927A91o3KJL8L8lmlmj08j06J20J21%%o1o1J04r3j1j1K37k21j26J99j83J42qro0J36J4J4
10907B22M6j50m0l9L4L4M7M6j03R4nmJ8K15k35l8R3R3j23j23K8K9P7j18N1j45J74k3j11Q4
10889A28J1J1K0K0K1K0m3m3n5J41J2J2r8R8L7j60l7l7P9P8j42N4P2j23J58l8k5k5r8R8l4l4
10870G8J71k6JJk3k4J25p1j45J82q2q1N3N3K9K9k0k0J2J1J2J1o1o1Q6Q6n8n7n7n7N0M9J3J3
10850B22j14Q1j39N7J5J5q3J13kjj49M8K1K1J68j60O2O2MNj52M5q9K37j41N5J4J5n4n3j%K38
10830C60k20QK05p8p8o6o6RJ0RJ0L1L0j8j9M0L9J2J1j78J50J25p1o0o0j34O3K3K2J45n1nn
10810A93k09j3O3O4K8K7N6N6j03R2q4q3L0L1J01r5j44N2L6L5M8M8K2K2n9o0k4k4P0P1r2J05
10791B60PPj08R0J62j64k1k0j2j2J35j93k8k9K11j15jkj31O6MMK4K4K5K4J8J8r2J03q2q2j
10772H9%J40n5m0l9J10q7k5k5J5J6K23k34J4J4kkr0J06J10J10j71j71N4N4l9J57klk0k1j7
10753A69J80j03j02rqN1N0l1l1K1K0o1o1Q0Q0l5l4J9K0o3o2M8M9J29j97j34O0Q9j07K5K5J3
10734I0J3J07J07Mj91l6l5j1j0J60l6ppNNJ40j87Q8Q8m7m7n6n6n3J45l5l4r6K32j42N5m8m7
10714E8J21p6o2o2J42J44o5J31r2r2J9J9l0k9L1L2o9J27r4J03j2j1j09Q7J4J4q5q4J44n2N9
10695B21N8q2q3mnJ36j91J04J03j94JJ53m3P3j23l7l7J64l2j29O6M5M5j03R4J3J3J11k16O6
10678A87O5j89J39kll1l1p0o9K15K0j03R3m2m1P6j19Q9Q9k9l0k9l0j8j8Q0Q0r0r0P0j27N9
10658A01N8L4L4L6j60M9M9L0L0o8o7K4K4p3p4R4R4J6J6k24J03J07r0J52j75lmM0M1p1J26l7
10639B12l8P3j23Q8j07j0j0l9l9M6M7J24p2JKo3J33k6k6K4K4k5k5ppopK7K7p1p0R7R8p8p8
10619I6J24p3JKq7J09j36J92l1l1j21P5o4o2K50p6j64J63J18p8ppj31O7P5P6j87J1P7P8rq
10599B42O5O6r9r8R4R4k33l7OK02o0n9l2l2NNN6j41N5N6O8j29L1L1K8K8n8n8o9J27J7J6j4
10580A73j5k7k7J08q9K2K2J4J4J4J3KJKJLKJ5J5j76K1K1K1p9J17m9M9mnJKL0L1j18k0J14q1
10558A38l3O5Q5j12j10K17j83J43j30O6L5L6j57M0Q9j08J38n9j12Q3n7M1O8j28Q1J79o0o0
10541A95m9J47o5o5n2n3N3N2Or3J35j93N1J48p9J8j47M9M1n7J0J0m8m7P7P9J82j44rj0k2k3
10522I7k3k2J21J21k5k6o6o5r0J06K08k49J30o5m3m2O9j28jJ94l1O6m5m5J0J1j0rN9m0j3J83
10503C37j53M4o6L2JJj55M2R0j05O0O1m3N5r1J07K0p8q1J15j24P3Q1j16N6N7OOn5J41j89j88
10484e9J00J01m9m8J11J12j13Q4p6p5M4M4k6k5n7J38QQJ09k17m7m6J25p2L8L9J9J9L2L1j46
10465A06N0L4L4m9J47O5j31m5m5qqq6q5J38n7J04J04n5n6j8j9O3O3m6m6K4K3K1j74K9L0K10
10446C17j17n9o0J35o2K1K0j99J27K5K6j4j3M8M8j01R6j29j28P1P1J74j54k6k6J46n0m3m2
10429A02M7M8Qj89J35J34r7r8N0M9pqR1j06J02r4M1M0L4j63K9K9L4L3q1q1R1R1RRk6k6j3j3
10409B04j35O2O2j34M1M0qrq3J12LKJ2J1p0J26J11k17K8K9k5k4K4K4m0m0J84j2p8p8L2j63
10390im5J50O5O5j6k12J21J22j05R1j9j9M6M6o8o9J3J3K5K6j44N3K4K4J3J3o9o8P1P1o4o3
10371H2J38j88mnL9L8N1N1r9R7J22k05QPj3j3Q7Q6r3r3L5L6L5L6n9n8j19P5L9M0J5J5q2J14
10350B15J6J6r7J00j05j04J33o3L4L5J16q0o9J28j35O1P4j23NNjjkR6L1j65J12J4q9r0M3M3
10331A53M3M4K2K3n9n9k0k1j5j4L1J29j05R0j78J8M6M7j44N3l1O6L1L2K7j70P5k3L3o6l6O4
10312H6J12q5OOp4K4J83j4j51J76j95JpoO4O3n0n1N8N8k4k4j1j0l3J63p9K0klj30J96j10Q6
10292B43K9j67J7J6j47M7J63l4JJJ29j97O6J64mj01j1j1K6p2J29o7J%r6J01P4k4k76J82N6
10273B38m3L1L0j24P3q2J13j21k3J07J07j97J30M3j54J20K2j36l7P1k7j8j7K5K5pqpqklkl
10254A16J9J9r2J05J11J12k32l6K4K5%%p7J19J02J03k31l4J91oj54M2n2n1J73j54R1j05K8
10236A56K8O5O4j04j04K3K3q4J12KKJ2J2P3j22j7j6O1j35K42q5k4J72m3m3j29O7p0J26n3n4
10218A57L1L1j9j8J7J6r4J03k2k2l1l0K12j15p8p8N1N2m7J50j44N3J5J6R4k33M5M5J27k00
10200H4M5M5r6J01l9J58r6r7P5j21L2L1J9J9kkkkj2j1j2j1M1M0qrJ%j1j2J08q9o0o0J19J19
10179B85k8k8nmJ6J5k34R3O8j29J2J2J59l7l4l4J13q4N3N3j56J71J65l2k53P5j70K6R6R6j12
10160A68Q4p5J21j09Q6m0m1q6K40j68K8k8k9R5j02O4O4j20P6K8j68L6L7K9L0J32j96l9m0J31
10142B08o4M3M3l1J66r9r8M1M1j87J0K5K6p5J21j61J65o0J37o9o8K6K6K6K5K6K6q9q8L0K9
10124A51N1N0j86J41J21k06j99K57qqpJ89j91NQ7j09J3J4m0l9L0K27j38j37J33o4NNpoKKK
10104A40LJ6J6J7J6K8K9o9p0L8L9N0j45J4J3KKJ9J9J9J9MMm5m5P5P4K0p8O9j26P6P6j39j39
10083D1R0R0J9K0j1j10r0J05N1N0j38N9llJ%J%n9o0Q1j7K7j68J03J04m9M9o7J29m3m4J8J8
10063A94k8k7K1K1n3n3M6M5k4k4K5K5l2l3J31J31j30j30L4L4n0m9J47m9Q0j17R8r8j13j5J36
10045A43L8N6N5J%l7l8l8l7Q8Q8p5p6klklO2O2P4j22k6k6J0J1j1j0O3j34l3J63J2J1k21J06
10024A49Q5Q6m1m0p3J23M4k82O5O5J26o9k1k0J09q6K3K4L3L4o5o4o5o4J43n2LLk1k1J40n6
10005B15m4m4j9j8k7L00j93LJ09q7N2j44LLL6L7k5k4R7r9j12K16j47M9J19p8N4N4n7n7j2j3
9986A47Q5j11O4j33m3K84j29O7j45N1J63l3j39N7J04k23N9N9L8j58J60l5m8m7L8L8M0M0n7
9968A93n8L4L5M6j50M8M8L6L6p0o9o2J35j44J84n0n0J18p8N2N3k13J13k1k1O4O4j00j00K6
9950I9K7J4J4R7j00rrJ37j90M3M3m0l9N8N9j1j1j1j2K0K0p9J18j32O4P7j19M9M9R8r8K6K6
9931B78q5q4P2P2r1r2M5M5J67k9j25P2n2n1M0M0N2N3j25P2J1J0p6p7K06j22j9j9P1P0r9R7
9912C27o2o3O6O5j10j11J52m3q5q5m0J56M6M6j7j7nnq1J15J6J7q0J16l1l1j26P0o4J31L6j59
9893A44J71k5q8q8j85J39L4L4N4N5q0q0J42n6r4J02p0p0J07J07N4j43J25J25j82j81L3L2L3
9875A49L3k6k6O0N9M0j57N1N2J5J6j69J59o5o4P5P4k62O5J54m1M6M6j5j5l2l2L0K9j11Q6p4
9856A50p4J38J38r1r1N5N5O7j29m2m2J66l0r6R9q4J12r9j00P7P6RQm0m0K9K9o9o9klj4j5J94
9836B72jj33j32J89pONj5j5L4L4MLp8J18R7k30n8J38N0j46K6K6lkJ08q8L1L2J9J9o3o3K3K3
9815B23L2j64nmJ06J06j75J51n6n6m8J49p2p1N9N9j58J68llq0J17o4o3o9J26p7p8J53m2O7
9797B28O8o4o4llJ23k03O1O2k6k6J87j41K00j27j3j3J0Rj00R5NNq2J15j73K3N2N1K9k97K52
9778B40N7j65L0n5J41L7L7j83J43l5l5k8k7J50m7O0j37L5L5K3K3r1r1n4J42OOL0L1j12Q5k6
9758B25k5j4j3j4j3N2N3n8J38o5o5m9J47m8m8l6l6J9J9J29o6k8k9J19p7j4j4k6k6l2l2J39
9739B12n7J62j65POP3P3k1k1K8j69r8R7Q3j13J20p6L5L5n9n9L9L9P6P6Mj92j2j2J24p2k2J73
9720C14r3r3K1K1P4j23R8r8R2R2k19J09j7j6J6J7j01R5j6j5j1j1J73j55N2N1o3o4R6j00J1
9701A37J0K1K0K1K0m1m1mmP3j22j3j2O9P0%%j20P6nnJ67j60Q5j11N6N5j8j8j33J94j00R6K7
9681B90K8k18k1R7R7K8j68P9j17O3O3m4m3j44J81K8K9M5j52O8O8j16Q0j78J48k3k3M2M2pq
9662B14k3k4j1j2m5J50j07Q9j33O3k2k2n8J39K9K9q8q8J25p1N6j39J9K0J47j81J96jj8j8k
9644B13j98R7R6q3q4K1K17k1k0j32J96p1p0J0J1kkJ52m3NNk11J16R1j05l8l7J1J2q9J08n2
9625A03n2R5R5j29O7k9l0J31o6P5j21R1R2K5K5k41Q6m0m0K9K9l1l1Q4Q3r7r8J73k4j21P5m7
9606A61m8N7N7j35O1ooJ90j36j0j0l1l0NNm3J52P6k51R2R2p2p1k3k2M1M0m1m1J04J04RJ0N5
9586C35j42m3m4J01r6J4J5K3K3k7k6L4L3o0o1j00K25m1m0L8L7l3l2n6J41L0K9o0o1p8J19p2
9567A25J24j1j1o9J27j18j17j6J80RRO4j31J6J6J42n3p0p0J32o4j6j5o8K59k16j9Q8Q8m7m7
9548B21jjj23P2R4j03j15K12l9l8P5P6j36N9N2k76J43J42j68K8k2k2k2k1J07q9M1M2j94J30
9530A24J52m4j22P5%JK9L0K9K9j3j3j23P3m3m4l2l2J7J6J6J7l2l1Q2Q3k4k5N7N8j11j11o2
9510B6o1P4P4P4P4n9n9J12q4q3J12j0j0j5j5L5L4j6j5L3L3m9n0p8J18l7l7N7N6k1k0K8K8r7
9490A52r6j5J82J39j88r4K32m8m8k7k8K9K9qqj03R3mnq9J07j5j5O1j36J34o2N2N3p4p5N2N1
9471B28j40N5J2J2J2J2R0j07N3N3mmk5k4J57j69KKJ21p6n9o0J35o2j35J92l0l0j12K15p7p7
9451A60o9o9J44n3l6l6J48m8%JR7r8J1J2L8L8o0J37j85J1mnL7L7j2j2O6O7r3r2J09q6J34o2
9431B27PQj28O9O6j31M1M2OOPOk0k0qqq1J16q9r0J98Kq0J16m6m6n2M5J10q6o7J28j53M4k8
9410A11P0l7l8R6R6j41N6m0N7P0j28l1j29J3J12J18J9j46N0p2K6j4j3j9j9R7r9J28o9L9J37
9392C00kj00k09J15J91pq0J7j05pJ3J4PPO7j29q0J17j3j2J16q0J9J17o5o5K1K1K1K1m8m8n
9372A29nM8n0m4J52r8R8o7L1J2j84J45n1J17p9q6J11j4Q4l4l4l9O0j05R0J1J1P2P2n8n9n8
9353A78n8k5k5J02J02m0J55k45m8Q7Q7o0o0j65J60k3k3MLj06Q9j9j9P5P5K1K1k8k8l1l1N1
9334A76N1K6K5j58J68p4p4J06r1N2N1p5p5O0O1rrj49M9k6J71m7m7J4J5k6k5M4M4P1j24klj16
9314E4Q0P9j16P6P6r6r6J27o9j42J83L5L5j04R2n5n6Q4Q4j07Q8k1k2opL5j62J40j88K38r0
9295A69J46n1l0l0j38N8L0L0rj0rrM0M0p0J26q2q2O4O5K3j73P2P1J31o6l8l7j1j0J0Rj66J60
9275B23j2j1j16Q0l0l0L2L1j8j7K6K7j0j1oJ90o7o8n7n8n4J43MNL7L8k06J21PPJ09q7J34o3
9255B93o0o1K1K1j06R0Q9j06QQnmj0j1J8J9J65j62ooj34J93j02R5jjnk01J17q0O8O7l0l1P
9234A57ON5j41J9J8O8O8o8o7k7J68n6n6RRJ31o5q1J15qqo1o1R8r8K6K6J4J3j2j1j2j2J6J6
9213A88k1k1n8J37j68J58Q5j12R3j03p3J24KJMLj07R0r0q9MNM6M7R5R6q9r0M6M5j0k05J17
9193A50J17o3o2P2P3N9j37k6k7m6m6KLJ06J06k0k1k25J02J43n3l6l6JJrrrrJ0J0m0l9L8L8
9173A18L8L8J1J2p8J17k22J05J99j28J3J3j17P8M4M4j16Q1j87J40P8j17m4m3J24p2Q4j12m2
9155E9J53l4l5r5J00J17q0onn6n5J13J12N5j41q0J17j77K0O9O9j2j2o1o1K5K5K4K5m1m2J92
9136B82j36l8l7J01J01j31O4j19P7R3j04Q1j15lkM7M7p2J24r7J00m5m5J7J7mmM5M5q1q1J00
9117B27R9m2m2O9j28M7M7j12j12O2O2k0k0K3K3k6k6lkL4L4Q6j10%JL6L6j%q4J13p9q0L8L8
9096A88n5n6J81j5l1l2J06r0k9k9l4l3M9M8O7O6k8k8k40Q7J15J15q4q4O3O4r5r4O5O6j34O3
9077A52O7O7j3j2j97J30j9j9J4J3r9R8O8O9q1q1l2l2Q3Q3j43N4m9m9j%J83j4n0n0J2J3j71
9057fJ55j6j6J6J7n0J46j3j3kjj37j36LJ99J30o6p8J19mmM0M0j31O4P0j26n3n3Q3Q4o4o3P6
9037B10P6k22J05N3N3l7J59n3n3j11j11J83j45L9L9p3p3J47j79J36o1RRJ18k10K28r9R7j00
9020A34rj0K0K0r0J06K6K5p2J23l9l8k7k7l1l2L8L8M4j52M0M0K1K0K1K1K0J9j7j7n4J42j16
9000A87j16R7R6q3q3M8M8m6m5J31o4J0Rj25P2K3K2J32j95j1j1ONN5N5n7n6J3J3J06r0n3J43
8981B36Q3j12J0J0k7k7k7k7KLP2P2j74J52l1l0p4p4J71j56K23j04N9N9o8o9N8N9j78J9N6N6
8962B22LKm6m6M8M9j56M1J38n7j7j7N1N1KJn0n0J0j84R8R9Q7Q7j7j6r8r8m7m6Q8Q8O7j30l1
8941A26l1J32o4J0Rp9J17L5j61K5K6l6l6L2L1J42n4j0j1Q8j09L8L9k3k3M0L9j32O4J38n8j61
8922A43L5KKm7m7J29o7poM1M1L6j59Q5Q6K4K5o5o4K01j26p7p7J8J7rrM0M0M8M9j20j19J76
8901B39j52Q2Q1l3l3k0k1j10Q5Q6j10N3N3m1m1K7K6O8j29r7R9k3k4J17J17j40N6j3j3j3j2
8883A64P0j26j5j5R3R3n4n4N4N5r2J03j02R3K4j72J1J1J70k6j78J7J53m3k2k2l5l4P3P3n4
8864B13n3J31o5M1j55pqK9K9J4J3q8q9K01j25L8L8J32j95j1j1L8L8K22j05j1j2k0k0n2J43
8846B93j26P0j7j7o7o6J71k6m2m1J39n7NMm7m6O8O7o1o1K0K0K7K6l5l5J42n5n9n9P2P2k06
8826G3rJ7K13j1j1K3j72J9J9M8M8l4l4QQQQM0M0Mj93M6M7o0o0J14q1M9M9j67J60R8r8r7J00
8805B12J11k15L3L3%JQ9j07LLK3K3K3K2o6o6M8M8l7l8M5M4l3l2l2l2ppJ77j50P2P2n9J38r2
8784B47r2O8O8l9m0M3M2r3r2j1j1POjJ94k05J22O1j35O3O3j29j29J13J14kjk4k5K4K4K0J9
8765B69J9J9j18j19m9m8J74k1j4j3p6J21J04J04j98kL5j62J89qK1K1j47M9j2j1O1O1q6q6J62
8746B39J63q3q3K3K3KKN5k72J24J24n7n7J3J3k65O0K4K4J09J09n5n5RQlmO4j32J5J5M8j47
8727E3J71k5m0m1N8N8j11Q5J34o2l5l4O3O3j85J1m6J51K0K1o5o5m9m8qJ88Rj87L3L4R8R9j63
8707A85L3j54M2J53m4l9l9KJ99n3n3QRl4l3m6J51q7q6J1J1R8r9r9R7K0J9J55m2j32O3j94J33
8687A55O8O7p5p5K8K9qqj23P3O1O0o9o9q1J15jjJ2J1J2J3O1O2r9r8O5O5o7o7J42n5J2J1j3
8666B13j3J11q5j58J69l6l5lkj2J84K1j75J9J9m2m2k8k7RRJ34o3o2J33m0m0k7k8MNM1M1N1
8646B45j46O3O3n1n0L6L5Q8j08o0J37q1q2K9K8LLN3N2LMn8n7J14q2J5J6L8j59N0N0ono7J29
8625B42m1m1PQJ4j83R1R2j8j8R2j03L7L7p3p3j1j2Q7Q7m8m8N0N0J8J8q0q0K3K2KKJ63j64K0
8604A69K0L6L6q6J10M1j54l3l2Q3Q2q1q2N1N0m8m8N8N8j50M6N4N5m4m4J19p8Q2Q2r2r3j04
8585F3R1j1j2L8L7J05r2j8j8o9J28MNM0j55l3l2n8J39R0R0j49M7j4j5l3l4l4l3P3P4m1m1M
8565A36LO4O5j48M9N3N3n9o0J0J0M1j56J79j7MNj55M1r1J06PQK3K3k7k6L2L2j23K04R5k32
8545A49K2K2o4o3N1N1N6N6j41J87L5j62o0J36o5o6N7j40PPM4M4M9N0l2l1j0rrrl7l6J30J31
8525C50Mj93jjj1j1J61l6j16Q0ooJ5j82jkJ94lopm8m9J44n3jjj98J29noK8K7j41N4OOn2J43
8503B05l6l6k8J69QRpqn6n7L7L6j56M0J04J04j62L4K00j27k82J74M1j56J30o6M7j49K38M3
8485B93l9l9kll7l8J1J1L1L0J9J8N4j42NNQ1j16J5J6j27K00K4j72p6J19n2n2Q1Q1r9R8m8J49
8464B99k07j1K4K4J39j88L2L3J1J2K2K2p6J20k16k1j74K82J02r3M6M5n5n6J04r2O6O7j5j5
8447B31j38N9K9L0j5j5M6j50N5N4n2n1R3j02n4J43rrO5O5j71K6M1M2p8J19p4p4P6P5j13Q4
8427B28k10J18o7J30K1K2N9j38lJ94j17P9k57P0lmJ3J3K6K5q0J15ONj0j0k2k2R2j04m3m3P5
8408A58P5m4m4J23k03P9P8l4l4m6J50k8k8k00J27K6K6m0m0l5J60j83J45LLQ5j12K3K3j00r9
8389A4K03Qr1J06m9m9P3j23N1N1k18K38rj0J9J9o7o6L1L1M6M6j50M7lJ93j34j34J68J68j38
8371B71j39O4j32q3J12N0N0J4J3qrn7n7J03J02NNq2q2K8K8j48M8j48J78n0n0O8O8o3o3K18
8352B54j08j6j6Q1Q2j55J72%%j54M2M2M1p7J18m1m1N6N7j08j07K7K7K8K7J0J0o0n9J45j82
8333I5J00J00n3n4RQr8R8Q6k41NK02r3r3J06J06j22j23P3P4l7l7N3j42J31J32o7o7onp1J26
8314A95l3l4O1O0j35J91J0j86L1L0J47m9k4k5j55M2J7J7M7j49J24J25q0p9l1l1j4j4J33o3
8296A28R8r8J3J3r5J01J02r5noP2j24L17j0k43m7O1O0k5k5j3j3j3j3K3K2K3K3k6k5j35O0M2
8277A47M2NNMMj26O9J25k02J79j49L4L4J4J4m1m1l6J59LLP3k54K20K4r9r8M5M6O6O6j99J27
8257B63j17P9n4n3RQJ10J09p0p0L0K9q2J15o8o7N8N9o7o7M8M8m1m1K1K0p3J22r8R8j4j5r2
8237A37J03k19J08J16q0Q2j14m5J51j2j2%%QRQQj9j9j9j9L8L7k3k4M9j47R0R0k03qP5P5j05
8217A16R1P8j17J06r0QQmnj6j7R8r8K5K4r3J03ppj6j5J64l1Qj88N7N7o0o0KKJ56j70O3O3J0
8196B45Rq4q5J45n0k3k2J7J7r3J02k8k8R5j02k7k7j5J82O1j34p3J23k1k2p0J25m6m5J5J5k2
8177A34k2q3J13k4k4N8N7N9j37J0J0J84j3m9m9j1j0p1J24J8J7j42N4Q9j06J5J6J5J4M4j53
8158A37k4k5K17j10k0k15K41M5j09Q7K6j71K2K1N9N8jkn0n1LLN1N2q1q1O6O6NOONM1M1j52
8137A66M5k7k6lkj00R7m3J54j2j2J2J3j00R5k95K91j8j7l0l0M3M2opj4j3R6r9k9k9M1M0m5
8117A78m5MMM1M1j43J85j28j27J71k5J15q0n2n2j7J80o7o6pJ88l6l6K7K8Q8j08n9n9K3K2o3
8098A25J33K3K2j0j1j09Q8j26P0m0m1M8j48O4O4R7r8K4K4r9R7j4j3R1R1j88J0j16Q1L1L2o1
8079A41o0J11q5K30r8m0m0O4O4j16j15Q1Q2J%l2l1l2l1k0j9R4R5q0p9JKN6N5n9n9M8M7o3J33
8058B46k1k1rqL6L6j96J30ppl6l6K5K4K5K4K8K9m1m2k5J70j98jm9n0R8R8P5j21l1l1J78j48
8038A44K3K3J08q7m7m6l6J60r7r7P4P3q6J11mmRQn6n5N8N9llo5J32o8o7n6n5J22J22n8n8q
8017A70qj62J63J65j61OOj06R0K8K9k4k5K5K4m4m3m4m4O5O6J7J7j2j2o1J35j14Q2mmj74K1
7997F7K02Nl1l2J8j79M8M7L5L5JJN0N0p7p8MMm6m6J14q3J9J8o3K63n9o0m0l9Q0Q0j57L9J13
7976C03q4n4n5J20p7K2K2J01r6k1k2q1J15MNM3M3l8l9l2l1N0N0q4q5J40n6O6O6j6j7j35O1
7957A88m9m9J15J15j09j10J38n8qrJ32o4j87J41n5n5M8M7k1k1K04Pn0m9o2o2LMn8J38j0rJ12
7937B97q3J9J8o3o2q4J12J4J4p1J26o7o6M7M7j12Q4mlK0K1q1J15NNk6k6p5p5L5L5Q3Q4p9q0
7916A24m3m2K48N2J6j81M4j52O1O0K3K3k7k6j6j6O5O6l0l0k01nJ63l3QQL6L5p4J21j6j7j76
7896F8K1J43n4k5k4P4j22R9r7K9L0J20k07L6L6P7P7j41N4J29j99K9K8m1m1J1J1J2J1J9K0r1
7877I2J05J09J10k01nqqj06R0j8j8J65j61P4j22Q2Q2o2o3J9K0N6N5K0j77l2l1K6K5J06r1k9
7858A04l0O7O6J7J7PPm2m2L2L1O1j36j03j02J61J63L6L6j56M1j6j6k4k4J16k11K2K2P7P6j8
7839B39j7j63J64n7n6l2J64j05R0mmm0m1n0n0J42n3RJ0J0J0n6J40n3n2O1O1j64L3J8J8R2j05
7819A59L6L6k6k5M8M8l8l8m6J49p1p1N0j47J27J28l3l2l2l2J8J9J9J9l5l6l5l5N9O0j73J54
7800B24o1o0n2J44p0o9J06J06n9n8K7K7L2j65M4M3M3M3n5n5J8J9J8J9m3m3N5j41R2j04P2P1
7781A68K01j27m0m1j5j5j5j5L6L7j3j3l3l3J30J30o8o7j9j9j4j5O3O4J13k14J9J9m8m8r8R9
7762A09k2J75q7q7O5O5l3l3L1L1j32j31J09J09O1O1o3o3J46n0k9k9j03R3K4K4j3j3m0m1RQ
7743A51P2P3j24P2j88PJ84j3n0n0J46n0llj5j6l8l8O0O0j7j8l8l8K37r0M0j55k1k1m5m5J85
7724B11j1j08Q7K9K9NMj02R3j27j26K02PL1L2j78J9Q5Q4q2J15j6j5O4k63J17p9J60l6j34J92
7705B89N8j40J02r4J0J0kkL6L6q3q2J78j49J17q0j11K15p9p9l7l7M9M9J01r6J5J5LKLLJ1J1
7685B42R7k30k5k4M1M0J42n4j04R3l6l6P4P4n4n4J17p9n5J41j00j00K37q9j79J7k0j9J03J02
7667B62j36O1o3J34m0m0j38N8J01J01O8k58j0rl0k9J15J16p3J24j95J32m0m0M4M4m3m2o7J30
7649B37r2J05J9J8o8o7M3M3n5n6J8J8J8J8j%J10q7MLrrq7q6J22p5Q8Q7j09j09K01j26K1K1
7629A58r0J06lmj0j0j0j0M7M8jjN1N1j90j89K42M7n9o0l5J62kj99O1O0n0n0R9J00o5o4J4J3
7608A57J4J3o4o4J32o4J08q7J1J0NMpqJ23p2p3J23n4n5O9j28o1n9N7K55j12Q5o2o2J9K0l0
7589A43l0M4M4j64L2O5O5l3l3J05r1O9O8p5p5K3K3m7m6N2N1L0K9ppj06R1K9L0n7n7p0J27l5
7569A87l6J00r7j05R2l1l1J00J00JKq3q3J25p0K5K5R9k28J5J6mnK6K6p2J24j16Q0R2j04J12
7549B82J13j29j28n2n2J36o0J61j67J16J15k29l3J31o6O0O0j49M8o2J35j3j3m8m7K96j63M5
7533B87j52J63j64R8R9k1k0n8n9j57M0q0J14J15J15o5o4J44n2q1q1J7J7q9J08j5J81p3p2o0
7515A35o1QPnmR7r9O1O0p1p1N5N5j16Q0n9J37L1L0j70K6j8J77j00j01O9O8l4l4o3J33k7k7
7495A69j7j7k9l0J10q7K4K3R7R6k35R2j7j7m6m6R4R3L7j60l5J62k2k2R2j04poJ01r5J5J5j3
7476B15j2j%j11Q6J2J2O5j30M1M1q9J07klm6m7L6L5J7J8k0k0j13Q3k8k8J4J3JJN6j40Q5Q5
7455B33l8l7L1L2P1j25j25P1J03J02l2l2o9p0P7P8r5r4P3P4R3j02n3n4J44n2N8N8o5o4j6j5
7436A60PPPQq0p9O8O8J6J6l4l3k9k8K0K0J8J7J7J7j6j6L2L3NNNNm9m8O1j34O4O5o2o2M6M6
7413A63o4J31l8l8K4K3qrMMr4J02J76j52k2k1K7K8J12q4j21j21J03J02K1K0o5o5j6j6N2N2
7394B10Q1j15j1j1K6K6k7k6K2j73J71k4p3J22q4J11j46N0l1l2O2O3lmn2n2P2P2j07Q8o9J28
7375B64K5j71J24J23j46N0NNj17j18J71j56L2K28j05j05Q8Q7l7l7%jR8r8l7l7K2K2K2K3J0
7356B34J0lkP6j20rrO3O3n2n1n3n2J39n6M9M9p8p7N3N3j06R0l1l1J28j98rJ87l7l7M4j52K9
7336A04K8O9j28M5M4o3J33n4n5K72j86j53j52J79j6N8N7j14Q2K1K1j8j7O4O4j09j10J81j6
7319B31o0o1N3N4n1J44m7m8j4j4OOj54J72J00r7JKj0j1l8l8J1J1L1L0L1L1k3k2p2J25j15Q1
7299B45j7j7L4L3q1q2Q2Q3j10Q6j4j4j12Q4mnK8K9j35J93L8j59j6j5j6j5j09Q8N9N9j03j02
7279A5P7P7j9j8m8J49m1m1o5K62j03j03jjL5L5L5L5J1J2r9R7rrj0rQ1j16m2m2n2J44q1q1O3
7259A38O3j8j9K5K5K4K5j0j0n9n9L5L5p6J21p4p5K0K0lmO7O6J18p9j60L5M6M5RRo6o6M4j51
7238D1J07J08p2p2qJ89l7l6n8n9Q9Q9o7o8N5j41r2J01J52m4p9J17j8j8M4j53O0O0j01K26p2
7219B43p2P3P3j72K4J08k18Q8j08J23J24j47N0J4J5l4l4J75k1p4p4K5K5J3J2K0j76j2J83m0
7201B06m0K1K1N6N6m2m2m0l9P2P1j24P2j48M8J8J7o9o8Q7Q8JKr0J06nmO1O1j47M9o2o1%%Q5
7180B17Q4p4J22r9r9J22p5K9L0r4J03k3k3j0j1j3j3p5J22N7N7j39N7n1n2N9N9m9m9J%j7j8
7160A35Q0Q1j1j1j21P6O2O3p6p6o7J29L1j65L4L5l9l9J27p0MNj35O2O2O3k30l2Q5Q5N1N1m8
7141B01m7rqQ9R0m1m1Q1j14j03R4k9k8P1P1k8k7m8m9N0M9k2k2q3J13L3L3j75K0J19p8mmK6
7120A80K7k3k2M1M1n7n7l3l2O5O6m9n0%%P4P4k3k4K2K2K2K3o2o2p3J22o6o6M4M5L0L0M2M3
7099C14r7J00j09j09J10J10r9R8j20j20J66l0l6l6q2J16J38j89nnJ46n0k5k6j17Q0j1j1q2
7082A9K45m9n0J42n4m1m2JJJ24p2o1J36q5q4k6k5P2P3n3n2M6M6l0l1J8J9j5j5j5j5K1K2k7
7062A43k8k2k3P5P6p5p5Q8Q9l2l3k0k0j43N3J68k9K9K9m5m5N8j39J52m5J00r7p1J24L2j65
7043A09M0L9mnJ05r0OPm3m3n9J36m3m4k8J69k4k4lklkM1M2MNj03R4j56M1r8K28l3k29J75j51
7022E4J22J22k53P3MMO1O2K5j71J44J45j46j46N1N0N1N1m1m0n3n3J44n2p2J23J56j70q5J11
7004B71k3k2k3k3R1j06J15q1m9m8j2j2J8J7J8J8j5j6llo8J29OOJ66l0j00j00M2M3m0l9P7P7
6984B81j15Q1j2j3l8l7j30O6K6K5N3j43J59l7J3J4JJJ3J3J4J3n1n1O3O4j7j8n4n4l2J64j18
6964A44P8J3j83N4N3l5l5JKQ1j15L2L2J74k3j37O0MMj15Q2J66j61j36J90j12Q4nom4m4n6n5
6944hJ31o5j5J81l4l3K8K8PPm3m2qqrqN0N0P9j18j2j2K4K5J7J7J08k20Q3j13Q7j09J01J01
6924B67q4J13K7j70LKK6K5L8L8p0J27j11j11R5j02r3K34n0n1PPM9j47M5M4K2K2L4L4j36N9
6905A93p9J17q5q5P5P5j0j1j20P6k3k2Q4Q4j44N2LLn9J36j33O3J2J2k5J71j64L1M8M8r6r6
6886A31P1P2j71J55k8k8k3k3k3k3ONJ8J7o8J28NON3j43N7j39J89j38L4L4l1l0O4O4j29O7O7
6866B46j30J7J7NNL5L5j3j4l3l3J6J6J3J4J16k11J1J0L9L9ooP6P5r1r2N6N5l7l8J2J1j5j5
6846A85J57j70J30o6l8l8R4j04J91j35Q3Q4j8j9m7m8L4L4l9l8N5N6j35O2m9m9K6K6J81j46
6828B59q3K45p5p5qrR0j06J30o7j8j7l7l7J23p4o6o6J6J6o1J34p0p0J87j0r2r1J47m8J2J3
6809A92n4n3J38n8MLqrLLLLL6L5j3j3L3L2q2q1O8O8l3l4r8R8j2j3J7J6L7L6k10J16KJ97n0
6787C19n0p5p5r9R8O9O9n0n0M5M4j31O6L6L7k6k5n4J41j6j7j15Q1OPj8j8j26P1mlJ06r0p7
6766G6J18j31O5M9M9K6K5l6l6N4j43Q3Q2m4m3m3m4P9P9k3k2J22k05k1k1PQQ9Q9k0k0K9K9o8
6746B38o8J3J4o8o9J12J12m2m2K8K8L5j61j4j5Q9j08J26p1m3J53q0J16k1k0rqPPj04R3l9l8
6726A51K3K2M2M1m1m0J0J0J1J0J7J6J7J6j09j10P1P0j5j6M6j50lkP6j21K25j01J%r0J06n3
6707A30n4N9N9J0J0n5n6R2R1p1p2J20p6P5P5j62L4kkJ1J1m9m8L3L4mlo5J32PPK0J9r4r3k5
6685I8k4J00r7O3O3qrJ22p3j49J78j9j8j3j3p5J22QR%%J15k11J32o5m3m3K22K6k93L5O7j30
6666G7K11k46J70k6j07Q9P7j19lkM6M7j16Q0r2J05N1N1r5r6J46n0k1k1J3J4K6K6j51M6K9K9
6646A88q7J09J47j81p2J25M3j53J31o4N4N4j54J74m7m7l7J60j30j30L0L0J40n5k8k8M2M1p8
6629A77p8k8J67q1J16n2n2J72j55K9K9m6m5MLQ4Q3p6p5J27o9q1J15J7j80N8N8onnoJ8J7j43
6609I1N4J7J7K9K9j5j5j5j5kkJ1J1o6J30j73K4M8M7l8J58j09Q8k3k3Q6j10j1j2M7j50N9j38
6589B9J59l8J1J2P3P4R4k33NOj6j5jjjjK0K0K0K0m7m8J36j90O2O2n7n7J21J22n5n5L9j57N2
6568A65N1p1p1R2R2p1p1K6K7MLLMJ9J8j40N5P5P5j21P5M7M6k23J04J2J2o6o5mlJ7J7j66J59
6548A26Q6j09L4L4K2j74J75k1k1k1P5P5k3k2n1n0L5L6N7j39K1K1J17J18j77j76J15J14m8m9
6530A80rqJ50m5o6o6J43n3j46N0K09j17k9k8q1K45J6j80o2J34rql4l3r2J05onP2P3j36O0J5
6510B39J4k3k2o7o8J41n5J5J6LLK8K8p0p0QQJ18p8K2K1K2j74O4O3J13q4K6K5j83J44J00r6
6490B31m3m3n7K70k00mN9j37R6j00Q5Q4k6k6J1J1J1J1p7p7J32o5L1L1K0J9k4k3l6l6J16q1
6471A63L0K9l9l9J44j82L5L6j45N2N1N1m7m7J19p8O2O1J27k01J02J02k12J15q1q1J47m9m8
6454A77J47o8o8o8o8J95kO0O0q0q0J94lr5r5J01r5k9l0j03R3K6K6k3J74j34j33M2M3p2p1J04
6435A25J04j24P1J1J0k2k3K7K7mmM6j51J00r5N1N2j6j6k8k9J14q4K8K7mlRRk1J76k17J10r
6415B47rk6k5n3J43o5o6M2M2j66L0QQM1M1j47J81lln3n3J06r0N4N4o8o9J13q2J5K11o7o8j16
6394A07P9M2M1O6j31J1J1J0J1q4J12l5l5j06R0j05K21j40j40q5J08K65o3j39N6m2m1O9O8j8
6376B03j8p9J17K3K2K7j69J50j78M3M4L0L0o8o8O9O9J9K0j16j17l5J62j73K85n9n8J0J1J0
6359B06J1j5j4k6k7P4j22J07J07k19J09j00R7J17p9n5n4L4L4j5j4K5K5K6K5k4k3M5M6k13J14
6340B02K8K9n3n3m4J52j24K04o7o6K2K1RJ0M0j55L2L3J28k00L4L3m5m6N3N2K1K1r0q9J79j8
6321B53p0p0K0K1m1m1K10J3l9m0k9k8M1M1j76J51J6J6J2J2j%P7j20k1k2P1j24K2K3L6j59J27
6301A81J26r3J04j06j05N5N5m3m3kjJ21p4j06R1N1N0k5k4k5k4RRQRk1k1k0k1O6O7j5j5n1n1
6280A16L1L1l0l1O3O3j26P0q9K38N1j45j5j4j8j7LKj38J89J7J8j17Q0m4m3J35o1j11Q6J3J3
6261B20k4k3L8L9l1l1j8J78j01j00J66j61k6k6N2N1K3K3j22K05o1o1K7K7k2k1j7j6o6o5O5
6243A22O6j7j6K8K7N7N6J17k09k6k5%%J2J2q0J17o4o3J98j30J8j78O5O5N2N3j8j8j8j8m3m4
6223I8J04J04n4n4J18k09J32o5Q6j10O4O5KLp2p3RRj0rL9L9JKJKn1n1j5J82r3r4O5O6k3k3
6202A85j34O3K7K7m3m2K9K9J31j96J39J40k04qO2O2M9j46n5J42j8j7o1J36o8o8N1j45M7M7
6184A61N1N2N1N1j07j07P2P3ppr0q9K7K6N5j41M7M6L5L4qpk04J23Q0j16J24p1L9L9k3k2J6
6164B03J5j43N2O6O6j14Q2k9k9j6j6M6M6j14Q3l0k9L1L2k1k2K8K7l4l4M8M8k3k2K6K6QQj02
6144A63R3pqm4m4J6J6O4O5o4o4l5l5J57j69n9J38L0j66J69J69m5m5m5m5j0j0j0j0N4N4MNq2
6124B00q2P7P8j87RN8N8j22P3P4j23L4L5n2J45L2j64QPK3K3K2K3o4o4J8J7LMJ38j89J02J01
6104C15n4n4l5J61J4j82k9k9M0M1o1o1K46k12P0O9M0M1p3p3RRK3K2j4j5o4J31j25j26J03J03
6085B30q9q9o5K60l8l7J2J3L3L3j77J51j81J47N9j36M3M3J3J3l6l6k6k6J01J01j50M8j5j4
6067A85LMn8J38k5k5j3j2j0rj0rJ3J4J23p2j05j05J81J81k4k20qpR4j02N8N8l0l0J9J8N4N4
6047C23k78N0L7L6QQN5N5j4j5j54M2J56m0r2r2kkJ22p3K5K5J44n2k3k3q6q6J72k4M0M0j31
6027A51j32J54m1m2J54j25j23KKJ14J15m4m4J25p1n2J45j81J45L4j61P0P1RRn0n0L2L1j37
6009A10j36M2K39j10Q7j2j2LKJ5J5j78J8K26j01j8k13J20J21mnn3n4O3O3j42N5j46J79n3n3
5991F8J23p3p3J22mmJ92j35K0J9n0n0JKJ4J3j12Q5k6k6KLLLK0K0K78j81l3l4M0M0k62O5K05
5970B75Ql0l0PPr7r7J60l6j0j0o4J33P1j24o4J33L3L4j01j02O0N9p2J25P4k52K6K5Q7Q7N0
5951C65j45J9K0nnJ57l9j53M3j0j0m8m7l7l6jJ96n5n5opR5j01j14Q3J35o1p7J19j65J62j0
5932B07j0J9K0o3o2K0K0o1o2R4R4j64L2M3M2opQ8j08N1N1j9j9j9k0J3J4l6l6k7k7J33J33j70
5912A58K6J8J8J34o2m5m6Q0j17q8J08K22j04j1k06K3K4O0O0kkkkN0N1r7r7N8N7j35j33J82
5892A80j4K8K8j01R5NNj16K10K7K7m5m5r4r4J5J6P6P7k09j4J67l0O3O2o5o4j3j2j3j2J01J02
5873C43k09j3J55j72j10K15k8k9pqM1M2P0j27k2k2P6j20R0Q9p0p0N9N9K2K2j31O5M9M8k02
5854A05oL1L0POL5L4k07K51NNj39N7j02j02L8L7L8L7j3j3j4j3P2P2m2m2M2M2P0j26o8o7j4
5834D6J81o5J31M5j52j7j8J30o6klk6J69j07j07LMK2K3l9l8J01r4J6J5L1L2L1L1o6o6M5M5
5814B35j09Q8m3m4J68j59L6L7k4J71K1j76KJ97j78J8j80J47Q5j11Q7Q6q9q9QRRRl7l8J72k5
5795B83m0l9M7M6r3r4Q3Q2j20P6l4l4L9L8J25k02N7N7o2o1k4k5P3P4m9m9M9M9p0p0J39n7o
5776A88nL2L1n6n6K2K2J49j79n6J41o9p0j62K94P7j19p0J26k06J21M7M7J5J4j24P2j86J41
5758A81J8J9M8M8l8l8q9J07n3n2k3k3Q7Q8o9J27o9o9l9J58n0n1ooOOj20P7P6j19j1j0J37n9
5738A89j00r8J29J30o2J35p4p4K0K0j39N7K7K8rrJ9J8J9J9k4k3K6K5n7n7M1M1j7j7k9k9J16
5718B41q1J69k7k39K18l8l9k9J68k04qn6J41O2O3j73J54l0l0l8l7p8J17j30J96r3r4K33r3
5701B45k0k0J22p5j2j3j0j0J21p5k26J02rrN1j45P5P6p2J25J4J4j0j0j0j0j0j0j0j1OOOOp
5680A85oJ4J4j37J91ooJ21p5j28j28R5R5klj%k05J22J90j36l1l0K9K9K9K9k6k7k7k6J3J3O2
5660B31O3o6o5R8R8o4o3j25P2J0J1L5L5j50M6p7J20m8m8J73k4p8p9O0O1R3j02nmJ4j82J36
5641A76n9R9J00o4o4j68K8Q1Q1J5J4q4J12j71K4J2J2J4j81J23p2J61l6O3O3m0l9l9m0k5k5
5622G1J59j68R6R5J49j78Q6j10M1M2j66L0J16k11m9J46N3N3j2k08O6O6k7k7N9N9N5j41m3J53
5605B55RRq9q9J39n7MMj6j6L3L2m4m4J0K05j04j05P2P1n3n3M6M5k8k7K2K1k6k7l9l8J12q4
5584A50K7K7M1M2j18P8j15j15J71k5N4N3o9p0J14q3J51j77J09q7rj0J59l7j47M8P7j20J00
5567B19J01RRRQp0p1r6J01P6j20LLn2n1M6M7n2n1J08q8Q3Q2j09Q7J34j93LMm4m3J41j86L8
5547H5L9lkJ79j49O4O4k26K32j36O0m7m6m6m7K07J1n4n5J38n9k41Q3J60l6J07q9J0J1j13Q4
5528A85J4J3k3k4P4P3j36O1l4l4Q9j08K3K3J1J0J1J1kkQ8j08j1j0M3j53K39q8p2p3J28o8o1
5509H9J35P4j23j3j4Q5j12j5j4k7k7J26J26k5k5r8R7j35O1J53m3r5r6J89po0o0QRL7L7O0k66
5489C1K12J5j01K26q1q0M1j54N4N4m7m8O3O3l6J61j13j13L9L8p1p2J41n5N5N5J2J2j10Q6J5
5470B92j80J70k5j32J94l8l8j25P1lkJ11q6k4k3M9N0m9m8K8K8K8K8m7m7O2j33JKj1j1L0L0
5451A52K9L0k2k2k2k2M9M9j11Q5N5N4r6r7R1R0p9p9R9JO3j34O8l0O1j34Q6j10J36L7Pr1n5
5431A38J42POj46N0J01MK2p6O3l4m7N1K3p4m8N0j65J63J64l1k74N3O9k8J1q6J5K12r5r5J39
5412B84n8r4J02L5o3M1M1o3o3N3N3J7J16k02J24n4n4j3j3j30O7O8l0L8L8qqpqj1j1P3k5k16
5392A9K41K6K7q5q5J3J3ONJ77j49L8j58L0L0J4J5N7m1N5j41N1J49O1k66J98Jj0j1j1k06J09
5373A72J10j4j3O9j28k9J66p6p7L4L3qqM1M0q9q9m8J48J46m9k09J18lmJ6J7j0rN3j44j9j9
5353A18P9P9j75K0RRO8O9j39N6N7N6j27O9j52M3L2L2Q6j09JJO1O1l6l7m9m9m9m9J22J22m2
5333B37m1P1P1k7k7l6l7m8J48r2r1Q4Q5j7j6j6j6k4k3K5K6o2o1J02J02q9q9P4P4r2r3K6K22
5314C50j00j00jkR1j06N4N4nmnmK4K3L6L6j16Q0j41N6m7m6J5J6L9M0n8n9O9P0r1J06k0j9M1
5293B76M2o1o1j34O2J11q5L7L8l3l2N8j39J94j34K6K6J44n3q9J07o5J32o5o5j4j4K3K2Qj89
5274G3Q5Q5l7l7P3j23k7k7P2P1j19P7N2N3K7j69L9L9J8J8l1l1l0l0Q8Q9k61O7M6M6j3j4j3
5255A56j3R0R1qqr9j00J21p5m5J51p0p0K9K8K8K9j6j6j6j6mmJ07r0K1K0j02R4o2o2M8M8J2
5234A97J3n7n7J78j50J44J45k67p1K19j08J17p9J1J1l3l4k1k1o6J30R3j03k0J76p4p3N9j38
5217A21RJ0J40n6O7O6k36m1R4R5K5K5n6n7%%j3j2J13q4O8j28q7J10rJ88p0o9MMq2J14O6j31
5197A88l6l6L4L4N5N5l8l9R2j04OON7N8QQk8k8k8k8K4K4k4k5jjo3J34m0m1j27P0p5J21N2j45
5175A19k1k2M8M7K0K0L3L2j44N1k1k2J48m8r7R9r8r7R5R5NNl2l1q6J10%%O6O7j58L8o6o6J38
5155B27n8K1K2llQ9j07J14q2Q0Q0k96L1O2O3j41N4N3N3q2J15j16Q1j8j7M1M2m0m0m3m3ooN3
5134A80j43J27p0P3P3J1J1j3j4j3j4q0q0O7O7q0q0K19j08K3K3rrQ7j09N1N0p3p3o9J27M9M9
5115B50N7j39M7M7j13j12N8N9k3k3M5M6M5M5q2q2M4M4l2J64r3r4O9O9p8p8O7O7j04R2O7j29
5096B00J08J07j45j45R9J00o7o7J5J5M3M3PPj68K9M5M5j22P4p8J19L4j62Q8Q7j90NJ33o4Q3
5077B78k45J07J07l6l6l6l5Q5Q6J11q6j78J9J16q0j67L0P0P0mlmlJ0J0J0J0j1j1j2j1l7l8
5057H6J2J1N8N8m1m0O5O5j56M0Q9j08K7j68P3P4J2J3O3O2j01j00P0P0m8m8J62j64J09q7J22
5039B80k05P7P7o0J36j21P5o9J27j58L7J66k91P6P7J6J6q2J15j13Q4j25P2mlK9K9j51J75q
5021B74rk9l0K0K0q4q5J24p2K3K3n0J46L4L4n1n2k7k7Q3Q3j52M5o6o6O0O0P3j23K8K9l2l3
5001A71J3J3J3J3m9m8M9N0nom2m3m1J55J12J4k07j1L7L6k5k5R1j04K9J27J9j77o2J33m4N3
4982B39p7p8J91oQ8j09p7K0Q5j11r9R7k3P5L2L2ppppm1m1Lr6J95%pR1o6j64o2J35J25p1r6
4961A56J01o8J28j23k6P8P7k03oJ07r0o4o5R8R7J47m9O8j28Q6j10j07rQ8Q7j09j09O0O1j25
4944D8k8J33o5J0J08N2j44J15J15j71K6KLK1j75J18K0n3J43j5j13N3N3m3m4n5J40l3l3k1k0
4925A47m5m4J19J20j17j17M7M6j8j8P6P5j22P4K4K5j35O2m9m9k5k5o2K64jjl0k9j2j1o0o1
4906D8N8N8k4k4L1L1q0J17j0j0KKM7M7j78J8m6m6rJ87J00r6L8L9j47M8j3j2M0M0qrk8k7J56
4885C40j71J8J7J44j83p0J26j15Q1N6N5m7m6p9p8K12J5r1r2J82j44R5j02l1l2J96j30J14q2
4868A58L5L5r2r2J29J28K7j70L1L2J21k06O2O2j06j06J10J10j88J38M8M7j89PJ5J6K8K7PO
4850B30r1J04j18P8k1k0M8M7P6j21j2j3p4p4R8R7j60L7K4K4Q5j11J76k1p0p0k2k2J70k7l9
4832B08m0klJ3J4J4J3nmj28O9J53m3n5n5k1J74j7j7m8m9KJo5o4J15J16r7r6J93kONj17Q0j0
4810B38j0KLm7m7K3K3J96jk45n0L8L7J60l6p3p2J07q9LLj0rNNJ64l2j08j09L9L8p9J17O8j28
4789A24J6J6N3N2j8j8j28O7j5j5P9P9j13j13l2J64J19k08%%pJ89J0Rj49M8j4j4N0M9m4m4R5
4770B87j00RJ0O8O9j57M0p2p2K80j79m5m4P3P4N4N4r3r3J8J9r2J04n2n3O3O2M9j48J2J1N5
4750B11N5q1q0l2J64o0o1K0K0O9O9l9l8n2n1J03r3J7J8K4K4q7J10m8m7K6K6j9J77m7m7j01
4731A50j00M6M7O2O1P8k49K16j11k9k9K5K6L9L8j38N9M6j50J63l3m9n0LLN1N2l4l4J5J5K9
4712B18K8K9K8j12j13J00J00m1m1p0J27rrj19P8J33o3k2k1j9j9m8J49o6o6M1M0k1J75j61L6
4694B62l0l1l1l0P6j20L9L9j0j0rj0R4R4n2n3kjJ00k26L0L1K3K2r7R8j2j3J2J1q2q3J60l5
4674A54ppJ3J3K6K5j36O1J9J9Q1j16ooN2N1r5J00j10Q5j3j3j9j9J41n6J1J2J09q7p8p7O9j27
4653F9Q2Q2m4m5L2L2L2L2p5p5P1P2m5m6k9J66k37m0J39J39m2m2m2m2K8K8k1k1RJ0J20p6l3
4634A88l2NNO4O4j8j8k2k1k2k1M8M9l2l3o4o4J28o7J2J3q1q1O0O0O0O0o3o3J62l4j4j4k6k6
4613A62L0L0ppo2J34k6k6k1k2J38n9o6o7J46n0k6k5l8l8L1L1L1L1m2m3J70J70j13j13l2l1
4594A90k1k0k0k0j8j8J9J9N5j41J16J16J5J4L1j65J10q5%%L5j62J20k06K51N6o7o6L2L3L2
4575B35L2p3p2M1M2J7J7l2l2L4L5k59J97j08Q8OPL7L7m5m5J9K0J9J9K2K2r2r2J37J37j08j08
4556A54nmM4M4m2m2k9l0l9J58kkJ1J2m9n0J78j9n6n6K7K7j32O3L3L3mln1n0R7R6r7r7J15q1
4534A52O2j34J11J11o6o7J5J5MMO5j31M5M6L3L4j23j23K4K4Q1Q0K3j73K18j10l1l2L8j59K83
4516C19m4l9l8K2K3JJm8m7M0M1M0M1l2l2r3J03j8j8M3M3POj04R2k1k2j0rm0m1j01R5OPO0j37
4494I6J48j80Q7Q6j33O4p5J21p6p5L09j49p5p4m7J50R0j06J6J6m7m6J00J01q9r0N8N7k0k0
4476A97J11q5j56J71L6j60K2K1M7M6O3j33m2m3K36r1J2J1mmmmk6k7k7k6R2R2k07J21r9r8O9
4456A11O9J8J7p6p6J94lopm1m1P3P3p5p6j45J82O0N9j00j00P2P2J42j85oonoj43J83%jmnm
4435B14nrj0j0j0K7K6K6K6qqq9q9L1L1J41n4M2M2j9j9ONN5N4l5l5m7m8J06r0J02r5j39J88
4414C03j92J35j9k0J4J3q4J12j1j0O8j28J05r1j24P1J09J08j64L2j40N7L0K9ppL6L5n8n8P2
4395B16j23q3K44l9l9j9j8M9N0m4m4J50m5k9k9J45n1o8o8J9j76J90nj0j0k2k3M5M4M4M4j6
4376B79j7j27P0K7K8j0rj0rj0rK0K0k9k9P2P1j40N5q3J14J6J5j2j2N0j47M6M6r3r2R1j06N4
4356A30N5N1N1J20k06J6J6nmO2O2o5o5Lj94j07K19m2J55j7j7PPPPM3M3M7k80J39J39j26j27
4336A24O2O1R0j06j4j4K2K2PQj04R3llj05j05J00R9m8m8J8J7L8L7k13J13J22p5L4L3j01R5
4317B56P1j25O0j38M8M7j4j4J2J2R3R3j05j05MNr8R8j2j3J8J7L0L0q0J16K6K5j36J91J9K0
4298D51j13Q4J69j57r1J06K4K4n2n3M6M5r4r4j06R0N0M9l7l6M4M4j19j19J10J09k37Q9n7n6
4280A13O1O2p4p4J34o2L7L7k4k4QPJ06r1Jj95N4N5J08q8J70j58p7J18j22P3J3J4L8L7q6J10
4261B81j10Q5j2j3J2J2j08Q8J01r6j23P2o2J34l1l2J7J8R7r9J33o2j54M2l2l2Q9Q9p5p4j9
4243A36j8L0L1O4O5j65j63O5O6N5N4L3j62o5J32LKKLL9j57O4O4p0J27J6J6o1o2K5K4P0j27
4223A36J68j59P4P4m5m5J0J0j01R5qrK4K4j71J55j38N7QRL3L3j07Q8k1k1O1O1j35O2j18P8
4204A82L0K9NNm4m4M6M5m1m0j15Q1nJ92J28l30N1N0j22P4j71J56P1P1j9j9P0j27j5j6p3p3
4185C2K74n2l4l4L1L2L3j64M5M6j7j6j6j6L1L0L1L1j4j3j3j4J2J2O1j35Q3j14Q3Q2l4l5P6
4165C04j20K1K1j02R4lmRQn6n5N4N5j33O3KKN9N8k3k4M8M7l4l4j4j3L5L5K5K5n7n7qqr0r0
4143D0R4R3r9R8M2M3p3p2Q0j16J08J09j34j34M6M6j5j6Q2j13R3j02M4M5llM6M6%%J%l6l7J3
4122B16J3q0q0M7M6NK01O2k65j%J6K12n9n8N2j45O8j29k7J69L0L0p2p2l5l4O0N9j14Q2m9m9
4103I9K16j10q6J11k7k6j24P1N2N1l5J62j56M0N6N7j09j08J50m7m4m4N8N8k2k2k1k2QQPQJ4
4083B23J4j46N1J08J08k23J04K2j74R2R1M4j52P3P3l9l8l9l8M0M0rrm9m9J64l3J27o9j31O5
4064B41llJ93j34j30j30R4R5J4J3J4J4J5J6r5J01p7p6N0N0K3K4l8l8P5j20j1j0n4n3K03QO4
4045C35O3o2o3o9p0J23p3j6j6K1K1l7l6J2J3J4J3K10j17j30O6J8J7nmJ06r0J0J0kkl0l0j7
4024A83j8l6J61j10Q7rqn8n7N5j40J61l4mmP8P8j56M0k2k1K8K7q7q6N2N3j40N7N2N1N2N2K
4004B79j94O3O3mmmnl7l7J1J2K0K0K0K0M8M8l4l3n2n2O3O2k4k3l7l6J28o9n2n3R7j00J1J1
3983A26L9M0l1l0p5J22j00R7N7N8m4m5opooJ9J9l0l0j1j0P1P1r2r2L4L5j28O8P2P3QQnmK2
3961B87j74J29o8J0J0R6j00J52m4j06R1k4k4j2j1n6n5K6K6N3N3n8J39p0p1rrJ5J4Q8j08l0
3942A60J65n9n9J28j99L4L4K6K7q4J13l6l5k3k4j0rJ21p6j20K07p1p1Q0Q0jkm5m5LMqpJ02
3922C00r3qpq1J15k8k8k8k9J22p5L5L5M2M2j51M6k0j9J03r3p6p6K02Nj2j3l7l7J18p8mnp2
3902I5J25J4J4j7j7N3N3j83J43RRm7m7j0j0P0j27L3L3J3J3l7l6L7L6m6J51J05k23Q4j12M9
3883B27M8r1r0J92nm1m1K9K8qrj07Q9M0M0j52M4LLO2j35J89qJ1j84j7J79l3l4R0j07PQJ10
3862C37J09n9n9p1p2P7j19J17J18j79J7j1j2Q6Q6j39N7l4l4O5O4N5j41O7O8r3r3m0J57m0l9
3844B45K1K2n6n5opOOJ65l1l9l8J0J0p5J21q8q8Q5Q4R6j00o1o1k4k4Q9Q8M0M0k9k9Q6k42J98
3823C59j29L5L4k5k6P2P3QQr0r1O3O2r8R9M5M4m2m2l2l3j42N3J46J47p1p0K6K6k4k3L0L1j9
3803D04j9m0m0RRn7n7J39n7N7j40O8O9j28O7J54j74j42N3O6O5P5k52L0L0K2K1J0RR3j04oo
3783B28R6j01RJ0ooM3M3p0p1M8M9j11K15n3n4j81J6J79j7K6K7p2p1k7J70N9O0o4o4o4o4N9
3763B41N9k8k7m8J47m0m0j77J51J6J6O6O6j95%j08Q8L8L9j0j1N1N1j58L9K6K7o6o5L2L3k4
3744A89k5O1O1J4j83p3J24pJ90p1p2%%M9M9L7L8j83J3J24p1o0J37j33j33J08J08llj6j5J06
3725C60r0r0J06J2J2k4k5L3L4o4o5QPQPK6K6L8L8j22P4l6l7j2j1R8r8mmQ2j14J65l2J8J7j17
3704B24j18P9j17J51m5N4N3L6L5L6L6j16j15L1L2rql7J59rqj80J46j0j0lkO8j27J9J9J00r7
3684B67r6R9J5J5j32O4O5O5nml1l1P9j17J5J4KK%jjjL0L0j18P9j17P9j9j9M1M2pqp2p1J85
3662C38j0m6m6rrR0Q9j56J71O2j34K5j71N7N7L2L3R5j00n2n2J12q4K6K6J6J6m6m5J0j87N9
3643A67N9R2j04PPN6N7j3j2j14Q2Q6Q7k5k6k5k5l3l4J5J6j1j0q4J13J49m6j49M8OPM8j49R
3623B51Rq5K42j60J68j07R0p3p4j4Q4j77J50k7k8qqj4j5J27K9j68K9o6L2k9O9J76k1q4q5P5
3604B88P5k8k7j16P9l6l7j9j17J76k1J33j93m0N8J27o8j3j3j67J61r1PJ45n2Q4Q5k03J24j1
3586B90j1M4M5p0p0N3N2o2o1l8l7J1J2Q4Q4j2k08j5Q3J19p6J1q6L8L8K8K8K8K9q8q7R3j04
3566A45M0j56K44M8j02R4k18J08Q4j5j43N3Q7j10l6J60p5J20o9K9j08Q9p6K1J0q9n6J41LM
3548B27m6J50m6m6m7m6J24p2L9L8oppp%jJ2J1m7J49j71K6noJ54m2R3j02j02j03Q4Q3N5N5k08
3527A83J19K0K1M1j55NMPPK7K7k11J15N0M9j92J34J1j85R3R2j8j8k2k2J01r5j0J87j44N2j5
3508B58j5J08q9j5j5j5j5m9J47p3p4J96%n3n4K0J9PPP3j24j3j4o6o5M4M5r0J06j7j7J70k6
3489C01q0p9K8K8p0J26j49M8jjk5k5P4P3l7l8O1O1L9L9j20P6n9o0J49j78p3J23pqL3L4p8p7
3468A28Q8j08O4O4j05R1L0L0j5j5o4o4N5N5J8J8r5J01n8n9J17J17k11j4n6J40o8J27l4l5l5
3450B07l5J77k0o0o1m8J48j1j2%%J2J2o9J27K8j67K0K1M5M4O7j30o9o9K6K7J85j0j07j08L2
3431B02L2J22p4o1J35r0J06K0K1j57M0l4l3Q9j07rJ87j07j07N7N6J02r5l3l4J7J7J6J7KKJ13
3412D12q4m3m3O8j29l1J65q0J16N5j42j9j8llklQPj2j3Q9k38J10J10j8j8o7J29j28O8Q0j16
3392B07k1k1O9O9K7j69rJ86j71K5K9K9j17K10j34O3l9l9j4j4l4J63KLp8p8J47m9K6K6l5l5
3373B24k5k5j3j3r3J03J16q1j18P9L8L8KKm7m7N9N9j00R6L9L8M7j49m1m2QQJ96j31R4j03r9
3353A19R8N7N7QRq5q6R3j02J18p9k4k5o5J31o2o2J30J29o3o3L9L9P8j19L3j63K71n5Q0j17
3335C19J2J2%%K3K2L5L4j05R1o9o8k4k3k3k4L4L4K1K2R0j06L2L3J26k00k9k9N8j39Q7Q6m6
3315B86m5M8M9j43N3k0k0L3j63O2O2M8M8p8p8J83j3q2q3J01J02j57M0j0rm6m6k3k3J37n9L7
3296A91L8q5J11mmP8k49J11J12o8o8Q9j06k4J71r8r8P4P3j22P4J2J3M6M6o8o8K1K1K2K1o2
3277B00o1J72j56L1L1l9l9M1M1qqK0J9l0k9k1k0J6J7J13q3K7K7oopoj8j8j16Q0k4J72k8k8
3256B56k10j3J66l1MMrrM6M5k20J07L1L1N2N1n8n8J34o2%jp5J22o3o3N9j36O9P0O6j31q5J10
3236A99k4k4P3j23L6L7o1o0J00R9j03R3R3j03KJJ12q4j17P9NOm3m3N1N1R0k37K9K9qqM1M0
3216B28QPp5p4K6K7L9L9j50M6P0P1J13q4k2k2PQj77J51KKk6k6J6J7MNP0j26J43n3p1p1R7R7
3194C16l6l6j46M9mmO9j26NNP5P4r2r3R9R9j33O3n5J41kj99K35L9J7j79J%J11J10j80J6J8
3174B57J8J41n5m4m4qpK1K0Q2j14L8L9K5K6m4m5J47J48j91NJ0Rj15j14O5O5N0N0M9N0p3p4
3155C87RQK3K2j00R6J00r7j34j34J44n2J81j5j14Q2QRn2n2R5R5non4n5%%j85J43L8L8j00R5
3135D18K9K9m1m0N1N1J53j74j9j8N9j37Q3j12J69j57N1N1l1J66k9k9L3j64j05K22q5J11j1
3117E24j1m8m9l6l7o6J31K4K5j88QK6K7J00r6R5R5j30j29K2K3K2K3J9J9o3o3K4K4K4K5OOj04
3097B72R2OOl0l1K2K1m0l9J80j5q0q1K45k13R4R4%%O1j35M5M5j7j7N4N4j6j5j13Q3J56j70
3077E18jjQ9j07RRM6M6RRj01R5o6o5j7j6J92lm0m0n1n1J62j65J01k26N3N2MMJ7J6j50M6Rj87
3056A99nJ92j3j2ppn5J40j18P8n7k52J4J5J95k%jr4r5P4P4L8L7j38N9o4o4J50m6O5O5p3p2
3036B20llJ8j79J12J12k6k6k6k6RJ0K2K2j07Q9%jj25K02klj83K76p7p6O0j37Q4j12O8O8r1
3016A69r2M1M1M2M1L0L0p2p2l2J65k7k7j3j2R8r8J0J0J0J0j03R2O0O0k99J59j89QK68j90J8
2997A36K15p3p4k4k5J33o3o7o7Q0Q0jkq2q3j3j2K23K7p6p5NOJ89j38qqk9k9L3L3K0K1L9j57
2976A34P9Q0j12Q3M7j49k4J71j22K04j61L4k51P6J31o6R4j02l7l8R8R7n3n4nmk6k5M5M4R9
2958B87r8l6l7L9L8L8L8l4l4O4j33J65l2j18K10k5k5mmo1o2R8r9J09J09k26l0O8O8m7m6J18
2938B98p8R3j03%%j3j2RRRRjkj3j3Q5j12jjjjjjM5M6P3j22j4j4j17Q0j91J33J1J2L2L2mnl9
2915A17J57o8o8M3M4n9n8RK05q5q5N4N4k8k7q3q3J09q7O7O6o0o1N0N0N0N0k9k8k9k9M3M2o
2894B37ok4k4K5K5k6k6j40J86N3j44O9O9j13j13J32J32m9n0J2j84N3N4pqK8K9J50m5k25k9
2876D1O1O1K2K1RJ0N2j44J26p0PQnnj4j4p5J21n1n1kkJ31o4J44n3M2j55pqpqN4j42L7L7K5
2854A32K5j5j5L4L4l0l0PQQ9j06MMK1K1l9m0J43n2P5j22Q9j06J2J1o3K63j01j00O5O5m5J51
2834C89j43j44J92mm1m0M5j51P8j18M9N0J06r0K1K0m2m1J9K0n2J44j26P1l4l4K8K8m6m6J14
2816B22q2N6N7o7J31o2o1l7l7o9J28J7J7j5j4m3J53q3q3o7J30M4M3q3J14k01J27J38j88l9
2798A46l9J78j9r7R9j06j05N1N1j1j0J67k8j11Q6q4q3J09J09j00r9L5L6J55m2m5m5J9J9K0
2780B56J9m2m2PPM9M9o5o5k9k9N2N3J0J0P1j25L2L1o2o2M7M7M7M8q0q0O7O7n2n2q1J15J1J0
2759B39ooj20K07q8J09k9k8j7j6M9M9j3j2J17q0j16Q0j36O1l8l8k4k4N7N8m1m0m1m1M7M7L1
2739A97K27k35l9J08J09j1j0j1j1j2j3k5k4K8j68N7N7m4m5L8L7J2J2k5k4j34O3Q0P9o0J35
2721C48q9q9l8l9l4J63nmq5q6J55m1QRJ11q5j99kM6M7o4J33J28o8n9o0L6L6K4K4N8j37RRJ02
2700B62r5K8K8p1J26l4l3poPOj19P7l3l3O8O8l4l5j07Q9k1k1K6K7k2k3k3k3J16q0J74j53O
2680A35PJ58l9q8q7P0j27R9R8n4n5n4n4J20J21j05j04J04r2J32J33n6n5opLLp0J25R5j02p2
2661A76p3J07q9K14J7n0n0j3k10J94lppq3J12j0j0J23p4j3j2%JQ3Q2p1p1k2k2r1r0J22J22
2641B82j8j9R2j04N6N7Pj89l2l2Q3Q2j01R5j6j5ONj04R2poK6K7j37J91OPo9o9n7n6m9J47N0
2620B31j47R2R3j8j8m0l9n2J45n8n8L2L2J39j89mnN8N8Mj91N5N4j8j9O9j27J79j7O5j31J6
2601A91J6k4k4k4k4O2O1l6l7K7K6p1p2O0N9l9l9l0l1J20J21J5j81Q0Q0P2j24j4j4j2j3j2j3
2581A56l4l4K8K7j39N8M5M5Q8Q8j0j0m9m9%%rrrrJ2J2J23p4q1q2qqJ62l3k1k1LLJ6J6q4J12
2559B21K2K2j62J65JKj86J40m4m3J8J7J8J8j7j7j7j7nnR4R3r2r2n2J45J20p6n1n2N0M9o0o1
2539A46P4j22Q6Q6r4r3J7J6p5J21J46j82J4J4m8J48k17J10o2o2K7K7K7K7LLj0j0J26p0q2J14
2519B05R0j07r5J02jjJ2J1j3j3j4j3k2k2k3k2P1P0k7k8J2J1n0n0J84j2o5o6R5R4j35j35J33
2500A76J33l0l1KJj08Q7p4p4O5O5j78K80O3k64o7K60j53M4l2l3K9K9o9o9J40n7nmL3L2m4m4
2480A03N4N4m6m7N1j45J19p8p6J18n9J38K7K7K6j69Q7Q8l7l7l7l7L6L6R7j00rrQ1Q0K9j68
2461A97n7n7L7L8l2l1m7J49k3k2J08q8j37N9J1J1K4K3n6n7R1R1k9k9O9j27J26p0K9K8m0m0
2442A49J31j95R9r7P5P5j3j3j3j3J9J9o3o3N5N4o0n9J29J30l8k34O5O5J7J6j01R5llj24P1
2423A72J45j81J9J9j11Q4o7o8R2R1j8j8LKk05J20J29o7JJj1j1J9J8J01J00n1n2j13j12K01
2404B32MJJj1j0j1j1n7n8J02r4M2M2K9L0m9m9R9k29N2K48j41j40K46M9j95%jkJ70k6j01j01
2385F1J86j42N7N7j47J80n3n2N0N0m0l9RRK6K6m4m4l8J57o7o7M6M5l7l6L6L6n8n8J20p5j4
2365A40j4kjJ2J1n4J43K9j68J25J25k43m7J31J31j02j02Q9R0PQq6q5O1O2K5K5K4K5m3m4p2
2346B00J24K6K7j08Q8j37O0N9j36J22p3K5K4p5p5l9J58q8q8L9L9N6N5L9j57J40n6o0o0J85
2328C14j42P9P9Nj92j2j1Q0j16O4O4k12J13M4M5k6k6k6k6K1K0m9m9J1K06n0n1j%%jL4L3o0
2308A62o1J65l2M2M2p5J21j49M7l9l9k7k7J7J7m4m4J71k5LMk4k3K6K6K2K2o0o0ooJ05r2J15
2288B74J15j1j2j09j09L9L8J0J0N0j45k0J76k8k8n2n1n2n1N7N8j87J39M0j54J1K08l0l0Q0
2270B36j16J30o6o2o3J04r1m3J53L1L2j8j7J03r4l1l2M0M0j84J1L2L2o6J31n2n2j61L4J30
2252I1o6nnJ45n1k3k3l1l1K47N1k95L3Q1Q1l3l3j23K03j97kJ54m2j64J61J5K11k0J75K00M
2233G08R36K440J3981K5164j5565j7592m269k372m95q22k01n28m5k41L3k94j36j37J33o3k5
2221F10k6P2j24kko4o4llN8j37k5k5n7n7K61o5k9k9l2l1J7J7J7J7O6O6j33j32L05j52j18j18
2201G8O6O6P2P2k06rK12j15j3j2J17p9j8j8MMLMJ9J9q3q3J94j32KLJ2J1J22p4l3l2O9O9r7
2180B14r7P5j22jJ94j0j0L5L5j4j4j4j5J94k63N9N9N1N2k46Q0j02j03R3R3Q9j07J12J11J24
2162E52l34q7J10N2N2n3n2j14Q2j6j6n3J44j92NN5N4m6m6J5J5m2J54l8l8L8L9k3k3Q6j10%
2143A70%j3j3J22J22k4k21O9P0k8k7k8k8l5l5l1J65n6n6L8L9jjJ10q6o7o7K39q7L9j56O0N9
2124B42j82J4J8J8k6k6m6m5K26r9Q4Q4r8r9J59l7M3M2J8J8O5j31j23j22K46q0j65K9J41n6
2106A12N4N4K0j77Q1Q1l1l0R2j05o3J33j01R6p6p7J60l6MMn8n7R9R9l5l6j07Q9k2k1OOJ17
2086B75q0r2r2J53m3J8J8j73K1J63j64J14J14k4k3K5K6m3m3L9L9QRRQj06j07M0M1mmo4J31
2066A89m7m6J5J5onM4M4k6k7N5N5l7l7Q5j10j24P2L1L1QPn4J42l2l1l2l1Q7j09J4J4j21P6
2046A09M6M7p6p6J93kr3J02l2l2K6j70J20J20l3l3q3J14r7J00JKk1k1l3l4J17p9j0J87j94
2028A65J33l8l8N5N5k6k6l1l0m3m3J84j3n0n0m4m4L7L7O6O6j71K6R0j05k0k0j8J77m7m7j0
2009A77j0J00r6J7J6j05R0QPk9k9K7K7J50m7j53M2P9P9j01R5p6J19j04j04M3M2Q4j13lkl9
1990A91l8P6P6p4p4M0M0q8q7M7M7J14q2K8K8K7K8n5n5K1K0j7j6j9J78j37N9L3j63RRL0K9l2
1969A93l2Q5j12O0j36O4O4j7j8m2J54j04j03L1L2J42n5J0J0lkK1K2q8J08n3n4N7j39J53m3
1951B05opL5j62J20p6q0J16M2M3p7p7J93lj29O8K6K7m6m6N3j44J88rk5k5m4m4O7j30P4P4n3
1931A48n3m0l9J41J41k7k7p6p6j7j6K16j10pol5J61j0k07Q7j09K9K24O5j31p6p5J57l8O1j34
1913A21M5M5QQk0J75j29j28J16J16k2k19K7K7J03r3L0K9j9J78j13j13%J%JJ6J6MLJ20p7m9
1893B07m8O4O5m6J51p0o9J02r4N7N6n8n8n5J41ok02K1K0j02R4NMJ6J7m0m0o8J27mmQQrrl0
1872A51k9K06j21O0j37RJ0kkk0k0k0j9P5P6p6p6j7J79l0l0K6K6k3k3k0k0K9K9MLO4j31n2n2
1851B7R9J00n2n3o4J32O6O7k0j9r5r5O8O9r7r7O6O7J9J8j03R2k4k19K40M6N7N7k30l3J2J2
1832A13J02J02J2l15R8R7k8k8L4j63J03J03K5j70J21p5P3P2r6r6m2J53L7L7l7l7j32O4LLM2
1813A75M3j17P9jkn0n1J00r7J24p2qrJ92j35J50j77k6J71m9m8Q7j10k0J75m5m5OOJ53m3Q1
1794D37j15j8j7O7O8Q0j16n6n5J95kJ23p3K5K5l3l3P8j19R8R8L7L7P9P8l1l2J29o7M3M3M3
1775A016M3M3M3R2R2J17q0j20P6N1N1KKKKk6k6J2J1N1j45N1N1J56m1k8k9l8l9K3K3j21P5l6
1755A356l5k9l0j39N6j08j08O4j33Q9Q9j52j53PPm2m2l3l4O5j32J17p9q0p9RRj02R5n3n2P0
1736D18j26k6k5M9M8P6j20p1J25j2j2JJO9O9j72j72J70k7j4j4L9M0p2p1J69k8j5j5onook9
1715B30k9L2j64J13J13j12j12P6P6j8j8J46n1j20j20J18J19j06R0r8r9J7J6J76k0N4j43J0
1699A76J0j5j5Q4j12m2J54k7k23R9R9J20p7R5j01n2n2Q2Q3N2N2j60L6j42N4NNNNm5m4O8O8
1679B45POj17K09n6n7kklkN5N6j70K7j3j4o2J34p4p4Q5Q6l9l8l8l8N1N0J99j29n8J39j3j2
1659C38k44K14j66K9Q0j16J9J9r9R7j23P2M3M2m8m8J98j29J7J8j12Q5j4j4j23P3q6J10o9J27
1641A90K9K9l8l8P3j24j6j7K1K0J0J0j00R6QQL3L3n1J45l5l4j59L7J47j80J18p8%jJ19p7m
1621A74mj30O6J16q1k0k0N0N0N9N8j86J0q6J10J96j31mlQ6j10P4P5n3n2K1K1k8k8ppqpL5L4
1600B70L5L4j4j5p5p6J40n5NOo4o4N1N1M6M7j45N0QQk25k8K9K26J4J4o5o5q5q5K44q1R8r9
1580A35J30J30j57j56K42k16J11k16R9R9l6l6m6m6K20j07J6J7j6j6P4j23P0P0o5o5J15J15
1563C42p5p5p4p5N8N8n7n6M5M4K5K4J05k22P6P7n4n5J06J05k09j4N7N6J5J5l3l4k5k4k5k4
1544G7Q7Q7J8J7j46M9K1K0m1m2PQJ2J3r8R8L0K9j05j06J4J5K59o8j16P9j45j44J69k6Q5Q4
1525B41qql7J59j4j4klm0l9O2O2N7j39N3N3Q0P9j12Q3mmk1J76n6n6L9L8M4M4j15Q1m6m6Q0
1504F67Q0JJk8J68lkk0j9j56J71r5r5O8O9m6m6j5j4j4j5qqm5m5k3J74j82J45L4j62J53j75
1485E15l5l5n6n6O1O0j43N2J17p9j16Q0o6o6j1j1J14J5r4J01o2j60O7j29M4M4m1J54k3k19
1467B2J06Qj2j2K1J19j36O0O6j30KKo0n8J30J31K7p2j69J58q2J7m9M9J23p3p2J23j5k11J26
1448A39p0K9K8mlM5M6k5k5K4K4j8j9K4p4R3j03j20P3J59l8j13Q3N1m7k9k9nnJ11J3j54M2j9
1428H4j17O7O7J3J2L7L7j8j8L1o7L7j59J61l4P9j16Q0j17N3J51n8J38k45m8J59j68J39n8j4
1410A08j5K3K2k4k4J97j30O0j36M8M8o3J34N2j44PQp4p4K18j09q4J12k7k7O7O7n3n2M1M1r5
1391A22J00k2k3J22p4p9p8R6R6j8j8J8J9j65J61m3m4k3k3J2J2O1O1l8l9n4J42j22P4P1P0j62
1372B12L5OOnnPPj54M2%JM3j54P1P2m1m1J51m5rj0k1k2POQ7Q8q8q8Q4j12n0J46K4K4m9m9p7
1349I9J18m8m8J3J3n6n7j25K00ooP6j21Q0P9J9J8n0n1kjRQj1j2J62j65J9J9K2K2r3r2O0O0
1329A52O0N9k5k5j23P3r4J02LMLKl4l4p7J19RQLLKLo7o7Q0Q0n0n1J33j93jjJ14k12O2O3o8
1306A5J28kjp1p0M2M3norrJ02r5J6J6LMk7k8L4L4j35N8kjO4O5j7j7m3m3q2J11J08q8p6J20
1284A36m5m4K9K9j35O0K0J9R8r9J58j68rJ86r1r1L7L8j2j1K7K7j0j0j49M4J72k4q7J09o2o2
1265H0M8M8j57M0N6j39m6J49n4n4nnJ45n0J1J2RRj37N8p0J23k2k2j3j3n3J42j69J57j4j4J3
1246F3J2J3J2l5l6J3J4N3N3o1o1k7k5K2K3LMLMO3O3j93KJ8J7p9J15P2P1k47P9N3N4pqm1m0
1224C9K8K9R3j03QPLLr9K28j5j5m4m4L1L0J0J0J66j61K3K3J6J6MLN9j37j29J98N2N2rrL3L3
1202D32L3L2j1j1L8L8J00J00n9o0J50m7j7j8R5R6j9j9KLj0j0J32o4j5j6K25K9o1o1p7J19o1
1183I88o1J94j32r5K31M4j53K7K7o2o1K0K0kjkjj3j3n0n0o2J34n7n8k6k6l9l8N8j38k9k8l
1162E43lL3L3M4j53N6j40J13q3l4l4j5j6j5j5NNN4N5llk28l1K6K6N1N1j89Ok1k2O1O0r8R7
1141B16l3l3Q9j07j7j7l0k9K3K2k6k6M2M2o9J28m1m0O5O6j46N1J00r6k7k6o8J29n7n8j05Q9
1122A1kkK2K2j00R3k8k7P3j21J34o1J11q5n5n7rJ85j60L6O4j30K23j02%jk1j9n4n3K27r8o6
1103e0o7K07j19r6J01J29o7L9M0O0j36j46J80L3L4p3p2L7L7r5R9p2J25j09j08N5N4O7j29q1
1085a23J16o3o4KJ98l0l0l0l0J55m0j6j6j46M9Q9R0R9r7j45M9j58j59K58O1m7m9L7L8m7m6
1066i5KLM7M5p1p2Q6k40K17K1l0l0n5J42qqJ7J6j46N1L8L8N1N1j80J44j0j1j00R5q5q7M5M4
1046g5j60J66n5n4k6J70j48M8O6O6j18P9r2J05m3m2K1K2p6J20m2J53m2m2j01j01O2O2l6l7
1028a50k9J68k02J25L1L0J23k03l2l2J15q1K9L0L4L5n1n1r1J05M4j52J33o4J65l0j76J51r5
1011a21r4P0O9Q9k37O3O4n6J41j76J9Q1j15J33J33k18k2L8L9m8J48j70K6J12k15P3P2j44N2
994a94j06Q9N4N3m6J50k41Q6L9L9n0n1Q5j12jjR5R5k40Q7n1J46j09j08J11J10r7R8l2l3R1
975d4j06k3k3m8m7J08q8P1P1N0N0j14j13K3K4J1J2J11q5q4J11lmRRj6j6k8k8J01r6J5J5j9
955a94j9k0j9J8J7O6O6m8m7J06r0R2oj00kM2M2J21p3o8J27r2J03j47M9J09q6j%j24P3j9k0
935a44o8o8J32o3k1P8J20p6k0k1R8r8J34o1r5J01J3q5J29j97j4j4j27k9J86j1r0J06o5L2q1
917c19J8l2l2%j%jNNJ7J6j42N3Q0j8j0j0n9M0k2J74O0j36O3l6k4j23K2p5k2J74m8m9M5M6n5
895c96n4R9R9q1J7k8J69j45m6j11Q4q3J5P1k8J66O7r7%N9j36r4J02J08q9L4o4L2o6n4n4m1
876e45J55p2K6Q7j10j03R2K1K2j6j6N5N5o0n9jjm9J46j22P3j96J31j82J3L8L8rj0P1P2j23
857e79j23R9Kr9K28j09Q7j66L0k0J77j72K3R1j05l7O0M9j48J11J4o8L0j56M0J8J8Q4Q4l0l0
839e97K2K1K1K2l7l7j92J35J19k08Lr6PPO1j34K8K9l3l3onPPp5J20J09J0N0m9o1J35JJK5K6
817e97kJ94J88K85J73L70J43n3j02R4j88j88l53k6q3q3J09k17l3l3j48j49jjr6r6j57L8JJ
799a010N0N0m3k40L5L4m9n0j11Q5O4O3l4l5L6j60j48j48K0K1k13J15J04J04K7K7j17j16N5
782a584j41o6J30J9K0j43N4j68K9o1o1J27J26j16Q0K43M8rqP8P7J02J03j72K4O2O1j7M42n
764g26J105J466j68n24p19N72K45P00J027K50J100K188L299j017k128q16r8q0k77O42p8R03
751F866J623J709L35m9J717K486L859O328J1494K1629L1896M4941N8347P0940Q0029Q6209
741D30359P5420K7928m4720q8713r4664p6099n8379l8516k6418j8445j3802j0434q408o485
733D8624n635m442l854l023k828k378k051j962j635j439j439j116j116q22q22p44p44k66k66
722A2042l30n25l29l30l56n52l19n15l99k02l38j41k65k64l50l51j56j56j56j56RJ0Rj87R4
707E787j02j67j67q9q8l9m0j73j73j73j73l7l6j34j35k1k1R0j07j2j2p3p3p0p0n7k54o2o2
690C257K4K4j54j53RJ0p9p9p9p9K6K6k3k3L3L3o5o5j4j4J45n1M0L9P6O65K90m30l7l7J72J73
671C660J11J11L20J23O02J321q21j541m69m70k57k57k8k8k2k2R51J277j152r56r7r8l3l3j3
656B179j2j91J37L69J74m37k41q2q1M3j53m3m3J9J9p9p9MMm5m6J%%%K2K2K1K2l7l8Q6j11l7
635A367J59o2o2N4N3j43N4j24P3MLM9k79O9O9j2j2Q6j10J23p4M4M5j76J51j03j02k4M34j83
617A371j83qqm9J47k19J08M7M7j44N2j0rj5j6L4L4r9r9J09q7KKKJr6J00j1j0N9N8l9l9KLl5
596A002l4p4J22J2J1o1o1L8L7j03j04J6K11j28j27n0J46K3K19j08j08Q0Q1J04r1j55M2K9K9
579I98j27O9mnJ32o4j17j18L0L0l1J64n3n3N8N7k8k9K1K1m5m4N3N4p2p3L9L8j71K6JJR9r8
558G59O1O2o9o8j01K26J1j85L2L2O7j28L0L1%%J2J3j55M2P8j18J55m1m1m1J8J9J29o8k9l0
539G03j03R3p1p2L9L9R9R9j9j9J47j79qqP4j22j2j1n6n5J08J08j17j17M7M6M0L9N2N2j32O4
520G48j69K7J15q1o8o9J34o1q2J14J64j63j14Q3n2J45p2p1J91j35j35J92n0m9Q1j14k8k8N9
503E12N8OOm3m3K0K0r0J06llj00R5p2p1RJ0J51m5k9k9j72J56j6j6k7J69j66L0QPk9k9P1P1
482E22j53M2j3j2o2J34OOj42N5R2R2L5j62k2k3J98j28k9k9%jL1L0j8j9J5J4J86j0Q6K83K41
462A245K41M12M12q2q3k76q1J08J07K38N64J068J263Q52K64p61p62q46n18k61O6O38M41J284
448E533Q26L62m89j016j016q32n05j62j62n2K74L69M2j53m80m30m30k65k65j9j9j08j07k6
434H70k5QQj63L3J17p9nno2o3M8j49K0J9PPm7m6J5J5j03R3l0l0R9r8M1j54N0N1J48m7k7k7
413D89n2n1R9r6K6K6n2J44p7J20klL9j57J2J2%jPPj15Q0R4j03K1K0m7m8O8O7m1m1o9p0j4L13
392F05j29j29j14K13j31j30J66l1jkJ1J2l8l7k7k8Q3j13K1K0QQL6L6j3j4j7j7onj12Q4q8J08
371B29ppm3m4J5J4J5J4m1m2nnJ50m7KLJ25p0Q9Q9rrl8J59M5M5mJ92J71J71J46n0J75J75J43
350A746J42J95j33J21J21P8j18j55M2j33O4j45N2R8R9n3n3Q5Q6J34J34M8M9M8M9n2n2n2n1
333B394k12k12j63j63o2o3k51n4k78N0p3p3j1j2R9r8mlo5o5J04J05K7K6j76J50r4r5M0j56
315F12K28L2P5P4k45K13P9Q0RK06J5K11J25J26J18L14J55J55M94M94P55R52J265J462J008
300I012M19O7O7J61O18R50J407J833K551K655J282m51j040p25k67m7N42R52J409J541J736
288B4672J305Q48O47Q43J122J122J113J114R44O17K98K98K34L7k00J27M1M2K25K25M20M19
275C6513P15P14O44O45N14L17O3j34l41o69j012j013j326j327j318j319j273r46r83r83p54
262B6727r50n84n84o04q00m96q23p49p49r15r15r36r35p40j066r93p96r27r27o21o20o78o78
249H641m36m37m26k30k30m26k15k16k27k28k05k06k05k05m0m0m0m0j33j33q0J16l9m0k7k7
233D226J01J01j53M3k42Q4p5p5j12Q5n1J46J39n7K50p7O4O4M3M4R8R9r8K30J28o7k3k3l2J63
215E023L27J30J90J90K76K76L00L00K88M84M37M36M36O33M02M01M75M76M51O48M76M76N96
201A4127M00L34L34M64K69L29L29J66J66J75L70J18M44K12K12M36K40K53K53J37J38K3K3j96
187A9756j97m54k58l92l92m49m50o15m18l05l04m88k92l53l53l53l54l29l29m24m25l75l75
173A1072m85m86k27m24n19n19l52l52k96k97l65l66k68p2k51k52k63o7p9k76j63L2j63L2Q4
159D678j13j4j5P3P3K3K4jkj93Kn1n2j98lj64j64l7l7k0j9N0N0k34R3K4K4L2L3k8k9O3j32
139C736n1n1k78M9J2J3poO4O3J31o6R4R4R4R4k0J76j1L16R6R6J63J63J68L64K91K91L04L03
121F685N25N25M77M76N68N68Q25Q26Q32J028J162J163J389J389J568J569J656J657J673J869
109B8430J538J734J427J428J293Q35R33O06M38M39M2M2K5K6j22j22R1R1o8J28K99K99L4j62
95C9704j3k08l55o83o86j014j148j344j472j471j585j586j586j389j549j549j235j236j391
83A8204j064q15j141q56q56o82o83q14l56o94m98m33m32l75l74l74l75k58k59k80k79M6k82
70F070p7p7j48J78j20j20m2m1j24j24j55j55j55j56j79j80j31j30r3r3n6n7J9j78j9j9r0r0
53C458J55J56N2N3MLj5j4j25P1j14j14q9r0k24k8k8k24j2j3k4k5L3L2L3L2J4J4L5L4k05J23
34B958L2L2l92j95l2l2j47L12J02N61N00J481K315J57l35O45K231K558J106L87O04O03L542
20A8993N177k854l443l63O19J055J055J47m43R92J581J058q37q63L80L29N26O43J102J200
8B6054J200J957L983O771J0236J3139J6604J8502J8830J7031J3565R219L399k625q968j3742
-1A35155j7601j8749j8749j6531j3851j0634p430m738l103j983j525j121j317j109j435j444
-11A3835j444j121j121q96q96o96n00l72l72l55j59j65j65P6l82l64l6o9o9k64k63L9j57k12
-25C872j7r0r0j31j31J6J6j24j25l0l0j48M8k5k5L5j61N9j36j1j1m4m3J19k08k4k4n3n4q2
-43B348J14k5k5%%m7J50k2k2k8k25J11q6N3N4m1m1j9j9M2M2j1l37J17q0j07Q9l4l4Q7Q8J49
-62B241J49q0J16Q8Q7L6L5k63O4j58j59j50j51j4k11j29O7q5q5O2O2L0j67K5K5l5l6M7M6K7
-80A484K6n4n5J4J5J4J5j3j3K40M37J241n24p90p0J55J55K01K00K26K25N25N24P29N34N94
-95F035N95R06R07J012J471J568J895J965J769J675J674J462J463J284J481J411J869K636
-106C3078L487M059N301O423P535Q451Q908Q883P903O440M412K323K96j004k115k933l653
-116I7794l871l969l823l627l155k305j161l12Q90J741K835L555L763L764K274K48j980m007
-127H8654n407n864n946n849n833n734n384m925m045l456k933k083j350q93l93O4J13L10n3
-138B8993J44K19J20j23p11r42j269j163p06l41n37j085j412j161r64r65p68n61l65l79m77
-151A5547m52NJ79N06P11P11O21K94J79J78K08K07N0N0J66O8q64j453j312j312j399o79l08
-165A1901j11N84J695K359J902J346J443R76o59j126n39l17RL26O53j49q67k59j763j640p90
-177A4974j98K59J94N21P50J208J064O07J193J193O78R0l56l56q02j128l69Q8L16N11J229
-190B1666J131K13p68r82r81q79q80l32l31k22J06q3q2M8M9l93j97m83q10o43o43m96j085
-203A2923q80q80n49l53N2j43L2K29Q1Q1K57K57k5k5j88j89j68j68j44l39n08l11k05k04l10
-218H323l09N1N1J12J12K22K7O9O9N7N7K1K1L4L3p0J25J5J5O6O6J64J65Q4Q5J33J34K08K08
-235A0348K45K45J283J086j046p20j18j19O5O6M9M9K04N31L006N87k859r63m16m16k48k48
-249A0611j61j61k02N18J378o50j348m98k73k73k82q5k43k42j94j93j11l07j96%k66p0j06
-262F646j07j78J9k35k36k10J16j17j16n5n4k38Q9j77j77k17k2M0M0n8n8m1k37j60J68p6k72
-278D077L5L5j94KN5N5j54j55J0Rr7r7j10Q7q0q0L1L0o1o2M9M9j10Q7j34O2p7p7m4m4j19K08
-297C186o2o2j00R6K7j69J02k25J43n3L7j59J19p8j72J54n4n3P7j20rqK5K6k4k3l6l5m8J48
-315B650q8q9Q4j13K4K4l7J59j26P1K01NJ86N13O11O12L06L06J50J001K484N035J659j415
-330A4213p39j51K9O18N8o62o29J137O373R970m605q985l935j645m81j54L91L91P14J694L505
-342A7107N140j154n143k676j565q77j467j368j042o41o40k64k64j03mK99J03K40q7J52J51
-355E897L34j24k70l69p8j76k92o19k22l20j86j85L9n8j47N0L1L2N6N6J66J66J85L81K70M67
-370E084M38O34P10Q08J000J000R93R94J088Q91R51O24O18N20P33M06O16N19O51O51P84P84
-383B1497J094J552J745J940K218K415K489K163J966J509J306Q48L03K05j12l09m16j005r48
-395D0460p52p27n32l17N32P66J092J297J297J121O63L64r3n76r03j205j400j709j513k049
-407C5816j952j988j889j493j296r63r63p41n45n88o86q34o37q75r73q14j009q44q45p65n69
-419A4547q88o92p56p56p44p44n05n04n33l38l75l75l27j30k30k31k6k22j98j98Kj94j2k09
-433E362j59j59%Jk86M2j70K6o4o4j5j5p6p6L2j64o6o7Q3j13L8j58j40N6j7j8l9m0m0l9MM
-452C663MNl3l2l2l2q8q7n9K68q7q7j7j8kkj12Q3K1K0q2q2QPPPk3k2j1j0o9J28l2l2k9l0R3
-474C204j03j18P8m5m5J2J2J2J2rj0rrn6n5OPo2J35k4k21J52m5N3N4k4k3j25j25r4J03O2O2
-494B762k09J17j36J91p4p5j27O9J21p4l3l4j2j2K5K5L5j61J1J0j8J79j65j65k1J75J6J6p2
-511B364p3J11k16Q3Q3J3J3JKJJq4q5J73k3NMj80J48j17P9L8L8p7p7K5K5R1j05OOk6k6n5J41
-532B307l9l9Q3j13L0L0L8L8j50J76m3m4o6J31P8k50J76k1j10j11P4P3K5K4q2q1K0K17q1q1
-550B209J89pl2l2J16q1p7p7J57J56m1m1k9k9q3J13R2k34J11q5j31J97m4m3k4k3J7J6m5m4
-568B171J31o5mlm7m7LKN6N5K6K7k62O4M4M4n8n7P7k50J05J05p9p9opJ05r2Q2Q2j27P0j09
-588A957Q7j1J86j85J2r9R7j6j6J07r0M9M8j3j3p4p4J35o2k4k4P4P4j30O7n7n6J10q6K4K5
-606B022MMJ38j88O9P0j72K4M6j51L4L3n3J44J68j58o4o4J24p3m7m8L8L9l6l5J3J4P2P2p1
-625A968p1j07K20q6J10N2j45p0p1K3K3p5p5J63J63p8p8J03r4mmJ57j71J4J3m1m1K1K0j22
-643A717P5J72k3PQO5O5N68J11n76j18q0p9j12Q4m4m3Q7Q7N0L77M63l87l66m0klL2k94%%n2
-662A749J44o4o5RRN7N8k8k8P0P0o6o6l0k9J59l8l8l7R7j00J58l8o3k60M3K39k14J14R3R3
-680A998L8j58L0L0J49j78OOj5j4lkL3K29J30o5j12j13k6k7J08J09j1k06P0O9N7N7l6l7n0
-699B066J47LLQ9j07j29O8M3M4mmR5R4ppj67L0O5O5P8P7o3o4L5L4N7N7j03R4O9O9L3L2j0j0
-719B772Q7Q8J7J7J27o9J03J03qpP7P8O6O6K04RJ06J07K73P7J99LJ12J12J97J98J15J16K79
-737E624K79J13J13M39K44L91J94L42L42K45K46L32L31M59K62M33K38M21M21L32L31L6L62
-750A2530J09J09K32r5J09k18m6m6k99K8k48k48k16m11l09l09j73l70j93l88k53k54l04n01
-765H236k79k80l04j08k80k80n2k48j37j37j19j18l02l02K6l02j9k16Q5j11j90j89R3j04k02
-780D161oj23j23j11Q5j88Qn3n4R2j04k68p2nnm1m2n3n3R0R0k5l52J14k13M5M4q6q6J31o5
-798B732n2n2J7J7Q2k44O4k63n9J38J52m5q5q5MMNMl0l0j8j9q1J15J7J7j55M1o9o8M5M5M6
-818B190M5o1o2R7r8M5M5j31j31O8O9L1L2j49M7k7k7J33o3o4o3Q8j07J5J5k5J72Qj89N1N1
-836B005j21P6m8m7J73k2J9K0l0k9o9J26j92Nq5q5R1R1J8J8K9L0q8J07klrrqrq8q7J0J1m0
-857A758m1J56j71n0J47L6L6k41Q5j3j3J81j6q1q2J30o7n5n5K4K4K4K3p1p1J37n9K6K6O2O3
-876A852p1p0p0p0P8P8J6J7k03J23k3k3R6j00l8J57j82J3J00k28Q5Q5j8j7m0m0J0RJ5J5J38
-894A694n9j31O6MLk5J71k37Q9JKN0j45M9M9l3l2r0J06RQj09Q8Q7j09R0Q9j02j03R5R4j18
-913A551j17L6L6m5m6K0K0K0K0N6N6k76N2L7L7k4k4Q4Q3o4o4LKJ5J4r2J03opj0j0J73j53k6
-933A454k7R3j05K14j13j21P5q7J09m9J46r6r6kkL7L6j2j2llo4o4J67k9J10q7l1l2K22j05
-952A523n6n6NNk7k8K2K1Q8Q8r2r1J6J7NMN6j41j41N6J6J7J10q6r2K35p6p6L1L1J41n6k4k5
-972A420P4j23M3M3KKj92J34m9m9O3O3KJ98k6k6p5J21m5m5J6J6PQk62J96M8j47rrN7N6r0r1
-992A331R8R8J27o9m9n0J19J19j64j64J91ml8l7j19K08j20j20J21k06Q9j08P6P7q2J14k21
-1009A217k5M8M9j31O5mmN7N7%%J%j6j5k8k8R5j01RRJ8J9PPlj98J69k7L8L9q4J12nno3o2m2
-1031A175J55P3j23J7J8m3m4m0m0P4P5MMMMjkn0n0O3O4r7J00p2p2K2K2Q2Q2k16J10l8l8j8
-1051A204j8o3o3K15J9j46J82j26P1noj08K19ok03RJ0nnM4M5MMj10j10Q9Q8J9J8N5k72J4K10
-1071A273o5o5M2M1j06R0qqr3J04K9L0J6j80p3K53n3n3O5j31J33o4M7M7r2J04l5l5j35J91
-1089A269m1m1N0M9k0k0o4J31p7J19j51M6J11k16J54j74P2P2ooJ66j61J1j86L9L9P5j21K42
-1106A361q4jj97J18J17j23P3j73J55m0l9L1L0l7l7M4M5k5k5q6J10L7L6o5o6K7K6l5l5j39
-1124A003J88LMk7k8Q3j14M9M9l2l3J48j80NMO1O1q7q6P6P5OOO1k66J43n3L3L3m1J56n4n3
-1144A193m2m2L3L2o1o2J94lq4J12m5m5l3l3M8M9l3l3N5N5n5J41m4m4k36R1J29j98j4j4K36
-1162A247r2k2k2K5K6j2j1j10Q5k4k5M7M7j01j00R4R4N7j39M0M0q3J13l4l5n1J45q0q1KJL8
-1181A079j59N4K49n4n4m2m3L0K9j54J72J3J2j6j6m3m4N4N5j1j2JJq2J15J6j80MMM0M1P0P0
-1201A199k16k0R9r8J36o1P3P3%%K5j70L8L8o0o0q0q0K45q1J64l3q6q7j19K08M1M1j13j14
-1219I02J31o5n2n3J39J38k29R8K16j11M0j55P3P3m9m9N6j40J9J9O3O2j00j01M6M6N9j38O2
-1236A000O2j10Q7l0l0l1J67n1n0J1J2j9j8m3J53Q7j09q5q4O1O2q6J11j02R4lmq5q5J44J43
-1255A169k1k1n7n8k8J68j50M5l8l9P2P2j18j19J56m1J%j3j2J8J7J03k23M9M9k0k0L4L3M7
-1273A055j50J18J17N3j44k1k1k1k1j15Q1l0k9O1O1J3J2N0N0j46N0j49M7L5L5N8j39k8k8J34
-1291I88J33o3k59K41M4j20P7j72K5R0R0k5k4K4K4o8o9O3j34q7K40n4n5Q3Q3o9o8k7J70j50
-1309I31M7o4o4L3L4J13q3k1k2K5K4K5K4kjkjkkjkK4K4q7J10j%L2L2j69J58k5k6m3m3m3m3
-1331H89MMM0M1J38n8m7m6M1M0p0J27j13j13J12J12QPn3n4L6j60M4M5k9J67j03R4l2l2k0k0
-1350I99K6K5k4k3o8o7J98j29N4N4N0j46J60l6n2n2POJ09k18P1P1L8L9L8j57J00J01k3k2Q8
-1369A217j08o3o2J71k6K0j77p4J22J3J3K6K5k4k4k5k4K8K8M0M1j02R5j26P0LMN6j39J02k24
-1387H76Q2Q2N7j39J18p9J37o0L8L8l8l9P2j24J5J4k43K15j45N1J53j74M7M7J4J4Q4j13J1
-1404A011J0p6J20j12Q4J15q1M1M2o1o1j1j2L1L2o3o3J72k4o1o1k4k5J56m1J30o6r1J06K6
-1422A143j69N5N5j99J28ppK7K6P6P6q2q1J76k1l5l5KJj1j0O3j34QK03N6j40q7J08J33o3J09
-1441A364q6q7J10j85J2M0M0q4J11KJm7m6L5L5J2J3O2O1j14j14N4N4N3j42j34J93p5p5K7K23
-1460A313k03qP5P4K9L0j67J60K2j74n6n5J25p1K7K7J59l8O9j28KJRJ0k34R4K4K4L2L2j7j7
-1479A170j1j2j1j2kkklL1L1q0J17l5l5k8k9P0k9p7J19m7N1m1N8p4K4k21J06J12q4M7M7q2
-1499A066q2r4r4J87rn2M6l2l3K07j20J7J8j01R6r9R8n5M3RRJ5J5k2k1mj01j1J86k9k9m7m7
-1518I30N1N1l7l8L0o9q5J10J54m3j09j10J65l2q5J10J04r2r1Op4J23n3n3N1N1R4mj57L9N0
-1537I87N0k20J07N2N2k5k6J0J0J1J0k7k7k6k7N0M9J9p9m9J48j28l0J01Ll4l4jjjjO4O4r9
-1557I52j00N5N5OOM8M7n0n0k3k3Q8Q7j74K2J20p7l6l6R8r8Q0j16N2N1K40k19n8n9N1N1q7
-1576I03J08j82J44P1j26J33o4o3o4L9L8n1J45k11J16q0J17N3j42P9P8n8n8j32O4J22p5J09
-1593A013q6m3m2N5N6j19P7P7j19M8M7p6p5J89oNNo5o5R4j02J4J5N1N1L6L5o2o3P0O9m1m1
-1612A002R3j04J05J05k6k7j37N9k0k0N4N4q6J10r8r8K5K4p3J23p0J25j31O4p7p8L3L2l4l3
-1630H96N2N2L2j64M5M5J7J7j42N3L6L6j73K4J55m1j15Q2j17P9j9j9K1K0p7J19r3J03l1l2
-1648H61j23P2L2L2R9r7J3J4J5J6r5J01J5J5m2m2J51j75RRl1l1Q4Q3n7n8o9p0J74k2j44J83
-1667I22l9l9r3J04M0j57LLQ9j06M1M0Q6j11J10q6p3p3R5R5Q6Q7r4r3n0m9j%M1M2o8J28q4
-1687G96q4J08J09qqo9o8J62l5j7j8J29o7l8l8nmPQj31O6L6L7ppK1j75P9P9J8J8l0l0n1n1
-1708G32J79j48Q4Q5j6j7K1K0j9k14J40J41n0n0n0n0M1M1MNr8R9j2j2j9j9O2O3j20j20K7K6
-1727G56%%K44q2r1J05k6k6r8r7K33r3j7j7M5M5L2L2mnj16Q1j53M4J40n6j5j5J2J2J1J2k7
-1746H66k7N5N5m4m3l9J57m9n0k4k5r4J02MMj0J86j48M7J%m9m8J16q0o7J28j74K1L8L7rj0
-1766H27n9n9P2P2J41j85N1N1o4o3J35o2j2j2R3j04m1m2J3J3O3O2qrN3j44O9O9QQk3k3r6J00
-1786H94L1j66OOO3O3J4j82j00K26j61L4N7N6m5m6N6N5j2Q6k9k25K3J20n1M7j7j15o8J27J1
-1805G58J0mnJ0J08L1j65jR6j86J41r9R8J5J5K7K7j1j2L2o7P5j22j20K07q9q9M3J42N7j40
-1823G82k4k3P8P8l7l7K4K3P9j17j7j16l5J60JKl0k9l2O7M0j57Q2Q2j2j2J4J5j58L9J07q9
-1842G48l4J61J0q8L4o4O5O5p5p6J98j29j05j04J28o7o8J29K2K3L4L5j25j25Q7Q8j5j5qrJ0
-1861G30J07M3j54j2j10J99j29M4M5k5k6M0L9L9L9q8q8j45J82j9J78j82J45k44K14k3k3L8
-1878H14L8j33O2J00r7J4J4O0j35k5k6P2P1l1l0p8J18j02R4q8q8J17J16k00m%%L1L2L2L1j1
-1897G68j1R9r7mnr0J06J43n3r1J06MLJ6J5o4o4M6j50O8O8n9n9ONOOM4M5M5M5j09j10NNQP
-1919G03nnQ8j08KKM5M5o6J31m8m8J4J3k9k9J56j72O6O6K1j74p9J17l4J62r3r3p7J20m6m5
-1938F00O9O9R3j04m2m2N3N3M0M1Mj93n7J38O0j36jjMK00k5k5llp3p3J65j63N8N8R9r7O3O2
-1958H91q6q5l7J59j08Q8KKj64L1Q1j15J3J4J61l6l2l3m4m5l1l0R6R6p0J27j06Q9Q0j16m2
-1977G50m3M8M8k17J10L0L1J4J5j70K7J81j45P7P6j36O0JJJ3J3j9j9k0j9K8K8k1k1J2J2N3
-1996G98j44k6J69m7m7M0j55J7J6l2J65l6J61k55P3J05r1j61L4L9L9j36O0J75k2k7k7M3M3
-2013G71k3k4j33O2l0l0r2J04J75k1P3k54Q7Q7j58L8P2P2r6J01j01R5lln7n8K3K4J2J1q6J09
-2032G47j08Q9j70K7O5O5j56J71m5m5J34o2k1k2J5J5qpNNj02R4O5O5N5N5k35l9j7j7M5M4O
-2052G13Ok3k3j30J97q5J11q7J09q3q4p9K48M0j57r4J02m1m2J75j53J42n5KJKJl5J61J4j83
-2070F70P2P3q7q7l7l7P7P8MMJ6J7r7R9o0o0ooL1L1J27o9j06j06J14J13l3l3K0K1K1K1n7n6
-2090F72K5K5m2m2M0M0k6k6j36O0j4j5J82j45J11J11j17P9o0n9j08Q8P1P2j90OM6M6m0m0J5
-2109F29J5j08Q9R4j01r0J07K4K4L6L7onM3M4j08j07j40J87Q0j16J25p2N2N1n9o0m6m7J61
-2127G33l4K6K7J4J4o6o5M5j52L2L1jjK17j11l7l7P3j23L6L6kjR6R6q2q3J6J6rrrrK6K6M6
-2148G75M6j53J74P2j24j26K02r3r2n7n7p8K50M0L9j48M8o9o9pqO7O6J7J7o2o1M9M8j07Q9
-2167F88J6J5P6j21j0j0K7K7K6K7j00j00J82j45J04J04j00j00J63j65l0k9O5O5j44N3M3M3
-2183F70PPJ8J8l1l1J0J1l8l8P6P6r9j00K29L2q6q6K6K6K6K6m0l9l9m0J0J0lJ94m3m2l0l0
-2204F57j6j5J3J3J15k13O9P0MNr4J02j12Q5j4j4J6J7j67J60l1l0k2k2K05J0L4L4j72K3r8
-2222F12r9J34o2M8M9ppR1j05J29o8n5n6k6J69l9l9J8J8r2J04j%q6J10j35O2k5k4k3J72l5
-2241G32l6m8m7JJN8N7m0m1O6O5m4m5M6j49RRJ7J7r4J03j%J83j44P9j19Q3j14kkj4j3J36J36
-2262H45j38N9p3p2L8L8m1m1m1m1R4R4j7j7R8r9J1J1o8o8J7J7J74k3j09Q8j70K6R1R2o1o1
-2281F53J7J7R7k29N3N2K8K8j31O5l9l8J82j3k3k2j44N1O0N9k6k6PPPPj2j1R9r7NNppN0N0
-2303G74j26j26Q1j15R4R3n1n2J57l9J5J6J6J6j38N9L4L4J0j87J32o3J3J4J12q5K4K3j11Q5
-2320G09N0j47k3k4P7P8K3j72M5M4o6o6K6K5K6K5M0M0j44J83l2l3J%j40N6o7o7J74k1J00r5
-2340F25J3J3j22P5J08q8L4L5O3O3j13j13J99Ko3o3O5j30j31O6Q6Q7%Jn0n1M8M8m2m3n4J42
-2359G10r0r0J92j36J25p1l0J66k40m4J32o4J04J03ppj7j8j80J46j27K00o2o2l5l5O3O3o3
-2376F26o3M8M7o9J28O5j30Q6j10L6L7N1N1k22k7P3P3%jo5J32p7p8KJL7L8Mj92J92mM9M8k46
-2396E40Q1N0N1Q3Q3k28l2R8R9j92MN3j44M4M4L2L2k7k6K2K3p0p1J34o2J92j35L7L7KLj57
-2415F00L9ppN5N4l0l0R6R7k23k6J21p5rrO0O0m1m1m0m1Q4Q5j7j7n6J41j8j8o5o5L0K9q5J12
-2436G43J35j91M4M4k6k5J4J5J4J4j7j8L1L1k4k4K5K5PQnnJ09q8K3K3j3j2j3j2R5R6q4q4j7
-2457H38j6R8R7rrj20P6K0K0R4j02J9J9m2m3L0L0j8j9L7L7L7L7n7n8N7N7l2l2R1j06j26O9
-2477I74n3n3P6P7J5J5O9j28j8j7l5l5N3N3j04nJ05r2NJ03j24P2n4n5p7J19%r9J35o2o0L7
-2496H37r7JJ92mJ6j80j4Q4p7p8J07r0Q8j0j20P7l9m0N0N0m3m4J91mj52M4J5J4j26P0p0K9
-2515F77j18P8j7Q1m3m4P1P1R0rj79J7LLP5j21M5n4K0J9m9J48k8k9n9n9l2O6J10q7Q2j14j3
-2534F01J84l7l8r3NJ00r6n5M2K37r0k51P5n7J39O8l1j11Q5q1J8m0N8O4j31P9j8J65j61J9
-2552F49J16j71K5m4J51j18P8P3j23M8M8o2o2L6L6j0j1j21P5J8J8L0L0o2o1L7L6J4J4O3O4
-2571H14j3j3p4J22q1q1k0k0L2L1p8J17n4n5N6N7OPm2J54j47N0J%K6K6p2p3QPk9l0o4J32L4
-2592G34j62L0L0l2l1Q1Q2r5r4J29o7M4M4k8k7j6j5q4J11JJJ8J7J7J7n6n7M2M2n3n2p7J20
-2611F14O2j34R9R9j64L3RQN1j44O3O4k2k3j32O3%jO0O1n9n9J05J05k2k2l5l4M5j50QRQ7Q8
-2632G32j1j1o2o3J34o2J12q4j45N1LLJ99j28o1o1k9J67l6l6P4P4m9n0r8R7j6J79j6j7LLL
-2651G99Lp9p8K0J9k3k3k4k3J5J5LLJ44n2N8N9n1n0M8M8m8m8o1o0J00r6r6J01k3k2J00r6K2
-2672F04K2j01R5N9N8j25P0j40N5O8O7j38N7j39J89l1l1J01r6jkk5k6Q0j17M3M2m6m6n9J38
-2690F25J7J7o9o9N7N7j39N6p4J22k5k5k2k3m6J49J24p3O2O2j28O8m3m2J2J2K5K4j93LrrJ21
-2710F24J22p1p0P4j23L7L7J6J6Kr6j06R1J58j69%jN5N5R0pk22k6J01r5J10J10q3q2L8L8m4
-2729E79N5Q9j07k99J58J35o3N5j41J04J04k8k8m0m0J68k8r8R8j42N5J03r2Qj87l2J65J25
-2745F76p1o2o3O0N9k2k2m6m7L5L6L2L1n6n6J16J8j32O5J25p0j7j7m0J57o8o8K5K6M8j48R2
-2765E96pL7L7NNp6p6K0K1M9M9J33j95m5J51L8n9m2N7p1K6j6j6n0M8J03r3m7m7j0j0J9K0L1
-2785E85L2r9R6l4l4J95j32j0rO8j29N1N2M3j53OOP6P6k6k6J45j82JKp4p4j7J80P1j25j66
-2804C95J62m4K84j25j25l2l2N0N0m8m7L4L4NMQ6Q7m5m5l3l2q2J15j80J47p1p2J17J16N0j46
-2822E77J4J3K2K2r3r2Q7Q7Q3j13l1l2j5j5J27j99J10J11q9J06j87J39j6j6J28o9r2J04q0
-2840E91q0J39n7J6J7j03R3Q0j15R9r7o0J36m2m2Q0j16M4M3L1L2j8j8m7J50j07j06O4O5j47
-2857E25M9O5O5r7R8j1j2k4k3K5K5L2L2p0o9n6J41N8j37n2n3O2O2q0J17OPr1r1K4K4l3l3J60
-2878F45l7l4l4LLL8L7J6J7P4k53J02r3m1J56K0K1P0j26j6j6MNm5m4O9O8K0j76J58l9K3j73
-2897D22K2K2J20p6M1M2j62L3M6M6N8N8p2p1k3k2P4P5qpj6j6l3J64j42N4m3m4O9O8o6o6m7
-2917E00J49j0j0m5m4j02K25j28O9k1k2L4L3j26P0l4l4O0O0K2K2j62J65r3r4P4P4m1m1PQQ7
-2936F52Q8k44Q3K5K5J47j79j9j9n2n1J55m1K0K0k7k8K1K2m1m1o9J27jkJ0J1J7J8r3J03L0
-2955F67L0J3J3j96J31j14j14J92mq6J11m2m1J9K0jjr5r4K17K2j26P0k7k8O7O6m6m6L5L6J
-2974F49KJ4J4j27O9m9J46nk02L5L6j7j6P8P8j24P3K3K4j23P3l8l7LKJ5J5j09Q7l5l5J23p3
-2994E69L7L8K4K5J39j87j02R4l6l7Q4Q4o4o4m2m2j3j4K37r0n4n3J7J7MNN6j40J74k2j44N1
-3013E51M4M3L4L3p7J20n2n1l9l9O1O2j15j14J77j8ooL5L4p5p6J27p0n7n7M4M4o6J30k7k8
-3032E66k7k7J11q4J36o0RJ0j01R5j11Q4J70j56K0K0o1o2J42n3m2m2Q4Q4p9q0O8O7j9j8o4
-3051E80J32p5p6j9k0K10J3k57P0K5K4J55m2r1J06l1l0j8j9n6n6K9K9P1j26J03J03j41J86
-3068G79j29O7J13k14nnq8J09M8M7j01j00O2O3qqk1k0P7j18J02r4J14J13n0m9j45N1K7K7O8
-3086G12j29j41J87j20P7Q5j11J55m1m1m2KKJKkkkkK0J9l0k9O2O2j58L8Q9j06J6J7MMrqJ02
-3108F83r4K9K8j05R0j9k0LKK4K3k51P6J66l0L8L9l6l5J22p5j28j28J31J30l2l3k7k6l9l9
-3126D67J90oPOl0k9j7j7r8R8K5K4K8j69M0M0N7N7j07j06P1P1R1k36J5J4M4M3qpk0j9O9j27
-3147D61R4R4j3J84k01nQQK0K0k4k4j35O2RQRQQ3j14mlO4O4N2N1J6j80M1M0n1J44j29j29P9
-3167F07P9j41N4P8j18N4N4o6o5J43n4O6O5k21k4L2L2QPj34O1N0M9o2o3L5L5K9K9M1j54K8
-3187E34K9MMJ08q9L4j63O0O0kjQPj02R3l4l4k2k2O4O4m6J49l5l6k3k3m2m1k1k1j01K27n5
-3207E32n6K1K0QQR3j04PPQ3Q4q1q0L1L0k03J24M4M4l5l4p2p2K5K6N7N8m1m1O4O3j69J58l7
-3227E62l6M5j51R4R4j7j6n7n6J07J07p2p2L8j58R1R1opj10Q7l6l6J54m2m2m2P7j18Q9R0k6
-3246F26k7P1P2m4m5k27R8m4m4N4N4J49j78NOK1K2o4o4o3J32K3K2K1K2j75J52R5j02k0j9O5
-3265E94O5J1j84Q0Q0q3q3l6J61m8m7J1J2l7l7Q2Q2r3r4J62l5j45N2J33o3l9l8O9P0k9k9k9
-3284E15k8O9P0n8n7K8K8N6j40J9J9N2N2m6m6k4k4P3P4m3m2N5N6j2j2j23P4p7p8Q6Q6O1j35
-3304E28Q6j10M7M7M7j49M1M1K9K8n6n7O5j30m0J55o5o5N9O0k7k7r5J01l0l0K45q3j3j3l5
-3322E54l6l6l5R0R1j68K9l5l5R1R2j36j36K40M3k20J06Q9R0n2n2l9m0o5J31QQQ0j17OOn5
-3341D97J41j29O7JJl6l6RRJ93j34k0k0m0m1j2j2J11q5m4J53N9N9k32K25L8k90K1K1%JppJ16
-3362E77q0n3J43K0K0L6L6k02nJ12q5j46J80N3N3o1o1j08Q8N9O0m1m1n3n3J17q0J8J8J29o8
-3380E82Q4j13j08Q9r6J01k5k5j3j2N9O0n5n5QQr3K33m0m1pqq1J16j06R1K0K1O2j35ppO3O2
-3400F32n7n8p4J22k3J73l9m0r0r1Q9Q9m6m7KKopk0j9O4j33J38n9o2o1P3P4p2p1J53m3R7R8
-3421F88j27j28P0P0j2j1l6l6l5l6M1M1J02r4P0O9m5m5o7J30l0k9rrrrK4K5l7l6J12q5k3k3
-3441D71k5k5N7N6l7l8R7R8k38Q9K0J9K0J9PQk96K94kjQj88J79j7m6m7l8l8n5K71k7k6K9L0
-3461F28qk03R8R9o1o1L4L4J45n2q9r0O6O6j30J96o9o9LKJ26p1j01R6p6p6j1j0m0J57n7n8
-3480D18J34J35j21j22n1n2K25K9j18P8J0J1K3K3L4L4j13j13M2M2k7k7l0J66KLk39K19k34
-3498C81R2R2j05P5P5l6l6J3J3QRpk04K03Pk14J13J37j90R5R6l8l7k6k5l0J65j04j04J61l5
-3516E44m0m0L6L6j23P3O2O3m0l9llM6M6l6l7r8R9J5J6k2k1j3j3Q4j11J29o8R2R2k54n9J63
-3536E76j65M5M5K5K4l9l9J0J0j7j8J9K0Q2j13J56m0klj4j5p7p8J6J6pJ89Rj87LLJ71k5j53
-3556D27J73l4l5Q9j08O5j32k8k8M2M2M1M0q1J14J08q8m7m7K7K8q2J13o3o3J74k3m9m9R8r8
-3575E26j2j3P8P7L4j62j5j5J27o8j9j9J13q2k1k1J9J9l1l0J0J0J1J0J2J2j10Q6N7j38Q7Q6
-3594F18k23J04K2K2j69J58q7J08k8k8k8k8J16q1o8J28q5J11J3J2noq7q7M8M9M9M8k7k8k8
-3612E13k8L4L3j50J77k1k1%%RRRRN0N1j09Q8j4j4o3o3j2k10J80j7O4j31J26J26j70K5l5l5
-3632D10P8P8mmk6k6k7k6J02J01J10q7j72K3j07R0Q7j09J3J4J9J9J9J9l0k9m9n0K33r5Q6j11
-3651E49QPj15Q2L0K9p2p2L3L3L3L3k0k0l3l2J06q9J31o5l0l0J42j85K5K4n7J39l5l4Q8j08
-3670D95P8P8k21J07j23P4R5j02O7O6j25j25J11J12j5j6K6j71J12q5q0J16kJ93l9l9k7k7j0
-3687E23j0j0j0P4P4n3n3O1j35R0Q9J2J2l7l7k8k7K2K1l9m0RJ0K0K1k9k9K3K2j4j5r7R9k7
-3707D92J68r8R8P4j23q3J12rj0o2o2j2J83q0J16j42N5k4k4k4k4J33o3Q8j09j03R4J74k1j48
-3725E66M8j77J50J6J6M9M9j25P1K1K2J08k20m7m8K03PLLklkkpqNOj15Q2O9j27J06r0O8O9
-3746G64j24P2j00R7j1j2m8m8QQK54k05J76k1K5K4j62L3N1N0l5J61KKj10j11J6J7m1J56l6
-3765H52l7K9L0o9J27j20P7rj0k9J66j36O1o5o5O2O2j6j6L3L3lmK6j71O1O1o2J35K4K5R8R8
-3784A248k13j6K0K0qrk1k1R1j05J16q0O9P0J39j88j11Q5j57M0N5N4m4J52n2n2J40n6J2j83
-3802I95mmJ9K0J9J9J04J04j22j21J12q4k4k3K5K4K5K4k0j9k0j9OPj04R3j6j6N7j38J23J23
-3821A165j14j14Q8j08O4O4j61L5nop8K48k00J26m1m1j31O5J2J3L6L7j57L9kkO0j36Q9Q9r4
-3840H40r3J51m4J2j85k9J67R0j07J6J6n6n5K6K6J0J0J09q8M6j50J07q9P3P2j19j20K6K5J3
-3858G00J4J03r3L0L0q4J13J4q3l9O0kjN3N4j78J9L2o6P7k0j54J73p8K0k1j19J01r4K6K7j26
-3877D88K00O8l0P4j23l2l2J02J03k04k03J08J07mmmmL3L3j6j6j9j9N6N7K2p5p0J27j88RJ79
-3896G23j6j77J9J2q5K20j07m6J51q0j77R4j02n4J42O8k9L7o2j22P4M7M7N9O0lkl7O1j54J74
-3914G35j7j6O9j26o5L4p6K3o0J35J22K4k52P5K4j73J08J0j13Q4o1J34j6j7mmJ1J0J1J0j4
-3933F05j4j4j4L7L6p3J22o5o5mnP7P7j81J5k1k1p9K48L5L6q0p9r3J04NNn5J41n2n1o0o1N4
-3953E10N4L2L3j7j6J3J3J3J3n2n1j33J94J4j82R5R6j4j4j45N1J26k00J23J22j16Q0l1l1k6
-3971E54k7j00R6R2j05J8J8P3P3m1m1j4j4k6k6J05r1l0l0PQmnJ34o1O1O0j52M3M8M8klM7M7
-3992G60j03j03l4l3J47m9r8R9j3j2J%p2p3M2M2M3M4l9l9O3O2j70J57m2m1rrr0J06J06r1R9
-4011F51R8j26j26J06J05j06j07Q8Q8k7k6ppqpP3P4j64L2Q9j06LMJ37n9M7j49r5r4K11j15
-4030D77J58l9O0j37J76j51K0K1pqR1j06O3j33J4J4J9J9L1L1r3J03qpp5p6M0L9j6j6J11J11
-4049G26j40N6o6o6J39n7o1o1J19J19r3r3O8O8m6m7rj0m7m6r5J02J75j52k0j9K9L0J21p5k6
-4067E23k6J19p7L4L3M6M7o8o8m1m1M1M1n7n8P0O9j45N1J77j8j90PO4O5j5j4j4j4RRJ20p7
-4087F02l5l4j57L8Q8Q8O0j37j19P7O5O5q7J08L2k96l6J60j9k0N9N9l9l9L9L8N1j45J9K0m3
-4106D62m2J12J12n1n2K3K3K3K4j13j13J73k3j18P9MNn5n4J29j98Q2Q1m9J46j04j04OOJ9J8
-4124D51J29o7m3m3M3M3m5m5J07J06l4k30N3K48Pj89L2L2o8o7L1L0L9L9L9L9n0m9n0m9O9O9
-4143E77m2J55k7k7k7k7J55m1j60j60J7J7J7J7PPJ91j36JJj30O6N8N8k8k8n4n4N7N6l0J67
-4162F53j52M4L5L4n1n2j7j6J96j32k55K03p6J21j55M1J51m5j06j06R8R9Q3j14llK4K4k5k5
-4180D73k9k8P0P0l1l1j8j9r2J04j17Q0R8R9j84J43L0j66KJN3j42Q6Q6k17J09K4K4mmmmk0
-4200D42j9J7J8N9j37K56p2n0n0k1k2PQN6N6l8l8P3j24K2K2lkJ62l5q3J13j28j28J14J13q9
-4219D99q9P5P4MMl3l3j21P5J4J4J7J7j87J40J43j84%jK01j26N8N8m3m2m2m3O7O6j42N5j1
-4238D84j0r6J01q2J14O6O5j12j12L8L9O5j32q2J14qqJ6J7m6J51j69K8R5R6j54M2j38N9N8
-4256D99N9m1m0K78j79j94KK7K7j5j5lll1J65j53M2L0L1N4N5j71K5j71J56J2J1p8J18k9k9
-4274D39M4j52J0J0j4J82P5P5k69J90q2q1J92j35j29O7j9L08p2p3o5o5M3j53N5N5J2J2J2J2
-4292D84rqrroppoM2M3j21j20J18J18O5j31M2M2M2j54N0N0o0o0M4M5n4n4L7L6L6L7k2k1j32
-4313C41O5K7K8M0M0l2l1k0j9r4J02o9J27ppr2r2R8R9o5o5klJ0J0n4J43K0K0P3j23j%q9J08
-4334D86klo7o7R7R6n3n4J18k09J57m0q5K43j62j61Q8Q8m9m9o2J35QRQ3j14o8o8J04J04j50
-4352C53J76pqj7j8J66j61k9k8M8M9m3m2OPn2n2M6M7L3L4o5o4k8k8P0P1m5m5L22j34j05R2
-4372E49j57L8L7L6m9m9P6P6k1k2m5m4J02r3R0j06M1M1j0j1j0j1k8k8Q3Q2q3J13r5r6RRlJ92
-4392F13n6n7n6n7K8j69oJ91J03J02j71K6L1j65O8O8j11Q5k5k5M1M0K8K9j0k06LKR3R2j16
-4411D13Q0nnOPp9p8J94jj6j7k8k9N5N6m3m3n9n9L9L9M8M8j84J42r2r2R2R2n5n5o8J29n5n4
-4432C23J17p9O4O5l3l3r5J01rrL4L5j98J29J12J12j41N6q5q5J3J4J59l7k5k4k3k3k2k3L8
-4450D28L7o0o0P3P4J2J2k9k24O1O2l8J59n0m9k8k7Q3Q3j26P1Q3j13o6J31nmP7j19qqj%j11
-4470C20Q6O1O1j3j2m8J48l6k31K23j04J8J9r3r3J81j5n1n1J01J00m5m4j55M1L1L1M3M4l0
-4488D87l0Q1j16M6M6L3L4r2r2P2P1qqj18P7rj0LKOOONpoN4N5k22k5K16K0r7R9K6K6m9m8m9
-4511D85m9J4J4J12q5R6j01klK8K8M1M0j93MO9O9o9J27q1q1K9K9k4k20O2O2O2j34J07J07o8
-4530D75o9mmK25K9j94J32o3o3k4k3J84j1r3r3n9J38P0k7J37n8Jj96K02j26j9j9MK00p0K7
-4548F09lll7J60k6k6L2J31k48n2J6J6k1k1J6J6O5O4j05j06K1K1J82j46Q7j0l0j28O3l4JR9
-4568F03m5m4L8L8M4M5n1M7j99mL6L6%jM8M9n4n4p2J24n9J36J0j86q7J10n6M1O0O0j03R4k3
-4587E81j21O5j30Q4j12PQM4M4O0N9j27P0r0QKLJ10q5J60j67L2L2OOK6p2N7j39JJ96j30O7
-4607E55N3j44K9K8jjjjN8N8j02j02K12J5j10j2PPj10Q7P5j20m8J49o3J33j25j25J17q0Q0
-4625E18Q0m9m8JJM8M8j4l40J28J29L8L9j50M7j25P1K5K4j1j2L2L2J34j93K6K7OOk1k1k0k1
-4645D35R1R2n6n6m3m4L8L8rj0J12q3r8R9k4k4N5N6j56L9r1J05J17p9KJo0o0J52J52j39N8
-4664F10k1k1n7n8K5K5q5J11k7k7N9j37l1J65o8J28j06j05J63l2j%L6L6o2o1N3N3PPj04R3
-4683E68o9o8k0k0J03r3P9j18MNJ02r3K6K5J24p2k1k2l4l4M4M4l8l8Q3Q2o5o4nmJ06r1l5l6
-4703C55Q7Q7j33J93m0m0k7k7k7k7J5J6O5O5n4n4o6o6J97%j02j01J36J37m3m3j8j9M3M3j49
-4722D03M7J8J9n8n9MLJ42j85J1J1j1J84j9k0Q5j12J1J1j08Q9l4l4J29o7onK7K7J37n9r6r6
-4742C89J70j58q4J11R1j05J8J9POn7n8N7N6nonnj1j0J49m8m3m4ppm1m2M0M0L8L7n7n6J81
-4762E60j5r6r7J28o8n6J40j12Q5k5k6J08q9J8j78L9L9P6P6p8p7P0P0K5K4lmk12J16L4L3N0
-4782E55j46J4J3m5m5J46m9O1O1l3l3r3r4N3N3p8p7K00Mk00J26jJ96j86j87K96j62ONn2J44
-4800D52p7p8K01j27O7O7K6K6K1l06N7N8M1M2J02r3j5j5k7k7ppO3O3j94J33jkm2m3P2P2m2
-4820D60m1J9K0q1J14J27o9j37N8j33j34L8K33lmJ02r4n4n3o8J28J29o8qpl2l2J08q8K2K2
-4838D74n1n1J08q8KLK6K7R4j02QRn7n7K9K9J37o0j09Q8LKq3J14j02R5j63L4N1N1k2k2p1J25
-4858D71P6j21K3K2q8q7M0M1M1M1l5l5JKJ58l9k6k6k3k2l5J61o0n9KJl0l0OPJ41n5l0l0m6
-4879C57J51n8n8N9N8l9m0opppo2o3J35o3J51m6n8n8R5j01lkJ78j7nnl6l6l6l6J7J6R8r8K50
-4901F18k07j2j1o3o3Q9Q8R2j05J16q0l2l2l1l2m7J49k2k3J49m8k3k3j02R3M5j52N3N3N3N3
-4919E43j29O6O6j29K2K2j00R6K2K2M7j49N9O0n1n1jkM7M7o0o0k4k4J04r3J7J7L0L1q0J16
-4938D81o8o8J08J08p9q0jkJ68j59q6J11Q3Q3j13Q3n5n6k03K55l4l4ooopn5n6J12J13l9l9
-4957D53j52M4R7R7l0l0j7j8j31O5MMO6O6J07k19j31J95J02r4l4l5n9J38n0n0n0J47NNk28
-4976B67R9J00r7j6j5L0L0q1J16k8k7J56m0j63L3P4P3j3j3j24P3P3P4p8p8J0J0j74J53m6m6
-4994C32Q5j12O0N9N9j37Q8Q7j62L4J20p6klNMNML9L8m3m4K5K4P3k53LJ99m6m6PQPQj8j8R6
-5016E09R7j01j01J03r3j11Q4K4K4j52M4K8K8J97j29m8m8m4J52m0m1mnL2L3J03r2J8J8n1n0
-5035C84m7J50p0p0J47m9m0J57kj99OPL1L1P8j18Q6Q6j79J7L4L3p7J20m0m0m0l9P4P5k2k2
-5054D62Q8j08m8m7N4N5k0j9j9j9P3P2p4p4QRQRooJ04r2ONn6n6K1K0K1K0M7M6m8m8j82J46
-5075C52M3M3l1l0J62l5j41j41J13J13Q4j13J21p5j02R5k8k8K0J9l0l0k4k4R0R1j7j7R4j03
-5093D71K0K0m1m2l2l2NNJ25p2j20P5M2M3k8k7J6J7J6J6p7p8L7L7L1L1j53J75n3n3P8j18K8
-5113C62K9O5O5k9l0r9j00K32r6J17p9J2J3Q2Q2q1q1K2K1j59J67k9k8M8j47J2J2%%%%k9l0
-5133C24j%K04j22k0k0RQN8N8q1q1l1l2P2P3J01r5o5o4K5K6J49m7n1n2l9m0J07J07K4K5o2
-5152D67o1q3J13LLLLJ5J6j14Q3k8k8j2j1r8K30o3o3j03R2j0rN1N2r9j00O4O4n2n2O6O6j09
-5173B96K18p7J20k1k0j64J64k15K43POr8r7JJJ5J5P7j20L7L7k5k5RRn2J44l3l3k0k1J%J12
-5193D91q6l2l2n7J40n7n7O6O6q9J07j6j6J2j85J02J02j33O4j21P6J12q5L8L8j6j6R4j02l3
-5211C75l3j30J96L1L2N2j44J19p7o8J27j55J72Q5k41J9J8J09q8K0K0j02R4M5M4m1m1m0l9
-5228C59p3J24J24k03J32o5j82K75j06R1l4l5k2k2L7L8j1j1M1M1o9p0M6j52J11J10K5j71J47
-5245D75m9nmk9J67K2K2p6p6P5j21k3k3J06r0r1J06M3M4n5J41o2o2l8l7l6J59J%n6n6L0L0
-5265D32J06r0K0K0l4l4j45N2L4L4j4j5J52m4P8j18n6n5R5R6m4m3l2l1j00R6R7j00L3L2q9
-5283C33J06N6N5n1k47J15J15j80J47p1p1N9O0k0J76n3k49K9K9J7J8M8M9m9n0k5k6L6L5q7
-5301C04J10jjK4K5l6l7J18p9n3n4j9J79n1k47J37J37l9l8R0R1p3p3L3L4o5o5L4L3o4o5qq
-5321B73K0K1K32r5j92J34M6M7P9j17k4k4J2J3p3p3q5J10N1N0J00R9m2k39L6L5llllj7j7j7
-5341C31j7J6J6J7J6nnnnooM3M3K9L0o8o9M6M5n2J43j24P2k6k6j5j5j5j5POj4j4J80j47j2
-5362C79j2q7q7L2K27J2J1p4p4L0L0K9L0L4L4p6p7Q9j07J14q3K5K4J2J3poj8j9L9j57O4O4
-5382D08j63L4P5P5P2j24L6L5L4L3llj55M1J28k00J8K14j90No9p0J39n7J87rp4p5J5J4R7j00
-5401C68j35J91j89J39k7k8opP9P9j9j9l5l4O4O3kjj86J41qqqrJ46j82J12q4mlj7J80k03p
-5421C41N9N8j3j4o2o3J0J0J0J0o3o2J01J01m0m0M6M6J09q7o2o3n4J41p9J18qrJ03r4N0j46
-5440C54N0N1m6m5MMM1M1j19P8M6M7l9m0JJK1K1j80J47l7l7L4L3M6M6j95%q5J11J05r1M4M3
-5460D55j46N1n6J40K9K9j92J35l1l0L9M0o2o2M0M0j69J58k5k6J5J5L6L6j33J95j37j36R9
-5478C47J00m8m8Q9Q8k6k6PPj20j20K22K6o5o4l7J58jjkln1n2M7M7j46N1m1m1r0J06Q7Q7m8
-5498D39m8onnnJJJ11q5mnL2L2qqpql0l0Q0j16K0K0J19p9K8K8k1k1j00R5o4o4L9L9N2N1q6
-5521C82J10jjl5l6P5j21l0k9J17p8N6N7j15Q1j4j3kkM6M5lmp2p2M2M2M8M7q8q8J62j65j8
-5541C23j9l1J66r3r2M6M5N8N8j53M2K6K7j26P0M1M2mmm1m1l5J61l0l1MNO5j31LKj0j0J2J2
-5562C57J2J2L4L5k7k7N3j42Q2Q2J9J9j08j08J64l2l6l7opONj37O0Q3Q4N2j44O9K64j31j32
-5581D18j36J91l9k36RRO9O8R6r9M5M6lmn7J39n2n3o1o1J06J07l0k26J18J17r3K33j9k16n8
-5599C28n8K4K3r4J01J5K12m9k46P7P8J3j83P4P4o3o4K18j08L3L2l7l7LLJ5J5j29O7N5N5n2
-5618C95n3n3n3J22J22n4n4J25p1P6P6L2j64j64L2P2P2p9p9R7R8k62O5J32o4L8L8j47J80m
-5636D71mJ6J5q2q2J2J3P4j22POnoL9L8L9L8n3n3L3L2N8j39Q1j14Q1Q2k9k9k6k5K3K3nnnn
-5658C92M7M7n1n1N5N4o3o4J63j64K0K0K9L0M1j54R7R7p9p9N7N8j51M6K1K1J07k20J35o0N5
-5677D56j42l7J59j2j2l5l5J49j78K8K7noJ31o5k12K45j8j8J0J1r5r4J75j51J08q8K14j13
-5694C97j98K60j9j8qqk1k0P1j25j86K71J43n4o6o6n6J39o9o9L7L8j2j2O3O2JKK3j72M8M8
-5713D24j06R0m1m0J73j53L1L1m2m2o2o2K68o0l8l9K8K8k1k2RQK1K1r2J04j16Q0K2K3L5L4
-5732D94n4n5n5n5RRmmK12J5l8l8o8o9L8K34k7k23J08q8qqq2J14RJ0j6j5q3J14LLmnQQp2J24
-5755D41q4q4L4L5L4L5k9k9k9k8L7L8j46J80rrr9R7l2l2N8N8P8k50L3L2J8J7m4J52n0n0J22
-5775D95p5N2N2j68K7r6r6K52p6J22p3nmJ43j84j%M4M4O4k62J23J24o1o0K7K7K7j70J24p2
-5793C44Q7j09PQj15Q1j2j3M8M9n8n8J50m5%%Q7j10J19p7K1K2j2j1J72j54K1K1j23P4O4j32
-5812C46j0j0Q3Q4q1q0O3O3O2O3j78j79R5j01O6O5l3l2r2J04M3M4k5k4K4K5m2m2J87rj82J46
-5831D43n1n1O3O4l5l4RQRQk7k7j5j5j01R5k7k7J48m9O2O2j32j32J9J9J01r5K7K8j19P8K9
-5851C35K8n6J41L0j66J39n7p7p7J98j28N5N6j3j2J%r6J00j0j0J7J6q1q2M6M6M6M6l4l4m6
-5870C21m6J13q3OPK09j18l2l2RRK1K2l4J62j57M0p7p7J43n2KLKLj34O1J72k4j13Q3J0Rn3
-5890C75n2M5M5lmmmk7k8L3L4j19P8O5O5llllrrj20P7JJr7R9q5q4J36o1k9k9N6N7m4m3J20
-5913D24J19n3n3n3n4J4J5JKJ13q4K6K6k6k7k7k7K2K2L4L4q4J12j09j09J57l8k6k7P5P5j33
-5932C41O2J3J3k4k5M1M0j40N7J12k16q0J16K8K8N2N3j12Q4j4j4k14j8J66J66r7r7KJQ0Q0
-5950D84l8l8J05k21J2J1J01J00k34R2j55M0O1O1o9J28l2l2O3O3l4l5p8p8Q6Q6K0K0l0k9l2
-5969C98l2l3l2mlJ06q9n0n0L6L6K5K5k5k4N5N5ooO8j27Q0Q1kkj5j4J15q1r4J03J02r3j47
-5989C56j47K02Oj05R2Q5j11j11Q6Q8j07p1K56o1o1RRn9n8J63j65Q8j08Q0Q0k8k8p8p7O3O3
-6008C51O3O3j2j2j3j2j2j2j2j3J9J8r2J04n3n2RRK6K6K6j71J21p5J45n0j08Q9l3l4M2M2M2
-6027D29M2p7p7J93j34J26p1p9p8R7R7o6o7L4L4o4o4K9K9J8J7J00r7P6P5n5J41n5n5m2J53
-6046F09j65L1k8k8M5j50P0P0j06j06O6O6NNM9j47J47j81O1O1n8n8M7M6lkK7K8l4l4P0j26
-6065B77N4N5K19k39M0L9j76J51j3j3r0K36r5r4K8K9pqr1J05l4J62p1p2K3K2k7k7j4j5q8J08
-6084C74klO8O8o7o8o8J28n2n1r2J05l5J62q0p9l0l1J71k5l0l0N9N8j54M2o6J30j7j7J6J6
-6103D00J6J6k2k2l5l4J29o7o7J29m8m8l6l6Q1Q0j44j44J54m2L2L1j04R2L0L1L2L3J55m1j85
-6121C66J1LLn1n1O4O3ppn6n6J3J4J97j30M7M8j58J70j0j1kkJ13q3n5n4J8J9r2J04k9k8j7
-6142C54j6O6O5j6j6p9q0K40q8j51J77j39N8l1l2m7J49l3l4J6J6P9j18j22K05P0j26NMm8m8
-6160B80L3L3K1K0K1K1k5k4Q6j10k1k1J38n8m0J56j02j02J68j59p8K50p1p2L1L1J7J7o5o5
-6178C10M0M0M1M0qpn6n7O9P0p8p8L9M0P6k50R9R8j13Q2o8o7R1R2o2o2L2L3j33O3L4L5RRQ2
-6199D85j13r9R8J47j80R0j07J06r0j11Q5J2J2k8k8K1K1j1j1N0N0r5J02j44J83LLj35O0%%
-6217C76m8J47p6p5J00J00l0l0k9l0l3l3P8j19L3L3K0K0k7k8j38N8P3P2j23P2J0J0K3K2m1
-6236C87m1m1m1O1O1n0J46l0l1p9J17o6o6L2L2J24p2o0n9k5k4J22p3J36o1L8L8p1p0p9K49
-6254E04j69K8n5J42j92J35l6l7L9L9n9n9Q8Q7j0j0k3k3j0k06J97J98j42N4j76K0Q5Q5p9p8
-6272C37p8p9N1N0o0J36K2K2L4L5k8k7j49M6J17p9M3M3lmmln8n8p0J27N3N4k0k0r1J04n4n5
-6293C34L3L3j38N8J73k3p6p6J44n2n9o0J46j81N1N2M0L9j44J83j7j7m5m5R3R2p0p1m0m1n2
-6311B64J43j4j4jkK7K7K6j69L8j58J68J69m6m6MLL6L6j24P3K2K3p6p5J21p6j4j4P1P1m0l9
-6331D14J04r1J8J9K7K7p1p1J0RN1j46K89l8J5j81opl9l9J61j66J29o8MLJ02r4K1K1q9q9J05
-6350C34J05j69K7O9O9j6j7L4L5p6J20mlj02j01J32o3lkl3l2m5m5J44n2j05j05J42J42Q9j07
-6369C62ooj8J78k00lM5M6RQn2n3J20p6L3L4qqo9o9J31o4R5R4m4m4J8j79N3N4m0m0L6L7j56
-6390B18M0L0K9N3N4j38N8O1O2k8k7qpj63J65k0k0%jO1j36O2O2%Jp2p1J41n5J11q4j10Q7J78
-6410E33j8p6p5K9L0j1J85j02k98O9j26J93ln1n2O1O1O1O2p7p7j13K13n7n7l3J63r8r8J68
-6428D06j60m8K79m0m0k9l0J9K0o8o9M7M6J4J5Q4Q4j95J31n2n2NOn5n6J26p1N5j40J46m9M8
-6447C77M9J3J4j79J7J10J09j3j3j58L9K7j70J30o6r1K36q2J15r0q9J9K0J9K0l7l6M5M5p0
-6465C10p0J21p4Q4Q4q7q8p5K51p9p9m0l9P5P5n0n1m6J50rrr5J01j09Q7N0j46M1M0J6J6J57
-6484E12l8m2m3K4K3n8n8L2L2n0n0J5J4R7R7r2r1O8O8j71K4m9m8J98KO4j33j07K20j3j4j60
-6503B73L6PQN6N6PPp8p9L6L6l4l3J6J6%JJ3J2j27O9M0M1L3L3l6l7j41N5K7K6J6J5k2k1p4
-6524B53J22r9R7l0l0n9J38L7j59O6O5J02r5K8K8r7R8o1o1k1k0j31O6Q4Q3q3q4O3O3j8j9j
-6543C25kJ1J1j10Q6Q7j10N6N6n1n0J30o5M0j55K6K5Q7j09j30O7J11J12J1j85k5k5O1O1m8
-6561B98J47k3k2m7m7q4J12KKk8k9n7J39K3K4L6L5j5j5j99J28j6j5NOj%j10Q6J5J5k2k1K4
-6582C46K5K4K5n6n6J36o1j4j5P6P5k86M1O9O9o3o3p1J25J36o1J12k15q2J15R5j02K9K9K9
-6599D11K9j40N7j44J83o3J33j8j8R3j03n4n4R3j04j3j3J62j64PPR7r9J2J1L9L8L9L9n5n5
-6618C53j17Q0L1L0k6k7n5J41ooj61L6PPO1O0l4l3Q6j10N0M9n2n3j6J80j20j20j8J79R2j03
-6637C85j8j8o6J30Q1j15L4L4n9o0J8J8j41N5LLJ26p1o1o2J51m5L5L4K2K3q1q1O7O6N3N4j60
-6657C54j59J04J04m2m3rqJ39n7J24p1q9q8NNJ15q1O0N9j78J8Q3Q3m0m0p1J24P6P6j50M7o3
-6676C87o3J2J3J2J3m5m5m4m5M4M4j39J87j1j1P1j26J02J02QQj25j26Q7Q6j5j6j5j6M7M7k
-6695D26kj5j6M6j50K6K5ppJ53j75J0RN3N2r4r5M9M9o6o5L1L0L1L0m2m2O8j28Q6Q5qrJ8J7
-6716C73r3J03l2l3o9o9J17J18j28O9J68j60L7L7m5m5K5K5N7j39k8k9N3N3M9j48O4O4j08Q9
-6734C75j7j6N7j39NNJ03r3L8L7k4k4j7j7J42n3M1M2j62L3J22J21j56M0q2q2R8R8N8j38j5
-6752C80j5j34O3J12q5K7K7j11j12J96Jk4k5J64j63k8k8rj0J83j4k4k4J3J3K9K9j31O6K6K5
-6771D17p6p7QPPQP1P2n5n5N1j46Q0P9r9j00J13J13k4k5j47M8J20p7M6M6m5m5m5m5JJN1N0
-6791C28j4j3k6k6J64l3j03R4j54M2K6K5O4O3j49M7r7R9j2j1J09q7n8n8N9O0n1J46l3l2l2
-6809C37l3J31o6n8n7J88j38J56m0k1k1k1k1p6J20L9j58O4O5LLk6k7L5L5q3J14j81J46k4k5
-6828C60P0j27q7J08J01J00n6n6NOj24P3l7l8m5m4J47m9O7O6j38N9J7J7o4o4J49m7J4J4j7
-6846C80j7J05r1m6J51n3n4k0k0J%j24K02j65J61n7n7R0R0j78J9M3M3Q6j10o9o9K1K18m1m0
-6865C99j7j8n4n5l8J58l4l4O2O2R9k28kjjkK35k23K31r7j85J1O0O0o4o3O3O3j14Q1N4N3j49
-6884C12j48J95jJ12q4J3J4k0k0M9M9P7j20p1p0J18p8m9m9M1M1p0J27j3j4%jnnPQj30O7J90
-6905D72j38J4J4n6n5M4M3PPj05R2q0J8J50N2p7K1j76K0QJ06k9k9N3N2j7j16J31o4RRj76K2
-6924B26J38n7K7p2J67k8j37N9rJ88j74K3R2pj0j08J13q4k7J68k01mJ10q7N3j44O4j32Q0Q0
-6942C07O8O7j9k0j9k0k9l0r1J05l3l3P3P3o4J32o0o0J4J4p4p4P0k8J44n3o4L3RQk3j21J39
-6962C41n8k4J71N1j45j01kJ33L4KLn3n3n0m9J42n4j3j4Q5j12J43J43k12j7J24k03J29J28
-6979D69k95L2O1O0pqM1M2ppOOj31O6P0P0p0p0k1k1RRm0m1Q3Q2j42N3M4M3r1r1Q6Q7k8k8J7
-7001C38J8j9j9j11Q5Q9R0r5r5R8r9L0L0J8J7J9J8OON3j44J7J6o4o3j05R2J60l7j07R0L4L4
-7021D00k4k3l4J61r6r6MLLLk1k1J38n8k4k4J47j79J5J6J42n4N0j47J76k0n9n9Q8j08n0n0
-7040A99L2L2o4J33n1J45O7j29j9j8J00r5P6j20J2J2O1O1j05R1M1j54QPmnm2m2oJ91j06j06
-7059B02J96%J6J5n8J39l9l9k7k7j2j1j2j1J6J7J6J7M4M4k54P2QPJ39n8K7K7j00j00KKR5R6
-7079D49R2k36l5J62p2J24q8q8P5P5OOn0J47j77K0j16Q0L1L1k3k3j33O3J1J1r9K28j70K6L1
-7098C58L0p4J22p0o9M1M1Mj92R7R8L6L6l6l5l6l5J1J2J22p4l8l7J42n4j1j1l5l6R5j02M6
-7117C46M5R3j02O9j28J28J27r7r8r5r5N2N1n0n0Q5Q5P3j24Q9Q9K1j74mlm0J56j46N0O0O0
-7135D73J5j81K43q3Jr6o6L1L8o0n7J40L0o9L9L9p7J18n4n4o0L8P6j21M4M5k0k0M2M2j16Q0
-7154D00j40N6K9K9pqkjkkp2p3J73k3O0j37P9k0r6J01j18K09K3K3l9l8OPN6N5j00j00J57l9
-7175D46kkr6J00J54j74K9o9M4M3ok02J54N5j30l3j6Q2K0K1R0j06n1M8Q0Q0j77J8Pr2n9J37
-7194C93j3j12J6J13J0J0J6J6q5q5mlO7O8qpl1O8K9j67P9j18O2O2MMMMl8l7K07j19R4k33R8
-7215C64R9l5k31J77J78k74N3M9M9k0k0L0K9l9m0J33j95O1j35J01J02j4j4o3o3P6P7l8l8m0
-7232C19m0M2M2l0l0Q5Q4o2o3k5k6J54m2J9J9j3j2j11Q6p6J20o0n9N1N0KKKKJ5J5j24P3n0
-7253C59n0J35o1L7L7O1j35k5k4K1K2K1K2q4q3L00j57q7J10j28O9p4J22N2j43L6L6K21j07
-7270E03j24P2k05J21J02r3n7n7J25p1j0rJ02J03j63J63j40j41J13J13j36J91n4n4O2j33J60
-7286D83j66l3l2M5M6O6O5k16J11k7k6J77j49l9l9R2R2P0j26k00J28K7K7n0n1J7J7J28J27
-7303E64j63L4L3j63M1M0K8K9j3j3j2j3J6J6r5J02M3M2j09j08J4J4KKL4j61J12J12j3j4j3
-7322C88j4OOm3m3k9k9J91nq8J09j4j4l6l7k4k4o6J32p8p7J23J24m0m1m4m4n6J40L1L1n4n4
-7342C27L1L2L1L1k1k1rqo1J35m5m4J18k09P3P3o1o1L7L7k7k8Q3j13N8N9m0l9r5J01rrppJ03
-7362D15J04k05qM4M5k8k8m0J56n7n6j6j5J83j43q2J14Q2j14RQLKJ01r5J19p8p7p7R1R2ON
-7382D60r2J04N5j42L7L6p4p4j7j7M4M4o5J31J07k21J7J8RRq5J10%%LKm6m6n6n6M3M2N5N4
-7402C89k3k3j18K10j82J3Q1Q1j36j35Q8Q8K7K7N7j39J55j71M3M4K4K3n9n9K6K7J15q1j9k0
-7420C53N2N1j57M0j3j3J1J2m3J54n5n6l3l4J6J5L4L5m4m3j17K09p2p2M6M6J19p7n8J39q2
-7439C63q2J4J5j16P9J58j69K6K7J05J05j25j24j4j4j3j4N9N9P1j25Q6Q6k09J19J0J0o7o8
-7456B52K9K9K8K9l5l5m7J49o6o5M4M5m9n0M9M9n6n5M3M2kkkkJ0J0J33o4o7J29j90Pj14Q2
-7476B58q9K37r4J03q6q5OPR2R2N5j42j42N5N0N0k3k3p1J26J25p1m4m4n6n7M2M1J3J3J52l06
-7495A84L7L7J56m0k8k8RRRRQRj02R4k9k8j6j6j6j5Q3j13J44n2o5J32k0k1J02r4k1k0P7j19
-7516B56L7L6j8P9j21P6r1QQ3j6J56m0r5r5j0rJ14J13O9k58J26J26j23j23P9P9j3j3p8K0j26
-7534B28P1q0K46k3k3o6o6L2L2K5K5nj04q8J08p9p8K57p0Q3j5j39N6j0j1J1J0n6M1J00r6O3
-7553C79l5M6j49m5J51j05R0R7r9M3n5L7L7o4o4J32o4J05r1r1J05p3J24L7j59l8l8J71k6r3
-7571B65J03L5o2J5J5RRj3j2M3M2j19k2J25p0mj01M6M6q8J1J03r4K13J7j16j7N6j40J36o0
-7590C71j1j0k2k3J09J09j65L2M3M4m3m2n3n3j84J3K14j12k6J70j9j9ppN2N2KLr0q9RQO2O2
-7610C80J3J2M5M5k37Q9L5L4m3m3K3K2k6k6P5P4p6p6q5J12KKK2K2q8J08J1J0p5p5L6L5o3o2
-7630B32L0L1J41n6p3p4P8P7K7K7p0p1K9K9J7J7J7j79NK01j73J53j28O8k5k5j23P3L6L6M8
-7649C75M9k8k7j6j5l0J67n4n4Q3j12j12Q3L9L9O3j32QQmmpqM2M2n3n3M6M5k5k6Q5j11j8j9
-7669B66N5N6N1j46j20K06NNK5K5JJJ11q5p6p5J1J0l1l1NOJ25p0j44J83M8M8j39N6l5l5K6
-7689C38K6mnmnk5k5K4K4o5o5M5M6l9J58j61L5PPm1J54l5l5j0j1l5J61m7m7k8k7J32o4M7M6
-7710D72j99J28j19j20O4O5OOJ69j57J77j49J4J4j9j8R2j05j5j5j5j5n1J46k6k7M7j49K42
-7727D43q4L3L2k5k4r3J04opJ2J2j47M9l3l3M5K41j73K2j37N9R0R0m9m9o7J30l0k9J7J7o5
-7746C45o4P2P2m2m2m5m5M8M9j01R5L3L4n0n0n0n0P2P3rj0NMMMNNn6n6R6j01j38J90P7j19
-7767B55O1O0n0n0O4O4p5p5J17p9m4m5K6K5J10J10j81J6J4J3K6K6J4J4j08Q8P2j25kkJ3J4
-7786C66j83J44K4j73N2N3J65j63p6J20l6J60j63L3L0L0OOr8R8j35J92j55M1M5M5j94LJ82
-7803D19j4j5j5k7k7OOm3m3R8R7j47j47N2N2J50m6O2j35L3L2J4j83lkJ38n8J22J21k26J01
-7822C72J0J1j53M3LKJ10q6l7J59p4p3j3j3K9K9k0k0K5K6Q7j09j9j8j8j9NK01n6n6K8K8k1
-7842C63k1J4J5J5J4m9n0L3L2k8k8R5k32J06r0M9M9K3K4j61J67J7J8j1j1m2m2J38n8R6j01
-7860C44J0J0j11Q6j07R0J67j60L6L6l8l7P3j23L0L1n1n1J88j40RQj08Q8j0rn7J39K9K9jj
-7879C99Q1j15j10K16j39j39J75k2k5k6P7P8j15j14J31o5M6M5n4n5O0O0K7K7q3J14p5p5j3
-7896C11j4K4K3j61J67l9l9opo3J32j62J65n7n8K45q2OOj5j4n0n0R7j00M3j53J09J08pppp
-7916C38o0o0J04J03J0Rq8q9L4L4p6J20LMLLR9r8J3J2o1o1J60l7j74K3J08q8m7m7K97j62j2
-7936C17j3j36L23l4l3nmpok6k7N0k77J36J36%%m9m9j9j8J78j50l8J57j32O4M5M5m1m0J7J7
-7955C81l2l2KKJ12q4m0m1n3n3Q6Q7p8p7Q5Q6r1r0J76k0M2M1r0r1QQO8O8l0l0M9N0j02j02
-7976B15o6J31K0K0j2j2K5K5J08q9q8q8K39M3j86J1N9O0j37O0k0j9R1R2n4n4k5k6k71J87K7
-7994B66K7L7L8j72K6N7N7k8k9R7R7j97jJ87j39L6L6k18K39j8j8p5p5K4K3N0N0J%J1J0n2n1
-8014B96J11q6P3P4l2l1J16k11QK03r0r1o4o4J12J12j01R6j25P0m9m9P4j23L5L4q8J09K9K9
-8032C77n6n7l8l8M7M8J21p6n1n1j16Q0J78j9n7n7J7J6J45n1j49M7qrLMRJ0RJ0jkjkopO3O3
-8054C95O0j36k6k6L8L8o3o4MK01r0J07k01nJ2J2L7L8p2J24n3n3K8K9J19p8j6j6n3n3O1O2
-8073C60n9n8M3M4J52m4j38N7J19p7j15Q2j16j16K15j13R5j02j02K25%J96j71j72L2L2R3R4
-8090D56j64L3J07k21P9P9j66L0J5J6J38n8k3k2JKJ57l9j61J65k7k6OOj20P7l4l3L6L6r4J02
-8109C53P0k57J60j67J75k1m2J55k3k2LKj12Q4k7k6nonnJ33J32j13j13j7j8J9J9J35o1j10
-8128B90Q6l8l9l4J61kj98p2J25p2p2J45n1J48j78M2M2M3M2L0L0P6j19k2k1Q4j11j04K24r2
-8146C43r1N5N5P6k51Q0Q0L3L4mlj02R5j6j5j5j4j5j4M5M5nmp8p8J35o2N8j39N4N4j15Q2m1
-8166B62m1J73k3J8J9j23P3j6j6j96J30k4k5K15j11l9J58j08j08J9J9K8K7j76J50J97j30q4
-8183B68J11k2k1j0rM6M6j02j01N2N1O4O4j53M3R2j03K3K3J0J1ononm0m0K9L0P4j23L7L7m2
[truncated: 282,912 more chars]
