# Supplementary material for: Uranium-stibinidiide, -stibinidene, and -stibido multiple bonds and uranium-nitride formation from multimetallic diuranium-distibene-mediated dinitrogen cleavage
Source: Nat Commun. 2025 Aug 4;16:7136. doi: 10.1038/s41467-025-61612-5 (PMC12322283; doi:10.1038/s41467-025-61612-5)
Supplement: Supplementary file 3 — Source Data [file 41467_2025_61612_MOESM3_ESM.zip › Supplementary Data Cy3SiCl 1H.jdx]

##TITLE=	STL-RS011-1
Cy3SiCl check
##JCAMP-DX=	6.0	$$ MestReNova 14.3.0-30573
##DATA TYPE=	LINK
##BLOCK_ID=	1
##BLOCKS=	2    
##ORIGIN=	Mestrelab Research S.L.
##OWNER=	n16601rs
##$MNOVA/LINK_BLOCK_TYPE=	ITEM	$$ NMR Spectrum
##$MNOVA/ITEM/POLYGON=	(XY..XY)
5321,5835
8722,5835
8722,8208
5321,8208
5321,5835
##$MNOVA/ITEM/Z=	0
##$MNOVA/ITEM/ANGLE=	0
##TITLE=	STL-RS011-1
##JCAMP-DX=	6.0	$$ MestReNova 14.3.0-30573
##BLOCK_ID=	2
##DATA TYPE=	MNOVA NMR VIEW DATA
##DATA CLASS=	MNOVA VIEW DATA
##$MNOVA/ITEM/ZOOM/X=	-8.3254446267119340715e-05,	4.3646143455537318445
##$MNOVA/ITEM/ZOOM/Y=	-0.04688220135122537352,	0.49723467493057249555
##END=	
##TITLE=	STL-RS011-1
##JCAMP-DX=	6.0	$$ MestReNova 14.3.0-30573
##BLOCK_ID=	3
##DATA TYPE=	NMR SPECTRUM
##DATA CLASS=	XYDATA
##NUMDIM=	1
##ORIGIN=	JEOL
##OWNER=	n16601rs
##.OBSERVE FREQUENCY=	399.78219837824997285
##.OBSERVE NUCLEUS=	^1H
##.SOLVENT NAME=	BENZENE-D6
##.PULSE SEQUENCE=	proton.jxp
##LONGDATE=	2023/11/28 14:20:21.000
##.ACQUISITIONMODE=	SIMULTANEOUS
##$ORIGINAL FORMAT=	JEOL Delta
##$MNOVA/SCALES_VERSION=	9
##$PARAMETER FILE=	(datafile, ASCII, //nasr.man.ac.uk/epsrss$/snapped/replicated/NMR/Liddle_S/data/n16601rs/nmr/STL-RS011-1_PROTON_FT-2-1.jdf, 0)
$$ 
##$PARAMETER FILE=	(footer, BASE64, //nasr.man.ac.uk/epsrss$/snapped/replicated/NMR/Liddle_S/data/n16601rs/nmr/STL-RS011-1_PROTON_FT-2-1.jdf, 540672)
AQAAAEolAABoZWFkZXIKICAgIGZpbGVuYW1lICAgICAgICA9PiAiU1RMLVJTMDExLTFfUFJPVE9OIjsK
ICAgIHNhbXBsZV9pZCAgICAgICA9PiAiU1RMLVJTMDExLTEiOwogICAgY29tbWVudCAgICAgICAgID0+
ICJDeTNTaUNsIGNoZWNrIjsKICAgIHByb2Nlc3MgICAgICAgICA9PiAicHJvdG9uX2F1dG9waGFzZS5s
aXN0IjsKICAgIGF1dG9fZHdlbGwgICAgICA9ICBUUlVFOwogICAgYXV0b19maWx0ZXIgICAgID0gIFRS
VUU7CiAgICBhdXRvX2dhaW4gICAgICAgPT4gVFJVRTsKICAgIGZpbHRlcl9saW1pdCAgICA9ICAxMjsK
ICAgIGZvcmNlX2R1YWxfbW9kZSA9PiBGQUxTRTsKICAgIGRlY2ltYXRpb25fcmF0ZSA9ICAwOwogICAg
Zm9yY2VfdHVuZSAgICAgID0+IEZBTFNFOwogICAgcG93ZXJfMiAgICAgICAgID0gIEZBTFNFOwogICAg
cm91bmRfcG9pbnRzICAgID0+IEZBTFNFOwogICAgc2F2ZV9hYm9ydGVkICAgID0gIFRSVUU7CiAgICB2
ZWN0b3IgICAgICAgICAgPSAgVFJVRTsKICAgIG1vZF9zYXZlICAgICAgICA9PiAwOwplbmQgaGVhZGVy
OwoKaW5zdHJ1bWVudAogICAgcmVjdnJfZ2FpbiAgICAgICAgICA9PiA0NjsKICAgIGdldF85MCAgICAg
ICAgICAgICAgPSAgInB1bHNlX3NlcnZpY2U6OmdldF85MF92YWx1ZSI7CiAgICBnZXRfYXRuICAgICAg
ICAgICAgID0gICJwdWxzZV9zZXJ2aWNlOjpnZXRfYXRuX3ZhbHVlIjsKICAgIGdldF9mcmVxICAgICAg
ICAgICAgPSAgInB1bHNlX3NlcnZpY2U6OmdldF9mcmVxX3ZhbHVlIjsKICAgIGdldF9zcGluICAgICAg
ICAgICAgPSAgInB1bHNlX3NlcnZpY2U6OmdldF9zcGluIjsKICAgIGdldF9nYW1tYSAgICAgICAgICAg
PSAgInB1bHNlX3NlcnZpY2U6OmdldF9nYW1tYSI7CiAgICBnZXRfdmFsdWVfb2ZfZmllbGQgID0gICJw
dWxzZV9zZXJ2aWNlOjpnZXRfdmFsdWVfb2ZfZmllbGQiOwogICAgZ2V0X3Byb2JlX3BhcmFtZXRlciA9
ICAicHJvYmVfc2VydmljZTo6Z2V0X3Byb2JlX3BhcmFtZXRlciI7CiAgICBnZXRfc19tcGFyYW0gICAg
ICAgID0gICJwdWxzZV9zZXJ2aWNlOjpnZXRfc19tcGFyYW0iOwogICAgZ2V0X2RfbXBhcmFtICAgICAg
ICA9ICAicHVsc2Vfc2VydmljZTo6Z2V0X2RfbXBhcmFtIjsKZW5kIGluc3RydW1lbnQ7CgphY3F1aXNp
dGlvbgogICAgeF9kb21haW4gICAgICAgICAgICAgPT4gIlByb3RvbiI7CiAgICB4X29mZnNldCAgICAg
ICAgICAgICA9PiA1W3BwbV07CiAgICB4X3N3ZWVwICAgICAgICAgICAgICA9PiAxNVtwcG1dOwogICAg
ZGVmYXVsdF94X3Jlc29sdXRpb24gPSAgX2dldF92YWx1ZV9vZl9maWVsZCh4X2RvbWFpbiwgInhfMURf
cmVzb2x1dGlvbiIpOwogICAgeF9kYXRhX3BvaW50cyAgICAgICAgPSAgX2dldF92YWx1ZV9vZl9maWVs
ZCh4X2RvbWFpbiwgInhfZGF0YV9wb2ludHMiKTsKICAgIHhfcG9pbnRzX2RlZmF1bHQgICAgID0/IGlm
IHVwcGVyICh4X3N3ZWVwIC8gZGVmYXVsdF94X3Jlc29sdXRpb24pID4geF9kYXRhX3BvaW50cwogICAg
ICAgICAgICAgICAgICAgICAgICAgICAgdGhlbiB4X2RhdGFfcG9pbnRzCiAgICAgICAgICAgICAgICAg
ICAgICAgICAgICBlbHNlIHVwcGVyICh4X3N3ZWVwIC8gZGVmYXVsdF94X3Jlc29sdXRpb24pOwogICAg
eF9wb2ludHMgICAgICAgICAgICAgPT4gMTIyOTQ7CiAgICBzY2FucyAgICAgICAgICAgICAgICA9PiAx
NjsKICAgIHhfcHJlc2NhbnMgICAgICAgICAgID0+IDA7CiAgICBtb2RfcmV0dXJuICAgICAgICAgICA9
PiAxOwogICAgeF9hY3FfdGltZSAgICAgICAgICAgPT8geF9wb2ludHMgLyB4X3N3ZWVwOwogICAgeF9y
ZXNvbHV0aW9uICAgICAgICAgPT8gMSAvIHhfYWNxX3RpbWU7CiAgICB4X3N3ZWVwX2lucHV0ICAgICAg
ICA9ICBsb3dlciAoeF9zd2VlcCAqIHRyYW5zaXRpb25fcmF0aW8gLyBfZ2V0X2ZyZXEoeF9kb21haW4p
ICogMVtNcHBtXSk7CiAgICB4X3BvaW50c19pbnB1dCAgICAgICA9ICBsb3dlciAoeF9wb2ludHMgKiB0
cmFuc2l0aW9uX3JhdGlvKTsKZW5kIGFjcXVpc2l0aW9uOwoKcHVsc2UKICAgIGNvbGxlY3QgQ09NUExF
WCxPQlM7CgogICAgbWFjcm8gb2JzX3ByZXNhdF90aW1lKCBkYW50ZV9wcmVzYXQsIGRhbnRlX2xvb3As
IGRhbnRlX3B1bHNlLCBkYW50ZV9pbnRlcnZhbCwgcGhhc2VfZGFudGUsIHBoc19zaGZ0LCBkYW50ZV9h
dHRlbnVhdG9yLCBwcmVzYXRfdGltZSApIGlzCiAgICAgICAgd2hlbiBkYW50ZV9wcmVzYXQgZG8KICAg
ICAgICAgICAgbG9vcCAxMDAgKiBkYW50ZV9sb29wIHRpbWVzCiAgICAgICAgICAgICAgICBkYW50ZV9w
dWxzZSwgKE9CUy5HQVRFLCBPQlMuUEhTLnBoYXNlX2RhbnRlLmxzdGVwKHBoc19zaGZ0KSwgT0JTLkFU
Ti5kYW50ZV9hdHRlbnVhdG9yKTsKICAgICAgICAgICAgICAgIGRhbnRlX2ludGVydmFsOwogICAgICAg
ICAgICBlbmQgbG9vcDsKICAgICAgICBlbmQgd2hlbjsKICAgICAgICB3aGVuIG5vdCBkYW50ZV9wcmVz
YXQgZG8KICAgICAgICAgICAgcHJlc2F0X3RpbWU7CiAgICAgICAgZW5kIHdoZW47CiAgICBlbmQgb2Jz
X3ByZXNhdF90aW1lOwoKICAgIG1hY3JvIGFjcSggZGVhZF90aW1lLCBkZWxheSwgcGhhc2UgKSBpcwog
ICAgICAgIGRlYWRfdGltZSwgT0JTLlBIUy4wOwogICAgICAgIGRlbGF5LCAoT0JTLlBIUy4wLCBSQ1Yu
R0FURSk7CiAgICAgICAgYWNxdWlyZSAoT0JTLlBIUy4wLCBSQ1YuUEhTLnBoYXNlKTsKICAgIGVuZCBh
Y3E7CgogICAgZXhwZXJpbWVudCAgICAgICAgICAgICAgID0gICJwcm90b24uanhwIjsKICAgIGNvbW1l
bnRfMSAgICAgICAgICAgICAgICA9PyAiKioqIFB1bHNlICoqKiI7CiAgICB4X2FuZ2xlICAgICAgICAg
ICAgICAgICAgPT4gNDVbZGVnXSwgMVtkZWddLT4zNjBbZGVnXSA6IDFbZGVnXSwgaGVscCAiZmxpcCBh
bmdsZSI7CiAgICB4XzkwX3dpZHRoICAgICAgICAgICAgICAgPT4gNS44N1t1c10sIGhlbHAgInNldCA5
MGRlZyBwdWxzZSB3aWR0aCI7CiAgICB4X2F0biAgICAgICAgICAgICAgICAgICAgPT4gNFtkQl0sIGhl
bHAgImF0dGVudWF0b3IgZm9yIHhfcHVsc2UiOwogICAgeF9wdWxzZSAgICAgICAgICAgICAgICAgID0/
IHhfOTBfd2lkdGggKiAoeF9hbmdsZSAvIDkwW2RlZ10pLCBoZWxwICJvYnNlcnZlIDkwW2RlZ10gcHVs
c2UiOwogICAgY29tbWVudF83ICAgICAgICAgICAgICAgID0/ICIqKiogUHVsc2UgRGVsYXkgKioqIjsK
ICAgIGluaXRpYWxfd2FpdCAgICAgICAgICAgICA9ICAxW3NdOwogICAgcnB0X21pbiAgICAgICAgICAg
ICAgICAgID0gIHhfcG9pbnRzICogZmlsdGVyX2xpbWl0ICogMy42NFt1c10gKyAxMFttc107CiAgICBy
cHRfZGVmX3RlbXAgICAgICAgICAgICAgPSAgaWYgeF9kb21haW4gPSAiQ2FyYm9uMTMiCiAgICAgICAg
ICAgICAgICAgICAgICAgICAgICAgICAgdGhlbiAzW3NdCiAgICAgICAgICAgICAgICAgICAgICAgICAg
ICAgICAgZWxzZSA1W3NdOwogICAgcmRfZGVmX3RlbXAgICAgICAgICAgICAgID0gIGlmIHJwdF9kZWZf
dGVtcCAtIHhfYWNxX3RpbWUgPiAwLjFbc10KICAgICAgICAgICAgICAgICAgICAgICAgICAgICAgICB0
aGVuIHJwdF9kZWZfdGVtcCAtIHhfYWNxX3RpbWUKICAgICAgICAgICAgICAgICAgICAgICAgICAgICAg
ICBlbHNlIDAuMVtzXTsKICAgIHJlbGF4YXRpb25fZGVsYXlfZGVmYXVsdCA9ICBpZiB4X2RvbWFpbiA9
ICJQcm90b24iCiAgICAgICAgICAgICAgICAgICAgICAgICAgICAgICAgdGhlbiA1W3NdCiAgICAgICAg
ICAgICAgICAgICAgICAgICAgICAgICAgZWxzZSBpZiB4X2RvbWFpbiA9ICJGbHVvcmluZTE5IgogICAg
ICAgICAgICAgICAgICAgICAgICAgICAgICAgIHRoZW4gN1tzXQogICAgICAgICAgICAgICAgICAgICAg
ICAgICAgICAgIGVsc2UgaWYgcnB0X2RlZl90ZW1wID4gcnB0X21pbgogICAgICAgICAgICAgICAgICAg
ICAgICAgICAgICAgIHRoZW4gcmRfZGVmX3RlbXAKICAgICAgICAgICAgICAgICAgICAgICAgICAgICAg
ICBlbHNlIGlmIHJwdF9taW4gLSB4X2FjcV90aW1lID4gMFtzXQogICAgICAgICAgICAgICAgICAgICAg
ICAgICAgICAgIHRoZW4gcnB0X21pbiAtIHhfYWNxX3RpbWUKICAgICAgICAgICAgICAgICAgICAgICAg
ICAgICAgICBlbHNlIDAuMVtzXTsKICAgIHJlbGF4YXRpb25fZGVsYXkgICAgICAgICA9PiA0W3NdLCBo
ZWxwICJpbnRlci1wdWxzZSBkZWxheSI7CiAgICByZXBldGl0aW9uX3RpbWUgICAgICAgICAgPT8gcmVs
YXhhdGlvbl9kZWxheSArIHhfYWNxX3RpbWUsIGhlbHAgInJlbGF4YXRpb25fZGVsYXkreF9hY3FfdGlt
ZSI7CiAgICBjb21tZW50XzIwMSAgICAgICAgICAgICAgPT8gIioqKiBvYnNfZGFudGVfcHJlc2F0dXJh
dGlvbiAqKioiOwogICAgZGFudGVfcHJlc2F0ICAgICAgICAgICAgID0+IEZBTFNFLCBoZWxwICJUcnVl
L0ZhbHNlIGZvciBvYnNfZGFudGVfcHJlc2F0dXJhdGlvbiI7CiAgICB3aGVuIGRhbnRlX3ByZXNhdCBk
bwogICAgICAgIGRhbnRlX29mZnNldCAgICAgICAgICAgICA9PiB4X29mZnNldCwgaGVscCAib2Zmc2V0
IG9mIGRhbnRlIHByZXNhdHVyYXRpb24iOwogICAgICAgIGRhbnRlX3B1bHNlICAgICAgICAgICAgICA9
PiA0W3VzXSwgaGVscCAicHVsc2Ugd2lkdGggb2YgZGFudGUgcHJlc2F0dXJhdGlvbiI7CiAgICAgICAg
ZGFudGVfaW50ZXJ2YWwgICAgICAgICAgID0+IDAuMVttc10gLSBkYW50ZV9wdWxzZSwgaGVscCAiaW50
ZXJ2YWwgb2YgZGFudGUgcHVsc2UgdHJhaW4iOwogICAgICAgIGRhbnRlOTBfdGVtcCAgICAgICAgICAg
ICA9ICB4OTA7CiAgICAgICAgZGFudGVhdG5fdGVtcCAgICAgICAgICAgID0gIHhhdG47CiAgICAgICAg
ZGFudGVfdGVtcCAgICAgICAgICAgICAgID0gIGRhbnRlX3B1bHNlIC8gKGRhbnRlX3B1bHNlICsgZGFu
dGVfaW50ZXJ2YWwpOwogICAgICAgIGRhbnRlX2F0bl9kZWZhdWx0ICAgICAgICA9PyBkYW50ZWF0bl90
ZW1wICsgMjBbZEJdICogbG9nICg4LjNbbXNdICogZGFudGVfdGVtcCAvIGRhbnRlOTBfdGVtcCksIGhl
bHAgImNhbGN1bGF0ZSBhIHZhbHVlIG9mIEIxPTMwSHoiOwogICAgICAgIGRhbnRlX2F0dGVudWF0b3Ig
ICAgICAgICA9PiBkYW50ZV9hdG5fZGVmYXVsdCwgMTBbZEJdLT4xMTlbZEJdIDogMTAuMFttZEJdLCBo
ZWxwICJhdHRlbnVhdG9yIG9mIGRhbnRlIHByZXNhdHVyYXRpb24iOwogICAgICAgIHByb3Rvbl9mcmVx
ICAgICAgICAgICAgICA9ICBfZ2V0X2ZyZXEoeF9kb21haW4pOwogICAgICAgIGRpZmZfb2Zmc2V0ICAg
ICAgICAgICAgICA9ICAoZGFudGVfb2Zmc2V0IC0geF9vZmZzZXQpICogMVtNcHBtLTFdICogcHJvdG9u
X2ZyZXE7CiAgICAgICAgcGhzX3NoZnQgICAgICAgICAgICAgICAgID0gIGRpZmZfb2Zmc2V0ICogKGRh
bnRlX3B1bHNlICsgZGFudGVfaW50ZXJ2YWwpICogMzYwOwogICAgICAgIHBoYXNlX2RhbnRlICAgICAg
ICAgICAgICA9ICB7MH07CiAgICBlbmQgd2hlbjsKICAgIGNvbW1lbnRfMjAyICAgICAgICAgICAgICA9
PyAiKioqIGlycl8gcHJlc2F0dXJhdGlvbiAmIGhvbW8gc3BpbiBkZWNvdXBsaW5nICoqKiI7CiAgICBp
cnJfbW9kZSAgICAgICAgICAgICAgICAgPT4gIk9mZiIsICgiT2ZmIiwgIlByZXNhdHVyYXRpb24iLCAi
SG9tbyBEZWNvdXBsZSIpLCBoZWxwICJTZWxlY3QgUHJlc2F0dXJhdGlvbiBvciBIb21vIERlY291cGxl
IjsKICAgIHdoZW4gaXJyX21vZGUgPSAiSG9tbyBEZWNvdXBsZSIgZG8KICAgICAgICBub3RlX2lycl9o
b21vZGVjICAgICAgICAgPT8gIlNldCBbZmlsdGVyX2xpbWl0ID0gMi00XSBpbiB0aGUgSGVhZGVyIHBh
cmFtZXRlcnMiOwogICAgZW5kIHdoZW47CiAgICB3aGVuIGlycl9tb2RlIC89ICJPZmYiIGRvCiAgICAg
ICAgaXJyX2RvbWFpbiAgICAgICAgICAgICAgID0/IHhfZG9tYWluLCBoZWxwICJudWNsZXVzIG9mIGly
ciBwcmVzYXR1cmF0aW9uIG9yIGhvbW9fZGVjb3VwbGluZyI7CiAgICAgICAgaXJyX29mZnNldCAgICAg
ICAgICAgICAgID0+IDVbcHBtXSwgaGVscCAib2Zmc2V0IG9mIGlyciBwcmVzYXR1cmF0aW9uIG9yIGhv
bW9fZGVjb3VwbGluZyI7CiAgICAgICAgaXJyOTBfdGVtcCAgICAgICAgICAgICAgID0gIHg5MDsKICAg
ICAgICBpcnJhdG5fdGVtcCAgICAgICAgICAgICAgPSAgeGF0bjsKICAgICAgICBpcnJfYXRuX2RlZmF1
bHQgICAgICAgICAgPT8gaXJyYXRuX3RlbXAgKyAyMFtkQl0gKiBsb2cgKDguM1ttc10gLyBpcnI5MF90
ZW1wKSwgaGVscCAiY2FsY3VsYXRlIGEgdmFsdWUgb2YgQjE9MzBIeiI7CiAgICAgICAgaXJyX2F0dGVu
dWF0b3IgICAgICAgICAgID0+IGlycl9hdG5fZGVmYXVsdCwgMTBbZEJdLT4xMTlbZEJdIDogMTAuMFtt
ZEJdLCBoZWxwICJhdHRlbnVhdG9yIG9mIGlyciBwcmVzYXR1cmF0aW9uIG9yIGhvbW9fZGVjb3VwbGlu
ZyI7CiAgICBlbmQgd2hlbjsKICAgIGNvbW1lbnRfMjAzICAgICAgICAgICAgICA9PyAiKioqIHRyaV8g
cHJlc2F0dXJhdGlvbiAmIGhvbW8gc3BpbiBkZWNvdXBsaW5nICoqKiI7CiAgICB0cmlfbW9kZSAgICAg
ICAgICAgICAgICAgPT4gIk9mZiIsICgiT2ZmIiwgIlByZXNhdHVyYXRpb24iLCAiSG9tbyBEZWNvdXBs
ZSIpLCBoZWxwICJTZWxlY3QgUHJlc2F0dXJhdGlvbiBvciBIb21vIERlY291cGxlIjsKICAgIHdoZW4g
dHJpX21vZGUgPSAiSG9tbyBEZWNvdXBsZSIgZG8KICAgICAgICBub3RlX3RyaV9ob21vZGVjICAgICAg
ICAgPT8gIlNldCBbZmlsdGVyX2xpbWl0ID0gMi00XSBpbiB0aGUgSGVhZGVyIHBhcmFtZXRlcnMiOwog
ICAgZW5kIHdoZW47CiAgICB3aGVuIHRyaV9tb2RlIC89ICJPZmYiIGRvCiAgICAgICAgdHJpX2RvbWFp
biAgICAgICAgICAgICAgID0/IHhfZG9tYWluLCBoZWxwICJudWNsZXVzIG9mIHRyaSBwcmVzYXR1cmF0
aW9uIG9yIGhvbW9fZGVjb3VwbGluZyI7CiAgICAgICAgdHJpX29mZnNldCAgICAgICAgICAgICAgID0+
IDVbcHBtXSwgaGVscCAib2Zmc2V0IG9mIHRyaSBwcmVzYXR1cmF0aW9uIG9yIGhvbW9fZGVjb3VwbGlu
ZyI7CiAgICAgICAgdHJpOTBfdGVtcCAgICAgICAgICAgICAgID0gIHg5MDsKICAgICAgICB0cmlhdG5f
dGVtcCAgICAgICAgICAgICAgPSAgeGF0bjsKICAgICAgICB0cmlfYXRuX2RlZmF1bHQgICAgICAgICAg
PT8gdHJpYXRuX3RlbXAgKyAyMFtkQl0gKiBsb2cgKDguM1ttc10gLyB0cmk5MF90ZW1wKSwgaGVscCAi
Y2FsYy52YWx1ZSBvZiBCMT0zMEh6IjsKICAgICAgICB0cmlfYXR0ZW51YXRvciAgICAgICAgICAgPT4g
dHJpX2F0bl9kZWZhdWx0LCAxMFtkQl0tPjExOVtkQl0gOiAxMC4wW21kQl0sIGhlbHAgImF0dGVudWF0
b3Igb2YgdHJpIHByZXNhdHVyYXRpb24gb3IgaG9tb19kZWNvdXBsaW5nIjsKICAgIGVuZCB3aGVuOwog
ICAgY29tbWVudF8xMTEgICAgICAgICAgICAgID0/ICIqKiogcHJlc2F0X3RpbWUgKioqIjsKICAgIHBy
ZXNhdF90aW1lX2ZsYWcgICAgICAgICA9PiBGQUxTRSwgaGVscCAic2VsZWN0IFRSVUUgb3IgRkFMU0Ug
Zm9yIHVzaW5nIHByZXNhdF90aW1lIjsKICAgIHdoZW4gcHJlc2F0X3RpbWVfZmxhZyBkbwogICAgICAg
IHByZXNhdF90aW1lX3RlbXAgICAgICAgICA9PiByZWxheGF0aW9uX2RlbGF5LCBoZWxwICJwcmVzYXR1
cmF0aW9uX3RpbWUgPD0gcmVsYXhhdGlvbl9kZWxheSI7CiAgICBlbmQgd2hlbjsKICAgIHByZXNhdF90
aW1lICAgICAgICAgICAgICA9PyBpZiByZWxheGF0aW9uX2RlbGF5ID4gcHJlc2F0X3RpbWVfdGVtcAog
ICAgICAgICAgICAgICAgICAgICAgICAgICAgICAgIHRoZW4gcHJlc2F0X3RpbWVfdGVtcAogICAgICAg
ICAgICAgICAgICAgICAgICAgICAgICAgIGVsc2UgcmVsYXhhdGlvbl9kZWxheTsKICAgIHJlbGF4YXRp
b25fZGVsYXlfY2FsYyAgICA9ICByZWxheGF0aW9uX2RlbGF5IC0gcHJlc2F0X3RpbWU7CiAgICBkYW50
ZV9sb29wICAgICAgICAgICAgICAgPSAgbG93ZXIgKHByZXNhdF90aW1lIC8gKDEwMCAqIChkYW50ZV9w
dWxzZSArIGRhbnRlX2ludGVydmFsKSkpLCBoZWxwICJyZWFsIGxvb3AgbnVtYmVyLzEwMCI7CiAgICBk
ZWFkX3RpbWUgICAgICAgICAgICAgICAgPSAgaWYgbm90IGF1dG9fZHdlbGwKICAgICAgICAgICAgICAg
ICAgICAgICAgICAgICAgICB0aGVuIDAuMiAvIHhfc3dlZXAKICAgICAgICAgICAgICAgICAgICAgICAg
ICAgICAgICBlbHNlIDBbdXNdOwogICAgZGVsYXkgICAgICAgICAgICAgICAgICAgID0gIGlmIG5vdCBh
dXRvX2R3ZWxsCiAgICAgICAgICAgICAgICAgICAgICAgICAgICAgICAgdGhlbiAwLjggLyB4X3N3ZWVw
CiAgICAgICAgICAgICAgICAgICAgICAgICAgICAgICAgZWxzZSAwW3VzXTsKICAgIHBoYXNlICAgICAg
ICAgICAgICAgICAgICA9ICB7MCwgOTAsIDI3MCwgMigxODApLCAyNzAsIDkwLCAwfTsKICAgIHBoYXNl
X2FjcSAgICAgICAgICAgICAgICA9ICB7MCwgOTAsIDI3MCwgMigxODApLCAyNzAsIDkwLCAwfTsKICAg
IG1vZHVsZV9jb25maWcgICAgICAgICAgICA9ICBpZiBpcnJfbW9kZSA9ICJIb21vIERlY291cGxlIgog
ICAgICAgICAgICAgICAgICAgICAgICAgICAgICAgIHRoZW4gaWYgdHJpX21vZGUgPSAiSG9tbyBEZWNv
dXBsZSIKICAgICAgICAgICAgICAgICAgICAgICAgICAgICAgICAgICAgIHRoZW4gImlyci50aW1lX3No
YXJlIHRyaS50aW1lX3NoYXJlIG9icy5ibGFua19pbmhpYml0IGFueV9zYW1wbGUiCiAgICAgICAgICAg
ICAgICAgICAgICAgICAgICAgICAgICAgICBlbHNlICJpcnIudGltZV9zaGFyZSBvYnMuYmxhbmtfaW5o
aWJpdCBhbnlfc2FtcGxlIgogICAgICAgICAgICAgICAgICAgICAgICAgICAgICAgIGVsc2UgaWYgdHJp
X21vZGUgPSAiSG9tbyBEZWNvdXBsZSIKICAgICAgICAgICAgICAgICAgICAgICAgICAgICAgICB0aGVu
ICJ0cmkudGltZV9zaGFyZSBvYnMuYmxhbmtfaW5oaWJpdCBhbnlfc2FtcGxlIgogICAgICAgICAgICAg
ICAgICAgICAgICAgICAgICAgIGVsc2UgImFueV9zYW1wbGUiOwpiZWdpbgogICAgaW5pdGlhbF93YWl0
OwogICAgcmVsYXhhdGlvbl9kZWxheV9jYWxjOwogICAgd2hlbiBpcnJfbW9kZSAvPSAiT2ZmIiBkbwog
ICAgICAgIG9uIChJUlIuR0FURSwgSVJSLlBIUy4wLCBJUlIuQVROLmlycl9hdHRlbnVhdG9yKTsKICAg
IGVuZCB3aGVuOwogICAgd2hlbiB0cmlfbW9kZSAvPSAiT2ZmIiBkbwogICAgICAgIG9uIChUUkkuR0FU
RSwgVFJJLlBIUy4wLCBUUkkuQVROLnRyaV9hdHRlbnVhdG9yKTsKICAgIGVuZCB3aGVuOwogICAgb2Jz
X3ByZXNhdF90aW1lKCBkYW50ZV9wcmVzYXQsIGRhbnRlX2xvb3AsIGRhbnRlX3B1bHNlLCBkYW50ZV9p
bnRlcnZhbCwgcGhhc2VfZGFudGUsIHBoc19zaGZ0LCBkYW50ZV9hdHRlbnVhdG9yLCBwcmVzYXRfdGlt
ZSApOwogICAgd2hlbiBpcnJfbW9kZSAvPSAiT2ZmIiBkbwogICAgICAgIG9mZiBJUlIuR0FURTsKICAg
IGVuZCB3aGVuOwogICAgd2hlbiB0cmlfbW9kZSAvPSAiT2ZmIiBkbwogICAgICAgIG9mZiBUUkkuR0FU
RTsKICAgIGVuZCB3aGVuOwogICAgMVt1c107CiAgICB4X3B1bHNlLCAoT0JTLkdBVEUsIE9CUy5QSFMu
cGhhc2UsIE9CUy5BVE4ueF9hdG4pOwogICAgYWNxKCBkZWFkX3RpbWUsIGRlbGF5LCBwaGFzZV9hY3Eg
KTsKZW5kIHB1bHNlOwoAAAAAAAAAAAAAAAAAAA8AAAABAAAAMAAAAAAAAAAhAAAAyQ4AAAAAKyoAAAAq
AAArKgAAAAIAACcdAAAAFkFDVFVBTF9TVEFSVF9USU1FU1RBTVAAACcdAAAAFDI4LU5PVi0yMDIzIDE0
OjIwOjIzAAArKgAAAAIAACcdAAAACVRJTUVfWk9ORQAAJx0AAAARR01UIFN0YW5kYXJkIFRpbWUAACsq
AAAAAgAAJx0AAAAQUFJPQkVfQVRUUklCVVRFUwAAJx0AAAAiNW1tIEJyb2FkYmFuZCBHcmFkaWVudCBB
dXRvdHVuYWJsZQAAKyoAAAACAAAnHQAAAAtQUk9CRV9ESUFMUwAAKyoAAAACAAArKgAAAAgAACcdAAAA
A0hGMQAAJx0AAAADMUhzAAAnHQAAAARUVU5FAAAnGgAAAAEAABWGAAAnHQAAAAVNQVRDSAAAJxoAAAAB
AAAV+AAAJx0AAAAFSURMRVIAACcaAAAAAQAACFcAACsqAAAABgAAJx0AAAADTEYxAAAnHQAAAAQyOVNp
AAAnHQAAAARUVU5FAAAnGgAAAAEAAAr1AAAnHQAAAAVNQVRDSAAAJxoAAAABAAAFFAAAKyoAAAACAAAn
HQAAAAxMQVNUXzFEX1NISU0AACcdAAAAeDEsNS4zNiwwLjA5LEhvbW9zcG9pbCwySCxCRU5aRU5FLUQ2
LFoxJloyJlozJlo0Jlo1Jlo2LDIsMywzLDAsOTBbZGVnXSwyW3NdLDQ2LDEsMzEuNFslXSw3MC42WyVd
LDAsMCw0W21zXSwwLjJbdXNdLDAuMVtzXQAAKyoAAAACAAAnHQAAAA5ERUNJTUFUSU9OX1JFRwAAJx0A
AAAUcjogMTExMCggMTEwOSksZzogNTEAACsqAAAAAgAAJx0AAAAHVkVSU0lPTgAAJx0AAAATNi4yIFtX
aW5kb3dzIC0geDg2XQAAKyoAAAACAAAnHQAAAA9FWFBFUklNRU5UX1BBVEgAACcdAAAAWGM6XFByb2dy
YW0gRmlsZXNcSkVPTFxDb250cm9sIDYuMi4wLmFwcFxDb250ZW50c1xSZXNvdXJjZXNcZ2xvYmFsXGV4
cGVyaW1lbnRzXHByb3Rvbi5qeHAAACsqAAAAAgAAJx0AAAAGR0VUXzkwAAAnHQAAABtwdWxzZV9zZXJ2
aWNlOjpnZXRfOTBfdmFsdWUAACsqAAAAAgAAJx0AAAAHR0VUX0FUTgAAJx0AAAAccHVsc2Vfc2Vydmlj
ZTo6Z2V0X2F0bl92YWx1ZQAAKyoAAAACAAAnHQAAAAhHRVRfRlJFUQAAJx0AAAAdcHVsc2Vfc2Vydmlj
ZTo6Z2V0X2ZyZXFfdmFsdWUAACsqAAAAAgAAJx0AAAAIR0VUX1NQSU4AACcdAAAAF3B1bHNlX3NlcnZp
Y2U6OmdldF9zcGluAAArKgAAAAIAACcdAAAACUdFVF9HQU1NQQAAJx0AAAAYcHVsc2Vfc2VydmljZTo6
Z2V0X2dhbW1hAAArKgAAAAIAACcdAAAAEkdFVF9WQUxVRV9PRl9GSUVMRAAAJx0AAAAhcHVsc2Vfc2Vy
dmljZTo6Z2V0X3ZhbHVlX29mX2ZpZWxkAAArKgAAAAIAACcdAAAAE0dFVF9QUk9CRV9QQVJBTUVURVIA
ACcdAAAAInByb2JlX3NlcnZpY2U6OmdldF9wcm9iZV9wYXJhbWV0ZXIAACsqAAAAAgAAJx0AAAAMR0VU
X1NfTVBBUkFNAAAnHQAAABtwdWxzZV9zZXJ2aWNlOjpnZXRfc19tcGFyYW0AACsqAAAAAgAAJx0AAAAM
R0VUX0RfTVBBUkFNAAAnHQAAABtwdWxzZV9zZXJ2aWNlOjpnZXRfZF9tcGFyYW0AACsqAAAAAgAAJx0A
AAAJQ09NTUVOVF83AAAnHQAAABMqKiogUHVsc2UgRGVsYXkgKioqAAArKgAAAAIAACcdAAAAC0NPTU1F
TlRfMjAxAAAnHQAAAB8qKiogb2JzX2RhbnRlX3ByZXNhdHVyYXRpb24gKioqAAArKgAAAAIAACcdAAAA
C0NPTU1FTlRfMjAyAAAnHQAAADEqKiogaXJyXyBwcmVzYXR1cmF0aW9uICYgaG9tbyBzcGluIGRlY291
cGxpbmcgKioqAAArKgAAAAIAACcdAAAAC0NPTU1FTlRfMjAzAAAnHQAAADEqKiogdHJpXyBwcmVzYXR1
cmF0aW9uICYgaG9tbyBzcGluIGRlY291cGxpbmcgKioqAAArKgAAAAIAACcdAAAAC0NPTU1FTlRfMTEx
AAAnHQAAABMqKiogcHJlc2F0X3RpbWUgKioqAAArKgAAAAIAACcdAAAABVBIQVNFAAArKgAAAAgAACcb
AAAAAQAAAAAAAAgAAAgAAAgAAAgAAAgAAAAAJxsAAAABAAAAWgAACAAACAAACAAACAAACAAAAAAnGwAA
AAEAAAEOAAAIAAAIAAAIAAAIAAAIAAAAACcbAAAAAQAAALQAAAgAAAgAAAgAAAgAAAgAAAAAJxsAAAAB
AAAAtAAACAAACAAACAAACAAACAAAAAAnGwAAAAEAAAEOAAAIAAAIAAAIAAAIAAAIAAAAACcbAAAAAQAA
AFoAAAgAAAgAAAgAAAgAAAgAAAAAJxsAAAABAAAAAAAACAAACAAACAAACAAACAAAAAArKgAAAAIAACcd
AAAACVBIQVNFX0FDUQAAKyoAAAAIAAAnGwAAAAEAAAAAAAAIAAAIAAAIAAAIAAAIAAAAACcbAAAAAQAA
AFoAAAgAAAgAAAgAAAgAAAgAAAAAJxsAAAABAAABDgAACAAACAAACAAACAAACAAAAAAnGwAAAAEAAAC0
AAAIAAAIAAAIAAAIAAAIAAAAACcbAAAAAQAAALQAAAgAAAgAAAgAAAgAAAgAAAAAJxsAAAABAAABDgAA
CAAACAAACAAACAAACAAAAAAnGwAAAAEAAABaAAAIAAAIAAAIAAAIAAAIAAAAACcbAAAAAQAAAAAAAAgA
AAgAAAgAAAgAAAgAAAAAKyoAAAACAAAnHQAAAA1QVUxTRV9JTl9GSUxFAAArKgAAAAIAACsqAAAABwAA
Jx0AAAADSEYxAAAnHQAAAAMxSHMAACsqAAAAAgAAJx0AAAACSGkAACsqAAAAAgAAJxsAAAABAAAAcwAA
CgEcCAAACAAACAAACAAAAAAnGwAAAAJAPdcKPXCj1wAACAEjCAAACAAACAAACAAAAAArKgAAAAIAACcd
AAAAAkxvAAArKgAAAAIAACcbAAAAAQAAAHMAAAoBHAgAAAgAAAgAAAgAAAAAJxsAAAACQD3XCj1wo9cA
AAgBIwgAAAgAAAgAAAgAAAAAKyoAAAACAAAnHQAAAARTb2Z0AAArKgAAAAIAACcbAAAAAQAAJxAAAAoB
HAgAAAgAAAgAAAgAAAAAJxsAAAACQE5141P3ztkAAAgBIwgAAAgAAAgAAAgAAAAAKyoAAAACAAAnHQAA
AARTcGluAAArKgAAAAIAACcbAAAAAQAAABkAAAoBHAgAAAgAAAgAAAgAAAAAJxsAAAACQDCWBBiTdLwA
AAgBIwgAAAgAAAgAAAgAAAAAKyoAAAACAAAnHQAAAAZTcXVhcmUAACsqAAAAAgAAJxsAAAACQBd64Ueu
FHsAAAoBHAgAAAgAAAgAAAgAAAAAJxsAAAABAAAABAAACAEjCAAACAAACAAACAAAAAArKgAAAAQAACcd
AAAABExPQ0sAACcdAAAAAjJIAAArKgAAAAIAACcdAAAABFNvZnQAACsqAAAAAgAAJxsAAAABAAE4gAAA
CgEcCAAACAAACAAACAAAAAAnGwAAAAJATpmZmZmZmgAACAEjCAAACAAACAAACAAAAAArKgAAAAIAACcd
AAAABlNxdWFyZQAAKyoAAAACAAAnGwAAAAEAAAB4AAAKARwIAAAIAAAIAAAIAAAAACcbAAAAAkApAAAA
AAAAAAAIASMIAAAIAAAIAAAIAAAAACsqAAAAAgAAJx0AAAANSk9CLlZJU1VBTElaRQAAJyUAAAAAAAAr
KgAAAAIAACcdAAAACVZJU1VBTElaRQAAJyUAAAAAAAArKgAAAAIAACcdAAAACkpPQi5GT0xERVIAACcd
AAAAGkxpZGRsZV9TXGRhdGFcbjE2NjAxcnNcbm1yAAArKgAAAAIAACcdAAAABkZPTERFUgAAJx0AAAAa
TGlkZGxlX1NcZGF0YVxuMTY2MDFyc1xubXIAACsqAAAAAgAAJx0AAAAUU0FNUExFLkdSQURJRU5UIFNI
SU0AACclAAAAAQAAKyoAAAACAAAnHQAAAA1HUkFESUVOVCBTSElNAAAnJQAAAAEAACsqAAAAAgAAJx0A
AAATU0FNUExFLkxBU1QgU0hJTU1FRAAAJx0AAAAUMjgtTk9WLTIwMjMgMTQ6MTk6NDkAACsqAAAAAgAA
Jx0AAAAMTEFTVCBTSElNTUVEAAAnHQAAABQyOC1OT1YtMjAyMyAxNDoxOTo0OQAAKyoAAAACAAAnHQAA
ABJTQU1QTEUuUFJFUEFSQVRJT04AACclAAAAAQAAKyoAAAACAAAnHQAAAAtQUkVQQVJBVElPTgAAJyUA
AAABAAArKgAAAAIAACcdAAAAEU1FVEhPRC5GT1JDRV9UVU5FAAAnJQAAAAAAACsqAAAAAgAAJx0AAAAK
Rk9SQ0VfVFVORQAAJyUAAAAAAAArKgAAAAIAACcdAAAADEVYUC5GSUxFTkFNRQAAJx0AAAASU1RMLVJT
MDExLTFfUFJPVE9OAAArKgAAAAIAACcdAAAACEZJTEVOQU1FAAAnHQAAABJTVEwtUlMwMTEtMV9QUk9U
T04AACsqAAAAAgAAJx0AAAATRVhQLlBST1RPTi5GSUxFTkFNRQAAJx0AAAASU1RMLVJTMDExLTFfUFJP
VE9OAAArKgAAAAIAACcdAAAAD1BST1RPTi5GSUxFTkFNRQAAJx0AAAASU1RMLVJTMDExLTFfUFJPVE9O
AAArKgAAAAIAACcdAAAADUVORF9USU1FU1RBTVAAACcdAAAAFDI4LU5PVi0yMDIzIDE0OjIyOjAxAAAA
AAAAAAAAAAAAAAAAAgAAAJAAAABzZXhwIDogMC4yNDQyNltIel0gOiAwLjBbc107dHJhcGV6b2lkIDog
MFslXSA6IDBbJV0gOiA4MFslXSA6IDEwMFslXTt6ZXJvZmlsbCA6IDIgOiBUUlVFO2ZmdCA6IDEgOiBU
UlVFIDogVFJVRTttYWNoaW5lcGhhc2U7cHBtO1tkaXNwbGF5L3BoYXNlXTsAAAAAAAAAAAIAAACQAAAA
c2V4cCA6IDA=
##$PARAMETER FILE=	(header, BASE64, //nasr.man.ac.uk/epsrss$/snapped/replicated/NMR/Liddle_S/data/n16601rs/nmr/STL-RS011-1_PROTON_FT-2-1.jdf, 0)
SkVPTC5OTVIBAQACAYABGQECAwQFBgcIAwAAAAAAAAABGgAAAAAAAAAAAAAAAAAAU1RMLVJTMDExLTEA
AAAAAAAAAAAAAAAAAAAAAAAAAAAAAAAAAAAAAAAAAAAAAAAAAAAAAAAAAAAAAAAAAAAAAAAAAAAAAAAA
AAAAAAAAAAAAAAAAAAAAAAAAAAAAAAAAAAAAAAAAAAAAAAAAAAAAAAAAAAAAAAAAAAAAAAAAAAAAAIAA
AAAAAQAAAAEAAAABAAAAAQAAAAEAAAABAAAAAQAADM0AAAAAAAAAAAAAAAAAAAAAAAAAAAAAAAAAAAAA
AABzMgAAAAAAAAAAAAAAAAAAAAAAAAAAAAAAAAAAAABAKQXhGQnYbgAAAAAAAAAAAAAAAAAAAAAAAAAA
AAAAAAAAAAAAAAAAAAAAAAAAAAAAAAAAAAAAAAAAAAAAAAAAwAQWV+1k9jYAAAAAAAAAAAAAAAAAAAAA
AAAAAAAAAAAAAAAAAAAAAAAAAAAAAAAAAAAAAAAAAAAAAAAAAAAAAEN8mPNDfJk/c2NjAAAAAAAAAAAA
AAAAAAAAAAAAAAAAAAAAAAAAAAAAAAAAAAAAAAAAAAAAAAAAAAAAAAAAAAAAAAAAAAAAAAAAAAAAAAAA
AAAAAAAAAAAAAAAAAAAAAAAAAAAAAAAAAAAAAAAAAAAAAAAAAAAAAAAAAAAAAAAAAAAAAAAAAAAAAAAA
AAAAAAAAAAAAAAAAbjE2NjAxcnMAAAAAAAAAAAAAAAAAAAAAAAAAAAAAAAAAAAAAAAAAAAAAAAAAAAAA
AAAAAAAAAAAAAAAAAAAAAAAAAAAAAAAAAAAAAAAAAAAAAAAAAAAAAAAAAAAAAAAAAAAAAAAAAAAAAAAA
AAAAAAAAAAAAAAAAAAAAAAAAAABDeTNTaUNsIGNoZWNrAAAAAAAAAAAAAAAAAAAAAAAAAAAAAAAAAAAA
AAAAAAAAAAAAAAAAAAAAAAAAAAAAAAAAAAAAAAAAAAAAAAAAAAAAAAAAAAAAAAAAAAAAAAAAAAAAAAAA
AAAAAAAAAAAAAAAAAAAAAAAAAAAAAAAAAAAAAFByb3RvbgAAAAAAAAAAAAAAAAAAAAAAAAAAAAAAAAAA
AAAAAAAAAAAAAAAAAAAAAAAAAAAAAAAAAAAAAAAAAAAAAAAAAAAAAAAAAAAAAAAAAAAAAAAAAAAAAAAA
AAAAAAAAAAAAAAAAAAAAAAAAAAAAAAAAAAAAAAAAAAAAAAAAAAAAAAAAAAAAAAAAAAAAAAAAAAAAAAAA
AAAAAAAAAAAAAAAAAAAAAAAAAAAAAAAAAAAAAAAAAAAAAAAAAAAAAAAAAAAAAAAAAAAAAAAAAAAAAAAA
AAAAAAAAAAAAAAAAAAAAAAAAAAAAAAAAAAAAAAAAAAAAAAAAAAAAAAAAAABAePyD4nJZFwAAAAAAAAAA
AAAAAAAAAAAAAAAAAAAAAAAAAAAAAAAAAAAAAAAAAAAAAAAAAAAAAAAAAAAAAAAAAAAAAAAAAAAAAAAA
AAAAAAAAAAAAAAAAAAAAAAAAAAAAAAAAAAAAAAAAAAAAAAAAAAAAAAAAAAAAAAAAAAAAAAAAAAAAAAAA
AAAAgAAAAAAAAAAAAAAFUAAAONAAAD4gAAA+IAAAPiAAAD4gAAA+IAAAPiAAAD4gAAA+IAAAAAAAAAAA
AAAAAAAAAAAAAAAAAAAAAAAAAAAAAAAAAABAAAAAAAAACAAAAAAAAAAIQAAAADTwAAAAAAAIdPAAAAAA
AAAAAAAIdQAAAAAAAAAAAAAAAAAAAAAAAAAAAAAAAAAAAAAAAAAAAEAAAAAAAAAA4gAAAMA4AAAZAwUA
AAABHAAAAAAAAAAAoe80uv///z8AAAAAAAAAAAIAAABERUxBWV9PRl9TVEFSVCAgICAgICAgICAgICAg
GQQFAAAAAAAAAAAAAAAAAKdZxz8AAAAAAAAAAAAAAAABAAAAQUNUVUFMX1NUQVJUX1RJTUUgICAgICAg
ICAgIAMFBQAAAAAAAAAAAAAAAAAyOC1OT1YtMjAyMyAxNDoyAAAAAEFDVFVBTF9TVEFSVF9USU1FU1RB
TVAgICAgICADBgUAAAAAAAAAAAAAAAAAR01UIFN0YW5kYXJkIFRpbQAAAABUSU1FX1pPTkUgICAgICAg
ICAgICAgICAgICAgAwArAAAAAAAAAAAAAAAAADVtbSBCcm9hZGJhbmQgR3IAAAAAUFJPQkVfQVRUUklC
VVRFUyAgICAgICAgICAgIBkKCwAAAAAAAAAAAAAAAABIRiAgICAgICAgICAgICAgAAAAAFBST0JFX0RJ
QUxTICAgICAgICAgICAgICAgICAZDA0AAAAAAAAAAAAAAAAAMSw1LjM2LDAuMDksSG9tbwAAAABsYXN0
XzFkX3NoaW0gICAgICAgICAgICAgICAgGQACAAAAARwAAAAAAAAAAPFo44i1+NQ+AAAAAAAAAAACAAAA
UFJPQkVfUkVDT1ZFUlkgICAgICAgICAgICAgIAMBAgAAAAEcAAAAAAAAAACN7bWg98bAPgAAAAAAAAAA
AgAAAEJMQU5LSU5HICAgICAgICAgICAgICAgICAgICAZACAAAAAAAAAAAAAAAAAAEAAAAAAAAAAAAAAA
AAAAAAEAAABTQ0FOUyAgICAgICAgICAgICAgICAgICAgICAgGQEgAAAAAAAAAAAAAAAAAAEAAAAAAAAA
AAAAAAAAAAABAAAATU9EX1JFVFVSTiAgICAgICAgICAgICAgICAgIBkCIAAAAAAAAAAAAAAAAAAQAAAA
AAAAAAAAAAAAAAAAAQAAAFRPVEFMX1NDQU5TICAgICAgICAgICAgICAgICAZCiAAAAAAAAAAAAAAAAAA
CDwAAAAAAAAAAAAAAAAAAAEAAABYX1BPSU5UUyAgICAgICAgICAgICAgICAgICAgGRMgAAAAAAAAAAAA
AAAAAAAAAAAAAAAAAAAAAAAAAAABAAAAWF9QUkVTQ0FOUyAgICAgICAgICAgICAgICAgIBkABAAAAAAA
AAAAAAAAAABQcm90b24gICAgICAgICAgAAAAAFhfRE9NQUlOICAgICAgICAgICAgICAgICAgICAZAAIA
AAABGgAAAAAAAAAAAAAAAAAAFEAAAAAAAAAAAAIAAABYX09GRlNFVCAgICAgICAgICAgICAgICAgICAg
GQADAAAAAQ0AAAAAAAAAAP7UYDYx1LdBAAAAAAAAAAACAAAAWF9GUkVRICAgICAgICAgICAgICAgICAg
ICAgIBkAAQAAAAENAAAAAAAAAAA4EwPsgVO9QAAAAAAAAAAAAgAAAFhfU1dFRVAgICAgICAgICAgICAg
ICAgICAgICAZAAEAAAABDQAAAAAAAAAAYA+ciQF2t0AAAAAAAAAAAAIAAABYX1NXRUVQX0NMSVBQRUQg
ICAgICAgICAgICAgGQkBAAAAAQ0AAAAAAAAAAN27GN/WQ98/AAAAAAAAAAACAAAAWF9SRVNPTFVUSU9O
ICAgICAgICAgICAgICAgIBkJBAAAAAAAAAAAAAAAAABQcm90b24gICAgICAgICAgAAAAAElSUl9ET01B
SU4gICAgICAgICAgICAgICAgICAZCQIAAAABGgAAAAAAAAAAAAAAAAAAFEAAAAAAAAAAAAIAAABJUlJf
T0ZGU0VUICAgICAgICAgICAgICAgICAgGQkDAAAAAQ0AAAAAAAAAAP7UYDYx1LdBAAAAAAAAAAACAAAA
SVJSX0ZSRVEgICAgICAgICAgICAgICAgICAgIBkKBAAAAAAAAAAAAAAAAABQcm90b24gICAgICAgICAg
AAAAAFRSSV9ET01BSU4gICAgICAgICAgICAgICAgICAZCgIAAAABGgAAAAAAAAAAAAAAAAAAFEAAAAAA
AAAAAAIAAABUUklfT0ZGU0VUICAgICAgICAgICAgICAgICAgGQoDAAAAAQ0AAAAAAAAAAP7UYDYx1LdB
AAAAAAAAAAACAAAAVFJJX0ZSRVEgICAgICAgICAgICAgICAgICAgIBkLAgAAAAEcAAAAAAAAAAD4sHLD
SmAAQAAAAAAAAAAAAgAAAFhfQUNRX0RVUkFUSU9OICAgICAgICAgICAgICAZAQUAAAAAAAAAAAAAAAAA
VFJVRSAgICAgICAgICAgIAAAAABESUdJVEFMX0ZJTFRFUiAgICAgICAgICAgICAgGQIFAAAAAAAAAAAA
AAAAAAwAAAAAAAAAAAAAAAAAAAABAAAARklMVEVSX0ZBQ1RPUiAgICAgICAgICAgICAgIBkIEwAAAAAA
AAAAAAAAAAAEAAAAAAAAAAAAAAAAAAAAAQAAAEFGX1ZFUlNJT04gICAgICAgICAgICAgICAgICADDAIA
AAAAAAAAAAAAAAAAcjogMTExMCggMTEwOSksZwAAAABERUNJTUFUSU9OX1JFRyAgICAgICAgICAgICAg
GQgTAAAAIRwAAAAAAAAAAHsUrkfhehdAAAAAAAAAAAACAAAAWDkwICAgICAgICAgICAgICAgICAgICAg
ICAgIBkFBQAAAAEcAAAAAAAAAAD+lFPQJ9HmPgAAAAAAAAAAAgAAAEFDUV9ERUxBWSAgICAgICAgICAg
ICAgICAgICAZBgUAAAAAAAAAAAAAAAAATlAgICAgICAgICAgICAgIAAAAABESUdJVEFMX0ZJTFRFUl9T
VEFUVVMgICAgICAgGWUCAAAAAAAAAAAAAAAAAEZBTFNFICAgICAgICAgICAAAAAAQ0xJUFBFRCAgICAg
ICAgICAgICAgICAgICAgIAMJEwAAAAAAAAAAAAAAAAAAAAAAAAAAAAAAAAAAAAAAAgAAAGFmX2RlbGF5
X3JhdGlvICAgICAgICAgICAgICADDQ0AAAAAAAAAAAAAAAAAQVVUT1NISU0gT0ZGICAgIAAAAABhdXRv
c2hpbV9tb2RlICAgICAgICAgICAgICAgAwAKAAAAAAAAAAAAAAAAAAAAAAAAAPA/AAAAAAAAAAACAAAA
YnVmZmVyX2xvb3AgICAgICAgICAgICAgICAgIAMBCgAAAAAAAAAAAAAAAAAAAAAAAADwPwAAAAAAAAAA
AgAAAGJ1ZmZlcl9sb29wX2luZGV4ICAgICAgICAgICADAAkAAAAAAAAAAAAAAAAAAAAAAAAAM0AAAAAA
AAAAAAIAAABjaGFuZ2VyX3Nsb3QgICAgICAgICAgICAgICAgAwEJAAAAAAAAAAAAAAAAAAAAAAAAADNA
AAAAAAAAAAACAAAAY2hhbmdlcl9zbG90X3Bvc2l0aW9uICAgICAgIAMAMAAAAAAAAAAAAAAAAAAAAAAA
AADwPwAAAAAAAAAAAgAAAGNoYW5nZXJfdHlwZSAgICAgICAgICAgICAgICADAgoAAAAAAAAAAAAAAAAA
Q29sbGVjdCAgICAgICAgIAAAAABjb2xsZWN0aW9uX3N0YXRlICAgICAgICAgICAgAwMKAAAAAAAAAAAA
AAAAADI4LU5PVi0yMDIzIDE0OjIAAAAARU5EX1RJTUVTVEFNUCAgICAgICAgICAgICAgIAMECgAAAAAA
AAAAAAAAAAAAAIAErePPQQAAAAAAAAAAAgAAAGVuZF90aW1lICAgICAgICAgICAgICAgICAgICADBQoA
AAAAAAAAAAAAAAAAcHJvdG9uLmp4cCAgICAgIAAAAABleHBlcmltZW50ICAgICAgICAgICAgICAgICAg
AwYKAAAAARwAAAAAAAAAAAAAAAAAAAAAAAAAAAAAAAACAAAAZXhwX3JlbWFpbmluZyAgICAgICAgICAg
ICAgIAMHCgAAAAEcAAAAAAAAAAAAAAAAAIBYQAAAAAAAAAAAAgAAAGV4cF90b3RhbCAgICAgICAgICAg
ICAgICAgICADChMAAAAAAAAAAAAAAAAANiAgMiAgICAgICAgICAgIAAAAABmYWN0b3JzICAgICAgICAg
ICAgICAgICAgICAgAwsTAAAA8Q0AAAAAAAAAAAAAAAAAAEdAAAAAAAAAAAACAAAAZmlsdGVyX3dpZHRo
ICAgICAgICAgICAgICAgIAMICgAAAAEYAAAAAAAAAAAAAAAAAEBTQAAAAAAAAAAAAgAAAGhlX2xldmVs
ICAgICAgICAgICAgICAgICAgICADADEAAAABDQAAAAAAAAAAAAAAAAAAAAAAAAAAAAAAAAIAAABoeWJy
aWRfc3Bpbl9nZXQgICAgICAgICAgICAgAwExAAAAAAAAAAAAAAAAAFNQSU4gT0ZGICAgICAgICAAAAAA
aHlicmlkX3NwaW5fc3RhdHVzICAgICAgICAgIAMJCgAAAAAAAAAAAAAAAAAAAAAAAADwPwAAAAAAAAAA
AgAAAGl0ZXJhdGlvbnMgICAgICAgICAgICAgICAgICADAA4AAAAAAAAAAAAAAAAAAAAAAAAAKEAAAAAA
AAAAAAIAAABsb2NrX2dhaW4gICAgICAgICAgICAgICAgICAgAwEOAAAAAAAAAAAAAAAAAAAAAAAAAGRA
AAAAAAAAAAACAAAAbG9ja19sZXZlbCAgICAgICAgICAgICAgICAgIAMCDgAAAAEaAAAAAAAAAACkcD0K
16McQAAAAAAAAAAAAgAAAGxvY2tfb3NjX29mZnNldCAgICAgICAgICAgICADAw4AAAAAAAAAAAAAAAAA
MkggT1NDIE9OICAgICAgIAAAAABsb2NrX29zY19zdGF0ZSAgICAgICAgICAgICAgAwQOAAAAAQYAAAAA
AAAAAAAAAAAAXmpAAAAAAAAAAAACAAAAbG9ja19waGFzZSAgICAgICAgICAgICAgICAgIAMFDgAAAAAA
AAAAAAAAAABBVVRPTE9DSyAgICAgICAgAAAAAGxvY2tfc3RhdGUgICAgICAgICAgICAgICAgICADBg4A
AAAAAAAAAAAAAAAATE9DSyBJRExFICAgICAgIAAAAABsb2NrX3N0YXR1cyAgICAgICAgICAgICAgICAg
AwcOAAAAAAAAAAAAAAAAAAAAAAAAiJJAAAAAAAAAAAACAAAAbG9ja19zdHJlbmd0aCAgICAgICAgICAg
ICAgIAMCMQAAAAAAAAAAAAAAAABTUElOIE9GRiAgICAgICAgAAAAAG1hc19zcGluX2FjdGlvbiAgICAg
ICAgICAgICADAzEAAAABHAAAAAAAAAAAAAAAAAAAJEAAAAAAAAAAAAIAAABtYXNfc3Bpbl9kZWxheSAg
ICAgICAgICAgICAgAwQxAAAAAQ0AAAAAAAAAAAAAAAAAAAAAAAAAAAAAAAACAAAAbWFzX3NwaW5fZ2V0
ICAgICAgICAgICAgICAgIAMFMQAAAAAAAAAAAAAAAABBVVRPICAgICAgICAgICAgAAAAAG1hc19zcGlu
X21vZGUgICAgICAgICAgICAgICADBjEAAAABDQAAAAAAAAAAAAAAAAAA8D8AAAAAAAAAAAIAAABtYXNf
c3Bpbl9zZXQgICAgICAgICAgICAgICAgAwcxAAAAAAAAAAAAAAAAAFNQSU4gT0ZGICAgICAgICAAAAAA
bWFzX3NwaW5fc3RhdHVzICAgICAgICAgICAgIAMKCgAAAAEYAAAAAAAAAAAAAAAAAMBQQAAAAAAAAAAA
AgAAAG4yX2xldmVsICAgICAgICAgICAgICAgICAgICADCwoAAAAAAAAAAAAAAAAAAAAAAAAA8D8AAAAA
AAAAAAIAAABudW1fc2NhbnMgICAgICAgICAgICAgICAgICAgAwwTAAAAAAAAAAAAAAAAADIgNDEgNzMg
ICAgICAgICAAAAAAb3JkZXJzICAgICAgICAgICAgICAgICAgICAgIAMMCgAAAAAAAAAAAAAAAAAAAAAA
AADwPwAAAAAAAAAAAgAAAG91dGVyX2J1ZmZlcl9sb29wICAgICAgICAgICADDQoAAAAAAAAAAAAAAAAA
AAAAAAAA8D8AAAAAAAAAAAIAAABvdXRlcl9idWZmZXJfbG9vcF9pbmRleCAgICAgAw4KAAAAAAAAAAAA
AAAAAAAAAAAAAPA/AAAAAAAAAAACAAAAb3V0ZXJfc2NhbnNfbG9vcCAgICAgICAgICAgIAMPCgAAAAAA
AAAAAAAAAAAAAAAAAADwPwAAAAAAAAAAAgAAAG91dGVyX3NjYW5zX2xvb3BfaW5kZXggICAgICADDRMA
AAARIwAAAAAAAAAA////////I0AAAAAAAAAAAAIAAABwYXNzX3JpcHBsZSAgICAgICAgICAgICAgICAg
AwEwAAAAAAAAAAAAAAAAAAAAAAAAAAAAAAAAAAAAAAACAAAAcHJvamVjdF9pZCAgICAgICAgICAgICAg
ICAgIAMCMAAAAAAAAAAAAAAAAAAgICAgICAgICAgICAgICAgAAAAAHByb2plY3RfbmFtZSAgICAgICAg
ICAgICAgICADABQAAAAAAAAAAAAAAAAAAAAAAAAARUAAAAAAAAAAAAIAAAByZWN2cl9nYWluICAgICAg
ICAgICAgICAgICAgAwEUAAAAAAAAAAAAAAAAAAAAAAAAgFlAAAAAAAAAAAACAAAAcmVjdnJfZ2Fpbl9s
aW1pdCAgICAgICAgICAgIAMCFAAAAAAAAAAAAAAAAAAAAAAAAGoIQQAAAAAAAAAAAgAAAHJlY3ZyX2dh
aW5fcG9pbnQgICAgICAgICAgICADABIAAAABBgAAAAAAAAAAAAAAAAAAAAAAAAAAAAAAAAIAAAByZWN2
cl9waGFzZSAgICAgICAgICAgICAgICAgAwIJAAAAAAAAAAAAAAAAAAAAAAAAAE5AAAAAAAAAAAACAAAA
c2FtcGxlICAgICAgICAgICAgICAgICAgICAgIAMDCQAAAAAAAAAAAAAAAABMT0FERUQgICAgICAgICAg
AAAAAHNhbXBsZV9hY3Rpb24gICAgICAgICAgICAgICADEAoAAAAAAAAAAAAAAAAAU1RMLVJTMDExLTEg
ICAgIAAAAABzYW1wbGVfaWQgICAgICAgICAgICAgICAgICAgAwQJAAAAAAAAAAAAAAAAAExPQUQgICAg
ICAgICAgICAAAAAAc2FtcGxlX3N0YXRlICAgICAgICAgICAgICAgIAMFCQAAAAAAAAAAAAAAAABMT0FE
RUQgICAgICAgICAgAAAAAHNhbXBsZV9zdGF0dXMgICAgICAgICAgICAgICADCA4AAAAAAAAAAAAAAAAA
AAAAAAAAEEAAAAAAAAAAAAIAAABzYXd0b290aF9yYW5nZSAgICAgICAgICAgICAgAwMwAAAAAAAAAAAA
AAAAAAAAAAAAADBAAAAAAAAAAAACAAAAc2NhbiAgICAgICAgICAgICAgICAgICAgICAgIAMRCgAAAAAA
AAAAAAAAAAAAAAAAAAAwQAAAAAAAAAAAAgAAAHNjYW5zX2xvb3AgICAgICAgICAgICAgICAgICADEgoA
AAAAAAAAAAAAAAAAAAAAAAAAMEAAAAAAAAAAAAIAAABzY2Fuc19sb29wX2luZGV4ICAgICAgICAgICAg
AwQwAAAAAAAAAAAAAAAAAE9OICAgICAgICAgICAgICAAAAAAc2hpbV9kZWxheV9zdGF0ZSAgICAgICAg
ICAgIAMGCQAAAAAAAAAAAAAAAABCRU5aRU5FLUQ2ICAgICAgAAAAAHNvbHZlbnQgICAgICAgICAgICAg
ICAgICAgICADAAgAAAAAAAAAAAAAAAAAU1BJTiBPRkYgICAgICAgIAAAAABzcGluX2FjdGlvbiAgICAg
ICAgICAgICAgICAgAwEIAAAAAQ0AAAAAAAAAAAAAAAAAAAAAAAAAAAAAAAACAAAAc3Bpbl9nZXQgICAg
ICAgICAgICAgICAgICAgIAMCCAAAAAENAAAAAAAAAAAAAAAAAAAuQAAAAAAAAAAAAgAAAHNwaW5fc2V0
ICAgICAgICAgICAgICAgICAgICADAwgAAAAAAAAAAAAAAAAAU1BJTiBPRkYgICAgICAgIAAAAABzcGlu
X3N0YXRlICAgICAgICAgICAgICAgICAgAwQIAAAAAAAAAAAAAAAAAFNQSU4gT0ZGICAgICAgICAAAAAA
c3Bpbl9zdGF0dXMgICAgICAgICAgICAgICAgIAMOEwAAAAEjAAAAAAAAAAAAAAAAAABOQAAAAAAAAAAA
AgAAAHN0b3BfcmlwcGxlICAgICAgICAgICAgICAgICADAAYAAAAAAAAAAAAAAAAAVEVNUCBPRkYgICAg
ICAgIAAAAAB0ZW1wX2FjdGlvbiAgICAgICAgICAgICAgICAgAwEGAAAAAQQAAAAAAAAAADMzMzMzszJA
AAAAAAAAAAACAAAAdGVtcF9nZXQgICAgICAgICAgICAgICAgICAgIAMCBgAAAAEEAAAAAAAAAAAAAAAA
AAA5QAAAAAAAAAAAAgAAAHRlbXBfc2V0ICAgICAgICAgICAgICAgICAgICADAwYAAAAAAAAAAAAAAAAA
VEVNUCBPRkYgICAgICAgIAAAAAB0ZW1wX3N0YXRlICAgICAgICAgICAgICAgICAgAwQGAAAAAAAAAAAA
AAAAAFRFTVAgT0ZGICAgICAgICAAAAAAdGVtcF9zdGF0dXMgICAgICAgICAgICAgICAgIAMPEwAAAAAA
AAAAAAAAAACamZmZmZnpPwAAAAAAAAAAAgAAAHRyYW5zaXRpb25fcmF0aW8gICAgICAgICAgICADBTAA
AAAAAAAAAAAAAAAAAAAAAAAA8D8AAAAAAAAAAAIAAAB2ZWN0b3JfbW9uaXRvcmluZ19heGlzICAgICAg
AwYwAAAAAAAAAAAAAAAAADQwMCAgICAgICAgICAgICAAAAAAZmllbGRfbmFtZSAgICAgICAgICAgICAg
ICAgIAMTCgAAAAEfAAAAAAAAAAB7L75oj8ciQAAAAAAAAAAAAgAAAGZpZWxkX3N0cmVuZ3RoICAgICAg
ICAgICAgICADFAoAAAAAAAAAAAAAAAAASk5NLUVDWjQwMFMvTDEgIAAAAABpbnN0X21vZGVsX251bWJl
ciAgICAgICAgICAgAxUKAAAAAAAAAAAAAAAAAE5NMTY0ODAwMzk4MDM5OCAAAAAAaW5zdF9zZXJpYWxf
bnVtYmVyICAgICAgICAgIAMLCwAAAAAAAAAAAAAAAAAAAAAAAOalQAAAAAAAAAAAAgAAAHByb2JlX2lk
ICAgICAgICAgICAgICAgICAgICADBzAAAAABIwAAAAAAAAAAAAAAAAAAXkAAAAAAAAAAAAIAAABwcm9i
ZV90dW5lX2F0biAgICAgICAgICAgICAgAwgwAAAAAAAAAAAAAAAAAAAAAAAAABxAAAAAAAAAAAACAAAA
c2F3dG9vdGhfc2hpZnQgICAgICAgICAgICAgIAMJMAAAAAAAAAAAAAAAAAC4HoXrUbjyPwAAAAAAAAAA
AgAAAHNhd3Rvb3RoX3RyaW0gICAgICAgICAgICAgICADDg0AAAAAAAAAAAAAAAAAWjEgWjIgWjMgWjQg
ICAgIAAAAABzaGltX2dyb3VwcyAgICAgICAgICAgICAgICAgAw8NAAAAAAAAAAAAAAAAAFNISU1fWjAg
ICAgICAgICAAAAAAc2hpbV9uYW1lcyAgICAgICAgICAgICAgICAgIAMADAAAAAAAAAAAAAAAAABOT05F
ICAgICAgICAgICAgAAAAAHNoaW1fdHJhY2tfYXhpczEgICAgICAgICAgICADAQwAAAARDQAAAAAAAAAA
AAAAAAAAAAAAAAAAAAAAAAIAAABzaGltX3RyYWNrX2F4aXMxX3N0ZXAgICAgICAgAwIMAAAAAAAAAAAA
AAAAAE5PTkUgICAgICAgICAgICAAAAAAc2hpbV90cmFja19heGlzMiAgICAgICAgICAgIAMDDAAAABEN
AAAAAAAAAAAAAAAAAAAAAAAAAAAAAAAAAgAAAHNoaW1fdHJhY2tfYXhpczJfc3RlcCAgICAgICADBAwA
AAAAAAAAAAAAAAAATk9ORSAgICAgICAgICAgIAAAAABzaGltX3RyYWNrX2F4aXMzICAgICAgICAgICAg
AwUMAAAAEQ0AAAAAAAAAAAAAAAAAAAAAAAAAAAAAAAACAAAAc2hpbV90cmFja19heGlzM19zdGVwICAg
ICAgIAMGDAAAAAAAAAAAAAAAAABOT05FICAgICAgICAgICAgAAAAAHNoaW1fdHJhY2tfYXhpczQgICAg
ICAgICAgICADBwwAAAARDQAAAAAAAAAAAAAAAAAAAAAAAAAAAAAAAAIAAABzaGltX3RyYWNrX2F4aXM0
X3N0ZXAgICAgICAgAwgMAAAAARwAAAAAAAAAAAAAAAAAAAAAAAAAAAAAAAACAAAAc2hpbV90cmFja19t
b25pX21zZWNzICAgICAgIAMJDAAAAAAAAAAAAAAAAABPRkYgICAgICAgICAgICAgAAAAAHNoaW1fdHJh
Y2tfc2tpcF9hdXRvc2hpbSAgICADCgwAAAABHAAAAAAAAAAAAAAAAAAAAAAAAAAAAAAAAAIAAABzaGlt
X3RyYWNrX3dhaXRfbXNlY3MgICAgICAgAwsMAAAAAQ0AAAAAAAAAAAEAAAAAQFtAAAAAAAAAAAACAAAA
c2hpbV94ICAgICAgICAgICAgICAgICAgICAgIAMMDAAAAAENAAAAAAAAAACamZmZmZlaQAAAAAAAAAAA
AgAAAHNoaW1feDIgICAgICAgICAgICAgICAgICAgICADDQwAAAABDQAAAAAAAAAAAAAAAAAgXkAAAAAA
AAAAAAIAAABzaGltX3gyeiAgICAgICAgICAgICAgICAgICAgAw4MAAAAAQ0AAAAAAAAAAM3MzMzMzDpA
AAAAAAAAAAACAAAAc2hpbV94MyAgICAgICAgICAgICAgICAgICAgIAMPDAAAAAENAAAAAAAAAAA0MzMz
MyNoQAAAAAAAAAAAAgAAAHNoaW1feHogICAgICAgICAgICAgICAgICAgICADEAwAAAABDQAAAAAAAAAA
zczMzMxMOMAAAAAAAAAAAAIAAABzaGltX3h6MiAgICAgICAgICAgICAgICAgICAgAxEMAAAAAQ0AAAAA
AAAAAGdmZmZmZhTAAAAAAAAAAAACAAAAc2hpbV94ejMgICAgICAgICAgICAgICAgICAgIAMSDAAAAAEN
AAAAAAAAAAAAAAAAAABzwAAAAAAAAAAAAgAAAHNoaW1feSAgICAgICAgICAgICAgICAgICAgICADEwwA
AAABDQAAAAAAAAAAAAAAAABAU0AAAAAAAAAAAAIAAABzaGltX3kyICAgICAgICAgICAgICAgICAgICAg
AxQMAAAAAQ0AAAAAAAAAAJqZmZmZeV5AAAAAAAAAAAACAAAAc2hpbV95MnogICAgICAgICAgICAgICAg
ICAgIAMVDAAAAAENAAAAAAAAAABoZmZmZmY9wAAAAAAAAAAAAgAAAHNoaW1feTMgICAgICAgICAgICAg
ICAgICAgICADFgwAAAABDQAAAAAAAAAAZ2ZmZmbmNMAAAAAAAAAAAAIAAABzaGltX3l6ICAgICAgICAg
ICAgICAgICAgICAgAxcMAAAAAQ0AAAAAAAAAAJqZmZmZeW/AAAAAAAAAAAACAAAAc2hpbV95ejIgICAg
ICAgICAgICAgICAgICAgIAMYDAAAAAENAAAAAAAAAABnZmZmZmYCQAAAAAAAAAAAAgAAAHNoaW1feXoz
ICAgICAgICAgICAgICAgICAgICADGQwAAADxDQAAAAAAAAAAMzMzMzOTMsAAAAAAAAAAAAIAAABzaGlt
X3owICAgICAgICAgICAgICAgICAgICAgAxoMAAAAAQ0AAAAAAAAAAJDC9Shcv2hAAAAAAAAAAAACAAAA
c2hpbV96MSAgICAgICAgICAgICAgICAgICAgIAMbDAAAAAENAAAAAAAAAADD9ShcjwI4QAAAAAAAAAAA
AgAAAHNoaW1fejIgICAgICAgICAgICAgICAgICAgICADHAwAAAABDQAAAAAAAAAA4HoUrkehRMAAAAAA
AAAAAAIAAABzaGltX3ozICAgICAgICAgICAgICAgICAgICAgAx0MAAAAAQ0AAAAAAAAAAD4K16NwPTnA
AAAAAAAAAAACAAAAc2hpbV96NCAgICAgICAgICAgICAgICAgICAgIAMeDAAAAAENAAAAAAAAAABI4XoU
rkfxvwAAAAAAAAAAAgAAAHNoaW1fejUgICAgICAgICAgICAgICAgICAgICADHwwAAAABDQAAAAAAAAAA
MjMzMzMzw78AAAAAAAAAAAIAAABzaGltX3o2ICAgICAgICAgICAgICAgICAgICAgAxYKAAAAAAAAAAAA
AAAAADYuMiBbV2luZG93cyAtIHgAAAAAdmVyc2lvbiAgICAgICAgICAgICAgICAgICAgIAMAFgAAAAAA
AAAAAAAAAABjOlxQcm9ncmFtIEZpbGVzAAAAAGV4cGVyaW1lbnRfcGF0aCAgICAgICAgICAgICADARYA
AAAAAAAAAAAAAAAAAAAAAAAAAAAAAAAAAAAAAAIAAABkZWNpbWF0aW9uX3JhdGUgICAgICAgICAgICAg
AwIWAAAAAAAAAAAAAAAAAHB1bHNlX3NlcnZpY2U6OmcAAAAAZ2V0XzkwICAgICAgICAgICAgICAgICAg
ICAgIAMDFgAAAAAAAAAAAAAAAABwdWxzZV9zZXJ2aWNlOjpnAAAAAGdldF9hdG4gICAgICAgICAgICAg
ICAgICAgICADBBYAAAAAAAAAAAAAAAAAcHVsc2Vfc2VydmljZTo6ZwAAAABnZXRfZnJlcSAgICAgICAg
ICAgICAgICAgICAgAwUWAAAAAAAAAAAAAAAAAHB1bHNlX3NlcnZpY2U6OmcAAAAAZ2V0X3NwaW4gICAg
ICAgICAgICAgICAgICAgIAMGFgAAAAAAAAAAAAAAAABwdWxzZV9zZXJ2aWNlOjpnAAAAAGdldF9nYW1t
YSAgICAgICAgICAgICAgICAgICADBxYAAAAAAAAAAAAAAAAAcHVsc2Vfc2VydmljZTo6ZwAAAABnZXRf
dmFsdWVfb2ZfZmllbGQgICAgICAgICAgAwgWAAAAAAAAAAAAAAAAAHByb2JlX3NlcnZpY2U6OmcAAAAA
Z2V0X3Byb2JlX3BhcmFtZXRlciAgICAgICAgIAMJFgAAAAAAAAAAAAAAAABwdWxzZV9zZXJ2aWNlOjpn
AAAAAGdldF9zX21wYXJhbSAgICAgICAgICAgICAgICADChYAAAAAAAAAAAAAAAAAcHVsc2Vfc2Vydmlj
ZTo6ZwAAAABnZXRfZF9tcGFyYW0gICAgICAgICAgICAgICAgAwsWAAAAAQ0AAAAAAAAAADJVMCqpE9Q/
AAAAAAAAAAACAAAAZGVmYXVsdF94X3Jlc29sdXRpb24gICAgICAgIAMMFgAAAAAAAAAAAAAAAAAAAAAA
AADwQAAAAAAAAAAAAgAAAHhfZGF0YV9wb2ludHMgICAgICAgICAgICAgICADDRYAAAAAAAAAAAAAAAAA
AAAAAEBf10AAAAAAAAAAAAIAAAB4X3BvaW50c19kZWZhdWx0ICAgICAgICAgICAgAw4WAAAAARwAAAAA
AAAAAPiwcsNKYABAAAAAAAAAAAACAAAAeF9hY3FfdGltZSAgICAgICAgICAgICAgICAgIAMPFgAAAAEa
AAAAAAAAAAAAAAAAAAAuQAAAAAAAAAAAAgAAAHhfc3dlZXBfaW5wdXQgICAgICAgICAgICAgICADEBYA
AAAAAAAAAAAAAAAAAAAAAAADyEAAAAAAAAAAAAIAAAB4X3BvaW50c19pbnB1dCAgICAgICAgICAgICAg
AxEWAAAAAAAAAAAAAAAAACoqKiBQdWxzZSAqKiogICAAAAAAY29tbWVudF8xICAgICAgICAgICAgICAg
ICAgIAMSFgAAAAEGAAAAAAAAAAAAAAAAAIBGQAAAAAAAAAAAAgAAAHhfYW5nbGUgICAgICAgICAgICAg
ICAgICAgICADExYAAAAhHAAAAAAAAAAAexSuR+F6F0AAAAAAAAAAAAIAAAB4XzkwX3dpZHRoICAgICAg
ICAgICAgICAgICAgAxQWAAAAASMAAAAAAAAAAAAAAAAAABBAAAAAAAAAAAACAAAAeF9hdG4gICAgICAg
ICAgICAgICAgICAgICAgIAMVFgAAACEcAAAAAAAAAAB7FK5H4XoHQAAAAAAAAAAAAgAAAHhfcHVsc2Ug
ICAgICAgICAgICAgICAgICAgICADFhYAAAAAAAAAAAAAAAAAKioqIFB1bHNlIERlbGF5IAAAAABjb21t
ZW50XzcgICAgICAgICAgICAgICAgICAgAxcWAAAAARwAAAAAAAAAAAAAAAAAAPA/AAAAAAAAAAACAAAA
aW5pdGlhbF93YWl0ICAgICAgICAgICAgICAgIAMYFgAAAAEcAAAAAAAAAAA8CI2i/8zlPwAAAAAAAAAA
AgAAAHJwdF9taW4gICAgICAgICAgICAgICAgICAgICADGRYAAAABHAAAAAAAAAAAAAAAAAAAFEAAAAAA
AAAAAAIAAABycHRfZGVmX3RlbXAgICAgICAgICAgICAgICAgAxoWAAAAARwAAAAAAAAAAAhPjTy1nwdA
AAAAAAAAAAACAAAAcmRfZGVmX3RlbXAgICAgICAgICAgICAgICAgIAMbFgAAAAEcAAAAAAAAAAAAAAAA
AAAUQAAAAAAAAAAAAgAAAHJlbGF4YXRpb25fZGVsYXlfZGVmYXVsdCAgICADHBYAAAABHAAAAAAAAAAA
AAAAAAAAEEAAAAAAAAAAAAIAAAByZWxheGF0aW9uX2RlbGF5ICAgICAgICAgICAgAx0WAAAAARwAAAAA
AAAAAHxYuWElMBhAAAAAAAAAAAACAAAAcmVwZXRpdGlvbl90aW1lICAgICAgICAgICAgIAMeFgAAAAAA
AAAAAAAAAAAqKiogb2JzX2RhbnRlX3ByAAAAAGNvbW1lbnRfMjAxICAgICAgICAgICAgICAgICADHxYA
AAAAAAAAAAAAAAAARkFMU0UgICAgICAgICAgIAAAAABkYW50ZV9wcmVzYXQgICAgICAgICAgICAgICAg
AyAWAAAAAAAAAAAAAAAAACoqKiBpcnJfIHByZXNhdHUAAAAAY29tbWVudF8yMDIgICAgICAgICAgICAg
ICAgIAMhFgAAAAAAAAAAAAAAAABPZmYgICAgICAgICAgICAgAAAAAGlycl9tb2RlICAgICAgICAgICAg
ICAgICAgICADIhYAAAAAAAAAAAAAAAAAKioqIHRyaV8gcHJlc2F0dQAAAABjb21tZW50XzIwMyAgICAg
ICAgICAgICAgICAgAyMWAAAAAAAAAAAAAAAAAE9mZiAgICAgICAgICAgICAAAAAAdHJpX21vZGUgICAg
ICAgICAgICAgICAgICAgIAMkFgAAAAAAAAAAAAAAAAAqKiogcHJlc2F0X3RpbWUgAAAAAGNvbW1lbnRf
MTExICAgICAgICAgICAgICAgICADJRYAAAAAAAAAAAAAAAAARkFMU0UgICAgICAgICAgIAAAAABwcmVz
YXRfdGltZV9mbGFnICAgICAgICAgICAgAyYWAAAAARwAAAAAAAAAAAAAAAAAABBAAAAAAAAAAAACAAAA
cHJlc2F0X3RpbWUgICAgICAgICAgICAgICAgIAMnFgAAAAEcAAAAAAAAAAAAAAAAAAAAAAAAAAAAAAAA
AgAAAHJlbGF4YXRpb25fZGVsYXlfY2FsYyAgICAgICADKBYAAAAAAAAAAAAAAAAAAAAAAAAAeUAAAAAA
AAAAAAIAAABkYW50ZV9sb29wICAgICAgICAgICAgICAgICAgAykWAAAAIRwAAAAAAAAAAAAAAAAAAAAA
AAAAAAAAAAACAAAAZGVhZF90aW1lICAgICAgICAgICAgICAgICAgIAMqFgAAACEcAAAAAAAAAAAAAAAA
AAAAAAAAAAAAAAAAAgAAAGRlbGF5ICAgICAgICAgICAgICAgICAgICAgICADKxYAAAAAAAAAAAAAAAAA
AAAAAAAAAAAAAAAAAAAAAAIAAABwaGFzZSAgICAgICAgICAgICAgICAgICAgICAgAywWAAAAAAAAAAAA
AAAAAAAAAAAAAAAAAAAAAAAAAAACAAAAcGhhc2VfYWNxICAgICAgICAgICAgICAgICAgIBlLCwAAAAAA
AAAAAAAAAABIRjEgICAgICAgICAgICAgAAAAAFhfUFJPQkVfTUFQICAgICAgICAgICAgICAgICAZFBAA
AAAAAAAAAAAAAAAAU3F1YXJlICAgICAgICAgIAAAAABwdWxzZV9pbl9maWxlICAgICAgICAgICAgICAg
AwErAAAAAAAAAAAAAAAAADAgZGF5cyAwMDowMzozNyAAAAAAam9iLnRvdGFsX3RpbWUgICAgICAgICAg
ICAgIAMCKwAAAAAAAAAAAAAAAAAwIGRheXMgMDA6MDM6MzcgAAAAAHRvdGFsX3RpbWUgICAgICAgICAg
ICAgICAgICADAysAAAAAAAAAAAAAAAAAb2ZmICAgICAgICAgICAgIAAAAABqb2IuYWxsb3cgZW1haWwg
ICAgICAgICAgICAgAwQrAAAAAAAAAAAAAAAAAG9mZiAgICAgICAgICAgICAAAAAAYWxsb3cgZW1haWwg
ICAgICAgICAgICAgICAgIAMFKwAAAAAAAAAAAAAAAABMaWRkbGVfU1xkYXRhXG4xAAAAAGpvYi5mb2xk
ZXIgICAgICAgICAgICAgICAgICADBisAAAAAAAAAAAAAAAAATGlkZGxlX1NcZGF0YVxuMQAAAABmb2xk
ZXIgICAgICAgICAgICAgICAgICAgICAgAwcrAAAAAAAAAAAAAAAAAFNUTC1SUzAxMS0xICAgICAAAAAA
c2FtcGxlLnNhbXBsZSBpZCAgICAgICAgICAgIAMIKwAAAAAAAAAAAAAAAABTVEwtUlMwMTEtMSAgICAg
AAAAAHNhbXBsZSBpZCAgICAgICAgICAgICAgICAgICADCSsAAAAAAAAAAAAAAAAAQ3kzU2lDbCBjaGVj
ayAgIAAAAABzYW1wbGUuY29tbWVudCAgICAgICAgICAgICAgAworAAAAAAAAAAAAAAAAAEN5M1NpQ2wg
Y2hlY2sgICAAAAAAY29tbWVudCAgICAgICAgICAgICAgICAgICAgIAMLKwAAAAAAAAAAAAAAAAAyOC1O
T1YtMjAyMyAxNDoxAAAAAHNhbXBsZS5sYXN0IHNoaW1tZWQgICAgICAgICADDCsAAAAAAAAAAAAAAAAA
MjgtTk9WLTIwMjMgMTQ6MQAAAABsYXN0IHNoaW1tZWQgICAgICAgICAgICAgICAgAw0rAAAAAAAAAAAA
AAAAAHNpbmdsZSAgICAgICAgICAAAAAAc2FtcGxlLmxhc3Qgc2hpbW1lZCBpZGxlciBtbwMOKwAAAAAA
AAAAAAAAAABzaW5nbGUgICAgICAgICAgAAAAAGxhc3Qgc2hpbW1lZCBpZGxlciBtb2RlICAgICADDysA
AAAAAAAAAAAAAAAAU3lzdGVtICAgICAgICAgIAAAAABzYW1wbGUubG9hZCBzaGltcyAgICAgICAgICAg
AxArAAAAAAAAAAAAAAAAAFN5c3RlbSAgICAgICAgICAAAAAAbG9hZCBzaGltcyAgICAgICAgICAgICAg
ICAgIAMRKwAAACEcAAAAAAAAAAB7FK5H4XoXQAAAAAAAAAAAAgAAAHNhbXBsZS5wcm90b25fOTAgICAg
ICAgICAgICADEisAAAAhHAAAAAAAAAAAexSuR+F6F0AAAAAAAAAAAAIAAABwcm90b25fOTAgICAgICAg
ICAgICAgICAgICAgAxMrAAAAASMAAAAAAAAAAAAAAAAAABBAAAAAAAAAAAACAAAAc2FtcGxlLnByb3Rv
bl9hdG4gICAgICAgICAgIAMUKwAAAAEjAAAAAAAAAAAAAAAAAAAQQAAAAAAAAAAAAgAAAHByb3Rvbl9h
dG4gICAgICAgICAgICAgICAgICADFSsAAAAAAAAAAAAAAAAAU1RMLVJTMDExLTFfUFJPVAAAAABleHAu
ZmlsZW5hbWUgICAgICAgICAgICAgICAgAxYrAAAAAAAAAAAAAAAAAFNUTC1SUzAxMS0xX1BST1QAAAAA
ZmlsZW5hbWUgICAgICAgICAgICAgICAgICAgIAMXKwAAAAAAAAAAAAAAAABTVEwtUlMwMTEtMV9QUk9U
AAAAAGV4cC5Qcm90b24uZmlsZW5hbWUgICAgICAgICADGCsAAAAAAAAAAAAAAAAAU1RMLVJTMDExLTFf
UFJPVAAAAABQcm90b24uZmlsZW5hbWUgICAgICAgICAgICAgGQcFAAAAAAAAAAAAAAAAAEZBTFNFICAg
ICAgICAgICAAAAAARENfQkFMQU5DRUQgICAgICAgICAgICAgICAgIAMDLAAAAAAAAAAAAAAAAACAv+PT
yg4BQAAAAAAAAAAAAgAAAHhfc2NhbGUgICAgICAgICAgICAgICAgICAgICADASwAAAAAAAAAAAAAAAAA
VFJVRSAgICAgICAgICAgIAAAAABub3JtYWxpemVkICAgICAgICAgICAgICAgICAgAwAsAAAAAAAAAAAA
AAAAAFRSVUUgICAgICAgICAgICAAAAAAZmZ0X2NsaXBwZWQgICAgICAgICAgICAgICAgIAMBKwAAAAEG
AAAAAAAAAAAuc32Jw8dqQAAAAAAAAAAAAgAAAG1hY2hpbmVwaGFzZV94X3AwICAgICAgICAgICADASsA
AAABBgAAAAAAAAAAzCMzQnfJUUAAAAAAAAAAAAIAAABtYWNoaW5lcGhhc2VfeF9wMSAgICAgICAgICAg
AwErAAAAARgAAAAAAAAAAAAAAAAAAAAAAAAAAAAAAAABAAAAbWFjaGluZXBoYXNlX3hfcHAgICAgICAg
ICAgIAAAAAAAAAAAAAAAAAAAAAAAAAAAAAAAAAAAAAAAAAAAAAAAAAAAAAAAAAAAAAAAAAAAAAAAAAAA
AAAAAAAAAAAAAAAAAAAAAAAAAAAAAAAAAAAAAAAAAAAAAAAAAAAAAAAAAAAAAAAAAAAAAAAAAAAAAAAA
AAAAAAAAAAAAAAAAAAAAAAAAAAAAAAAAAAAAAAAAAAAAAAAAAAAAAAAAAAAAAAAAAAAAAAAAAAAAAAAA
AAAAAAAAAAAAAAAAAAAAAAAAAAAAAAAAAAAAAAAAAAAAAAAAAAAAAAAAAAAAAAAAAAAAAAAAAAAAAAAA
AAAAAAAAAAAAAAAAAAAAAAAAAAAAAAAAAAAAAAAAAAAAAAAAAAAAAAAAAAAAAAAAAAAAAAAAAAAAAAAA
AAAAAAAAAAAAAAAAAAAAAAAAAAAAAAAAAAAAAAAAAAAAAAAAAAAAAAAAAAAAAAAAAAAAAAAAAAAAAAAA
AAAAAAAAAAAAAAAAAAAAAAAAAAAAAAAAAAAAAAAAAAAAAAAAAAAAAAAAAAAAAAAAAAAAAAAAAAAAAAAA
AAAAAAAAAAAAAAAAAAAAAAAAAAAAAAAAAAAAAAAAAAAAAAAAAAAAAAAAAAAAAAAAAAAAAAAAAAAAAAAA
AAAAAA==
##XUNITS=	HZ
##YUNITS=	ARBITRARY UNITS
##FIRSTX=	5001.7536172314394207
##LASTX=	-1003.7025312420680621
##DELTAX=	-0.22910220686199625484
##XFACTOR=	1
##YFACTOR=	1.7852061404079256771e-07
##FIRSTY=	-0.00054110120981931686401
##MINY=	-0.00062542024534195661545
##MAXY=	0.16816718876361846924
##NPOINTS=	26214
##XYDATA=	(X++(Y..Y))
5002c031K3K2k2k1j3j3j3j3P8P8n2n2l4l5L7L8L4L5l8l7M0M0l8l8J0p7o6P9RJ0J9J9j0j0j0
4994c052j0J5J5K1K0q0OM8r7n7Q7Q9Lk4k4p6O8J13l1r1mn2n2J12J12n6n7J6J6j1j1j1j1L2
4986c034L1m1m0J7J7k7k6m8m7Q3Q3j7j6j7j6K7K7K7K7k4k5K0J9oom9n0QQRQ%%L4L4kj47k2
4977c181J23L2n3RJ0l3N4M8r5l9M7L3j11L8J24l5N2O0q5j18l2NNJ0J1O3O3l9l8OOn3L3J13
4969b967o0j1P6J8o9M5m1j00P3l0l0N0N0k2k3J8J7k6k6J5J4J5J4k7k8k8k8K9K9K9K9kkN8k9
4961b970j05O8N7j16O2k5l6N1kjl9m0J5J5J4J5k5k6M7M7pqppn6n5J6J7K0K0L6n0o0J13J0R
4953c003j2j3L1L0m5m5K7K7j2j2n5n5J6J6J6J7J4J4J4J5o5o4L6L7L4L4j0rk0j9o2o3O1O1j1
4945c075j1JJJJM0M0r0r0N1N0k1k2J2J2k7N9J11r0o4K3J4J3llPPo4o5J2J3Q4Q5K8K9m3m4r
4936c027rn3n2L6L6ppj2j1NNQ6kq6N9M5r9r0N4L0L1mml1l2J1J2L3L2j1j0m4m3N8N8J9K0k4
4928c028k4k0k1JJK4K3m8m8L2L2J1J1k6k5mml2l2M1M0O3O4l8l8QRl5l5J8J8P6j0r5M9j5j6
4919c073K5K4m7m8P3P4JJk5k6m6m7QRM6r8L8L7K9K8J5J6pol1l1OPK1o6r3N1l9M8N6l0j0j1
4911c121OOL8L8l4l4M5M5k8k7l6l5j4j4L3L4L3L4l2l2J2J1k6k6J7J7mmnmM8M9MNqrqqllll
4901c046L7L7ook2k1K2K1l1l1K1K1m3J02l2j18L3L4OOooooj1j0j1j0ooJ6J6m2m2N9N9J6J7
4892b995nnn0n1pQ0Q7n7J6J7j11L4M5m1nmL3L4n5n4J7J8m3m3K9K9RJ0RRpppoj7j7j09k2Q0
4883c162P9M2M2J2J2l1l1J3J2l1l1K3K4k0j9MNj%J09K2j08k1K0K0L9m7p2P2K9K8o7o8k4k5
4875c151K1K0K6K6lQ4J1p5J1J0q5N9L7j08j2j2l5N1llO9j8r3N1L0K9k8k8n1L6P9pJ2J2m1M4
4867c035opM8l9jjo0K6K9n7mlj7j8K1K0L4n2L9L9l8l8NNJ1J1J7J6l4N1k0j07K8K7K2K2POO
4858c047Ol1l2J2J1M0M1llm9m9K3K3MNMMj5j5K7K8j3j4j3j3k4k3M9M8k9l0J4J3k8k9M3M4l
4849c024klkl3l3J0J0JJJJQQQQm7m6K5K6M8M8n3n3k4k3P7P7jjm5m4PQJ3J3o6K1N4r1poj6j6
4840c163K2K1K1K2K2K3k0k1j0j0L4L3k0k1O0q4qqj7j8j2j2L2L1L1L1j2j2k6k5k6k6M3M3j%
4831c083J7J8J7J7n2n2rrK7K6j6j7l2l1P0P0K3K2k0k0o2o2L9L9M5M5k8k7%%n8K9O8p5l8M9
4823c070j9j9MR2K0o6j2j2j8j8L6n1j1P6K2K2ononk8k9l4l4R6J0RR6m7m6m7m6P0j6L3L3j3
4815c039j4mml9J06k8j14k2k3P9P9o1K5K6o2N5N5K7o1RRn0L6lq9j22K2J30M4K3K3K0o8M0m8
4807c043r5M9K9L0O8j9r1mqpN2l5l8M9M4m3NOp2p2O7O6K0o7l6N0M0L9l3l3J0Rooo1K7N0l6
4798c095J7J8JJm8L8M1M1n4n5K9L0j4j4j5j5K8K8j0rj0j0K6K5K5K5n6n5J6J6n0n0N1N1k7k6
4790c106k7k6J7J7J7J7M7M7l0l1N1l6o9P6LLJ2J1KKn6L1L0j15j8j9J0J54j3j00O8j8j57j2
4782c218J06J07j4j4j7j6j6j6K2K2K2K2k6k5k5k5K6K6K5K6k1k1k1k1J2J2J2J3k9k8k8k9N6
4774c101N5p5p4M2M1jkM1M2n5n4j4P2J06m0l3l4L0K9p2p3L4L4%Q6M7r8rj0n6Q8j0j0p3p3L5
4766c185L5L5L5KLKKo0n9J2J2K3K3K3K3n6n5M5M6L9L8l3l4L6L5qrj3j3n7n7P4P3n7n6q6q6
4758c308J30J31mmmmK5K5m7m7M7M8n4n4NOl9l8J6J6J6J5N7N7N6N7r0q9j8j7j4j3K9L0j5j5
4749c108j4j5N2N3RRl2l1M0M1k3k2o6o6MLM7M7k4k5k4k4N8N7j4j4j6j6K8K7m2m2L1L0j5j5
4741c112j5j4J5J6N9N9k8k7k8k8j6j5N7N7k2k3k2k2j3j2L1L1M0M0o0o1K5K4K5K5o5o6Q8n7
4733c114L3L3m9m8M3M3j%k1k1N1N1l4l4l4l4J2J3p7O7J10l5J3J2j5j4j5j4L9M0n2n3j00M4
4725c161O5O4J5J6k7k8k9k9J4J4k9k8J5J5k0k0K3K3LKLLj9j9j8j9J9K0k4k4K2K3K2K2j7j8
4717c126j7j8RRQRj7j7N6N5k1k2k1k1%%J%J9K0K8K8q7N7j9j06rrK9K9J7J6N9O0k2k3k2k3m1
4708c132m1L1L1k9k8M4M3jkjkk4k5k5k5O7O8l4l4J2J1k6k6k3O4J05l9o7P7O8p6j3j3k3k2K8
4700c082K8K9K8m0l9m0l9K7K8m5m5j7j6N6N5J4J3l0l0ONONjkjkJ6J5n7n7K8K8K8K8o8o9O2
4691c175O1L2L1m0m1J0RN3N3o1o1J1J2l6l5O6O6J6J6k7k7j8j8j8j8M6M6k7k6l0k9j6P1J04
4684c000m1k6k6l0k9M2M3%%%%k9l0J4J3O5O5l6l5nmm8m8K7K7K7K7m4m5N7N6l3l3J1J0j6j6
4675c090K7K7o1o1O8O9NNo7o7QQQQj9j8N3N4k6k5k6k6L7L6ppKKlmQp9j1J34j8j7rrklj6O9
4665c043N9q5JJk8k9J5J4k0k1k1k0j2j1j1j2J9J8J8J9O1O0m0m1K0K0L5n2j38OK0K1Q1Q2j9
4657c033j9l5l4L7L8rrj0rj2j3j2j3O5O4qql1l0l1l1M5M4M4M4m1m1m0m1j5j5K9K9LLkkQ4k
4648c017p4J2j5j6M4m2m6M0L5n1L1L2n5n5J37pp5J0J%l8l8J3J3N6N6l3l2O6k2n2L5qr6n8K8
4640c221M7M6j0j1nnL6J21qr4l1l2POj7j7j7j7N5N5Lq3K4K4l5N1J7p0j5j6M0L9mlj0rrrO4
4631c113O4qql7l7O1k6o0K7p5J1N7N8rrj8j8j8j8Q4Q4j2j2q2NM8l9kkj3P4k9k9k4k4M5M5L
4623c056KL4L4l8l9k4k5J9J8j3j2j3j3M6M6k7k6J9J9k5k4j7j6j7j6J06J05k2j09j09O5L5L4
4615c059K2K2n0n0M9M8M8M9q3q3J8J8rj0n3n3J0J0Q3Q2l9m0MMNNMNk8k8J6J5j4j4M5m1m8J25
4606c015k0k1m0m0L2L2m3m4K8K9J6J5k7k7N5N6N5N6n4n3m3m2j02P2O7k0LMkkn3n3M8M7n8n8
4598c202j4j5M0M0M0M1j0j0n3n2Q6Q7m3m3lmM0L9l5l5QQJ3J4J3J3m9n0K3K2j3j3j3j3o1o1
4590c265K6J12k3O3N8q6kkJ2R9j6j5j6j5k9j15k4J21O6k0ooJ%M9l7j9j9o2Q3RRJ3J3L3n5n
4581c070nl3l2l8M9J7J8k9k9M6r9M0J27m9L7opk9l0J4J3LLm6M1qqklK2K1k2k2j5j6o2Q2J07
4573c020l7K0J9o2Q2m7m8Q8Jm2M4n5n5j%m0M8m5m4K0K0K1K0J3J3J8J8o0K7O9j6j9j9l0l0L8
4564c091m8m9L8LMLMM9l7l7M9PQN5N6k7k7k7k8l1l1J1J2j4j4K9K9l5l5L8L7k4k5J9J8PPPP
4555c083POPPpqn1n1M0M0r1nJ33m0rrK4K3p8p7L9L9mnj6j7K6K6L8L7mr1j09O4Q3nm5m6N0N0
4546c112j1j1j6j6J14K7j57J7R3Qonj1j1j6j6P1j6o4J09j8j9qqo5o4L6L6RQRQl4l5QRQPQQ
4537c126J6J6n6n6L3L4j0j0L5L4L5L4p7p8K4K3L2L2m1m0k9k9P3P2o3o2J0J0mmlmL7L6l5l5
4529c176O0O0j1j2j3j3l5l5l0l0M3M2kklkL6L6ppJ7J6k7k7OOOOJ8J8lml5l5QQQQj3j4L3L2
4519c069l9m0K1K0K1K0m0m0LKK4K3JKk9k9k9k9N8N8p2p2N7N7J4J3L8L8ool1l2j0j0nnJ7J7
4511c089qqqrMNMMj0rj0rL0L1RRrj0L4L4m2m1m2m1M0M0llL0L0m2m2M4M4n7n7MLML%Jm3m3Q
4500c220RN1N2RQl4l5O1O1j2j1l6l7OPK7K6p5p4O5O5o5o5L7L6J5J5J8J7k0k0m2M6P7o6l0l0
4492c164O2k4r7M7L6n1k0O5L3L4J3J3r3r3J09K1n9Q5J7p0l3l4N5N5m6m7P5P4k7k7J6J6k7k7
4484c113o9o9O1O1M7M7k5k6k3k3M8M9m5m6K7K7k2k2J%k3k3k2k3M6M5KKK4K5m8m8k1k1J09K2
4476c069j07L7J13r0q1OM5M5ppopK6K7j7j7l4l4J4J5m0M7J01p2k7O0%%OOo6o6K0K0K0J9M3
4467c077M2jjl4l4RRJ8J7j34L9R0q3k3O3k8k7K1K1K6K6m6m6K1K2k2k2jkkkj7j7N5N4l6l6O
4459c152PJ%J%m6m6N7k9k7J47qr4L9L8L4L3n4n4j1j0K3K3k0k0n0m9N1N1nnonO0N9j2j3k6k6
4450c144k7k6j5j6K8K8RJ0J4J5l1N5O1j12j8j7M4M3JJ%Jj7j6j6j7QQQQn6n5M5M5K6K7j7j7
4441c132l1l1J2J2m1m1Q9Q9j6j6j7j6K4K4K5K4k2k1k2k1j5j5j6j5m8m8N2N3Q2Q3j9j8llm6
4433c104m7M1M0o1o0N7N8m3m3M3M4n8n7K6K7j7j7j0j0rj0K5K4K5K4L4L3rj0j8j9K5K4q2q3
4425c217j0j1OOPOM0M1M0M1m0l9L3L2J8J7n5n5j7j7K6K6o2o2L9L9M2M2kjj3j3L1L0n5n4n4
4416c215n5N9N9j4j3J5J5L7L7k9k8J5J4J0J0l3l3M0L9lmk2k2k3k2n8n7M3M3NNM8M7K5K4m7
4408c088m8l0l0M2M2N2N3p7p7J%P3P2n1n2M9M9p2p1k9k9M0M0llL4L5qrK2K3k2k1J1J0o1o2
4400c195L9L8l3l4K5K5K5K4m4m5K8K7J9J8k5k4K3K3n0m9MLLMO8O8l4l3rqJ2J3m9m9K3K4K1
4391c124K1k2k3rj0O8O8p7J0Q5n9kkJ1J1m1m1LLJ4J5ponnJ7J7j4j4l1N6P8r4p9R4L8j35q2
4382c273R2K0K0J0Rl3l3J0J0rqL5L6j3j2L1L1j9k0m1m1PQj5j4J9J9J8J9j6j6j6j6LKM6M6P
4374c097Pl1l1k8N9P0j04J2R8o1o2k1k0N1N2J8J9mll0k9qqj1j2N0N0O1j12mmj09O5K1o5n2
4366c273L6N3N3K2K2k1k1J8J8M0M0q3q2J8J9J2J3J3J3j7j8K6K6J8J7mmm5m5kkl8l8L4L3J%
4357c148R8p5l7l6J4J5J08o4l9l9J1J1l2l2P7P7L3L4k6k6P1j01n9n8LLL4L3L4L4l8l9L4L4
4349c091RQQRooool4l4RJ0J8J9J8J8KJm2m2n6n5M5M5K7K7j6j6M1M1kjn0m9ooLLLLL3L3L3L2
4339c026n9n9j5j6K2K2P6r6J2J2JKJ5J6n7n6Q1Q2m9m8k0k0K3K3K0K0k4k3l6l6L6L7J4J5J5
4331c096J5k7k6k6k7NMM8M8m5m5K8K7qqpqPPN0N0k3k4q3LJ01p2l1l1m3J31Q7q6l7l6N3N3o0
4322c132o1M1M1mmL9L9o9o9L3L2k5k5J9J9K5K5K5K5k7k7J6J6o7o8p5R9J06o7n6L1O9j7k5k4
4314c142p2J02M2m5N6j18q0R4K7K6nom2m2KJL3L3j0j1L6L5l1l1m2M4R4q0K1K2l2l2O3O2r6
4306c124r6L4L4rj0N3N2RRm9m8onL1L0m1m1Q0Q1p8p9K3K3K2K3l8l8l8l7K9K9K9K9QPQPqqo2
4297c165K4%q6J1J1MMn4L3J10l5MQ9k6k7j6j5pQ0L6n0l4l3N8k9r2oP0P0l8l8l7l8M1M1qP8
4289c070l0l1k5k5KKm7M0JJN5l1L8L8o9o8K1K2o6Q0Q6%m4m3J3J4m1M6O4k3j2j1JJJJn1n0p
4280c217pK8K9j0rl6N0J54J1r7r7j9O7o4K2J38pq9kPPN2l5k9N7p5J2N5q9k1O6O3k5n1L6j9
4272c144j8m8m7M5m2P0P0o1K5M2m6q1O3Q5n9k4O4L0n7LLn2L6lq9l6N0Q9Kk9k9RQL4L3L3L3
4263c038opq4q4O6k1opl4J11P2j4J1p7l3l2ppppQQN1N1l7l7klN3r2O1O2l0k9p8QJ5J4K0K0
4254c148J6J6P0j6j01j5k5k6R5R6j5j01k6k5l1l1L3L3L3L3JJmmK3o4O3O3r5pJ5J6K4K5n7Q7
4246c048j0j0M3j02n2L5k2k3M5M5M0M0J2p3k0k0m9L7j2j1j1j0Q6Jm2M6rrl8l8L4L4J8J7Oj38
4237c208l5J09K9n7k9N6LL%Jn7K9M3j02k5O1M7m0J5J4k6k6M6M6m0m0MLLKLLJ2J2l2l1J0J1
4229c183J0J0L7L7l5l5K5K4m7m8J4J4J4J5k2k2k2k2Q6Q5p2p3J6J6J7J6J2J2J2J1k9l0J4J4
4221c129l4l3L9M0K5K6j8j8j6j5j6j6J7J7k7k6J8J8P7j1p4P1P1p4q9lL1n6QQKLN1N0QQp3p3
4212c213K8K9n0n0poJ5J6O5O4n4L1P0p5n5L1J6J7L2L2r8r8L3L3L3L2k9l0M2M2n5n5M6M6nn
4204c132nnn1n1N0N0m0m0L3L2opooK3K4m9m9N4N4j8j8rqrrM9M9k3k3L7L8L7L7l2l2l2l2QQ
4195c109PQq2q2M7M8n6n6J6J6P3P4k7k7L0L0j4j3nnp7p8L7L6L7L7k6k6P6P5q9q9P0P0n4n5
4187c183J8J04J9j24L4L4J9K0k4k3m1m1KKL0K9P6o8j04M0M8l9m7M0j3j4J9K0J9J9L3L3j0j0
4179c083l1l1l1l1N6N6j5j6k9l0J4J4J3J3J3J3m5m5kkO0O1m1m0K4K5j9j9L2L1L2L2l0l1l0
4171c112l0JJR9p4nmq0R3O6j07JJPOl7l7J0J0J0J0J5J6k8k8L8L8nom0m1O0O1l0l0L0n7o8J06
4162c140LKj7j7K6K7J4J4r2r2Q4lm6J27n5L1K4j48lQ4Q3kj13O0R8p4n5n4L6L6ooO7O6l9m0
4154c120l9l9ooO7O6m1m0KKJ7J7k6k6K8K7o4K3J2J2l1l1O0k6K2K2m2m2JKj1j0L2L3KKJ7p0
4145c204l3J11J11l3r1mJ0J0j4j4rqm2M6M5m1l0k9K2o3mJ42L1n5l0k9L8L7n9o0P1P0k9l0q4
4137c251LN5l2J7J03k1k1j6j6N0M9m5m6oQ1j0j1qpLq3J1R7n8n8K6K7L8m9k0O6l1l1L0K9L5
4129c100n1onj1j1M7M8n3n4L3L2m0m0qqJ2J56j8j8rrq2q2l3J12Q5Q6J4p3J%o3K3M7r8j1j1
4120c198J0J0j1j1N6N7j6j5%%m4m3K3K4O6O7k0k0r2r2L4L5J03m1r8M6K8K9l2l2M0M1j5j6K0
4112c107J9P4p0n9K7k9k9jkM9N0k3k3JKj02M3J6J6j8j8K3K2k1k1l7l7L5L5qqL6L5l9l8MNk4
4103c222k4K8K8q9N4R5QQRj9j9j6j7K6K7PPj4j4l0k9k9k9N4N5j8j7M6M7k6k5n0n0Q0Q0l5l5
4095c148QQJ2J3l1l1K6K6K6K6n7n7J6J5j1j1o1Q2M6j55nQ2l5N2Q9n5LLoojkjjl4l4L9L8MM
4086c124l9l9MMO1k5m2J02J6J5oonol1l0J3J3NONNk1k0N1N2m3m3k1k1m8m8Q2Q2J0RRJ0o0o0
4077c184M0M1o4o5PPK9K8K9K8k4k4llO4O5j52qR0LJ8J7j2j3j2j3jjk3k3m0l9L2L3K7K6p4p4
4068c268L4L4Q3Q3j01j4J00j03m1M5l8l8L1L2L1L2m3m3P6P6N5j18p4J2mr0L7L6lmM0M0o4o4
4060c233O7O6lklkj9j8K4K5j%%jn0n0opL4L4rrM8M9k3k3j8j9LLj3j4j3j4oopoJJM4M4o5o5
4050c262L7L6L6L6ppm4m5K8K7L6L5l6l7KJJKK0K1n1n2K2K1M3M2l2l3j2j1K1K1K0K1l9l9MM
4041c170l1l0J3J3L8L8nnQPl6l5k0j9Q1Q1m9m9K3K3l1l2J3J2L2L2o8o9K9K9m4m3L4L3rj0N2
4033c164N3k0k0KLK4K4k7k8J6J5%jjjl0l1M2M1J%m3m3K8K9j5j5JJJKj7j6NOK6K6j8j7m2m2
4023c245k0k1J4J4L5L5LLM6M6l6l6QQKLKLlmk4k5O8O8l3l4ONj6j7j5j5j5j5M4M4k8k9j2j2
4014c198L1L1K3K4K3K4p7p7K5K4L0K9p1p1qpL6L6L2L3L2L2m9m9m9n0N0M9K7K8J8J9k5k5j5
4006c115j5OPl9l9MMN4N3m7m8j3j4mmm6R9O6k0p1p1N9N9j02j6R5n0o2K4L9L9llm6m6M7M8k4
3998c195k5O1O2o9o9O6O6poLKq7N7mj49M2M3NNm4M3llqP8rr5L1L1j4j4K9K9J8J8k0j9m9L8
3989c162Q1no4o3kkR0LRRk9k8RRR8J1p0p0L2L1j19l2L4L4M0L9n3n2K0J9J1J1N9k7L2L2o5K2
3980c108j4j4lkl0N7LKL0n6o2K4M3m3l8M9J5J4k3k3l0k9P1P2m0m0LLl7l8L5L6l9l9O2O2PQ
3971c112o5o4J2J2N5N5j3j3j3j4K5K5j9j9jkkjKKKKM5M5k7k6j8j8j8j8N5N4m6m6MMMNl2l1
3962c210M0M1J6J5J5J6k5k5o9o8KLM6M6j2j3L1L1mmm6m7N3N3j9j8poopQPPPn8n8J4J4O1O0
3953c116m1m0mmM0M0K7K7K7K8m8m8K5K4l9m0MMJJJJN3N3p7p6mmlmk1k1k1k1RRRQM6M5KKK8
3943c118K8j01j5R8m5q6JJ02J4o1o1J%J%P3P3%Jmllll1l2L6L5Rp8j5J29kq9J2J2m3m3Q6Q7
3934c035l8l8l8l8j6j7j7j6J8J9J8J9n5n5J03J04l3l2J1J0m3m3%%J0J1J1J1k5k5k5k5M7M7
3926c175MMN3N3m8m8k1k1N1N2n1n1pqN1N2QPLKLKl2l3J6J6p4J2Q8n6l3l4m3m2Q8Q7N0N0q3
3917c108MJ08l5m6m5j1j2l2l3J0J1j8j8mQ4N9q5KKJ0J0J0J0k5k4P6P7k3k3o6o5k1k1l5N1R7
3909c129m6o2o1P0O9klllllL2L2j1j1%%m4m3llJ2R8P8o6K1K1m8m8nmPQQQKKM4M5o8o8MMJ5
3899c157J6k8k7j1j1j0j1J6J6k8k8O3O3l8l8J0J0N3N3OOOPq1q0K1K0ONNOl5l6QRJ3J3n9n9
3890c306M3M3M2M3KKm1m2k2k3N0N0l2l2J2J2PPO1k5n3L3J8J7L1n6pQ0q8kQ0o4qqj6j7qpL6
3881c188L6l7l8JJR2Pm1m1nQ1m0m0jjN3l4m8L9klO5q0mQ3n6n6Q0P9l9m0k5O1O0q4l5l5o0K8
3872c267K7n9K8K8M1J27J9o7j9O8j1j0k7k7k7k8noM4M4n3L3J05J9k8k8o4o3O1O1J4p2k4k4
3864c190MMMMj5j5L4n2N3N4p8RP2j4o1o1MMr9M6L6L7N1l6O8O9j25j24J0J1N4N4j7j7MNL9L9
3856c135l4l3M6M7q4q3L4L5qrj9k0K4K4K4K4j9j9P8P8k3k3n6n7j3j4J1J0N3N3l5l6QPkklk
3847c173O2O3l9l8rrL4L5NNl9l8n3n3M8M9l0l1M3M2j6j6NOl9l9O2O2qqJ3J4J4J4l0k9NOl8
3838c148l8l4l4RRM2M2l0l0J2J1L3L3J5J6k8k8j5j4j5j5K6K6m7m6nnL8L8L3L4j0j0k0k1k1
3830c197k1P0P1o0n9JJl6J08o9o9L2L2J19k5j26J8onM6M7L2L1m1m0RJ0qr5j8O9K6o1n4L3j6
3822c251j6kQ4L5L5k8k8l3l3M8l8J6J5n7L0K3K4J9J9l6N1K4o2rqL3L3l4l4j04j7N6l2P0P0
3814c137j4j3K6o0k2O4L1n6r3pN7N7l5N2N3l4K1K0m8m9J8J8N2l4p7J0k9k9M4M4O6k0m3m3K9
3806c181K8q6%lQ5qqj3j00N0N0rj0L3L3j6j6p0J6Q3lk1k2K0J9l0N7j2j2ppKKl6l6j7P0J50
3797c025Pj44n6M4M4k3k4M9M9m1m1J6p0p0P5j1j2J6J5J6J5J1J1J1J0m1m2KKk5k4M8M7nonn
3788c182m1m2LKO2O2%Q7L2j70j21Q0jjJ1J1oopoRRRRNMl8l9M9N0OPj4j4j4j4J8J8J9J8k0k1
3779c177K3K3K2K3k0k1j6j5j6j5M5M4k7k7m1m1L1L1K8K7p3p4pqL6L6M3M3%%l2l1J3J2K5K6
3771c110m6m7NMMMk2k3k3k3O9O9llo0o0j7j6kjM2M2J9K0k4k4LMMLK4K3K4K3J1J1l2l2opm9
3761c222m9L6L7l5l6K8K8K8K7k0k1k1k0J2J1J2J2J6J6J6J6n5n4j1j1P0P1l1l0k1k0K2K3K3
3753c153K3K3K4k1k1o5o4L1L1j2j3J6J6k8k8llmlKKKKL3L4j1j0J8J8k6k5l3l2M0M0j5j4j4
3745c243j4K7K6K7K7j0j0j0j0l2l3J19n3q1R2j6j6k3k3P5j2l6N1rj0N5l2K2K2q8jP5p0o9o8
3737c351Q2Q1K3K3o8P7R7m8K3j21K2K2l1J14l9j25NMN9N9j4j3j7j6k7O0M4m2l2l1J5J6l9M8
3729c140L4n2KJj1j1j1j2M0M0M6m1LMkkq9r0J2R8M0j05N9N9p9QppJ02m3j0P6l0l0L0n7k6O0
3720c141m0j27L9J25k9l0K3K3P2j5lmo4K3N4l3n1n0N2N1m9m9lmlmlkR8J2j14L2J6J7j2j2j3
3712c218j2K5K6K5K5q2q3J04J05J7J8k6k6o3o4j21Q1J39j22k2J22JJN3N3j14j14J5J6L4L5
3705c172J2J3j6j5NOpoL6L7n4n5n4n4L9L9L9L8mnmmRRRRl7l7POJ5J5poK2K3m9n0K6K7j7j7
3695c229j1j0J2J1O4O4l7l7j9j9j3j4l8M9Q6n8l2N4mmN4N4p6p5j1j1O2O1k2k2%%j2j1L2L1
3687c131J2J1j0j0k0k1KJM2M2l0l0n5n4j0j1L6L7J5J5k2k2K1K1K3K3KJL5L6rqp0p0KKM1M0
3678c123l1l2L5L5qqj6j5n4n3j6P1Q2r1o9J7k3O2P0j6l5l4P8P8j2j2j03P0J18n4o7K1Rp7M2
3670c161M2opj6j5l8l7L2L2L2L2jjk2k3l6l6PQK5K5MMp3p3kjO6O5pponMNj07O5O0k7PPKKK0
3660c161K0j04O9O1k5rrn1n0K1K2J3J4l0l0L8L7L8L7m6m6llJ5J6k8k8K0K1n2n2J1J0j1j2M2
3652c245M1l0l1M7M8n4n4L2L1j3j2M2M2kkj2j3j2j3L1L0L1L0m9m9onn6n5M6M5nnJ6J6K2K1
3643c152k1k2K8K8j4j5j2j1j1j1m2m2L0L0j2j2O7k0KJ46m5j31n5L2P5j2k1O5L8m8j8j8jkK0
3635c187K0kkn9n9J4J3L8L8nnJ3J2n9o0K8K8NOK7K6j7j7L4L5qrn1n1K1K1K1K1j%ook7k8L6
3626c202L6qqj9j9K4K4L3L4j0j0k9k8ppK5K6m7m7O6O7nom5m5kkkkM1M1m4m3K8K8J7J7n5n6
3617c241K3K3K3K3n1n1J9J05J09o5l4l4L1L2poq7jR7p6m6M1m6M1j0rmm%%M3M3k3k3kjj5j5
3608c198K8K8j8j7K5K6l7l7j5j5J7J7mnQQl5l6M8M7k4k5ppJ4J5kkkkj0j0j0j0j5j4j5j5P7
3599c229P7MMk8k8k8k8N0N0k2k2k8k7%%J7J03K2j51rqK3K4rrrrJ8J8J8J8k9k8m5M2J24m9j8
3591c201j9L5L4l8l8K0K0k3k4m8m8Q2Q1K0J9j8j8p0J8P7r6o3J10M5m1K6o1o7K0L7L6jkL8L9
3583c119l4l4J5J5J5J5k0j9k0j9O3O4l8l8n4n4J8J7j5j6j5j6P6P7n4n3K0J9k4k3N1N1QQk6
3575c159k6L3n3q5Q8Q4r1K9K9J8J9nonnl2l2J1J1J0J0P0j04n3L4M6M6L3L3o8o8j4j4L0K9K3
3566c134K3n0m9j1j1j1j0PPo6o5J13J12M0M1m0m0MLj4j5j4j5j4j3j4j4M4M4%Jpon0n0ooj2
3558c298j2M4m2q0O4J02J6N5l1r5pm4M3P7qM5M6RJ0o3o2M3M3n8n8J1J1l1l2O9O9l2l2k3k4
3550c275M9M9l2l3M0M0J4J4jq7p0P4P4p0m8L8K4K3J9J8k5k5j4j4j3j4NNNOrrrrJ3J3J3J2N
3541c204MMMM2M2l0l0J7J6k2k1p9RM6r9l8M8L4L4mmmmjjM2M2o4o5o4o4O4O3K1K0jjM2M2k3
3532c187k3k4k3N6N6j6j6J2J2J2J2ppn0n1L7L7ooJJm3m2N2N2LLN6l1j23N0J6J5M3m4j55J7
3523c311P4P3n4n4J8J8RRRRJ9K0J9K0k1k1k1k1L5L4l8l8K3K3k1k1n5n5M6M6j4j3K9L0l8l8
3515c271NNM4M4M4M3j09j09N0M9%jjjj1j1L3L2n7n6J5J5K5K5j8j8J6J6k7k7PPN1N0j3j2j3
3506c179j3qrqrm3m4N7N8JKKKj4j4j3j4lklkL7L7opk3k3M9M9l7l8OOk6k5J7J8N3N3m8m8J7
3497c195J6J7J7n1n2K0K1ppj2j2K0o7p8R5J28M2K0o6l1l1l7l7M5M5k7k7j4j3N8N9n9n9j6j6
3489c311L4L4P8P7k9k9k9k9rrrrN7N6j5j5n5n4J07J9j20N4O6k1M2m4r8j2R0Ko9J7O3k5m2m2
3481c279O6O7l4l4L4L5l8l8K3K2k1k1K6K5K5K5p0p0LKK0J9kkK2K2J%q3q4J7J7ppJ4J4k7k8
3472c346M5M4m4m4K9K8J2J2l1l1P7P7NNLMj8j8k7k6J7J6L1L1j2j3OOl7l7j6j7N6N6k1k1k1
3463c220k1j3j2L0L1OOo5o6Q8Q9j3j3j3j3j3j3j3j3j3j3l2l2O9O9kjK0K0QQj4j4L8L7l4l5
3455c172L1L1j2j2o4o4R5R5l3l4l4l4K8K9j5j5l3l2J0J1kjk3k4jjM3M2m3m3N8N8ONl7l8J6
3446c209J6J6J5n8n8J4J5L5L6L6L6o2o3O8O8o1o2j8j8L9L9o2o2O2O2l3l3k7N9O5j08P8P8n
3439c102oq1q2J9K0L3L3O4j09k3O4j8j7L6L6l6l6J8J9J8J8j6j7l8l8k6k7M6M5PQl6l6K7K7
3431c206j1j1m9L8R2q1k8N9N9k8j02P0N0l8J00p4j01P2LMJ4J4l3l2O8O9k7k6k7k7OPK8K8n3
3423c173n3j0rppL6L6K3K3m9n0mnnnONM8M9n9n8M3M3J1J2O9j8j05L9M5m2l1l1L5L6j9j8P1
3414c128p2j03M2M4M3O9p5l8l7qqpqL4L4rj0J7J7k7k6k5k4J8J9L1L2j2j2JJm2m2R2R2l8l7
3405c202j9j8j8j8J3J3J4J3L0L0L0L0RQr2oR5m9l4l5klllO7O8o3o3j7j8j7j7kjM2j02k8O0
3397c308M4M5K8K8m5m4M1M0lll3l4O8O7j6j6j7j6m9m9Q1Q0l2l2l2l2K0J9J9K0K6K7j03j04
3389c315J8J8O1O1k9l0M2M2l8l9l8l8O4O3qrj4j5k8N7M6r8n5R0L2n4n4L3O6p7RRj1j2O1O1
3381c129rrj10j09N2N2RRM1M1llj5j5j5j5L4L5rrL3L3l9l9l0l1J3J4M5M5k7k7l5l5L7L7j0
3372c193j0j0j0J0J0RJ0ONl7l8M3M4%%OO%Jmq9n6Q9L5n2OPk0j9K5K4lkkkJ6J6J5J6l1l2M1
3363c170M1l3l2L9M0j2j3n5n6N8N8m3m3J5J5n8n7N9O0j49K3J49k5M2m4j27M5R1R1J3j60l9
3355c277M7NNJ0J0QQl6l6%j%jJ4J4J5J4k0j9j9j9mmM0L9j6j6j7j6j6j6N7N6K7K7m6m5P5P6
3346c077j57J7N4l3j6j6M0M0o1o0L2L2K6K7L3n3n9J15m2m1J2J3K6K6m7m6k7k8J6J6J1J1r7
3339c313P6J39l3m6M1L8L9n7n7n2n2K0K1L9L9o2o3L3L3L2L3K0K1k3k3n6n6j3j3%%M3M3%j%
3330c210%K9K9L4L5o0K7O5p9l2N6llj6j6N6N6l0l1l0l0m9m9K2K3L1L2M5r9k3O4k9k8o4Q1k4
3322c220j11N3N4NNM8M9n2n2L8L7o4o4L2L2L2L2j1j0j1j0k3k2k2k2P7P6j5j5j22K2J23k1Q
3314c144Rm4m4j1j1j1j1K7K7K7K7m4m5K8K8qqqql7l6L5L6L8L8mnLMl9m0k1k0K3K2K0K0l7M9
3305c175Q6n7j5j4k0k0k0k1OON0M9j8j7K6K6K3K3m9m9qppqNONNllp5p5L1L0L1L0jkkkl7l7
3296c304O4O4pqqpNNNMm3m4N7N7NNo8o7J0Rm8L8N3r0nQ3r3oJ32j1MLj0j1Rp7l7J06J8J7j7
3286c208j6JKM5M5j8j8j8j8K0K0K0K0m2m3L0L0k1k0k1k1K0K0K8K9r0N4O0q5q7%J4J5K7K7j7
3278c216j6ppL6L6k7k7M6M5l3l3l3l3M9M8k4k4QRQQN7N7p3p3m7m6klJ5J6J5J6M0L9k3k3j10
3270c332L4M5m2Q1Q0k6k7PPOPl8l8OOJ8J8k5k5J3J3J3J2j5j6k0k1N4l1J07l7o1Q3r8M7O3q1
3261c213N3N2QQo4o4P1P2n9n9J0J0K5o3o3Q1P6o8l0k9J1J0k7N9R2n3N3N2n7n8%jjjj1j2j1
3253c201j2j4j4K9K9ONOOq4q4P5P5j2j2n5n5K3K3K3K3N9N9L8j05K4K3k9k8l1l0J3J3m1m1L
3244c293Q8M9r6m7R7J3J4k1k1k0j9k0j9kjP0P1k8k7k8k7J2J2J3J2l1l0J03m2p6O8M9N0n2n1
3236c230K0K0j0j0L8L9n9K9K2j21NR1j%r9M4Q0qkq8k2O5k0j9K9L0j3j3j3j3J3J4o4o4R9J3
3228c218r2N2m7m7O3O4J0J1l2l3L0L1m7m7N6l0k5J20K4o2nnl5l4QRM1M1N5l1m9R5K3j22m1
3220c269M5L1L0o6o7NOR0R1l9l9m7m6N4N5n5n4J7J8m4m4K9K8k4k4K0J9M5M4k7k8k1k2N1N0
3212c188POn1L5J00m5p4J3n9K7P1p4m2M5K5K4P1j6r7M8lq8R9R9j17j17J4J3J7J6J7J7j%j%
3204c209J0J0J0J0m9m9K4K3J1J1J1J1o0n9M2M1k9l0k9k9M5M5M6M5j3j3j3j3j3j3j3j4pppp
3196c281L8L8j4j4N4r0L4L5J3J2q8q8N3N4J1J0M1M1l1l1j4j4n7n7K4K5K5K5O9O9l1l2k2k1
3188c214J2J3R4n1q5Kn6L1L6n0J8J9J2J3qrL4L5l5l5QQNNMNmlmll4l5J0RM0L9o1o1M1M0kl
3178c220j5j5j6j5J4J4J3J4m7m7N4N4m8m8K4K4M0M0l3l3KKm2m1M0M0ll%%M4M4o9o9L1L2ON
3169c227OOK7K7m5m5L6L5qqJ5J4k8k9k0k0N3N2k3k4K0K0llL5j09j3j3k2k2L4L4L5L4k1k1m2
3161c263J02P6j26mlQPQQo0o0M1M2J1J2J1J2PPl1l0j7O9O4q0q6%J4J5NNMNJ6J5p4P0Q9n5n7
3152c223L0NOl3l2mmM0L9k3k3K1K0J5J5J5J6j5j5j5j4rrqrj5j5K8K8j9j9j9k0L8L7noK6K7
3143c148j7j7m9m9N1N2l7l8OORRQRL4L5m3m4J3p4o8P6K6n9lkN0M9M9M9l4l4l4l4j1j2L2L2
3134c212L2L1m9R5j9j9rj0o3o3RJ0J1J1m7M0J03m1n2L5L9m8PPoonoJ8J9k5k5J3J3J3J2l7l7
3125c261L6L5L8L9o3o3j5j5j4j5M7M7MMJ1J0J1J0POPPqpL5L6r1r2O2O2l4j21n3R2J7J7K6K7
3117c159J1J2o0o1LLKLJ6J6J7J6m0m0m0l9J8J9O2O2j7j7j8j7N6N5j6j6nmm8m8K0K0K0K0M7
3108c147M7n4n5K3K2k1k0J6J7n6n6K8K7P1P0r5r4L5L5k6k5q3LJ76L2r8r8N0N1k1k2O5O5qp
3100c153J8J7n4n4K8K7J4p4p9O4L3n5OR2K0o7m9L8j6j6O0O0r8r9M2M1m2m1J61j3r4pNMJ1J0
3092c260k5k5J8J9L3L4L4L4j2j2j2j2j2j2j2j2%JOOj3P3N6j18j6P0m4M3kq9O6O7j7j6M4m4
3084c161o4J09O1j13K1K0l4l4j1j1L2L2k0k1k0k0j6j7j7j6m7m7J40J41p5p5N5N5k5k5J9J8
3076c166NNNNk6k5K3K4l4N3L0j43j6j7M5M5m6m6Q6jr4P8L6n2j00P2O1k5k7k7J0J1l3l4L9L8
3068c241NMNMJ6J5J5J6n6n6M5M5k9l0M2M3NOl7l8n7n8M4M3L9L9r5M9R2n2o0K7L8m9m3M3L8
3060c183L7k9k9J4J3J3J3J5J5k8k9kkkkJ4J4J4J4m9m9Q1Q1l7l6l7l6JJM4M4m2m2Q7Q8l1l1
3051c093l0l1j7j7K7K6j3j3n6n7Q2Q2j9k0k1k2k1k2K2K2k2k1rrrrK7K7K8K7O4O4o6o6popo
3042c191K7K7j6j7lkllooQ4o0r6M9KKJ1J0J1J1llq4O0qrJJO9O9lkl3l2J1J1rj0j0rL0L0j4
3033c116j3ppppNOONj2j3j2j3onooN5N6m6m5N3N3l9l8q9N6K4o4L7L7j2j2N2N3p7p7RRRRP4
3023c121P4JKjjkjn2n3K0J9M7M8n4n4rj0rj0M3M2n8n9J2J2J1J2J%M4M4l6l5l1l0L4J21K3j21
3014c137l3l3JKK5K6K5K5j4j4K9K9j6j6j6j7NNMNj2j1M6m1j04M0M5m1K9K9JKl8l8j03P0J22
3006c119n2j3P3M1M1k5k6o6o5POM7M6k6k5K4K3j9k0j7j8pop4R9KKj6j7j7j7M9N0k3k3N4N4
2997c073p6p6k3k3K0K0rrJ2J3M0M0lmrqrrppJ4J5k5k5M8M7j9j8K5K5l6l5j16N7J20L5pqJ9
2988c084J8n3n4J6J6q6q5P4P3JKL3L2j0j1J7J7k6k7j1j1J1J1J3J4N7N7n5n6j2j2J8J7Oq1o5
2980c236J09K7n9K2o5J%J7J7N5N5J9o7l4l4k4O4n8n7O2O1P3j5p4J2K8n9M6M5l2l3J6J6o4K3
2972c143N4r1o9P5P5j2Lq4l6J07L2n4pP9L1n6J3J3l6l5NOK7K7rrL4L4j9j9l0N6M2m4q8jM1
2963c088m5O1O1j24J9J08K2Pj37rP7l4l4m3M3J15k8rrl7M9k4j09j8j8%Q7M2M1K4o3LKM0M1
2955b987j0rM8l8p5O8K0K0kq8LLk7k8%jm8L8O0k7MLk6j12J02J01l4l5k4k4J9J8QRl6l5L9L9
2947c064mmL3L3L3L3j32j32J14J13k8k8J6J5k5k6J8J8K4K3k0k0l1l1J2J2LLLMj9j9j9j9N0
2939c061N0k2k3mmM0L9k5k5k4k5O7O6K4K3o4o5o5o5J04J05k5k6L9L8mnj7j7Q4Q3QQo4o4m4
2930b960m3K8K9k3k3K0K1j1j1j2j1k1k1N1N1k8k9J5J5L1L0L0L0j6j6K6K7k1k2K1K2J3J4J4
2923b780J3n4n5j2j1J4J4J5J4N2N3RRJ00J01J01J00P3P3J45J45K27K27J84J84K65K65J64J64
2916b01J13J13M1M2l5l4j06j06k01k01k43k44j47j46k53k53j13j99j88m5o8o9n9o0j02j03
2910b867N6N6n6n6n6n6noL8L7m3m4%%J6J7J6J6l3l4O8O8l6l6L7L6l3l3l3l3O6O5K1K2o0o0
2902b945J2J2NOM9M9m4m4K9K8j6j7k1k2O1k5o4Q1J7p0L1L0l6l7OPN5N6J2J2n4n5J7J8o1o1
2894b979O8O9k9k9J5J4K3K3n0m9M3M3nnM7l8m4M2N9k8j2j2n3L2L3n4K3K3o9J7k4O3nr1P9P9
2885b781L0L0l0l0l6N2j9j8P9pmmmmk9N9RJ0J5J5O3k3j6j7l7J08L3n4MML0L0l7l6k3O5K6o0
2877b607m0M6Q4kn0n1M2m5k7N9j%K6n9j7P0kkLLm7m6N4N4j1j0onn1L5P8q%%oonnonL3L4L8
2867b461L9p3J4QQQ0Q0J4J3n1L4O8p7kjR6R6p5J1m3m2J04J8K3K3K6K6j7j7n2n1P8P9P6P5J5
2859a858J4K1J94R6R7J44J44K16K16J49J50J49J50J13J12M1M2j01r9j44j43p9p8l5l5k5k5
2852e74p9R4J34J34J44J45K09K11K43M16M84M84N38N38N04N04L74L74M27M27J71j17k56k56
2847E273l18l18k16k16j73j73J5J5P6K49L79L78M80O53Q86Q86R90J279J448J622J888K293
2842A7396K775L411M131N113O119P101Q240R336J0345J1441J2559J3193J3529J3817J3630
2838A52136J2879J1628J0070Q064N813L593R96j745m689p496r631j1435j2994j3763j4053
2835A29373j3980j3576j3016j2265j1450j0469r239q027o592n033l882k900k094j690j200
2831A3960p09n91n04l39l40k39k39m25n12p65j024j018j019r41p97n96l36l43k57k14l58l21
2826B073k34k91k91k13k13j60j59k89k88j20j21j69q2%%J2J1p3J4RQJ4J4P7P7J18k7k6J18
2820b11M8M9J06J8M4M4M4M4q4Km6m6j03j04j04j04k07k08j64j64j62j63j62j63p7p8%%NR2
2813a854M9M9J04J90J42J42J68J69K17J31J17J16J17K9p2p3l5j80k28j41j22j21j19l1J1p5
2807a300l0l1r1lJ21L4ppM6J33K13J28L9J83K30Q6J87L31L53L53L25M98N42L68M65M65M44
2801D075M43M61K89J29J30jj75j60j60k78m52n71n71n73n74n99m25j93j93j82j83m3m3J15
2795B66J15J89J89J88J89L69L70K98K98K26K27J14J15Q0r3j25j25m29m28n01n01m25m25l81
2790b00l82j99k00j56j56k1k2r3r3K9K8p2p2P3P3k8k8Q2Q2Q2Q1J12J12J12J11J01J01R0R0
2783c63n4k27q7q7j58j58n8n7k8k7k8k8m4m5K8K7j3j3j3j3qqrqo4o4O5O6N2N3J53J53J00R9
2775h66N6N6L1L1kj74j13j12j24j23j55j55j12j12j21j22QQj23j22PPl2l3O9O8J7J7O0O0R5
2768b011R5R5R5J27J27J70J70NOo6o6p0o9p0o9j80j79j08j07r4r4r3r4r1r2J0J0j6j7J15K9
2761b532j4J59N7N6J00J00J72J72L31L30J43J43J23J23J23J23O1O0O1O1r8r8r8r8j80j80j80
2755i80j80j46j46j90j89k37k37n0m9n1n0r4r4n7n8j4j5o7o7k4k3J1J1J7J7L0J17M7j27p7
2748b972R6J15K7k2O5M7j26o3J11j5j02n9K7k6k7m7m7mmL6L6r4r4j5j4K8K9K7K7m5j31k0J24
2741c132Rp7N9k8p7J0N0M9j7j7M0L9mml5l5l4l5K5K5K5K5J%M4M4l7l7l7l7K6K6L2L1l2N4J5
2732c046j30j6j6k5k5K0K1k3k3N6N5p4p4P7P6n3n3L3L4L3L4j8j7j7j8M4M3%jk2k2k2k3k9l0
2724c251M3M3K3K4K4K4qqqqk9l0l0k9M2M3MNn9K8J6j27K7K6k5k6J0J0J0J0q8q8P0P1M4M4n6
2716c229n7O0O1J7J7m6m7K6K5l7l8OOk9k9M4M3nnonllllL0L0L1L0J1J1l2l2L6L5qpqqn1n1
2706c223j0j1j0j1M8M7opL6j37l7J37m1m2J3J2ONNO%%J%j3j3j3j3L5L5rqqrL5L5J3J4J3J3
2697c112m4m4kjJ0J0RJ0j6j7K7K7o3o3L7L8mnL9L9n0n1n0n0N6N6J3J3KKKKLKm2m1J1J1J1J1
2688c214J3J3m9m8o3J11J10o2K0J9l4l5k3k3M8M9n5n6M5M6JKJ6j28J1R8lll2l2l3l2O8O7o2
2680c250K5Qj35k9J15l0k9N2N2K9K9j5j4J7J7J7J7l9l9NMqrrrJ4J5J4J4m3m3%%OPN0M9o2o3
2671c270RRLLLLk7k8P3P4k7k6k7k6llllK3K4m9m9L7L7l5l5O9O8l3l2K4K4m8m8j1j0j1j1K5
2662c307K6K5K5l7l7L4L5l0l0J9J8p9PM8r6j3J32kkJ5J5J4J5J1J0o2o1M7M8n3n3o8o7R1R1
2654c271J0J0l2l3JJKJJ4J3J4J3k5k5k6k5M4M4n7n7J03J02k7k7J6J6k7k7k9k9J5J4L1L1m1
2646c263m1M8M7k5k5L6L6o4o5m7m7N4N4M1M1lkMLM7M8l5l5l5l4K5K4j8j9jkkkJ0J0l3l4Q5
2637c219Q4p4p4j3j3l8J35K4K4o6o6l1l2J1J2N6N5J3J2k6k6k7k6M7M8l6l5J09o3k1J53p0p1
2630c244j6j7J6J6J6J6jkkkj0j0j0j0j1j1L2L1k6k7M5M6n2n2M8M9j4j5n7n8j1j0O1O1k1k1
2621c273k0k1L8L8o4o3K9K9j5j4L1L1L1L2j9j8o2o1N7N6J4J4l8l8n4L3Q2r1r2Q2P5j2M8M8
2614c187m7m7mmJ4J5k9k9J7J7J7J7k5k5k6k5NNNNL6L6l6l7R5R4o4o4j6j5K8K8l5l4O7O7k5
2605c206k4k4k4K9L0m2m3L6L6ppk8k8J5J6J2J3l1l0%j%%KKJKl1l1M2M1J7J7k6k6rqL5L5ON
2596c234NNp7p8N2N2n2n2M8M9J2J2J2J2m6m7K6K5RQr3r3M5M4M4M5lkllklklQRQRK8K8p2p3
2586c343J%M4M4j%j%J4J5k9k9l4l4J0J0O3O4rrnnnnj8j8j8j8ppL6L6k5k5J8J8j4j5K9K9mn
2576c252p6p7N0M9N0N0k1k1k1k1k2k1N0N0n3n3n3n4Q5Q5j7j6k9k9J01J01QQQQo9p0MLJ6J7
2568c232J6J7qpqprqn2n2K6K6K6K6k8k7o4J10J40l3q4q4K5K4K4K5j1j1j1j1L0K9m2m3OOOO
2560c264llllm0l9O1O1j7j7K6K7j5j5K8K9rqrqkkM1M1o3o3RRJ1J1JJN3j21k2k3j4j3N8N9J8
2550c232J8J8J8k2k1k1k1J8J7J8J8n9n9M2M2j1j0j0j1j8j9N3N4j3j2j3j2PPPPm4m4K8K8J9
2542c233K0J9J9m7m7l7l6k8J46J03p1k6k5L5L6j7j8j7j8k9k9J5J4L1L1j2j2rrrrJ0J1l3l3
2534c314L8L8ooJ4J4J4J3k6k7M5M5m1m1KKLMMMqqqqj9j9j8j9J2J2J3J2ooL8L7L6L6l6l6mn
2524c225m7m8K2K1K2K2qpppRRo3o3O8O9mmPPPPm1m1KLj6j6K8K8k5k5P7P6l3l3L9L9p0o9LL
2515c284k2k2K2K1KJL6L6N0r3n6Q8O6k1l5l5j4j3j3j3M3M3j%j1j1j13O0N8k9Q5jj02j6LKj3
2506c302j4j4j3K8K8j4j5M0M0llm0l9O1O2K1K1q2NP7r6r5P7P1j5j0P7Oq1k6k7N3N3J0RK2K2
2498c106n0n0O2O3J9J9PPPPm8m7L0L1n4L4R3q0j12O2Jq4K9K8J8J8O9j9j21N3K0j54jkj3j2
2489c276O0N9k5k6J8J7j3j2j3j3nnnmK7K8j5j6J6J6k1k2n3L3Q8q6lQ4m9m8nnL9L8k8k8k8k7
2481c308j1j1O1O2m9m9K3K3KKQQr8j2J10o4O7O7J3J3%%j01j00N9N8j3j3J0J0J0J0k0k1k0k1
2472c295J5J5n7n7M3M3k9k9L2L2j1j1K5K5m7m7K5K5j8j8K6K6K6K6m2m3JJm1m2N9O0onL8L8
2464c217o3o3L7L8J0J1o2o2J24J25l4l4j9j8k9l0Q5q9q9Q4k4k4N8N9NOo7o7N1N1QQl7l7O3
2456c242O4n4n3j1j0%Jm3m3J1J0Q3Q3j5j6mnm7J25O4j09j23N0L3n3J7J7J1J1LLLLj3j3j3j3
2448c288k7k7J7J7L1L0L1L1o6o5k3k2Q6Q6p3p3J9J9J9J9j7j8j7j7J7J8k5k6L1L0L1L0L1L1
2440c160j3j3l3l3K4o2q9N5N5q9j4P2L3j12j5J29L9L9m5m6m5m6M4M4L4L5Q2o2j34J0J0J1K0
2432c275K0lmllJ8J8k4k5J7J7k6k6k1k0N1N2k4k4K0J9m9m9N2N2L8L8nol5l5l5l6k5k6M7M6
2424c274OOOOl7l8l8l8P8P8k4k3L1L1p0p1J7J6O0O0J8J8n4n4L6L5j3j4K9n8rrj0j0L3L4l2
2415c278l2P0J56k8j73mnr9M6Q5kK7K6q0p9M3M3j5P2L2j13l2N5j7j7L1L2j9j9K4K4K8K8m5
2408c235m4j8j7N5N4m1m2KKL6L6l6l6J0J0N3N4o9o8L2L3llllQQQQn3n3J06l9NR1j9j05KJN0
2398c223l6r7j0L6L7l8l8NNL8L9k0O8P7o8m7m8RR6K9n7m3M3Q1nk6k6J2J2k5k6j4j5j13O0N5
2390c273l2P5P5q9q9K5K5j9j9J8J8k5k5K4K4K5K4l8l8N2N2O8j04p3J01P8r5l5N1pqp4p4P6
2382c306P6k5k6qrrrJ3J3J3J4m4m4N8N7l1l1l2l1J9J9J9J9M7M7n4n5K9K9J8J8J8j54K6K6j0
2374c300J63M4j29r0Q3P2j01mlL4L4o0K6P5r8k5k5L6L6J9J8k5k5K5K6j8j8k1k2o5o5M6M6L
2366c308K%%j%J9J8J9J8llmlK0K1k2k3j0j1nnm8L9J13q9m6R9NMj0j1j0j1J4J3k9l0K2K2k1
2357c255k2OON0M9k7k7j14L0J16L0m3m3m0m0LLN0N0k3k2jjjjJ3J2o9P5J9J9k5k5O1q4n1L5
2349c287L8L8%%mlL9M0q7q7M4M3K6K5m6m6KLKKooooQ4Q4m5m6l6l6O5O5k4k5k4k4K7K8j6j5
2340c220QRRQj9j9j9k0K2K3k1k1L2L3l9m0L0K9j4j4j8j8Q3Q3k2k1o5o5M7M8k6k5j2j2N9O0
2331c147l4l4L7L8NMl8l9L1L1L1L2p8p8l5l4N4N3J1J0KJKJj4j3j4j3M8M9k4k3KJKKL0L0m2
2322c153m3kkM0M1k4k4k4k4L3L4L3L4n5n5J7J7l3l2J0J1M6M7LMj%p2p3O5O5K1K1K5K6m7m7
2314c118KLM6M5rrrrn2n3rrJKJKN0N0POJ5J5J5J5rj0n2n3k3k3M9M9p3p3K8K8pqpqL4L4j5j5
2304c156N1l6m1M5L7m9NMonooM8M8%jP1j5n9K7L3L3j3j01l3l3k4O2R7m8r1N3P1j5kjn2n2q
2295c168rK7K7j6j7M0L9l8l8J19L3j02j01L4J19ooM9l7m2M4j7j05K7K7o6K0O6O7L9m8mQ2k9
2287b990k9L0n6k6O0l1l2k9N7J00J4n8n7O7O7llj2j2R5m9j18l1L9L9k8k8J7J8J7J7%%J%N8
2279b896N9j3j4j6j5j1j0l9M8%jj7j7qqo1Q3KKl8l8%%O0k7j24M9N0l5P2j4M8M8n8n8K0K0k3
2270b980k3QRQRL4L5l8l7J8J9J8J8k0k1N1N1j18j18M0M1J9J9K0J9J9J9M5j29rrk1k0kkL0L1
2262b967M7j25p7J0L3L3l3l4rrj0rK7K7m6m5QPQPn9n9P1P0%%%jl0l0K4K4r5P7J06K0RR6M6
2253b888l9K1K1k7k7l1l0P1P1j2j2j1j2j4j3n7n7M1M1M2M1n0n0opn2n2K1K0J4J5J5J4oooo
2244c023K5K5p5p6J1J1J1J1K9K9j4j5MMJ07o7m4M1L1L1k9N7J12o2k9N7kkq8q7M2M3l4l3l3
2236c032l4N6N5J2J2r8r7O2O1l2l2J1J1J4J5n8n8j1j2L1L2j3j3j3j2j9j9K4K5L7L8l4l4M1
2228c084M2jkj4j4j5j4J6J6J6J5l3l4l4l4m1m2L1L0jkkkO4O4r5r5qpN3N4P6r6kJ72o6j53m9
2220c291n0N8N9j4j3M8M7M8M8o2o2o3o2Q4Q4J2J1n9n9J6J03J2p5J8J7J6p1o5K1PR4N9q5j3
2212c182j3k1k2qrqqK3K3K4K3j9j9J8J9K2o4o4K2nnJJO8O9n6n6m4M1M2m5jjj7P0L4n2KKPO
2203c202POk9k8J4J5opooKJM0M0M1m5l9m0K0K0k4k3MMM7M7k7k7k7k6K6K6K1K1nr1r0J12L5
2194c199n2J0J0J0J1q1Nj6j6O2O1j9j8l0N7O0k7K8K7p3p3k9l0O3O3rrK2K2k2k2L3L3J5p2k9
2185c234N7LLm5m6K6K7K0K0n2n3O4O4l7l7rj0L4L4OOm8L8J2p6Q4lj02R9L0n7N3N3K4o3j5j4
2177c144k1k0ppL7L6k3k4m2j28kQ4L1L0j4j4o3K3O2O1o2o3O2O2nmo5K3O6k1QRm6m6P4j3n2
2168c218L6p9QR5n0RR6r8r7Q4lM7M6j4j4j4j4MNNMJ2J2q9lJ11l4o8J8l4l4R3Nj7j8l4N2N7
2160c133l0j8j9MMMMo4o4L2L2L3n3M4M4l7N0Oq1LLO9O9m0m1LKk6k5o4o3K2J08k1j08K6K6K5
2151c274K6n2L5j4j4J1J2k4k3p0P3P9o5l7N1pqP2P1n9n9RRm0M6j0j0nnK7K8K7K7k8k8k8k7
2143c284m0l9O1O2J7J7q3q4O9O8n2L5n4n3J03J5NONOo1K6P0j7J4J4o4o3M6M6n1L6J3p3N3N3
2134c178n9n9J4J3l2l3J1J1LLooJ29j6l6l5j9k0L5n2N0J35n3n4O2k4o7P8J1j33n7Q6K0o6L4
2126c310L5nmmnJ4J4J3J4k4k4M9M8o0o0N0N0r6M7l4l4K9K8K9K8k8k8k8k8j4j4N7N8j6j7j6
2118c286j7k3k2K0K1j4j3L0L0O9P0l2l1o2o2J0J1K0K0J44Jk5k4j24K0R8m8nQ1k3k3j7j7l3
2110c256l3l3l2Q0Q0QQk5k5M8M8m8m8m8m8qpL5J81l6j21k1k1N1N2k1k1m0m1O6O6o4K3O1q4
2102c274l3N4lmM0L9l2l3MMl9l9M2M2jjL4L4mlj03j7k1k2O8O8o1o2O8O8l3l2KKm1m1K6K7L5
2093c242L6r2N3N8k8N1l5q5LJ6J6l2N4Oq0K8n9j8O9O3k4l5l5n1L5N8k8K6K5J3J2J7J8p0J6
2085c241M8r6L9L9p2J5P0p5J2J2K8K7j6j6j8j8K6K5o9o9J2R8qrj2j2P1p3m1M6k0k1L2J19k4
2077c191j11j3j3M4M5j0P7j3j00kkJKKJJ6J5J5J5k9k8K8n7j6J29J9o7lmqrMMMMl8l8O3O3o5
2068c266o5O1k5l9M8opmmnmqrK7K6O4q1rP6J4p2o7K0QPJ4J3%%N5l3m3M4j6j6M8l8J1J1l1l1
2059c332L6L6k8j16J4J5q1O4J17k8l3J11J5J6J0p7k8k7j4j3P8ql0k9q9lQ9Kj6j5K3K3k1k0
2051c359jkj6J29K2o3oQ0n8K8J03r8o3K4L4L4m5m4r2N3J40ll7l8j4P3L9j06n7L0J5J5llrP8
2043c220p5p5Q5jp7J1Q9Lp3J28k7j13J04r8l9M8n6n5mQ4N0l6O1O1l3l3q6jP5j2pQ0j7j6j1
2035c286j1M0M1lkk3k2j4j3r6M9O0k8j9k0k6k5O0O0j6j02kQ5L1L1k6k6J2J2O6k1m4m4j5j5
2027c352j5j5m0l9O1O2l5l5L7L7M8M8k4k4m4m4P7rJ6J7J6J7m0M7Lq3mlK8K9M1m5p8O6LLJ8
2018c255J8o3K4O2k5K9n8o2J40nr3J3J2qpo2K5O2k5K9K9J5J4Jq7q0O3K1K0m3m3J0RlJ40j6
2010c199j03p0J6ONM5M6KKm1m1KLj7j7NNj4j4PQj4j4K9K9L4L3j0j0JJM4M4o5o5L6L5J1J0J0
2001c225J0m5m5kkK3K2n0n0P0O9l1l2j9j9KLL8L8l4l4L7L6N1r3qP8m6m6j3P4P5j84mQ4n2L4
1992c290K2K3j6j5J5J5k8k8j6j5OOl9m0MMmmO9O8m8m8J11J11k3k3k4k3k2k3k3k2KLJ6J5J04
1984c180m1n2L5j2j2opJ6J6J6J6m6m5m6m5Q7Q7m2m3K9K9PPk0k1JKK1K1%jm5m4K7K8M2M3n8
1975c236n9L4L4l8l8ooJ5J6j6j6ONM7M7n4L3J8j27l1l0j7J29k5k5LKN2N2p6J1Q1o3K5o1n9
1967c373Q5K1K0N1N1l3l3j2j1J5J5ppk5k6k5k6J2J3J2J3K7K7j6j6m5m5k3k3L8L7nom0m0L2
1959c368L1J2J1J1J1l4l4L9L8qrk9l0J4J4J5J4MLMLk0k0KKO2O3o7o7J2J3J3J2k0j9K3K4LM
1950c268LLLLj8j9j4j3K9L0j8j8K6K5l7l8OORJ0j2j2N2N2j02M3N6N7l6l6PPj5j5j2j2j2j2
1941c292L2L2j2j1k5k5J8J8K6K5j8j8noJ6J6j0j0n4n3K4K4KKNMNNj9j8K5K5k3k4K0K0RJ0R
1932c251RppppppppK9L0n7Q7K4o4M5r9p0J32RRk8k8M5M4p7p7mnk1k1K3K2K5K5j8j9J4J3J3
1923c297J3l7l7L5L5j2j3l4l5L8L8J7J6J6J5J6J5m6m6N5N5q7q6M3M3o0o0M0M1l5l5QRO7O8
1915c237K4K4o4o4k1k0P7P7n2n3j6j6l8l7j0j0L3L3N7N6j6j6J%m3m3M1M0J9J9ooO7O6m3m2
1907c219JJNNl8l8j4j4j3j4n2n1P8P8J0J0RJ0o0n9J3J2N5N5j7j7L5L4l7l7j7j6NOo8o8O2O2
1898c303l4l4RJ0K3K3K3K3onm9m9K5K5LLl6l6PQM9M9o2o3J57j7o9J8QRJ3J4l2l2J1J1L1L1
1889c244m0m1J2J2j0rK3K3k0k0J5J5opNNNNJ7J7n4n5L3L3J1J2qpj58J4Q0r4J4J5L0K9k4J49
1880c223l3l2K1K2qqJ4J4m1m1L1L1J4J3M5j29m3M3K7K7K4K4K4K5m0l9j04O9O6j08J%k3k2K0
1872c339K0n6n6P3P4j6j7K7K7%%%jk3k3k3k3K3K3M5M5o1o1J1J1m5m4N8k9p9R4L4L5K7K7m5
1864c287m5j5j6K8K9k8k8M4M4m2m3J%K1K0K0K1j5j5j5j5PQPQJ7J8k6k6L7L6ppl1l2J1J2j0
1855c314rP0j6q0O5m4m3Q2Q2p7p7J9J9n3n3O9P0llo2o3J0RP1P1l0l0OPM9N0n4n3J09l5j33
1847c374J1J28M1J3J3o5o4K2K3p8QP8o6n0L7mlJKK6K5K6K6m0m0m0m0K5K4K4K4l4l5QRk6k5
1839c390R9m5MMk6k6j4j3L0L0L0L0j3j3M5M5k8k7m5m5Q5Q5rro7K0O0q4m7M0m5m6m0m0R9R8
1831c268pqlr0k6J18N6l0j6j6opo1K6O5k1k1O6Nq2k2k2J5J02j9k0m3m4%%qqO5O5m9m8j0j0
1822c382P7j0L9L9l5l6QPj9j9K5K4l3l2NON5l1k5O1q9lQ0ppQ1m7m6K1K0Lq5p2J3n1L6O7j8
1813c380j9O8O1k5L0K9PQo5o4K8K7k4j11M3M3j6P0O3k3M1m5j02j5N5N5L9m6m2m1K2K2K2K1
1805c264ppM8m0k3O3l4l4j3j3L0L1m6m5M6m0J3J3N6N7j06k0N3l4l3l3j6P2l3l2M5M5j2j1j2
1797c336j2JJm8L9J2J2O1O1n7n8J5J5K3K2k6k6L5n3lml0k9L3L4P9o5j04j8N8N7j4j4N1l6l1
1789c355l0M3M4l8j24P1P1%jm4M4P5o9klo1K6l4l3K5o0OR4L4L3Qp8J9J8p3J3K3o4o1Q4R4Q
1781c297p1J5J0p7mlk7J74jq7M0M1M0m7m1m2O9O9mlj%p8p9N4l3p1J5KQ7K7o0j5P1or2J3J3
1772c399KQ9J2J1K3o5j8j9K0J9L4L5qj53mQ4k3O3l9m0L9L8l1l0l0l1J5J5K0o6K2K3J7J6ML
1764c352MLj1j0j1j1lmO0N9N7q7m9m9POPPM2M2M1M2l0l0J3J3l8l8m3M3qrM6m0ppk3O4M9l8
1754c293l2N5o8o7J1J0K3K3K3K3l7l8OOOOJ1J2p1J7NOM8l9N7q7l5J09k4k4j8j8K5K6J4J5J4
1746c300J5NOl8l8ppppk4k5P7P7n3n3M8M8lklkj4j4j4j4j6j7L3L2m1M6R5p9n5n5o2J11LMJ17
1737c233n6p4J3m7m7R4R4l6l6J1J2r1mJ22n1k0k0l1l0M1M1P3P3n7n7mmmmK1K1k2k2j8j8K5
1729c345K6l2l2M1M0%%%%l1l1R4R4m6j32o3J11Q8q6k0k1k3k3K0J9MLLMJ8J9n4n3P5P5k5k6
1720c309nnnnl2l2M0M0j%j%k1k0k0k0M8M7n3n4K0J9K0J9l5l6L7L7k0k0K3K4K7K8j5j6k5k6
1711c347k5k6K3K3Q1or7M6MLl4l3O7O7l0k9J3J4JKmlkq7k5J19Kq5M4M5o0n9L6L5J0p7j09L5
1703c468Q1Q1j0j1OOJ2J2m4M3P5p0l5l4QQj02M2Q2mrrK8K9jkjkk9l0K9n9n9Q4j1j1N5r0L5
1694c375L5lmo1K5J15k9l4N3k4k4j8j8K6K5P3p1q7N8O8O8n4n5j1j1M9M9q6q7P5j1M2M3j01
1686c360j5LMO4k2o5K1J5J4J9K0l0l0k1k1n5Q9N7k9M1M2ppl4l4k8k9j0P6K2K2R0Lm9n0m1m1
1677c376L1L1K0K0l3l3J02m2%Jm7M0k2k2J13q8j32P0K6K6L8L8k0k0p5J2L1n6kjj3j3j8O9k1
1669c366k2J09l6m8m9p9J23R0n5nnnonoL4L3M8r7J8J05n4n5JJM4M4j0j0M5m3n5L2K6o1k3k3
1661c365oQ1mmKJPPn1L5Q4o1m7m6K6K5m6m7K5K5K4K5k6k7k7k6M9M9N0M9m6m6llk0k1N2N2k4
1652c278k3O7p7n5Q8m4m5J1J1J2J1K2K3k0k1MMLMKJKJl3l4J0RL4L5L4L4q6q5M4M4RRl4l4j0
1643c351rO2O3j8j8k3k3O4k3r9M6KKJ1J2K6K7j03j7J44jp2p3M8M9k4k4N2N2m9m9K7K8j6j5
1635c292j2j1j1j2M0M0l2l2j5j6K8K8j1j0L3L4k8k7M5M5j9j8j8j8lllkk8k8M4M4J3J3l0l1
1627c303j9k0j9j9K9K9L0K9MNl9m0j8j7N4N4j3j4j3j4m3m3Q7Q7q0q0K2K1M5M5k8k7m5m5N6
1619c342N5o9o9R0Q9mmmnpqqpk8k7J6J6k0j9N3N3k4k3k4k4O6O7l5l5k5k5k5k4J5J5J5J5j7
1610c337j7K6K6j0j1m8R6mll7l8PQl6l6N2N3RRk8k9J5J5L1L0j3j3j1j2k0k1Q9n5k4O4PQJ2
1601c246J3m0l9MLK6K5j8j7K3K4p7p8R3R3qqqqqrMLLMN9N9p0p1llO9O9j27j28O1O0N3N3m7
1592c212m8k5k5J8J8LLLLo7o8O2O3j%%jL7L6opl7l7L5L6J3J4l0l0qqn2n1P9P9n1n1K3K3K2
1583c245K3J0J0J0J0K6K7m5m5J0J1P0j7j89j6L9M0j0j0L4L3j7j7K1K1N9k8q7Q6O0j13nnk3
1575c272k4n4J18L9m8J2J1l0l1J2J3k6k6M7M6L3L2j0j0nnmnm8m9onj2j2O1O0n1n0P9P9k8k8
1567c197k9k8j8j8l4N3J03p0j7P1j5j4R9p4j09O4P7j0k7k7l2l3K9K9K8K9KKp1p0L3L3j0j0
1559c261JKJKk1k1K3K3kkppN2l4q3R0J5J5j8j8m0l9MLL8L7L7L7k1k2r4r3M8M8MNJ9J9k4k4
1550c308P4P4KKl9l8l9l9ppppL8L9L9L9l8l8L5L4NOJ1J1o6K1Q0r3o4J08J%J2J1J1J2k8k9k8
1541c210k8M9M9POm7m6Q4o1n8K8k9k9N9N9K0K1n7L0P1p3j15K9Q8KM6M6l1l2m0m1KLKJKKn6
1532c247n5M6M6K5K5m7m7QQK7j18p5P0N1N2p5p5J12J12m8m8K4K4qqL5L5K0J9n2n3NMMMj1j1
1524c222j1j2ONONl5l5L7L7J4J4J4J4NMl9l9J1J0l2l3K2K3K2K3J6J6j08L5ONN8N7j3j4j3j3
1515c154K2K1O5O6p5p4K6K7j2j1n5n4K4K5O8O7n1n1P9P8n5n4j2j2oooo%j%%Q3Q4m6m7klll
1506c064j9j9qqj04O8J5J4M5M4J2J2j46K7M9M9J5j59k9J45M3M4j8j8nnonrrrqN6N6j6j6qq
1497c002L6L5k2k2K1K1L1L1m1m1k1k1N1N1K9K9m3m3O3O4l8l8k1k2N0N0J7J7j23M9k9l0j9j9
1489b950K8K7j6j6m2m3JJJ1J0J0J0J4J4J4J4n1n1n1n1M0L9M0L9m8m9K3K3o7o8k4k4K2K2L3
1481c116L3J10o4l9l8n5n5P5P4k1k2k1k1J4J4pqK6K5j8j8qqrqJ4J4l0l0J3J2L4L4o1o1J1J1
1473c204NONOj8j7MMk8k8M5M4M0L9l2l3n3n3J9J9j7j8R1q2l5J39r9P4L8j36J6J6j1j2L2L1
1464c203p7p8N2N2j4j5K9K9j7j7K7K6k2k2N0N0l0k9J4J4m3m3N7N8k8k9opm4m5Q5Q5k7k7no
1456c206J8J7n5n4J1J2m3m2J56j7l9l9m8J24j5j6jjjjJ0J1Q6q7lmp9R5J01p1J5J5pom9n0M5
1448c218M4JJj0j1l3l3N6N6m5m5l1l2M1M0J6J6onk9k8M4M3j8j8MMK3K3p8p8KKM6M5j7j8K6
1439c220K5M9M9q1q1L8L9nnJ3J3L5L5l9l9l8l9M9N0k3k3mmL9M0m1m1KLMNM8M8k6k6nmJJk1
1430c179k1j0j1L3L3O1O1m0m0L5L5rro6o7O4O3L5L6qqrrl1l1K5K6p6p6K6K6K0K1j6j02M8M7
1421c123P0P1m0m0J12l2j05M0l6l5J6J6NMP6P6n9n9J3J3K9K8j4j5jjQ0o4k9k9L4L4l7l8J7
1413c023o9m1M7M6m0L2J18m2m2R4Qo9o8n3L3P7j0PPN0l7K0J9RQk0j06K3K3o7P7M5m1l4l4N3
1405c000l3JKmmNMNMjjN4l4rP8K4K3P3P2k9k9M8M8jjJ52O6oQ0Q3Q3k2k1J04m1qP9j1j1r8j1
1396b287K7K8J0p7k3k2j00j01l6l7q1q0O3O3j24l8K3j22j60j5j1j2kkJ6J5J6J6o6o6j3j4k7
1388c239J17Q0pJ7o9j12L2L6n1N0N0j5j5n9n9JJJJK0K0J9K0llm6m7L0L0Q8Jr7M7M2j03J6J6
1380c190PPM3M3n8n8l5l4L7L7k7k8J6J6m2m2N9N9k4k5k5k4J5J6N9N9l9l8L4L3l3l3K4o2l0
1372c283J14L6j08K6K6n6n5L0K9P3P3o4o4m9L7L3j11J8J9JJKJl6l5PQJ4J5N2N2K2o5J1J1o5
1363c280K2Q5o0n9Q5%q7L9L9j0j0j4j4PQJ6J6k7k7llJ26j7r3oL1L2K8n9k0O6j6j03K4K3P4
1355c187P4o1o1O8j9J5p1o6P9j7j7J02m2L8L9l1l2M1M1jjRp7l2N4j%n7n7J5J5klJ9K0%JnQ2
1346c128j7j7O1O1ppL7L7k2k2%%j3j3l5l5j4j5M0m7o5K1M3m4j01j4N6N5N9k7k2k3PPl7l7L6
1338c242L5l6l7NOj7j6rj0L4L4J4J4n9n8K2K2j1j0n8J16M4j30j8j9P8P7r6j0J11o2J3J2M0
1330c221m7q5Q9mlR0q3j07k0M7M7j9k0L5L5qrJ2J1j0j0J2J3j9k0R3q1q1R3J4J5LLL0L1m3m2
1321c259l4l4O7O7m1m1KKk3k3K1K0j9j9N3N3o3o2RRJ3J3L4L4k9l0M2M3k4k4K0J9k0k1p5R9
1313c221j4j3J06o8n8J14PONNl9l8k4k5J4J4L6n0p7R7k0j9L5L5j3j2L0L1j0j1j6j6l2j19P8
1305c282J64p9O5P1p3j8j7q1ON9k8m6m5L6L7ppj5j5J06J9p6p7j3J31R1n4r6M7R6m8pQ0l9m0
1297c155k5k5q8N6J04l9lQ4j8j7llM0M1O4O5M1m5M6M6rP8J23J23J52K38J53J53K30K30J30
1290a233J30P7P7N2r2r2j79j98j98j61j60j05j04l3l2P3P2J%K08K08K51K51L87L86M25O28
1284F39O82N95M82M82M37J77J17k6l61n62o40o40p05o20m99m13j98j98k69j24n1L5P3P3J60
1278a354K47K79L66N36N36O14O14N31N30L53K66K12M0k41n28o83o83o90o90n92m19m02l15
1273a473k42j56j81r5L6n0ppl4J39J15J14K11K12J39J40J48J48M8M7q1q1k40k39k20k20k53
1267b082k52k08l5r0q9j8j7m0l9m1m1m2m1L0K9j2r8j14N9J03p0p0J7N4l2o4K3rj0L1L2j2j2
1259c160K1K2n0n0K0K0k4k3K5K4j9j8MMK6K6l2l2J1J2m2m3L0L0O0N9p1p0J1J1j0j1J0J0l4
1251c253l3M6M7LLk6k6k6k6M7M7MLo0o1J2J1K0J9q3MR5p8k4O3K2K2j6j6J5J5k8k9Q3Q2p6p6
1243c274K0K1RRK7j46K3K3l2l1P0P0J5J6k8k7K8K9m3m3l2l3J1J1POP1j01m4J29k3k2J8J9m9
1235c296m8j9O7J21n2m2M4j5j4K6K7K6K7l4l3l4l3PPo5o5M7M7M7M7j4j4j4j5M2M2n9n9qpL5
1226c281L6J9J9k5k4j3j3j2j3M6M7q5JJ25m9l7M9l4l5M3M3qqqrK6K6O9O9L6L5P9P9Q8Q8j3
1218b644j4l5l6l6l6n1n2l5j22j22N2K0K1j9j8j8j9j1j2j1j1k9k9J5J4N9N8j3j4l5l5O1O1
1211c096k2j09o2J11L5n2l6l6J8J9q3q3R3R4qqPOJJM2m4j04O9J42l1q2q1L4L4L4L4j02j02
1203c367K7K8K9K9j4j4MNM8M8J0J0J1J0k3k3k4k3J0RJ0J0j3j2j2j2J2J1J1J2OOo6o6PQQ0Q0
1194c138l0l0l0l0K7K8K8K7m7m7mmJ2J1J1J2OOr2Q2k6k7K8K7m7m7m8m7M2M2M2M2OOK0o6j5
1186c270J28k9l0L1L2m1m0K2K2n0n0KJKJj5j5N8N7l4l4RJ0K9L0m2m3j0j0L3L4k1k1K3K2JJ
1177c207JJj0j1j0j1K5K5j8j9PPJKL7m9q1O2rqM3M3kllkJJJJRRRRnmm8m8M6M6M0M1k6j12p3
1167c292P2K7K8l6l5N9N9p0p1J4J4P8P7J5j30o6J36j8j04K9K9k3k3J9K0J8J7J7J7M5M4k8k8
1159c090l0l1J3J3j1j1L2L2OPOOK3K4m9m8l2l1n7J17NOM2j32opQ3Q3n1n1qqK5K5K4K5j8j8
1151c092j8j8j0j0j0j0L7L7ool3l3J1J1M3M4k9k8N4N4m7m6j3j2O0O0MMl9l9k3k3J18n6O4O4
1142b936RJ0j9j9K4K4KKp1p0J6J7J7J6J2J2J2J2j6j7j7j6l6l6L7L6j4j5j4j5o1o1O8O9ppp
1134c059pkkM2M1JJJJN7N8m3m4JJN4j18k1k1J2J1J7J7n5n5P2P1K8K8r6r5k3k3P3P3k7k8jj
1125c061jjM8M9j3j3l8J35R2q1K4K5l0l0j1j1j1j2k7k7P0j03kkn6n6M3M2jjm8m8mnL7L7po
1116c104PPl6l7k4k5P7P7j4j4lkj08O6J2J1J2J2J2J1K1K1k2k3J9J8J9J9m7m6m6m7P6P6M3j30
1108c112K3K2o0o1J1J1N4N4ppqpj5j6j5j6O1O0j2j2J4J5N7N8p4p4j00P4M6M5j5j6J2J1J2J1
1100b976J9J8J9J9J9K0n3n2oonoopL7L7k5k5J3J3nr2o8J05j0j0M5M4N0N0j7j6q1NJ04p1qP8
1091b850n4n4L8L8l5l4K6K6j8j7llmll0l1l0l0L8L8o3o3k8k9M3M4J8J8J7J8l0l0M3M2m0m0
1083c072O0O1o7o7R3Pj40L3J04o8n1L5k4k4R7R7l3l3k3k3K0K0p3p4N7N6k6k6p0p0O2O1j0j0
1075c121N1N2m9m9J6J6J6J6n1n2qqN0N0R3R4K4K4J54J53R4R4R4R4R0R0j0j1r7r6r7r6j14j14
1067b608j13j14n5n5n5n5M2M2l0l0m3m3%JJ3J4m4M3J00m3j%m1m1L2L1n8n9j5j5O9O8l2l2j6
1059c143j7j6j7L2L3L2L2M0M1o1o0m3m3N9N8j3j2j3j3L9L8nmk3k4K0K1j4j3j3j4k1k1N0N1
1051c057%jj%j4j3j3j3KKKKO0N9J6J6k3k4k4k3k4k4M8M8j1j0k0j9J05l9j10J51%q6N1N1QQ
1042b920l5l6l2l3l2l3Q8Q7m2m2j2j2L2L2j4j4j4j4K7K6j6j7j8j7K5K6k9k8J5J4M6M6LLj3
1034b953j3L1L0K8K7K7K7o6o7L5L4J9J8J9J8n3n4j0j1j4j4j4j4NMl8l9K6K6j04j03L9M0L9
1027c075M0N1N1j08j08M9M8NNm9m9J10J10p2p1K9L0LLLKJ8J7J7J8q7q6M4M3l0k9l0k9J2J3
1019c102J2J2j3j3j2j3jj%jJ3J3J3J3k7k6J7J7m5m6N6N6J6J6q5q4PPl6l6O8O7l3l3K2K3O6
1010c093O6q9q8M1M2J7J7q4q4J4J4J5J4K6K6J7J7N0r4o1K5M0M0k7k6jkjjN3N2j9j9J7J8J7
1002c051J8m1m0J8p0q7N7P1P2QQl5l5K5K4K5K5K2K2K1K2j4j4nnl6J09Qj37m1m0o4K3J27j7
994c027n1L5l7l6J2J2J3J3J3J3M0M0klrj0L5L4n4n4J8J8k0k0j0j1n8Q6M8l9P2j5j5j5m6m6
986c076K6K7poooOOPOl9l8jjO7j9j11O2K1K2L2L2l8l8MNj3j3j3j3k7k7P4P4L7L7o4o3k2k2
976c118K2K1M7M7j42n6J42l1m9L7OOJ1J1L6L6l7l6j%j%L8L7l5l4l5l5L8L7LMLLopL6L7q0p9
967c124P9P9l5l5RRK0J9k3k3k1k1K3K2L0L0L0K9k7k7J7J6J9J9k4k4M1M1klm2m3J%k9k9k9l0
959c058L9L9R8p5p4J2K6K5m2m1Q8Q9j5j6K9K8j7j6j6j6MLMMo4o3L7L7M5M5JKllklk5k5M7M7
949b825L3L3l9l9MLLMJ4J3k9l0K2K2O5O5QPl6l5P5P6q2q3P2P2%jNMMMo6o6L5L4l0l0M2M2J5
940b615J5J4J5OOOOm1m1L2L1l9m0R0R0J1J1N4N4L2L3J04J05R7R8K18L05K54M27O63N77P70
933A348Q57P42P41P07M19L28J56j08l97n66p39q83q84p93o20n12l39k53j66n8L0j4j4J3J4
927i91K41K41L16M89O23P09O60P47Q00O28N04N03J54j34l37p42q10q96r47q60p36o49m46k73
921a206k07k06j96j95l7l7q5q5m1m1l4l3l3l4QPl6l5M5M5KKQPQPq7q8J4J4L8L7norrr3r2J50
913b538k3j35L8J31m2q4LQRJ16n6n5L2q2NQ7%m6m6m4m5jjJ7J8J7J7M2M2n9o0M3M3j1j1O6j08
904b713n9K8P1P1MMl1l1P0P0n5n4M7M6k8k8J5J5rrrrL9M0o2o2K4K3K3K3nonok4k4J9J9O9O8
895b441lmL9L9nmmmlmK1K0O4O3qqrqm1m1O2k5n4J18L7L7MMP7P6N4N3L2L2J21J20J55K41K93
886i04M67N21N22O07M34L68L67K27J41p8l67n42p15n82n81n45l73k44j58o8o8r3Q0j7j03J7
880a687J7K2j51l1N7p5p4m8m7qpk9l0k4k5J9J8n1n2K1K1rqL5L5J1J0l3l3J9J8J9J8l3l2J0
872b137J0j4j4L0K9MLM7M7popoj9j9N4N3m7m8K4K4qrJ3J4rrL4L5p6p6Q3Q3M9M9k3k3m8m9k6
863a995k7J7J8L9L9N4N4m7m7NNj8j7j3j4K9L0j7j7Q4Q4k5k4k4k4Q7Q7M4M4N3N2P5P4K02K01
855i32K24K23L48L48L92L91L67L67K38O4O9j04l21l20m17m16l44l43j83j84j45K7N9J44K12
849b36K97L84K98J94J93J34J34M4j29k87k86l89m75l78q9l6l6RR6J93K0J7J02J%n6n6j57j56
842f50j37j36j36j36p8p9l5l5M5M5L3n4n9J14K4J10Q6q8J0R7m9m8k1k2oon0n0j3j3j3j3k3
835a386k2m5m4j9j9K4K4O0O0j1j2RJ0RRL5L4l7l8NNNNo1o0J1J2j2j3J0ROOj6j6M2M3Q6Q5O3
825a144O3O2O3M8M8R1R1R8R8K5K6J18J18J40J39J39J39K30M03L35L35O20O20P23P23O11O11
819E573M95L22J67pk93n82q19q20q15q16p43n70m47k74k20k19k36o3n9n9NOr5r5j%p3p3m2
813h53m2Q8Q8r3r3k1k1mlJ8J8jkm5m5MMl9m0L3L3p6O9R7J1o1o2QPQPOOONmmR6R7n4n4p5p5
803a058M0L9Q3Q3p7p8K4K3llJ9J8M0L9lmrrJ20k3p9PL1L1m6R8Q8%P8P8N9k9p8O7K3K3QQQQ
794c56kkP0P0K9L0j4j4J29J29Q6Q6Q7Q7J09J09R5R4J38J37P9P9J50J51N3N2K15P1Q9K33P1
787B340P0J56J56K6K7P0P1M9M9MMMMj1j1j1j1r3r2j36j36kjp4p3j26j26n3n4m2m2m2m1k6k6
778A801Q1Q1pQ0j2j2J85J84J32M6J63J63J14K7O9K13J65J64R3PJ07J94R5R5J01J00M1M1J31
772D642j4p5O9J6j27k7k7l6l6j25j26j07k1p7j63j09j10j00j01n7n8p0p1p6p7Kq5q5Kn4n4
765B663M3m3j7j6l2N4K3o3L4L5k5k5p3p4J16K9p1J5k3k3%Q7K1o5klp1P2R3R2nnM9l7K3J09
756B885j7j7onM2j03m0J05L3J19P1j5R7J0l7J07O4O4J5J6P3j4%J44O9j8L8J24P1P0N3N3J0
749D061J0K0K1O4O4N5N5N4N5P6P6M3M3p8R6J78Nr9P4J35l8OPO7O8O3O3J17n6L8L9K8K8Q9Q9
741E616R0Q9R6R6J39J39J62J62qJ65J45J45K57K57K13K12K13K13J95J96K96K97L39L40L07
735A0371L08L21M94N04L32L72N46O53O54P25P24Q44J017J073J073J278J452J653J941K122
731B8457K526K998L403M037M672N430O296P118P868Q691R672J0653J1633J2532J3051J3694
727A52731J4328J4988J5969J7015J7765J8658J9177J9336J9625J9924K0443K0696K0407J9579
724D10641J8252J6463J4558J2795J1467J0068Q279N998L401J439k34j674l001m818p070r413
720D87151j1548j3294j4506j5937j7494j8908k0004k0348k0175j9366j8270j7400j6648j5704
717B47549j4492j3005j1099r131p110n030k894o08J643L949O199Q385J0521J2477J4266J6055
713B57675J7728J9262K0820K1917K2321K2144K1740K1314K0910K0586K0183J9280J7838J5986
710E39704J4197J2775J1564J0215Q310N599K077j640n161q184j0549j2762j4781j6787j8345
707E16232j9359k0108k0751k1616k2680k4008k5024k5428k5389k4754k3816k2950k1886k0905
703A97558j9722j8163j6746j5304j3788j2462j1217j0006q685p589o550n454m581l946l312
700D0033k793k403k114j770j597j402j229j137r64q49p62o11n25n02n01l00l86m35k61k51
695A9241k51j97j96k46k45k45k45j78j77k21k21j80j80k81k81j79j78k50k51k48k49k92k93
690A3957k69k70k69k70k67k66k24k23j48j48j90j91q8q8q8q8j11j12j08O6L7L7M8M7M1M1J99
684A1055J99K57K57K57K56L76L76L76L76M01M02M73M74N77N76N77N76O25O25O69O68O33O32
679B1693P62P62Q46Q46Q45Q46Q72Q71P71P71P09P08O08O08O43O43R46R46J046J047J047J047
674C9883J137J137J137J137J128J128J171J171J199J199J185J357J316J489J532J706J997
670F2009K171K574K979L447M083M760N510O231O749P298P817Q337Q856R084R372R448R447
666A70172R567R740J0077J0711J1497J2594J3940J5382J6954J8398J9525K0391K0821K0820
663C80589K0427J9562J8159J6254J4120J2215J0845J0211R930R758R621Q985P564N890L784
659E57914J186j610m553p281r069j0110j0399j0075r439q541p444o369n504m996m709m694
655D54307m867m860m457l454k012k33J441K768L518L944M232M658M947N208N613O147O897
652D83797Q097R426J0817J1798J2026J1623J0958R977Q400O264L883J403o71j998k561k734
648E80505k660l064m160n372o906q580r870j1314j2855j4413j5684j6433j6768j6481j5773
644D20172j4792j3634j2538j1514j0417r602q852q303p669o205m300k143k39J260K241K789
641C16254L308M014M764N323N611N843N843N915N915O020N732M898L801K523R65p95k931n302
637C77701p206q533r284r687r976j0841j2168j3613j4710j5445j5734j5488j5083j4795j4276
633A90862j3692j3172j2198j1217j0275r178q349p598o930o410n725n090m765m246l719l200
630F5098k906k618k177k005j878j589j535j362j081j081r87o99o01o01o26o26n81n80o87o87
625D0191n17o04o63m90m60o33n78m92o39p26q45r31r16j004j046q74q03o30m90m90m22k50
620B5688l47l47j41j41j08O5J13J13O9P0J12o0j17k89m21n08n75o61p38o52n19n18m61m61
614A9166m18m17l89l89m32m32l20l20l80k93l68n40m38m37l84l83m85m85n02n02n46n46l90
609I370l91l18l19l77l77j89j89k85k85k13k13j96j97l8l8q0p9pqp0p1J3J2n2J20P8r6n3n3
603E399RQp0p0L1L1QQPQm0m0k5O1J67K3o9J7J3J4n4n4lmllJ6J7k7k7q5q5q5q5n9n9j02j02
594D686q7q6k1k0j5j02j40MJ05J7q3q3JJJ%J40J40J39J40N1N2J23J23J10J09J53J52J24J24
587E858J96J96J05J05K63K64J71J71J71J71Q4Q4J27J27Q5Q5M2M1M1M2o0n9m9m9j21j21p5p5
581G820j47j47j42j42k76j32k6j71j29m2j42j41j36j36r3r3j27j27j18K7L8m8j7j6K2K1N9
574E439N9N8N9RQJ39J39P0P0K29K29J89J89J89J89J07J07L5L5L4L4j25j25m6m6q9q9l6l6j66
567F858j66n7n7n7n7j50j49j07j07j71j72r9r9k8k8k8k8K2K2n1n0K2K3p9p8r3r3j36j37n0
561D620n0ppN9O0J32J32P3P4L1L0L1L0j3j3M6M5KKK0J9J9J9Q2Q1J0Rm2m2j43j43j08j08o5
553D885o5k9k9J4J5P7P7L4L4KKKLL9L9J40J40J59J58J15J15J69J69J69J69K9L0P2P3nnJ53
545F950J54J55J55J56J55K47K47J61J60J99J98J99J98L21L20L32L31L76N50N53O39P20Q07
540A4283R26R26R41J231J357J530J748J923K354K875L307L826M490N010N414N933O395O683
536G1152P019O846O535O132N395M644M003L252K582J831R59K08m25q28r64j051j021q49o61
532A14759p47j040j328j723k127k084k084k051j879j761j588j444j271q92p19l94j06Q7M91
527I2099J040J558K147K782L517M383N417O628Q180R853J1440J2883J4405J5732J6840J7820
524B26724J8448J8621J8532J7780J6331J4542J2365R999P445M963K634P29j146k705l831m813
520C56618n328n502n541n541n928o677p796r008j0173j0923j1331j1331j0902j0151r322q340
516B22824p317o220n412m777m193l558k977k227j159o2R40K152L306M403N880P553R378J1514
512B30048J3504J5409J7198J8525J9548K0182K0168J9649J8401J6496J4152J1094P697M061
509D46132P35j976m141n699o810p445p914q087q107q193q423r057j0163j1606j3337j5010
505C20899j6403j7268j7665j7492j6583j5255j3842j2168j0343q669p321o109n351m716l855
502A47859l105k348j597j100n80j26L93R15J549K133K884L836M356M854N258N549N837N787
498A82354N614N206M340L156J714L91q22j940k690l095l499l654l827l841l840l927l927m183
494A63530m702n397o264p325q306q854r258r139q736q345p596o680n815m949m083l412k893
490E1776k452k162j895j807j674j588j620j447j322j236j182j095j128j127j014q40r37r38
486B6312p52p53n93n94o51o51n49n50n01n01l42l42l26l26k54k54j55j54j11j12k9l0n2n1
480A7679p2p3j1J62J47J48M03M04M23M23M45M45M00L99L56L56L20L20L82M70O26P99P78Q64
475B6593J022Q49P75P75N79K90l5l23l88l89j89R9M36P24R23J212J339J339J365J192J032
470C9220P45L29p4m70m69n38p11n27k39j48j48q5K04N54P27J007J295J410J700J903K077K156
465D9918K157K091K091K065J891J838J925J808K097K473K993L512L800M163M452M446M360
461I8080M203M029L790L501L276K987K950L240L407L811L977L689L093K112R01l12j276k027
457A43431k575k747k536k015j086K42J643L086M421N632O495P244P825P999P986P985P799
453B00829P798P923Q211R160J0834J3335J6855K0873K4970K8916L2435L5137L7042L8206L8206
449E30730L6847L3904K9211K3613J7677J2079O925J788l527r010j4309j8752k1929k3603k4379
446E77265k4378k3683k2586k0834j8238j5157j1752p870l311J544O680J1552J5880J9992K3858
443E08962K7986L2430L6700M0336M3006M4218M3987M1967L8002L2404K5176J6923Q791J116
439I42004o148j2670j8198k2873k6798k9971l3177l7045m1278m5492m8870n0660n0783m9455
436D68586m6647m2781l8366l3230k7982k2846j7782j3224r446o273l546j296O09J937K794
433B10507L315L762L935L943L654L255K967K953L471M347N327O135O424N998M671K868N01
429B78033k202n262q255j0852j2408j2581j1441r538p488n469l932l182k963l137l931m796
425A70596n755o621p241p415p097o347n582m717m170l767l498l498l562l650m040m330m593
421H4713m767m629m110l510k759j959j439j003n99j74J16L13O02Q04R77J331J734K068K357
417G0066K450K538K607K607K467K467K720L008L419M284N468O911Q135R000R412R239Q654
413A55452P789O988O007M241J990L24J51J598L734O436Q686R608R608Q760P317M125j357p971
409B33486j3454j6549j6722j4406j0309o246l418j817j066j241l145o268r558j2284j3497
406A03506j3135j1462q890o523m626l183k065j199k98L37J073J938K891M218N930P718R918
402H6148J2285J4155J5483J5923J5750J4891J3564J2006J0217Q148O359N718O814R338J2397
398B59196J5240J7028J7276J6409J4455J1281N690l023j2719k0509k5104k5276k1656j5942
395B32346j0027n930l665k914l800o050r765j3862j7016j8689j8697j7138j4434j1490q922
392F9947o902n121l795k798k164j555j151n89J62Q00J781L072M285N434O070O207N918N534
387H5135N245M813M062K590J147N42R45K234M024N913P241P520P000O134M692K073j909o273
383A43128r447j1097j0693q659n947l306j633p53m65p53j964l913o048p685q551q406p541
379D6267o284m841l759l008k293j889j608j203j221j047r04r03q02q02q57o83p63p63n76m03
375A1658l21l21j81j81j12j12j1j1q8q8q8q7onrj82j36j36j04j03o3o3j35j35j58j58k58k59
368H147k38k37k38k38k26k26k05k05j52j53k3k3R9R9KJ75K06K07K71K72K20L94M94L22L65
363I109L65L76L76K93K93L19J45J09J10J20J21J3J3N6N7q6q7j08j08j65j65l15m01l48n22
357I570n30n30n33n32m49m49n54l80k22k22k23n1j04j05j4j5N7N8J75J75K75K76K61K62K99
351F495K99L15K28K26N3O5K38J30J30R5R5N1N2J06J07n2n2j75j75j37j37j53k40j61l34l11
345F758k25l82k95l12l99l45l45l54l55k53k54j66j66r3r4p6p6mmK7K6NMJ49J48J49J48J01
339C317J01K21J35n1n2n2n1j33m6m1j27L2J19J1R8J52O6P7P7J02J03Q4J71K18L62L79K92L62
332E926L63K76K76m4j88k07m66m24m25n10m25k84k83k21j34q1OL5L5J86J86K39N00N66P68
327E670J064J150J187J100Q11O67N22M34O3o01r73j291j518j432j276j017p29n84l99l12k14
322B322k13k30q5K1K1P2P3K17L04L66M53N20O07N71N71M13K68J89J89o9l86m26n69p39o53
316C807m92m05l37j93j85r8r5r5j62j62r2j78k00k00j63j8j01j87q6q6j38j37k8N7k1k0n8
310g3n9N6N6j6j6M0L9lmR8R9r0N5J16K9M4M4N0M9n1n2K9K9K8K9q0q0j7j7O0q4mlj00j00j00
302Ar9o4o4m6j90j55j1l8l8Mj40j12k7l9j26q3LK4o3n8K9O0N9l6l7jjjj%%j%j%r2r3l9J05
293a371J0j35r2mO7O7k5k5J8J8p5p5kll8l8l7l8o2o1R8m7q2Mn3n4J9J9n4n3k3k3k4k3j2j2
285b221j3j2N7N7m4m5j6j6K7K7pqq0p9J8J9J8J9l4l4L8L8k6k7k7k6L3L3j0j0L9L9nnj2j2j2
276b319j3k9k9O2O3Rj35kQ5POn1n2q2O1O2q3K9K9o1Q3L5L4N3r1LLq6N7j4j4nnJ1J1l2l2j4
267b446j5K9K9%jM2M3j6j6j6j6J4J4l0k9J1J2N4N5lll7l7k2J21l1l2K7K7J7j28p7O8k3k2O1
259b376O1J8J8J9J8j03j02l7J07Q1or9j1K6o0O9O8K0o6p7O8o3o2N6N6j6j7K7K7K7K7l1l2J2
251b353J1m2m2N8N9M2M3n9n9j5j5K8K8%%m4m3K8K8K8K8j0j1j1j1jkkjM1M2l1l0rrL4L5QQQ
242b243Qm4m4jjQ2Q2j8j9l8l7l8l7O8O8mml3l3O8O8K8K8j4j5L8L8nnm3m3N8N8J8J7k5k6M3
233b000M3k9k9l1l0R9R9l2l2J1J0N0M9q0q0J9K0k3k4lmlmJ4J4l0l0L8L7l5l5K2K1K2K2%%m3
225a987m4L2L1P5P5N0N0k2k3J7J7J6J7O9O9lllmm6m6KLLLpoopk9l0M2M2l4l3J0Rk0k0k0k0
215a781kkkkJ9K0q2q2RQRQK7K6j7j7j8j9j8j9N6N6j7j6o9o9L3L2J%JJJ4J4k9k9j8j8N4N4q
206a892rN0l7j51oL7L7l8l7l8l8oonoonL7L8p8p8l4l4K9K8k9N8P1p3J3J4p7p7N4N3N5N5p4
197b205p4j8j8K6K5mmQ3o2o7J9L4L3j8j8j9j8QQl6l5M9M8OOl9l8L3L4JJJ%klm6m6J4J3J4J4
188b300k2k1N0N1K2K1k1k2m6m6l1N5P7o7k9N7k3k3N5N5j8j8L5L4j07L7M8l8J3J3QQL2L2j2
180b141j1L2L1j2j2J3J2J3J2l3l3J0J0K4K4m9m8L7L8ooJ4J4J4J4K5K4K4K4k5k6J8J8%J%%J7
171a939J8k6k6O0N9r9r9O4O4O4O5q6q6M4M4QQLKL3n3j4J30l9l9J4J3MMMMK7K6j6j7K7K7m5
162a768m5J1J1J1J1L3L3L3L3k3k3K1K0N9N9m2m2ppL7L6J4J3J3J3N1N0n1n1k0k0K4K3J0J1J1
154a458J0RQQQj9j9K5K4L5L4rrJ7J6O0N9m8m8K4K4K3K4j9k0J9K0O2O2j5j5n8n9m5m5Q4Q5p
145a153opoK8K8m4m3M1M0M1M1J7J7k6k6RRRRj0rrj0K3K3K3K4llllllklpppqL9L8l5l4M1M1
135i29o0o0N5N6J2J2o3o2L8L8PPPPK1K1n2n1nno5K2J14o0M4M3q3q3J8J8k2k3K1K1j2j3j2j3
126a091J1J0N3N4p0p0KKj9j8K5K5k8k8k8k8m5m6N6N6n1n2l9M8M3j30q6Q6N2l4k9N8K8n7mm
118a348mlj05j05j2j2L1L2k4k4K0J9k0k1k0k1M1M1k1k0q5Q8J00p4j13O0M5m3l7l8%Jn1n1K1
110a753K1l4l4l4l4PQPQj3j2N9O0p1p1k8k8JJM4M5j5j4n8n7j7j7j7j7P7P8p6p5k1O5O0q4m2
101b081M3j3j4RJ0RJ0l3l3l3l3k7k6M5M5NNNMj6j6j6j6j7j6K7K7p6p6L0L0l8M9Q2o3m6m5K7
93b272K6p7O7j4j3J3J4J4J4NOOOP1P1o7o8J44jj31J4kkPPm8m7m7m7N9N9m3m2j0rK8K8L9m8
84b290q9N5J10l3j5j6k2k3j7j7J8J04P0p4o0K7J2J2j%m4m4mmO9O8qpqqjjjjk2k3M9N0M3M3
75b103n8n8K8K8j6j5J6J6J6J7KLLLM9M9N0M9LKLKM7M7M6M7LMJ33J33l7l8L4L5N7N8j4j4K7
66a343K8j6j5J7J8J8J7k7k8J5J6O7O6K4K4R3R3M9N0Q2Q2J0J0j32j33r0q9j08j07l5l6J11J11
58a158O8O7P9P8P9P8L0K9K9L0R8R7l2l2N2N2k1k0KKj28j28j4j5j4j5J6J5N9N8k6k6K19K19
50a73K45K46K90K89K60K61L03L04N5N4p5p5k00k01r9j00p8p7L4L4J67L41M26N99P03P90R71
44E294Q84Q35J008R95P07O08O08K73j32n94p68r44r44o90k86r7j0J22n1j35j36j92j92M5J31
38F339J88L61L94L94L22K35K2k66l98m84o98o99p13p13n15n14n97m24k36k36k41o9r3r4p8
33A187p9N1N1K10K10J38J37p0p0J1p5k02l75m11m98n24l53k39k40j65j65o4o5q5q5j28j29
27b027k3k3k3k3o9o8L2L2m4m5jjq4q4j2j3P0P0n9o0J3J4J4J3ONONK0K0K0J9l1l2p5p5K6K5
18b462K6K5KJM4M5J01J01J39J39K19J32J87J86N1J38M1j04j95j95j90k76l33j89k5k4q3LM5
11b451j00p8O5j9j06L3L4j6j6J2J1OOP9pp5J3K4J10j4j00nnJ3J00k7k7j1r8J2R8L9L8Q2mn4
3b438L4Q4kp2p2j03j6L0L1N6l0J9J9K6K6L1n5j7j7j56j2L2j12p0J6m8m8Q7Q8j05j05K0J9Q5
-5b775ko9J8q6%noO7j9K9K8l2l3l3l3j3j3J08K2l8l8K9K9RQLLLq4j1P5%%N5l3MLkkllm7m6
-15b933jjppJ38N1q2O2J1J2K1K1K0K1k2k3l2l3k3k3o2Q3k1j09L0L1K4K5l2l2J1J1O5O4K2K1
-23b699K4K3k0k0L4L4rrJ4J4j15j16m8m9K4K4M1M1l2l1J1J1J1J1m5m5m4m5klM1M1k1k1N1N1
-31b873p2p2k9k8M1M2l0l1N5N4j7j8k8k9k8k8M4M4M4M4m2m2KKj4j3j4j3L6L6ppL1L1r3N1k7
-40b998k8P2p3MJ48n2j39ONrrJ01m3J%q1ON4l2l2N4%%k9l0M3M3l1l1J3J2opL2L1J6p0k2k2
-49c103L6L7l5l6ooL7L8nmn8K8N1l6J9J8%Jn4L3O3k4n9Q4N1r2llJ4J5k4k3oQ1j6j6K9n6ll
-58c036o4K1J1J1P7j0o2o2J7J7K3K2p8RQp8K8K7Q0pl6J08pr3J15K9p7RJ2J3J8J8M4M4L8L9
-66b772L8m9q1O3J8J8Mq3J8J8j08k1k2k2L3n4opj1j2mlmlK0K1k3k3opopkkM2M1OOOOopopR
-76b997QN2N2mmnmRRRRnnj1j1k5j11j39O3Q0pL6n0l6M9M0L9l4l4l4l4OPP8P9p5p5l1l2J7J7
-86c104J8J7JKKJN1N2jjL7j06k0k0lQ3n5Q9M6r8rqj9j9K4K4oom9m9k6k6M6M6j5j5N7N7j4j3
-95c029L0L0q3q2M7M8mmmmJ9J9q2q2nnL8L8qpO4O5l6l6PQkkK0K0o2o2RJ0lmlmK0K0kkN1N1
-105c003k1k1k7k8ooJ0J1j1j2J9J8k4k5O5O5o4o5L8L8m4m5J14o0j6J57m5m5j2j3k2k2j%k5
-113c128k5M6M7j8j8J5J4p9R3k6k5K3K4KKj2j2L2L2rj0rrj1j0L3L3ooL7L7p0o9LLN3N4j8j9
-122c006ppk9k8L9M0o2o1J4J5J5J4k8k9J5J4K5K4M5M6o1o1M0M0n1n2N0M9n2n3rrL2L3j1j1
-130c077j0rL4L5m5m5o6o7O3O3K0K0j4j3Q9Kr0Q3m2m2K9K8K8K8o6o6PON2N2k0k0m5m4J64q
-138b986j13O1K2o4K0K0J5J4kklkj3j2j3j3J6J7nom8m9N2N2k1k1K2K2K6K5MMm0m0L2L2k7k8
-147c052k7k8M9M8NNnnonK4K4k4k4P6rj08O6K3o4J7J7opJ6J5KKKKJ%m2m2j5j4N8N8k6k6M7
-156b978M6MLl8j25l2J42J0p6P4j1q9lN5N6j2j1POPOj9j9k0j9j5j4j5j5l9l8L3L4N4N4J1J1
-165b975l5l5L7L7k4k4k4k4RRJ0Rj5j5K8K9J5J6J6J6j4j4j3j4J1J1J1J2M7M7q2q3k7k7J6J6
-173c043K4K4m8m8J4J3J4J4M1M2o0n9O1O0m0m0j9k0j9k0j2j3L1L1L9L9mnllm7m7N1N1PQL0
-182b956L0j4j3j0rj0j0l1l1l0l1O8O8l2l3j0j1L3L3m2m3K9L0p0p1L1L1O1O0m0m1KLppQ5o0
-190c048k8N9k0k0j5j5J%J%L8L7ook1k1k1k2rj0rj0j0j1O2O2l2l1k2k3jJ42O5p9Q7Jq4O0l9
-199b998l9l0l0kjjkM1M1klk4k3q2NJ16k9p2p1N5N5J1J2M9N0OPj06j06K5K4L2L1m0m1O4O5
-208c013qpK2K2n0n0NNNOp3p2N7N8OOOOk5k6J8J8k5k5J8J8K1K1k2k3J5J5J5J5j2j3j3j3lk
-217c097P9o5k2k1k1J23P8r4J2J2m0l9m0l9J5J5J5J4J5J5J5J5j6j6j6j7K8K8K9K8j1j1n5n4
-225c138J0J0J0Rj1j1j1j2K0J9k4k4K9K8m3m4R0R1j0j1j9j9k0j9J4J4J4J4k9k8k9k9N8N8m4
-233c087m3J1J0l3l3M9M8k4k4L0L0j4j4l4l5L8L8j4j4j4j4P5P5k5k6k3k3K1K0l9l9L4L3KL
-241c055r8r9%%%%MMP6P6j6j6nnq4Q9J33m1M0L9j80pK8j44L5L6J5J5J0RO6k1o4K3l2l2J7J7
-249c167KKKKLLq4O0M9l9K0J9k8k9OOQ1o3o2Q1m1m2qP7K5K5P9qj3j4p2J4j2r8L3L4o0K8O5
-258c124q0l6N1ppL2L3n8Q7N9q5%JL1n5o0K6P9qm6M1K9K9rrm0m1L2L2m2m1L1L1jjNMl9M8M8
-267c060l9KKp6p5O5O5K1K2nonnN0M9L2n5p1J5Q7Jo9J8O2k6o5K2l8l8J05J9k5O2o6o7p2J5
-276c149P5j1M2M3klm6m5J5J5poPON0N0m7m8K4K5k8k7M4M5qqL6L6r8r7k5O1P8o5O4O4j5j5
-285b970j4j5mnm8m8k6k6M6M7M2M2l0l0QPj4j4J9K0lkL5L6r5r4J04J03k6k6j3j3L1L0m5m6
-293c037K7K7J7J6k6k7KKM5M6n5n4j1j1M2M2jjj6j6j5j6K1K0K0K1j9j9K5K4rrn2n2lmM5M6
-302b965o3K4J05l9n3L4kkLLj8j9OOl8l7L2L1j1j2K3K3K3K3RRo3o3J7J8nnL3L3l9m0ppopj9
-311c065j9N4N4OOl6l7QQN2N1n7n7J5J5L3L3l9l9M6M6n6n5K2K2R0n4o9P5rj0l1N6N0r4m7L9
-319b993N9N9j14k8N4r1k5O2l9l9qrO4O3k3k3K0K0k0k0K4K3l8l9L4L3K8K8POjkk4k3J0J0j1
-328b966j1J3J4J3J4oom0m0j6J28or2QQK4K4j8j8j8j8M0L9l2l3n0m9K2K3O6O6p0o9R1Mm2m3
-336c046m1M6J8J9MNl9l9lmO4O3K0o6j05M0R8J2n5n5L1J17P4j2o0n9p1J7N2N2k0k0Rp8l5N3
-345c014m4m4O2O3j4j3L0L0n6n6j3j3j7j7m4M2j6j6L3L3L4L4K5K5N0r4n2R3nnn0L6N5l1K2
-353b947K3j9j8j9j9llrqN0l7J2J2J4J5pqk7k7M4M5L6L7ppn2n3l1l1j8j8K6K5M3M3k9l0J1
-361b991J1O4k1o1K6j7j04j4P3k5k5mlJ8J8RJ0j4j01N3N3MNNOM3M3P2j4l2l3q0PJ0J0p9O5
-370c013O5p9QRoQ1l6l6R8m5m5M2j6j5M6M6p4J2nom3m4k3k4K0K0LMR5Rl0k9o3K5o1o1M5M5
-378c081k6k7J7J7K6K7j7j7m0m0L2L3k1k0Q2o2J3J3LMPPQ3mp6J1q6q7O9O9llj9j9M7M8k5j11
-387c176j4J31j5j5l3l3P1j6n9K8klN7k9r8j2L6L5m3m3J15J16j7j8o0o0K4K4K4K5j7j7j6j7
-395c127%%k2k2L2L1p0p0L5L4rqL9M0r0r0N6N6J2J3L1L1j2j2J3J3l0l0j0rO2O3n5n5M6M7N0
-403c017N1n0n0jj%jQQl5l6k1k1Q1Q0k7k6k6k7J%k1k2J4J5k9k9j3j2L1L1J6J7J7J7l8l9j7
-412c172j7N9N9m2m2K4K3j9k0J9J9M1M0m6m6lmn6n6M5M5N9N9p1p0M5M5k7k7MMj8j8m6m7K5
-420c232K6K9L0QQj7j7MNjkK0K0j0j0J2J2j5j4J7o9rP7n4n5P3j4qrK6K6N8k9o6K1J0RJ0J0
-429c120M8M7M8l9q2MnoM3j01%Q7PQl7l6POjjM3j02k3O4qP9N0r3n0n0K3K3KJK6K5m1m2q1N
-439c272J07J9M7M7l1l1k8k8M4M4k6k7k1k1l9M7kkL5L5l5N1m5m4R0n3nQ2KKk4k5M8M7n7n7
-447c126rqm9L8N9k7K6K5n7n8N3l3l4N3j0j0M5m2qqm0M6n2n2mmN1N0QPK3K4k0k0l8l8L4L4
-455c171J3J3n9n9K2K2n9Q6J0J1Nj39k0O8l4J10R4QK2K2o4o5L7L7l2l2N5q9l9M8o4K2lr1O5
-463c250O5K2K1K2K1KLKLj9j9k0j9MLLMRJ0l3l4l4l5L8L8J9K0k4k3kkP0P0jkj03j03L2L2L1
-473c179L2RRl4l4ONONKLm1m2llO9O9j5j4j5j4M0M1llq0q1M9M9m8m9N3N2j9k0K4K3QRQQn3
-482c171n2j0rL8L8nnk2k2J07J08j18j18P0O9m6m7llKLKKj3j3j3j3K9K9L0K9J6J6n5n6K4K4
-491c158K5K4k3k4k3k4j5j5j0j0j9O8O2q1l2N5M7m1o3o3MMM3M2Q1o4j5j6J9J9N8N8j4j5l5
-499c151l5l5l5M1M2kkM5M5k7k8j2j2j2j2L4L4l9l8NNNNj2j2L7L7m1M5L4j10k5k4m3J02J8
-507c173J8K6K7p8p9N1N1lmmmj0rj0j0qqP3p1kjj1j0O7O8j16k9N9k8L1L2q8kJ08l6p3J3jj
-516c245M3M4k9k9K2K3K2K2ppkkm5M1M2m5j6j7k1k2j1j1n9K7K5K5K6K5K8n9j0j1K2K1K7K7
-524c136j01j4R6m8n6L0K1o5K9K8K9K8n2L4k0k0P6rm8R6J6p0M2m5o6K1m7L9M6r8L8L7l4N2
-532c171kkL6n2n1L5rj0lmllM0M1ooonPQQQMMMNn2n2qP8Q3o1l7l8p9O5N6N6K4K3m9m9l5l4
-542c242QRO7O6l5l4N4N4m2m2l5N1M0j04j9j9J5J5k0j9N3N3m4m5jjk8k7M5M5KKopJ01m4l4
-551c168l4KLM6M6j7j7o1o0jjrj0R8m6j3P3j4j5P8o7k6O0m1m1K9K9K8K9jkjjn2n1M9M9MMo9
-560c191o8M2M3jjqqqqP2P2%%m7m6mlm1m1KKj4j4N8N9n3n2J9K0mmmmL1L0m2m2K0K0K0K0j2
-569c190j3k2k1J59J5n7n8n7K9K8j17l8J07O5k1j3j3j9j8K3K4K3K3K0K0k4k3k6k6M7M6l5l4
-577c196QRL0L1j3j3k5k4l4l3J05l9n8n9K4K5K4K4j4j5K9K9k4k5J9J9M1M1l1l1J2J2J2J2k4
-585c152k4k4k4KKj20Q1J06l8L2n4%JnnJ9J9J9J9QPPPo0n9M1M1L6L7r3r4j6j7N5N6L1L1K5
-594c103K6k9j15m7R7opLLk5k4k4k5M0M0M0L9m3m4j%llK9K9J25m8q1q0N2N2n0m9K4K3K4K3
-602c138j2j3j2j3L0K9m2m3jjjjQ0Q0p9p9J4J3k9k9L2L3j0j1M0M0lmO2O3l9l9r8r8KLK8K7
-611c219j24M9J53k0m2m2PQQQJ0J1J0J1J1J2J2J1j1j1n4n4QQRQl2l2J1J1OOP8P8q6q5J6J5
-619c237M4M3M3M3n7n8j5j4poppM7M6n4n5j4j5M6M7J8j56n4J18O5O5n5n4L8L9nnk7k7k8k7
-628c282K0J9K0K0l4l4N8k9K8K9k1k0k7k6J7J7L1L2j8j7rr5mQ3J15k8r8j1P9qp8O6lkOPqr
-636c214q9N5j%KLN9k8k8N9J2J2L1n5j08L7R9J3k0j9P2j4p9QK5K6k6k7J2J1j0r7K3K4RRQR
-645c197L1L0l5l6o0K6J5J6P2j4j0rk3k4K0K0l7l6O5O5p0o9n5Q9M2m5J9J8q0PmmL3n4M8J33
-653c113m5m6MLllOOo6P8P8o6m9m8l4N2K9K9L5L4q1q0rqK6K7j7j6L6L7poJ8J9k5k5K5K6k7
-662c206k7L2j12M2M1m9n0Q0Q1l8l8NOK6K6K7K6k9l0k9l0j6j6K8K7qqqqK1K0K0K0KLKKl4l4
-671c233l4l4K1K0K0K0J7J7J6J7j8j9j8j9k7k7L9L9J1p6j3J31J8p0j1j2L6L5l7l7rj0j0j0
-679c267jjj%K7K7P1P1l7l6l7l7J5J4J4J5k3k2k3k3LKM6M6mmmlj1j0j1j1m4m5N6N6k8k9M4
-688c205M4rqrqJ3J2J3J3p3p3q8N7N8k8L0K9K7K7m6m5L4L3rj0l8l8K8K8P8rj71k7R7R7M1j03
-696c238q3J18k5k6LLLLK8K9m4m4L4L3l9l9J2J1k5O2R4n0r0mP6j0q2ML6n1M7M7k1k1k1k1M8
-705c243M9Q6n8n0n0J3J3j1j1J0J1R2R2l7l8l7l7OOl3l3L9L9J6J6k8k7MMo8o8N9N8J5J5l2
-713c218l2J2J1NOK7K7K2K1q0p9lkkkL5L5N2N1j3r9o2K5R4Ql9m0J2J2o4K2O3k4j3j3L0L0j25
-722c310l9N6l1O6O7m1m1l6l5OR3M9l7mmn3n3N5N5L4L4n6n6K1K2l1N5K1j23mQ2O8j9K9n7l5
-730c252N1r8j2O6k1M9M9n7n8J8J7O6k0o4o4J1R8M7M7m9m8L5L6J7o9q3LmQ3M2m5q8jQ5jm4
-738c258M2J00J4o2o1k0k0J4J5Q2o1qP9l0l0llrj0L4L4nmnnl9l9MMlkklj5j6j6j6J12J12p5
-748c174p5K4K5j9j8M1M1q9N5Q0pk2k1J1J1l2l3M8M7n3n3P1P0n8n9L5L6qqm2m2k8J17K6o1
-756c164m6m6J9J8J9J9mmlmO3O3o7o7m8m7K5K4jkppN8k9j10L4Q9Lj2j2J0J0N4N4p9p9K2K1
-764c233j6j6j7j6R4R3ppk8k9k8k8j0rrj0MMMMRQRQk9k9M3M2j5j6j6j6LLLLppppO1O2r7r7
-774c349Q0Q0PQk9l0k9l0OOONJ9J9J9J9j3j3j2j3N3N3m7m8K0K0n2n2M9N0k2k3K5K4J4J3M1
-783c126j33l5l5K3K2K3K2k4k5k4k4P5P4k6k6K0K0n2n2L3L3J30m3m4m4n4n5N7N7J4J4l9l9
-790c283L2L3m7m6K5K6k5k5M7M7L3L2j0j1lmm6m7L3L4L3L4k6k6K9j45L5L6K5K4L2L2j2j1q
-798c153rqqJ1J0l4l3j8j8K6K5L3L3j1j0kjkjj1j0j0j0j1j0j0j0J2J2J3J2noonNOONRQQRk6
-809c195k5J8J8nnL9L9r6r6L4L4LLMLJKJKKKM6M5k1k2j2j3j09L5J09K3p6J1P8r%%m9m8k7k7
-818c283M5M5m4m4N7N6pqqqn8n7J5J4O1O1j1j1n5n5M0M1M0m6q4O1R3Qr4r4R9R9o0K6M8r7k2
-826c237O6J5p2j7j8M7M8n4n4K1K0K6K6j02j5J24k0p2J4K9K9m6m5N5N5mmmmk2k2K1K1NMMM
-835c178n0n0N1N1%j%jj7j7j6j7k1k1K2K3J%JJkkM2M1J3J3kq8l6J08K2K2j0j0j1j0j6j5K8
-844c152K8q2q1rrK4K4O7O7o8o9MMN2N1n0m9j1j1j1j1M0M1l2l2l3l4J0J0LMLMJ7J7J8J7kj
-853c242jkjkjjkkklRRRRonN2l4l2J12Oj39O1O1RRo8o9L3L2M5M5n6n6L2L2j2j2NNONn5n4M7
-863c224M6j6j6j6j6K4K4m7m8N8N8m3m2Q0P9n0n0OOl7l8j3j3Q8Q8j1j1j2j1l2l2J1J2MNl9
-871c228l9M1M2M1M1m8m8nnqqqpPPPPj1j2O0O1k7k7j34L8J11o2r4P9MMk8k8P8P8q1q0L3L4
-880c215l9l8K8K8K8K8k5k4k4k4LMMLP6P5n5n4L5L5rql2l1J2J3ppppL1L1j3j3M3M2n9n8K7
-889c203K7m5m5OOM9M8m9m9K2K3o5o6R3R3k8k7J0J0N8k8j39OM3m2J5J5l1l0J3J3L4L3L3L4
-897c163l6l5N2r3n8K9J4J4j1j2L1L2L5L5m2m2O6k1k1O6j2j1pok1k1M6M6j4j01o6P8L2n5N7
-905c215k9k6O0l7l7ONnQ1P2j5k7k7p0J6O5k2k6O1J2p4j2j2j8j8%%L8L8M6m1m6M1L4n2KKr
-914c239qL4L5RRl5l4K5K5k3k4K6o0j37QP5P4J2J1klm6m6L9L8mnk0k0jQ4M6m0o8P7J7J8m5
-923c198m5klkkk6k7J7J6jjkjN1N2k1k0j7j6j6j6K4K3K4K4n6n5J6J7K5K5j9j8RRl5l4L9M0
-932c222l2l2J6J6J7J6KKKKk6k5J8J8m1m0Q8Q9q9q8J2J2lkllJ6J5N8N9j0j0j0j0POl7l7MN
-941c240MNj4j3j4j3M1M1l1l1N8N9m3m2rrL5L5K2K2Q1r1p7J0K3K2n6n6J7J6MMMNM4M4q8jP1
-950c161j02JJRRN2N2r4r5Q8Q8j1r7p1J32N2r2KJJ8J8n5n4L4L3L4L4PQPQj4j5j4j4J5J5n6
-958c227n7J5J5J5J4j4j4L0K9j1j0j1j0J3J4J4J3llmlo8o9L3L3M2M3q8q7N0N1N0N1p6p6N4
-967c252N3m9m9K4K3NNONLKM6M6K0K0n2n2J5J6l7l7N8q6n3L3K3K3K3K3L3n5q6N7j4j5O7O6
-975c142n8n9J4J3j4j5j4j4L1L2j2j1j2j2L2L1JJJJK7K8m5m6l9l9L3L3J7J7k7k7K6K5p6p6
-983c375L3L3L3L4M0L9o1o1L9L8L8L8o1o0j7j8J3J2J3J2OONOj4j4K9L0L8L9o2o3L3L2j1j1
-992c189LLLMl9l8O2O3k9k9k9k9NONNl7l8OOn0n1N1N1K6K7K6K7m1m2LKK0K0k3k4J0J1J0J0
-1001c223M3M4k9k8OPPOl4l4m5m5Q6
-1004c239
##END=	
##END=	
