# Supplementary material for: Uranium-stibinidiide, -stibinidene, and -stibido multiple bonds and uranium-nitride formation from multimetallic diuranium-distibene-mediated dinitrogen cleavage
Source: Nat Commun. 2025 Aug 4;16:7136. doi: 10.1038/s41467-025-61612-5 (PMC12322283; doi:10.1038/s41467-025-61612-5)
Supplement: Supplementary file 3 — Source Data [file 41467_2025_61612_MOESM3_ESM.zip › Supplementary Data Cy3SiCl 29Si.jdx]

##TITLE=	STL-RS011-1
Cy3SiCl check
##JCAMP-DX=	6.0	$$ MestReNova 14.3.0-30573
##DATA TYPE=	LINK
##BLOCK_ID=	1
##BLOCKS=	2    
##ORIGIN=	Mestrelab Research S.L.
##OWNER=	n16601rs
##$MNOVA/LINK_BLOCK_TYPE=	ITEM	$$ NMR Spectrum
##$MNOVA/ITEM/POLYGON=	(XY..XY)
5321,5835
8722,5835
8722,8208
5321,8208
5321,5835
##$MNOVA/ITEM/Z=	0
##$MNOVA/ITEM/ANGLE=	0
##TITLE=	STL-RS011-1
##JCAMP-DX=	6.0	$$ MestReNova 14.3.0-30573
##BLOCK_ID=	2
##DATA TYPE=	MNOVA NMR VIEW DATA
##DATA CLASS=	MNOVA VIEW DATA
##$MNOVA/ITEM/ZOOM/X=	-251.55311414216151888,	251.55551316476996249
##$MNOVA/ITEM/ZOOM/Y=	-0.0003493260133545845374,	0.00049251980516128233793
##END=	
##TITLE=	STL-RS011-1
##JCAMP-DX=	6.0	$$ MestReNova 14.3.0-30573
##BLOCK_ID=	3
##DATA TYPE=	NMR SPECTRUM
##DATA CLASS=	XYDATA
##NUMDIM=	1
##ORIGIN=	JEOL
##OWNER=	n16601rs
##.OBSERVE FREQUENCY=	79.425433384724399843
##.OBSERVE NUCLEUS=	^Silicon29
##.SOLVENT NAME=	BENZENE-D6
##.PULSE SEQUENCE=	si29_dept.jxp
##LONGDATE=	2023/11/28 14:24:04.000
##.ACQUISITIONMODE=	SIMULTANEOUS
##$ORIGINAL FORMAT=	JEOL Delta
##$MNOVA/SCALES_VERSION=	9
##$PARAMETER FILE=	(datafile, ASCII, //nasr.man.ac.uk/epsrss$/snapped/replicated/NMR/Liddle_S/data/n16601rs/nmr/STL-RS011-1_29Si_DEPT_FT-1-1.jdf, 0)
$$ 
##$PARAMETER FILE=	(footer, BASE64, //nasr.man.ac.uk/epsrss$/snapped/replicated/NMR/Liddle_S/data/n16601rs/nmr/STL-RS011-1_29Si_DEPT_FT-1-1.jdf, 4214784)
AQAAABIgAABoZWFkZXIKICAgIGZpbGVuYW1lICAgICAgICA9PiAiU1RMLVJTMDExLTFfMjlTaV9ERVBU
IjsKICAgIHNhbXBsZV9pZCAgICAgICA9PiAiU1RMLVJTMDExLTEiOwogICAgY29tbWVudCAgICAgICAg
ID0+ICJDeTNTaUNsIGNoZWNrIjsKICAgIHByb2Nlc3MgICAgICAgICA9PiAiY2FyYm9uX2F1dG9waGFz
ZV9wLmxpc3QiOwogICAgc25fcmF0aW8gICAgICAgID0+IDA7CiAgICBhdXRvX2R3ZWxsICAgICAgPSAg
VFJVRTsKICAgIGF1dG9fZmlsdGVyICAgICA9ICBUUlVFOwogICAgYXV0b19nYWluICAgICAgID0+IFRS
VUU7CiAgICBmaWx0ZXJfbGltaXQgICAgPSAgMTI7CiAgICBmb3JjZV9kdWFsX21vZGUgPT4gRkFMU0U7
CiAgICBkZWNpbWF0aW9uX3JhdGUgPSAgMDsKICAgIGZvcmNlX3R1bmUgICAgICA9PiBGQUxTRTsKICAg
IHBvd2VyXzIgICAgICAgICA9ICBGQUxTRTsKICAgIHJvdW5kX3BvaW50cyAgICA9PiBGQUxTRTsKICAg
IHNhdmVfYWJvcnRlZCAgICA9ICBUUlVFOwogICAgdmVjdG9yICAgICAgICAgID0gIFRSVUU7CiAgICBt
b2Rfc2F2ZSAgICAgICAgPT4gMDsKZW5kIGhlYWRlcjsKCmluc3RydW1lbnQKICAgIHJlY3ZyX2dhaW4g
ICAgICAgICAgPT4gNDY7CiAgICBnZXRfOTAgICAgICAgICAgICAgID0gICJwdWxzZV9zZXJ2aWNlOjpn
ZXRfOTBfdmFsdWUiOwogICAgZ2V0X2F0biAgICAgICAgICAgICA9ICAicHVsc2Vfc2VydmljZTo6Z2V0
X2F0bl92YWx1ZSI7CiAgICBnZXRfZnJlcSAgICAgICAgICAgID0gICJwdWxzZV9zZXJ2aWNlOjpnZXRf
ZnJlcV92YWx1ZSI7CiAgICBnZXRfc3BpbiAgICAgICAgICAgID0gICJwdWxzZV9zZXJ2aWNlOjpnZXRf
c3BpbiI7CiAgICBnZXRfZ2FtbWEgICAgICAgICAgID0gICJwdWxzZV9zZXJ2aWNlOjpnZXRfZ2FtbWEi
OwogICAgZ2V0X3ZhbHVlX29mX2ZpZWxkICA9ICAicHVsc2Vfc2VydmljZTo6Z2V0X3ZhbHVlX29mX2Zp
ZWxkIjsKICAgIGdldF9wcm9iZV9wYXJhbWV0ZXIgPSAgInByb2JlX3NlcnZpY2U6OmdldF9wcm9iZV9w
YXJhbWV0ZXIiOwogICAgZ2V0X3NfbXBhcmFtICAgICAgICA9ICAicHVsc2Vfc2VydmljZTo6Z2V0X3Nf
bXBhcmFtIjsKICAgIGdldF9kX21wYXJhbSAgICAgICAgPSAgInB1bHNlX3NlcnZpY2U6OmdldF9kX21w
YXJhbSI7CmVuZCBpbnN0cnVtZW50OwoKYWNxdWlzaXRpb24KICAgIHhfZG9tYWluICAgICAgICAgICAg
ID0+ICJTaWxpY29uMjkiOwogICAgeF9vZmZzZXQgICAgICAgICAgICAgPT4gMFtwcG1dOwogICAgeF9z
d2VlcCAgICAgICAgICAgICAgPT4gNTAwW3BwbV07CiAgICBkZWZhdWx0X3hfcmVzb2x1dGlvbiA9ICBf
Z2V0X3ZhbHVlX29mX2ZpZWxkKHhfZG9tYWluLCAieF8xRF9yZXNvbHV0aW9uIik7CiAgICB4X2RhdGFf
cG9pbnRzICAgICAgICA9ICBfZ2V0X3ZhbHVlX29mX2ZpZWxkKHhfZG9tYWluLCAieF9kYXRhX3BvaW50
cyIpOwogICAgeF9wb2ludHNfZGVmYXVsdCAgICAgPT8gaWYgdXBwZXIgKHhfc3dlZXAgLyBkZWZhdWx0
X3hfcmVzb2x1dGlvbikgPiB4X2RhdGFfcG9pbnRzCiAgICAgICAgICAgICAgICAgICAgICAgICAgICB0
aGVuIHhfZGF0YV9wb2ludHMKICAgICAgICAgICAgICAgICAgICAgICAgICAgIGVsc2UgdXBwZXIgKHhf
c3dlZXAgLyBkZWZhdWx0X3hfcmVzb2x1dGlvbik7CiAgICB4X3BvaW50cyAgICAgICAgICAgICA9PiA3
OTQyNjsKICAgIHNjYW5zICAgICAgICAgICAgICAgID0+IDI1NjsKICAgIHhfcHJlc2NhbnMgICAgICAg
ICAgID0+IDQ7CiAgICBtb2RfcmV0dXJuICAgICAgICAgICA9PiAxOwogICAgeF9hY3FfdGltZSAgICAg
ICAgICAgPT8geF9wb2ludHMgLyB4X3N3ZWVwOwogICAgeF9yZXNvbHV0aW9uICAgICAgICAgPT8gMSAv
IHhfYWNxX3RpbWU7CiAgICB4X3N3ZWVwX2lucHV0ICAgICAgICA9ICBsb3dlciAoeF9zd2VlcCAqIHRy
YW5zaXRpb25fcmF0aW8gLyBfZ2V0X2ZyZXEoeF9kb21haW4pICogMVtNcHBtXSk7CiAgICB4X3BvaW50
c19pbnB1dCAgICAgICA9ICBsb3dlciAoeF9wb2ludHMgKiB0cmFuc2l0aW9uX3JhdGlvKTsKZW5kIGFj
cXVpc2l0aW9uOwoKcHVsc2UKICAgIGNvbGxlY3QgQ09NUExFWCxPQlM7CgogICAgbWFjcm8gYWNxKCBk
ZWFkX3RpbWUsIGRlbGF5LCBwaGFzZSApIGlzCiAgICAgICAgZGVhZF90aW1lLCBPQlMuUEhTLjA7CiAg
ICAgICAgZGVsYXksIChPQlMuUEhTLjAsIFJDVi5HQVRFKTsKICAgICAgICBhY3F1aXJlIChPQlMuUEhT
LjAsIFJDVi5QSFMucGhhc2UpOwogICAgZW5kIGFjcTsKCiAgICBleHBlcmltZW50ICAgICAgICAgPSAg
InNpMjlfZGVwdC5qeHAiOwogICAgY29tbWVudF8xICAgICAgICAgID0/ICIqKiogUHVsc2UgKioqIjsK
ICAgIHhfcHVsc2UgICAgICAgICAgICA9PiB4OTAsIGhlbHAgIm9icyBjaGFubmVsIDkwIGRlZyBwdWxz
ZSI7CiAgICB4X2F0biAgICAgICAgICAgICAgPT8geGF0biwgaGVscCAiYXR0ZW51YXRvciBvZiB4X3B1
bHNlIjsKICAgIGNvbW1lbnRfMiAgICAgICAgICA9PyAiKioqIElyciBQdWxzZSAqKioiOwogICAgaXJy
X2RvbWFpbiAgICAgICAgID0+ICJQcm90b24iLCBoZWxwICJkZWNvdXBsZWQgbnVjbGV1cyI7CiAgICBp
cnJfb2Zmc2V0ICAgICAgICAgPT4gNVtwcG1dLCBoZWxwICJkZWNvdXBsZXIgb2Zmc2V0IjsKICAgIGly
cl9wdWxzZSAgICAgICAgICA9PiA1Ljg3W3VzXSwgaGVscCAiZGVjb3VwbGVyIHB1bHNlIHdpZHRoIjsK
ICAgIGlycl9hdG4gICAgICAgICAgICA9PiA0W2RCXSwgaGVscCAiYXR0ZW51YXRvciBmb3IgaXJyX3B1
bHNlIjsKICAgIHByb3Rvbl9jb3VudCAgICAgICA9PiAxMiwgKDEsIDIsIDMsIDYsIDksIDEyKSwgaGVs
cCAibmVpZ2hib3JpbmcgcHJvdG9ucyI7CiAgICBzZWxlY3Rpb25fYW5nbGUgICAgPT8gaWYgcHJvdG9u
X2NvdW50ID0gMQogICAgICAgICAgICAgICAgICAgICAgICAgIHRoZW4gOTBbZGVnXQogICAgICAgICAg
ICAgICAgICAgICAgICAgIGVsc2UgaWYgcHJvdG9uX2NvdW50ID0gMgogICAgICAgICAgICAgICAgICAg
ICAgICAgIHRoZW4gNDVbZGVnXQogICAgICAgICAgICAgICAgICAgICAgICAgIGVsc2UgaWYgcHJvdG9u
X2NvdW50ID0gMwogICAgICAgICAgICAgICAgICAgICAgICAgIHRoZW4gMzVbZGVnXQogICAgICAgICAg
ICAgICAgICAgICAgICAgIGVsc2UgaWYgcHJvdG9uX2NvdW50ID0gNgogICAgICAgICAgICAgICAgICAg
ICAgICAgIHRoZW4gMjQuMVtkZWddCiAgICAgICAgICAgICAgICAgICAgICAgICAgZWxzZSBpZiBwcm90
b25fY291bnQgPSA5CiAgICAgICAgICAgICAgICAgICAgICAgICAgdGhlbiAxOS41W2RlZ10KICAgICAg
ICAgICAgICAgICAgICAgICAgICBlbHNlIGlmIHByb3Rvbl9jb3VudCA9IDEyCiAgICAgICAgICAgICAg
ICAgICAgICAgICAgdGhlbiAxNi44W2RlZ10KICAgICAgICAgICAgICAgICAgICAgICAgICBlbHNlIDkw
W2RlZ10sIGhlbHAgIm11bHRpcGxpY2l0eSBzZWxlY3Rpb24gYW5nbGUsIGFyY3NpbihuKWUtMS8yIjsK
ICAgIHNlbGVjdGlvbl9mYWN0b3IgICA9PiAxLCBoZWxwICJmaW5lIHR1bmluZyBwYXJhbWV0ZXIiOwog
ICAgc2VsZWN0aW9uX3B1bHNlICAgID0/IGlycl9wdWxzZSAqIChzZWxlY3Rpb25fYW5nbGUgLyA5MFtk
ZWddKSAqIHNlbGVjdGlvbl9mYWN0b3IsIGhlbHAgIm11bHRpcGxpY2l0eSBzZWxlY3Rpb24gcHVsc2Ug
d2lkdGgiOwogICAgY29tbWVudF83ICAgICAgICAgID0/ICIqKiogUHVsc2UgRGVsYXkgKioqIjsKICAg
IGpfY29uc3RhbnQgICAgICAgICA9PiA3W0h6XSwgaGVscCAibG9uZyByYW5nZSBKIGNvdXBsaW5nIGNv
bnN0YW50KEh6KSI7CiAgICBpbml0aWFsX3dhaXQgICAgICAgPSAgMVtzXTsKICAgIHJlbGF4YXRpb25f
ZGVsYXkgICA9PiAyW3NdLCBoZWxwICJpbnRlci1wdWxzZSBkZWxheSI7CiAgICBjb21tZW50XzEwMiAg
ICAgICAgPT8gIioqKiBpcnJfRGVjb3VwbGluZyAqKioiOwogICAgaXJyX2RlY291cGxpbmcgICAgID0+
IFRSVUUsIGhlbHAgInNlbGVjdCBUUlVFIG9yIEZBTFNFIGZvciBkZWNvdXBsaW5nIG9yIG5vbl9kZWNv
dXBsaW5nIjsKICAgIHdoZW4gaXJyX2RlY291cGxpbmcgZG8KICAgICAgICBpcnJfbm9pc2UgICAgICAg
ICAgPT4gIldBTFRaIiwgbGlxdWlkX25vaXNlX25hbWVzLCBoZWxwICJkZWNvdXBsZXIgbm9pc2UgbW9k
dWxhdGlvbiI7CiAgICBlbmQgd2hlbjsKICAgIGlycl9kZWNfZnJlcSAgICAgICA9ICBfZ2V0X2ZyZXEo
aXJyX2RvbWFpbik7CiAgICB0eXBlX2lycl9kcCAgICAgICAgPSAgX2dldF9kX21wYXJhbShpcnJfbm9p
c2UsICJtX3R5cGUiLCAic3RkIik7CiAgICBpc19hZF9pcnJfZHAgICAgICAgPSAgaWYgdHlwZV9pcnJf
ZHAgPSAiYWQiCiAgICAgICAgICAgICAgICAgICAgICAgICAgdGhlbiBUUlVFCiAgICAgICAgICAgICAg
ICAgICAgICAgICAgZWxzZSBGQUxTRTsKICAgIHdoZW4gaXJyX2RlY291cGxpbmcgYW5kIGlzX2FkX2ly
cl9kcCBkbwogICAgICAgIGlycl9qeHlfZGVmICAgICAgICA9PyBpZiB4X2RvbWFpbiA9ICJDYXJib24x
MyIKICAgICAgICAgICAgICAgICAgICAgICAgICB0aGVuIGlmIGlycl9kb21haW4gPSAiRmx1b3JpbmUx
OSIKICAgICAgICAgICAgICAgICAgICAgICAgICAgICAgIHRoZW4gMjUwW0h6XQogICAgICAgICAgICAg
ICAgICAgICAgICAgICAgICAgZWxzZSAxNTBbSHpdCiAgICAgICAgICAgICAgICAgICAgICAgICAgZWxz
ZSBpZiB4X2RvbWFpbiA9ICJQcm90b24iCiAgICAgICAgICAgICAgICAgICAgICAgICAgdGhlbiBpZiBp
cnJfZG9tYWluID0gIkNhcmJvbjEzIgogICAgICAgICAgICAgICAgICAgICAgICAgICAgICAgdGhlbiAx
NTBbSHpdCiAgICAgICAgICAgICAgICAgICAgICAgICAgICAgICBlbHNlIGlmIGlycl9kb21haW4gPSAi
Tml0cm9nZW4xNSIKICAgICAgICAgICAgICAgICAgICAgICAgICAgICAgIHRoZW4gOTVbSHpdCiAgICAg
ICAgICAgICAgICAgICAgICAgICAgICAgICBlbHNlIGlmIGlycl9kb21haW4gPSAiRmx1b3JpbmUxOSIK
ICAgICAgICAgICAgICAgICAgICAgICAgICAgICAgIHRoZW4gNDVbSHpdCiAgICAgICAgICAgICAgICAg
ICAgICAgICAgICAgICBlbHNlIDE1MFtIel0KICAgICAgICAgICAgICAgICAgICAgICAgICBlbHNlIDE1
MFtIel07CiAgICAgICAgaXJyX2p4eSAgICAgICAgICAgID0+IGlycl9qeHlfZGVmOwogICAgICAgIGly
cl9tICAgICAgICAgICAgICA9ICBfZ2V0X2RfbXBhcmFtKGlycl9ub2lzZSwgIm1fYWRfbSIsIDQpOwog
ICAgZW5kIHdoZW47CiAgICB3aGVuIGlycl9kZWNvdXBsaW5nIGRvCiAgICAgICAgaXJyX3B3aWR0aF9k
ZWZhdWx0ID0/IGlmIGlzX2FkX2lycl9kcAogICAgICAgICAgICAgICAgICAgICAgICAgIHRoZW4gMSAv
IChpcnJfbSAqIGlycl9qeHkpCiAgICAgICAgICAgICAgICAgICAgICAgICAgZWxzZSBpZiB0eXBlX2ly
cl9kcCA9ICJzdGQiCiAgICAgICAgICAgICAgICAgICAgICAgICAgdGhlbiBpcnI5MF9oaQogICAgICAg
ICAgICAgICAgICAgICAgICAgIGVsc2UgX2dldF9kX21wYXJhbShpcnJfbm9pc2UsICJtX3B1bHNlIiwg
MVt1c10pOwogICAgICAgIGlycl9wd2lkdGggICAgICAgICA9PiBpcnJfcHdpZHRoX2RlZmF1bHQ7CiAg
ICBlbmQgd2hlbjsKICAgIHdoZW4gaXJyX2RlY291cGxpbmcgYW5kIGlzX2FkX2lycl9kcCBkbwogICAg
ICAgIGlycl9hZF9iMm1heCAgICAgICA9PiBpZiBpcnJfZG9tYWluID0gIkZsdW9yaW5lMTkiCiAgICAg
ICAgICAgICAgICAgICAgICAgICAgdGhlbiA1W2tIel0KICAgICAgICAgICAgICAgICAgICAgICAgICBl
bHNlIF9nZXRfZF9tcGFyYW0oaXJyX25vaXNlLCAibV9iMW1heCIsIDFbSHpdKTsKICAgICAgICBpcnJf
YWRfc3dfaW5wdXQgICAgPSAgX2dldF9kX21wYXJhbShpcnJfbm9pc2UsICJtX2Zzd2VlcCIsIDFbSHpd
KTsKICAgICAgICBpcnJfYWRfc3dlZXAgICAgICAgPT4gaXJyX2FkX3N3X2lucHV0OwogICAgICAgIGly
cl9hZF9xMCAgICAgICAgICA9ICBfZ2V0X2RfbXBhcmFtKGlycl9ub2lzZSwgIm1fcTAiLCAxMDApOwog
ICAgZW5kIHdoZW47CiAgICB3aGVuIGlycl9kZWNvdXBsaW5nIGRvCiAgICAgICAgaXJyX2NvcnJlc3Bf
cHc5MCAgID0gIGlmIGlzX2FkX2lycl9kcAogICAgICAgICAgICAgICAgICAgICAgICAgIHRoZW4gMSAv
ICg0ICogaXJyX2FkX2IybWF4KQogICAgICAgICAgICAgICAgICAgICAgICAgIGVsc2UgaWYgdHlwZV9p
cnJfZHAgPSAic3RkIgogICAgICAgICAgICAgICAgICAgICAgICAgIHRoZW4gaXJyX3B3aWR0aAogICAg
ICAgICAgICAgICAgICAgICAgICAgIGVsc2UgMSAvIChfZ2V0X2RfbXBhcmFtKGlycl9ub2lzZSwgIm1f
YjFtYXgiLCAxW0h6XSkgKiA0KTsKICAgICAgICBpcnJfYXRuX2RlY19jYWxjICAgPT8gaXJyYXRuX2hp
ICsgMjBbZEJdICogbG9nIChpcnJfY29ycmVzcF9wdzkwIC8gaXJyOTBfaGkpOwogICAgICAgIGlycl9h
dG5fZGVjICAgICAgICA9PiBpcnJfYXRuX2RlY19jYWxjOwogICAgICAgIGlycl9iYW5kd2lkdGggICAg
ICA9PyBpZiBpc19hZF9pcnJfZHAKICAgICAgICAgICAgICAgICAgICAgICAgICB0aGVuIF9nZXRfZF9t
cGFyYW0oaXJyX25vaXNlLCAibV9hZF9mcmF0IiwgLTEpICogNi4yODMxOSAqIGlycl9hZF9iMm1heCAq
KiAyICogaXJyX3B3aWR0aCAvIGlycl9hZF9xMAogICAgICAgICAgICAgICAgICAgICAgICAgIGVsc2Ug
X2dldF9kX21wYXJhbShpcnJfbm9pc2UsICJtX21ydF9mYWMiLCAwLjAxKSAvICg0ICogaXJyX2NvcnJl
c3BfcHc5MCk7CiAgICAgICAgaXJyX2JhbmR3aWR0aF9wcG0gID0/IGlycl9iYW5kd2lkdGggLyBpcnJf
ZGVjX2ZyZXEgKiAxW01wcG1dOwogICAgZW5kIHdoZW47CiAgICBkZWFkX3RpbWUgICAgICAgICAgPSAg
aWYgbm90IGF1dG9fZHdlbGwKICAgICAgICAgICAgICAgICAgICAgICAgICB0aGVuIDAuMiAvIHhfc3dl
ZXAKICAgICAgICAgICAgICAgICAgICAgICAgICBlbHNlIDBbdXNdOwogICAgZGVsYXkgICAgICAgICAg
ICAgID0gIGlmIG5vdCBhdXRvX2R3ZWxsCiAgICAgICAgICAgICAgICAgICAgICAgICAgdGhlbiAwLjgg
LyB4X3N3ZWVwCiAgICAgICAgICAgICAgICAgICAgICAgICAgZWxzZSAwW3VzXTsKICAgIHBoYXNlXzEg
ICAgICAgICAgICA9ICB7MH07CiAgICBwaGFzZV8yICAgICAgICAgICAgPSAgezAsIDE4MCwgOTAsIDI3
MH07CiAgICBwaGFzZV8zICAgICAgICAgICAgPSAgezgoMCksIDgoOTApLCA4KDE4MCksIDgoMjcwKX07
CiAgICBwaGFzZV80ICAgICAgICAgICAgPSAgezQoOTApLCA0KDI3MCl9OwogICAgcGhhc2VfNSAgICAg
ICAgICAgID0gIHs0KDAsIDE4MCksIDQoOTAsIDI3MCl9OwogICAgcGhhc2VfYWNxICAgICAgICAgID0g
IHsyKDkwKSwgNCgyNzApLCAyKDkwKSwgMigxODApLCA0KDApLCAyKDE4MCksIDIoMjcwKSwgNCg5MCks
IDIoMjcwKSwgMigwKSwgNCgxODApLCAyKDApfTsKYmVnaW4KICAgIGluaXRpYWxfd2FpdDsKICAgIHJl
bGF4YXRpb25fZGVsYXk7CiAgICBpcnJfcHVsc2UsIChJUlIuR0FURSwgSVJSLlBIUy5waGFzZV8xLCBJ
UlIuQVROLmlycl9hdG4pOwogICAgMSAvICgyICogal9jb25zdGFudCk7CiAgICBhbGlnbiB0cmFpbGlu
ZwogICAgICAgIGlycl9wdWxzZSAqIDIsIChJUlIuR0FURSwgSVJSLlBIUy5waGFzZV8yLCBJUlIuQVRO
Lmlycl9hdG4pOwogICAgICAgIHhfcHVsc2UsIChPQlMuR0FURSwgT0JTLlBIUy5waGFzZV8zLCBPQlMu
QVROLnhfYXRuKTsKICAgIGVuZCBhbGlnbjsKICAgIDEgLyAoMiAqIGpfY29uc3RhbnQpOwogICAgYWxp
Z24gY2VudGVyCiAgICAgICAgc2VsZWN0aW9uX3B1bHNlLCAoSVJSLkdBVEUsIElSUi5QSFMucGhhc2Vf
NCwgSVJSLkFUTi5pcnJfYXRuKTsKICAgICAgICB4X3B1bHNlICogMiwgKE9CUy5HQVRFLCBPQlMuUEhT
LnBoYXNlXzUsIE9CUy5BVE4ueF9hdG4pOwogICAgZW5kIGFsaWduOwogICAgMSAvICgyICogal9jb25z
dGFudCk7CiAgICB4X3B1bHNlICogNCAvIDMuMTQxNTk7CiAgICB3aGVuIGlycl9kZWNvdXBsaW5nIGRv
CiAgICAgICAgb24gKElSUi5HQVRFLCBJUlIuTk9JU0UuaXJyX25vaXNlLCBJUlIuQVROLmlycl9hdG5f
ZGVjKTsKICAgIGVuZCB3aGVuOwogICAgYWNxKCBkZWFkX3RpbWUsIGRlbGF5LCBwaGFzZV9hY3EgKTsK
ICAgIHdoZW4gaXJyX2RlY291cGxpbmcgZG8KICAgICAgICBvZmYgKElSUi5HQVRFLCBJUlIuTk9JU0Uu
aXJyX25vaXNlLCBJUlIuQVROLmlycl9hdG5fZGVjKTsKICAgIGVuZCB3aGVuOwplbmQgcHVsc2U7CgAA
AAAAAA8AAAABAAAAMAAAAAAAAAAhAAAAoRgAAAAAKyoAAAAtAAArKgAAAAIAACcdAAAAFkFDVFVBTF9T
VEFSVF9USU1FU1RBTVAAACcdAAAAFDI4LU5PVi0yMDIzIDE0OjI0OjA1AAArKgAAAAIAACcdAAAACVRJ
TUVfWk9ORQAAJx0AAAARR01UIFN0YW5kYXJkIFRpbWUAACsqAAAAAgAAJx0AAAAQUFJPQkVfQVRUUklC
VVRFUwAAJx0AAAAiNW1tIEJyb2FkYmFuZCBHcmFkaWVudCBBdXRvdHVuYWJsZQAAKyoAAAACAAAnHQAA
AAtQUk9CRV9ESUFMUwAAKyoAAAACAAArKgAAAAgAACcdAAAAA0hGMQAAJx0AAAADMUhzAAAnHQAAAARU
VU5FAAAnGgAAAAEAABWMAAAnHQAAAAVNQVRDSAAAJxoAAAABAAAV+AAAJx0AAAAFSURMRVIAACcaAAAA
AQAACFcAACsqAAAABgAAJx0AAAADTEYxAAAnHQAAAAQyOVNpAAAnHQAAAARUVU5FAAAnGgAAAAEAAAr4
AAAnHQAAAAVNQVRDSAAAJxoAAAABAAAFFgAAKyoAAAACAAAnHQAAAA1SRUZMRUNUX0xFVkVMAAArKgAA
AAIAACsqAAAABQAAJx0AAAADSEYxAAAnHQAAAAMxSHMAACcbAAAAAkAyzMzMzMzNAAAIAQQIAAAIAAAI
AAAIAAAAACcaAAAAAQAA//8AACcaAAAAAQAAACQAACsqAAAABAAAJx0AAAADTEYxAAAnHQAAAAQyOVNp
AAAnGwAAAAJAMszMzMzMzQAACAEECAAACAAACAAACAAAAAAnGgAAAAEAAAAXAAArKgAAAAIAACcdAAAA
DExBU1RfMURfU0hJTQAAJx0AAAB4MSw1LjM2LDAuMDksSG9tb3Nwb2lsLDJILEJFTlpFTkUtRDYsWjEm
WjImWjMmWjQmWjUmWjYsMiwzLDMsMCw5MFtkZWddLDJbc10sNDYsMSwzMS40WyVdLDcwLjZbJV0sMCww
LDRbbXNdLDAuMlt1c10sMC4xW3NdAAArKgAAAAIAACcdAAAADkRFQ0lNQVRJT05fUkVHAAAnHQAAABJy
OiAxODIoIDE4MSksZzogMzgAACsqAAAAAgAAJx0AAAAHVkVSU0lPTgAAJx0AAAATNi4yIFtXaW5kb3dz
IC0geDg2XQAAKyoAAAACAAAnHQAAAA9FWFBFUklNRU5UX1BBVEgAACcdAAAAW2M6XFByb2dyYW0gRmls
ZXNcSkVPTFxDb250cm9sIDYuMi4wLmFwcFxDb250ZW50c1xSZXNvdXJjZXNcZ2xvYmFsXGV4cGVyaW1l
bnRzXHNpMjlfZGVwdC5qeHAAACsqAAAAAgAAJx0AAAAGR0VUXzkwAAAnHQAAABtwdWxzZV9zZXJ2aWNl
OjpnZXRfOTBfdmFsdWUAACsqAAAAAgAAJx0AAAAHR0VUX0FUTgAAJx0AAAAccHVsc2Vfc2VydmljZTo6
Z2V0X2F0bl92YWx1ZQAAKyoAAAACAAAnHQAAAAhHRVRfRlJFUQAAJx0AAAAdcHVsc2Vfc2VydmljZTo6
Z2V0X2ZyZXFfdmFsdWUAACsqAAAAAgAAJx0AAAAIR0VUX1NQSU4AACcdAAAAF3B1bHNlX3NlcnZpY2U6
OmdldF9zcGluAAArKgAAAAIAACcdAAAACUdFVF9HQU1NQQAAJx0AAAAYcHVsc2Vfc2VydmljZTo6Z2V0
X2dhbW1hAAArKgAAAAIAACcdAAAAEkdFVF9WQUxVRV9PRl9GSUVMRAAAJx0AAAAhcHVsc2Vfc2Vydmlj
ZTo6Z2V0X3ZhbHVlX29mX2ZpZWxkAAArKgAAAAIAACcdAAAAE0dFVF9QUk9CRV9QQVJBTUVURVIAACcd
AAAAInByb2JlX3NlcnZpY2U6OmdldF9wcm9iZV9wYXJhbWV0ZXIAACsqAAAAAgAAJx0AAAAMR0VUX1Nf
TVBBUkFNAAAnHQAAABtwdWxzZV9zZXJ2aWNlOjpnZXRfc19tcGFyYW0AACsqAAAAAgAAJx0AAAAMR0VU
X0RfTVBBUkFNAAAnHQAAABtwdWxzZV9zZXJ2aWNlOjpnZXRfZF9tcGFyYW0AACsqAAAAAgAAJx0AAAAJ
Q09NTUVOVF8yAAAnHQAAABEqKiogSXJyIFB1bHNlICoqKgAAKyoAAAACAAAnHQAAAAlDT01NRU5UXzcA
ACcdAAAAEyoqKiBQdWxzZSBEZWxheSAqKioAACsqAAAAAgAAJx0AAAALQ09NTUVOVF8xMDIAACcdAAAA
FioqKiBpcnJfRGVjb3VwbGluZyAqKioAACsqAAAAAgAAJx0AAAAHUEhBU0VfMQAAKyoAAAABAAAnGwAA
AAEAAAAAAAAIAAAIAAAIAAAIAAAIAAAAACsqAAAAAgAAJx0AAAAHUEhBU0VfMgAAKyoAAAAEAAAnGwAA
AAEAAAAAAAAIAAAIAAAIAAAIAAAIAAAAACcbAAAAAQAAALQAAAgAAAgAAAgAAAgAAAgAAAAAJxsAAAAB
AAAAWgAACAAACAAACAAACAAACAAAAAAnGwAAAAEAAAEOAAAIAAAIAAAIAAAIAAAIAAAAACsqAAAAAgAA
Jx0AAAAHUEhBU0VfMwAAKyoAAAAgAAAnGwAAAAEAAAAAAAAIAAAIAAAIAAAIAAAIAAAAACcbAAAAAQAA
AAAAAAgAAAgAAAgAAAgAAAgAAAAAJxsAAAABAAAAAAAACAAACAAACAAACAAACAAAAAAnGwAAAAEAAAAA
AAAIAAAIAAAIAAAIAAAIAAAAACcbAAAAAQAAAAAAAAgAAAgAAAgAAAgAAAgAAAAAJxsAAAABAAAAAAAA
CAAACAAACAAACAAACAAAAAAnGwAAAAEAAAAAAAAIAAAIAAAIAAAIAAAIAAAAACcbAAAAAQAAAAAAAAgA
AAgAAAgAAAgAAAgAAAAAJxsAAAABAAAAWgAACAAACAAACAAACAAACAAAAAAnGwAAAAEAAABaAAAIAAAI
AAAIAAAIAAAIAAAAACcbAAAAAQAAAFoAAAgAAAgAAAgAAAgAAAgAAAAAJxsAAAABAAAAWgAACAAACAAA
CAAACAAACAAAAAAnGwAAAAEAAABaAAAIAAAIAAAIAAAIAAAIAAAAACcbAAAAAQAAAFoAAAgAAAgAAAgA
AAgAAAgAAAAAJxsAAAABAAAAWgAACAAACAAACAAACAAACAAAAAAnGwAAAAEAAABaAAAIAAAIAAAIAAAI
AAAIAAAAACcbAAAAAQAAALQAAAgAAAgAAAgAAAgAAAgAAAAAJxsAAAABAAAAtAAACAAACAAACAAACAAA
CAAAAAAnGwAAAAEAAAC0AAAIAAAIAAAIAAAIAAAIAAAAACcbAAAAAQAAALQAAAgAAAgAAAgAAAgAAAgA
AAAAJxsAAAABAAAAtAAACAAACAAACAAACAAACAAAAAAnGwAAAAEAAAC0AAAIAAAIAAAIAAAIAAAIAAAA
ACcbAAAAAQAAALQAAAgAAAgAAAgAAAgAAAgAAAAAJxsAAAABAAAAtAAACAAACAAACAAACAAACAAAAAAn
GwAAAAEAAAEOAAAIAAAIAAAIAAAIAAAIAAAAACcbAAAAAQAAAQ4AAAgAAAgAAAgAAAgAAAgAAAAAJxsA
AAABAAABDgAACAAACAAACAAACAAACAAAAAAnGwAAAAEAAAEOAAAIAAAIAAAIAAAIAAAIAAAAACcbAAAA
AQAAAQ4AAAgAAAgAAAgAAAgAAAgAAAAAJxsAAAABAAABDgAACAAACAAACAAACAAACAAAAAAnGwAAAAEA
AAEOAAAIAAAIAAAIAAAIAAAIAAAAACcbAAAAAQAAAQ4AAAgAAAgAAAgAAAgAAAgAAAAAKyoAAAACAAAn
HQAAAAdQSEFTRV80AAArKgAAAAgAACcbAAAAAQAAAFoAAAgAAAgAAAgAAAgAAAgAAAAAJxsAAAABAAAA
WgAACAAACAAACAAACAAACAAAAAAnGwAAAAEAAABaAAAIAAAIAAAIAAAIAAAIAAAAACcbAAAAAQAAAFoA
AAgAAAgAAAgAAAgAAAgAAAAAJxsAAAABAAABDgAACAAACAAACAAACAAACAAAAAAnGwAAAAEAAAEOAAAI
AAAIAAAIAAAIAAAIAAAAACcbAAAAAQAAAQ4AAAgAAAgAAAgAAAgAAAgAAAAAJxsAAAABAAABDgAACAAA
CAAACAAACAAACAAAAAArKgAAAAIAACcdAAAAB1BIQVNFXzUAACsqAAAAEAAAJxsAAAABAAAAAAAACAAA
CAAACAAACAAACAAAAAAnGwAAAAEAAAC0AAAIAAAIAAAIAAAIAAAIAAAAACcbAAAAAQAAAAAAAAgAAAgA
AAgAAAgAAAgAAAAAJxsAAAABAAAAtAAACAAACAAACAAACAAACAAAAAAnGwAAAAEAAAAAAAAIAAAIAAAI
AAAIAAAIAAAAACcbAAAAAQAAALQAAAgAAAgAAAgAAAgAAAgAAAAAJxsAAAABAAAAAAAACAAACAAACAAA
CAAACAAAAAAnGwAAAAEAAAC0AAAIAAAIAAAIAAAIAAAIAAAAACcbAAAAAQAAAFoAAAgAAAgAAAgAAAgA
AAgAAAAAJxsAAAABAAABDgAACAAACAAACAAACAAACAAAAAAnGwAAAAEAAABaAAAIAAAIAAAIAAAIAAAI
AAAAACcbAAAAAQAAAQ4AAAgAAAgAAAgAAAgAAAgAAAAAJxsAAAABAAAAWgAACAAACAAACAAACAAACAAA
AAAnGwAAAAEAAAEOAAAIAAAIAAAIAAAIAAAIAAAAACcbAAAAAQAAAFoAAAgAAAgAAAgAAAgAAAgAAAAA
JxsAAAABAAABDgAACAAACAAACAAACAAACAAAAAArKgAAAAIAACcdAAAACVBIQVNFX0FDUQAAKyoAAAAg
AAAnGwAAAAEAAABaAAAIAAAIAAAIAAAIAAAIAAAAACcbAAAAAQAAAFoAAAgAAAgAAAgAAAgAAAgAAAAA
JxsAAAABAAABDgAACAAACAAACAAACAAACAAAAAAnGwAAAAEAAAEOAAAIAAAIAAAIAAAIAAAIAAAAACcb
AAAAAQAAAQ4AAAgAAAgAAAgAAAgAAAgAAAAAJxsAAAABAAABDgAACAAACAAACAAACAAACAAAAAAnGwAA
AAEAAABaAAAIAAAIAAAIAAAIAAAIAAAAACcbAAAAAQAAAFoAAAgAAAgAAAgAAAgAAAgAAAAAJxsAAAAB
AAAAtAAACAAACAAACAAACAAACAAAAAAnGwAAAAEAAAC0AAAIAAAIAAAIAAAIAAAIAAAAACcbAAAAAQAA
AAAAAAgAAAgAAAgAAAgAAAgAAAAAJxsAAAABAAAAAAAACAAACAAACAAACAAACAAAAAAnGwAAAAEAAAAA
AAAIAAAIAAAIAAAIAAAIAAAAACcbAAAAAQAAAAAAAAgAAAgAAAgAAAgAAAgAAAAAJxsAAAABAAAAtAAA
CAAACAAACAAACAAACAAAAAAnGwAAAAEAAAC0AAAIAAAIAAAIAAAIAAAIAAAAACcbAAAAAQAAAQ4AAAgA
AAgAAAgAAAgAAAgAAAAAJxsAAAABAAABDgAACAAACAAACAAACAAACAAAAAAnGwAAAAEAAABaAAAIAAAI
AAAIAAAIAAAIAAAAACcbAAAAAQAAAFoAAAgAAAgAAAgAAAgAAAgAAAAAJxsAAAABAAAAWgAACAAACAAA
CAAACAAACAAAAAAnGwAAAAEAAABaAAAIAAAIAAAIAAAIAAAIAAAAACcbAAAAAQAAAQ4AAAgAAAgAAAgA
AAgAAAgAAAAAJxsAAAABAAABDgAACAAACAAACAAACAAACAAAAAAnGwAAAAEAAAAAAAAIAAAIAAAIAAAI
AAAIAAAAACcbAAAAAQAAAAAAAAgAAAgAAAgAAAgAAAgAAAAAJxsAAAABAAAAtAAACAAACAAACAAACAAA
CAAAAAAnGwAAAAEAAAC0AAAIAAAIAAAIAAAIAAAIAAAAACcbAAAAAQAAALQAAAgAAAgAAAgAAAgAAAgA
AAAAJxsAAAABAAAAtAAACAAACAAACAAACAAACAAAAAAnGwAAAAEAAAAAAAAIAAAIAAAIAAAIAAAIAAAA
ACcbAAAAAQAAAAAAAAgAAAgAAAgAAAgAAAgAAAAAKyoAAAACAAAnHQAAAA1QVUxTRV9JTl9GSUxFAAAr
KgAAAAMAACsqAAAAAwAAJx0AAAADTEYxAAAnHQAAAAQyOVNpAAArKgAAAAIAACcdAAAABlNxdWFyZQAA
KyoAAAACAAAnGwAAAAEAAAAMAAAKARwIAAAIAAAIAAAIAAAAACcbAAAAAkAgzMzMzMzNAAAIASMIAAAI
AAAIAAAIAAAAACsqAAAABwAAJx0AAAADSEYxAAAnHQAAAAMxSHMAACsqAAAAAgAAJx0AAAACSGkAACsq
AAAAAgAAJxsAAAABAAAAcwAACgEcCAAACAAACAAACAAAAAAnGwAAAAJAPdcKPXCj1wAACAEjCAAACAAA
CAAACAAAAAArKgAAAAIAACcdAAAAAkxvAAArKgAAAAIAACcbAAAAAQAAAHMAAAoBHAgAAAgAAAgAAAgA
AAAAJxsAAAACQD3XCj1wo9cAAAgBIwgAAAgAAAgAAAgAAAAAKyoAAAACAAAnHQAAAARTb2Z0AAArKgAA
AAIAACcbAAAAAQAAJxAAAAoBHAgAAAgAAAgAAAgAAAAAJxsAAAACQE5141P3ztkAAAgBIwgAAAgAAAgA
AAgAAAAAKyoAAAACAAAnHQAAAARTcGluAAArKgAAAAIAACcbAAAAAQAAABkAAAoBHAgAAAgAAAgAAAgA
AAAAJxsAAAACQDCWBBiTdLwAAAgBIwgAAAgAAAgAAAgAAAAAKyoAAAACAAAnHQAAAAZTcXVhcmUAACsq
AAAAAgAAJxsAAAACQBd64UeuFHsAAAoBHAgAAAgAAAgAAAgAAAAAJxsAAAABAAAABAAACAEjCAAACAAA
CAAACAAAAAArKgAAAAQAACcdAAAABExPQ0sAACcdAAAAAjJIAAArKgAAAAIAACcdAAAABFNvZnQAACsq
AAAAAgAAJxsAAAABAAE4gAAACgEcCAAACAAACAAACAAAAAAnGwAAAAJATpmZmZmZmgAACAEjCAAACAAA
CAAACAAAAAArKgAAAAIAACcdAAAABlNxdWFyZQAAKyoAAAACAAAnGwAAAAEAAAB4AAAKARwIAAAIAAAI
AAAIAAAAACcbAAAAAkApAAAAAAAAAAAIASMIAAAIAAAIAAAIAAAAACsqAAAAAgAAJx0AAAANSk9CLlZJ
U1VBTElaRQAAJyUAAAAAAAArKgAAAAIAACcdAAAACVZJU1VBTElaRQAAJyUAAAAAAAArKgAAAAIAACcd
AAAACkpPQi5GT0xERVIAACcdAAAAGkxpZGRsZV9TXGRhdGFcbjE2NjAxcnNcbm1yAAArKgAAAAIAACcd
AAAABkZPTERFUgAAJx0AAAAaTGlkZGxlX1NcZGF0YVxuMTY2MDFyc1xubXIAACsqAAAAAgAAJx0AAAAU
U0FNUExFLkdSQURJRU5UIFNISU0AACclAAAAAQAAKyoAAAACAAAnHQAAAA1HUkFESUVOVCBTSElNAAAn
JQAAAAEAACsqAAAAAgAAJx0AAAATU0FNUExFLkxBU1QgU0hJTU1FRAAAJx0AAAAUMjgtTk9WLTIwMjMg
MTQ6MTk6NDkAACsqAAAAAgAAJx0AAAAMTEFTVCBTSElNTUVEAAAnHQAAABQyOC1OT1YtMjAyMyAxNDox
OTo0OQAAKyoAAAACAAAnHQAAABJTQU1QTEUuUFJFUEFSQVRJT04AACclAAAAAQAAKyoAAAACAAAnHQAA
AAtQUkVQQVJBVElPTgAAJyUAAAABAAArKgAAAAIAACcdAAAAEU1FVEhPRC5GT1JDRV9UVU5FAAAnJQAA
AAEAACsqAAAAAgAAJx0AAAAKRk9SQ0VfVFVORQAAJyUAAAABAAArKgAAAAIAACcdAAAADEVYUC5GSUxF
TkFNRQAAJx0AAAAVU1RMLVJTMDExLTFfMjlTaV9ERVBUAAArKgAAAAIAACcdAAAACEZJTEVOQU1FAAAn
HQAAABVTVEwtUlMwMTEtMV8yOVNpX0RFUFQAACsqAAAAAgAAJx0AAAAWRVhQLlNJMjlfREVQVC5GSUxF
TkFNRQAAJx0AAAAVU1RMLVJTMDExLTFfMjlTaV9ERVBUAAArKgAAAAIAACcdAAAAElNJMjlfREVQVC5G
SUxFTkFNRQAAJx0AAAAVU1RMLVJTMDExLTFfMjlTaV9ERVBUAAArKgAAAAIAACcdAAAADUVORF9USU1F
U1RBTVAAACcdAAAAFDI4LU5PVi0yMDIzIDE0OjQyOjE4AAAAAAAAAAIAAADPAAAAc2V4cCA6IDAuNTAz
MTFbSHpdIDogMC4wW3NdO3RyYXBlem9pZCA6IDBbJV0gOiAwWyVdIDogODBbJV0gOiAxMDBbJV07emVy
b2ZpbGwgOiAyIDogVFJVRTtmZnQgOiAxIDogVFJVRSA6IFRSVUU7bWFjaGluZXBoYXNlO3BwbTt0aHJl
c2ggOiA1WyVdIDogMTtwZWFrX3BpY2sgOiAwW0h6XSA6IDAuMVtwcG1dIDogUGVha3MgOiAwW0h6XTtb
ZGlzcGxheS9waGFzZV07AAAAAAAAAAAA
##$PARAMETER FILE=	(header, BASE64, //nasr.man.ac.uk/epsrss$/snapped/replicated/NMR/Liddle_S/data/n16601rs/nmr/STL-RS011-1_29Si_DEPT_FT-1-1.jdf, 0)
SkVPTC5OTVIBAQACAYABGQECAwQFBgcIAwAAAAAAAAABGgAAAAAAAAAAAAAAAAAAU1RMLVJTMDExLTEA
AAAAAAAAAAAAAAAAAAAAAAAAAAAAAAAAAAAAAAAAAAAAAAAAAAAAAAAAAAAAAAAAAAAAAAAAAAAAAAAA
AAAAAAAAAAAAAAAAAAAAAAAAAAAAAAAAAAAAAAAAAAAAAAAAAAAAAAAAAAAAAAAAAAAAAAAAAAAABAAA
AAAAAQAAAAEAAAABAAAAAQAAAAEAAAABAAAAAQAAZmcAAAAAAAAAAAAAAAAAAAAAAAAAAAAAAAAAAAAA
AAOZmQAAAAAAAAAAAAAAAAAAAAAAAAAAAAAAAAAAAABAb3HGw4tl6gAAAAAAAAAAAAAAAAAAAAAAAAAA
AAAAAAAAAAAAAAAAAAAAAAAAAAAAAAAAAAAAAAAAAAAAAAAAwG9xxsOLZeYAAAAAAAAAAAAAAAAAAAAA
AAAAAAAAAAAAAAAAAAAAAAAAAAAAAAAAAAAAAAAAAAAAAAAAAAAAAEN8mZxDfJzfc2NjAAAAAAAAAAAA
AAAAAAAAAAAAAAAAAAAAAAAAAAAAAAAAAAAAAAAAAAAAAAAAAAAAAAAAAAAAAAAAAAAAAAAAAAAAAAAA
AAAAAAAAAAAAAAAAAAAAAAAAAAAAAAAAAAAAAAAAAAAAAAAAAAAAAAAAAAAAAAAAAAAAAAAAAAAAAAAA
AAAAAAAAAAAAAAAAbjE2NjAxcnMAAAAAAAAAAAAAAAAAAAAAAAAAAAAAAAAAAAAAAAAAAAAAAAAAAAAA
AAAAAAAAAAAAAAAAAAAAAAAAAAAAAAAAAAAAAAAAAAAAAAAAAAAAAAAAAAAAAAAAAAAAAAAAAAAAAAAA
AAAAAAAAAAAAAAAAAAAAAAAAAABDeTNTaUNsIGNoZWNrAAAAAAAAAAAAAAAAAAAAAAAAAAAAAAAAAAAA
AAAAAAAAAAAAAAAAAAAAAAAAAAAAAAAAAAAAAAAAAAAAAAAAAAAAAAAAAAAAAAAAAAAAAAAAAAAAAAAA
AAAAAAAAAAAAAAAAAAAAAAAAAAAAAAAAAAAAAFNpbGljb24yOQAAAAAAAAAAAAAAAAAAAAAAAAAAAAAA
AAAAAAAAAAAAAAAAAAAAAAAAAAAAAAAAAAAAAAAAAAAAAAAAAAAAAAAAAAAAAAAAAAAAAAAAAAAAAAAA
AAAAAAAAAAAAAAAAAAAAAAAAAAAAAAAAAAAAAAAAAAAAAAAAAAAAAAAAAAAAAAAAAAAAAAAAAAAAAAAA
AAAAAAAAAAAAAAAAAAAAAAAAAAAAAAAAAAAAAAAAAAAAAAAAAAAAAAAAAAAAAAAAAAAAAAAAAAAAAAAA
AAAAAAAAAAAAAAAAAAAAAAAAAAAAAAAAAAAAAAAAAAAAAAAAAAAAAAAAAABAU9s6TPKBJgAAAAAAAAAA
AAAAAAAAAAAAAAAAAAAAAAAAAAAAAAAAAAAAAAAAAAAAAAAAAAAAAAAAAAAAAAAAAAAAAAAAAAAAAAAA
AAAAAAAAAAAAAAAAAAAAAAAAAAAAAAAAAAAAAAAAAAAAAAAAAAAAAAAAAAAAAAAAAAAAAAAAAAAAAAAA
AAAAgAAAAAAAAAAAAAAFUAAAO9AAAEEgAABBIAAAQSAAAEEgAABBIAAAQSAAAEEgAABBIAAAAAAAAAAA
AAAAAAAAAAAAAAAAAAAAAAAAAAAAAAAAAABQAAAAAAAAQAAAAAAAAABAUAAAADnAAAAAAABAicAAAAAA
AAAAAABAicAAAAAAAAAAAAAAAAAAAAAAAAAAAAAAAAAAAAAAAAAAAEAAAAAAAAAA7gAAAMA7AAAZAwUA
AAABHAAAAAAAAAAAoe80uv///z8AAAAAAAAAAAIAAABERUxBWV9PRl9TVEFSVCAgICAgICAgICAgICAg
GQQFAAAAAAAAAAAAAAAAAIVaxz8AAAAAAAAAAAAAAAABAAAAQUNUVUFMX1NUQVJUX1RJTUUgICAgICAg
ICAgIAMFBQAAAAAAAAAAAAAAAAAyOC1OT1YtMjAyMyAxNDoyAAAAAEFDVFVBTF9TVEFSVF9USU1FU1RB
TVAgICAgICADBgUAAAAAAAAAAAAAAAAAR01UIFN0YW5kYXJkIFRpbQAAAABUSU1FX1pPTkUgICAgICAg
ICAgICAgICAgICAgAwArAAAAAAAAAAAAAAAAADVtbSBCcm9hZGJhbmQgR3IAAAAAUFJPQkVfQVRUUklC
VVRFUyAgICAgICAgICAgIBkKCwAAAAAAAAAAAAAAAABIRiAgICAgICAgICAgICAgAAAAAFBST0JFX0RJ
QUxTICAgICAgICAgICAgICAgICAZCwsAAAAAAAAAAAAAAAAASEYgICAgICAgICAgICAgIAAAAABSRUZM
RUNUX0xFVkVMICAgICAgICAgICAgICAgGQwNAAAAAAAAAAAAAAAAADEsNS4zNiwwLjA5LEhvbW8AAAAA
bGFzdF8xZF9zaGltICAgICAgICAgICAgICAgIBkAAgAAAAEcAAAAAAAAAADxaOOItfj0PgAAAAAAAAAA
AgAAAFBST0JFX1JFQ09WRVJZICAgICAgICAgICAgICADAQIAAAABHAAAAAAAAAAA8WjjiLX41D4AAAAA
AAAAAAIAAABCTEFOS0lORyAgICAgICAgICAgICAgICAgICAgGQAgAAAAAAAAAAAAAAAAAAABAAAAAAAA
AAAAAAAAAAABAAAAU0NBTlMgICAgICAgICAgICAgICAgICAgICAgIBkBIAAAAAAAAAAAAAAAAAABAAAA
AAAAAAAAAAAAAAAAAQAAAE1PRF9SRVRVUk4gICAgICAgICAgICAgICAgICAZAiAAAAAAAAAAAAAAAAAA
AAEAAAAAAAAAAAAAAAAAAAEAAABUT1RBTF9TQ0FOUyAgICAgICAgICAgICAgICAgGQogAAAAAAAAAAAA
AAAAANODAQAAAAAAAAAAAAAAAAABAAAAWF9QT0lOVFMgICAgICAgICAgICAgICAgICAgIBkTIAAAAAAA
AAAAAAAAAAAEAAAAAAAAAAAAAAAAAAAAAQAAAFhfUFJFU0NBTlMgICAgICAgICAgICAgICAgICAZAAQA
AAAAAAAAAAAAAAAAU2lsaWNvbjI5ICAgICAgIAAAAABYX0RPTUFJTiAgICAgICAgICAgICAgICAgICAg
GQACAAAAARoAAAAAAAAAAAAAAAAAAAAAAAAAAAAAAAACAAAAWF9PRkZTRVQgICAgICAgICAgICAgICAg
ICAgIBkAAwAAAAENAAAAAAAAAAAy9Yllvu+SQQAAAAAAAAAAAgAAAFhfRlJFUSAgICAgICAgICAgICAg
ICAgICAgICAZAAEAAAABDQAAAAAAAAAA39gwmcFj6EAAAAAAAAAAAAIAAABYX1NXRUVQICAgICAgICAg
ICAgICAgICAgICAgGQABAAAAAQ0AAAAAAAAAABlHWkcBg+NAAAAAAAAAAAACAAAAWF9TV0VFUF9DTElQ
UEVEICAgICAgICAgICAgIBkJAQAAAAENAAAAAAAAAADG3+p9dRngPwAAAAAAAAAAAgAAAFhfUkVTT0xV
VElPTiAgICAgICAgICAgICAgICAZCQQAAAAAAAAAAAAAAAAAUHJvdG9uICAgICAgICAgIAAAAABJUlJf
RE9NQUlOICAgICAgICAgICAgICAgICAgGQkCAAAAARoAAAAAAAAAAAAAAAAAABRAAAAAAAAAAAACAAAA
SVJSX09GRlNFVCAgICAgICAgICAgICAgICAgIBkJAwAAAAENAAAAAAAAAAD+1GA2MdS3QQAAAAAAAAAA
AgAAAElSUl9GUkVRICAgICAgICAgICAgICAgICAgICAZCwIAAAABHAAAAAAAAAAACMgbiWXN/z8AAAAA
AAAAAAIAAABYX0FDUV9EVVJBVElPTiAgICAgICAgICAgICAgGQEFAAAAAAAAAAAAAAAAAFRSVUUgICAg
ICAgICAgICAAAAAARElHSVRBTF9GSUxURVIgICAgICAgICAgICAgIBkCBQAAAAAAAAAAAAAAAAALAAAA
AAAAAAAAAAAAAAAAAQAAAEZJTFRFUl9GQUNUT1IgICAgICAgICAgICAgICAZCBMAAAAAAAAAAAAAAAAA
BAAAAAAAAAAAAAAAAAAAAAEAAABBRl9WRVJTSU9OICAgICAgICAgICAgICAgICAgAwwCAAAAAAAAAAAA
AAAAAHI6IDE4MiggMTgxKSxnOiAAAAAAREVDSU1BVElPTl9SRUcgICAgICAgICAgICAgIBkIEwAAACEc
AAAAAAAAAAAAAAAAAAAoQAAAAAAAAAAAAgAAAFg5MCAgICAgICAgICAgICAgICAgICAgICAgICAZBQUA
AAABHAAAAAAAAAAAbl7Fd5yB9T4AAAAAAAAAAAIAAABBQ1FfREVMQVkgICAgICAgICAgICAgICAgICAg
GQYFAAAAAAAAAAAAAAAAAE5QICAgICAgICAgICAgICAAAAAARElHSVRBTF9GSUxURVJfU1RBVFVTICAg
ICAgIBllAgAAAAAAAAAAAAAAAABUUlVFICAgICAgICAgICAgAAAAAENMSVBQRUQgICAgICAgICAgICAg
ICAgICAgICADCRMAAAAAAAAAAAAAAAAAAAAAAAAAAAAAAAAAAAAAAAIAAABhZl9kZWxheV9yYXRpbyAg
ICAgICAgICAgICAgAw0NAAAAAAAAAAAAAAAAAEFVVE9TSElNIE9GRiAgICAAAAAAYXV0b3NoaW1fbW9k
ZSAgICAgICAgICAgICAgIAMACgAAAAAAAAAAAAAAAAAAAAAAAADwPwAAAAAAAAAAAgAAAGJ1ZmZlcl9s
b29wICAgICAgICAgICAgICAgICADAQoAAAAAAAAAAAAAAAAAAAAAAAAA8D8AAAAAAAAAAAIAAABidWZm
ZXJfbG9vcF9pbmRleCAgICAgICAgICAgAwAJAAAAAAAAAAAAAAAAAAAAAAAAADNAAAAAAAAAAAACAAAA
Y2hhbmdlcl9zbG90ICAgICAgICAgICAgICAgIAMBCQAAAAAAAAAAAAAAAAAAAAAAAAAzQAAAAAAAAAAA
AgAAAGNoYW5nZXJfc2xvdF9wb3NpdGlvbiAgICAgICADADAAAAAAAAAAAAAAAAAAAAAAAAAA8D8AAAAA
AAAAAAIAAABjaGFuZ2VyX3R5cGUgICAgICAgICAgICAgICAgAwIKAAAAAAAAAAAAAAAAAENvbGxlY3Qg
ICAgICAgICAAAAAAY29sbGVjdGlvbl9zdGF0ZSAgICAgICAgICAgIAMDCgAAAAAAAAAAAAAAAAAyOC1O
T1YtMjAyMyAxNDo0AAAAAEVORF9USU1FU1RBTVAgICAgICAgICAgICAgICADBAoAAAAAAAAAAAAAAAAA
AAAAZa/jz0EAAAAAAAAAAAIAAABlbmRfdGltZSAgICAgICAgICAgICAgICAgICAgAwUKAAAAAAAAAAAA
AAAAAHNpMjlfZGVwdC5qeHAgICAAAAAAZXhwZXJpbWVudCAgICAgICAgICAgICAgICAgIAMGCgAAAAEc
AAAAAAAAAAAAAAAAAAAAAAAAAAAAAAAAAgAAAGV4cF9yZW1haW5pbmcgICAgICAgICAgICAgICADBwoA
AADxHAAAAAAAAAAARrbz/dR48T8AAAAAAAAAAAIAAABleHBfdG90YWwgICAgICAgICAgICAgICAgICAg
AwoTAAAAAAAAAAAAAAAAADExICAgICAgICAgICAgICAAAAAAZmFjdG9ycyAgICAgICAgICAgICAgICAg
ICAgIAMLEwAAAPENAAAAAAAAAAAAAAAAADBxQAAAAAAAAAAAAgAAAGZpbHRlcl93aWR0aCAgICAgICAg
ICAgICAgICADCAoAAAABGAAAAAAAAAAAAAAAAABAU0AAAAAAAAAAAAIAAABoZV9sZXZlbCAgICAgICAg
ICAgICAgICAgICAgAwAxAAAAAQ0AAAAAAAAAAAAAAAAAAAAAAAAAAAAAAAACAAAAaHlicmlkX3NwaW5f
Z2V0ICAgICAgICAgICAgIAMBMQAAAAAAAAAAAAAAAABTUElOIE9GRiAgICAgICAgAAAAAGh5YnJpZF9z
cGluX3N0YXR1cyAgICAgICAgICADCQoAAAAAAAAAAAAAAAAAAAAAAAAA8D8AAAAAAAAAAAIAAABpdGVy
YXRpb25zICAgICAgICAgICAgICAgICAgAwAOAAAAAAAAAAAAAAAAAAAAAAAAAChAAAAAAAAAAAACAAAA
bG9ja19nYWluICAgICAgICAgICAgICAgICAgIAMBDgAAAAAAAAAAAAAAAAAAAAAAAABkQAAAAAAAAAAA
AgAAAGxvY2tfbGV2ZWwgICAgICAgICAgICAgICAgICADAg4AAAABGgAAAAAAAAAApHA9CtejHEAAAAAA
AAAAAAIAAABsb2NrX29zY19vZmZzZXQgICAgICAgICAgICAgAwMOAAAAAAAAAAAAAAAAADJIIE9TQyBP
TiAgICAgICAAAAAAbG9ja19vc2Nfc3RhdGUgICAgICAgICAgICAgIAMEDgAAAAEGAAAAAAAAAAAAAAAA
AF5qQAAAAAAAAAAAAgAAAGxvY2tfcGhhc2UgICAgICAgICAgICAgICAgICADBQ4AAAAAAAAAAAAAAAAA
QVVUT0xPQ0sgICAgICAgIAAAAABsb2NrX3N0YXRlICAgICAgICAgICAgICAgICAgAwYOAAAAAAAAAAAA
AAAAAExPQ0sgSURMRSAgICAgICAAAAAAbG9ja19zdGF0dXMgICAgICAgICAgICAgICAgIAMHDgAAAAAA
AAAAAAAAAAAAAAAAABSSQAAAAAAAAAAAAgAAAGxvY2tfc3RyZW5ndGggICAgICAgICAgICAgICADAjEA
AAAAAAAAAAAAAAAAU1BJTiBPRkYgICAgICAgIAAAAABtYXNfc3Bpbl9hY3Rpb24gICAgICAgICAgICAg
AwMxAAAAARwAAAAAAAAAAAAAAAAAACRAAAAAAAAAAAACAAAAbWFzX3NwaW5fZGVsYXkgICAgICAgICAg
ICAgIAMEMQAAAAENAAAAAAAAAAAAAAAAAAAAAAAAAAAAAAAAAgAAAG1hc19zcGluX2dldCAgICAgICAg
ICAgICAgICADBTEAAAAAAAAAAAAAAAAAQVVUTyAgICAgICAgICAgIAAAAABtYXNfc3Bpbl9tb2RlICAg
ICAgICAgICAgICAgAwYxAAAAAQ0AAAAAAAAAAAAAAAAAAPA/AAAAAAAAAAACAAAAbWFzX3NwaW5fc2V0
ICAgICAgICAgICAgICAgIAMHMQAAAAAAAAAAAAAAAABTUElOIE9GRiAgICAgICAgAAAAAG1hc19zcGlu
X3N0YXR1cyAgICAgICAgICAgICADCgoAAAABGAAAAAAAAAAAAAAAAADAUEAAAAAAAAAAAAIAAABuMl9s
ZXZlbCAgICAgICAgICAgICAgICAgICAgAwsKAAAAAAAAAAAAAAAAAAAAAAAAAPA/AAAAAAAAAAACAAAA
bnVtX3NjYW5zICAgICAgICAgICAgICAgICAgIAMMEwAAAAAAAAAAAAAAAAAxIDM3OCAgICAgICAgICAg
AAAAAG9yZGVycyAgICAgICAgICAgICAgICAgICAgICADDAoAAAAAAAAAAAAAAAAAAAAAAAAA8D8AAAAA
AAAAAAIAAABvdXRlcl9idWZmZXJfbG9vcCAgICAgICAgICAgAw0KAAAAAAAAAAAAAAAAAAAAAAAAAPA/
AAAAAAAAAAACAAAAb3V0ZXJfYnVmZmVyX2xvb3BfaW5kZXggICAgIAMOCgAAAAAAAAAAAAAAAAAAAAAA
AADwPwAAAAAAAAAAAgAAAG91dGVyX3NjYW5zX2xvb3AgICAgICAgICAgICADDwoAAAAAAAAAAAAAAAAA
AAAAAAAA8D8AAAAAAAAAAAIAAABvdXRlcl9zY2Fuc19sb29wX2luZGV4ICAgICAgAw0TAAAAESMAAAAA
AAAAAP///////yNAAAAAAAAAAAACAAAAcGFzc19yaXBwbGUgICAgICAgICAgICAgICAgIAMBMAAAAAAA
AAAAAAAAAAAAAAAAAAAAAAAAAAAAAAAAAgAAAHByb2plY3RfaWQgICAgICAgICAgICAgICAgICADAjAA
AAAAAAAAAAAAAAAAICAgICAgICAgICAgICAgIAAAAABwcm9qZWN0X25hbWUgICAgICAgICAgICAgICAg
AwAUAAAAAAAAAAAAAAAAAAAAAAAAAEpAAAAAAAAAAAACAAAAcmVjdnJfZ2FpbiAgICAgICAgICAgICAg
ICAgIAMBFAAAAAAAAAAAAAAAAAAAAAAAAIBZQAAAAAAAAAAAAgAAAHJlY3ZyX2dhaW5fbGltaXQgICAg
ICAgICAgICADAhQAAAAAAAAAAAAAAAAAAAAAAIBPAkEAAAAAAAAAAAIAAAByZWN2cl9nYWluX3BvaW50
ICAgICAgICAgICAgAwASAAAAAQYAAAAAAAAAAAAAAAAAAAAAAAAAAAAAAAACAAAAcmVjdnJfcGhhc2Ug
ICAgICAgICAgICAgICAgIAMCCQAAAAAAAAAAAAAAAAAAAAAAAABOQAAAAAAAAAAAAgAAAHNhbXBsZSAg
ICAgICAgICAgICAgICAgICAgICADAwkAAAAAAAAAAAAAAAAATE9BREVEICAgICAgICAgIAAAAABzYW1w
bGVfYWN0aW9uICAgICAgICAgICAgICAgAxAKAAAAAAAAAAAAAAAAAFNUTC1SUzAxMS0xICAgICAAAAAA
c2FtcGxlX2lkICAgICAgICAgICAgICAgICAgIAMECQAAAAAAAAAAAAAAAABMT0FEICAgICAgICAgICAg
AAAAAHNhbXBsZV9zdGF0ZSAgICAgICAgICAgICAgICADBQkAAAAAAAAAAAAAAAAATE9BREVEICAgICAg
ICAgIAAAAABzYW1wbGVfc3RhdHVzICAgICAgICAgICAgICAgAwgOAAAAAAAAAAAAAAAAAAAAAAAAABBA
AAAAAAAAAAACAAAAc2F3dG9vdGhfcmFuZ2UgICAgICAgICAgICAgIAMDMAAAAAAAAAAAAAAAAAAAAAAA
AABwQAAAAAAAAAAAAgAAAHNjYW4gICAgICAgICAgICAgICAgICAgICAgICADEQoAAAAAAAAAAAAAAAAA
AAAAAAAAcEAAAAAAAAAAAAIAAABzY2Fuc19sb29wICAgICAgICAgICAgICAgICAgAxIKAAAAAAAAAAAA
AAAAAAAAAAAAAHBAAAAAAAAAAAACAAAAc2NhbnNfbG9vcF9pbmRleCAgICAgICAgICAgIAMEMAAAAAAA
AAAAAAAAAABPTiAgICAgICAgICAgICAgAAAAAHNoaW1fZGVsYXlfc3RhdGUgICAgICAgICAgICADBgkA
AAAAAAAAAAAAAAAAQkVOWkVORS1ENiAgICAgIAAAAABzb2x2ZW50ICAgICAgICAgICAgICAgICAgICAg
AwAIAAAAAAAAAAAAAAAAAFNQSU4gT0ZGICAgICAgICAAAAAAc3Bpbl9hY3Rpb24gICAgICAgICAgICAg
ICAgIAMBCAAAAAENAAAAAAAAAAAAAAAAAAAAAAAAAAAAAAAAAgAAAHNwaW5fZ2V0ICAgICAgICAgICAg
ICAgICAgICADAggAAAABDQAAAAAAAAAAAAAAAAAALkAAAAAAAAAAAAIAAABzcGluX3NldCAgICAgICAg
ICAgICAgICAgICAgAwMIAAAAAAAAAAAAAAAAAFNQSU4gT0ZGICAgICAgICAAAAAAc3Bpbl9zdGF0ZSAg
ICAgICAgICAgICAgICAgIAMECAAAAAAAAAAAAAAAAABTUElOIE9GRiAgICAgICAgAAAAAHNwaW5fc3Rh
dHVzICAgICAgICAgICAgICAgICADDhMAAAABIwAAAAAAAAAAAAAAAAAATkAAAAAAAAAAAAIAAABzdG9w
X3JpcHBsZSAgICAgICAgICAgICAgICAgAwAGAAAAAAAAAAAAAAAAAFRFTVAgT0ZGICAgICAgICAAAAAA
dGVtcF9hY3Rpb24gICAgICAgICAgICAgICAgIAMBBgAAAAEEAAAAAAAAAAAAAAAAAAAyQAAAAAAAAAAA
AgAAAHRlbXBfZ2V0ICAgICAgICAgICAgICAgICAgICADAgYAAAABBAAAAAAAAAAAAAAAAAAAOUAAAAAA
AAAAAAIAAAB0ZW1wX3NldCAgICAgICAgICAgICAgICAgICAgAwMGAAAAAAAAAAAAAAAAAFRFTVAgT0ZG
ICAgICAgICAAAAAAdGVtcF9zdGF0ZSAgICAgICAgICAgICAgICAgIAMEBgAAAAAAAAAAAAAAAABURU1Q
IE9GRiAgICAgICAgAAAAAHRlbXBfc3RhdHVzICAgICAgICAgICAgICAgICADDxMAAAAAAAAAAAAAAAAA
mpmZmZmZ6T8AAAAAAAAAAAIAAAB0cmFuc2l0aW9uX3JhdGlvICAgICAgICAgICAgAwUwAAAAAAAAAAAA
AAAAAAAAAAAAAPA/AAAAAAAAAAACAAAAdmVjdG9yX21vbml0b3JpbmdfYXhpcyAgICAgIAMGMAAAAAAA
AAAAAAAAAAA0MDAgICAgICAgICAgICAgAAAAAGZpZWxkX25hbWUgICAgICAgICAgICAgICAgICADEwoA
AAABHwAAAAAAAAAAey++aI/HIkAAAAAAAAAAAAIAAABmaWVsZF9zdHJlbmd0aCAgICAgICAgICAgICAg
AxQKAAAAAAAAAAAAAAAAAEpOTS1FQ1o0MDBTL0wxICAAAAAAaW5zdF9tb2RlbF9udW1iZXIgICAgICAg
ICAgIAMVCgAAAAAAAAAAAAAAAABOTTE2NDgwMDM5ODAzOTggAAAAAGluc3Rfc2VyaWFsX251bWJlciAg
ICAgICAgICADDAsAAAAAAAAAAAAAAAAAAAAAAADmpUAAAAAAAAAAAAIAAABwcm9iZV9pZCAgICAgICAg
ICAgICAgICAgICAgAwcwAAAAASMAAAAAAAAAAAAAAAAAAF5AAAAAAAAAAAACAAAAcHJvYmVfdHVuZV9h
dG4gICAgICAgICAgICAgIAMIMAAAAAAAAAAAAAAAAAAAAAAAAAAcQAAAAAAAAAAAAgAAAHNhd3Rvb3Ro
X3NoaWZ0ICAgICAgICAgICAgICADCTAAAAAAAAAAAAAAAAAAuB6F61G48j8AAAAAAAAAAAIAAABzYXd0
b290aF90cmltICAgICAgICAgICAgICAgAw4NAAAAAAAAAAAAAAAAAFoxIFoyIFozIFo0ICAgICAAAAAA
c2hpbV9ncm91cHMgICAgICAgICAgICAgICAgIAMPDQAAAAAAAAAAAAAAAABTSElNX1owICAgICAgICAg
AAAAAHNoaW1fbmFtZXMgICAgICAgICAgICAgICAgICADAAwAAAAAAAAAAAAAAAAATk9ORSAgICAgICAg
ICAgIAAAAABzaGltX3RyYWNrX2F4aXMxICAgICAgICAgICAgAwEMAAAAEQ0AAAAAAAAAAAAAAAAAAAAA
AAAAAAAAAAACAAAAc2hpbV90cmFja19heGlzMV9zdGVwICAgICAgIAMCDAAAAAAAAAAAAAAAAABOT05F
ICAgICAgICAgICAgAAAAAHNoaW1fdHJhY2tfYXhpczIgICAgICAgICAgICADAwwAAAARDQAAAAAAAAAA
AAAAAAAAAAAAAAAAAAAAAAIAAABzaGltX3RyYWNrX2F4aXMyX3N0ZXAgICAgICAgAwQMAAAAAAAAAAAA
AAAAAE5PTkUgICAgICAgICAgICAAAAAAc2hpbV90cmFja19heGlzMyAgICAgICAgICAgIAMFDAAAABEN
AAAAAAAAAAAAAAAAAAAAAAAAAAAAAAAAAgAAAHNoaW1fdHJhY2tfYXhpczNfc3RlcCAgICAgICADBgwA
AAAAAAAAAAAAAAAATk9ORSAgICAgICAgICAgIAAAAABzaGltX3RyYWNrX2F4aXM0ICAgICAgICAgICAg
AwcMAAAAEQ0AAAAAAAAAAAAAAAAAAAAAAAAAAAAAAAACAAAAc2hpbV90cmFja19heGlzNF9zdGVwICAg
ICAgIAMIDAAAAAEcAAAAAAAAAAAAAAAAAAAAAAAAAAAAAAAAAgAAAHNoaW1fdHJhY2tfbW9uaV9tc2Vj
cyAgICAgICADCQwAAAAAAAAAAAAAAAAAT0ZGICAgICAgICAgICAgIAAAAABzaGltX3RyYWNrX3NraXBf
YXV0b3NoaW0gICAgAwoMAAAAARwAAAAAAAAAAAAAAAAAAAAAAAAAAAAAAAACAAAAc2hpbV90cmFja193
YWl0X21zZWNzICAgICAgIAMLDAAAAAENAAAAAAAAAAAAAAAAAEBbQAAAAAAAAAAAAgAAAHNoaW1feCAg
ICAgICAgICAgICAgICAgICAgICADDAwAAAABDQAAAAAAAAAAmpmZmZmZWkAAAAAAAAAAAAIAAABzaGlt
X3gyICAgICAgICAgICAgICAgICAgICAgAw0MAAAAAQ0AAAAAAAAAAAAAAAAAIF5AAAAAAAAAAAACAAAA
c2hpbV94MnogICAgICAgICAgICAgICAgICAgIAMODAAAAAENAAAAAAAAAADNzMzMzMw6QAAAAAAAAAAA
AgAAAHNoaW1feDMgICAgICAgICAgICAgICAgICAgICADDwwAAAABDQAAAAAAAAAANDMzMzMjaEAAAAAA
AAAAAAIAAABzaGltX3h6ICAgICAgICAgICAgICAgICAgICAgAxAMAAAAAQ0AAAAAAAAAAM3MzMzMTDjA
AAAAAAAAAAACAAAAc2hpbV94ejIgICAgICAgICAgICAgICAgICAgIAMRDAAAAAENAAAAAAAAAABnZmZm
ZmYUwAAAAAAAAAAAAgAAAHNoaW1feHozICAgICAgICAgICAgICAgICAgICADEgwAAAABDQAAAAAAAAAA
AAAAAAAAc8AAAAAAAAAAAAIAAABzaGltX3kgICAgICAgICAgICAgICAgICAgICAgAxMMAAAAAQ0AAAAA
AAAAAAAAAAAAQFNAAAAAAAAAAAACAAAAc2hpbV95MiAgICAgICAgICAgICAgICAgICAgIAMUDAAAAAEN
AAAAAAAAAACamZmZmXleQAAAAAAAAAAAAgAAAHNoaW1feTJ6ICAgICAgICAgICAgICAgICAgICADFQwA
AAABDQAAAAAAAAAAaGZmZmZmPcAAAAAAAAAAAAIAAABzaGltX3kzICAgICAgICAgICAgICAgICAgICAg
AxYMAAAAAQ0AAAAAAAAAAGdmZmZm5jTAAAAAAAAAAAACAAAAc2hpbV95eiAgICAgICAgICAgICAgICAg
ICAgIAMXDAAAAAENAAAAAAAAAACamZmZmXlvwAAAAAAAAAAAAgAAAHNoaW1feXoyICAgICAgICAgICAg
ICAgICAgICADGAwAAAABDQAAAAAAAAAAZ2ZmZmZmAkAAAAAAAAAAAAIAAABzaGltX3l6MyAgICAgICAg
ICAgICAgICAgICAgAxkMAAAA8Q0AAAAAAAAAADMzMzMzkzLAAAAAAAAAAAACAAAAc2hpbV96MCAgICAg
ICAgICAgICAgICAgICAgIAMaDAAAAAENAAAAAAAAAACQwvUoXL9oQAAAAAAAAAAAAgAAAHNoaW1fejEg
ICAgICAgICAgICAgICAgICAgICADGwwAAAABDQAAAAAAAAAAw/UoXI8COEAAAAAAAAAAAAIAAABzaGlt
X3oyICAgICAgICAgICAgICAgICAgICAgAxwMAAAAAQ0AAAAAAAAAAOB6FK5HoUTAAAAAAAAAAAACAAAA
c2hpbV96MyAgICAgICAgICAgICAgICAgICAgIAMdDAAAAAENAAAAAAAAAAA+CtejcD05wAAAAAAAAAAA
AgAAAHNoaW1fejQgICAgICAgICAgICAgICAgICAgICADHgwAAAABDQAAAAAAAAAASOF6FK5H8b8AAAAA
AAAAAAIAAABzaGltX3o1ICAgICAgICAgICAgICAgICAgICAgAx8MAAAAAQ0AAAAAAAAAADMzMzMzM8O/
AAAAAAAAAAACAAAAc2hpbV96NiAgICAgICAgICAgICAgICAgICAgIAMWCgAAAAAAAAAAAAAAAAA2LjIg
W1dpbmRvd3MgLSB4AAAAAHZlcnNpb24gICAgICAgICAgICAgICAgICAgICADABYAAAAAAAAAAAAAAAAA
YzpcUHJvZ3JhbSBGaWxlcwAAAABleHBlcmltZW50X3BhdGggICAgICAgICAgICAgAwEWAAAAAAAAAAAA
AAAAAAAAAAAAAAAAAAAAAAAAAAACAAAAZGVjaW1hdGlvbl9yYXRlICAgICAgICAgICAgIAMCFgAAAAAA
AAAAAAAAAABwdWxzZV9zZXJ2aWNlOjpnAAAAAGdldF85MCAgICAgICAgICAgICAgICAgICAgICADAxYA
AAAAAAAAAAAAAAAAcHVsc2Vfc2VydmljZTo6ZwAAAABnZXRfYXRuICAgICAgICAgICAgICAgICAgICAg
AwQWAAAAAAAAAAAAAAAAAHB1bHNlX3NlcnZpY2U6OmcAAAAAZ2V0X2ZyZXEgICAgICAgICAgICAgICAg
ICAgIAMFFgAAAAAAAAAAAAAAAABwdWxzZV9zZXJ2aWNlOjpnAAAAAGdldF9zcGluICAgICAgICAgICAg
ICAgICAgICADBhYAAAAAAAAAAAAAAAAAcHVsc2Vfc2VydmljZTo6ZwAAAABnZXRfZ2FtbWEgICAgICAg
ICAgICAgICAgICAgAwcWAAAAAAAAAAAAAAAAAHB1bHNlX3NlcnZpY2U6OmcAAAAAZ2V0X3ZhbHVlX29m
X2ZpZWxkICAgICAgICAgIAMIFgAAAAAAAAAAAAAAAABwcm9iZV9zZXJ2aWNlOjpnAAAAAGdldF9wcm9i
ZV9wYXJhbWV0ZXIgICAgICAgICADCRYAAAAAAAAAAAAAAAAAcHVsc2Vfc2VydmljZTo6ZwAAAABnZXRf
c19tcGFyYW0gICAgICAgICAgICAgICAgAwoWAAAAAAAAAAAAAAAAAHB1bHNlX3NlcnZpY2U6OmcAAAAA
Z2V0X2RfbXBhcmFtICAgICAgICAgICAgICAgIAMLFgAAAAENAAAAAAAAAAAAAAAAAAAAQAAAAAAAAAAA
AgAAAGRlZmF1bHRfeF9yZXNvbHV0aW9uICAgICAgICADDBYAAAAAAAAAAAAAAAAAAAAAAAAA4EAAAAAA
AAAAAAIAAAB4X2RhdGFfcG9pbnRzICAgICAgICAgICAgICAgAw0WAAAAAAAAAAAAAAAAAAAAAAAAZNhA
AAAAAAAAAAACAAAAeF9wb2ludHNfZGVmYXVsdCAgICAgICAgICAgIAMOFgAAAAEcAAAAAAAAAAAIyBuJ
Zc3/PwAAAAAAAAAAAgAAAHhfYWNxX3RpbWUgICAgICAgICAgICAgICAgICADDxYAAAABGgAAAAAAAAAA
AAAAAABwf0AAAAAAAAAAAAIAAAB4X3N3ZWVwX2lucHV0ICAgICAgICAgICAgICAgAxAWAAAAAAAAAAAA
AAAAAAAAAAAgZPNAAAAAAAAAAAACAAAAeF9wb2ludHNfaW5wdXQgICAgICAgICAgICAgIAMRFgAAAAAA
AAAAAAAAAAAqKiogUHVsc2UgKioqICAgAAAAAGNvbW1lbnRfMSAgICAgICAgICAgICAgICAgICADEhYA
AAAhHAAAAAAAAAAAAAAAAAAAKEAAAAAAAAAAAAIAAAB4X3B1bHNlICAgICAgICAgICAgICAgICAgICAg
AxMWAAAAASMAAAAAAAAAAM3MzMzMzCBAAAAAAAAAAAACAAAAeF9hdG4gICAgICAgICAgICAgICAgICAg
ICAgIAMUFgAAAAAAAAAAAAAAAAAqKiogSXJyIFB1bHNlICoqAAAAAGNvbW1lbnRfMiAgICAgICAgICAg
ICAgICAgICADFRYAAAAhHAAAAAAAAAAAexSuR+F6F0AAAAAAAAAAAAIAAABpcnJfcHVsc2UgICAgICAg
ICAgICAgICAgICAgAxYWAAAAASMAAAAAAAAAAAAAAAAAABBAAAAAAAAAAAACAAAAaXJyX2F0biAgICAg
ICAgICAgICAgICAgICAgIAMXFgAAAAAAAAAAAAAAAAAAAAAAAAAoQAAAAAAAAAAAAgAAAHByb3Rvbl9j
b3VudCAgICAgICAgICAgICAgICADGBYAAAABBgAAAAAAAAAAzczMzMzMMEAAAAAAAAAAAAIAAABzZWxl
Y3Rpb25fYW5nbGUgICAgICAgICAgICAgAxkWAAAAAAAAAAAAAAAAAAAAAAAAAPA/AAAAAAAAAAACAAAA
c2VsZWN0aW9uX2ZhY3RvciAgICAgICAgICAgIAMaFgAAACEcAAAAAAAAAAAY3PysH4jxPwAAAAAAAAAA
AgAAAHNlbGVjdGlvbl9wdWxzZSAgICAgICAgICAgICADGxYAAAAAAAAAAAAAAAAAKioqIFB1bHNlIERl
bGF5IAAAAABjb21tZW50XzcgICAgICAgICAgICAgICAgICAgAxwWAAAAAQ0AAAAAAAAAAAAAAAAAABxA
AAAAAAAAAAACAAAAal9jb25zdGFudCAgICAgICAgICAgICAgICAgIAMdFgAAAAEcAAAAAAAAAAAAAAAA
AADwPwAAAAAAAAAAAgAAAGluaXRpYWxfd2FpdCAgICAgICAgICAgICAgICADHhYAAAABHAAAAAAAAAAA
AAAAAAAAAEAAAAAAAAAAAAIAAAByZWxheGF0aW9uX2RlbGF5ICAgICAgICAgICAgAx8WAAAAAAAAAAAA
AAAAACoqKiBpcnJfRGVjb3VwbGkAAAAAY29tbWVudF8xMDIgICAgICAgICAgICAgICAgIAMgFgAAAAAA
AAAAAAAAAABUUlVFICAgICAgICAgICAgAAAAAGlycl9kZWNvdXBsaW5nICAgICAgICAgICAgICADIRYA
AAAAAAAAAAAAAAAAV0FMVFogICAgICAgICAgIAAAAABpcnJfbm9pc2UgICAgICAgICAgICAgICAgICAg
AyIWAAAAAQ0AAAAAAAAAAP7UYDYx1LdBAAAAAAAAAAACAAAAaXJyX2RlY19mcmVxICAgICAgICAgICAg
ICAgIAMjFgAAAAAAAAAAAAAAAABzdGQgICAgICAgICAgICAgAAAAAHR5cGVfaXJyX2RwICAgICAgICAg
ICAgICAgICADJBYAAAAAAAAAAAAAAAAARkFMU0UgICAgICAgICAgIAAAAABpc19hZF9pcnJfZHAgICAg
ICAgICAgICAgICAgAyUWAAAAIRwAAAAAAAAAAAAAAAAAwFxAAAAAAAAAAAACAAAAaXJyX3B3aWR0aF9k
ZWZhdWx0ICAgICAgICAgIAMmFgAAACEcAAAAAAAAAAAAAAAAAMBcQAAAAAAAAAAAAgAAAGlycl9wd2lk
dGggICAgICAgICAgICAgICAgICADJxYAAAAhHAAAAAAAAAAAAAAAAADAXEAAAAAAAAAAAAIAAABpcnJf
Y29ycmVzcF9wdzkwICAgICAgICAgICAgAygWAAAAASMAAAAAAAAAANejcD0K1z1AAAAAAAAAAAACAAAA
aXJyX2F0bl9kZWNfY2FsYyAgICAgICAgICAgIAMpFgAAAAEjAAAAAAAAAADXo3A9Ctc9QAAAAAAAAAAA
AgAAAGlycl9hdG5fZGVjICAgICAgICAgICAgICAgICADKhYAAADxDQAAAAAAAAAAs5CFLGQhE0AAAAAA
AAAAAAIAAABpcnJfYmFuZHdpZHRoICAgICAgICAgICAgICAgAysWAAAAARoAAAAAAAAAANzjlQIT7SdA
AAAAAAAAAAACAAAAaXJyX2JhbmR3aWR0aF9wcG0gICAgICAgICAgIAMsFgAAACEcAAAAAAAAAAAAAAAA
AAAAAAAAAAAAAAAAAgAAAGRlYWRfdGltZSAgICAgICAgICAgICAgICAgICADLRYAAAAhHAAAAAAAAAAA
AAAAAAAAAAAAAAAAAAAAAAIAAABkZWxheSAgICAgICAgICAgICAgICAgICAgICAgAy4WAAAAAAAAAAAA
AAAAAAAAAAAAAAAAAAAAAAAAAAACAAAAcGhhc2VfMSAgICAgICAgICAgICAgICAgICAgIAMvFgAAAAAA
AAAAAAAAAAAAAAAAAAAAAAAAAAAAAAAAAgAAAHBoYXNlXzIgICAgICAgICAgICAgICAgICAgICADMBYA
AAAAAAAAAAAAAAAAAAAAAAAAAAAAAAAAAAAAAAIAAABwaGFzZV8zICAgICAgICAgICAgICAgICAgICAg
AzEWAAAAAAAAAAAAAAAAAAAAAAAAgFZAAAAAAAAAAAACAAAAcGhhc2VfNCAgICAgICAgICAgICAgICAg
ICAgIAMyFgAAAAAAAAAAAAAAAAAAAAAAAAAAAAAAAAAAAAAAAgAAAHBoYXNlXzUgICAgICAgICAgICAg
ICAgICAgICADMxYAAAAAAAAAAAAAAAAAAAAAAACAVkAAAAAAAAAAAAIAAABwaGFzZV9hY3EgICAgICAg
ICAgICAgICAgICAgGUsLAAAAAAAAAAAAAAAAAExGMSAgICAgICAgICAgICAAAAAAWF9QUk9CRV9NQVAg
ICAgICAgICAgICAgICAgIBlMCwAAAAAAAAAAAAAAAABIRjEgICAgICAgICAgICAgAAAAAElSUl9QUk9C
RV9NQVAgICAgICAgICAgICAgICAZFBAAAAAAAAAAAAAAAAAAU3F1YXJlICAgICAgICAgIAAAAABwdWxz
ZV9pbl9maWxlICAgICAgICAgICAgICAgAwErAAAAAAAAAAAAAAAAADAgZGF5cyAwMDoyMDoyMCAAAAAA
am9iLnRvdGFsX3RpbWUgICAgICAgICAgICAgIAMCKwAAAAAAAAAAAAAAAAAwIGRheXMgMDA6MjA6MjAg
AAAAAHRvdGFsX3RpbWUgICAgICAgICAgICAgICAgICADAysAAAAAAAAAAAAAAAAAb2ZmICAgICAgICAg
ICAgIAAAAABqb2IuYWxsb3cgZW1haWwgICAgICAgICAgICAgAwQrAAAAAAAAAAAAAAAAAG9mZiAgICAg
ICAgICAgICAAAAAAYWxsb3cgZW1haWwgICAgICAgICAgICAgICAgIAMFKwAAAAAAAAAAAAAAAABMaWRk
bGVfU1xkYXRhXG4xAAAAAGpvYi5mb2xkZXIgICAgICAgICAgICAgICAgICADBisAAAAAAAAAAAAAAAAA
TGlkZGxlX1NcZGF0YVxuMQAAAABmb2xkZXIgICAgICAgICAgICAgICAgICAgICAgAwcrAAAAAAAAAAAA
AAAAAFNUTC1SUzAxMS0xICAgICAAAAAAc2FtcGxlLnNhbXBsZSBpZCAgICAgICAgICAgIAMIKwAAAAAA
AAAAAAAAAABTVEwtUlMwMTEtMSAgICAgAAAAAHNhbXBsZSBpZCAgICAgICAgICAgICAgICAgICADCSsA
AAAAAAAAAAAAAAAAQ3kzU2lDbCBjaGVjayAgIAAAAABzYW1wbGUuY29tbWVudCAgICAgICAgICAgICAg
AworAAAAAAAAAAAAAAAAAEN5M1NpQ2wgY2hlY2sgICAAAAAAY29tbWVudCAgICAgICAgICAgICAgICAg
ICAgIAMLKwAAAAAAAAAAAAAAAAAyOC1OT1YtMjAyMyAxNDoxAAAAAHNhbXBsZS5sYXN0IHNoaW1tZWQg
ICAgICAgICADDCsAAAAAAAAAAAAAAAAAMjgtTk9WLTIwMjMgMTQ6MQAAAABsYXN0IHNoaW1tZWQgICAg
ICAgICAgICAgICAgAw0rAAAAAAAAAAAAAAAAAHNpbmdsZSAgICAgICAgICAAAAAAc2FtcGxlLmxhc3Qg
c2hpbW1lZCBpZGxlciBtbwMOKwAAAAAAAAAAAAAAAABzaW5nbGUgICAgICAgICAgAAAAAGxhc3Qgc2hp
bW1lZCBpZGxlciBtb2RlICAgICADDysAAAAAAAAAAAAAAAAAU3lzdGVtICAgICAgICAgIAAAAABzYW1w
bGUubG9hZCBzaGltcyAgICAgICAgICAgAxArAAAAAAAAAAAAAAAAAFN5c3RlbSAgICAgICAgICAAAAAA
bG9hZCBzaGltcyAgICAgICAgICAgICAgICAgIAMRKwAAACEcAAAAAAAAAAB7FK5H4XoXQAAAAAAAAAAA
AgAAAHNhbXBsZS5wcm90b25fOTAgICAgICAgICAgICADEisAAAAhHAAAAAAAAAAAexSuR+F6F0AAAAAA
AAAAAAIAAABwcm90b25fOTAgICAgICAgICAgICAgICAgICAgAxMrAAAAASMAAAAAAAAAAAAAAAAAABBA
AAAAAAAAAAACAAAAc2FtcGxlLnByb3Rvbl9hdG4gICAgICAgICAgIAMUKwAAAAEjAAAAAAAAAAAAAAAA
AAAQQAAAAAAAAAAAAgAAAHByb3Rvbl9hdG4gICAgICAgICAgICAgICAgICADFSsAAAAAAAAAAAAAAAAA
U1RMLVJTMDExLTFfMjlTaQAAAABleHAuZmlsZW5hbWUgICAgICAgICAgICAgICAgAxYrAAAAAAAAAAAA
AAAAAFNUTC1SUzAxMS0xXzI5U2kAAAAAZmlsZW5hbWUgICAgICAgICAgICAgICAgICAgIAMXKwAAAAAA
AAAAAAAAAABTVEwtUlMwMTEtMV8yOVNpAAAAAGV4cC5TaTI5X0RlcHQuZmlsZW5hbWUgICAgICADGCsA
AAAAAAAAAAAAAAAAU1RMLVJTMDExLTFfMjlTaQAAAABTaTI5X0RlcHQuZmlsZW5hbWUgICAgICAgICAg
GQcFAAAAAAAAAAAAAAAAAEZBTFNFICAgICAgICAgICAAAAAARENfQkFMQU5DRUQgICAgICAgICAgICAg
ICAgIAMDLAAAAAAAAAAAAAAAAAAcgOQSex8FQAAAAAAAAAAAAgAAAHhfc2NhbGUgICAgICAgICAgICAg
ICAgICAgICADASwAAAAAAAAAAAAAAAAAVFJVRSAgICAgICAgICAgIAAAAABub3JtYWxpemVkICAgICAg
ICAgICAgICAgICAgAwAsAAAAAAAAAAAAAAAAAFRSVUUgICAgICAgICAgICAAAAAAZmZ0X2NsaXBwZWQg
ICAgICAgICAgICAgICAgIAMBKwAAAAEGAAAAAAAAAACjsKH9GcpNQAAAAAAAAAAAAgAAAG1hY2hpbmVw
aGFzZV94X3AwICAgICAgICAgICADASsAAAABBgAAAAAAAAAAwZtHqKJ2e0AAAAAAAAAAAAIAAABtYWNo
aW5lcGhhc2VfeF9wMSAgICAgICAgICAgAwErAAAAARgAAAAAAAAAAAAAAAAAAAAAAAAAAAAAAAABAAAA
bWFjaGluZXBoYXNlX3hfcHAgICAgICAgICAgIAMAKQAAAAEBAAAAAAAAAABve2jJfZdmvgAAAAAAAAAA
AgAAAEJhc2VsZXZlbCB2YWx1ZSAgICAgICAgICAgICADASkAAAABAQAAAAAAAAAA3xnNn1VoGD8AAAAA
AAAAAAIAAABCYXNlbGV2ZWwgbm9pc2UgdmFsdWUgICAgICAgAwAnAAAAAQEAAAAAAAAAAAFr64zFjuY+
AAAAAAAAAAACAAAAQmFzZWxldmVsIHBvc2l0aXZlIHRocmVzaCAgIAMBJwAAAAEBAAAAAAAAAAD2O36I
9LvmvgAAAAAAAAAAAgAAAEJhc2VsZXZlbCBuZWdhdGl2ZSB0aHJlc2ggICADACoAAAABAQAAAAAAAAAA
keZCVytAI78AAAAAAAAAAAIAAABNaW5pbXVtIGRlcGVuZGVudCB2YWx1ZSAgICAgAwEqAAAAAQEAAAAA
AAAAANpxhdVKTSw/AAAAAAAAAAACAAAATWF4aW11bSBkZXBlbmRlbnQgdmFsdWUgICAgIAAAAAAAAAAA
AAAAAAAAAAAAAAAAAAAAAAAAAAAAAAAAAAAAAAAAAAAAAAAAAAAAAAAAAAAAAAAAAAAAAAAAAAAAAAAA
AAAAAAAAAAAAAAAAAAAAAAAAAAAAAAAAAAAAAAAAAAAAAAAAAAAAAAAAAAAAAAAAAAAAAAAAAAAAAAAA
AAAAAAAAAAAAAAAAAAAAAAAAAAAAAAAAAAAAAAAAAAAAAAAAAAAAAAAAAAAAAAAAAAAAAAAAAAAAAAAA
AAAAAAAAAAAAAAAAAAAAAAAAAAAAAAAAAAAAAAAAAAAAAAAAAAAAAAAAAAAAAAAAAAAAAAAAAAAAAAAA
AAAAAAAAAAAAAAAAAAAAAAAAAAAAAAAAAAAAAAAAAAAAAAAAAAAAAAAAAAAAAAAAAAAAAAAAAAAAAAAA
AAAAAAAAAAAAAAAAAAAAAAAAAAAAAAAAAAAAAAAAAAAAAAAAAAAAAAAAAAAAAAAAAAAAAAAAAAAAAAAA
AAAAAAAAAAAAAAAAAAAAAAAAAAAAAAAAAAAAAAAAAAAAAAAAAAAAAAAAAAAAAAAAAAAAAAAAAAAAAAAA
AAAAAAAAAAAAAAAAAAAAAAAAAAAAAAAAAAAAAAAAAAAAAAAAAAAAAAAAAAAAAAAAAAAAAAAAAAAAAAAA
AAAAAAAAAAAAAAAAAAAAAAAAAAAAAAAAAAAAAAAAAAAAAAAAAAAAAAAAAAAAAAAAAAAAAAAAAAAAAAAA
AAAAAAAAAAAAAAAAAAAAAAAAAAAAAAAAAAAAAAAAAAAAAAAAAAAAAAAAAAAAAAAAAAAAAAAAAAAAAAAA
AAAAAAAAAAAAAAAAAAAAAAAAAAAAAAAAAAAAAAAAAAAAAAAAAAAAAAAAAAAAAAAAAAAAAAAAAAAAAAAA
AAAAAAAAAAAAAAAAAAAAAAAAAAAAAAAAAAAAAAAAAAAAAAAAAAAAAAAAAAAAAAAAAAAAAAAAAAAAAAAA
AAAAAAAAAAAAAAAAAAAAAAAAAAAAAAAAAAAAAAAAAAAAAAAAAAAAAAAAAAAAAAAAAAAAAAAAAAAAAAAA
AAAAAAAAAAAAAAAAAAAAAAAAAAAAAAAAAAAAAAAAAAAAAAAAAAAAAAAAAAAAAAAAAAAAAAAAAAAAAAAA
AAAAAAAAAAAAAAAAAAAAAAAAAAAAAAAAAAAAAAAAAAAAAAAAAAAAAAAAAAAAAAAAAAAAAAAAAAAAAAAA
AAAAAAAAAAAAAAAAAAAAAAAAAAAAAAAAAAAAAAAAAAAAAAAAAAAAAAAAAAAAAAAAAAAAAAAAAAAAAAAA
AAAAAAAAAAAAAAAAAAAAAAAAAAAAAAAAAAAAAAAAAAAAAAAAAAAAAAAAAAAAAAAAAAAAAAAAAAAAAAAA
AAAAAAAAAAAAAAAAAAAAAAAAAAAAAAAAAAAAAAAAAAAAAAAAAAAAAAAAAAAAAAAAAAAAAAAAAAAAAAAA
AAAAAAAAAAAAAAAAAAAAAAAAAAAAAAAAAAAAAAAAAAAAAAAAAAAAAAAAAAAAAAAAAAAAAAAAAAAAAAAA
AAAAAAAAAAAAAAAAAAAAAAAAAAAAAAAAAAAAAAAAAAAAAAAAAAAAAAAAAAAAAAAAAAAAAAAAAAAAAAAA
AAAAAAAAAAAAAAAAAAAAAAAAAAAAAAAAAAAAAAAAAAAAAAAAAAAAAAAAAAAAAAAAAAAAAAAAAAAAAAAA
AAAAAAAAAAAAAAAAAAAAAAAAAAAAAAAAAAAAAAAAAAAAAAAAAAAAAAAAAAAAAAAAAAAAAAAAAAAAAAAA
AAAAAAAAAAAAAAAAAAAAAAAAAAAAAAAAAAAAAAAAAAAAAAAAAAAAAAAAAAAAAAAAAAAAAAAAAAAAAAAA
AAAAAAAAAAAAAAAAAAAAAAAAAAAAAAAAAAAAAAAAAAAAAAAAAAAAAAAAAAAAAAAAAAAAAAAAAAAAAAAA
AAAAAAAAAAAAAAAAAAAAAAAAAAAAAAAAAAAAAAAAAAAAAAAAAAAAAAAAAAAAAAAAAAAAAAAAAAAAAAAA
AAAAAAAAAAAAAAAAAAAAAAAAAAAAAAAAAAAAAAAAAAAAAAAAAAAAAAAAAAAAAAAAAAAAAAAAAAAAAAAA
AAAAAAAAAAAAAAAAAAAAAAAAAAAAAAAAAAAAAAAAAAAAAAAAAAAAAAAAAAAAAAAAAAAAAAAAAAAAAAAA
AAAAAAAAAAAAAAAAAAAAAAAAAAAAAAAAAAAAAAAAAAAAAAAAAAAAAAAAAAAAAAAAAAAAAAAAAAAAAAAA
AAAAAAAAAAAAAAAAAAAAAAAAAAAAAAAAAAAAAAAAAAAAAAAAAAAAAAAAAAAAAAAAAAAAAAAAAAAAAAAA
AAAAAAAAAAAAAAAAAAAAAAAAAAAAAAAAAAAAAAAAAAAAAAAAAAAAAAAAAAAAAAAAAAAAAAAAAAAAAAAA
AAAAAAAAAAAAAAAAAAAAAAAAAAAAAAAAAAAAAAAAAAAAAAAAAAAAAAAAAAAAAAAAAAAAAAAAAAAAAAAA
AAAAAAAAAAAAAAAAAAAAAAAAAAAAAAAAAAAAAAAAAAAAAAAAAAAAAAAAAAAAAAAAAAAAAAAAAAAAAAAA
AAAAAAAAAAAAAAAAAAAAAAAAAAAAAAAAAAAAAAAAAAAAAAAAAAAAAAAAAAAAAAAAAAAAAAAAAAAAAAAA
AAAAAAAAAAAAAAAAAAAAAAAAAAAAAAAAAAAAAAAAAAAAAAAAAAAAAAAAAAAAAAAAAAAAAAAAAAAAAAAA
AAAAAAAAAAAAAAAAAAAAAAAAAAAAAAAAAAAAAAAAAAAAAAAAAAAAAAAAAAAAAAAAAAAAAAAAAAAAAAAA
AAAAAAAAAAAAAAAAAAAAAAAAAAAAAAAAAAAAAAAAAAAAAAAAAAAAAAAAAAAAAAAAAAAAAAAAAAAAAAAA
AAAAAAAAAAAAAAAAAAAAAAAAAAAAAAAAAAAAAAAAAAAAAAAAAAAAAAAAAAAAAAAAAAAAAAAAAAAAAAAA
AAAAAAAAAAAAAAAAAAAAAAAAAAAAAAAAAAAAAAAAAAAAAAAAAAAAAAAAAAAAAAAAAAAAAAAAAAAAAAAA
AAAAAAAAAAAAAAAAAAAAAAAAAAAAAAAAAAAAAAAAAAAAAAAAAAAAAAAAAAAAAAAAAAAAAAAAAAAAAAAA
AAAAAAAAAAAAAAAAAAAAAAAAAAAAAAAAAAAAAAAAAAAAAAAAAAAAAAAAAAAAAAAAAAAAAAAAAAAAAAAA
AAAAAAAAAAAAAAAAAAAAAAAAAAAAAAAAAAAAAAAAAAAAAAAAAAAAAAAAAAAAAAAAAAAAAAAAAAAAAAAA
AAAAAAAAAAAAAAAAAAAAAAAAAAAAAAAAAAAAAAAAAAAAAAAAAAAAAAAAAAAAAAAAAAAAAAAAAAAAAAAA
AAAAAAAAAAAAAAAAAAAAAAAAAAAAAAAAAAAAAAAAAAAAAAAAAAAAAAAAAAAAAAAAAAAAAAAAAAAAAAAA
AAAAAAAAAAAAAAAAAAAAAAAAAAAAAAAAAAAAAAAAAAAAAAAAAAAAAAAAAAAAAAAAAAAAAAAAAAAAAAAA
AAAAAAAAAAAAAAAAAAAAAAAAAAAAAAAAAAAAAAAAAAAAAAAAAAAAAAAAAAAAAAAAAAAAAAAAAAAAAAAA
AAAAAAAAAAAAAAAAAAAAAAAAAAAAAAAAAAAAAAAAAAAAAAAAAAAAAAAAAAAAAAAAAAAAAAAAAAAAAAAA
AAAAAAAAAAAAAAAAAAAAAAAAAAAAAAAAAAAAAAAAAAAAAAAAAAAAAAAAAAAAAAAAAAAAAAAAAAAAAAAA
AAAAAAAAAAAAAAAAAAAAAAAAAAAAAAAAAAAAAAAAAAAAAAAAAAAAAAAAAAAAAAAAAAAAAAAAAAAAAAAA
AAAAAAAAAAAAAAAAAAAAAAAAAAAAAAAAAAAAAAAAAAAAAAAAAAAAAAAAAAAAAAAAAAAAAAAAAAAAAAAA
AAAAAAAAAAAAAAAAAAAAAAAAAAAAAAAAAAAAAAAAAAAAAAAAAAAAAAAAAAAAAAAAAAAAAAAAAAAAAAAA
AAAAAAAAAAAAAAAAAAAAAAAAAAAAAAAAAAAAAAAAAAAAAAAAAAAAAAAAAAAAAAAAAAAAAAAAAAAAAAAA
AAAAAAAAAAAAAAAAAAAAAAAAAAAAAAAAAAAAAAAAAAAAAAAAAAAAAAAAAAAAAAAAAAAAAAAAAAAAAAAA
AAAAAAAAAAAAAAAAAAAAAAAAAAAAAAAAAAAAAAAAAAAAAAAAAAAAAAAAAAAAAAAAAAAAAAAAAAAAAAAA
AAAAAAAAAAAAAAAAAAAAAAAAAAAAAAAAAAAAAAAAAAAAAAAAAAAAAAAAAAAAAAAAAAAAAAAAAAAAAAAA
AAAAAAAAAAAAAAAAAAAAAAAAAAAAAAAAAAAAAAAAAAAAAAAAAAAAAAAAAAAAAAAAAAAAAAAAAAAAAAAA
AAAAAAAAAAAAAAAAAAAAAAAAAAAAAAAAAAAAAAAAAAAAAAAAAAAAAAAAAAAAAAAAAAAAAAAAAAAAAAAA
AAAAAAAAAAAAAAAAAAAAAAAAAAAAAAAAAAAAAAAAAAAAAAAAAAAAAAAAAAAAAAAAAAAAAAAAAAAAAAAA
AAAAAAAAAAAAAAAAAAAAAAAAAAAAAAAAAAAAAAAAAAAAAAAAAAAAAAAAAAAAAAAAAAAAAAAAAAAAAAAA
AAAAAAAAAAAAAAAAAAAAAAAAAAAAAAAAAAAAAAAAAAAAAAAAAAAAAAAAAAAAAAAAAAAAAAAAAAAAAAAA
AAAAAAAAAAAAAAAAAAAAAAAAAAAAAAAAAAAAAAAAAAAAAAAAAAAAAAAAAAAAAAAAAAAAAAAAAAAAAAAA
AAAAAAAAAAAAAAAAAAAAAAAAAAAAAAAAAAAAAAAAAAAAAAAAAAAAAAAAAAAAAAAAAAAAAAAAAAAAAAAA
AAAAAAAAAAAAAAAAAAAAAAAAAAAAAAAAAAAAAAAAAAAAAAAAAAAAAAAAAAAAAAAAAAAAAAAAAAAAAAAA
AAAAAAAAAAAAAAAAAAAAAAAAAAAAAAAAAAAAAAAAAAAAAAAAAAAAAAAAAAAAAAAAAAAAAAAAAAAAAAAA
AAAAAAAAAAAAAAAAAAAAAAAAAAA=
##XUNITS=	HZ
##YUNITS=	ARBITRARY UNITS
##FIRSTX=	19979.90565342859918
##LASTX=	-19979.715110018223641
##DELTAX=	-0.19054341037530553304
##XFACTOR=	1
##YFACTOR=	4.3926399946712864318e-07
##FIRSTY=	8.1672133092069998384e-06
##MINY=	-0.0001468708942411467433
##MAXY=	0.00021592654229607433081
##NPOINTS=	209715
##XYDATA=	(X++(Y..Y))
19980A8O2On6m1k9l9k6j0j4jM1Q9P0j0l9JJ5Mj1l8l5K1M6K3Njrlj1k7%J7mJ4M3Om6l9j4LQ
19972a1j4m7l2K8P3N1k3n8lM8M4J4m5o4lK4RL9L1l9l0%m5o3JL6OjL8L6k1l5LPjK0J1k6k7j4
19964h3OL9L5J3L1M0Jl7l1J5M2Qm0l8nM%j7k4J8O5L0k0k2m3m2K8M5J1L2L4k4m0j5j9j4K1K3
19957B7mJ2L3j1m4LJ5o3q1K1P8J9l8m7k3K3M2K5K6L0PMJ2j2k3NRLK6K3j4k3k7m0m0l6OP8M5
19950D6n4l8L1L0K8K2m9o8M1J13N0k2l0l3j7K2J1k8k9l1l1J7M7J3k6l3j6j1n2n8K5O4Mk2K1
19943f3L4lm4m2K8J10J03J2n1n7l4nOj1k0j5j5k2j7PJ8NRK1K8M3M6K2KpnK2L1k0q6q7k2J6
19936f3j7l5OL7L5K0LPJ1lmj0n3l8N4P2Jk8%j5o7l9N4O8K2M9N5l9p5j2K6K9K9MrJ7L0qn6l8
19928B0J2Ql0l0kJ5PlJK8O0N5%l7lN1K0o4p4j6K2L4J9k0k1Nql2l2k6JK7kl7j5ml7mO8L9l2
19920c7oM3K2j2j6k1l2pO5P3j5o0l0k0%O8O4k5m8pj1j9%k0n9l8K2O0O0J6k6qK4kl6j2Kk9k0
19913i7L7L6j3k8j3lK5O4M7k6n3j4K9M2L6J3LJ2K7M3L2j3m4l8m2o9p7l6OK5N0N1j2o8k5P7
19906a6J02K8j9J3Rn8p8l5RL2J3l5m4QM7M2J3l0n0m3l4J8Q7M4n7n5OJ7K3M2L7%l8k3L8N8L7
19899A08J7k5n8k2K2Nl6m2PN9M3rl7m7m9j2M7M3OK3M3jk3j0j5%K6Mqk3p7o6NL1N3O5Qk9OJ3
19891D5lj3l2k9PJ4jJ0L0J1l9m1OK6J1jj7j3K7J9l4j7M5K9l9n3k8nJ2J9L0L7Rl3m5j9J4M1
19884b0P1Q2K6m3m0j1r%J4Jk4m7k4K7K4k5l8k8lL7K7m5p9l5Lj4lP9J13N4j1l3j5Kl8o7MN6
19877c2%l9kL6L8J9QJ3jj8mNMRR%pj6JL0Rk9k3mML2N2K8PMKj6n7n8kK2J8J6j6k8PJ9J3Kk7
19868B8k5J7K4j3m0m3j7PPK0N7N2QkQrk3k8k9pkm0m1K3N3K1j0j2K4P9O7k3o0k7k1k5Jj0m4
19861e5l2j4KN0M7k3k3K0J0K5O9J6m9oM1Rk1j7oK4M2Km3l3j8k2mK2J9K1M4K7m8q5m2okM9Q6
19854G6J8m9rJ7k6l0J1L9L2j3n3l5jJ3L5N3L9pn3m5j4k0qK3J4Lrl9l1rj2JJ2KPnj3J8J8mK1
19846c3L3kl6m8kP8M8m4k5K6j6k7K7J5k5KK9on6m7J0M4L6K2K1Qmmj2j3J1K7J0ql7n5k0K5K2
19838b6ol1l6j4J9L2K0J0Kj1rK2N1M8J8jkk1m3k2J6J8j3l5l9l0OL3pm6QO3L4K4L3nk2ll4o9
19831f8k7K9M1M8M7Kl6j5Ok1m5m3j3L5M6Rj0j3k8j6J5J1j2J0N3L2l6k5M2N2kk2J6L7jk3lk
19823G0j7j8l7n2k1K7P0Q4J0n8l2kk3l4k9KL2j2n2MM1J2J7M4N5M2rm9n1p3r4l8J6K0L0L9K1
19816f5J6L5K8k4p1n7RO3N1Nj3j5k8k2J1L2K2MjJ0L0L6Lk8oL3K4j5k7J0N9N1k7p4l8PK1L7
19809H6M4Pl4j9Ml9r4o4K1P0O5K3l6m0ONk9oM9J5p5p5LL6K2M8Q6M8m7q2m8m3m7J1P1M2pLM1
19802B1L6k8o0nK7k6l4J2jl8oM7N0J4j1rj6k8j8rj9MN1N5Mn0m6ML4K3k6m9QN3J2mM0M2Mqk
19794D8MLqmnk2k0pJK4N0M5K0j4l3j1J3j3n6l5L3N4Om6n8m2j1K4M2K2mj1nL%oJ3J7k6n0k3
19786h8pj5J1N5M2j4j7J3lk1J4J9k9l2MJ9L6L6k6o2jM2Qk6j8j9k3mJ4J4L0M0K0lk8l8J2N3
19779HK1rRK5J4j2l7l9j6OJ1Q%jJ1jm0l6J0K2QJ8Nl6j6L6L0qj3jj0j3NLk8k1J8J6m%k1o1l0
19771a69M3O1L3J1j0l1l9l3l1l1j1K1L1L2L7K6J7L3J3k8l0kK9M7J2l3rK6Rk5l6qL9N8L8Qp
19764I1OK5Lm5n5l0k9m6l3Kjj2L7P5K8j6lLj3mL2L3k2n4k8j8l4kM9L0k0jO0Q8O7Pm5k9pl8
19756E1l3J4Mj1J4Pl5l8j0K4K8pk5MJ5j0qJ9J2nJ1J5k7m2j1%MK4Qk0rjkL6O1K0l0k9oJ9M0
19748G1J7n2o9j4K1J8Qk4l2K1L7rk8nrj5J2L3K9Rl8n4K5P8J9oM3K1n3o0k5kj3n2n6ML1MK0
19741i5P0M1k7l6qJ3K0J3K2L9nn7k7J1k7l5L0L2k2kM4L1J0KJJ8J1k4l1j0J7N3L8m8p6MM4j
19734C3j0J3k2m0K1O4M1Rk9o1l7k%nj8m6n0JN2J8l6KM1K4L8L4k9j8L5J0l0j3j2l7l3J7P4Q3
19726H2N1J4j9n5o5k5L0M7J4%Mj6mN9N6k0n6m9m5k4LPJ4M1M5K7J2j7o0o0j3L4L6j8l5J9L2
19719D6k8k9J9K1j5j9%Ojj1j0mJ5L8K2j7j2OJK1M5J0n7p7k5L6Lm5J9P9K7j4Nrk6J5M4K3J2
19712A14K1lk4j3nj3k2l0k8l5l6j0%k7l4nK4M7O0O8L2m4o5l3k3j3M7Q4L3l5j3K7J1J4J9m0
19705E0o8l2%L0M4Nj6J2Rj3pj5m7l6j1MM7M9k5n3OL0L0L7Ll4jM6P3P3J1n2m7m6m7K2N7Oj8
19698G6j4l4k3lm0n7j4PNL0N8O6M3J2J3J0j3k0j8j5Rj9r0n8M1M1pJ6N6L4k4n3l1NJ8K4J8k
19690D7rqk0j5lj8k5J2L9oo5m7k%%nl6j2N6L4k5J0M6J0lK5J8lj2j3J9N2J9pJ2k8r1m7M2P4
19683A5O7L2k0m2j4J1oj2K4K3j3j4k1l8j1K2K6K0j0k6NJ8NK1J7l0n1l6k1pK4M9J9m9n8k8k0
19676a29mL1L5J7J7L1L0L4M4J2m6m3j4RN2L2n8n9J1J7j9j3K4M2j5q0o2lK0Kk1nK2OoK2Rm9
19668a07n2kK4K8M9L6j2j4K6L7K0PPnl1k3Jj6j3L6K8j6J5N5J0l1mJ5j8m7k5J8K6lk0QK8mj4
19661A7Jl6m0N8O7o2j10l2L8Q4R4K4l1rJ9J9J2mk7o0p1j9L4Qj2K4K7jO%l8j9M3N9L8K3j7o8
19654C9o0LJ8l2o4l2J4K9K0K6M1J7lM9Q3J3o7o9l3qJ7L2op0o5K1M7rk0RJ0K3L9Qj6OPj5JL6
19646C9J8l1k6J4K4J7nn6o8j5J6lj2J0L9K8l0n8l4rK5O2O1N1M0ol8k0j0j3J7M9L6om4m5rJ8
19639B6j1p0p4QN7J0k2L4P6J7o9o2J6N2J8j1J5P0L7p6j07l1K3M0M7J5l2m8m0J5Q9O9lj5j9
19632D4l5lK0j9k9JLqk7o4k2O8N4KK5K7n1q8k8L8K8j7j4%k2k2K1M0K3L0N0L7Lj6l4l6LL3J4
19625B9MK0Pk8l3k7l6m7j4L5L6pj9NJ0oqJ1K3J8J8L9M3Rk6m4n5l9lL9P6N3kPK4k3m3j2l1n0
19617d7LK4k4k6PllK2Nk6k3QM0L6J0LKJ3K1k9p4l9PJ3L2L6j4l2L0P3M4Pok0j3K5L6J1okJ4
19609A35K7on7m9oOKQJ5J9L3M3J0n6o9rJ0o2j00l6L1N3M9Lm4l0J4M7N9Mn7j2N3J7l3j0K7K6
19602E5J3j7n6m6jJPM4J9k4NM3K8kj3K4N0j3o1j7Rnpk8n9n0j0LjL0P0K6o7p2K3R1P6M0K6R
19594A43j8l0m3m8j6Nj3j7QL0K5j7l2J0K9K5L2j6o6j0L2k3l8rk3RN8J1l8pJ2qpOQQJ6J8Lm
19587ELj2j4L6N7Pm1l7j0noK7N4J5k1MK7Qj6k5j6J2L0K8J8Pj3l2k3j1k0l6n3l4M9Q1J2l8k0
19579cLPoJK6Nk9l0l3j3K4K2K3L2Lj7LJ0J4jo4r2l2M1O4M0j2l5j5qk5j9k6l8J0L5k0l0J3K4
19572a48J3j8k4O1R1qm5J1K8RJ4M7L8l2l4L6M2j3l9k4K6M6QmL7K5m1n4oJ2J4M6O1J4n1p7n2
19565Ik3j0L7P8K5l5j5Kj6j6lJlk1k6nJ5J9K9L3J6k7m9nK2l0n2KJ7kK0J8k0k8k6l0J4O6N3
19557C4J6nj5l2l5kK4K6N0M9pl4mjj3PQk1l5l8m4k6JJ5K7K2j5j8K7J6l8j0L7ROK2l1p5k6L1
19550i8L8L6N3N6ro7k8K8K0JLkrj8l9j8L9L6j4k5kK2M5M0J3rl0m2k0ol3l4K9O2K2m0n4j6K5
19542d5J4j2J0L2Ok4k7k1J1M9J1m7l5J9M5M5L2J2MKJMj1j7Lrk3L4M9n8j06l8k3o3k2N8N9K5
19535e6N0Q0K8k5j2j0k0PL4N2M3k4p0k3L3J8k8k8Kj0k0LJj1Mrm1l4KM2N1J5r%j2l7m1l4k8
19528a17k3k6OO4N9Rjj3m6j5M3N0K1JNL2L2j4p2j04o9J6N3J8K9R5P1l3m8pj7k9k3l9l4J6M6
19521f4K9L5P2M8k1k2Oj7n4n2l2k6l2MP6Q9M1j4o0o0j0J0jJ2J1j7k7l0j1L3K6k6j1O0N8k0
19514Cn3k9J3O1P4L5Kj2l2l6k8KN7N2Jj1k2n5k7L7O4M6lo6r9p2KO1M2o%L6M8L1Kk0k4j4J7
19506G7K7prJ8J0j1j6j4pj4j1J1j9n6J5Q0J4p1n3J2L9J4j9j1Lj3l0KJ3j3MN1M1J1K4Pl2k0
19499D7pm0n3rO3R8K5p0n0L9P3M7lm6p1p0j5N0L9lJ0K8J4nk7m0k1J1K3J0l4n7qM3K3mJJ7N1
19492G9P6L3m6q6n6rKj5j6rMK6L6K8j1m7k7J8K0JjJ6K0j7l7%L7J9rLK1ml7l3mK5J1l6l8J2
19484e1M2M6L4j7n1j9Nj5k2j3mORJ0K1Ml6n5k1N4N8m0o7J4K5k3LL1LJ7N8M6J2k8o8n0J8M1
19477b3L0J7k4l8lj0m6j1L5K8M0M6j4l0K7K7j9PN0K7Jkl5n8k5j8l8K0R1M9l1m0k2qPpk2nM
19469b3ojj7l9j4j9o2k6M3M6N6O1Kj1K1RJ0M0J1l4m0k2J0J6j2j4mj1RK5Kk0j5mk%RJ2QJ1P
19461A2j2rnj9k9k8jM7N1%l0j5NKj7j8OJ1rj9ML1J5j6qNKL0L4j2k9j8lK7J8k7k8j6m0m0qK5
19453a31M6L5jmJ4j4m7j7J6J3L2O5L5k1k1J5K4J2J5K7J4m1j20j22mQ3M1%L2M9K0j5l9m1k2
19447g2k7n1k1L5L4K6M8L4onNl4p0l3K4J9QM4N8K2k5n8n6j8K2N0M5J3J0K3J3%nj0mj1k7nK6
19439B1J6j5k0LK4J3j4j7%J6L6M0K2K4K5k4o3m2%L2K9PJl5o6j3K6j4m0m4n5jQ8O7j8l1pl6
19432f5k5N6M5m3n3j6pK4K8k6k1N0M5l1m2QK2K0M5K9k7k6kqj4k4l1KPl4pN4L0rQK7M3N9J4
19425A05l3jL0Rj0qj1rkj4k1k4m2l4nj5QO9M2l0l1j0j1j6j6J4M2Qj0J5J7Oro0o6J0K4j9J7
19417i1O5K9J4M2%o2l9J8K6kk6QN2J9l3j7J7K2Rj5l3j8mjLpm4o9l8K1L1k1o3l9K8O8N6L3J2
19410d9oJ0J6k8m7kJ9pJ2P0O0Nj3kkk1n2m9jK8K7K0J9K4%m0k7J4J9J4K8K0j7l3nK5J9rj8J4
19402C5M7L4KjLl1n8k3K8K7J6M5N7qp0m7j5l3m2k1LRj8k8%Pj5lK0Qj2j0k8o4k3P6Q9L7K2J6
19395C1k0k7J0K3j2l6j3Qk2n6k5M8Q8P3K4l6n8j9J4pk5kLk4l6j4J3J0LK8N0M7L6Lm2m0J1L2
19387D1NML6L1nn4j13j01JO8L7qML2%n1m4qL2O9N7J7J1Lk7qM2K8l7p1n8k0L2N5J8k9j2M5O3
19380H5M0M3M8%q3j08l2L7J1l9k1J5J2J6N5O1K1mk3m2j3K4kk1J2K1LQ%j0K2J2o8q5k4OjJ6
19373hL4J1l0l6k7j0K9M4J7omKJj3k3k4j2M3O9Lk7L6M7j4l8m0n8m8K2P1K7l5k0jj3MJ8LK7
19365B1N0mk8J7J0k9lJ4m1n8j3J8K5L1K2mj1j2k3j1J5jk2PL0Nk0l0l7RO6K7l7k0M3O4J9n3
19358C6p9l7J5M2N4M2J5J5J3k0k6RK3Kk3l1k0jJ5L2M6N4K6n4q4lO6L3l6n3l3l8m3j0L4N5L8
19351G4j8n7m2jL2M4L6%m3m3oK4K5Ol0l0RJ7k6l9j5j6LP0N9j7j1J9k0k8J4K6K2L5L3Km2n7
19344Ik0K6K0l9n7lM3M8M3K8K2Pn0p7l4lmJ0Pk6m3nO2O2jk3KLqJ7N3L0k0j1K9Nl6kJ9l3n2
19336bjK1j1k3KJ7K2M0M8Om6n5l4l7l0K1M1j2n0j6K0J9K7M3Qm5m3k3j0L4O0K4j5k0mOj0J0
19329a8N4K7m7o9l9kK4M2M7K7Oj1l7l9qJ9K6K2J1NMOjk4l6k4k2j8K5O1O3K6j5kK6pk5Pj4n7
19321A3l0j1l0kN3O7M9jm5j5L8K1m6p3rP4P2j3p8o6j9MjJ3K7Kj5J4J8k5j5M1K2l4l2k8l3j5
19314a08pK1P1M8k7m2kJ5JlJ8M9N0j4p0l6L3N6N1K2l2o2m3j8nRKl8m0OJ0k3NN7M3pl5j4M5
19306a4O4Oo4p2j7M9P2L7k1n0m4l1l0KM8L3j4nK8Nk0QL8L7Ql4l9j1j2k2K0M4kl3j3J8N5N7
19299H1rn8l2LPpj1RL1L9L0j2n0l4j5j0qk6k5K0N1O1M7l0p7l9rj6jK0J6pj6PL9M1K1OPLLp
19291D3m4n6RO7K2p2q6qN9N1Pj5PL1K3%k2m1l4j4qlJ8L2K3J2J2JOL8J8n4o9k4NJ3%l0j4K8
19283f9K7J1RMkj1j5J2M3N3M5nm2j9j6l8jL4kj3J2kk3k5j8L1O9Mo2m4%K7M2L2qm6l9J1L2q
19276a0m6k5J8NJN7N5LJ1%o7o1J6N1L6J9K9K2l2o9o6n8k0L3M6M6O2M1k6o5n3j1L6M7K2RJ7
19269G3Oj9m7p0n0K3P2N6J8j9m4m5k2J3M7N9N1M1On7o4nJ8j5k7nJ5K6Jm3l6J8J8j3J1K2rR
19262A3K4k7j6M9K7k1nk5p6o6k6%K8M7L0PJ1J9mk1NL8N2M5K3jj9l2l2l2o5q7l8K8L4J2K0K8
19254e3jk2OL3Mj2J7K5jML0K3ok5j4J5K3J8Om7r1l4M1J6j4L6N6j0m5rK3L4K7k0l8nJ6L3M0
19247G9l1q7l8NOK9Mm3J4P6K4j3J1j9o6m0J1L4N2N8K4omj1j9ok2n4j1M1J9J4L8J8j2k5l9j0
19240AK8j2n1k0Mj2MM4M6K2j5l9%M3nm0L2P6J2k4k0m2m1j7j6NM5N1L9K0k5m6n1n9j3K9Kj6
19232f1lNL3L2k0k4K6K2k6m2k3j4j6LK2jMO6O2k1m6j1j2j4L3O3L2j2k0k2k4oJ1kjJ3J9Ql0
19225Cn9j7M2M0Lk0rJ4J5J8L5J7j5KL5J2m1m0j5m1o0k6j5oM5M7lk4j5J5M1ll5K3N7J5nJ8J9
19218F7L%Lk3m9k3J1J1NJ8K3PoJ0K7Kk2LK4j0k0L0M6lj4J2qm1k1J1jk5k5MK7J4PK2j0k5K5
19210H6J4n9m4J1J5K0N1L5k6m0MJ3lNKk4k3j3QN7N4j4m2l0k2PK2%j0rk7m7m9rL6K9J9M2L6
19202G5k6n3nK1k8n2NL9K5jk6nJ6k6l2L5M3j4k3PK5M3L3j8k7Pjj8J6M3L3N1O3ko0l5Nj5n9
19195E9m4L%k5LM5M5K6J1RJ2j6l7%L7ko2o2k3j3lN4Q3J8m9m7j0J3j7n0jM2j6l9J9L9K0J3J9
19187E4M8O2J8m6o9l6jj9m8l8j5rk0j9K1O8P4M2jk5l5l2j3j0j7J0M5K3k0k2J6K8J7J5Lk6m3
19180b0m5l2j3j2mL9P5N5nm3j7K8K5LRK1J0k4m5j5Ml9n5NL0QJ8Pl5JO3L7k1m1l5J4O4M8J0
19173G3J0J5ol6n5m8j0M2L2k3k4K6K9J2K3J2j5rJ3J7OOLl2o1j4N6L8m9n9NJ6j5J2L3pk4%J5
19166GJ9J4Llj4pJ7j3n0k4J4L1M6K9oqJ1J7ol9l1kK7M8K1l8l5pl8o2k6J2L6L7j2l8K6P2L4
19158F2jrl6m3k7m7n1J3M5J1KJ0j1PO4P0K2l7n4mL3J8K7M8Jm5m2o5p7jO6N0J8J1j4m2l2K2
19151c8M8j0p7m5M2P3M0kj2QM3O6M8Ll6o6p9n5j4K9P2O1l1p1oK8j2l5m3k0M9M8j4lM7L7K5
19144I8K7k6q3p8n6j9M7N2KLK3j0n0n4j5K9Lm7j7Pl2j6O3R2N3j2p3p6j4N6J01Q6kp3m2Ok2
19137f9m4PO0N0mn0k1M3M7J1j1j8lJ1rj8RL8L7J7POj5j4K3L2lk2l2m7j9M6P5M6J5om3p3o2
19129cj0J7j3j8L3L6j5l4k2lQNj5j8K1N1K6J0J4j7m7l9l1j3J3MlL5P7N3l3q6o2j3L0N6L2%
19122B6pj2j6qj3k4J5M3Rj0kk1j1L3L6Rj0j6jQK6N3J3n6n7k0JPJ4M2M7J1j8m9o8l5kj6k2p
19114a08KJ3K7K9K6K9L2Ll1j3J9j0l4J0N2L5nl1k5J0K5nm0k1L6N2%k2Qj2n4l3j7m2k5K0K7
19107g3J6Ojlpljl2l9MK0J8N8N9ok1K7L1j4j2K2J2l9o9n4rNk3j6K9K7JK9N5L4J8Qk8o0n6l5
19100a22k8k1qqPM0L5pj6L3P4N2Pl3o0k5L1j4n5L0P8J3nJ3j6m0m0n4l3K0K7KJ9N7M2PJ6J6
19092C4k0k5oJ6L2om5LO0L9rl0l2pN1P6K8k6l9m7o3m7K6N7Oj6Rj8l4LJ2K5O5L8l6m4k0k5j4
19085b9L5N5M6L3j7o1m6k5k0KJ1J6K4Nl4m3j6LJ1M6O6Mk8M2N7k3n3j5J1J2k9p7n3J7M8L9J1
19078B5l4m8j8QK2L4L2K1lk7j4KkJ3L3Lj7j6n1o9k0M3P6O7J9l0k6J8L2Oj8l0l5l6l8j7K8L6
19071c1J1J5L0J8j8l1LL3Jm9m8j5K1O3O6J4j2lj5j0K9M1J9J0mj8j7k6m0j4J1l9q4k7N5N5M
19064bl4l5mL1L5Rk8l4KM2M3K8Mk0k1MK9L7K8Jl0k1K1J4l0j9Pj1k6m5q3n3ol8l5M6O5M6M8
19056c5%m9j5J1j2j9oJ8N9M8j0k7lJ2M2O6J4n7p4o9n2NL8K2K4K6%NL8L9Ml1m7l1nJ4J0j6%
19049f3M9K8l6m2kM1O5K5j5K5L0m4o8l5qK8K1m0l0M4K8k1K2R1O3J2nk4l0nJ4Kl5o2l4J0L1
19042C0M4K5k2m4l3pK2LqL7L7l8p2l2J3jl0qJ8j7l6KJ9NK9P2N0j2j3K6jo1k7N5L9l9n6j3L5
19034iM1K2Pl4p1k5K0J1K7L2j7k3N%J4K4j8l2K3O2N2L1lm1m6pM2J0o5k9M8j1o3K0P4L7J9r
19027A18p3o3J0J0l4j0M7L4j9l0OL1J8lk1l9k0K2K8K1K0J2J6K2ql9l8m0k5L2M8j0n9n3j5K8
19020g6M3L0K0K9K6nm0l0%LnjjPK5J4rj3JJ7J1k6m6k2K0L9L1J0J9L9K7j6m7n5n1j9M5O2J8
19013G4l1m4kO0L9l1l6j5l3l9j2QJ0j3j8Pj7l9L0O7Ml0j1LK3Lm6j2N3L7K2K5k0j7M4L4jJ0
19005H6nj4Rj2l2j1j4j3Rnk9l1k0K9O6K8rK2O3K7m4l7K0Lm1oK9k4n9j5J4qKL1K0PJk0j4ll2
18998c2l7j2l6l5N7Q7K7J1K0j7l7JM5N7L7kk5j6rk6m1l5nK9J8oJ9L5JnL3K9k7n6m1k4j3LJ9
18990iK6J8kj3l5o2pQ4Q4K3k7l6MPn3n0Ljk7k3j0K2P3R9Q1K5k8l8l8m6j9L3M8J4k5l3k5k9
18983Hk7OL9K2k6l9k6nM0Q2M6m6o9qL6L9K6Ll4n9m5k1k8l8nL0L3M0N6M2Mj5rk1l7LO4M8j1
18976I8l2m1n2k4K9L7Qk3k6KJ0l0m8j3OJ3M7O5L9Jk4j4Mk0m2j8OK1M3K8rLL3K1nk4k7plm2
18968a0p6m5nQM6P9K6k9k1qoMj4j8K7M8K6J0j3m2m5j4J1PK9O1K5l0k3j5qL7K7k0jK7K9N7O1
18960B02Jn5m9OM3K4j5n8q8n1J4J5mJ4J9KJJJ0N7O9Ml9l1l5k6Rkk9JJ5%M0O0j4n5k1kPK5L1
18953I6K8J1j9l0k8k6k4k0KL7N7M0j2o3m9j0rk5l1k1rl2l7N6J09K6m0j4QMj0m8m7K0N0L9M8
18946B7Qo3m2K1K7L7M6jj9J2Ll2m4m7l5J3M9K1pJ3J3kJ9K2k6l4MK8L7K0j1qJ2J1Kj7m3k5J4
18938CK2jk9l9pL0L5Nm0l7L1Q5Q7O1K3l3j00j08m2J1L1M9K1k2LJ7l5k9L5M0j2l8l3j3K4J5
18931A0k2j3J8jl6m1j3L7M9K2L2M6L9M9L4l8o7l5k0j9j4k1j1J5J7J7K3K0J2poJ8j6p2j2O4
18924E8%q1m1J5RK2O3M9k5n8m6m1j6K6K3J5L3K5K7O5K4n8p2o5n1qk3n5J1P0L5J5K6j0n3l2
18918a24J5L5L1K7J8PJJ9M0L6Oj1j1j7k2j2J1M2M3j0m6l2k3k6nK9K7j8k4nm1n9K7P2ko4k1
18911h7L8L2rj4Jj1oK7J2m5m1J9L8K0J4K1L3K2j5j1J7Jk1j6jL5N1km9m4l3k2LPk7n5l7K2N8
18903g5J4n0m0J3M0M5K7j5j7RMj6k3j8RJ9OL1N4Ml2OL0Kj6k3n0m0K7N2J2NK7J6j5l5l9j6%
18896f8mJ5K5j6m2kL6K2k6n0j4K5J4J6N4L6l2m4QM0L0L1L2pn0l1J3K5Oj0k5k9mM1M5Lk4l9
18888@p0n2J5K2k1k4j5j8JK0KqK1L2NJL4M6J6qKK1j0m8l7qmJ7N8N4j1n9l0NmKJ2j3l6l5j2
18881a37L7O0J5l6k3NlLL0J6j6MM3K9l1o7rP1P1L9L1K7K6mp2q1k0j0k8LJ5j7oJ8J2Qrm1qK8
18873b7j5l2QMm6m7LL3K2J9K0LKRmMJ0k1qM2K1l4l9rPJ3PkkKJ6M0M0nl7k9nJ1rm7m2nloK8
18864a10N9M0rl8k2lJK2N4O9M1k6m1K2L5k5n2k1MP%j5l3mN2M1j8k0J7J4k3k9nqj6RLm6n9n
18857a38N5L8j7qL7L2J4J5jk9l9PP0N4pj1qm5o4m5k3MK8J8kRJ8KLJ9krK7L0ORpl3j7k3n1k7
18849a11J8J8ql7l9PN4M9J9NJj2j8J8O5L8k1rQk1j0L2J9j0j0j2l2m5l5LK1j0k2K2L6j4l1J1
18842f3K2%LJ8J6J9L3J0l0k0nj5K3P0K5m6n1l2k7j4nmL4P3K3k2K4K2n7p0j4K5K2nj1jj8k0
18834f8nj4nM5O3K9j0mM5O2J1l4l3k6k5nNmK4L5m5r2j0N9K8J2K8K0j2m1m2j5kj6nL3N1M7L3
18827A17Jl9l9j1j0l0m7n9l1K4L5K7L4Pl1k7j1K3N4K6K2O1K3m1l5m1n3J0P3L4m2n8m0k2J7
18820g9M1J3nJ4Rj4oJ9J4j3rL3M6J9j8n5m4QRk3J1M0%j4Pm4q8j2N6M2M2K6k8k5J9J4%%jLk4
18812a7o9l2L9M0J4J1kl9m3J5P2O8L7km7n6k3j8j8K3K9k4k6J7K0rk5j1J2J7K2J5j6j6Plk0
18805e8k6l0qJ8J7J5K3J5MNK5N1N0K2jk5n6n4j7K5M2K3j8n5n8MN1Ok6JKnJ5J7K0M3J3o4q8
18798h2l8K7M7K0j2PM6L6KkoMK6j7q7p2pK8M4N6M0rl2j7pPM1J5n4n7j9j8k5JM2P1O9K2qJ0
18790I2k9j05p4Pmm4KQ5Q3qn1qj3m8J7P9K0k7nk3o0k1J9J5K2K3K0M6L6k1k3ONK0K7k7o9k6
18783f2M2N0L3K3j2n4m3oJ3J2LKJ1J3j2m5k6K4K6K0M8N5K7k8p0k8K9km2j6J6Nj1J2K6k1n5
18776d3n0l5JL2L1J7j6n7l4K7N6N4N6M0ol5l4n5n7J7P4M8J4qk9j8Mjk2l1jN2N4J4RJ4j5j4
18769E3K3K1MK6K5l5o8k9%lJ7K7lJJ1j8j3L1K4m1r0o7rKpK3L3PJ2K1ooL9N4Qj6klk5j6J8j
18761B2m1rM5K9mRK5J0l5o5l5orJ3M3J7j8k7j3PNmJ8K6j0l2lM4P8Q7P3K1n1o4l2l4l1j0j6
18753B3MO3O7Ol7m5m0l2j3j4m9l7L2K6l8j5L4jk3K1M6M9N7L1j1mK5J2k2l5l6k1L0M3j7o3n0
18746c4k9k2j1L0N3K3J4J8j5oK8k2p2m7k3k7k7j4K9N2J7ML9K3l6rR8J24K5p7r3m3RK1Qj3l7
18739d2n2m6QO5N4ll0k7j3J7M6L7J6K0K9J8nk7j6J5Oj6PK8J3%j8m4l0Mj3l5NO3P7L1m0o0r
18732C3L2K8Nk0j7Onl9l4%K5N3O0K0QJ7n5j13l9K2Kmjl1m2RO3M2jqj5k3J2M9L2j4j2L1K1n
18724I2L3K9n3p8l5KK9J7k4k8j3Jjm7o7jK8j6PP1N4K9N0Qp2o5j2J2K8M5L8J3RJ7J1k1n5n9
18717b4o0n9j5L7K5QK5K6J0%j7pM9Q1L5n8j11o0K7K7k0k4j6mK3L7K1j7j4O6P2j5j2M3Ll0k0
18710C2l2j5L5L8Qpk5k9J0J7l5o8l7J3N0M4Nj2mOJ7J9on3p2k6OJL6O6K1qK0L7J2roJ4K4Mk9
18702F2k0K3J0l6l5%L5M3j8o6j3M3K2k4m2k5J1Ml3m6l7j4MkK3P7O5J1J4K9k1l7L3N6pl5qk
18695D4j8l2l1nJ3PJ2K1ol8k0K0L3J8j8m0rJ4k6m2K3N5Kl8k7nJ6L0L5K6nl5l9k8OL8Oj5L8
18687b0N3%l9n4n7l5nK3K5nj8j2LN2Q1N1M9M9j4n3k0J2Pk4k4L5L8l7l9J6Mk4j8k2k5%K0Ok7
18680d8k3L3O6M5jl2qN2M0m7o8j2LoJ9L5KK6P8K9o0o0rK6Mn2l7K4L1ok4k2j6rlk7p2l8M6N5
18672f6K9K4j1m9k6J0K3K9L2L4L8J5m1n4MK6l2m5J2K7J0nj4K6M4j2k0M6R0Q2Qq4o7J5M7K8
18666A73l1q2n9%L2K8j5m1j1Nk3k6J1J2j0KK3Rj4l4l1QK6j6n0k3L4P2N3qk2J5K1KPj1l4JL0
18658B3nm7p0n3M6J03L0qL0Nl6j2ok6oK2Mm3o4j2L9J5j3J4M0L2K4L0M2K1l9o0j0M0L4j7o3
18651Do4l3NL5L9L8N9L7j2kK3j3k7K0K0k3k8j1qJJ2K3K0KJ0no7m5K3k5p6j7K5J5K2L5M5K9
18644H6j1j4j1m6m6pJ1OojK9K5k2k9RK5Lk1mM6M3k8m8K5Q2M1nP%l3k0nk6m7o9o0OK8KJ6K5
18636d4nnjl2k7K4K6j4OL8nl9j7j4MN7L6l2k3K6K0j6j8LL1N2L4j5l9m3m6k3J0L8N4L6J8J8
18629G3Jj2pj4k0j9k0j9k0l0qK5J5k8m1PN5L0l2m1J2K8j2oL3Pj6K1J7k4lL1k7p8rN0k2o6n
18621a74K3K1O3O8K0MJ1j9j7N3O4k7l7K5j0o2k3Oj6j4J5K5j1o5o3j0K2K0K9N8N0Rj1k4m1j2
18614e0L1K3KQJ1j6m5l4KJ7PPJ4J0J6K3j9o9o1k4jL2N0J7l2m3j6lJ3Q1J16M6k9j4K5J6l2o7
18607A2m2K0P1N9j2n6rL7qp2p4m4KL9L7K2Mj4KJ6j7mL5kk9K4L4j7m4n8m5J6L7J1L2O2N1L7
18600A13M1K4j5m1m4m3l0JPk8m5oK3%l7m7k8J9P0P9L7NK8L1k4l7lj6l4NL6K1J4j6p5p9j7J3
18593i8PK1L6J2k6l4j6%J2K1Lk5oL3L3N%J9J2r%K3K0J%J0Lj2jj0l2pJ2lJ5K7k6n2j3L8M8J4
18585E5j5KJ8kk4k1lQK2M3M1oo1n7oJ1k8m8J7P1M1J5K5j5n4k0ql2j0J2j6j1J7j5l9K7O7jn2
18577e2kL4Jk4rJ2Qk8m0kJ9nj0J0J9J7Pj7k6J8P4O5J0k2m0n1k5J2J5K8L5j4m6pK0RJ1J1J1
18570B6K8Nk9j1nl1j6K0J5L0P4K5o2j9O0J4o5n2PK4rl0j0OKklK1M7J7j0RK0POJ8Nl2m1j6q
18562C5j4LKrJok4lOk1j2K4K7ONK1J4nK%l1m0jL3L2Mk7k9J5M6ln6k9K3Ml1QM9Qm2k1J7J3p
18554a3l4m6J6Q9N5j0RK3rJ2O0K4o8q4j9nm3j6M2K2j7KL3J4l6n0k8rk2m0j4K1J0NN3P9J9o1
18546c6o2j3nj8oJ1K9M3J8oK5L8om6m1j0Prk9rQk3l9J2N3K7pK9Q9Q3J4l9n4o0m5ML4K1Ork2
18539d3J1N3K1m6n6j0J8Lj6j1j0j7J4M8J1k6kL0N6N7k0p1j6K1ol0n0k4O1P2J4mLj2j7k7l0
18532e1L4O8J1k0kj3jN1M3KPJ3j3l5m5o8q0n3j0L6O7N3L2M0M3L9Np4p4L2O7qm0j3j3j4K2L5
18524G3j0l8nK7J3oj0rOPj9j3Mk6j4M8L7j4rQk7n0NO6M9J7K7K2Qpn5p2l5l9m5RL9K3M3P6L5
18517A39m7o8k9k1l6k1JJ6L5Ol9J5P8L0j4J2Kk0K3J9n5o2kM1M6jm0j8jk3l4l5J0J06J05k6
18510I2q1j9J2K1L7mn8l6mj5jK2nk6PK7ok2kQj2j8LNqj0oJ7N1K7k4nL3Qk4j1J9Ql9l6J6J6
18502d3PM9N2pm2m6k6L0M9%m2j5L7M6J6j4l1j9K7N0J5k6l4k9j2J5K0j3l0j0J3K5M1N2L6rn0
18495H2n0k5noj3mlk6jN6L3m1m0J2M2N1L7nl1k9k9k9KJ6j1J7Q3L4m5j4jo1m6L1M1J9Pj6k9
18487Cj5Kpk8l0l8n8j5O7O0loJ6kj7jL5P1O2j0o0k1L4Om0j9K0K0J5J7rl4j3J7J2nNK2Oj2J
18479D8qn7o2j8j6l4rJ8J3jj1OK9J8Kj0j5K1N7K3k5k3rnPK2L4N2P3M7k3p1p2n4k7OM4N5Ol7
18472fqK6J4Jj5n5n1J0L6L9O5N5kk4QN4L9m2o6k4k4k1J7kl0PL7K7K9J6k7m9m1l6j5J7K7J8
18465DKk7m8l5j0J4N2P9P2M3lo2q2k2N5O6Pm8n6m0rK7J4NK3j3o2k0K6J6%l3o4l5L6P6M6qj2
18457b6K7N7M1pl3l8m9j6M4K0l7j7K7J2nNk0n1oO5R0O5kl7j2%j3j7j7JK6K0lk1l9l8m0l8L2
18450e0R1L5k5k1l2l8K1P0N0j8o6k6L8K4k4k7j3oPK2J6j9j9L3M6j9m7j9j3k2j9rOJ8K5K6J
18443ck9j8J8J7p%K1K2K2J1m3p9k7L4K8J2J1jkK3K8j0l7j8J3J9Oj7j8L3M4j9n6m2k9J0O2M4
18435B3plJ9j0l9k5nloML7R0J13M2q2r9NN1Mj8lJ3J2k4l4j6l3m0MK7K7M1Rm8m4OK7Jk0j2k6
18428d2l9J6N9L3J4ml3LM3pm2JK7J0KPJ6Rl4n8k5L3M3j4n6j7L8L8J7%j7l5j9M1M7l1n2mpk2
18420f1J5J8rJ0M4L4pl7k8kJ5J7j0l4pJ5J7M5M8k2n9j0L6J6j5RK3j8l4k4o3p2jN9O6L8j5m0
18413d3k3rJ5M9N1K9Jk7m2k1K5L8KjL0Rm7m9j1J3J1Jj0oJ6M6N5Jo1o3o5q2j1R5Q9K4Lj5m2
18405b5k6lj2J5N7L2K3P3L8n9o5l3m8k0N6M9k4l2QK9M8O0J1m9n2l9j9L1O4K3l7m1PK8nj2J0
18398F1j1k4K6N3jn9n9k9jOmnJ0K2K1J5kk4k9mJ0mJ0L4nn4k9J1QK5P0O4J0k1j2%mn%MJj9k6
18390C0RJ7l9o5l6j2J2M9M8J6kk3m5mN0Qm3NM5Jj3J1j3l8k5l3l5J7M6K0llJ1J2j3j4J2K7K7
18383A4J2j9MN9M9Jj4k3l9j8Mk3l9QN4M5J8j6p4p3J3M9Qrk0m7qQ1J16P9qp7o2j8j8j0J6Jk9
18375a3j4K1K8M3Q1M5m6n4l2o1k6M4Mk9L5P2K8j6n3o4j6L0K5Ppl9l0K7M0J9Qj0NN1K5m2p3
18368A3p4n0k0ON6O8J6J0L1K4L4L5j5l8k5l0j6K0jo3o9oK6J0J0J6Lknj3Ojl2LN5K9%Pj6m0
18360c8JM2J4k3j7j8l6pL0K3J6L0K7j2n2m4J1L9K5J5Nj4l2l4j3j3m3l4J5K5J1J3ol1%M6L8
18353d1J2RONK0K5Oqqj6m6m3K2M9qk6K3J6l6k9K1L5J2kJ2K3j3l5JL5K8ll0j6OJJ0K3j4l6n
18346a5J0%J7L7Ll9j3K8Qj9l1n7j1P6N1l0k6J2J3qOM8L5k8n8n3k8K1L4J2%qpLJ7N7L6o2n6
18338b5Rk0k4N9N5j9j9OJ2L6J5n9n7nKK3R2R3J3k6j5l8n9l2j7j6K5O5N4J9l6o9m2k9m0k1l
18331i3JN2R1L7j7rk5l9ML8K4Oj3l6m2n9p9m1K4N4O6N2Kj7QJ8J4Jj8j7rK3P1N2k4n8m3lM7
18324D3N6J3j5%J2l1p2j1N8K2l1k3k1m2k5J8K9J4J3Lj7RN4K6l7n5k8LOj9m0m1k3j1j8jK7M
18316a51l2k2K1P4J11Q9oq5n7J8L2L5K2p9j31k9N4L2NNJ7L1L2J9ql9k3L1L5k0m1JLl4k5J6
18310i9L5L6J6j2qK8M7L0K9M5K1j4j4j4j8j6j6jJ1j1l0k7pL2L4m5j01m3M5N5K0RJ5K1j4p0
18303c1o9rK9L7M8O8N8Kn0m6KL5Kn0m1jJ6J7j5m5pK5j2j4K3J0kJ2l4o1kJ4j7L2Q9K6m9k1N
18295b6l2l9J2M3K6nqPRJ5L0Kl5j7J6L7N4L8Njj4m2k9lk1k9KMk0PL7Lj0L3L5qj6j3l7l5j4
18287c9kK3L6qk7K7O1J8l1l3j0J8K5j2n8m2oj7k3J8M8Qm8k3K3lk1RMkL0K6KMJ4L7N1Ol9j7
18280B7L5N0Pk3J0J5n2p1l6m4l3L1M5K5K0k9q5l8L7N5L9J5J8N0N6K7j3n2m5nQOK2K1J6L6L5
18273A80JpJ2J2qk0l3m6m1l0j8pk0k8PM2L8J8opJk2k8K9M5j7k9MMrl3p8m5N0Q6M4k3n7k8o
18265g3k2KP4R6L9m3p3m2oK1K2k5n0KJ9k0ON9K7j3j8l1lO2O1on5o0k8J7K7%kJ8jl1j7Rnj5
18258g8J1L4J0k4l8m7j8L3K0%L9K7k7lL0J0L1P9M9j3m0o4p9l5L0L0J1K7J9l8m3RL0J8Nkj1
18251hl9q1o4NK6J0L6P2M0m1q3l7L2L9J2ok1l1k0J0L6Rm0k3M9P6M4L0K7Jj7j8j6MK6K1Mj4
18243E0nK2k1q8m4L9J9k8j4J9K8Ok4l2mL8O1L5l2q1o7j6J1J9K7K8K7K2NKJ0NMj6n1l1K9L8
18236a0jk1PO4P9Oo8n9j3kl5m7KO7O9K5kmLK2M9N2J8k1j2K9K6j6l7k9j2ql8n3nK3k5n2QM1
18228B0k3n4PM8L9J6k8m0OJ7%K5J7m8m6Kj1l3PL1om4l2K0M4J5KJ9K0PKlMjk3k0j7m2m0J2M8
18221h3M7M0N1N4Kp7r0n8l7NP0P6M7L1QjJ8j0o7m9K7O4K4k8m3n6p8m1J6K8J7RLK2K9JmL7N7
18213F1pq2n9PK7L6N6O3P2M3m1q4n1pJ5J3l5p2l2L0Mn1k0L4J7j4roJ2N1L8j9n6m9rL1L6K3
18206c4Qj1rL2P2O5L3K2j3p2o1qOMlk5j2K1K1j2m2k8Qnj9K8N5L0kk4m3o0n2J3Q8Q1j4q7m8
18199i7J8J8J5K6J6K8N2L3J5K5J5k5n8m5qJ2J0j7n4l9NLk6j9J6K3PL5P3K7l2nK7Jj8j4k4k7
18191hmLj9NM8K6jK2Jn3m9k8j6J7L9Nl0pL0K9K4K7jm3o5m5LK4K5L2J5JK1J1k2j6Pnk2qJ1l
18183a9j1J2J1k0k3rLJ9K8J8OPJ6j4l1K8O6ro5k8MJ1K6K2kj6l8n3j3L9N8N2Nl3j1L0N4N9K4
18176B03k4l9m1n0m5j8LPkmPJ7J6j0k0J0L5Nk6j8lqj5jLk6l9rJ4Qqj4J2M3L2Rj3o0n2K4L2
18168f5l8k4O8Q6L1pk4l7nL5J9j5j6k1k4J3M1L1J9J9Pj1l3o1p3m7OL3J4J8M8L3K6O0L6j3j1
18161A18k0l1jrk6Nj1l4J2K1k6kM6K8j9l4mL1L1Kl0l6j6rqrj9NM5M3K2K3J7Kol0o4n7PO8N0
18153G5JPM1M9K7k8o6k9J7MJJ4j3l1l7n8lP8J1q8o3J3O4O7K3kk8p6n9pj4k3kJ7L5L1J9M4M4
18146E5pk5k0n5o3oK1NL2N0ql4Jrk2K7N0po8o4nM1L9K1J5Qjj3j8qRJ4RJ7K5lk3L1P8Jr4o5
18138f9K1L5K5O1P5K2j1kl2q8p8k0RnJK7J4pPj2n3j4N7N2J0lok5m1k9LK5K2J8L9N3J6l6l8
18130B3LJ9Jj2l8o4k3L1K1J0M2L4l2m0OJ0pQRNOl0l8J6J1l8j8K0J8K5L6L7M3L6j4n4k9Nj6
18123B2l9k1rj1K4N1J1pK0pl1M7R5J7l6LJ7l2n4l5k8l4k6k4pM2Q6R5N1m8j16o6J1Nj9KQJ6
18116b7O3M8l7m7j1k6oN0K8l5m4k6j0L1P1M9k3m9j6Lj2j6qOL7M8J4k3k6l8n8l5MRLK2P3J06
18108I2P8K2k7p3q2m1j1qQL5K8J7K9L1RQJ0k6o3m4nlj5Kmk5RN5M3J5Kl0m5LO0N0j3n8l9K7
18101B1N4J0k4j0K1L6Ol2k0Rpl9j5M0M8J8k0n9n0%J3KK5L8j8n6NO6M3OKlj3k0k1l2m2j7Qj3
18093d0nN3O0K0Krk9l9m2j9M0P4K6l9l2Mmk1k1j0L5N5Nk8jK5K4L8M7j5q8n9J9K7j1l1k0RK0
18086B0J8L7J8l0oL3j2l6K3M6j8o3l1Pj4l9kK3k1n7k8K4K5m5o4J5N1J5J4K4RK3M0Jm0l6j5
18079i1oK2N8P9P8Pp6m5K8J7j4j7k6k1Lj4m4KO0K3l4j3J8Oj0j5%QKNJkK5L5J1Jj0j6MJl4n1
18071d5k0M5O0Jk4LMj8k1oJ2J1J2K7K2PJook1l9%M0Mj5J5pl4J9M3pk2lj2j0OlnJ4lm0l7j1
18062f9j4k1K2Q1P4K4j2l0l4j4RJ4J5K1L4J5l4k6L2J6m2j4L6mm9mN9L7m2q0m9j8k1k1jjk9
18055a40j9L4M0J8M3O2J7k0nJ1Lrj5pRK0J0qjJ2moJ2j8n9k9K2J8J0K5Nk8k3qnqkL3O1L6l2
18048E5n8k5JPM8O9Kl6J0K5k7m2KOm5l4M1L5l1j8L9J4o4n9K7M8kQN1K2j6lqj4L2K6m3l7K6
18040C2Pl9j9Mj2l1l4kJ5l6n5L0J04R9N6%l5l5l1l2k3kJ5K1K8K4pj1J2lj9J2L1QnjQK2J3q
18033A01jJj5ok0o5l6K5jl8j0mk5mL3M5L9J5j0j6j7m1o2k7K7K8RJ7K2J7J6%j1RJ1l5n8nL2
18025f0J3J8K3k7k9M0O0L6K6Oj1Jj2n5n1j6MJ3J5RJ1%k6l3l3k8K1L6k1k0L3J8jJ7jk4KK1J
18018b4l2n2l8j0RJ9jk4OM3M3L5J7k9o1n8l0N1J06K7o8m4J3J7j7m2%O3L0l6k7lj4j2J1J4j6
18011a34j5L5N0J7K7M6Jm2j4Rj6k6lpk4mRlJ5L8K1J0Pj1mRk6l6J5K8NL8P2K2m6o2n6m2j0J1
18003i6J2j3k6K6O7J1j8L7M1lkpl0j7JLL6N6J1k4j4mj4l0k3j1k0pM5N6J5j1RL3K6lj1qj5j7
17995F1j7m0o9n2J3M6J3k0j5J4M4K6m0o3OO3K9k9k2K0K6J1K2J5k8k5K2L6qn5m0J7J0l6j0L3
17989d2J8j0l4k9K5M6QQL6K4j1k2j5k3k3NNlL8P2K0m9n4l0j9JL5L8K5J3nk7k2kRJ4Nk2j4L7
17981B6M1l3n8KK7jK1O0J7n1o2l8j2J2J2J0K1J7J2RqjM6M4l1p6m2MK6Pj5K5Q4L8o5o9K6Q5
17974A10M5j3k0j4k7m6l5k2m3l0L0K6k4j3J8kk8k2j2MK4Rj3OJ6mK7O5L9J4Ok8k2L6M1%k7l9
17966C2j0M4K3n7o0jK9M4N8K5j6j7k9o5m3K7M5K9Jo4j11n3K3K3OPJ1M7P5J4o5o5j3K6N0O0
17960C0N3K2k9p1m8J7M1Kk7j7qpL2M6k1m9KJl5jM7M7J0l9k3N4N6l2p0m1j1RJ2jKK0K9J8k7
17952gn3j6K6K4OKKj6m1l7kM0O0K5l1n1j3M8O1J3j1nj3PM1%o7l8O0J10P4Km7m9k1pj1rj0j6
17945C0PK1LPJ5j4k6MK3%l9l7j5k1j4K9M4Pl7k8K6L7OmJ4K0pl1j5J8L3K1j0l8n3n8j9Ql0k6
17937a49L3L1j9l5k0J0L5M5M3L1J7Qk4l6K2N6om0J0K3LK8L5k0n5l0rk4l6pJ5JK3P2N7Ll4o8
17930a1p0j6K5M2N6M2J3J6K5J0rk3l4l2l5o7q2m2QL8N5M5J6L7P8L6m2m4NK8J3j0k6l6k1J4
17923BL0L0L6J5k2l2l5k5Jj3o9j04q5%Q7R3O7O0J7j9J3K6k5o8p3o3m2lK8L0J5OK8O7N1j3k7
17916a6oj8j2L7N0L0%l1k0K9L4Kj8l7k3Nk3o3n3j6L6N2J1jJ8RQJ4RK2J1j7qKOJ1j6k0J1Lj0
17908BJ2J0K6N9Po8m5J8M5L9J7j3m9o8m9k3nK0J8pnRJ4L3N3N9K8m4o8rK2rj9j0l2m9k4J0M5
17901e0N9J8m3m7j0J2K7M7L7mlK6kn6l8J8K6mk4k1k0k5qK8L2J2NJ2J4%j8j3J2K2Kj7oK0M9
17893F9M6J0qJ1jl7m3k7lOk4l4QJ4j9k8k4k4j1L7Q3L0o7m3M0M0OpNK7L8L5Nn3m8J9M4K0k2
17886G0n9l2J4LMM3J5n1m6mLpOJ8K3L7L9mo2p0k1K6J9j0NL6K4QJ6J1JJ5Ll2l0j2j5j6k1k1
17878g4K9Q4N3rnJ0j6l6k3J5K8k0m2rjLK4%k4%J3ol8q5q1oL1J3M2Q5M4j5j5ork5m2jP1O7j
17870B3l9k2%rj8j5kK8L0J7K2nn8l7J9Rk0rPqj4K2M0J2J5M7K8J0L4L1J1J0j7m2l0k0mJ8qk1
17863C5J7J4j9%L0K7j1m5m0k9l5qK7K8J7ok0mJ1NMKj7m6m5qL0M2K6j0l4m0l1oL3N6M7K4Ol3
17855fo4k6L4M3K0J1J6J5kk9n0n2j9J4K3K0QJ4N1M4m2r6m6L7N7N1O3K8l2j5K0ol9m7l3K2M3
17848C0pj7L4J1m8nM5Oj4RJj9l5m4J4O3j2q7l7Nk2kM1K5QQk3k3M6N3j8l5JjmJ9L0M0K9j4r
17840D2Mm4m0L0L6KJJj0jJ2J1RK6K4j3j3J4j1l3j5j7n0o7k4N5O6Nk2j3j7k1MM2O2O8O6K2l1
17833A60k1Rj7o8q8m0K9J7j7K6N3Rj4QJ5pl0nK6rn0m6l1JO5Q2J7o0n6J8Q5Q5J8m6l9k0l9k2
17825bL1K9j3J8O7Lp1j6M4jn3n3k3M0N7Ql5k6OJ7rj1M1N6Pj6Mmm6n7k4J3J7Kmj2JK2kl1j6
17818d2k1o3n1MK4J9J4lk5l4j8L0P1M6j7l1J0L7M9Q6O6l9p0j7j6k7PJ4J7M6K0k8j3J1J0Nj8
17811E3n3o3m9j8L5O3L9J6Opj2nMK2M1L2J1kj1k1l6n6o4j7L9M7L1K9K6J8J0%rk8l3j0Mopo
17803A3j8k4j5j4j6lJ0J4J5PJ%j5k7j5J4L0oo4m2N0Q3J8m1mO2N3j1m1k6mpk7J4N2qm3J5L5
17796A5PJ5K8K7J0l8l5K3M1L2J0o1p2jj4p6k2O6O1J9j8l9k3k5n8k0O4P1J4k6j6K3K1ooj2k6
17788d7oRrJ2N0J3m4j9Ml2j6L4J2k7lK2Rj5j5k%K2M0qm4nK7K2J1M%qqJ7K0ojJ3J4K1j1p2m9
17780g1L2N2L4M0L2%k5l4k7k9m4j2N7O8L2jm6p1k2L7K4j8j0J0pk2J4L1j1l3qlj3RLl3jP3O0
17773F7k3m5j4J8N1N0k5q6m0M0M8J6MMqj7k0m0n0j8K7N2N7M9L7jl5mL1k0o5l8k7l1NL2J0j0
17766a9k3m1l0J0M9O1L0pqj5l1l7l2ON5J4n1k0K4mpM3L2j6MM3L3K0K6K5K1Ql0p1p3k7K9M5
17758C6L7K7J2pj8m8q4p3k1OPL4Q2P4Kl6j2j0l9j5M8N0Jj3koj8l9n5nO4O0Ok5j6%j5l3LRl3
17751f5oO1M6jl6r0q1RN0J8orqpRM3L3k3k9K5M5Kl0J0O1M5k1q5r4nP9O2M7N3j3o3j7Ml8l4
17743e9QJ0RJ9lk1J3L9ll5qK0Ok8n7m6NN2N7K5ojJ5ml6k0K2L6K4lk9j0M1M2k4o4n7l3oL9Q7
17735A6Q2K0j5%JmLJ1Rk0n9m3K4O5L6j3l0j9LJ7KoPj6m0k3k4k8J1K2j8k3K0L5j2l6K3M2%J0
17727C0L1lj7%j9m7m5j0K8K4j6nN9N5lQK3l5l8Lk7l6K8K4k5j6J4L4L4l4q5j6M6J1J6N6Qm5
17720A0K0J00P3l5j02o6NK1j2j8K9M4j9m3J2M0Mk9j4J9Km8n5j7MQml4k3M8O1j6l5Jj1j3K8
17713f5L1mm1q6q3j1N7N1j5l0M3P9M2J0k2n2j0P1Q3L7rl4k9j0MK0J8l5p3m3LJ9K9M4M8J9k8
17706B8m6j9K1J1m0l5K8M3Pk0j8QMl6rO6N6J1jj8k7lj5n8n6j9KLJQnk2K0P7N2Mjj3m6l9K1
17698g5N9M3L6K8l1o4rK5jJ8N4j3p6j8K3m0n2QK8K8L0lj0M5N2j8m0J2K1l6m9LK8Mk6n7p7m2
17691a92K9P4O9L6ok0J2L7J0k1jL6K7moj9n5l3K3L7L5L3rm8k3Kj0QN4J9p2n6M2P6K7j6rK8
17684A14Lq1q0j1J1J1K5j0o7n0pkK8P4K7m0k1POL2M3jl6j8K3K2j8l1RK9pj3N1O5%j8Prj0L
17676F0j9j7%j7nK4k8q4m1K4L7K8J9krK0L6J4j0j8j1MJ0L3O1Jp5l3K9QJ9Q7M9r4j33l0K8o
17669d1l3n1m8L2R7N9Jj7j6MJ3qk4oK6N9O3K0j4j0j0j5jOqk3k1KJ2l7p4k3O4Q2Jq9n7K7Mn3
17661a07j5M8M7L0K5Pj7l1m2n3l1J6J6kK4K8PK4Rm0JQ6J02P8L5k6m1l7n7l2K9L3Pj3n2n0K6
17654C2L9k4m3j1J2L7K8l8p5k1M5K1l1k4%lkJ8L0J6j2LQ2J30O7n2j09o4J4J9n6q4j5L5QnR
17647b4lj9%K5J5nMml1lK4lnpn5n1QK4L2L7j2k9M1N5l6n6N3P3l3n9J8O1N6K4j7k7mJl0n9k5
17639d6M3O8M1k3n9k0K0rm3j1M1K5l1m2j8J4M9K8k2mJ8k5l7%NLom3k8M6O4J0l3m0NN2J6k8
17632b0J3N3J5k9j4J6K8K2J4mm4m2J8L5j7m1k7l9m6jL7K4L1N7J6n7n1MK7J8%j5k1j7K1O2N6
17625H2Rj9k7l6m4k8RK4J0%lj5j5jok1qJpKJ0jK4N5K2rJ0J9J1Nj3k6j8j0nJ9O2N0m1q0oN4
17617C9K3j3ML4L1Jl9n9n0m7k5L0K3l5l5k6o1j6P4M8QM8L9nJ6Pn7o4k2kjlK4O1M8NkK7N0K8
17610A06k6m3j3K5M6L4J8J3k5p2n2k2m3k6K6L0J4L8N5L8J1j5pK3ko6n8J4M6J9j6n0m6K9P8
17603H1L1k3k0PM6M4k1o9o0l6j4m%L8Q0O2J3k2l1lJ6ql6m3m8k2N9P2k6o5j2mm6m4kK5J3J0
17596f2M4L8rk4j9JK2Jj4L5N4J4K5O0J2o9o3pLj7j6K0M9J6k1PJ0m9n5rj2l2mL2J5rMJ7J1m
17588el0j5M0L4oJ5L1lk0k3j6L3M9Oj1j7m6m5j3koK2L8j7o1lM5%k3K5M8J0k2j0K8O6O7kq7
17581G4p0QJ1k2PM8M3J7k%J2nl6l6jL7L0Njrk4k3m4q0n8J6M7L5L9L1k1m0j4k7o0j8N4N9J8
17573@%QK2J9OOj0m3n9n1k6J5M3L4J6J3J6J5K7M8K3l6o5m2OK5J4L0M6Nj5K2L8mn7o2k5rl3
17566d0m9k7J0K7K0J5km3o6m2mL4Q5Q4kn6j0M6O3M2lOO0M6j7n2o5l4J2j6n0LK9k5l0J9K0K4
17558A2N9M3Mpk4l3lK2km8o4n5n1m5k3LL9Q0O8MkM7K6n0n5k8k9J4Q7N9k3k5NoKK7k9q3k1K9
17551g6LK0P2M9k3o2o3l4MJ6OMJ9L7L3nl7J5Q9O8j2m2l5rK5J3j5j3k4l6MM1L4J7rm3k8kk0
17543a9l2QM8L5j4l6JL9K9mk0k5j8ORk9o0k3N0O7J6j8j1j6KM0J4m1k6J2J3jl2m9qM0M7L7J9
17536E0%J3Pn2p9l4L2N0K0QK2kk8jLk3nJ7j7k8K1M6Ml5j7J3kk0rJOK3J7j0k1j7k2%M5L8Jo
17528INLJ0J9jl7m3j3L4N3K5l5o9m8nOonK4N5N5K8pl6n1n0k8J8N2L2j4l5j3K0J2j8RO4O5L4
17520A18Pn2j00q4l3K6N4pn4J5R9R0L2k0l7oOl6o5l9kJ5K6L9L6J9qj8J0K8Pj0j3j9Jmp8r2
17513a49J1P4L5QK0J7J7L5J3l5m5m6n5j5L0M1M0Qj1L0J6o2o0l1n3k9J9lQR9J13L3nNl4q4o4
17506a09mJ5J5K8J6k9j4P8J08L2l8l8j0L1M9nn4j9Qm3q8m4M2Q1N9L6L6J5l9p2l9J7L9L5L5
17499A30J8KOpk9k3oNjj8j2Noj6j8m0l8MM4P0M0l8q5o0mK0oj5K7N3M0Ml8m0LJ2j4J4O4M8j2
17492H3l0j4j7k2MJ3k2l2lQJ7L6K3j9m6k7L7N3Mj1Ll5n1jJ9J0J5J1J6M3K7j4J1O6N1kqjk0
17484A75j9lk1m5j1M4L6pl1o0o4rMl8mM3j0n7rM4K4l0m3mM3K3m5l3O2Q6K7jj3n7q4n3J1N5
17477g4N3L2J6JJ4M0J5l3l2OJl1j0J2k0k2L1L8kk2j3Jj4l2NK6J4J1rl5j3Qk1o1m8M2J08O3
17470D5j4l3k3j6KL5Rn7n6j3oJ1J1k3J0O9L7j4j1OL3M0OnJ6K8L0Ql3k9POj2k2k9qJ0k4l5K2
17462b2N6M2lo1o2nK0J0%nJ8L7%k6qkk4j7K3L7PnK4K5j1j5Qol8l8k0MM8P5L2l1m3j5J3K2r
17454C5l5j9j5k5L5R7N6k3l1J0L1Ol4m5l8m1l5J0L8Kl9j5K8K7J9M2M5Kk0j4j9l2m6n8j6M6
17447g1N0L4M5K0k9l6k9n2n8k9J1N7O2K8K9L2k5m9lK0j2m5l4K0M7Qk3J7L3k7n5rJ3MJ4J8j7
17440d1o8p0MP3P4M1J9K8K9j5j7M6M8j3l4l9m2kK6ml6l2j8%J3kk3JM5L4RKj7j9K2L0nk0j1
17433A6K4L7m3q9J5J07N8l1o5l6Kmj5K1M9L5Mj4j4qk5n3n1nK8Rk4l5l7l0QO2P8L8J5L0Nm6
17426A6j6L9Mm4k3J3K2J5j3l1j3J6K5Jm0n3k2Mpk2mK0J8R%oJ9N3L5nj0Jj3m8n1j8L0N4K3l2
17418e4k6L2M5J7K7K6l8p0k0Mk1KM2J1l9m2j3L0L9KkL3M1K4j2m7k4K0J4OOk4l6NL7Mm1l1r
17411h2j0J3M5K2JJ3kk7k0j5rK9K4m1m5K8O3O5O2j0r7q0rJ5J1L1M3K1qj7oK4K5k3l1K3L6l1
17403C1o2%M0Mj9j2%M3N1Kj3j5j4M2N4j2k1Pl8r7o6J8N4K9J6J5JNL1K0j1j4loj1j6j0k1m6
17396d4oN9N3K4K1kk0oJ3L2oq6n7N4P6Qm6p5p4m8n1n7j1M5N8L2J7K9K9PNNj4m0o4l9N5J11
17389a3O5LKK4Nk4OM9K5j9j5jl2p2m7L9Q6N7J5j4o0q9m3J1ol8oL2K9L1K9rk6PL2Qm2o1l5l4
17381a31m5lL6Qj5J2N0O7N2Nl3rM1N4Oo0o1LL6J7lj2j5mj6nM8N9%m6n7k6L5L4nk0l0j5J0j8
17373e6k0N2P9K1l9m7k2j8j7K7L8rk5j6j1jj0j1K4L2J2K0K0jnj3k8k1qj4j7jL2N6K2m1m3K1
17366c8N9N0M0L2kl1l1l2k6qj4pL9Pp9n8K3L3J2J7J9jj4npk5j6KJ4L8K9k1l4J3M7K9j3KN6
17359I9L4k9oL3l3r2m2K2K3j3k2L3N3j5n6k7jj5k5nJ3jJK4J5nJ3M9N3kn7m4rMpn4o2L2P3j1
17351e9l7J7Om0m4j2N3P6Jl0K9N6K5k2r2j24o9oM3J00Q2jkM0Ml7j6l%K1M3N2M2J8J0kl7n8
17344B7n3k4L6M5j0pM6K7l7o2o5m5%Nk0j9rRN8P5K9j8k9k0qOL7N2J4k4JK8ll4j3K2K6Mj1r
17336B7kpj9j4kj4qL8L4k8l0M2P6L3l0o2k0M1J4l4k3l0o7n1j2J8L7J4K3R3Q0k1n2j5J0L1K2
17329I2j1lJm6l6M0O4L4j2p2o1RJ3j6k3j5K2M8K8J6pl9j0J7rMK8j9n5k2Qnj4Jj2o2o5L4J19
17322c6O8j0OJ8k6j4J8k9o8j0M8L9J4LNJ1kl1k9rj2ON2K9l6j6K4ml1l8l7L0R8O3J9J5j5k1
17315I2J0j0l7l1j6J7N2L6rl2j6mm7o1NN0M7M7Om2k0kl6m2j7k7l6lL2N1N6K0k3rK6L6L2j1
17307H4n2l4j8k5RM9M3Lm2n0j4J5lm4l4L0N4K3K5M1Rj7%K0J2j1l2m5k6K0K7j1j5J2K0K3K1
17300F7qk4j5j6j3l0n0KN8K3j9NK9K1Jj7rJ3J9J3J3nk6RN0Qn9l9J8J6k4l9l9k6J0M6L2j7k9
17293e1K4N7Rn2m2nl1p7m2L3M5L7M5L3L7O3M6Ql1n7k0K0ok9k1j0Nmk6j5kJ6O1M0n8o9KMKO8
17285GO8rk1OQPj8m0KL9J6j2k3j8j1k0k5OK0mjK5Pk4lPl1k3M2N9J1j9rKJ7K6j7m8k5k5k9K2
17277e8L7mKJ5k7m1rj3k1L6P3L8L0M5J7j1k1m9l8Mj3o1m1J1J1rL7Q1J9n7n1j2J3L9M6M6M5
17270A09jq2q4%M4Mj9PL0M8M5Mj0mm1n9l3k5k1%nqK5M1J6RK0j7q7p2K6Q2N6J5RJk9l7k4l6
17263a03k3N0P2RJO1M4l8n5k9l6m1qK5K8mk4oL4M9J5k6qK0Nj2rk3k2J6M1M3M1J3j6J8M7J3
17255A62qJ5K3mm7p9p5l6J2K9K3K3L0K1j1l5j8Kk0j3M3N5J9K0J1n8p4oLn6n8RN9N5K5Mnj4
17248B6l6n6J7J19P2m1n0k6l0j6j4k3lkj0K6M8L3J7rj3M1N4k5q2m1J6K2J3K0K5J3oj0J6K2
17241A07l4o1j0Kn1n6j1JJ8O8P7K3k7k7MRmJ2Pn4p6k3L4O2L9j8l4jL4M7J9k7l1NJ8Olk5m2
17234b3j3J8J2J0Qk3m4j9J5K1MJ0L2Qk1qj4k0K6M7J4j0k2l7m7k9JJ6ONJ7J7mj2J3K7nk5J7
17226c2K9k5m8k0jRK2L2L8L9L3L8K3k1m2k9k3oJ7ok7K3O4L0rj9l2l6k4qJ5K7j5p6o7MJ3m9
17219a59o0K0O8Ql0L3O5K3K0L5K0J1j0m2j5K8J3j9k2k3j8%N%mk4j6L3L6mmj1m3j2M5K7j2j5
17212e3k1j4K4L4ok7rj0l8m5k5JK7N6P6N3j1l9qJ5J7L2M2K7j1n0l8RL4J1l6l5J4K4J7L7J1
17205H5m0m0k7oL7Rn5j4O4K8o1o4oK0K8M1J7k4k8j2pll%J4J0oJNKK0J9MJ3Mk7j1J4rm5n1k9
17197a33K1L8J1KJ4RJ1J9j3n3j2N8L7%K2Ko5o8k1K5N3K4k3l1m0m2%M0N7M8pl5J6M7jm5j4L3
17190a6K0j4j0L0M7J4l0k9NK4QKK4J2n8q1l0NPK7N3L9Lj8j7qoj9m4m2KL5Ok2J7O3M0Nj0l5
17182ak1M8L0o5p2j4JNM3R1Q4no5m4l0m0m5k4N2Q5K1j5Qoj4K7K4l1l6J6K9nMK1j7n0l0por
17174f3JJ9M2N3L3kj0jnl0m4j0L5J8k9qL9Oo8o1MJ9NM1O9K5k6l7m8n8k8J1K9J7k8m0RM1M6
17167c4M1pm4jK5QQj2l0K1M4oj8OLJ3M8J1o5l7O0Q0K8k4o5l7M8L6m3j9M0L1K7J2n0n6j3l2
17160cm3J5K4k3k3ROkJ1J5J4J9Rj7j4J9N1M8J7k3m4k7J1L2J7j7m7m8j6K3K1j9l4LL9M8J8k2
17152D7rJ5j3l0j3l6o8l1K2K2J1J3J3K1N1P3O0Pm5l4J0Lj9%J3nlJ2mk5j6j7l1l2l4m3j5K5
17145a05J2J0M9J5m4J8P1jl5Rrm2PL6lk5nJ1OkK6O3L7j2PK8k2o3l9j4NK5J5jK5K0m2n3j5N
17138c2J7Rl4j1P6P4om1o0r9o1L2M4mJK9K6K5J6j8k4J1QlK7K5k7k7PJ4L5N4Rj7J4J7nj5l0
17130E6m0k1mOJ2Pj3kK6J2pJ6Pm8m7J4M7K2k3l8k7LJ6j3k7J3J9k2k9kK3K8J3LRJ3J6Mj4j1
17123cJlj4k8l5lL5J9j3oj3j9K1L0RJ4rm0J0M7jk2nj4lK2J1J7N9N3Km2m5j6j1l3j0L3J3l3
17115b5m1j0J5J5K3M3K5mJ0Rk0JK7k1n9k9OJ2K3L6K8K3Ql3n3k1MllL4P5O1Rk6m7p1m9nj1l7
17107h1j9J7L3K4LJ8N7M1qJL2j1q0o1J6L2Kj1j9k4lJ4J8K7J3l3m5mL5L7Mk2LOm1m1K2L5kk1
17100c6j0J9M5L8RKK4K4j5k9rk0m4l5rJ0Qk6n4j7K8K0J0J6KJK7J2j1Rj0l7J3M5L1M1J8k8J8
17092H0N5k6p9k4K3Nl1k9NPm3m2K2M4L3M9N4K2nk3k0Nj8m5oL1L9N3Jr4r9k2M1M5J8lmPJ9J
17085D6l9o1l1N3P5j1n6j6RRJ1QK3K4k0m5j5J1pk8KM0L0K9L7KnK9Nn5n4l0j8kj0j8K5O5M0
17077E2rj6Rj9q0m8N5P4Mm0j4N1P8L9J5Kn0o3mJ1k4l4LO2N9j1n6o9m9K1L1k8k2K6K5%rmpl2
17070g1l3LJ8%j9MN7P8M3k2o5n6j0K4J1mL6M5j7k0M4J4p2n5J6K9J6K0J6qj6jJ9K7Jn0m9K1
17062b6M4oPO9M6j0j0j5m0l4j4JJk6l7mK1K4PmL5P1L3nJj7k7J0%n0n0k4j5LJ0OM1O9K4k9k5
17054E5j2k2k9j3J4L0K9J2j1rKj0j5NJ2J7K6K6K6Ol2k0J9%m0m4k3JPJJ0M0N2J9j1rk7p1o4
17047e3nK5RKJ4km5n6k1K1L7J2k6j8K7L9Jl0j0L2K4j8k0jOK7K6JJ3K0l5l6J1pl6j7j5J2P7
17040a5N1l5o8n6LO0K1j3L7N5K5M0M3qk7rk0l1J0M9K8k2m2k2lj3m1m9k3J7L6K4PKKMK1L7J7
17032I2j1jJ6j2n0l5QL0K6Pj2KJ0l3n1rK4K8J2mO%n3n9J2L8noM1L8nk0l3m5mL7K0JJk2n2l8
17024a11PM6N0Qj6K0N4K9j2k3pPl2o4j9J9n%L3J0l3k7lLJ1K0J3PJ8J6Pj5n7n9J0M8J2j3K0
17017b8N0J6m3m0K0L7j2n7k8L9N9J3j7J4K0j3%J4k2l2lJ0qk6JL9L2km7p9k3N0J5o1n8RN0K6
17010h5j0j3JJ5K9J1j4NM4L3j6m6m6l5k1k2k1J5M2J7kJ0KnK4M0K6L7M4j0o9m6L7N8J5PL9J3
17002A03n1o6l0OK1J9J4J0Koj1j9kM1L1KJ8Pl7k9rk6l7n4p0j2P4P1Jl6l5j3J1NJ1M2J5m9k2
16995a10N2M2qjK8kj9L5N5kj9jj6k0kj7l3MK9%rJ5J7ljL%J0J0k2l3k9m0j0M1%m9LK8k6l7J5
16987a22L1LlJ8ll2J4N2Ol4pJ5pk9MN1K3k8J4Q4N9j4m2l8j7J0J3j7m1k8J5M6O0O5Ro9p3l2
16980d4J0N1N9J0l0l1NL2km9l3J6L3J8okK3K9Rj3k1j4j8l3j0K0nl1%K3nj8RJ1k3k6J9M0K8
16972C1K7K8J5J5J5j9n0l8k3k8m4l5J7O3M7ll9k7L0N1J7k5n3m7k5k2J8Q3P7K1k4m0k7l3k9
16966g6L4M9j5l6rj0jL6O0M9kk4J7K5l6m7J2K8j8l6j9l3n4j7L1Jl7RO9K8n0m9rqlL8O1N9M3
16958F0Oj8k4k4OK2j8k2Pk2l9J8J6m6j5N8L5j5j7k0j2M2M3l3p5l7J3J8oqJ6L2L8L1K6N0N2
16951A38j1n0j6J9J5ql0m2m1nM5L4jQJ1j8l3l1l4j8K3O1M2j5k3LQLJ9J8j5k9j1KJrl2j7M0
16944AK8l9k7K6Rj7QJ4j1l3l9k3K0M5K9PQJ5ol8l1J5L9K9Kk4j3PJ0Llj3j4MJ2J6K7J2j5J1
16936E1K1m6p8n0k5KK4J3Rj0m7LP7L2k5K0N0j9q3m7K8N9O2N0Pk3j1qk1j3jK3N5K7m0l3J7K1
16929G1j4m4m2j6NRJ0K0L7K6oprm2m6lkn1n3QM5L1K7K1j6l8j4KJL1O0M2J3ll0m1j3J6Mk3j3
16921d7L6M8Rj5mrj5lk0l4JL0K3K6M3J3m6n8j4J8J9L9L2k1k2J7K1J9J4l0n4k2KOK1K2jj7j
16913B6K3K6K0J1j1l6l1kK6J7j2j3OOj1j7KK8J6l4p4o9k3K3J8k7m4j8pj6QM1K9J4L0M4K3j3
16906b1l4j6M2O9J3n1l8KJ9J7PJ5J7k1k5L4N1lk7J0L2j4p4o1k0j3pMj2mJ9Pj4j7j1K0L4J0
16899f1NK0J0j6k3ML9L7J3QL0L0j2l7k9l8m4k4k3oN6P3J1o5r4m4L9P6O3M9L8J2j7l3m0l6l0
16892e9pJ9J7NRjl4m0J6P1M5j0k7j9LL3L7J4jokol5k8K5L4j3jN7L8m3m5L8N4j8m3l%k9k2Q
16884C1J5k9n3OM3j8o3k5J1%k0LN8O1J1jJ6rn1n0j3Nj5m2l4K2P6P4M3L6L6jp4j11p3nL2L9
16877f9L4J7oj2QJ2l7o6qL6JnJ7k3o7k7O4J33J07J1j9K0ln1k3K0J6lk6n9m8J2L4KmJ6mm3k0
16869f3K1RJ1P4P7j5p2n1jM6N2K5Nl5o4k5Jj9j6JJ4N7P8L4lLMj0k6l4l2j5Lqm9o3j1J9j4j3
16862a05N7Q1L1k6m8k2J0j9n0j4K9L1Kl5k7RNJ7N5K6j8LQj6PK2J1K2qp0l3M8M2J4J1nk6l7
16855a8l3KJ3r%K7K4J6Pj0OL2on3j9J1m5o7J9P7M1kk4k8QJ6rJ1K7JJ8K8k0k4Mk3l3lPQK6L0
16847C3J2Kjl5o6m1kMK3M8M1K8Nk4nL6J5k6K2P7K8j8%k6o6l2ql0k3PK2K9K9K1qm3m2j2k0m8
16839i4j9Mm1m4K5L6PL5O2K3l3l6%J7%nNJ8J9OKK2L8J6okLMKk9o1m4k4k3PM6K8j9j1M2N8M5
16831G9M7K5k2m9o9p5l6OJ0mj2j4o%j5k8j0J8M4O5M5J3L3K8k0j9jk9m5j5K0L1J7J0M%Rjk4
16824A0oOj7j4j3n0n1KJ7j1pL1J8k1J6M8j0l1J7om5LM2K3L4M0J4K3L9J1NQl6n8k9ppj1j7k
16816d2K0K1J7J5qm8m4J7N2K8j1k1ML1J7rJK2J4l2n9kP4N9k7q5p6k2M0Q1O5j1m1JLl0kK7r
16809C0k4J9L2rk0mmMPk5l6J1N4M6j2n6l9pplK0K9Qj9k6j6JJ2JOM0L7k3m4J2N7J4m1j8K2P
16801C6j7k8m1j1N1M3l0n0qjl3k9J0M0L9NoJ5j6q3p9pN9Q5M8j9l6LL7L4Kk5k1J5N8M4kJ1L2
16793A25ok6J4L4Kj9rm1p8l7K1L7P4P8J1j5J6Rk7n0m1lOj3JLk2jK9k0q5q0l1NK0J4OM4P9M3
16786F7J3M0K2j5j5m8p7k8OJ6M6%o7j1L4j5qL5NqK1RnK4K6jqj6k0J3K0l5n3k6oL0O7K2m2k4
16778a2J0rm2n0j1M7O1L8L0J9qk5j0K3J3k6nK6l0q2m3J2J4%OJ3OJJ8J5j3MO1N2k5m3J8M0k1
16771G2n9pO0O4K7j3n4n8qK6OnKk2n2k3N6Q8J5n1k3PJ4L4oo6k7Ql3m4RN0O8N2qn0m0%K5Rr
16763C4J4L5K6j5o1m2J7L5L6M9K0l3o8q5m4K8M7K4lm6o0j6K3M7O0Ro5l0N2K8k6NM5L0K0J7
16756A07%Nmm7m6j3j1NL4K8Rjj4k7k9jL8K0j6LJ7k2m9m5k0J3L1M1N2L2k5n3j2M4M7ln8o4j1
16748d5K5J7J0J4J3%l6n3nN9O7J6j0J9Ll6LL2J4K2K4NJ2Pj7j5j5k8l8m7l6k4k9pM8M3k2m0
16741e0J2K9QJ1J6j4l2%L6J5m4p0k9L4M0pl0j6rKJ0j4k3OK4L3L2%qL4M8L1Qk9m2j8mJ4K0l7
16734a3p1oN6N5L7Lm3l8NOk7k9J0M5K6oJ0K4kj2nPL2Qk8K2M6k2l1J7Lj7Lqk9j7rLK6Kl7rL2
16725A9K9K3J4k2l0j1pj0KK8L4qm3m7m4j0L4L2J1rk5KK5j2jN5K5m0j8J4j3l4k4j0K6L7j7j8
16718d3N9N2l2m0j0j2j5k7m1J2O4K6k3k8j5J9M7J6k1k6k6m0m5l1k3j5J5L9K6K9M9M1J0j1k1
16712d1j1PMKJ1nj5M2Q0J1o2l8Kj1l3j4K3M1K8rl3lM4M4Mk2nK0J0JK6K6qoJ4k3q5p7qK6mk3
16704g0JJ4J0J4Ml5l9J6M9K0j6k0OJ5k5m4j1Kj9PR2J25N0m6p2m9lK8on0l7RN0L0l5m4qjJ7
16696g1N7M2nPJ4n1o9KJ1j0N4P9on3l3l9l5JQ%L2O7O6L1rk6m1o7l5L8L3NL4J8n1l2M6N5Ml3
16688C8l4j4J0K9J3m4q4k6N9N0OL8N1j8m7QJ4l9j4L9lm4J3K2o0o1RK5J1QpqL9Q0M3lK5M6j2
16681A58o8o5m2k9j4QKm2m8J4O1L2OL5N1K4Nj0j4Kmj3kk3l7oKj0J8K3j2lL9M8J9k0m4k2K9
16674D8N1L3Qj5l0l8l5J3O7L5m2m2j8n1m9J4J2k5K6P3K2k6j8j7m0m8j4L6O1N6K3rMJ9LQK2
16667A17k2p0o6m7k4J0K3K5L5J3l5m2lK8J7JJ0J0k3n1m5OO3N1lk1rj0j9rL2P9Q6N3K9J3k2
16659A80m7l4l4o5n1J4M6M3J7m5p3LP5M1l7o1k2L6N2K8mj9k9m8n8j8J5J9L7N4K6qmJ4Ok7k8
16652fPK3J8K1j0n5m7MM5M3j3o0k4L9N4K1l3n5k2PQJ4J8K8K5j5j3N2O8jo3o4l3j4j8l9n2l2
16645a74L6P7K6k7JNl0j0J6j5k4J9M5K3j1RM6L4nj5j5j6nK7M5K3%j3k8rK5Kn0l8K4P4Q6M4
16638B02k4m1j0Mj3m9p6l7L7L6l3q4n1K3O7N3mm7j1N4L5k5l1j2j4j2J2M8O1K5JK4J0m5m7k5
16631Al0l5l0k5J1M4Rl1KL6J4J0M8N5J7j6k6k6rK4K9k1n6k7K9N0L2J2Lk9l2J2Mm0j4J5k1m3
16624e4jM6P0M8k1m4J3M4nm4l5j6J2L3J2jRj6k5J2ll7OM3J9Prj7M7O7k3o7kL9%l5k5k8l3%
16616a4Pj9K4P1J4m7n2n7k2M6N0Lm0n7m5k9k4J5P1O7Ok6KK8J3kJ3J3k1l1J0L0Ppk2m3l0%M
16609i4J2M0K2k1j6OJ6M4N6K6kk5n3n2k1J0J3jpLK2J7j8MP2M5m7n5k1k9k7J0K2J9K8kn2m2
16602i8k2j9L8O1kKO3L3m6p4o4j6N2P4M1j1m3j5J6j9l5L2Q6O6J4l9n0jK7j8o5n4j7prQJ8j0
16594a03k9pK1L5N5O2K9j6m7o3k9K5K5J7M0K4l5m4pJ3lj1mk3l3rrj4J1Nk3j3K4M2Rk8QM5K
16587e8l3j3J1L6N1K6k8q6r4m7KL7N7M2M6P7M1l2m0l1l6NN5J9m7n5m0m7nP2O6PjK6L6K0j0
16580B9l6n2k3N2P9L3k3l8l2j8KLk8m0LL0OkJ5j7m9ML6j3k0L2M0J8Kj8j7%nj4njJMMK2M7K3
16572C4l1l7j0koJ1L9L8Kk1kPj1rJ9J7j9m3n3l6J8L7%J0N0K0l6l6KK7J3mJjJ2L0k7q4l9K3
16564i7M4L8Lk0MK4J7kj1J3K4k2n2j4L0L0RqmK3L5K2K6M0K0j0k8m1j6Qk3k8M2O2ll7k2j5o
16557E5rk7j9kj4MM7M0pk3J0K8j4n8l3K5M5J6l0l6RM2J3rOJrK2L1k1n5l5j0QJ7K4L0K4J9L6
16549A41L8Mm7r3j10o3L0P2L3J0M2K9l8l9M1P3J2n0m9k0r%jj4k3oLk9m8j0J7qJ2O2K6j9K1
16542a0K5k9j9K0qk8J3N8N0lk1OOk6m2j7M5N4jj6j9k8K4L4m4k5O6N3k0m6m2k8%K2J9j2j8J6
16535IJ5k3lJ7l1n7lJ9kRNk0LM5M2L0K4J3J2J3k0n3l4j0j4pMrnK0K3Nj8j7J8K1kJ8L2j6l6
16527A7OK3l%L2K5j6l8l5lL4J3m1m7j4OJ6L0M5L6rm5m1k8l3l6k2J4M3K2j4oll1j8L7O5O4K8
16520G3m8r1n2K0O5M0k4j3N6K4m8oL7rk9jkNJ9m0q1oL9j0j1N2N0J2K2K9%jj9p7m0N9K9m5r
16512c1L4j1k7L3L5k6k3J6K3J2nk3jJ6l0o0oQ2J04K9m5n3l8mM4M8j0p1n5QQk0QK9KLK2Kl6
16505a7l9k3k2j3K4N0L4J0J9K6qj2J5j9m1L6Q3K0k3oJ4K9J0l5k1J7Lj5MNm2o6l4pj0J2ln9
16498a04rO7J1j7N0M1j5j8k2j7K6M7L6pn3l2J8K6M4O0jm3K1O3J6k2j5l3o3n2k1LM1N3J0k7
16491F2k5k0JM6M8pl0k2m7n0J4L7j6m5l8k9J0N9N3K0Mjj4j1J6L3Ol0j7J2j9l9J0J3k3K9N7
16484D7rk1J2j3nN0M1mk3l1l2jL6Pp3p5K6O6J6J1M6K7rj7k9k9RK1Jmk5n6k0M3K4j9k5l1m7
16476a15k7J2L2K9%oL7N5L2J4ll6n0k6J5J8j7k4%ok4k2j5jK5K9J5K2N6N8J1k3l6m0NM2l1q4
16469g9j8J6jL7M1l3l5J8J0J0N7M2l6m1J2Rj8RL4J6K0L3%l3nK1j8o9n2kJ5LRK1Jl0k7J0M6
16462gL1j4j4J1nk1J1O3Q9L3n6l3L5nm7QL3jlll7l2kmrQlk0%Lk8j5K5L2K4j5n7j1M3J3kJ7
16454C5QL3N1pm5j7OJ0J3K4L0Nk2m4o9l0L2Ll3J9N5K8K0km9l3ll9o2l1j1%K0J1ol3p1k2Q3
16446a43P8K2L8L7j9j5K3J3%J1lj9lK3M1M5J2l5m2j1K1J2n6r7n6j3%N4J04M1o0o1j1k4o2l7
16439a92L0O2L2mj1j3pK1L5L2K9J4j1k6m1k2K3K4jRK4L1L4j5o5l2J4J0K2K8moKl8o0j9K0K2
16432d9NkJ4L2L1PLNm6o6J5P2L7pk5k2L6P1j0r2l4N1M4Rk3p9n9L2M6J7K4nm8k1Nk2jO1M2k8
16424B0k0Jm3p3qN3L1j5k1qoNK6K4Jj3j0NL9O3K8l3l6lJ0RJ8J0l8p0l8K3M6K9J5ll5m3kL6
16417b6M2L2j6n9m7oK4L6Km2l5OJk7RN0J8RM2Mn3k4K1K4K6K9rp3o2M8R5N0L5L3j1k9k5m3n2
16409cm6k4J6Ql4lP1P3J7l1m1k0KQNJ1K1ll9m9k9lK9L0ql0j8j2k4k2K5P5L3n8o4LM9L3j4j2
16402g8L5K7k0n4p2k7M3K3j2M6R1N5J6j4m4k6OqlK8J7j0k1m6n9l0J3M6N2K3nRM3M0K4L0pr5
16394C6j19o8rL3L6RK2P9J03M1j9j1j5m7l3j2m0n5pN3N9Oj6J6K0Mrn0n2RM0L5L6%l9k0j0l5
16387b9l0J5K6PJ1K6J1j2j9l6l6K6O4L7Kk2j3M9N1n5j11n8K0O2O0M0K0mk9n5q5o5J8Q6P5R
16380E6l3nK0J0K7L8j2l8mjl3k9%J8K3jo0q6l1J9J8J9K2Nj1j5k4j1M0N8pq1n7K8P5N2K0L9
16373D8N1ro8n0j5pJ2O0Q2K4m4n0m5n8k2J5jK4Q0M5qpm3o9MO8P1O6J4o5n9j4k3k8lPJ0K5J9
16366C7l1m4%J7MK0J0l2l5l6m4KL2K2O0P5K2j6m1o0j2M1L2J2k5n8j4N2M6K0J4NjKj4k0PJ0
16358E9k0k2k8o0m6J6M2K4J5J0j4l4k5qJ5L7K0k7k9K5L9l2q7k8M5K6j0j0j9k0K0M3L6M3K8
16352B4j3l6n3n5kL5KkL3L2J2MMK1J3l6m2j0OJ1k0l2M3O1l3l8N9P6K7ok9m4m1k6J8P3P5Pl3
16344H5pK5K1j1l9l4l1k4J7K6k8k9ml3j6N4M1j5j6oj1MJ9L9N4%o6n8k1RJ1k2j1N0L0m7n3p
16337a04J2J8Mk1kM0L3jlJ4QnLJ0ql5l5j5LK7N6L6m3q5k5M8M9K4J1ql0m2k7J7K3%K7K6l2k7
16329e9J4j8m5j4J7M4L5j8j2L5Lm0K6R3K0r5q8K5P7L7K0J0l6k4M1K6m1o2m4JM0L2J4J9L0K3
16323H6j7n8l3K4J3n6n7nj8l7K5O1Oj7L6N4J1k6l1rJ5lj4J0j5o3j9N8N7J8ml0n9n6k1QK6L8
16315a02L4L3K6rk4KJ5J4J7Jj5j6j6J8O6M0l0l0J9K8Rmk0l7m0j9OJj1kJ4M7P7J9q5p4L1O6
16308D9L7K4j1m4j4rm8k3L6K6NK3K0k7l0L7P1K1l4n3n2KN7L3n%nj1K9N8K9k5o4m4K2M9K3P
16301A59J3pk1J2K8pj0J7j2n8o1m7k7%j7n4kQ2L4n1k3L2L4N9O4Lk3j6n8o2qpk8nJ5J3J7lk7
16293e2lL1J6rJ2L3Qj0K7N6L4qm1m8l3qOjJ1K3j7l4J2K3oJ1K5lLK8J1j2l3p8q1l0j8j2L4M0
16286i3QK9M7Ol2j0L7K4k4jO0J9n1k6K3K2rl3mL9Rl6j0J2k3m4j8j4k5J8O7K6k2mRk9m3j5R
16278a02K3L4K2PJ3pn2l2K1Lk5L0O8J6l6m6m7k4K3K8LJ3M4M8K4PK1M2J2n0o1JM3Qk5opl6j2
16271a4L5J9k4j4Qj9k5K1K6j4k4rk6l7PN9N3K4L1L2j8m5j5qk3rLpol4n3J4O5J3j3J0j2m2k9
16264a00k6k1K1M1QQN4O1J8ojnnRJ3J0K0K8J8pn5p6k1K7K2lkJ8L8J6n9j05l0Q0R3N6K7l7r0
16256C7n1Lj%L0J6k2PL6Qj4l9p3l5J7nk5J0M7O4M8J0j6l6j6M5L7n8q9k5J0oJ7O3M7nk7k4n2
16249f7p5l0K9L0K8O3M2k5k7L1L0onO%J4J4rkj2n1k5N3N8mm1k3Npk7j4j3NN3J3n6JO5K6J9
16241F6J0p5o0O5O7n0p2%K3j1JN0N0Qj7l6n8m6%K8L7M5M0K3Ok8m1mJ5oMK6J9J6j2o5k8N9N0
16234I9j5k6j1JM0O7L2k1rJ8j8n6m1k0pLk4l7LJ5k8m0k6m6m0K9N2J6L0N8L1Jj2k4qJ6J9jl4
16226a4l6K5N3J7%Qj6l9k0oj3k1k1j9rJ5K4j2k8K1N7L5K0K2lk5J0K9l3o0JK7L4Q8N4n7n8N
16219E5ql3LK9k1q1p0j2J4J1J1J1KrPL6K8OPKJ3M4Mp5o0PK8M0N7L8J4lm6m5J8K1k9k8k1m5
16211h0j8M0N2L5J4j9J1Q1N6k9n1m5o4p3k3L6N3O5Q0L4k3l4n0m3J7N1M6L3Kj0mk2k3ok4LP2
16204A40M0m8o4l9k3jK0M3N2Pn1m8j1Rom0l0L7M7l0n7KL4Kk0pJ7L1J8k4m4j4L5M7j4p3k8N7
16197c4N6J6kk4l1J5M9K3j8n2p3l1M1M4QLom1m6j8%J3K9J4j1J8N2K1rJjrkJj3l2m2l0kL0O1
16189c2N0nl6k1OK6J1k7j5M3O6N2M5L6K0J4j4p2q1k0J6LJ8N0K7l8o7m5j0%PK8M2K8J2MqJQ
16182A22k3l9l1l6l0j8l3k9nplK8M2K5JnJ0Jk1PN9N8J3j0j0j0k0l1k4JJ5K5K3j6k8jj7m2n
16174f4J0k5oM5L8RJ8Pn5r3l8M6O2L9K1nk6j7okj1k6KM0Qk0KJ6L7O7J9n5l9K1J5n6n3N9O7
16167E1o6r4J7L7k7k8%njK8K3k5l1L0O1L5J2Kkj2l3l0J4L0j0m9l6ML3L7L5L5On5o4QL6j4l3
16160h1JKj7LM2L3j2l1k2pJ5J5j9j6J2jLM6M4Ll5p0o1KM5N8M0oj6K2L1k3o4qQ1Q9M4J8MJJ5
16152A80J0l5p6m5Rrl0J9L9J3Jm5r7p7j3L7N1J4j9kK7L2K7M4N9J6m9l3L2K6j9k1l7q6p1k1
16145a49j9MQ9J18N8KJ1K7k1p8m7K2N4M8Ql9l8NK3Mp%mjJ4nl4k2j7l2PN5M3L2M3J8j7l6n4
16137F5k3L5K5ML0J4m5m8j1K0L0J0MK1qn0k1K4Oj3J5Mn5m2K1L3kk9m2l2jL3L0Jj6k2k4K7Q1
16130D9O3L1J9l2p6k5L6np4n7J1L5J3J2L4K6l6q8n3N1Q7K4j8qnJ4J7m0m8RNl7k0L1M4Kk5J2
16123b2K6rk4j1LK5k1j05o5N3O9K1J5Jj8ONj4LMjL9N3K7K3j2o9l2K3Jj5NjrkQK8L7J9J2Mk2
16115E8qK7J1j7k0j8JL8L7j0o6p7k5L8N5N5J9o5r1k0L0om8k0M7L8l7l0L8J8m1oO9J01Q6J9
16108A80l5j8Rnj2JKpMJ8mk5k0l0n7n8m1rJ8J3MJ8J8J5K2jm6n7l3ojjJ6K2J2J5J0oK2M6Nk7
16100b9j7rK0O7N9J2nlnj6l5k8K7N7Rm2m1j5K5M9Jp3o7l5k8LL9jl2K5O1Rk6lQLQJ6J8Pk3m0
16092e0k6pLmk2k8k5k2J5N4M1K3J8j0l5m1n2j6N5N9J6K3L7Jk5mnk5J4O4M6pn3o3rK0k3k9J7
16084g5J9qk0k4LN5O9K5k8j9L3M4k3q5p0rQqmOPQMRN3Q7P9N1Rm3o0m4l9k8PJ9L%Mj2l9m1j
16076g8K4ljM9N0km6m3NL8J7OJ6kk6j3nk3j2J9Kj9L9P5kn9J8P0j2n8kon2j7K3J7J5MKJ5m5
16068b2j12m3N5N5J7J2K5J8KOOl0n7k7K4M9N5O8L0o3p1J9K8l1k3%j6l1l9j1O2P5Pl0qNk0m8
16061f4k4J6J9K1J8j4oM9N2LkJ5lm3p0p3l3L9O8ln1J8O0J2Kln7n8MK6J9K1K2J0k5o2m5K3O5
16054e4L0K0O9M5m5l8QLK1L0k7n5k4LM1P4N3on2n4k8QM1L1k0l2j5k6k0J3J0k1k7MK5K3K1K0
16047D9mm2l2K8M0QL7O4j0o6k5mm3m4mlk4J5L3l3m5M3P5K6LknL8O5K3rj5l7m4k6j3%RJlqr
16039GJ7K9J1J3K0l3q2l0P5Q6Pk1Rk3p6m7OJ8K6L7Ql6l0NK4J6ql1l1PL9L2K6J7m2p2j4K3p
16031b5j3KPJ5RNJ8J0j0j7k9l8j4RJ5K9M6M9K4rj7j9l4k2jj8k7qj6oM7M2LJ4K3prLj9j8L5
16023B9O9Mr0q7J7Q8O2Nk1j3j6m4m1j6j7mM3N7N3M0k8r7p9LQ0P6j3o5k1K9L1K9L8L7ln9n7
16016A9RL9j3n0j6J9kl5m1l4j0L9N1L6L4k6j03n6M1M8J5LLL0N1K0j1kPj6m6j9K5J5JK3J8m
16009F2oj4j8lQQJ4Ok4l5oL8M8K5QJ2Nl3n4l0j6m6m0K7N6J3k4n9q3l1L6J4%M5J1q0m2Q1Q3
16002d4jRN7J2k9M8J07L8m1n4o8q2l6K8K2k2k3LJ7L4N5M9J0j6k1j2OK0kl3j5K1J5j3k2j8%
15994aK0J5nj3k4l2mK8K9L5M7K8kj8m2n0j7OKQL0J6l5m4j4l5p0k3N3P4O3K7k2l5j8J3K7j3
15987Dm0J0N0K4j4m0l4J4L3K9O9J00L4o9j10o8J8P5M4j3j0K5J0n5r2o4k4K1Q1Q0ln2j7L2M0
15981H8J3nj4k5mL2J8l0m6oM5L5k8l3J6J9prj6j7J7J8k0k7j5j2J0K9K2%k1l6l2rjj0olj0J3
15973f7M6M4K5lk4j1K0L5K9jl4m6k9PK3J5Rj5m2k8NM0P0N2J3Qj9n0j2L8L0Qj2k7J0O2L8j6
15966A91l2l2k2J5M1K4j2k1lrk7j2j2n8m2K8K1m4l6J3J5j8m2l9jL6L8K1Kk4k8lNRL3M7L0j7
15958C5n5l9KMlJ8L1J6Mjj0j5j1nlk6l8qjj9J6M5%l4pK1J8J1L3L9j2l6J0K3oK0O3J5n2m7j4
15951a8J1J3JJ1K4nl2k8ON5N2ok3kj4k6MNl0KM9qo5m9k2L2Q4J9q9p9J5O9N3K5J6J3PMj4l1
15943B9j5ok7m5m8m7rL7L3K5O1O0jj9K1J6j2K7L3l2j4N7K2m5m0mNj5j6J2Mn4q2l8K8N1L8L6
15936B6K7k6o3l8%J1K0J1j3J6N0J2j7K5L2pj3k4n4k6L6L3j2l6k9j5m7p3k8J8K9M4K5j7nL5
15929i3M6L4K3K8J1l9n9j8L3K7j1J4O3K7m3m4%L1L0J0ol2l6jJ6Kqj2lJ9kn9o6j2K2K6L9M7
15922Dkn5k9J9mj8N1R5N3om4o5m7j2mlJj9m6m0J0O0M7OJ5N9N9%l9k9l1m0JK9kl2k0K9N6L0
15914C7lkqk4j0K9N0ko8n0J4L1J3mk1k3%K1K1K0L7M3Qm0m6l2l0k0MJ5J3J7ro0n5J6O2K9m0
15907f7o1k3J2K0K9K5lj5mKj6m6n3j6L9N1K3K6N3M1K1J6k5o4k1M6L5omMj2j7j1LK0km8j9M2
15899b5J9k4j9k1k8j7j1ON5O6L6J8RRK6Lo1n2J1J7j5k2k0rK5K4jKJ6kj3J4K6j2l8k3j7j1L7
15892b2O3L0j2l1l7n4m2K0N8K9j7m0rL7L3J6J9%nJ0k5m1RK6j2k3J4O7P9J5m5l8j6j6mJ9J0
15885F5k3j8K7L9rn1m6l8%P4R1L1k1n4o3pM6K6k6n4m4oJ2JRJ7NJ2M4N1J0j7mJ3Jm8o5QO4J7
15877F9k4j1oJ3L5Ol0k0RK7K4jm3p2m7J7M9M0Rk6l1PM9M5Lk1k8k6J6N0Lm3k4mNMn5q4j1L2
15870i5j4l7rj3m0MQ0N5k4k8K0O4P9K0o0n5JK1jj5JJ3mj7j5jJ9L2K0JJ0L7L1j6o6r1o1ON2
15862i6N6K2k2j4L0L4pj5J3K1J0Rpl5l0k0l2k1J4L6L5J4kJ0L1K8ql9k4k2l6pL3J3j4qNK1K6
15855BQoMRj0k6oM1M5OkJl8p0o5m0kL8N9O4O7P3N2MrJ1Ok1m5m6l1j9pjJ3M3K8k5l7k9l4k2
15847a7k2k1K0N2M0Mk4k1pnj7l5j4L8L4mj1nL3P8K2n3j6K3qk5mK8K5l8p3k6Oj6j5K0M1M3O5
15839I5N7rm9k2%KJ5J4lqJ6L9j0r6o6N1P2jk0kl2n7l4qj0oK5M2J6llj0JJ6k4m9j4j1l7j7K5
15831a15L8K9km2l8K1M5Pj8j1j0jK9M8M9L5Ooj2l4k1K2ko3l8J8Qk2k8k5jK4J1j2j0LL0P5Q6
15824G3L8j6l5m4m1j4K4K5k1n1l0j4nJ4QOM6P1L7j0k4KK1J0pn0p5j7K8LJ3N3L6j8m1k1mk2
15817e2k8j7k0j5%J1L4O1O1N7L6j2l8rRk6n4k8K8O1O2K4m5q9p0k9k0l3j2L0K3j1J9Q2Q6Oq4
15810bq6rK7%l0l2JK6jj3L1L7LK3P8O4j2n0j8J3j4n2j4M6K5k1j6QK8L9Pk0rl2o9k9M4Q3Q3
15802A37Rp9p6l3j7JJ8QK1L7J8NOj2k4j7k4oL3J7j0PJJN8O0j0k7pj2J7M4Kk6LKk4qJ5j1n0
15794D7n8m2ON1L3k3l1l0l8j0L9N6O2O1L6j0n1k5M3K2o3q2l9lJ4L5M3J3k9l5k2prj9%K7L3
15787eK6MjK1J0j2Lj9n2oM8L5Pj0k7k2NK0jk2JM8M9Pj0j1l0k7j0m0n2QL8J8K8M8K0kOj5l8
15780C8PN4K9pj7m3m4mkk9k6lJ0Qj5j8J2ln3n6k1J1M9O3K0rL8Q5M8j6m0o1q7n1J2Oj6L9P2
15772b0Nn3k9L2O8M4LQKl2j6L9M8K3Rj0m7n4qL0J8k0n5o5oP2O5QjLk6l5j2QJ8%l7m2j4K3N2
15764dL3k3l5lNMK0Lj7NRk9k8NLk4k9NN0N6L2K0J0j7k9j3lJ0K6oo8p2j5J8J3RK1L9L2lk2m
15756a6Qjj2j0%K2L4J8PK0J4mj2k3j3ll6l2J5qm1K1M8k4m1RQj5K7Q2O6jl7j8PJoJ9L3Jm0m4
15748B3k8k0j0J1jl4LP8M3m9l8J8ln7o2k0K1L1L2M4L9Lk8k6k1k7kL4L7L8N3M4Kl1j6J6Jl1
15741F7l5m1n4j5K3MnLm2o2K5J11J04P1K5l3m8k2kJ9K8l3r9n0M3M5J1Kk3m5k0J7J5kK2N2L
15734E9o1m9NM4N2J0l6l3j7j1J0J8Ojnrpk6n8n0%M3L9J6J8J5jJ8L6%k4Mpl0MJm5k2K1jqJ9
15726f3ol1J9M9%j1L1K1nJ7K2j9l1J6N4L4j3m4l8J3N2K6k5k7J5L4Kn5p7k8M2M2Jj0jOJ7K8
15719E7L4Mo7p0K4P1Rm4j8J7K7L7M0Kn4o7k9jj6k7lok3L8J00L9l3m%n5m6J0K6M1N1j7q3k3
15712e9P9P4J1pk1l1J6O8N6K0Mj6q3j20k9O3K3j0M2K1l9j6Jk9k3mj0k4m9m6J4N1L3K4J6j8
15705a8k2%k0k7L5N9K1K0L2%j4LNJ5L3J8jRK5Kn2p0l7ML9M5j0n7l3j2l8k0M2M2MJ4K4k0l5
15697EnmnL2N0K5j0m8o4l5j7l5j1O0P0J0k9kM8M0k8n7l4m3o1J6J10O3k2mL2Nj8pLKMK0J6k5
15690D7m7k6j3j0K5N4J2m2rL6mm6l0j3RN7N6j3n4k0K9L8L7L5km6m1pL2O8O0J3qj1k6k8j5J
15682I8K4J4l8o7l8LJ5MJ1K6L2L6J6l3n4k8JMj3l9k0N7Q4Ol8jml6lL7j1p3m9J2J1NL3nq1n3
15675a55L1N8L6qrO4P5j4l5jm2n1L6N9k0m8JM4L6j0n2o7l7K8Q3P8Mm4jM3K0j1j2j2j5k7m9
15668b4k6N0P3Om5l8k4%K8J9rj1pnK1K0m9o5NL2JNOl1l0Jj5l2J1M3K9K5L8K5LNNmmJ3J9J6
15660H0Pj1j1%l3o5k6J6rn0m5nml0L2J24O6n5n5J7K6pOM9O4M1J3j2l2k6mql0k3J2L5J4l0l4
15652clj1k6K1M0oj1J7Kk4l0mM1M7Ml0k1J2K0j6l4lL8L8lj3J6Rj0%j9m9MN9qr6o6KNj7jM0
15644h9O3M5J1rj8lK8J8k9k3J9J7j8m0m9l4j0J0M3P4Q4O2ro9p7r0p6MN7M3L0L1J7mqmj8qM7
15637A8N8ml6j4JNJ5om5n9k0M4P2L2k3l2PP5Q0Ok9nj5k6LJ2mqlRJ8Rml3p2m9nj8k6J7L5K5
15629EL4K6mQM1K1n3p8kP0L6k5k3mrlK5K2j2j8J5M0K6m2j21r6L8J12P6j0q1o0K1M6L4N3L5
15622A43m2q1n4PM9L3K4N0L6Opm3n4qkl1j7J4K3J6lj9k7l1j7J3L4L2jk4j0NJ1K0J8MpmK5N7
15614A38N1K3J4k0p5o3j9k2%M1Ln1m5m1m2%N5P1M7Lm4o0kN6J8m8l8J9N5K7k6k5k3l3L2R2K8
15607I6n4o2n2oO1M2j4JK7ok3K0K7j5j5K1K0MQJ8J7jpk0p2q4nL8nk6OL1J6qQJ0l2l8JK7K7
15599a9MjL0K5k7l5nJ7L0J3l1m2j7%j1j5K9O0J3kO7O3j0j3jk7j2J3Jj6n1o7k0J8K6M2K4k0
15592C3j4Nl0p9p1j9J3K9O8P0J4j2J7K6OPJ1j6l2nJ4J0J2J1j4m1n2l1LJ8L3K4k7l3L3N7L9
15585G7L6J3m3m1rl2l9nl5o4K0Q9L3k7l2k3j4RL9M5Kn3n5j1L5N2J5n2m2K2L1J7K7J6%kj1n
15578a7Nj4j7J2J7j1k8J3N1Pm9nN9L5k5m3l3k1pJ1L3M4L7K5Km5p4k4O2O1l0p4m0J7N2K2m1
15571c3m5OL6K4l6q2l4N1M9j4k7J4L1K2L6N7M3j4n5m3j9kK6N2L7J5K9Qo8o2K2L2qOJ5j7j8
15564C4j1n8q2l1kk0LN0M1LnJ5N9P8K7j9j2k8l3Qqm8jL8kj0Pk8n1lL5K5L7N1ll5RJ3k2n%n1
15556c5p9n2PO0M3k6m1OL1J3JRPNJ9%m2l5L3P2L2k0l1k6nL2K8J3Pm2o0L2Q3K3l0j7ml2n9k2
15548a02M1L5j0lJ6j2k9LK0RJ8J4l0l1J3K1mj8k9j7J6J6j7j8J0K4J5j0k5LM2M0J6P%j4qK2
15541B4J0j1K5M5j0l8j1j5m1n1m4j3K3J8JJ5J9k3m9j4K9K6j3k3J5L0J2K5K8nrMmQM1L2l3q8
15534f5m4O0O6mPM8j0n4JRl9nL2j6j7L2J5j2%j1j0K7L1j0m7m8j0J5J2K0J5k9m3KJ9j7j6Po
15526i5j2Kj3qN4Q3M5k0o6o0j9j4l6j2N4J02P8mp4p3j8J8J1LJ0M1O8L4k3j3Rk3n2n1l7J3P6
15519b2P2J3j4Mlj7mrl5l1jN2R1L7m6o6n4m1k1pL0N5J2k3J1L9L5L1pp0n4K0L3k%J3j2k2rq
15511c0KPj1ON0K0n2n9qK6J8J0J6j0n4m9rJ0jj4jK2K3J5Qj0k6j4J2K9L4K2J5K9K8k0k5M9P5
15504A33J6l1m5p1q0l2K2Pl7j6M2M4L1N0L4k8l0J9Jn3n8k2J3L1%j9M4Q2J8n0o5q2q5l0M0L5
15497a72j3j3J4J3J8K2MJ9N2Pn8k7L8L8QRK6K9Om0o2j9N5Q7M5j1oJk8k7kl3p7m1L3L8j1k4
15490a02J6O7O5J1mK9J6k5k1k9n1k4J3jk2j0K7L7j2m4%N2M5J5J3J0k0m0k1ppNJ8J8J0%OK0
15483E3J4mNJ4j4l4j3nk5l7k7qMJ1L0K5j6NP1O1k0o3m5mJ9J7K5K7J8J2j6l9mL3J8lj7l1kN5
15475I0M1j9k9k3n4n2JL9L6Lm7n2j6j5k0RJ7j3rM7N6ql9j1mk2k1qJ3K4%l8n1k6MJ1Lm%K3L6
15467a28Jj8K4N4L4J9L9K7m7o2J9N0oj4J4RmmqLK0jj5J5M6L6j5m3kRm6l2K0j8p6m3L0O3L2
15460a8j5m0l9kM2L2J6L7M7Qm2n1oK4mm3m3pK3J4j5l2l0j1NK0O0P5M8K7J8MJ9J7l7n0l2n9
15453d0m1J4j5l7K7N5K9J9jl3oN0L2l8k4N0M9j8l6k7l3j7J0ml1l4j2K4M6L6J6MjKJ2L9K2m7
15445D1n1J1L3J5Oj4l4l3k4pJ4J9Rj2l1oN5O6J0j6J6j2p4m4L4L6J4L1L6Lj4rprm4p5m2NL2
15438g2P2N7k7l2M6O1J1l1n8o1o1o3lQ4O6j0mK5j7n8j4M7M2rm1rL8K6qKJ3j5l8j9J3L1J5q
15431iJ5L2JRM5J4pM2N7j6r0r3j5P0O0l1p6l3lj9RO5L4k6%K3n0q9j7M2km9jO0L6oJ4L4K4%
15423E4l5m1%M8P3M5m8j00m8K8M5Rk4j5j7l1j2ql6l4l3l1L2P6N2L4L0K0J3jjJ8kl3k1k2l1
15416d7qkj6j0jJ3K9K8K9J6k6k7j2n3n4K4N7K5k0n9m1K0M1K3OQJ1mPL7K3RK1j9q9r3j9N4N4
15409f5QRN8O7rp3m6J7L4J3m5j01o3J7K5RM1O2K7j4k1MK9J8nkNJ3L8K4k4l7k0oJ3K4Jl1k9
15401c5rl3n1NN0L1M1Q1R8P3Km9j6jl7k6j0o6p1J4L7j0j9j0OL6J8k9k1kNOl1m7K0N7Ok8J8
15394CO2J7k4J6J8l2jM6Pk5lJ4K3Nn7r2n1K7N8L3j2l2j1J7ol3oQl4o0k8M8R7M9k0k4oJ1K6
15386B8Ll1l7k8mK6M0M4L3rm7k6M0P1Pm6oL7J0l9m6j7J8K0klJ2J4mk7k9lJ8J6K1L9L6Rm4r7
15379cm2Q3P2m2n5J3L9J8j6l8k9oJ0J3llK2L1Kl6m1k8k2rK9N1L8J6jk6l3j4lj7k7nM4O0Oo4
15371a6o3QN8L1pj6m0q1o5K6R2N3rJ2J7n7p0J9M5ok5j2roJ3J5j3l2k2j2MM3O6L5k5l6L1Q5
15364C1M9j0oOk7n1l6j6QL4K9MOK6J1j1%J1pk1k7k9LM1J7k2qK1K2K3K9lm5k6L0M8J6j5j6j9
15356G0m8n2j8L0N5J8n5p5l7LM3M7j5n9j8M4N3L2K7%m8n5j9JOJ0K6K7j7m8j8PJ2L6M4M0L0
15349G9k1n5lM3Ll0j0j5m3j1M4L9J7L1M0Nm0o6n8oM0L5K3J0k7l8j1qk3k6k5J6O4L4J1M1K4
15342H3rK5K9k5k8J3K0Jj4k6k7%L9K7l0l9MJ7%J6K6k8p4k6L4pp2n9j5PK3M5N3J2l5k1RPJ8
15335b7J5l5p4p1qQ5Q2ol3lK9P1P6Nl7j7ok0lK3Qk1j3Jrj7j3j2NL2Pk7jJ4j3k8l5j5N3O8O
15327C6k6pQJ3J8ol8nO8O0Kj3k8n1l3k6l5OM1%k7KQJ0N3O3J9mk0m8l9j2j8k2qnmNLkRjk9%
15318h3O0M4LJ6K0k0k0Qnl9m6k2NNrj1Jkj0OK8J4nJ5K8Nk4j1K7J8j0K1O8O7M1rl3oj2k9j0
15311H4pmK4J7k4n2m1RL4J3J9J1l8nQ8O1l0j8K0l4p7l2Kj3%L6K1j0kpk3NK6j2k1J3J0k3l0
15303a0pK3K0l5n0K4P5N0ln1n9j3nl8k6J3K7K0qj5J3Pj8j0qPM5K3l5mN9M3k3n6m3JM0M2L4
15296D9K4ml2j9J2J7K%pj2J1J7l1l8J2J8k2j1K8L5J6pj9j9l0m4k7j3l2m6pN2N6K5J0qk3K1
15289d6P3L7m8n9PN6N0J4j8%L2Kj7J5km3k5j0j5LJ0NJ2J0J5K4J1J7M8K2l7n4n1m6o1r2q0r
15281b50L6L4L0J9j6k9J1N4N4M0M0N6N2J5LK5Jo0q8p2m4k6j2K8N8N5N4L0l8p0m9k1lJ0K5J1
15274c7n6p6j2J0J2Q8J11L8%K1K9Pl6m9j1Mj0J%m6o7l3k3k7K1P7P6K9k3k4J2Rl2k9L3M9j8
15267A8m8MK5om6p9l6N4N2J2L9L8k9m9J8O4L3k9m7RP4M6k8l1J2L0K7jl4l7l3k9qJl1m8J4Q1
15260BO7Qj7k4m1l0J8J7k6%N3K0k5j2k6m6pM3P0M3m2q7n2j2NK3N3Q5P4Mn3o0k9J6M8K2m0m4
15253bK4P7M8j3l9k9l7n5l4mk3m2QP4Q1N0K9kl5k8lnl3m3nM8M2Lk5o5r0n9j2M6P2Nl1K3K0
15245f4k1lK3M4O3Mo6n8k2JL3N2K4k2oM9L2j0K7M5k2o8n2l5j0L1L1JJ8K1j3jmo1l4M4K0l6
15238d5m2l0OL8K3J4J4j3oK8L0J6j9m2J1O4L2qpql6n9k2L6K4ML3J8k5JJ9m8o4QJ8l5k9lj9
15231a23rM4N8J5qJ7K7j1k6J8L8n2j23k5Q4M5j2jNK6Q0P1kl8l8m6k0M3N9jl5j6j2k7j8j0k0
15224d3k4lKk8k4M5Q1L7moj7k1%ll4k7K0L1Nmj0k4j4%J6K8j9o2mO1M7L7L6Qqrl4m5j4K0L3
15216B6J6l1n0k2ojJ7K6L3O2O1Ln6o7k5L5M3POK5j3o4o2l0mJ9L6J8qqj0k7j9k6j8P1J01%n3
15209Ej5kjpn4o8nM8M9M4N3M2Rk7n3l0L7M8j2k4Jk7m1KK8Rj2k4k2j3J1M1M3Jl8l4qk4m4nL2
15201h7J7MJ1J7K2K0J5K2K3lk0J4M8Qn0n9n8n1%L5Ll5l0MM6M3J7K4J4l2j1N6L4l0k1Lj1rr
15193a6k7K5J05N5n1m4nj2JPk8l4k0k4k6j9k1j4jJ0K6L5K8K2J9Mk2l1j8rj7j4K5N3L2L2O6
15186I2K8n8o8m0k5K3N6Mm5k3J9L4Pm8n3K4Q5O9L2Pl7n6l3k7k0J0Jl8k6K1L2kj8nRL8N5L0
15179E4K6O6M8l4p1k7J3lj9j1j8k6Jkn4l6L1K0kK9K2j2j0j9k9RL6K3MoONj8j0J5MPJ5m4q6
15171a03l4J1J7J6ooM7O1Nl0nK5Rj0lJ3J4mk0lQrkK3nl7pM2O8N9qq4p1J0M6J3j2Knk0J5L8
15163E8j7o4m9l7k9J6M0J4kpj6J9N1J4k7k4oNJ5L6L5rk4J4K6j3n3o4k5J3J4K1L1J9MOJ8L1
15156C4J8JKnk3mL3J0l5k3mk4j4M7N0j6l1j7m7k5N5N6Pj1l4n5l3j5oLj8k1M7J08P6RnJ1Ll1
15148G3m6j6K3L2Oj7%K4Ol2l4j4n%J8J9plJ4j3n7p3l6L8P4M2Kj4qk6n0j6L6J2j8J7N2L6Np
15141C7j5k3j1Qj4k9J2M0K6K4L1K1Rk2l6K3N0k0m5NK3K1K6ql0RJ9k7l1K0L6Mj3kK7L1k4p0
15134H2n4k3RL2%k4J9N0L4Kl9n7l1LL3M8J6l0k8PL4L2Kk6l8n3n2qL7N7N5J3rK0Lm3j4L0J8
15126A07Oj8n3k0K7k0q5n7MJ3PJ0rk3PL1L1J9k1l0Jk2m6K6O6J7J1L7Jm4j7N6P8K0j7RJ3k4
15119I1k7J4K6j5k8J0K8qm7l5J4L0%k8l0k1j1j4n2q7k8O0L9nL0M4J1qk9k1L2K4l8l2J5J8k
15112h0J0J4j4j0L7N3K4j8m5k5J4J9K1N2N0pm4l2j9j2J7L7J1j6l6o7n7K1N1Lj2J0mj5mmJL4
15105d2M0kk7j7qK5P5N8j8m8l9k8j2j2j0J4J4k8m4mL2J9JJ0K0Lk1nK0ok5MK0M1N8j0n8pJ7
15097@j0j2k0j7M1M2l7p3k9QKjL1L9J8L0M6J6j3k1l0k1nj0%L4K1k6j7K0j1q1o1M4Q5K9kJ3
15090B2J7J8K6Jl5l1kmj7qk9p2l6M4O0K9qk0J9L7j6o2l4kKJ4K3J5K3L3J5J3K0KJJ6Qlj6l5
15082B8k2POj7m3l2L5P6M4rm4m1kK0pl7j0M2M3%j8j1j7l1j8J8M9M4Pj9j9JL1L9J3j6j9pmn2
15075Hr3j9Q2P2K1Kl3n1j0K1Pklk6j7L0J3m3m3k7l8pN2P8Q2N3rm1k9ML8J0n1l8J8K1J4L3K0
15067I9njj5l7j9jOL1L6J2nj3m1n9k5M0L7k9n3k4J1K7L1L0K3J3%j9j6rl1l3jJ0J5K4RlRK6
15060E0L4Mo0p6j9L6K4m%j1l9oL3mk9J3L7K6J8j8o3m4PJ5OJ0KJ3K4k7m2M0O8Ll6k8j9KM9R0
15052G9O8j5m0K8O6Qn4n9n3m1kJ1k1j7Mj7j5K6J8k2qN0O9Mp0m6J3%k7LM6N3J9m2o0j1L1PQ
15045iO1P4L6Kk8j6K9K7nk1l8l1l6q1o8nk2n4KM4RkM5P6P8Q0N5rn9o9n7l7j8%J9K2kj3J5Q
15037Bl3jO3K5l1OJ2m6l1J3j8k6K2K9J4J5Oj2j6j0J7L4K3J1rl7k3J6K6%j9J1O3O6J0k8k4l3
15030H7o6o7j8M4P2M6pm9o9l9K0K3l5n1qJ7Jk4k6J2K9l2p5lP2M6LJ3J7JJ7K0j8j6K0Qj4j3
15023f2k3jO4O3J4Jnj8%ol6kN6L6m4p0MQ1M6k0k1k5n5j6O3O3J2j7m2n6j2L6J4m0n8k2K8L4
15015c6j8o3m4K7Q0P3K0k0mK1j0n6l8K8M7Nj9NK8J4k4k0K4L4j2m2j8K7K5l7n7rK0K8M1Rl1
15008bJ1M9Lk0K3M5K2j8m6m2j2J1Nk9m2l5l6mP1Q2K5j4j6LM2N4K1j4l1k5PK5Km2o9m2Kjl4
15001g1m2j9J7M3N6N7L0j6m2l1rnj2ML4J9k9m5oM4O3L9j5m8k7J1K1pj5J7K2k6k8J7J5k8j7
14994b9K7J3j0J9K9QK2K7j8k8PJ5j0l8m9j6K4OrJ0lk7KJ6OK1K6L9O4K0m0l6m2n1jK6%lkm4
14986b9n1MK6J3J8J9PK4L9J2k1j5Jpj7j5k6k1L4O0J9j2JJ6J9J4mk8o3n6J5O3L3rj6j3oJMj6
14979A7l8qK2pqL3J0n3m9nK7N0M9J4j1Mpm9k8K4K1Mnj9NM1K4kJ6L1J5k1o2n7PO8N7j5n5j3
14971B7M2J9n1n5k1j1OL7K4LL0N1M7M6J3m8n0LK9J2m7j05p6RN3L9Kl4l5pK5M2K1qqj6l4m7
14964g3n7k9L0L6KLJ9K2K4K1K%K0L3J4J8L3mm9l2j2k4j4J7J6jMj9o4l1L8K0l1k5LL8N5lp1
14956g1n4kK1Rj4rJ8M0N9M8j3m6PM6lm1lK3JJL7K9l0l1L8N6Rk2j7qpqj1m6o9jO8L2q%j4j0
14948DL3K7l7o3m7m7n3j7L9P2Q9R8N7k5n8k2K2L3Ol0k7OJ1qk2k3OL0mk9pOK7N5J6m2k7%j9
14941C0j9Oj2m7j2N9M8k2l0J3J0j3J1Jn5k2N5M4J2J9j0n1k5J5J2pOK5J1qJ8M6K8k8p5o9k4
14934f0PMlmj8k4NL0Mk1j6j1K0Q2Q6L3J0ll1l7j5J2J0m1o9j2N2N1Mk6jJ3j5rK5L1K4Nl9n3
14926@rL0%n7m5kkJ2M7L9J6pl5j9J1k5m7LL6K5J0j4l0lL6K6k2j8N4P6J3l0k9m5n8k3L9P0M6
14919F9lk8k7j5j5j9LM4M8K2Jm1q2o1pM4R2P8Kk9k0j0K2K9k4n5m5m3k1J0J4QK%J4%l5k9KO
14911i9LJ4J6PPJ9L2K0j7m0m6n9m6J6M4K8N1Q1J9o7m7L1L6rJN5M6qj8Jql2l8j8J3Nk5MN8N3
14903H3J1rl0n5m3kK8L0Nk0k6l0k3J9N7L9j1k2J5M5M0K0Mk2n7o5m0KL8N1L0j2l8j7K5L5jk4
14896C0j8j1J0M0L1j3l0j3nrj6k7j0J9K8K9J0j9k6l0l1J8O1L1j9l2k4k0k5k8l0l1k0j3MM1
14889a48M7K6K0mj6J6L8L9M8J2l6k4J6J3j6pK1j7n1JK8lK7M5j8l8j4l3m5k0j4KL3qo0J4Q8
14882c8L4rJ3ll1pOlPRl0q3q2kN9M1J2QljJ5J7J5J7J8Rk1l1j0k4j7O8J10N8Kk0nJ7rl3mK4
14874I3M3M2j4m3j6n0r6l6L2Jk2J2J3j9j4J7K3K2K0LmNJ9M4K8m5o0KK4Jj5l4l8oK0Ok0NL8
14867a9J5j6qMJ9J3j3nJ1j4nM4K7k5k8k2k4qjRN0O5L8K9J1m1m7j5j7l9m7n6l0K3K8NQQj0j2
14859i5%K1K7RJ6M3K5qjK1L5M1Mn5o8l6k6m6k4M2N1k0o4k6J5J3MJ%JjlJ7L3%l6k2J1N6O6n
14851A6l1M6N2j9j5j1m0qK3JLJ0oRN6P7L0l2l4k4l3kL9M2J2k2k5k0l3k3%mpj1k4j0L0N1J8
14844H1m0l5Nkk2j7PL8L8k8p9m7mk2kR1Q2j2rM2J4j9JPpqMOk6m2kK5KqLQkk2j9Rk0n4J6R0
14836B1N7j5m5l1j1j4j3K4L9mm7m0OM1L5ll5j4M0N3L7K8qo3n3k5m1l3QMk1RN1M3ol6k2QK8
14828d8L3J3NL6M2QmLpl4p4q6k6M6O6L9j2l1J3K5nJ8O4N1Pk3k3ppqk0l9j3J6oj9j4pK5L3j1
14820A9m5l8pJ5K6L0j5o4j7N2M4K1J5j6k4K2K7m5n9QL8lk7J1N8L9l0o2k8J7K7K6L6K6j2n6
14814Ip4m3OK8M2M5K5j4m7m8mK6K3J0J7K4nnM5L8k1m4l7j6J5J7NJ2L8M6J0k1k5k2qOlk2j9
14806IJ1L0J6mk7m3JP1P6J4m3n4j2N6O7pn7m6k0K4L6l5o3jK5K4M3L3qk9RN3J2n0j1L4k2p5
14799C7m8j2k7m5j6J8LpK9M5ko5q3j9N2L0J5P1N0l7m3pk0j8noK6O7L7j6j1L6O0K1j1K6M8k0
14792A53p1l6lm7r7n4K2L6L5M5Rk8nK2J1mk3k3K3M1J6J8K2j6l2j9k0j1j2k5r%RP4Q9Qk8k9
14784D1p3o0K3M2lj5J4K3nj2J2J4nj8mQj9l5J3N3L8K9K1j2k1MJ5kk0k8n4o6MP5M7k0m2k4L
14777e9J7L7M3J7PL8L4kk0l2l5j4k0m1rK9J5J2J9j3l4pL7N1K4K1M4lp6n4mqmK2L1K6LrK1L8
14769A42J3j0l6n9l8mk5n8l6kj4j3L7O4M3L0J6j5l1l6l7j4RJ0J6N1P7L6m6q9p4l1J3N5P4M6
14762F4pk8k3j3mj6k9LJ7k8k5L8N1L6O3R0N4l0j00q6k9j4j3PNkK2L3qm0%Q3Q8j6o1K5N3m2
14755A18p4k0KJ4K1j9l7nj4n4l6J5J0MM8L3l5k5K4L3M5L1j3k1MJ4j1n9o0QN8L9kj3Rkl8k2
14748c0L5N8K9j1j7NRNK0J3k0k0j2k6lN9M9l6o1KK7k9n4k7j0%K2M1L4j1m1l7l6k1J2J3nOK3
14741d5K7K7L3J7k8m5pK3L5L2rl9j5pl2l6l3j2M6P2N0M8N1K2kMj6n9m3Nj4p5j17r7kM9Mj2
14733b00NqK2P9N5LJ1M6N8M3Km6k5L2no4j4K3j9k3Pk3o6m4J1N0N5L2J4L3K5l1j2O2L3m2k3
14726E6J3j5k5J7M0K1j8n7m3K3K3l7k3M2L9j1j0L0K8k1l4j4j6k5j4rl7p2m1M3O6K2j5m3m9
14720a66jM6L9RMK9M5M0J1l6l6K3M7J4J1K5Nj2kKRK9K4k1n2m1mK1ol9j3Mk4k4mj8jN5M0j6
14712A6j8RJ1J1K1Ok8l1JM3P5O6Ln8o3k8koj4mkMM5M4l2n9pMpJ8J9qk9n4m5omNL3K7LPL1M2
14704C9J6J7N6J4o1l5J3kj5j5k6j3K8L6j2n4m1PL9K2LJ3J1j2k5l0l9k4K7O7M6J7K2Mk3kJ1
14697G9j8l5k7k2oK5M4K2nPJ5NNj3n9n5j3JRM2M0pj2J1rm8n4k2L1L2k1j5M6M1PJ3K2K4L1J1
14689A22l6q5q3k2K7K6L1L5J9K1J3m2m0L0K1m7k6M2M1Jl2n2k2M3M5jj5j4l0l2j7k3k3K6P5
14682b4O6K7k6q6o0N6Q3J0j6Jj5k1qj4k2J8N1jo8k6N5M3l9r6o8J2M2L4N7N7qo0m4nJ4K9M5
14675gK6kRJ5qp%j8j6lnqNK3K4k0l9J4L7J5L1L4l1o6l5j0mj5l4k0K6O2M7pl3oml9m9k8J4L8
14667i4J3RN5O9L3%j8k0j6l0l4kK8J3j4j3j1j6j2j0j1J1M0M0jm1k1Pk4m2RM9L4K0L8L9Ok1
14660F2j3kj5k1mNqpNj2m2l9k4j3nk7k5L7O6M9L1j6n2k9LL4N2J0j2J8L7N1N4ro8n0j1LMQk
14652B3k2j9jrm2m6j4ql0j4L6M5NNM0K0k2J6P5N7j8p4n3K0L0m7o7J0N1J9kkm2p2m0K0O7O7
14645c8J1l8k9PJ6OJ9K7KKJ2k4k4J8Rk0NK6J3KNJ0PPJ0JNRk0l1kj0l0j8l0k3L5M9ol9l1k3
14637a23k0QM9M6J7K1K3J7K2J6on1r7m4O1M4l5l5j9k4J6O5K9n7p1mJ5k7oN0K1l0mK8K3M1O3
14630B2J7n0p1n8KP8N6qJ9N1J5J7L8j4q0p0j2L2K1j1lJ8%k3lJ7J5J1krOJ1j1k4jM6N1op3p3
14622e9LN5K3J2L8Qn6p3m8j6pLL5L4klJ9J0k3m7k5M5P9L3k3nL7J3m0n4m0j7J1L2L8K0pmnk7
14615c3LQ2R3K4k7m5o1n6j7lm7m0N4P7J2J1O0L4l2k7K0J1k9oL1J2pJ2J2kJ2J3l4n4nL3J8j3
14607H6l3k5oj5l1j5Lrj8lRNkqoJ3%n1n4PN0M3L1L3J8oPL3J4j6j0Oj8m5j9K8L5lm7m5OK5o
14599c9oL1J6m1m1J1K5L1M4Pk7KJ4%K9M6Qk8n2n8k4ql2k0Jk3j3O2J00N2k8n5l2qJ2K3PJ2J6
14592A4m3o0J9L7j8k4J8N2L3k5k0K1J5K1N2L2%k0n1l8Mj2m0m2l6k1JJ3M0N4J2j6RPj6kj6n1
14584i7j2M2J9j6LM3K8m5o6J7P7L4j6j0J2J2J1Nl2k8L5L8j7j4oj1M3L6o3n6K9M9O1O9nq0o3
14577B6k3j4j0j6n6n7QL1RJ6L8M5L4kk5jL1M9L6k3o3k5L2L0kj0k3l4qL6O0J9o0n9J1%o0l8
14570i8K5J6pKKJ2N2M8JjK0Nj2qLPl0o5k8K0J5Q%k7mN2N0Q%J9J5l9q9m5N3Q3N2K9J1kRJ7J
14562A80rJ1J6m2q6o1n2o3rM7L7K5L7L7L7K8j4l6j5j2k6j3oj4kNj9k6J0N4O8L1j4k5j8l2l9
14555a0rJ2lmJ1K3L3Nk2RL1J4J2J9ol9l5J3L9J1k6k2J0J8qk7l3l5l0m3n2K6J07N7j5NPl8k0
14548a5K6L5N2N5nl3jMl5o5n0jM7M7Kk2j0j9n0l5M7J21Q4l1p3n3m8j5K4Npjj8j1K4K8M0N1
14540I4k5j09m6N8K5l8kL6J6J1J6j4j9L0M5KmK0rk6M0N7k5n3RL2ol3l1j1kqlRJ5L0M7M1Ol7
14533A38o8p2m3j0j1NO6P4J0j8NOrj7k4RO5N4j3l3J1K7%kno1p0J2M2j2m0k5oK5M5J7l9q3p8
14525a28j2L6K2qrK0O7M6m8q1j7M1P1O7nn3j6Qrk4k9j8J0K0J3kj9NM9L3k9k7M0M2n4q2QN1
14518b1Lj7Plj5K0M3K0pqK5M2km3m2n3m6J3K7NK7L5j4l7jJ7mj4Jj5l2J1M4J3PL3J2k6k5qK1
14510gL3mm6p2o4RR3J02M7j6j8J6Jk6j0NJj8k9oj8o6j4O1L7RL1L0J5ol9m8m0n1m8%K7KKL6
14503h9N4O5N1j0m9l1pkj4j1J4K3mk8j6K0M7M2Rj7lPrNPm7m1L2L5k0l2j4ok4m9k7K4N3O1M5
14495D4OnQJ0J7Nm7m4J3J8jKjJ6L7J2j8m8r3r4k9M1P4M6Kj1j8k3j9%L1K1l5l7J9N0K4k4k6
14487g7ROqPJ0kJ3K6J9PJK1M7K1k3j8Pj0k8kK0K0J8kj4J4jo1m7K1L6j0m5j0N4N3J2J2L5K4
14480A55j9n3m4nJ5j0l9j5K4K5ll0l3KK1oqJ3LMK4%k8j7j7j0L0L6NMJ8%j2%j0n2n9j3RLK2
14472g0J4m1n4rK1M0N7L6nk2k8k6J8O4M3lnJ4Kj1J6L6J9Qqm5m3OK6OPM9N3nk5MRPNk3m5m9
14464D3n5l9K0O4M5ok6m8p8m5lqLL6M4M5N0J8l4l5jMlMj0j1J4j2n5nP0M8LK9N6Ql9l4k7j5
14456A5K2M0Kl4k1K3L8qn7m1MK9L9K4j9k5K3L8K4L7J4m3l6j0k0j1Ol7o1pJ3l0pN9L9j3oK8
14449C1K9ml7k0K5N2L3k2o7m7j3k0l0lK4L0M7N3K4%j4k6j4Q%l6m7j9PK3M7K2n3m4J2OML4K1
14442A6RK0KpJ1nk8lQj4kK7Nk7rK5L0J2k2k8Rj4q0m8M4O9L8J8Lk0l2k7m2m5J2N8M6M0L4Lk0
14434F6k8j8K3J9m1n6k8qJ0K1J4Kj9l2J5N1Qk5LK2K7M1J6oK3J2m3k9J8%m0m9l6j0jpPL0K8
14427b0ml3KM5J0l9m0l0KM6L8J8L7L0l4p8p3l2K0K9QL3N5Mk4K8N6J8lK4K5l6o5l0j1j7jRJ
14419c2j3l8l4J4M1K7K2K9L4J9l0o3l9qOJ2mPO3N2l6m6K3M9Qj2j3m0m3K9P5M1Rnk9j4K1mo0
14412A8p3l6J7L4K1L7L8k7o2l2l0n1k0M9Q9N4l2p8k8N0P2K5k0nK5K0pl6k9J5M3L1J0j7m5m8
14405b8k9r%noL1O8M8plK4j8o7l3J9K6L4L2Ooj6l8j1K6J6RK2Ll7n7m3kJ2rl4j1N9Q1J4m6m0
14397b5j9j7j2Jj9m0J5Q5O0PkPJ5J4QLj7l5k5j0rj7k0%L4N9O3K8k3m4j7Ml4n8j5MqM7R0K8
14389A06l7o4r5n9N2P4J6J4L4qm2oL5K8J1Pk7o3k5M8L3l3k7K0Jl5NM1j5p6m3K6M9L8K5KkN2
14382F0O6j6o6j1M5L2k0m7k5omK5N2J8j7j4kNJ2PQJ2lj3j2j5k7m3l6npl1k6j7j4J1M2M2Ok4
14374e8pJ2JJ4K0j7oM0K1j1mk2m2kL6L3N7P2J1n6l8L7O6J4l4j0K5K1J0j0o2q2k8J0j2m4n5
14367a00l4L7N7mLO8M1l1l7j1RJ1Pkl5m1J1K6MJ2Qj1nj1j9J2M5L1jMJ8nj5JJ0L9M6j6n1m3
14360B8l8OP2L7n4p5l2K5K6l8o5j6Jl0j8K9L7J0j3k0j6kQJ7M2O1J5o9q2QQ5N9om7n6j1N5O0
14353gK2LlpPMm3n2J6K6k5j5K3J3qpK3O1M3k0m3j0K3Pl0m0k2K8Q1O5J4K6M5j1n4j6Qm0q5p5
14345g5l3K2M5K5nk3pK2J0qRNk2NM8L9nl9k8LJj2J5L8J9k2m7k7J8J5k6pN5M8j1k2j8k7j1K3
14337a0M6L2m6q7j1N8K2k7lM4K3k3k0oJ2M2Rm9m1j6QO1O3j3l0L9N0j7l5Jkk5j0J4jl1pL4l
14330D5l7L0O6Lk9j2lPJ3J3L7L4rl0l0k1K1L4l7o9oK7j2j8Q%j1J5K1kJ4L9Mm2l0J5K9%k8j7
14322C2oqK3L7k2n1k2j9QP9N9k5k7Lj0pK2K6J1ok1j6nj4NN8L3n7p5l8l5j4K2J0oQJ2J4K6L5
14315C9L6J4j7k5j8j3qk4n4k4M0M5J1MPRJ3%OK5l1j09p5J0J1l3l4ML1K7J4Qj8l7MO5P4L9p
14307Il9l3j8l4l3J9L8lj9K0N2M5Mm5l8J2J5j6j9j6pJ7RLN2N4KJ4L3j6l1J3J8MJ4L0M1J7n6
14300A12j03o9jK0l4n8L0Q2jn6j6OQK2K6K9K0lolj4PK4pj6jk1l6j6NL3O2N4J5m0p9o4k2MJ6
14292i1PjL5O0L7K3M5L6k4o2l0J0J1%Jrk9j4K6K9j0qL8M3Jj8pj0j9nNJQQopj0k1nkl2k5jj1
14284c3nK6L8K5m7j25n9O8O5K4L9Rm1J7O9no1k6MJ4K2jk6j6J2M1O2L8j2l0k9l3k8rOOjJLN
14276GK6M6K3j8l1k9j5KNNJ0K1P4R1Kn6k6l5o7qO8L4m5n0oKj0j5nK5M6J9k1m4l3J8M3J3J0
14269G6K8j4n1QO5K2l5l8k0j8k7j5K6M0K0J6L6L6j4n6m9l7l5j5oj6j4kK3M5M0K8J1rMJ1j9
14262D5k3Mlj0jpj8k8m0k1PllRo%L9L4Ljj9k6K7M2k3l0L0N1M8L5ok1jkj4k7l6qK2K2Kj9l8
14254a4m9k1K9L5J1J2J7mk3j8K4N4K8j6k3lJ0OJ5O3Q3Kq8q0j8K7K7j6m9m3k6j0KJ6N3L4m6
14246Al9M0M9J5pl4k6J4J9ORrn7o1L2J05K6q1n4J8J4j5%L6K3j2p%ON9Q9K5m9o2m5k0KJ7Ok4
14239Im6n8n8m3k2MM3O3N4M8M4J7j5j2LMMJ8J0l5n3k0NNK4M0J7j8l4n0m3mJ6KPL9O0M3RJ5
14231I2L9On7o9j7N5Q8K7o8p5J0K6n2n2L2M3%j4l0m6lM2K5JKkrkJ6L2L9J1l5l4RL1Rl4n1j3
14224b8K2knO3R7M8qm6o0m0j8j0pj3k0pMJ3K2K9K2K0L8L0n0q7j2K9qj3J0%rpj8j5%J5M0N7
14216G6J9l3l8k4k2k1k9m4LP4N0k1l9k9j7LKJ1N5M1k3j8L6M9K8K0Mk6j2M4J8q4j12l9M8Q8
14209C8M4l9p3o8m4NL9L8M0L7Rj0rj6k7mL8K3l9n2lNj2J8L6JnL3K4m1p4l6QK6M2L7lqK0j0
14201a2n6k5J8j4n8qQ4P3J6L1J5o6o3J3N5P5L7n4p0j2J5OPJ9J5k4l3J7K2m3l4M6N3J9K6K2
14195A12rk8k7JJ9j8m7k1J0J7Rj4k4l5m7k3K7L1mk3rK9L5j1k3J8L0K1L0K1j1j6KKj6qJ6OJ2
14187C4M7np9j5O0J3j7K9J9j8pj8m9j3L5L0K0PpK2L2nOK9j3m5k5kK2L4j5r1j04m7J7O3J03
14180D7R3Om7j2mm8m3k0k0K2O9L5JJ8%k7j4QL2K4k9k3K6on3j3L9K8rpK0J8j8l7l3l5l9j0M3
14173a8N6J8rk2l5J0O5Rq3q5l0K3M8L0L4P4L8l5l5nj9m5l6J3M7M1J0QN7O1l2j01q3n4oL7j
14166e5m8j3M1M6K2K4L9j6q7o8J6O2K8k4pK8K1Mk0n5k8M6O3K5MQPJ4N1P3O0Rq8j21k8K2k4
14159C1j9J8J0Mjl8k9RJk1j7kJ4J9%k2mO2R1K8k1j9k4j5L1L4l4q5m4Ojj7%K1J6k2k5K9No3
14151i4k1L1QL2Q4M7k1m1j0M3M2j0j1Nl5l3K9J8l7k1J3JJ1L3NJL8Kn9m1k7m2%J7n2p7pM5K7
14144a07L1O3L3j8pJ7J3Lkk2k4OK1ol7l0jQKJ1K5J2j4jN8R5O1qq2j00l0K4mk9mJ9K1LLK0l
14136B0m4m0nJ2J1K2K4j7l8JJ2j8j3J1J8J4%OL0K4Jj4k1LJ4m4q5m5NK3J3J2M0M2Oj2j1kK4
14128b1K2nrkMJ5kk9j5Jj9j6L1N5K0oJ2Mm0m0mJ4ONL2N2Oo5o2okqO0R6J5n2k3NOJ6J3j5j9
14120C0J3J2k3k8oj7l6mO1P3Lm1oNl3k8j0k5k0MQP%JL7L8nqL2L4k7o4j3K8j8l5J6K2jJ5K5
14112A6L4M4J4j9MK2mk7k9qJ9J1l4o1m2J7M1Nk5k4k5qM7O6K9j8m8k5M4M3k0pK0j2j2K9L2O
14105I5k0l4k6rK0K4j8l4j0lmJ0J4J8J4j5l0j8j6pK4K1j1j7j5l2l4k0KJ3J3K4L4K0pj8mK3
14098c3K6M0M7j6o8l8rk4j2K2J5j0mJ4J3J2%k1j8JJKJ0K0J8rqM3M8j6m2m3n3j3K9Jk2J8N6
14090b3L7j3k2M0R6O3j7p5p4k8J1J8Ok0k6ONm4m8j2k3k5K9P7R3O0k5l8J5Pk5QM8K3n2q4qN7
14083A7K7j0qlmj0rJ4K8K5K0j1m4k0J9J3JOMJ3L6Rm5k6K2J6RK6K3J0j7n3l0J5j3l1K3L6k1
14076E7m4j3J9L2K3Rj7n4n4pK1nk5KN6P2K1k5k4l1m1k8oK2K8j6l1K3M3j2o7o8m0RN9M5j4j
14068h2N3L3j5k6k1k0j7pJ1J3j6k3LK5M7O1M3L4L2k4o2m3l6j7K7K2KK1L0jl2k2J0km3j7M6
14061a3O0L2J5K0Jn7o8QM8pm3oJ9nj4K0M9Qn2m6jK7K4J9K2Pj4j3mPK5Nm0l2J8L6J3nJ0J7q
14054H2k5KL1Nn0n2%K3j0j7M2M9k9k3O5M1n6n3kLj9l7l5mK6N1M4LQM5J8k0j7k7k3L2O1L2p
14046A57k7k3k2n2o4m5j5K6N7M0J3OJ3J0j7k8kJj9k0k9l7oK4K8RoJ2J6m1m9M3Q2K2j3PK0k
14039F9j9J8N9Qo1l2K5K6Mk3m7j6L4K8PJj8k1QJ8MJL6N5k0p2lK2n1o3k3j1QL0J2LK0Jl2oM4
14031B3M2Jj2J4J6j3qJ7j2n9n9k6rl5m4J6N1K3QJ7K5K4%j6J1K1kk0l3m4j9K5Pl8lN8K4m4m2
14024a15%J4lmL3M3k0n6mL0J8K6L8J1kK1K1lmLk0m0l8j9m%J6L7L2L3L5K2K8K6l2n0J4M3j6
14016A14p6o2JL8M3J7o2j11n9NL0L8J4OM4M8Jk8l0k1j4l1l6J6M4rm7j6J3J6L8N6L5J9Rl1o6
14009e4m4oK0P5J22P0l5p4n4m6m3kL3J2mJ8K0pj2JLrj6jK8N4N8Ro3o4pK2J4lk6j7J5po4o0
14002a44J6P0M7K%Lj9j9J2J7k6k6M7O0qk5Pj3k4J1J4pNM4N5kn6k4J1j6pL7oo1k4Ok0j9NQJ6
13994e3L6N0M2Rj6j1j0k1j7j7l9j4N3M9j5k7pk9l8RL4K0J3mm2k6K6L1J4K0K0J2j2o3p2%M8
13987d7Mm5j0L1J2J6N2K8k8l8k2MJ6OK0L6j5o6l2K0K1J4J6J2J4Kk4j5K8L9J3NK4L7Pl6k3K0
13980I6J0l9o0l9qJ4K5J5j4j9J1K7K0%j8okk8j4L0L3J6om1l6PK4J6K2Pl6n1l3l1k9JJ5J4L8
13972f9N2L2L2K7k3n9k8K9L5OkLrj5JJ3Pj3k3pql6m4k6ML2Mm7j5P2R4K8l7l4pKK4P2O2k1n6
13964E2k0j0k5j3LK3N0J9n9r5o9j4J9K1J6J2K4K9J3K4N9L2rj3l4m8j7J1K1M0M3J0k9k9j4j1
13957A2NJ0j5qK5J6mJ2J4j6oJ0l9n7J4L1j4oPk9j8J4k2n0qK9L6M3Km7jP0N7jk4j3PJ6J1j5
13950D8m6m2k9k7%K2j0k5K0N1K9jj6k0qjqj1j0NL4K1k0pK4J0QJ9j4n0m6l6j6K4J9j2J1M0J9
13942e1J5M5M8J6nnJ5K5Prj6l4l3j1k6l4J1K8nJL5L3Kj9k3j2pk4l0LJ8j1j2J1J5L9O2J5k6
13935E1JK0J9K8pp5n4L4K9m0k5Nk4l4n%rNK4J6qj4qj3l0m5l5j4rJ1M1M2J7lLQj3mM8M7J7J6
13927A3pl6j2Kj0QL9N3L9Mj6m3n8k1Mj5QJ8k3pM0L2K7K6QJ4J8k5n3k7%njJ8nm1j2K5ol7%O0
13919dO7J7l3k6LJ3Nj6l0JL4J3j8j3j3k2j4j6j5K2N3K2k0k5k4k7j4OJ9J6J7N9P9J8m4m9n2
13912a1m8RN2K5rK0N8L4l4o2k1J8Ll5m4k2j8j5K8L7k1j8O3Q9J7p9r9m0k0m2K2Q9K3n0j3L2
13905h2J0LK6L1Rl0m6mL8M7Q4J05J8q4q3l7kJ7nl3j5J2OLQjoj3k1JK4J1J8L2j0j6M9L8m8n1
13897CK0M0QmlnRK2Qoj7m6m7j1J6J3kk2k6p%l8p0l5L0M3K2L3L6PjJ1l0o4LR1R2J9m7m7l1l8
13889g1kO4L2l3k5nj1J1L1K6L7J4l3k4Kk8n5rL8Mm9m0LJ7RKnjR%k6m3l0J1M4K7k3l1K0K9k0
13882a34j4N5O6K3Nlk9m3m0lN6M8l6r4q9n6jM4M2N0P1L4k3j5PPK6J1n2o1nL6M4L0J7J5k1n1
13874h3kN9N1K3J2j1m7o7n9j7N2Q3M9J9L8M7Pl7m3l5l7l6j8L2O8N1K0Pj7k2jk0m4k1qj1Lk1
13867c6n1j2L0L1K0PL5P1lr0n9PK4J3j7l4j0K7N6N9J4l1l1k6l8nL5Ok4j7k3ON1lm9J5K9k0
13860d3K3Q9O0Pkj0l1l5l8m5l0j3k3qL9N2K8Kj4QL0nk3K4M1j4l5J8N8K6l9o6l7j5j0L5Q9N6
13853A49j7m9m6mM0Nm7PR1O6j9o6p8n9NL0qJ5Q1O5Ork1m0j5M3P8M6k8n4rK3j7m6%K6k7q2r0
13845e5n4JJ9K8M3L0J5Ml3m3OL4J1k8n4kR2J02J5m0m3m9l1L%lj0l2j0K6Lj4L0N4Om1j0Pl8
13838f1m2jLj5pJ2J8L0N4L2k8m2j3j6j0L1L9QJ0L6Om5k9J0j2l7rJ9PpJ4L2J5J5L8%o9o6%M6
13830c4M8K0j3k1j6j4pM6J01M0p0p1j5nJ8N0J0m7k8J7K3j1k3LK2Nj3j5j5l2n2l5K4N5K4j1
13823d2JK3%k6MM0K5%j4k7k0K6O0M7K5Ml8o8o7n3k3J1L5O2P2M2J8J3k9m9K0N0l8q4l0J1pk5
13816e1JK7j9n4KK7j5K2R0N3j7oL8L5k2q4p1kK4l%J9jj7nPJ5J9Jl0k7K4N4Pm7k3no3q0j3N
13808a85l2j2L5M2O1P7K7k2k4k9k0K9L6nLM6N2L9L0Ok5l0J3O2K9n0o8j4L5J1q3j10j5M1j9
13802f9n0J6O2L8J1J3J9K1J7OJ5K6j1n6m3j8j8JK0K9M0J3l6l8j6%J9J0J9O9N2k7m1%J0mMQ
13794A11k8o7m9JJ4k7l1M2O6J5LK4RJ1L8nq9q3kM7O4O1jo8l6K8j2r1o7L2Q0L8NL5L8j0j4J0
13787I2k5n8k9K0M8L8k3q7q1ON5J0j4J5Mk3jJ8OK1M9M0Lk7m7l7J5N4K7l1m6j1K8K2PJ5jk4
13780B8jJ4orNQJ2J2Oqj6J2M5K0k6l4k1k4l7j5L7L4jK8O7M1Mk2q1j17q3l3j9KM8N3POM9N5
13772D0N3N0%l6j3%l1n3j1N3L7k9k3J9J0qj3j5QJ9j3m1k0JpnK8L5J6RPPJ8j0m2JJ6n1m6K1
13765a9J1l2nO7R8L0o2n6J9L6k4l5K6K9l8l5K7K1k9k2K3J5l3m1rK8K9j6l7k0k2j9J6K5J6L6
13758bM0pm5l3j9k0J9N0J7mj8p5o4K2M3K8L0j5n0J3P3M6j0k9k6m1n1j0M9Q9R2L1l9m8k7j4
13751ej1k1k0pQM9O8J1o3r2n7L7P4j3q4m4L1P4O5kn6l9J3L9Jn3l5J8K3j6m9k7K9L2J1N0P2
13744A1K1k6l2k5RL9K2J6L2L6L5K6j8n8n2l6m1k2J2j1m2J7P3K9j5lpk4nJ8J3J8K1k6n2k0r
13737g6jK0l3o8L3J04L4j0K2L8L4K2J4Rn6j30p5K8K7rMK2J6lnJ1K3J6rnK8pp1l4K5K5L7M1
13730D1kk5PM2L4Lk2m9o7n4n4p4l3L9N6J8j2MK4KjM1M7J9J8J8j1qK3K4k2k7J5J1j7Njk7p%
13722b2JM0K7lM7O0j7m5qLj1qj1m3m5RN4N1J5l8m2PQl0rL7L2M%OmrLj0k6Jk4j00n7N0M8j8
13714g7m3j9K1L9K0qRN6N5Qj5nqj9%L9M6jl2j7j4l7m2k1J5N4N6J7kmnmj2j9J5J9l2l4jj5j2
13706b9L9N1L5M2%n5j0L3qlN1J7m2l5k7k0J6J3m2o0k3Kj7l4PP0N0l4n7oJ5J0K7K3lRK5m%N8
13698H4N9om4n4o7n5jN6P1M2J0kk3m7l1j1kJ1Ormj2k9k7l7n0J5J07R5K6mk7m7j8qm5l8K2M3
13691e1L4L3Mm2k8K7K1j3RK1qk2k1j9j6l1l8RM8L9M0M2J8Jj2l9l6k6k7KLm9j3P0O6L1ln8n9
13684i3j6J1M2N5K8Kk2j7K5M8M3K9j%J3l5o3mK6j0k8k6j7K5N7J8k7JM3J1l9k8%k1m9m3j8o
13676h6J0N7O7mn3l6j8RM6K3k5j8Rj6k3M5Q1L2J4K8k9p1l1j4k3j0k8m9j9J1L3N0J4l3j8J7
13669e8K3J6jk7k6K0M0j5n8j8K7L0K4J5mJ1M6J6m7l3J1kk5jM5O6Rn7k3M8L9OOl2r0o5QK9L4
13662a3J7l2l7J1M4O4M4k4l9QK7Jl8n8l6OK1K6L1NpM7L9o3o6K4L0j4J7N2K5j7j5J7K6Qql8
13655H5p7n1L2P4L6l0m0QK8pj3K9J9n4o1J5L7k2l3J8J8j1j1j0k6kL2Qk2NL9M8M1Qk6oK1ON
13647A10K7jn1m0OK9K9j3q0q5oO3M3j5k4J2K5ok8k1KL8P2M0m6q9n7NM4K8j6m5k5K5M0Ol1m7
13640h2k0K6L8L9L3k0n2k3NK5M0Oj0L6J1o4oR8M6m5l5j9j3M5O8j1p1l4J7J4qqnj5j1J5J7l4
13633gq1m5%j0JN3M7J1K0K4KKJ0QK5L5Rk2l3j5K7L6PJJ3KLJ3J5J1j7m3qK5qj9K9K0o6q9qL4
13625A2PLjl1k4ok0nL5M2K5qj4K5L8km4p5o1J6O0L0MJ6L1K2Jk%j4pOj2k3NJ3mK8P8M8k6l8
13617A28j3%J4K0J2Ll4q0p5m7k5RL7L3K8Rk4PP8O5nm3n3l5J6L8Jk1J6L5Jk5k9l6k7j5KJ3j6
13609c8m6k2qj8OK7L4O3O4J8j8l7l8j1Prl1k9LK6J3rj6pK4N5M9Kj3J7K2%%j4m8j8K9j5p3l7
13602i6K8M4K3k7n9l3j5l7j7L7N0M9P3N6j6n6k4K2L3QkQlj7j0j%OK4L3km7k3M2O9M2QPqo9
13594A00o9J7M7j8o7n4k7KK4J9J2K6K1nj9m1o8k5N5N2j4j7K7K4qJM8N9K1qj3nKk1n1j6N4N9
13587A24J2j1ok8m8j7J0OK0Ln1l0M6N7Kk7j3nk6m2k7J0L0J9J8K8J0l2l1K1M9K8K3K4k6o1l5
13580B4k7l4pKNL2J3l4l4ljl1l6L7J06P3Jl3m8l5OM0N2L1j0l3k0J7M6J7m1l5J6J0k2PO1N3
13573A65Rl9p4n2%J2MJ6M0L3j6j8J4j0jP1M8l2k8MRMk7m2j8Lj2m1l3L3P5J9n0m6rJj2k0j7
13565c7OK3k0o2j4N6N5J4nJ4J4k1k0J6J2oJ9K1k0l2j8NN1N3lm8n7l4LRLPj2k0K6L7l1n7J2
13558f1L0j9J2O1ro4jL5qk1LJ9J7rl0jM1J9n5r5n8j2J2M0N1J8KK3L8M3M7K5j5m5m9m0l3j3
13551a02PMJ7N9N6J9j7l6kN6M7OOj5p4q3l4kPL2L7mm5n0j9L0O0M7J0k9k4J8Ln0k3N3N6K1r
13543C3l3j2L3L2Mnk9n9m4LM9Q7Q2L0k6n9n8j1K6Lk7j0K6N6O0Jo9o6k2kOj0m6l7KJjN0Q3K1
13536F2q0q6kM0K3NnrRM6M9mk6M2P2J5k3k8m4m1k3mM7O1j9o5rM3L0j9l8rJ2OMj2k2OK9nl3
13528eqJ8LpJj8l2jPpJ0Oj6K6O8J9k4KLl5n1l5MK7Kk1J2N2L9Qj5k9j3K0J1k0jK7Nk2nM0N3
13520I8jn6m1j6k1oK2J0lRk5p5j7J01J23M1m3n9oN2M6j4o5o7j9K5Qj0J2%l4kK0j1lK3PkK0
13512B1J6j9l3jK5Qj7l1n6m7NK3mpRJ3J7K6K9J3j5j6JMJ2J5%j3l2o0m6K6Q1N9J2J6L5mn5o1
13504e1l6j2jNJ5J8Mpj0j7k0MM0M8K2nmj1n1m2L0N2Ok0%M2O7K5m9l8L7M7J2J4Pl5m6nM1K7
13497A03n4p8J2O1Rj9kj0mL0%o0l3L3K9%rk2k5kQOJ3J8lk6j6%nj5k4%N4M9j8m9l8l7m0pL6
13489a35K5NO0Q6J2k5J8K7pj6j3k7l4j4J0Lj0qkK9M9L0K3J6p1j32m7P0O5rk2J5qm6jJ9qM5
13482b8Q8Rn4m3o5o0L1P2K9L8O7L8Mj8m7k9Jk0l0lql6l7j5NJ9J6RJ7O%M3P1J9n1n6j9jnnK
13474d6J0K9N1N1J0l0l7l8l5j4J1L9O6L9j7l3k4j9%Qk0k2M4Q2Qn0jM3Kk6QJ0j6KJ7k4m2mK7
13467E9K2Jj6j9j5rOj0n5n2ljj6M2P9L1NK3Rmj9p6r0j6M4N1K4j8l3k3NM2L9L0N6N2J2kj4n1
13459I0o1j3L9M3J4j1l5n5m8j6K4M2L6J1k3l3mJ3jpPj2l9k0PJ3L4J8k2j9kkL2M0NJ5L3j2l4
13452D7j3j5l8l9k7j3J6M1J3l3l0k2m1k8J4M2M9L1pk4%L6N0M4J9k2k8kj6k8J7M0Nk4j3J0l
13444Hk5ML4J2n%j4j1Jk6l9L6R4L5m9n3j5QK1K1Jj7k2k3l9l9K8Q9N0j5%L5J6j2j9l8p6o6m
13437a14J4j3k2j2K2P3O1Lj8pJ4J0l7k9K7Km0J2O0K6m3p1rN4K0l0j4J0RK3L9K1k9o2n6k4j1
13430a41j7J3O2K8l0K6P7Mm4JK1J3J8kl8p3o7LM5Ok1NK1LKL0M7L6K2RJ1pn0l4K4M4J5k6k3
13423A3K1J3qK7L4j2l9o1p5m1J3K4j1j2M8P4N2K8lk5m4n8k4K0J3K2O0L3m1o1l9j6J4M0J4m2
13416d9m3J7N8M3J3kj3k8k2Pmm5k1N5N2knK0K7J9j0l1k4m6n4J7N6K0Mmk9j2L2K1NK5K0j6j7
13408C4MJ1Mm4q4l7J2loJ5J2K7O1M3qrK8L0qm0n2l2J8L1Kj8JL2J1m8m5klOL5mm8mL7ml5NK1
13400e4j8j5L2M5M6M6Qk9l9l1jJ9K2L4L0kj2nNL0L6J0k3n1n7k2J8K7Qk0l3k9l0lN0M0k7l8
13393c3KJ6K8P3O1k6o2j6L0K6j1l7j9PJJK0J3k4k7J1J1j9j4kj7l0k6j6J0L0Lj7K6O3N0K0l2
13386G4p1l8J0J2J9O3P8J4o3o5k8j1mOMnl8m0K5N3j0o9p9n6kP6J06M6k2k9qJ2L3K1j3oL3M8
13378G6K6ol7o0m9j7%K1M7J7k4j8j9l5rJ6jJJ6QJ7N0N2jp3j04m1L9L1RO2R1L7pj9n9q5m2l
13371i3j5nK9L8L0mo1m4M6J00P8K2j6j7rk6n3m4j5JJ8L7J8Knl6l8RJ7NL0K9j0j8RJ5J3M3M0
13363A20l9p2oK1j3l2l6k6LMrQK4Oj1pJ5K4Nj4k7n0k1M7M3oj2j9l4j5J6L7N7P1P3K3l2j7n
13356I4m8l7Rj8m1qJ0L2O2L9J7O3P9K1j7j1j4m7p6n6j3k5m8lK9j0k7pj5k7j3M2Q9N7Kj1k9
13349D4k7Qj0k9Jll0pM0O0M2ql6k7NJ7k6m9NK5l4l6L5N4L5M4L8%k6l5k5MPMK8J3l5k6MmNj
13341D4n3m0N2O2j2m0k7j9K4L3l3n3J4L9J1QRj7k6MK3NKJ0j8l2j7l3k9M8Q7L1j4PPm5n7j3
13334e8J7j3o0l6M6P9N5L7Lk7OL9Rk9l1j6J1K6rn4l9J6K7j4m3l6j3K5N7L4%jj3k4K2K6m3n3
13327g7J7K4j7j4OJ2J1RMJ0J4NNK2L7K7J5J2pl6m4l7m5o4o9j7P5J20P8lo5n4K0N1J6krj9L6
13319D7R9M9k0k3m2p2m3rj5lL0L7lm5l2jJ1L0K9OJ6Rl5j7Rj4mJ9j7l7ok0n6k6L5N8O6O2J4
13312H6k9m3n4m2%K1J3NPKj0j4%J9K9J6Ook7j7K3J9%J1kl8k4L6P3N1ol6m2m3qK5j2l4J4J2
13304a9l4j5J8j6m4nM5N4L9Jm7n7k4J5K7Jj1K8M5K0K2L3j3o2k2K5rl2K3K4k0jJ8kJ6K0k6k6
13297a1Kj2MN8M9%k2n8p8k1K4j1oO1N8RK4O3K4m4m5j1qj3oj9j9K8N2K3J3J6k3n3OO2J9k4j5
13289I6j1RL6j2o5n5o3p5k2M1M1K0J3j3k6K9O8J4m7l2K1L3Lj6k0j5nrj9J3N3K4k9k9J0L7K4
13282B2k9o3k4L1M1J6kPJ8j1n3l9M1R4N5j0k3qJ2L0Pk5k0m8j06o3O4Q2l4p2L5J05M2k7j8j
13275B6qnNkRM3M4ml5j9pk6k7LJ6Jj4k3j6MJ9J3PJ1J3J3pl7k0RLJ4K5j9l4K0M7Nl6k0lk0P
13267b5Q9R9Qn2m5l5k1jnj1J4L7J2n0o0J9M8k2l4L5L2oMl2q6l6N2P6L9m6q5%Q6N3RL5K7l2
13260I0l7j6m1m5RN5N5J6jJ7Qj0jj9q0r4j0Q9P6Kj0J7Ok2k3nnk2l2k6mJ9Oj7KL6M9M3Jm7m3
13252a4n1o7pN2J8lJ2ojK7Oj7PK4joK6J3l1k3RK2O2Q2K2m2l5J9M5ro7n0j3J7M4Rn9m5%moL9
13244bM0k8o5k5LlK6O5P4O9K2n5q5o4j7M3O7M6J0k1k2j0j0j8n0p7m5mK4M9J6l1j9PK4M3L5
13237A2L6L5j8n1k2j0qpk7j4J7k3o1qN3M1ok5j6K3N9L4J0N4L6o1o2J5K1j9k6oM3Q2L5n5q0
13230AmN7J7j7L1M6kj8k2n4o0n2m4lN9Q9N5l3p3j3N8M8j9k7L0J5o5o4KJ8%J8P6P9j5q5n5P
13223a9L4Pn3p6k8M0N1J2oqj4k3l0lM6M8L1M3K1m5q1m6L4P0L3j5j5K6M6jm0oK1j7o3m5K8N1
13216Hnm1j2J1RL1N2L1J0Poj5rj6l0k0RL6M1oo8k5P8O7l6m7J0rn4k3J9J2MKj1kPk4j9L3L5
13208C4j1k4PK3jk1j9k7k4MK6J3j6j5J7J3NL0L0K6M6J5n8q0o7m0J3L8J6kJ1K6Kl2j3J4%JJ9
13200b1k0o5j6N4M9K1Rj7k0J0J5K8M2j0n4l4j7oJ3QJ3L3L2K0k0p5m8Pj0lN2K0o1m9J0L3L6
13193d1L3K9K1rj4Qk2n5k7j%J1J2J8K3k2n2k6j1J1O4M8k9l7J5L8J6j4j3J6K7K8J6k7l4K4O1
13186H5J4n1o7l3LJ1J9L6J3m1l4K0K5PK0L6M3K6k4m4j8NJ7J6j4l4qL6M4km9n7k1L1K3l2k4
13179b3Kk0j3L7M5L2K3k8q9o1L2O9M6J8k3o7n4J0N0M8L9L7L2j2q2r6l6J1KLL9L0l3n3J3N5
13172a7J8m2o8l9K1M2J7OK6K1k0l5NK8J4%MK2N1M0k4p2m0K1K2j2k3MK3k3o8j6O3O0K3Q%j9
13165B1j5J9M0L0K0J8j5n0j9K7K9L7L9k2m6NK4Pj8q4p9M0P6J0K7N5l6r5l3J5MOMk6m2k4kj
13158e4lK0M0K1j0j4jjk2m5k8K2N1N0M1J9j7n2l5K4K0m0l4K3L5K2J4Rj1l8l9j0Mk2p1p9j5
13151b26N3O2L6Nj7j5j3mK4J9j4JL1K2ONJ2J2npRk0p5p3mP2Q3K9qJJ0jJ0J8j0j7PJ1Mpm1m1
13143e6NKl6k4L5P2L2m2q0l4P6J18K2n1j6k1o7l0K1ml2k6mM1N9J1OQ0P9k5n7ql5j03q5k3L
13136a97J8K5J2J7M1M6M3M5L5%o0o6ON1L1Mk6l7%K4ok3mJ1L1N6K5m9o6j0N9O5j4p8m1Nj6k1
13129f4L2M1j3j8L3K7j8j5JmRL6K4j6j3M0O9M4j0n9o8l6JJ3ml6m8k8kOkjK5K6j7l3JQkJ8L0
13121b3J6J8L2L0K4Nl9n6j0L1Pk8k8l5n2l7J4N4M0%%M1N8J3m3m1j1j8k5KQj5NJ7l7n0K3P3
13113c7O2M0J4nk3k6%Kj6K2N4J3j8MK8J8j1m8n7k0ml7j5M8M2J9Kn3m6L4M1pk3l7n9l4L4O9
13106c0K9j7j2orOJ6J5M0P0M7j5o6o1l1m2p0l4K0J9J8O1R4Q4L1k1j2J9ql1lKl0k6JKKL0M2
13099A24K5K7L6K1K5M4K3l8q0r6q1l2K5K9pMM1K3k3l8k8k0l7l4OK1PJ9L9L0j1n9p0k8L1M2
13092d0lk3QJk7pPj4OM8L2qj3MK7M4K5k3l3J7N8K4m3l3K1K1nk1l0j3Lk5m8l2k8l5pN3P7L5
13084@j8k5QL5Jk8J7K9l4l7J5J3L5J06R5jn7n1m0l1j0j1l6mN7M0kok7k5L8M3l1n5k2j5l3k6
13077i3NK4K2OqqlqqJkMK8K3jnrk8j5J8K5Rlj0k6k7MK2J0J0%k2oL0L1K0K8K8Km8p2l1L3M3
13069gJj2N%J3M5J7l3k1MJ8L0lm0k8k5k6J0L4K3K5K5J1RJ5Jl4n1k7lpj0QJ0lJ5O4P0mq4r2
13061e7m5PK2J3Jl0m5KL7POK2ok3kJ9M7O3L2j1l9n2j6N4O9Ml9j6j6m0k0kj4J9K3m2l8L1M0
13053c5J0j2l6l2J5O5P6L9Jpk5m1l9p1r2j6P0N5%j2Lkj3OK5QRL8K8RJ8Nj0Oj0m1l6l5j5N5
13046c9P5Qm7l1L2M8j8n6j7J2L4Q8P4k2p3n5qM0L0k1n1o7l3N6O5J7J2qn5l0K6J7%J6K5ll6
13039Em1k6J3N9O1J6j8j3Oj4n4k3L6J7j8J8K3l3m6jL9N4K4l6m0pqJ1M2j1p1m2J4M3M5J7qj1
13032B2k0j9qMJ1lKK6km7j3M5K9MJ6Jn0n4rJ3jj0J4L8Om4k4K8L5K0L0K7OKj8l8J1O4K7k5m7
13024D9n4LP4M1k9j4J5Kk5n6l8K0J1l6lN2M1Lk4l1j2lk0k6LJ0j9kM8M5K3J3k6m1k2l5m5qJ
13016a15oJ6K7L4O8O2J1nJ0Jl6n1l9l8k7J2J0k4k1j6m0j1M9N4L5M6M2j0n2k6K6J5n6q5j9Q3
13009g6J18N4k8m3l1k0J7M6J7l9o2k6L8O1K8l1n0l6m1m7rL3M3L0J1QJ6J1K7N6K1n0o5k4J8
13003b5K5J1j6l9k0Oj4j5M8O8j0m0K7M0l5n4j7jK6N0M0L9M7j2p5n0mj8k4J2K6J6L2K8l7q2
12996d7n8j3MJ1K7M8N7N2J4l5n8m7k6j6k1nM0N6K4n%J3j1m7l7MK0L3L5%j3J1Prnk9m6j2Pj3
12988i0k2MN1N1j2l8nrl6k0K0L6K4J1RLJ1K1ok9pOPJ8Jj6j9m1l3Rj1m0KM5L6J6j%K9N5M1j6
12980E5n4l2jJ3J5J8L2M1M1K3j8n3m5j7J0J4j5qN0N4j6n0j9Mkj2j7oK2J6l2m6kM1M1j0p3p7
12973a15k6jnpkM5J08P0m2p3j4L1Pl7l6J2N0K9j7k2K1L3K0L0L1Joj2m4l3J0jl4j6RJ2L9O6
12966H1K0m2l2QOj8k8k0rrj3j2ML7N4J3k6jJ0l4j8P5J06L3m3n8n1l7j2jj1J6K4k9m2QK2Qo
12958b7m3m3NK0J4M7O3J4l7l3l2m0k1m0q1l0M8M4L3N2O4O3J3n2k4M0L1prKJ1K0J1j0ML3j6
12951H7j03j01LR6Q5J5j2KOL0J8m8m8Nnm4m7rM3M2qj7K1L9J7l4q6p7k7NK5L9K3K9M8K7RL0
12944G8J2m5o2k1L1J7k1J9R1N4k7k2Rk7q1q9n6J1L4j8m0J3L8RpnJ1J9j6m3oN5Q1M0l2l9OJ1
12937a8j4j6nRK7J6n6j10l4P6Q5M2J9lj3j4k4j2Mj0j2%k0m3nN9O4J0l3l2KL4K7k1l7MJ9j6
12930e1l9l9j0M2K9k3NM0j5l5K7M2kqJ8K4J6PkNJ2j0j1K2Jm0KO0L8kMK1Rj2rJ2OrOJ2k0k2
12922A01K7J7n9o9nK7K2K3J1l7o1k9J5J7MJ2K3j1n1k8Jk4j1N4N4pn0k4O2P9k1n9J0K6k1j6
12915BLk6k5L4K0k5K0M5l3m7KKoppL4O2K5j2j2kpm2n3J0N1Nm0j2K5K0K7M8J2n6n2pORJ6J1
12907A8RJ3rm4l8OL3K1jj7k8l6j8L5L6l3m3NJ1QJ2JL3M7k4n3J%k8jK1LNL4L5QJ4M0J4l1k1
12899C8J0Pk7o2o2mO1N6j7o3k2M1K6m2l3M0J9o5m2L8M2Oj1k8k0J2K2J8L0J4m9o1J6O3K4MJ1
12892a0k1l3J5L8J8K3L6J3lL0M5qm1J1N3J7j6j3nKkm3m9M2Q4j7r8m3K6K4pk4j9KK8M9K3o1
12885F6j08n5K3J9l0k6K0M4K5RK6K0k3l5k5MN5M8j8k6oqJ6K9k0m8j4J5K0K5Ol8k3N2N3l4p0
12878c2l9qPK0L7M1K0nj6j7nKPJ2rj5K6J1n8j9P5M0l4oL1J6%k9k5L6Or1n7L8K3j0K9M1j2n8
12870b7n7j8K5L8K0PQnj5%mk5JM8L1qLL0K5lj3J1J6rj2lj6k9k9k5rK3N7M6j3m6k5%RQok7k0
12862c8L1N4J6k1k1k0l1m6l5KJ5nnLJ9N9N6j2l3kj9l3PK3Lpj2j2J5J2m1m7Knj8M2O7K0LJ6
12854BL8N5K6j7j8m2q9n5K5L1PL6M2PK6N0k2q2k6L1J9ll0p2n0L6N9J8j1m9o8j5L8M9M3J1k8
12847b8m1k7K3O0K5k3l8l9MN6L2j6l1k1KK1J5%JJ5K4K6J8qk2PK6J6J6Lk6k1k8o0k9K7Nm0j8
12840i4L9O2Rq0q2NM7J6KJ4Jk5KM1J7j4QJ2nMJ9K8M1Rm2l4Mnm6k0N3P5N0M3N5L7k1n5j6L9
12832A93J6l8k4J9k1p6m4Mpl0m5l5J1L7K5K0J1k7m5kL5L2K1J2J0K3J6k5l6k5l2k5Jqk0J0L2
12825c7L3N4M2l1n6j0Lk2k1%K2N5O4J7j1J4J6k0m2k1Lk9o8m9k7k7RN6N5J5k0j3J2Olnl7n2
12818a25j7j6k8J1M5L3K9M0L2J5jj5j7j8J1K7j7m0kj1m3NO8O7L8j8o6n2j1MJ4Mk2rRkL6Q8
12811D6O7K3j5o1n5J6L8nk6KQk4k2J6K8j3l5J4O9N6L9N5J0q1q6k9k1j8J8Pl4jL2rl6j5k3o1
12803a26m6K6P0M1j4l5J8O4K1k9k9m5l5L1L3rJ6K1k9k1K9L0ll2n5l6L6P0K5PL5K3rPJ6l4p3
12796d1m4J1L5K8J3Pnk3qL1L9J0k3m1m1l6k8NM5L8k1n3nO3P1K5m0o2mN4K0l0j0J9Jj4k5m1
12789h0j8L9O2L2RJ2ll1k2j5l7l1j0LK9K5rpJ2K4N4M3j4j5J7j0l8k0j7j7K5L8Kj5mPK5L4L3
12782A12K9j0l9KL2Nj8k6k3%PK4O6L7l2j8%n4q0m1LM4N3Pk2kRLjj0j4MJ3OJ2J3k4l9j7j9l3
12774d1j3j2k8%K1pj9PJ8JRM2J9m0k5L7M4Ql7m2K5O3J9j4kj0l7n5l4J1K4oj3L8O7K4j4RJ5
12767E2rnoj9J2L8Pj5lk3l7J8N0npM7Lp6o1j7JPqnJ5pl1J3N2K5j2k6k8j0L0N5L9MOL7K5k3
12759A03l2k1k1QK0j8k6K5O3K2o8o1K8L5j9j0J3Lpk1k6j5j8mN0P9M0k9o3k8K6M1Pl4m3l5m6
12751h2m0K0P3M9pj7J2J4qML4L3%j8j0j3ML3kl4JKk8NK6k3m2mLk0ON3J6n7l3L2K6qoJ1L0K6
12743F1j1l0J0L8om7k5Lnk9k6Kmk6MN4N6K7Rj1l0j5Jj3j6MmKL2K8J1Mk9l0J1ll6LJ3o8q0R
12735a62M0J2K0K4OJ9K3J6N0N8Lk8k1k5l5m2l8kL1J8nNJ8K2K9J6QK6%m1k5qk0j2%jJ9Pn7o8
12728a20K1O1J0nK5L2N1N9J0k7k3k8l0k1j9nPJJ1K4j4p9q5rP0Q4M7j7n5l0J2J4J0K3L0K0m
12721E1l4l7k4kL2L9RLL6N9L4j9l9k1l7o9m3kl1n7j4K7J8OJ0MlJ8N5L3k2j4J6l2p8m4ML1N6
12713h1O5N0J0m1m6qQrj1mk2k3J3K9K2J4j0j7K4L3qk3l4o1m1K1O0P9Q7O2J8kkj1m1n8n2m5
12706e5l2mJ9K6L0K8QJJ4%l5l9l5n5l7N0R9L9l2k7jk2k0J7Mk2MJ2j6j9MM5Q4M2n5o2ML0J7
12699IJ7Kk0KL9K2m0p0k7N3R4O6j3n1l7m8o2j4K6L7N2L1j3k8l8l4KKk7j4L3N2L2mKL6K7RM1
12691A46N1k1o8k3J4j7o3p0m7j2J4M2Q2R3M0k3k5J0J1j7k2j5j2%rl9m5k7q%PK6M0L2K3K1O
12684I5l2p2o6j8J0K2L5K8Oj0l5o4p1j4N8L7j9NN1N2O1M0m9o7%J5j4j3k8n4k0L2K7mj4j0o
12677a06kj3j5NJ0J2O2Q0Ol8nmNN2K8l0k9l2l9J5L1qJJ1j1JK6K4K3j2n7j3M3Kk9OJ9J0J7q
12670C8m8l1J1Oj4qj0nL1J5n0k2O1O7K0l3o3j7L6Nk3J0J1l4l8J0M0K3ooJ6J7LKj0n3m1M2L5
12662a3l8J2R5M0l4k1m5r6m2M6M8K6K4KKM1K3m4o8n7JQ7P0j7l6j1k0k1J8N0L2j3j6K0L6J4
12655I5l0m2J1O0L3pJ4L0nl5k1oj7k5k3j8j1%K1K7j5l6L0P1mo0k1K9K8nm0m1k5J7O9O8Om3
12648G9n4k6L1M4j7l3J7Oo8r8m3M8R6M9j8k9k0KM1N5K6Lj0j8j4j1mqk2l4n3m9OM4K9L5M5J
12641B8l8j8K3L1J1qomjk2o9n4M1P7J0k9JK0J3J3pm6l5J9M1K7kk4LK2k6j9M5Lm8L3P8Ll6j6
12633C4rj8l1j4L3M4K0ql8m4j8k3l8k0j3nM5N2K0M6N8RKj4q1n7M9L6n0n9j2L9M8j7l4N3O4
12626D9l2n9k6pN3Q2j4o5mpm6NJ9l3mO4N7M6M8j9r2m1L1J4LK7Jk2KRJ7L5Kl3k0k0m4m5%O9
12618@P9lp7n2rj4%L3Pl0%M2M4L5K9J7ql3l7j8J3Pl1j6K1J9L6N5K9J8Rl0l3l5p3o6k5j5J6
12611i6N3K6jJ2Jk2mJ0PK9N3K3j4k0k5l3l1l9n6l8JK6M3M9L7J3j5l2lL0J9nmjl1l5J9N4J3
12604A3j8J4M3J3j8k1k2j8k6l0mOj9j3J8L9O0N2pm6m9n0nN5L3j5KJ7RK7K2k9n4m8k3K0M6M7
12596B1N2L2k5m6rQl4m4J2K0m8o8oM6N4M0J6J2K2J3KjqK3N5J2k1J2J3k8m5n4l1K0K5J1K3o
12589G0n9m7NK8K7K3l3j05p1M9Q2Qn0l3LMmJ0RnMJ6Qj8m2k2L3L8j4k6K6O9N4Rl0j6L0J4l3
12582A1j8rm5l0J9J1j1oQK6K2J0L7L8j1l1k8k6K8O5L2Mj6m3n0m8k5K8K1l6l3J3N6P8M4nj2
12575F8k3l5lM1N0J9l9n4j0j0m3j0L9qq5q3n7n1PQ0N9L8R4P5k3m3k8l3%K4RM9Q7K6k5n%mJ9
12567A12mn6l4K0Pk6k3k2l4j4K9K8pk3l1k5J2N0N3J2m7n7LO7P8Lq1o2PJ0j2J1K1qj9rpJLJ
12560g3J2J0jJ9J5j5lJ9J6K5L0Jl6o7n0K2N4L8M1No1n2K3Q1N8m5j14p2LM1L4lk0lKJ4M2J9
12552Im0m0J5M0M1M7J7k4k9k8qM7N7Kk8j7nj6k9J7P0K5m7l9rMJ2RQon4m0L7M7J0K0On8m0L0
12545A3L7kj4j8jL0Mm9m3l0o2n2J9N5L9J9J4Kl1m3j6jkJ7O1O9K3k8m7m6kO4Q3L8k2l0Pk5q3
12537e3k8O6N4lj7PJ5jLK7jl8j3J1jjlj2JLj4NK4rk5NJ6j8k8lJ0J3J6PmJ0L2K1k0k3Mpk5N
12529HJ8l0o9n0j2J6L1L3L3J6pRL3J2j7j8j8k1j2J5L0%j2K9M2Oj3j7k5j8QK2j9p6p2pN8N9
12522c5Ml0l3k8K6P9K9m3n4j8M0P3L6k6l9mK5Pk7l2qK9L5j3n4pN7N4J3m4o8k2J1k6k4K8L9
12515e0M2K8m3p4j0N1M9Jm2j1N2M3JJJ7J7K2J9j9n7l9Jll3m5n0k0N3O1Jl3l4pL2K6j3kM6M3
12507B1k3n2KL4J1NPj7l0KJ8j8l8%J2k1k2OQkQN3P1kn7oL3Qqk5m3mK8%jL5K9J6J1j2j6J0m
12499B7l4j8K3M0L2K2K6J3k0k3j0l8n1kJ7k8m3%K6J8RJ7J3k9m2J1N3O6M9Jm0n1n1j7Qj4J5
12492b5Q5N4l2m3k9m7n2QQ3P8j1n3j5kk6kL0j2m4J4N3M2N8P4J9n0o8n1k1L0N3K6J7Ko2n6J2
12485C7k4p7LR0N3j7l3j8pJ1K9J5j9j6K1M0K3k5n6l3J0L2K5pl7k8LK2J3oJ2M2J2k8j8k0m0
12478a6kL8jl4k2k1kL9K3ML7M2ll3l0J2N3J3m6k6J6K1K5J8k8n6n0m6k7J0K4K7M3L4k5m0JJ1
12471a7j2J1N4N0K0%j0j2p%kqNJ9qn1n9l5rJ8M0J0l9k6K1J0j6PL7J3j4K5Q7M8n2q5n5l1mK3
12463e4K8J9%PM8L4l6l1L4L9J0Kk2m5lL3pl4j2lQL3J4j6jll9m9k1L8P7M0qnj9m7j8J1k1m4
12455f3%K5lj0rl2oM8M4J4ml5l8j8j7J1N9J2p0j7Q0N9Qnl4j2N1kq3l3M0M0J6j9m0k4j2nK0
12448f4L6Rl5k4M7P6K0k9j4J4K4J1j4k3j0%mj3k2j9%Qlj7l5m8j5K4MjM4L1j4J3K6l7l7N9R2
12440F0J1n3m4j8J4N5L9l6o5l1j3k0lK3N8P0or7p6J3N4M5M2M4J5l4m4nPk8l9KK4K8L9Kl7q
12433a2Pj0NOj5PJ2l2j9N9N1l2m9jL2L3J4J0J7Qll4p5n5j3rJ7K3l2k4M6M7Mj7j7JOj5j1RO
12425e5RJ1nJK5J5nj9m5n9k3K6M4K8J9M2K1n6n4J9J7pJ9J7j3j2l4p0k9M2L0kJ2J8LqrPJ9P
12418e4L0Q4O6j1m6l3J3O6O5J0o1j01n2K4J5k2j7omPj3l1JJ4j6nL1L8L5J7m7q5j6P4N6k1l9
12411c4RL7J6k0k6j0KJ2L7N9M2%m5n6j2J5po%l0k2M5M9k1l8J5N4L5j2l3k5k3k3OL7K7qk0r
12403A7PL1O0M1l5n9j5mk2NK3j1m9o2m0J4M4M7M9K0k0j3j3l6%N7M0Nj6m6j3O4L6n5m5J3Nj0
12396A4J1Rk5k2K9O6M2Ok6n3j8N5M4j9nK2k5n6m2n2o1pM5M7J9oj7j0K7O6M8j1o7q5k3O2M3
12389B5l8o2l3j9k6j2K1N4P4N3J6J4Qm9o0KK4j4l0k6j9J1J6k1oN7O1mn3n0KN1L9JqJLKqj7
12381b0nJ7K5K0Rql1j8J4ll8nK7qj9J3J7J7J9k3m0j8k1j0L9M5K9L9J3k4KJ1m7n1K6L8k2qL7
12374C8pl7PK2mj1l3l2K2L8PmJ2K2ll8j2L7Qn7m6K8O2K4qPM1O8M3m1p3j3L2Qk9k3K1L4k4p7
12366Io3l4l7l8JN8P8K9l7m5j3RM5O7J2l8mJm2m7j9J7P2Q2K1k9l6k7pRK0N0N3j6o8l7ok0j1
12359d1J3j4m2lN9M3k1l6J6L9Jk9J3O8N5nl7l2k8l4j8J6Rk5j1L1J8j7j0MmLJ4lk3j9OK3Rq
12351b0j2jL7O2K9k6p5q0k3J3lj7k9j8M2P1M8K0qqL4L7ql9l3RL5j2m9k0J2L2N6M4Lk0k7l0
12344B6j5J1J8km0o7m1K2O4N9L2lj6J3L4mn1l4lk6n7k2J2j6j2O4Q3Mm9l6QL9K4k6m9NO8M9
12337F6k8n0oL4J8k4k8o%j3j4J8L7J%M3op5k5L0RRLn5n3J6L5%J2O2M0m2l0K8Mk2J9K8Kj3l5
12329a1k9L0M9rn0mO6O0jk9l1l9k4lj5k3K7O7L0j5k2l7l3K9N0j4n6k5J4J9J4J2QJ1K1J2k9
12322B0o3m3J9O0N5K7pk8l0j1M1O4k0o4lK6K0L9J2l6j8lk4k1KK3M2K9k5n4l3k8k9RL4L4L3
12315D9Qk0k0l2l8J3M8J2l9n2k8j0LL4M6Ol1k2nnj2j6J0O3N5rj4K4kl8J2O4K7j7rj1l0l8n2
12307g6k6M7N1J4L9M9J4J0J5nk3m4k6L5L7rqkl4k6R%k2j1j1l7j7K7Rl0K0P3L1k0k4m8n4J0
12300f3L7nl0k4NM3M2J6K0K2Nj0k6qM4M7lqJ0j4k8j6l3n1l2KJ6J4K4N7K6o2n9M%k0J4L0k2
12293c6p1m7J2K5RK3M2Ol4j7j5l4OM9L0J9J4k4j5M5N5kl8mJ4oK0M4rl6LJ6J2J7k2o8l2L3K3
12285Gj8j8RJ8OmJ2K6j6n0k4PMJK1L7J7qj4j3PK8Kk1mqmN2O4ol5rj5l0LL2kl7nL9Km8k5Oj0
12277b4j8kKk%j1k2JL8M9K6j2j7kj0pL7N3J8ppK1N8L8k7o4o2l1Lpl2pK3J5pm2n3J4M6j1j3
12269e5N8N3nkQk5l1J2M6K7k4n1l5m3m9J3O5K8j8kK4L4L3J1j6j9j6k1k7j7J1K8Lj4RPl3n2
12262h5l7j6J0K1mmL6L0l1l6PK5K8K7J2JOJ7K1ol8j3O0R2O1J5j8l6l4k7rJ0%lJ0RK0L2j6o1
12254G6k5L0M6L6J2j9m9n3l3k9k3PRj5pJ0nrK6L6pm4l2nrk8pO2R0N8L0Nm2n9k7lk1n4m2oJ1
12246a09J4NlM4P8J7l7%L9K0l1o6l4L3M8J5pj0PJ8j8n2l8lJ9K7Pk0k3j3rjJ2J3N%j7n8p3q
12239b09Q0O8jrJ5J2QNJ5M9L9l0o3m3k0JM6N7j3o5k7L1M1RJM7O3K1J9K0l0n1l5m5m5oK8J8
12231ALJ1Mj5j1PL5N0K2ONk9n5l5pJmnORJ2L6M1Lk8k7j9m2n1K0Q3M2LM1M1k1l7j6k0k1j8k2
12223aoK2K6K3K9K7K2J1k0j5K4nn6j7K0k6m0%j5m8k2K0K7J1kLJ0nj8mNj5qK7Rn0l3K2J7j6
12216f7j2J7L1j0n1j8K8K2L6N6j1o7jN5J0j6K0M4L1nl1l5l6lK8k6o7j2J4j1J5P1O0k2q5o2
12209a10PM3K1j8k1JK9P7P6k0r5p3nM3M7L1J1k1n0n0k4K2P8Q3L6kl1p6n8L0L9k5k3qn7n0J7
12202a26Qj5L9O9J7m0o1n7k9J6N0M2J2LjrkQNj2k4KL5M4O2N5j9o1m0j7kj3k8NK9qm2l3RN7
12194g2M3JJ7K3k3l0JKK7O5J7m2j2km7k3L3J4PL2Nk4J8O0M8k0q6n1J7j0p2o0j1K9M4K2J1N6
12187GO9jn7o0m5J8P8N7ol9rM6L5qok2n3l2rNM1L4k8m2KL7J7l0l5j9l4j4N1M6k0l4j%k0j4
12179i5J1Qj6k9k9LO4P2jm4NN1M3Mk7l1j7j0mOK0M4M9K2Oj2m2j8L0J9rqj6k7mL2J6m9o5jM7
12172bRl8l5LM8O4J6k7OM6K4PJ3rl8n0l8rj5m5k8JnJ3P1R0M7j7o6p0l2J1K0J9K2nl0PK0j6
12164a8QM6J4J8N9K2k1RJ5l7o3m1l2o2o3j9J1M0P5M5kJ3L4K7K0om5l3K0L1j4l1jql2%K9L5
12157D3N6K2o1n0K1J4j6Krl8k3k3n0k5NpK3P8O1j5o6m3K1M7L0Pj4k9j3K7K9k0l6J7L2mj7j4
12150c8j4jRJ9M8K8n5n6N5Q9K4ll0r9p5J9K6mK1J1l4j1L0J0j5JJ9K6K9K2jj8LJ8%RJ8l8p0
12142b8j0L0kk7pJ1J4J3RNJ8K2pk7j6j9k4k3rK2L3qm5k4K4N1M9L6Jm4m1NL6M0J3k0k3rlj5
12134Al8l2mj1k9j3j6l0lL7M3M0K7JJ6N8N1Ml3o8q5n1JL0N1N0J7QK7K1jj9l5mL7Lm4j8MmJ3
12127BL4L0M4M3j7p0n8n6o4j8J3mK0M8J9rk3j7N0Q4L9K5M5J9l6n6l2j8l2NN4K0%M6L1k9l4
12120I8j9KJ7k0m6%J6l3o0n3l5nL5M1Nj1K5L7j0k9OOl1k3K2K3j4j8NJ7K7L8L7K1Nj3k5k4K
12112A6L3L7Pj9k2j1J5K6j6m5j6jmJ5K5Kl3m0k4j9j4J8L8K7J2NK0N6N7Ol9k4l1o8k3M9L0O
12105E1L0K6Nj4j9K1M1j6n6l7jJ8J1rj5j5k1k9l2k5j6nL7N4pl5L8P6Mp1o9k1LPM6Q8O0mk4
12098G5j0j0k4m2o3k8O3R3K1m1m4m2l1jJ2J0Kj7k0jRK2L3J4j4j4qoPJ8L6M5mp5p3j9K6P5Q0
12090E4J2j5K3K4Mmk8m3m4m7lL1qj2N6P5L2J0j1n0o3m4KM9L6j4j3J3rl9l7rL0M6M7N2K4l8
12083H9m7lK0pn2k7N7P4J6j1k1m7l0K4K1k4k7MK3M9P7M1m0o4j6K6qp8p8j0K1joJ8K9J0j1j0
12076a9j8l9kN9L6kJ5j2q0n2K3Lm3k4RK9M8L4K3M1K4j5kK6K4J2oj5j2l2n8k5L6M6J5j4l2m5
12068d4m0k4nJ8L2K1OJ0J1nKK6Qj9KK9K7L6M4J1k2j8k0l7l4k7j1M1N5rm7qK2Ml0n1l5J8L8
12061b5J1j3k7m1j1L4J4m0n0j6K7N1M5K3J2J1Rmk8k5J3K0LK4L6Lj4l2m6JL6ok3J9J6l5n1j0
12054h9K1K1K3Km5l4L9O3On9n8J6O7M5J3ok8j5L5L8qj5J5J1nJ3K4j4n3l0J6J5k7l3LK4Rrj
12046a0K5K9J2J2Ll7m9j9J2J8jk4j7J6M5M5K3ll6m0J7L3l5m5J4K1J0K4Ll9l6j1J9M3Jo0l6
12039g3L6M1qk2K9P2J5n9l4K0J0j8j2k2o1n0K7N6rk5M1M8j1l0lPJ5M8P0M2j8n6n4m0k1K7L9
12032A7rnN4K9l0j2lj8%j5p5p1j4J7L0K6KJ3M3J6j4L0Q3M6k3l6j7j4QN3M7j4m6k9rKOj2l2
12025B4l0k9m0j2L4Rk0M0Q5M8K3%o3o2RM1L4Nm6m5%kl4m6m0jN7N0J4K9K4m5o6kN5M9J2k5k2
12017A2kk7m2QL8K1mk8pL7J3k1J4K7j9k5PL5O4N8k0p9n8k8k8l1j3N4Q2Om4QM5L2J8k1n9k0
12010CM4L4j5k7k4j5J2QnK8M4qn3l3J3J2l6l2Ll2m9J3K5k0nM6N8M1Nm5n7k7ojK6M3Qm3m1J6
12002i2N4L7kl3j8M7N1ppL3K2%j5m1k9Mm%L8M1J4mk8m3pK3j1n1k6L4M4Kj6K0K8l6o9lM8Jj8
11995a9N4P7Kk9PQm1o5m7oK3Oj7PK1k2l6QK1j3j5L5P4O3J5j7k1m1o4l1J6K2J1j0k2Oj1o9l1
11987a51M5M0K6L8Ml3k1J5K3J5L2O4L8l7n7k1j3k0J2L1nk8kK8M0L6j2n5j6J6oOJ6l6n3l6m9
11980a26m3J6M7J9j1%K4K2Kj3oL2N3M5L3Ll6k2K3J7j0NK6Kl5n5m5OM3J5j6QK6j9n2PP3L3m8
11973D3o4m0j1J1ml0j2J9J4OJ3nk6mK0Jk3j8LONK5K6k1j9M2L3k4j9J2J5Oj9l2%K8J5KMj3l2
11965f7j2J7jkN2O0ml7pJ2j9p3n4K4N6K6Jmk4m2j0M5N3K5J1Lk9n5k8K8L5Rpk8k2K3K6j0k9
11957e8m0m1j1MjK0M2L1K0J1o%K3J2j4mL4M4OmJ8jl7k1kj3QM3J7l3k4nk8m6m6m5rJ8jK4O3
11950e2L0mLQJ8J2k4oN3M3j9n2l0K7O4L2k8m7k5lJ%LKQJ6Kk7m1j6L1M4J6JJ1K0Kl9l0L9M0
11942H3l2n5m3j2N9O8j2m1rmPL8L4K0L6K4m8p1OL6k2k4Rm1p6j3K6NJ3M1L9Ql7m4rrk2K0M2
11934a0K6L9K1l5k6NRL5K6m5m4J4PnK0pl9rRj8k7j1K3N6L8m3j00n9L3P1M7RmMk3p0m1J6K4
11927h4K3J9j2nK6Kk1J0J6KK8M1J0llk2m7o1n6l9QO2N6K3K7J6j8j8mk4m0%N5M6JlK7M4Qn9
11919C1p1k4Ppk6j4J3J8J6K9K7Jk3k1%J0%nKLl4q0n7K5O5M4K3K4Rj1LJ8jrQNj0k0o3q5JR1
11911h8R2N0ol0mj3l0K9P0K7oJ6L2Mk9j8M%mk0l0J1L4l1o1J2M7j0k7J3L3L8L8Ll3j9Qk3o0
11904A9k4J4jk2j6jnk9j3N6P5L5J1k3p6m6L5K0m6n7j9J9L4J5NK5K0%LLj8nMn6o9L2R3L8k9
11896Am5pM6N6L2ml4k3j0k9j1M6L6j0J2M5Nk1km0p0J5P1Rl6k5l8m2QL9K7K9L3nm8l3J9L5j
11889C0k8NL6J3j0j0k1k2p%RJ3LJ7J9n1r4m5kJ3J2qPL9J7k2k3j6j7j7J1M3Qk2M4Q4L4j7l1
11882fj2M6P0J2m7k2M2N7Rn3p7l5kj8jJ7l0k1N5L7k4k4j1j5j8rJ8K9J3J2lk5K0O0J4j1J2j8
11874D1n0j9K4K6j0n1k9J9K4L1M0j1n7m3j6MJ9J3Kj8m2j8L5M5M0L4%j2Jk7l5K2K7l2m3J3N2
11867aM0J1j3j3J1Nl2l5l7m2L2J01N0l2n6q3j02n6K5N5K6J2N2Q4P6P4Q2L0l9k3J9j6o7o9n0
11861A9j0L4K0j8J8O2ko7k2K7J0j0l7o2l2K4L9K5J1Jj1l5n5l1J7N0O2M4Jl2l2qJ2lm3l1M6
11854a9O3nm0j0J3K4L3RnK1K1k3l3J1L2JJ4M3pm7j4k8o4k0N0P1K3n7p1j8J7J7j4n5l8%m%L5
11846g4M5K5lk3oJ6KnJ2Lj9j8j3l1k5J9L2qj4L1M1j5o1k7L8L0rKQj6j6J2M5M0l7r6l1O7P2
11839gPk9KK7nm0j4J8J0JK9L2k0l8oQJ6M4K0k8kL5Nk4l1n2l3K3J3k0J0J1k9nK4j9k8J3J7K3
11831d2O9O5l5j02n0K8M5L5Ol6qN1N0K9J0l9m3JJj5RJ9JLJ7J6Lk3n1m4pJ5J1lk3k6k0l2j6
11824a31N2P8K3l1j9L0L6PJ4J0l3n4n5m7J3O6J9l7rL3K1KJl1m4J7M1k2l8OJ8KmJ6N1O2M5J9
11816A27k2m2j8JPK2K6kl1k3J4L6K4j7n7n1k8l4l4LL3L1J9J2J9K3k0n4k9RJ5J0RK2L3ln5p4
11809i9m8J7N5Ql6nK3PKL8N1J4k2qJ8J3k2j1M9N5PLK2Lm0p5n9mK7L2L5J4k0l5n8q9o5J1N9
11802a33P1P8M2j9pM9L7JK0J8m3o5l0m0p7l2O9J08P0Pl8m6k4pQL2L7Km5n4j5J1mj1qj7%K8
11795b7J5J7L7Ml6l2j6oqJ5N8L6k3j4J0nl4p2n5K1L1k1m7m8k4M1Q8O4J5J6N3N4J6k0l9k4J2
11787E2K8K1nl2j0L8L3jj7l1j7M1N5J0l1o4o1j3RLJ2L0L6L5L2Ml0k8k8p4q5jN5J0m1k9j6k8
11780a38J0O9M4lJ0J3pj2l0m4j7QQJ9K7Jj0Rrn1l6KJ5J9J7JKJ0jj6j0J8L2K4K1K4K3Qk1m3
11773a4l9j5%JOK5L2J1l4o5k3M3M3RJ1K3J4Lll0m7mN8O5J4l3l8NM9K0k4nj9r4j00k3L7N2K0
11765f9k1pL5L3JOL3J2j1Pj6o7m5RJ8QJ2M3O0Oo0m9nJ3K7M5M7J4k9k7j4l8n8l5k8n5l0O8J08
11758e9K7m3j6K1pm6k5J3K1K7L3K6K8Ol3k5pk8J5R5O0k6lM6L3K2J0l4n7n1l6rkj8J0L9Nl4
11751b2j9J8L2J8LNMk8o9n6nJ3K6M3K2LMj7JN6L2k1oj7n4j3K7%jK0K2L0J3k5j7kj9l3n6m5
11743a33M6R0Oo4n2j8L3N9J3j5K0J6k1j8j0qK6N6N7L5j8n9k5J4QL%k9l8kK8J9LPnl8o1n1J
11735a25N1N8N0L6ok7k7n7n2J3K3lJQJ2J5l0n6j4%j1OJk3j8lK9Q1Q3M2%j7QL7Nl9k8J9K4l1
11728C5l7K8K4l9l1J5L7N5M4J0k9o1l5L6L2l6m5K%m8o5j6M7P1M7Rj6nJ7Kk0j2k0m1l5l7l5
11721a52NK0J6L8M1jl8j9L2L8PMRjJ8M7L0Kmj8l6l7l5l5j5K9O4N8K2Kok2l1m2l6rlNK4mj9
11713e2J7J9k1m0k8PJ0j2J9N0L2J6j0m1k9mJ7N4M6j1k1J4J9RJ0j4l8j8j1j5L2M1j3j3pm4j8
11706d8K2j7k7J0J4J4Rj5j2OKnqlK2K8QJ6O3Q3L6m2o9k7J9Ln2n4NK6JRL5L1J8lo0q2k4L2K0
11698a6J4M8N3nn0n1n1m9nM8M7J5j1k9rJ2rj6J2Mk2%N1Q3P6J9o0p2lP0Q2L5l1n8l6MJ3l7o4
11691BlL5j5m9k5K0M0Rl8j6L2J1j2J1Pk6mM0K5k4l0NJ1j7k3LL0N0L7OK5N0J4k6j7k0n5o4k4
11683b5RJ5K8L1nk1jJ1K1L8L4Mk2l3j9J4Rk9l9k1KJ9%k0ompJ2J6L1O6L8m0n7k4j5k5j0K7J6
11676A8l3j8L3K6JJ3K5J4JLK5M3K9k9o6nN0l0j09n8K2L4J2rmK5J8k5l2k6k9qK6L4L2L8K9J0
11668H0j3j4K3L6k5p5m1J1J5j0j2J3J2j9l4j0J8J2kj1m0m0K1L3j7qK0oNM0Kl8k1oJ0L7K7r
11661c6j8%Qmj5jL6L4k1n3rM2N1L4j2o4p1k4K5M5K4pJJ8klL7M0pl1k4k7l9m0rL6N2M5L6Km2
11653Gm1j9J3P7R3Pl8JMj5%J1J3K6Ko3o0J9L5l1l1L6M3Pjj3l0k2j5k3j6PK0K7K1OrKL0K6j7
11646H9l3j7l1o4n0QK3k0l7J3N7L5k3m1j1J9N2O7K3k0NN1N1oo0n7k7KL4J5j7M0Q1%q1p0l6
11638c6j4K0N7N3jl6pL4Mo5o0pJ9L8L7rk3K9N8M0lm9m2j2k5m8l1%Lj6lL5K3j2JK6K2%k6j8
11631d4jj7j7K3L1jk6k4%K3K1QmJ0M7K4l6j8J5j4j7K3J7%K1Rn6r3m1K5J9mPNjK1L6J7QK5J6
11623C7j8oK8J3l3m8nN6P5N7Mo6m8K5mo2j8M0K7j8k2J4Rm7n9k2PL5L7QNko1o2NL9N2N6J2l0
11615A0l0l1j6Nj0qN2P1K6j7l0l8k9J1L1NoJ6L5K6J6J0j8m5k1J1kk8k7mJ9M1N0J8j4QJ9l3
11608G3o7l9j8k2j8jJ7K2J4qk7l1j2K1K5j3j9K8N7M5L1Ml3l9k1J3N5N6Lk9oJ9J2NNk0k7L1
11601H6O7Rn7o2l5OL7J3l3k4Oj0k2J3K7lj5qrj8l8k2L6N0L8L9Mk0Lj8p2p9n2%N7O4L0j1m2
11594f5k5Qnk5J8O4M2Lk6m7j7K8J6j3nK2J7j8j1L6K5k3j7K9M8L0Rok7qM2J7n0k1K8k3m1N2
11586F1P3k2p1m0j1jMMj1m2k0N0J2r7r1pL9N9M1KJ5K6j1lN6O8J9k1k4oj7n2m4J0M8K2k7k1
11579c0K4K9Ml9p6l1M6M1OLnjK5L2L4K4qLO3N1m7r1k1M3K8J3L4L4j9p0o6l0JK0J6j5k8rK6
11572A4K6k7m8KN0N5K3k5l3qj5k7l3k4J8L3j8n1m2j2M4O3M0L9On3n0RN4N6J1LL1J6qjl5r7
11564a4q1j9JoK5N1K1j3MK1j0l7j0L5L1j3k1J4J6k4k8nj8m1j9L4O3K9l8m5K2O3L4KOJ2j9k6
11557cK5M7KoOk3LO5Qq5n2L1N8N0J0l3k6k4m0J5N7j7o9k5jk9m4j9L6N5L5L5K5PM4N4k6p2l8
11550C6k2k4J0L1Pj%k8lO9M1n4o3rM0N4Lo1n5k5k3k2RM2L7j9o2k6M2M5PJ2L4K1j7l5k6J6P0
11542E1P5J5j2Omk1j7j5rlML1M8K4j2m9o2k7nj7j1J0K7M8M6j2m1NJ5l7m9l2l5j0M6O8L8k3
11535E4k8N5Q2j2q1o7l9nL7K9pj0%mJ2K1%rk4o7n9LJ4j0OL2N3P5L1p4r4k5J3%jOQPJ0K4L4
11527a0J0j6j1QMj0MK8K1Jom2r6n4N1O2ol5l1k2J4K9K0N9O7mj2M6Kp0pO7L0j8j2k3m7k5J7
11520a7J5j3pK5K3kPJ1j6k6k8m4l8j1K6O4L4k5j5nm5k6L0J4l5l2J7O3N9J7k3m3k3J6K7Pk1
11513d0k0J2K7Nl1m6j7J7ok8J8L8k4m0K8L9lLJ4nMJ9kj7jJ5Lk0mL1L1ok7RN1L4j0j0J8J8j4
11505F3l3k6j3mk5n5k2J2j0jM2K8mOK3jk8JM4K4j8j9oj5l3l5j4K6M7J3m1k8L4M3J1J4L8L3
11498G1K3Mk9l4JK2jj5Qom6l7LM1P4L4m1k6L5M2Qk9n4l5NJ8Mj5k5lJ5nlN5O2mk7j3l3m5j3
11490a4J6J4Ojk9l9JK5j1k8J6L3j6m1nK3J1rpMLKJ8Ol0k5PJ6pk3rLj4j8RJ6MK2N9M1pKL9K0
11481H3j0lj0k6%Rn5r0j7O7N2k1l9K3P3N2j3o8n8pok4K4N4J6NJ1k1l5j4j5l8j6K9K6NJ2Pj1
11474d9QK9QkK7M5L0PonJ8L9J0l5l3k9n8n5j6K0M2K3j8j0K9J7j1jLj0rmk3m4j7K4L5L5M4L
11466F1m5MQ4M7m9o7m2l2nK9M0L6Ll0j0L4L8j2o4k4O0L3n7m0J0rk0Jl6p2k7K7K8J0JJ1L9M5
11459@J1k9m3k9j1j3j2K6N6K4l2o0m2lK6L6J3l8l1L1K6k4j6%j2QL4J5J8N0K9k7m6k8JL5O3
11452FP7M8k5p6n9j7J1J9KnL4O0K2j4l2o0m8PJ7j4l5l3RN3N1L0J8Knj6m5o4m9j3K7M0M2N8
11445B3L8k2k6MJ6J1j7m4j1M1L1ojK0J4kj0k7m9l8j0k5o2jR8N3n6l8K0J1K5O5K8m8n9j4J7
11438e1K6M2K2l5l2J0J2J3L1KpL5Ko9k9L2kl1OJ6j6rJ8J2LJ8L1Pk4J0M3m4j09j7O1J8jJ2l3
11430b7o4k5J7M0O6P4M8on7o4l6k7m4j8Q5J28L7p2p2j3K7K5kpL3M0j4j7L5L1j3m1n8k3M0L9
11424F5k7n4l8k6j5J3K5M9R9O8k5k3M2L8j0m8o6m8NM5J8j8RL6Ll8n4m9k6l4k8N0Q8L5%Lk3
11417D1m1oN5M9l1n5QK3k3j9K2K3NJrk6qJ5l1q6o0lM%J6L6O0Q7O7jm1l5k2rQJj3MK7J8j4l1
11409Fk5j6j2NJ8J8K7K1J1K7J8j1k3o3o7L2Q3%p0m6RK3RROk0m2k4J6J1l7k6M9Q5N4Ok4l0k
11401EL4J4m2l7lmJ1N5M2ojLl4rN4K6l7k3RJ7M7M7k3o5l8J4P2O8k2n5JK6J7Qk9m5mK0mn4r0
11393c5n8J3L1K0J8qk3mj7l6kJ3%K5M4ko3p4k3Rj9k2L9O9Pn2NR0N7j6j9J7K2lj9J6M6J3l1
11386B8n4n6%M6Oj2M6N7K4K4km4k3K1L7K0m3o9j5J1q%K4J8J%lj7k1oKk3m6k3K5M2L6M1J8m9
11378A3q0k8K7RkK4J0j5J5K7mkK0J0LJ4%j3J8M6J6l6m2JJ8mJRj9j5K3K6J3ml1m6n5l6L5M3
11371a1k5k5K2J5%K3L5K1pl4n9q4q3m4J4N1M7L5K8J8J2j0m1oO8Q1N1K8Pk6o1n0RL2pj9PPk
11363A7lk4l7j4j0lN0O7J9j1jol5o1n1mL8O2N5J2k2rK5M4J9j5qj6l3K0M3k9l7L3K9j2k0k5
11356D7j6kk2l2k5k0J5M5J6LM7M6j9n1k1j1k2J0O0N0j9n5nN1mr2p3mK8M6L9ok0KJ4J5kl6l4
11348e7omk3j0M8P6K8k4k8k7j4J6K1lk6j8J2Ol2KO6K9m7k1K6%j5J2J4mkJ7J3rJQl2l8L5O8
11341E8J9k8l4k0J3J7m6o1K4P3M2K7K7lk8l1j3K2K1k1k6j6l7j1O9Q4L1J1J1k7r0q8JO8M8J
11334H7qPJ1k1n5l2K0L3pk7k0j6J1K0l4p7m3PM5N3Kl9jN0M6Ql8p1n3lJ7K5O1N2pqK5j4o5m5
11326a04j3j3J6O1N0Kj8k5k1LJ1NPk2m2QM1J0k4l5jM5J7l1JM2J8k4l7mK6OkK9J4j8lJ2Krj
11319b1J4j5o0l6%j4nM1N4K3qRM5J8l6j0K6J6lj5l6k8K3N3L1jMK3M2M6j4q1n5k7m1J5P9L0
11311H6l1oL4L8J7pk3k8j5j2j0K7M7J9j9m2j6K8k1p5QQ4K3m9m0mJ8L3K7qk7j5j1j4pk3l5L
11304d6L4J7J5M1N1L3Ml5m5nJl5j3M8N9K4n4j30j00j7J8L7M2Pk1j2K4P2P8J6m1m2k9l7k7R
11297e9L6J6j6J9O3J5m0mJ4k2k1J9N0M7Jl6kL8Nl1LK4l1n7j8j2k6oM3Q1N2j5l4k5l8k7QJ0
11290B4KJ5Rj7j3Jk4n4l7QM4M2ln5n0OL4L8M4Nn3k7M9N9K8J6jm1l9KppM6L2k9j7jk2j6pk0
11282c6l3l3j2MqnK0K6J6J1Mj2k1rLLJ7J1k2j4K8M0L7J7j8j6mJ1N9O0k8q1o2n2l9K4J01R9
11275H6L4kKlRJ4k6m9pK6Kj1L2N1nm5k1j6n9o0rKl3k5J6K0lQM5L7OJ0J7rj1K0L1J1k1n8o0
11267e4j4%m5l0L6L5RJ5K3M4M7lMN7J8m7j9L3L9J7l7p7k2M1oo7l2L7N0Pl1k6opj8j7mJ3J8
11260a9J2J1J2J3L1M9K4j2oNk3m3k9k3k5%M9N9Ll4nJ2kRL8M2Rk8m2k6J7N1Pn6l3Mm0q1m8j2
11252a30j3QL2L0M6N0MnL7J5m5m9k9k3k5j6J9L9J9j8n9p3j1N5M9L8M1ln1k3L2K9K1O1O9km9
11245G0m1k9%L6On5n3J5O6L4m1n4j6k8m4L4R8M6j8k1PL1ln8n0j8l0k1K9L7j6k4L1L2k8j6M7
11238d5M2k3n5j3L1K6J1kk8j9M2O3J9l2k6J3J6j7k6j4n%rk2j3K9P0N0j7l0RJ0l3l5RJ9j9k1
11231d5K1K3j5j2J9ll9k3rj1J1j0o6l7K7K2J0K8M5M6J8mj1m2n7LM5K1J1Rj2k0k4k3K3N8K3
11224@%mm6m2N0Q4J8l8m9m0jL6L2QkK2M8J8k7l0l7n4k6K1L3M2M5qo7n9pJ4ol0j0N3Q6M9j1
11216F5m0m9m8j7J5PmJ5L1L8M6Pn5o1j1K1%m1n2j6M3Q0P5N3Ql0LK5l9m0L8J6l5NL3J2ll3n4
11209Hk9j5K4Q8N7m2m6J0K0LJ%j0j4opk2k1jRkk5m0k8%K0K2J2j2n0n2lK4K1M3N9L5J2j2j5
11201A6K9O4L8Rj2n8p4k8J8M0L3mj7lj2nM8M6l5o6k4k2o2k3O4N5j2k4j5l5l4kJ6L3M0j1m1
11194g0K4O5K1rJ2J9lj5J3L8Ql9n8l5K6L2m1m1M4N7jk8pK2K1Oj5n4m4L5M3%Rjl8lM5Om4k2
11187b2K6M6L5L2M1J7m8n3L0M9l5o8l7l2l0KL2L5%j7K9M3k4m9J8N5j5n5L1Q4%n8pL8J3k6k5
11179E5ol3o6m2qPK8M0K3j0m2m0qJ8J2k0k0K7M8K5J2OKJ6Jl7j8K9Qk7l3k4RL8K9K0Mm3n4j2
11172h6J7K2K5Rj8j1J5J6Jj5l2nL7K0k5k3lJ2K1Kk9k3PJ6j1m1j3M4L1k3j5K4J1J3O1M2k7k2
11165B4km5n6oJ3QK4K0qMM6L6%jlj9j7rlJ6K9ln4m0K4K5j0J3M5%m5k1J7J7Kjqj9mL3N6L3p
11156A04k7j6RQj4kK9Ml9k7J1K0pm3m2nK0K4K1jML4Ol6ML7Rj1k8n5l7j2k0j2jlmoJ7M1Kl6
11148h0j6NK4N0L8jl2k9OJ1pQK5L2K5pj8QK0Jl6l7K5N2Mk7m0n9l5Knj4J0L7M1K1QJ4L6N4L9
11141A53K4J1n0j10r1n1k1OK0L3M4K3kj3l6l1K3O8N8Qm5p1q1p5m8j3L7Q6Q2K9QJ4J0L5O7O
11134A07n8k4J7Kok5o0n7j2M0P1N2%l2j6J2Om5n5K6Q6M3j3rkj1k8o3n3K1N0O0J05N4p8p5J8
11127D8J0m3k4J5Jj7K5N9K8jj2m9n3j1rl0ON0L2joqj2KOj5k7j9j4PK8rn0oK8k0j9N6M5k1M
11119b6P4N9k7n5k0j5l6j5Jj5j3QK7N7O6J2m1j6N6P6J2n1o3n3k5%RK5L4j7l8RK1NL6N4Jm2
11112G4k8j2nNJ1L1L7k1p5o1k5K4N5K1pQk7p4l4L2M2K4kj6J4M2J4nJ7qo8o5l2LN1M2k1j1K5
11104b5%jJ8l7o7J1O9L8ok2qJ8K4K1L2K0k7l6qlK2N4K8rk0n9q6n6JP5J25O7l1l4Rrn7o8m8
11097h5RP4N6j6l4j0LJ9J2m7o3KN9O6M6j1m5oK1j3j4L0M7K3njK6K5N%ljPmm0p5p6j5L3NPO2
11089G3M3l8n8l9m7l8J2M0j0q0n5L2N0PoOL1P3P7L4j3j6Oj1m8k2K7J8j6m5p7n5MK9L9M2J9
11082a2%Omm4m9LL2NnJ5K9M9N4J6ojk4o7p0j0M7M4J7J4M5N6j6p2l6k6o5j4P4O7J5k9p3n8L4
11074e9P5K2rJ1Ml4m8m8l3K0P0M5jK2M3j8o6m5j7j7l0k5K0M9J9j8qMl4p1k8M3M8RNK3Mk4j3
11067a10j0l1kO1O2J8j6k9k0QM7O2L7jj8j0J2J4nnJ3qn8n6j1J6K2L9N5N0J3n0o3j3Rl2n0k3
11060h3j3j6J2N4P4L9j6rJ6j9l9j0j2k4nk3p4m2N1N9LK2N4Rj5%%K6L6l7n3J5J3k1K7P8N2l
11052A26l4l3qK5K9pl0j8JK3J2n0n5kJ7J1mk2K2O3Kk7J7Qj5KJJ3M0oo4m4k2k7mJ8PKK1J9k1
11045a4l6mjjN2P6L5jj9m9m2QM9L1j3k1Lml5kQ5Q1j5l4Qk7p8m8k0j5K3K4l0k7K9M6K4j6j9
11037CJ6no4n1J5M5K2l2o3l1L3M6j8m4K6M0mJ8K0m8l5L5K3%J9ro2k4L4Kl0J3M1J9J2J3J1O
11030hl3o4l2J4K2J0j0PO8P2J7j4j4k0j7J0N2M4%kMk0k5l3n6m1lJ4N2P8L4l1l8k3k3J1Q0N7
11023A39m1n9j1j0k9l0k5LL1J2oJqqJ5J6jj4j0nk7m1KM4L3Rj2j6L0P9N3mPJ5n2r9p2k2J4K8
11015g1L1L8J2k6oK5qm3j6L1P3R1M1k5m0k8j4j1l1k8J0L3L3L6Jn1n5j2K2K6Jj5pj2k9qL3N1
11008E2L0k2n6j9L1J5m0p0n4pK7Rj3J1K7ppM9P2M3mn1m1J9K3k6k7NJ0L1P1M7j6k1Nj7k8J4
11001F5L7%o3r5o0J6P5Q6L2l9n7o3q5o7j7jqK3P3O4J8%j6m2j7M0N2N4Q0P2J8k9k8J1J3m6p3
10993B3k5NjL2O9nr3m4K8nk9knk1j8k3J2Q2N1n2m4M3M0LJ6J0k6k1J2J2k8l6J9N6K5ppj6k5
10986Ej1j4k1MJ8OJ2J4J3M4N7K2qk3m5n1k6RL3J9LK7N4J6k9k1j6k3NJ4rPK6lk2QK8ml5j7K6
10978I2K9l1p7l1L7K8j8j6kk3j5L9M8rn2n3j9J9L2M1O8P7K0o5p0QL8J1j0k2k2j9m1l9RMl3
10971f7MN1K8J1K5J3mRJ2RJ8MrJ6L1qm1j2K5Jm1j2N6N3nm2o5n6mop6o3K4P0P2K8m8m0L0M9
10964D0M3L8nl2j4j6l3k1J1M2M8L7%o8p4J3N5J9K1J3o0p0mJ5nJ7M9M0K8K1k1o3m9j4ok0rL3
10956aM1j3l1J7L3RL2O3K3o1r5l3L2J3k9j8rj6J2M4K0k3qK3ll6l8qN5P8K7Jqn1l9km2m7L7
10949e1P6O7O3K1m0n8m3j9j0k7l3jL2K6J7M4M9ol3NK7L0N5M7rm9o0n2m4l8lK6LpK2J3k5j5
10942@K9M8L6Rj8l5l0nJ0nl5k9lLJ5L0j2p2n4J1J2j3J4L5Kj9OK6J5l1o3l6pj6jL2K7K5N2M4
10934cLj3KK3J6k4k5NnmK7mn0mL9K1J4Lk3%M5K5l7n7k3K0L3J6k0l0Kjl9l0pl1k8MRK9N3L0
10926c9J4L1J9qJ0M6K8l2m4jJl2j8ol4kM8nn1J3O6L0l0n9m4j7j7J0O2N8K2J1k1n5j3L5jl8
10919f3JM8L1%J1J0j5oJj1Mjk8J1N4J0m0k9QK5K5K6ro2m6J4M3L0mnNk7l0K6M9J4oonnKk0o4
10911c4n9NN2N7L6K0K1j0n7m5okj1jK5L5J1kK4K4KMk4n2lK2l7o4k0J0NML2M1j3o1l0J8L7M3
10903cM5L3Nj7l2l6mM2K7l1l4j1j4j0J8K0k1l6PL4J2%L7P6M6k6m5k3k6j6J8lm8j5N2M8rk2
10896C8J6M2K6rl4k2O%rJ6K2pj2qj7J0O9P5L6Jl2n7k3K6Rl8m1j3Mok8k7rj8l7l5n0m9L6J00
10888d9N5QJ0rm1k1K3K6J6K0Km2o8p1n3JN0O4O5L6l1n8nM4K2qOQk3l5l2j5L9M6k8l9J9J5k2
10881g5k5n1m9L8P5J4lL1J3JN3P4oo8m1k3l7MM5J3jJ0j7jN2K2k0J2K4j6k2J3K7jl0k5rlJq
10873ik9oM3L0k1k9jJ7K6L9L7J0k8m7l7oL8M5Kj6J3K7Pj3j0mk5m8j9K7M7L0ol5m3m5m6lN9
10866b9O8L1PMj8m8k2M2M7k4n6qL2J4k5k2J1Ml0k1PL3O6M6k2k0RmML4J4k5l6n1n6l6m1n1k
10858a74L2jJ0P3O9%o5o5MM8J0l0j6J9M0L7K1J5Ll2n4j7K6J0l0k0K7J8k2M2J06pj11l6Pm3
10851a06jP6K8m8m9k2j1oJ5K3ok2JMmK3N8O7N4Pm6o0l7oOkjJ1RJJ2L6O6Q5L9m5p3m3j7J1K3
10844E0%j5OK4j7q5p3KL6M4L0pNM9J7n8p8l0M7P1Rm6k9L4P7N6pl7l2m0k7J5K1mj7j5J2M8L8
10836G4j2m6m9m2k1J5M1L6J2r%K3Pj1PJ8K7L8Kl2qMp%j6n1m3m2p0l3N8P8M8M3L6kj3J1L0M4
10828A45M6J5l6o1k9J8qm3nK7J3L4M0j7m1k1j8j3oopl3n4qM0L7K3Nj1j7j5kJ6J6mj6j4MK4
10821A8Pl3l5jJ7K1L1j0n8J4J01M8k0mj1j8L3K9l6m4j8j7j5nj0LL7K3k6qM2K9mj7k3j0%j1
10814A9J2N0L4ol0n0n4j8%l0j0O5O3lk9l0l9j7J3LmK1L0jl1n6o0qM5L9ok1J5K8k3k3N9R5J6
10806E8p3m2N1M3l8m6K3O4O3N4K4k3m4k7k0k9oL1J6k4k7j6%J3Kr%k5p7n9L7R1N2Pj1m7o4l2
10799a10j3qnk8j3M5M2J2L0K7k0l6k3pL6P0O6N9K7m2o4l0j5j6rk1n0m6j0J5Nj5KL9L9MlK0
10792d6L4J6k6n1j5J5orK9L9J1qj9l4l1J6M6Mm1m3l8qM4N9O2N9J1l8k7MJ1J2J6kl6k3K5K9
10785D1J5M5O5J1o5q2l2K2N2O1K8k3m1n1o5l9J1L0J5j8l7k2J9M5L7Nl5n3k3PJ9O1Q6K0n3l3
10778B3J5J3OL9M3QjNqj0k5o7m6K6M7Pk7k4mkLK5K8Rj2k3pJ0j4k9%K0K3M1L0j7l1j7l0n6m9
10770g8j5MOK5M0J8k1m1rN9M6k9m0j8j9kMk3NM7K0kJ5Kk7j1K2K9J3k6p5n2L5P3K2k3nN2P8
10763I9K6m2m3j6k9n4l0jj5j9K3M3K9K3J2MOj3l5l7l6j8L1M1ll9k9J7M7K8L5P1K1o2l5K3J9
10756D2K2L4Pk9n3n8k0nm0l9K5R0R8K5m2j1J1l5m7j4j4k5J3O0N8J9j2l1l7j4Mj4k4QL8L5J9
10748D4j5k7K8P6M7Qj3n1o1l0j6j1jl1n9l3J3M1N4L3j3k3K4L6mj6oj0J2M5L2j1k2jol0j5q
10741b0l9j3M1K3KK9K8PJ0RNJ0J1kl6n1k5NL2M4J0JL3Jn3k2pn5k7M6J6k5OK4RROQMk2k1jl9
10733b9o8j0N2O1M9L0Mj5j1moj%k0k1rl9o1j4K8K2L2N6L3mkPJ6J7l0o7l5mrJ0M5K7m1o3J3
10725f1O8J9mN6N1k6j7L1%n5q4r7m0N6Q9N7J2j8j9j8l3j7J9K8K7L4Pl0j5Mk7k7L0M5j2n5m1
10718f3%L4N0K3l0l3KOqj4j1J8L5K1K4K5j1l2k8j0L8N5j2n7j5L0M0L0j6n2KN2jm9l0j8k0J
10711b4KnJ9L6M8M8k6j05o4RKj8k4l1lK3J6M0P9M2l6m0J2Rk8j9K0L5J7l3n3KO0N5%n4n0j2
10704e1Ljrj4mJ9L2J0k7nM3jo2j8N4P3O3%p3o8l5rL4M7Ok8m0k2M5P8J5o0n6k3j6j2jRM5P2
10696A3M0j6j3J3j6m0pno6o7QM6L9N1N9K4j8k5j4ojj3n2o7l5k3k1N5J35P6l1k9J5pn4n5k0
10689a27K3L9Jm0pK2k7l1N2P2K6J6nm8k7L4L6J3KrjL2L8L4N1K4m1m4lJ5K2jn3n8j7PK0K1j3
10682D8l7j7OQj9o4o1j1K6M6M1Jk0mJj1j0K1M5%m7oOm4pO6M9K0K9jn0m7j5J1K4J9lJ0K1l1
10674gm3K4J6m1k0J9RmKNNLJ0L0M2J4k5l0l5m6j0L5L4K3J9j1l4k4l2o8m0N4R7N0KjK0K0j3
10667D9l1k3j6mK8N1K5j6j8LPQL1K8k4n0j4J4Kj0jJ4J8J0J5J4k4l3RJ4k9n4n1k1Lk7l8K6Q6
10659b9P2Mm7j0O6O7J6pkkl1o5n7kM4L5Jj2j8l4l8k5KL3M0J7j1oL3M5kl9k0%j9l1JL4J9l6
10652a4n2k2k2k8J5L3L1N1K1k5j7oKK2j1n9m2j2RM3M9J0j6j3k4l3QM9K6JJ9Pk3J6P0K7m0k8
10644B2ml0l1J9L6QPK0j3l9j5RJ9L1L0K7J6l7o1%N8J7o5p1j7pm3k9J2QKL1M6K1j3j7J3L0n
10637a5n3l9K9M8j0l9LK0qRP0Q3L7pl4m7m5m8k9M1O5J2j2K2J8k6k1J5Pm7p5l8NJ0J0L5M6L4
10630B6L1K1%k0n3o3l2nJ4N8O3jm7k7K3K6j8KP0M3m0m6kK5K9Nj7LK7qo4m5Lj8m0MM1J4l1k8
10622g7J6K2j3j2J8Pl4l6k2k6J9J15J05j5n3oj5n4l9j3RM4K6l6k8K6L0J8K3J8K1L0J0j0k3
10615D5n6p5k9L8O3M0qk8J0L4j0l1Oj1q1o2L6O6J6k8m2j7L1L8J8K0K1K1L3J9k9m1J4L7k6o6
10609c4k7K1K2ROK3L6J6qk6o0m6N3J01L2l1k6nKl1n5oJ8l4k8J6lRO6M0k0k8k1RM8J1l3j1k
10601Cj9j7j2LK6J9NQK2L0kl7PM3j4l0M3M0n4p8j8J6Ml5p0m4J1no3l9M3O9L8L6M9M0L7K0k4
10594E1m8m6m5k2K8Q3P9Jl8j3k9l5K8M6%j3kl0m5L1J13N3m5k4J4rKK6nl4m4l2K7Q0N0j1l2
10587A10j1j0l7l9k0k8k7K7O7J0n0QO9%m8K0N1lk8k7m9m1JRJ2J8jJ1L5j4m7J9O4K5rLnl4l1
10579@j4k7n1n4k1M8P2J5%N0L6k3k1K3L6nm8j6K2mj8J2J3LK8K5qk3k3j0K4K9kJ3O3K4p6p9
10572A3rJ4J8M6K6l2m8k9qJ4J1LK5M1K9k0p9n2J5j8m9K7N6k4o1qJ9OL2P7O0K0lo0r5m9nK1
10565g6P7P3j3k9J4J4Pjk8j9ll0j4M3L2RM2K7n1n8k%mL7K0n5o0k0qNJ7PK0M3J6k7k4J8M6J8
10557F3j6QK5lJ3M4j0o6m0k6l1J9L2l7o3JM9M7M2K7j1k9nJ9M2O6M7Jk7m5k9L2L3n0r5n9lM7
10550A2P4N4lm3m1k0NK8K0j5j4Qj4n1m7j4L0N5K1l3k8J5jm7nN8Qo1j8M1J9%K4J9m1p3k0M3
10543e5L8nk4k3k7LO5M0l2k0K4J1j5l0j8K9L9Oj1l3l4J5L6Lj9j9l6m1J6O7M8K8L6Lj5K1Nn0
10535B6k4J0k4l9rJ8M6N6J2pK6L4J0Mj1m8o5m6lK2J2rj5K3P9Q2J7m9o2l9k6l9n2k4M5Q6M1
10528E8m1o0j5J2MJ6L8Rk0JRlJ2Rk1k2OK9M0J3m0n0J9R5P7jm1l5j1J0j0l4PN7K9j6k1j7j0
10521H2J4K4rm8m3oK9K8%kK0Jl0j5mnJ2K0J0Kqj2l3o6l0M6M0nmNmJ6N3L5k0j5K3Jm8l8PJ9
10513D2j1k8jOk9l7KJ0l0l7J1M1L5L1L4K4K8L0J0rj7k6l3l8kP6O6m7q8k6J6M2O2Pp7o0K9N8
10506F4km6k2J8K6Ll1m1j0K1J5KjlqQL5K8k3l9KQm3l8K9K5k0J1N6L4Ool9n0k0j1k7oN2P6M3
10498G6%j4j2j9k4nK5J9k0j9J8J0j8nlm2o2l6J2P3R6L3k7j2J9Ql1o1l2L4L4j5j9JjRK5PqJ0
10490B4K4J4lk6l2oJ2MPJ7jMM1No1j4O8M6k6p1o8k0J9J3J1L4L2JML5K6J1J7j4o0n2k4j3JJ8
10483cL7M1J7%J4K3J2j1m3n3k8mkMJ0rrQJ0K5O1L1m8p3n8l8J3M0J0J9N8L0l7o2m5k1k2j9J6
10475a06L1jl7n5lJ00J03Mk8j2l0k3KqmJ2J1K7L6ok8QJ9pJJ9j0m2l1J1L5J3oNK4L3L8mp4p6
10468e9j4J9%j1J4M9N7M1K0j1l5k4OK7K2j4l5oJ5KlJ6Rm6p8l9%J6L1J0k7k1j2%M0M9K1nm5
10460b1p6l4J4J2J9L3L1K8J8noLmj3kJ5j1n1k5L3N4N1K3j5j1J9Ok2nJ8k2n9l5JNjQL1M0J9
10453F3j8n0m7rJ5J8K8L5J5j3j8MK5L0J8k0p0p4k7L1O7O9J2l8k2Jj1k4m9o5k3M6P3N6K7OJ5
10445G6J1m3n7jJ3k4l2j4J6L9Lj1M1L2m0l7J7Pn0m4J9M4K9L0M8O1K0o5q2l4k5j8J4J1j2rK0
10438d7M0Nl5pK4K1J4j0j5J3pn7j4N7K4l7QP2J8m9rPl5k7K3L0pl2KM8K3j5J5L7j5o0k3N4O4
10431I8j8o0pL3K9K1j3n6n5m2j8L8N8J0j5M3P6lr1q9n5l1NL9N3L6LK4P0K7l7lK9k8o8l7k0
10424e4k9J2O0K8j3J8L3qmL0J2j0j8k5ML3Rk5l8l1r%OK2J1j0jPmj0j4k0k4k5rJ0J1jk7l8N
10416a36L8K3L1N7K1k6oJ9J6J8k5q6o7j8rJ4K8J2L5N4PqK6K2RL5L3pj9k1o1o7J3O2Km4oJ0
10409b1l2m7k8j8k1j7J6O6O8L2K5K9PnQjl7k5L2M7J4pj8k9k2k1j0M3N9ln1l9j6JQ%qmK3L9
10401C7K7J6J0mmmj2J2K1k7m8m5p0l3N2P8L6m3o2L6Q5lo9l7OJ2j0l6k1L8P9O1J5j0k9m4k5
10394a5J2L5K1j3j8QJ3j1j8Jj0m0j9L6L2rJ7O8K4o3m7RRJ7L3k7p8k3J4j5KM0K0moj2OK1PJ0
10387B7J0m4o7j2J0qK7P3M0pRL7J6m3p1k0L8J4l0j5M1P0J8l8j2K1k2n2qJ6j4k8PK3j5n6k8
10380i3J8K3J8L4L7K0ORK8L6L2K6Lk6m8o3m1%PK2K7l1n0oj4l2K1N1jm2k5qj0J3M5M0K2%j0
10372C8J3Mm4l3J8L9M3K4l4o0k6mj1J1M9L4pmJk8l5nJ1jJ1M1K5kRqo9q8m8jK8M4O1N2Mm0k9
10364a7JKk0l6n3l9J2L8M4M5J8RL7Nl8mL2K1j9o9n8L3P7N3M5L7rk2J7K1l0m8k8l1k8J4L0j5
10357B7l8j7k7m5J0N8K1lK0%l1j2NJ7M4M1Llrn4l1O9P9j5l4Jj8k8J2Ml7l1j1mK9L5k5n1K5
10350b4P5K0m2k2J0j8m4j3K1Rk7k9QK4J2K4K0j9j2J7pj2Lj7nM2Pn4m3PL8O6P9M1k3n6n1m5
10342d0k5L0N6M0L4L8pp7p3J8O4Ln8m6k2j2%J2K5Ml9j8M0M8L6M5J6k7k0km2q9m3M0N0Mm7m4
10335a28K5M1j0PM1LML6po3n0kM8Q4O0k2o7l3%mK8P0L4m3m8%K1J9K2J8pl1l9l7k6mQOnj4J0
10327e5M5L1j5%N0K8k7k0J1J3J1Lk5k3Jj2m1l5nJ4J7qj5K1L3OQPl4n8l8J0N5L6j4J2P4M7l8
10320G0m0K4M2K3K0mn0o5n7n2j5M8P0L4k0l4J3M3rm5lOm0k2L8K2l0m6m7k4K2K0KL7M7pk8P
10313e0L4L6K4pk6l4l1jK8K0RRk2n7k3K7J0j7K5N5J8pJ6J5k6m1oK8J2%J3mmL5J5k1J7K6k9
10305F6k6J1rk8k%m0m6oK1K0J0J4K2J9L1L5j3m8l9n0o5n2k2K4N1L4K8L8M5M0Nk8j5Lpk1l0
10298c0k7nRjk7m2NP6P5K0k4m1k1J7j1o5k6N5O4Pm5l9J7K4k5j5L5Pm0pL5K3RLkJ2L3L0jl3
10290B9l4j0j0k4pKj6j1QJ1J9K2LJ2M6K8k9l9j2j1k2qL5L4k5n8m4l3mM0K0j8lKoK8N2L3Rj7
10283hl2MM1M8M8Kp8p8rM5O4M9om3l0rRL7N1Jq3j00m6kK7N7M6pm0rL5J5k5j5J2nl6m1k3MN4
10275g6J00Q2mn8m5k8k2rnlLj4k7J0M8L6J0KJ6N1N6Kn4n1oJ8%nJ9K5K6M8L2l6o7m6m9n6RO8
10267@L6pJ4L3J0k5l7j7J7K0rk8l2k8j1j2m2k4L4M2L2K6k6m3J5L0J6M2J9n4n8j3lnQjk2j9
10260a22j2j7PN3N8J8l3n6k3J3J7RJ6L3L7K6J6k3n7l0J1j4k6K0L9J0MJ1J2L9O6K6j5J8J6o9
10253G8p5K6N7%k7k0j5jL0M0qo1m5k4k5ON9M8k9p4k2M7M6K3Qj4k7k7m6n9k5L5L3JK4N7L1K0
10246D5L5J4j0pj0k0ojk7k5K1L5j4l9MM4L7J4nk7k8lLML2K2l8m5pk0m1jM2K6m%Pj8l8mL6J8
10238Ak4k6LJ2J2J8QNJ5jk4k3k5l1k4j3LJ9Ok0j6PLk3l8pN7P6K0m1m9j9M5R5P3%n9p1l6%J
10230i1k0l1jM6N5M7N5K2k2j3j5l4J3P0K8j4J0Nn2q9p5k2K2K7L3N0K3k1j2qm1m8J4P1N2j2
10223B2n2m7JO2O3J2J8N7M0K6J7m9o8pRl7n8k1K4pn7pN7M1Jm4o8m4m6o1QQ2P5P4R9M2o2q6
10216Io1n5k3J9J3jMLK1M9K9kok2l8qJ0j3rJ9J1j2j9k8k3j4j0J3N4O9L7l0n6MM0nk4L0N7L0
10208F2%jOPJ9J4m3r5o4QL9K5%%J4Pj5j3MK4L3J7j0k9j1L3L8lj1K3K6j0l7m2l6k0JJ1K2J6
10201Ik0j7M4N6J2lj1k2j2qk1k3k8j4J8Nk4MM2L6L0J1l1n5k5L7M9J5rm0p5n0OK2K9M0K9Om
10193HMQkKRnj3j1k7k7%J2J2Nj9j0J9K5K9L1Nk9n8n6J0N9L7Ok0m0k3J1Nj0qqnJ6Rk4k0kl4
10185a29n7qM3M6K5KoOL2K4l0k4K7pl3N2Q1QqJ9J7K6J2m1l5J6mn2l4JkQJ9j5l4rJ0J6RmM6
10177A3J12N1p0r6m8j8jL5Q2N9m2q8m4lj1qJ5J3K4N8K1n1j8L6J3k0j0J7M3K6j6l4j9J4L9J6
10171I0m8p5l3QpmK4j0m9j3J7lJ6M9Lm2MM5J7RK0J4J0kk2lK9J7nrOL8L2rl1o1p1JL9m5p3M
10163a23L1K3M5K2m6l8L3N5L0Mk7j0N0M8jJ9K0n2n6MQj2nnLK8on6mO0Jo3qN1L4J5lm6l6J1
10155bj2n4k8%KJ7K9L8M5J8j4j3k8l2K5N8L2J6J3k7n2k6k7n9rQ4Q9K8j7l1j5KmLK2lj8K0K0
10147I0k8j3L1jm6l1rj4l3p1p3j1N0O0K9pj1LQL3N1Nn1l9qmNK8M6M3J0m4o2jN3No4m2kJ1M1
10140f3M3NOL3J3j7OM5L6k3p0n8j2J9K1J5JrLNmK5M2Lj3K5M5J7l6n3j0Rk0k9l1m4j0M6L7k
10132dqj2k2OL9K4j0k3j0J1%j8J3L8Jm1l2J1L1K6K6J2k8l6j2KKj5m5j9M3M7J9Qk1m3ON8M1
10125F5K0K2Jk2j0j2l1k4LPllpj5j7oJ9L6K6K8L8j0o1l3Mk2l8j8lJ3L1L9N5L4j2l0m8m8OK7
10117ALJ1mm3MQ1N1k0j5K2J0n3q7m3K3K1k7l4K2P6P4Po9q5m7j0J2L9M3LmO4P5ql0ll9l4M7
10110C4N4k0o9o9rN7M8%k8m3m4nL9L9K6L3Kj7L2N8J1l9o3o2l8k3l1j6J4Nk4pL3M0L2J6lJ2
10102b5K6ll2k3J2N6O2K9jk1pK9J6j4%J3Krk1k6k0j6m0o5j4P0O4J8J3Mqkj0PN5K9m2l9j9l5
10095A3j7K2jk0K9M4l0p9l8L7M8j0l8j0j4n1m4J7P4O7Jm2m5j6J7J8PJ3j2l4NL5J1jJ0kk5k4
10087h5jK6L6kn1k4L8J8j9K5N7Nm8rP3O0m7q2jK4n6p9lL5K3L0L4Jm0m6j2ml6nN9M5LjLROk3
10079f4k6klj2j5j0L1O9M9K1K0J5pj9k2j3RJ6%OK5pj9N8O1l2k1M7J2k4jj3m2k5nl0o0k9K1
10072d1%l7JM7L4Kk3k2L8O5Mm5k6j4j2LJ0%j0k3l6m7rP2P7%k1J3J9NJ9J8j9k6j1m9o4pL3L5
10064d7K5qpK8K4J1J8j4m4qK3llL7L6K4M9J8p6r4l9k0k5lRnML2K2k3k4L1N2L0Lk9m1jK1oj
10057b4K6K3L9P0L3m6o0k2qk6l8l3kJ2lK5O0L0j0kLlrk4k9LK9Lk4K3O2mo7l7MJ3K3Kk7nJ7
10049cJKJ1pj9kJ0j3j4L1K0k6nL4L1Pn8r8k5L6J9M1P9K6n4n8k4J3L9J2k4%Nm0%P1L3k2ML4
10041F7On5o0kK3jkJ5M0O7L8m3r5q5l4J4K7L1K3j5l2lPnJ1M8L5j7l5l7o2l4N0M9j0LM3L0J0
10034A0J5K9K0j6j8L2K6k2jK0m6p8pN3K6m3p0l9KK1K2lj2L0N0J6mPJ4J8J5k3n4k0L5L4J0Q
10026E7JoKoj8nLj4j8kJ8jp0p9J5O4J2lL8J2l8KO5L8qJMk0k1lj2j2J2Rk5k8J1L6J7k4j4K4
10018A4J9K4N8J9l6lLn7p1k7Rj3n6oQ7P7J0j7j2nrk7m4n8l2K9M9J5j5j4J1J9K2M2K6qK1M5
10011H9On2q8o8PL0j8o0o2j2M2O1Q1P1J7PK6qm6l5l0l0j4%KjPJ3J6L7M0pk2K7N6L1Kk1l6m9
10004Im5lK5Mmlk8l7lL1K1k0j6N4Q2J9l3qK8lo0n3pJ7K7J9k9o3l3J6L8M2K5mkro0n6POqM3
9996g4P1L4j2k7J1K6m1q4m1K1N0J0m8k9J1J6M4P6M0j7k2qmJ0%m6n1mJ4M0P5K4m5j8Rk6k0L7
9988BN4Rl7l9j9k7m5k6k1m1j4L2L8N2O6Rm4j6J3ppj0n0l3N3O9ll9rK9K6j3m0qM3M9K9K0rm4
9981hl5J4M3Lo5l6N3L3m7m8JK8K3rrL4L0j4j1J5k6o2j7K9J9PJ9K2J5K8K6j3n0l1OLj6j1MK7
9973b6M5J9l2k9kJ0K1J3j6J1L1j3j1M2J2l9k0j5l9k4Kj8n0m0j1RM3Q0M5k4l2j3pJ7K2j6k9
9966h4%L6M8K2KJ9J1j0Lj0m0j6K2J4j3l0k6jQJ4J9jqJ4K8L3J2k1j8j1l0k0J1J6J6jl1k6kj
9958e2j8l3RQ3O9j4m7KM5%m2J5L9j0J6P0K8k4l8n3l3J1K2J9J0m1q2j6Q7O0m7m5K6L3qj3J1
9951C9Ok9l1OL3K3Pjk0l6m9n8j7M7N2J8JJ1K2jk3JL1J2j4NK3pk9J1M9J8k7k9k1k6j2Pj1l5
9944e4k8l3m6j5K9L1J2J8J3l4m7JJ7k7m4KN9P3M8K9K2Mj1j%l0m5MM4on7k0L2K5KPJ4j4k2K8
9936b0N6K9Kj1j8j0j0LM5L0m7m3L0J3p3q1nM7M0J3nj7k8%O2P4Rl1j2jJL0L6QJ1L8j3j12r4
9929e4QK2j7nK7L2K5J6J7j3o5m6%k5m2%K6J8K5K7lk9j3nk2j6J8J5l6n1RM2qk3K3J6l6j3O7
9921h9P0qk6J7Qk4j2rk4j4J0K4K4J0J8K1j4l6j6qpLOK8N4K5k2k1lK0L2j7o4m1pnK0N5M6j7
9914Gr1p6K4O4K8K2M9J6p5r5j5J6l3k6L5N8M1J4j7j6J3K7L5L4j8o0k5K9L4J6ONPpj4QJ3j5
9906A8k1%lk4mK1mj0J0O%J7L4N3M0k1m7j4Rqk6nK0PJJ8on3n2qK8J7pOKl5j2M1K1lM6O4lm0
9898G3k2oOkj2K4M5Mk5l3n1m1QM9O1L7j5m9j1L8Pl9k2J7L1%n1m9k1k4j2L1M3K4Lk3j8K0K9
9891B4J8K7L9J9k5o8n4J0M8K3k6n4m4j6k2m9l9NL4K8Ok1m9l7K2N7L6J0J1L5N3K3l1l9mQJ5
9884b7M6M2j5m1k3j8rK6K7j2JO7M3p2r1J4Q7Q5N0qn2l1kl1m5RL9J2MLkJ9J6j2k0k8m4m1j7
9876e1L7O5L5j1l3j9on0o2J6J8n8l1N4N5K8L5L5J1knk6l1K1O5K4k6j6Ook2m2l1J8M0Nl9l1
9869c0J5L2j5l9kK1J0J4J5RK4L0Kj5mPnmM3O0j5o3j8%m8k8L0J2j7J7K6oj3j3k1rkk1k8j1O
9861e4j0k8j1Pnl1l8jN1O1M7K1k4m8l2j1J9N6P5M4j2k1Jj0j8j6n0o2qK7J1jJ8K7Pj0jJ7J7
9854Dk1o1k7L1K4qqJJ7M4M9K5J3K6K9J6j0m7o7l2J1J7J1K3J6rmK4J4k1k7j5k0j9j7j5QOm6
9846f5m3L0O2L3LJK1L4K3j0m0m1n4n7K0P0K1KM2L3k3m7nL1Oj9pPJ1qj8J1J5nOj8n1J2Q1N9
9839A23Jm8o8l5J8M7J2l9nM9ko5k8L6L7MmJ8K4J7K7J6k1k6l%k2l7k4KRnmJ1Nj9k7k8j4K7O5
9831B4O0J7kJ5L0K2j4n8o4l0mj4l5k3K1N5M6Jl2j4P%OJ7mj8PJ8jJL0N4L6k8o7l9j9l5k9JK5
9823c7L7Pk4rJ1OK2L7jn2o1l2J0L4M2O6P8K9l3m9l7k0mkj6j2PJk6j1K7L8L8J0m7o6n5m1J1
9816a24P8N2l3l5K6J1k7K3O2Jm5j5NrqPKj4j6%K8L7Ml2k8j6j3J7L7j0m0J1N1Pm4k7L5M5j0
9808gm3l9n8m3J6J7k1j4ROK3O3N4NolrL8P4Ln7j4K5Mj4rk9n9k1L8L2J6L5M1M0M0k1q4m1Oj2
9800a9MK9KNK9j1m0j9j5qM0M9J4M%m1o3k0M1O0M6J2n0q7k5N9M3k5m2k6NN2P1L4j8m0j8J5M
9793E1k2ML9Ml2rKl9o6l9K1N3Pm5k1N0R8O7k6o2l4j3QPk3nJ3n3m5N6O1lj0rk7pJ6j8l7J3M8
9785b7K2j7l7oO6Q4K6k5l6l9m7m2kK1RJ9K9qm3k6QJ5K5O2N3j6l7OJ3rPL2J3k2l7l1LK4%k6
9777Dj5RK6K1K6L7j0m2J6L1l5n2j0K3M6L3lQMn4n5k2n8n2L9O0K7O5Q8L8jk4l7j9pk2k5PK4
9770H9pk5RQl3j7K2J1pj2l1l3k0j9jK8J9PJ2RJ0J4LOLk7mO5O0j0m4j0M1L4oK2M7m1j19p7l1
9762e5l8j6K0L9M8J2l2l1nK7N5M7K4mn2l0L6Nl0K8K9k5lQn8o7j6k0l0JJ4%j1j1J4K1kQK1J2
9755f7L2M2J7M3Q2M0j3k1l2m8k6J6L0km5m8k2j4oJ0jmK0Oj3Rjj6L9O5K0Pro5n5OK2K1K5pk9
9747Hj2j0j2rj4rql6l4J7M5J8k2m2k4K8M8J3J6O5N1PJ2Jl6l2k0l0n0o8l9M2Q3M8J2J6%n0l8
9739f5J1mk1MkNN0N6L6J5j0kj2o7o5j7PM4N6J0JK3j1k5J5K3K1M4K5k4l8k5k9n5m5OJ2j5QL3
9732b7j3o0l3L8O5M7K8Jl1k4olJnk4k6l0m9j5O6Q4K7j0j2j6l2k0M4O6J5oJ0k0k5L2L9j4m3
9724A9l2oL2L4k7n6oK1j3j0K7L0N1O1%l9j6k7n0j3L5J6k9lL3km3l2k2NN2L2pPK6JnL2K8k5
9717G9k9J5J4j6k6j9j3j9j4LJ0K3L3J5mj8l0j8PJ1ok4k6k0RN3N7J8JJ3Nk5n0m2QM7L1%lk9
9709B1n5J5R6M7m4n4l8j4L8K5m6k7M5L5QM6N3J7Lk4m6lL0j1m9m7l0oL3N0Jn0k2Pj7k8OJ4q
9702b9j0L6Q1M7m3n8J2K0k6J4M4j3J1O5k4p3J5K9k9k2j6l6PM8lj9L1Om3LL4j7k2K7J5l2j9
9695A1N4P7j8j31j28m2mj5J4O6N8K1L3K8k9k9K6Kl1J7K8k3j5K2LKM2L1j4j9l0o7n0RL3L7N4
9688B3O8O1J9m0n7l1k4l1j3K0J3j1jJ0j5k9rK5M3jn4l0K7N9P9M2l3p1n4pM0L8j9n0j7Kl0l3
9680i1M%k5nK6K4K9L0JRM0J4j6jKm5q8m9K1J9kJ5K4K6M1K3LK7L8Lk5k9l0m2l9J3N1J4j9J9
9673A0M1j1k8Onl6l0jK6K8j3k3J9K6JPL4K2koj0j4MJj7NJ4j4j6mj2j7k4k7nK4M5N1M0M1M1
9665A71J3MLl6n8l5j7nJ2Kjqm9m5J9J9k5%L6%l0j1j0k1ollJ1j2k5K0K6j7rJ3PJ9K2j5k5nJ8
9657e6N5M8k5m2L1M9pj8K3L9Ql8n4j9K9M2J5j3k6j9pl3o7m5QM5O7O7L5jj2qpok8o8n4KPk6
9649a09k8k1k0J4M4K1KK9J5k2RL1j5l1NK4J5K5N6L9l2l8J5J2k4l8n2n9n8l1M5J12R8M1J1k
9643H3k2k1j8m3l6K3N0K4mk0l7l2J9N1K6J8K7ok4K0K8j2jK2nk3j6m7o6j5L9M2L3J5j2k3qq
9635B1m6q4n9KL3M1N0M2L7N8N9K1ql7o0l1jj8j1K1J2j9m0l5OJ9pj2mrJ4M3K2jql9o1k7kop
9627a31Jjj1nJ4J0J1M8P1N3no7o6KM9M1Ql1m0j2J5K2K7M9O5J5q0j02j9N2L1j4j8J7N1N6M2
9620A48J7j8l9m3m2k4k3m3n2l2J2O9R6Q9M4j5k4k3m3nM9J5l3l2k4k1oK0N1K5l3m4m2m1J9O8
9614B0L4lJ4j0p4p5k3PK4M4K6k4o2m8J2M1Pj5j0j1J6M9K4QK8Lj0M5N1l3n4qk4o3j7M1K5K1
9606b4N0L3oj6j5j7nK5M7kn5j7K0kmRn%J9Mk6k8pLk5n8k4M5M9Rjj2k3L2O4Ml8k6oM2M5k5j3
9598B0M9Nn1k3lk5l1jM2N7L3pk5j0j1m1l3Mj9l0L1P0N9L0j3k0Qj6o0n3l1nM3M4k1n1nL4K0
9591c6J2K8L1jm5o5j7N3N8K5j2m6m3K0O3N5J7l5o5m7k4kL6K3j1L8Q4L0k0j5k1l3m0l7lL4L6
9584B5Qj9JJ7oqjj9j9K4N9L7m1p2k5J6J4j7l2J2J2n3j6Q0O8Rl1n0j4L7L9L5K8Krrk6j8K1K3
9576H2k4n1qM0J9l3k1L6N8L6Roooj3j2k3n6n1j1lnL0L3rl0l6m4qL8L6L4L4j6o1j4N2L0k8l5
9568d3j1j7l1k0nL0P2L7n4o9KJ6m1n7j9QL8Q9Q1Jm4pL7L5J8K4N2L6l5p5m2RJ4l0m1K1O2K7
9561F8omk9o3m3j5k8lL0rj2O1N8j8n0k2K5N6L2k7n6k1K3Rj1j%MJ6j0m8m1J8O7L4k2nL3Ok8
9554c2NM8M9M2J7m4m6K9L9k4n4n4n2j4L0M0L4Ln5n5nMknk5lO4M9j8nL4Lk8J9N6J7l6l4kRj2
9546a4j7J0J9J2L0J6l5l4jj2k3NK0QprJOmj6j1KJ2L7N6jo4j4L7PLK2mj1mk0k3j2J0L1Ml8k4
9538e0KlNJ6j2l8k4j8k3J3M3J2J1N9N7L0K8qm1%L3Mk0l4o2o2j4K3Pk6oL7M4L2J9kqkrnJ7K6
9530E1J4j4k1%J0J3J5j7m5j7NomJ5K7L2J2l3l6K5O3K4j5j9k0l5l1J0M7J1k7lK1jj0J2K1ol5
9522C3j6J9K8Nl5n4j9K2K2J9K7J4OK2K9jj8LJ3j9m5m2m5l2N1J05M4k6j0J9Nk9o7n6j1j0l0
9515g9qK0K6K5K0K1J6nj0ok9l4K4P2N4Jl4m0l0%L1J1k6j4K5L6K5J0oj5JK7jn6o5o2n7NP4P0
9507A7M4Qn4p5k1M1N0L5L3J4n0q0m0LK9M8L0j3l9n3j8N4P1K4rLK1J7jl4n3k4lj9QM6K0Jnm4
9500a8m6jJ7K4J3l8m8NK4rj5K3M4J6k0k3mQjk6k0K6M5J3j6k6k5oNl3p1l2N4Q0K0l3k9qK2O6
9492d3N1qj3Qj6rL7K6j4nPj4j8OK8J3k5j2L1J7l6m9l9JO2N9K0Nl6p0j4P0Q7L2m9p5k4K0N3
9485F4O6Mq1o6j0RL0N3lo3pN9K2l1l2n0o7%O2K6j9j4qj7qK4L3jpN8R5L7l7n2n0n4lQ0Q0J9
9477A41ok4l3j5l4n8j2L0mk9RL9K0qJK3K6J1j9l2NL2ro0m3J3K5mPM9L8j1l8l9j0K1pm9k7J3
9470f8J0okJ7K7K3K2Mk9l0NJ7PQOj6k2J1L5L2LoJ0j6n6k8Mk9j9N0O2K9J6Oj9l7k1J5J9NK3
9462F2j2r3n5O6P6J5j6qJ4J4J2K3Jk8l0n6o2JL3J1%JNK7N5M4pl7rK3J8lk9l7kL7L1J7J4k9
9454H7p3m7J9O8O2j4p4m7j0k1j6K8K3j7JL6K2J6Pl3j7O6R4L1n3o8lN5M0ql6j1K2pm2j5Jm1
9447B5m4J2M6M5M4J7qK3J8o2p8k0j9m8j3K2Mk4lL4J3l8k7J3nk9NL5K1QJj7j2KoLPk1j9K8K7
9439d0k1j4K6K4L6R1O0m2p2l5mK3L3j4p5p6l2oMK7N3P3P8M0j7l5mRk2k7j1j4mNoJ0J5l4k3
9432b1L5L2J5M4L1k8m0k9l4%L8pm2J0N2K3jj3k7k3oJKJ7L9J3l2l1k8m8j5L1J4lJ6K2J1jk6
9424il8j9OK1L2Ko3p4oO7P6K6nJ5J7j9qL3J9j9k7l6m7j5K9L7K0j1l6l4m2n0j8J5J7M6O2J0
9417b6m1k9LK0Lm4j5J04J02j9k7M9K1l0k4k1j2J6Nj6kJ3Mj6k9m0n2l4J8M2L0L0K4rj2L9M6
9410G1j5j4M5K0o5o7rL3O5R1O1j6n8m0mJ8Kk5j6pk6j2J5j5l6JK2j0l1l1l4j0L8K4k8k3J3M0
9403c3N0J9oK5K2m9n9QN3M3L2L4jm1l0j6l0k2%j5k2J9M4M5N2J8n4n8qMOJ2JkJ0Lj4rK0L1K5
9395A07L3M0L0J2k7p5p9l1K3K6pk0j6k2KN6N3k2o9k8M5O5%p6p6qM8L3j6l3jK0j6l8J3N4J6
9388A6m0n5l9k6k6j0J9K8J9J2J1J2J4L2L7QQL8K1j2k2m5n5j2N4O0Qj9j1k0nK5JrJ6NlK5jn7
9380Bk4L3Pl3l7m7l7ORnJ7L9L2J5mmNj0k4J5N4J5k8J4M0j5k7K5L5mk2PM9L6k2j2L3j4q1m4
9373fK9N6L4k1n4l8l3l1J4N8N4L1K8J5k5m3j3J5j3q3r2J4R6O0Kk7l8l3k5%L1J7jJ3J0mnqQ
9365hL1J2l0k2K2M8L2J5ll8n6l2JK4J8j7l8k7k8j5M1M9l2o3NM0J6krRL6Jl1J9M2j2m2l0k1
9358i5NM7O0M0Jl0lL9K1l0n3o0m8LN8O4Nn2nQ1M3o6o8J6K8k0k6J0J1lkJj1j5J4K5k0m0KL3
9350d0N2P0L0l4m1j6KLl5o9k7J8oQQ3Q1J4KJ2klj7o2l5N1O0MJ4L4k3m3ll9p7j0M1k0o9j6O1
9342d7N4Jj3n%Ooj1%l2m8K5N5ok5J8M2L9J1j6OL2Nk8rJ0k1n4j8N2O9L1kk9m6l4k8l5k5lK2
9335f3M0Qn0n8j2L0M0L0Rj8l3k1RL0J2rK1O1N7J5k4l8j4K1J9j3k5kMj1J0L5rp2o5j7mj7oL4
9327i6O3N2J2OK9Pm5n0l2j7JQK1N5N2qm6m5m1k2jj2j1L6P7O3L2Ll6n5l0JOkrJ0L6K8J0K3L1
9319A04%l7m1l5m7k7L4M8J2J4J7l9o4JM0NkK8K2oj5lM2O0Jm7n1n8m2J8L9jk4RL2lj0J7Nk1
9312b5rPmpL5P6K9m8n7m5l3J0K2k6l1K4M9M2L5Ll4l2j5J4N4M7j0m4l1rj3j6J9M4J4qK3M7K2
9304A19k2l9k6l1l1K2N6j5q9p8l6qL4N3K8J5K6Rj9j6j5m8m5J2M4M1N1M8J8pk1k0okoj9j8K1
9297b0J5l2L3J31Q9kl8n8l7J2km0j0L5J4k1j7j2jJ9mk1K0K8j1OM3J3m5o0k4J4K7K5K5Pl6n9
9290Fm8o1p3JR1O6j2j8K4K9ok6qrk9JM2J8j2m%LL5L9j2l3mok8j0L0M4K8OKmk4k9k2k6k7j4
9282h0NRj9l8QM9K3JJ0Lj2k4j1M4P4L9J9M1K5k2l8l6m9l9lJ2J4K4jj2M5N7k0o2l3j1j9m3m9
9274a19k3j3l2j0M4P0O3K5j4NN6J7p0n7K5L9Oj3l1l1OJ1RN1O0Mj0J7Ll8o1m5jRqjJ2NRM3Q4
9266I6O5Ml6o8p8l3j3m0jN6K7mOok6j6NL5L7ql1J2L3mj5K2L0LKJ9Pj5qQpk8k4JQl8p4oP2N4
9258B3K7L0%k8OO3O1j6o5l4k2m9l4K0O8Q5K6n1n8l3j9J6L4ql6lM8P5M5m3q5j4N5op8k1M0K1
9251D0K8J6n4k0M9k7p0J1K5l3j9M3O4K8nK3L7l2r4m8J3nl8k7j3J4O4O2Pk6j7mj8m4k2L2N0
9244a0K4Oj1m4m2J1M0L3K7Pk1k6j5koj1PJ0lK3L0j4J7R7N9k4rJ0k5k7pk4l1j9m3o6j5N2M3
9236ALj0qJ2L9K9j0k5k8l8k5J2K1jj1k2l6jM2K3j0j9j2J5K9Pj5l2k7J4K8j0k4J4L8J4JMj6
9229c4J2Q4O2mOQl1l3j9k8k9qJ4K7K8j6n7o3p7o5M5J04K1l3NJ8J0L2M2M3K4m7p5PO2Pj9J9
9222D2J0l8l8j1J9M2L0j0k9j9kj5m1LN4L1K5M5j3r2p0RN8O3O7N9J4k1l1n1o1l6%J8j9n7jO0
9214fL1OQl2l7M2Q9L4k5j0J4j7n7n6n0l0K2K4k6j6M2M6J6L8O1L1JK2L4j1q2q2nK6k2m1j9p
9207d4J3L2J7k6n1j7L3K7jJ0Pl4k2K7Rl6l7k1J6O9N7JNN1N4J7j1j9k1l2l5k3k7k9%nm5k9L6
9200h4O6L5j1qK3K1j6m5n1kM6J5l7k8j2j2kNqj4RL1Om4l6pj8kN8P6K5j3J3M6qp3k0N7K9JK0
9192C1J0J7Q6P8m0r4n6m3o1m2KJ6MJ9L1J0L7R2M9j4J3N1J6l0k7j4n3r5o9j5L1N0kn2m6k5L1
9185a04P1Mm2KK4L6N2jm1pJ2RMj1k1l1l0J0N3N7L5ql3qkl7l8NJ9j1k6j3J5N2L9l5p0l4j3j4
9177a31kjJ1O1O1k1n4QO1M7K7K3Jk5QP1O3lm5l0OQk7l7nJ2k0n5l1Pqm6p0o2j6L0M6N3L1l5
9170h9q8o9J0O2N6L5J5RK8J5k6j1L1K9%mK5K2k0k1J6L2J1k2k1ll4p2j6M9J2l0J7N9N1L7Ok0
9162H1j0k6l1M9Q1%n5m0j4kPK1J7l3o8k9K4J6rk7m1rM5L1LL5M3k0n4QR3P1k2m1oj6n1m7j4
9155d0K3L5K0j0j3J1Qj3PM3M3J5pJK5J8j9k9jK4L3J0l5l8ql3p2l5J2%PL7J8jL3L5j6m9l8m
9147cQJ8M2Rm6PN5j5o5j4M1N4Jq1q2lM0J0pK1J5j4J7L3m1m8L0J7n1l5K0M5M8K1rrk9o0k9J3
9140g6kj2K4K6KJ5J8oJ1L7J9K4N1K4j8j4jmj4k7l3j6L2O9L9olOk5o0n2j0Kl6n2l4k8j5J3K0
9132a12Lk5m5j9K4K0lQPrK1M4QJ6Q2Q2J3k6l5l0l1o0n0K4O0K8%lQL4Qo5p2mL2Nm3p6m3L7N5
9124a32jj2L6M1kmK0K7L1J1m7n0J9K8k1l0j7oM0N9J5MJ1k2l6RL7Rk5k8j8j4J5N4L8j7l6k0
9117c4j1lRnk9k2j1jM1M5rj1K4Lk4oL0N2L9pm1k9%J2Npl4n8j6L7J1k9jM6L6ok1nJ0K4N0N0
9109A04Ol4l1j5j7k6l6l7m1k9K9N2k%O2L4l5m2j4QK9K8MqJQJ5M0M2Kl4l9k9k0%K1J3j8l1j3
9101e3NJ7L7L8ml4l5m6k2L9O8P2P1K4m4o1l3k7l8j9J3K1J6OpOK0J8J3PJ9M2J6j5lj9p3p3n
9094d3N1N1L1J9nj5N%k9j3K0ll9j1L1K2J3L3J6n8j07o3K3K7m5n5%L6O2P2L8J5J5k0l8j7j5
9087Dk1k7m4l8jL9O4N5J9nk5m4k7J4J0j7j3j9l8lL1K3N3R5N4olRj0j0J7J3k8m9l2oJ8K1kJ
9079G2J6kNN6L2o2j01q2m9J6N6J3l3j1J8nj7K5N3Lm8j6Om1j6P3O3JLJl6m5j2J9J9J6L9K7m4
9072A2n4ql2o3MO8N3K0j3m7j7N3M3k9j9N9L6l9k7mk7k7qJ5M4N1N3N7L2pk3oJ3j9n0qJ2n8r9
9064e9n5pOJ5L2N4O8O1K6j6l1k1j3k2k6%K3J6rk8j6jj2jK8kl4ML2K4K2mj6M0P2L6ml1n7o3
9057C1m9j4K3K4J0JqKK9M1J7m1n0MJ1j5L1O1%m8m0k5lQj7k1lk5k1L9K2j9K1Mq3m2N6M8J4J0
9049a7k3m0J4O1N0K8L0J9j3k6PM2Rn9n7j5l1m7K4P3L9Nj7o1o9k5oJM0N8K7j4l3rL5L8K3K9
9042I0J0k6kM6J0p5o4J1L3Rk3o5o6j2Nj9j8J4L6L2K7K0qm1m2j8PJ4j4k7J4M0Jm0j5M8Q5O2
9035C9%l9l4m4m4J4M0k3k2O1M8j9JK6j0j6jk5l0J8M6K3jJ2L5K5rm8p8n5K2O5M8K4J9K6K5Q
9027A27j1k8k7k5m3l0M2P9L4l0p1p5m2qJ5K9J7MJj6k2kLj1mJ5J4j6k3K5N9L8K3K4j3p1n2M9
9020b2R0L0k8m7l0K4L1j7%L9jm7k2J4Qk5m7m0j9J6N0O1M5jk3lNK3O4L4k2j7j4l8k5j0l7n7
9013e8m1j3J5N5P5J7m5OQ4O4j4o7o9k9pj8JN1M7k7p3m0%%K4N8J2m2j8J0JpmK0N8N0ln6o7l6
9005h6j0KL7M6jk4KK5K7J8QK0L1J4NJl9p6n0oKJ4L4J7nL8Q4L7n5r1n3%J4lpk5l4M3J07N5k3
8998I3m6k1K8L1j7k3j4n7j01p1J2P3O0K5Kl5l5J4K1j1j6onJRK6N6O2L2j3l4rJ0j8k0J2lk8
8990a6KK0pqK0Ol5k8nk8l2J4L2Qj8m0l8kL2L7M0N7N8K9J2Nj8j5ol2j5M2K5k0mmn3m1L6P1L0
8983A11k0l7j7K7L5kk0OK9J9k8r1r7k8K9J4JK5J9j7j3K4M3J6pJ8M1Mn2k4P6Q5m2j05n2oL5
8975aQ7Q3J9k9j0K3j2m9j2J3l1p6p3l3JKLQk6l2M5Q6J1m7k3mJ4N7M6j4k3kk8n1oL8K2j5l5
8968g4l4j1MOK0L2J1j8jN7O5km2jL4J4%J3J6K4N7P2J7p2r5n1l8n8l8MK7L6J4k1j0J7J4Nj0
8961a7l0%M1np0l5K0ql9K2R1Q7N0J8mk1m9n4LM2K6J7Km0m8k4k8k3K5N8N4L2K6M6K1o8r2k6
8953@%pJ1oo7m0N2N8joJ4J4K1no3o0QN5M9K4%l7n4%M3K0j1l3l3L4P0Jo6m8oK6O8N8j7m8l2
8946a4l0J3N2Mn2l7J0J4k8k0N4N6j0k3k5m0lM1N1O2L1qJ6Jo3n3jJ0jl8n8kN7L6J1K4J7j5k
8938C7J4%K0N0J2k5k0m1n5k4ojPj3j5L2N2K4j8l7k5l1m6%L8K1K2jo8m0L1J9mjpK2N3Pl1j0
8930e8j2l0K1O9M3J8J4k5p1n6J2L2j5j2L3K4J9L1k7n0Oj8o6PN0l7n4M3R1O8M8jo9r0o5m7k5
8923a99K3M3J8J3K2K7N3K8m3k8K4oj7J3j6l4J9N1K6j8o5n5lJ6L3N0Pm2mN2M0Jk4l4J2P2K6
8916H1n0l1mk0k8k9LP5Q2L2k3p3n2K5N0L7J3l0l6mk3o6m2K0M1K6L4N0K8j6m7n7l4NJl0l0P
8909a15O2Q6L3m0m8l1j7M0Q0K6m2l5KK5Ml1j9K9M4J7k9p1o1lK1rl2l0pL3L8lnPj5qL0L3K9
8902a2K6ok5k0m0m7KM0L4K9K9K1J0KJJ6K3j0l5nJ2j2JK6ol3mK5L3K5pk8k1rRK6J5j1n0q1m9
8894a06L7N7J2J9L9j9p3l5J1ok9pL1M4L8L3Qk6k1J1L0K4Qrk6LP3M7q1j24p0k8K1P1M7ml0l4
8887f4kM3L4OOnl1k9j4qljMJ6j1m9rO4M8l1l7K2L1j7m4l1lK7M1K7NNJ7J4mj3OK5j4o4n1j0
8879a04K5O6M7k9l6QJ4J3L8J8l4m7k0J6K5J0J5K7lj6J0qm1j7rl5kP2P7K0o%j8m2k1K8M3j8
8871F6r5r7m0KK8M7L8J0j1j7l4m5lL5J4OK8L4L9Rm9k1N6N6K8Ok7k1K2L9L4K1j4m7o1m7j6Q
8864a9J0j7n6n8j0O6J14P2j1k1j1l6k0L3M1K7K8J1m4p1k9J9L3K1qm5n7k3K9K3mLj6l9J1L4
8857b0k0k9K6P0P9L8j3k3j8j4j6m7m8OK3OM0L7l9m5J8K6moj4l1j3om0k8K7J9k0mK4J4j3k4
8850h2kM3M0ok0ok4n8n0j3NJ3K7K6K0L1K2j0j7j3k4QO0M6Q%oj6kKk6o2n7lO6R2N6Kj0PJk4
8842D4m1k3M0P1K2k9l5m4m2lL2K0j7l6j9j9l0K3Q6M7l1k5Lj9k5K1N1O0M9kk4ll0p8o7k3K6
8835g0O2K4m9o2k8j5j2J2M1M8L3Pj7k2kM0O9M6m0j00n6L5N9L4K9L0Qj9m3n1j8L5N8M4k0r0
8828@q4k9LJ3K0L7N7K8k5j2L7O8O3Km6k6j3l1k8k6k1J2J6k0k6lKJ5M2L1j7j0L6J0n1m3k5l9
8821h3j9J8J9N1J04M3p4o4J2J3rRK8L2J7k2k4J1Ql6n7m7k2K2O0N0Nk1j2k5n7k9L5N1J5oJ1
8814GK7ol1j4k3n3l2pj6lK7K6NJ1M4M6MrL7O5L3ql3o0p2n9j3M4M0JK7O7K0j8K9M4l1q6m9L3
8806A4P7M8J7L9N3J1m7p6p0o0p2n6K4P7K2n6l8L6L9j3k4lJ7K1%j6rjj0l5k3L9O3M1L4Ln1m2
8799b7rJ3M1M0Kk3j3J6K1Jj7l8l2K6N1J6pk4n0m8k6lK1J9mQL7K1jK9M1l0n5J9M6qm9n2l2p
8791h7NL8O8K5k6j1MjK0K1oJkn9n9K6M0j9j6J4jj3NK1L1Rl1k2J1j9o7k8O1O3nj7M3P9M6rj1
8784A22J6kl5m8n7l2L1N4K5j7l2MK0j7k5KJ8N8Q0K0m3l1kLj0l2j6L3L8K0J5m3j03o1j4j8n
8777h4K5L4M4J0o2n8pj7l5j5J0O7J20P1j8n1o0l4L1L1k6n2k6J0K0OJ4J8kK1L9l0p7j9K0j3
8770i5j7K7M6K5J7K8kl2NM4L7K3j7o9n2J1M1J5k6l1j9JL3K7PK1J7j4QK5j8l2j0l3n8k9j4R
8762a01N9M2KL3N5Ok1KJl0j9K7J4l7m0l0l5j7j0k6JM4L2qk8j5K7N9L6oj5kJ7M8M0p%L8Km6
8755I2l1k5n9n6J7N9J5jM4J6n5l5j4m4k4K5L0L2L0j3n4n1k1rJ4Q0R4J8l1j4pj4j5k6k2prl
8748g4K1L2K3%k0k4j7OJ7k6l2L5M5%J2K0l9o8k5J8K6J4QJj9rL9L2m5q6m1L8P3M6J6j3n4m1
8740a11jk7k6N7P6%l1jK4M1L7k0n4k3j1m3l1K8N6K7j3jL0Nj8QNl7l5K0M5K3L1N8K0k5MK4j5
8733I6m6l2j2o%K7M3J1m7p5m3K1N2J5k2mJ8k5o1j7K8J4PK0ol2rMpJ5L5jk4J0L1K5K3nm3n1
8725g3k1K1M2J7j5k1nK6L7j3n6k1K4Pk7k7j2j6k0OL7N0L6k3m9QN2L3J2nmL4L7j0oL4K2l6p9
8718dq1l3K4K8OK0L9Pj5jj3m8l6OJ8Rj1k1kNjJ5J7j8JO3N5L1M7L8J5On6j02m3Kl3k9M0P3M3
8710F1J7J8k0r0q4j0Rj6oQj6j8PRLK4M9M2QrJ2K8K5K7K1MOQpmK1J8k8o0m9k1oJ1J6jj7m0n7
8702a07j1M7L3Lj5n8l5P5J00L0mk2p2q5j9O6Q8N0J2j3k8k0j5l7n7m0mRQK0jm6k3K9J8pK3O5
8695d3O8N1K4j3l9j9L1M1j7o1j3L9Kn0m6J0P9O8j5l8k5n1n4pPoPJ5j4k7lJ9L9L9lKN4K7l7
8687D1j8J6Jj2mJ7L6J1l9n9m3j7J4K3%j4J0M8N5K3J9J6m1p3j9L3L8J6k0j7Qj9l2Rkn3m1nJ6
8680g8L7J1l0LO2M6j1k5j5m4m6M1R8L2l7k7j1pK9N7J3m1n3rO8P1k4o3l8n9p5j6K0k1l2L3O8
8673g3J8j7kkmJ8K4kj6RO2P3Qm7l7qjmjJ3J7qk7j4Mj5l6j5J5L1K9j0m1pL1K3PK0K5lj4J1J0
8664D4rmOJ7K4k0p8p6k4J5J7lj9k4MQ2J27N6m0j9M7K5m8n8k5k7n5k2L6K7PK0k1p3k6K1JJ1
8657h4L8J9J0K9L2J0j6l4k5OK3Pj2pL%rnJ1Jj4J5K4nRM7K4j6k4k1k1l2l3RK2k4k2K4J2j6J0
8649c5M0L9Ln1p4l2K3L2jk1QK6k6o3jP3M8jJ5N8N6J8k5m4l2j3j3l0m7k4J2om4jO1L7j6nL6
8642b0M9K1%lm3o9nN1L1J7J5j8l1MK6lm3n1k8kK1J6j9k9%J4j2k2OK0J8M0O6M8Mj7k1m1n6k5
8634i1J6K6K3K5K7J9J6K7j8q6m0M1Pn2n4k9L0O7K1j6OJ7ooJ1Jj0J4L0K3K4J1k2m0l6m0o0n5
8627a79J0P5O9K5j3l5k7mKj5k9KK7k2l4N5P6J2J9M2oj0K2l0q4n5lM2O3J6k4OJ5k5k5MjK0Q6
8620F7P7k1p3j3O3N3k7o2j7L2J6j4oj2m8l2RLPL4%j0O3O1k6l2J7kl7qMl4j8L0K8L1M1j6o2
8612F6k8ok7k9kJ9jl3j4K4J3rJ2L3J6j7rK5L0nm4m8j8O%%Nl5o7k7J0kJ2M0J7lL2M5J7K4L3
8604E5k0k8L2L5pomk0RK3k2j8L6Qm8k8j9l4%K5koK1K7J4j7l0%J4k7l8J5L2lrJ6K0Kj2rNJ1
8596gJ1Nk8m0MK7k4o2nN4L5J7L6K3j7j0M2O4K9k6o6n3Lqp5k6R9R0k9q6n8l3m2rO9P9N5N4o
8589H6p6k7M6L3JKom8q7n6K9P2N0K7K3J0j6k2k0k6LM6J4j5M4N1m5o5J5J6m1j6M4L9pm4m5j6
8582b7J3J3j1l8m2k1OK6J5lL9Q9L9m4k8L7K3l6k9L9N1j9n3nJ2j4J7N0km7k9k2l2mK1Mj5pJ5
8574a9J9Lqk0pL5L1qj8k6l8JN0N3Qn5n2K1P0O0J9l4o4n1oK5On1p8l1M0M3mj3J4M8Q7P2Jk3
8567A00%jl1o0m0K3K9k5n0k9j3k1l5JP1Q3L2j0j1J2Rk6k5kj4l4j6J5K9J8j5k8%K4J1k0k8N
8559g2M2K6j4j6Jj7m3j3N1O3J9j7j6okRL5K6l8o7n0k8J1L8Ml4k0K2O5P2L7j7m9k6K0K5J5L7
8552G3M3kl2qJ8J7K2J4k7l9qPQNj2nK3J1k6k4k2n4m9K0L2l7o3%N2N1K6%oJ2K3J1k2n4n8l6
8545a16j7QK9L1L4K2k2m1qJ9Nl2k9K1M0Rk4l4j2L1L9NmL8P6N3k1o3m2rJ8M2J5k7qQl4m6ML4
8537hK8J1j5j2Nk6p0l8N0Q9L8m6p6l7J3J5nK6O4J9l3j5Jj3j5k5m9j3O3N8kkJ7nlJ4kML6L7
8529G8L3K8Oj1l2o6p3n7k3K9O6Q1Q3J8r1r7j2L5L7M2Ml8J3O8K5l7m8n9o2k8OKmJ8L7L1J5k2
8522eq0o5L5Q1J1n3l0J1oj9L3M5k5m4J0J9NL5K8l4l0M8O6j6p2n2j9lK2O7Q4L2l7k5Ppk9n3
8515f5n0L1Q4L3ojl5p7m5L1P2M7om4n6j9L3Op6q4j1K5J0L7P2K7k7pM7R4Q0Jk5rl2j9L4J1m6
8507C5j7M7M9K5Ol9o4k7j4m2l2PPlL4N8Lk4N2P0j8n5j4Mk1m8j5M4L7%MJj5NJ1qJ3M6L8J5j3
8500A42m8o4o6n1J1O2M0J3J7J0%lk0j7K8L8j3l3j0ql5m2j2L6O5N1j1n8j6L5K2K1K2l2m4MK9
8493F3L7On2j3N4K3k6j8J0J6k6l8J7M3J0j6k3l3n2m5OK1jL3O2ln8k5ll4l8rkj1j4qJ0N2J03
8485A8R0j0q5n1K2O8N8j9n5JL3Mj0j9qM5L2n4o6KM9O2M2k2o6n4l3j2M2O1kl1L1M3l2o0k8j4
8478b8l3o0n2J3L8j3j7M7N7Jn9q2l6L9M1RL7P3M7K0J6ol0k4jMk0k1J4QlM2P7M9J2jLrk9k4
8470I9j4j3PK0pl4k9JJ1j7m1m5m5j0L4L3Ompk0l4j7L1O0L5MJ7N2M1pj2J7nl7k4j5j7K6O6M0
8463A46kMJ7m2j16p8K5N5Om5m8J9Q4O3Jk4m2p1o5oL2K9K5L2K0qk1j0JJ0J7J5%NK9Rp0r1jO4
8455c2L6Lj2l4l7j4j6o0n4L6P3L1J6J7okQk6m9OQ6Q2J3lK2Qk8l0k5m2j8O2N9l0l6K0K2J8K1
8448H5qj8rj5MM3K8oJ5L8j9q2m6L6K6n5o1mql7lL3K6J3mk0j6J9O1L8l1j8L5J0l9l9j1K3J7
8440Aj1kK8L2Qk1k6j5j2J3K8nj8J7K6lj1J2M9M7k2o6l0qpM3O0Pj3Pj5l7k2LK2J7k4o6o9k7
8433a10L7N8K4KL4N3mp4o4kM0J7k5MN3J1m5k4JJ4N3M2m8p9OO7J9n0m2K8Q5O9Jn3o9l8j8k9
8425e6J1P1K6l8%L4lk6QN5N3Ok5j7KJ9ln8n4PJ0l9o3n2j0N5P2L3J3L0M6J8l5o1n6m8qK7K5
8418c1K0J1j5jK9OqK4K2k3l7j3Lk3l6jL1K7J9J2j8n0m2nJ4QJj1nK7L8J1k5k9J7M2qk5L3M1
8410C0j9k7K1K1m5p4j8N0N2qn1l0J1L1K9RlJ1J6%k5l3kNk9qN3N4Qk5j2Mk7m7LL3K1L8O3L2
8403A12k7o8n6ON3M5PmJ9No6o9J7N7K7Mj4j6K8M1j%K5j2o2l4J5J3NM1N0j9p1n8n4m7PM5K9
8395b7J4rm2l2K2N4L8K5K1j3n2l8jJ3K0K1J1jqqk3l9OM3ml0J3L8N6N9Kl6j5k3n5l5K0L4Oj8
8388Gk5l5j1L8L4j8o5o5j2O8R6M3k9n8m9j2L4N8L2k0l5JK3J5J9K1Kj7NO2N7l1o0j1JRN6L9
8380A67k7l0kk3m4l5oK4K7pk9jL9J2l8pL6Jk0Lj1l2j5OL5N2oq4p7k1J3L0L2Rqoj1oOJ9L2K8
8372B5K0M6O3J2l6n3q0q3k6Kj9j0L7N4K9J3Rrj5J0lo4q1l7RL4L7K2Pj1j6nPJ9K8K1J5J9K1
8365A1K8Nl4PN7j3p2nL3j6j9K5J1k5LK8j9l6K9L2k7j7qp0r2l1N1J06O1j7j1kl4J8Q3L5l4j9
8358B2K4J4l3l7j3k9m1k4qJ4K4jk0j0K4O6Q7N3j6n9l5qk7l3JL0L1J0k3m9l7kJ6J0Mnj6j8j5
8350a29pL7O8M6K7Rk9j1L6ln5k5J5K2J7J3L2K5l2l6K8N3J7l4o1m1J8Q2O6m6j09o3mL5N7K2
8343D0k4pK4Jl4k3mk1J4Q5N1m2m0k5m9mM7J3RM7K1j8nK1M0L4j3l3j7%L0N2L2j0n3p8o1k2J5
8336gL4N1Q4O4k9o9m1l6k2OmOK5k8o5k3L1N9P0L3k5o3o4k7RMoPJ4OJ3J2k5l9MK4j2n1k7L9
8328f8N0jj9%J4K4J7mRK8Kl5k9j1k4l2j1jj0%J9K9L3Nk4JL2J3jOJ3J9J2rpqk7JN7N6%m6k7
8320D6M0O0Rl5n2n6m2l0j7K5O7N8Pk5k3k5j7J4K3nj2nj2j8k7l3rj0k9K8Q0L1K8J00Q0l3p8
8313A03k6J9j3m9k8NK4L3J0l3m1k1k9o4n7j3J7J8PNK4L7M4N1K2k1m9p1m2Rj5n0jN8O2N3L7
8306A5kl3k9j6k0qK3K0k9n5mO9P8N0L0j3m2nJ9k0l2J0N9O4Pn6n7j3L4N1Rk7j2rk2lQk7k3K9
8298A8L3pOM2K9k0o8p1rK3j5k6J8L4J3JlLKm0p1k6M0P4N8k1o4K0P8J7k6jnm5n8k0J9J6NJ9
8291b8J6kKmkL4K3l4kN9L4k1n3o7l3K5J6l1k8J6M8L8ok2J9Pm3j8L6K6Mqk5j0Ol1p3o5rM7N1
8283a08J8J8K8Kl6l7qK7K6%JJ1qj6J0K3J6J0ql8l6QM6L2OJ9K6k4o1k9J0K7M9N7J4l2k5K7P8
8276A23P6J6l4m5l6%K3k4n0oJ2j3l9o2m0L8O9L5nl6n8n6l3oK4N0L3k4k7K9L7KQL0J2k0j8L
8268a2j4p0o9NN7N5J6k6k6JJ9L1K7Rpl4m9n0n7k1M2K9jL5P0L5k0k1K6L0k1m4j0J7J4K4L7K5
8261E2J7K6lm7m3j4lmj4j2NNj5j3J6Qj9NM1Pl4j9jKK0K8K1M4P8M9njJ9j3o0r4r3l2K7L5L4
8253@jp1n3K3L4J3OrJ2M6j5p8l2J7MJ6M3K5Nnk4k9nJ6L5M2K6oj0J2K4K3K0%l8m2J0O7O1kl4
8245A26k5j8onj9MK3pm1m5k4J0qm6k2KqNK7K1J2J1K2L6K7NJ3K9K6Oj5j6j5m6n9j4J6j4k7J8
8238d1N8M2jk8n1o1rN1L4RK0ll5j5OJ3J8oj1L0J8l1j7j9n0J3R5M5m0j9K9K9L3M3Oo7q3k2J4
8230cl0n2jM5M3J3l4m6j9j0LN5O2jl0jJ3J7K5j0l9qj1o2kJ08P7j3l0l8k3L7J5n0JN3k1n2P
8223a2M1M3J9k9k7J3J5J6M0K0m5p7o2l6oQRL1M0J3jj9n2nO8M5ML4J6o7n7L4N8K2L4M0jk0o
8216A41nk4m9m1k0k6j3L1K7kmlMK7K5j6k8jJ6J5K6J4k5k8kJPK7J7j4k7k7k5k2l9n7k1K0K4
8208i7M1M8qk2L2J0n9n1mL%K7O8N0k0n6m1nK3K5J6Lk8k9K9O2M3L8J9m1m1K6K1m4k8J6j1l4
8201a9qJ8Oj8j2J7J1rj0l7m6K3N6ok4K0K1NK3K4k6o1l6J2K9K7K4J2qj3RM6M5Jj5J8L1qn5n8
8193Ij9J1K4K8J5j9l3j2NNK7M4Jk8J0L1j1m1l0j7rkRJk0k8j9JK8K1qOL1J1j3rj2qNqj9okJ0
8185d0L3J6nJ0Mk1j1J0RRj0m0k8N2R7M1k2j3j1l0PK4k9l5ml4m8JK2MJ3M5M9qn5j7Rn7q8jM4
8177a08m%M1J5j2PjkN9O6mj6J4j8m9k8k0l1J3R5Q7j5l7K2J4k4l7o9n4K2K8mOjl3l9l1j3kJ
8169a62Lj2k7J6O8N9J9pk5rJ8j8l9L8O4qj0L1mj4J9j5n4k8%K6R1J31P5k0o3l2Rj3q0q2j6N
8162f6l0k1Pj9j3N5O9Pl3k5J4L7Mm2n6n0k7J3N7P8K9m4k9K3kn4n3nN3O9K8jmj7nL9K4j7J1
8155DN5K3k9l4j5NJ7J2Oj2n7p9k9L4M4K6Pk5l2K0O7J1n8LN4k5n8J4L6L7N1J2PM4J4l5l4j7
8148F4K1L5rk7j6j9RN4K2l6k7mk2l4l1l6kK4l7n3N7J11M9j1o3p3J2O9L5j4n2n7J4O3M1j1p3
8140b7p5J3N0J0JJ5J1K2J9l7o0oL1K2K6Rk8rK8K2OPj3o7p1K2P3J3k1JNj0j1mj6l7kN4L4j3
8133a3j3rj2LK3J1l3m0pojM0K7l5m4k4k0J5N6L9Kjkk7l2NJ5mPK8J0j2j5j7PM8Ro5l0M9L9m
8125c3j9j3mk7l4L3O5%l4MK6K3Rk6m1KM8M7J1k4kK9Ml0nK0kl4l1J3M7K0m9p9l4L6O6N2Rl9
8117Dk6L5N5km3m2o8p7k0L9N7P1O2Ll7j1J5MLOj3rL0M0J3qj8j1J9K3j1m8m9lM3J9k7k4m1p1
8110a18k3O9J02R4O1Nk5k3l4n1l9j0K5K7j9n3j8L9J9m4m3jJ3J2J3J2K1K3Ook2n1p3n7J7P6
8103g6M0qK2M8K4Lj2l1j7PMj1j6ML1L0J5Ok7k0N3N1m2o9n3n6nN5M7L3L8J9pk9m7l1KJ0ok2
8095d3k6j6J1M3L5ml7o5o0J9Q4L2n0k9L7L6PNj2j0L8L0k8k2J2lNM0J7j8kLk1pJ2k0k9L6O9
8088F9Ll0J3Qn2k2N6N2mj5k1m9m1rk2l8OL4J4K5N0K2j7LK7j3n9l1J6PpL0M9j0n8k8KLJ1j4
8080d0n2NO7J7k6J4K7K0N7N8lm3k9K1M5j8p9m5j2k3kM0K6j2l2l7j3K6L4J8R%J7M2pq2o6j5
8073i3OL8L4k9l7PK3K4J6mK9N2j6o8k4K3ml4JL1mj6J4M0N5J7m3rM7J3m9p7n5L3P5K6NL2J9
8065I8j3l0m9m0j1k0m2k3J1K9K4qj2L3N3K9%j9j6J1K7Qk3k1J9L8Mplm7o2j0K5L3M3J0m3j5
8058a9M0J4k4K1O4Kq2n4L4M7lk3j7j2J5N8M8j8o7o0j4M1M9Kk6%L8N1K2m2q5p3j9J7NjJ9J7
8051c5NOj3l0ML3Rk3k2KJ3Kj8k5k6k2PL7M0J9lj0lk7o2l2J8LJ3R7J11K1l0l2m7m0J0K9Nk2
8043c8m1k2J8J6QO0R3J6p4n1Rj5m4J7N5QrJ1jQK6j4k8J3Nl6n0m0nK7J1QK9j2p0m1PONJ0Lk
8035a24NM9R0L3o4n4K3K9j6j9LJ1J8Qk7lN3J6m6k8PMkqpK7M2Kk9oJ7PJj3n4m4OJ8M3Q8M1l2
8027F5j5lk3J5L6MK6M0k2k9L2Pn1k7Ol1n4MM4OoL2J0m3m7l6pN1L7m9p2j1J7nRN1L8jmOOkk3
8019a9l7j3K2L7J3j1QK9Jl2m6k5L2L6k2k2K7L5L7N2L9Kk7l2j3j1l0k5j5k1PM3J9j6OK8J2j6
8012E2k9r%k6n0l6J0L3Pj8j2j9k5J0M4J2m9l7M9P8J9j2OJ3oj4KJ3oj4ORj3l9l4J6N4K7KK4
8004C8J8m4q1m7J8N0L0k4n7k9J4L0K7OjL0L8nm8m2K6Q7N4nRK4j2nM4M3K4M1K0n8o1K5N5j2
7997B20o2l7J3L9K0k6m3l5l4k1J0M4L0m3n9jLPO2M2l2l1k0m3k6RQj5j2J1J5KL4N1j9o0KL3
7990C6j%J3j7j7Nj0j5K5O3L8k3n1j9QJ1K0K1QJ9K5j5n4n0l3k9j9PK2OjJ5J2OK3K3jj8%L1J8
7982H2JJ8j2p7o3J0M4j2r7o5N2J00P9N1J4j1JRj7l7kK5k5q2n3K7O3L4KLPMLj6m5m7j4J1OJ9
7974a0M5J8m0n7l6PQk8j6RJ0M6N2j6l6NJ9L3N0K2nk2m4j6J1m0p4OO5L1J0K1Lj1rk0j7J0K0
7967DL2K6l0o2j5J7j4k9j9k7oN5P3M7L6J8k3m9l1K0N5K9j1j1kmj0j6j2RJ6QJ2Ql5m0J8L8l
7959G2l5m6l4J7N0K5l3n3jL8Jk6j0j3k8kM5O7M8Kk3qjl4m4j8mJ5O5P1J0k1pQK9J9n3r2n0J8
7952c6P1P2j1n7J3O9K7j9mRjkP%j4k9l0J2L3ql2j9%K3K4j3l2j4pj4j0PL2M6Ro2n7K0M8J6o
7944F1l7o5l6ROKK0K8K8L6J2m0l8L9O7ql7NJ0QM0L4J0Kn0r0l3M1N5J7m1p6n9j9mJ9P4O1k1
7937C0n5k2J2J5J9M5N4Om0k3K3L4pm6j8L8L4j5l6j9nj9l9l2j1%J9L4J1k8k1M3P6J8m1l1j7
7930a4LM2K6k9m0k4QK8om6j8L6N1Pl8lM7Ol0K1L7j1j2MmPj2o3n6PM6K5l2o0k8KJ0J5K4L5M6
7922GL9J6QNk4m0j0J7J0KK9M8J3k4j2J0K4J8l0m0K1J9m6k9K6Pk1jK2K9L1J8l1q8o6jJ4k0l0
7914h0QM9L1k0l6j5KJkPJ3J1K4M7N4L8J4jk4m3k2J2Qlkk5l1J8K0n3p8m7l9k5PNJ2M3K2JL2
7907f7J7l0K3Q9L1l8kL2%l0l4qM5K5o5q2k5qMM9O2J6k1k2pLLk%L1M8K5K0N1M0j9l4J2L3lk7
7899A35j9Jpn0n7j2j9m0jK5L7O9K2q0p4qJnK1L0rl0%L3L7Jo3r2l2N1P5K6qL6M8k7o0oL2L2
7891A3K5kj3J7J9k4m5l2k6m6m2K1R3Q5J9J4N6K5l8k2kk3KL3K2L3L3k7o8q1j06q0K8J01O9K5
7884E6J4rl7j3N2O2k3j07r7j5L5K7OPKKK5J9j6lL0K0J0K1K0J0pl9n1m0l8l0K6R6P4l7o8K5
7877IQ9K8m7l0Rj6n5n1l2k4k3l2k8J9Q6R5L3j5kPJK3L5KrJ4J8pk1pNkrqk2l6k0J4M9O7K6k9
7869A04k0J2RRLn1q4l9J3Ok8k2J5J3k1l0%M1M5Lk6j0J4K9L1K1RlmJ6K5qj3M1K4o7n6K2J9n
7861C7J2J1jQj5o5n5L8R3M7k6m0kOm6p5m2mOoj5%J1Lj2j5K4N0J4j3j5l6m2j9K0P2R2Q0P6O1
7854B17L1mo3q9m7qqj0j7k9k5jkn3o6J2Q0N0rqK5K3j5k8jJ8J7K6K8J9Nk6l3QJ0k5kL2J0jK3
7846F4K7Qk3m2j9O%J4M4K3j9k8m2o3l2J5J3qm0o7j6N2L0J1O1M3j6J2M7j5o9m2oOL0N1J6m3
7839a7l7J5J2k7k9LK4M0K8k5l6L7O5%m9l2QL4pn3lM6K7L2M4lk6mLPK1J0j8l7l2j1J0L8M6k
7831A02n5m0PK4K0Nm8q5l1M3N3M0L0lk8l3k6J7Q7Q5Oj1K1j0n0l4j2%Mk2k6j0k0j2K0Lk5j6
7824c0rk1oL3O0N3L2Rk3j3K5jm5k3j0k1PK2j2l8l3J3L6ok3L8O0j6q1p2l7j3K5N1K7k2o9n2
7817a85M5R4M5RJ0jmKorrNM1O9M9j3m9j8Nj6NL9%n3n4l9l1k6j7L4Q4N4m%J8J7K4Rk0j1j1k9
7809E3NM6Mn7o4j4M8M7l9q5m9k4l4qN9R6N9j6m8rM3N1J4j5pNJLOj3k0J0K6ql9k0K8L1k2l8
7801Fnk7n4QL8nKK6nk0j4k3rJ2K8O6O7ml1JJ0NMk3l8j6OK9K6j2k7j2mJ9K8j9l4K7O3K6j9k9
7793F7OM6J2m7k4Pl6m8k9n1l9M0P4N6L5kQN1%q8o0Jj3j7Lk8n5kM9L5J9M5N2ml8NL3pn5n5%
7785e4O7P8M1J6pk2qJnj0j4j3qnJ2K6J1J3L0mm1j8nl9m5RO1L7j7l8l5m9o5l4K8M4J2J7L4M
7778Ek2RN0N8K7k6n9m9rN1Q0K5n5p1n2l3nJ3J5J8QJ2L6J7k6rL3L0mj3QOk4l9k8j4J7N2N3J8
7770A03j1j7l7o7l8L9M2l3n7K8R1M2j5j8l6l5Jkk6j8qPJ4J2K6Qk4K1N8jn7m2JPk1%L7OnN8
7762C3N0m4q0m6%L1Rk6KK5j4m4k1L0O5N3L5L6Qm2o2m6j0J3lk4qL1M7K0jKjlPpm4m9qK4jm5
7754a08l5K8P7R5Q2J5o2o2j5j6m4l8MM5K5k4J0O3L2qj7l5k6mJ0K6K1qj2k2m2rL6L4J8jj9k5
7747a1l2k6QK8K5L6L0j1j9J7M5L5kl2m5l7jJ7j0k7k8l0KM4L6J9K0J7K8L8j4n3j9kk8k5j1n
7740b3Kl3p5o4k7K8P2L7JM4N8Pj4J5J3l0l5K9P6K3n7p5n1j4K6L6Rj9l6k2OLkJ9J1ML6N6M4
7732G8%n2l7j1l7k3L4K1nL7Q4P5K5n0r3o7j7PMKlk7k4K5M0J1qpJ5N3M4l7q3l3K2kl1NM3J9
7725cj9lK7J3k0j8J4L2J6nmkLK0K6J4OJ3K5Mm4n8k9KOj8j4L7N8K4rj0Krm5m4QL9J8j8k6QN6
7717G3O4J8l9n8l0j9l7k4K7L9K0om9q2o5j1L3J4n1m6L3O4M5N1N3K9Pj6m9o6m4ML0J2K5O0K3
7709C2k7jMm2j7M3K6j7j8mL0N9Rn1k4%k1RP5P1K2kol0n9m0j8k9qM0L1QJ8L0K0nj3MJ0Jk3o3
7701B4n1%QJ2N4M8l1o4qM8L0qj3j5k4j6NJ7Jj0Q%k4nK6L2L6K9j8l6K4O1Kn3l6j4mQJ2K3J8
7694I6k8m3k0k3k7QK5J2K6M4K3%k1n2m4PJ7k7n4j1L6J9rPK1J2J7L9L7nn7p8m2L9P3L0ll5r2
7686h3p3J3L7J3K1J0l6l8MOqM0P9M7K4J6k0m2l4k6lL1M2L3K6rp3n4M7M4n5q5l5NL1L6K2L2
7679a5L2KkJ5J1J9L2Qj3k4m6qP2O7Oj8j6k4m6n6k1Nk9m1K0P1M2rj3n%K8J0o9p8j1K3Jl3k6
7671a39L6O4J9RM9M8J5J3kl5l6j4j0j4l6n6kO5M2k0j7K7M3L7K9km4o1m3j1J6J2J6N5O1lm5
7664F6m2k2J3J2l2l8LL2L6Lj7J9M9K7j0l0k3k4n1l6L0M8K7L6N7L9J0J9K6j2o6p8l8J7L6J3
7657I9k6m8lQ5Q2k1n7NK2QJ5k4o9j8K2k1k9J2Oj6nKJ1L4Qn1j7O7M8k6m2m1m3kL7L1J7J2j7
7650D7m7n0k8J2M8K6rJ2K3k6k7J0j4m1qJ6K9M8J7k1J1L0ql0n3q8n3M1J03Q9J6m2n6p4r6q0
7643b73j4O9R4O6N9O1J8m5q6q3m0QN3P3L5j3k0j2j1JJ9K8J9RL0N0J0m4n4l3mJ7J7K8L9J1l8
7636D4n9k1L4K7ppPLj2k3nN6P7J6l1k6m4n8LP4O3J6k2o0m9PPj9J2L4M%PlK0L4j0k1Kk3l7j0
7628@m3q0qN1J8lJ2J4K6L8K9K0J0ok8m6j9M2N1jl5m6o0l2K4L1J5K5K7J6Pj5k2QOl2l4ook5
7620g7j9K1M0jm5j7M5N6L1Rqj2MQLMJ3Oj0PJ6l6m5J5J1n0l3K4K6j0m9o1l8LO1R5N3%mJ0K1
7613F7J5j9k4QJ3mlpPK7pm8k5j1k8kM1M1Rk7k6L0M9J0JJ0j4j4J2J4Jrk7j4L4M2j4n4l7nNN
7605B2mk0l2k5k0NO5O1k2m3NJ2j1k5l4k8kJ9L2M1K0k1m4j0L7M7L3Rk5m2l0l8n5kO9M8l2p7
7597a17m6L0O1L4K6K8Nj2lK6L9jk9K0N7K2l1m8j0K2k1o0k0Mk9j1K8jk0J2Kk2L3P2K1k7j8q
7590HOM8O6J3o3q3l0L5M5K3nk0nJ2K6L3j7p0k2M3J8m2o3m2QK6mj3K9O2M0j4m7m1pL7M0Jm0
7583io2n7mO0N1j0j4J7%k1J0K4j0j9MJ7pk6K1N3Nj3K4Nl9l2kK9L5K4K7Qn5o9oM8N5M3K3j6
7575A12m1m2n1o1k2L1L9J7J3RqLM1K5l9l4L7N1j1l5pknK5M4Ko7p1jM0Pj1J7J6j8KL7qm1OJ8
7567A7j5qj0k8mNmK5K2l4m3omk0j4JOK4M8K7nnqj4prKM7N3ql8QL3ql5j4J3J4Kjrl5j1L3np0
7559i2p3k9K7N6M2K6L3M3J3n2m9lj8JQ6O2m2n6l2k5NM3L3nk1j0j0j8%K8K9J7J8K7K1nm1p4
7551d5o6kP1R1M4k3l3j2l4n8k1L8N8K9j4k6j6mJ8L7J9m5p3j9K9J2oj6l3k0J5K3J3JnK2O5P8
7544I2L7j1l2l4j7PJ5L1L0l7q5m9J3L2Ol0k0J1Rj0NM9P2K0l0j1J3K8L4j2m0OL3K2On2r6n0
7537d5RJ3j2j2J9L1K5J6k4n6qM7rr3o1L0L0pL6O2ln2k9MOnqJPOLMJ4K2J2j3k2m2o6j7N6M1
7529i0nj4oJpj3J2J9J9N8P3L5j0n7o6j4J3rj3PJ3K2M2L6rm2m1k1j6k6J2O4K2k4K0N0K3k5p4
7521d1p1lN4O5L3j7m1o6n9M2J21N4n5n3PL3L1Nn5p4k0J8OJ0P2J08K9l9NK2k9k8J0J9K8L0j7
7514A34o0l1J3%j0Jl6o4j0L9J2j7nJ2K0J8J1krKOj5j0L9L8l1m7lLj0K5L9j1k9ok0l8nJ6m%
7507d5J9ql7k9l9m0M5R7J3m0K4M1j1j9lk8m5k6J5O4O1lj6K8J0l8k4ljL2L9jj2j6n8n5%J0K
7499i7L3N2L8K2J1OJ2J3%k6m8l3J7O2O1J1k5kJ4l0n0j3Opk3m5n5k3L4O1K8OL1J9l3l8j8qK0
7492a7L1LNL2J1j3J0K7Ql6o1l3lk5m3l0JM5M4ok6j4nJ2L0K7J2LJ5L8M6K9mk9l3k9j6NK1J6
7484D8qj5mj2m4o4k8N1Q6M5j6l6JM1J9k3k5lJ2kk0RJ4o8r2J3N4mpK5oj2L5M3J5J1K6oo7o4
7476g8kK0K3M0M0K4pl3kM0Kk8J6N7M6K1K2J7m5r3n3k0l5k6K1O1L0n9o0L2N1J5Ppj9nj1j5J
7469a2OJql8l7QL3K5J9K1K3Lk2j0K8M8M4Oo0p6l3KK8L8j0o0l1J0JkL2O2P3M7%NK4m6j02l5
7461EL5M3N5M7mm0n3o3m8j6qj7J3O5M7l4n2pRmJ1J7pk7j8J3K1l3p9o1k7NL5M2P2Q0%m2RJ6
7454@qL2N6K6Pj7l7j1QkjljJ8Nk9k4J4L9L6J8J0J9J6l2o7k2Rm3p3l3RL2K4oJ1N4M7%l2k8n
7446A6j8l7MK3k7l7J4K3j5j4J6Kk9jN1L8j9m0j4JK2N9O7K1l8n7MO1Ko4k7kk6j3J8Oj2j6j0
7438f8K1K4j7j8J6rl0L0O4K4J3K7k0o1l1mmK7M3K4RMNJ4Lk5k9k8m3n8m1ML8L2qj7K8L5r%L5
7431@J9oj0l4n4j2L9M5M3N4L2j8n6n4rM7M7Oj1k3l4mJ5j4k4nNJ6J4rj6k8m0j0qm6oO5L3l9
7423i0j5N0L0k9k1J9L9N5M9Nk1J5L6k0m6J9M7%rJ2k2o6n8l7kM5N0K6J6KML3J0n4o3l7j7K6
7416a9O7L9k3k1%l3l8QK1QJ0J0J7L4L2Qq%J7kn4p7k0O3N2k4m0jJ7RJJJ8L8L9K0nm2p9p6m7
7408h0k3jQKJ7L2J8J0K0K3J4J0RJ1J1j4m4l7j9k8qM0J8k8nRk3j8J5RK0N5L6k8n0m0j8L2O9
7400B4N0J2om7p9j6N8Qp9p5mL7K5ORJ7J8Qj0JJ2oJ0L9Jl1LJ3j1POl6k7J2jj2K0M6M6K2PPj8
7392F6l5PJ8m8o1K5Q3M5k6l3K1N3J6m1n9k6J9lo1l7K5K7K6K9k2o0m3j7kPJ9N1P2L9l7q6n2
7385a01J7M7L4mk4J6L7qk3ONLM1N4np1n1K9N7Ol6rM2K8l7n0MJ8m3q8n7JL3N1N1K2kOOrmRk
7377ak7l5j8J9L7J4j2qKJ3L7M1J2kpl4m0k7k0rMJ9M0K1m4o0nK8rm8m0oN3J03O9nl7k9J1N4
7369E4L2j5j9l2n9m7LN4O2J8j2OK0pm5l8JJ2J1K4j1p3m6K7M2Nm1n7j1M8M4jk6k3j9j4pML8
7362i8O5L9J9K7K9J4l1o0%N1OrK7j1o2k4K2%m3m6%J9qj2QJ2L8N1J0k7k2qJ1J6J0J6Lk6QN9
7354G3K3l9o2q8p7J5P4N3L7N2M5Rk0qnk9k7j7rK4L2j4l5l9m6j3L4K5j2k5QN7O1J4m5o4m0j2
7347i0l3n8J0J15R3qm7m8m8nK5olL4J6PM4K8m5o7jP1O6J9j4l4k8j2k6j7N2P8M2J1j7o2j02
7340f0r0pN0K4MJ0qJ5P8O1k0n2p3r3k3P6P8K9J2Jj2J9N8J3m9j6L2j0o4l6L5O1K3k8k9lLJ2
7333B1K4nj7L7M2l6n8lK3Qj7l4lN1K6m8j4N3Ql4K9L6m2o1l6k4%M0M9J6k1mL6J8l8m0j0pj0
7325d5J4K1Lj5j3J7L2NQL4j7p8n0nKK2K0k1l3j4nJ4M1K8jnqk0ML7Ok2K0L3rl0j7K1P0N0n5
7318C9j15o6J4K3%J8L3J3J5L1K4J9J7pl3m2m3k6J3K4l2o2K2Q8M0J2N2M0k5n4n3l9j0K0M5M2
7311C7ql7J3O1J1l9J4N9oq9j02n7J6N0L7J5J2J9Nj3K8M7n7j29o6K0O2P3L5j2l6j9L3M1kJL5
7304E2J2pL5L7l6o4k9j1J4M9J5j7K1K8j8l1j9j4j0j9l9l9j6K4M1K2L8P3M0k4l0J1L1jl4l7
7297D8n3n8pK1OJ3J4j0lOl6n4PO5N6J8j1k0NK3j3n9l2N7Q6Ko4j8L0M1N8M2j4l7k0MK8K3j9
7289A25n3n5k9pj6l0j2J3J5L4O5M0j2JK7j5n6l5k1j8K3O1M1jj6j4k4k9j1J7L1L3L2J5opPK6
7282A39L2j1o7n7k0m1p5l2L1L4j0n0k6O1J07P5L9K8qo0n1L%m4l6Lnl0nL6J1l2RM8j3o6k3K9
7275g7L7L0K1J8mm0k1M1M0l1n2%L8J5j4qj4l6j2M2M1j0j5K8L4PNMj2j0Opm0k4L2K5m6n9j0
7267g8J1K1N5N2j4l7J2K7MK3L4pk4jj3k9JJm5k0K7k8r2m5KjK2L0j2j6Nj0K5P8K4l4RN1N2L3
7260I3k0m9j7J1Pk5n8k8M0N9K9oj2j6m1l1OJj6J0M0L8J9L%J6L0K3Lnmmqk3l4rL1K0j6j4rl4
7252@oQ0P2nMJ4n9p1J0M5J9k3p5m2P2R7kn3k3j7l7j7J1Ork9k0L4N8L3J4lk1ML1J4j6k2j4j1
7244D3oJ3J8k1n7l2L1L9Mk8n2l7K4L4noK4M3L2k7n6k2L0O0N1lm9m4J0L6k9q2k6N2O2M3Ql2
7237D3k8J1J9kj3j7j4RL2K6Lk2k8l1m2l7k3j2lrLM2K6k3mQpL5Q1N6L4N0L3l5p5m2RK5jm3l4
7229@J5J2k5l0kM2L2m4m8K3N5M6K4l3o8k5J3k9o5j9M6N1K7K2Jo4q9l7L4Q6P9J0k9j0qj3K0
7222@N2L7k1m6j3jj5KRj5kK8j3m6j1lj8J6K8j7k0K6K3j3LN1O0K9RJ2K9K8RJk1n9o3o3o4j6
7214h8K3JRN6M3LL2L9n4q8J2N9j0l4J9L0lrRJ4mj0%l7o8j6L9L0J4Lj0J1J4j4j1ll7o1j9L4
7207h2L1j3m2m4jN8N0Mpj3m8l9L5P2L5K3M1qo6m0Kj2k1Jnl5l1ML7P0O8Rm0l2j1J0L1J9j8m6
7199e4l8J6O5K5l8rL3k3q1k5L9Pj1N5Q4L6Qj7q1p7LL4K7M0N1M1K5mn0o8k9K0M3M8J1p7j02
7192g3k1N6N1Ml6l4J5N2L3nj4j3k9l8j3KjK2M8M5L5K9j0n5m4KJ0j9k4KJ0QJ0nj2kk6n8l0J3
7185a15J6K0L4K1pk6l3%N1L9j8k5J5K9K5K9J0l8l7J0L9N0L7l1o7j4L1J7PJ9J2k6m5j5J0K5
7178D9L9J9j2j3kJ6K5J0pn5j02l2P8O8J0J0L1J7l7q2o3k9mL1Lo9n4NnJO6O8QpRMORKK0J9j3
7170C7K0O1pr4o6QK6NPJ9pk4OJ8J7K3lk7RK9RK2M7J7l6m9k0OJ3K2K9K5L2K2l7p8o2m4n0n4
7162a29o1m7NO3Q4O4K8jk0l8m3j4L1L7kk8j2J6J2k5m3JO1M9j7l0J3L1J8QOJj2k7k7k0j5J4
7155f9L8J9j4oK2oo9l7N6O7K9J7J8%l6m8rPk0rK3K7L5L6j4n8l4J2ll4j6ll2m8l1j6j6MP4J22
7147b2L8p4o4J0L0K3K6L0Ql4m7j5OK5O7P8L2mrJK5K5n%Mk8k1J6%oK5J6jj0n2m7J0Om1m5k0
7139d4L0Q1N8qpJ1l8q3m4PKk4k8nJ4%k4k0J7M4M1K7Qj1kOj0%Mj5KK7Kk0l4m2ML1rj1K5K2J7
7131AK4Lqoj9j9mj5l6l8LO1N0k0j9L8L6PL8N1l6r6m3Mk0l2rJ4J7oLO5P6Qk0j7n9o1OK5Nj2
7123f0m4k8L9M5L9R3Q4qm4k8l2k4Krk3kK6K8Jl3m7m2k2J8N4M7J5k1l7k0ok6k1RLmK6K2j8k1
7116f9%J4J6nj8J2L0K1J4j7m4j2J7j9o3n5QP6Q1K0MO4N1o8j00k3PkJ0MQL2Kl9mM1J0k7j1P
7108b7PL6N7J8j5pqqK8N3Ro4o3K0N9Kl5j6j5k6LJ6k1l1kj7m7j0L5K3mj2nJ9M7M0j7o6l4K4
7100e4K9J6RkPnm3j6L5Ml9j5J1jj0J6O4P4K3j7lK1J7j9m7k9J5M2K9l3o4j7J6oqJ8K4JrNol7
7092dl3k6l3J0L6j0k7mmj7k0j2K3M4J9JJ4J9j5m7j2O1O3j7o7k2M8N3K7K8L9J9j2j1kk5n8l1
7085eL2O5M9Mn8q0l5J3K7J2k3j9K9N5K4j0j8k1l3m2j0L2Ok6j0j7k6K0M7K8K7J5j2j5j9l8l8
7078g0j6qk6l9KP5R8L0p1p7K8O4k9m4P0J12N3Pk6m0k6l5k6J3j9o6l1J2L4P1N8j2k4J2ll4J
7071A8L6mk6NJ1NJ0j5m4k9PK3K8M3M0Mk9m6m3RN6J4m7m6k2J5N2L7j0j4rk4j5nj3NL6M8N7M7
7063A65j7p3m6K0K2k6m0oK5M2L6Q%L3N2%q6j14p8k5K3N2N3L8J6jJ2J5l4p0k0M3L2j0l7k0L4
7056A8L4l1k2J9RJ8M2qn2m8m5LO1Rn1oL5jk0%J8J8ql2j3nk0JJ9nj5oj6qK3J6nJ9M1Ok3RN0
7048B8K8m1n7kL4J2k7k9J1Pl5l5j2J1M6N1K7J7rk2J4K5%J0Po0j16r0k3K7M7O1P2N0L4L5Qk2
7041H2OK2k5m9j5Mk6l5J5K8LJ4L1Mj3pj3rROPNl3n6k5Joj3mL4M7k0m6L4N3j6l6k0k1J5N0J0
7033hk1mKnoorj1J7N9M2oJ0M2J5l8n1k2J6L3J8mpQLl2m8qL0J6RL5L0j2j7MNJ2K1l0n4J8L9
7025H5m8p5pL4J2j7mN8R1M4l5m4NPk2j6rk6j6Nk2l9J2O1M1j8m1j9k1l0RL6K5L8K0m6l4K4p
7017A1p7o1K9J06J21M4o3q3j7K7J1l1l5L0O9J0m8m3l5j7J9J1k0J4M2OJL1%l4k3k3LM7J8l4
7010Fk2lj1j4K1N7K8k3pL1J6l4n8n4n3l0K2K2k2PO7N7L6K9J4K3Qo2n9J3K6jKMKk2m9QQ7O4
7003A26Q%j7n4n6k5%j2l2j8nj0J1L1J8J1K6K8j8o9l8L6M9L9M0j8n1jK4%omj1k3m7n3j8K0K2
6995i7OJ1L2J4l1k5J1Ok5k0J1J3j5j4K7N3M3K9Pj2lJ5J0MMj9k8pk2l7J6N4J1j8K2N7L9R%p
6988A24j8l8n9k2L8M2Qk4n9l9N4R0K2l8j8%j9j6j6m0k9NLNK9N3N1qm4pRk1k0j7m7o5m9pO3
6980a24R0J8n5l2J9L2K2Oj1qK8M6J6j0j8l8m1j7NL4K9pJQk1rRk1j6K8L0j1k0J6L3L1M5L1j0
6973A08qMl5o3j7L2Jn0l3LJ2L7M3J0mQQRK5J2m4n3J5K9k6k9Jj0k0J3N3L8l9q1m1%j4j6J7K5
6965h0J0RKj2KNMN3O4KNO8K6n4k8Ol6n6j7K8L6j1o0m9j2NK0M1M1Mk6qQqKL4K1j9j8J5Qk4j1
6957a0Qj1NN4M1PQl1p0n3m1oP9Q6K1jj1l9pL7K5J2Pl8n2lJ8Jok0n4n0J0N9N8L8J3j1j7k4l8
6949fm4k9mK7M3M1L2lm4m2l6k8K7N2Mj3%l2j6O1N1j6j4Nj0oKj2k3j0JJrj7l0k4L6Q9P4M3J2
6941A33n9p3K0N9lk7j1m0n3j2mj7J3N0M7K1%j8l5j3M8N5Kl1l5j4K4L4L1K4j0k1pm3o0pL1J2
6934A1nmJ9N3M8Kk8k1j8m2m4kQl5m6k0j1K6Q2N6k4n1k6J2K8Jj9pPK4K6koL9N6J1m4n2j5QN
6926@%KOj1l4nJ6j8k6LL5O3L3l3l5MJ3NJ1L5N3K1l6l5J8L1j6k1L6K1n4l8L7K0l9l8j4k0k5
6919c5LK6J3J7L2%m1j6J5Ok2l7k2QK3J0k0l6j2M4Q7O8j2p7o6j1J5PJ5L3J5j8k8k7j2L0O0P
6912D2p6o4J4K1j9k1kOK2K8j0n8n4QO7P5M5J2j4j6j2k6j2K5J3rK8M9Kk4MJ1n5j22o7N6R3N4
6904A4J4k3k3Lkl1j9L4M8nl1LJ5k4n8l0L9O5L0J3K1J7kj2kQj6l6OP3O1m1r6m9lMJ1lj9J2K8
6897fj2lN5L7k4j3K0Pk0k8rMj1j6mk3k8QK3LqK0N9M1j3k3j2jJ7K3L1M4Np1q0rM2ko6m4L0N6
6889aMo6o9j9J9O0J05Q2Kn1o0n6k8L3N4J1j8JJ1j2j9jNkJ1J7NJ2K3J9K8K4k6n0k3nj1lJ0m
6881A2k2j1Kj8k5J2L3J4k1k6J3M5L8Ql3o5m6J5L0k0k1N3P6L2Nk5n7k2J8Q%k0n1m2k3l3n4o8
6874b89m5J9Q6J01N2j1qL6K1m4m7J5M4L1J8rm2k6RMNM9L8o6j15m4J7L9P8Q2Om2k6j6j0K5L2
6867c3J7K9K6J4J7k0m7K7Q8K5o6q4n4m2l7K0O2J7j2K6K7j5kM2L1j0k7j9j2l5n6k3L3L9M2M9
6860C7Ok7J0J9k4k4j3k7oK4J8Rqm5j5M1L5K4K9k4q9p5k2QK0K1K3L6L6J9mm2k2M1qj14o9P8
6853a24J16K9l6l2j2LJ9J8J8J3k1k7L0M1mk0l1p0m5L1L2lM7J12R2K9qk5n1o0j1L0k1o0l0j5
6846d6qJ3k5o5k3K6L4N2P3L1n5p0oK5K0L3L6RJK2K7j4n1k5Pk5p4n4J3M3K0KMrJM6M1j3j6J7
6838A7L3L2Rm2o8l8QK1K2N1O7J8j4j0n5r8j9R4P9j0l9l6l9k1J2M0M2j3n5j9K0J0Kjl4n6k1
6831a11J4mqM3O8M4J4rj7j1jK9L5j6l5QL1K7K3%j5k1l3k6j9k9%L5j6n8KN6L5J6Qk5l4j6rj
6823b6L2O0N4K3k5l9pJ0jjnj5j1k3l5LL0k6p4l3K1L3J8RK8M0J5j3k2oJ9kl8QN3k2o7J4L8l8
6816b1l8L8K8j7J4N1J9QK5j1n5n0l4qJ5J3L0M1j5m1KLl3j1L0L1Ronpj8k3pJ8L2J3k0j7oqK0
6808a1M8K0l0k7J0J9%RJ1j2nJ5kl1m4l2j7k7%O6O8Nm3m3j9l4o3j9L0J9K1M0K7L2L2jlJ9pj4
6800GK0K2J5K0j5n3l2j4j3PKl6k6L1N3K4qk0j4j1nK9L4j6k9PJ9%j1OL1J9j8j8J2L4L2j1l8
6793C6J4M8Ol4k4QL7J4l3l3LK6L0oo0k5O2M3k8jM9J9k6l9o8o5J3O3J0m7k1K8L4J2j5j5J5L1
6786F1J6KPMm1r7p9J5O5Mn9j9L1J1K0Q1R4L3k5m2k3ok4o1o0QO4K4l6l5j7nL5N9L6J0M%j1l0
6778A4l3jL5K1k1l7k7l7n7l8JL2P1P6Jo1l5L6P7O5J7l3o7m9J4L5PlNL5Q1O2lk2l2o6p6m7p
6771f7QOJ9Mm4j5N9L5l1l5rJ4J9PQL4M6K2j5k7k2k1j9j4j9k1k1l7l0J1L5L2J3pmNJ%RK4K4
6763b3j2l5mL7L9K4J7jk9j8j0m3m4J0L0J7J7mk2LK7K2L0K9qj6mj9j3Nj1k0NqnO8P0n3j10l8
6755a00L2N5O5M2joJ2J6J2j3n1o3o0n9l7RL5J6LM6O2Ll8j8MK4L6pn2k7L0N7L2j9j8Nj5k5%
6748a3RJ4M4N3M3L0om7k0L3Kp2o4NK8Mk4l7pN6P1oo1oM2om4k1j7mN2N0lLQl2l8j1OJ3l5q7
6740i5j1P6K3k7LK5K1nk6J5L8pMM8J7m1o2n6k7J2N5O4J1l3m2m2nK0jkJ5RJ4Lj8K2M7PJ6N3
6732A18rr2p3j5J1PonKrj1mqjJ1J4J8Qk3m1k7K5O0J9j3L2L5k4j4N2O0Qj9orl7l8j3pj7j7j9
6724g7l0j5L7P0K3l8l6j7k4lK1j3l2J7M4K0kmJ4K2kj2mj1J1M5%m2OL6QPJ0jK6L8k2o5m0kL3
6716dM7Ln6m3J9L4J2J1K4L5M6L1j3l2n%j9jNl9n0j8OL5L2j1qNl5m4lJ9J9J5J0kk5k7RK7J5
6709B4K0L5Mn9o2PO3M4k9p2l8L0N7L1j6l7l6l1J8P4M5j5k1j2k7m6k0M1L9j8k1Mj8j8L1N2L1
6702E4j1o4q9m3K0K2j1%M7M2J0K2L0kj9j4j6rnNL2Rm2k8%n%nj5K2M9J8NK2J9J4K7J7j8j6j
6694G3k1l4LK5LkJ1j5m0m0m9j6N1L2k4kJ1l2k3J9Lj1J7K5Lnqj5K0N3J5k4J5L4jJ1M1pn9k5
6686A2J2j9n9n2pM3N1%k8MOnM1M7j5l9k7j8nk0j5M6O0K1Qrl9k6MJ2J6J9ol0lM8M7J3J2J6j9
6678I7n5n8l6RL2rm2NO1L9l9n2J8L2k2k1MnPJ5lqk0l1nJ7K2K1J3K5L8K2K7Qn0k1N6J8p4n3
6671a8L3M2l0l2K9Pn3qN5K8OL3J9j6oKk2j5OJj0j3j6pkmK2M5J6l4m6j8j5n3p6l8L0P6Q2O7
6663F7L2k8p1o2l0NM4O4M9ro4m0M7Q4K4m2n2m3l8j1Mk9n4KQ6Q2ln3k1J9J3QL3M5J0j1Kk2n9
6656b2k7L7N7M8J8m7p6j1M7K2kJ3Nk0l5m7k4L4M0j2m5j6K0J5RJ8Qj3k2k4j2L0N4L6J4LRL8
6648A20K2l5l8j1pJ9L8J5Lj4l8l4j6MK1JlK1Mj1K6M3J6j9n1n4j6J1JkJ1mk8l8m5k8K1K7OJ7
6641d5J8pK6N5kk8L8N5Mj6j3j7j2qqj8l2mM3K7k4n3o9l2K9L8J7J2jrK0L3nl4j0%k9k8l4o7
6633a90j4Q3P6L1J4k4k6N4R3J6o1n4j6NJ1PnoJ7K3k5l9K5O9M0pm5p2n0RN1M2kj0RNJ3L3Jk2
6625E9J3J8j7j2K5L5jm7m7rK0K6J4k4n8n1J0N0K3NL1rp3l2J4j3JM0Ml0OM9O0L9j8q8j03k7
6618a17O5O7L0L0%p8p7mJrM0P0N0K5j6m3nM5N3Op7j00k7L1J8nmJ2J1j5rL2Qo1n5ML3K0j6l2
6611i9LJ6JK6L8j1pN9M5rRRn1n0k3m1l4J2K2K5M0J9j4k9l3k7j1K3N1J3l9J1O9L2mLk2j7M7
6603E2M5j1j7j1k3l4m2j0N4J4q6n8L3J3l4J4N6Pl1rJ4Kl7n9MP0Oo6k5K9L4L1J0kQj2m4l8j
6596a54M9N0j1k6K3L7J9J1pj6LJ3RJ1%j5j6j1l2n8l9K5N0K9QqPM9M8J8K3Ko2q8n1NM0K6J0
6588b9J7ll8k0J7K2K2L2L4Rl1k4L0M8L4K8kl3k2rj0j0j9k8oM2L3n9p8K2N1l6q0k6K5J3l1l0
6581a45J0K5K9M8L9J4Nk5o9n2J0L0K4K9K3Jj7l1k7nnj5K2O9N7J5mpj6k7j4J8K5rm2m6j7J7
6574f3L2K2%OK4%k8mJ4MKkrlj0m2l9J0M3K7j7l2jJ6k6o5l9NK2L7M4Mk6RK5l0m4%nk6oj3k4
6566b08J8K4j2LJ3j1K1M7%JN0N0L1J9j6l7l2j3J7K4%K8O8K4k6j1lj2mk0m0rjm2k1L5M4K1k2
6558bo9n0QK8J3RJ7jk7j8m%K0L3K5L1L0j9n9k1M9K2l7QM6k6m7J7K1jK9K4m4o3rK3k2o2l6J
6551a63K8O7P6K0m4n3J1O0L4PK2kn7n3j8j7j4K2K7jK9P0L1j3RL5K2k6q2p6jP5O9j7n8k6l0
6544c7n8qP8R6L8j3nJ5Kk5m4m5n2m5J0M7J3j5J0K2PMJ2J8Mj3j9l7m6PP5P0L5J1j2mQl5o0j9
6536a0pk3LL0J0kJ2Nj2moj3J5K8K5M5P4O3On6p2o1l8OK7jk2J8O2K9j0K2L3rj6j2l3k9k2l9
6528A6oN6N1j4p1o0pNk3j1M1O1K1n1p3j8K5J2J1L5K1j5rOj3k8LJ2l7m9J9P1M2pl0k9k2k8k5
6521a18J7N7K5n2o4K6Q9N1OJ7K2k5o0k1L3K9NQJ4j6n4k6L7M7J5m5r9n9K5K6NK8M0K2K3L0N
6514F3k6k0oqJ6K2m3o9J1N7J7j6k1J6P0L4n1m0ol4%Q2N0k7k7nJ0L0Lm8k7J9K6M0N9J5m9m2
6507G5J2K3Lmk1l2k2k4k6j4k9j1N7M3l4l4lk1k3J6L3Nk4k1KL5N7M2Pk1l7k0J3J2j6l2j2L5
6499a1O0L3kj5j1J7K6j7l7k4l3j8K8J8oJ2J9pj4j3j9KM7N5K6Qj4m7m0J2M9L5j8o2n2k1kpl1
6492g4k2K9M1N%J1ORJ7j3n4l7PJk5j1J5M4Q1O3oj2K1J2J0J3l5n6NM0K2J3kk0JJ1l8n5J5O2
6484I4K3rmj2j6LK7M6K8k1m6m5m4m4l5J0M3ln3k2K1K4J7J4Jm3o0k0J5J8L6O0M2j1l7j3Nk1
6477c2n3n2j6L7Q4Q3J0o5k9M8J9m9k2K9K6K0Pj9rK0J2lj8k9j1J7Mj3%J3lj3NJ9%k0j2Nlj5
6469b8LJ2J0M7O5Km9k5Lj4l4j1J9K2L0M4K1j8l5j7K1L0j8o7m6Okl1NL6Kj0J6Rj6QM0kp2m4
6462h8L7M3QPJ4RK0L8L4J1qk0l8l7MM1K6rj7rNK3Om4o0j4M4M4j2m0l1m0k1L5J9l7rK2k6k4
6454i4M3L8l4n6J0P7N0%J8Pn5l8L0K5j1LKo3p8J9P9N4M4K5l4m3KJm0p4n1K5M4j0NP6N6j1k1
6447B0J7M8K5m2p8m9K7O4J3l7KN4M9Rl7l2L3M8j8n0j8k8m4J9O4Ml6J2M2J2j7l4m0k1oj6l1
6440g2l0j5RL4M8L6J6LRL4J0m0j3On5n2J4jk6K1N7L7qk8J2M6J8qkJ2K4K1Jk9n5m3JNm7n8K1
6432h7Q7O0lk1j4pJ0L0L6Rm5p0l8J0L3L1K0J4jk6l8n4o1KP6M0k9j7Nj8k1oj1KM2L3k9q0n9
6424a95L0Q4M0LK3K5j0l2nL8L0QM7L0q0p0M9O3oj4J4J0l3l9NPKN7M8m7n6Kjk7j4J0Kk7kN8
6417B7M3k4l8oL0O4N5j1p9p6l0K4P1M8m2l5N0M0l2m9k2K8N1Kn7n7k8kJ1J2j8o5l1O7P3k0n8
6410h4j6K7M0J6l0m8l2k3j4J1L1L2K8K5J2%J1K4L1M4K2l7n0l4l1OK5%K2O3J5n9n6lK5Ql4p3
6403a06m6K8L5KK7N3J9oj6l6k9mKJ4L6mo7n0K0O9P4N7N4N4lo2l4nk0k2k0k6NK4j4k3J1J7J4
6395B2J8J2J9L2JpK3j8o9pN6J7l8n2m1k2j8m3n2k5J3K2J8K6K9K5N5P4K4k6%K0j7l7j1K4L4
6388H1Pj8k4l5m5j6K1%j8K6N0J7KJ6J7K8M7K7oj4m1n8j2J0j7J2L5k7k1O2K4o4l9PMJ3K1j3
6381E9l6qL9L1oQM1Lm0kM2J1l8l8k6l5k8KM2N6Rm9k9J8Nl1l6k6rJ9J4j3J9O2K6l3m6l8jL3
6373b9J5lJ6K2ll6m9k1jj8j3J7J0lLj2jM7M7K6M9L0l0l4qj7k5J8P5O7j0o3n0mJ6j0k4OK0K
6366B2l8p3k0N3K0k8j2LL4O3J0n1m3k9k2qpJ4L4OJM7M1j8m3l2j4NQQJ9J6J4L6J1p1n3N7Q7
6358D7M2J8j1n7p4m9nRRL5M2K6M0N3J6j9k4j5JQkoQJk0nj4o2l3L6K3PN2N4Mk2l7n4n3k0K6
6350b5K5k8l3L0N7K0k5m3k5K0K9Kj8m5n8%O3L5jK1K7j4k4J3K7k4o1m6j7%L3O7N6Rj1PMj5k7
6343En6n9j5J9K5J3j2qpl7j5N5O3K0j7k6JK2QJ4L5L5J7%nrm7q2k9N2O1L5K3K0L6M0j1n2k9
6335H3J2L6M2Rm4p8o0k1j1j0K8M4J7Mj5m5j8K7L4M0L7k4q8q2j4L7K3qq%K1L7K0rl7o0m5k3
6328a49lM7N1PK3L0l0k6M4K1l5k9rPN0N5Mj7Oj4n2k1K5Mj7J7L3RkJk6l8%K2jj5oLJ5L3L6K
6320E5m8n8k6J2K3j1k6J6K8j5k8%LJK7M0jl7j7J8J8MJ3M4L9nj1K0lo2o4oM4L5j6m0PO7N8J1
6313A09kom4n2ON6M4Nk7l8j0J7jk5j7QJ3j0k4nmk0J6P1O8J3j6J8M1k5r7p5rK6M4N6M3Lm2o8
6305D0o6l4J8N7M6Pkkm1n2J0M5jl1J6O0M6J8k5p6p4k0N0Q7L0n7l8J8Nj8k8m5k5K7L8Ll1k1
6298f6J3J7OK7K6k5l6L8P1Km0j9k0k7J0J4j1K2N5mo0l8qmJ3J8JLJ1K4N4N3L7L0ll9m4o0p4
6290c3l3K7K0k3j7J3J7J7K6L0J6qj9j4l6n1%K0m6n4K0K3oL1N0OkK2K3K3K2l0q3n3K7Q5J08
6283A18M8o6p9oJ4j3k1LL5J2l8k2J5J5J8J7moJ4K1J1kq%Jk1m0m1m5l8oL0M3N1O3K0n2n4pK1
6276AK1j1j1L9L3l1k8RJ6L4M7J9k3o0n2J5M6J3qj3k2KJ1l9l6L0L3k1k0j1nL4L5k8m2j2j6l
6268e4M1L6LJ2L3Ol1m2l7k0l%RJ3j2j7QL6O9P3J6j8QMk7lL6Nm1l9k4rjk7l9oJ7ql9k0K8M0
6260b4J2j6l3j7L0N2J4n9p5j2K9K8M4L6Lrj9k1J6K7jJ2K7opL1Pl5j6RKk%lk0l4pJ9rj6K6K7
6252A0oqj6l7pN2P9P3J7n4p0l0K4N1K9Opl3l0MJk9k0K1N3N1Pn5n0mk8p7l5L4N0M9M6qp6o3
6245h6J2M8N1L7k1m1J1L5Kk5j6K2N9M9lm5l4mj0k9l0l2j6K5M0J4QJ1j9n4l2J1J4mj0j1J1N1
6238a1N4K0j4j7MONL2L5j8m7m2n5m8J4N2J6k5l3m6m6PN6O2M1J0j4oJ4J3RK2jm9j9L3nl3J8
6230fJ2l1J4M7%mK1k0m8l1n3n9K5N2k2m4oJ6K5K9M8P2K9l4j2K9J4l5o2lP0K9l6j3K5K3J6j
6223G6k3k2KQ%J9K4l3p7k4O8P1j4p2o1k3M2Q0L2l3n4n4k3L3N7L1j3k8mKj0K0N3L1J0J0j0k0
6216G1kk6p3m1L1M3J6j8m1j0J9JQJ2l4k6N0M4l0l7J8M2K3KnRL4J3l9k1L8K8j9k1NKrj%l7p1
6208e2n2k6k0M6J18O5j8j9k3m8m0k0K3O6oj02n6M1O5N5L2rk1lJ1J6qm8m1PL9M7K6rOK8qm3
6201A9%M5J5k9k0KOJ8J8QJj5k1jLoJ3J2l1m8j2K0Nm7p6j6M6J5%N0N5Mk6m0m5l2k6l0k9k6M
6193b17O2O5rm5JL1NoL2O3M1KmKj6l2j3K3M1K9j7m8JP0N0l2r0j11n7O0J15O1J5Pj5k6QK1%
6185F7KJ5Ll0n6m2rJ4L8M6J2k7l3JK5j9l5K8M1oJ3L6k2n3j4pk2KRj8KL5Rk8j8J7K2KJ4M9M8
6178A11qn4rO7M3l1k7J4K4Roj0kJ5J6l2q3p0k2mmJ2J2lJ5K4MOj5o5k3M4Nn5k9J9K7K5K3K3
6170a4L5J3l5mN1K3j2j2k1r%m1m9lL7M5L8M4O6N7%o9q3kO8M4%j0k6m1n7o8l7K2L9J3j1j3Q
6162a4jl9l1J2L7K9k0o3l1M3O6K7j1k3j8J6M9L2jj0l6o4pQ6P9ml7k5k0qK0K9J3mkK0L1j0n3
6155E7j9L8M9K8ol7k9j0KJ1j7m6JL2ql7k6PN9N2l4o7k6j2j2K0L2J3K8L0j8l9j7j1pkj5j5N
6148d6J2NJ9N3N4j5n8k4K0L8L0k8p7m2K3L1OKK7M2%n1l7llNK8K6NJ9M7J0n1m3pKJ5J4l6o4
6140e2l6oj3j0L9O3K8J2J0qnNk7n9l9j2nJ7M9L7j1l7k0PNj0KJ4J8M8N9L0K9K0l3p0o9m1J2
6133e9J9pJ4L3Jk2k7l8j5L0K2oJ9L3j4k8K2K7j1k5k6k9j1jMM4P4M5Qjk8m9j6K0NqJ3Pl6l7
6125e4j0j4qM4O6J1l6k3K0Q1J03Or9p1NK2Lj2OM4L8ml4l6k4j6j1jj3m5k2M8O7J9m1m3J0M2
6118A8J2l9n2J9J11J02K4jKm1r4o7J5M3jm6o2j2P2P5K5K4Pm0j6K8OmJ5kl0l0l9n8n1k5k4j5
6110a51K4K1oM0P6J1k7%k3n2lM3N5M9nl4J2lm4J7K9m9m6j1l5j0M5K3j0L0P0K9k4lK5J2%j4
6103F1l9k7J9N6K7n1p6jP5N5k0o2m9k2J9N5M3pj3J9J0k6k5mmj5m3o3l4K2O7P5L3j8l2k1NJ9
6096HokL8J6l5l5j1Lj0m9n1MO1M4l7o6lL5J3rl6k5L3M8K7M5L7k0l2J3K9Oj9k7kM5N9K4k6p0
6088A7o3PO4L0k8JO3K4m8k4%l9k3L1L6J7O%J2j4p0m2M3P1N1Pl0lK6krNk9o1n0k4L1P3N0Qk7
6081H7o3n1nK3N3Q1N8%o1j06r8m3J4L8L0L3M1K0Oj2n3oJ02P6l5m5QMk9k6mj4l6k7j5k6pL0
6073e8J7j2J4M3J8mK9M7kk6K7N7J6j8j6j9l6m0qJ3l6p6k7J0j8k3J9N7O4M2Mk0k6l0k6J5P6
6066D7R2M6k1o8o2m3o2o6k6K2N5N1K0K6N6M4lm9n9k5J3L5M0jm6m8l1KL5J4j0K0M7N6N3On2
6059A08m2J2L5pn7o4n2k6K1M0J4lLQK3L7pp4o7%M8O2M0lk1JJ0%LPj9m8l1J3K3K1N3M9k7n0
6052C3qMNRk5m3j9JK1K9J1KKk8l5K7O3K6mkl6o7m1j7k4%N6N2j4l6OK6RQK5K5j2k7K5Q1O2J5
6044A85nk1l7l9l5j7pl4l3L9N3k8m4J1j4n8OM3j9l9j2j0K7Q6O5kl1l7m4l8j5K4L9K0K3O9P6
6037A47lo9m1J0rm8n0l8l7j7K7K9l2m5M1R5M8j2k3jlj8PL0PmL6O6K1m6n5m7m6LL1nNN4O7N2
6029A27Rl7j0M7N5Op8j15m9L1L7Ml1l1j5k6j8L9M5MK1N1K2j8m6o2l3Opj6J5K3qj8OK0J5J9
6022a6J0l3l8M1Q9M5L%k4m1j4JQJ3k1k3K1Mk1J8Rk1K3L1j5K5Q2K4o8q7n1j8qj4k7j1L8M2%
6014b4%K4Ok0j9j0J4L8Pm8l7K1M3M0K3k0l4k1k9j5M3N1K6K7J7l7o2k7R%j7K3N8J3m6l7mJ7
6007gRj1kL0K8J4K2K8K4Lj9%J8j9m3k1RL0Qm9n7j4J1K3L4J5RL1L0jk5m1l9j4OJ4J8Jk1j4L
5999B1J0mm1p2n6j7%jK3N4M0K1K9J1qM1O1l3j15n8O8J13M5m0l4K2L1LjJ0nm9p2l0K8L0Nl0
5992@n8k4L0j1n3K5P1%k0L1J9qpk7l0QK1K2L1J7qnLj0k7l0k7k5k2NO8Q9J7m3j2K1pl6k6j%
5984c9j8j1J5J5QK8M3K3QJ6ql6OM1J0kRk5m8pK1J8K0nm8k1L2Lm0k8k5l2j4j5k4J5O1L9j2J1
5976a6N2%n8k1J5QK0J2kK6J3m3j5M0L1K0L1Mk3KJ7k3l9QL0k0n8l3L5O0km3j4j5m2nM0J9j3
5969bnJ3j6m0PJ3m9m5J0L5N3L6m2q1k6L9O3M8Mm2o6p1m4L2P9L2kK1kl2RM1M5Q0O0m2p1k0j8
5962Dl9oK8J3J3L7J8k0k6j7J7N5Mo1k0K7K6L7Ko6l9J3j3j7M2M4j7k7kk7n0mN6N6Rl5j2K9O
5954C8j0L9K5p6p1K9K0l9NL1l2l3J4Onoo0r6k7Q2J24P3RqMJ3nl7l3l2n2k5K9N0O1O2L3Qj0
5947I8l0l4k2k0k2PL8K2J0N4P7K7l7o7n4l3n2o9l1MJ9M6O2N7M4j3o9n8j6J3K4L0L6J8J0L4
5940A03jp7m3L5L7J8Nk4j8J7J5j6j6J7Ln1n8k2RK8J5jK7N4K8j4m9m8rkl7l8j6k2mN5P3J2l2
5932d7kK7J5PJk2l0j0J4L9N3M3J3PM3N6jq6j21n3M0K9l6n3j5L0N6M8J5k7j5L4K5k3m1m1j4
5925d2L1K3J5M4K7m1n7k8m2n5RN0Jj7L1M7K2Qml3m0LJ0m7m0L4M8Lj9rlj0qMj1l0LK6j6l3J7
5918a29M8K6RK1K8J0k4l4QP0P0j5p1k5J2qnJ8QJ0N2M9j2n6n6k9KJ2KPJ7J0Mnl9n4l3j4jJ0
5910a07K6O2M5m1p9k6Nj8j1M7N3l8p6k5j2m5k2N0O9nm7J3P2N8K7ok8J4O3L2l0m1l6m2l0QM8
5903g3O1L8L6M7K3pj7l2k5ol0m5J0M6Ok7KM1L3j0l3k2OK7Ql7n1m7k6L1Q5P2J4k2l3m5m0mL
5896d3oJ8J9j7k3j6jN8Q6M4J7Km3n3j9j3l7m2pM2O4N0L4J8j8m0lK3j0k2J3L8L8Qm2o5o0l0
5888c8K5M0kl2j3K1Rm0l6J9J4l8k4M6O8L3J8L0j0n5j9K2ql0nql4J8J00O4l7l8J2Jk0KK0Rj3
5881G1m1m3PN4L1l7q2p5k7K3M3M4M1J7m1n2RL3Nmj0l8m8k3K5L6kJ6O2J1m4j9qk5J4N0Rm1m4
5873a03l9k0N1J10O2k5k9J6Kl4k2J8N8O9Jp1m8RL4L3K2K0L0J3l6o2m3j6k5k6L0O7K9j4k0k0
5867B1k5k2j0PJ8K5J3rRM1J5k3J0M9J9k8k5J7L5nl5nJ9k1m9oL3K2Pk0n5k2L2kn0j4K6K0kk7
5859a7j6K7J1l0lK8j8m5MK4nJ6M5Rk3MNk1jL6J8k5l7lN2M7k5n7j0N3O9K3j9rKj2l0m2k5%m
5851drJ3J3qK0Q2P4j9p8m6%jl9m6K3N8nn6l1Oom0m3rL6P2P9M2j0l5j5L2M2ol8k9k2j8oj8l1
5843g6j2kmJ6Rk4j3Plj0k5k9J3M9O4O5K8KRj9m7j9Lj1kMm0l3M5N7K4K0j5m0J1J8l9l7KJ7j
5835c8l7k0L7M2%m8n9lM1J4j4PM9O3M5Qk3k8k1k2oK3J3j4j5mK4L0k2l4K4K4k7mJ4p0q9K8P7
5828c5J5JM5M0k3o3l9J4M4K6k3l3J2J7j1J4L2rk7j5j5k0%J8kk0KK7M8Q5O3k2p6q4o6j7J5J9
5821f3L6M7L6J2j5j3K5M9Qm5k6J9MqK3J6k1k2k4k7L0O8pr1o7j9jJ6Jl3j5J1J4K6K4J3L2L9
5814E2lm6o0k1K9j5o5j1L4Kk5j1N%k2JO4Q5N9L6Jl7n6n3k9jJ0J1NKRJ2jj3NL2J5j8rJ2krL
5805b3lML5Qm8KP2J1o9l9J6L4K8kl5l7k4lK5K1qj7mRK3K8K7K3Qj3mJ1QK0L0j5p5p1oK6l1m0
5797i8N5Q9lp9n6J3L5pm1k4K2M6L0K4N1N4L2K1J6Nm1q5m5L6L8pNM2J6k1LK3J6K8K5pjj9r2
5790I9r6l2LK7L7Mqlm1m6L3R3O4jj9J6L3Jk2j2j1m5n8l8l3j4J1JJ5M3qm8mLl5k5J2L5M6K3
5782@l9q8n4M4R0L0k7kK9K8L5J9j5k3j5j3MK0Ok9p4n7L1N2j1rN4N2j4m8oL9No9p8j5K1RJ0
5775a08K7K5lk3%M9N9J8k1l3j5J5J1j4j6j2l9m0PL4K5L2M0Ml5j4M6P0K1k9j4Mn1r1l9J8J7
5768g5K6M5K8jj7l4k5M3R6N2l2n5m1l6pL6J7l6m7k8QM7L6j3k2%j1m0l7J1N8N0J6J3Pl2n9k7
5761h6L4M9J2nqk1QN0K9j9k7k1qJ7Ok6PO7M4m0n5RN3L6Jj8k0k2nJ7rm7nN9N0%j7kql5k4lj4
5752CkJ4j3j0Jm2m5K1N6N7K0m9l2L6L0ql0n1pM5j2m7L5P8M2J4oj8mkrnnpl5q8r3l7K2O5P3
5745d5M2K9L1jm5n0j8K0K5J2J4J3jj1l3l4K3O1Kq8o7N2R5L7Lpl7k1J2qoM9M8n0r0j9N8O3K0
5737G8n4p8k0K9K9L7M3J9mj9l9o4o9k6J9K1J5K5L7N1M6j3q3r8l2M9N9Pj4J3K2Klpl6m2rJ6
5730i3J4j2j9K9N3K9L7J8m7k4L3Mk2kj9j8L0M9L3Jk9rJ5j1k5LRj1l1n9o4KP1L0k7J1M6J3l
5722Ej3l1PL1k7o5k1M1P8O4j2l0N8P8j2l2Qj9m2j7lNml7mO9M5j6JJ5m3o5j6L1N3M3j0k8K2
5715A07K5m8p8k2L4M9M5J7m3p0j8J9Lkkj9JL5J9j6j3LJ0J3J4mj9mj1n7m7J5K4oj2qKJ1J0K4
5707a9K5k2o0l8KL1L8Jk5qJ0M2N9nm5OL6L2L8J0k1j8k6l0j3JJ8J4nJ8J8l3j4L7kk5K5K4j9
5700E7o%n1n6j6JK0L3l1p2J3O3j6m8K5N6L3L3Rm9m6oj4k9OJ4j8j0Oj2jL4Qk7J5Q6Q9Ro2m5
5692eJJ3Orj5J0M1M0J3k8k2K1J5nJ3J1j9l3m4m8l2J4N3M0J0J1qm8l5K1M5K9J9K4nm1k8k3m8
5685d6l7oQK0rm4k1PK1N2N5K9J9J6J1J6J2nk8m2mM3K5j6k5m8p4j4P6O1j5m3l6mK5Kl8nM5K3
5677FlJ9J1l7m1J6M1Ok2qRRNl5o0pL6K0J7K8M2N6J8m6l4J7Nk4pQPK6M0J9j6l7l0rMj1m6o5
5669g3k4L8O8L3n1p4rJ8qlPk6k2M6P6J6n5o0KM6J9j5J3L8Jk0NRk3k2J4K9Qk0k4J0Ln4m9KQ
5662a23K8R7J04L2k1k9k3%J5RJ0J8k1o6l6J5J3j0j1mLmj1QLl2j7K5J8j1j1mjRRPM2O0Lm2j1
5654D0J7Mj2k7j5K6K8nk2k5j4jk1m0k3qJ1M5K2rL7M0n8q2kK0j9k1J8N3L4k1k2L1M4Ol3l7k6
5646f7j3J5L7J5j3QM3M0Ok2l5l0nK4L4J0n1r8l6P8R5J2m3j9J5K8K6Ok1j5RJ8L0J0n0n2J2M7
5639D8N7O4Rn9n0kLj5k1j9j8LM5M3nj8j5l2j5J1%PL4K1j7n2m4K4L8k4l9j7j9LL1mpO5P3ol1
5631E0QPk2m2l8j6j4k9%N4P0N1K1RQjPRl8m6J5K9j0qQnj7j0k5n4l1K2K0MJ6lk3J9L6J8K8L6
5623A13ln1o0l6rRK3J7rl1l9m2j8Nk9p3m2K5M3K2K5N3P0Q0N7k9q4m0OJ3J8mk7J2M6K6J1Pk3
5616C2m5k6J8M6L5LJ1L8Mn1m6k1k8k8j7j3RO5Q5L9NJ9J8j4l2j8K3N6K9j9n5q4n4J2Mk6PM7
5609B8K9k5n7k3K4QqNj9m6k2J9N9O5Kn7l2J6K6K0N%M9O8Kn2n1l5k6k5k2J6N8N2K2%pj2l0m0
5601a6j7J1R%pj2pJMJ3Lk9l6oJ7J9QJ1L1K6pk7j7NK1L2M3M2J9l2o6k8L0K4%lj3j9J5L1JqK5
5593I1J5n3p8k8K5K1jQPj6j1RjKK3km6m0j3rj0OJ6M2P0M9jm3p4n9KJ5%K8M7K4L2M9K8O%j5
5585A15l1k8l7n8m9qJ5qm5m3K0Q2O6Nj4LJ9K7lk9ON4O4N0Pm0n3n1l2PJ3nJ3L3Nl4l2rRJ3r
5577Hl5k9J4L2Ll4l9k8rJ6J7PK3M1K5MMK0ln4m0K6M1Mj8lM2L4m7q5n2j5RL9O4N9Om4k8KoN
5569b4L7J8k7J8J04P9j7m6k6JL5J8k4k9m8n5J5L3k7l9k4j9mj7j8M8Q3K8l3m6k7mK8N5J7m4
5562A9k4J4j1k7KOrJJ6M0N3j5q6o1k8k0M4P8K1JNk5kO1N2kl8n2pM6J8k9kL3om3j2j3m5RQ4
5554D6P2J4qJ0lo8o8%Jl3qK3K7K8ql5pRjJ1J2k5k8J1K6Pj8n2m7J7O1L6J5J7k1m6J2M1j2l1
5547b3j2j0J2M0K5J4J7k1n1k8PK4K8Rk0l3qM3O0%n5k1L8J9m1l0K9M3j0m9k2J2kMN3N4LrK1
5539A10K7j3n7o2m0k9rJ0J2L9O2J7n2p0m0K1N2K3LPpl0l6PP0M9l0l4ok8l1noLK9J4LM1N0n
5532E9l7%N4N5K7J3jj0LJ2J3om3m0k0l7l5J0M6M6Ql9m7k7PN2M6l0o4j5Mj2K6L9n0r5l9K6O0
5524d1N9K9KJ1J9j0m3l1j3lJ5Rj3k7n0n7k9j3nJ1L8Q3O5k3j8N8L1m0j6J6rl6l1j0NK8O0L4
5517E5n5p4lK3pRL5lk5J1J2k3j8MK3M9L5j0k0j8k3lmj9M2J06N3l6m3j4k0l0kJ5j4k1J4K8K0
5509D9Mm1l5J9%m8j8L8M4Jk7J2M8L1on2o7k2Nk6k7J3J4j1JK4L0N7O2pp3q3n0J2P2Q0K0l7m
5502BM3Pl4ON4J4m5lN5Km9%L4l1r8p6oJ7Pjj4J6Q9Q6J6m0n1J1Q6N8j5k7k2k8j3k3m9j9K3N
5494a3oM2O2Oj8J6J7LK7L7Lm3n7j4K8j1p2p1m0k3rJ3J2mKK5N0O1M6L3L8K7jl4o3l7Mj4k6n
5487inoOnj8NK5Oj9JK1pm2k8jJ3j4o9o8LO5P7N3J1l8m7J4N1j6n0K1N3K5L7K7l1m1J1M2J1k5
5479C9l5k5RM1K6%k9o6k9O1P2L8J8j9n7o6m2J2L4J0J7K7rj4J9Kk8KL5jm2%M7K1JJ9k0r1p9
5472a02%N6O8M9K4K3K4ll2l9n0n5j5K8J6RM2L0rlll5l4pJ0J7Rjmk1m1k5jJ2K5L4J8j5l7l8
5464g6j4L2J8o4o9L6P8Om2k2OK6L5J5kRlk4rK2K1J0lm3n3K5P4J8rK6M9L6j9q0o1j8oK7O5M6
5456F3j5n6n1mM2N6L0j1j7j6l2k5jj3k8pK2K5K2L1M0J1l5k7L2L2k2k5pk4m0l1J6Q2N7l2l7
5449EJ6J3j6nJ7K0J3J9K5J0j7l1kM1M4L0Qm5p1l4lJ0J3k6m6j3NKK0K2mJ7O5L1m9o0j8J2J7
5442C5Nk0l5m3l3PL2J9MRJ7L1M1jn5m7JL3K4k4m8PN4K5k9l5J2M7kn7k6K0K1M1P3L9k5m4k6
5434D7RM3K8j3k3k1j5j6m7m2N0R4K6l9l9j0ol2n3l9K0P8O5J1lJ8J4j2rK1Rj8j2l8p6m3K5K5
5427b3m7r3m3K2K6j1l3OM6K1J3N3O3L8jo1q5n0j1J8K8OqQM1N5K3qj6l4m0lJ6p%L9K6m2n0J5
5420a03N0M3K6k6o4lN1J9JJ6ok6okk8j5K7J2l7l5j1J3O2O8ko7n6J5N7K1rJ5K7J0rk8k5JL0
5412FN1N2K6j5n3o4m8k5RK4nk1KPlJ7M4L1k4n1k7k8l7K9P3K8K0N3K1j4Njm5l7J8K1m4o9k6
5405a00J1M0N8J4j6J8J0l7k8jJ1L1L5Nj2j3k4l8m4l3lL2O0M6j2m2k0%J7N7M5m0p6k2J6j2r
5398g6N5P0J5k0k5j2K3K6k4m5j8opK0M1J4j5j8j8j2j2j5QK8K5L0jo6m6L5J9k7OL2K2N0K8m9
5390C5l5Qk2j5L7J0k0L8P4L1pj7m5p0m3J2M0K1OKk0k4K1M7mo9n8J3M8J9k8m4kK7J0J4K3oj2
5383eK5L4Oj3mPj8l6j4j6l9J2O9K7l7l9k7j7K2N5K7l6m5Mk2q1j9N1K7M1N8mj6Pl6l7L0M5M0
5376B6M4om3j9j6l3LM2K1J4M3K1k8k7k2l7k6omnm7q1j1N8K3jL0K0j4k0k1j3L5O2Ml7J3L8r
5368b9l3k8m3j8M0L7NJ0L4N0M4lk5K3L9lj3Kk6m4KN0M0MOK9mo8o6mL8K6k3m8j6K0L2M8L3l8
5360H0p6m5nK6K9l2o5%L4J8N9Q1po7m7n1m0L8N7mj2L6K1l7o3m9qL6K9NJ0J4LknkK7M3J9j3
5353C5j0kpKK6J9k8n0j2M7M9j4n5n0l4J1Q9J11L8m1o0j1N5N7j6q0q9p5l5J4K6J2K5L6jk8l
5346d9K1L8M7Jn4l5qk3j8J4K0OnkJ6J8k3l7J4O3O6N1L7%n4o1j5Lk2k1jqk8k6NK3MJ5N2J1o6
5338c1m2L7L5j7l6k5J0M5L3ml5n1%R7R3j8p5m0OM6P8L2m7m9l1n1l3K8N0M3K0j1j8m4q2j0Q7
5331a0N5KMm3j02o5QK2J3pl9j0N3M7J7K2Lj4J8%o7k4Q4P0k6l7J3Nj6L1O2K1k5l4j3J0kl1j6
5323b1J0PJ7L2pl4qol4l3j7JJ2Nrj8jM0M0Jj8j2kkk8k9K3N4M2J7kJ2J3l5k8K5J7j3mk4l9K2
5315c4N3Pm0m3ON3M4Ml1n4l5J1J3pnj0k3jN3Q0N1l1q6m8K6K2k0j1K5M6O1N2Ml8m2k0PK0L3
5308I2N2L3k7o1m4j5kk7l8ML7J8pk8m0%M8O1L7j1j5J2k2m7J1L1j1k8l1j9K2K0qQM1M0K3Pl
5301A13k9n5k3J4ok0QJ5k1l7k7k8k3K2N1K4j2nK0J1k1l1k8oL2L0j1j9j3k3k6ON5O1J9RK4M
5293E4m7p4n2J2O9O4J6pJ1jk5RL0ok3kok5kM5K2n3n8pK3K1j5o6m8L2O1L6L5K4j7j1J8mJN9
5286I3N6ml2k1LL6M5op1p3k7j1j4RJ9k6p6m7K5N2J8MK5j2o9j8O6O0L0J8JMK6Qn1p1j3L2j4
5278b6k8M3O8L1Kl3m3qol7lN3L8rk2k4qL5L3rkK0MOK3QJJ0j8p0p2l9k0j1K5M7L5K6L0M0N2
5271A42J5m9m2omjloK5Rp4p8kL6L2J6j0l2k5J9M1K2J9L3Qk7l1k0nNJ0RK2L5km6l9l2j2N7O7
5263G6j2m3k7k1J0J9l4m4K9O0L7K6Ln1o3k3rj8J5L7LjK9Jm2j5Mm3m9K4M6KJ6N8L4J0K0K3O
5255I3m3q5n6n%QJ4j1j1J8L2N9R0M5k8k3Jl8p2l8L1O4M1j8m8j1M4M7ql4K0N5rm3OJ8qj1l6
5248E0m2J2J5j9K1O1L2K1J3l5m8j9l0o4k5Q0R8Qk1K4K2k5m9n3l4j7NM7M4j2l1l2l3J1M0J7
5241C2L7P2K1m3l0J4K8j3p8o5KL4M0L3mm8p5o2nL7M9N8L8lj1NMj9k5K7O3Ql7pJl2j1M6K6o8
5233C9j00m5qmM2O5K2J8M6K3k8o6o4PO4K4k2J6O1L5k6o0m5oL2M2Ok2J6M0k1o1rM3N4L0k9o5
5226D4m1j0K3M2k2r3n6jk7l7NK0L2O2L9k5l3KJ7J8J2PL0N5L7J9K1Pj4mpo5j03o7jK1J0J5J7
5219e1j5k1K3L8Ppj0k5j8K9N8K2k6kN3N4J6lKpk9l4l5l1RL8J5J4M6rr0n6j2l7qO2M8MLnj0
5211@J3K5Kj0m%J0Qqk9o3q0j8N4M3Q%j2k4nK7N1O5N0Qk3j7K0N3K9m3o6j8J3j9m1lK3mqK0J8
5203D5J7J7j4k8j1JL3O2Pp7p3pK8Jl6l3jJ9K2K1Qlk0n1l9M4Q0K4k3j6k9m5k5JK2M5M7K5ll4
5195Ak0K7J7m8m4J3nm6rM1K5J%J7K2k8n1K2P3M5K0J4ONOK3L0j8m2J0K0l4l0Oj6m0oL0M0L2
5188A09pl8k3KK2L2po2m3J9L7J9Pj5k0j2l8n3j4Mj3j0kQK8K8QOJ7ok5J1L1rj3J6j4l8njk3
5180h7j6qJ4O1O7K8J0Kj7j2J7kn1l7J8J1l3pM6J7m3l0J8M1N3L6j8l8nK2J6j0l9n0l6KK8J3
5173a9j4pJj3qL7M3j3j6M5M0k7k6j2m3l4j0l3j1P3Q1K3J7M2Km3m2n4p0rN7M3Kl7n0PN5K7P
5165A1K4L2J5l0q5q7k0L4J6kL9O2K3j5l0l2OL5j6m9J1M8nl0NNk3lK7J9Nj2l6j6K6J0KN3M7
5158F4l0m8k0k4j1M5N7Ol2k5l0m2k5j2rK1M7N3N6L5j6l3rj3m4k8L3O2K9l0o5n8j2J4RJ2K7
5151d6Ml2k0J2J8K1M5P5M1l4k9L4L1pk4m4k2K7Pk0K8M3j4k5J0Nj0rl8m0J0K9Kj5j1OJ7ll4
5143a2m0j1K3L8N2N3Mj9Pjl6j2L9K0m0l6Mj0l3J7N7j2q1l3K7J0KL3M9M7L3mk1NL2K0KJ3ko9
5136A15q5l8m6o3J3Q5N7K6K6j1l4K7O0mm0j8m2p8m6j0pPJ8J4ok6QO0M0Kj0l0k9jM%J2K3K2
5128eK9K2l7n2K9P0L8L9K9k4k6j6m4l0ll3l3J7K3j2k7rJj9j8K1L1K2L6M5L7K9ll6l1LK7J2
5121A02j5j2jOkl8l7K8N3J8J5K6pm4l3j7rK2L5KmJ0j8m1mL0K0%j4k2j5pk7k6K2K0k7j8J7M
5113hj6j2nlrj3j1k3j0N6P7L0QO%L5M4j6l4l1p3n3L5M2rLN6N2rl6j3nk0j2mk4l6k0jNNNJ2
5105c5J5J8L0K2k8o0o9o1nL4RPK5qjO4N6QL0N0Nm8o0m5j0K4L5J6j7j5%j5j2K1J5pNOlKk2l3
5097e7K8M9k2n6j4K9M7K1k0J2M7k9p4KL2j3RM3Qk2pj1l2m6l2QK6K1M5N5mo5l9K2L9K2K4Mn2
5090bo7k7pPM7M1j1j1L5M4J2j3j4j9j9PK9Mk6l5l6LM0J3k6j7RK0Mj4J4M0Pk6PL5po4p0k7K
5082a18jOL5M7K5j6k7MK1OnpJ3J8k6m1%J2K2L9%n0n9m8rK8L6L4Jm0k9j4j7J2M1K6MOK8M3J5
5074A5%J9Ok9k9j3LK8M3L7K1Kj4k0j2Jj7l8pK5K1J4J4mj5rlKnj8jL6L0j6k3K7O0J4n8p4m0
5066b7kL4L7pl7l7k9pK3L5K8Lk5l8l6lN1N4Ll7k3J9M4M0J0l4m6lN2P8L6n1q5l9KLj3m2l7k
5059a08j7m5nN2O1M1J2k0j9RK4K8L7Mm1nN1J5k8LL0J0k5o4o7l4k0nK8J4k8l6j3L1P3P1K2k5
5051A1qK8ql4J9L5J0K6J3l9l2PJ6J0Lk0m2k3J0J7K5K3nj3j0j2K3M1J%L9Rn1m7j8nNNJ2L3O
5044F0o0m6J4J9J5M7K8l1k5%l1m2K1O0L3J3K2j4o5m2QK1J5j4m4k1K2K0J6L0L6L9L4j9o8k8
5037B3M4L7k2n0l8k3j6JL4L8J2j1j2LK7L1Ll3j6L3J7l2qK0j7k3L3L9lJ0K7j6k0L1K3PK9jn3
5029A28m1l0k8J6M1jm5n7n5l6KL0K1LRJ5Kj1k0k0J1L8L6K7J3j3l3j5J6J2oK7K0l8j2L4j7m4
5022b1j0rk3LL8M1K8K3jn5n9j6J0L5O4M4j4l5j6j6l4l4mN7R9M8n2j02q3lO6L9k1%O4N1l1n1
5015B0MK2nj0JMj0l7n0qM7K4l1jO1N4K4jl0j3K6K1nl5n3k5kk0k7K2Q8O6l7o9nM0M3M1K5nk1
5007A33qKk4m3n5p6n5J2M7M0L0L1J2n8j20q3J5P8P1K5JPnj0K5M9L0om3p5o2oK5K7N8O3J0j8
5000D4OJ5QLj1k6l4oK2j1o1n4k0L9Q1J6l5QJ1k4J2K9j3k4K%j3QO2Q8N2k5p5m0Nj4j8K4Qk6
4992A3pjl1k6K5N4J9l5m5k5nj1m5k4M5N3K0K2%l4ML9j1n3LO0J6n8l5M2O2L2jk8m1m2j1M9O3
4985E2%n2l5jKj0qJ1L3L6L3N0M8j5o6l0J2lmJ9j4o0l5J8K7K5K4Nj7j9j7rJ8N3M1j8n9m1j3
4977a9jlk7m5j4L2M2L4K3KpMK1K8Qk3l4j8PK0lm3n4k5jK6N5M2K9O7O0k4o3k2L0K2m4o1j8j4
4970a1k0L5N5j8o9l7J0J7N%J5K6Nj0J3K5J7J4J3J6K5K2pl8l6k8l0k0j3NN7N9k1n1j6k1m0J1
4962d1N5K7j5k4k6qK7J7oJj3l8j0K0NkNKJ4L5K5jj0k2k8nNk6m0jL5J3k2m4m4K8J30R6k4m7
4955D3l1m5j0M0J4j1j2l4l2J5M5L4nm0k0J5ok0J9K0j0RJ4l1m4k1K4Q3P9Lm2n0k8L1L6J1M4
4948H7L4m5m0K3J0k6jL9L1k0n1l1PL9K3n2n3K7L3k0j5kqK1L8Kk1mmj8JL7K8j2k7l3m4l5j2
4940i4NK0K3Qj0j2jJ2Np%%rJ6L7PpJ2ll6JN0K7nj1j6J7Q2P4K0QJm0p2o1j1L0Qk9j1K1N1O5
4932A65K1j5J0pn6n0k6kL1L4%m6o4j8K8L0L2Jo8o3J0P4J03N1j9j7k8n5J9P5j2o5j0K7K9K1
4925A40k0l4j6l3m2J4N5Oo0n7rL1M9P1Q6M5pJ1L2k4o7n6m9m3m0m5rL8L5J2ONpk7n0o3n3j8
4918a93J6L7P0P7M3J4ml6m6l2k3j3RK1ml9j4M4M5Qj0rJ5L6J5RL6J2m0l8mL5N9K6l4n6m4k3
4911c5jll2l9kK6J9L7N0k9p5%Np7m5M5L7J8N7N2j4m3k8j7nJ5L2N4L8l1l3L4L1k4JM9K6J5K5
4903A33m0r4k7J3n4n6K7M8K3Rk0l9j4J4K6K9J3JPmj7ML5M0nn3k9J8ql1jJ5M1P3L0l2n0o3l4
4896g2L7N4M0J8l7l3L6K3n2o2k5PQj3J2N1J0l6MK5k6k8L0L1k5m0J9N5J3k4PJ6m9o9J3P0M1
4889B9OKol0l6j8PJ6ok8j4J3J6QPK7L8j1k9M5Q4L1j9j8J1J0m0o5m3k5ML2K3Jlnk3l5j5Lj4
4881g0m3n8j6P8J03J2n3k5K4M4L5l1n9M5J03Mn4QK9j9n4p4n9J4O1L2OK0%n7m4K8M6K6K9Kp0
4874c7q1jN2K3llj4ON4O0L8J0k4l7m1r0j17l8N0M2J2M3N6K0J8K4j9n3l7j0Mj2l6k6J3N3P3
4867b8N7J8k8l9MK7OJ1K3k4m9MN1J9l6l4k2k9K4Q8L0n0k3Nj3j1%oJ2L4L1Rl1m7j5OlmOK9K0
4859B2l0k3K8J2k0j7j7jM7N8Jn9l1M1K6n4m3N1P4Ln7o4k8K5K0k4mM3L1RkrK5N7K1j9MK0k1
4852I5n5k5J1qm5n9o4m9J4P0O4M0K0j1nL5J2m1k1K2K3J9L0K1j1n1p1k4M4M0L%L9Q1N8k5m8
4845A28k7m4m1PK8J2LK1N0L3mnrj3%k0l6J6J6o9p0J2L4K5K6ml1RM8np2m3J0RJ6M9L8J6Lk7
4837H9m1j3K2L3J4j4l7o2n2K2O9K0l9nL6ql7J7M3Kj8j6nM2M5m3o8K6P7K2k4m8p5m7J8J1l8
4830h2l9mJ1LJ4K3k1m9PN5N5M5Km1MP0M4j9j3J2pj4NMJ9M8J6m1m5l5l5j3J8J8ql7m5k6OM7
4822d8O7L2j5k4m0o8m2J0L6L2j6m4J5Q2P9M2j8o8l8L9M4l0n7j3M3P2K1o6o7pK5K2rl6NM3k
4815Ao0l5L6N8L2J5Kqnj8l9j3L8N8L4k1o2l3J1nl2oJ1k2l8k2pJ3K9RnJ8K8OMJ0lJ3N4M9Qj1
4807I2j5m0p3o7k6k7o5n4K2R9J08L3k4PL0LKPk4k7Njj9j6j6j5lJ3J7j6n0qN4K4l0NN2L2J1
4800@J2j4k5j2l3l2L0M9j0l7K2R8R5Kn6m0m5l5M4O3k1n4NN9P5N5nq4j46j30j9Q5J01M8ok5
4793A4k3k2okl9l6K4M1jj8PM1N5L0l5m7J7N6L1J3Jk3k3nOJ4mj7%mj9lrm4k4K4L7O9P6j2o9
4785G1l6k4l1lL1M6J8l9l2K8J6m7m9lJ4OJ6J8k0n8m1PL1J9NRL0M5M5K9j4l8jJ3j8OO7O6J4
4778A96l9o3m7oK6K3k1n3m9m0lO6P4Pk4QK4Omkj6k9l4l4qJ9Nj2J3L7L4K4K7L6J8l6n9l0k3
4770A1m2l3KL1L3%qK1RlL8J7n8l3K4J0MJ7j6k4L5N4RpRKqppJOj4k5l2n8n6pJ5J5M9P1O1L4
4762A40l2p1j3K4j9l6j1jJ3M4N4L3Pj0k6k9k2k5j8j1l0j3L5K7J9L1j4n4j5K6M4L4j1j7Ok1
4755C8l1JJ7J7j8o3k5M0K7J3M3L9j8n3m2lL5J8l6l4J5N2Q0O2Lk5l7m7j4mm3l8J3J5l7m2J6
4748f6K8J0N8Q3Oj5Kp1j00j4J1j6L9Q2Rq1o4K4P7O2lo2n1k2n0n6KM0O0Q7O0j6m6j2J9K1QJ3
4741E6Kn0q8l8N1P5L8j1n5o8k0L6N0L7Ql1n1m6l5j3PK8N3M1rj7J1J1j0mK5L8L5L9L4ql7k4
4734F0k5n0m0J4M8N2M1K8J6pn6p6m5n0p9m6L2R5R2%p4m2K0M5L0k9m6OK6J2RkJ1M1J6LM8L2
4727A10j6K2K5p5q7J4M4j2l3lK4K9L8L0l3p2l6l4n9QP7K9j2L1P1O5L3k8o5m4k8KP4P3k9r2
4720D1p3l5JK3K1QJ4K9Qm1m1J6M3J2qKMj0k2k7%L0ml1L7R0L3m0k8K7J7m1k2M2K6m6o2l4k0
4712f1j5kPJ7M5N5J2k6j1K2K9jl9m2k2J1M4M9M2L6MoK7Nn8n9l2k5jK0J5K4L3J0k3l9k9mKk8
4705a4o3m2L2N9K4K1L3j2m7j8J2J1J3J2oj4LRRJ1npL8M6lk3rPK8Mm9k4L0J6jJ1l8r0l1N1K2
4697Fk3RL7om6l4kJ1J6K4J3k1m5l0j8k1J2N3M4L8N8L7%l1p6p2j2QqRK2Jj2jJ7K3Mk4j6Onj0
4689f5Jk6n1j3K1K4L0K6M2O0J0l4QJ5m0k9J7K3J9Ml4o1n3%L4J3J5K7j4l4J3M1L1Nj9oNnMK6
4681C0po0m7LPrpOK1L4M0L1l1o7J0Q2M9j9o7p9k6K4K4K5J7j4k5nKj5j8jJj5kL9L7rj4R%J5
4673c1M3j2n0L8P8RpL7jo1pP6L2o0o5k5J0N8N4j2l6j9j1QJ3l7n8KN2L7J2Kk4l6J9P4L8k6m4
4666G0n3l4K5K5l3l5J2K0j6m7l7%L1L2J3J3M2L6j8m6qN2N3QNJ7j3j6J2J2ol9q6n5J9K5J8M1
4659C9J5l0nK3j1k9J1K0l3n0j4j1m0l3QM7O3N7L8Ok3k2J5N4K6m8n6nJ9K8L4j0n7m0j7mM8O9
4651H2K5QOm9o7j2QqnKq%J8j6n0j4L2K5J3J1lj4j0JRlKM1L6l0m1J3M9L7Nj9KL4On6m8J9K7
4643E8k3l9k6MN9O7j0o1m4j2J9M2L3Mj2mNj8m9l2qk1jN5N5J4QJ7kk8m4l4K1Q4Q1K6j8m6p6
4636D4o9k1K0L2K9ok9J8N0Ll7j3J6Jk7j9KoqPok0ojjK2L0K3K2Qk7l7k2j6j7J8N9L3l3l8J5
4628gN7O3L3j6m8n2m0lM9O0K6K1L4%m8n0m8o2l7K1L7K0RljRqj2jm0p0k4K7N6N8J1k8k4l6m9
4620a16j3K5K6K3J0m3o6pL6rm8jP4Q3J9m5m5ML6K1J1K6jl7J1N1Mj0L5K8j2rJ1Kk1l1l5m3k6
4613h2RK2J6J5ml1k8J6N6N5K5Pol6m7k2j8k6K2O8M1J0J7J2KMjJ4L0k0p2l9pk4j3J2J2L2N8
4605G9K7j0j2Kj2n9n4Lmk6J7M5L8M8K7qql1o7k9K5J0k3l0k1%J7J0J4N3O9K2k5k7pOjqK9M7
4598A26j4m5J6N2L0K0no4p5j0L3J1%L0K0l7m4k2k7k2lj6k4j4j7qJ7J5PJ7Nk5k1K0K9OJ9K1
4590Ak0nM8K1k3J2M4%o1l2M2L6k6l7k6nM9O3lo4p2k0N1M9qk4j6j0L6P7K5m7n1k0J0L4J4k6
4583A6rJ0k2l3k2k6J1N0K9Lrj7K0N7M5Qk7l7k9l7l0k0l6j7Km1l4M2N2L2N2K1o0p2k8nK5O0
4576g6L6j9k5J0K5K4L0pp8o9j6j2KL2QqL9N0K6L3M1K4K0Ok1l3l5k9JL1K0mkj8n6m3Mql4j1
4568a42mj6RK2NJ3L7M9N4N8K0l7n6l7k2mOJ8M9M2j2k6j7k6mL0J4j8k2nJ2J0J4J4l8r9o4OJ1
4561a56J2N4N3pj8K8N2L8on1m1K3M5J9pk3k9ML7Rl7k7RK0J9kj3J8K7k2o0n0pK4J3LK5L2Mj6
4553dm3p0j8P2O8K6N1N0k8m2K0Ln2jN7Pm0m0l9nL5J1j3rk8j8K7J3l3k5k0n3m6j0jJ4K6J7L4
4546a07L6lJ2O9P2J5m9n7j0PnJ4L8J9l3n7k4klM1P2L8J1Oj5j9ljJ0M1M6jn7n8j4Qj6l7k4J2
4538b8L3K1J1M5O2Nk6J1Mk9OJ6m8o3j6Oj1l7k9QJ7loJ3K3J5K5M0Qm4m5j4mj0JK4L4M3M2Jl2
4530F9j5MJ0J9j0n8l4K4J0l8l5k0l6l4J0O3P4M1Ql%RK2J9k1n6k9J4KrK9K0l6l0RJ8K6J5l2
4523A9k0N1O8Rm1m6k8k3m2n3j9L1L1OJ6Jk2K8P2L0j8l6k3J4j4p6m1K5K6K1L2K2J1nl1k5PJ4
4516b9QJ0KPL2M2Pl4m1m9p6m6L4N2K2J2MpMMMJ2rl8j7J4qk9PN4O7M5j9o6l8K9O2M4%k3j5n
4508B9MLqkK1J7l0l9OJ6nQJ2pkkk6l5k0j3rK9O1K9k8k4nKL5O3K8l6n7j0K7j6m4J1M1jk4j9
4500b0rL2O6K8k8k5J1K1j1m6l9j3j0j9k4pJ4J3ol1m2rM7Q9Q8K9l0n0n4l6kmk0j5J7N7M1q%
4492ePl6k8Ol5o9l8j5RN1N2K0K1L1J7%j4mK9L5L4L4k0p3l2J3%j1J2M4K6m7o1rJ3J7M4L3j4
4485C7l5k0OMl1n1l7j2kmJ4K8j7l8K2M6J9L9O3K8k5m6k5J4Rj1PJ8Kmj0j0Lj0l3k2j7m5m0J5
4477a71N2J7m0j3R0J39R4K7m4p8j4N1rr4q4l9J1N1No0k3J5nJ8L5%OK4j0k3RK0J2J1J9J9RJ3
4470D0K5K0J8J1k0k0Lrl0k1l0p2n3L3P8L7j0j2RJm2m6MK3J4J8%rJ8Ml1k6k4jM1J4l9l4pJ2
4462a13L7L7Mn1m4N4R9J8n2k7L5O8M4k2m4J6O2J3o6p0nL6j0m7kK3rjJ7k1l0K1K7k3m3k8rL5
4455g1P7M7l8p5m2KJ7L0M8K6k1l2k0m8n9OL2m5o2K1K8l6lP5O1Ppj3k4pQnJ2L7Nk9j6J3J6j9
4448a04l3K5M4j7k1M2L5k3j8K5J3m1m7k0j0J2J5k4j3M9N0on0p6p0k2K6M4L7J1k0l6j4M8P4
4441a15J4m3k6LQM3O8Km4J5J9m7k9L0M4N2J8n5l1M5L6QK3K2QLKJ0kn6n5J3M2L1J1m5q3l3K9
4433f5L5J1J4N2L1m7k9L6J8PJ3m1m4L4M4noJ0K0L9K1k2l8l9k0K4L5lj6J5K7lk5nJ4j6n5m6
4426b5k2k5l6l9k5NL7L9J9RJ8K8L0K7lk2KJ2PJ3rk3K3K1m5l3K4J7j4nONRJ9K5J5j6m2k7JO
4418FK0L6j9q0l2N1M0j6k3K4L5k2l0L3L0l1j8K7L0K3J4k0l5k4m2o4j8M0M0J1l2n4MO5L6j7
4412a2j4J5J0k0kM3M8K2NK%j8l0j5k0m3rN7P0M4K1koJk4n9n7l6l8k0J8J0k5k0%J3M7P9N6j9
4404G2q0n5%j7j8M6L1l1KM8N4O5K3m4l1k4p7n9L8M7k5m4pmk0NM1N1L1j1m2k8JJ2K3K8J9J3
4397C3ml5m1nJ5rk2J3L2J2pk3k0J4L3K4po1l9O0Q1J2m4n8m9j5L7P3O4K2k7n4l7j3j3j5KK5
4389d6J6j8k0K4N5N2K0k3l9j3km0o8j8N3M8RK7M5jmL9Rm2j8J5Ok7m7j7K8K9Qj1l3l9k4j7j1
4382i5J6K8J3K1L3Nk0%L1L0Jk7l6k5J6L8K4K2oo1k6M3Rl3J0K6kOln9o0JJ2j9j3K6N4M4J6J7
4374E7K8J0knk9k5K2L5RMOJ7K3k9q0o2k1J6K8k1n8LO9M9mlL8oq8m6L5K1%J2JRN7M4j9mN0J4
4366A55o3n4KK0J4Nj9k5K7P2K0o5o4j8j0rJ3J8j0n6o5%N1Nm3mK3nL6J14Q4ro8q9m6M2P2K5
4359G6m6p1l5J0L1K9rl8lL4K7K4L0lo1n2K0M3K1KoOJ7j6k9J6M8J7m4q3p8m0pJ8M2O4N6Ml6
4352b2j4K4Jm4k1L6L0lL9Q2J6m4J6O5op5m5NK0Qk3l6j7k0l7j6K5M6N1L6K9M5K6l2n4m2l2j0
4344Gql8j7M0K2k1K0N5oqO2K6l6J1J1q0p4lRK3M9J9npm0m1K%l8k3K9L9pm0k0J7L7M5M9K8j2
4337G6l6n8p5k0M5K4j7NK2kj4nmk5k5J8M8K0J6P9R4L0LPl6p6n0l1o9p8PO1ko1k9K4N9O8L2
4329B5NK1J8LM0M8l9p8kL4k2m4k3l5l0M%jK8K1J7L8J9lK9L2j8l9j6NNj8m7m0J6N6M3J4J4K1
4322A01rk6J6K8m8q3j7J8j5j7K6L7Kj3K9N2Pj3K1Nl9k3jk9l4JK6J5l9p8j6M8J2j9L2M5mk3
4314b5mmj4%rl8j1M9L1l6n4k8J1M2L5Lj9k7nK0K1L7M1ll0j8k0J0M9J1qN8O4J7Lj9k5J3Kl2
4307H8k8l9k5M4L9m4n7j4J1K9K2j7k9k6j9J1K5%%K0nl9j6K2J6jNjj7J7M8J9%J2k2o7m5jNJ1
4299f8K1J0QNl4k2P4R0Kl5nQrm9p4j1N8L7kJJ0K5K9rl6nK4jm2m7MM5Lm0KM4J5RM0J1l2lK4
4291G5j5l5j0jJ3L5k6j13p1K8%o2J3J28J26M1j4pKj3J8N3j1r9q9k0O0R3J2o7j5N5K2k9j4q
4284E5m7m6J2M2J3j2QJ6l6o5j1L0%k1j1JL6L7l1o0j4m%M2L9j5k4L0O4J9m1j0N7M7mp%m8p8
4277c7k7K8K2NJ5L4L3J6Rmk3jL0nk8J9L1k4m2m3o2l8J0NJL3M3L0Qk3k1J9M6L1L0O3N2j8n6
4269A61n0o4p2l7kjj1QL4L5M4P3M8m2p6k0L2J2k0LK7ql4qJj7j1Nrm4n4KN8O1L6pl2J3N2K7
4262A13%k0l0MJo0m0K6Km1j4NkJ5K8OOL9L1l0l9PJ0j4K6O0kl8J2K8mMJ0j8k8j9k5m3m9l1j7
4254a31oK8M2K7L3N0M5J6JL1O6K5k6j8k9q8p0K0M4RLkpOJ0Rnm6n2j8J5M3L1k8l7mMOOk2m6
4246f5j6L0L1PK7N6K5LK4j4p2j0N7Kl9j4j7k2lj7m3j8L8O8N8Mk2J9J9p0j02j3Q1P5Pl9k6N
4239A4kl6n3k5J5K9N1P1L2k6k4Jlk6n9m2K6L9K1K7j2m5K3O9j6r6o2K0M3%k8J8N5Rk0QPj5k
4231a4QJ3J8pj5J6K4J1ol2k5K1M8M3K5j1m9m3J3N1K0k0k4l2m0MM2Jo0n0K6O0Qj5J9Rk0QK4
4224D9j1l7k2L1Q5M8m0n3k4l1l0J7K7k0m3MM1K5Pjj4j9k2l2jN5N6jm6k2M2M4k0m1j2k1n1l1
4217a14OM1O4J1o2m6J2K8K6Mj3J2jm9KQ7M2n9m9K8M3K0J1j4o6q6l7J9K9L2N1J6n7o2ON5N7
4210a3L0jk6l4k6j5k1l2jM6M9M0N8N2J6Lj7p6p2J8L8m2n4K0L8JmMnklj5K0P9P7L2ql9l8j3
4202F4j1j4qNJ3j6n8m7LN1N9kn0j2K9K0ll2n0j3L9M9K4k0n2k8L2M8J1l1j8M9O9J9K1M2k7r4
4195F1o8l2j3K1M4L2Ll3l7J0L8kk5Mkm5m7j9kQK2M5J8m4j2M8K1J8O0J0n5l6okPJ1J1Lj9l6
4187d0lN2O0J1j8j0koj2j8l9m8j1K0J9PKJ0K3Nj8j4jlKRj2l5j7J4J3nNL8N3J9k9l0nPJ5Lk0
4179iQQ3R6K0n1n0nL3L2k2n2j5Mj9qJ4j7n3l5jk0l5OM3N1O2M3lj3k5n5l3lJL5M1l7n4J6M4
4171A7K6J7PJJ4M4M2nj0L4K0l8n1k1rl3l6K4N5Ko1p1k2L5M5M5L2l2n2rj0k5QNk6kmo1k5O9
4164f1M6l6k6K0J5lj5k5k4j1JoLN8P3rp9n1jL5O8O1K5J6Pk8l5j8rRL1Rk7oK4ml7l4k7j1K2
4156f0L0Nj9k0OK9L2Ok3ON6M8K1J7Pj9l9k2K3K3%Ojj0K3K5j3j9j3n2p9n6lM8N8po0k1Rj5K
4148g1N0M0J4K3K9J0qj5k4j8J1L7K4k0l8JM2K1l4l3J2J3j0%j1m7l0Oj1k5KK6J8J0K6M1K4J2
4141I7Mm9q5l6K8K4PJ7Ll2l1j5k5k2KjNN0N4J0J5J9k5j9L0K5LK7N2L7%l0m4k9J1K8Lk7k8p
4133D6J8J2j0r%L5P1Rp4m0J3j6m2oL2L2J0j2k1j4JK2M5J3o9q2k4J4L3L7Ok6m3l8J6M5J2RK7
4126C2J6K0K1j6l3k3k4j3J6K8K8K3ml9k8oj8OM1J1j0K5Mm8oM4Nk9j2j5k3nqj6%OJ0K2J1OK9
4118B8M0J6j2j1RPj7k1k1k9j5J3jpK5Mn7l3J2j3j0L5L3%lJ8L5J4l4l0J4J2j8ON4M2rl6k6p
4110Gnj8l0k1J6M0K1NK4J4m2o7m6k1%K6L3L0L2J7k5o1l8K6N4L6K5K6Mk5lL6L2K9L2l0p7rO2
4103A09L1l0n5o5o9n3k8lL5O9L6l2l2J3J4nPJ4L5Q0O0k3m1j0l2n7nN7K1o7q6j8N7O3Nk1J0
4096a6Ql6k0K8K6K5L0j7k2L2Rn0k8QLj2l7j8M9M7mjK6km9o7j8N7O6K8J4K2L3K1j9l1j4j4j0
4088D7pj4NL0K0Kk6m7l3l0k1J8L0RPMj6jL8L1qj2k3m9k6N%J7L1qk5%k3m7K8Q0J5qN1M6LPl
4080I7j8j8m9n5NK4j7k3nmJ6P3Q9J2m9j1K0l7p4l8j4l3j3L6K4j6NM1K9J4J5pj4OJ0Nkj8mJ2
4073A4lOL0K6K9K5rk1knk9l4k6n4r5n5K5M8J9NL2P1P7L7k8m7j9k0m1j8PJ7L0Qk7lN0L3j9O
4065D0O7L3m6n1k1qNql5l3rOK4L1Kk1rk4n9l5J3J8K5M1J7k3oM8N3QoJ8L1J6j3k3JJ6Kj0j9
4057E6k5QK9k1o3m6l9m7k9j2J5Q3R5K2rJ2nk7%J4j7j5L7L2m7p9l8KK1K8J4mmPK7M1K1j6l0
4050ij0L4M6j3l9J6L9j7l6RL6J0j1NOm5o1nJ7qNK1%l0n5l4L9O6M2K2ml3k5j0J4M2K5m0o3k8
4042h2J7M7O5M0j5j9J2J5Jj1l6m9k6K1M4J1k7j9nJ3M0K1l1l8j3jqj4L3R1L6p0n8J5J8j5k1
4035a8OK6mk5lMomKlk5l2K7O3Rl7k5rJ1J8k6l4L2N1Lk3k3kK5J8j5l9n2m4j1Rj3j4M6O7J6j4
4027f8J0N1O6K9K4Q7O6m6r8p6l7RJ9%J3J3n3p4k1j3l7NL6RJ8N4N6M7ln2k9k0m7k1%j5L7Q2
4020B1L8qk3m4k9NQK0M0J3m1n4k9k1j9jkk8k8%L6O3M2j0pM7N2pl6ON7J5o0l2M1K3j3L3M4k5
4012H7m2lj2k1KQJ7K4%lK2J8nl4n4mN1L7Ok1p7q1OO1O2O5Qq5n7K1mj4P0R4K9pn9j28r5oL2
4004i2O5Q7K6o2q5n1J4O7M1k1l8j0K8M2%n6l3K8L8K2L5M9Lo0n3k5k7J0P0M1l0k3%l0l8K3P9
3997C4O2K3K5L8K7j0o0n7OK9j3m6m1j1J9L3K7j6m4QM8qm8kM6L8j2n1k5K4K7J0Pk6o6l8PJ1
3990b5K4M0K2ql3m3J3Q3O4j2n2n3l7j4J8L5Rj9NJ6l4o3rM1K5J6M5K9rqk4n1l6k4j7J5NlO8
3983aQ9Rn0m6rL2L2NO%l8m3j3MK2K8k4n4LL3mk0j5nL0L9Ok4rM5N5k7r4n5J6L5K5J0j5j5J6
3975b1K2J2K5K6ok6k3j7%K6L0Kk1jL5J8l1k8L2N8np0m0Kl1l3M6P5K3j0j8p1j06l5O7R1L8j1
3968B4j8jK6N6M8Jj9k%k9m9l6k5k6OL5Nk2nJ9K1K2J6qj8J3K1mRK4k3m6j3Mjoj7k5l6m0QO1
3960e0O2N6L7j1l6l7m6k8Joj9j3jjk9m7lN6O8L7RJ9M8K7k4j8K1qn5l3KJ0J4Mj6J2N9L9l2o5
3952Cl9l2m6lO3M4ML2M9NlL6J7m2n2k6jNk6n7j4L6K4RL0K8nj7j8pM0N6ol8J4M4J6J1K5nk8
3944A26lOj6j1Mk1m0j2K5M2J0p8j14l4L0K1K9L2j4k8OK4mm4l6%QOJ1NK2N3L8lj1j2l4m0j6
3937g3j3k9l1m0l7L1R5P2K1K4L9J1oOKNJ6j6m9k8k%%ooJ7L5K3QKOJ5j3m9k7%qK0N0Ll8j4J9
3929C5K1K7O9O1m1j00n1ppj5k6rK3K1ORJ5QRL6N0L2Rj6m2o8p4l7nmNkj9J2M9M8M2qq5p6NL6
3921f4Qk3k7j2KJ7N0N5J1k9k1QL2N3N0Jm5k4K8J8l7n9k3L1M3Kl1l2n4o9k7J2K4L7K0l3l9o
3913a53KLQK7P3Q8L3m3p3l2N1Q2L2l1m7j9K6O0M6j7o0m4l3n7j9O6O3j3k9MJ5K0Rk0j9j8n0
3906f9m5J7N3M4J9lj6kL4N3K5rk1m3m2PL4NnK2L0K8K6Nk2kK5j6o7m3MJ9J3jJL7N8J2l3j3k
3898A17n0q2n2oK2K6QOL1L8km9m8oM0M1Qj1k1l0J5O4L0j1jJ5J2k4n8l1j8n5k7M3L6j9l2%L4
3891d7L5Pk1j4J7Pl6k1L0K3%jk9m3ML3J5MKpj5l4m7k0L2N2L3Kj6rJ7K6J1ok2k8jL4N2M2ql4
3883A9J3N3K8j3n1p6k7N1N6L2L2nq4j05m3Rj5n9n2j0L5N8M4K8jm9k8N6O6Qj9jM2N8j7j05p7
3876a49lJ7J8K1rj7QLMM1L4j5pO2O9j6p1m6jK8J7j3mK0K0L7N0K5nk1k2RK3rk9k2j6j3lnj9
3868ij7J1M5N7Pl8k4j6l0J4N3rm8rKj3J5K2k6l5J5On0l9J3J3mQK0J0QK1K4J2J4L6L3rk3j5
3861D5n6q0k7Kr%Jr%lk0oN0P2jo0%P4N8J4qOJ6j3l4k5k2JL2Qj9MK6J4J8L6M4K1l4n5rj7p0
3852c5l3J5l0m6OJ3j7j8J3N3N4J4k1j5J0nl7KN0J0k2rl2k1O5Q2jn6l9J9P0O5K9K2K0k4o5n3
3845C3j2qm9m5K2L2j0J6M6Pj4kk0k6oj6j6L9O8L0j1l9n6k9PJ9L6K9j7l1j9k0j3lJ4O3P6L0
3838A05QK3J4j2j3J0J9kj6J0L3qn6j6K4j8m0pl1p3m0kj9pJ9mj4K9M8mo0m1L2N9L1jk1k1NK2
3830c5J2J4K4mn0j4N8N2J7K0om7k9NJ9J5k8o4j6M1J1mL6M2K1K4Rk3k5k4l5l8mN3N3jj7k1m1
3823@j8L0K8J1J3k0o1m2j7k8j4J4jJ9Q9Q5jl6mJ8Omj1k6j7K2K1j7jN0L4k3l1nPK4M8K4m2n5
3815F9l0l3l5j0%J0L7K8k1k8J8K8m3q5k8L7M7L4J6on5r7l3Q7R3K5J2K0k4m1J0M6K1%Lpk7l4
3808Dj5J7N9O5Rm8l6rk2l0k4k6j4K1K1j4j3Pk6n2OM7Nk6LL5M0K5J0K1M4L0j8l7j4ppK8J5n8
3800A6l0P5R4J6m4m5k3k3k4j0k2j7L6M0j0l3n6p2rN9L1J2O6O6KqRk8p4n7LRk5RP9O6j8p8p3
3793i1%M8K5QL6N1K6rm6q6q7k9J9J4J1K4j1m2J8Q3M2j5JN0N4Qk9l6l3j8ok6j8K9L5RKj6l8
3785d3%N4K8n8o6K7O9Pm8n3n0l4jM7Q9O4NkOj4j3J3K5K8M0M9kq0j00q3m8K4N6J4qj4l5k0J0
3778a17J5Jj5lL4N0K9K2M5L4k6m3j5k6k6K8L4k9q0o8%N7M6%k4nN0P8L2j5jJ9j1k7jqo1n5K8
3771e4O4J2k8OM3K4nJ%k3j6Omk1k1l0l3l0k1L9R0M5%Lk3l6Qj1p1oJ03Q5Jk3j1j1j2%J1ol3
3763A2k1KkQM4O2M6jm3j3L8L0Ok7r6r0qJ6%K2K2J4L0Rk3nj4m9l1J4K0Lrj5lJ2QJ5L5Mn0l5
3755f3PNj0j1J6L5j6o3j3M4M0K5Mj2K0M6Nk4pJ2Nm5p1OQ3O1K9L1pn6m6qJ0%j5jK8K0rPK8j2
3747G8n6m5l2mM6K4o5p3J3N0J6qMJ1MK7N6K6k5k9k0k1j1mKPKRK9L2J2j8l2k2j2J2N6N6K2K3
3739A40J7k8m0KK0k3n9k1N1O4J6k8m0m2l8kN8O2Ll6l2k4k2j0J8K5J2M0P8M4m1p4l3Ojj6j9
3732B7j4KMj6l4n3m0J3J6rK8N3Ok1KK2J1%Loj9j3j1NM1K0l5l2LK4L8L9K9L4J5m1p4k6L2J9
3724D2mK9J3m0pK9l2n6MJ8k4l3jL2M8M6K7MrJ7N2M3Jl9o8r1r1m5R%j3K5M3J8J2K6K8Lm3m7
3717g4j2LOJ4J8L3K5l0n9j2M1M7K7Qmrj2mJ2oj5L3N5k0o5j3K8%k8j9MJ1j1k4QM4K3j1J5O2
3709H9K8m3l1L6L0k0k2j3m2n5k9mJ9L7L6K8J0l1n0k9NPl3m5J2N6L6L6N6J3n4n9k3RK4J7OJ1
3702A8K2J4LLj4m1m0j5J2M0L9pl9k6%J3J0qKL2J8j5j6j8l7m4m9k6K9K4j2L2R2O4K4Pk0j9J9
3695G1L7J3k3k8J4M2J1m4n0nK4J1OJ7J4Kmk3m9m3qL7O5N3Qj3j4m3p8m8J9M9L3jk8m0l9pN8
3687dP4K4JJ1k2m2%K3j2l4nJ2k3m1mL5L2K1J9J7j2n7n2lL3M9L4j5k6ml%j4q0o4N6N7l9k1N7
3679b2N5K5%n0o1nL4K3Kj9l9j7K3J3k3j7J0K0K2J7Ojj5k8k8l0k8RL9J6QN4L4o4q7jO5N7Pl7
3672c3l0k5n8k6N1O8N3J3l2PL5l5j4Q1M5k9j1j0j8L8N5k3r1q0l6LN6Q7L1k8j0J4J0Kl0n9l2
3665f1jj0jL4L6J7L3N4M3Jl8l5J1L3Pl4n9m9rJ7J1J2L0K4pk7k3JL9M5J2j3j9l3m4j1L8K8k0
3657C2j9lk6k4L7N5Jk1J3L4J9rk3k5l8l9j7lpMJ0j1nM4K3p2o7M7N4l1l9JNRL1K9J4J4mm5m1
3650i3nJ3K0Pk4k9oL0N7M6L1K6Jj4jj0j7j1j9JL4K7Rj8p0p7j7L9O8M7rm1m2l7j3Pj6j9L3M3
3642d9J7N3Q1K1l1k2j2k1l7k9K4K7l9m4N1P9J1j6J3J1j4k4k7l6m3l0RK2k2m3J6N4J8RL9Pm0
3635a7mL7K0NMKJ8Qm9o3qK8K8M4N0J7pOj4p2p4pK8PkK1J1m2n3j1j7o4m8J2M7O3O0K9QK4M9
3627G4N0K7qm3n0MO4L2n0o7pL0Jk0QK5MqOJ7jm6m4QQl6l5j2PM7M1j0oK9L2L0L0J4lm6p6k3
3619cL4L1K7K5pj6J2Rm1n0K0M9j9o2j5J8jk0j4lj7l8k9OL0L0J8j0l7l3j4JM1J03Q5k8q3k7
3612b8J2j8l9l3j5K3N9M9kk5LJ4lKJ6Kmmk4k6kMJ3K3j5m8k6NK9O8P5L3JLj4o5r4p4l7MM0M7
3604g1L3K7L8L8j2o6n8k5j8j1K4N7M0OK9N8or7q2J7O7K4m0m9j1J8L0M0K1j7oL7M3K6M5N7M
3597B10n6q1p1k8J5J1k2m1j1K5J0oL1N5K1j6j8j4k0j7mmjJ0J1K2M0K3j6m9n2j7Jk1kM4L1n
3590a2J9N8L3j6l8m5m4MO8N8mk9j3NJ5Lk5k7lj2m2k5K7N9N9Oo8n9mjk0k6j3L1M3nk5J6L8J4
3582@jOkj8j1k4o7n1OM6O5M6Nj6l1j1L8M9L1%k9k1j7k5M3R4J4m3j0j7n0k9J0J9%j7k2j8pm
3574f9j5nK4J7RJ9J7K4L1Oj1J0K0J7K9K0j8k8j5l0l5lJ9K6K5jl2l6k4OK6Lj4Qrm5%O8M2j2
3567F4j7k4m4n2m4k5PL1J9j4oL0J3j0K3M6Mk9j2J8J3j5l1kN7N5j1j8L5N3M6M2Rl5m9m7l8l5
3559Gm3m6k0L0O2L1j9l4l0k4OM0M0Nl2n8o5m0J2N8R0O6k9m8L7P8O3L8l7r0n2j7MM3L4jK5N0
3552A34J3l2n2m2jJ8j2m1l1LK9L6K9J9K1Ok9j2L1J9j8m1m6oJ6PM5N5l1o1pk4p1l7K3L9J3l6
3545g4n5j8K9M1Ll5j5K2Rk6l2k7j4L0P1N4K5L3J6m4n8qK9L0J5J0K3M7M7J3j8k5k7l1k7j4M
3538CJ5j6m7j1L8Lm5j9RqKK8K0J2Ml7n4j8L0Q0J06O9K1J4Km0o8o1l2mJ8K4j1m0k3lML5M3j0
3530C3l8KL7J5k2l1j7k3l9j7J5kk2J2M5Qn3n1J2M0K4J6Oj7mK2mk7J6M1JkK4pk1L9N3JpK7L1
3522A16j4l9LL3Qnjj3k4l2l8j9mk7m7k3KJ0J8J8MKJJ4M9L7NK7L7QJ0M9P6M9j9n4n0o6o4k4
3515A3qoJ6J6j3ON3L6j2l8m5k4RK1L6M6mo7l5L5K1l7k3J4J9K2On9p5ON5K7J5J7j7n0k9JJ1
3507d1L3N2M0J6j2l4j8J6J7MJ2Mk7m9l7J3M6Ol5k4l5n4l8m4n1J4P6O2K1KJ2J3j1j3K5L5j0
3500a4m0j7J4L2N4L7k5m8l2l5m2k0K4P3P9L6J7J6l9o4J6O5%n5m3k4k7m4j8M7O2O0J02O5o7
3494A45j10m9ML8L8j2l5KK0j0l1nL0K3mnJ0RqrJ3j0o6m2O0J13Q1nq0q4l5KJ4J0krNK4lm7m3
3486f3j5l1l6L1Q5K1p6n7K3M1K0J8J5J0K0J7l6q4n2LK4N6Q9P3M1J5l2n5j6kk4pJ9j5l9OM7
3479C4M9K1k8m5mKl9l2L1M4jl1j3J0Mj1lJ7nk4J9L0j1k9m6m9J7N2j1l9J5M3J7mk4l8j1K9M7
3471a7O6N5Jk8j3J4J4m0o2pK5J2K2L5Pm7q3m9K4L5J5L2M3K2Loj8k5j8j6k8k3LJ6%l2l4J9N8
3464b5N2K2qplk9l9k6k4j3J3J7J9J0j1LL3K3lk5l3j0OlKJ4pm3m8jL8K7J8L4K8J9L5M1Nj6K0
3456A05L7rm7m5l7k1k2k3J6M0Mk2k3k3j8J2N9M6j3jL2l2o9J1O9M1lm3p2n2LK9K9L6K8Kj3j
3449A0J8Ol1k0L2K6l4l4J1K2J9J1k7o3l8L0O2L5K0M7K2m8o3n2p7n1L7O5K0rj5JM5M9Mj3J4
3442C1J8j6m8n2m4k7J6N0L0RM5P5K7l7l4nrj1J4L2J2k2k5qooK3O2M6k9o2k5lnLMlKmj4pLN
3434EKmj0j9k7l2l2k0K4R3R7J1o4l5J3J5OKk2k3K2M3%k3Kjk8m4l1L5R4N1l3m5k1MK2pn6m6
3426h2J6M7K7jj4mJ4Kj8qok2pL0M4L8Qm8p9m0J7K1L2Q7R2L1j9m7m9k6j6k9l5k3j6k4lL9L0
3419d1J2K7J2rK2L7Nk1m2m1KJ8qkK9K5%qq%K9L2j0k2LRjNnl5m6k9RL4K3pj0J2L5M3J5l5n0
3410Hm4m4j4Jm0l5L5M8J7K6K4rj0MQK2Pk9j3J9kk0j1k5k3J9nm9J0M9j6l6J4J3J6N4J6n6l7
3403a08J0LpMJ2L7M7J3k6m3qN5N4Lk4l9n7m1k7l1KO4P2K6jj7l7j4Kl6k6L3K9ML0N9N0Rj4%
3395F2j3m8l4k9m5qL1J3PL1L2J5J9M1N1K6k9p8n8K0N8K5lk0l6mL2J2mJ4Nk1oJ7j1l3%J0k0
3388B1lJ4j9j5Ol3k5P4O2m7l1M4Lo4p3n4lK9OK7Q1N2m6q9l7N2O0QJ3M3Pn2n7qN3P1L1k1k6
3381E4mj2j7L5N7Kk8j6k9l3j9k2MN1N6J8j7j7J0on7n9m6m1KN0M7K9Qj5pK1L2L1%k2nj2o0p3
3373a10l6j8m1l9L8R8M9j3J4N5K7pNJ2j0jK5J8KKk3n3l4K1M1J2l7p6o5mM4K8lj2j5RN7O1N5
3365G6R3P3k7n2LJ5qm1r0q1j8J2K5N8M3k3n8n8m5j8J3M6O1J4l0%K6loJ1j7k9K5M5J2mQL0L6
3358A17j0l9j2QKj8l3j5%j2qpk6jK6lk0pj7qL2J8j2K8N5RpM6M9j9n2j6K2K3%j8pK3L0Nj9j9
3350H8j8l2l2QL5Kk8oJ9Rjrj0L9P3J9m6n3l8j1j0l3J2Q4O1Lmk5m6nQl5j3O5O3j1n1m3m0m8
3342f0k5J2Lj4K9N6%k5K2J7k6rK3J0ooKJ0J4Lk8n2k3K1J3j3MN0N5nl7j0j0l5j2L1K4j5k7L
3335c6pm0PP0M2ok6m1k2J2j2n6l3L0N3M0M5L9qk1J8L6J8mk1m1l0K3M9J8j5k5l4j7K3M3J3l9
3328D5k4M2M7ol3l9m8n8l7L8P7K7k9l1j0L4N4j6q9n9J6O5R5P2jk9lmm4l9K9N3J3kj0l5j5K1
3320F7j4q3j00m4K8N6L5PJ1K0L%K3J9j9k7j7k2j6L2N5K8J3J0l5o3k9NPOJ4K2J9K6K2mqJ6J2
3313G5popKM0N5j0q6o0L0L4n8q7k1M8N8Rl4LO2N2J5kl3p2o4l1j1J7M2%m4LM2J2RJ8m1r7o1
3305b06JM0R2J18N8j1j7k8o0m8lJ0J7N2N0ok5J7K3k0k2Pj7k3L9N8J3k0m3l6nk3m1JK5Lk5k6
3298h1rj5mO0P6J5k5k3l8n2k3L8N8On2n5j4L9N4kn1j2M6M1K3K6jl8k5Mj6l8QN5J3l7pL7J9
3291@j2pJ5K3PKK1J9j0j4pk0k7KK0k8o7j3M4K4OK5L9L5L2K0pk9n0o3j8M5J1n4m2j0lLj7l1
3283a36J8N5K0j3LJ8J0J0Pk3k9QL6K9ql4J6P9M0k8l0k0k4QL8M2L8Qk2j3k1n0l0J0%m2o0j4
3276a04M8M2JnkKL0L0k3l4Mml8j7Oj3nJ6j0m1m1j5N5R2M4J6J8l7r5o0PK9J1k7m3J3P5N8MJ2
3268aL1k3q2k4N9M0qj8k3l9m4l3ML6L5L2L1PJ2N3M7j3k4Nk5p5m9K6M8Kk1Mj4p1n5J5L8K7M2
3261d8O5M3j5l6pJ3j8m8kN3K2k5j2J5J0Kj2j9KJ9J7Qk0o6o9%P2O6j4n9lM6Rl6k7j4k7j9L1
3253a03N5On1n2oM3N7M6K2k0o5m9NJ9pj5JMlj3j2J2K7J5J4L0K9RKK4M5L3J1k6p3o3j3jlK1
3246d5J8pJNk1j4L1L3lk1ML6L0j7l6oL8M7J0k8k8j5j2j7l4l7j6jJL6O9J5p0n1L7O1K6K4L3
3238G6%l1j6MknJ4L3K5rk9k5m6o1j2J8k1k1M1O6K0k8l4rjLM9P6L6oj6m5p6o0k6MM8M8NJJ2
3230@k5m0%J4jqj7m4n1JP2Q3L3qj5j2k1j4L7N0J1J4M0J0l1n0n4mM1J6LK4J4k5n1o4o1m4LM1
3223a33K0lK8L8MKL1K1pjJ1RJ8L7J5m4o3k4Nj3j2J0k5n8lN4L0k4n2l2K6O4Q0P3Jo7m6MQj2
3215c0nJ7J8kKK5K7Rnl0k9RJ6k0j4J0nk5lJ9om3k8L6Q5M2n0n1J2K2J6J7qpK6J0k0j5k3m5j8
3207f4K8K3j7l0nkl5m8k4l%jL0N1J1l8k5J0K7M1M5L7K6K2K3Oj9l3m8n3j2L9N6M7J1j8pNj4
3200D2l4j8Non3p3k3M4O5M7M0L8Kl1m7m7OO3M0LJ0j5m3kL0J2J5J2l8o0j9mj8mj1k7L8R9M7
3192H5l0o1p7k7N3N9L1J3l6p1k5Om4k2R0Q7mJ9P3K1l1m9o1j9K8J0rJ9N8N9np2o7l6k8oJ2j
3185e8J0L5J1j7pQjk5l4QM4M2N4M7k0o4m2k8j9PKj6J4L5ol4k2j3J7O6O1K0k6q0p8OO4N9N1
3178G1J4m2l8%j2k1K8M3j2l1K0L7jl0l5m0m7n1mP5P6J6PJ3j0oJ1ol5m5k7nPOj8nM7mq9k9N9
3170a13L9kj9j9J9N4N1L7J3j5%L5K8K1K7j7p8o9k2Rpk5J4M4%l5j8J1K3K4L3K9mj0L5M4Qk6
3163A19n7n8j9j1l4j4K1RlL0N9K0m4m0Kjk4k8l9j2L8K2NL3j2q6n7j6j8K5P5L4l2l2K4O7N9
3156EM2M9M4Jl4l8l4j2M6P2L0j7m5m8k6l7m6K1M0n5p5L3P5Rk0J8J8k3l4oPLj4l6k2J4J9J8
3148e8L0K6K8M9J8o1r2m2K9M6J6j3jO1Q9No6k4K0PkJ5Rl4m1J1Ko3n1QJ3PPj9l7j8J1K0Qjj
3141h9J5K9Nk5nJ0kK3N6J6m3l4J4L3L5K6jl5n6m9JM3K1j5MM1J3l6kO1M7J2K3op9p2LL6K5K3
3133F6Qj3LPpQKn0m9j9j8OM3J6l3k3L4O4K6j4PJ6k9l7pqJK3j5m8mL1L3O7P1nq5o9ML3PLKj5
3125C3kK1Rp%kk9m5j5K0J5NK1K8Mm0p8o2J1N4N4M3QmK8Pn5m6j3OK9K0RK5Rj7ll7q5l0L6j5
3117i0o5j3L7J3mK7O8P9M7jmJ4J0NJ0k1o9p6l8J6N5O2M0Rj3k2m1n1j7K8L5mm6k2K5Ll5j6J1
3109e4Mj2nK8M6M3J7l3l6K1K5j8l1k4j2qj5mJ3K7O5N7j6l6LK4K6Ok0nK4J3l1p8p7rO0O8K8
3102G4l0n1k2KRJ8OoQJ0k0pM1M4Oqpk3m1k2J3J2mPPmL4N0j6m5LL5L2mm2JL9k5p6l3MLK0J9
3093A1k9m8j0J3RPjJ1L8K4PJ9lo1q7m1L4N8L1J1rk3l1l7OP7P1Qk7m1k2L0K5m5q4n5J0P8Q6
3086A0K4l3j7K1L7M0K7k1o2n9k7K7N2J7J8O0J0p3l9L9N4Om0j4K1j2l2mql3l8l1KL6K7L4N4
3079G3K4pKpl1m1l0NJ4m3q6n4j8J2O6R3O7M4J9l0m6lM4N4K5k5m7j8K9M0Kl7m0l1j9NK5J3j1
3071C2j9j8k3j0K4L6J3j2k5l2k1LRqj8NK7Pj4QK6Mj6j5NM6N6jo0o2j8J9J2J0K7K3J3J2K2M5
3064A12L2j9l1k5k6%Ol1j9M6O4J1k9j8j1k5j0J8L3M3J7l0l4j1j4l1j0M9O9K5j7k7j8j0j7k3
3057C9k2k0lJ9L6M7K5qj5k6k2Lj1l9j4NKK9L7j7n3k3J3nl7j2M3L7J2K6J0l5J2Q8M7m5o2k3
3050C8J6L8J2n1o1oK9L4K5j5k6L7N9Oj0Pk0l3jk5p4m2L1M3NLL5K5k5k8j9k0%j4n6j0L7j7j6
3042h9O3M4k0QJr5q2M8Q5M5M1K3k4l9m9o8k0O6P7K0j4rLKl3n6NO7O7O0M0j9m4j9KQll1n6o5
3035f0l4K6L7K1L2L1Jk5m4l7pj0lN2O5J4j4LJ6%j1j5m0m4qj8m8KN5M5L5K8J0Ml5r1o1K1M5
3027f2J3m2p8l2N0P9P2O5N9L8j6p0n3MK3j6o1n4j3J3M1P1M9J0Nj3m9m7k4lJ0K1J4NJ8K4Ok8
3020B9o3n3J7M2ml2j9J7L8K3J1j2p6o6K0L4J9N3M8Mj4l9o3k7J9L8L4RJ5P1N8l6o7j6Qqj7j1
3013a6rk1j4N5P7j1q3m9RK6jk2PL4Rj8nJ0kkJ2j7n3j6N4O9K6rJ3L3mn5o2%Q9P7k5p0l4J5K9
3005D6Lk4k6NO5O4j1l7rj3l9m7l1J5M0L5L9L5j0m1j4J4lj1Nrk4LJ6qj8rJL6M9ro4o6m9j4K7
2997h8K0j2pM4O9L0j2okk1j3J7J3prk2l8j0K3J7j6j2N3P0j8o0JM7J0m1k4J1qk3RL5N0L0m5
2990E5o7JL0jqJ8J8j4l0j7j0k4j7L9P5Q0P2J6n2n3l8p3q3k3L7K4QK6Lk1J7K4j1j4JK5K1k3
2982A1j3K7pm0%K2J9L7L7ll7m5l4j1Jj5j7QJ4j1k3ON2M2k2n2k4PM0N6K3pql0m5j6JJ2M7L6
2975C8l1n0j0K5K1%J6L8om6k4jnRK5J7L8P3M8j2j8j3m8n5j6JpQL5M0J7j2k7j6KkjJ5j8r0p3
2967a15K7N8Ml3k1K6O9K7m8k1K1j3nL5Jl9qL0K6nk4%K4K4J1k4m8j9K7K0qkJ6J0J4L6J4j9k3
2960D5m0n5j9J5L1P0P6Pn4o2n0m2k5kL1M8K0kPjj5rk2m1j4J5J7L8P0N8Jl6k9k3l4j4K6L2J
2952A9j2PJ0j0mMj7k9k6j1L7P2N2Mk1kK9mn7n1j7J6L0j3n2j3M1N1M1J5l3n7l1j5l5j2M7N1
2945DK9K3k0o6k9M0O1L7kk6k3mkj8k2j0LJ7J9J2ok0lK0J2M%k5j6J9Oj2Njj8j0j1k1NK7J5j6
2937b3n2n6nL2J2j9k0RL2J5k1m2m5j5Mj9lN0L6J2O6P5ll1J5L1j6o2n0MJ1nJ6K9NOL6M1km2
2929Fm9n7n4QP8O5J1NRj6jL4Qk1m%J2K8k8p3j8L8M4M6J0k4J0L2j0l6k5j3JJ0Jk5k4K7R0R1
2922A86J8o6p2mJ8j9k2KQNoj9k1j1QNj8J2O7M4J0Ll5n4k5j5j9mjqML0N5M2kn2o4JP5L3n8m5
2914a4K0L3K0J4k1m7j4jl2k5J2pl4OM5K7J0LpNJ7PK2M0J4k0l4l3k7m1j3M9K2m5k6kj7K4O8
2906bJ6l5j9J1L3P5O4j3l5KJk9m0k5K3L9%pK0L1M3J0p2q4l4k9m6k4J9M5M7K5mk4k0o%NJ8J9
2899bJ4Jl5l4M1Q1K8k7l4l5m3n8n1J0L3lK7Q9O3Kk0k6k1%%l3l6K7N2j2n7j5K2L0N8P9L7l4
2891A18r2r3j1O8N0ok8l1j6J7K6J6lk4k2%%qMjk5KM1Nm7l1jnKM4P2N0J6K2L0on2n5j6J5Kj7
2883A0j0j1qK8N2J4k0jJ4j2l6l0k1j2J6M8P3Q4N6k6r1p3j7LOK5J1j5NMn3l2M6L0k6JLl8KO4
2876F3M2Rj5o8o9MO3N9K3QJ7Pk6l1kK4Kn0n7j4l0p2l3J7ojM0K3%K0J4j7j5Pj1m6j3N3O2L6
2868A7J9ll3m3kM8M8L1K2LQK7Ork0o7q1j2N0L6r%L6J6rK8L0k0l1k4n7n9j2J5L2O2N2on6r5
2861f2q6J4P1J9j1L2L3k3m5J0O3N6J5j0k6m4l2J8O1K9m1o1m1l4l7l1rK9N2M7L9J5j7j3J9M3
2854D2N7K5l9l5J6oo0m4jL8P1N9j1n9n2l7n7p6l2M4P0M5J3j8j6PMj2k0j9ML3L2K3Kk7j1J6
2846c1qj4K8L2mjJ8Jl3l8jL1J7k2j0N0N0l0o0mL4L5K7ql9j4J1kk3l6j3K9J6k9k3J2%l8j1N8
2839d3N7J7J5RmJ3Ml2j4PoKK1Rpj0j6k5oM3L8l9m4L4N8%l4oL0J8kL3N1j6o5m6l5l3rLLJ4J7
2831DMj7k2llm6n0K6Q2L5l9m9KM2L1ol0k1J4K8j1m1OP3M8k9n4m2k1Opk2J3K4poJ7L0L1J2J1
2823A3K9ll9MK6k5j5M1K0nK5j3p7l7K0%l0l6k3J0M1M6L2L9P3M9l6m2L1M2ok3j3%Nk2o4o9k5
2815e7J6on7n1PM8L7J8K0J1kkn%Nk9m0PM9N5L0kjmoK9K5j7j2rl5j9L2O0K5l7m7j7k4m5j9L8
2807c1O2K8j0j5k5k5OJ1k5l8jJ6j9l7J4M8J4j0J5L0J0mQJ0pj8rJ7M3K4j2j7k6o9o1J3J5l7
2800a12rN0N5L2%k8j5KK1M8J6n3n9l3pNl0n2J9O9J4l6oL8L1jPL0kl9j6J1j3m2k1L6O2M3L5
2793E0K3k6m9j2M9Q2K7o3o1NK2J6J9kk1MK9K6Jo1p9J3O8j4p6m3PM8M9k3p0l2pl2k9QL3N0N3
2785a8L1Qj7l0MN1M7K9L1j3q1n8J2J9K2M8L5J0J6j3p4q5m2MJ4J1L0L6mk5RJ7k6k3L2M0LoL
2778D7k3n4m4lK9K4k2m3OL3pl4k7NP9Q7k8q7mL5l5n2K3O5K6j3oKj8j0K2K2J1Ok2j2L6Ro9m9
2770i5K8M1Rj1k0j3J9M4K9kQM7L9k3n8n6n2j5L2J0l8j4O1P7K3j1rm8n7K1M4j0pK6qm2lM8K1
2763C5l4k7J9M1L3J1k3n3l1L5L6n0p0LL9L4N1M7j8o5k4K9L0J9Qk5l4OK2k4n1%L2l7o9K5P0
2756a0Oj1K6K2LJ3J1j7l6j8J7J6k2k4J7L4K0kl7m9lL3K9N4O6Mn1n4n5m9mL8L5lj8J7L1rl3
2748a3j8qJK7N1M3kk9j5j9l3j0Oj0jK9M2L7j3o1l8jKRJk7pQl1k7joL7O5pk1M0K2l9o4p0l8
2740a89L7R4R2L4k4j4Ll3n8k9K0J5k9k5J9K1J8L8J5l3k6J1J5j4l2j1QoNM8L9J1K2Lo3o1J4
2733f5K7lK4M0LqNkj6k9k9KL4M0K3qj5j1j7j8q%L1M4J2j5j9k0k0k6oK3om5k4J0K9O2O5Np2
2725cp5LL5MQL0J5nj2k6k5lJ5K7K0lJL3K3j5l4l5j8K6M8K0LM3O5J5k1l1n8n2nPmk4l9K3Q7
2718F3M7k2m3l4ML6J2k9k4mk6m5J1P4O2J7%j4j8K2L1l2n7k2k5m5J3Q2N0m0m4Jk1n2j4lj6L8
2710f7Q1L2j5k5m1k0N1M9k3l9j1qj0J0K9L6K7j6l8PL8Plpm5k1K4j1l1Nok2klpNQKk3m6k3j
2702a53kL3R0Q5K7l1n2m7m4k4K2L1QL1N8K6j1k3m6n4l9k4J4O2Q3P1qr9p9NJ2j0K8M7RlJk9
2695c5k4M2O9J6m8n2JL8L4Lm2o9n2l2k9j8mkOK4L8M0L2Rj0J2N9N2ll4l0JL1J0j4J6Nn6l7K4
2688b9J3KM2M9Jk1KK6J0j9k1j6j5k5m9l3L1N4K1qqJqj9k4m2m7J0N6J1k3K4M1Kj1n%K7J4m0
2680b6m5j6J5N0J1m6JJ8m9PJ18N0n6l0ll8m2j2J3J6j3qM5O1L6K5J8lj8l5n2k0M3L7l2k8M3
2673C5N5Mk3l7l6J1L0j7k3LJJ8K9j2j2M7N7Qm2n6l3k6m4rM5M2K1J7jl1o2q4l3O4R2L8j0j1
2666A5J0J5pk3kK3Ql2k6J3J0qJ5K8k4n3k9oMJ1OJJ3K5M2P2N4j8n8m2k8k1k2m5l0K8L4J0J6
2658b1Pj0Kj1n3k9L5M9K9J5j2k3kj1l2%L0J7J6J3l9q5m5M7P3mp1k2O5P6K8m0m6N6J01Qm9j4
2651D8j7n3m4PK3k7m0J5K2k4m6m1j2K0J6K6N9N4K8J5jj2Jk1r8r1L2R5M6LMOJ4K7K9J1j0mK7
2644H7L6Kl9m6k5j7qK4L7J7J2J1j2j5J4Rk5l9m4n5l7J0M4L1JQL4L4K3J6pl3m7m6l3k6k3J0
2636a17N3M1OJ7L2Qj8l2l1J3M3jl7mL8L7J6K2M8L8k2p2l7M7O0k7j09q8K3R4P0K8k2p8l7M7
2629D9K3n9n8mK3Lk3oK7K7J2%j0%J8pm8m5mK0J1j4k0J1M4K6m0o3j5K9M7M6J4lJ8J1RM2Qo4
2622C5l6K5J0l2l3j3J4K3nj9QK8J1j2qQMj7j8PL3M4Ko4p9m4j5K0O5P0L5J6J3klok4LK0l6m4
2614a6K4K8k3k8j2rNK4Lm2l1Ol4o9kO9N9Mk8LM5M6K9Nj9%J2k8l7J2L6J1jJ3J3k8n5k7Oqk5
2606f9l2k7jMj8jO7Q6J1o3m3K6N8K7m0m2M4P4L5L4J6n0m7MorK8ln5pM8K0%K0Pm4o2j4M8M7
2599G1kk6j0K6L6J4j6n7o3OM9J3%Nk4j6J1j1k4j4nJ0LqJ6K5L2N6K2l1j8j5l8j4J0pj6j7pL6
2591BO8L9j2j5QJk4k7k8n1m9kJ8j5j7L8O4K2j9k9l3k3KNKM7P0Ko2m4qJ0K9M5N2J7l0mN3J5
2583A17m3j7J5KPK5pn0m0LJ7PK5L6j0m4j6K1M5M8j2o8n0k3j2J3Ol3m0k8j0K7N5N7J7m3k2M0
2576A5J8pM7O3J7k4o2o8k7jOQj5pL8K7j3nJ%K1J5oj3m7m7K4M2JronJ1J8J7L9N7K8lKj3o2o9
2568Fk9RK6Qk1k8j8kJ4K8M0Rm3l0J6J1rnKmpMLKK2J7l8o7k5L6N0nk8J6J9k2l2k5rL1N3K3p
2560iqorJ6L8J7nj4k6JL6Pl4k7j7j8NL5L9L1M3M4mn4o6o4l2L4M6Pljj9j9qLK0Rj9rk1o3l6
2551a60L1N3M7L5J8R%k6m0k1J5K0KJ4K4j8m8kK2j7k0LqJ8M9lm2k5l6l2K7M2Oj1J1M2M0K0J7
2544E6J7J8J6k0n1m2j8J5K2j9m9j8Kj6j2L9M9nk2J1J2Kol4k1M2L9k9m9ON5N4L9Rm7p0j8K2
2537b1Jj6PR%K5L9Qj7k9l5j5J9K3nj1J6qo4k4L6Mj9K4L5RJrl7l6LL2L7K9Jl5l1J1L0K1K0K2
2529E0Pj8l7k3J3J4l2n5j2K7J0LL0L8L0Rl9p9p6j5O5O1oJM5L8K3L3L5ko4p4rM1Mo9q6m4lK8
2521a38M9N4M3Ml8k5J5Qk5k4K4N6J0k3L4O5J2kK1j3l7J6K8k0k4J0nm6l9K9Q0K8n5o3k3qj0
2514c2kL5N3l2j18n9L8L7Onk8j7M2Q6O3k9p8j1N2K3QO0Q1L3l2q1q3l7j8m3l7RMn6n6K3O8N4
2507g9M1K0%J8J2j3J9O0L1Mj2n0m8JL2M0K8ql1j2j1m2m1k3k6pK6J4K0O1L2l7k8K1J3m0m3J6
2500d2M6L6K0j0l2j8j6l6k3K9N3J5l3m8m9rN7O6L2J1k0l2NL7K5kl0l6pK9L7rn1l3pKJ8%l6
2492f1LN8L0j7k8j7QJ9j5l5qJ2JqRJ3%KJ3PJ3Rk5k3J7J6%J2K4L3L7Lm0k6%j9l4l2m8k5L6M0
2484d6K0L7L4J8K4mn6n3k8l0l0rKJ0M7Q4N5j4l4JOl4m6J3M8mm5LM6K0rk1k5k4j6jK2J9pk5
2477e2j4L5Q2O3qm2j5QJjpl1k1Qlk1j2j7%N7N2qj0J6j2l2oJ0Kk3p3o0L5P3L1J1j4o3m1K6K7
2469d9%J2K7rp0p3kM1J6lLML1N6K4rj6j0J3K7K4L4J4l8l1NJ6L1L6J1JJ0j4m9n9p6r3l9N9R9
2461d6P0L2J7J1j3j5Nk1m3lqn2%O0K1J0M8J7m3k6J8J3k1k6NK7RMJ4rk7PK5j0m1l5k1kL2O1
2454D4L0qK0L4Llk8o2j4L0%j6lJ6L5Rk9jM5K8n3r5k5O1N0Lj1k7l0OJ5j5J6O6J2o6l0M7M3k3
2446G4p1m5L3N7k2j02p5J8O9M8J6J6Ql6m3J7L7j5k1M0M3l6p3l5J5L5K0j8l4oK0KpL2N1J7J
2439C0K2J7rmJ8Jn6q2l6L6N3K2%qj3%Oj4j3J6J6m4q9j8J01J18J8o4n3j0J4J7LLN5R7L9l4m0
2431A15m3o1m4l6m4k4nJK7L4ql2J0P0N3k7m3J1Ln5m3OK6M4L9J4L4N4oo7o8l1RRkJ5pl9NO1
2424d5M7K2K4K8K3J6oo0r9o3J1K0oK7M5pkK4m7q6rM3M3M2kn7m2j1rJ5K0j1K7O7j1n6J3K3k5
2416g4KN3M1K1Rl5p0m4j3qOMk1k8j8%K1L2N7N0k1n0j0J4J5J2PJ2J8%j6RN9O7L6K8j7j09r5
2409e6jJ1kM6J8o5m4K0J4MK4K4Mk0k5K1O5M6k8r2o1K8N5L8L2PqMj1k3j0k0k8nMomlj0k6l5
2401a18j7J3K8L6M0K4Lj0k4k8rK4L2J9K5K2j3qM9N0pk5k6n8n4mK0QK5M5nm2MPl9jM1j0n2l9
2394g4j7J5K8J3J9mn7m6RL9O9P9J7m5k5J4kk4j5k2k5J5L1J2K2Rn8o9mL7M1L8K1j8l5JL2Rr
2386B1ONOK0K0J4j0l4lJ6k2j5K6Jk7NK3j3l5jM3K0m5o8l2J7L4K8Qj7qM5M5NL4M4l9p5k2Kl
2378A9K1M3L2po3q5l5K4L1j0l0K4O7M2J0j3l8k1LMK9L3l1q2n0L9Q1M6J2j1n7n5%K6L0K7j5
2371D0l4K9O7lp0m2oj6k7j3J6K0j5k6J4K1j7j1K7L0L3M8K0j7j5k7l7%J0n2q1m1rLK8L9L0L8
2364d6N0L4J3J0KnPJ5j4p4q9j9L4Rj1K9O5M0kMJ1j6j4J6J4kl%k1k9J6M7j3o9m0J7M5J8k8m
2356cM9L6j0LO1P5K6j3j1k0l8l0k8l8k8j7j9ML7Qn0m5j3lK9M0rj6L8N4K7lm2m3K5O7J6l2j0
2349G4PpkJ6J4Mj3j9LJ7jj4jRpk4k1k0j5jj3k2K1M9Ql3j1J8J9J0mk8l4oJ1LJ5K4rl9l4kJ0
2341d8k4m0%L8M3J6j4J9M1l9r1k0M5K9k6n8j9J7k4l7J1J6OM6N0J3L0M3Jj4K3L2J4J5K3K2J
2334A40k7j0J5k4o1j4L9K6Jj1j7jK5L1J3j9m2j6K5K2Oj4m8m8l0n5o4nK3j4k0J8L2K8L2M0M2
2327A8ko2l7K0J3J9L9j9p2j9K5JJ3O5N5oj7Mml4m8l6nJ9K6J9rl1LM3J9k0j4k0n3n0j4J4N5
2319a02P1K1jJ6j8m1Ljj4L9M6qj4J0J2j2k5k3j5K3Q0O2k2n1rL3L1j2k5J0K6J7Qj6k6J2L9j4
2312A10q6p9oL3J1jKmKJ2rk1K3M2j6p3m0M6Q8N1k5n3j9OJ0M2L5n0q4pN4N4P2M5n3o8K0K8l8
2305E4k2L5Rk6J2L0l5q0l7J9K1lj7k3j1J3Rj9j7K5M5J8l3p7m1M5M8J0L0M1rl7j7rk2J5N6J0
2297A0k4M1M8n8r0l3p%M3P3M1JRK3KjJ4koK1Rl9m0KKk5j6Lk0l8NK0k8k3M5P2M5J1j1k9k8n
2289A7J2lrMjMM1M1ll1k7k3lM1L3m0o0KN0L9j2n5m3qJ7K8Jm2l8pK0N4M4rl1j2j2j6J8N8O4
2281A03K5l2l5Pj3n5j2K2j4j2L9M0nk5p%k8m7j7J3Lj1kJ8K0j4n6k7M9O8J9k3j7L1L0m1p0l1
2274a07QL6L6j3m6l7k2%K9L4J4QK6L1Jj9pj4LO2L1o4l9M9L8l5m4JM0L5j0m6j5N4N2j2j3M6
2267I1N9Pm1m3k4j6k2l5l3j2nl2l1J8L7K2K8J1l0k8j0PM1N1M4K7m8j01l3L6K6K1J0k3ON4J7
2260D6l5j4K5K2nj8pRNm3q3l6K5L0L5N3L9J4K3L1mn1o4n8l1J0Ml8l1J8L8jl3QN5M3L0L2kl1
2252A0l4m9m4PN1N8L1l2p5k6J2j9%O7L6m0j4M6K2l5m0RM4J7j7mK4J7mnJj9l0J0L9K9J5Kl0
2245C0o2o8k2K0OLM3M6Rpk9m4J5O4Nm7pJ5j5j4ok3jM7M5L7N8J9p7q0OL0omJ5ol0nK1J5L3M5
2237G4j5m8%J4j4QM0L3K4OoOk1q9q1k8k7j7N4N0m5n7K7N4J5J3N2N8K5lj0mJ8K4ok1mj0l4l0
2229B5k3l4k7J1K8J1LQJ5M1N5Jm7j7Jl1j1N0K1p8r6l5mj0j7k8l0mL4O7N7K2L0L2k0j9L4Mn6
2222c7j1N8O5M6Lm0k0J0j0k2j3l3n1k9j1qNJ9J7J0J4K9K1KJ8N5L9j7n0n3k4Jk0l0QJ9j1j0
2215f1J4L0K3j8k9L2N5Oj4%j8l6j7KlQK4rl7nJ9Mqj4kJ8Pj%l7m6K0Q7Q8K9m9n6QK8NK8M8N
2206A28k3J2M8K3m3n3nnl4j2om2l0K2L8L6J7m2m3L3K4p7p7JK7N4O2j3o0pN6O8L6lj6j7j9k5
2199C3j6K0K6pJ2M3j3n9k9rrrl4m1J8O9L6k9k8K3K6rj5j0j5nL1L8rj6K9L5K3J3n9j09k9M9
2192c5L5K3K2RK2L2j1m7k7jj1j5PJ5j5JN4L5j9j0K3Rm6p1j2L4j1l4L4Q0O8J8m2k9M6M5k0j3
2185A43J2k9m2J5M9O2R5J13P3j2q6j00p3k8K5L2m5j17r7m4j9K6O6K1l8qL1J5nKpj0K6K6l1
2178D1o0m9l2J3M7K3mKJ9K9J2k8k5J2J3k4l9j8j4j5J8L3LlJ1k0n2k1L0M0Ok8l3j3L1P7M4k7
2171aj6M2L6QK2L7Lo4q1m6m6m6K6P5M4K2K3mj2K1L9Qm8q1o2j6K5L2k8r2l5P6Q4K7J8K6j1n7
2164e2m5j6l1k9K7L8k0l4K6M0j3j2N0N7J8qk4nL2Qj9J6K7l9n7J4M2J0NNj2k0j4jJ2k2l0M3
2156c3N8lj1j0l5qQl1NP5N0K9L6l1o2kk4p7mM9k5n6j9j9JM7K6NL3Ol7J8Q0M3k7n8m7l7n4m4
2149a85K7Q9O9Qj7nNRk1o9n4l3n7j4O8N1MK5L7J4RJ3K3M3L1j7k7j2l7o7l2M6Q9L3o0o8j6k
2141a00%Nj8k3PK3Rk8n0LQ7Q7L1J5L3L3Pj6l3n7m8OM6L0j3m3l9k6m1k8M1Q6O7K9kk2j6RRj7
2134D3k6j8pK4L8j7n7l0j0j6OK8J9J7K8J5j9l2j2L3P9P3J4k2j1j1n7j04r3j5N2M2nmM9O7K8
2127H9j0j4j6l0n9p9o0l1JM8P7M4j9m5k6KM6P7L7k9m1j2Ll6p8l7M0M1j3m0oM8N1J5J1J2k1
2120f0n4n0jN6N8K2kl8n8lO2M3pj0Kj4l1rK0QmJ1K0Prj7J0N7N2j6m8k9k2oN3P3J8j1kj9k5
2112B7%j0l5PO0M5l0q0l7M5M1OL8N8J0m0o2o3o5n5J5R8P8j4o6m8rkk5k2pj8k2K6N3Ml1MK9
2104i7j0l6NL3OL0R0N5j4j1J4K2Kn2n2OJ5m2n4L1J20J11K3o0q0o1n6l7J3K9K3M0L3k4l5K5
2098EM8JkL0%l4%K9Rk0l8l5j0KmPK7J4k5k2lk4n2k9J0L7O4N9J4k3j9J1M6M7J7k4n2j8M2L2
2090A17k4m1k9mM3M7j0l8j8rlJ1J4Jl3k7M7O1l4p1k0JLRj1k9j7jL5O8K9l4j6K4Rj3lj3m7k5
2082e1N5Q4L6j6o3q5k6N6O8K5m1q1p3m5LO7Q5N3L1K6Mm6o4j3K2J8J8J9K1L3Jn9m1L0L9j5l7
2075C8j2%j9k7j6J3L3Nm0k8K6K7j7j7K1Km5rN1J5k1K3K8m0o3j6M2P1N6J3m1n7%K2l1m1pj5
2068g6j4L3N9L0l1m2ML3K9K9Rj0J0K5jm3p9p9k6J3K2L9L0JJ7M1Jm1j3K8Pk9nM1K5m1p6l3M0
2061g3N7rq1n5J5J9KL0L8J4K2L0%j2J9J8l6m6J6L7mk3L6R9M5n5m0J9nl8k2j6j5J2J5k3l7R
2053c8M9L0l4n4jK1PM9R8P9K7n6j30r5mN4N3j6p4k5M5L5K9N9K5o3o7J6O9N2ml8j3K8J0m0n3
2046C0l6j0L2M6j2o3l5J0j1l5J5O4L3OM1O6K6n3j06q6j8M0O8P2M0j7m5k5QK7Qk3OM5J4j5r
2039I8k2nN2M8ll2n3m8lL2K1KK0O0N5ln1n5m2n2o8k6L9M8L4K9MQN0J5o1l5L4L6om8o1j4L4
2032C1M4M0L3Kk8o0r4q2k2K%L5O0L3OJ7N6O2j1o7j9L7K0j8l9l5kK0K6M8M2m0r7m7K3K6j3j2
2025b3M3N1NJ4M6J4m2o2m2lQj0j1J1Jl1k6kj0JL1Pj3L5N4K9L2J3n1n8RL5NJ5L1k0m9nJ2rj6
2017A9j4lmj7K3M8k9o9k1PK4N5L6j2l2m0k8J6K7%%K8M1K2j3m5l6%K6J0m2p4l9jJ2L0K5RL9
2009b2N0kk5lj2k1pkMJ1LJ3K1j2m3k3J1J8Oj1j9lK7J9k0PP6N8k5o3l2K5M4K8J8kk8j7k6o6
2002d5k7M5K9OL4K3j9j6rk9m2l4qL8N4J1m3m1PK2K2M0J3l1oM0M8K3k4o9n5k1k2j1M2M7KK5
1995A9O1Mn8p3p8k4N8N2nk9k1J0M7N0K5PKOL0M4J6j4kPk6l8j4j6qL7L6J3M1M1k4p0r0q0mN0
1987a8J3j6j4l2j9L6L1m3o2JM4L4J9J0kj9qL4L2k3l2J6K4PJ0QNK4K5j6m6oN7N1Jj9l7p1o6
1979f7NO9O3qo0m8k6k3l5m8qO8P5M8M3j0o5j2L9k0n0J4K8k3j6L4N7M9lm1J6Q6N5j0k6j4nj1
1972A20m9q2l9L5M0OJ4N3O8K9l9n2NK9J2Rj3n1k3K6J0l1m6j1L2j3o9mM2j2k4%l9n8rL2J6k8
1965a14k6L5M7J1L0N3Nl7k2J1N8O2j1n8m4k9qJ8rl2qk6o7l3Ok5j8N7P5K4Jj1m2k3N8R0M5K3
1958F6L1K1RJj2j5k6m8l0nk6k3K3K0l2l2L2N3j5o7k4Ol9m7J8P5P6K2m0o4l7J0K3j8k8J9N5
1951f8M4%l6j2J7kKL0J3LJ7l%N9M8m2p5l5K4L2oj7Jrj8j1KM5P3L7j0m1n1l5l9m3J7P4M0m0
1943a5p8k2M8L6RM2M4rj3L0M9K5pj9l3n1l6j6j4J2K0lK4O3Ln4j5K7Nl0j6L7N0Oj8j0j0k1l4
1936Fk5J5L2j1k6J9M0J6J4J7j9n7n1k1j0k1k2k6j5K1K5ML0M4j1k9L3M6ol4l9l3prk9JL4K1
1928h3L5O0M0J8J0j7l2j5qk1k0RL4L6L1L1K0j4m6l7qOJ8Qk9k8RK4K6L4Jl6KN1K5nNpk6k2k6
1921E3k7qj3j2K2M6J5l7n7l6PK1pk4J9N0J4j6QK0pk8l6k6K1N3M3K4Jj8j2m6r6l8N7M3k6l7
1913i0mK0Jk8j3K2L2J5j0j6o%Rlm2k2N3O0Mj6J4M5L3oRL8K2Pj3l8j3J1lJ4J5l1k5L2M2jl8
1906H0k0J3j4m6j3K4K4J5pm7m7LJ2l9m9pJJL9M6LLK5PPK5J5J9K9l2p4k9pk9MM2Nj0M3M2j6
1898D1kL9qn2j3K3k0q2p5JM9J1l4j2L1K9J0ok3j5PRJ2L0J6l9m5K2N5K2NK6N6P3M3l1n6j7L
1890H3k3l9j0K4K6K3L6L2j0n6p9o3lN3L2j0PM0K1k3l5k5j5j3j5j9j7rJRLJkmJ8K7j3k4K8O1
1883A8J9m6n5k5nL0O7O1K5k4o2l2Qj2nL3K4QNl2m1J0L2K5J7mj2lk7m9oL8J1k2MK9Jl2m3l8
1875a10j0J4J5K8N3M2K1MJ7N9N1j0m1n1n1k5%J3Jm4m7J6N0K6j2k8j6j6l4k8OM7L9l4n9lL0
1868h7K3Kl3k7J7K3MNJ6K2K7J7%mj2l1j8joJ0M7M9L2K1K3L2J4l7n5k4klj5k4nK2J9%k7m7j0
1860d3M3K1k4jK4ol0j3J5km4j3O7N7k0n8l7K8P9N3kk2l5m3l8k9J2N9L2k5l7j7J2L7L7J8MJ1
1853G0K6On3o7LN1L4L2K9k8m9j4J0K6On7l9K5km6j1Mk7k6mQK7M4K8j4l9j8l%K5L9K7K7mm3
1845Cj2L1Rk5rL1M0pm8k9j0j6mK2L0J8QNJk9m8LP0N0LK1K6k6m7m3p5p8jM1J4J9L8J7J3M4M1
1838I1J7Nj8l6j5j1n0m8NK8K1J9qn7o1lM6L0kQK1jk1jJ7j7n2j2M8M2jj4Ojl4l3oRK1K8J6J7
1830gK0J1J4K3Pj8l2l2oL2L6Nj2qLL5N0J7NJ8j5n6k3K8L2J3kj2k6k4%Oj3j7k4n1n6k2J4O2
1822b5J03O7k6p5o8k9J5Kk6QL1kj4J4J7LJ2K5Mk1qNj6j7J2Nl3l0J4M8L8j8n8n4m9m1pK7M1
1814a26M5L3J6J8L2L9Pm2n3j9K1M6N5M2Mk0k1j2lk8q1p1k5j7J8N0ok9L3M3J9L0J6QL3J5j7
1807E3J1L2mk5l0n1m1QJ9PPk6n4k0J6J5NML4N5L1K6M2%m6l1k5m3k5M4Q0K0p6p0j0OJ1J6PK6
1800bN6M6Rl8o9m0K5N4K3k6k5K3K6j8j4J7ll0j6j0OM6L4k0l7j6J7J5m3p2l5kJ7K6PMM3M3J
1792B2ML1j1m7ML6k1m7RL9J9K8L8l5r0j7N4K8J8M9mq6n6K6M7K5OKkl5n7j8L6L4Mqj0k4l2o
1785d7J8JmL4O1K6l9n9j8L1M7M3L2J4j5l7k4ok0j6Qj0n3m9JK1LJ0L0J5J3N3L9l7q0o7l0J0
1777a01L0J4j3j0J9M1J7j1PJ6j5qL3J7l1j6L6L8j1l2lK5K9J8J5J0l0n8j2K9rm3l0k4l4pK7
1770g7J4nKnk9k0J5K1j4l7lN1N7J7RL6J9l5l7j2pJ0K0J0K1L0K0K3K7Ok1l5m7n5l7J3J5l3n8
1763a31m3NN2N0O2P9J1n2j0K5lk9m9n0NM9J8l1k3PQL0O6K0n1m1j5lK2K3J6K8Pk0j9pK6M0r
1756F3k7k2o5o7k7j6L0O8L1L8Q4K5n0j9L3L1K1Rj8j7J7Rn1q0m6K6Q3M8n8j06o1%K7M8N0J9
1749C0k0l4k5LK0J6J5J6J0pk4jL1J7j0OK4K2J7%k9l5m0m8l1%LPJ6OLJ8L2M0Qk7j0QomJ1J8
1741D6K2j3m5JN6L8on1r1n7K2K3qJ1Jn2l7OPK1N4M4J9J3J9M2K7l3l7J1J0j2oj3l2k5J0J9j8
1733a4l5J6M8K8J0Nj0j8j2rJ1K8om4j6K4Rk8k8j7l7k8L2K1m4LO5mn0J3O2N4K4k2l0qj8k7J
1726e1K4K5K6K0Jj1k2k5NN9O3k5j11j05m1J8N3M8L6M6M8K9J6QJ4Nl6m3NM3M4J1k6j6oj2QN
1719A30m5o3m9l7K0Q2O2jk2nLkJ3L2J3j6l3m6mO7K3p9o1J3QpNJ2L6N9Mn3k3J3J4L3L1l3o7
1711B7j0L9L5L5L3jl3k5LPqonk1j8j4l5k6K0L5K6J7j0k3k1m7n3J1N2J0k2nJmK2K6k4m3mJ2
1704d7J4L7K4k4j2K0Kl0k6kJ3J2kj2MK8K0ko%j5m4o2l6M2J04P0jl1l8k7J4J3m1m7J7O5N8L9
1696I1K5om4m3k3k2J0N2J5m6j3M1L0qj7j3j8j1J5K3pl1k4NK7K4L3L4n9j47p7M6O4K8J9L0J9
1689B2k1k0K0K7kmK5L8J6k2m9m2JK3Lj2PM0M9Ml5JM4J5o2q4j6L2qm8m3k1NK3J8J0J2Nk6m1
1681a16mL9L8QqJ9O2O0J2j5%Ok5m9m5j8L9O3Ll7oj3o2m7J7L6J3LL4P6N3l0o6j8K0LoMj0m1
1674hn7k1N2M9j8k8OJ5K4J0k2kJ4mK0M4Qk2l5n0k5J9L9L5k1m7M2R1J2m5k7j6jL9M3ql4OL7
1666A14Ok7rJ6Nj7l7o5o5k8nLK3L1J9K3O3Q8L1n1n2nL2N8N4K1Nl4j16j19n0l9l5M2P9K1k7
1659d7j9QJ5KOK3K5Nl3l5L4Q5O1J2nJ0J8j1l4rJ5j4l7j4O%JJ7K1J2kj2k5m6l3OJ6rk0m3o8
1652a18j5R1J10L0j8LJ3k5p0p4l1L0O3O1L3k4o8m5lk6m3K4O0LrM8M6J5K3J1k9lM3J2k5lL2
1644A22N7N2k6q1m0j3l7k8rl1j3M0M2J8K4J0k8k0J6K3Mk0k0QK3lk6j8j5k0qK5N3O0lr0o9K5
1637a6N1K8K4Ll0MN3Kp2m8J5L1Rl0l0J3M0K8ll7k3j0n4m8L6M3k8l8J1L9K9J2K3M2L7jl8n1
1630A6n9n4PO2M8J7J3J9Rj2k5k8%N1K7m8m6oRK2j0n1k8k9o9k3O2Q8P5L9j0l5l7l4l2l1PM7
1623d9K0k6j1QRM0M8j2l8RM8N7L7ql2k7j4PJ6NOkm5p6o7k0L6N9M3L8K0k6l0JQmj0qjRK8N9
1615A05M3k5n7m9n4m1K4O6L0l0l3lORL5M6K6nn2q3m3K1M1N3N4Nl1lJ7j3j7L7O0Mo3p4n1k5
1608g0OK6J1j0k1l6MQ0M2o5m5N0L8k5pM4K7mJ2J7k4n3l5KJ6J8Nl6l7K2N0K4rk4rPqkL1K1l5
1600bn2qRj2lL6N3M9J7k3k0J8K6jk3l1j9J5K5Lj0j6j2J6K8Rj3j6J6L0k5p3m9%L0K4J1L9L4
1592H0m6q0j0N2K2j9J3N8J5l0pk0p1j9Q3O2mJ2L4J0j8n4n6pj9n0J2P1M9J1rk3k9j8j1k6k7
1585f9J4K6j0j0M7P8K1n2m7j4mNPlL2P3K0m4k5MkRpn4m3J8M0L1J2kK1L9ln7m2Nnm0k4J1%j4
1577e8K3N3J0n5n6mM0M4Jl4k0J2K4K5Mj7KJ5j8n1m1k5l1l3PO3O7L2K0K6Lk0KJ9j5m3k9lml3
1570i8k7J0jl5%O6Q6O1J3JL3K7l7p9q5p6j1O6N2kk0m0o9l7K5L9K4K6L3K5J9K1K0Qj1k2%L9
1562D4J7m7l9J1lk6MJ9ROl0n0NL4Jlpl3qK1KoJ8N8Q9L8o4q5l8k4k7j4j0l2k2K6L9K1K5J5k0
1555h6mL1J5lRPpRL6J1p3q6JK5k7mM5jl4J5L6J0LPJ8M7N2K9J3nk9l6k6k5k0L2R7N3o7r4k5
1547e1K0J1JJnkK1L7Rl4j3K9K1J7L3j4p0m2j4j7jlk6MN2L9j1l7l1l0m5j4M5M1QQJJ2M5J5j5
1539eKl3p9k5K2RRK2N3R7O1l6n3j5j4j5J9M9K2m3p5m7K0O7O1K6J5K0Lm2p1k4M6K1l4J5O9J5
1532A32l8j7Omj2oml0l2K8O4Mm0pjl9l3k1n1l3K5K8Okl2m8l6k3M4J15N6k3JJ4k1mK1k7o5q
1524a13N1K3oJ0km0k1J9J0l9p8m3N2Q1K2RM9K9j8j4J7J3rKK5k1o9rP8P0J1k2n5p2l7RJ8Oj3
1517g7j3J2K7L4L5nl0MMj9J9L9K4L4J6n4p4k6J5J2mJ7K2k8m0K4M4J0LJ0J4L2K7KRK9oo3n4
1509B5J2M0K2j6n8o2k5kJ0K6K0%J2L9M1K4Lk1k9j6k2n0o7o2l1K6N8N4L1oj7%J5K9L7K5K0M
1502H9l1n0m2j0M1M7J3OJ5ok4j4j8l5j9Lj3m4l8K7P6L8nmk3m0kK1ml5n4k9J7K5K6L0Jk2MK4
1494e9OnMJ5K9L8L0Rj9l9j2J2j0m3m4%O0O0J3KJ9K4K4j3p1o6j9k4n3l4KL0N9N3RjK1K1j5l5
1487b2jM1J5k5pLpKQQK4J3m6p5k0M2Ko7m1J5QPN3Q1L7l9m2J1L2J3k4m9j6K0j0l6k2J3O1O1
1479B1Oj4QK7M8K7l0l1kk8m9j9K4J9k1l8j8rPL3J8k1l5k7OL0J0J2N1M7J1Q%m3n9l6j7jK7N3
1471eO4M0k8o1k3ml2m6k2J5L6M6K7k8n6lM2Pm8m6qN%K3L8J7J6L7M3M9K0m7k8N3L3l6j7K3K
1464I8l5l6KL0Nk2j7j3kJ2j3k7J8M7nl5K5O0Km4j9J5ll9k1M4O1Lm2m5n3o0j7M7N5Nj7jlqK1
1456b7M2L9L4J9ql4m4k3j3k6j5Oj0jK7Kk7JM3L3JjOl2m6QL5JqK4L9Rk3k4j9j7K2O2M5L1N2
1448A83K7m3n8l2m0m9j0L5L2NJJ6Lm0m3PK0j0ML7Pm3m5k6rJ6M0K3l1m3K5M4j3j3L6Ll2K5N9
1441F8K7J4ll4j9J5jl9k7J4K1Mrl2j5M1K6k3pNk1nL4L3Nk5l3rM1N5j3n9MN2Lj9J8J3j0RK6
1433A25J4mj6k8k8pJ2j5n4m9k9j6K6N1K0j2j8nK1L1ll3j2K4K1nk0j3jlqj3j5L1P9L4m3m3j
1426eJ9K3J7j2m2j8M9N8j8o5k1L0M3M9J7p1r2j3M7L6Ol5l6K3L4j1kJ7l6o2k8j5PN4M5Pkj6
1419a9k0K1N4K0l7l9MOk5qM4O1L8ml7kN4K4m4l9ok2l7k4j3JK2J9K7N5Mr0o7K3K0k4kJ8qlJ9
1411c6JRM4J0n3l8J6J9NOl5n7K2P8K1j4%J5N5O0j9n4nJ3j6k5j6j8k3NM7N2J4k7n7p0m3jkj0
1403a27L3N5lm4k6k4l6j2M0O1L7RPNk7n0pN7P2L1l9n8J2O9M5Nk5l9j3lk5KK1n3r1QQ3M6Kk1
1395b3n3l2L3N8M3L5K1ok5k3JM5N3J0j1Mj3l4k6n0p2j0N8M5J5Mk7n7l7J8N2O3M3nk3j4m1l9
1388b0J9K5k4j5L9N6Rl8k5J6J8J1J3nm8o1k2K5Ok8j2kj8J0M8K3J9N4L4j3nMj9k0j6m2n5l0
1381h9ppNN6R9P6Rl5m5l1j5NJ7RKJ2ok7J0L1j0m4n8q6o4K6Q8O8Nk3lJ0PJ7K4K1K5Rk0m0o4
1373d3n7J2M2krL3K2l1k8K3L8K6J0l6p0m6lL2M8L4J8Ll3m5lJ7LkJ5M3N6kn8l2J7K9M3L7l0
1366G1p9l5L1M3L5Kn8o5j5jj1PQj3PL6K2J5K9j0n5m5m0m0J6O1K7MK6K1j2JM2K7l6n0qK5J2
1358ek4j7K5M8M4Nm3l0J1j4m0ML3j1n4l7J0L0Lk5%N0N1J5%J2Mj9j6rj5rLqNKl9jR5Q0l9q9
1350a4m1jk1k4L0O3L9J7Pl1q3p2J4O6L1nL2P3J2o3l3Pj1MN7L5k6k5KmqJ1jk9j1Lj5j4PJ4J5
1342GJ5J1J8K6K4pm8l3Mok0j0k3l4oOrMK1PQL5L0lj7rlk2l5mK8K0Okj3nJ8J7prL2N6Ml2K3
1334F3N9Lj9%n3j03m0L5M6O4N2k3m9l1m9n2J1L3k8n2K0O1K0J3M3%n8j8M7J7l9k9J0Lj7onm
1327g5J1j3m1J4O0J8nJ2kj8j5nK7K9lNJ2j2kL0K0RK3J7k3n7l5L9P0Om3J3Q0M6l1m3k1l3l8
1319B6j9j7k3j4nMJ9M2L9k0n9l4%NRK0K3J1QJ8J3J0J8j2m2RP2L2n2n6k1j5RK1qnpo0m3L2K2
1311e0l2j4M9O9L7J6J0k5m9m7o4l9L6O0K5ol2k7L5O7K4rRJ2rk3l3m7j8M0M1pj2K7K9mk3j6
1304@jRM9P6M4lk7l1j0Lnj3k6l4l0m6m3K3Q0O6J9j4k0j3NJ9%m0l8lln5o7PP0L9KM5P0K0J1
1296A35J7n2r2k6K7J0k4l0lJ6Nj5k9pN0N5MpK0J9Lql0k4J0lk3LNl4mM8J7m0l7PJ7rPM1Ml2
1288iJ7M4l3q4k3L8j1o4j9K7Qj7k7nN6O7J7j1ML4M9Mm8j3K9k7q2m8PK7M3M5Qj9JK4Qnpm2m1
1281g8K4K6k5MM5j3o6j5L6Ok8jL4M1L5J2j3J0L4j6n8jN5K7qpj4qrn5n6K6M7j8m7k0J0K1Nr
1273f7L0R7J15J0j24j13j3L5N2M1j1jK7k6m7%j7n5k4pk6j6LlkOQJ6K8K4J9J9Jj9j3NK2K3M
1265Ajj1n4n3J3J1l2J9P0K9K0M2kj6K5J1j5J1K2kLK9Rm7n8k5j7k0l0n5m2K8P0L9j7k7M1R9
1258F8N8qmJ2l4p6m9J5N6N7L5J7Jk4m6n2m8k8LLk3j9K0M6N7O7M3rl0k9l4JM5K1l1m8p4r0k7
1251a58M6L9J0K9O8O8K6LLk0l6pPl1l6J5Om0JL5l7p5lK2l3l8J9K3jL9O5L0K2J7m6n8lK6J6
1243A3kk1j9j1j7J8Q3N9n8r8l1K2J9%mJ0MmK1K2j6k7pj0k2k9j1M6P7N3L7L7j9o1mM7Jm1k2
1236C5KRLk9l4k0k5j0K9L0Nk8n4k2L8M8J3k1k4nMK9O0O1L6Kl1j8Lk4m6j5K5L0%l0m9n8k7L6
1228g2M1k5l3O8J17L5n4o7o4o3k2K7L2J4K4M5K7j1nJ7k0p2l7K0NK0J05R6l0q9m9j9kM5O8J9
1221I1j7RJ0m2n8k6RK3PnK3L0j2%M2j5o8j6RnL1J9n6o0m6o2KP7M8K1L8J8NM5M9ok8jol6j9
1214B2PnnJ0OJ7L2Kl3l2j5LJ8J5qj7jrl0k0k8p6m6M0N6K0J5M2N6L4Kk6n7n5%N1O2L5j8l6p
1206B1J3M%Lj3k2%Jj6LK9J5oj0lNrj5J1K7%m4p9n6j4jJ0K6K8M4N7L7J2jMJ6J7K2K7j2l8j1
1198H2j5p4o7K0N1J0o%j0qRrl8j9K6K2j5j5PJ1K2K5j9n0rL3K3K5M3mn1LN5J0j5K3K7j5m6o2
1190b0n2KM8M3Ml1l5J1Q1P0l6o1Jj1n0j1K5Mj7j4J5M0L5J9Qk5m0pJ4oNN1L7k4m1k4lJ2Lj1
1183IJ2M3K7k4m1j6J8N3N9Pk3J1J2m5q2o3j0M0K9j6l4j9%K2L1Ok5m1j0N2P2L3j5m1l3MJ4j0
1175FLL4K1k0m1l8l6nM2L4Kll2m7LK8QK3L2Lpj0m0m5k5oK9N6L5PK8M3j6p1l7K6K6J1L7N0j0
1168I8o6l3L7M9Jk6mPj0j8k4k8j1oj0M4Q2J1l8klm0j0L8L7Ll7l9K0M8j0m9j4J2OJj4l5j9K8
1160b4M9L7J0k2n0k0N0O2J4oj4n9r5n7J0Lj7N9J28Q3mm5l9k7m8o2kP3N8qqK2k3n9j0J0k5j6
1153g2j5o4n0L5O0Qj5K2N4K5j8j4J4Lk9oM0L3POOPK2K1Jj7j8QL3Qo8j33j11j3M1L3L8K5j7
1145a10j8JjJ7M6M4L0K2%k0k3jL9M6j7n6j2K7PJ2N0J3o0l7J6MoQqk3nj1m2m1l0m8m9jM9N7
1138a31J1m1l8kJ7K1L4P3R5N1l4q9r3n4k2jM2P3M7J0kOKl6o0k0M0M5Rj0k2l0K1N9L4N9P6k0
1130A20o5k5o2j06l1M9M5j2n5j3M9M6L4L2j4n9qO1O1N3M3k8p1JM1k4m8J0M0Rk3qL3M0km1n2
1123B0l6jPk0l3k0J6P6Q8J2l7k8pM2O6j4q7o3l6l1J8N5K0NN5P7K3m2m3jjl5k9OK1K1Jk7k2
1116A6l1o1k6M7P2N7K3j2j8pj2k3nK7J9k7n1l1OJ7J0K4L1nk9rK5L3Nj7NL5J4l4m3k8m0l3M7
1108b9J03N3l3n5j3M7N3j1m7k5j2j6j9k7j4K0M5M0%k3RL8K3nk4k8k6mM4M7j1l3j6j4KK4J7
1101H0K3L3rm1rJ8J9K3Pm9j02q6QO6K1k1j2j7j1L8L7NK9K9j4J2O1Qp5q2l3PJ1Kj2l3k5J5N0
1094b9N8L4J4K2Ll2j5Kk8l4MK2J3P%ML0L6kl4l3qL6M9J0m1p3o0rK1J4OKmj0j3J0M0L5j0l8
1086ak3nk3k3K7K6l0k8J3Oj6NL5J7pJ5L1k7p6m2kPL5N9M4K4OlJ2Mk9l7l8l0L2O4J2k1nj3p
1078a2M5N0j1m8k9LJ0j1j0L8O6K8k6m2j8L0N9No8j6P4M4%K2j2o5l9n0q4oQ8P6L0Mrj1mJ3R
1071A23l7m6kJ3j9m9l9JK7L2K1j6l5l2j7J8M3L6N7N5k5p2m1J0P0P4Jm7m4l6pQk3j8J2oqK9
1064A1K2l2o2n0qL8M3Mk6lK9J5j3JM8K9m3n0j9k5JM6J5j8M4R2K9m7k8OJ2N1N9k0o4l3k9p6
1056e1j03m4L5L3KL2Q7J05P4Op1r2m6j5j5J2K4nOK9K7N5N5j1j8L9K9k2j2K0j8o1k9Jk0k0P
1049B5J0j5m0l7j2OK4M6J7n8p7j3L8L1J3j4l9pL2J5J4K9nk3QOJ4P7P1pl6k7k8k1k4m2k8J1
1042f6K9K3%k4j4L1O2L1l6m2K5M3j7j8K7K7J9K2k5o5l9k1k5j0j4m7j5N1K7l2j0J2j9k3J6L0
1035h7J2JjKLj6l6k0J2L1M5M8K7Nk9o0k4M2L7JRJ4J4M0J8n2n9k3oK6O7M9j1j2M2M8J2Jj5n3
1028A02o7n7l0J0K9J6pm0k6J0J2J0J8j5j3O6P6K0K5J2p0q9m6j4J0K3K3K7J6PJ5nm4m6k5lR
1021f1J6J4j3l6%M9K6m2o1oM1j0p2j2O9N2QmJ0M4K8m8o1J0O2N6mm2JM0Kl5j3Oj9l4j4lK1N8
1013B3L3j6k1k0lPl3j2O0J9n4l9k3j2L6O1M1Ok9m0j6K2M2L0mk5j2%j4k6j7OK2K1J8Rpj8k3
1006hm0m7LO8N9J6J9J2m6n6LL8J9j2k7k2KL6M0KoJ6pm9l4jnl4l5K0O6M4lk6k7jK8L8K9%j7
998E5mnkJ9j4m0RJ9l7k9K6L2Nqj5k8kN9N2j4k6nOL3K6l8o7l8j3J5L0Qj5j3RK4Km7m9k0k5l0
990a55J1M0J1j4J0J9kK9Q0M2j3%jl4l4j3j6m1m2MM7N3L9J0k4k2J0K0pk1j4k4k1RJk7k3jK7
982h7M4J9J2K3k5r1m5O1P4J1MM4L2Lj6m6l6RJ2rj2OJ0l1n7k3qk3NL3J5JJ0K9N5O2L0j3l2j6
975C4Jj4l5l0mK8K3l3o9l7kK2N7M7QOJ8RKL%PL1L3k4o2k8j7m4k4K9L8L0M8L6k1m4NO3N2j7
967A25o5n6k3J9O6M0n2o7QL3Kk3l8k4J3lk6J3L1qj5M3N7k5p0pN8O8L9k3l6J4po5j9N5K3n1
960Dn9l0k2j7J5M5M1J0j2lmj1J6L6ml3%J3j3PN1N4J6m4q4l9J5%j3J0RMLk2k5J4M8O3M4j7m9
952A7m4m7j9K7L4Rj5j6Nqk7%J3J2M1J9m2k8J1j2l8k6RM4N1L5L2M1Oo2o1J5M1MpJ5PnJ4J3k6
944C2k0K8K6k6k3N6P5kl4j3k7j8L0mp8n5L4O3j5r1l6P4Q9M0lm2m7k6l8m9j4K4K0mJ1L8on2
937h3j4L3K2pLN7P4J6j2l1o7k4L9kl0J2J4PM6K3l7JL6k7m6j4n5o6J1L1pj4k9l5J0K8J3L9N8
929b7J2m1l8qOK2M9N4J0p1j10m6L6N0K9J6%j4rQNj0mJ3J2K5M4J8j4J6K7m7q8l3L6P5R7N5l9
922A16q0n3m9l7K0K6k0LN8O6N0J1m4n7l4j9nOJ4Nl1k8L0P1O1Rl9m4l9k0M5O4Mm2l6kN6N9j0
915H5m2j6j1l7m3m1m4J0P6K3n8pP4N4Mj4K1N6%p6n3j3k6k7%K0K7Pk8k4K5O7O3J7m5n7QO6L9
907H0k0k9k4k5qJ9L5M4K1j4ppn0o3k0K1K1j8o3o3l1jK3M3M5K7J9L0J1k9rL4J0l9m1rNJ%jN
899g7K8L7J6Ook7PO5M9%mj5m3k1J1jj1PJ4ll0m9k8M3P1J5j0J7ll6j1Kj7nK0J8jLL7N3J0n4
891G7o6k9kJ0K0Pk5j3K3J8%jjJ0L6M4K3k5p3o1lK3j2m0jL4J0oRo%L9K8k2m3n4m4j1%QN2O9
883BMq1o9J1K3qNK9K5J6opL5L0k5j5M8L6j7k6k7j8K6K5m1o5j4L8N1L1J3J0K1Ql1l5j2l0n4
876i4k4L4O8M6k4n6mM8L1J0L5K2m4m9J5M1j0l8L0P9K1j7J2j6o6l7j3l0PM9K2j1j6l6m6j4R
869f6QK9N0K8j0k0mK1K5ok6pJ7K5Rl4m4K0P1L8j8m1l4nK2K8K0j1l7j4J0Jkj2m6l1M5O8J6m2
861D1o9n2KK2PK1K5oQL8Oj3K2K6RJ0k0n9m2k1l5k1L3N5K7OOKkk0m3k8J9M0L5L3Pl3m0k1LL2
853A0L6j8n4k7MJ2L8K6n1p7k5nj9%L8M4J1l2n1l2JL2P7R6N4j3l9l2k9l1lL1J7k0j4J0RJ6L1
846B1K0J2J5l3n1K6O2J7J4J5k1k5k9m7j1J5k4m7l3l2pQk1pN3N1PNJ6pl5j4L7L7j5k8J2L4J2
838Bj8lO2N7l7o9j1J2oJ1K8Jk3k7m5l8RM4N0N4L9jk5j1M7P3j0o7j1Oo4n9QJ1j4ooj1J9L8J0
830A9j8lJ7J3OPJ6L8K9j9m9n3m8j4J8K6M5K7l4k3L2K8j0o5j22o5P9J17K6k9j1kj0K0L8mm1
823a9k8JK4J4k6k1J8K0OL0O7N7on3l8k7l1K1Q5L7n7n7LK3K2K0%j1j8l7k5j0l3k9L5O3Nm9j8
816d2L2J6k5m5k1L3N2J8nJ0J7j2m2l4RL1kl0nK2Q%j3m2l5qkJ4L4J6j0RM0Mo1m3L6N7J0l1l0
808g0j5oRK4K4J6pj8J4N2L5k6m4qJ0k1m7m0j1K2L4J8J5M0M6Mj4K2L2pk8j5j6m6o6l5J9M3L2
801b9J5%k5m3k9nJ0K6K9OMM0N7L0kj5m4r7r4oO7N4J3rj0RL4L2J3j0k1kL8O1N7L3QMj6n5n2
793G6k8k1J2L4j9n6j8K1Pk3k7QK2mk5k6j7j2j7NL8J4j3K8M7J2PK7qn8m5MJ2j4j1L6P6N2j6
786H0m6m1m5k8J3K7Jk7J4R0O2m1o0k5j4j5mJ5lo8q0l3k0JP0O9om8m5j3N1Q8N7Jj8MJ9MJK0
778GL4K6j9n2l5J7Q4J08K1q4q7k8K3N1L4J0ql3l4j5k2k5K2M9J4j2j5m2n7j1K1QJ9M9J5m4l8
771d9l2o9l3M7K9pN4R0K7k6l3l5k2J0M5N6Nn2qL4j4l1L4N6Km0l8j9qj4k4j6J3K7J2jQJ3j5
763b4m1rM4M1Lj1kj3l7kM9K1rK6K7pJ5J7l8m5pJ5L9L8Jk1j3mJK3N3K6m5m7J1Ll9k3Oj7n3o4
755a12m1J9O3L0k1mK7L4M3J2n4l6M9N6kk0QL1Jn6m2J9K1j4J2L7k3o9l0J4MkL7O2J0n2j4M7
748D4Po8m9K5L2k5n1k4ML9O6J7o1m1L4J1l7K1N7J1K5O7J6m0l6l1j1K3J4j9j5K2M8K7j9m7m3
741grL5J9l1qM1J6k4mK1nm0k5jrj8j6j5L7O5j5n9kJ7j2lK2J4onQPJ6J8j6mM6K8k3qL3No7q1
733f5m4j5JK2N1O0K0j7JJ6J5J9j5p3q5m3MPj7lL2J5k5nP8J05Qp8m5LJ1K6J0j2L1L6rRL5KJ2
725G8O3M2j8j8j2n6m8M5P0k4r3o5j4QL0M6Ol7J0M6J1j%m3k3O8P1l1q5k6K2%kK4K2J4ORK4J2
717A31NJ4l5o9rK8NJ4K5LoOJ4mn2p4n5%M7M0J9M8N2l0r2o1j2lqJ4L2J4mqmJ2K2J0RK1pn0l4
709c2J6L3Pj5lQnj0QL1M2J9m9p9k7J9J3J4K4M0N2Lp6n6L6O5J9j1mJ2L2J5n3p5l0RL0J6n3n8
701g3M1P2J8J7M4Rm7p0n2JM2J8l5l6K0P1P7M6K2Km0n8k7OJ8Nj2JQrOK3%kOl6o1j3K1jj8%K
693FoPL1K2mj2kql1j8ROnq%K4K7j6l3j1lj8k8l3j6J0J8L2N5L5rj8pj4j5j3l5k8K5J9k2J5M0
685c2k1m8j5lLPj3j9j4j1K5P2O9K7qj0%jnl%%k6o1m0K8O5M4jm5m4OL6J9Mkj3nK0L0J4NK1J2
677F7k8l2llj3J3L8J4j9pJ8on9n8K4P3J9l9kM4J3k8j3j1k4J1K6m0o9j5L1N9M4j6j3K8qn2k6
669f2QK3K4jj9J3O3O2J8j0l1m9j9K5J0l5j7M0J5n9m5L0L4j0k1lQmj4j9j5J4M6L9Ok5k8pRO
662@J5K6Jj2K1J8l9m7J1N9M2l9p9k3qn3j0O3M6J3K5L2L6M4M4J3m4o0k6j1MK4j2n7n7k3M5N5
654C7k6n7j7MK4M1J6LK9L5lm3l1qj0K2M6k2o1nL1km4o2l3K2N0M9K4j7k3K1J8l8l6ml9m0O2
647h7R0Pm0nM9L4n6p4KRk9J0O0M1RJ4L0J9j7k3PJ5l4o3j7K9J5ppj1k1j4jmj5J1N5N9K1j4j0
639C7jk6n2k7L8Q5N3l0m3MJ1kJ6L9L8J0l2m2k2k0l0k9k4%L3L7J6j1l0k8LK7J3onj3kM9N2j6
632G0j8K2j9o2m5k3K3P3L8p%j8l4NK1kj4k5l3j8on%J5L3L8J8j5j2K5K3k9m7k4LK7L5K7j3o0
624c3n5k9l6mP7R1L0OM8N2k5p3l1J0pk6lJ3j8l1K2M3rl5%K3L2M6J5l8l9j7k0prn3l4M0M2k
616d4J3K9J4K7M0J3nj4l2k8kK9N8M6j0m2m7k4K5K7l2m3nQJ6K6Lk4j5K7O5N0nm2o4m7J8J8m7
609b0l4L0M4M6J3n5m7Jj9p3q8l5N6R7O7L4K3J3pk7qK6jm8k6L6N2L0Rl1o6j7O4L1m2j8J4k7
602ck7L4M0oj3J2J0pk8k6MJ6qk1l0o0m7J6M9L3J9K2K1J4Oj8l1%L5K6J4K8K5jqj4n7p3j5L4
594c5Nl3k0J7J1j5J2O2N2Nj3l0n0k9K6M3J4j2lL7M9lm6k8mJ0J4nk8l7l3J8O4J9m8m3j0MJ0
587e3Lk6l5RN5L1nK8M1j3j9K0Kn8p0k0J8mk2JJ5J2K3N7N9Mk9%J7K0K6j0l9k4m0m3K2M8Ql5
579b6k8N1R6K4m8n3m1J1P2K2o0m8q%J2K9J3j4LN1M6mj2%n5q6KP3J4n3oO6N0ql4l5k9k4j5L0
571b2O3K9qrlRjk6OM5nn4k1J6J4nk5l0k1j8PK1l0n7JK9J1M9O7J5lLm1o8l7pMK4M1K3k2k7L8
563b5Q3L9n1p3nM4K7K4N0L5%k3l7k2j4l4k7j9k4%Jl0NL8Kj6QJ9J6RJ4K0kKL7L3ml1k7PQk2
555C5j4Pj1k2j1QK2J2j9k7pRJ2PlnK8N5K5KJ6j1n8l5Pk1k5M1M1l6m7rJ3L1K1l0m5l6l5OO1
547d8N6M2M6Pm0j9K5Kn7o2k5QJ9J5K0K8NkM9N3m5j05l9L5J5k5k0mJ9M6K5n1j09p4K8Q3P2O5
540C8M4j3k9l2p8r6l1L3M2K5K5M8N2J9oJ2J9nj1L%JJ6pm4l4j1rkjl6m7j0jlO0Q9J9j1L9N0
532A17Ok8m1m9n4n0l5j7ROqL1N5J7J1K3q%M1J7l2j8L1L9k2n4lK1j1KM3K6j3j3rqj2k8k4K8
525a4N1Qj9kj8n1j7K9j1l9RK9J2K9K7rkL6K2k4j6K9L0J2K2J5j8k7j5j0j3j4j6pJ0j8o9p2m5
517a76j9L6N4j1l7jOMK7N7P2L7qJ1L1k9r7q4j7K0J3J8K9J1j4mM0N0Jk5J5L8qn2l0M1P7L6k0
510I2k1Kj7n9o9l3QK0kj8j9k6j9K6O3N3J9k1l0J2L5jl9m6k7K4O5M6Lk5j6J0j6m1OL5qk6J5
502d5M5K9j8l7kM7M0k0n9l3Jk1n5k4L8O3O1L8k4o3k5K5L2Jn3p9m2K2N0L7K3J9K1J9J8J8mm0
495Ck0K1nl3K3N5J7k1l0j7J9L4J5Mk1n1l1j9n0l5J6K3K3L4Om1m9LN8K5j8K4N9K0j9JM4K2m9
488D0o6l8k5J9P1M8k3o9p4j4O3N9RJ0J1j9lL3Mk3J2L0J2pm6p1l8oMJ3ll7l7mL1M6O7P9K4l8
480D4rK4kl7o2o2kP4R6N2l9p4nO6N4rn7n9l8k4j2K4N0L8J1j0k0l3n5k1O1N7j1j7QMrj9l3l4
472i0l3m4j1M6M5J7Nj2LM9K5l2l6j4QL2L6K6Rj7j7QK9L3Nm3m1OK1mj2j8j8J9N7N7L7j1n4k0
465D6L3Jn0m3nK3M4L3j4l6k2qRjm6m4J3J0l1NO1M2%j5k3k3mPJ2Pk3j4L2K0k4j1L2L3lk3j7
457a7j7l0k9j6j6l0l7JP3J02M1j5oK8M3J6l4l8J1K9jk5k0mj1n0o0kN5N6K7J3pm3m2K4M5k2
450hm6K1N8L4K2K8K3Nj0k8o2o7l3qj3j4J7O6O0j8n7l8j0L8N2j2m6J7N5J0l2j0K1Lj8QL9L2
443G9Rj5l7k9RK3j2m2l8l2m5k6L9O3M4M6L4j2nJ9J4K1J5k7m9l7pK6Rk5JM5K8k9o4n1j0K4L0
435a4K7K6%k8rJ0j9l6j1J6L5L3%l0l7qM3N7No1q0m7nK8N3M8jl2oRk6n1k0K9N7P2N3j3m5k0
427BKJ0%k5k7j4j7j1J7M1K7j4k7mkj8j9j5rJ0K8K2mk7k4NK5qm6k9K0M0L0M5O8M4Pkj8k8j1
420D4kj2l3n2k1R%MJ0j8j5J9J4j1OL8J2m3l8L1O8K6k4j3nm5n6k3j3j7J1N0O0K7kJ4L1mm8l0
412e1M0P3K7l9p5p3j0M9L5RJ1J0J0Ol0l9K5O2Nn2k6L1K8kJ9M2%k6oj5k4K3M1qm7l9j1NjJ2
404a1M3L5nk7l6k6L4P5K8m1o6o0l0J9J9oK3M3rl8J6O5M5j4n0k3J8jk3J6N5L8Qrk8l7k9l2j8
397c9M8P8J1l9l1n2p0pN5K8k5j6L4K9l2m7J0L6j7m6NM6K2oOPk7l7pJ3L7N1J5K8R3L5q5o8k5
390A1p0o4K4M5j2k4J2J7LJ3L1K1j7m5j0L5K0%L0L2m3q9k9L4J0%N8O3lm4m3k1PooL6J3m0KO0
382A1M3Jk9m1k1J0L9N3Jn1m2l5lQ4R1qm4k1k3k1ppj6l5m1j5JjJ1L0N6O2J7l2l4j7mKLnlL8
374cN5pn3k1K5M0M8K9k4o4l5J3Nj7J4L8Ok6j7PJ1qk4j5nk1k9J1M7Ql4J0N6J9k4QM8M3J8KL
366A37rl6LP7P0ln4o8m8JL7K1jK7K5k5k1nn8p6j6J8J8K6J5j4pJ8Ml1l6rK0K4j3n0k1K4nn1
359i2pN9M3J2QoJL5J7m4o4l1J3J2jJ6J3l1o2n7j5L1J7qK4L1kK3N1Lm7l4L1Q4L8o9r4k8L4M8
351d8L7L1J3n4r0j6M4Lk8OOj5L1O6or6r3k3M1M7QPL0ml5K8Q8O7M8P8P6Rn7p5p6r7p3J9O1J9
343b3k0l8k5K1L8QmPJ8J5pk5l0k6j9k0jM7O8M4Ok2oJ4k2m8jL9K9K1M7O3L2j2l7n2l7jJ0K7
336G8M9jq0n9J9M7J9PK5J8n0r6n2K0M0J8j8m6k7J4J8lonML5M3K8J4%m%mQJ4k1j8M6N2KlLk8
327A00m6m4l7jJ8j0j6nj5MM0J6m2l6K3L0jJ9K9j9j9L1L2qj6J7N9L5k6k4J0j5n2n5m0J2P4O7
320H9J7klk3m6m0k2j5K1R8R9k7q2oJ8j4RK5KjQRJ3rl7k6kOJj1k9j6K6K2l1l3QJ8KqMK6Ol9
312Em3j6klLPpk5k4j3jLQK4Rl3k6kk0pP1J10O9po4m1K6L6J0J2j2n0k6J1qj6L3N6Qm2k3J9K2
304C1%KKpPJ4k9n0j7J0J8L6L5ol2pJ4MK9P0M1j4l1m5l6NOlL0J9m1o2m8k5rl2l5K1N6L6j2n7
296a12j1Q0O2oj5k6k5K9L7j4lL3N%M1Mn1nL3jj0%k8n9m7J3N7J3n3l5L2O1K0k0mJ2LJ9J9m8
288@r3m7L1N5L0K1J0k3l2l4l5K2P9M8lk2j7J2L6K0j5k4KNl0l1K1N6L2k0j1M0K5k1l9o4n1K
281f5k2o1qL9J2LK2Nk3J9P6M8ooMJ1K0Kk2j3LJ2Jl6m7j4K3L3K2J2J2nl5k3Lj8m1j2J7Mj4k6
273i4l9j1L9L2J3N3P7K2k4rRK2L3Rm4p2p3o4k1N2N2j7m1l7l8K7O1k8o1J8M5K9M6K2qK7L4p
266C4nNl3n5m1k6J5O9O1J0j3nj6j5J5J1k4j0Qk2k1J2kl2j9L9P3Mq4m0M9M8J6%j8pJ8J6J6K2
258E3lk9k6k7l3k1j5pM4O8Mk6M4Q3N6K4k5o0l1N%j5m0q1p9oL8J6K8Q1P2Qk7l7m9l6J2L7J9
250A9pj4rMOJ0K9J8l2n0NO5N3qm9m4oLk0KM1J4%L8Rn9j9M6K4qnn4j10m9N8O5L2L1K1pk0k2
242Aj7j1qJ7M7K3m5p7m6L0P1L5LK7L1pj9J1M3L1l3p6n9l0NM4N1M0J6m5r4m6K8K0j3M%k4kK1
235e3%j0KJJL3N5K7k1l2k4j6jj8n9m6K6P4L9mK0M0K8M6O3J1l9l5j9k3m2m0j5LJ9K4mk7j9k7
227f2m8j7M4N2J2j0ML1M1Ok6j2LPK4K4Rj2m3l0Rmj2K0J8J9L4j3n6m5m4j2M1K9OJ7%j6nj8k5
219f0J3M9M5K4Ll8p8k9N8L5j8kOj2OPl4l8j4MK9K7k0l9oK6K8jj4K9O0M5L2K9j5p0q5m9pJ2
212f2L0K1l5m7J3L4J1J8K9j0m0lK6k2p1m8J1M1J0m4l0K8M6L6L5J4k3j0N4P7J7j2L3K7l6m7
205G1k9m6o0k0L6N7N0K7k7o1j9J9%KL3K4jk8n7m4KK3J8Jj7qL0O1P1M5j5p5r6p2jP6R8O7L0
197A65J6J4rn0m4ok1l6J5J5n8n6J0K8Kj4qJ1J0qqJ3L9M5Ql2l2j4pj7l5l6k0J1K8J2LM0N3K6
190E3J1j7o0j5O3K9k7J2J8n6p2pL5K7Lk7k3J9K0k4k2K3M5M7J1m6n1k8qL3N3K8J6J8ol1j8q
183A8k5k9NL3L3J5qj9k2k1jK1L0N0M1jpJ3j7o7p2m2kL7L6LNK6Rk0j8rj8KK7j2o3l0L0N1K6
175Hj0j0L2M7mo5p0J2R2O9qk6j5m1m7rLoK4K4m3p5k3M0M9L4L0%n6l5L8L5OL2K6l5n2j9QNk1
167e6rM8P5M6jk3kK8Ln5o1j4J1rk7nL4K5jK2L0k2j7M1L4j2qK7K0m3q0m1J0J1j6j6K8N3On7
159b3p1m8k0KK8O3O0J2nJ6J9Kjj0l3m6l7nM9Q8P3K1k0m8o2l5Npl6pM6L4j6j3M1O6M2Lm1n9
152B7k7J1J7L6P5M3n4o5PK3k0n8p6l5N0N9rl4J5O8O6J0j5Q%n6n8MNn4n4JJ6J9K6Oj9l1l0K3
144h0O7Oq8p7L3J11P6J9Pk4n4nM1Ol6l9j8K4L8lk3Kkj4J0qn5nP8O2J1j3l4m5m5l7lM5P0O6
137F4K8j5j5J0L2L1j2m3m5p5o7L3P4Mk8LJ5%k6l0QK8OrrlJ1Rj3mM0N0L6N2M7j5n8n4m0LN9
129H2L3m2k8K0l2p4j4L1J9K4Pl6k6K9O1O3M6Mo2p9k8j2l6k2NJ1K6K6j3l1ML0kl2j9j5k8k8
121a38j9LK7L4K4Mj5jL0L7J1j7j1J7K2PJ0J5k5n1pK7K4M0L1%K8M4l4r3o2l5m3k9J8N1N8N6
114C8L4j0k5nj1l0j8j3j6NOoJ9J8k8m6l4j2J8K5KNL2L0L6O6K6o6n3K5L3k1n7m1J0K3lJ1L9
107FK6%J0N2O7J6k8k0l2o2k8J0j6l2j6j5oK2L4L6J5k6j8qm7m5K3L9j1k9J4L9RqJppJ8J3j7
99b8k3J7N8J7n7m1K8L6J0j2k4j4jnK7N5%n3j8J5KK0K2m4o4J3M5QlJpQJ4k8m6mK6K5OlQom5
91f5l7QL6L4J0j1j7rJ2nl3K4O2k7p7J1P1O1Q0O3m0r0l2jl3l2KJ5J8J8J7K4Jm4l7j1l7m1K6
84h6O8M2K3L3N2N9K6k4m0k4j8j7nKJ0K5J6j4l4n4o2l2NK2K7Oj7QL2Rok7o5l5L6K3J1N0L5k3
76C7k4OKl0m6j3Oj7j2L8P4N4Qoj7n0l9QJ7k6n7l9LM2Q1Q1Op0o7j7Oj8k8MN0Q5P5Qj0L1nq8
68D3p4j9lK2L9jl0k0l2n5jN3Rl9J8P0L5LJ5J9LQJ9J6J0kl9n6k8J3N4N4Lk6j5%J8J6j2k9n2
60Go6j8K8%j5J6J9j5l4j8Ool5k5QK3J8J7K0J0k0l1j4OL6N6Qn7l4L7L9j9k2J9J0j8PL3J1lJ8
52BM4L6nm3l4kK%K2L7K2J9J2kJ7Qp2q8KN2J6oJ2J9OQK9K9rk5j4j4K2Q9O3l1o2l6k0j7j7rL
44F5j%Kl8o5rN6M6J6K5L3J0l8q0o1ON0L1mmll6m1nJ4K3K5j4l3j9k0j6J7K5J1J6L3N1M3pn3
36E1l7k2m4k0K4kk0L9Q3O4lq2r7p0l2O5J25M7m7n2j6M2N7j0l6j2m0k6N2K3l6K2L8n6q3j6K0
29a07J6J0L5P9N1k6l5LJ6J1kLJ9nm1m5m9m5j3J6L8O0N2jo7o0J4L6J3Rk3o1l1K3N3N7K5nrj1
22Cj3ql%LNJ5J0j7l5j9K1N2M6j3n4j7L2Pj3K5J3l9j2L0Mk0J6L0l0p5j9M1Lm1qL3K8PKJ8L2
14D0mn3n1oJ4mk6k3J3N7P7O8M1J3mj6j8l6p7o7j2j2n6m3K2N1L6L2K5oKK9mj7J8J7MJ8Ok7n8
6c7o4j2K6L0N7O5K0j8m8o0m2l3j9L8O6L3MjJ2L0K9J1k2m5j7K7K5%LK0K4lk2kLm4o6l3RJ5k
-2d3oMJ5M0N6Oo3m0L8M4lj0J4L8M2ln0n7m1j4%J0J7j0l5k0j4kL3M2K7nn7l7M8N5lj2J0j6n7
-10e9k8M4N6J7qk8n8k2M3K9J4M0Mm4KM8L5on0l9RMj5OK4NrNMj7j4%jj0j3RK2loJ6j6n1K5J20
-18H4J04Pn3l5k1m6l3RjoK4Mk9rj6l8ON2L8ml7m5j7L6O8N4Rj6nPj2l6k1J3K5Jm1l6PPl8n3
-26i3l8k7rL0O9O9L0m0o9K0J13O3k0J0K6l3m5l5n2j1L3j1k1K1qm9rL8K7pk3j4LNkj2k2rJ3
-34h9J9Pj8l4KK6mqJ7L3M3J6l6l0%j2J0P5O2j9k9J7jm3l4j5J1K6pj9Rk8p9k5M0OpN3N6KJ7
-41A0O1K4m1m8j8MK3L0j3n0j8J0OL2M5J1RK4Krqk9m6m5k9RRk9PO9J5m1MJ8k4lL3L0L3J8j5
-49G0J0N1L1j1k9n0n7%M6mn8k3J9LpK3M6J3j7K6P7M0l4n5m5m0j2J3k3n2j0L9M7Rm0k8J4%j2
-57c0jk0j9J7OlM1K9n1q1qQ1Q5L0J9L1lk1kj5l6kL9J1o1q1k8L1N3K0l1nM8L1MJ2jj8QM4N1
-64A74K3l4p0m1%qk0j9m1m5J2L8J3M1Q7K0p3o4m5m1N1J18L9k5JPlJ0jm2l4K4M4Kk7l4l2NL5
-72D5J4j9l8j4L4L1qj3k0k9j0knKq%M4M3kj7j0KJ7Kk5j9j2m1m5nJ6J3K5J9MJ3ok0L1L0l9k7
-80d9J5k6l0L2K8j0MJ2j2k5k4k9kO0N6j1j1K0k4n0nJ0l4n6j9J2kJ1P6R6N6L0K3Nj7k5l6n6
-87gm2%nl1MN1L7oj6onQM2L7j6l3j2qk3j9K3N8M8L0J7m5r1l9K0ok1K5L2kqj8l7lK8%j6qmP
-96f0kk4jK6ONK2Lk4j8QK5J6joj3j8KOl0m4K5R2N8J0J9Ql3m1k6j9j1oomJ5L1jm3j8M2N1pl7
-104b3K0O5K0j8LK7J1k4k4K1J8m1n9k5%J0L4N6M4pn4k7K8Lm1k2k3n3qM8J3k4j0J6N3O6Jm2
-111C2j2lk1j0Npj0J1J3rpJ7K1Jk7l6k2k9l2LL0J8NOLKJ8L0Pj1mj4j4K1J8j4rOQJ7J7pj0P
-120HOj3j8orj2K5M7Nk1ljk6n6o0j0J7k0j2N6P2K7j3j8J4Nl1K1Q5K7m3j1Rl3o0n2j3L8N1L5
-127GK4LPM7M1%j4l2n2l7qJ2Kk8oL0ln1n7l6J2M5L8L3K7PJom5p2k8L2J7k5oM4N0K2J0RQK4
-135D6J5m1m4L9R0M4k5m2j3KqJJ0j8l0%OnK1M4M3K2k8n1j0j4o7n0J4N1N2Ql1j7lJ1M4K8k9
-143F5k4K4No4r0m1M4R3P2J3k4k0J6N0K6m1o9m3j0J7K0j7m5k6j3m0m3mMmL7P9L7m1m7J1N2
-150d1N1L6Ql5o5m9PM2M3M9N2L8J4k7m9j5kj7MJ8PJ6Oj7j4k9l9NJ3m0l6L3M5Lj6k8k8J1M6
-157@L4J9K2J4J0K6K5Jk2m8o2m0lL3N0K9J9L5J4k9k8j9k0ONl8k6L0L1k5m9JL8Jj4J9mm0oK1
-165A0j3j8K1on8j1N3J7k4j2%K3K9j1kM4J5l1k1KL3M3Jj9j1l1k6Qjk6rK0J2j4k5j5nJ7K8l
-172a6l4k9KJ4J0L2M8ln1l7k0j2J4L8M9M6J0l4j7M4O0j4r3o0K3L0pJLj9J8L8k5m2ql1m2J3
-180a01J8j6JLl5nN1L5K2M6K1j8PK2lrmmM2O8lm7J2K7l5m0jN%k3n4l0J6Qj2j0k2j5L5N3j2
-187gq3n4M6Q7M3K2L2nl1MPl2j9L7N1K5nk9l9l5l5k9nPJj2j4K7P0N7L0K2j1m5l3j3j9j4lk3
-195b7k5J5J8PL5K1l8k4J8MjK3Ql1l2OM0K1j7j2Mj0oJ9J2nJ4L8K0j3oM6N8j7q3n9JM1M7J4
-203A24k1l9n9l4K6K3k4j6K2J5JK4N5L2j9l0k1k6j6ol3n0mO9R4N5J3%rlNk6m8l0k1j3K2L6
-210F8Nj6j0k7n4k1L3L6K0jj7OJ9JOrn9m8J0L5L5L1J0nj7k4PK6k0n8l5LRnNL6K3k8n4l2L0
-218h6O3Lm7j9j1k7QM2Kl5J2Q3P1K1qm5o9l1K0L9L6Nk9j4J2j8l9J8O4L6j3n2m2L6O3Rk5l2
-225Al6j7j0kO0P7Qj8L3M5lm8n9m7j4J0mk8kN7O2J1j7j2KOl6o0jN3K6oj0k0k4j3omKJ0K0L6
-233B2N2K6l7o7m1j8k4j3ll7n2L1J09O6j1rK9L4rn6m5L8O4QKM7K3m1o0m0ML0Ok3j4J2K8%m3
-240a2o3k5N0M5k4LP1K4k2L2N3ol6kK3ml8k8QKl3j6L0J8rj9n7q6l8L4P0P1N0J1k5j8L3M8n
-248A10o5o3lL6J6jK3M2J3o4r5jQ9N6kJJ5Jk6k3Jj9m2l4k8j3L5O6O7M8%l7k1J8Ql8m2opj5
-255@%rk2jJ7J3L2O4N4Jm2n8n1pL8L9K8J3k9m0mmm2m8j2M4O1Nn3m2mMk7n3l2PK8L7K3PM5P4
-263E4K9j6k0j6pk4o4m5K0L8K6K0rl6J0P4K9o5k7N3Jo5k5RNM9Q9O6Rl7m8k0LJjj6m4k2L7N2
-271F7K5Pl6q0n0PJ5K9O7M4l1m1J4lp1l3L5ll2Mj0oP2O7j2k0j3m3k2J4rk4L0O3J0m7qL3k6
-278a7r3n8KJ5nrL6P6M7MJ1L1J7jLJ4j0l3qkl7k2J1j0k1j1l2k2J4j5k7M6O6J1PK1j9j9J7J4
-286hJ0J4qRM1ln6l4J6K5ok6OM0L7Kk9j7K0Rj9qpj5K2K8l4l9%JJ1J8k3l0K7L5J7N1P1K7j3
-294A62k3m1n2k6k0l9j8K0Qj3J5N8M9J1J8M6J8k5j8Nj3m9l8K5M6j2m8j4J7ll9p1o7nM2K8%
-301f6J2L1J4j5rrj5K4M1j4l8J3M4L2J8Mj4k0j7lJ0kj1J0K7J1j8l3k7k9k3K4M0QJ3L9L8K4
-308A14j2m1j8lk7j7J2Kj0K7L0m3q0k4M0L5ok6rK0K0mrkj7j9JkQO0N5j6l9j4NK7N1L8jl0k7
-316D9j1l8o2j6K0j3j9L2L9%j4j2%K7L0ll3l2NL9L7K5jk8k4k4l2QO7O2K0Mqk9k6NJ2k2l8q
-324a2K7K3qk9j5PPRK1J7J0PmrjJj0j0jPJ0mk8j0M2M5Lj6ljl0p0n7K1P1M2j7m0n1n5rM4M7
-332b9L8K7k1k7K3L7j2l5j0J1L9L9l6p0J0L0l7m7j2PM1O3N0K6Ojj1m8m7J0K0j9j9j9k5J9L5
-339Fk5m2J5K4noJ3L2L2Kk2j6lj5l9k3MKPK9L7L3J5j1j1Qkj8K4N7j1p6m7j9k7j5J5K1jmL6
-347b6K6l0j6L3Kl6k1pJ0J9j8m6nM1K3k2j3K9J2m3m5J3O1N3J2%JqJK1j6m4J2N3K9L0N3L1L
-354A72k6p8p7k2ml5l5K2O3M4J8K2J6jqj9j7nm4o8PO9L4J0J7kLL2J5j7rjonpk0k4j2RQj2j2
-362empRK9J7j1j3oj0rK0K5rk4l8n7j4M0L7K3Oj7j0kj3rJ0K6M1N3N9M8%n9p1l7%Rj5l6k3j
-370d8kl7n5J3R7P1Km1q3o7K3N6K7J5RMJ0jqJ5K5j0l1kK9K4J7K3K1K4J2l3m7k3k8l5mK1J7
-378@Ql0o2k3L4L7K8M5K9l1m1%nm5j8L5K4LRolL9K4m5l9Plj0L0L0mmJ0Lk9p1n4J8M9M8M4m
-386B7n2n7o1l8L5Q7O9K2j7m9o6l3RK2K6Pj5J3K3qJ4M0KKM5M0J1M%Knl6n1m9o1l5L6P2N3L6
-393F4Nm4m4OJ9j8l2QL7N0N9M0Qk1m7m7j9j8m3l3J5M7K5k3l9j0K4J9l1o2l9lJ9K7J9J4K1J2
-400c5J7J4l2m2J1J5mK9N0K3ok5k3%K6L6J5k2rK4Mj3Nok4kml9j8M1M7Nk6l4k0QJ7K0L4L8J3
-408A08lmk7l9nL1K3rj7PPl2m0rJ3J2QK1K7nm1m7l6OM8M2Kl1l1j1JlMK4J6qjK2Nk3oL2N1K1
-417A03l9o6m1omj6kNl7n1J9P2L6j3nJ6nl8m5l4J1N8M0OM6P8%o7l3j0k3lKk0JL1J3j4j0K5
-424b0L0opJ1moj5o8p4pL6K1RJ6kj9J5M0J6KJ6K1J8J1J1nm0l0J6M0K8l3q7m3K4K7L8O1K2k1
-432D2oJk2pK8J9qk2m4k6M1K9l9k6L4L5lk9jO8P0Nl1o8q3ON3m5p5L2M8l2k4M1L0k2k4LJ3J3
-439b6J5LMMl1m4K1N4K1J1J9%l0m7m5l4k4mJ3K1L5No6m6M1N1RjJ2K7K7NNK2kl2j3J0kk1qN
-447c6lK5O5K6j8J7J4l3l2k0j7j1m2m2L5N2j9n1k7OK5K5L0M0M4K3j7k4QK6J1k9o0k0L5K7k5
-455Ho5p0l2jqpJ2R%Kkj2nmj1K3O9P3P2O9Lo7o0k2KJ3J1NJ1lj3QK6nl0mJ4k7n1%L2jk0J6L0
-463a2j7m7k1rj7PL3L2M3N4K8pj6k8n6n9j7J9K5M1N6L3lk7n3l6K2L4L3M7J7NK7j2m8j1Oj2
-470E4n%nj0j4l6o6l9L4N0K2Kk3k9K5O5K6mK7L4pl3n6p7l3L7M9Ml3j9K2L1J5J8K0LmK0L2J
-478I8j7nk3m2OL4l0q0k4N9O1K8J1j5k8nj4l5J3N6J0m5l3J7K7n5j17m0N6N8K2%oJ2L5N5N9
-485A03K2l2n9n5l3k0j1K2L9J3MK0J2l0n8l0K7M3L1K2j1m7m7m4l9J6O0J7k9J4N3j1p7l2M3
-492a04L3k6n3k8K6O2O0M7K4j1l0k8J6P7O3ll0m7l8L0K2o8q6n2lQ5J09L7k4m8n1k3NJ2J6K1
-499hL5K6l1l2K8J7n2n7j1J4J5qnO9R8K2l5m6n4k1M7N3kl3nM0L5jk4l1k8k7k8pll1l0j2OO2
-506e5Q5K9l1p2q2j8L3K2K7K8ql7m7k0L9M8K3L6L3MJ7Pm0oN1%n4k5p%L2K9J3K9J1l9m7l0j
-514b3N4O9Ql4j4QLj2k1k5k8mL1L2Kj6nJ5Qj6j6KJ1j0l4j8MjQK9L1K1Qoj7k6j6J1L3N2O2K2
-522A82k4j5k5q6q2k0oRM8Pn3j0K6j4oO0O9J0m4l5J4M3L4L8M3j1q0o9j7j8k4J3M7K2l3m5j8
-529g0j7j3L3N2K8J5nk7j8olJ8K9K0K2L4Rl2n4n6k3M5N9J1k0l1m3lN7N1J8J1k5p7o2j2j4k8
-536a27KK9K1J3L4M0J2ML4L1k0o9p9m2J0K1NK0O1O7J5k5PL3Kk3j6k7n2l1L3M0k7o0k1Ok4l2
-543a35J4L6K0K3L9J3k1j5K6K8LKjqJ5J4j0NJ0qMKk2K0O3J5k4%j6o5o9m8k5NJ8J1j1l7j3P5
-551f7J25O3n9j11n7L3O3L4Jk7m5j9K7L6K3J1rl0k7J9N3Kn2J4J00M5n5n7PK4j7l2kj0k1K2
-558EJ7l9nN1J6%M5M6om0k5RMl1n0m1j8RL4L0j4m7j0L2Mj7J9K9nrJ8K6pl3qJ9l7r6l2N9P0
-565b8N9M0k5k9K5J2l3k1LJ3K5N0O2Op5p9k5J7K4jj2Jj0l5l9l3j9K1O6N3j2k5J9J4k5J0P0
-572F4M5k4m9k2M5P5no7j4K5%RM3K8rk9m5m9l0j5k7l2lK2Rk5l9rM1N9M2%n1o1m0l1LM2L1P
-580h6Oj9m8k3K6M4M1M4K2j9k6nJ3O5J05M5j9jRm8p5l4qj9jL2Mn0l9NNj8j6qj1J4O5O2rn9
-588c4k5J2l1o5k4jMM6M2j5ML4k2o8j7P0R3N3J4j7m9m2k0j1J2K4J4K8M3Qn3p5l3J8K0J1J9
-595c3K0K5L4lm5k2K2J9J1J5Jk6m2k9L5Q3M9lj9m0l7JK0L0L3j1m3oK0rm4o2m3QM2N2L4j2j9
-602FOJ6J2j2j9L0L1m4o5j7K3M7N6J0o0l8N9R4M4%l5o8k8N4N6k8q8o0LM3L3j5k1P%j7kNj8
-610@l7qN0K4o8o8J1K3j4j3J2K7L4Qk5j5j2l1J2Q5M7n9q1nO6Q0O5L3j2l6l8m7m0mJ9K0L2K5
-617F0k4n3l8l4n4l1M3R5O9J4PL7K6l3o2m3l5m5l7k3OO0J01R1M4J8L1J1m9n4j5k4n5m6nL9
-624hK9k8l6NMpK5L7J5qj3K0L7k0o1k7%j6l0k3PN1O3L6pm4o2m5%Pk9m1j6K6P1O3j6m0J7J4
-631e0m3k7K0K1MmKK3J6k7l8ML4J6lJ2K7L5M5J3n0o0m2l5%L1%j0K4J2k1lL2N3N3J6k2m3l2
-639a7J7K9k5l6rmPL2K5j0k6lJ6nk0j9k8oM2L7MJ3L3J5k8l9j1RKmj4qM3Q4O6J8k6n4l5J4J8
-647I7j3k3k6k7j0rj4JJ4J8K1J3jl5n2rL4M4O0L2k1rJm2m4PJ7l1m9LL8RpJ6L7K5m0j15q8K3
-654a55N4mnN0L2mN1J00L7m7o9m6j1qn3m0M4O3J3J0J9qj4J4K5K2K2J4Kj4n6p3j9K7QjJ8jl6
-662c9j7K8J9k0j1L6N3L2j8o6l9M7P1J9l0l5PM3J8l0l0mMrlJ8ql9J5O9J6k2J0ml9k9k8m3q
-669f6M8N4Mn4p2n8k3M4O2RkL8K1k3%M8K0l5l2j6k9k6QK6J2%J2K0%k0j2J1L0L9K6kk0j0K5
-677E7L3j9n1mL5K2RPPL0K9l1o8k8J5jj9Pj2q0o3K8K9j4J3K8j9j5L0%n7n8m6j7N9J02O0Km0
-684d0m9J1O0J6l7j2K7J9Kj0l2l3nJ0L%RJ4K8N6O3J8l1m2m2l1J1L4ql6J3N2K0j7%L3K9J8K9
-691A50mp4q1l5k7k6K9N4J6%nl3k4J2K0Pk7l5L2N8jl8m1l2K1M9J4kOj5k9mK2K6L1L3j3p9n5
-699a00M2N9j%M1K4nKj7l6lK2Pj8l4lL7jl1K9P1K8k2m6l7KKm1m4l%j6J9O1L2k1j3K8K6lj7
-707B0k0j2lk0k3mj5j8J5K5J3RJ5L7L8k0l9kMjll6l7J8M2M5O6L0n1p3m4j5K4N2K8oQK3Kj5
-714E7j9k8k7j4J3M6K7m2l7K9K8j6j6j1l8l8j6k2m2nP3P6km6l1K2O9L5j2PK5L3N1Pp5q0k7
-721d6l3o4k7K2%lM7N5J6k3l6MP0P1J9j5j4kJ0j2o4p9l8J5N5M7j2k3L5N7Kl4j5nk6k3LP%J6
-729d3L9K8k6n8k1K3J0j2j1j4j2K1M9M5L1K0%k0l2l8k7PK6Nk1l0k9j4RL4N6N0K2j1l6l6j9
-736c5j3K0Q6R0K6qj8m8n5k3qKJ7rm2k2MJ2J3k7o0k0L3L1Rqk0oRl0n8j1K7K0L2L0k5l6J5K4
-744h2orkQK8Kl2J0O3M4Ok7m5m4k2K5M6J4LK0L1M5J6n0l4J4ok1pk5n0l6J5O5M8%KK0mj5J0
-751A8J4J0L5M6j4q8p0j5k8m0K1P1N4L9M2K3rlK0Kk6j9nj5k7OO3N2j4l8k6l2n3n7j8J3qnK9
-759e2QkM6N6J9Pj4m9m1j1j7k7J2M3K7L9N5mn8l0j1k2LK3ql3l1pM5O3Pn1m0QK3Jj0J6N4M0
-766G7m3q6m3PL6M0j6l2N5Q2j2n6qPk3k3jJk0k9ML5Jk5QL5K6K3oo2o3rKk1lJ0KK8M4K7L8N6
-774F3K2j7l3k0jJRno9o2M9Q6J6k0NQmqk3l6j0M6P1K2l1j0J2ljj5k9K4M4l3p2k1J3j3k7J0
-782f2O1O0J2kJ5nj7KlKM7K9m6m6krj9K5M7ln5l5Mj0k8J2K0k1k5r%K7J7j7K3M6l1o6LM4K1
-790FK0L7K7MjLk5m0nPk9k4j3n3m4M2Q6N8J8qj0%pl0l2qOlRL4L9J0k6l9l3j7K4N3L8Lk5l2
-798B0qMk5m4l0rJ4K6K4K3j3o6m1L6P7O7J6k4K2N3j6o1j1K4lk3j0PJ1J3J1nj4PK7J3j2k7l7
-805A6l6k1k1l0k0mrLN4N5l6q3l0OJ5O6P8J4OO7O0Kk0j7JK7J2m1m2Kj5o8m4L1L8J3RJjJ7K6
-813H1K0J5Nk3k7kom8l8J3J9k8n2j3M3O0L6Rqk4j5K4Rn5q1n7j1N1P1L4j1l6j8Jl9m7L1P6M4
-821CQl0n0J2P7N5ql6k8KJ5KK5N2Jn3k5Kk2j0K6K7K9K9pk7J2L4K2J7Kl4n2n1n2m3rK7K3l2
-828f7o9l7J0L7O0N7Ql7l5%K4J3NJ2J0J9M4K5mJ0kl4J3P7N3k1n5k2pm5k6K8Nj3L0K2j7r%K
-836F4J4Mj1j0j6j8LL5M1j1p3o1rJ4PNOMPNLJ5L6M7Mp1n4L8M9j1l2k9l4j7J2L5L7K2Kj4k6
-844A2j6KJ5J9ml8k9K4M8M3K5j7l0OJ6rk2l9k1M0K8m3l2j0n0l5L7L5J1K6Rk4j7J3K7J2l6m9
-851g3ON9O9L7k0m6l1j1k3n1l7MRKRqrK9K8oQL3J1j1J2K7QJ8M3J1k7j5Jj0k6j8K3M9K2j2k7
-859E7k5LJ6j2j2L0J5o5q6j6K6j2k0M2N8MqJ5L3M1On8o3k9j5rJJ1J4J7L3K7j7k5K0L5nl6j6
-866b5QkJ0K3j1lN4L6m6o2j7K4K8K1K1L9M3Qk7j7k3o5m3L0N9L8L9M7Kn9m9JMk4k5oRRk4n4
-874b9j9L2J8J1L4qo3l0Ok6j6O0P8ko6l7J2J6mk1qK9L3J5K1K4j8m9l0J0K9K9L1M7L2l0n9j8
-881C4J4Jj5k3j2J1K0J2OJj1l7m1kL6M5M1Pk6mK2j1m4l1NL6K6k1n3n3k7J8M8L5JrKjrK1M1
-889E3QmJ5J5J1Kk6l8MO2N8pl3k0l0j7J3j9m4mj1n6k9J7J2L5O9Ro1k2L4K6Kk8l9qMk7l9PO1
-897d5M2j2RL4QK0L5j0j7J8NrJ1ol4J0O8J6n0j2L6K0J6J8k4o0m3k0l2l3j9m3k8M7N3L3O4M0
-904A06l2k2J9OkKl1l9qmj1j1k9l1j0j5k4J3N1M7L9K7j6k3K4K4J0M0J3l6lJm0j1K0JJrm0k5
-911b8Mk3n1m3oN0P6K8j1J8N5L0k7p8o2M1Q6K4k7k8l8l9pJ4Kk6l5J2N5L5J3RmnMnlK6K6Kk1
-919D3l7j5Pj1ON8N2J4Opk4k3j4J2J5k8l7mkk6l7j9K5L7Nj1k4m1kO2O8K7j6k1lj2k8j6j4k4
-927e9PM5K8k7o9k4O6Q5N1M1L9K3J0j4n2o8n7j8J8K6K4Pj0ok1l6qJ3J3lp0q3L0Q0J1j7jk1
-934d7j6L5M1mm6m6LM1J1m3k7N2Q2L3MK9J2n1o2k0J9L6Rj7J0L2rl0K9N4k0o5l6j4QJ2m8o5
-941a14J1L6oMM9N8N5K4m0p7p5o8l2K3L6L3L7Lm7k2N6O6J0k0nQJ9Nm7o0PO9N8jn8n1J8L8k1
-949b1l3K2K3k0qK4K6J6%j0k0m4l2J4M1M5K5mlj4n2k6L6J7l7k7K9L2k7l7L1O8K2k1j9j6k9
-956b9j8K2L1PmJ1K6Lm9o7k8Pmj2K5M1Jk2j2j9j3nl9m2K7P3M2j1JO1M6l8n0%J6MJ6M6M8Ol1
-964F7k9pJ7%l4kL7j8o6k8K1K5Rk5l7J5N5Qn0n7k9PM2N0J6k7oM1K3JK5Pn7o0j4J6J2j9m2k2
-971a35L5O0Ko8n8PP1R2M1l8n4j4L1N1L7kl1l1nL8O3K1o2o4J6M0j6k3RRLOmj2qJK2K7Jj2j9
-979B7l9k7J0J4K1L1loK8j5m6Pko4k6L7K9J2NMK3L7Mm6m4rmQO3Q2L2l9p7k6M0Ql4kNk9j3J6
-987hrk3J4L3mm4l0QK2K0J6J0Mk2n1l9NM3O4N4%m4k9Jrl9l6kJ4JOK8QnM0K7l8j7K9%k9l9l9
-995a09K6P0J1l0RL1K6K4ol5j2jj9rOQM6O1Mj2%n4o0K9O4mn9k7N9O0m7o6K4M2k2m9l1jJ9Q
-1003b6j7k9PN3J6l7NM6ln0n0m6k9PJ8OJ9L5J3NK9K3nLL3K7opJ0k0m7oN5N1k4p6m5PJ3j2k5
-1011g9PM2L1J2lk4j2J1j8l3RK4j2j2L4L2k2n3l2LK7J7lMK9M1L7L3K5j9o6n0qJ3L1M9L9Nj7
-1018I2j5jQQnj0J6M5L6Ok8o4o5k8j2j5MK4Kl1l9j3K8L9%k7rj0l6pN9O8M4M9M2j3m9l0j7k7
-1026A9k3k0k3j8j1J5M8K6k6l3pOj0m1m2j5KM1R6P3J6J2pn1k6Ll6l8L4N5mo0p3m8lM1M9J2
-1033f7j4mnoJ5J8%l1o0k6O5R4K8k9l0oJ7K5k1n2J5Q1O5K1l6p3l9pj4LJ1pj2k6j1P6J07M1
-1040A06qk1l3l3m9m7J3L9j2n4m3K0R0Q3K9kpMkm8m5J4J5rK6N2Ll2mL2Lo5q6m5RL0J7j7j3
-1048i0N0R0O1Lm7n8k7%K4M3Jn5m8j8qLNRM9N9mm1jK7j0l8rL7K9j8j2K1J7K9M9%m6j9lrLj6
-1056C2l4J4N0nm7j8Kk2l1J0L5k0q0l8L4K1j6JK6Pj6RJ7n0p8j5K1K8O3N8Lj1K5M9K2k8l2k3
-1063c7o4q8qQ6R2L5pl4m5oN2M1k0m0qlj9LM6K4o0q2k1J3J7M4O3N1L5K5K7K4Qnk8n5l2ok8
-1070a0l3J4J0l7j8K3RrpoK1M8J7k6j7J0Kk2pK3J5moKQkj2j2k0lM3K4k4j1K5K6J6Oj5k7k7
-1078a3j5J9L0pl4j1km3l8M9Q7L2oNJ4J4ml2j9jj6l0m1l8J4N4M9L9oo6m0L1L5J3J9Nl6l8l
-1086c0ONJ7%j2K6K9m0o3JM8K9nj2k4l6LN7K1m3mO5L9j0J7K9l5n7J8N9Nn2o1n1l2%K2J7J0
-1093d4K6L2K0Rj1m5o9n9rM1L5J0J7J3nrj4pK8J4m0j8K7ql9qRJ7L9K7LJ8L9J2l7j8N7P0jm7
-1101G5l1lPjj7m0n1pO6N8k3l1L3K8oK8L5m3o3kK2NOJ4Jk5m6m1lN4P9L8ok2l2kM3J8k6m2n6
-1108ik6Mn1n0O4J06L7k7l5LM2M3K9k0r4p8j1mqJ7lk2L4O4Pn6n5j5J1j2n1k5L3M5L4K4k0n3
-1116a28lO5O0J5j1j5JOj9j5L3M1ml0j6JRK6L9J3j9j7%J6Ol9l8J3J7lJ5K6MlRK6K1NLl0r0
-1124a0n7N0N7nmK4K8K8J2l2n7n7n0l3j1J5J4j5QP6N8k1k9Qj1m9l7j2NL2K3j3J1L5k1n5j4
-1131a09L6N9M9Oj4J9L9Qj8QK1m9q7JO7Rk7K4M0J6J8Ll5k6J5K7pm8n6n3p5p7k5M7P3L8J6N0
-1138a7P0K9pJPj1j9rKJ4Qojj2l9k9JK7M3J0l6k3km2p5l3K5M1K0j4k4J2M1PlN6M9l7l4K6K3
-1146C9JK2J5k8m3KQ1Q9Ql2j5k9m8j4Pj7rK7Mm4l7ML1L6J4j0k0rL6P5J7o9l0K8l6p0QL8j0
-1153A2j6K9N2J0n4n6k3j0J2M5L0m2p8jR0N6l2l9qKL0O6K9m4m8%L4M0Rl5k0on5o0J5L8MOJ5
-1161ck6m3J8O3K9j7k6k4j2rOL2jn2j1M8L5J1k0o3k5M8L3LJ7jk4pRL2K8l1j9M2mn8pJ6j9j3
-1168d5j4m6k8K6M5M3K3lK4O8L5l3o3o0m8l5MO8P2J6j5k2j4J5K0qJJ6k2n0l9k4k1nL0L8lk8
-1175h2k0j9kK2K3K3L7L0NKL4M4J3K1L8j4n0k6l3l3J1J5j0lqj1L1J4o4o3kK5L8J9l3n1j8K5
-1183g2M8L1rl5j7K1K6J1K5L3K2L2M7J3n2r1q8o3j3O0J06P0j3o5n2qK4K9J3l2l6K7M5J6L9
-1189I2N4j5m2LPk1m4n9k4L3Om2j2L7N0N4J5n0n2j5mj4l6l7J4L0j5k1J8J6j2oNl8p2j3M4L0
-1197a36L0M6K6J3Qj9nL3K0qLNl6n0kJ3j6lOl3j3O9P8K5K2L7nl3jLk9oL2Rj1joj8jL1M3J2
-1205A32k6k3J3M2K7j2l1l5l8j5K5M1K7kpQk4r6j02j6O0N5M1M8K7jj6m6l4J0j7l6L3O9Nm7
-1211C9l2k0n1n5nM0M2J3J1M0L1J5N0K8m3k3K6Nk0k8l0NL0ol3k2j9jM4N5L6J4l8p8n1qQPj2
-1219c6nL3K6KJ2jl7m0m2m8PO1K3j7J8M1RkJ9Jl1pL0K5Kk7m8k8K5N6L1j8k3j1k3mK2mk5qj8
-1227f0k7L5P6Pp0l8Qk0k4K4K1JK1J2j4J5L7%l8m6j3M6M7q%M6J5k8QM4Nk2K4M9Ol0k4l4n5
-1234dl8OK3ll6k1L6O1L2j3l3k1QJ9J5Qjj1k0m8o4k2L3N3M5L2J0j7k7lJ3j4j3M0N0J1oj9k8
-1241C3RL0pj6K1Rn1m9J7O3N3Pl5p0r5m1P2P3l8p2PO4N7M4M1Rm6m4ql0m5K1O6M1J2lj7qK5
-1249I9L8%n7n4NL4Rk2l6m8m0KK1NMMPL0M4L7K2k5o4j9M8O5L2j5m5m5k1%j1k6j2QJ0Rpj7K3
-1257hN8M6J4k0m5k8Kj6m8l7J3K7j3j2N1N5j5n4k8J5K7J6Ml7p4l4L0K4j9k2K8O4K8j5rj5m3
-1264i0l1J1L5K4LK2O4O0J1k9l1%J6l8q5m3j0k1L7R4K7l7qJ2j5mK2k0n5ON9K8kNOj0l1k3K2
-1271a9M4L2Jl1k7%JJ4K6mk8qPql4m6m1k5QN6P1K7k7l7JK6rl4MK2lPL4K7K8L7Rk8n4n8j8L5
-1279b2K0k0j5J6J4j6k7j6lM1P6M0k0k2J4L0Rk2l6m1l1J1O4O8lo5k8M0L1k9m6jM1L3%k2k9
-1286C4k7oJ9J6J1L6N3N7L1m5q1l9j9j1L2J8l3mJ0p6r1K6P7K6%pmL9M4MJ8L8RPJ0m5o7j0L0
-1294H0K4J1j3j3K7L1k4p2p3k1M2M0j0m8m4PN3M6J9j0k4pkk6rK9K1RLl9l8K1K9JJ5J2n3o5
-1301g1j6j8l4K8R3P9L4j2m9n4l3oJ1J2mj7MN2O8K6l7n1jM0L2J2RKlnk8l5j1j7n3m9NN8O9
-1308C0J6m5l9l1p3q2l5lL5J03J06M8K9K3l3p0k7L9M9K1Rj1m9l9K9P8P1K7l1j06j19l1M4K7
-1315d0PRmj5j6oM2N9Pl2k3j9jL6L3%rk6n3l7j1k4oM1M6N5O3j9o7J0M6lJ9O0J2m7n7n3o3n8
-1322a44j1L3M5P2P9K0jL9ln7LL8l9q7n2rJ8K2qj9j0j6OO0M7rk1rjJ1J6Qnj7j3QL9O3M5J5
-1330A56Ok2n5l0Nqj4J1Pk6j0J5j5k3L5O2Ln8m9J0N7M0l2r7r5l9J6N0M8J3j7l2oO6P6Jk6J6
-1337C9Km8n2k6QL5J8k1k7J1O4P7L5j5m7m8KN6N8Jp1q8m1J8L5PJK2J9J0no7n9N1N2m5n3oM
-1345i4OjJL7M6K6L7K6k9l7RL0K4K1%l8n5k8JmOM3M8L1K4j2l1K7N1k8q6o8l2OL9L4Nj6j8j
-1352@Pj9n4l7J3K7pk7kJ2K2P6R8Kj07j01j6K5%RN8M1k2n5o2l8J7L2K2L7L4j2k7PM9M9ml5
-1360A2JK5jj3MJ5j9p3n2K2J9m0m7k1j1J6P2P9Ln7m7k7j3K5N8L8l2m5L0O0K5L7L8k0m5k8j6
-1367b8LOlQJ9L3N9M5j9o0n2k7J6M5K3Kpn0o3j5nl6pM4K1k9j9K6M5L1Qj5j7j1k6k6J8M2Qk2
-1374c5J0P1R4M7mpk1p5o7MK1j5k6k2k2qJ4J3KK2N9M4k0p2r3p0mL5J0l2m6jO2N5MLK4J2kN
-1382c1J0K2K5k3m3J2L9Oj6k0l8m3k5jJ3K9K7k5o5qN7J6l3RM4J0rK0L0Jj5MJ6ql6l1rpk0j5
-1390a31L6Q9P5K9K1J5l2o4n9m5KM3J6k4k8l1RQ7Q0kl1m2o4k4M3L2j7j7K3L2Nj4%K2J0l4l2
-1397b2K2M4K6K2K1Kj6k4k3J2M2J1l8l2lkkJ5K5Oj8k1l2n9n4j8RM5O8J3m4KK8k4j3M0MrN0
-1404E3K4m6m1k3k0LK0J6kl0j7L1L1K3N6L1m5l9Jl6n7J5M2k4l6J8L2K2K4Kj8l5o7l7L2M2M1
-1411a4O3M3jk4k0LJ7J1J6ll3j3Oj8j7R%k4oJ6J1jJLK0K7j2k2L0L1l1n0k9k2k6l7j4K9J3l1
-1419i9j4K0K9N9P0Ko3m7m4p0k6L8J1l2OM6K9J2K7O0L7n5q3J4P7K5l3l9j4K4K3%L4O2Kl6l5
-1426A7n4j5O4L8l0j1L6M3J0k8j4J9Rj9j5Lqm1m6j9Mj1m9l0N7Q7K1l2k6OJ9PJK4M4K2qmJ6
-1433H7Nm5q1n1MJ3K2O1L8k7k6QK5J5k0k0L6M4m0r5k7O7L4l3ON7Pn0m7k5NK6J2moj8j5J1k3
-1441g0r0o0K2N0N5N2K8J3RPK2M5L2rk6k1m1m1K1O1L9%m6p5l4K1J8QJ4jj9ML9N0K7j5k5J4
-1448G8N0M2J7j0j6Kk3n4j8J7k8o9n6l9k7NN0P9Q4M5j2l5j0K9L8rn6m8l1k5J7L9kl6l3l7m0
-1455a22rK9L3J9J5K3L4M1K1pk2n3o4pM5J5j8KROL4M8J8j1l3l5mJ4j4l7k5J0K5NrOJ9Qj7l
-1463a1M8L0o5p9J4O6L2lj9m1k9J6K0k5l5K5Q2P0J3nJ1pl8l1l8n3j8J0j8j6K4K2j3k0ML6M1
-1470@Ok3l6n2m8%M0M6M4L0J0j4l4LO5M0j7l8o3k4O3L1l1kJ1nK4J4n0n8j5J8L0K8K3L4N2J9
-1477A21o2n2L4No9j9L7K4N1O8K4J9Qp4o9L6N0j4k3qRK9oo7l9L0L3k3n9n4k6pmK2Q2J01L0
-1484A38m6n8l0J1M0K2lJ9K4j9l4k6m9o0j7J3J1KNK4M0K7KlJ1Qk6m2l2l2l1JL7L7J2k4l2J3
-1491f7L6jj4K5N7M8%n5o1k8NJ7J0kNJ6QJ2L4J2j6OOk4k3k6j4M1L7pjk2m9PM7j0n2m3l1j1
-1499a28K2L6K6J4L1O9N6k3n7nK4Lj1j5k1j0J4J8j8l5K4Q3L4l3k2MJK6N2Rn3m2%j2l8k3j1
-1506a1l3m5k3J3J7%L1Q2N8k7n5l3l2k1K9N1M0M5L6onL5L5Qll8p7n7j6KOol5n8m8jK6PMK6
-1513g9M3N8N6J5j2mj2l8k7OK6K5J6ll1m2KN5N1L9Rq0r8jM8L1L3Qm7m8J4Q4P6j9q0o5n5m2
-1521h8K7N8Mm6l4RPl1k8J0L3L9L5K6Ml5k3J8rn3k9KKn%K0L2K5J8J2POJ6L0Pl5l1kmJ1M1L0
-1529G6kLK4Nl1l4j0J7J7l8o0RM7J5J5K9l1j03j02l7L1L9J4M0Q6O7pn5l4QM3N5Mn7l7K0L1
-1536E7%l0j3J9k4p2k9K4L1L7L3NkNMj1m6n6k8l1n0rM2L9K6L8K9j9m9m0k7k4rL2O4K6m0k8
-1543a26L1O0N6J4m4n0k1%Lk2k1J3j0m9kN8O4M4J9J7K0pl3k0oLJ2ll9l0PJ5K1M3K2m4n9J0
-1550e4N6L1J4K1k5p5m0K0L9K3j4l0MK9OoKj6o0m8J3N0M2J2lPml0pJ2kJ2K6kk2j3J5O0Q5M2
-1558A70l6n6J4N9J3j8J5K5k4n3j4K9oo2m6K2O6M3k5p4o8m3j6J8L6Ql8k9J2K0nk6pM5M2j7
-1565b6k6lk3lO4M7k3k8J0K3K4J9J7L6L6ll9l2J3N6K8n7r5k9L9Rn7l7L1L3Mloj3qLNpnPk3
-1572d2n9j3L7L1L3L2QL0M8LqJ4qnM4M0rk8l6l9OL1j0j9J1j8m7j3K1L9O6N5j4q2p8j0L4J8
-1580F3kok4k5kkj3J0N0P1N0j7p3m6L9N9k7r7m5K4J2k6l0NN9O5Qk3J6K4m6p7k5J3NJ8L4%m4
-1587b5l1J5L0K4M5O0J3m7j6M3K5JK3J2j9oLk6m6n1n0l1MJ0j7k0K6P9O7nm1l7m1l0J4M5M5
-1594D5J1k6k2mpk1kL7L5j7l4j9j0Kjl8n1j7K2M3N8M9Ql0k3K0O2K3p2q7k5Kj0JL1L4J6K4J0
-1602A7o0p9k1MJ3M8N9L5Ok0l7m3k3j5m2l9K2O3M6J3OLk1k0RJ8K8P8R0J1o0l4J6Oj1oj6k0
-1609B4MJ7Jj7j0K6N7J8n1l9J2Qpl6q9n1N9P4J9MPRJ4jj9l1m2l2RM3K6l1o5l4K1N3M0kQN1
-1616D7L4kJ2K5J0j3k6nJ9Mm4r6p0L8Q0J3m3l3OK5J0rJ4N9N2l4r2n5OK0K4K3j0j0K7nn9mP0
-1624HP6N0po3n2MN3N9Qk6l2n1l8qk4m2k1QK8M4M5L4K0J3jk7m1l0kJ1MK2M5Jo3p1l1QJ2lJ2
-1632f8L4L3K6J2lJ1Pm4n0QM8L7%l2j0N1M3m9p2j1ol3J4K8k2J8P8K5l5k0k1l9k7k0KM7K9m8
-1639e9o2RL3j0j9K8O2M3mk7qj0l7qO3Q6O0J4l9n9k8K1L8j1q1p2J4L8k9l6L1L6j7j9Nok1k
-1646h3M1N3J7k2k5jK6K3j2l2j3J6RLJ3k1o5j7N9L0l4j7J7j6l7J3N1M6K7J0J0pn2n7k9l2j7
-1653a25M2L5k8j2N8N2kk9m2n1k4J3Mj0J3J1l2kP0P4O4O3oo5NO0k4p9pK2k9k6K2M6M5K0k1
-1660A05j5K3J9j4qJ6j5p7o1J9M4ll1j0lk3m5n1j4L2L5K0K2J8J8K6Oj3RJ0j4k7o7p5NM7J5
-1667g7K7L7k2k7L8L6qkNk3l3j8j3j0jJ2L4K7OL2L8l4o6j6J7J0JJ9O0O5Rm8o2k2L7M0Kj1j9
-1675D0k2j3j1j5k9n4j0P4P8L4J8Lk7k3ol0l5K8M7l1o2%L2j2l6OJ7k8j9L3L2%k8l4J9M8J4
-1682bLjk8J3M6j1l1K3K1l2l7rJ6L5L3Pk6l9j1M2M9K0Nj8l7k1k7n2j7J5MK9M6pk9jqk3K0M0
-1689@oj4K0k2o9pO0L4nj1plqpJ9L3Mk3J7M0l2o2rlk1LPj0mJJ5K4k2k8M4P2M3K9j1m9J1O0
-1697A03km1l7o7m8L9N0J2L0L4rnL3Pn1l2J7J1k7m1l1KM3L5j9k7J5K2j3l8m9l7ML8L2JJL2
-1705a3L1ql8j9L8M7Mrj7o2m5M9O5rn5l4K2N3K1JPk1l8j4rk4JN1O7J8m4m3j6pPK7J5j7j2L3
-1712CL8MOJ4j0j4j9l8k2J0K6M2L0j1mK0j2l8j0Oj4j6Klk7l5l0k6k3qK8L9Mj9j9j6LJ5kK6
-1720a00N9j2p1kN8K5LJ0PJ4K3K5J9qk8l6n0k9K0J6MN4P7K3kJ9Kk3qk7p1l6L0K7J4L6L3j6
-1727G9o3n2K4O8J2n6l7J6L4J2l0k5J4J4j0j2k0l2j9j3k3mK8K8L4N5L9j0k0QNl9l4K0Om0o
-1734d9K1nolNO6P5k9p7kM7Kk9pJ0J7RmJ5J1n0n2J1J0l0ML4k7n7MK1pqjK6N5J0k6L2P1L5K
-1742A24j9k5npk3j7k3l2j1lj6j0J9L4J6QK3Ok7lJ4oJ9M0k4o0j2J8ok7l6l6j0Lj4qK6L7j3
-1750h6n6mP4O7J1k0k0J7J8j8j4jl0j8J5%J5P1N2j7j7K5K9J1J2Kk7k6J5M1L7J8k2m9j8J5r
-1757I3l6j2qm1k1K5nm3JL0pk0J5L6L9K8pl1j6jk7l9ML9K6K7M5K2j2kpm4k4K4Ml7l5k8j4K7
-1764c2N0L6Ll6l5J4L6J0J3K6%j9k0m4o2l6jK7P0P8Pn5n5m7l8j5kKOJ6N3Q3M8mk2m2o3l8K0
-1772f8L6J6Qj2m4k8J0L4O5O4j1p0m9k5k7qL7P9O7rn9k8J1NKQkJJ8ol0jL1L1Jl6l1k5o0n2
-1779a57J9M7L8L8J1j3J5K3k1k1Ol2m4L6O9J8j7oQJ2RLj9l6j4K5Mo1o6K3Q9N7ql2MM3Rl7j
-1787B1N7M6qn0o4k7Pk0m8k0K4M8L5j2l9rL4N1On2k6L0J8k6qN1M2j6OM8J1j5mk2n3n1j6K0
-1794c1PoNk0m1%M4N0K4l6m8PK5J1J6pl0L7R5K5n2n5m0j5J2J4Mj8k7RL0J3J0Mk6l0KK8J2k1
-1802a9k2NOk7n8m6K7R0N1l5m3J7K7jQJ8Mmj1j4j3JJ9J9Jj6rL4N5J3l2l1j0mj9j0K2PNN7L7
-1809I9l3j9K2qm1j9K2K8Olql2m6k9KOl6m4J4M4Nj7mJ6K8J6JMj0k8qJ5L0M2L1pl3k6J1L8J9
-1817D8KJ8K3J4J5j4o1m5mj0l5l8k4mK8Q0J03N1l9p3k3L1J9rJ7L7j1m9k9j2l2l7j5lJJj0J5
-1825g4N6K3k6LN6N2J5qj0j2k8l5nJ0nj0oj0LK2K4J7MLJ2Mjj8o7n6J6L8L4M0Lk5J0L2pn6n2
-1832c4lJ8qk4nJ1J5NqK0M7j0n8pL6K0pm8n5j0lPO6O9J4J3K1k8n8mM2J0k9l2l4j7K4M6O5N4
-1840A21l6r6l1L5K1K9N3J0k7J6N7L2l3q0m9J6J5k5l2k1J0M2M7O0N1k1m5j7n3r6n0J4N3P8
-1846D8M0j6J1M1j5p0n2k4qQJ7QJ3N4N4K1J7k1q2k2O3J8m1l3l2l0qj1j8J1K8OrL1Q1N7k8n2
-1854E5j5N%j8l6j5J3llL8L6k8n1j8qk0%J3J0K5K4kk0k1J3M3Lk3K9N9K9J5Rj6j7J7K9Lk9l7
-1861H8k3k2l2KN5K0n0m8k1K0P6N2l6m2J8K7j2k9k4m9p7j5Q0P4RkJ8%k6mL0Rk7k4k0m2j9O2
-1869dQ9K2l5l9l7l5k9j9J5L3mk7KJ8PJ6K1k3n0j4J0J3L7L7%k1j9j3oJJ8J2j5J2N8L0kK2J9
-1876A00KJ7J8j8n0m9l1l8n0rL5J9onj5l8k6K1N5L2j1k0k5k7J8N5J5l0j9pk3j7K8M0RK6O1
-1883C7L7K0L4J1k2m3n6k9j4l5k4lLK8J6j6L2N6nk2J0j6m3j5jJ2N2M8j5n1l0Jrl5j2L5O2O5
-1890F3J6o4o5rL0K9j2m0j3ORL1L2J8K7K1l2o8m1pJ0M5N3J7L2N5j6n1Llm5lL2j9o0l9MM7N0
-1898D3om2k0J0K2L4M3K0n2r4m3J5kl0j2L1N8L2J1L7L0k7n1l7j4L3M6Mj8rmK3J7l9l0L8M3
-1905F0lk0nL1N5K8pQL4J2j7pjj0rj5l5k6kkj0k7n1k0M0K8j0J4L9L0Qk4k2J5jm4k9J8L4J0
-1912F7k1l2k9lL7L4j9n0l2K2N5J7m9n6lK3J7L3M1J4J5L7K0l9r8q8k6J8L7N3K5l1n2j4K0R
-1919d8j7j6J9M3J8JK3K3j1k0qjJ6J6qqj1n1n0K2M2j1k7ORk4k6qj7J2P3L5k9K5R6P0Nk8l2
-1927A03l8k7J0%m5k9K1L6K4LrJ3L5Rk6j5jj6mJ8l3p9k2M8M5K8J1k5k9rj5NM1Rl3PM1Lk6k7
-1934Bm2k2M0L7j8k9OLk1KN2M4oj5kkRJ2k5m9j9K6K4j6l7ML7Lm7n5pL4K6J9Pk6mL4PJ5N7J6
-1942G4l7k1NRj6n5l2M5M8l7q0j5N1M2kj0K2L1rl3j8NL2K1l2k9M6P5M2nn7p7k0M0K5jK2K7
-1950G6rj2Qqm4m8j8J4J2k0o1n6K4R4P6K4k1n2l2K2K3KJ2J8RK9J8m0n2j1jk9k3J8J6l2k9J7
-1957h6J9J6N9Q2M7Jl8m5k6j4prl9m1K0P2M5l2n6MM7nn7l4RM6Q2M9l1l2rn0p4k8K7L1k8q6
-1964a71o6kL5M0M6P3Q2M5ql2k9k5j0K3K4j3l0k8m8p1k5O3Q1M3J9j3l6k1k5l6pP%L2N5K7J7
-1971A6J2m2n9j0j0l4qRjKOK1L4kj8QRK4O3K2m7k5Ll5l4M1O4Ol0J4N9K7l8m3j0KMJ5L3L3j3
-1979F8m7j1Rk9m3j7LK0K1K2L5J2k4nJ9O%j3m6n5l0J2N5O1L7K1mo5q3rN8L6qkK8J9k8l4K6
-1986A5M3j8m9k8k1k7j4K3N2L3Mmj8l5j0K7K5ql4j9K7M1Nm1m2qLj9k8RN1L5k4k8J2J5K1L9
-1994EMl4NL3knK4kl2j6j1j9J6M6J4l0j5J8QJ5L6J1rPrk6jol1k1j7k0K8M4j2j3M8J0p5o3m
-2001a01N1Q0M0KL0K6j8k0J6L9On2m6RK8j2n7l6%k2m2j6pMM8N0J2lJj6l0OM7J9l8k8K2M4M0
-2009G6%m8l7J0K4J1RNnJ9O3N7kl2k9m8n3rJ5j5j8K5M1Pj9j8j3JK2J6j0jK2Jm1l9j0J3K3J
-2016A4l5j5L2J8j2nJnj1j8jL0Km3j1L6J1j5J1K9%m0l3K0K5k6m8k5lj1l0RP8O6J6L4M7Oj5
-2024H3j5k3j4nj4pJj5k2j3j4JL9M8K1kk1l6j7L5M3lk5j4pQJ9j3l0rQOj3m0j6L6M0M4P1L1
-2031A46m2m3k1k8j1L0L8K7L1J4k9m2j2Nj0pK1K8J6j6l9JK9k0m1k3k2K6Q2M2j4k2l5l0J2J7
-2038E8l7m3M6Q8j6q8j2P1O1Nl5k7Lj0l8k8k1rM2P6M6ok6j6k5n2l6j2pRJ9M%lKL5L6kJL4K8
-2046A15KlJ6K4km3m4nkl3j5K1Mj4pj4qJ2qk8rj0l4j3L2J8l7k2M0K7qJ5J1m3m1J9N4M6K0J5
-2054D8L3J3k5j3K5L9L2Kk7k5lkk8k7MMlRPJ7L2pl5k4k5MO0M2j6j8K1K6kj5k3l3lJ1k5l0j2
-2062Hk0j7lJ5K7ll1j4LK5L5j6k4N2N5m5p9k6%j4%J1k5m2nK7L7K1m5q9m1J8L2N1N1K1J7J1
-2069b2j4OK4qj3K0K6ll8l8J1Ln6k8M4M4K9K9K3J9%k8jK2j3n4p4l8M3O3K5lk0NM4J6j6J3L2
-2076G4Ol5o2l8L4N1nk7pj8l3k1j2KQJK5P0P9K5k7k7j9j4J8qq4n3N3O4J3j3LL4L0k6o0j7L3
-2084A7On3m1J2L4L9L8K1K%pk2k4k9m5LP8O9ml3j3j0l6l2NJ7k3m5rL0L0J1j8m2mO6O5Mj3J
-2091D5j8l4lK7J4l2n0LM9Om0rL6M5K5j3l7n2m7j0pk1M5J02M0m8l6L4M0j9l3opj7k1j9oj2
-2099h6k9j0L0J5o1o6M6J02K6k0%mmK7L6K1kj4J2M2J2l3m1m4o3n4KL5J0OO2Q8K8n6p4j0M2
-2106b9J1j7pqkM4N0j1l2K9M8j4l1ok5k8K1J6l9l4M0P3J1m6j4%n3l5M1K8nL5Rq0n2L0K3J4
-2113d5L2ol8kL3L3Lm1l5J3J3rpLL0M9J3k1oj0j9%jnRj3l3KJ1j7J4O0K1k7%Nk9J0O9L1m6n7
-2121a3k2QNoLpk0K5O9M2rl4k2J2Mm6m7j6k3k4llJJ9L0M4K1k0kK5kJK1k2o6k8QpmL4L8nk1
-2129f2J3L1%jM8O0L4K0k7o9l1J0RKlJ2L0Rj2J1K4%j6k1l2j4M0L3m0p1o7o6k0M3L5NJ3K6L2
-2136a2L9K5qk2QO0M7k0m7k2J5L8L4rm3l5k7m5j8L2J0j0L0K3k7%N0J7k9j2j9o4l3K6qm0j3
-2144a09jjJ9L3J9l4o9j2M4Qk6LK6J7K4K0j4j5rm7m5K1M4K0J6Mm6l8N8J02M2oLj5m3l0NL5
-2151CN7K5l8l6L2M7k1n6m0l5j6M2N6j7p0l1LqL7J08O6l2l5Oqk8mNj4j2j1l4k8K3L8kKN8K3
-2158E5n2MQ4L2k6j4j0QL1j7o1k7LlPL0K7nm2m3k6k9m8n9o1k5M2M6k1k6M3N5J7K0M0M9N8L1
-2165H7j3l0l5k5npmL0M1J0l6n4k7MJ1K3J3k5j3L5M1L3L8Pl5l8nK6j4q5l3P4O0Jrk6m0pK4
-2173hJl4kN7L6l6m2k3l8m3kL8L3Oj4k7j0L8N0K2Kk5n4l8j4j6K7Q7N7NK0J1n3n1jNRK5j3o1
-2180g6m3k4k7kJ1j5qK6J9%K9Q0O6PNK0j0oLn1o1NK6J2%k1j5j2l5k2K5L9J7lpj8l5jK9J3L6
-2188b4N6j3p8n7OO0M3l5n0K5P4N3K5L2K8rl9n0l8mJ2KPJ5MJpo1j01l2N2L1jM7P0K9J4J7n
-2196I9prm0k4L3K9j9k4J1Om3m2JLl0k1J6K3j0m2k9J3K4kk2oM9O3Pk1J7M2L7J0l6l6k3p3q9
-2203a65k1J9J2K1L7K0pK0O5J2p5l4N0L3pj2k6j2J8k1l7N8J00K2l6m4o0k8J9LrK7K4NM1L8
-2210E0m7n9K4M9j2n3l6pJ2K8M7M6qo4l1L3K2j1Mj4p7q0rK2KJ4M4L7K6J7j1J2P6N7l1o3m7
-2217c8l7l1j9J4N1L1k7l4j6k0nK7J9NJ9K3QJ5K8mo0o4j0L8N2J4l8k8nk1lJ4l3k6M3L4NN3
-2224b6P1J5k1KL7Rq6j00mK5k8JO5M1%j9l3QO0L0k0j4j0j9oJ6J5Jj0j1pNJ3ok5J4O1M7Nk0
-2232G6m5l0J0j9o7k1M3M3L3L8Qk3j1J5J3j6k5J3K8%QJ2m1n6l3k8lK6OJ7K9l6n6J4J2m1OO8
-2239c3K9j4OJ5K6O7M2o4q4j7nk2RJ7mQQj4KJ7qrK0Pj0K1L7J1K6M8on8m5k5k8k1k1l2k9lJ7
-2247a19K7M9L3n6r5j9N9N6jl4QN3K9rj0NJ2J7J1k6m2QM0Jj7J5Qm7o9j9L7N0J8l2l1K5L8J6
-2254a1L2K9k0j4K7J5RM9L8k2l7l1l3NK5k7l1L3M6Qj6k3k0qj5k7PN4%r5o2L1N0N0N0ll9m8
-2261b4r6j12l7M2P4Q7P2J2m4m4j8nJ2J7j5k6K0N3L2oj9ML4L5Kj3PJ5k3p0m4M3P1Jn4k2K6
-2269a3J5J5M9J1q5p7J6O5N2j4p7k4N6L1NM4N5Nl2l6m1p1o3K2P4K8j1l1o0k3N7M0m1l3M8Q0
-2275C6L6j3k4j3MJ4J9J7j9n6l4J6K8J1lj4k5pL3J0n0l9MmpK3L9M8O5L5k2nM8J8n6p9p8o2
-2283a06QP3Q0N9K9l6r7o6J7L8J7J7kl3j3N0Q3M1j4rJ6Mk6l4k7j8k9o1n2QM9L1k1n2k5J3K
-2290h6k0j3J9O6O7J4pRk3n5MO5J1o1k8L5Rm8m1RK5Pk7m7oM8K9k0l0k1LL5J5%M6M0k8k9Lj8
-2297d9j1N0O0Pk3j8j7k6mJ9RkJ0J3nNL0Jp4j11p4mP9J28R0%n4l8lQj4l5jN4L1l2m0j3MK8
-2305b2K4RL1L6j4l4mJ8Rj1k9l4j9K0K8j6l9j0pl4LO8N1mkK5L4M6M1j7n9l5k0m5l9ok0k9K3
-2312h3O4L9pk3j3krk4j8JOpmK0K2m0q8j1J07Q6j4l6j2lJ7L1K7L7K8ok0j6JL5K7m0p2k4K4
-2320@qm5LK6kM0Q0J5k3Mrk8j7l2l3L6P3mn8j4Lj1J6J7k4j9nj6rj5l3nL0Pl1k2K9O3M3Qk4
-2328Fm4l2qj1mM1M8j2k9L7P6L0j0QPl9n2k4plj4rK3K8nNN0M7ql9j8nj4NJ4j6j3K8K6k5n0
-2335a2k5J9L6J5k4l9n1o6k2O7P8Mk5kJMM4O4K1k0k4k0l9o6n1PL9J7mj3rK5O5N7L0Ol7r4q3
-2343a27LN9N8M5jn0j7J6j6lN3L5l2n2k9K7N6J3l5qK9K5J7K3K7L1Rk0j2j6n5m2K0K5k6l2J6
-2350A4K7j5mN0L8jj5n3p3l2k0m3jN0L2QK2K5PjJ0J2%j4l3m7k1J9K6J5Lj4j5LMJ9O3N3k6o2
-2357A0l6k0k6l0j8QM2P0P7N4J8k5o1l7M3O6qn8m3n9p6JP3M5K8O1M8j3l9l4k6k3l2k5NQjo
-2365c9n1o0K8P2mm5J2L7jQL7%m6k2K1L6K6K0K3J0mJ0J8Jokj1j9j9k1j6j9l8l9ON4M2k3m7
-2372g1jL4L2N2N3Jl2k7JN2N8k6p8l1J8Mk4k9j8mJ2M5P7M1n1p5KM3pn1j4M1L3J5L8K4j8k3
-2379I6k3l2l4o3o2J4O3N3M7K0l2p2q7m9NMJ5P6O4j8l9j1j1nK4K9%l2k6L2N4J6K6P6K2n3l0
-2386E7j7l9J2M3k1l8Lj2l7JJ3rK5O0K8J4M0Lm7k6%k1k9JK3ok8nJ7L8N3J0m5k4J5j1m2j0M7
-2394C6L6l4o7m3OM1K9j2k0J8L2rm2k3RK2J2m0q5l7M8P5N4K6j2j9j7n9p6pO8P1J4k0J8N0L1
-2401G4Mj6l0j6KKqRP7J06J7o7l9Jl8p1j8M4L7pj9J2L7j1n6j4J7rlPk7l8k0j3K2O1L0m0o3
-2408f4m4j9J9N5N3L2Ml1rP0Q5J5l2l3l6k3Jkj4jql7k4Pj3m3j7K3J9opK9M0J1Jom9l2M5M5
-2416DJ4L3K6k7o3p5l0O0R1L6l6m8qMk7j4K2L5M2L9Ll3l8j1RK0L6K9j0k6l4o5o1j4K1M1M6
-2423iK9J6J1Qrl6l2pJ1K0Qk3k1Jpj2jJ1L4L1k3m6kJ9O%jjJ4J3k1m3j0K0LlK6L9K6Lj2kJ1
-2431C9K9M1Pm0l8k5m4p5q1m1L0P9N8J6J9K6MJ6M6J6k6k8m2o2l9lK5M6J9k6k7k9n4l1RL3Q2
-2438g1J13N5k0l0lK0Om0l7J0K7K6L4j4r4r3m5k2K9J05J06L1k7qL4L6K3Pj6lL0Rk6k4j0KJ2
-2445A32k2p3p0k0J8ol4rK4J0j9k7j7J6M3K4K0N7M9QJ0Qk7l2k1k9j2K8K3k2l9lM7N9j6r6o5
-2452h3N%j2KMJ9L1K3M6O0ro2k7LOK8L2j1k6Lpk9JL5K5%j8k8nJ7J2J1Kn0o8J4N4l0r4m6J1
-2460a61J5J7K7K1M2P3K9m5k6K5K6K0J4NL1M0k2n0j3j3m1k4jqj9j4rk1j0M3N8J1pJ8J2j7l1
-2467ek7k1l5m0J4P6O9K2pj6j8k1k0j2qPK0MLK9J3k8j7J0pk0KJ0lPLn5o6NJ3k2K9P7J6l3P
-2475d5M4N4N6j0j04r0J4O7M7K9K5Nn3q7k7N8M6j1j4pm3m2K0M1j3l8q%lJ5mk4K7N8K1J7L5
-2482E6K3K7J6k1jJ5m8o9k6m5o4K0Q1K6j3L2M6j3k4J5Ol0l3l0l5m7n2JR5J26N8k7o0n4l3p
-2489h9j1j6K4L7k0k9K7L0nJ1K5rm3k0N7Q9N0L1J6n5q4k2L2M4K4l0o8m8mQPK7M8N5L8k7r3
-2496Go8PM2M1L8Rl1o7q6j8R6J09L3pRJ2k5m8k9j1k9m4l0ML7M8L9M5K7k1rN1K1n7n7l0m1j5
-2503d8N0L0n8n3L4N1L2M6J3m8j8L3J0QL4%k2J9lo5l1J8k7n9%M7J2k6oRk5n2l8RP1O5j1l7
-2511c6QPl1j0K8J9J1J4J1K6L8om8l8l0k4KJ1JRJ9J6K0J1j6rRMJ2K2rk4J7L0j1k8kK0K3J2
-2518G8pj1kJ9L3Jk8KPn2n8oJ1QK2J4j3j9k4k4K2N4J7j3NJj5PK4j2o1o1l0j9%N4Q7R4O7k2
-2526A50q0l9%j6l0k1Mml7mP0N4k2m3k4KL4K8j4j0lo8j01k2O3Q0L5k8mO9L2o6n5K0L9J1l0
-2533c0n0oK2NJ1J8kj0r%K8J8j4j2OK2L7K3jOQ%Lkl3n1l8qK1L9K0k9n4l5RN1M3j0l8k9j9n
-2541i5MLJ6L0J9J3J0LJpk9j3L6M6J5j5j1J1nn6n2K1M7Qk6l8k7MJ9K5L2J4pp%%J4L1J2k6l0
-2549a0j9k9l1%M4N5Ko5q3p5m5L4Q9N4QKpj3RJ7J6J3pj0J7Rj5mjl7o1l1K7M9L7N1N6Lm7m1
-2556c9k1j8k8j9J4K1oj2njQrn7m6K9N8K8L0N5N8P4P0oo8n3l0k9k8j1K2L9Nl1pJ7j6k8Nk2
-2564e7n5K0R3O3Ll0l6k7l5m5m0k8oJ3J7L4M7L4L6M4on7l0K9M0L2K9Mk0KK3j0j7M0M1l9p3
-2571C3l9j6j4NJ1j6k0OLj4lJ2J9L2N0N8M2J9qm2n1l9j6L6M8k9q0l7JjLK7M2Nm0qL5nm3nL0
-2579iJ0j5j1J9L6L4J2j7l4j8jqj6lPJ6L2J0m6n5j6oJM2L9j1k2MJ9K9J5OL2K6j2j5k3l6kM
-2586A7l4l7lK6K4j4j8J8K8K7K2ol5n7l1M2K5n8l1K9JrK2Ll2j3K5J3l2qQ3Q4j5o2j4K7om6
-2593d5l6j8lL7N2J7mj3l5j9K1J7j3JM9O0J1l0k8j6j4j8qJ7L0Ol4m3oJ5llK1K5pm2k5M5N9
-2601B0mj6J9rm9l7l0j5J7lj8N0Q0J2l0lOj8lJ7k1n7k4J8L3K7mm1l0K8O9N2J9Oj3j9ok5m3
-2608d5J3N4K2k2m3m9j9J5M5O3K0l7m4l9j7J5pj4L4L5J8M2L4j5k7l5p2o4%M1L9L4Mk0K9N9
-2615D7J2mJ7jk3l5n2j7L3no3m9qL5R1R1L0RK0k7o9k6nl0j1K5nn0n5l3K4Q8R0M5qn8o2k7j3
-2623g9rJ9J3l7m9lM1N5O2M2k2l3K9M0pj6k6n4j8L4K2RNk0k8j9l6l0RJ3L1O7N3J8LrkK4M6
-2630A38L4m8j09n4QKJ3K9nk4j8l3k8j7k7J8R5O9K0M3K5n2n6j7k5k2L0N2K2nj6j4j0l1l7L
-2637d7L8M9N3Qm8l3rl8l0L9L6k0NN4K8ok5o2m8K8L5k7m9pJ9J8J6Jk5l5l8l0J5M8K4kkj4j7
-2644i8%lj1KPK1O8R7O4jj3K3J4n2q6p4m2RM8K9kJ5K8k0l0K2L0k5l7qlJL5L7jJ2L6l0q0k5
-2652d3K2j3j2O8J05L4l0%O0M8j0m0n2o7l7Nj2l1j3qk2m5o9l5L9N4K0K6K8KJ8M0ml2OK5Lk
-2659B6noJ8J6k5l2jL0K9rl1kok6J4L2k3l4j0jM6N4k6l6K5J5l7m5j7LQL9O2no0j0K6NJ6J5
-2667C2j7J1N1J8LN0K9o3q9m3j3jJ1K4J3k8k3L3J2n9l1O0P5Oo5n8J7L8k9m1M0P9K8j4j5k0
-2674B1j5rl2k7L0N6K0k2j7J8J6j7k1lLRJj0j0j9j6K8N6N3M3Nm0l3NKk7k2ml0m3qJ0J5J2j7
-2681c9pM6L0k6j9K3N9P2L8k9o9n5l0k5k0J2L9K7MRJ9K2J8qk3k2k4jJ6k2m2k6pN1J03M4l7
-2688A01l1nk3m2m2l3%O6J05N8k7l4J2J7j8j9kj7k7MK1Kkj2l1k0K2L8k6q9l1N8L7qn%J5K1
-2696C3k8o0k1J6%k4NO6O0j1m4lL7K1l5o7j3P0P6L2J5mm1p2p6k7K7L6K4rm4j1L2J4J7K9k0
-2703@m7jM4M7J8j4kK2J9J4k1p8n9J3L6J2rm0l9K3N1jl0NL2L3J9j8k9kKj6k1J5K2l9l5P7J06
-2710A09Lm6j5nj5opk8k7JL6P5P6pq3o1KL3J3k8l1j8l4l3J7N3M9K8jj9k7m0l2J4M7K9k2n2
-2717e2j9M8Q1N7Km0l8LK5Oj4j1j3l9n7k6Nk2l9oJ9K3K3K0L3M1K4%j3oK1K5J0J2om7m1kom3
-2725f2l1J3K5K7J6m2o6%N0K3k0l0kK3L1M3L3j6m5j3L1J8olk4m4j8j1kN4N0kJ6M9J7%Nj5k8
-2732D4QM9K6m9q2n2k3k1j3L6Q1N1nK5P1J0o0k3J8k2m2J3M0koK4j1n4j0M1K8J0MJ0L7K1n6
-2739A16q1k5J9J2jQL3L1j8o2o1k6K9O3M1j1m3n0l2QM7N6L4j1l6m0m9l5ok7l8L2P0M3M6L0
-2746F6j5okk6%Nk2K2N0j7l2K3lp3m9J5K9K3Pl5l7J4O0N6K2nj0j2j7j0Rmm2l0L2N0M4K5j9
-2754H6m5l6j9kOJ0L1L9J4k3o2m5K7M5Oj5k7m7m1NM8L7pLL1j5m6lQj8J3M0j2n8j0O9O8jm9
-2761El4KK7L5L0joL4K3m3l7J8mm7oM6L2lroMLk1j2K3J0j8j3QL0K7%MJ9qj5km0p2l2jj2oM
-2769f4LK3K8j0k8OJ7j6j7L0L7ol1JK1k2m2knl2pK5M1L5j2k5mm0o5j4J8J9M0M0K3M5N6L5L5
-2777A36M1%n9p3kP4M7j7k4j4j8k1k0K2P2M3j8l3l0k4j5k9k7NPk6m5l0oLn%Nj3l1k1KJ6L3
-2784i5O5Q1O4J4m7q4o9k0L3L8pj6J2kj3K8M1Qk1m3n8p0o6MQ4Q8N2M1L2J0j2k3l3l4k1npj4
-2792f5k8k2M2R0L5m7n0j5QL2L8J4kpJK9K6l4o8k5K8J9j2j7QM7L8m1q1k6L0Ol8k0M6O6J1n1
-2799c5l1M9N3j3j9J8on9n9pL0Pj8pJ3N0P9L6m6q2n8oK0KJ3O0O1J7mMK3K3rk1MKj4j1rNJ6
-2807G1l3p8k9N1O7K8j7k6k2k4k5j4ok3m8j5N5O1J0j7j0J0K1J5Rj2n5n9nM5M5K8L4M8J8l2
-2813F6m4l0l4k5K2L9%MM8J7m7m0pK9P9P7J0l2m6m8j4Nl7l1N9R4L4mk2n9n2RK8j1l0rjj5j6
-2821c4p%J7K2j4m5l5LL9L8OQK6Jj9LK8K4k3q0o4J4N3L7nm8k6J2l0m4L5N5j7k7L1N7J6k9l4
-2828e6j3PL2L0J1L9M4k1l9j1l0o5n1qK9M3M1L2J5J4K4nm5k4OLJ2J3m5o3OJ8k4OL4K0M8N0
-2836G7k3l1Qj6l0lMj8l8kO5M0j7J3K7l9o0k5JRPJ1K1jm3m5j6J2L4L9J2rK6N7Qn0k1L2L3j3
-2843C6k8Kpo5p1j3Rj6j3K9N4L8K5K4Lk9j8K1K1nkJ3Lj8l2k4J3L4J6QJ0OJ8K5qk6J4L6ll3
-2851D7m3n2k5K1K2L3O2K0k4qk6o1j4L6j1p8o8%M6L5K8L8OrK5Ql5jK7l7o7l1k5k5K6Q3J00
-2858B3P8L3k9q6p5PM9K0LQJj1j2k7n1k5M3M0k9m2ljpK8N4J4l3l2k4k2NK5J0nj0lJ7K6J1j4
-2865d6k0OJ4k6n7n8n0j3M5P3N7K4PJ8L0J9j1pJ0j0k3OPm0m5QM1J8j6nL6L1j7oO4P4K1j4j7
-2873A28k8n9p1k8Lj7lM4L7K1M0L5oj9QPk0k7m1m7ML5j7m1%K3J3J3J4J1Moj0LJ1j4k6NL2J4
-2881B5j6j2PJ0nPL1K7J8Kk8k8j0k4k4Mj7n2jQ0N9m1r8p9l3L8R6N7j7j1L3L9K9K4J2l9q9n4
-2888h0J9K1J6M5J7n4n2K4O4J6l2JK2k9n6k8qj7j9J1K9K1L8N2J6MK6Jl9n4k4P5J19K4l3j8
-2895A18n3o4LL1Orm5o0OO7N7L7L5K7K3J0l6o7o3m9m0m1l6PN6O8M1nk1RJ0k2k5k5k9qJ2K1
-2902e4M9M1k6n5n0n1J2J04Q5K0J1kl3l5m1l6K1N8M2K8K8L0Rk9k6Mj7o2o2j1N1O1J3qj6l9
-2909A4k2J1OJ5L7Nj9mk0k3L6M1j3LK7k7n8l8k7ON0L5ok7m3m0RM9K8j3j9RJ3o%J6Mj1j4l1
-2916d7n9m5K3P9O7K5j4l4k1j4l5k8ok7k5L2N7K4j1k5k0j2kL2O0K5k6jN8N4K1J6mk1OJ5pj2
-2924I8l3m2J8M4J8L1K8k4rN0L5j2k3k9k4J3K7J7Mk3m4k4j8l8j5K0l3q7m1%k7qM3M4M2M4N
-2931B7k5k0j8J9N7J5m9l6rj6PM4K3k%j7k0K3K2n1r3n1MK7M6M0%RM5K0qRJ4%LK4K5k9n9qK4
-2938A6Kk1l1nO0O3qk6L0M4ml2m3m8j4J5J3K9K4mpj2k3pORkl9m1K2N4K6J1K1Qk4m2m2l5j6
-2946g3J3M5O2L4j3k9l7m3j4J9J2LK1L8L6Ol0l6j5klj2j5j0k0j4L5M9rl6Jll5J1N6Qj0M5L8
-2954G3m2o0j7J0Jl2n6j4M9L5j0RL7nm9k8nj0NL3L2K0Mk6m0j2K3K3Jk6m8j5M5K6k0JNk7qJ5
-2961a03kOJ6j2k5k0k6jK5lkP1R1L7QJ0LQJ0KK2L8J1j8n3r1n9J0K4nj6JL3L5J0RK3J6MLQK6
-2969A24K6j4l0j1qqNk8o4j6N8O1kn0l7nj2l9j2M8O1J8l1l3NK7Pk6m3k9L3P7O1K1j8n4o5n3
-2976e6qN8Q2N0pm3l2qkKJ7K2jk6kJ5m2q9m3J0J2QK1K6J5MRJ6RLnj9lL0J4m0l5J8qn3J3P7
-2984IK6l3k2LJ6j4l6L3R0K9m4nN7J4o8n3Qj1n4k8rk7L4J22N5o7l3L0k1n3j0J4K0L2Lm2m4
-2991g9jM2K4l3k3L1M1J4j4kM3N9J4j5kj4n2l6J2J1j0Jnm3l7K5L9j2qK5k1o3k2nj3L2O6L1
-2999@j1j1K2L4L4O4O7mp8p8pL5rk1K7nn9k0j2o8o7m1l0K7P3L7OJ4J9M0M4ok4J7K7J3J5j2
-3006E2l3MK5J9M7N1ll2k6k9k3k4m4l2J6L2J1nmrl1j1L9K7k5l9l3l0J1M3J5k7l4j3Rnm1j9
-3013a71L8O7P9M8m3o4lK4J3J4Oj1k2k3J0N7N6qn8m8k6lK5L1L1L5nl6K5P3mp1m8l3j2N1M4
-3020C8j8jM1j2o2j3K7MK2M1ql0QJ4QL1J5l5l4J6J2m0l2jjL0P7O3K8Ml6m7j7j2n1o3j0L5J4
-3028EKL1K1j3QL7Mj9Ojl7m3k7kJ3j8l9%J2nJ4J5k4l4lJ5Nj9l3oO3J04N0k0k5j3jJ1k5p0m4
-3035a05J6N3N6L0j2k8j4oj3mNMJ2J7mpK3L7K1J1jj6JK7Rl2l6ppk6k4k1j5J1K7L4L9K4J0M
-3043I3j4prn5m1Rk6o0OO7N2K4K2K8j0n3j0O1L3m3m2J1M5L1k8n2kJ3l0m4m8m2J7L7oJ1M4j8
-3050c6m7K3N2J3mj2j4K1K3k1n0m6k2L4N8K8K4L5Oj9k7m0k1K0Ol0j2J3kj9PK7J1nl%J9K5k4
-3058ip5m7J0K5J5jl0k0L1M3J4RJ4Qqj7J1N1M8J8kj7k1l6p6o5J9M6j2k7K2M4J2MM3K9l4oM7
-3065F0k8q1j5j6p3j5O4N2J7k0m3j0L6L6J2k3m5k2K9O0L8lj4%K3L4J3J0K8Ml5k5kJpj6j6l
-3072EJ2Ol4n4KN4K1k0JL0Rj3jj3n7m8L3Q1N8K2Lj3k2mK0J7j3m3m8k5K0M1Nl9k4L4O1J9m2
-3080D1o3n3m1k0jjOJ7j3n9n6J0Q5J01O9O1O8L9j0k9l3n8n5J7M1j9k2J9k5o2jM8L7L4J3m1
-3087D4n8m2m3k8K2O0Q6Q5L1j6j8k6m9l5Nj8p3n2lLJ3J7mPL1L8N2M7J2J4K4k9p1k6L5L2OL
-3094G6j3j7K0Ko4m2L4L9J6L9M5l9j16r4l9kN5P9L7Qk7n7rK1j0KK3LK5M2j3l7j4k4k8MKj8
-3101i1jJ0J0L4N0L6lo2o6QM3PkK0K3Ok5o0n3MK6oJN0M4j5n8m5MN5P8O5J0l2kL7Mn6p4n5j6
-3109i7K4L7J9%NMj9k0nj1oL2M3Pl4l9KM9M4j5n6qM5J0m2k7Nj6m1ON8rr2l4N8N1K2M0L8J0
-3117C8J0Lm3l5L8O4J8k6m4k3K0J9nnk8n2rJ6j6RO6N9L7L7jm4m9n3l8J2J6m1m7J1M8L1k1m3
-3124g1K6R6O7j6o4m6KJl4kM9K5k7l8KP7R6L2j6k5l5m2l7k3kNj5j8K3N5K2l6l1PJ6OMj8l2
-3131a7k3l4m8nM3M0J7J1M7P5J0n7k9Kj1lK5L2ln0k1L8K1k7l3j0J7lo5o7j7J3K8M2L0ok4P
-3139e5J3k8k7K0N0M5MpK4ONM3j2q0l1J8J5J2%j2j4j9OK0kqJ4L3J5k9k9J0N7R0M5l1j6L7K5
-3146B07j9m2k6nk3j5M3L5m5q8n9J4Q2O6QRJ2k4l4l4n3m6k9k2%L0M6M2mo1o3k3J1J6%J0M8
-3153c6L7j2l3rNpLL5K6j9l0j1nJJ7Ok0k7j2K0L2LJM0J2o8o0J2M0N8N5j4n2J4N6j1o1k6Kk2
-3161f0j6L3M9L2K0Kl5n8m0ML0L5L7K2mj5J1L3j5j00r6nM4K6RJ2K4K6J7%PK4Kl4k7%j3l4q
-3168f1%l6l5J0K9J2NK9M7%l4pJ5J0qo2q8pP7M2j7K8Q9O0K2L0ln7n2lL8K8k6m6l9n6l8J7L4
-3176e3K9J7l3o0j9L6O6O5L5Loj5l2k6J5L1j8m9MN0Jm6oJ2l8n0jLk7j7K6M6L6J5J9L7J6k6
-3183D0l7k6rJk0l4j9k5j0L8L4ML6P6N0j9p3n2K0M5K6J5l8j03o1K5Mm1PM7L4M3K8l0k3L4Q
-3190em3j1N0L8k8m3lJ1pnNJ1J6J0MOrl2jL1K8O4Q2po3LJ4n4m7jMJ0L0M1M3jo5n9JK8Ok3l7
-3198hj1Ln4q8j5M1J4QL6K6jj4k2mK2J0k8l0J3L7J4J3K6KjL1L9Pl6m4J7N2pm8l6j2K4K8j9
-3205a5k3L1L5j8l6J0O0M4k5p2o2k2RK4Qk6j6K8K8kNK8K0j3l7l4m8o4JQ8Q4K9lk3k3lJ3K2
-3213BK0j6m6k9K2M0J8Njj7k8oK0NmJ7QkL2J5m0j8J6J0K7M3j4o3l0J4lk7LL8L0K0J8j8m0j4
-3220GnlJ6Pk1j3J2K9J1l8m8j7J6K1j4k2K7L3NK9M7J4lJ0nl5l3j4PK4nn2n5l0PN7N1pk5LK2
-3228A0J2PL4K7k3m2l8n2n1j9KPL7P8N6pm2m7k1K7J1n3m6LK7N8N6O%L3K3K%j2l6m2k5k4n7
-3236a21m0L2P9R3M3n3l6L8Pn6n1k1J6L8L0M2M8J1j0j1l6n6n0k6Kml8k9J8K8L2O8M6n7r1j3
-3242a28M1M4L5K3M0M4j6n3k2J4M4N9K6rk2l4l1qJ6Om5p5n5m6l0L8O6J0j0L5L9MJ3L7j0o6
-3249b6m4K2M1J9J0K0J3j4l3l6k0J7J6j2j2k9n6J7J15P7j8mL2j7n6j5L6N5L6ql2l1k4ppl4
-3256ik5K0L4J7k0n1k8L9N4Mk3j1j1rL3M0LJ5N6Mq5p2j4JL9J00P1om2p1p5rK4k7m0K1N3L1
-3263C1J4K0Rl7l5K5L7J0J3MrJ7J8k1k7nj5k0MKk9oM2K3l9n0k4l0n2k9J7L3J6j6m0l3kL5M7
-3271a02Rj5K2M7L0J5J9Rk2k3K4M1OJ7N8L3l1o8o0l4k9j9jk7l4M5J07O7k4o6jO8J7l1j6l8
-3278gm9k1l2qO7N8jqlj5l2j0M2N2L8M3J0m9m2oLmk6l5pK1N4O9j1j05q5k3qNK6J7j5k7ON4
-3285f4O3L8QpJ7K8j6o5p2m8pJ1m%K0Oj2J5L6J1k0j9J3N0M5Mk0LK0j4o4m5K2N7K7l6o4qN3
-3293c8M7j3o0k2L1K3L4Q4O3om6n2k5MRJ5J5oj5j9k7k6l5n2k6J5K1K2L8N9O5L7%KK4K4J5R
-3300A88l0p8o1k2j7OL3mo0m1K4K7l2m5OJ9j8k0K0J4j5J7N2K0j1mOJ5J7K2K1k6o8m5QO4P9
-3307F1J2n9q8j27q8M4Q7L9M1M1LJ6M7Jn4m9l6j0M3L9j0OK4j9pO9P6K4Lj9p7r5n2k0pL8O9
-3314c4M8L9N8M3rn5p7o1kN0K6k7n3n3oO7N5KK9O3Pm8m3k5MM8N0Mk6l1m3l5J0L3Rj0j6m2l8
-3321h9J6M0K2K8M8L6J3OJ5Mn4r0o7l2j3lMRQL3Q5P5rn6k2L2L9%j7J1M5K3m5n3j6l5n1j7q
-3329h5QO3P9L2l1n7l4l8n7KQ3P0L9N7M0k3m1k7l8l8QN3M7k0n6j1nn7m7MJ2K7M4J9j0j4kK9
-3336B5L9Rj4k1l4n5n5jL1pnM6L6NMk9n6OO6O5N8K2k9KN2J8k6j4ONm0q7n4J3M3M1ln4j9L6
-3344B5J6kL3J5n3m4J0Km2n1j4L2L3nj3MolK6K3j0k3j0ojK0K3mk1mK1L4K5LJ1Rl6k1N7O5o
-3352A12k5J0%m0l6nj2j4K7M0rl5j0K2L4K8K6Ln5o4k3l2n4nL3Nj1j1j5J0L4Rk3k1QN5O7K4
-3359D7k3k5%K7K4j0l8n2m8KN8M8jlM0O0N0L5j2o3m2%k2l6K1O1K1j4Jj4o9n8NK9J9L0N4M9
-3366A51k3j07p9M1R3L4m5o5n2l5lK0L9P4O0k5m9KJ2j2l5p6o5J0K9mML1L6J6j2JM2L3knmj
-3373B9J3ll9n3m4j1N4P9L8j0k3j7j0j1j7j2J4L8K5Jj1m5m3M2O7k9q1j3N5M5J5ol9l9J4K3
-3380dj5J0L5j3m0j8j8l5k4K8Q8Q7K3k2j8J1J2k3l2kok1jLj3k8m9l9K9P0M7J7j4k6MJ7ML4
-3387E8L3m5o6j4PJ6M2J5k6kMk2J1L9mpM6L5j5k4k4l2j8k0n7n3K1Q0N3L0N3Qq2n9K7L5%jo
-3395C6k1j0NjJ2L7K9jk5n7p1k7J7N%J8kj2M4P4L9%k1k1Jj5o7o0J6N6M8K8k1m9ML5k3p0l3
-3402a03K5M6K9PLj0l2k8opkM8P0K2k1j8j3LJ5nk2j4JJ7Oj1LJ3JK7N0J8j9j8J7N0Rn2m0j8
-3410D1k3KJ1l5m4pPK0K8j9o0k8J7Jl2j3J6K3K8J2kM0P1K8j7%%l8k7K0J3k4pL1M2M9M6%m9
-3417A21m6j8J6K9k2p0l5n%K3Km1J4P0J2m0%L3J8K0K8J7J7J5k9q0o5J2N4K3qj4m9o1j9kk7
-3424a07JO5N2k5l5J4jl7OM9J8qRK2%j8j3nNJ2ml1m1k1J7M9M9J1n3n4J1L2PK3N6N5K7mk5k0
-3432H8LOl5n3JL6J0j8k1JK2J5rl7o1n3m1qO0M7l6k7L6J6k5k6k2MN3M4olK0%j9k1k4mOlL2
-3440e2O3J4k8j3j8l9j7knL6Q0N6J4jm3o8J0P5Mn8ON9L9K7Qm1m0lm2j24j09OO1J8j0K8N1L
-3447e5m8l7RM9O8L9k2l2J4M9M8K5Knj4l6j8Ql9q9l0O7O4j2l4RL9N2N8K4j7kJ6k3n6j4J3m0
-3454C0l1O3L0j01q7K6O2K7jJ4M4Pl2Lrp1l3K2l9p5nL5K6O2R9N1llk8p3m3J7K7L1N9O0Mn9
-3462A06o1lJ5l9n8oM1L5j1l6j2nj9J4N2L6J8J4kj2j1j5j9k0k2pJ9Ll9m1rMj5k9J1N0J4j9
-3469g8rl7n4J5P0N0ll4k5j7l9k1L3M1K7M5P3N2JmJ2k4p0o9n2k6L2Q2O4ll6k3oj0j7JL7L5
-3476A3QJ2K3rn4n8j7J2J1K0K5PJ8N2K5k9k3Rlk1mNj1j1%MK8J4n9o8QL6J1%jPK1Qk1k8KL5
-3484cL2PopJJ9K5kj9J0L0Kj7KK2J8j7m1k5ooPJ8j7p0o4j1nl2J9R1M8oK2K9MM3N1k7n5k4k7
-3492A3m7m2k0mjRK2K0jl7n6l5J5N7M3jqok2j3K4N1N0L6J4qOL1pl7K2L1n0l9M2Jq9n6K2K4
-3500d6KMlj2J1L6J0m1m7oOmJ6M2L3J5pk6qK0Kk0j8k0jK2j4n0j4J4NJ0Rk0k0MJ5J6J7K6M7
-3507EK9j7kM3N6L7k3p6o1m1l3MJ6ML6N3jm2j5L3N5K8l4n5j2J2j8k2K5M3J6mj4l4l8k1j1P
-3515g2M1L5K1M2K5l5n6n2m7k8m3m9J0N2K6J2L7N8N0L1K3Nl4o9p2k8J9Jl1k4%J7K1J8K6K4
-3522d6lk4LM1K1l1m8k3J7L2OmJ2PJ1K6ol2PL2J4L0O1L6pj2j3l1k6j9qM2N3j2m5l7m9o2n3
-3529a40j9K9M3K7K3K8L8K7m1p0PP2O3L2Jk7k8qJ2%m7o4m1k6j1K5M2Kn2p3n5NP2Q8N3Ol2l3
-3536g2LOk1j5L4O4K7k3j4J3mm3k5K4J8j5oKoJ1%m7k4M9O0J4j5PN5M6k5p4m3J9L4Qkkj5j1
-3544hJrrJ8K7J4J2K3Rj6j5Kj8l5mJk2L3Q5J1n9k5Mk2n6o8l6K6L8J2K2M3J7l1m3mM1K9J5O6
-3551F9P1k1q0o8m9j5J7J1J8O2O7Jo2n8l0k3j6LK6L7J5j2J8M5J7RJ8k0m1j1%J3J9j8j8J6j8
-3558hn4%N4N1M5L6J3ok6m4l7J0L3j1n1m4l2j6PK2K5J5jolmj6m0k3L3L5LPkj2L3N0Jk5l7o6
-3566i1l1L8L8QJ5J2qJK9N2K7m2m8K5K8k8j3K4kl4l4k9k9j5K1M1J5k8n1n8n5k4M1P3J9k6K0
-3573a19O0J2k9j6mK4Q0P0nl6l1k4k0k0rkj8j2J7K8N1Q9P9K9Kj0k8k5j%j5k9o4p3rL7Mk4k0
-3581f1kJ7%j5K7M5J4K3L5ql1j8jJ6km4l1J1K3O8J27P8j8l5nnl5o0m3pjplj3j8rj2kJ8J6J4
-3589D6M2M0k8r1q0m3l0OO9N2l4n3JL8L3K1J6K0J8mm3o6k1M6L9lmJ1O%j2NL0qn5l5K0N5M0
-3596D4k1m3j8jJ5L3J9OJ4j1m9k1L4J9k7k4J1K6J8j5m7k1L7L0lJ7M8L8J5pj1JKonMPk6n1k8
-3604CRM6N5k7q6l9j1k3L2P8L0l4l1J1L1J3plj1l2j2K4Ok8j5jmJ2K3Mk0m3k5M1O0Mk0kj5l0
-3611c7MK4j0m2k9JRj2k0KJ1RK9K2rK1N2L0K6K9k6m4J3J6m1n7l8k2J1K5qJO7O8ml1l2m7k5
-3619f4L0K0k7k9nQL0L4j5m1lM1M9L2j4n2l1L0M7J1l0m0mL9K9lKL4M7J0n0o3n0n4j7O2O3k
-3626B4k8k1k8k7j0J3L5L1NK2P9Q1j6j03o9j7k9NP5L4l3%Qk4NL3J0QK7J7nm2o0nM9K9j2j6
-3633D5k5l5mL6M3M1J8l5m7oMk3j9J3L7J9k7n0l8qL4M7Ok8j0K4L0kj8oj6oM6L4l6l5PMj2j4
-3641a2l6n4k5PJJ7O1M6LNNk9k3M2P2L2Mj4l9nM5J0m6n5n5l9j8l2rM5K1rK8K8MK3Mn3l8J2
-3648g6nk1J3K6RQK4M6O6L4k5l4l1m7j1M3J2l1NN1K8k7o1l4K8K8j9j3M7O7L8Mm5r4p2k2JK9
-3656f1M1J0J0N1M2j3m0nL3Jm2k0K3M2K5k7m7l5n4m6MQkK6M0K3J2Oj4k8KK6nj3J2%K1P1K4
-3663A01m0k6l0l5L6O9Jl7k6m4l6L8O2J4jJ0j2k1k2m3k6J3%JM3K1l0j3J0j4k9m1l6M6J18P7
-3670I8ml3k8k7j6J9K6kJll2JL4k6n2kOk4l5j9J3L2J6%NJ6K0kj0J0om6j9M4O7N8j0j10j11
-3677a51j6N3P7L7m5l0N7K9n7m2K2N0N3L6J1J5J7qj7lPJ7L2Lq4j22m2M1K4l9o1k5kj6j2J7
-3684a74Pj6OJ9J3O2J04N4qj6j9k9j2jk2m8m1lJ8JJ0L8L3J7J2j8k9K8O3L2Nnj7k5k1j8k4l0
-3691e4j3RJ4NkJ9M2L0L1M4rm9k4k9m4oJl3j3K9J2k3rRqK1Q7P6Ol0m4k0L5L1mLJ5Nnj6j1j
-3699G7j9k9J2L4klL4J9j6oj2k9RL0k0m5j2ll1l1lN%J0K6Qm3n1K6P7M8K4J9k8o0k2MLL5O6
-3707A01K6k7l2l8n2l8j7j8j4J2M3K4m8n9J2L5K1M4M1J2K1K0jlm0p2k1M6M8J7j0k4l4m5k1
-3714i1J8J3nK8M9j5n3J4M2k4n7k8oJ3K9J9J1K2J2NK8L0j4k2J3L6M2L3Kl0m8m8l1m0p2o1J0
-3721a76N6M9M1K6j2rL9N3L3J1qpJ2Pl9p9m7K4L1mNJ8okK7K4j7m0j2L2L0j2m7m1NK3LPJ0j6
-3728hKM0K0LK5J0l1m1m5l3K4M6J6K2M7Rk1j9o6r0oO6N1K9L2J2n6r8m8J9K5J7K2L9N0Ln6m4
-3736c3nL4O1J9l0%J1k4j0jn0l8M3J5q7o0M9O4Ol4l3KL7M1K6J0K%rpqpK8N4J4j9nK2K4ok2
-3744G4J9L7lqK9kq2p7J3O9M5Mk8l6J1M8J1l7l6pRj3j7M4N8k5o8j8J8OML0M4K3j7m5k6K6L4
-3751A11j0k3jk6n6nM2Lk6PK2J1L9N8rp6k5L7qo3m2rKJJ1L7M1NkJ2lrK3L2Jk4k0k6m0l0j2
-3759e0l3m9kN1O8O6J5q2q9lK5j9k1QK5K7K4M3M6k1n5kN4P6O2J0l8o6n9mL0Mj7j1omj1j7J5
-3766a0N2K5l8l6K0M1Rk1j3Qj3k8J2M8L6J4nk7l9l5l1qL2K4l2m1qj9l8j5K2N2N2M3N8K3l4
-3773H0j6%l0k0jK2Q2P5OJ3K3m5p1j2L9J8l8n9o4q7o9mL3M4N5N6M5J7k5n2l2J5K6mj0J0Jj3
-3780Hqj9k6j0mj0M%j4JJ6ql1oL7N8N4L4j6o0m6oj2m1JO7M1nJ9M3pn4m0rPK3L3K4L3N2kp7
-3788D4n5QJ4k3l3MK0j2l4l8m9k9K2K7j1j6K9O4M2qmM6M7M%Nk5n6p4n1K2O1Kn9k5M9O4L9M3
-3796E4M4Nj2Okj7MJ3pOJ9j5l1RL2k3o2PQ0N7K5J9k6m9j6ok4k7j2J6K2j4l5k6j4J0L1J9ql1
-3804B1m6n8m2L2J06Q2Jm3n9n3j3Jj3K5L6l6n2J4L5J8K3K2Jk8m3k4lJ4L6M0K7J4%RJ0k7k6
-3811AK9L2k0k1K5Np3q3k9OL9P0L0n3o4J9O9K4rJkj2jQlpMj0m0nN8M3pj7rnK0L6ml8k0j5k5
-3819e3NK1J7M0L1lK1J6m2j7L8J1j8j1k3pJ1n4q1KK4j3J6J6l7j5L7M1N0M4l0p7n8j0M4M9j1
-3826b6n0k7J1K5Ll1l6j2K1M2N0L8QnJ3Ql7l8L1N5j1l9J0L2Nj0l0l8LK3J5L7M5kn8o0j2J4
-3833c3qkM2O4M2j1m1k1PKk6k1J5K7J6K5K0k7n1l7k9kM3N0L5J6kK1N9Np3m8J0PMJ5j2k5mk2
-3841C0l3K4L2n4p6j8%nJ5K7L1N8O0no1m7j3LKj5k9k2k2qN0Q2L8l1l6J6M6j1q4p0kL7N5N6
-3848B0J5JM9M9loj0o8o0J6L3RK7K7j6l4j9plok0k5oL0K9roK5K0QK1Ql3n0j0L9J6k9qj3o2
-3856f1l6J4JJ3O0M6j3n7l7L6L0k4J6M0m5p3JL4M0N7L4j3m1m3j0M4O6L9MoLmk8m0k4jJ1K7
-3863F0K3j4k3J2K1rm3m6jM0Ml7lK6jqKrK4M3k6m4R%k0L1M3kpj5m7k1K5Mj2K5K3pJ5L0JjM
-3871F9rJ3K0l6m6J2K3j1j1J6K7mn3m5K8N2j9p9l8L0K5J0K2Ok4j5J0kn6r0m2J4J0L4Q7M8k1
-3878d5OL6k%L2Mj5J2Pj1M%k7jL5Qm0l9MP4J09L2n8o2l6j5J5J2j1kQok2k7l3l0jK7QmK7L7
-3886A0J6J1J0mj1oPJ5J0pj7J4L5qm2k0rk6l0j7LK9K8%JL0M3K9j5o0m1rj7j9j1k5j9LK3O0
-3894c6O3Mj5M0N3Jl5m3l4jJ2pJ2M4no1j7K3j6j7J8l9r5jJ03Q3L9J6j5k5j8k6oJ3j5j0L7J9
-3901D3l4m4m7j8O1Q2K5oJ1J8Kj6qK7L5k2p0j7O5P0J3m0o3m8k0jJ3j2n2k8PJK5O6M0NL2K0
-3908A15n3o4k1j2kM4L8l4m1K7M6J1KJ4J8J6j0n7q0n5K1Q5P3J9pj5k5JM9M0j5l6k3r%p%K5
-3916G8K2Llk7n6n4l3j4j5l0j6K7M2K3J0k2o2l9K1M3L6J1k1j8KqJM6M8Pj5k5nM6L8l7n1J8
-3923b9N3J3rJ5nl8k2l8n7K1P1J6J1N6J6l8k2m5j00k4Q7M5JL8ln7RN1PNL8Pm8m4j0LJqj5R
-3930c9Qm9m9J5L1J8L4M1K2j0k0QL0J8Nkj7k4NN0M9jm0m3l1l4m6lN3L5kJ1K7%k5k5j3K8Q5
-3938A00N3m5m8M1P8N1Qm9p6n4l3j4K0K6Kj3mJ3L7K5m0m8K7L6j5lL0Mm1n6l3NJ1kJ2K5J3J2
-3945E5K1j2m5nM1J2k9k9mK7K7kk6n2p4l5M9Q6L0k4lJ2nMLk4j8qk4QN2Nm5nL4Lj7nj1k0NL0
-3953a8Nl6j2N7O9K3KJ9J5k9n3j6J1j5k9PN2M0j4l1NQl9l9Kjl3j0M8P0M3QLJ2kj5j0l9p3m6
-3961f1j4k6k7oPK1K4%l4l6K7Q9N9j5k6R%n4m8jj4l6K0N7K6K5M1J4k5k7j6k4k8%L4K3j5l8
-3968i5j4M3M7J6L7M9j1n1l7k1k5l7lP2O0qj8k1n3m8k8k2QN0M7K5K8J6p%Jk4nL2QmK2J9K5
-3975G3M6Om8m6l2l5k5J6N9N1mj9Mll0j3K9L8K5J7jl2k6L3O6K0m2m1o%k5m4k5K5N9L1k8m6
-3983B7nJ9j8l5J7N6K0nJ3Lj6OPj5J3M9J8l9p0n4j0JqL0N3Jk6jpk1j0j6j2L0M3L1J8k6l9L1
-3990E3M1n2o3K0L8%jMrRJ5k7m2k4qK4M0Kk3j0PL0M1J5j3k9m5l4oKjpkL6L9k0m0j4l0l8QM0
-3998g4K8LrLK5L4L3K7J6mj1L1N6Ql7l4k5l6n7n2J5N9Jo3l7K3M9L2K5M4J2o2l6M3L6j5pJ4
-4006E8j5m8k5NoK7Q4L7l8j3J8koom2q2q4l6QK5M4M5Ol0m2k6RK1Nj6m0k2K0QmL5M9M7Q6R1
-4013A45J3l7k3j5j9%J8j3n7n5k9NM2L5oj5RRokJ2K3J4l%Mj6k0PJ6Lj2l9k8M0N8Ok8k4k2k3
-4021c3oJ9L9K9oLK3m6j10m8J9KQL9K5J2L0M0K8k1o7n4RM9N7M6qn5j8L0j3n0RM4j6q0n7L0
-4028i8Q2M7KJ2K7%l8m3j4L0M7M1M1J8m6q5n7pK7J5k0j4Nj8l4%K1RKJ7K5nm0l9j3Lj8n2j5
-4036a85Q2J17N8k%J4j4l4j6rj1J2K7J1j0l3l5pNj8j1K9M0J9J2J0j5j8L5N3kk5L0N7Ln8n8
-4043E3j9J6M0L9j1m3oL0K1Lj7m0l6j8MK5J6%J0Ml2m6m0l6m4l8%K7K8M8N9L0Ll1p2n5j2m%
-4050a44K5M4N4N1J4k2j2lk5j4K6J3rJ2K3Koj8m5l0K7M3J4oqLJ3j4j3K7J4m9m7NJ7orL4O4
-4058D5K4m5m1J8K1n0n7MK1K2L9ln4lN5J9k2k6k0OK5j9k9M3N2j5k9OJ9K7K6RQJ6Lk0n0p2m3
-4065i0J0K2rpL1K3k9j7M0L9MqmLJ4J2pk7l1mK0K8N4P2M7jn2p7l6J8K9K0k4q1o8rJ8M1O4M7
-4073G5J8Kk1l2qPj4j3L4M6NpJ2Lk3l3k2QK4J4Mj9l9mM0J6j5KK1%l6m2k5k2l7m1j9J0K4J8
-4080h9j5l7%M5L8L0K9j3m8k3j0l7n2k3L4Q1Q0L8mnKk0j3L5K7k6lL0j6l1J5po7l7L8M7jm1
-4087d9m0qJ4nl4k0J0J6M2P9N4lk5l5k6K1K8mj1LJ3J7k1o9m2J4QmK9M8K8Kj8j0K0K9km0l5
-4095b6K1M5Jj7J3j8n7j1K8mpK6J8mRL4K6j4m3l0qj5k2J1J3l4j8L6J1k6J6K8l2m0J2K3J1J3
-4102c1j9m4J7N0pl3j5k2LO5M9pjJ5j3k0rj3plj6LL2L2K4j0m6k2K7N3L7k1m3j7mJ9L0k0l5
-4110b2jJj2lplK5K4%kj9m1K7J01M6j9mk7o4l4J3J9j8n4k9QQJ4J7Mnl5m2PJ6oL4O6K1j2NK2
-4118A9Oj6qJ1jk2k4nK1J6qJK2Pl4l4K9M9j1k4K0J7RL6J4l8n0m5m1k0J1K0mj3J0%qM5O4J5
-4125C6j5j0%K9M0K7L9L4j3m9o9n8NN1M4K6ln1o1j5J6%j6LJ6k2l9K5R2P4J9l%ql7n1rK4mj5
-4133E2J1jk1lj9n0k7L1N3J2p7j00j5N4N2L7K9Mk7k3PPrMNk0k3k0k1k%rJ5N1N7K4k6l6j5J5
-4140b4M8L1l5m2J3M3J9k0k0PJ3Mqj7NQn0p5lP1N7J6K6L6l5r5n6rrQL7L0nk6nJ9QklMM5O8
-4148G7J2l2j2k8p4n6jL5M7J8k4j9PK6N1N5mo1m6jmk3RL4lLQ2Q1k0m6mmj1OjnJ4K7L3K1l2
-4156A27n6k5j4k5J1M3j4q0m3L5P0N9Jl8k9l9m4J4K8j9j4J1nRL9J2k3ojk1j0K9O2N9J2J2M6
-4163A73j7j08q0j5%rk1j7RK7K2j1l9J0O1K2nM0N2om9j2M2J6k8LM4J4m0n7l2qJ0K3J8PQk0
-4171B7n8l6L0N5J6m4n3j2jpJ3L4K2rk4OL6J1k7rN3P8L6lKNj2k9l8k7k3m9l0N0Q2M3nl5l3
-4178C5j0Klj6k1J7N1L4J0pk4j5J3J8mk4k0j9l8l8j5LPj6n0m1K2O8M2J7M8P1K7l9p4m3Rlq
-4185c4N7N2l2m4l6n6qM5Oj9K3N4O4N6Kn3l2K6M2Nm6o8l6qj6rK9N0N0L2jm0o1l1J4lj9L7N4
-4193D6NqMk5k5L2L8k2k2L2K0k9m7n5n3l9oM4N2K3M5O1mk7J7J6j0j2j6JL8J8l6l8jL2K8rj2
-4200E6Ml5o0j1J2j5j0Rk2l0L2O2L2J0l5q2j0P2K8j4Oll1j5Pjj4%K9K2omj2m4j9M5M0rk1j6
-4208e3rJ0RJ3M7L5k0j1M2M5Mk9n8p1l5Ok9n5lL5K7K2J5oj2Kkj4K2O7K0l4J1M0k7n0J5L0j0
-4215a1RM7J0m9k4L2L5mj6Lkm2n0pJ9K2K4rm4lM9L7J5L3M1J2j1k1k5jL2K1kKlk4rJ5j7n1k6
-4223Gqk1%J5j2l1l7m4j5L5M2J1qj8j6J4L5Pj7kK1L9L2ql6l9m8l5L5P8M9J9Ln5r1j1P1M0j4
-4231a3LL6K6j5o8p1J5O5K2lLKJ4on3l9J6K5J4J1J6M7N0j7l6K8M0oj9k0l3j2J0j9m2k1J8L7
-4238EM2M5M0K1Kj6k3LK0k4p3n7j2J5L1M1K1mk3n9p9m7j5j7j3ljK7N3J2k7%J9j2j2M2O6L7
-4245B5pm9n9k7JJ1K2M6P0L9k8k5Qj9k5L9P1J0m1j0Ql4k8J1NLK5Lk7j2Lj2l4k2NMj2k0j6J8
-4253h0M6K9j2k6MK8K8M0L0j4OL9k5o5JM2J2k6n2k6K7Ol3MK8ONj6m8j6J1%K9N2L4J9j1j6L5
-4260I5%q1k4N1Mm5m7l9J4N1J2JJ2k1k6J7K7ml7k0M0N9K5j5l7j8K0M5M6J3j3Mmm4n0l4oM5
-4267A6N2OlJ7lj8Kk7q3m4L4M6M4K8m6o7J3O9M6J8J8Nl6o4l8kj6l6pml5jP7J10Q5Kp8p1l3
-4275b4m3k8L1L2j4j6PJ2K5L4J0k9j5O9R2km8mqk5lpj6pm5p7l5K4P0O0j2l0K1K7J3J4k7n5
-4282b9pK2NK9O3K9n1p6nO8N5Nk6o0n9lL5K2pm7o7k7M2Q9Q2J9l0l1k6l2k7j1J2K7J4j8k2P
-4289c6J7jomj4j4j0j7kL4M0J2k7l9qK9M6O7M1l9n6RM0K2on4q6o2j9J5M1M1K4J3J0J5Rk8l9
-4297d2J8N1Ml1rnl2k1J3K3L6O4M3%KKk6j4J2jj0j1l3l1%J9L1J6m0p4m0K9N3kl5J9N3K3j2
-4304D2j6j3k7m5k8LLJ0M1L0j8pL9M0J5L%Mql6j5J2j6l6j3oj4K2O2L7oj4l8o1k4J2lj2LJ2
-4312f6MqNL3Ql4j9K0L9L8J5k3k3jnkM8O4qo1k9j0k5J3O9M2j7k7k4k3nJ3J8K0J8J9j3o7l7
-4319d1M3N1K5J1k2l9l0m3n1j7L5L6m1o3K5M4l4m9JM0N0J6j3J6L2nk0K7O2M3Kj9m7q6p3J8
-4326a16Q8O4Jl4k2K7M9j3o3l0OLK1M3K4j4k2qJ4K1j8l9J1M1om0oN0N2KpJ5j9m1j3k0lO7N0
-4333A15l4l5R%j9kLj4%K8J7j1l5m0k2j9l4QP4N3mj1ok3l0j2NK7M1Ql6j4K4K3Kl5q8q1KM1
-4341a25lj7M9Q1L5PJ3j4l6l1n0n0L5R9P1K4kj4j7k3j7J7M2N7M5k0p0o6n9l5J3J9jLMj0lK0
-4348b9L7K9j1m0m8l8kL4N2N5L4jj5KQl1o0k2J1kJ0J4l1l3J9J8j9k4j3ojNJ3K3K1J7N2P2m
-4356I6p5l4j2n8k5O5M2j7j1j4j5L1K9nK5O0K1j9j4J3K1JJLm2p1m5k5j1K7L8J8K8O1O1np0
-4363G3n6k3l4j6M0M6%l6l5oJ1Jj9k2J8N4K3k9l9j1L6N4K7J1rn3j1O8K8n2l5MJ4M2N6J8oK1
-4370A53Qo4p5k6j5k2qNQPpj7%J8NoK1L9J8j9k1K2N9N4L4Ll1l4l5n1k2K7K7ol3k5L1O7J9l3
-4378G5l1j5%pm2l3RK5M4O2J6j8J6M2mo1n8j0M6Q8O4j3n0l0k2l4l7qL6K7k6l8pjj7rK3J8k5
-4385em0PM8M0j4o7m4L9O6Qo5o2K3P6M1j9m3j8M2M1j1j2ml4k4J8K6L7M4Qk3l2m2k2RQJ6M6
-4392F2J7m3m5j7PPo0q9MO1Pj2RqnM4O3L5J7L1J9j1n%k0j4J0pl5l3k7l2j8QJ6J7K2L6O2K9
-4400A02n9p0jK5ol0j3J8L2K5J2%lj7l3k1K5O0K9l1j2K6j7k3K9j2o7j1N9Q2P3k0j07m4M6L7
-4407H3K7K9m8r6m1j0l4ON4jo0kO6N6M2J1n2o0m3m4J5P8L8NM3L5n2j05o1J2L4L5N3M6km1l4
-4414a8j0KJ5K3J3K0L7lo6n9kJ5NK9N6M0J7mo4j27q3L2N6NLL4N3O4Qq1o2K2N3M1nm8qN5N3
-4421A11op6p5KM0K8L2K9J2K2K5j1l9rL5L6J0l1p1o0j3J2K0K1K2Nm2m3OKm0k9J9N6N0Kj1J7
-4429E8J0%K2%n1l8jj1j9MK2K2K3K2J0L%k5n3m0nJ6J0j4j8RK0lj9%M5O9M0k2m6j6nj3J3J9
-4436C8j9qN5O4jm5j6K8M3N9N1rm5j2Qk8o1n4k1J7K5MnOLk7m6k1K3M1Kn5n0MK1K5M8L1k8n3
-4444hn1k3L9L6l3l1J4JqL6N8N0L2lk5mL3J8m9p9m2j6KL9L6j7l6oJ3J0J0Kk3m8m3JL0jl0L
-4451a13L9K2kK0L0j1j5L4L1lJ3K3j8l0j3lK2K9j7l8nK9L0j2l2PK6%J6K6l0n6mM3K5j5k6l8
-4459a6m8%M1QmL5J8k2OL4Jj5J4L9L4%m3l7K1M8L8J4n0r4k6M6L2J5L2Mn2n5k7j9OM2K7j2L
-4466C8L5K0KK2K5j3o0p4j9O1M6m4n2J2L6K1Kk2j2K9K8j7m6m5k9j3lOll2l5NL7K5oj1LmqJ
-4474i4nRN1N4K0K5O8M9l9o0pj3m3j5kk0KJ0kJ2jl6J3M0pJ6Q7N4k4m4k4LOl9n1lK5J7J4on0
-4481a0n5k5KN5Q2J5m4j2Ml3j8M8O3J5l3n5k6L5L8pk2k0%L8K3k1nK0j3m0j8MmmJ8J7jj8m4
-4489e1k3N2P3K0j0NKk3j4K1J6k5m5m4oM6M6J7K7L5J1k1m3l3%J4K7L1j1l3Ljl1kK6mk8jJ9
-4496D2j6l5K5N1j7m6j2%L8J00P1j0n0m7k2kpj5rrk6m4l6J5N8L1J3M1K3k4rNjJ0k0o6m2pj9
-4504f8k8l0l3j4LkJ6O8P8J6k3KK7J6OJ2J3Jk9l4QK4m1q8l9K8J6l3kQ0P0j0k3K3K7jK5N9Q
-4511A28n4m5k8k0K4L6j6j3N7M8m6p8k9j2k7j3LJ0L0K5KQMl1l0JooJ9Ll3j0K8L2K3jl4l1J4
-4519f8M9M3kl6l7m0m7l0K1Q5Q2Pk3Ll0p8l2L4J8k8k8MJ2J2L5M8K8Lqj5j4J1L9L4Jj4MJ4o
-4526E1KJ4k1k3L0J4p0p8K5J02M6m9n5k5j8k4m9m3L4R2O2Nk3k2j9j0J6J2k1k5J3O0O7Km1p
-4533B4J6%qk7l5oJ2J6K2lk5j1k0m3j8L9M7JqL9L9k4n7m2oMl3k5M7M6k3k6Mpj6K1N4N0J8r
-4541B7%J2pj8nm%NoJ2L4J2QL0Oj9MJ0oj5mJ4Jk4J4L0m5o9lj1o7k9K4ORK7j8l8L6P9M7K4J8
-4549A01lpj4m2l9k7l1jK5QK2K1l2k7L5M9M0Qn9p6l4rjL0M1j9n0K0O4K7J1J7mlL5N3K3l3n2
-4556F7l8l1lM4N8N6M5lm7n2j9L4L6k9p0n1l8l9j3L0L5Lk0j7qlK3N0L7jj0mrJK0K3Jm4n6n
-4564d7L0K0J9K1K1L4J8j1KJ2k2m4m1m5k3K5K3j7k5k3j9J9L1lJ4O5N4K1K0lk6J9M3j5m6rn
-4571H7l6k9k0m4k7K8L1J0OPJ0om2l8MPj8jM6M6pl7k1OJ1j2l5j5J0J8M8O8L2ok6m6k2Pj5j7
-4578c8L9M7%opl4qM4K2j0L1N4nn4n9l5J8N2K6j0j9k9l0%J9k4n3NK5m0n2J7N1K2j1k0jL0L6
-4586gQrLMl2k6K9J8k6J0M2kk8l1o5o6j7J9M5M4JoM1L8r%L9J3l5j0L1pm8j1K3pk4K2O1K6l7
-4594A4l6j3qK1K5m2o3K3P5M4J0Oj1m4l9PJ8J5O1O1rk8oj0j8l1m5k7J2L8K9Ljj8p2o6QM2M1
-4601c4L8K4PpkJ6j1p9p4J8P8M5jonkJ5Lk8k1Jj5j5M0O6K4j5KL4L0j1l5k9k0kJ0J3J8j9o7
-4609a6k7M9N4J1k4k8j5k3oN3O2K7Onknl7l9k4k2mPj4pK0RMK8K3nj6k5l6j6K7M8L9J2J2K2
-4616A17k1o3l3Kj7k7NK2J2PKoNJ0NM4R3N8l7r4o1j3l3l1M2L5k1J7M3k7l7J4RnK7K0m0p2m2
-4624i1K3L7k1n1l8m4m0J5Q0J04M9k8l3JJ0L3M8Km2n0o7n7LN9P3O1L6%l8m7k0MJ2L0L2j1l8
-4631dl3l6j6M0O0J5k0OK8OMJ9j0l6rOj4pJ7K3ml5k4J9K4jLK5K8K9M5L3Mnl7r3q1m4n3k9N5
-4639a02Q0J6j8L8P5L2pj5l5n4m5k8j1K0N4N0Mk1kJk4jO3L9o2o7k4o8r0j0M5L3L1J6j4jL8
-4646f4L1J2K2L4L9L4l2p1MN5Kk6Jll1l4j1J5J2KJlQK9J0j9j8j3J1N9N3lm2p1o0K1Q1O4K0
-4653A19J2L2K9k0o2o8o1m9k7JK5N0O3L7KK%j7j4kj3k4j3QJ6Jj4j5l1n3l1J9K5pk6m1l4L2
-4660a49Q5O4J6j4qJ1J3lj7l5j1L4J7qkk3m3lL0J8K1M7M4kn2m3J1L5J4J4L9K9j1l1l3m1m7
-4667c4o2o3LP4L7m1m5j6%J4J7J7L4K2qnJ7K4PqJ0Nm4k9M3L0n2o2LM4L3Kj0RK8J1OM1N1Oj8
-4675I1mj1m9o6l3J2K9M6N0j1m6LL2J9J3jrK2K7j1m1o8p7j5N1K4j7J3N6M8j0o5m7K1N1M2K0
-4682H9j8m4l2j1MJ6L7K8k7m4ML3Mj9pJ8M2K8j8m7n4n3j6Rj0j3rk7QP2M3k1j2J1j1m5l0M1
-4690h1P8L5J5L2qn6m4m8l5L9M8j7j2L1L4L7J8m1m1mKK5O3K8k1LJ3m2o6l0%j1m1n5k8J5L2
-4697a33K4j4m9k5L4O1O1M4J3j6j5J0J1kLlj9J6L6k9o0k4j4j3Nj0rK9K6PK2K1JJ6L2Ll5n5
-4704e0l1L8P2L9RJk1j0N3O6mo5l8K7K3m6o4k3j3l4j4J9J5LK1J3l9l1N2P6L2Pj3m4l2J6J0
-4711B0m5m8j1j6lN1M9LkJ3J0j5l8l8lM4O6L5mj0k6k8K9O0Mm2nL5Jm4k9Mkj4KK0Mj4OL8L4
-4719I1Ml1n8l6qk1pN5P8O0L1k0l8%j7p7n8j2k2k0M2R4O5l0q1m4mnqj5j7K5O7N6L5%n1o2n1
-4726i0n1k4NpjM8P8M8ol1k7m9o3lO3M9RJ8O5Q2L5j2rk4p8o0PJ1j3kJplK1O7O1l0o0J7M8N
-4734H8k5k5j8PL8L3l7r1m5K1J9lj2k9l3k0rRK0K3L0L3M0N1J6k6qK1J2l0q1p1KL6K4Rj4j2
-4741e7K5K5NK0M6L5Jj8j6l1l3ol2q2m6J1KJ2M8L6L2M4Qj7J8L6J4%qk6l0j7JJ7J2Jjqk0k7
-4749b6k7rNkoKL3L5j8m9j5J0Kp%J4PlJ1L2K4k5l5M4M6m3l0M4L0k3l5k3NOj8k2kJ3J0Jpj1
-4757f2pnlJJ1L7P2P6K5m1q0p0l0J6N4O4L4Prm4m8nKj0K2L7j1l8k5J7M5j2q1k5M2j3o5k1L0
-4764a13L9L0J2J7K0k4o4l0L1N5L0j1k2Lkk3J1M5J7pQQkj5k8jL2j1q0n1M5O8J2j2OQJ0J8J1
-4772D0%J3L9L4j3l1k0m7n8KN8N1Lm5m2lJ7PLOrl2jM2kn8l8rlL3O3M2ml1k3j6k0nK5N8R1O5
-4780A82j2n7n7n0k3J2K6L2L4Nk0LL8K7k8p1m4Jj6m9l5k8k1K8N9L8J4J7M5M3oj5K6Rm2l9j9
-4787Gj1RK3qn5p0l3RJ6J9L6K3k3m0j3K8O8O7jn3k7jML0L7kk4j7jJ1Lk5k3NJ0OK5L0Kk5j9
-4795cL1P4K0m5k8kj8k3oJ2Opj6m7n4KL0j%J7qj3K7N1K6k9o6k5M6P2M8j4n5j9J4k2l9JJ6M
-4802d3J6K7J0nLkk2k2o%ql3l0K6M6M%L1K8RMkj2j6qpj6MM7N4j1p4m3M2O5J7l8m4QM4J5k0
-4810C8jK6K1jKK2J1j4JJ3l5n7jL2jk6j7j8k8j2J4K5K3J7J8Lm0o0k7N%OJ9RjL2P4N2j1j8J7
-4818A12J1j8l1m0l0J9N7K1n5o4mK4J1J1L7N6K7k8l6k1k8j2J6J0J4L7L5K8L0jm6m8k3jK5L6
-4825A31Rpjk3n2l7lJ1K1L9L5nl6KK5l7o9rL9K0l2n4k8J3M9M7nj1N6O0Jj6j3l4j9M4N5l2q3
-4832E1l4%OL7L5QQj2n8n1lK4L4M3M1Nk3jJ8j2n6m9J3P2N1l3p4m1j4j0j3k7j5K7K6j4k4j5
-4840h0j0k0l1lL5J3J1O2J9p0j8Q0N5KJj2l1j2j9l5K0Q1N8K1K1jl0j3j1p2q8k4K2L4N5K6o1
-4847b5p9k3rl3k3PLj5JLk6lM7M1K0K2K2K7L6Qk7j9L1M1K4N6O1k6p1m5l4KN4M9K2k5j00j00
-4854a06l7k1J4Q1O8J1K5M1l4j11p2L2O3L6M9Q1O8K3m0p8k8L9K5j4k0rnk9m3QN2K7j1k4k0
-4860D1%Lj0o%QJ8Oj5j6j9k8j8J8M9N5K9k0n5n0n0m5MN5N1J8j1nK9K9kQL7J2l5j0L5j9q8m7
-4868d4RmnK8M1L3Nk8k8j5qmk5n1l4pNK6M1L3K4K4J1l4o4j6N0N3K7Mk9m3k6k0j2L9N9Ol3k1
-4876c3k9k0M8P0Rl0j3j0j9OL4L7K8%l8j5M9P1K5o4j00j9K9l3m6L3M8j0m5k5K5M4J1j8k8k8
-4883e6j4kJ1M2L4k6o7o0k3K3L0K2M8M6Krpl2j1L1K5Lj9k5J4K5k3l8J4N8L8m2p4j6K8K8N0
-4890B8L1n0m1M1N1km1m6k1PJ2K0J8J1L3K7l0o4o2m1J1M0J9OJ8jm7k9L0K4l1l2K2O6K6n4m9
-4897a00J4L0J9J3nk1k9j6K5L5j3k6L3O4K2j7j3LK0K5J9Pk5m4mN4M5l0p2qP7P9K3j4k0m4q2
-4904B4n6J5L6K8K9Ol1k8%RRJ8J9k5o0j8M3M4J5lk9n2k2L3K4k9l5j8l4kN7Nq3n7QK4M0O6M5
-4911A5koK3K1j2jK9Jm3k7RJ0lNJ7K3L5K9Kk4m8m8pJ2j3l5j7K5M7K5j5l7m0j2L3M5J0k8j2
-4919a4K1J3J%k1n1m6J6N1ol3M4O6j2p0p6n0oK6M5M1J3K7N5J9k3j2k1n7l9K1N5K6j7j3J8J1
-4926BpRN3P5O3Nr5j31n2J9L4N4L6j5J0L4mj4JlJ1J0l0l5%nl2k4J7K8OOj4o2k6N9K6m8l2o
-4933g7k6k7pJ9N0L0k7l8j1j3j5QM0P7O4k9q3k9K8K2K3L6K6J8Rl5o0k2L1M9K9j6n1n5l2OJ9
-4940f9PJ6L2J2qLNk0l1j1K4N1K6l9l2L6L0j5J6N4K5j7l2k8l0m5l3KJ7M4N6Rj0L8M7km4n4
-4948C0k9k%nOK8L6Kl9l8KK7J5nj5j6nKJ3N6N8Qj2j7l9l0j7j9QL6Ll6qK9ll6MM2M0J9j8j8
-4956E7J5Lk2j0k3m4k3L%J6M2J8k4j3J1Ol2o4k1L9M4K4jj9QK8J8L7M0Kk5m1k5L3L9k5m7k1
-4963Cj8k9oJ7Lj3OL8L8nl4j7PK6M6L1J7L1J3l5m3k7n1q5o7k0lJ4N0N2L0K2mj7K6N1J1j4j
-4970D3j0k2K2O3K2n0o9m8k2J9O4N7QMJ3j5j4J5jl5l4j1J8L9M7M6On6p8o5m1JL7K9j0k3KJ7
-4977c2J8J0mPJ9rl0k5j9QJ6k9k0K1J0K1M7kl3J2Rn4o0j6NK3M3On2k0N4N6QoK4M1J6p%RJ5
-4985H0J5pl3l0kJ5j0m9m8nL2M8L9Jj0K3K9jj6l0o2m3M2P6J3m0J0O7K9l0l5j9MJ3j4l6l3l4
-4993e1j5K1K2pk0k0rJ3L5M6K6j5k6pQJ0jnlj6k5KK0RJ5M1J9k4j5K0Qm3n6qM1K5nK%j8j5P
-5001a4L0N2K6j5l0m6m6NM0L1L3J8l0k9L1M0k6m7kk0q1m7L1M2K3J5Kj0K3Q4P6ol2k0n8p1j2
-5008d0L8M9M3Ok1LK4lm1m0qjk3%N3L8l4o6n5m0j1N1Q9P6N5L7j4m1rOj6k3k1j0Kk4o0k8K6
-5015c3J2j0J4L9N8O5J7l8k9pj6k9l2k0RJ8J8M4P0N9J6m6q7n7nJ1J5Lm4m0Kj0l0NK4J8L0N
-5022A9n1l6K6K9j4k7QM4K2k9m0lK5K7J4QRk2n4oN8L7OL4K8l1l8OJ5LK3M2K2j6m6m9k6mlk1
-5030a1k3J5M0J8j0k4j8j0k8l8j2NK4O9P4L9Nl0m2j2K1J2k5l4nJ3J5K3Pk1j8QL1L3ro3l0N0
-5037C9L4n5n7j7j8oK5M3O4K9o7p9oK7M1N1Ml1NRj4K5N5J4OL2jm6m8l8j9Jj9m9k9QOoJ4K8
-5045d5j3l7jJ4j1j5NL5N5L5mrK7N4K9k4m3k9j5mj4n4m6K9P0L6rm4o1m3j6K3N3J2m9n0OO6
-5052h7O4mk8K3M0J0NJ0j4k6j5j5k5k8m3k6L8L9k2j7L9O6M6k4q3k1O8M1j1j0pj7lJ2Oqmml1
-5059f6k2L6M2JNJ4k5l9j3rj0K5M3J2j8k5m7o1j4M1K4j4J4O2L1k1NL6Ll0j9K1N9M2l3n4MK9
-5067B9M%Qnmll5k6L2J3m7k9J2nj4K3N0L9J1j1j1Jlk5k6qJLNK3N2K1m0j5L7Nm5l5jK8K5lj1
-5075B0mKJ7K9J9ol3l2NL1L3L8L1OKKl8o0l4j9kL4L2qoK8L0OkKj9l7j5qm3m0LJ5K0J8k9n5
-5083f7k0RL1M3J3pkkJ3K4J4L5Q0O8j0n4k1k5o6l6Jk7n0n1l5L2P7L9KkRK7J6k4j6K1Ln2o8
-5090g8m2JM1M6ql6J5O2K6k8j5J2m0q5QJ06O1nnJ6O5Q0rm8J1K2pok6n3k9pk8l2J2M2Nl3kL3
-5098D2Ql5o0n6kM9N4M0J4lM0P0Pp3p2kL3j5m3LK1NJ5J9PNk0m3l1j6J6O1M7joj6l7PO3L4k8
-5106A01m3k5lNkj5k8k6m%j8pL8M6J5mj1l9q2q2j9K9L1O9R6M6L1O3J3n6m2j8l6m3%M1J4l2
-5113Cl3k9qM2L6oQK2k2l1RKm3j4O8P4Kl5j4L0M6oo6o7o2m1J8M7K1Lmj5LL5Rk2J3K8j9k0J1
-5121b7j6JP2L9j9L7O7k2q5n3qpl7l1K0M0K1J9K6j0n8o9l1J2K2K4N3O0K8RJ1OJ1K1J6j0m7
-5128H5n3j8J7L1Rm3n1qpn8n9LK8J5M0M3k0k5K7Mm2pL4L0K3Kj7J5M9L1j1l5k8J6N2L4oj4J4
-5135A00K7k0q3q3qO7N6k3n2j7J0J7Pl1l1L3O8L6j8m9k5K9M3PJ4N9M1k8l8mqj8k5o3n2M4P9
-5142F1J8k0k5n2n6k6k0k5jK8K5OJ7M4J8k3mj0n6lQ3L8k8LM0K7J4J7J7jk3l1k1LK7J6l6o6
-5150b5n0m4l1J5L1J5K6M0M0N5N1J9Rj9q0o9NJ1l5k6J2K4J2qj2L4Q1P1L8Kn3q3m1J8L5L1J3
-5157A12j8k8k4k1QL4Rk8k4oPJ5j2n6m4J7L7Mj4NK4Lj7Ojo1o0ML3Ln3p9l0M9P2M7L5L1K0J7
-5164A6J6J%K0M2L9Kj6kj6m7l5j9k1lK7N1L1m4q5m5OL2N6M6ll2k8j8kKj5j8J4M3J4k8KN7N0
-5172I0kl3j6K6L4%m3o7l8J9%l6K6O2mk1M1O8L6j5n1l9j9KL1np3l4L8J9j8j1jJ9M8L3k9m7
-5179a0j2j2m4j4M6M2j0l4rL8O0M4J0j2j5mJ0J9J5j6m7k1K0Mk1PL7K8K0J2j9m6l0J9K6k6m2
-5186A3kKj4J3L0ok5QM2L7nm9n4m2k5K2N0kl9K5O2J2j7RJ6K0J7k7n2j7ll0k6jlk9l9RO5R1
-5194C6R7L0q8q8j1j6l3J2L5J9J6J6Rjj5k4qK8K7PK3J8j9j9l0q3r5m2K3O2M7J1J3M3M0kl4
-5201Dk8mK8M9K7l6p0m1K0N8L3j6j4K5L0J0qk3nK5J4ok4o2o9j0M0K1oJ9K0l5m7OJk6jkk5O
-5208a22M2M1M2J7j9LJ0l0l2J9M3J0n1l8M9N8JlOl9n4mK8J5K0N9N1kj9j0mKj2m7k2M3L3l7
-5216D7n6m1l5j3L3N2K9JJ2K0m0p9MP8J1p8n1K2L3jqJ6L0K7K9Pm8o2k1lj7jL7M7K0jlj2qL3
-5223A0M2ol0j4qpPjkM7M9k6m6j3JJ9J8k6k8J2Ml3m6j0N5P6J8n0n5j1L5K9NJ0J9pn0o4l0P
-5231a00kpK6L1PMJ3J7J7kk1j4j3j3K7O1K9j9k5j2j8l5k4qmJ6L4Kn0n5j8K1N0O7L9j4l2nJ9
-5238a1K0K7N4N0pm3n2o2j8M0Qk6K2N0K6L3M7J0m4o9n6k6l0n0j5L9M1J1j0k9k4J5L1NJ9O2
-5245C8L4k7k5k0m7j8N7P0J9j2mm0r4o7kQJ8P2R9O8J3l4n0l0j%j3qPOj7m2m1jM3M7J2pJ7K6
-5253E4lj9j7k7k3K2N2K8k4n1m3k7kK5J0oL9N0j3k5J8J2%K3Nm3m1J7M3j1m9pJ6rpOJ5M6M5
-5260G9Knj5m7k6J1j4m7l1QM2M1mm0k0J1J3K8M9J3m8l7OOkLNNOlj8j0K1L7M5N1J6l7l3mj0
-5268D7j9j0rk0k9k2K9Q7N6k7m0j2j1k2l1j8K1M1M2L7Oj7jJ8J8KmRJk0k3l8o7o0pN6O6j4q4
-5275f9l7L8K5k0mK4QrL3Q5M7l2l7jJ8L9K7m9q0k9NJ1Rj5k4J2L0M5L9j8n4l4m1m0QN1N3Qn1
-5283b9m5NL4N9O3Lk9kmj6ok5l9j0J7K6M7N0J6k3l7l3l5l9k8k0J3O1N4pm6k5M1N6nm4k0J4
-5290hK3lm8k5L3L4L1K3n1o5K1J4o9m8J4J5K2M7M1M3M4j1n3MN2K3J0J3k0m2k2RL0Pj1J4Ol4
-5297F3m0l5qM4L8j5k7j9k3k2j0K5M0ll3JJ3j5j2J6L2N4O9L2l7o9n0j6%j7n0n7j9L6O8M5j0
-5304a1k4NJ8RJ3J3k6p3n5J9N8K7j2pJ0RNJ2J2j3l2kL1K0ok8l2j0J0K1K9J2qNJ0njQJ5K4Q
-5312E8j9m3n8j7L8J1m4k9L0M6J4LK8Jn9m2QJ3L0P3O9K3j3k3j7k2m3l2OJ4jmLJ3Pj2j6j6j9
-5320d1lK0Jl5j4L1K8L4R4P5n3j27o7K1L8kl3oK1lk3K2Q0O8Qk5m2n7m2PK9J0j4%K7L2%m7n4
-5327d2KO1N6J3l9r7r9l0L3N1J4l1j2K3J1LQNK6K6k4l1J3K8J7J4J6J7mm5n4pK2lj9K6O2L1
-5334D1j5ML2lk3K4M5J7RJ0MOqm1l6kRmlJ9J9k9o2k8J9M5M3J7j7j9OJ0kJ3J0k6j9jj6J3M1
-5342A02l6r8o4j9LJ7kj8J5N3M0QJ1K2K3J4k8n5j1K9K5J3qk6oPMK3K8Kk4o0p6k5L7O0N3K5
-5349E8jKMk4m2k4J2M1N1J0l3j1J1m0o1k0k1n8j8O6R2M6k9o3j5L5K9K2K7Lm3o2j6L3K4K3O2
-5356G0N3k2q6o7KK2J0K4K5J7K9km9k7nl6m7j8njK1L6L2L1K7Oj1j9k1lJ8J0pJ0K9Lj6J5K6
-5364G4j2l8m0l5qJ8K3Mk7j7L2K9k1k3K0L7Rk7m0k7j7k2k1K6P8N7jk2j0qj1k9m7k8J1Om4n1
-5371b02MM7M5N2O0M0Kl7n3mM1J7K0M6j2p6m9j6k4kM8L3m2q7o2j7OLNL2M0Pk2k1PN6Q1L4k0
-5379b0j1K6K2Mrk1l3m4m4j4j0k8ML8J9NJ3KoJ1M4Q2P2%m3qL4J2k8j7K1Om6l8J5N2N4J3m8
-5386H1l8RLj4mqNJ6k6k5M3M3m8q9n3oK6M5L8J5%poMJj3oJ3K0L3M3J7j9l3n1n5J1P3O4N0L0
-5394A82j5k4ok0j3J8j5o8m5Mjk1RN3N7J1n6q1m0J0J5j0j7J5M2Pm2j1O0N5QRJ2k6m6k9kJ2
-5401ik0k3N5Q9L4QJ7j3m6m7m0l0NJ6k5j8N6N6j4l1l4m7OP3O2J7J1K9K1k5m7k1j9l9m0k2L8
-5408a7O8j1p4l6k2j3N9O2j6l6j5l9o1j7M6N7L1Kj6RN0N0K2JkKmNJ3l0o2l2J9N2K3m3k6K0
-5415A9j6n4k8J9M4K7j2k2mj6l5j6NJ3J7Kj6qJ4M0M8K2MLj5kL8J8l5k7J1nl5qL3J9l1o4n0
-5423a03lJ7%j7lN4P1J5k2mnk6j4K3K2k2m1pRk3m8k0M1O8M9K8Lk9j3K4K7Nl5o0nP6P1j5r6
-5430hr2k0qn1rP2P0L2K2K1J1lj2oj2l2lM6J5n7n7LK3OL9P9J2p9l9N7O5Pl1m1l0mnl5m6j8
-5438a18K4L7%j4J4Nj2pl0j3P9R6K9J0K3j4o0n0k3m1n5k0J8M3O2N0Ln2p3k9K5K0RM1N3J6j3
-5445C3j4oNj2j9K2L4j0k4l3n0pM5K6oj0j9k0J4L9M1M7M3J2j6m7n2QL3k2k1M5M3j4k7kJ4J0
-5452H3j5m9o7n0KJ8j4MO4N8Kk2JRk4l5J5K8j9l9j5K1M4Rl4j0K3lk2PL0L3L8N1N2J3m1o0n9
-5460B7m5J0O1N3K0rm2l3J2%n9n9J2N0L3Rk2l6NK6j3m1k5rPK3J6kj8l3j5M5O8%m3nLrL8O4
-5467F4K6rk3j4mrNK3Kk4l7l9rJ9J4Pjj1J3L8%o5n5K2O6M8km7l3KLlk6n9k2J8nK0Q1N0j6l0
-5475b2l8l7K1P1M7LLj1o0m8L5M2k4l2QQPL5M5J6l5o6k6L1J1k4OL5K3j1o6q7l1K8M7M7J9j1
-5482d1lkl6l3K8M4jmK3Jj4K0J9j2ON1L7j5k1kj7k2L6O7Ln8n4m1l3lM4P4N0J4J2ll0j8kQN2
-5490A24N2k4n6j8k6p4n7J1M4K1k1k8J0K5mm1m2K7J01O4k5l7qj5k9kL1J6%L4N8M4L2rp0p6
-5497C2o1o3k8K7L4M6Q1M3l9j7L7no1p0p8m3L2M7K6M3M8Rl0m7l9LK5k3m7L1R5N7jj7l0m7l2
-5504f2l%rk1j9L2Q0L2m4n5k8jL8N3J2qK8N0J3j4kkk8l6j5jk4o0m1L2O5L4QMPJ4Jl6n5j9K4
-5512e6Ln5p4l8L1Q3P5L1kj2JK1K6QKK3ln3k5L0Km9m8j5K3L8L1L8L0k1n4m3j2L3N2K9J4L2
-5519I6M3J6l9o2j5L6K9pl6m7l6k5j4kJ1J9Ok1j8J9L4J3j2j6j4j3jJ6Ok3qL5K4l5n6j6J2j3
-5526a14m1kO1O0Pj8J1L4Pj6QM3L3j3l9k6k9n0k3L6N3K7jj4nJ1MJ1L7K1l0l4KK1K9K8K0J3
-5534A22j7m5j8lm8n7J3M5k3n5K5Q6N3K1K5Prk0m7k7M0M1%J6L6j7o7l6K2K1k0j3K5Rm9n7k8
-5541d9j2j6k5j2L7O1J3m1l1J3J5MJ7Jj2L2J7m9k0N3O2N1rp0j1O0Rn3l2mj5k4j1j0k0j2kR
-5548h6L2M0K9L2Nm1k7rn2m9K6M7J1J8N4M6nl8l5k0L4Q4M6j7l7l5JM2K1j4l0n5m7qJ3L2N6
-5555F4L8j7n5l9k5n1l9L4Q6O6Ol3k7mOk0p1m8M4O7L9L9K2lK0L0j6l1K6N2j3o0j9no6r0k7
-5562a20M3M6k7o8J8J04O0NJ6Km0l3qj7j8j5m1n0OM8Qj8K6N3M2L2K4L0M2K4j0j7kj5p2q6m
-5569c2M4MRM4j7o4J0M4l4n1K2L0j9j0L5L7J5nl8l8J1Jp5r1n4j2N2P6K0LN7O6J0k7k2j8j9
-5576c6j5j0J0M0L8Kk4KM4M2j0n5n1k0JJ0Orj0nJ1N8N9Mj3j2k2pkj1J0K2K2K0j7n6m2r%j8
-5584e3j5Pj2k0K7L6%j4k9l0L0N6om3j7QK8L8j6q0m0L2K8QJ2pmM1M5Lk6k4nj2k5nJ6J3MQM5
-5592BN3j0j1N2M4Qj5o8p0mJ5j9l1%N5P1L1jMJ9K7po6p9m1j3j9j7L4Q2L3n9n0L0M1ok5rPn
-5599a7l3m6k9J6N8O1K9k5m6J1N0om6k5k1j1L1L8%k4j8QJ1lL4P8N1PmjK5K6l8n7mJ5nJ6L4
-5607A40rn2l3LJ4Oj2k9m2o0k6N5O2j4m9l9k5K3N4Kl7J7M7J2J6M2J4k0KL7L9%n1o1j3N1P1
-5614A35K6m1o5l6NJ8jk8k5J2N0L9mj3K0L1j3m9l2nLkj3oK7M2L8M3K8j3m4m9m8k6J9K4k5m4
-5621b2j4J9L9L6%k9l1k0%J8K4Pk0qLk3j4L3J0l5l5j3QJ1lJ1L0K0Pj6k9KQj9k1l6n9j9N0P3
-5629e7N1J8Q%JL8M2l4p1j5M2M2J5rrRll3mM6M2K3rq4j11l5O4R0J9n9l4K4L6L9K7l7r1p4l5
-5636a28k1MM2M7K5J8nn8p2qP1R9P1J4k0j6mKj3n6n0J3pp1k1N6L1J2M5K1l0j5J3J4K0L0K7
-5643H0lm6m4j2kmRK3K7L1K3noKk3l0j4l2m2J1O5Q3N1j7n2l3j7j8j3JJ3J3nj0NK0K5J6pj8
-5651D5lK5L7J3l2m5k2mlj1l0k8K1N9L5LJ4K1mk1nQk4n6m4k5j7J1K0KRK3QmJ1K8J8j5k0k%
-5658dNK4J2j9k7l1l4k0LK3L4K6K3K8J1moj4%K8K6kl7n2l1k9m9j0M4L8J8K6L6L8L9M2L5jk3
-5666A66j7l2p3o5%L4J1jJ9J5j7n3p5m8PJ7%K3L9J2jJ7K9K7jn0m4K3K6m4l2N3O8K1J4L4J8
-5673A20j6j5nk7l4NL3Mm9m6QK9K1K4LpL4M9mo8r4n3J4K1rk3l5k8MJ1K5O8M8j3kM5J9l2l6
-5680a1j6NMpJ0L9N7L8k9p5k4K9kl1K2O5K8NK4J0k5l0j0J7J2l3l1L0M9mo8r1n6J0L4J7L0N1
-5688D3J0m1j9J4jj6mQJ0Lk1j0K9J0nJ8j9m7K0L2j8j1mj9LNj1J1K0j2m8n8j7K9J3oL0N2L0
-5695CNj9j9J4Ol3k6OK1L4J9j7mL3J2k3%J8oj4moK3M2lj0M1K3l6m1l7l2qj9n3k7J7RqJ9N9
-5703d1N9L1J9J1j1LL0j0p2n0%OJ5L6J9k2m5l7kJ5j2k9JL9M8M8K9j0k9k9m4k1M6M7k4o9o7
-5710a22l3%K2M3M6K3J6J4j6l6lM1N3M1Kn2n6k1QM2O3Nn0l8k4k2j2lJ6K1qoK3J8J2K3J5Nj0
-5717D0m3m8mK8kn2m1L4Q0L3k8kO0M9k2m9KL3k3p2k0N0M2pqK9J4n2o7k9J4O1Q5M5K0K2k0o0
-5725I2m5m7m6QJ7l0mM8K6%qqK6M6MmM1K9l4o1l1K9Q0N9j5m5j6nj3j9m8n8j2K2Oj2j0JJ6L3
-5732A2M9M3jn9o5k0J8L3L8Pj9JK0QpKrn2m4K6J2n1k7J8J3K2K9N%Ll1o7l8K3L7J6K7M2J4k2
-5740Fj2L5N4Ml8j9rk8k0pj8l0l0KO0O8K5j5m5n1j3J7Qjpl5o3k7L9L4qJ5L5OJ1K5qj7K6L9
-5747H%m5p0o8oP9O0j9pM7L7M%J8J6k3k5lk7k4M8N8j1m9m9l3QJ6k7k5J2ql3LK7J1K0N2N1J4
-5755C7l0l2j1RJ3nj8MK9J8LJ1J8RNLj8l5l1l4j5L9O0Rm7l8rj0JL6L6L6M9J1k7J3M0pm9n6
-5763A7l7lnk9K7R7M1k7K2N1ll7m5l9J6M0j2k7jk0o3q9r2l5N9R3Q0N4j6o5k5K0J9J5JrJ4L0
-5770A7OmK5K8l9q9m4J0JJ9P9M7n7q4l9k2k8j1K1N3N4Lm8l3K0L8K3K6K8pk6RL0J3L1O6K0o2
-5777G4n8OM4M0QJL0mr2o8L4M1l5k8N5O2j8n0j1K1K1%lJ6%m0k7Omk2%J7j4m3k0J2J2K7O4N7
-5785A11lk7J0J6l4o1k9QK3J7j1k2lK0Nn5p3J5P6K1m6o5o0k4L3P2P3N1M0J6m7o3k2j0pK1L
-5792c1k2K1N4K4j4k2oK7L6j3o0n3j5ROj7j6K0K8MONk6j5L2J6l0k1moJ5M6N8K0m5k4K1j5l5
-5799d2Nj1l5LL4J0j4RK9RK3L6l1o1nJ1j6j4oOL8M4K1J%RJ5J3Ljnl5m5j1LnJ5J2jL0Nr2r2
-5807a38j3PMJ2OM6J06O1m5m7L6L7n5o4K9P2M7J2m3o9pL9Rj9k1j0L6N8nm1kJ3JKj0qM7O8l
-5815A48o9p8p2m8KJ4RN2R0O6K7J5Jk4k4J6K9k6p6m2Kj8m3k0kJ0J7kkL5N0L1kl4m2k7JK8K5
-5822A7j2m0k8rk1k4KK3J6j1pM5O0J6pkJK2L5K7Rj6k2k0l6kO3O8L8op0n9K0K6k7m2k1oj0q
-5830a8K3K0m1n3kLk8k5rJ3N8P9L5l4l3j0m1k4P2Q7K5j3k6j5Lj5l0RM1On8m4L8O3M0K1nl4
-5837G8l1j9JK2J2NL0L8Kn3q2o2PN9K4m7o4m5rO5J00M8Mok8l3l1l1J6N9K8j3j5j5j0mj2j6
-5844b8j5j3olQM7N1J5LPOJ0j4l2NJ0k4RM7jl9l2l5k5j9o1m9N1Q5M4M4M5pl7k3%K8K5k2l0
-5852B5oj9k8oJ4L2M8K4Jok3m1n2m2J3N4K9J5K8J1k1qJ6ql5j8PQ%OJ9K7K3j2k5L7N5l1p7l6
-5860bj1j2QL1K0j4k1lKJ1J2k9m9rK6L8L7J2k1j9OL6M3Qk3j3lj9l0k5j4J0J0k7l1J4L3qn0
-5867g6j7M1J7m4l8j9k8pJ4LJ6L5J2mJ0OjL2N6L1OK1L2%m6k6J9%j4L0M0j4m7k2ORJ0Nk3j4
-5875A1K6oo1l2L8M7K2Mk5n1l4KJ5K9L5L4L6J0m3o3l2J7L4Qj8nL2M2Rmpm4m6oj6k3Oj6n1l7
-5882a63nN1J15Q5jl6k2rqNJ0l3p2l2K7L5J7Qj2k9MM2J2k3opk5K3O6K9qj6n6p1J0R3J00M3
-5890A41k6k3Jm0n3JJ1j6jJ6llJ4Kj1J4L5K8L3K4k4n6m8k6kll0k6oj4LN1M7J3J4Ql4l7PK5
-5897FJ2O%%J5Mk7m6o0l4L3N0K4J4L%J6pn4n1j5K1N0L2j7j1K3L5L8Nn3n8l4j4J5K7Jk0m4o4
-5905a79k3M9N8K8K0L5M8L8om7l5J0L1om7l7poj2j0kJ8K3O%jqK8P2N0ok8j7nj4l1k8j9k1J
-5912h0K7kk9kJ8j1j2M4N4nm2k0L6M1l1p2j2L1J6L2M8Jl0PJ8k0k2jK5O6N4l1n5%J0j7%K9L3
-5920I6J9k0n6l4%j5l0j6oJ4K2PQK8K9J2rlL1K6k7l7oj1j1M2P6M1lm4p4l7L3L6mk5k4j5j2
-5927Aj7l3m6l8j0K1M5K3j5K1P5M3J1M9M0n8j04m6j1k5JL9M5O3M8j7k9Pnl9l8JL1Kl6j3L7
-5934B3M9K1l1o6m5OJ0k3oN3M7J0jk2n3m1J1M0Km4j5L7L1Pj0l0j6K8L1jkJ8j5n8j7K9J6J8
-5942iK5nMM3J3m2n0k2J6Qn2m5N2R3L9j3k8k7%J1l5o3rL7M2L8Qk1LK4Kj3rLMl0m7lL2J5oN
-5950a2J3oj0K4L1J1J5Rk1k8j7ML1No1o3pK3PqJ9O7O6K0m2r6q5pK1JK1M1Lj7QRj1JM4O5L8
-5957A06j0m0n4m9j3N4Q4K4o1o9l6j9J0M2Mn0j6M8M7J4RK2J6j6l5k4j5kJ4J8J8Ll5m6j3J9
-5964e1K7J2LMj6m0l4nJ7J0J0K5%m0l6k1mJ2J6M0P8O7J7k4j3L3L5%qnj0nj7m4l5OL6K9Nrj4
-5972E1j3OK7J6j9k8k4p3j30p0L5L3nL2O9O2M9K0j7nK4Ml9m9l6j6rj8pL2M5K7K7L3Rk6n4n1
-5979h8NM0OMN5M0l1n2m6l6oK2J9jk3k5j7qK4N6M1K0M0N9L2Jk0l3qK8j4p6m3J1LnK6K8oj1
-5987A1K4M1J9j1j6J2L0Nm6p1n1k6l0qN7P0Jl2J6M3Pk4k1j9j1pj5lJ5j4m9k3L3O6O4L3qm1
-5994B1o0m4K1N7L5K3L2Nm3o0m4j4qk6k3J7M6M8K5JMK3K4J2j0k1J2K5k6l7J1J2k2j6j2k3o
-6001d1K3L0L6Oo8j10n9L1P1J7o4m8O8J12J8n4k3RJ3K9K2j2l5l2J6O8M4rkK5kk3J7K8j5j4
-6008G2Rj0k3rk7n2l2Pkj4L7O9J1m0m0k9k1l1k0L7N3J6RJ2k8o5n5JN6N1K0J7J5J0J8MoOqj8
-6016@RL5M4O1O2J2m7n0l0m2k6M0P0L8L%Lk4m8l4k0k7l3k6RK7j6k5M9P1J6NL4J8j0mj1m6l2
-6023E5Oj6m0k3k7l2RK9K6K5j2n0l0J2M2N9M7Ol4l5%NKN7Q7J5n0m8l3k0j1n2q3nR1R5O3N1
-6030A81J4m3n3j2J5Mj2lK4J1l5k5L2K6k1n1j01j20m5J1QL4M4qoM5L1pKK0J6J0J7J2l3m4K9
-6037c3O0mm5l0JN3P6Mo3l1Rqj4L4N7J7NL7K4k8l5rj8l7j7OJ3L2Ro3m2M2M8J5L1L9%n7q9p4
-6045h5k1L1L1jK3N4K2j1j9k3J7N0j1n9j1K1k3m9j5rl6OP8M0o3q1LN9M5K1Rj1jL8M3Nj2kP
-6053F0Lmnn%J2PqmlOM2O2L7Nk2n7n8k6l7n2J6P1L2lN%j1k5m4l3LL3N7N8K5Lj5n7n7jK1J8
-6061D9L6Mp9o4K9N4Lk9JK1QK3L2k5n5lL3K5Nk4MO6L2o6q8l3K7N3L0j1rJ8Km7n6j6L2L9j3
-6068Hn0mN2L4mlOj2rQk8p2m9rK5N9M2j0j4RK2M0J1n7m4M8O3J6K3N1J3n2q5q5n6oNj2J1N5
-6076f0O1M0J6J5K8K3K4L5Lj8K2J2o8r4l4L5M3%j0Pj6k3J5Pj7OJ7LMl0o1k2J4%K2M6Rk0j3
-6083B1j6jM2K8l4n7l0J7M5K5j8k6J9O9L7m8o6k8k3k4QM2L9Pl2m9m0k5oJ9Mk4K8J07N9o4o0
-6090e5L9M4k2m4l0lK4K6K0J7J1J2%l7l7mOJ4L1K4nj1nj4j5QJ8Moj4l5k8J0Km1j3N0M2nl0
-6098e2j1L6L7j0j5L3M7RlK5J7l3l6j7k5m0n3j9N5N7J4Ll5n8M1J01K8l8m9l0K7O5M7K6Kk2
-6105A24QL2j2n3m7n3n5rL5Rn7o3lL6L6K8J2L0N7J8k2QK5MRJ3l0l6L3O5Jn5k7K1K2nj0j5k7
-6112D7j3mnJ9J2k2J9P2M5J2j5o7o7nK9L0K1kj3mj2l8l8j7j6k0RM7M2J1J0K4j2o5l6J9LoM2
-6120C6K2n5m2J1J6K5M3%l8j4mj2K6M6nm1k9nKj3k6l1j4N8J12N4j9kM4M1Nn1r7o8J1K5l2m3
-6127f4QK0K1N0L9rk0k0k4LJ7qj2nl2m7mL6L3K6L0Kl6k6PJ7K6M2J3n8p9m1PL9M0J1J0N0P5
-6134A37K3q3j15n5kJ3L0N4O6L4nJ2Rn1l7L7jp2l2J6JJ5J5k6j5J9j3l8qK4L9J7l3j4O7O3k0
-6141G1m5pK0J5j5m3k9J4Mn0n1j8k0oN7O5Pj7qLK1J3k8l0OJ6j2k6jK3J6K3L9J3kN1O8Nm6k9
-6149F7Mqn4n2QL8J1j5JK9M5L8jn1n1l9m2J2O9K5j5K5J5l7qN6M6k0o6m1J6Rl3j7L1N4O4K3
-6156A36n0m9J6L3ml7k4L4N2j4o1k3K7K5kmj3m1j9L0J7l8o0m3jL5J7l0l1QK1LrLK5L5K0jr
-6164b6k4k4L0Q4O4Lk6k2j6j3j8l3n1l3j0j3j6qj1mQNJ2L5L0J4K3K7Ll2m7j2M3M8Kl2j7J3
-6171d4J2rOM0L9J3RJ9J6K6M3L2j1p0p9qK5k1k6nl3m3j9j1K0O7M2j8j6N1O4jj1Nm2n4j6l7
-6178d5m0K5L0KL6N5K7J2k5n7j5Jn9n3L4O4L0kl0l9j3JJ0K0QJ5K8j4l1K0L8K3K0Jj7j9j9j1
-6185A1j1kN6N6n3r6l0L1L9J3l2m5m3m4pM6M5K8L6L2Pj7j8kj1k3jRoJ0L8L7K4Q%Pj6k1M2N8
-6193A55j1k3K0pm6j9JrOJ9j0m4k6L1L8k0n2mP3R8N3Rj7l5k0ll7o6m9k4jK5L2K5M0M7Rm1q2
-6200C5q8n2k6j0J5jk8J5O1M6L3M5L2oj8oj2j9k0l2j1L9L5Kj0j7j3J4L9K8pk7m0o3l5L4N1
-6207a7J7mj9j8LNoK2M4K0QK0jk4oOj0j4kJnoMMj6l2j7Mk7o6k3N8Q2M9J8Qj1m0n0l7pL6N2
-6216CK6%QK9K9J5Lk5n8n0mK2J6K8O5O5Qp1j10o0%j3JO7O7J5k0m1j8J5J6L0M7J2j4Knl1j7
-6223E2K1J7j4j1J2%m0n1j5Ml7m0J2K1J2L1J2l2j5L2N1L9pm0l1k6j4J0ol2J1O4M6mk9nK2N
-6230B5rM2P4J3m1k9oj4l6m4j9K7L4ml0NM0qo1KQ2K5o7n6j1j1j4J5L1Mk2j9k2l0pL0N3N7M4
-6238D3K0J1J8J2k0l4k4k2k5k2j4LL4M1K0MJJ7L7K3rm6n6J2O6Ll9NJ8ql0n2k4M2N1K3j3o0
-6245Fo9m8m5l6pkj6%M7P8P7O2M0Lk7k3%K3K4Nj2k7l8k4lNLmJJ5J4OL%jk0o1n9j1ql6J3R0
-6253f2Q4J5l8m0J0L0k7o5l5QN0O4K8nJJ7Ol5o2m3J6O5O8L6Lk6k3K7M3j6n3l9m2l8K5N3J4
-6260A4jJ5PJ7L6Pk8j6nj2lj4m7j1N6N4L3L7Ko2o9k1%j6j4J7L6L1k6q2m4L4L5NNK8Q1J13L7
-6268B29o3o6j3L3M9Ko1o3n2o5j1N9K7j8J3J6l4l3J9J7kJ7J2k4j6J0J3K7L4LkJ7J4Kk1n1m4
-6275b6j0L1P1P9K9j3LJ1m0q0n2LK8nl8j6K0J9Oj3j1K6L5j6m8k9QL4K7nj8kL6N7J9l2l9k5
-6282B4kQpQK9j8l5Qj5m7OK4jN3R2Nq1n9pRK5N5L9lMRl6n3k2k6m9k5J7M5N7L1rj0%nQL5J1
-6290I2n6q6o5j3L8M0j1m1l0qJ8K8J1LJ1K4N1K6l9k5K6Rqjj3KM4M2J0LNl8r3n4K3Oj7K1L4
-6298c1K9K8qj8Mj3k8JLnJ9K6RQL8N9J8n4o9l6j6K1O5L7n1r3m2L8M7KKJ5j7k5K0K8PRJ2j3
-6305B6m5o2l1L0O8N8L0Pj7k1K5N4J4k4l3n4m1Mlj7OJ2J4K3j8n0j0J7NRK8M3K4l2l8J0K6O
-6312D3k6o2k4N0K5oO2P9k9j04p6k6kLPjk3j5J2Pj4k4j5J4L3J9L0M3j8n2J9P5N9M2L4Qj3j2
-6320A22rl4o4l4NLJ7J8p0j29n2L7M4M5N5M5K1k2p0n1J5N6M4J2mRL8J5l1j6j0n3l2L6K2LK5
-6327FJ2J4P4O4l0p3m6k7jM1L0l0m6l9l3nK0Rj2j6RN1N8M4J8j2oJ3%qrm3l3K3ko3k0L9K8L1
-6334C0M5MqJ1k0l3pk0j4P0R6J0o1o0j6K0J5lk1l4J5O9L8J2M5K3n4r4p7qQ9J01J5m7m5j5J1
-6341H2pk8K1N1rk9J6J9llj6k2j0j0%K5ko1n0jj4n0NQ6O9K0J2L%K1kl4j5k2k9M7R8N7K7J2
-6349B54n7j27j00mM7J7j7J5N3K6k5l6l4l6j7lk3j0L0K7J6J0k6l9j3l2m3J6M1%j6%J5N8J05
-6356G2R2L7%l7q5q6m9k2K4N3ll7J8L8%j9l1m6l0J0L1K0mk2k9k5K1R9R1lk1K2k2r5r1n7oO1
-6363a31O2J3j1k6l7oJ7j9l8J9N3K7M0N9Oj6K5J5k3l6m3oN1L9J8J9l7q8n0MJ6K8K5lj0KJ4
-6370b8K9L7L8L1ro3q1o0j1L1L4L0M3M2J7J4K2lk3LK5Pj9k3k3l3m6m3j0Rj6k4KJ1OK3L7M3
-6377A9L0j2l3j8rJ8N4L7k3m9l7l0j2M0O0Ln1l4J2L8M0J6k1k3J5L1Nj6oPk7q5o1L4N5J3LJ
-6384a6j3K0M4j2o6k3L8J6k6nK4J9J2ml9l5RK1J3K3K8L3N8M5l5q1k1M6L5QMj3k8j8j9l3l0
-6391b1k2pJ7K3Oj2k1j9k0m2m8j6K7N2M1qm8l7J4O3N9K2J6J3QM0L6l8m4K2J7n4o0QL7k6o9
-6399i1k5K5N5N8nn4%M4j1o1m2m0m5K5Q7M7J3O5R9K7p4q5j5J4j1j4J8K8PmMQNJj0k6qM8M9
-6406A06k8n7lnl1K0M0m1n5K1L8j1k3L6P4%q2m3L5K5PL1K4ok0m1m2%L4L8km2j5L8J4l3%L6
-6413C7pm0LL6pp4o2K3M0nL8R9L7l0qj0l0k0l7o3l7l2m2J7Q8P3Mj7M0O7J4qJ3j6m7k8k0k2
-6420c3J8M9L2j5m1jM0Ml5nJ1j7j5K1K1l0m5qK5L1J9MJ0L2M3L9J5j4k8m0m3l5m3l8jnj7L2
-6428f3L5m7m2M6N2nqL1L9J4%pl3n0n2l3J2N1N1M3L5K6J7j5n5m7lL1K3lqL%j1j5j5j4%Mj7
-6435c0m1m2%N6M5j1j5K3K5PJ5k3r7n1N8O7O4Q6J7n9l5NQj1l1k3ML1J8m7p6n4k2K8N8L9K6
-6442A2K1ok2k8j3J6ol0K6P5L7oj0q%j3m6l9j3l0l4J1N3N3Km2l2l6o1pP7O5J0K5N8Rm8m5l1
-6450e6j6J6J8lmJ0J6J7Jl1n6l7J9K9k0oP0P0Rpmk0k1j3J2M3K2j7lJ5J4mm8o8l1LJ0KjJ4K2
-6458c4M0R1P5pl6m7p9l0N2L4k9j7Qj6j4K5K1k4l0NM7M5kj3K2%p1o7KK0j1j3J1M5P6L5m6n9
-6465Ik9l6m2jM7M2Mj7j7kJ3J2OJ0ON%k8o3n6j5K3M4N3M5J8lj3k3j1lm7p5k9pk9oN3N9Mk4
-6473a23QK7J2L1N7K3qK1L5K0K2J5k9o4m2j3l2n5oO7P8L1j3l2m2l1j3l4l5K3L1lL5O7K1mJ5
-6480F0J5j2k7J2N7J4m2j5K2on5p9p5k3M9N1J2K5L9Lj1Lrk5j8j1mK7M7K1MK0qn4j7N1L9l4
-6487D6m5K7N9J8qqk7l8l4k8mJ6J5K2L2J0k3k8oJ6K9L5Mp0o8K8O3Pk2j4k8m4j9J0O%J6K5K6
-6494dK2pm1o0o5l1M3Q5N8%l7n2k0L7K8l7j2O1K2n7m4j0KK7No4m6M3O9N0L5j4l9J4K7j7rJ5
-6502b3k0n4m9l7OO7P1L4L6L8j9n1k0k1m4KM1J1jK6%m9m6JO2R0J4q0n7K3L9J2nNM8L7j2OK3
-6509A04k8l8kk4n7m2l1k7K1O6L9j8k2J1K1J8J7j1l2J1L7J0K5P1L0n8p2l3k4k0K4O6M0qj9
-6516D5l5n6m7rK6L2K2L8J9o1p1lMk0Kql7KM8L7K2J3oJ4O2R0M7l3n5l0m4o3l2JJ0L6O5L0m0
-6523A5n4k6jJ5lm2j9L6M2J9J3J0J4L4M6L7lm7l6RPk5l2oM1N5Rl2k9KL3Ko2m5K6L5j6m3k4
-6531d5L6O4J3n4m4J8M6J1l1rK0j4m2k4qJJ5ONK8K7J4J6Nk2m6p6n9J0O2N3jl8j4K5Lk5J6P3
-6538A5O8Oo1p4j1M2J7JJ8Kk0oj3l5k1LKj2j0J1K3K2M5O4K7j4JL9L6j3n2m5l3j8K3K4k6k3
-6545BK8K2k3k9k8o9n8K9P5M1Lk2j9J9J7l4l7mlQM3L4lmj4n1j7N7N1K1J3l6p9j0O4K1k6LK4
-6553IRNRJqj0J9M7J9qPll3j5J3j0m3l3j0k0k6J3K8LJ0jo3l8P2R1M3K1j0l9j4RKkl6r4p0L2
-6561a24P5M5J1j8k8K4N5Lm1k7k2qM3N0l0o0J9M9NK1J9q1q9J9M3N%j8k8K0M7J1l1l9%M9L5
-6568DoMM3L5kl3k4J8J4m5p0m6lM6N8K9K0K5j1n6k9Lk8k6K4Nl0OM0L8K9J3j9p1q0PN6RjK8
-6575b6Lk2KK0jj4K5N9K7l6o2m2lnrM4P2J8j4J8K8RJ0Mk9k3J7Kn7n4ML3J2j5j5J4K9K7jm7
-6583Bm7PK9Kj2k5l5j1J8j3o7m2N0Q2O2O4K8m4k7J6oj7j1l2j9K5K7J5J9OKK6J8oJ0np9o6L9
-6590a7P0J2m6p1m6NK0J0OQjj3J4M7K5pj1j4jL4K4m4p4J1J05N7l3j6Rj4k2j8k6j6JJ3J7lk1
-6598b6jM2N9J7m0l2J6J9j2k3k4j4J3J7k0n4l3K8O0K3k9m4j9J8O4Q3L6k2n7p2k6N1M5J2K2
-6605G7op0m4L9M1k6l2J7J7RL1J2k2rpm3n6k9J9M5L7L5M7K1k8k3K1K4nonk1OL9K2Jqn4q9n4
-6612g7j7k1jL6K3k2l5nL5L6mk1kK6M2L8J7j2m2m6oK2rk2L9P4L0j8k7JK9qm0J4L5k2k1J2r
-6620B2oK3j0m0OK9%J5M2j0n4l2lJ8K9%k7m3o3l3J6K4N1R6N6l6m3J2ln7k1M1J8NK7jk7%J7
-6627C8J9K4K3J5nk1j0qj3J1J3j5k3m4j00q8J3R3P5qm5J2M2j9n9l4j3rJK0N4P9N3j4n4j6N1
-6634C8O9K1j3JNl0m8l5k6nO2R4L6k4k2k5o5o7kM7M7M2L6Lk4k8l8m3k0J0K0km3o5l7K6N4K6
-6641b5LKkpKPoML6K9j5j2Qj9k6K7N4Pk9j6N%m9q8k8M4K6PL1J9%K3K6mLK5qn7m9jJ5k9l6M1
-6650f2N6l3l0P4R4L9J1j3k8k1m4p9o1j1J2K4N2N5lo2m0kj3j4Kk0m7k2J8K6J8L0M1jn9m3L5
-6657a21O1Rk2K3N3J8j8k3k6RM9L3K0M5J1m9m8m9p1k4M7N1K8L8K6k9l7NQolj5m3o4o6k0L5
-6664a65M4K3j6k5J9K0mM5Q3M4K3L3Rj6k4l3l0j2j7l0j2L1O0M3j4rN1J2q6q8l3J2M1J8rJ2
-6671@J4j1QL1J6nnlk1l1j0Rqj4j3l3l5KK0K0L6K6mkKj4j0J2J1JQJ1%J1M1Po1m9mkQM5O4N5
-6679A23L0LJ9M8K7%Pj5n4l6rk0m5o7m5K6M1k5o7n0pL6N3K6nj0qk2j3N1Q0J5l1Lqn3j4J9j8
-6686a5k2J9L6N6M3j3m0m5m9j3K0J2MoMP1Q0nl1k9o1k2L7lj9L2J1m1l7l4rN9N7OPK3lk9l0
-6694B1k0j4k0nJ5Mj7j6%J7Pj3OJ8j9l6mJ0J2J2k0o2m1J1L0K6L1M0L1nj9K4L6l1m5K2L8rl0
-6701a5k1kL8N2no8n0K9N2j1o2l4K0M0K0jJ5K1Lrk9l5J5N2K6l0n0qJ0l5j8N6L6l5m1LK6J4
-6709c1NL5O7N0np6j14j01m3M3R5O6J1qjnl0mN6K6m5j2K9j0j2L6K4lJ7J3k8m4m9m6mM0L7M
-6716a7j4j6j6kM4N5J0j0J3J5rj3NJ5J7J5j8m5rJ7l7p4k7J8J8K7M4K6%pl0k8K3L4J1L8N9J7
-6723A49k7m2k9LJ4LJ5L1Ll5l6k3j9j2rk5m1l3j3j2k8JN4M7J3K6K6qj0L0N2K8l0n6nL7Lk5
-6730A7ML3L1Pl7o5l7L4P6Rj03q8J2J6k2mj7m6J0N0Jj1O4Q6Ko3l8J4K6pk7J4M9K5Lpl6m5J5
-6738e5P0L2l2k8j2j9QL8Pl1j3J7NKK9L0J2J8%l8k0K4K4k3n7l2J4mm3j5Rj0PL0J2K4L3ppO
-6745Ek9m4j4K1N1K0k1LLp3j02o1k6J9Q1R4O6M0k3o8QO7Pk6kj6qL3oo7j4P5Q2L9pk8LM3K9
-6753A54k0o3p5n2%M6N0Mm4l9kJ9J6QLOJ7Ok5k9j1mj0j4KK6J3k2qJ8J1L3N5Mm1k8j5j2J2K7
-6760A6J5oj3j6k0KMk4k7mJ2M8P3L3l4n4k0J5Nj8j7pMJ1j3k6KJ3MK2J9k7k8J9M9L7ql8l3k8
-6768e8l0k0oJ7L2Ok0j9j0K4Q4Q1Pl4j5ljj5m5j9M9M6Jj0j7l9m2jN1L7k3j1K9Lj5L6O4L0m
-6775A40j0j2k0k3k1l4l6oJ3j3k1QJ7lj7rK1K3J1L7K7k9lM6K0mj7m1%M8J1k5rLKok6m9o1k4
-6783i2L8L9q%M9L5n3r2m0L1O3M8Mj1J0nl5l2jM1N3Oj6L1L6j3n4q1o1J2M7K6K0J5qjJ4k6n9
-6790g0j0L9K9NrOL3J2j9pm%K6jm3mM7L8J2kLj2o7r0m6kJ3L4L8Jk4kK0J2mOK1Jk2NK0j6l5
-6799f8oL2N7L7l0o9j5O2M9mj1KRK6M3L0nj2Ool3o0q1k1N8J3n0k5J0J6K0J3kj5mL0L6K6Pm2
-6806B3q1o9l2QM4M3PpJ8J6j0oJ4QLJ8L2Mn4n8J3O9M0l9o5j5L6L1nl3j3L9N6L7Mk8k6%Nrj6
-6814Bj1prnK2K4lJ4M1J0k3l6m3MQ6R1K8%ml3m6l1k6kK5l1j03o2M1O8Nk8K8O6L3Lk8n9j7K2
-6822Fl2o3J4O7K0k0oJ0J7M5O7N2Pk9l2l7m5rM6N9L5j8o0k9K2K0j8n0p6o7%M4Kk8K8Q0M0k9
-6829C3m1kK1j3o9n6J3M3J3j0J1M3M3J4k5k7LMl7m2j7lJ1J8J0QKlRL5N9L3l6l2K8J3n4o1k1
-6836h2j1j3J0K4J8K3K9L1M4L7Kk8k6llk6j4J9J5j3j6kj9l8oKl1qK6OkJ4K0J4j0k7qJ2Lj2
-6844d9J8Q4R2K2l1k4nm4r5o0K2M9K6j0m0l1nQJ6L8N6K3n1o9j1J7k2m2NM9J8n8p5rN2N3K5
-6851e8K7N2K4n4n8J2K9j4n1m4J4N1Kl4%K4M0O9O6L5Pk0k4j3j2j0pkJ4RnK3N5M0k2p0n8j9
-6858A8L0P2Lj09p8K4M6on4l1J7PJK5%m2l4rMK3K4j8o0l2M1Q3O2K9J8RJnl8n2k0j1j1K8N5
-6866A0L7J2KK%l6n6KO3K8j4jrnN8L9m2k5Rl4l6N%KJ3l6p1k0PLM9R5P3J3k8k1Nkj8pKj1k1
-6874C6k1j5j7k3pJ4J9L0K6nj9lOok6j8L7P4K0o1o2pK5K7Rk1j1J3j0l5j5J4J3%NL3M1Qk3l2
-6882A3n2n7lL9K3J1K2K1J1J8J9k6p0o2l4J0N3jo0J8R5L2m2k6L8M8j6m1J7M6j1o5m8j1k2l7
-6888a50j0L0N7N2L1M0N0Ol6k6j1k3l1j7Oml4j4L2L3RJNJ8L1K3J5J8K3K3Oj0j3l5n4j3K0k8
-6896B0p1k5L7K6j1oK3L5L1K7J8NJnl1k3L3N8K4m8j00n0K2J5NK8J5NJ3m0q5k6K8jJ2P4M0m8
-6903B5o3l2RL2%k8kRLJ6j4m5RN6K5PL2K0k8l9RN0J6l2j1L5M8J3k2LL5k1r7q5k6mj2j7qL8
-6911i6R3N9l0m0QL8M6J4n0n8j4J6K1K7M2K8j9l5j5k3l3j3%NJ7J1jj1m6o3pN5L3j9j0J6QJ3
-6918c3K5knK1ol9l6n8m0N0P1K6J4jj5K1K6k1j5K2j9p5rQ2O0rm2l4L3O0k3n2J2Rl5mK2qpJ6
-6925a8%j7QK4kj2PLk8m1rM0M3L0M6L0k6k8J7J9j2k6m7o1jR8J07L7k4o2n7qK6Km0k5M8Q3J6
-6933A40n8n9j7K1K3j5k0Nl4p5j7L9K0J4J0l3j6O2P0K1MJ2%k7l2k0k6rO4P0k1m0K8M4J5j5
-6940A28o4p0j4K5Ok4rOk9m8mM4P4P1Pl7j8ql1m0k1NJ8K6J5k6m2j2%NM2N0J5j2k9m8oN2K2
-6947A9k6oL2M6K6m2q4m8j0nK4M3K4M0O5J0n5q1p7lO8K4l7j6R%nmlJ3M3N6Op1p3j3J5OQK7
-6955e5L6J5KJ8Om1m6l4m5k6J9L6K7J9K2K3RJJ8M2L4km6m7rK0J7Mj0pL%p%K0L9L8Ll0j6Qq
-6963E0k2%J6lnJ8Ml1k6j0j2kJ1J5M1M0pl4k1rNM4P3M6k1l9OL2L0J7m2q5k8J9k0m9j0M1N0
-6970H2jm5l1jJ7L3J2l3l4mKopj6k4j4j5j1L1N1%m4k5J3J3MM2Q7N3l2m4J0L7L4L3J4j5k5l1
-6978A10l6k9k4k0J5M1oo4l0M4M0j7k1K1K1j5k1QL3L5J0m2p5m5K8N7L0K4M9J7n9o3%K7J0j6
-6984C7k4J3L1m5r0k2K5KOM4N4L5%j7oJ2J2l0q1q0k5L0M5Pl1j0M4M3%j2J1L8N2J0n0l0K0J2
-6992C0j1j7k9j7L2M9J6j3nJKPj3m7l2Qjk4npm3j8M8O4N1K6j5nK6Kj3J5K0Ook2j2Qpl3k7J
-7000a0J9mk1QL8K4k0l8J1M8j3o0j6J7jK7O3J8k6j9l5m1RL0PL3N4j3m9J4K7l8m3j0l6m7J2
-7007h1N8M6J1j5KN7Q1K8l8l2ol4m0ok5o0k6K7M6N3M1j9n5j1M2L3J1J1Ooj3j4j2k6m4k9J1
-7014b8M4M7kn1m9j2K2K3j8l8J3P5O2M%J8j9l9MJ8j7j2K7No0n8K8P4J8k4LJk4rK5M2J2n9n8
-7021a2K1M9K9K7jn4n6nL3K0k8m3j1K3K6J6K3L5J7mJ4K3mk5l0k7k0l7m8j0L6N6M5K4Mm7q0
-7028b1qM8rl7k0l6j9J4k1k0O0P5K6Qj6n6m5RL4J9jjlNL1J6l6l6mK0L6K1MJ9j3n9k5J7J2L8
-7036B6O2J3m9n5j1M9O0Qk9j9kklrqJ5K3j0l2k2j1KJ0J3K8J9j9mJ9k6m4kJ8PJ3J2k4l5QM4
-7044C3L9J4j3j6J0J3k0m9o5m6K6Q2O9L4J8k2p5n4pk4l2L1N4jm6lP9Q8L6J3l2r1n1J9Ol5l0
-7051d8pLK7O1L0k9NO1K9l9p2o6m2jM7N9L0K2L9J4l5k6K3K9nj8k7m4j9K1Kk8k0mJrl7j3P0
-7058a6Q7J1o1q3m7K8L9j4k9j5j9pJ2OlJ8L8J5mK9K4l2j6L9J9jL7L4l3p4n2pOj0l4n9m6K5
-7065a95N4J3J4L9J0NN4M1j3RM7J4j4j0l7m6J4M2k0o2k1L6M0K4K7K6%%Rk1l1J3J9j9k0j9m1
-7072a9k3Nj9j4K5J5MM3M1j1k0J4L8L8K3l1j10r3L6R6N0J9Pm0o0k4j0j0J4K1Qmk8k7N1R8M6
-7079A49k4n9m8oNj1oj0l5k1NPK5M9L0j4m2m7j1L8N4M0K7K9J6j9m8p0o9MP7L0o4o8mL4J6n
-7087d6K5L5ljJ2k8n3k9j0%QJ5J2k4l7QL8L4M1L2kk5j5MRK%j6j3K5K9%j0j0j8KL1J6k5j8J8
-7094A3J5k0j9Jj1k3RL9mo6l6K8J7rPJ5K6N8M5j6m8l8nL5L7J6K5L8Nl8o1p9n4L1P7L0j1qm0
-7102a9o8oM1J3OK2RRK8J6J0L1J8k3j9J5Qk2k2QM3M4mk3LKj2jkqJ%J0L8J0m9l9J5J7rj5l1
-7110D5m5j5J2ol8m4mN3N4K1J1jl4m9k4Oj1l9pM6M5J7J3L2M3Pm7n7l0OM3N4K8Mj4k6k8k2J7
-7117A6O3L1m0m2jK1K9Pl3l8kM1P0N2j9o8l2J0lOK4k3m2OJ6oj0k9m7k2L0M3J3mJ5%l8m1j3
-7125f0J4J8RK5M6K4kj3j0J2%n3m8J0K5J3M5M5k7p2o2o0l9J6M5M8M3K6K9K7k4l2L8M3m5q2
-7132b8k7K3nn0k1M3N0Ln3n7lK6L0N5M1k3l9%L0M2L5ml0RM5jm3j4j2m9l0Qlk4j3J4K6L2K8
-7139A1j1l6lK1rl4l5k4OM2N9M7J8jMjl6m6J0L5l5q2m1j9oM9N8J5J5K5j1m6l5QM8N9O0M0k1
-7146I8n6l9k9k9k3j6J1M2M1J5k5m4rJ7kj4nK5L1k6n8jN1M2K0kk3j8PKk6k7j7l1j2L6L7K7
-7154c0J4k0JO6P5N9O3J7q0j06k7K6k5n4jJ1m4m2L6Q2O7K6j4l4k2j6l7k5L8M8k5o8m3j6j0
-7160a10%L2O6O6M7L2L6M6Lp9q0j0J8j1k1K%m7m2K9K8l4l2J5K9L0K8RJ1M5L7k6o6m9%L5Lm6
-7168fl4NJ0j1l9k3L4M8K5J1qJL1nl5K2L9m0q7n1PM2N8M8nn1k3Jl4l1KPLRK0M4L7ok7k7n7
-7175i6q3k7N9O9L1Pk3m7l7j1L6Q0N3nl2l5lL6Ql1K1Q1M7q%om2l9lJ9L5L0j1m2j4L9K8l8m8
-7183bkKnL2N1J6oJj1l8l2oOmj7jL1J3k8j0J6PRK3J1lOOMQj1m7n8j2O1O5j2m1J3M4K4MMQJ2
-7191A31J2nn0o9j7J5k1l8K1O6L2l5m5pNjOK7N2L6l5o8k5J4K0NkOmk9k5J7M1Ql1j6%KM0M8
-7199H1j5m3k3l0l0RL2K0jPL5K7KNMOM9L7k7j7J6j8m8m2j2K7lo6j8N5Om5%L1Ok4l1lK3K2K0
-7207B4jm1l7RK4Oj9k3J4L8J5rk2j6NJ1J0K0Qm2p0l7PJ4OJ5L0L1nn2m1KK2M2N8N8O4M7Qj6
-7214A57l4k8Lmj9PMl4j9J1J1J8Qm4o5l3MNj1JK0k7q5l7N3M5j6jO7O1jlL4J8k0k1jJ6Jm1m1
-7222d1kmk6j1K0K5NJ0M2K8j0qk5n3k8mK1R3J00Jl7qj3j2J0j3k2K5J7l8j6K6j4n4j3J5l8m2
-7230i4K9M3J2J3Kj3PRoQJ8j1j7L2L8l7n9j6l1n3j4K5L7L0nJN8O1kl0PK6ooL6K8k4m9k7%j4
-7237Fm0j0L4J4j0%pk7oJ6j3m7k8ok1j4M7R6P2L2K4kn5m7LMj0J6L7K2ll7p4o7j7kMM3L7oO
-7245c6J0l5m6l2j4M2O8K8J6K9ll5j4L9N2j5n6nK1j0rjj6oJ3JJ2M9M7J2%OLrl0m1k1j8m8n7
-7253a09l6QM9M8K3rn3m3Nj1l4RM1M1M1J4j0J5M1J1j6L6P1qo1rNl0kJ1l6k0M7M6jk0j7lJ7
-7260E1J0k2n0m8j4jj9jL7L8J9KnL%k2k7k9j8L4O2M0K9L1Mm4n6k2j0j9J2L4k7p0k4J7%oL2
-7268g9K6l8j9O0M0jJ3l0p2J9J00N4j9m0j4Kl7o5m6n4n1KK9J5K2O3Q9K4m4M1J14K2k6K8j3
-7274A15q7l6M6M4Jj1OOj4j4J0L0K3J5Ol4k8M7L2p2q2l0l2l5k0j5%NML6O7O0M1jn6n7k6j2
-7282f8J9O3M5nj0j5l1lK8J3j3m9p3l4J4J1J8M8N7N3K9j0k1j1j7l4l5k2j6j3K1M7Ml1J2N9
-7288C0M8Pj0J2M1L0l7q8o7j9pk4k7RO7R3O3K4J2j4o1o5j4L9N2K5JN%kj5n6n2J5N8M8Pm8n8
-7296B2j0K9Om3k9K5J7k9k5PK3K3K6L0K7J1k7o9o1j2J7K7L0k1p5jR1L7m0j0Ok1J1M1j1l6l
-7303a7J3K4K9j4l7KK2nKLn1o2J2K7l5m2%J9L0K5k4n1j4M1P0N1ol1LL7M0K3mk4j5Lj8m0k7
-7310d1noj4kL2O4M7k7r1o4J6L6LJ0L4K3QjrK2O4L7j9k7k5k3J6L4J3J7L0Ll3l1LK0j5m5j9
-7318C5Kj4kK7Jl7j2L%K2kp7p7kL9K6KK1Q1J04M3l7o7o5o4m5PJ6j8pL1K2oj0j5l5l9oL9N7
-7325e9K8j6j2K2J9MK5L1j9n4k6K8M0J0j4lK5J1l1m0j5L3Q3O4l6j03o7J2M4L1K8J9j6j8L9
-7332F7Q2N9j1o9p1j5L7J6m2n3k9j0J1J8moLk4m7j3Rolpm1m7l0j8L1Q2M5j4OQ4J16L3p4p1
-7339fk5k5j5J4Jk4j7KK0K0j4l0K3P8P3J0l9jN7L1j1j8l8m1%J9K1K1l0n7J2M4l7p8j8J7jL0
-7346c2Q6P3ln4l3J4Pk1j3RJ1qk6k1j0j2j4mpj7J4N1L1Jlk6n7m8j7QL0L4J7K9M9pq6n7K0J6
-7354g6j6k0%L1L0k2l9QN8O5J9j6J0K8J4QJ2P%j9l0l1m8m0J2N1L9Ok1j8j0nL1M9Ll3k7j6N
-7362aJ7j0m7n3j7M8Q3L8k1k8lJ6J7J9L6K7j8m2k6j7k4j9LJ8Rj2k3K4Q7N4l0l9j0j8k3j8l5
-7369c8l6J0L3jpK1J5LJ9K3K1J3k7l4J0K1j8j8J8K3mk2j8K0O4N3lm0m5m4k4kj1k9j8jLJ5P
-7376d8oJ1J7lQK0ll3o9p2J0N3j6n4j6JNL0N4O0L0rJ2N1L2ql0m1k1K7L4qn0m0K7O4K1k1j9
-7383@PL5J2m1l9k3l5J0R8J11N6J2j7k6MJ2l8o9m5j4RK5J0j8l1j9jql9l9J2N6M1Jk2l7l1J
-7391h0Kk4j7MmlKqNM2N4O0Q2N1m0r2m7Qjj9kNmKPOL3O5M8%k2l3o0l6L7O5L8L1Mq5j19m2K0
-7399f7KML2L0K2M4M2k2o7j9M9L1m6o8j1J8j6j3J1j3kN6M6l0n6nL7Mk4jj3m6k5J1J3J4K2K2
-7406c4J1RK3L0Ll4n5o4o3k9L7O5L6J7J1j0j1J5K4J9K0Kk1k5m1m4%L1J8K7J9j8j5qk9qJ3l2
-7413a11m6J3M8L0PLJ3K0Nj0kpj5JRLL5P1M1k5o8o7QQ1L4m4k8opM2P8K2k6k6j7j3m6p1LP1
-7421CJ9m7n3m6k3K6N4M5Lk3J8M6Jk3OLj2K9N4Pj6J6K1Mpm6n5J3L2j0K0O8K2n1o4l5J8N4L8
-7428A09Ok1l7k8j4k3k7j4jJ7L3K0j1ML9J6m2l6K1M6jo2o6k4J6N3P6P9O1Qo0o9l5l3m0lJ9
-7435b4k6m4LK6K8L7J2k9m3l0jQj6k0mK8Q5Q9Om7k5j3n2o4k1K7M5L3qk0JJK0N4K4j4L7P4J6
-7443A53k6QJ2l3m4k5KL9K3l9k8K9K3l4o7l5K8L1j1j7QJ5PJ1J5J0K6L9j1m2K3L9n5p4OK2n
-7450B3J8K2j4kJ0m6q5m7J2M6N4L6J4J2mm3m6oJ9J1QOj4JN4M5j7k1j1m1k4M2O8M5Lj6jmRM7
-7458A63J4o0o9m3j0K0Ol3m0k4JJ8K5N6Q0L5nJ7K6PJj0k5j4j9l3j1om9m8JRj7KM2L4qk0j3
-7465@j6j6RQn5o1L7O0k9m7PMjL7M6N3O9jq8p1j8J0L3Ko8n7L7Q4M9j1m0%O6O1J4jk1n8o0l4
-7473f7j0MK1M8L4oj1j3l5j6K1J8jMK1Kn5p6m3J5Q2Q1mn1k5NJ1K1L8L5J3L1M7j0o9m9jJ0j
-7480A9%jk3k8J3N4L8k0l3OJ0k1j1K8K1k5m4k6j0kLrj4MK9L6L2N2Q5O1j7q1r9o5pJ6K1K9J9
-7487D0Kj5n2o0qL4L2J1LK9O0N1om8RP4K1n4l9j4l6m4k0mjOJ4J8K2Qj2nMj7m1l9j8PK9M4J5
-7495@n6p4MO1M1K9L2nk9j5k1l3j0J0K7M9L8J6J0J1K8J3n4l4N3L7k5k6l5n8j6Qm8n8kQqmo
-7503a42K0P1M8J0L2Ln8l2J5j2k5L9P8L5k0k7pll7p1m4J7M1Nk8lK7OmM3O2Om5j9M4N8J4j4
-7510H3j5k2j6J9L0j7m5J3M2m0q1LO3M2K3J2LJ2J1j4l4m6m1JL9J2l3k4OJ8QlK9O2K8j1j5l1
-7517G1l7J2L8Oj1Lj4m0l1k6l2j0%j4MM3N3K5m0p9m4K5Q1Q5J5m3mN4L5j7k9j7l3o7l5O0J00
-7524H7M6l8n9j5j4o6o7l2j3K6N1K8K2L1ml5lM5M0K3L5lp0m7J0Kj9nK1J2l6l8J3Lm7k7J6J5
-7532a12K7N9M0j1l6m0k5J0L3J1k1qK4K2K2M8K7k7j9K1L4M5M4pn9m5RJ1m7p4n1J4J01J11K2
-7538A53l1k1rKom8m4LJ5j4l4j8K3M7K1j6J2M3nk6K3K6%J0j3n3j7K6Lk1qj1k8j4pk8J0P2L7
-7546E4j9J0K4k8m1j8l7l8L4O5J0k0j3j4lNk7k8K7M6ql6J3M6Ol1k1PK1J7Rj5l1j8l3o2J0R8
-7553c9N6NK2jn0m1j5J4O2P9K5l7k8J3nk7K5L3m7o7pJ9j1k0K9M6l8r0pO9N3Ok1j7J2L6K8n
-7560E9k7k1k3m3m3kK5jnN0O9K0k9n4m2K4O1K4nRJ0JJ3Kk7j5j8p2o8MM0L5L0K0J4qk7J0M5
-7568C5J6l1m3m5l7nL4N9N7K8MJ6Lm4l4Koj5k5k8L8Q5Ro7l7J3K0jmK2L5J9J3km7q8p6NP3N8
-7575IJ2J5N7O8L0%mk3n3m3mJ9J4j5m7m7j6Nrj3J3L2J1l0m1J7P3O7K7J5Jm9p7l9pj5j9kOJ6
-7583d6L9M2J0j1QL4L2j3n8m7j5mJ0J6k7n8oM6K4J2K3j5m9k3poJ1ONM0M7Lm9p3n9j2N0P8K3
-7590a9m5k4L3L0mmkqK2O0L5k0j4K8K1j5l0k6MK2k0m5RL9Rk%j9j2K2J1l1l5rNnj9j4LRJ5L6
-7598iL7Oj7l3n4l6LJ2K8N3K2nK2J8l8l6J7K6K6N3L8rOL2j4p5p3m4j7K8M7Lm0j8K2J5j6l5
-7605e5m4k8J6M2L0Lj6QO8O0k4n8l3pL1L4j7m0k6k4PO2N4j1n3l8K2N9L3krj4LM4K7l9o3o1
-7613e9n8kN7L2j6J2N8M0lprl3j2M7M2j0k4k8m0j6K8J4j7ML1Mj5qm7p3j5K9J5L1O3L9k%J4
-7620F6J8K1Qqkrj0K3J6n1p4m3k0k6j0M1M5j7l6K0M0PmJ3K3K6J2j7j0J0l7q2m8mJ6N2P6O5
-7627I0L6Qj7k6k4j4%qm5o1k3J8M0K6j2j3K6J1k7jK5j0k6Mj6o3k3M5K8k0j2K7L3J0pOK1ll2
-7635b9RO8O2J2l7l3M7P5mo0n3m7m0m3m0mJ8QJ4J0KL4M1NJ3L2%k8k2LL3L2J9K0kl4l3k4NL8
-7642F7J4k0k2m3l6L1L8k8l2on3q2JO5M5K1J4Joj9l9l6JL0j2m1M3R9J7m1NM3K0njl3p3k4L5
-7650f2Jj3M5P3M4k4r1q4j7J8L3O9N8j6m1lKJM9N4j2k7J5K4K4M7N9L1j6m3m3l2j7%j8n6m4
-7657a2j1j0lRk2l5qj4j1K8K2mJ8K1PM0M9JMK9Mk0k7m4k2Pj0j7J4J4j9l6l0j8NL0L1K5J8q
-7665ej3J3j5n1KN3L8N1Q2L4m8o0l4l0k9qK6N5M1jk3l7m1j6QJ4K3K9J9Nklooj0j9k0lj4m7
-7672d8k0M1K6l6l7j1j0kK0L5K9pk5jK4K8J3j9k4JJ8K8M4N4K6m2n3J5L3k0j5K7Ol3j8NL0N6
-7679A38M2J2on9j20j04k0M9L1j6j8JM1R7O5j5k0k1o5m3J1K6L6L8Rk8p8r5rP3M4%lj0K7Q4
-7686I4K4o9l8J1okK0%rNJjnn7j05o2K7N4J0j3K1K6j3k0j9k5NL0L7O3N7%k7olj8MN1L4k2k8
-7694B6j8m1n8m1rJ2KLM5M8j1l9J6O8M6Nql9m5K3N6j2n1j4J2J7L1L3Qllmj3m2n3k0kl5l7J6
-7702a31N6N1K4j3k7OK6qrM8M7k2n9m2kL2K6j5l4LM1L1Q%kKkl0l4J5K7k5k9K1L2L1M5J9j9
-7709H8pJ7Nk0LN5O6J5k7j1K4Ko4r3l9Qj7l1J2M3L3J8PQNj7k4k1k5NK8QJLk9l4J2K8rl0j3
-7717a7lj6k7l7j5L4L0lK0L2k0k9J9K6K3P8R3J4o0o7k8J3J0rLj0m5k0Jj2K0O2K7k8l1OJ9k2
-7724C1k0N9P1J5J0%m5l1POJMj7j5L4L9l2n8lK3j3n8p0k2L4L7L7L6J3K1J5l1j7J2k8m6k5k8
-7731e4j7J9K4L0O1K6m1l1j0n7o4oNj5K0O2L4q%K1OnjJ2M0M9Nm0k3J2j5l1M3Q0Mn4l5mj4m6
-7739a8k3N5P5Lq3q5JO8N9L2j7n0J1O1pp7m2J4J9K5J7m8o1nk7p1j6L6M7O6L9k3j4K9J7k4m5
-7746f2j1M3M2L0N6K3q4r1rPmL7M3k5q1n7K6P7N3lk5J6O0L3j5j3J4K9Mm1k9J3NlL5M1j4m6
-7753G4j4jl4j5K1j5j8M9L9l0k6oj8mOk0k3RK4K1PkK2J8m9n7M2R3Mq0m1K3Qk0LL8K6k7l9k
-7761a4Pj4JK9L5L2Ok1%J6j3k3j0k5k2J4Jn0k1P5J20P7J8k1m9n4n0n8m5lJ4K2N3N2%j9K0M3
-7768A23J5k9m5k6qrj2nOK2K6nm4n2l5JL8N7N6M6K0k2l5LL4L1J3j7m8l6j4l3n0k0K0K7J9K6
-7775C8L6K3Nmj8JO5O1k1n3l4n2p2l3K6M0L5L8L2%k8j5J2Lk0mK7J8qLL3J9l9n0j7k9n1pK8
-7783a2jJ3P0M2j8%L9L6Pm4o0J1N4Rk2qOK4Jr2j09k2J8LJ6J9K2P0O0j4k8nl8n8mL5rm7j8O
-7790d8mMJ4Ljoj4kom2m6nL6M5L3K6J6pnL6K8k6l0j6n2p6k6L6P3O5jl8RK7m5q9n0QL8L4K0
-7798h4M2O9N6M0K6j4k8rl3m4J6L0k8l2J1Pj3j2k0j0K1K3L2P9N9m5j01o6k1LK1M0M7L2%k0
-7805G4MJ4l8o4j8Pk3j6K6K9J0M0N9J0j6%l5q9o8J4P6M7j9qK6qm0nK8J5lJ%JK6J2m3l2jk6
-7813c3k0L1J6l0k9j5K1N9J0l6J5K7l6l2J7kk2LJj2PKl3l3jK6M1K6roK7M9M9L1Rk5o6p0m8
-7820i1l4rM2Q4O5Ok8k9n1n3PL6K4M6K5o0o2j8l3j9M1L7Mj4n2m8K5O1N3N2K4kJ7Rj5J4K6j7
-7827F3l2k7k9lJ9ok2KK0J1j5j1L1K9k1j3L5M5J0l1l2kol8n2m9l5J7M7pn6k1K3M7P0M5j5m5
-7835e4l4j0j2l4J0P0L1j9NJ5nJ7M4L2J4Pk6o2o1k3K2L8K9Rj4k0MJ2J0Mk5j4M5M0j1oll7l1
-7842d3lpK2P5N6j1m9m6l9j9K6K3m1l2M6N3K1Jl4rP1L1n9k4K4j8m3l7o4n5L4R1M9NJ3Kk8Q
-7849a0M5Pl0l0l5KN0J3j9K5M5OMJ3k6l2L2L7l6n7k8m0l8L4Q0J5o6m3L0L8Ok2m7j5N6L2m4
-7856d8k9K5J4lK1M0K2j1KL9J6n7q4m8JJ9K8L2J1j4j8l1l7MM0L1J5K7M7J9n5p3j7J9K2N1L7
-7863E7k2j3K6K2L2K4k9k2J2j6l6j1J6M1K7m2n8PL1k1m3qLl1l8J7P0M1j7k3rj5j3kjkK5N2
-7871C1J8l2j3Rk6k1L8N7Nn2m0K7O6L4j4l8l8j7K0M2J8nj4l4k0L1M8J8nnj0qL4M7k7n8J%m8
-7878A9k0K8K3lk0l6k2K6K5j4K7R0L8n2n9l2j5J0K9J6qJJ6j6m4l4l1LP3N8l7n0Lj4m4J9N3
-7885FKmM0J8m9q3m5N7J11N0j3NJ8k3m1l3n2l8L5P1L7j1l8n3n0JO7O2J3j0j5nM0O0ko7n0J2
-7892B3L6K1j8m6j8K2K3J3J1pk4k3k0qJ3ll5k5JJJ0M6N2j1q0n4L3L5lM3O4mj5J5j5k3Ml0n2
-7900d8NL9Mk9l0%L2L0J3Kk2l1J7M6Qk1qlj9l1j0J7mk9PN6M8j3m9j4J5moONRLPL4J7l8n1k9
-7908f9NL3Ll3PL5kk3J2M3L1rj5J4L2L8L0j3n7n3j1J8J3k3k2M3P8Kp5n6j1nMK4K7K2K2Ml2
-7915C1m2nM1M7Km7n8n4m1mK5Ok8k0K6O1N4K7K1J3k4m0lK5nk1OJ1jKpk8k5k9l0ollJ5Nj3k
-7923a21QK5M8L4MOK3J0%J5Qj2J7M0mk2j1o6r3qM6RLJ8m%K0j6l6j3%K6M4j2l5K3N0M7O0J7
-7931A48q1j11m1L2J7l3k5K5M9K0l4m2K5O1K4k9m9l4lK1L7L0l1r3p4j1J3Kj0KL7M3J2K0M8
-7938c5K7Jj1m2l9j3l8o0k4NRM5P8N0j4l9OO4N2k2m9K0Q5N7pl6m3k6K2M0QpMJ1PORNj0k1l1
-7946D4k8%J9Lj5rJ3L7L3ROKl1m9k1JJ8M2J4m6m2l7o7k5N4M1j2k4jL3K5j7j6Mj2j8mJJ1L9
-7953b5M4Mk4jPk0j2Mj7j1K0RjJ3JoK4J6l9n9k6J2K4Oj7j7J7M6K7k4l1QJ6kK4O4O2L3ql3j3
-7961I5kl3m1j4J2J5qkM9M3k1m0j6oQK4j2o1m8lKLM2N7lm9k6MJ9M1L2LKJ4L4N6L2k2n0m5j4
-7969G1Lj5k9j8PK6J4j6k5l0m2k4K6L9J3KJ0poL3O6M2l1n6LL5mj3nl4m6k5j0nrk1qJ1OK5O9
-7977B2O2J2QK1kj7k5n4n9k4LNjOL0J9k2m2j4J7J8mnJ4Kl2j1K8jm1k3J8N3M7j0l5L2O3kn2
-7984Dk5rk2KL9L9L6L8J1l6n5k8RJ4ml2p1m8L5N9K3L5N7J6k0kL3K6m1o8j2M3N8L0m1m8K6M0
-7991A11Jk4o1o9pK3kk4m3j2P0Q5L8ml8k9J4Lm0k9j3k7KN4K5m0j5M5J9k2oK7M4L6K5M4L5k1
-7999A75k3J6j8p2m8l6r2q1PL2L2P1N7J2Lk2k2L2L0j7j0j2m4j4M9M1k4n4l6%K7K7J9J8j3n9
-8006d9m8QJ8%J6M4L5kl4l6j5J1K5kk7j2OJ4L6L1jj9mL3K8m4o6kM0L5K2Ojj8m1k4mk3m2l6
-8013a42oL3L0kKJ5MkRJ4%mLPJ0%j4JJ1j3oN3R1M7l3o2m1l6k0K2Kl4j1L2N0M2K1J7Ll5k3O
-8021D1lj5k5o0n1mJj8mL2N4N8L9LMK7mo0o3l5kL3K5k0k3J0J8J0K8M5K6J3J9pm1l2pJ4M2M0
-8029A08pm5n4n5m6NO8R6P8Ro9q4m5k4k3J3O2N5Mj7MPj6k6k1rJj4m6k6J8PJ0N4K6l6kM4Ll2
-8036b5QL8lk1L7N2KJ0K7k5m3jJ3Mk3n6m0QK7Lm3m0J3K4kj4j6J7P6N8k1l7J3L8L0Pk5k1J6
-8044F5Jl5pK1j6n6k6M8N5j1m5l3j5J2L5L2J3mMPp%J2rm1l9RL5JoL0J1l8l1qJ4L7K6jmjJ0
-8052D5K5L7O9L8p4q8j7k9l2N8P1l2q5o0j0N9Q3L3j2lJ5J8J0k5l7J2L0j7l2Jol9k6QJ4J7J6
-8059C5Lj5l2k8MNm2m6K0L9p%N1K7k8qN1N7Lk8LK2j0j0L7M8%m3l7j9l2k3L6N9Nk5qolLl2n7
-8067c1j5N8Q5K0p8r6m0ML3L5j5m0ON0N2L2lk4k4k4rK0K2QJ6K9J7j5l4l3l5p1q6l1L6K7j3
-8074a67J3M5J2JM8M4k3n4j3L5L4%j3J0K6J3PL0L5Jk3j7lPj3m1k7LK6M8L5rj8j3l9o3l7K4
-8081g6M7J8J1K8J4lnk9l6j1nk8m9m4J3O9N9L4L2Lj9J2L4Rl6o4l9J9J3l3k7LJ5K6K5k0o4m7
-8088a51K1O9O5M8J5k1l4m5m0J2K8k1k8N4R1jo6mL3j8l0PJ6pk6J0O1M5jk6m1l6k2pL3O8K8
-8096G9l0j0L3Rk0OJ7j1l2k0L3O1J3j8j4n2o3lJ9RL2J1k2J8J2o7n9K0L7J8Km3o4k7LJ9M0K5
-8103c9k0k9KM2N2K0LK7Pm7m7j8k7m3k2L0Q2R0L2m7m8lLMN2N3l1o8m6l4j2J0KOJ2J0M5O7J8
-8110H8j7j6kM6P5J7n0m6k1k0KK2ol4l9m8kP2P3K7J3ol1l2m0m5j4j0o3n7K2N5K6mk1k1j1n
-8117a23K3P2P7L9Q%j9n6p0j9N2N0jk3jL2J6m4m8K6O0K1KNk9m0k1l3k6OmpM6O8K5j4J0O1N1
-8125A72k1o6n4j8J9L0J1l1n0k5rk7k3rk2k2QL1L6L2K8M8O9K3m8m1J3J7oj9m2m2j2rk2l4m8
-8132a63j9M7O2L2K8N2N9K4j2k2k9k5j8n6o5J5M4j4NQ3M6k9j8j4m3j0K2j3l7k5NN2N2j4n5
-8139e3j9K9km9qM9K3j6k4l6j4M0M8L4M7N4K3l5p8o0k3j9k0jK5N2N7K0j6j8kOk0m2j9MRK7
-8146b7L0Roj5qJ7L6L8Om3k4L4L1JJ0Oo3j11m0M8M0J8J6nj0Mj4pK7J5k4m1pN0N0J7Ml1p4m4
-8153h7J5K5j2m7l2J9K5OK7N0N1O8K9q0p8J2j3n7K4O0nj6Lj8KM0J7lJ4j9p2m6K6N3K9mj9M
-8161iN9O9lm1kjj7J%j2j3l2j6K4K1K0L0%k0lJ8K9j2p0l3K8J8KK2J3j7k2JL9M2j8m8j4Kk9
-8168Fl7%L0JoO2R2Rn7k3K6J6k5m3pO3P2jm9k5K8N0oq0o0OK7J4l0p7l9L6M5K3J1k9o9l8K6
-8176e8L8RnpoQJ0mlMQL4O6N7No6q6j5L8Kk5mjLM1O2K0o1q2k5jk8JL1k8n1M3P2qk8ol8l6M0
-8184h0N8J0JJ4j0k6j6n5o3L3Q5L7Lj0l2j2K9K3j7l5j7L0N1J1l8k8lmjK0L1K2Kk1k6qRnj2
-8192e0J0qm8oN7M1J3L2K7k2n9m1RL5J1k4l8k0kRL1N2K4l4l9nQJ0K4L4M0J3k9j0L8Pn5k0N0
-8199F5L6j0mmk8k2lpj0r%J5J2qj6l1n0l5ON1P6N8Nl7n6n9l7J5P2P1Nm0j4K0Qk3k6QJ6rJ1
-8207A2O2M3j0j7kj0l1k5j0m6n8NJ2l3kN1L8J0j2j2K4L1J4Nm0o0M0J09M7l2n3m5j5J8K5k1
-8214A2o6m7LL1M1L0J9K5Lm4m6rL6P1P3L8l0q9o3j6m2m3K2K8j8l0k6%N1M8ljM3M8K0K2L4P
-8221A32k5k1j4k0j9k4l5j0M6L5l5m5j2j5k3nPJ3K0K5M1N5L6Nk2l8m8l7J5N0J4j4J2L3L7K4
-8228A38k4o5n0j2nPM6M9J7Rk6p8l5L2%m5k8nOL5L2j0k6j5%L9N5K5%mmrm7q9m5K8L4L6Q5O5
-8235A16l8q1l7PJ0pmLk5l1J0Mj6K7L1j6LK5nJ9O1L1k3n0o7n2j3K7N4L7RJ5M5M5j9o1LN9K7
-8243A23mqj6l0o0k8O6M6n1k0L9Lj3J0j5l7j0NQK0J9%j6m7q6k5R4R6J1k6j9j0j1k5J1R4R7
-8250A85np0k2M5K6l6n4k5J4L0Qj7j2LQk2n9m1OL1M4L0pomj7J3J9k8j4K5QKK5Ll2l9k6J0M2
-8257D1J7k5j7rn6q0j6M6K8MK4M3M1K5QJ9L8J0l2l4j8mQJ6J4j1l2qJ2k1m2mM1K9j1k1mK0K4
-8265F3Mk8l1KL4M1K5j5m8j3K4j1m3j9K%j7l8k1M0O5J6k4%J1k5k9oj3oK0Lj1jkJ1L9Pl3qR
-8273b6k6l4QM3L5jrK3L1j3l2pj4m5l4J1L2J5j6k0NNj8j3J5K0rk8mK8N1O5K5m4m9l9o2m0M5
-8280a26Q8N5Mj4pk%ml1k6J0Qk2j4J6J9J5J3JmK3M8O1Q0M2m9r2n9kL6J9l9o3pM2ln5k4L2M6
-8288A5J8j6QK7k3k6J9Mk4rj2KN3O4J6lJ1on1q7r2l8K5J1j5L2P6N8L0Jk7j7J3J1j7j9PJ1R
-8295C9L1K8j7m2k4LJ4mj8LL1K7j1l4j2J0ql1k9j1J1K5K5J4nk4l8m1l5mO1R4M6jKj3k3RJ3
-8303F1l5o3m5j3J3M0N3L5j3m0l2k2l4j4N2O7J6k8m4k7K2M7K9J6pn6o2rL3N5M5k8q0%J09J01
-8310A42J1n6o9o0o4m8PN7N7L0Kj2k6n5l8L7M1k7k7PLK2M1jj1K1Ll1k0LNkOJ5lnK4L1J5k7
-8317bo4m9k3k0j0kkJ6K4J4K7N1L2m3r4l5Q8J52R8J0j3k5o2l1L4L4M2O6Ro3l9K0J3n8r9o2
-8324f6J0M6M0M3O0L8LK4M3j2p4p9m4J5M3Lk4JPj9k2j4k9n0m2%L3K4J4L2K5j7k1OPj2j4J5
-8331gK8Kj7MK1K1K3J9J7K2J8on6q3m7j3j0NL4L8J3j1j6l1k4N6J05L5m5m2oJ8K3Nk6l0pJj8
-8339A3nN9P9J7j1K2lp9r2k9O1J12N0n0p2m0nK2J3rj4k5k3OJ2qk1l2l7j4J5%l9j7O1P7K2P
-8346B3L5M4L5Nn0o4j5L0K5Kk6o1o9k1K9L2M%M8P0Pk9k0p3j11l2N2O4M4K1Kj8k6J6N7M7J0
-8353H7pJ3L1RM%l4l6NK0j0o3o4kK3kNK5lm4l5K%j6J6M0K3K4K9k1n3qK0KK8N7j0m5K9M2m0
-8361D1o3j6J7L2K4j6m5k9MJ0PJ2Jj4KL6M3Pm0n6l6J6N4J3l7LM9rm5L4P3nn4j8J2Rk1o1o2
-8368a28l6qL5M2j3k2M3N7KrOk8n9m7oN0N9QNL1J2j0p%R%j8j2J7M7L0l5l1L7M9j1m3j7Knq
-8376a2j8m0kO2L9jP%j5J5L8J2j8j2K5M6Ok7%Kk5OM3J3j3kj2j8Lkl3m2l7l1MM0K4LQk0o0n3
-8384i7m1k3N5J04M6j5j8j8j9j1j6k8k4RN1M6J0kJ2J1k0m3l4j2LK4K7jLL1K3NJ3j8q4q8k6
-8391a65J7L1L8K5nk2j3lJ3L1J2l3j7M8L7l0j8K1joL6N4L8j9n2MM8J4%J4qm7n4l6k6l0ON1
-8398d7L9Omj6j2L2N1Kl8j1J4oKL2K4QK1K2j9n5m5pPnOK0lj5j0qJ3K6KmL2J9k7qL6Kn8m7n
-8406c4ol3k7J1L4L2J2KK5N1L8J2Pjk3l0k1lL0M4Lk6j0MOj9o1k3N3N9M3K1o3q7J1O6K4j8j8
-8414H5pj5k0J1Nn2m8%%JK3ol3qOOL6L0k2j7K2j0m4J9N1l2p7k2K5L8K7jJ1N1L7j5k7MJ3QJ4
-8422F7j3n1k0K0ll0k9j4MlkK8K1MM7O1Kj7Jj3l4m2n2k6K1K8%oK3M6N1M1nm8k9JnLjn5m2M6
-8430b5N5j5l1PRk0k3nok4j4K0L8M7K8m8o0K1L8j6m2l1PK8jj1j2m2j5M8L1k3k3K2K9l2m3M6
-8437h8R8O9L3j9o7o4k9J6L2k0n1nJ6qKK7J4j8k9lL1K2PK5J6m7o2K0P0M2L6O0K9l3m8l9m2
-8444gl7ML6J7j0KJ2j7l3j8j8k8LM0K5oMK1J2K2M3J2l5k0lm1l8K6L1k5m1j4K9O0M2J8J1l2
-8451D7o2l5k4m2l7k4j5MM5P5L2l7j2N1N0K5j2n2j7O4O2J5K0Pn0k9J8k0k6L9K9l1m0l1j4K3
-8458dJ7j7k7j8NL8K5m2p6m4j2MJ3J9M3M2ppL6J9nK4L1j0m4m0kK8J7j6m2j5J7j7k0K7K9M1
-8465A0P8K5m5l8k7k7j0MJ9J1l4o5n5j5K1K7L4M2L7L7J8l4m2kJ0jK2M6J3k5KJ9pmkl9k3M4
-8473B4O8L0j5m6n2k3J1J1qj5j5J5O5M0l5m2k1m4k3O0P6Qn3n8j5L4J6m6m5L1M9j8k6L9K8l1
-8479b6j5J2JL3P8K9o5q5k7K8K7Oj0m4p5m0M2O6MnP3R0%n7l9k1m1m9lN6O2K9JNK8J7k6l7j5
-8487Gj5n6o2PN9J1l6j3RLkjJ8N2L5k6l1J4kk2L9N5nl5k5qL2M7J4l1m9j9Rj3j0J4k1n6oM1
-8495g8J4NL7K5nPK3J2Ppj8j4j5mJ9K0QPK1L5ln8l0K3J5RNm8o4j6MJ2N1K2m7m0J2J0qMOk4
-8503f6l2jOrJ6O6P3J8n9o0J0L1pJ8Q0M5l0k8qj0Kj4n2l2QK0L3Rl7nL5jk1j4n0m3M3Q0M9K6
-8510H9jl9k6M2O3Jm8l5k8m5k7J5J8qKN6O2j4o8k9J9Rj4k1j3J8N1J8m5p2o6j5N6O2J8j4k2
-8517e1j2ljM9R0J0q2m2K9J6mqj6oQjRPm5n0J5N0N2N6K4l4n8j3L7J4m3m5kK6K9K2K4K1MPJ4
-8525I7loK3K2k4o3p2n3j3K6M7L0JOJ9NJ6M0%n4l7j1j7LM2L0j8k6l1m6%N1J2k8J1N1M5K1P
-8532A03Kj2j9j2jJ3K2Nk5l4k2j0RM2M1J0RL8K7l6p9n4j8OO2O7kk2Lk7l5Lk7q1n1k5k4M7J03
-8540dM5j2pl4o9j5N3N0K4NJrn1o7j8K5L8L4NMK7J4pJ0K0Mj5rJ7J7J9L5Jm4j6L7M8J2l5m2
-8547I1j5jk9p0k4Q9O8o3q2j8mrK9P8N5k9m3lj5MN5Jo0rJ0k2%K4j7l7J5L5%nK6K2j4l3k8j0
-8555c8lj8j1J2L7N9M5nl6m7k1M6N8K3K7op1m6J3rm3k2J3K9Pn6o3OK4j7j1Kj9kL3Qk1K2Q1
-8563b0N3LK9M7j4m3nPlJ0OmL2M5j6m9QM9K1k3m2l8j3J7L7M1Ql6k1Mk9m0kj2m4j5L0L9K5j5
-8570B7k1L2O1N2M7nq7p8lJ0k5k0J0K1K7K2pk3l7o0m8j4RM1N6L0K5K1j3oM4J8l8j6J1l3m4
-8577a4n%rM3J05P3k5m8Rj4r3n5K6Mm1k5NK0J9PMpk0mL0M0K7ll5n1l2K3O3N8J7k1j5%k5l0
-8585Ajj0j7Nnk4lJ3nk3k4lK0Jj8Nlm1nM5J1lM2L9j3l6l0%O1R2J7r2j03m0KL8R0J02N3j2l1
-8593I5k7m5n3l3j1NJ0j4j1M6N7J2J1M4K1k2m2m3j0K1NrL3M5nl4j0J3Moqk1%N5N0Kok1n3l3
-8600A2KjNK2J1l1m9k7j5j8J3M9M2J5kJKj1j2k2n4l0M5O1J8KK2J4j0%Kl2k6K%J6L5Qlmm6o2
-8608e6k5j8m0l8MO3Q2K8k0rPJ9L2Ok7k3l9m1K1J9p4q8k3jPM1M8M2N0J5l4k7J3M6N2J6k8m0
-8616d0k2J2J8j5nL0j8p4j2M9J3oM5N5pl1K7N8po9l9J7J9KK7N1J6k1k2j6j1RJ4j4m0j9K4L7
-8623C5K9L8L4j9p0o6k5J4J9j9n0k8RJ6J6J6qk6j2kJ6M8L9L2M3k2q1j6L8J7M2M9k1l3J8Ln4
-8630A9m6OJ1l6n8m3j8L7P1L1J1N0M7Npj5m6n9m2nL0M9M2J5jRNl3n6l2QJ6J1J2j1m4l3J7L6
-8637d7ll3pLk0j4kjL3L4qJ5N4J2l9l2k7l4JM0L6J9Qj0j8rrj5oQJ9K5J5kOL0J8j8PM3j0p6
-8645a4n4j1j6qK9L3J5K8M8L9J1k5m4m1l3J8P5M7k2m5k5OL4M9L1m4p4L0J00j2j16n0L3J2j6
-8652a2OQOM6L1n3m5K0J3mLk8k3M7N1prL2L7OMK0j5m2J2L8j0m2k2qm0o7k7K3L8M3J5l1k3M
-8660eK2M3J9l7n3m1j6L5N1pm3nK8K0K9J5k1rMl0k4L7N2om6j5J7j0k7OJ8J1J4J4Pj4l9rL7
-8667B2Jm1J9R0N2l3m3J7M1K3rq8j28k4M9lLO7M0j0KJ3j2l2k6l2l5KK7LnJ8J9Oj1KO8R0Lr0
-8675E5q7l7kK2N1L3j4J7O6J7l3oj5p2n9J2M1L5J3k7k3K1K2rK5O2Qm0mJ7k4k6K0L2jk8j6j0
-8682C6n0n6J5M4K2N3P1po4j4M0Qn2o1k2lj1RL0ll5j6QOj2k1MK5J0MK9L8Lk7JL8K8K0K7j8
-8689I7m7J0M0Kj0k2n8k5K6nm1pL2K5oj1J6M4L2nk1mj5n5n5j9KOJ1K7K1j3j8Lk1o1m6JK2K7
-8697a21O4J03O6k8o9m5l8m0qJ8J0J8N1M9J3k0k7j8mLQPj7j4L9O1M1L6qo8l0M7M0k6o6qQ1
-8704A00O9Oj1k3l0MK8Nl6p2p9m2nj5k0%j3rN2N8J2K9P1L6k6k6J7J1l8m7k3j5j4j2lL0M2%
-8711A1l0mJ3j5k6J0L7K5Qkk1l5j6M0N8Lp0q5m1J3L9M9O2M4nkL8M3K8oo8j01n9J7M9K3%NJ1
-8719D0J2K0J6k3n0MO3L1j4M%n2o6k2Qj4j9K6M1J9K0J9k4l9J0M5J8NK6K5J5J3k7q4p6k1J7
-8726c4J3l1k8O1P6k5l4L7Pl1J7Lm2KJ3n2m5K2L0K5M9L3k3k5NlqK2J7pj5n1o3K3N9rk4K5K8
-8733A7K1M6N9Qp4q6k6J5J7J5J8J6Roj9j9j1lJ5J8l5q7n5JJ5K1K9J9Lj1k4j8J3M1M9L6Lk0
-8741A0kJ0rj6ooj0k5l5j0L0L5K1J0j2j2L2K2n2m6K9K1k7j9%J2M3L7pj2nk2j5nk2kK1rJO4
-8748A2M8j1k0j4j6j2kJ6J3l4l4L1M2k6q8n0N2Q0K4K0N4K7l1n7m6k2j9qL9K4m6j0P8L9m3m1
-8755c1j2J0M1M4RmJj5l9k7knJJ9k0o0pN6M1L5O6M2k3o6p1l7J3mm1J9P5J2k5K1Kl4J2Np2o3
-8763a34K4N4K7NJ8L9L1PJ0J7j3k6J0Po1o9j4jj1K4M4Lk8j2j1j1K3L2KLPpJK4K4ql6rM7M1
-8770G3j7m0nK5J6OJ5j2n4m8j3J7K3nj1K8L3Mmj6l1LL4Pl0l1oL3N2J3k7oJ5j5k6K3O4L0k6
-8778I1k5LKmNkk2l6k1K3N2J2l6k7kj3j4Qmk0RK1nMJ1l6l4N4R4N2nm9q5p2l1JK9O5N8Km3m5
-8786c5k7NJ0j2J5O3K3n5m1NJqj5k1PL1K5L2L8J1rLL5M4j7p4m4Jj2k4J2K2k6m9j0K2RMM2M1
-8793B2j5k1K8K6rjLl3m8j5K2J3mRK2j3o0n3LM0K5nLL4M4L6Om3o2k6J8J4j7oL3K3lK2L7j0
-8801C9l0J3N5L0k7k7J8J9j9j9J8M1L7Kn9r1p2k4K8O4K6n2p1nN2M8L2L6J7k5l7k5l4m8o8o9
-8808b27K3J05M1l9j0L6N2O3K8l5l7mLJ2J1l0o7n2k1lK7O1M5k6m3K2M2kqlk9k7%KjJ1J6J3
-8815e1J4K2J6NQK5K1j1k6LK9K0J1jk3j5Nnl6n7l8Jkj0K1J0m4m1kL1O1N5Rk8l9nM6L4j3k7
-8823b7n0q0l1N8P1K4Lkl2o0l1L3M0rk4J6L9M0N2N2L3K4j9q3o1ql3m9K1Q2N8j8o2k2M0L7k0
-8830Bq4p2L8R5K6%N1M9QJ5K6km5m4mpk0K4K5m3n1RM3L5J2nk1k2j0k8n7l7oJMJ5L6L6lj9N
-8837b5K0J2J3J3l2p5k0N5J0o6m7K8P2N1J1K0L0j5n5k2L3O6O5Op2m6K7J4k4j3Lpl6m1qj5l8
-8845a08jN6O8L6LKpl0j1Jl0l7J0L8J2j5j0J%Mj0l4l7j9M%k8j7J9L2L8L1JoJ3J2JJ8L3K1j5
-8852C9m0l3k3l6j1K9Ok1J8L6%j6j2l2l6J2O4L9l4n8j9K6M3J0k2K2N4K3L1K9n6o5J8J6k1J3
-8859gK7j8m1j4RJ1J9J6j2l1l7m3j5j4m8j2O0P4N9J1m6k6L7M6J5k2m1k2J7M3K0k6l0j0pPJ6
-8866c5J4L6M2Jj6j0j5j2k1l9j3J9K6N6P0K2j7m0n8l3mKJ8K0j4l4j7J4L4L7L6J1k6j6K7Jm8
-8873A8jN7Qm6k2J2K8K5k1m7LN3L8j4l1lOk5l8k1k5j4L9N9K6j1k2j5j4k5oL8J6m7l7L4N9K8
-8881F2Nlj3kK1J6k5o7o6k3QJ3j1m3nO6P3O0M6pm9n3o4o1QQ9J01M2k1m7m9m6m0j7MJ1M2O5
-8888B0L3K2N7J7o4n5k6l6k7MK5J2k9k0M2J5p2n7L7O3K7K1L2ml2qkk7k1J%rlM2Q8N5j6k1%
-8895H4Jj9n2k8L9J7m9n1k9j2MLJ7M6L8L3L6ln5p0n0MN1M9J6oNL5M9J4m3o1k0L5O3K1n0p5
-8902a3o5m4kK0J7M5M9rk7ONjJ1JOK6J3jRj2l6k3j7k8mK6M2N5L1j5JJ4l4k3J7l8m9M0K7m7
-8910b7rM7K3j0k5l9k5LJ0MJ6L5J7j5RN5K1o2m2L4Mo1j3M4K2kJPPnpMLJ8M6M2K3qo9p3J3L6
-8918E2m0m7K2K4qKJ5K8N0Qn7m4j7l2nL9K2k2n3m0L7R3L3m5j8J3k1l7JJ0j4oJ9J7lpnNL6M6
-8926E1K5Lk2k5pm3o2N5J30L2l3K9M4nlj6n4k2Rk8l9j3o%K2L7J4n1p7l4K0M5L6Jj8l0p4q6
-8933a95j3M4Ql7rN3Q1R2Q5Qn8j4M7K7j3j9k2l8l5j1oj0K1L4mk3j1JPj3m7l5K2N8M4J8ok5
-8940FpJ8Mj0J2Pk4j2J7J8Mj1k2j7Jmj8OM3L7K2L0Km0l8k3JL5K1j9k3qJ3K7K0Nk0n3p9q7l3
-8948a99O1Q3L4%onk6n7k9K1J2jJ8K9K8K7K3L9L3m9j11n9J3nk7J5L8K1J2mj7QM7O3L9l3p6
-8955d0n2j8J5L9J0l6n3l0L5O2kk0N4O2l2q7m5lQK2K5J5L2N3O3O7M7Pl7p2o1l9n5k1P4Q1k
-8962F6l1LOj9n0o9m3nJ5O3Q5Qm3j7j0mL6K1k6l1nK5M1K5J0jj4nnn2n8J1M3J4KK3L9K7kl0
-8970D3rN1M2j6OM1j8n7l6l4k8j3k5j7Jj0J3N4K3k8k2rm3m9J1M9L1L8N7K0j1L0M7j2n5l0n
-8977C0j1j4k1j3J7J5K2N7J0p3l7K7j2n4J0Q3O5PrMR%k6m8l9j4RL2M6L5rn6o8k9K6Qp3q8L
-8984a79P5O6K7j9n3l7jJ5L7P1O2Rk9l9k2Nkk6j1K6K2rMM5N3L7J8j2k6k6k6J0M9K0lK4L3p
-8991A81l4k6l5m8jK3k9n3j9K3M6K0j3%l3q9m4K9L9N1N3Nm3m4k7JN4P9J6n3l6mKJ8J0jO6Q3
-8999A67k4p5k5k1l3J7O3K6n7j04p2j2J5L1L9po4k2N3M0OQ%jJ7J7Oj2k7j0j0m5j3O7M6m3l4
-9006i3L2K1j7k1l9k5L2K2j7J6M4L0L4K1j7j4J4PnNPk8m9j2K6J4k0n4m7K9O4RlN4N2lj7pk7
-9013A8l0PL7L7L0%n1o4j8M0N1J2l2n3n1j8J6J1NJ0qk6j3qMO0R1M7j7l8j7J0QMJ5K0Km0q0
-9021b9p1rM9O3L6kj3rk1j2K8M3L7J2o0q7k7LqK6M7Oj7k0j8J0L6K9K8K6j6n5m7l6k3J5K9%
-9028e7k5k9jK4j1k0N2O7LMK8j4m9j5Rj1NN0K4l9j5K9jk8k7l4k4lj1j4QK6L7L8Rj8j8j6j1
-9035g8Pll0JN2K4j7J2N0M6Mn5o3QN8J4k2L4N4k4m9qj4qN7Q4L3j9l7l9k5J7M3J0j6ml9j04
-9043d6p2K7M4JK5N3rn8l0npJ4K1j5j9K7M4K4Nj5rK2K4QPmj4n%JkmK1L5J6J3Qk2j6J5J7Oj8
-9051A08l4j3j5n3n0j4J1K6Pj1K0L4LqJ8K2lk3j6J3K9J2ooj0j2JJ3K9K8k0o1l1J4J0j3J5M1
-9058E5mk1K1mn3k4lj7J5K9k4l0L8O4L1OJj0oj2m4n3j2L0K8j1j9K8L9J6L8N4Kl9m2n3l0L2
-9065A6K7n6r2l3L3M2K5K6K5jk2j7J3N7P8K1n0n6m6n2k2J3ql0OM2K9J5K8J9k5l0oj7k6J3L4
-9072b7%k1RL6Pl0pL0J6LL%K0K5l0n3k3j2j5rmJ0K3K3Ql5l8K0N2N5N9J3l2%J4k9o0p1o3j2
-9080a45K2J0J1M3M5Jl1j6K5M6M6K7j0l1MK7pl2j8j1NK7Rj2nj3j3L9O2J7k7l3rJ7J1PJ8Mj5
-9087I5kOnk9m2k4k7o8n0L8Q3O1J3m5o4k9RJ3J4Nk2m3k6J9N9L8k0%O9M4l7k7K0Mk0kkk4j5
-9095c3jk0k4mo%L4N4M9L3j9q5q3PP5O6M6J5n1o7J7J06P5m9j07l9RpQL5K1J0J3rk7KK2l0q4
-9102d8m2L6O9P4M4j3m0m3m7m1k2pj0k1kLl7l4L2N9L3Pj3k2oK2L4Lk3J4O0M2oj5j0k0RN9M7
-9110A25Kk2l9l3OK4Rj0j7m1p5m7K8L3kRL4M9M0j5m1oJ1nj6k8k8K1P8O6lk4pk1rL6J2l8j8
-9117C8mm7n8j0L2M8N1L8j6o3j5M6Pn7m5rLml5m1JK5Kk4j4K8N5M1J5nJ7P2M9n6q1j0K8J5j5
-9124Bm8m5J2O1N8L8J7j5k7J7L2l3q0n7l5k0J6K5NNK3K9K0jqj2l5j9L4L5j4m0j0N3P0L7K3
-9132A13J5rkJ0k8n3k8k5n1k2M2N5J9j9k9j6oNK8K3mmj6n8k5O9Q3Mo2m6J5M0J9J1Rk2m2l4
-9139d1j0L0L1j4l4kL4M2K7J6Ml4m3J0L4RLLj7j7j2k8j7J9J3JNj4j2K4op6m3O0O2j4l8KK6
-9146a7K1J2qk9l0NK8rm5mL5J2j2JL3O3L2m4o2l8k0QL8K5%MK8M7L4j1m4k0K5J6l0n4o0n7k1
-9154a48L7M4pj0N8O5jj6Lk6m0RM6M5J2l8l8L1O1J6j7kK2J4m1r0p1j3Pk5n5n4j9L4O7O1L8
-9161d1L0K6ol2J4N2j9q9n1K0K0j8oN8O1lk0j9n7m9J4L8L2L0QJ3O6O6j5n7k1lk5jM7M4Ql9
-9168G6p7n6ppj3qk6mN6M9L5P2J7q6l8M1j2n3NK7k0k8nlJ4M7J6m6m6J6M7K6J2J3j3j4M9O4
-9175A20j7o3l2j6k3J3L2k1m8MK3KJ5J1k0nL5J6j9ML0j5m4J0M0j3m7l3JL6J8m6m7LK0J7K0
-9182c9K6K7J3j0k9n3m2J0L0K3J5j2rM2N2J6j5m5o5n7k3K6N2J2j9J5K9jNL5L1Lj0JK1Kk3J
-9189C5J9j3l1nMl4m4J8L1l7m4Jk9o7k9L2O3O6L5%qMMlK7O0N6L5j0o5m2K7L4ln1r5q1j5J4
-9197a41K3N5N8K8K7K6O%rj2J9K9QJ8J0m5o1pO3P6Pm7j6J6j4n4n3k0J0L2J7k3oN1L4m1n9l1
-9204b6j8J9O3L1j9NK5j0m5o2n3J6O6L0pJKmK7N6K2l9m8rJ1Lk3m7n3j5M9Q8N6k3p2l8J5Kj3
-9212c7K1K4j1mL6M1Kl9m0ON2L3l2m0J0J5j8k4k4l9j8K8L3K5M7J5o4q1j1P6J07N1l7o6l7Q
-9218HL2K6Oj4k9l1k4j7jJ6Rkm%K8M3ok7J2Jl6MM7J1l6k8K4O8L0m0m9l2l8%L6j8n7K1O9rp5
-9226h2m7oK4O0N4Nk3j8k3k4K1Q3R5L7k5l8j2J7K2j5n1m0k7j9K9O1L4pk4j2J6K7J9mk3j8j7
-9233D9j5jk0k0K7K2j6jNl0m6o0m7L6R2N3%j6l4o1k8N5R2M1j9k2k6n3m2lKjJ3J9K3M3L8j5
-9240C4n6l3J9M6M5L0km8n5kM4L2ql4m4k0Qpk3qQJ0J0QJ0Lk8l3Mj2p5l1Q9R0Jk7lK0N0N7J6
-9248H5k0j1K4M0J8j6l5%M9Oo5l3J1k1pN9M8J5J3l3o9J6P1j3p6l1J1J3ol8j1N2L5j3JNj4R
-9256F9J7j0j4k2k3L5N4j0l0L4N1ql9k4l5m1j4j2k0prj1J4L8M5J1l7PQ0K5p4o2NL8M4K7Jj6
-9263G7l8n4k5Q%qj4m6n2MM6K9j2l8j8K5kn5OR7O5j8l5j2RK5K8%n4m8K1M7J6j3n3p4j7M7L8
-9270i8J7L6M2mk7OJm9n4k2j6k5j9L3Q1L8k6JN5M9K0ol6n1l2NN1M4j7k2M0N7K6kl9o0l2qm2
-9278h5o8rO0L1j8L1P9Oo8j4O0N2K4jl8l9j2oj2k8m2NO7L9k0k4j8l4k0J5K7K6J6J8M9M7pl0
-9285E9PJ0k7rJ7m1o4J9N2QQK6ml3k5lnk3k3KK0M2O4M1j3k1Non6p0k6K5L6K5Lk9k5Qj9n6P
-9293i4Q1M6j4pqk2J4L3j5pO2O4J6Nnl6k8j7l8kP0L9m8n2oj0n1m9RL8qm4j2K2Jj1K0L0J0j0
-9300c4n4n3M3Q8pr4m8K8K8PK9L4jj7j0j4j4PK6L1J4j2OL9J4k3j1nj3K3N3K1l1n3m4k4mK1
-9308e4K9J3qk3k2J4M1J9J6K5poM2J3l3NJo2n4j4K1P4O2k2n2k8oJ5jl8k2K0K6Qj7l7k2K2O3
-9315AQ5P6L9%k4n0n7k2rl4k2j9n5j7P9O7pj9pj4LK3J3KO%orj8lJ9pj4L6L7k5k4Nl5p0l6j8
-9323a30mN7O2nl4j4rk6l4J1O9N4Momrm3q4n9QM1N1M7K0Lpj3jL0L2Jj4nj6k9j3%J7N2O7M7
-9331A14jo4n9K0L8k5l3K0K0k2j8oJ6P5O2l3n6oPMJ5ll6pM7Oo0nN9K6mMJ0K7K4k6n1k4j3k6
-9338A6k9oJ9L6N7M7RjNqj2lrl3m2j5J9J2l1m3nL2J4k8j6L4M7J2lJ6K2j7p0o5LL1k0k9K7M0
-9346A3J0Nkl3k1K8L4%k0j8JJ7ol1rK5K0llK0L8K6rk7k2j8j5OK1POK5K3J7K9j8r3p5oJ2PJ8
-9354b1J7PL5O9K5n1k6L2L0J9%m6l8Lnk7j8qqPJ9K5K3j3o3m7j6m5j7O8N2K4R1R1Ml4n1p2l7
-9361b%j6m7l0L0L6j4KM3Rj8%kJ2M8J3m1j9L3M9J7l0k9j6m7q0p8n0J3O4M8L5M4kl9J9O7K1
-9369D3j2nk6l9j0Oj1l0k7OK2knM1P4N3J3LPKLj1n5o5j9J7K4K4J6J0Jj8j1K8L9MnL5L3j6k7
-9377A10k5l7KM0j4o9m6j4k4m3k3L3P2O2K3j4qJ3j7o3m8QM4P0Q1K1q5j15l7L0K3J5L0J0k1
-9383a6lL5K5j4j2Pk7n8j1M1K2j2%J2NJ4K8LmOl2o8l8K4P7N7l7n2L2M9m1q6n4k9j0K6K7J5
-9390i9L4M6M2L8QpJ0jj8k2m3m8k0kK1M0J7JJ6K3J2NLk0n1k8L3L6QJ0Nj5LJ0l3m1mj3k9J4
-9398e9M3J9j8o8p6NO3K5MM3L6k4o0n5j4L9Qo3l5M6N5L2J2j5KL8J0j7%qpL7M6K2J9Lj8mjl4
-9406C1m6j7J8J3l3n1JM1L3L1L9J7jpj4k0l8o7l2M1M3j1k3PK8L9L1j1k5nRL2M5J3j2k8n2k5
-9413fK3Mk3J1J3l6j3L5j2m0L2L9k0j9mk2oN2Q6L6l6l5ok5m9n2l0J2K9Lj3kL2M9J2l0l0m5
-9420h6o7j6O4Q3M4j4o7p5qP7Q9M7L5N5M2j5n5m6n0r0r4l3J0L7R1J05K1n3l2j2k5rPplL0M1
-9427B1J8j5j1Rnk0J8N8Lp5o5lL4K2j3k3PL0J4mJ3L1j1m9rK3J7M7O2K1j2l8n4k8j9n0k6J6
-9434f6qk3K6N0K4J6K3J6Kj7l2pK9N7O9K6l8m5k9k4kkl5k2J0KRO3O2m2q9lM5j5m9l5k3K2N6
-9442AJ9NM6L1k8l1oj9k7j0%k5l9K9J07P3j2k7j6j1K2J0n4p1m5k5K6R0P4j1n5pN0L9mk1j6
-9449F2mPjk3j9J1K3QPK4K2nqJ7J7roPMJ1Jm6n5NM7On4k9M3N4J4j6k3J3M9J1l5l4l1j1L2L2
-9457A18J1Lk8m6LL7oj9L5L8j9m5m1k3J5K6J9L6K8k5n7m6k4j8pQj0l8NO8M9rj6NK1K4rl9k0
-9464Dpm7n6JN4K4m8m1K8K1j4J3L5J8ll7l4L6O6L2J1Nk2l9k0J3K0PK4L7%l2k8k4k1pJ2L1L3
-9472D5Roj0JK1K7Qn3r7k7O3M1oJ0K7km1lR3Q7k1p3o6n9J0R7P7Kl4m4k9jj4l1j%m1m1JJ7L9
-9480b5N3Ll5jOj9K3P5K7l0RO2K1k3Jol7j8k7q4p5k7k3j6J3J5J9O5M3o4q7k5j1jO0Q0N1K8
-9487B0J5pk6k8j3PRj5j1N0N6qlJ6m3o3j3QK4N7N4K4kk1l1j8K6K9m9p3kJ9k9n0k1M3Q8N2J1
-9494H2J3j1m4OQ4P0k2q9p8k1L1L8jJN9O0Mk8n3p5l8J3L0K8J4k1n3n1NO8N2j6k6Rrn3k5M8
-9502AO2Rm9p1l4J2OmJ3J0KK6L5J3L%j8j9oj4j8lj4mO8P8l8p8J2L7k0j6J9jk2mK1K7K0J3j
-9509E3l6l3J5J8j2KK8J7J5L8K9pj5NK1J6NJKj8m1m7n9p1j6P5Q2J2k0Lj3m3kM8J4n4n3J6N9
-9517C4J0m8k4J5JJ1O8O9k3p9k7M1K5m0m7j7k0k2RJ5lJ2M5N0K6j4m7l0J2K4J2kk1k0LRpk7
-9524b7j6L1L7l2o7jM6Rl1j2L5N8L2j1l4k6MK1PookK8M5Kk8j9j5OL1Nl8m3l5n1n9j3L9N0M7
-9532c9Rn1l6L1M6L0J5nJL4K0k8m2k0j5k9j6K8L6RK0M0Ql6n1m4LN4J9n7m3L8M1j6k3%j4m2
-9539a25m0J3O5L8k4l2ON8P7K9l4l7%K4K0K0J7k3m2pQj3JL4L2J6M1N8J1m0o5r2p5K2Q9O8K8
-9546A26Rk9m7LK0l5m7ppj5K8M1j0k9ooK0N8or1o3nPK2M4L8J0j8l6m8l8JK8L1L6J6l9n6lM1
-9554f2L6Ok0k1kMK6O0L4lJ4jl9KN6K7l5o9o4l7j7NM2N9M8K0%J5J5l8k7L6j1r2l8N4L7k7n7
-9561f4l8J1L9L3K1kl4n4n8j9N2Q0N3L2J6NL2N4Nn4m1lrm4l9PJ0l2j4M7L9kJ2L8K3mj2k0k7
-9568C9rK6M5K9j1l4m0n3n9l6LM8N9J7j8k3l3j6J9K1RNj5k4JJ9K2K8J3l9n9j1K8Kk8PM5J3
-9576a0l0j2J0j0k2kK1J7LNRmOK6%o0o9j4L3L4L7N2K9l0n2k3J2M0N6L1k5l8LM4O7M9j9o8o2
-9583C4l5j3LJ2K9K2j0j9jJl4o4j0M9J3k7mj4m8j6K9L8M6L3j8l8j1ok8k8J5O3N0jk1j2Jjj1
-9591c2JK2J7J7M5O2K7k5l4j4j4l1l8k8kK2K2Ml2m2J4L5k1j6M1K4k9l0j8j0J2J0j1j6j7j0
-9597i5L1N1J5j7j6j5j8J5N1J3n4k9M0L1j2qJ2j6m5lL8OjM0K1k6j5%Mkm2m5J7L4JKK5K9L1
-9605D8L7K3rk3KK1Ll2m7m4m3l8jM1K6k3l1pJMj3m5k1K0rk1L7P6O3K1nK7N8Mn9m1%Jj7j6j8
-9613e0k2L7R7K8n8j8M0K7Lk5n5k2K1K1M1P3K6n6r0o2J0N5L7J7Lk4oN7P7M4kn7p3j9Pk8j4
-9620D0N1L7l8o2m1k3PM2L8PJ9L8rm5%N6M0m3j03l8M6J3n0m3j1K3L2pk4k6l8ON1Nj5M6O1L4
-9627G6M3M5oo5q4o1m4l4nK1Nj4MM0N6M2J9Lj7l5l1k2l2l3OM2K4j0J6O8O4Ll2pL0K3qk0pJ2
-9635G5K0pm9n1jL7J5j4j4nJ6L6qn0j8K6K6Ok6m3k9j9k0kK3J8KJ6L0K4K7J9k3j8M6N4Mk0l4
-9642F9l2ROk8j1ln8o2J7L6k1j1M8M1K5L8Mk6qmqkj8rK8K7l3o9k9J0o%K4RJ2J3k1MM2Mj0K8
-9650B5J9k2oL4K9k2n5k7Kj5l5k6JK8M2K3j7l1kK0Nk8l6ON7O0K6j7l5rJl2m1pK6N4M2j7m5
-9657b5j4K4M7L3j6k6mj0nL9K0n2m2J2%pQn0r5NJ16Q1qj8J5Pj7RL6Ok3mMj1J2L5K0K7L3l1
-9665A31q5m6M5Q4K9l8m6l7k9qj9o5p4m0JN1R6R2M4lj3RLo2q7rP6P5J1k8mJ7j5l6%K6j2o3
-9672b9n4JL9M5K4JJ5J8k5m5rM3O8L0l9n2j3J9Rl0m4j6rj8K3N9Om7j3J0k8l5mRJ4pl1J9O4
-9680c2K4OJ5k1k3L4J9l4rK3kk0JJ7Kk9l8j1PQJ3J9L2K9rk0kJK7N7Qn3m0l6o3l5K7O1P4N1
-9687G8k0n2k6k5k6L3Q6N4j6k3K3L4pl5j3J2j6n7o6n1PP2N0j4l0k1LL4L1QJ7J8pNK4j7l1K9
-9695F5L6m1q3l3M6M7j3k9JJ0kmJ2J0k4m2j9J0M6P7N7Jl3k6kLPL6K7k6l5j4k4%M0on3k0%j6
-9702a4pPkj3j1npRL6L2Jk8l1jJ3nmK2L0QmK2K2k5m2k1j2J0K4J3K3J1n2n8JK2J6rn8l1N3L8
-9710b7JO1O7m2q0k4K9O3M5k3l9j5j0j2l8o6JJ03P9j5l8j1j1m2n2jN0K4qK2K6k8o5m1K7P8
-9717a2N3lk9l4m4l1K8N7K2MKj9OM5J2l3k8l8n8k2M0N3M1K9k2o6m6k2nL3N7N8M4j3n4j6K9
-9724A8J2m6o0pK5JmK7K5j5k0K5N8N2L3Pj7j5j6l5j3K2qm3k0noJ0J4JJ3L5L8L1Ll4j2L3j0
-9732I7o0mL8j3n6o0n2k4KL9R4P9j5o2k9j2k8j0L4L6ok6LM2N7N2L2j3n9n3rKk5l1oMjrj2K
-9739f2M7Q4M9k7l4Ool1pL3M0Ql9m4PM2J2l1j7nl8k9K6Kn5k8K2K1Ppj5n%lmqlK1K7%MM0K9
-9747B9k5l8k0k3j8K1M3K9J3Nj6m7m4pNjK3L3J5J3Kk7j0K6mk3L0N7K4K9L5j8j6M0J3k9j1k0
-9755H8l5kQnLj1k0Ppm0pK1qnK1jk3lK4L6J2l0k3J8L1%l6l8jM8L2o4q8L2Q1j5o4jN4N9K8l0
-9763D6m7j5MnPN5Q7O2J5j1k2l1m3m1k3k6m3nO9P7J4k1j0j8n6n2j7kJK8N2M3J7Nrk5j8rkJ5
-9770D6Rk0k5k2l5k5J0K4J5J2J8Ll1m5j7N6J18Q2j3k9RPk8o1q0o0k1PM8M8k2o1j6K5K5Ok0
-9777f3k9RO4N7J8J6j0q2q0J1N6K6LK6N4L2qPK3k9q5m3J7J2rk7m6j8K5PpJ8Kk7jL0J7j1j6
-9785f1K3N5L1RK5L3K4K5K3k4p3l1L3k6j05m4M2L7M6Q1J5q8p8lM1N7M4Pqj2j5J4J3o1j00o7
-9792a18oM9M5k1n9qO4N4%j5n%mk0j7KLK2M9K2oom0p7l0K9J2LO5O8Lmko0r2p5n3pK5RJ4M2
-9800a45M3K2nk0MK6K4M0M1qj9Rj6l3LLML9J3k2K6P2N2J3j6m3n5k8J5J5pj1j2J0N8K8p0r0
-9807d0l1J3L0L1Mk1k9j9oj9j8K9L8jJ5O4M8jrk2o1m5K7M9M6M4j6q5o8pJ3j2j2L5O5N2J7j4
-9814H4j5ok9m3k1NK7O0M7k5q1p3l8j6jK9O3N3J7jj5j5J3J5nrj4k7kRn3o4M8R6J4j7Mk2j4
-9821b2L1Nl4PO2M8l1p9m4MQKJnJ4M5J5m2k7J3pk1jpl2m0mN7N6J1J6L1J8J4nk8J7N8Qn2m9
-9829A1j9j0j5pj2k8J5P1M4J7L7km0QL4nk1QJ7k9n5j0Ll4%N8K1k4NK4mk0k9l4J1P2O7Pm5n0
-9837C7l4l6k0L3L9OOJ3MQPrl2n3n0lL8K9kj2oMK0L1km4k0L7K2oL5M5k6n2j0MJ7L7Km1k2q
-9845a4l2k1L0O1M8J8QROpn0q8q8o1nL7Lj5M5O7J5j5J6N6M7J3J2%m8l7L9O1K4ml6o5k9K8J4
-9852D2l5m1k7k0QM9L9%PK2j9o1m1NJ9J2J3K6L2K1NJ0Mk5j3M2L3l2n5l0rJ0Ol3l2K4M5Jl0
-9860b8jL0J6j1k5m5k4L2K6mL0K7m3n3j1j1mK6J6KJ7J9KlOK7L5J8j4m3k8M1P6K7k3k7j8lJ4
-9867F8Rk1m5m2l6k5J3L8L8M7K7m8q4m1MJ9M5N0nl3nk5o7j1O6N2kJM1L5mj6m0m0L8P8no1j2
-9875AK8kj0M4M3m2p3j9K6K2qk4kK3L0J8l0o6qO5N8J1j4j8k1m5n2nK0NK0K8j2m0l1k6j9MJ9
-9882a02K7L8K5j5k8k2m4l2L6N6K1JQL3M5Ok5lJ3NJ3K6Jl7k6Rj4p0p9n0k6J7N4M9M6M4nl5
-9889d0J4M6J6k4m4k2J7J3rk0l3k5MJ2J2M6P3K7m5l2Mj6m5m2JN8N4K0J0nqmn1p7k8NJ8M6J8
-9897e6l8k2L0M9L2j1k7L3O1J1kK0ROpm1j5K7J3pk0j4K8K4l9m0Mjl2l5MM8L9Oqk7m7n1l5J7
-9904a14M7KqL8L4K1M0K4jj3n2n5nJ7RJ8K0ll0n2o6l8J9M6M2N8O3J4n2p0m6rJ3OmJ7M1L0K5
-9912B6M9M8jl4l1j1Kj3k2K4O3K2k7k9k0KK1Mk2k5j5q%rn1o1J9R2O2J0l1o2m3j1j3J2M7N2
-9919A6N7K4m2n0k9n4l5N5Q1J0j5K8J2k5J6N2J4k8n4p3n2j7j7KO3Q1J9m1k2L7M3J0LQK0J8
-9926A15k4n6n5o0l1J0%k5k1KL6M2J8L3N3J0j8L3L2l8l9mj3KM2K6J2K5j5n8l2j1m7l2L7K1
-9933c0l1kK1k6l2PK4N2Q1L4o6q5K8J22N7l8j5L0j0n2l1K4M9K9j0l9n4m0j1MQJ8M0M2J0k8
-9940H0l9j9kJK2K2l7p3k4M5N4Ql2l5k2%L0M7M2K5L0K5j6l5k1l0m4l1j1j2l8k7L9N0J6K5K4
-9947C7k0l4l4k0M3O9J5l3l3j8ok5m4k1J8N0N7J1m9n8j1O8R6K5m5l2nJ1N5O2j6o7k4J5ok7
-9954Dk1j6k3k5KL5J6l2l5j2j9oP1J37Q9m2j02n8k1j3K7M7jl5nL3K8Lj7j0%rj1J5J4k2m9l5
-9961i8PN9P3J9l9l4j4j4J2M4L4qm4m0OL1J4LRmm2m5mll3k1K6M4Lk8K0M3k2n7k3rrlJ7L9J4
-9969g7qL8M2l0k8O5P7nl2J6L6Roj0j9pLl6p1m0J2Ml3k0J6K2L8O2M9K6Nm3m7NJ5%J2pm4k3
-9976c4K0K1mj7j2mnk9m8pN0K6j8J8P3M6j6j7J5J1j0J9N2K1l5n1k4J7L3Nl8o4n3jM9O6M4j4
-9983H5n2l6k2l9n2l2J4L2%mN4Q0L0k0LL0j2m6nK7J3j0l1rM8M4j5k8j8j9pnnL8O3J7k6k6k1
-9991C8l4m8n7m2J7O7K7m0k0M6N9K2j0nMJpj8qK3Rl8m5l0j4K0L3Qj3j8KM7O4M2j0o2m0J4n
-9998b1j6N7P2j6n3j2K1L5L4Lk6k4mlm6p3j8L7J8NK1J5K1K9J8M3O4J4k9k2k7k2RJ0j5j8MO
-10006I1k5l7j7j2k5l2k8NK7MmJ1j4k6Jj1k7K7O9M3Kk4j9L3P4N0rm7o0m4J1N0J6k1lLj6%K1
-10013C7j2m2j3L0J1m3n5j7J4M2N9J5l4kL6J6QL0kp3n5K2K5l0l4j8k8oJ5pKK8KQN5J0n5j9
-10020h0M0O6P1J3n3l3jj1oll3l5%J8J6Qnl%k3m4k7qj5JM2M2QJ0K8J3j0jJ7J1j3k9nM3N2J0
-10028G1j9j4MJ3Jj9l2j3K6Ol7J2Q1N2J2J9Jl2k6l7m1J0J6m3m0J9N2N3J2n1o7k7L3N9K4k4
-10035E4m1l2oK2K0j1n4n2rok1RN2N6L0JJK4K4j8n0k9L4N7Qm7k9K3J5m1l7K8L1l9q1m3OJ7
-10042a34K0L6M4K9lk6j3J2K7L6M0K0j5m4m8j7K9K7j5l2k1%K0K7K1J0omj7o8o6J7M6oj4L7
-10049e1N4J0l2l9k6j0J3K9K5K2L2K6qk8j6%J1Nj8k0J3J6k5n4l8MN0M6k3n3j3J2M7P9K0n7
-10056Cm7k0kL4K4l8k3O8O3m5n9QJ3Kjl7j9M6M2K2K8km4l4nJ7L0M6J8n4o8pNm6m2pJ1L9L0
-10063e1j8MM6Qk1j1mL6L3p7j14J0R1O3K8j2n7j7N3M6K1K0j2n8n7rN0N5J4Qjn5l5N1N3%l1
-10070E0n8m6oj9pN8O1L3M4M2K7L7Ko8n4j7n8o8J0L1k9m4j5J0L7K4k4j9K8K3k0j9J8K7MOK7
-10077B8j3o8l1J9j3k8QJ2PPj7k1RJ6j8m2j3L0K6MNK3M6M6J9rl3n9m2K6O1J3l3k0j1j2K8N0
-10085@J6NRl6n0K0O4M8K9J0k2k0Pnn5o5j8K4L1L1L7Om2m5k6l6j6M3N4L1K0pj9J0K8J4%oj0
-10092E9j3NK9J9ok5m5m0k4j8OM2M0J4KK0K7k0o7m8j1J4K7Rj9kL8M5Ok0Okn5l9J3j8m3K9Q1
-10099A6N3Qk9m2J4L5m7q2pL5K5M2M2j7l7Oj0o1k9K9Nj3K8N2L1l2p0j9M3L7K5L3J4m1o9m7
-10106g9pOmj1J7M9L8J6J6Qj9l1l2k3kL0L6J0k%j6j9nj3k7k3k3qL9O4M2Jj9%kl0QN6Ol9lo
-10114al7mJ6nK5M8Oj8qoK3N0Rj3J6rl2J7J7l2NN2K2KJ1j3m1k5Jpk9k1%LO%m4p2k0K9Kl2k6
-10123a35J0O0P4K9l6p1m4J2J8mj5j7OM5O0N4L8rm8k3L5J8m8l8J2Kl1j8J6K0j7k8K2N2J5k3
-10129glK9J4j4qLj8m9n0k7OJ3lRL1RKL8L5J9L0om0K3P6K1m6o6n5k4OJ8J5pk3j1MK2L6Ol8
-10137c0j8K6K2J1L1K3k2j4L4K8l2n6l1j2rNK8K0KJPMJ9M0K5j2k7j3OJ4J8K7Pm0l9K6N3%l6
-10145H6k1k7l7J8N3J6j9k5l4k0PL0K4k0k4L0L4rk0k2k0pk3n6k8K7K4j2kK1oOR0Q1l0o6j8
-10152AJ0J2lk2JK9J4RL8J8o1r0l4J2j2k9RM8L9ll8k7%KOJ7klL0J8lK1J1l1nL5pm2JM0J9p
-10160B1%K3L7Qm0k6J8J8J3M0L3k7o6l1L0L5pk5k1l5m5j3J8Pj0J1L5K3l0r3p7J7O3N8N7K0
-10167C9j8j2m8q7j8L2k3n5j7K9O1N4J4oj1j2J8N9O0K2m3o8j2L4M%M3K7l2k7J3J3j2j9J5N9
-10173G6M8ol4k9k7k8l0j1K6M4L8%n7m8K4L6J5M4M9j1m2m4o0l6K6L9M1P1L2o6r3o8o5k6N6
-10180a16R1O6J9l8n9pN1M2ml1k9j4k7p9p0L3Q7O4O9N1o2j11m5J4L1L3J0KK2K8L2K0mJ6K3
-10187A08k4l0qk6MQ2N5m9r7r3n1J8K7qJ2M3J6k7m0j9N%LK3K0K3N4M8j0o2p4l5mj6k7rqj7
-10194a93J7O4L3l2j9K5L6M9M1k2n4j5Nj8j9PL0M1J5l6k3K7K0J3M3On8j7L4J5J1Lk3LK4pJ3
-10201C9O7L7k6n1n3n0k2J9K2n%Roj2pqRJ9J9L0K4NK9O0K8l5n8l8j2QOj4k7k8lM1J8m2KQ0
-10209G4M2l6n6n5l9MM1M1K2%k8l3LK2MJ7N0M5L1J5j8l6m4n8m9j6K0K6nlM3N3J4k3m7n0k3
-10216e2J5J4l6n4jK0j3J9Q1N4nlJ5jpJ9L6J4k0l8l4k5l6k3L5N9L8N2N3l5j00o8l1KO6P0j7
-10223F3p2m0J3L1L3L2Ok9m4l2kJ2J3K4J0l7m7j4J0K8K8pj1J8nl0J1K0j6J8Q0M1m1l2J6j6
-10230C2p2o8k6J6L7J1k3oL1L7J5kQJ2J7L4J3l1l2qk%okRJ7K8J2j7J2M5Kl2NJ6k3m2k8%K7
-10237A6kp1o5J2L7K7M6M5K6M4L0n2p3k0j3j2K4Qk9J0O8N5Ln9r2m6K0K2J3K7Rk1j6%L8Q8M7
-10244A44m9m9J7K5j4l0mJ7k1n8j8M7N0Ll2k7kKjKK0L7J4l1k8Jk5n6k9kJ5M9N5K7J4PnMJ9
-10252H8K0jm0l8j4m3o0mM2K8%j0k0m3k2M2N0RkJ9M5M6K5Jl7o0j4J9rk6k9k0L8O3Pl4k8k6
-10259c8j7pj9k6j1jKJ4J3%J5K7j6n5l3LK1N6R9P6nm5k9oK5K1l9n9k5k0l5j9NK0L4K6nk5l5
-10266a13k2L0N7J3l5k1J6L1L4K8rl0J4L6j3l5K4P6N7J3J5L2no5q2o0k2K5N1K6k8m5k6rJN
-10273c6%K7N2K3j0j3k1l3k4j4j8kL9M8K1Qpn6p8k7L1L8J2PK4Nm7m8J4N5J3m5j9N2L8k1j9
-10280c1qk3J6Q2P3Mp0r7m2J9J7L2N8J9k9l5m2j5M4M8J6Qol5k5KJ2J4Jl3j0O0M0m5l4L3L3
-10287E1lokj4j0J1Nk0jL4J6j1j7l3nP6Q3J1k8m7p6m6J6M1M5K5j3nK9J4j7nK9K7k9n1K6J05
-10295B05O5l9r5r0p9o9m2j2K8O2L3k1JM5L3K4L1%m1k5J4K6K2j0o6q4k9K5J6pK9Q2N4j3j2
-10301F1J9j6n4l5j9k1k8m2nP0Q2L5QKj5l1l3k6k1j3J4L9L8K5QRK8K3nj4m1p9l0N6M0m1q2
-10308i4l6M3N2RLnl3l0rJ1L0Pj6jRjkQK5L4M5M8Mm2l6m2m4LK6J5L0L1j2l1k2k3m3m6oM0N0
-10316e1L2J9K5L4K8M1M5j6n9k6jk%kj5k8j4L2L6j1l2l0k0L4P3J1o7n9pK8L6K2j5m3m3m0n1
-10323a36n7m2jM2M1Kj4J%j9KN1N2J7LopK2K5pk8l8k4M5Q2K3n3m7NL9L2nj2K9M7L8M0Rn1n2
-10331D8j6k2m8j6N0L9j2LL1J6%j2k6JL3Nk1MJ6j3k0J5K2k7o6k8J9JpK5Pm2l8j9j9RM7M2K0
-10338AROmk5k0MmKM6M2j4k2PJ3j5o9r2k7N3O9P8Q7Nj05j07n4j8L3O6K9j7KL7J4pK3M1J8L
-10346H8Lol9n9rN1K7j0j1l2k8K0K0qOJ9J4%n4n9L6O3j1k5%k3nN5N1J6jn1q4k8K1j0k6lJL0
-10353f1Q3N4k0l0j9k1k5m3m7j7j0J3P5O7RJ8L8km1l4lJ4j4o3p2l1K0M4L9K7K9K9J6Omk4l2
-10360c2j1Pk0m5lN7L9rpRJ8L7J6m3m3PJ8J5M3L4k8n6l6k1k9l4j4QJ2L1L9RPN4N6qo4p1m0
-10368i8mJ6Pj9NO0M0kJ9K9Mqk9k7J7K1l2o0n1l5kM5O7M6J0rnJ4K4Mk6l6m6l6J0L5J1J0M7
-10375A6N3J1k8k7J4K8j9n4k9J4K0j3l4nPj4%J5k2j9M3L9j6j9j1k3mM1Q1R2M2j9l4n3p0j7
-10382a4N0N6J1j2J3J5m3p2l3NM2O1Jo1m9m2n0nK3JK5P6M4j3%K9Pj9j8l4k0M4N6Qkkk8l0l0
-10389a0n2j7O1N6j5j8K5J5oJ7K0JOKojm3q7l4L9L4J1J1M%J4K7Nl1k6mj7k4k2m9l2K1K1OK1
-10397g7Mm0l4J6N3L6nj3PRkRN1P7K2o1n5L%m4m5K1P5M7l2l8kj8j0O0O4j1n5o1n4j9K3M0K9
-10405c0J0pk0j0J4J8K3K1k1l4J5km9j5L8M3L0jj4Kj6l1K3N0K7J1k2o3l7K4M1L2K6J3jPL8
-10412A33M9J8j5k7n7p2k3J5j0l3k8qL8N6J3k9m4m3mM3P1P0J3l1o%l5l3oJ9L0Qj1rk2n1o9
-10419i0l6M3P7L8kj6RN4K3m9m0J6qp6o3k%oL7N6L4K3J8%j9j1J5Qj4LJ7J6L7L7nm0m8k5J5
-10426B6L0J6%j1JKl5k7L1J7n0m3kMLlk5pK3LlM8N5j7m5J9P9L9l1l4j3k9k2O%j8mNl5p6m1
-10434a64K7N8Q6R4K1n0m2j1mmMrk5rkj5omoK2K8J7M3L8pj7j3l4l4j6j9nL7K9KK0K0j8j4J
-10441A9j4QN2K0l5j6J3JKjn1o5j1J1k1oM8K8l5l9q%J4M2L1nm1n2k2L9P0M4Pk2l5j8kj0J8
-10449d2P5Q3L2k9n9m7j4J8M2J4m7l4M8N6l0n8LL5L1M8L3k1l7l0n0o1l8J8O2M4NPPk4n6m2
-10456e8K4N3Km4k9J4L8K4jj3nkj8LN7K2l8NK1k2j1j6n0lN1L3Orj3pm4p4k8Rjl%%K0K1JJ5
-10464g0M5L2RMl1q4n5NJ9M8P7K7qJ8Pk9k9l3n7l8J7L6J6K5O6P6L0m4q2m5J1K7K3J1jJ3K2
-10471E8j5o0m7K1P4N8%j6J7L1Rk0l0j0pl6k2M0L9l8r7p3j2QJ3K4NJK4K1J8J9qJ0M7J2k4L
-10478C7K7K9Lm2m7j9qKK5L0j4l3J6M5K6M1O0kq7r4j5N3M0Nj3m6l1L5M1j7m2m1l0J6L2j0m2
-10485g0m5k3L1N1J3j3lJ6K3RJ4N6M2k6m6k3k2k9rK9K5k7l6K4L6j9m4j3K1M1M0J9pj8j3pK
-10492aK5K7jrJ6J6j9m7n0k8L0N2J2nJ3Mk4l9m0k5j1J8O9O8pm2rj7k0L4J8l7J3P1L3J1Jo7
-10499C3p4PM8Rm0l1K0J0n0n8j7K6N6O1P0P4J7n1l4J0ll3l5m0l3OK7MON3N5K4K7Rn1n2j8j9
-10507A3mL6M6M4M3J3k3l9m1m5n0m1j0K0K3Jk2k2qKLrk9l5j9PM7P1N3L5K6nj2K2J7j4k2k7
-10514D5j4J8Ml1rJ6%LK0j1m6l1mRRj4k9j6jJ0K0L3M5M9M3K7j2k6j8k3j2ln9q6nM8ll8PN7
-10522b8N8K4mOL2K0j8k0K2K8k7n7k4PNKK7K4l4o3j7L9L6k2k9M0N0l9o4oJ1pKj3o4m0O7R8
-10529B2J9l1rKj0JJ2KrqKjl7m6JJ7MM0O3J3JM9J6o6k3O6L8kL3K7k3m0m5m5k0j4m2l8LL5L0
-10537a3J6RJ8N9M9m3q2l0qj3J2L0K3K3L5J4l2n6l5J1L7J4j5rPJ1Rj2k6ook6kM5M7J9qn6r2
-10544h2m4L7L9rk6j8kK9M0K8J4ok8LO1N1j6l1PK8K1pl8n5n7k8K3N4O2L8l3o6l4rj6j6lK4
-10551f5N7K3n0o3k1RK1J2J9Q4J02mr1p1j0N1N4j0k4J9J9moj2J6M3on0j3J9Rj8m3j5K6JqK4
-10558B4J2kJ5rl1pj0l9l3OM5L6lJQl7m5K2K7l3k3L3J5l3jP0O8jl4k6l0k9KK6K5K4J6jMK7
-10566G9ko3o0kM1L3JjL4M5J1k7l3j7J8M2Ro5q2n1k5OJ0k7j4N4P7O2L4l3p9k4N1L6pJ4K4n
-10573F4J6N7Nr3j09m2J0J6N3Q6L8k9k2QPk2m3nK3l4q2k8L3L3L0N3N8K1pk1m1l1%mkK9Qm1
-10581hk1L4L0qoK2Pj9J8L8l3p3m5l8oO6O6J9Lj2j0Mk3k2J5jl9l6k9j2J1J7M4O2Jm1KK7j8
-10588a4o5n2J0N6M0j0l0qK2N2P6M4k9m5j9nK2M1j5j06j08RR1N8J3Ml0n3nN6N9K2ML3L7l0
-10595A25n6j9l8o5j6J4J1O6Q1on1jRn6p5j3L2M7N6L1NJ0j3m4k8jQK6L8K1Pnj9jK8Kl6j4P
-10602F7m0q9r4n5RL4MJL1K3K6M3j4o3j1K6J4M3O5J3m2m2k9k1oPJ9J5k6m3oK1M0P2N5kj7J3
-10610D1K6pm1k8k0l5j6J1qj5M0Q1O2J6k6m9k2PokK8Rk8j9j1k8l5k6qQL0P1P8Oo2m7RM4L3
-10617F1J4L2L4pj7Pjm4q2q1l9J5O9P1Kk7J4K1%j7l4j1K4Oj0J8L6K0OJ6kn5m1M4N5j6l6MJ3
-10624F2nJ0K5j7m4mK1J3K2J5j3nJ5J9K9J9k4l3qk2n1m1oK2K2Rj1l7l6K0N6L7J4Nl9p4k0M6
-10632inr0m3P9J05L2l6l3K0N3K3j4k9m9m7qrm5k0L8M3L3M2L7J6pl0k0RLj3J3J5l1m2nK5K5
-10639B6J0J7L5op8o0MJ0k0l6l6lJ3j1KN3N1Lk7QN9K9k1MMm3k8Q%QK2Kj0J1K6Oj8j0Jpj0m
-10647a6kNLOJ9Jj9OQl2l3LK2L7L3j8l8jPk9k6J6mn6k2N5O3K7%j7j3k5n0MP8L2l6jM5Ql1j1
-10655bk0m6PN5om8J2M8Rk3j6NJ4K0K5Nj9j0rl5j2M2L2KNLj6j3J2N0M5j3k9Mmk3lKk9k5J3
-10663IJ0j6J6L4k3l6j0l4m9j3K0N1P1J9m1j8K5Qk4J8P3K3n9m3J0RRL3oo4k2L1j3m8J0M3K5
-10670B8K2K4Jj2kKk%K6L9j3p4p0l4rJ4L2K9Lm6o3j7L4M9M6J9k7n5o6l1M9O4J3KRj2j0J4K1
-10677cJ4J1jj2J5N4N0K6J9Jk0k2k6l0l5n3p7p5qR4Q9j9o6j5K9J0l9j9N0L2j9J4M4K8J6j5
-10684D2m0LM6L5L7L3l4r1n1jj8l3LK5j2l0%qm0OP6P8O1N3K2qoRNk7n8m0nJ1K1J0l0l7j2j8
-10692b3l1%K5J7LMQjk0j3J8K9J1j9l0JL8Oo5o8k7k6k1J6M0M1K4JJ5M8M8K6J5J5K2Km5o5m4
-10699b5l4n1l8Plk4L6Q3J2m8j6J7J9L9M7L2L7L2k7p0o3o0m4%OjL6O6N5L6OkL4L2j6k1Lj1
-10706H1n4n7J2O2Mm7%K4k2m2k0J1L2K1oNM5J7k7npo4m2K8J4j0Ppk9NL4Jj3N3R1J9n5n8l7
-10714c6nJ1l7n2J4N3O8J13O9l2k9rp1o7MRj8k8l6j6L2M1j3n8k2M6N1K6K4%k4KL1J7lkj6l9
-10721bl5k2j8J2M0K7Rj3l7j3K2ll6k3JK7O4N6Jj6Pj9m4k1n1q6J6J16P0jk8m6nO3P0N0L6k0
-10728A48r1q4j3L0L7M8K4l7m2ML4M9L3l1o7l0nk6k6J6M0K0j4l3k4OK3kn1m4L8Q4L1l2m0k5
-10735e2oPmj9NM4L1l0n9j3M0N5L9Km6o4m1NL3K6L7P9P4lo8n3kK2J7Mpj3k8l2QK7j1m5m3j9
-10743a03K5M0Mk4rK0K6om4m3NM1J5RO4P4jm1k4j8nL5L8ol0j2jML1L7j7n1j0J7j6m0j5L2M8
-10750D9J2k1j8k8n4k8L9O1L1J8L4K0k9m3mNl5m0lnk8pK1K5L7M0k0o4lP2M3j5j4j0l2k3K5
-10757HO4L1l5n4m5n1j9M1L0j7j1J9J5j5l8l4qOK2N5O2K4k1l8k7j0l2l6L0O1Rj8kKjj3m1l7
-10764a24J1O0P8P0M1rn0m1j5pJ7L9om8j3L9J8m6m7L1N5ql3OL6M0J6k3m0n3p1n0qJ2K0K3J
-10772g9k2K1Q6O8Qk0m3m1JPl3l8nK6M0K3J1M4O4J7m2n7m8l3jOk8j9L7M4J3J1RJ4N1L3m2n0
-10779C3LL0L1J8mJ3N5M1l5p6n4m6n4k2J7J9K4L5Jn2n4j5J1J2J2K6J9j8j8K2K4LJ2J3Jkk1
-10786Dl5j2kj6ML3K4J6Jl8l7%PONl0n1j8J5LlK5L1rl1mL1K1k3k2L2L9kQL6Pk5PM2K2j4k3
-10794B4KL6K0k5qL8K1j0LKk0j1%k9m1nK9K8jk2j0Kj3l7k5J3J7MPpk0LJ7J0J6J9mj9j2rKL0
-10802A5M0J4J2O2P4Mo5o0k3k4j8K6M2%j7J4K2j8n1l7MK3NJ0L6mn8l2JjJ1J7k4o0m0J3J8j3
-10809h2PO0O9L0k2m5m0m4lQ9J05J0l4j1k8l6K4L9j7k6j1l9m7pJ5J0RMj6k7MM4L1j3k5OL8
-10816B1M6K1l1n1l1l6l0N2J21O6l2m5k0k9k1Pj2m6j7J0k0k4L5O6M5L2qn3l0Kk9l7J4K5j2
-10823e1lK5J2K2O5K1p7p5rOmJ0K3M1O3L3l0l9j6l7m4K6N8ll7j6j6k5PO1R3N5j0l2n6p3k6
-10830e8J7J0J5J3pK3M5k5p2l4kj4%M7N6J0k9j4L2N1J8k3m4m5j4K5L2J0l0n9m1j0J0M3O7N5
-10837E8K7Lj3j9j5k0oL3K1k9QP0L6mJ6J3j7k7k4nJ9J9pn4r9p6K1Q5N0j0qJ5KLL2J7k9l5j6
-10844C5l1n8l8J4K5K6N7N0j4m0k0rj2j2j1LJ7OjRok9j3K1L4K1k2k3L0N8L1J4K2J7qrJ9k7
-10851A26j21j06j6J3OL1M2Pj5LJ2MK1M9K7j1j2lLJ9K6J2NKk4m3NM3j8p8j9O7O1j8m7J3N6
-10858A22no8m0J4J6J8M9N6K7j1m8l8R%m9m4k1j0J7J2k1J0O3K3m7k7L3L9%l2m2j6Noj2PJ4
-10865cJ3J8J8rp5r8k1L8K5K0L9M5J5k0PO3M6m0j13r5RN9J4j6j5j6J0N3N0Jk4oJkK1K0mPR
-10873D4j7oJ9Mj7KL5Lm8k0K1RJ2L2jl0pJ5Qk4n2j8L6J1n2o0pM8N2J9jKJ1K6M0J4l6l5PK4
-10881F3K9L1ml2j8j0k7k7qj2k5KL4J1%L3K7j6k9k6jL6Jn4k5Nrj3m7q1QJ05O3J0K4K5K1M2
-10888A06J2m4l2Jj6k7j3k8k7J2M3N9M1k7m9lJ9K4L7K7%j1l6n3l3j3k1k0KOJ3K2QJ1J2l0l4
-10895f2J2Lj7NjmM0N7K7L%j4l7l4k9n3m7J5N5M7K1RK8K7k3m0PL6Ql8m8kM6K3j8kjm3k9L4
-10902c9M0OOPl7n3NL7K2L4M5K2K0J0l3l8LK7J6kk0l7j2M3K3m2oO0Jq1n3J0J2rj3J7N6K8n6
-10910A9n4L7Q2L7j0k4m9q3o1qJ1J4M4O8M7Lj0j6n6m2L9M5l0m7JJ4j6j8K9M5Ol9n2l8rL6O2
-10917b3K3k6JK7jON1J6n2k1M9M5jk1nRrl9k8JLj7k8jL8J8l1k6Mk5n4j5L0M8O6M4k0l5lKk6
-10925b6l3K2O7Np9n9RL0K5K0L3O3N0ol7l7j7K6N8N4Mo8p5j7J7K2Oj6K0O2Rm7k1Lj1j7j2N
-10932C2J6qrM2P2L7ol2m3k9j8k2j3Lk2n0j7K4Rk6l2nK8K7Mkk1m7k7J5J2nL3Q1L0m5j1K0k7
-10939c2k3Km0l3M6O6K2LJ4L6L4j3n4m6j4K1L9J8j4k2k2LN2M6j9k8J9K0k0j5J1pk1Jmk1j6
-10946a1j5J3N2Po7l6M6N5Rl8m6k1nLL6M7J5k2n2n6J6R6R2L5Lojk4q4r9l4K6O1Q1L9k9m1m8
-10954cn5K4J02O2mnrk7J4M0ok7j8o0p7k2J4K9N1Pm0PL8j2k8%j3l7k6j1kL4P0O4Ql3mK1l6
-10961C0o0QK0m4l3K8M3L8L8K7J7NkOJl2m9k3Jj9m4j2M7N8M2K5ol7k7JJ8M6N6Qo1q8o9k7l
-10969g3MK1Qk1J%m8j6O8O4K3J8J0KKoJ1M1L5J8J2mj6j7l9p3q4o1J3O8L1k4k5k5k5J1K5J7
-10976e4M1N1L0J4Monj5l7pM3K0j6Lj5o3k4M8L7l4o5k8K2L0M4O8L0k5j3oo6p7QN5Qk5lPk7
-10983d8l3MOk0%J9J1M6O6K1Jpn3k8N5M6m5q7n7KM3M1J9qj8J5Rl3j2L6K0JPj0k8j4kk2l7j6
-10991a10K4O0O0oo9k7N4N6Qk4k2NMl9m1pj2kO4Q4J7k7J1K9j5m3k0L0O3lr9p1qj3J0P2O5J6
-10998G4j1k6m0l9k9l9m2mL7M9N9M5k3q1m3M3N3NlK0J9ok1j5j8m2l0K0J4l7m6NO1O6K6LJ3
-11005A7J6pk0kOK4P7M2r2j13j4L8L2K8om9k2M5L2k6nJ8qJ6L2m7q8k2L4M1K2j7j9J6J4lJ1
-11012AJ2j6l2j1Pl1p3k3O3O1Qk3l7k1Kk8l9L1N5j0k0L0J3k6OM3ln7JP6K2m3K9J04N7k6n6
-11019D6l5plj5l8k3N3Q5Qo8n9%N1M3Ll1m0PN9N6L8K6mj7qmML4M6Km2k6J1jn2o6j3K4RKj1
-11027D4j7J4j4q4p3k9j3K0M3N6Q4O5J0OJl3l9l9m9j5L4K0j8k9l1k2NK1K8L5Nm6m4j6j0NK1
-11034a04k4p6l1O6O6j4k8K7L5Okj0k0pK7P6Q2Lp1m9Jlm2m8j5NK8M7k4j00k9O7N8L4K7qj7
-11041f7J9K5rk0J3M2N1M9K3j9m2l7qJ6J3J8J4k1l4j0kqqk2m0k0K5L4K5J2l8o7j4M2M7J3m5
-11048e0n8k1J5M3M5Rl1o4n1J6O7N1ol4J2O1N4K7k3p2n0j3k4j9J0Rpj6j1K7M3rk3M9P6L8J8
-11055H8pm7k6K6L2Kk6l0nKk8k7K7L2k3l1J5M2M4K3jml7q9n5K7K9j2j2jj1pJ4K5J9ol2k0N
-11063h5Jj8j2L5O8J6k6L1O3Kj1Ql2m8j2j5l4KK1k4l8K6O4L7K6K8J3J0k1j00j16j7O0M3Oj5
-11070f4l8k2M8R5O1Nqmk4n6n6kN0M3Qk5m1j1J6j4l2RK2j9j7L8L3k4j4J0l3m0J5Ko5n3K4N8
-11077a25L0kj1j2k5l3j2J9M0O1O7L7om8n9k0L5P5O8Qk5NJ8j3m7k9K3L1j4k4lK3L9J7l1m6
-11084A1j5L9N6on0j7K7L6Lm5m2JK1K5J8J3K3j7r4q3J3O9N1J4j3k8k7j3k4n9l8L9O6J2k6n
-11090f5K9L4J3jJ2L6M3J5l5l9RJ9JJ1%n9r0m8K0K8oKL9M1K2nk6j7K1M0Ql6l2rj0lL8M5R%
-11098E4jl9k7N0P2J7k1m0n7n1l0j0J4K0RL2N2Mk3M0N2l6q5n7nM9M8NKlm1k6Qk5l3L3N7J0
-11105A8k8l0lK8K3lqL%j3j0MJ4M5P9N4j1m7n0l3k6k9mRj6K1R0O4rl8m4k6JPJ1Lk6l7l3l0
-11113h0j2K9N6J6l1J0O4K9k0j3MLp%L0M5K9Qnj3k3l7m1j3L2M2K2J1qk8j1j7p6p8nN8O9K3
-11120F2k8j7om9o9m4j1M2Q0N0OJ8N4K9m8n8kpq4q3K3P1Pk5J2K3Rqk5K5J06P7k7n3k2j4j6
-11127bj3qPNj8k4j0KJ0K5M3M1J3k3n3l7M2O6k6q8n1k0k0K5P0L8k2l2%J4j6n2l4J7L3J6L3
-11134d9M6J3%K1K9K9K7Qk2m7l6lnj6jLNJ8RJPOJ4K4Lk6l9l5l2l9l2lJ5L1N0L7Jj1pk1qM8
-11142A3N8qm0k7rL7N6J6J1J6k4l4j4j9j4kMK7K1k1k1L%Kj0l9j0M3jp0l5J4nK3P9M2j0K5M2
-11150A19K0K3Jn5m8qoPM0K3lLk7o9j2O0K2k9k6m6l6K5%l3M7O9j5l1oj2Poq3o3L3L3j8j1K4
-11157h7L7J5j7rJ3l%M7N2Qp%lj0k0l1m0l9nN0N4Lj9J2L4Nk0rJ8K8J7Ml3p0l6L1K8lNRrj0
-11165a0J5L6J6j7j7kj6j4J2Kk2jjk5PM2K1ok0j1L2N4J5l8m1ljl0l0j2pMOk3n9m7K5N6K3L3
-11173e4Q0M3l0j9J5k1n9m3KN3P8L0m3m8MM0M4L4K3J1j7p6j03m1M6O4M3K0l0n9j3J5l0k4M8
-11179a7N2J1J0ml2LM2J9j0j8m8o6j9M1J1n0j6P1Q9M7lm9l2K9J1o2o4k8j1K1M8K7RMj7m1l5
-11187g7oJ5J1JJ4K5J3MJ7om9m2JK8L5pm7pK6RK8M7Mk8k0JK7No3p5j9K1N4Q1L0k9RL5k8m3
-11194ePj7q1l4O7O7ok8j6l5l4%PPK8K5jJK2J3j1mKk7k0K9K5PK7Pm5l8nOK8L2j3l2K5P3L3
-11202H6l2l8j5j6k1j5MK0K7M2L6j5n8l8J0J8lK0N0J0j0J5jk9j6P%l7m1j7j7mM1K1n3p4k2
-11209a65N0Q0M8kl7l3J3M5L3J6KrKJ3jlL4M0l1r0l6M9L6l5l4J0K4K0ql1%J6l1m5nlj6K2O2
-11216@N1Pl6m4j1K0J3J6O3O4kk1J5j4p5n6nJ5J4mKN5O5j1p4o3k3QJ6RKlmKRL%J0J2lnkj4
-11225AmK0J4rj5j9k1MJ1k2l6PN1M9L6J0m6p2m7j8J6N0L7OPKj8k0nL2P7L7n5p4k8%QK3L1J5
-11232C5MJ5PjJ2j1m1k0rm3l4K0N5M4J3qj8j1K2J4l6l0OLJ2N9O0J7j3m4p5l0M2L7mmmk7m2
-11240b8l1pNOJ4J9K4J4m3p1j3L2L2K6pm1jO9P3K4k6n7o3k4M6Q3N4QNK2km9m8j2k6n2j8J6
-11247d7K0K7lo6o3k7qM0P4L9QOj4k2K8N8J7j1J6J4l4m4ML8L4K7Om6m5J0K5J7M4M6om1j6J2
-11254A17j2n0l7KL3N0L7k7p6l9L4N3Nl0J6P0L3l0j4K0nm1m6m1j4K5K4j8mP3R7L8oqk4n9o6
-11261H0k2J9j7o2l5LJ5K6jl6mon6j6O7N9L2K8j3n9m9l9m9k0K2K2M0P0K4rL4K8l8n2l0j9m
-11268f7PJ1J9J8J1L9P6N6Nk6m2k9Ppp0p2j1J1JK1L1J8K8J0k1Q%q1p5J1K0j1j0k1oO8Q7L0
-11276D4J2K4j2k9LJj5kj4l5j1J0ML0O2K1m5m5k2k9k6mj0j4L0M9J2LJ9J2J5J7l4o1J5Q3L4
-11283I2k2JNk7j0Mk9l0jK1L9J8lK3K4j9j4J1j3m6l7KK7Kk4mL9O5N2on8n7l7m3l0K2N2K8j3
-11290Dl4k1J5M2L9J4MJ0j6m4k2PJ4J6OkJ9L7J1k1k6j6kOPJ8K2JQL3J5j5j4Jj6n8o9m0jL9
-11298b9L6k4k6M5N0j6l5j6nJ4J5POj7j6K0km1RL0j9j1K3%j3j1j3L5Q1L3o5j02p1k2KRL9P5
-11305b5L3m4n4pJ3J0J9L2L0Qk4m4l8nL8N2K8om5n7k5OMj2j3J3L4K4L2O3M1n0r4l1M7N0K3
-11312B6lj7PJ8j9j9PlRO3M9loNj7k6LK5K0Pj8m5j8K8K4J2Qk7m9m6m4lL2K0L1N4J8oJ8J3m3
-11320H5p2k8Nj5nL2L1M7O8no9l0k0m7nL4J0PK0k8r0p8nL6K1K8M1MnL5L2mkjkJ4J3ppLPrl9
-11328@l7j8l3l6J8M2Mj9j0OM1P1L4k2j1jn7o8QL5PJ8K4ML1L5m3o7j3j1n1k7L4L8J0J1Pk3
-11335f9k5LJ0QJ4K7N3N0J0LRn2j23j01k0K8O3J07Q9Jm2JJ6j3jRk8k1K7M5N4K6o5q8oM7M8
-11342I4K7k3o2l0L4M2MlJ7Ml6o0n5l0LK1J5Jrj3mJ4K4Rk0j2J8j8m9J6M4PL5N7l4p1JL3J0
-11350AK4K2j8j4K7J4l5m0k6nK6L0J6K2Nk9k6k9o6n6J9O1L5K5L3jj5K4J8l6k5J4nl8k0K1L5
-11357a2J6NJ8J9k8o2l9oj7mO4P1j4o6k6L2M5Mj2K4J8l2l2j8j2L4M0k5m8j7J1N5O3J5opk6
-11364B5l3m5n1JM9K6k5o8p0j8L5O0O6K6l2l4%Rj2j9J5L5Kk6oK7L3LjM4N8j5p6l8M5N5J8m
-11371E9j7l0k0ON0P9L4l7n4j9nm1k6O4O0n9p3j3j9k3kj4K3Q8M4k5rJ4Pj9p1o2K4L9j8k0J7
-11378f8J8RK9M8L3jlJ5Kl4m5k2j0rNK2Rk4m4j5L9M0j8m8l6j0L4R0R6L2k8l8m6p2n9J8P8N0
-11385C7j0k0roJ2K1lj2KK7L5j9o0oO5N6%m7o3m5j3J8N0P0M2Koj9l6j8pJL4L1j8m3k5jKkK8
-11393D5N3J1o0q9o3j0L4Q2J11M6n2n8j6j6j0J3lj2J1ql3KJ4oJ3K6jk4j9PJ6%oKrLM2M9Ol2
-11401E9k1Pkj0Nk4o4l2K0K4K0lo1o3K3R8Q0J3k3k1k1LM1J3m5k6K2Lm3k9J8L6K9jk5ML3j1
-11408B6m6j3Lk2nL6L1J5Jl4m9j0M4O3nq8n4K1Nl0j0K0M3N8M4J3j2m1n3k2K3N1N5Pn8o1k3
-11415g7MK5L2J6K6M3K0oj3l0m0j9mOK9K4oJ3L8nm5j6J9kl2k5j8l4j7NkK8P0K5k0J7K4l0k8
-11422eJ2J9NKppJ4K6Pj2j6k0l3k7J5N1J4o8p5J4N7J5k9n4n7qL0ljP0O3k0k1L3On8n5k8k4
-11430a75J3R2J10M4k1m7o5m9J4M3J5OJ8J9J4rk6j6lK2M7J2l7l5l2m0jO9P5Jm5k1rk1k6m7
-11437a11m2OK2J8K2Mqkj2j4J1K9L6M6M4Ml0pK8J5k8n7l6J4J9K0L5pm1MK5pj8m0p2m4K4L5
-11444a15mJ9P0K5m5j7K2jj9nOom1l2M3Q1L0k2j2M3O8K6k7j2K6k0q3m2K0j1m2k3k0k0RK1k
-11451a12qL2O4M0QJ7K3j9o2n4j5L3P3O9N3P1M9l8r7q6k8J1moK1lm4k0K8K4pk1j4nj4l4k4
-11458i9L8O5K0J3N3J1m9k6RJ4Kl4j9N2N8Qoqk8m4l9qJ1j2l2oM1M9ll4LK7ql9l1K3O6L4%J4
-11466H6pn2l5j6k3K0O7K4l2LN7L9rk8m2n8l7K6P5O5%l5mJ1k9m7mJ8jRL4mo2m1Rjj8%J0J4
-11473a8K8Kk3Jj2p3o1J7M3J2j5jN3P6K3k8k6j5J9M3k1p7l0K1KmL1L3rm0l8j7J3J6kJ5M9L8
-11481B5jk4j1PJ5Oj2pJ1QKK2L2Ol0l6jL4M8M3J6Mln4p7j5L6K9J1qNM8K4m9m4qk1j6ok5J3
-11488cO9K9m2p2q4m3K9L8J7K9L5Pk2l2k2K0L9j3n6j6N7Q0M8jj9QK6ol7k4nRJ8ql3nRk5j1
-11496a2N4M2l4o0n6n7k5J2jj6J2N6O3Kl9K0N8%l8k7k4k0ML0M6K9mjK1Pl1k0L3L7k9m9KK4
-11503IKkjj0nPJ4J7Qk4m1j7J1jj2L1N3rp5n0K4N1L2Mk3k3RQj5Kkm3j5M4rp4j5M0nj5M4N4
-11511b2K5M0N0Jk7PQl5l2l2q5p1L4Q1K9j7rKk1k6RK1J0K6K5k5j9N2N3mk0j1l4o1k3L3K3J4
-11518c1R1J25K8o7q6n2nj8p2n2J9M6J7pKK0K0Jj4J9N4Lp4n2K1L4nm5n6j5M2L5qj9j0J5N1
-11525d5M7J9K0Pk6k0rj6MJ7jj0k4m7k2J3PJ4M0J8j8qJ1K5M2K3k3j8kj9JM8L1J1L7oq2m7J5
-11533GJ8M7N2m4q8j0N3M6K3kk6j0K7J3m8n9lL7J8j9l5l0mK8K2j3k4QM1N0K6j1j6j2m0p0o9
-11540a17l3L0L7k2%Q0O0J8N1L3m8m8l%mj1k5NL5j3n4k4L0P4P3on2j3pm2pL2Rnj9o8n9OL7
-11547g0M5K8rmK4K5J2j4l3j4MOK8L1j0n8n2PN4O4N1J9qj3j4pKKK4M4K2rqkrk3j4qm7n2K7
-11555D1N0j0j5km4l1L6J4n4l0K4kk9J0M0K0olL0L2k2n1l6k0MK3Oj1MK4J5rmK0K0Q%k1j9J6
-11563A8K4Nj0j4OK4j7m1J7M6j8l2L2M4mj8k8o9q1k1L3L5L0L4K7L1L2Qk0qJ0k3o6m2KnnL3
-11570c1K9k7l6J5L8lk1M2P3Ln9n3m7k5K3K1k1jN3N8M8K8j5l7l4k2nQK6L7Oj0K9K3l0j1M8
-11577A20K9l4m7k8k4k5l3k4K8N0J3rj8n1m1RJ0j8lK5L8M3K4J1L4J7l3j5K3Mj3j5j4J0Jl8
-11584Fj5RJK6J6m9l9kl3k8K5L3L8M6J1j9rj1l3k7QK7J1j6l0j6K8O1M5Ql2n0JM6kk7K6J9m2
-11591A1l4lj0j2KPL0M0j7q4n0L8N6K5L6N1ol9njk1MJ6k0l5j8J2K1Jj1qj5%J0k3k4K7M9N0
-11599E0N2K1j6J6M2l3j05p0j2OJ9L1K4j3n1l9mpj2J9K3%RK7Ok6l4j4L7O5K8j2Ljl8n1l1J4
-11606g7N4M8J8j8l9k4lmj3n0q1k5L5K4J1J7PJMK8P0M0m5m4L1K4l5j4L8J8nL7M2jjjl7m2l9
-11613e1n5l8K9P5N4KPJ6n3o3M1O7rl7j1nk0k2NK6J6Lj1k8j4L1L7j4n4l5L4R3P1k0n2J3O3
-11620I1L6k1m7l6l5l4J0M6J4k1pJ5K7J2j3MM0K2k2l1j3J0L6L2mj6j1l0j7K5j3n4lL1JKJ8
-11627D4lj9jL4N4K2n4q2j5L8J8kll5l2L0L2k1l1jK1J7j5m2QP8O5%m3n7n4k7RK1NJ2M0L2M
-11635D7OLj4LK4j8p0m2M0O0K3RJ2J5J8qn2l8L8P1j4r3n0j5l4K1R9O9j4p5q0kO9K2m8rM1r
-11642Eo7l7J8L6K2LJ0Nm1l7L4M3j9m0k7k0OK1jKK8K2J7K3NNM5J9m3j4K8k7n9LM4K1Rjm0m4
-11650d3oJ1OK8N7N3rp9p4OP4P0J1n2o0oM3K6k0j7J9K5K3K4Nj6j5k7m9l4j3l0k6RRj4rQL5
-11657e7M8jk5L0K8m8n9JL1J8J2K2J6oLKm6n6PN0L5K6K4j3k8mj8k9L0M3k3m9j5L4L9k9p6q
-11664i1P1M7j9k1L1N0J6j5m2k8M3P8L2m%j7l5mJ8k2m8j8j8m3OO9M2nmJ7K8Lm6n3k2j8j2L3
-11672aN7K2l1l8J3L8j4n0l4kK4L8M1Oo0o6J7N5oo2m3kLjJ1QKJ5J9Ok2n9l9J5J0oM3P1J3m8
-11679e7m7j2K8N1L7K2M0L6OK1N4K9k8m5k3JRJ9J8k2o0m9j9j8j8K9O2No7n0%nk5K6R1N6k5
-11686G0j9J1k3m8j6Lj0mJ7Pk1k5lkk7j4L8M6K2M2O3J3k7K0M3l2o4k6m4n3L4N8l0n6j0j1j2
-11693i0K6Jm8mO0L1j4KJ3k6o6p1k3K6K0J8M0J4lL7L4jJ5L6L8M6J3l7k9RL9L9pl1OK5mk7J
-11701A08L2Nl3j5Kl2p4p4oN8L0k6m0l2J6R5R9J7l4rL5J4n8o1KMm5m7J7O9N0j5m7l4k5k3J
-11708g6K8Nl3j6%qL8O5%qP6Q9J8l8m8j4J5rl0k3l9m8j3j3n2l9L6Q4O2L5L1Qk7l8n1m1J9M4
-11715a1J0nnlPj3l1LK2QK0K0k2m0j1K2L8K3JK5L3k8q5o9j0L9L9%k7j9J2K6nk5J6M7M3L8R
-11723I2m8o3j8L3M0J5k7o3n2MK4Llj7m4lP2N0k6j5L6J9j2qQJ7K0Poj2k5m6n2l6mK1K9K2K4
-11730d4M1L2nk9m2n1j7O7J05N1k3k7PKk7k6jRqk0j5k5j7K8K2pK5M7J1j2m7o7jO5M7J7Qj5
-11737E8JO7P0j5n6l9m6m0oj8m0j4J7L1M6L3J1K0Ql2k3J0J2K6L7KjK7Kk9j0J0Qj3k9mJ5j7
-11744G9l1lNp%PjrML7L8rn2o3o9n2j1Rj%Lk3k1M9P9L2K9N8J0n2m5j0K0J6k1k5J8K8jj5jJ9
-11752A8K0KOJ3l1p6l8K1Rj7j1NK4J8JL5N1Oj4Lj2l1JK7j8m4J6M0k9o1j4K0K6K1oj3J6J3r
-11760a2J5L0k0o6p1n4pL5Nl0J8P3O9L3j0m3k7J2Rj5qJ8K3J6J5Lj1j7j4jMlJ7J2o7q9LO5K1
-11767f9l6l5JK6L6L8K5lj9jK9K6J3K0L7M9K8l2o1l3j4KK6J1j6mqm3m6j7PK7L5K2MJK2J6k6
-11775C8m0j8QK6J9%j0j9j8LPormQQj4pJ0lk2k0OK1j7m9j4M0N6K7rmMl1k3K0om4j4Qj2k4j7
-11783a45k4n4m2L8O9J3oL0M2L2K6K1J4j4l8LN6M6J4MQJ0j6m3m2m5m9j3K7M3N0M1L6N1J9l0
-11790A32qJ7k1n5m0j4poJ2J7j1J6P3L6k3mLk9l0j9mL4L0m6p6j4M4K9rRJ1n7n7L4L3j9K0M7
-11797D8j7m4lK4Rk8m7k9kom6o8j6M6N9N8L6k8l1M0M6j0j2Pl3o9l4K8M9L9J8k5o2l0J0J6L8
-11804f9M7j1l3J9L5K1L4jq2p4J9M8K4L8M8J3J2L5qo8n2j0J4K5K8%o0r2l9J8K4L7M3jk3NJ5
-11811b1J3J5pj4Mjj0ml1m6jL0J2J9K7l2r3m7M9N8PJ1K8Qj0j6j4QJ8NK9P1N9qm3MM5Nn2m6
-11819B9kJ6kpJ7Rl5l2K1L8rm4k4OMJ1L2K9j0m0rK7j0n1J4P6pj22q4M2R0M8QMJ1ol5j7K1J8
-11826B5k3n0n8m5nL7L9LqK0K6LpopkOLJ5N4M8l7r1m5M0P1L7rk5m0n6k4K3J9pNJ2k6m9%M8
-11834h6M0L2M2K2j1j0J1L0L6J3k0l0k8k9j4NJ4km7n4J9K5o6o4L9N5j6l1J4M4K7j0qJ4j0k5
-11841g9K0K8k5k7J4j7o6l1L4M1J4J7L5Qj3J6K1j0NL9M0J7kj0ML2L8j6q8p7J2N7Km6j7J9K1
-11848A0J7j5l6%J9k5k9J1J7rk8l4j8J4L2M6M0k0p3l3Pj3oL8K5k5l2jL0O0O4K4qRJ5l5o3k0
-11855d5K4Nj4J3L9K8j0m7m2LK7J9J2OJ5J9JKK5J7j8o3r9m1N7N0J1L2K7kK1L3Kl3n4m6k4p
-11863e7NK4N2N7K6J8J5k7k7J3mk7lJKK4ln0l1Jj4j9J0K3J8J1j7m1j0M0J9k4j0pk7LK7rk4
-11870d2LK3K2J6J3on9p9l7rlJ0RMK2K3RJ0NlJ0lk6J2O2O1N7L9k9p4n6l5l0k2NN4P9P2N5K4
-11878A86j1j0ml3m1j2k5o2k8M6O8L8ll2l6j3RQJ1J0l9p0j9K0K1N3M4l5m0K2Mm2%L9j0m9k2
-11885e7QJ6j4o8o1PN6O3K2k7j1M1M7K5Kj2j7k6k3J8L6J6J6J1k2j3K0Lj5Mrk1J2J6oJ4L1L
-11892H5j8j0J0K5nn0j5N1K1o4p5j5L6L2lqMoj6OK5K9K2Rjk4m5j1K3pm4n4l3QK0L4Q8P7j8
-11899H3n8n9o8k9K4L6L4K9L0J9m9p7LM2j7k2On5p2L7O4l9l4N5N1K6M0Qj6J9K7j0j6k6n9n4
-11906a27oM1M4K5M4O2Ll2K6M2j4l0j2j9j6Jlj1j9n2o3MP4L7k9j3OpL1N7J3lK1nl2j4j3l9
-11913b8k7J6J5j4J1P1N3n3r2j7M8K8kk1l0LL5K2rl3m8l9k4l4l9J2N7J6k4L8R9M2k8NM2k2
-11920B9p6k7L0L2J7qm3k6L1O5M1nLK8qk9J7L4lj1Kk0m8k3L3L1mJ4L0J%km7m8%pm6l0L1N3
-11928A1K2LJ4mm0k3J7L5O0O2k1q0l4Jj3qj7n2n2l2qL5N6K4mPK3ml3oM5O3N7J8n9p8j1K6j
-11935aJL1J3l2m2mL9M1J5j1j7j1l0l9L6Q8K0m4nJ9k4l2j0k3k0M0O4L3J0j8m7k5lj9pK6J5
-11942B7j5j0Pmk3j3L1P1N3k7n7qMm9o5j5Ok1j1K2lk9QK5J7L8L3OM4P3np5n9n0m1KL3L3Qj7
-11950e6MJ8k0k6J7J0m4n0pJ9L6O2K9n4n3K0M1J9L0M0ll3KNn7n2ONj6JJ4J8L2M6M5L5Rk8k1
-11957D3Lm6p6K1P4mm6j5J2K7Kn5m1L9O7K8PK5M0L5J5j0j4k1n0l1J6l5r0qP3L1QM7M2k2o6
-11965B5o2j8K7K0k5l6J1N2J9l9j7N8N2k6m4j5jlj4k0j0MJ8L3L3J2nLL2L1k1l9J4L2k2o4o1
-11972f6k9MK3O2Q6K1m5l7m1m8K1P3L8k0l5pjm6n6j9pLJ8J2krj1L0P2K7l6j5mn3j2R0O7nP
-11979E0jl7OK4l2k6J5lk5k6k5J6O1N0L7L8j5q1m3K7pm5L9J03J4j08j01J1O7J1l3l3m4k9O
-11986a39%j2RL2L4jl1J5P7N4qk3j5m8m9M4J01L5l1j8j1l7l6jJ2k3m9k2L0N4L0nj1OK0PnK6
-11993A1P1N0j1m2m6l4JM0K3k2j8J2Kl1l7k3k1k8JL7J3j6Lkk6pJ9J0QK5L4J5QK7J4j6lrn3
-12000b1l5L5N0L1J5rm1m0RN3L5k3m9k5PJ6J1jj0J4N7M3l7q0l6J9N4O8L2k3l7m4m8j5J6PJ5
-12007A3M1Jo6o3j4RK3L8L4J7ok3k0j0rnJK0M8M1J6K2Kp3q4j0K5j2l3k0J1O0O0j1k9L1K0o2
-12015a7o0Lkk2J7M5L6K4J2L0N7mp4k2L6RkJ3nj3NJ9L2K6J1J7%o1n7J2J8k8k4K4M5Po1j12
-12022f6r8j2N9N1K9N1N4pn8k9K3Ll5j5j5k6M3Q1Ln0%M0J9rl0n9o3j1O1Q2J4q0q8J0R7Q5L0
-12029H4Ml1o0j9J9r%L8L4M0M3j2l5Lon2o2m7k0J5M6Q6J12O9j5o6o9o6n6%N4J6m1k5J2Qqk2
-12036c8j5J7M9M9Ol1j7j9l9K0Q1K7m2k0L8M1j7m6QN3L8J2k6o3n7k5KK2J9mnPJ5L3L7j0m0
-12043F0lL1Om8p1n6m1k8K0N4K9MLnmJJ5M2K6k6KO2L0m5o8k6J2kkK2j6n2j5qn7p1k7L7O7K7
-12051a21k2J3Q0N0k2nL6K1OM0Q2O5Ql2o2o7j8J7Oj2l5l0K4N5L7K7J9Lk4n9m6QOl7j7N3R0
-12058A37O6J8k1n1n7m2m5q1n6M8O7mPM9Ol1j9m6p0n3l2J7P3N5LjJ2OJ1M7N3j3o2k9J1k0o7
-12065a14k4N0J7m4jM9J6JN3Q9K9m5l5J0J2%oj5qkmJ3K0mQN4K3o6p9k0J6QnMRroK3M4N3K7
-12073A41j7j6k6n3j8J4k2l4lJ6L1M7K8j6m1l4j1L6O0K3j9l3m1j2L4K4k7n7m1QK4kj8lOk0
-12080g2m0j9NJ0LQL4L7nrK0QJ7P7O7k0l7K1M5K9L7K9m2r4n4Mj1m7l0J4M3N5L2opRLrj0lO
-12087I8j3m2m8l7l1j5K1K9JJJ9LLM3K2o0p3qJ7j0%N3O1J8mJ5L6N1K5m6o8mL4j5o5k6M5M1
-12095G1m%J8om5n4j7K6J0j6KJ2j3m5o0n4pO6R9M9m2r9n3L4L3k4j2L3L1j7n4rP8O5j3j4Qj2
-12102c5lK5OpJ0Mk4k5k2l5k5PL7O8N6j2l4QJ2j8j8K%l4n4oL8J0nK2L2M3N1Mm9o2m6j4LOL3
-12110e1K7l7o9k7L2O7N2LmK6L6K2Mk3k8%Oj6k3j4K3P8N9l7p7k9J3J7J3Kl3m1J1K5k9k4M0
-12117fK9qJ2J2l8m7NL5Oj2nj7k2oOK3M1N0O3P4L1l9q5r5p0j6L6M6L0K4J2k7m6k2pk0j7mm
-12124g8LJ4J8L4M9M1J6LLpm6o1l5m2m5K4N4prM0J7rJ6J3oKKpj8j7J5K7mk8l3j1M2M6K2L5
-12132G3K7JK1rj01q2J2J3j6J9L5J0J9K0k3m1j9JOomK0Jk3L7P0j3n5JJ0k4j6lK1N0Pk5K9R
-12139E2p0m2J7mJM3K1oQJ0MJ1j6l8kK0pk0J4M6L2J8L3Rl7j8K4%l8l3j1j3j2J5L3Jl0jL4J2
-12147F0k2k4l8n6lM5rn6JN8M2J5Jj6k3j6K8P9N0l7q1o2j2J3J9M6L9k6l0J4J5K1M5J8l2m7
-12154A9n3m8K0R2O5J0K5J0n6l6K1j4n2pL0K5J6J6K6K4k8o7l8p%rl1k1J5Nj6J3K7pj4K9L7
-12161B1ql4oL2M7L3J7Pk0l8k0j6j6MQk3l2LJ5j5k9LL3K1lmPMJ0M0L1rk8l2k3J7M5K2j0%J6
-12169G0PJJ5Ll2l0j0k1k2PJk8k9l0lO9O6loK4J7J3J3rl1n1n2l0k8m3k4LRK5L5J3J3M1M4J7
-12176B4j9n6o7k8L2M8J0qlj6j4J4J4OK3L7K0j8n6k3K7qn2%O1L4k5k5J5L6K5j1m9j7N3M5k5
-12183Dl8lRKQK3O0O7on4k4k1l9jL6Qj4L0P8L8m3o1j9J1pk8QN0Nn3k2L7M6Qk2lK1j0n1m7k6
-12191d3ML2J9j2rPj8o1k4N5M9lj0oPL1Ql9m3l4l0nJ4K5L8K5j6k5kJ6J5Nj0j2J2L8K0k1k5
-12198b8Lnn2m7M2Q1j6q7j1N9K4j5k4mN8O8mk6J7K5jj4k3k9k9j5J2mm0OM7j6m2K2L1QL1Om9
-12206d1j0M3K9M4N5j3m9J5M8J0%L1K8j7n5n0k4j2k3m3l1J3Rm1k2O4N6m9o1N2Q1rl6PK0kl5
-12213a8n3l2K2Q0R0K4n3o4l3JK4K6LqQNoOmm3l0L0M8L1J2qk9j6J5J5qk0k4rK1K6%k8m3k3
-12221f5K7L6qj6Rj3l2MMn6o7k4L8J02J04K7n4o3k4k1l2RL0MK3N0Pj5Rk3r0q6k1J9K3L4M0
-12228a11J6okJ6K7Nl3j6L6N3L7Lm8n9k6rQL1K2LRK4K6J2mj7m0k3L3L5kkMj4j6j6m0k9Npj6
-12235a31J8Qj7L9P8J5m0rM6L4k7m9k5J1L9L2K5L3j0q6q1mM7N1L2Jj2L0O2k1j03m1L2k3o0
-12242a06j3j0m0nL3K7K3K6J3J5L2K7Lrnkj6l6l4rK0L3Km7l4K6N2M0K5Ok7o4o7k5L6Q2O5j1
-12249B6m1J1M2om4kM4K0j6rJ5K8J7pqNqo1p6mO5N7K5j2m3m0k5j5j2nK7K0n7q9k2L5L6L1M1
-12257e7L3k3p5m8K1N8O7M6Jj6OkqM2O6J1l7l1k5j8J5L1RPJ3l5o8rL9Pj4J8K8Rj7l0j6NJ1
-12264A4jk9m3k1j6k0M0P7Pn0j1L0Pl6l8PK0j8jL4J9K3J7l9k2M7K1k1ML4Rn6p7PP5K2l7j5
-12271c7K1K4J5j0k9rJ2OQJ4JQL3K5j6n4l9J5M7L2j2m8m0j2ML5N3Kk5J9J4k5k6n1o8k5kRN6
-12279g5M3k9l4J4K1QK0K9MpJ4L8K7ol1j7J6Ok9j7J4J4PJ4J3K2L3Nk7nL7L6ll8k9J8L3k3m8
-12286F8qLj9j4JJ3L3J7l7n6j6J5KrMJ7Kk9l2J0L3J6L6O8kq6l7O0P7L3pk0k1nL3O0Pr1j10
-12294Ik8L2%m1k4lk2pL1K4J3K8Pk3mjk6LN1M1pk3k2k4nK3Ll5l1KJ3l0n9J0M9k9l3O9N9m2
-12301e2m8jk3l7K3N8L8N2O5j0o5l9j6rjk3k1N5P7pn5k9j4NN3M9j2m8l7JJ8j7j9L5M2L0M9
-12308F7J8j9J2Jo4n5l7n8j7N9N3NRJ9j5l1kJ0J0J2l4o4RP5J8n5k6N5P1K6j6l2k9PM3M0L4
-12315I9M4J5l9n9m4j8qk0mN6O1ml0lJ5J9J3oq%j1j2LRLLJ8K8pl2OJ0m6m9j3j2QL3j1l8J2
-12323a9K7k1n1m9l9nK6M2M7J1qL6K9l9o4m1LO3O8K7NOK7L8ok4J3mm2j6Jj8j5plKjpJqj5L7
-12331GQ5K9n2m8j2NM4O9K4l8o2m2LL5L4J4nML3K6k6p9p4k4J7K1Kl2l6j9l3l9K2Q3P4L5Oo
-12339D5pjkj8j8%OPJ8J4qk3n2q0m6J3M5M0KJ1O3J9o4l3K0J0KJ3J1%oJ5L4j3o3k0M9J7n8l4
-12346i2M2K5j6K1L5j8k5J5Kl2j0L5L5jl1k5OL4L8J8mk0j9J4L8L0K4J3qpk4o8q0m2J7L3pk
-12353e6M8L9j7m5m0RO1L4k2l8l9m4j3O0Q9L2m0n1k8jK0J3kL1P0L5k8l6rnm1o4qN9M2J1J4
-12360D0pl8j6J1rl0k3prk3j4K8N2L1RLl1n8JO7J9m8k5Lk6k1M8Q8M2jK4K4l9n6j4k7m9NL5
-12368d1J0J4%o1l8N3N6om2k6K5L3j8l4jjk1mK4%l8j9M7P5L4rj5j7kM3K9p1r5K8J11M1m1k3
-12375@J4J3J7L1J6l9p8m0L0J8l8k0M2N8L3%k1j9Jkj1J3K6J0ml1o2l5K3K1l2n6k6kLL0N0K2
-12382d5KJ1O%J9K8J2l3p3l5N3M8JM2P6Pk5K9L3n2r2m0pj6j0%K2N0lo8j9J3k6J1N9J3RO4N1
-12390A15j3l9l0j0J4J2k6n5m1j3J1K8kl7j8j0m2j2N5N9K6J0Lj2j6lnj9j3j4k8JQ2J02nr8
-12397d3l3O2N3K7K8%k9pK0jm7n7k8j2k8j7K9Qm1PN8RrK2mj3K1k6p5lN6K1k2k8j9j0KL6O2
-12404c1K8l0l1L1P4K9l6l6rj0j9OM7K9l2l0L1O4L6rm5o8p0l0J9K4J0Lk3l0J6M0Oj5J7N9N4
-12411F9nk0K1Pm8l2J7L2L3L7K6ml6n0m6k8j2rJK5Pl4k0J3J7L5M1J2QK8J7j3j3J5M0K8pl2
-12418A20l1k4l0l2k9m0j1M7K5l2j1K8KpN5Q3J5m0l9m9l8J3%l3jK0J0Oj8k2QMmK6K3NK6K4
-12426D9k6m0j5J9M6J9n5n2K1L2njJ4j4l8oK5K8N8P0oo7n9n3j7L8L5L8O2K4k0j2j3j5Pjk3
-12433D7l3m0j0M9O4M4L0Oj1MJ3j4j3J5k1o8j2M2lj5J8k3l7L7M1l2m6k0opl8m9J3N5J3k7j
-12440c5L8K1m9o9RP1L8QK3Kk2M2P6kn0k3k6n6n2j5L2M5mn1k6J0J0K2N7O5L4pm6n6k7j3qJ2
-12447b2Rk6oO5Q7L4l7p2n6m7p4p2MP8O0rl7J4P9O8J5j0rRL2rp0n9l1k7J5O6M7j2k2K0K2j7
-12454@j5J0%PL1J0nJ7K8nm1k6jk5m5QN9M4NKK2K6Ol1n8k5J7MoL1M4J5k3o9p2k5J8L9M4K0
-12462C5j8j7J2L0K0%%kl9n7k8j0mJ6J3J0L7J8m2m2KJ8K1J5JOJ5J4K0L5L1j1n0l8j1j2j3q
-12469c3j4j3jK1M6K4rK1M2Lj0Oj6n5l7J8L0qj7J0K5J7Lj3k2k6k3mJ6J4KKJjj4k5LL9K4rq
-12477Ikljj0j8PK6J5J7L7L5J5pl0j8lm2p1m1j3kRj4m9k6K3N3O0M9L7Ql0j8K2J1k5lL6J7j2
-12484D8LRj9m1m2j8K6Qo1p7l0L1P8N9j4n0k4PK5N6P2N4K4qo0n3J5K7qpkqjNjj3k2mJ2k6o9
-12492i9n1nqk6K4Q6O7L4J7m3p9nO5J7l7pJ3oMQk2k7rJ1M3O2N8L5O%%k8m4k1pl0m7k1J3K9
-12500c0K8J2%RJk8mO3N0l4l7K5J9k1k7k4J1O2L8k2k6l0p4p8jO7M6k2m1J4O9M0o1r2l1OKP
-12507a14J8M2O3K9oJ7J8m5o6j5Ql1m4LL7L0J4NJ7M2L6mpK3K3j2n2o0j7K3kk5NK0JNK1K7L0
-12515E7J4k1j5K2J1m2n6k3NK0K8J1JJ5Jk9LN7L7mJj2n9l9K3J7l3l8mnn3p8n0qM0Q5Q0M6L0
-12522C5j5n4nO0N6L0Qk5k2jk9n4j7L0K6mk7k4rpk4l9k5PK2M4P4M6j8m3n2m9J0P3M1j8j3J8
-12529FL9L9j7q3p5m1l2qJ3mQN9L1m7k8M5L1KL3N0M1L9K3pqOll3n2m0LM2L3J7J9ll6l3k3k0
-12537a4rmqJ2L7K7pl0j0L8O5K2k9j9Ok0m9l9j6J5K3l3p2j2L2pRR3R1ml7ljk5m0m4j0L7O0
-12544B5P4M5j1J2O4Lo6l6nj3LK2J4j1l8m4k7k4l8%M9K1k0j4j3k7j1K8P0O9Jl9k4oQK8J4j5
-12552F8k4m0n2JP0L2n6o5k1rj4K8P5M0j9QO3K9n0o8l2K%k7l3mnl6j0M9O3K6j4j7PKj2PL0
-12559hK7OmL2L6m7o7J0M1K0J3ql0KL4kl7j4j8m7J2Q2N5RJ6K8K5Pm5j04q6jmo7k3N4N3N9O0
-12566F9rk6M1L8m1m7N%j6kj8k2L3L6k5n3n0k0L6M6J6RQqlJ0Kj6jL5L3qk3PJ6j6l5k4j4rM
-12574d2mk3J7O7K5n2n3lL3L4j5m8oL2J3kPmj8j7j4j7j0J8K5OK0M8K2k8l0j8l5o0l2M3O3R
-12581d9k1nMj1%M1O1O0M5Nj3Nl7q0qM2j6m9j4J4L1L3Nj3%K1J7mj8l3l6jL0J2k4k3PNnJ2K
-12589hk2J2L6Rj2j0J8N6L9j7l4JK5NpK6M0Ql1k8J4K2KOj6p2o3j3J3J8QJK9N5L1j6l0PM0J7
-12597A59m2n0RL2k7o9n3l5j3K8N7O2M0j3p0r1n7j1kmJ2K9K1KJ2N1O6L8ql7m6o8o5j2K6K9
-12604a00L1M0M7K1k9m2l0j1K7N5N5M0mk5K5M0j4m9n0n1l7pKJ1K8J0j6J5M4kl8j5J6K9Rm7
-12611b2p7m8NM4L8kl6m5j1M7N2Rk1l5k7J8M3M1N9N1jj4LJ1K1ro0l8Njk6k0QK5J1MK5K4jp
-12618D3j0m0o7k6L6N2M9N6L2kQJ5j8l6k4l1m2l2k0QM9K3l7k0L4J5m1o0m4lK7krN0P3M0K3
-12625F9%n4p2l2QQkkj1qJ9K2J5M2M0k3n7k4J1LMJ8kk6j9k1j6K4K9ORmk7J6L8l6o6JN2M5J5
-12633hj3j4%kj6j2jmpK2L6nl3j6RJ8Oj5PM8L1j3RM2Nm8k8K9K7j1J0K6l5m3J1rm5rJ3rlQm
-12641d6kJ2k1o9l6M3P8M7ql5KK3Kj7rJ1j1n4l3J1L7P2N5j2j7lk0LK8J1Knk5j4J3J2lkpkL4
-12649D5K6m4n8j2kj0j1k7j8J3nm6k7M0P1M2MJ2N7P6L1k0l6n9o0JM0J3mj5l6qL6oo4l0L3J4
-12656d4l4j3L6K7j2k0K2M1j3n7j2K9J0KK9L5Rl5m4kJ4k4l7KJ7%%Ljjk7n4RR1N2k7k0lk5j1
-12664h8J9J6L4M5mm5m4l8J1Q4P3J0k5k3qj3l0j8J9L8L2J6QQpl3n5o5n4k8mJ1K5L4K4J6J4
-12671d5PQLl1m4lK7Rk4l4k9qK9N5N1L5OKN9P2rn2j5rl7k1J7J5J1K4lo2m7J3j3o7j7M8M4L0
-12679eJ6pJ5M9L4J6Qk6m8l7j5K4N4K2j8JL8M0Qj4j1j7k9k1oNOk9n6k7moJ3Qk9l7j3J9L5K6
-12686a8J3mj4J3K2jLpm1j2L1om6k8KK7M3K3j2nK2pm8k3oKN2N9L6O3L9m7o4m9l3Lml4j2RJ2
-12694d7L2K7ml6n1qN6N8L1J2j9l5MN1L7ok1l4n0k8QK1J7Rmk8n8m0K1K0l1pP2P6K3%rj1K5
-12702G3N0pp2m6QJ6QRk6o9n5k5pM0Q6Q0M2k5o8k8MrMK3qm0k5QJ5k0m1lL2K6J5J1K8N2L5j6
-12709G5m7k0N1P7L2PK7Rm1l3j0m9o0J0M1nl5qL9M4k1q0p7m1J7N4J9j7J0K1j5k2K1M1J1j7
-12716Hqj1j9J6N0M1K3jl6n3m5j8K1L4M0L4j0k1K2J2l2l5k8l7k7OL5M3M7M5Pm9o2l0J3K5N
-12723ELJ4ml2k3J7L2qn3l1Pj0j6L9O9L1j0j2j0j8qOnj2PK0K3K8Km7j7O0L8k6KK5LL8N6l2
-12731A51q6l3K6M6L9Jk9JK5j5m1j4j5n0l6K5L4j6k3J8J0l3l5k3j5J0L1J5kL3O3J9l6l2j5
-12737boPOpj8kJ3pj2K2nm3K4R2M3l3l5MRj2jK2mpM8L3l8j4L6Rk4l7m8j6J4NQJ3j3j1Qj8l7
-12746c4NN1N0J8l%j1m7k9K9M8J3l7p6m5N1Q8J1n6k0L2K1J3L5L2Qj6n2r0p8j7NMM4P9Q4O6
-12753A76rp0m4k9m3j0K6J8J6K6L3K9Lj5k2l0k6k6k5mkl1j0L1J3KL9N4Qn1o1j7J5J6K0Qk4
-12760a6k1PJ1KjOJ2ll0k8%L7N7L8PJ2J7k2m8j5J7L5O4M2j4%K0m3r1o0j1J5Qj0j6j5OM3L9
-12767E1J1RLl0l8oK2J5k1l5j0Lj6ML8%m1pOj0K8O1L9K2pn2k5M9K8n1m9JNMM6L8j6l1l1l8
-12775c1pJ2k2kL9j2n8rJ3%M2N8Nj7JJjMJ0J7j7n7l4JnPK8Nk1k0k8k9j2k6j7N5Q2K9mOLJJ5
-12783Enn9n3QL7L8J9qK7Q3L5o0o4NL0j4m4m3j2N2M7l4n1j2j3j8lK4P8P4Kk4j6j9PJ3l9n3
-12790f0j5nj7pK3L7J5j1k4k8j7%k1o4m9M3J22R3mm1k4k1qO5J27Q9ll2qj7m6k1Jm4p4k8L3
-12797d1N3L1l0m2L0P3L5Mpk8j8Pkj0Qqm5k6K4O1O7J6m7k8J5%rK1K3k3n7l5J7J7qJ4K6j1l0
-12805C7j9qJRJ0NjLmj3J3M8L7ml5l8l0l4k6QQj3J4M3Ql8j4M4M9J9J9K4qk8k5k9k3PL5L9J0
-12812A00k5n1o8m8J8O1O2M3Qk4n2o4k3K5J2jJ3jj9NK7J9O%j3k4oK0Pk8k6Mnk2%J4lJ4M4L0
-12820B9NMJ5J5k1m6%O2M6k3m0%Km3m4j1j2k5NL2J6J4M8M2k4m5lJ0k1n3m2J7N8J6k8PM9L6
-12827D7J4J7J2j2qJ8J9MQkm4o0j7J8J1PM4M9j5n8k8k0n2l8J2Rk6m1m7k2M7P1K2j3Kjk2lL1
-12835f7J4JM0L9j7l9l9m3kN2N8M4J4k8k5K5N6L8Lqj5l2m2o2p9k3O1P0K7Kk0n4m4K6M8ok9
-12842e6KK1J7J1KljJjJ0M5M2j4k4L1K0n3m3K4K5j6j9j1j0jk0n6m2PK1nj1K1M1J8j8l5l1j7
-12849a28lJ6M2M2%l6k9j9k6jM8L7j3QL3j7k0N1N7Qj5m3p6l4L3K8j5PO6P1J2k8k5pL8Q2N8
-12856B02j2o2q5p5l1Jrj1J4K1J2J3J8Mj5kL0L2Rok3m5m5j4J8K6K6J3j8k9J6M6Nl7j4J7ql9
-12863e7l0kJ4Nlnk2j4J6Nj7%ok0K1M5kj7K0L5K7K3K0Pk3m1pL0J7l4o4k5RLM0Q9N1rj9qJ8
-12871G0Nm0l0JqjN1O4Jl7j0j3n0k6kl9l2L6N9L9L3K1j6n9q1o8oM3J3m1m8l9j7L6N0K2K7M1
-12879e1Qk4k4j7kK9N1L0j2l2k1j4j7J9P8Q7L4k8o7m5J5L9J8mj3OK7j2p2n8QJ9rNK0oj2K1
-12886b6L3K2K2K3qm4l9k0j4J1K0m5p3j1J4kK3K2j8ML7km5k9LK5M1M8M6L3Lk0mK2J0j5j5O
-12893C8J7lk4LK9J7Rj4o8p9m4j9QM0N5M2J5rj9j5J3N9P7J5o6p3l2j6j0J0K7J6j9m3k7JJ4
-12900g5K6M1K3k8n2j6L0L8J2rpj5l7j9M0N9J1l0j4J7mn7n5kJ2lJ5J2l1k9J8K3KK4M7Ok1J0
-12907c8J0k6j6J2RmnnJJ4J6J1J0j1m0k0M1P7N6j8p1n8m4l6JM4N0J1k5K2P5J8n0l9k5l1l2
-12914a16l8j2N6P4K6qk1k6ML6pm4J9Q8O8J4l4o4m6k4l1J0P3L9k4oL8K2k0j6K7L3j4l6%M0
-12921H0K1j3rK4L9J3l1n3m5j8mk5j9K6J8k2pK8L6M2L0nl0m8p0q6p1mP2P0M1M6K1l4j9jj9
-12928b6K2N4mk8J8L9N3L2l4m0rqK6P1L3m2o1m5l8j1N5O2j4n9l6lJ5K4L3K3j2j9mm6r3m1M5
-12935f8L6j2K0O0K1k0kK4Pm7m1K5M7K1J2j4m6k6n%Rqk2K8L7l9n4RK2J1K7kp0n7PJk1K4N9
-12943d7J4n1l4M3N8pl3QK5RJ5J7qpRj1j2K8L2QJ1mm3m8k2K8P6N4kj1k3m1lJ3m1l3L7K4l9
-12950a1m1k7k1J3M9O0N7J6l4mM6no6l2OOL6N4Ll4m8q0p6k8JK0N3N2Lj2J5Ll6j5K5Pj3J8M0
-12958@K9J3K0L3K5QOK6J0n8p0QM9K0j6m4k5J1k9q0l4L1M7O7Q3M9J1pm2n5j8qk8jK6K4J6k3
-12965G4n6j6Mm1o7l0L9P2jp8m9OK5N5N5k6q2l8M7J01O9l0q3m3pj5kL4L0lMM4L5OK3L9k2o3
-12972A0j5kp1p2J4M7K9J7LRJ5mrql2j2K6LlL6K2l1k8K5M2Mk9j5nl4m9k3oJ0M2L2k0j3N1N7
-12980A3Mk5oK1J1k6j2N4P3J9m2m5J9O1J4l6k7jJ5K2K0J4Pj0l0n1n6m9n5l7K7N6K0mJ3M4N4
-12987F9Nn3n0j7j5m7n3%K9OL3R1M1m8n7j1L5O7L3l7k1M3L8k1o1p2n2mK6K4NmOK1L6M3M1L9
-12994A08J8m7p9k1L7K2k8o2n9k5J4K8J8RK4L8J6j2mL2L6Lk7l7k5j5k2j6KLQJ1j4k2QL4M7
-13001AL8j5m7j1L1L1J7nk1j5j3l6l7kM3O8L1k2J6P5K3n9n7j9kmpLrl9nL3j3m8j0J2jmRK6
-13009d4J5LL3O3M8K4j1m0k3j2k2RL3j7o4l5jk9p1l5N9O8l3n5N3Q8K8K1J7m7q6p8k0P8R0R
-13016A6j6K3K5oj0Mj8o8p1kN6M7Nk5l4l8l8l0k2k4k5j1J3N8R3P1J4k4k1J4K7RRK7L6L1kj8
-13023G5mo%K9K6K3M9K3m3n7k1J0J1j4k5lj0l8j2K9K1J0%m8p2k8%l6m0K8P0M2K0J8J0J6J4
-13030F7k6n3o3n4ON7L7K5K8k2m3QJ3k0jJ9J3K0Mm8n8k6j0NL5M2Rl5l5K5P1L3j0PJ0l1m4j6
-13037f1J3L9K8j9l6j5lJ0K5K3J8J1qj6rMM3O5L1rk8l9mL9rj00j05l5J8K3OjJ8M2K5qJ6M8
-13044D0np8m3N5O3J7J9Nn8l6N4N7j4m9l4k1j6n%j3LN0N9K1k9o8o8rM2M9M1J3l0m4m5m3kM5
-13052g7N2J2n9q7j2P1O0ll6k1J6M8M9J4l5n2k3rj1J2L0nj5K5L2NJ4L6N0M5qn6k9K0J8m0q1
-13059e0l4O2Q0J7m0l6nlMM7M8k3n2j7RLj0j2LQJ3K1oj8Rpl4jK5K5N4P6M8Pk3m4p6j09p9K
-13066a18K9LnK1M9N1K6klKRK1J8kk1n4p2k6J9oj6L7P4N2Qj1LOonj6m2rL2k4r2n5K6L8J9K3
-13074a9Rl2j3M2M4J3k1m8j4N9L0o8p0MK6J2L0O1L4m3o5k5j9l3RN3L6J1J0knK9L6j6n5k4J7
-13081gRj0oL3O3K4k1J3M1k3p1k0K5%j6Lkk0j5JK0M6K4m4o7k5Ok2m0K2Q8N2k0m0m1k3M9O9
-13088E5K2KJl2n3n3k2Mm3p6MP3L5MJ8J0mlk1l3QL8jk3J0L5K1k0n0j3L2Mj0K6km9j0M4L7R
-13096b6j4j7K5O9M9rm5m7j1M9L2m5k6N9O3Jk1k2m1l8j4PK8K9j2k6p%J1J5pJRl0l1J9L9J6
-13103C2l6o4j4K6QJ6L4Pj1J0K5J9K7J3m4o0j9J5L0K6j2j1M0M7J8j0l7m5l7k9KJ9j4l8mM6
-13110b5P0O3K1l6p7p3l4RM7N2J9%%k8j6M1L2j5kj4o0l3K9M9N2L3nk0j9ON9O1k4q1m2NJJ3
-13117E8L5j5o6j2K1k7n0k9l2k7qlJ0J9J0K6M6K2%j0k9k6qj8k1NK4M2M1J0J2N2P3N1qo2o4
-13124D2m3j5L1K3l2m6m0j4M6P1M6L2K2j1k0pk0m4k6ojPol1pK2J0J0L1K7qm7o1l1J1L5J9l0
-13132f1m8j8K7M5J0k1J8O5N6Lm9l7L7O2pl9K8N4k0n8k4j1%J4j8m4m0l0QM5L2nm1l7K0L9J2
-13139c3J4J6omJ7L2K4j6l6j7l0n3KP3N3J0K7L6ok7pJ0K0Pk0rK7Pn4n3J4M9K4k3o1m5J5M5
-13146B2L1Ojnl3m0J0L7QJ1M4K5k9n0l2l6o2k1M6N0K7Nk2J5P7L6l9k7%l4l7K9P7O3M5L5j5
-13153B16o9l9nm1l6Ql0m0L9M1m4o6j7J0k6o0qO1M2PJ6L3K5pm2m3qJ5j0l7OM4Nl0lOj2jK7
-13160g3M2L6J3k5m4k8k7l3K2P8N6Mm5p6k3M5L6L0N9K0n8l5K3J3J3L8%n5l9lL7O1J9k8l4m2
-13167b3k2K8J6j7kJ9K8L9J0j5jk3o2l0L8N8L8J7j1n1l5K7J4n5m4J1K4J4j%J8Mk5oL1K8nl2
-13174Bj0N0O8J7m2p5o8k2Oj3j0K1Jm5l6J6L7K5P%%mk0j9L0P2L5j5PM8L8Nk5m0j3PKRj4p2
-13182d0m7J5k7q0k8J9kJ0N8M2k5k7L9O8K4j6qOJ3K0k2r6o4N0J00O0qn0n1l2L2J03N9l6k2
-13189C7M2N2k3j18q8M6R4O4M3j1p3n8k9n4m4J2J4j7K0O4J6m9n1qN0O3J7J4N4K8j7jLj4oo
-13196F6j7j6k7l2RO0M4j7n3l9J4M3J2jK5Jk4J4K8%j9m2o0o5o4k2M2N7L8Ol1l3KOj9k6%M2
-13203i8N3K8J7J8k3m3QL0%JJ0rj7JL8N8j6q7l3O5Q1K6l2l3nok1l1l0PK9LMM0M6K2Qql3m4
-13210B4l8l0j5J1L0J7l0m0K7Q2N4rj0L6K6n9q8l0joJ4Ok8j0K0J1J4K8K0NNJ0OJ0K6jn0l3
-13218DJorj4n5l4N1O1nl7j1J6rl8OM0nj6L4J9k3J5M8oo1o2m2jN4N1JKM7L6k0l3pMj0l0j5
-13226e9M1O7L3j0j1Mj8m5j3L0J9lmk1k4J6M5K5jmmklk3j4K4Jp9j05m1M0N8Qk0LK1K2J1rK
-13233d3K6K1LJJ9Qm0k8M2L6k1j6MmMJ7Nj3l8o0j9N4N1nj2J4L0L1j1n7l4K6N5K6n8q5jO6N4
-13241D8K8koJ9J4JOk4o3l0L8P2O1J1l2m5n1k5L3K8m1o1k9J7O2P2L7j1n6n0pj8m4pK2MoPM2
-13248A4P4J1o3j3N3K8J%j8r%n5q3k5Mk1J3N6Rj3L7%p3k7N4P2P9N3j3l9j3Pj1m3m6k1kK6M4
-13255D7J0l2k8K0P4O6K0J1Rk3m2n5o7m2l5n9k1M9L2j7kL3K3KRK0K1K4M0M5J8j8k0pk9o2n0
-13262c6qKj1J2L6jm6l4j1mJ3M8M7k6p4oM6PMM4L0j5m0n0k3Rlk1j1j7l8j2O9R9K8k3qJ3K0
-13270IJ8NQK4J2k8m3ON9L4k5j0M3Rq9j04m2j2k0rK9O8N8PrJ5K4J2mkM1O3Jr0j18p2lJ7%J6
-13278a02L1k3l9N6R1J7k8j6qQK6J9Qjk1l4k8j1klnJ6O1O8J7j4j0k6m7k9K4O8L5m1o5m1K6
-13285b3Q6M1m7l9jnjJ1J2K5K1k2m7j1M0M8Pm6n5j6J3K1K3lKL1j6o7j6K3nPK8jrJ7J2k0k0
-13292bOMl0j8L4M9K7rm2k9QJj6K0O0L8lqpk7m7n7m0QJ4k8l0OL9O1L6j3nM4K6o0r8l7L4J8
-13300g3l8l4L1Q3P0L0J3J7J6J3Rk1n8n3nK3L4M5J1m6k0K5k1o7m3l1l2PM4L9L5K9j2m6n0n1
-13307a27m1NM8O3P2O2J4k7k9j1OJ9J1k2k3J7J5k7l7j7J1L1Pl0j5J6J7Kk4k9rj5j9K3M6J3
-13313dj3oJ8N4O1J5KLn3p5kM0Qk1j9j0l0n4l2RRpML4M9L4J2jj4k0j8qJ5L2J7j0j8j9ML5J8
-13321C9j4MM8N8Kp1o5j8k8k3M8O1j6k4M7L9k0jK9POK2J2nk6k7QL0Nm5q9n7L0P0N2Pl8n2l9
-13329c4j1K7K6kk3l8j8J3J4ml3l4L1P9M3kk6j5L5M6kk3l0n3m9kL2Oo0q5l3L6P9R7P4K2k0
-13336F3l9k7J0K4j3k0J6K7MJ5M3K9qm3o7m5J7N8K7k9k3J2j0k5RJ0k8k8pJ0L8M9K2K3N9K4
-13343A77o4p4m7n4j5K7PRJ5l5l6PJ6L5M4Lj0J9Nk1nK3J8mpjNK4Mn0l7J9Ln1n1nK4J4qlK8
-13350e2L3J0jk1n1m1jmk5j7k2l4K2R7R6L9J0J1qm9m4pnOK8j7n8k7JqJ8Q0R5M0KJ1k3p4l3
-13358b3L0J6j3MK8M5K5m0m2K6L8Jj6k3j2QOJ0J1l4n8mO0M4m1o3j6k6p1j6O8O8M8M3Qj2Rj5
-13365G1n8j3P2O9j9r5o3J7Qm3J8R5N0j7j8k7n3l3lqK4P3M4j6k5l0k2K2K9j2n0p0qP8L3m1
-13372b1nL0Ojk9q4m5N3O9K3llK7O7M5j5m6p1q3k2M4L6J3Pj9k5MQRK3k2p2k6K8j1l2N0J08
-13379A5N8ok4k8k5pJ5K7Nl4k8J4K8Nj4J4L6j8o7l0L1L4RQK5L4L1J6j8m8l3J5L1Jj5j7l6l8
-13386c4k2j8JK7jk5J6L4oj6J6L0J2j6k2qkK9O9M2qj5oONk0j1K4L0J3j1l2k2j3l4m9qM5L3
-13394C3j3k5k7j1M2M9j6m9l0k5m1j9J7J1JJ7L5K5PL6O4On2n2o9n7K2M5K1K4jl7j7qj9K8P4
-13401a1M3%qqk3l8j6Qk8o2nM8Nk4L1O0K1pk0m1j4M9L5k0j7N%J9N7L7j3j5kj0mJ4Pk2o2o0
-13408i1ON0L8K1j0j8K4L7qoM4O6L1k8o5q0p1k6K2N6Q0L1p0q6m2k6k6j9lK3K9K0J8NPJ5j8
-13415g0l1K7M7rk4J1K1K8N2K2l9m1l0n0l3j7m0rM8L5RJ7Oj8nK1M4O6M4j4j9Ok1m8k0Lj0j1
-13423e2NNKK0L7M3L1J1OJl7m9j5%J5M0pp6l7L8No1m9j9kN8J07O4L%RMj0k8k6J%k3j5Jok1
-13431b7m0m3j7QL6M9j1n5j2j8p5k7P0Q2N5L7Pk5k7MK8Pj7j4LJ9L6L4rm7m5k8k3NM8M1mk1
-13438a6pk8p2n7PN3L7ML5Q4N3lrk6m8j8K0K9K3Nk0l6k7J8N1K4mJ4Ql8n1k8j9rJ3jm3l4L4
-13445h2Q4O1k5p6l5K7L7L3M3K8J0J1Orj0j7l9l7j6j8k8j6PK3K3Rk1j9K9N4L0j2m8j9M0Pn0
-13452a5j1K8NPK3Pj2j0K1P5O5j7o0k8J7N1M6j7o8n3k8k5rK1M2L2QQMl3l3J0jk4K5M8k3q9
-13460a3p6%O9N4NMJ0k9n8l6PK7K3L1M2Km8k6J6kn4o5j4M0N0M0L8J0l6j0M2J6k4j8l0m3J1
-13467d5M6K2K7M0Jl2j8j0k7l4nM0N9K9j9k5J4K2j9l1lnl2j8J4j4n1k8KoJ3N5L8LK2N1M0l
-13474A13m6l6LNk0l5m0rL6L9J9mk2j6JJJ1L5J8qK1L5j4m7m0j3M6O6jk7Kk7n2J7O6j1p9m2
-13481e5qk5NO2N0OnJ7K6k6p3n0j3nJ6L3Nk4j1K3L6K2J1L1M5j1p7p2l0rOK8L5Qj4mjl9o1K
-13489a46R1Q4J4j2nJ1L9K2l8n4j6J8K1qQO4M1m3n6j3Q%j%k2k8J7M4jl7k5j8mL8N3K8J2Qk1
-13496G3l8MK9j4m5j3K0L8L8K2K3J2n0p4j8j1p2m5M1L7j8oL2L0J4Oj0NL5Pm4m4k0jJ5K7L1
-13503A6K3pk7PN0L0l9n8j0J6j9l2J9L4OQJ0oj1j3k2j7j5J4O4N8ln3o8m6j3K0O6M1n1o8kL0
-13511f8K8Lk6PM8M1L4L6L7L6Km5n3n2n7k4L5O4N4K0k7n0j8K5K4QJ1J3k1q5r3k1L3K7K0K2
-13517a2K1L4J7m3o3k2pmM3M7j3k1Mj3j7j1l2k5OJ2J5L8O5O7Mo7o7m3k1K5L5nJL8K3rj0PP
-13525Dj8l4j0mk3MN7M4kJ1N8L7l4m7k9l3l6k0jK6J8j6KO9Q6J8n1n1l5l6J4O1mq6m3M0N3L0
-13532A9J6j0l7l0N%m9n2J0M9N7M4jj9J0Jl9k3K9K1n5q8l3J5K0K4Rj6J7O7N9K4K4N9N5k5q5
-13539G2n7pj3l5l1k9k3j0k0k0L3M4k2l1N3J11Q5J3m9n3k1j8k2j7j5j1LJ2K7K0j0k0j8l3k5
-13546a37J9M8N8K8l1l7J8J5m4l8K7M3J3J2K0Nj6k0rJ3J7j3m5j3N6N4nj7Mk0l1JJ5MJ8K5n
-13553C2l7m5j3M0L3k6l0J9K0j6n3p2l1J0j5J6J16J06J7k1m6n4RM7nl6%K7Lj7j8k0j4PL1K7
-13560ik6n8j1L5L2K8K0RJ0K1J8j6l6QL9om3l7l5k3jj1m1k1L7L6lJ6L6ok1K9L9j4m9j6J5L
-13567e2MJ7j2k9J4L9J0j5LK8Jl9k2ll2m3k2lK2L7K8K7K3PJ2K5Kj9LK7J8%j6m2n7k1M4O3K0
-13574D7j0J6J8k6j6M4L5k1k2kj5pL6L8nnL8L0m2p3m8k1JJ5j0k6J5M6Mo0n0M5R6L1n7n7mJ9
-13582col6k4K7N4J5m7n6j6lj1L0P7N2Jrj8k8kK6Oj7PL0J7PNPJ0j3m4l0MK1K3J0pk7m6n1l2
-13589i7J2N5L1j2%J3qoLKL2N6K0k8l6QM4J0k9j2j0qL5J7m4k3J8k1n5k7J9K5l0p1k9L7N3L8
-13597a8K1K2K4ql5MN3L1pOJ5mmOk0p5j09p4PN3P4P8L3k7k6nrjJ5kj4L0M7j9n6k8k2nK8nk0
-13605d6L3On1jM5J6jj0k1K1N9M5J6k4o1k3N7O7J2l2l9nJ8j3pJ8m2p5kM0J2k0n2m8J2N4M9
-13612GK1j3l5n2n3k3K4N7M5KrNrjM8L7l1k1L9J9n5p3j9L5K8lj0j3j4OK6M3M1%j6nj7j0Lk3
-13619a9oN3N3Ql4m9j4Jk9k4J9K8K0K3Kn5p4qM9J5l2KO0M9Jj4j0m9p6l6nk5k0K9M7L1K0Q%
-13627f1J9L6J0k0k7KM9M8k1o1k0K6J3kK1L7K4Nj7j6J1Lk6j1L8O0K9j3j4PJl0l1K4M6j3k5
-13634A01K9Rl5lqm9j7J2k9l4OJ2%J0K6K7Mm1o0j2L4J1rJ0OmMKRK2jj7Mkk7%L3k0r3m9N3N4
-13642c2jpK3O3N3m6r7l1L1K3Lmj2k0nJ1j6l2kJ4J9M8M5Qk4o4r0m7J1K3K4L1on4j2M8L1M1
-13649e2R8N4k9lM5J1k1RL0j7p8q0k5L3K8NL1L4k9m6j3MK3K0j4oJ0lPK5M3M5KJ1O1pr1l2m
-13656G9n8l9ql5k0K4J0l3j7M7N8jl1qJ3Lk2k3J7M3K3j8l3j0K2L4J6k5k3J0lk2jkj1K4K5l3
-13664b8n6nM2M6K3mj2K4L1k7k9L3K2j7K4N2K0j1m7n2j7k4m5k6k2oM2M3J4L1O4N2Ll3l5l6
[truncated: 67,032 more chars]
