# Supplementary material for: Uranium-stibinidiide, -stibinidene, and -stibido multiple bonds and uranium-nitride formation from multimetallic diuranium-distibene-mediated dinitrogen cleavage
Source: Nat Commun. 2025 Aug 4;16:7136. doi: 10.1038/s41467-025-61612-5 (PMC12322283; doi:10.1038/s41467-025-61612-5)
Supplement: Supplementary file 3 — Source Data [file 41467_2025_61612_MOESM3_ESM.zip › Supplementary Data TrenTCHSLi3 1H.jdx]

##TITLE=	TrenTCHSLi3-1H NMR-C6C6
##JCAMP-DX=	6.0	$$ MestReNova 14.3.0-30573
##DATA TYPE=	LINK
##BLOCK_ID=	1
##BLOCKS=	3    
##ORIGIN=	Mestrelab Research S.L.
##OWNER=	n16601rs
##$MNOVA/LINK_BLOCK_TYPE=	ITEM	$$ NMR Spectrum
##$MNOVA/ITEM/POLYGON=	(XY..XY)
5321,5835
8722,5835
8722,8208
5321,8208
5321,5835
##$MNOVA/ITEM/Z=	0
##$MNOVA/ITEM/ANGLE=	0
##TITLE=	20200717-1430-B400_B.12-52.10.fid
##JCAMP-DX=	6.0	$$ MestReNova 14.3.0-30573
##BLOCK_ID=	2
##DATA TYPE=	MNOVA NMR VIEW DATA
##DATA CLASS=	MNOVA VIEW DATA
##$MNOVA/ITEM/ZOOM/X=	-6.2400001560000039258e-05,	4.0892593022314827067
##$MNOVA/ITEM/ZOOM/Y=	-1956.876374812925178,	20169.089307547161297
##END=	
##TITLE=	20200717-1430-B400_B.12-52.10.fid
##JCAMP-DX=	6.0	$$ MestReNova 14.3.0-30573
##BLOCK_ID=	3
##DATA TYPE=	NMR SPECTRUM
##DATA CLASS=	XYDATA
##NUMDIM=	1
##ORIGIN=	Bruker BioSpin GmbH
##OWNER=	nmrsu
##.OBSERVE FREQUENCY=	400.132476806640625
##.OBSERVE NUCLEUS=	^1H
##.SOLVENT NAME=	C6D6
##.PULSE SEQUENCE=	zg30
##LONGDATE=	2020/07/17 14:48:11.000
##.ACQUISITIONMODE=	SIMULTANEOUS (DQD)
##$ORIGINAL FORMAT=	Bruker XWIN-NMR
##$MNOVA/SCALES_VERSION=	3
##$PARAMETER FILE=	(acqus, ASCII, c:/Users/Jingzhen%20Du/Desktop/My%20papers/TrenTCHSU-Paper/NMR%20data/TrenCy3SiH3+3.0MeLi-white%20solid/10/acqus, 0)
$$ ##TITLE= Parameter file, TopSpin 3.6.2
$$ ##JCAMPDX= 5.0
$$ ##DATATYPE= Parameter Values
$$ ##NPOINTS= 1	$$ modification sequence number
$$ ##ORIGIN= Bruker BioSpin GmbH
$$ ##OWNER= nmrsu
$$ $$ 2020-07-17 14:48:12.194 +0100  nmrsu@pink.ch.man.ac.uk
$$ $$ /mnt/nasr/NMR/Liddle_S/data/mbdxwjd3/nmr/20200717-1430-B400_B.12-52/10/acqus
$$ $$ process /opt/topspin3.6.2/prog/mod/dirdata
$$ ##$ACQT0= -2.55872630837368
$$ ##$AMP= (0..31)
$$ 100 100 100 100 100 100 100 100 100 100 100 100 100 100 100 100 100 100
$$ 100 100 100 100 100 100 100 100 100 100 100 100 100 100
$$ ##$AMPCOIL= (0..19)
$$ -1 0 0 0 0 0 0 0 0 0 0 0 0 0 0 0 0 0 0 0
$$ ##$ANAVPT= -1
$$ ##$AQSEQ= 0
$$ ##$AQ_mod= 3
$$ ##$AUNM= <au_zg>
$$ ##$AUTOPOS= <52 >
$$ ##$BF1= 400.13
$$ ##$BF2= 400.13
$$ ##$BF3= 400.13
$$ ##$BF4= 400.13
$$ ##$BF5= 400.13
$$ ##$BF6= 400.13
$$ ##$BF7= 400.13
$$ ##$BF8= 400.13
$$ ##$BWFAC= (0..63)
$$ 0 0 0 0 0 0 0 0 0 0 0 0 0 0 0 0 0 0 0 0 0 0 0 0 0 0 0 0 0 0 0 0 0 0 0 0
$$ 0 0 0 0 0 0 0 0 0 0 0 0 0 0 0 0 0 0 0 0 0 0 0 0 0 0 0 0
$$ ##$BYTORDA= 0
$$ ##$CAGPARS= (0..11)
$$ 0 0 0 0 0 0 0 0 0 0 0 0
$$ ##$CHEMSTR= <none>
$$ ##$CNST= (0..63)
$$ 1 1 145 1 1 1 1 1 1 1 1 1 1 1 1 1 1 1 1 1 1 1 1 1 1 1 1 1 1 1 1 1 1 1 1
$$ 1 1 1 1 1 1 1 1 1 1 1 1 1 1 1 1 1 1 1 1 1 1 1 1 1 1 1 1 1
$$ ##$CPDPRG= (0..8)
$$ <> <> <> <> <mlev> <mlev> <mlev> <mlev> <mlev>
$$ ##$D= (0..63)
$$ 0 1 0 0 0 0 0 0 0 0.06 0 0 0 0 0 0 0.0002 0 0 0 0 0 0 0 0 0 0 0 0 0 0 0
$$ 0 0 0 0 0 0 0 0 0 0 0 0 0 0 0 0 0 0 0 0 0 0 0 0 0 0 0 0 0 0 0 0
$$ ##$DATE= 1594993691
$$ ##$DE= 16.91628
$$ ##$DECBNUC= <off>
$$ ##$DECIM= 2496
$$ ##$DECNUC= <off>
$$ ##$DECSTAT= 4
$$ ##$DIGMOD= 3
$$ ##$DIGTYP= 12
$$ ##$DQDMODE= 0
$$ ##$DR= 22
$$ ##$DS= 0
$$ ##$DSPFIRM= 4
$$ ##$DSPFVS= 21
$$ ##$DTYPA= 0
$$ ##$EXP= <H1_Day>
$$ ##$FCUCHAN= (0..9)
$$ 0 2 0 0 0 0 0 0 0 0
$$ ##$FL1= 90
$$ ##$FL2= 90
$$ ##$FL3= 90
$$ ##$FL4= 90
$$ ##$FN_INDIRECT= (0..7)
$$ 0 0 0 0 0 0 0 0
$$ ##$FOV= 20
$$ ##$FQ1LIST= <freqlist>
$$ ##$FQ2LIST= <freqlist>
$$ ##$FQ3LIST= <freqlist>
$$ ##$FQ4LIST= <freqlist>
$$ ##$FQ5LIST= <freqlist>
$$ ##$FQ6LIST= <freqlist>
$$ ##$FQ7LIST= <freqlist>
$$ ##$FQ8LIST= <freqlist>
$$ ##$FRQLO3= 1117529.03299998
$$ ##$FRQLO3N= 0
$$ ##$FS= (0..7)
$$ 83 83 83 83 83 83 83 83
$$ ##$FTLPGN= 0
$$ ##$FW= 4032000
$$ ##$FnILOOP= 0
$$ ##$FnMODE= 0
$$ ##$FnTYPE= 0
$$ ##$GPNAM= (0..31)
$$ <sine.100> <sine.100> <sine.100> <sine.100> <sine.100> <sine.100> <sine.100>
$$ <sine.100> <sine.100> <sine.100> <sine.100> <sine.100> <sine.100> <sine.100>
$$ <sine.100> <sine.100> <sine.100> <sine.100> <sine.100> <sine.100> <sine.100>
$$ <sine.100> <sine.100> <sine.100> <sine.100> <sine.100> <sine.100> <sine.100>
$$ <sine.100> <sine.100> <sine.100> <sine.100>
$$ ##$GPX= (0..31)
$$ 0 0 0 0 0 0 0 0 0 0 0 0 0 0 0 0 0 0 0 0 0 0 0 0 0 0 0 0 0 0 0 0
$$ ##$GPY= (0..31)
$$ 0 0 0 0 0 0 0 0 0 0 0 0 0 0 0 0 0 0 0 0 0 0 0 0 0 0 0 0 0 0 0 0
$$ ##$GPZ= (0..31)
$$ 0 0 0 0 0 0 0 0 0 0 0 0 0 0 0 0 0 0 0 0 0 0 0 0 0 0 0 0 0 0 0 0
$$ ##$GRDPROG= <>
$$ ##$GRPDLY= 76
$$ ##$HDDUTY= 20
$$ ##$HDRATE= 20
$$ ##$HGAIN= (0..3)
$$ 0 0 0 0
$$ ##$HL1= 1
$$ ##$HL2= 35
$$ ##$HL3= 16
$$ ##$HL4= 17
$$ ##$HOLDER= 52
$$ ##$HPMOD= (0..7)
$$ 0 0 0 0 0 0 0 0
$$ ##$HPPRGN= 0
$$ ##$IN= (0..63)
$$ 0.001 0.001 0.001 0.001 0.001 0.001 0.001 0.001 0.001 0.001 0.001 0.001
$$ 0.001 0.001 0.001 0.001 0.001 0.001 0.001 0.001 0.001 0.001 0.001 0.001
$$ 0.001 0.001 0.001 0.001 0.001 0.001 0.001 0.001 0.001 0.001 0.001 0.001
$$ 0.001 0.001 0.001 0.001 0.001 0.001 0.001 0.001 0.001 0.001 0.001 0.001
$$ 0.001 0.001 0.001 0.001 0.001 0.001 0.001 0.001 0.001 0.001 0.001 0.001
$$ 0.001 0.001 0.001 0.001
$$ ##$INF= (0..7)
$$ 0 0 0 0 0 0 0 0
$$ ##$INP= (0..63)
$$ 0 0 0 0 0 0 0 0 0 0 0 0 0 0 0 0 0 0 0 0 0 0 0 0 0 0 0 0 0 0 0 0 0 0 0 0
$$ 0 0 0 0 0 0 0 0 0 0 0 0 0 0 0 0 0 0 0 0 0 0 0 0 0 0 0 0
$$ ##$INSTRUM= <spect>
$$ ##$INTEGFAC= (0..63)
$$ 0 0 0 0 0 0 0 0 0 0 0 0 0 0 0 0 0 0 0 0 0 0 0 0 0 0 0 0 0 0 0 0 0 0 0 0
$$ 0 0 0 0 0 0 0 0 0 0 0 0 0 0 0 0 0 0 0 0 0 0 0 0 0 0 0 0
$$ ##$L= (0..31)
$$ 16 1 1 1 1 1 1 1 1 1 1 1 1 1 1 1 1 1 1 1 1 1 1 1 1 1 1 1 1 1 1 1
$$ ##$LFILTER= 300
$$ ##$LGAIN= -0
$$ ##$LINPSTP= 0
$$ ##$LOCKED= yes
$$ ##$LOCKFLD= 5444
$$ ##$LOCKGN= 111.451927185059
$$ ##$LOCKPOW= -26
$$ ##$LOCKPPM= 7.15999984741211
$$ ##$LOCNUC= <2H>
$$ ##$LOCPHAS= 194.4554
$$ ##$LOCSHFT= yes
$$ ##$LOCSW= 0
$$ ##$LTIME= 0.200000002980232
$$ ##$MASR= 4200
$$ ##$MASRLST= <masrlst>
$$ ##$MULEXPNO= (0..15)
$$ 0 0 0 0 0 0 0 0 0 0 0 0 0 0 0 0
$$ ##$NBL= 1
$$ ##$NC= -6
$$ ##$NLOGCH= 1
$$ ##$NOVFLW= 0
$$ ##$NS= 16
$$ ##$NUC1= <1H>
$$ ##$NUC2= <off>
$$ ##$NUC3= <off>
$$ ##$NUC4= <off>
$$ ##$NUC5= <off>
$$ ##$NUC6= <off>
$$ ##$NUC7= <off>
$$ ##$NUC8= <off>
$$ ##$NUCLEUS= <off>
$$ ##$NUSLIST= <automatic>
$$ ##$NusAMOUNT= 25
$$ ##$NusFPNZ= no
$$ ##$NusJSP= 0
$$ ##$NusSEED= 54321
$$ ##$NusSPTYPE= 0
$$ ##$NusT2= 1
$$ ##$NusTD= 0
$$ ##$O1= 2470.967
$$ ##$O2= 2470.967
$$ ##$O3= 2470.967
$$ ##$O4= 2470.967
$$ ##$O5= 2470.967
$$ ##$O6= 2470.967
$$ ##$O7= 2470.967
$$ ##$O8= 2470.967
$$ ##$OVERFLW= 0
$$ ##$P= (0..63)
$$ 5 15 30 0 0 19.8 30 60 20000 0 0 80000 80000 1000 0 200000 1000 2500 100000
$$ 600 2500 0 0 0 0 270 100000 15 1000 1000 0 0 20000 0 0 0 0 0 0 0 2000 0
$$ 0 0 300 0 80000 46600 10000 0 80000 0 0 0 0 0 0 0 0 0 0 0 0 0
$$ ##$PACOIL= (0..15)
$$ 2 3 1 0 0 0 0 0 0 0 0 0 0 0 0 0
$$ ##$PAPS= 2
$$ ##$PARMODE= 0
$$ ##$PCPD= (0..9)
$$ 100 90 100 100 100 100 100 100 100 100
$$ ##$PEXSEL= (0..9)
$$ 1 1 1 1 1 1 1 1 1 1
$$ ##$PHCOR= (0..31)
$$ 0 0 0 0 0 0 0 0 0 0 0 0 0 0 0 0 0 0 0 0 0 0 0 0 0 0 0 0 0 0 0 0
$$ ##$PHLIST= <>
$$ ##$PHP= 1
$$ ##$PH_ref= 0
$$ ##$PL= (0..63)
$$ 120 -3.6 120 120 120 120 120 120 120 54.82 7.28 17.23 120 120 120 120 120
$$ 120 -3.6 120 120 120 120 120 120 120 120 17.23 120 120 120 120 120 120
$$ 120 120 120 120 120 120 120 120 120 120 120 120 120 120 120 120 120 120
$$ 120 120 120 120 120 120 120 120 120 120 120 120
$$ ##$PLSTEP= 0.1
$$ ##$PLSTRT= -6
$$ ##$PLW= (0..63)
$$ 0 10.725 0 0 0 0 0 0 0 9.6525e-05 2.6813 0.14279 0 0 0 0 0 0 10.725 0.29792
$$ 0 0 0 0 0 0 0 0.13241 0 2.6813 0 0 3.861e-06 0 0 0 0 0 0 0 0 0 0 0 0 0
$$ 0 0 0 0 0 0 0 0 0 0 0 0 0 0 0 0 0 0
$$ ##$PLWMAX= (0..7)
$$ 29.5 0 0 0 0 0 0 0
$$ ##$PQPHASE= 0
$$ ##$PQSCALE= 0
$$ ##$PR= 1
$$ ##$PRECHAN= (0..15)
$$ -1 2 0 1 -1 -1 -1 -1 -1 -1 -1 -1 -1 -1 -1 -1
$$ ##$PRGAIN= 0
$$ ##$PROBHD= <Z104450_0142 (PA BBO 400S1 BBF-H-D-05 Z)>
$$ ##$PROBINPUTS= (0..15)
$$ <19F-109Ag> <1H> <2H> <> <> <> <> <> <> <> <> <> <> <> <> <>
$$ ##$PULPROG= <zg30>
$$ ##$PW= 0
$$ ##$PYNM= <acqu.py>
$$ ##$ProjAngle= 0
$$ ##$QNP= 1
$$ ##$RD= 0
$$ ##$RECCHAN= (0..15)
$$ 0 2 0 0 0 0 0 0 0 0 0 0 0 0 0 0
$$ ##$RECPH= 0
$$ ##$RECPRE= (0..15)
$$ -1 0 -1 -1 -1 -1 -1 -1 -1 -1 -1 -1 -1 -1 -1 -1
$$ ##$RECPRFX= (0..15)
$$ 1 0 0 0 0 0 0 0 0 0 0 0 0 0 0 0
$$ ##$RECSEL= (0..15)
$$ 0 0 1 0 0 0 0 0 0 0 0 0 0 0 0 0
$$ ##$RG= 287
$$ ##$RO= 0
$$ ##$RSEL= (0..15)
$$ 0 0 2 0 0 0 0 0 0 0 0 0 0 0 0 0
$$ ##$S= (0..7)
$$ 83 4 83 83 83 83 83 83
$$ ##$SELREC= (0..9)
$$ 0 0 0 0 0 0 0 0 0 0
$$ ##$SFO1= 400.132470967
$$ ##$SFO2= 400.132470967
$$ ##$SFO3= 400.132470967
$$ ##$SFO4= 400.132470967
$$ ##$SFO5= 400.132470967
$$ ##$SFO6= 400.132470967
$$ ##$SFO7= 400.132470967
$$ ##$SFO8= 400.132470967
$$ ##$SOLVENT= <C6D6>
$$ ##$SOLVOLD= <off>
$$ ##$SP= (0..63)
$$ 1 62.67 56.65 120 120 0 120 120 0 0 0 35.32 0 0 120 0 150 150 120 58.69
$$ 56.78 60.09 52.77 150 150 150 150 150 150 120 150 120 120 120 120 120 120
$$ 120 120 120 120 120 120 120 120 120 120 120 120 120 120 120 120 120 120
$$ 120 120 120 120 120 120 120 120 120
$$ ##$SPECTR= 0
$$ ##$SPINCNT= 0
$$ ##$SPNAM= (0..63)
$$ <gauss> <Gaus1_270.1000> <Gaus1_180r.1000> <> <> <Sinc1.1000> <Squa100.1000>
$$ <> <Squa100.1000> <gauss> <Sinc1.1000> <Sinc1.1000> <gauss> <gauss> <>
$$ <> <gauss> <gauss> <> <Sinc1.1000> <Sinc1.1000> <Sinc1.1000> <Sinc1.1000>
$$ <gauss> <gauss> <gauss> <gauss> <gauss> <gauss> <Crp60,20,20.10> <Bip720,50,20.1>
$$ <> <> <> <Rsnob.1000> <Gaus1_180r.1000> <Gaus1_180r.1000> <> <> <> <Gaus1_180r.1000>
$$ <Squa100.1000> <> <> <> <> <> <> <> <> <> <> <> <> <> <> <> <> <> <> <>
$$ <> <> <>
$$ ##$SPOAL= (0..63)
$$ 0.5 1 0.5 0.5 0.5 0.5 0.5 0.5 0.5 0.5 0.5 0.5 0.5 0.5 0.5 0.5 0.5 0.5 0.5
$$ 1 1 1 1 0.5 0.5 0.5 0.5 0.5 0.5 0.5 0.5 0.5 0.5 0.5 0.5 0.5 0.5 0.5 0.5
$$ 0.5 0.5 0.5 0.5 0.5 0.5 0.5 0.5 0.5 0.5 0.5 0.5 0.5 0.5 0.5 0.5 0.5 0.5
$$ 0.5 0.5 0.5 0.5 0.5 0.5 0.5
$$ ##$SPOFFS= (0..63)
$$ 0 0 0 0 0 0 0 0 0 0 0 0 0 0 0 0 0 0 0 0 0 0 0 0 0 0 0 0 0 0 0 0 0 0 0 0
$$ 0 0 0 0 0 0 0 0 0 0 0 0 0 0 0 0 0 0 0 0 0 0 0 0 0 0 0 0
$$ ##$SPPEX= (0..63)
$$ 0 0 0 0 0 0 0 0 0 0 0 0 0 0 0 0 0 0 0 0 0 0 0 0 0 0 0 0 0 0 0 0 0 0 0 0
$$ 0 0 0 0 0 0 0 0 0 0 0 0 0 0 0 0 0 0 0 0 0 0 0 0 0 0 0 0
$$ ##$SPW= (0..63)
$$ 0 2.0033e-05 8.9034e-06 0 0 0.0069582 9.6525e-05 0 2.4131e-07 0 0.0069582
$$ 0.0069582 0 0 0 0 0 0 0 1.421171e-05 2.209165e-05 1.031523e-05 5.562921e-05
$$ 0 0 0 0 0 0 0.092175 1.716 0 0 0 9.7337e-05 8.9034e-06 0.00056982 0 0 0
$$ 8.9034e-06 2.4131e-07 0 0 0 0 0 0 0 0 0 0 0 0 0 0 0 0 0 0 0 0 0 0
$$ ##$SUBNAM= (0..9)
$$ <""> <""> <""> <""> <""> <""> <""> <""> <""> <"">
$$ ##$SW= 20.0254193154209
$$ ##$SWIBOX= (0..19)
$$ 0 0 2 0 0 0 0 0 0 0 0 0 0 0 0 0 0 0 0 0
$$ ##$SW_h= 8012.82051282051
$$ ##$SWfinal= 0
$$ ##$SigLockShift= 0
$$ ##$TD= 65536
$$ ##$TD0= 1
$$ ##$TD_INDIRECT= (0..7)
$$ 0 0 0 0 0 0 0 0
$$ ##$TDav= 1
$$ ##$TE= 295.1
$$ ##$TE1= 300
$$ ##$TE2= 300
$$ ##$TE3= 300
$$ ##$TE4= 300
$$ ##$TEG= 300
$$ ##$TE_MAGNET= 0
$$ ##$TE_PIDX= 0
$$ ##$TE_STAB= (0..9)
$$ 0 0 0 0 0 0 0 0 0 0
$$ ##$TL= (0..7)
$$ 0 120 120 120 120 120 120 120
$$ ##$TOTROT= (0..63)
$$ 0 0 0 0 0 0 0 0 0 0 0 0 0 0 0 0 0 0 0 0 0 0 0 0 0 0 0 0 0 0 0 0 0 0 0 0
$$ 0 0 0 0 0 0 0 0 0 0 0 0 0 0 0 0 0 0 0 0 0 0 0 0 0 0 0 0
$$ ##$TUBE_TYPE= <>
$$ ##$USERA1= <user>
$$ ##$USERA2= <user>
$$ ##$USERA3= <user>
$$ ##$USERA4= <user>
$$ ##$USERA5= <user>
$$ ##$V9= 5
$$ ##$VALIDCODE= -1
$$ ##$VALIST= <valist>
$$ ##$VCLIST= <CCCCCCCCCCCCCCC>
$$ ##$VDLIST= <DDDDDDDDDDDDDDD>
$$ ##$VPLIST= <PPPPPPPPPPPPPPP>
$$ ##$VTLIST= <TTTTTTTTTTTTTTT>
$$ ##$WBST= 1024
$$ ##$WBSW= 4
$$ ##$XGAIN= (0..3)
$$ 0 0 0 0
$$ ##$XL= 0
$$ ##$YL= 0
$$ ##$YMAX_a= 4265290
$$ ##$YMIN_a= -3921189
$$ ##$ZGOPTNS= <>
$$ ##$ZL1= 120
$$ ##$ZL2= 120
$$ ##$ZL3= 120
$$ ##$ZL4= 120
$$ ##$scaledByNS= no
$$ ##$scaledByRG= no
$$ ##END=
$$ 
##$PARAMETER FILE=	(audita.txt, ASCII, c:/Users/Jingzhen%20Du/Desktop/My%20papers/TrenTCHSU-Paper/NMR%20data/TrenCy3SiH3+3.0MeLi-white%20solid/10/audita.txt, 0)
$$ ##TITLE= Audit trail, TopSpin 3.6.2
$$ ##JCAMPDX= 5.01
$$ ##ORIGIN= Bruker BioSpin GmbH
$$ ##OWNER= nmrsu
$$ $$ /mnt/nasr/NMR/Liddle_S/data/mbdxwjd3/nmr/20200717-1430-B400_B.12-52/10/audita.txt
$$ ##AUDIT TRAIL=  $$ (NUMBER, WHEN, WHO, WHERE, PROCESS, VERSION, WHAT)
$$ (   1,<2020-07-17 14:48:11.314 +0100>,<nmrsu>,<pink.ch.man.ac.uk>,<go4>,<TopSpin 3.6.2>,
$$       <created by zg
$$ 	started at 2020-07-17 14:46:47.028 +0100,
$$ 	POWCHK enabled, PULCHK disabled,
$$        configuration hash MD5:
$$        16 A3 F8 BB 59 CE D2 FE 59 5F 88 39 E3 81 AD 49
$$        data hash MD5: 64K
$$        47 B0 FC D5 6F AE 6C C2 1F 28 47 1C 64 0B 6E F5>)
$$ (   2,<2020-07-17 14:48:11.354 +0100>,<nmrsu>,<pink.ch.man.ac.uk>,<audit>,<TopSpin 3.6.2>,
$$       <user comment:
$$        ICON-NMR User ID: mbdxwjd3
$$        data hash MD5: 64K
$$        47 B0 FC D5 6F AE 6C C2 1F 28 47 1C 64 0B 6E F5>)
$$ (   3,<2020-07-17 14:48:12.422 +0100>,<nmrsu>,<pink.ch.man.ac.uk>,<dirdata>,<TopSpin 3.6.2>,
$$       <wrpa from 1 10 "20200717-1430-B400_B.12-52" "/mnt/nmrdata/Liddle_S/data/mbdxwjd3/nmr"
$$        data hash MD5: 64K
$$        47 B0 FC D5 6F AE 6C C2 1F 28 47 1C 64 0B 6E F5>)
$$ ##END=
$$ 
$$ $$ hash MD5
$$ $$ 4E 56 D5 48 AA 21 4D 7F 7C 94 CA D3 AE 53 EC 0C
$$ 
##$PARAMETER FILE=	(auditp.txt, ASCII, c:/Users/Jingzhen%20Du/Desktop/My%20papers/TrenTCHSU-Paper/NMR%20data/TrenCy3SiH3+3.0MeLi-white%20solid/10/pdata/1/auditp.txt, 0)
$$ ##TITLE= Audit trail, TopSpin 3.6.2
$$ ##JCAMPDX= 5.01
$$ ##ORIGIN= Bruker BioSpin GmbH
$$ ##OWNER= nmrsu
$$ $$ /mnt/nasr/NMR/Liddle_S/data/mbdxwjd3/nmr/20200717-1430-B400_B.12-52/10/pdata/1/auditp.txt
$$ ##AUDIT TRAIL=  $$ (NUMBER, WHEN, WHO, WHERE, PROCESS, VERSION, WHAT)
$$ (   1,<2020-07-17 14:48:11.314 +0100>,<nmrsu>,<pink.ch.man.ac.uk>,<go4>,<TopSpin 3.6.2>,
$$       <created by zg
$$ 	started at 2020-07-17 14:46:47.028 +0100,
$$ 	POWCHK enabled, PULCHK disabled,
$$        configuration hash MD5:
$$        16 A3 F8 BB 59 CE D2 FE 59 5F 88 39 E3 81 AD 49
$$        data hash MD5: 64K
$$        47 B0 FC D5 6F AE 6C C2 1F 28 47 1C 64 0B 6E F5>)
$$ (   2,<2020-07-17 14:48:11.354 +0100>,<nmrsu>,<pink.ch.man.ac.uk>,<audit>,<TopSpin 3.6.2>,
$$       <user comment:
$$        ICON-NMR User ID: mbdxwjd3
$$        data hash MD5: 64K
$$        47 B0 FC D5 6F AE 6C C2 1F 28 47 1C 64 0B 6E F5>)
$$ (   3,<2020-07-17 14:48:11.674 +0100>,<nmrsu>,<pink.ch.man.ac.uk>,<proc1d>,<TopSpin 3.6.2>,
$$       <Start of raw data processing
$$        ef LB = 0.3 FT_mod = 6 PKNL = 1 SI = 32K 
$$        data hash MD5: 32K
$$        FB 4A BB E4 EE A6 F6 AA C2 41 D8 2B 32 75 7B A4>)
$$ (   4,<2020-07-17 14:48:11.801 +0100>,<nmrsu>,<pink.ch.man.ac.uk>,<proc1d>,<TopSpin 3.6.2>,
$$       <apk 
$$        data hash MD5: 32K
$$        11 A5 AF 61 80 54 6A AB 27 D8 A4 02 92 88 63 03>)
$$ (   5,<2020-07-17 14:48:11.832 +0100>,<nmrsu>,<pink.ch.man.ac.uk>,<proc1d>,<TopSpin 3.6.2>,
$$       <abs ABSG = 5 
$$        data hash MD5: 32K
$$        2D 11 CC 02 3B E1 76 D1 AA 62 28 F7 1C 98 F0 33>)
$$ (   6,<2020-07-17 14:48:12.659 +0100>,<nmrsu>,<pink.ch.man.ac.uk>,<dirdata>,<TopSpin 3.6.2>,
$$       <wrpa from 1 10 "20200717-1430-B400_B.12-52" "/mnt/nmrdata/Liddle_S/data/mbdxwjd3/nmr"
$$        data hash MD5: 32K
$$        2D 11 CC 02 3B E1 76 D1 AA 62 28 F7 1C 98 F0 33>)
$$ ##END=
$$ 
$$ $$ hash MD5
$$ $$ 97 4A B4 38 8B 3F 4E C1 F7 27 3E 03 91 9B 23 40
$$ 
##$PARAMETER FILE=	(datafile, ASCII, c:/Users/Jingzhen%20Du/Desktop/My%20papers/TrenTCHSU-Paper/NMR%20data/TrenCy3SiH3+3.0MeLi-white%20solid/10/fid, 0)
$$ 
##$PARAMETER FILE=	(format.temp, ASCII, c:/Users/Jingzhen%20Du/Desktop/My%20papers/TrenTCHSU-Paper/NMR%20data/TrenCy3SiH3+3.0MeLi-white%20solid/10/format.temp, 0)
$$ EDIT_PAR COMMAND FILE
$$ 
$$ DI_MODE         LONG
$$ ED_ENTRY        ACQU
$$ ORDER           FILE
$$ 
$$ 
$$ HEADER		"F2 - Acquisition Parameters"
$$ T_NAME		Date_
$$ 		TYPE	R64
$$ 		CLASS	ACQU
$$ 		SUBRANGE 0.0 50000000
$$ 		REL	"Date_=itodate(DATE)"
$$ 		INV_REL	"DATE=datetoi(Date_,DATE)"
$$ 		FORMAT	"%14.0f"
$$ 		TEXT	" "
$$ END
$$ T_NAME		Time
$$ 		TYPE	R32
$$ 		CLASS	ACQU
$$ 		SUBRANGE 0.0 1000000
$$ 		REL	"Time=itotime(DATE)"
$$ 		INV_REL	"DATE=timetoi(Time,DATE)"
$$ 		FORMAT	"%14.2f h"
$$ 		TEXT	" "
$$ END
$$ NAME		INSTRUM
$$ 		TEXT	" "
$$ END
$$ NAME		PROBHD
$$ 		FORMAT	"%14.14s"
$$ 		TEXT	" "
$$ END
$$ NAME		PULPROG
$$ 		TEXT	" "
$$ END
$$ NAME		TD
$$ 		TEXT	" "
$$ END
$$ NAME		SOLVENT
$$ 		TEXT	" "
$$ END
$$ NAME		NS
$$ 		TEXT	" "
$$ END
$$ NAME		DS
$$ 		TEXT	" "
$$ END
$$ T_NAME		SWH
$$ 		TYPE	R32
$$ 		CLASS	ACQU
$$ 		SUBRANGE 0.0 1e8
$$ 		REL	"SWH=SW*SFO1"
$$ 		INV_REL "SW=SWH/SFO1"
$$ 		UNIT	"Hz"
$$ 		FORMAT	"%14.3f Hz"
$$ 		TEXT	" "
$$ END
$$ T_NAME          FIDRES
$$                 TYPE    R32
$$                 CLASS   ACQU
$$                 SUBRANGE 0.0 100000
$$                 REL     "FIDRES=2*SW*SFO1/TD"
$$                 INV_REL "TD = nextpow(2*SW*SFO1/FIDRES)"
$$ 		UNIT	"Hz"
$$ 		FORMAT	"%14.6f Hz"
$$ 		TEXT	" "
$$ END
$$ T_NAME          AQ
$$ 		TYPE	R32
$$ 		CLASS	ACQU
$$ 		SUBRANGE 0.0 1000
$$ 		REL	"AQ=aqcalc(SW,SFO1,TD,DIGTYP)"
$$ 		INV_REL	"TD=tdcalc(SW,SFO1,1.0e6*AQ,DIGTYP)"
$$ 		UNIT	"sec"
$$ 		FORMAT	"%14.7f sec"
$$ 		TEXT	" "
$$ END
$$ NAME		RG
$$ 		TEXT	" "
$$ END
$$ T_NAME          DW
$$ 		TYPE	R32
$$ 		CLASS	ACQU
$$ 		SUBRANGE 0.0 1000000
$$ 		REL	"DW=1/(2*SW*SFO1)"
$$ 		INV_REL	"SW=1000000/(2*(0.005+DW)*SFO1)"
$$ 		UNIT	"usec"
$$ 		FORMAT	"%14.3lf usec"
$$ 		TEXT	" "
$$ END
$$ NAME		DE
$$ 		FORMAT	"%14.2f usec"
$$ 		TEXT	" "
$$ END
$$ NAME		TE
$$ 		FORMAT	"%14.1f K"
$$ 		TEXT	" "
$$ END
$$ T_NAME		D1
$$ 		TYPE	R32
$$ 		CLASS	ACQU
$$ 		SUBRANGE 0.0 1e38
$$ 		REL	"D1=D[1]"
$$ 		INV_REL	"D[1]=D1"
$$ 		UNIT	"sec"
$$ 		FORMAT	"%14.8f sec"
$$ 		TEXT	" "
$$ END
$$ NAME		TD0
$$ 		TEXT	" "
$$ END
$$ NAME		SFO1
$$ 		FORMAT	"%14.7f MHz"
$$ 		TEXT	" "
$$ END
$$ NAME		NUC1
$$ 		NONEDIT
$$ 		TEXT	" "
$$ END
$$ T_NAME		P0
$$ 		TYPE	R32
$$ 		CLASS	ACQU
$$ 		SUBRANGE 0.0 1.0e10
$$ 		REL	"P0=P[0]"
$$ 		INV_REL	"P[0]=P0"
$$ 		UNIT	"usec"
$$ 		FORMAT	"%14.2f usec"
$$ 		TEXT	" "
$$ END
$$ T_NAME		P1
$$ 		TYPE	R32
$$ 		CLASS	ACQU
$$ 		SUBRANGE 0.0 1.0e10
$$ 		REL	"P1=P[1]"
$$ 		INV_REL	"P[1]=P1"
$$ 		UNIT	"usec"
$$ 		FORMAT	"%14.2f usec"
$$ 		TEXT	" "
$$ END
$$ T_NAME		PLW1
$$ 		TYPE	R32
$$ 		CLASS	ACQU
$$ 		REL	"PLW1=PLW[1]"
$$ 		INV_REL	"PLW[1]=PLW1"
$$ 		UNIT	"W"
$$ 		FORMAT	"%14.8f W"
$$ 		TEXT	"power PLW1 "
$$ END
$$ 
##$PARAMETER FILE=	(intrng, ASCII, c:/Users/Jingzhen%20Du/Desktop/My%20papers/TrenTCHSU-Paper/NMR%20data/TrenCy3SiH3+3.0MeLi-white%20solid/10/pdata/1/intrng, 0)
$$ P 0
$$ 7.156253   6.900801
$$ 3.295739   2.911337
$$ 2.370486   2.116256
$$ 2.115645   0.631819
$$ 
##$PARAMETER FILE=	(parm.txt, ASCII, c:/Users/Jingzhen%20Du/Desktop/My%20papers/TrenTCHSU-Paper/NMR%20data/TrenCy3SiH3+3.0MeLi-white%20solid/10/pdata/1/parm.txt, 0)
$$ 
$$ Current Data Parameters
$$ NAME     20200717-1430-B400_B.12-52              
$$ EXPNO                10              
$$ PROCNO                1              
$$ 
$$ F2 - Acquisition Parameters
$$ Date_          20200717              
$$ Time              14.48 h            
$$ INSTRUM           spect              
$$ PROBHD   Z104450_0142 (              
$$ PULPROG            zg30              
$$ TD                65536              
$$ SOLVENT            C6D6              
$$ NS                   16              
$$ DS                    0              
$$ SWH            8012.820 Hz           
$$ FIDRES         0.244532 Hz           
$$ AQ            4.0894465 sec          
$$ RG                  287              
$$ DW               62.400 usec         
$$ DE                16.92 usec         
$$ TE                295.1 K            
$$ D1           1.00000000 sec          
$$ TD0                   1              
$$ SFO1        400.1324710 MHz          
$$ NUC1                 1H              
$$ P0                 5.00 usec         
$$ P1                15.00 usec         
$$ PLW1        10.72500038 W            
$$ 
$$ F2 - Processing parameters
$$ SI                32768              
$$ SF          400.1300450 MHz          
$$ WDW                  EM              
$$ SSB                   0              
$$ LB                 0.30 Hz           
$$ GB                    0              
$$ PC                 1.00              
$$ 
##$PARAMETER FILE=	(procs, ASCII, c:/Users/Jingzhen%20Du/Desktop/My%20papers/TrenTCHSU-Paper/NMR%20data/TrenCy3SiH3+3.0MeLi-white%20solid/10/pdata/1/procs, 0)
$$ ##TITLE= Parameter file, TopSpin 3.6.2
$$ ##JCAMPDX= 5.0
$$ ##DATATYPE= Parameter Values
$$ ##NPOINTS= 1	$$ modification sequence number
$$ ##ORIGIN= Bruker BioSpin GmbH
$$ ##OWNER= nmrsu
$$ $$ 2020-07-17 14:48:12.596 +0100  nmrsu@pink.ch.man.ac.uk
$$ $$ /mnt/nasr/NMR/Liddle_S/data/mbdxwjd3/nmr/20200717-1430-B400_B.12-52/10/pdata/1/procs
$$ $$ process /opt/topspin3.6.2/prog/mod/dirdata
$$ ##$ABSF1= 16.07571
$$ ##$ABSF2= -3.949831
$$ ##$ABSG= 5
$$ ##$ABSL= 100
$$ ##$ALPHA= 0
$$ ##$AQORDER= 0
$$ ##$ASSFAC= 0
$$ ##$ASSFACI= 0
$$ ##$ASSFACX= 0
$$ ##$ASSWID= 0
$$ ##$AUNMP= <mproc_1dconlf>
$$ ##$AXLEFT= 0
$$ ##$AXNAME= <>
$$ ##$AXNUC= <1H>
$$ ##$AXRIGHT= 0
$$ ##$AXTYPE= 0
$$ ##$AXUNIT= <>
$$ ##$AZFE= 0.1
$$ ##$AZFW= 0.1
$$ ##$BCFW= 0
$$ ##$BC_mod= 0
$$ ##$BYTORDP= 0
$$ ##$COROFFS= 0
$$ ##$CY= 15
$$ ##$DATMOD= 1
$$ ##$DC= 0
$$ ##$DFILT= <>
$$ ##$DTYPP= 0
$$ ##$ERETIC= no
$$ ##$F1P= 16.5032997131348
$$ ##$F2P= -4.15248680716336
$$ ##$FCOR= 1
$$ ##$FTSIZE= 32768
$$ ##$FT_mod= 6
$$ ##$GAMMA= 0
$$ ##$GB= 0
$$ ##$INTBC= 1
$$ ##$INTSCL= 1
$$ ##$ISEN= 128
$$ ##$LB= 0.3
$$ ##$LEV0= 0
$$ ##$LPBIN= 0
$$ ##$MAXI= 10000
$$ ##$MC2= 0
$$ ##$MEAN= 0
$$ ##$ME_mod= 0
$$ ##$MI= 0
$$ ##$MddCEXP= no
$$ ##$MddCT_SP= no
$$ ##$MddF180= no
$$ ##$MddLAMBDA= 0
$$ ##$MddMEMORY= 0
$$ ##$MddMERGE= 0
$$ ##$MddNCOMP= 0
$$ ##$MddNITER= 0
$$ ##$MddNOISE= 0
$$ ##$MddPHASE= 0
$$ ##$MddSEED= 0
$$ ##$MddSRSIZE= 0
$$ ##$Mdd_CsALG= 0
$$ ##$Mdd_CsLAMBDA= 0
$$ ##$Mdd_CsNITER= 0
$$ ##$Mdd_CsNORM= 0
$$ ##$Mdd_CsVE= no
$$ ##$Mdd_CsZF= 0
$$ ##$Mdd_LrLAMBDA= 0
$$ ##$Mdd_LrNITER= 0
$$ ##$Mdd_LrRANK= 0
$$ ##$Mdd_LrZF= 0
$$ ##$Mdd_mod= 0
$$ ##$NCOEF= 0
$$ ##$NC_proc= -7
$$ ##$NLEV= 6
$$ ##$NOISF1= 0
$$ ##$NOISF2= 0
$$ ##$NSP= 0
$$ ##$NTH_PI= 0
$$ ##$NZP= 0
$$ ##$OFFSET= 16.07571
$$ ##$PC= 1
$$ ##$PHC0= 75.04861
$$ ##$PHC1= 5.906244
$$ ##$PH_mod= 1
$$ ##$PKNL= yes
$$ ##$PPARMOD= 0
$$ ##$PPDIAG= 0
$$ ##$PPIPTYP= 0
$$ ##$PPMPNUM= 2147483647
$$ ##$PPRESOL= 1
$$ ##$PSCAL= 4
$$ ##$PSIGN= 0
$$ ##$PYNMP= <proc.py>
$$ ##$RDF1= 0
$$ ##$RDF2= 0
$$ ##$RDFWHM= 0
$$ ##$RDINT= 0
$$ ##$RDPOS= 0
$$ ##$REVERSE= no
$$ ##$SF= 400.130045004807
$$ ##$SI= 32768
$$ ##$SIGF1= 0
$$ ##$SIGF2= 0
$$ ##$SINO= 400
$$ ##$SIOLD= 32768
$$ ##$SPECTYP= <>
$$ ##$SREF_mod= 1
$$ ##$SREGLST= <1H.C6D6>
$$ ##$SSB= 0
$$ ##$STSI= 32768
$$ ##$STSR= 0
$$ ##$SW_p= 8012.82051282965
$$ ##$SYMM= 0
$$ ##$S_DEV= 0
$$ ##$TDeff= 65536
$$ ##$TDoff= 0
$$ ##$TI= <butanol
$$ mPROTON CDCl3 {C:\bruk400data\2008\Feb} Administrator 1
$$ 
$$ >
$$ ##$TILT= no
$$ ##$TM1= 0
$$ ##$TM2= 0
$$ ##$TOPLEV= 0
$$ ##$USERP1= <user>
$$ ##$USERP2= <user>
$$ ##$USERP3= <user>
$$ ##$USERP4= <user>
$$ ##$USERP5= <user>
$$ ##$WDW= 1
$$ ##$XDIM= 0
$$ ##$YMAX_p= 353278042
$$ ##$YMIN_p= -579695
$$ ##END=
$$ 
##$PARAMETER FILE=	(pulseprogram, ASCII, c:/Users/Jingzhen%20Du/Desktop/My%20papers/TrenTCHSU-Paper/NMR%20data/TrenCy3SiH3+3.0MeLi-white%20solid/10/pulseprogram, 0)
$$ # 1 "/opt/topspin3.6.2/exp/stan/nmr/lists/pp/zg30"
$$ ;zg30
$$ ;avance-version (18/04/13)
$$ ;1D sequence
$$ ;using 30 degree flip angle
$$ ;
$$ ;$CLASS=HighRes
$$ ;$DIM=1D
$$ ;$TYPE=
$$ ;$SUBTYPE=
$$ ;$COMMENT=
$$ ;$RECOMMEND=y
$$ 
$$ 
$$ # 1 "/opt/topspin3.6.2/exp/stan/nmr/lists/pp/Avance.incl" 1
$$ ;Avance3aqs.incl
$$ ;   for AV III with AQS IPSO
$$ ;
$$ ;avance-version (15/06/05)
$$ ;
$$ ;$CLASS=HighRes Incl
$$ ;$COMMENT=
$$ # 170 "/opt/topspin3.6.2/exp/stan/nmr/lists/pp/Avance.incl"
$$ ;$Id: Avance3aqs.incl,v 1.1.8.3 2015/03/05 16:46:54 ber Exp $
$$ # 14 "/opt/topspin3.6.2/exp/stan/nmr/lists/pp/zg30" 2
$$ 
$$ 
$$ # 17 "/opt/topspin3.6.2/exp/stan/nmr/lists/pp/zg30"
$$ "p0=p1/3"
$$ 
$$ 
$$ "acqt0=-tan((p0/p1)*(PI/4))*p1*2/PI"
$$ # 1 "mc_line 23 file /opt/topspin3.6.2/exp/stan/nmr/lists/pp/zg30 exp. def. part of mc cmd. before ze"
$$ ; dimension 1D; AQ_mode 
$$ define delay MCWRK
$$ define delay MCREST
$$ "MCREST = 30m - 30m"
$$ "MCWRK = 0.333333*30m"
$$ 
$$     dccorr
$$ # 23 "/opt/topspin3.6.2/exp/stan/nmr/lists/pp/zg30"
$$ # 23 "/opt/topspin3.6.2/exp/stan/nmr/lists/pp/zg30"
$$ 1 ze
$$ # 1 "mc_line 23 file /opt/topspin3.6.2/exp/stan/nmr/lists/pp/zg30 exp. def. of mc cmd. after ze"
$$ # 24 "/opt/topspin3.6.2/exp/stan/nmr/lists/pp/zg30"
$$ # 1 "mc_line 24 file /opt/topspin3.6.2/exp/stan/nmr/lists/pp/zg30 exp. start label for mc cmd."
$$ 2 MCWRK  * 2
$$ LBLF0, MCWRK
$$   MCREST
$$ # 25 "/opt/topspin3.6.2/exp/stan/nmr/lists/pp/zg30"
$$   d1
$$   p0 ph1
$$   go=2 ph31
$$ # 1 "mc_line 28 file /opt/topspin3.6.2/exp/stan/nmr/lists/pp/zg30 exp. mc cmd. in line"
$$   MCWRK wr #0
$$   MCWRK zd
$$   lo to LBLF0 times td0
$$ 
$$ # 29 "/opt/topspin3.6.2/exp/stan/nmr/lists/pp/zg30"
$$ exit
$$ 
$$ 
$$ ph1=0 2 2 0 1 3 3 1
$$ ph31=0 2 2 0 1 3 3 1
$$ # 36 "/opt/topspin3.6.2/exp/stan/nmr/lists/pp/zg30"
$$ ;pl1 : f1 channel - power level for pulse (default)
$$ ;p1 : f1 channel -  90 degree high power pulse
$$ ;d1 : relaxation delay; 1-5 * T1
$$ ;ns: 1 * n, total number of scans: NS * TD0
$$ 
$$ 
$$ # 43 "/opt/topspin3.6.2/exp/stan/nmr/lists/pp/zg30"
$$ ;$Id: zg30,v 1.12.2.2 2018/04/13 14:28:42 ber Exp $
$$ 
##$PARAMETER FILE=	(title, ASCII, c:/Users/Jingzhen%20Du/Desktop/My%20papers/TrenTCHSU-Paper/NMR%20data/TrenCy3SiH3+3.0MeLi-white%20solid/10/pdata/1/title, 0)
$$ Ref JD462-TrenLi3
$$ Group Liddle_S
$$ TrenLi3
$$ H1_Day C6D6 /mnt/nmrdata/Liddle_S mbdxwjd3 52
$$ 
##$PARAMETER FILE=	(uxnmr.par, ASCII, c:/Users/Jingzhen%20Du/Desktop/My%20papers/TrenTCHSU-Paper/NMR%20data/TrenCy3SiH3+3.0MeLi-white%20solid/10/uxnmr.par, 0)
$$ ##TITLE= Parameter file, TopSpin 3.6.2
$$ ##JCAMPDX= 5.0
$$ ##DATATYPE= Parameter Values
$$ ##NPOINTS= 45	$$ modification sequence number
$$ ##ORIGIN= Bruker BioSpin GmbH
$$ ##OWNER= Administrator
$$ $$ 2020-05-20 10:23:11.469 +0100  nmrsu@pink.ch.man.ac.uk
$$ $$ /opt/topspin3.6.2/conf/instr/spect/uxnmr.par
$$ $$ process /opt/topspin3.6.2/prog/mod/cfserverav3
$$ ##$ACB= 0
$$ ##$ACBTAT= (0..23)
$$ 0 66 66 50 0 0 0 0 0 0 0 0 0 0 0 0 0 0 0 0 0 0 0 0
$$ ##$ACBTBA= (0..23)
$$ 0 1 1 0 0 0 0 0 0 0 0 0 0 0 0 0 0 0 0 0 0 0 0 0
$$ ##$ACBTBLK= (0..23)
$$ 0 1 1 0 0 0 0 0 0 0 0 0 0 0 0 0 0 0 0 0 0 0 0 0
$$ ##$ACBTCTL= (0..23)
$$ 0 0 0 0 0 0 0 0 0 0 0 0 0 0 0 0 0 0 0 0 0 0 0 0
$$ ##$ACBTDI= (0..23)
$$ 0 102 102 72 0 0 0 0 0 0 0 0 0 0 0 0 0 0 0 0 0 0 0 0
$$ ##$ACBTDM= (0..23)
$$ 0 10 10 0 0 0 0 0 0 0 0 0 0 0 0 0 0 0 0 0 0 0 0 0
$$ ##$ACBTFHI= (0..23)
$$ 0 400 400 0 0 0 0 0 0 0 0 0 0 0 0 0 0 0 0 0 0 0 0 0
$$ ##$ACBTFL= (0..23)
$$ 0 73 74 8 0 0 0 0 0 0 0 0 0 0 0 0 0 0 0 0 0 0 0 0
$$ ##$ACBTFLO= (0..23)
$$ 0 14 14 0 0 0 0 0 0 0 0 0 0 0 0 0 0 0 0 0 0 0 0 0
$$ ##$ACBTINP= (0..23)
$$ 0 1 2 3 0 0 0 0 0 0 0 0 0 0 0 0 0 0 0 0 0 0 0 0
$$ ##$ACBTOUT= (0..23)
$$ 0 1 2 0 0 0 0 0 0 0 0 0 0 0 0 0 0 0 0 0 0 0 0 0
$$ ##$ACBTPO= (0..23)
$$ 0 150000 60000 20000 0 0 0 0 0 0 0 0 0 0 0 0 0 0 0 0 0 0 0 0
$$ ##$ACBTPW= (0..23)
$$ 0 10 10 0 0 0 0 0 0 0 0 0 0 0 0 0 0 0 0 0 0 0 0 0
$$ ##$ACBTSB= (0..23)
$$ 0 0 0 0 0 0 0 0 0 0 0 0 0 0 0 0 0 0 0 0 0 0 0 0
$$ ##$ACBTSDT= (0..23)
$$ 0 -1 -1 -1 0 0 0 0 0 0 0 0 0 0 0 0 0 0 0 0 0 0 0 0
$$ ##$ACBTY= <no>
$$ ##$AMPDFLT= no
$$ ##$AQSBDCH= (0..95)
$$ 0 0 0 0 0 0 0 0 255 255 255 255 255 255 255 255 255 255 255 255 255 255
$$ 255 255 255 255 255 255 255 255 255 255 255 255 255 255 255 255 255 255
$$ 255 255 255 255 255 255 255 255 255 255 255 255 255 255 255 255 255 255
$$ 255 255 255 255 255 255 255 255 255 255 255 255 255 255 255 255 255 255
$$ 255 255 255 255 255 255 255 255 255 255 255 255 255 255 255 255 255 255
$$ 255 255
$$ ##$AQSBDHW= (0..95)
$$ 3 1 8 8 0 0 0 0 255 255 255 255 255 255 255 255 255 255 255 255 255 255
$$ 255 255 255 255 255 255 255 255 255 255 255 255 255 255 255 255 255 255
$$ 255 255 255 255 255 255 255 255 255 255 255 255 255 255 255 255 255 255
$$ 255 255 255 255 255 255 255 255 255 255 255 255 255 255 255 255 255 255
$$ 255 255 255 255 255 255 255 255 255 255 255 255 255 255 255 255 255 255
$$ 255 255
$$ ##$AQSBDID= (0..95)
$$ 82 88 83 83 65 80 66 66 255 255 255 255 255 255 255 255 255 255 255 255
$$ 255 255 255 255 255 255 255 255 255 255 255 255 255 255 255 255 255 255
$$ 255 255 255 255 255 255 255 255 255 255 255 255 255 255 255 255 255 255
$$ 255 255 255 255 255 255 255 255 255 255 255 255 255 255 255 255 255 255
$$ 255 255 255 255 255 255 255 255 255 255 255 255 255 255 255 255 255 255
$$ 255 255 255 255
$$ ##$AQSBDNO= (0..95)
$$ 1 1 1 2 1 1 1 1 255 255 255 255 255 255 255 255 255 255 255 255 255 255
$$ 255 255 255 255 255 255 255 255 255 255 255 255 255 255 255 255 255 255
$$ 255 255 255 255 255 255 255 255 255 255 255 255 255 255 255 255 255 255
$$ 255 255 255 255 255 255 255 255 255 255 255 255 255 255 255 255 255 255
$$ 255 255 255 255 255 255 255 255 255 255 255 255 255 255 255 255 255 255
$$ 255 255
$$ ##$AQSBDSL= (0..95)
$$ 2 3 4 5 9 21 255 1 255 255 255 255 255 255 255 255 255 255 255 255 255
$$ 255 255 255 255 255 255 255 255 255 255 255 255 255 255 255 255 255 255
$$ 255 255 255 255 255 255 255 255 255 255 255 255 255 255 255 255 255 255
$$ 255 255 255 255 255 255 255 255 255 255 255 255 255 255 255 255 255 255
$$ 255 255 255 255 255 255 255 255 255 255 255 255 255 255 255 255 255 255
$$ 255 255 255
$$ ##$AQSBDTY= (0..95)
$$ 114 2 17 17 5 207 209 7 255 255 255 255 255 255 255 255 255 255 255 255
$$ 255 255 255 255 255 255 255 255 255 255 255 255 255 255 255 255 255 255
$$ 255 255 255 255 255 255 255 255 255 255 255 255 255 255 255 255 255 255
$$ 255 255 255 255 255 255 255 255 255 255 255 255 255 255 255 255 255 255
$$ 255 255 255 255 255 255 255 255 255 255 255 255 255 255 255 255 255 255
$$ 255 255 255 255
$$ ##$AQSBUAD= (0..95)
$$ 16 52 36 37 54 33 32 32 255 255 255 255 255 255 255 255 255 255 255 255
$$ 255 255 255 255 255 255 255 255 255 255 255 255 255 255 255 255 255 255
$$ 255 255 255 255 255 255 255 255 255 255 255 255 255 255 255 255 255 255
$$ 255 255 255 255 255 255 255 255 255 255 255 255 255 255 255 255 255 255
$$ 255 255 255 255 255 255 255 255 255 255 255 255 255 255 255 255 255 255
$$ 255 255 255 255
$$ ##$AQSECL= (0..95)
$$ 3 5 2 2 6 1 2 255 255 255 255 255 255 255 255 255 255 255 255 255 255 255
$$ 255 255 255 255 255 255 255 255 255 255 255 255 255 255 255 255 255 255
$$ 255 255 255 255 255 255 255 255 255 255 255 255 255 255 255 255 255 255
$$ 255 255 255 255 255 255 255 255 255 255 255 255 255 255 255 255 255 255
$$ 255 255 255 255 255 255 255 255 255 255 255 255 255 255 255 255 255 255
$$ 255 255
$$ ##$AQSECLS= (0..95)
$$ 0 0 0 0 0 0 1 255 255 255 255 255 255 255 255 255 255 255 255 255 255 255
$$ 255 255 255 255 255 255 255 255 255 255 255 255 255 255 255 255 255 255
$$ 255 255 255 255 255 255 255 255 255 255 255 255 255 255 255 255 255 255
$$ 255 255 255 255 255 255 255 255 255 255 255 255 255 255 255 255 255 255
$$ 255 255 255 255 255 255 255 255 255 255 255 255 255 255 255 255 255 255
$$ 255 255
$$ ##$AQSETH1= <no>
$$ ##$AQSETH2= <no>
$$ ##$AQSSPLT= no
$$ ##$ATT19F= (0..1)
$$ 0 0
$$ ##$ATT1H= (0..1)
$$ 0 0
$$ ##$ATT3H= (0..1)
$$ 0 0
$$ ##$ATTX= (0..1)
$$ 0 0
$$ ##$ATTY= (0..1)
$$ 0 0
$$ ##$ATTZ= (0..1)
$$ 0 0
$$ ##$BACSAIR= yes
$$ ##$BACSCAP= 0
$$ ##$BACSDEL= 10
$$ ##$BACSFCM= no
$$ ##$BACSOPT= <>
$$ ##$BACSTY= <no>
$$ ##$BARPTY= <no>
$$ ##$BFREQ= 400.13
$$ ##$BGAETH= (0..9)
$$ <no> <no> <no> <no> <no> <no> <no> <no> <no> <no>
$$ ##$BIRDS= yes
$$ ##$BMPC= 0
$$ ##$BMPCTY= <no>
$$ ##$BPSUTY= <no>
$$ ##$BSMS= 2
$$ ##$BSMS19FLock= no
$$ ##$BSMSETH= <149.236.99.21>
$$ ##$BSMSTY= <no>
$$ ##$BgaChFac2= (0..7)
$$ 0 0 0 0 0 0 0 0
$$ ##$BgaChMap= (0..7)
$$ 0 0 0 0 0 0 0 0
$$ ##$BgaChMaxv= (0..7)
$$ 0 0 0 0 0 0 0 0
$$ ##$BgaChRouting= (0..63)
$$ 0 0 0 0 0 0 0 0 0 0 0 0 0 0 0 0 0 0 0 0 0 0 0 0 0 0 0 0 0 0 0 0 0 0 0 0
$$ 0 0 0 0 0 0 0 0 0 0 0 0 0 0 0 0 0 0 0 0 0 0 0 0 0 0 0 0
$$ ##$BgaChShimMap= (0..7)
$$ 0 0 0 0 0 0 0 0
$$ ##$BgaChShimMaxv= (0..7)
$$ 0 0 0 0 0 0 0 0
$$ ##$Bla01Eth= <no>
$$ ##$Bla01Nam= <BLA2BB 150/60 20-400>
$$ ##$Bla01PN= <W1345049>
$$ ##$Bla01SN= <1736>
$$ ##$Bla02Eth= <no>
$$ ##$Bla02Nam= <2HTX in BSMS>
$$ ##$Bla02PN= <>
$$ ##$Bla02SN= <>
$$ ##$Bla03Eth= <no>
$$ ##$Bla03Nam= <>
$$ ##$Bla03PN= <>
$$ ##$Bla03SN= <>
$$ ##$Bla04Eth= <no>
$$ ##$Bla04Nam= <>
$$ ##$Bla04PN= <>
$$ ##$Bla04SN= <>
$$ ##$Bla05Eth= <no>
$$ ##$Bla05Nam= <>
$$ ##$Bla05PN= <>
$$ ##$Bla05SN= <>
$$ ##$Bla06Eth= <no>
$$ ##$Bla06Nam= <>
$$ ##$Bla06PN= <>
$$ ##$Bla06SN= <>
$$ ##$Bla07Eth= <no>
$$ ##$Bla07Nam= <>
$$ ##$Bla07PN= <>
$$ ##$Bla07SN= <>
$$ ##$Bla08Eth= <no>
$$ ##$Bla08Nam= <>
$$ ##$Bla08PN= <>
$$ ##$Bla08SN= <>
$$ ##$BlaEth= (0..9)
$$ <no> <no> <no> <no> <no> <no> <no> <no> <> <>
$$ ##$BlaNam= (0..9)
$$ <BLA2BB 150/60 20-400> <2HTX in BSMS> <> <> <> <> <> <> <> <>
$$ ##$BlaPN= (0..9)
$$ <W1345049> <> <> <> <> <> <> <> <> <>
$$ ##$BlaSN= (0..9)
$$ <1736> <> <> <> <> <> <> <> <> <>
$$ ##$BsmsAuxEth= <no>
$$ ##$CFASMOD= (0..7)
$$ 1 1 1 1 1 1 1 1
$$ ##$CFASMUL= (0..7)
$$ 1 1 1 1 1 1 1 1
$$ ##$CNFTXDR= (0..7)
$$ 6 6 0 0 0 0 0 0
$$ ##$COMDIG2= 0
$$ ##$CPDBTY= <no>
$$ ##$CRCOTY= <no>
$$ ##$CSW1= (0..31)
$$ 1 1 1 2 3 0 0 0 0 0 0 0 0 0 0 0 0 0 0 0 0 0 0 0 0 0 0 0 0 0 0 0
$$ ##$CSW2= (0..31)
$$ 0 2 2 0 0 0 0 0 0 0 0 0 0 0 0 0 0 0 0 0 0 0 0 0 0 0 0 0 0 0 0 0
$$ ##$CSWNUM= (0..7)
$$ 4 1 0 0 0 0 0 0
$$ ##$ConsolePnSn= <>
$$ ##$CryoCoolUnitEth= <no>
$$ ##$CryoProAccPnSn= <>
$$ ##$Ctb1Eth= <no>
$$ ##$CubeEth= (0..7)
$$ <no> <no> <no> <no> <no> <no> <no> <no>
$$ ##$CustRegisterNo= <>
$$ ##$DATSTAT= no
$$ ##$DIGI140= (0..7)
$$ 0 0 0 0 0 0 0 0
$$ ##$DIGIB12= (0..7)
$$ 0 0 0 0 0 0 0 0
$$ ##$DIGIB16= (0..7)
$$ 0 0 0 0 0 0 0 0
$$ ##$DIGIFA= (0..7)
$$ 0 0 0 0 0 0 0 0
$$ ##$DIGIFOURIER= 0
$$ ##$DIGIHA= (0..7)
$$ 0 0 0 0 0 0 0 0
$$ ##$DIGIHAF= (0..7)
$$ 0 0 0 0 0 0 0 0
$$ ##$DIGIHRD= (0..7)
$$ 0 0 0 0 0 0 0 0
$$ ##$DIGIIA= (0..7)
$$ 0 0 0 0 0 0 0 0
$$ ##$DIGIO16= (0..7)
$$ 0 0 0 0 0 0 0 0
$$ ##$DIGISA= (0..7)
$$ 0 0 0 0 0 0 0 0
$$ ##$DIGISAF= (0..7)
$$ 0 0 0 0 0 0 0 0
$$ ##$DIGISL= (0..7)
$$ 0 0 0 0 0 0 0 0
$$ ##$DIGITYI= (0..7)
$$ 0 0 0 0 0 0 0 0
$$ ##$DIGITYP= (0..7)
$$ 0 0 0 0 0 0 0 0
$$ ##$DIGITZ= 0
$$ ##$DPPFAC= 1
$$ ##$DRMSETH= <no>
$$ ##$DRU= yes
$$ ##$DRUETH= (0..33)
$$ <no> <149.236.99.89> <no> <no> <no> <no> <no> <no> <no> <no> <no> <no>
$$ <no> <no> <no> <no> <no> <no> <no> <no> <no> <no> <no> <no> <no> <no> <no>
$$ <no> <no> <no> <no> <no> <no> <>
$$ ##$Description= <B400B14>
$$ ##$DppType= 0
$$ ##$FCUMEM= (0..7)
$$ 16777208 16777208 0 0 0 0 0 0
$$ ##$FCUPAL= (0..7)
$$ 0 0 0 0 0 0 0 0
$$ ##$FGSVTY= <no>
$$ ##$FQMIX= 0
$$ ##$FUNCMOD= <>
$$ ##$FourPeriBdEth= <no>
$$ ##$FourShimBdEth= <no>
$$ ##$FourierPicsCon= no
$$ ##$GCUTYPE= 10
$$ ##$GCUTYPE2= 0
$$ ##$GPREDEL= 0
$$ ##$GPSCUTY= <no>
$$ ##$GRADRES= 5
$$ ##$GTUTY= <no>
$$ ##$GcConn= (0..1)
$$ 1 0
$$ ##$GradAmpGain= (0..7)
$$ 0 0 0 0 0 0 0 0
$$ ##$GradAmpMaxCurX= (0..7)
$$ 0 0 0 0 0 0 0 0
$$ ##$GradAmpMaxCurY= (0..7)
$$ 0 0 0 0 0 0 0 0
$$ ##$GradAmpMaxCurZ= (0..7)
$$ 9.99999904632568 0 0 0 0 0 0 0
$$ ##$GradAmpName= (0..7)
$$ <GAB in BSMS> <> <> <> <> <> <> <>
$$ ##$GradAmpPN= (0..7)
$$ <> <> <> <> <> <> <> <>
$$ ##$GradAmpSN= (0..7)
$$ <> <> <> <> <> <> <> <>
$$ ##$GradAmpType= (0..7)
$$ 2 0 0 0 0 0 0 0
$$ ##$GradPowClkCtrl= 0
$$ ##$GradPowClkTime= 0
$$ ##$GradPowImax= 0
$$ ##$GradPowType= 0
$$ ##$GradPowVmax= 0
$$ ##$HDIETH= (0..5)
$$ <> <no> <no> <no> <no> <>
$$ ##$HFAC= 3
$$ ##$HPCU= 0
$$ ##$HPCUTY= <no>
$$ ##$HPTXLP= (0..3)
$$ -1 -1 -1 -1
$$ ##$HPTXPI= (0..3)
$$ 0 0 0 0
$$ ##$HPTXPO= (0..3)
$$ 0 0 0 0
$$ ##$HPTXTY= (0..3)
$$ 0 0 0 0
$$ ##$HpprCoverType= 1
$$ ##$IF451= 0
$$ ##$IFREQ= 1
$$ ##$INJPTY= <no>
$$ ##$INTFPR= 0
$$ ##$IPSOETH= <149.236.99.141>
$$ ##$IPSOTYPE= 2
$$ ##$LDUETH= <no>
$$ ##$LOCKCONF= <DL>
$$ ##$LOCKTY= <no>
$$ ##$LOCSWID= 0
$$ ##$LOCSWIF= 0
$$ ##$LVDSSPLITETH= (0..5)
$$ <> <no> <no> <no> <no> <>
$$ ##$Location= <University of Manchester>
$$ ##$M2FAC= 0
$$ ##$MAS= 0
$$ ##$MASETIME= 10
$$ ##$MASITIME= 10
$$ ##$MASTY= <no>
$$ ##$MAS_CT= 0
$$ ##$MAS_SG= 0
$$ ##$MAS_TO= 0
$$ ##$MEMPRM= 0
$$ ##$MHFAC= 0
$$ ##$MXFAC= 0
$$ ##$MagnCoilPnSn= <>
$$ ##$MagnDewarPnSn= <>
$$ ##$MasEth= <no>
$$ ##$NAMPD= (0..17)
$$ <> <1H/2H 1H> <1H/2H 2H> <XBB19F 2HS> <> <> <> <> <> <> <> <> <> <> <>
$$ <> <> <>
$$ ##$NFCU= 2
$$ ##$NFRED= 0
$$ ##$NMRCH= 2
$$ ##$NMRMEM= 16384
$$ ##$NPSGU= 0
$$ ##$NRCU= 1
$$ ##$NROUT= 1
$$ ##$NSGU= 2
$$ ##$OrderNo= <GH002606>
$$ ##$PAMPF1= (0..15)
$$ 75 24 96 64 0 0 0 0 0 0 0 0 0 0 0 0
$$ ##$PAMPF2= (0..15)
$$ 0 0 0 0 0 0 0 0 0 0 0 0 0 0 0 0
$$ ##$PAMPF3= (0..15)
$$ 0 0 0 0 0 0 0 0 0 0 0 0 0 0 0 0
$$ ##$PAMPF4= (0..15)
$$ 0 0 0 0 0 0 0 0 0 0 0 0 0 0 0 0
$$ ##$PAMPF5= (0..15)
$$ 0 0 0 0 0 0 0 0 0 0 0 0 0 0 0 0
$$ ##$PAMPF6= (0..15)
$$ 0 0 0 0 0 0 0 0 0 0 0 0 0 0 0 0
$$ ##$PAMPF7= (0..15)
$$ 0 0 0 0 0 0 0 0 0 0 0 0 0 0 0 0
$$ ##$PAMPF8= (0..15)
$$ 0 0 0 0 0 0 0 0 0 0 0 0 0 0 0 0
$$ ##$PH4= 0
$$ ##$PHF4TY= <no>
$$ ##$POWCHK= yes
$$ ##$PRAMD1= (0..7)
$$ 2 0 0 536870912 0 0 0 0
$$ ##$PRAMD10= (0..7)
$$ 0 0 0 0 0 0 0 0
$$ ##$PRAMD11= (0..7)
$$ 0 0 0 0 0 0 0 0
$$ ##$PRAMD12= (0..7)
$$ 0 0 0 0 0 0 0 0
$$ ##$PRAMD13= (0..7)
$$ 0 0 0 0 0 0 0 0
$$ ##$PRAMD14= (0..7)
$$ 0 0 0 0 0 0 0 0
$$ ##$PRAMD15= (0..7)
$$ 0 0 0 0 0 0 0 0
$$ ##$PRAMD16= (0..7)
$$ 0 0 0 0 0 0 0 0
$$ ##$PRAMD17= (0..7)
$$ 0 0 0 0 0 0 0 0
$$ ##$PRAMD18= (0..7)
$$ 0 0 0 0 0 0 0 0
$$ ##$PRAMD19= (0..7)
$$ 0 0 0 0 0 0 0 0
$$ ##$PRAMD2= (0..7)
$$ 0 1048576 0 536870912 0 1048576 0 536870912
$$ ##$PRAMD20= (0..7)
$$ 0 0 0 0 0 0 0 0
$$ ##$PRAMD21= (0..7)
$$ 0 0 0 0 0 0 0 0
$$ ##$PRAMD3= (0..7)
$$ 2147483644 2131230719 2147483647 603979775 0 0 0 0
$$ ##$PRAMD4= (0..7)
$$ 0 0 0 0 0 0 0 0
$$ ##$PRAMD5= (0..7)
$$ 0 0 0 0 0 0 0 0
$$ ##$PRAMD6= (0..7)
$$ 0 0 0 0 0 0 0 0
$$ ##$PRAMD7= (0..7)
$$ 0 0 0 0 0 0 0 0
$$ ##$PRAMD8= (0..7)
$$ 0 0 0 0 0 0 0 0
$$ ##$PRAMD9= (0..7)
$$ 0 0 0 0 0 0 0 0
$$ ##$PRAMLED= (0..1)
$$ 15 15
$$ ##$PRAMP= (0..9)
$$ <> <tty10> <no> <no> <no> <no> <no> <no> <no> <>
$$ ##$PRAMPTP= 1
$$ ##$PREEMPTYPE= 0
$$ ##$PREPTY= <no>
$$ ##$PREREC= (0..15)
$$ 0 1 1 1 0 0 0 0 0 0 0 0 0 0 0 0
$$ ##$PRESHLD= 0
$$ ##$PTS160= -1
$$ ##$PTSA2X= (0..7)
$$ 0 0 0 0 0 0 0 0
$$ ##$PTSF2X= (0..7)
$$ 0 0 0 0 0 0 0 0
$$ ##$PTSFMX= (0..19)
$$ 429.9 429.9 0 0 0 0 0 0 0 0 0 0 0 0 0 0 0 0 0 0
$$ ##$PULCHK= no
$$ ##$PerMagATempSens= no
$$ ##$PerMagEth= <no>
$$ ##$PerMagFluxSens= no
$$ ##$PerMagMTempSens= no
$$ ##$PramDutyCycPerc= (0..15)
$$ 2 2 2 0 0 0 0 0 0 0 0 0 0 0 0 0
$$ ##$PramPeakPowerW= (0..15)
$$ 150 300 500 0 0 0 0 0 0 0 0 0 0 0 0 0
$$ ##$PramPowerSwitch= (0..15)
$$ 0 0 0 0 0 0 0 0 0 0 0 0 0 0 0 0
$$ ##$PramPulWidthMs= (0..15)
$$ 0.02 0.1 0.1 0 0 0 0 0 0 0 0 0 0 0 0 0
$$ ##$PreampMod01PN= <Z003959>
$$ ##$PreampMod01SN= <00409>
$$ ##$PreampMod02PN= <Z003959>
$$ ##$PreampMod02SN= <00409>
$$ ##$PreampMod03PN= <Z003504>
$$ ##$PreampMod03SN= <00403>
$$ ##$PreampMod04PN= <>
$$ ##$PreampMod04SN= <>
$$ ##$PreampMod05PN= <>
$$ ##$PreampMod05SN= <>
$$ ##$PreampMod06PN= <>
$$ ##$PreampMod06SN= <>
$$ ##$PreampMod07PN= <>
$$ ##$PreampMod07SN= <>
$$ ##$PreampMod08PN= <>
$$ ##$PreampMod08SN= <>
$$ ##$PreampMod09PN= <>
$$ ##$PreampMod09SN= <>
$$ ##$PreampMod10PN= <>
$$ ##$PreampMod10SN= <>
$$ ##$PreampMod11PN= <>
$$ ##$PreampMod11SN= <>
$$ ##$PreampMod12PN= <>
$$ ##$PreampMod12SN= <>
$$ ##$PreampMod13PN= <>
$$ ##$PreampMod13SN= <>
$$ ##$PreampMod14PN= <>
$$ ##$PreampMod14SN= <>
$$ ##$PreampMod15PN= <>
$$ ##$PreampMod15SN= <>
$$ ##$PreampMod16PN= <>
$$ ##$PreampMod16SN= <>
$$ ##$PreampModBisDat= (0..15)
$$ 20070227 20070227 20070307 0 0 0 0 0 0 0 0 0 0 0 0 0
$$ ##$PreampModPN= (0..17)
$$ <Z003959> <Z003959> <Z003504> <> <> <> <> <> <> <> <> <> <> <> <> <> <>
$$ <>
$$ ##$PreampModSN= (0..17)
$$ <00409> <00409> <00403> <> <> <> <> <> <> <> <> <> <> <> <> <> <> <>
$$ ##$ProdigyEth= <no>
$$ ##$RCUCDS= (0..7)
$$ 0 0 0 0 0 0 0 0
$$ ##$RCUCFS= (0..7)
$$ 0 0 0 0 0 0 0 0
$$ ##$RCUCSS= (0..7)
$$ 0 0 0 0 0 0 0 0
$$ ##$RCUI2C1= (0..7)
$$ 0 0 0 0 0 0 0 0
$$ ##$RCUI2C2= (0..7)
$$ 0 0 0 0 0 0 0 0
$$ ##$RCUI2C3= (0..7)
$$ 0 0 0 0 0 0 0 0
$$ ##$RCUI2C4= (0..7)
$$ 0 0 0 0 0 0 0 0
$$ ##$RCUI2C5= (0..7)
$$ 0 0 0 0 0 0 0 0
$$ ##$RCUI2C6= (0..7)
$$ 0 0 0 0 0 0 0 0
$$ ##$RCUI2C7= (0..7)
$$ 0 0 0 0 0 0 0 0
$$ ##$RCUI2C8= (0..7)
$$ 0 0 0 0 0 0 0 0
$$ ##$RDCU= 0
$$ ##$RFSINPUT= (0..1)
$$ 0 0
$$ ##$RFSVTY= <no>
$$ ##$RGTYPE= (0..31)
$$ 9 0 0 0 0 0 0 0 0 0 0 0 0 0 0 0 0 0 0 0 0 0 0 0 0 0 0 0 0 0 0 0
$$ ##$RG_max= (0..31)
$$ 2050 -1 -1 -1 -1 -1 -1 -1 -1 -1 -1 -1 -1 -1 -1 -1 -1 -1 -1 -1 -1 -1 -1
$$ -1 -1 -1 -1 -1 -1 -1 -1 -1
$$ ##$RG_min= (0..31)
$$ 0.25 -1 -1 -1 -1 -1 -1 -1 -1 -1 -1 -1 -1 -1 -1 -1 -1 -1 -1 -1 -1 -1 -1
$$ -1 -1 -1 -1 -1 -1 -1 -1 -1
$$ ##$RG_tab1= (0..255)
$$ 0.25 0.28 0.32 0.35 0.4 0.44 0.5 0.56 0.64 0.7 0.8 0.89 1 1.12 1.28 1.4
$$ 1.6 1.78 2 2.25 2.56 2.8 3.2 3.56 4 4.5 5 5.6 6.35 7.12 8 9 10 11.3 12.7
$$ 14.2 16 18 20.2 22.6 25.4 28.5 32 36 40.3 45.2 50.8 57 64 71.8 80.6 90.5
$$ 101 114 128 144 161 181 203 228 256 287 322 362 406 456 512 575 645 724
$$ 812 912 1030 1150 1290 1440 1620 1820 2050 -1 -1 -1 -1 -1 -1 -1 -1 -1 -1
$$ -1 -1 -1 -1 -1 -1 -1 -1 -1 -1 -1 -1 -1 -1 -1 -1 -1 -1 -1 -1 -1 -1 -1 -1
$$ -1 -1 -1 -1 -1 -1 -1 -1 -1 -1 -1 -1 -1 -1 -1 -1 -1 -1 -1 -1 -1 -1 -1 -1
$$ -1 -1 -1 -1 -1 -1 -1 -1 -1 -1 -1 -1 -1 -1 -1 -1 -1 -1 -1 -1 -1 -1 -1 -1
$$ -1 -1 -1 -1 -1 -1 -1 -1 -1 -1 -1 -1 -1 -1 -1 -1 -1 -1 -1 -1 -1 -1 -1 -1
$$ -1 -1 -1 -1 -1 -1 -1 -1 -1 -1 -1 -1 -1 -1 -1 -1 -1 -1 -1 -1 -1 -1 -1 -1
$$ -1 -1 -1 -1 -1 -1 -1 -1 -1 -1 -1 -1 -1 -1 -1 -1 -1 -1 -1 -1 -1 -1 -1 -1
$$ -1 -1 -1 -1 -1 -1 -1 -1 -1 -1 -1 -1 -1 -1 -1 -1 -1 -1 -1 -1 -1 -1 -1
$$ ##$RG_tab2= (0..255)
$$ -1 -1 -1 -1 -1 -1 -1 -1 -1 -1 -1 -1 -1 -1 -1 -1 -1 -1 -1 -1 -1 -1 -1 -1
$$ -1 -1 -1 -1 -1 -1 -1 -1 -1 -1 -1 -1 -1 -1 -1 -1 -1 -1 -1 -1 -1 -1 -1 -1
$$ -1 -1 -1 -1 -1 -1 -1 -1 -1 -1 -1 -1 -1 -1 -1 -1 -1 -1 -1 -1 -1 -1 -1 -1
$$ -1 -1 -1 -1 -1 -1 -1 -1 -1 -1 -1 -1 -1 -1 -1 -1 -1 -1 -1 -1 -1 -1 -1 -1
$$ -1 -1 -1 -1 -1 -1 -1 -1 -1 -1 -1 -1 -1 -1 -1 -1 -1 -1 -1 -1 -1 -1 -1 -1
$$ -1 -1 -1 -1 -1 -1 -1 -1 -1 -1 -1 -1 -1 -1 -1 -1 -1 -1 -1 -1 -1 -1 -1 -1
$$ -1 -1 -1 -1 -1 -1 -1 -1 -1 -1 -1 -1 -1 -1 -1 -1 -1 -1 -1 -1 -1 -1 -1 -1
$$ -1 -1 -1 -1 -1 -1 -1 -1 -1 -1 -1 -1 -1 -1 -1 -1 -1 -1 -1 -1 -1 -1 -1 -1
$$ -1 -1 -1 -1 -1 -1 -1 -1 -1 -1 -1 -1 -1 -1 -1 -1 -1 -1 -1 -1 -1 -1 -1 -1
$$ -1 -1 -1 -1 -1 -1 -1 -1 -1 -1 -1 -1 -1 -1 -1 -1 -1 -1 -1 -1 -1 -1 -1 -1
$$ -1 -1 -1 -1 -1 -1 -1 -1 -1 -1 -1 -1 -1 -1 -1 -1
$$ ##$RG_tab3= (0..255)
$$ -1 -1 -1 -1 -1 -1 -1 -1 -1 -1 -1 -1 -1 -1 -1 -1 -1 -1 -1 -1 -1 -1 -1 -1
$$ -1 -1 -1 -1 -1 -1 -1 -1 -1 -1 -1 -1 -1 -1 -1 -1 -1 -1 -1 -1 -1 -1 -1 -1
$$ -1 -1 -1 -1 -1 -1 -1 -1 -1 -1 -1 -1 -1 -1 -1 -1 -1 -1 -1 -1 -1 -1 -1 -1
$$ -1 -1 -1 -1 -1 -1 -1 -1 -1 -1 -1 -1 -1 -1 -1 -1 -1 -1 -1 -1 -1 -1 -1 -1
$$ -1 -1 -1 -1 -1 -1 -1 -1 -1 -1 -1 -1 -1 -1 -1 -1 -1 -1 -1 -1 -1 -1 -1 -1
$$ -1 -1 -1 -1 -1 -1 -1 -1 -1 -1 -1 -1 -1 -1 -1 -1 -1 -1 -1 -1 -1 -1 -1 -1
$$ -1 -1 -1 -1 -1 -1 -1 -1 -1 -1 -1 -1 -1 -1 -1 -1 -1 -1 -1 -1 -1 -1 -1 -1
$$ -1 -1 -1 -1 -1 -1 -1 -1 -1 -1 -1 -1 -1 -1 -1 -1 -1 -1 -1 -1 -1 -1 -1 -1
$$ -1 -1 -1 -1 -1 -1 -1 -1 -1 -1 -1 -1 -1 -1 -1 -1 -1 -1 -1 -1 -1 -1 -1 -1
$$ -1 -1 -1 -1 -1 -1 -1 -1 -1 -1 -1 -1 -1 -1 -1 -1 -1 -1 -1 -1 -1 -1 -1 -1
$$ -1 -1 -1 -1 -1 -1 -1 -1 -1 -1 -1 -1 -1 -1 -1 -1
$$ ##$RG_tab4= (0..255)
$$ -1 -1 -1 -1 -1 -1 -1 -1 -1 -1 -1 -1 -1 -1 -1 -1 -1 -1 -1 -1 -1 -1 -1 -1
$$ -1 -1 -1 -1 -1 -1 -1 -1 -1 -1 -1 -1 -1 -1 -1 -1 -1 -1 -1 -1 -1 -1 -1 -1
$$ -1 -1 -1 -1 -1 -1 -1 -1 -1 -1 -1 -1 -1 -1 -1 -1 -1 -1 -1 -1 -1 -1 -1 -1
$$ -1 -1 -1 -1 -1 -1 -1 -1 -1 -1 -1 -1 -1 -1 -1 -1 -1 -1 -1 -1 -1 -1 -1 -1
$$ -1 -1 -1 -1 -1 -1 -1 -1 -1 -1 -1 -1 -1 -1 -1 -1 -1 -1 -1 -1 -1 -1 -1 -1
$$ -1 -1 -1 -1 -1 -1 -1 -1 -1 -1 -1 -1 -1 -1 -1 -1 -1 -1 -1 -1 -1 -1 -1 -1
$$ -1 -1 -1 -1 -1 -1 -1 -1 -1 -1 -1 -1 -1 -1 -1 -1 -1 -1 -1 -1 -1 -1 -1 -1
$$ -1 -1 -1 -1 -1 -1 -1 -1 -1 -1 -1 -1 -1 -1 -1 -1 -1 -1 -1 -1 -1 -1 -1 -1
$$ -1 -1 -1 -1 -1 -1 -1 -1 -1 -1 -1 -1 -1 -1 -1 -1 -1 -1 -1 -1 -1 -1 -1 -1
$$ -1 -1 -1 -1 -1 -1 -1 -1 -1 -1 -1 -1 -1 -1 -1 -1 -1 -1 -1 -1 -1 -1 -1 -1
$$ -1 -1 -1 -1 -1 -1 -1 -1 -1 -1 -1 -1 -1 -1 -1 -1
$$ ##$RG_tab5= (0..255)
$$ -1 -1 -1 -1 -1 -1 -1 -1 -1 -1 -1 -1 -1 -1 -1 -1 -1 -1 -1 -1 -1 -1 -1 -1
$$ -1 -1 -1 -1 -1 -1 -1 -1 -1 -1 -1 -1 -1 -1 -1 -1 -1 -1 -1 -1 -1 -1 -1 -1
$$ -1 -1 -1 -1 -1 -1 -1 -1 -1 -1 -1 -1 -1 -1 -1 -1 -1 -1 -1 -1 -1 -1 -1 -1
$$ -1 -1 -1 -1 -1 -1 -1 -1 -1 -1 -1 -1 -1 -1 -1 -1 -1 -1 -1 -1 -1 -1 -1 -1
$$ -1 -1 -1 -1 -1 -1 -1 -1 -1 -1 -1 -1 -1 -1 -1 -1 -1 -1 -1 -1 -1 -1 -1 -1
$$ -1 -1 -1 -1 -1 -1 -1 -1 -1 -1 -1 -1 -1 -1 -1 -1 -1 -1 -1 -1 -1 -1 -1 -1
$$ -1 -1 -1 -1 -1 -1 -1 -1 -1 -1 -1 -1 -1 -1 -1 -1 -1 -1 -1 -1 -1 -1 -1 -1
$$ -1 -1 -1 -1 -1 -1 -1 -1 -1 -1 -1 -1 -1 -1 -1 -1 -1 -1 -1 -1 -1 -1 -1 -1
$$ -1 -1 -1 -1 -1 -1 -1 -1 -1 -1 -1 -1 -1 -1 -1 -1 -1 -1 -1 -1 -1 -1 -1 -1
$$ -1 -1 -1 -1 -1 -1 -1 -1 -1 -1 -1 -1 -1 -1 -1 -1 -1 -1 -1 -1 -1 -1 -1 -1
$$ -1 -1 -1 -1 -1 -1 -1 -1 -1 -1 -1 -1 -1 -1 -1 -1
$$ ##$RG_tab6= (0..255)
$$ -1 -1 -1 -1 -1 -1 -1 -1 -1 -1 -1 -1 -1 -1 -1 -1 -1 -1 -1 -1 -1 -1 -1 -1
$$ -1 -1 -1 -1 -1 -1 -1 -1 -1 -1 -1 -1 -1 -1 -1 -1 -1 -1 -1 -1 -1 -1 -1 -1
$$ -1 -1 -1 -1 -1 -1 -1 -1 -1 -1 -1 -1 -1 -1 -1 -1 -1 -1 -1 -1 -1 -1 -1 -1
$$ -1 -1 -1 -1 -1 -1 -1 -1 -1 -1 -1 -1 -1 -1 -1 -1 -1 -1 -1 -1 -1 -1 -1 -1
$$ -1 -1 -1 -1 -1 -1 -1 -1 -1 -1 -1 -1 -1 -1 -1 -1 -1 -1 -1 -1 -1 -1 -1 -1
$$ -1 -1 -1 -1 -1 -1 -1 -1 -1 -1 -1 -1 -1 -1 -1 -1 -1 -1 -1 -1 -1 -1 -1 -1
$$ -1 -1 -1 -1 -1 -1 -1 -1 -1 -1 -1 -1 -1 -1 -1 -1 -1 -1 -1 -1 -1 -1 -1 -1
$$ -1 -1 -1 -1 -1 -1 -1 -1 -1 -1 -1 -1 -1 -1 -1 -1 -1 -1 -1 -1 -1 -1 -1 -1
$$ -1 -1 -1 -1 -1 -1 -1 -1 -1 -1 -1 -1 -1 -1 -1 -1 -1 -1 -1 -1 -1 -1 -1 -1
$$ -1 -1 -1 -1 -1 -1 -1 -1 -1 -1 -1 -1 -1 -1 -1 -1 -1 -1 -1 -1 -1 -1 -1 -1
$$ -1 -1 -1 -1 -1 -1 -1 -1 -1 -1 -1 -1 -1 -1 -1 -1
$$ ##$RG_tab7= (0..255)
$$ -1 -1 -1 -1 -1 -1 -1 -1 -1 -1 -1 -1 -1 -1 -1 -1 -1 -1 -1 -1 -1 -1 -1 -1
$$ -1 -1 -1 -1 -1 -1 -1 -1 -1 -1 -1 -1 -1 -1 -1 -1 -1 -1 -1 -1 -1 -1 -1 -1
$$ -1 -1 -1 -1 -1 -1 -1 -1 -1 -1 -1 -1 -1 -1 -1 -1 -1 -1 -1 -1 -1 -1 -1 -1
$$ -1 -1 -1 -1 -1 -1 -1 -1 -1 -1 -1 -1 -1 -1 -1 -1 -1 -1 -1 -1 -1 -1 -1 -1
$$ -1 -1 -1 -1 -1 -1 -1 -1 -1 -1 -1 -1 -1 -1 -1 -1 -1 -1 -1 -1 -1 -1 -1 -1
$$ -1 -1 -1 -1 -1 -1 -1 -1 -1 -1 -1 -1 -1 -1 -1 -1 -1 -1 -1 -1 -1 -1 -1 -1
$$ -1 -1 -1 -1 -1 -1 -1 -1 -1 -1 -1 -1 -1 -1 -1 -1 -1 -1 -1 -1 -1 -1 -1 -1
$$ -1 -1 -1 -1 -1 -1 -1 -1 -1 -1 -1 -1 -1 -1 -1 -1 -1 -1 -1 -1 -1 -1 -1 -1
$$ -1 -1 -1 -1 -1 -1 -1 -1 -1 -1 -1 -1 -1 -1 -1 -1 -1 -1 -1 -1 -1 -1 -1 -1
$$ -1 -1 -1 -1 -1 -1 -1 -1 -1 -1 -1 -1 -1 -1 -1 -1 -1 -1 -1 -1 -1 -1 -1 -1
$$ -1 -1 -1 -1 -1 -1 -1 -1 -1 -1 -1 -1 -1 -1 -1 -1
$$ ##$RG_tab8= (0..255)
$$ -1 -1 -1 -1 -1 -1 -1 -1 -1 -1 -1 -1 -1 -1 -1 -1 -1 -1 -1 -1 -1 -1 -1 -1
$$ -1 -1 -1 -1 -1 -1 -1 -1 -1 -1 -1 -1 -1 -1 -1 -1 -1 -1 -1 -1 -1 -1 -1 -1
$$ -1 -1 -1 -1 -1 -1 -1 -1 -1 -1 -1 -1 -1 -1 -1 -1 -1 -1 -1 -1 -1 -1 -1 -1
$$ -1 -1 -1 -1 -1 -1 -1 -1 -1 -1 -1 -1 -1 -1 -1 -1 -1 -1 -1 -1 -1 -1 -1 -1
$$ -1 -1 -1 -1 -1 -1 -1 -1 -1 -1 -1 -1 -1 -1 -1 -1 -1 -1 -1 -1 -1 -1 -1 -1
$$ -1 -1 -1 -1 -1 -1 -1 -1 -1 -1 -1 -1 -1 -1 -1 -1 -1 -1 -1 -1 -1 -1 -1 -1
$$ -1 -1 -1 -1 -1 -1 -1 -1 -1 -1 -1 -1 -1 -1 -1 -1 -1 -1 -1 -1 -1 -1 -1 -1
$$ -1 -1 -1 -1 -1 -1 -1 -1 -1 -1 -1 -1 -1 -1 -1 -1 -1 -1 -1 -1 -1 -1 -1 -1
$$ -1 -1 -1 -1 -1 -1 -1 -1 -1 -1 -1 -1 -1 -1 -1 -1 -1 -1 -1 -1 -1 -1 -1 -1
$$ -1 -1 -1 -1 -1 -1 -1 -1 -1 -1 -1 -1 -1 -1 -1 -1 -1 -1 -1 -1 -1 -1 -1 -1
$$ -1 -1 -1 -1 -1 -1 -1 -1 -1 -1 -1 -1 -1 -1 -1 -1
$$ ##$RG_tabA= (0..255)
$$ 0.25 0.28 0.32 0.35 0.4 0.44 0.5 0.56 0.64 0.7 0.8 0.89 1 1.12 1.28 1.4
$$ 1.6 1.78 2 2.25 2.56 2.8 3.2 3.56 4 4.5 5 5.6 6.35 7.12 8 9 10 11.3 12.7
$$ 14.2 16 18 20.2 22.6 25.4 28.5 32 36 40.3 45.2 50.8 57 64 71.8 80.6 90.5
$$ 101 114 128 144 161 181 203 228 256 287 322 362 406 456 512 575 645 724
$$ 812 912 1030 1150 1290 1440 1620 1820 2050 -1 -1 -1 -1 -1 -1 -1 -1 -1 -1
$$ -1 -1 -1 -1 -1 -1 -1 -1 -1 -1 -1 -1 -1 -1 -1 -1 -1 -1 -1 -1 -1 -1 -1 -1
$$ -1 -1 -1 -1 -1 -1 -1 -1 -1 -1 -1 -1 -1 -1 -1 -1 -1 -1 -1 -1 -1 -1 -1 -1
$$ -1 -1 -1 -1 -1 -1 -1 -1 -1 -1 -1 -1 -1 -1 -1 -1 -1 -1 -1 -1 -1 -1 -1 -1
$$ -1 -1 -1 -1 -1 -1 -1 -1 -1 -1 -1 -1 -1 -1 -1 -1 -1 -1 -1 -1 -1 -1 -1 -1
$$ -1 -1 -1 -1 -1 -1 -1 -1 -1 -1 -1 -1 -1 -1 -1 -1 -1 -1 -1 -1 -1 -1 -1 -1
$$ -1 -1 -1 -1 -1 -1 -1 -1 -1 -1 -1 -1 -1 -1 -1 -1 -1 -1 -1 -1 -1 -1 -1 -1
$$ -1 -1 -1 -1 -1 -1 -1 -1 -1 -1 -1 -1 -1 -1 -1 -1 -1 -1 -1 -1 -1 -1 -1
$$ ##$ROBOTTY= <no>
$$ ##$ROUT14= (0..7)
$$ 0 0 0 0 0 0 0 0
$$ ##$ROUTER= 3
$$ ##$RX22TY= <no>
$$ ##$RXFMAX= (0..7)
$$ 432.5 -1 -1 -1 -1 -1 -1 -1
$$ ##$RXFMIN= (0..7)
$$ 5 -1 -1 -1 -1 -1 -1 -1
$$ ##$RXINTLV= (0..7)
$$ 1 0 0 0 0 0 0 0
$$ ##$RXMSTY= <no>
$$ ##$RockSwitchEth= <no>
$$ ##$SCMTY= <no>
$$ ##$SGUC1= (0..15)
$$ 18 19 0 0 0 0 0 0 0 0 0 0 0 0 0 0
$$ ##$SGUC2= (0..15)
$$ 33 256 0 0 0 0 0 0 0 0 0 0 0 0 0 0
$$ ##$SLCBCONF= <SH>
$$ ##$SPECTR= 10
$$ ##$SY2FLAG= 0
$$ ##$SYNCTRIG= 11
$$ ##$SamChgEth= (0..3)
$$ <149.236.99.52> <no> <no> <no>
$$ ##$SamChgProtocol= (0..3)
$$ <SOAP> <> <> <>
$$ ##$ServiceNo= <>
$$ ##$Sgu1PowerLevels= (0..7)
$$ 0 0 0 0 0 0 0 0
$$ ##$Sgu2PowerLevels= (0..7)
$$ 0 0 0 0 0 0 0 0
$$ ##$Sgu3PowerLevels= (0..7)
$$ 0 0 0 0 0 0 0 0
$$ ##$Sgu4PowerLevels= (0..7)
$$ 0 0 0 0 0 0 0 0
$$ ##$Sgu5PowerLevels= (0..7)
$$ 0 0 0 0 0 0 0 0
$$ ##$Sgu6PowerLevels= (0..7)
$$ 0 0 0 0 0 0 0 0
$$ ##$Sgu7PowerLevels= (0..7)
$$ 0 0 0 0 0 0 0 0
$$ ##$Sgu8PowerLevels= (0..7)
$$ 0 0 0 0 0 0 0 0
$$ ##$SguType= 2
$$ ##$ShimMaxVal= 32760
$$ ##$ShimPow1Ch2Sh= (0..38)
$$ 0 0 0 0 0 0 0 0 0 0 0 0 0 0 0 0 0 0 0 0 0 0 0 0 0 0 0 0 0 0 0 0 0 0 0 0
$$ 0 0 0
$$ ##$ShimPow1Imax= (0..38)
$$ 0 0 0 0 0 0 0 0 0 0 0 0 0 0 0 0 0 0 0 0 0 0 0 0 0 0 0 0 0 0 0 0 0 0 0 0
$$ 0 0 0
$$ ##$ShimPow1NChan= 0
$$ ##$ShimPow1TotIMax= 0
$$ ##$ShimPow1Vmax= (0..38)
$$ 0 0 0 0 0 0 0 0 0 0 0 0 0 0 0 0 0 0 0 0 0 0 0 0 0 0 0 0 0 0 0 0 0 0 0 0
$$ 0 0 0
$$ ##$ShimPow2Ch2Sh= (0..38)
$$ 0 0 0 0 0 0 0 0 0 0 0 0 0 0 0 0 0 0 0 0 0 0 0 0 0 0 0 0 0 0 0 0 0 0 0 0
$$ 0 0 0
$$ ##$ShimPow2Imax= (0..38)
$$ 0 0 0 0 0 0 0 0 0 0 0 0 0 0 0 0 0 0 0 0 0 0 0 0 0 0 0 0 0 0 0 0 0 0 0 0
$$ 0 0 0
$$ ##$ShimPow2NChan= 0
$$ ##$ShimPow2TotIMax= 0
$$ ##$ShimPow2Vmax= (0..38)
$$ 0 0 0 0 0 0 0 0 0 0 0 0 0 0 0 0 0 0 0 0 0 0 0 0 0 0 0 0 0 0 0 0 0 0 0 0
$$ 0 0 0
$$ ##$ShimPow3Ch2Sh= (0..38)
$$ 0 0 0 0 0 0 0 0 0 0 0 0 0 0 0 0 0 0 0 0 0 0 0 0 0 0 0 0 0 0 0 0 0 0 0 0
$$ 0 0 0
$$ ##$ShimPow3Imax= (0..38)
$$ 0 0 0 0 0 0 0 0 0 0 0 0 0 0 0 0 0 0 0 0 0 0 0 0 0 0 0 0 0 0 0 0 0 0 0 0
$$ 0 0 0
$$ ##$ShimPow3NChan= 0
$$ ##$ShimPow3TotIMax= 0
$$ ##$ShimPow3Vmax= (0..38)
$$ 0 0 0 0 0 0 0 0 0 0 0 0 0 0 0 0 0 0 0 0 0 0 0 0 0 0 0 0 0 0 0 0 0 0 0 0
$$ 0 0 0
$$ ##$ShimPow4Ch2Sh= (0..38)
$$ 0 0 0 0 0 0 0 0 0 0 0 0 0 0 0 0 0 0 0 0 0 0 0 0 0 0 0 0 0 0 0 0 0 0 0 0
$$ 0 0 0
$$ ##$ShimPow4Imax= (0..38)
$$ 0 0 0 0 0 0 0 0 0 0 0 0 0 0 0 0 0 0 0 0 0 0 0 0 0 0 0 0 0 0 0 0 0 0 0 0
$$ 0 0 0
$$ ##$ShimPow4NChan= 0
$$ ##$ShimPow4TotIMax= 0
$$ ##$ShimPow4Vmax= (0..38)
$$ 0 0 0 0 0 0 0 0 0 0 0 0 0 0 0 0 0 0 0 0 0 0 0 0 0 0 0 0 0 0 0 0 0 0 0 0
$$ 0 0 0
$$ ##$ShimPowMaxUA= (0..63)
$$ 130000 130000 130000 130000 130000 130000 130000 130000 130000 130000 130000
$$ 130000 130000 130000 130000 130000 130000 130000 130000 130000 0 0 0 0
$$ 0 0 0 0 0 0 0 0 0 0 0 0 0 0 0 0 0 0 0 0 0 0 0 0 0 0 0 0 0 0 0 0 0 0 0 0
$$ 0 0 0 0
$$ ##$ShimPowMaxUC= (0..63)
$$ 130000 130000 130000 130000 130000 130000 130000 130000 130000 130000 130000
$$ 130000 130000 130000 130000 130000 130000 130000 130000 130000 0 0 0 0
$$ 0 0 0 0 0 0 0 0 0 0 0 0 0 0 0 0 0 0 0 0 0 0 0 0 0 0 0 0 0 0 0 0 0 0 0 0
$$ 0 0 0 0
$$ ##$ShimPowMaxUG= (0..63)
$$ 524287 524287 524287 524287 524287 524287 524287 524287 524287 524287 524287
$$ 524287 524287 524287 524287 524287 524287 524287 524287 524287 0 0 0 0
$$ 0 0 0 0 0 0 0 0 0 0 0 0 0 0 0 0 0 0 0 0 0 0 0 0 0 0 0 0 0 0 0 0 0 0 0 0
$$ 0 0 0 0
$$ ##$ShimPowNum= 0
$$ ##$ShimPowRcbType= 3
$$ ##$ShimPowRes= (0..63)
$$ 1e-20 1e-20 1e-20 1e-20 1e-20 1e-20 1e-20 1e-20 1e-20 1e-20 1e-20 1e-20
$$ 1e-20 1e-20 1e-20 1e-20 1e-20 1e-20 1e-20 1e-20 0 0 0 0 0 0 0 0 0 0 0 0
$$ 0 0 0 0 0 0 0 0 0 0 0 0 0 0 0 0 0 0 0 0 0 0 0 0 0 0 0 0 0 0 0 0
$$ ##$ShimPowRng0= (0..63)
$$ 1 1 1 1 1 1 1 1 1 1 1 1 1 1 1 1 1 1 1 1 0 0 0 0 0 0 0 0 0 0 0 0 0 0 0 0
$$ 0 0 0 0 0 0 0 0 0 0 0 0 0 0 0 0 0 0 0 0 0 0 0 0 0 0 0 0
$$ ##$ShimPowRng1= (0..63)
$$ 1 1 1 1 1 1 1 1 1 1 1 1 1 1 1 1 1 1 1 1 0 0 0 0 0 0 0 0 0 0 0 0 0 0 0 0
$$ 0 0 0 0 0 0 0 0 0 0 0 0 0 0 0 0 0 0 0 0 0 0 0 0 0 0 0 0
$$ ##$ShimPowRng2= (0..63)
$$ 1 1 1 1 1 1 1 1 1 1 1 1 1 1 1 1 1 1 1 1 0 0 0 0 0 0 0 0 0 0 0 0 0 0 0 0
$$ 0 0 0 0 0 0 0 0 0 0 0 0 0 0 0 0 0 0 0 0 0 0 0 0 0 0 0 0
$$ ##$ShimPowRng3= (0..63)
$$ 1 1 1 1 1 1 1 1 1 1 1 1 1 1 1 1 1 1 1 1 0 0 0 0 0 0 0 0 0 0 0 0 0 0 0 0
$$ 0 0 0 0 0 0 0 0 0 0 0 0 0 0 0 0 0 0 0 0 0 0 0 0 0 0 0 0
$$ ##$ShimPowType1= 0
$$ ##$ShimPowType2= 0
$$ ##$ShimPowType3= 0
$$ ##$ShimPowType4= 0
$$ ##$ShimSysAngle= <>
$$ ##$ShimSysFunc= (0..63)
$$ 1 2 3 4 5 7 9 11 15 16 8 10 12 14 6 17 13 18 19 20 0 0 0 0 0 0 0 0 0 0
$$ 0 0 0 0 0 0 0 0 0 0 0 0 0 0 0 0 0 0 0 0 0 0 0 0 0 0 0 0 0 0 0 0 0 0
$$ ##$ShimSysMatId= <no>
$$ ##$ShimSysMatrix= 1
$$ ##$ShimSysOffset= <0>
$$ ##$ShimSysType= 1
$$ ##$ShimUnit= 0
$$ ##$TFXNUM= 0
$$ ##$TOSITY= <no>
$$ ##$TRIPLO2= 0
$$ ##$VTU= 1
$$ ##$VTUETH= <no>
$$ ##$VTUTY= <tty05>
$$ ##$WBREFAM= (0..15)
$$ 286.5 105.5 100 100 100 100 100 100 100 100 100 100 100 100 100 100
$$ ##$WBREFLM= (0..15)
$$ 0 0 0 0 0 0 0 0 0 0 0 0 0 0 0 0
$$ ##$WBREFPH= (0..15)
$$ 80.85 -73.64 0 0 0 0 0 0 0 0 0 0 0 0 0 0
$$ ##$WBSGU= (0..15)
$$ 0 0 0 0 0 0 0 0 0 0 0 0 0 0 0 0
$$ ##$XFAC= 2
$$ ##END=
$$ 
##$DECIM=	2496
##$DSPFVS=	21
##XUNITS=	HZ
##YUNITS=	ARBITRARY UNITS
##FIRSTX=	6480.5081293426519551
##LASTX=	-1532.1899172224043468
##DELTAX=	-0.12226593494415283203
##XFACTOR=	1
##YFACTOR=	0.0203592923229808688
##FIRSTY=	-11.8134765625
##MINY=	-1481.6068115234375
##MAXY=	1718.3734130859375
##NPOINTS=	65536
##XYDATA=	(X++(Y..Y))
6481e80J8J7J8J7jjjjJ7J8j1j2k7k8K1K0k9l0%jJ7J7J8J7LMLMl8l7J1J1K7K8jjK4K4nmj5j5
6475d84J4J5k1k0RRRRJ0RoonoJ6J5J6J5j0j1j1j1RRRRRRRRj%jjK1K1K1K0j3j3j4j3LMLLJ%
6470c32%JJ2J3J2J2j3j3j3j3J3J4J3J3%%%JpqppqrqrRQQQQQQQJJJ%JJ%JnnM3M3LLLLONOOn
6463a66onoJ2J1J2J1rqrqLMLLJ2J1J2J1j9k0k0j9J9K0K0K0kkkkmnnmnnmnK0K0K0K0PPk2k2
6457a06M0L9qrl0l1jkK1K1K0K1JKJJnmnmnnmnllllN6N6RRl0k9jjklmlRQQRj0rrj0noM2M3m
6451E4ml3l2J4J4J4J4rrrj0J4J4M6j1j7j7QQmmnmllklMMMMJ1J1J1J1LKLKJ5J4J5J5rqrqkj
6445A13L0k7rrL2L2K7l1k7k7J9J8J8J8J3J3j6j6j0j0J8J9k6k6K1K2J2J2J2J1%%%%onK3K3j0
6440B51j0j0j0opoolkM6M6j5j5j4j5l0l1kN6P0k5LMnmnmk4k3M4M4J3J3J3J4j6j6j5j6JJJJ
6435B86NNNMK7K6k2k2k7k8KJJ7J7j2j2L3L4j5j4mml3l3J4J3J4J4NML4L4j2j1J7J7ooooM8M7
6429D50J8J9JJm6m7m9m8J9J9J4J4j5j5L5L4NOMNk4k4J7J8J7J8llmlK1K1qqLLLLk5k4MMj2j1
6424D07J7J8J6J7J6J6j2j3j3j3oooolkK6K7J1J1j7j8j0rj0j0L4L3j4j5J7J7j2j2JJJJjjj%
6419D77K0K1K1K0rrK0J9POk2k2l4l4J3J4L0L1j8j8NNj6J4K9l8m3j4j7j6J4J5j6j6J3J3J3J3
6414D91J4J3K2K2pqj5j6m4m4K5K5N6Pj8L0K9K9j4j4j4j5J1J1J1J2j9j8J1J1j4j4L4L4J9J9
6410F62rl8k5K4J1j8j3j3j4j5rrrrM3M3J4J4PPRQk6Lj3o1%K9J0J0L9M0rqmlllj6j5j6j5LL
6404F06LLNNL3L4J8J8l0l0J2J2J2J2j4j5j4j4J3J4j5j5K5K4K5K5k7k6LLQQQQopopj4j3j4j4
6399F56J5J6J5J5rrK0K0MMo3o2L1L2L2L2JJJJJ8J8J8J8l1l0l1l1J7J7J7J6pqK2K1j0j0j0j0
6394G57l2l1llppK1K2JJK9L0J8J9k9l0l0l0J8J8MNMNj0rj0j0J7J6J7J6l2l2l2l2JJJJj7j7
6389F19J2J2K0K1qqJ4J4M3M3OPOOj7j7m5m6j0j0J5J6K4l3j6J2M0M1noK6K6llj3j2m2m1NNL3
6384G31L4K6K5k2k2J6J5J6J5JJKKj3J6L5k2o3nj3j2NOONJ0J0j9j9K1K1qqj5j5L3L3K0K0rr
6379H51j3j3j3j3qqL9M0k5k5MMppppLKl3K4N9Jj0j1k1k2M3M2J0m8n0QQk1l5K2K4mj9L8M4J6
6374H62OOLKLKk1k1k1k1jjkjlmllRJ0j9k0K4K3K3K4qpqpJ4J4J4J5j%%%k1k1qM9P7K0j2j1l3
6368I22l2J6J5l1l1l1l1ooK2K3j1j0J8J9K3K2K3K3J0J0l8l8m3m4K4K4K1K0qqk1k0QQoonoj8
6363H01j9M9M9j9j9OPL2k6PPK1K1pqJ6J6J6J6l0k9l0k9qqpqJ9K0J9K0j2j1m3J4L1L1K2l5p0
6359H22j2L5k2l1K6rj0J3J2RO7L3L3K1l7m2m3l0K7M2M3kknnnnKLk7k6llllJ3J3J3J3JJJJO
6353I25OPOm0m1K7K7K8K9%%jjjjj0rj0rmmmmnml2l3L8L9L8L9ooooNMNMl9l9k3L4rrl1l0j4
6347H30M4M5j4j4j3k1L7J7J6K1K0lmm7m8m9RK4K4QQQQj0j1l9l9J6J6J6J6L6L6OPm4m5LLJ7
6342H90J8J7J7k8k8J9K0k2k3k2k3J6J7J6J7J3J3J3J3lmpqJ2m6j4j4L7L6QQj2j3J3J3mo1l3
6338H61K5K7K6L4k4rj0j3j3MNMMmnK1K0J3m5m4J3J4J4j4M3L5L5k5k4o5qQRl4l3J5J4J9J9J9
6333I31J9k0k0RRNNJJK4l5kkJJl1K6L3L3l1l1j9j9k0j9L1L1L1L1k6k6LL%%mlM3j4k9l0m3m3
6328H04MNJ3J2O0O1mnmmj9j8k7O8N6jnnn4M3K1l7k7k7L6L7kkl1l0J3J3J0RK3l4q2k5K6K6%
6323H97JQRQQk1k1J1J1mN4K2K2l1l0J7J7K3K4onj9k0j9j9MMLMk6k6K1K2POML%n7n7JPOL9L9
6317I41k4k5K4K3j1j0j1j1K0K1rqm1m2pN1J2J2l3l2J5J4j4j3J8J8J9J8POk2k2j3j3j2j3J6
6313H49J6J6J6k3k4J2O8K2K2J1m8j8j8k2k1LLK8K8K7l1n9lL9L8poMMMMJ0J0J0Rk7k8JJjjj
6308I17kqrJ9J8J3j5l4K4L2Kook2k2PPK0K0rrqpqpj%%%K9K9Kk8o4oM3J5K7K8k4k4Lk5m2J5
6302H84QPP2J5m8m7J6j2j3M4M2j5l0l1J4J4jkjkk5k4K2N2J9l8l9J8L9j9k9%K3ok0L7NOM1j6
6297I60k9k8llLLk5k6L6L6j2j1j9j9J6m3K4N2LMPQPPm8m8j%QPN3Q2K7o8m5J2M2M2ko0q7J0
6292H72N2oJKkjkjl3K4PPM3j4k3k3k6k6QQQQJJJ%mnnmK9K9O2MNNj4p2j4j4J2J1K0J9m2J6k2
6286I02k1L0L0K0K0k8k8j6j6m5J3qM9N3mpqj1j1k0k0RRlmM5M5MMJJRm8j5j6KKKKpol9J8J0
6281H99RM5j3j9j9k3k3JKK9L0l4l4%N8k5k4K6K7MMMLKJJJ%jj%K0J9rqJ3J3l5l4k9l0K2P8J0
6275I60m9k8%J3J3Jn7j2J6K3K3K2ok5L3Nk4noL1Kj6M2Ok3l6K2K3K3K3K3K4l3jjj0j0j0j0K
6271I68KKKklkkJJj%j3m2j0M7oollQQPQl3l3k9k9j0M7N0rpK2J8j0k2k2k3k4L2L2L0K9jl0m7
6265H92RJ6j2PPqql7l7L7L7j1j0J6J7J7J7k7k6j1M7PPJ1J1kkkjJ0J1j5p2j2j1M2M3l0k9%j
6260H97mmmmk4k4NNJ5J5l9l9p0j3N1N1%jK8K9j8j8J2J1PPL5L6J2J2QQKn6k3k4LLLLLLjjL2
6254I29k6k6L1%jLKL5L5k2k2MNk1k1LO1K8K8jjjjnnqrK1l8m0J6K8l0KKJ9l9ooMNMMJ%L3k4
6249I50j5j5j9j9K2K2K2K2QQQQrrj3j2On1j9j9J3J3J4J3llllmnJ5j4pN1L2Mk2k2k4k3%JJ%
6243I00n3n3k7L1M3P2L7k0j8L9L5k2l2l2K1K2k9k9%%K7K7jjj%%%nmmmOPl0K8M3j4K1K2l3l2
6238I37k9k9k2L6LL%%j%K0K0N5lj1J9J7j2k2QQk2kK6QRm0l9m0l9kkK4K3Ln5%N8L2Kporrrr
6233H92KJJKLLLLPPOPl6l6K2K2j1j1ppj6M1K7jJ6M5J5m3n1OJ8J8lkK5K6j8j8j8j9J5J5j1j0
6227I30n5LJ5J5J6m2m2J5k5k5PPK2K3K2K2KKKKj3j3j2j3J3J4M2M3MMMMn4n4J3J4J1J2J1J2
6222I58rj0rrK3K3m4m4j7j7J2J2L3L2L3L2j1j1j1j0L4L4K2l6m1J6jk9l6K1Lk5j5j5L2L2K9
6218I81L0JJJ3J2l5l6nnmnk0j9O6O7j6j7m5p3k2L5J7j1j6j6j8j8K4K3K4K3j5j6j5j6J1J1l3
6213H63l3j4M3M0M0ppponnonRRM1j7n6n6K6K7K0K0rql4l4j8L9O5O6mo2l2l1poooK2K3qqK1
6208H77K1K8K9O1Lj3j3j6j6J7J8J7J8J0J0J0J1k7k6k7k7J3J2l2l2l9J8j5j4QPQQJ0RJ0J0j2
6203I34j1j2j2QPPQNNO6RJ8J8n3n3qqqpK1K1qqLLk6k6j3j3m5J2M3M3l9l9J5J5J1J1M1j8j7
6198I00M0JJk4k4K9K9j8j9MNk4k5k9k9J9J9L5L5j3j3J9J9J9J9j4j5k2L5L0k7n3NK9K9MMQP
6193I95qo6LKK8K7J3J3j7j6j1j1m3J4L9M0k3k4K0K0q0k2M2M2klklL0k8j8j9k2k1rrJ7J6M3
6188I47j5m4J3L9L9ooJ0Rk0j9J0J0J1J0OOk3k3j7j7L1L2J4J4J1J1On0n1OJ7J6K0K0k2k1k2
6184I52k1rj0rj0K1K0K1K1rj0l4l5n2MM0L9ONONk1k0QQk2k3k6L2J6J7rq%JK9K9NONOk4k4k4
6178I02k4QQMML7k2J2J1nojkk3L5L8j9j5M2J6m2o7L0K0K0K0K1k8k8O4O4k3k3LMoj02o2lj4
6173H48j3mmM4M4jjKLl9K0J6J5LKk6k6JKJJkkklM4M3J5J5l1l1N0qj5j5j9j8jjK4K4N7jn5n5
6168I01k9l0J8J9LLk6k6rj0rj0M8M7JKJ5M3O0Ln6n6M6M6kjkjrrk8%Pn0nK4Qk0j4m2j8J0N6
6163H98K7LLJJK0K0qrRRQRj6j7j6j7rrl8l8llmlM8M8%%K9K8K9K9k8k8JJKLk3k2l4K4L5Ool4
6157I26m9m8J2J2J2J3M8M8j9j9j0rj0j0K2K2KL1L7k0m8RLk5J1j9JJkjK4K4k4k4PPJ4m4l8J8
6152H85N0N0n2n3k5NN9KJ6M5L8k0J5J5j4j3l3nJ7m1k5MKk7l8l8qqK1K1J0J0J1J0MLMMNONO
6147I23j4j5J5J4k5k6K2K3k8k8K0K0J1J1J1J1l6l5J3J2K7K6K7K6KJJKooooj5j6j6j6k1k1K7
6142I09K7J1J2rK1On1j6j7K9K9%%K5K6no3k5L3M1J3j9j9k0k1RQJ1J0k6LJ9l9JJllNMNMkjk
6137I21kL9L9k8k8k1k1j0M9L0k7OL4kl1l8l9k1L7K0rMLKJj9k0M8M8j7j6j5j4J3M2L1k6m2j3
6132I08j9j9J8J8J8J8QPpqJ0Rl9l8j4j3L4L4J4J3J3J4opK3K3k0k0l4l4j2j3j6M1K0K0K4K4
6127I92J3J4l3l2l8qk9L0M2M3kjl6l7k1k2J6J7J6J7K9K9j8j9k2k1j3J6M0j8j3j2k3k2K6K5
6123I25M6M5m1m1j3j4j3j4JJJ0L9J2m6KO0J3j6k5k6J9J8j1j0J3J3kjj1j1MMLKqrj5L4OOK8
6118I77K7jkm3m4MMKJKKK1K0K1K1l1l0l1l0J2J2llL8L8RRm2m2K5K5k0k0K8K8k0j9k0j9J4J3
6113I33J4J4%%j4j4K0K1l0l0K5k2MMMMMLn0n1NN3P1NjK7j7m6L8Rl8j0Nk4LL1J4J3k6k7LKR
6108I38J0J0Rj0j1PPn0jJ7J8j1m0l5L2M7J7j0j0qqqpK5K5k4k5K9%j3L4J5l2kkL0L1l7l6J1
6103I32J1Kk7k9J9j0j0L9L8rrjjjjQPk1k2pqK1K1j3j4J5J5j0j0l7J1J1J0j5j5RQQQK2K3K2
6098I90K2ppl5l6m1m0M5M6J3J4J2l6K0K0j2j2mnmnJ8J8J5J6M7%l6pKL0j5j5J2l6l8J1N5K7
6093A042k1n0m4LK0rk5k4K2N1K7k1QRppL5OK7k2k3k2n4oJ5J5j0j1j1j0J1J2J2J1%%j%%j%%
6088I47l6l7J2J2PQj7j8j4M3j8j9L7L7L6L7NOk0k0k2L5L5k3j2j1J3J3k1k2k2k1M7M8%%j3j3
6083I99j3j2PQk2k1j0j1m3J5%JMMK7K8kjQPm0m0M7M7jjj7j8j8j7QQRQK4K4K7l0k4k4K0K1k0
6078I66k1k0k1J7J6K0K0n3NK0K0m1m1OPN9N9m6m7NNNNJ4J3L6L7J1q5o4nL4L3RRmlllj0j0J6
6073I70J5ro8L2L3JKk4k3j7M1M5j3m7J0LLJ2J1M1M0J4J5p2p2jkmnN1pl8j0LLJJK2l6j7J1K9
6068I44N9L0k8rK0%%RRj1J7j2p0jN7j1j1qpk1k0j6j7j1M6L0K%jkkRRRRj2j3k1n0nN4J9J9k0
6062I72k0j9k0JJK1qk4L4J5j3pq%K9K9k9NNJJj9J0k3q1j5M2J7m0QL7M2M1k4k4K8K8LLo6rQ
6057I32PL2L3O2Mqo5l6l6J5J6J5J6K8K8l3K5j2j2qqk6k6LLK2K2J9J9ko0k8k7%%%%J4J3J4J4
6052I69J1J1l7l7j9j9J3J4j0M7J6J5J0J1j9j8jjj%rj0p0j3K6K5O2MlkK2K3J3J3n3n4j6j5J3
6047I11J3j0j1L8L8%JK9K9o3o3k9L0RRM2M2l4l4l0l1jN6N6km4m3J%K8K8jjj8j7M4j4M5M4p
6042A040pk0k1n3NL8L8k2k2k0L8ONkjkkn2n1L1L1N1popLn5oN1KKk2k3J%JJJ5J5j4j3k2k1k1
6037H82k2J1J1J1J1K1K1qql3l2J1J2N6jJKK6K6JJo7j0K5K5K5K5lmJ1J1j8j7ppm0J8JJNMj7
6032I61j7J2J1j7j7J2J2L8L8m2J5ONj9k0OOk0j9l8J9L2L1Jn7MLj6j7N1N1MNk5k4K3K3J9K0
6027A060J6m2l8l8PPPQn2n2k2k3K9L0K9K9K9K8l9l9J1J1J1J1ppopK6K6kkllllj6j5j5j6M1
6022I66M0m6m6K0K0K0K0J5J6l3l3J1J1J1J1k3k3k4k3mnjjm2J6N0N1L0L1KJJ%J%l0k9k6k7L3
6017I61R1O2Nm1m0m4m4j4j3KO0K4K5J8p8m9QJ8J8j4j3m5J2K2K2lll2l3mnL0L0L0L1K5K6J4
6013A059m3n5LmmmnmmrqJ8J8Kk8QN6pl7lkJKj3j2K6K5J2J2k3k3k0k0j5L3K3okkj7j8N1N2l5
6007I78l4k3k3rrJ3J2K7K7K0K1k8k8J6J5j3j3%Jj4j4J2J3M3M4j6L2L2j6k5k6n5pK0K0nl5l0
6003I23J8L6PkK6K1k6k0j9OOJ4J3j6m4l4J3L0K9M9%j7j7rM0K6k3k5k5L9L9NNk5k4klK7k1m6
5998I74JJ%k8k9L9L9k1k1lml0J8L6j2k6K3J7J8K8k9l0K8L1L1j3j3l3l2J6J6LLqpl5K4J9K0
5993A011jjJ3J4k4k4ool0K8K4K5kjk3L4K8l0k3k3j5j4j5j5RRN7N6PPm1m1NOONj8j8j4j5k8
5988I16K9M5M5j3j3j3j3J3J2J3J2k5k6m3J4PPj8j9j2j3j3j2KKLKJ0RJ0RK2K2K1K2NNONl7l6
5983I62k1L6K9K8MLl7l8J1J1j6j5JN8J6J6rrrroo3ooJ9J9J0J0J0J0NNONJ5J6l3l2j1j1j1j1
5978I52l5l5noJ6J7J7J7RJ0k0j9jjM7M8K8K8jjl8l9rj0K2K2J5J6L9n6o4pJ%M8M8K2l7mlM0
5973A071M1k6k7j5j5j5j5JJL4k4kkM2M3j8j8k1k1j0o7j8L8LMLLJ7m1K1K0j6j6J6J6p4j6OO3
5968I66O4O4J4m4l5l5J0RRRRRn3n3k0k1j5M3P2J3k3k3KKPPk1k2J2J1J2J1OOk4k3m4m5j6j6
5963H34L4L3L4L4OOk3k2%JL3k5OOKLqqqqL6L5j2j2LMLLJ2J1M8j0l5K3O7Rl2l3l6l6k1k0M7
5958I84M6rrK0K0k4k5n3n3%jK8K8J5J6J5J5K2K1pqj7j8j7j8J%%JNOk3k3LMk8K9J1J2J1J2N6
5953A048jn5n5%%j%KJNNnN2J6J7Rm7j6j5J5J6j0j0k8K8lmL5L6K0l8l2l1J2J3MM%JJn6n6KK0
5947H99K1nmJ5J4J5J5M0M1k6k7OOk3k3j2j1Qk1%N8L9J1oprqnmNL3Jn6k6L1k6k5K7K7QL7K8
5942A061l0j9L8J8j1l6l6k6L1L9j9m8j8J1J1Lk5l2K5L8Rl9j0%Jj4j5J5J4k9k9%%L4L4J8m0
5938I24K3K2ook3L5K0qKL2l4l5M3M3m3m4opopJ3J2J3J3J2J2j7j6K3K4onn4n3J3J3M2M1opJ6
5933A002J6lK5P0K2l5l6k0k1k1k0rqrrk7k7N6N6L3j5n2n2k3K4M1J1ol5QRMMk4K4M1J3j9j9
5928I69L7j1KL0oK3kl0m1j1l1l1K5lJ3O0K4nm1OJ7J8M7jm4m5JJJ6J6j2j2KKj7J1L9j0k5Lm
5923I80ml1J7K2olK6mnllppj6m6k8K0N5K6qrJ9J8l6l6J2J2mmM5M4k8k8M0O8J5l3ooOk3o4j6
5918I61J9j0RRj5j5j2j2j6M2RRj1j2J7J7QQQQKJKJm3m3K3K4j5j5j5j6J1J1J0J1NNNNj5j5j5
5912I45j4j4j3J5J5J1J1J1J1j2j3m5J3K1K2mmK7K8kjJ4J5j5j4m3m2j4j3M4M5J6J6j0j0j0j0
5908I77J9K0J9J9k6k6k7k6K4K4K4K4NMNMj2j1J7J7kjnnL0k8m0m0l0K8nnjjl6K0K5l3k9K8J8
5903I62J9poNNn6JM8M9J9K0L6k1m8J0lK6Ln4m1N5N7jJ0j8l5l5rrm2J4J7j3QPJ0J0j6j5kN5
5898A015K7l1JJlkk1k1j1J7M6j1k1RK6N5RQk1p8l1K7K9K9k1p9J9J8j9L9Qk0l5K3K1pmK4k2
5893I93k3l0n8l4K5N3nnK3LLK6K5k1k0k1RK7l1l1lM5P3qo5m6j6J0M0J2j6mnmmk9jJ5P2M4j4
5888A004K2K2qqj0j0Pk2m0J8K7kk9l0j0rJ9K0j2j1N0N0L3o2l7l7J5J6j7M1MNQRJ4J5j8j8L
5883A012n4n5Llm%%L0K9K9L0K0J9qrJJL0L1m3m2NOj0rJ9J9QQQPl6l6k0L7K3K2o0o1k2k3k2
5878H80k3L2L2LLooK3K3j8j8L0L0j5j5j5j5%jm5m4j1M7M3M3L7L8l0l0k5k6MML8L7RRj5j6J3
5873A004J4mml6K1J0J1J4J4L0K9JJk3k4k4k3mmnmQQm0m0llK7K6jjl7K1O7Rk2k2MLMLJ1J2n4
5868I74ML1k6n2Orrl4l4K8K9K5K5j0o9J2J2J8J7J7J8j0rK3l5J4J4j5j5l1K7onK5K6K5K6k0
5863A007j9m9m8jjjjK3K2K0J9P8K0j5j4J8J8n0m9J3J2J3J2k7k7KKKKjjL6k2J1J1J1J2J1J1
5858A060j8j8o2o3K5Q3J04Qn4n4k8O8MMJ4m4l5l5K9K9j6j6j6j6QQL8L7l7l7J1J0j2j2j3j2
5854I42K5K5k2k1J6M4O4Pl9J9k0k0kn8n6M1O5Pm1m1RQRQK5K5K4K5j5j6j5j6j5j6j5j6J7J7
5849I78J7J7PPPPk9k9l7K2M8qk1k1qqqqL5L4L5L4k0k0k1k0m1m2K6K6K4K4N8Jl2mK5K4nnl7
5844A032K0lkj1o9l6K2Kk7L5L6MNQRk1k1LLj7J1K0l9l7K1J6J7J7J8J2j8l4K4pponj3m2j2M5
5839I53N8K9K0K0m6m6m6m7K9K8%jjjLKk0L7O6Rj9j8k3k2PPM3j4k6L2%jm5J2J2J2rN0J6J7k1
5834A056k2j8j8j7M0L7L7j2j2j2j2k1k0k1k1j0j1J8J8J5J4J4J4onK3K3k3k4NNJ0J0j9j8l1
5830I86l0J7J8k6k6LLk7k7JJRRQRJ3J2J3J3KKLKjjK5K4K0l7m0J7L6k1j4j5J9J9j0rl1l0L6
5825I75L7ppK2K1k1k1k2k1K4K5K4K4k3k3K4K5j0rl8l9lmj3m1j1M7K8%K6K5nnJ1J1J0J1J%j9
5820A029RM9rllj6j6l6oK2l5K8K8JJKJj0rK6l1rM8J6m2PQKKl1o1j0M6M8J8m3j5mK3M2j5j3
5815A039j2j5j6NNNNrrJ9K0l6l6opK9K9K7K7rl7n4MnokkK4K4nnQPL6L6k8k8k9k8j6j6j6j6
5810I01K6K6llk6k6M0M1J3J4j6j6K8K9jjrj0rj0JJLKKL1M3mk2OJ5J4pl7p8l0J9j0j7L0qrn
5804I28oM5M5llj0j0J8J9k4k4k4k4K7K7JKJM9M9Kl8l7j1j2J3J3j5j6J8J8j1j0LMMLj6j7j7
5799I61j6%%J9rl8J0J0J0mlllNOOOL2L3j5j5j7j8j7j7J2J3J3J2j5j5J3J4M5M5llm5m5K2K3
5794A009J9J9j0j0pppoj6j5N2N1NNMNk3k2K5K6L2L1l5l6k3k3k3k3J8J7K5l3n2NJ4j4j3j2M9
5790A001M9K8k9l2K7M4J5l2l3jkl0l0J3J4J4J3K9K8j9j9m1m0j2j2J0RJ0J0J6J6J7J6J5J6j3
5785A065m1o6qO1L1J0J0QQppl6l6k5k5M1M0Mk5j4M3J7j1QRQRm0l9j0rj0rj9j8J0L8N2pJ2M0
5780A062j3j3j1j2ppppK8K8m0j1ko0k9K9L1L1L6L5j2j2j2j1LLL2L2k3k4K4K5l1l1L5L4rl8
5776A046RO7L3k5l7l8K2K2ppm3m2ONNNNNk7k7j%L6Qm1J6J6m2onK0K0K0K0j0j0j1j1pl6nN2
5770A000L0KKL0L8k0j7j6ql8n3MK9K9Kn7l6K1j4j5qqj6M3N7%j3J6O8J1J4m3n4Ll0k9rM9K3
5766I87l4j1M7M6j1l3K5K5l2j8L9O3Oj6m4k0J0LKk4k4j7j6L1L1j6j7J8m0J0L8j1j0jjK8K8
5761A041k3k3ONNNk8L0POj8j9k2k1oN1J4J4j2j1J7J7J3J4ro5q8RM5M4LLK2K2K3K2nonol1l2
5756A008llm1m0j1j2K8K7L5k3nN3N0rj1j2J3J3nonoPOl8l8%N7K5K5kjjjnoonk4k3NNK6K6K
5750A069Jn3NJJk4k3K4K4J1J2l4l3OO4J6m2j3j3j7j7J4J4J3J4%%j%j6j7L1L2j6j5L2L3j6j5
5746A052j3j2m5J1RQLKLKklllMLMLoppoPQl7l6j6M2J0RK2K2j5M3K8k9k2k2J2J2k0L8J1J2M8
5740A124j0j9j8k3k2J2J2J2J2KJk3k4n1OM1M2rqqrOOOPmlk9k8j9M0OPj2j3j2j3k5k5k9K9J6
5735I51J5J9J9j1j0J8J8JJL0K9J3J3j6j6qpl7l6JKM9N0LLMLj4j3l9l8rM9J7J7j4j5j4j4ml
5730A007M4M5QQl5l6k5L2llL8k0l5oK2ql7l7k2k2O4O5K8K8K8K9n7n7k8k9LLLLl3l3L4L4kk
5725I96kkRJ0%k8k1L6L6k1n5k6M1M1J6J6l1l2QQQQNONNmmK5K4L4L4n3n2l2l2lmMLk5k5LLL2
5720I64L2K4K4K4K4J3J3j6j6k3k3j3J4Nn4j9j9J3J4O2O1ppJ2j6p1j2L6L5L4k3rJ9J7j2m2m2
5715A016m0m0K8K7L0K9%Jk5k5K4K3MLk5k5KJK7K7L8j0m7j8LLm0m0J7O5Rk0l7J2M0qk8JM7J7
5710A066kkJ6j3n0jkkJ2J2j7j7K7K7kjk0k0QRj1j1j1j1k2k2K5K6L3L3j4j5qrK1K1j4j4j3j4
5705I98noM0M1k1m9l3J5M2J4Mk5J3O1J1l7k4k3k3k3j7N0M4nrN9Nk4pol8RP7K9rqJ%%Jp3p2
5700I77onRJ0RJ0J7J6J7J7k4k5K4K4k3k3LLN3nn2NK6K7n3n2j9L8L4L5nmmnl2l1N4N5k6k6k6
5695A017k6l0l0JN9M3j5o0kK0J9klj3M5M4j3LL%jklkkK3K3oo%Jl6K2K9k8k1k0qrqqj0j0j0
5690I68j0J2J2j7j8M0L9J0J0lmJ%m8J0K6K5l6l6k1L7PPM0M0m0l9QRJ3J4Jn6n4ML5L6K8K9j
5685A078%J5J6k0p7j5j5J1J0K6K6k2k3j4j4j8M0K3K2kkJ5J5l3l3k0k1K7K7nmK4K5poopl1l1
5680I74L6L5lmmmMMk2k1k3L5L2L1j2j2j1j2ppppK8K7P5P6n3n3n3n3%%O2Lk2k3LLonnnK3K3
5675A040K3K3j7j6j7j7k6k6LLJ8J8J7J8l1l1kkRRL4L4M2j6k8k8l2K6M1M2j0j0rj0K3K3k5k5
5670A068rrK8l1j6M1NOM3M4k4k3n2n2J5J5m9m8L8L8L2L3l1l1j1M8J3J4k4n2j5L3K3K2k2k2
5666A038k9k9%%JJ%JPPk2k1MNNNNOk3k3N1N2M4k4k9jll2JL0Kk8kK7Om1QPNMQQk1k0KLKLmm
5660I92mmQQPQj3j3j3j3K5K4N2Mk0k0k0k0j8L1K1qkK7K4mn3n3k5k6K2K2K2K2nmNL4L8rrj0
5654A030lllmj9k0K9K8K5K5mlkkkkJ3J3J3J2%%kkj7m6n6rK3K3k2k2J4J4J4J4k9l0jjMNN2N2
5649A099lkl2l2MLMLL5L4n2n1L4L5NOJKJJj3j4m2m3QQL6L7PPPPKKk7q5o7K9L8L9J1J2j8j7
5644A019l2l2llNMN2N3l2l2N5N4k9k9j%QRQRMLk5k5j6j6j6j6MNMNJ6J5J6J6l7l6L0L1mnmm
5638A028j4j5L4L4LLk6k6j7j8J2J1M5M5k2k3J3J2l5l6PPPPRJ0j6j5o2mJ1J2L8L7j0j0MNk0
5634A025k1nN3K0K1l1l1J6J7LKLLNONORQRRn4n5n7jK4K3K4K4K0l8nnK8K9%%j5j5j5j5k4k3
5628I82k3k4J%J3P0O5Pjjj8M1J7p8k0L8j%m6m5KLj1j0L8L8POPPLL%%K3l5noM1j7j3j4K6K5
5623A095llPOk2k3j3j3L4L5j7j6j7j6l5l5opRRL7L8J2J3j6j5J6J7J3J3L8k0n5n5ppK1K2l3
5618A001l2L4L5noj7p5qN0J4J3lllmNMJJN9Kl4l3J7J8J7J8j1j2pqk0L7M1j6o5oj4j4K0K1K1
5613A033K1LLL3L2j4j3j3j4qqN3mk8k8lkj6j7L2L2j3j3m6J2L8L8J3J3j5j4m4m3QRRQPPPPk
5608A060jjkjjkjonooKKJKJ8J7J8J7j%L1k6l4l4rrL5L5OOQPk2k3Rj9l3K4jK7Nk5j6J2mmJ4
5602A064M2J3m5m7j8ooPO6O3Oj5m3j8J1J2J2J4J4j5j6j5j6KKKKK8K7k3k2l1n9RO6L5Nk3k2
5597A062J4J4j5j4n6n6m2J5J5j3k6L2J6J6P6k1RL7J5J5%%%jk1k1k1k1j9j8J0J0l3l3mmj0j0
5593H97K0K1L4O2N2oj8J2K0K0j2j3j2j3j3j3k1L7L5k3n2OL2k6J1J0J3J3J2J3k5k5M2M2j2j2
5588A108j2j3%jjj%j%jrrj1j2j1m0nM2O7K0JKJ3J3o7l8l5J4N3N3Km6j8j9MNMMJ4J5J5J4k3
5583A090k3NO%%%Jn0m9L7L6J8J8l0l1RJ0RRLMJJql7kM7J6j3k2k2jkl1J8J4j5K3pj8J1k0m9
5578I56J4J4J2O1K1pJ2J2J1J1l4l4l4J5J3J4K9j9j8K9qqnmK6K6lljkllj4m2k4K4j1j1l5J3
5573I90ONNNL7k0J2J2j%l3K5pqpqL7k1J1J2j4j4j4j3RJ0J0J0J5J5l3l3J9J9J9J8k2k3j1M7
5568A066M5j2Qm9m0l9NNJ5J5J5J4J3J2J2J3L5L6j5p2k0L7L4k4k2k2n7jK5K4K8K8k2k2k6L2
5564A074K1K1m3m3QQQPj3j3j3j3kkkjNONOJJKJJ8J7Kn6J5J5J1J1j2j2K0l7rrrrk2L6MMJ8J8
5558A043K2l5k0j9K5K5k6k6MNj9RL0k9RO6P3M5m2p2o6L0K1l6m3j4j8j8L2L2rrK0K0PPPPK5
5553A063K5K5K4j6j6j6j6rj0rj0J1J1j8j8L6L5j2j2j3j4j3j4KKKKJ4J5j3j4K9K9J6m3j2J6
5549A059mmj%JJj6J3L1k7l9j0J8J8%%%%j5j4j2j3ML2M7j0J3j5k2PL2k6k6L2J8j2QRMNK5nm8
5543A058J0Rm8kK7PPKJJJk0k0k1k0K2K2K2K2RRk0k0j0j1J6J5J4m3m3J4L3L3PQQRk0k0J0J0
5538A088J1J0k5k6K3K2k4k3k4k4K7K6K7K7j5j4J4J4rrj0rQRQQl3l2L4L5K0K0k8k8ooooj7j8
5533A039kN6mm%%LLLLppl6l6QRRRmmK2K1M6j1qqonkkj5M2J0J0k3k2k3k3nnkkj9L8L8j9j2j3
5528A040J2J3J4J5l4l4j3j3L5L5kjK8K7k8k9J9K0JJKJkllkPPm1m1m0m0K7K7M7M8k0k0j9j9
5523A022RJ0JKJJ%J%JN8N8Pn0n7jN1N0KKk6k7j4j4m3m3MMK9K9M3j4m2J5K3K3K7K7k3k4n5J
5518A068K5K5K8K8l9m0l9m0L0L0N5m0l4l3K8K8j3j3J6J6opl5l6J8J8K2K2l6K3N3N4Pn0m3m3
5513A047m7J1M6M6NOm2m3J6J6J6J6pqK2K1L2L1l5l6llllJ7J8J7J8m1m1QPpopollK6K6%%%%
5508A124k8k7k4k4K5Q4J8rKLk8k8lm%%n8%N0qLL2K9jL9L8j1j1qql8l7LKOOk7L0J4j5pponl4
5502A052K4Pk1onJ7J8M4j3J9J9m7m8j5j5l6K2N0pk7k7N6N5qrqrnoK3K3j6j7J3J2J4J5j5j5
5497A108k3k4k3k4KKl3K5M1J2j6j6j3j3j3j2M8M8M4M4On2m8J0pN1K2K2j2j2j2j2J1J1J5m3
5493A114j8j7PQKKLKk6k6LLK6K6ooK3l4l4K3mlK8K9k5k4J9K0J9l9J9J9N5ln6n7qqPO5J7J6
5488A161qrl3l3l3l3L7L8j0j1RRRRL4L4JKOn1j9j9OPPOJ4J4J4J4j3j3m9QO1Lk8k8j2j3j2j3
5483A063l7l6J1J1L1L2L1L2k5k4JJOn1k3L5j2j3J9K0QQRQk7k7K2K1J3J4j5j6l0l0J7J8ONO
5478A082OL6L6L5L6p1p1nmjjjjj7j7J2J1K8K7m0m0oolkm0J8J4J4L2L3L3L2l6l7l6l6KLL1L2
5473A082j4j4j4j4K1K1qqMNNMk5k5k5k6m0m0QQL7L8L8L8j6j5J3J3OOOOkkK7K7j0j0n5n4n8
5468I38jJ5J4L7L6M0j8k5k5L8L9qrmnKN9N9Kl6l5j4j4po4j7M1J1J1J5J5j0ronj1M7M4M3pp
5463A169l5l6J3J4J3J3LKKLk6k6LLKJKKj8j7j8j8j3j3j2j3OONOM3M3L0k6l4K3j6j6N3nn3N
5458A070kkoN2N3np0p1l4K4qrJ2J2J2J3M5M6L3k4n9jJ0J1k6k6k7k6mnK4K4J1J2l7l7L1L1L
5453A050Kl8l8J0J0OONORQRRJ1J2J1J2K1K0qqrrqrj7j7M6M7J0m8j6j5rqK8l0n8jJ2J1NNNN
5448A045J1J1QPK7l1l1K7j7j8j2j2L9O8N5kn1n1J3J2l0l1J8J7mnK5K4MN%JK0l7k4ML5k3l3
5443A064nklkjL2L2LLl4l4nnK3K3K3K3qqp4p3L9O8K1l7m4J4K5mj0J8J8j1k1PPk2k4NJ5J6L4
5438A086L4O5Qo9r8l4nL1L1MMrj0L8L8j4j4j4j4J4J3j4j5M5M4llk8k8L9M0ppppJJKJm4m5j3
5433A037M5K5l3j2J6j2j2j1j0mmN7%rj0j3j3QRQRJ0J0j6j5k6L2K8K8j1j2j1j1J9J8j0j1n1
5428A042n2k0L7L4k4J2J3LLk9K8L8L8poj5j4m3m3M2M3nolmlmJ5J5j4j3MNk4k4llklK6K5K2
5423A081K2L6k2l7l7nnnnM0M0L1o6n6KL1L1mmlmK8K8k0k0j0rK0J9nnl7K1K9K9l4l4JKqN0M9
5418A155m6l7l7j0j0L7L8J0J1J1J0n1n1l5K2K5K5jj%jjjmnmnK9L0%%rj0j0j0klK9k7k9k9J9
5413A022P6J5m2poONOOJ0J1j8j9K2K2llJ9P8L2o4n0n0pqLLN1N1l9m0j0j1nnnmMMJ%M8j1J9
5407A107J9K3l4o6o5J3P1M2j5j0j0j4j3J2J3j6j7%%MMk3L5KLJ7J6l1l1K7K7m0m1J5J4M3M3
5403A124j5j5K0l7j0M8L7n9m1m1J%N2N1LMj4j4j7M0mm%%JKKJrrK0K0ppl5l6J2J2J2J2j5j5
5397A070L0K9K1l6mmL2L1LLk5k5k4k5k0k0RRK4K3K4K4j2j3j3j2k2k1PPklklK0J9J9J9PQk2
5392A130k2jkK7K7m5m6j%L6k1k2L7K7K8L1L1l7l6PQJ3m5j2j2l0k9L8L8j8j8j8j8J4J4J5J4
5388A102JJK9L0n5n5k6k7POJ5P4Q1j5k5k4jkjjL2L3l5l5j8j8j8j8L3L3L3L3k7k7k7k7j5j5
5383A031L3L4%Jk9k8J1J0J1J1%%k9k8J5J5M4M4n4n4noJ5J6j3j3k6k6M0M1NMMNM9M9j8j8MN
5378A150m4m4k0k1K8K7j8j9J0J0MMNMlkM5M6J%m7m7l2l1L5L6j6j5J3J3K1K1K2K1k5k6K3K3
5374A152j1j1j5j5J4m4p2K5R1nq3k6J8J7K1K1K3K3onnnnnJ9J8j0j0l7l7rqLMK8K8J0m7j5j6
5369A013K8K7jkmmK5K5j4j4J5J6k4k3K2K1J9l8r2MN4mKO0QQJ2J1LLk2k3j3M4k4L3J7m2nor
5364A106rrrNMNMnonorrK0K0LMMLMMMLJ6J6j3j3n3n3l7K0J9J9K3K2J0J0M6j2m1J7O5Qm9RK
5358A157Kl2l1kkK4K4K5K4o6o5n2M3J9J9K1K2M5j3rj0l5l6ppj0j0J8J9J%JJKLKKJ9J9J8J9
5353A162qpqqqrqrjkK6K5Lk5j4M5M4M3mo3n8k9J6j2K3N1Mk6k4LN0M9k3q0o3l4L1N9J5j4m3
5348A069j4L1LK3K3k8k7l6l6m0J8M2M2M2M2ro6o7rJ8J7K0J9nl3mN4K2oj9L8J8J7k7k7J%L3
5344A139k5j8j9k2k3j3j4L4L4K2K2qpN0N1J9K0ql6q1k4M5M5J%l9l9j0j0K1K1Qn0mK4N0K1j3
5339A164j2J4J4%%%%k0k1j9j8j2J6L3k5k1k2k5k6M0L9J1J0QQk2k1k3k3OOnnonK5K5K4K5qp
5334A122K1K1NNMNqrqrl0l0l3K4K6K7KKk4k4k4k4k0j9J0RK9L0K9K9ppqpj8j8J0J1KJk7k7j
5329A042%K8K8L1L2LKj0j1j0j1kkklJJJJk9k8K0K0M4M5k1k1KL1K3p3p0m0l0K7Rj9J1L9L0J
5324A090j7M0K1l7j7J2J7J7J5J5L8k0m9Rj1j1K1K2l8l7K6K7J5m2j0j0RRQRrrm1J6K3K3m0m1
5319A043K4K4N6m1l5O0L4k5m1m1m5m5N8N7J0J0k9k8OO4QRk0L8j2j2rqj1j1j1j1jjK8K8LKL
5314A128Kjjk7k6j6M2RJ0J3J3J3J3jjK8K7k7k8J7J7J4m3m8J1K7k9j9j9l6K2K2K2j0M8M7rj3
5310A191j3M4j3m0m1MMonnnk3k3j0M6O1Lk9k8O6O7n3Oj5j6m0m0MNNMRQk1k1K0J9k8k9L0L0
5305A122j8j8RRRRM8M8k0j9J2J1n3NK3l4JKj6j6j6j6J2J3J5J6m5J3NNL5k4J0Rk3k3OOPOk2
5300A103k3qrK0K1PQQPmmnmK0J9ook1L6J1m6l9J8J9l9l3K6N0pJ4J4j8j8J4J5j5j5NMk1k0N
5294A083O2L4k4MMl1K5k6k6n5KOOJ3J3k8K9K2K3L0k8l1K7K8k9l0K9J6m2o3L3L1k7J2J2l0l1
5290A043kkM1M0qqopopMNMMPOm1m1N0N1M4M5K8o7m6J2j5j4j1j1JJ%Jqqqqrj0L9L9J0J1j7j8
5284A108lkkkj6j6j6j6M1M1M2M1k3k4k3k3j1j1j1j1j4j4L3L4k7k6KKK6K5K5K5j2j2j1j2kj
5280A104kjj0rL9L8J0Rl9l8LLL2L2j2j2m1m1K1K1K0K1J0J0l8l8nmnmj5j4J4J4K9L0j9j9jk
5275A091onM0j8j9L8Jk7qpJ4J4J4J4j3j2j2j3OONONOONLKLLKLLKj2j3j3j2J3J4j5j5k1k0K7
5269A085K7rqrrJ6J6J6J6JJJJj2j1J7J8l9l8K8K9J8J7Rk1l1K7ooKL2Jn6nK3J9rj7j8n3ML2
5264A099Mj1M7K7lkK7J0m8j3j4nmrqL9j8k0L8kl1j1j1j%jjJ7J7J6J7NNNNj3j2j6j6L6k1l7
5259A086l7QQQRmmj%pN0R4L7po4m0J9nnK7K7K9L0l8l9k7k7k8k7J8J9J5J5L4k3k8L1L4k4j6
5254A147j6j5j4L4L4L8L8RJ0l2l1k8k8j6M3L8j9ko0l1l2J6J5J6J5mmmnllK6K6L0L0mo2k2k3
5249A107K2K3j8j8J1J1M1M2pok1k0k1k1QPMML9j9J4J4j7j6L1L1jjjjKKKKj6j7j6j7KKKKJ1
5244A182J1l4l3j9L8K2oqqj0rKLKKK0K0JK9J1m7l2lQm8p2K4L4k2J5J6j2j1Qk0qN1L2MJ0J1
5239A154NNK4l3l5K2Ok3mlOPPPJKKJnonoJ9J8J8J9mlllj4j5j4j4J3J3l6l5J8J7J8J8k2k1j8
5234A098j8k7K9J6j4k1PN3K4LLJKJ1J1l6l7M2M1qrj0l9l0K8O4Om2J5K3l4m4j5lkjjPQQPJ5
5228A131J5j3j4opoon0n0l5K4N2N3QQK8K8k0k1lml2l2M6M7J8J8QPQQj6j6J6J6l2K4K5l3k5
5223A167k5J9J9j5j5j5j5pqppJ1J1k5L3M8j0lkooK7l1J2J3QRk8k7k8k7LKLLRRk0k0ppK1K2
5218A088P0P0KLn3n3k4k5M0L9L6L6jn8n9jk0k0L1L2l4l3J5J4PPk6k6L6k3J1J0%JK9K9rj0j3
5213A118j3P6J9J9J8K6l2k8k8l0k9J8J9ool4l5M0M0J1J1J3J2j6j6l3l3KKm7M9N6jJJlkl2l2
5209A095l2l1NOOOM4M3nnJ%J%K3K3K2K3K2K3j3o9k5k4klL6k1n0QK4K5O0Ml0l0nnNOk4k4lm
5203A106mmklK7K6K3K3K6l1k4k4k8k7j6j5K8K9Qm9m9QN0N0K4K5JKk8k7MNMNRJ0n7n8j2j2J3
5198A036J2P2J5kjJ9J9m8m8RQN6N7l2l3J6J6J6J7n0n0%JJ%PPk2k1KLK3olN6qqJKm7m7j8j8
5193A009L0L0lkK6K6OOL4L5NOk4k3j5j4l5nP9K0j0J8J4j5j4J4ql7oK3J7J7k9k9J9K0k8k9J0
5188A138Rj0J8M0j8o7o6j6M2M2j6QPNMqpppj2j1j2j1nnPO4P0J1j6J2K5K5m1m1k0k0QRj7j7
5183A094J1J2j%JJk7LM9rj7J2pqj7j6pK1M0j8k9%RJ0M5j2m1j3j9RM3M3L0k9pqj1j2J7J6J6
5178A174J6l7l7l7l7J7J8M2M3J3m5JK9RQJ0J0QQm0m0j9j8j4j5k2L5L9j9j4M4QQM6M6k1k1m3
5174A153m3K5K4j5j6m8RM6M5K0K0j2j2j3j2k3k4ONQQQPK6K5k3k3k7k8L7k0l6K2K1l6jN6L9
5169A198Rk6Kj3j4NL5On2m1J7M7J8j7J1opOOml2p9k1L1L1j0j0J5J6N0qk9O7j7j7j1j2k0k0
5164A104RQj6j6j6j6J1J1k3L5K8jLL2qqJ4j5J2P1J9l9j3m1o4nM2J4j5J4K2l4k6k6m0J8L0L0
5160A105N1ol8j0K3K3k4k3MMMMjkkjJ0RM4j3n7k8%%J5J4J4J4J9J9j3j3K3l6l7K1Rk0%Jm2m1
5154A023M5M5L7L6j2j2k6k6K2K1K1K1M9M9k5k6k5k6lml2l3J2J1M1M0k9k8K0J9QRQQk9l0l3
5150A146K5PQJ1J1k2k1J7m0r2MN2N2J7J7j2j3j7j7J1J1rrm5J3N6jl0K7O8J0n4MMNL7L7mmm
5145A256mk3k4k4k3pql9J8K6K6j8j8L5L5j3j3j4j4L3L4j8j8k1L6QQM5j3k6k5q3J3J4J4m8m7
5140A060JJJJM2M1k5k5J2J3J3J2k9k9k9l0LLQ3K5J9J9l3l3L9L9rrm2m2j3j3L3L4L0L0J4m4
5136A163j1j1J9J9N2om0l9j4j5K6K6m1m1M8M8j9j9J9J8J9J8MNk5k5j1j1j1j2mmmmqqK0K1O
5131A148OOOk3k4ONppppOONOj1j0j1j1J0J1J1J1J%J%M2M2oom0m0K7K7J2J2j6j7n7n7L0K9O
5126A115OOOj3j4J5J5J3J2j6j6J4J3J4J4k1k0k1k1J4J3M2M3j7j7j6j7KKKJpqpqK1K1rq%j%
5121A147jK2K1k6k6J7J8l0l1m5m6K1K1RRL3L4K8k9nN3K3l5k8k7J3J3J3J3j3j3j3j3J8J8J8
5116A181J8LMLLk2k2OPK8K8jjl7l6l6l6N0N0LKN3N4l3l3OOm1m2j7j8rK0L3k5RRj9j8j9j9M
5111A096NL9j9mK5K2ok8%j8j8M5M5k2k2k5k5QPJ1O8O9J1j8j8k2k1J3J3j6j5mlK5K5noK4K3
5106A259j7j6j7j6QRRQJ9J9k9k9JJ%JJ9K0j2p0l4K3L5L6j2j2m1m1j4j5L4L3nnl0l0j2M6J7
5101A140J6j1M6M6j2j2j1J0J0L3k4l5l6n9jM9M9mo2l3K4k6k5OPN6N7K2l5lmK3K2j6j5m1m0
5097A111qM9N0qj7j6k0j9j8j7L0L1LLk5k6K5K5K5K5LLl3K5M4j4opl9l9RRrj0J5J6M5j2K0K0
5092A243l1l1l2l1N1N1J9l8l2K6K2l6k8k8J7J6LLMLOOm1m2M7M8J7m2n0O%jj3j3L5L5qqqqn
5087A132nnnJ2J1qK0J1m8k9jK7K7j%L8L7j0j1j5j6J4J3j0rJ9J9n6n6nN4L7R%%JJK0qm4J4r
5082A165J9L0Jk9k9K7K7kkK9K9l9l8j8j9J1J0J3J3J5J5j3J5L5k2r1l3N4K5m8k0qrK4K4nnK1
5077A172K0rqj2j1L6L7J2J1j7j7qqoopK3j0o6j1j1J4J5J2J2J2J2J4J5J5J4n3n3nnK0K1J6J7
5072A197K3l5l1l1J7J7J7J8K1K1K9k9p8k0M6J7j8j9mK4j0M7Ln5J4M3onn6n6k3L5L4Nl9j0K1
5068A124K1K3K3%%k0J0On2l3nJ0J0K0M9P1J4l8o7m0J9O6Rk1Qj2j2rrrrK3K4ooJ9J9m8m8j0
5063A114j0J9J9oppoj3j3J6J6KKL1L1L8L7j0j0J9K0k9k9rqrrK2K3k6k5j8j8j6j6k1PR1L3n
5058A220nrqL4L5j4j3jjjjrj0m1J6K0K0nnj1j0j1j0J8J8J9J8j1j1j1j2j0j1J4J5Pm9n0QJ4
5053A146J5J8J9OOLLL3k3qK1j0j1qrj1j1j2j1k5k5k5k5K4K3onK9K9K9K9j4j5J5J4kkjkj8j7
5048A166j8j7L2L3l5l5PPQP%%%%PPm1m1J6J7j3j3JJoN1M1j7J9J9rqrrK7K8k1k1j0j1J8J8J
5043A197%JJk9k9%%j5j6J4J3ooonl0k9J9J9qpK1K1qqK1K0j3j4K2l5m4J5M5M6J5J6l3l2M2M2
5038A217J5j5m5J3K3nJ4J4RQK5l3m5m5o1nN0N0%jj%J5J5j4m2l6K1L4Nm2j2%K8N7K9k0m9k3
5033A148L5J7j1l2l2nnJ5J6J5J5K3K3m5m5l4l4L3L2K7K7jkKKKJj1j1j1j1L3L3j2j1MO2K9K9
5028A310k4k5J1m6o7rK2K2l1l1l1l1L1L2MNl8qj2M7M1J2j3J5k0k1M8M8j9j8j8j9M0L9rron
5024A217k6LL5k4l4nKJMLjjk9l0K5K6O9P0oo4m7j8J9J9qqJ0J0j0J9K5l2l2K6N3K5L1k7m9k0
5019A221QQpol9J9kjk6k7K4K4K3K4l0l0J8J7QQPQl3l3%n8JJllQPPPK1K0qqK8K7k0k0kkklj7
5013A164j8j7j8M4M4nmJ0J0j9j9k1k1K6K7M3M2m4m3PQQQrqrqk1k1k5L3NOj1J9L6k1J2J3QQ
5008A219M1j7nnmno6rOk3J4M3K5K5m8m7J9K0K0K0K7l0o9j2K0K0J2J2j7j7j2j2j2j1JJL1L0
5004A185j3j2j2j2J2J3J3J3L6L5j4j4J6j3l3K5J1m6m5J3K7lk6LLL2K5l3l5K2j3j4qqM0M0J5
4999A225J5J4J5j9j8J0J0k5k4k5k5PPkl1j2M5P3J5k0k1K4K4KKk6k7l7l7L0L0j5j6j5j5nnK3
4994A151K4K0K1rqK9K9j9j9n8n7M8M8l1l0j5M3J0J0J3J4J2J2j7j6j1j1j0j1J1J0L8L7Qk1o3
4990A182nJ9P7L6n9k6Lo6l8J0k0M6M7j6j5j6j5K7K6K5K5jl0m6J2rronRJ0K9Jl5K3j0rJ1M0
4985A222L0k9o0l1%K9J4J3K9jmo1o1lmK4N7K8jkJ6j2n6KP0M1k2k3n7JPPJ9M8K6l1p8k0M0L9
4980A206J4J5KKKKK5K5K5K5nml3l3rj0j0rj3j3j0rqN0L3Nqrm4J3Rk0%%jkjjjkjjJ0J0J0J0
4975A236j6j6j6j7KKKKl4l5K4K3O0O0KLqppql6l6l6l6mlL2k5qM9J4J4K1K1K0K1K3K2jn9j9
4970A226J0Ok3j2j2j4j3j4j3K5N3J4m4k5Nl4nL8L8MMNMJJJ%J6J5M7j0ppRk0m5J3O8J1l6l6
4965A244l9m0J1J0J1J0J1J0J1J0oorqnl4n0PJ1J1J4J4klklRJ0QPl6o5k0L8NO3O9J0k2Pm8J1
4960A224Mk3nmOOOOJ6J7J6J6k0j9k0k0j8j9j9j8L2L2L1L2qqK7l0oN1k6n5j5j4K0l8j6M1K1
4955A203qK2K1K0K0K4K3p2p3J0RJ0RrqrqK4K4K2K2J0j9l7K0nl4QO5J8l9q1j10qK1NNJ6M5O1
4950A217Lk1k0J4M3J3m5m6J2L2k5k3L4J6j2rK0K5K6K7K7m5m6J2J1j7j7j7j7j4j3j4j3J4J3
4946A145J4J4OOPOj0j0m2J6J8J9K3K2j0j1j1j0QRj7j7l5K2N6K7k4NJ6J6j7j8k7n5k1L6L8j9
4941A175j0M7J2J2j6j6j6j6L4L3L3L4j%k9k9n9n8pN1L4Nk0QJ1J0J3J2j1j1j1j1qrqrK4K4n
4936A212nm7m8K0K0K0J9K8N7M2j5j1j0qqqqk8k9k8k9K2K1K2K2NONOpoj0j0%n8m1j3K3K3K5
4931A171K4OOOOk7k6l4K4N8Jj0j1j0rK0K0oolkk0L8L7j9%jlmJ5J6j4j3k7k7j5M2K5l3k6k6
4926A143onK4K3kkjkOPOPononJ9J8j7M1M7j0L0K9m0J7J8m1m9m9l7K0j0j0opK8K8K8K7j9k0
4921A211k0j9lkl5K3J9J8k5k6l3l4jjJ4P1J1J0N5N6K6K7k0k0j6j7l3K4j2j3J5m3j1j1KLOO
4916A202j8L9PPJ8J8J8J8l7l8l7l8jkjkL0L0L0K9j3j3k7k8k6k7M1M1K8K8k4k3K0l8n3NL1L1
4912A225j4j4%%k6k5k2L5N2N1OOm1J7J5J5m9m9rj0L9L8J9K0j0rk3k2K6K6K6K6m2m1l5l4J3
4907A180J4L3L4L7k0PPk5k5l1l1l4K3KKk7L1QRj7j7K2K1QPL2L1j6j6k6k5K3K2k5k5j4M4L2
4903A255k5n1PRJ0J4J3m4m4k8K9P2P2m9m8OPK0K1J9J8l0l0k6k6K2K2rqrqm3m3M4P2N8Rl0n8
4898A190j2J8j5j5llM4M5qqj7m7j5L3N0K2k7Jj7j7K1K2pqk1k0QQJ4J5J%lmlmj6j6L1L2l8l8
4893A173mK6NN3M3J6k3k2K4K4k2k1kl0p0k1O1J3ql6l8j0j0J7J8J8J0J0j8j9K6K7J2J2L0L0
4888A294l7l7j1j1j1j1j4j4LLmM4M6M6l4l4J3J4llllj2j3j2j2KKJKL0L1j8j7lkK6K6l2l2J5
4883A215M4L5k3l7l6JJL0L0%j%jk9l0j7M0K6l1j2J7llL1k7KKjkJ8J8rrk9jO8J0p5j7J5J4O
4878A230OL4L5j5j5j5j5PPN3N4L0JKn6l4l4l8l7j0rj0rQQPQOOOOK9K9%%m3m2OOMLK4nrM9L0
4873A298%k3n3l5l4l8K0N2K3J2J2J1J0JKm7m7nnK4K4j0j1j0j1K7K6k2k2kkl1l0J9K0O8O8l2
4868A247l2J7J6k0k1RQJ9K0m8m8l9l8J0RJ7J6J6J6N1N0KKj5j4j5j5ONm3m2l7l6N1N0L5L6K2
4863A267l6m7j9J4P2L4Nk3k3j9j9J0J0NML2L2ql8n3Mj9j9j6j6M9M8Jk7k6L3K7K7j1j1N6N6
4859A356j4j4j4j4k6k7l0l0K8l0KLK2K3polkjjnK3M0j8J0J0j3J5M1j6m5m6lN4K6l2j1j0j4
4854A221j4%%%%K2K1ppK4K4nnj5j5j5j5J5J5M4M3k7k8JJk2k3POL2L1LKk3k3ONk7k6K1K1K1
4849A289K1m6m6kjjjk8k7L9M0J8J8j1j0LMLMj5j5j5j5K9K9K9L0k3k3k3k3l3l3J5J5%J%%ll
4844A190llJ0RRRnmnmj0rN8N8nnK5K4m0m0j1j1QPQQnnonj1j0J8J8l1l1l1l1M2M3J4J4j0j0
4838A231K0J9kkl0l1j9k0K8K8J5J5j1j1l4K3K3l5J2J1PQJ1J0J1J0K6K6qo7j4j4J1J1JJk7k8
4834A205k8k7JJL1L1kkM2j6j3j2J5J6j4j3j7j7L1L1j5j4k2L6K1l7%jJ6J5j3j3NOk3k4J7J6
4829A213j6j6M2j6m5J3K2K3llooo8j0L7L6J1J1k4k5K3K3J2J2j7j7J%J%J5J4j5j4OOk3k3J2
4824A186J2J2J2J2J1N6N6Jn8MMj3j2j3j3k1k1k1k1L7L8Ln5L2L2%%KLLKL0L0KJl7l6qqj9j9
4819A206K8K9L0L1j8j7j1j1j1j2K2K2K2K2k7k7k7k8K7K7kkl8l7rrL0K9N8N9qql7l7j3j4J5
4815A254J6k7k7k7k7M2M1J3J2k3k4k4k4K7K7K6K7l3l3lmpoopM2M1opL7L7j0j1k9k9%jKLKK
4810A256mmmmN1N1LLj8j8J1J1l8l8l8l8K8K8k1k0%j%jjjjjk1k1K8K7J5J6J5J5MLk5k5mmmn
4804A205rrL8L9K1K1k7k7LKk6k6L5L5L2L2Ln4q3k5N3N2j4j4k8q5k1L6M5j2k2QJ8J9M9M9j6
4800A297j5j5j5llllMNk5k4j5j4lN5L3k4k3L6M3J5Mk4k9jj9j8K7K7j9m9m0J8L3O2M2J4j5m5
4795A271k1L6KKj8j8j9j8NNL5L4KLk6k5%%J%K4K3ml3m1J8j7j7J0J0J0J0J7J7J8J7M0L9k7k7
4790A338l5l5poL6L5Jn7lmK2K2JJKJj%l3K5K1K0nmqqqqJ1J2j7j7J5J4j0j0l9J9j3j4J3J3l6
4785A244l5K0K0J6J6J3m4J6J7J2J1J2J2NNk3k4k2k3K6K6poppMMk5k5mll2l2M4M4J6J5%%%%
4780A279j1j2m5J4Q0Q0J1m7j2j2j6j6l4l4J3J4k7k6K2K1K8K8J2m5j0rj3j3J2J1J2J2qqqqk
4776A233kK7K7J2J3J2J3KLL1L1l2l2l3l2l2l2J6J7J8J9J8J9K9K9L3k5j7j7k1k1MMk9K9J2J3
4771A339Jn7qqj2j1k4k4M3M3J8J9On1p2j5N5N5qqpqk6k6k6k6L8L7ppj2M5K2p3o4oM2M1J9J9
4766A256j0j0J8J7M3M2Nn2QQk7k7k7k7%jK8K8qrm5J3K2l5l1K6J6J6o1lN5N5L0K9J4J4l5l4
4761A301opo7j0J2J2J6J6L3L3n0m9l9K0N1onN2J5J4k5n4o4L1L1Lk0QJ9K0k8k7QQMO1L6L6P
4757A390n1n6k6j4M5M6J8j3m2k5k4K1K2OOOOllllJ4J4J4J4MLk5n3l9K0j5j5ppqpL0K9L0K9
4752A328j6j6RRJn6j0K0RL9M2J3m7j9Qk0lkl3l3j0j0j0j0QQQQL6L6QPk3k4k4k3K4K4nnPQP
4746A268Pl1l2J7J6lllmPOOPkkK6K7K1K0m7m7k2k2K6K6OOOOj4j5J5J4LKLKk0k0k0k1L0K9j5
4741A259j5j9L9POj4j4J4J5J5J5J1J2Jn5m0j1j1j2N8N8J1J2l6l7K8K8jjnmnnk7k7L9M0JJK
4736A333Jj3j3K9%J2m6m8J0k7k7K5K4K6K6L4k5l2K6K5l2o8j1KJJ0RRRKJKJmnK4K5poj3m2m0
4731A207N6N8K9K6p1p4K2K1qJ3J3l4o2j3M5Lk6j2M6K9jK0K0j2j2j1j2K3K2K3K2RRl6l6k5L2
4726A303L2k5n3n2m1J7O0N9k3k3k5k5k9K9K2K2K2K3L0k8NMNNMNLKLLJ9J9j0j0j1j1j1j2l4
4722A273l4L0K9L4k5k1k1JJJJlkllnnl4l3L1L2KLM0M0qqPPk2k2J2J1J2J1J2J1J2J1m2m2j3
4717A278j3j0j0l9l9JKM9M9L0L0l7l8k0k0K8K7k5k5MMooK3K3K0K1K4K4m8Rk3k3m1m1RO7M5
4712A303j2k4k4JJ%%j9m8KN9M5J6N5K5k8Kj0o7k8L0oopqppqrK0K1M0M1J1J2l5l5J3J3NNk4
4707A308k4j0rj0j0j8j8J2J1mmM4M4l1l1klJ1J1J3J2k8JJ9l9k9JJ3J4m2J5K8%K6K7K4K5k3
4702A324k3k3k4PPk2k2k3k3OOK5K5k3k3j0j1L8L7opK2K2j7j8J2J1RJ0j8j8l8rN7%j2J8J5j3
4697A268l1jK7kL2O2k7n6j4j4J3J2l3l4j4m3OO5J8j2j2j3M9M8L8k0J1J1K1pjn8o3L3K0rk2
4693A248k2K4K4J5J6j2j1pK3l0K7K4l4m3j3k2k1J4P1N7K8no2j3J5K8k9j6j5J0J1J7J8l0l0
4689A255K6K5k3k2J8J8J5J4K9k9k7L0rJ9J1m7PQMMKKj8J1L7k0m9QL2Kk5k5nmJ5j3lN5j2j1
4684A305Rm9lK5KKJ1m7j6M1L2L2Ok4j3M5L4Om2m2l8l9J0RjjjjJ4J4J1J0K5l2n5M2J6J5K2K1
4679A355j6j6j6j6MMMLrj0L5L4no2L7L7k1k2k2k1MMMNQQPQQQQQm2m1l8l9RO6L4L4popoj7j7
4673A280j3j3MO1J4m4j0rj3j3K5K6mlONONj9k0k0j9J9J9J9K0OPk2k2j6j7j6j6onR3R4L0o6
4668A353m1m0opooppj0M7L1L0j0j0o2mJ2J1k7k6N9O0ooooK2K2k2k2k6L1L2k6p3p4J0J0J7J8
4663A229K9Q7O0Kk8k9j1j1J4J5M9qk3k4jjjkJ8J8l1l0PPm1m1J9J9N2oj7j7j8j7rM8J6J6k5
4659A314k4n0m9qN0J7J8j1j1L7L8K6K7k1k1J3J3j6j6LLKLl8l7k2L6j1j0K2K2j5j5j4j5J1J0
4654A261j9j8M2M3K7l0rrm4J3K4K5%%KLKKJ0J0k0j9POOOklj0M8K2l4o0lK3K3m1m1K5K5lmk3
4649A263k3k2k3J4J4J4J4J3J4j6j5j%mmL3k4k8L0O9J2k0j9j2j3L3L2On1j6j5l7K0L5L6j3j2
4644A284J6J7l2l1l4K3PQk8L0P4k3j3j2NNKKRm8j5j6KJl0K6M1M2mlm5m6KKNOk4k4J3J3J3J3
4639A233K0K0K0K0JJL0L0J9J8j0j0m8m8L9L8mnmnk2k2k1k2JJL0L0J9J9ook6L2j%k8k8NMp4
4634A240j6jjK1K2k7k7L3L2L6k1J2J2RQJ5J5K2l5m4J3K6K5K4K4noj7j8j8j7L4L3j4j4j1j0
4630A354K1l6k2k2K5Q2K6l1k4k4qqqqK3K3noonK6l1m3m3K0K0L8L9L8L8nno8o8m5J3K5K6K6
4625A342l0JKJ4J4j8j8K5l2m4m4RO8OOK6K6lkj0j0j0j0MMMMj3j2j0rl0K8nnJ1J1J1J0J0J0
4620A331J0J1J0J0J3J4j9L8OOl3l3mmj3j3j3j2K5K5k4k3L0K9j9j8mmlmk1k1K8K7%%J%j3j3
4615A303j3j4j4j4J4J5L0L1KKj8j9J1J1j9j8j9j8K8K9j9j9J1J1l6l7J%L0K9RQk0k1j6j6j7
4610A208j6L5L6OPK3K4nnM9M8%JJ0J0n7n7j5j5J5J4J4J5n2n3J5J5J5J4j2j3J6J6lklkJ3J4
4606A323J3J3l0k9jjqqqqM8M9%Jj0j0j1j0kkM6M6L3L3l3l4m7m7JJkkkkL6L7j1j1j4j4j4j3
4601A296K5K4j9k0m7RK2K2N5kj8j8j2j2J7J7K1K1m3m2n2OM0M1k1k0k1k1OOONK5K5m2m3J4J3
4596A263M2M2J5J4j4j4J1J1J1J1l0l0k7k6k3L4OOrM8J6J6l5l4%N8J7J7k8k7MLMMk2k2k3k2
4591A267opJ9J8O7J0k5k5kjk4k4oR0O2l5l6l5j0M7Rm8j3j3J0RJ0Rqqqqk1k1QPPPN4N5j5j5
4586A351J4J4J3J2j7j6j1j0j1j0mll7K2LLOOk6k6KLnmM3M3J2J1J1J1j7j8n0QJ8J8m2m1k2L6
4581A290MMl4l4J5J4MM%JM0j8J4J5k2k2OPmlmmRRk0k0j%K8K8J6J5J6J6l7l6M6M7K4l3m9m9
4576A282j1j1L7L7j1j1J7J8J6J6j7j6Kn6j9k0n4LL8L8j2j1j1j2LKkN7N6N6j3p1LM%%J1J0J0
4571A358J1J6J6J6J6k8k8K0K0j0j0j1j0l3l3L4L4k9k8k8k8onK2K3RJ0k0k0ppM1M1j4j3j4j4
4567A291N3N2MNl3l3l3l4QQL0L1K6o9j6j5K1K1K1K1l3l2l2l2llK6K6J1J1J1J1L1L1KKj3j4
4562A359J5J5K1K0qqk4k3k4k3QRRRQRk1k0mmK5K5j7j8j7j8k5k5MMK2K1K2K1n4n3J3J4L0L0
4557A327j8j8L9M0J0J1J%k8k8QPQQqqL0k7o7K9P1J4k1k2MMk4k5NMKKKKj9k0j9k0K7K7N2m4
4552A318j2j2L0L0K7K8l9l9onooJ0RRJ0j4j4J4J5%J%%llmlm7m7j8j9qqM0M0L7L7QRONm2m2
4547A286j2j2J6J7K2K3k5k6M9M9K0K1k4k3NNj8j9j9j8J6J6J7J6k1k1QQk1k1k0k1j4j4N3N3
4542A351K9K9l9l8j8j8J1J1ooK3K3m0m1PQMLMML2L2L2L2j6j7j6j7k0k1QQJ8J9k9k9jkjjJ7
4537A329J8J7J8k2k1k1k1NOJKL0k7NOJ8J8J9J8j8j8j8j8j0j1j1j1jkjkPPL5L6k9k9J9J9j1
4532A331j2k1L6N8l7j7M2K0l7l0l0nnl4l3K0J9K0K0KJM7M6N7jj6j6m3m3l9l9M3J00L4k4m4
4528A370m3j1M5LLPPPQn6n6l8J9L1L1R0L3m0m0k0j9J0RRRk4L4j7j6j1j2ML2Ln6mK5k4k4j%
4523A277K9K8J4J4J1J2ol5kN4ONRR%%%%J0J0l8l8nonnQPQQl4l3L3L3l6l7L0Q8L9n8m8m7k5
4518A284k5M2M2j0j0J8J9onnoKKK2pk5L2L1k7j7j6QQ%j%jnmnm%JJJPPk1k2lmlmjjK8K8PPm0
4512A319m1NMNMKKJKJ3J3J2J3l4l5l4l5M2M2J4J3RRL6L6pl6qN0K7l0p5j7rqnnPOkl1l5K3r
4506A253j0nK3P1J5m6J2K4ml4K3j0j1K5K6k3k3k8k8K0K0J9J8J5P2J1J2n1n1l6pk9K9ml2kK7
4502A281M2J3L1L2l6l6k7L1O9k7m9QJ6J6k8k8J9J9k9k9klM4M4rl7pN0K5mj4j3k1k1k1k1N4
4497A332N5Ln4mK5L1L1Qn0n0QK8K8j8j9kl2m8J0PPJ1J1j7j6L2L1LLKLl0l1J8J8J2J3j6j6K6
4492A353K6k2k2j9j9K5K6O4Pm7m7qpppj4j5j4j4L4L4OOJ4J5J4J5k3k2k0j9K9Q7L8j9j9j9l0
4488A360K8N5kn2n3J7J6j2j2ONOOOPPOk9l0k9l0K5K5K4K5j2j1j1j2J9J8J8J9k7k8k7k7OOP
4483A313OM1M1J2J2l7l8nnj2M6J3J3J0J0j9k0j3j3j3j3L7L7K2l6k1k1MNL7L8RRk9k8k9k9m0
4478A294m1nN2M7M8j5j6rrK0K0J5J6j3j4LLL5k2m2m2M1M0LLk6k7mnmnJKJJJ3J3J3J4j6j5j5
4473A353j5j6j5K8K9On3j6j6J9P6mmj%%%lkl5K2J9J9k2k2m2J5L1L0j3j3j3j3M0M0J1J2j9j9
4468A394lN5k6k6OPJ7J8l1l0n0m9l8K0N5lm8J1LLL5L5MMk5k5j3j2L5L6J8J9k0L8O0l7m6m6
4464A345J3J3J3J3qqqqqpqpJ1J1k1L6JJN2N2K1K0m6m7pol6l5rqK0K0k0k0k0j9J4J5LL1j0M7
4458A386M7j0k3n2k6Kkj%%J7J6k9k9kK6M7j1n2OJ4j4K3K2K1K1mmmmj5j5j5j6lllmK4K3K4K3
4453A401J0J0RJ0LLm5j7K3l5k9l0N2N1K2K2rj0rrL1L1k0p7l5K2j4j4RJ0PQPk1l7K0J4J4l1
4449A347l1RQL4L4Nn2k6L0K5l3j1J8J7M7L5k2k3k4k4k4j9L9N5N4l7l6J1J1OONOk4k4NMqpq
4444A378qj5j5J4J4KKKKMMPn0j4j3N0N0J0J0j9j9JJJJOOOPOOOPppl6l6kloN1%%k5k5jkl4K4
4438A341JKNNLKLKj1j1j1j1K6K7kkNMNNK0J9j0j0j5j5j5j5mlK9k8j5j4L6R3NNMNJ8m0l7l6
4432A365k5k5M2M3L9L8L9L9l7l6l7l6OOJ0J0m5J2J0Rj1j0j1j1mmnmj2j1J7J7LML2L1k4k4K3
4428A423K4j4j4n8n8n3OP5P5L9j8j5j5MNMNl1l1j1m0j8L8L9j9j1J8kkj5j6L3L3QPQPk0k1k1
4423A348k0J3J3J3J3pppprr%K8J7m1pp%%J9rq1k4L2O0N1N1Jn7l5nK2pn1k2L0N8O1O1ro7k8
4418A375%k0j9k1k1M5M6j3j2j3j3RRj9m7lN5K1K1LML2L2QQk5k4K5l2k9k9J9J8j7M0K9k8m1
4413A373m0j3j3j4j3J8J8J4J4kn9l7N9O0Kk7k7j6j6L2L2%JJ%RRONL7k0j7j6MMMMm4m3M3M3
4408A375j8j8O3MPPPn1KJjkJ2J3j6j6rrrrK9K8k0j9mmmm%JLMpN1K2K2k1L7L7k1l2l2ppj2j1
4402A362j1j2LLKLK4K3N6jl6l7RQk1k1k0k1K3K2ooJ%M3M2P1k4p4j7M1j6m4m4l1K6K2K2K7K7
4397A418jkJJk9k8L2L1J6m2J8J9J5J4nnn2n3klK7K7%%J%LMLLK7K7kkj1j0m2J5OOj9j9%%K6
4392A413K5L4k3j9k0ll%Jl3K4K9l0m9RL6L6On2j9j9j%M7M8oolkm8Rk3k2kjL1k6K0K0J2J3P2
4387A475J5k3k4mo1LLn2PN6N7J4m4m4J4L4L4m5m6l9J8J4J4POPOj4j3L4L4K5K5lml0l1jkrj0
4382A403K0J9j0j0j0rrrl9l9K1pM5j2l2K7j0rL2L3j5j5k8k8j4M4L4Nj9m9l3O2O9M0k7n6m6
4377A319J2kkk8k7M5M4M5M4rrl7l8klK7K6oppoOOL5L4k4k4k4k4l4l4J7J7%N7M2J2J8J8j2j2
4372A453M3M3m3m3l1l2J5J5K5mq9l2L2Kk3k4L3O1L2k6j9J1L7Rk3Oj1j2mnj3m2m8J0M2M3M4
4368A432M5k3k3k5k4K3K4MNNNpqppppK2K2ooopj7j7J8l9l5K2K3l6mN3N6kn8L9K9K9rj0J9J9
4362A504k6k5k5k6QQQRJ3J4J3J3mnl3l3K4K3K4K4k0k0k0k0k6k5K2K3k2k2k1k2K8K9K5K5M9
4358A491rk0k1k0L8Rm9k6k6L8L7J8J7Nn2p3j5lmK4K3k5k5j9j9M5M4j3p1lN4j0j0j0M8j%k6
4353A341k5%%K9K9K9K9l8l9pqK1K1k2k3OOLLLLppppLLMLONNNj9j9J0RK8K7K8K8QRL8n8l8K1
4347A439j9j8j5j5j5j5K5K6llL3L3L6k1j9k0NOK8K8J3m5ppppn7JJ6J6l5l4J3J4NNNNO3O3n
4342A511nk6k7k7k7J5J5J5J5m2m1M4M5l8l8l8l8J9J9M8M8k0k1k0k1l7l8J4J4k2L6LMMML4L3
4338A414KKKKK0K0k9k8OOOOj6j5j6j5%%K9K9J4J4n3n4KJL0L1ppopM2M2oo3n1M5L2L%%kkl2
4332A391l2J5J6J2J2j7j6rqqqL7L8K6l2n2OJ5J6ml3jN6L2L3K0l7j2j2m8J0J7J7K0K1JJl0l0
4328A423ml2n3NO5PonMMMMJ2J1j7j7MMK9K9L4k5k0k1NNMNJ5J5J3J3j6m6o2mK0K0K4K3k8k7
4323A418J6J7L6k1j7j8J2J3j7j6NNNNkkkkK2K1pp%JJJLMk5k5m0m0M6M6J9J8K6l2n7JpK2P1
4317A497J3l5pl9l8J1j7m7J0M3M2J0Rj9j9K8K8k0k0J5J6J5J5J0Rj9j9NNk3k4ppK2K2j0j0J7
4313A462J7j3m3n8jJ8J7K1K2l2l3J3J2J4m3j1j1L2L3j6J3L4k4k1L5J9J8ppNNm4m3jkK8K7r
4308A426j0K0J9j1j2j1j1K5K6m2m2L3L4MNl1l1L7L6k4k5n4n3J2J3O0O0LKk7k6J1J2J2J2J0
4304A462Rj9j9JJK0qn5LL3Mk1k1k3k3L4L4ONrrK0K0%jK0rl1K7K9k9o4pLMK0qk6L2K3nK9Jk9
4298A424n7m8RN3K3mmJ4J4J4J4MLMMkkkkM2M2m4m4m3m4NMKKJKJ4J5j5j4J8J9J8J9j0j0j1j0
4293A417J7J7k8k7k6L1j%J2J3M0P0L7k1l4l5m3m4j5j6M0M0nm%N7J4m4n4NL3k5m9RLLj7J2L1
4288A413k8OL4L1KJ5J5j9j9M2j4L3Nk9k9J6J5n5q3n2OK4K3QL6L7k0kK6J4J4l0l1lK5M6j3l1
4284A428K6N3K4nl4qK0J5j4k4k3j1J8J0m9j6M2ONj1j1j1j1M4M3J5J5lln2k3L1k7k1k1%jlm
4279A409N8Kj6J4M3j5JL0Rk0l0l1QPk2k1jjl3K4K1K2K1K1J1m8l1kK5K6kkmmnmJ0J1J1J0k5
4274A477k6k6k6J3J3M1M2n3n2J4J5j6j5J2J3L5L5L5L5l1l1l1l1J6J6l6l5L1k7OOj7j6m9QL3
4269A378L4QPRRRRK7K8nnK9k9m5m5K5K4j1M6K8l0k2k3j2j2J9p7n4M2N0M9m6m7l1K7K3K2k1
4265A387k2O5O4no3k2L7%%QRRQn1n2J6J5K5K4m2m3j9k0RRM8M9M5M5K3l5ooJ8m1m0J8j5j5L7
4260A471L7QQm1m0NNm4m3j3j4J1J2L4k3RRK1K1M9M9MMk5k5n0m9N2N2J1m6m6J1QQQRJ3m4qq
4255A410K4Q1JJj2j3j3j2NOOOj4j4j3j4rqrqRRk0j9K0K0K0J9K1K0k7k8j%mnK0l9ooM6M5J7
4250A512J7l6l7k1L7J0RJ4J3l6l7k1L7j1j1ppK1K1j5M2L7k0j7M1JKk4k4k1k2k5k5J8l9NO3
4245A444M7j0l5K3L7L8k6k6k4k4K4K4jj%jj1j2pqoN3K3l4j9j9OOL4L3l4l3J4J4K2l7o0lM2
4240A453j6k4k4K1K0RRk8L0R4L6j4j4k6k7k6k7J9J9J8J9j5j5j5j5j5j4J4J5J0J1J0J1l6l6
4236A431J2J1QQNMN5lj9j8J3J4J3J4n5n4n4n4QQRQJ7J7M9rqqj2j2J5J6J5J5L3L2kn9j9j9k3
4231A402k2pqK2K2K1K2qpMML6k1OOOPMO2J3m4kkj0j0Qn0p2K4L4L3K4l3l6l7QQN0N0j7j7k9
4226A444k9J9J8PPk2k2L3L2l4l5ooM1J3m5KK1K2LML1j8j0rm3OJ5l2lkK8K8jjQQL7L7l6l6p
4221A467pnmnn%%j%M8M9l9l8jkkjNMNNJ0RRRj5j5j5j6llK6K6j9j9j8j9k4k4K4K4M6M7J7J7
4215A547l0l0l1J6J7l0jjj6j6J3J2J4J4N4j4k7Jjl0n9l0L5PL0L0k0k0k6k6K3K2j5j4J5J4K3
4211A450K3ooK3K3L1k8n2NN2K4k9k9l1l1N2N3MMk3k4NNOOk2k3j9j8M8M9m7m6m6m7RRJ1J1J4
4206A390M4O1Lk0QL4Nqprrnnl4l4K9L0JJj4j3j0j0m0J7L2KJ6M4OL6N0qm0m0k6k5K2K3J6J5
4201A528Pk1m0J9ro6JN8qqj3m1k7L0J9M7L9k0k6k7J7J8l9l8J2J1NL4N2omK6NOj1j1l6l7qM9
4196A487L2Mk2k1k4k4J4J4J5J4J6J6Nn3k8K9opL6L6PPqpl7l7K6K5llJ2J2j7j6k9k9L2k6rj0
4191A423j3j3j7j7J2J2JKO9O8LKk6k7lmK5K5k1k1PQRJ0k0j9OOL9j9j3j3k4L4J6m1onK7K6j7
4186A491j8JN9K6K7QPm0m0l4l3L3L3k3k4NOQQQRJ6J6j3j3j6j5J3J3j0j0j1j0J9J8M7M8k5k4
4181A560k4k4lkllppK2K1j6j7j7j7mnK4K4k7k6k7k7MLLMJ4J4M3M3RRk7L1J5m3poj0j0j1j0
4176A463K6K7N8Jn2n3N0N0j4j3j3j3l3l3l7K1J1J0j4j4K4K5N7jl5l5J0RllK3K2M6j2j9M0L2
4172A608o3q8QK4K4j8j8j2j1j1j1L6L6LMJ7m1qqM2M2J2m6L6R4Qn0m3J5J1m7k0k0k0k0m2J6
4167A439L1L1K4K4mn%%mmK7l0l0K7J1J0l4l4j9j8j9j9K5K5K9K9l5K3j0j0J0J0RJ0j4j4J5J5
4162A521pqppL8L7j6p4m9m9JN9K4K5K8K8J0J0l9l8opJ9J9jn8OO3N8Jm4J4jjm5m5jkjkj5j5
4157A423%N8J4J3J7J7QQk1k1j8j8m3m3nN3M3M3K6p0m4m5LLL2L2J4J4J3J4k6k6On2J6J5J1J2
4153A476ONRm8j5j5j8j8P2P2K4K5k8k7j2M6j5j4j1j1qrl7l7OPOPM4M3mmnnk4MN8Jl0%j2j1
4147A493qql8j0J1m7k2L5L3k4K9N7RRopllnN2N3nj6j5k0j9RQNOL9j8n0k1j4j3J9J9k4OK3l4
4142A485j8J0N5K6k5k5K2K1l3l3L4L4ooook0j9K8K8m4m4j5j6J8J7J7J7rrnol8J8L3Mk2PK5
4138A494l3j2M7L9L9ONk3k2qpl6l6j1j1L6L7QRQQk5k4k1k0k4L4O5L7j8j9O2Mm7j9J0J0l0k9
4133A483k7k6nM3J6J6PPj1J6J6l2k2QK3oj7j7j5j6L3L2K9K9j9j9LLMLl7l6L0L1qppp%%%%N
4128A503OPQJ3M2K8k1n5pQk0k9k8nmJ8l1l0J8P3P3j1j0l8l7L0K9k5k5K2K3N1N1pn4n2k4M4
4123A534M4%Jm8m8m6m6JKJ8J7J8J7K1K1J9J9J7j1p2k5L8j0ooj1L7K7koopM0Nk5nnLKk7k6K4
4118A487K3k4k4J9J9J8J9lmK5K6K5K6k2k2m9m8jjJ6J5j3j3%J%Jj3j3J6J6l4l4l9J9N2K4l9
4113A451j1O8O8j3m2l2O3M1j8n2n3RRJ6j4mN3L1k6l9l8l4l3N3N3qpK4l3j2j2J3J3K3K3onl1
4108A488l0J7J8K0K0K1K0L5L5l2l3j6j6j6j6LKNMj2J7O2Ml8l8OOJ2J2J1J2L0L0n7n6k8k7K0
4104A495K0qrqrPPOPNONONONOj6j5j6j5KKl1K8L0L0K2l6m6J1k5k5K8K9l3K4M4M5%%l6l6K9
4098A546k8o5oJ8l9j4j4kN6L5L4k9l0M0M0M4j4klook7k8K0K0J0Rj9j9onnnpqj1M7j8j8j5j4
4093A456RRRJ0KKKKK9K8K9K9j9j9j9j9K8K9j%j3j3j2j3RRRRk3k3ONj7j8j7j8L1L2K8K8J9l9
4088A575l8J9L9L9k5k4j8j8j4j4m2J7j6j7J4J4M3M3k8k8J%J8J8J7J8JJJJl6l7qqK4K3K4K3
4084A602j0j1j1j1j7j8j5j4k0L7NNnnnnJ4J3J4J4K9K9j9j8k9k9%%K3K4qo5q0k2M4M4L6k1n0
4079A445PM3M3jjJ2J2J2J3j7j8j7j7pppqPPOPj0j0J5J5K6l1k8k8onK7l1llppM8M7L2k5J4J4
4074A558J1J0j8j8J1J0llM5M5m8m7%JLLLKlllmj9k0J0RKLKKK1K1k7k7rrJ9K0l5l4J9P8KLj9
4068A564k0n3LL9L8KKoN2L4k3l6l6m7m7JJPPPPMNMNj2j1m4J3N1N1OOqrl4l3j9L9L5L5rj0K0
4063A581K0pql5l6j3j2J6J7RJ0J0Rm6m6j1M6L3L2PPQQk1k1qrqrj9k0J1O9M6j1mmK1K2k7k7
4058A580J2J2j7j7POPOl6l6k1L7K0K0nnnnnoKKl0K7M3M2m0o9j3M5J4m3qpj1j1L4L4j4j4PQ
4053A547k1k2QPk6L0K8%J9J9J7J7J7J8k4k3k3k4k3k3NOk8k8J9M9K4l2oN2Qm9mK4J9l9K4K3
4048A585OOl1K8kn9j1J9L5L4l0l1J7J6j3j2k6k7K2K2J7J8N1ol7r%%j6j5J3J3KKk7k7%%%%o
4043A521oK3K3klkkJ7J7j5j5On1k3L4K3K4k2k1l0l0L6L7j1j1j1j1j7j7L1L1LMLMM4M5ll2m0
4038A551J8J3J2k0k1RQj8j9j5j5k6L2O0KJJl1l1J3J4l4l5RRRRK6K5K6K6k4k4K4K4OOk2k3R
4033A584RRRn4n4J3J3j8j8oN1L6k2J4J4OOPOk6k6K1K2k1k2M0j9J1J0OPk6k6LL%%K8K9JJk7
4028A594k8k7k8JKL3L2MNj5j4j5j4j5j5N3N2J4J3l4l5k2k3K6K5M2M1M8rm9RKKl9m0RQj6j6
4023A561j7j6QQL7L7NOl9l8k8L0P8K1J7J7J4J3l1l1l0l1k2k2K6K6l5l5J3J3PPPPk8k7JJKK
4018A534JKK0K0rrJ0RJ0J0J8J8J8J9m3m2NOm5m5j6j6J7J6J6J6J7J6L6Pk7L0L0k7j2J7oono2
4013A548%K8N3K4nK4J6j3n9n9k1L6L9j8n2NJ9J9k1PN0qj2m2%%j3j3M4n1l3K4J1J2M7j0ppl
4009A559ll5K2OPJ0J0nmK4K4qqK0K1kkkll3l4k2L6N2mLk6l5K2j2j1l7l6oolK6M6j2m5J3M0
4004A547J2kkmmj5j5j5j5L0L1L1L0mmmmqql7l6M3M3nnl3l2llK3K3N5kj6j7k7L0M2j7KL0j1
3998A624l9PPNNk4k3K4K4k3k4l7l7J0J1K6K7K2K3Pn1j5j4j0M7L2Kk9k8kkJ5J5J5J5J3J3l5
3994A596l5K1K2k4k5m6j8j8M0O3O3L2k5k0k0k4k3MNL3L4l6l5k0L7OOM2j6j2j3K8K8jn8l4K4
3989A581P3J5l6l5OOOOj4j5M7j0l1l1nnJ4J4M3M3ppppl9l8M7M7j6j7J6m2k7k6l1l0M3M2on
3984A562PPQPj5j5j6j5K4K5k4k4ONNNmnK4K4lmK4K5J1J1l7l7j4j3m3m2qpm4J4Q9L2%%K1K2
3979A588qpj1j0j1j1k2k2OPL6L6PPj3j2L5L6K2K2k7k6J1J1J1J0l4l5l5l5J4J4j5j5K5K4K1
3975A594K1M4j4k5k6j0M8j3j3j5j4J5J4J6J6l1l2pollj6M2L9L8kjl1l0OOOOm3m3K2l6m6J2
3970A485L9L9M1j6j2j3MNMMJ2J2J2J2j4j5J4J5j5j6j8L8L0K9L6k1k1k2K4K3J0J1n7n6NMNN
3965A622L0L1j8j7l0k9J8J9K4K4mnl3l4J4J5jjmmM3j5l0l0K0J9K0K0j7j7j6j7J0J0k0j9k8
3961A550k8J9K0J4J4J5J4j7j8J2J1J1J0L6L5j6p4p5j8N8K9n3k4K9K9P5P6K3l4m6j8k0k0J7
3957A636m0k5L1mmk5k5M2M2J3J2l5l5K2K2ppk6k6M1M1j8j8m7m6j9j9M9M9j6j5j6j5j5j4L3
3952A516O2O0Lk8Jmmkkj0j0rj0MNKKJ5j4nN2J4m3k5MJ7j1OPJ7J7K4l3j2M4RRONk3k4RRRRj9
3947A649j8M3j4qqJ7J7m9m9k1k0K3K2K3K3onk8k9n6L9O4L7M2j5mK5M4j2o3nM5j2rl7k8k9l4
3942A554K3NML3L3%n8j1M8J6J5J9K0JJk9k9N3K5o1lL7Qk1k0l5l6qrj2m1k8K9M8M8MMJ2J3J2
3937A664J2k6k7KLJ6J7Nn3k2L5j%j5j6J4J4OPk2k3noooPPK7jk1L7%JJ7j2l1K6K2l6J%J9J8
3932A648k9l0QQL7L7K0K0k8k8n1n0j8j8lN5K6l1k5k5L9L8j2j2m5J3L1L2j3j3K8K7K8K8k8k8
3927A636%JQQk1k1J9K0J9K0KLk2k3k5L3L3k5k8k8L0k8k8k9L5L4nnn4n3K6K6K6K6MMQQJN8K9
3922A722k8nmqqJ2J2j6j7pqM0M1mmNn2n3M2J3J4j2j1m4J4J6J6rrpqpqRJ0RRJ2J1l6l6j9j8
3917A569PPK9k9LMk4k3NOL9M0J1J1J7J7l1l1K0K0k8k8J6J5l2l2MNMNJKJKOPPOkkj2m0m3J4
3912A543K8K7J0J0QQJ6j4l3K5K3l5JKJJJJooooK5K4K0K1L2k5j0J8K6lo7o8j1M7M6j1k6k6k9
3907A582k9L8L8rj0K6K5K2K2Qn0l4nlmKKj1M7K7kJ6m2j1j1KJKKj4j5j5j4l3l2J5J5M3M2no
3902A622MML3L3l3l3J5J5N5N5l2l1J1J0J1J0k6k6k6k6qppq%jjjl9l9O7O7nnnmMNMMqrL9L9
3896A727m3m3j4j4J3J4J3J4QQQQk4k3k3k3PQPQnnmnONOOJ4J5J4J5NNm3m3kkklqqK1K0O3O2
3891A763J5J4l7l7l7l7rqrrK2K1K2K2M7M7n9n9J1J1l8l7%j%%J9J9J8J9j4j4j5j4j2j2L6L6
3886A684jjkjj5j4J4J4K1K0m6m7l1l1kkjjjjK0K0K0K1j0rrrNNkN6Nn2l3mJ6J6J5J6k4n4m4
3881A521J3M0j9m6j8P0O9MMk0k0M8M7NONNk1k1k1k1KJJJl4l4L3O1L4k4n3n3j2M5Nk5j0M7J4
3876A629J3J6J5j3j2k8k8K0J9L8L8k9k9k1k1M6M6M9M9n7n6JJKJk5k5LMjjQL8M6j1LL2K6l1
3871A755m2j3LKk5k4KJMLoK2M1j7k6LKk8m3j5mmL5L5j2j3K9K9L0K9m1m2POl3l4l3l4L3L2L3
3866A647L2opl6l5j6j6N1N2L3L3l3l4rrK1K0n6n5L0N9K5l2JKj4j4j5j4O5O4klk1k1k1k1MM
3861A653K4nk3L5J%j1j1l0kK7l0j1J6L0L0LMjjjjj9j9J0J0QQPQpqppJ1J2J1J1j9k0k0k0QP
3856A661PPJ5J4J5J4j2j1j2j2k2k2k2k1M3M4mmL1L1j9p7n8JM7J9l7l7K8K9J0J0j8j8J5J5j0
3851A640j0m6J1P9K1J3J3L8L9k1k1k1k1PPMLNn3n3NJ6J6J9K0k1k0RQk4k5K4K3M8M8n8n8j7
3847A647j7L1L1opK3K2j6j5j6j5pqK2K1M3M3Qm9j3j3j3j3l3K5pqJ4J3J4J3J3J2lo1K6K6J0
3842A737m7pN1Ln4LO1J0m8l1l1onL9L9M0L9k4k3k4k4j4j4K1l6k6L2mmk9k8J9K0K8K8%%j%l0
3837A660k9K6K6K6K5j5j5j5j5OOPOK0K0K0K0n1n1JN9M9K0rl9m5j7J4J3klklJ4J4l4l4k8k7
3832A618K2K3J0M0K6l0j0rj3j4O5O4j9m8n2M5K0l6rqj2j2PQK7jj1M7j6j6K6K6jkl6pRm8KK
3828A677K3K4Pn1j8j9K1K0qqkkklK1K1k4k4l9J7M7j1K4K5k7k7mlmmj9k0RRJ4J3j5j6K7K7k1
3823A655k1J6J6J6J6J5J6J7J7j9Rk0p9k5LJ2J2J6J7J2J3J7m1j2j3K1l6nmK6K7k2k1L7L6j1
3818A713j1K8K8k0k0lklkL8L8j0j0j3j3J6J6k9k9j3M4K7K6J5m2k8k7l0l1K8K8K8K8ONm2m3
3814A691l5l6N1N0J9J8k9l0j5j6j6j5K7K8kjk3k4K5K4N2N2j5j5m1m2m7M8M8M7l3l3K0J9m4
3809A707m3l2K7O1O1OOk3k3l8l8J0J0L0L0j8j8k6k6k6k6K4K5K8l0J8J8J0J1J6m1m1J6L4L4
3805A733RRk1k1QQK0K0Mn4k7k7l4K3O7O8j5j5rj0K4l5J0J0k6L2l6l6L5L5L7L6l4l4po5lmk2
3800A653k2n1Oj6M2P3J7J0J0OPJ0J0J0J0l5l6l9J9L8L9J3J3l0l0l3K4RJ0J3J3j0j0m7J2K7
3796A735l0k3k2J3J4J4J3M8M8J3m4l3l3m4J3M9rkkool4l5j6j7J3J2K3K4nnK1K2K2K2QRl9m0
3791A691K5K5mmm3m3K5K4k4k3n6JL1L0O6RPPk6k5jjL1k6l6l7QQK7K7kjjjK5K5K7k9o3mM4j4
3786A699K3K2J1J1j7j8J2J3J2J2PPno2m0J9J1J1L8L9k8k9pqmmo6j0POklK6K6k9k9KN9O5On
3781A778nl1l0jkl2l2L5L5j8j8j8j8QQk4L4k9l0LLK0K0K0K0M0M1K5l3k7k6J7J8j9j8j9j9L7
3776A713L8Nn1k5L2K5K5J6J6J6J6J4J3n4n3J2J2J2J2l2l3lmnnK8l0mnK1K1N8N8oom6J2m5m5
3772A723m6J2qM9N9Km6m5l3K4K4l4opj0j0M2M2J3J3pqqpK4K5k3k3JKJKJ1J0J1J1j0j1K6l1
3767A754m7J0O1O0PPm1m1k4k4K1K1L0k8k8L0jkKLk4k4NOmmK5K5l8l7qrPOJ0J0l5K3L8L8k0
3762A760k0j9k0M1M0qqj2j2j1j2k3k2j8j9k9K8mmK8K9K9K8jkL1k7k2k2k6k5j1j1J8J8L1L0
3757A723K7K7j4p1oN1ol5l1lJ8J8K0J9LKk7k6%%M9M8jkm9n0J7J6K4l4p4j5N4N3lmmmjjJ8j1
3752A715k3L5J8j0J1M1K6l2j1j1k0L7j0l9M4M5jn7j3J6rj0K1K0k3k3k3k3ONL4L4MMMMn8n8
3747A670j0j0L3L3MMK5K5lmk5k5K2K3J2J1j8j7j1j2L3L3On1k5L3L9J1l6pJ6j3k3k4j2j2j2
3743A683j2LLLLj7j6J4J5M6P5M3j5k3k4L6k1k3Opo4l1K7L8L9j5j5j4j5J4J5J5J4j5j4J9l8
3738A732j0J9jjj5j5j4j5K3K3K4K3k4k4NMj3j3j3j4L7L8QQLMLLPPRJ0k6LK3l5j9L7O5Pl7p
3733A829j2m0j9j8k1k0OOLKL5k2qK1L3Nk3PJ2J2j4j5opJ4j5l8K0O9J0pK1L5k4j7j6k0k1K7
3728A784K6jl1m9QJ0m8l4K4Q6K9J0j8k2Pm5m4K4K4J4J3oK2M5j3J0k0k0k0k2k2J5J5l2l3J8
3724A704J7J8J8PQPQPQQPQRk8L0L5k2n0k1j9j8J2J2j4j5j5j4J8J8J9J8j9j9j6j7J6M6J7m0
3719A748l8K0Jk7qK1LLL9L9j1j1ml3k6L2N4m2k9jqpooJ9K0k9k8k7k7O0O0K9L0j8j8k7k6M0
3714A761M1MNm4m4j2j3j2j3J8J8J8J8nnonKJk3k4J6P5M8qj2M6j9j9kllkJ6J6j2j3k3k4K5K4
3709A806l7l7l8l7qpN9O0NNNMonoojjK7K8K1K0qqrj0rrPOk2k2LKL2L1j5j5j5j5j3j3k3P3N0
3704A849oKLRQk0k1lmK6K5m3m4j4j5L3L3MMk4k5k4k5J0RJ0RMLLLLLLLj7j7j6j7K8K9%%J4J4
3698A809j4j5J2J2l7l6NNL4L4l0l1l1l1J7J6J7J7mmK5K5l3l3J5J4j1j2J7J8l7l7J1J1QQk8
3694A706L0M1j6o1lK3K4k1k0k2k1QQN0N0K1K2qqnmk1L7L7k1j3j2j6j7j4j5n0PO3Ok3L5O4O
3689A847nol4l4onK3K3j0rK2l5lkj8j8O5O5K2l5l2l2PQk1k1k8k7R1L3k3k2L4k2K0K1j2j2p
3684A802pl9J8PPJ0J0rrj0rl2l2mlJ8J9O2O3K6l2J%pppqooooJ0J1J0J1popoNOk4k3k8k9K0
3679A747J9LLLLLMMLk1k2QPnnM2M3rqrrJ1J0J1J0J4J4J3J4m4m3MNn4n3L3L2N4N3j4j3k3k3
3674A815OOKJJJOPOOm0l9QRLLLLLKLLLLKLonooJKJKRJ0RJ0K2K3ook4k4M3M3k1k1k1k1l0l1
3667A776jkK8K7m0m0J1J1J1J1lklkJ2J1j7j7l1l1N6N5J6J5l2l2J6J7J7J7k2k1k2k1%%%%j2
3662A756j3l2lQn0k0L9K7K8L1L1J9J9J9K0kkl1l0rrJ9K0k8k8k6k6J6M4L6k2l0K8MO1L8k0n1
3658A831q0k2L5L4k2j8J2L7QL1L2j9j8J%k8k9j2j3j1j0J6M5O1Mk8k8J7J6k3k3k3k3N7N6k9
3653A834l0ooK3K2K4K3nnooJn6j4M4QQLKk6k6l4l4J4J5%jJ2P0N8JMk4n1n2j8L9LLPO%j%jJ8
3648A840J9m9m9J3J4M2M2j9k0k0k0j5j5N2N2j6j6j6j7rj0J9J9J0J0l8l8rrrj0J8J8J7J8L1
3643A830L2L1L2KKm5m6%%j%K8K8k0k0l4l4nnj5j6J3J4J3J3j5j6j7j7O9O9llklJ6J5J6J6k8
3638A894k8k8k8J9K0k9k9J0J0J0J1J5J5J5J6l1l0l0l0J5J6J5J6OPPOj0j0l9l9K4K5K4K5l1
3634A829l0kkpqK1K1J1J1J1J2m7m7j9j8kkK7K7L6L6PPk4k5k5k4N3N2NNmnn2n2lm%%j9L8J08
3629A896J2l8l7k9L0LMk2k2K1K1K1K0K8K8k0k0nnonkklkL7L7l0l0l1l2l5K2J6J6J9K0K5K6
3624A926m2m2j3j3j2j3k7k6j0M7%%MLL2L2l6l5L8L8Ln4JJK6K6j7j8j8j8l1l2J6J6j2j1j5M2
3619A756J4J4M9qj9j9K5K5L2L2p4p3k2k2OPK0J9K9k9o8K8P0J2K2K2l1jPn0l2lrrK2K2J6J6
3615A796K4N4M1j7j1j2ONk3k3kkl1l0j4j4J5J6l7l7qqK3K3ML2O7J0kK6K3nj5j6NNNNQPk1k1
3610A851lkkkOPOOk3k3rM8K7kJ8J8j3j3K2l6n0k1PPM4M4mmJ1J1j8j7k0k0k2k1nl3mN2L3k5
3605A826RJ0Rj9rM9L3Nk3k4k0k0RRllmll0k9jjJ1J2J1J2K5K5K5K6j8j8j8j8qqqqL0K9%Jpo
3599A860ppk2k3K5K5J8J8l1l0ppppK3K3K3K3j8j8J0J1j5j4J4J4RQRRl5l5opJJL0K9K9K8l9
3594A905l9PPL5L6nnnmk9k9J%K2K2m6m5RJ0RRqrrqk2k1K7K6RQRQrj0K0J9J3J4l5l5JJ%JK2
3589A877K2K2K2NNk4k3j0rj0rL0L0KKlkkkj0j0J8J9l5l5J3J3POL5L5rrrrj1j1j1j1j0j1j1
3583A867j1pqrrkl1m7J1N4N5k9k9J3J3J3J3K2K2K2K2j2j2j2j2j9k0k5L3K0rl3l4QO5O9J1p8
3579A885k1J2J3rK0Pn0LKL3k4l2lOON4N4j3j3n1n0lkL9L8L9L9n2n2mml5l6L1L2L8L9rj0j4
3574A903j4j4j4K0J9K0K0OPk3k2k2k3POLLL2L1o0o0OPj2j1j2j2k5k6K7Q4P2M3kK8j9j9QRJ9
3569A990l8l8K0L1L1j6p4n2OL1k7K0K0J6J6k3k2k3k3J7J7J7J7OOm2m1L2L3MMJ7J7J7J7KKK
3564A989Kl1l2l6K2J0J0J4J3k5k5k6k5j4j5j4j4M8M9JJjkjjJ4J3J0RL1k6r4l7POJ0J0KKON
3559A865m3J5J1J1J1J2J1J1K0K1j5p2l0k9L4L4K5K6qpK8l1jjJ3m5j6M2J0RJ4J3j6j7j6j6J8
3555A891J7J8J7l5l5k0L8ooK3K2M6j2k4k4k1L6Qn0%jmmJ5J6J6J6J5J5j4j3onkjj3M5J3J2J2
3550A995J2l6l6m5m4l2K5L9j8J8J9J7J7J8J7j2j3j3j2J7J7j1j2qqJ7J7M4j3K6l2l3K5j1j2
3546A939k3k4L9M0K5l3m8m8ooK4K3NNMNl0l0J7J8K5K6k2k2rqK0K1OOPOkjl1l0K3K3m1m0k9
3541A824K9K5K5JJk8k8K5K4K4K4k1k0K7K7k2k1k2k1J8J8J9J8LKmN3M1j6k9k8k5k5k8K9J8J7
3536A954qqj0rj0j0QQL6L7rrj0rj6j6J2J3rj0m1J6OOk0j9N3N4j4j4k4k3NNrj0L9L9l1l1kk
3531A908K3K3K2K3j5j4J4J4l6l6J1J2rj0rj0MNk8k8Rm8j9L8J4J4J7J7QQk1k1llklooK3K3J8
3526A921J8j1j2ooK3K2%jjj%%K9K8j9j8j9j9QPQQl2l2%JK1Q0N2nl9j0jjj4j4j3j4l1l1J7J7
3521A910K5K5mo2o9K7N2K4L7L6j2m1n4NOn2p3j6N4N4J5J5J5J5lmmlpoppl1l1L6L6L4L4PPQ
3516A991L6K4l4l6l6rM9L2k5k3L4M0J1j5J5m1m1J0J0m4j5L1k6l2kRL7J7J6Q1K3l4nJ9rm9m9
3511A960llJKJJNMMNnnnmk3k3NL5K8l0j4J6Lk5MO2K2l5l5K2J1m6opm5J2M1j7rrL6L5J9J9r
3506A995j0j1j1K1l6m3m3m4m3j1M7P5M6K5l3k0RK7kj8M0J4j4n5KL7L8M5j3%jlmk1k1J0O7L0
3501B071k7p2j5j9j9j6j6J7J7J6J7j2j2L6L6J5J4j4j4k1k1QPppK1K2J8J8j1j1k5k4MMJ0RJ0
3496B007Rm4m4j5j5L6L6j1j2J7J8N3mq2k5K6K6K1K1K1K2k1k1k1k0J4J5j6j6Qk1l8J8K9jK0
3492A990J9L6L5l1l2j7j8QPk1p9n2M3K3K3j9j9J1J0J1J1JKJJK9K8j6j6k2L6LLM2M2k6k5k6
3487A996k6J0m8k1L6L3k5nnL9L9j3j3J6J6j8j9K6K6J2m6j3j4kjkklmLKl7N8L3o2j9M0Mn3o
3482A932orj0M7M7jjQQPQpppqj6j7j6j7jkK4K4Mn3k1k1%JM9M8j2j2j2j2POL4L5J%MMn1QMM
3477A995qpqpj5j5J4J4J2J1J1J1j7j7J2J1J7J8j2j2J2J2J9l9l4K3j3j3onJ9K0K2l5l5K3NN
3472A988RQj7j7n4NM9pj7j6pN0M6M7l6l5mlk1L6MMMMLMk1k2QPl1l0J7J8J8J9j1j0qpK1K1R
3467B025RRQJ6J6l2l2ooooK0K0k9k8LML2L2J2J2l6l6OPk2k2KJL1L1n6n6L0L0ONJKJ8l9opn
3461A958nnmJ6J6rrK1P9jjPQk2k1j7j7J2J1LKLKllllJ7J7J4J3Kn6NNJ2J1j7j7J%JJ%%J%po
3455B012RO7j3j3j0r%Jk8k8J6J6J9l8J9J9J6J5j0j1L7L8nml2l3L0L1l6l7J0J1j9j8oprM7r
3451B038j0opJ5J4J4J4k6k7k6k7J8J7J8J7J5J5j4j3J8J9j0j1QPPPpqMO2L5k3n1OM4j4k3k2
3446B087n9kL4L3J3J2J3J2lmK5K5RRn9n8l2l2L5L5k2k3K6K6l5l5mnj6J2L2k5k4L4M1J3pl6
3441B045M2M2M7j1q0k2Jk7k6LJ4j5j5J3N3K5J3J4l1l0l0l0J4J4l4l4j5j6J3M2K4l4KKLL1N0
3437B057ql2lM1M1J0m7n1PN5ll4l4J6J6j2j3J1J0J1J1L9L8On1m3j3L2Mm1j1J8j0m6J0K2K1
3432B024N5lKJpppoJ7J7m8m9oK2M0j7m0j1K1M9kk%%nmK0K0J7m0m3J6jl0k6LK7K7K9K8j8j9
3427B044j8j9K2K1qqOOk2k3J4J3Nk4m0J8J3M3N9L0lo1m3j4P2P2k1k0k1k1m1m2MLK9k8k9K9
3422A997O4O3j9k0k8k8JJj5j5J4J3JKJKJ7J8j2j1K9L0%Jo4o3LMJ5J6J5J5K9K9ko0m0J6J0R
3418B038L7L6j1j1K5K5K5K6j9j8j9j8rrqrl9l9K8K8MNNMQQm1m0K4K4mnl2l2llL3L4j5j4%%
3412B019K9K8NML3L3k4k3k1k0nN3K4l3J5J4L6L6ro8p1j3N0pl6K1J1m7j1j0MMlN5O2Opoj8j7
3407B093j4j4k2L5L5k2ooj4j3M6j3k4k4lN4P6k0j7j8k1k0l6K1K1l7pqL7L7NOl9l8j6M2J0R
3403B075J3J4J3J3k8k8K0J9rrrqK4K4K8l0k0k1k0k0%N8k2k3JJJJJ3J2J2J3%J%%rj0K7l1k1
3398B065L7%JJ8J8j1j0J4J4j4j4j0j0j0j0K5K4mnjkl0l1LLKLj8j8J0J1J6J6J6J6rj0rrn6n6
3393A965L0L1j%K9K8K9K9l8l8J3J3J3J3j9j8K9L0k2k2k1k2j0j0L8L8j4j4j4j4NOON%%%%K8
3388B101K9%jK0K0m7m7j0rj0rppK2K2K8K7k1k0K7K7k1p9p1K4J5J5KKN0N0OOOOl0k9jjl9m0
3383B006QQK6K6k3k2%JKKNL3N0qm8m9L4L5J5J6J6J5MLk6k6K5K5J3m5k3L4L1k6k1k1k5k4NN
3378B056L3L4L1L0L1L1j8j8j8j8K0K0K0K0j0j0k2q0o2nj3j2O1O0K8l0m1j2J5M4K6l1l1K6l0
3374B125n9oK3j6J2K7K6jjK8K8k9l0%jJ3J3J2J3l6l6l2l3j8L9PQM0M1qpm2m1OPj2j2J7J8J9
3369B102J9k9k9rrj6M2N8%j2j2J1J2J3J3nK4J3m5k1Qj2j1JKk6n5QO5LKmmmmMNL3L3JKKKj4
3364B157j3j3j3J4J3J4J4m0m0K6N6J8m0k1Pppnnj9j9j9j9%%l7K2N6jj1J9K2K2K5K6J2M2N9
3359B295Jl4nn5n4j3j3N3N2m0o8l9J9ol5j4j5j8j9J4J4k8K9O3O4K1K2qqj8j8j8j7%%%%j2j1
3354B081L6L7K4K4nnPPkl1m8J0QL6J4J4j3j4o0n9PPJ6J6j2j3K6K6k3k2K7K6klJJ%JK7K8k1
3349B174k1k1k1k5L3L1L2K3l5m5J2RQm1J7O4PJ0J1j8j9rM9j6j7L4k4k0k1K4K5N6jJ1J2m1m0
3345B207nnmnJ2J3J2J2J1J1j7j8j9k0OOL5k1n1PJ1J0J4J4MMMMJ9J8j0j1nnKn5j3M4L7L7o0
3340B230o1j2j2ONNOL7L8K2l6j5j5k6L2K3l5JKn7n6k1L6K7K7O4Om0l9K4K5J6J6l2l2k6k6K3
3335B130K2j4j3J4J3J5j4J7P3Mk5rrJ9l8k1Rj1J7J7j1j2m0q3J4M5J5L4L4K3l5k2OM3j5k8k9
3330B135nnonOOOOJ4J3J3J3rrrrQQPQk3k3k3k3mlOL4K8l0k1k1J0O8O7J0l9l8Ok2k8L0L0k8
3325B149m1j2L5L5QQm1m0KKN0N0LLNNj7J2K9l0j8j8J4m4k6L2M1J2k6k6K0K0K9L0j9j9jjkj
3320B212k6k6L8L7K1l6n0k0J1J1l5l6RQRQj3j4J2J2K4k3j1J8LL1M4mLLk8k9K8K8jjj3j3j0
3315B181j0k1K7J7j1lK6QQonl4l4K3K3K3K3NNONQQk1k1j0rl8l8J0J1J0J1M3M4o2o3j1j1K0
3311B137J9K3N3ln0K2N0j6j7JJJJkkkkj8j8j7j7K6N5L7j1J4J5J2J1j7j7L1L1l0k9l0l0l8l8
3306B136L1L1oK3L4j5j0j1MN3M6kn8n9mmmnJ8J7j2j1j7j7L1L1QQk4k4M6jl9l9l3J6L6L7pp
3301B197poN3N4NOonnnj2j1l8l8j5J4N6Pm0j1kkklM3M2Rm0J8M6J1j9m8m8JJLKk5MM5mk2OO4
3295B273J6l0%kl1j4J6lkJ5J6j4j3KKLKL6L6l1l0l0l0N7N6lml3J4L9rk7k8K5K5lmkkkjJ9J9
3290B323k9k8k7k6K1K1jjkjkkl1J6M7jl5l5lN4N5lKKjkrj0m5J2K9k9MLQn0j8j8J0J0J4J3r
3285B226M7J6J6j5j5j5j5kkK7K7KKm2m3l2K5j1j0M4j3j7M1O5Pm1J6K3l4JKQRQRjjKn5m1m2
3280B176j0M7K1K1j9k0l1K7K2K3j6j6J3J3%%%%KKKKj0j1opqN0J7J8qqqqkklkJ7J7j2j2k1k0
3274B230K7K7qpK1K1ppj0j1O1Lj2j2J1J1J1J1k1k1k0k1OONOj8j9j8j8J7J8J6J5L3Lj2M4j3
3270B348j4j1j0l2l3l8K0P1M2onjj%jJ7J7J7J6k2k2k4k4J8j2k7L0JKNNK2K2J8J8K9l0LLm5
3265B366m6l0K8J5J5J9J8QQm0m0PQRJ0JL1%n7j9Rj0j0K0K0K0K0%%%%k2k2k2k1j%%jJ7J6J7
3260B341J6j4j5j9j8K2l5K6K6j8j8K9L0j2j1J7J7J6J7mK6Mn3m8J0%N8%%j7j8j8j8J5J4j5j4
3255B319j7j6L1L2rqK0K0j2j2J3J3M5j1k8k7j9j9j5j6%N8N7%m6m7kkM0L9L5L6j6p4m1m1k0
3251B260j9RRQQL7L7j1j0m3J5M3M3L1k6m0m1rM9KJk3k3J8J8j1j1j2j3K0K0j3M4J1J2l4l4J
3246B323N9NNQRj3j2J6J7J1J2j7j7k0k1QRj8j8J1J1J3J3J4J3j4j4j4j4j9j9K8K9k4k4k1k0
3241B295JO0N9KMMJ%l0l1jkl2l1llK3K4onMNk0k1pN0M3M3K2l6n1n2LKKKrqK0K0M1M2On1k1
3236B358k1K4K4k5k4k5k4J2J2J1J2J4J4J3J4qrK1K0k2k2k2k3j0j0j0j1N1N1L6k2J5J5l7l6
3232B356o2o1qN0O3O3%jm9m9LKNO2L0L0nnl1l1lN3Rm8%N8K2K2l3l2J5J5mnK4K5l7l6qpKLL5
3226B432k3nnK0K0k3k4qM9%%o4o4L9L8K2l5j5j6J0RJ4J3J4J4J0J0%n7o4L1L5k2J2J3QRooo
3222B379pJ8J8J8J8noK4K3j%j%qqj1j2J8m0l3l2j2M6J4J3QQJ1J2j6M2J0J0j6j6j2p0j8j8M6
3217B394M5j1j0j1j0J3J3J4J3m4m5MMJ9J9rj0qqrqK8K8K7K8J7J8l1l1k0k1k0k0J8J9J9J9k8
3212B405k8JJK9K8l8l9J8J8J8J8NNL8k0J0J0k2k2k7k7K2K1kkK7K6j5j5j5j4NNONL2L1j6j6
3207B466j2j1j2j2N4N3l3l2k7k6K2K1j5j6J4J3j1j1J8J9RRk0k0k1k2K7K6opooK8K7K8K8j7
3203B519j7j7j7qrqql7l7qrK6K6K6K5j3j3j3j3PPm1m2RQQQM4M3k5k4J2J2RQLn5m7M8J7J6p
3198B413oj9j9K8K9K2K2K2K3m3m2K5K5j4j5J4J4nnM3M3OPk2k2qpK2K1j9k0k0k0L3L4l4l4j2
3193B460j3J7J6J8J7J4J4%n7k5k5j0j1KN9M9rn3k4j9L9RQpopoL6L6PPLKPOm0J8j5j4OPOPO
3188B535Ok3k3K0K0J9K0K2K2poj9j9j8j9k2k3kl2rM8L3Lj5J4%%k2L6L5k2KKL2k6l4mK3K3J4
3183B584J5j5j4kjjjl4l4k5q2k1P5P9K1j1j0J4J5RRRRrrrrk1k1QPK1K0k4k4l2K6N5kn2n1k0
3177B442L7L5L4L8L8n9n9j2j1%J%%KKk3k3l3K5R2L4%%mm%%%%J1J2J2J2k1k1n4MPQJ0J2PPP
3172B565Qj3j2J6J6RRJ0Rm0l9j1j0kjK7K8k2k2PPJ6J5m9QL9k0J7J7k7k6k6k6%J%%POPPL6L7
3167B578j2j1M4M5j9j9l2K6opJ9J9l0k9J0J0RJ0kkkkj4j4j4j4J4J5J4J4k2k2RQl7rL8k0k0
3162B523Rj1j2L7L7l0l1l3l3L3L4J4J3l4l5M7M7J8J9ooM2M2j5j5j4j5J5J5j4j4j4j4j5j4J9
3158B589J9J8J9J5J6M7j0k5k5k9k9k3k3NOK0K1K1K0mmmmk0k0k0k1qqK1K0j5j6J1J2j0l8l4
3153B490O2O6l0l1K7OPJ9M9Kn4m6N0M6M6N5kl5l5l9l9j3j2j3j2L5L4j3j3j3j3j3j3oppoNN
3148B539L4L4J9K0k9k9mmK5K5J0J1J0J1qpl6l7kklkL7L7m9m9J7J7J6J7RRl9l9k2k2OPj7j7
3143B493J2J2J4J4J3J4L2L2j6j5j5j4J4J4j4j4J5J5J1J2J2J2k1k2QQJ0J0j9j8OPL5L6j7j6
3139B660J2J2%%%jm1m1j2j3J5J6J5J5RRk0k0J3J2J3J2l2l1L5L5J6J6j3j3l6l6opLLL1L2j0
3134B652j1l9l9L0K9K9L0j4j3j4j4QQQQjjj%J2J3J3J3l3l3nmkkkjL4L4j4j4L2L3LMJ2J2n1
3129B709n2m0J7L2L3M8M8K0J9m2m2m3m2J2J3j6j7K3K3m3J6O7Rn4MK4K5l9m0ooopM5M5M8rl9
3124B737l8j0rn1PK2K2K1K1K1K2PPm0m1MML3L3j0rj0j0OOk3k2J9K0K0K0j1j0j0j0j3j3j9L7
3120B730L6k2n1PL0k7RRL9M0qqj5j6j5j5llj0M8M2j5qql3l3mnpqM0M0m2m3QO6M3j4ML3K3p
3115B827pK1Mn4j9j9llL0k8L7L7NNj5j6j4j4J2M0N9Jn8l0k1k1J0J1j9j8K4K4nnj6j6mN4L7
3110B833k0j3j3l6l6nN3N6ll3l3j7j6J2J2M1M0ro7l4K4N2K3J5J4J3J2j3j4m1m0OL4N1ok2k1
3105B799LMLKLLllklJKJKK1K1k6k7OPLLL7k0k0L8llK9L0j5j5j5j5J6J6j3j3l6l6j1j1N3mj
3100B808jKJKJkkkkJ0J0J0J0j3j3j3j3noooJ8J8J8J8k8k8JJK6K7k2k2j0rJ9K0oonok9k9j%
3094B735K5K5lmL0L1JKk7k8k3k4j3M5J3J3MMMM%%j%L0L1l7l7J3J2J3J3J2J1J1J2KLKKJ5J4
3089B935j5j5l1l0J7J7qpj7M1K6p1j3j2J9K0rrqqqqk1k1J1J1j1M7R4L7l6l6j1j1j8j9oN2M6
3084B914j1mnJ1J0n3n3j6M2L9L8KKKKj4j4J6J5ppK1K2ooj6m3l4K5N4K6rj0kK7Mn4n6LL6k2
3079B869j5m4k1PM0L9j0K0L5k2J5J4j6j6KL1M9rj6J3ppk4k5K4K4j7j7k6q3n4M3O8L9lmnoJ7
3075B902J7l2l1J7J7M7M6onK4K4RRJ0Rk6k7k6k6j8j8PPM9ql7K1KLOO%Jk0RP4J7l6l6LKLKk1
3069B970k0PQK1K0qqJ7J7lK6N4lj6J3ol6n3NP2J4j7j7k5k5k5k6J7J7j2j2J9J9j1j0J9J9rj0
3064C002k2k2PQL7L8qqpK3L8j9qqm6J2nl3l0jL6L7PQk1m9JN9pqmnL9L9rrj4j3j4j4L9L8rj0
3059C065pqK2K1j1j1J8J8m0m0QQK7K7jkm1m2j3j3M3M4nmj9k0J0RL6L6j2j3j0j0kK8J5m3j5
3054C053M1j7p5k3L4M6M5KJj5j6j5j5K1K1k8k7KLKKJ2J2M7rn2PL7L8ppppj4j5J5J4K8K7L2
3049C193k7j0j0j4j4opopk8k8%JJ0Rj9j9J2J2M4M4j8M0PPPQPPj2j3j2j3k0k1RQk7k7KKL7L7
3044C145j1j1K5K5mlppL8L7mo2l7K1O2NJ2J2k1k1k1k1j%l0l0J3J3J3J3kkkjN3N3ONj7j8J1
3039C229J1m7m7JJJ6J7J6J6mmmmj0rl8l8L5L5OPNNNNQRQRJ2J1j7j7%jjjJ4J3j9L9J2J2j5p3
3034C208m0J8L0L0L3L3l4l4JJJJlllmkkkkNNL3L4k6k6LLl3l3L5L5rqnnj5M3M2j5J3J3RRM3
3028C377M4Qm9j6j6j9k0K7K6k1k2K7K7k1k1j2j2qrj2M5M1M2nol0l1j7M0M0j8j3j2j7j6RRl8
3023C301l9K5K5K5K5K1K2m2m2k0L8L4L4l5l5ooK8K8k0k0kkL4k4k7L0L0k7l2K5P0J2onl8l8
3019C341ONk3k4K2K1K2K1k7k7L9M0J5J4j5j5k2k2K3K2M4j4m2J5J3J2j2j3nonoRQQQL7L7m9
3014C455n0j6j7k0L7K2K3K9k8j6j5k0j9N2N2j5j5k8k9L9L9nonnK0K0qrj6j6J3J3OOJ0J0n1
3010C437PK2K2J5J4l3l4J%l3K6PPJ1J1J6J5K3l4n0PL9L9j4j3J5J6mmlmrrrrpqpqPOOPNOL5
3004C530L4qrM0L9k3k2k3k3K0K0k8k8l0k9N4N4M5knmlmlmK8K7K6k2l7l7k2K6K9k0oK3K7K7
2999C657llJ1l8o6j8j7j7j2L5J9J9K2K2MML4L3nmnnppppj3j3J6M5l3q1mnk0k1M7M6K8K7lm
2994C651L5OqM0K5k3k2k1mlK6K6ppopNONNJ1J0j9j9K9K9%%k9k9j3M5J0Rj5j6lml2l3J9J8J5
2989C705J5P6J7j7j7qqM0M0k2k2MLK8k9LLLMk5k5LMMLM4M5k4k3OOONk8k9K0J9J6J6J6J6MM
2983C901L3L3m0m1j1j1popoJ0J1J0J1J3J4j6j5j9j9k3L5J7J6K0K0M5M4l9l9k7L0kkm2m1K5
2979C875K6J3J3J3J3M6M6JKn4L%%l0l0k3k4k2P3J00M3kjrqK3l5l5K3n0m9M0M0KLKKk0k1QR
2974D006L8L9L8L9rrl6J2J0J0j4j4M0O9nn2j8J1K1K1kkkkK3K3k4k5kkl1l1K7K8m0m0j1j0J7
2969D091J8J6J5K5N4K4k3m0j1M7M6J%pqpqRRj9k0J5J5J5J5j5j5nK4qn7K0K0J8J8J8J8k6k7
2964D255k6k6k4k3kM5M6M5%%MMj5J4M5ml1J6M9K1Qk1POk3k4ONk3k3J7J8J8J7j%k0RJ2l6kM6
2959D389J1O9M3j5qqK3l5QL7j1m0l8K1N0K1QRl8l8JN9J4j5M1M1k8k7NML0L0O4Oo3nJ9j0J0
2954D634J0K4K3ml4j9L9K3pK0M9KKJ7J7j3j2J7J7M7M8rJ9L6k1j7j8rM9N6kL5L4l9l9J3J3K3
2950E024Q0N4mm4j5P1P1L6L7J7M5P4J7j4J5QQL9L8L5L5O4O4K2K3K2K2j9k0M7M8L1L1K8K8k
2945F016n8k7k6n1n2n0m9n4k5qo7o9o9k5k5m5m6r0q9j31p2k5q2o7o7p1p0r4r4o6o5o1o0l2
2941D034l2K7K7l9m0k3k3n6KO3O3%jj4j5j4j5M8M8M8M8QQL3L3M8j0K2K2J0J0j9j9L5L5L5L6
2937D423LLL2L2kkK7K6L3L3PQk0L8O3OMn4k5k5K5K4Rm8llK2K3L9L9J0J0M9M9K0K0J3J3j2j2
2932D897OO3LKllklj3j2L6L6j1j1m4J4M3M3J8J7kkkkmlmlM9N0NNn7KN5K7k7L0M2J4k3PK0l7
2926E216LLQ2Q1j3p1k6LJ5J5lK6M1j7j7M1L3MK4K4j0j0ooj9L9POJ1J1j8j8J5J5J5J5J5J4J5
2922E555J4L3L3MLj4j4J4J4POPOJ7J7Qk1k1L7KLJ3J3J4J3k4k5M3M2L2L1K9L0ol4k1L6J7J7
2917E930qqK2K2K2K1J%j9RM2j6k3NK0P8N1pj9j9K5K5J6J6j6M2N8N9J5J4QQj8j7j0M7M1M0N8
2912F515Jj2j1l9K0j4j3J2J3M1M1L5L6k8k8n5LL8L7J7J6J7J6L7L7Nn2lN5N4ll8K0L5L5qN0
2908F882M9qjjO2O2K5K4K5K4ONONl8l8J4J3j1M7J4J4j3j3L4L5J5J5J5J5J9J8J8J8J6J5J6J6
2903G419ONN4N4K7K8K4K3L6k2k2P5O9k7k9L0P6P5opjjK5K4L9j9j8L8M0M0M3M3J6J5Q3Q3k1
2898H317k2K7K7J4J4J5J4J6J7rqKN9P1P1N4mj%L3L3O6QL2L2mN3K8K9L2L2K8K7K8K8J3J3O1
2894I246O0M4M3M4M3N1N0K2K2K8K8K8K7L8L8O7O7J8J7k7k6l1K6M3M2N3N3N3N4O8O8O8O8L8
2890A0531L8L8L7K2K2N0N0N1N1N0N1M7M7K2K1M7J05J04M7K0K0M5M5O3O4%%O0J19Q9L2N8N8
2886A2104N5N4P9Q0P9P9Q4Q5Q5Q4P9P8L1L0M3M3R0R1P7P7P8P7J04J04J08J08M0R9R4R5P1P1
2882A4556J20J19J25J26P7P7Q0Q0J43J43J52R4P8P9J20J20P6P6J14J71J39J39J62J63R9R9
2879A7527J24J82J49J50J82J82J53J53J74J74K21K22K00K01K00K00J93J93J93J93K31K31K63
2876B1891K64K45L04K71K71L03L03L03L03K85K85L52L52L71L70M19M18L98L97M32M90N36N35
2873C0098N39N39N61N62O10O09P27P26P30P30P97Q55R55J051J046J104J196J252J330J426
2870D7443J487J584J606J664J768J826J835J835J838J838J796J795J742J741J625J529J479
2868G6431J422J281J108R31P58O05L95J52n8l63o50r06j195j512j839k075k364k727l015l252
2866F3127l501l714l925m128m263m419m554m689m823m795m794m884m883m856m759m708m650
2864a3218m500m288m076l825l545l257k962k675k344k057j805j478j192r80p31n20k78k8J28
2862e3631L39M99O34P62Q57R88J045J130J189J213J213J145J146J106J049J043R85R32Q74
2859c5482P97P97P32P33O40N83O24O24N73N73N84N85N33M37M13M12M38M95M12L54L90L90L85
2856b2978L85L37L37L18L17L50K93K89K88K93K34K36K94K57K58K37K36J89J89K21K22K21K21
2854a6756K04K04J79J78J49K07J74J73J42J42J90J90J55J55J55J55J10J10J73J73J65J07P7
2851a3089P6R0J47J15J15J35J34J34J35R5R6O7O7J12J12J09J09J49R2O3J21J07J08Q3Q3J01
2848a0334J01P2P2R2R2M7M8P3J31J31P4L8L9L5L5R8R8N1N0R3R2R2R3P8P8N0M9PPL6L6N8N9
2844h129J06J07O6O7O6O6L0L0N5N5M2j6J3P0Q0P9Q0P9P9K0qN0N6N7N9O0O8O7L8L9RRJ0RM5
2839f387M4P4P3N3N4K4K5M2M2M3M2RRRRM5M5M5M5M1M0M1M0J5J4J4J4O5O5O5O4L1L0KKL0L0
2835e052L1L0J2J1J2J2L6L6L6L7K9K9K9K9L5L6L5L6M7M8M7M8J0J1J0J1QRRQM4M4J5J5PQN2
2830d090Q1N4m2J4J4N4N4OOK3K3noOOOON6N7K6K6M3J4jN6RRj6j5K3K4K7K8qN1M7M7K2K2K2
2825c221K3pqnoL3O1J2m6j3J5M4M3L2L2MLj9j9RJ0K8K7N7N6LML4L3%K9M8j0j1M6J0J0J5J6
2821b628J5J5rj0J5J5L6k3k4L3N3K5M4M4J2J3l6l6k3k3K2K1P6J8KKJ8J9j1j1J4J4m0N6O0O0
2816b172O9J2qqK1l7QQMMK9K8k0k0N4N4OOj7j7L1L2OPL2L2K9k8o0n9j0M9M8rPOL2L1K2K2K2
2811a754K2PPOPNMMML4L4ONKKL1L1l2l1llJ9J9K2l5K2K2J9J9J1J1J1J2j7j7J1J2K5K5K5K5
2806a371l1l2J7J7JJJJK5K6llK3K3noJ6J6J7J6LMMLqqrqK0K0K0J9J7J7J7J7J6J6k8k8j8L9
2801a126L9j9noK0K0O1O2m5m4L3L4l1K6M6j2K5K4J8J7j1j1ooK7l1K2K2J9J8K1K0K0K1l3l3
2797h04mmO5O6m0m0K2K2K2K2L6L5PPk8k8M0L9NNL3L4jjjkO5O4K9k8l2l3J3J2N3N4NOMNNMM
2791b63MRJ0oR0R7L9M1M1RRJ0RP3P3O9J0nnM3M3nnM8M9M4M5L1k7k0k0j0M8J5J5%Jk8k8o4o4
2786D25l5l5n8n8k5q3o7o6p1p1k8k8n6n7m6m6o0j18j13q5p6p5m8m9q0k3RRn5n5k4k4k4k4J4
2782a306J4oK3M1j6JL0J3J3J5J4NMQQM9J07M4J6qK1L6k2J5J5J2J2k6k7PO%N8N8%K3K4j0rK6
2777g12K5K6K6k1k0QQj0j0L8L8RRj9k0j2j2J6J7K7K6kkL3L3L2L3j3j4Ok2n2OL5Nj2m1l2K6
2772e44M1J2j4J6lkK8K8L5L4POk8k8%JQRQQJKJJK1K1L0k7l9N8J8j1j7J3M2M3J0J0J0J0j3j2
2767b06j3j2j7j7J1J0J9rk7L0J4j5j1J8L8L9J2J2m0l9j0j1k9k9L8L8K1K0J7J7L2k6p3j6M3
2763a71M3J8J8k1k1QQllllK9K8L2L3m1J6L2L1L1L1KLj3j3m2m0J3J5J5J5l8l6rqL3L3j2j1j0
2758a1J7L8j9j0M9J2J3j1j0j0j1J4J3J3J3k0k0qM9N8Jj1j2K2K1qqj2j2J2J3K5l4jjJ0J0l5
2753A39l5j3M5O6l0J0Rm4m5klK3K3K8l0k9K8K4K4m0m0m3m4K3K4K2K3K6l2nnK0K0RJ0NO4qq
2749B09M4M3k2k2j8j9pN0K1K2m2J5QQK4l3l1l0j1j2j1j2M9M8J%J3J3J2J3l3l3mmQRRRnnPO4
2744C45J1m7j1j1K5K5K4K5j1j2j1j1mmmlJ6J5J6J6j1j2L7L6nmmnj4j5m3m3M0M1ppmmmmJ3J2
2738C82J0RK8k9k5k6J3J3J3J3j2j2N5N5k1k1RQllJ7j2o7j0K3K4L7L7j0j1RQRQONNNj8j8PP
2733E17K0l8m2J6K7l2NNJ3J3J1J1Lk6j7M0K7l0k7L1LML6L6k8k8J%J6J6J4J4nl4p7k0M0O9M1
2729F25j7m7m7L6L6N4N3j3j4ppqpmmmmkkkjJ0J0J0J0%%%%QPk2k1J5J4j4j3l1l0L7L7J9J8J8
2723F96J8k0j9RL8ln0m9jopllK7K7K8K7MMm4m4J9K0K0J9j8j9j7j7l5pL4Q1O5J6jK8j3o1l2
2718G11l2MMMMOPOPOPMNQk0l3J5K7kK0K0m8%K0K1j3j4j3j4QQL7L7n4n3ooqrM1M1K6N6J8l0
2713H23l5l5rrJ0J1J1J0j1j2L7L7lkl2l1QQk0k1J5J6J5J5QQPQj4j3j4j4j0rj0rJ2J2J2J2L
2708G85KKLRJ0RJ0JJk5K2nnkjJ1J1J2J1J1J1J2J1jkjklllmM6M5J3J3K8j9n7k8l5l4J6J5pq
2702H75noPL6M7kk5k5J9K0o4o4K3K2K9L0%%rrJ8l0j0j0L5L5J4J4J5J4m3m3ONL5L6M7k0k7K1
2697A011qn6m2K5%k8J2J2J0J0POOPj0j1j0j0K8K9K7K6K1qo7j9L8L8J2J1POPOlll2l2l4l4n
2692I50nK7K8kjrrm2J6L4L3j1j1l5l6J3J2j%rN0O7J0kkn9n9J1J2l8K0M9rJ1J1k2k1onO1O2
2687A083kkkjKKLKj3j3j3j3llllk1k2K6K7M3M4N3m3m8J0%%nmmnk0k0M6M7opl5l6N9N9k8k8
2682A103J0J1J0J0k4k4K4K4k7k7K2K1k3k3K5K5MMMMm2m2OPL2L3L2L3LLk5k5llL4k5n1PJ8J9
2677A164MMQQm3J6J1J2M7M7J6m2j02m4K2K2K2l5llL0L1j8j8N1N0J8J7K0l8o6rNNl9l9k6k7
2672A078KKL9M0rrK7K8kjj7j6J2J3kjjjK7K7kkm3m3NNJ5J5M4M4ppppj2j3j2j3mmmmJKL0L0
2667A243J3J3J3J3l5l5p1j3O6RmlmlqN0K5K5oo4k9k9j7M0j0j0M1M1mmnmK3K3K3K3k2k1J1m7
2662A247J0J0OOooopLLKLK7K8J2m5j1j1J4J4RQRRl1l0kkRRk4L4M6M6JKk5k5k5k5JJoN2K2l6
2656A320l1K5LKOOKKNOl7K0O9J1K3K3J9J9m8m9%%l3l3J5J5L0L1kN5j0j0l5l5l0l1J7J8QRQ
2651A383Qk6k6K2K2K1K2qpj8j8L0L1MMPn0j4j5J1J1NMNNj2j1j2j2J2J1M3j4K0J9J6J5JJk9
2646A461k8klklL0L0L0L0mmk9k9j6M2M2j6j4j4k5L2K1l8l4K4J7J8N3nj0j1L3L4poopklK6K6
2641A631opopmnnmqpmml7K0L7L6QQk9L0N6kNOJ8J8J8J8RQRRJ4J4J3J4M2M2J3J3K9K9K9K9k8
2636B062k8NMn1PLMl6l6ppl3l4l3l3j%%jm1m0m1m1n8n9l0l0m0m0o9o9K2K3K3K2K5K4R2R1L7
2631A586L7L7L7J0J1J0J0J1J1l7l7ooooK5K5k2k3opoon3n3n3n3%%m8m8l1l1k8k8n6%klj7j7
2626A121j7j8O0N9L0L1O2O2nnMNP1P2QQk1k1K6K7P4P4L5L5l3l2MNL4L3LLLLn3n4k4k5j1j2
2621A621j1j2J4J5j5j4n3n2n6KL3L2j4p2p9k2n5n4o6qrqj2M6Q0Q1L1L1L1L1N9N9M3j4j6j5
2617A552j9j9K7K6J0m7l6l6k8L0j4p1q0q0k6L2L2k5j0rj4j3m5m5m6m5o3o3l5l4onl4l4M6M6
2612H19M5M6K1K1k7k7L6L6j2j2MNL2L3J5J5j4j4J6J7M5M6L9M0J0J1o3o3j5j5j3j2J2J3J4m4
2608A060j5M2K2K2K5K5K9K8%%j5j5j5j5J5J6J5J5j1j1j9M0N7jPPn1n1lkJ8J8m6m5J3P1L9L8
2603A307J%J%j1j2L7L6o5o5n3MQ5K7k3k3L1L0l6l7OOL5L5QPQPj0j1j0j1OOL4L4k5k6k4k3J5
2598A301M4J5m4k6Kj6j5J5M5L5k2l5K3Mk4k2PJ8J8jjM8J9m2J6K6kJ5J5J3J3j4j4j1j1kN5J9
2594A464J9J4m4k5Lk7Jk8%M2M3K8k8J5J5jn8n4Mk2QL1KJ6J7N0ql8J9J1j9KJNML3L4m7m6JK
2589A439l8l8oN1M3j5m1J6N0K2NO3L7k0k8k9o1mQk0k0k0rM8P3J5MLooooOPPPonnoj4j5j5j5
2583A450O0N9j0o7m0J8J0J0J%%%J0Rl5l4n8%J5M4N2oj5j6k9K8K4K5klkkj9j8j9j9k3k2j1M7
2578A412O7Rk1k2nnK3K4QRj2J7L8j9o9m0O1O0J4J4J%mljn9k6k6l1l0L3L2J1m7j4j5K0K0J6
2574A440J6M2j6o4pNNN7N7j6j6J8l9l5oPOk7L0O2R1K8o9o8K7kl1j0j0J0j8pN0O2L3K4K4ML
2569A660k5k5QQQQJ8J7l0l0j9j9RJ0ppj1j0K0l7l8K0J4J3J7J7j1j1j1j1qql7l7J0J1J0J1J9
2564A516K0J9K0LKLLJ5J6J9J9l6K1j5j5qo5j8M0J1J2l4l3lmmmN3N3j8j9K8l0l4K3L8k0j3j3
2559A548L2L1LLJ1J2QQjn9LKK2K1N4mk5k5p7p7llO4O5K3K3m3m4L2L3j6j6J0RM2j6k7k8kkK8
2554A619K8k0k0J8J7J8J8m2m2m5J2KLOORRj7j8N1Q0M9j0l0l0l4l4J4J3J3J4%J%%LLk7k6J5
2549A626J5K0l8k1QL5O4Qm9l1lKKL2L3j9j8j8j9NONNkkjkRQRQmnk9l0m8J0M5M5lllkj5j5J4
2544A634J4oopoJ1J0l4l4j2M5M6j1JL0K7lL0K9k0k1n1n1klM9N0Lk6k9K9ppk0m9%N8J3j5k7
2539A632L1qK0M4j3n5MM7j0j3j3j7j6J7J7K0K1m8RM1M1J4m3l6l6l3K4qqMLL3L3rrrrJ6J6J6
2534A710J6j0j0J6J5K3l5l4K3J1J1J5J4j5j6J4J3RQk1k0j9j9k0j9J6J6J6J6MMMMLLMLm5m5
2529A663LKL0K9L0K9j4j3m6J1L0K9l4l4J6J5J6J6JJl2K7kkk7k7K3K4K3K3k5k5n4n4MML3L3
2524A726k5k4MML3L2MMK2K1K2K2j7j7j7j8j4j5J4J4k4k4MNL0L1K6K7O6Rm5m5k2k2k2k2LKl3
2520A719K4M0j6J7J7kl2m7J0K8K8L1L2k3k4j4J5Qm9n0RM1J2j6j5J6J7J7J6j2j2j2j3J7J6j3
2515A780j3j1j0j1j0MMNMJ8J9J8J8J8J7j1j1m9m9k9n8lN4L6QJ2J2J1J0l7l8L0L0j0rJ9J9k
2511A785jkkK1K1j1j2K7l0m1j3QL6K7l0k1QNk3mK5K3oPONNL5L5n2n1nnnmK9K9JJqqmmk3L5
2505A809L2L2J9K0k9k8j1j2j1j1l4l4J4J3LKl0K7L0K9K9K9j0o9o8j0M1M2L3k5nN1J2J3J4m4
2501A863j1j2QQQQJ5J6J5J5m0m0m0m1K4K3J2m6j6M3P0P0Pn1m7m7J6J5J6J5k5k5K2K3ppopJ2
2496A856J2j6j6ppppL1L0KKl5l6l9J8M6M6L4k3l6l5K8K8k2k1PPK0K1K4K4l4K3J9J9k4k5k2
2491A885k1j3M5J9l8l1K6K2l5k7k7lkM1M1N1m6l7K0J0J1j3j3j3j2J2J3J2J3rrJ9K0j1j2j1
2487A877j2K0K0k4k5n1OLKN9N9k8k8k7k8k7k8RJ0ONOn3RRJJl1K6K7K7L0L0J8J7J4J3J5m3n8
2482A856n8J7J7M5M6J4J5J1J1J1m7m7J1MMO8J1k4k4n3n3l5K2N7N7j5j5j5j5j5j5j5j5M9M8
2478A913j8j9K0J9J6J5J8m0m0J7L2L2j3j2jjm9m9K3K2K3K2j5j5J4J3l8l9lN3J9J8opJ4J5l4
2473A919l4J1J0RRk4n2m4N2K9%N2N1J%%JMMMNqqqqj5j6j7j8k6n6k5L2L5OlmLKKKononJ9J8
2467A892J9J9K3K2qrk8n8k9K8P7J9PPl3l3mK4J6m2k4Nk7k7K3K3J0J0J0J0OOOOJ5J4J5J5kk
2463B001lkj7j6j7j7j7j7j7j7KLKKKLKKJ6J7L6Pk1L7KLj%%jJJk8k8L0L0J8m0m5J3OOJ4J4j4
2457A952j5nonoqqM0M0mlllK2K1m5m5M6M6kkj0j0rj0rrK7l0l3K4j1j2pqqqJ2J2J3J2J2J2Q
2452A965RK5l3l6K2K8k9k5L2nol4K3j8j8j1j0J8P6M8j0RJ0N4N4m1m1j2j2K8K8mo1m7J2MMl
2447A993lkl%JM5M4J3m4m5J3j0j0oomllmk1k1K6K7POPPk6k5k6k6K5K5K5K5MNMNj0j1J8J8j5
2442B019j4k0QJ4m5k4MJ1M0RL8jkL6k1l8K0l2mlkj6j5L1L1%%k0m8j9L9L2LqpK1pj1M6J2j7
2437B040LLj%QL7On2l4oK6K6J1m5KLj5j6k4k5MMnoK3K3M4M5mlJ2J2l1l2j5M2Kk8j4M3J1j8
2432B056J0J0j7m6o0L7M1J3J9l8m1J8%JNOpK2O7RJ0Rm2m2k7k6K1K2L7L8j0j1l0l0k6k7n1P
2427A927N6N7J5m4J8J8j7j7L0L1k2k2j2j1M3j4k9l0K4K5J0J0QQQRJ8J8J9J8KJj3j4k0k0m8
2422B040m9K1K1N4mj0j0J5J5mnk3L5j7j8j3j4LKk5k6QRK3K3pqppK0K0m7m6jjJ3J3N0N0j7j7
2417B059ppn3ML1L0L8j9onJ9K0J1J0K9k9m9m8J6J5J2J2klpqk5L2K6K7j8j8J6J7l2l2MMJ8J8
2412B100J5J6j3j4j9k0J0Rj5j4j5j4K2K3K3K2m2m2K5K6rql7l8J4J3J3J3ppK2K2RQk0k1J6J7
2408B083J2J3lo0l2K6O2O2kkj9j9n6LL0k8n3NK6K7L0L1KKKKKJJKm3m2NOJ2J2J2J2LLMLk3k3
2402B091k3k3K8K7K8K7k0k0k0k0J1J1J2J1j2j2j2j2k4k5N8N9M0j8k4L4L6n9l5K3j8j8J4J4
2398B129M4M4J3m4l5K2j3j3m2m2j3j3L3L3L3L3L1L1j7j7k4k4k4k4J9J8J5J5Qn0j7j8MMLMj6
2394B090j6O4Pj6j6J0RjjjjQQQQJ6J5J6J6%Jk9k8k0j9k0k0M7M6l6l6l9J7L0L0L7k0j6j7mm
2389B123mmK7K7kkl1l1l1l2JJL0L0MLLMJ7J7j1j2k6k6j0M7K1K2lll1l1J4J4K4l3%jJ1J1J1
2384B138J1j0j1j0j1J3J3J4J3JJJKJ4J5k2L6L6k1m9m9NO3L4k4m8m8%%kN6P8j8n2n2K8K9jk
2379B171l4K4%jMLL9L9k4k5j3M4M4j4n4n5k9k9M7M8L2k6mlqp%jlmM0j7j3j3l1l0l4K4K8K7
2374B142L1L1j0rj0j0j0j1L8L7K9K8%%l6l5ppLML6k2n5n5k6P0JKPQNNk4k4L1L0KJklklOOO
2369B198OL3L2LLmlmmm1m1QPK2K2K6l2l4l5J0J0onK3K3L1L2LLonoonoonQRj4j4l3O3J3m5k3
2363B205k3KKj%K8K8K0J9m7m7m1m1K6K6ononLMk6k5pqppnmO0KRO6O3Nl7l8K2K3qo5l7K1L2
2358B170L1L5L4NMk5k4k4k4NNk9k9%%K1K2K2K2OPPPk7k6k3k3k4L3O2Mk3k2k6k6PPOPj2j2j2
2352B118j2K5K6lmNNNMj4j3k1L6M5j2m3m4K0K0J9K0M4M3Rm8MNJJj6j7k0k0L5k2k2L6L3L3Q
2348B269Qk8k8k4k5l5K1L4L4L5k3k2L5K6K7Kn6q2J5K3K4lmM1M0J9l9m3J5K9k9n7n6lN4N5l
2343B246KKjkj9k0K9K8K0K0k9k8j3j3j0rj4M3L7L6Kn6n6KJ8J9Pn0QRNNopopL4L4J8m0NNKJ
2338B251l6l7L1L1k5k6rM8J9J9ooj4j5L3L3L7L8QRj8j8J4m3m0m0K3K3KJQ2K4m4m4j9j9K6K5
2333B318ppM0j8j8j8N0qk3k4ooK2K3k3k4k3k4L3L3J7m0POMLOOL4L5k4k3k4k3k6k6k6k5M9N0
2328B270J9l9l1K7N1oJ3J3L4L5L0k8o2o2lll8J8M0j8j0j1K7K8j8j7QO6MMl5l6K8K7K7l1k4
2324B297k4l2K4K2K1J8J9k9k9L0L0j4j4o2nK4K4N8l8m5J2ppj%j3M4j6j7mmnmL7L6L7L6l0k9
2319B340o2mkjLKLLKL%%%%J3J3K0l8l3K4K3l5j8J1J9K0LKk6k6j%K8K7pqK2K1j8j8J0J1j5j4
2313B297L4L3RRl9l9J1J1J1J1J0J0OOl1r0m2j4j7J1K6K6K1K0J9J9k8n7pN2NORRJ1J1J2J1J5
2309B377J4j7j8K4l4l3K4llK9L0l3l2l3l2K1K1K1K1k3k3K5K5k5k6ol5l7K0J4J5kkkkNNNOM7
2304B328M7J9J8ool5l5j3j2L5L5K8K7m0l9j5j4j4j4L9M0qrmnmnl2l3J5J5k9l0jjkkM6M6%%
2299B330k8k9K2K2K2K1PPOPj%j%j5j4j4j5J9J9J8J9K7K7k2k1l0l0jkj8j7L0Jl0J7N3N3Pm1
2294B405m3OM1J2j6j6l0l0kjmlmmK2K1K3K4lK5J2l6m7K0M5J6qK1J8j0k5k6JJKJk5k4j4L5M
2289B384NJ6l2k1PJ6J5J8l1KL1K7jrrj1j0onK3K4j4j4j3j4m1m1oN2M7M8J8J9N0qm3m2l9l9
2284B353M3M4J3m4j2j2j1j2J8J8mml3l3QPPQj5j4L4L4qqrqN3N2j4j5l5l6RRL0k8k5k4k4k4
2279B288rM9M9M9j4j5l7l7nn%N8K6K5JKk8k7MML3L3J0Rn8n8llllPPN5N6%Jk8k8j6j6J2J3L3
2274B431L2MMlkllj9k0j9j9K1K1Rm8j8L9L6k2p5p6oN1M4M4jjopK3K2k3k3k0k0k1L7M0j8m1
2269B344J6RQO3O3mmm9m9j3M3K1K1m3m3MNQQqM9j2j1rqonlN4K1K1RQm0l9j3j2J7J7jjjjj2
2264B422j2J7J6llL3k5m2J5J6m2k8K9K2K2K7K7K7K7n0n0m1N5N7%RRl3l3mmj5j4L3L3j3j4j3
2259B457j3lklkLLL1L2%J%Jm3m4JKN1pllRRk0k0%%K8K9kkjkmnnnj4j4J5J5OONORQk0k0MMm3
2253B435m4NMNNkjK7K7M7M7N1pn0n0k4k5pqlmo1mL2L1llJ%pN0J8J8NOL7k0m3m3j3M6OOj9j8
2247B450JJo0lM9M9l4l3k1k0M7M7K1K0K1K0j9j8j9j9k5k5K9Q7J4J4j1j2j7j7n0QlmJ%PQPQ
2242B499onnok7k7K7Q5L1L0j3j4k5k6LMK5K6opjo0l0K7K3K3jk%%K8K9j4j3j4j3KLk6k6K6K7
2237B551kkk2k2K5K6m8m8K0J9l5l5J2J3%%%%L2L2j6j6j0rJ9J9j2j2j2j2QQk4L3K8K8j6j7L
2232B506LLLj8j8L0L0K1K1Rm8n8jL1L1L1L1KLj8j8j8j8poppLLm5m5k0k1M2M3L9j9J3J3K1K0
2227B560k7k7j%j%K0K0J7J6K5l3l0l0qqrqK3K2K3K3qrK1K0l2l1llllK2K2N0pk3k3J0RRRmm
2222B586l2l3KKKLLMk4k5O6O7j6j6l8K0j3j2J2J2QRL8j9q7k8K8K9K0l7j4M3PPj5j4j5j4N0
2217B566N0jjM1j5k8k8k3L5L9j9o0lK8K9j5j5J0J0K9k9k9K9JKk4k3l6l5J3J2J9J8j0j0J5J5
2213B557o6qL8L7J2J2J9K0K0J9n6n5J1J1JKJKk8k7k8k7M4M4J5J5j4j3m6J1j0rK2K3M2M3oo
2208B622k5k6PPl3K5K1K1J8J8l0l0k1k1k4L2OORRKKKKkjl1l0KLKLMNMNL7L7RQj0j0j0j1J1
2203B624J2J1J1k7k6JKK2K2k6k7j4j4J5J4J0RRRk0k0RRl4l4j8L9N3N3RRm7m8j3M5j9k0L2L2
2198B654j7j7k1k1L5k3k3L5MMQPkll1l1M6M6k2k1j%K4K4J8l9l9J8JKNNk2k3K3K2M0j7J6J5
2193B679k6k6k7k6j0j0j0j0J3J3J3J4J0J0L9L9qqm0J8L4L4rj0l6l5ooK4K3K4K4l0l1kkJ6J5
2188B674j9p7k4k4M0L9L2L2j6j6jjK8K7k1k2j8j8m3J5N0M9k4k3K4K4MNMMm7m7JJK1K2K1K1
2184B697j8j9PPK2l5k8k8j8L9PQnnnnL4L5NNpql7l6J4J5J5J5OOk3k3K0K0K4l3KLk6k6k3L3
2178B631KJj7j6m9QM3M2J8J7PPk2k1K0K0qqj4j4j0j0j6M1N1K2j7p4m8J1K0K1nnLMLLmmK3K3
2173B679Kk7m7J1Rm9jK8KJLLL4L4K1l6m7Rn5n5jkkkM4M4J5J5j3j3j2j1J0M0Pn0L3L3K9K9j3
2168B699j2j3j3M2M2ooqqqrj5j5J4J3NNMNJ6J7J6J7l0k9k9k9onooPOL5L5j3j3J6J6llklL3
2163B753L3l7l6j4m4n9kJ9J9K3K3K3K3K3K3jj%jMNk5k4k0k0onj7j7L1L1j%j5j5L0L0J6J6l7
2158B728l7L0L0kjj6j6j4j3k8k8NNMNJ2J3lkj4j5L3L3MNj1j0J9J9j0j0qrK1K0j6j6l1l1k3
2153B622k4M4M3J2J2n6n6K9K8K9K8j7j6L1L1L3L2MMn2n2l8l7llM5M5J8J8MLQPk2k2mmM4M4
2148B812m1m2OPk5k5K3K3ONk3k3k0j9RRmmJ1J0K8K7K8K7ooK6K6m8Rl4l5k3L4O3Nl5l5ooJ2
2143B746O9M0j8l1l0k0k0%%J4J4l3l4j8M0K7K8n5n6j3j4JJN7N7K8K8rj0k4k4qrJ6J6K9k8k5
2139B732k4J9J9j0rj2j1J7J8poporqm1J7K4K4K8K8%%l5K1K0l8lkj4j4j3j4J3J3jkLKL2L1n
2134B770nnnj0j1j0j1J0J0J0J0MNk8L0K0K1nnk2k1PPJ%JJNNL3L4j7j7J2J2j9j9J0J0LLk9K8
2128B823K6K6J%j4j4J8m0l6l7k4L3J5J4m9m9NNL1L0M8rooj5j6j6j6NOL4L4qrqrj4j5m7J0J9
2123B726J9N1N1J6J6M4M5l6l7l6l6k7k7K1K1j3j3j3j3K9K9K8K9pqqpm3m2K4K5J2J1J2J1l8
2119B816l9RJ0j1j0L8L7L8L7M1j6n3n3J0J1k3k4k3k3mmlmL0L1L5k3j3j2J6J7n3Nk7k8J1J1
2114B757J1J1NMlN4J2m6j3j3L5k3oK2J0RJ2J2K1K2K2K2m2m1PPoonoNNMNJ1J2J1J1j8j8j8j8
2109B837j0rjK8L1k8j0K0J6J7J8J9L8L8j0j0k5k6k5k6j2j1j2j2RRRJ0l8l7l3l4mN3Q8Q8mm
2105B947p1p0KLk6k6K8K9%jOOj4J4L4k5j8j9K3K3K0K0L1k7k0k0k3L4J8j1j5j4j6j7NMNMQQ
2100B839PQk5k5K4K3J6J6J6J6llM1M1L8k0l6l6j1j2j2j2llJ%k0L8NNk8k7JKK2K2k3k2m4J3
2095B829J0J0M0L9J4J5p2j5K0K1j9j8J0J1LLk5k6K0K0Pq9k2k3j3M5L6L6L6L6Qm9m5m6NMNM
2090B825j0j1J9J8l1l1M9rL3L3L3k5%JlmJ2J2J2J1j0j0j0j0j6j5j9L8J4J5J8J8kkkkj7j7j7
2085B888j7J4J4j5j4K8K8L2k6noqrNNk7L1M3M3qo5J2J1QQj4j5j4j4j7j6j6j7K5K4k3k4j1j1
2081B827J8J8j4j3j2j1J5M3O2Nk9JK9K9K3K3qpPk2m0J7N6K7jkj8j9j9j8m2m3QQk0J0K9k9m3
2076B845J4K6K5K3K2K2K3J0J0J7m0n2Nj4m3j0j0j1j2K7K8K7K8NOk3k4qrrrL9L8J2J1j5J3K9
2071C016k8l2l3J2J2k4k5NNpoppJ7J7J7J7%JJJk5k6j3M4N5kj4j3k6k5LMK4K5K4K5j1j1JN8
2066C049K5l3k6k6MMk5k4J6J6j2j2JKKKJ7J6J7J6qqqqK3K2k5k6k7k7K1K1llk8k8J6P2K5l3
2061B997k2k2LLJ2J2j7j7qpqpK7K7K7K8K2K2m5m6k7k7K1K1nnnmj0rL9L9QQj7j7lN5On1n7n8
2056B883OOnmJ0O9j8j8JN9J3J3M1M2jn8n8jJ5J6J5J6J6m2m1J6O2O1k1k1l1l1klmmK5K5NOK
2051C060JK0l9n4n4KJK6K7K4l3%jj5j5J3J4KLLKlkk8k8MO2O2Nl7l6j2j1K1K2pqK1K1L1o6m9
2046B949Pl0l1J8J8K2K1k7L1N9N9K8o9m7J0j1j2qqJ2J2J2J2NNNNk4k4k4k4mmK5K6O7O7%%J5
2041C143J4n2n3K8K8k0j9LLKLj6j6j6j6ONONnmnnL1L1j7j7NNL4L3k6k7k3k2k2L6J%M2j6l2
2036C035l1J6J7J7J7J7J7m9n0j6j7J3J2KJM9M9K3K2K3K2l0k9l0k9lkkkNONNk5k4k5k4QQN7
2031C058N6l0l1l1l0K2K1ppL5L5j3j3NNONLMMLLKk6k7M3M3m4m4k8k8JJM0M1qpL9M0rqm0l9
2026C045RR%J%JJ0J0J0J1nnmnK1K1k7k7j3j2J7J7J6J6l1l2jkl0l1J%L0K9JJJJJ4J5M3M3k4
2021C144k3k4k3mmmlJ9K0J9K0k5k5LM%j%jK6K6OL6j7o5L1Jk5LJ5J4j0j0j0L8Jk7k6KKk8k5
2015C050LK9K9j9j9k0m9l1J8L6L7M0M0L0L0j8j9k4k4NMPPMMKm6j8j9J7J7J7J7K8K8jkrj0r
2011C162j0J9J9k8k9k6k5n4oL9J1%M7L2j6j5j6O2O2onj6j6j6j5l5l5L2L2J0J1j8j9J1J1qK0
2006C166K4k5k5K2L2j5l1kM3M3k2k2m1m1PPJ1J0L6L6N3mp1j4J5J6m9m8J5J5J1J2qo5k0L7N5
2002C163lMNk1k1K7K7J4J3j5j6J6J6J5J6j4j5j5j4j7j7k5L4K6l1k4k3popok1k2K7K7L6L5j2
1997C149j2K4K3M9M9J2m5j4j3ONOOjkjjj6j6m9J0j1j1N7N6K4l5kkmmj5p4o2nM6M5kklkJ5J5
1992C193J5J5j4j3j3j4l1l2J6J6N4N3j4j4NNNMj4j4j5j4MMO1MJ7m2j2j2mmlml2l2llJ6J6J6
1987C166J6ONL5L5m8m7K0K0L0L0%Jk2k2n2n1N0N1KKoprj0J5m2J9J9nnnnrqL9M0ppl9J8K0K1
1981C254K7l0l5l4j0rJ5J5j4j3J7J7J6J7J%oN1K1l6k9k9j4j4J4J5J3J3J3J3j9j9j0M9O5l1
1977C294k1k1j4j3J5J6%%J%opl8J8K2K2K6K6j2j3j2j2lll2l2JJJJK7K7K7K7j2j2j2j2K6K6
1972C317J5m4l2K5J8J7%%j%m1m1j2j3RJ0NOM4j3rj0k7k7N5N5L9j9j5j5mmK5K4KJk7k7J9K0
1967C325K0J9m8m8l3K5L7L7M4j4k3k2L5k3NMJJk1k0k1k1k4k5K3K4J8J8J4J4Pn0j8j9J6J5M4
1963C316M4j3j4KN9lm%%k5k6MLonooj4j4j5j4J2J2J9l8k1L7K6K7J8m0ppj6j6j3j2k2L5L6k2
1958C271J8J7M7j1j5j5j4j5k1L7MMj0j0KO0L4k3j5j6J6J6j3j3LLKLl0l0kjj3j2j9L8Q2K5J2
1953C396J2k6k6k6k7K2K1qqMLk2k2j2M5M1M2m9m9l8K1M5j3rM8J9J8m1m2jN6mnNNm3m3rrL9
1948C310M0PQMMM1j7j3j3LLL1L2k1k0k0k1l8l8ooK7Q4N6jl9l8K5K6j1j0l9l8J1J2J2J2J9J9
1943C397rj0J0J1J0J0J4J5j4j5K6K5k2k3k2k3K6K6j9j9J0J0k2k1QPJ7J7j1j2L6L6j2j1N1N1
1939C548j6j5j4j3l9l8m7J2M3j4k7L0J9J9K4l4jkL2L2M1n5o1lj3j4L8L7j1j0J5J6j4j3n0n0
1934C352J7J7K6K6K6K7l1l1J7J7rj0J9K0J3J2n4n5RQRQNMMMONk7L0J4J4j1j1PPQPJ2J3j9p6
1929C429o5pK4K4ppJ8J8O4Orrj3j2J6J7onooK1K0j1o9k7L1K3K4j1j2J8J7J4J4j1j1m9RNNJ9
1924C483K0J6J6M8j0ook9k9J9K0l8l8qroorrO1ML5L6NOQRm8QL8k0l1l1kll1K7K3K3k2k1oN2
1919C539L3L3n1n0rj0J9J9J3J4j5j6k2k2k2k1mmK4K5j8j8j8j8J6J7J7J6L3L3j5j5k2k1k1k1
1915C418M2M2J4J3j9j9K9K9kklkj7j6j6j6K5K5K6K5j9j9J7m0k4L4L0k8%jmmK3K2opOOk2k3
1910C517qpK1K0jjKLn1PN5lj0j0J5J6J8J8J9J8K0K0J6J7J0m7m7J1LLOPl6l6ppJ5J5J4J5pp
1905C616K2K3k6k5LMj6j6J3J3l3l3mmK2K2k3k2QO6L3L4J5J6j3j4jjkjM3M3k4k4m7m8l2K6L0
1900C643K9NMK4K3K4K3l8l8l9l8K5K5K4K5K1K1K4l3k2k1n4L%N7O1Mk3k3l0K7N6N5qqkjn0m9
1895C726%JJJj7j7J2J3qpK1K1L9M0rrL2L1LKJ0J0l9l8LKN1N0j2j3J7J6j2j2j3j2J4J4J8J8
1890C948nN3qqk3k2QO6J6m1kkl0K8N6jnmK0K1J9K0j2M5j4j3L8L8N9O0J1J2L4L5kN6O6QJ1O9
1885D605L9L8K7l1J9K0J9l8m2m3j3p2o5o6k2k1j8j7j04j04l3l2l6l7Jn7n7n6o9j27j42j42
1881C324p7p7p7p8j9k0q1k3KKl1K7J08N0LMqN1O6O5N2N3MMnmnnL8L8L8L8MLMMk2k2O1O2N4
1876C605ln1PJ9K0K3K4lllmL5L5L5L4MM%N7J4J3J7J7k0k0J1O9Q5K7J5J4N5N5N4N5L2L2L2L2
1872D424mlK2K2N9Kj10j10m4m3m4m3m6m5m6m5n6n6n6n6o1o1j4j3p8p8p8p8p5p4p5p5p0p0p0
1867B752p0l2l1l5K2P8P7N2nj4Q1Q5K8KKl4K3L9L8J3J4j8j8L0L0L2L3O1O1JKm7m7qqK1K1J7
1863C248J8lK7N6kl5l5llL2k5j5M3ml3lK6PQJ0J1J1J0k0k0K8K8J6J5j3j3L9M0J1J0k5k5k6
1858C391k5j2j1j2j2K8K8KLJ7P5K9k9l5oM0J1o0l2J7J7llllM3M3k4k4PPOPJJJJL0L0k0k0j
1853C500k9j9L8Lk7l9J8mmO6O7OOl6ok3L5K1qnml5l5L3L4Kn5o5qj2j3M9P9M8rj1J8l1l0J5
1848C530J6J6J5PPPOK3K3K2K3k6k6k6k6j2j2J7J7L2L2j9p6m4J4K6K6pqK2K2j2j2j2j2L7L8
1843C648j0j1k9k9L8L8LKLLJ9K0j1j1j9m8k0L8M6j1n7n8j9L8M0j8j2J7lll1l2L5L6J2J3J2
1839C629J3L5L4j3J4lo0k7k6j0j0rj0L9L9k8k8K4K4k3n2RO7O6Pj2j3j6j6K7K8jkL7L6j1j1
1834C747m3m2j5j5nl4nN2P2J4l6qJ8l9k2PNML1L1jn9k6k7M5M5llJJm8m7opooj8j8m3N3M0M0
1829C624J7J8K0K0rqKLKLj7j7J1J2kkK7K7K5K6k2k2m8m8l3K6J5J5J8J9K2K3k5k6OOk3k4mn
1824C652nmJ2J2J2J2KKL0L1j8j9j8j9K8K8jkK1K0J7J7L3k5j7j8j2M6j3j2m0J7J3J4k4k5NM
1820C756jjjjrqqrJ8J8j1j1j9k0j9j9LML2L2L4L3jn9rrj2j3j1j1J8J7PPPPM2M2J3J3j3j4j3
1814C801j4J7J7n0n0k1k0QQmlO1Lk7L0K3K3QRj4j4n4M2M9ql0l0J5J4RRjN7L3o3l8J9LLOOJ0
1809C842J0J0J0j0j1j4j4j7p6ONL4L4NNlm%%lN5poqqm3J4J8m0K5K5L8L7M2j7NNk8k8qqqqO
1804C862Ok2k3K3K4noJ0RL8L8k6k5k6k5%%%%k0j9J2P0K0l7k9l0nnnnM3M4k3k4NMMMmmK5K5
1799C898J2J3j6j6rj0rj0J5J5j4j3J1J2j7j7l3l3J5J5L8L7ppj8L9L6L6K1K1m7m6J0RPOL1k7
1794C948OOnml7K0l0l0LKQQQQonooLLL5k2poj0rK8K8jjkkkkj1j1j1j1J4J5J5J4JJJ%j7j6K5
1788C930K5P0k6r1l3J1J0l4l4J7J6M6M5N2N2l5l4J7J8n0m9%%%%k0k0nN3JJMNlklklkN9JLK
1783C992nmM7j1k6k6k1k1QQK9K9J%J9J9K3l4n7n6K6K7j5j5j9j8N5kj8j8K1K0K1K0mmOO3J8
1778D078p9k1k0N8N9j3j2K2l6lmK1K0K0K0mnl3l3J2J1k0L7JJL7k1l9l8j4j3KKKKL6L6l1l1
1773D007K1K1pqK6K5llm0l9K7l0k7O8PPJ2m6J5J5j9j9J1J0pqj0j1N6kl4nKLMMmmm0J8L1k6
1768C998J0J0K3K4k5k4NNk4k3k6k6K6K6mN3J2j6k2L5L6k2J2M1J0j8m8k0qrj6j6L3L2MNQQj3
1763D056M5M4j3j0j0j4j4M4M4mnm7m8K0K0LMLMLLk2k2k6L2M7M7J9K0j3j2Kn6o0kL9j9J7J8
1759D137k0j9%k8j9M0K1ql3l2J5P4J9l8j9J0k0k0pN1K2l6J%lkK2K3L7j9n2k2J2J2J0J1Q0K3
1754D223m7j9PQJ1J0nK4no2m9RPn1mK5j1J8RRJ2J2J3M1L0k7j0J9%jj9j9j5j5%N8J2j6l2l3
1749D117ooqrK0K0k6k6k4k4K9N8M7j0pK2LKL5L5OOl4l5L3L3j5j4j4j4mmmmJ8J7J8J7LLKLk2
1744D237k2k2k2j9j8J1J1K5K6K5K6j9j9Jk8n5KL5L5mnmnj1j0L7L7jjkjJKJKMMKLj3m2l2K5
1739D197L7k0j3j3QRRQj1j0ppOO4L5k3k1k0l2K7Ln4L0L0K2K1j2p1rrJ5J6j7j8J4P1N7jrrn5
1734D238ML5k2rM8J2J3k1k1QPjjjjL5L6L5L5l9l8l9l9mmmmj9j9K8K9%%l2K5J2J3J6J6qppq
1728D297J6J6k0L8J7m0o2mJ2O9M4j4j1j2j4j5k5k6K3K3QRL3L3Qn0n0QMML7L6lml2l2m8m7L
1724D229O0O8J1kjqqqqKJNMk8K9lmppK2K2kkK7K7j4j3j4j4L0L0O2Nn2n1J5J6p1j3K1K1J8J8
1718D413J8J8kjkkqrl8l7J7J7O1O1J3m5j2j2k1k2K7K7j2j2j3j2MMMLPPPPn1n0klK3K3oomm
1713D375mmL0L0j8j8k0k0RRN1N2K2K3j6j6j7j6LLL5k2l8l9k6L1K5K4k0j9j6j5M8M8j3p1m3
1708D347J6L4L5P0J3m2m2j6j7POL5L5%jjjLL%jK3l6o6o7MO1L2k6OOKKJ6J6J6J6J6J6J6J6k2
1703D530k2k2k2J5J6J2J2M9j0n7%lmK9K9j3j4j4j4PQL7L6mnmnj5j4j5j5POL8j9klJ9J8K4l4
1698D562l4K3J4J4J7J7kll2l2qqM0L9ONk3k4ooooL8L9M5j2l1K8rrj9j9J0RK1K0k8k7nnnnk1
1693D562k2k2k1J2J3j7j6K0K0N2onnK0K0j2j2J6J7K2K2K2K2l1l2klJ8J7l0l1J0J1J0J0RJ0
1688D668RROOPOMMm4m4L0L0O3MK3K3J9K0j0j1j0j0J%m3m4j5M2J1J0j0rl8l8K8K9K8K9%jL6
1683D818k1m3J6J2m6J3J4M2j5L1L2j9k0J6J6J6J5l9l9j1j0J0J1J4J4l6K1N0pJKl5K3RRJ3J3
1679D890J5J6J5J6ooooj2j1j2j1L9M0Qn0oN1J8J9nN2N2nk5k5N8N8RJ0RRJ5J4J5J4L6L6L6L6
1674E400M0L9M0L9N3N3K4K4Q1Q1L3L3j2j2N4N5m3m3p1p2o7o8l8l9m3m4m3m3l9l9j1j0n7n7
1670E198k9k8o9o9r8r8j00j00n1n2n6n6k7k7N0N0N0M9J06J05N7N7N2N3N2N2qpqpJ2J2j7j7
1666E031n2n3n3n2j8j7m6m6rql8l7n8n8q7q6n5n4q4q3j02j03p4p3n5n5opMMP2P1J7J6K1K0
1661C787K2Q0N4m3j1j2L0L0ooR3L5%jjjk0L7O6RJ5J4J1J1l3l3J5J5L4L4L3L4%J%%J1J0J1J0
1656D335k6k6K2K2J4J3J4J3j9j8J0J0L4L3NNk2k1PPQQQQk1k1PQkjK4K3K1l7n2n2j6j5L3L3
1651D376%%M9M8kkkkK9K9K9K9l0k9k9k9L0L1j7j7K7K8l6l5l5K3J9J9K2K1J7J8Kn5NOL0L0L0
1647D627L0j5j5m0m0l5K3rrM1M1L8L8K8l0k9K8k7k7k3k3QQRQk8k7o0kM2M2J6J7J8J8j4M3k
1642D668jL4k3JKlkJ2J1J2J1j0j1J9J8j4j5j5j4ppqpJ3J3L8L7Jn6k4k5mmnmJ8J9J8J8llll
1637D692J5J5J6J5RQn2Nj7j7m7J2L1L0L8k0QQMNQRk0k1M2M1K5l2m7m6poL6k3J1J0j9j9M8M8
1632D796l3l2lm%jj%PPJ1m6PPL2L3k5k4Qn0K5K5K2K2J3J4J3J4OOL5L5l5l6l9J9jkLKN4N3j7
1627D920j7J2m6k0L7K5l3k5k5K1K1pqk8k8L8L9lkl9J9J8l9l2l3K6K6K6K6ooooj0rooOO3L1
1622D914L1oprj0Jn6k4k3lkl1O5R4L7j2j1j7j7J2J2K6K6j0M8K0l8l0l0k9k8k8k8J4J5k2L6
1617D880L7k0J5J6JJL0L0PQk2k1lmllNNNMNNNNJ0J1J0J0l5l5l5l6L1L0L1L0k3k3K2K1K2l6
1612D993k1PMk5j8m6k3OL6O4N5kk1k0mo2l4K5K9K9L2L3ooJ4j4l7K0J4J3k4n2k3L5K0rJ1J1
1607E004L3L3Mk4j8M0ol6l5l6J1J1N3N3j5j4JKL0L0m2m2j4j4LKLLj6j7L2L2k1k1K6K7RJ0j9
1603E062j9L0L0%jKk6m1J7j1J8K1pj3j3J5J4j4j4j4j4J0RJ0RJ8J7J8J7l1l2llK6K5lmJ4J4
1598E133j5j4j6j5j5j6qrK0K0L7L7QQm0l9j1j2P5P5M3j4n1Pk9k9k8k8N2oj6j6RRJ3J4J3J4
1593E160J7J7J6J7j7j8J0J1nnonJ5J6k1L7K3l5m6m7J1J0J0J1JJL0L0%%l0k9J3J4J3J3NMk4
1589E217k5K3K3K3K3k3k2k3k3ooL9L8L5k3j9j9m2m1K5K6MMNML7L7l0l0QPj8j8lN4M7m9j8j9
1584E222K4K4rrl4l4MO1Q7K8Mn4n8%K0J9K3K2j5j5J4J4JJjjK4mo9j1J4J4j1j1L5L6L1L2jn8
1579E359l4K5oo3LL1J7j2l9j1M1M2J4J4k6k6KL0L8k1o4pK8N6J3m4jN7Qk1j0rj2j2J3J3J1J1
1574E408J5j4l4K4M7j0pppo5l2K5J7P4L0k7m5m5J8J9J2J2J2J2m1m1k7L0N1K2J3J3rj0J8J7
1570E468j3m2l4K4L5k4k1L5K4oJ5J4ONj9k0l2K6Rj9K2K2J2j8r2l5K1M9L8L7m6m7LLN1N1j0
1565E492j0j0j0kjkkN8N8K6K6K9k9k5k6l6l6k4L4J0m6j5M3L3L2j1j2nmnnmmnmJ9J9rj0j0r
1560E508K6l1n6KL0K9K8k9n8jM7M7KLj5j4j4j4N5N6PQjjppN9l6j04pLLn2NP2P2Ln5j2j3j2
1555E526j2j1M6J5J4k7k7L6L7j5p2J2J2OO3KKQQRQKKKLj5j4j5j4ppopM5M6J6J7%%%JJ3J3l5
1550E680l4QQQQJ9K0K3l5j4j4J1J1KKL4k4nmqrN4N5n2n1K0J9m7m8J8J8J8J8K6K6llL1L0j4
1545E802j5n6JL0k7LLj%j0j0J8J9JJMMk4L3Rn0l1K7j6M1P7K0l1l0KKL0L1j4j5J4J5k2k1PP
1540E828j3j3J6J5K3K3ooJ1J0j9j8K2K2poL0L1KKl0k9l3l3J8m0m0J8L3L2PPQQJ5m2j7M0N9
1535E928l8QPJKNOk4k3K0J9J9K0L9L9J1J0o3o4j0M7pomlM0M0qqJ1J1n5n6J2J3RRJ8l9j0j0
1530E916Q8L1m2m2k1k1K7K8J8J9J9J8j7j7j7j8M5M4mmNOk4k4j1j1J7J7POPPOPLLL8j9m8RJ7
1525F068J8j6M3L1k5l8l8JKKJj6j7m8RM2M2K1K0n4LJ9J9n1n0j6M2J3J3J8J7M1M1J2J3n6n6
1521F070L0L1kjkjj3j3j3j3JKJJJ6J6j3j3J9K0m2J6L6L5k8k8KJL4k4MMJ%J2J2J2J2qrK0K1
1516F206J2J3n1n0n6KkjN3N4NNJ3J3J2J3KKKKj7j6j7j6K1K1qpJ4J5O2O3%%q1k3ml%jj2j3j3
1510F214j3K2K1k3k3NO3L0L0J3J4l0l1p2j4j8j8J6J7J7J7L0L0L0L0J4J4l3l4J2J2j6j7k0k0
1506F269K7K8K4K4nnJ4J4J4J5k2k2j8j8j1M6J4J4J7J8j1j1J2J2K0l8m5J2NOJ3J3J3J3K6K5
1502F502m1m2K1K0k8k7L5L6M6n1j9L9%JJ1J2j7j7jkK6K7J6J6rj0l0K6noNOl0K7K4l4LLJ5J5
1497F563Ln5n6KO8O8M5j3J6J6L1k6k3k3j8j8M6M6L2k5m1m1k7k7K1K1KKnN2N1oj8j8j3j2J7
1492F637J6l1l1L6L6L1L2KLk7k6K2K2j9k0j9j9J2J2k5L4M1j5M8M9mmjn8lmM1M1LLl3K5J5m2
1487F780noJ2J2J2J2K4K4k0k1m9RMNJ0Rk2L4PPJ1J1J9K0K0J9j2j2J6J6j5j6J2J3LLKLJ4J4
1483F979o9o9k3L3L0L0M6M6J2m6K6K6J8J9L2k6PPqpj1M6L5L5J0Ro1o1OPK0K1qrl2l3ppO1L
1478G087MLO1Mj6j6L2k6k6L2mlK9K9NONOONl0K7K8l1OOJ6J7J6J6OPOONOL0L1K3l4kjJ2J2j7
1472G384j6L0L1K7K7Ln5n5Kk3k4k4L4N6N7ppl3l3l7K1j1j1K1K1NNNNK4K4kjl7K1N5N6K5K6
1467G589J3m4k5L2llJ5J5J5J6OOPOl6l6J2J2J3J3j2j2k7L1kjk6k6k5k6L4L5k9k9n0PK2K3j8
1463G492j8j8j8j3j3j3j3J4J4M2M3k7k7K1K2KLKLl4l4nol6l6k0L7K5K5K8K9l5l6l5l6j1j1
1458G307K2K1m8Rk2k3j2j3J7J7k4k3k3k4m1m1OPMNL7k1j6j6pN0M4j4K3K2k4k3k4k4rqrrrq
1453G076rrJ1J2J4J5m6J1K3K3L9j8j5j5k8k8K0K0J4J3j5j5M9M9j8j8j5j4j1j1l0K8K4K5j7
1449G134j6K8K8K2l5o0L6j1o9j4M3M6M7N0N0NNm4m3J1J0J0J0QQM0j7j9j9k3k3O6O6J9J8NO
1444G378k3k3qqKR8P4J6PPk5k6K3K3jjl0l1J8J8M7M7KLKKPPPO%%j%QQQQJ8J8J8J8l1l2J6J6
1439G690J2J2M1M1rj0L8L9J9J9ooj4M4L7L6K0l7l0l0%N7N7jl6l7PPQPL6L7rqqqK9K9K6K5M2
1434H166j5k7k7k9K9M5M4jkO0Kk9l0l3l3l7l8k2L5K3K2K6K6J2J3mo1K8K8l9l9JN8K7K6M1M1
1429H287poL3L3NNK9L0j8j9K9K8K9K8k7k6k7k7j0j0J8J9L3L3j5j4llllpoppJJ%Jj7j7j6j7
1424H330j3j3o1o0nm%n8l8l8no3n2Nl1l0onrrMn3k1k1k4k4k1k1l9J8j4j4k5k6o1mN7%PPJ0
1419G570J1l8l7J6J7J7J7m2m1rrL4R1O6l1l5l5O1O0K5l4l4K5OORJ0L7L8m9m9m2m3k6L1kkJ7
1414G606P5J2J1J5J5mnmnJJlkM7j1l9J8M1M0lmk5k6K3K3K2K3K2K2l5l5J3J3kkkkK7K8K8K8
1409G945m3m2qN0NNQQppmmk6L1K7K7K0J9k8k8ppO1O1LML2L2j0j0j0j0L5L4L1L1L6k2l7l7M9
1404H207M8j8j9J0Rk3k3J4m3j1j1M2M1M2M2llK6K6lmQO5K5l4K8K8Pn1j8j9ppK2K2J3J3j5j6
1400H410J5J4j1j1l8K0L5L5L2L2n4n4K3K4K3K4K4K4nmLMK8K9J2m6j3j4nonoM1M0M0M0J4J4
1395H728J4J4rrj0rl1l2J6J7J6J5J6J6J7J7K0K0l2K6llLO1J3m4L3L3N9N8OOPOj2j1N2N2Kn6
1390I082ONooM2M2J9J9J9J9M2M1Pn2k8k8lmJ1J0M7j1k7L1K3K3M0L9qrj7j8k2L6L4L3L7L6l9
1385I465m0RQrj0L8L9J8J8J9J8J4J4J4J4nnonM7M7J9J8J3J3RJ0N1pllqqK1K2J5J5J9J8m2J5
1380I889j8j7RJ0j9k0k6k7k7k7j8j8J0J1mmmml0l1jkK1K2K1K1QRL7L8RQP1J2%%l6K1Q5Q5M1
1375A0105M0K9K8O1Ml0k9J7P5jn7k2k2J3J3j9L9N3N4K3l5j4j4J1J1nnnnl8l8K6K6k9q5onk
1371A0162kl4K3M4M5J9J9J9K0ooJN8K6K6O9O8l7l8K2K1P0O9OOOOPOO8O8N4m1p0o9m2J6L1L1
1366A0741J5J5J5J5K2K2opj1j1j0j1kkO2O1M3j4j1j1L6L5L5L5k5k6K2K3K6K7K6K7J9K0J9K0
1361A1234L2L2Mn4l4O2MNK3K3K3K3L2L2L2L2onK3K3J2J2k1L8J2J2J5J6K7K8kjPQMO1M5M4J9
1357A1876J9%JO1Mqqj2j2%jmN4L8L8k6k5qqK4Q1O9J0k0k1K7K6N9JJ5J4k1L6mmj%KKP0O9K5
1352A2438K4K5K4K7K6K7K6LLL2L2J2J2J2J2opM2M2J0J0J0Rj8j8J0J0J3J3M2M1J9J9j4M4N8
1347A3064N8O2O1M1M0M5M4n8%N1N0M3j5qpL9R7L0k7J6J6J3J3N7N7K8K8M7M6N1pPQL3L3N2N3
1343A4161MMJ6J6L2Q9O7O7M1M1K6K6k2k2L6L6L6L6O6O6J7J8M7M7J9J8jjM7M7O4O4O0O0L9j9
1338A5348J7J8PO6O1O2M0L9O8O9L7L7L7L7N4N3Q6K8J6J5K4Q2N5lL4L3mmQ2Q2J18J18O4OM7
1334A6929M7M4M4M9M9N3N3j1M7O2O3J17J17N0N0N0N0P9P9O3O4R2R2N2N3Q1Q1P4P3M4M5M7M8
1330A8930R9R9P7J35J02J02Q6Q5L8L7O9P0O9O9J06J07J06J06Q4Q3J15J72J63J05R4R4J09J10
1327B1621J39J39J67J66J39J38J32J32J32J33J88J89J88J89J47J47J63K21K19K19K23K22K19
1324B5572K19K34K92L13L13K72K72K93L50L66L65M32M31M09M09M56N51O06O07O33O90O87O87
1321C5459P41P40P38O81O02N07L99L03K00K8j06k40l09l67m29m29m04m05m34m34m44m45m73
1318C5479m73m86m85n18n18n37n94o57o57o25p60q58q58q26o91n92l43oK82N34Q21J059J270
1315B8961J393J490J521J521J662J758J731J827J968K025K078K079K055J998J923J749J484
1313E9223J157P83K27k58o99j036j324j494j590j689j746j831j889j848j848j869j965k032
1311C8272k091k160k256k335k431k591k726k859k955l179l466l706l705l459k941k309j561
1309h458p33N3P73J367J855K142K330K387K425K425K415K471K532K589K586K586K587K529
1307B6861K426K331K124J836J507J104N55L6m40q05j127j337j440j573j662j759j800j857
1305B4980j888j888j935k069k142k277k327k384k498k631k769k941l100l350l653l864l962
1302b0698l790l377k744j996j247n37K12Q66J423J703J838J850J755J751J751J712J617J556
1300a6355J556J531J473J392J335J281J224J121R86Q26O53M58K47O9k7j07j64k88l46l38l39
1298c812l14l71m16m74m41m99n53n53o30o88p50p50p94q52r36j032j145j202j178j082r06
1295a9378o58l98j10J58L69M83N78N86N86O43O42N89N31M95M94N23M66M01M01L94L93M08L51
1292a1053L34L35K77K78L02L02K91K33K65K65K48K47K76K76K41K40K37K37K43J85J18J75K15
1289e233K15K18K19J87J88J88J88J88J87J92J91J34J92J60J59J83J82K10K11J61J60J35J36
1287a049J52K10J81J80J45K02J74J73J57K14K10K10J48J47J61K56J87J87J68J67J79K36K11
1284C206J53J58K16K24K24K16J58J63J62K44K45K44K45K44K44K12K70K53K54K28K28K72K73
1281H336K40K97K52K52K68L25L23K66K66L23L10K53K89K88K51K51K22K22J55J55J54J55R2
1278A3945R1Q8Q7P3J5J9J9L7L6l6r4q2q1q5q5j13j14j13j13j32j32j32j32j03j04j04j03j35
1275A2417j36j06j06j60j60j98j41j04k01j75j18k16k15k12k12k88k88l23l81l78l78l87l88
1272G146m21n16n11n10n34n34n05n05n38n37m89m89n27n26m78m78n05n04m13l54l75l74m03
1269c880l46k88k88k55k56k53k53k57k57k05k63k78k79k47k48k48k48k59k59k60k59k49k49
1266i884k97k97k56k57k56k56k46k46k91k90k50j92k47k47j80q4r0r0q1q1j1j0k2L5N1N1J09
1263a3915J09Q0Q0J38J38J70J70J16J73K08K08J47J48R9J00J69J69J38J94J94J93J49J49J29
1260a0347J28J25J25J62J04J37J36J27J26J27J27P9P9P9Q0J28J29J00J00R6R7R6R6R8R7J23
1257g446J23J08N1K2P9Q0Q0Q4Q4N3N3J01J01Q5Q4N6N5P5P5P4P5P1P1P1P1M9M9M6M6P1J4J5
1253e274P1R4R4M9N0K8K7K8K8N9N9N9N9Q7Q7N9N8O1O1L3L2P9P8L1L1K9K9N9N8P2P1K0K1O7
1249c446J0M2M3O9O9M1M0N1N1j7j6M0M0qqN6N6N5N6M0M0L6L6K2l6J3P0M1M1N2noN1O4O3M8
1244b206M8M8M8J7J6O5O5M7M7M8M7M1M1llqN0J7J7K5K5K5K5J9K0J9J9JKKJMLL2R0O1l6l9J9
1240a241nok6k7oN2K0J9l4l4j9L9P8P7O9J2MO2N8JK4K4J1j8J1O9Q0N1onM1M0K9K8K9K9j1j0
1235d91L7L8M0M0qpJ9K0rrk5k5K3K3k3k3k3k3RQK9jo7rK4K4J1J1M5j3m5j5L4O4K0K0N1N1L3
1230a42L3MML0L1JKQPN5N5M5M4mmQQPQK6K5poK1l7l7K1L6L7qqJ4J3J4J3mnK4K3M1M1J2J2o
1225D55oooJ7J8j1m0%N8K3K4mnK5K4J3J2J2J3J8J8J8J9j5j5N3N3J7J7qqj1M6N9N8j4p2mN3
1220H98%%MML6L6L9j8j9j9K6K6%%L0K9J8J8j0j1k7k7K1K2K5K5K5K5L3L4j5j4K0K0N2nj5j6
1215A270J0J0%JM5M4L6k3n1Pk2k1M9N0M1M1J2J2j4j4l9l9LO0K8K8OOOOkkkkl2l1L6L6K1K1
1211A591K2K1jjmN3M0M1J5J5k9l0J8J9J1J1J1J1J8J8J7J8J1J0l7l8M7M7kjK3K4nnk1k2QPJ3
1206A944J3j6j6mmkkK5N5K6l2L0Q8J9l9m1j3N0N0J7m1l4l4l5K4N4K6L1L0%k9n0OL7QJ5J5J3
1201B184J3K5K5lmJ3J3J2J3k2k2PPNMOPn2k4L3Q9L4NN7jl9l8NOM4M5mlk6k6LLK4K3K3K4ml
1196B481K5N4Kn5J0O7L3k5k3L5Jk7pprrqrO6O5mo2j5M2P2J4k8L0ooJKL1L0j6j5RJ0K2l6ll
1191B729nnrM9O3O4L6k1o6rP6P7jn9l0K8OOJ0J0J7J7M5M6j2j2j2j3J9J9J9J9k8k8K0J9l1l1
1186C022lN5N8l7m2J6RQJ2J2OPk2k2J8J8J7J8K2K2k2k3rM8M4M4RRk0k0k1k2nN2L8L8K7l1k9
1181C301k9J5J6J6J7rqk5L2J%L6L5j2j3j6j7L1L2K7K8l9m0k6k5K2K2J7J7J8J7N0N0K1K2j3
1177C571j4J6J6j1j1j7L9L9j8l1l0K3K3ooJ8J7J8J8ooonJ1J2J2J1K1K1K0K1J5J6l3l2RRJ0
1172C754RNMk5k4N5N4PPj1j0j0j0K1K1K1K1RQk0k0j%L5k2j6M2ONK8K8K8K8m2m2m5J2LLN1N1
1167D018M8rn6%k5k5K7K6J9K0J9J9J0RJ0J0l5l5L6L6k9K8lmMNk5k4K9K9l2K5N1N1j3j3NNN
1163D216Mlll1l2K6K6N5N6K5K5mmk8k8k5k4l6K1P0J2rqj2j2M4M5lmPPPPLMLMPQQPj9j9M8M8
1157D489j8j8j8j7N6N6O0KPQk6k5j7j7j7j7K9K8K9K9k8k8%JJ1J1K0M9L1k7k6L1M6J7RQj4j5
1152D699j4j5k4k5K3K4M5M5L3k4m3J4K9K8l5oJ7m1m9M8R2O4PONNk1k1k1k1OPOOj9j9J3P0N9
1148D953Kj0j0j6j7L1L2LMLMJ3J4J4J3j7j7j5j6j0J8L8k0l0K6L9L9J0J0M2j5MNk5k4m4J3M5
1143E089M4L7k2j7j8M0M0qqJ0J1l8l7J4J5J5J4j5j5J4J4J1J1J2J1J5J6l3l3J4J4J4J4K8K8
1139E301L2k6j7j6QQL4L5NNQQl7l7QO5N9l8m3m4N7N6KKLK%%j%M9M9M8qj0o7lN4jjk6k6j7j8
1133E462j7j8RRRRL2L2PPk6L1kjJ4J4J4J4j5j4k3L6M0j8j5M4poklL0L1JKl0k9k9k9j0j0rj0
1128E524J6J6J3J2L3k5QPqrqrl9l8J2O9M6j2mmOPOPQRNNOn2J0J0M6M6kkm0l9K8K8j9k0K9K8
1123E710l2l2llK5K5K5K5PPPPk5k6MLJ0RM3j6rrj0rm9RK4K5K9K9J%l7l7qrK8K8K4K4O4Qk8
1118E858k7k6k5k6k5J6J7J6J7N3N3j3j4k7k6K1K2J7J6j2j2qrJ9K0nnonppl6l6KKL4L4j6M1
1113E885RRqqqqj8j7oN2M2j7k8k8j3j3N5N4JKKKJ%J%J2J1K0M9M0j7j9L9K3l5l5K2M0j8j7M2
1108F100Pk1J4j4J7J7J3J4K1qk7L0M2j6j5M2M3j5m2J6M9K0J2J2n4n3J3J4l2l1J7J6J7J7J6
1103F251J7K4K4nnJ2J1J2J2j6j6j7j6J9J8J8J9OPOPj7j7j7j7j0j0J9J9onj1M7N7K9J7j2j5
1099F439j4L1O0L4k4J1J0K5K5L0k7j1J7kkn2n1L5L5K2K2K2K2k1k1k1k2J4J3O2O1JJm4m4l9
1094F597J9L4L4J3J2K5Q3N0pl8l8k0k0k0k0j0j1J7J8opl5l5J3J2j6j6N6N5QPj0j0J5J5K9k9
1090F764LLNNL4L4L7L7M5j4p5j8J3J3nnl4l4POOPL4L3ONk3k3NOL0K9JJk2k3J4m4j3M4N6N7
1085G007l3l3o5qL1L1L5L5K1K1k7k7J5J5J5J5J9K0J5J6K0l7nnL0K9J%k2k2k3k2PPPPL0L0K9
1080G179L0M4M4k3k4l7l7J1J1mmlmJ6J6J7J6OOOOk5k5MMrrK1K0K7K7kkk4k5MML8L8j0j0l5
1075G283l6opRQN7N6L0K9n7n7L3L3L3L3n6n5L1L1L5L5j2j3j3j4j3j3j8j8K9L0M1M1J2J2j%
1070G512jjl2l2L4L5N9N9rqkklkK2K2K2K2k1k0k1k1MNN2N2m0l9M7M6K2K1m6m6L5L4POpqpp
1065G743K8K9l5l5%N7K5K4LKOn1j3j2J3J3J8J8J9J8LKL2L2j3j2m8J0L5k3J7J7j9L9OOl1l1
1060G892l1l1N6N6PQK7K7K6K7j2j3j2j2MMNML4L4M1j6q3k5K5K5k9k8L8L9J9J8J9J9J0J1J5
1056H198m3j6j5J0J0K8K8K8K8j3j2j2j3pqO0O0l0l1jkl0l0K0P7K7l2JN8J3J2l2l2J4J4N1p
1051H371k3L6jjOOl0K7O0Km2J5OOL5L5M0j6l3l2M2M1ook3k3k3k3L0L0L0L0l3l2J8J9RO8M7
1047H662J9qo5j7m6m6j7lN5L6PjkJ5J6M7rj0rL5L6K0K1k8k7KKk7k7L8L7L7L7j0j0j0j0NNN
1042H755Nk9k9J5J5J6m1m1J6poK5K6K3K3K4K3L8L7P0J3k5k5J9M8j5p2m3J4J0j9J5P2Nk5mm
1037H922rqK0K1OOOOk4k4j4J4N5kp0j1L4OPL7M6J8PPk5k5k6k5M7M7L3k5jK8K5mJ6J6J4J4N
1032I170Mk1k0J1O9M5j4j9L8L5k2%%kkJ5M3mo2k0L8J8j1k5k5M1M0LLKLNMNNool4l4L6L7O9
1027I412J2JKklmnooJ2j6oN2J4j4k7k6Pn0k2L6J6J5K6l1j3M5L8L7K3K4LL3M5j2o4o4OOL5L5
1022I564j4j4J5J4K8K7m0m0j0j0L8L8M9M8J4m4l2l2k4L4L4k4l0lJ9M8NMjkjkj6j6j6j6j8j7
1017I557M9N0JKNNl2K6J9J8L8j9J3J3J9K0J5J6K5l2k9k9nnK3K4M0M0m2m3m0J7L0K9J8m0l2
1013I764l3k2L5KLk3k3K6K5J5J4J5J5j4j3j4j3J9J9N2ok5k5o1mqqmmJ6J7J6J7l3l2L4L5J8
1008I792J8j0j1J0J0j8j9LLLKJ7J6K0K0l8K0O8J0m9m8JO0O7O7l5l5k3k3k4k3j7j7kN6K4K5
1004I920K8K8L6L6m7m7n0QK1qJ7J6J5J5OOJ0J0KO0O1Mk8JRJ0K5K5m1p0JO0K5K5j3j2L7L7j1
999A0227J8Nn2l4l5j0j0J9J9M7M7pqqqL5L5L2L1M9qn7JJ8J9K2K2MMLML4L4j4j4K9K8l8l9k6
994A0418k6M0M1J1J1M0L9K2K2k3k3k9K8M1J2l6l5J4J4n4MJ9K0K0K0K0K0K3K3K3K3kkJKNO2
990A0808L0L0RQK8%o6rOk3oN0N0rJ3J3J0Rm4m4M2M1%jK8K8N5N4M4n1n2OmmJ7J6J7J7M2M2J3
985A1213J3j1j1j1j0PPLMN8JMNL1L0L1L1L9L9qrRJ0RRK3K2opopK3K2J0RJ0J0L0K9MNrN0M2
979A1747M1M1j8j7M0J8J8K5l3LLk6k6K3Q1P7P8jkL5k3l9J8N0M9L5L5j3j3K6K6K3K2R1L4L3
975A2461L4Mn3k4L3L6L6J1J1ppppJ5J4M3M2L7L7QRM4M4mmO0O1O4Orj0j0j0j0M6M3P2N8KJ9
970A3188M8K5K4pM9L3NK4K4J6J5O4O4N8N8J1J0qrK1K0L1L0L1L1RRN6N5K3nNO2O4L6O0LJ4M3
965A4290N1N2J9J9M8M8P2P3K4K5M0M0L6L7M8roR1O8J1J6P4LKL4L5O3O3O3O3%%LMO8J26J26
961A5820O8L0L0K6K7O6O6O7O6L3L4L3L3P8P7O8M0M3J01Q2N4N9O0Q6Q6P2P3R7R8J26O9N3N3
957A7874J07J07P7P8P1P1P2P1O3O3P9J37J39J40P6P6Q9Q9J18J17J31J30J31J30J10J11J10
953B0567J10J30J31J97J98J52J53J81J81J65J65J94J94J79J80J79J79K34K33K34K33K30K30
950B4829K01K01J89J88K88K88K77J81K26K83L29K33J65J66J80J80R7R8J22J80R6%L0L0onn6
947B8990n7n6n7j28j27j32j31j28j84j89j31j48k06k17k18k03k03k02k03j99j98j70j12j33
944B5258k29k34k35j93j36j68j68k21k21j92j92k12k11l04l62m28m28m32m32m85m85m57m56
941A8377n00n01n48n48n97n97n97n97n59n59n31n30n61n61n29n28m91m33m37m37l69l70l21
939F676l22k98k97k69k69k49k49k81k24j85j84k10k10k25k24k25k25k55k54k51k51k98k39
936I82j92k49k75k74l10k54k50k50k14k14k33j74j60j59j34j34j05j05m2m2OPP5P6J05J04
933b415Q7Q6J38J38J14J72J76J18J22J79J72J72J36J36J36J36J65J64J37J36R2R3J21J21J28
930I60J28J56J57J02J02J02J02J64J64R6R7J20J21J16J17J34P6Q0Q0O5O5R0R0J39Q2M8M7Q3
926C883Q3Q3Q3P0P0O9P0J11J12P6J9N7N7N0N0J29P1kkQ7Q8N8N9M3M3P2P2P1P1M5M6K0P8P8
922F070K0K9K8K4K5L2L3%N7O2O2J7J8K6K6R0R0L7k1K8Q5N9N9L4L3K6K6K2K3O5PL9M0K9K9K9
918G358K9K5K5K6K5M1M0M0M1MMN3N2L9L8M8rm2N4Q3Q3J8J9M7M8MNk8K9L1L0KN9K9K9L6L6m
913H447N3N1N0K0K1K1K1J7J8J8J7L2L1L1L2L0L1N9O0l4l3L3L4L0L1j7j7M7M7M6M7N4N5RJ0
909I402J6P4J3J2L9L9k8k8K1K1M9N0j1j1L7L6K9K8K9K8K0K0K1K0K0K0K0K1J9K0K0K0NNJ8P5
904A0189Q5K8J5J6J6J6J5J6L1L1L1L0L4L3MNL9L9L1JL0Q8L8j9LL%jPPPPM1M2J3J2Q3Q2ll3
899A1112k2L5N0M9K4K5K4K5L1L2l0K8K2K2N4N5K6K6K7K6K8K8K9K8J0J0J0J0KJL0N9N7j%N7
895A1999L1JJ9K0K5lQO5N3K4M4M3jkkjJ6J7K6N5O9J1l4K3K4K5K8K8JJL0K9J3J3j6j6O1O1M2
890A2830P0L8k0k1L6M5j3rM8P3P4K9K9ppM1M1J1J2RRL0%j8M0R9O9%k9J1J1L8L8N8N7K8K7K6
885A3803kj9L9J5J5J8J8M7M7M7M7M2M1J3J3RRRRK4K4K6K6qK1M0j9OL3J5J4M2M2J4J3%jO2O3
881A4657L4k3RJ0QQOON7K9N0ql6qK2N1P0M2L0L1j2j3J6J7L5L6L5L6J6J5J6J6M1M1M1M2J3J3
876A5449J3J3M1M0J3J2J9J9K0J9L6L6PQN6N6j2j1%%K8K9L9L9M0L9K4K4K4K4KLL1L1PPL5L6
871A6296JKM9M9M2M1M2M1L2L3L2L3RJ0RJ0ppK2K2L6L6L6L6M0M0J1J2L3L3MMJ6J5J6J6M0M1
867A7226pqK5K5K5K6O2O3L4L4K0K1K1K1K5K5N4N3J1J1N8N9j5j5j5j5N3N3K4K4L9L9J0J0l4
863A8042l4J5J4L4L4L4L5L7L8M3j4K0N0K9L0J0J0OOK8k9kN5L5OpN1QQJ2J2J1J1N9N9K1K1K1
858A8819K1O9O9KJJ0J0J0J0K5K6K5K6L0L0JKK4K4N2Q1M2j6m9m8J5J4J5J5K1K0K1K0K1K0K0
853A9498K1K2K1K2K2K3K3K4K3lmK6K5%%K9K9M0L9L6L6M1j7o3nL4O2O7L7nmK2K3J0J0J0J0K6
849B0210K6OL4M7j0PL6L8L8J1J1L7L8J3J3l7K1L7L7llM1M2K9k9k9K9M8M7MLK1K2K1K1ONk4
844B0864k3J4J4J8J8rN0J7J6L3L2L3L2J8J7J8J7KLKLP7P7K9K9J3J4J3J4M6M7N3mk4L4L0L1
840B1668k5L2K9K9J00J00L2L3M4M4J5J5jjN2J11K8K9L2L2M3M3M3M3L9L9J4J5j0M7J02J02K0
836B2938J9K4K3KN9N6N6O8O8O8O7K0J9N2N2OO3J18K2NO2R2R1K8K8M3J01M0M0P3P2QPN6N5N9
831B4660N8L0L0M9M9M9M9N4N5Q3Q3M7M7P6P6L1L0N9O0P6P7J02J03O5PM0L9M2M1M1M1M9M8M9
827B6495M8M8M8M8M9L3L3Q1Q1L6L6L6L6M7M6M6M7M6M6M7M6N7N6J2J2L7R4R5L6J5J4J1J1N8
823B7987N8N8N8Q6Q5N4N3Rm8J9P7N5N4L0L0J1J0QO4R5R4N1N0M2M2Q9R0O1O1L3L2N5N5Q4Q4
819B9776L7L8O6O7Q9R0J22O4O2O2N9N8M1M2J08J08P0P0J02M5K6K5P1P0J02J01J02J01L7L7
815C1848Q5Q4N2N2J00J00N6N6J22J22M4J5M3J00Q5K7O3O3L1L1L1L2P0P0P1P0M4M4M4M5M4M5
811C3789O4L6K1P9L5Pj6M2R1O2M4M4M3M2L1L1N9O0J0J1L9L9O4O3O3O4K4K4K5K4O2O2O1O2J9
807C5280K0M8M8M6M6M6M6P6P7K9K8j0j1L9RK2P9J11N2L7R4J20R2M8J9JN9Q5Q6M1M2R1R1M3
803C7030M3M9N0R9R9Q8J17Q8L1J8P6J23R5Q9Q9Q0J37J45Q8P5P6R2R1R6R5M6J03J22J22J26
799C9678J83J84J25O8O7J11J11J16J16J15J16J45J44J41J41J47Q9R3R3J55J55J26J26J59J58
796D2862J33J34J55K13K41J84J21J20J84J84K20K20J72J72J80J80J96K53K15K15J87K44K24
793D7209K23K28K27K72K72K96K97L10K53K85K85L04L05K56K57L52L53L82L82L51L52L80L80
790E4211M39M40M39M40M03M02M38M95M83M84M42M42M41M98M98M40M90M89N19M61M66M67M34
787F4761M34M66M67M38M37L91L90L91L90L00K99K96K96K87K30J76J76J66J67P6P7K3l5kkn3
784G1042n3q8j45j73j72k04k05k52k51k05k63l25l24l61l61l83m41m70m12l62l63m07m06m10
781F4006m10m10m09l49l48l77l77l01l01l30l29l12l12k65k64k81k81k81k80k55k55k54k55
779E6770k24k23k24k23k21k21k21k21k16k16k30k30k25k24k40k98l29l29l03l04l54l55m44
776E0695n40m83m83n04n04n01n01n36n93n87n87o38o38o26o27o40o41o55o56o55o55o25o24
773C7196n95n96o05o06n19n19m97m96m83l88l37l37k77k19k01k01j68j69j55j56q8q8l5l6
770B9425ponnrqO4OrrK4K5m5j03j22o5j01j00j37j38k29k87k75k74l07l07l32l32l99l99m69
766B5065m68m97m97n05n05n73n72n76n75n88o45o53n96o32o32o24o25o24o25o50o50o50o50
763A1453n88n88o06n48n25n26m51m51m54l97l78l77l21k62k47k47j63j63j28p0K4K5M3J01
760D156J39J40K00K58K39K96L16L15M10M09M63N20N14N13N71O29O79O80O54O54O67O68P15
758A4805P15P39P39O91O92O70O71O96O96O50N92N73N73M98M40M17L22L11K54K01J43L0o6j12
755B5940j70k38k95l44m01m74n32o16p11p46q04q86r82j051j050j051j146j218j217j272j271
752I465j310j310j339j339j347j348j409j408j333j238j240j239j216j158j139j139j107j049
750a3203r85r28r05q47q18p61p00o43o21o20m84m27l88l88l58l00k79k22j97j98j65j66j42
747b4745j43p5p5m2m2j6j7O8J1k5k4K7K6K7K7j1j0J8J8PQPQJ7J7Q0Q1L7k0J2J3j4j4j3j4L4
743b4757L3O6Qj9k0k3k3j5j6n1OL3k4l6l7j05j05j05j05j38j37j37j38j79j79j95k52k31k32
739b7113j91j91k30k87k54k55k58k57k87k86k67k66k19k19j95j96k60k59k38j81j84j84j82
736c2459j82j79j79k05j47p4p4j47j46j17j17m1m1l6l7o3mqqpoooL7L6L7L6Q4Q3Q4Q3J24J24
732c3561N7N7Q8Q8J36J35J44J43R6R6J70J70J71J70J91J91J90J91J42J42K07J49J17J74J68
729b9978J67J71J72J72J71J96J97K28J71K23K23K19K19J79J79K15J57J43K01K32K32J29J30
726b5652K15K16K22K21K51K50J56J55J81J81K35J78J62J61J88J87J87J87K01K01K34J76J36
724b1171J37J62J63J47J47J47J47J87J88J40J40J27J26J27J27J40J40J44Q7Q1Q1J44J45J07
721a7890J08J08J08N2N3R7R6J34P7K2K2Q9Q8Q9Q8P9Q0N0N1M6M5P5P5O1O1JN7J10J09J02M3
717a5614K1P8R1R0J25J25N9N8R7R7R9R9R5J24J12N4N5N6J00J00J44J43J23J52J39Q2P0J00
713a2926J33J32J15J44J32P4J08J08J00J00O6J23J57J28J19R1J20J77J30J01J25J26J23J24
711a0070J15J16Q6Q7J52J53J05P7N8J15J11J10J32J33J32J33J27J28R9R9J01J01J29J30J07
707g234J07J32J32J33P4M6J04J55J56J31J30R9R9J31P4J10J09J55J54J18J18J48J47Q4Q5N2
704d251J10J09J09J12J12J18J18Q9Q9O0O1O0O0P9P8M7j0k1L7M9M9O0O0qpK4K5M9N0j1o8l6
700b598l6j1j2m0m0l4l4o4o3j7j8j7j8l0k9l0l0n3n3k5k4l9l8l9l8k6k6j0M7L2L2QPJ3J3M6
696c294M5nN2O8O7O3O3O3O3P2P1P2P2P7P7P7P7J12J13Q3Q3J12J11J08J08O7RM2M2M2M2M2M3
692a061N0N0KKk1k1LMRm9o5o5j01j00q6k7m5m5o7o6j00m2l0l0o7j26r2r3j01j00j01j01q9
688b771r0r0r0j06j05p8p7l8l9p1j3j0j0n4n5k7k8k8k8k1k2j6j6p0K7N5m1m7m7J4J4LMLMM4
684c920M3M4M4J9K0K0J9K7K7K7K7J7J8J7J8rrN4N5P1J4l7l6n6Kl1l0OOPOJ5J4l3l3M6M7J8
679c446J8%%Q1K3J8J8J5J4M5M6J6J7K4K3K3K4N5N4N1N1M7j0J8P6P6P6N1N0N3N3N3N3N3N3N3
674b075N3L8L7L0Q8J34P7J0L8M3M3M5M5N6N6N5N4M9K0KN9Q1N3K5N4O9L9N8N8M7M7M7M7P2P2
670b74P5P4M3P3O2OJ4P1Q4J14J02P4O3O2K6K6N7N6N0P9R4L8L9M0L6L7L6L6L6L7Q2Q3Q3Q3O3
666A760O3O3O3M1M2P0P0O7O7P0J3K7K8K4K5K1K2P0P0M7M8M7M7L2L2L2L2M1M1J2J2O0N9L1L1
662C280L2L2LLJ8J8M7M7M2M3M2M2O5O5kkM2M2M1M2P2P1K4K4M2M3M2M3N2N1N2N1Q2Q3P8P9O0
657D891LL6L5L6L7L6L7M5M4R3R3L1L2R4R5J00M2L0L0K1P8P9P8M9J07P4P4L7L7O2O2M1j6L1
653F654Q9O7O7M1M2M9N0J7P4R0R0M5M5M1M1M1M1P5P4M2J00M6M6M5M6P2J5M7M6P2P2K4K4O5
649H495O4Q7Q6L0o7j9P8R7R7J06M9J8J8M3M3N6N7K7K8O6O5O6O5M6M7R0R1R9M2RO7N8%MO1P0
644A0339O9P3P3O1O1N8N7O3MNO3P1P1P4P5L3L4L4L3P4P3P3P4N0M9N0N0M5M5R3R2N9N9N8N9
640A2354L8L8N9L0L5J02R1M3K2N0P9Q0N4N4N4N4O4O3O4O3N7N6N6N7O7O7O7O7N0N0N0N0P4P3
636A4332P4P4L7L8L7L8O6O6O7O6N9N9N8N9P9P9P9P8M3M3M3M2P5P4P4P5O7O7O7O7N3N3N2N3
632A6393L9L9J2O0Q1Q2Q4Q4K2K1O9P0P0P0R9N1L9O7M8M8M3M2M2M3R7R8R8R7N6N5N5N6R3R3
628A8516R3R3J10J10O6O5N5J12Q0Q0O2O1R0R0J06J07J07J06P2P2O8J26J16J17Q8J46J08J08
624B1130J15J15O7J24J50N3O5J22J09J09J63J06R0R0J07J08J08J07J31J31J28J27J67J10J42
621B3974J42R3R3R3R3J02J03J02J02J27J28J27J27J83J83J87J30J58J58J55J54J44J44R5R6
618B7193J75J74J30J30J56K14J85J27J58J58J55J54J82J82J53J54J76J77J76J77J55J54J55
615C0950J54J80J80J51J51J42J41R4R4Q3Q3J11J12N2N3P7P8R6L9J1O7R4R3rrKKkN6K0K1k4
611C3343k4k4k3NNJ0J0J0J0M5M4M5M5rrO4J22O5O4O2J18J31P4O5O5J14J72J69J68J27J27J43
607C5333K00K11K10K14K14K48K47K19K19K00K00K29K29K70K71K41K42L06L06K20K20K28K28
605D0705J99J99K42K43J69J11J55J54J22J22Q4Q4N1N2L4k2n8n7n2n3p1j29j55k13j84j84k42
601D1306k41k89k89l22l22l70l70l70l69m18m17m14m13m14m14m03m04l75l74l69l70l94l94
599C2791l47k89l22l22l29l29k56j98k22k22k05j09n3n3r5r5k6k7QO6J33J33J66J65J80J80
595C0323J80J80K30K31K31K30K94K94K27K27K68K68L02L60L55L55K95K94K81L39L22K94K85
593C6665K86K84K84K44K44K15K15K16K17J60J03M6J6K4K3K9o7j02j31j84j84j88j89k52k82
589C7692l40l98m20m48m67m97n46n46n49n50n37n65o02o59o23n93o01n73n33n34n32n32n22
587B5525n22m35m36m05m04l76l76k96k95k58j99k16j58j71j13o4o3j0j0rK0P6J35J43J44J47
583B1374J48K03K04J76J75K21K20K21K21J63J63K11K11J88J88J40J40J89J90J61J62J12J13
581B5494J12J13N2N2O8J25N5N4K9K8N8N7m4m5m5J3M2j6m9m9k4k5j3j3q1q1j37j38p4p5j10
577B5333j68j68j67j37j94j91j91j65j64j69j68q4j41k15k14j69j69j68j69j66j66j70j12
574B1508j31j30q0p9p7p8j26j25j10j09j09j10j20j20j49j49j99k00j70j71k32k33k36k36
571A8029k81l39l39l38l00l58l98m56m67m67m41m42m89m90m41m42m37m37m34m34m45l88l69
568H597l69l72l15k74k17j84j84k09j52p9k1JR7J48J47K25K24K84L42L64M21M83M84N38N39
565A0518N57O14O74P31O70O70P02P02P43P43P14P14O79O79O82N85N46M88M38L81L13K55J51
562B3949J51R0m5j82k40k93l89m89o24o95p92r38j034j072j168j243j416j473j472j541j599
560G485j652j711j754j812j792j792j825j825j801j801j797j797j738j681j595j538j494j398
558b3318j353j354j231j097j020r23q54p59o69o12n38m42l79k84k07j49j18o1j8L9J00J96
555c5051K15K15K69K69K26K26K23K23K63K05J85J86J64J06M9M8Ln4r6r5j46k41k74k74l58
552c3514l58l86l86m34m33n00n00n51n51n80n80n46n46o10o10n38m81m27m26m52m52l95l37
549d4593l34k76k70k13k27k27j72p6p0o9l5l5kjK8K7L8L8J06J05J17J16J17J17J07J07J37
546d5440J36J40J39J40J40J59J59J30J30J55J56J27J27J34J34K16K16J47Q9R0J46J51J50J54
543d1975J54R6R7J63J64J48J48J45K03J63J63J67J67J73J72J44J43J44J44J72J73J81J82J82
540c8187J82J83J83K18J62J27J84J97J97J90J90J89J90J67J66J62J63J83J25J58J58J61J61
537c4191J62J61J47J48J47J48J18J19R0R0J19J19R0R1J26J27P9P9J21J21L5L5P6P5P5P6Q8
534c1329Q9Q8Q9O0O0Q9Q9Q0Q0P9Q0N5N5N8N8O7J24J02M4M4J40J12J11Q0Q0J27J28J09J09J08
530b8735J09Q0Q0Q0Q0R9R9J30J87J68J10P9P9J37J38J66J67J38J39J39J39J28J27J28J27J44
527b5538J45J92J92J46J45J16J17J25J26J25J25J29J29J57J58J44J44J45J44J73J74J07J06
524b2274J16J16J45J45J26J27J59J01P6P6J39J40J26J25J26J26P7P6J25J24P4P4P4P4J01J02
521a9404J30J30R9R9R9R8R9R9J03J02J08J65J36P8O1O0L1L1M5J03J31P4N4N4N1N0R8R9O9P0
517a6778O8O7R7R6J05J05P6P6R4R4J23J23M6M7J14J14R2R3R0Q9J48R1R8R8O1J18J14J14J28
514a3999J28R9R9P8P7J06J06L7L7Q5Q4Q7Q7R1L3P2P2M0M0P0P0M2M1M4M4M4M3K0J9Q3Q2P1J3
510a1855J7J7O8O8O8O7P5P5P8K1L8L8L8L9R6J54J21J21M9M8J15J16J20J20P6P6R0J48J20O1
506i517M4M5N3J10P1J3JJj0j1NO2M9M9MNRRRRj0j1L7L8M0M0k1L7K7K7O0N9N3N3K4K4N0N1P9
501h333P9N7N7J04J05J30J31J30J31Q1Q2J32J90J73J16Q5Q4O3O3R2R2J12J13J08J09J24O7
498e523O3J20J84J25R4R4P0O9R8R9P7P7M8M9J7J8J7J8rqo0o0l4r2j10j68j57j00j03j61j19
494e367j20j19j77j49j50j53j54j99j99j99j99j99j99j99j99j82j81j81j82j70j70q3q4p2
491i286p1p2p1J1J1J2J1N2N3K4K4N0N0N0N0O6O6J14J13J37J38J40J41J07J65J87R0J06J06
488g426J52J52J54K11J64J06J00R9R8R7P8J06P6J8M3P2L7k1l9l8j1j2n0k2lo1j13q5q6j15
484f319j09p9j29j87j74j17j25j24j17j18p0o9o8o8o7o8J7J7m7m6nN3K6l1K1M9M5J5M0J2Q0
480g762J37J03J03J36J36J64J65J65J64J90J89J41J41J61J61K09K09K04K05J37J38J86J86
477d032J83J83J99J41J26J25J38J38J09Q1J16J75J40J40J58J58J11J10J42J42N6N6J26J26
475h53R8P0K9Q6P3M3P7J35J30J28R9R9P0P0J02J01J30J30J06J07J07J06J03J02J27J27J59
471A861J02Q6Q6P6P6J30J87J95J95J31J31K00K01J71J72K05K05J52R3J10J09J54J53J95J94
468E570J59K16K04J47J82J83J79J79J79J79K23K24K23K23J87J87J87J88K30K30K30K30J80
465A0119J80J80J80K18K18K18K18K57K57K57K57K54K54L02L02K85K85L40L96L76L77L83L84
463A6497L53M11M65M65M80M80M80M80N47N48N44O02O02O01O92O92P43P43P97Q55Q90Q89R73
460C0829J029J070J165J197J254J330J464J549J644J828J962K098K193K234K234K254K253
458E9587K086J838J581J141N46q7o65j067j402j573j631j630j694j752j840j840j799j740
455D8059j734j734j853j987k043k043k138k235k363k458k641k890l254l696l931l758l197
453D104k448j516n37M24J326K184K893L426L637L687L783L884L942L994M167M397M531M644
451E0522M740M743M744M566M278L805L248K482J274m1j249k161k794l219l430l543l677l807
449F0481l903l997m093m005l909m041m215m384m519m724m935n139n426n758o162o573p243
447b2545q265r012q895p955o670n000l107j324L87K018L255M119M525M622M489M316M150M016
445c6876L965L907L875L818L709L613L508L374L220K971K636K196J572R39L39j78o06q93j024
442D065j120j256j353j367j464j546j547j564j660j791j963k071k127k246k379k536k746l013
440b9684l262l584m025m500m595m198l641k908k043j185l60L53R86J420J592J580J484J393
438e5177J258J117J020R26Q29P69O72N89N89N80N79M78M20M04M04M01M00M46M45M13L56L88
435d1694L88M05M06M34M34M22M23M00L99L90M86N12M55M63M63M87M88N23N24N71O29N72M76
433c0944N34N34N57N57N10N09N28N29M80M80M50M49M01M01L87L87L38L39L38L38L35L35K62
430b0966K05J90J89J47J47J27P1J5m2r9j00j52j53j81j81k18k17k34k90l30l30l66l66l92
427b3526m50m21m22l98m55m52m52n42n42n58o15n69n69n24n24n76n75n05n05m67m09m38m38
424c4932l77l19l22l23k48k49k16k17k51j93j56j55j32p5j00j57j36p9J6P4N4N3J44J43J82
421c7971J82K50K49K50K50K46L04K43K44K44K43K62K04K37K36K66K65J98J99K11K12J83J83
418c2610K11K11K12K11J71J72K19K19J65J66R4R5R1L4J8J9K3K3K3K3m9n0r7r8k1k1j07j65
415c0818j66o9o3j20j08n1n5j12j68j68j68j68j91j32j66j65k02k03k31k31k10k09j61j62
412c4497j55j55j88j30r3r2q9q9nnl9r7o2o3o2o3r4l6m0m0m3m2m0l9PO3Q0P9J09J09J12J12
408c5587J02J59J26J27J13J12J74J16J11J11J07J07J28J28J28J29J40J40J40J40J48J48J48
405c2605J48J78J79J30J30J34J35J79J79J77J20J07J08J01J58J27J26J09J08J38J38J15J15
402b9466Q2Q3J02M4L2L3N9J16J14J13R0R0R1R0N4N3N1N0M2j6J6J7L2L3L2L2L1L0L1L0L7L6
398b7736J1J2K7Q5Q5K7J1J0k5L2L5L6J4J4j9L7N4N4M9N0N0N0R8R8R8R8M5M6P5P4Q0Q0M7J05
394b6093Q1Q0O9J0K8K8R2R1M5M4M4M4PPR4R3N8N8R4L7L8R6O0O0R1R0M3M2K4K3N8%k7KQ8qP
390b4302O4N9JM4M4O9O9P6P7M8M8M4M4M4M4%%L3R1P0M1L2L2K3K4K3K3N9O0qqJ4J4J4J3L6L7
385b2904LMN1oklJ1J2k2p9k2QPk1lN4N7jk3L4J8j1J7P5J05P7N0N1N3N3M0R8P2J01R5%M0P0
380b1841O9R8R9P1P6P5K4K4K7jK8Q6N5K7M6M6L1L1L1L1RRJ3J3NO3O2NJ8J7M3M2lkk3L5N2K3
376b0486nnOOP3P3K8K7O2L3lN4M9M9N7N7L7O6O4OK3N1K8kJK9M2M3L0L0K0K1M9M8K6K6N8N9
371a9170L6R4O7RN3Q1L2L3J4J3K9K8O2O2O2O3J3J3O1O1P4P5P5P5O1O1O2O1K1K0O9O8M7M6R5
367a7374R4J20J20J00J28P7J9M9J07J37J36P6J33J27P0P6M7ML3J4J5J9J9J9K0l5l5m9m8ll
363a5788l0k9l5nJ1m7n4n5n8n8j02j03p7p7n6j13o5qJ9J8N1N2O0O1J47J47J46J45J34P6O5
359a5628J22J69J69K07J49J12J11J49R1L4L4m9j06j03j03j57j57j86j85j75j74j59j60j79
356a6174j80k08k08k25k26k01k00j84k41k41k41k57l14l26l27l24k66j81j24q4J2J25J24J61
353b0310J60K08K08J65J65J93J94J78J79J30J31J05J05P6P7J32J33P8K1L4L4m0m1k9q7o9o9
350a7939q3q2j12j12j06j07r6r6j16j73j41j42q8q9j17j18p4p3j41j41o9p0m0m1m8m8j9j9
347b0500M7M6R4R5Q3Q3R8R7J51J50Q3Q3N0N1P5P6N2oK7K7N0N1L8j9k5L4L0L0MO2R1L4J4J4
343a8630LO0L7k0l2l3J2J2J1J2LLk9K9K0K0L5R4P6J9PPN2N3N2N3PPOPL8L7RRL0L1L0L0L6L6
338a7761OPJ7J7N0M9L8R6R1ml4K4L4L4%j%%N3N3Q5K7j2j3L2L1L5L5OOKLjN7N0N0N8jj0rj4
333a6814j3NNN3N3K9K9k0j9K1K1K1K1M2M3J3J4J%k8k8L3L3O7J0J5M4K0K1M9qk1RL5L6RRK2
328a6168K1P0P0k6k5LLj1j2j2j2J6J6O5O4L1L1K2pn4MN5N6J8J9j1j0M4M4jl0m6N0P5M7K4m
323a5581J3J4jN7K8k9j4j3J2J2LML2L2O2O2J3J4PQPPk6k7M1M1LLLKONL9j8mK4L3L3M3M2J3
318a4995J4J4J4J4J4J%%JK4K4K4K4k5k5n6%L7L6J2J1POL5L4k1k2PPL4L4L4L4M4M5k3k2J9J9
314a4566rrRJ0J0RJ8J8J8J8K3K2opK3K3ooL2L2j7j6M0L9K4l3RJ0POK7K7K6K7J0J0l4l4JN9
309a4156k1k2MLL2L3j5j6J4J4K9L0L0K9J7J6J6J7j7j6J2J3L1L2K0l8j4M5QRjjjkQPL6L6J7
304a3762J7j1j2J9J8j0j0J4J5N0pj4M4L7L6K8K8l9m0K4K4k3k4J3J2J7J6l4K4K0K0nmnmKKL
299a3521KK6K5oN1M4M4J9J9OOOOK5K5ll2p3j5L4NQPk7L1P6P5ppK4K3K9k9k7KJ1J1K3K4nnJ6
294a3054J6J6J6j5j6L3L3LKLLjkm9m9J5J5M6M5LL2J9l8k6k6KN9O3Om5m4qpqpPQQQN4N5M1j7
289a2801J2M2Pm9l3nK4K4ONL5L4J1J1RRM2J2K2P9Rm9kK7J8j1k1k2j5j5J4J4O9P0j7j7j7j7
284a2486j7j7jj%jK7K8K7K7J9J9M7M8j4j4K3l6o5qK4K3J4J4J4J4nnl4l4K6K6K6K6ppM2M1M
280a2193MNMqpK1K2RRj9j9J8J8J8J8llM5M5M7M6k1k1m0m0l7l6j0M8M8j0%j%%J0O8L5L6RRl5
274a1911l6j7M0k1k1J7J7J7J8J2J2J3J2K7K6kkK4K5nnk0k0RQJ2J1j7j7qpM0M1K8K8j6j6l9
270a1743K0M8j0J7J7J3J3KJJJj5j4L3L3PQJ0J0PL5Q3K5n0k1K4nj2j1m2m2PPj3J6J8l9j3M5
265a1529N6lk9K9N1K2J3J4J8J9K3K2l3K6qpNONOnmK6K7lK7M6j2l7K0K0l8k9K9K2K2pooorq
260a1225K0K0rqrrK5K4K5K5L9L9k8k9l0l0L8L7%Jk7k7l3mJ5m2jN7L7QQQOPM7M8%%J0J0j9j9
255a0995qpL8L9j6m5l4K3M0J1Jk8PL6L7Pm3j5L2LK5K5no%%k5k5l3K5K1K1J3J3J4J3K5K5K6
250a0765K5k4k5K3K4K3K3k4k5PPMLM0j7l4l3mmK1K2O5QJ2J1K0K1K7l0o5qK3K3MMMMLLN0N1
245a0503JJ%Jl8l9m1J5J8J8J4P2L6k2J4J5k6k6k5k6jjK8K8%Jl2K5K4K4jjM0M0k6k7J6J5P7
240a0312K0j0rj3j3K3K3nnj9j9J0J0L1L1l5l6mmK5K5K1K2m3m2l8K0P4P4kkjkQQRQqrj2M6K9
235a0126L0Kn5m4J4OONMNMj7j7J2J1j6j6j6j6J4J4J4J4NML4L4K9K9J%M2M1k5k6j9j8J0J1j8
230a0034j8N0M9K1K1j1o8l7K1N2N2j3j3j3j3jjl3K4K2K2mlJ3J3lo0J1J1k9K9N4mPPl6K1K2
226i872l7j8j9PPJ9J9J8J9j1j2J8J7j4j5J3J4l8l9l4l5RO6L4L4JKlkL9j9J0J0K2l5j1M8N5
221i733jNNklqrL7n9l7K0L5L5j0j0rrK0J9%jpN0J8m0%Jo4oK6K5K6l2%%k4k5MMKJM6M6K0l8
215i682noJ3J3J2J3L2L3j6j6j0j0j4j4L8k0J2J2K2K2ppK7K8J1m6nmK0K1llllN3N3jn9j5j5
210i529OOko0MO2L1k7k0j9L0L0KJNNMNnorM9L7L8poj8j7J1J1PPk2k2poK2K3MNL3L4ononk3
205i355k2OOJ9J8J8J8J3J3l6l5LMMLqpqqjkO2O2O2NMNjn9k3k3k4L3JJllklJKJJn0n0J9P7O7
199i195J0lkm3m3K4K4j1j2MO1L3L4j1j2j3j3m6J2K3K2K6K5MMMMKKL4k3j0j1J1J1N0pk4k3r
194i087rL5L6J3m5j2j2qqK1K1j4j5J4J5L6L6j2j2j4j3N3N4j1j1j0j1K3K4m0m0o5pK7K8K6K7
189h967kkJ3J3J3J3j7j7j7j7qrL8L8K5mk3L4O5Pk7n5nmpoj9j9k3L5J6J6J9K0QQk1k0nmjjL
184h916O1M4J6M5M5m3m3k8k7JJJJN0M9onl4l4JKKKrqqqN3N3j4j5k5k6LLJ2J3M1M1M7M7k2k1
179h658Jk7m3J4K4K5O1Ll4l5rqjjm9m8j6j6L3L2J4J5J4J5J2J1l6l7k7k6K1K1M1M1k6k7k6k7
174h779n9kK2K1llK1K1qpj1j2L7L7KLL1L1k0k0%k9l1K7Rk0L9L9m8m9j5j5L4L3M7M6jkm4m4
169h722j5j5J1J2J2J1L1L1l6l6L0L1j4j4m2J5J2J2K9K9J%j4j5j4j5jjjjj3j2LO1J3J3J7J7
165h590kllkK5K6K5K6j8j7J1J2k1k1QQJ0J0J0J0M1M1m8m7Jk7j5M3J4J4J7J7rrrrrrK0K0L9
160h420L8m7m8oollK4Q1N1pj9m8k3OK2K3mmJ7J8J7J8k1k1j7j8j7L1L2L3K3K4onmnmmj6j7j6
155h351j6M2M2ooK1K1K2K1j3j3j3j2PQPQK0K1k7k7l4l4J4J5JJK9L0K2K1Nm3m6K1K6mk0k0M5
150h215M5K2K1K1K2qqqpj1j0J9J8RQL7L7k0k0%l0LN0L6QK1qrJ9QRj9j9N1N1KLK1K0K1K0j7
145g807j7J1J2k8k7K1K0ppl5l6K8K9j%%J%%K4K4nnKKm6m6J4J3J3J4j0j0J9J8J1J0n7n7LKL
139g907KQPk1k1J%L0K9j9k0j9j9k3k3k3k3l0l0jkj6j6Lk5n7%M9rl4npl6RL8j5p3l4l5mN5j2
134h328j2rqj3j3J6J5jjkjL4L4j8j7k5q3J9P7P0J3j6J2L3NK3K3n1n1J7J6J6J6J6J5N2N2l4
130h109l5nonnPQQQj5j5J4J4N4N5j3j3J7J7M6M5j7j7j5j6J8M7L4k4k0k0K4K5k7k6l0K8M0M0
125g884mmk7k7k4k3J2O9P0J2J7J7J3J4M3M3k3k4%%O7O7M2M1k5k6nmmnk1k0K7K8M4M5J3J3K4
120g429l3o0kK2N1Ln4p0p0pok8k9J%m9m8p8p7n0n0k0k1j6j6J2J3o6o6j8j7m5m4l1K7K6lp0
115h418m2J8m1m0J7Nk4nnLKL1L0K2K2ppooooL2L1L1L2j3j2j3j2lkK6K6QPl6l7k3L5L1L1j4
110h338j5L4L3j5j6M8M8L2k5OPK2K1ppPPPPkkK3K3Qn0j7j8J7J6N2nk5L2N8%J6J6J3J2l7l7
105h051k2L6L3L3QQK8K8j%j2j1J3J4K9k7k8K9M3M2m0m0K2K3opK5K5mmNONNpoK2K2k4k5K4K3
100g764j7j7j7j6PPo0o1MLL5k2RQk4k4j9k0K9K9PPPPrronk6L2K9K8J8J8l0l0L8L8j0j0%j%
95g837%MMLMK5K5K5K5K5K6k3k2j0rj0j0RRL8L8JJL0L0l1l0l1l1m4m3K3K3M4M3mmJ0J0J0J0
90g644k2k3k2k2MNL3L4jkjjj0j1l4l5l9K8J7l1l7l7k0K8L5Ok2k2nnK4K4JKKJL0L0k0k0k2n0
85g854k3M3K2K2K6K6k6k6K1K2jkl0l0qrl7l7L7L8RRJ4J4L4Ml3J5Mk5nK4NOJ9J9J8J9M9M9l
80g581lRm8L2L1K2K2n9jJ4J4J8J8j1j2j1j2QRQQQQk1k1K4K5K4K5onK3K3j7j7j7j7k7k7k8k7
75g595M0M0L6L7L2k5QQJKKKJ6J5J6J5k3k3OOpoM2M2%%J%qrrqMMMMK4K5qM9K0J9N6kl2l1oo
69g222OOOOJ1J2M4j4K0K1J6J7K8K7K4Q2L3L3K4l3m1J5M7M7K2K2K6K5l5K3L8L8k1k1QQj6j5
64f683m5m4m3m4m3m3m7m6j8j7l5l5o4o4m0m0m4m4k7q5p7p8q2k4PPpo5j7M1K8K7L1L1K3K4K3
60g659K3L1L0KKL3L3KLL5Oj3M4M7rl5K2LLPOL1L0K8K9Jk8m4J3K8K7JKk1k2M6M6L6L7PQj0r
54g148J9J9%j%jO7O6L7L8J9J9ooQ4J42N3K4P5k2j4J5M6M6J3m4rj0j2j3m3m4m3m3l4l3l3l3
50f810m8m8m8m8m2m2j4j3n5n6n5n5o7o6j27j27j24k7j6p4j04m6j1j1J7P5P1P2P1P1Q1j5k7
46g718L1K2K1j5j4j5j4J9K0M8M9K0K0rrm4m5O1O0L2L1OOl5K3j0j0NMNMlkK6K6ooK2K3M7M7
41g277kjm6m6K0K1j2j2%N7J3m5rrJ9K0J9K0M1M2J2J3j2j2j2j2QPQQJ5J5J1J2K2l5llPQLMJ2
36g111m5J7J6rrl8l8J7J6J7J7J6J7J7J6k8k8l5K2J9l9o4pK9L0L3L2QQPQK5K4mm%JPn0l5K2
30g103N2orM9J3J3j4j5j4j5K3K2k5k5L4L3NOj5j5J4J4J1J1J2J1j9j8j8j9noooJ1J1QPL7k1
26f977k1L7L4L4L7L7l7l8onk1L6L7k1L2L3l9l8k0k0RRK7K8k1k1K4K3K7l0l1l2M9ql8J9L2L1
21f829JJJ%JJJ%J7J6l1l1rrK0K1OPPPJJRm9l0K7K0K0M6M5k2k2k2k2k5L1L2L2Jn7j0j1J5J4
16f778k8k9P1J4j7j6NOM4j2m8m8LKN0N0l8l8l8l8M2M2J3J3k4k4K0K0K9k9k9K9jjKKnnM3M3
11f703KJl5K2L4k3j7j6j6j6J3J3L9L9qrJ6J6M9rppj0j1k2k3POm3m3qM9L2L1M2j5j7M0L0L0
6f547j2o9o6qRO6M3n2k1k0j1M6jjK8K8M2j6j3j2j9k0j9j9K1K1ppPQJ1J1qN0J6J5K8%K3l5r2
1f602l5J2J2L5k2l5oJ8J9qqklklK9K8K9K9k8k8%JJ6J6j0rm8RN6kk2n1qK0K0rl6pL4L5L6L6
-4f494l4l5L3L3mnnnJ%J%K7K7kkm5m4LLKLKLj5j5J4J4J3J2J3J3LLk5k6rq%K9N8Jk6L2KKKK
-10f448qo6J7P4Q0K2rrppl6l6kklkonqpKk7o6L0O5L7rl9k1PNk3ooL9L8J2j8l7K1O6QlmJ6J5
-16f366l2l2jj%jj1j1rrLL3M9rL1L0k1k0k4k5k4k4J7J7J6J7K4K5nmm1m1k7L1N2K4K9k8j2J6
-21f364K6K5n5n4J4J4%K8M4j3j%mlOPk5L2MNQPJ0Rk0k0QPL7L6qqqqk2k1k1k1J5J5k3L5P5k1
-26f253k7KJ1J2J4J3LKk6k7opK3K2l0k9J8J9N3N2j4j4j2j2K2l6n2k3K4K4L2L2j6j6k4k5NN
-31f261K2K3pol4l4k0k0K5K6J5j3nM3pn5pqL0P8L3L3K2K2l8l8j9K9K9jm8m9mnnmL3L3j4j5
-36f221pql3l3k3K6K2K3R0K2n6qM5ljkK7K7mn%m7m7JJ%L3L3K2K2k4k5JK9M2oj8J1k3k2k1k2
-41f182QQK6K7K6K7j9j9j9j9MNMNK9L0j8j8k3k4K5K4opK3K2j3j2j6j5J4l5k4Nkk%%QQQQPO
-46f116POK2K1ppkjjjM3M3nmNNK1K2j8J2Kn5l5K3J5J5POo1o0L8L9L9L9j5j5j5j5OOk9K9Qk1
-52f004l4K4j7j8L4L4MMk5k5ooj4M4K7l2j1J7J2J1J3J4j1j0j0j0ooK3K4lkj7j7K6K6OL5J0
-56e896m7k7JKL1M8rpqk5k5k5k6k9K8K2K2k3k2OOPOJ0J0J0J0K1K2OPl0l0j6M1L1Lk6k5QRQ
-62e921RJ0Rj9j9LKLKJ3J3J2J3j2j3j2j3J9J9J9J8k5k6k6k5j6j5J3J3%jj%J4J5L9M0Ln5pN1
-67e854ooklK8K8k0k0m2m2j1M6N3mm8RL7L7J2J2j8j9j8j9JJL0L0L2L2j6j6NONNj2j2j2j3K
-72e802JKKJ5J5l2l3ooK7l2k1k1K3K3J0J0J0J0K8K7k0k0j3j4m5J2K7K6JKK0K1K0K1j7j7K8
-76e718K7j6p5k6L1pqlmL0L1L0L0j3j3j3j4%jLn5K6K6K2K2k7k7k7k8QPk2k1RJ0J3J3m2J5L1
-81e776L1M8M7L2k5j9j8J4m4m0J9j5j4l3K5K5l2k0k0qM9klL7k1l3K3J7J7j%j%J3J3J0J0L8
-86e657j8J4J3j2j3m5J3qqmnL4L3NNj9j8j8j9llmlRQRQqqrqkjl5K4M4M5%%OPPOMMLMj2j1j1
-92e657j2mmnmK4K5K4K5l6l5l6l5J3J3J3J3J3J3pK2K9k9n5KRRJ3J2KLjkK5l3o2mK5K5RL8L6
-97e586k2j7j7k4k3K4K4lmK5K5J7J8J7J8l8l7l4l4oN2K3l5PPMMj3j3J5J6%j%jkllllkllj3
-102e647j3j3j2KKL1L1K6K5K6K6n3n3J5J4K3K4onl7l7J2J1JJL0L0k6k6POKN9N8Kk6k5j%%%
-107e516L3L2m8J0N8%m2m2J9J8K0l8j2M5L3k6J1J1k2k3k2k2RRRRooooJ4J4Nn3j4Q3N7%k2k1
-112e448l4K3M4n2k7L1J1J1J5J5j3j3k4q3n6KL3L3j7j7k1L7K1K1K2K1L1k7ONm1m1j3j2K6K6
-117e505K7K6j0j0j1j0LLMLpqK1K2J7J7J7J7k6k5On0l5l6J3J3K0P8P4k2o9j1kkMNNMj0j0J8
-122e442J9J3J4j6j5nmnmJ7J6K1K0pN1Kn5k9k9J6J5J5J5J8l9KKkjk5k5ol4j6M1L6L5M1M1K8
-127e281l1n4k6j7j7NMNNJ5J6j5j5Nk4j2M7J6J6K0K0onl5l4j7j7J2J2j2j1L6L7KKKKk9k9l6
-132e444K1O6RM5M5J4J3j5j5k0k1k1k1J8J9J8J8PQPQqpool0%M2j5J6j3%jj0j0l9o7l3K4L9
-136e365L8J%LLLL3K4l4m2J7M7j0m1N6J3j4k8k8l0l0J0RRRqqM0M0j0j1j0j1K0J9K7l1n3MJ6
-141e323J6J1J1J1J2L2L2L6k2j8j7j2o9n7L9O2Nrqrqj5M4kn8m4J3k2k2mlK1K2K8k9J5P3N8
-146e210JQQJ3J3j6j6LKl4K4K3l4JKk9k8%%K0K0k8k8L5L6OPK0J9k4k5n5JJ8J7poNO3M9rk0
-151e155k1k0j9k0k0K2K1ppk9k8%%M5M5M9rj0rj4j3j8j8j9j8L3L3j5j5rj0rj0K6K7K6K7J8
-156e150J8j1j1K2K2k4k4j0J9Qn0k1POk3pK3K2ok5NjK7L3L4OOK1K2qpj6j7j6j6OOk3k2OOn7
-161e220JL6QK7K8j2j2Pk1k5L1L9J0J8m0m1J6M0M0ro7l6pJJM3M2J4J4m7m6j6j5K1N0L7k0j1
-166e121j0J4J5lllmmmmmM1M1K8k8l9J9L1L0J5J5l4l3kln1n0NOOOL7L7j0j1j6j6j5j6NON3
-171e074N3J6J5n2n1m5m4L8L8N8jMMk6k6LLNNJKL7k0J2J3j4j4J5J5k1k1K7K8l3l3l0k9oN1
-175e097J8J9M2M1opl8l9K8K9j0rrrmllmmmK1K2O2Nj1j0QQk0k0ononooK2K3K5K4N7j%Jmlm8
-181d942m8n2Oj8j9M9M9N0pj9j9j7M0M0j7m1m0PQj9L9L1L2%n8q6k9J1J1J4J5k7k6KKJ4J4m8
-186e098J0N9N9J1J1Qm9p0K5K6K7MMj2j2j1j2J3J3RJ0L2k6k9K9M1j6j0rMMMMk3k3N7%J4J3
-191d909j9j9%J%%rqrrj0j1j0j1J1J1j8j7ppM1M1K3K2K0J9J7m1qrJ4J3j5j5J1J2j7j7ooK2
-196d929K3nonoj1j2N0qj0j1j4j4L7L7RQj4j5j4j5K0K0Mn3k9k8L4L5j3j3L5L5K5K5o2o1PP
-200d937PPl4l5N2N1J%JJKJKKk4k5K3K4L7L7j0j1j8j8J0J1qrqrJ5J5J5J5K1K0k7k8J1J1J2
-205d797J1m4m3J1O8J8J8q3q4J1J0J1J0PQk2k1OPOPJ2J2J1J2K6K6L4k5l5K2J5J5ppopLMML
-210d773k9l0%jj9j9j8j9K0K1K1K0L0L0j8j8QQm1m0l0k9J4J5N6kj7j7MNNMK5K5K5K5j8j7k2
-215d816L6opl1l2OOL4L5j0rl5l5k6L2M8M7J4J3l5l4J6J5J6J6l3l3mmL3L3j5j5K3K4k4k4j4
-220d795j4j4j4NNNNL9L9k8k8l8l8K9K9ppK3K2J3J4l5l4opM2M2J1J2J2J1jkkkooK3K2RJ0R
-225d653Rj9j9RJ0j0j1l9l9l9l9QRM1M1ppJ2J2l6l5j2j2L6L6pqpqK8K9j%l0l0J9J8lkOO3L3
-230d654q2m6J1J7J7qqrqrrK6K5K5K6ooooQPQPQPQPj2j2j3j2MNMNj3j2J7l0l2J6J5J6k3k3
-236d750K3K2Jm7qK2KKk5k5J0J0J0J0J7J7J7J7l0k9N3N4nn3j4J6jjJJJ7J7j2m0j3L6LMMm4
-240d711m5KM3J5L4L4MMMMmlK6K5j9j9RJ0J4J4n2n3LMnl3k1M7K3nQQk3k3K6K6k3k2J4J4j4
-245d660j5K0K0J7J8qn5m1j3j5L3QQL7L8QRj5j5J4J4K1K1pqLLL2L3J1J1l6l7K0J9k9k9j3j3
-250d591m9QL5k2l1lJ5J4J3J3K7l0j3J5n2n1J7J8M0L9J1J1J6J7j3j3j5j5j4j5jjjjj2j1J7
-255d628J7K4K4L0k8n7k7J%N3N3j5j5LLK3pk4L3J5j3J3J4j4j4l1K7j5m3j5M4M1j6k1k1k4k5
-259d635N1N1j6j7j7j8k1L6K9L0L3L4kko8o9QQQQooJn6j5M2N5N4l3l2mmJ0RJ0Rkkl8J9O1L
-264d494m4j5j%L0L0l8l8qrPPPPqqqqJ4J3J4J3l3l4rrL4k4k3L4J3J4J3J4M2j5l1l1K2K3ll
-270d543k2L5L1L2j5j4j4j4lmllRRn2ORRJ3J3onooj3j3j3j3J1J1J2J1QQJ1m6j9j9OOj1j0J8
-275d599J8J3J3J3J3llK6K6L9M0J1J1n0m9k1k1KKL1L1K2K2k6k6NOONk4k4K4K4J1J1j7j8J0
-279d446Rj9j9J4J5M7j0m0m0j6j5P8P9rqnnJ0Rl4l5o7rL7L7qpk2k1O4O5qpqql2l3k0L7P5J7
-284d358n2n2j8j8J1J1J5J6NNJ0O7K3l4p5j8J3J3noK3K3jjk9k9j9j8K9K9qpM0M0kkk7k7mN4
-289d383On2QRj0j0JJk5k4l9J8J5J4L0L0j9j8j1j1J7J8j2j2J7J7K3K3nom0m1K7K7L2L3j1j2
-294d375m6J2M0j7poJ5J5Q6K8m5m5RRooqqm1J7J0J0l4l5J8J8MML9L9rrn0n0l8K0N4nLLQPL6
-299d336L6j3j3rj0l0K8nnOOOOkjjkRRRQRQk0k1J2J2j7j7j5j4j5j5jjK7K8k9k8N4N5jn9p4
-305d426p4K8K8N6N7klj6j6k3k3K5K6J6J6M2M1J5m2k4k4pql2l2k3L5L1L1J9J8k6k6l9J9kl
-309d368K3l5llK0K0K1K0l9l8K9K9LLJ8J7k1k1ooJ6J6J6J6%JL0K9kkkkk0k0k4L4j4j4j1j1
-314d301nnK4K3pql9m0J4m3m4J4L3L2L6L6K5K6k3k3NOk4k3j%%%J9J8j0j0kjjjmlpoRm8J3J3
-319d333K0K1K1K1J4J4j8j9L8k0l6l6jjK8K7llM1M1Rm9m8Rk5k6K6K7jjnmK4l3l4K5k3k2pN0
-324d292M9j0m0m0N0N1j3j2l5K3R0L3j7j7j7j7m3J5J1J1m5m6LLQQQQL1L1j7j8onooL2L2L1
-329d174L2qrnon7%L1k7pK2KJj6j6m5m5ppM1M1QRM1j6j3j3j6j7L3L3MMj9j9QRkl1k0L7K6k
-334d215Nn2qN0M7j1JJlll3l3kkJ0L9L0k8m3J5QQKLk2k2j0M8N8L0j9m8kN5J5m2k5Mj0m0oN1
-339d199M3M2J4J3jo0m1j3%L0M9ro1l3J4J5L3L3l4l4J1J0L0Jk5L3J8j1l8J9L3L2l0l0jkj0
-344d159j1l9l9j3j3N1N1M9qm3m3l5l6N1N0L7L7l0l1QPQPj6j6k0L8j7j6j3j2ppK3K2L1L1j7
-349d140j7POk2k2RRj6j7k3L3L1L0POJ1J0QO6QQo3nPOK1l7l7K0kkJKmmM1M0j6p4k6L2RJ0l5
-354d124l5K6K7k2k2K0J9k5k4PO5MMl5l4RJ0M4j3k8k9J0J0oo3%%llK4K5N8jkkonpoj4M4Q3
-359d020K5nol8l7M5M5Mn4n4ML1L0j3j4j1j1j1j2J3J3%n7l0K8qrK5K5K5K6K9K9llk4q1m9m9
-364d202l8l8M8M8L9M0L5L5%n8n8jM1M0mmNNL4L4nml3l4POk2k3N0M9K1K1l4l4onL3L3j4j5
-369d008j9j9j5j5j6M3J3m4QQMNrqqq%%K9K9NOk4k3J1J2J1J2qqqrJ9J9k9k9PPPPM2M1l8J9
-374c981llJJm6m6KLJ1J1J2J1J2J2J9l8l8J9J2J2QQm0m0J3J3J2J3N1N1l5l5qrqqj8j8J1J0
-379d046rrrj0M5M4k3k3ppK3K2j0j0j1j0J9J8J8J9k5k4NMnoooL6L5M0j7m1j3m5j6J9P7M3M2
-384c879kn9k3k4k8L0Kn5j6J4K2K2ooklj2M5J3J2k1k2k1k2llM5M5k0j9K9K9J8J9k9k9k6k6
-389d011K2K2ppppJ1J1J1J1J0J0j9j9JKM9N0k1k1k1k1MNk4k4L6L6n0n0l6l6J2J3K1K1M9N0
-393c924j1j0j1j1J8J8j1j1NNONJ6J6J6J7ononj6j5j6j5J1J2n0QqpmmLMLLj5j6k3L5N6jON
-399c933j6j6j7j6QRN6N6l1l1J7J7KKKKj9j8J0J0J8J7j1j1j2j3j2j2j9j9pN0N6kj3j4l4l5
-403c979J4J4L6L5qrm2J5J2J1NNO5Qlll6l6j0j0opk1L7K0qj5j5j6j6rqN5kl9j0JJJ7M7L4k4
-408c900k4k5JJK4K4K3K4j0j0K6l2m5J3ONK6K6m1m1PPQPl2l1mnK4nk5L3N9KqK0K7jm8j9op
-414c926K5K4mmmmJ2J2j6j7pplml7K1P4P4J4J4Kn6m6J2K3ol8j0L6k3l9j0J8J8oonoMLk9K9
-419c898Q0Q0L0k8m9n0nnj7j8J1J1K1K0K1K0j8j8K9L0k9k8K0J9k0k1RQk0k0k0k0K2K2l3J5
-423c849pokkk4NM6kk1QL6L7mmlmlkl0J8MLPOMMj5J3mn1n0kL4L4L8L7j9k0RJ0rqqqpoopNM
-429c821MMMML5j4n7j0L6j2l3l3ppJ2J2J2J2j5j4J4J4J9K0J9J9J6J6j3j3j0rj1j0Rj9l3J5
-434c845O3J6k2k2j0j0J8J9j1j1pqK2P0J1j8J0J0k2k2kl0m1QL2L2k8k8k0L8KKP5J7j7j8n1
-438c798n1llJ6J6J5J6J0RJ0RKJk8k7j2j2L6L6j3j2j3j2j1j1J9J8l1l1J6J7J5J6j4j4J3J2
-443c794M5j3J2J2J3J2m9RNNl5l5J4J3J1J2J1J1rrrrmlM1M1M3j4l1l0J3J3k1p9k7k7J7J8L
-448c824MLML1L1O4Oo2o3l4l4L5R2R2L5QQk4k4j4j3j7M1J7J7K0K1j0j0l9l8j8j8M7j1n8JJ2
-452c722J2K2K2K6l1l9l8OPJ2J2QRL4k4k0k1nnnnl5l4M6j2k4k4j2M5M4M3L2k6JKlkPOPPj6
-457c693j5j6j5pqK2K2l1l0j5M3J6J7K0K0rrrrPPk6L2rj0nolm%%l9J8J6J5k4k4MNRQL3L4K2
-463c646l4l2l1M8M7j9k0%j%jPPOPl0l1J8J7qqK0K1k4k4k4k4J4J5J4J5J9J9k9k8j4j3N3N4
-468c640j2j1j9L9J0m8j1j1k1k0QRlkK6K7RJ0N4N4Ln4m6m7lN6N1oK9k8l2K5K2K2J0m8j5j6
-472c629k7L2O0Lrr%j%%l1l0o3nj7j6O9P0Pm9j8j7J2J1J2J2%jj%k0k1M4M3K9k8m4m4J1J1J1
-477c643J1ppl9J8K6K5l2K6j1j1K5l3J7J7J4J3lmlm%%j%j2j2j3j2J7J7J6J7rj0rj0J8J8J7
-482c573J8ppopk1k0k5L4nnkjk4k4K4K4j3j3L5L5j%jjj1j1j2j1J2J2j6j7qqqrN0M9j8j8LL
-487c604NM%K8M6j2k8%J7m1l7K1Jk8L1L1j9j9LLLKK5K4K1K1L6k2n0PJ8J7qpk9k8%J%JK9K9
-493c508j5j4L3L3ONno2m1N5opPn2k2L5M5M5%Jn2n1k3k3j6j5j6j5M1M2M1M2k3k3k2k3m0l9
-497c682QRM7M7L8Rm5J4N9Kl7l8M4M3J3j5o5pP7J9Lk4jjl6K3jkk2k3l6K2J9J8K8K7kjqppp
-502c498J6J6Pk2m9QJ8j1ql7QL6K0ql6oJ4J3J6J6ONk7L1J2J1J6J5%%k8k9j5j6j6j5j2j2J6
-507c545J7L8L8L8L8j3j4m2m2J0J0RJ0KLRm8k7L2N8K9Kk7k9JK3K4K2K1j1p0o9j2KLNOrj0r
-512c527r%jK9K8M0L9rqj7j8J6m3m3m3l1K7M5M5JJJ3J2J2J3J6J6j2j3opl5l5J6J6J7J6k0k1
-517c480RQlll1l2kkK7K7L3L3j5j6m2m3NNL2L2j6j6J9J8J8J8L3L3j5j5l2l1l2l2NML3L4j9
-522c451j9J0RL7L7j1j2K7K6kkpqppk5k5LMQQRQ%%j%kkK7K7j4j4j4j4k2k2PPJ4J4J5J4J6J6
-527c338l1l2J0J1J0J0l8l9RRJ0J1j9j8QRQQM5M4M5M4lmK6K5j2j2m1m1m2m1OPJ5J6J6J5k5
-532c319k4k9K9ool1l2L9L8ook1L7L4L3l3l2l6K1LKN5N4NMNMn0n0j7j8n5LL8L7K7K7K7K6n
-537c228nnnK8K7k0k1K3K3nol7l8L0L0k7k7J0m9j6M2NOj5j4J4J4J%k8k8NNN4N3k0j9RRJ1J2
-542c202j7j7qqqqk4k4m8m9l4K4P1J5J5J6l2l3pN1N0pklnoRRL4L5On2j9j9RQM1j6k2k1MMJ2
-547c278J1J1J1j2j3J6J6jkkkmml3l3qrK1K0L3L3MMlklknon3n3qqK0K1m0l9QQk7k7K1K1LL
-552c392MLPPL5L6J0RJ0Rj8j8j8j8ppn5n5M5M5J6J7k5k6MMJ8J9J9J9j3j2J6J7J3J4l5l4QR
-557c320k0k1ONNNj7j7j7j7K9K8K9K9j0j0rj0j4j4J5J5J0J0J0J0%j%%NNNNonnnj6j6o5o4K5
-563c428K5K1K1J1m6j8M0K7K7j7j8l6l6l7l6J3J3J3J3L4L3j4j4k3k3l1K8L7k0j0rk8L1JJk0
-567c475L7L4k4K9k8k8k8nmnmJ0J0J1J0m3m2p5j8j1j1K2K1J8J8J9J8LLLLj5j6j5j6K8K9K8
-572c509K8llk8k8l2K5ppK1K1K1K1l4l4onl2l1lkK6K7K7K6n9n9j2j1k6k7k6k7L9L9P4J7n5
-576c654LM7j1j3j3J4P2K2l5k8k9j1j2j1j2k2k1K6K6K2K3k6k5j2j2J7J7J4J4J4J4RRQRj5j4
-581c596m7J1N4N4rj0j9k0RJ0J4J4j5j4k2k1PPNMMMJ7J6j3j2mlpqLn4n5LN9N8J4J5lkL3k4
-586c543m3J4PPQQQQk6k6k6k6MLMLj1j1L6L7J0J0J0J1l9l9j1j0J1J0J0J0J5J4j4j4mlM4M4
-591c500j2j3J7J6kjL4k4n3LK9K9M7m9k4k4k6k7k2k3j6M2J0J0M3M4J4J5m7m7n1PM7M6J9l8
-595c527n9jM5M6J3m5o6L0MLRJ0K5K6ppK8l0l0K7k0k1m5m6J1J1J1J1J4J5M0L9Qn0n0QJ5J4
-600c541j1j1L1L0JKMMLMj4j5j4j5M1M1onl9j0L5k3k4k4KJJ8J9J9J8J3J2j7j7j1j1J7J7j2
-605c488j3rqk3L6J9rJ0J0RQnommj8J1L0k7p8k0M6J8L3L4KLmnK7K6mK4J5m2n3MJ6J6lmJ6j3
-610c427l4K3j2j1l8l7J0J0L6L5j2j2m7m7JL0M0j7j2j2NNLLL3Mj6M2K6l1k9K9Pk1jkK7K7k
-615c424kppn2n3K8N8M5j3jknmj7j7L1L1OPOOppqpj0rj0rmnmmONk3k3K2K2K3K2k0k0K5K4K2
-620c385l7q2k5M2P1K2oQm8q0k2K0K0K4K4poK3K2jkkjL9L9L9M0k4k4l2o2k4L4L5k3l3K5j4
-625c413j3rl8k5L2QQlo2kjooM7M6j9L9O1Lm7m7kjl1l1L1L0QL7O0l6k7JRj9j8J1L8L8k8k7
-630c404JJL0L0OOLKJ0m8jN6K7ll0l1j4j4j5j4POPPJ7J6l1l1jjkjnml8K1N0N0j4j3nnnnL3
-635c349L2j5j5K6K6lkqrl7l7QRQRj5j5j5j5J3J3pK2L2k6RRJ9K0k8k8j9k0k0k0J6J5J5J5j1
-640c398j2J8J7kkl1l2kkK7K6L4L4j4j4J5J5j2j2LL2Mn4n7JJ3j5n4MN3K4k1k1ONOOL2L3pl6
-645c390k5L2L2Ml8K0L7L7k7k7l0l0J8J8ooooJ1J0k2L6L2L2M1j6o2l3J2j7j0rkK6N8%j0J8
-650c298J8J8qrj9j9j9j9K1K0pl6j6M3M0j7k1k1NMJ5J5k9k9l7K2K5l3rM8M4j3lkppj9k0M4
-655c335M4L5k2j8j8onK3K3J4J5J4J5k5k4k5k4mmmmONNNM7M7jjj7j6J2J2l2l1l1l2M6M5m1
-660c307m1J9J9J8J9j7j7J2J2k7k8K1K1K3K4rrMn3n4MM2M2klJ9J8opk9K9N0m5l2l1k2L6J4
-664c293J5j1j1J4J5J5J4j9k0n2OK7K7O7Rn6%L2L2j1j2m1m0ppl5l6N1N1L5k2j7j7RQQRJ2J1
-669c240oN0J9J8l3l3o6qJ%MMNMNMMMk5k4KKKKK2K3j0M7K9K8j6j5nnl3l3P2P2J8m0j9j9Rm8
-674c228qqj2j2k8k7N9N9NMm3m3pqqpk0j9K8K8N1N0J6m2J2J1k1k0rrrrK2K1K1K1j3j2m6J3
-679c247J2J2j3j3J0J1J0J0PPJ0J1m1J7J7m0j0j0J6J5J7J8k7k8n2NK1K1j6j6J6J6mN3K5l3
-684c193k1k1K4K3k1k0QQj7j7j7j7J6J6J6J6j9j9j9k0O9O9JJoopoQQQRQQn5n6m5J2K8K8M7
-689c171M8k0k0kkN9Kk4k4k7k8K3K3ook3k3k3k3M4M3P3k4o3nNMJ9J8m9m9qrqqRJ0RRj6j6J5
-694c264P3K9k9m1m1K1K1N3nk2k2OPJ1O9M0j8l1l1o8rL1L2j3j3J2J2j7j8J%k9k8K2K2K5K5
-698c187l4K4K4l4J7J8J0J1P5J7m1m1J6m1j0rJ4J4l4l4L7L6QQK2K3m4m5j0j1j0j1K3K3K3K3
-703c130m7m7j8j8K9K9%%mmK1K1J4m4j1j1llllk7k6KLK2K3K2K2J7J7J7J7j3j4j3j4j3j4j3
-708c217j4KLKKK6K7L3k4m8J0M2M1J4J3l4l4l0l0J8J8K4K5l7K1j4j4j0j0m0m1K6K7JKK6K6
-712c168J4m3J4J4M4j2J9K0ONj9j9k3L6On1j2j3j6j6QRQRJ0J0J1J0jkK7K8j0j0j0j0L4L4j
-717c060n9j0j0j4j3RRRRl2l1llM5M4lmk7k7%%L9J0j0M7K2l7j6J2J5J5j2j2L1L1j7j6j4j4
-722c097m6J2jjL5k3J5J4J1J1rqk9%Nn2l1lpN1O4O5j1o8n1k1L3O2j%M2M2Rm9m2j4lK5L6Pk3
-727c051k3rj0k9jK0l8j9RL1L2j5j5k3k3K4K5LMKJJ1j8qN0J5j3l0K8N4mn5k6Pn1mK5L0K9j4
-732c079j3j1M6j4j5kkn0n0J8J8J7J8qrK1K0K8K7J2m6j2j3j6j7J4J3oK3K3l5l3K4K6K6j9j9
-736c095J6J6j4j3lml3l2J3J2M1M2j2j1J7J8J9J9j0j0K1K0k8k7J0Rmo1k4NJ4J4nnML3K9k9
-741c048OOk4k3NNJ7J7J7J7m9n0k0k1j9j8L0K9QQQQJ4J4J3J4k0k1K7K8j2j1j2j2PPPPJ4J4
-746c013j8j8L4k3n6JN1ql4l5mN3L8RK4K4K8k9p1m2ONj5j6j5j6K1K1K1K0OOOOL4L5j3j4l6
-750c027l7l7l6j2j3j2j2K9K9N7N7L1L1j8j7%Jm4m4kN5noL3L2L3L3m1m1l8l7mN4K8k9j2M6
-755b975k0j9m7m6K1K1PPQPj8j8J0J1j%k9k9j7j7L2L1J0RRRl1l1j8L8K0l8j1M6N6m1m7J0M5
-760c046j2k4k4OOPOJ%O2Mj5j6J0RL1L1j7j7j6j5j5j6l0l1MO2K2K1mlm1m2j2j3M2M2J2J3M0
-765b978M0k7k7j8j8j8j9k5k6M1M1J3J2j4j5k2OK6l2o0lK8K9N2N2NMklm6m7j9L8K6ln8%J4
-769c053j5j8L9K3oj4J5llK8K8%jj2j2m6J2K7kL4OppJ2j7m7J2L7k1Rj9k3OJ7J7J8J9l4l3L4
-774c000L4J%k9k9K3K3onK6K5klm1m0OL6N6kl5l4k5k4K4nl4K3L4Nj1j1j3j2MMMMJ1J1J1J1
-779b985RQQRl6l6%n8k9K9qpL7L6RQk5k5n0n1lN4K7l0k6LJ1J2J9J8qqNL3N2opK3kjJ3m4j2
-784c034j2RRRRK1K1qqk5k5j5J3M6j0k2PM3M4k3k2ooopnnnnK4K5nmm1m1PL6K8l0p6m6k7L1
-790c137Q3N5QRPOj6j7m5m6N9N9M6j3m4j5op%jk9l0K3K3K3K3J2J2j7j6K3K2nokjkjj5j6j5
-795c009j5KLKLk4k4qM9N5N4J1J0k2k1PPj1j0j1j0%%%JK2K3k5k5L4L5L5L4n6n6n9kL9L9nn
-800b933OOk3k4J0J0J0J0OOk3k2k8k7L9M0J6J7J6J7k5k5k5k5J2J2J2J2k5k5LMN0N0j7j7k3
-804b923k3k3k4K3K3K3K3KKq1q1J1O9L2L3Pm9j7j8JJJJJ0RL8L8J6J5j3j3l4l3j%j5M3J4J4
-809b899n0Pk6k5NNk3k4O1O2onKLKLk3k2n5KK3K3j8j8J7P5K6l1ppj1j1LKLKk0j9M4M3On2R
-814b924Rj0j0j0j0j0j0j0j0L5L5RJ0n0PK0J9J7m1rqj4j3j3j3O6O7j%l6l5l2l1j6M2L9L9k
-819b904kl0l0k1k0RRooK7l1K2K3J9J9rrnon3MK0K0K1K1K1K1J5J6j3j4pppqj7j8J1J1J3J3
-824b888M5j2k1k2k4k5oollj2M5L8L7L0k9m0m0j8L9M3j5m1J7K9K8k0k1k0k1L1L0KKm6m6M1
-828b922M0rrK0J9ooooppnoJ6M5J3m5ppJ9J8J3J4J3J4kkjkj8j7n2NK0j0l4oKJMLk6k5K3K2
-834b919OOOOl5l5J4J3J2J2M6j1m0j1j8M1L4Ol8j0j1j1LO1L7k1l0jK4K4m1m1NONNPOPOJ8J8
-839b839K4l4m3j5J5j4NO3kkL8J0l6K0j8m8k8k8J6J6mK4K3l5jjL4L5l2l2kkK7K7k4k5NMJ3
-844b866J2M2M2k5k4n7Jj7j6j3j3j7j7J1J2LLLLJ4J4J4J4K0K0k9k8j9j9RJ0MNL4L3llj5p3
-849b931j5M2OOM8M7%%MMm3m4NNMNL1L1LKpqppn4n4K8K9M5j3k8k8k1k2k4L3RRj5j6jj%jNM
-854b935L4L3PPm2m1J8J7j1j1ppK2K2K4K4K3K4J1J0j8j9m5m4j6j6J2J2J2J3K6K6N4m1m3J5
-859b850NMLKjjLn4n6JO9M1k7k6l4l4J3J4K2K2K2K2KJJKqqpqQQk1k1j8j8kN5M0M1J7J6K3N1
-864b686J9l8n6n6qN0ol6m8ROOJ0J0J2J2M1M1KKm6m6K4K4o2o2J0J1J0J1RJ0J8M7Kn6k7L1N0
-869b756K2k7n6l2lll2j0K0JKJ3J3J3J3J%JJk0k1k1k0ooonK1K1J2j7K2Q0M9qk4k3k7k6J2J2
-874b820J2J2MNQQm2J6J9l8k9K9N8K8k0k1k2k2qrk2k3mlK5N4M2j5m8m9L8L8K3K4j1j1ppj4
-879b802M4J1J1j1j0j3j2J1j8l4K4RJ0J3J3j3j3J6J5l6l6ppooJ9K0K7l1j6M2RJ0j6m3k4L5
-883b815M3J5ll2lmj1j0j1j1J2J3j5j4J4M3M4j2k4k4KJj2j2KK%jL0L0PL5K9k9m6N0K6l1n2
-888b774k3m0m1RL7K9k9l3K5LML3L3L3L3j0j0j1j0j%k6k6n6KN6N6qpn2n2j6M2L8L9M1M2k9
-892b699k9K0l8l4l5j4j4L4L4K7K8kkk6k6POj0M7L4k5K7K6ook3k4rrm1m1j1j2K4K5J7P5Jn7
-897b761l5l5M3M4nnJ2J2klj0j1k4k5k4k4ONL8L8M2j6k1k0MNj9j9RJ0qqk2k3L8L9k9k9JKL1
-902b799L1poL7L8L2k6rqk1k1k1k2L3L2l1l1k7L1L4k3m0J8j8j8QRj0M9L4L5Pn1k2L4J7j2M
-907b740L3J5J5j8j7n1OM9K0m5m5j4J4Ln4ML3J3J3lll2l2ONJ0Rk0L8K1pj4j4Mk4j4M3P1J3
-912b709m0m1j5j5K8K7jknnnnJ8J8J8J8j3j4j3j4J2J1J2J1k8k8JJLLN2N1j7j8j8j7l1l0kj
-917b803K8K7jjJ5J4j4j5RRRRk2k1k5L3J0J1M3M3k4k3NNLLLK%J%%%%%%k3k3k3k4j3j3J6J6
-922b754J1J1J2J1J6J6J6J5K1K2m3m2l4K4K4l3KKjjonJ9K0J8m0qqL4L3MNk4k4k3k4JJNMj1
-927b734M6M6j2j6j7m9m8qpM1M0L4L4%n9OOLKl9m0K8K7RJ0RRk5k5k6k5M1M1j1j1N0qk4k4n
-932b731nnoK2K1K1K1PPk1k2m3m4K4K4MML6k1QQQQm2J6j6j7j6j5j6j6L2L2j6j6j%j%M6M6j7
-937b692j7o2nM6M6K8k9k6k5k9k9L8L8j6j5M8M8%n7n8JL0L1L4L4m3m3NNJ%JJL7L7j2J7L3k5
-942b624l6pk8k8KKj2j3j3j2j7j6L2L2J4J4N0pm6J2J2m6n5KJ4J4M1M2ppj2j3J7J7j5j5j5j4
-946b741kjkjOPOON0N0j7j7ppl4l4J9M8J5m1rrm1m1N6N6K7K8J6J7l2l1l1l1J8J7j1j0L7L8
-951b633K2K3pom3m3Ok4k1L6N0N0k4k3k2k2J0L8K8l0l9j0k7k7jN7O5L7K8k8k7k7mnl8J9ql6
-956b706oK3L1LRk0OPk4k4kklkM0M0qqj5j5j4j5J5J6J8J9l0K7K4K4j7j6k1L8j5j6J4J3K2l7
-961b627m9k0MLN3N3k6k6k6k7J0J0J0RK6K6llPOPOk3k4NOl2l1k7k8J1O9N1K2k1n0m3J5K0l7
-966b694o4l5nK5L9L9M0M1J2J2n5n4ppK2K1pplklkO1O2onk3k2OPQPk1k1J%k8k8POL5L5qqp
-971b636qOPOOk4k4k4k3j4j4J5J6J4J4J5J4%%o2lMLQPQPPQkjK7K7M1M1ppl8l8k3L5KKKKK8
-977b576l0k3k2j5M4J1J0J4J4l4l4l5l5poL7L7L7L8mlmlJ3J4j5j5jkkkm4m5rM7J1J1J4J4m7
-982b647m7n0PM0M1mlllklONL8j9J9J8j0j0j2M6J7m1k1k1MLopppL0L1L0L0l2l3J6J5j5j5j6
-987b638j5J0RRJ0j7j8j7j7K1K2N4lj6j7RRj2j2J7J6l4l5mN4O2Mqql2l3k8k9j4M4M0M1L0L1
-992b515J5m3m4m4%%k2k2k2k2M4M4mmk4k4J5m3m5N1K5l2J4J4J1J0M5M4lml4l4l4l5M8M8LM
-996b619m1J7L2L3l0l0J8J8K5K5mlj0j0l8l8j7j7N0N0jjm6m5k2L5L3L2J6J7J6J7m8m8m9m8
-1001b731L1L1L1L1J8J7K0J9oK2ro7l0l1J4J4j1j1J9J8NMNNL7L7j2j1K0K0j4p2k3k3K2K1j7
-1005b607j7J1J2k0j9K8K8K4K4k4k3MNk4k4m9m8J8J8J%%JL2L3L2L3k9l0%jKKKKRRl8l9L2L3
-1010b597L2L3j9j9K9K9j4j3j4j3j7j8m6m7KJL0N9M1j6m7J0O4OrrL7k0lK5K2K2k5MJ8l9n4
-1015b575n3J%JJK4K5k0j9m3J5J5m3K8K8K5K4J2J1l4l3n0QM2M3j3j3j3j3J0RJ0J0poK2K2M
-1019b545Lj%M9qk3k3k2k2k1k2J2J2J3J2NNNMMNk9K9K7K7KJj9k0J0RKKl0l1J3m6m1N4L8k0
-1024b580k9k9K4K4K4K4J1J2l6l6MNJJjn8l2O4M5M4LKj6j6j6j6klK3K3J7m0l7l6K0K1rqOO
-1029b596POjkjjOOOOJ9J9J6J5%n8l0K8J6J6K0K0k7k8k7k7j1j1J8J8ppK1K2J0J1J1J1KKk6
-1034b528k7jjl5K2j6m4K3K3J4J4J0J1L2k5k5L3kjKKpoppJ1J0j8j9rrj0rNMOPj6J2O2Mm1J6
-1040b540K4nk3n1k0Qk9K9K8K7nnnnllklK3K4K4K3J%lmQn0j8j8%%%%J5J5l3l3J3J2J3J2L7
-1045b522L6j1j2QPM0j8j1j0j3j4KKKJk9k9J8J9J9K0j2o9p3j6L5L5PPm2m1K9K8k0j9L0L0J
-1049b585KRRRJ0L9M0m6m7KKKKQPQQoopoK3K3K7l1j7j7QQl5l6J3J2RRRROOOONMNMJ3J2j6j6
-1055b497j7j8J1J1K8K8j%j8j7J1J1m8m9l2K5M7M8LLm6m7KJnnnnJ5J6M4M4J8J7j2j1m1m1K6
-1060b506K6J1J2k1L7k7k6k3k3K5K4mmnokjPO6L6k1j6j6j9k0J0RJ0J0rrqrrrK6l1n0QJ9K0
-1065b518J4J4pN0J5m3QPm3m3k8L0K8K8L2L1k2k3k2k2j3j2L5L5%jJ0J0J2m6k8k8J2J1M1M0
-1070b436qrqqk0k0ONO4Ok9k8K3K3k5k6n3n3L3L3J4J5J0J1M2j6l2l1k4k3NOk0j9nnrrNNM9
-1075b561M9K1K0L4L4j5j4MMo3o3j3j3J6J5K5K4K5K4nnmnj1j0j0j1J4J5J7J8l2K6ko1k3k4
-1079b560KKJ9J9L4L4j1j0JJL0k8l9l9l3K4M0M0K1K0m3m4j0M7J5J5KKl0l0K7l0k7k7mmmmM
-1084b578NJ8J9K7K6k2k1J3J3l4l5ppK1K2llll%jO2LK6K5On1J8J9%Jkkjkj%jjJ2J1M0n5m0
-1089b486J9M1j6l3l2J1J2j5j5j6j5ooM2M1L0K9j8j9j8j9J0J0K4K4onk0k0RQj0rook2L6L9
-1094b433j8m4J3POjjjjK9K9L3k5ppj1j1j7j7j7j7J9J8J9J9k1k1k1k1JJ%Jj6j7j6j7L6L6P
-1099b504PJ7J7J4J3L9j9j5j5kjl8K0K8l0k4k3jjjjkkK7K7K1K1m7m7K3K3nol9l9j0j0llK5
-1104b566K6J7J7J7J7j9j8j9j9M3M2M6j1L1L0n9n9J7J6J7J7l0k9J9P6M6n0p3j5K6K6j9j8p
-1108b465pL7L7J0m9m8Rj4j4j4M4J4J4j1j1j6j6L2L3rrM0L9MMk6k5oonoj0j0j0j0QQL9j9L
-1113b441k5m9RJ00M3k7k6J8J7j0j1l2l2M8rj8j9k1k2K6K7K7K6pqj0rnl4n1OK6lm5j7K2N1
-1117b485N2K4k3k4MLk0k0RRL1L0j6j6K4N3M0j7l4l4J1J0j5j5J5J4jjk6k6j3M3J2J1l5l4l5
-1122b495l5M0M0qrK3K3k4k5J3J4Mk4rN0J4J5j8j9j9j8L0L1l6l6j%j%L4L4NOk5k4k4k4J7J7
-1127b464J7J7K4K5K4K4l0l0k9l0l1l0J7J8K2K3K3K2JJklK0l8n0n0l6K2L4N%jkkLMN1N1m1
-1131b421m0K7K6k0k0k0k0kjkkJ%LMj8L9L5L5J1J1J0J1l1l2l2l1j4j3j3j3K2K2N1N1QRJ2m6
-1136b403k4k4KJrj0K0J9mmK4K5J4J4j4m3m0J8J7l9oK2J9j0lmK3K3J1J1j8j7KKl4K3K3l5l2
-1141b460K6J6J6k8k9L0L0j8j8K4K5k4k4J2J1M0M0K7K8l6l6n6KJ7J7LKLKl3l4J5J4k9k9k9
-1145b483l0K3K2K3K2j2j3L5L6K5K4mmKLKLj5j5J8m1k8k7k8k8J1O8QPj9j9n1PL2L2M0j9k4
-1150b417k4l1K6L3L2QQk7k7k7k7J6J6J2J3O9J2m2m3k0k0n3OOOJ0RJ3J3RRP6J8j6j7rrqrj1
-1155b417j2j1j1RQL8L7k9k8k9k8J1J2j8j7L0K9l8l7LML2L3K0K1K0K1k8k9ol4l7N9O5PK1K1
-1159b308m9n0pqqqj9j9J0RK4K3ol3j0M9K1l6p8k0N0N0K4K5k3k4NOk4k3j5j4J4J4jkKKj0M7
-1164b420N7K9Jk7j4j3LMLMmmmmL0L0j5j5q0k3N0N1QQQRk2k2k2k1L4L5Ok2m1J8jk9m3m3QO5
-1169b428K0rj8j8RRRRJ3J3J3J3K2K2ppk3k2k5k4rl7J4P2mlMMn0QMNj2j1MO2kjLKl9l9j0j0
-1175b474N1N1N5ll1l1l4l5NMNMJ3J3J3J3J0J0J0J1J3J4ko0k5k6%%J5J5j3j4NMMNJ1J2J1J2
-1180b359onrrK8l0l0K8ONJ0Rk3k3NOk6k7KKK1K1K0K1K5K5mmk4k4j2M5L6k3J4J4k7k7KJkl
-1185b351kkj8j7j7j7nnnnK3K3K3K4OPOPrqmnk9K9K9k8rqj3j2llmlj0j0N4ln8%O6Pl7qL3M
-1190b367ko0j5M2Ok3PL7Qk1l1l1RJ0L7L7j1m0PO5K7l0j1J9J7J8N2ol1l1oommnnjl0j8M0J
-1195b350%LMk8k9K0K0J3J4J4J4m6m5K2K2K0K0J6J6M4j5j7L9K6l1k5k4j6j5j5j5J2J3l5l5
-1200b389k0k1K8K8J6J6J6J7MML3L4j9j9OOJ0m7p9n0L5L5QQononRRJ0Rj8j9j5j5k5L3M6J7
-1205b321qqj0rjj%jJ5J6J5J5QQQQK2K2J8J7K1l6l9K0Ok2m7j9j0j0qqm0m0k6L2M2J4jN7J4
-1210b287j5j4J4L4k4l8l7%J%%j5j4j5j5J2J2J2J2%j%jm1m0K6K6L2L1KLoonoL8L7L8L7m4m4
-1215b301K3K3j8j9j9j9k5k4K3K3m2m3NNK4K3K3K4m6m6l0K8N6N7J3J2j1j1j1j1K9L0j8j8k4
-1219b315k5NMj8j7j8j8LMMLqqM0L9j2j2J6J6J0J0k0j9jjjkopppJ3J3J3J3j3j3L5L5kkl1l1
-1224b338rrrrK5K5K5K5lllmj4j4J5J5J6J5j3j4NMm3m3k5k5M2M3k8k7M0M0kjK7K7j1j1J8J8
-1229b233m9m9k1k0L1L0L0L0j9j9k0j9K0K1rqk8k7KJK3K3noNNm4m3O9O8j8j8opn4n4l1l1N5
-1234b425N5MMMMJ0RRJ0J6J5J6J6J5J4n2n3J4J3l1l1k4L4JJllllL4L5j4j4k0k0K7K8j4j4j5
-1239b351j4K3K3K3K3j5j5N2N2jjjjk6k6n1n2j4M4J1J1K8K8k0k0qrqrrj0j0rkkK7K7j7j8J1
-1244b336J2J6J5J6J6J8J8l0l0NMMNMLm4m4OPL5L5NOk3k4NNNNM4M5m2m2mnmmLMm5m4j1j1L7
-1249b360L7K3K3nok0k0j6j6l2K7M2M2L7L8l0l0k1k1K6K7nmK4K4k7k7k7k7j4j4L4L4J4J4j5
-1253b271j4NNk3k3ooporrL9L9J5J4j4j4K4K4nmonl7J9J6J6rrJKJKk0k0NNN9Kl3l3K5K5K1
-1259b219K1M1j6n1n2m5m5K2K2L7L7RQj7j7m6J2K7Q4Kn6n0m9%N9pollk9k9k8k9L3L3L3L3M0
-1263b244L9rql7l7l3l3j1M7J5J5poopj3j3J6J5M8M8%%j4j5j4j5j0j0j0j1KKKLppK1K2K0J9
-1268b243j6M1N9Kk6k6j2M7J1J0j6p3m5J3j5j5j2j1J4J3J4J4j4j3J6J5qqqpPPPQpopoL4L5
-1273b227NOk4k3NNK6K5k2k2k2k2K2K2K8l0p9J6L7L8nmJ5J4l0l0k8K9L0k9k5k5%%j%J5P2K3
-1278b215K2lkMMNMl1l1l1l1K3K3on%%m4m4k1L5L2L3J4J4J4J5RRk0k0k6k5K3K2mmnmpqK1K2
-1283b239kkklJ0J0J0J0j1j2j0rj7J1L0k8J2M1K2K3k1QK5l1l5oML3Nk4n4n4j5j5L3L3rqK2
-1288b265K2J1M1qo7l0jK3npqL5L5N8%l6l7l0n8PO6L5k2j5j5qqK1K1LLk5k5j1j0ppo2mL1L0
-1293b329L6L6M1j6n0k1M6M5j1j0j0j1k0k1j7j7k5L2M9K0m3J5K6mllnnN0N0l7l6J2J2J2J2
-1298b200k6k6k6k7K3K3kkk2L6O4PKKk6k7k0L8O7Rj1j0m2m3l0l0jjJ8J8M7M6kkl1l1J2J2k1
-1302b235L8LLLLK8k9POl3K4qrk6k6J8J8M1j6j2j3J1J0k5k4N0m6n3MM6M6l7l7mn%jPO5L2L2
-1307b144QQQQk3k3k3k3k0k0n2OP0P1K0l8k3k4NNm4J3K8K9k3k2k3k3KKK7K7qo5mnM4M5J5J5
-1312b174QPPPp0p0J7J7%JJ%k0k1k1k1nmO2O3J9J9rj0rj0rj0JJK9K9POm1m2j8j9k1L5j6j7
-1317b301rrqN0N0qJ1J0OPj1j0j0j1J1J0J0J1RJ0J0J0l3l4J5J5%%j%JJJJK8K8k0k0l8l8l8
-1322b294l8RRQRk2k2RO7O0LJ0Rm5m5LLJ3J3J7m1kj%Jm1N5J16N9ro6rr%%k8k9j2j3j2j3M1
-1328b237M1RQK2l5l2l2J8J7J8J8J8J8j0j1J5J5j5j4j2j1j2j2J3J3J2J3k2k2k3k2J9J9K0J9
-1332b177J7J8n0m9j0j0J8M7M7j1j0o8j5J3J9J9L7k1n0QL3L3Mn4k2PL2Ml6l5nN2K9k9l5pR
-1336b248L8J9K0J6m2m6J3O0MJ0J0k2k2k1k2PQPQmmlmJ4J4j4j5j3j4J8J7kK8J8l9o0lRRKK
-1341b247LKPOL5L5k0k1RQl7l8J1J1MMMMj4j4J4J5M7M8J5J5j9p8p0K6KKL3L3K4l4k7k7k7L0
-1346b226M3M2O2Mn1n0kkkkk2k1k1k1M3M2k4k4MLMMj9j8M9M8%jk9l0opM1M2k8k8K0K0J2J2
-1351b139j6j7k1k2n4MM5M5L6k1l9J9J2J1jjjkm0m0k8K9P9K2j0j0J1J0j8j9j9k0K9K8J1J2
-1356b135l7l7ooK2K3kjkjJ8J8j0j0%JK6K6On1j9j9j0j0N1om5m4J8J9OPOOJ4J4j9L9QPrJ9
-1361b125M5j2o1lPk1kkJ3J4J3J3RQJ4m3n4k5K1qn1k2QQNMMNM5M5llj5j6J4J3m9m9jjJ4J5
-1366b229J4J5QRQQK2K3K2K2j2j2J7J6qqrqJ5J5j3j4k1k1QQJJJ%onK3K3J6J7j6p3k3PJ6J6
-1371b127j2j2j2j2J0RJ0J0jjm9k1K1l7oN1mlj%K5K5K5K5NNm3m4J5J5j3j4RQj6j7l2K6P3J6
-1376b094l0l1nnj1j1j1j2L1L1L1L1j5j5Mk4l1J6J7J6K0K0k7k8l8l8l6J3L3L4L6j1l2lM5M5
-1380b085j9j9J2J1p4m6J5O3O1L3j6j5L7L7l1l0k9l0j%k0j9k0j9L7L7l0l0K0K0K1K0n4n4L2
-1384b185L2MLMLKKJKppopKKKKK7K7Ql9jM8j1j1k0k0K8K8j7j7J2J2j0j0k9%K9j9n4k6J7J7
-1390b182J9J9J7J7j0j0l8rL4j5k9K0k7JJ3J4J5J5kkrM8O1Mk8k8j5j5J3J4nonnK5K5k3k2j3
-1395b124j2lK6J5m2qqrj0j0j0J0J0J0J0j4j4L4L5OPk2k2J3J3J3J3nonnK2K3K3K3JJk8k7m9
-1399b125m8%jjjjjjjOL4N0m5n1k1k9K8O1Lk3OL4L4opooK3K4k6k6J1j7l2K6j4J4J8j0L1L1
-1404b065%Jk0j9Jk9j7M1lo1p1K4P0J2k9K9K6l0rK0KKKL1K3l6m1J6M1j6k4k3K1K1qrK1K0J4
-1409b072J4J4J4l9l9n2k4l1K5P2J4K5l3k1Rj7j7L3L3rrL9L8j3j4j3j4QQQQjjK8K8nnonop
-1414b035opopopOOOONNk3k4J2J2J1J2OOm3m2J8J8J8J8KLk0j9m0N5O3L4J1m7l2lponnPPm1
-1420b084o9j0M8P5J8nnqqj3j2L5L6k2k3K5K6MNo3o2L3L4j5j5J3J3lo0l6l6M7M7J8J8J4J4
-1424b026M7j1ppjjkjL7L7Nn2p1j4L7L7ooj8p5j2M6PON6kj7j7kkK7K6J%%Jj6j5j5j5KJKKR
-1430b025J0M2j5k9k8k9k9lN4K2K2MLLML2L3n4n3MMk5k5K0K0j3M5L4L4k7k6l7K1J7J7LLLL
-1434a961l3l4j8L9L7L7J2J2l7l6l6l7K2K2K2K2qpqpNMNMj5j6j5j6J6J6J5J6KJKJJ2J2J1J2
-1439a925l7l6J1J2pqK2K2K2K2opj9j8J0J0MMk5k5pqppJ8J8J4J4K5l4LLl3K4O0N9jkjjk1k2
-1445a880k1k1NNNNNMNNk7k7k6k7L2L2%N7KKl1K8J9l9klooooPOPOm2m2M4M4J0RRRLKLKj3j4
-1450a867n0PK7l2NNJ9K0k5k5j8M0L2L2M6j2k3k4k7L0L0k7j0j0m7J2J0J0J3J4j0j1j1j0J8
-1455a869J8k9l0%JK9K9NMk4k4L6L6L6L6j6j6j6j7j0j0j1j0qqK0K1K5K6k3k3onooJ5J5J6J5
-1459a784K1K1pqK5K4k3k4KJKKjjkjjjjjj1j1j1j1MMLMlkM5M5l1l0J7J8j3j2j3j2J8J9J8J9
-1465a703l0k9jjM6M6kkj7j7j7j7J1J2J1J1RRRRj7j8j7j8KKJKK1K2K1K2m2m2POQQj8j9jM6
-1470a687J9J9L6L7l1l1j3j4j3j4k3k3K4K5K1K1K1K1j3j2j2j2MMMLMMMMNNONK2K2K2K2k8k7
-1475a569Lm4j7N0L5j2jkmnqrK0K0llklj0j0J9J9K1K2J9J9km9k2k2j4j5J5J4K2K2Jm7PPMN
-1480a529JJJJKJKJj4j5J4J5OOOOKLk7k6mnnmJ7J7J7J7J7J7l1l1K3K2K3K2klklj9j8J0J0J1
-1485a447J1J1J0ONONk0k0k0k1%jK9K8NMNNj3j3J6J6J3J2l6l6ppppONOOK9K9%%lmmmk5k5K3
-1491a429K2MMMLL6L5j2j2k3k3OOj0rJ9J9ool5l4K5K6K6K6PPL5L6j6j7j6j7J6J5J6J5mnmm
-1496a274j5j5J4J4NNNNQQRQqrqrj3j3j3j3L9L9L9L9k0k0RQJ1J0j8j8j1j1J7J8K6K7lkJ3J3
-1501a104j5j5opoollK6K6j8j8J0J1j2j1j1j1klkkQRQQJ0Rj9j9J%L0L0MMk4k4K9K8%%NONN
-1507a069K0K0j0rj8j8J0J1PPk2k2K4K4mnJ3J2J3J2noK4K3mmmmkkkkOOOOjjkjOPOOjjjjKK
-1513i48KKJ7J6J7J7j3j3m2m2NOL4L4j4j5J5J4KJKKonK3K3qqqqK9K9k0j9J3J3J3J3K0K0qr
-1518h04k1k1K7K6J5J5j4j5j1j1J8J7j5j6j6j6J2J2J3J2lmllJ5J6J5J6m5m5j6j6L4L4ONMM
-1523g79MMJ2J3M1M1qqqqqrL9M0J4J4j5j4j9j9J0J0j5j6j5j5oopoK2K2K2K2j3j3J6J6K2K2
-1528f01ppKLKKj%l0k9J7J6j2j2K9K9j8j9MLL3L3k4k4NNLKLKPOPPL3L4%
-1532d97
##$OBSERVED INTEGRALS=	(X Y Z)
(2.2962778847112397251, 2.4134445773952557524, 9.0736323400345391121)
(3.1034262120900253379, 3.2303567958310459574, -1.3566100057957715119)
(1.7861145769829134267, 2.0293981958198656912, 21.966163049589638945)
(1.3125658607183416926, 1.560731425083795143, 9.1634612568547364475)
##END=	
##TITLE=	20200717-1430-B400_B.12-52.10.fid
##JCAMP-DX=	6.0	$$ MestReNova 14.3.0-30573
##BLOCK_ID=	4
##DATA TYPE=	NMR PEAK TABLE
##DATA CLASS=	PEAK TABLE
##CROSS REFERENCE=	NMR SPECTRUM: BLOCK_ID=3                                     
##.OBSERVE FREQUENCY=	400.132476806640625
##.OBSERVE NUCLEUS=	^1H
##NPOINTS=	18
##FIRSTX=	1.375814666136156772
##LASTX=	7.1599996120376641073
##XFACTOR=	1
##YFACTOR=	1
##FIRSTY=	592.14512487125716689
##XUNITS=	PPM
##YUNITS=	ARBITRARY UNITS
##PEAK TABLE=	(XYW..XYW)
1.375814666136156772,592.14512487125716689,0.023068585747582970313
1.3976485445933606311,1488.6899592291883891,0.02174867550139851155
1.4235700567118012572,647.98462580859290938,0.0244357924330272612
1.4401530608914789866,455.14161835194727246,0.027573349222988555174
1.4690457490287238684,852.97011449502235791,0.035129457300630592687
1.4996159873266989848,444.04531180305110638,0.022623846437279816063
1.8492953866464780788,543.85415418908416996,0.036131700977648076312
1.8784465472027520594,1322.482295655823691,0.023459842517523431943
1.9105484264392720295,871.74272374494717042,0.027639698455844591979
1.9344138428990014233,1037.8158423619047426,0.032319968607258650617
1.9539419862082825219,553.55623827540523507,0.022903771595328501626
2.337560150027021777,178.1264565273603182,0.012344073152749183639
2.3505287502132539146,477.55522803966186984,0.018023715048472083167
2.3634642424783636194,217.45947370183779412,0.014523131973141121392
3.1633976957531344532,176.47786510011451355,0.012679628831875346465
3.176582240907636745,458.26679157368369033,0.019734681008873461439
3.1896988591939496871,170.12192089894287506,0.014498404986644427075
7.1599996120376641073,2301.3723711163579537,0.013096122874950016923
##$MNOVA/PEAK_DATA_TABLE=	(T,F,A,ST,SP,APT,APC)
$$ Complementary to PEAK TABLE
$$ T: Type
$$ F: Flags
$$ A: Annotation
$$ ST: Shape Type
$$ SP: Shape Parameter
$$ APT: Attached Peaks Type
$$ APC: Attached Peaks Count
Compound,None,,0,0,0,0
Compound,None,,0,0,0,0
Compound,None,,0,0,0,0
Compound,None,,0,0,0,0
Compound,None,,0,0,0,0
Compound,None,,0,0,0,0
Compound,None,,0,0,0,0
Compound,None,,0,0,0,0
Compound,None,,0,0,0,0
Compound,None,,0,0,0,0
Compound,None,,0,0,0,0
Compound,None,,0,0,0,0
Compound,None,,0,0,0,0
Compound,None,,0,0,0,0
Compound,None,,0,0,0,0
Compound,None,,0,0,0,0
Compound,None,,0,0,0,0
Compound,None,,0,0,0,0
##END=	
##END=	
