# Supplementary material for: Uranium-stibinidiide, -stibinidene, and -stibido multiple bonds and uranium-nitride formation from multimetallic diuranium-distibene-mediated dinitrogen cleavage
Source: Nat Commun. 2025 Aug 4;16:7136. doi: 10.1038/s41467-025-61612-5 (PMC12322283; doi:10.1038/s41467-025-61612-5)
Supplement: Supplementary file 3 — Source Data [file 41467_2025_61612_MOESM3_ESM.zip › Supplementary Data TrenTCHSUCl 1H.jdx]

##TITLE=	STL-TCHSUCl

##JCAMP-DX=	6.0	$$ MestReNova 14.3.0-30573
##DATA TYPE=	LINK
##BLOCK_ID=	1
##BLOCKS=	2    
##ORIGIN=	Mestrelab Research S.L.
##OWNER=	n16601rs
##$MNOVA/LINK_BLOCK_TYPE=	ITEM	$$ NMR Spectrum
##$MNOVA/ITEM/POLYGON=	(XY..XY)
5321,5835
8722,5835
8722,8208
5321,8208
5321,5835
##$MNOVA/ITEM/Z=	0
##$MNOVA/ITEM/ANGLE=	0
##TITLE=	STL-TCHSUCl
##JCAMP-DX=	6.0	$$ MestReNova 14.3.0-30573
##BLOCK_ID=	2
##DATA TYPE=	MNOVA NMR VIEW DATA
##DATA CLASS=	MNOVA VIEW DATA
##$MNOVA/ITEM/ZOOM/X=	-6.2250207782485240151e-06,	5.2219022549792226684
##$MNOVA/ITEM/ZOOM/Y=	-0.031525982753878620257,	0.35344258157951552457
##END=	
##TITLE=	STL-TCHSUCl
##JCAMP-DX=	6.0	$$ MestReNova 14.3.0-30573
##BLOCK_ID=	3
##DATA TYPE=	NMR SPECTRUM
##DATA CLASS=	XYDATA
##NUMDIM=	1
##ORIGIN=	JEOL
##OWNER=	n16601rs
##.OBSERVE FREQUENCY=	399.78219837824997285
##.OBSERVE NUCLEUS=	^1H
##.SOLVENT NAME=	BENZENE-D6
##.PULSE SEQUENCE=	proton.jxp
##LONGDATE=	2025/06/02 16:13:39.000
##.ACQUISITIONMODE=	SIMULTANEOUS
##$ORIGINAL FORMAT=	JEOL Delta
##$MNOVA/SCALES_VERSION=	9
##$PARAMETER FILE=	(datafile, ASCII, //nasr.man.ac.uk/epsrss$/snapped/replicated/NMR/Liddle_S/data/n16601rs/nmr/STL-TCHSUCl_PROTON__WIDE_FT-1-1.jdf, 0)
$$ 
##$PARAMETER FILE=	(footer, BASE64, //nasr.man.ac.uk/epsrss$/snapped/replicated/NMR/Liddle_S/data/n16601rs/nmr/STL-TCHSUCl_PROTON__WIDE_FT-1-1.jdf, 8404992)
AQAAAEQlAABoZWFkZXIKICAgIGZpbGVuYW1lICAgICAgICA9PiAiU1RMLVRDSFNVQ2xfUFJPVE9OX1dJ
REUiOwogICAgc2FtcGxlX2lkICAgICAgID0+ICJTVEwtVENIU1VDbCI7CiAgICBjb21tZW50ICAgICAg
ICAgPT4gIiI7CiAgICBwcm9jZXNzICAgICAgICAgPT4gInByb3Rvbl9hdXRvcGhhc2UubGlzdCI7CiAg
ICBhdXRvX2R3ZWxsICAgICAgPSAgVFJVRTsKICAgIGF1dG9fZmlsdGVyICAgICA9ICBUUlVFOwogICAg
YXV0b19nYWluICAgICAgID0+IFRSVUU7CiAgICBmaWx0ZXJfbGltaXQgICAgPSAgMTI7CiAgICBmb3Jj
ZV9kdWFsX21vZGUgPT4gRkFMU0U7CiAgICBkZWNpbWF0aW9uX3JhdGUgPSAgMDsKICAgIGZvcmNlX3R1
bmUgICAgICA9PiBGQUxTRTsKICAgIHBvd2VyXzIgICAgICAgICA9ICBGQUxTRTsKICAgIHJvdW5kX3Bv
aW50cyAgICA9PiBGQUxTRTsKICAgIHNhdmVfYWJvcnRlZCAgICA9ICBUUlVFOwogICAgdmVjdG9yICAg
ICAgICAgID0gIFRSVUU7CiAgICBtb2Rfc2F2ZSAgICAgICAgPT4gMDsKZW5kIGhlYWRlcjsKCmluc3Ry
dW1lbnQKICAgIHJlY3ZyX2dhaW4gICAgICAgICAgPT4gNDY7CiAgICBnZXRfOTAgICAgICAgICAgICAg
ID0gICJwdWxzZV9zZXJ2aWNlOjpnZXRfOTBfdmFsdWUiOwogICAgZ2V0X2F0biAgICAgICAgICAgICA9
ICAicHVsc2Vfc2VydmljZTo6Z2V0X2F0bl92YWx1ZSI7CiAgICBnZXRfZnJlcSAgICAgICAgICAgID0g
ICJwdWxzZV9zZXJ2aWNlOjpnZXRfZnJlcV92YWx1ZSI7CiAgICBnZXRfc3BpbiAgICAgICAgICAgID0g
ICJwdWxzZV9zZXJ2aWNlOjpnZXRfc3BpbiI7CiAgICBnZXRfZ2FtbWEgICAgICAgICAgID0gICJwdWxz
ZV9zZXJ2aWNlOjpnZXRfZ2FtbWEiOwogICAgZ2V0X3ZhbHVlX29mX2ZpZWxkICA9ICAicHVsc2Vfc2Vy
dmljZTo6Z2V0X3ZhbHVlX29mX2ZpZWxkIjsKICAgIGdldF9wcm9iZV9wYXJhbWV0ZXIgPSAgInByb2Jl
X3NlcnZpY2U6OmdldF9wcm9iZV9wYXJhbWV0ZXIiOwogICAgZ2V0X3NfbXBhcmFtICAgICAgICA9ICAi
cHVsc2Vfc2VydmljZTo6Z2V0X3NfbXBhcmFtIjsKICAgIGdldF9kX21wYXJhbSAgICAgICAgPSAgInB1
bHNlX3NlcnZpY2U6OmdldF9kX21wYXJhbSI7CmVuZCBpbnN0cnVtZW50OwoKYWNxdWlzaXRpb24KICAg
IHhfZG9tYWluICAgICAgICAgICAgID0+ICJQcm90b24iOwogICAgeF9vZmZzZXQgICAgICAgICAgICAg
PT4gMFtwcG1dOwogICAgeF9zd2VlcCAgICAgICAgICAgICAgPT4gMjAwW3BwbV07CiAgICBkZWZhdWx0
X3hfcmVzb2x1dGlvbiA9ICBfZ2V0X3ZhbHVlX29mX2ZpZWxkKHhfZG9tYWluLCAieF8xRF9yZXNvbHV0
aW9uIik7CiAgICB4X2RhdGFfcG9pbnRzICAgICAgICA9ICBfZ2V0X3ZhbHVlX29mX2ZpZWxkKHhfZG9t
YWluLCAieF9kYXRhX3BvaW50cyIpOwogICAgeF9wb2ludHNfZGVmYXVsdCAgICAgPT8gaWYgdXBwZXIg
KHhfc3dlZXAgLyBkZWZhdWx0X3hfcmVzb2x1dGlvbikgPiB4X2RhdGFfcG9pbnRzCiAgICAgICAgICAg
ICAgICAgICAgICAgICAgICB0aGVuIHhfZGF0YV9wb2ludHMKICAgICAgICAgICAgICAgICAgICAgICAg
ICAgIGVsc2UgdXBwZXIgKHhfc3dlZXAgLyBkZWZhdWx0X3hfcmVzb2x1dGlvbik7CiAgICB4X3BvaW50
cyAgICAgICAgICAgICA9PiAxNjM5MTE7CiAgICBzY2FucyAgICAgICAgICAgICAgICA9PiAxNjsKICAg
IHhfcHJlc2NhbnMgICAgICAgICAgID0+IDA7CiAgICBtb2RfcmV0dXJuICAgICAgICAgICA9PiAxOwog
ICAgeF9hY3FfdGltZSAgICAgICAgICAgPT8geF9wb2ludHMgLyB4X3N3ZWVwOwogICAgeF9yZXNvbHV0
aW9uICAgICAgICAgPT8gMSAvIHhfYWNxX3RpbWU7CiAgICB4X3N3ZWVwX2lucHV0ICAgICAgICA9ICBs
b3dlciAoeF9zd2VlcCAqIHRyYW5zaXRpb25fcmF0aW8gLyBfZ2V0X2ZyZXEoeF9kb21haW4pICogMVtN
cHBtXSk7CiAgICB4X3BvaW50c19pbnB1dCAgICAgICA9ICBsb3dlciAoeF9wb2ludHMgKiB0cmFuc2l0
aW9uX3JhdGlvKTsKZW5kIGFjcXVpc2l0aW9uOwoKcHVsc2UKICAgIGNvbGxlY3QgQ09NUExFWCxPQlM7
CgogICAgbWFjcm8gb2JzX3ByZXNhdF90aW1lKCBkYW50ZV9wcmVzYXQsIGRhbnRlX2xvb3AsIGRhbnRl
X3B1bHNlLCBkYW50ZV9pbnRlcnZhbCwgcGhhc2VfZGFudGUsIHBoc19zaGZ0LCBkYW50ZV9hdHRlbnVh
dG9yLCBwcmVzYXRfdGltZSApIGlzCiAgICAgICAgd2hlbiBkYW50ZV9wcmVzYXQgZG8KICAgICAgICAg
ICAgbG9vcCAxMDAgKiBkYW50ZV9sb29wIHRpbWVzCiAgICAgICAgICAgICAgICBkYW50ZV9wdWxzZSwg
KE9CUy5HQVRFLCBPQlMuUEhTLnBoYXNlX2RhbnRlLmxzdGVwKHBoc19zaGZ0KSwgT0JTLkFUTi5kYW50
ZV9hdHRlbnVhdG9yKTsKICAgICAgICAgICAgICAgIGRhbnRlX2ludGVydmFsOwogICAgICAgICAgICBl
bmQgbG9vcDsKICAgICAgICBlbmQgd2hlbjsKICAgICAgICB3aGVuIG5vdCBkYW50ZV9wcmVzYXQgZG8K
ICAgICAgICAgICAgcHJlc2F0X3RpbWU7CiAgICAgICAgZW5kIHdoZW47CiAgICBlbmQgb2JzX3ByZXNh
dF90aW1lOwoKICAgIG1hY3JvIGFjcSggZGVhZF90aW1lLCBkZWxheSwgcGhhc2UgKSBpcwogICAgICAg
IGRlYWRfdGltZSwgT0JTLlBIUy4wOwogICAgICAgIGRlbGF5LCAoT0JTLlBIUy4wLCBSQ1YuR0FURSk7
CiAgICAgICAgYWNxdWlyZSAoT0JTLlBIUy4wLCBSQ1YuUEhTLnBoYXNlKTsKICAgIGVuZCBhY3E7Cgog
ICAgZXhwZXJpbWVudCAgICAgICAgICAgICAgID0gICJwcm90b24uanhwIjsKICAgIGNvbW1lbnRfMSAg
ICAgICAgICAgICAgICA9PyAiKioqIFB1bHNlICoqKiI7CiAgICB4X2FuZ2xlICAgICAgICAgICAgICAg
ICAgPT4gNDVbZGVnXSwgMVtkZWddLT4zNjBbZGVnXSA6IDFbZGVnXSwgaGVscCAiZmxpcCBhbmdsZSI7
CiAgICB4XzkwX3dpZHRoICAgICAgICAgICAgICAgPT4gNS44N1t1c10sIGhlbHAgInNldCA5MGRlZyBw
dWxzZSB3aWR0aCI7CiAgICB4X2F0biAgICAgICAgICAgICAgICAgICAgPT4gNFtkQl0sIGhlbHAgImF0
dGVudWF0b3IgZm9yIHhfcHVsc2UiOwogICAgeF9wdWxzZSAgICAgICAgICAgICAgICAgID0/IHhfOTBf
d2lkdGggKiAoeF9hbmdsZSAvIDkwW2RlZ10pLCBoZWxwICJvYnNlcnZlIDkwW2RlZ10gcHVsc2UiOwog
ICAgY29tbWVudF83ICAgICAgICAgICAgICAgID0/ICIqKiogUHVsc2UgRGVsYXkgKioqIjsKICAgIGlu
aXRpYWxfd2FpdCAgICAgICAgICAgICA9ICAxW3NdOwogICAgcnB0X21pbiAgICAgICAgICAgICAgICAg
ID0gIHhfcG9pbnRzICogZmlsdGVyX2xpbWl0ICogMy42NFt1c10gKyAxMFttc107CiAgICBycHRfZGVm
X3RlbXAgICAgICAgICAgICAgPSAgaWYgeF9kb21haW4gPSAiQ2FyYm9uMTMiCiAgICAgICAgICAgICAg
ICAgICAgICAgICAgICAgICAgdGhlbiAzW3NdCiAgICAgICAgICAgICAgICAgICAgICAgICAgICAgICAg
ZWxzZSA1W3NdOwogICAgcmRfZGVmX3RlbXAgICAgICAgICAgICAgID0gIGlmIHJwdF9kZWZfdGVtcCAt
IHhfYWNxX3RpbWUgPiAwLjFbc10KICAgICAgICAgICAgICAgICAgICAgICAgICAgICAgICB0aGVuIHJw
dF9kZWZfdGVtcCAtIHhfYWNxX3RpbWUKICAgICAgICAgICAgICAgICAgICAgICAgICAgICAgICBlbHNl
IDAuMVtzXTsKICAgIHJlbGF4YXRpb25fZGVsYXlfZGVmYXVsdCA9ICBpZiB4X2RvbWFpbiA9ICJQcm90
b24iCiAgICAgICAgICAgICAgICAgICAgICAgICAgICAgICAgdGhlbiA1W3NdCiAgICAgICAgICAgICAg
ICAgICAgICAgICAgICAgICAgZWxzZSBpZiB4X2RvbWFpbiA9ICJGbHVvcmluZTE5IgogICAgICAgICAg
ICAgICAgICAgICAgICAgICAgICAgIHRoZW4gN1tzXQogICAgICAgICAgICAgICAgICAgICAgICAgICAg
ICAgIGVsc2UgaWYgcnB0X2RlZl90ZW1wID4gcnB0X21pbgogICAgICAgICAgICAgICAgICAgICAgICAg
ICAgICAgIHRoZW4gcmRfZGVmX3RlbXAKICAgICAgICAgICAgICAgICAgICAgICAgICAgICAgICBlbHNl
IGlmIHJwdF9taW4gLSB4X2FjcV90aW1lID4gMFtzXQogICAgICAgICAgICAgICAgICAgICAgICAgICAg
ICAgIHRoZW4gcnB0X21pbiAtIHhfYWNxX3RpbWUKICAgICAgICAgICAgICAgICAgICAgICAgICAgICAg
ICBlbHNlIDAuMVtzXTsKICAgIHJlbGF4YXRpb25fZGVsYXkgICAgICAgICA9PiA0W3NdLCBoZWxwICJp
bnRlci1wdWxzZSBkZWxheSI7CiAgICByZXBldGl0aW9uX3RpbWUgICAgICAgICAgPT8gcmVsYXhhdGlv
bl9kZWxheSArIHhfYWNxX3RpbWUsIGhlbHAgInJlbGF4YXRpb25fZGVsYXkreF9hY3FfdGltZSI7CiAg
ICBjb21tZW50XzIwMSAgICAgICAgICAgICAgPT8gIioqKiBvYnNfZGFudGVfcHJlc2F0dXJhdGlvbiAq
KioiOwogICAgZGFudGVfcHJlc2F0ICAgICAgICAgICAgID0+IEZBTFNFLCBoZWxwICJUcnVlL0ZhbHNl
IGZvciBvYnNfZGFudGVfcHJlc2F0dXJhdGlvbiI7CiAgICB3aGVuIGRhbnRlX3ByZXNhdCBkbwogICAg
ICAgIGRhbnRlX29mZnNldCAgICAgICAgICAgICA9PiB4X29mZnNldCwgaGVscCAib2Zmc2V0IG9mIGRh
bnRlIHByZXNhdHVyYXRpb24iOwogICAgICAgIGRhbnRlX3B1bHNlICAgICAgICAgICAgICA9PiA0W3Vz
XSwgaGVscCAicHVsc2Ugd2lkdGggb2YgZGFudGUgcHJlc2F0dXJhdGlvbiI7CiAgICAgICAgZGFudGVf
aW50ZXJ2YWwgICAgICAgICAgID0+IDAuMVttc10gLSBkYW50ZV9wdWxzZSwgaGVscCAiaW50ZXJ2YWwg
b2YgZGFudGUgcHVsc2UgdHJhaW4iOwogICAgICAgIGRhbnRlOTBfdGVtcCAgICAgICAgICAgICA9ICB4
OTA7CiAgICAgICAgZGFudGVhdG5fdGVtcCAgICAgICAgICAgID0gIHhhdG47CiAgICAgICAgZGFudGVf
dGVtcCAgICAgICAgICAgICAgID0gIGRhbnRlX3B1bHNlIC8gKGRhbnRlX3B1bHNlICsgZGFudGVfaW50
ZXJ2YWwpOwogICAgICAgIGRhbnRlX2F0bl9kZWZhdWx0ICAgICAgICA9PyBkYW50ZWF0bl90ZW1wICsg
MjBbZEJdICogbG9nICg4LjNbbXNdICogZGFudGVfdGVtcCAvIGRhbnRlOTBfdGVtcCksIGhlbHAgImNh
bGN1bGF0ZSBhIHZhbHVlIG9mIEIxPTMwSHoiOwogICAgICAgIGRhbnRlX2F0dGVudWF0b3IgICAgICAg
ICA9PiBkYW50ZV9hdG5fZGVmYXVsdCwgMTBbZEJdLT4xMTlbZEJdIDogMTAuMFttZEJdLCBoZWxwICJh
dHRlbnVhdG9yIG9mIGRhbnRlIHByZXNhdHVyYXRpb24iOwogICAgICAgIHByb3Rvbl9mcmVxICAgICAg
ICAgICAgICA9ICBfZ2V0X2ZyZXEoeF9kb21haW4pOwogICAgICAgIGRpZmZfb2Zmc2V0ICAgICAgICAg
ICAgICA9ICAoZGFudGVfb2Zmc2V0IC0geF9vZmZzZXQpICogMVtNcHBtLTFdICogcHJvdG9uX2ZyZXE7
CiAgICAgICAgcGhzX3NoZnQgICAgICAgICAgICAgICAgID0gIGRpZmZfb2Zmc2V0ICogKGRhbnRlX3B1
bHNlICsgZGFudGVfaW50ZXJ2YWwpICogMzYwOwogICAgICAgIHBoYXNlX2RhbnRlICAgICAgICAgICAg
ICA9ICB7MH07CiAgICBlbmQgd2hlbjsKICAgIGNvbW1lbnRfMjAyICAgICAgICAgICAgICA9PyAiKioq
IGlycl8gcHJlc2F0dXJhdGlvbiAmIGhvbW8gc3BpbiBkZWNvdXBsaW5nICoqKiI7CiAgICBpcnJfbW9k
ZSAgICAgICAgICAgICAgICAgPT4gIk9mZiIsICgiT2ZmIiwgIlByZXNhdHVyYXRpb24iLCAiSG9tbyBE
ZWNvdXBsZSIpLCBoZWxwICJTZWxlY3QgUHJlc2F0dXJhdGlvbiBvciBIb21vIERlY291cGxlIjsKICAg
IHdoZW4gaXJyX21vZGUgPSAiSG9tbyBEZWNvdXBsZSIgZG8KICAgICAgICBub3RlX2lycl9ob21vZGVj
ICAgICAgICAgPT8gIlNldCBbZmlsdGVyX2xpbWl0ID0gMi00XSBpbiB0aGUgSGVhZGVyIHBhcmFtZXRl
cnMiOwogICAgZW5kIHdoZW47CiAgICB3aGVuIGlycl9tb2RlIC89ICJPZmYiIGRvCiAgICAgICAgaXJy
X2RvbWFpbiAgICAgICAgICAgICAgID0/IHhfZG9tYWluLCBoZWxwICJudWNsZXVzIG9mIGlyciBwcmVz
YXR1cmF0aW9uIG9yIGhvbW9fZGVjb3VwbGluZyI7CiAgICAgICAgaXJyX29mZnNldCAgICAgICAgICAg
ICAgID0+IDVbcHBtXSwgaGVscCAib2Zmc2V0IG9mIGlyciBwcmVzYXR1cmF0aW9uIG9yIGhvbW9fZGVj
b3VwbGluZyI7CiAgICAgICAgaXJyOTBfdGVtcCAgICAgICAgICAgICAgID0gIHg5MDsKICAgICAgICBp
cnJhdG5fdGVtcCAgICAgICAgICAgICAgPSAgeGF0bjsKICAgICAgICBpcnJfYXRuX2RlZmF1bHQgICAg
ICAgICAgPT8gaXJyYXRuX3RlbXAgKyAyMFtkQl0gKiBsb2cgKDguM1ttc10gLyBpcnI5MF90ZW1wKSwg
aGVscCAiY2FsY3VsYXRlIGEgdmFsdWUgb2YgQjE9MzBIeiI7CiAgICAgICAgaXJyX2F0dGVudWF0b3Ig
ICAgICAgICAgID0+IGlycl9hdG5fZGVmYXVsdCwgMTBbZEJdLT4xMTlbZEJdIDogMTAuMFttZEJdLCBo
ZWxwICJhdHRlbnVhdG9yIG9mIGlyciBwcmVzYXR1cmF0aW9uIG9yIGhvbW9fZGVjb3VwbGluZyI7CiAg
ICBlbmQgd2hlbjsKICAgIGNvbW1lbnRfMjAzICAgICAgICAgICAgICA9PyAiKioqIHRyaV8gcHJlc2F0
dXJhdGlvbiAmIGhvbW8gc3BpbiBkZWNvdXBsaW5nICoqKiI7CiAgICB0cmlfbW9kZSAgICAgICAgICAg
ICAgICAgPT4gIk9mZiIsICgiT2ZmIiwgIlByZXNhdHVyYXRpb24iLCAiSG9tbyBEZWNvdXBsZSIpLCBo
ZWxwICJTZWxlY3QgUHJlc2F0dXJhdGlvbiBvciBIb21vIERlY291cGxlIjsKICAgIHdoZW4gdHJpX21v
ZGUgPSAiSG9tbyBEZWNvdXBsZSIgZG8KICAgICAgICBub3RlX3RyaV9ob21vZGVjICAgICAgICAgPT8g
IlNldCBbZmlsdGVyX2xpbWl0ID0gMi00XSBpbiB0aGUgSGVhZGVyIHBhcmFtZXRlcnMiOwogICAgZW5k
IHdoZW47CiAgICB3aGVuIHRyaV9tb2RlIC89ICJPZmYiIGRvCiAgICAgICAgdHJpX2RvbWFpbiAgICAg
ICAgICAgICAgID0/IHhfZG9tYWluLCBoZWxwICJudWNsZXVzIG9mIHRyaSBwcmVzYXR1cmF0aW9uIG9y
IGhvbW9fZGVjb3VwbGluZyI7CiAgICAgICAgdHJpX29mZnNldCAgICAgICAgICAgICAgID0+IDVbcHBt
XSwgaGVscCAib2Zmc2V0IG9mIHRyaSBwcmVzYXR1cmF0aW9uIG9yIGhvbW9fZGVjb3VwbGluZyI7CiAg
ICAgICAgdHJpOTBfdGVtcCAgICAgICAgICAgICAgID0gIHg5MDsKICAgICAgICB0cmlhdG5fdGVtcCAg
ICAgICAgICAgICAgPSAgeGF0bjsKICAgICAgICB0cmlfYXRuX2RlZmF1bHQgICAgICAgICAgPT8gdHJp
YXRuX3RlbXAgKyAyMFtkQl0gKiBsb2cgKDguM1ttc10gLyB0cmk5MF90ZW1wKSwgaGVscCAiY2FsYy52
YWx1ZSBvZiBCMT0zMEh6IjsKICAgICAgICB0cmlfYXR0ZW51YXRvciAgICAgICAgICAgPT4gdHJpX2F0
bl9kZWZhdWx0LCAxMFtkQl0tPjExOVtkQl0gOiAxMC4wW21kQl0sIGhlbHAgImF0dGVudWF0b3Igb2Yg
dHJpIHByZXNhdHVyYXRpb24gb3IgaG9tb19kZWNvdXBsaW5nIjsKICAgIGVuZCB3aGVuOwogICAgY29t
bWVudF8xMTEgICAgICAgICAgICAgID0/ICIqKiogcHJlc2F0X3RpbWUgKioqIjsKICAgIHByZXNhdF90
aW1lX2ZsYWcgICAgICAgICA9PiBGQUxTRSwgaGVscCAic2VsZWN0IFRSVUUgb3IgRkFMU0UgZm9yIHVz
aW5nIHByZXNhdF90aW1lIjsKICAgIHdoZW4gcHJlc2F0X3RpbWVfZmxhZyBkbwogICAgICAgIHByZXNh
dF90aW1lX3RlbXAgICAgICAgICA9PiByZWxheGF0aW9uX2RlbGF5LCBoZWxwICJwcmVzYXR1cmF0aW9u
X3RpbWUgPD0gcmVsYXhhdGlvbl9kZWxheSI7CiAgICBlbmQgd2hlbjsKICAgIHByZXNhdF90aW1lICAg
ICAgICAgICAgICA9PyBpZiByZWxheGF0aW9uX2RlbGF5ID4gcHJlc2F0X3RpbWVfdGVtcAogICAgICAg
ICAgICAgICAgICAgICAgICAgICAgICAgIHRoZW4gcHJlc2F0X3RpbWVfdGVtcAogICAgICAgICAgICAg
ICAgICAgICAgICAgICAgICAgIGVsc2UgcmVsYXhhdGlvbl9kZWxheTsKICAgIHJlbGF4YXRpb25fZGVs
YXlfY2FsYyAgICA9ICByZWxheGF0aW9uX2RlbGF5IC0gcHJlc2F0X3RpbWU7CiAgICBkYW50ZV9sb29w
ICAgICAgICAgICAgICAgPSAgbG93ZXIgKHByZXNhdF90aW1lIC8gKDEwMCAqIChkYW50ZV9wdWxzZSAr
IGRhbnRlX2ludGVydmFsKSkpLCBoZWxwICJyZWFsIGxvb3AgbnVtYmVyLzEwMCI7CiAgICBkZWFkX3Rp
bWUgICAgICAgICAgICAgICAgPSAgaWYgbm90IGF1dG9fZHdlbGwKICAgICAgICAgICAgICAgICAgICAg
ICAgICAgICAgICB0aGVuIDAuMiAvIHhfc3dlZXAKICAgICAgICAgICAgICAgICAgICAgICAgICAgICAg
ICBlbHNlIDBbdXNdOwogICAgZGVsYXkgICAgICAgICAgICAgICAgICAgID0gIGlmIG5vdCBhdXRvX2R3
ZWxsCiAgICAgICAgICAgICAgICAgICAgICAgICAgICAgICAgdGhlbiAwLjggLyB4X3N3ZWVwCiAgICAg
ICAgICAgICAgICAgICAgICAgICAgICAgICAgZWxzZSAwW3VzXTsKICAgIHBoYXNlICAgICAgICAgICAg
ICAgICAgICA9ICB7MCwgOTAsIDI3MCwgMigxODApLCAyNzAsIDkwLCAwfTsKICAgIHBoYXNlX2FjcSAg
ICAgICAgICAgICAgICA9ICB7MCwgOTAsIDI3MCwgMigxODApLCAyNzAsIDkwLCAwfTsKICAgIG1vZHVs
ZV9jb25maWcgICAgICAgICAgICA9ICBpZiBpcnJfbW9kZSA9ICJIb21vIERlY291cGxlIgogICAgICAg
ICAgICAgICAgICAgICAgICAgICAgICAgIHRoZW4gaWYgdHJpX21vZGUgPSAiSG9tbyBEZWNvdXBsZSIK
ICAgICAgICAgICAgICAgICAgICAgICAgICAgICAgICAgICAgIHRoZW4gImlyci50aW1lX3NoYXJlIHRy
aS50aW1lX3NoYXJlIG9icy5ibGFua19pbmhpYml0IGFueV9zYW1wbGUiCiAgICAgICAgICAgICAgICAg
ICAgICAgICAgICAgICAgICAgICBlbHNlICJpcnIudGltZV9zaGFyZSBvYnMuYmxhbmtfaW5oaWJpdCBh
bnlfc2FtcGxlIgogICAgICAgICAgICAgICAgICAgICAgICAgICAgICAgIGVsc2UgaWYgdHJpX21vZGUg
PSAiSG9tbyBEZWNvdXBsZSIKICAgICAgICAgICAgICAgICAgICAgICAgICAgICAgICB0aGVuICJ0cmku
dGltZV9zaGFyZSBvYnMuYmxhbmtfaW5oaWJpdCBhbnlfc2FtcGxlIgogICAgICAgICAgICAgICAgICAg
ICAgICAgICAgICAgIGVsc2UgImFueV9zYW1wbGUiOwpiZWdpbgogICAgaW5pdGlhbF93YWl0OwogICAg
cmVsYXhhdGlvbl9kZWxheV9jYWxjOwogICAgd2hlbiBpcnJfbW9kZSAvPSAiT2ZmIiBkbwogICAgICAg
IG9uIChJUlIuR0FURSwgSVJSLlBIUy4wLCBJUlIuQVROLmlycl9hdHRlbnVhdG9yKTsKICAgIGVuZCB3
aGVuOwogICAgd2hlbiB0cmlfbW9kZSAvPSAiT2ZmIiBkbwogICAgICAgIG9uIChUUkkuR0FURSwgVFJJ
LlBIUy4wLCBUUkkuQVROLnRyaV9hdHRlbnVhdG9yKTsKICAgIGVuZCB3aGVuOwogICAgb2JzX3ByZXNh
dF90aW1lKCBkYW50ZV9wcmVzYXQsIGRhbnRlX2xvb3AsIGRhbnRlX3B1bHNlLCBkYW50ZV9pbnRlcnZh
bCwgcGhhc2VfZGFudGUsIHBoc19zaGZ0LCBkYW50ZV9hdHRlbnVhdG9yLCBwcmVzYXRfdGltZSApOwog
ICAgd2hlbiBpcnJfbW9kZSAvPSAiT2ZmIiBkbwogICAgICAgIG9mZiBJUlIuR0FURTsKICAgIGVuZCB3
aGVuOwogICAgd2hlbiB0cmlfbW9kZSAvPSAiT2ZmIiBkbwogICAgICAgIG9mZiBUUkkuR0FURTsKICAg
IGVuZCB3aGVuOwogICAgMVt1c107CiAgICB4X3B1bHNlLCAoT0JTLkdBVEUsIE9CUy5QSFMucGhhc2Us
IE9CUy5BVE4ueF9hdG4pOwogICAgYWNxKCBkZWFkX3RpbWUsIGRlbGF5LCBwaGFzZV9hY3EgKTsKZW5k
IHB1bHNlOwoAAAAADwAAAAEAAAAwAAAAAAAAACEAAADoDgAAAAArKgAAACoAACsqAAAAAgAAJx0AAAAW
QUNUVUFMX1NUQVJUX1RJTUVTVEFNUAAAJx0AAAATMi1KVU4tMjAyNSAxNjoxMzo0MAAAKyoAAAACAAAn
HQAAAAlUSU1FX1pPTkUAACcdAAAAEUdNVCBEYXlsaWdodCBUaW1lAAArKgAAAAIAACcdAAAAEFBST0JF
X0FUVFJJQlVURVMAACcdAAAAIjVtbSBCcm9hZGJhbmQgR3JhZGllbnQgQXV0b3R1bmFibGUAACsqAAAA
AgAAJx0AAAALUFJPQkVfRElBTFMAACsqAAAAAgAAKyoAAAAIAAAnHQAAAANIRjEAACcdAAAAAzFIcwAA
Jx0AAAAEVFVORQAAJxoAAAABAAAVgQAAJx0AAAAFTUFUQ0gAACcaAAAAAQAAFpYAACcdAAAABUlETEVS
AAAnGgAAAAEAAAhXAAArKgAAAAYAACcdAAAAA0xGMQAAJx0AAAADMzFQAAAnHQAAAARUVU5FAAAnGgAA
AAEAAARfAAAnHQAAAAVNQVRDSAAAJxoAAAABAAAEnQAAKyoAAAACAAAnHQAAAAxMQVNUXzFEX1NISU0A
ACcdAAAAijAsNS4zNyw1LjM3LEhvbW9zcG9pbCwySCxCRU5aRU5FLUQ2LFoxJloyJlozJlo0Jlo1Jlo2
KDIxLjY0W0h6XS8yMFtIel0pLDIsMSwzLDAsOTBbZGVnXSwyW3NdLDQ2LDEsMzEuNFslXSw3MC42WyVd
LDAsMCw0W21zXSwwLjJbdXNdLDAuMVtzXQAAKyoAAAACAAAnHQAAAA5ERUNJTUFUSU9OX1JFRwAAJx0A
AAAScjogMTY2KCAxNjUpLGc6IDM3AAArKgAAAAIAACcdAAAAB1ZFUlNJT04AACcdAAAAEzYuMiBbV2lu
ZG93cyAtIHg4Nl0AACsqAAAAAgAAJx0AAAAPRVhQRVJJTUVOVF9QQVRIAAAnHQAAAFhjOlxQcm9ncmFt
IEZpbGVzXEpFT0xcQ29udHJvbCA2LjIuMC5hcHBcQ29udGVudHNcUmVzb3VyY2VzXGdsb2JhbFxleHBl
cmltZW50c1xwcm90b24uanhwAAArKgAAAAIAACcdAAAABkdFVF85MAAAJx0AAAAbcHVsc2Vfc2Vydmlj
ZTo6Z2V0XzkwX3ZhbHVlAAArKgAAAAIAACcdAAAAB0dFVF9BVE4AACcdAAAAHHB1bHNlX3NlcnZpY2U6
OmdldF9hdG5fdmFsdWUAACsqAAAAAgAAJx0AAAAIR0VUX0ZSRVEAACcdAAAAHXB1bHNlX3NlcnZpY2U6
OmdldF9mcmVxX3ZhbHVlAAArKgAAAAIAACcdAAAACEdFVF9TUElOAAAnHQAAABdwdWxzZV9zZXJ2aWNl
OjpnZXRfc3BpbgAAKyoAAAACAAAnHQAAAAlHRVRfR0FNTUEAACcdAAAAGHB1bHNlX3NlcnZpY2U6Omdl
dF9nYW1tYQAAKyoAAAACAAAnHQAAABJHRVRfVkFMVUVfT0ZfRklFTEQAACcdAAAAIXB1bHNlX3NlcnZp
Y2U6OmdldF92YWx1ZV9vZl9maWVsZAAAKyoAAAACAAAnHQAAABNHRVRfUFJPQkVfUEFSQU1FVEVSAAAn
HQAAACJwcm9iZV9zZXJ2aWNlOjpnZXRfcHJvYmVfcGFyYW1ldGVyAAArKgAAAAIAACcdAAAADEdFVF9T
X01QQVJBTQAAJx0AAAAbcHVsc2Vfc2VydmljZTo6Z2V0X3NfbXBhcmFtAAArKgAAAAIAACcdAAAADEdF
VF9EX01QQVJBTQAAJx0AAAAbcHVsc2Vfc2VydmljZTo6Z2V0X2RfbXBhcmFtAAArKgAAAAIAACcdAAAA
CUNPTU1FTlRfNwAAJx0AAAATKioqIFB1bHNlIERlbGF5ICoqKgAAKyoAAAACAAAnHQAAAAtDT01NRU5U
XzIwMQAAJx0AAAAfKioqIG9ic19kYW50ZV9wcmVzYXR1cmF0aW9uICoqKgAAKyoAAAACAAAnHQAAAAtD
T01NRU5UXzIwMgAAJx0AAAAxKioqIGlycl8gcHJlc2F0dXJhdGlvbiAmIGhvbW8gc3BpbiBkZWNvdXBs
aW5nICoqKgAAKyoAAAACAAAnHQAAAAtDT01NRU5UXzIwMwAAJx0AAAAxKioqIHRyaV8gcHJlc2F0dXJh
dGlvbiAmIGhvbW8gc3BpbiBkZWNvdXBsaW5nICoqKgAAKyoAAAACAAAnHQAAAAtDT01NRU5UXzExMQAA
Jx0AAAATKioqIHByZXNhdF90aW1lICoqKgAAKyoAAAACAAAnHQAAAAVQSEFTRQAAKyoAAAAIAAAnGwAA
AAEAAAAAAAAIAAAIAAAIAAAIAAAIAAAAACcbAAAAAQAAAFoAAAgAAAgAAAgAAAgAAAgAAAAAJxsAAAAB
AAABDgAACAAACAAACAAACAAACAAAAAAnGwAAAAEAAAC0AAAIAAAIAAAIAAAIAAAIAAAAACcbAAAAAQAA
ALQAAAgAAAgAAAgAAAgAAAgAAAAAJxsAAAABAAABDgAACAAACAAACAAACAAACAAAAAAnGwAAAAEAAABa
AAAIAAAIAAAIAAAIAAAIAAAAACcbAAAAAQAAAAAAAAgAAAgAAAgAAAgAAAgAAAAAKyoAAAACAAAnHQAA
AAlQSEFTRV9BQ1EAACsqAAAACAAAJxsAAAABAAAAAAAACAAACAAACAAACAAACAAAAAAnGwAAAAEAAABa
AAAIAAAIAAAIAAAIAAAIAAAAACcbAAAAAQAAAQ4AAAgAAAgAAAgAAAgAAAgAAAAAJxsAAAABAAAAtAAA
CAAACAAACAAACAAACAAAAAAnGwAAAAEAAAC0AAAIAAAIAAAIAAAIAAAIAAAAACcbAAAAAQAAAQ4AAAgA
AAgAAAgAAAgAAAgAAAAAJxsAAAABAAAAWgAACAAACAAACAAACAAACAAAAAAnGwAAAAEAAAAAAAAIAAAI
AAAIAAAIAAAIAAAAACsqAAAAAgAAJx0AAAANUFVMU0VfSU5fRklMRQAAKyoAAAACAAArKgAAAAcAACcd
AAAAA0hGMQAAJx0AAAADMUhzAAArKgAAAAIAACcdAAAAAkhpAAArKgAAAAIAACcbAAAAAQAAAHMAAAoB
HAgAAAgAAAgAAAgAAAAAJxsAAAACQD3XCj1wo9cAAAgBIwgAAAgAAAgAAAgAAAAAKyoAAAACAAAnHQAA
AAJMbwAAKyoAAAACAAAnGwAAAAEAAABzAAAKARwIAAAIAAAIAAAIAAAAACcbAAAAAkA91wo9cKPXAAAI
ASMIAAAIAAAIAAAIAAAAACsqAAAAAgAAJx0AAAAEU29mdAAAKyoAAAACAAAnGwAAAAEAACcQAAAKARwI
AAAIAAAIAAAIAAAAACcbAAAAAkBOdeNT987ZAAAIASMIAAAIAAAIAAAIAAAAACsqAAAAAgAAJx0AAAAE
U3BpbgAAKyoAAAACAAAnGwAAAAEAAAAZAAAKARwIAAAIAAAIAAAIAAAAACcbAAAAAkAwlgQYk3S8AAAI
ASMIAAAIAAAIAAAIAAAAACsqAAAAAgAAJx0AAAAGU3F1YXJlAAArKgAAAAIAACcbAAAAAkAXeuFHrhR7
AAAKARwIAAAIAAAIAAAIAAAAACcbAAAAAQAAAAQAAAgBIwgAAAgAAAgAAAgAAAAAKyoAAAAEAAAnHQAA
AARMT0NLAAAnHQAAAAIySAAAKyoAAAACAAAnHQAAAARTb2Z0AAArKgAAAAIAACcbAAAAAQABOIAAAAoB
HAgAAAgAAAgAAAgAAAAAJxsAAAACQE6ZmZmZmZoAAAgBIwgAAAgAAAgAAAgAAAAAKyoAAAACAAAnHQAA
AAZTcXVhcmUAACsqAAAAAgAAJxsAAAABAAAAeAAACgEcCAAACAAACAAACAAAAAAnGwAAAAJAKQAAAAAA
AAAACAEjCAAACAAACAAACAAAAAArKgAAAAIAACcdAAAADUpPQi5WSVNVQUxJWkUAACclAAAAAAAAKyoA
AAACAAAnHQAAAAlWSVNVQUxJWkUAACclAAAAAAAAKyoAAAACAAAnHQAAAApKT0IuRk9MREVSAAAnHQAA
ABpMaWRkbGVfU1xkYXRhXG4xNjYwMXJzXG5tcgAAKyoAAAACAAAnHQAAAAZGT0xERVIAACcdAAAAGkxp
ZGRsZV9TXGRhdGFcbjE2NjAxcnNcbm1yAAArKgAAAAIAACcdAAAAFFNBTVBMRS5HUkFESUVOVCBTSElN
AAAnJQAAAAEAACsqAAAAAgAAJx0AAAANR1JBRElFTlQgU0hJTQAAJyUAAAABAAArKgAAAAIAACcdAAAA
E1NBTVBMRS5MQVNUIFNISU1NRUQAACcdAAAAEzItSlVOLTIwMjUgMTY6MTM6MTAAACsqAAAAAgAAJx0A
AAAMTEFTVCBTSElNTUVEAAAnHQAAABMyLUpVTi0yMDI1IDE2OjEzOjEwAAArKgAAAAIAACcdAAAAElNB
TVBMRS5QUkVQQVJBVElPTgAAJyUAAAABAAArKgAAAAIAACcdAAAAC1BSRVBBUkFUSU9OAAAnJQAAAAEA
ACsqAAAAAgAAJx0AAAARTUVUSE9ELkZPUkNFX1RVTkUAACclAAAAAAAAKyoAAAACAAAnHQAAAApGT1JD
RV9UVU5FAAAnJQAAAAAAACsqAAAAAgAAJx0AAAAMRVhQLkZJTEVOQU1FAAAnHQAAABdTVEwtVENIU1VD
bF9QUk9UT05fV0lERQAAKyoAAAACAAAnHQAAAAhGSUxFTkFNRQAAJx0AAAAXU1RMLVRDSFNVQ2xfUFJP
VE9OX1dJREUAACsqAAAAAgAAJx0AAAATRVhQLlBST1RPTi5GSUxFTkFNRQAAJx0AAAAXU1RMLVRDSFNV
Q2xfUFJPVE9OX1dJREUAACsqAAAAAgAAJx0AAAAPUFJPVE9OLkZJTEVOQU1FAAAnHQAAABdTVEwtVENI
U1VDbF9QUk9UT05fV0lERQAAKyoAAAACAAAnHQAAAA1FTkRfVElNRVNUQU1QAAAnHQAAABMyLUpVTi0y
MDI1IDE2OjE1OjIwAgAAAJAAAABzZXhwIDogMC4yNDUwMVtIel0gOiAwLjBbc107dHJhcGV6b2lkIDog
MFslXSA6IDBbJV0gOiA4MFslXSA6IDEwMFslXTt6ZXJvZmlsbCA6IDIgOiBUUlVFO2ZmdCA6IDEgOiBU
UlVFIDogVFJVRTttYWNoaW5lcGhhc2U7cHBtO1tkaXNwbGF5L3BoYXNlXTsAAAAAAAAAAAIAAACQAAAA
c2V4cCA6IDA=
##$PARAMETER FILE=	(header, BASE64, //nasr.man.ac.uk/epsrss$/snapped/replicated/NMR/Liddle_S/data/n16601rs/nmr/STL-TCHSUCl_PROTON__WIDE_FT-1-1.jdf, 0)
SkVPTC5OTVIBAQACAYABGQECAwQFBgcIAwAAAAAAAAABGgAAAAAAAAAAAAAAAAAAU1RMLVRDSFNVQ2wA
AAAAAAAAAAAAAAAAAAAAAAAAAAAAAAAAAAAAAAAAAAAAAAAAAAAAAAAAAAAAAAAAAAAAAAAAAAAAAAAA
AAAAAAAAAAAAAAAAAAAAAAAAAAAAAAAAAAAAAAAAAAAAAAAAAAAAAAAAAAAAAAAAAAAAAAAAAAAACAAA
AAAAAQAAAAEAAAABAAAAAQAAAAEAAAABAAAAAQAAzM0AAAAAAAAAAAAAAAAAAAAAAAAAAAAAAAAAAAAA
AAczMgAAAAAAAAAAAAAAAAAAAAAAAAAAAAAAAAAAAABAWR0yiUhwvAAAAAAAAAAAAAAAAAAAAAAAAAAA
AAAAAAAAAAAAAAAAAAAAAAAAAAAAAAAAAAAAAAAAAAAAAAAAwFkdKrAoKD4AAAAAAAAAAAAAAAAAAAAA
AAAAAAAAAAAAAAAAAAAAAAAAAAAAAAAAAAAAAAAAAAAAAAAAAAAAAEbCrRdGwq1mc2NjAAAAAAAAAAAA
AAAAAAAAAAAAAAAAAAAAAAAAAAAAAAAAAAAAAAAAAAAAAAAAAAAAAAAAAAAAAAAAAAAAAAAAAAAAAAAA
AAAAAAAAAAAAAAAAAAAAAAAAAAAAAAAAAAAAAAAAAAAAAAAAAAAAAAAAAAAAAAAAAAAAAAAAAAAAAAAA
AAAAAAAAAAAAAAAATjE2NjAxUlMAAAAAAAAAAAAAAAAAAAAAAAAAAAAAAAAAAAAAAAAAAAAAAAAAAAAA
AAAAAAAAAAAAAAAAAAAAAAAAAAAAAAAAAAAAAAAAAAAAAAAAAAAAAAAAAAAAAAAAAAAAAAAAAAAAAAAA
AAAAAAAAAAAAAAAAAAAAAAAAAAAAAAAAAAAAAAAAAAAAAAAAAAAAAAAAAAAAAAAAAAAAAAAAAAAAAAAA
AAAAAAAAAAAAAAAAAAAAAAAAAAAAAAAAAAAAAAAAAAAAAAAAAAAAAAAAAAAAAAAAAAAAAAAAAAAAAAAA
AAAAAAAAAAAAAAAAAAAAAAAAAAAAAAAAAAAAAFByb3RvbgAAAAAAAAAAAAAAAAAAAAAAAAAAAAAAAAAA
AAAAAAAAAAAAAAAAAAAAAAAAAAAAAAAAAAAAAAAAAAAAAAAAAAAAAAAAAAAAAAAAAAAAAAAAAAAAAAAA
AAAAAAAAAAAAAAAAAAAAAAAAAAAAAAAAAAAAAAAAAAAAAAAAAAAAAAAAAAAAAAAAAAAAAAAAAAAAAAAA
AAAAAAAAAAAAAAAAAAAAAAAAAAAAAAAAAAAAAAAAAAAAAAAAAAAAAAAAAAAAAAAAAAAAAAAAAAAAAAAA
AAAAAAAAAAAAAAAAAAAAAAAAAAAAAAAAAAAAAAAAAAAAAAAAAAAAAAAAAABAePyD4nJZFwAAAAAAAAAA
AAAAAAAAAAAAAAAAAAAAAAAAAAAAAAAAAAAAAAAAAAAAAAAAAAAAAAAAAAAAAAAAAAAAAAAAAAAAAAAA
AAAAAAAAAAAAAAAAAAAAAAAAAAAAAAAAAAAAAAAAAAAAAAAAAAAAAAAAAAAAAAAAAAAAAAAAAAAAAAAA
AAAAgAAAAAAAAAAAAAAFUAAAOFAAAD2gAAA9oAAAPaAAAD2gAAA9oAAAPaAAAD2gAAA9oAAAAAAAAAAA
AAAAAAAAAAAAAAAAAAAAAAAAAAAAAAAAAABAAAAAAAAAgAAAAAAAAACAQAAAADTwAAAAAACAdPAAAAAA
AAAAAACAdQAAAAAAAAAAAAAAAAAAAAAAAAAAAAAAAAAAAAAAAAAAAEAAAAAAAAAA4AAAAEA4AAAZAwUA
AAABHAAAAAAAAAAAoe80uv///z8AAAAAAAAAAAIAAABERUxBWV9PRl9TVEFSVCAgICAgICAgICAgICAg
GQQFAAAAAAAAAAAAAAAAACQin0IAAAAAAAAAAAAAAAABAAAAQUNUVUFMX1NUQVJUX1RJTUUgICAgICAg
ICAgIAMFBQAAAAAAAAAAAAAAAAAgMi1KVU4tMjAyNSAxNjoxAAAAAEFDVFVBTF9TVEFSVF9USU1FU1RB
TVAgICAgICADBgUAAAAAAAAAAAAAAAAAR01UIERheWxpZ2h0IFRpbQAAAABUSU1FX1pPTkUgICAgICAg
ICAgICAgICAgICAgAwArAAAAAAAAAAAAAAAAADVtbSBCcm9hZGJhbmQgR3IAAAAAUFJPQkVfQVRUUklC
VVRFUyAgICAgICAgICAgIBkKCwAAAAAAAAAAAAAAAABIRiAgICAgICAgICAgICAgAAAAAFBST0JFX0RJ
QUxTICAgICAgICAgICAgICAgICAZDA0AAAAAAAAAAAAAAAAAMCw1LjM3LDUuMzcsSG9tbwAAAABsYXN0
XzFkX3NoaW0gICAgICAgICAgICAgICAgGQACAAAAARwAAAAAAAAAAPFo44i1+NQ+AAAAAAAAAAACAAAA
UFJPQkVfUkVDT1ZFUlkgICAgICAgICAgICAgIAMBAgAAAAEcAAAAAAAAAACN7bWg98bAPgAAAAAAAAAA
AgAAAEJMQU5LSU5HICAgICAgICAgICAgICAgICAgICAZACAAAAAAAAAAAAAAAAAAEAAAAAAAAAAAAAAA
AAAAAAEAAABTQ0FOUyAgICAgICAgICAgICAgICAgICAgICAgGQEgAAAAAAAAAAAAAAAAAAEAAAAAAAAA
AAAAAAAAAAABAAAATU9EX1JFVFVSTiAgICAgICAgICAgICAgICAgIBkCIAAAAAAAAAAAAAAAAAAQAAAA
AAAAAAAAAAAAAAAAAQAAAFRPVEFMX1NDQU5TICAgICAgICAgICAgICAgICAZCiAAAAAAAAAAAAAAAAAA
WSADAAAAAAAAAAAAAAAAAAEAAABYX1BPSU5UUyAgICAgICAgICAgICAgICAgICAgGRMgAAAAAAAAAAAA
AAAAAAAAAAAAAAAAAAAAAAAAAAABAAAAWF9QUkVTQ0FOUyAgICAgICAgICAgICAgICAgIBkABAAAAAAA
AAAAAAAAAABQcm90b24gICAgICAgICAgAAAAAFhfRE9NQUlOICAgICAgICAgICAgICAgICAgICAZAAIA
AAABGgAAAAAAAAAAAAAAAAAAAAAAAAAAAAAAAAIAAABYX09GRlNFVCAgICAgICAgICAgICAgICAgICAg
GQADAAAAAQ0AAAAAAAAAAP7UYDYx1LdBAAAAAAAAAAACAAAAWF9GUkVRICAgICAgICAgICAgICAgICAg
ICAgIBkAAQAAAAENAAAAAAAAAAAQcOuzGYP4QAAAAAAAAAAAAgAAAFhfU1dFRVAgICAgICAgICAgICAg
ICAgICAgICAZAAEAAAABDQAAAAAAAAAA2ozvjxSc80AAAAAAAAAAAAIAAABYX1NXRUVQX0NMSVBQRUQg
ICAgICAgICAgICAgGQkBAAAAAQ0AAAAAAAAAAJPhpLajXN8/AAAAAAAAAAACAAAAWF9SRVNPTFVUSU9O
ICAgICAgICAgICAgICAgIBkJBAAAAAAAAAAAAAAAAABQcm90b24gICAgICAgICAgAAAAAElSUl9ET01B
SU4gICAgICAgICAgICAgICAgICAZCQIAAAABGgAAAAAAAAAAAAAAAAAAFEAAAAAAAAAAAAIAAABJUlJf
T0ZGU0VUICAgICAgICAgICAgICAgICAgGQkDAAAAAQ0AAAAAAAAAAP7UYDYx1LdBAAAAAAAAAAACAAAA
SVJSX0ZSRVEgICAgICAgICAgICAgICAgICAgIBkKBAAAAAAAAAAAAAAAAABQcm90b24gICAgICAgICAg
AAAAAFRSSV9ET01BSU4gICAgICAgICAgICAgICAgICAZCgIAAAABGgAAAAAAAAAAAAAAAAAAFEAAAAAA
AAAAAAIAAABUUklfT0ZGU0VUICAgICAgICAgICAgICAgICAgGQoDAAAAAQ0AAAAAAAAAAP7UYDYx1LdB
AAAAAAAAAAACAAAAVFJJX0ZSRVEgICAgICAgICAgICAgICAgICAgIBkLAgAAAAEcAAAAAAAAAACqbkeb
V1MAQAAAAAAAAAAAAgAAAFhfQUNRX0RVUkFUSU9OICAgICAgICAgICAgICAZAQUAAAAAAAAAAAAAAAAA
VFJVRSAgICAgICAgICAgIAAAAABESUdJVEFMX0ZJTFRFUiAgICAgICAgICAgICAgGQIFAAAAAAAAAAAA
AAAAAAYAAAAAAAAAAAAAAAAAAAABAAAARklMVEVSX0ZBQ1RPUiAgICAgICAgICAgICAgIBkIEwAAAAAA
AAAAAAAAAAAEAAAAAAAAAAAAAAAAAAAAAQAAAEFGX1ZFUlNJT04gICAgICAgICAgICAgICAgICADDAIA
AAAAAAAAAAAAAAAAcjogMTY2KCAxNjUpLGc6IAAAAABERUNJTUFUSU9OX1JFRyAgICAgICAgICAgICAg
GQgTAAAAIRwAAAAAAAAAAHsUrkfhehdAAAAAAAAAAAACAAAAWDkwICAgICAgICAgICAgICAgICAgICAg
ICAgIBkFBQAAAAEcAAAAAAAAAAAuV9wLDifXPgAAAAAAAAAAAgAAAEFDUV9ERUxBWSAgICAgICAgICAg
ICAgICAgICAZBgUAAAAAAAAAAAAAAAAATlAgICAgICAgICAgICAgIAAAAABESUdJVEFMX0ZJTFRFUl9T
VEFUVVMgICAgICAgGWUCAAAAAAAAAAAAAAAAAEZBTFNFICAgICAgICAgICAAAAAAQ0xJUFBFRCAgICAg
ICAgICAgICAgICAgICAgIAMJEwAAAAAAAAAAAAAAAAAAAAAAAAAAAAAAAAAAAAAAAgAAAGFmX2RlbGF5
X3JhdGlvICAgICAgICAgICAgICADDQ0AAAAAAAAAAAAAAAAAQVVUT1NISU0gT0ZGICAgIAAAAABhdXRv
c2hpbV9tb2RlICAgICAgICAgICAgICAgAwAKAAAAAAAAAAAAAAAAAAAAAAAAAPA/AAAAAAAAAAACAAAA
YnVmZmVyX2xvb3AgICAgICAgICAgICAgICAgIAMBCgAAAAAAAAAAAAAAAAAAAAAAAADwPwAAAAAAAAAA
AgAAAGJ1ZmZlcl9sb29wX2luZGV4ICAgICAgICAgICADAAkAAAAAAAAAAAAAAAAAAAAAAAAAIEAAAAAA
AAAAAAIAAABjaGFuZ2VyX3Nsb3QgICAgICAgICAgICAgICAgAwEJAAAAAAAAAAAAAAAAAAAAAAAAACBA
AAAAAAAAAAACAAAAY2hhbmdlcl9zbG90X3Bvc2l0aW9uICAgICAgIAMAMAAAAAAAAAAAAAAAAAAAAAAA
AADwPwAAAAAAAAAAAgAAAGNoYW5nZXJfdHlwZSAgICAgICAgICAgICAgICADAgoAAAAAAAAAAAAAAAAA
Q29sbGVjdCAgICAgICAgIAAAAABjb2xsZWN0aW9uX3N0YXRlICAgICAgICAgICAgAwMKAAAAAAAAAAAA
AAAAACAyLUpVTi0yMDI1IDE2OjEAAAAARU5EX1RJTUVTVEFNUCAgICAgICAgICAgICAgIAMECgAAAAAA
AAAAAAAAAAAAAACiyKfQQQAAAAAAAAAAAgAAAGVuZF90aW1lICAgICAgICAgICAgICAgICAgICADBQoA
AAAAAAAAAAAAAAAAcHJvdG9uLmp4cCAgICAgIAAAAABleHBlcmltZW50ICAgICAgICAgICAgICAgICAg
AwYKAAAAARwAAAAAAAAAAAAAAAAAAAAAAAAAAAAAAAACAAAAZXhwX3JlbWFpbmluZyAgICAgICAgICAg
ICAgIAMHCgAAAAEcAAAAAAAAAACTGARWDh1ZQAAAAAAAAAAAAgAAAGV4cF90b3RhbCAgICAgICAgICAg
ICAgICAgICADChMAAAAAAAAAAAAAAAAAMyAgMiAgICAgICAgICAgIAAAAABmYWN0b3JzICAgICAgICAg
ICAgICAgICAgICAgAwsTAAAA8Q0AAAAAAAAAAAAAAAAA4HJAAAAAAAAAAAACAAAAZmlsdGVyX3dpZHRo
ICAgICAgICAgICAgICAgIAMICgAAAAEYAAAAAAAAAAAAAAAAAABRQAAAAAAAAAAAAgAAAGhlX2xldmVs
ICAgICAgICAgICAgICAgICAgICADADEAAAABDQAAAAAAAAAAAAAAAAAAAAAAAAAAAAAAAAIAAABoeWJy
aWRfc3Bpbl9nZXQgICAgICAgICAgICAgAwExAAAAAAAAAAAAAAAAAFNQSU4gT0ZGICAgICAgICAAAAAA
aHlicmlkX3NwaW5fc3RhdHVzICAgICAgICAgIAMJCgAAAAAAAAAAAAAAAAAAAAAAAADwPwAAAAAAAAAA
AgAAAGl0ZXJhdGlvbnMgICAgICAgICAgICAgICAgICADAA4AAAAAAAAAAAAAAAAAAAAAAAAAM0AAAAAA
AAAAAAIAAABsb2NrX2dhaW4gICAgICAgICAgICAgICAgICAgAwEOAAAAAAAAAAAAAAAAAAAAAAAAAGRA
AAAAAAAAAAACAAAAbG9ja19sZXZlbCAgICAgICAgICAgICAgICAgIAMCDgAAAAEaAAAAAAAAAACkcD0K
16McQAAAAAAAAAAAAgAAAGxvY2tfb3NjX29mZnNldCAgICAgICAgICAgICADAw4AAAAAAAAAAAAAAAAA
MkggT1NDIE9OICAgICAgIAAAAABsb2NrX29zY19zdGF0ZSAgICAgICAgICAgICAgAwQOAAAAAQYAAAAA
AAAAAAAAAAAAXmpAAAAAAAAAAAACAAAAbG9ja19waGFzZSAgICAgICAgICAgICAgICAgIAMFDgAAAAAA
AAAAAAAAAABBVVRPTE9DSyAgICAgICAgAAAAAGxvY2tfc3RhdGUgICAgICAgICAgICAgICAgICADBg4A
AAAAAAAAAAAAAAAATE9DSyBJRExFICAgICAgIAAAAABsb2NrX3N0YXR1cyAgICAgICAgICAgICAgICAg
AwcOAAAAAAAAAAAAAAAAAAAAAAAAQJZAAAAAAAAAAAACAAAAbG9ja19zdHJlbmd0aCAgICAgICAgICAg
ICAgIAMCMQAAAAAAAAAAAAAAAABTUElOIE9GRiAgICAgICAgAAAAAG1hc19zcGluX2FjdGlvbiAgICAg
ICAgICAgICADAzEAAAABHAAAAAAAAAAAAAAAAAAAJEAAAAAAAAAAAAIAAABtYXNfc3Bpbl9kZWxheSAg
ICAgICAgICAgICAgAwQxAAAAAQ0AAAAAAAAAAAAAAAAAAAAAAAAAAAAAAAACAAAAbWFzX3NwaW5fZ2V0
ICAgICAgICAgICAgICAgIAMFMQAAAAAAAAAAAAAAAABBVVRPICAgICAgICAgICAgAAAAAG1hc19zcGlu
X21vZGUgICAgICAgICAgICAgICADBjEAAAABDQAAAAAAAAAAAAAAAAAA8D8AAAAAAAAAAAIAAABtYXNf
c3Bpbl9zZXQgICAgICAgICAgICAgICAgAwcxAAAAAAAAAAAAAAAAAFNQSU4gT0ZGICAgICAgICAAAAAA
bWFzX3NwaW5fc3RhdHVzICAgICAgICAgICAgIAMKCgAAAAEYAAAAAAAAAAAAAAAAAIBOQAAAAAAAAAAA
AgAAAG4yX2xldmVsICAgICAgICAgICAgICAgICAgICADCwoAAAAAAAAAAAAAAAAAAAAAAAAA8D8AAAAA
AAAAAAIAAABudW1fc2NhbnMgICAgICAgICAgICAgICAgICAgAwwTAAAAAAAAAAAAAAAAADIgMjEgNzQg
ICAgICAgICAAAAAAb3JkZXJzICAgICAgICAgICAgICAgICAgICAgIAMMCgAAAAAAAAAAAAAAAAAAAAAA
AADwPwAAAAAAAAAAAgAAAG91dGVyX2J1ZmZlcl9sb29wICAgICAgICAgICADDQoAAAAAAAAAAAAAAAAA
AAAAAAAA8D8AAAAAAAAAAAIAAABvdXRlcl9idWZmZXJfbG9vcF9pbmRleCAgICAgAw4KAAAAAAAAAAAA
AAAAAAAAAAAAAPA/AAAAAAAAAAACAAAAb3V0ZXJfc2NhbnNfbG9vcCAgICAgICAgICAgIAMPCgAAAAAA
AAAAAAAAAAAAAAAAAADwPwAAAAAAAAAAAgAAAG91dGVyX3NjYW5zX2xvb3BfaW5kZXggICAgICADDRMA
AAARIwAAAAAAAAAA////////I0AAAAAAAAAAAAIAAABwYXNzX3JpcHBsZSAgICAgICAgICAgICAgICAg
AwEwAAAAAAAAAAAAAAAAAAAAAAAAAAAAAAAAAAAAAAACAAAAcHJvamVjdF9pZCAgICAgICAgICAgICAg
ICAgIAMCMAAAAAAAAAAAAAAAAAAgICAgICAgICAgICAgICAgAAAAAHByb2plY3RfbmFtZSAgICAgICAg
ICAgICAgICADABQAAAAAAAAAAAAAAAAAAAAAAAAASkAAAAAAAAAAAAIAAAByZWN2cl9nYWluICAgICAg
ICAgICAgICAgICAgAwEUAAAAAAAAAAAAAAAAAAAAAAAAgFlAAAAAAAAAAAACAAAAcmVjdnJfZ2Fpbl9s
aW1pdCAgICAgICAgICAgIAMCFAAAAAAAAAAAAAAAAAAAAAAAAGoIQQAAAAAAAAAAAgAAAHJlY3ZyX2dh
aW5fcG9pbnQgICAgICAgICAgICADABIAAAABBgAAAAAAAAAAAAAAAAAAAAAAAAAAAAAAAAIAAAByZWN2
cl9waGFzZSAgICAgICAgICAgICAgICAgAwIJAAAAAAAAAAAAAAAAAAAAAAAAgEhAAAAAAAAAAAACAAAA
c2FtcGxlICAgICAgICAgICAgICAgICAgICAgIAMDCQAAAAAAAAAAAAAAAABMT0FERUQgICAgICAgICAg
AAAAAHNhbXBsZV9hY3Rpb24gICAgICAgICAgICAgICADEAoAAAAAAAAAAAAAAAAAU1RMLVRDSFNVQ2wg
ICAgIAAAAABzYW1wbGVfaWQgICAgICAgICAgICAgICAgICAgAwQJAAAAAAAAAAAAAAAAAExPQUQgICAg
ICAgICAgICAAAAAAc2FtcGxlX3N0YXRlICAgICAgICAgICAgICAgIAMFCQAAAAAAAAAAAAAAAABMT0FE
RUQgICAgICAgICAgAAAAAHNhbXBsZV9zdGF0dXMgICAgICAgICAgICAgICADCA4AAAAAAAAAAAAAAAAA
AAAAAAAAEEAAAAAAAAAAAAIAAABzYXd0b290aF9yYW5nZSAgICAgICAgICAgICAgAwMwAAAAAAAAAAAA
AAAAAAAAAAAAADBAAAAAAAAAAAACAAAAc2NhbiAgICAgICAgICAgICAgICAgICAgICAgIAMRCgAAAAAA
AAAAAAAAAAAAAAAAAAAwQAAAAAAAAAAAAgAAAHNjYW5zX2xvb3AgICAgICAgICAgICAgICAgICADEgoA
AAAAAAAAAAAAAAAAAAAAAAAAMEAAAAAAAAAAAAIAAABzY2Fuc19sb29wX2luZGV4ICAgICAgICAgICAg
AwQwAAAAAAAAAAAAAAAAAE9OICAgICAgICAgICAgICAAAAAAc2hpbV9kZWxheV9zdGF0ZSAgICAgICAg
ICAgIAMGCQAAAAAAAAAAAAAAAABCRU5aRU5FLUQ2ICAgICAgAAAAAHNvbHZlbnQgICAgICAgICAgICAg
ICAgICAgICADAAgAAAAAAAAAAAAAAAAAU1BJTiBPRkYgICAgICAgIAAAAABzcGluX2FjdGlvbiAgICAg
ICAgICAgICAgICAgAwEIAAAAAQ0AAAAAAAAAAAAAAAAAAAAAAAAAAAAAAAACAAAAc3Bpbl9nZXQgICAg
ICAgICAgICAgICAgICAgIAMCCAAAAAENAAAAAAAAAAAAAAAAAAAuQAAAAAAAAAAAAgAAAHNwaW5fc2V0
ICAgICAgICAgICAgICAgICAgICADAwgAAAAAAAAAAAAAAAAAU1BJTiBPRkYgICAgICAgIAAAAABzcGlu
X3N0YXRlICAgICAgICAgICAgICAgICAgAwQIAAAAAAAAAAAAAAAAAFNQSU4gT0ZGICAgICAgICAAAAAA
c3Bpbl9zdGF0dXMgICAgICAgICAgICAgICAgIAMOEwAAAAEjAAAAAAAAAAAAAAAAAABOQAAAAAAAAAAA
AgAAAHN0b3BfcmlwcGxlICAgICAgICAgICAgICAgICADAAYAAAAAAAAAAAAAAAAAVEVNUCBPRkYgICAg
ICAgIAAAAAB0ZW1wX2FjdGlvbiAgICAgICAgICAgICAgICAgAwEGAAAAAQQAAAAAAAAAAGdmZmZmZjVA
AAAAAAAAAAACAAAAdGVtcF9nZXQgICAgICAgICAgICAgICAgICAgIAMCBgAAAAEEAAAAAAAAAAAAAAAA
AAA5QAAAAAAAAAAAAgAAAHRlbXBfc2V0ICAgICAgICAgICAgICAgICAgICADAwYAAAAAAAAAAAAAAAAA
VEVNUCBPRkYgICAgICAgIAAAAAB0ZW1wX3N0YXRlICAgICAgICAgICAgICAgICAgAwQGAAAAAAAAAAAA
AAAAAFRFTVAgT0ZGICAgICAgICAAAAAAdGVtcF9zdGF0dXMgICAgICAgICAgICAgICAgIAMPEwAAAAAA
AAAAAAAAAACamZmZmZnpPwAAAAAAAAAAAgAAAHRyYW5zaXRpb25fcmF0aW8gICAgICAgICAgICADBTAA
AAAAAAAAAAAAAAAAAAAAAAAA8D8AAAAAAAAAAAIAAAB2ZWN0b3JfbW9uaXRvcmluZ19heGlzICAgICAg
AwYwAAAAAAAAAAAAAAAAADQwMCAgICAgICAgICAgICAAAAAAZmllbGRfbmFtZSAgICAgICAgICAgICAg
ICAgIAMTCgAAAAEfAAAAAAAAAAB7L75oj8ciQAAAAAAAAAAAAgAAAGZpZWxkX3N0cmVuZ3RoICAgICAg
ICAgICAgICADFAoAAAAAAAAAAAAAAAAASk5NLUVDWjQwMFMvTDEgIAAAAABpbnN0X21vZGVsX251bWJl
ciAgICAgICAgICAgAxUKAAAAAAAAAAAAAAAAAE5NMTY0ODAwMzk4MDM5OCAAAAAAaW5zdF9zZXJpYWxf
bnVtYmVyICAgICAgICAgIAMLCwAAAAAAAAAAAAAAAAAAAAAAAOalQAAAAAAAAAAAAgAAAHByb2JlX2lk
ICAgICAgICAgICAgICAgICAgICADBzAAAAABIwAAAAAAAAAAAAAAAAAAXkAAAAAAAAAAAAIAAABwcm9i
ZV90dW5lX2F0biAgICAgICAgICAgICAgAwgwAAAAAAAAAAAAAAAAAAAAAAAAABxAAAAAAAAAAAACAAAA
c2F3dG9vdGhfc2hpZnQgICAgICAgICAgICAgIAMJMAAAAAAAAAAAAAAAAAC4HoXrUbjyPwAAAAAAAAAA
AgAAAHNhd3Rvb3RoX3RyaW0gICAgICAgICAgICAgICADDg0AAAAAAAAAAAAAAAAAWjEgWjIgWjMgWjQg
ICAgIAAAAABzaGltX2dyb3VwcyAgICAgICAgICAgICAgICAgAw8NAAAAAAAAAAAAAAAAAFNISU1fWjAg
ICAgICAgICAAAAAAc2hpbV9uYW1lcyAgICAgICAgICAgICAgICAgIAMADAAAAAAAAAAAAAAAAABOT05F
ICAgICAgICAgICAgAAAAAHNoaW1fdHJhY2tfYXhpczEgICAgICAgICAgICADAQwAAAARDQAAAAAAAAAA
AAAAAAAAAAAAAAAAAAAAAAIAAABzaGltX3RyYWNrX2F4aXMxX3N0ZXAgICAgICAgAwIMAAAAAAAAAAAA
AAAAAE5PTkUgICAgICAgICAgICAAAAAAc2hpbV90cmFja19heGlzMiAgICAgICAgICAgIAMDDAAAABEN
AAAAAAAAAAAAAAAAAAAAAAAAAAAAAAAAAgAAAHNoaW1fdHJhY2tfYXhpczJfc3RlcCAgICAgICADBAwA
AAAAAAAAAAAAAAAATk9ORSAgICAgICAgICAgIAAAAABzaGltX3RyYWNrX2F4aXMzICAgICAgICAgICAg
AwUMAAAAEQ0AAAAAAAAAAAAAAAAAAAAAAAAAAAAAAAACAAAAc2hpbV90cmFja19heGlzM19zdGVwICAg
ICAgIAMGDAAAAAAAAAAAAAAAAABOT05FICAgICAgICAgICAgAAAAAHNoaW1fdHJhY2tfYXhpczQgICAg
ICAgICAgICADBwwAAAARDQAAAAAAAAAAAAAAAAAAAAAAAAAAAAAAAAIAAABzaGltX3RyYWNrX2F4aXM0
X3N0ZXAgICAgICAgAwgMAAAAARwAAAAAAAAAAAAAAAAAAAAAAAAAAAAAAAACAAAAc2hpbV90cmFja19t
b25pX21zZWNzICAgICAgIAMJDAAAAAAAAAAAAAAAAABPRkYgICAgICAgICAgICAgAAAAAHNoaW1fdHJh
Y2tfc2tpcF9hdXRvc2hpbSAgICADCgwAAAABHAAAAAAAAAAAAAAAAAAAAAAAAAAAAAAAAAIAAABzaGlt
X3RyYWNrX3dhaXRfbXNlY3MgICAgICAgAwsMAAAAAQ0AAAAAAAAAAAEAAAAAQFtAAAAAAAAAAAACAAAA
c2hpbV94ICAgICAgICAgICAgICAgICAgICAgIAMMDAAAAAENAAAAAAAAAACamZmZmZlaQAAAAAAAAAAA
AgAAAHNoaW1feDIgICAgICAgICAgICAgICAgICAgICADDQwAAAABDQAAAAAAAAAAAAAAAAAgXkAAAAAA
AAAAAAIAAABzaGltX3gyeiAgICAgICAgICAgICAgICAgICAgAw4MAAAAAQ0AAAAAAAAAAM3MzMzMzDpA
AAAAAAAAAAACAAAAc2hpbV94MyAgICAgICAgICAgICAgICAgICAgIAMPDAAAAAENAAAAAAAAAAA0MzMz
MyNoQAAAAAAAAAAAAgAAAHNoaW1feHogICAgICAgICAgICAgICAgICAgICADEAwAAAABDQAAAAAAAAAA
zczMzMxMOMAAAAAAAAAAAAIAAABzaGltX3h6MiAgICAgICAgICAgICAgICAgICAgAxEMAAAAAQ0AAAAA
AAAAAGdmZmZmZhTAAAAAAAAAAAACAAAAc2hpbV94ejMgICAgICAgICAgICAgICAgICAgIAMSDAAAAAEN
AAAAAAAAAAAAAAAAAABzwAAAAAAAAAAAAgAAAHNoaW1feSAgICAgICAgICAgICAgICAgICAgICADEwwA
AAABDQAAAAAAAAAAAAAAAABAU0AAAAAAAAAAAAIAAABzaGltX3kyICAgICAgICAgICAgICAgICAgICAg
AxQMAAAAAQ0AAAAAAAAAAJqZmZmZeV5AAAAAAAAAAAACAAAAc2hpbV95MnogICAgICAgICAgICAgICAg
ICAgIAMVDAAAAAENAAAAAAAAAABoZmZmZmY9wAAAAAAAAAAAAgAAAHNoaW1feTMgICAgICAgICAgICAg
ICAgICAgICADFgwAAAABDQAAAAAAAAAAZ2ZmZmbmNMAAAAAAAAAAAAIAAABzaGltX3l6ICAgICAgICAg
ICAgICAgICAgICAgAxcMAAAAAQ0AAAAAAAAAAJqZmZmZeW/AAAAAAAAAAAACAAAAc2hpbV95ejIgICAg
ICAgICAgICAgICAgICAgIAMYDAAAAAENAAAAAAAAAABnZmZmZmYCQAAAAAAAAAAAAgAAAHNoaW1feXoz
ICAgICAgICAgICAgICAgICAgICADGQwAAADxDQAAAAAAAAAA8tJNYhCYMsAAAAAAAAAAAAIAAABzaGlt
X3owICAgICAgICAgICAgICAgICAgICAgAxoMAAAAAQ0AAAAAAAAAAAAAAAAAMHJAAAAAAAAAAAACAAAA
c2hpbV96MSAgICAgICAgICAgICAgICAgICAgIAMbDAAAAAENAAAAAAAAAADNzMzMzIxAQAAAAAAAAAAA
AgAAAHNoaW1fejIgICAgICAgICAgICAgICAgICAgICADHAwAAAABDQAAAAAAAAAAAAAAAACAQ8AAAAAA
AAAAAAIAAABzaGltX3ozICAgICAgICAgICAgICAgICAgICAgAx0MAAAAAQ0AAAAAAAAAAAAAAAAAAD7A
AAAAAAAAAAACAAAAc2hpbV96NCAgICAgICAgICAgICAgICAgICAgIAMeDAAAAAENAAAAAAAAAADhehSu
R+EVQAAAAAAAAAAAAgAAAHNoaW1fejUgICAgICAgICAgICAgICAgICAgICADHwwAAAABDQAAAAAAAAAA
uB6F61G4CsAAAAAAAAAAAAIAAABzaGltX3o2ICAgICAgICAgICAgICAgICAgICAgAxYKAAAAAAAAAAAA
AAAAADYuMiBbV2luZG93cyAtIHgAAAAAdmVyc2lvbiAgICAgICAgICAgICAgICAgICAgIAMAFgAAAAAA
AAAAAAAAAABjOlxQcm9ncmFtIEZpbGVzAAAAAGV4cGVyaW1lbnRfcGF0aCAgICAgICAgICAgICADARYA
AAAAAAAAAAAAAAAAAAAAAAAAAAAAAAAAAAAAAAIAAABkZWNpbWF0aW9uX3JhdGUgICAgICAgICAgICAg
AwIWAAAAAAAAAAAAAAAAAHB1bHNlX3NlcnZpY2U6OmcAAAAAZ2V0XzkwICAgICAgICAgICAgICAgICAg
ICAgIAMDFgAAAAAAAAAAAAAAAABwdWxzZV9zZXJ2aWNlOjpnAAAAAGdldF9hdG4gICAgICAgICAgICAg
ICAgICAgICADBBYAAAAAAAAAAAAAAAAAcHVsc2Vfc2VydmljZTo6ZwAAAABnZXRfZnJlcSAgICAgICAg
ICAgICAgICAgICAgAwUWAAAAAAAAAAAAAAAAAHB1bHNlX3NlcnZpY2U6OmcAAAAAZ2V0X3NwaW4gICAg
ICAgICAgICAgICAgICAgIAMGFgAAAAAAAAAAAAAAAABwdWxzZV9zZXJ2aWNlOjpnAAAAAGdldF9nYW1t
YSAgICAgICAgICAgICAgICAgICADBxYAAAAAAAAAAAAAAAAAcHVsc2Vfc2VydmljZTo6ZwAAAABnZXRf
dmFsdWVfb2ZfZmllbGQgICAgICAgICAgAwgWAAAAAAAAAAAAAAAAAHByb2JlX3NlcnZpY2U6OmcAAAAA
Z2V0X3Byb2JlX3BhcmFtZXRlciAgICAgICAgIAMJFgAAAAAAAAAAAAAAAABwdWxzZV9zZXJ2aWNlOjpn
AAAAAGdldF9zX21wYXJhbSAgICAgICAgICAgICAgICADChYAAAAAAAAAAAAAAAAAcHVsc2Vfc2Vydmlj
ZTo6ZwAAAABnZXRfZF9tcGFyYW0gICAgICAgICAgICAgICAgAwsWAAAAAQ0AAAAAAAAAADJVMCqpE9Q/
AAAAAAAAAAACAAAAZGVmYXVsdF94X3Jlc29sdXRpb24gICAgICAgIAMMFgAAAAAAAAAAAAAAAAAAAAAA
AADwQAAAAAAAAAAAAgAAAHhfZGF0YV9wb2ludHMgICAgICAgICAgICAgICADDRYAAAAAAAAAAAAAAAAA
AAAAAAAA8EAAAAAAAAAAAAIAAAB4X3BvaW50c19kZWZhdWx0ICAgICAgICAgICAgAw4WAAAAARwAAAAA
AAAAAKpuR5tXUwBAAAAAAAAAAAACAAAAeF9hY3FfdGltZSAgICAgICAgICAgICAgICAgIAMPFgAAAAEa
AAAAAAAAAAAAAAAAAABpQAAAAAAAAAAAAgAAAHhfc3dlZXBfaW5wdXQgICAgICAgICAgICAgICADEBYA
AAAAAAAAAAAAAAAAAAAAADgCBEEAAAAAAAAAAAIAAAB4X3BvaW50c19pbnB1dCAgICAgICAgICAgICAg
AxEWAAAAAAAAAAAAAAAAACoqKiBQdWxzZSAqKiogICAAAAAAY29tbWVudF8xICAgICAgICAgICAgICAg
ICAgIAMSFgAAAAEGAAAAAAAAAAAAAAAAAIBGQAAAAAAAAAAAAgAAAHhfYW5nbGUgICAgICAgICAgICAg
ICAgICAgICADExYAAAAhHAAAAAAAAAAAexSuR+F6F0AAAAAAAAAAAAIAAAB4XzkwX3dpZHRoICAgICAg
ICAgICAgICAgICAgAxQWAAAAASMAAAAAAAAAAAAAAAAAABBAAAAAAAAAAAACAAAAeF9hdG4gICAgICAg
ICAgICAgICAgICAgICAgIAMVFgAAACEcAAAAAAAAAAB7FK5H4XoHQAAAAAAAAAAAAgAAAHhfcHVsc2Ug
ICAgICAgICAgICAgICAgICAgICADFhYAAAAAAAAAAAAAAAAAKioqIFB1bHNlIERlbGF5IAAAAABjb21t
ZW50XzcgICAgICAgICAgICAgICAgICAgAxcWAAAAARwAAAAAAAAAAAAAAAAAAPA/AAAAAAAAAAACAAAA
aW5pdGlhbF93YWl0ICAgICAgICAgICAgICAgIAMYFgAAAAEcAAAAAAAAAABFdDpWSushQAAAAAAAAAAA
AgAAAHJwdF9taW4gICAgICAgICAgICAgICAgICAgICADGRYAAAABHAAAAAAAAAAAAAAAAAAAFEAAAAAA
AAAAAAIAAABycHRfZGVmX3RlbXAgICAgICAgICAgICAgICAgAxoWAAAAARwAAAAAAAAAAFaRuGSorAdA
AAAAAAAAAAACAAAAcmRfZGVmX3RlbXAgICAgICAgICAgICAgICAgIAMbFgAAAAEcAAAAAAAAAAAAAAAA
AAAUQAAAAAAAAAAAAgAAAHJlbGF4YXRpb25fZGVsYXlfZGVmYXVsdCAgICADHBYAAAABHAAAAAAAAAAA
AAAAAAAAEEAAAAAAAAAAAAIAAAByZWxheGF0aW9uX2RlbGF5ICAgICAgICAgICAgAx0WAAAAARwAAAAA
AAAAAFW3o82rKRhAAAAAAAAAAAACAAAAcmVwZXRpdGlvbl90aW1lICAgICAgICAgICAgIAMeFgAAAAAA
AAAAAAAAAAAqKiogb2JzX2RhbnRlX3ByAAAAAGNvbW1lbnRfMjAxICAgICAgICAgICAgICAgICADHxYA
AAAAAAAAAAAAAAAARkFMU0UgICAgICAgICAgIAAAAABkYW50ZV9wcmVzYXQgICAgICAgICAgICAgICAg
AyAWAAAAAAAAAAAAAAAAACoqKiBpcnJfIHByZXNhdHUAAAAAY29tbWVudF8yMDIgICAgICAgICAgICAg
ICAgIAMhFgAAAAAAAAAAAAAAAABPZmYgICAgICAgICAgICAgAAAAAGlycl9tb2RlICAgICAgICAgICAg
ICAgICAgICADIhYAAAAAAAAAAAAAAAAAKioqIHRyaV8gcHJlc2F0dQAAAABjb21tZW50XzIwMyAgICAg
ICAgICAgICAgICAgAyMWAAAAAAAAAAAAAAAAAE9mZiAgICAgICAgICAgICAAAAAAdHJpX21vZGUgICAg
ICAgICAgICAgICAgICAgIAMkFgAAAAAAAAAAAAAAAAAqKiogcHJlc2F0X3RpbWUgAAAAAGNvbW1lbnRf
MTExICAgICAgICAgICAgICAgICADJRYAAAAAAAAAAAAAAAAARkFMU0UgICAgICAgICAgIAAAAABwcmVz
YXRfdGltZV9mbGFnICAgICAgICAgICAgAyYWAAAAARwAAAAAAAAAAAAAAAAAABBAAAAAAAAAAAACAAAA
cHJlc2F0X3RpbWUgICAgICAgICAgICAgICAgIAMnFgAAAAEcAAAAAAAAAAAAAAAAAAAAAAAAAAAAAAAA
AgAAAHJlbGF4YXRpb25fZGVsYXlfY2FsYyAgICAgICADKBYAAAAAAAAAAAAAAAAAAAAAAAAAeUAAAAAA
AAAAAAIAAABkYW50ZV9sb29wICAgICAgICAgICAgICAgICAgAykWAAAAIRwAAAAAAAAAAAAAAAAAAAAA
AAAAAAAAAAACAAAAZGVhZF90aW1lICAgICAgICAgICAgICAgICAgIAMqFgAAACEcAAAAAAAAAAAAAAAA
AAAAAAAAAAAAAAAAAgAAAGRlbGF5ICAgICAgICAgICAgICAgICAgICAgICADKxYAAAAAAAAAAAAAAAAA
AAAAAAAAAAAAAAAAAAAAAAIAAABwaGFzZSAgICAgICAgICAgICAgICAgICAgICAgAywWAAAAAAAAAAAA
AAAAAAAAAAAAAAAAAAAAAAAAAAACAAAAcGhhc2VfYWNxICAgICAgICAgICAgICAgICAgIBlLCwAAAAAA
AAAAAAAAAABIRjEgICAgICAgICAgICAgAAAAAFhfUFJPQkVfTUFQICAgICAgICAgICAgICAgICAZFBAA
AAAAAAAAAAAAAAAAU3F1YXJlICAgICAgICAgIAAAAABwdWxzZV9pbl9maWxlICAgICAgICAgICAgICAg
AwErAAAAAAAAAAAAAAAAADAgZGF5cyAwMDowMzozNyAAAAAAam9iLnRvdGFsX3RpbWUgICAgICAgICAg
ICAgIAMCKwAAAAAAAAAAAAAAAAAwIGRheXMgMDA6MDM6MzcgAAAAAHRvdGFsX3RpbWUgICAgICAgICAg
ICAgICAgICADAysAAAAAAAAAAAAAAAAAb2ZmICAgICAgICAgICAgIAAAAABqb2IuYWxsb3cgZW1haWwg
ICAgICAgICAgICAgAwQrAAAAAAAAAAAAAAAAAG9mZiAgICAgICAgICAgICAAAAAAYWxsb3cgZW1haWwg
ICAgICAgICAgICAgICAgIAMFKwAAAAAAAAAAAAAAAABMaWRkbGVfU1xkYXRhXG4xAAAAAGpvYi5mb2xk
ZXIgICAgICAgICAgICAgICAgICADBisAAAAAAAAAAAAAAAAATGlkZGxlX1NcZGF0YVxuMQAAAABmb2xk
ZXIgICAgICAgICAgICAgICAgICAgICAgAwcrAAAAAAAAAAAAAAAAAFNUTC1UQ0hTVUNsICAgICAAAAAA
c2FtcGxlLnNhbXBsZSBpZCAgICAgICAgICAgIAMIKwAAAAAAAAAAAAAAAABTVEwtVENIU1VDbCAgICAg
AAAAAHNhbXBsZSBpZCAgICAgICAgICAgICAgICAgICADCSsAAAAAAAAAAAAAAAAAIDItSlVOLTIwMjUg
MTY6MQAAAABzYW1wbGUubGFzdCBzaGltbWVkICAgICAgICAgAworAAAAAAAAAAAAAAAAACAyLUpVTi0y
MDI1IDE2OjEAAAAAbGFzdCBzaGltbWVkICAgICAgICAgICAgICAgIAMLKwAAAAAAAAAAAAAAAABzaW5n
bGUgICAgICAgICAgAAAAAHNhbXBsZS5sYXN0IHNoaW1tZWQgaWRsZXIgbW8DDCsAAAAAAAAAAAAAAAAA
c2luZ2xlICAgICAgICAgIAAAAABsYXN0IHNoaW1tZWQgaWRsZXIgbW9kZSAgICAgAw0rAAAAAAAAAAAA
AAAAAFN5c3RlbSAgICAgICAgICAAAAAAc2FtcGxlLmxvYWQgc2hpbXMgICAgICAgICAgIAMOKwAAAAAA
AAAAAAAAAABTeXN0ZW0gICAgICAgICAgAAAAAGxvYWQgc2hpbXMgICAgICAgICAgICAgICAgICADDysA
AAAhHAAAAAAAAAAAexSuR+F6F0AAAAAAAAAAAAIAAABzYW1wbGUucHJvdG9uXzkwICAgICAgICAgICAg
AxArAAAAIRwAAAAAAAAAAHsUrkfhehdAAAAAAAAAAAACAAAAcHJvdG9uXzkwICAgICAgICAgICAgICAg
ICAgIAMRKwAAAAEjAAAAAAAAAAAAAAAAAAAQQAAAAAAAAAAAAgAAAHNhbXBsZS5wcm90b25fYXRuICAg
ICAgICAgICADEisAAAABIwAAAAAAAAAAAAAAAAAAEEAAAAAAAAAAAAIAAABwcm90b25fYXRuICAgICAg
ICAgICAgICAgICAgAxMrAAAAAAAAAAAAAAAAAFNUTC1UQ0hTVUNsX1BST1QAAAAAZXhwLmZpbGVuYW1l
ICAgICAgICAgICAgICAgIAMUKwAAAAAAAAAAAAAAAABTVEwtVENIU1VDbF9QUk9UAAAAAGZpbGVuYW1l
ICAgICAgICAgICAgICAgICAgICADFSsAAAAAAAAAAAAAAAAAU1RMLVRDSFNVQ2xfUFJPVAAAAABleHAu
UHJvdG9uLmZpbGVuYW1lICAgICAgICAgAxYrAAAAAAAAAAAAAAAAAFNUTC1UQ0hTVUNsX1BST1QAAAAA
UHJvdG9uLmZpbGVuYW1lICAgICAgICAgICAgIBkHBQAAAAAAAAAAAAAAAABGQUxTRSAgICAgICAgICAg
AAAAAERDX0JBTEFOQ0VEICAgICAgICAgICAgICAgICADAywAAAAAAAAAAAAAAAAAiXhRQ5p4BEAAAAAA
AAAAAAIAAAB4X3NjYWxlICAgICAgICAgICAgICAgICAgICAgAwEsAAAAAAAAAAAAAAAAAFRSVUUgICAg
ICAgICAgICAAAAAAbm9ybWFsaXplZCAgICAgICAgICAgICAgICAgIAMALAAAAAAAAAAAAAAAAABUUlVF
ICAgICAgICAgICAgAAAAAGZmdF9jbGlwcGVkICAgICAgICAgICAgICAgICADASsAAAABBgAAAAAAAAAA
OELK0Mf4bkAAAAAAAAAAAAIAAABtYWNoaW5lcGhhc2VfeF9wMCAgICAgICAgICAgAwErAAAAAQYAAAAA
AAAAACSCCfam13FAAAAAAAAAAAACAAAAbWFjaGluZXBoYXNlX3hfcDEgICAgICAgICAgIAMBKwAAAAEY
AAAAAAAAAAAAAAAAAAAAAAAAAAAAAAAAAQAAAG1hY2hpbmVwaGFzZV94X3BwICAgICAgICAgICAAAAAA
AAAAAAAAAAAAAAAAAAAAAAAAAAAAAAAAAAAAAAAAAAAAAAAAAAAAAAAAAAAAAAAAAAAAAAAAAAAAAAAA
AAAAAAAAAAAAAAAAAAAAAAAAAAAAAAAAAAAAAAAAAAAAAAAAAAAAAAAAAAAAAAAAAAAAAAAAAAAAAAAA
AAAAAAAAAAAAAAAAAAAAAAAAAAAAAAAAAAAAAAAAAAAAAAAAAAAAAAAAAAAAAAAAAAAAAAAAAAAAAAAA
AAAAAAAAAAAAAAAAAAAAAAAAAAAAAAAAAAAAAAAAAAAAAAAAAAAAAAAAAAAAAAAAAAAAAAAAAAAAAAAA
AAAAAAAAAAAAAAAAAAAAAAAAAAAAAAAAAAAAAAAAAAAAAAAAAAAAAAAAAAAAAAAAAAAAAAAAAAAAAAAA
AAAAAAAAAAAAAAAAAAAAAAAAAAAAAAAAAAAAAAAAAAAAAAAAAAAAAAAAAAAAAAAAAAAAAAAAAAAAAAAA
AAAAAAAAAAAAAAAAAAAAAAAAAAAAAAAAAAAAAAAAAAAAAAAAAAAAAAAAAAAAAAAAAAAAAAAAAAAAAAAA
AAAAAAAAAAAAAAAAAAAAAAAAAAAAAAAAAAAAAAAAAAAAAAAAAAAAAAAAAAAAAAAAAAAAAAAAAAAAAAAA
AAAAAAAAAAAAAAAAAAAAAAAAAAAAAAAAAAAAAAAAAAAAAAAAAAAAAAAAAAAAAAAAAAAAAAAAAAAAAAAA
AAAAAAAAAAAAAAAAAAAAAAAAAAAAAAAAAAAAAAAAAAAAAAAAAAAAAAAAAAAAAAAAAAAAAAAAAAAAAAAA
AAAAAA==
##XUNITS=	HZ
##YUNITS=	ARBITRARY UNITS
##FIRSTX=	40160.508519674396666
##LASTX=	-40160.317019264221017
##DELTAX=	-0.19150041017416205569
##XFACTOR=	1
##YFACTOR=	5.0544682632272970777e-07
##FIRSTY=	-0.00010728387860581278801
##MINY=	-0.0006459730793721973896
##MAXY=	0.19041764736175537109
##NPOINTS=	419430
##XYDATA=	(X++(Y..Y))
40161b12poJ9J9O3p6j38%P2Lm7K3J5J6j5j4OOM1M1ppopj7j7j2j3j3N6M1r7JP0K3K2m9m9N5
40153b17N5p1p0L3L3qrK6K6k7k8L0L0L1L2p2p3M1M2o3o3kkkkK5K5K1K1J2n7o6P2Q9K0j4j3
40146a95o1o1O7kn5Q3j8q7M9M9J0J1k1k0O6p2r5M4J53p7j28J1K2K2P1P1j1j0j1j2j1j1j%l5
40139b65l5L1L1k3k2k6M4N7q2rJ29%o8k5k5K9K9jjjkK7K7m9m9K4R3op6l6L3L3l7oO3N8j0j0
40132a56rL0m0m5K4k7k6O2n3n3O2L6L7M8k2j0j1p2p3M4M4MNJ0n8k0k0OPM9k0o0J0O9P0j8j8
40125a94n2n3QPk7k7L4L3L4L4k2k3k2k3l2l3K4R5P5m0m0P5M7k2r3r2k0J41J46j5o8Jm8m8N
40118b35NONj7j8j7j8K2K1j3j3L9L9o5o5ONNNl3l3M7M8O8O8Mo6J7J7r4K2L5q0K6K6j6j6k0
40111b83k1M4k5o5P4LKJ1J1k4k3J5J5n8J0J40%k9J08P5o4j31RK5K6q1q2j9j9l0M0J36kj2j2
40104b36k0k1N9N8o9o9n6n6R3R4M7M6n7n6J6J7m1m2K6K5Qj31m6R1P9o0M2k6q3N5J26j2m2R6
40098a45j4q3j7N3M0M1l6l6J3J3p3O6J35lj07L1Q6n3j56j8O9o9n6J3K9K9L3L4p2p2j6N4O0
40091b27p8q2N6N3q4m6R3J10M0j7N2L6j02j33OpqQ2Q2p0p0P5P6rp7l4l5MP3L0L0J8n2n1J7
40085b49NNk6k5O4O5j%J3j03j03J3K7K7L3L4j3j4J7J6j8q8l0L9ppK8K7J2n7M0L9j5j6Q6J6
40078a66m2K7J4J4J5n4q5L1m8j17M1J09M3M2K8m1n6n6M3M4M1M2l9l9K6K5n5n6O6O7j5q3m4
40071b78P1O7m9k6k7p7qM8k0J9Q8m7m6M3M3n6J3J4n6l4l4K3R2Q6J7m4j13q1L5K2K3j4j4M4
40065b76M4l8l7K1K1M1M1Lo5o0J0M6M7m3m3qqO5O5j6j5m0m0M1M1k1k0p9p8N0N0M9N0l2l2j4
40058b80J24P1o8n4J4O1O1j6j5l2l2q9r0O2O2j9j9M8M8l3l3K6K7qqnoonm0l9J8J8n0n1R2R1
40051a75L5j04n0Q8P2Ln0J9K0n0m5K4K5K6k8k8j0j0j0j0k7k7k8k7QPO5O5M6M6k6k6r6M4J23
40044a11j4p3p3%jL7L6m5m4L5L6L5L6p4p3P7P6L3L2n4j92l5J03J6n2N1j9j05L4R6m3M8M8o0
40038b39RO3p6j35R6J02l7j5J24Q0n8m5m5MMl9l9M3k6r0M9M4k5l3L6L3l7l3l3M2J12Q4n4j9
40031a53M9M4r6n1J7K7K8L1L2p3p4L0L1O4O5q6q5p8p9j02L5J15M6J3J2OPM0M1kjkjn8n8%%
40024b66J9J8J9J9m1m0ooj2j3j2j2N4N4mmk5k5k5k5RRO7O7J1J2k2k3M6M7n7n8N2N1oon3n3
40017b40n3n3P7P7k7k7N1N2k9l0n4n5M9M9m3m2mll8L2L7l3j4N5N1j9o3o2N5N6No5o4NQ7Q7
40010a93Mo6nmj4j3N0k0k0N0ook9k9l5Q0N5j5%jmnl4l4J%kkkkLLL8L7pqqq%%j%lkM1k9m6K4
40001b67J5J4M0L9L5L5K7m3o1o2j3j3j3j3K3K3K3K4qqqqL5L6m2m1l3L5N5N5j0j0K5K5l0l0
39994a49j31o1J09M0j05l7l6l7P2P2l0k9P0P0j6q4j1j1L9L9j9j8onm4K5J9J9n8n7J3J3J3J3
39987c18O1O2m3m2O3O4NOo8o8l6P9P3m2n1n1N1N0ppP3P4p6p7K9K9n1n2llo0o0N0N0l0l1R0
39980b67Q9L1L2rj0o6o7j7j6n1n1N5N4m9m9M8M8M8M8J2J2k3k2m3m2pql2l1P2P2L7L8r0k0J09
39973a65oj08l8P0Jl0M0O0N9Po3j07RM0k8l5L5L0l8ooj0j0M5M4l6l6O7O6o0J0J16Kp2lk7k7
39966b10k3k3J5J5J6J5k2k2k3k2J5J6J5J5K3K3n7n8L5L5L5L5n5n6P1P1m9n0m9n0J00J00J9
39960a00J9j70j69K6K7J3J3J3J2P5P4opK8K8k9l0k7k8k8k7m2m1ppJ22J21r7k9R3k3n4J5j0
39953b52p8jjO1O1k1k0rrqrP1P1p9p9P7P7n0n0P7P8r5r6J%%JJ0J0M0M0K0n0m7O7P2m4r1k2
39946b77NNkO7K1r4j7R9l5j51o3N3N8N9O5O6k7k7k7k7rrrrO6O6o0o1M4M4J0Rp5p6o9M6N6j06
39939c91p1R1N5o1L3J02K4K4P4Nr1K4O1n4n9N6p4p4L3L3L3L4jjL4L4kkl7l7m1m2p9L6P6l9
39932b94oO4l3l2OPk4k4N7N8J1J2J1J2p2p2L2L2p8p8M9M9j2j2j2j1O6O7l7l8K5K4j1j0K6K6
39925b22J9J9L6q0k1R3nmM1M2m3K6N7n9r7k8Mo5M5J14l7j05mO6K2K2LLJ7r8j13LQ0Q1k6k5
39918b39M6o9k8Q8J9m9M0M1k1k1k0k0O1O1k3k3J1J2r5r6P4P3j7q6l6P9M3k6J9K0p2p2N5N5
39912b16qqK7K6q5q5M2M2P1P1l3j03l8P7O5O6k6k6q4q4L7L8L7L8n0n0j5j5L0L0k7k8j4j5m9
39905c62O6J11M1j7q6o0N5N8n8o9M6J01J01l1l1o6o6J5J5Lo6m6P0L5l4Oo3j23L8J24N4o6K
39899c03M0l1n1O3R5R5K1r5j00l2MLP6P7n0n0L0L1mnp0p1L4L3l6l6O7O8l2l1M9M9LLl1l2k1
39891b40k1J3J3j8j9O2O2o7o8J3J4QRm9m8L2L3L2L3M3M2Rn9j08L1J12k7l2L7K8m1OOl3l3N8
39885a67N8m6m6l6l7k7k8n2Q6P8Qpp6k3M6k5k4j1j1J2J51R3m5n4n4J6Q6M2r7n3J5n0n0Q1Q0
39878a67j7j7j7j7P5P4k9k9l0l1N0N1j7j7j7j7m5m6Ko7k2J17J46Rr2r2j9k0j2j1K3K3nono
39871c00nonnO1O1K6K7n6n5KKj0j1K4K3K4K3j2j1l6l5j%%J%%jjL4L3n9n8N6N7RRRRK5K5j0
39863a37j0p9q0L6L6JJK3R2L3j06o6KR8K8m3m4JJN3q6r4M5L2l7M1M0j1N8P8o0q5j7l3l4L6
39856b87L6Oo4o7P0L0K9L8L8p8p9rrL8L9L8L8l4l5l4l5J8J7J8J7L4L4L4L3l1l1l1l1p2p2R0
39849c04R0l0l0L9L9N1N0j7q6r5M3P0%p5p5q9N1Q9Q9j7j8PPPPL6L6p9q0K6K5K5K6O1O2qqp8
39842a53p7rrNMMNL4L5p3p2j2J27J1j27K6K5J6J6m7m7O9O8JJQ7n1p9O0M3M2n1n2J8J8l6l7
39835b17L3L3m2m1q5N3K4K4L3L2l3l3l3l3J5J4J5J4KLo7o7MNL0L0O9p0QPj6j5j6j6L1L2L2
39827b41L1J8J8j6j7QPo1o2L1L1O5O6m4m5M9r1j22J09M8r0N2N2J%P2o7j36LR8R9m6m6p8O0
39821b44J7J7L3L3l6l7l2l3Q2Q3j06j05k3J17J15J14j26j25j4N6J7J7MNNMo8o8K0Q9K2K2K0
39814a25r5l8J24L7p8m4K6k1k0J1J1l2L7%o9RQopn0K0P9J0p1jpp6K5J41Lo6L8L8l1l1MMm6
39807b89m5j1j1P0O9j6j6N4j4l3l4NNO2O2m3m3qqj1j1K4K4NOQ1l5j70qR5o6k0R6Ko8KLm6K4
39800c17O0qL4L5llllLLn1n0j5N5J15%o6o6K6K5M7k3r1K4P9l7q0j0l7L2P0m5j04J0M3M3JK
39792c05JKk4k5L3L4K6K7K7K6l7l8m9O6M6k3j1j2k3k4J2J1K0J9j5j5O3O3%Jj3q3j94p8J48
39786c44Q0jkmmnmL4L4p0p0M0M0j7j8RQRQJ5J6J5J5l5l6O9O8r0r0L7L6q6q7J7J8K4K4K5K4
39778b98m9n0N5J24K2r4k4k4J2J3k2k2l3l2P1P1J6J7j1j1p2M3P6OQRj02J4J34K0n2J8k1k2
39772b10M4M5o3OL7p9q9j9J6J6J0J0L7L8N9n6n6N9n6n6K8K8k4R1K0J9L4q2q1L4L3L2J7n3q8
39765b99K7P3P4n4n4O2O2l0k9l0k9N5N6o0o0J3J3j0p9p2M3M3M4L6L6j0N9N5o0j03l4M1k9o0
39759c10J0jkL7L8n5n4O1O1n1n1O4O4j5j4m9m9J0J0M5M4j7j7N8n8j27L5J17JJ2J1l0l0M0L9
39752a73p5p6M4M3k6k6L4L5L4L5QQRQk4k4J0J1J6J7op6J3J29l7j53l5l5K7R7O4n2n6J4K7K8
39745a63q4q3L7L6nnQ4l1m5K5M7k3m8m8j7j6J8J8K9K8onK9K9nnLMLMppppJ3J2K4m5q7K9R3
39737a84k2RRl3l3J9K0j5j5L2L3l7l7K1K1k5M4K6r0k9M1O3op8p8O0O1K5K6o7o7LKN2N2j7j7
39730b31POPOj5j5M7M7O3n3j43p3P9Q0l2l1O5O5r6r7M4M3k5k6K7K8K8K7m2m3m2m3K5K5j0j0
39723c08j1j1J05J05o8o7KKN4N3j5j6m8m9K1K0O2O2qpr0r0rrk6k5P8P8K1K0Mj35k9J10K8m2
39716b38K7K6k1k1M6r2r3M6mnO2O2KLLLm8m8j2j3J3J4k1k1M7M6J1J2J1J1l7L2P5o3j40kO0
39709b67O0L0K9n3j23m3R5P6o3j16K2N9j1L7L7j2j3K2K2o1o1M3M3J1J0J1J0k7k7P7P7o4o4
39703b34oom3m2pqM2M1P6P6k7k7o2o2J9J9l9l9K1K2j4j3nnL0L0l6l6O8%q1N6N7q2J3Q1l3l2
39696b88R4m5q7j7k3k3J7J6J7J8m0m0Q7Q8j6j6J8J7n9o0K1R1Q0n9p4O3k3k3N7N7p0p0M4M5
39689b03k7k8n4Q4N9q0n4Q5j0j0J10k9p0jn4n3RRL4L3L4L4o5o6J6J6P3P4qpn2n2N2N2n6n6
39682b61KJm0m0jjNP4M2r8o6P2J06L6k6k6l1l0N7N7K2K3r9r8P5P5j6j7M1M1j8j9j8j9M7M6
39675a02j1j1j7j6L1l8q8N1M2k8n9n9O3O4o4o4noj6j5L3L4J11k8j39%J53L8j14%L5L4PQj3
39669a89j3K2K2l1l2l1l2j1j2j1j2LLLLJ7J7J7J7L6L7q3q4P9Rn8N7N4o0J5J6p5oQ8k6n7n6
39661c64N1N2O7O7kkp1p1kkN9N9poo4NL9p7l4Q2RJ0K7K6m2j12o5N1R4K4n8J2L7L8qqp6p7J05
39654b34J05n7n7l1l2l4Q0K9q6L2J47K0m9llm5m4rj0N1N1K8m2r2K3Q7k7m0l9m7m7K4K4K4K4
39647b79j3j4j3j3M2M1M2M1qqj3j2L1l7n1Q8O9p0n2n2M6M7k3k2o2o2N4N4qpK7K7L4L5l4l5
39640b10qrK7K6k4k3M5M6k8k9k9k8J9K0J9K0j8j8j8j8%JmnL5l4q2N6J23j5K8R7n6j25L4L4
39633a51q4q4P8P7l3l3l4l3N5N6o0n9l4l4Q2Q1J7J6J6J6n2n3j7j8k3k4M6M6j2j1j1j1MNMN
39627b67N7N6o6LJ18j13j18J14j6j54J4Q4%%L9L9J2J2j03j03J34J33J3j26r0M8J16k3j25j0
39621c22Q9R0nmmnn3n3N1N1l2l1J5n5LJ19Po2j4j4M0M0j12j12L7L8mnnmQ1Q1%%m5m5N8N9p0
39613a97p1J0J1k7k8L1L0l9l9nmN7N7%%onm6P0J31l1j40p1k7M3Q0l5j40k5J00R9J4J5o7KL9
39606b14p7m6K3K5K6L0L1M0M0o3o4l4l4O9P0J9J9q5q5O6O6l7l8P0P1j0j1m8m9j4j4M8M7J7
39600a46J7q7j7J6j00l3Q2NON1j9q3L2Q9K0p7pn5n5L0L0n1n0J22J22k4k5o2N4R0k5n4J5J3
39593a76n6j3j3L4L4L4L4n7n7n7n7N1N2J7J7nmnnppK8K7m6m7L4L4rro7o7P3P2l1l2K6K5n5
39586b90n5L2L1K5K4M4p1j03l4P3P3llk2k2J2J3M2M2O0n6r7O5O7r4j05N5J44P5o0o0ppm2m3
39579b97L9L8%jl5l5k0k1L8L7j2j2K3K3n1n1K9L0O3O2K8K9m0l9rrMo4m6J16Q3p9j6N3o2o2
39573b66M6M6k5k6RRj7j7M1M0k4k3J1J1o3o3m1R8R9L0m9m9j2j1m7m6J7J7m0m1R8R8L0j08m3
39566c11K7L7L7j4j4K1K1l1l1P8P7r7k9J9j19n2Q7R7K7pqp0p0j6j6M1M1j5j6n0n0K7K7K7K8
39559b97j0j1j0j0P4P4k9l0j9j9L9L9j2j2J9J8L1l9q2N7O0rl9L0N3j5n3n3j2j2M5M6l9m0k9
39552b96M0R5m2q2N7O2p7j6J24k9r8L0L0o6o6Q3Q4n7n7K4K4J%%%j%p7p7N2J21J4j24n8J1O8
39546c03O7N4N3n0n0l0l0j08L0JJO7O7Q6Q6r2r2M3k6p4O5M7r1k5J13J9J9J8n2j03L6P3MMM
39539a69q1q1QQn0n0k6k6L2L2M3M3M3M4l0l0N2N1nom0l9M7M7M8M7j24j25M8M8kkkkL0K9n1
39532b41n1ONNNJ6J5M5M6np4j48j0K8K8L6L7J6J6o4o5M2M1M2M1J2J2m6m6L8L9m3m3N5N5N5
39525a00N4o3o2onk3k2j4j4j13K6J38jj14K4J65K7k6k6l5l5qqqqllklJ2J1M7M6N9N8m5m5k7
39518a52k6QQq6q6J8J8K5K6K5K5KLKKk1k0J4J3n2n3K8K8j0j1m5m6J0J0M5M4j4j5O6O7n6n5
39511b61K5R3K4j14l8J01Q9n0m4m3m5m4P8P8K4m6r3M6P4o5p5oN1N1llm6m7J1J1J2J1J2J1J5
39504b06J5k0k0J7J7j7j8l2l2M9M8l0l0N0N1j3j3%p0m8R1J21j8j8j9k7k7RRk6k6K5K5rrm1
39497b42m1J6J7QQn0n0J4J4KP2M4p0m5K5O4nm2m3L6L6J%noonK0K0Ro1j9R6R2k3l7l7L6L7J5
39489a05J5o6j35m1P4j4q3N1N1J2J2RRk6k5O2O3q7q8q0q0M6M7J%Q1Q1K8K8ppn2n2j8N2J19
39482a25Mj17m7K6K7K6K6Ro1r3K2R1k4J4J3J%qj23l8P8M5k4J2J1QPL9L8m2m3j4j4j5j4J4J3
39475b78J4J3k8k8N2N3O5O5j08j77J9J34N4o2o0RO4nn9J1R4R4j11j12O2O1p1p2J0RP0P0Ro0
39469a99q5j7J10M1p4mM9k1J5J5o6o6l4L5O5n0j9N1NMN0M9Q6k8j67n1M6M5P8Rj18m9L3L3k0
39462b49k0j3j3K2K1l8l9lmK2K1O8jn6N9N9n6p0%P8Qp0jL3l5o3OK5K5l0L9P9Ro2PM4M5m3m2
39455b38Lo5q5L1Q5Q4M6k3o5o5RJ0R0R1q7q7L9M0o2o3O5O4j2j2m7m6O2O2MMj7j7j8j7J1J1
39448b15J1J1KKKKj3j4rrM4J13n3j67l6L3m8m7N6N7kjO5O5PQq9r0L1L0P9l7p5L9Ko8k1k2N2
39440c05N2noN3N3n1n1J3J3m5m4J09J09q7q8k1k2k1k2J5J4J5J4K7K6l1l0J8J9N4N3J6J7m1
39434a80m1j05j04p6Q6J36K1l1l1l4l3M8M7j7j7j7j7L7L8k0k0K3K2K3K2k1k2k1k2K5K5K5K5
39427b26p0p0Q0P9n9n9kO8J5j00l9P8k3k3N4N4J0J0o0n9%JO9P0k2k2J2J3MMMMk0k0M9M9K4
39420a23K4m6m6r1r2O9P0n1n1J10J10opp5p6j5j6j5j5L6L5KJK6K5m3m4K7K6k1M8P7o1j8N0
39414a76p5p6lkKJKKK3K4K3K4NNNOJ1J2J2J2j%m0l9Qo1m0R9O4p6M6M6l4l3JJM7M7o8o8LML9
39405b18L8m7m8O8O8j2j2j2j2OOPOl4l4l4l4L3L3L3L3k6k5M4M3j2j2m7m7K8K9m0m1K9K8m0
39399b55m1N1N0j9j9K4K4K4K4l3l2l3l2J1J1LMR6j9j39k4j1q0L9J08M8k0K2K3l5l5l5l5m1
39392c76m1P4P5J2J2n8n7M8M9J4J4l5l6l5l5O5O5O5O5p9p9j0j0J7J8r1r1n9N5J52J52l3l3
39386b06JKPPPPn6n5N9O0m7m6jp0m8O7L7l2N9N9o1o1KKL7L6JJJJr0r0P1P2M5M5J1J0MNMMn8
39377a97n8J1J1j3j3m7m7ooO3O3J7J7j8j7m5m6K4K4l4l4L4L5NNP5P4q5q4L1L1l6l6L3L3k0
39371b56k1M9M9j7j7j7j7l6l6L2L3LLl2l2L3L3l6l6KKL6L6j2j2j2j2mlO5O5J0J0k4k5k8k8
39363b52M2M1m7m7O8O8k0k0k0k0lll8l8rrJ06J06q5q5L0L1j5j5N4N4p3p4M2M2k3k3n8n7O2
39357b88O2qpJ2J1M7M6J8J8J8J9r1r1k2k2KJKJn7n7J04J04j1j2m7m6M3M3k7k6K8K7k0N0R3
39350h3m5p0km7m7qqMMMMJ0J0l7L2P3o6p0O9J07l1r9l0P3P2QPj7j6N2N2k5k6k5k6k7k8PPL9
39342a99L9l1l0m8m8O8O8J2J3k2k1J9J9n0n0M6M6p0o9OOk8k9J04J04j04j04N8N8j1j1lmlm
39336b73j6j7j6j7L5L5L5L5K0K0n0m9%%J3n6n1Q7M0l0P0Jj18n0L8L8k7k7J5J5k0j9J05J05
39329a29j03j02P6P7l8l9l4l4L0L1J1n9q4L0Q5Q4K6K7q5j6Q7k9n5O1j2j1L1L1l8l9M5M4k6
39323a57k5j9k0N0M9r9r9J7J6qqqqN1N1j9j8m7m7K1K2ONk2k2L0J46j5j32N2N3p1p1K4K4j0
39316c08j1j3j3N7N6LLn9n9j7R8J05j0j20nP8Qn6n7QRK5K5r1r0L4L4%%k5k4M4J14O0n5n6n5
39309c63rj0rrK7K7K6K7K5K4K5K5PPQPk0k0k5k4N5j4j62m7J38K3j1J04N5o0qp7j16M6J51Q2
39302i5l2l2l6l6N1N1j9j8K9K8m0m1KKl2l2R8R8o3o4q5q5L1L0J2J1J2J2O7O8m8m8m2m3qqn
39295c10mnmL1L1L1L1KKj13j13K3K2K3K3L5L5l4l4Q0Q0J0J1K4K4m5m5K8K8m1m1j2j3j2j2K0
39288b44K0n0m9L6L5JJN1N0j8j9K5K4m5m5p1p1M5M4k8k8M1M0P0P0r2r2J02J03j05j05L4L5
39282b35L5L4m3m4K5K6m6m6j1j1%JK4R3O9m7n0J9M1M2q1q0J7J7l3l3j5J01N0o5n6O0Q7k9m7
39275b31m7n4n5R4R3J3J3o2o1J9J9k4k4L4L3K1K2l7l6m1m1l2Q4R2k2n7N8N0o5o6Kopookp0
39268d05%J15J07rj10OJ09M0j4q4j29L2J10oj0O0m5m4P5P4ook9l0o4o3R7R8r8r9J0J0J0RM
39261b85MMMl1l1N0N0KLo0o0J41P1j34k0M9o6J7J33%p0k4k4J8J7q6q6O0O0p0M6J09ol8l8j0
39254c01j0rj0O4O5j6j7K9K9L0K9j5j5j4j5m5m5N9N9l4l3JKmlll%%m6K2P7l8o6MJ1J1J5J5
39247b20M1M1o4o3J3J3m1m0L2J02P0m6l3l4m0m1qqM9N0N0N0qqk4k5k4k5L0L0k8k9M2M1m0l9
39240b34MNNMj6j6L7L7N7j2j01J5No5O2O3j07j07M3M3K0K1j4j4J9J8J9J8k6k7k7k7K5K6K5
39233b22K5l1l1k2M7J00o1r9O2O9m7n0J9P0Jq0j0N2j6k0N0L7q0m8K0J6J6j4j4L2L2k5k5O7
39227a80O8q5j55K2R0M8M7l4l5J1n8l4Q1op6qpLP2L1l7O3O4q5q5Q0Q1J5j00m0L0l0k9R4K6
39220a58k7k6MMl4l3M7M7m0m1ooj5j5j1j1l1L8J53L6j11MQ4l1n2O3N6n9J9J9j15j15L2L1O3
39213b37O2j8q6L3L4mml9l8Q0Q1k6r6l9L1j3j2N3N4l1l2L1l9l9L0O5O6j4q3q7j8O1O1K2m6
39206b37m6K3j2j1O6ll8l8pqJ8J7l9m0L1L2m9n0M2M2M2M2J4J3k2k1j9j8j5j4K4R3M5o9k6R1
39200a47N2o2p6oj8j8J00J00n7n7Mj10l0Q6K6K5jkNNNNKKL3L3n9j29qJ07op5K8K9JKl4l3K9
39192b49L0n2n1K5K6K6K6l3l3KKQ7Q7o3o3K0J9K0J9k1k1k1k0M3M4l7l7rqK5K6n5n6k1k1J0
39185c34J0J0J0M0M0o4o4M8M9l3l2K7K6K6K7m5m5j1j0j9k0l1L9R9j5r7J9M3k7K0J9LLl1l2
39178c52j7j8k1M7N8N8No4r1K4m5m4P6P7K0J9rrO9jj08l9Q6Q6O7jq7j8N7j2m2K7m9m9Q2Q2
39172a36k8k9j9q9pO3J6J5N1j8n2J7l0k9k1k1P4J43k7j43k8k9k1M8Q3J5m6K4J04j2j38k3P4
39165b19Nk5k5k7M2M2k7O4O4m4m3l6l6j7N3N5N5jp0j33o3M4M4N5N6ppmp4p0M6N1j8L2L3o7
39158b72KJ06L7p3p3K6K6k0k0P7PJ2J2r6r7N5N4llO9O9q2q1k3k4J1J1m3m4J4J4O0O0K6K5n8
39151b39n8o5N0KJQ9R0JJn6n7J8J7m0m0J0RJ0Rj2j1M6M6qppqp1p1O1O0nO4J6r9j09OL8L7L0
39144b52L0nnj1j2p6L8Q8Q7J4n6p1M5j0j25n7O0O7O8M4M4j4j3K2K2j04j05k7k7QPK4K5L5l3
39137b75n4O1O5n1p2M3O8jp6p7R2R2k3k4k0k0J9Q7L8p9k6M3k2r1J%mlj6j6j6j6L7L6L7L7j9
39130b45k0K0J9J9Q8nj21j15%P8P8L5L6m6m5kjkjR2R3q0q1p7p6K7K7Q2Q2k2k1l6l6kjO7O6
39123a26o0o1K4K4K5K4k4k3J1J1K6K6l1l1l0k9OOl2l2RJ0p1M5R9L0l4l4p3p3K0J9K0J9O0O0
39116a90o7o7j2j3j3j3N9N8K4K4J8J8l9m0%JL4L5j6j7j6j7J6J6j9j8M6M7n8n7K6K6l1l2k0
39109c07k1L8L7k9k9N1N2J2J3k2k2k9k8k2k1j45l0J27J3n0O5L2l7RQL9L9K8K8l0l0k1k2N9
39103b45N9j1j0j1j1L2L2k6k6j0j1K4K4j6j6J9J9J7J8j8j7q5q5nmN0N0ppK1K1j4q2l5Q0J03
39096a83L4j1q0l7P9R1k4r4k6L0K9k3k4k1k1j02j02J05J05K9K8PP6K8q7r7J8K3m6L8J08Lo6
39090b13n6J4J13M4j9j8k2k3l0l0k6k6J1Q0J11nj02l3M8M8k1k1k1k1NNl0k9rrK6K6L2L2r5
39083b64r5ONNOL8L8MLK7K8qpk3k3J1J2O7O8q2q3P5P4l0l0n1n1K9R9N3o2m4m4j21pQ2l4o8
39076c97M6P9P8m6m5j1j1k8k8OP6Q6k9j08l8R3K3p7pN9N9ONj4j4p3p2J05J04m5m6L2L2K8K7
39069a45l7j05l3Q3M4k5j3j4K5K5n7n6J9J9R5k2j57NN7n9j5N4N1j8kO8K8m1J1J1OPJ2J2J3
39062a54J2r3r2L4L5L4L5r3r2M2M2M3M2%jl5l5NMl0l0ooK9K9OOl3l2P1Lo2N3K9l9l2L7N0M9
39055a75k7k7J7J6n7n7q6L0L8l1L8L9O8O9j3j2j2j2j8j8j7j8M5M5l5l6PQ%%J13lr3K2O1j01
39048b32p2M4pp7l5L4N6N5KKK2K2l5l5M1M0o2o3k3k4L5L4J0J0ONN4j5j03J2J10M1OOk2k2k2
39041b02k2p7p8P3P2n6n7P1P0K1K0j4j4n1n2j7j7M8M8l3l3KJL7L6P9Q0r4r4R5R4p8p9k4k4
39034b69r7J9J21No5Mpol7l7L2L2K4K5L3q2l2Q4L2q2l9l8pJ09M8k1NOL5L6m0m0l5l6KP1J01
39027a46j4j29o1lkJ4J5J9J8%O9M1p4rO0J4J4q3q3Q9R0l7l8O7O6j3j4L3l7j20mj6j6J4J4r4
39020c56K3R6k0m7O8L9L8J2n9m6P0O5n0k5k5PPo2QJ14jj32j32Q0Q0k1k1k1k0K2K3K3K2n0n1
39013c42j15M8J61M6p6p5K0K1j4j4L7L8L7L7m8m9L2L3j9j8l1M0J06qo6o6MML8L9k8k7L0L0
39007a95QQj44p4P4o5o5P4Q5J6L0K9j3j3j2j3L8L8m2m2N9N9k2k1j6j6J9J8o4o5qpR2R2K3j14
39000b49JP0K7m3L5L5p2j41o8P1R2R3k3k2J3J2m0l9nnj8j8j35LK00J31lp1mmo5o6j4j4M4M4
38993b48m8m9j3j4J8J8M8M8np4o5P5O5p3o8O9P7PM6M6Q3n7j45qQ4n5q4j4pO2L4j05m5R3R3
38986b11m5p1O8R8m1r3k5N5N5k1k1n7n6N1N0J5J6M0M0m0m1k5k5RJ0J7J7J8J7m5m5J2J3J6J6
38980b29m1m2PPJ7Q7J6j23K0Q9L0m0l0l1K8K8r9r8Q7Q7POmmmnk6k7L1L2n9n8n8n8J23J23M3
38973a68M3mml9l9QQk7k6k3k2Q1Q2q3q3kkk2k3L6L5P5P6j21j21N8N8J5J4Q5n4j19n0MMRQk2
38965c55k2N8N8j9j9K9L0L8r9j61P1J26j3o0P9M9k0l0l0o5o5M8M8j8J21k0j58NJ44J6n3M1
38959b46M1l9m0M3J12N1q7o8Jj1j2J0J0m8m7PQM2M3k4k4J0J1j9k0O2O1m9m9P7P7o2o3MLn8
38952b93Q1K3j15J9J8J0J1l4l4M7M6o1o2J9J9q3q3J13J12M5M5o1RJ4j25m3K7j8N2R9l9KP2
38946a68j7j55k1J18J2n6j2j2oO3J06l3o9o9n1Q9J50J2m0K9l7j06QQL8L8l0l0MNl6l7K1K2
38940b62QRRRo0o0kkJ02J02J5j23j32PQ6J7n1n1M8M8l1l1MMm3m2Q5Q4K6K6qrk5k6k5k6L2L2
38932b56klK1K0K1K0PPm6m7P1J40n4j93k3J16p5p4NNO3O3l3l2KLQ0Q0m7m7K3K2j6j7l4j04
38925c34o2P7O3O3P2P1r3r4J0J1M4M4q3q3rqM9M9k6k6L2L1l2l2j5J23M1r8n9Q0K1m8MMk6M3
38918a96R1m8r1M8L5l4jjq8N1N6j3o2PN3N2k3k4l5l5j%QPM2M2rrrrl1l1K7K7NONNq1q2J7J8
38910c11P2Kq8K7Q5l1PPl9m0J8J8J8J8j6j7k2k2j1q0L9J55L0q4k2R3O1rp8p7K2K3k5k5K9K8
38903b45N3j7n0O5K2r3lO6j4j4K4K5%%%%n4n4j00O1J41o6j16M6M0k9P8P8l4l4JJm3m3qrJ4
38896c11J5l2L7R6j9p6L9O4nnO5l6j52n8J0p3lJ28N9K3K2j6j6NNk9l0L6L5m5m5K6K7O1O1o4
38890b01o5J7J6l7l6R0R0j00j00MMK5K4rj0jjL3L4l8l8JJo0J0J12mp8L6L0L0N5j5m7O7N9n6
38882a58n8J2K8K8l7l7K1K2n2n2M2k7k2R3O3nk9k8m2m1m4P1M7o8l1Q5L7l3o1N3J16m5j28j3
38876b93J1J0J8J8M3M3k6k6n2n2J2J3N1j9m4P0L4L3M1p5m7K2r4r3M1M0k8k9Q3Q2J3J3l8l8
38869b63L2L1k1k1J3J4J0J1k4k4o2o1N4N4K0K0N4N5k5k4n9n9N8N8j2j1KKo7o7L0L0mmk6k6
38863c12k5k6K8K9K8K9l7l6P9P9p1p1M4M4j3j3K6m4LLkjK2K2K2K2m0m1L8l2p2lO7kMP4L1l9
38855a86k7r7r4O8J03n8k3k2o0RJ70J01n0n0J5J4J5J5J5J4p9p9nnMP4No5l1l0P6P6J9n0m6
38849b64m5m3m3L0R8L2l8k9k9L6L6M0k9m6m6O5O5K0K0op6p8rJ03L2l2l1K8K9L2l7l6L2p5p5
38842c69N2J22mmM1p4j01O2R7j8k3k2o3N1K3m5MNo5ML5L4k2k3M7M7NNn2n3N5N5klK0K0o1o0
38835b80K2K2K2K2o1o2mmm5m5N9N8k9l0P5P4J2J2k2k3m6m6j1j2J26J25r5k6P2o7j21J8R8R7
38828a15m4m4M9M8n5n5K7K7O1O2r7r7M9M8l9j08k5J14K3m6l2l3K5K5l3l3KKL6L7l1l0K8K8
38822b26J2J2k3k2OPPPM6M6q1q1j3j3j4j3L1L1K0m8k8J11M9r0l6l6J3J3K0K1J2J2R8m1j22
38815c13J7O9P0k6k6%jl5l5J7J8J7J8PPn0n0M4M4j3j4J3J3K7m3l0J09J05l4n0n1k5k4L5L5
38808a55%Jn9o0K2K1n2n2R8R8n5n5q3N5Q3n5j03L4opL7L6J2J1J2J1j0j0m4m5L8L8LLoooom6
38801c08m6J2J2k3k2L5L5J8J8K8R7L9j00o0P8m8m8J8J8ppopkjL3L3L7L8m3m3JKp9q0R7R7p5
38793b59p6j2j2j2j2M4M4%%L9j00m2R6J1J1N4N4k7k6PQk0k0L8L7j3j2j3j3RJ0J0Rj2j2j2j2
38786b36l1l1Q5Q4o4o4NNJ6J6n3n3KJL6L7ppK7K8K3K4r2r3K1K0J4J3j4j28l4L5J1J1N0M9j4
38779c08j3K0K1J4J5J4J4j6j6J9J8R4R4j14j13j2j2N7N7n4n3J5J6M8M9k0k1l6l7l6l6M9N0
38773b33J4J5N0M9j9k0k3k4j38j39P5P6m0m0O3O2O3O2o1o0QRk8k7M2M1M8M7j14j14M9M8J3
38767b46J4N0N0o5MP7l8j08QQ8K0n0n0j3j3K1K2J3J3J3J3J4J3l5L5J9j19q5N3Q1J1n7n6J8
38760b85J7J8J8J2J2p4O4J12k7r5k5K9K8l6l6L4L3jjJ4J4k1k0J0J0k4k5k4k5k4k5K0K0K1K0
38753b62rrqrL3L3L3L2n8n8m9m9k0J20N8p9o9O9M8M8J8n2o0P8J8n2L1L0nonojjjjl1l1LMN2
38746b23N2k2k2L5l4q3N7R3m5l3L7m9m9K5K4k2k2M7M7m3m2K7K7k9k9l0k9O4O5nnj0rJ6J6J9
38739a84j19n9Q0J02l7J4J5o8o9M7M6o1o0N4N5J1J1j1q0j5J24J10j20j16K3L8l1Q7Q6q0q0
38733b87j8j9k7J12M9N0K9j09q2N7k9k9K4K4K4K4j7j6j6j7K7K6K6K6q1q1m7m6J22J23l8l9
38727b55k5k5k5k5M4M4mO6K5j13j08K9PPO2op3O6J35lk4M6p2p1L2L2J0n9n5Q4Q4n5m4K6J6
38720b27n2k0j9kO7R1m7o8%l8L1Q2n5r5M4O6mj3j2j7j6LKLLj2j2j2j3RQM3M3K2K2m7m8K9K9
38712b32K2K1L9p8q5j7l3l4R1R0J7Q5M2p3J7J7J0J0n9n8k4k4K6K7m2m3j8j9J6J6MLL8L8l1
38706b41l2J5n4n7N9R7K9k4k5OOJ0J0J0RQQPQo4o4NOmllmQ1Q0q1q1QQPQj3j3m8m8k0j9R5R6
38697b22m2m3J20J19o0o0J0J0J0J0n8n9j8j8J7J7J2J2J2J1K5K4K4K4NNj10j10OPOPM8M7N2
38691a60N3o9JR6j9o4o4RJ0j1j1P0P0l7l7Ro1o5N0Q0l5n0n1k3M7Q2l3o5NK2m6o1o1M2M2M1
38684b94M2rj0rrKJKKk4k4J0J1j8j9Q6Q6j1j1ooPP5M9o7m5K4J8n2j7j7K5m4o7M8J8n1O2O3
38676a79o4o5KP1M7o9p9L7K2K2L8L8o6o6J6J6J2J2M5k5n4O1K0n0llNNl7l7Q8k8n9J0j7j7M5
38669c06M6j7j6N3o2l8L2K0J9N1N0p7p7L4L3l9P6Q2l4q9q8N1N2poJ0RJ0Rj1j2j2j2j2j2j2
38662c02j1M7M7M0M0K3r2l2L8lkKKo8o8L5L6M1M2m0l9o5o6L9L8N0N0k7k7l2L8O7m7l8L2M4
38656b08M3m3m3J5J5j7j6L0m0r2K3Q1l5j28n9M5M5J0J0O8O8q0q0M7M8nmmm%%L4L5n6n7P1P1
38648b12l8l7l8l7NNQ5J7n6N9N3j09n3O2j4j3J1J0J1J1O1O2L0q5o8M8M5p0q3j4K1K1J2J1k4
38642c11k3R0R1RJ0p0p0L4L4J6J6J6J6RQn0m9m7m8J1J0J0RlO5Q9n0m1K9OOm7m8q3q3j6J23
38635c32J17M8l9j08o1o2O1O1N1N2oon8n8M5M6noN3N2k9k8k9k8JKJJl8l8mlK5K6K5K6j2j1
38627b68m6m6L3L4k5k4n1n0N3N4J8J8N2N3ONOOo3o2nnJ8J7j7j7J5J6j9k0L5L4N9q0mO5j7j7
38620b39j5j5M3M3J8J8J8J8k7k7k6k7lmq3q4P1P1j0rppLP2O5p3m4R6M1r8j6N4n7n6K8K9jk
38613b42jjj6j6J9J9nor1M6J04l5o9JNNR0R0o2o3K6K7n0Q8O3p6q3N5o6o6M0L9m1m2P5P5k9
38606a93l0n0n0n1n0K3K3k4M5J18k0o0Q0J2j26non2n3P4P5N8N8K4K4m4m3rqrrK6K6l8l9K0
38599b83J9m4m3J4J4L7L8L7L7m0m0noj1j1O5O5m4j13n2Q6K8m1OPnmN3N4l7l7mO5R1m7q5j5
38592b51N1N2m8m8O6O6o5o5O3pp4M1nj21n6N9L0L0qO1M7o7m9m9m0P6N0k0k1k2K8K7jp0k0R5
38585b65J10M2j7j6jkjjn1n1j7j6O7O7l6l7m4m4J9J8l6L3J40K5p1p0LLL1L0qqK4m5p8L8M4
38578b21p2lO6QQJ2J3k5k4N4J23oj68l1l0m0P6pp7M4M4ONk5k6L3L2M3M3l7l8jjO8m7q8j8p
38570c14pJ4J5J4J5j3j3j2j3L1L1lmK0K0l4l4j0N8O3oj0O0Jo7p4nP9P9o6o6J4J5j5j5qpq4
38563c51L2J17Kp6pO9O9Oo4J2Q2J2n6rqn0K0N1o5q6j7J7J8L4L5j%p1p2P9P9r2r1L5L5L2L1
38556b49k7k6PQPQO8O8l5l6n4n3N3J22j9q8J3J2n0n0n0n0M9M8n5n5O9O8l8L2R8o4o9R3Nj57
38549c97j6R9M4M5k9k9L4L4jjk3k4k3k3J1J0m7m7P3P3j2j2P9J0rrn7n6M8M7m6m7J5J5n0J9
38542c02O7p2n0Q9Q4n4p0%L3L3mllln0m9L1L1M8M7J3J3k2k1J2J3L0L0J7Q6jj40j01L8k9l0
38535b89k1k0L3L3k4k5OOM1M0opj5j5P3o5j08L0J02l7J4J5n7n8R3R3r2r1l4l4N1N0ppJ7J6
38529b99J6J7n3n2L3L3NP3Q3n6n9J1l6l7N5N5n0m9J8J8l9m0j7j7O4O4l9l9M1M2%%j%j7j7j8
38521c07j7N9N8k1k2j6j5O7lp1O7J02l6r2k3J0J1llklqrqrM2M1PPk5k4j03L6onO1O1K3K2n9
38514b16n8MNJ4J3m6R2L2k00j02J29P9Q0M6r3r3M6M9N0j3j4j33OJ01J01m5m5j0j1NNNNK1K2
38507a69o0n9m3m4O1O0OPOOL7L7m4m4L5L5k3k3ooq4N4ONk0k1M0L9k7k7J36lp4p5m3m3O9P0
38500b29j13K6R8R8n4n4n4n4N8N9o8o9O2O3MMjkl7l6J0J1J0J0k0k1J4J4k8k9K5K5R6K7j47
38493c02rJ41Ln3J7PPJ2J2o3o3k8k8P8P7n4n5K3m7l7J02Q9m8j5j6m0K8P2o6o3PJ7J7L4L4p1
38486b81kL7j01n8J2K0K0K5K4M5M4o0QM4r5q5j7O9P0n8n7J00L0j7J22M9q8OOj36KR1m7q2N5
38480c05J7j21l3L6R2R3OOOPK2K3n6j26p8O0J60K1j1j1k0k0o7o7J05J06j15j16Q1Q0n2n2J
38473c28KQ0J2l7J03O1p6J0J0p1p1J0J0onL0K9M2M3M9q9j63lR5k1k1M8j7q6K7K8n8n8O7O7
38466b87K1R0J1j05m6O8K3m7%jl3l3KKP4P5pol3l4K4R3M7o9m3K6Qo1l2Q3K2r3n6N9pp6N1N1
38459b39p4p5j0rq2L4J12M2n2n2K2J37N0o5l6L3L2l7k8k8N2N2k9k8J8J8J8J8o0o0lkK5K5k1
38453c02M8L1q4k3R3l4l5N4N3n8n8K2K3m7m7Q5Q5l7L3R7j8r5k7L1L1k0k0J5J5kjl6l6N3N3
38446a58k8k8JJl4l4l3l3O3O4P2m4p5oK5K4k9k9N9N9KJk9k9n7n7oJ09K9q7J6J6k6k6K8K8p
38439b58pk1k0J4J4P6P7n1n1LMl2j00p6L9R0R0P6m0n2J6j9q8mO6j3j3K6K6m8m8j4j4L5L5L5
38432b47L4o9p0J1J1k0j9J6J5pqqpj6j6j5j6L4L4k4k3L1L2L6L6J4Q3j4j29oO4m1m0N7N6O4
38425a67n2l3l4ooJ16J17j23j92l6J27k7k7M3M3j5j5J0J1p0p0M7M6M7M7l4l4l5l4Q1Q1J%n6
38418b49n6M8M8o6o6O1O1o1o1M3k7J1J26K3r3%P0Mo5PPl2l3L1L0L1L0r4r5L2L2OOOOj4j3m4
38411c50m3M8J17M0p6k3k4LML9L9MMJ9J9p8p8j4J02M5k4L8J07K9q6j49q1J%L7L6L7L6RQQR
38404a88K8K9n2n3P0P1n7n7m8m9j3j4j9k0J6J5Q7Q7q5q6O5O4o2o2J8J7j7j6J5J5J6J5J7J7
38398b36J6J7m0m1J0J0N0o6p3M2L2q4mno4N1J67N1k7k6o8o7J5J5J5J5M3M4p1p2opkkrO0Q6
38390b31k9l4l4m5m5J34O5j33j8K05M3j82o6M0k9J7J7j0rK5K5L2L2l7l7KKL2L2L3l7o2N3O6
38384a83O5j6j33q3L2K9K9k9l0l0l0J4J5l2L8J56M2j67n1N5j5m7K3L8l1J6J6J8Q7N1o5p9L5
38378b62jkN6N6j06j06P4P4NNL8L9l1l0M4M4p1p1m0m1K9K8PPPPJ8J8n1n1M6M6k3k3rj0K6K5
38370b29j6j5N3N4k2k1M8M8k0k0r0r0j9j9J6J5ooooooK9K8N3N2j7j6m3m3K6K6M3M3%jK5j13
38363b71j74N7J13k6k0J18L5j04j7j8L4L3L3L3o9o9M6M6j1j0j0j0PQPPj0rj0j0RRRRJ%JJo
38356b38nnok2k3k3k2K6K6K6K7N0N1o5o4mmmlJ0J1n9n8M9M9M8M9o9o9j%k9l0l0l0P8P8l8l7
38348c60N0N0J6J6o8o8JJk0k1Q3Q3pqqpk2k2L5L6L7L7L7L7j0j0o7j35r2M7J74L5j15m6N4j5
38341b72j9N1l0r9lO5N8N7o4o3O4O3j2j2j6j7M6k4o6P1rp9K5R5Q4n5p4mK2m7L3J03r6j66N8
38335c32J27m6m5qpj5j6n0n0R2R3PQk9r7MJ44O0p8j8j8j18J9O2pK8K8j0j1Q6Q6NNj16j17L4
38328c00L3R9R8n6n5K7m2j70l2J04l5k1M7k3k3O2O2J3J2J2J2k7k8o3o2O6O6j5j5j5j5j6j5
38321c15P8P9k6k5K8K8K9K8o8o7n7J4M9o7l2Q4Ro1K0K0L1L0p3p3K4K4j0j1J4J4J4J4J4J4k1
38315b47k0j8j8j7j8M0M0NNl0l1l1l1N4N4J9J9k7k6L1L1NNJ7n3o4N0J6J7j8j7k8M0Q8k7n5
38308b40J4l6l6M9M8n6n7M8M7NNl0l0OOPOn1n0P7P7k0k0j9k0lkL2L2j9j9j9j9j0rK5K5n9o0
38300c75R1R1nnnnk4k5L4L3J8J8l9m0l0l1MLL3L3m8m8N4N5K0K0l1l1l5l6O5nm0L0n7n8N1N1
38293b69n5n4LMO1O1M2k7k9k8K5K5o3o3onO1O1P0%r2k3N4j5n3n2M7J16O8m7j04j05M6M5PO
38286b88P4Ml7l8j1j1j1j1K4K4K0K0M7k3o1N3M0j67q7J21O6n0K9K8j3j3n3J7K7K6k3k3l1L8
38280b93L8l2j5j5J1J0mp4m2P4Q9Q8j0q0m7K2L3L2J09L9j41j40J9J9n9J1P7RooK4K4n6J2J33
38273a47J8j25n6L3L4L8L8k2k1k1k1LMn4n5M5M5q2q2O2O1m2m2O8O8O1O2n3j68o5N1K5K4L1
38266b85L1k9l0N5N5kO8M6j15QJ23p8p9J2J2J3J2MMMNj2j2j2j2MLl0l1J4J4m3m4J23J23j20
38259b01j19JJ%Jj4j5j4j5L1L1L1L1%%%%L3L3ooJ2n8l3Q3L5q0K6K7o5o5o6o5Q4Q3LKQQLMJ8
38251b33n0p7L9M4M5oom3m4qrO2O2MMK8K7ppl1l2l1l2J4J4J4J4k3k3J2J2ononlmL2L1%jL4
38243b00L5k2k3J3J3j7j6n0n1rrP2P2MMM7M7j13K6R2m6j21J7l4l4K8K8K9K8o6o6L8L7llml
38236b60oor3M5J38jl6J02K6j13o6Mj%LMN0N0j02l2P8o1r0M7O7O7N7q0o1P7rrnoMP4M0r8o8
38229b70P1P4o5K3K2n8n8M6M6K4K4p9q0M5M4j3j3LLl1l2k8k9P6P5m7m7L4L4o5o6qpQ9R0p9
38222b52p9P4J43oj44n8Q1M6r2m8R0NMkkm9K0K7j12n0Q8L9L8M7M6k2k2k3k2j8j8J6J7j2j1
38215b61j2j2j2j3j3j2k2k1J3J4R0R0j3j4m7m6OPM2k6m6R3J02j29j49j1N4N4K8K8m7m6L3L4
38209b64L8L8k0j9k3k2J6J6k9M0L0j08j2J27K1m8O6O5k5j63q9N0J03l5o8JL9L9rO0O8p0n4
38202b41J5J4n4p7O2J42Mp8qK5K5m5m5m6m5P9Q0n5J4R3j37j07J24P5o4n4Q5L0l9l5L5j9q9
38196c36J3J2N0M9n5n4N6N6k6M3O8p0k7M2q9q9O5O5J9K0l8l8J6J7j9j8K0J9l8l8n6n6M8M8
38190c21L0K9L0L0l1l2K6K6L1L1k7k7n5n4K5K6M9M9o0n9Q9K0q6N3P4o5j21n2J6J6K0K0M2M1
38183b17l9l9J1J1J1J0M1M0NOJ4J4k5k5Po2j09K9J04l3q3N5l0l1k3k2O6O7QRN2N3onq6q7p
38176c16O2J04l4l8J00N0q9j21n2K8K9kkLKLKNMO3O2j2j2p0p0O0O0k1k1L4L5k3k3OPk8k8M
38169b39MMMJ9J9o3o2NNmmJ02l6q6N3J38r3r4M5jp0N9N9k1k1Q4Q3n2n1n2n2O2O2m2m3qqJ8
38161b77J7K3j15o2P6O4nM2M3l7l6kkPQQPk8k9k9k8J0J1lO7N0q8j10J21P0o8j6N4n7n8K7K8
38154c17j2j1O9O9j1j2j1j2jkjkK0K0l7l8K8K8poJ9J8l8l9j9j8Q5Q5q7q7M0L9M9M8rp8o7M9
38147b56N3j6j5j5k0k0K7K6qqK8K9k9l0M9M8n5n5J4J4k1k1K9K8n2n2m5m5J3J2N6N5P0m6j13
38140c71KJ42P3k7k7n8n9l7P8N1j7M8M9j4j3k8k8k8k8K1K1R5R4N6o0j42p3J6n3j08N3M0p6
38134d08qJ08LKKo8k7J34M6o9j7j6J0J1M4M4N9n7l9P8P8Rq5q6k5k6M2J57j6j31m7m8o5M9O1
38127c01rL7L7k0k0k1k0N9N9k1k2k9l0K8K8OOn2n2kkkkO6O6QQpqqpj3j3M5M5j3j3L8j00j23
38120c74J4L0m1M3J12j6j6Q9K0l4J05n9k89L6J75k0k1Ko8OJ44L6j02q1q0k6J12J57J9KJk2
38114a46k1J3J3n2n1K8R7J7j22p9rKLPPpqpqL1L0L1L1oom1m1L6L7k1k2J2J3m6m6M8M7l4L4
38106b36N7q2l8L1j0rK9L0%%J%k7k7P7P7m5m5m5m4O7O6o0o0l4l5N1N0j6N3O7p2j08L2J31q
38099a82j19m9J1J1J2Q2Kj37m3R5N6q2j8N2MML8L9L0L0Qj30l1J08kp2Q0Q0j04j04O9P0j8j7
38093b27n2n2l8l8M3M3j9j9L8L9O4O5o2o3L2L2m9m8O0O1O0O0j16j16p6O2J01l8p2O6Q9m8m9
38086b67R0Q4n4k5k5p1p1j0rj1N8J01l7p5oK7K7K5K5j0rk8k9P6P6r7r7J6J6o0P8P5NJ5J5l7
38079b19L2K7j11j41lN7N8j5N3P6o4n4J4N2N2kjn7n6k2k2K2K1n9o0N5N5N4N5j8j7j8j8k1k1
38073c16k2k1J4J4Q7Q7L1q4q9K7P3Mp4mM3k5p9j0K2K2O1O1m4m5L5L6l2l3l2l2K3K3q1j1J24
38066b47Rr4K0O0j0Ko7m7O8O8kM0l0r2k3K6K5mnmmj5N4Q7k8KP1o5o5K0m9o8M7J00j4n8n7Q5
38059b64Q5k8k9J7n2p7L8P3m2m3K6L0L1O9m5j04J2K7K8%%j6j5J8J9K9K9k8k9j9j8J6J6l8l7
38052c21O7lj06J0J36K1o9Jpp6j6j6J5Q3R0k5l2l2l8L1J20Mj29n8M5M5m2m2M0J08j1j27lJ12
38046b25K0r5k7M1K0K0N8N9l9l9mmJJJJK6K6qqm3m4J9J9k6M2O9m7n7n7ppM1M2POn6n6M8M7
38038b35J0RRJ0K0K0l7l7l0k9N1N1N4N4m7j62RJ24J1n9K0K0m2m2kklkm3m3l1L8Q5l0l9L0O8
38031b22kj28n9J46P6n0J9l9j09ppJ4J4M9M9NNM0M0q4q5J9J9K8K8K9K8NOp9p9R7K9o6R7J09
38024f5op8j48j21M1Q8J9k6k6NMM9M8j0ro4o5O3O3RJ0m8m7j7j6j6j6K0J9K0K0l1l1K7K7K9
38017b79K9k9k9L7L6o8o7N9N9JKo5o4O3O3rqrqj0rR4R4l4l4l4l3J2J2O3O3J9r6p0jn0n0QQ
38010c34M7k2n2O4R5K7n4n4l0l0NNP1P1rj0m6m6L4L4NNNNllq4q4R1R1l5l6O4O4o4o3L6L7n9
38002b62n9l3J05P5o3p5nj9j9K5K4l3l3l3l4P1P0J1J0k4k4l7l6O7O7OOOOk7k7j8j9k7J11Q5
37995a62n4k4J15j4q3k6k7k0M8R3m5n9RK1K2rrk2k2L6L5o4o4poN6N6N6N7p9p9m4m4J15J16
37989a28l4l4J1J0J1J0l1l1J6n2o7P1op5O9P0j48j0J28j0m4R4jj39j8j8PPPPrj0n7Q1J03L5
37982a85m6m5L1L1JJp5pP6o3m9Q9M2k7K5K6j3j3m5m4l3j02L7J53M1k7K9K9n6n5j4j4j4j4L9
37975b91L9j9j9k6k7N5N4M2M1j6j6l3l2K4K5m7m7L4L3O8O7j3j3j09j08J8J8J6J5j9j9J0J0
37969b85J1J0J9K0N4N4l1l2l6l6Ko7r7J8J22N2J8J9m4m4L7L6p2p2L2L2poppN9N8l9l8k3R3
37962a97R2k3j2j2n3n4j6j5M2M3k6k7k6k6QPO5O5n4n4MML9L9m2m2n3n2K8K8J8J7J8J8j7j7
37955b83j7j7RJ0O7O7J9J8j6j5o0o0k5k6J3J2P0P0k4k4J1J1n6n5R4R5j5j6p2p3j7j6j7j7L2
37948c23L2L2L2qqn4J5M4p1PJ23lj18J2J2k2k1n7n6O0O1LLL7L7m4m4j5j5M3M3n5n5K6K6J8
37941c03J8J8J8M9N0j01j00N7N7K7K7k4M6k5j41M1J57K2r2RRn5n5nnnnJ6J5J6J6%%R6R7k4
37934g9j38n8N8l7l7K8K8k0k0k0k0J8J8N2N3n8n9J8J7L7l3j16jQ9Q8l0l1l5l6l5l5K2K1K2
37928c29K1K1K2K1K2j3j2j3j2m7m7L4L3o3o4K4J61L3j05K3R2m5m6M0L9k4k5k4k5N6N6kjo9
37921b68o9K7K6L4j05j66k9J44P5M2M2k5k6K2m6r4M4M4M3P0P1l4l3JJl3l4j3j4R1R0p9p8K
37915b77Lm9m9RRM1M0j7j7L4L3m8m8O5O5j02L6M9q9n0Q8N9j2o7o7N6N6J6j22n4Q4J10k8rj0
37908b62K9m0n9P9P9n9j9N1LLnoj0rN0j9j22oJ29J3n9N7K9j31r5O7Q8J8K8K9No3o8JN5j4m5
37901b78K4L0L0l1l1LP2Po2q8j9R9R9l9m0l5l5o0RQ3J4r4k4M4M4J07L7q2j3o0j30L7J05kl
37894b82M5k4l5L4j0j0K1K0q7j8K9L0PPm7O8P3m3q6j6N3J22J10oq1L4L5j27r4K1j2j2O4n2
37888b69p8rk0k0P4P5Q0l5j62kQ9k7o9M6Q9K1o8M8J17Jq1j3j9q9j2j2j7j7L9L9M0L9ONM5k4
37881a90mmj3j2j0p8q7N2J10M0k7k7k0k1k1k0k3k4M5J14L6j03k0k0j%j%j%j%K7K7K7K8p5p5
37874c72ooJ7J7J6J7M3M3k6k7ONONK5K5m4m4l3l2KJR4R3o8o8ONo0o0O2J31J36lo2o2p1p1R5
37866b65R4k5k5j0p9n7Q1J30rJ0o0o3P4m2m2k4k4M5M5k9k9Q6Q6m0m0m0m0K1K0j4j5j6j6N2
37860b60N3LKLKm3m3K7K6J9J9j6j6J3J2QQqp7qO2n5n5K6R5jjl1l1%%L1L1N5j3q3j3k0k0J9
37852b80J9%%l5l5K7K8K3K2K4m6n0J9N0k0m2m1%O9O2r9r2P0J03j2KLq5j6O4n2j4J48Q3p8m2
37845b23m2k9M0L2L1N5j4m9K0o6o7OPj4j5K0K1J3J4l3L7R7j8o2Pnp4l9L0L3l7PPP3P2K6q9
37838b28j00l2Q4Q4klkln2n2O3O3qpq1q1N6j2j08QM2M3j6j5M5J15m3j12m0L0R4K5p4p5L3L2
37831c29K0m9m4P0J06L7p6oJ6n3j3N5j0j1O3O3q9q9P3P2n5n5J4J4j3j4N6N6k8k7k8k8k2k3
37825c47R3R2o0o0k6k5M4M5M4M4r4r4K1K1mmlmkkjkKKLKl3l3L7L6P7P8q4q4K5K6rrL7L8KL
37817b08j1j0j1j1m9n0K0K0J9J9N4N4o8o7M7k2m0P6P1m4M0M0l6l7j9k0n5n4N5N4N5N4r0q9
37810c13K5K6L5L6L5L6k3k2k3k3lmllJ6J7N1N1j14j14N9N9k0k0L8L9k7k7o1o2J04J03p0o9
37804b71m7m6N3N3l7j06p9L7Q7J8o0J0J09L9r3K3L2q2L1J00j9k0K0J9J3J2o0N6N5o1n7N8L3
37797a80l6m7m8kkP8P9o7o6rrj7j7j7j7R3R4l0k9kO7J3j03n9n9O0O1K2K2K2K3nmL0L0k1k1
37790a73J3J4j5j5j19j19P6P6k8k8PPOPqpqpL2L3L3L3l3l3p9j0R8j7j23L7Q3J3P1Km6K3nj21
37783c30n7N9M4M4j0j1m2j11J9J81J23l9q9k0N9N8p8p8K5K6N2N2p1p1rO0Po2p5oM8k2m6m5
37776d15QQQ2Q1JJn1n0L0L0l9l9J06J07mp3p1M3J12mp4ok2k3K1K1KP1%j61m6K2QQM6M7j2j1
37769b46J5J6n9N6L0j31M7J63J0o0K6m4p8p7JP1L9l1k3k2M8M9l3l2l8l9m7K3P4OOP5M7k3j4
37762a95j4j7j7k9M0R8j7p8L8N9n7o1o2lO5K6K7m2m2M7M7j05L3J41Kp1jq4q4J23J22p3p4j3
37756b71j4K1K1llmlmnnmN2N2n4J6P9o0o0P9K7m3N3j6r6M2L4l5n1n1n7Q1J09M0M3r6j33o4
37749c83pqJ14J13J0J0o4o3KLq6N2K6j12l7J00J5J4P5P5n2n2kkkkl7l8K1K0K8K8J7n1p2O6
37742b81j7j6R0Q9o0o1o0o0LKQ9J59K5j14j7j7k6k6K4K4K4K4k8k8k7k8J5J6J5J6j7j7j7j7
37735c19M6M7j1j2j9j9k5J14Q1n8j10K7J8n1m2K7M1M0j3j2kjl6l6j0j1j1j1L6L5L5L6j3j3
37729b52p0p1QQM3M3j4j3K1K1J2J3J2J2j2j2j3j2k4k4k5J13O1rj9j9j8j8j8j8M9M8rrp4p5
37722c64N2N2j9k0J5J5m2m2L9L8m4m5m5m5N0N0N1N0l9m0K3K2n8J2N9p9n6Q2P7o0j9N0l2l2
37715c44m5m4J3J3k8k7L0L1O8O9L4L3ONj22j22M1M2PPJJN9N9n0n0Pj30j02J29J48J1NNL1L1
37709a78m1m1J6J7M9M8l1j01j8R7mj19k4R2N8j1opj1j1n3n2K7K8RQr5r6P0P0J2J2k4k4Q0Q0
37702a74q6q7nol7l8R0Q9rrM8M9k4k5k4k4POO5O4m1m2ppj9j9n3n4M3M4M3M3nnnnj8j7j7j7
37694b88L5L5k2k2k7k7QQJ8J7J8J7JJn6n7Q3Q4q9r0P4P4n4n3M0M0NOq3q4M4M4J0J1J1J1J9
37687b38J8j5j6M4M4RJ0r6r5RR%%MNj2N8R7m2q1q0L7L8M0L9L0l9r5M4Q2J3l2l2l5l6J3J2k1
37680c10k2lkklJ6J5K0K0mO6K9j11qO0jp1m2K7O6lp5O4J17k2N7N7j25j25K1K1K1K1l8l9lm
37673c15J7J7J7J7o3o3M1M1M8M8n5n6N5N5j18j18K2K2K2K2pqP5Op5O3J01L2j6j5k0k0k4k3
37666b75k4k3N6N5k5k4n2n2L0K9PQPQ%%%%l7l8R0Q9m8m9L3L2nnl9m0L4L3jjKKp9p9qqM5M5
37658c07K5m4j2J28L9r9q6j7LMP9Q0L4j05l2L8J8J8l6l6o2o3Q7Q7LLKLl0k9K7K8j1j1j1j1
37651b96o4o3J09J10m4m4L6L7j2j2m7m7nnN3N3K3K4j1j0lkl6l7J5J5j13m4R9m0m0R9M5k4K4
37644b57K4ooooN4N5p3p2K7K7qpj0j0j1j0M0M0q8q7O2O3K7K8m8m7m8m7L7L8L7L8N0N0r9j00
37637c49KJN9N9J6J6j9j9kko3o4R1K2k5J13L3j05k7M3Oo3p8p7K2K1K2K1P6P6l0M0J7j21k0
37631c08M9NOJ0J0l4l5l5l5M9N0N4N4l4L6M5r4j17m9N4N4J4J5k1k0j1j0K0K0Ko8L9J78Mo5
37624a68J7J6m5m4m5m5onK9L0M8M7n6n6N2N2l7l8M5r4o4P5N7j3L5L5n6n7k2k3N8N7m7m7J5
37617c00J5J5J5K5K5n6n6K1K0K1K1o0n9M6k4o1P7K1K2J13k5q7N1K7m2l0k9J3J2m5m5L1L2m
37611c00lp0p0R2K3q5L1J46L0q9k0N0M9K2K2m7m7ononKKP2P1m2m2ppK2K3K2K2m6m6K3K3k6
37603b22k7k6k7k6k6RRlkp1p2N5N5N5N4m2m3P3P3l9m0nnK0J9j5j6O9O8K5r1q8K6K4K4l0k9
37596b87l0l0K2K1K1K1j5j4j5j5M3M3k7k6QQRQk5k6M4M3NMp7pJ14kj32o4J11J10r3r3J9J9
37589c05J9J9m2m2K8K7j8j8j8j9N7N7k0k0M9o6p1M5R9L1LKk1r0k2M8m8m9P1P1k8k8k7k8J5
37583c39J4k0j9M2M2k7k7J0J0J0J0k8k8k4k4n0J9R3K4pO2j1q0K1K0n3n3M1M1M6o9n9J03Mj10
37576d16P3J43J0j06j21M0J23Pn1n1n8n8M2M3%O8P3MJP0J2j03p3lkjM6k3KP2N8n7r8r9L0J45
37569b58J7r7M7M8j11m2L4l4o6M9R3K4m1K9O4ol7L2N4N3J2n8m9m9n0K0R3K4q9k0R9K9p0M5
37563b11M9j9LMj08QO1n4J4Q3k2k1op4NJ22m9j64M0J55M1k7l4l3mlm1m1M0M0KKl2j01r1K6
37556d40P8P9No5m2P3J02n9n8J2m5m5M0M1O1O1m3m3J7J8J2J3k9r9m8O7L3l6K5R4P9J0p3p4
37549b79J%N7N8n2n2ONM8M7j0p9p1M5N3j6p7rP2Lr9l1K6K6J3n7qJ06Jj14k3M6J5J5J9J9O1
37542b35O0m4m3j7j7J8J8j7j6J7J8k7k8PPRQQQO4O3P1m4n9n9l2l1R5R5l1l2n7n8R4K5q9M9
37535b02Q4n5q7j7J5J6KLKLJ1J0J1J1p7p7K6K7JJL5L6LMp7p7L2L1k6k6O9P0n8n8O3O3NOJ0
37528a87J0r3r4K4K4K0J9J8n1r9M0M4r5RJ48N1q7q6N1R5m3MP3n8n8P3P3j02j03K4K4J7J6J6
37521b83J6M7M7l3l4LLLLnor2M7J09l0q5j7j5j5j1j1m6m6N8N8N4N5K1K0J4J5k0k0J4J4j13
37514b81j13N2N2N1N2rqrqPOk8k8m3m4K6K6JKJJk1k1J3J4p7p7Q5Q5KKm4K6N1o3r8J7Q0J1j2
37507c21j2K1K0K1K0kjP0m5p9L6Lo6MML5L4N4N4j5j5k1k1k0k1j1j1N9N8q0q0j1j1L5L4%%j1
37499b92j1j1j1J2J3J2J3%J%%l8l9l8l9J37J36p1p2K1K1K1K1n0m9O6O5j9j9j9k0LLKLj6j6
37492b80j6j6O7O8r4r3J09J10ooo7o7POk2M6J04n9o1Pm5m6K0n0j1J04K8m1L1J00j3q3j3N6
37486b26K7m3k9l0RP8M2p4o4N1N1o4PJ22J5j93j02N8K4K4L6L6p7qO7ko9p0M8J17P4m2j3j3
37479b33J5J4m0l9KKj8R8O3n3PPp0o9l5l5L8L9M1J09np5ppq5j6N9N9ooj8j8J6J7M5M5K0n0
37472a89l9L1qp7j1j0j9j9M2k7k7M2K2K3K7K7MMJ3n7n7J2L8L8n4n4k9M1O5mNNj4j3K1K1oo
37465b39jp1K0K0J5J5L8L8k0k0n8n7M6M7l9l9O5mq8K8L9M0KLKLm5m5N9N8q6q6O4O4n7n6M7
37457b98M7o9p0J2J1rj0M9M8j8j8M0M0mmL1L1q4q4M2M3N9O0o7o7l4l4P0P0n4n5MLM0M0ONR
37450b19Rl7L1L5q0q4L2R2k4J4J3j7j7j7j7j3j2j2j2N1N2k7r6j27L4J21m1n0J10J00L0K6q9
37444b41j01J08Q8j19j12LL2L2MNK2K1l6l5j6j5M2J12L2q3j4j4j4j5j4j4Q0Q1J5J4L8j00p0
37438b84O9J8n1mlj1j1j2j1L8L8m4K5R6m1j03l3j0j0N2N2l8l9J9J9M0L9NMl6l7K1K1m1m1L5
37431b69L5op6o2P7K2m7L5L5O5O4L0L0p4p3L1L0k0k0k4k5N6j4j19K0J14k4q0j1J3J3J7J7N
37424b35Mn3n3L3L4L3L4o2o1K0K0OOOOk7k6k6k7L0K9mp3m8R1R0m8k4M4L2L1lmlmm6m6N8N7
37417b09n5n6K9L0j8N1O4p5j01L8L2L1L6L6k6k6Oo4p2O6O4mQQl6l7jkNMk9l0L8L9L9L8p4p4
37409c27j6j6J8J8o9P0J10k8j47qM7M6N6N5l1l1l6l5K8m1qJ30Q1n8o7o6p7O2J00l8k3M7l6
37403b90l6k5k4k5k5P9P9kkLKJ1J1j16K3J27j1nnm8m8K8K8K8K7j06j07R0R0m2m3pqL9L8QQ
37396b56m8K1J27j2j20J9N9q0o0J71J13j18n5Q2j4j4k9r8o1P7J2n8RP8o1o2j5j5l5P9Q0l5
37390c19ppK1K1M3M3M3M3p0p0L4L3j8j8L9L9KKn6n6o5o6J4J5N6N6m8m8nnmnnmL1L0L1L1m9
37382b98n0L8L7R6R5k5k5k5k6j2j3j17j17R5R4rrj2j3j2j2L5L4L5L5N2N2ooo2o2J9J9k2k1
37376b18L6L6n3n3RRJ9Q8L4q2j1j0l0M0oj21o0N6K1K2Q6Q6k1k2n7n6r1r0M1M1K3R3O1n4J1
37369b23J2J6Q5mj20PQk6k5RRRJ0m8m8j2j2N7N7%%%%J4J4J4J4l9m0L0L0j8j8j8j8j6j5j5j6
37362c36R5R4o6o7K3K3j1j1MMMMM9M8j13j14j2j2N7N6lmO6O5r4r5K1K1noK9K9j06j06O1J99
37355b09Q4n5l8l8k0k1K7m2m7R2M9k1lmqqJ%JJRRQRp3p3mmK1K0K1K1mnmnnnL4L4j0N9L3j05
37346b78MP3r0r0O1O1n4n4J03J02n8n9l4l4Q2Q2kjm5m5N4q5p7J53J03n8o9o9MLLMQ1Q1l4l4
37339b16NNNMn0n0n0n0N8N7K8K7r2k3P7l8k6M4klM8M8N9j0j10OP5m0p2kj8j9J7n2j6R9R3k3
37332b07j12j12O0N9rj0L2L2l7l7n7n8J2J2O9O9m7m7J8J8J8J8k9l0M0L9k6k6M3M3POk8k8l4
37325c39l4l7P9N5o1LP3K8m1l2l3k2k2J7J7N3J23L3q1j9j8RJ0llllooooLKLLJ1J0J1J1k1k1
37317b63k1k1JKJKJ9K0J9K0J4J5k8k7O1n3q7P5P4m1m3m3k1M8NNM9k0q1j3P1Kl3L7J6n3j0j0
37310c12j9j8K7m1n8N8O2pN7N8j0rj3q3kO7n2n3P9P9n0n0PP7L1q4n2O3O2n3p9Q2P3m2q7j8
37303c10J2J2j8j9L8L8N6o0q8P5J6j45p1M4M7J16J04n7l5L4l8l8%Jm1m1K5R3K5K6P3Mo8Kl
37297a91p2kjm1m0N0N0n7n8N8j1j5N4L6l4m8m8P5P5n1n2N5N5K1K0l7l7K0K1n2n2N3N2k3k3
37290b50N1j9l1l1k1M9N0j9l3l3K0K1K0K1J5J5J0J1Qo1n7n6rqK6K6J3J4k2k2l3l3M4M3N5j4
37283b40m9K1K1K1n5n5L1L2L6L6j09m0J32O4k6k7l0l1qqm9O7N1j11j13MN1N1N5N4J6n4M6J15
37277a01k1r1l3L7Mo5m6m6L8J99O2j92j31j6l6L3J21N2j20j19J2Q2P3P3l7j07J7J6J0P8N2
37271b02o5m0K9k2k1P8Rr5k6j6j6O9O9l9l8mlK5K5rj0mlN4N4j1j1o9o8j7j6M1M1L8L9m3m2
37263c19K3K3J0Q0P0o7p2O6K6j13o5MM5M5l1l1J9K0J9K0o4o4M0L9rqj4j3P5Np6O1N9q0p1O7
37257b81PPP3P3l0l0l5l4K0m9r7M2M4r6l7J01P1o7J5Q4m2m1O7O6k6k5RRj6j5M2M2m4m4J3J4
37250b10o3o3O4O5MMNMo3o3O4O4L4L5r3r2O5O5PPj1j2m6m6m9m9QRM1M1L7L7j5q4k7J10P7o1
37242b00n6n6L7L7jkJ1n9j06L2J20j8p4nN9N9NNl6l7m0m1N8j1k4J15N5q3jO8q1q2K7K6POP9
37235b07P8k3j60m2K8J0J0M9M9K0K0j07j07N7N7p0p1J26J26p0p0LLL8L7l5l6J1n7m9R0Q6n2
37229b58l9l8L4L4N0N0n3n4K9L0onOOOPm0l9O4O5p9p9K5K4p3p4P6P6LLLLk5k5k6k5J1J1J1
37222c11J0M1M1j6j7k7k7o2o2K2K3K2K3N3N3nnk1k1L6L6jjl6l5j%n8n8L0L0L0L1QRk6k6lm
37214c25lll7l8R0R0j6j5p3p3k0k0kJ36R5m3j4j4J2J2N9j0n5Q4P9o0m9m9j10K8R6m3j14K3
37208c82N2N1K5K5j2j2m6m7L6L6j2N7M1r7j0j0n9J2J12k7q6j6ppN3N2nnj4j3K1K1MMm6m5p6
37200d32O3J04L5j1j1M3M2m2m1ppJ3J4J4J4l9m0M1M2q4q3L9L9j1q1k4J14O9o9n6J3L1L0M1
37194b37r8j05L3J38ko1P6N9rQo0l1J06O4p5m2m2k4M6N9p9j31PO1O2L6j02p7O2J08l0q7j7
37188c84J9J8R6R5l7j75m9R1K9L0k0j9m4m3L7L8M0M1j6j7J5J5J5J5l7l7l7l7P5P6nnK4K4L0
37181a39j08p6O3M9j9j0rK0K1LLl2l1M4M4l7l7j4j3j4j4J1J1R7m1n1Q7Pj33k9J10l5l5J2J2
37174b83m6m6qrqrN5N5N4N5k0j9k0j9O7O8n9n9N8N8l1l0L7p9p9L7j3j2noL2L2k6k6K9K9K4
37167b22K5j9q8n4J6Q8Q9n7n8K0K0l8l8O4O3j8j8n4n3LP3O9m6p9rN9j1o4NL0L0m7m6P9P9J9
37160a88n1m8K2n7n6L9L9P4P3o5o5klj7N3j8j33l6Q0LLJ08L8p0%M9k0ppp0jnnN1N1opK7K6
37153b01j3j2K9m0p0M5M3k6K1K0q0p9K4K4RRRRm1m1O8O7p8qL0l9J4Q3Ko7l9L0O2n3q4P8N4
37146b41o2p4O6P6QKJKKoO3Pj31k4J16l7j05onj0j0N9N9k2k2NOJ6Q5J1j26J2J3n1n2N2N1j8
37138b90j9O2O2l2l3K6K5l0l1l0l0k2k1L6L6k6k5N6N5J4J4m4m4J4J5J4J5o9o9m7R2K2m7RR
37132c33l9R9N0q9r5M3L1l9L0L0l2l3Q2Q2JJllo0o0J0J0J1J0ppopK5K5K5K5l4l4k5k5pJ31
37124b17J34r6p8O1l2l1mmmnPOn1n2K3K2N7N7oooop1p2RJ0l5l4J09J08L2q3n8J2k3k3j8j9
37117c87K5K5K5K5llJJqO0L3q2o2PJ8J9RQK0m9p4M2P6P7k1k0J4J5jjn8n8KKKLJJJJL5L4nm
37109b54Oo4qJ06k3k3O5ml8P8j1p9N4N5j00j00K4K4j0p9KJ17K9m0JJllK2K2L6p9n6O0Q4J5
37102a73p0o9PPrrrrL6L6KKN3N3k8k8K1K0j4j4l2l3l3l3LKLKK9K8K8K8k1k0k1k1j0j0j0j0
37094c26L0L1nmn1n0N3N3j6j6n1n1P8P8M3M4k9k9k8k9J4J4J5J4ooooJ5J4J4J4M1M0q7q6k6
37087c03k5L3L2j6j5j6j6l3l3j5J23R5m4n2n2n8Q1J00L0L4L3n2n1J5J5k0j9l5l6K3K2l4l5
37081c24J%K2K2K2K1l9m0l9m0MML8L8N0N0qpk0k0k0k0l0l0NNM1M1O5p3o1Pl5l6K5R4L8j01
37074c50l6J03R3m4o9p0o0P8Q0n8j0N8K7K6k7k7RRm8m8RRM4M4m2m1L9L9K3K4K4K4m6m5j1j0
37067b80M6M6l5l4l6l5M5M6K5K5p9p8N2N2J8J7o1o2J9J9K0K1l8l7mlj4q3l4J04O0ropP0P0
37060a80p3p4j5j6J0J0RJ0M7M8J3J3POl2l2Jo8n8Q0J05l4nml7l7M4M4L4L4m7m7m8m8mnm4R5
37052b98J10M0l4j04k7M3J4J4J9J8o4o4O3O3p6p5K8K8J9J8J0J0J17k1j78j09R0R1l3l2j4j5
37046c49j4j4J09J08n0n0L8j01j02L8L4L4M3M3QQk7k6J4J3j9q9o4P5pqM2M1m0l9L5L6L5L6
37040b09lll7l7m2m1K0K0j4N6R8m0p3nK9K8K8K7l1l0K3K2n7n8K7K7k6k6k8M1Q0n9n4n3nmL9
37033c70L9L8L9KKl3l2%Jk8J10Q0n9K8K7l0k9l0l0L2L2k5k6J4J3p3O5Q2n7nnn3n2N1N1k8k8
37026b87k8k8N1N1l5l4mp3j7J21Q7n1j00L8N9N9n9n9rrL9M0O3p6JKJ7J7m1m1K2K2l0J08Q0
37019a04n9j54j6j3j3P6P6k5k6k6k5k8k8N3N3PQPQk6k5k5k5J%JJjjQPr1M8J13k4r2M7l9m0
37011c92P0O9l5l4N1N1l0k9Q2Q2j14j14K0J9K0K0m2m1O2O2O2O2j9j9r6r6J17k1o8P1O2p7M
37005b41Mnnj5j5j4j5J7J7J7J7l2l1j10K9O1O2J2J2lmlml8l9J9J9m7m7J03J03k9k9NOJ4J4
36998a95J4J4KKn6n6L2L2k6k5l4l5l4l4K1K1K1K1RQRRrqK6K6j01j01QJ46J24j5k4k4o1P8N2
36991a63q7m9R0LLj%l5l5K9K9k9k9J3J2J3J2PPn1n1NNONOOk9k9N4N3kp2n7Q1Q1n7o7KN2j8
36983b87mlqqL5L4m6m6M3M2o2o2J8J8J7J8L1L0L1L1poppl5l5l5l6k0k1L7L7J5J6j8j9M1M1
36976b37m0l9OPKLM0k8o8P1M1M1k0j9k1k0J4J5j1j0j1j1M3M3k6k7J7J7j8j8L7L6l3l3J5J6
36969b26J5J5QPj07j08O9O9m6m6l2l2L7L7N4N3j6j6N0N1o5o5m8m8O7O8l5l5L4J03Lj13j8N1
36962b65J0n9j5j6M7M8Q2l3j06l7P2P1J5j01m1P4J7j46m2P2n4n4J15J15MMP7l9m8O6K5r0q7
36956c19q7mJ10K3r3M9M8l7l6L3L2l1l1L8L8J2J2J2J2jjjjK1K1jp1r8J8K6m3M9J19m7j17K
36949c44JQ0J0o1P8J00j31j10K9R1K2J0J1k8k8K6K6rrk7k7o2o1L3L3L3L3j5j5j0j0j1N8O2
36943b22p5K5K6n2n2k3k3M6M6Q3Q2p8p9J7J8j7j7l2l3L7L7j9j8j9j9P2P2Q9m9j50j1N7j3j8
36936c12j8M6M7K6K6K6K6llllq3q2j01L9J17k1q5N2j1q0lO7M2M2M7M7j3j2q1q2L8L7onP3o5
36929b74l1L8K4m6n0J9O5p3p8O1P3o5q7j8M7M7J7J7ONJKj1q0l8J00l0l0P8P8Lo6n7Q3N6q2
36922b96l9R9JJO7p1j43Q7J87m4q9k0l9l8j5j5j5j5k8k8K9L0O8O9L4L4k2k1k1k1j6j5j6j5
36916c36P5P6p4p5j7j7M0M1l8l7M4M4m8m7J03J03PPk6r6j07L2R2K3J8J8o6o7j7j7j8j7N0N1
36909b96J5J6K8K9m8m8rO1J04l5j07l7J9J8LKLKo5o5J5J6J1J2J2J2L4L4%%J6J7j8j8j%jjL
36902b67KLKK3K2j3j3k3k4k4k3N2N2onk6k7N5N5j4j3m8m7J7J8N2N2M5M4l6l5n0n0p9q0LP2
36895c34J15k2p0JM7M8N9q0r9k9J7J8N7N7n6n6M8M8J5J5j9k0OPOOJ3J3J4J3mmnml2l3l2l3
36887c09j2j3j3j3NNL9M0PPO5O5n5n6k1k1j8j7M0M0j6j5j6j6K4K4K5K4q4q4M3M3j2j1K3K4
36880b59n1n2P6P6j3j2O8O9k5k5o0o0J7J7o4o4k4k4P1P2L1j07o8KQ6Q6N6o0p4oKKL5l4r1k2
36874d29L0L0L0L1k2r0L6J06K3K2J3n7m8K1L5L6k3k4j8j9rO0N1N1K1m8n3J7k8r7j7N3L8l2
36867c10o2PN2N2m7m8j4j3j4j4O0O1k8k8L8p8q1L3M8k1K5K6M5M5j2j3K4K5r9r8m6K4J34O5
36861b62o6M9M9o6l6L4J5J5K8q9n8N8L8l1J0J1K7m2j1N7No4k1k1J9J9J9K0j4j3M8M9p7pK6
36854b82r0o9M7K1m9j2J04P4ML0L1r9k8R9L0r9J5N9j0KJp5p6K9R7N5o0r0K4N3N2O0N9j06j07
36847c06K0n0oJ08K3r2K1K1n9N6M0p5LMo4N1K05M2j23j24L9L9k2k1J3J3L0L0k8k8j%l5l5k8
36840c39k8QPJ8J9j6j6L2L3k5k5N1N1l0l0M9M9M9M9r6r6j5j6mmN3N4l5l6K3K2J4J4J4J4p2
36834b60p2L1L2J6J6j9j9j3j3M4M5LLp1p1n1O5L9l0K2K2J7J8KKl3l3N7N6m7m8m7m7j3j3J0
36827d00J1O7O8k9k9M8k1n9J0l0k9N1J20J6n3n6n6llM5M5J0n9n3O3O8ko3o2L7L7k9l0l8L2
36820c76O3oq3j3P2P2mnnnrrM2k7MP3J7n3M8M8m9n0m9n0l6l6KP1N4j5k4k5j2N8N8j1m3m3l3
36813c89L7Q3J4j9k0m1K7O2pm8m8o0QJ27N8m6K4J17M8p8p7k3M7p3p3Q6Q5m1m1m9m9j2N8M1
36806b72k8k4M6M5M6l1l1L2L1klJ2J3k2k2k9k9l3L7J0J0J4J4l7l8M3M3m0m1m1m1N7N6l8l9
36799c32n8Q0J19j9j12m3L6L6j0j1j0j1L3L3L2L3l2l2K5K6j6j5j6j6kkjkm3m3K3K3q4N3O3
36793b95p6l2J06j3q3p7O2R9K9l3l3l7l8P5P5onK9K9k9k9J0J0RJ0klo0o0K6K7O1O1J1J1k4
36786a95k4m1m1lkl5L4M7r2J5J52jj41j3N5PQN3N2rrJ2n7j05L4J14k4j32o1L4l6QQL8L8L8
36779b74L8O7O7l7l7qqo5o5M2M2nO4Q9m9j10m0MMRRj%L4L4RRq7q6j1J27P0o8k3k2o6o6P8P8
36771b54m9m9N5N5m9m9J2J2l5J03P3Ml0l0p3p3j6j5O6O7j4j5k7k7PQL2L2k6k6M6M5j2j2l5
36765b99l4%%K2K2K2K2p5p5K4K4J7n1o1P8N6j4L4L4kkn9n9k2k1Q3Q2m1m1J7J7K6K7qqlmn2
36757c24n3p4O4J06L7l1l1K3K2PPn1n1P1P2l2l2k7k6QQPPn0n1N0N1J5J6j1j1m6m6K3K3j2j2
36750c54LKKLJ7J8j7j7J7J8j7j7L8L8L8L8J%JJk8k8o6N0P2m2p8L8J36K1j00l1M1k7o5o5L9
36743c20L8L9L9k9k8k9k9J1J1J1J1j8j8J7J7L0L1n1n0j0rK9K9J5Q4J0j04j8N1l4l4Mo5j4J00
36736b83N0k0K7K6l3l4l3l4j0j1j0j1k8k8R9L0q7K8R7K8M6k3j34j9KKRRLLL7L8l6l6K2K2q
36729c00r%Jo1P7M3k6M0J09rj47r0M8L1L1n0m9O5O6J1J1n9n8K7K7qqJ3J3M4M3l3j02q1N8J34
36723a98nL4J04kj40o7P2k0j9j1j1j4j3j4j4M7M6o9o9P4P4m2m1M8M8k1k1n3n2J6J7k4k3M6
36716c17M6o4o3NOR9R9j7j6j1j1j0j1JKKJKJKKj4j4j4j4K5K5m4m5MMLMKJm6K3J01l7p3O7N0
36708b44j8m1m0m2m2pqQ4Q3k7k8OP5Q3n5k7M2m1m0P9Q0l5l6l7l7kkRRo4o4J39P1j34MJ01L3
36701a73l3L7K5m5p0p0K9K9K9K9k5k5k5k5k8k9OPJ8J8m2m2%J38K8j11o2QL3J01J8n2K6K6K5
36694b27K4rj0J6J7n2n3j6j5J9J9ppK8K8j1j1J1Q0P3o5j35MJ7n1rO1M2M2o9o9ookkM3J12Q2
36687a14n6k3k4l1l2n4n3J08J08qrP8o0q6N3J0o0n0J8J8n0n0J9M5M6L2L2l7l7J1J0J1J0j7
36680b42j8j8j7M6M6n3n3p8qJ02j3l3L7j5j4P9Rp8L7O7jL3l7o1N4N8j1qqj2j2K2K2l5l6j6
36673b65j6j6j6j4j4K0K1J5J5m2m3M2M2M2M2j14j15L6L6K3K2K3K3J3J4m0m0J3Q3J08pj03j03
36667c15n2n3N2N2np5jJ15N7n8p8rm7m7L2J49J21m1q8j8rj0P8P7m9m9rqqql1l1K6R6M7o9l8
36660c04L1J5J5l8l8j5j4L9L8lp2kJ13N2o4p3p2O4O4J3j03o5R7O3n2N9O0j1j0j1q0oJ08L7
36654a65l3m0m0m6K3j6j7K2K2L1l9j9N0N7N7J6r8m9O7K1r5q7K8K5K5L2L2kkO4n3n7n7o9%Q7
36647c25Q6j1N9M7k2j3j4J4J4m6j16oO3M7M7j3j28k8Q6Ko7j8j7mO5O6mj5j5J5J6J3J3Ko8r5
36640c70J9R4K4m2m1J1J2k4k4k4k5M5M5M5M5o9o9k7k7r1K5J49P9k9l0l5l4K4K5L2l6n6J2N1
36633c16N0M8M8j0rj6j5j1j1o7JQ3J4K6K6m8m8J7J7n3n3N9N8j1j1K1K0m8m9N0M9j9k0KKk9
36626b53r7N7N8j09j08L1L2qO2J2J2J6J7J0J1M9j9n3n2j4J02P1m3j1N9n7n7O3oj21oJ12lj59
36620d02m3J35O7k7M2P2m4o8M8OOM2k7r7k7L4L3l6L4J0RJ4J4m1m2q5j5J04L4q0j2J02L2q2
36613b90q2K6R6O1qnnnp5k8k8k8k8j00l1R2R1O8O8M2k8n4J4JKjp0p0jK4K4j5N4M1k7k3M6J9
36606b33J9j2j1p7p7L8L9K1K2K1K2q7q7j7j8P2P1LKk3k3J2J2J1J2J2J2rqm3m3M7M7k2k2N6
36599b61N6n9o0J9J8N4N3PPo2o2j6j5J9J9rrrj0N4N4r0K5J10n2r1K3M1k8J7J8j1j1j1j1%%
36592b83%%o2o2o2o1J64J64m4m4N9N9n7n6LLP3P2q3q3P8P8o7o6N3N3j03l4L5q2n8N8R2k4r2
36585c79K4J10M0p3nL0m0q1j3N7j3k2M8P4m2n2J7Q7Q6k8k9k8k8K3K4l9l8O3nm8K2O9m6p3n
36579c13M6M5n9n8P6Pp8qP3MM7M7l2l2K9L0o0RQo0q3q3l5J26J52L7p8qP1P1l5j05L1L1n4n4
36572b95k4k4rN9P1Jj3j4MMMMm2m3Mo5n8N8Q8k7QQlmP4Nj00l0O4O4p5nL4L3j5j5r5k6O3O2
36564b70l4l4l4l4L3L3j3N7Q2l3m2K7K0m9j03l3O7O7l3l3N1N2M6M7j9q9n4J5j6j7j7j6L8l1
36558c69j15JN5N4O2O1r0r1O0N9K0J9l8l8M9M9l1l2k1k0j7j6L1J01O8m6RRKKKKKKm7m7J1J1
36550b77lkklk4k3N7N7n7n6KJJ8J8Oo3K9J45L4l6q1q1pJ08K7q7LP3m0m0J1n8m4P2P6Po2o3
36543c65L6L7j5j6K0J9j8j7n3n2J8J7J8J8l9l9M2M3J3J3J3J4O8O8q1q2J5J5J5J5l9m0J8J7
36537c04l0l0N0N0j8j8n3n3K1K2O7kq6K9J06j0j1j2j8j8ppN0N1n4n3N0N0k5k4L3L3K3K2l5
36530b11l5rqqqPQQPj5j5K0J9J5J5o7o6OON8q0j20J8R9l9m9Q9LLk9k9k9k9Q6Q6NOM9M9n4n5
36522b93l1l2K6K6L6L6J%qqrqj4j3O7O7j5j5J9K0q0p9k2k2NNMNNMJ4J3k1J17O8p0n0Q8l2l3
36514b29OOOOj8j8J6J7ONk9k9L8L8m3m2OOOOJ7J7j8j8k0j9p8p8N7N7kjL9L8j9k0j1j1j2j1
36507c33n4n3L0R9O5mj8j8o8o7k6M3R5R6n1n0j8j9mO6k4r4P7P7o2o2M2M1k1k2j6R9J01o2o0
36500b75J0j0rm0m0QQn9J03J31l1p3mpqN5N4NOp6p5M0M0j8j8K9K9onl6l5l6l5m4m5O0O0K4
36493c23K4O3ok2k3L2L1J3J3N7j3p1kL3l7n5J3%JO8jp2M4J02o0l5L4j0j0o4j33%J15N3o2l0
36486c33l1lljkQ0P9j4j4M4M4j7j7j7j7k2k2R3R3o1o2QQm8m7j3j3lkp2p2K6K6J7J7J21j8j37
36479d05JP5Nn9J0O0j0l5l6Q2Q1l2j02l6J02K0K0NONOl3l2L6L7j1j1K3K4n0n0L3l7m1R7K8
36472b24j10M2J12n2n1J3J4J3J4j3j2j2j2J7J7J6J7j0j0j0j0qpK6K7m1m1K8K9k1k1M9M8j7
36465b00j8n6n7P1Kj15K4Q0n9n8Q0P1o7j9M9MMQQMLMMj7j8N2N2j6j6k3k3L4q2j15M7Q1l5L
36458c09J18Rj07mO4p4p4R1K2o5N1J3j49m6J15Q4l2m9K0M0L9M9k0n4n5P3Mp0jJ5n5K8K7o0
36451c62RP8J0L0L1qqJ6J7j0p9o8%qqO7O7m8m8O6O6m9m9J1J1PPKo6k8k8j1j1N4N3M4k6r7r8
36444d64RP7P8Rrj0rj0KP1L6l4lmj49l4J12lm0L0M3M3o9o8PQJ1J2OP6Po3M3M2m2K7N5o1j25
36436c93j0O5O5l6l5m4P2J41K5l6l5rqo2o2N4N3J1J0O2p6j08L1N9N9j3j3m8m8J1J1k3k3k4
36430c77k3M6M5L0L0O5O5q3q3j4j4l0l1L9L9J1J1K9j10kJ37J3j26J0J1KJk5k5M5M4J4J4M9
36423a93M9k8k8k7k8JKL6L6K5K4m4m5ppm2m2qqK7K7K5K5rj0%%J8j22n4Q3l7l8J9J9j6j6O0
36416c33O0j8j7P3o6j08L0Q7n2n1Q7L3j05N0N1K1K1m8m8J2J3J2J3LMLMLMLMkjkjJJ%Jk6k5
36408c09RRK4K4m6m5l1l1L9L8j3j3N6N7l1l1MMkkL3L2qpj3j2np4l5Q0P7Pn3O3J00j4n5J4k5
36401a85r4n4O2Q0l6l3l3j0j1m5m5Q2Q1l5L5Lj14m3P1K4m6K4R3K2r4o3OM5M6k0j9J8J9N4N3
36394a62o6o5o6N0M6k2k0N0L0m0m0L0N9rq2q2M1M1POm0m0p7L8J26J2j17m8N6N5K6K5J4J4k1
36387b71k1L5L5L5L5J8J8r7r7q3q3M1M1K8J67J12j19j10K9k0r0K2R1M7M8m7m7m7m7O4O5mn
36381b57K0K1j5j4m3m2K6K7l1l0L8L9K6K5m3m4K4K3k4M5M4r4q6j6QRQ2Q2J4J4n5n4K5K4rj0
36374b51J4J4J4J5l3l3k4k4n4Q5J28j1j64k7J73L5p7p6n1n1K9K8K9K8N1N1o5o4O5O5mmo1o2
36368c12k8J09K7m2o4o4L9L8l1l0P8P9l6l7J5J4k0k0J5J5J1J1Ro0p3O5J52J3n3n3r2M7M2k7
36361b63K9K8kp0j04l4L8L8rqrqkjLLj9N0J15m7j48O0J47j5r2K4N7j3k6k7l6l5N3j5p5Q7M8
36354b78o8PQrrrrL1L2qO2N0N1j5j5opppnoMo6NP5No4l0L8L9l0m7K3k0k1P3P2q9k0L3q3m8
36346c68K1oO2N9n7P0P1ool1l0l1l1ONONLMPPq7j9J02L2o2PP2Lppj2j1j1j1j19n0Q9R0k1k1
36338b83OPKKN2j8k4M4O2n5l8l8n5J5K8K9K7m2l8l8k2k3k3k2Q0P9K3K2J1J2k4k3J1J0k0j9
36331b83j9N1K1m9J1Q1o7o6J2J2J2J2%Jl3l4M2M3n4J5qqM3k7j31j6Q3Q4M0l0n7J05J27l4r
36325a30j0j20n1rrL4L5j%k7k6L1L1L6L5n0m9N9j0j13m5N0M9O2ol3L6O7ko7o8O0O0r6k5N9
36318b43j0n9J0K5K5j2j2K3K3m5m5j0j1M9M8n1n1J5Q4L1l8k2M7P7Qj9j9n7n8J0RN3j6n8J1
36311b88Po3J5J5M0M1j5q4N9N8rj0m0m0K6R6l2j00K4K5j5j4NNop6m1P5P4m1j0N8J3J2p6p7
36304c89L5J04%jNMm3m3Q4J5l1Q5M6p0m0m1j0N9O8jj01j01m5P1k4k4k6M3J48P8n2n2K0K1l2
36297b40j02j23L8N1j9L4L5n5J5N4j5K2R1K4m4N3j5j24n5Q7Q7j3q2j02J3J17Kl8L2N9ro9o9
36291c60P3Nj26n6P3P3OPOOl0l0N0N1J%l3l4R1R1n5n4j1N9K8m1j7N2M8k1r4r5ONk7k8N4N3
36284b74k3k4Q0Q0n7n8n7n8K5K5k6k6k4R2J25l6q2L3L2L3O4n1j16%Q6k9j07QO9jl5l5O0O0
36277b47mnJ1j03o5J42R3j16k9J33Nj56r2O8J20N0k8k8n1n2m0K9P7l8r2K3P2P1O5nm3K6K6
36271a83m3qO2K7m2o5LMo6k2M7M3k6k4k4K9L0qpllk1M9k6k5K9L0onj1j2P0P0p6p5N2N2j6j6
36263b16k8r7j1J04M7o9J1Q0k7r6L6J05j9j9j4j3k7Q7L1q4j6N2j2j2L6q0o5J43M2j66o6R5
36257b68K6K6M6M6rj24k9Q7m3m4L9L8jjM4k5r0K5P6Po6KJ3J3m0m1m9m8QRL3L3L2L3q9q8Q4
36250c35Q5n6n7M8k1o8M8Q2l3l4L5M7M7l1l2l2l1k9k9J21J21k5k6k5k6p0p0J0J1RRJ0RO5O5
36244b08q5q5k8k9K9L0L3L2ooL6l4o7M8R4k3m6K2QQJ2J2k5k5j7j8p2M3M8M7K2K3j3j2K5K4
36237b03m4m4K1K1K1K1m2m3l6l5k7Q8J32O2q8q8K3K3kkjkK0J9n0n0N4N3J9J9p7p7qpJ4J5O1
36230b40qj03J2Q2l4l5L4j2j2m8m9K1K1M8M7k2k1J9K0j5j5K3K3O1n5q4L1O3n3o1RL2L1QQM3
36223b31M2n0m9n0n0N7N7K2K2l5l5L3L4j8j9J7J6l2l1LLl0l0L9M0J9K0K0K0J1J1Q0l5q2j2
36216b23n9n9K3K2N8N7o3o4N3N2l9l8K6K6Q3J4o2o2o9o9l4l5J4J4J4J4K9K8K8K8MMk3r1k9
36209d28M0O2O2Oo4k0k0p9rO7O8j7j7k6M4P2LMP2J2n8n8J1J8n0qpp2p3Q9R0O5O5k5j39k0R6
36202b44op6mnj8N2K8m2RRj1J05J30l1m7m6n7n7J3J4n9o0N2j7n2J8O0O1n0n1R5R5J8n1n8n9
36195c42l6L2N7j2m1P5N2o2o0N6N1j8K9K8k4k4k3k4O5O5%%m8K0J6r9j7N3L7L7lp3KP0K4r2
36188b29o1Qp8p9J00R9ppj4j4M8o8p2M4N8j2m6m6j3j4K6K6OP6J07rn4J6J5n3n4O2O5n1p7L9
36182b63J0o0m7K1L6L6RJ0m4m4pO3R8j7m6J16Qj06q7K8R9L0p7p6O4O5pp5l3l3nO4J1n8N4J23
36175a40p0p0J4J3l0M0K0m8nol8l9Q4Q4L1l9J%%%n7n8qqR5R5rj0L3l6q7j8M0k9mO5Lo7N4N3
36167a51j21n2J01L2l4l3N8j1n3J7N9n7k6M3k1k0L0m0n1O4L5q0j04N8J38k3o8M7LLQ8J9j15
36161b65m6J04j1q7K8J3J4l7l7M4M4j4j3mmL4L5o2QPo2O0O0np4p6oP0Jj9j8k7k8O0rm4K5K9
36153c12L0J9m9l0L9mmJ8J8k8M1L9p7j06N5J06rl8l8M2M2K4m5LLN0N0j6j31m1J22J22l9j37
36147b81k1Q2l3l8L0J1n9m6m6q0j1J15M7l4l3J5J5M4k6n6N9L3l7J0RNNMNk0k1n9J0J12J12
36140a78q0q0K5K5j0j0j7j8M0M0m9m9L1L2n3n3P3P4k0k0L8L8J8J8l9m0rj0l9m0M9J17L8j00
36134b58q3N6M7k3j1N7L9r9j37o8L8J06jp1N2J21O4p5o7Lj4j4Q6Q6m4j83o3Oj3j4M9M9N4N4
36127b71k2k2J0P8O4p4j00l1m4m4M7M6J1J2L0K9L0L0J9J9l9l8l5l5l5l5M1M1M1M1j4j4K1K0
36121b23M5M6n9n9j4j4m8m9N4N3n0n0j6j6L2l8k3J15P1KMMl5l6k7k6o2o1Q6Q6K9K8ooj0j1
36114b84M9k1l5l5j9N0N1j9k5k5N2N2j3j2j2j2j6j5j5j5j9j8J28J27o2j32n1J9Q0Q1M7k2n4
36107a95J6j3j29o6M9PPN6j3O4J32m1j10j0rk4k4k3k4K9K9L0K9rrL0l9l6l7K5R3m5m5O3O3
36101a79j2j2j6j7L9l1j12m2lkJKM2M2l5l4j3N7J7J7k4k5J1P9M8o7o3N3mmMLk8k9l8L2N4j6
36093c05j2N8p6p6N6N5K5K5j2q2kO8O3om2m1l1L7R7K8j0rn9n9m4K5M7k2j4j3M1M1l5l5M0J09
36087a70j5j31j5j5qO1j1q1K1K0l2l3l2l2N6N7R2k4j06l6M5M5O5O6QQm9m9L2L2k1k1k1k0N2
36080b62N2k9k9m9m8pO3j8j8L0l9J1Q1k5k5L8l2POm2m2J5J5K5K5L3l6rO1k1k2Q5J5q9j9J2
36073b87J2J6J7L1L2j8N2L4j28r8J8P7P7M2k7p3p4L0L1k8M1M1k8pop3p3Q7J7r7J9J10on8J1
36066b86P1Jj28j3J44P4n2n3n6n7P0P0LLl2l2j4j4j4j4P1P1p9p9M1M1J22J22j03j03JJl2l2
36060b87l2l2Q4Q4m4m3o6o5L8L8N6N6m8m8j%%jJ5J5J4J5n8n8n1n1k1R5J03L3L0L0l7l7J4n6
36053c16q6L0O5lmO5N7n8k7Q8Lj13k9Q6M6k4l5l5kkkkkkjkL9L8L9L9j2j1j2j1k3k2k2k2n2
36045c37n1N3N2K3K3K3K3j4j4j3j4m4m4J4J4l8l7llJ%L6J04N7o0k8M0LLPPp5p6q7K8J15M5
36038b67n8n9jjonQo1RJ25P8l8%%k5k4J0J0j0rK6K5PQk7k8RJ0RRm0m1ooj1j1M7M6j8j8J6J7
36030c01M2M3Qj07n2J9OPN2N3J8J8m6m6m6m6R6R6l1l1j5j4j4j5qqqpk3k2L5L6K2K3j3j2j0
36023c01j0j0j0m1m2L9L9j6j6Q8Q8klkkl6l6l5l6J1J1O9O9KKn6n6N1N0n3n4J1J0J0J0JJKJ
36016b52RRNNn7j26m2R6P0%Q3Q2q7q8J7J6j8j8L9L9p0p1J5J5k0N0R3m5r5k6L1L0kkL2L3M5
36009b05M5KKN5q4j03l3oojjj4j4m2R6Q2n7q9k1O5O4J2J1QPM3M2j5j5j4j5k0k0L8L8r1r2L6
36001c12L6M6M6l5l4O2O2m2m2p7p6NMj3j3O8O8LKn5n5M5M5J1J0j5j6j1j1p0%M7r2j8J21J12
35994a94k7q3q2l4l4M8M8rj0N7N7jjppm1m2N3N2onk6k6RQN2N1l0k9NNNOj0j0M8M7l4l3%Jm2
35986b71m3J6J5rj0P2P1KJn6n6rj0rj0j4j3L3l5q9M9J02l6K7K7m0l9J2J1m5m6N3N3N3N3k6
35979b16k6L1L2n4n4k0j9m3m3J5J5OOp4p5J27J27k3k4j6j6j6j6K3K3K3K3l8l7l8l8L9L8L9
35973c19L8rj0j0j0J5J5o5o6K7K6O1O2l0l0l0l0j6j5k3J16P0r1q9P2N9n5k0N0J1J1k8M1qp8
35966c58QP6RQJ3J3l8l8J9J9m6m6n0J9N6N6j08j08N5J24MM%jp3nppP7P8k9l0k5k5o7LO3O3
35959b94Q3J4p5p4m4m4O0N9l2l1k8k7NP5jp1N9J27O6ln0n0j9k0nnrrN1j8j8N2nnM5k3n9N7
35952b66Q6p6m0P5L8l0m9n0PP6j0p9k2M8R0K1o7o8No4k5k6K3K3K3K3K3K3K8K7k2M8M7k2m8
35945b30m8l3L6l2l2QPj2j1O9O9m9m9L2L2k9k9k9k9L4L4j4N6M8r0n1Q7OPNo4j13K5Q7n1q0
35938d33N9N3N4J7J7j8j7N1N1J7J7m1m0q9q9j8J20J20j8o4o3p8O0J07l1o6P2R2m7l8L1Qo1
35932b65n7J2N9N9o3o4N7N8k4k3k9l0k9k9%JJ%QPPPRJ0k5k6O4O3m0m1%%j3N6Q8m9q9M9N0q9
35924c20m1K8j0rnnL4L5J%KKl3l3K2K2K6K6o4OP9o0k6k6%O9P4m1j5N4m8j17n5J5Q4Q4l8l8
35917c21l1l0MMK2K3j6j6N9j0j17jJ11J11l1l2L4L5p0o9NOM0M0q6q5M1M1RQNML5l4J1J26L9
35910a36j22j24qk1k1ppPJ23O8m6q0j1M7M6mlJ03j3j61m5J01J02m5m4m4m4L0L0L0L0l5l4l4
35903c72l4N3N3nnllmlj1j1R3R3o8o9o8o9L8L7PPqO0R1k4n8J1mmjp0k2R3N4o2K1R1lj18q8
35896c85j9M0M0M4M4n3n2K8K8K4K4j1j1m2m3J5J6j%L4L4POp4p4O6O5K4K3N9n6l0L8p5p6L2
35889c11L3nnnnO3O3N4o1p0M5j8q8nO5N5N6l1l2l2l1o5o5J5Q5J05j1o6LN4j6n3n3O1O0k1k0
35882b52lkKKj7N2K1r5j0j0o3OQ4l1l1Q4Oo4j7j7j9j9J6J5NML9L9PPPPj6j7j7j6O6O6j8j9
35874b18J1n7q8K8K1m7L3L4l2l1l1l1R7R8p5p5M0M0OOKKl3l3RRQRk4k4Q0P9q5q5Q9K0j24J5
35867c57R5m2KP2K4K4L4L3m7m7KLl3l2j4j3r5r4N9N9M9k0m0R8R6j34q6N2M1M1mmmmpqpqO9
35859b47O9j2j2m3m3j0N9P5o2j40%L8L9M7M7o8o8j1j0j%%%K5K5l3l3PPk7k8J4J5K2K3m9Q9
35852b96N0j9NNl4l4K8K9K9K8RQk6k6k3k4K5m5n8Q0L7l3j4j5K9m1j12K7J10M1j6j5K7m3q0
35845c87L6No4j3j2J9J8M2M3N2j8l8L2K8m1J2J1MLM9k0j00l2J1J1J6J5J9J9J9J9m2m2J9K0
35839b87m7K3K3m7M4M3m2m1K5K6rrK4K5j0j0j5j5k0k0J5n4n5J5J8J8J00L1m7K2J8n2L7L6k
35832b39lK0K0j8q7lO5N7N7kko0n9k9k9j5N5M1k9q2j3J9J9J2Q1N3o2l2L7n3n3L2L2m5m5L6
35825c24L6J6J6m1m1J9J9n7n8l7L2N1J20J13kp6plmN9N9j02j02KKk4k3k3k4K4K3j1j1O3O3
35818b53n9o0j2N6J00l8kO8l8l8Q6Q6k6k6L8j00o1QKJJ9n0q3N6P1Jj19j18J19J20k1k1L7L6
35812b21k1k2O0qo2P6P7o2j23n3N0k0q2N7J18k0j13K4N8j1KLL2L3l4l3K4K4j9j9op4%J38N8
35805a69q1n5J4%Jl9m0O4O4k5k6o0o0L4L4L5L4O4O4M2r6r5k6j5j6M4M5M4M4RRm9m9l9l9J9
35798c15J9J4J5m8m7R6K7j57m1R1k5k7M3QQM7M7KKL7L7j5j6p3p3K8K7K7K8j9j8J6J6rrK6K6
35791b05m6m6L5L5n0n0L1L1l0l0K8K8M1M1POK5K5j01j02P3P2j23j24L9L8m3m3K5K6l3l3K8
35785d25K8O2O3j1j0j1j0j1j1K4K4o3o3Q7Q7%%j%J6J6m1m2k7k7L0L1ppm2m2N3N2non5n5P2
35778c27P2%%j%NNQ2Q1np4o5N0K9K9m5m4k6k7K0n0l8P8J5j00llj1j0K6K6K7K6LLooJ32or4
35770b32k4j5j5K5K4n1n0k9J09M2k7q3q3L8L9L8L9k4k4n9n9O2O2MMj6j5O6O6J8J8o3o3K7K6
35763b25p8j0P7o1r2M7P6P7m2m1N2N2l7l8P3o6j84M7J12k6K3R2r0j59k9M1J39J38p7p6j5j5
35757c15J9K0k3k2J22j7j44ol4l5%jN3N2L4l6p9O0N8j0KLMNL9L9m0m0l9m0M8M9l2l3J4J3J3
35750b99J3l2l2l2l2K4K4j1j1O6O6qpOo3n6J06Q5p6j09OM3M2k0k0kklkL2L1llL6L6j21j21
35743d49%P0l1l1N7J71N7n9l2l2nmj4j5j4j4J7J7J7J7QPl5L4Ro0n6J4M4M5%P0N3j08p7L7o
35736b98oKJkjm8K1J12mr0k0k0k1N3N3nnK9L0k6k6l0l1N3j7k1M7M4k5J7J8%%nmkp1p0kJ3J3
35728c44O4or1K5O3nM7M7p3p2L1L1Oo4j6N4J0J0J7J7O0rp4mj3j4N9N8j1j1KJo7o7M1M2N3j7
35721b20j13KR1K2o1QjjKJo7o8RR%O9J45P5q9r0PPk4k4l3L6K7K7M5k3n4n3p5p4Q7Q7j9j9J6
35713c36J5MMm0L0Q0J0n9J0M8k2m3m4l9L1O0O1l5l4l5l4nmm7K2N7j1K9J44L1q5rqm4K6R9L0
35706a43j15m6P3P3j7j6n6n5Q2J3j02l3L1L1L5L5norj0M0l0j04l4M9k0q4L1J33J7o5MkjPO
35699b93j3N6K2j15k5J14P1o7l4l3qqR1R1J1J0n0n1n0n1j1j1K3K3k1k0k5k5R3K3p7O1P8Qk1
35693b34k0k4M5Q4n4q6q6p3O6O8kJ2J1j6j6O5O4o3o4M0M0J7J6o4o4k7k6N4N4k2k2J2J3l9l8
35686c79m1R9Q5J6O3O3j11j12l1l1O0O0r0r0J17J16n2n3l8L0J09l0j41p2P7P6k9k9K9K9J2
35680b88J2m5m6MLMLL5L5L6L5n1n1N3N2l3l4J4n6j04L3J15k4j58q9L6J06N7n9l2L6N9j0kj
35673c55K4K4J3n6l3Q3N2j6M6M7l9l8n2n1N2N2kklkm5m6N8N8l1l2l2l1KKL7L7K4K4n7n7K6
35666c19K5rrN6N5K1K1r0r0O0O0J1J1m7m7K9K8n3J7R9j6j08l9J4Q4N7j2o7Kpom1m2m1m1jj
35659d36jjQ2Q3KJklRo0m3P1P6Pj6j7k5k5N7j2m6P0Oj09k6Q9kp2L4J04K8m2l7L2KKn1j20J9
35652c72J35%o9P7P7n4n5l5l6M5M5k8k9L0K9k3k4L5L4qrqqm1m2J7J6M9M8n9n9N3j7q4L2K7
35645c11q9nJ11O0qk1k0JKl4l3M6M5J1J1J6J6J5J6n6n7K4K4j7j6j7j6N3N4n1J9M2p5m3K5j1
35638b89j2poM4M5l5l6MLl1l1O3O3j8j8N6N6n2n3No4r1K5L8L8J0J1J2J3m5m5lmL2L1o5o5o0
35631d81J03J21Om7m6J8J9J8J8N0N0n4n4l1l0l1l1L8L8o1o2O7J35Q1l5r8r8kjQ3Q4m4m3j6
35624c36j6J8J9K6K6rrl6l5O8O8M9M9rrm0l9l9l9JKrN9j3j28MJ18o3o3P1P1n8n9k3k4J6J5
35617c76j9j9R4R5n6n5k2k2k1k2J4J4P2P2m9m9j4j4M1M1l6l5L7J07J0j06m2K7k0j9O9P0j2
35611b45j1poq7q7N2N3J8J8k6k6N5N5K2K2l5l5llklj%n8n9R7R8n3n3jjjjNNONJ0J0J0J0l9
35603b92m0M1M1K9K8l0k9k6k6k2k2RP8J18k1r0q9J8J7qrk1M7O2p7m7R2R0m9k3k3o9O8J08l1
35596a98j02l3j1j1J0J1n5n4J9Q9R4m5J5J6o3o2Q7Q6N4q5o3OK7K7J0J0J0J0l1l1j00j00L7
35590d26L6L7L7kkkkL6L5q0p9P6P6q5q5J15J15%%JJJJoopok2k2k2k2j3j3j3j4j2j3j3j2L2
35582c80L2L2L2k2k2M7M7j4j3K1K1j0rm5m4j2j1K7K7OP5l9j77nJ33M7M7k2k1k2k2O3O3n3n3
35575b76k2k2J3J3Q2Q3j0j25m9K0M3M3j9j9j8j9%J%JK1K2j4j3J2J1j03j04MMP4P3K4K3j2j1
35568b69n5n6J4J4mmmmL3L4j3N6M1p5m4K4j9k0N3N4J0J0J0J1m5m4m5m5O3O2n3n3J8J7M1J10
35561a77L1q5j5j6j9k0j5j6M7J16j5j31k4M4L4L3m8m8K2K1l9m0P6P5KKJKmmp3p4RQRQJ9K0
35554b84J9J9L4L4jjp5p5M0M0k1k2k1k1OPPPj2j1M7M6n4n4RQlO7J1j28rJ28K4m6m0m1N8N9
35547b49j2j1j1j2L6L5q3q2l5J04J39%r2r2K7K6m0m0M1M1J8J8m4m4L9k9j6J23J0o0K2K3k6
35541b76k6RQK5K5K5K4n0n1J1J1J3Q2M9q9j28J1O7kk9k9l3l4J2J1J1J2J4J3k0k1jkjjrqqr
35533c94M7M6J2J2L2L2m9n0j3j4nnj08L1J41P3ppj1j1OPk7k8M3M4RRn2n2OOL5L5L4L5l7l6
35526b11l7l7j0j0L7l4o6M9N3j6LLO1O1l7L2Nj11l1L8m3m3N6N5m7m8L4L4%%j3j3m8m8K2K1
35519c39K2K1j5j6j1j2n2J7J51L5q1j2K0r6k8J80Q9p2m7m7n7n8klN4N5l0l0K8K7MMMMonP5
35512b29P5m1m2ppl8l8l8l7P0P1rj0J9K0j5j5l3l4K5K5KJKKl6l5O8O8l9l9l9m0L7L6m4m4O1
35505c27O2j9j9jjjjp5p4K9K9J0J1J14J14k8k9k8k9klkll3l3KJK1K0K1K0%Jl5l4O0O0o7o7
35497c36n4n5R4J64Q6n2j4N6n8j27J9K0p1p2L2L2N1N1j22j22N1N1Q6Q6j3j4K2K1m0m0ooqq
35491b96N0N0n6n5KKm3m3K1J59j0j48l6J03l8l7ONL4L4k3k4qqqqO9O9LLQ7n2p1jn7n8R7R7
35483a89NNJ1j27r9M0j2j2N2N3n2n1M0M1o4MR3m6q3j4J07J07j5j6l6l5K1K2q3q3k6k6Q2Q2
35477c04J9K0K5m3l4J05J7j20K6R5l3j02j7N2K7K7p2p3K1K1N6N6r1r1N9O0k2k2Q3Q2n5n6P2
35470b12P1o4o4J6J7k0k0L7L7l3l3JKj1j1o8j36l3J06O2oJ4J5J0J1M5M5l6l6J1J2k4k3M6M7
35464b25M7M6o7o6j0rJ4J3l6l6o7P0P4P4j3j3m7m7JJl4l3J2J3J3J2J8J7J7J8K8K9k9k8K5K6
35457a92q0j0O6p2p2O6Oo3j5j6J0J0R1R0k1k2k2k1M8M8l1j00n8Q1N0q8m9R0Po2JKPP6R4m4
35450a95j06l6k6k6J2J3J8J8j6j7M7M7l4l4ooooO1O0Mo5q2N6M6M6M0r8j03L6R4K5rqN4N3p8
35443b27p8l6j05lJ36J02l6l0l0qqN0N0J2J1LLL5j03j42mQ0J0k0M9L3l6n0n0qpk1M9J57J9
35436b03p3p2O0O0k0k1j9j9J5J6j0j1M8M8k4k3k3k3qqqqP7P6J9J8l5l5l6l5k1k1p3O6R8l9
35429b67l6J03l7j07O7O8n4n5K6K7j6j6J9J9m2m3O2O1j8j8J7J7n7n7K4K4ONOOONn2n3k0j9
35422c99k0k0M6M6M6M6k3k3L4L5K8K7r9r9N2N2J8J7l3l4M3M3rp8o8P0O6p3n9RM0L9l8l7j%
35416c56jjL5L5L9L9o8JM9r0r0M9Q2J3N1N0n7n8O4O3q8j8P6o2j00l0M7M8J7J7j08j08J34J34
35409a92q7q8ppj3j2K2K2M4M4L6L6P4o5j27J2L7l2J6J5jkkkj8j8n3n3Q1Q0l4l5O0O0o4o4J01
35402b36l7j67O3J04l4m9m9r6M1P2LP2P2kjj7j6j7j6mmL0L0n5n5O0O0p3p3lmN8N8K3K3%j%
35395b40jl3l2L6L7r1r1P0P1J2J3L9L9j2j51l6J03j2j3mml7l8P9P8L9M0l0l0LMo6o6M9M8M0
35388a87M0K0j18j19K0N0N0j0j1m3m4K6K5M7M6k3k3j2j3l4j04r0M8J59K0m9m9k4k3P3P4MM
35381b70l6l6kkP9P9q2q3J5J5J4J5L6L6k4k4r2M6J76n5j81m3k0k0J10J09n1n2N4N4o1o1RJ0
35375c38RRj6j7R9R9l0l1mmR5m3l4l5n2n3j8j7K3K4j1j1j4j4r2M7L9L8k2k2O7O7lk%%L5L5
35368a97k5k5k5k5OOO7O7O6p1q1N8jj40J6J6k8k8L2L3J1j28j5j5R2R1J00l8n5n6k9l0K7K8
35361b96JKn1Q7k5k6ppm2m2Q2Q2kj41j0j1J5J6L1L2L1L2N0N0o5o5L9M0q8q8K2K2n9n9K2K1
35354d07K1K2J4J4J4J4K5K4n8J1R7m1j41kL5L5RRJ9J9l8l9M2M1j6j6k0j9L8L8llllM9N0n4
35347b23n4o6o6J5J5L6L5k3k2O8O9J0J1k4k4J1J1m6m6L6L5n0n0N3N4q5q6N1N0o2P7J38r4n4
35341c00Q4k7r7J0J0n3n2L4L5O8O9k2k3rp9p0O9j4j3L0L1k7k8k4k4N7N6jjN7N7OPk8k8o8o8
35334c76QQO3oj06L1O2pm1m0qqP2P3k9k9k9k9M9M9J0J0l1j00r2K4P4P3K3K4popoK7K6l0l1
35326c12K5K5l2l2k0j9k0j9rj0R5R4j6j6j6j6O8O9l5l5K2K1J4J4qj24l9K9LLM1M2QQQQP2P2
35319c7p8p9n5n6K5K5l3l3K4K5k3k2k3k3mmqqJ08L8j20lM9k0m7K2P2P2p3p3J7J8j7j7llP7
35312b90P8j1j2j1j1m8m7J5J4j9N0Q1l5p3lR4K4j3j4j7j8J4J4o6o7j2j1q1L4P6OJ8J8K1K0
35305b82P9P8q0q0m6m6L0L0k8k8M3M3l8l8P0P1l3j03o4N1N6j4J9K0J5J6n2n2P5P6k1k0J9J9
35299b15o3OL7p8l7L3O0rl8l9L8L8m8m7N6N6m9m9j4N4jj17MJ66O1n4j8N1J2J2j8q8o0N6J7
35292b85r8j9j9m9J12J78l1q2P9K0r5O0O1l8l8M3M3m9m9L2L2q2q3k4k5M4M3j4j4O5O5o6o6
35286c49L7l1r3K4R2R2mmK3K3j27j27L2L3jkN5N6lkk1k1L6L7qqN1N0K7K8l0l0ooooJ0J0k9
35278a98k9j1q0j11NP5Nk3M7J7J6K1K1l6l6jkj1j1o9o8J04J04K4K4l3l3K5K5j6j6j7j6L8L8
35272b28k0k0j9k0n8n8M8k1LJ19J03j2r1r0N2N2n3n2l2l1M8M9J02J01m8m9M6M5j05j05J6J6
35265c12j9j9l3l2k2R5N0j9j7N3N8j1j11m1O9P0QRj8j34j04J2Q7J9j6j6L2L2L2L3l0k9N1N1
35259b22n6n7k3k2L1L1J03j3p4M2L8p6j05l6L3L4ononP1P2m4m4N6N6r9r8mJ11M9o6j07PN1
35252c83N1L8L8l1l1opopL0L0m0l9J4J5k0k0N9O0O2n3j68n2Q3J4j4J00L2q4oO4N6j3k3k3k8
35245c08k7N9N9j03j02M8M8r0K5R2K2jjK2K3m8m7k9l0L9M0l5l5L5L4jkp1p1M7M7M7M7L7L7
35239a93l3l2J9J8n1n0N3N3o3o2lmO6O6m1m1K8K9J6J7n2n3pqO1O2ppopq9q8O8O8j5q5n9P9
35231c53L4l6oJ33J17k1n1n0q1q1j1j2K6K6K6K6L2L2q4q3M3M3M3M4nmmnj8j8j8j7K2K3K2K3
35224b43j6j5j5j5nmmnl9m0j3j4R4m5J6J55K1j18L8L8onnnk5k6k5k5L1L2j7N3K0j19l6l7K0
35217d04K0J9K0P9Q0l5j04j6J21Q3n5K9L0m8m9l1l1MLKKKKJ0J1k5k4LLP2P1k3k3k3k4L3L2
35210a84klo3o2M3M4L1j07p6O1P3Lpprrm4m4K9K8p6p5J10J11o2o3J5J5J5J5kkN6N6o7o7L7
35203b89L6J2J2m6m6R5R5n5n5l3l2O0p9j28J02J27j2n7J2M7k2j22J7N5j5JJlmJ3J4M7M8m6
35197b50m6j6j6L5l3m3R6N5j5L8L7q1j2O5p3q6j7l0l0K1K1PP7M9r0l2J06qp8NNK5K6K5K6l8
35190b75l9mmN3N4n1n0J2J3J2J2l3l4KJjjjjK5K5K5K5J2J2m6m6n3n4N1N0l8l7O7jq7N1onR3
35182b72m5j12K6J60K1K7K7o9p0J7j21m0R8J2J2L9L9j9j8o4o4ooN1N2n3n2O6O5o3PJ07l1o1
35176c40P7J2J3K7j11n1Q7L9l0M5M5q6q6N6N5m8m8M0M0m1m1O6O5l9l9KKKKk6k6QQjkl6l6n
35168d01nK9L0J0J0J1J0L4L3L3L4j3j2N0M9r8k9R9l9j50j2llQ7n1r0M8N5j4Q2J2j44oN6q2
35162c80k7J12Pj31OJ45k3k2P1P0n1n2JP0M6o9q6K9L0q6m1P4M1k8J15J15j78j77L8L9L9L8
35155b65J%L5L5j4j3k2r1j16M6J19Mn4n4oJ09P2m3O3O3m8m9m8m9k0k0O1O0l3l4K4K4j14j14
35149d91Q2Q3k5k4J03J02k1k1p9p9O0O0m3m4MNMMM1M2m0m0L6L5JJqqm7m7Q1J1n6N9M8o8l0
35142c09Q5k7r7L1L0j3j4j3j4RQO7O6l2l3KLl6l6k4R1J4n6K1K0K1m9m8O8Q8k8n5n6l0M0Q2
35135b24n6q1j3K1K0ooooM2M2QPJ9K0o2o1jjL4L4O5O5J2J2p6pM1r8p3O6J9n1l5l6J8J8JJJ
35127c33JK7K6qql6l5%jJ2J3P0P0m6m5MLP4o5o9O9O5nl8l8LLLLononk9k9OOO6O7QRo1o1ll
35119c27%JN8N8o5o5O2O3p1p0L4L3RQQRl0k9R4R3q7j56r1M7L9L8M7M7k6k6RQk6k6M1M0p4O4
35111b59L0j09mmj3j2J4J4J4J4j8j8j7j8M9M9p8p8PPk2J17J01l8l2l1M9M9qqJ4J4q9r0M3M3
35105c18M4M3M4M4l7l7k6k6RRm7m7j3j3J17J17q0p9K8K9k9k9l7l7o6P3J66K8n9n8j7j6M1M1
35098b38j14j15Q2Q2j2j2m6m7L3L3k5k4M5M4J1J0p0p1N7N6l9l9J8J8O2O2j9j9l7l7M4M4l9
35092c02m0m5R3J23j6kjj34Nj5j5j2j2j2j2N6N5lkJ5J4N0M9o0o1k5k6L4L4k4k4l7l7JP0L6
35085b82l2KP2P8J0l2l3M0k9k5k5l7l6M8M9p6pJ01L2q9k0L8l2o8KL4L4m3j13J0P9Mo4N9N9
35078b92m0m0M1M0%%n4n4n9J0J4n5K1R0M6M7j2j3qqj7N3Q2l2r4k4l1l1k1M8O8O7J%JJk4k5
35071c04k4k4L2L2k9r7nO5N2N2Q7J8m7m7k6k5k6k5mlllJ7J7k9M0N8n6q6P7P1m3pO2J4J4l9
35064b44l9k8k9P2P1J1n9r3k4RRM9M8K0K1m8m9J2J1j0q0l8J00J05l5r9L8L0l9n1J9M5M5p1
35057c21p2LJ42O4p4k2k2p1p1M4M4N3N3J9J8n3n2J7J7ppppj5j6j5j6k4k4R1R1m5m5J9K0k1
35050c12r0j8J21j0p9k2k3jJ37J38jo8o7m7R2J0j28L6J04o3o3J0J0%Jq2N6M9k0m1m2L1L1l
35044c54lN7N8n6j26n4Q5KKk1k0N3N3l4L6P9o0l6L3K4m4j9j9m1R8P3o5j26J2O7O8m0l9J8J8
35037c21Q2Q3o7j36k1M8M1M1p0p0O5O5n0n0J04J03j9q9kkj22n2J09pp1M4m2m3Q1Q0o9o9MP2
35031c50K3m7K0Q9J5j00o1N4Q1Q1J7n3n9J1KKp4p4M2J10J10nj27j1L6j25m9J13kkQ1l5m4P2
35024b59L9l1nnn6J4P2m2q2j2o3o2O1O2o5LP8QK2R1K2m7o5MP0%m4m5K4R2L0l9k4k3lJ13M3
35017a24p2o3o4JP0K9m1LLJJl8l9L2l7l0J31N0j12n0K0j7j6j2j2K5K4K5K5r6r6L2L1rqR5R6
35010b42J1J1j07j07j8J21P8j53q5N4J21j9J2J1LLn3n3NMM8M7L0j09jJ37ppMMnnRj29m8R0
35003c45QQJ7J6K3K2j2j2K1K2j3j3l7l7K0K1J6J6o4o5R1R0j3j3rqqrk9l0K8K8k2k2L6L6J1
34996b31J1k4k4j7j6J8J8l8l8J9K0opm1m1R2R2j1j2klj23J5O7p2p1O7R5m3l8l8L8L8P2P2o1
34989b23o1J9K0l7l8l7l8K6K6K6K6K4K4n7n6N9O0JKlml8l8l7l8m6K4Q7J7J2Q2L8j24r3K2K1
34982c52K0klj4N4lp2K5K5l8l7P6P5k8k9J1J2m7m7O3O3M4k5p6p6j8j9L4J04O0O0Mo5j46p7
34975d44N3N4J8J33j9j81J0P9o3OO8jL9L9j2N8L4q1q6j7M2M2PPk8r7k7Q9L5q0m7K2K5K4J0
34969b89n9N6N6ooJ4J3k1k1RQN2j8p7pN0j12q3P9R7K8l6l5m4K5J9J9K3K3p3p3P6P7l3l3l3
34962c35l2L3L4L3L4m7m6j2j2l0l0N1N1kll7l7L0L0L0L0r0r0J2J26N6o1m5m6K3K3O1O2j18
34955c54n0J31J6j09l9Q1Q0P8l7p3mJ7n2m8K1l2l2k8k8J08J08MMo2o2M2M1rrj0rm5m4L6L6
34949c33K2K1n8n9M5M6M5M6J0J1r4r3J09J10l6l5o3OL7p8q2j3k2M8R1K2o4N1O2n3k4M5No4
34942c39k1k2POOOk5k5k5k5J16J16MLJ29j0k06o7K6K6%%nnK9L0o6o6Q4Q5K7K7l0l0n1n1j7
34935c59j7K9K8K8K9N9N9r0r1M8M9n5n6N4N5n0n0j8j9J6J5l3l3P1P0k6k5j3q2k3J17O3p6p2
34929c98O6O6p2n0Q8K8K8j1j50o8P0N9N9l7l6L7L8L7L8j4j3j3j3m0m0pO3P4o3j71j01P9Q0
34922c87k1M8R6m2lO6N0j8l4l3OOJ0J0l1L7K8j10m3R7rp9L9L9m7m6j9j8O2O3K0K0K0K0m1m1
34915b85m1m1j4j4P3o6r3M5J18k1n3n3M3M2kjP6o2K6K5O0O0J05j26j40R0J38r4n2n3J7J7J8
34909b58J7k4k3j5j5j09L0J0RqpK6K7J3J3J3J3k1k1J3J4N4N5mlooo4o4j5j5j5j5M3M2l5J03
34902b48j0j1jk%jn8n8M9N0n5n5L7L6k1k1L3L3kkrqP7o0o3P6j1j1K4K5K5K5l0l0l1l0L1L2
34895b75L1L1j5j4j5j4J6J6j8j9K4K4n6n7LLl1l2P2P3O9o9o1o0j2j2Q2Q2KJk6k6RQKJl3l3
34887c29K5K4rj0jjkjj2j2j2j2J8J8j6j7K6K6l2l1J9K0J9J9o5o4Q6J7p2O7O6p2rO1kp0PP6
34880b57K5K4P3o7j09K8O8p0q1j2J5J5J9J9L9L8m2m2K2K3j2j2MMk6k6L6J06Q7n1o6o5l4J04
34874b23R5m4n8J1K9m1j22n2P2Kj2j3Q2Q2J3j24n0J9K9L0K1K1J3J3J1j26p4O5j2q0M7M8qr
34867c45qqR0R1q3q2K9L0K0n0j03L5J35mQ1Q1p9p8l9l9m5R4Q0n8j15m5Q4Q5j5j5k0j9L8L8
34861b39LLLLj13j13Q2Q3J4J4r1r0j7j7j6j7N9O0K5K5k2k2K5m3RJ47Q5n3L4L3n6n6l4l4K3
34854c03K3K5K4n6n6K0K1o0o0J3J2J2J2j2j1k2r1K5J63J1n7k1r1J3J50K6m4LMk0k0k1k0P4
34847c34P4P4P4J4J4j36j36ooopP7P7k7k7o6o7J5J4m2m2ppL7L7LKl6l7O8O7J5J6j9k0K4K4
34840c02K9K8n5J5M7o7j14JP2Lj4j5L9L8L2L2klJ7J7J7J7m9m9m9m9L6L5L5L5k1k0k5k5P8Q
34833b28q3L2O1n5n9n9NP5J9r6J6J6RQRRM4M4j14j14O0N9k2k2K7m2m5J16Q5p7j1J04K9L0r1
34827b61r1O0N9l0l0J7n3k6R0N9j0J3J2n0m9J7J8j7j8q2q2p4Q8J16M6O1O1p5p6p6p5J01J01
34820b56p3kJ20Oj02J4R3k2j00j00j1j1M6M7N8N9o8o8J9K0K0K0rrrrQQm9n0M0L9m2m1R1R0
34813b33j3j3lmmmj5j5o4o5RJ47K7m2MML4L4o4o4l0k9M8M7J4J3K5K6j0rrrrrk3k4k3k4m4m5
34806d68j1N8J55J6m9K1M4k5J8J9o6o5qpL0L1L0L1qpm3m2N5N5q7q6m6R2J34O5j05j06O4O3
34799b48n0m9q5q4M3M4M3M3J1J0m8m7M0L9M0M0j0j0Lo6p1O8O0j0OPm5K4J8j19n8Q1N3N3J13
34793a61k5j49j0j6j7K5K5K5K5RRr5r5N0N1J5J6m4m4J4J4K5K4o7P1J46q5q1N7j9j9K9K8o1
34786c30QJ13k6n9Q0kp2J2J2p4p3K5K4j0j0M9M8l2l3M2M2M2M2m2m3qqj4j4O6O6o0o1m4R5J08
34779a41l2m5K3mp4l0l1m5m5N9N9klkkn1n1j6j6P1P2l3l3J1J0J1J1m5m4m5m4M2M2M2M2J2J3
34772c14J2J3m2m1m8R1P9o0K7K7m6m6J2J1j7j8L9M0m5m5J9K0j15JO3om2P4P4m2o4MJ6J6L0
34765c23K9p5p5L6L6L5L6nmnnM1M1l9m0j1j1j1j1M7M7l4j03m1P4P9RQQLLMLL1L1j8j33j08
34758d51l8N6N6m3m4Q8Q8q9K7J21Nm9O6k3r2n0K0O4O5n8n7K0K0K1K0L6L5o8o8j4j4nJ11J6
34752b28r9qO2o6o5mmN0N0l1l1K1K1l6l7P1P2J4J4JKn6n6J6J6j9j8K8K8n3n3K8K7ppK3K4K3
34744b87K3pqpqooopk7k8POQQk7k6L8L8MLM8M7l3l3M9M9n9o0M7k4j05L3P7o1j4N6O5O6Oj32
34736b93r6M2N9N9J8J8o1j31nJ34j0p8k9M1N6N5n4n5MLL8L9LMk3k2n7n7J46J46j20j19ppP3
34730b86P4m6m6llj04L5J42Nk1M9p9q0J%J%o2o3M2M1Q8Q7K5j15o3P6j1j1PPk7k8k7k7R9J00
34723b23L2L3p1p2J9J9J8J9nnnnj1j2opn3J6R4m4p0jJ0Rj0j0m8K0j4j4k1M8J03j2j17jN0j9
34715c66K7K7m1m0J3J3op5n3J08J09on3n4K8R7n0n0L9l0k9L9J3J4J8J7J4J5J4J4L7L7J8n1
34709a93n6n6m8O6M3k6N5N5n4n5K1r4o5R7J21Op3p3K1m8m8K2J3J2O4O3j10OJ48P9p1p1mno2
34702c20o2MNr8J6J16M7l4l4RJ0J3n5LMQP7R1p1r8J8J0J0R1K1m3m3J0J1J2J2J3J2m3m4J0J0
34695c02M9k0n9J0L1l7NON4N3lmo5o5k3M6ppL2L2j7j7J3J3j7q6J3Q3M1k8q1q2l1Q4N7j1K0
34688c20K0o5o5L2L2L2L3J2J3J2J3j9j8j8j9M3M3l6L4J1n9O5O5o8o8J05J06p5p5j8j7PQn5
34681c09n4K5m5m4K5L4L5L8L9j3j3j3j3OOKJQo2k0J42Q0q1n4J5o3o2jjM5M5l5l6j8j9J6J7
34674c77K6K7l9l8O2n4n8N8j4q3R3J62l2j01%%N5N5k9r8PP6qp8m0l9J3Q2R7m1M1M1p1p0J02
34668b73J02j16j16L4L4k6k5n5Q4J05l2j20J11P7o2j3J26m3m2J%NNm3K6R7m2o3o3JJ%Jk3k3
34661c70Q2J4r7M2Q1n7m3R6O8j64o7P0J8n2L8L8m7m6J0RM5M4n4n4L5L5l9R9J03l5%O9j5q5
34654b29j04l4MLK3K3K3K2k4k5p7O2J18k2l1L8p3p3Q1Q1q8q7J6J6N9N8k3k2M4M5j3j4NNNN
34648b03l3l4M8M7n2n1j7j7L1L0mmm2m2r0M9Oo3O5O6rrL8l0r4M5R9m0N2N2l8l7j4j4j3j4j4
34641c50j5M4M3j6j6ppp1O8O3nL7L8k5k4J6J6J2J2q1j51jJ36L7j01k0N0N7N8m7m7Mo5n5Q3
34634c30O2p7k9M0RJ0J4J4ONONk7k7k7k7J0J1m3m3N8J28J09l0j20j20RJ47j0p8l1l1M4M4M4
34627b75M4n5n5k1k0k3k2L9M0K2R1J00l8n9J1l7l7k0j9k4k3jp0rJ29Qo1O8O7k3k4L4L5N4N5
34620a19m9m9n5n4k1k0N3N4p4p4N5N4K0K0j1j2R2R2p1p2o7o7K0Q9L9p7m1K8n8n7J13M3j10
34614c86ON6N6K9K9m7m7j2j2j7j7M1M1n4n5R5R6k8k8q6q6M8M7k2R4O7jM4M5p7p6j9j9ONOO
34607b72k3k3N8N8NMn3n3K5K4K5K4k9l0o4o5M4M4J2j03rJ06M1p5L2L2n7n6j8j8L9M0jjjjJ4
34600c25J3J4J3%%j04j04J3J3O4O4J12lm2m2nnmnj5j5j6j5N3N2k8k8k3k2N8N8K7K6k6k7l9
34593c13L0J20Op4M2L8p6n7J3l8l7Mo5r5K0Q1J2N8N7K3K3l6l5J5J4l1L7P2m4p2kPPO5O5K3
34586a43m6j35j9J15M6n8n8llklo0n9O7O7n7n8M7M6n6n5K5K5J6J7N1N1o1o1R4R4p9j0K4r2
34579c33l3Q3K2r3p6qP4P3K9L0p4p4L1L1mml2l3J0RJ0J24J16m5p7p8n2n3M2M3j6j5L3L4oo
34573c18np4m3P3O1O0O8O8l3l3k8j65l1J09N6j3N1j9j47rM6k4K4K4k1k0L4L3M8k0r9M0N9j0
34566b58L8L8l5l6r3r3P4P4ppkjP9Q0l8l7llm2m2r4M4J26j4o9%J4J5j6j5M3M2l7l8J2J3J3
34559b75J3PPk8k7k1k1k1k1k2k2J3J3r1r0J05J06M4M3M5r3q6j7Q5Q5j8j7j8j8J7J7m1m0K3
34552c64K4K4K3J7J7J7J7m3m4J5J4l6l5K2K3P5P6nnj16j16k9J09Q7n1p7O1J3J3j4j3MMMMj6
34546c01j5j6j5K3K4l5l4l1l0P3P3J6J7j02j02l6J04J12k7j05L3J29j0q3q3L5L5jkkjK0K0
34539c17N4N5o4o5K1K1kO7L3j04p0O8n3n2O4O4L5L4j5N4J19j11j43nK3m6M7M7%%N3q4n9Q0
34533b51N4q4l7L2k8k8k4k3%JJ1Q0Q9m9q4N4M1k9K0J9q2q2R2R1MMp6p7K5K4l3l3L3L3O8O8
34526a77m7m6l4j02q7N2J13k5m3R4L3j06M3J12m0l9n6n6RP8K0J9O3oj14j13P7P8qrK6K6%j
34519b66%jM2M2o2o2m7m7L7J05j08j77K0J35J3J3J6J6K4m6m5K4K5K5L0K9l3l4J%P2P2m2m2
34513b71J4j47q0J74L7p8O1O0ppJ%o3N1J17m5r0k1M9N0M6o9q1q1LP1k4r4j2J03P8q5j28L2
34506d36J44J44%j16q8K8R3k3n4n4J0J0l9K9Q3p9n3O3L9l0J6J6llklRRN3j7r0k1Q3J3o7KJ3
34499c21J2L4l6l5L4MMQ0l5j05J0N8j2j5j5o3PR5K6p8rO9jq1j3R3K4j09PJ12lj51l5R6K6L8
34492b88L8JKJJN9O0l2l2M3j18j55N4O8r3n4O1J8J9R5k1n5J3Oo3k2k2qO1P2P3J1n7qpp3p4
34485d26L1l8o5N2J25J25L1q4j01J5mmM5k5M9M9m0l9O1ql6L4j0j0j8j7j2J03O1j00l3Q2jk
34479b10NOJ1J1m6m7j8j8L9L9m5m5ooJ6Q6J4j00m1P4P1m4m3K6j9k0m3m4qJ06K3m7L3L4l0l1
34472c17MMN8N9o9o9llO6m9q6j7Q0J1n1n2K5R5Q7k8q6K9J01L2m9m9j2j1M6M6m8m9OP5O5r6
34465b55j28j3J2n8lJ12R1k4QRnp3p8Q3Q3p9m7O8Ro0K1K0NOn2n3J4J4R5R5j12j12J5J4J6J6
34458c46J5J6J0J1k4k4m8m8P9P9QPk7k6RRRRJ9J9Q8k7j04l4jo9k8Q7K2m7nnM9M8j0j1JP0P7
34451a43l8j22oR9j7m1K8l7l7o7o7J34J34o2o3POPOo8o8N8N8j6j7j7j6N2N1n2n2j0j0K4K4
34444c38l2l2R5R5j11j11Q4Q5l0l1j9N0P2m4p9L7O5ml8l8opK9K8n5n5K5K6k7k7L0L1RQQRl2
34437c30l1M9N0k4k3P3P3Kj14q0L6J1J1j7j6K2K1K2K2j4j4j4j4J1J2p0o9mlJ00J00m1m1J7
34430b87J7k1k1n5n5M5M5J0J0K0K0l8l8K3K4K4K4l5l6l5l5O6O7QRMLn4n4M3M3o1o1pqP4P3
34423b49o2o1mmK9K8oommmmn2n2L8L8l8J01J01l8p4p5K1K1l0l0N1N1J5J4o6o5O4O5L0L0l1
34416b62l1l0l1K9K9K9K9k6k7k7k6P8P8K0K1n4n3n3n3Q8Q8l9l9l4l4J%N4N3n0n1J3J3k1k2
34409c40r9r9R7R7K4K4j1j1N5N5r4r5NNNMK7K6K7K6J5J5m2m3JKn7n6LKL8L7PPk8k8J9J9J9
34402c42J9llo1o0P4P4l0l0l6l7K1K1K0J9l8l8N0N0qql0k9NNK0K0L1l7l6P9J55M0r5r5JJN1
34395b60N1N1N2p9p8OPo4NP3m2q3L2jp0k6k7M9N0J3J3J4J3k1k0L7L7M3M4o0o1K1K0L2l7o0
34388c26N5J09or9r9k6k5J25J26k4k5KKJKm0m1m0m0O5O5j5j6J2J2m5m5j8j7K9m1lJ12K3m5
34381b96K0K0j8j9nno3o3KJL6J06O4n1k1M9j0j0R8j7j92j23J20J20p3p2QQnnnnO3O2j8j8j5
34374c32j4j5j5M5M5j3j3m1m1J7J7m9n0L7l2j29P8J95Q0LLo2o1n9n9M5M5J%J%NNNNL6L7m4
34367c24m4L1L2n0m9K2K2K2K3l7l6jkJ0Rm8m9O5O6j6N4Lj12J5J5LLN7N6j3q3j1J03Rj06j03
34360d64J3R5K6L7L8m7m7J1J1p2p1N6N5ONp5p5N3N4nmJ4J5LP2P1m4n6n6OOnO3P2m4K6K5r8
34352c30r9NNK6K7K7K6N3N4n1n1J5J5j9k0l6l6M5M5n7n8%%P1P0j0j1L4L5Q0J1q9K7K7q9k3
34346b81M6n8n7PPQPj8j8J7J6NMl0l0O7O7l6l7nnmnkjL2L3k4k3k4k4m3m4qrN4N5J9K0M8M9
34338b25l3l2Q5Q6o5o5o0o1k8Q6R6k0r4k6np4OP5%p0L1L1P4P4j4j5O8m8q0Q0N6o0o6o5L8L9
34331b81j9j9O1O2m2m2K3K4n0n0n4O2O9Jo0o0J7J6M5M4q2q2mlmlM2M3M2M3l0l0NNmmn0J9R2
34323b58k3n8N8O7kJ0RMMp7p6l4l3l4l3N6N6N7N6L3L4LLo5NLj12r9J7M1k7J8J9J5J4K2K3j3
34316c17j2L9M0o5o5M2M2o2o1P7P6m9n0lkL2L2j0j0K5K5k7k8K6K7qp7j42k6J17M8p2kK4K3
34309c93K4K4j4q3nJ11nnKKj0j0M8M7J3J3m5m5N3N4k7k7opooJ7J7m0m0L9L9j8j8nmKLp1M4
34302c38N3j6l0l0l4l4M2M2L8L8L3l6l7L3J%J02L2o6o7m2P4L4j26j54PQ1Q1L6p9r4K2R5R5
34295b44R4K6j7j7k1k2o0Qj3j4m4m4N0M9j5q5QQl7P8J49j2q0j1j4j5L4l7o5MnO5R1k4j24q
34288c64M8M9Jo8n2J10P9l5J5J6o8o8j9N1N0j9QQq2q2J11M2o7LP1Kn9n8QQJ3J3j7N2Q7J7p3
34281b69p2K7K7K2K2J1n8p6M0J03n9j26j1L6L7k4r3o5R7J02J02J0j04j6R9j4q4K8K9K4K4o0
34275b91o0M4M4j7j8j8j7j7j6N6o0k8Q8M2M3P5m0o8Kp3mR2k4j10NJ5J4J9K0K0J9K6K5l2l2
34268b76k2k2k2k1k4k3Q1Q0J0J0RJ0l1l1k3k4o5N1N9j0qqq4L1P6l9l6Q0J6n2m1m1M3M3L7L6
34262b31Rj06m8O7K0K0O2O2j5j5m9m9J6J6j9j9QQQQj5j5r5r6jjN7N6K1K1j4j4j8j9j9j9L1
34254c87L2mlK0K1l7l8J7J6KJ17O6n1q1q2J2J3P0P0l0k9l0k9L3L3K6K6j2j27n1O5%o9J1J1
34248c99qrK6K5O0N9o7o8O2O3MNm4m3J4J4J6J5m6m6K5m4MJ19N9n6j1j1o3N3Q6p5p9L6M3M2
34241b39MMn4n3N5N5k5k6l7l8l8l7O3O2j8j8N0N0n4n3N4N4n6n7P2m4j02J4Q0Q0j6j7m8m9L2
34234c50L2l7l8M4M4rqK7K7j9j9j9j9L0L0n1n1P4P3j18j18N0J20k4j39l0L9j1N8L3L4L8L8
34228b69o0o0K1K0jkkjM7M7n6n7K3K2K2K2J0RRRk4k4J1J0K3K3j2j2l1l1K7K7l3l4JJM8M9n6
34220b84n5O2O2K8K7m1m0m1m1j8j9J7J6o6o7L8L7MLMMM5M6j2j2m0m0Q7Q7m7m7j3j2N5N5m8
34213b66m9M7M6l5l4L1L0mmq5q5J9J8m0m0J7J7M1M1j7j7M2M2l9l8J1J1O8O9q3q3M3M4k2k2
34207c26k2k2Q2Q3KJpqo5o5N8N9j7j8m1K9J8j20p2O7L8L8j8j9j8j8P3P3p7p6M9M9l2l1OOk9
34200c70k9JKL5L6%%%jK7K6K6K6K3K2n8n8J5J6J5J5L2L1p3p2m1m1l3l2K3J62J01j30j27J04
34193c27J18k1rj0p6p6L0L1L0L0N1N1p6p6K0K1J0n9q0N9L4L4J4J4J3J4p0p1J25J26r6r6L2
34187b86L1k3k2J7J6L8J06M6r3p2mn5n5O2qn1Q8L0l9QQl0l0l0l0J15J16q1q0m6m5J2J2nnM
34180c81Lo0P9J8j21m1R8M6M6OOllQ5n4j28J1M4k6L1L1r7M1J20j9q8N1l2j01klO2O3ooL4L3
34173b63l1L8J7j22p3O5l0l0J18k2l0J09K0j18L8L8o2o2N4N3m2m3K7K7J2J2J2J3k4k4k4k4
34167c71L4L5l5l5J9J8N3N4j6j5j5j6n9n9N6N6k7k8k8k7j0j1J52J51j9j9j9j8o5o4N2N1n9
34160b84n9N6N6k0k0J5J4l9l8nmJ2J2j0q0q2N5J28N9k3k2k6k7J2J1K1K0j25J4N7q2q4N5Q0
34154c53J2l0L9M0l0k1M8Q6n1n6J3l4l4j2j3j3j2J4J5J5J4J5J5J4J5l2l3l2l2M7M7M7M7KK
34147b41k7j65m7R1M0L9KKl7l7P3Lm4R4N9q1p5O2Ko7n9J1M0M1M4M5j2j1j2j1lkp1p2L6L5L5
34140c20L5l9m0L0K9ONo0o0N6J24N7q1n0Q9M1k8k9k9l3l3J6J6n4n3O5O4n0n1L3L3m5m5J29
34133b72j0q7j7J8J7j3j3RRM4M3O0O0n5n5j6j7J9J8l1l2N0M9m3m4m9Q9J03l5r0q9j10K8J24
34127c38J24k2k3k3k2L7L6r0r0L3L2k4k5J06J06m5m4k3k3k4k3j7j7M1M1klkkl0k9P4P5k5k4
34120b85k5k4J0J0J0J0j%L4L3j5j6j6j6n1n1N3N3j9j8L9M0mmmnk4k4k5k4J3J4J4J4J0J0O1
34113b23p6r8M1L6L5m6m5L5L6J7J6j8j8P6P5k9k8j3j3j2j3LMLMl3l3q1q2NJ44j5j5N3N3p4
34106c29p5L2L1llK5K6rrPQk6k7O1O1q8q9J1J1O8O9m5m4j0j0k1k1k0k1M6M6l4l5M1M1P6P5
34099a84j3j3L9j00p9O0N5q3l6L3K0K0jjN6N7n9n9k4k4M8M9J4J4q9r0L7L7KKl3l3N3N3L6j03
34092c39j05L4op5m2R6Q7J9P0P1j9j9k4r4p9N9O5mq1j2Q5J6KJm6m6j2j1P3P4l1l0NMl0l0J5
34085c59J6N4N4o3PN4q5j00L9M9k0k8k9K4R3P0o9j03L5J1n7K7R7m0j08mO5L9l1m4m5J4J4M1
34079c82M1P3m2p8Q3L4j27m1J21L7l3K2K1k5M5P5m0o5Mm2m2M4M4j4j3NMkkN3o2n8J04mp4M0
34072b96M0l9P7P7l8o0o0l3l2O3O3j7j7J04J04j15j15J6J6m1m1M5M5l5l6K8K8n0J9L7l3k4
34066c20k4k3k4L9L9l2L9L8l1jjn6n5pJ09J09pL3L3r8k9P2Kj02l3R6K7q0j1N6n8j13ML2L3
34059c44j3j3l4L5L5l3M1M2k0k0K7K6n3n4L4L5k3k3K6K5K6K5j2j2L6l4m5R4Q5J6m0m1p9j47
34052d32p3O6Q0J1L5L6L1L1j3j2j3j3RJ0RJ0m1m1ool0k9R7R7J4J4o7o6p1p1J0J48J18j13j14
34046c85m3m6K4J29rj5N5n1n1N6N5K2K1MMl1l1l4l4l4l5j1j1P0P0k5k5J0J0J4J3M9M8o2o3
34039c42M1M2j%L9L8l8L1P8o0j73l5O7jj3j3M1M1p7p7P3P4n3n2R2m7j17K1N4j5J4J3RRk5k5
34032c87J0J0K8K8opNNl0k9K4K4K5K4M4M4n9o0JJJJN2N2n2n3%jj28j2Q0J1j%L8L8j9j9L7L7
34024b43k0k1L8L7o7o6l4l4J%N6N7kjMMMNK1K0n9o0N2N2k9k9qrqrQPPQm8m7N6N7m1m0O4om2
34016c65P4L9p6j8N1O3O3p3p2QQKLp9p8K8K8K7K8n0n1N4N3j1j2M7M6j9k0j9j9k0j9j9k0M3
34009c75M3j5j5m0m0Q7Q7o6o7J5J4NMO2O2m1m2M4M4r0k1J0j05n3J6K8K8L8L7L7L8J0J0J1J0
34003b30l5l5j04J1J39P0l4l3j2j3j2j2K6K5l2l2M0M1j05j05N1J20M8o9j06l6R0R0M3M2l9
33997b08l8l2l1k4k4m1P5J11n0p4Q8Q7k9K3K3m2m3j4j4j4j4J7J6q8q8N6N6k5k5K7K7l1l0K1
33990c52K1n5n5M7J16M5o9p7L9P4m2o3N3K0m9N7N7n1n1opooJ3J3J4J3%%%JnnL4L4o1PM1p5
33983c36m0P4O1O0r0r0L8L7j7j7j7j7K4K3l0l0MP3M5o9q1j2L9L9l8j53J6J31Po3n0n1P7P8
33976c75m9n0J0J0M5M4o2o2M2M1L1L1k6k7onq7q6R4R5R4R5k3k2k2k3J2J1k3k3l6l5M5M6RJ0
33969b77m7m8m2m2O2O2M2M2PPm9n0j5j5N1N0N1N1o7o6qrJ3J3OOkj17o9R3O7m9L4L4j74o0J19
33962c96M9k3R2J23Qp2p2k1M8N0o6j18mP8P7K3r3K2K3k0k0nnL0K9KLj01j02P9P9p1p1O8O9
33956c08j2j3JJL6L5rro7o6L9L8m2m2l3l3R4R4LKLKl9l9nmm6m5L5L5M2M2l8l8M9N0rqK4K5
33948b55l4l4M9M9J4J4o0n9K1K1j7j7j7j7Q4Q4m3m3j5j5r5r6L9L9QRKP1J14k4n7J2k7r6M5
33941c46J15Oo3NNm6K2J27j2j23n4Qo1j00L9M8k2kJ36J53J4q6q6k7J11J11k7k9l0l8l9r3r3
33935d77J1J1K7K8Q6Q5j6j5j6j5QQQQk1k1k1k1K6K6K6K6n8n8K4K3m1m0ooN9O0JJl7l7J3Q3
33928b58J11j19k00L0J11M1J5n4q1N7J61K3j38o8J2J1l9l9J8J9QPnO4N2q8m4K6J5J5J5J5P
33921c00o3n3Q6L0j08j9J19lmNNJ5J5m7m6N8j0n8Q0Q9n0k1k0J0J0k4k5l1l2KP1J12k5q7j7
33915c36K7K7k6k6k2k2Q2Q1j5j5k5r4n1Q8j4q3L9L8%jK1K1N6N6n8n8k3J15M7j83n6Q2o8P0
33908c26J21j6n8Q0M5r3j27J2J11k8oO4lp3K0K0j9k0J6J5m2m2j2j1M6M6rj0K4K5n0n0K9R8
33902b23M8r2rrr2r3L4L4l6l6O8O8L5L5k3k3K1K1o0n9L2L2L3L2l6l6r4r4R7R6n3n3M0M1j8
33895c72j7Q1Q1r2r3N7N6K2K1n5n6M4M4m0j09oJ31N9q0j33NJ27N7m5m5OPM1M2J9J9q5q5K3
33888c71K3K4K3ppK6R6O3p4m1K9N6q2p9O0JJRJ0k0j9j9k0j1j2j1j2L4L4P2m4r4K2Q8k7m5K5
33881b99OOQ0l4j50l5J1J1J4J4k1q9J3J74J37K1j11j12M8M8k2k2mnmmj8j8j7j8j6j5J9J9o
33875c99pO3O3k6k6k1k2l0L9P2m3n3O3R4k0k9M0l6j05J7J8L6J05L2q3m9m9m2m2K7K7LKo6M8
33868c99N6j3L3L3POPPq9q9K6K7L5L6NOo6LJ03j3q9k1LKN8N7k6M3P9q3q7K8k2k3K0J9PPk8
33860c35k8L1L1l9l8K6K7qqoonoj9j8N0N1l0l0N7q2j09K9N8N9QRk6k6ooO4O3j6j7N3N3j2j3
33853b20j2j2lkL1L2p5p5M1M0n7n6J2J2k7k7M2M2L1L1l8l9nnL0K9rrK5K5l8l9L1L0k3k4k3
33846c34k3%JJ%M9M8M8M9j04j05K0K0NJ44M3j88m7R1kjo4o3N2N2k6k6M3M3q6q7P5P5K1K1q6
33839c41q6%J37J38jj21j22L2L1L2L2nj44P2P1j8j7o8o7kjK2J61J12k7j03L6j1q1O1O1m7m6
33833c10m7m7N7N7j0j0noL4J02K3j15q4N4l2l3K7K8l0l1M6M5J1J1l2l2r0r0Q2Q3JKj6j6O5
33826c08O5n1n2OOL4L3p0p0l2l2M9M9M6M5M5M6o2o3J7Q7N5q3j02l3M4k6p8p8m7R1J00l8p7
33819d84O1J19k0p1O8R7m0j10m0O2O2MLl1l1QQQPL5L4k3k3K2K2l5l6RQRQmmM8r0j00L9K5m3
33812d19nmM9M9JKJJLKM8k0j13LJ07qk8M1L8l1m0L0K5m4j7j7J3J4llklM6M6l5l5j4j5j4j5
33804c66k4k4L4L4%%N8N7m5m6j0j1m5m5N9N9j4j3j4j4P6P7nml2l2o7o6K9K9j6N2K1r5l0M0
33797c93M3M3L9p7p7L8JJJ4J5l2L8R0k5l4L6J7n1q2j3J15J15j00r9l7l6k8Q8O4n2n3J6J0J0
33791c96k0k0P9P8K1K1pqppj1j0P0P0k7k7M7o9j45oO4oj1j0PP6K2j16nJ33R5m3k5k6K9K8q6
33784b48q7j1j1q9N0N0N1K4K5QRj07j06K6K7rql4l5%jL3L3kkM1M1OON9N9rp9j10K7j5q5M7
33776d26M7M2M2rj0rj0M1M1L2L2j0j48l7J01L0l9QRm3m3m3m3L8L8LLL5L5l4l5n9n8k5k4Q1
33770d47Q1M7M6k3k2k3k2MMMMJ1J0KKO3p6l7L2k4k4R6R6p9p9L7L7L9M0k9l0n9n9N7N6MNl0
33762b86l0L7L8O8m8n1n1n9n8J03J03n8n9N2N2K1K2m0L0j0j24j1O0NOJ02j3j32j8K3m6%%J7
33756c55J7J7J7J4J3J3J3NOl0k9P6P7q6q5K3K3L5l5r2K3O3pLKkjm5m4P1Km7O8jj17L2J00k2
33749b85r1nnO0O0m8m9K1K0K9L0m0m0J04J03j03j04jjl5l5J2J2J2J2K9K9M1k8j31j5K4m6J10
33742c54J10o1o0l6j05j6J00P4P3J2J2n4n4J5J5k3k2M6M7m0m0K9K9N8N8K5j13j15m5K2K2l2
33736d23l2L6L7M7M7M7M7j19j20Q8Q9K2K3j7j6K7m1q5N3N8j1p9p8J4J5J1J0J4n4l4J05j9j57
33730d95J3J51r6r6Q2Q3k4J14N0q9r9k9qqppK8K8O2O3ppl4l3L6L5j8j8j9j8L9L8MMqrO1O0
33722a78k1k0k1k1J7J7J7J8n9n9k3k4N9O0j0j0l7l8P8P7n4n3J5J5n9o0ONM4k5j33NP3P3J2
33716c14J3l0l0M0L9k5k6M4M4k8k9k9k8N4N4K0K0o8o9M7M7l1l1MMQRRRj8j8j8j7J1J1l5L4
33708c23L4q2n2J8K4K4ooN3N4o2o2O7O6m9m9K8K8pok4k3k3k3LMMLK1K0k5M4O6n0n2O3M7o9
33701c22j01J5R1K1ook7r6L2J48N2o3l0M0k2k3K9m1q2L4L4L4k0j9q5q5K5R3N0o5RQl3l3P5
33694c69P6m0m0K7K7K6K7j0rj7j6L5q1j13M8O0n4j8N0P8P7q0q0K5K5rj0L2L2m2m2j1J04N0
33688b42o5k1M7l3l3K3K4n7n7K2K2K2K3n5n5K5K6mmL1L1JJN9N9k2k2k2k2J5J5k0k0L8L8k0
33681b52j9j9j8j8j8j1j0j1j0N0M9J5J5k8k8k7k8m8m8N6N6J6J6J5J6J1J0m7m7M2M2L0l9J4
33675b73J28K0r5ppm9m9M6M5M6M5j2j3m7j16j7R8nj21rN9J3J3M3M3l8l8m2m2J5J5k3k4N5J23
33668b20L2j30r8O3L1q4m8K1P4P5k5k5j4j4O6O7k3k2n7n7K3K3K7K7J0P9j8j33n9J0kkL9L8
33661c26L8L8l3l4M7M7l7l6l6l6O4O4m0m0N9N8JJj4j4j3j4j2j2j2j2qqK7K7o2o1l0Q5M9o7
33654c52l4L6o2o3M6M5j1j1K3K3k3k3L8L9LP2O3n2n7n7opJ7J7o5o4N6N6k5k5R0R0l6l7M6M6
33648b04l5l5N5N4k6k7p1p1L3L2MMl1l1N6N6K1K2q6q5J9J8L6L6JJj4j3m8m8l6l7K2K1k4k4
33641d55L3L4m7m6K3K3N9N9O4oo2o3QPJ3Q3J4n6K4K4J9K0k3k3o6KN4j6ppk4k4Q7Q8j9q8n2
33634c46O3O8m8j30o1L1L0P4Ml2l1L3L3pqn0J9R6K7m4m5k8k8k3k3qO1O5mm9K1J2J2k9k9L6
33627c38L6Q3J4o5MP2q9r3O9R2k3o4NN3o2o5N0L9p5%Jn7J2J3n7R3R3k7k7L7L7p6oR6K7l8L1
33620b05J0J0M5M4o7j36m6O8%jJ5n4q5j6N7N6k5k4J0J0q6q6P6P6K2K2j8j7N3j6r4M4Q8J8m9
33613c01n0RRL0J00L2j07o3Or7r6P0P0L9M0l0l0j%O8O9l4l4l4l4N1N0o4o5n6n6k3J15M0l0
33606d07J8J8J4J3p2O5R1m8p3p2kO6J10k8l1L8Lo6nJ33K2j16q1N8NOj9j8N1N1n2n2O5mj01
33600d20L6O3on0n1k0k0M2M2k8k7N3N2J8J8pqKJn5Q2R2m7n6Q3mlj9k0j5j5l6L3J1j28r9L9
33592d67O1qN0N0k3k3J7J7j7j7qqK7K7m6m6M0L9k1M9P8l7n3J6J3n6l6L4K5K4l4l4P0P0m5m5
33586c17N9N9k9k9k9k9qpqpJ6J5j8j9j7j7M1M1l9l9O4O5j2j2L4l5n5O0Q6p5r0k0L4L4k3k3
33579c49J1J1q1q1J15J15l1l2MLNNM0M0nnnno8o8L6L6k1k1J4J3l4l4M7M7J0J0J13jj41p2N3
33572c26j7l9L0j4j3M2M2l8l9O1O1K6K6o0o1k6k5l5l5M6M6O2O2j9j9l8l8q7q8QJ47J12k7j
33565b74jo2P6J8j21l5L5o5MJ56J7o1P%p1klK8K7MMN2j8r5M5M4r5JO9K2K2jjq2q2M1M1M1M1
33558b74m8m8j3j3O6O7j4j4j3j3o1P7N6j4j0N9Lo7j20n1J64J64j25j24O2qn1Q8K0m9l1l2N0
33551c17J19L5j03n3J7k1M8P1o8j01l2J4Q4P3o5j17m8L1L1kkR4R3O4p5p1jl3l3K9K9n7n8K3
33545d02K3rrL0K9k6M2Q2n7LLj0j0k2r0k2M7noO7O8N8N7n7n8oom9K0P5Oj6j6q3j3N6j3p1p0
33537d60Q6Q6mnk7r7nJ10m9j64k1R4Q7Q7Q0J0j08j07NP5P4Ok1k2J0RL5L6j26j25P7P8QQM8
33531b32M7k2k2j2j3n8J1Q0l5l6Q0Ko9o8JL3q2j09N3Q6J7O2O2jp1l7P9P9q2n8J2K6K7q4q5
33524d19N4N3j01l1O2O2m4m5K9R8j3q2K5R4K1m8o5o4p3mO7O7L7L7l3l2P5Pj25j26J24J24K
33518b67KNj10p6M0P5P6O7m8r2r1j7R9J03j2j5N5j8q7l7L2K8m2m5m5n4J5O7O6M1k9RR%JM8
33511b47k2r7r8PPN5j3r7O5J65m2j55OO0N9No4NP4k0j9K8m2j10m2P7P7LKM5k4o1QJ23N4p8
33504c06rN6j4LKm5K4L7l3k9M1k9k9r0r0K9R7J9K0M6k3k7M2k0q9k0N0Q4J4n7n7N5N5j8j8O9
33497b60Jj20n0M8k1j7N3J9J9kp2l2L7ooKLKLK0K0K4K5l1L8P1m4j26j0Q7J9l0M1P4On4J6k8
33490b81k7k8k7J8n0k2R4O0n6o1QmlMLL9L8k1k0M1M1r0k0J37K1j23n3K7K7m1m0M0M0M0L9j7
33483b67j8m0m0Q6J8j03J4JKK8K9k9k9j5j6j5j5M2M3l8l8OOM1M0j02j02M7M8R9R9%jn8J1M5
33476b21p2o3N1J9n1J1J2n1n0P9P9jkj0j1j1j0m4m4rj0O2O3N4N5K4r1m2P5Lj12m4K5POm7m7
33469d18P4P4l0l0K7K6n4n5l1l1M8J17M8r1QJ47M6r2q4N4L6L5K6j12o9O9N6j3n8n7nmJ8J8
33462c07o3o3K3K2J2n7q3N5J38P0k4k3k8k8L7L6KKj9j9k4k3O1rn2Q7j9q8O4O4K2K2l6l6mm
33455b92j21J8J06L7k0j9M2M3l8l8M6M6n7n7l9l9mmk2k2J3J2O8O8J1J0l7l7l7l6j1j0K3R3
33449c04Q2n5j09L0J5J5j1j1j1j2n0n0M8k1o4P5J17M9qpqpP3P3n6n7J9r7j13M8P7l8m4K5L6
33442c51L7L4L3m7m7L4L5p0o9L9L9L3L2L9p6k6R0J8r8l0M0k6k5j5j4J9J34L7j25q7j7k9M0
33436d19K5m3rO0O4nl6L4N5N5Ko7r7J7Q8J7L4l5j17m7J0Q0Q2l3m5P1K8q6J5J5k6k7JKJKK1
33429c13K1q3q3R1R1j2j3L0K9p4p4LKL7L7J1J1O9O9j2j2m7m6n7n6K4K4L8L8k0k0RRRRK3K2
33422b16n9n8JJlll3j02J4J29O5p4q1j1J0Q0Q5J5ono7o7OOM0M0q1q2M6M5Q7Q8q6q6L6L6k1
33415c11k2K0K0J9K0l9m0nnp6p6MNj1j0K4K4P4P4ooj3j2K2K2K4K3k5k6q2N6R9l9p5O4O0p9
33407c04j1N8mp3m3K7j7j7M7M6n7n8MLPQn9J1R2m5n5Q4P6o3kjm5m4llllR2R2P4o4p0O9N5j3
33400b12%%j3j3J01l6j04L6N2q7m3R6j5j4onj2j1j1j1M2M2j5j6n1n0PPJ2J1J2J1l0l0l1l0
33393d17R5R5p9j0O8p0o1Pj2j2K6K7K5K5n6n5L2L2O7O7%%n8n8j3j4m2R7J03l6q7j9l8L1J31
33386b09op8p7onN2N2nom1m0J7J6J9K0J9J9n2n1PJ45J01j29j31QL9l0k6M3L8l2k3k3K5K5K5
33379c00K6m1m0m0m1L2L2L2L1N5N5p2p2O5O6o2o1N5N6K0K1p4p3J1J1l5L4P7o2j8N1n4n5K7
33373c43K6K3K2J0n8m4R4K2m7M8k1j23J5J38jk0k1N2N2q9r0Q3Q3q7q6poK2K2l6l5L4L4k4k3
33366c81MMNMn2n1P6P5j7j7J7J7l3l3q5N3J62K4j41krj0O1O2J0P9M2r7o8Jj1j2K9K8k9k9N5
33359b69N5lj42j26J04P9o0jjK5K6j0rl6l5k0J19P0o9j08L1O2O2L9j00j00L8M0L9nnJ1Q0q
33352b27j46K5K6J6J7l0l0K7K8m2m1ppN1N1k9k9lllk%Jl4l3L5L5%JN0N0l5l5j0q0m0P4L3l6
33345c82j8j7p3M3R0K2p1jP1P1M9N0o6j35k7Q9J9J9J7J7n2n2QRQRJ1J1n6j24k7J35P0m5K1
33338c07K0o7KJ01j4n6n6j8N2Q1l3n1J8l2l2N4j5m6P0N7j2L4L4nmnmj%%jQ3Q2j25j26j3j2
33331c47j3j3N4N5j5j4J0J1k4k4L8L8l2l1o8o8M7M7J0J0J1J0k3k4k3k3LLLLpqO2O2j4j5k0
33324c29j9P9Rr0K6N4j6P4No7Kkp2ooJ1Q0J02l6p5O3J8j21l8L0j8j9j5j5J9J9N4N3L2L1q4
33317b67q5N2N2j8j7J4J4J5J4l7l7l6l7MLMMJJN0k1o3P5L2l8l7l8m1m2N4N4L3l7k8J11P2o7
33310b87J1J0m6K4N5q3m0K9K6K7K2K1L7j02m2R7K8j11k4k4l2l2L6J05M9r0n1Q8J1J2j4j4J
33304c03JL5L6k5k4M0M1Lo7p0O8qpJJn4n4O1O1r1r1K4K5M1M2M1M2llllk0k1k0k0qpppP0P1
33296b12j0j1j08j09nmL2L2P9J1j5J23lj42j7N3l8L1L5l5L8L9np4j13K6R1R1mnn4n5k0k0j9
33289c97j9j9j9R2R2l5l5k2k1j7j8k3M5Q9n0k7M3onJ9J9K0J9n1n1m3m2j0J30R8l9nO3jj39
33283c65l3J05N7j2q4q4J1J1L4l5k5J13N6q3MLj9j9L8L8k0k0k0k0N4N5n0n0L9L8MMpqppm5
33275c49m6Q1Q1l7l6O7O8o1o1mlk6k6k6k6J4J3P1P0l3l4JJk9k9llP3o5o6P3J3J3j3j4k3k4
33268c98L3L4M4M4n9o0rqo1P8M8r0mnL0K9K9K9j9j8J6J5O5O4j00j00q3N7J2J3l9m0M1M1QQ
33262c55RQM5M5l6l6N8N7k3k3q4q4M3M3L9L8j9j9k8k8L0L0k1k0L7L7J0Rm9m8J3J3J3J3POn1
33254c21n1K1K1j15K4R3R3K1K1n4n4N0N0n3n2NNj3j3p1O8J75n7j22J6n7n6L2L3M5M5l5l6J5
33248c27J5J5J5j8j8J6J7NNNNkjo0n9M2M2j6j6J6J6j9q8%J15J1j04j4N6RRj3j4M4M5j2j2j2
33241c02j2J5J6m2m2K0J9l8l9k0k0J4Q4O4n1m7O8L9L9j2j2l4l4k7k6k7Q8Q8k7mmm5m6rqM9
33234c25M9k5k5k6k5ppk1R4J08qj01l2RRM8M8m6m7m6m6k9k8R8L0q6L0Q1J1p5p6K4K4llmlK9
33226d02K9K9L0k2k1Q5J6j12N0J23Qp1p0k1k0K1K1K1K1L3L3m8m8j5j4j4j4o1o0Q9R0K0K0K0
33220b54K0J0J1L8r9r5M3m4m3M5M4l6l6L9L8L9L9lkq3q4L2L2O6O7l8l8l8l9PPk8k7m0m0on
33213e01M7M8j0j0P8P7k5k6n2n2NOR2R3L4L5p3p4P1o7p5O3L4L4mmmml1l0MMRRk5k6MMNMm1
33205c74m1oJ33J40r1j33ML1L0NMn6n6K5K5qrm2m3N1N1P6P7j7j56p5O3jkk7k8J20J20l7l8
33198b85J06j0q8j9M1M1j2j2N8N8m5m5J3J4o7o7NNk9l0j7j8O3O3p1p1j3j3k3k3Q0J50P8l7
33192b20o9%K3m6p7pL3L4N2o4q1L5L6l3P0P1l8l7k9k8N2N2n3n3NNL1L1k7k6K8K9nolmmlN6
33184b70N7m8m7m8m8RJ0M2M2QPk9k9k9k9O1O2k0j9o6o6L8L8j8j7M0M0K5K5K5K5m5m4J4J3J0
33177b81RJ0J0p4p4L0L0J2J2J3J2l8l7O6O7k9k8OPqrK1j18p0O8J17k2lln1n1N6j3o0P8N7q1
33170c69K4R3j5j5o8o8L1L2k7k6opK8K8LLKLR6R5p7p7K6K6p3p3J6Q5J24j4m7m7k1J18Q1j48
33163b64j26n7J0P9O9p0q1j1M4M5J7J7m0m1N6N5K1K1l6l6K1K2j0j0nnl6L4Q1n7j46pJ25J25
33157a96j9k0n4n4llL2L1m8m7L3L3QRm9m9L5L5r3r2R3R2l4l4J3J3m4m5jjO1O0l7L2J35kj19
33150c29mJ12M2o3o2j0rl0l0MMm0m1O2O3k3k4k4k4noN2N2O5O6o1o1K1K0n9o0K1K1N1N1Qo2
33143c12l6P8O4n1j06RN7j2m0L0j8j8M4M4j3j3j7j7k0q9j8R8J0j05O8J83M4p1L5L5j7j7j7
33136b08j7o7o7j0rJ0J0O8O8l7l7p2p2P0P0l5l4K3K2l4l5N4N4N5N4l3l3l4l3K5K5K5K5p9p9
33130c67K4K4J8J8j7j6l4l3K5K4m3m3L7L7L9L8m2m3klj0j0P2m3n3J8L3L3Q3J5j04J1Q5J6j3
33123b26j4J7J6l0l0NNn1n1n1n1J8J8N3N2M5M5p5p5n0O5R8K8l9l9J5J4k0k0k0k0m4m3m3m3
33116e41J7J7N2N2m8m8N5N6N1N1l0k9PPO5O4ppO5n0j41k5R2K3m7m6PPL2L2m9m9j2j1K3K3k2
33109c64k3k2k2O1O1MMk6k5L3L2j3j3j2j3pqL9l0j03J2Q5J7l7l6ooO6O7QRk3k2k2k3L5L4%
33102b89%n6n6N2N1o9%M8r1q8N1Q5J5k4k3PPL0L0k8k7O1O1LMM0L9q7q8o4o4J09J09k3k3k3
33095c21k3R4R4n6n7NMNMn0n1L0L1m3m4qrPPPOJ03J03p1p0n2n2P7Pp0P0J08l1j26J3P3Lj8
33088c01N2pp5j0N9K5m5n1J7M8k1mmo2o1J8Q8j9j58L0R8M3M2R5m5j24J3J4J4K2K3k3k3k3k3
33081c78K2K1K2K1K4K3j1j1qqqqJ2J1k3k3MNM0L9l9l9l9l9M5M6l6l5O8O8l5l6ppppO3O3j8
33074b25j8m1m0KLm3R7M7r1r7M2L7L6M1M0q6q6KKL7L7m6m5J2J2M9M9l3l2o2o3k7k8nnN3N3
33067d22L5L5Q4n6o8Jj1j2J7J7P5P4n7n8%%l2l2P2P2k3k3L0L0o0j30o5P3P6P7KP2O9o9q4j5
33060c06L5L4o5o5j3j2K2K2k2k1j4j3l5J03P3o6l8L2J9J8POPOm7m7L3L4N3N3n1n1m8m9k7J11
33053c22P9J0%%j04j03K0Q8M0M1J0J0n1n0j6j6nmmnK6K6q5q5j5N4K4m5NP5P4Or7k7R1R1K0
33046b44J9n0m9k7k7M3M2mmk4r3l4J27R8j9%%qqk5k5k4k5J1J2J2J2j7j7j7j7L2L2L1L2k4k5
33039c04k4k5n9o0J3Q1P3Mj11m3P8Rr0K6R8j6k3M7l0r9k6M4K4K5pJ56Q7j20j02l2rrl9l9O6
33032d36O6m7K2M4k5N7N7q9j9J2J1kkl6l7nmL8l1k0M9KKJ8n0k5J14m0j09J00J00m1m0ooM2
33025c36M3k6k6j7j7J8J7J2J1k3k4J7J7j7j7K8K8M1k9j07L0J00l8k4M5k8r8p4nK9l9j2N8J4
33019d49J4P5P5m2K7J5j23j11J20Q6n3RRJO9Q3n6j16K2Q7n1n0K0J1n8K6K6J7J7N6j3j26J3
33012c70R3K5m4m3j7j6J8J8n6n6O0O0K1K0m8m8K0K1N6N5n8n9k4k4n0n1J9J9J4J4M9M9K1K1
33006b91K2K1r4r3K2K2JJQ3n5p2lO5O6k9k8PO%jj%k4k3N7N8j5j5j4j5j1j2K3K4k9k9K9L0m
32998c21lllK0K0j4j5QQQPk9k9K9K9NNl0l0N0M9n4n4K5K4n7J1P5o4o9P0L6j02J9J9PPN5j4
32991c05k7J11j6j54k2M7N7N7n7n7K4K4j04j05R2R1j4j4Q0Q1Nj34j33NP1P2k4k4M0M1NOq8
32984c69q7l0l0L8L8LMm5m4lJ34P7o3K5K4K0K0j4j5N4N4l5l6Q6n3r5k6k1k1J8J7MLL8L8j1
32978c03j0j1j0L1L0mlm0l9J9J8K1K2n9o0J1J1KKL6j03m9Q9O2plO6K1m8j02l2M6M7pqn2n3
32970d69K9K8M7M7j1j0M9M9l2l1mlmlk7k8L1L0N8N8J9J9J2n7j00L8j7q7LP3NOM5M5m5m4l6
32963c17l6j0J29R0K1j13j14l7l7N2N2ooN0N0n5n4m7m7m7m8R1R2j3j3J3J2QQPo2n2Q7J09k9
32957b72j31o2R5R6J8J9n9n9O0N9N3q5o5o5J9J9J9J9j0j0j0j0N8N7p0p0P6P6mnm3m3m3m3M8
32950c68M8M8M8r8r9N2N1l8l7M2M3m0m1m0m1NNMNRQRQooP5P4k8k9N4j6r5M4M3r5k6M3nnM8
32942c47M9n7J3R7m0p9rJ4J4J8J9l1l1l0l1J2J2PQNo3p7O2J29j0j28J1Q2Q1j3j3k4k5k4k4
32936d23llL2L2L6L6k2k1RJ0NNl1j01o8P1J45Oj2j1k4k4M8M8P9n9j44oM3k7p5oM4M5M8M9l9
32928c08l9J9J8l6l5l6l6llj6N3J47Ql1l2p1jJ41Lo5o5m0l9M7M7J3J3M4M4o0o0jjL4L4M3M3
32921b27o0o1k2k1L6L6N5N5m9m8PQk7k8opN5N5q1j2J12k6l7L2j5j5o3o3M0M1o8o7L4J04Q0
32915b53n8n8Q0L6l4k1k1j4j4K0K0l1l0LML6L6L7L6j6j6n1n0R2R1q1q2J9J9l9l8N2N2J8j21
32908c77j44Q7J30rj1j2k0k0KKJKj5j6j5j6N7N7M8M8P6o3k4M5l9l9l5l5K0K0k0j9J2n7m8R1
32901c36J33no6LK8m0k6J12K2j16j12K7R0K1k7k7p4O5O5p4K2K3J4J4k7k6QQJ7J7q7q7K2K3
32895c96P1P2O6p3j12K6M0l0K3K2l0M0Q3n6p9rn7n7L4L5L4L4n3n3P3P3m2m2O4oj22J6J25j4
32888c00m7R1M3k5l8l8m3m2%%j%Q2Q3r5r4N3j5n9Q0Oo3LP3qpllM9N0l1l2O2O1j11j12M5M5
32881c41j3j3jjjjL9L8j9j9n9n8k4k4J13J14j3j4J4J3J3J4k1k0k1k1nnnnonN2N1%jjjk9k9
32873c15OOM6M7j2j1k1k0k1k1P6P5m6j61l2J30O5lj0p9j14JJ13M3l7l8ooN2N2j01j02J19J18
32867b07QRn0m9QQk7k7l4l5l4l4N4N5lml6l7K1K1J0J1M6M5O9O8q1q1o0o0K1K1J6J5o6o5L5
32860d49L6l7P9Q2l4L9L8j8j7p6p5K3K4J2Q1L5q1n0J9o4o5O0N9k1M8R6m3m7R0Q3n6N2N2j65
32853b90j64M3M3M3M3j7j7J8J8k9k9M0M0L2L2q5j5L6j03r9M0L5L4k5k6K1K1j3j4J4J4J4J4
32847c31PPk8k7L7L8l2l2pqm6m7L9l1p0O9J4J5N8N7n9n9JKN4q5n5Q4K9m1PPR7R7j9j8k3k2
32839c21O0rj04L5O0rk5k5j08L1R0R0K9L0j20j19Q9Q8p7p7L8L8k0k0J4J5k2k3M7M7n9n9N6
32833c40N6L8L7l5l6kp0p5O4J7J8rqL8L7L8L8j11j11N1N1j5j5N4N4J4J3k1k1k5k5k5k5j9j9
32826c89M9N0m6m6K3K3l1l1q3N5J32qp5oN0N0j6j5L5L6L5L5n3n3J6J6j0j0m5m5J7J7N2N2n8
32820b77n7k2k3k9k9M5M4JP0pj45M8M9k9l0p5p6Q6Q6j5j5N4N4M5M5k4k4j08j09PPL9M0M0M0
32813b94o6o5N0N0j3j3N6N6J1J1l2l3M4r4j44J80J04j26j9J19o8o7J1J1K2K3j2j2K4K5l6l6
32807c33n9P9Q8n1p9N9J1n8K6K6K2K2o4o3J10J09k1k2r3r4K5J63L6j02k0k0POm4m5P7o1r6
32801d59M3M1M2PP5O6p2o5P4L1j08j1j0k0j9P1P2j0rK1K2p4p4q8N0R9m0j18J12J09l0j4j5
32794c01J1J1RQJ4j24p8O1J38jp3lL6j03q4N4K6K5L9L8rO0K3j15K4K5m3m2L8L8k0k1J4J4k7
32788c38k7MML0l9m7R0j1q1JKN6N7k4k4j1j1M6M7lkJ1n9o5P4P9n9j30L2J22N2j6j6K3m7m0
32781c20K8K9m1k8M1N6N5j8j8K7m1r2K3P3Ml8l8J6J5o6o5oO4J8n1n1J8P6Pl0l0J2J1Q6J6l0
32774b88k9l4l3k4k4rO0Q6J6OOr8k9J03L4j02l3R0K0l1l2jkrrj0rMLO1O2k9k9M4k4o4o3L6
32766c84L6Q0P9n1n1Qo2j20M1J49L4j8j8m5m4q3j4L8L9QRP1P1p6pM0k8j05l6R0R0j0j0m6m6
32760c71N8j1j22oJ63M8m3m3J2J2mO6lj41l1J08L4j04o1RP6P7l1l1k3k2n0Q9N9q0l4L5N7N6
32753b52j9j9j9j9OPn8n8m2K7P4o4k8J09P6o4j14K4R2K2nor6M2R4m5m4R4J4j24p1lLP1Q1J1
32746c03k9L9M4r5p4mO3O3j2j1K2K3l9m0P6P6N4N4j07j08l6l6kjm6m6K4K4M8M8k1k1L4L4l5
32740c40l5P5P5Jj38q6N2K6K7R1m7j20J7M7k2j8N1L3l6QPLMLLooooK7K7jjn8N6j2j27LKmm
32732d35j5j4O0N9l4L6P0JllL6l4n9J0M1k9ppp6p6N8J26N8j2j06j06J2Q1n0n0P0P0M2M2p3
32725c17p3L0L0L9l1r6k7M5M5k5k5Q8J8j01l3M0L9M2M1p3nP5m0p5M1P0%o4o4k4M4OOM4M3k5
32718c12k5qpK7K8QPQQL6L6l7l7K1m7rqn3n3J04J05m9j19q4j4L9L8M3M3m9n0J9J9K2K1mp4
32711d07KP1L2l7l7l8m2m2O2O2N4N5k7j42J1Q0k3k3J5J6j3j3pJ08J08n3p5oJ2J2L1q4q8K7
32705c99jp1l2L8K9K8K7K7O1O1n1n1OPm1m2J7J7K7K8ppllL1L2rqqqj2j2m2m3N8J27L0q5q1
32697c65j1K3K3nmK9L0J7J7m1m0K6K6q3L2Q8p3p5M1l4l3J00L1q6K9N8j04mJ11m5m4j0rM8M9
32690b88o2o1M2M3k6k5N5N5n4n4MMp6p6P4P5j5j5J12lj00l0K8K8L7L8L8L8M1M1o2o2l5l5%
32684c26%J9J8k9M1L4j04r9L8OOM9M9KLl3l2ppo4o5L6L5L6L6L5L6k2k2J2J3J3J3pom2m1n1
32676d27n1L0L0L4L4L4L4k2k3K5m4l7J02Kj36m1R9pp6P5P5p9p9N4N4m9n0R9R9k6r6j14K4M5
32670d08M6L1L2k7k6O6O6QQj0j0rj0o8o8J2J3lkN3J23M6r3j24J6p5p4O1O2j4j4K0K1M6M7j1
32663b69j1o1o1K0K0N3N2M4M3P9o0j50j1O6p2q2j4pqJ1Q0Qo1n7J2K8K8L2L3n5n4K6R6Q1l4
32656b55%%j3j3O5mr3k4N9O0l9l9m0l9l0l0L1J00J6n3k4R1O7m8j5N4j0j0o3o3J8J9o0J0J30
32650b45O0o9p0%%l5l4M5M5q1q2RQJ3J3P3J42J6n4k3k2o7LK8K9J8n1q2j3KKrrL0L1k2M7M7
32642c07k2m6m6rO0L5L6L9M0o7o7o3o3%P0L9l1n8J1M8M8N7N6m7m7m2m2O1O2oonorj0k2M7Q
32635c04j29oO3j4j5M8M7p5p5OOK4K5ooN4J23lj41m2R7KJM3r5j00L9M1k8J9J9M0M1OOmmo1
32628c58o1PQM2M3L7L8k0j9k3k2L5L6n9n9M4M5JJ%Jn3n4N1N0k2k2rp8l8J02J6j23K3K3p3O6
32621d24J05l5nnK1K0N6N5m8m7m8m8l4l4K3R2N7q2p7O1N9N9l7l6k8k8k8k8J8J9N2N3J9J9o2
32614c46o1O1O1o6o5R6R7L8L9o2o2n8n8j6N4R6m2j12m3J3J3O4O4O4O3ONp6p5onN2N2o0o0K0
32607c15K1L3L4k2j37r4K0P5P6N2N3mnk7k7k6k7PPp1jM0k9m3m3N4N3mnL6L6NOj4N5Q1l4m6
32600b30m5j8j8n1n2M8M8K9l9J4Q3M8k2q2q2POl6L2Oo3J5J30K6m3L8L7k5k6N2j7j10m1K4K4
32593c33n8J1R2K3n2n1M8M8K3K2o2o2M0k9l0M0J3J3N1N2l1l1l1l1N1N1M4M4j9j34n9N8Oo4
32587c47o6o6m5R4J12M3j1j1j6j5K9L0nol1l1l1l1M8M8l3l2RRRRJ5J4r1k1Q9n0j5J23N7j4
32580b30%%r1r0N9N9L0L0p4p4J2J2J2J2o9o9Q1Q1j5j5n0m9L4L4%%M9N0P8o0p5O3K0n0j0O0
32573b45m6m6J5n4o2P6Q1J3k1k1RRk6k6J1J1J1J1n3n4K8K8J2J2k2k2N9N9m4m5J8J7j7j7j6
32566c57j7M1M2K7K8K7K8l3l2K5K5n6n6n6n5R3R4l4l3ooK9K8k8k9M1M1r7r7O5O4q6q5L0K9
32559d06L0L0m0l9k8k7Q8Q8L1L1l8l8%%L5L4o0o0p4mJ41Kk4M6j3j3qrJ0J0OOK3m7r0M8L6l3
32552c56j2j2j03L5J11M2j6j6k0k1o5o5N4N5L4J04P8o0o6MK9l9o6o5nmP4Mm3R6J18k0m9m8
32546c13J4J5J4J5o1o0N5N4noook0k1M9M9l1l0L9L8r7r7O6lo3P6j5j5Q2n6o1P8J9m9P2P2l4
32539b42L6Q4n6j06L1j6q6l9l9P2P2k2k3rp9p2O6J38O9o7o7M4M4nnmnj7j7j7j6J5J6j8j9N6
32532c03N5o0n9l0l0Q5Q5o3o3J00L1m4R5j6j54q2N6Q5Q5o7o7PPk8M1Q4n4p5pJ5J5M1M1p4p4
32525d22M3M4k6k6PQPPO6O5m9n0n7n7J2J2n2n1J11M2j03L5J09k9r4M4L1l8L0L0rrm8m7K0Q9
32518c55J09l0o3o2K4K5K4K5p2p2M3M4kkO3O3l6j06l8J01J56J8r5k7j6j7j2j2RRMMm8j19l8
32511e01R9M9r0m6R1m6m7Q9Q9n6n7K4K4M1M1o1j30K7J65M1k8m1m1L6L5r2r3N7N7ooonM7M7
32505b93j0j0O1O0QQn9J0K3j15j06L3P3P3kjkjOOj22n3N0q9j3J26Rj29k5M5jjL0K9J31pj40
32498c98p2O6O6l4l3J5J6j9k0j1j1J9J9K2m8r6M3J69L0j16K3P6Ok7k7J9J9l8l9L8L9o6o5L7
32491c98L7L7L7m2m1M8M8j54j5J20N0J4J4m8m9k4k5J0J0kkL3L3k6k7N5N5J7J8%j38q2N7J3
32485c67n6K3R3J01l7j01L9L8j00o8P2j5j5m0m0O4O5K7K7n4J4Q4n4q9N0J2n6M9M9k8k7k7k8
32478c95M3M4nO5J11k8j82m4P7o3n4Q5m9n0J09J10k1k1k0k1k8k7L0K9j3j3K1K1mnnmk3k2k3
32472c75k2OOOPN9N8r1r1L9L9M0L9q0p9M8M8jjjjl4l4K3K4j4j4j4j3N9N9k2k2K9K9ook8k8
32464c59N2N3j3j3j3j2l8l8L1L1ONm2K8R5m4l0l0rqrqJ8J7J8J7k5k6M3M4PQk3k3l9L0M3r6
32457c52r5M3J08l1k3M7M2k7j9N0J1n8p9q0P8P8%JL5L5rrm5m4j1j0q1q0J40J40o8o7kjp1p0
32450e24P4P4l7l7L7J06L8j01n6Q2Qj30L8J07n5n6K6K6rrP1P1JJl8l9mmL1L1l8l8N7N6N3N2
32443a35k5r4j34OK5K5nnPo2m1R8M7r1K1R0P5No7o6k4k3k3k3M0L9NNK6K5m3m4j5j6J00J00
32436a97q3q3L3L3K8K7q3q3j3N7J24Rr6K0N6j3J7J7r6r5l0Q5R0k6o3OL7l2j01l3Q6Q6K9K8
32430b59q7q6M7M7k1k2M0M0M0M0p8p8rO0rj24l5J27O8jJ4J3L5L6l5l4j4j4j3j4K0K0j5j5P0
32423b46P0r2r2OOOOkkL2L3K3K2m6m6j2j2m6m7L4L5L4L4n5n6J3J4K8K8K8K9m1m0K9K9MMl0
32416c18l0M4M5p1p1N3N3k7k8M9N0n5n4M8M9l0M0M1k8j4j5j25n6R9L0l2L8K9K9j2j3pqj13
32409d10m3J14J14k8k8N0j9p8rj8j8N2N1j1j0M0l0l0Q4Lj58q0J27O6m8onk2k2n3n2L9J07R
32403c22o1K1R0J5n4J3J74J67q5j55q6l6l7K9K9r8r8O2O1O2O1o4o5Q2J4r5k6N7N8l5l5OP6
32396b75PQJ2J2k3k4j9j9l5L5L4l5K3K2l1L8R2p0r5r4q5L1O6lkO7N9n7l9L1K3m6L7L8kjL3
32389b87L4r3r3P0P1J3J3ppopM8M8rj0q2q2n7Q2L7L6j3j3o6o6L8L8M5M6l5l5N3N3nnm8m9J0
32382c40Rm0m0J8J8K4K4N8N8n4n3MML7L6L7L7K0K0q4q4J7J7m0m1k9k9n8Q1J01l7o3o3r5J35
32375c95N0r0P4P4o2o2M2M3j6j6LLM6M6o9P0qqm6m7J2J1kkp4p5k4J14J48J0%%m3m3K7K6n3
32368c36n4jjjkO0N9o7o8R6R5M7r2m3m3m8m7nO5O1O1k8k8k8k9j0j1opNP5M4k5o8KK0K1L4J03
32361b00K7m2n3J7k2k2l4L6llJ5J4o6o7K6K6l2l2N9N8N4N4r8j66OP5O4O4Mo6OPKKl9l8J30
32354b37J31l8j07o8o8j5j5J9J9k0k0J4J4KJpO1L4l5M3M3J2J2op6k8k8j7N1J7n3L0L0r1k1
32347d17P0m6p8L8M3k7K0Q8M6M5l5l5l0l1m6K4K8m2q7j9Q4Q4Jo7j8R8O4nRo0j05N6L1q5P2
32340c32J41Po3l4l5O5O5o7o8j0j0RRp2p3N0N0qqL1L0R5k0r7r8M2M1N1j7j3j4j1j1j1j1M9
32333c48M8l2l2K8K9K8K8m8m9N1N1l7j06o8o7ooR4R4J6n3qJ08M8j13j48J3J68N3o6LK4m6L2
32327c17L2n5n5j5j6%O9n1n1O5O4o2o2Q5Q6kp1m3m4L8L8m0L0L4l5M0J10K9m0j7N2op5q2j2
32320c79M7M8m4m4rj0l7l7M4M4nnj3N5O1ro2QllJKj7j6j7j7%%%%J8J7j7j8P4P4L8L9k1k2J3
32312b22J3j3j2p1p0ooN2N3rqo2o1j7N3N7j1o6LO2qoO3l4j50LJ19N5j4j1N9J14m8j02J3mm
32305b96M3M3j0j1o1QM7k3p2kN8N9l9l8m3K7j7j7k4M6O1n4r5K1R9o2o2R9K1r5J4J5J8J8%p0
32298c94O2O2m2m2RP7P4m2q7j7J7n2r6J9N7n8k8Q7N5j5L5L4r3k4Q1J2k1k0p0jJ13kj00J5Q6
32292c09J7J9K0k4k4Lo7J5Q3j4j3onm6K2N8j2l9l9L1L1k1j37j9J42O5m9j0rJ9J9l8l9K4K3
32285c29j1j1n2n2l8L1M3k6N2N1l0l0M6M5n6j26K5R3J7J7N6N5PPJ5n4k7M2m4j12j6j7oO2R
32278c64o1j4j3m5K5R0k6j00l0O8O9J11M1j12m4J22N3p4nM0k8J4J5l1l1M3k6l5l4L5L4P4m1
32272b80j42p3j2j2R7R6l9l9l5l5k0M9Q9J9J3Q3Qj07j32j7O2O1j2j2M6M5j1j1K3K4j1j0j0
32266c05j0O7O8q2q2J7J8J8J7p7p6j9k0J02J02m7m8N5N5m9m8PQQQJ4J3J4J4j2j2m7m6J7J8
32259c40m0m0PPk8k7R6R6l0l1J5J4q1q1j9J19K5j15jJ36L2l8QPMLl8l8J9K0KKJ6n4o1P9mn
32252c64K0K0j5j5L9L8MMJ0Rk5k5k4k4Q0Q0q0q0K3K4J6J7l7l7l1L9N1q7k5J14K9j09l6L3m9
32245d13m9O4O4j6j7N8N8l8l8j12LO2pj2N8OPJ14kj26n7N4N4k3k3l7l7O7O7L4L3r3r3L3L4
32238c23k4k5ONNOl5l4M6M6qrqro4o4J2J2M0k9k8Q8J16%n5n4o0n9O7O8lklkP5P5ooj2j2n1
32230c18n1L8l1o5N1N8n8q2j3N4N5KJmnmnj9j9Q5J6n4O1N6n8m1m2J0RL5L5L5L4n2n2K8K9l4
32223c15l4K4K3j4j5j4j5k4k5L7L7J5Q3j2j28K0R0o0o0J4J4o0o0QJ23R2K3J0o0k5k5m7m7O8
32216c59O7qqO3n1j10OMLjjjjK9L0Oo2l0Q6Q6l0q0j1N8N8j2j3j2j3j6j7N2N3m0m0K9L0k8k8
32209c12k8k7QQQRL1L1L1L1k7k7PQm2m1K7K8j4j3j4j3K2K2m6m7M1M1p4p4P4P5m1m1K6K5m3
32202c71m4l7l8P8P8J0J0n9n9MNNNn0m9j5j5R4R4K4K5K9K9m1m0POM1M1LLj13j12j%O8O9o4
32195c80o4R7R8l0l0M0L9p9p8j0ro5o4R6R7j1j1j1j1j0rN9O0OOk8k8J2J2k3k2K2K2K2K2J8
32188b45J8n1n1m4m5j0rn0n0O5O6O6O6m9n0k7k8Q8Q8o9p0o9o9R3R3k2k2RJ0J0Rm2m3K7K7j
32181c81kK9K9O2pj66k8N0k0J0J50K8j09o2PP3P4QRq0p9Q1Q2j0rm0m1O3J33O0p9NP4M3r5j85
32174c23m7j7j8J7J8n2n1J3J4M8M8j5j6k8M1J30rl9L0m1j11NP4J5n5n0J9O5O5%%m1m1l5l4
32167d21r5K0J55Q7m2m3j9j9O6n0j10R9R4k1j2j2o0o0N2N1M3k5l0L9K6m3m3K6K0n0n0J9N6
32161c52j2j3N7K7m1JJlkqpQo1o1QonkjL5L5m2K6Q3J3n8n9J4J4k1k1P7P6l8l9K3K4K3K3M5
32153b39M5m4j60n7N8j9j8R0K0j5R9K0j42p3Q8O7m9j11LJ69J00o8o9O0n5j20M2R1K1jp1m7
32147c85K2J8n2o2o2RP9j0j1O8O7L1J00q2j97Q9Q8q0q0j0j0N8N9J0J0l6L3N1o4n7n7PJ22O0
32141b74n6MJ20Mj12l4Q1k5k6M3M2j19j19M9N0k0j9K5K5rrJ6J7K8m1n7N9J28J2n9Rl7l6m1
32134c81m0p5M0L4l6L7J05P5Oj05j05m4P1M1M2NOOOo1o0RQ%JL4L5K9K8m1m1K3K3m7m6M4M3
32127c31k5k6k2k2J3J3l3l2JKN8N7K3K3jjjjLKJ5n5r8J8N6j2m2m3O9O9M7M7k2k2j9j9j8j9
32120c48OONOj4j4j4j4LLMLJ7J7J8J7mlmmLKn6n5Q2Q3m2j57m0P5L7L8KLKKL1L0nmn7n7M7M7
32111c03j8j8oO2j2j27n0J12M0l0N5N4l8l8l1l1l2Q3Q3l3p0p1K6K6j3j3j2j3J1J0J1J1K7K6
32105c22K7K6j4j3j4j4QRQRl4l3K4K5m8m7L4J02L7p9m9K1noj%L2L2m8m9M0M0j7j8J5J5o6o6
32098d39K5K5K4K5LKLKJ7J8J7J7n1n2NOP7P8n0n0n7n7JJJ2J1M6M7n2n2K5K4mp3m6O9J10M0
32090b53m0m1QQk7k7L7L6k1k1k0k0J4J4j1j1K4K3k4k4k4k4j5j6O5O6j6j7j6j6LKLKJ3J4l8
32083c90l7j02J4R2K2J0RM0M0l1l1K7K7m2m3J6J5M1M0q2q2QP8J07pq4j4P0m6J4J29J9r7o1
32077c31o1j0j0K1K2j3j2L4L5k3k3o4o4Q6Q6m8m7L3L3k1k2k1k2M2M2o2o1M1M2M1M1j9j9N0
32070c04N0qrK6K6j9j8op5j55j6N6j3L5L5l8l8L1L2L1L2j3j3j4j3JJNNpO3J06l2j09m0K9K8
32063c48J%JJj3j2N6N7J3J4O1p8j01l1m5m5l3l3Q7Q6pO2M0r8m8R1MMk8k9k9k8j4j5N5N5n3
32056d00n4J06J76J3j25L0L1r5k6N7q2KJ41j5j5m5m5K9K9nO3mj43o8O9K6m3o3OL2L2j0j0j0
32050d16j0O1O2ppLMMMj%rrP1o8p6O2R5m4L9J07n0n1K3K3o5o6M9N0kkp1p1J0Rk9l0N3j7r1
32042d63M8KLJ1J1l0l0N3j7r1M6P3ML9L9%%j4j5P1o6j45pO9O9poopl9l9P7P6KKl2l3OOq1N8
32034c63O6p2k8M0M1k8o2PJ40P2r3r3mmL1L0L2L2q3q4L2L2llK7K7K6K7j3j2j3j3r5r5O7O7
32027c65J8J8J0J0J04l3j07L1M2k6L0K9j17K1R7K8k6k7l1l1j0j1q3q4J39P0j9j8j6j6k0M9
32021c44M8M8k8k9J2J2k2k3JJL6L6q3q2K1K1j3j3K1K2n0n0P4NJP1P0Kp8qL0K9nom0m0QQMM
32013c29P7Rp7pN4j6o8%O0O0o2o3J2J2o1N5J15jp2p1k4R3J1j04QPj03J2J11M2QPl1l2M9k0
32006c39k9Q7Lo6lO7l0l1J4Q3Lo7mmqpk4k3k7M2M5M5L1l9m8m8k2k2M0l0k9M0J8J8j2j2nmm
31999d01mj8j7L2l7l1J31Kj14N3J22J9J8j0j0j0j0K8K7p6p7K6K6K6K6o0o0K3R3L6l3m4m3J4
31992c53Q2J5j00n8J04J00o1r4k6j7j7O0O0k5k5L1l9l9L1j2j1M6M6O1rL1L0p3p3N5N4n0n0
31986c26QQnonnn1n1P2P2Jo7RP8M3k5j7j8J6J6lp2nnM6J14Nj56j01l1OOk5k5P5P4J3J2J5n5
31978c65k0N0J0J1N8j1k1M9J4n5p2lL2l7J3Q3m5j14K1R0l7j06j2N7k2k1O4O3K8K9j8j8j3j3
31972c31n5J5M4p0k0M9J5n5k8Q7J64M9r5r4Ko7o6N0J5J4K4K4K3K4p1p1p0p1P3P4P4P3k3k2
31965c16k3k3J4J4k0k1JKJJLMm3K6N9n7k7M3onL3L3k8k8k8k8RRj9j8j7R9O9m7%O9j3j2O0O0
31958a70m4m4l2l3J4n6n1O3O7m9o0N5K0r5k0R5N8n8n7J2P0P0j6j7j7j6m4m3j3j3J2n6n5J07
31951d16J28N9MMj5j5n0n0J9J8J9J8L6L6m4j14p3M2J00j5j3N7Jj14r8J8M5M4J2n9%O9lkM5
31945c07k5k7M2j05j05O7O7K8K9P4Mq3q3L6L6M0M0p7qL0l8NP4j1q1M7M8M2M3k0k0n5n4kjl1
31938c81l2J8Q6N2j7j5j5qO1M9o8l2l3k6k7J1Q0L2l6k9k8PPl3l2K4m5p9J29J72l7j29j3J04
31931b83j2j06l6N7N7j9j9L4L4j3N7M3p2l8P8M2k7j5j5n9n8M0M1L2l7m1K7L5l4l5L5J3n7n2
31925d03J6L7L6m5m4L6l3k9Q7M1k9J7J8n1n1OPk0k1L8L7M3M3j5j4m4m3rrP3P3n4n4L7L6k2
31918c09k1jkl6l6L7L8k1k1k6k6L1L1JJn7n7M2M3PQN4N4k7k7n8n9K2K2J8J8N3N2l6l6kjno
31910c38nnk5k4L3L3j5j5J9K0oonoj9j9O2O2J%L6L5k4k4L4L4r2r1l4L5O4n2j04J0j7j6P1P1
31903c22k4k5J1J0M1M0m0m0Q8Q8o3o2j0j0o8o8M9M9l1l2K0J9K0K0N5N6k5k5J2J3J2J3n6n6
31896c41M7M8m1m0pol0l1K7K7N0N1K8j10q9j9j0rKKL6L7N4N4n0n1J6J6k0j9J8J7J8J8k1k1
31890c49n5n5ooP1P1J1n9p2O6O5p3RP8o1o0JKnnK9L0kjkjn6n5K5K6J7J8m1m0j3j2O8O8J00
31882b74J01rj48j14K4K5j15k2J16j4j4J00l8m7J84O9j62k3M7qql9l8M4M3j4j4L6L5k6k7K2
31876c08m8l9J00M0j21n0J11Q1l5k8k9k5k5NOR2K3n3n3l4l4P7P7J1n8n4O2L3l7N9j1r0P1P3
31869b11q7r0K6K0J9M0M1p6p5j8j9q3q3Q3J53P0m5k9Q7J9n0ppr0k0Oo3J0Q0M8M9N3N2j4j4
31863b25N0N1n3j22j2N8K2m6qq%o9l3Q3O5m9n1J8r5r5P1P1J0RN3j6q6j6N1N1Ko8o8JQ8Q8l1
31856c09r9l4l4m2P5P8l7K7R5J0n9J9J8n2n2lp2o9R2J31J6j6j6k4k3K7K6q9q9O5O5O5O5k5
31849b70k5k5k5J7J6j9j8l1l0J0J25J32l0j32o3L7L7k8k8l7l7lkPPo2o1L9M0M0M0j6j6j5j6
31842d42nnL0L0JKO3O4Lj11m3P3LKP5P5m8j16l1Q4M1k8j7j6K4K4N8N8k7k7k7k7l3l3l4l3J9
31835c74K0k7M3N5o2l0L8m9m8P0P1kkl6l7j9j9N0N0nnl9l9O1O2n4n4nop5p4N9N9j0j0L1L2
31828c80l8l7K4K4K4K4l4l4L6L5qrrqJKL6L6K9K9k8k9k6k6RRL5L6k2k2nnL0L0k0j9J5J5j6
31821b96j5j6j6l6l5K2K2MMl4l5Q6J8j07L2Q8J9RRo7o6L7L8K7K7n3n3J15J15K5j14r5k5N4
31814c12N4onn3J6N4q5q4N4Lo7j1j1l7J01J9J9J2n6m7R2M8r0m2K7m4m5O4O4K9L0p4p4K1K1
31808d15o0o0R6R6qqK6K7n4n4M8M8rj0P8P7p2p2p5p5J20J21k4k5n9o0k3k3L4L5M8M9rrj4j3
31801c28j3j4j4j5j5j5kllkO5O5j6j5m0l9nnMML8L9o7o7K2K3j3J25R0m7l1l1m5R4J10k9k3
31794b18k3j2j3j2j2QQN1q7l0l0M2M2n3n3K8K8j1j0j0j1qqK6K7k8k7L0L0L1L1P4o4m6m5on
31787c66N7q3L1L0l6l6M5M4KJp9q0J7J7P5P5j6j6M2M1p5p5rqnJ34J37r4j63k4L3L3L0L1p4
31780c64p3P7P7J0J0O5p4l1l1m8m8P9P9K6K7n5n4J7J6m1m2ppK8K8K1K1K1K1p3p2PP6Q5n4r1
31773c74k2J7J7K2K2JJKJNNM0L9l1l2l2l2k9k8k9k9J6J5R7R7J8J8j08j09MMO1O2m1m1L9M0
31766b94k4k4J1J1l1l0o5o6R2R2L5L4n6n7K4K5N5N5p1p2J5J4J5J5q3q2O7O7l3l4K4K4L4L3
31759b80k0k0k0M9R7m2p4O5O1p8p8qK4K5j7j7j6j7K1K1K1K1NNnp5m3R5L7j02o5Mrrk9k9J2
31752d90J49P0o8j18K1KJPOK4m5l1J08P2MJ6J6o3o2J8J8j8j8j9j8J7J7M3M3N6q3p8rmmN8N8
31745c04llllPQn0n0l8l7K0K1M4M4M4M4q0q0M7M7j5j5K0J9j6j7j6j7j8j8M0M0j0j1j0j0PP
31738c65PPl9l9M1M2K2K3K3K2J3J3k1k2rqrrj7j7o5P4L3l7J1J1j4j3j4j4j9k0J5J5K2K2l6
31731c71l6J3J3M8M8L1L0p3p3J6J6QPP4o5o4P4m8m7M8r1m8R0Q1n7nnQP7P7o1o5P3K0j19p1
31724d47kN6N6rrm4m4j0j0L0L0L0K9l8l9l9l9P2P2KKN8N7o0J0Oj31j19J12J38Jj08l9K1K0
31717c85rj0NNl0k9kjLKkO7J15k4j36KP1JJ6J6k3k2k3k3M6M7n6n5O4O5rO1L9r9j08L1J05J06
31710a79l7l8l7l7QRk7k6N1N1j8j8j6j6q1q0P1J41k3j62L0R9k1q9J8Q7K3m6j07L1J06l2r3
31704d58O9J03j2j9j9k7k6K6K6m3m3oonoJ20J19m2m2j2j2jo9p8L7M1k8K5K5K1K0m4m4rj0L8
31697c91L7l2l2J6J5n4n4K0K0K1K0j1j2K4K3P3P4m3m2klrJ07P4q8n4O0KJRQo6o5LMl4l5NM
31689d07L1J00J0j05qqK0J9OOOOmmO5O5q2q1L3L4lkppL2l7o7M8P0JM6M7n6n6n6n6M0M1P6P5
31682a69j29j28L3L2L5L5l4l4ppK8K8o9o8Q1J2p9L7J03n9j26L6P7QJ0J1l3L6M3M3j0j1j2j3
31675c00K2K2n8n8k1M8K0n0j1N9j2j1Q9K0l7l8ppN3N2O0n5j01j00o5LJ13J12n3J6N7j1llo3
31668c18o2M1M1L9M0j8j8J4J3j06l6K3K3L1L2n5J5M9k0OPj02j02P8P8k5k6K6K6qrj0j1m5j15
31662e04J2J27J3J3P8q4q8P3M9k1kjl6L3L8l2rN9j9j8J2J3J2J3k8k7k3k3l3L6L6l4L0L1l2
31655c36l2j5j4K0K0kkM4k6j22oM4k5NNJJL5L5M7k2o9M7K0m8NP5k7k6K4K5K5K5k5k4k4k4K1
31648c45K1J7J6n3j22q3J24J02o0q2L2Q9J9l8L1R8j8p3mKo8l6P9K8m1NNO3O2MNl7l7kkn4n5
31641d08N0M9k8k9OONNl0l0K3K3K3K3o4o3J7J7N6N5k5k5K8K8pp6j04J2j9q8R9J00rrL9L9L9
31634b72L9NOk8k9m7m7m6m7OPN3j7m6O9R9o4r5K0M5M5K8m1n5n6l7L3R4K5l7L3P0%o9M5P6l9
31626b74JJo4o4j6j5K1R1L3l6o9o9K0Q9Q1l5p9q0O3O3L8L8N0o6o7Kj0rk0j9k4M5RQJ3J3j4
31619c51j3R0k6q8j8l1l0K0K1N4N5POPPK8K8pok4k3p6p7L1J01J9n0j5j5L9L8O0O1m6j16m7
31613c87K3RRM8k2J7J8l1l1LMo2o3l2l2K3m6m7K3P1P1K9R8M0p5m5K4K5K5rj0%o9o1N5m0l9
31605d86K6K5O0O0j9q8l0J09P5o4K6R6q0p9KJm6K3J16k3j26J2P6Qk2k1l4L4M8r0l9J00J8n2
31599c84mmqqL7L7L7L7j7j7j7j6q3q2j8J20N5q4q3N5J39%r9M0K7m2J5Q5M7r1L3J01n9n8n5
31592c64n5N9N9o8o8J9J8J9J9J1J2k3k3L7L7KLj7j7M1M0n5n5LKj2j1j2j2m4m5L6L6J2J3J3
31585c90J2n1n2OPJ00J00N5q3o5MJ5J4l8l7l8l8N4N3k3k4K8R8j7j55k1J17O9%L9L8l5l5RQ
31579b76%jkj40q0N9J00l8k5M5j4j3K6K6L6L6q0p9n2n1O4O3M0M0ONqrqqm5m4K3R3N0q9j23
31572d73J5Q5J6m4K4K9K8l7l7L4L4L4L4n5n5O0O0n3n4J5J6m0m0P6P5m1m1m1m2N0M9k0k0J3
31565c46J2M8M7o6o5LMmmn2J7Q7n1j21J8J31O2m3m4q3N5R3m4o6Mm4m4R5R5o7o6L3L3L7L7o0
31558c59RN6q2l2J07K9j09j3j3R4R4q1q1L5L5j0j0rj0J9J9J5J4%o9l1Q5L2l7M4M4j04j04J1
31552d12J1P6P5q6q6L0K9m0m0N9N8K3K4k0k0n5n5J13J13k3j39m4P2P1m4j45k9J03L4l4L6L1
31545c14l8k5k4l0k9L8L8rO1N2o4o4N2O5lPQJ3J3j02j03RRRRR2R3o9o9llMMj0J04O1j00k0
31538c38k0MNl0l1RRKP2R8j7l3l2m0m0L6L5L6L6m3m4qqmmO5O5MMn6n7q5N3N8q1j8N2MNj1j1
31530c59j0j1k8k8m1K9P7o1n2J7N0N0O0p9p1O7N3j5rrL4l4p4O5J56p5p7O2M8r1m8m9JJP4P4
31523c03opRQQQk4k3j5j5j44olkL7L8L8L7O3O3Oo2q2N7O2p7r4M6ppN6N5m8m9RQRQL5L4k3k3
31515c26OOQ8n1o0Qm7m8O8p1j05L3N3N2K7K7N2N3k7k8n5n6LKM4M4o0o0K3K2J4J3M1r7j02L7
31509d77J31O2OOj4j3j4j3J2J3J2J3j06j05R1R1MLn4n4J10J10m1m0J1J1KKL7j02p6O3O8p0
31502c21k7M3M6k3j4j4n3n4MMmnN4N3n7n8k3k3M4M4q3q3O3O3j8j8P0P1j0j1K3K2J3J4Q5n4
31495b37r3r4l6J02O3oN2N1n6n7KKL6L7m9m8L2L3p8p8K5K6J0J1l8L2O7p1OP6n6n5K9L0L2L3
31488b65l1j70l2J05Q5J5J7j22r1M8K5K5Q1J2j49j1P6Qk0M9NOn2n1j7j7M5M4n1n1m5R4J03
31482c32l6j20J8P9RnO3j4j4J4J3o6o7P8P8k6k6jj%jL0L1O0p9o3P6O7p2noj3j4J2J2k3k2K3
31475c43K2J2j27j02J28J08l2n8J0m1m2O2rn1Q7M6k4j1j1k0j9l3L7R5m4j05L3R5m3mO5N1q7
31468c55p9rRRM9M8pqppKLl2l2J9J9J9J9J3J4J3J4q7q8Q6Q5o0o1K0K0L1L2llm9m8l2J08J33
31461b02mk23j53O8O8K5R4O7p2PP6q2q2P7P7l1L8J3j02r9J6O3O4K2r3r3K3O6O6L2L1L7p9n2
31454c37J6J5J4J9J9j3j4j3j4M0M0o3o4K8K7pom9m8L3L3K6K6rp7o3N4K2m6%%nmQRm9m9M2M3
31447d16PQJ15J14l5l6m0m1J7J7k5k6k6k6l9m0nO5R8j7k2M8K6K7p4p3n4n5j9k0R6R5L8l1l0
31440c79Q4M6p0poj5j4N2N2p4p5J6J6j9j8P0P0P1P0j11j12rqJ3J3m5m6P4P3l1l0o2o2M6M7
31433c80n4J5R4m5n1J9k9k9M7M6j0j1m4m4L7L7P2P2j02l3N8q0p7O3KKO9O9m3m3O1O1l1l2l2
31427c46l2M7M7n8n7MLMLJ11J10Jj37q6N3l3l4m7m6Q0Q0o1o2M2M2J7J8l7l6%O9M2r7j38R2
31420d42J16M6jp1M5M5o7o7O0O0k3k2J3J2l6l7K2K1L4L5m7m6j4j4j31PQ9K0j9J19J03l5oo
31414b37p9q0M8M7n1n1n0n1J4J4P2P2l4l4l5l4J9J8J9J8qqqpO7O7m1m1J32O3j20nJ9r5k8M1
31407c67j4j5M8M7l6l6M4M5L3L4r3r4K2K2l5l6L8L8LMk1k0k0k1N3N4J8J9onool3l2M8M8l6
31400c14l6M5M5o8o7L6L6p3p3L1L0jjL3L3L5L5k3k3J6J7L7p9j09R9J33p4j06J0J3J3K1K1K1
31393b87K1q7q8J7J6j8j9O2O2N7N7jjm6m7j2j2J3J3m4m4j7j7J8J8k3k2L5L6K5K5l2l3l4l5
31386d44%%j7j8K6K6nJ34R0j41j13K5O0N9k4k4L4L4J8J8k1k1O0rr2M7J4j24k0N0noL4L3l0
31380c52l0P3P4L8L7k0k1rj0rj0n4n4LMl6l5K2K2POPOk6k5L1L2j1j2O9P0p2p2l8l7qpN0N0
31372c47k1k1k1k2N6N6KKm6K3J24j4j21n1K8K8k7k7J24J23L2L3j42p2L7j00r7M2L8L7ppoO3
31366c01K9j09m7R1L4j05n1Q8L6L6MNNMm0m0J8J7K2K3K6K7p4mPj31m7O8j6N2J29J4KKn8n7
31359c41O9%r6K0P0m7n1j20q0Q2O5lM5M6K1K0K1K1j7j7o7o8m9O7L6L6L4L5k3k3k5k5RJ0oo
31352c57non7n8P0P0M2M3N8n8j57m1N9O0o3o3M1M1L0L0nmL1L2k7k6P6P5n1n2m6m6N7j2o5N0
31345c34K0n0P2P3q2q2k1k1J3J4o6o5Q4Q4K3K4l4l5m4m4J3J3L0L0n1n0K8K9Q6Q6n6n5k1k1
31338d10LLLLL9L9j8j9M9M8rrK1K2q2q2K9L0K9L0o3o4J8J8RRJKP5m1j03J3K1m9klO3O2O3O2
31331a90o2o2o2o2L9L9j8j9J1J0J0J1J9J9m3m3L5l3rJ06K3r1l2Q4kp2j1N8j1q0k3M7L4l5R
31324d06Qj4j3M4M4l9l9L4L5Q0l5r0k0J2J3J7J7J7J8J7J7j6j6j7j6K4K5n6n6J6J7P5P4r8r8
31317d25K9K9p4p3P6P7K1K1j4j4K4K4J2Q2k1j37kO7o0o0P1Kk9Q5kp2Q5Q4p0p0j5j5O5O6j6
31311b49j5j6j6n4n4j9j9R6R6l1l1l5l4l1l0kO8R3k1p8p7M2M3K1K2j3j3J8J9N3N3n2n1j7j7
31304c51pqpqK1K0o0o0N6N6K1K1J0RM8o9p7L8L9l0k1k1L3L3j7j6j7j7k3k3Q1Q0LLn4n5J2J2
31297c45m6m6Q0Q1jjm1m1M0k9j26j0M5k4j6N3O1O1K7q9J1J1k5k4RJ0k2k1Q2Q2popoono3o3
31289d17J8J8j7j7L7L7L7L7n0m9n0n0ooK9K9N0N1k9l0J1J1jp0m3P2J10oq5L1Ko8k7M2jjk3
31282d24k2n7N8R9L1k8r7o1N4Q9Q9J9J9q4q4K9K9k8k9K2K2L4J02J15%j05j04o5o6L9J07J59
31276a38M3j72j04R1K2j24n5M6M6ppN5N4m9m9K2K2j2j2j8j8O2O3L1L1lmr3r3j2j2K2K1n9o0
31270d70Q7Q6q7q7L0L0M1k7m0P6J8r7K0Q8l8L1P0m6j09N3P0m6M4J13l3j01M5M5p6p5K8K8l0
31263c59l0K8K8KJl3l3M8M7l3l3O2O2j9j9j1j2M7M7l3l2l3l2j4j3M5M5KKn6n5J2J3m4m5K9
31256d19K9K5K5K5m4p0M5L4L4PPMNm9m9rO0N1o4n3n4lmO5O4L0L0NOk9l0o3o3J8Q7Oj09J4J31
31249c05N0o6M2M1o3o3K2K2j2N8Q3l2o0o1rj0M9M9n5n5qrm9O6Q9p3p1kJ0J0J5J4N5N5K0K1
31242b32K0K1l8l7poppK6K7n5n4L0L0K3K3L5q0o4o5j34MJ16k2p2O6L7L7onq6q6N6N7Q2Q3K2
31235b68j17o3P5J3n7rrJ2J2k3k3j3j3M4M4P7P7N5q3j15m5L4L3l7l7kkL9M0R7R7j27j28M6
31228c76M6n4n3R6R6k9k9K8K9p4p4KLqp7k7J12J51q0j69l1P7P7m1m1N4N5J9K0OOmp3k1J17
31222b67O4p4p6O4Nj33q5N3M7M7m0m1J8J7m4m3P5P5Q0n9n0K0m9K1J30qj21J8K8m1J8J8q9r0
31215e12K1K0O9jl0J08Ko6N2j6p9j0m7m7J03J03N4j6j1j1k9l0k9k9M0M1ONk3k3J2J1lmllP2
31208c03P2l1l2n0m9N4N4k8k7OPj4j4K1K1L1L2m5m5m4K6K9l9n0K0K0n0n4J4K9L0NOM0M0k6
31201c44k6P8P8n4n4K4m5n9Rk9l0m2K7M6M5k7k8k7k7K7K8j1J06N0o5J4J4n0O5J27J2q4j5K0
31195b47K0q1q0O7ll4L5rqK7K7qpk6k6N1N0M0k9j11m1J2J1J5J6oon4J6P9o0l5l5N2N2onrr
31187c65K6K6j7j8J8J7p4p4N2N3m9m9RQL6L6J14k4MNl8l8O3O3o4o4L7L8k0k0QPPPk1k0J3J4
31180b94k9k8K9K9o9o9l5l4P2P3n5n4O2O3j9j8MNl0l0K0K1rJ30R1m9j9k0n4n4N0N0j8j8O3
31173b43O3r1r1n7n7K9K8O3O4m7m6L4L4m7m6L3L4l1l1MMK8K9n3n2J0RO8O7K0J9K6j13r0M8
31167c81R8m1J5J5k9k8P4P4p6p6L9L8q8j9J46L0r0k1J1J0l9l9l8L1O4n1p8L8O9P0k3k2j8j8
31160c53n4J5K0n0RP7L5L4O1O0r0r0m3m2J4J5j9j9Q1J3q3j4JJM9M9p5oJ20N1k9k9j02l3Q4
31153c42l1j22L9Q4J5n5n4M9M9n1J7P5OJ4J4k0k1p4nL4l5l0L9N3N3l6l7M4k6n7N8N9n7l4L5
31147c50j1j1ooP0P0k8r8M8J17l4j04K1K0l8l9m7K2O1qo6LO4np2M4O4r8l7J25P1KRo0k4k3
31140c54OPL8L8o5o6J8J7j6j7QQM3M3k4k5k4k5noN6N6l7L3P5o3l9L0p6p5j5j5O6O5k1k0k1
31133d02k1L5L6L1L1L9l0m3R5K0j18o6Ln4J5J05L5q7j7O7jr3M6M4M5m6m6J2J2m0m1L6L6J2
31126c50n8j05L3J61K3o2RM4k5m0l9L0L0L1L0o6o6L7L8j%n8n9J8J7N2N2PPk7k8k7k8q6q5Q5
31119e06Q6NMK9K9K9K9j0rM8r0j51Q0J04l4m2K8j6q4l5l4J12J11qpqpn2n1K9K9L3L3kkJ4J4
31112c02k0k1M9M9j01j02ONjJ38M6r2q8N1N3j6llk8k8P1P2m7j15nJ34M5M5J4j25o6P3j4j3
31106c39%%l5l4O3O3Oo2j08L0M5k4k4k5k9k9L5L4m6m6M2M3M2M2QQk7k7PQPPQPPQj8j7J7J7
31098c36K1K0K0K0n4n5j02L7P7RkkO7O6j07j07N5N5p2p3M5M4j3j3l4l3K3R2R5m3q5j5M0k8
31091c88J4J5j4j3N5N6k9k8k8k8k4k3M6M5RQQQJ4J4j01j02J8J7n5O1R7j9k0M9l9l8L5L6k9
31085c73k9M0M0OONOl0l0k9l0k0k0N0M9MMMMm7m7j2j3L4L3m0m0N8j2K4J40L1q4L5l5j01J5
31078d04O1O1n0n0j5j5K7K8m2m2n7n8N8N8k7k7Q9Q8kjkkOONOl2l2l1l2MNMNk9k8M1M1nnO4
31070c31O4%J%Jj5j5j1j1k3M7P3m3l6l5m3m2l1l1L8L9k4k5R1R1M2M1PPj19j19lmNML8L9NN
31062c23NNl6l5L3L4j0j0rj0J%o8o9O3O3j4j3L3q3m6J15J00j5j8N1J0n8j5j5MMj8q8l6P9M9
31055c40k0L1L1m3m2k4k4J1J1M2M3k7k7j2j2J8J8m6j16J6J32Oo2J4Q3N5N4j0j1o3o4NOJ5J6
31049c36J5J6p9p8L8l2j6J00Jo9N1N0J2J2kjL3L4k3k3k2k3opO2O3k0k0n5n5L4L4%jn2n3K9
31041c89R7L8p8m7K2k0j9M2M3J0J0J0J0m6m6l9l9m8O8J03L5m9K0P4Mrrj4j4m3m4J4J3j8j9
31035c77J6J6k8k8N3N3NNp5p6j8j8O2O3k7k7P7P7J6J6q7q8O2O2klm7j63l9J23M4M3mmj2j2
31028c42K2K3l8l8lmJ2J2M6M7r7r6P6P7POk8k8K4K4j1j1jkL3L3p3p4L0L0M4M4n9o0rj0M9M8
31021b97J6J5j1j2r2K3J05j1j9j9k6k5l4l3K9K9m1K7P1o8pO1o7o7Q0P9k4k4pol2l2l1J09J12
31014b29k5q7j8O1O2l4l3r2r1MML9L8M0M0rrnJ33L4j04j5N4k8k8l6l7K1K1m9m9N5N4LLn5n5
31007d22L0L0O5O5j04j04K3K4k5k4L3L4KKl2l2M8M7M8M8j2j2p0p0j9k0O1O2n7n7M2M3M9j9
31000c23j02L7J06l2q8j9J0J0J4J4PQPQpoooL5L5k3k3POOPQPQQl9l9M3M2K0K0j4j4k1k1M8
30992b62M8o5o6R7R6j18j18M4M3m5m5j23J5O3O3j0N9J22j6j36KJ01l9p2O5O7p1n4n4J1J1M7
30986c40M6j0j0rj0noooO9O9r2r3O6O5m9n0L1L1K3K2K8j11p2kRRn6n6L2L1L1L2j2j2j2j2J
30979d36%P0P0L4L4l6l5j3j2p3p3n0Q8N0k0J18J18r4r4j5j5j4j5onooQ8Q8J9J9k3k4k3k3K1
30972b94K2m4m4JO9M4r5j8N2o5o6L9M0MNo5o6N0N1K4K5K5K4JJo8o9J4J3M8M7o5o6R7R6j%j16
30965c50j16N1N1J6J7k8k7l2l2O9jm8R0O8p0k3M7j6j5j1j1j7j7j6j7O0O0rrRJ0J0J0k1k0j6
30958c54j6k3M6R4m5r8M1L6j03qO1J4J3P4P4oj43o4Om1m2M8M8M8M7J2J2J1J2n3n4J10M1j57
30951c59j7N5q2j4J24L8L7j2j2k5M5l0j67o3J68N3q5o6LJ5J5J9J9N0N1J7j22k9M0L6l3o1R
30945c83J19N0p9p8n5Q4L9r9OP5o6o5O6O5M4M5l7l7M8M8l4l3rj0rrN3N3p2j42LJ41k6k6qp8
30938d16o0Q0O0O0J2J1O0O1r0r0p3p3L1L1L1L2JJl0M0P8o1jkn8J1O4p4p5O4L7l2J5J5k1k0
30931c81j7j6k5M5J26j2j24J4K8m1l0L8nmj5j4j4j4K9K9K9K8J1J0J0J0j5j6j6j5J1J2J2J2
30925c20ookjk2M8L8j01o2P5J9j20l7J03N9q0K3K4J4J4klllo7o8Q2Q3M5M5o2o3L2l7q0N9Q3
30918b99J4O2O1m9n0m5m5m9J9O8p2n6Q1K6K5np5o5P4P0o9QP8L6l4m9m8KKKKpqqpM8M9rrl5
30910c66l5K3K2l8l9M3M2opopn6n6R4R4m0m0J8J8j8j8n3n2M3M2o0o1J14J14q2q2L8L8K9K9
30903c21M3r6r9L8O2qlO6L0m0MMk8k8k9k8K3K3K3K3Q0P9p0p0n1n1NP5N4q5l1J07J8j22n5Q4
30896c74PPR8m0q6j7k5r5M0M0L5L5j9k0j9k0K6K7K6K6LMP6P7j32o3J00l9j14K3Q9n0J5Q4m1
30890c16m0L9r8k5M4n1n1j2j2L5L6l2j02L1J69N7j2K9L0K5K5q8q9q4q4J7Q5R9m0o9O9J31r
30883b93llq1q1N4N4o2o1J2J2QQkp1m6R4J31O2m7m7k7M3N1q7r1k2j%poK8K8L4L4L5L4POK0
30876b83j19o2Qj4N6O1pqO1N8j2l8l8J6J7J7J6l4l5l4l5j1j1K4K3Q4Q4p7p7J8J8j7j6J8J9
30869c30J9J9J1J2J2J1q9r0m3P2Qo1n4J5K8K8L2L2jkLKn2J8N0o5l2Q4J2J1L3L2O7O7j17j17
30862c75kjJ6J6n3n3P3P3m3m2K7K6K7K7kkjkppm1m2K7K7m2m3Q5Q6l1l0j2j3j2j3j1j1j1j1
30855d03K0K0k6M4J53L8r7k8K4m4p5ol7l7L7L7M1M1jj18m3P3K5K4J43j8j16JQj06l9L0N5N4
30849c26n7n7L0L0nnK0K1K1K1k2k1k1k1M0L9NNn8n7K3K3K2K3r6r6J8J57Q0n8r2k3j2j3Q1Q1
30842c00%Jj2j2M5J14j3j51p1O8L7l1j8j9O0O0m3m4k9k9k9k8j5j4K4K5k1N0Q8n1o7o8P4P3
30835c46l3l3J5n5j17K1L8L9Qo1K2J61M3k6J1n8p6O3R8m1j18m9N3N4J6J5J6J6p6p5N2N2%J
30829c70%JJ0J1k4k4K9L0K9L0j3j3j3j3j2j2j2j2N7N7k4k4lmq4q4L5L5L5L5o2o3mnJ07J07
30822b67m3m3%%n7n7P4P5j1j0Po2j09K9J35no4ML5l5o9O9L9L9M7M8o8o8L7L6RJ0m9m8k2k2
30815d16J04J05p3p2N4N4j8j8np4m5R4N0j9o9o8PQkjP9P9n7n7M6M7l0l0N1N1J3J2r1r1K2K2
30808c38K2K2j1j1l8l7p9N8J63K4qpp5p4oopoK7K7K7K6L5L4jjp5p6RRL2J01M1r7j9N0j2q1
30801c58m4K6N6j3m1m1j1j1M3M3l8l8L9L9j9j8n9n9M4M5l6l7R1R0NNl0l0j8j7L0m0r4M5J25
30794c26j4k9M0L1l8o0o0J6J6j%RP9O6p2j09j09M3J82j2q1Q7J7q8N0L5l4P1P1n8n9j9k0J7
30788c59Q7K6j12l7L2O6O6m2m2m1m2m7m7J1J1P3P2l1l1k1k1j2j3n2Q5Q6n3k2k1l1l0Q0Q0K2
30781c10K2l0k9K8K8n8n8n8n8M2M2M1M2RQk6k6l0l0N1N1k3k4N8N7m6m7m6m7QRQQJ4J4k0k1
30774d47L5L4m6m7R4R4j1j0J1J1k3k4n4n4Q8Q8K4r2o2Ql3L6P1m4n3J7MNN9N9JKj4j3p2p1j6
30767d45j7O5O4J6J5m2m2L4L4m7m6N3N4n1n1N7N7p0p0K4K3K4K4k5k5k5k4K0K1K1K0l1l1l1
30760d47l2K5K4J7J7M8o6m0P6O6n0l6l6P7P7M2M2o4o5l0l0J%o2o1J36O7j16%O6m8j6N3k9k9
30754d23L3L2K9K9n1n2M9M9p8p9J7J7J8J7j4j3j3j3K7K7K8K7KKLKooj5j5M2r5r6M3K4K4J20
30747c08j9j41kJ12M2q0q0L1L1L3L3K9K9j1q1n9Q0K3j15JP1K6K6mmJ0J0k5k4k8k8nO3Q6n3
30740c31n7Q1Q9n0p2kj5j4j1j0NNONooooj1j0J1Q0R3m6j17m9O3O2m9m8Q8Q7k7k8L1L2l3l4
30733c00n4J4N8q0n7J3L4L4nnQo1k2J17L8l1m4m5O7O7KKo7o6P9P9J0J0m8m8K2K1j01j02J4
30726d47J4O3O2ooo0o0J5J54M7r2q3N6J1J1K0K0k1k2J4J3m6m5K4K3k0k0M9M9nnnnlmp2p3M6
30719d09M6k2k3M9M9M9M9m2m2m2m2M6M5J1J0o1o1N3N4l7l8L2L1l9l9l9l9K7K6qqk0k1M9M9
30712c57o6o7R5R5k5k5J0Rk0k0k0j9NNNOM2M2k8k7NMl0l0K4K4m6m5L1L1L1L2J4J5J4J5m6m7
30705c64j1j2J3J2n7n7M8M9k0k1K3K2K3K3j1j0j1j0MMMMjjj%K2K2m7m7l1l2L8L8j3j3K2K2
30697c77j6j5n1n0M5M5M5M5m8m7O1O1N5o1j03l4N2N3N7N7l7l6l7l7oopoN2N1j7q6l6Q0M8o7
30690c73qJ07M0l0m0l9K5K6k9k9k9k8L3L3l7l6J0J0RJ0P8P8l7l7mnmmj3j4j3j4P3P3q8q9%
30683c95%P0O9m3m3K6K6p0p0M6M6j7j7j7j7K4K5j0j0Q2Q2J2J3r3r4K2K2L8L7l2l2klL3L2j9
30676b79j8j9j9o9p0p3M3J03j3m8m9OJ21J56M0j31j30K4K3O0N9n6n6m6m6K3K3J3J2J3J3K1
30670c69K1K2K1m6m6J7J6L6q0j9N0jjMLONOOL4L4L3L4l4l3l4l4m7m8K3K2R3R3j14j14J2J2
30663d17M6M7o3o2R9R9l6l7l7l6Q4Q5p7p7J7J8J7J8K0J9j4j5O4O4n2n1n6n5J3J4K9L0nnk1
30657c33k1n6n5N6N5j3j3ppppM8M9k1k0kkkkj0j0j0j0K3K4J9K0kp0o7M9J03L4l5l6n3n3O2
30649c82O3J5J5n4j23l3Q1Q6J7l4l3mll8l8L1L2K0K0k5M3M0p6j45l0O7kk5R0N6j3L3L3LLL
30642c07Lj7j7j6j7j7j7j6j7L0L0K3K3O7m8q3L2N0M9j2j3p6p6L9M0k1k1R2k3j42O7J10n2j04
30636d57J1R7R8QRj06j07K2K1j3j2K0K1K1K1P1P0r0r1L4L5l5l4N8N9j1j1J7J6J7J7K5K4r0
30629b65r0j%Nj09q9P3M8k1J7J7J3J3K8K8l9j08o6R6J96J27l3j02j07l7L7L7k9k8LKM1M1q8
30623c90k0N4j5k3M7L0L1L1q5q4L1j8j9ppJ8Q6Q7J7n7n8PP7Q5k9k33j18M6M6M9J19n6n6J11
30616c03M1l1Q5k8j43k2R5K4r0j02J4K0m9N4J24N0j9m5m4j4j4L5L4l5l5O0N9j4j4N4j5q9k0
30610c77L6l3l3L6J3n6j3j2K1K1k5M4L5q0p5M0N1N2O1n4q8K7N9n7m0L0K2K2j0N9N8n8k8Q7
30603b65o1j31J8J7L6J06Rj06k2J39M4j19j16kK4K5L1L1qrqqK7K6K7K7m5m5m5m5N7N6N7N7
30597b21o8o7l4l3O1O1qqn8n9J1J1J5J6N0N0NOk9l0j9j9K8m1m9Q9R4m5j68l0M6M5J8J8n2n1
30590d65R4R4J6J6L0j08j08L0jkPPKLKLN3N3j6j6qrm4m3K8K8ppOOklL5j04m0R9O5nk4r4n8
30582d87Q1M2k7j0N9R4m5o2o2kjM3M3k6k6m8m7O7O8KKl2l2RRP8P8l1l2MLl4l4l4l4M8M8l4
30575c62L5R7m1p1lJ0n9n5J4L5L5J26j2j47qO8jj14K4R6K7K0K0j9j9MMl1l1l4l3L5L6m9m9
30568d52k7M2J14k4n0J9o1o1J05J05J4J3n6n5onK9L0l4l3l3l4kkO8O7KLKKl5l6l6l6M4M3L5
30561c41L5P0o8r9l0J4J3j8j7J8J9J8J8j1j2j1j2j8j9N0N1M2M2J3j26p6O2l3l3L2j07m2R7
30555d79R2K2M4k5m3K6j7j7K9K8ooo3o2l5J05O8p0p0O8K9j09n8J74P9n9q5q5m3R5R8R8RRo8
30548c27o7j2N8O2p6l9m0P9P9p0o9L4L4l4l5K3K3p1p0N6N6klN5N6K0K1j4j4n0m9j6j5NMN2
30541c56j8o3P4J09k9j18m9L1L1j6j5M2M2J0RJ0J0o1o0R1K1p8N9N6j4QP7lp3n0J9k5k4poo3
30534d29o4N8N8N8N8J4J3J3J4j14j14nnM3J13K9j09o7Jk8J10M6r2j0N9k0j9M2M3k1k2k1k1
30528c89K9K9k8k9mnmnN4N4k6k7L5L4k2k3RQm1m2j0J05P4m0j37o7L6L7oonoL7L8L7L8POn1
30521c06n1m5m5m4m5P3P2P3P2m1m0m1m1N9N8m5m5kjkjlllkQQQQj3j2k4M5K8q6J7J32m0j09
30513d29O4O4l1l1LLn2n2j3j3N9J28N4o1NP4nj19o9M6N5N5L3L3k4k4JKj03l3P1m4r5k5KKQ7
30506c82Q7l2l1M9M9m1m2k4j40p9Q3Q4l1k8k9M5M5K2K2l5l6K9K9jjK6R5J7r8qqj6j5L6L6k1
30499c44k2N5N5m9n0l7l7l7l7M7M7l3l4M7M6j1j2J9J9L1J00O5n0q5q5J3J3k1k2K7K6n5J5k7
30493d23j43j8J43P3MJ9J8M6M6J2J1m5m4J3J3q7q7J8J7k7k7J00R9KKl3l3n8n8k3k4j5j4O5
30486d58O6l3l4K4K4PPN3j6q2L3O2j00l4Q0O4O3l9l9J9J8poppl6l7K1K1K8K8o9o9p2M3J52
30479c32L7l2L8K6K7J1J1k4k3o2o2J9J9RJ0RJ0l5l4K3K3l2l2K6K6k4k5J0J0L7L6KJp3p4N4
30472c90N4J1J2p0o9k4k3N7N6N3N3N2N3q8q8PQO6p3j34MK8m1l2L6O6O7J2J3L8L8m2m3l6l6
30466d05jkP0O9K5j14J1Q1m8m8N2N3onl3l2l3l2J3J4l4L5M4r4n6Q3q8q8M7M8P6P6n0n1L9L8
30459c46NMn7n7K3K4O9P0l8l9K2m8j26J3Q3J4MMj2j2K3K3J5J5p0p0J16M8n8N7J45j7j19n0
30452c42l8l7J0o0j5N4J1J1j4j3K8K9m9O7L3j28j1J50M8o6l9L0N6n9r7J9Q5l0l1L8L4l4n5
30446d15J5J7n2q9K6J57Q8m4m5K1K0k5k6k1k2k3M6N4j6m5P1O6m9l4l4q0j1J05J05m6m5l6P9
30440b88J42o7k16n5M9M9L4L3l6l6n2n2K0R0P2Ko5o5l5L4O0O1J2n6n7J3rrONm5J17J21m1j5
30433b79N5o4o4l6l6p6oO4O3J02L3m6j15l7P8Q5l2k8k8K7K8m2m2K6K7K6K6p3p3mmO0O0L6l3
30426c22j3J01J6j47l0Q5J9n1n1J7J29N9j02j03N4N5K7K7q8q8K3K3q8q9j0N9K0K0N3N3R3K2
30420b27m3m3r0k2Q4J5N7N8j14j15%JM7M8k2k2K8K8L7l3l7L3J9K0L9l0RRr2r1K4K4J4J3n5
30413d29n6j8j8R7R8l2l2L7L8K7K7K3K3l2j01n8N7QQN9j1o5MLo5m7K1J4J3k4k3PP6J6J5K0
30406c20K0L1L0M0l0j02l3L9M0m7m7j3j2m3m4JJ40R8L0n1n0m3m3Q4Q4n7n7J%n2n3P5P4K4K4
30400b62N9N9j02j02P1P1n3n2n3n2k6k6N5N5nml0l1p6O2Q0P9M8r0o5P5O7p2N0M9p5p5ONO2
30393b98O2j9j9l6l6jjN8N9%Jk2k1k2k2l1l2l2l2lmL2L1L6L7k2k1M8M9p9p8N6N6r3r4PPPP
30386d65%j%%JKL6L7MNL8J07N0q8m9K0j8q7L6L7llL1L2p0o9N7N7k5k6J0Rl4l4O9P0j3j3m8
30378c38m8j0rj0rk5k4Q1J2n2Q7M4k6n9n8onM3M2RQmml9l8j0j0P1P1o6o6J5J4j0j1L8l3n8
30371d93Q0P1K%jnnK0J9j9j9j8q8k7J11P8Rp1p0K1K1k7M3J04l4r6M2N2q7j63k5R2K3j0j0j0
30364d90j0J17J17q6q5O5lo5P4O5mk0k0k4k4K1K0K1K1j2j3K3K2PPOPo3o2nnK7K8l0l0k4k5
30357d52L4L4J5J5J5J4j5j6j6j6J9J9P7o2j59P2J24j4j42nN7j3p1kN8J27J02l6j20n0K5K6
30351c56j4j3J37kj15K4Q1n9j57j9J04L6M8M9m6m7P5o3j48qP7P8JJPj31l1J08j3j4L2L3k6
30344c71k6L8L7L7L7m4m4J4J3m4m5L6L6m2m2mlL4J04Q4n4k8k8K1K1p6p6K8K9k0k0n5n4Q4Q4
30338c39M9M9r1r2J3J2J2J1J2J1j0j0o7o8N1N2M2M3N1q6r2M8J2n6M9M8l0l0N4N5m6K4P1o7
30331c15j14K5M2M2l2l1K6K6K2K1K2K2k4k3LLM0r8r8M0L4L4M3M3m0m0J8J7M2M1l9l9k6k6J0
30324c29Rk0k0J5J5J1J1k4k3l7l6J2J3O9p0j04L5P3P3Q8n1r2M6noO6O7j4j5o4o3k9l0L5L4
30318c60p0o9J37J36l6l6l8l8K0K0j4j4m3R5N6q2MMp1p1L3L3MNJ6j22j09J22K34R6n0n0jj
30311b60M6M5j22J6K2j17l1l0J2J3l7l7J4J53L5j04p6O3N7N7L5L6o4o5r3k5N6j3KKkkP4P4
30305b66opOOp1p1r3k5O0N9L2l7j0N9L7p9NP4K0n0m9K0J20N0j02j02K1K1J6J7K6m4m7K1L5
30298c54l3l0L9L6L5j8j9M0L9k1r0k1M9OOk2k2j8j7o0J0K8K8MNl3j02k3M7J3Q1J03n8q6L0
30291d28l9l8L4L3o6N0J30J5J8J7L5L6Pj54q0Q1K1r6M5J14k1k1K7m2m4K5j3q3O0O1k5k4J1
30285c54J1j09m0N7N7l9L0j8q6qJ07L6l3k6M4polkj0rK5K5k7k7L0L1KKLKK5K6p9p9M4M3L6
30278c26L6N1o4%Jl0l1l0l1l1l0M9N0J9J9j6j5L0L0n1n1MLLMO5O6l9l8ONn2n2L4L4p0p0O2
30270d56O3j8j8JKN9N9o7o7O0O0k8k8k8k8noK9K9j6j7O5O4l6l7K1K1j0j1M7M7j6j6J8J8l3
30264b78l4JJkjL3L2KKj02j02J1J0J0J1M8M7M8M7J6J5k0j9l3l2l2l3J2J1M6M7m8m8j4j3j7
30257c78j7k8M1P7l8pO2MNm9m8L6L6m5m4j2j1M6M6rrM9J18P2m3p7p7j0rj0rPPl2l2L2l6j0
30249d02J06Ro1M3M3j9j8j9j9K1K0K0K0p7p8K6K6%%%%m4m5J7J8o5MM1p5J1J73J12m9o3On7
30243c75j26J8Q7j4j4J6J6j8j8N0N0l0l1m3m4J0J0J8n1lJ12N3o3n6N9L7L8j4j3l0l0NNP3P4
30236b42p7j45j9R7K7K7POl9K9oj22l4L6j1j1R8R8p9q0K5K5J4J4NNJ12k7j36LQ8J9j5j5K6
30229b97K5qrq1q2j9j9j6N2J00l9j9J20L7l1JJq5N3L0m0j8j8p6O3O2p5N1N1o3ON1q8L1J01
30222b48J0n9p4p3M6M7n7n7J5J5J5J5qrrrJ7J8J7J7J6J5m0j10q7N1J35O5POKKj7j8j7j8J3
30215c66J3k2k1P4P4l0l0q4q4K0J9L3L2L2L2j6j5j6j5l8l8J03J03M7r1o2o2jJ37op5OOJJK4
30208c15K3m6m6JKM9k0k8J11M6r3j07L2J03L5r4k4J30rn9Rlmk2k1k2k2n1n2O4O4j1j2N8N7
30202b77m7m8m3m3O2J32J8j20j05L4J7J6MMLMJ4J5JP1Oj33j26J06J55p5q5j5J9J9j1j2R0R0
30195b60J2J2N7q1p7q%%L8L9r5r5K1K1k5k5M5M4m5m6K4K3l2l3L7L6ooooK0J9m9m9L0L0j7N2
30188d01P4o5k6M3M4k6k6M3P8Rj8j7k6k6k1k2L1R9L2j07j33NJ19N0k3k2QQk5k5n9o0K2K1K1
30181d21K1N8N8j2j1J6J6j9j9RRk5k6j3j2j3j2N2N2j8j7%%j15j15N9O0N9O0MMl1l0L3L4r0
30174c95j9J00j30j35R6J48J0P6Pr2k3J2n8N2J20Jo8n9n9N2N2m7m7K2K1PPM1M1r4r4K2K1P6
30168c36P6q5q6M1M1OON4N4J06l3k01o3R4m4l9L0n2n2K4K5N8N9qpqqn3n4O1O2o6o6N8N8p7
30161d25O1J00l8p2lN8N7Q0l6p9j0K9K8l6l6mmrrk7r7pJ08k7k6R7K7o9M7N5j3m4K6K5m3p6
30154c92pO5O5n4n5n4n5mmLLJJ16J49j2n8N6n3n3M1M1k8k8j4j4j3j4K4K4O5n1j67nJ01L2k0
30147c69N0P8l8j16jJ11mo9JO7kn2J8k2j38RJ24j7j7j8j9j8j8L9L9L8L9l3l3l3l3L0L1L0L1
30140c15l0l0l0l0K4K4O9Jj28j2J19M9L2L2q8q7opP5Nj11LN0j9LJ18jj17kjj4j3Jo8MJ42O2
30133b96qk9k9lmllk2k3M7M7k8k8POPPk7k8J01J01o1o0K1K2m7m8J3J3n6n6N9N9n6n7N0N0O
30126c56PN6q3l9L0n6J3J77L8r8k8L6l2j36o5R8R9k4k3M5M6n0n1j5j6O0N9n6n6K1K1K1K2O
30120c29Oo3o3N5N5L3l5k9J09M4r3q1N7Q8n1rO1J7n2n0n0j1j1p6O2P2o7k9J09O2pl0k9k6k5
30113c86o6P3L8l1K6R6k4r3j8j8n7n7M9N0L9J07M4p1l7l6J9J9l9l8j9j8J6J6l9l8J11J11p7
30107c48p8j3N7L4L5j9j8J9K0j5j6%jm4K5L2l7k5k4p4nN7j1j3N7M3M4j0p9p9j0J6J5L5J04
30100c26M5k5J4J4Qo2o6MK3m7KJk6M4K2r3n5J07J03n8n9J0M2M1j9j9K4m5o8%O1O1j3j2M5M5
30093b77p0p0L3L4L1L0op6m7K2N9O0o5o6O1O2n8n9M2M1L8l1m9n0K2K2K2K2K8K9l3j01j4N6
30086c58J3J2J3J3k1k2ooN1N1o0o0O7O7N9O0o7o8k6k6o1o0K8K9J7n2k0R6J8r8j9R6K0K0k6
30080c26r6p1M4J02j4o8M7M8k1K1K1M1k9j17jJ10M1l9m0J2J1J2J1l3l4N0j9q8P4M2j20j4J00
30073c43l9j08Q1Q0n0n1P8P9lkmmo2o1j9j9Q4Q5M7M6L5q0p9j0n7n6O3O3klN7n8j58N0J84k4
30067b60j09Oj6j7R7j8r7J8K6K7L7L7m3m4j0j1K5K4j2j2K2K3K5K4rj0rqqqk4k5N7N7l0k9k9
30059c33l0k7k7L1L0rrR3J62j8j56r4M4RRj7j7qqm3m2R4R4l3l2k7k6k2k1J4Q4Q8n0m7m7K6
30053c65K5m5m5L7l3m5R3J6n4Q1Q1k7k8q1q1k4k3M8M8M9M8J%JJr1r0N9O0k9k9N1N2j7j6M2
30046c30M1j4j4J2J2N9p9j45Q5J36r6p2O6M9r0j6N4N3q5r9l1P1P1L2L2L8j02o2PNNM4M4OP
30039c06OPn5n6k0k1P1P0QRnp4j31L2J08L9PQj6j6k7M2J4j01m3P2P3MqqJ3J3J3J3n0m9QRk5
30031c72k5K1m8p4M2L0L0K4K4K4K4k7k8N2N3o6o6qrM6M6j1j2j7j7J7J8j3j3M5M6l8l8l8l8
30025d16L3L2k5k5K9K9k9k8M3M3RRn9n9M5M5J9J9o1o2M2M1PPj1j1j2j1k0k0L7L8lllljkjk
30017c40o6o7L7L7J3J3Jo7q1L5J09L9n1n1k0k1NMNMlmN4N5k8k7PPPPO5O5q7q7poRRRRK5K6
30009c57N3N2L9p7n1J8j8j8K5K5o0QM2p4m3P2%%J4J3q7q6P0J40N0j13p0M6N1N1j6j6j6j6l7
30002c86l6k9l0pJ09L2q3n7J3J32O3m8m8ONL6L6k2k2m5m6p6M0M0L9L5l4pJ08L3j28q4L2L7
29996c92L7l3l3KJqrM9N0M5M6n7n8NOO3O3k6k6rj24j07N5N3j6Q7Q7KKj4j5j4j4kkq3q2N8N8
29988c55k3k3m8m8N6N6lmP8P7o8o8L5L6k4k3N7N7j09j08J8J8L8L8LLPPPPK1K0q3q3L8L8m3
29981c98m3j8j8L9M0l5l5K3K2M2M1Po2k5R1K6m4l9m0n2O4K5K4L2L1k7k7N4N4j9j9J8r8j02
29975d68J2nO4J04n9o2N2RRJ6J6J8J8l9m0mno2o2R9R9n1n1k4k4L4L4k7k7N3N4p3p4QPR0R1
29968b70l7l6L2L2p2p2J7J7J6J7KKp9j0J14kj01J5O1O1L4L4n9n9n4n5J8Q7Q6J8J9J9m3j12
29961c60p1M4R9L0q3j3M5k5j27n7R6R6j1j0j5j5K1m8m9K1LLPPRRL9L9N6j3n0n1o4MK7K8J3
29954c66Q1k2r1L4L5L0L0k6k5k1k1k8M1KLj7j6j6j6RJ0ONJo8o8JL6L5M0M0j4j4j0rl0L9N4
29947c46N3R0K1j30o0P8P7m8K2O2r9r5O6k0k1R8R7j05l6M4k4o1o1l0l0rrlJ13J92L0j07l7
29941b88PPlp2r7k8RJ0J5J6J5J6p0p0Q0P9P4P4N7q2j19K0J3J3L7L7m4m4k0j9L8L8j16j17J26
29934d08J26j6j5j6j5k1k1j07L1J42Mo0n9N5N6k5k6J3J3J3J3n7n8k3k3P6P5onK2K3K3K3l3
29927b86l4l3l3l4l4K3K4K2K1l6l6QRk6k6R0Q9N5N5r8r9K9K9J3J4m4m4j3j2j3j3j6j6j6j6
29921d97N1N2N2N2k5k5J0J0n0n0PQM1M0o3o3P3P4J5J6j8j8j12j13MJ43O2p7L9L9L0L1l6l7
29914c35n3Q5O2p7j02L6k1k0K3K3k9k8OOP3P3q9q9K9K9K8K9m8m8K2K1J6J5J20j12r8M0j8j8
29908d49Q9Q9R8m1k1k1k9k9J2J3n7n7N2N1o4o4P5P4NOm8m7O7O8m3m3m3m4L5L6l4l5k4k4M6
29901d01M5p7p6Q5Q4m0m1K9K9J8J9J8J9j28j29J25J26ppj6j6Q1n7r5r5O5O4K7j11K5K4PPQ4
29894c15n5n5Q4j0j0jkO2O2n3n4m0m1J53J4p8p8K9K9M6M6l9J00Lj12p8qJ4J5n0n0j6j6N4N3
29888c97J7J8J7J8o8o8N2N2m5K5N5o1m0L0j7j7L5L4L4L5qpm2m2L8L8l1l2k6k7Q9Q9k6k6o0
29881c64o0O3O3r9r8J6J6N1N1l4l3KJL5L4L5L4m6m7O9O9L2L3l2l2q5j6Q7k8j18kL9l1k3M5
29874c73L8L7l5l4J%k9l0P8l9l3Q1M9k1ooj0j1J7J6j8j9n6n6O0N9J2J2M6M7mlp3p2p0p1M5
29867d71M5k0k0k1k0J8J8R1k4k4J14L4j03m9Q9M6k3MP3N5q4m0K9n3n3%%O3O2j12m2M0r9m0
29861e17R8N1j8n3n2P0P0m8m8mnk7J10P6o2rj0Q5Q6o0o0lkN4N4r5r6J3J2P0P0MLl1l1k5k4
29854c54k5k5O9O9j06l6M7r1r2M7M4k6l7l6K5K6N9O0MNl1l0K5K6K5K5MMn4n3j9j8J6J6JJL6
29846c99L6J7J8l0M0rj46PJ46LMJ1J2l7l8mln0n0N4N3n9n9K2K1P3P3l1l1j0j0j0j0qrqrL3
29839c97L2p1p1M8M8l8J01Q7n0JJl6l6l6l6O4O4j7j7l8l7J5J6Ko7n7Q2J03l5pol9l9Q8Q8m7
29832c37m8m7m8L3L4K5K4J81M2j63k4N0q7m9R0J6n2nnj2j2m7m6Q2Q2M8M8p9p9K1K0N7j3o0
29826c60P9N2q6q2N6mp4j2N7J0o0j03L6J59K0j06L2J5j23j5J23O2qj8j8n7n6K3K4O1O1o6o7
29819d45K9K8K9K8m5m5L6L6qqqqnom0m1K4K4j1j0M0L9ONL6L6o8o7J4J3J4J4poP4P4o0o0K1
29812c28K1k0j9k0k0L3L2k5k6KKKKn2n3P4P4oooorj0m4m5M6M6l5l5OOOOK6K7rqL6L6m5m5n3
29804d42n2J21J20l4l4l5l4N3N3n0J8J3j02l4L6jO7O8jrp7q1j3QRJ2J3M0M1L3L4Kj13q3L3
29797d21M7k2n0K0M0M1M4M5m1m1m1m1%%J%kkkkJ3J3k2k1%%j%j5j5J9J9l0l1R7R6k2k3n7n7
29790d64LKKKK9L0K9L0j1j1K3K4n4n4K6K7j9j9K9m0n2Q7P8RO5O4k0k1r1r1n6n6J9J9J01L2
29783c29r5M3J25j5r8l0MMJ0J0J0Rm2m3Q6J6r9M0J48Rj08K9J7n3N9N9n0m9PQlp2o8P1K7m2
29776d05J6J7k3k3M3M2l9l9M4M4l8l7mmL0L0k7k6k7k7N5N5m9m9RJ0M4M4l9l9M2M3J0J0j5j6
29769c38j31PP2Ln1n2n4Q6O7O8mmj3j3o7o6OP6Q4n4m7K2RRK7K7Rj29j05L3J56J8k6M4L5l4
29762c30j6j6O0O0m4m5NNJ04l5j75N5Q2n6p6O2NNM2r7j11K7O1rKKq9M9J27j3r4r4mO5K7j11
29755e70J6Q5m3m3P0P1j0j0k3k3L4L5k3k3L5L4k3k3L5L4K6K6qrj14j14M6J84L3l7j4j5l9J00
29749c00O9o9q0j0jjK4K3K3K3l6l6l6l5lkJ0n8j7J23J36O8o5o5j1j2k7k7L0L1j5j5K0J9l1
29742c53l1l2l1k1k0J4J4O0O0J9j19n6Q2L1L0ooopk6k7QQN1N0n3n3N3N2K0n0j40jO0p8o1P8
29735d87rqP1P1L1j08p8O1M6M6J04l4j39%P8P8NOJ0J0r8r8L9l0l8J00L4l6j8j8K8R7J8j20
29728c86r5M4N4j5%Jl9l8N6N6N6N6j13j13j11K8Q5Q5j0j0N8N8J5J5Lj36o4P5M8r1q2N6J7J7
29722d20j0rRRm9m9O6O6L2L2K1K1p4p4n0Q8J47q3p7L8L5L5K0m8j4N5l8l8l4l4R8R8n2n2jj
29715c37L4L3k1k1J4J3%%L0L0m4j14l3L7ooO4n2m1m1o9R3J64Km7m7l6l6k9k9j6J00O9m6k7
29708d15M2L0L1RJ0RJ0LMp4nK4m5m1K8k7k7q0q1J11J10j6N3L2q2p9L7M4M3R0K1m3m3p8p7n
29701d77O3O0N9K4K3l4l4k3k4L1L0o8j37K9J44P3Mn0m9n8J2k7k7M7M7K8m0m9m9K8K7K1K1j4
29695c89j3j2j2n0J8R3R3pon5n6m0K8Q4J4m6m7M8M9K9m0j0j1j4j5L2L3k6k5k4k4L3L4k0k0
29688c74J5J5PQL7L8L6l3j13m5O8O9p5oQ9J9l5L5m9n0J3J3l2l1J2n8p5oL1L1J0J0J1J0j5j5
29681d35j0j1k1M8NMO8jk0k0k6k6L1L1J3J3J16J17p9p9p5p4n7J2P7P7k5k6k2k2J0P9Q3J4q7
29675c18j8J7n3k6M4j4q4LP2noj3j4J7J7M3k7K4R3Pj08M2M1o1o0O6lk6Q9Ko8L2L2qpj6j5p4
29667c83p3MML9L9j7j7M1M0N1N2n3n2k5k6k5k5klllqrrrQ9Q8QQm9m8m8m9M5M4q2q2N3N3J9
29660d23J8M9M9l2j01o4N2Q4J4n2J7J3n6j9j8k2k3Q0Q0K2K2K3K2n8n8J1J1m7m7P8P7llRJ0
29653b85m8m8N5N6r5r4J9J9j1j0K4R4O7m9q0j0K5K5n3n4N1N1O7O8J1J0k2k1n6n6rrL7l3j05
29646d69J1Q4J4n1n2K5K4J8J7J8J7RRRRKJp9p9Q7Q7OOJJJKp8p7m3m3N8N9o3P5O3p5o6P1J8
29639c73J7qrk3k4J1J1j2j1J9J9K2m6r5M4Q1n9j4J23k1k0P4o4j62k3O3O3P6P7k7k7j9j8M0
29632c15L9l3l3l3l4nnR9R8MNq1q1rp9m6R3R6m4l9J00L0l9m9m9L4L4k4k4O6O6l7l8N5N4m9
29625b73m9OPn2n1L6L7Lo5r1M8J05l3k5M5O9P0pj46j54P6K12k0j75j06L4J03J33J8m8m9KK
29619c38M3M3L6L6Q3l3m5K3p5j44l6L3K1K0j0j0M2M3j6j5m1m2J7J6M1M1o3o2m7m7J0J1O4O3
29612c38j7j7l5l4M6M6K1K0l7l7k1k1L6L6N8N8m5m6m2m1L9M0l5l4M6M7n4n3K8K8j%N7N7p5
29606c20p5m0K9O8m8m8O7M1k8o3o3N8N9JKl8l8lln5n4K6K7N3N3J8n0j8R8K2K1J8r7p3Q8J5
29599c50j01j1N8K8m1LKL4L4j%PPn0n1L9L8j9j9n9n8O7J37N9q0n5n5L8L8o5o6qqqqR4R3N9
29591b78N9l0l1MMp2p2M0l0r3J38J39r3m8K1KKm0m0O4O4n0n0QQO0O0o6o7J0J0m8m8J2J2k2
29585d61k3L0L0mnj4j4j4j4J23J23p3p3J8J8J9J8J8J7o3o3j2j2j75l7J79J11j5j5M5M5j3j2
29578c18j6j7j6j6N9N8o8o8NNONMNL4L5P3Lj47j0J25j4r3k4J8J8j2j2K9L0k8k9K2K2j8j7M1
29571c26k8k8M1L5L5%%l6j06k5M5k8k7K1m9NP5mlj2j1R2R3k0k1k8j44p5M0J9J9P9l7j17kL2
29564d96L2M0L9J%m9n0JJ17M0p5l8L1J9J9k7k6k7k7KLo7M9J22N3nnl5l6K2K3mml9l8N3N3m
29557c33p4NJ19J6r9OP5l2l3L3l6kjN0j9q1j1Q0J0k7k6j7j6M1M1j6j7p4p4J00J01lp2p7L9
29550d24J19Mp3nj6j6J01J01lj19q3j3J7J6N4j6n0J9K1K0K5K5m5m5J3J2L9L9N3o2n1O3J2j50
29544d18q4P8R7K7m9m9MNM0M1m0m0kjL2L3J1J0J0J1l3l3l3l3m4m4K1K1q4L1J09M0jjnoj3j3
29536d05j4j3RRRRN0M9n4n5l7l8lkJ0J0k5k4P5P4k4k5rO0J0j05m0L0nO5M7o9k9Q6J1J1N2N3
29529b47n4n4P5l9j41k6P6P5poK7K8%jl5l5l8l8lmJ4J5o7o6J04J03K3K3n8n9K3K2j9j8O2O2
29522b83mlmmj8j8n2n3k8k7M1M2RJ0n9o0J3J2M7M8j2j2K3K2k1k1M8M8o1o0N5N6n0n0j5j5N7
29515c99N6n9n9J4J3Q3Q3n5n5J3J4o5o5N0N0pqm2m2J9J9j1j1K0Q9O3p5n5J4%JopK8K8j5j5
29508c94j5j6N4N4o1o2j6j7O5mq1N7Q4J4NN%Jj1j0L3L3j19J9R7m2p4O5J6n2J7J8J3J3J7J8
29501b76l1L9L2j08j11K7J37jk7M2Ro1n2n2J8J9J8J8k6k6M3M3K1K0m8m9L1L1mlKLo6o7M2M2
29494c71K0m9RJ47K8j10J6J6k8k7j%jjKJJKJJKJlmlmj8j8rrl5J04J03l4l3l3opRRo0o1PPO
29486d33PK4K5K4K4PQo3o2j8j9N1N0p5p4L9J08K0j18oO4rqnmopO3O3k4k4M4J14n2j91l9l9
29479e41j1j2K3K4N3N3J8J8k9k9M0M0M2M1k7k8j0j1n3n4O2p7j20J9J55J7r7k8R6R6L2L1l1
29472b98l1j3j52k5J13O2qj7q7n6J3l2l1J34J34l3l3o8o8k0k1k1k1P5P5P5P5l6l7N1q9p7O1
29466d06J7n1RP8J%K0K1m9m8qpm2m2Q0Q0J0J1M9M8o7o7L5L5l4l5k2k2J3J3P2P3j36j35R1R1
29459c24k6M3L9j01o1P7m7m7M0L9m3R5R9l9o3OKo7l1L9m0l9j6j7N3N2j7j7j7j8K4K4K4K4j5
29452c65j5j5j5R0R0p5p6j0q0qJ31J9n0kln5n6J3J4O1O1j9R5R0j63j05N7J7J6R6k0l8L1j5
29446c04j5J2J2n8n7QQL2J00K8q8n3n3j6j6N3N2J7J7n3n3J%L4L5l6l5j04J0J26N6j05j05J17
29439d33J17KKk1k2k1k1NON1j7k2R3Q9k6m0l9m6m7q5q6P7P6QQRQj9j8n3n3R1R1K2K1m4m4K6
29432c55K5j8j8j8j8l5l6L4L4J0J1J0J0J4J3n6n6J9J9k7M2L5q1n0J9O2O1mlk1k1M9M8J2J2
29425b78J2J2m5m5K4K5n5n5M9M9r0q9O0O1jjkjj5j4O5O6KJj02j02jkQ0P9m8m8P8P9rrk0q8
29418c78l4J06R6K8j6j5n4n4k3k2K5m4l5J03Lj35n1Q8L9k9O5O5m3m3L1L1n0n0M7M7J3n5j33
29412d77PN1N1MMMMK0J9j07j08P4P4P3P4n6n6qp7o5P5rqJ7J8J7J7L4L5L4L4n1n1n2n1M4M4
29405c48rrn5J5O1p6r2M6L4l6Q9Q9p4p4R6m2q6N3M7r2J1J51J6j23j7N2n8n8LMO3O3j8j8rr
29398d10K6K6m9m9J01J01o0o1K1K0n6n7P1P1k5k4J0J0m0m0O3O4j5j5J9K0m1m1O3O3lmj07j07
29391d55O5O5PQJ3J4J3J4m6m5m6m5k6k6N5J24Rj08p7pK0K1K5K5K9K9K8K9j0j0M8M8o8o8J2
29385c36J2MLL7L8qpqqj2j3m8m7j6j7p4p4N0M9qqMLO1O1J0J0k9k8Mo5l8P8Po3O4O4j1j2O1
29377c10n5q3L3O0O0pp5m4P2j1j1mmkkklj4j4m9m8N5N5lll9l9l1l2L3J48J14jk4k3l0l1L3
29370c31L2j17j18O1O2K6K7N0N0qqk0k0n5n4poK8K8L1L1L0L1J4J4q2q2j3J04L8l1m2j12kJ59
29363b92N5o1o6o7j5j5j5j6J9J8N7N7J1Q1j4j29o1N5K5m3k1M9P4m0n0J9QPppqpppppL2L2m8
29355d11m9J6J5M3M3N5o1%O9l7l8P0Kj00J6O6ln4n4K2K2MNMML7L6o7o8K8K7op6k8J09n3n3
29348d65L8L8L9L8j00j00n7n7J8J57N1j8R0m8n7Q2k5r5J03J04l1l1l1l0N5N5K0K1p8p7LLk2
29342d07k1O4O4j22n3P6o3p0O8j8j8K1K2K1K2OPOPl4l3JJK8K7k9l0L8L9j9j9onM4M3N1q9r2
29335d72M6K9m0jO8L4l6M2M1j00j01M9M9k8k9L0K9NMMMJ1J1k4k4m5m5N8N8KKKK%%%%KKKKp
29327c64pK8K8m8m7j3j4O1O0rqJ4J4J5J4o2o2QPo6o5N0N0QQM3M3J0J0k8k9rp9j0J28P5o3n0
29319c59J9J1J0n4n4j3j2K2K2N1N1J6J7q2q2j3j3k7k7M2M2j2j3K2K2K0K1N5N5p2p2poQ1J1
29313c28j05L4Q9m8LLl4l3Q2Q1o5o6MML1L2lkk0j9j9k0k7k7M1M2l6l7L3L3k3k3rq0m3R5J59
29306c01K1j08j09N3N3p9O0R9m0j31o2R8R8k7k7M3M2l9m0N2q5j50Q1Q9m8j5j5M6M5mmL9L9
29299c26q7N0J7j23N0M9k9k8N5N5K0K1r6r5O6O7J2J2n7n7J7J7J7J7N1N1o4o5kkL3L3N6N6r6
29293c05r7q4N4k3k4N7N7n8n8J5J5K3K4r6M3L4L3M8M7N6q2m8m8J3J3l1l2L8L7k9k9NNN3N3
29286c21j6j6QQPQqqrqRR%JL9j00k1k2OOO7O6O7p1J6J5j14K4J5J6NONNM6M6p0o9rj0rro7o8
29278e25M8M8O0N9P4m2p5M0Q7J9m2m3n1J9J9J9l5j03m5P1L6l3Po3p1R0O8r3K6R6l8l7k8k9
29271d67%O9O9%o8o8qO2j6j6L8L9N5o0o7M8P8l8k3k4J3J2m6m6J14J14o2j31M2J12Lo5L0K9
29265b78j8N2M3k7q3q2n7J3J7n2l0L9L1L0N6N5k5k6K1K1o0o0l1l2J8J33J05j03k05MJ35O5
29258c31l7l6j4q3m1J20J34k7j10m2rO0J24l8r9J7M5p0m5K3k2k2PPM2M1k0k1L6L7mml9l9L9
29252d21L9L9L9j9j9j9j9mlL2L1k6k7L5L6KP1k2j38l3Q3J4n5nnP2P1l1l2l1l2M0M0j8j8kk
29245c37o0o0j8j8L9M0PQM2M2OPk9k8MNN4N5K0r6p0jLLnO5L8p8n1J8K2m7m8K3Q4J5m2m1K0
29237d09R0J6j00l5L4qqm8K1Q8k7k2R4K5m3J5J5j39j40P7P6J8J9ONOOrrrrRQk6k6J9K0K0K0
29230c60N2N2k9k9p7p7K7K7M7M7j02j03K0K0K0K0L5L6K7K7Mj35j1N8k6M3R6m4r8M0R3m6m0
29223c86K9J6J6nol6l6j5N3J27j1o2o3J0RONONm5m6N8N8J4J3M3M4o1j29o5P4KLk3k4K6K6j02
29216d72j01J12J12L2L1o2o3J9J8RRk6k6K3K3k5M5L8j01j5j4o8KQ3n4m8R0J17k2KLm5m5K9
29210c90m0n3Q6M9q9oO2K7K7O1p9j14K5L4l5MNl1l0L8J07lj42J5J6q0N9J55J6m7m7P3P3n6
29203c10j26NP5m9n0L7L7PPo9JN9j1L3L3n3n2j3j4K9R8m7m7M2M3q6j6M5k4j5N5mp2K0R0j1
29196c53j1QRo3N2P0m5qJ07J0n9K1K1l2l3K5K5k3k2o7MQ9J9JJj0q0rJ06L2q4q9q8J8Q6l2l3
29189d37k0k0L8L8N8N9L5j26j33P4J40K3k7k7%%JJJJk2k3lO6onP2Lp0p0o0RN6j3pJ08L5q0
29182c31m7K2o6o6M3M2kjm8K2J13ln7J2l4j03J7J33Q6l0J2J2m6K4M8j13o9M6K4K5J6n3p9L7
29175d14P3P3%jL4L3p0p0POPPl9m0O5O4r9r9j9N1J19Mj16m7O3O2j4j4J9K0J9K0o2o2%%J6Q5
29168c19O1n5q0L5Po3j6N2M4M4l8l8l0Q6M5p1l8L2M2M2q0q0K8K8ppn0m9L1L2L2L2L3L2l9l9
29161c61KLr2K4J31J7p8rk1k0j0j0rj0N3N2M8M8m8j18k1R5J8n1m4K5P8P7m5m6M9N0rrj12j12
29154d65K2K2n3O1O6m9o0J0R1R0l2l2L7p8q9k1qrK8K8M0J08O7n0r9l0J0J1J5J5OOJ7n1j53
29148e29l8J06J05P1m5k3M7L9k9m4m4n2n2N2N2P6P5nnj6j6j6j6K8K8p5p6q5q5M7M6k8M0J25
29141c42Rp1p0K6K7k2k2N8N9j9k0j9k0k9k8N2N2QRM3M3o7o6M0k9j15M6R7j8J2J3NNn8n7M6
29134d22M6j6j6q6L1Q7J9L0L0n6n5M8M8mll8l8l1l2K7K6K7K6m3m2L6L7KKJ4J5J5J4l4l3L5
29127c34L6L1L1p9q0M5J15M3r5q8j8N3J21M6k4n0n0o8o8M7M7m2m2P3P3m5m6k4M6P8n9m7m7
29121d21j7j7N2N2k3k3M6M6o8o8R4K6p3O6O6p3r5k6Q7Q8p3p4mn%jO9O9j8j8q7q7Q1Q0J2J1
29114c26J3J2J3J3l6l7Q0P9q2q2L4L4jjl5l5l3l2L7L7JKl3l3J0J0k5k4KLKKM6M7k3k3o1o0
29107e05N5N5P5P5JKp0j38j6J22L9M0J4j23nO5k2k2K1m9r2M7Q8K0kkK1K0j3j4J3J3k1k2k4
29100c54k4M6M5j4j4K1K0n5n5K2K3j28J1Q7J8K5K5r5r5O4O4nnmmO6O5l9m0m0m0oppoJ0RJ0
29093d06J0J8J9J8J9LMMMjkl5l6P7P7l8l8m3m2qqj6j6N4N3J5J4k0k0m3m3O3O4N6q2p7rl6l6
29085d83J30J30l5l5L4L4k7k6m8j18k2J16Mo5JJk1J18N5q4l7L3m2m2L2L2lkl7l6J4J4J5J4
29079c86N1N2j8j9j5j5j5j5ppppM0M1OOj4j3p5p6j5J01P0JL8l2o6M9P7Qn3O3P5m1l0l0j03
29072c81J2J28J3j8j7r5r4LKLKR7R7j8j9k9k8NOl8l9L5L6K6R5l3j49r5K0J8J7P3P2m2m3l7
29065d15l7L2L3L5L6l3l4k6k7M2M2j7j7O4nm3P4Qo1KKl7l7K8K8L2L2%O9j3j28lJ13J0n9JJ
29058c08k6r6r7J9J03L5n6n6RRO1O1K7K6QPk7k7K5K5r0r1O6O6llrrrrpoppJ0J0J0Rj7j6J7
29050c73J8llN7N7L9j00j05L4J0o0j2j3LKP2P1J7J6j9j8N2N3j09j09MMMNO2O2n4n3N3N2J8
29043b66J9j25j25Q3Q3mmnmJKJKk5k4k4k5L9L8L9L9m5m6K5K4p5p4MLJ7J56M0r8L2L2j2j1n9
29036c72o0p3O6Q3J4n1J9K3m6j1N8k3r2K3R2K5m3jj%%%%J2J3m5m5O4O3j7j8j6j7j6j7K7K7
29029c55l1l1L2L3m4m4j3N6R5m4l4l4J5J5j1j1K3K4O3O3nj43j5N4kkP8o0j24j24J9J59Q1n6
29022c73k4M6j2q1PJ45M2r7n0K0k4k4L4J03M8r2q2N7M8k2n9RM4k6m2K6J8J8m9m9l2J06J01
29016b66l8l2l2M9M9qrMNMNj4j4j4j4j7j8j7j8o2o3J8J9L6L6KJM4M4k8k8r8M1J54J5j48j0
29009d22N1j8l1L8L0K9L1L0n5n5Ro1J9J57n0j88K5K5rqK6K7KLl2l2l0l1P5Nl2J06N3q6m4R5
29002c48l4j03P8P9l0l0l9l8M2M2j%l5l6M6M5l5l5P3P3J5J5jkjjo9o8J3J2l2l1P3Nr7M2J50
28995b63J1j20J7R5m4p2jn0n0O3O2MNQPk7k7J7J7J7J7k6k7m0L0L0j08l2J07k3j62mJ35N9N9
28988c16j4j3n3n3MP3O6p2o8P0L2L2m1m0k7k8P7P6k7k7k7k8j6j6k1J18M5o9j0J05K0r5k2k3
28981c88l1l1LLO6O6J3J3m5K4K0r5L3J03l2j01j6j6L7J06L7p9m9K1J5J4o2o2jjkjL5L6JJK8
28974c37K7ppj7j7p5p4N3N4M6M6M2p3m8K2MMRRk5k4k5k4N2N2O3nm4P1L7p9o5MJ5J5m0m0J8
28967c83J8o9p0N8j2m4P1M8k1J4J29M9o7o1Pmll0k9N2N2n6n6n5n6M6M5j3j2K8K9K8K8K0K1
28960b98m2m2k3r3o1N4P3P3k4k3J00J01m9n0N6N6p1p1L2L2k5k6q4q5k7Q8Q5J5K7K6n2n3N2
28954c29N1RRm9m9J4J4m4m4N4N3PP6l4j50o1QN4N4Ko9k4R1O1qL2L1n3n4r3r3J03J03q7q6o
28947e07O3J13lq4L1J14M4l6j06j1J04L9l0k1k0k5k5K3K3q1q1%J%JO8O9j3j2l2l3l2l2R6R5
28940c00L8L8l9l8mmo8o7l6P9R2k3r5k4L2L2L6L6K6K7n5J5J3j03j59LN5N6L2L1OOn1n2J3J3
28934d39J3J3RRk5k6M6M5OPj3q1J2J28k6j42l0Q5L9L9pqo6LR4k1r1K5LLK2r4o8R2O9m6K8K9
28926c64J6J7K5m4o7LM4M5m5K4Q2J3o9p0l6L3N3j5n4n3J5J4k8M0N7j3L1L0j4j4j4j4k7k7k0
28920d46k0j0J06J07n5j08N2N6o0m4K6J4J3k6k7pO1K8K8m8K1J04j2o9jrj24o2N3L4L4l9m0
28913d70L9L8l9L0M6k2l3l3n2J8Q2J3n3O1J25l6j50l4J07L7m8K0N9p9r2k2L3L4K0K0K1K0o3
28907d03o2M1M1J0Rk5k5K3K3j2j2J4J5l8J01M7r1j16K1J3J3P9P9l8l8M3M3m4m4J8J8l7L3Q1
28900b20n8j13K6L6l3K0K0J5J6r1r1N8N9mml4l4M5J15N8q0q5N3J0n9j7N2M3M4j3j3j3j3r3
28894c98r2Q0Q0pqK7K7m2m1m2m1O1O0o6o6N0N0N0N0p9p9k2k1L2L2ppK1m8r2M7J03L3M7M6j3
28887b75j4j3j4j8j8j8j8j2j1r0M9L9M0J3J3M2M1%jj5j30l1Q4K1m8l3l2J6Q6J5j00p3M3P4
28881c88P5J2J1m6m5O9O9n7n7l5l5jO9L4q2n1J7O3O3J0Rl0l1K2K3N8j2m7O8rj70n6O0J6J6
28874c88K3K3m6m6L5L4K4K4K3K4n7n7K3K4QQRQk7k8j8R7P9l7l8L1l7l8J4n6n6O0K7q7r5K1
28867d92R2K2j4j3j8j7KKN9O0L8L9o5o6m6m6J1J1poR0R0L2q3r1K5N8n8k4M5J3J3L7p8j05J02
28860c88R9j54j07J01K1K1O5no2PM7M7O3n2r6k7M7k2J7J7OOPj09o4R8J30l1n1K0n1n0O3O2
28854c25o4OM0l0j9k0o7KN9j1L2L3lkL2L3o6o5M3M3pO2j2j2K0K0p6qj6j5K6R5L0l9m9m8n3
28846d31J7L5L5R3R4j03j04K6K6l2l2K4K4O3ol8l9m3m2J4J4Ko6m1P4M4k6J2J1k3k4l6L3R1
28840c54K1L9L9lp2k0M9j3q2K3K4q5q5Q3Q3k1k0qqK7K7j0j1m5m4ooO3O3N0M9p0p0J14M5j46
28833c80l1R4K5KKq1q1L5L4L6L6JKk5k5J0J0M1M1k8k8k3k3k3k4o5o6MLM2M2M1M2j8j8J7J6
28826c63K9K9q7q6N4N4j5j6m9n0L7J52P6q5k6M3J5J4n0n1k6k6k6k6POM1M1k9k9M0M0l9m0n9
28819e00j29J4J74J40k1q6j6M7k2m0K9K5m5L2L1m2m2N6N7K2K2n5n5k0k1j4j4K1K1j0j0J4Q2
28813c55J7r8JP1J1J2J5J6m3m3K5K6L6L6N4q5j43nP0P1NOONm6m6K3K3o6o6KP0R8m1j13m4R3
28806d02R3j8j7KLj9q8o5P4K6K6RRk6k6J4J3k1k2J2J2k2k3ppm2m2N5N6j4j4P1P0KJj3j4j4
28799c68j4K5K4K5K4m6m6j1j2mmJ7Q7M7r2j30PO2p6p2O6J22N4o1o1j7j7R7R8o7o8JJoooo%
28791d33%J15J16o3o2N3N4q1q0j1j1ONM0M1L7L7Rj30j00L9m8m8J04J04k4k3k1k1L7J06Qj08
28785c53m3K6L4L3m3m3k2k2L5L5LLLLm3m2M2M2m0K9R7j8n7N9K5m4POl6l7N6j4m4P2j0p8l3
28778d12l2l3l3K5K5N6N6KLp5nO2n3q3L2O1qk9M0J1j03n4O2Q6J7M1M0m5m5j1j1M7M7nmnmp
28771c44pN1N1q8q8O2O1q7q8Q6Q6J7J7J7J7j57j57P0P0n7N9O8km0m1j0j1J00R9k8k7lkL2L2
28764b42l1l2J5n5q7K8J09on9RK2K1oppoK3K3j8q8K2K1J8J7q4q5LP2O9P0j0p9m3K7j6j7JJ
28757d07JJk7k7K7K6M2k6r2K3M3k7k0N0k4k4O1O1mmmmonq7q6M8M8M8M8o3o3lO7L5l4J3J3o5
28749d47MJ08L9p0p1o0RN0j8j0j0m6m6QJ24Q3l2j8j7n8n8R2R2J3J4Nj11k8Q7N4j6ooK5K4%
28742b97%n8n7mlmmNMM0L9m6m5j0j1j1j0M4J13M5j17m0J22M3r6m6K3L8L9k6k6k5k6J0J0j21
28735e08j21Q6Q7k5k4J37J37j11j10%%J8n2k5J13Ro0j3j2K0K0K0K0L8L7l2l1K5K4m4m4J8J8
28729c85j6j6NNNNnonoQQQQJ3J2J7J6r6k7Q6n3p1jk7M2Q3n5j25J4J23N4L3L2LLMLN4N3o1o2
28721c20n9o0N6N6j06j05RJ0K8K8J01J02k8M2K0j18q1N7o3o4K6K5k1M7P9o0n1J8k7k7M6M6
28715c94k5k5M8M9q6j6J00l8r4M3J09k9n4J5Oo3O5O4rrK1K2m8m8N4N3o1o2J7J8O8o9j09K9
28708d58R6K8m0m1j0j0J1J1J0J1N8N9n7n7J9K0j6j5L0L0m0m0k4k4J0J1L4L4L5L4q4q4n1Q7
28702d23R3K4KLo4o4N1N1j6j6n0n1M6M5M5M6q1q1L5L5M6M7o4o4j6N4qj46r1J40P9n9n7n6N1
28695e14N0QPQQPPk8k7Q9Q9o8o8K8R6P5o4p2O7K3j15m3m3J6Q5M1r8n9P9M7M6j4j5o1o1Q8Q9
28688b97l4l3KJm7m6J1J1L9L9o4o5L3L3j4N5P1o7j0j1q3N6J40Lj11m1Q2J2o4OJ9K0k9k9K8
28681c84K8k6k6L1L2l6l7M5M4onm0m1O1O1k0k0PQnO4K7j11p7O2K9m0QQj8j8L9M0k7k7k7k7
28674d24O4O5LKj0q0o5P3O0j0L8L8m8m8j3j3J08J09m2m1n6n6K5K5J2J2k6k7j5q5n1Q8R6m3
28668c35n9o0J9J8N4N3j16j15J1J2J13J14j4j3l5l5QQr4M5Q6J7n9o0ooO8O7o0o0J28J28o8
28661b46o9LLL8L7m2m2m3m2j7j6M1M1m3m3k6J13Q4n5m6K3J5n4j1j1N1N1p6p6J03J04p0p0M2
28655c49M2j4q4n3Q5J24j5m2R6N7q2q5j6onj2j2j2j2Q5Q5j16j15N3j7n9P9M0l0J9J8n0n0O8
28648c85O8N1q9n3J5K2m7mmL7L7L7L7n5n5K6K6l4l4JJj9j9O1O2l5l5%jq0q1L2L2j9J19J76
28642b09n5j24n4O6O5j6j6M2M2L4L4r3r3k5k4k5k4M5M5o3o3O5mn1Q7Q3n5j07l8K1R0O4nJ3
28635c48Q3K0m8j14j14P7P8j4j5j4j4k7k8j8j9o1P7J44Nm8R0M7r1J%pqOOM0M1K5K5n6n6k0
28628c55j9L8L8l5l5K2K3J8J8j6j7p1p2J0RKKKKK0K0K0K0q8q8kJ37R6m3k9L9n0n0N9N8k2k2
28621c61L6L6NNp5p5j2j2J8J8K1m8n2Q6N8N8Lj35p0O8P8J0rqm7m7N6N5k5k6M2M1n4n4n4Q4
28614c86R2m6q7N0O1qj1j1o6P1R9l9n6n7k4k4J0J1J2J2J7J7J1Q1O6p2j09m0M0L9n2n2n2n2
28608e55l7l6R0R0L7L7j0N8O7p2q6j6LMPQk6k6O9O9lj42k3J15Q9n0n0Q8N2q6q6N3P2o7p7p
28601d47M2M3l4l5J2J1M7M6K8K9r8r8q6q6Q7Q7M5M5j2j3j8j8J6J6j3j4j7j8M7k2l6J03M3r6
28594d14r1M6P8Qk5k4J1J2jO8J9j20q1N7qqJ22J23K1m9n3J6N4j5opq2q3K1K0j3j4j4j3K7K8
28587c90j5N3M5k4j5j6n7n7NNJ6Q4j5q5J4Q2%%J07L8p1jL7l1q6j6Q4Q3j04j04m4K5M6J16M
28581b87o5N8N9m5m4kp0m0L0j8j8N1j8k3M7P3LJ3J2k4k5OPj5q4j15JJ00L0L8L7Ko7k8k8j3
28574d62j2j2j3J17J16j4q3n2J7P1KJ6J6n1n0N6j3o7Lj3N7J49L3r0k2k4r3l7L3j1j0J7J7K1
28567c88K1l7L2O6m9p8O0R2m7m8K0m0K9O3p5JJ39L7j01p3p3M4M4l7l7K1K1o0o0P5P4J7J7l6
28561c66l6l6l5L7L8LLk4k3J1J1k0k0N7N7k4r3nJ33m1m0J19N1j49j0J1J1J0Rk5k5K8K9K9K9
28554b96l8l8llk8k7k8k7P7P7mmm6m6N9j0k6J13n3j22J0Q0L6L6nnP3o6n4n4o9P0J15k4l8L2
28547c36l1j00MP3K2m7J4J52Q0n8n2n2l7l8j20J9R9L1nO5O0p8l5L4n3n3N5N5p9p9K5K5j1j0
28541d61j1j0O2O1MMl3l4k5R1O6m8j5N3L1L1k3k2J6J7l0L9M9o7p3p4J3Q3N1o4o9o9N1N1q7
28534d42q7M0L9MML1L1O8m7q2L3N3N2k1r0p7L8M3k7ppK3K3POOPppK7K7k9k9K9K9k3k2k3k2
28526d29NNQ6Q6q3q3JKj6N3j8j33K5J41l6l5J3J3l3L7K5q9j2J03Qj08J9J34Pj08J6J32K6j35
28520c81o7M8O3O4l4l3JJm6K4R0k6p6pm3m3M2M2l0l0K8K7k6k5RQK6K5K6K5o2o2M2M2M1M1l9
28513c15m0lmN4N4l8l8J9K0NMk9l0MMMMooK9K9l5l6M6M5j02j02k5R1P9l6l3Q3J8n0LLj17j
28505d48Q3l1m1K8J7J7j2j3K2K2J2J2J2J2ppK7K7J%l3l4j0rK5K5m5m5Q2Q1j1j1j2j1o1o1k7
28498d24k6P3P2n5n4j8j7n3n2Q4Q4k0k0J9J9J9J9%%l5l4K1K1K2K1LLL8L8m6m6J2J2J4J5q9
28491c80r0R4R4p9p9PPO5O5j8j9J6J7q2q2j02L7K0K0O4O3k3k3N8N7J4J4n8n8o2P6P1LNOl3
28485c15l3J6J7j9j8k4k5k4k5J4J5M0M0O6p2p6O2J6n3l9m0K9L0r9k9J70L1r9L9M2r6m8K1J6
28478d70J5l3l3N6J26L8j01pqJ9J8J7J7J8J7r0r0J3J4mmNP6P9n9K3K3MMMMq1q1NJ44K0j19
28471d21j3N6J7J7j3j3M5M6j3j2ppqpp1p2Q0J1l7J01J6j23l5l5o4P5k7k7Q5Q6RJ0J0R%Jl5
28464c66l4JJn7n6P1P2J4J4J1J1r3r3K9L0k2J16R1m6q0j1jjop6n3Q6L8L8j0rK5K5N1N1l4l4
28457c07k1r0oJ31j4q4K1K2onnok4k4J0J1onP5P5l5l5J2n7p0O9P3o6j06L2R0m9m5R4J24j5
28450b42q2j2Q7J8q6j6N7q2q6j6l0k9N2N3N2N3k1k1k1k1J1J1J0J1J8J7J8J8n8n7M6M7o7o6
28443d34nnK4R4N6q3r9l0NP5M1k9m3m3P6P6p4p4P8P9k5k5n4n5K5K6M9M9rql0l0N0N1rro7o7
28436d53J5J5J5J4jjjjP9P9j65r5Q4n5j3K19O2j68J9J9m5R2N9q1PPl6l6PPPPlmlmONNNj9j8
28428c68j9j9J3J2J3J3J2J1J1J2llllkkkjPOPPl0l1l1l0N6N6k5k5k8k8L0L0k8k8j9j9n5Q3
28420d23Q8n0l4L6K6m2k8k8M9M8L9M0j9j8m4m4J4J3JJN9N8j35j34O1O1jjool0r9k6R0N9j1
28413d36m5m5L1L1mlP4P4k9l0j8j8O8O7r3k4J13kj7R8Qo2RQj02J3Q1l5n9J0m1m0O7jo1N5O0
28406b98j0k3k3k7k8rrj0rNNNNQQQQL4L4L4L4l6l6l6l6K9K8j7N2N8n7k8M3n1n1m7m7m5m5Q2
28399d98Q1L2L2klM9N0n5n4LKLKL7L6r0r1M0M0ONl5l5R1R2o2o1K0J9qqM9M9j06j06Q9R0p9
28391c76p8M8M8o5o5J5J6K2K2K2K1j4j4m9m9OOOPM9M9p7p8L6L5L6L6L2L2n3n3K4m5m1P5M9
28385c65k0K6K7o2o2nmM7M7M6M7KJM7k1q6K9L3q3j20nP0JjO8K9m0RRm8m8M4J14J7r8m2K8K4
28377c45m5j2N7np5L4L4p0p0N9J29L2q4m1K9j8j8L4L4jkm0m1O4om8O8O7m7j4N5RJ0KKn6n6
28370c75k7k7N4N4m7m7N6j2j20nP6l9QP7L6l4q3q2O2O3K5K6n6n5pqN1N0N8N9o9o8L2L3K8K9
28363b84n1j21o9M5N3j8j4N5M2k8J9K0k5M4P4m1r6k7QQJ1J0k3k4L9L9o5o5K7K7K7K8NONOL7
28356c16L7o2o3m0K8O2n4j04J1Q9R0l5l5l1l0j3N6J21Oj12m3J5J5L0L0k7k8j1j1n7J2M3p3
28350e00j9J43j7q7O6O6l0l0MMN1N0l0l0N0N0n3n4O5O4j7j7K1K1r4r5K5K4m4m5O1O2O1O1j33
28343c46j33P4P4o7o7KKL4L5%%K7K6m2m2N2N2j0j0j9R5J4j49j28j2K8K8L6L6L6L7j2j1j1j2
28337c83OOOOm1m0K9K9M8M8o7o7J5J4k0k0L9L9p6p7N9N8K4K4L5L4%%l1l1o6o6M0M0p6p5K4
28329e13K5K5K4M9M8M8M9l9l9l9l9nnK9K9K8K7m2m2J2J2OJ22Q0q1j21oj2q1o6N0Q7Q6k1k1
28323c36m7m7m7O9J02L3q3q3J8J7J3J3Q6J6j47rR2m7j11K7pp5M8J18nojjj6j7N3N3j9j8J5
28316c49J6m2m3K7K6j4j4N5N5n8n7N7N8m4m4P1P1o9o8%JLMLMk6k6n2n2kJ36O7p1J0J0qpLj36
28309e05k5J13L0l9P7P7m0m0P5P6q7q6j7j7M2M2J07J07j7q6j34NR8m1j51j3O3ojO7K4m5jk
28302c50ppK8K8j09j08N4N3k7k6QQrqK7K6K7K6k1M8J40Kl2l1q1q0j2j1M1M1M1M1l0l1r2r3
28295e26k1R5onM6M6k3k3j2j2N7N7o3o3N2N2k2k2J3J2LKLLj2j2K3K3n8n8J2J1NMl0l0J9J8
28288d42m3m4k0R6J00j5m7K3n8n7O3O2n2n2O1O1K7K7k3k2j6j5n0O6M0k9ppj2j1%%O9O9q7q7
28281d32K9K8mnnmNOn6n6m1P5Q0l7n7J2l4l5N2N3o3OR3k3o1QkjP2P2j0rm4m4K4K4j0j1l5l6
28273d76L4L4j2j2N7N7k7k8PQ%J%JJ3J4J3J4k6k5k6k5M5M5p0p0J4J4k1k0NONNL5L5K8K7L5
28266b86q0j11N1M7k2j2N8k7k6J3J2P3P2m3m3k0k1k0k1m3m4P2J41J0j06j0N9M7k2q7j7K6K7
28260c53l8l8K9K8ooJJl3l3K8K9K9K8n5n5O0O0k2k3k3k3mmL1L0k5k6M4M3m0m1poK1K0kp2q5
28252e38L0O9O9N0o6j00J5NNJ3J2m4m4P0P1M9M9k1k1k1k1r1r1N4N3O2pk3M5j6q6O4O5k1k1
28245c82RRk6k6noL8l1l3L6O6O6M1p4m5P2Po2j6j6k8k7L0L0k5k4J1J0J4J4k1k1O6O5j8q7k5
28238d14M4l3l4L1L2mlj2j2M6M6n7n6K8K9m2K7Q9K0p9j0RJ0j6N4N4j6m2m2Q1Q0j10j11kkj7
28231d34N3J8n1k8k7N0M9RRM9o6j01O1N5j4K6m3p4M2M4M3M6M6m8j17q3j3K3K4L2L2k9M0R8
28225b79K9o4o4poRP9K1m8QQp3p3N2J22K8q8p9L6O0qP3P3j22j23r3k5Q7Q7NNK0r6n0O5ppK3
28218d22K2N8N7J8J8L3q2o5N1M8o8q1j2K3K3L7L6m8m9Q0J1p4nJ16M6o8o7N2o4r4O8L5l5J9
28211c83J8q5j5LLL6L7LKl1l0N0N0qqmmj1N8J9n0L3l7j31j6R0k4j0j1%jjjJJL5L6n2n2P1P1
28203c48mp4j6N4J6J7K1K1n7n6K9K9p8qN3j6OP5O6ll9j08l1L8j3j2M9M9L4L4k3k4j5j5k0j9
28196c88M9k0j11MJ01j4q5j6L3L3L6L7m0m0ooM9M9J4J5m4m4m4m4J9J9P7P6K0K1l8l7k5k5J0
28190c65J0OOn3n2L5L6k3k3NMMMM2M2j6j6jjkjJ4J5o6o6K8K8K8K8k8k9K9K9R7R6mj20j40k4
28182d44L0L0K5K4p9q0M3M3j4j5J1J0k9k8O0qr9J6J27J1m0K9J6n3m5P1O6lj5j4J7J6M7M7K2
28175b05m6q0L6N9n6r9l0lO5J05L5q7q7n3O3M2M1j6q6l3l4KJj03l3R6R7N4j5r5k6O5O5L5L4
28169b92rrj4j3p1j40j4N6MLQ1J2MML4L4j8j8J6J7O4O4m0m0k8k8J1n8k2k2J0Q0O1rm1m2K6
28162c47R5J4n5j2j3j6j7OPrp7n7J3K7K7M2M1jo9K4K5k6M4K9q6n2O4N7j3o3ORJ0k5M3l0l0
28155d15J6J6q8K7O7m9J8Q6k0q9j1N9m3m2K5K4K5K4q8q9M1J10O9%j4j5k3k3L5L4k3k4k4k4
28148d28R7R6l1l0p2p2j09OK07R2j02j02j8j8O3O3n2n2K8K9j%jjk1k0O0rp4M2J11M2l8j08
28142d23l5Q1kkQ6Q6j9j9j9j9P1P1l3l3MMp0p0j28j3R3K3m7K2k6k5N8j1j37P2J06j01l6Q0
28135d11j5j5K7K6n3n4K7K7k3k4N7N8m6m5N8N9k8k9N3N3q7q6J09J10MNj00r9L8L7k0k0P3P3
28129b61l0l1K8K7K8K7j05j05K2K2jjkjm8m8NOQ9K0o2P7Rj29m3R4No5j3j2rO0J33mo1o1Q1
28121c59Q1qpK3K3r1j59J6J54k1r1m7K2j1j2N1N1kkkkK1K1j3j4m9m9RRQ6Q6m1m1KKJKo7o7
28114d95J4J4ppN1N1K8K9k9l0J1J2k4k3k7k6N4N5j6j5lp2n5Q4P9n9K7K6j6j7L2L2k6k6POP
28107c54PJ4J4M9M9o0n9K1K1k0k0k0k0POk8k8RRM4M3j2j2j2j2m7m7J1J1K8K9K9K9J0J1n9n8
28100d17M9N0o6o6k9k8M0M0J6J5k0j9O5O5L2j06l1L9p8p9P7P6q5q5J2J1J2J1N2N2j7j8LLL
28093d21KR0Q9p2p2J4J4J5J4r3r3O9O9J5J6j9k0K4K4j1j0j6j6j6j5M3M4QRl8l9P7P6LMl2l1
28086b95p3p3Q8Q9n7n7k2k2MNNMk3k3N0N0k3M6R4m5j13K6QRn2n2rrl2J07P2o6M1M0q3q4QP
28079d60PQK6K6L1L0o1QN5q3j09K9R8K8N7N8j6j5q7q6j7j7J9J9J9K0LLMLQQQQk2k1k2k1J0
28071d44J1M6M5n4n5J4J5M0M1k9k8M6M6M6M7k8k8k8k8o0n9N5N6m7m8O8O8r6r6O5O5m3m4K6
28065d15K6klllj3j3j4j3R1R0p0p1J04J04j1j1j1j0q0q0J8J8N3N3m2m2K8K7l5l5l5l6O5O4
28058c07nnL3L4l6l6l4l5l4l5N9N9n6n6O6O6llp4p4mmK4K4K5K4rj0rj0J2J3J2J2J6J6n4n3
28051d51mlL1L1O5O6n0n1KJJJn0n0K3K4l6L4P7o2p1jO6O6p5p6Q7Q6QQo1o2j7j7N2N2llL1L1
28043c00n6n7J3J3K6K6qqj3j4o5P4M7r1L0L0j0j0j0j0%j%%j5j5J9K0j7j6J00L1q8N0Q9n0j06
28036c92L3J6J6mmmmj4j3j4j4M5M5k4k4NNRRq8j9R8m0j00L9O8o9lO7pp6j5N4J0J1k6k5k6k6
28029e01N6N6j4j4rrO0N9l8l8L2L1q2q1Q0Q1k9k8M1M1m1m2K8K8j6j7o2PP8l7p6pM2M2Q1l4
28022c32n9J0Po3L6J04J5j00o2OL0K9L6L7l4l3r1r0K4K5N7N8j1j2K0K0K1K0J9J9R2k4j28j2
28015c66L0l8n3O3L2l7J3J4RRj0j0j0j0J9J9K0J9MLk4k4j61m5J37O7K9K9r1r0M6M6k3k3j3
28008d20j3j3j3J4J5J4J4J9J9J9J9j9j8j9j8PQPQqqK7K7n7n6J3J2j3j3j3j4RRm9m9J07J08
28001c38j9k0K0J9j5j5j4j5K1K0L9L8L9L9q8q7poj2j1R2R3j07j07J13J13q2q2O8O8j6j7m3
27995c19m3o3P5J07j23j02J29J01l7n2J7j8q7p7O1R8K9k6k7k7k6k0M9R2m6m7K2k9l0K5m5q8
27989e27N1Q7J9Rn9q3N5O9JJ7J7k1k2l9l9J9J9Q4Q4m2m3N2N2k9k9k0k1k0k1m9m9QQJ3J3J3
27982d23J4P7P7n0n0o9p0kJ37K8m2OOPOL2L2P8o1m0m1r1r1N9O0q8q7J7J6O4O4O4O4K7K6n4
27975b98n4k1k0k1k0K9K9k8k8MML9L9%jM7k2j23J6R5K6No3k9k9L4L4k4k4M1M1m1m0N6N5K2
27968b70m7r1M6M7r1o1Qm0l9M3M3M2M3NNNNk6k5K2m7j03L5j3q1Q0J0m1R7L5j04j7j7N2N2N2
27961c86N2NNJJm3j12J9J56Q9K0o0n9m9m9p3O5R5K5P3P3r1r0l2l3J1J0J1J1k9k9M7M8o3j31
27955e12kJ37rp8P8P8q7j8O8kr1k1K1K0k0M8P9l7r6k7QQJ2J2J1J2K5K6l3l2LKL8L7K9K8J4
27948b71n5r7k9L3L2k1k0j3j4l0Q6R3j15m4J63P1r0k3M6rj0Qj07p3M3L6L6O1n5j01O1J15m6
27941c39m9K1m1j09N5J71M6j15K0Q9q8q7M8M9n1n2K0Q9L2l8k6k6j7N4M3k5m0m0l6l7l6l6J13
27935d38J13j06j06rqLJ18O4oOPK2K3n8n8K1K2J7J7J5n3n4J6M4M4J8J8o3NKKJKp9q0P5P4o
27928c75pk5k6k6k6j8j8M0M0N5N5klj4j4m9m9N0N1n4n4P5P4M0M0m7m7J1J0r2r3oJ33M1r7j0
27921d37j0PQM2M3j4j4m8m8l7l7O7O7j4j3O7O7lml8l8l6l5K2K2ooopk2k2Q1Q1k3k3L4L5n3
27913c51n2N1N2q4q3M3M4j3j3j2j3J9J9N3N4m4m3m3m4MMMMj4j5K0K0n3n3J35J35N7q1o1o1
27907d15J3J3MMP7o1p1O9J39Km0l9l6l6l6l6K3K2K2K3MM%jj3q3m3P2M0k9J6J7mnm8K2N0j9
27900c79K4K4n6n6k5M4JKM1M0k1k1k1k2MLL1L1qj25NJ66P1m3l8l8n2n3K5R3m2m2K8K7M9k0
27893c53n3O2J01j4r6k7nnL4L3k1k1J3J3l2l2L7L7k2k3l1L8R2K3m9n0n3n3J5J6n3n4K4K3J7
27886d69J33O3n2k3k3j02J3J23Ql2L7M0l0k1k2J9J9J9J9q4q4L4J03K5m5m4K4J10M1p9j0kj40
27880d32l4J96K2j16J1J0m7m6K6K7m0L0l9j76k9J10R7K8J8J8J4J4o7o8M7M8K4K3j0j1RRn2
27873c86n2r5M3J19N0k6k6l1l0O1O2j3j2Po3o7P2j8j7L0K9J8Q6J5j24q6j8NMK4K4L7l3j7J21
27867c07Ro0K8K9m4m5j7j8j7j7M0M0p5p6N4N3j7j6k8k9oO2J06l3n9J1JJP4P5m9m8j4j5J4J4
27860c79J4J4ononQ4Q4l1l1j6j7j7j6l7l7L2L2lklkm3m2K0K0O5n0n9J1N5N6j7j6K8q6j7R8
27852c30p1p1J23Qn8N6pp6L2J01j4q4n7J1L8L8pom1m0L8L9p0%M3M3RRK2m6p7p7NMk9J32P5
27845c35j32l4J27K0r5J0P9l4l3M0M0l5l4Q1Q2l2l2o0n9n1O4L9l1N3N2o4MPo2N0N0jkL7l2
27839c23j6j7o4NO8jmO6M9o6j08j07rO1O1qK1K2rp8L3J03j4j4Rn9l0L9J6n3j1j0J1J1L7J06
27832b83K4m4l6l6l7l6L3L3J2J3n8n7P4P3MNl6l5jjl3l3l3l4M0M0L9M0k6k6M3M3j20j20M1
27825e28M2j4j4N5N6M7M6k9l0pj21l7J24N3j7L3L2o8o9M7M7J6J6j9j8k0k0j9k0l1l2l2l2J29
27818d34J30l2l2NNJJl3j03j4J02J3J3N1N0o4j33r0K5J15J14q7q6KKLKR6R6j9k0J05J04j1
27812a23j1j23j24L9L8k9k9M1M1n3n2j8j8m1m1K9K8NMNMl2l3L7L6P7P7l8l8m0m0l6l5M8J17
27805c28q3q3ppL7J51K1r5MP2N6j3q5q6K1K1j9j8N8j0j13KJ12ko9M6L9l0J2J2K0m8n3J6M5
27799d04k3k4M5N2j7j7N2M4k5j2j2r7k8LLM2M2LLK0m9n0K0KKP0P1L8l1o2o2j9j9o5MQ0l5p0
27791e25M5R0K0m5K3mp4nO5O0qL4L5n1n1J8J8l3l3JKQRM4M3q3q3rrLP3L9l1J2J3j00l1J02
27784d18J02rrK7K8L1l7n1n1O0O0ppopJ3J4j0p9L2J46l5j96p3lJ7J7pqpqP2P2m3m3K9K9l9
27777d04m0L5L5L1L1K2m7p7L7M7k3K4K4p9p9L6L7m1m0poO4O4n1n1M9M8p0p1O3nl2Q4K9K9L6
27770b98L6j1j2q1q1pqO2O2jkp1p0qqO1O1J4J3j7j8l5L4R3o8j49l4N0k0N0J19P6m0l7L2N5
27763b58o0m4K6r7j66M8M9OJ22N1o5QPl3l3K9K9Q0l6p5M1M7k1n3J6jp0n7N8K7K7k3k4M3M3
27756c59j3q3rJ30N1j7NOL6L5p1p1l6l6J8J9N7N7r5k7N6q3o1P6L4l6JP0j1q0j6N3p2lJ70L1
27749b74j19K0L6l2l2J06O2po3o4J9J8J8J8j23j24N0M9K4K4K5K4o6o5o6o6J07J06k0k0K4K5
27743c86K4K5K7K7ppj2j1j2j2l1l1N0N0r1r2L6L6L5L5m5m6J7J7J7J7k0k1L8L7j1j1j1j1o1
27737d41o1M3M3m4m4L6L7L9M0j9j8K3K2j45oP5o3n5Q4N4N4m2m1L4L4%%J4J5k1k0J9K0J0J1
27730c13J04l4j52P8R2m6n8n8k3k3L1L0Ro0n0Q8O3p6m1R7Qj30J3J4l1l1M9N0ppm1m1R3R4l4
27723c43l4M5M4j05j06Q6Q7o3o4L7L7m4m4J4J4J5J4L8L9k0j9m7m7L3L4o6o6J5J5O9O9j2j3
27717c88l3l4k9l0K7R6J39Jn4J5M4M4k4r3r8M1o2o2R7R6m0m1m0m1K4K4K3K4qpqqp9p9R4R4
27710c75K4K4K9K8n4J6N4q4l9l8J0J0l0l1MMP0P0R5m4q2j2J1J2M5r3j54P7J15k3K1R1N2q6
27703b83q6N2n5j25M9N0k7k6RQRJ0m0m0m4R4R4m4L0L0l6l6J9J9l9l9J4J4m4m3J7J7J7J7L2
27697d06L3L8j01r7M1Q2Q2J4J4r2k2J30rr9r9L9L9k3k3J12M3r1M7P5j56j17J13N0k0jjJ9J9
27690c67J8J9k3k3J1J2m2m2l7l8j8N0N5q3k7k7K0R0P9n9k1M9M7k1m1m0M0k8p7O3J35kK6K6
27684b76j3j3j4j3k3k4k3k3j3j2K2K2J1J1k3k3L2L2j0rM5p0j51l6Q0Q0N2N2o4o5J7J6J8J8
27677c90k2k1K5m4LJ19Q7k9j21j22jJ16O4n0m2P3P1m5m1K8J6J7L5L5o1o1j02J4R9j7o9jj2
27671d49j2O3O2O2O3j02j02kkJ9m9q0L5P4Nlll3L6J23Qq0j1K3K4l8l8l8l8M7M7j1j1m4m5L7
27664d63L7nnnnNNL9L9jjJ1n9o5M9J00L1n0n1LKLLL7L8l6l6p1p0O9P0j2j1K3K3n8n8L1L2L1
27656c81L2k3k3k3k3j1j0P1P1j3j2m7m8k0k0k1k0J3J4M8M8N2N1k9k9m7m6J5J6o9JJ35K0j22
27650d50n4QP6J27N8p2p2m1m2N8N8qp9pJ08M0p5KJo3OR4k2m3K5k0k1O4O4j32j32N3N2J8J9
27643d02L8L8m2m3poKJ17J50L5j04j05p7L9R7j9n2n3n9o0P7P7lmj03j04R2R3q1q0M6M6J6J5
27637d26J6J5%%L4L5n9n8jjJ7J7m1m1mlN4N4n2n2P5P5%j%jq4q5K0K0M6M6l4l5P2P2p4p4L2
27629d26J02K7q7l7L3j4j4jjN6N6j2j2m7m7n4n4K7K6k4k4Q3Q4m4K5N9n7o6M9j8q8O9O9PPN5
27622b93N4p2p3j2j1m7m6k1k0O0O1j2j1j1j1jjL4L3k7k8PPRJ0k5k5j3j2M6M5p2p2P8P8qrq
27615d19qj1j2M6M6LLLLm5m5J3J2M6M6l5l4JKKKj7j8J7J7M1M0j7j7K9K9k9k8m4m4L7L7J1J2
27608c25m6m6L1L0L1L0j9j8j9j8J7J8j7j8j2j2K3K2J4J3m4m5p3p3PQN0M9j6j7P9n9n9P9KJ
27601d32O7O8j09j09O4O4j8j7J04l5m8R1M7r1q2q3Q2Q1l0l1P3P3q8q8L9L9k7k7L1L1popoK9
27594c58L0p4p5lllkL9M0j8j8j9j8J08J09p5p5P5P6m1m0ooK4K5j0j1POp4p5J06J06r1r0j6
27587d50j7Q8Q7NOn3n2k9k9N2N2m2m2J6J5k5k6RRm4m4J3J4O0O1k0k0OPOPL9M0q7q7J6J6J6
27580d27J6K1K1K0K1p7p7K6K7K0K1j4j4M0L9j8j8j8j9M0L9l0l0l1l0J2J1k3k2KKl2l2P0O9
27573c95j1j1K2K1K2K1l5l5K2K3j9j9j8j9J3J2J3J3j6j5J9J9j1j2j2j2jjN7N7LLl2l2J0J0
27566c46KKN5o0o8%R1R2k9j43n7N8j4j4O3O3o4o3KLL7L7kll7l7pppqL9L9L9L9r0q9rrj1j1
27559e24j1j1L3L2Q1J1j14K4J74L6j12m3J3J4M8M8p9p8M8M7n6n6J1J0m7m7N5N6K1K1l0l1k1
27552d77M9M7r1J0P9rrl4l5J5Q4N1q8j16K2R9m0k0N0J0n8m3K6J8J8K4K4j0j0k0k0O1O2J1J1
27546c09J2J1p0p0l5l6j0j0P1P0MLJ0j30n2Q5M3k7k3M6L7L7K3K2q2q1O5O6l9l8J4J4m4m3J2
27539d54J3K2R2N5q3l6l5J6J7J7J7p6p6K7K8m2m3J6J5L1L1n0n0K7K8K7K7k0k0J4J5RJ0RRj2
27532d25j3L4l6l0Q4Q1l5o8o7K9K9JKKJO2O1m3m2j6j6J9J9k3k2J6J7o3OP5m1l3Q2O8O8k4k4
27525b65q1q1K0K1K0K0J%%Jj2j1m6m6O7O7QRm0m0m0m0j9k0O2O1O1O2o6o6J7J7J8J7n2n3N2
27518c77N2k6k6QQnnnnj4j3j4j4J10J10o3o3ppopn2n2j7j8R1R1M8M7N9q0j54j5Q2J3K6K6k8
27511c02k7PQmnp3p4j0j1r3M5N4j5L3L2KLKKKKLKPQQPJ0J0J0Rj7j8J7J7J2J2n7n8P6P5m0m0
27502c69l5l6L4L3kkkk%%%%M7M7J2J3M3M3j14j13jO9N2q5j09J22J22j09j41lO7O6p6p5Q6Q6
27495c32n4n4j9j9L8L7l2l2K8K9ooM3M4RRonm0m1K5K5m5m4L1L1j7N2K6j12l9R9J6J6j0j0n8
27488d23n9J1J1K4K4m5m5PQM2M2J8J8J9J8LLLLl6l7J0n9p5M1Q3J5k6M3P3Mjjj21j21O2O2N5
27481c47N4K0r6j04l6O6O5m6m5l1l0L9L8J6J6J5J6k6k7M3M3L9L9p7p6J0J0J0J0J0RJ0J0p7
27475d30p6p2M4O4O4J09pr1K5K6m4j2j2J9J8K0K1j4j4J1J1J1J1LLn9n8pJ09M4p1p5nJ07L7
27468b90m6K3J7r8n4O1N8N8nmnnl9l9m0l9O8O8r3r3Q3Q3l2l2mnM9N0k0q9n4J5R9R9n0j19p0
27461d94%J29J29j16j16k8k8M4J61P2Ljp0p4nL7L7M1M1n9o0k4k5n2n1l7L2Po3%O9N4N3N9N8
27454b77o3o3J8J8RRk5k6LLm1K9N5j5j4N4N2j8n5n5k0k0jO8k8k7N8N8N0M9p8p7l1l1l5L4J4
27447d19J4k1k1O3om1K8M7M6N0j8j2q1j16%R1K2J0J1l7l7JP0K1m8nnl0l0p7pJ12mr1P1O8m7
27440d28m6K3llJJMNN8N8k1q9p6O3R1K1q1q2N2N2n1n2j%j%LLQ4Q4O8O9n9n8lll8l7k9k8k9
27432d78k9QPPQM6M6LLJ18k1j33NM1r7j5N4j8j8K1K1k5k5L2L3m1m1O3O3m5m6M9N0P3o5p0O9
27425c47J33O4o2o1l6l6l6l6N4N3mnn9n9M5M4LLLLJ8J8m0m0L2L1p2p2Q2Q3m9m8M1k9p5O2P6
27418c18o2N9N9m9n0L2L2l7l7l7l7ppN0N1j7j6M1M1%jQo0n1J8J4n5J5J6J1J1j8j8K5r0n7J51
27411c90O4r8JO9m1m1J02L3n8N7Q1l5m3m4l5l5MNjO9R5k0k9k9l5l6l1l1K7K7K2K2J8J7N1j9
27404b87l8l8o5o6nO5P3Nk9k9m2K8L1l8L1R9rp8MMjjj0j1ool7L3J14M5m7m6n1n0J9J9o2o2
27397e44J07J08k4k3lp1j4N5l5l6LMJ3J3j8j7L1J00M3k7J1J0OOnonoJ7J6m2m1K3K4j9q7K2
27390d11K1J4J3N4j5j39jJ25N5m7m7J5J5k0k0N6N6m9m8j3j2j3j3j1j1P0O9MMNMm0m0m0m0O3
27383c87O4o4o4JJJJJ8J8J8J9m3m2L8L8l8l7llj6j6L2L3Q6n2r1M7J6n3J4Q2J6J7N5N5p8p7
27376c94LLL4L3jjm8m9L3L2m6m5j1j1m8m7J0J0J26J26kjk8k7PPk1k0j01j01L6L7OOO0J29M9
27368b55q9j40jJ02l6p8O1J3n7L4L3j9N0P0o8o0RLLQPJ6J7J6J6NNn2n2M2M2PQL3L2p1p1LK
27361d12L7L7j34j34M8M8k1J18P0JJ02l6j06L1k2j61l3J04J78L9m7m8KJn6n6j3j2m4m3Q2J52
27355c28P2o6r3M6L3l6m7m7L3L4n0J9O2p6K2R2l7l6K3K3l5l5j1j2K3K3M9N0k2k3q5N4J11k8
27348b98l5l6m4m4M6M5J1J1l8l7l7l7M2M3L8L7J2n8m4R5L6l2j6j5l8L2M4r4m4R4j1q0pokk
27341d69k8J10J20j12j36R4L2j06nO5kp0N6N6p5p6R5R5qro4o4m7R2J10k9q5j6J3J2J7J7j2
27335d29j2j2j3L4L3kjJJKJo5o5Q5Q5j1j1M7M7o1o0M4M3n9n9k4k4J0Rk0k1M4J14P1o6j2j2
27328c68p8p8Q8Q8PPm8m7J0J0o0o0KKJ1Q0J27j1n6Q2%p0j4j5L9L9j6j5n1n0M1M2PQj7j6j7
27321c97j7l7l7R0R0nnl9l9K7K8n3n4J0J0RJ0L1L1p2p3POn2Q7J73n9j06L3k2r2M4J14l0l0
27314d19N6N5l0l0NNOOk8k8K0K1N0q9q3N6J05l3m4m3N2N1pqm2m3ONn2n3N9N8K3K4j4j4m9m8
27307d94j1j0P0P1n7n6M7M7l5l5M6M6K8K8P2o7j18j19M6M6P2P2N5q4q7N2O2ql2l2M5M4j0j0
27300c16M7M8m4m4p8p9NNMNL9L8MMRQm9n0K2K1j3j3L8L8m2m3L3L2r4r4M2M3MML5l3k4J15J07
27293b66l0kkJ6J7J7J7k7k7k7k7m6m7L5L4JJJ%r3r4l0J08R6m2n3J7oojjK9K8jjQP7R0m8q9
27285c74M9k8r8k4M5O0N9POn1n1k7k8k7k8jjL3L3L0L1L0L0J6J6m3m2J5J5n7n8j1J28K3j15
27279d38kjj1j0O7O6l7l7QQk6k7m2m3L8L8O6O6Qj30j44Q7L5j04pJ30j3j3k3k3L4L5J4J3R6
27272c22m2o8KJ1J2L8L8m2m3O4O4k1k2kp2l0J09M5M4mmJ1J2n0n1j9q8J5Q5o7o6M1M2L9L9J
27265c01%n9j28K2R1K7K6p2p3K8K9K9K8m2m2J24N5o6o6l5l6O6O6n7n6k9M1KJL3L2O2O3j7q6
27258c40m3m3n2J6N6j4l7L3K8m1L2L2k9l0jkN2N2lp2JK%Jl0k9j8N2N6j3m8K1N2N2M2p3p7L8
27251c77L0m0POJ9J8q5q5Q1Q1pp6J0J1j01J5J22OL9M0p6j46NP4QRm1m1pO2K3K3m1m1L9M0M8
27244c48M9l3l2m7m7J1J0R0R0k4j62n7J2M5M6l5l5O9O9j07j06K0K0N0N0J5J5k2k2J3J2j7j8
27238d26m6R2J07l2K0K0o7o7J4J4MMMLONNNL0L0j60k3J23j6r2M6R8K9n0n1K2K2j3j3J3J3m5
27231c72m5J6J5m3m2M3M3RRk3k2j4j4m3R5M6r3j14K3M1M1M8M8n6n5j6j6J8J9m7m8N6N6M2M1
27224c54PPk0k0J4J4K5K6rropMP4m4j82l3J07L4l4J3J3L7L6k2k1k2k2QQN8j1m9m9j4N5J18
27217b70m5r8O4O0j01n6N9k0k1N9j1m4P1M3p2%%m8m7L7L8J1Q0K5r0k1k1l7L3Qo2M3J11j8q9
27210d29j0j0PPJ08L8j00l0N3N2m0m1opqrm3m3M4M4l4Q2N1j56k4J38M6k5l3l2M4M5ONN4j5
27203b71n7n7j5j5j0j1p0jJ02L4L9M0m5m6j2j2M5M6p1p1J4J5l3L7M1k8J6Q6M7k2k8k7k0q9
27197d49m7O9R6K7k5k5k9k9N1N1M3M4L0q4j17m7O7O8rro8o8l4l4O4O3l7l6L4J04K4j15p2O6
27190d33K9K9J02l6p8rp4p4L5L4l4l4M7M6K1K2K1K1n0m9N4N4m9m8m9m9P9Q0k4k5J1J1J1J1
27184c97M1M1J1J0n8J0N8q1j01L7M7k2J7J8m4m4m2m3J5J5J22J21n1n2L3L3p1p1L2L2L1L2l5
27177c56l5%%RQRRL3L4m7m7m6m7N7N7NOl0k9n3n3R6R7o6o6qrO5O5QPj3j3o1QM4r4o4P5O5p4
27170d54K8R7l3j01OP5L7L6N6o0j14JNOPo2j5J01J5j01J1J1l2L8P3Ll6l7ppl1l1K6K7K6K6
27163d10l1l1J3J3jp0mO6K6m2J6J7J2J3k2k1o1RK8K9K8K8N8j2m9m9JP2J8n2n7J2K6K6O1O1
27156b79K3m6p0jJ21N2n2n2n7n7RQO6O6p5p5NOJ9J9J2J2J3j02n8J03J9j43l9J22J03n8o4N1
27149c99O1n4K2K2n1J9N2o4p7L8l4l4L6L7L7L6k7k8k8k7O5O6J2j04k5J13J06l2k9l0o7P2N3
27143b63q6p7O2j5j4oom3m2N7N7M9k1j03L5M2r7m5K5m5K5P7o1k5J14O7llln5J5O0p7j35R7
27136d43N8q0o5P3N5N5Q4n4o3o2J0J0Q3Q3o7o6k2k2J2J3J1J1O8O9m8m8j4j4L3L3k5k5JJJJ
27129c53k5k4k4k4P2P2NON5q4q8N1P4Np4p4M9M8m0m1Q3n5j12K5K3K2N9p9m1R7J1J0l0l1l1
27123d63l0L3L2L3L3jkjkQQQQp1p2Q3Q2n0J8P9l6m4m3j7j6qqqpppppL8L9m3m2L2L2L3L2m3
27115d04m3J5J5j8j8j0j1j6J00R5o6p8rj%J3J4O8O7n5j25o9M6k7k7O1O1j5j5j5j4M2M2j6j5
27108d28O2O3No5m8O7L2q3n1J9O9O9M8o7o8M9M8M9m8j63o8%J2J2J0J1p1p0R6R7n3n3J0J0M4
27101d54M5j6j6j6j6K6K7K6K7%J%JJ5J5J6J5K2K3j2j2q2q3M5M5rj0m4m4M4M5M4M4k4k4k5k4
27094c85K0J9K0J9j4j5j4j4J1J1k4k4j3j3M5M5K8K9oom4m3J4J4m3m4p7p8kjJ25J26q7q7J7
27087d91J7K7K7K7K7k9l0k9l0J6J7J6J6J2J2m6m5P4P5k9k9L3L2jkj2j1j1j2J1J1k4k4J8J9
27081c68j6j6K0K1o1o1L3L2L3L2o1o1M3M2j1j0M7M6pqqpn2n2N3N2J7J6m1m0j2j1j1j2l5l6
27074e10M5M5M1M1PPk0k0J5J4n1n2N2N2K0J9q5q5L3L3k5k4K3K4K3K4m4m4J5J4J6J7o9o9M9
27067d69k0J7J56L1l9N7j2j33OK4m5N4J23m8m7j9j9p7p7J5J4J5J5P7P7m9n0L1L0n0n0mmq7
27061e57N2O3pM0M1q5q5J11J11m8m9RRk0k0J4J5j6j7J9J8K4K4j04l5M1r8k1J18P7o1l3l2N1
27054d51N1l0l0O3O3m0j09l9J00Q2J3L2j07j46pQ0P9QQl9l9J%%O9N8p9k3J16k9k8K8K8K8K7
27047b62p5p5K9K8j0j1k0N0L5l5l0L9K1K0p4p4J2Q1Jo9k2k3l1l0J37O9j15JO5n0K2K2rj0K9
27041c64m0kll7l7qO1R5K6POJKn0n0n0n0P6P7L4l4l5l5M1J10L7p8j05l6n0m9N9N9qqK7K7Q
27033c76Rmp2NJ21K3j39m4P1L5l4J0J0J4n5l4L6L6l4k2M6J2n8l5L5J17Lq1j2M1M2K2m8p7L8
27027c99P9Rm3m4J5Q4M9k0q3q4M4M3J3Q3O3r8p1R0K3r2p3ln0n0mmlmN7N7N7N7m1m2m1m1k7
27020d94k6M2M3ooO3O3k7k7QQo5o5R8K9m3R4O0p8l8L2n0n1O9P0m7m6J9K0n0n1l8l9P7P7q1
27013d56q1L5L5J0J0P9Q0k7k7k6k7K1K1K1K1JJKJnnq8j8J30qp8O1lp2n9n9K9K8K8K8M0M1p5
27005c91p5jjO4O5k1r0o5P5J48P9l5l5l4l4l8l7L9l0p7O1J46Qk2k1q4q5Q1Q1l3L6J5j24oJ32
26999c09J2j26j1N8J1J0p3p3M3M2lkL2L2opK8K8n2n2J7J7jkK5K4Q0n8q9k0O0O0n1n2L0K9l9
26992c88m0N0N1j9j9k8k9POO5O5n2J7O2p7m2R7k4r2L2J01n3n3L4l5o0P9P0Jl2l2j06j05J15
26985d34J16r2r3L1L2mlj7j7j7j7j2j3N3N2J3n6o9O9J39Jk8k8o6o5R6R6k4k3N8j0o4P6O6l
26978b57j11j10R2R2n2n3J6J7j0j0rj0M9M8M4M4j00j69m7R1K1K1K9L0j8j7j7j8J8J7j7j8J1
26972d03J1m7m7L4L4k4k3k6k5P9P8k4k4J0J0m3m3O4J33Jo8J4J5r3k4J8J7MLMLk4k5N0o5n8
26965e04J03P5m1o8Jj1j0O7O7l2l2m1K8L3l7k2M8M3k6l5l6J4J3L8l2o2N3M9j9n0n0n0J9P7
26959d30Qk0k0J0J1J10J11p0j39M4M4o4o5J5J5L0R9lp3L2J01pp5k5k5n8N8O5n0o4N2M9o6L1
26952c69J01l0l1J2n9pJ08n8j26O9P0k8k8k8k8K9K9k9k9R3R3q1q0p7p7nJ34L0L0Q7J7q0N8
26946b90k2j61J7Q6o6KQ0n9K3K4j17j17J17J16J03l5j23n4m2m1O7O7J0J0RJ0N6N5k6k5L2L1
26940b63p2p3jjL3L3m1m0ooN3N3p4p3O6O5RQnmL4L4j00l0J16k2j43p4K8K8j4j3R0R0n9o0M4
26933c90M5j2j2m7m6O3O4q7q7m6m6N8N7J11J10l9l9l8l8l8l8L1L2L2L1oojkk6M3R1m8q2N6
26926c50M3k6j5j5k5J13J0j28K0K1j03l3J33O3r4k6M3M2Ko7k8Q7L6l3j7j8o9%l5l5L9J09O6
26920b90n0o6o5L8L8K6m3O5O5n3n2K8m2q2L3P9P9J3J3r8r7k3M7N2j8k2M7Ro1L2L3m2m1J9J8
26913d11J9J9N0N1o2PO0qq1q1ookjm0K9R9K9j%Mo5m8K2k2k2j8j8j4j4M0J09K4r2MP3J9K0M7
26905b87o8p8L8J38k3j41K0J35k6l6l6m9K0RRL5q0j50J1Q9p2lJ59O0j01p4nj7j8K1K1N6N5
26899c88QP7O0p8j04l4M0M0M4M5l7l6l6l7L2L2l8l8J7J6j8j8Q3Q4l4L6P6o2j35o5noL4L4m1
26892d52m1P6Pj28J0R0Q9J2J2J1J2m5m6m5m6P4P4L4L5m9j17%J39L2l7j5j5m0R9L0j09L7L8
26886b74q7q6k6k5R0R0m0l9mnJ7J7J6J7j4j4q2j51L8J76J0j28j7j7M3M4K0K0K1K0nnp4p4L1
26879d97L2llN8N7n4n4LP3J17k2n9J0KKJ4Q3l5j73OP5j28J1J18k1q1N7NNJ27j2m2m1j6j5O0
26872c41O0n5n5J8J9NP5Q1n8p9j0n9J0J8n1oO3K0J9K6K6m3m3l0l0l1l0K7K7K6K7J5J4J5J4
26866c16l2l1KLPOo3o2Q3Q3l3l2nonnL4L4q1q1J66J65q7q8j3j3K1K2OPOO%%%jK4K4j1j2n3
26858c31n3O3oj24J4J26j3J0J0l3l3KLo7o7P3P4MMl6l6Q0P9O1O1j00j00j8j8j8j9k7k8M2M1
26851c80ppqpj7j6N3N3j01j01N7N6J9n0n8Q0R6K7m0m1NMo5o5O2O2ppL4L5l5l5O9O9m6m6m2
26844d00m1K8K7n9o0N2N1K6m3j25J3J16k2q3N6M5M5j6j6l2l2LKK2K2K2K2qqJ13k5o9O9%j38
26837d43J0J48j5q4lmllL1J01R1j40j24J08J11k8r8r8RRMMl1l1N3N3k1k0K8m1j23J5J54J5
26831c66j3j4k6k7N5j4j2J27l5j73qO1l4L5J01l7l3J06m9m9L0K9onnoJ0J0n9n9L8L9l0l1L1
26824d19L1L1L1J6J5k3k3l7j07N3N2o0RQ2J4l6L4m4m4k0k0k5M5J9K0O3O3r1k1M3p1j3N6n5
26818d32n5J0P8P9Ro3o3M8M7n6n6J8J7k8M0M6k4P2J42L2j29j06l7K5K6Ro0NP5l2j01N8N8j8
26811c66j8j8j7M9N0J5J5J0Rj6q5p0jP1P1k5k5n9o0P0P0m6m5J2J3J3J3M5M5l1l1K6q9k7Q8
26805c44J7r9o6MnmK7K7R4k1j10m1K4K5N9J28M4M4k0k1j17j17M0M0k7r5j35MJ01J00n2n2N1
26798d97N2N2N2L3L3p3p4r0M7J22j7k4M5lkJ6J6J7J6k7k7k7k7J4J3J3J3k0k0k0k0o9o8JJM1
26791e08M1M1M2J9J9n0n0O7O7lkL2L3q5j5J8j21p7qj%P3P3L7L7l2l3J2J1n9n8LLp9O0R2K3
26784c78L1L2jp0m4R4np4MP3rqP8Rq1N7N8q1n5J4p7pO4oMLK6K6m8m8M3k7o9O9K6m3NMj8j8
26777d47O2O2k4k4k4k4n3n3j8j8JKL6L6J4J4J19N0j36LJ29rj10m1J5J6L6L7KLo9o8J3J3O5
26770c90O5j5j6j9k0j9k0K8K8k9l0KKKKM8M9rrL6L7r0r1%%QRl7J02J10j21j38R2R1K1p2p2
26763d65j9j8m1m0O3O4k4k3PPM9k0o7P1J09k9q5j6Q4Q5k3k4Q4n5o3P5L4j05o7o7p8O1J04l4
26756d66l7J01R7m2m9J9J9m9r7M2P5NLo6p1jM4M5M9M9L1L1n0n0j5j5p3p3K2K3K3K2N5N5kl
26749c49j7j7pO3J9j20m3R6J14k3j26n7M2M1j2j2n5n5KLO7O6j4j4k8k9J9n0o9O8R1R0M3M3
26743b30o1o1j7j7j6j7n8n8K2K3L6L7KJn0n0rJ28O4p4J2J2k4k4k4k4N6N7p0p0M9M9l1l2KK
26736d65Q2Q3o7o7P7o1j00L9N6N6J6J7j10j11N5N5N5N5JJl3l4J7J6j8j9k7k8POq2q3kkONk9
26729f33l0J27J28mnO8km6R3K8m2OOl6l6l7l6L1L1n6Q3M9q8p2k%O9M3r5Q6Q6q4q4L0L0l8j07
26722e39m1R7J23N3q8q8n9P9M1k8J1Q0P5Oo7o6LLo7o6Q1Q0q1q0l3l3L6L6P4P4mmJ01l7j14
26715d42m4Q6Q7J00l9r3r3l2l2K9L0L0L0j01j00O1O1l0k9L9M0M4M4k5k5n3n4O3O2QPM3M2k7
26709c13k7k7k6M9N0J6J5q9q9K1K2K3m5j55j5N7N7L1L1j0j0j0j1%%O9O9n3n3j9j8J4J4k1k1
26702d74KKL7L6j0j1j1j1KLm5K4Q0n8j22J5J27J27k6k6j1j2q1q0J06J06n6n5LMLMj5j5j21
26695e59j22L1J70J01l8L0L1K2K2n7n7J2J2N3N3j7j6L6L6l4l3p0p1m1R7J11k8q8N0nmN5q2
26689d00o3P5j1j2k4k5lO6J04l5j07l8K7K6K6K7j03j72qJ31M6k4N9N8m1m2K8K7J0J0P9P9q1
26683c11q2j3j2l9l8r1M8J54J6j3j2K5K5N9O0l9l9l9l9j7j7j7j7J2J2l1L7Q6J5n6n6k0k0M5
26676d24M4j5q5q4j5J2J2O0j0l7L1N8N7j1j1opk9L9J0o0l6L3O4O3q6j8N5N5J6n2p9L7J8J9
26669c82L7l2p7L8P7Qp2p2ppJ5J4N8j2o5ML3q2m0P7M3k7OOl8L2pqM6k3p8Q4J84k3p8Q4P7q3
26662b90n9N6m5j13j4N6M2M3O9%l0l1QQQQJ8J7n1j21n8N7K3K3j6j5n5J5Q8Q7k3k3K4K5m9m9
26655c67L7l2n7N7k2k3j5j6NNNMJJJJl0k9pO3Q9k6o6MK3K2m2j11o8M9M8M8J7J6j8j8J1J2M6
26648c82M6n3n4j9j8MNL9L9J17J16r1r1%%l4l4l2l1LLP3P3LMk5k6J0Rm6m6K4K3J3J2J3J2j6
26640c57j6k1k1M2k7n3O2klL9L9M3M4p2p2j3j4K2K2jjjj16n0J9L5L5M4p1m1P5J00L1PQQQj07
26633c76j07KJKKm5m4K5K4LMLLR2R1k3k4m1m1M0M0n2n1K9K9k2k2Q1Q2j2j1j2j2l8l8l7l8K6
26626d67K5l2l2J5J5N0M9L2L1L2L1L5L5j15j84l8P8L9p7n1n1K0J35M7o9LMMNl1l0RRk6k6J8
26619e08J7J8J7J5J6M2M3k1j36p6oM2M2M6M7k6k6RQO4O4j8j7j8j8j4j4n6J3P8l7o6KLo7l0
26612e68Q6R4K5lO7nj21m6J16N6j2qqj2j2l1l1N0N0p8p7P2P2j6j6j6j5l5l4l0l0%O9O1n4j4
26605d54j4O0O0j1j0m6m5K9L0noMLL1L1Nj10p6M0O9P0k6k7JKl4l3RQRRlkklppqpm6m5J2J2
26597e33O7O6RQk9k9P7l8m8O8L4l5j0rj4j4K1K0j4j4m9n0J00L0k7Q8np4N5j5p5Q7O8jJ4n6
26590c27r1K5J44P5j21j21K4K5O6O6j4j5o3o4J7J7nnK9R8L1q5n0n0JJj0N9M9o7J1J27K7q8
26584b84r0q9n4O2J24J24j3j2p0p1N9N8J6J7l5j49m3K6n3n4J00J01m4m4m4m4k6k6J01J01K5
26578c31K5p9p9L8L8o6o6P6P6j23qJ25J1m5P1j1q0k6k7K0J35j8q7MM%%qqqqL9L9L4L5o5j34
26570e07j0J06l6l6OOj0j0K5R4J6j00QJ24K5K6k5k5l9l9J9J8%%%jj%jjp9p9K5K5M1M1jjJ3
26563c83j02m5P0L0L0L7L7j5j5j5j5o4o4O3O3K1K2n9n9J7J7N2N1p4p4L0L0L9L9NMj5j6r6r7
26556e51O6O5j5j6mmo1o2K8K8N4N4N1q6r2M8M3k6mmj8J20J16M7j8j7n7n7poopj7j8j8j7L8
26549d30L9rO0L7j02n8J0M6M6J6J6j6j6j5j6m6m7L4L4n8n9j3J25Q6J7O5O5p2p2j4j4j0rM8
26543c32M9o8o9L6L5l1l1l2l1K6K7l1l1K3K4K4K4l6l6M5M4M2M1j7j6q1q0O9P0l2l1K6K6oo
26536c66K9K8k5k6k5k5%JL5L5QQn4n5O7lm6R2J7n1l2l2q5L0L5L4Q2Q1J2J2r6r6P0P0j05l6
26529d12Q4J4p3mK6m3O3O4n6n6m8m7j3j3Q7Q7N6j3o4o4l4l4O7O8m8m8M9M8jO8M0j22j25L7
26523d60P8l8jO8n0m9P4P5p2lL2l7l3l2P5P4M6k3n4n4J2J1n8n8l0l0M0L9L9L9L5L5K4m5j1
26516c42j1K6m3m8K2M8k0nnj19mQ6J6k7k7nO5K8m1p2kJ6J7j4j4J7J7N2N2n2n3O3O3o2o2PO
26509d27j0j1K5K4j1j2N8N9p0p0LMn1J9L2j07j8J22L4L5O8O9m7m7j7j7j6j7QRp4O5P4NJ8J9
26502b72q7q6K8K9k1k1k1k1K1K1m8m9O3O3kkj0N9J37jj27n7l6l6P0P0m5m5K6K6m4m3O1O2q
26495c46rpqK6K7o8o8KJj1j0j1j0kkO8O7j1j1j1j0P7P8RQo2o2k7k8Q8Q7p4p5K1K0r5r5N3N4
26488d27M5M5R0m9j64k5QPN1N2n4n4j8j9J04J04j1j1k3k3n8n8K2K1K1K2K8K7n3n3l0l1P3P3
26481c68m4m4J4J3M5M5q7q6R0K2j5J01K7j34k0R5J4J5J8J7J4n5q6L0J0o0j3j3J9J8k7M1Q2
26475c22l4l4Q2pp5l0k9KJm5K5R2k3PP7j4j4j0rJ3J3r0r1P1P1q0p9J15J16n8n8O2O3m2m1L
26468c72Lm4m5n8J04J71l7j53l7J2J2K7K7K8K7n6n6K6K5M5M6q2q1Q4Q5k0j9q0q0J%N7N7m7
26462d30m6N2N2k4k4L8J07K9q7J7J6m9m9J9J8N3N3l7l7l8l7ooP4P5l1l0q9q8L0L1L1L0m7m7
26455d77J0J0l0l0N1N1K9K9K8K9J8J8m0l9M4M4l7l7j5j5j5j5MMMMK3K3j2j2O9O8q1q2k8k8
26448d33N3N3L7L8j06j05l6P9M9M9k6k7n6n7J7Q6J2j03l0L9K1K0Q1l5j19mL2l8M4M3k1k1J3
26442d51J3j3j2mO5M5j16n5J4k6M3J05L5k7k8l2l2l4l3K4K4L1L1lmJ4J5J4J4k4k4L4L3M6M6
26435b72ppl7L2M1j20j13J18O1p8l1L9rrj3j4R0R1m3m2L8L8l1l2l2l1n7n6M8M7k1k0k1k1K9
26428d45K8noK9K8n2n2L8L7LLK7K7P5o4j27n8kkQ3Q4o7o7N0N0n5J4Q3n4m7K3J8J8J8J8L1l8
26421c56j21J8Q9m9q2j4L7L7OON8N7k3k3rrmmK5R4L8j00k5J13j6q4m6m6QQl5l5%%L2L3lkr
26414d36j0rj0L1L1L1L1l0l0MNl2l2K5K5K3K3j1j2l9l9O5O5p7p7MP3M5p1p5oKLO5O5o3o3o
26406e12oP4P4o9o8J3J29P5m0p5oK8K9k4k4p5p4l2Q4N8j2J4J4RJ0j%p6M0R0p1m3P3M9k1j7
26399c83N1K3m7m2K7l2l2k1k0l8P7M7k2K8m1p6M0L5l4P0P0o5o6L8L8l0l0l1l0J5J6K7R6J05
26393b37j0m0m0m2K8K3r2j01l2P3P2k3k3j2N8P9l6j09m1M5M5qrL3L4j7j7K8J44M8j14r1k1
26387d05n1J8M7M7N1N2o6o5J5J5noonj4j3j4j4M4M3k6k6k2k2M8M7p9p9rj0L9L9l4l4J48P9
26380b73q3N4k6j66n1J80K4m4M4M3l2l2KLKLN4q4j06L2k0k0J3J2Q2Q2poppj2j1j2j2M0M0p5
26373c76p5opO3O3l5l5l6l5K2K3K2K2n0n0J9K0N0N0j9k0K0K0K0K0O0O1rrj29j30L0J00K4j15
26366d27m9Q9L7j01n0K0PP5J16j14j37R5J43NJ1J1KKk9k9NOM7M7o7j36j02L6J55Q5m5m5n0
26360c87m9J2J3J2J3j4j5j4j4J5J5J4J5J2J2J2J2j2j2j7j7K6m4k2J16M9q9L2L2J0J0n9o0L4
26353c59L4L4L3o7o8o7o8j8j8j3j4L8J07J20j9n8Q0Pj32L6J05n9n8J3J2n7n6N4N4j5j6Q3Q3
26347b69J4J4K0K0m9m9k7k7M3M2k5k6o1o0N3N4J05l3j45oO2p6q9N0J17M8k6k6J%mp3n7Q2J01
26340c02j29p3O5K1m8L5L4o2o3N3N3qqO1O1j2j2j2j2n9n9N5N6K3K2m7m7M6M7o9o8NMNNK3K3
26333c93N7N8m6m6J8J9L8l1o4N1R2k3o2o2m8K1Q5k9p7pJ5J6M4M4k5k6k3k4M6M5o2o3N3N3j4
26326c70j5j4j4P9Q0l6l6l4l4L5L5kkl7l7K7K6pqk3k2r1r2Q6Q6l0l0P0P0L5L6m7m7j2j2L8
26319c49L8l1l1j2j2N7N7p3p2mlm9m9K0K0l2l1Q3Q4l4l4Q2Q1l2l1o7o6L9M0L9L9J1J0J0J1
26313b91j6j5J9J9r0q9K5K6n0n1J9J9LKP2P2k4k4J1J0L5L4l4l5qpn6J4J02l6o7KO2pp9q0j4
26306e27j5j4j5J8J8J8J8P0P0J%p0o9jjn7n7N8N9L2L2L1L2nonoL3L3l6l7PPLLJ6n3k2J16j0
26298c31j0l7l6klN8N8L0j08j12K6M0l0N2N2n1n1J8J8L0L0L0L0m1m1l2l2q1N8K3m6K1R0k3
26291d03k2MNL0L0L7j02j01L7N3N3pqO4O3n2n2QRo1o1O2O2j2j1J3n6j00L9M8k1K6K6NNP5P4
26284b41r4r4O7O7K6K7j36j35Q3Q4M8M9mmn2J8Nj34j55P5J12k6JJl1L8Q2n8m0K9K0m9ooj0
26278d43j0K2K2K1K2J3J3J4J3RRJ0Rm2m3m3m2k2k2k2k2M1M2M1M2J1J1J1J0j3j4j3j4k0k1N2
26271c68N3m2K7P0o9k3M5n0K0J00l9l0L9n4n3K0J9m9n0J9J9N3N4o2o2m6m5j1j1O4O4nnQQk7
26264d19k6n4n5J6J5M2M1M2M2p5p6ooL5L4L4L5m0m1K9L0J1J2k3k3l3l4JJM6M5o9p0P0O9m5
26257d45m6L3L3O7O8l5l4l4l4QQRQnnmnQRQQPPo2o3J31J31l1l0l1l1p8rO9p0o5P3J8J7K6K6
26249c45k6k6k6k5K4K4K4K4j8j8j8j9K5K5j0j0l2l2j1N9J27j1j26J2P1Jk0k1J9K0j6j5RJ0
26243c51J0Rq9q9K5R3N7q2j51j3Q6J8mmO6O7llr5r6P0P0o0RJ17k2o1o1N6J25O0p8n4n3K7K8
26236c76J9K0L6j03l1J08j7j55o6P3M4M5nnK6K6K2K2k0q8p0O8N5N4q7q7L3L3L2L3j1j1j1j1
26229d05RRQRk4k3N3N3k6r5l8J00K6j12L8J76kj40n4n4O9O9n8n9J9J8J8J8JJn7n7P1P2P1P1
26222b25r5r5J02J01p8p9M9M8p3p4l8l9N4N4lmQQQQL8L9NMj15j14j0j1J1J1l6L3J17k1J8Q7
26215c07Po3k0j9qqqqj7j7j6j7N1N0LP2M9r0r1M9l4j04M8M8j7j8J7J7opK8K9q9q8L8L8N2N2
26208d04J8J7K3K2l5l5nmmnQQr6r6J86J85q0q0l8l9J8Q8K7j10OOJ2J3J3J2k9k9ONP4P4n2n3
26201c73j3j3K1K2n6n5l4J04N1j9j5N5K2m6llk4k4L4L4J6J6j12m4J00l9j01L8R6m2k8M0J0
26195c85J0m4m3N0N0l0l1j2j3M5M4m1m2J6J6K1K1j4j3k1k0k0k0N2N2ooL0L0KKj09OR7o4j47
26188e37l1M0k8N9J28p0o9P3Mj00l0OOM3J57L9p6J0P9Oo3k0k0j7j6J4J4P6Pk7M1l5l5J5n5
26181d12k7Q9K8m2o0RM2M3J7n2n2J7jjn0n0K9R9M6k4n0J9P8Pq9k0L7l2n1J8L2L2lkJKm0K9
26174c84L3l6k7M3O5r6j25L6Q1l4O0O1k2R4M1j21n4O2l6l6k4k5j5N5M9N0p6p7MMJ0J1l3L7
26167d25J09M0o6o7k7k7o1N3N9j2J%jkkjl5l4O9P0K7K7l1l1K3K3j1j2RQm9m9m9n0J01J00l2
26160c55l3LKm3m2j1J04O1n4l5l6K2R2J01j06j81K7Q5J7M9M9o0n9k1k1k1k1PPM2M1rj0j4j3
26153d36L6l3o3N3N8j1k3k3l8l9O5mk7Q8Q2p9k8Q6J6n3Q3Q3k5k6k7k7k8k7j2j3p0p0J0J0O1
26147d51O1M1p5q7j8K6m4l9L1N1N1lkl1l0R6R6m4m5L6L7l4l3l3l4O3O3m2m1M3M2l8l8N3N2
26140c20p5p5J6J7J2J1P3Lr9J6O9m7m8K1N6N6qrppp6p6L5L4l5Q1K6m2L8L8m3m3K6K6J0Rn9
26133c96o0L7L7l2l2J4J4PPQ0l5j05J1K9L0LKJ3J2k2k2m7m6lJ13L0q6N7N6l5l5o9p0R9R8R9
26126b47j7n1J8J5n4J2Q1L1L1k8j43j43k8mnP2P2k3k3M6M6l4l4%Jj%LMO7J36P6q5j11m3K4
26119c39K4%j%jLLm4K6K5r1o1QQQJ2J2mlrqj5q4n4Q5N3N2O2O1n3n3n3n4P2P2L6L7j24j24L7
26111d79L8L8L8l1l1QQMMN6j4o1P8O0p9l1L9K0K1K4K5l2l2o6o7lmO5O6l4l4L5L5j9k0j9k0
26104d14k5k6k6k5J1J2J2J2qqqqK7K8K7K7M5M4J0J0p4p4M1M1o3o2PPJ6J6j9j8P0P0mmj6q5
26097d34j3J26M1k8J9K0r6r6K8K8j6J22J4n6J0J0j12K7O0rRQo1RJ16k2o4o4mmP5P6m0m0on
26090c72onq5q5L0L1P5P5m0m0n8n9O1O1l5L4O8m8n9N6K3m6M7M8k6k5L4L5L5q1j37o7M7M8L0
26084d36L1L0L0opp5p6POPOL0L0L0L0N2N1o4o3k2k2k2k2K0K0K0J9M1M1L6L6m0j09j35k0P3
26077d73P4J1J2j5j4j5j4L0L0l8l9L1L2L2L2l8l7l2l3NP3L5q0m2K8Q9R0Rj07j07RM0M0k2k3
26070d27L7L7l2l3j03j03J1J2N0M9N0M9j9j8j9j9RQRRM0L9k9l0K3K2K3K2o9o9%%j2j1N3N4
26063c87J6n4q3L2M9k0j3N6J5J5m9n0L2L3L3L2j6j6j7j6L4L4L0L0l3j02j7R8j7q6m1m0J9K0
26057d79J9J9j2j3N7N7o6o5M9N0j1j1N9N8J7J7n3n2K0K0n0m9k7k6M3M2j4j5j5j5K3K3K2K3
26050c55j5j4j5j5K6K6K5K6l6l7l6l6ooO3O3k6k6Q9Q9j9j9j9j9o9p0R2R2k2k3r2r1j4j4N6
26043d47N5m6m7O9P0k0k0j9k0k3k3L4L5rrL4l4n4J6N1j8n0K0j2q2J2J26J5n3M6M7PQm0m0q3
26036e04j3J44P5l5L5M7j14p9Q2J3n6opl1l2N0M9L9L8K0m9n8n8kO8J01L1p1p0M0J10M4j63
26030c62j28j3n6n7J09J09O6kj2j2n5J4M0M0m0m1K2m7%J16J1j05KKk9k9P1P0k9r8r8k9N9N8
26024d53N9N8K1m9n4J6P0Jo0n9M6M7M3M2k0q8q9k0K3K2O2O1n1n1n6J4J5J6J9K0N0N1l0l1l8
26017c93l9K3K4m6K3M9o6k0k0k7k7J5J4m3m3P9P9kkM7M8j1j0J4J4o6o6N7N8O9m6q6j8k8k9
26010d75O4O4OOp0o9L4L5K9K8k9k9k8k8K9L0NOOOk9k9L0K9K8K8oon9n8jjK0K0K0K0j4j4Q2
26003c20Q3l6j51j82k0J51Q2OP6P8Rn2n2p0p0Q1Q0k1k1n5n6l5l6R2R1l9l9l9l9P8P9n5n6J03
25996c55j3m7O8m4m4K8K9p0M6J00L1j8j8q0q1J2J2J7J6n9RJ4n5k9M0N1N1J4n5j5j6J7J6j7
25990d45j8Q3Q4o4OL4l6QQJ0J1k5k4k6k6k5k6O1O1mp3K2K2J8J7J1J1K2m7j00J5J25l7r0K5
25983d12j0q0K1K0m2m1J0J0M4M4L2L1m5m5LP2J4n5J8J8RRJ6n3K0K0p3p2L1L1l1l1j9N0P0m6
25976d62K0Q9K5K6k5j41p1M4M6M5P8l9m7K3k0j9M6M7p4oN2j7POj08PJ04n7j08N3nnM9k1l9
25969d97L1J7J8Q3J3J9J8m6m6j1j1N9N8k3k2J3J3m4m4J%Q1Q2j08j07K0K0L3L3jjn1n2n1n1
25963e54M7M7j0j0kkL3L3L7L7m8m8rp8JJ40j0j49P2J42m8m7J4J5P1P1j49j48O0O0k3M7R0m8
25956c66j09m0L1L2k3k2MLMMM2M3M3M3m1m1O3O3j7j7r8r7J5J6J5J6N8N7k3k3jkl6l6k9l0k9
25949e28l0P7P7n0m9K9L0L0L0L9M0o5o5M9M8j0j0ppqpJ1J1m7m7J3J3m4m5O3O4N1o4q0j1R3
25942d06R3l1l1l1l0m4m4Q3Q4j3j2j2j2q9q8O1O2K2K3K3K3n0n0N3N4ppj9N0Pj08nJ11L3l7
25935c44p1p2O6O6QQJ3J3m4m5N1N2n2n3PQPPjkjjLMl1l1N3N3M2k7j59m3J00L0L0L1n5n5O4
25928c71O5j09j09Q1Q1o8o9J03J03r4r3J1J1J2J1k1k1L7L7rj0rrl9l9O6O5L8L9o6o5o4o3J7
25921e51J7M1M1M1M1PQk7k7onj4j4L5j02o9P1L4L5RRK9K8j21j22J04J04K2K3m5m6j1j1j6j7
25915e05J8J8n9n9M5M4L8L8LKj5j6M2M1l0l0N0N1n6n7P1P1m9m9N4N5r2r2poN4J24O7p1r5M4
25908c58mp3Q5Q5o9p0M0L9m2m2O7O6N0r0j59k0J9K0L2L2k6k6K4K5K4K4n1n2L4L4n6J3J38j
25901b88j00l2jp0L0R9L4j04l4L5K6m3J9J8m3m4R9J00r7r7L4L5L4L4n0n0j6j5k0k1J5J4M8
25895d51M7l3l3m2m1L9L9J08J08o5o4j0rK6K5j9j9L8L9n9n9M5J14O2n3n8J2n6n5K9L0K7K7
25889c11p7p8N4N4k7k6R0R1j06j05QQQQM7M6j1j2J5J6k0j9LMn4n4P5P5ool0l0K7K7jjl5l6
25881c89L5L5m6m5N0N1n3n3J3J3J2J3m7m7J1J1p9p9P0P1P6P7k8j43j5N4QPP3P3qro2o2O5O4
25875b83q5q4k7k7PQO5O5K4K3N8N8l2l3j14j13M4M3NNL1l7o4N2m6m6J12J12r1r1J3J2k9l0
25868d95j2J26P2o7j20J9M2k8K5K4rO1J03l4j41p2PQQ2Q1m5m5M5M5J0J0p8p8LLN5N5k6k6R
25861c91Rm9m9N4N5k7k6opo8o8J29O0o5P5L5l4K7m3q3N6R0m8m5K5k3k3N0M9J0J0pp7o3P6K1
25854c71m9L3L4n0n0j6j5q1q2R2R2MLLLN9N8o9o8J7J7j7j8L5L4R2R2r0r1J4J3MLLMp5p5P6
25847d32P5KKJKm7m7N6N7QQRQp4p4mnkkL3L3m7m7O8O8k9k8k9k9O2O2ppM4M4p2p1KJl3l3O8
25839d06O9m7m7k4k4K3m6q2N7L6L5J42Mp7qk1r0O8O8j7j7O6p3k8M1n3J5J85M6j19m9l2l2M2
25833c95M2O8O7jjj11j11l1J07j0p9L8L8n4n5J5J5O4O5n1n1K4K4N8N8l6l6l6l6K6K6m3m4L1
25826d15L0l9l9O0O0rrK0K0kp1p9O0J7n3M5M5k4k5m2K8L6j02L8J08n6n5K2K2K2K2j3j2j3j2
25819d15P0P0m5j15l8P6M7k3J4J3k5k5n5n6J4J4L1L2n0K0L4q2qJ07j6j7O0O0J%JJp0o9j%N9
25812c86N9n7n6k2k1M8M8llm9K1M2p3lmlkrj0P5m1p0R0P5Oj5j5l0l0L9L9l3l2o0o0q4L1P4
25805e24NR9R9o7o7L3L4%jM0M1L6q0m1m2m8m9N8N9N9N8k4k4J0J1n1n0J9J9KKl2l3M4M3k6k6
25798d14M7M7k2k2onp9L6J07l2j12m4J2J2J6J5J3J3M7M7p6p6j8j8mlN5N4K8K8J10k9j57q8
25791e18L8L7L1L1k6k7k9k8OOl1l0N1N0N8N8o9o9L9L9M5r4j38jJ09J09MMop5m5R3Q0J1jp1
25785c59j57q7R8R7K1K1l3l3l4l3O7O6j08l9P4o4j1J28N0q8l7l6K0K1P8P8j7j7j7j6J1J2J2
25778c32J2o0o0O6O7L8L8L3L4n6j26j30RL1L1Po3k2J16N9q0q0j0O8O9POn1n2N6N5j36j36L5
25772e57J04M7k3K7K6q1q2J11J11Mo5o9jO1rk5R0L8j23n8N7rp9K6R6L3l6llo4o5L5L4K3R3
25765c36Pj08m3K6j2j2K7K7k5k5J0J0j3j4K1K1j1j1k0M9M1k8n6N8K6r0j4j3PP6M1k8j7j6P8
25758c67P8mp4oJ10J04n7j48p8J0J0J5J4L8L8l8l8m0K9O6O6J3n6n8N8Oj56m4J16k2k2O8O9
25752c00j%jjk1k1K3m7MP4l2l2N1j8j02J4K3K4J6n2l1L9mnN3N3n1n1j2j3k6M4J15k3j04L5
25745c80L1l9J0Rj9k0J4Q3R3m6q4j4j3j4l3J04M8k1qrm0m1l6l7l7L3J60K2j18K1R2m6m8m9
25739d32%%k8k9J21J22m6m6L5L5n3n4j8j9j6j6M1M1l4l4l5l4J8J8L1l8p0O8N9rM9M9n9n9N2
25732c90N1k9k9ppppJ0J1k5k4j2j2p0p0M2M2PPjkL3L4K3K4n7n8N7N7K2K2K0K1j5j4l5l5%%
25724d23l4l4RJ0%J39Q9n0j61m5N1j7M2J12m2j12j8j8N8N8n1n0m0L0O7m8p5Q7Q7J7L1L2r7
25718c96r6N4N3J5J5m3m3K7K6n4n4M0M0o4o4O5O6l8l9N3N3nnm9m8N5N6j0rm4m5K9K9noJ8J8
25711d05J8J8PQk8k7k2k2L5J05K8q7k6M3Ro0j7j7m5m6N9N8j4j4j3j4o1o1M3M2M5M4M4M4o4
25704c93o4J6J6N7N7p1p0J9K0J9J9p4p4N3N3K0K0o1o2N3N3k8k8n5n5M9M9rrP2P2ooj8q6j6
25697d68J00%j17m7O8mmk5k4k0k0M2J11O6r5l9P7KKK9K8K9K8o8o8lO5J9J9n7n8O2O2o5o4K3
25691d14K3p3mL4L4M7k2o4NMo4L7J07K1m8j6j5L7L8J3J3m5m4o5o4L9L9j7j6O3O4OOn1n2J2
25684d32J1k2k3o2o1M7M7r4k6J02L3PPP6PPOn6n5K6K7j7N3L0m0p0%j2j1lkM2J12N5j5J2J2
25677b82k7k7J4J3j7j7m8K0J06L6r5k5N0j8q8q7j2j1K3K4N8N8L9L9o4o4l9l8J9J9RQk6k6k3
25670d99k3K6K6M0r9m1R7Q5Q4l4l4m8m7L3L3jjl6l5j2j2j2j2J04J04J10k8j26J4j6j6N8N8
25664b60o9o9l9l8M2M3%JL5L5l8l8M3M3%%l5J03Q5j46j21J8j3j4MMm6R3J4J5k9l0MNL5L5o
25656c34j44o2P6j0j0M1M1L2L2M9r0r8M0J46Qn6n6k4k5L3L3j0j1K5K4J7J7j7j8P5P5r8r8m0
25650d37m0M1M1j%LLn4J5O2p6j12K6N9j0M0M0m7K2P1o9n9RK2K1rrM6M7j1j1J09J08j58j57
25643d75J3J2J3J2OOM1M0n2n2OOL8L8L9r9o6Lm5m5O8O7O8O7n8n8M6M5m1m0poj%j%L3L4L3L3
25636b79l0l1l0l0nmO7O8K7j11m0R9L0j08n1Q8Q2n7r4k5M9j9K3K4p0p0O2O2J7Q7K6j12q5j7
25629d57k9k9K3K4K3K3n3n4P3P3k8k7k8k8L5L6k2k3L7L6k2k1L5L5o5o4j2N8K8m1j4N5M7M6
25623c30%%k8k7o9M6N1o5l0L8m2m3L5L5%%QQMLQ8J9j31o2R9R9M2k6j35o6O3O4PPqp7j4N6J3
25615c68J2p3p4J2J2pO3R8K8l2l2l7l7K2K1K1K1q8q9K3R2k1k2J8J8N4N4J6n3j04l4P5m0j00
25609e51J4Q6Q5M8o7j07J0N5j4l4J27J38k3j15j14n9J0R3R3J7n3p2p2Q1Q0J9J8K1m7n2J7%
25602c68o9r9k9kjQ0Q0N1j8k6M3M9q9n5Q4m7j16N8N9n1n0P6P7j6j6M2M2q5q6k8k7P0P0n6n7
25596e10n9o0M5M4M6M6J1J2o0o0K1K1N6N5k7M3P8o0r4M4Po1M4M4o2o2M2M1rrj0rn7n7q2N7
25589e91P1KJ5J5M6M6jO8L6j01n9J1J2J2J6J6POk7r7j7J22M3k6M2M2o6o6PQM2M2K6K6n5n4
25582c81j2j1L1L2m4R4J03l5j01L8kj39n3J6l2l1O7O8l7l6O8O8l5l6M1M2j7j6M2M3QQo0o0
25575c69K1K1n8n7K3K3J2J1J2J1p2p2J01J01m6m7m6m7jkkkO2O1MLn9n9k4k5J0RM4M4j7j8O5
25568c85mm4R5M8k2j6q6j32NO9jJ3J2N1N0J2J2op5o5P3R8m1M5M5j05j06K1K1K5K5l3l3N3N3
25562c28n1n0j4j4j4j4M5M4j4j3kkkkn0n1j7N2Q9m9j08L2R9K9p4nJ39Jo0J0l8l8P0P0QQk7
25555c41k6mml4l5Q2J50L9r9K4K4o5o6J6J6o5o5JJJJJ3J4J4J4M5M5q2j52j6R9K6K5L7l2l2
25548d31L7j5j5j4j5L8l1o5N1R2k4RP8k0k0rrl6Q0Q0l5o2o2o0N5P8l8o2PppL2L2j3j3k4M5
25541c73K5q9k5M5KLJ6n4j8N1k8k7nonoJ1J1J1J1m1m1J6J7N5N5J6J6L1l9l8L0mnm3K5K7m3
25533d16l8L0j6j5O5O5K5m4p9rK5K6np4l9P7M6k2M9N0j01l3J21N2p7p8M2M2l5L3P0Jo1o0K6
25527c57K5j0rj0rJ10M1j19j19QQj5N5j9j9MMLMj6j6kO8N7j2j12m3K9K9j3N6P4m2o8%J6J5
25520d04K0K0j4j4n8J2K6m4MMn1J9J00L0%jrj0L3l6KKk9k9R0K1n3n3K4K3p9q0L1J01rj0M1
25512c80k8q1L4O1qK1K0N6j4q4q4n6N9J36K1n7n6k2k1o1RJ47J48m5m5j7j7j3j3q1j3POj3j4
25506d98M0M0L7l2l6L4M1k8m3m2N5N5op5l3L7L9l0l9P7M6k3O6O6o5o6mmmln3n3N1N1j7j6j6
25499d51j6j0rj0rM2M1M2M2l1l0K6K7J6J6J5J6k5k5n9n9J0J0J0J0j9j9j9j9j3j3K2K2j6j6
25492e01Q9Q8J0J0J1J0j07j06K0K1J6J7J7J7K6K6l2l1RJ0k4k5rrrqM0M0rO0R5o7j24L7%p0
25485d62M1M1p2lL0q5m9O5O7kK1K2m1m0l3l2M8M8K8K8K8K8ookkj3N7Q6k8j02l3K6K5k9k9k5
25478d05k4l9L1O4n1o8M7k5k4L2L1J8n2q5j7kkO3O4j8j7L5L5k2k3J%J%L6L6q7q7N3J21K0K1
25471c39L5l5k5k6m7K3N7j2p8p9OP4N8N9NMqqK2K2k9r9NP4M4M4p8p9m1m1K0Q9O2qo8o8J2J3
25464d40k2k3P6P5j3q2%%nmkkJ22N2l8L2k7r5j1N9Pj09k2R3m2m1Q7J8j17jP4Mn4O2O4nOOJ3
25456c05J2J3J2QPl4j04ooo9o8R3R3K9m1l7l8L9L9N0M9n5n5m2m3J5J5J8J8o2o3N9N9JJj7j8
25449d33J7J7j9j9O2O2K3K2n7n8p1p0N6N6o5o6J5J6K0K1K0K0j0j1q2L2J15%KJ18Mo4K7m1j07
25442d48RJ10M1o3PL5p9o3N4K4m5k1M8kkR2k3j14M7O4n2K3K3o1o0k5k6j1j1M6M6K0J9J9J9
25436c60lmllm3m3j15%J79O4q6K9L8p7j9R6Q9k7p5om9n0m5m5L6L7P1P0j3j4O7O7p2p1J6J7
25429c47r8J8P2MJ8J7r0r0jjP9Q0l0l1K7K7L0K9j7N2Q4l1r2K3L9p7p5M2Jo9k2k2J3J4m5m4
25422e13R0R1n9o0O0O1K6K5m3m3L7L7j09j10M1M0o7o8L6L7j9k0L9L9K9L0j2j2L7p8q7j8P1
25416d92P1onRRo3N3K9q6M4M4%J%JL7L6k1k1j8j8j8j9J4J3J4J3k7k7L0L1j0j1j0j1j2j3j2
25408d51j3L7L6L7L7j6j6j6j6L7L7p0p1P2Mj11NN2o3NP4M6M6O2n4p3mn4n5N5j4rj0j2j2R2
25401d06R2KLk7k7l5L4O7m8j69n4P0P0k3k4rO0L5l5RQnnm0m0O5O5l9l9NNl0l0K2K3k2M9Q3
25394c40J4j9j9j11m1O2pk4k3p2kJ36O6l6l6k3M6N1j9n5J4M9k0K4R3L2l8l1l1l6l5k1k1J4
25388d59J3JJl8L2O1O1Mo4k4M5J1n9m6K3J5J4K3K4K3K3k5k6k6k5K0K0o0RM9o5l5L4J2J2Q8
25381c34k7j32j7N4j5m7m6l4J05J29rk6k6J0J1k5k4J20J20j22j22j1j1l2J07J6J6j1j0k9k8
25375d50k9k8J1J0J1J0OOk8k9R0R1j4j3PPk7k8k5k4n9o0R4R4L5L6p2p2L2L1k0k0n4n5OOM1
25368d83M1k1k0O0O1K3K2q0q1k2k2J3J3J9J9K0J9m1m1O3O2l1l2K6K6l5l6M6M5Q6Q6q7q8l0
25361d00l1M2M1J6j23m2R7J4J4j2j2K7K6n4n4L2L3L3L2m4m4L6L6m4m5L6L6l8l8lmJ1J2N7j2
25354c69r5K1J19m3j27j1L0K9NNm1K8P2m3p8qoO2O3n2OP6jo9K8K8j1j1Q9Q8p3p3o3o4ONJ5
25347d63J5J6J5N7N7j05j74RJ23N5N4k9k8j8j9m8J14N3o3l9m0O9O9l3l4JJk4k4k5k4kjp2p1
25341f28P8P7l8l7J07J08qpk5k5k5k5POPPopJ7Q6l1j48p3M2M9M9N2N1l8j07r5O7P5NN9n5j35
25334e64K6P8RR4K5j6J00O9r2j03l3n5n6J8J9K3K4L5l4j3J02K8q6J4J4PPj7j7n1n2Q7Q7p9
25327d02p9L7l2o3N3J24N5o1o1k8k7l1Q5O3n2n0m9j%O9O9k1k1k0k1M0M0l3l4J4n5q5L0P1K
25320d74J4J3l2l3J09pm2P3k9r8K5K5m4P1K6K6L4L4q9q9K6K6M8M8o7o7j5j5N4N4OOk9k8Q5
25314c55Q5J6J6l1l2k4k4n4O3O4oPj09k7J33rp8P9J0p1p0m0m0K3K3K3K3j3j3j3j3NML9L9k9
25307c99l0M0M0m0l9P6P6r2r2K4K3L1L2p6M0L1q3O2O2j13m4N5n9OP6Lo5q5j6R5K6k6k7MLO4
25300d17O5n2n1j3j3j3j3rrj0rpqK8K7j5j6N4N4k0j9M9N0j3j3K3K2KLKLRQo1o0J6J7m9O7P
25292c84PM8M9n1n1J5Q5P1r0o8Jl8l8o8o9R7R6k0j9L3L3q3j4O0n5n6J4O2J31Q0q3o1N4k2k1
25286c55o0o0n6N9Q6Q6k2k2k9k9o6M9J00j6J3Q2J6n3p9p9K5K4rj0NONN%jj0rN3q6q6N2j3j4
25278d98O5O4j8j9J6J6m6m5K3K3K3K4j2j1J9J9J0J0M3r5j38%J22j7q5j5K6K6MMn5Q3N3q6n5
25272e22J4p7qJ84J16n1J8Q6n3q8N1L7l3J6J5n9n9n9n9O1O2pqP3P2q5q4l8L1J13k5j20J9Q6
25265c81J7l5l6m0m0M4M4k4k5jjl6l6P3P2MLj8j9J6J7j4j4K0K1NOn9o0L5J05M2r6j50Q0J40
25258c41Jm6K3k5k5MNMMm7m8J0J0L0L0mno3o4J09J10n8n7M6M7l5l5l6l5K9K8n2n2K6K5O1O0
25251c66J1J2J1J2m0m0nnK3K2n7n8M4M4M3M4j6j6J8J8q1q1R2R2k9l0k9k9K2K2j3j3n3n4NM
25244d76N0N0l0l0n1n0N3N4M4M5J0J0n2n2N1N1n3n4N0N0o4o5J7J7M4M4j4j4o3o3J7J8n5n4
25238e65R5R5%%l5l4J3J4k1k1K1K2K2K1k2k2J2J2o0o1M3M3J8J9N3N3q9q8Q5Q5j5j5k5r4l0
25231d71J09N1q8k3M7n9n9M6M5j2j3ppj2j2M1k9MJ43N5q3KLl2l3JKkjN0q9m1R8pp7P4P5n7
25224c68n6M5M5n9n9O8O8n8n9opP0P1J2n7j30QO2O3n6n6q5q5O1O1O2plJ36Q6j44q4N4m1m1
25217d89K6K5k1k1N9O0k5k4N8j1p5O4P8Rj7j7n6n6L7L8k0k0j0j0m1m0L1R9O7p2r7M2P6Omn
25210c56m3m3N9N9r2r1O9O9l6l5KKL7L6j8j9j8j8j1j0j0j1k0k1J9J8N4J23M4r5q4N5l6l7L8
25203d20l1j27J0N9N8O7O7j02j02P2P1j4j4j4j4n6n7JKP6P6J8J9j2j1j1j1k8k8N3N3k8k8L3
25197c73L4p3mP9o0l2J07l7l7rrM9M9jkjjm4m4mnn3J6R9m0m3R6m9m8K7K7m9n0QP7M4r5n0Q8
25189d13Q4n5l7L2K7m1k4M5j7q6N5N5l5l5N0k0k8J10M0k9J9J9j6j7n0n1L8L8o5o6P5P4k9k9
25183c82N3N3nmK6K7mlr2k2O0p9p1O8L0K9P4o6j27J1N7j3M8k2j16K2L6l3L8L7jjQRl9L0L1
25176c33j09j12K6J46PJ3J3%%n8n7qpK3K3L1l9n2Q6N2q8%jkjN6N6j5j5j4j5k1k2J4J3N8N7
25169b95r7r7Ro1J8J57J08l0k5k5q9q9L8L8M0M0P5P5m5m5Ko6o7P2j1j0N1N0j1j1l5j05k5J14
25162c52nj43L2J01J%l0k9K0K1K0K1J4J4k5k5j3q3l2Q4j0p9P2P1k2k1k1k1K8K9m8m8L3J03
25156c43m0j56J4Q2k1k1O3O3m1m0QPQQM5M4n9n9L8L8p1p0Q3J5k2R4N1j11m7O9M5k3j2j2OP
25149c60k8k8L1L2O6O6n6n7k2k2kkj4q3k3R3J5j01n8N7J09M0m6K3N2o3p0M6QQ%%j%L2L2m9
25142c75m9MMl0l1ppo5o5O5O5PPK6K6n5n4L2L2L3L2L0L0k9k8lkl8l7l6l5M6M5J4J5O5O5N0
25134b53o6o9M5L6l4RQm4j13l3L7JJL5L6M3k6l4L6jj17k2J39P2r0l2L8P2Ll8l9K1m8K2J37
25128b68O3n3n7n7o2PM2k8j6j6L3L3j0p9KP2m9m8J3J4J8J9k1k1L4l6l5L3L9L9j8j9J01L1j03
25121d03j03P3P4J3n6m6K3nj21KJ17M9k0pqn5J4Q1J1k6k7K4K3P7P7Oo3n8n9j05j06P2P2j3
25115d73N7R0k5j4J03M4j17p4nK7K6j8j8M0M0r5r6P5Ol6L3j9j9Q0n8o2P5P2Kl1l1J5J5k0k0
25108d31l0l0N1N1n1n1N3N3j9j8K9m0q0N9J19N0k4k4o4o3L3L2m8m8m7m7N7N7J15J16l1l1m6
25101c48K3Qj30q5j7opQ2Q2r2r1O2O3NMK9K9n3n2N5N5N4N5l8l7K0K0l6l5l6l5jjjjP8P9k6
25094c25k6o2o3K4J63K2j16NNm3m4L8L7l0l1l0l0L6L7m9m8N7j2j13K5L4l6R4R3q1q0P0O9K0
25088c90J9l9l8L3L4j6j6q6N2J33no1o0nO5L0L0P2Mq8q9J2J1n0n0L3J03M9k0j1j1k9k9M8M8
25081c17L9l0r2k3O1qj9j8k8M1R9L0q1q1kO7lp2j4N5Mo5k2k3pqN0N0N3N4p4p3J7J7M7M8L4
25074b94l5j20n0J12M4m0m0j3j2Q4Q4K4r2j1N7m8j17R9R9j17j17J7Q6K0K0l4l3L1L1op5k0
25068d66M9OOm0l9Q7J8o5N2N4o2j0J04M0p6l0l0M3M4p1p1oO3L3L4LLl1l2J2n8n3J5QPK1K0
25061d18J7J6P1Jq0j0K8K7m9m9M0M1o1RK6m2j1J05J31O2k1r1m8K2k2k2K7K6p7p7OPQ3Q3pp5
25054c32m1K8n5n5j3N6P9J0k8k8M1M0m0m0m3m3rqj3j2j7N2P6P6jjJJn7n6p0o9N7N8ooP0P0
25047c28K7m2p6qPOK3m7q8K7J07pJ9Q8k3r2L2L3k9l0QPl1L7K1K0K9K9q7j8O3on7n8mmj6j6
25039d84jO8J5n4j9N0N4j5j0N8qrmmjkjjk5k5k5k5j4j4K0K1J1J1M6M5m1m1J7J6n9n9O8O8j
25032c74j%jm8m7o2N3P5m0j9j9p3M3M9o5l0Q5P0P1m4m4nnj9N1J19Lq5L0O2n4m0K9j8j7K5K4
25025c21K5K4n7n7J%k3k4N8N7q8q9qpN2N2k9k9K2K2K2K2k0k1k1k0K7K8K8K8k3k3L5L5J0J0
25018c02m7m8l5l4K3K3Q3Q2r0r1N8N7nmJ8n0q1L5O1qm3m2K2K2n9n9ooooN3N3R4k2j79j8J15
25011d42%p6pj8j8J14J14m7m7K3K3j1j2m3m3K6K6K5K5j0j0k1k1k2k1MML8L9m6m6m8O6J07r
25004c84n2n2J7J7J7J7p6p7k5Q9J7J7N9N8m8m9K1K0rrlj19j22L8R5K6O1O0j3j3n3n2O3O3M2
24997c59M2p4p3K0J9j5j4j5j5qpm4P2J11mp2kK1K1K1K0m4m4J4Q3m6j61N4J68o9o9Q5J6q4L2
24991d20R7K7J%Oo3r6J9J08pp0M6j1j1L1L1j0j0l4j02j5J01l7l8QPM2M3M1M2k8k8m0m0K9K8
24984c53j3j4K1K1mlm9J9M8o8l7L2J8J9m7m7R5R5l8j54j17M5J34J8r8J8Q4l1j6N3k8k7mm%
24977d32Jm1K7K1j41j18M4N1N1J22Om1K7O7kp5nN5o1n6O0J3J4N6N5rj0l2j02o2N4J9J9N6N6
24970c13j4j4m1m2P4P3n9o0RJ0k3k3J2J1ppO2O2o4o4o4o4L6L5L6L5N4N5j5j5l2l2l2l2J6J6
24963d21J6J7m1m0J7J7M3M3l9l8QQp2p3MMO1O2m0l9M1M2ppppM2M2n3n3n7Q1L1j06r1M8l8l9
24956f41N6N6M6k3MJ43J04l4n3n3o2o2j8j7j8j8J30J30j9k0j2j1j2j2J4J4m4m4PQM2M2OPP
24949c57Pm9m8L2L3j1j0J11k7j80m1J31O1m8m9n3n4Q4Q4m3m3MLL9L8K4K3m9m8o8P0M4r4m4
24943e28R4Q6n3k3k2M1M1L9j00j04L4K8m1Q7Q7m9n0N4N4n5n4MLL6L6m5m4k9k9K9K8O2O1q8
24936d10q9M3M3l8l9L2L2klL8L8m3m3J6J6j8j9j0j1ooL5J04M3r4j05l6M4M3j3j3L5l5n3Q6
24930d38M3k7KJlll6l6O8O8jjn9n8k0k0k0j9L1L1L1L1j7j6L6L7rp9q4N6J15J16p2p1nno3o3
24922e59N6N5N6N5l4l3l4l4Q1Q2J%RRo3o4J7J54l7j76K6R5l4L5O8p1j05L4M6k2n6n5J2J2J2
24916d62J2L6L6L6L6j01j01K6K6J6J6j9j8M0L9M0M0o7o7k8k8JO9Rj30l7L2J11J11l0k9N7q1
24909d09j28J0M4k6m8m8N1N2N6N6m7m8K9L0L0K9k6k6P9J0k02o4P3P4J4J5J4J5m9m8J0RL4L4
24903d01k3k4M9N0l2l1J0RJ0J0m4m4rrJ1J1J1J1K8K9l0k9K2K1K6K6q7j7Q4n5l1L7rj0L0L1
24896c69k3k2l1L9P7o1l0l0o4o5J5J53R9l9n8J2jkKLl3l2P2P1n6J2J17k1o6o6j8j7j8j8P6
24889c92P6l1j00k6M4M0l0l8l9J4J5J4J4M5M5K8m2m1K8j0j0jjPP7m7m8Mo5l4Q2l3l3N5N5L7
24882c41L8m3m3n3n4L0J00op4j3N7j5j6L3l7k7M2L8l1O8O8m0m0qro7o7Q6Q6lp1L0L0K1K2N
24876c04o4j01j02j1N8J20N0p6oN1j8m1K8Q8Q9r0r0L8L7L9M0o9o9K6m4o9M6J3J4J21N3j13
24869c56m4L7l2p3lQ0Q0n1n1L0L0M9N0j0q0q6j7lkLLL4L4m5j14J3Q2L9L9l8l7k4k3RJ23K2
24862c32r4K0Q9J1J1j7j32pJ08k6k6K3m5ponnL8l1rO0m5m5P8Rr9k9O3no6o7R1R2l6l6J9J8
24855d40K8m2l4L5qqM6M6j2j2M2M2o5j33l4L6O9O9N7j4l1l2L8L8m3m2j9j9Q5Q5n7n6J9r7l
24849d66J57m4j59J6Q6J1j05j03N9J62%r8J6L9l1M6M6j31j32M1M1l4Q1J39k2k0M8n3n3R8K9
24843c36j12m1Q3Q4j0p8onk2k3QQO8jl6L4J8J9J8J8N3j6n1J8k3k3j8j9l2l1l2l2ooJ2Q2j6
24836d52j7K3K2n8n8K2K3K0K0j5j5J5J5J4J5lkP7P8o2o3L7L7j8q6n9N7J05L6K1K0o5j34J1
24829d39Q1p1j40PJ22Po4K3K2k6M4Ro1P6P5j02j03P6P5m9K0Oo4L7L7n6n5NP5M7k1n5n5L2J01
24822c84K7K8n2n1N7N6m8K2J7r8MP3K7K7k5k6j7q6p0jL7L7J0J1K2R2K8q8rJ05Kj13J7J6l7
24816c90l6O7O7o1o0llj6j6j7j6MMNMK9K8P4Nj17lM9k1O9O9l9l9n0n0n1n0M0M0M0M1m5m5J3
24808d80J3p9p9R5R4L0K9K2K2L6q1n4J5j9j9j5j5K9L0n2n1L0L1L1L1j%n7n8LMQ4Q4p0p0N7
24802d30J26L8p7q0L5J7r8r1K4O5O5P3P2r1r1k9l0J2Q1Q3p9p5M0O1pOOm9m8j7R8R8j7n4n5
24795d18l1l1N6j3p8Q3R4j14q7K9j1j1mlJ00J01J2J1L5j05r5k6J5Q4Q8J9p6p6M6M6m4m5jj
24788d51m0R9R8l9j2j1p8p8j4j5O7O6l9l9O5O5K3K3M9N0jj39j00l1j9j9o7P2J04l4o9P0Kj37
24782e79J5Q4J9K0N9N8ooook8k7q4q5Q7Q8K1K1J6j23m1R7kkOPRRk6k6L0L0m2m2k5J13P8o0
24775c49l8l9m7m7N6N6p0p1Q6Q7j7j7J3J4J4J4l2l2n7n8l3J05J06l3o4o4RQNNl0l0Q2Q2k3
24768d09k2K8K7n3n3J9J9O7lp8O0N2j8L7L8r4r5M9M9rrL3L3k4k5j7j7J7J7QQl1l1M1k9p7O3
24761d29P5o3J9Q9QRk2k2l1l2q9q9M7M7J2J3J4J5J5J4l3l4K4K4LLO0O1k8k9J1J1o3ON4q5j06
24754e21L2O3p6l9L0j7j7Q1Q0K2K3o7o7L7L7K7K7n4n4K0K0j5j5M3M3l8l8JKl3l3j3j3M5M4
24747d33MLl1l2K1K0K1K1OPPPj9j9Q5Q5n6n6JKM9M9p7p8J6J5m1j10o4P5N0N0l5l6K2K2j4j5
24740d78J12J12k3k4k4k4p2p2j4j4P5P6k8k8L9L9m2m2j4j4j4j4P8P8kll1l1l0l1K6K6rqj0
24733d35rK1K1L1l7p7O2Q6Q5j0j0j2j1j1j2jkl0J08O1p8r3k3mp3o9JM0M0j2q1q2N8P1LN4N4
24726c76l9m0R3m5q9N0P9n9j6N3R6K8p9q0j4j5M4M3llllkkl7l6L1L1n0n0N7N6k4k5kkkkOO
24718d25kjJ03j2q5L0Po1m6m6N5J24Ro0kkm9J9L0m0LLJ%K3R3j2j28j3J03k8r7j6j6K4K5K5
24711d64K5J0Rj3q2l2Q5Q0l6pqj6j5RRRQRRRRJ6J6J7J6k2k1k2k2J2J3M2M3K8m1o7o7oO4N2
24704c42N2kj17n3O3m4j13M8M8k1k0M8J17Rj06l3Q2PPK8m1r1P1J43j8q0L6jo9onj0rM6M7k7
24697c56k7K2m7n1J8L8l1QQKo8o8JL3L2P2P1q8q9K7K7L0K9L0L0j2j1J9J8Jo8jJ38p3k12l7
24690e85J02j0N9P6o2k5M5n1J9J19k1ppn8n9k3k4J3J3J29J28n9n8J0J1J5J6j9j9lkklL9L9
24683b64l0l1n5n5J5J4o0o1N9N9J6Q5J7j21j9J19l6l6K3K2m6m6k4k4M5M5J1J0k0k0rO1K9j08
24677d35l7l7K4K3M0M0K8R6J5j23q1j1M4M4k1k1j2j1m7m6O7O7m9m8N7N7n0m9K4J63N2q6o0
24670c83Rk5r5n8Q0L8l2J4J4p2O6R4K5m3m3l4l4JJJ2J3J3J3n7n8N7J25P2o7o7P2O0rMMp7p7
24663d44L9L9l3l3o8o7P0P1KKNNl0l0n0n1O5O4NMMML3L3l6l6K6K7K6K7m1m2m1m1onooN2N2
24655d11j7j7P0P0r1r2N1N0J6J6l5l5Q1Q0l5l5j0rL1j08j12K6R9L0K9R9lj41k5M5o5MJ16k1
24649c49rrj8j7L9L8k1k2l8J01L5j02p7pJ4J4j6j5j6j5llklQQN1j8jO8K1K0L0m0m0K9k0k0
24642d05N0M9k4r4k4M5J0J0n0n1o8%L1L0j3j4N5N5k7k6Q6J6j13m4K1m8K6K5J8J7J25N5o7o7
24635d11l6l6m5K4O8jQPm9m9j1j0M6J15L3q2o0N7j3j29j1J05klM1M1J6n5j6N2n5n6oO4N9N9
24628c41J5J5n5n4j9k0k0j9j5j4k3M6R8K8m3K6J06rr5k5j5j6O4n1r9O3O5n1M4M3p6pJ07L7
24622c10l1l0j10m0L6L6M8M7k1k2j2j1j2j2RRQ9Q9p9p9K5K5p6p7K8K8N5N5m9m9O7O7Jo7J1
24615c62J2n1n0N1N2k2k1q8K7P0m6m6O9lkj7j6j7j6j3j3J10J10j7q6m8m7K7K7l0l1K4K3j1
24609d51j1L1L0O6O5r7r7j2j2J9Q9Q8J9j00j00k0M9L6l3m7m7l0l1J20J20p5p5P1P0L6l4j15
24602d78m5O8O9mlk3M7Nj57j36K5O7lM3M3k3k3O9%o2Pqp7L1J00M3M3M3M3L1l8n3n2q1j2Q1
24596d20l5j05L3P2Kl7L1K3K3M1M0l9m0ppo4o5Q5Q5j9j9K1K2K2K2l0l0K8K8l3l3l7l7m7j15
24589f41L3J71P8o1o1P8P7o1r4k5K2K3l1l1J3J4J3J3jjjjJ15J16n8n8j0j0j0j0k8k8PPk0k0
24582d81O0O1oom1m1n4n4P2J41L9r8KP1klJ5n4m8R0J3n7LMkjM5M5N1q7p0O8K1m9PQj01j01
24575e40%%MNL7J07%j38M5J15RRq6q7J8J7J7J6m1m1L4L4L4L4k3k2J2J3K5K6m3m3OOPOJ4J3
24567d01J4J3J2J2n7n7L9L9L9L9m3m3P2P2n6n5K2K2r2M5P2j58j03L6N9N9j0rN9O0l6l7l6l7
24561d45L3L4l6l6J9J9L2l7p2O7N8j1j0j0q4q3P2P1LKqrqrl0l0Q5Q6p2p2l4J04K1K0K9K9k0
24554c32k1k0k1lmllL8L8j0O0j2j51j34R7N7j4M1M0n0n0j5j6L8L7q2q3N1j8o6P2J52J2o2o2
24547d99M4M5M4M5rrp7p8J3J3Q2Q2K8K9m0j09o1P7k6r6l9J00J8J8qq%Jj40jJ22N2mln6J3R4
24540c43m4m0R9j0j0jjm5m5P1P0o9p0MML9J07L6j03n3J5L7L7M6M7p0o9r4r3K1K2K8K9K8K8
24533c92L6L5L6L6n7n6rp8o1P8rqPo1m0R8J03l6o4o4RJ0J4J4m6K3J39Jr0M9P0%o8o9M3M2k2
24526c87k2k3k2K4K4K3K4p0p0R2R1j9k0q0q0JJ39K9j11l6L3QP7P8l7m1P5j9j35k4R1KKRRn0
24519d15m9L1L2M2M2QPJ9K0l9l8p8p7K2K2L9l0qJ07J8j44j36P2J45K9j28j28J3J28M5k4J2
24513d41J3QQl0k9MNOPM0M1j7j6j7j7J1J2K2m6q7K8L7l2nO5Rn9p1M4N6N5nonoJ1J1k4k3K1
24506d22K1K1K1j3j2p0o9M3M3o0QJ52L7r6K0P0r1n7N7kll0k9j3j2j3j2J27J28m6m5m2m2l0
24499d61L9M6o9l5l4j6j6O5O5N7N6jkJ7J7m1m1J7J8J7J8n0n0j5j5K4K4l4l3o2o2J9J9L5L6
24492d48L5L6M3M3o0o0P4P5J7J7m5m5j07j07J29O0j44k8O0j0o0J0L2L3k1k1K1K1l7l7L5L5
24486d54%JN3N4p3p3O0O0k1k0J4J5J5J4l2l2P2P2p1p1j3j3N0N0N0N0J3J3r0r1r6r5P7P7K7
24479d08K7J5j00j3N7k4k3L8L8m3m2j7j6Q7Q8l2l2P3m4o0QOo4o2OK5K5NP5P0m6j1N8m6m6J
24473d27Jo9M7J37O7q2q3J7J8k9M1Q1l4q8k0M8k2r8k8M4M5J5J4j7j8O4O3k0k1k1k1M1M0j32
24466d47o3J25J1n1O6K7q9q1L4L8L7Q3l3j00J5M0l0KJklQ7Q7J0j06j08PR1k5j35K5J27l5m8
24460d43K1k9k8j9j9Q5Q5NOk9k9l0k9k5k4m9K0J61jj19mO6O7k1r1q2L4M2M2J5J5m2m1ppO5
24453d39O5m3m3M0l0j14KO8O9onm5m6Q1Q2p4p4L1L0j6j6O4O5q2q3O8O7j4j4J2J2O2p7p7O2
24446d18j1j1P8P8j16j16l5l5J9K0N4N4m4m4m1R8O2O2j0j0j1j1j1j1k0k1Q4Q3o5o5k2k2r5
24440e53M3Q6n2n0Q7Q2Q2m5m5j1j0J1J1M6M6o1o1lmj5j5P5P4J35r5j94n6k4k4J9J9J%JJQ4
24433d15Q3k1k0NOl8l8L8r9j00L8M1M1J01l7r3M5M0L9J8J7o4o3J0J1J1J1l2l1J3J2m1R9R8
24426c15m1J6J5p4p4N9O0KJk4k4J1J0o3o4M0M0j2j3j2j3j2j3M5M4k0k0L8L8j8j7j7j8L0K9
24420c86n5n6M4k5r8M0K9K9K8m2n5Q4Q3n5j5N5kjQ0n9j24J3P3o5j8N1P1P0J1j27l3J06o1o2
24413d72M9M8n5n5KJN9N8LLp7p8K3K3K3K3PPKKl1j00o7P2J38Jj03L5O4p4J3J3k1k0L7L7j7
24406d27j8j7j8P0P1j1j0J4J3r0r1k7k7P6P7l1l0o5o4J2J2M7M7K6K5K5K5J%%Jkjl6l5M0M1
24399c77j7j7j1j1K3K3l9m0J7J8RQM3M3k4k4k3k4l0k9P4Nn6O0L0m0pqj1j2J3J3J2J3nmnmK0
24391c94K1K5K5q9k0P1m4j07QJ7J7R1R1RJ0j47j47K5K6J0J0RJ0J6J6J6J5k4k5k4k5L7L7L7
24385c97L7mmmmp8p8R1R1j3q3l2Q3R5K7n4n5l0k9K8K7k0k0J5J4m9n0j5j5J9J9K3K3N3J22k1
24378b88j36m4K5N3N2L8p8j08N3J2n7L6L7j17M4J71J0n2n1k8k7L9L8L8L9o9o8J2J2p2p2L2
24372e26L2ppP4P4l7l7K1K1k7k6o1o0K3K2K3K3K3K2K3K2j9j9L4l5r9J32J37r5j3J25p2p1J3
24365c67J3r1r1k2k2N9N9N8N8r2r3%jj%J7J7N2N2k7k8N4N3k1k2k1k1k4k4K3m6k5J14J3n7n
24358d59oo1P7J17k0p6p5n0Q8J48q1n4Q5J3j25O2O3k6k7n2n2N3j5n6Q3J36kl0l1l9l9j2j1
24352d74K3K3K4K4K4K4p3p3oom7R2J01l8j11K8J22j5J8J8m9m8j4j4M4M4j6j5J3j25l0J09J2
24346d11n6l9R9R6m3j1j1n4n4l7l7KKP4J43R3j38j30QM3M2k5k5N6N5q2q2K1K2L5L6L5L5n9
24339c97n9M4M5J0J1m7m7J7J7j10j10J8J7N1N2M7M8l4l3J1J2J2J2PQk8k7N7N7m7m6l3l3P1
24333d27P1j4j4m8m9O9O8n9n9J05J04J3j25l0M0k3r2l3L7J17M8q5j6K1K1j1j1O9P0l7l8l7
24327c55l8m4m5K7K8Q7n0l4l3o3P7J15k4q6j7MNO2O2ppm2m1ppj8j7j8j7OOP1P1K8m2j49j1
24320e23J0RQ8Q8o0n9N6N6n8n9J1J1KJM1M0r6k6R0m8n9Q0L2l7j5j4j9j9pqK6K7N8N9n7n7J4
24313d22J5J4J4k4k4M4M5k6k5k6k6k2k2k1k2P0P1JJk5k5M4M4o2o3PPK2K2m7m7J4J4P5P5L4
24306b96j05p9N9M0r8n1J8K3K3K8K7j6j6j6j6J8J7J8J7k7k8M1M1j8j8J6J6M5M4k5k5m3m4J8
24299d12J8O8m7j17jK3K3J34J8j15m6P0P0p1p0OOmJ12P2q9l1L8j1j1r0r1J18J17k6k6k6k5
24293d16k2k1M7M8n5n5J4J4k3k3M6M6p8p8Q4Q4%%o9o9M2M2k7k7O2O3ppN3N3k0k0o7j35r2K3
24286e90N7N7mnM1M0p4p5L4L4j%J%L6L5RJ0RJ0m4m4j0rL8L7l2l2j4j4O0O0j6N3J4j01k7M1
24279d16mmj6j6j6j6N3N3j3j2l4L6No4J0P9L6l3j6q6n5J4J1J0J5J5N5N5k1k1j02l2R9L0m3
24272d44K7L6L7M3k5o8o7K0K0j0j1m0K8R7j9j02J3Q4J5l0l0K4K3KKl3l3K1K0n7J2J05L7L8
24265b65L8%j16q9k1k2k2pO3J03j1o2Pn0m9O3O3p1kJ02L2l7l7qO3K4r1j21nK6K7M5k4q5L1
24259e08R1k4j9R6L8p7l7P8M5k4n9o0Q2Q2O0rj14j13q0L6R5K6o2PkkN4N3n0n0L7L6kO8l3l2
24252c73POk0k0L4L3l8j07p4O4P8o0n2Q7L0L1j8j8m8m8nmkJ37O0p8n2J8J4n6l0M0L1L1o7o8
24245e37K2K2J8J57J4n5K2K1k2k2M0k9j53j5R5K5l0l1RRM4M3ooopm5m5j1j1M1M1m0l9qqqq
24238e19rj0n7Q2L4l4J2J3RRk5k5N2N3mp3n1Q8L3j04j22J7J17J17M1r8lJ35K0j18j14K4O0
24231d50rL9L9l6l7M5M4QQPQnnnnM0M0j8j8rrNP4lp2l7L1Ro1o1QQ4J4j9j9KP2L4L3K4K5q0
24223b65p9l5l5l5l4K2K2P5P6M3k6o7o8PQm7m6j3N6N4o1p3M2Ro0P7P8j0q0k1M8J4n6j7N2J3
24216d32n6q2q2M8J17L5L5M9k1l2L9K9K9m1m1oO3O7m8q6L0P9l6q3j5j2j2N0N0j4j3j3j3m2
24210d60m2J5J6K2K2K2K2P5P5k9k9p0p0J6J5o4OK0J9R9L0j3j2RQJ3J3o2PM6k3r4k6N2j9m6
24203d37m7K7R7J09n2j30j5Q8K0l8l9k3k4O4J33l8l8M6k2j00J6J6j00l2L8O8O8rp7%%l9L1
24197d39O4n2o9M6N4N4r4r4O2J32L5L4j8j9k7k6p0%l0j00RP8P5P5K7j34o3N2k2k3j5j6M7M6
24190d21j2N6N7j3LLK5K6M0p5m9K0onn9n8K8K9p6p5K7K8l0l0Q9R0l7l8O2O2M7k1m4K6R2k3
24183b62j57OQ0l5k4M6m0l9N7j3n1J8N2j7r3k4Q7Q7l6l6j7j7n2n2P9P9k5k5M3M2QPl0l1l1
24177d16l0K5K6L9l1o4P4Q4n4j28J03J19k0%p0j26J3J31pj53j4R7K8k8k9noo3o3N0N0l1l1
24170e30N2N3J04l4j72l4N3N3M8M8J4J4p0p0L4L3k6k7L1L1n9n8M5M5J2J3J3J2j7j7K2K2r8
24164d60k9J22j6o1P8J5j22P0J40n8n8J7J8q8j8R2m6j45pP6P6K7K7j4j5j4j4O3O2m2m1qrq
24157c90qJ2J3o9o8M2M3j6j6pqR6R7n3n3MNJ5J5N4j6opo4o5l0L9nmR7K8l7l7M2M2O5r6j39
24150d85P0R5o6p4nk0k0K8K8rp9O6J35jp0l5j03pJ08J3J3O3nJ8Q7J2j03j36k1P2Ml9l8n1J7
24143e38Q0J0mmL2L2l0l1O8kj64lJ13kj01J5Q6J6O3O3%jR7K7j87j87P8P9o9%Q9k7p2kL2L2
24137d12N3N2J5n4q1j2P2P2J9J9j6j5l0l0J3n6j05l5j6j7M1J11K9m0L3L3p5p5K4K4O3on0m9
24130e01K7K6n5n5O0O0j6j6j5j6P0P0m6m6NNNNnnnnMMLMk1k0k1k1K4K4P1Ll5J04J08l0r2M6
24122b98Lo6nO5O0rj9j9k4k3o7o8M8M8j7j8J7J7M5M5p0p0J7J7n7n6Q7J8r8M0J10k8PJ45Nj34
24115c52n1J7K3K4m2m1L2L3n4Q4R3m6o7o6p9N8R8m1p1lK0J9L9L8l0l1pqpqJ7J7J7J7L2L2k
24108b96ll6l7j06j05M3M4M3M4%%%%%%%%j7j7L0l8l8J02N3j5j7q6K1R1k1r0j8J20L1j09r9
24101e26L9L8L8k2k2onK9L0l1l0l1l0N6N6j3j4K6K6K6K5j4j3j4j4M4M4k6k5j01j01O0O1nm
24095d49l9m0noK0K0J24j4m5K5m3m2L5L6j1N9j4j52K0Q9M2M1M6M6k4k3l7l8j19J9Q5J6onm4
24088d33m3K6K6mlllL5L4L5L4p5p5oon5n4O5O5j3N7R5m3l3l2K8K8J5J5k0k0PPk7k8m6m6j2
24081e08j2L1L0Q0P9K4j15m2K8J6J6o0o0N9N8k3k2l4l4M7M6L8L8j8q7q2N6M8k1OON9N9q2q3
24074d59K1K1jjkjM6M5q2j4J26j2j66k8Q2n6n1Q6N2j8O4O5p0p0j2j2jkL4L3KLKLl0k9NOoo
24066d33ooM6M7l4l4j7j7O4O4l2l2l2l2l5l4K3K4O1O2m3m2J3J3k1k2jkL4L3L4L3m7m7L5L5
24060c48m1m2q5j6Q9m9m2R7Q9n0L3L3n6n6K1K1K1K1k1k0k1k1N1N1l4l4K4m5p5M0P8J0K0K1
24053c36L7L6k1r0o2N3K3m7j3j3J8J7l5l6M6M5PQk8k7P3P3p7p7J9J8J9J8m8m7j4j3K1K0K1
24046d12K0PPn1n1M3M3l8l8J0J1m8m7N5N5N5N5n6n7K4K4k6k6J04j2j06Rk4r3O0N9K1K1l4l4
24040d70l4l4N8N9K5K4QQn0n0NMl0l0K1K1N5N5n4n3K7K7j1j0P0P0j02j03K4K4rrM8M9J06J06
24033a55r0r0K9K8k9k9J4J5k4k4n7j26o0P7K7K7L5L5rrK5K5j9k0j5j5RP9k4j62l0J09J3J3
24026d27R1m8r1M7O7p1j01L7L9l0o0RP4MNP4L0l9M2M3o7JP5o3j9j8k8k7J8J8J8J7n2n3K8K8
24019d29K6K7n4n4N1N0l0l0KLLKl5l4O8O9k0k0k0k1j1j1M7M7kkl6l7J1J0m7m8K9K9K9K9K7
24012c82K7N5q3j15K3onL7L8Mo4l6J02O9p1n6J4%%l4l3K4K3jjkjj6j6O5O5J1J1k4k4m2m3J5
24005d72J5N2N3k8k9p2p3L1L1j5j5O6O6q2q3M5M4M3M3N1o6k7k8%jnmP6P6j07j07M3M3J5J5
23998d06N1N0q5q5%jM4J12M5j17r1K5PQO1O0LLm9m9L2L2q4q4M4M3l1l0N0N0q6q5J8J9K2K2
23991d82j3j2J1J2l5L4J03j3m8m8L1L1M3k7K4J39Qj08k9k9jkk5k4k5k5k5k4L4L3j0j1P1P0
23985c72k1k1k1k1j4j4O8O7L0L1rj24k9k8K0R0O5p4o4MJ5J5j5j5k9k8OPk5k4J26J25q0q0J
23978d38JmnM3k6p7O1O5p3o5P2P3o6r2M8m0l9K1K1L1J00Q0n9j13K6N5N5o3o3K1K1K1K1pqo5
23971d67o6M3M3N5j3p6O3O2p5q1j2M7J17R8K9n5n5M4M5j05j06O9O9l5l5mnmmk4k4J0J1L5L6
23965c70k2k2j%J2n6m7R2M9k1klppM2M2o2o2J00R9n0n0k2k2k1k2j9k0k0k0R0Q9j4j4J5J4m3
23957c75m3K2K1K1K1r9j00MNN8N8JJN8N8j4j52k2k1R7R7o6o6L7L8m6m5J2J2OOPOn8n8O0O1
23950c98P2o6o9o8M6M7P5o3j35MO7O7ooook8k8P6P6k0k0k0k0poooj4j4j4j4l6l7O7O7QR%%
23943d32O2p5KKL5L5L4L5o8o9j0j1J1J2K0K1q5N4N4q5K8K8l9l8M7M7L5j03j54P6R7m2J5J4
23936d47NOmmmmmmmmJ8J9J8J8nnK9K9n1n2J8J8L3L3kjm5m4m4m4L8L9L4L4M2k8j40kJ04L5l3
23928d05l3n0n0N6N7O1p6q1N7L7l2J5J6J8J9J8J8n2n2J7J7j2j1j2j1q5q5P6P6N2N2o3o4O4
23922d48O3onP5P6m0m0lll7l8j1j1L7l3n2Q7R0m7j05L3O0j0m9K1J1J2noK9L0m6m5K4K5l1l1
23915d29LM%%O1O0m9j87p2O6P7P6k8r8m8R0J17M7r0r0O7O7pom1m1P1P1r1r1PQPPJ2J1J2J1
23907d16ONNOj5j5j5j4M0M0L2L1J4j25j25J3l2l2J1J1nnJ11J10j7j7J8J8nnm0m0M6M6k4k3
23901d07QRk6k6K6K7m2m2PPk7k7k1k1J4J4N4N3j5j6ooK8K9k2k1k1k2N6N5N5N5j2j3j3j2n0
23894c71m9K0K0k4k4M6M5jjj3N5L0j08LJ41l5j74n5Q4K8m1KKJ7n2r1M7M2M1N1N0j12j12M9
23887d90N0O1O1n5n4ppKKo8O9J39JJ5J6o2o3M2M1k8k7n2n1m7O8R9R8rj0r1r2jJ13jj17m7O8
23880d34O7m8n0K0p4p4R2R2m5m5j0j0N4N4J9J9J7J6N6N5j25n5R3k3j20oL5l4M0J10L1L2o3
23874c14o3OOn3n4O2qk3R1J8r7%JpoJ2J3J2J3K2K2j3j3o6o6M9M9l1l1Q4Q4k6k6k6k6KKl3l3
23866d67O2O1j01l1J04j2m6O9L0m0nO4l8j53n5J6M8M9j7j6O3O3n2n3K2K2Q7k9o8o7p5p5J22
23860e18J21m0m0j7j7N2N2k0k1k0k0pppqL5L5L4L5J7J8J7J7m9n0m9n0N8N8N8N8j3j2m7m7n4
23853d48n3J5J6K7K8m2m2M3M2MLpp7m0P5M2p3m0L0J3J4J7J8J%%Jj9j8j9j8O9O9P3m4r9J6J4
23846d09J3pqm2m2k1k0M9M9m2m3qqP3P2qO1M6o9l5l5M8M8o8o8q1q2J27J26k9k9J8n2qJ08O8
23839c08m7n8n8MMNNMNM3M3j19j18P1P1m5m4J0J0M3J12P8o0o0P9qp6k5k5K6R5L8r9p8O0P1
23832c51JJ2J1p3p4M6M5j2j3k1k2J3J3j3j3j2j3o8o7J05J06l6l6l5l6j0j1J17J16r4r5P8P9
23826c63j2j3K2K2o5o5jJ37N5q3l6L4p2p2O0rm3R5R9l9j22J7J17k2j4N6k6k6m0l9l5l5m1K9
23819e30J10k8l9J00N2j8j4j5j9j8k5k5N5N6K7K7n4n4OOOOj1j0m6m5N2N2J8J7k5k5RJ0n1n1
23812d94mp3J9J58J0J0Q6l0p1M3qj23l3L7L4L5N3o3j06RQ0J1llklp8rN3j6n1J9J0RjkkjJK
23804d97KJP2P3K0r5j27L4J05j1k8k7m0L0M5M6J5J5k8k8K2K2k9j46j8R7PPN8j2p6qk0k0Q0
23798d59J1r3k4R6R6L8L9mp3q7q7M4J13L9p5p7pK7K7MLMLmlmmqqO8O8M6k3o1o1m5K5K0K0O2
23790c54O3j9j8l5l6Qo2o6Mk6M4Q7J8O1O1n4n3K7K7n9n9M5M4klo1o0J0J0M5M4M2M2l9l9o8
23783d31o9opK2R2P7o2p4oN1N1RRl0l0O3pj11K7J39Jl9m0l0l0o5o5O2O1K8K7QRk7k6m4m5J3
23776d95J52Q2j48r2M6Q5J6K8K9k0k1k0k1lll8l7K0K0K0K1l2l2K6K6NNMNrrrj0mmmmJ3J4M8
23768c50M7llo0o1J1J0kO7M0r8r8M0K7m3k1k1KJ40K1m9K1K0m1m2kll7l7M9M8j0j0N2N1ppj4
23761c73j5O6O7n1n1m2m2n2Q7RRnoooj0j0K4K5j5j6m9n0k0k1L8L7K7K8K7K7p0p0lmJ7J56J35
23754b08r5j26J3k2k1l0k9p3O6M5M5N4N3MLl1l1j5j5j6j5M4M4j4j4PQp4p4N8N8k3k2J4J3J4
23747d05J4L2L2k6k6k6k6L1L2oonol2l3LKL3L3j0j0N3q5o5o5k3k2Q1Q1QPk7k7l5l5K8J67O1
23740c03p7k5k5k6k7RQkjk9J09Mj12lJ12kp1oO3j2j2K6K7o4o3N8N9O0rk7k8Q1Q0m9j18J0P9
23732c06J8n2MNr9j00J7Q6j1j1M6M6l7j07j1N9J1J1K7m2L1L2k4k4o3PN6N6J9J8jj16o6N0J22
23726c49Pp1jO6m9p8Q3Q5l0j3j4J2J2QQl1j00j9N0L0L0k3k3J5J6m2m2kjPo3l6L3J09J10jj16
23719d23m6J16K5r1k7Q8L4l5l2L7L3l7KP1o6o5k6k6L8L9o2PL3l7M9J18m5m6l2j02qO1J4J3
23712d28P2Lj05l6O9Jl7l7K8K7O6ll1l2M5M5k1k0K4m7p3mK6m3n4n4K5R5J27N8o9JP5On1J7
23705c35Q7J7p0p1j0p9m5K5OOM4M5jkL4L3O7O8q3q2J8J9n8n8k5M5M0p5n2J8k8k9O0O0m2K8
23698d25Q1J1r2k4N1j8j0j0J4J3o8o7L4L4p0M5J00L1j9k0j02J4J40K4k1k1q7q6J17J16l3l3
23692c81j2j3L1l8%P0J1n7j7N2m8m9K0J9J6J5J4n4n9J0K9m0m0L0J26N8p0%K4m5m0K9j4j4j8
23686d55N1J05L7n2n2Q3J3p5p5j4j5L9L9j8q8m1P6M0p4o6R5J4j02l4Q1O4O5p8p8M2M2M1M2
23679c48KLJ03n8j45J6N9j1k6k7MMQ5Q5k6r5k7k6l2l1m2m2llM5J14rp8j9N0M5M6l5L5L5l4
23672c86L5L5k7k7j8j7o2RQ1J1ppp2j41K9J44J2J1R3K3j17j18NNO0O0%p0n9J0K4K4O6O5k2
23666c48r2QQm0K9L8l1k7M3J0Rk5k4P9J1j24qJ11M3q5q4P1P1n5n6L4L3jjk7k7QPLKl8P8N7
23658c40j04k4J38K3r2n2n2K1K0l8l7J03J03m6m7k1k1k1k0RRRJ0L0L0j9N1Q8p4j93p8P8P9
23652d78N1N1m0m0J8J8qqqqJ%JJJ6J5L0q6r0K5N0j9q3q3Q6Q6M4M5RJ0l5l6K2K2RRQRk5k5L2
23644d04L3l7l7K0K1PPPPJKp2p2kJ13P9l7k2k3MP4K2r3j6j7q3L1M1k9L1L1qqn5n4K6K6N7N6
23637c73k4k4N1N1l0l0N3N4p3p3j6j6M2M2llN5N5k2k1J3J3qqo6o5J8J9k8M2N4o2lO5k2j37
23630d80n7N9R8K9J8J7j5j5j5j5POPPn4n3P4Nm0P6M6k4ppj1j2n1n1j6j6PPQPN0N0qpM1M1o3
23622c57o2K2K2l5l5L2L2kkmnmmj0j0o8o8O9O9j3j2m1m1K3K3j9R5O1n4l3l3J7J7MMLMK9L0
23614c56n2n1l3l3q1N7Q0J0K3K4l9l9J9J9l5l5R1R2q9q9J4J5k1k2k1k1mnK9R8N7q0m2R7QQ
23608d07N1N1lmlmm6m6L5L5p0p0Q1Q0j8j8J7j22j46Q5J36kj17K1P7Rl1l0o3P5O7p2p2O7O9
23601c88p0k6M3K5m4q8N1J44Oj01l2Q5J5o6MR3K4q2q3N7N7K3K2l7l7JKn1J8O6p3j14K4O5O4
23594d03N3N2n1n2n4n5l2J05Q0J0o8o9m3m3O1O1k2k3L5L5R1R0q2q2p1p1k6J12R3K4p9p9L9
23588d64L9q1N6L6j02k0M9m1m0Q5n4j21J6N7N7K5K5N1N2k2j60l4J05L9L9n6n7J16J16l4l4
23582c57J7J7J8J7m4m5rj0O6O6o0o1k0k0j00j00J11J12L0L1M2M3j6j5o1o1llPPOPj8j8j9j8
23575d61M1M1M0M1kkn9o0QPQQK2K3l9m0K8m1l1J07R0m9n8J1m4m3J8J9k9k9K8K9k1k0L7L6J6
23568c70J5m2m3mnN2N3k9k9J3J4r7M1kkp5p4P6P5N0N0o8o8r0M8NNqrN8N8o2P7J57J9p9q0n3
23561d23n3J3J3k2k2L4L5jjl5l5K3K2K1K0j4j4JKl3l3J1J0M5M6J2J2n5n4J04l4r2M7m1m0P1
23554d60P2l3l3k4k4k1J18M0M0m5m4m5m4k5k4l6J03J97l5p7O1qrl4l4j1j1M6M7jjl6l6N5N4
23547c18mlp3p3QQL1L0mmj7j7M1M0n0n0QQL7L7KKlkk8k9m7R1k1k1l6l6M5M4mml9l9K7K8l0
23539d65l0O0O1o6o6J9J9k1k0K8m2j7R8R4k2n3n3K1K1K0K1n3n4j9j9P3P3n4n3QQQRRJ0M5M4
23532c58%%%Jj6j6r2r2j5N4Q7k9l8P7klJ16%j54l9k1r0J13J83l7l7k1r0j9R7O6n0p7L8P0m6
23525d40k9M0K8K8P3P4j1j2n1j21j00O3Q2l3p8rL4L3k0k1POn1n1O5O5L1L1N2N2n2n2o3o4o
23519e00ok0k0O0O1l1l1K2K3K5m3m4K6N9N8L1q5q3L2J3J3L8l2o6LQ8Q7K7m2l8l7L5J05O8r4
23512b98j41p2K9K9p1p1P3P3J1J1N7j3L0L1l3L6O4r8j21M2J8n1K8R7L8p7o2o1L5L6J2J2j8
23506d25j8r5k5Q1Q1o2j32r9J5J01J00MML3L2ppM0k9o8JK2m6mlM1M2QPl2l1L1L1m9K0rp9J0
23498e16P9k1k2K0K0n5O1O1j01p1M3P4Nk6k6l5L4R1K2n8n9O0O0J3n6k5M4K1m9J4Q2l2l3L0
23492c51L0m6m5j1j1NNM0L9j3j4N8n7o0N5K3m8M3M2LML0L0n1n1l4l4l4l4k2k3J3J2M0M0L5
23485c92L6np3oJ09O7r5j19mM2M2l1l2O2O2j8j9o7o7M1M1p4nP8l6J6J6k6k5j6j6K0J9K2K2
23478d31j3j2K6K7rqM1M1OOk1k2k2k2L0L1n0n0N0N0J5J6o8o7L7L6n1n2POK5K5l2l3M1M1l9
23471d45K9P8l8o5MM0M0l6l7l6l5O8O8k9k9k9k9N1N2k9k8m6m5N8N8K9K9J8n1q5N3Q8n1r5k6
23464e01l9l9Q2Q2p0%P8o0j18K0O0j0L9L8K1K1j4j4j3j4K1K1NMNNmlmmRRK2m7j15K2Q4J4K7
23457c80K7l4l5j6j6M2M2K7K8op5m6R3O2p6j37JM2M1k9k9P6Pq2N5M7k2K9K8l4l4j8j8M0L9
23450c61ONJ0J0o7KQ4n5p8O1L1L2mlp6p5l3J06J1j27o7P2J05L6ooK4K4j04j04O9O9JJl4l3
23443d74N9O0r1r0K7K7K7K7K4K4n7n6K1K1N6N5lkllq5q4M3M2K7K6l1l1j0j1K5K4k2k3k2k2
23436e05j3j2M6M5LKLLKLLKK1K2l7l7m0m0J7J8mlP7P7p2p1N5N6l0k9N1N1J2J3o9o8M7M8n7
23429d10n6NNO3O3j2j2j2j2m6m5j0j1J3J2N9j1j18kJ01J01j1j0o8o8K1K2K2K2L0L1n1n0K5
23422d20K5l3l2L6L6JJl7l8K0K0l5l5P0O9l4l3M7M8m4m3j17m8O9O9L9L9m9m9L2l7o5N1N8N8
23416c61Jo7o4N2Q8J9J0n9j72j1Q3J4MNqpK4r1o0J02k3k3J11M2p7rjjJ43K9n0K0j1j2poJ1
23409c62J1q9q8k1M8k6r5L9J55J29p9j39k4M9M8J7J7j1j0l1Q6J53rj54l8O2n3q9K6R7K8j1
23402c64j1L0l8o9M7M2p3l9l8n5J5J08L8m3K7L5l4%P0K7m1p7pM3k6n7J3N6N6Qj07j10N1J50
23396c73L4o4NJ6J7L4L4Jo9j09K9O6lqqj2j2rqm3m3L8L7k0k0O1O0O1O1r3r3N7N7r9r9N1N2
23389d14LMJ4Q2K3j15j5N5o1o1O5p4r0M8J00L1l3j01m9K1RRK6m3J4J51N1j8l9l8J4J5JJJK
23382d11k8k7N3N4N4N4p3p3ppN1N0n3n3j9j9J7J6q9j9Q5n4m9R0k7k7O3O2k3k3k3k4J5J5J5
23375d34J5M3M3l8l7K1K2o5P4M8r0qO1p6p6j4j4N6N7jjm6m6L5L5o8o9N5N4L7l3p9N8J11k7
23369c97j9J20m3m4N2q7p5O3j5q4N0J19J9J8j2j2m7m6J0J1kO6M0r9r0k1j1j0J2J50L4j04K
23362d52P0m8m9rj0j7j6k3J16J19k0p2kkO6N7q2r2k4N6N6KLKLj0j0j0ro9o8L6L6K0K0K0K0
23355c92j7j8j7j7m2m1Q6Q5j2j2o9o9P0P1l3l2j0j0O7O6k6r5n8Q1O5mQRn1n1O7O7N6q2q7N2
23348c95mp4k8J11L1l8k6k5L0L0nnL4L4m6m7L8L8o1o1j0N9Oo4j4N6J2J2L3L3np3q1j1O8O8
23341c80L7l3l2Q4Q5l0n6J4k9l0k2k1l7L1k6r5O7O8o5OR0k5p9L7K9K9L6L6L2L3J4n6l6l7p8
23335d39L7P7l9l8P7Jj15qqNMNMKJo3N2M7M6L9l0p7pPOl0l0k4R1J00o2l3Q3No4j8j8ppn0J9
23327d59J32O2KKq1q1k1M9O7jq1q2J5Q3N2o4o4o3oO4N8N9k1r0k8M2jkL3L2p1p1N5N6kkL4L4
23320c60r2r3JJL1L2L5l5o4N1R5K5l2l2K3K2j3j2kkl7l6N9N8m5m5P1P1p9p9jjN6N7j0j0M8
23312c44M8m0l9O5O4j4j4j3j4nnnon4n5k1k0j9j8J5J6L8L9L8L8m6m7m1m2j9N0Q4l2n2O2L0
23306c78m0K9K9l3l3L3L2kkLMn5n4k6k6QRj6j5j6j5O1O2j6j32J5J31K4K4M8M8rj0p4p4j7j6
23299d99Q2Q3j13j13P8P8K0K1k0j9K0J9l0L9L9l0q3q3K0Q8L5l4m9m9L5L4L4L4j1j2K3K4l1
23292c70l1N3j7j54QJ32J7k9M0L8l2r2k3N8j1n8J0K5K5J0J0k9M0K9K9k5k4K0K0K0K0%%p8j47
23285e16q1Q1N5o1J8Q8KKR8L0q2j3J7r8p2Q9O7r5n9N7l2l2L7L7o9%J07L9r5k5P8Rm8K0J7n3
23279d83M7M7n8J2J50Q2p2p1l7l7K1K1j18j18J01J02k6k5M9o6n7J05P1m3j8j8RJ0j3j3R4k1
23272c73j84o8J02J02j9j9j9j9%jQ0Q0m2m1L9L9p9p9P1P1o1o0M3M4JJJJl4l3P0P1m2m2L9L8
23266c22j9k0k0k0n0n1N3N3k0k0J4J4lmmlL5L6m5m5QQM2M2n0n0N4N4r3r3j2j2M4M5J4J5QP8
23258c39Q3n7p8p8J7J7J4J4m4m3l8l8M3M3jjN6N7m1m1l2l2k4J14O5p3J6J53K3j16p4nNOk1
23252d50k0J4J4N7N7m7m7J0J1J1J1j9j9J6J5L2L2k5k6QPk7k7M3M4n6n7L2J01L1q5j09OJ5J5
23245d32j1j1L9M0L4q1j12m4J14J14O3n2r7J9K1m9k2k1L2L2j1j1M6M7k4k4L4L4m8m8L2L3m6
23239d10m6L5L5l6l6l5l6nnR9J00J0J0k4r4q9K6L7L8K2K2j7j6O8jo9M7R5k0o7Kl3l3OOK8K7
23231c59J6n3q0L4J35J9j25j24J8J8j2j2K2K3N0N0l0l1K1K1K0K1J5J5o6o5P7P8llL4L4r3r3
23225d28J0J1n4n4N1o3j4J49mp2L4L5j00j00j9R7J08L8K8m2j15%J20N1p5p5k2k2L4L3L4L4
23219c92M9M8n5n5MMn4n4K3K3j1j1L3L3L3L4q8q8J6J6L3L3L2L3l3l4l3l3K8K9J09J09q2q2
23212c83m7m7j4j3L9M0m3j11o2N4Q0J0jkkkkkl8l9K0J9L7L7l9l9lO7M2p4j03J1O7O6ONp5p5
23205f16J11J11j7j6M4M4l6l7n9n9K2K1K9L0K9K9o4o3M0M0lkN1N1j8q8l7P9No4O3O2o2o3J8
23198d25J9K0K0l7l7K9L0K6K5m9j19j8j8KP1L6l3l0l0J%j2j3M5M5M9M8J0RKo6l3L7q1q1L2
23191e26L1j5N4Q4l1J8Q7m0l9L3L4r0k1K2m7m3K6k6k6n7n6Q2Q3K5K5K2K2onp3M3N1j8K5K5
23185c27p8p9J9Q7N3j6m9m9N0N0q3q2J06J07lj18l7P8M3M3M6M6j1p9j10NP1Kn5n6j3j4M5M4
23178c64J1J0k7r7K2R1l3l3L4L4j%l7l8O0j0l6l5l6l5L0R9k0k0l8l7J9Q8Q7n1k7k7LLLLM1
23171c64M1l9m0m2m2L9L9k9k8k8k9Q2Q1m5m5O4O4l9m0J0RRRk1k1M1M1o9JM8r0m1R8M0r8n9
23164d93P9N1N1r6r6QQL1L2L1L2QPK1m9n3Q5N1q8m0K8j9k0K8K8J5Q5j6j55lO6pO2L4j05q8
23157d87N0M2k7o3OQ3J4rqp0p0P0P0n8J1J27j2r4r5k6J13J38r2j63k5R5K6j9j9N7N7j4j4P1
23151c35P1r9l0J7j21j21J8N9N8j9k0J5J5k2k2k8J10Q0n8j12K7N5j4o2OP9Q0K7m2o4P4L1l9
23145c86M0M0r2r2L1L1K2K3P0o8r1k1L4l4l1L9L3L3k1k0QRQQO1O0KLm8m8L3L3k6k6k6k6K4
23137d11K5n6n7L2L2L2L1j6j7J4J4m2j11k8J11P1JM9M9q1q1q1q1P9P9k4k5L7L6m4m4l0k9R8
23131d68L0j08L0J15k3o3P5L2j07j5j4jJ37P8R%jj5j4j5j4mmq4q5N4N5k6k7L4L3jjLKm3K6
23124d20O0n5q7j7L4l4o1N5O5lQ5J7n8J1l2l3N6N6kkl9m0%jj0O0Mj11MLmlK6K6R6k0n8J0M6
23116c76M5N7N8j09j08k6R0J70N5j43j42m6m6L5L6ONK0Q8nj21p6M0l3l2P1P1J4J3ONONm1m2
23110d50M0L9l9l9mml5l5K2R2M0p5m4K4JJM0M0P7P7n0m9m1m0QJ24K9j78j46J6R7R7m2m3k0
23103d70j9L7L8J1J0k4k4N0N1l0l0q2q2M6M5j5j5J12J12o7o7rrm8m9J0RKLj0O0J01j5p5M0
23096d03P1m5m6K3L1L2j8j7n1J9N4o0o6R5O2n3NMl7l7n6n5KLL2L2L2L2O5O6j00j00l4Q2N5
23090c81j3%%l9l9K1K2l6l6J6J6J6J7K1K1J0o0j15jQ1Q0rrrrllklm6m6L4L5qpK7K6m2m2qp
23082e30Q2Q3k1k1j%jjk3k3k2k3L6L6m4m4N3N3nmm9m9Q6Q5n2O3J25q3j29L4M9k0k7k6K7K6
23075c60o3o3J7J8J4J5J5J4J0Rl9m0j37%J59K1j52j4K6K7O4O5o3NQ5n3m5K4k6k7L6L6o2o2
23068e46J9J9J7J7J6J7J1J1M6M5%%m7K1M0r9n9P8p1p1J8J8LML8L8J6J6m6m7P8Qj15K3J2n7
23061e29P1P2q0q0K3K4OOM0M1K7K8ppJJl3l4k0j9j1j2j2J25O8p0L4L4n5n6m4m4J3J4K8K8l0
23054d59l0O7O7q4q3P0O9j1j1j%l6l5J6J6j9j9K5K4K5K5j4j3j7R9O8m8m5m5pql0j00j2J03
23048d53L3q1RP7q3q4M1M1POL3L3l6l6R5R5k0k1J6J5J6J6n0n0J9J9m5m6K3K4N1N1j9j8k8k8
23041c78PPmmp3p4K7K7K7K7j3j2R5R5Qj08p2Q9Qj08L6L6k2k2n7n7R4R4k1k2k2k2k2k2J1J2
23034d35l4L4P9l8j02J3K2K1K9K9q0p9L6L5Q7Q6p5p5RQo4N2J35J9k2M8j6q5K8K8l8l8P7P7
23027b29r8r9k9k9P3P3q7j57l8J00N8j3j9j9k4k4L4L3m9K0P3o5jJ37L6j02N3N3p5p5ooJ3J3
23021d75R5K6q7N1Q6n3p5oj9j9M6M6k3k3k3k2k3k2K1K2k6M4P4o4j03L5N9p9nJ32L9l0j7j7
23014d35j6j7N3N3m4m4K4K5MMmnP2o7l2L7m2j11QP8O2O3klk1k1J4J3j7j6mp3l1J07L8j00o8
23007e18JK3K3LLP2P2o1o2N5j5l4J04L1j08j2j3M8M8j7j7N3N2k9k9r8r8P9P9r0r0QP7P5m0
23001d25r2K4L3L3Q1Q1r3r2L3L3K5K5jj16o4N2j2q2KP1Q2J4o3ON8N8m1m2rj0K5K5k9k9o4o3
22994e66K6K7K7K6K7K7l0l1j1j2j2j2O3O4j8j8m7m7L4L3NOpO3kj17n3J7Q4Q4j5j5M0M1POm6
22987c52m6j2j1m7m8Q0P9KLn6n5L2L2k6k6J9K0k7M2O9m7j28j2M4k4K2K2l1l1N0N0L6L6o8o8
22980d77L7L7k1k2j7j8j8j8J4J4J4J4J5J5k0j9J5J5k8M1K1m8L0L0j0j1j0j1j%l6l5LLJ1n7
22973e48J6Q5m3m3Q1J1k2R3O4n2K9m0j19n0K9K9L7l2n7N7O4O3K9m1j6j6k0k0k0k0k8M1Q2J3
22966c64k5k4k0j9P7P7K2r3o7KOOJ0J0j6j6j6j6j8j8o1QP0%OJ22J0j05K9L0n5J4J9n1J2Q1
22960c73L7L8r6r6j1j1RP8K8q7KP2O8%q1j1R2K4p4nJ0Rj6j6o2OP4m1m4P1kj16nJ10O0O1j3
22952c11j3q0p9K9K8L3J02M7o8l3l2q7j7J34J9n5J4nnjjj8j7j8j8K9K9K9K9m9n0QQLKKLq6
22945d95q6J8J7N8N7%%K4K5pj23o9M7J4n6L2L2n2n3L8L8L8L7%JL9L9K2R2J8r8J5Q5o9j38q
22938d68O1j7j6lko0o0J15J14l5l5p8p7MLM5M6J1J0poK8R7M8o8k5k6j41k5Q0J0K3R2lj19q7
22931e71P5P7q4o9R4L1l8P8P8m8m9PP6Pj08o1P7M4r5J1J49kp2l6l5o5P4L3l7J1J1L0L0J2j26
22925d91o9P0K7m2L3J03J7n2k9l0o0n9o7P1J34nl1L8m4m4N8N7%%J0J1M5r3q2J49K07j16j89
22918d73M2P8o1o0QJ9J9K2K3n9n8j1j0L7l2mJ35L4l6N7N6j20j21K6K5L0L0%O8Q1n7j05L3K5
22912c59m5r2k3L8L8j6j6j6j6P4P4L9M0L1L1p2p2l5l5K4K3l8l8O7O6l6l5M5M5k0j9J4J5l2
22905c51l3KKj4j3j3j3l4l3klM7k3J1J50M2r6NP4k2r1j4j3mnnmj7j7O4O4rj0K5K5k2k2k2k1
22898d15m0m0Q7Q7k0k1j01j01J01J01lll3l3KKK4K3K3K3J8J7m0m0l2l3l2l2O2O2j8j9O3O2
22891b99o3j32n9P9M4k4r8M0J01L2m5m5N4N4N7N6p0p0n1n2L0K9k2k1L6L6M9N0qqm4m4m4m4
22885d96L6L6k1k2j8j8J56J55r2r3r2r2O4O3j9N1R2m6n1Q8Q9n0j24n5L4J03K7m2j7j7k1k1
22879d13opm1m2K3K2J9J8l7j05l3Q3P1KMP3M2k9o2Ol0j00j5N4%%Q4Q5K8K8n3n2l7l6l6l6Q9
22872d39Q9QQj7j7n2n1K7K8l0l0P3P4n3n3J6J7N1N1k7k6k6k6l6l6jkL8L8L7L8JKp9q0L4L4
22865d17%jJ5J4m3m3l1l1M9M9M0M0NOj05j04j6j7kJ12P9l8k0k0QPk8k8L0L0QQk6k7KKJ05J05
22857b83j05j06R0R0%jj%k4k5k4k5q3q4m8K0P9J48rp9j0j0K0K0l4l3JJP4P4J%O5np8rop5o
22850d80O3M0l0k2k1j4j5J1Q0j6q5m7K3J6J6K5K5l6L2O4n3l7L2L0m0l6L4j0rllJKj4N6Q9k7
22843c59q0L6kkk4k5M5M5nnL4l5k0k1k5k5L1L1L1L2l1l0o9JK8K8ooj2q0j2N8RJ0J3J4K8K7
22835c73l6l7k0M9J1J1ppj1j1kp1p2klkP1P1K5K4K7q8l5Q1j8q6N6J26M5r4ppj6j5L1L1l8l8
22828d37O6O7ppK1m8j22J7RRO5mq1N7J4n5K5K6o6P3N7q1o4o4J8J8l0M0J18k1r0M9J3n6K7K6
22821d18J4J3j01j02R0Q9l0l1j7q8j9J19O5p4L8J08j7q5n9P9N5q3j13K5J14M4K3K3p3p2M6
22815d37M7l4L5P9o0p0jK1K1L7L7l2l2k3k2k2k2n3n3O3O2O7O6m8m9m8m7K1K2%%O9P0k4k4k4
22808d08k3RRJ0Rl0l0l1l0m3m3P2P2k2k1k2k1Q5Q5j7q7q6N2MMK3K3j1j2qpL1L1k1M8L8j00
22801d68o4P4K2K2J1J1J1J1m4m4J4J3m3m4N2N2K6j13m0R9M9q9J6Q5pol7l6M7M8j0j0J1J1J1
22795c59J1m1m1porqqqN5N5lkm2m1l3l2l1J07J16k3j22J7N0k0J1J1k8k8K6K7K6K7m2m2pqj4
22787d66j4O7O7r2r2Q1Q1p3p3N2J22J4j24l8l8M3J12K4j14n9n9l3l2J07J07M9N0p1p1RJ0L
22781d51LM6k3r6k6J1J0M6M6n4J4R9L0k7M2n8j27m5m4lO6Q1Q0O0j0k9k9K1K0N5N5j18j18R
22775d64ROPM5M6l2L7L7l3j1j1n1n0N5N4llooq7q7J5J4q9k0J23Pn9J02J13m9m4K5J6J7N8n8
22768c77k8Q7P6q6m1K7n2n2j9M9N4j5j4N4n3j23P6P6J3J4J%n4j23j07N5J12lm3P2J1j03M2
22761d74J13m3m2M3k6MP3jo9QRLMp1p0k8Q8J55n3j88O5K10m3j22J6LLk3k2L5L4n3n3K8K8J9
22754d40K0K0K0o2o2J8J9K5K5K1K1J8n1r4M4Q8J8l7l8NONNl4l4l4l4O5O4PPPQM2M2p2p2RR
22747d26m1m0m1m1J50J50r2r2N0N0qqm4m4rj0N0N0l1l1p3p3N3N4POO4O4J7J7j7j7jj%jk0j9
22740c98J4J5k7k8P8Qm9Q8L6j03j21J7P8Qo4Nl9l9O1O1J4Q2M6r2m5m4%JN0M9j1j49n2J6K5
22733e09K5nnLLL3L3K7m2j2N8k1q9L1J47k2j37m6K3J8J9K7m2M3M3o5o5Q0Q0k4k4j8j7j0j1
22726d71LJ19L7p7pok2M7M2k6j4j4k7M1M2k7m1m1J2J2m4m5L6L6j3j3JP1J9n1j04l5J5J5J1
22720e19Q0J1n9L8L8J2n8mO5K8m2l3l3k3k4j5J00P7l8p0M5N0k0qrk4k4k4k4J4J5J5J5J8J8
22713d12l5l5mO5J9K0M9o6j28P9J47j5p8qm6m6O2qp1M4M8M8P4m1r6k6JKk8k9L8L8L8L8k6k7
22706d15k2k2KP0L7j01k7J12Oo2M5M6m0m0p9p8KKM7M7j0j0OOOOM6M6n8n8P1P2l2l2L7L7m5
22699c82m4mmlmlkP8P9l9l9l9l9j1j1M7M7m5m4J3J3jj%jm4m3O0O0J8J7j7j7J0J0m7m8o3o3
22691f06K3J61O0p9m0R9M8k0n1J9Po1j9j8PQM2M2J0RJ0J0p3p3j4j5L2L3L2L3k6k6RRK4K4j1
22684c81j1J9J9J9J9q2q2M5M6ppl7l7m0K9L0m0N6N6J7J7L5L4l8l9j14KO4n2l4L5M6M7k6k6
22678d18l4L5N2j6p5nO2ql7P8N9n6k8M1l5j04llk0k0qO0R5k0n3J7K2m8mmk0j9k9M2J32O3m8
22671c57m8N5j4n1n2l8L1L5l4J8Q6N2j7m0L0k9r7n8J2l2l1OPQ8Q7L1L1n0n0RRo7o7KP1L6l4
22663d70pqj2j3P2P3O7O8k7r7r6k8K6K6O1O1o3j32n5O2K3K4k7k7O5O4n8n8Q4J52j9j57r5M4
22657d77N3N3R9m0o7KQj30p6O1R4m4jO8N2j7rqRRk6k6l8l8l8l8N2N2k8k9l5l5O9O8J3J2k2
22650d48k2j4j4O7O6k7k7QPm7m7j3j2J9J9P7P7r4r3J1J1mmmlL8L8L8L8o7o7L6L7l7l8M4M3
22643d08m6m6m8R1J3n6NP5L0l9l5L5JJNOPQQPo4o4l0k9K2K3j7j6P6Ql6J03P0Kp9p8l2l2M9
22635e10M9p3p2QQO7O6j5j4L3L3k5k5P5P5k9k9L9L9m2m2j3j2p0p0K8K9ooK4K4K4K4K7K7n4
22628d08n4JJNNm0K8P6o3j15K3L1L2J26j2p8ql5l6J13k5j28J1J10k8l7L2M3M2j6j6j6j6m2
22622d94m3J5J5M4M4M4M3lll7l8MNMMj9j9O1O2o6o7qqJ2J3M7M7kko0n9K4K3j1j1L5L4o9p0
22614e09K2K3K2K2PPPPppqpL8L7o6o7M3M3l9l8j2j2M5M5n3n4j8j9J01J00o0o1mmO6O5J3J3
22607c19rp8r5M4P8o0n9J1Lo7K0K1J6J6K9K9K9K9l8l8L2L1m2m2K7K7K7K8m1m2L4L3p3p3j7
22600e29J23O1p6q2N6M8k1l0L8Rj31J8Q7L1L1L4j04o4MM3M4k2k1M3M4k6k6j9j9J5J6OOPOk3
22594d23k3M6M5L8L8j23j24Q9Q9p2p3QRO0p9n5Q2L1l9K3m7r4M4O5nM3M3j8j7j7j8L6L5J%m2
22587d44m2K7K8o8o8M7M7k7k7QQllO6O6KKLKL1L1L1L2p9p9M0M1j04l5P7o1m2K7n6n5N2N2N2
22579d21N2L1L0Kj36p6O3Q9m9o6o6L6L7O7kp9N9N7j2m2K7N8j2l8l8l9l9P6P6J0J0o0n9N5N5
22573c44o1o0J3J3J3J3L9L9l0l0o5o5R7R7l1l1l1l1M2M3k7k6l3l4P4P4M1r6n8J2J8J9m7m6
22566d99M8M9k0k1K4K5K4K4k1k0k1k0J3J3J3J3k0k1k0k0l6l7P9P9n1n0O4O5MMm3K6N5q3j49
22560e30j0J19J18q0q1l8l8L2L1L0L0rrJ0n8l7J01O0p8o0o1J07J06rqo1o0RJ0KLL7L7n8n9
22553e02N7N7N5N4o0o1l1l2L8L8K0K1K0K1k4k4k4k4j11j10N9O0m6R2J66K7j19n0K3K2QP7Q1
22546b22n7n6n6l1l0LLl1l2M8M7o3o3L1J00K7j10NP4m3m3Q1Q0l4l5m2m2K7K7%J%%NMNMJ7J8
22539c83J7J8L0L1l8j06r7M2O8jJ7J8k2k1L2L2klj1j1L5l4j08PR7K8m3K6K6m2k5M5M1k9K7
22532c39K7m6m7jjL3L3n6n6J3J3m3m3qrJ7J7J6J7QRQRM2M2M6p1q6K9O1n5p0%N8N9N0j12j19
22525e55M3J49L4n2n3l5l4L4L4j2j2j3j2l9l8mmQ9Q9l1l1j2q1LJ19Ko8J3J3M3M3k7k6QRM3
22518c71M2o5o6M9k0m6O9L9l1n0n0n4n4L7L6L7L7ppO3O2l0l1l0l1M1M1OOJ6J7n3n3l1l1L1
22511d82L2j8N3J48J1q2q2j0j0K0K0j5j4kkjkj8j8J6J6J7J7m0m1P6P6nmJ2J2m6m6J2J2k2k3
22504d33L4L5k2r1n0Q8Q8n0m6K3L4L3n5n4k1k0RRRQJ4J4M8M9L1L2p3p2k7k7L1L1J6J7J2J2
22497c64lp3j3J27j1p9l2l2QRQRLLl1l2L8L8k0k0PPQPl6l5jjL0K9nnj5j5J9K0j9j8O2O2K7
22489c39K6n4n5K2K1N6N7m6m5m6m5J9J9j6j6j3j4K1K1J2J2M7M6K7K7j00l0M9o6o6N0L5l5m5
22483d64m6K2K2K2K2kkl3l3j2N6Q7k8q3j3M4M5K3K4p4p3k4R1M1p5J7J32J7n1m7m7K9L0l1l1
22476d45N0j9j03J2P3m2m6O9k2r1N5N5qpj0j0K5K5l6l5%jLMLML7L7l6l6j9R8K1r5J8Q7N3o3
22469c95l2L7k9r7l1l1K3K2M8M7J3J3qpm3m2J4J4J4J4K0K0L2q4k9M0ooj2j3P3P2j18m8O2O3
22462c90K1K2K1K1p1p2RRJ4J3m4m5K2K1k1M7J22N2r6r6j6N3K5q9l1L9qqJ6J6O0j0m2K7jj17
22455e27J4J28J5n4l6l6M1M0Q9Q9j5j5q3q4KJo2OL7p8j8N1NNO7O7J0RONn1n2o0n9M5M5m4m3
22448e40O0O1k9k8K9K8k2k3N7N8j0j0K5K5o8o8m9K1llL2L1jp1OP5j6q5m6K3O7O8l2l1rrNP5
22441d07O3nm3m3j1j1ppJ6Q5L1q5k7k7l5l4N1N1k9l0L7L6o7o7P9Q0n6n5N8q0o0J71J06l2n9
22434d13J0J8J7K2K2p0p1L4L3l0l1l0l0PPPPJ11J11l9l9MNj39jJ28j1j11K8L6l2q2j2Q7Q7
22427c60j2j2PQPPm7m7L4L3j7j7j7j7K9K8n2n2K7K8n3n3Q1Q0m5j15n2Q6P7RL4L5r7r7OOM0
22420e00M0j9j9o8o9j7J22J25j2q5j6J8J8%%%Jj3j3R1R1n2n1np3qJ30l3l3J0J0J0J1l6l5O8
22413d12O9l1l2M7k2p7pn1n0N7N7r1k1J06L6KP1N7j3p3p3J7J7q3q2L5J05Q9p2n4J54R9j55
22407c81n6J07o3o2Q8K0j30o1llL6L7k3k3j9j9mO6J26J1n4n4J%jO8L7l2m8K0M9o6q7K8R9L0
22400c66j10j09O3O4j3N6J19m3o4R9J21q7j45l0L7L8j6q6k8M1N9N8O7kr2r2n4J5M5M5l2l1
22394d73O1O2j%Po2j9j8o4NR1K1q9j9M0M1ppl8l7J3Q2j4j5j6j7K2K2o1QM7k3mO5q1q2J0J1
22387e39N2J22j3j2P2P3n9o0r8k9J8J7N7N7l5l5O6lo6MM1M1rqJo9L9J08m6j16l6l7m7O7P4
22380d08P4K4K4j08j08jO9J08M0j09j09LP3L8l2j9j9rO1Qo1j8j7k5k5k5k5n0n1J65J65K3m6
22374c90ppj0j0j0j0klo0o0O0O1k1k0k9l0OOj4j3K6K5K0Q8N7n9L4L3l1l1p1p0N6N6pqJ00j6
22366c61o8M7L9j22n7N8l5j05M9M9L0L0J06j26l9J00KKJ1J0J8J8o2o3K1K2K2K1o8o7j1j0L2
22360e07L2K3K3J03l6r3M6j4j3l1l1q4N4N5q4J1J2LLP1P1n6n6llrJ30P8o0o0P8M1r7K3K4k8
22353c84k9N9q1q5N2JJK1K1J2J2L0j08NML4L4Q5n2j27J1K8K9k4k3L4L5j5j5M3M3j8j9j8j8
22346d22J3J3l6l6j00L9O5O5QR%%O9p0p3p3OOL2L2J28j0o0n9J5J4J5J4LKM6r3KLK9K8KKKK
22339c68k4k5L4L3m6m7L4L4o1o1M3M3L0L1k7k7nnp7L9K5r1K3R3l8l8%JJ3J2m5m6O1O1l9l9
22332d99K2R1O3n2n2J7ONl9l9J8J9n4n4N4N4K4R3M3p3j14m6L6L6K5K6rrJ1J2M6M6o6o7l2l1
22325d89j6j5M3M2m4m4O0O0j2j2K3K2j1j1j1j2J8J8l9m0J5J5J6J5N7N7m7m7ONk8k9qpN0N1
22318c49o3o2mnN8N7k3k3K9K9k8k8JKKJnoN2N2k2k1k2k2j8j8j9j8MLMLK1K0J2J3N9p9q8N1
22310d50P0o7J9J9k7k7k2k2j9N0R4m5j15m7P9P9N4N3mmL4L4m7m7%%%%PQQ8Q8r7r7m0l9K8K8
22303c84O3O2q0q0k3k2P7P7n0n0l6l6K1K2J3J3J7J8m1K8Jj38n0J81N4j77o4P5K1K1n5J5O8
22297d39p1p5J55L8j01K8K9J9K0n9n9k4k4M0L9j8j8j%jjN0N1N0N1kjLLq1j1K2r3m1P4M1k8
22290d35QRNMm2m1J6J6k7k7L5L5m0K9N9n6m4K5k1k1J4J4J5J4J2J3JP0L3q4NP4L5L5m8j17r
22283d36rj3j3k4k5P7Pn0K0L4L4N1N2n6j24k6M4%JNMlO5P8Rp1lM2k8k3M6k4k4L3L4j7q7n2
22275d72J7M3M2j1j0%%%%l0l0J6n4q1L3J07L8L1L2qpn1n1J4J4o7M9J29J4q8q9m4P1J02n9j17
22268e17M4M0p6jjjjjjL8L8j10m0J06L7MMl8L1P0%o7JppJ4J5J5J5j2j1K4K3rqL0l9k7k6p3
22261e24nk3r1P8P8p3p3L1L1M0M0L6L6J8n2KP1J10M1k0j9l4l3JJl5l6J3n5n3J10J12m9l8P7
22254b87KLJ2J3o9o8QPk7k7l0k9N1N2QRMMJ0n9o3NP4Ml0L9J2n7K1K0o3o4lO6M8k0n5J4N0j9
22246d34q3L3O9m6rJ06Mo5Q5Q6j12j11O2O2l8l8lmM4M4l6l7P0O9l4l5m4m5N8J27l8j76pO3
22240d13mlL5L6q4q3R0R0n1n0n1n1N0M9l1l1j5j4j5j5O7O6O7O6n6n6JKpqo4o5P9Q0k5k4K3
22233d15K3j1j2J3J3m4m5L3L2k5k5j4j3j4j3OPPPnonnk5k4N7N7j2j1j1j1M9M9l2l1j5j4O6
22226d19O7k3k2K5m4l8J01O9o8r8M1pp6L2L1qpJ2J3M7M7j9j8j9j9L2L2k6k6o5o5k4J14N5q2
22219d55p5O5K6K6L5L5j2j1j2j1p7p7qpJ0J1M5M5J5J5N0M9l1l2L8L7m9m9m8m9K9K9O4O4o0
22212c75o0RRPOK0n0k5J14K7K8K6m2q2N7L6L6J0J0j45j46O3O2L9L9l1l0m1m1K9K8k4k4J5J5
22205d31K6R6K8j11o1P8L4l5k2M8MMk8k8q8q8j4J25J24j3m1m1n0n0NONNQ6Q7J7J8j6j6J9K0
22199b98q4q5j4j5K6K5L0L0k9M0Q0o0J4J3j11j11O1O0K5K6kkPPj22J7Q5n3j09j09Q8J57O7
22192c46p2k9M1l4l4L9M0o8o9M7M7j3j3N7N6m1m1K9K8k7k6PQk1k0n6n5l3l2Q2Q3L1L0l9l9
22186d83N9O0n6n6K4K4j0j1LLMLK5K6R5R4o1o1o2o1K2K3m7m7J9J8J9J8%jjjj1j0K3K4o7o7
22178e27M9M8m4m4j4j4P4Mj13K6J29rRQpqP9n9j35ML3L3L5L4%%J4J3k5k5Lo6m0R8M3k7N6N5
22171c10k7k7k7k8J1J0J1J1rrrrm4m4R7R7M3r6n6J2j3j3qrN3N3J3j25j23J6R5K6J1J1QPM2
22164c59M2M2M3m5m4m4m4jkM7k3r1M8J29j0k7M2k4r4j0j1j5j5M3M3j3q2k4J14O1p7o4P6Q4
22157c05Q4Q6n3j40p1J0J1J5J5l7l6K1K2QPN1q7n9n9j0j1M4M4M4M4k0k1j01j01N6N5kkM4M5
22151d09M4M5l4l5%%o1o2O5O5NNNNJ1J1M6M5l1l2l2l2K9L0k9k8j5j6n0m9QQO7O6m6m6m6m6
22143e39O3O3k0N0J5j23K3R3L5L5m1m1n2n2K8K9L6L6m5m4P4P5j5j5K3j16o2P6P3MJ8n1j12
22137d79K5rp8l8J01O1qj9N0J1n8l1l1M6M6m7m7J1J2O5O5Q6n3r1r0j9j8LLO0O1j7j7M1M1j
22130c63kkjK5K5j0j0pqr3r2R0K1j07L2J16k2r8M0P4Nn2n1J6J6J6J6k4k3J1J1k7k8L1L0M1
22123d04M0M1M0m4m4m5m4O3O2m1m2NNn3n3R8R9J7J8K4K5p1p1q2N6N1j7mmo6o5N1N2J7J7l5
22116d04l4l5l5j9j9O2O1POPOj6j7J8J8j1j0j1j0J1J1J1J1l6l5kjPOM1M2o0o0M4M4m5m6N9
22109d34N8o3o3O3O4m2m3K0K0j1N7J06l3j75l7l3l4M5J84Q0n8j9j8k7k6j%%%j4j4j4j4N1N1
22102c74k9l0l0l1LP2J15k5j09K9R6m3o9O9mnop6j02L5J1J1P1P1J3J3opkkk3M6L6j02p6O3
22096c97m3j11K2K2M4M3N3q5r0M9Q7J8j3N7O7jMo5j13m4J6J7Q9Q9k0j9p6j45l3J04jkM2M2
22089c93J3J3MML8r9j09L0J72L3r5r4o0J0J14k3j50j1N2N2R8R8j21j21M8M7l3l4M3M3l7l8
22083e06k4k5J02J03j5j4j4j5j3j2j3j3m3m3J4J5J%L5L6k8k7k8k7O1O2m2m3%jQ1Q0j2j2j3
22076c93j2o7o8J3J3j0j1K5K4N5N5llo7o6mnj2N6J04l5n2Q5L9l1k8k7l2l1K6K7J2n8%O9Po2
22069d67n0n0K3K2J4n4nJ11N7j3K9K9M7k2o0n9RP8K0m9JJm2m2J3n5n6J3N5N5JJRRQ2J3j1j1
22062c54j9j9J10M2r3r3K0K0J9K0r1r0P8P7L6l4r6k6Q7J8m0L0K4m5m0K9K7K7m9n0L3L2ppl7
22055d61j06j0J06R0K0j4j4l3l3l8L2k0k1M2M2m6m6J1J2O2O2j9j9l6l7JP0j3q2p8rJ00J00
22049c85k3k3llj23n4R4R3M0M0K5K5l3l3j8j9j4j4j07l8J43J42j6j6n1n0P6P6n1n1m5m6L5
22042d27L5J5J6j3j29m1J21J13m8l9l8J0Rj6j5K7m1l8L1j2j2K8K9K9K8k7k8N3N3n4n4PP6l1
22036c83j01JJ16O9jn8n8o9p0pppO3R5j9k7Q8Qj54l8L2o1QQ9J9l8L0P5Nn5n5j0j1M8M7K0J9
22029c97j5j5j6j6K2K3q2j2PPN8N9r2r1M7M8j3q2k0N0J30O2n4J6M1p4n8J2nnM2k8l2L7M0l0
22022d36k6M4J8J8J8J8N2j6j25n6R9K9J5J4q7q8k3k3RJ24J7n2P4P3r9j00RP9K6m4k0M9J0n9
22015d59nnj0rO2O2m2m2k6k7jJ15J36p1j21nL6l4k2k1j9k0J6J6MMQ4Q5JKl4l3m3m3J4J5j1
22008d51j1j2j1lmlmN0N0qqm0m1J8J7ppK7K7J01J00n4n4jp1p0jJ0J0j5j6k8M0M1k9j0j0k4
22001e02M6N1j8j0rn8n8J9J8Q3J4OP6l7j53m2K7J5J4J9J8k9k9K9K9p6p5N2N2L7L8L7L8m2m3
21994d63L9L8K5K5rj0l6l7K0K1j9j8n4n3R5R5p8rM0p5j06J0O3O2q0q0O8O9O3O4j19j90k6J36
21988e29R4K5oO2Q8k8j25n6L2L2r1r1mnL0L1L2L3O7O7L7L7k6k5m0j10l1Q3J5J4N7N6r2r2N8
21981d01j1q9K7L2l8K9K9J8J7R3k3n9J1K1m8nmRRp2p1P3P3l0l0j%L5L4m7m8L3L4PPPQrqqq
21973d04PPn0n1KKKKrj0O0O0l8l8mlQ3Q3p8p9lmL1L1n4n3J6J5R4R5k2k1LLj12j12LKLLO0N9
21965d19K5K5l6l6P9J0j09PR1K2l1l2l6l5M3M4M6o9p5M1Po2J9J8J4J4L5L5%JJ8J9n1n0rqL8
21958d07l1n9N7K7m3m4m4O7O6l6l7L2L2j4j4j4j4k8k9nO4K7q9N8J26p3p3%%L4L3jkk7k7k7
21951e15k8j2j2K2K2L9M0l0k9N3N3J5J4J5n5q1L5JKM3M3j51j52J49J48k2k3J2J2PPPPL4L5
21945b95l5l5K6K6m4m3QRKJM3p3p7L9K4m5L6L6k8k8Q7Q8j13j13KLJ2J3J2J3k1k2M8M7o0o0
21938e17N5N4N7N6j4j3n6n5J3J4J1J1M6M6rrm3m4k8k8M1M1PQo1o2L5L4mmk3r1m9O7K1K1L3
21931d39L2m3K6J7r8q3q2PJ22J19J19j0j24RJ25k4r3J8J8J4J3l6l6L3L4j5j4L1l7k7Q8j1q0
21924d27P3P3m6m7m6m5J2J2M2M2M2M3q5q5k3k3mO5O4n2p2M3Rn9LLm7K2O2n3k2M6J1J1J6J5
21917d27j1j1K4K3l1l2P6m0m6P0L7l2J1J1o6N0Q2l3j9j8r6r6N4N4rqK5K6j6j6j6j6llllL9
21910d69L9m2m2L3L3k5k5k4k4Q0P9l7l8l8l8L4L3jjJ6J6l4l5l9P5J12m9q9P3P2m3j2j2j9j9
21904d60L0L0k8k8kll7l7k7k6N4N5PQn1n0K6K6K6K6J2J1l7l7o2P6jjP5P5n2n1%j%%M6M5j2
21896c75j2J9K0o1o1L7L7k0k1J%N9N8o1o2r6r6P8P7M2M3P3P2l1l1pqm2m2l2l2L0L0n3J7L1
21889d19j09p7O1M6M7Q3n6o0P8j8q6oO3O4p4q9j9L7L7M1M1KJJJM6M6J2J1p4p4R8R9p0o9J0
21882c75J1J6J5m2m3klklKKL6L6L6L6r1r2l7l7kkjjRP9Q2n5o6LJ1Q0P4o5r7M0j6j5N3j5r7
21875e38M2J41K5M1M1r0r0j0rj0j0m5m5J9K0J9K0K5K5l3l3J0J0M5M4J6J5j9j9M9M9n5n5j%
21868d06L4L3n6n6R4R4n5n4rp7k6R0Q6l0l7l6J4J4KKKJj7j7j7j8M8M7n6n6N3N3J8J8o7o6L7
21861d16L7jjl6l5M2M3QPn7n8M6M6n2n1L0K9ooooj8j8M0L9POk8r7J8J34R4k0j13j12PQP8P8
21853c40k6k6n8n7O9P0m9m8j3j4JKJJM4M4o1o0L7L8r6K0J24l7j31j6L1L0M2M1n2J6K1m8oO4
21847d42J6J6rp9K1R0K4m5m5K4R4K4p5nJ2J2l7l7RP8NNm0m0jjr7k9L7L6K0K0M7M7N9n7j24
21839d67L7M9o6m4m4k3M6QPK8K7K7K7m5m4jp0n6J4M4M4O6n0q6P6J09n1m8K2qqL5l4j0j0j4
21833e13j5M2M2P2P2kp1m7O9J3j01pO3j8N1M5j63r8J55R1p1J6J5n2n2l0l0p3mR8K9l2J30R4
21826b82j13n9N7M6o9k16L8K90j1j6K37j92m00P8P8k30o8K35K35k81m41J54K69p1jK04L19
21821b10J45l86l59J25K21J05Qj08l6Q0l1r9j9N0M1M1M9M8M1M2K1r5o8JL0L0lp2m2K7j6j6
21815d55j8j7K1K2l6L4P2Mj27n7L1L1j9N1N0j9m6m5J0Q0N0k0l3l4M9M9qrn6n6OOL7J06M9k1
21808c18QQl0l1m1m1M0M0j4j4n4J7J9K0j1j0J2J1r2r2O5O4PPk5k5L5J05j6q5L8L9m7m6O2n4
21801d49n2Q6P0Jj0p9j23J7L8L8J2J2LKLLK3K3n9P9Q3J3j2j1j00L9j5j53m2K7l2J06J45q5
21794c99o8P1P8o0r3k4K8K8L2L2mmo1o2N4N4N0N0k2r1j04L5J39Ko3o2K9L0K9K9m4m4L6L7m5
21788d07m5Q2Q2JKq0p9J4J5K3K3j09L0R6j35j77N3J45P5K4K5K0J9k1k2k2k2NMl0l0n5n6o1
21781f13P7J41Lp6ql2l2L0L0J7J6Oo3p3O5J7J8K7K7m9n0M7J15O6j66q0N8No4L7L8L3L3J5J5
21775c70J5J5k8k7k8k7K7K8ppL9M0J1j28n0Q8M0k9j5j4N0N1o3o2POn1n2J8J7K0K0r6M1J09
21768d12L9k8k8LLLMj4j4N5N5k6k5j12K6J40Jo8P0N0q8p5o%%O5O4L6j03p7O1N2q6l4L4r9l0
21761e64J36O7l8l7k0N0J20j8r1M7P9n9r0M8N7j2l8L1r0r0P6P6L0L0l9m0L0K9m0m0L3L2j1
21754c46j0M3r5r9L9R2K3m5m4m6m6J15J16%%J%L3L4j28j28k2k2M7J16mj18q9j9K6K6L1L0L0
21748d59K9K9K9m7m7O8O8L6L5q1q0p2p2k6Q9K1m7L3L3K9L0onK2K3m7m7N7N6n8J0%j17m2P2
21741d84j6j7j0j0K4K3K4K3K0K0K0J9n3n4O2O1qqqqn0n0J9K0n6n5O0O1j%l5l5M2M2QQrqqr
21734d36K8K8m1m1M5M6MNK4r1r6K0N6j4L2L2n8n7N7N8m2m2P3P4O3O4r8r8l4l4k9l0K0Q8M1
21727c83p4p2M3J41P2j14m5P7Rk3k3k7k7j7j7L3L3L9p7k9J33O5n0K5K4j01j01J2J3nJ56J38
21721a72j16j87k5k8k8M2M1PPM4M3j5j4l1l1K7K7m2m1J6J6K6K6J9J8P3m2j23qM1M2n5n5M6
21714d52M5o2o2N4j5RJ25J5j00k8k8K4K5J9K0Qo2r2K4J29O0m4m4k1k0L8L7K3K3m0l9L1l9o8
21708e07M6N8j2k3k3L1L1L1L2m5m4m4m4J3J2k3k2N4N3n0n1N9N8r4K1Q2l4%O9k0k0j6j5k1k1
21701d79k0k1M3M4j9j9L6l3o4N2J10M1j6j7o7o7O0O0n5n5K5K6M6M6n8n7J6J7j8j8K0K0K0K1
21695c80m3m3pqj5j5K0J9l2l2KLO2O3l7l7k6M2M1p4n0O5K7K8L2L1L1L1n8n8%jJ%L5L5k3k3
21687c94n7n8MLO2O1J%J%RQm9m9N5N5p2p2j8j8j7j8L4L5m6m7O4O3O3O4j11j10Q5J7m1P5P0
21680c48m5k1k1k9k9J1J1k4k3J6J7J6J6j2j1j2j2jkjkoonoM1M2k8k7j7j7J8J7M8M8M8M8m2
21673c50m1m2m2L0L0mnn5n4J5J4R0R0p2p2L5L5l4l4j4j5N5N5k3k4n8n8M9N0LP2N4o2k7k7j04
21666e40j05N8N7P5P5m1m1j7j8J7J8K5K5m4m4J3J4n6n6j1j1opO7J37R4k2p1p1Q3Q3k7k7k6
21659d00k7RRo0o0L7L6J4n6k9Q7Q7k8l3L7j0j0O0O0n6n6l9m0m0m0L9L8L8L8p7p8L8L8O0O0
21653c54j4j4Ko6m5R3Q7n2l4l4l8l8llP1P1KKk3k4kO7J10k8n9J1M8k2m8m7j3j2J4J3L2j07
21646d57m6R2M3r6n2Q7l8l7Q7Q7l8l9l8l9N3N3J8J8l4l4L4L5k5k6M4M4K9K9q7q7J2J2k7k8
21639d51J1n8j01L7O4oO4J33J7j21j3N7M7k3m8m8J%JJp8p8Q3Q4J7J7J7J7j5j6l2J06K1j18
21633d11m0R9PQj3j51o4P4K3K2J5J5J5J5r3r4K8J67P5o4j2j1K8K9n2n2j2j2j2j2k0k0N7N6
21626d12K4m6n4Q5j9q7MLo8P1J28j0m2m2L1L0j2j1m6m6L7L6k2k1L1L1k6k6J6J6LP2J7j21l9
21620e15l9LLl2l2M0L9M0L9ppN0N1m3m3L8L8j5j5j4j5j3j2Q2Q3k1j60p9O0L4L5M3M4o4o3o4
21613e31o3M5M6J1J1K5K6l1l2j2j2M5M6MLn4n3k3k2J2J3j1j0M7M7O9P0n7n7N0M9p8p8K1K1
21606d63K1K0m0m0J7J7M5M5j2j3nom0m0m6m5J1J2O3O2K8K7m1m1kkk4M4M5k5k8k8POL2J01K7
21599c11q7jO8j05j04P7P8p2p2J2J2J2J2K0J9j9M9lmJj14q8J65J36p1nO4m5m6N3N4r7r7k9
21592e38l0KJ18R0k5l4l4N4N4l1l1J6n2k9Q7L4q2j4N5M7M7p1p2k3M6M6k4L0L0p4p3j8N2N6
21586c91j3j4N5N0j9p1p2NML9M0K0m8j4j4j8j8M7M7K8m1rj0L0m0o6KL3l6P6P6n5n5KKl2l2
21579e12ppK8R7N8n7q5j5N8N7K3K4Qo0l6P9l8j53QP6kjn5n5O4O4j3j2mO6K0r4n0J12N6j04
21572d62o4R8O2n4opK1K1o0o0kkQRRRnnjjj1N7Q8k8m9K0k6k6j%%%L3L3j4N6K1r5r0K5K4K4
21564d51L2L1k3k4q1q1P2P2rrmlp3M2J11M1j7j6l1l1l1l1L4L4L4L4m9m9P8P9q2q2M5M5mnm
21557d06nl6l7K1K1N8N8p3p3K6m4r1M7J21j7p4mM4M4rj0pqn6n6n3Q6J86m4j32R9M1r7o8P1
21550d77Q1J1j3j3n2n2Q6Q7m1m1llN1N0j9q8p4O5O7lj2j3J5J5k0k0NMn1j21k5J12J05L5l5
21543c87l5K3K3m7K3J27j0j05L4n2n2M6M7j1j2j3j4K1K1l5l4K3K3k0k0j9k0J3J2J3J3L2L3
21537c59L3L2j5j4n0m9l1l1R6R6n2n2N2j6j06L2j9k0K2m7l6J01R0m9o6o6P4P5l0k9poppJ9
21530d42K0l9l8KKJKk3k3J1J1N8N7K3K2ONk9k9m3m2L8L8l6l6l6l6MNL0L0Q5n3m8K1j1j1K8
21523d76K7N0N0J0J1m3j13n1Q6M3k7j7N1m0m1K2K1j8j8J7J6N2N1k9l0k8k8L0K9M9M8l2l2o2
21517d22o3J8J9M2M3l8l8m4m3l4L5J54J5j15m6QQJ2J2K9L0K9L0j2j1n9J0O0p9j16m6N9N9Q8
21510d06n0q9k0Q2Q3K7K8l0l0k6k5N5N5J2J2k3k2l7l6K1K1N9N8j14j15O4O4o3o3P3P4ppm2
21504d17m3m6K2PQPPN8j1l0k9M1M2l9m0N4N4J9K0j1j0m0m1m4K6K5m4M2M2jjL9l0q7j9j4j4
21496d98K8R7k0r0N8N8o8o8N5N5k4r3m0L0P5Ol2l2K2K1K1K1J0RJ0Rj6j7J8J9J8J9o2PM0p5
21490d29j03l4L3L3R0R0n1j20MMRP9m1m1N5N4r5k6J00j4n2O3J3j03j1N7m2m2m6K3O2on9RO7
21483d70O8l3l2O0N9r0r0M9N0l3L7Pj31J5J53N8q1k8k9jjl5l6M9M9M9M8m9m9QRrrrqK2K2j3
21476d24j2K9L0n0n1j9k0Q5Q5RJ0m8m8K7K7l0l0L5L5m5m5k4k3k3k3N1N1opl8l8J8Q7M7r2j4
21469d84N6k6k6Q2Q2n8n8n9n8P8P8p2p3J8J8N3N2L6L6k1k2r5r6N5N5L0L0J3j25l6J02N9p9
21462d55K6K6q7q6Q5Q5j0j0q9M9R1K2nom4m4K7K8ppL9L8m2m2j%LMK3R2J6n3n9J1M8M9l5l5
21455c55mmL8l1p0M5J00j07j65M2N8n7K1K1nnN2N3l9l9l8l9M7M7n2n2K6R6J4n4JKn6n6l0L9
21448e56P6P7K4m5p9j0M9N0m5m6k8M1R9K9p1p2N2N1j2j3m6m7llj1N7Q8J9n7J1j6j6K3K3j9
21442d26j9N9j0r5k6L5L5N7N7k3k4ookkj04l5L0L0K6K6K1K2j1q0m5K3Q7Q6j3j29K9R8l4l3
21435d02j1q1n5N9J01j4q5j5J8J9Q0Q0k4k5k5k5J3J2J3J3o9o8j1j1MNMNk0k0j9k0N5N6K1K1
21428d21l2l2q2q2L5J50O7kK4K4j11NR9j7r4K1np4m0P6J14M5j03l3R1K1j6N4Rj06J8J34kj16
21421c81k6M3ppllq5q6J8Q7j7j32jJ15l7l6R3R4j4q4j09ORQJ6J6kkN5N5lm%J%O9mj20o8JJ2
21414e33J2k9l0K8K8J1J2J1J1K5K5j0j0k5k5L3L3K0K1j4j4K2K2q2q2K5K5j0j0k3k3L5L5P3
21407d13P3J5j00q4j5J9K0K4K4Q1Q2k6k5o0o0j7j7n5O1J08ql8l9nno3o3J03J03k4k3K7K7l5
21401d08l5N3j6j23qJ11J10rrN4N5r6r6K0K0l7l8k3k2k3k3Q3Q2m5m5q3q2R0R0J1J1M6M5l1
21394c71l0LMOPp5p4K7K7K7K7m9m9L1L2J2J2J2J2j7j7j6j7k5k6J0RL0L0k7k8M7M7q0q0L0L1
21387e08L0L0n8n8k4k3Q3Q2k1k1P0P0o6o6L6j02m2J90R1j40r9J31J0j29n6Q2QRJ7J7K3K2K3
21381c89K3j7j7j8j7K7K7pqn2n1N2N2m9m9RRN2N2k9k9KJl3l3M2M2o2o2j1j1K3K4L7L8m2m3
21374e17M4M4l7l7L2L2llK1K0K0K0onooJ5J5m3m3J3J2K5j15n9J72L0j08MMmnK3K2J00l8%%
21366c67rrn7n7JJK5K5K5K5o3o3j4J24P9P9L9j00p2p2k3k3M4M5j3j3KKl3l3R4R5j0j0n3n3
21359d42NMN5N6p2p2RJ0O7O6MMj01j00L0L1k7k8J8J7P6P5q4q3N1N0o5N1J08pr5r5K4K4J5J4
21352d07o7o6N9N8K5K4MLl1l1l3l2l2l2K2K3j2j2L2L2L2L2l7l7O6O7k2k1k2k2mmmnM5M5j3
21345c77j3JKJKJ0J0m7m8M5M4RJ0q3q2M4M5lllmJ7J7J7J7j7j7J8J8%JlmK5m4p7L8J04j1o6
21338d07LJj14l0Q6%%k8k8mnL0L0J8J7N2o3q5j5N3N4N9N9j0j0l2l2J5n5l9P7P2m4k3k3l0l0
21331d81LMLMj4j3j4j4%%j%J7J7J7J7j6j5j6j5Q1Q2q0p9N9O0K5K5n4n3n4n3J25J26j2j28l
21324d50O7m9m9M2M1k8k8%j%%N0N1o5o4%%NNMP4J05j1p7pn4n3m0m1noQ0Q1l6l5M9M9M9M9o4
21316c62o3o4o4LLP2P2j0rj0rK0K1N5o0j09m1j7j8P0P0%JJ9J8j6j6m9m9O6O7J9K0R2k4j38
21309d40k2O7O7l7l8p2p2M7M7M7M7m5m5j1j0j7j7N2N2lml8l8jjL4L4k7k7J%Q1l5p6L9P0m5
21302d36j6N4L6l3n9n9ppppL8L7L7L7l3l3L6L6j9j9pp7p1M5Q4J5mlqqj6j6J9J8p2p2M3M3L3
21294d78L2L2L3n2n1m4m5p7L8Q1J2J9J9J5J4K3K4K3K3oop6p6P9P9l7l6p4p4Q8Q8k5k6RJ0L0
21288d12L1Po1o4N1J17Jm2m2jp1n7Q0L8l2k7k8l1l2Q1Q0qrR4m5j33o4K2K3K6K7J3J4P1P1m8
21281c60m8j3j3o7o7k7J12L8j01l4J05lkM1M1K9L0p4p5PPk8k8K3K4K3K4K2K3j2j2j5j5j4j5
21274d74P6P6nmL1L2mlk8k9k8k9p6p7J0J48L2j06o4P6KLJ1J1L2L2p2p2mnnmJ2J3J3J3mnl3
21267e08J05P7o2m9K1n0m9L5L6MNMNJ1J1m7m7M2M3PQk5k5J0J0J7J8J7J7m9n0L1L1l6l6M5M5
21259c78q1q1K3K3K5K4O0N9l8l9K0J9k5k5k6k5j7j8J7J7O0O0k1k2K6K6K6K5n5n6P2P1m4m4
21253c42m4m4MMn3n4%%j%P7P6n1n1KKl2l3j9k0J5J5J7J6NP5M8o7r8J8M9M8kkO9O9J2J1j00
21245c81j01kjOo4l5P9O4nnO5N7n8r0k1L8l0n7N9P5OJ8J8J2J2k2k3ONNOl0k9K8K9j8j7j7j7
21238d35M8M8J4J4n1n2j6j7M8M7J3J3m9n0m9n0j4j4K0K0J0J0M5M4k7k8J4J5m6P0J7r9JO9n6
21231d73n7l7l7O8O7K7K7qqllN0N0Oo3r4K2J01L1k7k6j4j4rrl1L8J1j04j5N4QQN5N6k6k5o
21224d10oooJ0J0J0J0m4m4m4m4Q2Q3JKJ6J5m2j12O1J77m3j59j5N3J7n3p0%J4J4M0M0o4o3J15
21217d55J16n7n7L6L6KKooN1N2l8l8K0K0mll8l8n1n1j1J03l2l2P8P9j08j09J8J9M1M1k1k1
21210d62np4l6J03L1l8J0J0K0K0K0K0QQk6r4m3R6R1m7n4n5J8J7J8J8J7J8POoO2P9o0n8n9j4
21203d34j4j4j4K4K4j0j1O6O6o2o1M1M1j6j7m8m8J01J02k4k3k4k4J%J%j6j6j6j6j%l6l5PO
21196e00POR4R3n7n7j0j0p2p2M4k5l8J00J47Rj03l3P8o1o5P4O9o8n6J4R1R1n4n5K0J9o2o1
21190e03N4N5k6k6jjjjM9M8m6m7j19J9J69L0l6l7j1j0l7l6O7O7M0M0o3o4j0j0rj0K9K9ooq
21183d28rL9l0p6O2R3m6LLnoK2K1l7l6LLO1O1j2j3p0p0m3m3J5J5J9K0j6j5N5N5N7q1o6Mrj0
21175e10RQO1O2l9j08oJ33M8r1p7rM5M5rqL0L1k7k8k3k3J1J2ppopO2O1MMm3m4rrj8j8j8j8
21167e36J6J5O2oj10K8R0m8o6P2N9j0j6j5L8L8rrrrn6n7KJnnN7N7j1N7M9o6o3o3J1J0J2J2
21160d83J1J2KKL7L7n9n8K6K7qO2Mo5j1j1j1j1L8J08N3o2n0m9K4K4j2j2Q9K0m9K0N0k0m1m2
21153d08L2l7m8K1J6n3J7J6J2J3o7o8Q3Q3k9k8K8K9L5L5j54q4O3O4n1J7M6M6J2n6q6j6l0k9
21147e76J1n8j1J05O1n4k5M4O0j0rN9mp3m1P4M5k4j2j3mmP3P2l5j04p7L8J30O1k0k0j2j1q
21140c72pm8K1K8m1j11MR1R2L2l8JJr5r6O2O1k2r1m8O8M7M8R8K9m2K7K1r4j27j2J04j1r0K6
21133d84O1n5m9O7L3l6NMqO1Q5J6n6n6N3N4j01l1K4K3opp3p4LP3m7m7P3P3l4l4mlNo3J0J0
21126e35j0j0N6N5L6l4k9l0n7n6N8N9kjl6l6Q8Q7k8k8J0RJ0Rl5l4L4L5k7k8QPjkK5R4J6n3
21119c76m4m4M3M4J7n2r7k8M9M9l2L7M2k8k8M1%j15k1R4O2rl7l7m2m2k0k1R4R5k2k1N9j0o0
21112d60N5K5m4K7K6j32o2R7R7J02j4j29n9J4J4J4Q2J8n1n3J7Q0l5j13KM6M5k5k6n6n5o3P
21106f09Po2M6M6p1jJ01L1l7L1K4m6m1K8K9L0Q0J0o2N4R2K3r8r8k6M4k1k1N3N2l3l4L1L1l
21099d20p2j0N9K0r6o1N4N9j0L6L5k1k1k1k1j3j4L0l9n3J7J7n2J8Q8M4M4M0M0k9k9n1n1O4
21093d19O4n2n3J7J6QPN0j9n1J8k6k5M8M8l3l3m5m6N8N8j9j9j9j9M8M7l3l4k0k0j6j6K4R4
21086d12P9n9n5J5l3l2M2M3q4q3mmN4N4j4j4M4M4L5L4k3k3opopm5m5N9N9j4j4j4j4mmmlq0
21078e45p9P0P1NNONK6K6qrO7O7o0o0k3k3k2k3NMNNL0L1n0n0R7R8J6J7l9l9l9l8k8k8M9M8
21071d10O1qj33PP2LppL0K9onj5j4K0K0J0J0O8O8j30j30k6k6L1L1n0m9M8M8L9M0J3j25k5J13
21064d05K0m8kjJ2J1J2J2L8L9j12j11J9K0J9K0M7M7J3J2j3j4p1p1K1K2k6M3Q7n1j31o1L8J08
21058d57Qo1l4l4Q9Q9n7n8L2L2q7N1J17k2j31QJKL7L7L6L7JJn7n7P5P5k8k9jjm0m0O2qn5Q4
21050c83L6j02m0R8Qo2j4j4p6p6P4P4m3m3O0O1Q2Q2k1k2q8q7L9L9K6K6n0n1JP0J13k5m8K1
21044c35m6j14K1K2o4o3R5R6J01l7j34N%o9K1J59N6q3r7k8K8K8M2M2j5j6mnn4n4m0R8J02l7
21037c79n5J4KJj6j7L2l8p1O6J02l7OP5p7p6qpqqM5M5l6l6nnnnJ2J1J2J1K2K1L3j05j36R5
21030e25J71n9r5k6K5K5L4L4L4L4k9k9o4o4L8L9m8R0R6m3RRj19j19J00J01J6J6m2m1ooooj1
21023d67j1K3K4NOO3O3j9j8p6p6J1J0J1J1J9K0l9l8k1k1k1k1mmR9J00kkq3q2M8M9rrl1l0K7
21016d95K8L4L5k3k4J7J6m5m6K8m1n4Q4J14k5l4L4K8K7lln3n3N1N1M9M9o0n9Qo1j00L8j8j9
21009e25R0Q9k9r8m8R1J36r4j98L3R8m0J7J7lll8l7k3k2N8N8j0j0j0j1R2R1j00j00mO6J13
21003c54k5r8M1P1o7PP6j3q3r1r2j5j5L4L5L4L5OOQ6Q7l3l3KJPQPPj16j15Q1Q0LLKLL2L1L2
20995c33L1NNn3n3nml9l9O2O2J%No5l1J07L4j03m3m3l8J00J00l8RQl5l4K1K2K1K1m0m1M0M0
20988c43lkj3q1m1R7k6r6j9j8L5L4RQQQm6m7N7N7RQRQrrm3m4pqlkL3J03O6p3j03l5O9O8rr
20980d03rro4o4J5Q5N6q3p4nK4K4K8K8k5k6K3m7j19K0J08L9j1N8K0n0m9n0N1N0OPOOopK8K8
20973c91l7l8K1K0K0K1K2j17r7k9L1J00M2k6m1m1j5j5Q9Q8k9k9K9K8k0j9j3j2o4N1Q3J4n4
20967d28n3k6R0N9n7q1j2J7J6K1K0N4N3J9J9p9p9llM3k6o0N6Q9k6p3ml1l1L1L1OOM1M0l0l1
20960d22l1l0K3K3j2j2K7K6K7K6q3q3K1K1j7j7j7j7j3j4M4M5POk7k8L1L2lmj1j1K4K3n4n5
20953e55MLP5P5J8J7m8m9q4q3R1R0L3L3QQp3p3K2K3K2K2m8m8L2L3lklko1o1R0Q9n2n2N2N2
20945d05l1l2L0L1m4K5K9q6j19Q9R1j17j04L5K5K5Q5Q6m2m2J6J5J5J5ppj1j2J1n9j02L6O0
20939e01j0P5J45n2j20L5L5j08L0R6K6k3k2k6k7M1M0KJlp2o2P7N2q5l9L1j8j7K1K1j7j7M1
20933d50M0q3q4J36J35l1l2M9M9q6q5J8J8q7q7M0M0qqP3P3j20j20N2N3M1M0P6P5n5n6n5n5
20926d94L4L4k3k3l4l5M7M6jkL3L4MMp6p7M3M4l8l7j0j0R4R4J6J7l2l3o9O9P8o0q0N9PPnm
20919c79N3N3o1o2o1o2K0K1K0K0j2j2j1j2llL2L1n2n2K6R7L7j00j05L3J57J8o9o8k9k9N2N2
20912d60M8M8j0rj8j8j7j8M0M0q6q7Q0Q0J3J4Q2n7j22J5O4p4J2J2J4J4m4m4NONNj5j5K8K8
20906d41l3J04L1l8MLq7N1Q2n6o7LK4K3k9l0QQn0n0J8J8l0l1r7M2J27j1j8N2%%Lo7l4J04M1
20898d23r8p0J62L0j08n0n1P0O9l4l5L3L4m8m7rqM9M9KLJ06J06j8j8j9j8mlL0L1j00j01J5
20892d73J5k0k0J4J4N2N2k9M0Rj07p7pK5K5L0K9mnl9l9J03J02n9n9qpO1O1OOj10j10K4K4J6
20885d65J7P2m3q5L1Q1l3j29L3J49L4j22oP4No4o4K0K0K0K0lmmlJ2J3j5j5j4J01L2q3rrq1
20878e17L5O1O1jjn6n5k0k0K2K2R1R1p1p0KLm0K8N9n6l2L7rj0llJ9Q9j2j27L1J46M1p5p6p
20871d23K0K1m4m4J7J6j8j8onJ7Q7O1n4k8M1j4q3j05J1P4P4J2J2q0q0j0j1KLKKO8O8ooJ7n2
20864d62n2J7Q0P9N4j5m6m5O5O6n3n3pp6m1P4P0m6kkj4j4op6p6oO5O6L9k9M3M3p7p6qpK7K7
20857d74l2l3L9J09N8j2l7l7KKrO0J6j00jO9n1n1O9O9k3k3J1J2n5n5O1O1j7j8O4oj39k3J12
20850c82M2n0J9M5p1o0Ql7l7L7L8l2l2O5O5J9r7l2L6rrrrN9O0K2K2r4r3M0M1m2K7N2q8j17
20843f03K1KLL9J78L7j01n4J5K2K3m3m2L0L1L0L1n6n6J3J3PQPPl5l4L5L4P2P1m3m4m9m9K1
20836d59K0J6J5N0N1q9q8K7K7j3j3K6K6k1M8K6j12n4Q4klj3j3K1K2j1j0N9N8l3l2l3l3J0R
20829d37J0J0p2p3llM1M1M2M1k1k0k1k1J4J3J4J3k5k5mO5R8m1p1kL7l3k3M5k6M3R5m3j10K9
20822d23N0j9o0o0%%P6Om0R8R2k4n9J1K9K9O7m7j05l6j2j2N2N3J8J8r4r3O4O4o4j33jJ13Q8
20816c54J8mnj3j3j4j3n1n2O4O3j1j1j2j1n3n3J6J6j3j3j2j3N3N2j6j7j9k0J5J6K9K8noJJ
20809d32P0O9n0n1p8p8k0R7P0Jklm2m1k2k1M8M8j8j8J6J7j%j%KKl2l3P4P4q8q8K6K6m3m3K9
20801e36K9K9K9m2m2m2m2R9R9o2o2N9O0j0j0opppKJKKk6k5L6L5J09l0j17m8M4M4M8M8m6m6
20794d38J2J2O1O2q9q8M1M1OOm7m7N7N7p0p0Q0P9j7j6k7r7j7J22N9p9l6l6m4m5K8K8K8K8m
20787d60mK5j13j8J20p0p0N7N8nmK4m4r2M6J08l1o1P7J23N3J3n7p8p8k4k5M7M8Q2Q2m4m4J3
20781c46J4OOKK%o9j08L1mlm4m3J9J57P6OJ8j20j60k0K8K8N6j4o1J69K04k7j44p4jjl4l3P0
20774d14P0l3l4JJJ7J7j7j8l5l6l6l5L6L6JJm3m2O1O1Q6Q6mmMj35q6N3J38jo4o4rj0m3m4O7
20767d71O7l7l7n6n7PJ46P0o8J9J8J1J1J0J1lklln9o0O8O7l5l5N1q7m3R4N2j8J6Q6o9j38J8
20760d59J9m4m4K5K4l3l3N6N6p0p1N8N8K4K3l9m0O4O4r2r2N8N9O8O8l5l6l7l8p2p2QPJ8Q7
20753d63N6q3m0L0%%rO1J27j2n6n6o0o0M3M3l1l1L1L1m0K9P2o7k4M4j5N3J30qn2n3l7l7lk
20746d89qrP3P2l8l8J6J5l3j02J8J32M8k1K4K5k1k0p9p8O4O5Rj06n7N8Q2J3j%onL2L2n0m9
20739d32k1k1O0O0j8j8m9m8%P0jj16n0O5j5j4J96Q2j19mN3j6K2R1q0j49N2J20k3k4l0L8%j16
20733d55l0Q4rj0L2L2n5n6rp9n9N6R4k2OJ21Lo6P4No1QL1l7NOJ5J5J5J5j0rj7j7N2o5j03J2
20726d88R7K7l0l0j21j21P5P5O8O9J1J0m8m8J8J8q5N4J11k7l2l1p5p5O9O9l5l5RJ0O7O7J0
20719c47J0l1j69p1O6J16k3K1K1J3J2jkjkj2j2j2j2qrr5M4J22j6m9K0n4n5N4N4J2J2O9P0P
20712b58Pn0n0p6p7K8K8j4j3L4l5j1J27O5p3p1p2p6p6P3J42O2p6o5P3J04l5p9rQ7n2j35KQ2
20706d89J3j3j3j7j7J00J01J4j25q5N3K0K0k6r5l4J04O5mM4M3j19j19L1L1N1N0l1l1PPPPQ
20699d42RRRk4k4L4L4j0j1j6j5Q6J6p1kM4p0m5K5L2l8OOjjL3L3N8N7n0j19o6LJ3J2M1k9k5
20692d99k5jjJ03J03l0l1l0l1j4j5J6J6J8n2q2L3R7K8r6k6K9m0l5L4NNnO4Q2q0j40O8J23N3
20685c56M5k4p0JL4l4o0RmlJ4n5q8K7O9m6m1J21J25l7l3L6jkL8L7n6n5m9m8oJ10J3j02p2M3
20678e20J21Ok8M2qrlp2m0P5K1K2P1Lj41p1P8Rp3mL0K9M5k4l2J29O5j65k5M4o1RP1Jjjnnm4
20671d61m4L8L7l3l3K4K5L4L4K9L0L6l4j38jR6m3j45p6Q6Q6L3L2J7J7m1m1%%J0P9L1j08o4
20664d88NK5K5k9k8M8M9N4q4j11K6O7O7k1k2n6n6j0rj0rkjP9Q0o7o6rrP5P4l0k9mlllM0M1
20657d04OOm8m8mnk9J09J3n7L2L1j40kJ64K6o1o1M4M4MNJ4n5r8M0Po2K2R2M6k3l8l8MLLLM8
20649d07M8L9L9O6p2j31RM0M1l1l2n0n1POj7j8L2L1Q6n3j15K4N4j5m8m8N5N6kkJ1J1J1J1l4
20643d49l3l4l3Q9Q9j5j5J8J8j7j7k6k5o1o0O8O8J1J0J1J0o1o2l0J09N6q3m0K8j8j9Q7Q6j7
20636c57j7k6k6OP6O4p5j32o2KP0M0k9k6k6N1N0j3j3o6o7R2J61K7j12l7l7N8N8k4k4k4k4K5
20630d37K4p9q0N9N9K4K5j06j05J37J37o8o8N9O0m1m0onL6L6k2k1l4l3KJooK7R6Rj30k2J16
20623d02n6n6J0J0J7J6m1m1L0L1L0L0N1N1J6J7o9p0J2J1J3J3J3J2n0n1n1n1O1O1O1O1o3o2
20616d36J3J4No5j43mR2K3m9K0Q0P9k0k0j03j03M8M7N3N3k8k7j8j8J6J7O8O8q2q2k6k6k6k6
20610f06L6L5JJN7N6%jK0K0K0K0n8n8K3K2j2j2j2j2j1j1K3K3K6K5j5j53n7Q2O9jj1j0p3p2
20603f26O9O9L4L5K5K5K5K5N7N7k4k4r6r6QQL6L7m1m1M1r6r7M2M0L9M8M9n7n7J2J2OOm2K7
20596d65Q4n5p7pqO2Jo8jO8j0j0J1J0N8j1l4J03R1j40j21J8M0M1L4L3l5l6k9k9k0k1r5M3J23
20589d52N5m7K2Q7J8J0J1KJJ7n3j66k7J11M3k6k6%jj%K4K4m6m5L7L7l0j00j16K3N5N6P5P6
20583c52NOM0M0M0M0p6p6m0m1q1q0Q2J3k8J11J07l2p8p8L0l9n8Q0J45Po0o0q5N2J53J3j39
20576d39jK6K5jjk6k6o2o1N3N2j7j7MML9L9K1K2jo9n3Q4J2n8l8L1L5l4n6Q3Q3n5k5M5l7l8
20569d57j1j2J04J04o5o6o6o5LLK5R3N7q2p0o9Q5Q4J5J5OPo3o3L6L6l3l3L0L1lmK7K6m2m3
20562d60k9l0NOJ03J04j04j04P0P0%Jo0o0QP7N3q5q6N4P3LJ7J6n0n0J8J9jkooN9j0j23J6L4
20555d60l4l0L9P5Oo3OP3Mo8o9L8L8l1l2J4J4M9M8k1k0J8J8p2lJo7j8N2J8n2PP6K6K6O2n3
20548c85q6P6K7q9rj0n5J3k5k5L5L5j1N8O6n0j9N0P2P1onl1l0q4q4MP3m6m7N0M9N0M9r1r0
20541e00N9N9n3n3K8K7j4j4L3l7p3M3L2L1P7P6n3j23l6L3K4K5m6m5L5L5%JRo0k9M1K8K8J2
20535d00n6n7J3o4o3P1J40O9jJ4j01j19M3P2m3k8M1L8l1n4J6R3K3rrr2k2N3j6mln7J3N1j8
20528d97OP6J3n6k7k7K5R4O6p3m8m8m8m8N7N6K3K3K4K3j9j8J6J6k6k7k6k6M9M8JP1P4o3q6
20521d02q5k1k0J06J06k9k9k5k4k0M9k9j69M5J84j4q3J2J2k7k7n0n0QQN2N3nnjjJ03J03n5
20515c30n6k1k1o6o6Q8Q8k5M3J0j28j29RM8J17Q9n0m9Q9Q5J6o6j35p1kj2N7J34nm2K7k9k8
20508d31k5k4j4j3O7O7J3J3r1r0N6N6jjK9K9ooqrK7K6LLr2r2p2O7J24j4l0l0l9l8K9K9K9K9
20501d30nnnmO2O1j8j9qppqN6N5k5k6n5n5O5O5P4m2p3mk2k3o4MN1o5r3O8J04j1m1m0K6K5N5
20494c84N6m1j10j4J02L7l1o6o6m2m1L9L9P1P2n6n5O0O0m4m4L4L4%jRRRRm9n0L0L1N6N6jj17
20487c99q4j5M3M4o0n9K1K2l0k9N1N1L0L1nmKJKKl5l5K2K3n4n5N0N0J5J6N1N0k0j9k0j9m1
20479d06m0oon9n9K1K2k9k8K8K9K1K0l7l7R2R2l8l9Po2j1J03J17M8q2j52L7J07j8j8j2j1K2
20473c84K3k3k2n8n7pppoJ0J0RJ0nnj2j3J02j4j22oQ3J4m3m3M0L9ONLLO1O1j3j4j3j3l6l7
20465d81l6l7J3J2JP0P8l7m2K8k1k1Q8Q7q9q8l1l1J4J3P1P1nnn3n3m2J20M4j19j7N1kkO1q
20459c98r7K0J00L2k7k6p1p1j4j4P3P3J5J6p9p9K5K5M0L9J0Rr6k7Q7k8n9N6N8j2L6L6q6j7
20452d51O4r7j02J4K6K5J06L7n1n1k9L9pp6lO6J7J8K1K2K8K8K1K1Oj08j09OL3L3oO3R4k0j10
20445d32m1M1k8k4M6K6K7L4q2n1O3qrN3N3j7j6m0l9j%r5k6J40P1k1M8M8k1m6K4N0M9n3n3n3
20438c83n3l9l9P2P3l5j05o1o1J5Q5Q5J5NNo4o4j5N3N0M9N2N2k4r3k7k7l6L3J4J3Q0P9K9q7
20432c54k2k2o1o2N4N4M2M2LLj6q5p8Q4R0p1p8rNNJ0J0NONOj9j8j9j8N3N4j6j5n5n6p2O6J01
20424d48l8k9M0K9m0L8L8j0j0L8l1r1M8M7r1k6M3mnL0K9L0K9n2n2J7J7L8L7LLm6m6o3P5N6
20417c97q2j17K2J85M7o8P0N6q3MMl4l3l4l4PPn4n4OJ43P9n9p7pJ4J4kjL3L3NNL9L9j0j0m5
20410c89m5LKLLo3o3p6O2J14M4K3K3M7M8k2k2q1q1Q0Q1l7l6l7l6m8m8O7O7kjkjL8L8j9k0l2
20403d18l2l3l2M5M6l5l5N7N7k5r3q8K7Q5Q5k1k1k1k1K5K4n6n7QPQ8Q7k1k1k1k1k8k8L0L0
20396d27k5k6K8K8lp3o8M7P8QQP7L2q3j9N1K1K0rrn3n3NNK1K1l7l8ooooj%N7N7o7o6J53L8
20388c26j64r5RRK5K5K5K5J5J5J6J5OOOOr5r5L2L1N3N3J8J8K4K4j1j1k2k2k3k2NONNo6o7L7
20381e05L7j3j3M4M5j4j4M4M4l1l0l0l1j2j2K2K2rrP2P2o3o2J9J8L1L1m9n0k8k8K9L0M5M5
20374c53l5l6K2K2J4J3M5r4r4M5j1j1N5N6m1m0m0m0m6m5L6L5P7P7K0J9L0L0r6r7mlmmK0K1
20367d57o1o1j2j3M5M5L9M0m2m1onN2N3j8j8j7j8L7L8k1k0N3N3n1n0j1j0j1j1J6J5N0N0kk
20361c72kkJ8J8j8j7NMl0l0kkl7l6K2K2K2K3K0K0l8l7L7L7o9JP7o1o5P3Q5n2L4L4k7k7k6k7
20353d25K4K3o2P5K1j17o0P9N7q2k9k9J2J2m5m5P6P5nnPPPPn8n7J15J16n4n3j9j8j3j2j3j2
20346e00J5J6m2m2O6O5l8l8LLLLJ1J0O9O8k1k0p8p8O1O2K7K6n5n5KKL2L2klrqrqk0k0k0k0
20339e10K1K1R4R3L5j04k6k5J6J7m1m1J1J0m7m8j2j2O9O9kjkko0o0O7O7o3o3O4O3KKL6L6o0
20332c86o0kkn0n0j5j5j2j3K3K2m3m2L8L8N5N6K1K1kjkjK7K7nj20r2K3P0P0K3r3o8Ll2l1Q2
20324e38Q1m0K8L3l6o0RM7M7j8j8J2J3L5l4lO6k1q9nO5k6k6L7L6llmlK6K6qrl8l8O6O5l4l5
20317c97Ro1K5R4j4q3l0l0J%l3l4l4l3J02J03n2n1P2Ll5L3j3q2J9J9N5N6J6J6J4n5n7N9L4
20310c64j28r5K1ppN3N3L0l9qO0N9j0m5K4L6l4o7o6oO4K5K4MMl0l1MM%jJ7n2j30QR4K5P2P3
20303c66m0m0M6r2r1M6noK9L0O3O4k3k4k3k3l5l4M7M6J4J3k0q9k4J14O7kN2j7q3j4J9m9r3
20296e43M5J20j9p5nj0j1K5K5qp6l9J00Q8J9o1o0OPOPL2L3m8m9k1k2L6L6N0M9qrm6m6N8N8
20289c56l2l2LKJ8J8J8J7q9r0Q3Q4j5j5j4j5M2M2j08j07R4R5NOlj40%J39J0j27q9M9R4K4L7
20282c52L7k9k9R2m6j21J8N0M9J6j23r7M2J05l3N3N3q2q1jjK9L0L9J09J1j27j31PK9j09m7
20276f40R2M3k5K2K2Q1Q0m7m6RJ0p7O2J7j22m1R8Q1n7n8Q1N4q5l7L2L8L8PQl4l3M7M7o3o4
20269d60r8r9jkN6N6Q8Q8j5j6j0j1j0j1k3k3L5L5o1o1Q9Q9k4k4O3p6r9L9L4L4P3P4n0m9p9
20263d49j0J18k0j09K8L9l0l7l7M0M0l2l2P2P2j5j6j5j5J4J5J5J5J7J7o3o4l3l4K5K4J5J5
20256d30J5J5KJKJj7j6j7j6m9n0o2P7O8jJ3J2J6J6J5J6P3P3j34k02n9Q0L7l3R0R0l1l0J6J6
20249d03j8j9l1l1MML2L3kkl8l7llL5L4L5L4n2n3O3O3n4n4J5J6M4M5k5k5p0p1M4M5k1k2M4
20242d44M4J2n8r6M2P9P9N5q4o7LK4K4qrO1O1k1k1k2k1J0J0j06j06L1L0mmL5L5L5L5k8k8M1
20235c81M2o7o6M9M9l6l6l5l6M6M6o9o9J2J2M7M7M3M2k7k7ppO1O2k4k5p2lJ06l2j51j4J30
20229c90rj20J9P6Pn8J1L6l3L7J05n3j23pO2R4K5r4r3%%%%J4J4J4J5jjjjNNM0L9m9n0K0J9
20221d26J6J5j9k0K4K3K3K3K1K1j32j32m4R4Q2Q1j4q4n7Q0L2l8J1J0j1j1j1j1J7J8J8J8j0
20215c93rj0rJ3J4L0j07j33OJ20N1l5l5l9m0K2K1N6N5n4n5J5J5J5J6l2L7J33om0l9j9j9N1
20209d04N0n2n3J7J8k0j9j9j9kkkjL6L6M0p7l5Q1M3p3q8j8N0N1rqO1O0k2k2J2J3l3l3o8o8
20202e79K8K8O2O3L1L1JKp5nK7q7l0Q5k1k1K5K6m4m3N5N5K1K0m5m5j0j1K8K7K7K7p0p0M6M6
20195c95m1m1l4l3r4K1J37K2n0n0k2k3Q0Q0l6l5KKL7L6O4O4r8r8O2O3opjjjjj4j4j4j4j1j0
20187d74j1j0L8L9k4k4p8L7J99Q3r9r8RJ0n6n5J3J4OOPOklp2p1M8M9k1k0MML8L9KKJKmmO5
20180d05O5o9o8%%n1n1O4O4lml8l8PQM2M2l2l2L8L7PPo2o3o2o3N3N3P7P7Qo1o0N5K5m4J7J6
20172d44J2J2l0l0l1l0K8K9ooo4o5N1N1ooO3O3LKLLj6j6j7j6J4J3k1k1M1M0p4p5N0N1o5o4
20165e74O3O3k1M8R4o9j11MM8k0j0rJ4J3Q2Q3q7q6P6P5l5l5%%L2L3l6l7KLKLQPk2k2m9K0Q5
20157c65l1r0k1J4J4LML8L8m1m1M0M0KKM7k1j22qP4P4m6m5N8N9k6k6l7L1K3r3o3PN9N9No3
20150d48o9M7J00j6k1k2OOm3m3Q3Q4n1n2N3N2k7k6PQj6j5O5O5o4o4l0k9OPPOj8j9Q5Q6r2r1
20143d83j1j1Q9R0o1o0J6J6n7O0M1p4lkj9j8j9j9N0M9M3M2L2q3k7M2l0r8KLJ9J9l9l9P2P3
20136c95J4J5m2m1L9M0q5q5M2M3L1L1N9p8j11K7j6q5L3J03K5K4K1K0l7l8QPJ2J1r7k8J01l8
20130d70j25J4R4K4RJ0m2K7O2p7l3L6J2J2J6J6l6l6K1K2M0M1o3o3K3K2q2q2J20J19pqpqqp
20123d14k0k0J5J5J4J5o6o6N1N1L7L7J0k21p9J51P5o4K9K9j0j0K4K5K8K8n3n2K0K0j5j4m6
20116d76m5L5L5j3j3j4j3J%J%K1K0K1K0J1J1J1J1Q4Q4o6o6k3k3k2k3m2m3qq%%L0L1N3j7n1
20109d86J9L1L1l3l4N6N5j8j9m7j17m8K1N2N2O1rL3L4q7j7L3q1m8O9np4O2J77O0n4n2n2rq
20102d52p4p3KP1P6Pj8N1QQJ5J5n0n0m9J9R3K4n6J3M2p4p1M4J1n8J3J3k5k6O0O1j4j3N9j1
20095d09p9j1L1L0l5l5M9N0o4PL2l8l7L2N0k0q4j6O6O5kp2n1J9M5M4j6j7J8J8LLM6k2m1K8
20089d13K8m1o0QL5L5K4K5m5m5k0k1k0k1J9J8N8j2j7j7M7M8LKk8k8k0M9Q2l3r6K0J02L2n6
20082c58n6o4N2O0n6j8j8J4J4J4J3q3q4P8P8m9m9K0K0N6N6j3j3l9l8l9l9K9K9R1R2N8n7j46
20075d45p7klL6L7k4k3M6M6O1O2n5n4n1n1J8Q8K1r4o4NO4O3jjj9j9J5J5J5J5J4J5j9j8j9j8
20068d21j8j9J7J6K3K2r3r3M6M7J2J2K0K0n0m9NMNMP2P2m4m4K0K0j4j5opopL7L8l2l2k7k6
20061d91M2M3LMn3n4mml9l9O1O1Lo7m8O7J28l4m8K2k8k7RRM4M3k6k7n4n4PJ22J6n3QQo0N4
20054d56L5L4Po2m9O6O7m9m1K7N4o2q4L2J6J7poP3P4o7o7L7L6LLmnL5q2n0O4O7lo0o0J5J5
20046d37l8l9l6L3O4n2k5M5P2P2K0r4l0l0%jjjK3K3k3M6J1j05l9L0opP9P9J5J6l1L8N0o7r3
20039d39k4J6J5o0o1J00R9mmk2k1q0p9K2K2N6N6m6m6Q1Q1k6k6k7k6P1P1p9p9O3O4j32j33N5
20033e42N5N5N5k5k5J0Rl3l3R6j9j36k1K7K8J41K7j3j3m7m7J0J1k9k9OOLKKLQ0Q0jjj7j7j6
20026c58j7n3n3j8j9llN9N9p4mJ13m9j38k3K9K9Q5Q5m2j12LJ18j7q5J4J4k5k5lmJ01J00m4
20019c60m4J4J4NOm0K9L5q1JJ16O8jq2q2nnnnJ8J7m0m0K7K7mlj0N9Q6l1p6p7K0K0RJ0m2m1
20012d93l7P9M9o7J6Q6o4o4k3k4J4Q3Oo2k4M6k3k2J04J05lp1KKm2m2J6Q5L6q0q8j9O1pm3K7
20005d81N5j3kp2q0Q1Q3J3qqr1k1O5mq5j5J46P8r9r8J4J4J4J3Q0Q0L3j28j26Q2J31l0n3J6
19998d16l2l3J6J6m1m2l0k9N1N2%%qp8l1J31J00j5n3n4J5J5kp2l0J31J21m0p0M6pj23q0L4
19992e58KJM6J15lp2j0N9L2L1k4r4p8rJ0J0kO7J24N6m0m0m4m4jjnnL4l6qJ07N8j1k3k3m7m7
19984d73L3L4m0m0O4O5m4m3L7L8j8j8K8m1k7Q9J9K0j8j9r1r2k1R5J04L4m6m5L0L1o1o1o0o1
19978e98P8P9m9m8N7N8m7m6L9L8o5o5L5L6L5L5QQn0n0LML8L8PPPPj5j5j9j9Qo1j1J05L9k9
19971d18j8j8K0K1K0K1l2l1l2l1L4L4O8O9m0m1J8J7n1n1OP6P3m3j23j23P0P0l4l4k6k5L6L6
19964d82j5N4J10n1q8j8rrJ5J5J5J5rrJP0O6p3p2O6O1qn6n6k9J10P9n9o1PooL0L0k8k8%Jk5
19957d52k5n7Q2J40Jo3o2j4j3lmN5N4P0P1n7n7K4K3j27j27K2K2j3j3R2R2q1q1O8O9l5l5q5
19950e19q5mnJ15J14l5l5rqqqNNMNn2n3K8K8Q8Q8o2o3qrl8J01O4p5K8J67lj41r8M0L9L8M8
19943c13M7o2o1j5q3n9P9J10k9N8N8n4n5mmL0L1j24j24K5K6K5K4oom5K4L6j01m6R3J19j9r6
19936e21r5O9O8j9k0k0k0K5K5j0j0L4L4k5k4O1O1J4Q3J2j25q3j3klKKk0k0J5J5m5m5N8N9n8
19929e41n8K1R1P6o3j1j1m2K8J05l3l5L4j4j3M5M4M5M5j1j2j1j2l3l2l3l2L9L8j9j9l5l5j
19923d95%onM2k7k2J16L2j07l3l2m7R1J23j6o9O9Ko6j0j1p4O4N9rM6M6o2o1L9L9L9L9j4j4
19916c34j3j4q5q5L7L7M1k8p6O2P4o3j7N3n0n1K3K2l5l6jjK9K8K9K8KKKKJ6J5J6J5j5j5j6
19909d02j5J5J5o6LJ07qn2J8K7m3l4l4n5n5O0O1j7j7N3N2j00j01J5J5N3N3j6j6j1j0j1j0J3
19903e13J2l3L5R5k0j10m1J9n0rJ05P3m3K9L0j9j8j9j9O8O8m7m8j6j6N3N3q4q4P7P7mnnmM2
19896c71M2p3j43n9N7O1qK3K3j5j6ONo5o4Q0Q0l5l5K7K8O3O2k4k4J0J0j7j8j8j7J8J9r7r7
19889e82O4O4L0K9l2l3p3M3J39k2j55m0mp4M9M9k8Q8J18m4j23n4J5Q5P8Rj7j7K2K3j2j2M4
19883c73M5p1p0RRJ0R%J%Jj5j4j5j5klL2L2l1l0L8L9j9j8N1N1p0p1jjO1O1n4n5j2j2j2j2N
19875e22OM0M0p4p3M2M2J4J4J4J3l0l1l1l1M5M6M6M6j4j3j4j3l4l4Q1J2r0K6O5nj9j9j27j2
19868e94J41P3LLQRo1j30n3O3N8N8N3j7q4L1R8j8o0o1K6K6K6K6r5r5K4K3J08l0j11K8O9O9
19862c86k6k5o9o9N9N8j6j6j6j5l2l1K7K6K4K5o6o5J69L0p4O4LKl8l7j04L5J16k3RRJ04J05
19855b43JJl3l3p5p5j7j8j4j4K1K0M9M9n5n6kklkk8k8q5J45R9m0J8J8k0j9P5P6j0j49o7P1
19848d45K7K8k1k2M9M9l2l2j0j0K5K5kkkkR5R5p8p8J8J7j7j8n5n6KLj4j4j3j4P9P8kkk5k6
19841d02j03L6P0P1m7m8k5k6L3L2m7m8P9P9j8j8j9j8mmmmJKl4l3j9j8L7J07N3q4m6K4J9n0
19834d76m6K4M2M2K8j09k5J14O6ln8n8J9J8j6j7J7J8o1o2mmP1P2rrnnn2J7O8p0p1O8N3j6L2
19827d07L1j00r9j9j9R7R7n3n3K8K8K8K7j0j0j0j0L1L0k7k8N0M9n5n5J03J02n6n6R4m5q8N1
19821c54M6r2r2M6M2r7m9K1L8L8l8l8J1J1J1J1L6L6Q3J4r4M4P4o4o1o1j2j2LLJ0J0j42k8J69
19814d77N3m1m2m8m9O1O1O1O1J3J3m5m5o9o9N8N7pqqpQ7Q7j7j7n2n2j7j8N2N2op5q3L3N9r
19807d53m8m9NNO9P0j2j2QQJ2J3r2k2M6p0r4K0P5P6m5m5N8N9k4k4k4k4o8o8J05J05j8j8L9
19800d37M0q0q1K4K3N8N8N8N9k5k5k4k5k0j9l1L8N3o3n8N7M7M6k7k7p9q0KJO1O0M5p1m6m6
19794e34K7K8m7m6J6J6lO7J9r6j4J02L4l5K4K3K7K8j02L7L9M0o8o7J3J3OPQ4n4p3p2jjP1P1
19787d21L6L6k6k6RQn0n0j6j6L7L6k1k1NNk4J15J00l8l2l2o4o3j4J24LLJ1J1j8j8j8j8OOO
19780d29PK3K3j9k0P8n9j55P5O1p8J4J5rrK6K5K2K2l5l6j9k0L9L8L8L8R0m8j64k6O1O2l5l4
19773d38M7M7n3n3mmL0j10MLK2K1M8M7M6r3j5j6J6J5j9k0L4L3jkOOr8r8R6R5M6r2j5j6J1J1
19766d63J8J8n2n1ONP5P5o0o0N5N6j9j9J6J6k9l0k2k3m2P3J58Q9m7j16j3j2N9O0n6n7M5M5
19759c02p1p0j7j6R9R9m4m4j06j06l0Q5K0K1N9O0R5k1j34o5N0j9r1K5R0k5JJnok5k6J0RK2
19753d77K2m7m8P0O9r2r2K1K1N5N6nml9l9J5J5M9N0j3j2j2j3RQQQK6K5K6K5l0l0l0l0LLML
19745d22n6n6J3J4K4K4K4K5qpm3m2M5M6k5k4L6L6L6L5J0J0j05j06M1M1M1M1o9o9J%K0K0K1
19738d28K0m1m2K9K8k0j9J5J5kkL2L2m5m5m6m5N4N5M8M7L1q4n8J1k4k3O2pj22oL9M0M4M5k5
19731d37k4k1k0M8M9r9r8J6J7O6O7r6r5R6R5o6o5J5J6k2R4K9q6J2Q1j2q1p3lJ06J75m4j59
19725e19J5Q5L1L1M1p5m8K1M0M0o4o4l1Q5M8j13m9O7q2q2J27N8q8K8R4K4m1m0J9Q7M5p1m9
19719d30m8J3J3onm0m0M4M5j3j3K4K3l5l4J0J1M5M5RRk5k6J4J4m4m3M0M0j8j8r1r1N9J28K3
19712d11r3J6J5n2J7Q1l3pO2J6J6J7J6m1m1rqo7o6P7P7J9K0j6j5K0J9LKn4n5N4N4k7k7J5J6
19705c90J5J5K8K7ppj31j30M2J58M1k7j6j6rrmnj6N2K8q7r0K6J1J1Q9Q9o1o1O8O9l6l6M0L9
19698b90o4o5L0L0k8k7J4J4j13j13M3M2L0l9m4P1P5OnoK5K5m1m1opK1K0R8m1j6j7L2L3m4m4
19691d42L7L6k6k6k6k6N5N4llk1k1n6n6Q5Q4k0k0k4k5L3L3qpr4M4J12k7p6O2m8m9M1M0J4J3
19684c61o8o7N3N3n1n1M6M5k6k6r7M3O8O8q4q4R0Q9j1j0j1j0k7k7L0L1n4n4K7K6J1J1k3k4
19678d75pql3l4J2J51J21j09k2k1l6l7N8N8m7m6j8j8j7j8L5L6L5L6llo0o0M9N0J6J5POp4p4
19671e35J0J0RJ0poKKj10K8J09k9k8k7kjQ2Q2k6k6L8l0m4R5Q2n6nnp3p3P8Qp3O5J18k0l4l4
19663d16J5J5o3o3noN9N9o9o8O9P0n8n8j5j5j5j5P3P2n0n1L8J07K8j11j74l6N1N0P1P0n7n7
19657e55J07J06q6q5m7K2J01l8l4L5K2K3MMl0l1opopJ9K0N4N3o5o5O2O2K4K3L7l3p4O5M0j91
19650d77r3M5m7m8J04J03%%o7o7J3J4k1k1L7L7l6l7O7O8j5j5J9K0m7m7N3N2l2j01OJ44K8m0
19644d01N3j6r5J9P1Jn8n8n8n7j8N2J2J3R4R5n6n6L8L7j13m3K05R0j45p6OPO4O4mp4o9o9M8
19637d97M8j0j0j5j6K2R2K8m0m1K9J9m9j8N1j6j31jJ16l7l6K9K8n5n5LP2L9p6j4J01MLJ0J1
19630d12j0j0j0j1N8N8o9p0M1M1k1k2Po2o7LL7l2L1R9MLJ7n3q4j6O8O8k0k1J4J4MNMNj9k0
19623d48j2j2n6N8O4n3k4M4n9n9k7k7j8R7J11oj3j4qrK7K6L6L7k2k1m6m5j1j1lklkK1K0L0
19616d40K9k3J16L5j03k3k3K5K6n9n8R1R1j2j3j3j2n3n2j8j8J3J3M8M7mlmmo5o5ppK4K5Pj32
19609f21rJ30M2M3l7l7OOj06L2J2J1N1N0l1l1J8J7J7J8L9M0m1m1k8k7PPM5M5l6l6o5o4q2J49
19602e07J59p2l1l2j7j7J8J8L6L7l0l0J13k5o8P0N3q5KJpoo5o4O9O9L4L4m2m1PPP3o5J2J2
19595c80m6m7j6j6j1q1M0J54M8k2J1n9n6J3K0K1Q1l4p6L9Q2l4q9q9kkN6N6L0L0n1n1O4O3j7
19588c71j7j1j1o8o9L0K9L0K9n4n5K6K6n4n3P3P4L3L3m8m8k1k0Q3Q3l1l1K7K7j9k0J6J5jk
19581c70j3N7J8r6r7J9O6mo1N4L2l8m2m2l2Q3J15M6m3m4P2P2n6j71m4P1J6J6Q8k7l8l7m6m5
19575e21K7K6K6K6lllmk8k8OOmnP6P6m1m2M0L9m8m8J0Rj4j5j4j5K6K6K6K6o0o0O7O7r1r2J3
19568e21J2J4J4J5J4QRQQl8l8M2M3QRj13K6J23j5n5n5NNM0L9k1k2J3J3L9L9P4j57j40kL4L3
19560d90P9P9p1p0j5j5K0K0m5m5Q2Q2p3p3L1L1QQO1p8o9O9j7j7M8M7q7N0PPJ6J5J5J4NOM2
19553c23r6o2P7j5j4m1m1L2L1m9m9N9N9k2k2JJL6L5l2l2K6K5j5j5n0m9qpN1N0j6j6j6j6j8
19546e41j8J6J7N1N0ppK1K0j4j4rrK6K6n0n0L0L1m0m1Qo2n9P9P5o3Q9Q9l2l2J05l2n2J8l1
19540d12l1N5N4p5p5N2N3j9j9j0j0o5P2M7r1p3O6J20j9q5j7J7J7l6l7O8O7NONNj1j2j1j2j
19533d12kq3j5O0q0j7J22q2q2P6P7J0J0M5M4p4p4OPqqP9n9p8O1R0K0n0j20k2J17O6p3l7J00
19526c86M1r7QP7j9j8j4j4j0j1j0j1j2j2P0Jr3M5J21j7n8n7L8L7m3m4J5J4j6j5M2M3k0k0j9
19519d64k0k5k5L2J01Q0n8p2p1k8J10Q1n9m9J9LKqp7o2P5R4K4n5n5Q4Q5m2m2LLl1l2L7L6k1
19512d27k1N9N9k2k1J3J3k2k2j5j5K0J9k8k8N2N3r9r9P0P0p0j39RJ47K4j15L3J01Ko7J1J0
19506d45NMJ4Q4K8j11j06L2QQN1N1J2J2m5m6m2m2m2m2J13J14l6l7L5L5L4L5l7l6kl%jl5l5
19499d68N3N4k6r5l4J05J05l3r9l0M6k2l1L8k0q9K2R2l7l7jp1MJ18L2l8QQJ7J6o2QK1m8N3
19492d41N3o5o6Q5Q4p0p1J0J1JJJJj3j3K1K2j1j1j0j1J5J5J6J5K3K4n8n7L1L1llm4m4J7Q6
19485d28J0o0J9Q7N1o4j22oK7m3jO9k2k2M4M4l2L6R9o4j06N6N4o1p5p5j8N2qpL5L5m0K9O7
19479d40jl3L6L2l8QQqO2O9m6n0J9jknp5j09N2J07qJ1Q0qp7k7k8k8k8m7K3J08L8oO3J01l6
19472b84n6J3m9j18p1kL6L6m3m3O0O1RRP1P1q6j7J11k7j50j2O5p4J5Q5M2k8n9n9M0M0j3j4
19465d41j4j3K7K8j5j6M9q9r1J38P8o0L2L2J4J4o6j35p1O7M2M2j9k0J5J5klN5N6n7n8J%k4
19458d89k4N7N7R0R0j4j3j67j66m5J85J49q2q2N7P1o7o3P6m1j09K6R5m8m7qqK7K7K7K7j9j9
19452d50n4n3P5P6J00l8n0K0OPo8o9N9N9o0o1M9M8j3N6R5m4J4J4r8r8L5L6j5j4o4N2K6m4j8
19445d84j8J2J2j6j7J9J8K0K1K0K1l7l6M4M4J9J9l9l9l3l4%Jnnm0m0L3L2kkl9l8O6O5j8j7
19438d93O3O3m8m8L3L2l6l7M4M4o7o8J3J3JJJ%P8P8k6k5k6k5N6N5p1p1RJ0K7K6l1l1k7k8J5
19431d96J4n5O0L8l1MP4L0L0n3n3n3n3M4M4M4M5k8k7QPk5k5NOL9l0r6K1L7l1J0P9LLk7k8j8
19424d84j9j9j9L4L3l5l6opK9K8K4K4Lo7l4J05K3m7M2k7j40jO6O6P4P4o2o3o2o3J8J7l0L9
19417e22J19j9j1N8q0p9J31J32j7j7L5j04p9O0L8l1J9j20r8M0J18k1r0M9R1m7o9JN2N2K2K2
19411c65l9l9mnJ9J9J8J9r6r6J12J12p3p3l9l9N2N2N2N1j0j0j0j0k1k0J4J4m7m6K3K2M0L9
19405c84NMk2k3J2J2MMMMMNl1l0k0j9N0N0%%o9p0n0n0k2J17M8r1O8J37lp1k4k4KP1Ko8K1K0
19397d27r7k7Q5J6j0j0NMo4o5K4K4N9N9J4J4J7r8l7P8KKK9m0m4K5K1m9KKj4J02J32l0q6j7
19390c99n2j21k4J38lj19RP8j7N2J08n3j12m3Q6Q7jj17o8KJ9K0P8Qo5MN0k0k1N0J1n9K0J9
19383d55m4m5K9K9J1Q1Q0J1j04j03l5L3N3j7j7N3j8q6LJ18Mo4N0N1j6j5k0j9K3m5poJ8J8N7
19377c94j2j6j6k9M1Q3J5rp8j07N5N9j03j6J22k4k4J23J22Rj30j4N4l4j04j4j4j8j8M5M5j4
19371d15j3rj0m4m4M8M8q0p9M7M8M7M7M1M1o3o3n4n5K6K6N8N9k2k2%jmnN1j8o6P3Q2n7k3J16
19364b89l9j79k6M2L8L9QQk8k7N3N4l5l5l4l5j0j0j0j0J9J8J9J9NMNMK0K0l8l8j0rkjj8J20
19356c88O2p6J6J5PQm5m5j0j1k6k6l0l1J8n1NJ43J02l7j41lJ09l0n5Q2M9M9J8J9n2j22q8N0
19350e15J14k4l5L4k7k8R8m0r9M0K9L0L8l1j55j7J1n8K8K9M4J14N7q1q8N1Q4J5N9N9j65j65
19344e94N0N0N0N0j0j1j0j1O8O8l6l5m8m8J4J4m0K9J08l2l6L2K4m6k6k7l0l1P1P0j0j1k9k9
19337d52K8K9mll8l8J%p1p2k5J12O0p9L8J07Lo7j1J27J49q3j70l3K4R3M7r1j68l0l1l1N8N8
19331e63M9M9J35lr4M4Rj29k2J16L4l6j8j9k3k3J4J3k0k1m3m3Q3J52K2j17PP6n0m9m5m6Q1
19324d80Q0j%RRRQj5j6j5j6K3K2j2j2k1k2k1k1L2L2L3L2o1o2O6O5o2o2M1M2J9J8l9l9J6J7
19317d04o4o4M7M7J2J2opm2m1N3N4mml4l5M6M6o2o2J9J9k9k9n7Q1P4o5n2J8K9K9k4k4Q8Q7
19310c48L0l8p1O8L7j01q3N6LP2Q8n0klq2q1K2K2M6M6q1q1P7P6mnn1n1K9L0J1J2L7L8M8r1
19303c75r1M8kkk8k8J9J9j6j6n2n3m9Q8L7L6M5M5poK4K4l2j00o9M6PQM9M9L7L7o6o7M8M8p9
19296d24p9K1K0K1K0K4K4n6n7n7n8M6M6k0k0rO1J23Rk4M6o7j36J9Q7j2j3K6K6l7l8O7O6p6
19290d31p7MNj4j4K1K0L6L7M0M1n9J0Rj07l5Q1M2k6K1m8l4J28O6r5k8M0j01l3J07j0j07l8
19284e49K0J9M8M7q0j1N7n9q2j2kO6P3m3n2J10J07L9m0m1kj17j22Q5Q8k8qO0j7j32n4O2Q7
19277d83J7J8J8J4J4L3L4p1p0J0Rk5k5J7J6N1N2l9l8J9K0k1k1J3J4J1J0k4k3l3l2LKj8j9J6
19270e31J6l8l7l8l8K7K7K6K7N2N1opM4M3MNj6q4j1J04np5l7L2Q3J4%jl6l7jkJ8J9l5l5J3
19263d65Q2K7q8n9n9J5J4O0N9N9O0l2l1l1l1OOPOj2j3j2j3o3o2J33J33o4o3J7J7m2m2m2m2
19256e65L9L9L9L9LLk9r8q7P4J52L7r6k7R3K3m6m6j6j5j1j0P1P1l1l0N0j9p6L9M3k6l9l8O1
19250d29O1RRk6k5n1n0L1L1L2L2llNNl0k9N8N9k2k1lkkkj1j1j1j1rj0o7o7J7J8N3N2qqqqK5
19242d30K5n6n5L3L3L4L3k1k2k1k1o3o3k8M1J16%n3O2O0O0l7l7k3k4r6K0O1n5k1M8l0l0N5
19235e05J25Nj10k2M7J2J2J6J6j4j4L9L9o1j31oJ09M2M2qqo6o6O1O1n5n6LKj4j3j4j4J8J8
19228e10J8J7K5K5rj0onK8K9L6L6M1k9o1o0J5J6m0m1noN2N3m8K1L5l4RJ0l2l2l2l1M4M5k9
19221d65M1l3l2J8r7j24J30J36p2LP1J6J5K2m7m8K2k1k1j6j7l7l7J09J09Jo9K8K8k4k5J9n1
19215d68n7J2R3K3r3k4N6j2oO2N9j1j4j3j8j8k0k1L8L7O6O5l8l9L2L1j12m2jjN6N7k6r5j00
19208e42l0K6m4l8P7J05j0l8L0O7lo1Rpp7K5K4n1n0L7L8k4R2O7r4o8M7N2N3o0o0R0R0o4o4
19202d56J6J7POn0n1P3P3p6p7K7K7O1O2M1M1o2o3N5N4m9m9j6j5j1j2n0J8Q6k9j07RO3O3l1
19195d05l1l1l1l7l7K0K0LMO1O0J%J%popoOPn1n1N4N4l1l1N8j1p9L7N8n8k0R5k2r1K0K1k1
19187d84R6L7p8K9K9l6l6j6j7n1n1O0O0N9O0k2k1k2k2n1n0M8M9L1l8j06J0J00j5q1j2J9Q8
19181d34Q4l2k3k3m1K7O3n2j8R7n8j27M1J57O2p6o4Nl2l3OPJ9K0j6j5L5L4m6m6llllK8K8O3
19174c72O3n9n8jjm0l9J8J8l2l1P3P2N5N5p1p2o1o1M3M3l5l5K3K3PPO4O5m2m2j23j23P1P1
19167e27L2L2J6n4r3M6P2P2K3K3p7p8K6K5K0K0J5J6M2k7k3J16N6j76l3J04m6m6M8M8q4j5K9
19161c98j10q2j4R0Q9l2l1k3k3k5J14M1k9rrj3j3J3J3k2k1K2K2K2K3l5l5%%M6M7n8n8k3k3
19154e44L1L0lp2KJ17J01L2m9m9PQl2l1P5Or8k9M8M7qp8L1R9n4n5P6l9j09N2J00o0o1RO7k
19147d35o9M7R0p2r9O3O5O6J0n9k3k3k4k3K7R5l1j01J10J09o8o8J8J8j6j6m6m5N8N9kjN6N6
19141b74n4n4jjJ3n5n6J4j9j9J12J13r0r0P2r0j29P8K0r4J10J79jp1o1o0L8L9j0rK6K5l0l0
19134d59R2R3j8q6m7m8m9m9L2L2L5L5L1L1pp7m6K2j0p9K1J37Ro0L2l7j01J5K6K6K7K7qqk1
19127d87k2J3J2RQk6k6K7K7ppN1N2op5r9J6O7km2m1N8N8L2L1k6k6m7m8N6N6K1K2j4j3n7n6
19120e11M7M7J5J4k0k1L4L4p0j39rJ06P6Pj3j4j7j8n4n4N0N0%%L5L5q3q3M4J14N5n9o4Nj0
19114d71j1P5P5n7n7J%k0k0k0k1N0N0qqMNr9r8P7P7p6L9J51L5m3K7P2m4p5oJ7n2kkm2P4P2
19106c31q9j13LL2L2K5K4j0j0QRk7k6j8j8M0M0K9K9n1n1L3L2K9K9P2Ml9l8KKM5k4j02l3j8
19099d79j9K3K4k0M9J7n2K2K1J6n5j11m3N7N8q1j2R3R4p6p5O7O7o0o0L2L2j2N8L7l1j9j9m0
19093d97K9j5j4J1n9k8M1jp1N7J25N6j3k7k7m6m5J5Q5M2k7K0K1r7k8M2M1mO6j6q4j3j4K0R0
19086c65J0o0j5j6l9l8qqOo3j6J00P7l9o3OM4M5rrn4n5K7K6J3J4J7J7m3K5O0rK6K6l6l5j6
19079d57j6j5j6J5J5J4J5K6K6qqL2L3m8j17k4R2O2qk8k9l2l3L3L4L4L3k6k6k6k6OOOOOPOP
19072d29l8l7O6O6n0n1n1n0N1N1N1N1m1m1m1m0P0P0n6n7j%L3L4K6K6rqk0k0k1k0K7K7K7K7
19065c78k1k1k1k1l8l9J12M3j38k3P5Nlln4J6R2k4n5O1K7K8k4k3o8o9J28J28l0k9K8K8p2p3
19058d56j5j6K2K2K1K2o0n9K1K2mmmmNMnmJ27j1j00L8L9j00n2J7M2M2j1j1m2m2LJ42j0q0P7
19051d24P6k4M5J2j26o1P7rqJ3J3o8o8L8L7L8L8K8K9k8r7p1O6Rj29j1N7M5M5l8l8K4K4oO4
19045d28J03l6m5m5n3n4L7L7L6L7llkll5l4K3K3J9J8j7j6L9L9o5o4rqrqL1L1L1L1k7k8k7k8
19037e12O6O6RQj1j1K3K4K1K2q2q2j4j4M3M4K3K3N2q6j04L5O8jRJ0n2n3K0K0N4N5p7p7MML
19030d70Mn4n4MLL8L8J6J6QRJ32J7q8j8N4j6k9l0l0l0MMqqN0N0k3k4j5j6j06RJ56Q8o9o8L1
19023d25L1l4l3l3l3J1J1O9O8ppK8K8rro6o7j7j7O3O3L9L9o5o5m9m9QRJ13J14J0J0n7n6q1
19016d65q1j02N9J19Lm8K0N6N5p9q0JKmmL1L1J2J2J2J1j5j6j6j5QPM3M2k7k8L0L1M7M7j0j0
19009c21q5q5J8J9l1l1q8q9R2R2J1J1L0L0n0n1k9k9O7O8Lj13p7L7K5K4L2L2K4K3K4K3j7j8
19002d29j7j8ooK9K8l5l6O8jj00J4Q9J9l0k9l4l3L2L2llJJN9N9m9m8j3j4k4k5L3L4j0rrj0
18995d93M7M7j0j1J%JJJ5J5J5J5KKl2l3N2N2p5p5k8k8PPK8K8M0k9m6P0J5j00rJ07P3Nqpm6
18988c85m7M0L9o4o4n3n3P4P4m4m4N9O0m5m4J2J3K0J9l8l9L0K9K9L0k6k5k6k5L0L1n2J8N9
18981d08p9p9O0Q7J7j5j6k7k7k3k2M7J16J4j24p2O7J9J9j4N6O9p0m1R8L1j07m4m4K8K7K1K1
18975d15j4j4M3M3j4j4k2k2L7L6n6n7KJQPO5O5o8o8L7L6J8J9j6j5l9l9J9J9r4r4Q0P9Q6Q5
18968b76k3k2j1q1m7R1j3j52l9R9l9l9N0N0l5l4K3K3J0J0J0J0j4j4j5j4N4N3p5oJ36kq6j7
18961d35m3m3lmM8M7l2l3K8K8K9K8m6m6L5L4lmj07j07M6M6N5j5n1J8R4K5k3k4p4nR3k2q6P6
18955d76Q8k7RP8p2p2k6M4J1J1J6J5j1j2j5N3N4N4k5r5r9k9N1j8J2Q1jjM0l0l0M0KLM6k4j8
18947c73j9k7k7j9q8l1L9J0J0J4J4K7K8L6l3p9rN1j8k3R2N4o2p5p5K9R8mlN4N4K7m3j2N7J4
18941c12n4m6m7k6k7k6k7O5O6l9l9%%Q0Q1j05j04P3P2q6j7M0k9j4j5n8J2N8N8o0o0j7N1M7
18934e05M7M0M0j8j8k1k2K9K9L8p6p6L8j5j6L7l2p5L9R0K1LKkkL4L3p0p0M6M6q1q1J04J04
18927c60Qj52q3P8R8K8J7J7m6m5K5K4l3l3k3k4k4k3J09J09o3o4N3N3N3N4j12j11k6k6K5R5
18921d02P4q9n9N5N0o5o6MMo6j5J00N8N8K2r3j23L8J02L3j4N4n5n6P6P5r6r6l8l8K8K9K9K9
18915d53N2N3onlll8l7q1q2K0J35O2n4j1j2nO5O3n2q6K8O1O0KKL7L7o1o1r2r1l4L5L1L1R4
18908c99R4j29j29J57Q8m6m6J3J3K7q8l8P7M3p3n7N9N1o4lkj0rM5M5n9n9PPn1n1Q6Q7K8K8
18901c58L1L0n1n0%%n3n4k2M8j1p9J0J0l4l3P2Ml2L8J13J13K9m0n1n0k0k0ooP2Lq5j5O5ml1
18894d67L9L9l1q6j7O3O2j1q0K4R2n1n2m0m0mJ12L9p7r1K6O0n6q0L4M4M3K3K3K3K3m2m2J5
18887d83Q4Q4l2q5q6rO0R0k6j1N8pp6M5M5k5k4K6r0n6J05J12m9j02l4j7j8K2K1JKL6L5l5l5
18881d74J1n8k5R0L0m0L2J00j9q9ppN8N8m9m8m9m9M9M9M8M9K8K8opr1r1P1P1q3q2L3L3L5L6
18874c65l4l4L3L3kkm1m1K8K8K2K2r3r3L8L9llO3n2n9N6O8m8q3j5L3L3LKj4j4N5N6q7q7K9
18867e29K9M6M6J1J1RQk6k7K4K4K5r2j09l9K9R9R5k0n9J0jjl2l1M0M0M0M0r6r5J9K0nnO4O4
18860c74pqp6p7j1j0K3K4nnO5O4ooK8K9NMNNq9r0K6K6ooooJ8J7n1n1J4J5k0k1J5J4N0M9l8
18852d73l9P8P7n0n1J9J9k5k4k5k4mmL1L1n9n9J02J02m6m5j1j2K5K4j0j1L3L3jkk2k1J3J2
18845d19j9k0J1J1J0o0r0K6N5j5pO3nmO9O9r5r6K0K0NNNNn1n1J10J10j08j09PPj1j2N8N8M0
18838d08L9MNl1l0l1l1o8o8M7M7o0o1N5N6N2N3mnr5r5L6L7O8J37J3j02J8J9J1J1NMn3n3%%
18831d78L4L4j6j6J8J9n7n8R3R3KLnmJ4j02j31L0O8kl3l3J2J3M7M6jkl6l7%%%jQQQQr6r6R5
18823e51R6p8j47p0M6J06J07j4j3O3O3K8K9m0m1m0m0JJJ2n7n5O1O5nM0L9m5m6MMMNJ2J2M7
18816c97M6m2m3j12MJ04L5JJM5M4l6l6q6q6J09J10MNj00r9M6M6l5l4J7J8P0P1L1l9n7n8J1
18810d42J2l3L7N8j1n0m9lkj2N8N1j9j8N1M8k1j3j2j8j9j8j8L4L3m7m7J0J0J0J0J9J9J9K0
18803c53m5m4m0m0J3Q2RRM0L9m2m1J5J4k4k4N0j9j24n4Q5Q4Jo8j1j0n4n4J00L1n2n2J8Q8P2
18796d01r0j05J03R9j7j0j1j8j8l3l3O8jo1RO2pn3n4N1N0k9M0Rn9%O9L1l9QRMMr1r2N9N9K4
18789d64K5J7J7Pj09q2Q0R1K2L2L2j1q0j1J04Lj36qO0J9K0J9K0m5j14q1N7Mj34M0J09K5K5
18783d47J07l1n0m9nnL5l5k5J13Q8n0o0Rl0l0k6k6ppppN9O0m5m4L7L8L8L7q4q4K0K0L1L1k7
18775d58k7K6K6q0j0J10k9j09K8K3m6l3l4N2N2P2P2P3j57k19J2J40P1lkM9N0l1l0L5L6r2r1
18769e24L7L7KKp2p2RRM2M3M2M2n9n9M9M9m2K8J28j0j38o9N7N6m8m8J0J0L7L7m3m4K2K1P9
18762c80P9q6q7RQJ19j9q9j9k8r7J1Q0RRk2k1j3j3M5M5n6n5M8M9l7l7kkm0m1O3O3L5L6L6L5
18755c65J4J3J4J3l8l9l8l8k0k0k0j9L5L5O4p5j01L7K8m1jO8O3nn0n0LP1J16k3q1N8O8kn7
18749c83n8OOM0M1n0m9QRl8l8ll%%N8N8m0m0noJ5J5P3P2j5j6n0m9K4K4j0j0J8J7j2j2n4J6
18741d41O4p5m7R1J41Ko4o5j5j5L2L2j7j7q7N2J18k1j56j8Q5J5K1K0k3k3Oo3l7J01M0k9J8
18735c75J8o8o8JJM9M8o7o7Q2Q2J2J3k0k0j9k0o3o3PON8N9J1Q0J9j21p7pN1N2N6N6r3r3K2
18728d58K2LKL7L6o6o6LLj8j8j7j8L6L7L6L7K6K6qqk4k3M5M6p3p3lmJ00R9j10m0O3p5m1R8
18721c88K4m6M5k4%O9m9j88q2N7M0L9N2N3J7J8qqp8p7M9N0OOK8j10%J39lp2J0J1m7m7m7m7
18714f08R2R2R1R2p9p9m5m5M4M4p1p2J3J3J3J2OONOR2R2p1jK8j10o7LJ9J9N8N8m1m1K9K8n7
18707d32n8J2J2j7j7J1J51Q6n3j59k1L7L7J1J1n6n7K5m3k7J11M2r6k1M9n2J7R3j38j42Q9O9
18701e26o9n5Q4M6M6K0K1k1k1M7J16N3q6m3K6K2K1k7M1L5j96j65O5N4q4L8J08k1k1j7j7M9
18695d77M8k1k1O3O3np4r3M5L2L2QRk7k6M1M1k9k8rrk6J12L3j06n4n5P5P5OOj1j1K3K4NMp6
18687d13p7N6N5r4r5K6K6K6K6j3j4O7O7qpm3m2R7R7r8r9p5p4OOP1P1j0rk8k7PPM4M4M4M4m4
18680c83m4N8J28j3j52q9M9L4L5q4q3J5J6M2M2Mj33p6O3O4O4P4o4j6N4p5p5M0M0M0L9m3m4
18674d73O0O0M6M7q1q1m7m7j2j3J8J9J4J4P0Jj27J1J01l8JP1K7j12j1N9l3l3N2N2K8K8k8r7
18667d54l4J05Qo2j2N7M8M8r0r1L7L6k7k7L1L1p8p7R5R6J2J2m6m5JJKJl2l2K6K5r0r1O0N9
18660d97m4m5J05J06n9n9K6K6k7M3L3j05o1P7M9M9n8n7M6M6m7m8J1J0j3j2L0L1l4J04Rj29
18654d94n5Q3k1r1ppkO8Q8n1q0N7M4M4nnqqqqQ3Q4m4m3j1j0j73l5J51Q1o4NN7j2K7K7l0r9
18647d72o6P2Q8n0q9j8J9n0r3M5J83M4j04l5J9J9K4K3J0J0J0J0mlmml7l6K1K1NOk9k8L7L7
18640d19LKL8L8o6o6j5j4j1j0k4M5M3p2m4P2P3Lk0k0J0J0KJM8k2l3Q2N0o4o9M6M7o9p7L9O3
18633d00oJ5J6o9p0P9P9p0p1L3L4jjM3M2l8l9o9o9J9J9o2N4J39K3j34o5J24N4k1k1k5k6j2
18626d96j3M6M5j0j1K5K4%%n7n8OOJKL0l9p0M6M5k5N9J28n1j21K7K7k9k9k8k9J0J0M5M5j8
18620d57j8M0M0p1p1L3L3M1M1m0l9j3j3j3j3j6j6n1n0J2J2J2J2J17J18p8p8R1R1N6N6q2q2
18613c96PPq0N9K9j10m2K7NNJ03l6l1L7J6J6j4j4rrK6K6K0K0j5j4j2j2o9o9M5M6j7j7N8j1
18606d25n4Q4L7l2k0j9j3j3m7m8R2R2j3j2j1j1j1j1j6j5j6j5%JL5L5m4m4rj0K6K6K2K2j9q9
18599e45o9O8N8N7l8l8m6m7J1J1JJL5L5N3N2M3k7j21J7J02l6j04L5J06l2%%m3m3j0j0j0j0
18593e44K8K7K8K8K0K0l8l8nnnnM9M8n5n5k7k8Q9Q8m5m4j0j0M7M8k2k2k2k2M7M7PPk8k7l8
18586d67l7L1J00Q5n3p9rj6j5j2j1L2L2l8l7K6K6m3m4K9K9K8K9m6m6m7m6N2N2P0o9o5P4P4
18579d11o5o0P8L1l8OPP1P1n0n0J4J5n0j20oJ33J12k7o0o0M7k1j35MO0rMMK3K3K4K3k3k4k3
18572d82k3Q5Q6p6p6L6L6JKo9o9o4o4L8J08L5j02K7R6P4P5N0q7j23J7L5L5M3M4k3k3k3k2J9
18566c84J9J4J5M9k0j40p1N5j4p4M1N7j1l1l0jO8K9L0j0j1N9N9n6n5n2n1l0L9L5L5n5n5j1
18559e58J04N7n8q9K5P4NM6M7k5r4r3k5K6K6L0L1k3k2M7M7QRj4q4j6J00L5l4l2l2l7l6L2L1
18553d92Ro1j9R7P0JrN9J6r9l0M0m1m0M3M4k5k5L9M0l0l0J5J4j5j6k0M9Q4J5n5n5o0n9P8P8
18546c90l7l7L9L8l3j03o5MK6K5L7l3L3J01Po2K0K0q4j5J00L1JJl7l8l1l2MLJ9J8J9J8p7p7
18539e87R6R6k9k9ONK7K6j4j52n5Q4qpQ2J3o6P4L8l0l2l2o6P3P7o1p1kN2J22Qj31j26J2L1
18532e76L0M0L9K0J9o1o1R0R1o0RP2o6j42mM9N0R2R3o1o2k6k7qqK6K7n4n4M9N0pqppn3n2P4
18525d84P5j5j5M3M3l7l7l7l7O0O1k1k0o5o5J6J5NNNNpoK7K8k1k2K1K2k4J14Q4n5j15m5L3
18518d66L4k9k8OOQ2Q3m0m0p6qj1j2K5K5j0j1J2J2m5m6P4P4J6J6q6q6k5R2L8L8M6M6j52j52
18511e98N1J21o3o4K8m1j11R7J71Rj9j9l8L1L0l9m0L0J18M9j05j04J7J7l0M0O1n5n4O0J8n2
18505d84ooopP0P0Mo4o5MJ1J2J6J6j5j6O3oj00l0P3Nq2j2M5k4n4J5K5K5O4nm5K5O2pk2k2l
18498d76mlmj5j5O2O1J5n5n8J0M8k1p5nJ6J6K0K1M1M1Mo5j3N7k8k8rj25p0R2M3M3mnlmmlj7
18490e19j7M1J11J1j04m3K6O8%l6L4Q4J3o9p0l3l3K5K5N7N7p0p0R4R5L7p8p7pMMk0j9J5Q4
18483c80L9p6j04l5L9L9M3M4N4N4p3p3l2l1K6K7P6P6k8k8qpqpK1K0j4j4q9q8J5J5l7l6O0O0
18477d60O6m9j29j4J02J02NOn6n6n5n6L7L7L6L7k9k8K9K9L1L1n0m9K8K8ppL1L1n0n0k5k4L3
18470d95L3J2J1k3k3mlP7P7o3o2nnNNj24n4J52J4p2O7J10k8k0M9kp1J6J5p5O3O3p5K2K3r0
18463d80q9N6N6N6N7o8o8J3J3L3L4L3L4p4p4N4j5j02L7R9m0o6P3J2J2R5m5q3N6K7m2l8L2K8
18456c74m1kO7m7m6qqPOPPkkkkl2l2K6K5j5j5J9J9k6k6RQM4M4l6j04p9O0O5p4l5J03J34nm2
18449d05K7J9n0k9k9l3l4K2K1l6l6mmmmN2N2N1N2l6l5l6l5m5m4jjl6J03O3nl8l9O1O1n0n1
18442e36R9R9L0L1p4p4NNl0l0K4K3K4K4KKL1j08p2O7K3m6J9Q8Q4J5j11j12L5L4k4k5P9P9n2
18435c72n2n3n2N0N0N0N0q6q6J8J8N5N4m9m9j3j4O7O8l7l7K1K1K2K1o0o0N3N2J7j21j07J23
18429d38O7p1M0J09k0j9k3k3k3k3L0K9L0j08n2J7l1l1OOO4O3K0K1j5j4n8n8k3k3M4M3j4j4
18422d92N1N1J6J6o9o9l4l5J26J26m7m8O6O5o0j30k8J10M7r0OPl7l7N4N5n0n0m5m5j1j1M7
18416e45M7l3l4J10J10o3o3j5j6J8Q7P7o2j24J5L4j04n7J3Q8Q8l6L4J07l0k7M3j8q7k9M0j5
18410d47q4o5P3R9K9k6j65r6J35J36km6K3P2Lk1k2o0o1onK8K9P2P2n5n5m0m1nollL1L2J7J6
18403d47o0o0J2Q2Q5n2j3j3L7L6kkq3q2O1O1O0O1n8n8K3K3m4m4J4J3JJJJLLMLk4k4J0J1N7
18395d03N8o9o9k8k8L0L0J4J4J4J4J%J%ppppk0j9N0N0J4J4k1k0ppj1j1j6q4NJ20l6l6Q7J8
18388c79k8Q8k8j44jO8L4l6q1L4J19N0o1o0N1N0k9k9M0M0r5r6N9N9Pj09l9P6J2J2j5j6L0L1
18381c86L0L0K2K3r3r3m0m0L0K9l4l4l4l3J6J7J7J6K4K3j2j1QQP3P3r5j64k9Q7k7k7N4N3l4
18374e53L5O1n4k0j9M3M3llL2L2K4K4m5m5j3j3j2j3J8J7J8J8%J%%J4J4l3L5P8o1k18q0J19
18368e59J19l3l4LLL8L8O7O7L4j05r0k0JKJ3J4J4J3opp6p5K4K4K4K4KLKLJ3J3RRJ7n3r7M2
18360e20M5k5k0M9O1qp3mJ6J6N5N5o6o7M8M9o0n9N5N6J7J8j7j7j1j1j1j1J2J3j02j03J16J17
18354c87m6m5j2j1K3K3q5q5P6P6j3j2j3j2J4J4J4J3O3O3ooJ3J3n5j25o7P2J05l2j5N5OPmm
18347c85lmopn3J5K8j10j07L2k9l0N3N3J08pq5j6Q4Q4n4n5lJ12L6q0n4J5l1l1j3j2M5M6kk
18340d68jkKKKKppppK0J9K0J9J9J8j6j6P4P3j23j23L1L0K3K3N4o1o6N0K1m7m5K4N4j6j2N8
18333c86qqmmn9n8jjM4M3l7l7k8k9N2N3J8J9l9m0K2K1l6j05KJ18N4j6n7n6k6M3L2q2o0J48
18326e08J51j0r6k6J5J6l8l8j7j6J7J8K2K3K2K2PPk7k8j4j5M4M3%%L4L5K1K2q3q2L6L6JJJ0
18319c95RK2m7p1O6Q2J2o4o5J2J3LMl2l1O6O7QRn0m9l9L0O8p0j7J21Pj31jjr3M5J06L7Mo5
18311d30m0L0J4n5KP2L1l8n2n3J9J9OP5Q2n7rrj2j2j1j2QQm9n0N0N1l1L7P0o9o1RL3L3o7o6
18304e34nmL0L0M4M4j4j3N5N4N5N5o3o3J8J8m2m2ppkjj1q1m5R4K3j15q0J50J48Rm2m2n5n6
18297d97Oo3n0R0Q7J8o2o1LML7L8j0j1j0j1j6j7O4O4j3j3k5M4O5n1n6J4O9O9l8l8J07qj54
18291d25q6L9L9M4M3l5l4j%m7m7L4L4J9K0j5j5M4M5o0o0L4L4M5p0n1J7o2j33NJ20N5j4J%l
18284d86lO0O1o7o6M3M4M3M3p5p5K9K9KKKLj5j4j4j4M6M6j1j1NNn3n3K3K3K3K3M4M4J0RKJ
18276b92l3l3m1m0ooOOPOJ1J1m7m6M4M4M4M5j2j1m6m6M1M0o3o3M1M1M1M1p3p4n6Q2N4q4m5
18269e12R3P5Pq7q8n9P9P5OK3K3q5q5onR8R8n9n9k1k0M4J12N3q7p4oj8j9N4N3n1n0K3K3J0
18262d42P9Q4n5j52q3PJ46N1q8n2J6MLK1K1l7l7L9L9O6O5J4j23p1O8N2j7k8k7L9L9o5o5lk
18256d94J24J25o2o1J9J9n9n9R1R1j06j07K1K0RRM3M3l4l4%%l4l4%JL3L3p1p1LLLLk0k1L7
18248e37L7N4N4k6k7ONp6p5O9P0L5L5NOp5p6MMo8M8J11mj00J4N5N5l4j48l4J73J06n5mmj8
18242d15j8L0l9l8P8Q8k8l6L3M8o7l7L3j5j5k2r1p6L9O6kL5L6k7k7qrL8l2qJ08lp3M3M4o5
18235d32o5L6L5J%l7l7O7O7k8k7K9L0J5J6k0j9r2r1J2J2k4k4J35k7j40K0O3pP0O9o5MP7q4
18228d61q7P4R0k5J5J6k5k6k5k5P1P1j0j0o6o6qqN4N4mlj08j08Q8Q8k4k4L3L4nnL0L0j04j04
18221e83O8O9L8L7k3r2LP2K4K5L2l7m2K8j9q9n0J9M3M4J3J3K4K4O3po9p0N3N3j2j1J9J9n0
18214c71j18m1P5NNN1j8m8m8j5N4R6K6J2J2n5n5K6K6K2K1l6l6M3M2o4N2O5m9r7k8M8M9p4p3
18208d96MNM0L9k0k0j5j6j4N4N0o5j03l4M7J16R0k5j4j4k5k6RRj1j1o5o4K1R2j6j5J11n0j18
18201e50R0Q4l2O7m8j76L2Q1l4n7J2M7M7L8L8L8L8j7j8j7j8KKo8o7L6L6KKK5K4m4m5K2K1j3
18194d20j4klK8K8%o9j29j4O3O4RRk4R0R6k1p0kmp4n1J8J8n2oO2K0J9j8j9j8j8ononL1L2l8
18186e01l8P3P3MMm3m3K6K6J1J2J2J1j8j8j8j8MLMMl4l4L5L5J4J4J3J4j7j6j7j6NNRRp1lJ00
18179c85j5q7L0P2P3o6o5o5o5M0M0k9k9P0P0%Jjkl6l6o3o3N3N2N0N0o5o5K1K1k2M7N7j3p7
18172e02rj4j4K5K5M0M0NOj7j7n1O4N1j8l7l7j3N7rp7LP2Lo6p2lO9O9n1n0O4O5q3q3P4P4o
18165d23p6p6pK9K9j3N6Q3l2j01J5J00L2QQk9k9k2k2k2R3K8q7m3K6J0J0L6l4l3L5llL5L6n2
18158d38n3k6M3P4Nk2k1j8j8j8j8M4M3l0l1N1j8n3J6qpmll3l3L6L6qqR6k0r6k7mlK0K0K4K4
18150d86o5LJ35k7q2Q0M7o8QP7op6l6L3M3M3O7ko7o8J2J2m5m6j5j6J3J29L6j25o8R4O5n1r5
18144e47k6O0O0K3m6j5j5J5J6K9L0k8k7j8j7m7m8N1J21k3k2j1j1L6l4n0O5O6n0p3nN3N4l9
18137d73l9Po2p5M0P4P5K7K6J2n7q2j2kkP0Kn7J3LLJ1J2o8JM3M3J5J5J1J0O5mj12m3N6j3m5
18130e12P0Q3p8j00l1JJl8L2J46P6l0M0N6n8q6q6m6O8L4q2M4M4l9m0m7K2J03L4l0l0k1r1j6
18123f07J22J17k0r0r0j1J26J73L3j61r1J6J7N6N6o7o7rrL0L0k8k8OOJ0J1K8R8J06l2r7k7
18117c93j7j7m2m2J6J6J7J8J8J8qpk1M9L6j02o3P5NOm4m4k2k2Q2Q2o3o2J8J9J5J4J5J5L1L0
18110c74n0n0k5k5K8K8lp3o2P6J82M3p0p1L7l3q0N8P6o2J9Q9o4o5R0R0o4o4o4o4J7J7P4P4
18103c65j14j13L6L6j1j2M7M6jjn4Q6P3o5j41lJ26N6m5m6O9O9m6m6k8k8M1M1L9L9p7p6M7M7
18097c74o9o8NOl0k9P0P0m5m5mmL0L1l0l0MNKKKLk0j9J5J6J9K0Q9Q9l4l3JJrqrqL5L4l4l4
18089c87KLL3L4m2j11J7J33Nj10m2K7k4k4k0j9L8L9l1l0M4M5M4M5n0m9K0K0k1k0N3N3n5J3
18082c67M4p1j14m6P0P0o8o8JJN5N4j0j1n5J4M7o8n1O5L1l8J7J6j2q0%J16Q5J6J4J3RRkko
18075c22pL1m0p8qP9J1n9J1j3q2L0L0j7j7m7m7L3J02L2l6m5m4K0K0J0RRRL9L9p0o9k4R2O5
18068c54n1m0P5M2k7l5l6j3N5K5m4MLo6LPo2K1Q9k3k3K1K2m8m8K0K1K1K0k7k7J1J2o0J0M0
18062d62M0K2K3K3K3p2p3llL5L5j4N5M0j22j19Q9J17m5p5M0KJN6j4m9O7L6l3pon1K0K3K3m1
18055d19m1M7M8o3o3k7M1LKklkkK1K1j3j4M1M2p4p4j9j9J5J6K7K6qqOOO4O4n6n6K5K5n6n7
18047e36JJP6P7r7r7J19J19l0l1j2j3r3r4Q9Q9Q1Q0m2j79n4Q6K4K4m6j16mJ36M4M4K8j10j15
18041e51K4R7K8k8k8Q0Q0J7j22r4M5J02l6p5O4O0p9p2lPPllo1o1P5P5Q0n7o4P5O2pj4j3j8
18034d11j8k3k2J2J2m1m1opJ5J5J5J5ONL9J08M1r7n0m9M4M4l6l7K4K3rp9l1J08L1m0%%mmm9
18027d97m8L3L2k4k5L4L3k3k3N8N8j2j2p0o9QRM0L9L8l1p8O0P2o7p6pl4l5J21J20n0m9m9n0
18020e74L2L2k5k6Q2Q2k4M6%j39QP7j05j06P2P1MMl0l1O8O7J0J0n1n2PPj3j3rrO0J28K2j17
18013d35rO0MMN2q6r0M8J16M7l1j01q4N5R3m5j29J0O4O5P5o3j21J8J6J6K5K5j9j9j9j9L2L2
18007d13L2L2k9k9ONj8j9j00l1J49J0j16K2K9m0J6J7n4Q5J46q6j10K8o4o5M0M0N2j6j6J22
18000c75R8j32j23J6K8K8J6J7K1K1pO1j8j56l8J01P1P2j9j8j9j9r3r2N7N7j8j7n2n2O9O9J1
17994d35J2K6K6l1l1n0n0N3N4M1M1o3o2L5L5p0jR4m6n9RlkJKNMk9l0L6L7L7L6p9p8K5K5k9
17987e14k9K9K9P6P5k9M0O2p7l7L2k6r5J4Q2l2l2PPn2n3l5J03J36mm1K9J7n1q6j6L3l5QPk3
17980d81k3k3k3O9O9J2J1p8p9M9M8o1o1k7k6R3R3j0j1K7K7l1l1M2M2j5j6p1p1P9P9J3J2J3
17973c60J3m0l9l9l9ooK4K5np4o6N0Q8Q9M0p4r4K1K1r4j29j4J10J10j0j1j0j1K5K5K5K5N3
17967c77N2k7k8k0k0k0k0O6O6o1o1j2j2K3K2mno3o2M3M2j5j5j1j1j1j2K5K6Q2Q3LLn5n5L2
17960d09L2lp2l7P8M9k1K4K4j33j7N7n8n1O5N6N6m1m0J2J2l9l8m6O9J04j1oom8m8nmmmk6k6
17953e55P7P7k4k4n9n8N0N1n3J6J19Ln4J5N0o6o5N0O1qk0k0rrrrRQRRj1j2l9l8K2J38nj67
17946e50k7M2n0J9J37O9o2o1M4M5J0J0N7N6%p1j55m0J03L4m6m5PQl1l0N0N0ppppM6M5l5l5
17939d34n2n2j7j8R2R2l5l4n8n8M1J55L6j27o2OM3J13O2n4K5K6q6q6L7L7q3q3PJ22L8l1J3
17932d25J3k6k6j6j6J9J9l6l6M6M5P4P4j22j22j%L4L4L0L0k8k8K3K3n8n7M4M4M4M4j2j1o9
17926d49o8N4N4llq2q2K9K9k2R3O8kOPr7r7P8J47P0m6j02j01nnM3M3j5j5l6l7M4M4N0N0n4
17919d12n4k4k3N8N7nnonN6N6j12j13M0J09O4r8j07PJ3J4J2J3n7N9Q0J1L9l1q7q8n7N8M6k2
17912e14N8N8o3o3M0M1k1k1P8P8m6j16q8K7N6j3j3N6O7m8m8O8k7r5NJ20L8p8p5Q7P7j30l4
17906e39Q2l9l8P3P3K7K7p6p7j5j5j5j6j%P9Q0n6n6P0P1l9l8J11J12o1o1lmm3m3m3m3k0k0
17899e56L8L7OOOOk0k0Q4Q3j8j8j8j9j7j8J7J7j9j9p7p7R7R6k6k7K0Q9nj21k9Q6k1k1q1q1
17892f20J15J15k6k7k6k6K7K7K0K0L3q3q8K8J4n6NP4O1rk3k3n7n8P0P0k7k7J9m9k4R1Q8k9
17886d01L6L5K1K1K1r4r3K1j0j0llj%%jOPr8r8N3N2N2N2K7K6l2l1LLLK%jjjOOOOooN2N2m3
17877c64m3J5J5%Jq5q5Q5J5m9O6N0k0J6Q4J6j00o1o1J5Q5N2o2j06j06J4J30M6k3J2n8o1N4
17871e13N4o2l6L2j4j4O0O1k1k1k5k4K8K8M3k8n7N8jp0M0M1l8P7J03n8q4q3J0J0OOJ10J10
17864b72rj0r1r0N9N9JJj5j6j5j5M8M8N5o0q4q4l3L6Q0l5o3PQ5Q4j5j5k6k7o1o1O6O6l8j07
17858e47o9M7R7K8M5M5q6q6j3j4M5J13J00j6n5O1K0j19j11K7J8J7K6K7n2n2O5nq5N3J19k1
17851c78l2l2j9N0M2r7n4J6kjLKLLLLj0j0j0j1N6N5j3j4%Jl9l8Q6J7o1P7L3l7kO7L7j02j02
17844e10L7N5j5L4L3l5l4k6k6l6J02J06l2q7j7MMl3l2l3l3L8L7L7L8k0k0J5J5m5m5P0P0J7
17837c67J7j00l0L2j06j02L6P3P3N1N1m4K6%j39l8L1NP5R3m4m1K9kp1oO3L0j10PJ44np5k7
17831d71k7K5K5K6K5l9l9o6o5o5P4J04L5l1l0L4L5L2L2l7l7j4j3K1K1J1J1M6M5m3m3K7K6r7
17824d62r7O5O4j5j4N4N5o1o1QQm5m5K0K0j3q3L2J70J7j20n7Q1J22j08j43Q8J32ok9l0j9j9
17818d91J5J6N5N6n9o0J4J3n6n6N0M9k0k0J3J3k2k2m6m5j2J26J14M5k3k2k2k1k2k1l4l4o8
17812e97o8J02J03j3j3L5L4l4l5MMl1l1J25J25l7l7llRn9o9P0O9o9n5J4l3l4L8L9L9L8j9j9
17805d11M9N0L3L3L5q0j42k6N6j4m1m1j1j0L8L9MMj9k0j9j9l7l7P9P8k5k5RJ0K1K1j3j3mm
17798d52L1L1n9n9N6N7j5j5pql6P8P9l6ppj4j4k9k9o4o3Q0Q0l6l5K6K5m3m4P1P0r1r1J2J2
17791e46J2J3Q4Q4l1l1k5k6r4K1J06L8l2l2k1k1J4J4q9q8K6K7M2M1PORRRRM5M4p0p1K8K7K7
17784d35K8mmO5O5p7p6ppONOOJKl2l3Q9Q8p3p3N3N2j6j7j4j5m8m9J1J1OPQ4J4j01l2J2J1J28
17777c63N9j65r6J12M3o8KJ14M4o1o1l5L5KLPPo2o1K8J43J6r9k2k3n3J6M1M2O5mp4ml1l1M3
17770d91M3k0k0J5J5J3J3J7J8l4L5L6l4n0n1J5Q4N4o2PQl3l3k8k9j9M9J1J0O0O0L0m0l1l1
17763d13j%k6k6RRl4l4L1L0Po2LP2L6l4K4m6j14M8J16m5r4k6l1Q4Q5l1k4k3j0N9K5m5j8j9
17756e18R2R3o9o8M7M6l6l6l6l6nmnmP5P5OOr8r8O4O3j0j0nol5L4J12k7r6k8L9J08Q1n7j30
17749d76PM8r2q7N2P1Lo6o5KLJ22J22o2RN1q7l9L0k6k7J08l2k6M2q0q0Q6Q6n0n1j7j6k3k4
17742e84M6M6J3J2k2k2R8R7j7j8p9p9L6L6L6L6q0p9Q6Q7k9k9J3J2o9O9P5Oj9q8k5M4L5l3m9
17736d38j17n0Q9Q2J3qrl9l9L1L0M7M7O4p4p4O4R0m8n8n7l1l2J1J0J1J0m4m4P2P1o3o2N2N3
17729d40M5M5k5k4n0n1J9J9L6L5N4q6o3P6m6m6K4K3K4K4m3m3qqL8L8l1l0L6L7LKn1n0O5O4
17722c88j9k0j9k0J0J0RJ0o6o6R5R6k4k4n9n8j6j5k8M1R3m5m9Q9J03l7j9j9N6N6K1K2j1j2
17716c03q0q0JJJJm9n0O5J33J6j23m1m0m4m3J18J18JJKJkjkjnmp3p4L0K9mnk5k4M5M5K0K1
17708d24m9m9l1l1P7P8j4N5O0p8j9j9k7k8N9N8k2k3l0l0N0N1m6m7L7l4p8O0Q4J4p4O6J27j1
17701b88j37KLj37NJ43l2l3P3o6p0O9M1k7K0K0m9n0m9n0J11J10o2o3OPpO2Q1n8n0K0j0j1o
17695d82oK7K6l1l2J5J4M9M9qqK6K7llJJrO1J04l5j38o9L4L4nnonl4l4K4K4J7J8m1m0p0p1
17687e84N7N6k2k3L5L5J0J0M5M5o2o3O4O5l4l3l4l3n3n2N2N1JJJJl1l2K7K6K7K8p7p6J7J6
17680e39J3J2K7m3NJ20M3p1%Jm1m0M1M0j4j5j4j4k2k1J3Q3P5m0j4N5L7l2m7j16q6K9O3O4L3
17674d15L4o6o6nO4L7p9q4j4R0R0L0L0K9L0q7q8k5k6k1M7K0r5M9J18qqM6M5M2M1q2j51n5O1
17667d72M7k2p3mP0O9J6J5l9l9K3K3j7N2M8o8j07l7K0K0K1K0j4j5qqP3P3nonnp0o9J1J1l2
17660e03l3M9k1m3P3P7l8m8R0M4k5k3k4j15K4P7o2n8Q1N5j4n3Q5Q5n4j18m8m7K3N7N7K5K6
17653c99m4m4j1j2j1j2N8N8K3K3K7K7q8q8N6N6K2K1m8m9K1K1j4j3j3j3p8p8M1M2QP7N1q7j5
17647d85N5l6l6J09l0o0Rj0j0onJ7J6J7J7j3j3j4j3N5N5j4j5p0p1R1R1l0l1L9L9o2o3k7k8
17640e32L6L7P1P1o4o3OOPPPOJ7J6M2M2Pj31j9N0o9%Q6n2q1N7Ro0rrj3j3N1N0o5o5M3M3M4
17633d34M3jjjjlmllL4L3jjr5r6K9K9n0Q9Q9m9j0rj7j8J7J7n2n2P0P1m5m5L8L8p8p7j9j9J6
17625e71J5K6K6K5K6j3j3j4j3KJL6L6N6N6n1n2q4N3N4q5M5M5p9p9kkklR2R2p0p0J7J8n1n2
17618e85M0M0P5P5m7m7K2K2l8l8mmL5L4l5l5N6N6j3j3onK9K9MNL9L9o5o5MMm5m5P5P5l1L9
17611c24N2q7r0M7L9j00k9k9M2M3O9O8n8n8JJ%Jm7m8L3L3l8l7M2M3RQk6k7m1m1J7J6J7J8J7
17603d64J7L5L6m6m5J0J1J1J1N0N1n4n3%%%Jj1j0M8M8o7o7rj0J6J6N0N1n7n6JKk5k6N6N5J6
17596d08J6j8j9m0l9m0l9K9L0K9L0M0M0j7j8j0rm5m4K7K6l0l1Q8Q9j5j5k2k1J3J3OOk8k8l
17589d57mlmj4j4O6O7J9K0l9l8L4L3m7m7J4J3k2k2K6K5K1K1Jo9n4Q4N2j8m9j18j00L9P6PJ8
17582d83J9J4J5L5L6K8K7K6j12l8L1m1m0l6l7L4L4jjN4N4lmkkkkllllRRk4r3p1O8P2o6k4J15
17575d14j4q3N4N4J5J5ppo5o4o9o8L5L5N5N5k5k6M1M0j8j7ooK8K9l1l1K6K7mmmlj5j4j1j0
17567e07OP5O4p3p5O3R9m1j76l8k1k1L1L1L1L2L9L9m2m2M2M2j6j5OOn2n2%%L4L5m1m1J10J09
17560c59j21j21J21J21o6o6L7L8mml4l5K0Q9M2p4p2M3M3p2r1K6N6N7J2J1k7k8N3j6q0L4J05
17554c62L6r2r1O7O7j4q4m4P0O7m9k9k8%O8M9o7k5k5p1M3P7q5oJ09p0p0J10J10o2o3l0l0l0
17548e54l0M6M6M5M6k8k7k8k8N3N3J8J9j2j2m6m6k2k2J28J28l7l7M4M4j01j00j08QQ7Q8k8
17541d13k8k8M0pj22k2R3O0rK9K9j0rM8M9l2l2mno2o2j1j0M7M7j8j8j8j8J2J1J2J1J2J1J2
17535d15J1qrL5l5o2QL7l1J3J4m9m9N4N4r3k5Q5J5m3K7L7l2J1J2o8o8L2L1R9L0n9J1P5l9r8
17528d92J8M8k2j5N5k5k5J8J8j21n2J26N6q4j5O8m6m2K7j8j9M0M1j7j8J9J9J5J4j3q2k5M5
17521e04k1k1M5M5n1J8O0rj05J0O5mj8N1LLn1j20k3R2J24N6m8m8k9l0j0N8R7R6n2j21k8M1
17515d29l7l7RRRRK8K9j1j0J5n4J9K0o2o1mlM0M0m0m1J01J01k6k7lmN4N4p1p1j3j3j2j2j2
17508e16j2j5j4M3M4%%l4l5N5N5llRRq7q7q0N7J01l7n7Q1O7O7O0p8q2N6%p0K0Q8k6k5Q2Q2
17501b85p8p9o9JJ55J6j55q5j6N4J39P0l4l4j2j2J04l4j14K3llOOo0o0kkM5M4M4M4n7n8J%
17494e00jjN6N7j8j7j8j8K0J9j6j5J7J7m0m1K3K3ppj4N5M6r3n5Q5M1k8k8M2M1k8m4K4K0n0
17487d53RQMMrqn7J3O6p3k9M0J7J7j4j3K2K2l5l5O6O6L2L1o3o3o4o3L4L4%jm9m9L1L2J0J0
17480e10M5M5L3L4J7j22m1R7Q9n0k5k4l3l3PPPQJ2J2J2J1j6j7j7j7mmnmmmmmK5K5K5K5QQJ6
17472c70J7p9O0O0p9qqn1n1J3J4Q5Q6M5r4j12m3j2j3K6K6P5P4n2n3lmmmllP9n9l9L1k6k6Q0
17464d25n8j9N0j7j7K2K1r7r7J18J18P0%Ko7n9RK4K4n1n0j6j6k5k4oO3P0O9L6l3n2J7RRl7
17458d35l7K1K1ooo3o4L9L9L9L9n2n3R5K5r0k1L7l2o2QM2M1O4nmnm4j13j6R9M5k4n8n9k8k8
17450f51l3L7R3R4L6L6K4m6j04N7J43K9m0l9j09PQ8k8J6J5m0K9R5o5j47J5P8Rk4k3k8k8N2
17444d52j6o7M9M9o7n1J8K5K5P0%q0j1O1O0N8N7j2j26j26L6Q7k9r7k7K2K2K6K7M4M3j3j4o
17438d15opoO7O7q3q4Q0P9m8m8l0l1RQL3J02J8j20m8K1m0L0J54J6j37o7L3L3m3m3m2m3Q5Q4
17431d22j2j3j3j3L1L0k7k8J8J7J8J7K2K2n9n8J9K0k7M1O2p6l3L7k1k0n1n1K9K8L4L3n2J7
17424d81O5p4j12K7J03l5m7K3N7N6P4P4n3n3l6l7l6l6J2J3O6O6m2j12n6Q2R9m0l1L8Lo6o2
17418e51PO7O7j0rj0rj0rN9N9k2k2m8m8j3j3J1J0J1J1O7O6n5n6l9L0rrJ1J1J1J2L2L2m9m8
17411d65l4l3JJj2j1J7J33J10n0l1L9j7q6m7K1%jMMj0j0K4K4k8k8j0O0M1M2l1l1q9k1O5nj7
17404d81N2l0l0P2Ln5J5P8P8m8j17%P0o2j32j9k0L1J47N5o1J2J1m2m3L8L8J8J8L6q0p5Q7Q7
17397c49p5l7P8LLm4m4pO3J9n1q8q8N3N2m8K1R2K4K5m4m3m3l8L0J50j1q9K6o4j34J3J29N7
17391d59n8NP5L1l8ONLLMLOPN0k0p8qM8M7K0m9m9K1k0k1j5j6M5M6j6j7Q8J8%jm0m0l6l5J6
17383d69Q7qj23n5O0R3k4lO6k1r1qpj6N3K0K0J03L3o0Rlmj2q1m7K2noPo1k3M6QPl2L7P0m5
17376d63j8R9L0l9J4J4RJ0m2m1opJKJJ%%q0q0J01J01l0l0J7n3m9K1l4L5P3m2n2O3L1l9n2n2
17369e86K8R6j2q1O6O5n8n8%%L4L3L4L4o8o8j6R9J30l1j02J3K1K1p1p1K5R4M4p1J0Q0p0p1
17362e07M3M2o2o2L1L1k7k8J7J6J6J6KKLKj2j2j1j2jkN7N6l6l5M5M6m0l9O5nj06J0R0k5p8
17355e10rK6K5N2N2RJ0L4q2n5O1O4n2q1j1j1q0K0K1RRRRk0k1k0k0M1M1j7j7K1K1m8O7Q3J4
17348c56k1k0k2k1k1k1J4J4J5J4j5j5j5j5LLLLO5O4j08j09L4L4jjL7L7k1k1l2l2M8M8l5l6
17341e02K1K2M4M3q4q3P0P0j1j1j9j9O2O2m6m7m6m7j6j6j7j6M9M9P3o5m0K9J7J6L2L2j17j18
17334f29L8L8LML1L2llJ5J4M9M9pqK3K3J3n7j01L9R6K7j21j22P2P2l2l2rqj3j2M9j9o8P1J01
17327c85l7p0o9n9P9Q4n5M8J17l5l5M4M4n9o0n6n7R4R4j9k0j9j9N3N3l5l6M9q8n9Q1O3nj6
17321c90j54q1J50R0m9ONllj3j3L5l4r5M3O2pk4M6l3l2j8j8O2O3llq3q4K7K7K0K0M6o8l9L1
17314e14j4N5R2k3n3O2K9m0q7q8K4K3K6K5K5K5k1k0k0k0K3K3m7m6j3j3N6N6l0l1L9L9o0o1
17307e79RQJ0Rk5k5P0P1JJj6j7j7j7K6K6K6K5k1k1k1k1L3L3O7O7o6o7LKj8j7J7J7k9k8M0M1
17300d03J8J8J8J8jjp0p0kjO7O8p7p6pqQRL1J00Qj07p2ml5L3J54Q4m4m4m9m8L3L3L3L3k3k3
17293c99k4k3l5l5L4L4o9p0R2R1J0J0J0Rq2q3L3L3l1l0l0l1R0R0K1K0l4l4%%J3J3n6n6M0M0
17286d39ONj27j26J73J74j5j5j0j24p0R2O3n3m6K4M7M6K1K1j4j4kll7l7N1N2j9j8mmmlo9o9
17279e47M6M7J5J5L9J07M4p1j10m2K1K1K5K4J%J%k3k3k3k3k3k3k3k3j8j8j9j8J00J00j5j5
17272d51j0j0J4Q2N7n9r8k8K9L0L3L4q0q0L5L6l0l0L9M0J2J3k2k2j0j0j0j0PPLLJ8n2j9J20
17265d19O8p1k3M7p3p2J1Q1O0p8p8O0O1pm1m1k5k6L2L2J3J2k2k3L8L9L8L8qpqpM0M0j8j8m0
17258c95m0j16j17Q2J51K1j17kO8K0K0L9L8m3m2L3L4o2o2k1J17J03j28j34R8J26j04j17K1
17253e29N5N6kjn5n5K9R7J03l7j30j30L4L5K4K4l4l3R5R4n5n5qqrqqpN0N0J4J4J4J4n4n4K7
17246d43K7j2j2j2j2mll8l8J1J1J1J1llN4N5n3n3N6N5k2M8k6k7MLO1O1l3l4l3l4o1o2J9Q9
17239d42Q0l5o9M6L4l5J0J1L4L4p0p0QPLP2K2K2l2l1j2j1o9o9P6P6J3J4j3q3oO3l3j02OP6
17232d75jjL8L8J4J4m4m3nmN3N3m4m5L7L7n5n4m7m7k9Q6O5mk5M3R8K8j7j6J8n1l9l9k5M5K6
17225d17K6L9l1j23n3PPO0N9o7o7L2L1L6L6j27n7J72N7n9N6N4o2m0K9j2q2M3M4j0N9O3r9j02
17218d98J52J18q8p9L6m3m4K8K9M0k9j07L1P4Mj7j8k8k8k8k8O3O3O2O3j04j04J1J1M6M7o9
17212d34o8M3M4k5k6Q6Q6j22j23O7O7O7O7p6p6M1k9o5P2J12k7j26J3M7r1n7Q1O4nL0l9q7N2
17206d37L2l7N8j1q4N4N0q9NOp3p3O7O7O6O7m8m9m0m0j12K7J51J2r3M6P7o2k8M2noK7K6K3
17199c84K2L2l8q1N8jp0J2J2m7m7K2K3L3L3l6l6%%%jM3M2QQn7n6N9N9p2p3M2M3NONOk6k7k6
17191e05k6Q0Q0l6l5M7M8n9o0n5Q3J26j3j05L3L3j05o4P4K7m2l1l0l5l5K8K9m1m1R1R2p2k
17185e21J10k8o7P1N6q3l5L4j6j5K3K3MMo5o5QQP8P7q8q7K7K8J2J2k2k3M3M2QPp5p5Q7Q6L3
17178c84L2m1m1L2l7p6O2M6M5K0K0K0K0n3n3j7q5j34OJ84M7j21J7J56p5k3J16Kj35J9K0K5
17172c86K4nj43k4J13M4r4q5N4M1k9K0K0j01j00O7O6O2O3qp7L1L1k0j9j9k0Q4Q3l1l2M6M6
17166b98k3k3m1m1l6l6N0J19L5q1m1K9k1k2O4nl5l5n2n2j8j8L0L0J39O9o1o1J6n4o9M7M2p3
17159e26L1L1n0n0M3k6J0J26N9n5q7K8O0rk8k8m5K4K1K0nmj3N6N2j7l9l8p2kK9K8LLLLK1K2
17152d21jp1l4Q2Q2l3r4k5Q8J8n2J7J8n2k2M8QRo1RQ2J4l6L3j4j5L1l9p2M3M3p2l9L1%JRR
17144d78j9M9N0k0J6J6J1J2k5k5k4k5K6K7m3m2j7j7N3N2MNMMo2o1j09K9Q7J8M3k6p1O6J06
17138c86l3j19K0LKN3N2N3N2j8j8j8j8NNo4o5P0O9m5m6lkL2L2o1o1O0p8n1Q7P9n9k1k0M0M0
17131d32m0m0K9L0J5J5k0j9m4m3K6K6J8J8J8J8l9l8L0L0J9J9j6j6%jj%j2j2j1j2k8k7k8k8
17124e96Q7Q7k8k8N1N1j9j8J9K0L2j06j07l7j6N2J02l7o3OqqlmN8N8j2j1j7j6J8J8M1M2p4
17117d66p4ppopQQQQj04j04J03J03L5L5l4l4Q7Q7p5p4L1L0l8l9kkL2L2jjl6l6L0K9m0m0K1
17110e40K2m7m8Q1Q1l5l4l0l0l0l0O1O1O1O1l5l6J3n7o4P4L2l8l4l4oJ33L4l5J2J2j7j6N7
17103d01N7n8J1N4q5l5L3j4j3M4M4k4k5nnl1l1o5P3J08l1l6l6K0K1jp0m8R1J33mj19m9klP1
17096d31P1mnl9l9J3J4J3J4l7l7l6l7O1O2n4n4klO8O7qqqqL5L4L5L4j7j7j8j7m1m1Oo3o6P2
17089d91L7j01L3J03k3k2O3p4m5R4M0k9n1n1MNL1L0R7m2q5N4J21j7q4q3q0N8J28j1n7n7l2
17083e37J06Q8J8m8j17o3P6O2O3J7J8j7j7r3r3P0%l3J06P1o7o3OO7ll0l0J%l2l2KKk4k5J5
17076e36J4k2M6O0p8p0O8K1m8J7J7J6J7k1M8J26j2o8JO2qp6p6opL7J07L7j01j31j6O1O1po
17069d73ook3k3k2k3N0N0N0N1q4q3O7O7k9k8J0J1k8M2P1m3n2J8k9k8non2J8O3n3k2M7k1k2
17062e46Q7Q6q5q6J8J8N2N1jkJ0P8Qj08o6M9M2p3n5n5J8J8M6M6PPM8k1q6P6J48n9o0N6mp4
17055d12L7J07o7o6j0q0p3J35J00j08j04l5M0L9l8l8Q9J58L4q2m1m0j6R9P3MMNq1q1P9P8p2
17049c63p2poooJKJKOOOOpoq0L6J05l3o5P3P8J0m7m7m2m1J7J6O0O0k1k2KJn7n6Q3Q3j07L2
17041d05J17k1j21J8pp6k0k0m8Q9M7k3O8jq7N1R8m0r6k7noL4L3J7J7K6R6M2r6r3k3L8l1k8
17034d83M3M8M9n1n1l4l3JJl3l4P1P0K8K7ppj2j2j1j2M2M2N6j4j09L0R3m7j47j0M7k2L9L8
17028d04k4k3L8L8m3m3J9J8j6j6LLMLk8k7L0L0k4k4L4L3l4l4J%K5K4j0j1j2j2J4J5Q1l5j04
17021e11J2M1M1k1k1l0k9L2L2M4p1m4P1M8o7mO5Qo1k6M3K0n0m9K0L5l5n3n3q6L0J18N0m1m2
17014e84K4R3P9l6p5p5NJ20J20Mn0n1n7n8JKOOJ6Q6P3q9p6pk2k1K4K5K5K5j3j4j3j3J0J1J1
17007d88J1MLQQQP7qj24k2M6o8o9R0Q9K0K1j7j6J8J8J4J3J3J3n2n2j7j7MLP3P3k1k2j0p9n7
16999e12N8K3K4L3L4q2q2K0J9K0K0l7l7P8P8j5j6n0n0P0P0%Jl9m0mnopklq8j8Q4l1l6P9J%
16992d48J48L3j33j8O5nM1M2j07j07QQO5O5nnp2p2M3M2J5J5k0j9o2o2PPN1N2J6J7j3j3K2K2
16985c77j3j3j3j3l5l5L5L4N4N4j6j5l5l6nnNo4k5R0K5m4k5k5oJ09kj18oO4K1m7k0j9mO6J31
16978c28k9j61m6O9O9L7L8L6l2o3N3K9m1OOonnojjm7K2L8p7j03N9N6j3J3n6r5K0P4Oo9%L8
16971e15L8M2M2j6j5n0m9j5j5K5K5K4K5%%%%rj0K5K5rj0j0rk8k7LLO2pr8J7Q6k9k6Q9L9l1
16963d08QRJ0j05m7O8LMM6M6n9n8j16j15J40J41J4J4m1m0O3O3J0J1J0J1J8J9l9m0n5n5j6j6
16957e02l5L5O5n1oO3m1m1K6K6l1l1k0k0J5J5ppK7K8O7O6RRp7p7K7K7j2j1j1j1N3N3k7k7q3
16950e17q3J13J13n3n4R6R7p0o9j2j2m1m2M0l0m1P4J55M0j39p0Q6k9r8O4L1q5L9M0klJ0RN3
16943c90j7m1K9p2p2Q8Q8j32j31O1O1O1O1j7j7N5o0qJ08pp6qrn6J3P4MM8M7p2p3Q3l3o5R7
16936c78O4n2KKl5l5pO3j8q7kkm1m1P3P3o3N3J04j03j50J1J19J19%p0p0%J4J4K9K9r8r8L1
16930e50L1k8k7R4R3l3l3K7K7r3k3M7M7k9l0l4l5M7M6K0K1K0K0K7K7n4n3J6J6m1m1J1J2M6
16923d09M6o8o9JJpqK7K7M7M7k2k2m5m4K5K4m6m6K3K2j0j0N9N9j%%%J2J2n7n7J2J2k3k3P5
16916d36P5m1m0K5K6K6K5m5m6j1j1PQo2o1P0P1JJqqmml7L2O5n0n2O4rrJ2J2M3M2l1r9o1N5
16909d65Ko7N1J20l4j03o0o0O2O1qqJ00J00j5j5p2p2l7l8M1M1M1M1J7J6J7J6n3n2j8j9k7k7
16902e24Q7Q8j1j2j2j2RQn8j27n9J02J15M6j1j1m9n0J3J4n5n6R1R1k4k5j7j7N2N2n5n4J4J5
16896d42K1K2m8m7l5l5l4l5J27J27q1q1M8M8J4J3N3N2o2o3rqK6K6m0m0ook2k3M2M2m7j17J9
16889f01J35N6N6K0r6o1N5N6j4O6O6r9j00L6L6KKJJj15j14N8N8N1N0J05j2o1Pj4j29q9P3M5
16882d70p0l8L1K2m7O6O5j1j0L5l4r4K1K5r1k5R1N7j2L6L5L1L0q9q8P2P3k7k6J9n0J9J34J9
16876c01r7m0K9n2n2j9j9N1N0RQO6O6k9k9o4o3MMMMJ5J5o6o6ppJ20J20POk8k9RQp2p3ONP8
16868d29P7J5j23m8R2N2j7m7K2M8k1l5l5J2J2K6m4r0M8P0O9o6o7o6o7K2K2N7N6l1l0P3P3n2
16862d22n1P6P5M2M2q5q6j4j5j4j5L6L5k7k7N3j7j22J6J40Ko3OM1r9j51j4rj0Q0Q0MMNML0
16855d70L1L4L5l8L1J28j1j34j33L1L1mnmnL7L6m4m4J3J4M8M8l4l3k5k5j6J22lp1L2l7m1K8
16848d78m5m6Q6Q6p5p4N2N3mlmlm2m2J6J6rrM9M9MMp9rP3o5o6P3M8k2K5K6q5q5J9J9M6M7l5
16841d89l4JKJKP4P4p6p5j4j3K2K1L3L3L3L3j1j2j1j2n3n3K7K8k1k2L7L6NNnp5oJ33P0o7k6
16833d05k5l4l4j3j3K1K2P0P0L5L5j11j10J6J6OOOOk4k3k4k3K8K9O3O3qqo6o6K9K9ooRRRR
16826d13j2j3K2K3k7k6k6k6M0M0j7j8K1K1K1K1o0n9M5M5o8o7J4Q3j3j29m2K9N1N2L7l2K1K2
16819d40l0M1M5p1o6N0J5J5K6K6l7L3L6l2l6L3L3l7l4L4k8r7J9J9J4J4M2M2j5j6NMNNo3o3
16812e09O4O4l1l2l5l6J04L5j20n0N8j1kkL5L5lp2J1P9np5j6j7n5n6O3O3M4k5j1j1Q6J7n0
16806d66K0J5n4J5J5p0M5J41j12j19J35J18r1n5n4p2M4J44P5jkonm2m1l2l3n5Q3Q7n1l5L5
16799d24j3j3QPp2p3llL8J75P3o5n3J7J1J1j9k0m5m4J2J3PPJ1Q1J35r5j49q1llKJM0M0m7R2
16792d44P3o4p5oRRJ00l9j60k2R9L0J8n1m6R3K8j10k6J13O9jN6j4j07l7K3K3j9j8j8j8K7K8
16786d77K8K8o9o9N3N3jp1N5J93L7j02n4J6o5o5ONo9P0Q8J9k8k7l7J01P6o3ppp4nJ42Lp9r
16779d05O4p4o9O9O0p7m2m2j0J28N9q0KP1%%n4n4J2J1l5L4N6n9n5O1j1j1M2k7p2M4R3K5p4
16772d20p4j4j4q0L5R0K1J6J6p0o9J5J6J5J5L5L5k3k3m2m3j0J04R5k1r1k2J1J2j9j8L9L9j9
16765d63j9qrM9M9J3J2m4m5k3k3N7N8n7n6P1P0l0l0P4P3o4o4opj3j3j4j3K8K9j8N1M6p0l1
16759d40Q4p0p0O4O4kjooK2m7q1L5J9r8r0K6K1K2K9K9J9J8l9l9L7L6KKk2k3L6L5jkLLn5J5
16751d71j6q5l7L3M3M2L5l4L9L9NMRo0k7k8m0K8J08L9m5m4K5K5j02j02J04J04%%j2j2n6J4
16745d75L0l9o8M7J27J2q5q5kO6O7lp1p1q8K9J05L6N2N2q4j5M2k6o0o0J4J29P9l6l8L2M0M0
16738c07r8l0M8M8k5k4p4nL4l5k5M5M7k2n9N6N6n9r8k8L1J01K3m7qO2j8j8O7kj34j9J05L7
16732c75n2J9J8n1l8L2j1j2M8M7NP3J0o0j7j6o1o0P1P0p2lL2l7J2J2p9O0O3p5p1O8O9jo4o4
16725e10jO8P7o2j10m1P4P3nmM7r1q7N2J3n6K1J59M8r0j32PP3P3L5j03k9L9NNN7q2m1K8k9
16718e19k8Q7n0n1Q7L0L0N6q3j41lO4mK1K1J6J7L7L8MLn4n4J6J5MLMLqqqqO1O2n3n4J6J6J6
16710c99J5l5l5L4L4jj%jk1k1M4M4j2q1j4J25M1r7r3M5jp1LP2L7l2kO7j2j50p7O1J7J8P7o0
16703d82q3N5M7r2k3k4l2l2K9K9K8K9M0M0M0M0l6l7l6l6R5R4o6o7Q0P9q1q2j8j8J7J7M7M6
16697c93k2k3j3j4j3j3M7M8k2k2J9J9J5J5mp4j7J45Q8k7o7o7l0l0l6Q0K2j40p0R1P9l7l5Q2
16690d19P0m6m2m2poool0l0L9L9j2j3N7N6j3j3j3j3k3k3k3k3J6J6O2pm5P0L9p7k7Q8j4q3q
16683e12pj2j2N0N0o5o5J23J24QQn4n5J1J0L6l3o3N2M2k8J8J8MLLLj9j9n4n4Q6Q5m2m1n7n8
16676e16K4K3n9n9J38J37o2o2nnj8j8L8J07M3r5n6J3Qo0j8j7M1M0OOrqrqN7N8o9o8J4J5m3
16669d96m3QQQQRRO7O7m1m1m1m1onN1N2J7J6j9j8%j%%q3q3O7O7k8k7L0L1k1k1K0J58M7r1m
16661c70mj28j28J60J60JKQ8n0j29Rk4k3P3Nj16K4L7L7Q1Q0q0q1K4K3l8l9l8l8m4m4O1O0K2
16655d27K3j2j2j1j1K4K4j03j03M7M7M4M4l7l7l1l0M8J18L2j07nO4llJKL7L8k0k0k0k0j9k0
16648d58jj%jo8o8k7J11J03l5o6P3kp1L5L4K0K0j4j5o1o2J9K0R5R6n3j22oJ32Rj29o3P6J06
16641c74l2K2R1l7l6qpo5o5L5L6L5L5L0L0n0n1LLL8L7n1n1n1n1j5j5K0K0J07J07m3m3l0l1
16635d57MMrrP1P2K1K1n9o0L1L1mmnmmmJ6J7m1m1l4l4M7M7k8k8OOL7L6o8o7K2K3k4M6K3r3
16627d96j2J04m0j09JP1K6K6nmppklp3lQ7k8j04J1Q1J3ooL4l6m8K1J7n3J6J6l5L5R8j8m5K5
16620d58N3N4k3r2l8P7M7k2poo9o9L0L0K6K5L4l6LKkkP0m5j04J2Q3J3n1n1kkMo5QJ24O5mn5
16612d43n4o9M7N0o4N7J27r2r3M8M9J4J3m1m2Q2J3l2L7ooK3K3K4K3j2j2n5J4Rn9kO7k0q9l2
16605e03L8K0m9p9j0M9M8p4p3O4O5PPM9M9n4n5K0J9K0K0n0n0L1L1n1n1j6j6O5O4K9K9n7n7
16599e21J%kko0o0OOM0M1NOOOJ3J4k1k1P7P6nml8l8llj0j0M8M8k0k0J5J4j0j0K4K4k3k3J1
16591d23J2q3q2O7O8K9L0K0K1N0q9j75l5J68R9k6k6o7o8l2l2R7R7P6o3n7J2k6r6j3N6J3J3
16585d65N4N4kp2l9J00L7j01onnO5M0r9j7j6j9j8M0M0j1j1M0L9L5q1q1L4J1J1j3j2J0P9Qj07
16578d83r1K5R8R8l3j03j00J4P9l6l8L1K0K1K0K0J0o0r3K3J03j3J7Q5J0n9j6j6mmN4N4j6j6
16571c99j6j6j3j2j3j2KKKKJJJKNOk2k2L9J55N0o4n6n6k9k9M9M8l2l2J5J5J0j06p3Q9J02L4
16564c72Rj06p6M0K4K5K1m9m8O8K9q6m5m4k0R6J30J4j7q6q2L4O1O1Q5l0m5m6q0p9P0J40N3
16558c51o1o5N1N4o3m7m8K1K1K0K1oppoJ9K0J9J9l0l1l0l0PPJ1J2qO2Q8k7n5n5nmJ5J5m3m2
16550e39J3J4J3J4llM3k6p8L8R2K3j4N5M7o9o1QK0K0l5l5l1l1K1Q9O3n3p5nN2N3OOp4p5kk
16543e21N6N5J5J4J5J4j6j6p4p5O6O5j6j5j7j7M1J10L7p9j10m1Q9K1p9j0M5M5rqM7M7n7j26
16536e04o1N3N8N8L1q4q4L1K3K2L0L0kkl6l6j2j2M6M6j1j1j1j2qqrqR4R4n6n6J7J7m1m1L9
16529d16M0j9j8j3j4r9L8R7m2r0M8k7k6M0M0M0L9m1m1L6L7llj4q3j27J2O5nRQj0j0M7M7j5
16522d73j6j6j6M0M0J19k0j38j38K7K7L9L9L9L9l8l8NNj6J23M7r2m9K1k7k7J9J8J9J8m1m0
16516e01M0M0k8k8L0L0J8J8j6j6j15j14J05J04llmlJ0RONL6l4q1N7N2q6p8O1L5L5R6m3q1N7
16509c90k5r4l1l0R2R2p1p1L4L3j8j7j7j7lkLKJ9Q9P9o0n8P9R0K1q1q0k7k7M6M5l5l5noon
16502d87mll8l8j0j0P1P1R1R1n9n9kkkkq8q7L9L9l5l5M5M6j8j7J7J7j5j4j5j5ONN3j6n7Q1
16495d56Q6n3j17K1Q1J3m1K8P1o6j04L4O8kj3j4J7J6kjn1n1m5R3O9O9k2r1l0J08j4q3l5l6
16488e53kkP9P9n6n6K4K5K6K6l1l2PQn0n1N0N0J6J5nnonj3j2M5M5j6j6j6j6%j%jJ2J2J2J2
16480d02k1k1L7L7K5K4n6n6l5l5K2K3j7j6O4O5l6l6K3K2o9o9L5L5N4N4l1l1N4j6j26j1J03
16474d07L4k3k4m9n0j5j5P1P0J3J3LLn5n5L0K9nnk7k7k8k7P9P9p1p1j0j0J17J18q4q4M3M2
16467c98llllL1L1L2L1m3m4m4m3J9K0J9K0QRRQK8K8j46j45N8N9k2k2K9K9onJ1J1J1J1j5j4
16460d47K0K0KKp9p8k3k3J04J04j5j5j5j5L6L6JJo5o5QRQ1l4l8P8L4l6PPPo1n7N8j7q7k1M7
16453e29ooL2L3k5k5o0n9J19J18l1l1O4O4m0m0K9L0n2n1l7l7K1K1m6m6Q1Q1k1k1N9j0l1Q5
16446c67J9m9l9l9l2L8L5q0m9J9N5N5m5m5J6J5N0N0NMNMq5q4nJ12J8n1l9m0O6O5j07j07M1
16440e91M1o6N0J09pqO1k8k8n9n8O7O7j3j4MMO2O1p9q0K4K4l7l8M3M3L4L4%jm8m9MNRo0o0
16432e78RK0J9K5K4RQJ20J20r4j63M4J13n3n4j4j5RQL6L6O1n6k9M0RQk2k2n4n4O1O1m0m1L3
16425d16L4o5OL5L5p0o9jjR1R1p1p1L7L7m0K8O0j0m5K5rp8p3mQ8Q8j16j15L1L1J00J01k1k1
16419c78J4J5o2o2p0jO7jPPQQk6k6k3k3J2J1N9O0j8j7R8j8j37k2L6l3l4L6R0k6k8Q7O9m6r
16412c76rM2M3k7k6K3K4r1r2K6K6qrK4K5j0j0O2O2n3n3k3k4k3k4j6j7N2N3k8k8M2M2O2O2N9
16405b18j1j2j27j66lQ3l3k6k7j5j5QP8M1p4p0M5QPQ4Q3m0m1ook1k0M9M8j0j0K4K4k9l0l4
16398d62l4O4mj50l5J74J05j0j0l6l5l5l6M7M7k2k3n6n5K0K1m5P1J06j0k5k5o3o2N6J25Jj16
16391e12n2J09P5q7m4P2L5l3rrn1O5J00j5r8k8J5J6K3K4p2mR2k4o8o9n2J7J44K8o4o3K0K1
16385d98m9m8Q3Q4Q3Q3k7k7m0K9J8j20m7R2MLJ3J2q6q6L0K9J2J1J1J2J6J5n3n4m5m6P0P0K4
16378d22K4j0j0POo2o2O6O5llL5L4mnk6r6k8J10L8j01r2M6jjPQJ4J4ONP9n9o8P0Q6n3l6l5
16371d57m0m0L0K9j3j3N6N7r1r1P1P1l2l1L9L8QRo1o0K7K8M1k9o3P5Ko7K6R5N3N2j04j05J2
16364d78J1K9K9m1m0j3j4K1K1j2j1j2j2n7n7J2J2J9J8RRJ15k4r3M6J05J05m7m8n7n7J2J2K6
16358d62K5qrrrK5K6OOo3o4O4O3noj1j2m6m5J1J1J1J1P4P4m1m2n3n4O2O2j2j1K3K3LKo7o7
16350e14M0M1J9n1lJ36K0j19q4j4KLK9l9j3J25K8m1PPm9m8K0K1klm1m1M0k8l8J01N9j0LKJ6
16343d19J6j9j9j9k0J5J5M5M6k4k4L3L3q2q2k1k2M8M7K1K1m8m8J7J6K1K1q3j4J45Oj47p8Q4
16337e19J5j8J20N5q4q6N3N2q7l2Q4M1p4J7J8k4r3l3Q2Q3l3k2M7J0o0%O9Po3L7L8k5k5L3L4
16330c83p1p0j7j7O4O3M6M6q2q1L3L2k5k5N1N0lln7J3M2p3n5J3K5K5L9L8MMm7m8L3L2o6o7
16323e37O1O0l1l2MLk3k2Q1Q1l4l4J6J7m0j56n8J03J06L8N2j7j00J6M4k6J8J8o7o7K6K6P3
16317d01Lj28j2J14jn0J9j9q8j8N1M2M3M2M3p7p8j3J03M2k8J9J9j17j17J46P6q6K9L6j26J2
16310e20J27qpJ04j2r4k6j3j4J8J8J8J8j9j9j9j9J2J1J1J1K1K1K0K1K5K6r7r7M5J15Q2l2r0
16304c62q9N3N3r1r1L6L6PQk6k7l0k9NNJ07J06o6o7M9M9J4J4l7l7M4M4m4m4m5m4J2J1N8j2
16297d30l4Q1Q4l1p7L8O5n0n1n1%%J4J4m3m3J7J7N2N1o3o4onj9j9L9L8K9K9ook3k3k3k3K9
16290d93K9K9K9%Jl5l4N8N9o9o9k9l0K8K8j7j7J8J8N8N9m6m6N0M9J4J5m3m3rqr0r0J07J06
16283d13K4K3K4K4k8k8q1q1QP7K1j18J3J52M0r9j3j4j08L0Q6n3j8J20M3r6m3m4M4M3l8l7N3
16277d87N4nmK9K9nnk1k2L7L6J1J1k9j68p4O5R7K9n9n8J7J8j7j6J7J8M2M1j6j6J2J2J2J3L9
16270c63L9o4o5l6l7K1K2j0j0K5K5L2L2lkl6l6K2K1oopoo3o4M1M0M1M2m0l9K6K7p8rRj28l6
16263f79J96J04l4m5m6Q3Q3m4m5M6M6l7L3J02l6j45oK3j16K9K9m2m2L9L9M7M7n7n6k4k5J03
16257d30J03l0l0k9l0k2k1j8j7j8N1R9m0j63k4Q5Q5PQPQK7K7n4n4J08J08m2m3l1l2l1l1l8
16250e05l8O6O6RRm9m9QPk7k7R5R6rqQQn0m9k2k2p4O4J20j9rqo4OJ11k8j14K4L4l5K9K8q0
16243d98p9N3N3k8k8K0K0K0J9j4j4j4j5P0O9j04j03P1P2rj0j9j9O3pm0R8M1r8j4N5J2n7k0
16237d54j9L4L4nmmm%%n8n8j3j4M4M4L9L9m2m2j1j0m6m5P2P2O3O4O3p6j41p1K4K3O3O2L6L6
16229c05KJj9j8j9j9p8p9k2M7J30qp1O9M4r4JJl8J00K9j10j26J3P6P6J0J0N7j2k8J10j5q3
16223c68N5N5j62k4M5r2n8Q0N0q9m1K8J6J6P8P8o6o6J5J4ppppk0j9k0j9KKO0O0r6r6P7P8j4
16216d69j4K1K1K9L0k9k8M3M3l7l8K9K9K9K9o7o7L7L7J5J4q9q9O8O8j5N5O9p0j23J6N4N3j8
16209c64j9k1k1k1k1j2j2m6m6P1P1j0j0M1M0OPr0q9M1M2l8L2J14k5k0J17j0q0l1l0j%m4m3
16203e22L7L7Q6Q7l7l6l2L7Mj34j8J20l2j00K2K3o9P0R6m3p4O5N0j9n3n3pqm3m2N1N1l0l0
16196e46rrrrO5O5L0L0k9k8k9k8N4N3N4N4n4n3j8j9NNM0L9l8l8q7q8KJ40Q7n1k0N0l6j05J2
16189e18Q1MLj5j6j5j6K5K5R4k1k0N0LLl0l1j01j00K9K9onN5N5o0o0J21J21m1m0p9p8L7L6
16182d81MMMLk3k3k6Q9J39K3j56q7J03L4j10NJ14jm1K8mp3pO3l0j46JO9ooJ40K4r4K1K3m7
16175d70J5J5k3k4L1L1L1L1p8p8L7L7O5O4n0n1R2R1p0o9l7l6l7l7P9P8l7l7ppO2O3n2n2J8
16169d12J7L3L2kkm9n0J9K0M3M3k6k6j3j3j4j3r3r2J11J10P4M%j15q7K8j0rlmmlL6L6L6L6
16162c62k4k4O2p6p8O1M7k2K8K9M2r7j62k3R0K2J7J7k2k2N8N7o3P4J25j4q4q5j4N5O3p5j8
16155d18N2Qo1l5l5L0L0M0M0k9l0k9k9M0M0k3k4M2M1k1r0r5M4O3O3M3r5q2N7N3q6r5k7M9J18
16149d51j6j6J44Oj58j9M9k1kkm1m1K1K0j4j4N1N0LP3K1j18j13K5R2R1L1L1r3r4K6K6m9K0
16142d82L2j06oJ32N4q4k3k4Q3Q3l7l6lkn3n3K3K3m1P5P5m0p4p4q0q1M9N0LP3R0k5l4L5N8
16135d20j0k6k5%JJ%k3k4k4k3LLLLP5P4M0L9n9n9K2K2k5k5Q1l3q7K8L0l9O6O6m2m2M9M8n6
16128c88n5KLLKn0n0QQnmN4N3k8k9K9K9K2K1l6l6M1M1j6j7mmnmN3N4nml3l3l7l8M1k9n9N7
16120d48N3j6n1n1J9K0J9J9m0m1m0m1P2P2L8L7RRp1p2K8K8n3n3J4J4M9M9M6M6j2j2k2k2n7
16114d61n7L4L4L4L4J4J5J4J5o5o5J6J5p6p7K8K7M6M6l4l5K5K5j0j0jjl6l6rrM8M8M0M0J%
16107c83kp2j5J23L6j02q9k0K5K4n2n3Q7Q6j7j8n0m9P7P7K4K4n7n7L1L0k7k8N7N6m8m7L5L5
16100c59%Jk3k3p0jN9q0l6L3n6n7R8R8k6k6R1m8n3J5LLM0L9o0o0J0Q0m0j78j52P9J67R8N5
16093c79q4l8J00L0j08r9L9M2M2N0N1r7r8P6P6mml9l9L2L2klm7m7N6N7j3j3k5r4p1M5P2Km7
16086e49m7k0R5J05j0j8j9p8p9R4R4j3j3j3j3l4l3k2M7O9m6n0J9j5j5O9P0LKn5n5K5K5k1M8
16080d53L0q5kO8K0m9K8R8J9r7p1kL9l1J2J3L0L1L0L0n6n7K3K4%%l4l5K3K3q1q1K2K2K2K3
16073e04M6M6L7p8q5K9J23N5o6o5J0J1K6K5p9rP0m5q0L5O1rL8L8j5j5J9K0o2o1o1o1J5J5N0
16066e26N0PQn1n0O6O7QRj4j4j5j4llklM0L9M0M0o2o2k7k7LKJ3Q1N8q1qO2l6j06K6R5n4n3
16059d97L3l6j02L6P3Nk4k3N2N3%jN1q7j04L4O8kkkooPPPPK6K6l1l2l1l1K7K6L3L2kkJ1J1
16051c96r3r3P2P2P2P2q1q0R3R3n3n3MML4L4r2r3K4K4N8N9l9l8p4p3M0L9NMK1K1l7l7l0l0
16044e47K8K8O9P0j0p9j23J6P5P5O6p3j35MO3on9J0M8k1n5Q3L6L6P9P9j09j09nnrj0j3j4J6
16037e01n3r6M3Q4J5o2QJ05L6m9K0Q1n7r5k5poM5k4j20J8J67L0l7L3K8m0kO8j0rp5p5K9K9
16031e04JJJJJ2J2P0O9n6n6M7M7QPr6r7N3N3nnppqpl4l4O9P0K3K2n8n8N2N2n2n2M0L9L9M0
16023c08j09j08Q7Q8J3J4k2k1l5l6M5M5p5p6N1N1q2q1jjM3M2j5j5k0j9L3L4j0p9MJ43M8k2
16017c94l1l2N2N2p5p5N4N4lmk8k8k9k8R8R8ooj8j7p6p5k0j9J6J5N3N3J8J8m1m1p1p1J9Q8
16010e00R3m6k3k3LLO1O1k0k0M6M5n8n8l6l6l5l6J7J6M7M8J1n8m8R1J23j6p3lNMO6O7m4m4
16003c70m4m4j4j4M4M3P8P7r9j00O1qq2N6M8M8k4k4n7n8k3k2K3K3P5o3m2R6L4j04o8KJ2J1
15996e29NMMNL1L1mlk1k0L7L7RQk6k7o3o4ooL8L9n1n1J38kj09K9R4K4l3l2J0J0J0J0OOk0k1
15989e03l1J07O4nm7j15q3N6P3LJ03l5r5M4N3j5n3n3OJ45M0r9pqr1k2J06l2o7P1Q1J2l7l7
15982d71ppL2L2k5k6L3L4p0p1opR7R7n4n4MLM0L9j9j8j7j6j2j2L2J02Q7n1p0kj0p9rqj3j3
15975e15J0J0L6L6Oj31n6Q3J37O7j5q4q3j4K3K3jkjkL0K9n1n1L6L5JJl8l7M2M3N3N3p4p4r
15968d84qrrN3N3J9J8m0l9l1l1j8J20Q5n4o9p0KKQRj8j7m3R5R6m3L7L8l0k9M7M6l4l4J9J9
15961c44L2l8j46qO0O0jkjjm9m8j4j3rrM9M9o6o7L8L7M9M9j01j01P6P5nnL1L2L1L1m4m3m4
15954d60m4j9k0O1O2mmL1L1LMLLk5k6p3mJ28j0j18J9J33oo3P%%J3J3p1O7nj43o5P5P9J1K6
15946c91m4n6J3K2j16JJn3n3MNN2N3J8J8J2J2J3J2m5m6l7l6OJ45Q0n8m4K5M7M7POo3o2%j%
15939e06%J7J7l1L9Q1n8j9N0L3l6PQj7j6j2j2l8L1J0j29o7P2K4m5M0L9l4l4J0J0M4M5L8L8
15932d01p7p7l5l4L5L5M2M1PPM3M3p2p2L3L4l5l6K6K5m3m4P8P7QRr1r1K4K4J9J8J5J4M8k1
15925d24o9P0L7j01j9N1p0o9N1j7k7J11J12k7k0M8KJl6l5jjK3K3m6m7K0J9K0J9K1K2m8m7K4
15919d30K4K5K4n7n7J6J6j4N6J6J6OOn8n9pO3K3K4KLKKn8n8J6J5J2Q1J2n8r2r3nJ11J0n8K2
15911e01K2j8j8N2N2N3N4N4o2j19n0k7k7J06J05j09j09M4p2p2M4J4J5R6j8j8J43O7r4LLm2
15905d29m2j4j4O3nr5k6Q5J6l9l9P1P2J1J1N7j3j36k2J10M0k7k7o6o6QQl5L4L4l6PQQPj08
15898e89l8J82O7o4Nj0rO7m8q8K8O4nJ7J7K2m8n9J1l3l2K3K4K3K4j0rK5K4l3l3L5L6m0m1m0
15891e35m0k6k5M4M4K6K5L7l2j12LR5R5J0Rn9o0L6L5JJjkJ0n9m4P2P1m4m7K1J0J1J6J7n3n2
15884e02J4J4J3J4P1P0m5K4K3r2o2Pk6k6J2J2O5O5mmj6j6J9J8p7p8L8L8K9K9l5l6j5N3N3o3
15877d16o3N2N4j5j5j6MP3J3j02r8J7N5N5ppp4p5Q8Q7j9j9J5J6j2j1L1L0q8K7R5o6j01J5R
15871d68J0%%k8k7l4Q1J15m7q3L1O5mo0o0N2N1j4j4K1K0j8j7N1N2j1j1l7j06m1K8k0j9J27
15864d15N8o4NL4q0m7O9O0j0l3l2NOK5R5j0j72n7J05K3m6m1K8O2qp2mK9K9M2k7p3mK2K1J6
15857d61J5N0N0k5k5o3o4O6kp6pM1k7j9j9Q9R0O0j0k5k4k9k9l9l9j3N6M1k9J4J5llL6l3k6
15850d67k5L2L2Q3l3j09OK4r2lJ59O0n6m3m3o2N4J27J1o0Rl3j03J7J7k2k3qrO1O0p5p5K9K9
15844e31P0P0l4l4L3L3k5k5M0M0OOo7o6J07J07n8n7%%p2p3N5N4J6J5J6J5l5l5l6l5L0L1L0
15837d09L0l6l6LLm6K3k5j39NJ20M9M8k4k4J0J0J2J3m6m6qrL7l2j08OQ0J1j7j7Q2Q3rrK6K6
15830c63n4n4NMnnR9R9q9q8J5J5N5N4j19j19J16J17n7n7L4L5p0o9O5O5l8l9j9j9j9j9N5N6
15823d13Q2Q3j4j29o9Jo4o5J06J06L1q5r3k4j9j8O3O2Q2J3p9q0L4l5o9M7M2p3j2J03K5m5L6
15817d70L6j1j0m6m5N3N3p4p4J17J18m0j09J5J4l6L3K7q9j1J51K7m3POL0L0p4p4J6J5P3P3
15811c12m2m3lp3J8J8k1k1PPOPJ0J0RJ0o0o0K1K0Q4Q3o6o7m6m5j4J01O4n1k2M8M6k2j4j4R6
15804c31R6l8j07K7K6p5p5m4P1P9J1M4M5j8j8k2k3K1m9j10m0lmk9l0PP7K8m1J7Q5K1m8p9r
15797e38K9L0L0q4l0J78O2n5qqr4k4L0l8o9%L0K9%jM5M4j03l4R8K9p1jK4K5K8K9J5J4J5J5
15790c59n3n3K7K8M1M0m0m0o1o2O6O6k1k1k1k1o2o3Q8Q8l0l0O6O6N0o5j02O0J17m5q0Q2J27
15784b17l4o6N0L8j23j52l6P5Ok0R6K2r2J4J4K0K1L2q4j09m0M1M0M2M3j6j5r2r2L7J07R1K1
15778c78q5q6K5K5K5K6K7K7n6j26J8Q8K5m3m7m7L0L0PPJ04L5p6p6J7J6L9p7q4L1J18Kk9k9
15771e17MMLMMMMLm0m1O4O3KKO0N9j25j25P0P1kkkkl8l7M3M4p8p8K6K6K2K2K2K1K9K8n3n2
15763d88pqQ8Q8j2j50j12K8o3OJ22N4o7JQ1Q1np5q4N5N2j7m6K2M1k9k8M1K2m8m4K6rr%%PP6
15756d10R0n0j49j0M6k4L0K9o2P7L8j01k0J19J3j25p7rO3O3J0J0poooO4O3o3o3K7K7op6q7
15749e88N0P3P2l2l2l2l2PQM6M6l3L7J09k8o7o7M0M0j4j5j8j9Q5J5l2J07M3r6m8K2k1k1L1
15743c64l8l9J00RQJ0j28j68k9J64R5j9j9J3J4k1k1j0j0rj0k2k2o9O9Q8K0jp1o0P8mmL2L2
15736d06l8l7K3K3m6m6J1J1Q0Q0NNk9k9l6l6L3L4LMLMj7j6j7j6n1n0J8J9opK8K8O3O3n2n3
15729d50k5k6k6k6LLLKK0K1o7P2R0m9jO9o1o1J3J2L1L0nmRJ0j3q1qJ31O2p6p6pJ6J5L5L5%
15721c80JL7L7p8p8QQQPl2l2LLMLP3P3%J%%j%j16j15P5P5m0m0K5K5nnk6M3P3m2p4mJ1J2O1
15713d02n3q8K7kkM0M0L2L3l7l6k8k8M1M1LMP3P3q1q0j2j1k2k2R4R3opK9K8n7n7n8n7n5n5
15706f05J53J53n1n1j7j6J9K0n0n0O4O3J8Q6j6j31o2N3K2m8jkk5k5k6k5j9k0N0M9m9m9K1K0
15700e47M2M2k8k7LKLLjjjjL6L5r1r2M1M2M1M1LLk2k3m0R9J25j05j38JP5Nm9n0l6J02J13k5
15693d20o5o6J8J8J7J8N8N8%%J4J4L8j00q8j9Q3Q3k7k7k8k7m2m3qrJ5J5J5J5k9k9NOMNM0L9
15685d49L1L0mmk6k7k6k6N7N7%%LLl2l1m4m5J3J3L9M0m2m2L3L3jkl3l2M8M8l5l5l5l6J04J04
15678c51m6m5j%l5l5L5L5%JkjjjL9L9o6o5M8M8l2j00j3J26K4m4m3m3L4L4j2j2j2j1l6l5K2
15671e57K2lkN4N5p2p2K9J45N6n9k1k2L6L5m5m5J0J0J1J0m7m6J1J1O5O6PQn9o0k0k1nO4L7
15664d14p9l0M0opMNqO2R6k0m7K2j6j6K4K3K8K7p6p6JKJKJ9K0J9J9o4o3oO3L8p7p3M3L4L5
15656d51LLk9r8mJ57O4nj3j4j9j9j9j9KKO0O0o5o6J6J6qpK7K8onm1m0O0N9k1k2n2n3NNj0r
15649e28K5K5lmL1L2l8l8Q5J7pO2K4m6kjK9K9o2o2J9J8j6j6n0n1l9l9n4O1J50L4k1k0K0K0
15642d16Oo4n6J3K7K7L5L5lp2n9J0M1k9rqk7M2J70Rj18kjj15p8L7J03L5m7m6O7O8l7j06j3
15635e81J02R7j8k3k2l1l0%jm3K5J02L2k7k8nnP2P1j4q3m4m5K4K5l4l3L4L4MMq4j5J12M3o3
15628d48o4O2J31l0j00QRr4K1Q6k9l9P6M2p4j00J6P1P0m0m0O3O4m9m9L1L2K4K4K3K4n4n5k1
15622d09M7l4j73k3J16N3j7L2L1L4L3r3r4N7N6J8J7k1r1p6O2N1j9n2n2o1o0Q9R0R1R0j3j3
15616c34p3p4j6j5n3n2L2L3rO0P3o6j32OJ28j0J8Q7lp2J4J4N9N9Kj38NJ42O5p4o1Rl1l0P8
15609c59P7j58j59L7L7K0J9J9J9K7K6N6q3j24J5L2L3J6J5O4oj07L2M6k3j4j4j8j9JKM8q9o4
15602e96O%O9NOR1R0m6m6J2J1l9l9J9J9j0j0mj43M5J83j3j51p1O8O2O1n9n9k5k5N3N3j4j3
15596e10N8q0l1J08N4q3l2l2J2J3P1P0k0k1J5J4l9l9l9l9J8J9J9J8QQQPNNl0l0k6k6L1L1K2
15589d63K1l6l6jjQ6n3j39jM0L9L2L1O7O6n1n1P5P6j01j01LLJ6J5J6J5n7n8M7M6M4M3o1o0
15582d89O6O6j4j5m1m1ppj9j9j9j8K9L0Q7Q8n1n0N3N4j1j0o8o9ONq1N7R2m7M0M0l2l1N3q5
15575d58p6M0O9P0nno2o3M1M0j10m0R1k5k4R0Ro2j4j5%%%JO3O3l6l6j8N1Lj12j0J04L7l2J2
15568d19J2%j16p8L7O9O9l8l8M3M3m9n0QRJ2J3k2k2M8M8l3j01m8O8J14M4K4m5q3L3P8l7l8
15561d45P9L4q1p8L8N0j9j3J02R5o7j39p0P3Ml3l4n7n7P1P0J6J6J6J6L5L5k3k3n3n4MMO8O8
15555c52j3j2j3j3K2K2q6q6M2M1K5K5p9p8%JN8N8j8j8j9j8jkjkO2O2o5o5L3L3r4r4O1O1J19
15548d04J18rj0rro5o4o4o4J3J4M8M8m5m6j0j1O2O2O2O2m2m2p7p7M5M5J0J1K6K6qqn3n3K8
15541d90K8P3P2j00j00L4L5m6m7%jj%K4K5N9N9p0p0N7N7L5L5o9o9K5K5l2l3M7M6l4l4J18J18
15534b24l2l2l4l4l5l4K6K5j01j02k0k1J1J27L1q4O9O9k7k6QRk1k1n5n5K6K5Q4Q3k5k4J0R
15527c95o8o9L9M0j8N2P8l8m9n0k2k2K5K5K5K4NNNNRRQRllq4q4jjN7N6L9M0MMp6p6K7K8l9
15520d80l9J8J9M6M6J1J2l5l5%%JJl3l4L5L4m6m7O2O2K7K7l4l5j%J2J1p0%J33J8j25n6j4j4
15512e23P2P1q0p9K8K9j3N6N4o1j20nP0%J3Q1M3k7l7l6O3O2m8m8L3L2K2K2n9n9mmj6N4K9q6
15506d71nJ10L5l5k7M1J1J1m3m2k6k7N5N5j0j0m5m4KKopR1m7K6R5r3r3O3or0M8J40r2j14K3
15499e25N9N8P6P6r9k9N5q4p9N9l5l5K9R9P3o6q0j0MMJ3J2k4M6R2m5q4N5N6q4q5N3l4l3L7
15492d75L7LLn6n6P2P1O3O3m2m1k3k3k3k3K8K7n3n4K2K1K2K1k5k5K5K4Q6n1j09K9J8J9N6q3
15485d52j02L6J31qm7m7QJ46J01l8j17m8qrmmJ4J5J4J5p4p4L0L0N6N6m8m8j7j7j8j7N4N4m
15479d41lL0L1k7k7m3m3qrN1N0l0l1K0J9J9K0N4N4m9n0ONNOl5l4M6M6p3p2L1L1l1l0N0N0n9
15471d71o0k4k5J06J06N7q2m7m8K5K4OPOOooK9K9k2k1J3J2K6K6l1l2k4k3P1P2kj41o6KN9N9
15464c90K9K8m1m1m2m1POk8k9Q5Q5l8l7O9J38L2j07r3k3n3Q5J41Kj06j07KKL6L7k1k1k0k1
15458d75K5K6K5K5q3q3K1K1K2K2n9n8L2L2L2L2L3L2r5r5mmq7N2J44P4n1n1N7N6p0p0j4j5K1
15451e30K0k6k7P8P7k4k5N7N6l7l8l7l7LML4L4k1r1k7J13O7O8r7r7L1L0k7k7L2L3L3L2n9n9
15444d84M5M5j0j0r2M7O1pPo2n1Q7J%N3j7o0P8K3m7KJl6l5jj%%L5L4m5m5j0j0L6L6k2k1l9
15437e14l8M2M2n5n6P1P1m2m2j2j3jp0l8J01J04l5l4J03J00l8rj0m6m6L5L5j9j8M3M4p8qO9
15430c62o9p9rK4K4L3L3L3L3l3l3KKn1n1OPO1O0m3m3lkllR1R0q4j4O3p4j62P0J13M3l0l0M7
15423c43M7n7n7mmL1L1qqj8q8n2Q5P3LNo4p8O1M2k7o0o0K4K4l4l4Q3Q2ppK9j08j14K6Q0J2
15416d94K4K5QQQ9Q9n4n5op6q1N9L3L4QRm9n0J0Rk6k5l0k9N2j7q2N6L1L1L7L8m4m4J4J4m4
15409e28m4N1N2poJ9K0j5j5k8k8N3N2RRm9m9L7L8k1k0k7k8QPL1L1L1L1k7k7o2o1J04J03k3
15402c79k3r4r4M0M0l0Q6R0k6r4k5j4j3m3m3Q4Q4K7K7n3J5O5n0n5J4l0l0P7Rm5P0L5l3M5k5
15395c91q6j7N8N8Po1p9Q3J12r6j29j3P5P5jj16K9J45No4L2l8j05N7J18m4q6L1P5Nm3m3L3
15389d14L4l0l1NMK3K2l5l5m9m8L3L2QQk7k6O8O9l5l6PPk7k8O8O8q2j3R8j6j21nR9K9nnOO
15382c74n1n2k8k9L0K9N0M9qql3l3K5K5LMl1l2L0L0L0L0J9J9o2o3L4L4o6o5M9J19M0r9r9L9
15375d45P2Lmmqqk6k6QRm0m0M1M1K8K8j9N0L2j06j06L3P4Nn1n2m7m7L4L4K2K1P9P9m4m4m4
15368d68m4J24J24j00r9M1k7j05L3J11M2L6L6j12m2Q5n2n4Q4Ko7M0M1j14j14L6L7KKJ9J8J8
15361d67J8j2j2j2j2P1P0n6n7J3J4k2k1M1M0o3o4PQJ7Q6J03l6n7n7K0K1N5N5p3p3L0L1p6p6
15355e46M2M3J22j7j06L3O5p4N5J24l2l2k7k8POOPm9m8m8m8M0M0NNo1o0K0K1J7J8N6N6j04
15348d92l6K04O6r0k1No5J8J8m4m4N4N4N4N4J0J0OOnp4j13K5M6M5L7j01j57j9m8m7R0R0j0
15341d74rj6N3J01l8q2N7jj39J0J48k5j63L9J78K3j15o0J0l8l8M8M9J4J4k6k6L2L2J05J05
15336b32m5m5j03j02l1J08O0N9M7r2n6J3l5l4l9l9O6lk6J11L1j07k6M4L0L1J0J0J1J0j4j4
15329d02j4j4jjL4L3n5n5KKo0o1R0Q9pqn4J6J05j1o8o8K7K6K7K6J0J0J0J0k9k9k9l0J2J1k4
15322d80k3P7P8n4n4N6j4n1n1n4J5J42P3j6j5k0k0q1q1N1N0q4j5M6M5k1q9r5J14J48L3l3l2
15316d55r3K2P7Qn3n3lJ13Oj09j9N1NNK7q9o0J02M3k6K3K3k4M5M1k8l0L8M0p6j06J0R3R2l
15309c63mj1j1j1j1j8j8r1K6P5m1pO2l9m0KP2N6j3m6m6m3K7O1qK0K1n3n3J5J5J0J0K4m6J9
15302d58Q8np4L8L8k3k3k8Q7J06n5j42k7O1qp4p3KP2M1k8n9J1Q2Q3mlM0k9q6j6J0Rn4n5J5
15296e41J4K6K5m4m4L9L8LMl2l3m1K8J38P0ll%Jk6r4o0J0L5L6k3k3k3k3L2L1mlO2O2j5j4j7
15288d12j32RP8m7m7R6k0j00l1L8L8K6K6rrP7P6QPm5m4K9K8p1lL7l3KP1kp2k3k3l6L3Po2k3
15281e58M6J8J8m7m8N7N7n9n9P2P1M1M1p6pR5k0j38k2O4nK4R3k2r2J4Q4l2j01K6R5k5r4K9
15274d60K9m4m5O2O2ppK1K0kp2r5K1O2O2pp7m4P2R0p1j11MN0j9K7K7QQQRn9n8N3N3l3j03o4
15267f30N1O5nM1M2J2J3J2J3k3k3k3k4LKL7L6n6n6J3J3J4J3Q6l0q6L0R1k4J6J5l0l1rp9m3
15260e54P3P0m5l7P7K2K1L2q4l2Q4j9q8m4m3O7O7MMO9m7r9r8J02J01j31j31J23J22K8K8po
15254c71l2l2L7L7p7p7L9L8rrrrM7M6k2k3m8m7L3l7n7N8N8n7rO1J4J4j5j4N4N4MMP3P3j43
15247c53j44J7J8m3m3P2P3k9l0M0M0L2L1j30j30N7N8j1j2k8k8Q7Q8n0n0j5j5J0Rk5k5lllm
15240e42K4K3K4K3J3J2J2J2K0K0N5o1n6J3L5L6n3n3n3n2OOPOl0l1L9L9J9J9QP7K6r0j20nQ3
15233d89Q3M9M8J3j03j29L2P6P5l0l0m6m7K3K2M4M4RRj9k0q8q8O3O2opqqpqL9M0p6p6J12J11
15226c31n1n0j0j0K5K5kjp1p1R2R3k3k2j1j2N8N9p3p3M2M2qqqqK8K8p9p8MJ43P7o0o8Jj1j2
15219d34m6m7L9r8j12K7R3R3P8o1o5P4O2qONqqp8p7M8M9k0k0K9L0onj5j5N8N9oO4nj42n4Q4
15211d32kjm7m7K3K2P0P0m5m6o5o6N0N0N7N7n9n8M0L9NNr0q9J4J4N1N2J7J7j6j6M2M2J3J4
15205c15r0r0K7K8P5Op1O7L2j06l5L4m8m8MMO3O2%J%JL2L2m8m9JKJJPOPPk0k0J5J5k3k3Q1
15197c75Q1n2n3n3n3J8J9N3N3J2J3k3k2llL2L1l7l8k9k8p7O2L6j02n1Q7JJJ7J6j9j8l9l8O9
15190e12P0N2J21L8j00r0k1l4l4K3K3j3j2K6K5l2l2j9j8O2O2m1m1m1m1K0J9N4N5j8j7j8j7
15183e01rqK7K6K0J9j5j5j8j8K0K1kO8J7r9n6J2P0P1J4J3m1j10r4O7J22Pn6J4K5K5J0J0l6
15177d00L3nj20J2J2n2J8J06rn9J1K2K2J0Rm9m8L2L2k5k5J2J2J2J2J6J6o0N7J34k8j21oN8
15170c59N7j3j28k0R6l5l4RQRQJ0J0p1p1J0J1l6L4R2k4q4L1Q6l0QQLLLLl6l5k4M6N9n6o8o7
15163e87m5m5J3J4L9L9L1L2O6n0n1O6L2L2NNj5j4K0K0l8l7K0K0J1J1m7m7K9L0nnKLp9p8P3
15156e30P3qqN0N0n5J4O8o9o6P3m2m2N4q5m0R9N1j8m8m7N2N1L0K9k8k8l7l8K1K0OOk8k9J9
15149d80J9NP5M8r1m8K2L5L5M0M0p1p2L3L2l3l4JJM1M1q6q5nnL0K9%J%%K7K6pqm3m3O0O1J
15141d08JN9N9m8m7j4j3l0l1N0N0K0K0o1o1L8L8o6o6M4M4L3l5j09L0O9p0l7J02J9n0K9L0k2
15135d33M7M0r8k2J17Pj31q8N0P2P1p0p0K5K5K1K1J7n2j34MJ46Qn3J6N3j6l0l1K7K6K6K7o
15128c88no3o3L6L5L6L5k1k0k1k1K9K9J9n1r3M6J03l6j09m0ppN4N4lm%%%%n5n4K7K6J5J4o6
15121e69o6R0Q9N5N5l7l8lll7l6K1K0M2M1M2M1n5n5j5J24O5p3o9P0j5q4m5K4rp7q2N6R7K7
15114d09l0L9K5j14n6Q3op5L1L0L8L8k0k0K4K4n7n7NNONj7j6j6j7K3K2j2j2L6L6m4m5M9M9
15107d55NOJ12k6p2lLo7l2L8L1l7k3J15Q0n9m1K8n9J0R3m5r0k0l0L9R7K8j0j0k4k4J0J1J3
15101d08J4M8M8r6r7l8l9L8L8L8L8j4j4j4j4k2k3J04J05n5n5K8m1o9O9L9r9q9N0J08l1r7M1
15094e09P2o7l9L0l1L9O5p4p0O9j3j4mnK9L0J15k2j12K7R9l9M2M3k4k3J4J5J5J4l7l7l8l7
15088d77M6M5l5l5n9n9R1R1j5j5Q9Q9q3q3K6K5j6N4mp4M2M2o6o6K7K7j1p9k0M9OOM4M4l6l7
15081d27Q3Q2jp1o8JN7N7Jo8j07l8P5Nk9M0l6j05K3K3l9L0rj0L1L0M2k7p4M2J41K6o4o4j3
15074d61j4MLN7N6N7j3p7p8M3M2MLJ2n7m8m9m4K5Q3J4k1k1k6k5J4J5N7j1k4M4M1k9j4j4n7
15067e09J2N3N4m6m5P9P9j14m4R1K1p7rQQO6O5N0j9j08j07NOM1M0m6m5J2J2QPJ2J1k1M8M7
15060c55k1n8n8M1M2J3J3k1k1j7j6J8J8m0m0J8J8K7K7l0l1K6K5l2l2L9L8j9j9O4O3Qj07j41
15054e60k5N2N2M1M1o4o3O0O1k1k1m8m8P9P9L6L6k2k2J2J3k2k2M2M1l8l9m8m8j3j3M7M6n8
15047d57n7M1M2j5j6RJ0k6k5j9k0O2O1n7n6JJJ7J7N2N1lmo2o1O0O1LKj8j9j8j9K7K7m6m7l2
15040e33Q4J11M2l1j01j01J4Q4J5K7K6J8J7j6j7K8K8r8r9K5K5J6J6J16k3j31PK5m4LLl8l9
15034e41O6O5n0n0j5j6llM4k5l5J04O5p3m4m4P4P4oom1m0M4M5M4M5o6o6Q5Q4j5j5p3p2O4O4
15027c32o7o7J5n5m0R8K9m0M2M2n2n1j6j7L9L8nnK7j11n8Q0O4nM2M3n4n4K7K8k6k5RRL9L9
15020c70q8q8O9O9L5L5n2n1q6q7R2R1J0J1k6k7N6j3q3N6Q6n2n8n8O0O1J8J9m0l9M0L9m1m1
15013d53k2k3N8N9j1j0K4K4q2q2O8O8o3o4N6N7J6Q5J3j26j8N0l1l2M3M3k7k6p3p3Q9Q9n2n1
15007d77n2n2N4N3J9J9l6l6L4L3j7j7J7J7q0q0Q1J49L0j08l9J00n6j26qrK2K3K2K2P5P5m1
15001c89m0mml9l9O9O8m8m7K7K7pqM8M8k1k1l9l9L0L1J0RM4M4k5k5M0M0k8r6j44oN4q3p6O4
14994e75N4N5O3O3j8j7j8j8o8o8M8M7llllL9L9l0l0l5l4L4L5K9K9K9K9l3l3l3l2MN%JL3l5
14986d53p9N9P8QQP8Pj30j5j4m0m1P5P4l7l7l8l7Q5Q5J7J6m9m8K0K1jjjjj4j4q4q4P1P0KJ
14979d43m3m3P4Np1O9O8p1JP0m7m7j0j0j0j1ooK9K8noN5N5J6j22n8Q1J2n8K1Q9PPj04j04j5
14972f03j4N4N5RQP8P8m1m1K8K8k4k5o0n9N4N5K0K0k1k1M9M8l1l0MLK6K5m4m3m4m4rrJ00J00
14965c21j07j08J69J69j33o4J15k5r3M4K0n0l2l2k4M6P5l9o1Ql4l4M6J16kj17p7L7J9J8np5
14959e51j01J5J40J41k5k5K0J9l8l8n7n7P0P0k6k7QRm7m7NJ21J28l4r7k8nO4nj20k0N0l1l1
14952e50O4O5m0m0K1K1N2N1l1j00L4J95Q5p7j02J2L3l7RRl0l0MNq2q1j%M3M3j4j4P5P5k9k9
14945c91M1M1o3o3K6K6rrk3k2k3k3K7K7n4n4L9L9MM%%N7N8n7n7m8O7J01j4r1K4L1l7p2p2J2
14938e58J1J09J08O1n4j16%L0l9LP2k3k3j8j9K2K3l6j04j0J06J10M1n4n4n8n8M2M2l9l9J8
14932e04J7J8J7l7l7kkK6K7qqJ9K0J9K0n9n9LKM5J14Q3l3m0l9m7m7J1J2k4k3R4R3p9q0J0R
14925d69J0RJ%N8N8o0o0O8kp7L8L8p6k2M8KJKKn6n6J3J2P1P1PQj15j14k5M4P8l8j20mO7lR
14917e82RqO2J17Jn9N6mj19p3M2M6J16O8m7n8n8l0l1M5M5l7l6qrj7N2L8l1O9P0m7m7j2j2p
14911d96pklk8M1J03L4m9K1K1m8l7L2K7K8j1N8K3m6k9l0p3mopM4k5q5L0L5l4K0K1J6J6n7n7
14904e64J11J12k0q9QQkjjkj1j1j2j1Q5Q5o3j77l0Q5N1o4k5R1k3r2J03J02j3q2J2J2pp7n1
14897e63J7M8M8P1m4j25j0O1O1J1J1m9m9L2J01O3n2n9N8Jj60o4N0o2OK13R8o6o5QQN2N3r7
14890c94r8M9M9p1kNMM4M4m2m2m1m2JJJ5n4j6J45R0p1o0N5M9o6q4j4klO7O7j4j4LLPQj18m8
14883e90O7O8J5Q5Ro1m6K3J4J4m4m4J7J8l3L7L5q1j16jL1L0J4J3M4M3Oo4l6P9O7jl3l2p5n
14876e33N2j8k1k2L6L6K1R1M8j13j12N0R2K2j3j4n2n2j4j5K0K0J4J4R1K3k2M8M3k5o4o4pO2
14869c78Oo3J5J5n1n1L0L0OOOOj4j5K1K0JJmmM2k8l2L8k4r2N4N5j3j3K1K2k6k6L1L2MMl1l1
14862d30J6J6o1PN5j5j4N5K1m7m8K2Q1J3k2M7k3r2P4P4n4j23o2QN3J22P1m4k5k6k1M9P7l7
14855b83p2p2j4j4n3J7O7O7J3J4l1l1J2n7j8N1O5O6n9n9o0n9J23J24p8p7N6j3j17m7L9M0j0
14849d70rj1N8K0J9n9n9K9R8p5p5J5J4J3Q3Jo8k4k4N2N3p2p2l0L9N6N6P5m1j04J1L9L8J4n6
14842d66r1k1O4O4OON5j4n6n6j4j4M4M3j1j2o9o9K9K9K0R0Q6J7q5q6J5Q3o4o4P6Pl2L7N6j4
14835d11k3k4q3j4R4K5l8L2K8m1k7k6k6k7KP1K8K8J7n2k4R1Q2J2m9n0No4o3R8P8Rk4k3J3J2
14828c64J2J2q5q6M4J13K3m6llm6m7J2J1jkjkj7j7J7J8J1J1J1J1m0m0O4O3J1J0mp3p7qK9m0
14821e19k4R2Q5p5r2K4KKO9JkJ15N9j02q2j3Mo5o2N3J02o0j11MO9%pqK5R4L6l3l3l3llO3O3
14814c65o4o4klM4k6j09PJ03L4J8J8k1k2k8k9POOPM1M1k1k2N9N9l0l1J6n4o7M8R1K2j6j32
14807d79j15R3N2o4M8M8l6l6kjM2M3j5j6ppppN3N3n1n1m1m1M0M0N8N9M7o9n2J6K8K8l0k9k2
14800d30k1r3K4Q2J4p9rNOK3K3l4l4K7K7K7K7nno3o2L9L9o5o4P4P4k9l0onP5P5ppppK2K2l9
14792c96m0j1q1j06J0N7N8R9R9p6p7N0N0k4k4J1J2nnm0l9L4L4L0L0jp0o5LM5J14O6r5m1m1
14786d35r0k1qpL2L2ppM7M6L2l7n1n2mO6J2n8RP7M3k6k0N0P5m0l9L0n1n1M6M6n8n8K8K9oo
14778d32q0q0R4R3K8K9J4n5q5j4Q9J9p8rNON3N3p8p8J6n4%O9n0j20N1N1L2L2lp2m8O6J24R
14771d03n3J5J2n6k5M5No3J2J2L8L8qp7K3K4l6L3L3l6m5m4K6J42M7j15M3J13j5q5m1m2L4L5
14765d14L4L4q2q2L6J05J7n2p3p4K6R4Rj06n4J6qO1J01j4n2J6mmJJMNMNK9K8ooK8K8q0j0Q
14757d31RJ3J3o3o3J1J0nO5L0m0OOo8o8P1P2klL7l3l8L2L1l9o5N1M2k7K0J9k6k5k5k6j1j1
14750e31ppl6L3O7kM0M0p9q0J1J1n4n3mO5N3N4L2q4n0J11O7r5k9Q7J1n9pqL2J01j0p9k7M2
14743d44kjK2K2K2K1o4o5N1N0p1p1NP5PQk3k3P8P7m2m2J1n7PP7j5q4j1N8L3L3LLo4o4l4L6
14736d78J4J5J4J5l3j01j7R9P9J1n5n5l1L8P3Ln0n1k9M0R2K2r3k4L4l5j00l1J08J08m9m9j8
14730e34j8J7J6N3N3o3o3L7L6l3l3l5l6Q3J53Q4J5j3q3k0M9k5r4l7l7L1J00Lo5J2J3poK8K8
14723c91opn1K0O2pp2kK3K4opj3j3J0P9O4n2r1k1K5K6nnN0N1j11j11M7M7J3J2L4L4jjRRk5
14716c59k5k5k4J0J0oom0m0P1P2j0rj4j5j8j9qp8o7P2Q3n5n0Q7K6m4N2j8q6N1J08L9o3j31
14709e29rO0j8j7K0Q9Q1n6j10K8N4N3j8j9l0l0l0l0O7O7J0J0p0o9L4L4KJJJj5j5j6j5K1K2
14702d41K1K2N3N4lmK1K2q3q2NNl0l0klL3L2L9L8J8j22o2Pm0m1K4K5K4K4N4N4n0n0lmllL6
14695d45L6ppQ4n5r3M5J2n7L0L0j9N1N1j9k1k1RRm0l9p8rQ4Q4LLM6k4r1K4P3m2p4M1P3Mk6
14687c75k7p2kJ01L2l0l0l4l4M9M9m7K2k0k1L1m0n4O1N9j04j10N0J00j5RP8np5m2K8M2M2J0
14681c74J0o7KL5l5o4o4j2J04J33k7n3J7noM6p0p7L8L5q0p1R0J13kl1l1k7k7M8o7n3J08J06
14674c58n6q7j8J3J4K1K0k1k1N0o5r8O3J41K5L5L5l2j48j29P8J05n7n2J11J2j03o7LJ9K0N8
14668d89N9q8q8%P0O1O1j0j1j5N4N4j5qqj2j3J4J5o7o7J9J8K3K3r8k8N9O0o5o5k8M2M7k1n9
14661e76J0J18Kr4k5K1K1K5K5l8l9J9Q8L3q3J9J34n0j66M1J10j2j3qqN0M9qqopooq2q3k8Q8
14654d93O6n0m9O6O8m6j3N5p0p0L7L8K8K9l0k9qqP0Jm5K3J6J5K1K1m1m1j4q3kO7m9n0J00J00
14647c70J9n1n5J5O5ll4L6m7m7l8l8oO4R7K9m3m2l9l8m8R0N2j8L1L0N3N2Jj38r9k9j4j5P1
14641e07P1o9o9J04J03k0k1K8K8L8j00o1Qm0m1O8O8m2m1M0L9ooQ1n8j15K3J0n8N3N4l3L6O8
14634c67p0p5O4Q2n7n7Q2M6r3no%J%JJ3J2o8o8R7R7ppk3k4j04j04O2O3k4J14R0m7q1j2l2l1
14627e38L1L1L1L2m9m9k5k5J0J0P1P0j1j0j3j3j3j2k1k0O0O1k8k9POo2o2O4O5k4k4J1J1L0
14620d27L0K2K2O6p2p2O6m2m2M7M7m2m2l5l5LJ18J9r7L2J00L6l3l8l9m2m3P0P1n7n6L2L2k6
14614d27k6K2K3l1l1j9N0J1J1OOk9k8m3m2K3R1J6J5L4q1p6L9J10M1k2k2n6n7k1M8N6j4o1N5
14607d29P8j30m1J20K8q7j8N0M8k1p9j0M7M7J4n6n5J3J1J0k0k0j8j8O3O3j6j6O2qn2J7L1L2
14601c60k3k3J2J2m4m4l0M0L1l8n3n2O3O3m6O8Q6p5j00J5qrJ0Q0O7m9K1K1r4r3N7N7J6J6J7
14594c89J6pqN0N1o6o5O2O2KLn5n5KKn5n6M9M9rqk2k2k2k2O1O1l9l8j4N5K8q8m8K1L2L2N9
14587c91N9k2k2n1n2n1n2K5K6J05J06n1n1n2n1O8O9j3j2k5k4N6N6L9M0N3o1j51l6O6mp7L9
14580d42K8K7RRk6k6O1O0m3m4k5k5k6k5O0O0K9q7n9N6K8m1k8M1L8l2NMl4l4K7K6K7K6l6l7
14573d49m0m1L6l3o6M9J22OMP4NNk6k5o8o7J2J3L1L0L0L0j6j7j7j6l2l1l2l2ppO2O3onnnj8
14566d89j8j9j8M2M1L7L7Po1j10K9Q9n0q5N4L0j09r1J40J78L9p2mL5l5k6k6p4p5M0M1L9L9
14560d45l0l0O8O8L4L3l8l8l8l8L1L1L2L1k1k0k1k1k2k2k2k2J1J1J1J1k3k3M7M7j0j0jjn0
14553d80Q8J49q1j31RK8m0NP4mlJ6J5n3n3m2m1K8K7POo3o4J7J7J7J7O1O2j6j7Mj36l4J96L9
14546c76r9K4R2n7n7J6J7j4j4j4j3rrrJ07M1k7J9J8j6j7j6j7O8O8m8m7j5j4K0K0m7m8K2K2
14539d29L2L2kkm6m6K3K3k1k0k1k0P0P0JJn0n1O4O5l2l1j01j01O9O9L4L4k2k2J2J3jj%jj6
14532d24j6j6j6L0L0K6K6K0m9q0L6K4m5l8L2k1k1j6j6J0J0J0J0l5l5j04J1J05L5L9J07K8m1
14526c84LKrqrrL5L5l5l4k5k5M4M5l6l6L4L3l7l7lkJ2J2J1J2q0q0J17J16JKp9q0RJ0M3M4m9
14518d37m8RRO1O1m8m7M1k8k3R2Mo4j8j8K7K7l0l0M2M2QQk5k5J0J0k9k8k9k9J1J1O9O8p0p1
14511d87L4L3poNo4m7O8L8l1k0k0J0J0Q7Q8POq9q9mmj6N3P8l6p1p0K6K6llL2L1L4L4k8k8L0
14504c93m0p5M0K2j38n1J10rrJ%J22J21l6l6R2k3j68n4j4N5J43P3n3n3%%l0k9l0l0K2K2j2
14497d60j3RRRRk0k0J5J5llklj8j9J2J2Q6J8l0J08L6j02j71l1J3Q2N6j3J3J2QRpoool9m0M1
14490d40M2L3L4k5k4k2k3N9N8m6m5j1j1q1q1%%LKQ4Q3o6o7J4J5N0N0PPL5j03k7J12Q0J0q4
14483c78j54m0J91J56p4r4k5LLk2k2j8j7n6J3J38jr8k9P3P4m5m5J3J3JKl3l3N0N0p7rJ21j7
14476c86p8rQQk2k3l6l7l6l7J15J14l6l6q9q8J29J98M8r0L4L3j30j6R3k3m7K2L3L4p2p2RR
14470d76K6K6p9p8N3N2N2N3l6l5l6l5K1K1N6N5k7k8k8k8K6K6l2l2j9j8J6J5RRQRl5l4M6M6
14463d31k1k2k1k2R3R2l5l4mlmmJ8J8O4nn7N8Jj15o8JpO2P9J1mmk1k1n6n5M9N0qqooK9K9J0
14455c78J1MLM5p1j28j4J9J8rp8k8Q9N3N4KKP4m1q0L5L5q0n6N9P9J1K9l9j25n6k4k4Q4Q4K2
14448d19K3K2K3o1o0k6k6LLO2O1l4l4K4K4K4K3n6n7j7j7j2N7J68o3j42mQ3n6q2N6L0L1j9j8
14441d86K5K5l2l2lmlmj4j5P2o7l9R9J25j3o0o0L5L5LLL7L8l1l1l0l1L2L2m4m5rO0L3j06j09
14434f14J22J51J3j11K8L8l1K1K1j8j8J3J3k2k2LKm6K4J08l1j39jR2m6j27J2Q5n3NJ43J6j22
14428d91P2P3n7J3K5j13o4P4K2K2j0j0j0j0M1M1o2o3l3l3M8M7k8k8K6K5O4nj0N9J02L2r4r3
14421d28l1L7jjrrK6K5l3l3j8N0N6j4K6K5l0r9m1K7llN5N4n0j20M9J18k3r2L1L2L6L5Pj08
14414d57p3Q9J14kp5p4j7N3L1L0L6L5p6p6p6p6J1J1M1M1J14M5o2Oj5q5n3O3P3Nr9j00j9j9
14408f56J8Q7O3ppO3M4k5j6j6l4l4M7M7nmnmM4M4j4j3l4l3M8M7n7n7k3k3J0J0J0RL7L8KLl9
14400d35l8O5O5j0rm4m4K6K7m7K2N2N3K2m7r0K4Q5j22j41O6P6OL4l5p8rM0l0LJ18O0j0o2o3
14394d70q4j6N3J21L3l6J1J1k2M8J3n7J6J6o7LJo8k1k1N8J28m5j15RQr4O8J06rl9l8L6L5o8
14387d96JN2o4o1J00J42k0j54q4M0M0l4L6P3LM2M2k8r8k0j9k0N0N0k0k9l0p2mN2N1k0k1J9
14381e01Q7Po2ppn4J5L0l9l1Q5J00L2lmL8L7k1k0n0m9n8J1N6j4r7J8O9kj2j3l3l4k4k5l0J09
14373d96P4o4N0N1k0k1op5l3J05J4J4K3K3KJKKKJl3l2mll8l8N1N1J6J6J5J6J5J5p4p4Qo1p1
14366e76O8j4j4P4P4J7J7r1r1oopO3M8r1j4N6jjN5q3q8N1Q2J1L0K9q5j5L8j01j28J03P9J1
14359e06K8m1l1J08Po1M3M3m3m3L8L7M1M1q6q7QQM6M6JP1N5q2p3lj6j7noNP4N5q4j36Jk6k6
14352f16Q6Q6L0K9j20j20N8N9RRj7J21Q6n2mln9J0K3r2k8M2l1l1L1L1LLl2l1J6J6J6J6llM4
14345d18k6j13KN3j6O2O2%JJ5J6q8q8P2P2J0J0N6j4q1L4J0j06o4N2l0l1N8N8L1L2m9K0R0k5
14338c33r9k9LML8L8Ro0n6O0N2j7n2n1N7N8k3k3L6L6k2k2l5l5K3K3k2k2L5L6n1n0N3N4M3M4
14331c00l6l7k3k2k2k2L8L9l7l7J2Q2j5j30n9J0Q3Q3J8r8n3J09N8j03j02J3M4M3opK9K9nn
14325d29J3J3P2P1l9l8l4l4l3L7O7m8p9j0KJ%%%%j8j9M0L9r3r4P9P9K3K3n8n8R1R0l7l6%J
14318d16JJpoppJ%J2n7LJ19qj24m3K6J5J5qrm3m3K8K7qqM5M5M5M5%%o2o2L6l3n9N6k1k0R0
14310d41R0ooK8K8n5n5KKM9M9j01j01l1l1P2P3LKLKp5p5Q2Q2n8N8N8n7O4O4r2k4J07qn4J5
14303c37k6M4J06n5j22qR4k2j05J1Q1J2p3p3m2m3K5K4K5K4l3l4M7M8J3J3j7j7J2Q0lj41m2
14296e34K7oO3N8j1llJ6J6j8j9JJl4l3RJ0O7O7j3j3r3r4Q0P9j0j0P5o2j4J24J2j26j18K0K5
14289d64K5L4L4k5k4q1q2Q7Q8K9L0l6l6kjRQRRk3k3k3k3N4N4k7k6L5L5m5m5K3K3K3K4l2l1
14282d16K2K1Ro0j04L5N8j1n8n9k5J13O0p9mO6K2m7l8l8J6J5N7N8K2K3o0o0K1K1j11j11L9
14276f03L9O3O4O4O4k5k5o0j29j8R8p6p5J06J06m4m4K8K8k9l0LKKKj2j2j2j2P2P1l2L7P8l7
14269c48n0m9K7K7qp8m4P1J00o2j12LM8k1L4L4K2K3M3p3j%q0L7J30p8q1L5m3m3K7K8pq%jk8
14262e26k8n6N9J93P8j17kQ4p7r9O1L1q6p0%L3L4l8l7K0J9k6k6QRJ00J01k6k6rrM9M8n1n1
14255d33K9L0l4l4P0O9j05j05K1K2j8j7K2K1K4R3K3r3o4N2L3L2J3n7p1p2l2L7L3L2lkm1P5
14249d50K7r0qJ07k8j42l2Q4Q7Q6J3J3n5n6K5R4l6j52m3P2J1J2O2pm1K8k9r9L9J08j6j5k2
14243d53k1L6L6o4o4M0J09P0m5q0q0K5K6n3J7K8m2RRk8Q9Q9p2r3O9J20Nr5J9R8j8j21n1L0
14236d56L0l6l5M6M5j7j6o0RM1l0k5M5NOQ6Q6n4j24mJ11qp8QPo5NJ08J08Rj07l8l7m4K6j3
14229d66j3L0L0L4l5p1p2m1P4K7m2Q5Q5r1r0J18M8j43k8J03L4oom1m0lO7kp1m1m1K4K4Q0Q0
14223d00Lo6ONl3l3L1L0L1L1l1l1l1l1RJ0RJ0j4j3j4j3k0j9R6R6K5K4m0m0k9M1M5k4l1L9L9
14215c33l0pO3j1q0n9o0k9k9L5L5L8p8J3J29k0q9j8j8j9j8k4M5J14M5m9m8k3M6KKJ1J0k1M9
14209d26k0r0K1K2o1QO0j0P4J89Oj56qJ08o3o4k2k2NNl4l3N0k0N4N4m1m1ppL7L6p9p9O8O7
14202d19kkk2k2k2k2j2j3j2j2L5L5L5L6QRj3q3j14K5J1J2Q6Q5p5p6j3j3K2K2M9M9j9k0QQQ
14195d43Qm2m2o0P8R9m1o2QQQK5m4J3J51L2j07K2K2n7n6K7K8K7K8l6l7l6l6L1L1lmM1M0k8
14188d07k9QRn7n7M9J18%j38M0J09ppj01j01O1O1PON9q0j82m3P8P8NNm3K7J26j2m5m5N0N0
14181d08j9j9lmllk5k5k1k0k3M6Q5n4J2J1LLK0K0K0K0n8n7k1M9J13M3m0m0j1j2K4K3o1o1K0
14174d76K0k3k4k3k4K4K3J8J9O1rm3K6j2j1o1o1n8J2R9J00J9J9l9l8N3N4mmm4m5j0j0J7J8
14167d37j5j30q9K6Q1Q1R7R7l3j02J7Q6j8q7n4J5M6k3o7o6J1J0J3J3P1P1J2J2l9j56q0Q2J3
14161e42J4J23N4n4J5n2j20k3R3J6j00j1J03QPO0ro5N1j9j9MNRRj14m4J41k0j29j3L6l3L3
14155e86J03R8K9m4m4m4m4k0N0J0J1N5N5J6J6j9r0o4N1N9n7m9O6Q5Q6l1j46q6K9J1J1M3k6
14148d66n9N6M0p5m2K8K6K7%JkO8J4n5o5NO4O5m0m1Q7Q6nnj7j32n3J7K8R7L7p8qO0p4nJ29
14141b87J3n7n7j07l9O7lP5P5j02j02K6K5L6L7m4m4P1P0j0j0m0l9l6l5M1J10J0n9L4J04K5
14135b52K6j33j33JP0rrR2K2p8p9O7O7n0n1j6j6J7J7J7J7j0j0j0j0MLm0L0L8l0n2O3j9k0K2
14128d54K3n2n1P1P1%p0j13K6J37O8K9j09q1N8o5j35j0O0N1N1ooN2N2l6l7M5M5K2K2l6l5L0
14122c83K9L0L0j15j16N7N7j6j5J9J9j9j9L9L9j06j06O7O7K3K3K3K3nno7o7K2m6l3J07L5l4
14115d43K7m2j04L4J25J25j25j24M8M9mnL1L0J5J4q8j57j20J8J09J09K0K0N5N5K4K3K4K4l
14109b36mo0o1l6l5jjqqK6K7M9M8l2l2l9l9nmj7j6O5O4L9L9k0j9o9o9l5l5K2K3K2K2N0N1J8
14102c16r6r8J8M7k3l7L2R2R2r0r0rj0L3L2L3L2j8j8q7K8J02L2q7q8l2Q4l3j49o5R6J25J0
14096d58r8k9P2Lr8k8J01J01l5l5K3K3N0N0N0N0p8p8KLJKKKj9j9O1O2P9P8p1p2J2J1o9o9O
14089d12Om1K9N7n8n4O1L1L2L8L9q2q2jjk7k7k6k7J2J2J7J6KP1Jj15l4Q0RQnnnnl8l7J12J13
14081c36l2l1M7o9j55N3J51j0l5L4m9m9J5J6K7m3p2M4J29l1n0O6K9m0k2k2QQM2M3j5q4o9M6
14075d56k3k3N5N4k7k6n6n6K4K5L2L3K8K8Ro0l9P7K7j34j03J05J17JKLr1k1J8n2mO5J4J5J2
14068d27j03k6Q8N0j9k3k3l8P8M3p3M8M7j8j7K8K9J4n5k4M5n6n6O0O1QPj17m8M1M0j0j1j0
14061d67j0rrrrk3k2J3J2M0L9M8k2p1kL2L1L1l7JJl1l2PPj5N5J1J2K0m9q3L3J18Lo8KO4O4
14054c24n9n8L2L2p1p2R2R3j2j2k4k4k5k4O8O7q3q2P4P4l0l0q3q4R0R0J9J9o1o2j6j5mO5N2
14047c88o3qJ07M0p5m2K7j8j7K1K1l5l5l5l5N8N7k4k3P0O9J2j03p3kl5L5P7QN1N1j04j05R2
14041d24R1k2k1J3J3n2n1%J16J30l1j69r9M4M4J4J3o3o3M0M0j4j5j5j5j7j6rJ07O7m8j2j1
14034d35%%l5l5K0K0K1K0j1j2m6m6LLKLP5P4k9k9m3m4P2P1j2j3N7N6n9n8n9n9O9P0%Jp3p3
14027e34M2M3M2M1QPk8k7k7k7L9M0k9l0P4P3r0k0J02l5l2L8%o9k6k6L2L2l7l6J3J3J3J3l1
14021d39l1n7n7JJ40P5o3k2M6O9O9o8o8KJj6j6N4N3p6p7L8L9j6j6N3N3J0J1n8n9l2l2l2l1
14014e52N0N1J6J6m4m3Q0Q0q1N8J17j12r9M1N6j4m3m3o4P3J09l0n0n1r0M7J17k2N1N1j19j19
14008e63QQM3M2J9J8j7j6jj%jJ1J1R7m1q7N1Q5n2j35LP6OpO3O3p6m9m8p5O4Q7n1p8O1LLJ1
14000d65J1N1N1j11j11L5L6L5L5J1J1J1J1N1N0N0N0j28j28rqL3J02j3j50n5Q4P0Jj8j8k2k3
13994d70KKKKJ5J5J0J1Lo6m5R4J00l9o3o4O6J34O7p2p0O7N5j5j5j6j9k0ppK4K4q8j56l4J04
13987d69K6K6l5l5j0j1N9N8l6l5L3L3j3j3K2K1QQo2o1K1K1K1K1N0N1j9j9MMp7p6K2K2n9n9
13980e58J5J4k4k4P5Op2O6P0%O0qj06L3P1KN6N6n2n2O5O5j31j31RRk0J19Q2n5k7k7k1k0J4
13973d41J5rrqrklkkL7L7KKm3m2L8L8MNM0L9o3o3k8k8L2L2L3L2LLLLj4j4j41j42J16J15L5
13966c99L5l1l1l1l1o6o6Q4Q4m0m0J6Q6O3p5J2J1l8L1P8o0m9R0M2k8J0Rn2n3pppok8k8P6P6
13959c70l2l1K6K6q2q2O8O8l8l8mlO1O2k0j9K9K9M0k9n6N9O2n3n6O0K7m3k2k3k7k6J3J4l3
13952d43L7N4o1PQl1l1l2l1K8K9K8K9M6M7n7n8ONj01J4R0k5j14m6k1M8O6O7J9m9p6M0K1K2
13945d65Q6Q7k9k9OOk1k0J4J5q8q8O2O2m1m2O2O2m7m7j3N6N7n9q6j7J5J6l8l7M9N0qqK4K4
13938d30K3K4j5j5j5j5j6j6p4p4M8M8M8M8OPP8l7r1K4K4r1pJ09J8n1L2L2l1l0j1j1M7M7J5
13932c52J5m3m3onNP5O2n4q8K8P5Onol4l4K3K4n3n2NNk1k1J4J4Q9Q9o0o1L2L1m9m9%%N7N8
13924c29m3m4qrl3l4M8M7oppoK0K0j5j4n6n6P2P1k9l0q6q7N1N0J7J6llllk9k8K8K9J1J0J0
13917d68J0LMLLooM7M8k6r4k4R1N0o6o6Kk3k3K0K1k4M6P6l9m6K4M9o6n0O5L1l7N4N4l1l0j7
13909d41j6k1k0R4K4o7M8Q3n5r0M7M9r0q0N7J8J9J09k9m6K5k0j9k7M2Q5n3q1j1R1R1q0q1%
13903d45%K1K2K1K1j8j8p5p6J00J00n0n1m4m5J3J3M2M3L2l7p0O8O5p5m0m1RQJ5J4k0k1J01
13896d18J00p3p3pqppN3N4p8p8O7jn0Q9Q6n3m0K9m0m0M5M5J3J3o7o8M0M0j8j8oppplml7l8
13889e79k8k8P7P6NNONQQp2p3L8L8L8L8P6P6nnLLl2l2o8o8J3J3O2O3j7j8k2k1k1k2M8M7J3
13881c52J3k8k7k8k7l9l9J8J9K1K2K1K2J7J7o4o3L9M0m1m2M0L9m5m6N6j3n7Q2P6Olmj6j5O5
13875c36O5j01j01k1k0K6K6l2l2OPM1M1J8J8J8J7k7k7k8k7P6P7n1n0k9k8n3Q5K0m9kkN8N8
13868c59rqM3r5j03L4P6o2p3lP1P0noN1N1p6p6m5m4O0N9k6k5P8P8m4m4J3J3j8j8J6J7N4N3
13861c02lmo8o8j0j1L6L6k6k6pp6j37k1J58J57J5J5m5m4J3J4PQn0n0l8l7O6lJJ17j0j26k7
13854e46M1L0L0K8K7K4K3J8n2k4R2L1l9QPo5o5l1l1N1N1N2N1o9o8j1j1k6k7L2L2kkl7l7J7
13847d98J7m1m1M8M8J3J3l2l2K5K6j3j3j3j3M6M7l4l4K0J9q4q4P1P2J4J3M4M5l7l7PQk8k7
13841d65K6K5K5K6q7q8K1K2k1M8P9l7m2K7k0j9L2L3klj4j5K1K0m2m1Q5J6k2R2L1q5n0n1K3
13834d52K4n6n5M8M9%%J%l5l6l5l6J41J41p8p8m4m4O4O4j8N0N9p9o8Jj1j2lkL2L2OOp5p5P3
13827e01P2L8L8o3o2o3o2O7O8j3j4J5J5J5J5k2k2k2k2J4J3J3J4L2L3m4m4RP8O4p5r6k7N4j6
13820e01r3M5J07l1j00L8R4K5N5N6ppj05j05j6j6j5J24J26j04p6O3J3n5j3N6P1P0o8o7L6L6
13814c64n2n1n1n1P5P5J7J7m4m4M1M1o9%J05l3p8O0L2L2J6J6q7q8qqK6K6n8n8K2R0K3j16J2
13807e34J49L8l1m1m1ppm1m1L3L3K3m6m6R3M5M6NNONn6n6k1k2k8k9R8R9o0n9O7O7j0j1j1j0
13800c96j4j3j4j3k9k8P5P5n5n5M8M9m9m9RRjjL4L3L5L5m6m5J6J6j8j9M8M8l3l2o3o3O3O4
13793c79rj0m4m5L5L5L5L5k5k6k6k6j7j8M0M0j3j4j3j3j1j2j2j1O3O3K8K9m1m1m0m1K1K1k2
13786d64k3N0q8j51Q0J58lp0p1J6J7N1N1rrK6K6jjjjo0o1O7O6KJp9j0O4n0m7O9O6O6n4n3j3
13779d43j3q2L4N3j6L1L0l3l3JJk0k1J5J4ononM4M4P9P9m5m5J2J3j2j2p0o9R6R7n3n3NONN
13772c78p8p9K6K5K4K3k3M6N0o6l9K9K0n0q0j1J4J3N3N2L9L8N2o2j59m3N8N7l3l3K5K4K9K9
13765d08n2n1m1m0O4O3m3m3J4J5L6L6k2k1Q6Q5N2N1j15j14Q1Q2p1p1mnj12K6J14M4o3o3k8
13759e18k8M4J13J1j28m1R7k6r6K6R6n1n1J3J3M7M8K0K0l7l8O0O0k1k1m0m1J8J7J4J4J00l8
13753c44j12K7llL1L1m9n0jkM6k3q6N2O6lJ2J3n0n0M0L9o5LJ11k8r1M9P4o5j3j2k4k4M7M8
13746d09P6o4j06L2J04l4p5p5J7J7N2N2J3J4J3J3JJl4l4L2L2k6k6L1L2k6k7m0m1J7J8m3m4
13739e37O1O1MNl0l0L7L6k1k1k0k1L6L7j5j6J9J9J9J8J8J9o7o7m9Q9Q9n0o0Rj8j7M4M4j3j4
13732d02p1p1M0L9m2K6O7p2p3O7mp3N5N5OONONNONjjLLn2J6R9l9j44oP4Mk3k3L0L0L0L0nm
13724c94LLn5n5k9l0N6N6m6K3P1o7l3J07O7p1n5J5k0q9l5J04K1K1N1N2ooJ0J0p0p0J6J7N1
13718c77N1o1o1J5J5M9k0j02L6N2q6oJ33K5j13rO1OOk4k4M6M6q1q1N5N5m9m9jjLMj7N3M3r5
13710e03q0N9R3m4j19K0P6Pj3j3M1M0L1L1n0m9K2K2K1K2jkJ1n8j28J1L3L2J3J3J3J3k4k4L4
13704d50L4K5K4l3l3p7p7N0N1M3M3M8q9o8P1J1J1N2q6r5M4N6q2l4L5K5K6L0K9K9L0j0j0L6
13697c41l3j15K3N9p9l2L7M2M2R5m5o6MJ3J3k0k1L8L7k9k8k9k9L2L2L2L2p1p1RJ0l2l1M5M4
13691d33N5j5r7M2J12k7l6L3K0K0l3l4k8k8k9k8l5l5m0R8J22j6n4J6K7m3l7L1J7J8k1k2Mj34
13684f10r2J40J45Pnnm8m9j4j4R1R1q2q2J4J5M9M9j7j7j6j7j8j9O4nj34MO9jL1J00p0p0M7
13677d69M7J6J7l9L1J74L5r2r2o7KK9j09J5Q5NNRRn2n2n3n2N1N1L7J07M3r5n3J7k1k1M0M1
13671d01n8n7k4k3j1j0M6M7j%jjO3O3OOj5j6p2p3K7K6qpLML9L8J5J4J5J5l2l2o7o7L1L1K6
13663d61K6K3m6m6K3K6K7K6K7J6n4l1Q4J6j44n4O1o8o8J31J31L9l2r1r2JP0L1L1lmllq3q3
13656e77K1J37M7k2j5j5M9k1k5M4Ko7k4k3K7K7p4nM5k4j2j1LP1O4n3k6k6JJNNL9L9l8l9M2
13649d28k7j06RQ3J4NOllQo1l1L8Oo3J4J5K2K3l1l1L7J06J8j44j06N6N4N5j0p8O7J37L8l1
13643c42k3k2J6J7o5o4O6O5o8j38P6P6l3l2J0J0J8Q8N8j02j07Qj8j9m6m6K5K4J2Q1J14k4q2
13636d67N6M1k9l9l8K5K6l2l2L2L3kjKLL7L7M9N0p8p7J2J1J2J2q6q5k9M0M9r0n4Q3O3oM1M1
13629c90j3j3K2K1p7p7O8O8rp9m6R2R9m1j16K2J14M4l5l5k4k5J0J0q4q3Q9R0lll7l8O9O8j06
13623d48l7J94N6q1q1JJJKn0n0PQP4P4opmlq5q4mmN3N4j9j9k0j9j1j0K4K4L0L1nmp4p4P8Q
13615d79l6J03N9rP9P9k9k9k4k4J0J1k1k0n5n5K8K9oom9m8L2L2PPPPk9k9J0J0l5L4O4n1l9
13608d65L0K7m2n9RL9p7p0M6J2n7L5L5O6J35k4j39M2J10n3n4L1L2p4p4K9L0O9O8PPo2j31j4
13601e36J48N9j0K8m1r4K2M9k1m3m3L3L3ONk1k2q2L4J07L8K3m7q1L4lp2L2L2k2k2N4N5k0q8
13594d76NJ21J6j00l1L7L8L7l9l9J3J3k2k2n3n3j1j1l3Q3N6j2L7L8L4L3k3k4J1J1l3l2o7o7
13588e65J3J4J3J3O9O9l0l0l8L1O2n4o8Kj0j0%%L4L5m6m5j1j1L6L6L5L6p0p1L4L4l2l1N0M9
13581d57OONOL7L7m4m4J2J3J2J2NNn3n4MML9L8L4L3m7m8n6n6o3N2O5O5mmj7N2J12kj23j23
13574e41O5O6l2l2P9P9j55m0J86P2j26j1M6o8j2J03m9n0L0L1L0L1j11j10L9M0k3k2k3k2L4
13568d96L3k8k8m0j09N7J72K6m3LLk3k4L4L4LMJ6n3l3J07K9j08m3R6RRk5k5k4k5J%JJK7K7
13561d35qqn7n6M7M7J7J6J6J7j7j6M1M1k2k1L6L6o4o3k8k9MNL9L9o5o6O1O1q7q7Q6Q5l1l1
13554d97K2K1j5q5nJ33J06l3m9n0J7J6j8j8m2m1J6J6k0j9L8L8k5k6k6k6Q2Q2O4p4j43mP6o2
13547e51k8J11K5j12n1J9K4K4L9l0p4O5Q2J3J7Q7N2j7qp6j27J1P2LRQp6p7N3N3mnj0j0K4K5
13540d40m9m9N5N5K0K0J6J5k6r5m4R4J18j13o1P8L0j09o5MK9m1m0R7Q4Q3J2J1J6J5m2m2RQ
13534c47m9m9L0L0n1n0O4O4OPm4m3l4L6N1q8m5K4l6l7K4R2J03l6r6k7J0J1J5J4J4J4J4J4l6
13527d31l5%jqpJ8J8R1m8j33NJ39P0o0o0o3j32O3K01P3o5L4l5j19J9J8J7j6j6j6j6j6j6J9
13521e08J8K5K6K5K5l1l0K7K7J6J7K2j17m7R1n7n7M0k9l8J01N6j3%%qqK7K6j7j7j7j7rqM9
13514d10M9j7j7j7j7nom0m0J5J4O1qo8M7Q5l0rJ07M6o9o5MMo5j30j4M4M4L4L4m7m6M7M8M8
13507c89M7l3l4n9n8l0J32N8j49j4N4l6L3R0R1j0rrrn9o0r1K5J12lr4K2J00j6l9K9j6j6m7
13500d87m7J1J1k3k2L5L6j3j3j3j3N4N5llJ3J3QQjp0l9P7P2P3k1j37j06RO3O4N1N0p7p6L8
13494d23L8j1N8nj65n5O0L4L4o3o2K3K3L2J01N9j02j04l4Q3Q3PPN0N0n4n3n2n2N2N2j9j9J6
13487d11J6M7M8O2n4q4L0kp1ppK3K4J0Rk4k5J8J9n5n4n2O3K9K9Mo6p0R1Q5p7n0J9K9K9m7m8
13480e20P0O9l4L5P6m0o7Lm4m3K5K6o1N5J43j9p8rk3k3k9k8N2N2l1l1l2l1K7K8K8K8m7m7L5
13473d85L4k0k1k0k1j9j8L8L9OOOOK1K1L3l7n2O3Qj08oJ09L7L7KKKKo7o8rj0l9l9J4J4O2q
13466d85q9M8J59K0o0J0m9n0L6L6k3k2J40Lj07l8k7k8J7J8l0L9O2p7m1R6Ro0j2j2m3m3L8L8
13459e27M2M1M2M1n6n6KKLKQ4Q3j27j27K3K3j5j4K0K0K3K3j1j2qqK7K7j3j2j2j3L8L8L4L4
13452c39Oo3n3Q5J63K4j48p8o7o7nnmnP7P6m6m6J40Ko9JN4j6l9L0%p0l7J01J0J1R7m1q1q2
13445d84j9J19M7r1o1P7O9jj22n3P4Nn3J6QQJ0J0k5k5J5J4J4J5NNmmN9p9q4N5R3K4J5n4o7
13438d69P1K8m1n2n3K4K4K8K8k9l0J7J8J7J7MMl1l0JKJKO7O7j3j4m2m2L9L8L2L1m9m9mnl9
13431d32l8M6M6j1j2P2P1j00j70k8J11L2l7j9j8N7N8n0n0m9n0QRN7N8Q0n8o2P6L0l9k6k6N2
13425d12N3non5n4k1k0L1L1j7N3J28rn1J8op4l1l1M4M5l5j04l1J08M6r3J0J1JKl6l5j%qqM9
13417e13N0N5N5k5k5O7O7q3q2m7m7K0K0j01L7J46Pm9J9J5n4L2J01J6n4rrK1K1l6l6K1K2m7
13411d25m8N7N6j9j9J6J5J%J%k5k6j2q2l6J02j5j4P1P1k3k4r2M6N5q4j07L1J8n1M1M0M1M0
13404d00o4NM9r1KP0j6j5N3j7o3P4O0p8l9L0R3m5j07L1J4j23m4R6J15k4p7O1J7n2K9L0m3m2
13398e11rqL1L1mmk9k9R8R8l6l5l6l5k1k1L3L3No3n3Q5J49J0r2k3K6K6K0m9j14K3J26N7l3
13391c54j02k7J12Pj31k5M3MMQRN9N9o8o8RQRRk1k1O1O0l6l6jjlkJ1n9nJ33N1j8K7m3j69j00
13383f07N1J20R0K1L8L9p0o9l4l4K4K5k1k1L6L7l1l1K6K7j9j9J6J6n4n5K7K7j%jjm7m7N6N7
13376d29JJl3l4J0J0J0J0J3J3p4O5J45Pj02j03R6R7j00j00j0j1r2M5N7j3L9M0n4J5J21j8r3
13370d71M5L7j02lkJ5J5Q2n7o0P8K1m8%%k6k6L0J00O8p0j70l1L5L5j9j8J7n1j9J20J59K1m3
13364c38m3m6m6J2J1O9O9j04j04QPQ7Q8n2n3ONLLLLn7n6P0P0J2J3J2J3j28j28R2R1qqqqJ1
13356d29J2o9o9P5P6nnl1l1J2J2m8R1N2j8L4L4n2n1P3P3p6p7n5n6KKj0j0P1P0K5K4J6J6rj48
13349d79p1O7Q5J5o4o4O0O0o7o7N5N5K0K1n1n0J2J2l3L6J14k4q0j2J8J8Ko6o3N3R1K1n9o0
13343d95N6N6m8m7MMn4n4J29J28r1r1l6l6J14J14l8l7lll2l1J8J9Q7k9q6K9JKQ9K1r3K4N0
13336c59j8n5n5K2K2o5o5J08J08l1l0MMk2k3o0N6J43K8p3p3n5n4P2P2qqj2j2K1m8p5Q6R8o3
13329d20q2j3O2O2L2l8r4K1K5r1m6O9llM3M4l8l7P8P8k6k5M5M5q2q2JJl4l4l0l1k4J37Q0l4
13322d44M4M5m3K6jj16m2K7k7M1R7K8rj0k6k5k6k6n1n0J1J1N6J25Q7n1o8Jm6m7LMLLk0k1j2
13315e49j2p6O3J04L5%%mlj5j5L9L9L5l4k4J15O6p3m3m3o7o6l2l2O8O8K5K5L3j05l3J06O7
13309c38p1j9j9J5J6m3m2klN6N5qpqpk8k9POP2P1l2l1poOo3j19K0J03L4n8n9J8J8k5k5L2L3
13301d87L8L8LMqqm3m3K2K1o1QJ10k8j04L4n1n1N9J29J42Mj05L4P6o3p3llkJKj1j2j15j15
13295f61M1M2R0R0P6o4n9J1P6P7k3k3o1o1mlo9o8L9M0n9J0J10k7o2PM0M0M3M2o1o1L8L9q2
13288d97N6Q6n2jO9k7M3N5q3o1Rm0l9N2N2k8k9k7k8L0L0LMl1l2LLLKJ2J1Ko8l0J09J04l4j03
13281d72j03pqQ1Q0k3k4N7N6jjlllll6l5jjQ6Q5o4o5J4J3o7o7n1n1R9R9LLLMp7p6M9J18pj46
13273e45MJ43J7n2nnnnnnM5M4l7l6j0j0MP4O9jq5q4n2n1P6P5p6p5N4j6k7J34N0o5QP8L6L6
13265c05j23n3J32J8j26L6O5j43j26L5P5NNNQ1Q2j0rrj0j4j4j4j4O2O2j8j9k6k6N2j7n0J9
13259c92J5n4J3J3r3k3R0K0rO0l6l5N0N0j3j3j2j3m0m0LKqJ09L4j27j7N2p5oL6l3O8O7n8n7
13252d72K2K3l4l4p7qR5K7L5L5m9m9j1j0K8R7M7o8r2k2L5L5J6J6j9j8L3L4L4L4j9k0n4n3R
13245d54J0RJ0j2j3M2M1Po2l4L5Q1l4j30o1M1M1J0J1jkj6J00R5k0k9k9n1n2j6j7MMMMl2l3
13238e49M8M9M4M4j4j4RQRRKLjkJ6n3m4m5p9j0R4K5J0J1OOl4l5LP1N5j4p5p4Q6Q7m3j12J4
13231d89Q3m3j13Q7J55m2m2P9Rl0L9M4k5o3o3n6n7K4K5M4M4L0l9o4NmmL1L2P0Jj02j03m2K7
13224e52P1P0L6L6Ko6p1kO2ol7L2M4M5l2l1KKl3l2ppppj4j4j4j4L2L2m9m8Q1Q2k2k2J5J4k0
13217d49k0M6M7n8n8M3M2l9l9K5K4l4l4L4L3L3L4m6m5m5m6NORJ0k4M5J47Qr5k6L0L1LLL7L8
13210c25L7L7j14j13J0RM4M4n8n7%%poKKj9J18M3r6k6M3l9l9K4K4j0j0j3j3O7O8J1J1m6m6
13203d43k0k0k0j9j1j0R3R4j18j18P9P8jkJ2n8o8P1J03L5O1qj37KO1qL9M0l1l1l0l1p8p7m3
13196f14m3J22J22OPJ1J1k4k4N6N5j06j06R6R5K7K7n2n2j8j7LKl1l2rrO0O1L2L2j29j29L7
13189e33L7L7L8PPPPj3j3j3j2K3K3K3K4o7o7KLppO2O2MML8L8j01j01J5J4K5K5m4m4M1M1k9
13182d44k8l0k9l0l0L9L9MNO8O9m6m6rqO1O1m5m5m5m5%%O9O8O3O2opq8q9j9j9N5N5K0K0n5
13175d05n5k0k1P9P8l7l7k4k5k4k5J4J4J5J4l8l8L6L6nO4L8j01m5K3R1R2j4j4q3q3J2J2K0
13168d56K1o8P1P5o4m2K8o4OP7Pj0j0n7Q1Q5n3p0%J8J7J7n2r1M8M4M5j6j6j3j4j7j8J04L4
13162c53q3N6Q0n8j1N8l7l8J4n5j17K2M6M5R6m2j58j9N6N5L0L0JJl4l3N0N1j8j9mmL1L0l6
13155c67l6L2L3j05j06k5J12J03L4l3j01o1P8l9l9Q2Q1l4l4J9K0J9J9RJ0o0o1N0N0j12j12
13149e74O7O6m9m9k1k1Q3Q2J6J5J5J5k1k1n6n5K9K9k9k9opR7R8j07j06M4M4M9M9p8p8N7N7
13142c95k4k4K0K0K0K0k4k4L4L4o7o8l3l3L4L5K9L0j1q0k9Q5N0k0K7K7q1q1M6M6J4J3Ko7n8
13136e33N8K3K3kjl7l6l7l7J13J13J5J5o5o6P9P8m8m8K1K1j4j4K2K1j3j4l7l8lmL4L3kjj2
13129c93j2j2j3J7J7q8q7M1M0P5P5l0l1MP3N1o6p6p7K9K9ooj6j7qpj01L8J03L4J5J4J0J0j3
13122c84j3j3j3J0J1J1J1n9n9M6k3q9N0Q6J8k6k6l0l1O9O9k0k0M1r8r7M0N6N6l9l9j7j7O8
13115d71O8p9j0J19k0j12K7n0j21O6J34J0J1j7j7j7j7J0J0k5k4KKO0O0O0O0q1q1r8M1J26j2
13109c86o4Om2m2JJnJ34J03l6n0J9P0Kq3q2J1J0J1J1K0K0j4j4O3O4m1m0k3k2k3k3l9m0%jK1
13102e03R1N2q5n6J4M7M7r5r6P8P7MLn4n4M1M2M6M6r5k5R8l9r9k9MLK4K4N7J27L0j09RQn6
13095d23n6n6n5L6L7k1k1N1N2k9k9OOk8r7l0J08qrJ7J8N2N2K3K3l4l5M1M1q7q6N0M9qrK0K0
13088d19j5j6J7J7j8j8PPn1n0M6M5Q1Q0j08j09J8J7qqqqJ2J2J1J2K9K9n2n2l7l7J12J13l9
13081c88l9M2M2N1N0J1j28q8N1J1n7n7Q1Q6n3o6P2j1p9KJn0J9M6r2l4J04N1j7P7Rj87m9J50
13075d39Q2o4o5J3J2kkl7l7N7N6jjl7l7K0K0K7K7Q4Q5j78j78O4O4K3K3j2j2J6J7j9j8lkll
13068d60n0n1N2N3j1j2m6m6N1N2J7J8l8l8J12J12q1q1M6M6mnL1L0l5l5l6l5K0K0o1o0J2J3
13061e00J3J3J1J1M5M6p6p6K7K8l0k9k1R4O4n1j4j3k9k8K9L0O1O1l8l9RP7Mj11l7L2j4j4P9
13055c86Q0m8m8J2J1k3k3k2k1k1k2K1K0J6J7O6lj10OK9L0L6L7J5J4j00j01K8K8ooJ0J0j4q2
13048e50%J15N0j9N0N0k3k4k4k5n9n8J5J6j9j9Q6Q7M0p5j40p0M5M5OOP6P5o6o6R5R5p8p8L8
13041d03L7k0k0M9M9n9o0J0J0J7J7J7J7k2k2k2k2qqqqJ4J4J4J4N9O0n6j25k0R6R1k4o9o9p
13034d67pJJL6L5onoolmJJj3N7Q7k8j37o7R5R4l4l4L5L5o0n9k5k5L5L5L5L5L1L1l9l8K5K5
13027c33L7l2j34j9O9P0K5m4r2M6J15k3n2n2ppm1m1O4O3O4O4lml8l8%%o9o9K9K9K9K9KKl2
13020c93l2O0O0j02j01M8M8M7M8k3k3k4k3O9O8jjJ2J1j09K9R5m2j52q3n3J6K8m0LJ41L1j09
13013d97n8Q0L2l6K6K7k5M3R3m6q0p9M6M6l2l2J31qj32OJ70L1l6l5o2P7Q5n3j2J26q4q5R2
13007b81m7j42Q9N2q7l3L6l5l6Q4Q4k6k6o1o0P1P1KKL0L0l9l9q1q2L4L5J6J6J6J6j6j5o9o9
13000e60l1L9R6K7j3j3M1M0K2K2o3o4P8Rq3L4P7l7%jk7k7N0j8j9N0k7k7M6M5n8n8jjL3L3l0
12993d16l0k5k6l5L4R2K3q5q5O5O6n3J6M9o6m6O8llK9L0L0K9J1J1J4J5n6J4P5Oj11m2nnJ7
12986c98J7k5r5m9m9K1J37Q3p8j00l1jjJ08L8n9N6N1j11n2O3j6j5O4nj%QQM3M3l1l1l2l1M6
12980d25M6j6j6No4o0RQP8Q1J3j1j0j12m2P1P1n2n2L1L0k7k7k3k3J03J04q9q9lmj6N3R7m2
12973d03o3PporqP3P2NNl0k9m4m4M2M1n9J1N8q1LJ41N2q7n3n3J8Q7Q9m9j32j31n3Q7Q1J3l5
12966d91l4O5O4J9J9l9l9PPk7k8M5M5l6l7L0K9k8k9mnmnQQm1m1o3P5R3K5j8j8N8N8q3q3O7
12958d31O7n8n8k5M5P6o2o2P6Oo4j6j6N0N0J6J6J2J1m5m6J2J3J2J3k1k1J3J4M0M1o4o4M7M6
12952c77j2j2J0J0m8m7P9P9jkl4l4J%KLpoP9n9j25J3R7m2n1J8l8l8M7M7J8J7J7J8m4m3L7L8
12944c90k6k6k6k5M1M2M2M2k5k6J0Rk9k9K8K9j00r9J19J20n3n4MNm2m3m3R5K7m3k0k1j04L4
12938e77J23N3j6j5j0N9M6r3j1j1k4k5J03J02rqo6o6J9K0o1o1M8M9M9M8l1l1j12j13Q8Q7m0
12932d86l9N5N6lkL1L1k6k7J7J6o4o4L3L3m7m7K1K1J7J6J09L9J4j23o9P0L2j08oO4m2m2J8
12925e02J9J8J9kkkkQ6Q6j10j10j7j8M0M0J5J5k0j9klkkKKKKM1M2J5J5l9R8N0q8q6N3l3l4
12918d33K9K8L3L3n8J1Jj37j09K9K6R6R0K1o3o3l8l9K0J9L3L4k4k5L8L8L8L7RRRRm0m0m0m1
12911d60PQPPMMl0l1onMP3M3r5o1P8L0l9NP4j3j3mml1L8Q1n7p3lqp7lO6O2pLKopmp4p5Q6J42
12902c62K6k5k6n6n6M9M8j0j0nnl1L8L8l1L9L8p0p0N5N4M0k9n1J8N0o5q6P6P4q9j3N6p8p8
12895e47R4K6o3N3J11M3j5j5o3o2j0rM7k3k6M2Ro1k2k2M8k0n7N9J10n1n2J10M5p1o8M7O8m8
12889c93j42p2Q4Q4l9l8K6K6l2l2N0N0N9j0n6J3M8k2m2K7N3o3p2lNMK9m0oO4LKP9l6k1R4L
12882c16o6j7j7l0L9Mo6K0Q9m4m3Oo2l5P9N0k0mlqqN0N0n3n4L9L8L9L8o9o9L5L5J4J4k5k5
12875c95m5j14l5J04J02l7l0l1o1o1J13J12q3q2M6k3n4Q5J23N3LMq1q2O9O8KLRj29p6O3N0
12868d10j8j14m5M1M1M6M5l6l6jko2o3O4O4j1j0K3K4k7k6N3N4LLn5n5QRQRR5R6j23j24N2N2
12861d28noQ0P9p2lPj32p4O5L7l3l3l4j4J25R0m9K5K5m1m1l6l6jjN2N3onOOJ6Q6Lj35l4L5
12854d29n4n4N8N8j2N6O1p7j9j9j8N2O3p6j05L3M4M5nmn4n3K7K7k6k6Q2Q2p9rO8p0m1K9K4
12847d21m4k6M4M4k6n7J2J2n7l2L8K9K8PPPPK7K6K3K2No3j07L2Q7J9QRn4n4LMN8N9m5m6k0
12840d35k0L8L8%Jl3l4LLLLJ9J9J0J0J8j21l2J99L2j07j0j0l9L1kj40m3R6RJ0K4K5l4l3O6
12833d36O5QQn2n2P7Pj22J7L8L8RJ0RRL6L6m4m5K5K5j40p1P2P2P2P2n6j25k6M3J9m9j49q0
12827f80J11J11Q5l2q3L2L4l6L2L1n3n4k9l0K3K4N1j8k2M6L1l8pO3O8m7n0O5L4q2m8K0M4M3
12820c61Q3l3j72j02P0P1LLL8L8m8m8l3L6N3j6K3K3m0j10p5oO0O0N9O0K3m6m5P1N2o4k6k6
12813d25LLP6Poon0m9L1l9o9M7rp8K6K6JJKJL2L1m9m9L1L0L0L1N2N3pp7m7K3K2m6q5j6J7J8
12806e13O5lo1Ql5l4N1N1m8m9N3j7m8K1L5L6L8L9K4m6o7KJ24N5p0p0j3j2l1L8P2Ln3n4%jJ0
12799e00RJ0RL2L2M3k6l3Q3Lj14n0J9k8k7L5L6m6m5L3L2O7O7j2j2j2j2j3j4j3j3N3N3nmm1
12792d04m0l6l7L2J02K4m4m0L0M4M4m2m3L8L8n6n6P1P1m6m7j6j6N0j9n4J5k8k8P6P6L7l2r0
12785d26k1J2J2o1PQ3J3k4M5P2m3j20nk7k6O1O1l1l0k6k6m4K5J06L6n5n5k4k5P3P4qpONO3
12778c30O4o5o5l1l0qqN0N0jkl6l6LKKKJ%l5l4M0M1J4J5j28J1P7o1l6J01J6J5j4j5m9m9J2
12771e17J3M6M7o1o0J5J6N4j5o2P6J17k2l1L7n3n3RQM2M2j5j6j9j9p7p7M2M2PPO3O4j7j7q
12764c92pqqn3n3N1N1k8k8N3N3p6p7N0N1n4n3O9O9K0m9j6J22P0o8j27J2P0p0k6M3L1l8n3n3
12758e22L6L6k1k2m1m0O3O3M8M8n2n2nO5Rj06K4K3l0L9N8n8M6M7o1o0Rj07m5K4j1N8J01j5
12751d51k0N0KJOOO5O5o3o2%jl4l5j1j0j0j1J4J3M8M8o4o4O3po1N5K5m5R4R4o1o1k5k5j4N6
12744d30j6j32l3J28O0n6K0J9k5k5L3L3RRRRj8j8r0K5J19Mk5M4P0Kj02l3P8Rn2n2j4j4K1K1
12737d13onnoPOOOM2M1L5L4l2j47p6Q5L6q0N4N3JKJJj8j8n2n3K6K5%%q3N6N9N9m9m9M7M6Q3
12729b81n6j59k2O0O1J1J1p2p2RR%%J%j1j2P0O9K1K0K0K1j22j22m1m1O6O6QQK0K0K1K0m0m0
12722d79J7J8mmnmN2N3o1o0Q9n0ooN5N5m0l9j04L5L8L8m7m8J0J0N7N8p0o9j9j9M0L9l4l4L3
12715e05L2m6R3J44q6q1q2j5j5LKJ07J06m0m1J7J7j0rJ6J6K4j14l3J05k0j9j1j1K9K9onpq
12708d24j19J9M1M0Q4Q4p0p0j2j2P9P8m8m8o2o1M2M2M2M2j08j07JJL5L6N7N7Q6n2l4J05k3
12702b79r2k1k0RJ0%jL4L5k5k4n9n9KJJKJJOOj7N3J35mj10K8j5q4k1M9L5L6mp2l5J03L0m0
12694d05QQl5l5%%m8m8P8P9k1k0L6L7m7m7j2j3L4L5L4L5nnj5q4m4R5QRK0m9l4J04o7j36O1
12687d89O2LLl2l1LLL8L8p0p0J03J03q0q0M7M7p3p3j0J29Q7n1j47qP1P1k5k4K4K4K3K4l7l7
12681d34q7q8J3J28M4k5K2K1j8j8ppppQRp3p2R1R1L3L4j0j1K5K5l1l1K7K6k3k4k3k4n7n8M7
12673d91M6P0P0N8n6j39p0l6l5L8L8LMn6n5J23J22l0L9R8o3p9L6l8l9rrk1R5N4j5L9l0p0%
12667d08O2n2p2M4R5k1q7q8RJ0k0j9L8J07k8j42j2J04J12J12p6p7n9o0kkK2K1Q3Q3k5M5k9
12660c32j45J9Q7o2o2M8M8l3L7O4n2q2L4NNR2R3o2o1M2M2r2r1J2J2m5m5P3P3N5q4ooL4L5k3
12654c73k4jkkkPOM0M1o5o5J6J5l8l8q2N7J6J7o1P7R1m7j8j8k8k8k9k8K5K5K5K5P8P9p2O7
12646c14J07j25j21J7k8k7L9L8J4J3J4J3L0L0k9k8m1m1M0L9oppoo8o7J4J3QQRQmmR1R1J7j21
12639c91o9p0m3R5J53J4n4n3nmK0K0j5j5K8K8l1l0J8J9J8J8l9l8J9J9j7j7j7j7JJn7n7Q7Q7
12632c94OOk5k5N6N6j1j0J5J6Q5n3j34Mk8k7L9L9k8k9OOk4k4L4L3M2M2PQl6l6O3O4n4j24o3
12625d98P6P6Op3p3K9K8ooLLLLL9M0MNn0n1j5j6PPPPNONOL6L6k1k1k9k9OOJ3J3J3J3l8l9l
12617d67mK7K7j00j00J00R9nO3P4o5o6P4Q7J8l9l8m8m8p4p4pJ31Q2n7l5J02J8j21l0L9m3m3
12610e23K7K8k7k6L0R9Q1n8k1k0K8K9JJL5L6r0r1Q3Q3o3o2nmj5j4j5j4N1N1n3n3MMN7N8K4
12603c44m6j33j8J31O2m3m2mmmmj3j2K2K2qrqqnnOo3J6J31%j15k6k7m7O7J43K7k8k8k7k8L0
12596d42L1M7M7l3l3L9L9m2m1l2l2K7K6QQJ11lq4j4o1o1PPnp3J6J31P0m6M1M2m7m7j%l6l5
12589d71poK8K7j3j3kO8O1n4n3O1k0q9jO8K8K7llj6j7j2j2m9K0N8j0p5oN0N0L2l7m1K8O3o
12582c47LLJ3J4m4m4RJ0m4m5M4J14l7j06J1J2PPM0M1k0r0j5N3J0J0mml8l9jkkjjjjjQ6Q6K8
12574b86q8j07l9JJM9J19P1r0r0k1l6l5N9N9J7n2j5j5k3k3P2KLP2o5o4K7K8o9M6Q0q2q7L0
12567e51J01L2l2L7Qj07m7O9K7K6N5j4m8O8J28J3j28n7j9j9K0Q9J7r8r8J7K7m3N7N7q5j54
12561f52m6K3J05J74K1j42j5J23J7n3k6k6J7n2r1M6J23j6J7J7QRqqL9l0n3Q5M2k8q5q4lJ36
12555d16L5j04n1J79O5p4k0N0k5k5K6m2n2Q6Q1n6rqj7j8j2j3K1K2o3o2LMk3J15N8q1K6K6m1
12548d15m0jjN6N7m3m2N6N7j6q5p5O3J01l8r4k5K7K6l1l2P1Kq0N8J29rn0n0k5k5L3L2j1j2
12541d32o0o1m2R6J04l4r7M2K7K7M3r6r9L8mp4P7P8k6k5k6k6L5L5L5L5K7K6K3K3m4j12MJ20
12535c63K7q9n5J4ppm8K1M4p2o9R3M3j19m4J63Q7j20o0N5O6mjO8N9rj3N7%j15m6m7K2K2K2
12528d25K1j7j8j7j7j2j2M6M6mml9l9P1P1n2n2l2L6L3q3m0L0J8J8NMO6O6l0L9rj24oJ09KK
12521c49k5k4K2m8j36k1J09pk3R3N9j0nnnnj16m7J37K0r3K2K4m6j4j4J0J26L7j25J2J27o3
12515c83o2M8M8m6m6J2J2L5L6L6L5j20j20K9L0j0j0j0j0O9O9m6m6QQP1P0mj20r4k5JKNON1
12508d71N2o4o4K9L0L0K9NM%%k9r8L0J46K4r1N3J22l0r9o5NK7m2o3N1P2P1l7l7j7j7k0R6M7
12501c21o8k6k7j8N1J2j03oO3rp8k4M6J10M1m1m1n1O4J61jj33j8%o9n7N8L2l7J6J6n7N9R2
12494c64p0j03J2POJ4J4k1k1N5N5R0R0m1m2m1m2K1K1K0K1nmm0l9K8K8m1m1OOOOM1M1p4p5k
12487d78kL2L3QQk7k6k5k4k4k5M2M1PPM7M6o9o8L4L5l5l4p8p8L7L8J17J17m5m4n4n3O1O2K2
12480c95K3j2j2R1R2o9j38p9O0Q7J6o2o2M8M9l0l0Q5Q6j20j19mmooJ5Q5Q5n3j27J2Q5n5q0
12474e44N9mmM0L9K4K3K4K3k9k9q9r0QJ47L5j03k0M8j2N8J18k1k0M8k6j64m5R3l6l6M2M2l
12467d04lP9n9j19n0O3J32M5r3m9J9nnj%K3K4K4K4L1L0l8l8j1j0K0K0Jo9o9JJJM0M0J0Ro9
12460d55JJ22N3p0jN1N2k5k4J9J9q0q0j8N2NON4o0j00J6L1l8l1L9MMQRL8L9o6o5NNO2O2n2
12453d09n1NOL5L4r2r2LMO1O1j9j9k0j9L1L2K8K7L7l3p2lN4j6p9L6M2p4l5P9J13M4j02j02
12446e05M0J10QRJ8n1q3L1M2p3nO4p0o9J5J5NMl8L0J27N7r2r1lO5P1%r7k7N6N6m6m6L5L5L6
12439c67L7p2p2K9m0o7N0K2K3L0L0j0j1P1P0q5q5nmPPPPNMNNK1K2o0n9J4J4l2L8P4m1p6L9
12431d55O3pNNjjl5l6l9m0KKM9J63L0m0J5n5q9J19J27l5n0n0r6J9R7K8m4m4m9m8J7J7J7J8
12424d21j%%%nnnmM9M9p8p7K6K7K6K7K3K4K4K3q2q2M5k4q6L0L4l5k4k4k0R5N4o1%O9O7m8q3
12417d73P9J48o1j25j0N2N1K4K4p0p0J1J1L8L9q8q8j4j4K0K1NNNNPQPPQRQQj7j6j7j7O2O1
12409c57r4K2J81J9j25rk0r0J5J5MLP9l6j33L0P4NN2N1j02j03P8P7M3M3o3o4noJ5J4J5J5k5
12403c82k4k4k4M5M4l5l6o0n9M4M4j5j5M2M3j8j8O2O3o0o0k5k5J1J0M6M5k7k8L0L0l0k9l0
12396d65l0K3K2l1l1j0O0J20Mn0n0J9J9K2m6m6P1M4p1l8L1j6j5m6m6J04J04j16j15K8K9K3
12390d99K4%o9o6N1J13M5l7j05j7R8O7jn6n6O7O7k5k5l6j06m1P5P9RklK8K8k7k7l8L0J08q
12383c55j00l1LP2N2o4o4N0k1k1K0K1K0K1m3m2O2O1KKjj17r1J17J75l4j74n9Q2Q2J1J0K2m7
12377c79m3P3O9r2r5O7J31O3j4j3p1p1k6M3P3m1m0K9K3m7mlpql9l9m0l9RRJ3J4P0J40L8p7
12370c24j2j2k0j9m2m2J6J6J6J5j8j9k4k4k4k4M7M7J2J2q1q1M6M6K4K4q0j1J17Kp9L7l4j04
12363e97N4J23j5j4L9l0n4J07J07n5o9Jj5j4LLk7k7rO0K1K1POk3k4M8J17m3k05J5J29O0j1
12357c11p0p1n6J3M6M7m9m8J9Q9O2n4l8L2j5j5J4J5l9l9n1J8J04L4q4j5Q9J9q2j3M4k5j08
12351e38l9O3O3P2Ko3PK7q9k4M6J3J4j3j2n5J5P3Lm1m2J2J2J5J5J5J4jjM5k4o0N5Q2J4o3o2
12344d50L7L7%%J%j3j2M5M5k0k0k9r9l6J25nj20%P0j0j1K7K8l1l0N4N4k7k7j5j5j5j5l5l4
12337e46%%l4l4M7M8L5L6L5L6J3J2J3J3o6o7J4J5k6k6L2L2K9K9onl6l6M6M5k6k7o0o1J9J8
12330d89J9J9M5M5l6L2J2j26m5R3N4j5k9k9O4mq3N6M3k6K6K6o5NM8r0n9J1M4M4m1m1pol4l5
12323e74M6M7J4J5J5J4J6J6J6J6J8J9m0l9L5L5m2m1PP5N7q1n4n4JJ39K7j12k9M0o0o0K6K5
12316d67l6l6K1K1K6K6l2l2%JM0J80K5j12o6Mn7n8NNN2N2N2N2l8l8M2M3l0l0o5o5O0O0m4m4
12309d83K2K1K2K2M2M2q4q5k6k6N5N5N6N7J6j22n9Q0J06l3q5q5J1J0onK9K9K9K9k9k9m7m8
12303e19J26J25o1o1lmn1n1PPm1m0O3O3J6J6N0N0l9l9k6r5j12K6R2K2j4N6N1j8j3j2n2n1L
12296e29KLLJ2J2M6M7opK9K8l1l1K7K7p1p1N6N6K5K5K7j12l0L9qqNOO3O3p7p7K7K7K2K3l6
12289c94j04l2Q3K9q7o4N2Q3Q4o7o7J3Q3L1q4n0n0k4k4J03J03L2L3k0k1l8L2R3o8j39K2Q7
12283c70J7j0j1M2M3l4l4JJr6r6L1L1L3L3jkj2j3j2j2K4K3K4K4MMl0l1K0J9o2j30o0N5Q3J4
12276d90N1N1j0j1p1p0N7N6J5J4J4J4j4j4M3M3p4p5OOK2K2J8J8j8q8j4J02K6m3LLJ2J2J2J2
12269c60j6j5n1n0QPQPK1K1j4j3J3J3o0N4N3q6j%l3l2R0R0l3j01k9J11O8j62m4R4J4J4P4o4
12262d04j27J1O7kO3O3m5m5N4N3k8k7k8k8NP4L1j08rJ30K7j12k5k5n7n7M7M7K6K5k2M8O5p4
12255c87j10m2P6P5M5M5k9l0k9k9K1K2j4j3K2K1n8j27o4P5qpL8L8j0O0O9o9k6M4k1k2j7j7
12249d78j1j2j1j2J4J4J4J4L0L1k8k7lmllNORJ0n3J7J21j7o9O9O1p8K8K7l8l9lklkj2j2K2
12241d28K3OOL5j03q0N9PPK6K7K7K7k0k0O2pj19K0P7o1j08m0O3O3mlK7K7Ko7q0N9O5p3r9L9
12234e58N0M9K3K4n4n4MMN4N4mml0l0J8n2RJ47P6j55j15K4J2J3l8l8M4M3jjnnP9J0o8P0K2
12227c83m8N8N7m8m9N6N5k1k2k2k1n9n8M4J13P1o8m3m4k8k8P5P6j1j1j1j1L5L6K7K8J8j20
12221c57q5j6M1k9o3P6R7R6KJn2n2n7Q1M4r4m7K3o8o8O4O4m0m1O4O3l5l6l6l6J4J3J4J4j2
12214d53j2j2j2mmmmlmmmnonoJ4J4J18J18l2l3k7k8l2L8L3q2RP8k7k6j6j7j7j6j3j3R1R1p8
12207c95p8K5K6L1L1p2mN3o2nJ11Qo0K0K1ONp0p1j5N4N2o3n6O1K7m3j%K9K9l3l3M7M7NNL9
12199c29L9klo0o0K4K3n7n7K9L0n1n2R5R4J3j01n7J3M8M7l4l4l4l3j3j2j2j2J14J14l5l6j7
12193d18j8j8j7J4J5J5J5J9K0j07j07L8L8L8L9j1j0m4m5N5N5k6k6m3m3l9l9M3J13J56J7m6
12187c67K4J5n4M1M2o7o7j1j0L7l2n3Q6J20j8j03l5j0j0Q8n1q5N3M9M9k3k3J6J6j9j8n8n7
12180e35M6M7M7M8rj0J8J9m0l9PPPPkkkkk0k0L7L8%%n8n7lkM6k4o1P7P3o6l2l1M0M1l3l2M9
12173d26M8l8l8K0J9J0J1M4M5n1n2n1n2P3P2J5J5m0m0m1m0l7l6M4M4K3K3j1j2J2J1k3k3N5
12166d27N5n0m9O6O5l4l4j5N4Q0l5m6m6MP4P9l7q8j8j4j3K5K5J9J9j5j5J4J4Ko6l1Q4N5j5
12159c14k3k3o2o2j7j7J03J03Pj09kO7j3j3o6o6N1N0l0l0nnK9K9NNr9r9N7N7j%M7M7n7n7k1
12152e34k1Q7Q7n1J8pj22L2J47noN0N1n3n3J3J4o7LM8o8m2K8Po1J6J6M3M3QRn2n1L0K9m3m3
12145e00L7L8j8j8j8j8O8O7j3j3onm1m1kkklP8P7M3r6q3J47K0k10p0O9J1J1M4M4j3j4rrK5
12138d25R3Lj35QP7lp2p2lN6j3mnMM%jL7l3q1N8P2o7k0N0j6j7Jo8j1J28R0n0j4j4q0q0N3N4
12131d96N4N4L0K9r7r7l6l7K1K1M5M6J0J1m9m9P7P8l6l5l6l5nnN3N3j9j9J6J6P8P9lln6n6
12124c98n6n6J6J6J6J6M3M3l8l7j3j2K2K2QQM2M2p9p9k2k1N9N9N9N9p5p5ooooR8j7l2L8K5
12117c43K6KJm5K5Q3l3p8p9k2k1N2N2p8qpj22o0J00J11M2l9m0K6K6m1m1P5P4l1l1L7L8j7j7
12110c83o3OJ06j0j71n7K9m0J1J25M8M8j5j4j1j1j2j1J4J4Q4l2m6K4n7n7O7O8m8m8J1J1J0
12104d10J1j19j19Q9Q9N5N5K1K0l6l7l6l7P4P4m2m1n4n5j0J04N6n9QP8p3p4R2R3m9m8O7kr8
12097d13J7K0r5m0P7MMJKP0P1k8k9POk3k3k8k7J8n2r4M4O5mk6k6k7k7R2R3l6L4P7o2j26n7
12090e41J3Q3N4j4j5N5N0j9j30o1L3L3l2l2J3J3J3J3N9N9j1j0l0l1l0l0L8L9p7p7R5R4K6K6
12083c31o7o7LKJ1J1J1J2k9k8K0n0o7P2P2o6l4L5J4J3J09k9j04L6Lo5J7J6K6K6q9q9J19J20
12077c67m2m2j1j1P2Kq1N8O2p6p9O0J7n3J4Q3L9M0k0j9k0k0RQQQpoK7K8q1q0j2j1N1N1J7J7
12070c67o3o3J8J8L2L2m8m9n4n5P2P2M2M2j6q5j6J01k4j39K2J38K3m5m5m5P7P8nno2o3k0k1
12063e23l2L8M6o9p3mM3M3M8M7J3J3k2k2KLKLl0l0N0N1L2L3klo0o0K1K1l1l2K6K7N7N7m7m6
12056d10j8j7k2k2L3l6o9M6J06rK9K9m9m8N5N6k0j9n4n4k0k0k1k0Q5Q5o5o5J6J5M9N0o5o5
12049e34L8L9J4J5J5J5k9k9K5K5K6m3p3M2Q7J7OOk8k7k8k7k8k7J1J1n8J2KLL5l3l4L6J3J2
12043d93O0ro8JL1L1N5o0j6J46R7o4q3j3j8j8K1K1L9L9j9j9M3M4o1o1o5o4Q5Q5n5n4j5j5l8
12036e10L2L2l8j9k0Q0Q0l5l6M2k7m4K5J7J6K3K4n5J5O5no2PL5l4l0L9n2n3L2L2J2J2l5L5
12029d00L1q5l3J28O1n5K5K5o8KJo7l3l3MP4M2M2Q6J6j02j02o4NL0L0k8k7J01L2j19m9J33
12023c97J33n3j69q9P3Q2l4j12MJ17m4j17J14J13k5JO9Mo6j2j1L1l7p2O8J05l2j18K1J00L0
12017c23j08j07O1O0K9K8porrM9M9l0l0k6k6q2j4J56J9r0k1L5L6n7n6L4L3n1Q7Q7n1l4l5m3
12010d52m3J7J7J7J7K1K0l7l7%%j%J3J4J3J3j6j7k2k1Q4J4l4J05P7o1j17m9k0k0j6j6J2J2
12003e13J2J2J2J2J2J2L1L1L2L1j1j0J9K0j1q1k4J14L6j02k4M5J6n3m4m4p4p3P7P7K8K8op
11997d20k6k7p7O1J39K2n3n4n8n8J16J15j5j4p2p2J4J4J4J4q9q9J31J30k9k9R8j7j00l1j9
11991d81j9P7P7nmk3k3M9o6o2N4N1o4o1Q%o8J9J9l1L8P3m3j7N2N4j6n3n3JJN8N9jjrqN4o2
11984d26j16m7N5N6N9O0p1p1J0J0Q2Q1%Jm3m2Q4Q4j26j25k2k2J6J7J6J7j2j2K3K3M7M7n7n7
11977d61J5J6m3m2R0R0j06j06O7O8l6l6RRQRL6L6l8l8r5K1J06j0o7JJ3J3ppppP1P2m4m4P7
11970c67P6m0l9ooj0j1No5k5R0K0m8lkK7K7j9N0M0p5n0K0K8m1l7L3K8K8l7l7QRRQn3n4j0J05
11962d24O7m8K4K3j4j5j4j5j8j8J6J7M0M1k9k9J4J5P6P6j4j30j34j9J27N7n8n8L9L8l0l1l3
11956d61l3l3l3N4N3N4N3noO4O3m0m0p5p5K1K0O0N9o7JL5q0j5J00j9j33k9M0No3j0J06P6O
11949c47k0k0k5k4M8M9o6o7N5N4j4j5J1J1KKN9p9j18K0K6m3o5o5J08J07pqRRRRj1j1j2j1k3
11942d63k3M6M6n1n2J11M2j91n1P0KkO7j1j1jjkjJ6J6K9m0p9O0Q6J6QQo6o5L6L5JJm7m7O4
11935d44O4n1j19oJ33J02l8j04l6L7L7K0n0q8N0Q3Q3j3j4O0O1j26n7J06l2j52j3O1O2m6m5
11929d75P0P1o2o3PQPQk7k6K1K1j30QJ23N4j4j4KKppO4p5p4O4KKJ0J1k2k1k2k2N9N9JKl3l4
11921d52l3l3N5N4llJ7J8J7J7o2o1J9J9P4P5l0k9l1l2LMj4j3j4j3L5L6r2r1P7P8mlj%%%n1
11914d67n1L0L0K2K2K2K2m0m0m0m0R5R5K9K9K3j16j50j1QQJ6J7M7M8n7n6l5l5K2K3M7M7j1
11907d47j1j4j4K0K0JJJJM3M3j24J5J08k9l0J09J6j22l6l6k2k2k2k2Q3Q2k1k1j9j9Q5Q5j11
11901d29j10O2O3L7L6m4m4l0l0NMooooonP6P5j7j6j7j7k6k6N5N5n3n3R2m7l1J07M1r8%jj3
11894d29j3j5q4o9O9K9m0M2M2n4n4PQM1J10Qj31j34NO0N9N8q1l2J06O6p2k5M4M7M6r9r9J14
11887d70J13l6l6m9m9N5N5k4k4k4k5K9K9L0K9N1N1k9k9l6l6l6l6L0K9L0L0r6r5N5N5LMLMQ8
11880c57Q8q5q6J9J9o2o2kkkkN9O0LKqqqqM4M4RRN4N3k8k7k1k1p9p9J2J2P0P0j15j16L4L5
11873d82M9M9P7o0m9R0L2j06kJ37K5j15k9k9l8l8Q0Q0k4k5l2l3KJK7K6qrk9k9ONq7q7O4O3
11866d98O8O8J0J0K8K8p7p6P1P1n6n6m3m3L8L7qqJ08l0r7k9NNK9K8p5p5J28J29k2k2m1m1p0
11859e06O8Q4n5n1Q8L7l2m3m2mnO8O8lj41r2M6J67K9r5r5K4J63O3p5n1J8q7q7O0N9K4K5L9
11853c34L9q8q8%JL5L6l8l7M3M3j3j3j3j3KJKJm8m8J02J02noj1j27r5O6O7m8QRl0k9J4Q3L5
11845c95q0k7R0N6j3k9k8KKj7j8j7j8k0k1k0k1MLLMO2O2j8j9k5k5k5k5J8J8Q7k8r3k4J03J03
11838c89NNl0k9%JopN3o3o6M8Po3M8J18o2o2J9J9O2pj14KJ19J20k4k3J3J4m5m4k9k8k9k9J7
11831d79J8J3J3j3q2L5J51M8o6o8JjjO2O1l7l7l2l2k9M2P4m1l2Q4J1J2p3p3QPK8K8K8K8m5
11824c89m6j1j1J0J1m8m7j2j2j2j2P8P8klM5M4j2j3n2n2j7j8j7j7O4O4k8k8k8k8O3O3j6q5
11818d96n1Q8M4k4j%m0l9K6K7l2l1L1L2k6k6jjN7N7J8J9J8J8pqqpr4r4P9Q0j1j0j0j0l3l3
11810d99R4R4j0j0rj0o5o4k5J15O4p4l9R9K7j10L3L3p0p0J0J0j0j0l6l6L1J70P1o8r9k9N0
11804d42N0n1n1POj4j3O7O6m5m6J2J3MNL9L9o5o4J6J6o1o2M3J11L7p8p9L7K5m4l7L2M0M0R
11797d38Rj1j2K4K3OPp4p4L2L2L2L3J2J2J2J2j3j3K2K2p8p8P1P2m2m2J5J6k9k9K8K9poK8K8
11790c69j3j2m7j16rJ06M5k4l5L4L4l5pO3J9K0o3o3k8k8Q1Q1J7J6j2j28n1O4O6lj5j5P7P8
11784b72n0m9n1n1L0L0j4j5K1K0j6j7j6j7j6j5M1M2noK9K9L1L2k6k6p5p5j7j7L3L3L4L3qp
11777d23L8l0l7P8J3n6n5n5J0J0O7O8K4K4Lj35p1O8K3m6L7L6j8j7j7j8N4N4j07j08Q2Q2J3
11770d09J3q7q6K9K8KKJKN6N7n9n9M1M1pO3M5r4j2j2jkL4L3k1k1M8M8m4m5K5K5noq7j9M4r4
11763e33j85M5K15P6l9l8N9O0K6K5k8k8OPn0m9m9n0J6J5M1M2J4j25L0R9r7r8J14J14N9N8j08
11757c56j08J18M8j61k3Q4n5j2N7N8j2q1j2J22N3j9k0l8l8L1L1n3n3J5J6N7N7n8n9k4k4JK
11750d56R8m0q4N5Q8n1L6L6j04j03J2J1K0J9k8M1J39Jk02o5J31J30k2k2j06j06N5N6j2j1J0
11744d74Q0Q8n0p7pm8m8P2P1N9N8j01j71K5J63R0m8q4q3K3K4n7n8O0j0o7P1N8N8k0k0k0k0
11738d63KJKKM1M1M0M1p0p1p1p1M3M2PQl8l8L0J00J14k3j1j1kkkkl7l6l6l7N0N0j9j9k4k4
11731d93R1R2o2o2J2J2jO7M6r2r8M0M0r8j08L1R8K9k8k7L3L3M8k2K2K2k5M5n5j24L0R9m8m7
11724e00N2N3n2n1K1K0J7J6L1l7L8J08J8n2m3m3p2p2j1N7P3Lj1j1k9l0NMjjN7N7J2J2K1m9
11717c90n7J2QQp2lP8QQQLLm5m5L5L6q5q6J8J9MNN8N8K5m3jjo6LM2k7l2L6kp1L4L3rrP4Mp5
11709d99pN9N9j8j7nnqrJ5n3q0L6K8K8M7k2n6N9R4k1p6oP0P1J6n3n7J2np3PP6M1k9J4J5n7
11702d09n6j4N5RRJ11M1m5m5MMJ0n9j9k0j6j6O5O5m2m1Q3J4m5K5j4q3K7K8L2l7l7L3K0J9Q
11695c36o1o1Qk0k0j6j7o7o8k7M4Q3Q3R1K3n1n2OP4M6k4o0o1J5J5J4J5J2J2pp6K1K2q4j5J16
11688d23M7M8M8k6j42j08QNMQ5J6m2m3qplO6O7lk8k8M8k1j19nJ26J0n2O3Q8Q8L2q4q7j9m6
11681d45K4J11mp1p0LLL3L3M2k7JP1l4l5N3j5p4mk0j9n0n0M1M0ONK0K1K0K0l4l4K4K3L2L1
11674c29m9n0mlj6q5l6Q0P5m0M4M4m8m8O9%r0K4R3k3p5oM9k1n7n8O0N9KKjkM4k4j03J3Q6J7
11667d07%jmnN2N2r7r8m3m3J06J07k4k5L3L4L1L0r6k6Q5k9n7J2l7l8J18J17o6o6j3j3M5k5
11660c91r0K6M3k7j9N0J1J1J5J5m6m5j1j1k8k8PPL0L1L5L5p7qQ1l5p7rJ09J09M4j16j53l8
11654e50J25N4m8m9RRO7O7q6q6M1M1l6l7K1K2NNONmmmmk4k4N7N7q5q5lmKJl2l3N9O0r1K5L7
11646e14l3P1P1n3n3N0N1k0k0L8L8j3j3K2K1q1q0K3K3l2l2K5K6M7M6j1j1J4J4J3J4l5l5M5
11639c84M5l0l0p6pR0k5p5pj0j0K8K9klN6N5j1j2j1j1L7L7k8k8O5n1q5L0qq%jL1L2llJ0Rm8
11632d13m9J7J6O8O7Rj06p6M0L1l9o5Lj2j2O8O9M6k4q1j1PPO9O9n1n0j6j6M4M5L0l9p5oJ17
11625c19J16m6j61MJ20Rj06J%l3l3K4K5KJM5k4m6K4N2o3n5O0R3k3q8j8O3O3l4l3RRp0M5kj63
11618e52jJ15L2L3J8r8j6R9RQJ7J6j4j3m4m4QP6%o9k4M6l1l2L3L4p1p0j7j7J28J29j6q6l2
11611d46L7qp6l8L1L4L5NMkjN6N7k9l0N2N2n8n7n7n8j2j3K2R2P0m5p2mO1O2L3q1l8P8M4k4
11604c24K9K8p9p9m7m7J1J0O2O1K7K7l4l4o8o8m4m4J07J06m9m9L1L1J6J5m2m2K3K3l5l5qq
11597e29N0N0l0l0NNL1L0k7k8N9N8o8o9J4J4RJ0k6r5j7R8N4N3m3m4jjL3L3l2l3R5K5j05J1
11591d41Q5J5l6l6noqpm3m2K5K6K5K6l3l4KKm3m3O1O1K9K8j14j14J2J28J01L3J8J9o7o6L5
11584d07L6o9o8O0O0m4m4ppK7K8n2n1K9K9O8O9n9n8L6L6L6L6m1m1J1j27n3Q5P9Q0L6L7o8o7
11577c85K8K9l0k9K4K3K3K4o3o3J8J7j1j1j2j1M9M8J4J4PPk8k8k8k8k4k4%O9N1q8M8M8o5o4
11570d51J9J9J9J9m4m4O0O0n9n8k5k4OOO4O4l3l3K4K5N7N8k8k7l4j03k4J15N9p8QQPQQPJ0
11563c35Rm5m4l1L7%j38m7K3RJ0M1M1M1M1QQQQjjn8n9O5O5o4OJ15k4j08l8k4k4Q6J6j00L8
11556d66J38jn6n6l9J00j4j3rrJ1n8l4Q2M4p0l8L1J4J3j7j6K3K4l5l4qqP2P3k6k6l7P8J6n3
11549d04n7n8j2J03N0o6J6Q5%%No4j23L8R2k3n0K0k3r2j8R8M7o8O2O2nmP2P2jo9m2P3mp3N4
11542c07N4p8p9RRj5J01M7o8o5Nl8l7rO1j1j25m5P0L7l2L2L2l1l0j5j5R3R3jO8k8j44o2QJ9
11535d97K0n5n4N0N0l1l0N0N1K2K1K2K1j6j6j5j6K6K7n4n4K9K9noj1j0M7M7o1o0llj7j6k1
11528e39k1N3j6j5J01M0p5N4N5j4j3m8m8llj5N4Q1l5o3PMNM3M3j6j7n0n1K4K3l4l4RRO7O7
11521c71M9N0n5n4mml9l9N2N1J7J7ooopk8k8J8n1p8L8J18Ll6L3K6m3m1m1n7N9P9J0kjm4m4
11514d65L7L6j2j2j3j2L3L3L4L3l8l7l8l7L5L6k3k2j5j6j5j6J6J5j9j9K5K4j0j0PPPPnnon
11507d65k7k8P7P7J0J0m7m8k0k0L7L8KLO0O1nmn8n8k7M3Rj30m5R3l6j05NMoJ33R5m3q1j1J3
11500d94n5l7J02J05L5LKMNl0l0%%N8N8k7k6q5q4N2N1r8r9L9L9MNjjk9J09N9p9QPl7l6O7O7
11492c69l6l7kkm9m8L3L2K7K7n4n4J3J2j8j7QP8O3p5j33o3M1J11J04L5m9m8j3j3M5M5k6k6
11486d58P9P8l8l8J9K0k8k8k8k8MNMMj1j0j1j1L2L2L1L2l3l4JJM7M7k2k3PPk7k8n1n1J7J8
11478d73k4k4k4k4O0O0N9O0l6l5L7L8q7j9Q7k8j19M2J30J3n5J4J0n8m8K2k2k2mnmnN8N7N7
11472c12n8r0k0Q7J9j23j22Q1Q1l4l4L5L5nmO5O6n4n3J6J6m9n0O6O6o8o8Q8Q9L2l7p1M5M5
11465c20p1o1o0j9R6l8l8L6L6l3l2k5k4J0J1kkL3L2qrK6K6j3j2J0P9N0o6o6o6j1j1P0%n7N8
11458d71R3k2nO5K2m6p2p3pqK7K6K6K7RJ0RJ0l1l0l1l1L0K9L0L0k6k5M4M4M8M7o9o8O0N9j4
11451b84j4j3q3p4M2M9M9j3j4mnm4m3K6m3o9M7ooKJJ2J1J2J1N3N3o2o3lmJ12J12q8q8L5L4
11444c62o6M9J22Pj45p7pp6j6R9%o9M4M3k5k5L8J07N1j10j6J00m4m4LLLMKKKLn3n2O2O3N0
11437c30M9o6o6J2J3k2k2k8k9M1M2NOo3o4JJJ16J16J1J0n8n8opooL7L8N4q4q4N5l2l2O8O8
11430c20m7m7j8j7K2K2k8M1Q5n4q7j8N1N0j0j1j0j0k6k5k6k5jjO9O8k9k8k9k8K4K5m4m5P7
11423d50P7l4l4mO6M4r5j31QJ18k0p0kK1K0O1O1n4n5L0L0nmJ6J7n3n2M4M5k4k5O0O0n5n5L0
11416d14K9q5q6K2K2J8J7L9l1p0O9M6M6K0J9r3r3K2K2J3J3n6n6J11J11j4j53l8L1N2N3O6O5
11410b83r2r1P8J48j2j50m4R4J12M3q2j50n2J09K9q6m6m6J1J1J1J1K3K4K4K4L1L1M3k7j33
11404d37j7J50L5j57MR1k4j01l2Q9Q8n3J7J16%o8JK6q8p2M3J5n5l9K9K4r1m5P0O7O7LMLLq5
11397d19q4P7P7K0K1r6r5O9O8L4L4KKl3l2l6l5l5l6rqkjk6R0R0k6j7j8J0J0M9N0k0k0o9p0
11390d84%%L2L2L3L2q9q8P2Mr6K0J37K3q5L0R3k3j5j5n7n7K7K6lmo2PM1p5nJ11L2L1K3r3R
11383d36P9m9j18K6J42L9p5l4l4n8J1L0K9K7K7m9n0L1J01N3o3p4M0K6K6L7L7o6o7L3L4rN9
11376b95k0q8J2J2%%mmQ5J7p1kP0m6q1L5M9k0m7O9P6l9r7J8K0r7p6J32J85o8j27j3klM8k2
11370c94o9%L8L8mlmlPQl6L3M0l0M8M8j04j03K4K4l4l4M7M6m2m2L9L9j9j9j5j4jO9O9%q2q3
11362e18l2Q4O3n3N4N5n2n2N2N2j6j7N9n7j15M7J4j01Q8Q8L9L9O4n1n9Rl8l8K4K4l0l1J6n3
11356d42q5L1O8m7kJ14K9q5j6N4M2M2l8l7mlpqppl4l4l4l4K8K8L2L2m9K1J32J6p3lK4m5ll
11349d07ppQQn0m9qqK6K7nnnnJ19J18j01j00K7K8pqO0N9m5m4l4l3JJL6L6m5m5K7K7qqJ6J6
11341c94J6J6L2L1r5r6j4j4R0R0K0K0p7p6n1O5P3Mj0j1m9m9J1J1k3k3K1K0N6N5o5o6J5J5O4
11334c88O5K9L0p4p4m0m0J9J9j6j6J1J2N9q0j05l5O6O7M7M7M7M7j5j5k5r5j57j9P3Np4O4N4
11328e07N4P3o5j09L0J38%o4o3J0J1M5M5J6J5K0K0oO3K5j13o8Klp3lO5k0q9M4M3j8j9N8N8
11321c85k3k3k0k1L8L7K9K8n2n2j0j1M8M7L4L5k4k3L7L7q5q5m6K4L6j02n3Q6Q2n7L9J08p4
11315d01j42M4M5m1m0O0O0k0k0l9l9O6O5K3K4n8n7J3J3M8M7nnnnj4j4M4M4r7r7N3N3o4o5O3
11308d63O2K0K0K0K0p9p8LKM4M3RJ0RRp1p2L1L0L0L1pom1m2j5j5j5j5M2M3QQl3l4KP1J5j00
11300e04JJ16P6l9q7j8MMk6Q9R3K4q0q0k0k0J5J5n1n0N4N3NMM4M3j9N1K6q9p6M0KKJJL5L5
11293c26p6p6N1N1o5o6Q5Q5j8j7j7j7j2j1K3R2L7p8n3J7kp2K9L0n6n5M8M8m2m3O1O2p7p7N0
11286d87N0NNl0l0J0RN6j3j0J05L2q3ppj0j1n6J3M3p2PP6m0l9J10J11nno6o6LLL8L8l2l1M3
11279c43M2p2p3K2K2k4M5M5p0p9rl9j08K4J40J35K0k4k3j1j0j1j0llkl%jL4L4o1o2N4N3l6
11272d07l6L4L3J5J4k1k0nnnoPOOOn2n2O3O3OPk8k8J6J6K7m2p4M2P6m0r2k4%O9P6m0j08OO6
11264d31mPQk6k6k6k6N6N5N6N6l8l7l7l8qpm3m2K6K5No5K8J66N0j9j2q0j24J4J8J7K6K6J1
11258d39J0J0J1QQQQJ8J8j6j7o0n9N5N6k1k1J8J9JP1M5r4n2J8L9L9q9q9P3P3j0rJ07l1j17
11251d11m7O7O7l2l2POn4J5N8q1o3NK7K8%JL5L5J0J0n9o0N4N4j5j6l9l9P6P7p7p7ppP4P5m1
11243c76m1rj0rrj7j7j8j7K8K9K8K8l1l2MLM8M8k7j65m7R2P8J0j4j4J7J6N7N6n9n9o2o1N3
11236d99N4JJp9q0L7L8k1k0O0O0O1O0j9j9L8L9m0m1m0m0N2N2n1j19k5J14P0JM7M6j30j31j3
11230e36j3O8O8k4k3k4k4J9J9N4N3m0l9M1M1p7p7K8m1LJ40M0l0NMl4l5k9k9P5P5o1o1J9J9
11223d26K7K7l1l2M1M1o3o4J8J8P5P5j08j09M1M2K6K5rrN1N2r9r8M4M4o0n9O0O0m3m4J2J2
11217d63J2J2m0m1J7J7POM5M5l7L2M0r8K6R6j8q6j4j4O3O3p3p3j1j1L0R9J8J8K5r0j23L9Q3
11210c99l3%O8J2n8n3J6O3O3k1k0P5m0q0L7P9Rjkm4m4q2j3JKJ1J0l0L8M3k6n6J3NMN2N1oo
11203c62o6o6lmj3N5Q9k7n0O4O2n4o4Om1m1J3J2J2J2k6k5k6k5N9N8N2N1L9p6j10N3R0k4m6
11196d22K3q0q0N2N1J7J7m1m0J4J5k8M1K9l9r7k8R7K8K9R7j5q4J7J7J4J4k0k1J7J6k6M2N4
11189c20j6llmO5l4j04lO6j2j2J3J3J3J4mllmmlM4k6q7N1Q2n8J7J7n0n0N5N5lln3n4n3n3P1
11182d46P1l2l3klN4N5l9l9J9J9J3J4k2k1lkl7l7jjj3N5Q4n4j07L1N0N1JKJ4J5k5k4M6k2l5
11174d04J03P0o9m0l9j3j3m8m8k1k2Q2Q2ONmp4p2O6J8J9O3O3o5MQ5n3j15m5J5J4P6P6n0n1
11168c99L0L0llq3q4K1K0j4j4R0R1L4L3j0j0m5m5o7o8k5k4M7J85L6j03L0L1K2K2o3o3o3o2
11161e26P1P2J3J4n7n6P0P0poopj5j5j5j5j4j5M4M3k0j9L8L8k5k5RJ0j2j1o9o9L8L8L8L8M1
11154c19M1j09j09J6J5J5J6m2m2O3pp3M3R6j9MLllk1k0K6m4n6N9N9n6rO0J3J4l5l5J1n8m3
11147e49P2M3k8NN%%j1j2j2j1J6J7O7O7M1p3p8L7M9k0K6K5lll8l7l6l6M6M5J7J7m1m0pppo
11140d60M3M3j4j4K7K8p7p6K0K1K0K0o1o1O6ll9P7J04L5m8m9k3k2k1r1q9P3Q5J6L1L1l2l1
11133d71N0M9n4n5K7m3mJ13N0o6k2k2k9k9L4L3L4L3k2k2k2k2L2L2k6k6N4N4K0K0j14j14N9
11127d69N9K3K4K3K3k2k2k1k2klkkj6j6J9J9L0L0n1n1j2j2K3K2M0M0m1m1M1M1j7j6K9K9r7
11120d20k8O2n4n8J2M4M5l2l2R8R9n2n2klK5K4O3n2r2K4j4q3K1K1LMl2l1O2O2RRj06l7P4P4
11113c45JJl3l4K2K2J7J7J2n8r1K4J25J0j11m3N8j2m4P2P3q8r0K5J9J9M1p5p3M1P4P3l0l0
11106d11NNk7k7k2k3%O9J26N8q6q6J6Q5k1q9J8Q8j%P6m0o3N3k9j44L6J52ooK5m5p5M1J4n5
11100c89qrJ6J6J2J1Ko6o7KL5L5o5o4K7K7K7K7M4M5j8j8Ko8o8Jm1m0O7O8K1K1J4J4M4p2m7
11092d62J14M1p4p3lO7O7j2q1OP5ppM0l0k9L9l5l6N0N0j6j5j5j6J5J6k0j9J1J2l8l7j26J3
11086e35J44Oj8N1nnQ8n1j31PN1N1K5K5K1K1j29j29O7O6O7O6o7o8j0j0m6m6J2J1J9J8J8J9
11079c97J4J4J4J4o5o6Q5Q5p5p5J2J50N6q3j32PL6L6j3j3mnmnM0L9m1m1K1K2q2q2L4L5L5L4
11072d00J3J2J3J2n2n2R7R8n7n7k2k2m1m1J7J7m6m5O2O3m4K6P4o5k6J12J07j24j09L0Q0J1
11066c59k3k3N5j4j12K7J04l5J7J7RQk8k8OOL2L2m8m9JJJJk3k3J1J2j6j6L1l9l6P9R1R0m1
11059b82m1L9k9j13KPOJ12lj07QM6M7n0n0j7j8J3J3J7n1q2L4R5K5J4J4k5k5N6N5k0k0k0k0
11052c70j8j7J8J7nnl9m0k7k7P7P7o9p0J2J1J1J1J1J1M2M2PPl6l6O7O8m3m3J5J5J2J2NNO1
11045b31n3m7m6KKn5n6M6M7j2j1llllk2k2J2J2llN4N4j6j7j6j6KJKKJ7J6RRM5p0p5M1K6m3
11038d27LLl4l5L0L1K4m6j13LJ12km6m5K2K2N7N6j5j5j6j5K6K5Q8Q8j5j30j29j5K4K5L1L2
11031c96k0j9k0k0O2O1qqm0m0K9L0l4l3JJK8K8K8K8l0l1l0l0MNMNNMNMNMMNJ4J5J4J4LLo6
11023d12o6ppppL5L5L5L5l2l2jkkp1J3J29Oo3m0j10qJ06L8p8nO3J7J8L5L5l4l4j4j5K0K1M
11015d02NNNr2r2J16J16l4l4o8o9P1P0KJL4L3l6l5J3J3r8r7j5N5J54L9p2lK0K0l7l7L2L3l5
11009d19l4l4l4L2L2L2L3QQRQJ7J8N1N2j09j09N3N2L8L8p8p7k3k3M7M6p3p3mmO9O9J04j2l9
11002c29L1K3m6J2J3j08j07n7n7J2Q1J09pj0J06K7q9n6J4NNRJ0j2j1j2j1nmmmk4k3R2R2l9
10995c74m0nnN7N8j2j2J8J8r8r7Q9Q9J9K0j47j47O1O0J2J1M5M6q0p9K4K4qpqplmllK9K8oo
10987d43j3j3j3j3k3k2N9N9P5P5k4k4l6L2%j39k0J17j0q0JJn6Q3J89N0j51j52K8K8K7K8qr
10981c97qqJ0J0m8m7J6J7J6J7mlmlK8K8K8K8l1l2l2l2J6J6P3P4p4p3N4N4n6n6K5K5k2k3L6
10974c82L5l9m0mnK2K3L5l4p7O2Q3Q3q1q1K8K7p6pJ44Oj83m5M1r6r4J36K22Q4j3q1j48p9P0
10967d64O9k9l0n6n6P1P0QRQQN8N9k2k2KKl3l3k8k9POk0k0k0k1O5O5k4k4Q4n4j39%Q3J5K7
10960d08K7noK9K8p5p5N2N2k4k4k4k3k3k2J2J3MLMML3L3k5k4qrK7K7j4j3M4M5n2n3N2N2m9
10953d15m9PP7J01l7j21n2N5N6m5m4J6J5l2L8J00l8r5M3N1j8k9k8k8k9N3N3j1j0j0j0O4O4
10946c08j7j7l5l4m0R8L0j09j00L9J9K0K8K9J0Rm7m8M7M8QRL0l8m6K3L0q5q9K7N7n8n6O0L3
10940d73l6J0J0J9J9j5j6m3m3P2P3MNl0l0M8M8k2k1%%l4l4o3o4R4R4M9k1o0RQ4J4j01l2N8
10933d28j1j4N5O3n3n6N9O8m7K4K5k8k8J5n4p1jL6l3q5L1J15M7l4l5o5o6k7Q8R3K4J8n1n6
10926d82J4K6K7L0L0o2o2PPLMJ5n5n0O6R7o5q1Q0M5p1K0K0l1L9M2k7j4j4q9k0J03J03m3m2
10920d30mmm2K8L1l7j1N8N4j6p4p5Q3Q2j9j9j9j9J2J3k2k2P2P3m3m3J1J0n8n9j6j7L1l9l1
10913e61J08O4nrrj3j3J8J9j6j6nnk3J16J28j1q5q6n1n2O4O3RJ0k6k5J0J0n9o0n5n6l2J05
10906e49J24j08n1Q7L8l0J7J7j7j6R9R9n0n1J9J9j1j1K4K4j7j7l9j08j3J25k7k6L9L9k8r8
10900d97j19J9JKN8j2J5J53l6j04N8N8J7J7j8j8%%p0o9RRP6J46j8j57JP1N6N6L1j07m0R9p2
10893c85k10N9O0ppJ5J6J5J6J3J3J3J3q6q7k8k9O7O7l7l6j8j8n3O3J00L0mlL6L6m4m4R2R1
10887b81J1J1n3n3MNj3j2qrj5N4Q4l1j02l3k2k1L8L9j9k0o8o8N7J71O3n3j5j6j1j1j1j1J4
10880d05J4k1k0J9J8q4q5J43J43j00r9jjj6J00J06j0j9j8o7o7N6N5J9n2k6Q9P3m2p4p4j2j1
10874d69M6M5kko1o0rj0K5K5K7K7l0l1j9k0l4L5R5o7o9R2K7q7j7N2M5M5n5n5M4M3j4j5l6l6
10867e25M5M4m1m1L9M0J0J1J0J0J1J2m7m7M6M5J0n8OJ21j2q2O3O3k2k2r0r0O1O0k3k2L6L5
10860c44j2j1m6m6N2N2N1N2o6o7qrlkllrj0j0j0noN3N2l5l5m7O9O7lj9j8L6l3r8J7J03L3r3
10853d14r4M5M5l6l5j3j3K2K3Q6Q6NOk6k7k6k6l4l3M7M7j1j2j1j2L9L8o6o5M9M9l1l2N2N2
10846c26ono0n9kkl4l5M7M6lllmK2K1j3j4j6j6j6j6M5M6L8L8K3r1r6J9J03L4m7m7j2j2O9O9
10839c18o3o4Q9k6r0K6N7n8j2N8N1j9m9m9MMl3l3M7M8KLKLN1N1l0l0mml9l9j2j1L0L1q3L3
10831d76R1k4n0m9K5K4L2L3k6k5L8L8m3m2J0Rk5k4J3J3O0j0j11MJ46P8p2p2j8j8M1M1P9l7
10825c47r8J6O5nq1q0nmnoOP5J26J1m7m6m3m2qqL5L6o9JJ39K4q0q0RRl2l3R8j6j37P1J46j7
10818d22l2L7m1m2K1Q9M7o9p2M3L7q0m5K3J1J1j9j9O8O8J1J0L6L6m4m5j0j1K5R3j0j25m8O8
10811d00M5p0r6O6Q3l1RQm8m8L3L2O2O1m6m7K0n0m8O7J08pl9l9JJm2K7K7m3l8L1k2k1m7m7
10804e48R9J69K5r0q0j0K4K4K1K1p5p5n0O6J77O1j30j4Q6k9n5J4K6K5J4J3m4m4j9j8J1J2L6
10798c57l2l7L3N2j7n2J7J1n8m3m3l9P5qp7P3P3L4L5J5J6m2m3K5K5l3l2M5M6l3j03j3J25Q3
10791b79J3l2l2l6l6j9k0J6J5l8l7Q9R0o5o6Q5Q5MMp7p7j6j6J9J8n1n0PPJ4J4Mo5l1J07K1
10785d31K0Q4J5r1M8M3r6n6Q1Q4J5j9j9j6j6j5j6qqqqKLLLPQM3M2j1j2o9p0J3J3m4m5O4O3
10777d04j7j7K6K6p3p4N8J27M8r1r8M0P1o8o5MrrL7L7P1P1l8l8mmLML7L8j18j18L2L2M2M2
10770c99QPKLKKK4K4m9n0o0N6L4l5K8R7L5l4m2m2l5Q0O8kl6l7k2k3k2k3k5k6J02J01n4n5M9
10763c49M9m3m2qpK4K4j1j0L1L2k7k6N0M9l1l1l4l3l4l3n3n3K8K8Q1Q2o8o9P6P6k8k8%Jn7
10756d44n7P7P6k6k7o1o1Q9Q9m3m4qrN0M9l0l1M7M7j5j5M4k5r0K6J9n1N4N4k3k4k3k3qqK7
10749c98K6l6l6kjM4M3l7l6ppppRQJ12J12p9p9k2k2m3m3j2J04J01j5k3k3k6k5L2L3MMRRp5
10742d11oQ5l0p6L9J0n9j4N5k2k2l5l5K3R1R4k2n0K0m3m3Q8Q9l7l6l2l2q0j0L1L2j8j8J6J7
10735d41P6P6k7r7o4N2J7J7m6m6N7N7j7j7j2j3m1K8K4K3K3K3j6j6J2n8%O9nn%jk4k3L8L8m8
10728c87K1K6m4j4N4J6n3k5k5NNN7N7m7m6QQk7k6J7J7o4o3O6O6n6n7R4J63j0q0l4l4m3K7J
10721d27%ONo7o6J5J4M5M5J0J0J8J8m0l9KKm4K5J58M2j00l2QQJ6J7PP6j7j33o3N3N5j5j5j4
10714d17j8j9L1L2K0n0j02J3J36K1r5r6K5R3K2r4n5O0j3j4N1N2J9K0N4N5m1m0K4K5r7J8N9
10708c21n5p0M5J6n2k8M2q3q2N4N5JJl6L3O7m9j42k7P4J43R5k1p8p9L5L4K3m6n9N7K7m3J4
10701d55J4M4M4j6j5J8J9m0m1M1M0L3L3j40p1J05j1p1R1P5Pm8m8J3J3o7o8L1L1L1L1m3m4L7
10695d27L7j7j7M1M1kjl6l6k5k5K3m7oJ33O8j62j28J03L9L9lmJJl8L1P9n9j18K1L1l9P1P0
10688c61o0o1L9L8j9j8OOL2L3L4j05j04L4P0P0M4M5m8m8m7m8J1J1M5M6l8l9lmj7j7j8j7J6
10682d92J7o5o4P0O9j7J22K5j14PQk3k2J05J05k8k7o2o1J1J1N8j0jJ37N3q6n3n3o1o2K1K2
10675d60O0O0j05l6R3m6n0Q8K7K8Lj35l9L1l6l6J14J14N5j4p5p5m2K8O7krO0k0r0m9K0k3k3
10669e17K5K5K5K5kllkM8M7l3l2NOm8m8l9L0rrMLl9L0M0k9n7N8R6k0o7LQ6Q7m0m1J10M0j17
10661c62j17l1l0P7P8m2K8K6q9j9R7J9K0kp2OOr8k9J02L2l4L5K0J9L0q6q5L0L1L0m3m3L0L0
10655d36k4k3J9Q8L8p8m0L0O0qm7K2P5OOOp9p9M9M9j0rK4K3K3K3r2r3j6j7L7l2n8N7K6K7j
10647d54jL7L8R6R5n7n8n1n0j49l3R5K6l6L3K9m1m0m0O0N9J5J5j9k0N6N5l0k9Qo0o2R9J01
10641c13j4o0J0J2J1N0N0n5n6K6K6q9q8qqM4M5j4j3L7L7k0k0l2l2M9M9n2n1K9L0k9k8K9K9
10634d19J6J5k0j9j2j2R1R2m3m3qqM5M5l6l6m6m7J2J1j8j8J7Q6M7o9r9J6M9M9N5N6L0L0p4
10628b65p4m3m2J07J07p1p0J1J0k5k6L3L2k0j9L8L8m5m5L6L6nnKKj1J04M6o9n8n8pqk2k2L6
10621c72L6M2M2j08j08O7O6RRnnL0L0n5n5MLJ1J2J1J1QQj12j12j1J04k4k3J37O8j13LN8j2
10614c46%%j3j4K1K1RRRQmmM2k8p3M1J41K6j26j27M0L9o6o7L7L8M1M2M1M2m8m8m8m7N0N0p
10607c19qj8j8J6J6m9m9P8P7n8n9n5n4m9K1R1k4m8J14Q0l5p6p6m8O6N7j2k4k4R4R3j25j26
10601e51K8K9K8K8J6J7J6J6r0r0P1P2K4K4m6m5J1J2n8n8M8M8J4J3j7j7L2l7p8Q3K7m2J1J2
10594d49o1N3N8j2j%J3J3n7j25KJ17K2m6p3lO9%n2O4J02L3o1o1NMm3m3J9J9R3k3o2N3P1KJ3
10587c47J3p4p4M1M1L3L3m1m1K3m6m2P3J8n2K8K9mmlmMMo5o6K3K3m6m7N3N2J8J8l4l3L6L7
10580d23K4K3J7J7%j15j16%O4O3m4m5Q9R0J9K0k7k8k0k1j39k3R9j6r3K2J09L9qO1j7j7j1j1
10573d18m1P4J2J2Q5Q4q1j50q1j2K6K7P0%k2k1k6k7J4J3k5k5J19N0o5ML5L5Q3J3j31o2l6l6
10567e03LKl6L2k3k4R3K4r6k7M3k7L6J06n3n3PPl9L0R7j9j00l1N8J27J24l8j26L4P2m3r5k6
10560d64L9L9L0l9lJ13Mj11p8rN4N4j8j8P2m4j7J00j2j26K2K1o0N4O2n3m2P3M0k9l6l7K9K8
10554c62K2K2j3j3ooj14m5O2O2m7K3K6m4L4L5J0Rn9n9k0k0O1O0p3p3j6j6J2J2J2J2N2N1oo
10547d21L7L6m5m4l2l2LMO9P0q0q0j1j0j1j1N0M9N0N0L0L0k7k8llm9J9O9m8j05J1J3n7M8M7
10540d12q4q3O6O6P4P5k9l0L7L7m4m3l0l0N1N1o5o4j2j1R7K7o4N1P2m3k2k2j04J1J13M3r4
10534d15r4OOL4L3O9O8o9o9o9p0Q4Q4K2K2M0k8o2N4M7o9J9Q7o0j30k1M8rrm0l9O0N9klMo5
10527d77r6K0N3j6L0L0O4O3o3o3K3K3n8n8N5N5K0K0J6J6q9k0K1j18j11K12K32r0j63k4Q5Q6
10520c22j0j0r9r9j8j9N9N9JJqqL9k9l2J06P2o7l7L2n0n0N7N7k4k4QQRQk9l0K7R6P4o5j41
10513d58lM3M3k9k9J5J5J4J5m0m0J7J8%%n7n8K2K1K2K1N7N7m7m7K1K1j4j3o3o2mmJ6J6J6J6
10506d82K0K0N4N4n9o0k5k5j4j3j5J24L2l7M5M5n6n6j7j7M8J18pj46l3J05J9K0N5N6o6o7N1
10500c29J20j4j75j07N6j1j1O7O7o0RO5n0n5J5n2n2L3L4nmL0L0j7j7K8m0n2O4O0n6m2m1n6
10493e68N9L9L8L4l5o2N3Q7k7j02l2K5K6M9M9n4n5KKLKK2K3K2K2J1J1k3k4m8m9RRN9O0JKK
10486c58Kn6n6N5N4k6k6J3J2Jo8j33j7J35K0j11MJ21N1ppm6m6K3K3N3N4m6j15j8R8L4l4%O9
10479c48K0r5p0%L0l9l9L0K0n0j1N8ONQ2Q3J04l4j22n3l8l8K3R2Q7n1j2N7Lo6k3k3j2j1j2
10473d47j1R8R9q8q9n6Q3R1m7OJ44p7j46P6P5o0o1N7j3n6Q3Qo2L4l5j45pO0O1j5j5j4j5O7
10466d17O7j4j4J1J2k3k3onK9K8n1n2K9K9m6m7J1J1M0M1M0M0j7j8j7j8k1k1J3J3LML7L8k8
10459c42k7J9m9p8O1O1p7k7M3n2J7N8q1k8J11L9r9KP1M9k1k6k6o6P3P8o2j3N7r5r5O3O3K8
10453c71K8m7m7J0J0K8K8m1m2klL2L3J8J8n1n1J0J1J0J0PPP9l7q3L3L0K9p1p2M4M4J5J5J5
10446c54J5l4l3l3l4JJL5L5L5L5q1q0k2k1R4R4n2n1j7j7M2M2Q0l6j04J0N2j9L9J07l2j48N
10439d46Nl7l6P1P0m4m5k7k6Q9Q8m8m8K1K1j%j%L0K9L0L0l2l2J7n3j23L9J70N4q2q3K6K6l3
10433c81l4l3l3M0M0k5k5LP3j3j28k3M7qO1K4m5K9R7J2J2J6J6o4o3M8M7n2j20l6P9O2qMLJ4
10426c64J3J6r9o7M9k3k4O4O4nnn0n1J9J8K1K1n9RP2m4p9L7M5k5n1O5Q9k7j09m0P5P4l7l6
10419d44l4l4L6L5l6l6L3L3J6J5k6k6Q8k8j30P8J93o1j32j6N4N5qqj1j1j1j1J8J7J7J8KLL
10412c49Lk8k8k8k8l2l2l2l3%%O9O9J%l4l4K9K9K9K9P3P3m3m2L3L3m0m0pp5p2M4Q8J9mmNN
10405c54o4o4J0J1J1J0oppoP5P5j33j33J39J39l1l1M0r8j36JJ5n4O6J35J6n4j0j0JKJJK9K8
10398c93L3L3o1Qj4j52J9J57L7j01o9jK2K1mm%%m3K6O9o9k3M7kjQ6Q7p5p5P7P7l8l9k5k5l
10391d18O6Q9m9J9Q9j3j52p8j0J1n8k4J14M0M1O6p2q0O0N4q3k3M6M2k8p6pJ08L9q3j3N1j8
10384c50l5l4nmN5N4L3l6j31PM6r2q8N0L3L4L1L1mlM9M9o6o6O1O1mml4L5Q2n8r7J8n5n6P2
10377d21P3KLJ2J1J5n3J7J7n7n6J8J8K7m2p1kj0j1M0L9l0l0j2j3K7K6MP3L7p8p2M3M4p2m5
10371e29P1P0m4p0M7J7n2n8J0P6Pj6j5J5J6j5j4O3on0J9k5k4P1P1m5m4lkp2M3J21N1o4o4M6
10364c98M7k7k6K0m9m8K0o2o2J5Q4Q5J5N5N4rp8l2l2j10NR5K5k7k8kO7PQJ1J2L8L8Jj14j08
10357e10J00P6m0l6l7m3m4N7N6L0l9k6M3%%j3j4pol4Q1Q1l4m4m4J8J9m4m3P2P2l9m0onO9O9
10350c05%%QQo1o1ppm2m2K9K9K8K9j0rj0rL2L3q3q3O5O4O4O5KKk1r0m9O7P0m5j40k3O5mq4
10342e25L1P7P7J5J5Q5Q4j03j02l4l4k7k6M3M2J8J7N2N2n1n2n1n1k5k5k5k4O0O1qrK8K8K9
10336c58K8K5K4j0j0l8l8P8P7n2n2n3n2j3j3N6N6p9p8L7L7kkkkm2m2K7K7L2L1KKj01l2M1M1
10329d50N9j0j0N9LLJ9n0p9L7k9j45Q5K00m1j10N8N8J9J9o3o3RP8J9n0p1p2LP2jjK9K8q4j5
10322d87O9jp0jP7Qj03l4M4M4k1k1L0L0qrK5m4p5M1K2m8O7O8k2k1J7n2RQl4L4l4l5L9L8K9
10315d21K9l7l6n2J6Q3Q3K0j41j07N5M5M5L3l7j09PR5R5Mo4JO9Qo2j8j8j7j6j7j7%%L5L4o7
10308d79o7NP4M2k7n4n3K6K6K6K6kkkkl4l5M6M6K1K1K2K1mnN3N4n9n9k4k4o4o4poM5M6j3j2
10300d98L1L1JJK2R1j0j50k6J13P3o5l0L9m3m4L8L8LLqqm3m3ooN7N6j8N1R5m4j07l8M1M2j6
10293c77j7j6j6M2M2q4q5K4K4nJ34P9n8ppp3p4j5j6M8M9p9p8Q8Q9j5j5nnP6P5qqj26j26RJ48
10286c88K8m1j%rqL5l3j34MP3Lpol5l4P0O9k4k3k4k3J08J07j11j12k2k3Q1Q1M0M1m0m0j5j6
10279d29n0n0rrP2P2l9l9L7L7n5j24OJ44K4m6KKl0l1P8P7p3mR7m1o4OL0L0P3o5j00L9N5N5
10272c22o3o3N1N1J6J7jjm9n0p2O7P0o7p4mK9K8L6L5M1r7j05L4K5m4l0L9P6P6l4l4l5l4L4
10266d54L4L4L4l8l8l8l7M8M8%P0O5p3p2p1mmN4N4m2m2m1m2M9M8rrnnL0L0J8J8j6j6p4p4P7
10258d93P6l9l9M0J09N3q6j20J8K7m3l3L5J9J9m7m6J22J21m2K7rj47p9O1O9%j2j3JJ40J04
10252b07l3j12j12pO3P9n9q5j6K9K9J2n8l9R9J03l5p5O4J2J2L6L7l8j77r5M3K6K5K1K1m8m9
10246e34M3M2M3M2p1p1M2J12jj39k7M3J2J2J7J6l1l1L9L8N2N2j7j7R0R0p2p2n5n5K2K3j12
10240d75K7J04L4q8q7J16J16q9q9j9k0O0O1n5n5JJJJK4K4M1r8n5Q2L6l4o3o2M8M9L9M0Q3n5
10233c56l3l4qpL7L7L7L7l1l2l2l1%%%%k0j9k0j9j8j7J7J7M0M0l0l0N3N3j7j7k8k9N2j7q2
10226e07L3P2Mk7k6MMLMLLj%jjm3m4P1P1n3n3J6Q5L6p9q2L3J15Jj29n8J3J3N2N2K3K4j2j1
10218c92j9k0J6J5N8N8j03j04P1P0lmk4r4L4J50kj18n0K0J1J1J5J5k4k4k4k5M6M7k3k4N4N3
10212c33o2o2jjO8O8k5k6k5k6j7j7R9R8j8j9j26j27J8J33O4n2j6j7n3n4N8J27J01l7j17m8
10206d45J1J1N9p9p9O0K9K9L8L7l2l3l2l3NNNNnmnnJ0RJ0J0rrj0rJ2J1J1J1llmlj2j2j2j2
10198d72l2l3k4k4n6Q2J17k2K3K2n5n5M2M2M2M2n2n3O3O3j0j0m4m5p6p6opQ2Q2M7M7PPl1l2
10191d05Ro0p3O6J21j7l9L1k0j9j5j5J5J5J5J6l9l8L1L1k7k6k7k7RRK1m7r7M3J18M9k5M3N2
10184c22q6p7O2M4M4k4k4J0J1%Jl4l4J6J5J5J5M5M5j08j08m3R6K7m3l4L5qqN7N6j05j04O0
10177e08O0K6K5L5L5l4l4o5o5M9J18K2j15lO6o7o6PPqpO1O2q4q5J25N6m7R2R1m7o7Kpp6j6
10171d62j7k0k1KKK8K8J13k6j03l3K2K2K6K6k4k4M5M5ONo3o4K7K7k0M9R9m0m0R9k3r2L7l2
10164c96j01L6J01l7M4M4q0q1K2K1j00L9J15k4q8N0J8n1L1L1m0m1K9K9O0N9j0j0K4K3m6m6
10158c75j3j4j3j3rrK5K6K9L0p6oJ72L4j00l1j3q3k6M4O6mo4o5J9K0N3N4n7n7J9J9M8k2j04
10151d96L5R0m8nO4pp7M7M7L2L3m9m9%jl6l5J33J33q5q6p7p7MMO0O0K5K6q7q7J7J7K5K5K5
10144d00K4K4K4k5k6o3P5J09k8n0m9j%%%%Jq4q3M2J11J6j22q3N5N7N8J14M5j52j4J18k1j05
10138d33L4NNk6k7P7P8q4q4llJ7J8J8J8o6o5J07J08p0p0o5o6K1Q9Q5l0n2J7NNN2N2ooj%l2
10130c78l1l9L1rrP6P5p4p4K2K3j3j2L5L5J6n4l3l3q0j2O2qmO6NORJ0m9n0j2N8Mo5J2J3L3
10123d48L3Jo8k7J34J03n9j40k4P1KJ5Q4k3r3J0J0OOk5k4J4J4o8JQ2J3PPm4K6P0m6j03J2M1
10116d30k9R8R9j34j34O2O2j5j6Q2J2o9o9L5L5k9M0J05j0r6k7l9l8J9J9J5J4j9q8j2N7P1K
10110d27k9M1l0k9N5N5J0Rr4r4M3M3j1j1JP0P9o0j30o2M2M1L8L8MMK7K8l1l0mmmlk5k5L3L3
10103d09n6n5M8M8N1N2l0k9M6M7q1q0M7M7J4n5p2O6O6p3l4L5k1M8P6Pqqm7m7L4L4NMm5m5o0
10096d80P9P4Nppj1j1k2k2L6L5J5J5r0q9P4P4j00r9j3j3M5M4N3N4k8k8n1n2N3N2P0O9l4l4
10089c44OOn2n2J8J7j7j7LKl2l2JJL6L6%%l4l5K4K3j1j2J1J0M5M5j6j7J07L8j67r8Q1l4o3
10082e23N3J5J6K8K9j7N1L2q3p8L6K7K6J06j0r9J7K5K5PQr2r2L1J00M2k7nmq2j3K7K8llm7
10075d49m7N3N3K6m2m3K7llJJL4L5qp7j9j9L1J01K7j34p0jM8J64K9j34p1M3O5O5L9p6q5j6
10068d55mmL9L9oO2L6q0l7L1j4j4m3m3J4J5K6K6K2K2N4j5r6k6j6j6M6M7L0L0mnmnl0j46o8
10061e92J39J33J9l3j01o9J39O9p0J6Q6NNp1p2p8p8l8J00Q4n3o9JO9%l7l7M6M6j1j2RJ0m9
10055d94m8M2M3K5j14p8O0L1L1O3O4j8j7PPQPJ3J3QRj6q6r4M5N6j2L5L5l5l5l5l5KKKKL8L7
10047d32k0k1j3j3j3j4R8R7l0l0llL2L1n3n3MNo0o1O7O6L0L0k8k8M2M3o2o2LLN1j9o4P4Q5
10040c21J5L0m0j45oM9k0m5m4o9P0P8o0j6J23N7q2lkr8M1P4o5j6N2lkO0N9m0m1ooO5O6Qj08
10033c91nO4o3o3NNk9k9O4O4Po2j1J05J8n2n5n5O7O8K2K2l5l6k8k7k8k8K3K2l5l5J04J04m6
10026c49m6l9l9M1M2jkL3L3m5m6j1j1J5J5k0k0N3N3k8k8n2n2N3N2j8j7q7K9J23N5r6r6ooN1
10019d67N2m3m2J5J5J6J6J7J6j2j1O9O9j49j48P1P0K9K9nol5l4M6M6j4j3j0rp7pJ07qo1N4
10013d14N5j3l7l7J7J6J1J1M5M6l7l6R9l9q4q4L5L4K5K5l2l3K7K7K7K8m0m0LMr5M3M6M6m2
10006c93m1J6J6k2k3k2k2Q4Q4r0q9M6M5P2P1J9j21l9R9j5j5m1m1M6M6j1j2KKj0j49j41R0P0
9999d89P0O7p2OPJ4J5J5J5qqj43mM3M4M3M4O6p3ONk4k5k5k4N1N2k9k9l1l1p5O4J3J4K2K2j
9992c93jkjk9l0ONJ1J2J1J2O8O8l5l6o8o9J3J2o8o9J28J28J5J5K1j18j01L8%%N3q5r0M9O1
9985d69qj8j9N5N4k6k7K7K6K6K6N7N6r5k6N9p9j19K1P0o7o4P5N9j1KKJ7J7m5m5P9J0j56j8
9979e54R0R0N8q1q4N3J07l1m7K3M8k1n6n6J5J6J1n8r8M2M6M7K1K1L3L4L3L3k3k3k3k3j2j3
9972c82m7m6J8J8J8J8l7l6M4M5ppq7q8J25J25m8m8j2j3j2j3l3l4K3R2P3o6q7q8RJ0Q9R0J0
9965c84RRRj8j8j9j8l9l9J02J02Q5n3o2P6O0p9q9j9QRk2k1j5j5j6j5k8k8N7N7p5oJ14k5n5
9958d61n6m2R5N5j4L3L3J0J0M5M5n4n4K6K7o0n9R0R0o9o9o9o9mlN5N4k7k7k7k7J7J7J7J7j9
9952d74j9O2O2P2P2j4j53j26J3QPM8M8rrM2M2L9L8K2m7r4M4J38%o4o3m2m2j29J0J29qm0J00
9945c37J7n2mmp1p0J0J0L3L4L3L4lll7l8K2K1K1K1k1k1k0k1L8L8m1j10OJ45Q8n2mO4J7J6L
9938b38Kp8p9POPOlmlmKLl1j00n3Q5Q5n3J7Q6L8L8m2m2j13j14n2Q7R2m7j2N8N9N9J00l9o4
9930c34o4J5J5m3m2lln8j28pJ33J32oQP7k8k8l8l9M2M2QPK0m9q4N4k8k8N3N2n1n1L1L1k7k7
9923d46KKKJk7k7j8j9J6J54P8o1p3mN2N3qro5o6m0m0O4O4ppo5o5N6N6kkJ0J0J1J0J8J8j6j6
9916d06M8M8p9p9o8o8L6L6K4K3K4K4k1k0L7L7j0j0K5K4ONp5p5O5O6j6j5j5j6O6O5M9M9l2j48
9909c96J4Q3m5m4klklN9N9r1r2L4L3k4k4K9L0L0L0m3m2L8L9ppm2m1K4K4n7n7rqM9M9K6K6K6
9901c37K5k6k6k6k6n1n2K9K9K9L0n2n2L7L7L7L7k6k7K7K7kp0r7J9O4O3J3J3k0j9k0k0j2j3
9895d58N0M9m9J9N3o3o5N1L6L6n5n4P2P2m3m3L7l1p4M2M6k3r2r2L0L0N1N1n3n3K5K6K6K5P1
9888c50P0j48j49P9P9k6k5LKn5n5Q0Q1j%mml9l8l4l3P0P0J9K0J9J9j3j2j3j3k8k8N2N3j7j6
9881c85j7j7qrK6K6o3o3nnR3R2J3J2q2q1O8O9o9o9l0l0L3J03O5p3j35o6L7L6L9L9j9j8K5K6
9874d42K5K6N9O0o8o7J%N9N8p9q0k3M6P1o8p3O6L7j02l5J02K1K1k8k8N8N8JJK7K8r9j00j7
9867d84j7M0M1K7K8lll4L5M8r0m4R4Q6n3q4q4k0J18O9O9n0m9j7j7J8J8j9j9j8j9RRJ3J4mO7
9860c25O7r4j26j1J8J7m2m3J5J5L3L4J03j3n8J1Po1l4L5Jo9O0J30Oj10m0L0o8o7KJ17J17J
9854c42l2l2J8J8L9L9o5o5ONOOKKLKj5j5j5j5j6j7j6j6L2L2lkj3j3L2l6k6Q9N9j0k0k1J0J0
9846c95J3J3J3J2L3L3p1p1k6k5N5N5L4L4r3r3K7K7l1l0K3K3J2Q1K1r3j3J02N0k0p8p7M3M4
9839c68RRk9k9ONn5n6n5n6J32J33m1m1n0n0P2P3j0p8m1R8M9k0l1l0K2K3K2K2LKp8p8J8J8N3
9832d27N3llKJpO2P1o8n7J1Lo6j1j1M3M3m1m1m1m1R4R3p9p9K7K8O2O2qpqqk0k0n4n5O8O7j3
9825c78j4m7m6L4L4M2M2QPl1l0J6n2q1N7R5K5m1m2L5L5n9n9K2K1N2N2rj0K3m6j28J1N5q4k
9818d93J36P4o4j02l2N5j4p2lN3j6K8K7m1m1L9M0J%L5L5r0q9J4J4J6J6J0RN0o5j00J5P7P6
9811d02P3m4q2j4K1K1K5K5K6K5m5m4m5m4K7K8K7K8rrrj0jkN6N6l8l8O5O6o7o7J5J4NOk5k5
9804d11n1J9Q3l2oO3J7J7j2j3nnj35j9J15jj43k8J19J20l4l3r2r1L7L7KLppppooN3N2j5j4
9797d43j4j4P5P5ooJ5J4J5J5o3o3nnJ5J4J5J4l3l4l3l3K8K9oo%%L5L4J3J3J8J7m3K5K6m4k2
9789c68k3o6Mj0j0L3L3l2L7Oo2j5N5k6r5nO5K1K1RJ0M0M0J6n3K3R3p1j39J2J1l3L6O5m9L8
9782c89J06k0k0j0j1o1o1l4Q2J50j2o8M8J2j02m9J13K2r4M8M8j7j7K6K6n4n5N0N0l1l1j9k0
9776c94q8K7J30O1q9k0Qj08k7Q9j5q3K7K7n0O6O5m9K8K8j4j4lmlmK3K3K4K3j1j1ppl6L4L2
9769c22q3k7Q8K0m9K9K9n6n6L0K9rj0K5m4j04N7M8r1q0N8L0L0L9L8k6k7L6L5n5J4R6m2q0N8
9762c72l7l7P3o6p4O4M1r8MP2M8k1l4j03l7J02R7m1j1j0o8o8M8J87R3j38n0J8p7rP1KJ1J1
9756d09o2o3Q8Q8J8J7m0m0K2K2J8J7L3l6p9N9M4k4j2j2p8p9P1P1J1J1L9r9n3Q5L3L4l7l6p0
9749d48p1k2k2Q3J4K9J67R3j39l6L3k0k0PPPPn4n5K7K7%Jj0p8n8Q0Q1n8o1QJ9J8j%Q5n3j33
9742e46OQ5J5l8l9O0O1ooo3o3O6O7j4j4L4L5Q0J1j57m3J01L1K9K9n6n6j7j7M1M0NONNl9m0
9735d02mnp9p9K4K5lkN5N5K0K1l8l7k6k7J01J00l9l8l9l9N1N1ppo0o0O7O6jjjjJ2J2J2J1l4
9727c46l5M6M6p5p4P5P6KLp8p8j8j9L9L9m7m6L5L4N9N8k2k3k6k6k5k6j8j7Q7Q6PPPQl8l8r5
9720d56r5K0K1O7km5P2P1m4LP4j5q4MNl4l4j8j7Q6Q7J4J4k0q9j18lR4K5l3l3M4J13K8q7n3
9713d38O3k3r3J8Q7kll3l4N7N6k5k4M8M9q3q3K5m4p5M0R8K9onlkkkN3N3N3N3j0j0j15j14j
9706d48kL4L3rqM9M9n3n2P4P4j0rl7l7j75o0J34O4%jnnJ0RJ0RK1K0J3J3%j16q1L5J5J6K3K3
9698c80n8n8M6M6l6l5O8O8n4n5PPj9M9Oj11o5R5R6o5L3J48L5q1l4l5qpm8m8Q0P9M6M6j2j2
9691b66o1o0o1o1K3K4K3K3%j%jN9N8JJj9j9L9L9q9q9J5J5N5N4k6k6j8j7k1k2J6n4r2M6O0O0
9684c92P9J49mj41j03L5J1J1K0J9k0j9k8k8R9l9j02L7L7l3M9N0O2O2q8q8LMl1l1jjq7N1J25
9677c33j3j36LQ1J2JKmmL0L1o5o5J5Q4N0q8j02l3k6k6L7L6K8K9J9K0N2q6k5K05R1j40o9%J
9670c88JM1M0j1j1n0n0M5k5p2O6J04l4o7KM4M5L3q2o0n9n5J4R8j8o8JLLN4j6o2N3Q0J1k8k9
9663d47KKK8K8oon1n1R9R9p5p5j7j8Q7Q6m0m0J6J6o4o5m8m9L2L2M6M6J1J1j0j0K5K5%%J%J
9656c79Jn7n7J13J13j8j9Ro0j25j0N6j4m8m8oom4P2J45K8p1p2K1K1N5N6m2m1q8j9P6m0j26
9649f24L6J17JLP2k6k5J29J4q1j1n7n8K9K8k9l0O3O3j8j8k1k1l3Q2K7m3M3k6n6n6K0K0l5l4
9643e55K2K3L6L6P0P0p0p0p6O3J05l2q8q8nJ33L4j05pO2m3m3N9N9k6k7N3j6j40kJ29O0LLm4
9636d17m4J4J3L2L3k6k5j5j6J12J11j11j12J5J5j5j4j5j4K7K7N5q2j02L6N4N3j9k0n0n0j9
9630e69N0J28j0n0K0k8k8M8M8p9p9J6J6j9j9Q0Q0O3p6p3O6J7n1P4P4l4l4l2l3l2l3J8J8j7
9623d80j6NNq1N7J00l9p2lP4P4lkl8l8K0J9j5j5j5j5Q3Q2lkRo0K0R0m9m9ooj2N8J8J9o7o7
9616d20l0L9K4m6j3J01R6K7J5J5j22j22q0j1N7N8MMJ3J3N6j3m9K0J6n4L8L8kjp2p3j1j0J6
9609d79Q5l1j47M6J62k1r1P1P1L0m0j37o8J05L6k7M3onM8k1J3Q3j8j8L0l9j29n9O7O6O9jL
9603c09Mm7m6J2J1J0RJ0Ro1o2J9J9PQM2M3l4l3JP1N9n6o1N4Mj57m4P2K2K2N9N9Ro0q8P4R3
9595b56o9q8j8kkl6L3M4M3n6n5N8N9m5m5L5L5L9l0l3l3klM0L9K1m8LLjkp0p0L6J06Jo8k5k4
9588d86M9M9R2K3j4N5J9r7j15j15oO2k8M1J10orO1k3r3l8L1R2R1j3j2L0l9m6K2j2q1o6LQ2
9581c87Q2j7q7j0N9P8Qp5p5l8l7k4M6R5K6l5l5j5j4k4M6O9jl1L8lmJJk6k6k6k7LLn1n0L6J06
9574d21M8k1K2K3l9m0ONONO6O5Jo9L5L6n0m9J6J6k6r4K0K1l0L9O5n1k1M9POJ1J1j7j8j8j8
9566d03RJ0RRnoool8l7llR1R1k7r6r1k2R7R6r5r5O6O6j9j8R3K5n6J3J3n7n3J5M2M1n0m9m2
9559d91m3QJ24N4o2K5K6n2n1J2J1k7M2jkLLRRM8k2OOj00O3J11n0n8J2o3o3N2N2Ko8o8JKJL2
9551e07J01Q0J2j4j4p0o9M7M6l9l9l5l5L4J04pp7k4M5kkQ1J3o2QJ1n8N5N4j15j15N5N5l0J08
9545d05J34r6j37Lk1k1M6M7k3k2rrK5K6P4P4q8q8NOl0k9K8K8opLLP2P3l5l5%%J3J3k6k6K9
9537d11m0q8N0R1m9l1l0j9j8R8R7j7j6j7j7O0N9non8J1L0j09r5J35J35r5r9L9J6J7JKKKK8
9530c47K7m1m1k1k1k1k1K0K0J9K0J4J5Q3Q4j11j11J3J4q6N2J29O0KJl7l8p5p5pO2M8r0j16
9524e76m7Q0Q0Q5Q4o4o4NNj7j7N3N2o9o9M7M6n9o0N5N6N8N9n7n7K9K8m0m1KLk9k8MP4J21j8
9517b86j01L7L8j01m6R3J5n5L5J04L1l8k9k9o8o8K1K1j4j3l0l0NNP0P0JJm7m7O9O8l9m0nn
9510d07L5L6J%k8k8k3k4O1J30J1j26n6J3L5L4m1m2K8K7J5J5m6m6k8J12L3L3K8K7q8q8J0J0
9503c77J0J0k1k1J3J3N3N2k1k1m7j17m8R0K3j15l4L7L8L8QQJ3J2L9L8P7o2j39kQ7n3l9L0l
9497d31lnoL5q0n4J5jjk3r2M2J12qqJ12kr2k2L5L5P8J0l2l2l2l2n8J0P9l7j10OQ8Q7J26J0
9489b81p9j0LMo1o1J3J3j5j4l6P9M9o6o9%O9P0J1J0PPM6k3r7k7M1k8o2OJ15M6o9jN0k0q5j5
9482d80K5K6L4L4j7N3Q3l2q3j4o0n9mlmlOOOOJ9J9k5M5J6n3j0j1M6M6M6o9k4M6j%j2j1p7p6
9474e66OP5J10M1m8m9k6M3R8K8r0q9O1O2n3J5M3p3o9M7Q2Q3JJK5r1r5K0pp7o9%M9M9K6K6p5
9467d86M0J54pp3M3Oo3k7k8LLl4l4K4K5l1l1N0N0l0l0P4P4q9q9J5J5M2M2PPj1j1q4q4l4Q2
9460e20N6j4RQL8L9LLKLk7k8K6K6K7m1p2M3O2pm2m2K6K5k1M8N0o6o3Pj8R7J33l0q7j8l2l2
9453d29j%%%k6k6QROPOOL0K9L0K9K6K6n5n4M3M3l1Q3Lj58o1Ro2Qj9j35J3J3J6Q5J06l2J2Q0
9445c63j2j2pqNOl0k9J01J02j41j41R0R0j3j4n3n3N1N1m4m4J3J4j3j2K2K2o2o1O5O5ooN1N1
9438c25k6k6k6k5k3k3J8J56K9j09m7R1jp0o1Qj3j3P2P2k9k9o3o3P7P8n1J8M6r3n0K0K9K9j
9432d24kM2M1o2o2qpK7K7P0P0n2n2j6N3K0j19o9P0J00l8n6J3l5l5M8M9rj0l0l0MNl5l4K4K3
9425d99llmlMMO1O2k3k3Q1Q1l6l6o3o3n2O3R3o8r3k3RQO3O3K8K8l0l0K8K8jjj6q4o4NJ3J2
9417d84N7n8j20nR2K2L4L4n9n8J33J33m4j13l9P5P5NJ7J6r8r8l3L6K9K9r1k2J49Q1l0r9p1
9411e05kN1j8L4L4n5n5J01L1p6qN4j6k6k6q2j3R1R1L8p6j35j9P1P0qpL6l4JP1J0RL2q4n5J06
9404c69K2r2RJ25J4j01j9j9j2N8M1k8J5J5l6l7J34O5j01l1P3Lj12m3J7J8k0k0K2R1l2l1N6
9397c25j4q5N4N8q0o9P0O5p3o7LJ2J3kkm9K0Q1n8r6M2J71L2j18K0P5o3n0J8L9L9l8l8k2k1
9391d58Q2Q2n2n2K9K9k8k8K9L0rj0j0rj4j3K2K1lll8l8QQjjM7r1l7J01K2m8L5L4rj0j0j0K7
9383c76K7m0l9M1r8k5M5j0rK9K9J8J8j7j6K4K5j0j0mlM4k5n6Q3N3q5k7J12J04l5j03j02M0
9377c98L9m5m5j1N7O9p0k7M2lkN9N9J6J7q8q7M0M0NOL1L1k6k6MMl0l0j9j9p1O8O3p6k3k4K5
9369d45K4K5K5J9J9o1o1k2k2J3J3M2M1j6j7M3M3QQm6m7L4L4j3j4j3j4n2n3n3n3J12J11QQK8
9362c44K8k9l0QPPQK8K7p6p6k8k7L0L0K0K1J01J01qqo6o6n6n7R4R4o3o4onK9L0r7r7L4L4%
9355d72jL1L0k7k8M1M0j7j7M7M8j9j9N6q2q2N6J4J3K3K2m1m1l3l2p5O4P3o5m0R9J2J2K8K9
9348c53K8K9p9p8K5K6n9n9jjN7N6K2K2Q8Q9l7j06j44nJ22j7p4mOOL1L2n0m9KLLLMMMMQ7Q6
9341b77q7q7K7K8l0l0j0j0K4K5J8J9J9J8J0RN7j2j04L5L4j04j6N3n2n2N2N2noJ7J7o4o3m2
9334e37m1Q5Q6KKKKl1l2K6K6r4r4L4L3QQO5O6m2m3m2m2J17J17QRp0j39j3J24N7q1r2k2P4P4
9327c90lkM5M5j3j2k2k2J3J3j2j2J06l4o0Rl0r9K2R0J3J2rj0j0rm3m3m3m3L0L0m8K2O6lM0
9320d16M0J5J5l9l8LP3onL4l6m0L0j4q2j0J05R3o8p3M1N1j9J3n7q4j5O9O9j%n9n8PPJ5n4r3
9313e87k3J4Q3J37K1r1P1P3q8r1K5J06L6k5k6J9n0q1L4O8kONK3m6qpl9l9O3qk4M5Oo3J9J9
9306d25N4j5j5j5J5J5j2j3j2j2L8L7m3m3Q0Q1k4k3MMk7k6q1j2N3N3k0k1L7L7o7o8L7L6MMM
9298c81Mo1o2K0J9JKQ2Q2l2l1o6o6L8L8o5o6%%J1P9J30qr3M5R3m4n9J0mp3l6J02R4m4q6j7
9291d44P8o0l0J08R6m2j4j4n5n6KKN8N8m6m7J3J3k1k2M8M9q0j1N3q5j16K2P3P3O5p4q5N5M1
9285c95k8K5K4j0ro8KJ48J1l7L3m9n0L0L0n1n1LKO1O0k4k3N7N8r8r8K9K8j3j4rj0J6Q4M7r2
9278c81qO2J3J4o3o3ooL5L5L5L5rrm3m3K2K2pqKP2noO6lj83o8R8K9m9K0L9k9RRl7j06n9N7
9270e17J07ql7L3L9l0J3J3j5j6k0k0N9j1o8JkkO0O0k5k5K1m9l4Q1M6p0o5LN6N7N2j8j8N2o1
9263c58o2P0P0p6p6j9j9M9M9l5L4P3q9r2P0Q2l4n8n8l2L7kkM8M8j5j4L4l5l0l1MLl1l1KJO
9256e19OJ8Q6N2j7j4j3o2QJ3n7rj0J7Q6J10n1o0N6l4j03L3J03m5m4N3N3M6M7Lj12J1J1o6o5
9249d69L8L8L7L7o7o7n4n3O7J83K2j40p7pqO1O6mk1k1q3q3J03J03pqP0m5p7pK9K9K2m7j6J00
9242c56L1L0j2j2pqn2J7J07n4r7k8J9K0Q5k9p2M4N1o4p4lQ8k7j26j1J01J01m2m2j3j4o0J0
9235d99J17Jl6P9Mj12k4R2j9j8K4K4J8J8m4m4J9m9lJ14L4q2L3J02k0k0n1n0j7j7l5Q1J10n0
9229c20j22oj9k0O9O9P4P5l0k9n5n4p0M7M3p3l9L0M0M1jj16m2K9N1N1o6o7M9M9M9M8J9J8q7
9222c65j9J5j01p3M2l0l0M0M1M5M4j3N5Q9k7q3L3Lo5jO8m4m4L7L6l4l3J9J9j5j6%%j%N6N6
9215b96N5N6k6k6r6r5ppopQ1Q0l4l5k1k1n1n2O2J31Q8k7j05j04N0N0o3o2N3N3m8m7O8O8j9
9208c60j8j9j8M8M9M8M9n8n9J1J1o8o9M7M6q6q6L0K9Q0Q0l5l5M4M5l2l1O0n5r4K1O8jo9j38
9202e65K1J60Q6n3n8n8KLj4j5N5N5l1l2L8L8m4m3K6K6m3m2P3P2l7l6lkK3K2j2j3k8k8k8k9
9195e14O0O0K5K5o3o3N3N2k7k8k7k8J7J7Q6Q6k8k8k7k8j9j8j9j8j3j3O1O1OP6Pj30p9N9J2
9188d07n7L1L1L1L0p4nJ11k7j27J2J65K6j24j24j7j7J16J16m5m5L0L0l8l9onK9K9L0K9L0L0
9182b51j09j10OOM0L9p7p6J8J7Q3Q2np4n2Q6N3q5j08J22J38r3r6M2J3J4K2K2o3o4M1M1l3l2
9175d43K5K5KKp8p9J03J02p0p1J1J0O8O8p2p2L2L1k2k3N7N8K3K3l5l4K8K8n3n3j9j9k0j9N
9169d81ONNK8K7ppL1L1k7k6M1M1m0l9L9L9m2m2J1J1J1J1j2j1M6M7K1K1n9n9j%J2Q0N3o3p5
9161c74p4L1L2k7k6MLLML8L9m2m2j6j6J8J8K4K3K4K3m2m3QQP3m1m7P0J1n8j2j3p5p5J43J44
9154b82k0k1n5n5K0J9n6O0Q3p8J6Q4o6o6L9l0M5J14j7q7j9j8N7N8q5q5k7k7j1j2j1j1O7O7
9148d10O7O7q8q7O3O2K2K2q0j0J04L5p2p2K8K7l4l4J2n7l6Q0J30l2n3J6m9m9M1M0J2Q1%o9
9141c23k6k6M6M7op5K2K2q9r0O6O5JP0J2n7l4l5n6O0Q1q1n1O3J6n4PP6K0n0l4l3j27j1J36
9135d48O6j4j4K5m5n4J6k4k3J5Q4Q4J5k9k9l3l3m3m2J2J28L7q0n7n7p7L8R6R6K2m7k3R2Qj08
9128d46p5nl8l8P0P0P1P1J3J3o0o1KKk9M0L8p7n0O4Q9K0llm2m3J0J0m8m8N4N4mmm3m3Q4Q4
9121c01k2k2K8K9J2j02n0O6L3l7k6r4p4M1M5k4M8M7o1o0M3M3j4j5PPM2M2n2n1POJ1J2J1J2
9114d13L2L2p1p2M9M8j0rO2O3m2m1j7j8J7J7rrrrk2k1k2k1N7N7N7N7j01j02R5R4k6k6MNN0
9107b74j9j30j5N1j7opJ3J3k2k2J2J2J1J2o6o6O0O1K3K3j1j2j3j3j4j3k6k5L2L2Q5Q5o5o6
9100c77O5O4j08j08N7N7L6j03n3J5LKN7N7%jj9j8n4n3J8J8J8J8k1k0N9O0j5j6j02L6J22j6
9093c22p0O8N3j7k7k7LLLKMLn4n4J6J6K0K0n4J4N8q1m9K0R4m5j26J2R1K3N5N5opL4L3k4k4
9086b87l6l5M5M5r3r3j2j2l7l7J37J36j3j3kJ37Q6j45j19J9l6l5j8j9l8J01O6p2N4N4l5l5
9080c42m2m2qqK0K0o6o5J03L4j17K1J55J6j08j07n3Q5J43Nj9k0R3m5j57j9Q5n3l4J05N7j3
9074c76n3n3l2J07M6M5O0p8p1O7K0n0opn8J0R0m8k0j9p2lJ72L3j13K6J03l6p8rP0P1l6l6l5
9067c69l6J6J7m2m1k9k9N1N2K3K4l4l4%JQ1Q1p0p0l5l6QQQ8Q9q2q2jjP2P3l2l1N6N5J2j28
9060c75m9K0L0L0p1p1L3L4K2K2K3K2k2k1L6L6n6n7n6n6R4R5q0j1P7o1j15K4%%RQJ00J01J1
9053b74J0L7j01r7k8K0J9J4J5R0n0j18m9P2Lq1q1O5O4N6N6P6o3j07L3R0m8o2PO9%n4J6L1L1
9047c39m6m5J3J4k1k1L6L7KKk5k5o0n9J7J8J7J7P0P0n7n7P8P7m5m5m0L0P2o6n7J2k3r2j5J23
9040d33L2L2J05l4j38JO2O3l3l4m1m1j1j1K8m0qJ31O7p1k4M5M5M5l2l2K8K7l0l0k2k2k2k2
9033d20K6K6rrkkM7M6J0j28r8M0Q2J3O5O4r5k6R3K4j42p2Q9K0p9rN9N9J5n4q7K9J04j1r3r4
9026e19J1J26Q7p5NP4q6q6M8J17K8q7q0p9%J16J04n8o7Jj0j0L8l2n6J3Q1Q1l4j03J0Rp4nK9
9020d83L0M9J18m4j13L7L6p9p9J2Q1M6k3n6n6R6R7j3q1m8K2K9K8L3L3o9o9M7M6mnL0L0K4K4
9013b74m8j17l9L1K2K1j3j3K1K1K4K5O3om5m6O2O2lp2p8j0N9n7o0QpqP1P0j0N8O0n5j44J7
9006d10J46L1p2p3L6L7O5O6n0n0l4l4JJo1o0QRK6K5R5R5K0K0r6r6n9o0RJ0P9P9J0J0n3n4j4
8999c98j5KP1K8q8L2L1n2n2P2m3m4P2K1K2K8K9o0o0RRk1k2J3J3L9L9l0l0kkL3L3l6l6l6l6
8992d67L0L0l9m0R5R4o6o7j2j2N7N7L0L0Oo2p9L6J05j0p6qN5j4PPo7o7O5O6mml0l0o5o5K6
8985d88K5K5K6J2J3J3J2k3k4R2R2j1j2j2j2m4m5m5m5%j%%J0J1k9M1M8M9J8J9l6l6q6q7k6Q9
8978d67J51L5q4j5N9j1o7o7O0N9q4j6P3P3M4M5q2q3klllMMNML3L2J4n5%%m7K2P7Pp3mNo4j6
8970d40j6m0L0M8M8n6n6K5K4K4K3J2Q1J1j05j6N2qr%o9JJllK4K4O8kr6k6N0k0L2L2j22j23
8963f00O1O1P0%o3NM3M3j2j3j6j7K9m1j01O2J49L5q0j0k5k4J5J5L4L4o9jN2o3r4O8J53J5r1
8956c76k2L1l8l0k9L9L8NMMMMMooooJ2J1J2J1k3k2k3k2m8m8m8m7J45J45J9J8m7m6m7m6N8N8
8949c64%%o6o7O0O0O1O1j12j12R7R7l0k9m5m4J3J3L9M0m6m6K1m8l8J00N2q6l9L1J3J3j8j7
8942d36M3M4o1o1J6J6J6J5P6P5n1n1K3K4n7n7K6K7l1l1M0M1j8j7k3k3Q3J3r9L9P8o0n7Q1J9
8935c38j19k5M4PP5R4m6o7o7m1m1J6J6K1K2N6N6opooo9o9N8N8o2o2M6M7n4J5N9q0K0Q9jkQ8
8928b81n1n5Q3J4n5n7n7o4P4L6l4O4O3k2k2J1J1m7m7N5N6k5k5nnL0L0k0k0n4n5o7o8L7L6O4
8921d72O4j7j7k5k5N5N5j9j9J6J6j1j1j1j1N6N5n0J9P0o9k6M4m7m8J02l8q1N6M8r1Q3Q3l2
8915b98L8K0j18q0N9J7J7J5n3o8P2O6p1o3o3N5N6k0k0L8L9J6J7l1L9Mj34l3L6j0j0N5N6j3
8908c70N6L7j01j8j7L1L1NMMMmmmnrj0K5K4rro8o7QQO6O5J3J2k2k2n8n8n9P9O9%l3l3M9M9
8900c41rqp1p1j4j3N3N3J8J9K5K4l3l2K1K1K1K1O1O1k9k9J1j28j33OK7m3M3J12K8m1OPj9M9
8893c27J3j26J4Q4m8j17j8N1M2M2L5L4m5j14k7J11J16k3p4O3O4p4r5M3P5P5Nj32j37JNo5j8
8887e67J20M4k5j2j2P3P2l1l2J2J2m6m5l1l0P3P3l7l7kkj7j6k1k1O5ml7P7N0o6o3N2L9l0J6
8880d06J6KLKKk4k4k3k4J5J5J4J5j1j1j1j1J3J3K0K0p7L9J16%q2L4%o9MNj%nmL0K9l2l3L6
8873d05L6M1M0k8k9J6J6n3n3j1j0j1j0NMM0L9J9J9n1n0N1N1j8j8L4L4l6l5J4J4n4n5RJ0M4
8866c91M4l1l0L8L9k3k2J2J3o7o6LLR9R8o3o3J%j1N8N8n7r2K3j6q4L7J07J1J1n4n5M8M7J3
8859c62J3r9j00O2O1kkO7O6p5p5M5M4o9jJ00j6q8j8j8q7NJ20R1K0L7L7j29j29M5M6p0p0K1
8852e30K1R1R0J0J0o0n9j2j2N7N7j8j8k3k2L0m0p2M2P9l6mO6k9k8M0M1L9l0o4N3L0q6j3j3
8846d13j4j5N5N4Q8Q8p4p4p2p3l0l1k0R6O6n0j0N9M7M8m2m2K7K7j4j4m9m8j7j7J7J8K4K4o
8839c87ol0M0O6m9o0o0M9M9J1J2M7M6RRk6k5n2n1J8J8k7k7M3M2LKl2l3k4k4L3L3n8n8O9O9
8832c61P7P6r7r7j6j7M1M1K0J9P1o7q7N2L8l1nnrrNMN3j7j08L1L4j03l2J07N9j1j6j6K7m2
8825c91q2N7N6q2m3K6k1k2M0L9M0L9m9m9L1L2jjjjN1N2r9r8M1M0m0m0P8P7K0K0k9k8k9k9N4
8818c42N3p3p3J2J3l6L5J2j26j22J7J63J63k4k5klllK4K3j0p9n3Q6P7P%%mnmmnmonm1m0k9
8810d36l0K8J67J26j04j33NN6q3j32Pj3j3R9R9n0n0k4J15OPJ5J4J2J1l7l8j24J5J19k0rj0
8804d05L1L1P0o9j04L5M9M9l3l2M8r1j3j3j2j2M5M6N9N9o7o8P8P8j18j18P5P5n3n2jkP9P9
8797b77p1p1J0Rn5n6R5R5n0m9L1L1m5m6Q2Q2J8J8q5q5M1M2M1M1j2j3j2j3k1k2k1k1l5l5l4
8791d93l5N6N6kjK1K1j4j3P0P0J3J2l5l5j47rM4M4mnL6L5n9o0m5R2R3m6p2p2M7M6NMNMJ6J6
8783c41j8j9M6M5j27n8R1k4p1jM1J10N9n5m5m6j7j8K4K4j0j0P2P3n4n5jkjkm5m5J3J3O2O2
8776c30MMj3j4j3j4K4K4l3l4nmnmM2M3QPN8N8m5m6n9n9k4k4O4O4m0m0k7k7J1J2rO0N9n6j36
8769e19k1N8N7N0N0n4n3L8L9q9q8Q0P9o6o7K3R2k3j37l3J29R5j9J7J8m7m7K8K7K8K8j6j6j5
8762c74j6n8n8jjO6O6QQqqr4M4L2j07j23J07J22j5k0N0L3L4LLj5j6M2M2j5j6O6O5j40j39j3
8755d46j2m8m7n3Q6J18j9RRj0j0K5K5L0L0nmk5k5J0J0L0L0nmm2m2n5J4J26j3j20J7J70L0j33
8749c49NlkM1M1p0p0N9j1r8M0J01L2m7m6m2m1l8J01J06l3k9M1lp2ONn7n7P5P4k9k9K6K7l0
8742c76r9r1M6M6M5N0N0qqm8m8N6N6N3N4N5q4j51q2klO8O8J0J0l5l6%jONONj8j9M0L9m8m9
8734d38N6N5K3K2n9n8l3l3JKl7l7M4M4klllnnL0L0onN2N2RRm9m9k1k2L6L6j3j3R0R1n9n8k5
8726c54k4j7j7M1M0n4n4MMM9M9M9M9q8q8L8L9RRm9m8q1q1O9O9j6j6Q8J9j17kJ21Oo8o8j8j7
8719e25P5P4M0M0o9p0J2J1M3M4j4j4K3K3K4K3k3k2k3k3%%%jJ0Rm8m8mmL6L5m9K0N6n9p1R0
8712c79K2r3rrl3Q1J12m9p8p8O2O3m1m1N0N0ppj4j3pop0M6O0j0mO5K6m3OOp8j0P6m0p4M2J7
8704d09n1m5K5N7N6LLJJJ3n7r6J9L1L1M6M7l4l4J0J0L8L8Kj13j12N0N5o1k5M4L5L4MML9L9
8697c02L4L4k5r5m4P1J04L4o9o9j4j3K2K1p3p3PQM2M2QPj3j2M5M5NMn2n3n9n9K6K7J9Q8M1
8690b91p5p9L5Q4J4n1n1k1k0M2M3j5j4n4n4P3P3RQk6k7R0Q9j30j31P5P4k9k9PQN5j5j50j2
8684d95P4o6j8J20L8l1k1k1N6N6p5p5R9m1j07J23J24j07p5O3M5k4k1k1RJ0o2o2O5O5J3J4J3
8677c35J4N7N7j39j38J28J28m5m6n0n1L0L0p3p3L1L1jkjjj8j9M0L9j6j7j7j6O9O9l4l4OOO
8670c85OO6O7q4q3L1L1k6k7M8M8j26j25L8L7LLK3K3j1j2Q3Q4m3m4n6n6M7M8j0rj0rN6N7p1
8663c88p0L2L2L2L2%jL4L5m7m7J2J1l7l6J0o0k1R4J21N2j09j10N9N9j9k0j9k0K4K3j1j1M8
8657c16M9l2l2K2K3n8n8llP4P3p2j41m1P6P1P2kkk8k7k7k7J9K0J9K0j9k0j9j9L0L0L1L0j6
8650c03j7n1n1l4l5p2M4J50L5k0k1k8k7N2N3MMMMl2l1l1l2J9K0J2J2N3o2r6O6Q7k9l4l5M5
8643c77M5j3j3M4M5M5M4m5m6m5m6j5j5j5j5k7k6J00J01L3L3k4k5m5m5m6m5J3J3M8M7l2l3M9
8637c33M8m0m0nnJ7J6m1m1N7N8k2k3kkkknno3o2j1j1m5m6L7L7L8L7N3N2m3m4m7O9M2k7j8j8
8629d42k2k2M8M9l2L7L0q6n5J4j8j8R0R0ooP5P5j12j12J5J5k7k7N4j6j08QO5O5MMp6p6P2P2
8622c79J5J5l6l6K2K1r0q9J3J4M5M5J14jj08l8K0J9L0L1O5O5q7q7O7O8r9k9Q2l4j01l1M9M9
8616c96M0M1OOn2n1K9K9j4j5j5j4K0K1o4o4J3n6o1P8N7N7O7p1o3OO3O3M0M1OOn9n9k4k5k6
8609d40k6L1L1J9J8OP4K9j09m7R1p4p3L9L9j7j6J7J8N7N6m7m7K0K0q4q4O2O1O1O1POp4p4N5
8602c34N5k5k6j6j6n1n0M7M8l4l3kkl7l7rrM8M8l8l8M3M3PQJ2J1J0P8R2m7q3N4N5q3j09L0
8595c90n6n7N7N6N7N6j3j3r4r5J5J5J5J5NNNOK7K8K7K8o9o8J2J2n2n3O7O7N2o3l8L2K1K0r
8588c70rL8L8o6o6Q5Q6o4o5l0l1MMN8N7m6m6L4L4%%KKL6L7k7k7k7k7JKQ3Q2m9m9n3n4O6mj15
8580d76JP0Jj1j1n3n2P4P4O2O1o1o2RP8K7q8j7N3jkL6p9n0O6M3k7j28n8J04L6j15m5L2l6J8
8573e27Q7O8m7q5L0Q2l3l4Q2N1o6o2N3L4l6OP5k5k5L6L7l0l0K7K7o3o4l1Q3O7m8p6L9N5N6
8566b87o5o4N8N9r2r1L0K9k8k8%jN7N7QQM3M3o9o8L5L6%Jk9l0PP6K0j18k5J14L3j06l1J07
8559c11l8l7QPM6M7m7K2J00l9j19n0j7j7l5l4M7M6ooooj1j0K4K4n2n1R8R9o2o1O5O6qrr0k1
8552d44P9o0k6J13qp7P4P5p2p3L2L2j%j%k6k6N9N9r9l0J17k1j11m3L7L6K7K7l6l5Ko8m8R0
8545d46Q4Q5j0j0pppom0m0m0m0k6k7N5N4noP5P6j00r9K6R6M5r3n5Q4k8k7J31J5j63r4L3L3
8538d84O7O7q3q3M5M5M0M1k6r6RP7k3k4Q2J3o2QPo2k5M5KJK4K4L3l7q2j3N4o2n1J11J28N9
8532b31Qo1j30j4P0Jj0j1j9j9O2O1k1k1RRO2pKKj22n3N8N8J9J9n7n8k3M5J5n4RP9k2k3POJ1
8524c44n9nnk7Q8L6j26o8R3R3k2m8K1Q4J5%Jk9k8J7n1n0O5L9l0k4M5n6n6Q9Q8l9l9m4m5k5
8517d46M3l2l2L0K9j6j6M1M1l3l3P0P1j7j6j7j7M4M4o0o0m3m3L3L3Ro1l5P9R7j8k7k8k0k0
8510d26L7L7m6m5L5L5J5J5J5J5m3m3m2m3J11J11j6j5j11j10O3O3L6L5KJm8m9opl9P6N0j8P
8504c48Pn5n5K4K4K3K4p4p4OPJ6J6J7J6J8J9N3N3m3m3qql3l3RRk6Q9J17r2j30L0P0%L4L3j8
8496c26N2J9r6j00J6J07rj09OK5m4O0O0K7K8M8j14r5O7No5opj1j1p5p5R1R1O5n0r3k4L7L7
8490d69l3Q2J15m6q2L3J0J0k6M4O0rrO0k6r5J7Q6N2o4j05j06L7J06L2L2K3K2m7m6r7r6k0M9
8483e06M1M0M5M5rqqro0n9n5n6mO4O5nl2l2oO4L4L5P7Rq7q7O6O6l2j01j5J00M8k1j0rj7j7
8476d46m7m7K8R8R7K9q9q8K2K3PPM2M1qqJo8k9M0L2L2J4J5J4J5j5j6j5j6j1j1n4J5K3m6m1
8469d60K7LMJ1J2J0P9l2j01K0R0J2J2o0o0N6N5J2J3k3k2J8J9n1n0M7M6j14j15J13J14m8m8
8463d11O1O2n5J4N9p9q3N5Q2n8l9m0ONOOM3M3M2M3m6m6p7p6M9J18Mj34m4R4L8L9np3j2J27
8456b82Pk23n4J77KJJ03l6q0N8N5q5q1j2N6N5j0j1j1j0K0K1j5j4K0K0n4n4L7l2m5R4M8r1m3
8449d69K7M7M8J8J8L4L4q1q2M0L9l0l0m9m8K1K1P7P6l9l9l2l2KLK7K8jj40j1J27N8q1o7P0
8442d16J9J9O3O2o5o5L3L2k5k5JKJJl4l4%JL8L9j06L3O0p9r5J35O1p7k0j9N6N5kkNOj07L1
8435d18O3O3%jj79m0N5N5k3k3L5L5N3N3n0n0l8l7M3M3J5J5m3m3J0J0L6L7O4p4l1l0poo4o4
8428e36Q6Q6j8j7M3M4j5j4J%%JNMNNN5N6m8m9j06j06MJ42O1p8QRK8K8p6p6N7N6k4k4ononm
8420d29lmlqqK7K6L3L3m8m8Q4Q4o6o6oopom8m9J0RK5K5K5K5O5O4m3m4Oo3j24qM5M6N2N3PP
8412c36k7k8N2N3onl6l6kkj0j0j1j0rqnmm6K4N7n8q7L0L7L8K9K9L0K9m0m0J8J8j0j1j1j1k6
8405d41k7L2L1O4O4j7j7r1r1Q3Q2MMl0l1l8l8k9Q6Q8k7p4oJ7J6K1K1m1m1m1m1K3K3j2j1m5
[truncated: 555,727 more chars]
