# Supplementary material for: Uranium-stibinidiide, -stibinidene, and -stibido multiple bonds and uranium-nitride formation from multimetallic diuranium-distibene-mediated dinitrogen cleavage
Source: Nat Commun. 2025 Aug 4;16:7136. doi: 10.1038/s41467-025-61612-5 (PMC12322283; doi:10.1038/s41467-025-61612-5)
Supplement: Supplementary file 3 — Source Data [file 41467_2025_61612_MOESM3_ESM.zip › Supplementary Data TrenTIPSLi3 1H.jdx]

##TITLE=	STL-RS-RS003-2
TrenTipsLi3 crop 1
##JCAMP-DX=	6.0	$$ MestReNova 14.3.0-30573
##DATA TYPE=	LINK
##BLOCK_ID=	1
##BLOCKS=	2    
##ORIGIN=	Mestrelab Research S.L.
##OWNER=	n16601rs
##$MNOVA/LINK_BLOCK_TYPE=	ITEM	$$ NMR Spectrum
##$MNOVA/ITEM/POLYGON=	(XY..XY)
5321,5835
8722,5835
8722,8208
5321,8208
5321,5835
##$MNOVA/ITEM/Z=	0
##$MNOVA/ITEM/ANGLE=	0
##TITLE=	STL-RS-RS003-2
##JCAMP-DX=	6.0	$$ MestReNova 14.3.0-30573
##BLOCK_ID=	2
##DATA TYPE=	MNOVA NMR VIEW DATA
##DATA CLASS=	MNOVA VIEW DATA
##$MNOVA/ITEM/ZOOM/X=	-6.6599999999999978987e-05,	2.0468177999999994654
##$MNOVA/ITEM/ZOOM/Y=	-0.073598503218993166497,	0.83830046995074336547
##END=	
##TITLE=	STL-RS-RS003-2
##JCAMP-DX=	6.0	$$ MestReNova 14.3.0-30573
##BLOCK_ID=	3
##DATA TYPE=	NMR SPECTRUM
##DATA CLASS=	XYDATA
##NUMDIM=	1
##ORIGIN=	JEOL
##OWNER=	n16601rs
##.OBSERVE FREQUENCY=	399.78219837824997285
##.OBSERVE NUCLEUS=	^1H
##.SOLVENT NAME=	BENZENE-D6
##.PULSE SEQUENCE=	proton.jxp
##LONGDATE=	2023/11/20 10:15:44.000
##.ACQUISITIONMODE=	SIMULTANEOUS
##$ORIGINAL FORMAT=	JEOL Delta
##$MNOVA/SCALES_VERSION=	9
##$PARAMETER FILE=	(datafile, ASCII, c:/Users/n16601rs/OneDrive%20-%20The%20University%20of%20Manchester/MS%20U-Sb/OG%20compounds/Li3TrenTIPS.jdf, 0)
$$ 
##$PARAMETER FILE=	(footer, BASE64, c:/Users/n16601rs/OneDrive%20-%20The%20University%20of%20Manchester/MS%20U-Sb/OG%20compounds/Li3TrenTIPS.jdf, 262272)
AQAAAFUlAABoZWFkZXIKICAgIGZpbGVuYW1lICAgICAgICA9PiAiU1RMLVJTLVJTMDAzLTJfUFJPVE9O
IjsKICAgIHNhbXBsZV9pZCAgICAgICA9PiAiU1RMLVJTLVJTMDAzLTIiOwogICAgY29tbWVudCAgICAg
ICAgID0+ICJUcmVuVGlwc0xpMyBjcm9wIDEiOwogICAgcHJvY2VzcyAgICAgICAgID0+ICJwcm90b25f
YXV0b3BoYXNlLmxpc3QiOwogICAgYXV0b19kd2VsbCAgICAgID0gIFRSVUU7CiAgICBhdXRvX2ZpbHRl
ciAgICAgPSAgVFJVRTsKICAgIGF1dG9fZ2FpbiAgICAgICA9PiBUUlVFOwogICAgZmlsdGVyX2xpbWl0
ICAgID0gIDEyOwogICAgZm9yY2VfZHVhbF9tb2RlID0+IEZBTFNFOwogICAgZGVjaW1hdGlvbl9yYXRl
ID0gIDA7CiAgICBmb3JjZV90dW5lICAgICAgPT4gRkFMU0U7CiAgICBwb3dlcl8yICAgICAgICAgPSAg
RkFMU0U7CiAgICByb3VuZF9wb2ludHMgICAgPT4gRkFMU0U7CiAgICBzYXZlX2Fib3J0ZWQgICAgPSAg
VFJVRTsKICAgIHZlY3RvciAgICAgICAgICA9ICBUUlVFOwogICAgbW9kX3NhdmUgICAgICAgID0+IDA7
CmVuZCBoZWFkZXI7CgppbnN0cnVtZW50CiAgICByZWN2cl9nYWluICAgICAgICAgID0+IDQ2OwogICAg
Z2V0XzkwICAgICAgICAgICAgICA9ICAicHVsc2Vfc2VydmljZTo6Z2V0XzkwX3ZhbHVlIjsKICAgIGdl
dF9hdG4gICAgICAgICAgICAgPSAgInB1bHNlX3NlcnZpY2U6OmdldF9hdG5fdmFsdWUiOwogICAgZ2V0
X2ZyZXEgICAgICAgICAgICA9ICAicHVsc2Vfc2VydmljZTo6Z2V0X2ZyZXFfdmFsdWUiOwogICAgZ2V0
X3NwaW4gICAgICAgICAgICA9ICAicHVsc2Vfc2VydmljZTo6Z2V0X3NwaW4iOwogICAgZ2V0X2dhbW1h
ICAgICAgICAgICA9ICAicHVsc2Vfc2VydmljZTo6Z2V0X2dhbW1hIjsKICAgIGdldF92YWx1ZV9vZl9m
aWVsZCAgPSAgInB1bHNlX3NlcnZpY2U6OmdldF92YWx1ZV9vZl9maWVsZCI7CiAgICBnZXRfcHJvYmVf
cGFyYW1ldGVyID0gICJwcm9iZV9zZXJ2aWNlOjpnZXRfcHJvYmVfcGFyYW1ldGVyIjsKICAgIGdldF9z
X21wYXJhbSAgICAgICAgPSAgInB1bHNlX3NlcnZpY2U6OmdldF9zX21wYXJhbSI7CiAgICBnZXRfZF9t
cGFyYW0gICAgICAgID0gICJwdWxzZV9zZXJ2aWNlOjpnZXRfZF9tcGFyYW0iOwplbmQgaW5zdHJ1bWVu
dDsKCmFjcXVpc2l0aW9uCiAgICB4X2RvbWFpbiAgICAgICAgICAgICA9PiAiUHJvdG9uIjsKICAgIHhf
b2Zmc2V0ICAgICAgICAgICAgID0+IDVbcHBtXTsKICAgIHhfc3dlZXAgICAgICAgICAgICAgID0+IDE1
W3BwbV07CiAgICBkZWZhdWx0X3hfcmVzb2x1dGlvbiA9ICBfZ2V0X3ZhbHVlX29mX2ZpZWxkKHhfZG9t
YWluLCAieF8xRF9yZXNvbHV0aW9uIik7CiAgICB4X2RhdGFfcG9pbnRzICAgICAgICA9ICBfZ2V0X3Zh
bHVlX29mX2ZpZWxkKHhfZG9tYWluLCAieF9kYXRhX3BvaW50cyIpOwogICAgeF9wb2ludHNfZGVmYXVs
dCAgICAgPT8gaWYgdXBwZXIgKHhfc3dlZXAgLyBkZWZhdWx0X3hfcmVzb2x1dGlvbikgPiB4X2RhdGFf
cG9pbnRzCiAgICAgICAgICAgICAgICAgICAgICAgICAgICB0aGVuIHhfZGF0YV9wb2ludHMKICAgICAg
ICAgICAgICAgICAgICAgICAgICAgIGVsc2UgdXBwZXIgKHhfc3dlZXAgLyBkZWZhdWx0X3hfcmVzb2x1
dGlvbik7CiAgICB4X3BvaW50cyAgICAgICAgICAgICA9PiAxMjI5NDsKICAgIHNjYW5zICAgICAgICAg
ICAgICAgID0+IDE2OwogICAgeF9wcmVzY2FucyAgICAgICAgICAgPT4gMDsKICAgIG1vZF9yZXR1cm4g
ICAgICAgICAgID0+IDE7CiAgICB4X2FjcV90aW1lICAgICAgICAgICA9PyB4X3BvaW50cyAvIHhfc3dl
ZXA7CiAgICB4X3Jlc29sdXRpb24gICAgICAgICA9PyAxIC8geF9hY3FfdGltZTsKICAgIHhfc3dlZXBf
aW5wdXQgICAgICAgID0gIGxvd2VyICh4X3N3ZWVwICogdHJhbnNpdGlvbl9yYXRpbyAvIF9nZXRfZnJl
cSh4X2RvbWFpbikgKiAxW01wcG1dKTsKICAgIHhfcG9pbnRzX2lucHV0ICAgICAgID0gIGxvd2VyICh4
X3BvaW50cyAqIHRyYW5zaXRpb25fcmF0aW8pOwplbmQgYWNxdWlzaXRpb247CgpwdWxzZQogICAgY29s
bGVjdCBDT01QTEVYLE9CUzsKCiAgICBtYWNybyBvYnNfcHJlc2F0X3RpbWUoIGRhbnRlX3ByZXNhdCwg
ZGFudGVfbG9vcCwgZGFudGVfcHVsc2UsIGRhbnRlX2ludGVydmFsLCBwaGFzZV9kYW50ZSwgcGhzX3No
ZnQsIGRhbnRlX2F0dGVudWF0b3IsIHByZXNhdF90aW1lICkgaXMKICAgICAgICB3aGVuIGRhbnRlX3By
ZXNhdCBkbwogICAgICAgICAgICBsb29wIDEwMCAqIGRhbnRlX2xvb3AgdGltZXMKICAgICAgICAgICAg
ICAgIGRhbnRlX3B1bHNlLCAoT0JTLkdBVEUsIE9CUy5QSFMucGhhc2VfZGFudGUubHN0ZXAocGhzX3No
ZnQpLCBPQlMuQVROLmRhbnRlX2F0dGVudWF0b3IpOwogICAgICAgICAgICAgICAgZGFudGVfaW50ZXJ2
YWw7CiAgICAgICAgICAgIGVuZCBsb29wOwogICAgICAgIGVuZCB3aGVuOwogICAgICAgIHdoZW4gbm90
IGRhbnRlX3ByZXNhdCBkbwogICAgICAgICAgICBwcmVzYXRfdGltZTsKICAgICAgICBlbmQgd2hlbjsK
ICAgIGVuZCBvYnNfcHJlc2F0X3RpbWU7CgogICAgbWFjcm8gYWNxKCBkZWFkX3RpbWUsIGRlbGF5LCBw
aGFzZSApIGlzCiAgICAgICAgZGVhZF90aW1lLCBPQlMuUEhTLjA7CiAgICAgICAgZGVsYXksIChPQlMu
UEhTLjAsIFJDVi5HQVRFKTsKICAgICAgICBhY3F1aXJlIChPQlMuUEhTLjAsIFJDVi5QSFMucGhhc2Up
OwogICAgZW5kIGFjcTsKCiAgICBleHBlcmltZW50ICAgICAgICAgICAgICAgPSAgInByb3Rvbi5qeHAi
OwogICAgY29tbWVudF8xICAgICAgICAgICAgICAgID0/ICIqKiogUHVsc2UgKioqIjsKICAgIHhfYW5n
bGUgICAgICAgICAgICAgICAgICA9PiA0NVtkZWddLCAxW2RlZ10tPjM2MFtkZWddIDogMVtkZWddLCBo
ZWxwICJmbGlwIGFuZ2xlIjsKICAgIHhfOTBfd2lkdGggICAgICAgICAgICAgICA9PiA1Ljg3W3VzXSwg
aGVscCAic2V0IDkwZGVnIHB1bHNlIHdpZHRoIjsKICAgIHhfYXRuICAgICAgICAgICAgICAgICAgICA9
PiA0W2RCXSwgaGVscCAiYXR0ZW51YXRvciBmb3IgeF9wdWxzZSI7CiAgICB4X3B1bHNlICAgICAgICAg
ICAgICAgICAgPT8geF85MF93aWR0aCAqICh4X2FuZ2xlIC8gOTBbZGVnXSksIGhlbHAgIm9ic2VydmUg
OTBbZGVnXSBwdWxzZSI7CiAgICBjb21tZW50XzcgICAgICAgICAgICAgICAgPT8gIioqKiBQdWxzZSBE
ZWxheSAqKioiOwogICAgaW5pdGlhbF93YWl0ICAgICAgICAgICAgID0gIDFbc107CiAgICBycHRfbWlu
ICAgICAgICAgICAgICAgICAgPSAgeF9wb2ludHMgKiBmaWx0ZXJfbGltaXQgKiAzLjY0W3VzXSArIDEw
W21zXTsKICAgIHJwdF9kZWZfdGVtcCAgICAgICAgICAgICA9ICBpZiB4X2RvbWFpbiA9ICJDYXJib24x
MyIKICAgICAgICAgICAgICAgICAgICAgICAgICAgICAgICB0aGVuIDNbc10KICAgICAgICAgICAgICAg
ICAgICAgICAgICAgICAgICBlbHNlIDVbc107CiAgICByZF9kZWZfdGVtcCAgICAgICAgICAgICAgPSAg
aWYgcnB0X2RlZl90ZW1wIC0geF9hY3FfdGltZSA+IDAuMVtzXQogICAgICAgICAgICAgICAgICAgICAg
ICAgICAgICAgIHRoZW4gcnB0X2RlZl90ZW1wIC0geF9hY3FfdGltZQogICAgICAgICAgICAgICAgICAg
ICAgICAgICAgICAgIGVsc2UgMC4xW3NdOwogICAgcmVsYXhhdGlvbl9kZWxheV9kZWZhdWx0ID0gIGlm
IHhfZG9tYWluID0gIlByb3RvbiIKICAgICAgICAgICAgICAgICAgICAgICAgICAgICAgICB0aGVuIDVb
c10KICAgICAgICAgICAgICAgICAgICAgICAgICAgICAgICBlbHNlIGlmIHhfZG9tYWluID0gIkZsdW9y
aW5lMTkiCiAgICAgICAgICAgICAgICAgICAgICAgICAgICAgICAgdGhlbiA3W3NdCiAgICAgICAgICAg
ICAgICAgICAgICAgICAgICAgICAgZWxzZSBpZiBycHRfZGVmX3RlbXAgPiBycHRfbWluCiAgICAgICAg
ICAgICAgICAgICAgICAgICAgICAgICAgdGhlbiByZF9kZWZfdGVtcAogICAgICAgICAgICAgICAgICAg
ICAgICAgICAgICAgIGVsc2UgaWYgcnB0X21pbiAtIHhfYWNxX3RpbWUgPiAwW3NdCiAgICAgICAgICAg
ICAgICAgICAgICAgICAgICAgICAgdGhlbiBycHRfbWluIC0geF9hY3FfdGltZQogICAgICAgICAgICAg
ICAgICAgICAgICAgICAgICAgIGVsc2UgMC4xW3NdOwogICAgcmVsYXhhdGlvbl9kZWxheSAgICAgICAg
ID0+IDRbc10sIGhlbHAgImludGVyLXB1bHNlIGRlbGF5IjsKICAgIHJlcGV0aXRpb25fdGltZSAgICAg
ICAgICA9PyByZWxheGF0aW9uX2RlbGF5ICsgeF9hY3FfdGltZSwgaGVscCAicmVsYXhhdGlvbl9kZWxh
eSt4X2FjcV90aW1lIjsKICAgIGNvbW1lbnRfMjAxICAgICAgICAgICAgICA9PyAiKioqIG9ic19kYW50
ZV9wcmVzYXR1cmF0aW9uICoqKiI7CiAgICBkYW50ZV9wcmVzYXQgICAgICAgICAgICAgPT4gRkFMU0Us
IGhlbHAgIlRydWUvRmFsc2UgZm9yIG9ic19kYW50ZV9wcmVzYXR1cmF0aW9uIjsKICAgIHdoZW4gZGFu
dGVfcHJlc2F0IGRvCiAgICAgICAgZGFudGVfb2Zmc2V0ICAgICAgICAgICAgID0+IHhfb2Zmc2V0LCBo
ZWxwICJvZmZzZXQgb2YgZGFudGUgcHJlc2F0dXJhdGlvbiI7CiAgICAgICAgZGFudGVfcHVsc2UgICAg
ICAgICAgICAgID0+IDRbdXNdLCBoZWxwICJwdWxzZSB3aWR0aCBvZiBkYW50ZSBwcmVzYXR1cmF0aW9u
IjsKICAgICAgICBkYW50ZV9pbnRlcnZhbCAgICAgICAgICAgPT4gMC4xW21zXSAtIGRhbnRlX3B1bHNl
LCBoZWxwICJpbnRlcnZhbCBvZiBkYW50ZSBwdWxzZSB0cmFpbiI7CiAgICAgICAgZGFudGU5MF90ZW1w
ICAgICAgICAgICAgID0gIHg5MDsKICAgICAgICBkYW50ZWF0bl90ZW1wICAgICAgICAgICAgPSAgeGF0
bjsKICAgICAgICBkYW50ZV90ZW1wICAgICAgICAgICAgICAgPSAgZGFudGVfcHVsc2UgLyAoZGFudGVf
cHVsc2UgKyBkYW50ZV9pbnRlcnZhbCk7CiAgICAgICAgZGFudGVfYXRuX2RlZmF1bHQgICAgICAgID0/
IGRhbnRlYXRuX3RlbXAgKyAyMFtkQl0gKiBsb2cgKDguM1ttc10gKiBkYW50ZV90ZW1wIC8gZGFudGU5
MF90ZW1wKSwgaGVscCAiY2FsY3VsYXRlIGEgdmFsdWUgb2YgQjE9MzBIeiI7CiAgICAgICAgZGFudGVf
YXR0ZW51YXRvciAgICAgICAgID0+IGRhbnRlX2F0bl9kZWZhdWx0LCAxMFtkQl0tPjExOVtkQl0gOiAx
MC4wW21kQl0sIGhlbHAgImF0dGVudWF0b3Igb2YgZGFudGUgcHJlc2F0dXJhdGlvbiI7CiAgICAgICAg
cHJvdG9uX2ZyZXEgICAgICAgICAgICAgID0gIF9nZXRfZnJlcSh4X2RvbWFpbik7CiAgICAgICAgZGlm
Zl9vZmZzZXQgICAgICAgICAgICAgID0gIChkYW50ZV9vZmZzZXQgLSB4X29mZnNldCkgKiAxW01wcG0t
MV0gKiBwcm90b25fZnJlcTsKICAgICAgICBwaHNfc2hmdCAgICAgICAgICAgICAgICAgPSAgZGlmZl9v
ZmZzZXQgKiAoZGFudGVfcHVsc2UgKyBkYW50ZV9pbnRlcnZhbCkgKiAzNjA7CiAgICAgICAgcGhhc2Vf
ZGFudGUgICAgICAgICAgICAgID0gIHswfTsKICAgIGVuZCB3aGVuOwogICAgY29tbWVudF8yMDIgICAg
ICAgICAgICAgID0/ICIqKiogaXJyXyBwcmVzYXR1cmF0aW9uICYgaG9tbyBzcGluIGRlY291cGxpbmcg
KioqIjsKICAgIGlycl9tb2RlICAgICAgICAgICAgICAgICA9PiAiT2ZmIiwgKCJPZmYiLCAiUHJlc2F0
dXJhdGlvbiIsICJIb21vIERlY291cGxlIiksIGhlbHAgIlNlbGVjdCBQcmVzYXR1cmF0aW9uIG9yIEhv
bW8gRGVjb3VwbGUiOwogICAgd2hlbiBpcnJfbW9kZSA9ICJIb21vIERlY291cGxlIiBkbwogICAgICAg
IG5vdGVfaXJyX2hvbW9kZWMgICAgICAgICA9PyAiU2V0IFtmaWx0ZXJfbGltaXQgPSAyLTRdIGluIHRo
ZSBIZWFkZXIgcGFyYW1ldGVycyI7CiAgICBlbmQgd2hlbjsKICAgIHdoZW4gaXJyX21vZGUgLz0gIk9m
ZiIgZG8KICAgICAgICBpcnJfZG9tYWluICAgICAgICAgICAgICAgPT8geF9kb21haW4sIGhlbHAgIm51
Y2xldXMgb2YgaXJyIHByZXNhdHVyYXRpb24gb3IgaG9tb19kZWNvdXBsaW5nIjsKICAgICAgICBpcnJf
b2Zmc2V0ICAgICAgICAgICAgICAgPT4gNVtwcG1dLCBoZWxwICJvZmZzZXQgb2YgaXJyIHByZXNhdHVy
YXRpb24gb3IgaG9tb19kZWNvdXBsaW5nIjsKICAgICAgICBpcnI5MF90ZW1wICAgICAgICAgICAgICAg
PSAgeDkwOwogICAgICAgIGlycmF0bl90ZW1wICAgICAgICAgICAgICA9ICB4YXRuOwogICAgICAgIGly
cl9hdG5fZGVmYXVsdCAgICAgICAgICA9PyBpcnJhdG5fdGVtcCArIDIwW2RCXSAqIGxvZyAoOC4zW21z
XSAvIGlycjkwX3RlbXApLCBoZWxwICJjYWxjdWxhdGUgYSB2YWx1ZSBvZiBCMT0zMEh6IjsKICAgICAg
ICBpcnJfYXR0ZW51YXRvciAgICAgICAgICAgPT4gaXJyX2F0bl9kZWZhdWx0LCAxMFtkQl0tPjExOVtk
Ql0gOiAxMC4wW21kQl0sIGhlbHAgImF0dGVudWF0b3Igb2YgaXJyIHByZXNhdHVyYXRpb24gb3IgaG9t
b19kZWNvdXBsaW5nIjsKICAgIGVuZCB3aGVuOwogICAgY29tbWVudF8yMDMgICAgICAgICAgICAgID0/
ICIqKiogdHJpXyBwcmVzYXR1cmF0aW9uICYgaG9tbyBzcGluIGRlY291cGxpbmcgKioqIjsKICAgIHRy
aV9tb2RlICAgICAgICAgICAgICAgICA9PiAiT2ZmIiwgKCJPZmYiLCAiUHJlc2F0dXJhdGlvbiIsICJI
b21vIERlY291cGxlIiksIGhlbHAgIlNlbGVjdCBQcmVzYXR1cmF0aW9uIG9yIEhvbW8gRGVjb3VwbGUi
OwogICAgd2hlbiB0cmlfbW9kZSA9ICJIb21vIERlY291cGxlIiBkbwogICAgICAgIG5vdGVfdHJpX2hv
bW9kZWMgICAgICAgICA9PyAiU2V0IFtmaWx0ZXJfbGltaXQgPSAyLTRdIGluIHRoZSBIZWFkZXIgcGFy
YW1ldGVycyI7CiAgICBlbmQgd2hlbjsKICAgIHdoZW4gdHJpX21vZGUgLz0gIk9mZiIgZG8KICAgICAg
ICB0cmlfZG9tYWluICAgICAgICAgICAgICAgPT8geF9kb21haW4sIGhlbHAgIm51Y2xldXMgb2YgdHJp
IHByZXNhdHVyYXRpb24gb3IgaG9tb19kZWNvdXBsaW5nIjsKICAgICAgICB0cmlfb2Zmc2V0ICAgICAg
ICAgICAgICAgPT4gNVtwcG1dLCBoZWxwICJvZmZzZXQgb2YgdHJpIHByZXNhdHVyYXRpb24gb3IgaG9t
b19kZWNvdXBsaW5nIjsKICAgICAgICB0cmk5MF90ZW1wICAgICAgICAgICAgICAgPSAgeDkwOwogICAg
ICAgIHRyaWF0bl90ZW1wICAgICAgICAgICAgICA9ICB4YXRuOwogICAgICAgIHRyaV9hdG5fZGVmYXVs
dCAgICAgICAgICA9PyB0cmlhdG5fdGVtcCArIDIwW2RCXSAqIGxvZyAoOC4zW21zXSAvIHRyaTkwX3Rl
bXApLCBoZWxwICJjYWxjLnZhbHVlIG9mIEIxPTMwSHoiOwogICAgICAgIHRyaV9hdHRlbnVhdG9yICAg
ICAgICAgICA9PiB0cmlfYXRuX2RlZmF1bHQsIDEwW2RCXS0+MTE5W2RCXSA6IDEwLjBbbWRCXSwgaGVs
cCAiYXR0ZW51YXRvciBvZiB0cmkgcHJlc2F0dXJhdGlvbiBvciBob21vX2RlY291cGxpbmciOwogICAg
ZW5kIHdoZW47CiAgICBjb21tZW50XzExMSAgICAgICAgICAgICAgPT8gIioqKiBwcmVzYXRfdGltZSAq
KioiOwogICAgcHJlc2F0X3RpbWVfZmxhZyAgICAgICAgID0+IEZBTFNFLCBoZWxwICJzZWxlY3QgVFJV
RSBvciBGQUxTRSBmb3IgdXNpbmcgcHJlc2F0X3RpbWUiOwogICAgd2hlbiBwcmVzYXRfdGltZV9mbGFn
IGRvCiAgICAgICAgcHJlc2F0X3RpbWVfdGVtcCAgICAgICAgID0+IHJlbGF4YXRpb25fZGVsYXksIGhl
bHAgInByZXNhdHVyYXRpb25fdGltZSA8PSByZWxheGF0aW9uX2RlbGF5IjsKICAgIGVuZCB3aGVuOwog
ICAgcHJlc2F0X3RpbWUgICAgICAgICAgICAgID0/IGlmIHJlbGF4YXRpb25fZGVsYXkgPiBwcmVzYXRf
dGltZV90ZW1wCiAgICAgICAgICAgICAgICAgICAgICAgICAgICAgICAgdGhlbiBwcmVzYXRfdGltZV90
ZW1wCiAgICAgICAgICAgICAgICAgICAgICAgICAgICAgICAgZWxzZSByZWxheGF0aW9uX2RlbGF5Owog
ICAgcmVsYXhhdGlvbl9kZWxheV9jYWxjICAgID0gIHJlbGF4YXRpb25fZGVsYXkgLSBwcmVzYXRfdGlt
ZTsKICAgIGRhbnRlX2xvb3AgICAgICAgICAgICAgICA9ICBsb3dlciAocHJlc2F0X3RpbWUgLyAoMTAw
ICogKGRhbnRlX3B1bHNlICsgZGFudGVfaW50ZXJ2YWwpKSksIGhlbHAgInJlYWwgbG9vcCBudW1iZXIv
MTAwIjsKICAgIGRlYWRfdGltZSAgICAgICAgICAgICAgICA9ICBpZiBub3QgYXV0b19kd2VsbAogICAg
ICAgICAgICAgICAgICAgICAgICAgICAgICAgIHRoZW4gMC4yIC8geF9zd2VlcAogICAgICAgICAgICAg
ICAgICAgICAgICAgICAgICAgIGVsc2UgMFt1c107CiAgICBkZWxheSAgICAgICAgICAgICAgICAgICAg
PSAgaWYgbm90IGF1dG9fZHdlbGwKICAgICAgICAgICAgICAgICAgICAgICAgICAgICAgICB0aGVuIDAu
OCAvIHhfc3dlZXAKICAgICAgICAgICAgICAgICAgICAgICAgICAgICAgICBlbHNlIDBbdXNdOwogICAg
cGhhc2UgICAgICAgICAgICAgICAgICAgID0gIHswLCA5MCwgMjcwLCAyKDE4MCksIDI3MCwgOTAsIDB9
OwogICAgcGhhc2VfYWNxICAgICAgICAgICAgICAgID0gIHswLCA5MCwgMjcwLCAyKDE4MCksIDI3MCwg
OTAsIDB9OwogICAgbW9kdWxlX2NvbmZpZyAgICAgICAgICAgID0gIGlmIGlycl9tb2RlID0gIkhvbW8g
RGVjb3VwbGUiCiAgICAgICAgICAgICAgICAgICAgICAgICAgICAgICAgdGhlbiBpZiB0cmlfbW9kZSA9
ICJIb21vIERlY291cGxlIgogICAgICAgICAgICAgICAgICAgICAgICAgICAgICAgICAgICAgdGhlbiAi
aXJyLnRpbWVfc2hhcmUgdHJpLnRpbWVfc2hhcmUgb2JzLmJsYW5rX2luaGliaXQgYW55X3NhbXBsZSIK
ICAgICAgICAgICAgICAgICAgICAgICAgICAgICAgICAgICAgIGVsc2UgImlyci50aW1lX3NoYXJlIG9i
cy5ibGFua19pbmhpYml0IGFueV9zYW1wbGUiCiAgICAgICAgICAgICAgICAgICAgICAgICAgICAgICAg
ZWxzZSBpZiB0cmlfbW9kZSA9ICJIb21vIERlY291cGxlIgogICAgICAgICAgICAgICAgICAgICAgICAg
ICAgICAgIHRoZW4gInRyaS50aW1lX3NoYXJlIG9icy5ibGFua19pbmhpYml0IGFueV9zYW1wbGUiCiAg
ICAgICAgICAgICAgICAgICAgICAgICAgICAgICAgZWxzZSAiYW55X3NhbXBsZSI7CmJlZ2luCiAgICBp
bml0aWFsX3dhaXQ7CiAgICByZWxheGF0aW9uX2RlbGF5X2NhbGM7CiAgICB3aGVuIGlycl9tb2RlIC89
ICJPZmYiIGRvCiAgICAgICAgb24gKElSUi5HQVRFLCBJUlIuUEhTLjAsIElSUi5BVE4uaXJyX2F0dGVu
dWF0b3IpOwogICAgZW5kIHdoZW47CiAgICB3aGVuIHRyaV9tb2RlIC89ICJPZmYiIGRvCiAgICAgICAg
b24gKFRSSS5HQVRFLCBUUkkuUEhTLjAsIFRSSS5BVE4udHJpX2F0dGVudWF0b3IpOwogICAgZW5kIHdo
ZW47CiAgICBvYnNfcHJlc2F0X3RpbWUoIGRhbnRlX3ByZXNhdCwgZGFudGVfbG9vcCwgZGFudGVfcHVs
c2UsIGRhbnRlX2ludGVydmFsLCBwaGFzZV9kYW50ZSwgcGhzX3NoZnQsIGRhbnRlX2F0dGVudWF0b3Is
IHByZXNhdF90aW1lICk7CiAgICB3aGVuIGlycl9tb2RlIC89ICJPZmYiIGRvCiAgICAgICAgb2ZmIElS
Ui5HQVRFOwogICAgZW5kIHdoZW47CiAgICB3aGVuIHRyaV9tb2RlIC89ICJPZmYiIGRvCiAgICAgICAg
b2ZmIFRSSS5HQVRFOwogICAgZW5kIHdoZW47CiAgICAxW3VzXTsKICAgIHhfcHVsc2UsIChPQlMuR0FU
RSwgT0JTLlBIUy5waGFzZSwgT0JTLkFUTi54X2F0bik7CiAgICBhY3EoIGRlYWRfdGltZSwgZGVsYXks
IHBoYXNlX2FjcSApOwplbmQgcHVsc2U7CgAAAAMAAACPAAAAc2V4cCA6ICgkKHhfc3dlZXApLyQoeF9w
b2ludHMpKS8yIDogMC4wW3NdO3RyYXBlem9pZCA6IDBbJV0gOiAwWyVdIDogODBbJV0gOiAxMDBbJV07
emVyb2ZpbGwgOiAyIDogVFJVRTtmZnQgOiAxIDogVFJVRSA6IFRSVUU7bWFjaGluZXBoYXNlO3BwbTsA
AAAAAAAAAAAPAAAAAQAAADAAAAAAAAAAIQAAAD0PAAAAACsqAAAALAAAKyoAAAACAAAnHQAAABZBQ1RV
QUxfU1RBUlRfVElNRVNUQU1QAAAnHQAAABQyMC1OT1YtMjAyMyAxMDoxNTo0NQAAKyoAAAACAAAnHQAA
AAlUSU1FX1pPTkUAACcdAAAAEUdNVCBTdGFuZGFyZCBUaW1lAAArKgAAAAIAACcdAAAAEFBST0JFX0FU
VFJJQlVURVMAACcdAAAAIjVtbSBCcm9hZGJhbmQgR3JhZGllbnQgQXV0b3R1bmFibGUAACsqAAAAAgAA
Jx0AAAALUFJPQkVfRElBTFMAACsqAAAAAgAAKyoAAAAIAAAnHQAAAANIRjEAACcdAAAAAzFIcwAAJx0A
AAAEVFVORQAAJxoAAAABAAAVfQAAJx0AAAAFTUFUQ0gAACcaAAAAAQAAFfgAACcdAAAABUlETEVSAAAn
GgAAAAEAAAhXAAArKgAAAAYAACcdAAAAA0xGMQAAJx0AAAADMTNDAAAnHQAAAARUVU5FAAAnGgAAAAEA
AAWhAAAnHQAAAAVNQVRDSAAAJxoAAAABAAAEgAAAKyoAAAACAAAnHQAAAAxMQVNUXzFEX1NISU0AACcd
AAAAeDEsMi4xNiwwLjA3LEhvbW9zcG9pbCwySCxCRU5aRU5FLUQ2LFoxJloyJlozJlo0Jlo1Jlo2LDIs
MywzLDAsOTBbZGVnXSwyW3NdLDQ2LDEsMzEuNFslXSw3MC42WyVdLDAsMCw0W21zXSwwLjJbdXNdLDAu
MVtzXQAAKyoAAAACAAAnHQAAAA5ERUNJTUFUSU9OX1JFRwAAJx0AAAAUcjogMTExMCggMTEwOSksZzog
NTEAACsqAAAAAgAAJx0AAAAHVkVSU0lPTgAAJx0AAAATNi4yIFtXaW5kb3dzIC0geDg2XQAAKyoAAAAC
AAAnHQAAAA9FWFBFUklNRU5UX1BBVEgAACcdAAAAWGM6XFByb2dyYW0gRmlsZXNcSkVPTFxDb250cm9s
IDYuMi4wLmFwcFxDb250ZW50c1xSZXNvdXJjZXNcZ2xvYmFsXGV4cGVyaW1lbnRzXHByb3Rvbi5qeHAA
ACsqAAAAAgAAJx0AAAAGR0VUXzkwAAAnHQAAABtwdWxzZV9zZXJ2aWNlOjpnZXRfOTBfdmFsdWUAACsq
AAAAAgAAJx0AAAAHR0VUX0FUTgAAJx0AAAAccHVsc2Vfc2VydmljZTo6Z2V0X2F0bl92YWx1ZQAAKyoA
AAACAAAnHQAAAAhHRVRfRlJFUQAAJx0AAAAdcHVsc2Vfc2VydmljZTo6Z2V0X2ZyZXFfdmFsdWUAACsq
AAAAAgAAJx0AAAAIR0VUX1NQSU4AACcdAAAAF3B1bHNlX3NlcnZpY2U6OmdldF9zcGluAAArKgAAAAIA
ACcdAAAACUdFVF9HQU1NQQAAJx0AAAAYcHVsc2Vfc2VydmljZTo6Z2V0X2dhbW1hAAArKgAAAAIAACcd
AAAAEkdFVF9WQUxVRV9PRl9GSUVMRAAAJx0AAAAhcHVsc2Vfc2VydmljZTo6Z2V0X3ZhbHVlX29mX2Zp
ZWxkAAArKgAAAAIAACcdAAAAE0dFVF9QUk9CRV9QQVJBTUVURVIAACcdAAAAInByb2JlX3NlcnZpY2U6
OmdldF9wcm9iZV9wYXJhbWV0ZXIAACsqAAAAAgAAJx0AAAAMR0VUX1NfTVBBUkFNAAAnHQAAABtwdWxz
ZV9zZXJ2aWNlOjpnZXRfc19tcGFyYW0AACsqAAAAAgAAJx0AAAAMR0VUX0RfTVBBUkFNAAAnHQAAABtw
dWxzZV9zZXJ2aWNlOjpnZXRfZF9tcGFyYW0AACsqAAAAAgAAJx0AAAAJQ09NTUVOVF83AAAnHQAAABMq
KiogUHVsc2UgRGVsYXkgKioqAAArKgAAAAIAACcdAAAAC0NPTU1FTlRfMjAxAAAnHQAAAB8qKiogb2Jz
X2RhbnRlX3ByZXNhdHVyYXRpb24gKioqAAArKgAAAAIAACcdAAAAC0NPTU1FTlRfMjAyAAAnHQAAADEq
KiogaXJyXyBwcmVzYXR1cmF0aW9uICYgaG9tbyBzcGluIGRlY291cGxpbmcgKioqAAArKgAAAAIAACcd
AAAAC0NPTU1FTlRfMjAzAAAnHQAAADEqKiogdHJpXyBwcmVzYXR1cmF0aW9uICYgaG9tbyBzcGluIGRl
Y291cGxpbmcgKioqAAArKgAAAAIAACcdAAAAC0NPTU1FTlRfMTExAAAnHQAAABMqKiogcHJlc2F0X3Rp
bWUgKioqAAArKgAAAAIAACcdAAAABVBIQVNFAAArKgAAAAgAACcbAAAAAQAAAAAAAAgAAAgAAAgAAAgA
AAgAAAAAJxsAAAABAAAAWgAACAAACAAACAAACAAACAAAAAAnGwAAAAEAAAEOAAAIAAAIAAAIAAAIAAAI
AAAAACcbAAAAAQAAALQAAAgAAAgAAAgAAAgAAAgAAAAAJxsAAAABAAAAtAAACAAACAAACAAACAAACAAA
AAAnGwAAAAEAAAEOAAAIAAAIAAAIAAAIAAAIAAAAACcbAAAAAQAAAFoAAAgAAAgAAAgAAAgAAAgAAAAA
JxsAAAABAAAAAAAACAAACAAACAAACAAACAAAAAArKgAAAAIAACcdAAAACVBIQVNFX0FDUQAAKyoAAAAI
AAAnGwAAAAEAAAAAAAAIAAAIAAAIAAAIAAAIAAAAACcbAAAAAQAAAFoAAAgAAAgAAAgAAAgAAAgAAAAA
JxsAAAABAAABDgAACAAACAAACAAACAAACAAAAAAnGwAAAAEAAAC0AAAIAAAIAAAIAAAIAAAIAAAAACcb
AAAAAQAAALQAAAgAAAgAAAgAAAgAAAgAAAAAJxsAAAABAAABDgAACAAACAAACAAACAAACAAAAAAnGwAA
AAEAAABaAAAIAAAIAAAIAAAIAAAIAAAAACcbAAAAAQAAAAAAAAgAAAgAAAgAAAgAAAgAAAAAKyoAAAAC
AAAnHQAAAA1QVUxTRV9JTl9GSUxFAAArKgAAAAIAACsqAAAABwAAJx0AAAADSEYxAAAnHQAAAAMxSHMA
ACsqAAAAAgAAJx0AAAACSGkAACsqAAAAAgAAJxsAAAABAAAAcwAACgEcCAAACAAACAAACAAAAAAnGwAA
AAJAPdcKPXCj1wAACAEjCAAACAAACAAACAAAAAArKgAAAAIAACcdAAAAAkxvAAArKgAAAAIAACcbAAAA
AQAAAHMAAAoBHAgAAAgAAAgAAAgAAAAAJxsAAAACQD3XCj1wo9cAAAgBIwgAAAgAAAgAAAgAAAAAKyoA
AAACAAAnHQAAAARTb2Z0AAArKgAAAAIAACcbAAAAAQAAJxAAAAoBHAgAAAgAAAgAAAgAAAAAJxsAAAAC
QE5141P3ztkAAAgBIwgAAAgAAAgAAAgAAAAAKyoAAAACAAAnHQAAAARTcGluAAArKgAAAAIAACcbAAAA
AQAAABkAAAoBHAgAAAgAAAgAAAgAAAAAJxsAAAACQDCWBBiTdLwAAAgBIwgAAAgAAAgAAAgAAAAAKyoA
AAACAAAnHQAAAAZTcXVhcmUAACsqAAAAAgAAJxsAAAACQBd64UeuFHsAAAoBHAgAAAgAAAgAAAgAAAAA
JxsAAAABAAAABAAACAEjCAAACAAACAAACAAAAAArKgAAAAQAACcdAAAABExPQ0sAACcdAAAAAjJIAAAr
KgAAAAIAACcdAAAABFNvZnQAACsqAAAAAgAAJxsAAAABAAE4gAAACgEcCAAACAAACAAACAAAAAAnGwAA
AAJATpmZmZmZmgAACAEjCAAACAAACAAACAAAAAArKgAAAAIAACcdAAAABlNxdWFyZQAAKyoAAAACAAAn
GwAAAAEAAAB4AAAKARwIAAAIAAAIAAAIAAAAACcbAAAAAkApAAAAAAAAAAAIASMIAAAIAAAIAAAIAAAA
ACsqAAAAAgAAJx0AAAANSk9CLlZJU1VBTElaRQAAJyUAAAAAAAArKgAAAAIAACcdAAAACVZJU1VBTEla
RQAAJyUAAAAAAAArKgAAAAIAACcdAAAACkpPQi5GT0xERVIAACcdAAAAGkxpZGRsZV9TXGRhdGFcbjE2
NjAxcnNcbm1yAAArKgAAAAIAACcdAAAABkZPTERFUgAAJx0AAAAaTGlkZGxlX1NcZGF0YVxuMTY2MDFy
c1xubXIAACsqAAAAAgAAJx0AAAAOU0FNUExFLkNPTU1FTlQAACcdAAAAElRyZW5UaXBzTGkzIGNyb3Ag
MQAAKyoAAAACAAAnHQAAAAdDT01NRU5UAAAnHQAAABJUcmVuVGlwc0xpMyBjcm9wIDEAACsqAAAAAgAA
Jx0AAAAUU0FNUExFLkdSQURJRU5UIFNISU0AACclAAAAAQAAKyoAAAACAAAnHQAAAA1HUkFESUVOVCBT
SElNAAAnJQAAAAEAACsqAAAAAgAAJx0AAAATU0FNUExFLkxBU1QgU0hJTU1FRAAAJx0AAAAUMjAtTk9W
LTIwMjMgMTA6MTU6MTcAACsqAAAAAgAAJx0AAAAMTEFTVCBTSElNTUVEAAAnHQAAABQyMC1OT1YtMjAy
MyAxMDoxNToxNwAAKyoAAAACAAAnHQAAABJTQU1QTEUuUFJFUEFSQVRJT04AACclAAAAAQAAKyoAAAAC
AAAnHQAAAAtQUkVQQVJBVElPTgAAJyUAAAABAAArKgAAAAIAACcdAAAAEU1FVEhPRC5GT1JDRV9UVU5F
AAAnJQAAAAAAACsqAAAAAgAAJx0AAAAKRk9SQ0VfVFVORQAAJyUAAAAAAAArKgAAAAIAACcdAAAADEVY
UC5GSUxFTkFNRQAAJx0AAAAVU1RMLVJTLVJTMDAzLTJfUFJPVE9OAAArKgAAAAIAACcdAAAACEZJTEVO
QU1FAAAnHQAAABVTVEwtUlMtUlMwMDMtMl9QUk9UT04AACsqAAAAAgAAJx0AAAATRVhQLlBST1RPTi5G
SUxFTkFNRQAAJx0AAAAVU1RMLVJTLVJTMDAzLTJfUFJPVE9OAAArKgAAAAIAACcdAAAAD1BST1RPTi5G
SUxFTkFNRQAAJx0AAAAVU1RMLVJTLVJTMDAzLTJfUFJPVE9OAAArKgAAAAIAACcdAAAADUVORF9USU1F
U1RBTVAAACcdAAAAFDIwLU5PVi0yMDIzIDEwOjE3OjIzAAAAAAAAAAAAAAAAAAAAAAAAAAAAAAAAAAAA
AAAAAAAAAAAAAAAAAAAAAA==
##$PARAMETER FILE=	(header, BASE64, c:/Users/n16601rs/OneDrive%20-%20The%20University%20of%20Manchester/MS%20U-Sb/OG%20compounds/Li3TrenTIPS.jdf, 0)
SkVPTC5OTVIBAQACAYABGQECAwQFBgcIAwAAAAAAAAABHAAAAAAAAAAAAAAAAAAAU1RMLVJTLVJTMDAz
LTIAAAAAAAAAAAAAAAAAAAAAAAAAAAAAAAAAAAAAAAAAAAAAAAAAAAAAAAAAAAAAAAAAAAAAAAAAAAAA
AAAAAAAAAAAAAAAAAAAAAAAAAAAAAAAAAAAAAAAAAAAAAAAAAAAAAAAAAAAAAAAAAAAAAAAAAAAAADwI
AAAAAQAAAAEAAAABAAAAAQAAAAEAAAABAAAAAQAAAAAAAAAAAAAAAAAAAAAAAAAAAAAAAAAAAAAAAAAA
AAA8BwAAAAAAAAAAAAAAAAAAAAAAAAAAAAAAAAAAAAAAAAAAAAAAAAAAAAAAAAAAAAAAAAAAAAAAAAAA
AAAAAAAAAAAAAAAAAAAAAAAAAAAAAAAAAAAAAAAAAAAAAAAAQABgBO2limkAAAAAAAAAAAAAAAAAAAAA
AAAAAAAAAAAAAAAAAAAAAAAAAAAAAAAAAAAAAAAAAAAAAAAAAAAAAEN0bXZDdG3Cc2NjAAAAAAAAAAAA
AAAAAAAAAAAAAAAAAAAAAAAAAAAAAAAAAAAAAAAAAAAAAAAAAAAAAAAAAAAAAAAAAAAAAAAAAAAAAAAA
AAAAAAAAAAAAAAAAAAAAAAAAAAAAAAAAAAAAAAAAAAAAAAAAAAAAAAAAAAAAAAAAAAAAAAAAAAAAAAAA
AAAAAAAAAAAAAAAAbjE2NjAxcnMAAAAAAAAAAAAAAAAAAAAAAAAAAAAAAAAAAAAAAAAAAAAAAAAAAAAA
AAAAAAAAAAAAAAAAAAAAAAAAAAAAAAAAAAAAAAAAAAAAAAAAAAAAAAAAAAAAAAAAAAAAAAAAAAAAAAAA
AAAAAAAAAAAAAAAAAAAAAAAAAABUcmVuVGlwc0xpMyBjcm9wIDEAAAAAAAAAAAAAAAAAAAAAAAAAAAAA
AAAAAAAAAAAAAAAAAAAAAAAAAAAAAAAAAAAAAAAAAAAAAAAAAAAAAAAAAAAAAAAAAAAAAAAAAAAAAAAA
AAAAAAAAAAAAAAAAAAAAAAAAAAAAAAAAAAAAAFByb3RvbgAAAAAAAAAAAAAAAAAAAAAAAAAAAAAAAAAA
AAAAAAAAAAAAAAAAAAAAAAAAAAAAAAAAAAAAAAAAAAAAAAAAAAAAAAAAAAAAAAAAAAAAAAAAAAAAAAAA
AAAAAAAAAAAAAAAAAAAAAAAAAAAAAAAAAAAAAAAAAAAAAAAAAAAAAAAAAAAAAAAAAAAAAAAAAAAAAAAA
AAAAAAAAAAAAAAAAAAAAAAAAAAAAAAAAAAAAAAAAAAAAAAAAAAAAAAAAAAAAAAAAAAAAAAAAAAAAAAAA
AAAAAAAAAAAAAAAAAAAAAAAAAAAAAAAAAAAAAAAAAAAAAAAAAAAAAAAAAABAePyD4nJZFwAAAAAAAAAA
AAAAAAAAAAAAAAAAAAAAAAAAAAAAAAAAAAAAAAAAAAAAAAAAAAAAAAAAAAAAAAAAP9EKUi1ZLHwAAAAA
AAAAAAAAAAAAAAAAAAAAAAAAAAAAAAAAAAAAAAAAAAAAAAAAAAAAAAAAAAAAAAAAAAAAAAAAAAAAAAAA
AAAAgAAAAAAAAAAAAAAFUAAAN5AAADzgAAA84AAAPOAAADzgAAA84AAAPOAAADzgAAA84AAAAAAAAAAA
AAAAAAAAAAAAAAAAAAAAAAAAAAAAAAAAAABAAAAAAAAAA8CAAAAAAAAEAIAAADVgAAAAAAAENeAAAAAA
AAAAAAAENgAAAAAAAAAAAAAAAAAAAAAAAAAAAAAAAAAAAAAAAAAAAEAAAAAAAAAA3QAAAIA3AAAZAwUA
AAABHAAAAAAAAAAAoe80uv///z8AAAAAAAAAAAIAAABERUxBWV9PRl9TVEFSVCAgICAgICAgICAgICAg
GQQFAAAAAAAAAAAAAAAAAFGUvD8AAAAAAAAAAAAAAAABAAAAQUNUVUFMX1NUQVJUX1RJTUUgICAgICAg
ICAgIAMFBQAAAAAAAAAAAAAAAAAyMC1OT1YtMjAyMyAxMDoxAAAAAEFDVFVBTF9TVEFSVF9USU1FU1RB
TVAgICAgICADBgUAAAAAAAAAAAAAAAAAR01UIFN0YW5kYXJkIFRpbQAAAABUSU1FX1pPTkUgICAgICAg
ICAgICAgICAgICAgAwArAAAAAAAAAAAAAAAAADVtbSBCcm9hZGJhbmQgR3IAAAAAUFJPQkVfQVRUUklC
VVRFUyAgICAgICAgICAgIBkKCwAAAAAAAAAAAAAAAABIRiAgICAgICAgICAgICAgAAAAAFBST0JFX0RJ
QUxTICAgICAgICAgICAgICAgICAZDA0AAAAAAAAAAAAAAAAAMSwyLjE2LDAuMDcsSG9tbwAAAABsYXN0
XzFkX3NoaW0gICAgICAgICAgICAgICAgGQACAAAAARwAAAAAAAAAAPFo44i1+NQ+AAAAAAAAAAACAAAA
UFJPQkVfUkVDT1ZFUlkgICAgICAgICAgICAgIAMBAgAAAAEcAAAAAAAAAACN7bWg98bAPgAAAAAAAAAA
AgAAAEJMQU5LSU5HICAgICAgICAgICAgICAgICAgICAZACAAAAAAAAAAAAAAAAAAEAAAAAAAAAAAAAAA
AAAAAAEAAABTQ0FOUyAgICAgICAgICAgICAgICAgICAgICAgGQEgAAAAAAAAAAAAAAAAAAEAAAAAAAAA
AAAAAAAAAAABAAAATU9EX1JFVFVSTiAgICAgICAgICAgICAgICAgIBkCIAAAAAAAAAAAAAAAAAAQAAAA
AAAAAAAAAAAAAAAAAQAAAFRPVEFMX1NDQU5TICAgICAgICAgICAgICAgICAZCiAAAAAAAAAAAAAAAAAA
CDwAAAAAAAAAAAAAAAAAAAEAAABYX1BPSU5UUyAgICAgICAgICAgICAgICAgICAgGRMgAAAAAAAAAAAA
AAAAAAAAAAAAAAAAAAAAAAAAAAABAAAAWF9QUkVTQ0FOUyAgICAgICAgICAgICAgICAgIBkABAAAAAAA
AAAAAAAAAABQcm90b24gICAgICAgICAgAAAAAFhfRE9NQUlOICAgICAgICAgICAgICAgICAgICAZAAIA
AAABGgAAAAAAAAAAAAAAAAAAFEAAAAAAAAAAAAIAAABYX09GRlNFVCAgICAgICAgICAgICAgICAgICAg
GQADAAAAAQ0AAAAAAAAAAP7UYDYx1LdBAAAAAAAAAAACAAAAWF9GUkVRICAgICAgICAgICAgICAgICAg
ICAgIBkAAQAAAAENAAAAAAAAAAA4EwPsgVO9QAAAAAAAAAAAAgAAAFhfU1dFRVAgICAgICAgICAgICAg
ICAgICAgICAZAAEAAAABDQAAAAAAAAAAYA+ciQF2t0AAAAAAAAAAAAIAAABYX1NXRUVQX0NMSVBQRUQg
ICAgICAgICAgICAgGQkBAAAAAQ0AAAAAAAAAAN27GN/WQ98/AAAAAAAAAAACAAAAWF9SRVNPTFVUSU9O
ICAgICAgICAgICAgICAgIBkJBAAAAAAAAAAAAAAAAABQcm90b24gICAgICAgICAgAAAAAElSUl9ET01B
SU4gICAgICAgICAgICAgICAgICAZCQIAAAABGgAAAAAAAAAAAAAAAAAAFEAAAAAAAAAAAAIAAABJUlJf
T0ZGU0VUICAgICAgICAgICAgICAgICAgGQkDAAAAAQ0AAAAAAAAAAP7UYDYx1LdBAAAAAAAAAAACAAAA
SVJSX0ZSRVEgICAgICAgICAgICAgICAgICAgIBkKBAAAAAAAAAAAAAAAAABQcm90b24gICAgICAgICAg
AAAAAFRSSV9ET01BSU4gICAgICAgICAgICAgICAgICAZCgIAAAABGgAAAAAAAAAAAAAAAAAAFEAAAAAA
AAAAAAIAAABUUklfT0ZGU0VUICAgICAgICAgICAgICAgICAgGQoDAAAAAQ0AAAAAAAAAAP7UYDYx1LdB
AAAAAAAAAAACAAAAVFJJX0ZSRVEgICAgICAgICAgICAgICAgICAgIBkLAgAAAAEcAAAAAAAAAAD4sHLD
SmAAQAAAAAAAAAAAAgAAAFhfQUNRX0RVUkFUSU9OICAgICAgICAgICAgICAZAQUAAAAAAAAAAAAAAAAA
VFJVRSAgICAgICAgICAgIAAAAABESUdJVEFMX0ZJTFRFUiAgICAgICAgICAgICAgGQIFAAAAAAAAAAAA
AAAAAAwAAAAAAAAAAAAAAAAAAAABAAAARklMVEVSX0ZBQ1RPUiAgICAgICAgICAgICAgIBkIEwAAAAAA
AAAAAAAAAAAEAAAAAAAAAAAAAAAAAAAAAQAAAEFGX1ZFUlNJT04gICAgICAgICAgICAgICAgICADDAIA
AAAAAAAAAAAAAAAAcjogMTExMCggMTEwOSksZwAAAABERUNJTUFUSU9OX1JFRyAgICAgICAgICAgICAg
GQgTAAAAIRwAAAAAAAAAAHsUrkfhehdAAAAAAAAAAAACAAAAWDkwICAgICAgICAgICAgICAgICAgICAg
ICAgIBkFBQAAAAEcAAAAAAAAAAD+lFPQJ9HmPgAAAAAAAAAAAgAAAEFDUV9ERUxBWSAgICAgICAgICAg
ICAgICAgICAZBgUAAAAAAAAAAAAAAAAATnAgICAgICAgICAgICAgIAAAAABESUdJVEFMX0ZJTFRFUl9T
VEFUVVMgICAgICAgGWUCAAAAAAAAAAAAAAAAAEZBTFNFICAgICAgICAgICAAAAAAQ0xJUFBFRCAgICAg
ICAgICAgICAgICAgICAgIAMJEwAAAAAAAAAAAAAAAAAAAAAAAAAAAAAAAAAAAAAAAgAAAGFmX2RlbGF5
X3JhdGlvICAgICAgICAgICAgICADDQ0AAAAAAAAAAAAAAAAAQVVUT1NISU0gT0ZGICAgIAAAAABhdXRv
c2hpbV9tb2RlICAgICAgICAgICAgICAgAwAKAAAAAAAAAAAAAAAAAAAAAAAAAPA/AAAAAAAAAAACAAAA
YnVmZmVyX2xvb3AgICAgICAgICAgICAgICAgIAMBCgAAAAAAAAAAAAAAAAAAAAAAAADwPwAAAAAAAAAA
AgAAAGJ1ZmZlcl9sb29wX2luZGV4ICAgICAgICAgICADAAkAAAAAAAAAAAAAAAAAAAAAAAAAMkAAAAAA
AAAAAAIAAABjaGFuZ2VyX3Nsb3QgICAgICAgICAgICAgICAgAwEJAAAAAAAAAAAAAAAAAAAAAAAAADJA
AAAAAAAAAAACAAAAY2hhbmdlcl9zbG90X3Bvc2l0aW9uICAgICAgIAMAMAAAAAAAAAAAAAAAAAAAAAAA
AADwPwAAAAAAAAAAAgAAAGNoYW5nZXJfdHlwZSAgICAgICAgICAgICAgICADAgoAAAAAAAAAAAAAAAAA
Q29sbGVjdCAgICAgICAgIAAAAABjb2xsZWN0aW9uX3N0YXRlICAgICAgICAgICAgAwMKAAAAAAAAAAAA
AAAAADIwLU5PVi0yMDIzIDEwOjEAAAAARU5EX1RJTUVTVEFNUCAgICAgICAgICAgICAgIAMECgAAAAAA
AAAAAAAAAAAAAIBZSt7PQQAAAAAAAAAAAgAAAGVuZF90aW1lICAgICAgICAgICAgICAgICAgICADBQoA
AAAAAAAAAAAAAAAAcHJvdG9uLmp4cCAgICAgIAAAAABleHBlcmltZW50ICAgICAgICAgICAgICAgICAg
AwYKAAAAARwAAAAAAAAAAAAAAAAAAAAAAAAAAAAAAAACAAAAZXhwX3JlbWFpbmluZyAgICAgICAgICAg
ICAgIAMHCgAAAAEcAAAAAAAAAAAAAAAAAIBYQAAAAAAAAAAAAgAAAGV4cF90b3RhbCAgICAgICAgICAg
ICAgICAgICADChMAAAAAAAAAAAAAAAAANiAgMiAgICAgICAgICAgIAAAAABmYWN0b3JzICAgICAgICAg
ICAgICAgICAgICAgAwsTAAAA8Q0AAAAAAAAAAAAAAAAAAEdAAAAAAAAAAAACAAAAZmlsdGVyX3dpZHRo
ICAgICAgICAgICAgICAgIAMICgAAAAEYAAAAAAAAAAAAAAAAAIBTQAAAAAAAAAAAAgAAAGhlX2xldmVs
ICAgICAgICAgICAgICAgICAgICADADEAAAABDQAAAAAAAAAAAAAAAAAAAAAAAAAAAAAAAAIAAABoeWJy
aWRfc3Bpbl9nZXQgICAgICAgICAgICAgAwExAAAAAAAAAAAAAAAAAFNQSU4gT0ZGICAgICAgICAAAAAA
aHlicmlkX3NwaW5fc3RhdHVzICAgICAgICAgIAMJCgAAAAAAAAAAAAAAAAAAAAAAAADwPwAAAAAAAAAA
AgAAAGl0ZXJhdGlvbnMgICAgICAgICAgICAgICAgICADAA4AAAAAAAAAAAAAAAAAAAAAAAAAKEAAAAAA
AAAAAAIAAABsb2NrX2dhaW4gICAgICAgICAgICAgICAgICAgAwEOAAAAAAAAAAAAAAAAAAAAAAAAAGRA
AAAAAAAAAAACAAAAbG9ja19sZXZlbCAgICAgICAgICAgICAgICAgIAMCDgAAAAEaAAAAAAAAAACkcD0K
16McQAAAAAAAAAAAAgAAAGxvY2tfb3NjX29mZnNldCAgICAgICAgICAgICADAw4AAAAAAAAAAAAAAAAA
MkggT1NDIE9OICAgICAgIAAAAABsb2NrX29zY19zdGF0ZSAgICAgICAgICAgICAgAwQOAAAAAQYAAAAA
AAAAAAAAAAAAXmpAAAAAAAAAAAACAAAAbG9ja19waGFzZSAgICAgICAgICAgICAgICAgIAMFDgAAAAAA
AAAAAAAAAABBVVRPTE9DSyAgICAgICAgAAAAAGxvY2tfc3RhdGUgICAgICAgICAgICAgICAgICADBg4A
AAAAAAAAAAAAAAAATE9DSyBJRExFICAgICAgIAAAAABsb2NrX3N0YXR1cyAgICAgICAgICAgICAgICAg
AwcOAAAAAAAAAAAAAAAAAAAAAAAAwJJAAAAAAAAAAAACAAAAbG9ja19zdHJlbmd0aCAgICAgICAgICAg
ICAgIAMCMQAAAAAAAAAAAAAAAABTUElOIE9GRiAgICAgICAgAAAAAG1hc19zcGluX2FjdGlvbiAgICAg
ICAgICAgICADAzEAAAABHAAAAAAAAAAAAAAAAAAAJEAAAAAAAAAAAAIAAABtYXNfc3Bpbl9kZWxheSAg
ICAgICAgICAgICAgAwQxAAAAAQ0AAAAAAAAAAAAAAAAAAAAAAAAAAAAAAAACAAAAbWFzX3NwaW5fZ2V0
ICAgICAgICAgICAgICAgIAMFMQAAAAAAAAAAAAAAAABBVVRPICAgICAgICAgICAgAAAAAG1hc19zcGlu
X21vZGUgICAgICAgICAgICAgICADBjEAAAABDQAAAAAAAAAAAAAAAAAA8D8AAAAAAAAAAAIAAABtYXNf
c3Bpbl9zZXQgICAgICAgICAgICAgICAgAwcxAAAAAAAAAAAAAAAAAFNQSU4gT0ZGICAgICAgICAAAAAA
bWFzX3NwaW5fc3RhdHVzICAgICAgICAgICAgIAMKCgAAAAEYAAAAAAAAAAAAAAAAAABUQAAAAAAAAAAA
AgAAAG4yX2xldmVsICAgICAgICAgICAgICAgICAgICADCwoAAAAAAAAAAAAAAAAAAAAAAAAA8D8AAAAA
AAAAAAIAAABudW1fc2NhbnMgICAgICAgICAgICAgICAgICAgAwwTAAAAAAAAAAAAAAAAADIgNDEgNzMg
ICAgICAgICAAAAAAb3JkZXJzICAgICAgICAgICAgICAgICAgICAgIAMMCgAAAAAAAAAAAAAAAAAAAAAA
AADwPwAAAAAAAAAAAgAAAG91dGVyX2J1ZmZlcl9sb29wICAgICAgICAgICADDQoAAAAAAAAAAAAAAAAA
AAAAAAAA8D8AAAAAAAAAAAIAAABvdXRlcl9idWZmZXJfbG9vcF9pbmRleCAgICAgAw4KAAAAAAAAAAAA
AAAAAAAAAAAAAPA/AAAAAAAAAAACAAAAb3V0ZXJfc2NhbnNfbG9vcCAgICAgICAgICAgIAMPCgAAAAAA
AAAAAAAAAAAAAAAAAADwPwAAAAAAAAAAAgAAAG91dGVyX3NjYW5zX2xvb3BfaW5kZXggICAgICADDRMA
AAARIwAAAAAAAAAA////////I0AAAAAAAAAAAAIAAABwYXNzX3JpcHBsZSAgICAgICAgICAgICAgICAg
AwEwAAAAAAAAAAAAAAAAAAAAAAAAAAAAAAAAAAAAAAACAAAAcHJvamVjdF9pZCAgICAgICAgICAgICAg
ICAgIAMCMAAAAAAAAAAAAAAAAAAgICAgICAgICAgICAgICAgAAAAAHByb2plY3RfbmFtZSAgICAgICAg
ICAgICAgICADABQAAAAAAAAAAAAAAAAAAAAAAAAASkAAAAAAAAAAAAIAAAByZWN2cl9nYWluICAgICAg
ICAgICAgICAgICAgAwEUAAAAAAAAAAAAAAAAAAAAAAAAgFlAAAAAAAAAAAACAAAAcmVjdnJfZ2Fpbl9s
aW1pdCAgICAgICAgICAgIAMCFAAAAAAAAAAAAAAAAAAAAAAAAGoIQQAAAAAAAAAAAgAAAHJlY3ZyX2dh
aW5fcG9pbnQgICAgICAgICAgICADABIAAAABBgAAAAAAAAAAAAAAAAAAAAAAAAAAAAAAAAIAAAByZWN2
cl9waGFzZSAgICAgICAgICAgICAgICAgAwIJAAAAAAAAAAAAAAAAAAAAAAAAgE1AAAAAAAAAAAACAAAA
c2FtcGxlICAgICAgICAgICAgICAgICAgICAgIAMDCQAAAAAAAAAAAAAAAABMT0FERUQgICAgICAgICAg
AAAAAHNhbXBsZV9hY3Rpb24gICAgICAgICAgICAgICADEAoAAAAAAAAAAAAAAAAAU1RMLVJTLVJTMDAz
LTIgIAAAAABzYW1wbGVfaWQgICAgICAgICAgICAgICAgICAgAwQJAAAAAAAAAAAAAAAAAExPQUQgICAg
ICAgICAgICAAAAAAc2FtcGxlX3N0YXRlICAgICAgICAgICAgICAgIAMFCQAAAAAAAAAAAAAAAABMT0FE
RUQgICAgICAgICAgAAAAAHNhbXBsZV9zdGF0dXMgICAgICAgICAgICAgICADCA4AAAAAAAAAAAAAAAAA
AAAAAAAAEEAAAAAAAAAAAAIAAABzYXd0b290aF9yYW5nZSAgICAgICAgICAgICAgAwMwAAAAAAAAAAAA
AAAAAAAAAAAAADBAAAAAAAAAAAACAAAAc2NhbiAgICAgICAgICAgICAgICAgICAgICAgIAMRCgAAAAAA
AAAAAAAAAAAAAAAAAAAwQAAAAAAAAAAAAgAAAHNjYW5zX2xvb3AgICAgICAgICAgICAgICAgICADEgoA
AAAAAAAAAAAAAAAAAAAAAAAAMEAAAAAAAAAAAAIAAABzY2Fuc19sb29wX2luZGV4ICAgICAgICAgICAg
AwQwAAAAAAAAAAAAAAAAAE9OICAgICAgICAgICAgICAAAAAAc2hpbV9kZWxheV9zdGF0ZSAgICAgICAg
ICAgIAMGCQAAAAAAAAAAAAAAAABCRU5aRU5FLUQ2ICAgICAgAAAAAHNvbHZlbnQgICAgICAgICAgICAg
ICAgICAgICADAAgAAAAAAAAAAAAAAAAAU1BJTiBPRkYgICAgICAgIAAAAABzcGluX2FjdGlvbiAgICAg
ICAgICAgICAgICAgAwEIAAAAAQ0AAAAAAAAAAAAAAAAAAAAAAAAAAAAAAAACAAAAc3Bpbl9nZXQgICAg
ICAgICAgICAgICAgICAgIAMCCAAAAAENAAAAAAAAAAAAAAAAAAAuQAAAAAAAAAAAAgAAAHNwaW5fc2V0
ICAgICAgICAgICAgICAgICAgICADAwgAAAAAAAAAAAAAAAAAU1BJTiBPRkYgICAgICAgIAAAAABzcGlu
X3N0YXRlICAgICAgICAgICAgICAgICAgAwQIAAAAAAAAAAAAAAAAAFNQSU4gT0ZGICAgICAgICAAAAAA
c3Bpbl9zdGF0dXMgICAgICAgICAgICAgICAgIAMOEwAAAAEjAAAAAAAAAAAAAAAAAABOQAAAAAAAAAAA
AgAAAHN0b3BfcmlwcGxlICAgICAgICAgICAgICAgICADAAYAAAAAAAAAAAAAAAAAVEVNUCBPRkYgICAg
ICAgIAAAAAB0ZW1wX2FjdGlvbiAgICAgICAgICAgICAgICAgAwEGAAAAAQQAAAAAAAAAADQzMzMzszVA
AAAAAAAAAAACAAAAdGVtcF9nZXQgICAgICAgICAgICAgICAgICAgIAMCBgAAAAEEAAAAAAAAAAAAAAAA
AAA5QAAAAAAAAAAAAgAAAHRlbXBfc2V0ICAgICAgICAgICAgICAgICAgICADAwYAAAAAAAAAAAAAAAAA
VEVNUCBPRkYgICAgICAgIAAAAAB0ZW1wX3N0YXRlICAgICAgICAgICAgICAgICAgAwQGAAAAAAAAAAAA
AAAAAFRFTVAgT0ZGICAgICAgICAAAAAAdGVtcF9zdGF0dXMgICAgICAgICAgICAgICAgIAMPEwAAAAAA
AAAAAAAAAACamZmZmZnpPwAAAAAAAAAAAgAAAHRyYW5zaXRpb25fcmF0aW8gICAgICAgICAgICADBTAA
AAAAAAAAAAAAAAAAAAAAAAAA8D8AAAAAAAAAAAIAAAB2ZWN0b3JfbW9uaXRvcmluZ19heGlzICAgICAg
AwYwAAAAAAAAAAAAAAAAADQwMCAgICAgICAgICAgICAAAAAAZmllbGRfbmFtZSAgICAgICAgICAgICAg
ICAgIAMTCgAAAAEfAAAAAAAAAAB7L75oj8ciQAAAAAAAAAAAAgAAAGZpZWxkX3N0cmVuZ3RoICAgICAg
ICAgICAgICADFAoAAAAAAAAAAAAAAAAASk5NLUVDWjQwMFMvTDEgIAAAAABpbnN0X21vZGVsX251bWJl
ciAgICAgICAgICAgAxUKAAAAAAAAAAAAAAAAAE5NMTY0ODAwMzk4MDM5OCAAAAAAaW5zdF9zZXJpYWxf
bnVtYmVyICAgICAgICAgIAMLCwAAAAAAAAAAAAAAAAAAAAAAAOalQAAAAAAAAAAAAgAAAHByb2JlX2lk
ICAgICAgICAgICAgICAgICAgICADBzAAAAABIwAAAAAAAAAAAAAAAAAAXkAAAAAAAAAAAAIAAABwcm9i
ZV90dW5lX2F0biAgICAgICAgICAgICAgAwgwAAAAAAAAAAAAAAAAAAAAAAAAABxAAAAAAAAAAAACAAAA
c2F3dG9vdGhfc2hpZnQgICAgICAgICAgICAgIAMJMAAAAAAAAAAAAAAAAAC4HoXrUbjyPwAAAAAAAAAA
AgAAAHNhd3Rvb3RoX3RyaW0gICAgICAgICAgICAgICADDg0AAAAAAAAAAAAAAAAAWjEgWjIgWjMgWjQg
ICAgIAAAAABzaGltX2dyb3VwcyAgICAgICAgICAgICAgICAgAw8NAAAAAAAAAAAAAAAAAFNISU1fWjAg
ICAgICAgICAAAAAAc2hpbV9uYW1lcyAgICAgICAgICAgICAgICAgIAMADAAAAAAAAAAAAAAAAABOT05F
ICAgICAgICAgICAgAAAAAHNoaW1fdHJhY2tfYXhpczEgICAgICAgICAgICADAQwAAAARDQAAAAAAAAAA
AAAAAAAAAAAAAAAAAAAAAAIAAABzaGltX3RyYWNrX2F4aXMxX3N0ZXAgICAgICAgAwIMAAAAAAAAAAAA
AAAAAE5PTkUgICAgICAgICAgICAAAAAAc2hpbV90cmFja19heGlzMiAgICAgICAgICAgIAMDDAAAABEN
AAAAAAAAAAAAAAAAAAAAAAAAAAAAAAAAAgAAAHNoaW1fdHJhY2tfYXhpczJfc3RlcCAgICAgICADBAwA
AAAAAAAAAAAAAAAATk9ORSAgICAgICAgICAgIAAAAABzaGltX3RyYWNrX2F4aXMzICAgICAgICAgICAg
AwUMAAAAEQ0AAAAAAAAAAAAAAAAAAAAAAAAAAAAAAAACAAAAc2hpbV90cmFja19heGlzM19zdGVwICAg
ICAgIAMGDAAAAAAAAAAAAAAAAABOT05FICAgICAgICAgICAgAAAAAHNoaW1fdHJhY2tfYXhpczQgICAg
ICAgICAgICADBwwAAAARDQAAAAAAAAAAAAAAAAAAAAAAAAAAAAAAAAIAAABzaGltX3RyYWNrX2F4aXM0
X3N0ZXAgICAgICAgAwgMAAAAARwAAAAAAAAAAAAAAAAAAAAAAAAAAAAAAAACAAAAc2hpbV90cmFja19t
b25pX21zZWNzICAgICAgIAMJDAAAAAAAAAAAAAAAAABPRkYgICAgICAgICAgICAgAAAAAHNoaW1fdHJh
Y2tfc2tpcF9hdXRvc2hpbSAgICADCgwAAAABHAAAAAAAAAAAAAAAAAAAAAAAAAAAAAAAAAIAAABzaGlt
X3RyYWNrX3dhaXRfbXNlY3MgICAgICAgAwsMAAAAAQ0AAAAAAAAAAAEAAAAAQFtAAAAAAAAAAAACAAAA
c2hpbV94ICAgICAgICAgICAgICAgICAgICAgIAMMDAAAAAENAAAAAAAAAACamZmZmZlaQAAAAAAAAAAA
AgAAAHNoaW1feDIgICAgICAgICAgICAgICAgICAgICADDQwAAAABDQAAAAAAAAAAAAAAAAAgXkAAAAAA
AAAAAAIAAABzaGltX3gyeiAgICAgICAgICAgICAgICAgICAgAw4MAAAAAQ0AAAAAAAAAAM3MzMzMzDpA
AAAAAAAAAAACAAAAc2hpbV94MyAgICAgICAgICAgICAgICAgICAgIAMPDAAAAAENAAAAAAAAAAA0MzMz
MyNoQAAAAAAAAAAAAgAAAHNoaW1feHogICAgICAgICAgICAgICAgICAgICADEAwAAAABDQAAAAAAAAAA
zczMzMxMOMAAAAAAAAAAAAIAAABzaGltX3h6MiAgICAgICAgICAgICAgICAgICAgAxEMAAAAAQ0AAAAA
AAAAAGdmZmZmZhTAAAAAAAAAAAACAAAAc2hpbV94ejMgICAgICAgICAgICAgICAgICAgIAMSDAAAAAEN
AAAAAAAAAAAAAAAAAABzwAAAAAAAAAAAAgAAAHNoaW1feSAgICAgICAgICAgICAgICAgICAgICADEwwA
AAABDQAAAAAAAAAAAAAAAABAU0AAAAAAAAAAAAIAAABzaGltX3kyICAgICAgICAgICAgICAgICAgICAg
AxQMAAAAAQ0AAAAAAAAAAJqZmZmZeV5AAAAAAAAAAAACAAAAc2hpbV95MnogICAgICAgICAgICAgICAg
ICAgIAMVDAAAAAENAAAAAAAAAABoZmZmZmY9wAAAAAAAAAAAAgAAAHNoaW1feTMgICAgICAgICAgICAg
ICAgICAgICADFgwAAAABDQAAAAAAAAAAZ2ZmZmbmNMAAAAAAAAAAAAIAAABzaGltX3l6ICAgICAgICAg
ICAgICAgICAgICAgAxcMAAAAAQ0AAAAAAAAAAJqZmZmZeW/AAAAAAAAAAAACAAAAc2hpbV95ejIgICAg
ICAgICAgICAgICAgICAgIAMYDAAAAAENAAAAAAAAAABnZmZmZmYCQAAAAAAAAAAAAgAAAHNoaW1feXoz
ICAgICAgICAgICAgICAgICAgICADGQwAAADxDQAAAAAAAAAAMzMzMzOTMsAAAAAAAAAAAAIAAABzaGlt
X3owICAgICAgICAgICAgICAgICAgICAgAxoMAAAAAQ0AAAAAAAAAAFyPwvUorGdAAAAAAAAAAAACAAAA
c2hpbV96MSAgICAgICAgICAgICAgICAgICAgIAMbDAAAAAENAAAAAAAAAAA+CtejcD04QAAAAAAAAAAA
AgAAAHNoaW1fejIgICAgICAgICAgICAgICAgICAgICADHAwAAAABDQAAAAAAAAAAPgrXo3CdRcAAAAAA
AAAAAAIAAABzaGltX3ozICAgICAgICAgICAgICAgICAgICAgAx0MAAAAAQ0AAAAAAAAAAArXo3A9yjrA
AAAAAAAAAAACAAAAc2hpbV96NCAgICAgICAgICAgICAgICAgICAgIAMeDAAAAAENAAAAAAAAAADhehSu
R+ECwAAAAAAAAAAAAgAAAHNoaW1fejUgICAgICAgICAgICAgICAgICAgICADHwwAAAABDQAAAAAAAAAA
1qNwPQrX6z8AAAAAAAAAAAIAAABzaGltX3o2ICAgICAgICAgICAgICAgICAgICAgAxYKAAAAAAAAAAAA
AAAAADYuMiBbV2luZG93cyAtIHgAAAAAdmVyc2lvbiAgICAgICAgICAgICAgICAgICAgIAMAFgAAAAAA
AAAAAAAAAABjOlxQcm9ncmFtIEZpbGVzAAAAAGV4cGVyaW1lbnRfcGF0aCAgICAgICAgICAgICADARYA
AAAAAAAAAAAAAAAAAAAAAAAAAAAAAAAAAAAAAAIAAABkZWNpbWF0aW9uX3JhdGUgICAgICAgICAgICAg
AwIWAAAAAAAAAAAAAAAAAHB1bHNlX3NlcnZpY2U6OmcAAAAAZ2V0XzkwICAgICAgICAgICAgICAgICAg
ICAgIAMDFgAAAAAAAAAAAAAAAABwdWxzZV9zZXJ2aWNlOjpnAAAAAGdldF9hdG4gICAgICAgICAgICAg
ICAgICAgICADBBYAAAAAAAAAAAAAAAAAcHVsc2Vfc2VydmljZTo6ZwAAAABnZXRfZnJlcSAgICAgICAg
ICAgICAgICAgICAgAwUWAAAAAAAAAAAAAAAAAHB1bHNlX3NlcnZpY2U6OmcAAAAAZ2V0X3NwaW4gICAg
ICAgICAgICAgICAgICAgIAMGFgAAAAAAAAAAAAAAAABwdWxzZV9zZXJ2aWNlOjpnAAAAAGdldF9nYW1t
YSAgICAgICAgICAgICAgICAgICADBxYAAAAAAAAAAAAAAAAAcHVsc2Vfc2VydmljZTo6ZwAAAABnZXRf
dmFsdWVfb2ZfZmllbGQgICAgICAgICAgAwgWAAAAAAAAAAAAAAAAAHByb2JlX3NlcnZpY2U6OmcAAAAA
Z2V0X3Byb2JlX3BhcmFtZXRlciAgICAgICAgIAMJFgAAAAAAAAAAAAAAAABwdWxzZV9zZXJ2aWNlOjpn
AAAAAGdldF9zX21wYXJhbSAgICAgICAgICAgICAgICADChYAAAAAAAAAAAAAAAAAcHVsc2Vfc2Vydmlj
ZTo6ZwAAAABnZXRfZF9tcGFyYW0gICAgICAgICAgICAgICAgAwsWAAAAAQ0AAAAAAAAAADJVMCqpE9Q/
AAAAAAAAAAACAAAAZGVmYXVsdF94X3Jlc29sdXRpb24gICAgICAgIAMMFgAAAAAAAAAAAAAAAAAAAAAA
AADwQAAAAAAAAAAAAgAAAHhfZGF0YV9wb2ludHMgICAgICAgICAgICAgICADDRYAAAAAAAAAAAAAAAAA
AAAAAEBf10AAAAAAAAAAAAIAAAB4X3BvaW50c19kZWZhdWx0ICAgICAgICAgICAgAw4WAAAAARwAAAAA
AAAAAPiwcsNKYABAAAAAAAAAAAACAAAAeF9hY3FfdGltZSAgICAgICAgICAgICAgICAgIAMPFgAAAAEa
AAAAAAAAAAAAAAAAAAAuQAAAAAAAAAAAAgAAAHhfc3dlZXBfaW5wdXQgICAgICAgICAgICAgICADEBYA
AAAAAAAAAAAAAAAAAAAAAAADyEAAAAAAAAAAAAIAAAB4X3BvaW50c19pbnB1dCAgICAgICAgICAgICAg
AxEWAAAAAAAAAAAAAAAAACoqKiBQdWxzZSAqKiogICAAAAAAY29tbWVudF8xICAgICAgICAgICAgICAg
ICAgIAMSFgAAAAEGAAAAAAAAAAAAAAAAAIBGQAAAAAAAAAAAAgAAAHhfYW5nbGUgICAgICAgICAgICAg
ICAgICAgICADExYAAAAhHAAAAAAAAAAAexSuR+F6F0AAAAAAAAAAAAIAAAB4XzkwX3dpZHRoICAgICAg
ICAgICAgICAgICAgAxQWAAAAASMAAAAAAAAAAAAAAAAAABBAAAAAAAAAAAACAAAAeF9hdG4gICAgICAg
ICAgICAgICAgICAgICAgIAMVFgAAACEcAAAAAAAAAAB7FK5H4XoHQAAAAAAAAAAAAgAAAHhfcHVsc2Ug
ICAgICAgICAgICAgICAgICAgICADFhYAAAAAAAAAAAAAAAAAKioqIFB1bHNlIERlbGF5IAAAAABjb21t
ZW50XzcgICAgICAgICAgICAgICAgICAgAxcWAAAAARwAAAAAAAAAAAAAAAAAAPA/AAAAAAAAAAACAAAA
aW5pdGlhbF93YWl0ICAgICAgICAgICAgICAgIAMYFgAAAAEcAAAAAAAAAAA8CI2i/8zlPwAAAAAAAAAA
AgAAAHJwdF9taW4gICAgICAgICAgICAgICAgICAgICADGRYAAAABHAAAAAAAAAAAAAAAAAAAFEAAAAAA
AAAAAAIAAABycHRfZGVmX3RlbXAgICAgICAgICAgICAgICAgAxoWAAAAARwAAAAAAAAAAAhPjTy1nwdA
AAAAAAAAAAACAAAAcmRfZGVmX3RlbXAgICAgICAgICAgICAgICAgIAMbFgAAAAEcAAAAAAAAAAAAAAAA
AAAUQAAAAAAAAAAAAgAAAHJlbGF4YXRpb25fZGVsYXlfZGVmYXVsdCAgICADHBYAAAABHAAAAAAAAAAA
AAAAAAAAEEAAAAAAAAAAAAIAAAByZWxheGF0aW9uX2RlbGF5ICAgICAgICAgICAgAx0WAAAAARwAAAAA
AAAAAHxYuWElMBhAAAAAAAAAAAACAAAAcmVwZXRpdGlvbl90aW1lICAgICAgICAgICAgIAMeFgAAAAAA
AAAAAAAAAAAqKiogb2JzX2RhbnRlX3ByAAAAAGNvbW1lbnRfMjAxICAgICAgICAgICAgICAgICADHxYA
AAAAAAAAAAAAAAAARkFMU0UgICAgICAgICAgIAAAAABkYW50ZV9wcmVzYXQgICAgICAgICAgICAgICAg
AyAWAAAAAAAAAAAAAAAAACoqKiBpcnJfIHByZXNhdHUAAAAAY29tbWVudF8yMDIgICAgICAgICAgICAg
ICAgIAMhFgAAAAAAAAAAAAAAAABPZmYgICAgICAgICAgICAgAAAAAGlycl9tb2RlICAgICAgICAgICAg
ICAgICAgICADIhYAAAAAAAAAAAAAAAAAKioqIHRyaV8gcHJlc2F0dQAAAABjb21tZW50XzIwMyAgICAg
ICAgICAgICAgICAgAyMWAAAAAAAAAAAAAAAAAE9mZiAgICAgICAgICAgICAAAAAAdHJpX21vZGUgICAg
ICAgICAgICAgICAgICAgIAMkFgAAAAAAAAAAAAAAAAAqKiogcHJlc2F0X3RpbWUgAAAAAGNvbW1lbnRf
MTExICAgICAgICAgICAgICAgICADJRYAAAAAAAAAAAAAAAAARkFMU0UgICAgICAgICAgIAAAAABwcmVz
YXRfdGltZV9mbGFnICAgICAgICAgICAgAyYWAAAAARwAAAAAAAAAAAAAAAAAABBAAAAAAAAAAAACAAAA
cHJlc2F0X3RpbWUgICAgICAgICAgICAgICAgIAMnFgAAAAEcAAAAAAAAAAAAAAAAAAAAAAAAAAAAAAAA
AgAAAHJlbGF4YXRpb25fZGVsYXlfY2FsYyAgICAgICADKBYAAAAAAAAAAAAAAAAAAAAAAAAAeUAAAAAA
AAAAAAIAAABkYW50ZV9sb29wICAgICAgICAgICAgICAgICAgAykWAAAAIRwAAAAAAAAAAAAAAAAAAAAA
AAAAAAAAAAACAAAAZGVhZF90aW1lICAgICAgICAgICAgICAgICAgIAMqFgAAACEcAAAAAAAAAAAAAAAA
AAAAAAAAAAAAAAAAAgAAAGRlbGF5ICAgICAgICAgICAgICAgICAgICAgICADKxYAAAAAAAAAAAAAAAAA
AAAAAAAAAAAAAAAAAAAAAAIAAABwaGFzZSAgICAgICAgICAgICAgICAgICAgICAgAywWAAAAAAAAAAAA
AAAAAAAAAAAAAAAAAAAAAAAAAAACAAAAcGhhc2VfYWNxICAgICAgICAgICAgICAgICAgIBlLCwAAAAAA
AAAAAAAAAABIRjEgICAgICAgICAgICAgAAAAAFhfUFJPQkVfTUFQICAgICAgICAgICAgICAgICAZFBAA
AAAAAAAAAAAAAAAAU3F1YXJlICAgICAgICAgIAAAAABwdWxzZV9pbl9maWxlICAgICAgICAgICAgICAg
AwErAAAAAAAAAAAAAAAAADAgZGF5cyAwMDowMzozNyAAAAAAam9iLnRvdGFsX3RpbWUgICAgICAgICAg
ICAgIAMCKwAAAAAAAAAAAAAAAAAwIGRheXMgMDA6MDM6MzcgAAAAAHRvdGFsX3RpbWUgICAgICAgICAg
ICAgICAgICADAysAAAAAAAAAAAAAAAAAb2ZmICAgICAgICAgICAgIAAAAABqb2IuYWxsb3cgZW1haWwg
ICAgICAgICAgICAgAwQrAAAAAAAAAAAAAAAAAG9mZiAgICAgICAgICAgICAAAAAAYWxsb3cgZW1haWwg
ICAgICAgICAgICAgICAgIAMFKwAAAAAAAAAAAAAAAABMaWRkbGVfU1xkYXRhXG4xAAAAAGpvYi5mb2xk
ZXIgICAgICAgICAgICAgICAgICADBisAAAAAAAAAAAAAAAAATGlkZGxlX1NcZGF0YVxuMQAAAABmb2xk
ZXIgICAgICAgICAgICAgICAgICAgICAgAwcrAAAAAAAAAAAAAAAAAFNUTC1SUy1SUzAwMy0yICAAAAAA
c2FtcGxlLnNhbXBsZSBpZCAgICAgICAgICAgIAMIKwAAAAAAAAAAAAAAAABTVEwtUlMtUlMwMDMtMiAg
AAAAAHNhbXBsZSBpZCAgICAgICAgICAgICAgICAgICADCSsAAAAAAAAAAAAAAAAAVHJlblRpcHNMaTMg
Y3JvcAAAAABzYW1wbGUuY29tbWVudCAgICAgICAgICAgICAgAworAAAAAAAAAAAAAAAAAFRyZW5UaXBz
TGkzIGNyb3AAAAAAY29tbWVudCAgICAgICAgICAgICAgICAgICAgIAMLKwAAAAAAAAAAAAAAAAAyMC1O
T1YtMjAyMyAxMDoxAAAAAHNhbXBsZS5sYXN0IHNoaW1tZWQgICAgICAgICADDCsAAAAAAAAAAAAAAAAA
MjAtTk9WLTIwMjMgMTA6MQAAAABsYXN0IHNoaW1tZWQgICAgICAgICAgICAgICAgAw0rAAAAAAAAAAAA
AAAAAHNpbmdsZSAgICAgICAgICAAAAAAc2FtcGxlLmxhc3Qgc2hpbW1lZCBpZGxlciBtbwMOKwAAAAAA
AAAAAAAAAABzaW5nbGUgICAgICAgICAgAAAAAGxhc3Qgc2hpbW1lZCBpZGxlciBtb2RlICAgICADDysA
AAAAAAAAAAAAAAAAU3lzdGVtICAgICAgICAgIAAAAABzYW1wbGUubG9hZCBzaGltcyAgICAgICAgICAg
AxArAAAAAAAAAAAAAAAAAFN5c3RlbSAgICAgICAgICAAAAAAbG9hZCBzaGltcyAgICAgICAgICAgICAg
ICAgIAMRKwAAACEcAAAAAAAAAAB7FK5H4XoXQAAAAAAAAAAAAgAAAHNhbXBsZS5wcm90b25fOTAgICAg
ICAgICAgICADEisAAAAhHAAAAAAAAAAAexSuR+F6F0AAAAAAAAAAAAIAAABwcm90b25fOTAgICAgICAg
ICAgICAgICAgICAgAxMrAAAAASMAAAAAAAAAAAAAAAAAABBAAAAAAAAAAAACAAAAc2FtcGxlLnByb3Rv
bl9hdG4gICAgICAgICAgIAMUKwAAAAEjAAAAAAAAAAAAAAAAAAAQQAAAAAAAAAAAAgAAAHByb3Rvbl9h
dG4gICAgICAgICAgICAgICAgICADFSsAAAAAAAAAAAAAAAAAU1RMLVJTLVJTMDAzLTJfUAAAAABleHAu
ZmlsZW5hbWUgICAgICAgICAgICAgICAgAxYrAAAAAAAAAAAAAAAAAFNUTC1SUy1SUzAwMy0yX1AAAAAA
ZmlsZW5hbWUgICAgICAgICAgICAgICAgICAgIAMXKwAAAAAAAAAAAAAAAABTVEwtUlMtUlMwMDMtMl9Q
AAAAAGV4cC5Qcm90b24uZmlsZW5hbWUgICAgICAgICADGCsAAAAAAAAAAAAAAAAAU1RMLVJTLVJTMDAz
LTJfUAAAAABQcm90b24uZmlsZW5hbWUgICAgICAgICAgICAgGQcFAAAAAAAAAAAAAAAAAEZBTFNFICAg
ICAgICAgICAAAAAARENfQkFMQU5DRUQgICAgICAgICAgICAgICAgIAMDLAAAAAAAAAAAAAAAAAABAAAA
AAAAAAAAAAAAAAAAAQAAAHhfc2NhbGUgICAgICAgICAgICAgICAgICAgICAAAAAAAAAAAAAAAAAAAAAA
AAAAAAAAAAAAAAAAAAAAAAAAAAAAAAAAAAAAAAAAAAAAAAAAAAAAAAAAAAAAAAAAAAAAAAAAAAAAAAAA
AAAAAAAAAAAAAAAAAAAAAAAAAAAAAAAAAAAAAAAAAAAAAAAAAAAAAAAAAAAAAAAAAAAAAAAAAAAAAAAA
AAAAAAAAAAAAAAAAAAAAAAAAAAAAAAAAAAAAAAAAAAAAAAAAAAAAAAAAAAAAAAAAAAAAAAAAAAAAAAAA
AAAAAAAAAAAAAAAAAAAAAAAAAAAAAAAAAAAAAAAAAAAAAAAAAAAAAAAAAAAAAAAAAAAAAAAAAAAAAAAA
AAAAAAAAAAAAAAAAAAAAAAAAAAAAAAAAAAAAAAAAAAAAAAAAAAAAAAAAAAAAAAAAAAAAAAAAAAAAAAAA
AAAAAAAAAAAAAAAAAAAAAAAAAAAAAAAAAAAAAAAAAAAAAAAAAAAAAAAAAAAAAAAAAAAAAAAAAAAAAAAA
AAAAAAAAAAAAAAAAAAAAAAAAAAAAAAAAAAAAAAAAAAAAAAAAAAAAAAAAAAAAAAAAAAAAAAAAAAAAAAAA
AAAAAAAAAAAAAAAAAAAAAAAAAAAAAAAAAAAAAAAAAAAAAAAAAAAAAAAAAAAAAAAAAAAAAAAAAAAAAAAA
AAAAAAAAAAAAAAAAAAAAAAAAAAAAAAAAAAAAAAAAAAAAAAAAAAAAAAAAAAAAAAAAAAAAAAAAAAAAAAAA
AAAAAAAAAAAAAAAAAAAAAAAAAAAAAAAAAAAAAAAAAAAAAAAAAAAAAAAAAAAAAAAAAAAAAAAAAAAAAAAA
AAAAAAAAAAAAAAAAAAAAAAAAAAAAAAAAAAAAAAAAAAAAAAAAAAAAAAAAAAAAAAAAAAAAAAAAAAAAAAAA
AAAAAAAAAAAAAAAAAAAAAAAAAAAAAAAAAAAAAAAAAAAAAAAAAAAAAAAAAAAAAAAAAAAAAAAAAAAAAAAA
AAAAAAAAAAAAAAAAAAAAAAAAAAAAAAAAAAAAAAAAAAAAAAAAAAAAAAAAAAAAAAAAAAAAAAAAAAAAAAAA
AAAAAA==
##XUNITS=	HZ
##YUNITS=	ARBITRARY UNITS
##FIRSTX=	5027.7396108684342835
##LASTX=	-978.1518422860389137
##DELTAX=	-0.11455285153549511767
##XFACTOR=	1
##YFACTOR=	2.56508260833516313e-07
##FIRSTY=	-0.00024302670499309897423
##MINY=	-0.00036423892015591263771
##MAXY=	0.52741092443466186523
##NPOINTS=	52430
##XYDATA=	(X++(Y..Y))
5028i47pqM0M0M8M7l0l1n3n3jR2J03Qo9o8rQ5M0n3j35q8K5J20O6k9o9K5N5N5m9m9KKJKn5n5
5023a002K3K3J1J0J0J0k3k3K4K4MNMNk8k8p5p5J02J02N5N5j3j3l6l6j2j1J2J2%Jk4k3noJ8
5019i23J8JKk2k2j3j2O5O6J3J2k0K7K8o6j09o2K3J17J18K3o3j10o8k2J2J2J5J4P7P6l3p9l6
5015i41N9N8l5r1m4L5Q3L5j2k9k9k1k1K6K6L7L8m0m1m0l9QPM1M1J7J7k3k2k3k2N1N2K7K8k
5011g89kq1q0lkM4M5LLN1N0m8m7L0L1QPl9l9mlllM0M0o9p0K7K8P4P5n2n1mmn4n3ooO0O0j9
5006h55j9o7o8J1J1R1R0n0n1o0o0Q1Q0K0K0k8k7%%k4k3NNj8j8mmM4M3j9j9NNL8L8j0rqqn6
5002i18n5onM1M1l4l4j1j1J07J07l5l5n2n3K6K6l9l9QQQ2Q2LLj9k0K8K8j7j8j7j7k2k2k1k2
4997i32K6K6LKl3l4J4J4L7L6j0j1J4J4J4J4o4o4M6M6j1j0n8n7M1M2J8J8J8J8k9k9L1L2PQr1
4993h94r2j2j3K9K9N3N3k0j9m4m3K5K5k2k3Q0P9JJr7r6j8j8M6M6P0O9J%m7m7qppqK2K2K1K2
4989h41%JJ%J5J6rqo4o3j7j7Q0P9l1l0o4o4P7P8J1J2r8r9M1M1Q9Q8q7q7rqM8M7o2o3K0K0K0
4984i37K0rrL8L8QQj6j5JKM9M8l0l0l0l0j3j2o6K9P2P2q9q9o2L3N8N8mnnml8l8M0M1J4J3J4
4980h75J3nnj7P8Q5qr1r1j8j9K9K9N1N1k8k8m7m7%jQPM8M9n2j46o7K6J06J06l0l0K0K0mmk0
4975i07k0K7K8n4n4k8O6P7P7n8n9j0rJ3J4K3K3k4k4o1o1P4P5L7n7q3q2R2R2O7k8p3p3L1L0
4971i19klj4Q0R1mj38j39n6J01J43N0m8m7ppj9j9K7K8mlmmQ6Q5kr7n3n3N0N1llllK7K6k0k1
4967h50k0k1K7K6qqqqj7j7j7j7J6J7J6J7qqJ6J6J4J5o5o4mlM3M4J7J8oon7n6K2K2J7J6l0l0
4962i49N3N3k6k6ONK9K9o9o8J0RK3K2K2K3J8J8k9k8ononJKP4P4l2j26p9J5J03J04nr9m1N3
4958h53M2M1o7o7J2J2L6L5m3m3o2o3M8M7O7O7m3m3J1J1J1J1n6n6K3K3j5j6j5j6J0J0J0J0L6
4954h85L6J2J3M3M4o6o6m8m7L2L1l8l8RRL9L9J6J5n8n9j1j1O6O5m4m4j2j3j2j3J9J9J9J9j5
4950i35j5L3L2j9j9o6o6O0N9O0N9p7p7KJM5M5o4o5J9J8J9J9PPQ6Q5n2n1n2n2K9K8j8j9MMK7
4945h99K7j2j2n9o0K1K1M4M4%%k4k3mmJ9K0OPj7j7%JJ%j1j1L5L6m4m4k1k1N7N6k2k2lmmmK
4941i45KKKQQo4o5PJ00N4m1j07j07N9J54J21l5q3q3L1L0L1L0RQL1L2k3k3K4K5j2j1n9n9L2
4936i17L2N6N6n3n2n3n2N2N2k7k6J2J3J3J2l8l8RQK0K0K0J9m6m7k3k3M8M8l0l1j8j9K9K9l7
4932i82l7M1M1K2K2k5k6J7J6n6n6o0L5O0O0j8j8NOL2L3m1m0K0J15O7k7r2r3M3M3rro2L2M9
4928h92M8k3k4L1L1j6j6p5p6MLL4L5J1J1k6k7N2N2kkjkJ5J5o3o4j6j7L0L0l3l3rrO7O8m2m2
4924i73k3k4N6N5NMNMk2k3K4K4rrj0rKKm5m5llK1K1N3N4K8o7k1k1N2N2j1j1J3J3j5j5j6j5
4919i02K8K7j9k0k2k2K5K5OOj8j8K0K0k7k7m6m7J%L6L6O0N9j7j8j7j8k7k7k7k7N2N2NNk6k7
4915i36llooO7O7J7p8j00pR0Q9l9m0m1N3L6n9j36m3P6J69Q2j3q5RM3M2q7q7n6L8O3O4j4j3
4911h47l7l7l2l2l2l1Q4Q5OOp4p5L6L5j8j9NNK5K5JJm5m5KKP8P9l1l2l3l3M5M5kkm9m9K6K5
4906i39K6K5K4K3K4K3o8o9J0RO0O0j9j9j6j6j6j6L8L8rj0k5k6N3N3m6m6k2k3RJ0RRJ%m6m7
4902i74J8J7l0l0J%P8P9jjk5k5n9o0J9J9O4O3j4j5JKM9M9J1J2j20j20m8J09J52N8n3n4o0n9
4898i47J6J6J6J6RRRRm0l9L8L9J2J2j23j24M8J41R5%r3r3M3M2LKLLPQp1p1P2P2N2m2j02pO9
4893h91O9oj00j00nN6N6J5J5rj0L8L7J7J6l0l1k3k2%JJ4J4l3l3M0M1ool2l1J5J6k6k6N3N3
4889h54LLLLJ7J7l0l0m3m4k0j9Q8Q9L1o2l5l4OPl0k9M9M9j2j2j2j1mlmlPOp1p2%jK3K3K7K7
4884i57N0N1k6k6k5k6l6l6M3M3M9N0LKLKk1k1pql1l1m7m7L1L2N2N2MNK9K9j9j8l2l2rqnnM2
4879i01M2m5m4LKk9k9onO8O8m1m2J%M7M7N2N2n8n9p0p0J03J03K3K4q7q6l8l7J0RJ7J6O3O3
4875h34L0L0q0q0ppM0M0L0L1j7j7j0j1n7n8lmP5P5k4k4k5k4j4j3L3L4L2L2j5j5J2J3l5l5m2
4871i44m3O8O7K7K7n1n1k3k2k3k2K6K7K7K6L4L3m5m5k6k5N3N3k4k5k4k4J3J3L7L7K1K2n8n7
4867i21QQQQJ3J2J3J3m1m1L6Q3O3l1j09o2K8P6L2o2q4RN7N7m0q7l7N6M8Jm3m2O0J07N7l6q8
4863h71m1L6Q3K8o5j11o5L0P6L2j5l5l6l8l8K1K1O9O8l9l9l9l9L1L1N4N4n7n7oQ8P9j5r2m5
4859i42K8K8j6j6RQj2j2j2L6M1n4o9k3N4J00L3o1q0l2N4N3J0RK9K9j8j8n5n6K3K3K4K5J%k1
4854h80k1k1k2jkjkk0k0MMrqL8L9OOOOM5M4lkpon3n3POPPn2n2R0R0k2k1m5m5L3L2RRk7k8k7
4849i62k8O0O0j8j9l6l6J0J1L4L4L3L4l4l5J3J2mnk8k8N5N4k3k4j6j5L1L2l3l3rrj0rj0j0
4845i61K8K7m6m5L9J34J22l6j10j09N3N3ONm1m1M6M6o4o4L7L7L7L7k1k1k1k1l4l5l5l4P9P9
4841h74L2L2q9q9j0j0N8N9L6L5q3q2mmO3O4m7m7K7K6K6K7m7m8L2L1PPl9m0LLMLK3K2K3K3n
4837h52mk8k8p5p6L9J32J39M4r5r5l6N8K9K9k9k9noLLN0N0k3k3k3k3lkL9L9N8l7j19j19k4
4832a042P0O4O4k9k9k9l0ooM1M0k7k8k8k8N5N5Mr0q3J1Q7Q8L2o1n6n6N2N3K8K9l4l4n8n8j1
4828a050j1J3J2N2N1NMl6l6J2J1J6J5M0L9n7n8M7M6M5m9j27l4N2N3k0k1nnk2k3MR9R2R3m5
4824g98m4m5m4m2m2j6P8Q3Q2J0J0l1l1j04j04j7P8P2P1l0l0M2M2M9m5p0p1J9J9J8J9j9k0K8
4820h83K7k1k2k1k2M5M5lkk2k2K5K5m0m0m0m1O1O1J0q5l8N5J01J00Rq6l3l3l1l2l1l2Q6Q5
4816h45L8L9l3l2l3l2j6j5j6j6J3J3J3J3o2o1J6J7N5N5PQj1j1j0j1l8l8j4j5J08J08K5o9j25
4812i75l1P6P7O2l2n8n7j6j6j6j6K7K8K7K7l7l7M2M1RRJ0RjjjjK3K4m9m9mR0R0mr8r7p8J7
4808i86L6L7nnLLN0N0m5m5KJL6L5j2j2q4q4q9NJ36J36N3m0q5q4K3J17R1mj11j12l6N8K8K9
4804i10k5k5K2K2j0j0L8L7MLMLm1m0j8j7K6K5n3n3N5N6N5N5j0j0n2n1l1O4N7N8n8n8o4L0M6
4799h76M5k7k7j9j8K9K8j4j4j5j4k2k1K6K5RRl9l8L6L6J7p8p0K4P5P4l9l9j9P5Q0j4r1r0n4
4795a050M1L5L5j0j1L7L7J5J5rrk0k1k0k1M3M2mml7l7J0J0PQL1L1rqn6n6N7N6j6j6m2N3P8
4791h15P8r0r0m3m2J4J5J5J4M6M5jkj9k0MNj7j8j7j7L2L2m7m7rrP0P0l1l0l6N7N6N6p4p3q0
4787a018J4L9M0KKK5K6k4k4K4K3klm9n0J5J5J6J5j5j4j4j4O8O8J8p7m3N1O9k5j13j12mR0J10
4782h71J6l5l5j6j5L2L2MNj00r9j5P9J27L2q9q9pQ7O1O0m3m4NMNMj2j3O0O0N6l8q9q9j7P8
4778i09P8j7p4p4N5N5N3m1l6l5N9N9n1n1k0j9K7K8mnK0J9m1m0PPJ9K0mmPQm0l9nnO8O8N8l7
4774h36o2o1M4M4pj01n9L6Q7Q7j00j00k1J36J45N1j43j43q2P5R6R7n8n7K1K1M1M1l8l7k7k7
4770i37mlj3j3j3j3M7M7%%k7k7N2N1k9l0l6N8K3K3m9n0K4K5m8m9n0M4L8L8J0RN7N6o3o2l9
4766i53m0K1K1J5J5L7n7p6p6L3J28J04J0j0j0j6j6k6k5K1K2j6j7j7j6nnnmQ3Q3k6k6o3o3M7
4762i28M7J1J2L4L5J7J6o2o2J5J5l2l3rj0O8O9l2l3l2l2L6L6j1j1j2j1l5l6J6J5O2O2n6n6
4758i27n6n6M2M3M3M2m4m4MLo7o8M3M2J02J01m0m0k0k1K7K7J6J6l1l0RRj5j4n0m9O1O0ppn4
4753i50n4P2P1K5K4n6n6N4N3j7j6o5o4PPN3N4j4j4j4j4mmn1n1K6K7M9N0m6m6L2L3RJ0l8l8
4749i56N7N6n0n0j7L0N9l4n5pP1P1l7l6l7l6j4j5L3L3Q7Q6Kr3p5k9M7M6k5p2p5J9P6P6L5L4
4745g95m0m0m1m0kkM5M5M5M5J8J9k7p4p6J7N2N2k0o7o6K8M5kn5n6K0K0K0K0O2O1nj00j43n0
4741a087J03J49M7m8r7mM5M5m7r4j7P8J14K0o0n9J6O3J6p7p0K4M4M4l3l4rj0popoK6K7K6K7
4737h58J5J5rqj7j8L0L0lkp5p4l3O3Q2L6m8m8K8K8K3K3n5n6N1N1MLm8m9jjK0K0K1K0k9k8k9
4732i26k8PPOPkklkkklkMMNMl6l5j2j2Q5Q6k5k4n4n4Q7Q7nnk9k8j6j5o3o2L7L6L7L6m2m3N
4727i92NOOK9L0O4O4m5m6j9j8K8K9m0m1L9L8J3J3l4l5PPm0m0j3j3L3L4O3O4J6J6n4n3K5K6
4723h28m0m0j7j6L2L2m6m6%%k4k3k7k7Q3Q3L9M0l9m0K7K6n3n2pqM0M0m4m3L4L5J0J0l7l8j5
4719i79j6RQP6P6o5o5j6j7O2O2m6m7L1L2J1J2J1J1lmq2q2R6R5J6J7m6m6JJl8l8P2P2j8j8j28
4714i83j28J1J0R0Q9M7M8l2l1l3l4l3l3m0m0J01J01K5K4n4n4O8O8j1j1l4l5M4M3J3J2l5l5
4711h62k5k5K2K2j4j5o2o2K1K1M5M4RRl9l8P1P1K4K4r1r2j3j4lmM3M3MMp5p4Q1Q1L4L4m4m3
4706h88m4m3l5l4P6P6M7M8l1l1m8m9k5k5M7M7%%l4l4M5M5n3n4K5K6M0M0p0p0L6L5j2j2M6M6
4702h67M5M6k4k4k4k3k0k1k0k0l2l1M6M7L7L8j0j0PQj6j6k6k6k5k6L0L0L1L0mlk7k8j3j2L4
4698i19L4k0j9j9k0K7K8LMk3k3K4K4k2k2JKM2M3l5l6J1J1N8N8k1k1k1k1LLm5m5L1L0L0L0p9
4694i14p9L2L1O2O2p9p8nmM3M2j9k0K8K8m7m6p0p0J05J05K7K7m0m0QPm4m4m1m1Q5J31N2m3
4690h49r6m9N9J06L6n7p6k8l0k9K1K0Q4Q3k6k7ppM1M0l7l8k2K4O4l0j09j10QJ02J50N5o7o7
4686h68n0M4N5Qp0o9k3k2N6N6L2L1j5j6k2k3k2k3KKKKj6j5j6j5L6L6J2J3PQl9q5o6K8Q2Q2
4681h81J1J2j3j2k7k7llK8K8NMn5n5K3K3J3J3l4l4L9L8l7l7K6P3N5l9n6qO3O3Qq6o0j3M4M5
4677h66l2l1k5k5K0J9j1n8l8N7O1O1j1j1k5k5N3N4OOp3p2M1M2K2p3o0L5Q5Q6r5r5p0K5J05
4673i18J05N4m0p2p1k1P4L9M0l3l2j4j3l6l7L9L9J5J6k0k0N3N3lr6r1r1J5J5R3R4J8J9o0n9
4669i46mlM4M3j8j7m2m1K6K5K6K6j4j5j4j5M1M1o4o3m4N1P7P6m7m8%jJ%k3k2L9L9m0m0k2k3
4665a011JJj4j4J0J0O1O2O7k6p8p7k6O7P7P7n3n2r8mN4N3n6n5o2L3P2P2K1p4m5m5K7K8O0O1
4660h76L5n9m4m5O3J57P9j5o6o7POl4l5n2M1O2O1K2p2j24j23m2N4P8P9J8J8k9k9l9l9R7R7
4657h16jr5j73p9P1P1P7P7J6J6o3o3nnM3M2n8n8K1K1K9K9NON1N2or9q1q0K4K3N3N3j9k0n1
4652i92M4O8O9l2l2RRoj01n4M1J44J43k7j21j00oJ4J4j9j9O0N9K9L0n0m9jjjjj2j3L4L5j2
4648h47j3j2j3n0n1lmM8M8JJj3j3j3j3QPQQj4j3j4j3L2L2QRm8m7O3O3L0L0p5p4o3L2N4N5l9
4644i08q5l9N5R7Lm8m8O1O1j5j5qM0K4o9j12j8R0R1kr7n4L9J10J6r2r2M0J34J25l2j53j06
4640a007L1J24R0o8j07n9L5Q2M2ol0J7L8rn9o0m2N1Q9oq2q3j1Q3Q6qp3k5N2N2l4l3j0j0oo
4636i62ooJ9K0mmN1N1n9o0n3n3N7N7J4J5l3l2K2K2K3K2k4k3K3K3M3M3l3l3K5P2K0p4q0q1Q6
4632i12Q7m3m3m4m3POPOK0J9K0K0k0k0MMp4p5k7k7J43J43O5r3j35m1O8O9k1k1KKJ3J3j1j1
4627i43kkkkK4K4n4n5QQN5N6l8l9RRK7K7K7K6L4L4p6p5J0J0L4L4o7o7M3M3K0K0q9r0RRQ8Q8
4623h25k7k8k7k7j5j6j5j6Q0Q0JKl6l6j3j2kkk5k5mmP5P5n7n7n7n6M1M0J8J7J9J9k8k8K5K4
4618i22K5K4J3J3J2J3p2p1OPL8L8m0m1K6K7k1k1k8k7J9J9K6K5K5K5QPPPl4l5j1j1O0O0q1q1
4614i66j2j2O7O6o4o4J4J4N7N7k1k1m9m9kjlkK1K2N7N7n3n3K0J9J9K0p1p1P1P0l4l4j0j1J5
4610i37J6J5J5P6P5l4l4l3l3J3J4k6k7p4p4M5M6O9O9n3n3K5K5K2K1k6k5L1L2m7m7J3J3L6L7
4606h15n5n4K4K4k8k7J9J14Q7p1j18j18K7K6k0k1N4N4PPn3n2onK4K4O5O6m4j37r0MR0R0J8
4602h90J7m0m1OOlklkN4N5k4k4j5j5L2L3k7k7p3p4K7K7Q1j4o2o1M6J41R0mn4n5K4K5k3k3l2
4597i24l3J5J5j1j1L6L6J5J5o3o3K7K8N1N2m2m2j9j8llm4m4M5J39R1ko6o5k5k4o0o0J9J8L5
4593i85L5P6P5J4q0q0J4P2P2n7n8l5N8N8l6m3m4N5N5oj01j00oJ13J13O2l2l2l1J0J0l7l7J0
4589h98RKJJJo2o1o7K6P4P4KJJ1J1J1J1j6j5PQL3L3p6j23k6O9J13J8r5r6j6P8L8j0oM1O9K2
4585h03n8n9K2K2K1K2K6K6M7M7p3j21o8K6K7K7m5m5K4K5K5K5k9l0noP1P1K5K4k1k0o5o4j03
4581a012n6O3J57Q1j4q9r0MR9P6j9l6l6NNmmmmm8m8L0P7O4l0p9l2M1M0ln0k5P0O6k7r7r8m6
4577a073M8P2P3l2l2n1n1Q9J36P2k3p2k4K0K0q1q0lR1J15K1n3n4j2j2l9l9KKM3n2r9nR6R5
4573h92J9p6n0M4O3O3j4j5l8l8m5m5N9O0P6j8m3m4M4M4l5l5j1j1L6L6p5p4n0M5N1N1k2k1M2
4568i19M2nnk6k7k7k6O8O7O8O7o2o1o2o2L4L5L5L5o1o0J8J8PPPPK2K2n6n6K1K1M5M5n4n4l4
4564i66O0N8l6q1q2L5J29Q2j3m7m7K5K5n7n7K5J20M7m7j19k5N9N9J4q0n4M0Q5Q5p4j68j25
4560a130L2R9R8K6o8o0L3N4N3k3k3K4K4K4K4q0q0m6M8M2M3%%J%m6m5L3L3j4j5l8l8P3P3oo
4556h81m2m2NNJ8J9onj0j0j0j1M0L9O9k6n5n5P4P4L8n6q1q1m8m8L4J29J03Rm1m2J7J7l0k9
4552i19l6l5J2J2L2L2m7m7l3l3M5M6j1j0L6L7rrj0rK4K3%%ppO6O5M7m6j04j04O6O6M0n3p8
4548i58p8K7K6J6J6qqK2K1K1K2mmn0n1J3J3O0O0o5o5m5M9R8Lp3p4rQ6O1l2m1m1L2L2j3j3j3
4544i67j3J3J3N5N5Rq5q0p9P4P4P4P3n0m9n0n0L9L9o4o5qQ6Q6rr1r2O9O9O0l5k9k9M6M6l3
4539h98l3n2n2K6K7K8K9NNl9m0QPN4N4k4k4K6K6m7m6k8O7R1mq1q1KR6K9L0j1j2J3J4o5o5k
4535i67jjjK6K7O8O8%r4p1K3M9M9k4k4q6q6pqN2N2k6k7k3k2Q1Q1N0m4l8l8L5L5j2j2J1J0O4
4531h31l1q5q6J8J9J7J7J8J7k1k1l3O2J38M3r5r6m8M7N3m2q4J1O2O2l4l4J3J3MLk1k0llK1
4527i50K0k2k3k8O6P2P2j16j16p0Q8J30L6m0m1k3k3QQQ1Q1m2j36r4O4J39J38n9j54p8J7R0
4523i05nm6m5N2N2L2o2l8N6P5P5n5n4l4O1O1l3o7o6OOOPOOJ9J8q6q5l6N9J37M3r3r3j7P7J43
4519h23M9o5o5J7J8J7J7k3k4%Jl1l1J6J6l6l7j3j3O0N9J3J3m0m1L3L2nj00j23k9J11J11N9
4515h57l4m4m3lkK0J9lmp2p1L8L8N6N5n4n5k8k9P6P5O4l1k4k5k7k6o8o8P5J70R1lm8m7K5K4
4510h40l4l4J3J4PQl9m0rrL8L8m0m1m1m1M6M6M6M6o3o3l9l9L3L3Q1Q0j7j7m1m0J2J3n9o0k2
4506a074P3R8R8o0o1o7K8K8K8m4m5ppO6O5O8k6j08j09NR9J23K8q2q3nQ8N1m2o3o2N0N0LMj9
4502i11j9N5N4L3o1q7q7J6J6qpj3j2L4L5l2l3pQ7J25J26j4j09j41m8O1O0N8l7o2o2j3j3O5
4498i51O6O0O0m9n0jkkjm9m8Q6Q7mr7r8lR7R7j1j05n9L5K3K4l0l1J8J7qqJ5J6J3J3J4J3k2
4494h75k3o9p0Q5Q6O0l4p1p0O4O5k5k6k6k5O7O8j1j1p1p1QQllK1K1M0M0o9p0K4K4K3K4l5l6
4490i66J2J1K0K1k7k7mnM3M3N5N6n5n4j2j1j2j1m8m8O2O3QQm0l9j9k0K8K8o7o8j6P8J68P5
4485g70m4j38p4K1QRm1m0R5R5P6j8j00j01qQ6J09J5q9q8l8N7O4O4m0m0j2j1j2j1j5j4O4O4
4482h77N0N0LLn9n8l5l5O3O4L7n6q8q7j5j4P6P7L0L0n9n9n9n9M5M5O2O3L0o5j11j12k1J35
4478a006J47N3q6q7K2J16L8n5r7kM0L9l3l3L3L2L2L2k9k9n2n3M7M7N3m2p5p5Q6Q5N5l9l3l3
4474i02PPPPj0rn7n7M9N0M9M9o6o5m0N4N5N4n0n0QQPQL1L1L1L2p1p1k4k4ppL4L4M1n2p9p8
4469a066P5P6Q1j3j7j7%Jm1m0j7j8K2K1K2K1LLLMkjkjooJ7J8n2n1n7L6J08J08l1j26o9K6R8
4465h90Lq4q5K4J17O5l0j03qN8N9m0l9o9K6J9K0nnM1M2m2m2j8j9K7K7LLO8O7j5j09p0K4P4
4461i06P5o0o0o6K9L8L8l5l4K7K8P5P5noJ9J8m6m6j00nO1O1l7l7n2M2O8O8k1k0o8o8k6k6N3
4456i49N2KJm6m5L6L5noo9K5P6P6Rq6l2l2J1J2l5l6K3K3k4k4PPN4N4OOj7j8OOo7o6M2J36J13
4452g39J8j30j30j6P8L9M0kkj5j6o2o3L3L2j4j5j9j8K8K8K0K0lmOOOOn8n8K0K0M7M7l2l1j0
4448i43j0R4R4N3m1r2r2n3M1J2J2j0j0O9O9l1l1o1L4N3N2n1n1n2n3N2N1N0m5l9l8J04J04o
4444g65j63j33m0R7R6L7n6n1n1O0O0L6L6m3m4L6L5m0m0p0K5L5L6onj8j8o5o5L1L1L0L1QQR
4440i36Qj4j5j4j4L7L8J4J3m3m3LMM5M4o5o6l0l0Q1Q0nnM2M3l3l4n6n7K2K1k5k6J7J8J8J7
4435i46llM4M4L2L1j6j5n8n8K0K1k2k1k1k1M2M2mnk5k6N3N2oon3n3M8M8KJj1j1J3J2l7l7M2
4431i11M1k5k6p3p3L0K9L0K9N4N4k4k5n9n9J13J14JKp7p7J4J4l4l3%JM7M7L3L3m5m6k3k3%
4427i47%k9k9k8k9N7N7J0Rm5m5O5O5J5J5l3l2MNMNj1j0j0j1J0RRRk6k6k6k6J8J7J7J8J1J1
4422i23N9N8q1q1JR5J03Rp3p4M1M2o3o3o5L0K3K4j3j4O6O5l6l6l6l5M5M5l7j31q2J3J48J49
4418h27N9r7j40m6Q6Q5J3J3J7J7kr7j03qO7O8M9m6j6j6J0J1o3o2k3P1R4%p1p1k6O9O9k4m4
4414i84m4M2M3nnl1l1J5J6M4M3K1K0j12j13l0O5R1mn4n5Q6Q5N3m2p5p5L7L7L6L6mlJ9K0k0
4410h78k0n9n9M4M3M0M1j5j4J8J8nnm1m0J4J5ppm7m6M5M4NOQRRQq2q2K4J18Q5ro8o8M8M9j7
4406h78j6k9O6O6k8n9n9L2L2Mr0r0MJ02J02K7o7p2p1K4K5M4M3M4M4m3m3llJ2J3n8n8N0M9K6
4401h58K6k5k4J5J5NNj9j8J4J3L8L7j6j5K3K4m4m3m4m4K4K4l0l1M9M9O3l2p9q0JJK7K8N0N1
4397h20k9k9k9k9J9J8p8p8j2Q3Q3j2l5l5M2M2Jm5p2K1P8P7l4l5k2k3M9M8k1k1J8J8k9l0k9
4393i50l0O0N9m3m3NMK9K8j2j2N9N9k0k1k1k1k7k7m8m7N1R8N6l7o4j7N3N3jjk5k5M5M4kr7
4389h88r9n2L5Q3L3j4k3k4RRm0m1m3N1P9P8K8o6j05n7M4J37P1k4r8r8M5M5POk6K2M5n0q7m1
4385a049Q0J27K9o6j31l8N5J02N6Rm8m8k2k2L3L3L9L9l1l1l8l8RRn9n9K3J18Q5qo0o0L3L3
4381h96p1p1rQ6J09J5k0k1k7k6lllljkM5M5qqqqK2K3k4k5k5k6klj8j9j8j9N3N2N2N2j6j7o3
4376i09o4O0O0L4o0p1p0L3L3llmlP4P4mmq0p9k2P1Q4Q3j04j05p1Q6J30L5r4r4j8P7M2n1m0
4372i77m0L1L0PPK6K6K7K6l6l7p7p7k8O6O1O0%jK3K2J2J2o1o0j3Q2L0K9o4o4l8N6L8L9l4l5
4368i32LLLLpoJ7J7RRl8l7LLK7K7p1p2j5Q0O6O7opJ7J6l1l1o1o2j5j4N1N1P5P5J2J2l6l5n9
4363h89n8j2j1L6L7L7L6o0o0j2j3N7N8k2k1JJK5K4n8n9j1j1K3K3k4k4J1J1N9N8NOm2m2o1o2
4359a044mR0O2O3j0j0pok9l0M0M0O9k5n3n4J9J9l3l2o2L2J05J04l5j29p6J8L8L7n7n7P7P8
4355h62K4p0p1K4J09J09l0j25p0K4P5P4n1n1q1J3O9O9K1p3r6n0K9K8J2J2J2J2k1k1k2k1O1
4351i38O1j7j8K4K4k2o9p1K3P7P8k2k1KLjjp3p4j9P5P6j9o2o1J6J09N6l8q4l7O6O6M6M5K4
4347g76K3q5j33n2M3J17P0m5j38r5jO8O9K7K7j5j5j5j5j8j7L0L0l3l3l3l4N9N9L5L5K1K1k6
4343h45k6%jj4o2o7K8Q2Q2l8l9j4j5L6L6j1j1j7j6L1L1LKp6p5J9J9K0J9J0J0L4L3k1k2o8o9
4339a012j5j5Q9Q9L3o1j09j5P0P0oj01p6J9R6R5k2j17o9K5R6R6l9l9n2n3onK1K1J00J00k1
4335h13k1k0k1N2N2k6k7m4m4LLj2j3j2j3P3P2J6p8n9n8M5M6k5k5K2K2K0K0k7k7K3K2K2K2r
4331h39rrrrj0rrJ6J6J7J6k4k4k5k4M3M3l5l6k9l0J8J7lkllJ9J9J9J9q3q3k7O8Q6Q7j8j8L8
4327h29L8rj0m5m6L3L3j6j6j6j5l1l1l0l1J9J9K0J9K3K3n5n6N9N9M0n5j11j7R1R1pj02p8J7
4323a022J4J4lmL6L7m2m3M6M6N1m3m7m8K5K5k1k1K6K6K5K5J9J9M3n0p7p6N7N8k2j15j02N6
4319a088J02J02k9k9J9J8rqqrj5j5L2L2L1L2m8m7k1k2KKK3K4%%N3N3q3q2o0L5O0O1p8p8k0
4314a068P3O7O6ooj6j7j7j7M7M7l1l2o3o3J5J5j1j2j1j1P0P1M5m9o0o0M4M5N6N7RRn9o0j3
4310i46j2j%k4k4L7L7j1j0L0K9N9l5j17j17K2J16J24K9n4n3j0j0j0j1K5K4K4K4m4m4m4m4O0
4306i81O1R0np7p7K6K7L8L8rrL7L6j1j1m6m6L2L3l2l1l2l1N4N5k4k3k5k4K3K3J3J3L6L7ON
4302h11r8r8l5N9O0l5l8l8R2R2K2p2j19k5M4M4K7K6N8N9O4l0o9o9k8k7k2k2k1k2MNN1N2ml
4298i27k7k7R4R3k1j14p8J7O8O7o3o4l9N6M6M5n8n9k5k5P8P9O7k8p9p8m5M9P5P5j6j5QQk7
4294h90k8p5p4M4M5L0j7m4N1R5%q8q8qQ5Q3L5j0j1j9j8o6o6O5O4O5O5m3m3MNl4l4l4l4K4K5
4290i39K4K4J5J4l3l3LMk0k0j5j6L2L2l4l4P4J22M1n4j29l5O2O3m1m1%%k3k3m6m7O3O3N3N3
4286h41k5k6LMl8l7n9L6J18J19k9j22j23k8R0Q9j3o0m7M7O8k6q3q4pQ7J25L0n1n2J1J2j2j2
4282i36k6k5K2K1j6j6K8K8m6r2m4N0Q5L8l4l3J6J11J11J7r1r0p1K4Q4Q5k0k0mmJ9J9n7n6K1
4278i02K2J5J4J4J5k2k3k2k2L0L0j7j7j4j4l7l7l9l8L9M0N3N2ONm2m1O2O2M6m8p4p4O1O2O7
4274g88k6m4m3kklmm5m4k2P3M4M4n1n1K7K7k6k6K1K0O3O3j5j6n3n3n3n3L2L3L2L2j0j0j0j0
4269i49K8K8NMl5l5M3M4l2l1j2Q2J01Pj00j01l9N5N5l8l5l4L8L9n5n5mR0Q9ok6k5L3L4m5m5
4265i27N3N3OOl2l2qrm0m1L8L7PPp1p2J1J0N8N7k7k7K1K0J4J5r6r5N9O0J2J3m2m2L7L7j3j2
4261i55L5L5J9J9k8k8k2k2K5K5P7P7o4o4o5o6J2J3N9N9j9j9k0j9K8K8n8n7K1K1O9O8K1K1k3
4257g97k3K4K4mmq3q3J5J4J5J4OPj8j7l0k9J7J8L0L0N4N4kjq1q0l0l0J6J7k8k8J9J9O7O6m4
4253h86m3p5p6O7O6J5J5o3o4P6P5K8K9l5l5j2j1m3m2MNJ7J8poL3L3j4j4J6J6J6J6m5m5L3L4
4248i04j4j3j4j3L9M0qp%jK4K3k3k3k3k2L0L0OPo7o7j9k0M9M8KJmmM3M3NMm2m2rrj0rJ0J0
4244i53N6N7n4n3K5K5KKp7p7J7J7M0M0non2n3L8L8J17J17n2n2nnJ2J2o6o6N7N7k1k1o2o2J7
4239i96J6l8l9P2P1P2P1j01j02j9j9K8K8j3j2O5O6K6K5n3n3l0l0l0l0L1L2L1L2k5k4k5k5l0
4235a028l1J7J6J13J13KLn6n6K3K2OOp2p3QQL2L2j3j2J1J2l0l0J7J7O2O2J4J5n3n3k9l0LK
4231i50k1k1M7M8%Jj3j3j3j3j5j4j5j4LLK6K7m3m3L6L6J4J5J5J4J1J2o8o7KKk2k2K6K6M9N0
4227i04NNK9K9rrrrnoJ8J9K2K2n6n6m2m3R9R9noq3q4P0O9qrr9r9P4P4L7L8m0m1J0J1l7l6j4
4222i79j4O5O5jkk5k5M9N0l0k9l3l3J4J4llllL5L4L4L5j03j02m5M9R9R9l7l6L6L6J7p8j29
4218i82l4M8M8k2k1jR3N5l9q9r0N2N3K7o7o5o5P1P0P7P6n9n8j00oN1N1L2L2j5j5n8n8K0K0
4214i68K8K8n0n1N9O0L3o0j2j2K9K9l4l5M4M4k5k4k4k4k3k2k2k2O9P0K3K2MMm3m3j6j6L1L1
4210i18NNK8K9J2J3l5l5k5k6lknonnL2L2QRk5k4K3K3N0N0pj01p8p9Q9Q8K9K9j8j8j7j6m0m1
4205i75K2K2kkl5l6J2J2M3M2l5l6noM2M1M0M1J6J7o1o1J7J8qqn4n5K3K4K3K4LLk0k0J3J4l4
4201i41l4J3J4L7L7K6K6K6K6r8r8J2J2K7K7n1n1L0L0L0L0k2k2K5K6KLm4m5L9L9qqQRRQn1n0
4196i52K7K8K3K3k5k4P1P0l9m0p7p6O4O5J7J7o2o1j3j2L5L4PPN3N4k7k7p5p4M8M9K4K5j02
4192i45j03QQP9P9n6n7l6N7J05J0q4q5l9N5J00Op0p1K8J22P5k0o1o2J1J1L8L8L8L8r1r0l4
4188i98O1L0K9j1j1J8J8l0k9K4K4k3k3n7n6j0rK3K4k4k3m3m4R3R2P8j7m2m2N1N1MMm3m3m3
4184i97m3LLQ2Q1M2M3l7l6m8m8L0L1L2L2m6m7N0N0L0o4j01qP5P5m4m5n0M3M8M8q8q7ppJ7J7
4180i71K3K3K3K4j9j8j9j8j5j4j4j5L4L4L4L3j4j5N8N7J6p8j01qM6M6MNQ2Q2l1j26o9K5R8
4176g98Lr6r7j4Q0N0N0QRo1o0r0MP4P4l0l0MNNMp0o9M0M0K1K1k5k6L3L4j3j4k5k5K2K1%%M7
4171h94M7k0k1m4m5PPL0L1m5m4r7lR8R7M7m8n6n7P8P9llk6k7RRl9l8L4L5J1J1k4k4N4N5q1
4167i00q2n5L8J29J29j1j05j00oM5M5j2j2K9L0K7o7q6q7%R4Q8Q8o6o5p2K2O2O2m3m2l3l3J4
4163i75J4MMl9m0K9P7N9l5p8l1J03J04j1j06q4RQ5L7o6o5k7O7O1O1POo6o6m6M9P4P4j1j1j2
4159h45j1N5N4n5n6n4n5N6N5J5J4n8n8q8OQ8Q8J7p7p7J7M8M8k5k4KKK6K6k8k7k8k7J2J3J3
4155i38J2PPN3N4L5L5p5p6l0l1ppl1l1M7M7K1K2K1K1j9k0o7o6M5M5M6M5m1m0OPl0k9n3n3P0
4151i98P0K3K3l7l7J0RJJJJK7K8k0k0n5n5pqO5O4j3j4l9l8P1P1J1J2l6l6K1K1K0K1j4j5o2
4146i33o2J0J0J0J0jkkkj2j1L5L6j1j0j1j1J6J5J6J6J1J2l5l6k0k1N8N7K8K7n1n1J2J2J2J2
4142h67L1L1m8m8n5n5N4N5K4K4%%m4m5KLK0K0mlK0J9k7k8rj0L8L8mmmmkkm9m9K7K8K7K8k7
4137h99k6k7k6K3K4K3K3m1m1ONL4L3j4j4J6J6qqJKk2k1m8m7L1L1N9N9k0k0j8j8K9L0q0p9k3
4133a055P2L7L7mmj5j5j4j5K5K5n4n3L6L6O6k9l0l1O8O8J5p8m9m9N7N7k1k1l6l5M3M3l0l0
4129i83K2J15R2kj10j10k7O8J4J5J3J4O1O0n7n8n7n8M0L9J6J6n1n1mmN8N9J1J2l5l4j0j1O2
4125h75O2O8k7q3q2j1j0L7L6j0j0n4n4opQ5Q5O0l4p8p8jR3L5o0j00pJ05J06l0j25p7Q0R6R5
4121g76n6n6rrL9L8J5J5m9m8m9m8J8J8O6O5j4j4o1o1qpM0M0JKm6m5J2J2J2J1ONj8j8j0j1L6
4116i62L7M5M5kjk8k7n1n1m2m2O8O7%jK2K3L3L2m5m6j2j1j2j2m0m0O9P0L5L5m4m3pqppL1L1
4112h98j6j6k2k2N6N7k7k7k7k7M5M4kln4n4K4K5RJ0RJ0J2J1l5l6K3K2k4k5j3j3O5O6JJk2k3
4108h96J3J3l4l4k3k2k2k3N2N1K8K7m3m4L5L5o2o3j6j5O6O7K0J9o4o4j8j7R3R3m2m2l4O1L2
4104h73L1l2l2M7M6p6p6q1J2N9O0j3j4l6l6J0J1N8N9J1J1m2m2j8j8O4O3L8n6m2m3Q7Q6M4n0
4100g83j01j01l5N8L0K9l1l1J6J6M2M1L5L6lr8p4K1Q9Q9m9j45m5M9J21K7o4o4LLM6m9p4p3
4096a069M9M8N5l9k7k6J03J04K5o9m0m0k1k2o3o2N5J50J06n0r8r7O5O5K7K7k0k0J6J6l1l1
4092i14k6k6k6k6mmJ9K0J3J3O1O0j1j2l5l6j2j2l6l6J5J4J4J5j5j5L2L2J6J5l1l2J4J4O2O1
4088h19ppn4n5J7J7M0M1K4K4k3k3q0q1LR6P0k4p6p5J6J5J6J5rrj0rJ0J0L4L3m4m5LLP3P2K6
4083g92K6q5q4n8L5R1R1j7j11j29l5M8M8P1P1qpMMK7K8r0r1l9N5Q5ro1o0O4O4J3q2p5J9R5
4079h94R5k5j20p2K1L4L3pqK0K0n2n3m3N2J02J03L8n5j06j07pQ7Q7qn9o0J3J4j5j5l9l8P2
4075i92P2K6K5n2n1K7K7l9m0j6j7M6M6l2l3k4k4Q6Q5M1M1p0o9j6j7L1L0J2J2l5l5QQRQJJK5
4071h95K4k9k8J8J9RJ0l8l7%%K3K4k3k3JJN9N9k0k0j4j5j4j4k5k5K2K2poM0M1k4k3p0p1N4
4067i95N3L0L0p8p8L1L2Q8Q8q5q5J6J6O4O3o1o1j4j4L9L9J5J5l0l1l0l1O2O3J5J5p3p2L7L7
4063h90j9j9m3m3M7M6o3o4K8K7N1N1j5j5j5j6ooP2P2LKp6p6k3k4N4N5J7J8o1o1M7M7K8o7j29
4059a066l5J04J04N5m0r0r1j1Q3P8P7m3m3m3m3K8K8j9j9L3L3J0RPPPPq1q2K8K8k0k0k6O9O7
4054i10O8o7o8J5J5L8L9l3l2rqj2j2j2j1L2L3j5j4j0j0J3J4M0M1M7m8j16j16K4J17P3k1m0
4050i55m1L5L5l8l8kR2R2lp2p2J%N5N5k3k4j3j2L4L4j4j3j4j4RRQRl3l4l4l3O6O7j2j2m3m2
4046i90L6L6J1J2J1J2jjm8m8OOOOJ0RJ0Rj3j4l7l7k2k1Q8Q8K6K6n3n2K4K4K5K4m7m8%%L8L8
4041h51m0m0ooJ7J7qqqqj7j6L0L1NNm2m2k2k1k2k1J07J08O0r7j55o0J34J34P9p8q9MP6P5j
4037g76r6p8J6L5L5k8k8mmJ1J1l5l6J6J6O2O3N1N0l8j32j01j00L8J33R3jn2n2J3J2L6L6KK
4033h30l8l9j6P9O7O6k0j15j15k1N5N5j8j7l4l3M5M5k1k0k1k1L2L1m7m8k1k2Q8Q8l0l1l0l1
4029i88M7M7o3o3N6N7RRm4m5O5O5poppq1q1lkL2L2QRN0M9k8k9L5L5J1J2n1n0K8K8k8k9mnP1
4025h66P2l9l9m0m1POq0p9O1O2J14J14k8k7o5o5j8j8j7j8m1m1J11J11%Jn9n9N0N1l7l8l8l7
4021a030N4N3N4N4l0k9noK1K1k6k7l3l4l3l4N8N8N7N8o7o7o7o7M8M7%JL6L6O0N9o9o9k3k2
4016i63J2J1N9N9l6l6m2N2N1N0j07j06p1Q6J30L5o2o2L6L6K9o5o6K9O9P0l5l5j5j6L2L2jj
4013h41k4k5o4o4pQ8Q0Q1m8m9n5L9L3L4o3o3J5J6RJ0l8l7nmM3M3L4L4p6p5NON3N3j9j9j9j9
4008i38l5l6J1J2j5j6Q9Q9R1lj17j17j6P8M8M8k7k7k8k7j0j0J3J4j0rL7L8K5K5k2k2l9l9R
4004i36QppppM5M4l3l4m1m2L6L7L1L2PQn2n3noj4j4n5n5P1J65R7o1j18k3N5N5l8l8M0M0j6
4000h91j6j5j6R0R1n1n0%JK5K4q2q1lmN5N4n6n5RJ0N6N7o7o7J2J1K1K1k6k6ONONQQPQK4K5
3995h67K4K5p5p5LMM4M3l4l5J5J4l2l3J1J0J0J0j1j1J3J3NNN3N2j24j23j8J39J72J5j23j23
3991a004J4J5J4J4k2k1K6K6L4L4L4L4j2j2r0r1M1M1ooo1o2Q1Q0m9m8kjM0M0l9l9J2J2N8N9
3987h56k5k5k6k5PPj7j7K4K4n5n5K0K0O7O7p2p2O9O9P9P9o2o2n9n9j2j2J1J1J0J1J7J6J7J7
3983h69l4l4J3J3O8O7p4p4o0n9N0N0k8k8J9J9P8P7o3o4l1l0J7J6llP6P6n1n1k7k6N5N6k3k3
3979i05l1l0J7J7N5N4n5n5p1p1P0P0OOj8j7M1M1noJ9K0mmq8q8N3N4J3J3l3l4M3M3nmk2k3K5
3974i09K4j3j4j3j4m1m1OPP8P8l1l2j7j7OOJJJJk7k6K1K1j3j2l5l6L8L9L8L8m7m8L2L1K5K5
3970h69n3n3J2J3J3J2m2m3L7L6LMm0m1L3Q0N9l5n9n8J4J4J2J2J2J3K8K9m7m6J0N8J2q3j24
3966a077k9Q3J30P5j8m4r0r3m5L9J33P7j8r6m8N4N5L5n9o9k2K4K4M5M5M4M5j7j6j7j7j0j0
3962h87n7n7M3M3M3M3k5k5k6k5l0l1ppM7M6%jl1l0M8M8K9K9m8r5p2K3M5M6k0j9k0j9K2K2J9
3958i36J9on3q0J4P9P8k6k6k6k6K2K1NMNMNMk0j9N4N5K9o5j16j17K9J23M3M2KKj9j9m2m3j0
3954a010j1J4J3N4N4OPk4k4j%LLN0N0NNp3p3L8L8J5J4LLKLk6k5K2K2j5j4j4j4%%J%%jjjj2
3949i14j3j2j3j1j1j2j1M8M7J%o9o8J0RP1P1K3K4r0q9l2O1M6M7n8n8OOl5l5l0O4J14J15lr7
3944h98p4K1M9N0L0o5r1r2M7J42R8Mj04j04j8P5N3m2r8r9j5P8J03J03K0p4p4p5kkN2N2N2N2
3940h46m7m7%%K6K5k1k2O2O2J5J5n3n4n3n3l8l9O6O5J9p5j22k8R3R4P4k1j9k0K2K2k9k9p1
3936a027p0j8P6J02J02l2l2l7N6M2M1l1l1L4L4Qq6r4r4m3N2Q2Q3L2o3k5k6M7M8j1j0J3J3P
3932h58Po6o5o8K6P7P7J6p8k6k5L3L3j4j5N7N6L1o4n2n2N2N2k4k5m8m8O1O0J3J4k6k6K1K1
3928h73J0J0o9o8J8J9M2M2n8n9pQ6Q7pn9n8N1N1Jr4j36m2P2P1P0P0m0m0p2p2L8L8noJ8J8O2
3924h91O3j5j6j8j8o0n9j2Q2Q1j2j7j8%%o1o0J02J02O8r0j64p0R1R1P2k3mmj0j0k8k8J9J9
3920h98j9j9j9j9RRRJ0RRRRk7k7k7k7J7J8O0N9L0o4n9n8Q1Q1Q7pq3q3j1j0%Jk4k3J2J2L5L5
3916i03n1n0mlJ6J7ppM5M4klL8L7M4n1q2q2K2K2J9J9k8k9LLN0N1j4j4N9N9Q4j1r9r9nnnnN
3911i22NK9K8n8n8K0K1K5K4KJPPj7j7L9L9o5o5l3O1Q5rm4m4N4N4K5o9p0K5N2N1n2n3l5l6M3
3907i50M4l7l7l7l7L9L9J5J6L4L5j3j3n0n0N3N4L8n6q2q2K9L0P6P6kkp5p5n7L7Q9Q8L5n9n3
3902i40n4Q7Q6O1l4n9n8j8j8j3j3O0O0M6m8p4p3N7N7J0J0j7j7m0m1p4p4J20J20O0r6j39m6
3899a112Q9Q8rj0KR7M9m5j07j07lmO5O4J8J7KJKKn7n6K6J21O3l1j13j13KKK6K5O6O5M1n4q9
3894i77q9J5J5P3P3noj9j8MNJ1J1J0J1pqpqrrrqKLm4m4K3K3R5R6L2o1q7q7L8L9o5o6m7M8P3
3890i80P3J%JJm2m1O2O3K1p4r8r9N2N2NON0N1N6l7q1q0K4K3jjK2K2%%m7m7R8R8M1n3o5o5L9
3885i50L9NMm3m2J4J4L8L8k6k6kkRJ0l7l8L8L8j0rp0p0L9M0L0K9j7j8M4M4K0K1l3l2J4J5J8
3881h64J7o1o1L1L1QPm6m6N8N8Rq5q5RO9P0lmn8n8l5l5O7O7J9K0LLN0N0m3m3m3m4opM0M0m9
3876i50m9n4L9N1N1n4n3J9J8J9J8k6k5Q4Q4%Jk4k3l4l4l5l4M5M5k7k7m2N2P6j8q2q2nR0O3
3872i23l0j9j8K8K8j8j9O5O5P0k3p6p7N3N3M1n3j04j04JR4O6O5l1l0l0l1J4J5J4J4j2j2j3
3868i37j2N5N4PQp1p0QRj8j7L0L0K1K2k6k6J0J0o3o3m8M7P2P3OPOPQQl9l9k1k0Q3Q4J7p7j03
3864i68j03M8M9M8M8%%%%k7k6kll7l6O7O7N2m3o8o8N2N1K7K8l9l8L4L4K6o9o2o2M1M2K2p2
3859i87n0M5O5O5n9n9o5K9Q5Q6m5m4n1M4L8L8rrL8L8l6l6j7P7M0n4j05j05Q7Q7L6n8j17k4
3855a032N9O0j3j3j2j3M4M4mmk1k2K6K5l4l5j1j1R3R3m9m9m7m7O3O3k4k3m7m7POj6j7M3M4
3851i21M3M3r5r5j6j6Q1Q1L5L4o4o5m1m0Q0Q0KKm6m6KJJ6J6J6J6K5K4n3n4m2m2L7L6j1j1j1
3847i99j2O3O2j6j6o7o7J1J2N6N6N6N5m0m1POJ5J6o3o4J9J9k8k8J0J0N7N7J2J3J2J2o1o1j39
3843a066j39O7O8R1R1m3m2O7O7mmn1n1poJ7J7J7J7l0l0M0L9qqn2n3nnJ6J6J6J7PQQPklK1K1
3838h74q3q2l6l6P1P1m0l9J4J4O2O1j3j2o0n9L9M0M0L9p1p1L8L9L9L9qqj1j2j1j2J2J2j2j2
3834i32J3J4l4l4j6j7O3O2k4k3p1p1K2K1M5M4k7k7K1K0L1L2QQK5K5n4n3J3J3J3J3o6o5M4M5
3830i19j1j1j1j1N8N8n2n2J3J3J2J3m1m1O9O8m8m8kjL1L0m8m8kjK1K2O2O2j6j6l9m0PQj5j5
3826i41j5j5L1L1j7j6k2k2N0N1J0q4q4J0Q2Q2L0o3j3j2K8K8n6n6K2K2j6j5l9m0N0M9k9l0L7
3822i72L6O6k8m9m9N4N5q1q0o5R2J43M9o1o1N9O0Rq6j26l1N0N1MMLML0L0m2m2p1K4J03J02
3818h16Qj49j60o6J01J00N0m4j0j0L2L1j9j9k0j9J9K0J9J9j9j8j9j9M6M5P0O9n8n7j1j0j7
3814i31j7p0K4P4P3l1l1KKM8M9J0J1l7l7m4m5L5L4j9j8NNm1m0m0m0N3N3K9K9K2K1n7n7J0J1
3810i55L4L4m5m6JJllllJ7J6O4O3k0k0k0k1NNj9j9J9J9k8k8k5k4N3N4M0L9l8l9j8j7j4j5J
3805i58M7P4k0q4q4K4J18Q2j2r4r5J2J1J1J1J6J6M0M0l1l0J6J7rj0n6n7M5M5K2K1j8j8j9j8
3801i45L1L1j6j6l4l3M4M5n1n1nmN5N5QQonk9k9NNN2N1n3n3k9k9O4O5j4j4l6l7L9L8l8q4o5
3797a080L0J00R9qj03o8K6M6M5L2L3RQm8m9jkn7n7l1O2O3O3o7o6o4L1J08J09K2j36j00oJ18
3793i39J19J1q4p6J8L8L8M2M1K3p2j44m9J21J22L1o3q8q9J5J5O2O2klq1q1L8L9rqk8k8P5P6
3789h58O2l2q3q3k8O7Q7Q6J4q1q1J4M8M9n5n5J5J5J5J5m3m3L5L6n6n5l0O4N0N0n3n4L7L7j0
3785i04j0k6k6K2K1PPM9M8j5j10n7n6N0N0LLp3p3j5P8R0R0p1p1l4O0J08J3o0o0M4M3MLk1k0
3780i09O5O6l9l8q1J4M0L9q4q3l3O2J01Pp6p6M3M3M9m5m5m4llJ1J2J2J1LLLKL5L6L5L5q7q6
3776a005l5N8O7k8p2p3L5J30N1m3q2q1JR5R5R5M4n0r8r8m7M7O9O8o1o0n0M5P0P0j9j9j9j9
3772i19Q3Q3K6o7j22j22l9N5N1N2k0k1J0J0j3j4K2K2K2K2m9m8K4K4N6l8o3o4Q8Q7O2l2r3r2
3768a017J5J09N6l8q3q4K4J18R4%q4q4N2N2L9M0pqk9l0l0l0M4M3o0o0l5N9N4N3l3l3l2l3J3
3764i45J3J3J4k1k1k0k1J8J7opl1l2M7M7MNm9M5O2O1o8o8l7N8N7l6m7m6K6K7K0K0K1K0J9J8
3760h23n4n4J6J10O2l1j20j19j6j5j2j2J20J20N8r9j42m8P1P1l4l3J5J5K0K1pQ8J11J7j02
3757h06j02k6O9O5k9q0q0O1O1J0q4j39m5R4R5P4k0p6p7j2j2O6O7klm9m9N7N7RJ0k8k8N0N1
3753h51l5l4j1j1K1K0n2n1mR0O7k8j9j9N3N4p5p5MR8R0o7j68p3Q3Q3L2o2k0k1k1k0k2P3J19
3749h52K6r3r2j6P9J08J4r5r4j6P8P2P2K0K1k6k6j17j17K8J22R1lq6q6M5M5K5o8n9L5P6j8
3745i07p7p8k7O8K7K6j4j4nnJ9J8O9P0j0rj2j2L4L5m0m0l9m0M3M3M3M3q3q3l6l5J9K0mmM5
3741i52M4l4l3kjkjLMJ07J07J5q0j27l2M8M7k4k5ooM1M1l0l0J7J7LLk1k1m5m6k0P4P5P5n5
3736h72n5p0K4J8J8m6m6O3O4j8j7j8j8K6K7k1k1M1M1ool3l3J4J4J0Rj4j4K4K4K4K3m6m7N8
3732h79N8M2n1j03j02K1J15L7n8r3r4M2M2QQL2L1KJm6m6L1L0PPJ4J3J4J3J0J1j3j3n1n1K7
3728i84K7l6l5m2N2P5P5kr6p4K0P1P2l8l7j3j4M9M8l0l0J0Rl2l2q9NQ7Q8P4k1m6m6k3k3N6
3724i25N6L1L2p9p8o1o1J7J8O3O3j6j5PPN4N4n5n6n6n6N2N2N1N2j0j1l4l4J4J4O2O1q2q3l6
3720i88l5NOM7M7P5j8p5p6P5P4l0k9k8O6R0mp0p1L4L4k9k8k8k8M2M2non7n8l4l4MMN1N2qp
3715i98l1l1M2M3J9J9L5L5o9o8m6M8J27L3q0q1l5N9O6k8m8m8L4L4L4L4k5k5k5k5L3L3j5j4
3711i64ooookkK2K1k5k5P9P9M2n2j09j08O9P0M4n0m1m1%%RRN6N6k3k3p6J9N8N9j4j5k3k4K4
3707i25K3K5K6k2k1o4o3pQ8O2O3o7o7k1P3R7Kn9n9j7j8k2k2K6K5J%m6m6K2K2K2K3J9J8M3M2
3703h24K5K5p8p9o7K8P8P9m3j38r4O3J14J14m9j43j27L0J34J33N1m3o8o9J2J2j1j1l9l8M0
3699i83M0J7J6l1l1m4m5LKR8R8j2j2m8m8jjQQQQL9L8M5n0p8p8K6K6K5K5K5K5jjm7m8K9L0j7
3694i37j8ooP2P3K1K1n7n7j1j0L6L6n3n4ppM7M8l2l1RRRRn9n9J9J9M7M7l1l2kllkk5k6K2K2
3690i62J5J4l3l3M0M0M0M0l3l2l2l3jkP6P7j7j6j7j7j4j4o1o1O5O5M2M2m0m0L8L8j0j0q9q8
3686a023J4J4J5J4J%M8M8k9k9noNNj9j9j8j8K9K9L4L3p7p7m9m9O0O1M9M9LKJ8J7k9k9o4o5
3681a057M5M6P3P2nojjm9m8l0l1J6J7j9k0K8K8qpqpK2K2K2K2J3J4n9n9qQ6O3l1qqO3l2j00
3677i50j00PJ02R8Mj5j5NNm2m2K7K7j9k0J4J4L7L8n9o0j2j2J9J8k8k9J2J2L5L6j2j2n9n9R
3673a026RN6N6j5j5j5j5%j%%K1K0K1K1K5K5JKm6m5JKJ2J1J2J2KLp1p0J2J06J06J2j07j08n7
3668a043L8M5M5K7K7MLp5p5j7j7L0L0L7L8J4J5r9j00m2N2Q0Q0k4k5P2P2M6m7q7q6M3M2M5m9
3664i01m3m4L9L8m1m0k1k0N7N8lmM4M3j0j0n8n7K4K4K5K4k7k7m5m5l5N9Q4Q4q3q3n7L6O1O0
3660h94m4m3J1J1J1J2rqrqL0K9OOk9k8M5M4M6m8m3m2N1N1k8k8qrJ5J5j06j07QJ01J54O0n4
3656h39n4l5l6l5l5j1j1O8O8L2L2j5j5j5j4l8l8l0l0P3P4M8m6r8r7M0J34Q7pk6k5l2l2o2o1
3652a081P3P4O5l0k3k4N6N6p9p9n0M5J22K9r2r1p2K2P3P3n7n6l3O2Q7Q7l7l8l7l8N4N5PPl0
3648i00k9J7J8j6j5l8l9m2m2NNQ7Q6QQk0k0MMl3l3M0M0Nq9n9n9Q6Q6L6n9r9nP2P2J4q0j04
3644a088rP3P4N4m1o5o5L8L9J8J7ooJ5J4l3l3pqJ6J5LLK6K6n8n8l2O1J25J25m2j36r3O4J32
3639h42L9r6r6j9P5R1mn4n5O9O9j3j08j03rR9R8Kr3j7j6JJJKJ9K0mmRQl9l8L9L9M0L9k7k8
3635i05k7k8K1K0n3n2l9N4M9M9n0m9K9K9M9M8k9l0n7n6K2K2L9M0L9M0l3l3l3l4L8L7o6o7m0
3631a056N5J01Pq9q9j2Q1J24L0j09j10l2O2O3l2l2l1P3P3l1l0J7J7J8J9k9k9nnnnJ0J0J0J0
3627i51poppk3k4K3K3P6P5o0o0n2M3J22K7j08j09l9J17J24l4j03j02K9J23N1m4q8OK6K6k6
3623i59k5K1K1OOj8j8j%M6M7j0rrj0N1N1k7k8j3j3J1J1m1m1L8L8M2M3r3r3l0O4J11J7p6p5
3619i65n7L9P1P1K1p4n0n0K3K3PQj6j6%JM7M8k8k7qQ6N6l8j15j15PJ01N4m0n6n5Q0P9k7k7
3615i42k7k7P7P8jjn8n8j1j1lmmmN1N2M6M5j5j09q5RP1P1kkopppl8l8RRnmnnj2j2J2J1N3N2
3610h64q2q3l4O0Q4j0m9m9K4K4mlL7L8M5m9p3K1O9O9pj02p2K3R5Jq3q4oQ7Q2j1l2l1M3M3k9
3606i12l0l1O2N7N7o7o7p3K1L8L8llJ8J8n4n4q5J0O6O7nnmnj4j4RRN3N3q2q3n4M1O6O5n0n0
3601i97N4N4Q4j0o8o7j0j0L7L7ppJ6J6noq4q4rrL9L8K2K2K2K1M3M2l6l6l6l5J2J2PQN4N5n6
3597h77n5o1L3P0P0l5l4k3k3K3K4NMNNj8j8r1r0k3P1R7R6J3J4l4l4k5k6k5k6L9L8rrm7m8L1
3592i93L0j8j8N4N5Q1j3j02j01NMNMRQRQN9O0L7n8j22p6L7J31R1lk2k3JKm6m5K3K3k5k4n0
3588a003n0N8J06O5l0p9l2M7M7k9k9j8j8L0K9J1J1j3j3m6m5L3L2L0L0m9m9j0rL7L8J2J2l5
3584i29l4j0rO9O9jkm9m8k9k9J8J8P0O9rrp0p0QRL7L7qn6m5M9M7%l5J3N9N9l3q0lR2R7Lj08
3579h43j08J3O0J3q0j14j9Q9Q9P0k4n0m9J6J7J7J7l5l6M4M3kkn0m9L6L5J3J2l9m0q0q0PJ02
3575a007J74Q0o8j61r0NN5N4j9j9N7N6J0Rk3k3k3k3L4L3j4j3l8l9M1M0l9l9L4L3J2q3n9L5
3572a018Q0Q0n6n6J0J0J5p9n1n2N2N2O7O7j1j2KJKJp4p4M0J34P1k3p3p4N4N3Lr1p9J5L5L5
3567i44m2m3L6L6JKJKP5P5lmJ2J1l5l6n8n8K0K1k6k5k5k5M4M4klppM0M0m4m3MLoppoM0M1l8
3562i46l8L3L3L4L3l8l8l9l8K7K7K7K7k7k7K0K0lmllP0P0qrp2p2L7L8QQm0l9KKk1k1K9L0K9
3558h82K9j01j01p6J8N6N6L9L8k7k8k8k8P7P7N1m3o6o5O4O4Q5ro5o6k0k1K7K7MMk0k0K1K1
3554i08k6k6qqL9L9j5j5j5j4j9j9K8K9PQQPO8O8m2m2n3n3k9l0k2k2J14J13P3k1p8p8L3L4l9
3550i14l9l8N5J03Rp2p2%JklL9L9M9m5p1p1J8J7M1M0O8O8j5j09r8mM7M7%%k3k3N2N2Jr3q4
3545a030J0O1O2OOj7j8J9J9k8k8nmJ9K0J4J3J4J4n0n0l0O3Q5j0q7q6K0J13O7k7p3p2L1L2l3
3541i60l3P1P1O5l0q7q7K9K8K9K9M5M5n9n8q5RL5L5j6j6PQj9j8MNnok9k9K6K5K6K5RRJ0RL1
3537h52L0j6j6o0n9j3j2K0K0K0J9n0n0q0J4R8R8M7m7j2j2L0L0q2q1llj1j2j2j1Q5Q6k9j22
3533a048n5L9R0R1m8m7L1L1j6j6k7O6P5j9r6r6M8J41P3q4j62o8P3J67R7o1r7mP8P7l1j25n6
3529i79L8K6K6o5o4j7j8M5M4M5M4m2m3m9M6P8P8Kr3j50n6J17K10J35q6j81q8K5K4m2m2j4Q1
3525i65N2N1j7j7L0L0k7k7o8o9L1J25J26L1q2q2rrm2m3k2P2J01Pp6p6M0M0K0p3o3L2N2N2p2
3521i47p2J1J05M4n0j23k8P9Q0Kr1l6N8P7P7q5q5o0L4K4K5j7j7K9K9j8j9J4J4J4J4n8n8j0
3517a044j1N7N7J0J1l1l0ppQQN5N5qpl0l1K3K4j%K8K9j9j9n8n8K1K1j0j0j0j0O2O2J4J5l1
3513h72l1p3p2j0Q5P3P3K5o9q7m0K6P4L1o3q0J6O3O3k3p0k1P4L9pk5K2N4N5n3n2m6m5k1k2
3509a009L3L4RJ0l1l1J6J5J5J4J5J4q7q6l3O2R1M3pn4k0k1k0k1L4Q0Q3j1j23j23J6J11R5J
3505h86p7k9N4N5k1o7n8L6L3j4l9PK6K5k6k7lllmM4M4KKk2k2L5L4j2j3K6K7k1k1p1p2L9L8
3501i84k2k3k8O6Q6Q7k2j16q3J1Q7Q7J9p6p6J9L9L9n9n9p2K2J04J04P9j6o7o7j7P7N4m1o4
3497i12o3O5O6O3l1j13j14l8N5M9N0m6m6L3L3j2j3QJ01Q7qr1r0N7N7k6j19q3J2O2O3l9l9Q
3493a014QL2L1M9M9J0q3p2p2J4J07Q4j0p8p9jR2P5j9l8l9KJKKO6O6J6p9j35m0M5J40R4%q3
3489h57q3qqL9L9k3k2l4O0Q7pj10j11n3J05J47N3m3m4k6k6K4K5KJj6j5L2L2LMo8o9l1O3N7
3485h81N7n9n8j1j1N0M9LKo9o9j2Q2O0O0m4m4k0j9l7l8j2Q2P6P6n7n7n8n7N8N7L8n6m5M9R5
3480h20R5Oq8q2q2j2j3R2R2N4m0j53j54m0N4J11J10mnk8k8NMm3m2k2k2K6K5M4M3l5l5o5o4
3476a116J02J02O3l1q8q8R7R6M9j07j32l8R8R8L7n7q3q2L3L4Q1Q0RQj5j5mnn2n1J9J8M3M2
3473h55k2k3k2k3K8K8n1n0RJ0Q8Q8o5o5j8j8nnn3n2N9N9j9j9rrL8L8kjM5M5J3J2j2j1J0J1
3468h28l7l6o3o3M6M7L8L7rj0l9l9j6j5N1N0k7k8l3l4J4J4qrJ6J5LMN1N0j9k0o7o6M9M9k9
3464i61l0k3k3K3K4l7l7J0J0L3L3j4j5ONNOKKLKK0K0K0J9k3k3k4k3J8J8J9J8L1L2L1L2p3p3
3460i37m9m9Q3Q3k6k7o3o3P9P9j%p9p8N1N2K8K8m1m1OOpqppM8M8M8M8l4l5j0j1r0r1J9K0P4
3455i54P5mmK0J9k7k8m9m9L0K9mmk8k8LMMMO1O1J4J4n9n8K0K0ppqpONNOj2j2l5l5N4N4PPo1
3450i58o2j4j4K5K6K5K5J7J6J7J6m1m1m0m1O7O7m3m3klM5M5n3n4ooN3N3OOj0j1j1j0j3j3O5
3446i15O6j3j2o0n9M3M4J9K0n2n3k9k9M7M8N4m1o9p0O0O0N0m5l8l9M0M0ppl8l7J0RM5M5kk
3441i17l8l8J0RJ7J7N8N9J4q0p3p4L4L3j3j4L6L6O6k9p2p1L2L2K4K5JJLMp0o9l5O0Q5Q4j9
3437h72k0m3m3J8J8J8J8k1k1KKL6L6m3m3L4L4M0n5p9p9Q2Q2N7l8o4o3K1K0k7k7J0J0Q8Q8j6
3433h40j5j6j5k2k2m5m6L1L1m7m7M2M3M8m6n1n2N3N3j0rL7L8j7j8m7M7P5P4o1o2l0l1M8M8
3429h81J4J5o4o5mmM3M3K4K3K4K3m0m0m0m0pqL9M0k7k6k7k7J2J2j1j2N1N1k8k8K8K9j8j9m4
3425i89m4O6O6NNm2m2j7j6O3O2j7j8j7j7K0K0n8n8M7M8M7M8l5l4J2J3n2n1K7K7L4L4m5m5L7
3421i16L7m2m2NNNMo5o5M5M5J2J2l5l6jkP6P7K8K8q2q2kjM6M5k2k3N6N6k4k3j02j02N3N3N3
3416i26N3LLm4m4l1l0J7J6k3k3Q0Q1L2o2o7K7Q6rr0r1K1K1llqqK4k3l9N6J01N5n5j01n6L9
3412a021N4OqrK7K7j9o6q5J0Q9Q9N7l7r0m2K4K4k0k0k6k7N3N2RRl9l8J0J0L4L4K6K6n3n3l3
3408a016l3M5M6MMj9j9qpppMMLML6L6j1j1K0J9J9K0K2K3jjo6o6J2J2MNK0O6N5l9q8m1O8O8
3403h21J7p7j18p1J4J08J01N3k3k4k7k6k7k6JKM9M9p7p8l0l1M9M9M9M9qqn5n5j4j5L2L2J6
3399i41J5l2l2PPL0L0n1n1nmL4L4j3j3MNK8K8m8m7k4k4P9P8L2L2l9l9j5j6m9n0K9K8L6L5j2
3395i34j2M9M9k9l0j5j6n7n7k9O5J43M9n1n1nQ8M3n2j24l0O1O1m3m3opJ8J7k0j9N9N9j1j0
3391h90j0j0l8l8l8l7R0Q9O5l0l4l4QPk1k2k1k1O4O4J3q1j57o3N6J49Q6qk8k8J8J7ooMMm3
3387i30m2l3l2J5J5J3J3J3J3K8K8K8K8l2l3J5J4n9n9l6l6K8K8N1N2k0k0o7o7N5N6QQ%%K3K3
3382i11m5m5L2Q0K5p0j16o8K7P4N3PqqL7L6j0j0n3n4J5O2O4k9o9o9QJ01Q2j2l3l2qqn5n6k0
3378a086j9LMJ7J8M1M0%j%jK9K9j8j8J8J8M1M2l3l4J1J0l1p8o1L4J29Q3l1j24o5K9P6K8j6
3374i16j6j9j9MLMLm0m1L8L8J0J0RJ0O2O2q0p9k1k1K7K6K3K3jjn2n2MR9O7O7r4r4j00nN1N2
3369i59J3J2N4N3J7p7j03j03N0M9M9N0klm3m3n1M4L8L8K3K2O3O4p8j72j29K8O8O8l2l2L1L2
3366i61L1L2j6j6L1L1KKm5m5J9J8nnj2j3L5L5m0m0m5M8R2R2j6j11j14k1N6N6pj02n4M0R8R8
3361h52j1j04q0J5O5O6NNj8j9L4L3J0J0q1q2l0O4O1l2n3n2P5P5K8K8k9k9nnj7j7PPJ5J6J5
3357h82J6r4r4j1Q2J69P5p0p0k8k8k7k8J7J7opp1p1O5O4P2k2o9K5R7R7K1p3p4K1M0M1n6n6
3353i18qrJ3J3l4l4K7K8L4o1m5m6Q4Q4L0o5q8OL5L4qpJ8J8n4n5mQ9R0nq3q4jR3J9K0k2k2J4
3349i04J3l4l4k8k8J9J9J9J8k9k8L6L6j1j1k2k2K5K6JKM3M3J3q1p0o9j1Q4J03J04K6o8r3r3
3345a006J7J7poKKN0M9m5m5K7K7N3m2l6l6N0M9q6q6j8P7P6j8r5r5O5O6N1m3l6l7P3P3N0N0
3341h13r4r3l7N7Q2Q2n3n3J7J7n5n6q3J1L7L6m2m1RJ03J13J8o4o4M8M7K3K4l5l5J1J2k2k3
3337i16m6m6J4J3O0O1m4m3MLKLk2k1J9J9k9k8L6L6M2n2o5o5L9M0rrL2L3K2p2p3K2J08J07%
3332h25r5q5J0O0O1k0k1m4m4k2k3k3k3P2P3P2P2l6l5o0n9p2p1J6J11J09J09Jr3p6J8L8L8N
3329h62Oj9j8k3k4K4K3J2J1l5l6m9m9JR6R6%n0n0L4L5l9l8p8J5M2M1k8k8J8J9K5K6J9J9j5
3324h79j10q6QR5R5m0m0j8j7OPN0N0Q0j4j20j19j1Q2J00Om5m5lkK2K1k4k4jjppJ6J7Q4Q4n2
3320h42n1n2M3M8m6m9M5N9N8o5j60q2J3P4P5L3L3nnnnK5K4k2k3l5l5j2j2KJK6K5J1J1o7o7
3316a034j6j5O2O3ooooK8K7K8K7J4J3l3l3l4l3J3J4rrqrJ9J8n9o0J8J7M1M1j6j6L1L1J4J5
3312h74rrK7K8n0n1n8n8N2N2k8k9k8k9M3M3mmj0j0L6L7L0L0L0K9OOp3p3l1l1J7J6K9K9j8j8
3307i55m2m3NML5L5L5L6j8j8j8j8m7m6%JO8O8j1j0o3o2M7M8JJk2k2L5L6N9N9LLp5p6M4M4l
3303h82lo1o1l7l7k1k0J20J21%Jm6m6KLk0k1O0O1n0m9k8k8K0J9j4j4O5O5P6P6l4l4l9m0QP
3298h81o6o5J3J2N2N1M5M5Kr3j37m2L7Q5M2n2n4pQQPPN1N1l9q6o5K9O5O5K3K4j9k0m3m3j8
3294a008j9NNJ0J0J0J0K4K5K4K4p9p9k5O9J07N9m9n0ONN3N2j7j6o4o4POj7j7K8K8N1N2o9o9
3290i72J0J0pqM0M0K8K8q2q2qpP1P1J2J3o7o6PQPPK3K3k5k4l1l0J7J7nmmmkjJ03J03J5p8j54
3285a008o0N1R8Q4j1m1m0%%J5J5rrm1m1PON1N1MMl6l5J1J2%Jk3k4P4P3J1o8p7l1M8M8k2k1
3281i33JKk1k2m5m6M5M5kkK6K5O8O7k3j01r6J4R0Q9L4m5p8l0J7J6lmmmk0j9k0k0M6M5kkJK
3276i09M8M9n5n4l1l1L5L5J1J1l8l9QRK0K1k4k3K0O6L8m1r2r1J3J3J4J3l3l4K8K9P5P6m3m2
3272i48NNJ9J9k8k8M5M4ln0m2L7N7k2p0p0L5Q2M1l8o4j7J9K0k5k5KLLKJ2J1J2J1nmnnNNP8
3267h77P8l1j26p8J6O3O3o7o6J6J10O3l1r9r8NNK5K5K5K4j7j7K4K3L4o0n5n4L1L1j7j6L0L0
3263i88L0L0j%j%ononj8j7N5N5j2j07l4O0J41M6r3r3p6J8M4M3J5J6J5J5L6L7J1q4j48j48K3
3259a152J17M6m8m2N2J14J13n2n3JJm0m1k9O5O5l0r8r8RJ04J14J9o3o3J7J7J7J7n9n9K0K0
3255i99L4L4j3j3POPPRRRRk6k6k7k6L3L3L3L3qqq4q3K4P2N3m0n7j0O2O1Kr2r3KN8N9j3o0o3
3251a085L1Q5Q4ONm1m2rrrrK8K9K8K8l2l2J4O1Q1j4o4o5J4O1J4p9o9K5P7P6j8j8o6o5n0m9
3246a078JR6P5j8o5j8P6P5K5p0r2m5L3L2j1j1pqN9J05N4m0j01j01OJ01O9k7j4j4j6j5j5j5
3243i74O5O6M3n1n5qOPm2m1NOL3L4m3r1o1L3N6N6J7J7J6J7n1n0n1n0N2N3N2N3J4J4l3l3j5
3238i34j5QRj7j6m0m0k4k4K3K2POOOM1M2M1M2J9J9k8k8K0K0k7k7o2o2M8M8k4k4k3k4O6O7m4
3234i23m3MMK8K8p5p4NML4L4j3j3m3m3NMM9M9KLM5M5klopJ7J8o1o0J8J9K2K3n6n6L0K9P6P6
3229h07m3m3LMJ0J0l8l7L0L1j7j7K3K3K3K3l8l8l7l8K4K3M7M6p3p4k7k7K9K8N2N2K6K6n3n2
3225i26o2o1M8M9O8O8m2m1k1k0N8N8J7J7o1o1j4j3J0J0nnJ9J8J5J4l3l3K8K7K8K7o8o9J0J0
3221i36M0M0l8l8j5j6L2L2n5n5qqM0L9J6J6J9J9n9o0ONK9K9NONNJ%JJj0rj0rJ7J8M1M1qpq6
3216i24q6j7j7L1L0K0J9k7k8NNNNK4K5K4K5j9k0K8K7j5j5RQj4j3o1o1M7M8%JnmM3M3p3p3O
3212i94NL4L4p6p6K3K3P1P0k2k1k2k1J0J0J1J0rqJ4J5M1M1l8l8p2p3L8L8LLLLK9K9j8j9QQ
3207i33RQj5j6j5j5j3j2L4L4k6k6klooooM6M5k7k8k0P5P1K4n9n9j6L1L6n8j02pJ19J20J2q3
3203h95j09j5R4M7o1o2J4J4J0J1J1J1J8J7k9l0k1k1KKO1O0j8j9J3J2j2j1m5m5O4O5j0j1j0
3199h98j1pqqpqqpqKLKLNNONO2O2m7r4n4M0L1L1KKK5K5o5o6qQ5J9K0n4n3L3L3J0J0n0n0ll
3194i96oon3n3N6N6L2L3LMQ2Q2q5q5poJ9J9k8k9M1M0l9l8LLKLOPOOj9j8K8K8m4m4k1k1N9N9
3189i21j9j9j5j5L3L2k4k4%%K2K2K2K2l4l4l5l4Q5Q5k4k5o3o3M7M7K7K8k0j9j2j1L6L6l8l8
3185i43j4j5J7J6l0l1j3j3L4L4pqM0M0L0L0m8m8PQPQL4L4j3j4p6p7JKL9L9qrkkm4m3m8M6R7
3180i43R7l0j25p7J6L5L4ppQ5Q4mr8l5l4l5l5q4J0R2R2L8n6J4J5M5m9r6kJ03J03K1p3q1q0
3176a067K3K4K7K8K8K7j0j0j1j0pol0l1lmP5P4K5K4%Jl7l7l7l7J8J8N9N9Jr3q7q7M7M6K7o7
3172a040o2L3Q3Q3rj0l3l4J6J7l1l1MNN2N2k1k1K6K7L9L9l9l9l8l7J0J0M4M5n9o0r3JQ3Q4
3167i04K4p0m0m0N8N9L5L6j4j4q7q6n2M3L7L6k0k1N2N2M0n3p7J7N1N1m7m7K7J21P8p9j12j12
3164a058K4J18O7k7m7m7nnm5m6kR2R3km3m3N5N5K8o6j44n0J31J30M8m6n2n2j0j1n4n5N6N6
3160i57j1j1j7P7N6N6m9m8l6l7J1J0L2L2p2p2qQ6J10J6n3n3K0J9KKk2k1j6j6j6j6J8J8J8J8
3155i30k0j9j9k0J1J1J1J1K2K2O3O3Kr2r2Kj9j9n5n4Q6J80J06n2j04j04K7K7K6K6k1k1OOO
3151i27OLLJ2q2j04n6Q4J78J11m7j15k1Q2Q2k6j20o5K9M4llkonLLP5P6%r3j17k3K5K5j6j7
3147a007mmM3M3poooj2j2j2j2O7O8j1j2k7k8k7k8QQN5N4rrj3j2k4p1n1M3R6R5J6p8o2j4L1
3143i37L2l0l0J6J7K2K1K1K2k1k1m5m4O6O6j2n9m6M8O6J9q6q6l8N6N7l6q3l5M3M4L1j5oQ8
3139h95J09J4p0p1k9k9K2K2k5k6LLK6K6mmmmRRRRj8j9j8j9J7J7J6J7l0l0l0l0P5P6K2p2p6
3134a002k9M9M9rj0rrJ2J3L6L6J8J7q6q6J1J04J05J0r0r1j4Q0L3o2j08o1N0N0QRJ3O0M2n2
3130i13r7m9N9J06M2n2p0k3L3L3j1j1L6L7pqj0L7J9p5o9k1N5N6ooJ7J7PPr7r7KR5J16K2j15
3126i41j62n6L8J02N4QQO7O6m3j37q6P2J39R2n2j47j02qQ0P9k4p0n1M3O6O6k4k4m8m7k3k3
3122a088K4K4L7L6L7L6j4j4o1o1O2O1J5J4n8n9j1j2K4K5%Jq0q1O1O1O0O0n0n0MNj9j9J4J5
3118a001J5J5KLLKk2k3m5m6ppP2P2K9K9K9K9k1k1o7o8K8K8N1N2k2k2k2k2M0M1l9l8p6p7LK
3114a101J8J7R7R6j%q0p9O8O8K1K0l5l5M4M4l0l0l0l0O7O7m3m3m0l9L8L9o3o3J6J5N1N1k7
3110i32k8L4L4m5m5L0L1POq2q2R0R1L5L6p5p4J0J0L4L3NMNMk0k1K6K6m2m2m3m2N5N6m9m8p3
3105a081K2P8P9l1l1pppql0l1P2P2K1p3q8PN8N8m5m4PJ01J11J6r1r1m8M6M0M0K1K0K1K0m4
3101h47m4m5m4M4M5L8L9mr8j22k8O0N9j3j2KKL7n7r9nP2P2J0q5o0L3Q4Q4J1J2K3K3m9n0p7
3097i89J8M2M3n6n7o2L2O7O7l7l7l0l1M7M8O9O9j4j07o3L1N0N1n9o0l5l6qqJ5J5L2L2L3L2
3093h96N0N0n9o0J1J0M6m8o9K5P7P6p3p4n3M0M3n2r3KQ4Q3m5m6n9L6K9K9j4j5RRk5k5m8m8
3089a093M6M6M5M6m2m2L7L6ppopO9O8m5j39j10j5O7O6J8J8J7J8j4j4j3j4O4O4L9n5m6m6K7
3085i24K7KJJKm6m6m6m7K5K4JJk1k1N8N7M2M2mnjjm8m8K5K5k2k2k3k2K5K5l0l0J6J7N3N2N
3080h81Nj04j03KJ59J34k4r7r8N4N5k4k3KLN0N0k7k6k7k6J9K0J9K0opook8k9nml2l1J6J6M6
3076i44M7l2l1K5K5K5K6l1l1J7J6J5J6o3o3j3j3j3j3j8j7K9K9%J%%K5K5k2k1m1m1L7L8kjk5
3072a039k5J8J7J8J8O2O2J5J5m6m7k2k3L5L5L5L5l9l9j5j5M0M0qpo4o3J5J4P2P3pop1p2j4
3068a003Q0R9R8o8j62j64oJ29J29K6o9o8K6L4L5p0o9J8J9O5O6K8K8n0n0l9l9QRj4j4J0RM8
3064i21M8l1l1m6m6L3L2l8l8RQL3L3m6m5K8K9N2N2m4m5KKmlk8k7K5K5JJJ8J8O5O5J7J7k9l0
3059h39o1o1l5N9O3O2o6o7q4J0L6L6l9l9M0M0N0N0MLj2j2n9n9k7k6lmQ1Q1L0o5r7mP4P3k1
3055h88j16m2N1J02Qo8o9oQ8M7m7n8L5N5N5m6m7JJl2l2qqmmn0n1L6L7L7L6J5J4J4J4J4J4J4
3051h88J4LLk1k0m3m3MNl3l2M0M0K5o9p0K5R5R6l5l4l7N7K8K8m7m7L2L1j1j1n9n8M7M8M8M7
3046h42p4p5p5p4P0P1P0P1l9l8l8l9M0L9L9L9n6n6rrk0k0K8K7N8N7p7p8l5O0Q5Q5n9n9qQ6
3042h55P2k3r9r8j5Q0LLl0l0pplkP5P6j6j5l9l9MLm3m3j1j2O7O7llmlO6O7m4m4j9k0K7K8j3
3038i02j3j3j3n4n5k9O6O8O9o1o0k5O9M0L9OOJ2q2j21j20J8J13J53N9n6n5mmK0K0m0l9L8L9
3034i11j3j4o1o1P1P0qqM8M7%Jo3o2J6J6k3k2K4K4K7K6k0k1m9m9kkL7L7j0j1LKk1k1N8N8J1
3029h76J0n4n4N5N5j8j9m2m2K9K9j7j8j3j2O6O6m2m2r0q9L0K9N4N3M3M2l6l6l4l4j1j1J8J7
3025i94R6R6l8l8l8l8N9O0q2q2m1m2J00J00NMm2m3rrL8L8lkn0n0K3K3%%k9k8J9J9J2J2O0N9
3021h35OOm1m1l9m0j6j6N5N4QPLMLLn2n1nmL4L4j3j4j5j6L1L2K1K2n7n7j7j7L0L0m5m4KLM5
3016a002M5l3l4K9K8K9K8j6j7L0L0k1k1KLj3j4j3j3K9L0m9m9n0m9llJ35J35Q8o9j09j5O3O4
3012h25o0o0J9J8QRl9l9L9M0l9l9qrL9L9k6k7klP0P1j3j06r0MQ1Q0oj01n4M0N6N6m2m2l8N7
3008i42N0N1n2n2mnK9L0m4m3qQ6L9n5j24j24M7J41N8l5p7J7J31J31jj57j93l7J27J26M1n3
3004i02n5n5N1N1j9j9J7J7k3k2k6k5O0O1llmlj1j1j1j1K0K0mmJ1J1j2j3k1k2k1k2j%O4O4L7
3000h39n8p5p5RRRQmmL5L5L8L8J5J4j6j6j6j7m2m2llK7K7j3j2j3j3J0J1K6K7K6K7NOo0n9k9
2995a007O6Q2Q3o8o9j4j3J5J5J5J6j4j4o8o9mmN0N1k3k3k4k3Q9Q8P1k3o2o1J9J9K4K3K4K4
2991h09M7M7q7q6l5l5j2j1MMM3M4n5n6K0J13K8o6j31l6P0P1l5l5j1Q3Q3j1r6r6M1M2L1o4m5
2987a041M9P9j4o8o7J9J14R1mn8n8POJ0J1M3M3Qq7q7PM9M9q5q5j6J40J45N0q4q4n7L7N3N3
2983h32L5L5r1r0j05j0O2O1l5l4%%K4K3J2J1J2J1p2p3n4L9J10J11L6n8n2n1J3J4k8k9L7L6
2979i32P3k2n4n5M7M8QRk3k3L2L1m5m5ooK4K4K4K5k3k3o2o2QQM7M8J4J5n7n6J7J6J7J6j8j8
2975i79K9K9j5j4o1o1M8M8M8M8o6o5J3J2KKKKklk6k6N3N2MNK8K8n0n1%jP7P8l6l5j2j2j7j7
2970i41j6j7J5J5qrN2N1NNo5o5j8j8M5M5K1K2n3n3noO0N9j8j9k6k6N2N2m2m2j9j9L2L2m7m7
2966a016J0RN6N6ONm2m2o0o0J9J8N4N4k5k4M3M3l6l6k0k1N7N8j3j3j4j3pppoJ0J0L4L4ONm1
2961i16m2k3k4%%M6M6l3l2L0L1PPk1k0Q3Q4K4p1m1m1J5J4r0q9p5K0P6P6J4J4L7L7l4l4j1j1
2957i47mnn2n2J03J02K1p4p1K5M3M4m6m6N9N8K4p1j7j7K6K6k1k0m1m0POj1j2j1j2N5N5QPk3
2953i24k4J%RRL2L3m4m3LMJ9J8J9J9j2j1n9n9K1K0k6k7m9m9O1O1K2K1O3O3K9o6j69p6N3J46
2949i12P4k0n3n2N1N1ppn4n4RJ0L3L3PPm0m0j7j7R3R3l5l5m0N4M6M7n8n8L0K9N3N3mlmlN1
2944f89N2N2N2M0M0Q7Q7L3L4J0J0J50J49P1P1k9l0M9M8N8N7L4L4M6M6l3l2k8k9J13J13J8J9
2940G03o0o0non2n3r8r8p4p5j9k0o7o5o7o7m3m3o3o4j10j10j1j1L6L7k0k0j9k0n7n7n6n7l7
2936i08l7J0J1J4J4J4J4O3O3j6j6o1o0l8l7J9K0nmk9k9J8J7K7K6KLk7k8k7k7N4N5PPp6p6O5
2932i78O6j4j4o1o1P1P1K3K4k2k2K5K5MNp4p4MNMNPQN4N5o4o5M6M6L4L4p6p6M1M2nnk7k7K0
2927i46K0o4o5J4J4Q9Q9k2k1k0k1K7K7J3J3o5o6J7J7O3O4o7o8J1J1L3L2m5m6N1N1MMm8m9k5
2923i74k5k0k0N9N9N5N5q6q6J5J4l3l3l3l3J08J09k1k0k0k0M4M5lkn9n8j1j2M4M3l5l5J7J8
2919i54R6R6l2l2n6n6L4L5m5m4K2K1K2K2l6l6J2J1l1l2qrm2m2L7L6O4O3m7m6L2L2j5j6j8j9
2915i81N3N4J1q2l0l0N7N6j6j7m0N3M8M7o8o9J0J0K0K1n9n8K3K4M6M7k9k8k9k9M4M3O8O7q3
2911h46q4n8L7O9P0o6o6L5L5J1J1j9j8K9K8o4o4J4J5N4N3k8j23j16k2R2R2RRQRllmlQ7Q6k7
2907g61j22r8lM7M7j5j5j5j4K1K2k6k6l5l5J3J2ooJ7J8K5K4k2k3m5m5Q9R0L8n7j61o7O3J57
2903i14N9l6r5jP6P5%r4r4%N9O0J8J9m3m4MML8L8rqJ7J8J7J8l3l4J4J3KKKJK2K1n7n7j5j5
2898i52L2L2j5j4N8N8J7p8j24l0N6N6J5J5k9k8N0N1M0M0pqp1p2J0J05R3%j09j09j9P6P0O9
2894g22l9l8QQJ6J7l1l1mnO9O8j5j09j09j5O5O4pqk2k1KKl6l6n3n4QJ01J02Pq5q5l4O0K4K4
2890i14j7j8K3K3q1q1rQ5J09J5p0p0k9k9K8K8N1N2J4J3l3l3l4l3j0rL7L6j0j0%%M7M8ppn4
2886i49n4KJKKK9L0POr0r1N1N1J4J3l4l4O4O5J7J7J5J6q4q5n9R8J42M7q3q3K1K1j1j1J3J3
2881i11K9K8n0m9N7N8J0J1l1l1l0l1rrL8L8qqqqJ0J0N8N7qql1l2O7O7K0K0o2o2J7J6L7L7J3
2877f88J3N6N6k3k2k1k1K6K6m4m4L4L4L4L4m4m5l9l9PQQ5Q6L8L8j7j6j7j7j4j5O5O4qql2l1
2873e01J9J9J9J9M2M1noPOOPJ02J03N5N5M4M4R2R2j1j2J30J30J19J19R5R6J93J94Q4Q4J41
2869A622J42K51K51K03K03K03K03K61K60M02M03L09L10L63N20P15P16P59P58R07J063J202
2866A2026J360J633J915K206K425K625K843L143L424L706L988M251M408M520M615M723M817
2865F8628M771M771M801M801M895M896M644M424M166L946L644L299K921K512K085J613J051
2863A31868M54k01r24j585k119k614l021l401l745m068m350m556m650m741m835m986n080n043
2861G2403m885m752m752m703m609m391m171l967l747l509l163k810k528k271j988j721j501
2859A2935j263j043r02q08p57o63n59m65l68l69l86l87l52l53k11k11j83j83k29k30k36k36
2856B541j88j89n3n2j00j00j45j45r8r8r9r9n3n2k5k5qqm2j36j31j30l8l8RRJ4J4o9j63j38
2852A65m3O5O4K7o8o3o2J3J2l5l4n5n6K3K3n2n2n2n2%%%%J7J6J7J7p9p8n9L6P2k2r8r9QJ01
2848c83P2P2k8k9p5p6m0l9PQk3k4Q1Q0pj02p9J6J16J16L3o1k3k3nnLLLLq4q4l6l7KKKKJ1J2
2844f19j3j2O1O2J1q4n5L9Q5L8n2n2qqJ1J0j3j3j2j2J2J2J%k3k3N3N3k6k6n0n0K9K9j5j4L3
2839f41L3onn3n2k2k1KKN6N7k2k1kjM3M3n2r9j00nP7J24P8j6m7m6N1N2Qq6q4l6K1K0k4k3J3
2835g84J3J3J3j4j5j5j5L2L3Rq4j08o0J6O3Oq9q6QJ20J19M0n4k5K1M5m9j05n7N0R7M3n2o9
2831i40k3M7M7k9k9k8k7J9K0K6K6KKo3o2M6R3N3m1q8m0O2J09O0l4k6k6J5J5n6n5M8M9N6l8
2827h10o4o4K5K5K4K5j1j1j1j1L8L9l5l4o5L0N5N6k0j9K8K8%Jp8p8l3l3M5M5MMk0j9P4P5N0
2823g45m5k8k9J3J3j6j5RQJ6J7l1l1L6L6Q8or2r3j6P8N9l5j38m5Q1Q1L0o5j0j0j6j7k1k2N7
2819i04N7j4j3L3L3k2k2k3k2J1J0j3j3K1K2k6k6J4J4J4J4l1l1J7J6L7L7m1m2j3j3L4L4rrJ5
2815h54J4m2m2j9j9L6L6m2m2RJ0N7N6RRl9l8LLLLk0j9N9N8ONm2m2j0j1j0j1J4J4J4J3NNNN
2810h51l3l4J3J4k3k3lR1R1ln5n4M5M5klj8j9j9j8l5l5J2J2k0k1LLL6L6j2j1j8j7N5N4nj01
2806i23n3M2Q3Q4p7p7j8P5R9Nn4n5j3j3KKKKM2M3nno9o8J0J0N9O0J2J2k9k9l0k9j6j5QQQ3
2801h35Q3Q9oj21j22l9N5N3N3n1n1n1n2K7K8L3L2j4j4k2k2K5K4j4j3l8l7N9O0O5k8p0o9LM
2797i76J4J5J5J5k1k0o2o2K0J14J14J9l2l1RRK0J9M2M3K3K2q7q7m1m2OON5N5QQl2l2M6M6n4
2793h36n4q3J0O5O4K4K3%%p8p8k0k0K7K7L1L1L1L1k5k6k5k6j0j1j1j0J8J9O0O0jr5j19k5R0
2789i42R0J4q0o2L3Q4Q4l3l3J5J4qql7N7M8M9n6n6M1M0M0M0JKQ0Q1N4N4k4k4N9N9Q3Q3N2N3
2785e3N3N2Q2Q3Q2Q3N6N5L2L2j7j6L0L1L4L5j2j2k0j9j9j9l9l9l9l9J4J5o5o4o8o8o8o9j05
2781h1j07n9n9K4K4n5n4j11j11jjK2K3n6n6n3n3ool2l2M7M6k6k7n0n0L9L9m0m0l1l1P9P9j6
2776h22j5j6j5JKJKqpqpj0j0n6n7O3O4j4j5m1m1O9O8ONNNm7m6%JK9K9j8j9M1M1o8o9O3O3L9
2772h12M0r1r1N0N1j3j2j3j2J1J1j3j2j%m7m7M4M4M5M4r9j00J0J0P7P7jjm2m2m2m2L3L3J0
2767i43Rl0l1Q0P9j3j4o1o0O4O5j4j3j06j06k7k8P7P6L0K9j4j5O4O4K3K4k4k3j8j8j8j8k5
2764i35k5K3K2K7K6n2n1J4J4J3J4k5k6Q4Q4n5n6n5n5N5N6RQqpl1l2KJM9M8K0J9k7k8LKKLn6
2759i26n6rrK9K9NNK3K4k4k4M5M4l4l4j22j23Q2Q2K0K0k7k8P1P1pqp5p5k8k8K2K3O4O4N4m0
2755i00o3o3M9R5P5j9n3n3l6l5OON0M9pn5n7L7P1P2K7K8m0q7j13j9J02J03or9j49n5Q9J36
2751i14R0mn5n5J5O3M4n0r2m4N8N8K0p4m7jN9N8O1O2n9n9n9n8K2K2kjM1M1j0j05o0L3J05N8
2747h39l7j32n9L5J14O7j4j08p5J9P1P0mln1n1L5L5N8N9m5m5JM8L4o1p8l1M2M1l3q0l3O2N2
2743i36N2j6j7j7j7NMK9K8J1J1l6l6n2n3K7K6M4M4mlj4j4L2L3J5J5N7N6J1q4j03j03o3L1Q3
2739i54Q2K5p0p0K4Q3Q2n3n3M0M1K1p3o4L1J03J0n4n3J9J9j9j9K2K2K0p5p4J9N3N3n1n1K2
2735i42K1K2K1j3j3j2j3J5J5J5J5k6k6K1K1j3j2o0o0PPN5N4J0J0l6l7JKKJk6k6K1K1N6N5k3
2730h70k3l5l5M4M4k0k1k0k0K4K3k3k4KLKKl4l3M5M5N2N2k7k6j01j01m3N0P5P5k9k9L5L4L5
2726h72L4l1l1l1l2M7M7M1M1Jr3j13j13K1J15J15K1n3n3j1j2O2O1J5J4q2q1K8K8L3L2m5m6
2722i43l0l0J7J6J0J0l7l7L8L8L8L9j9j9K8K9j0j0n7n7L1L1M3n2p1K3O9O8k3j16j3Q1R1lq5
2718i12q6P0P0rj03j31K6J29J30mr8r8mP0P1l4l3opooL0L0L0L0OOOOn6n6rrK0K0K1K0j2j1
2714h99j1j1M7M7o3o3m0l9L9L9OOOOJ3J3l4l4J9J9O7O6k9l0J7J8m4m3m9M4P6P5o0o0j7j7j7
2710i37j7l4l5M4M4J6J6J6J7o4o3oQ7O4O3p2p2j1j1J3J3JKJJPPl4l5m5M9P5P4r8r8n1J06J39
2705h28M4o5o6j8j8K8K9N7N7Nq8q3J1O3O2mmn1n1k9l0J8J7lmL8L8P7j8o9o8LR7P3k0j05j04
2701a009LR8P3k1p2p2O7O7K1K0J8J8jr5o5L0J03Rj08j08K8J22P0q6j23l0Q9Q9j6j5k7k8K0
2697i31K0K3K3q1q2m5M9P4P5l8l7j3j4K9K9K9K9rrqrk2k2k2k2N3N3K9L0o3o4j2Q2N1m4r4r5
2693a058L7L7M8m5n8L7N7N6p5p5j8P6O7O8l7l6J6J6L9M0j9j8o6o6k0k0Q4Q4M3n1m5m5MMm3
2689i82m3m3m2O7O7O8O7m2m3m5m4KLN9N9O5k9r0r0J7J12J18K3n9n9m0m0O5O4L0o5n8n9j5j6
2685a018j5j6L2L3L2L3NOONkjkkj4j4l8l8jjM6M6l0l1K0J15O8k6j02j03l4N9PPo1o1M9M9L5
2681i57L5j2j2NNK9K8o8o8p3K0R0Q9J3q1o9K5P0P1J0q4n5n5P4P3K7K6m9m8k6k5N4N4k5k4j0
2677i43j1L7L7n9n9rQ6J35M1r9r8q9NL0L1k5k5k5k5K6K5M9M9k7k7K0K0M3M2r4r3k9O6R1R1
2673h13J2J1l5l5m0l9L9M0JJm6m6QQQQj1j1L6L6L8L7rj0m3m3k0k0K4K4K4K4jkj06j05o1L3
2668a084J16J16J9p5n1M3M1M1n6n7j6P9P8j6q6q6J8J9L9M0J6J6j0j0l3l3mnmmL1L2j6j6rj0
2664i37O9P0J3J4o2o2k7K0K8o5r7lQ0Q0k3k2JJopopK9K8j8j9rrl3l3N3N3POn9n9J9J9P2P2
2659h29K4K5p2p2k4k5M8M7J%o8o8j4Q0O3J6o2o1M7M7M8M7j8j8j8j8k8k8k8k8J8J8L9L8l4q1
2655i88l3O2J41R3j9j14j09j6L6L5qqrqLMLMk8k8N1N1J8J9o0o1QPN4N4K5K5k2k3n4n5qpk2
2651i87k1K6K6N1N2n7j05o5K9N2N2M9M8M6M6n1r8q0J4K0k7j8j8O2O2J5J5l5l5p6p7nQ8J36
2647h66M1n6n5j5j4k1k1LKN7N7k2k2K8K7j9k0ppO5O5%r5r1m4O2O2M3n2n3oO9O8j5o3m8M6N1
2643h66m3q8q8pQ6N7N6J3J2l4q1n6L9N7Rq0p9L1J25J03Rr9r9j0Q5N8J1J6J6J3J3n3n4poK5
2639i16K5m8m8LR6R7Kr2r2J6J10R4%n1n1l3l3l4l3K2K1j9k0mQ9R0nm9m9K4K4m0m0m6M8N5N4
2634h33j8j7%JK4K4n3n3k7O7O1O1p5p4m7m7%%N6N6O1l2r5r6j3Q2P4P4KKjjm8m9j4j5j5j4M1
2630i51M1M2M1k0j9k0j9qqpqO3O3J16K3r4r4j06j1K1K1k0k0J2J2J2J3j4j3L4L3k6k6K1K1P4
2626h21P4l6l6l0l0M8M9jjm8m7K1K1M5M5p1p1p1p1L6L7L6L7n9n9n9n9R0R0J2J2o3o3M7M7N6
2622h93N7RRm0m0o4o4N3N2N3N3k3k2k2k3m8m9kjLLLLL1L1m8m8L8L7L8L8p7p7L3L2N1N2k8k7
2617i17L7L7m1m1m4m4L4L5l0k9k9l0O2O2J5J5j0rj0j0QPPPk4k4K3K3K4K4n4n5m3m3O7O7j8
2613i51j8m2m1O3O3j5j6j7j6O1O2n1n2n1n1M4M5l4l4P1P1K4K3j04j05O8J62R1o5j66p1N9N9
2609i34j4j3o0o0N0N1L4L3K8K8J7p7p1p1N9O0Qq6m3N2J55O2q0p9lR2N0m4j17k2O8O8l6l6m8
2605i79m8L0L1P2P1M7m8l2l1J0J0l7l7l6l7P6P6Q2j2r3r2m2N2J7J7k4k4K8K9j9j9k2k2K5K5
2601i56K1K2K1K1j6j7m0m0L2L3j5j5K4K4L0o5p1p1J17J17R8n9j07j06J4J08O2l3o3o2J0J1
2597i71ppn3n4K9K8K9K9rrrrJ4J4J4J3j2j2L5L5pqJ6J6J5J4l2l2L7L6M3n2q3q4N2N1K0K1k7
2593i16k7M5M4lkpopoj0j0j0j0j0j0j1j0k0k1k0k1L1L1PQ%JM8M8L9L9l9l9r4r4P9P9K6K5n2
2588i05n3O4O5m5m5k7k7K1K0j0j0j0rk9k9Q2Q1K8K9j9j9JJp7p7N2N3P6P5o2o3o2o3L6L5N9
2584h63N9n3n2noM3M4l6l5opooMNK8K8n5n5pqL2L2L2L2K8K8n0n1QQQQK3K3k5k4k7k7N2N1p0
2579h98p0k3k3Q7Q7RQm6m5JKk2k1k2k1JJJJJ2J2J2J2K2K1k5k5m4m4LLL1L0P8P8QRj02j01K0
2575i83K0M3M3opM0M1n4n3ooN4N4n6n6NMQ4Q3l4l4q1q1J5J6l2l2K4K5P1P2n6n6K2K3k9k9p5
2570a027p6Q9R0k1k1MMQ2Q3n0n1k6k7NNj9j9NNK8K9M7M6l2l2n3n3N7N7lkq2q1N6N6Q0Q0p2
2566h39p1m8m8N7N8k0k1m8m9O1O1J4J4l3l3M1M1l6q4n0M4O2J5k9l0J5J5llllJ5J4J5J5%%%
2562h94%J8J8k8k9JJJ%k0k0K7K7J5J4o4o4k2k2N7N6mnJ9J9P2P2M7m7r8r8J0J04O5k9j03n7
2558i61N9J06K9o5j26p9K8P6O1l4q1l3ON3N6Rj8j7m4m4jkM5M6NOONOONOKKk1k1j1j0L7L7l
2553h74ln0n0N2N1NMm9n0klk6k6k6k6P9P8K8o6r3KJ10J09lr8j21k7Q4Q3J2J1p3p4L7L6Q4Q4
2549g91k6k6l9m0m0l9K6K7K6K7n1n1mmK2K1K2K1L1L0m8m8q7q7N4J48J05n1r9r9O9P0K3K3n8
2545i43n8j0j1j1j0L6L6K7K7n2n2O6O5J9J9q4q4N8N7j1j1l5l5O0N9J3J3j%p9p9m7m8J25J25
2541h56P1P0j02j02NNK9K8q6q7K3K3O1O1j7j8k8k8J9J9P3P2l8l8o9p0k3k2J6J6M0M0l0k9J8
2537i54J7M0M1ppl5l5j1j1ppn3n4N0N1N0N0m5m6JKK1K1K0K1oppoJ1J1l6l6K5K6K5K6l2l2l3
2532i58l2j7j8O1O1k8k8k8k8P2P1l3l3l9N4P4P5qj01j01qN4N3j9j9n2n1Q3Q4J4q0j27l3P6
2528a009P7K6o8JJM2M2k3k4k3k4rj0L8L7l3l3M6M5J0J0J0J0J2J3o5o6L2L2L7n6m5m5O0N9M1
2524h52M0o9o9k4k4K3K3j3j4L4L4L8L7rrq1q0k3P0M9M9n6n5L3L4RJ0l6l6J0J1l2l3rqQQN6
2520i56N5K7K6n2n2k2k3K5K4J7J8l0l0j0j0L7L7K8K9j9j8k9l0k9k9J7J6O5O4qqn4n5J3J3N4
2515h99N4Rq5p9p9R0R0O5k9r1r0J4J4L9L9qqk0k0MLO5O4j4j4n7n8l3l4KJJ06J06P2k1p8p9
2511i59K6K6Pq8j25l1N5J49J15K0o3o2l3l3P1P1O0l5q6q6m3N1lkj9j8O0O0mmmmL7L7L7L6n5
2507h39n5n5n5M5M6K1K2l5l5J2J2k1k1k1k1M3M3o1o1r4JJ15J15R4jn8n8j0j0O2O2j7j11j11
2503a057j7O4O4M5m9o6o7POM6M6jkL4L5j4j3rj0O9O9k2k1k1k2l0l0l1l0O2O3L8L9l8l7p9p9
2499a058j9P5R9Mp4p3LR7J31L6p7p7L6L7J7p8o5K8J7J7j2j3O0O0k4j18p2K3R1R1l9l9l5N8
2495h93N2N3k7k7k7k7o9o9m4N0O7O7l1l1n5L8O4O5l3l3l3l3J9J9M2M3J1J1r3r3o0L5Q7Q6L2
2491h37o1j08o0NR9N8l6j06o0Q0J26P3k1p1k3M7M7o0o0p4p4L6L6N5N5k8j22o2L3J38R1j6o4
2487i64k0P4P4k0m0m0nmnnmnm5m6KR6P3k1n1n1N3N3L2L3QRl8l8j5j4J3J3l4l4M1M0ppj%jj
2482i02o4o5J4J4L3L2m6m6J2J2J2J2m8m9O1J08P3k0p5p5J7J7J6J7M1M2j0j04j09j6O9J17O9
2479h41K3k7k6o4o4l7l7N4J02Q0j3l1l0j3j3o1o0l5N9L8L9l4l4P4P5P9j4n0n0j0rrrn6n6K7
2474a033K7P4P4k2k2k2k2K0J9K0J9M3M3J8p7r4r3k2k1L5L5J1J1K2K3M5M6m3m3r5kO9O8mmJ
2470h96KM9M9n5n4n4n5J7J7J6J7j2j2J2J2O3O3m7m6o1o1j3j4J4J4Q6Q7P3k0j04j03j2Q3Q2
2466h63j2q0q0pqpqR7R7K6o7o8K7O5O5o4o5n8L6O1O2lkkln6n6rrO4O5p1p1p7J8J00R9K8o7
2462i03o1o1L9L9qqj5j4RRj6j6L2L1jj%jk1k2N2N1N4m0o5o5O4O4l9m0k8O5R0no2o1L6L7%r5
2457i76m7M7P9P9n6n6k7k7N2N1j0j0n8n7N1N0N7l8k5k5M7M8m4m3k0j9L2L2j5j5m8m7L0L1N8
2453i19N8k1k0llM4M4KLp6p6J4J5rrJ3J2O0N9k0k0m4m4qrJ6J5M2M1nnp3p4O3O2J9p4r8mP2
2449i60P2%jk7k8k7k7N9N9J3J2l6l5l6l6MLMLnoP4P3l2l1l1l2k3k3J%N2N2NNNONNqqqqL9L9
2444h38m0m0k9l0J8J7K8K9K8K8o6o6M3M4PPm0m1K2K1lkj9j8K8K9k2k1k2k1M6M6o3o4j6j6L2
2439a004L1l2l1J5J6PQN5N4mmn1n2N5N5QPo2o2j4j5J4J5J4J5j8j8j7j8J5J6J6J5l2l2qqO5
2435i86O6m4m5mmJ05J05lmq2q3rj0L8L7nmn2n2K6K5P3P3j7j7j7j7k3k3rL9N5l9q2l5N4J48
2431h22P3k2r8r9OOM8M8k7k7oM1M7m7p1k4M7M8Qq6q7QO9O8mmj3j2J1J1K0K0M4M4l0l0p7p7
2426i96K5K6K6K5j5j4j5j5J5J4J4J5k9k8nmM3M3l6l5l3l2M6M6ooooNNm3m3J2J1J2J1JKJJl4
2422a002l3M4M5PQm0l9M0M0M0M0j5j4o2o2j3j4L4L4L0L1j7j6n8n7K1K1K5K6M2M3Lr1m4N0Q2
2418h71Q2j16j17K6K6P3P3o9p0o9o9J6J6J6J6K2K3K3K2J9J8J8J8m5m5k1k2O0O0n1n0opP2P3
2414h56l6l6J2J1K5K4k2k3j8j8m1m2N5N5QQl4l4J4J3rrL7L8RQl8l9j6j6L1L1opM1M0j3j4l7
2409i04l7O9P0rrr4r3m7m6L7L7L7L7J9J8r2r1J9K0R8R7m9m9kjK7K8k0k0K9K8j8j9j8j7j8j7
2405a000kjP7P7j3j4j3j3j9j9o6o7J02J02lkn8L6O1O2r0r0o5L0J4J4mlQQj5j6K8K9K8K8k4
2401h93k4k5k4K1K1K1K1l0l1l0l0L5L4Q8oj03j03k6O8J12J7o5o5poM1M1OOM7M8M3n0p6p7O0
2397i41O0O6k8j6j6K6K6j4j3j3j3m8m8L1L1K2K1n7n7J3J3L6L6pql1l2K2K1M5M4m9m9m9m9M3
2392i82M2M3M3pppoLMk1k0l2l3J4J5RRRR%JM7M8L8L9r7r7p6J7M4M3m5m5KJJ16J15K7o7j27
2388i31j26J3J08O6k7j6j6M7M7n7n7n4M1L5L5m2m1NOL6L6j0j1j4j4l8l8j3j4O5O5k5k6l2O3
2384i34N2N1k1k0j2j2j2j2J8J9k8k9m6m7JJL0L0N3N4k7k8mlKLK6K6J1J2l5l6J3J2j1j2n7n8
2380a030M6M6P4k1p7p8K4K3j%mmP5P5jjk4k5j2j3j3j2J3J3k8k8q5QJ50J50J10m6j00r9j5j4
2375i24q8q7n5L8R6R5LLm4m4j7j7PPO8O7j0j1l8l8M1M0J3J2j1j2m4m4LLM9M8l0k9j0rL8L8
2371h93RQRRl4l3J4J3N5N5n5n5n1n1K8K8l9l9RQL7L7p3p3M7M8M8M7K2K2K3K2q1q1O1O1KLm4
2367h77m4K1K1n7n7j2j1l5l6M7M6R3R3m2m2MNj6j7PPM4M4o6o6J1J2l6l6o6o7P5P5J8J8M1M2
2362h59K9K9j11j12RJ0N7N6RRRQp4p4L5L6L0L1j7j6J1J2o7o7N0N1k2k2m9M6J24K9j23j24m1
2358a098N3Q4Q4k1k0j9j8K8K9J1J1r8r9L7L8L8L7L0K9j8j7k5k4K3K2m1m1L7L8j3j2J2J1n3
2354i65n2l3O2J30L7j03j03J1J05N8l6p7p7Q3Q4P4k0m5m6J5J6k6k6o5K9N5N5k8k7J9K0j%m8
2351i25m8MLN1N0pqn4n5L6L5M2n3n9n8J3J4K0K1K0K1l7l8J0J0L4L5j3j3K3K2k4k5QQN5N5k9
2346h56k8k9k8j4j5J0RPQm0m0N5N5O1l3k6k5J6J5j4j5N8N8J4q0q0J5N1N1n3n3j7j7OPk1k0
2342a008K6K7nnonK6K6k1k2J9J9M3M2n1n1mmK9L0L0K9n0n0l0O4R7Lp9p9j3j4l1l1QJ01R9N2
2338g89j9j9p0o9m2m2O8O7J3J4j1j0QQl9l9k0k0K7K7M9M9n9n8MN1N4m0l8l9L2L1mn1n3M0O6
2333i23O5l7q5n2M2N9J2q0q0k9O5R1M3klnoonl8l9l2l2M6J41J34M0n6j50p7J7P6P6o0n9K6
2329i23K6K6K6q8q7K2K3P4P5l6l5o7o7P4P4l4l4j1j0P7P8o4o4j0j0l3l3KKM9N0j3j3J2J1n1
2325i82n1N9N9L0K9m8m9j2j2l6l6J6J6J6J6J0RJ0RM3M3l6l5p1p0P1P1OOOPj0j1j0j0PPOPJ7
2321i03J6l1l0qqL9L9n5n4ppL9L9l9l9L5L6J1J2j8j7L0K9L6L6m3m3o6o6M4M3rrL8L8ppl0l0
2316i66M4M5llk6k6k2k3L0P7K9o6j15o8J2N9N4Pj0j0J5J6qqJ4J4J4J4qpppK6K6K6K7m9m8j
2312i32kO0N9j9j9l7l7J1J0K0K0k8k7JJJJn9n9J9K0M8M9o1o2K2K1K2K1LLk0k0j0rL8L7k5k6
2307i65K2K1N6N6n3j00o9K6M8M8pqppklkkM1M1L7L8j1n8q5J0N7N8j5o1n2M3Q7qq5q5m0N4N2
2303i30m3q6m0M0Q7M2mk3k3K4K4J6O4Q7pj22j69l8J19J34M1r5r5pQ8O3l0poj3j2l3l2P1P2
2299h43Pq7q7QP8P9Lr2q9MN6N6l3l2l9N6O1O0o9o9n0M5P0P0q8q8l1O3O6O6l8l8l0l0l0l0N8
2294i87N8J1J1j3j3J1J0j7j8POk9k9onN5N6QQn2n2onk3k3K5K4J8J8N9N9P1k3j05j05l8N6K7
2290i51K6J3J3o1o0r3JQ9Q9J3J4J3J4L0L0j7j7l1l0l1l1K9L0m4m3o8K7J09J08N4m1l6l5ML
2286h80LLn3n3ooM5M5jkk3k2k3k2j4j4L4L3L6L6l9m0J1N9O1l4m5m6mnRQL2L2l1l1J7J6L4L4
2281h46m5m4ONj7j8j2j1L6L5jkm3m3k5P0Q7M1p8j25p6J8P3P2KLL1P9Jr3j15k2J18J18K4p0
2277h67j17k3M3M3KJk0k1k1k1l6l6M3M3M2M2mnklkkj3j2l5l6J%M8M8K2K3jjkjk6k5m2m1L7
2273i77L8j0rNN3N1m3o5o5J9K0mmj5j4L2L3K2K2k4k5k6k5K2K1llklP0O9m0m0rrL8L8ooJ7J8
2268h39q5q5lR2O0l3q5q4N4N5k4k3k5k4K3K3J0J1L4L4L4L4j3j3l0k9k9l0k8k8P6P6Q5rr2r1
2264a001m2N2P8P7j5j5RQo0o1j3j4K8K8M5M5J02Qj06j06p8J6J0J0nmM2M3NNj9j9j2j2j2j2
2260i95M5M6M5M5l9l8l9l9J2J3J2J2OPOOK5K4JJo1o2l6N8M4M4n4n5m4M9M3M4n1n1n0n1M4M4
2255i89R8Ln4n4N0N1K9K9n0m9l1l1J7J6kkklN8N8k5j19q5J0J23J23OOPOl7l7m9M6Q8pj42j42
2251a086j6J40R9n8j37m3J24J24L2o2j0rj3j4l7l7P9P9K2p2m7m8K5K5llk7k7MLLLLLLLLKL
2247i67LJ5J5J5J5l0l0J7J8m6m5k2k2P2P2M9M9K8K8p6p6p9J5M1M1K5K5JJp7p6n2M3P2P2l2
2242h98l2n3n4k9l0N1N0N1N1j3j3J0J1m3m3O1O1O4l1j09j5P8P8n7j51j23L4J12J13mmmmMM
2238h77k0k1l5l5J2J1M0M0p0p1L1L0L1L0l5l5J2J2N5N5k4k3m1m0L9L8m0m0m1m0P3P3P8j5q4
2234i27q4j1j1N4N4OPK1K1n8n7l8l8P2P1J%m7m7L6L6L6L6j9j9m2m3N8N7J1J0l5l5j1j2j3j3
2230i73O6O5k1k1k1k1m9n0n5L8J26J27j4j07j32l7P7P6K0K0mlj0rn6n6K0K1O7O8k4k4k3k4
2226i43N3N3NOk5k4K2K2QQm0l9m8m7L1L1P3P3noq3q2l6l5O9O9M6M5k0k1k0k1k6k7k6k6l1l0
2222a047M8M8L5L4j2j3j1j1J3J2M8M7l1l1q4q4jR3J25L1j09j09k0P5N6l7m8M7O7O6o9p0m3
2218i85N0N7N6m7m7J1J0J1J1r1r1K4J17J22K8q5q6j1j1O8O8N0N0r2j85j43J5R3R2q3q4l7J21
2214a024J55O1q1q0k9l0N0M9OOm1m1jjM6M6j0j0j0j1J8J9k9k9k6k6N2N2J0Rl8l8K6K5k1k2
2210i68J8J8nnl4l3J3J4j8j7j8j7M0M0pppoM0M0NOONlmK0K0J6J5o2o3j6j6L1L0J7J6J7J6m
2206h67nJ9J9j9k0r2r2j4P9P3P4m5m5K7K8L7n7n2n1M6M6K2K2j8j8m2m2nnM1M2K1K1k7k6L3
2201h92L3L3L2p5p6KLK5K6k2k1j5j4j5j5N0M9k3k3p1K3J06J05Oq8j36m1P2P3N3m1q3q3oQ8
2197i61O6k8m8m8K1K1llK5K5j6j6l5O0Q4Q5p6p7n6L7P4k1o6o6K9J22P5j8j03j03n2M2Q8Q7
2193h55J1q3j02rM3M3j4j4RJ0MLK8K7k5k5k4k5N5N4k4k3k8k8k7k8P1P1M6m8n8n8M6M6K1K2
2189h88lkL5L6j2j2k7k6K0K1mln0n0l8l8O6O6M6m7r9r9N4J47J01On6n7j5j6m7m8N7N6K1p2
2185i77r6kJ53J54N0j08j38m4O6O6j5j6j5j6K0K0n9n9M9M9M8M9o5o5j8j8J9J9J9J9L3L2L3
2181h13L2l2l3n6n6l2l1J6J6P0P1qqp7p7O4O5O2O2p9p9n4n4K5K5O7O8m2m3JJM8M8l8l8RRk0
2177i11k0k0k0M1M2M2M2m0m1m0m1K0J9J9K0j%%jl4l4l4l5R2R1J3J3o3o3M6M7J5J5J6J5k0j9
2173h29k0k0k6k6kkO5O5j3j3j0j1n8n7j7j7O2O2n1n2nnP3P2ook9k9k8k9k4k3N4N5L2L2m6m6
2169i28mmO9O9J6p7p1p2L5L4L5L4j0j0j1j0k2k3JJO2O2Nq9o4o4L9M0j0rj0rJ2J1J2J1J0J0
2164i29j3j4M0L9pqK7K6Q0j5q3q3oQ8L1o5n2n2L1L0m2m2L8J33N4m0j16j17M5M4N0m5l9l9M3
2160a008M3M3M3llllqpqpL5L6j2j1k8k7N1N2j8j7o5o4l0l0J8J7P3P2oom3m2L6L6m8m7m7m8
2156a084R0R0L3o1r4r4K1J14N9N9j4j3k0k0m4m4M3M2M2M2K4K4K2p3n1n2Q6Q5N8l7l9l9m2m2
2152i29llJ0J0k9k9M5M5j0rk2k1J8J7m0m0j6j7RJ0M9M8l7l7l7l7M1M2j3j3K9K9Kr2o8K6J11
2148i61J10L9n5n7n7ppopKJO6O6P0k5q3q4kR2O9k6o4o3L2L2L5L6mmm2m2m2m3J2J2J1J2j5j5
2143a014K4K4N4N3j8j7LLm6m6o8K5P5P4k5k5o4o4M9N0N0N0o4o5POL4L5n2n1NOO1O1k3k3k3
2139i39k2J7J8J7J7QPq9q9mR0J13K0j12j12k7O7J09J5m0m1JM8P5k0o0o0J7J7Nm2l3O2P8L2
2135h57o9p0K2K1K2K1j2j2j2j2j8j9K1K0j3j3K5P2N2m3p9J5Q3Q3j8j11j20k6L4L3J2J1L3L2
2131h92l2p9n1M4O0O1k0k1RQM7M8j7j7n6n6L5L5L4L5l9l9l9l9KJN6N6J4J4n6n7k0k0k0k1j1
2127a043j2N6N5J2l4l8N6J06J06k5j19r1MM2nn1n1L3L2MMJ9O6M7m8r6n0O1O1M1n2n4pL9M0
2123h92k0k0o4o4L1P8L2o2p5J9R6R6K7o7j16o9J4O2O4J7m6m6k7O7O2J4o3o3K5K5K5K6m5m4
2119a003L3L4J9J8J8J8N4N4n6n6j8j8K9K9m3m4MLlllmL5L5j3j2K2K2jjo0n9N1N0ppl0l1K0
2114i24K0mlpol0k9JKJKL7L7j0j0k7k7N1N2j3j3l6l7L0L1j7j7k1k1Q3Q2K4p0j17k3J02J03
2110h04l3j28q9O8Q3Q4m8m8jjj1j2L6L6J4J5l3l3o1o1j4j4O3O2j5j6k1k0K7K7N2N2n1n2p8
2106a025J7P3P4j7j8POL8L8rro4o3r4JO1O2j6j09l7N8J09J09m5m5n0M3J8J8q0q0m2N2P7P8
2102h64o5o4r4%Q9Q9M3n0o6K8Q0P9k9k9J2J2K7o6r2r2P9P8Q5j0m1m2k3k4MLP7P6J4q1p5p4
2098a006K6K6KKpqJ5J6K4K3%JNNm3m2n8n8N1N1%j%jO2O1m9m8J5J6kkp1K4J07J06L2o2q8q8
2093i64k7k8lmP4P5K7K7m8m9kkPPj7j7K1K2k6k6KJM9M9l2l1qqK9K8m9n0qpL9M0nmnnJ4J4r0
2088i90r0m9M6J28J28M4n0p4K1L8L8l4l5l3l4n1n1l4O0Q6Q6KKKKn1n2n8L7M2M2KJj3j2q5q5
2084a074N1J46J09m8j33l9J25J24j2j70j22L4J11J11p7p7n4M1O0O0Nr0q4q3M7M7K4K4l5l4
2081a013M4M4N6N5k2k3l1l1M8M7k0k0m4m4N7N7k2k1l1l1J7J6M4M4lmK5K4k3k3n5n5N4N5k5
2077h54k5k8k8Ql9o8K6Q5L8l8q6k2P3J16K3l2l1RJ0m3m3MLK2K2k5k6M8M7%%o8o9J0RM6M5k
2072h83km0l9L9L9j4j3j3j3K1K0n6n5N8J06N6l8q0l4M5M4m4m3MMJ9J9k7k8M4M5km9m2N3P3
2068h26k1j08j08%R4J17K3o0n9k7k7llM8M9N8l7q7m0L7L8J1J1J1J1LLLLJ1J1l6l6j1j1J2J3
2064i33RQRRRQj4j5L6L6j1j0m7m7L2L2L8L7m1m0jj%jj8j8K9K9o0o0rQ5L2o3j33q7M0J34O1
2060i36l3o5j9N9N8j1j1l5l5N0N1N0N0o0o1l9N6L7rn6n6M1M1ooj6j5O3O2J8J8k9l0j4j5L3
2055h70L3k2k1o8o9J8J7J7J7j5j6L2L2K3K4k4k4k4k5m2m1JR7R6Kn9n8J3O0M2n3n2M2P8L0m5
2051h54r3q2J3L5L5%%m7m7J9J9R1R2N4m0j22j22n4M1R5R5Jm5k8O6O0J4o4o5l8l8j2j1O8J16
2047h48R5Jj11j11r2LkjJ9O6J01Pp3p2pQ8Q5L7j9j9k1k2RJ0J0Ro0o0j3j3OPOPK1K1K1K1%%
2043h94%%l0l0poL9L9l9m0L3L3RRm0m1j8j7J1J1N6N5mn2l6N7O4l0p6p5J4J09Q5rk2k1K0J9
2038h24l1l2l2l1k6k6k6k5Q1Q2jr5n1M2J20P3p1p1MR9Q9o8j34l9M9R6N0m4k2k3onk6k6k6k6
2034a002J9J9J8J9JJKJj5j5RQM0M0pqk2k2m5m6%%M8M7QQj6j6k9l0J7J7L1L0m8m8K7K7k0k1
2030i73j4j4O2O2j2n8o4L0O8K2n0n0k6O8Q6L9j7o4m0m0QRL2L3PPm0m0K0K0k7k7k5k5Q4Q5M7
2025h17M7%jq3q3n9o0L4L3P5P5K9o4o2j4K7K8p4p4l0O4O7k7n0lP2P1n5j02k5P0J16K2q7q6
2021a026j9P5J22K7o9o9k9k8N6N6M9N0k7j21r8mO1O0m3m4RQQRn8n7Q4Q4O0O0m9n0j%M6M7m2
2017h63m2L0L1j2j06j30l6R1R1ppJ6J10O3l1r0q9J4J4kkK2K1j5j6L1L2K8K8j9k0J9J9n9o0
2013i46o3o2J6J6QQQRM2M3nmPPN4N4J7J6o1o2n4n5N0M9N4m1l5l4P2P2j0j04r2JN3N3J6J6l1
2009i18l1k4k4K3K3KKJKm6m6n2M2J13J13n3n4J0J0J0J1n0m9O1O1rqn6n6kkK2K2K7K8K8K8L
2004h38Kp6p6N1N1K7K8j1j1L6L5q6q6K4K4L4L5m4m3ooJ7J8OPOPJ7J6o1o2klklJ9J9J9J9n7
2000i56n6N3N3K4K4JJl2l1l1l1K0K1lkNOm2m1N2N2NNp3p3L6L7opM1M0K1K1k6k6J4J3j0j0L3
1995h78L2j4j5n6n6K2K2N2N2NNl8l8l8l8J9K0J9K0m1m1OPmlK1K0k1k1k7O7R2R2p4p5kjj9k0
1991i47n6L7Q5j0p6p7L1J25P4k1p1p2j1j0L6L6L1L0p9p9lkM4M4J6J6o3o3L0L0N4N3qpqql1
1986i30l1J5J6rrJ4J5M8M8l0l1l1l1l1l1j2j3L4L4M3M2J9J9n3n2n2n3M2M1Q9Q8L8L9p2p1m8
1982i06m9L0L0m0m1POM2M2l7l7M9M8K4K5p3p2OOM8M9o1o2n7n8N2N2Q0Q0N4m0o3o3L5L6K0p3
1978i11p4K0M4M3o0o1J3J3O0O0KKp7p6L6L5Q3Q3o9o9m5m6P4P4K7K7o5o5J3J4OPOPm9m9K9L0
1974i08O8O7j05j05j6j6O3O2p5p5LMJ24J25m8m8l7l6J1J1OPN4N4m6m6L2L2K1K0n8n8%%M7M7
1970h19n2n3n2n2M8M9l0l0j0rL7L7RQRRj1j1L6L6k2k2m6m5L5L5J2J2llklj7j7OOJ3J2l4l5
1965i69k0k0N9N8nok9l0L1L0j6j7M1M1M1M1j6j5n6n7m4N1M4M5j07j07n0M4J20J21L8n6j00
1961i15r9k3P1O1l2LLP3P3o8o8J0J0J0J0k7k6k6k7NNN2N2o2o3j1Q3L3o0j02pJ22J22N0j08
1957h76j15k1N7N7p6p6PJ01Q3j2o2o2P4P4rj02j36m2P2P2N4N4PPl9l9r2KQ9Q9L8n6o1o2J1
1953i90J1L0L0POk4k4K3K2%jm7m8KJM9M8L3L3m6m6m6m7JJK8K9NNK9L0OOM3M4J8p6j02j02j9
1949a078P4K9K9m3m4K8K8MMj1j1O5O4l6q3k5N4P2K5n3n3L8L8L8L8o1o1o1o1K6K7P0P0k9p7
1945i66r4j6O7O6mmoM0N8k0r1r1K7J06N4k4m6L3Q9M1o7j14m2O8R4J6m7m7N4N5n5j02o2M8Q0
1941i02L4p0o9nP4P9L3n1n0opN4N4n7n6m2m1L7L6L5L6L5L5j6j6o3o3qppqJ0RJ0RL9M0L9L9
1936h07o8o8k2k1j6j7PQK2K2k5k4llP1P1O6j2p8p8k1k0K7K7N1N1k8k7OOL0L0q6q5K4K5JJJ
1932i62%L0L0OPQRl8l9k7k7J09J08P4k0j08j08KJKKK9L0L0K9n7n8K1K1j%%%L6L6o8o7p5K0
1927a015M6M5J8J8k9k9n8n8N6J50Q0j4r7r6J2J2L6L6PPo6o6LR7R8Lo9o8MMK0J9q4q4l4O1Q5
1923i50Q6k4k5m8m9m0m0O5O4R4jn7n7j2j2L5L5L1L1j6j7NMMNj2j1L6L5k0k1m4m4L7L8L8L7
1919h20mnk8k8l4l5M4M4l5l4j6P9N3m2r2r2K6K7N0N1L9M0pqn6n6P9Q0K5o9o3o3L5L5o9o9n7
1915a075L7R4R4l0k9J8J8j3j3J0J1oon2n3O3O3L8n7n9n8M5M5N1N0n3n4r8lP9P9Rq4l2l1j8
1910a020j8j9j8N9N9L5L5M9M9KKn7n7l4l3J7J8ool6l7J1J1J8J9nnpqM0L9opppM4M5o0n9l9
1906i99N5N0M9o4o3j7j7k6k5k6k5Q6Q7O1l2m5m5lmmmlmK5K5K5K5RQj5j4k9l0J8J8K1K1q3q3
1901a077k5P0J74Q0n6j50n6J01J25L0p9q0K6K6k2k1k4k3%%LLK7K6m2m2NNK7K8k0k0N5N5O1
1897h10l4o1o0J2J2j6j5L1L2M4M4l5l5J5J4nj00q9MN5N6k0k1K7K7j4j4j5j4K3K2n6n6K0K0
1893a012M4M4JJJJK9L0m9m9l8l7M1M2L1L1L1L1m6m6MR9O5l0q0q1M9M9l0l0k0j9K7K7k9k8k9
1889i75k9jkM5M5k0k1m4m4L3L2QRN6N5J0l7l0O5O1l2r4r5J4J08M9m5r1m4N8N8j8j7KLLKoo
1885i35L7L8m8r5p4J9O5O6qp%Jk3k3K6K6M9N0m6m6%JK7K7k0k0l2l2M1M0J9p5m8kL8L8ooJ9
1880i19K0k8k8pqppl5l5M4M3MLMLMLLML6L7l6l6k2P1P5j9r0m3L3Q1J0q4q5J0P5K8m7m7K5P2
1875h95K6o9o0L4Q6Q5m7m6n2M2J1J1q7q7M3J37R3o3j30j30O8J62O9k5p6p6K0J9J9K0k9k8J8
1872i37J9N3N4q2q1k0P4P5k0n9n8J02J02N8l6r3r3n8n9l2O1Q9Q9L7n6q8q7oQ9O3O3o7o6J5
1868i55J10J21l6j14j14K1J16K0p4r1LQ4Q4k0k0l6l7j2j3N6N7L2L3n7n7l4l3O0O1O0O1m1m1
1864h06OOl2l3qrmnJ9J9M1M1r5r5p3K1M6M7LLm4m4k4k5N4N4m5m4LKO7O7j2j1j3j3j2j3J0J1
1859i40N7N8l6l6l5l6llllP6P5N0m4k6k7M1M0m6j40o1L2P1P0o0n9K3J18M4m9j37m3R7R6M2
1855g97n3p8p8K5K5k2k1rrO9O9k5k6k6k5N3N4j9j9k4O9J17K2j18j19m2N1O0l4j06j3J07J07
1852h35N6l8k3k3J8J9l0l0opL4L3RJ0l2l3J5J4J7J8l0l0j9j8NNn5n6N5N5M3M4l5l5N5N5n5
1847h30n4k5k4K3K2jkjkMMN1N1m3m4j9k0J3J4j0j0O5O5j3j3J3J4J9p4p8p8K7K6qqqqL3L2m6
1843i43m7j1j0O7O8l9l9l9l9O5O4O4O4o1o0o1o1M0M0ppnnmnk6k6P9P8O4l1q8q8K7K8K7K8n1
1838i50n0k6k7Q6Q6O0l4o7o7OOj0j0L7L7M4M5o0o0q1J3R5R5M1n3p9p9O3O2J1q2l7N7R8Nj41
1834i66j41l7J20J77Q2q4q4l3O1N6N5o7o8k0k0P2P2M7m8o0n9j9j9kkM5M6l4l3l3l4J1J1N8
1830i50N8K3K3q7q7M8M7M8M7o4o3j7j7L8L7j0j0l9l8QQM9M8M9M8p2p1k5k5L6L6L7L6rrn6n7
1826i82j6j7OPJ8J9noM3M3l6l5l6l6J05J05j5j4o2o1j6j6O3O3rrl3l3K5K6k1k2P0P0K4K3q0
1822h50q0kjJ8J8k9k9l3l2M6M6nnn2n2O9P0K3K2j8j7j8j8KKM9M9l7l6l6l7M2M2M2M1q5q4p
1818i82oppopK2K2jkO9P0j3j08l9N6M3M3p7p7n1M2L9L9llM1M0ppk4k5N4N4o1o0o7K8N6N6j6
1813h82j7j3j3j3j3k4k4K3K3Q1Q0K4p1p0p1L4L3J6J7o3o2QRN5N6m8m9%jJ6J7l0l1P0P0M4n0
1809h69p5p6N4N4oj01q9O8J05J04n3n2k6O8J6J5J1J2O4l0j05j05n4M0O3O3M6M5o9o9p5J9O8
1805i39O8nnj0j1L7L7K1K0n7n8J7J8ooqqO5O5l0j24j48n3N8N9O5O5m1m1m1m1M4M5Q6Q6%r4
1801h70j17k3P8P8k0k0l6N8N9l6r8r7J0J04P9j6mnK4K3n5n5nnM2M2k2k2K6K5l0l0k9l0J7J8
1797i42n6n5J3J06J07J3j10j10k8O6Q2Q2J0Rm2m2m2m2K9L0M7M7K6o9j19j19j6P9J30J29Nr0
1793h72l7l6QPj5j6M9M9K3p1n5n5M9M9rrqrK3K3k4k3l7l7M2M2M3M4o7o6l1l1M8M8nmJ9J9O8
1789h64O8m2m2n1n1O0N9J8J8k9k9L3L3m6m5mlM4M3KLKKo0n9j3j3M0M0ppj6j5QQK8K7n1n0L0
1784i31L0L0L0n7n8n7n7O9P0O9O9p1p2m6M8RQn8n8j1Q3N3N4mlk7k7n1n2Q3Q4N5l8r6r5N6N6
1780i13J0Rmlmlm6m7JJK6K6LKM9M9K4p1n0n0N4N4QRj5j5k5k4K3K3L2L2j4j5L6L7j5j09j00
1775a015pP0P1K9o6n9n9J5J5O2O3L0L0K4K4nj00q7q8L7J31Q4j0p9q0K5K4M0M0pol6l5J1J2
1771i02mnn2n1K6K7LLn4n4Q6J33O6k9j13j14K2K2K1K2J8J9J8J8o6o6J2J3j4j4L3L2M3M3o4
1767i22o4J1N8M1n4n7j1L6L6j0rL7L8K4K5K2K2m7r4p4K1O2O2j1j1J5J4l0k9J2O0M2n3r0m3
1763i71L4L4o7o7J6J10J27L3m9m9LKLLk9k9p0p0j9P4P2K5k5k4K0J9N8N7k1k1p1p2L8L9rql2
1759i36l2L8L8m1m1kkM5M5k0k1K6K6l5l5n8n9N1N1N1N1KLm4m5PPL1L0jkp9q0j4j3R7R7nnk8
1754i02k9MLN1N0MLk0k0O8O7j0j1p2p2k5k5N5N6QRonM2M2n9o0j2j2K9K8NNm3m4m4m3L3L4j3
1750i31j3poJ7J7jjM6M6J5J4l2l3L3L2RRnnM2M2n1n1mlmln1n0M0M0J7J6J3J3l4l4q8q9N3N2
1745i30K7K6K7K6L5L5p4p5L9M0qqq8q8K1K2N8N9J1J2J9J9k8k8p7p8L3L2M2M3nnJ6J7l1l0l5
1741i29l5O9O9L2o1l2l2O0O0j8j9KKk2k2o1o2M7M8j8j9ONK4K4k3k3J6J5q8q9%R5P6j7r4%P7
1737i37P7K0p5k2k2J8J8J8J8l9l9k0P5N4m1q5q6K8J23P5j9l9l9KLK7K8j9j9n9n8P7P6O3l2
1733h50k7k6J9J8J8J8j2j2j2j2K4K4K5K4r6r5m5N0J45N2q8q8m1N3J00Pq3q2rj0M0L9M0L9k3
1729h76k4k4k4L5L6L5L5o9p0o9p0M2M1M2M2J5J6l1l2mlM3M3j6j6j6j6l2l1M7M7OOj7j8QQo4
1724i75o5mQ9O6k8k0k0K1K1noL5L6lr7r7lQ6Q5j8j8K9K8N8l6k7k6M6M6m3m3m2m3jjjjJ9K0
1720i38J9K0O2O2m8m7m5m5L4L4j2j3n9n9K6K7P4P4m8m9LR7Q5j0r1r2M3M3k9k9n3M1O7O7n8
1716h47n8j1j0P2P2oon9o0l5l6NNP8P8J2q1p6p5J9J9nmO1O1O6k7q1q1K3K3M5M6kjl5l5J2J2
1711i22L9L9m0m0lkM4M5j3j2o0n9poP3P2l7l8j4j4L9L9o6o5k8O7R2R3k8k7k8k7llllRRQR%
1707h71j%%M1M1l8l8q3q4NR8Q0P9n6n7m2m2MNqpL9M0jjk5k4kjjkn3n4N1N1P1k3m9m8N1N0M
1702i01MqpJ6J6k6k7k6k6k1k1J15J15P7j8p4p4O9O9J2q2n2n1j0j0rrrrl7l7P3P3opJ6J7L0
1697h55L1m8m8L9L9J9p5r6kP5P4L3o2n6n6N0M9N0N0k0k0o8o7M0L9M5m9q2q2K2K1M3M4l6l5
1693i94j5j5O3O4J0J1K9K8L4o1q0q1J9J13Q9mp4p3jjK0K1llnmnmJ3J4J4J4J1J1J1J1l6l5p7
1689i71p7pQ6Q0Q0j3j4j4j3j4j5l7l8l4l5J3J3P1P1K5K4J9J9q5q5r8nN3N3m1m1J1J04P7j7
1685h55l7l6K7K8n0n1J3J3J3J3m7m6L1L2L6L5L6L5non3n3nnnnkkK2K2J0J1l7l7KJM8M9J6J7
1680h27l1l0%jk3k4j1j1L6L6j7j8NOK2K1kkL2L2p7p8n2n1N8N8j9j9j9k0M5M4klM8M8l0l0n9
1676i65n8l5l5N3N3J00J00j21j22m2J14J33M0p1p0L4L5L4L5o2o1j5j4J8J9onM9M9l0l0n7n8
1672i91N2N2l5l6J1J1j3j3j4j3O7O6j2j2l3l3M5M5m7m6p1p0O8O8j1j0QQL2L1n1n2K7K7M1M1
1668h63J8J8J4J3o5o5ooooJ4J3J4J3m4m5L4L5M3M4llk9k8k9k9J6J5l2l1n3n3Q2Q3N1m3o9o8
1664a056P4P5K7K8m9m9kkJ8J7n5n5NR9R8Nn0n0K2K2m5m5k6O9O8k5m6m5P3P2M7m7n5n6P4P4
1659g91J03Rm8m8K2K2kjK1K1lkm0m0PPM4M4M5M4k3k3m7m7J5J6n7n8o5K8N4N4qrl2l1k5k5K2
1655h47K2kkm9m9M7M7j%j2j2L5L5m7m7JJj4j5j4j4O0O0J4J3MMp4p4JJM8M8j2j3L5L4klm9n0
1650h92K7K8LMq3q3K6K7K4K4k2k3P6P6o6o5j0j1O8O8l5l6J2J2j5j5j5j5M8M8l1l0K2K2K3K2
1646g87o1o1Q1Q0k5k4j04j03O3O3J6J6q1q0kkP9P9l2l1k9k9J8J8K5K5k2k2mmM3M3m1m0PPM4
1642h77M4l4l4l4l5M4M5P0P0m0l9l4l3rj0LKLKk7k8M5M4L5o0l0l0P0P1M5m9o4o3RRP4P3l6
1638h08l6j3j3jr6q3J1J19J19J2q2q2J2K8K9m4m4onM1M1M5M4n9o0m5M8M3M3k6k7llM0M0l9
1633h60l9m9m9Q6Q6M1n3p9p8Q8Q9L1o3o7o8O2O2J4q0q0J5M9N0QRj3j3j4j3J1J1L5L4rj0n6
1629i12n7nnM1M2j1j1l4l4N6N6O3l2q6q6J7J13Q4p3j46j45K6J20R6KqqO4O5m2m1m1m2MMLM
1625i59J4J3l3l4J5J4O2O1MLm3m4m9n0K9K9N6N6RRm4m4LLK2K3q1q1N2J47J06n0j44r6J5J10
1621h97N0Mj2j1J3J4j0j0m1m0OOJ6J5l1l2O2O2J5l1m4N1O5J9o2j10o0L4M3M3JKj5j5o2o2%
1617a024JJ%M3M4J9K0m5m5L4L3N5N5L2L1m8m8j21j21j2Q2J31Q3m0q8m2N2N8J0o2o1qQ7N9J3
1613h22l6l6l9m0K3K3K3K3m4m3LLN6N5k3k3J0J0L4L3m8m7L1L1n7n7l7N7J47N3q7q6lR1R1l
1609g34q9q9j3Q2L1o2q3q2N6N7RJ0L5L5j3j2n7n7K1K1K0K0k7k6M4M5M5M5n0n1K9K8K8K8n1
1605h07n1ONONr3r4l6N7Q1Q1k3k4POL0L0j4j5o2o2J1J0J1J0j4j4O4O4m6m6n2M2M1M1l2l2j4
1600i23j5RQj3j3L4L4K4K5n3n4J9J9nnRRRRp7p7L3L4K4K5k2k3M1M0l2l2K0J14O7k7j44j45
1596a054oQ9J08J5l7l7k7k7k7k7M9N0N0N0o5o5m1m1N7N7RJ0j1j1j0j1K0K0O7O8jjm7m8o0n9
1592i94lR1N0N0p9q0l0O3N8N7k0k1m4m3onP3P3m2m2p1K3K7K6j4j5m1m2j6P8Q3Q3p8p8kR3N2
1588g86m3j47n2Q8Q7N3m1j1j2j5j5j5j5M8M8n6n6n7L7L2L1j1j1L6L7j5j5j5j5J4J4J5J4O7
1584g82O6j6j10r2LK2K2k6k6K1K2OPOPK3K4m9m9k3P1P0k3j24j25r9nJ03J96J55O1r6r7p7J8
1580i16J0J0qqOOm0m1L5L5Q2Q2J9J9o0o0jkkkm0m0L8L9j5j4j5j4L8L8qrkkjkm7m6m7m6M6M7
1575i38M6M7l5l5J3J2O8O9m1m2m3m4k0k0nnO7O8L8n6n0n0N3N2k7k6l7l6M2M2M0M0l9l8k4k4
1571i38K3K4k0k0K7K7M4M3l4l5RRRJ0o9o9J3J08O1l2j16j15N2N2N8l7l6l7O8O7LMm4m4j0r
1567i54L7L8%%%JL2L3m6m6J7J8K9o5p2K2R9R9%r4r5%P3P4l5j29o3L1N1N1LLK7K6m5m5n2M3
1562i34M7M8k6k5l5l6J2J2M7M7l1l2j1j1L6L5K4K4n4n5%%M7M7m6m6JJRQRRN3N3k5k6m1m2N
1558i02OM3M2mmn9n8pQ6P9j5r2r1m6M8P3P4k8k7k7k8K6K6k1k1J7J7J8J7J1J1J1J1l3l3l3l3
1554i46l3l2P1P1N0m5j6j5L8L7o6o7j1Q3L1L0m8m7L0L1K7K6n2n2RRL2L3n8n9j1j1L4L5j3j3
1549i18k1k1m4m5N6N6N5N6k5k5M7M8kr7r6kM3M4KKLLk1k1o0n9K2J17J21K6q1q2k8O6M9m6m9
1545i27M6O5O6o9o9j7P6P7j7noL6L6m3m3j6j7o3o4j0rL7L8J2J3J2J3J9K0k8k8l9l9L9M0K1
1541h43K2k5k6K0K0k7k7pqM0M0o4o3p0K5P2P2l2l2mmM3M3j7j7POj0j0l3l4K7K6k1k1m9m9O0
1537i70O1kjjkN8N7J1J0KJm5m6K9K9M1n3r1LQ0P9L2o3l3l3J6J5J5J6j8j9o5o6%JM7M7L6L6
1532g86m7j40p8J7R9R9qqJ0J0M8m5m0m0O7O7j5j10o6K9P3P4j9j12q9NL8L8l4l5OPN3N4L1L1
1528h16L1L1l9l9q5q6K8K9N2N2m4m4KLO1O0j8j8q1q1q6QO4O3K3K2K8K7K8K7k5k4K2K3j7j7
1524h36o4o3K0K1O7O8p0o9j9P6O3l0j07j07O0J55P6j8o2o1J1J2K4K5k3k3l8l9O6O6M8m6p1
1520h88p1j6j6L1L2j5j5m4N0J42J42N9l5j14j13j0j0OOj8j8nnk8k9L2L2N5N5k3k4K3K4j5j5
1516h38l8l9P7P6K0p5r0q9J4J4K5K6K5K6J0J1l6l7RRN6N6LLp6p5k1k1Q8Q9K0K0n8n8n2n2K6
1512i52K7O7O6m3m3qpqqlmK1K0l8l7L5L5M0n4q0p9M3M4O7O7nmn1n1opM1M1%j%%j3j4j3j3J9
1507i09K0J9J9k9l0rQ4R2jp9p8n1M4K0k7n3pJ00J00K8o7q7l9K0K0k5k4k2k2K5K5LLk0k1K2
1503i56K2K1K2MLMLp8p9L2J25J24l3j05j06k8O7K0k8m9jJ6J6k0j9K7K7L2L1L2L1l6l7l6l6
1499i88M9M9KKj0j0j0rj3j3L4L5m2m1RJ04M7m8j48n4P5J23M8m5r3m6L1L2J7J7l0l0J9J8Lm3
1495i59m0N5P2K5m7m6lkK6K6O7O7j1j05j04j1O8O7l6l7L7L7M3n1m1m0J%m0m0OPN4N5k4k3N1
1491h96N1K8K8k0k1K8K7m2m3NNK9L0j9j8j8j9NNn1n1n7L7P1P1l3l3o4o5M5M5N3N3q2q2l4O1
1486i71N6N5K5K6k1k2p2p2O3O4Nq8q9NR0Q9j5j4l2l2J5J5K1K1llm1m2L7L7L1L1m8m7pqppj7
1482i72j6L1L1P5P5M9m4j40j40%R4Q3j0o1o1R5R6j4j08p7Q0J48N5j14j13K2K1%jj%P3P4o8
1478h38o7j9j9K8K8j4j4RJ0l2l3J5J5J8J8o1o0O9P0M6M5m1m1ONj0j0j1j0J0J0J0J1J4J5rr
1474h46j1j1L6L7n3n3nnN3N4n6n6j3j2O5O6J1J0o8o8j1j2L6L5K6K6KKj2j2o0o0M0L9O2O3q3
1470h44q3mnK5K6k2k2J6J6qpl8l8M1M1LKk1k1K4K4K3K4m6m7JJP3P2l7l7l1l1J6J6L2L2m7m7
1465i28j5j5O4O3k0k0LLk8k9nnmmK0J9N0N0o0o0KLKLJ5J5O2O3n4n3poKLKLLLm4m3L2L2L3L2
1460h18l5l5n8n9J4J3Q7Q6m7j41r8N9J04J03k8k8K4K5K5K5k8k8mmo9o9J0RO4O4j5j5kkK2K2
1456h27m5m5k1k1mmlmL1L0L0L1j7j6O2O2j9j9o6o7K8K8n0n0L6L6O0O0j6j7j6j7m2m3L6L6K3
1452h40K4k4k3L5L6p5p5l2l3J08J09k8k8k8k8P4P4l6l6l1l1J6J6n4n5K5K4M2M2l6l7QQN4N5
1448g80J7J7pommmljkm2m3m1N2J01N5m4r1p3K1Q3Q4k0k1k3k4k4k3K3K3%jo2o3J5O2O7k7n0
1443h63m9qpnmK6P4N3m1n1n1rj0qpJ28J27J1q3q6QQ5L7o9o9K1O8K1p3q5RO0O0J6J6o2j08q3
1439a011J1R6R7llJ1N9L4o1n5pN1N0k4k5l4l5J3J3M8M8l0l1k6k7K1K1k5k4K2K3M6M5n8n8n2
1435h80M1O8O7o8o9p4J9O3O3m1m1k5k6N4N3nmk8k8J%%%qqJ6J6P1P0pqo4o4j4Q1J04Rr8r9n6
1430i19L9O2l3j5j5N8N8r7r7k2J35J55kj01j02L7J32N3m0l9l8KLr2r2j0Q5M6m8o5K8O7O6o
1426h07oJ4J5n9n8k9O6N9O0o8o7k0k0K0K0K0K0K1K1k6k6l7l7J1J0O2O3j7j6q1q1llK4K5%J
1422i29P0P1qqk8k7mml7l6J0J1M1M1M2M1l8l8l8l8J4J4J5J4mln1n1N9O0L6L6o4o4j7j7M0L9
1418h50J5J6n8n9Q3Q3qqq7q6N2N3k5k6j9k0R1R0l0l0l0l1J3J3l4l4L8L8J4J5l4l3M4M5j8j9
1414h36o5o6k2k3Q7Q7K4K5n4n3LLK7K6j1j1j1j1k1k1k1k1Q7Q7RQn4n3K4K5l1l0n5n4O0O0O0
1409h22O1m0m0j7j6J2J3l5l4ppM0M0lkk7k6J8J7J8J7k0j9k0k0K4K4%JL7L7m1m1k2k2Q8Q8m9
1405g95m9jkK8K8NNL8L8p1p2p8p8L2L2N3N3k5k6J9J8M2M2n0n0n0n0O2O1J5J4r1r1N0N0L1L2
1401h31m7m7QRQQMMLMMMMMj4j3L3L4J9J9k8k9k5k5K2K2k8k8k7k8N7N8k1k1m1m2OOM9N0K6K6
1396h04jjM6M6p8p8l1l1P2P1K5K5k3k3m7m6j%%jJJKJk8k7K0J9J9J8k9k9L0K9POo6o5M5M5n
1391h86onnN4N5k4k4L6L5M2n3q1q2K3K2j9j9NNQRj5j5K8K7j9j9LMN1N1J4J4l3l3K8K8j9j9
1387h34k4k4N4N4p3p3n3M0R3kn3n2N3N4k5k4J4J4L8L8k6k6lkJ2J2o1o1o5K8J12J11%r4r4%
1383i42O3O4rrj6j6L1L1QQm0l9K1K1M4M4p2p2m7M8J11J11n6n6J%K5K4n2n3nn%jm8m7K8K9P0
1378h03P0l3j26j04rJ00J00Q1j4j17j17l5N9M8M8n6n6L0L1N4N4m6m5k1k2N1N2P5P5p5p4p4
1375h99p5R6R6j4j4q4q3N7N8M3M3K0K0k7k7k7k7K3K3K2K3j6j6j6j6K3K4k3k4MMK7K8j0j0r
1370g83j0k3k3m7m6J1J2N9N9JJm6m6opM1M1j3j3J1J1K8K8n1n0jjM6M6m4m4LLM5M5l4l3k2k2
1366h74JKm3m2L6L6K3K3n6n5N5N5RQk0j9K8K8m6m7L3L2K8K8n0n0n7n7K1K2L6L6L6L6O6O6m8
1362g20j43p8J5R2R3k3j17p0K5K2K3j9j8O7O8K1K1m2m2j9j8j4j4RJ0RJ0RJ0J4J4J4J3j0j1
1358g99j0j1k1k1K7K6L2L1j6j6k0k1N8N8j9k0o7o8QPL2L1mlK0K1L6L6m3m2k2k2m6m5j1j2O7
1353h69O8J2J3J3J2p1p2k4k5P1P1M5m9p6p6%R5J01Om4m5M9M9kr6j01pP6P5j8j9j9j8K8K9j9
1349h37j9K6K5K5K5qqqqm4m4L5L4N0M9k9k9k3k2K5K4QQl9l9MLMMrqqqj7j7K9L0KKk2k1L3L3
1344g89j3j4l1l1P3P3J0q5q4J0J04J05l4j29j05j1R6R7J4p9p4p3K6K6N0N0j6j7m0m1O4O5L8
1341g65n5p4p4K9L0O1O0L7L7l3l3n6n6L6L7P7P8j4j09j08j4R2R2m3m4k2k3K4K5k7k8K0K0N4
1337g69N3OOl7l6J0J0L6L5p4p4l0l1M8M8J7J6l0l1k7k8M5M5oj01n3M1R9R8l7l7k0k1OPQN6
1332g52N9l5q6q6K1J16Q6qj16j16o1L4O0N9J2J1J2J2L6L6m2m3k0k0K7K7l6l6j6P8O2l2n1n2
1329h60K6K5k2k1j4j4RJ0L4L5j3j2o0o0M8R6P6j9m2m1j7j6L0L0J6J6o3o3M9M9M9M9m7m7jM6
1324g39N5l8q7q6oQ9O7k6p4k8N0N0k1k1LLK2K2O3O3K4p0j17k2O9O9l4q0n0M5O2J6m4m3L3L2
1320g49L7L7rj0l7l8l7l7J0RN7N6j5j4QRM4M4l4l5l8l9j6j5M7M7%%l1l1J6J6oopoN3N2k5k6
1316g19k4k5N5N4j8j8NOl0k9k9l0P7P7l2l3jjK3K2j8j9K8K8q8q9K1K0Q9Q9q4q3kjM6M5k9k9
1311g46N0M9L6L6p4p3K1K2M5M5j4j3j4j3N9N8J2J2n6n7N4N4M4M5l5l4k3k4k3k4K3K4P0P0k0
1307d14k1m4m4nnP4P3LLk1k0K6K6k1k2K6K6LKJ4J4l3l3jkJ08J09n7n7l4l3onnoQ6Q6Mr1m4
1303c41M9O9P0l5l5L8L8K3p1p2K4R4R5M4n1k6k6rrk1k1N2N2K0p4n0M3N5N5m9m9M3M4J8p6m1
1299a30m0JJj9j9K9K8n5n6rqRRl8l8m3m3MNM8M8K5K5j4j4RJ0O6O7m3m3K1K1llm2m1NOm2m1
1294c47R0R0K0j37j26l1O0O0j02j01k3P1M8m6o3o3P3P3kjjkj1j0q9r0MLK7K7N8N8L3o2o7o7
1290f46L7L6N0N0n5n4n9L6O2O1kkn0m9o1o1j0Q4R0mn5n6N4N3Q3j2l3l2QRo7o7j5P8J30L6p2
1286e05p2mR0R0mp5p5N4N4L9n5n6L9O7O7l7l8ooM1M1j3j4J1J0K9K8MNq2q1q7OJ17J16L9n4
1281c17o4L0P2k3q3q3M6M6J2q2n8L6Q4Q4n1n1l9l9L9L9K5K4%JM1M0oommmll1l0M8M8j8j9j8
1277c18j9K6K5k1k2O2O2k0j15j45n1J79J79Q3p3r5r5j3j2j3j2L3L4m5m5K0K0L2o3o6K8J67
1273b93J67P8j6j05j05m6m5Q9R0N6l8r0q9J0J04R8R8n1n2n1n1qpM0M0L2L3p8p8L4L5J4q0o3
1269c28L1J14J13r1r0m0N4M3n3r3JJ15J15Oq7q0J4L3L4m5m5KKM0M1ppL6L6M2n2n8n8J5J4J0
1265b23J1N8N7K6K6n2n2OPN3N4onp8p8l1O4N7N8j3j4n4n5r0LQ6Q6Lr2r1LJ06J06kr6m5M9R1
1261f7mp1p0k0P5L2L3m0m0j4j4O5O5k3k3k3k3N6N6k2k2j3j3L4L5MLMMn3n3N6N7P4P5o6o5m
1257a5nJ04J05M7M7o3o3J3J2L7L6L9L9L9L9NNN2N2l1l2P9P8K6K6q4q4O7O7O8O7MNMNL0L0j7
1252H33j7J2J2R1R0K2K1O9O8N7N8L3L4O3O3M0L9Q5Q5Q5Q4M1M0M0M0R9R9R9R9M9M9J27J27J28
1248B964J29J28J28J29J29J77J76K27K27J49J49J67J68K78K78L41L41L17L18L16L16M89M88
1246H529N40N40O81O81Q36Q36Q89Q89J045J140J220J314J490J711J914K009K144K363K619
1243C3390K839L031L188L408L627L748L655L532L376L285L128K827K355J845J311P38P9o43
1241G8719j239j695j915k109k267k409k410k294k011j727j444j171q26m42l3L51O97R67J250
1239E7992J542J826K119K402K671K890L123L342L494L589L675L769L830L923L940L845L664
1237A11636L444L149K742K240J768J310Q38K73l24r21j454j933k341k702k985l182l339l509
1235A04710l667l778l778l698l541l404l311l165k945k651k431k278k122j885j540j218r36
1233E8362o69l23L0L75P34J017J343J687J970K189K353K400K373K278K070J852J523J115N74
1231H3253k3o80j338j999k595l110l520l819l976m057m057m024l929l753l470l188k905k683
1229C0127k464k228k009j761j604j463j306j191j097j014r20q61p67o73o73n98n98m88m87
1227G925m05m05l58l58l00l00k76k76k20k20j72j73k09k10j62j62o8o7j45j46j88j88j88j88
1224B541p3p3k6k6r6r6p3p2j05j06q1q2LKm5m5j21j21p4p4K6K5k1k2p9p9l2l1nmk9k8o8o9
1220G41k2k2J%m7m6n4n4ppn6n6l2l2M2M3l7l6n6n6K2K2L0L0OPo4o3o3o4J0J0J0J0POPPm1m1
1216E5q8q8K3K2K2K3j9j9j9j9l1l1M8M7k4k4k5k4j6j5j6j6M4M3mmm9m9L0L0l6l7l6l6O2O1
1212b15m9m8l1l1M8M7j0j0j0j0J1J0l6l7l3l4R8R8L3j24j67p2Q2Q2L8n7n7L7Q3Q2m2j37o4
1208e25L1J01Oj01j01m3N2J0q3r2KN4N4m6m5L3L3k3k4mR0J02Qp4p5m5m5KKK2K3k5k5L6L5j1
1204f91j1l8l9M0M0k2k3Q1Q2J1q3j55o1M5J39O6k7q1q0k9O5M2M3o2o2k6k7k1k1J6J11J10J7
1200f51p3p2%%qrrqK9K9K9K9l6l6J2J1J1J1l7l6M7M8%%l8l8l8l8LLJ07J08Jr3r3JO9O9l4q1
1195h11l8N7L0j8p0k3N8N7k2k2k3k2J3J3J3J3N3N3k4p2l7N7N4m0o6o6OPj9j9Q6J34O0r6j08
1191h32j4Q7M1o3o3mR0J8p7q2J3J19P1r0j37o4R4J20P3l3l2j4j4j4j4K3K2O6O7l5q2l3O2J07
1187f24O1n1r7n2nJ3J3j0j0rj0MNMMppqpJ1J1J2J1j1j2j1j1k8k7N1N2J6J7l0l0NMN2N2qrq6
1183g62q7L6L7L6L6m3m3L5L5k1k1o8o8M8M9M8M9l1l0J6J7L5L6J2J2m7m7L1L1LKKLL2L2j5j5
1178f25N3N3NOLKN0N0j0rl3l3K1K2K2K1m4m5KLn9n9K0K0ooM1M1K5K5j16j17K5K4M8M8L8L9
1174d55rrk6k7N2N2M1M0J7J7k4k4N4N5K7K6k0k0J5J4L8L8PPm0m0j3j4l7l7J3J3l5l4m3m3L5
1170c89L5j0j0l3l3o3o2J6J6M7M6jjK1K1k6k6o6o5M5M5R0R0k0k0q0q0kkM7M8l2l1L5L5M1n3
1165d27o9o8L5L5M4M4r2r1j05j1P1P2K3p1o6o5jjK3K2J9K0k8k8p7p6NJ01J19K5q9j83j07M9
1162i48J54J53nj00r9oM7M6ONn4n4k8O6J01J02r1r1m7M7P0k3l5l5L7L8j9j8j8j9m5m5j9P5
1158h52O3O3rj0rqn6n5QQRQm2m1L7L6J2J1l6l6O1O1L7L8n7n7l3l4k8k9N0N0J2J1l5l5L3L3
1153h21j4j4m9n0K9K9K2K3jjJ9K0K0J9pqqql5l5j1j1j5j4L3L2J0RL3L3pon4n4L7L6m2m2NM
1149h94J0J0k1P3R8R9p5p6n5L9Q3j1o2o2mnmmKKM9M9M4M4l4l5n9o0J9J9J3J3l4l4l3l4M5M5
1144h40J0J0kR2J14K1q8q8q4J1L6L6j6j6q9q9l9N5J12J12m8m9k5k5K0J9K0K0POPPm2m3j9j9
1140i06R2R2J0q4j14k1O2J08P3k2m5m4m2m3L6L6O3O2m7r3o5L0M8%n1n2N0N0oj00p9J5Q4L7
1136h66m0m1M5M5O9O8llq2q1l2l2J5J5J4J4N8N8k7p4k5O9P5K8m9m9M4M3llm2m1ONppppm0l9
1132i29L8L9M8M7l1l0mlm4m5J3J07L4o0j57o3Q2J29M4n1p6J7R5Kj07j06mR0R6Km1N4R7N0o7
1128g34j14o5L0K7K7j3j4nmk8k8J3J2J3J2J5J4J4J4j2j2n9o0M7M7M7M7o0n9J9J9J6J6l1l1
1124h80j%M6M7mnn1n1LLN0N0N2N2n8n8o0o1J8J8k7k7K0K0L3L3j3j4RJ0l7l8noM2M1L1L1L1
1119g56L1p9p9L1L1M8M7r4r4J3J4j0j0J2J1J22J22k5k6p3p2j2j2L5L6k0k0K8K7j0j0n7n7L8
1115h70L8m1m1L5L4L5L5p9p9L0L1RRRJ0LMm3m4N3N2K9K8p2p2OOK5K5JJj9k0j9j9J7J7ppL1
1111h59L0L6n8p8p9NR8N7N7j5j5NNm2m2%J%Jj2j1O7O7m0m1m0m0J5J6k6k5N9J54J07J2j25j25
1107h81m3N2N3N2p7p6m4N0P5P6K5K6JKm4m4m4m4QPN5N4J5J4o3o4onJ8J8J5J6pqm1m2OOK0K1
1102h48n9n8K0K0lmj6j7O2O1m1m1OOK4K4k4k3O3O4J3q2j14k0O3O2J7J6J7J6QPr6r6j6P9J00
1098h10N2j4j3j7j7OPK7K7l1p7n7L7O9O9l4l5J2J1J2J1q7q7nR0J36M2r6r7l2O3O6k9p9l3M5
1094h68M5m1m1OOM2M2l6l7M6M6M6M6l8l9QN5Q0j5r9j45o4L1Q5Q4k3k3k4k3L9L8qqk3k4J%N
1089h28Mm2m3J7J7J6J7m7m7K8K9on3l9N6R6Kj06j06J7J11J55O1j8o5m8%K1K0k3k3%JM8M7p8
1085h09p9l2l2O1O0J4J3l4l3P0P0J4q0j04j0J20J19J5j42j34l9R5R6L8n5l3O2L4L4p0p0K0
1082h21K1k1k1k0P3R9R9o1o1j5j4k8k9n8L7L7L7l5l5J8J9k8k9j3j2J1J0L4L4M0n5p4p5K9K9
1077h78M1M0L5L5k1j14r1LJ18J17L5n9o6o6L9L8k5k4l1O4L9L8o5o5N0N1N6l8m3m2kkj4j4L2
1073h29L3j1j2j1j1OOOPj1j0q3q3k2P2J22J23j0j04q0J4N3N4m5m4jR4R4%m9m9l1l1NON2N3
1069g27l0l0l1l0O9O9m1m1l8l8M0M0K0J9k8k7K1K1k6k6l3l3J3J4k1k1K6K6onJ8J9QRl9l8l
1065h80lK0K0J5J5rrK1K2k6k5K1K1O8O8n7n7K2K2JJm6m6J6J7J6J6K6K5n3n4OON3N2n1n1mm
1061h05M7M7j%L5L6m4m3n4n5K5K4k7k7K0K1MNm3m2R5R5M7M8j06j05MMP3P3l7l7qpP2P1q0q1
1056g56n6n7P9P8J%k1k1K6K7l6l5J2J2P5P5l5l5l2l1M7M7n9n9j2j2J1J1j2j3J9J9J8J9K7K6
1052f53n1n2k4k4%%j5j5L2L2K7K7n2n1K7K8P5P5m7m7J%K5K5n4n4NNK8K8l6l6J0N8M2n3o9k3
1048h06Q6Q6Pq8j22k9P9P9L8n7p7l0L3L4L6L6l6l6l6l6M4M4klj3j3L4L4j7j7L0L0O0O1n0m9
1044f66J8J8J8J8l8l9QRn7n6j0L7M8m7o4j7M5M5k8k8N2R9pj01j35K1J20P3k1j15p0K3L5L4
1040g78ppK1K0K1K0k4k5k4k5O9O9m1m1k6k7N3N2L7L6j0j0p1p2L3L3M6m8m1m2J09J09O2r5j60
1036g84o5M5M5N2N3k6k6p1p2QPO8O9m2m2l2l3L9M0pj02n4M0J15J14k0k1ONj8j8k5k5N4N3l5
1032g05l5J2J2qqq6q6L5L6L5L6LMLMl4l4L9L9L0o3q4q3j7P8P1P2m7m6k7O7P9j5o6o6M6M6N2
1027g11m2n4n3N0N0N3N3ONm6m7q8q8KR7O7O7k2k2K5K5k9k8n2n2J5J4L9L8K9K9j8j9J2J1L5
1023f49L5k4k3r8r7l4M5J06N8l4l4J1J0POm0m1L6L6j1j1m0m1L8L8k9k9J7J8K6K5m9n0KN0K5
1019g45n3o8J0O8O9pn4k7N1M7jm8m8K8K8j4j5JP8P9Jr5r5J0J0L4L5J1J1qpl1l0K3K3Pm0m2
1015h04L7R4R4j3r3r5j6N3Po7o8J4R3P1oo7j9O0N9J4J4l3l4j3j3j3j4j9j9K8P5M1l8o4o4O
1010h12Q6Q5Po3o3m5m4rrP0P0J7J6o1o2L9L9J5J5l9l9PQj3j4j3j3N6N6k3k2m5m5O5O5j0rq8
1006h25q8M8M8M9M8n0n1llrrJ5J5Q4Q4n6n7MNMNJ9K0K0J9o9p0M0M1k3k3k3k3M2M1l7l7PPL1
1002g60L0K7K6n2n3qpP0P1o2o1l8l7M9M9KKj0j0j1j0l0k9J7J7ooopJ0J0l7l8O4O4J7J7m4m4
997h24L5L5NON2N3j9j8j29j28L4L3N8N7l2l3M0M0O9k6q2q2J2J1J2J1K7K7K8K7n6n5qqL5L4
993g59L5L5m5m6KJL0K9m9m8M0M1P0k5r4r4J3J08M4m9j23k8R6R5J9p5j14k0Q8Q9P0k3j8j8O4
989f59O3j8j13p2K2M2M2l6l6J0J1K8K9n0n0l3l2P2P2N6l9o3o4N6N6O2l3p7p8n8L7Q0Q0k3k4
985g40%jK3K3m1m1L8L7L6L6m3m2o4o3P1P2O6k9q6q6M0L9J6J6rrJ4J5k2k1KKM2M2J8J8p2p3
981g76k5k6M5M4M5M4j7j7j7j8L3L3p1p1mR0R1mo8o7NNk8k8l3O0O0N9m4m5J5J5J5J4l4l4P0
976f84O9Kr2r2KR2R1j7j10q0J5O5O6j3j2j3j3M1M0M1M1l9l9l9l8k7k7K0K0O3O2j6j6L3L3j4
972e85j4m1m1O3O3mr8p4K0N8N9m0m0K6J20R6Lj06j05RJ03R4R3j0j1N3N2k0k1m2N3P8P7q8q9
968c09j1j0n3n3n8L6Q3Q4n2n1MMMNL8L9M4m9j06j05KR6J72P8o2o2l7N7Q1j3p5p5O1O1M0M0
964a52ppL4L5N8N7m9n1j03j0N9N9J8J8J7J6qj03o7o8L7L6o3o3o8K5M7M7k5k6O1O1J4j43j81
960d95q6Q1Q0O1l4k8k8L5L5L5L5OOPOj7j8L0L0M3M3r2r3o2L3K6K6m3m3m3m3m0m0O4O3N4m0
956d46o5o6rqrrM7M7M7M7n3n4l0l0%jM7M7K3K2n6n5RJ0RJ0j2j1J1J2QPm0m0J2J2N9N8p8p8
951f06k1P3Q1Q1q5q6l0k9J7J8j4j3L3L3L1L0j6j7K4K3j%o7o6J6J10R8Mp8p9kkK2K2N0N1N6
947c39l8q9q9P1P2J5q0j26l2J00J00M9m5k6k6J4J5ooopj1j2L6L5k5k5m9m9K4K4j7j7nQ9Q3
943c98Q3n9n8o5L0O3O3l5l5m7M8M1M1m3m4LMp3p3j7P8J04J03l2l2m8m8L1L1M6M6o4o4rrL8
939d00L8j4j4L4L3k2k2r4r5K3J16R4jj12j13K7J22P4k0l4J2L8L7l8l8m6m5k3k2Q1Q1L4L5N
935b69Nm1m2m3m3O7O6QPL1L1NNm2m2l5l4M4M4N2N1MMn1n1n1n1O8O9rn5n6L9O1O1k2k2KKK7
930b06K7j8o6q6QQ7Q8N8l6l0k9kkm2m3J1J05P8L1o1o0J4J5N2N2NNk7k7p5p4M4M3M4M3opM0
926d7M0j9j9m2m3K5K5Nq9r2KJ11J57P1q5j86j41j8P5J26L1k9k8J1N9P6j9m1m2j6j6o4o3O2
922b23O2L8L9j7j6O1O1opl1l0J4J5J5J5RQRJ0ooM2M1KJJKK4K4JJN4N4k4k5PPN3N4j1j2L6L6
917C82M3M3lmJ7J8ooM0L9M0M0L2L2L2L3K0K1K0K0L0L0K9L0kkM6M5J04J04K5K6n3n3K5K6J65
913A428J65N6N6k2k2Q8Q7J03J03J02J03O4O5J7J7J34J34J81J81Q4Q5Q5Q5J68J68J68J68J97
910D248J97J97J97K20K20K43K43K17K17L89L90L82L83M06M06N86N86O15O15O78P72Q49R43
907A4199J028J185J295J389J484J641J810K030K302K523K730K950L205L488L737L957M040
905E4993M040M040M041L904L685L295K886K348J751R98K76m41j100j697k231k593k814k976
903G2405k976k858k639k292j946j624j279q27m20q7K58O15J023J409J693J908K190K538K884
901F9975L087L181L256L412L604L824L944M038M042L947L857L699L456L174K789K319J872
899A27476J401Q62L30k48p81j354j888k456k928l355l638l904m188m389m484m441m347m164
897H3504l945l716l435l198k916k648k367k013j730j491j209q70n25j40K68N96R41J243J526
895E7875J830K113K308K403K425K378K272K053J765J356R06L71j94q53j540k199k840l311
893F9118l707l927m100m194m178m022l744l462l231l011k752k469k147j928j779j622j449
891A7396j292j124j029r79q84p80o86n92n92n19n19m73m72l72l73l25l25l37l36k26k26k28
888D707k28k28k27j67j67j67j67j08j08o1o1r9r9r9r9j40j40j40j40k6k6p7j71j30l5J6J5
885A628p4p5kko2j56q3J0N1m3j51j51o1L4k0j9j3j2j3j3j4j5j4j5j32j32n4J03J32L7p2p2
881E25o1o1o0o1%J%%mlm5m5n6L8O3O4o5o4j8j7PQj7j6K1K0k7k6n8n7n8n8M3M3lmm3m3MMk3
877a52k4m7m7L2L2L2L3L4L5j2j3n6n6J7J7j2j05q2J2M5M5n9n9K8K8N8l6m6m6K7K7n2n3n8L7
873d76O8O8l5l6m3m4O7O6N9N8k0k0k6k6k6k7l3l3rrN3N3OPk0k0m3m3o1o0J8J8N1N0MMj14j14
868f88l2O2R0oq1q2j5P9J27L2o6o5k5k4j2j3n9o0N0M9LKL6L6j1j1j6j5L1L1jjjjm0m1POJ3
864g12J3L6L7kkq1q1j7j7O1O1J9J8o0o0M7M6M6M7p3p3r1r1M0J35Q7pn2n1K1K1m4m4LMj8j7
860h51k8O5J18K4q5q4k8O7M3n2l3l3QQnnM3M2k3k3K5K4J2J2l6l5M5M5kkL8L8rqn4n4opllK1
855g91K0K2K2k5k5n3n2K6K6K4K3k3k4L6L5J2J2lkklL2L1m1m1o9K5Q3Q2k1k2k2k1KKKKKJm5
850g63m5J3J4J4J3L6L5j1j2j%M6M6q6q7qqJ06J07l5l5n5n5l2l1K1K1O8O8o8o8k1k2j3j3L3
846h28L4O3O2p8p9OOQ4Q4l6l6J2J1P2P3l8l7l0k9ooJ4J4J4J4m9n0K9K9k7k7K0K0J6J7o2o2
842g86Q4Q3k7k6j00j00M2M1O1O1J4J4NNm3m2J4J5R3R3K0K0n9n9kkM5M5L5L5J1J2K5K6k1k2
838c90l9m0P0P1j2j1j1j1L5L6m3m3jjm8m8k1k1Q9Q9KJKJj9j9o6o6L4L3L4L3J0Rj4j4J0J1R0
833b78Q9K9L0j8j7k3k3K4K4j4j3J0J0P8P8l5j30j02pM4M4n1n1k7k7K0K1k7k6m5m4k0k1l1l0
829e59J7J6pqppN6N6k2k2j3j3O5O6n6n5qrL8L8L2L2O2l3q4q3k6O9M6m9n6n6J7J7nnp8p7n4
825g65M1R2R2qj02n5L9J5J6n8n7N2N2MNpqppo4o3M1M0O1l3k8k7L1L1QQJ0Rj4j4k2k2k1k2o
820g63onol7l6M2M2ppJ7J6K2K3n4n3QN5L7n7p1k5N2N3l0k9opO5O4j5j4j%m7m8j4j4O4O5OO
816g15m2m1j4j3L0L0m0q8o8K7P3P3%%J4J5rrJ0J0N7N6o2o3l9m0PON3N4k0k0j9k0O4O4j4j4
811g07n7n7l4l3L1L1L0L1k0k0k1k0poM0M1j3j2O0O0J2q2q5RN1Lo7o8L6J30O2r5j05j1J23P6
807f94o8j14m4J13J05J1r4m7O1O1J2q2l8N7P4k1o1o0J1J2J9J8J9J9m0l9PQonk9k9M6M7jjk5
803g98k4M8M8Nq9j13j8J20J19L7n7r1r0J3J3M1M1Q8Q8n9n9m0N5P8j6o7o7K4K3m9m9n5L9O5
799g96O5j6j7L1L0j4j4j4j4L4L4j02j01o7K7J09J10K0p4p4K0P5P4k9k9l1l0ppOOK9L0JKM8
795f85M9%%k3k3j7j7o5o4L8L7J4J4l0k9l0l0M9M8JJm0m1L7L8l0l0J7J8J0J0l6l7L2L1L2L1
791g20jjm7m8j6j5L2L2M3M2nnn4n4l0l0K4K4M8M7k8k8n8L7O6O6o4o3m4N0M4M5n9n9l5l5N9
786h40N9L5L6j7j6L0L0K3K2n6n5J9J9M8m6j28j28L8J32J05n3j21k7Q4Q4Pq7o8K7J5J5nnJ26
783f98J26L5j23j35m0N5N5m3m4mR0J30L7l6j30j01j00m9M5R6R6P0k4m9n0N5N5K9o5p8p7N1
779h21N2L1o3l4l4N2N1NNk7k6k6k7K0J9O6O6NMm2m3J0J0l7l8kjM5M5M3M4l6l5o3o3M7M7J9
775g32J9mmK2K3k4k5nnonj0j1L7L7J7J7l0l0n7n8oQ7R8Mm8m7L7L7J7p7j28l4P4P5N2m2l5l6
770h06M6M7l2l2n3n4K6K5MMK8K7J6J5l2l2L5L5j2j2o3o3P8P8P1P1l9l9p6p7OJ00J07J3l9l8
766f67l5l5j2j2L3L3m0m0K1J16M3n2j10j7R2R1kr7n0M4Q6Q7p5p5p4J9M5M5o9o9k2k2M0M0p
762g47pL5L5J1J1j0j0J4J3k0k1LLOOOOO7O8j1j1k2k3N6N6ooooK2K2n6n6n2n2N9N8MNm2m3K
757f39Jk2k2L1L1j6j5k8k8N1N1n7n7j0rL2L2p7p8L6L6j1j0%%M7M7o5o5M5M5J%k3k2O2O2m8
753f92m8K8K7P5P4ppopl9m0QQj7j8r6r6N4N3N4N4j6j7L2L1k5k4p1p1LLN1N0K4K5k3k3k8k9
748g46k9k8L3L3L3L3k4k5k4k4J3J3L6L7llm9n0L4L5J0J1qqO7O7n0r7p9J4K2k4m3MP1P0l5q3
744g96m3N2R5Jn6n6M7R4J1q2q3J2R8N2l0j25l8N5J01N5o0n9j6j5MMK7K7M5M4l4l5m7m8L1L2
740g36kjm8m8K0K1O7O8KLm5m5k5k6kkJ3J4O0O1J7J8o1o0K5K5k2k2l6l6J1J2j4j5L3L3m9n0
735h42JR6O8k7o8K6P8P7k6p3m5M9K2k5q0l4M7M7J7J6l0l1J5J4J5J5%%%%jjkjllk7k6N3N4k6
731f61k5j9k0K8K8j7j7L0L0k5k6jkkkm9m9O7O6j2j2n2n2N8N8J6J6J6J7L1L2m6m7J0J1J0J0
727f02m0m0j7j7PPN3N4m6m5m6m6N6N6N5N6l2l2n6n5K0K0k7k7K5K4M9M8n1n1K7K8k6k6kkP7
722f24P7o4o4J9J9mnp2p1O9O9MLLLL0L0m9m9M7M6l2l2l3l3P7P7l9l9j6j5O6O7p5p5k8k8N1
718f90N1M0M0J7J7j6j6j6j6J0RRJ0n0m9n0m9L6L5L6L6J%J%oppprqL8L8m8m8k2P1M3M2JJO9
713d63P0p3j66j21L6Q3Q3o1o1J8J8OOm1m2L8L8rrN9N9L4o0n3n4N1N0n4n4qpK2K3J6J7L9n6
709f26q0q1N3N3POJ6J7qpk2k3K4K4LLk1k1j0j0O8O9M6M5l2l3RRL9n6j02j03OR9O7k8m7m8M9
704f46M9n6n5m4M9P6P5l6l5j2j3J4J3j0j0l5l5J2J2N0N0K7K7l4l4n7n8L3L4L3L3l1l2J6J5
700f15j0j0l3l4L4L4L4L3j1j2j2j1j2j2j1j2L0L0L0K9l2l2l1l2RJ0Q2Q2L7n7j07j08kR3J6
696f13J6l2l2J5J6jjK3K3J3J3J2J3j9j9j9k0j9j9j9j9O0O1J14J9n8n9p1K3N5N4j9j8n1n0l
692f31lM2M2J9J9n2n3K7K6k0k0k0k0P3P3l7l7j3j4l1l1jR4P0k5r7r8J6J10Q5Q6j8j9j0j1l4
688e13l4n7n7N3N3JKm5m6O6O5J9J8OONOo5o4m1m1J4J3l3l4L5L5Q2Q2l4l3l4l3L6L6L6L7l3
684d91l2l2l2l1l1ppP4P4nmo5o5J3J4L5L5j3j2M0M0J6J6m1m1j8j8l8l8P1P2J0Rl7l7R8R8m3
679d23m4NNN2N2m5m6KKj2j2j2j3LLm5m5O2O1J4J5p8p8L2L2N3N4PPO9P0p2p2o9p0P2P2l8l8
675d68RRP2P1l9l9K2K2k5k5m4m4L4L5ppM0M0kkn0m9J9J9mnrql3l2K5K5JKk0k0N9N8k5k5J6
670d04J6j5j10j09j5Q0Q1L5o0m9M5O5O4l6l6j2j3M5M5j2j07p4p5O1O1N8N8k0k0n0n0K9K9K7
666d68K7k0k0l8l8m3N0P9P8Kr3q8OK6K6j3j2J1J1K9L0N3N3JJm7m6k6k5k6k6NNj9j8J0J1Q3
662d69Q4j2j06q2J2N2N3k0k0K0K0k7k7NONNo6o6J2J3K4K4K4K5K3K3k4k3n8n7P9P8K1p4p3K1
658e75Q4Q5n0r7k7O8J03n5j40r4M7J41O4l1p6l0L8L8ool5l6J2J1L5L5m3m3j0rL7L8k6k6k6
654f05k7QPN4N5L5L5m3r0p4K0O8O8qj02n9L6J16O8l9q6o3L1Q3Q2l2p9n9L5P9P9OOk5k5k5k5
650d95j%jjk1k2LKN4N4k4k4mlK0K0p6p7OJ00M1n3r7n0J7O4M3mLLM8M7NNj8j8m8m7m4m5K2O9
645e47N1m3n4pO4O5Oq8o5L0P3P4l1l0o4o4j6j6Q9R0R5Jn1n1l4l3L0L1Q3j0p6p6K8J22J04n2
641c72j00j00N7N8L4L4OOm1m0m2m2L7L6L3L2RQqrm9n0J6J11O3l1j38j39l5J22J27L3p7p7n
637e33nM3M3kjp4p4K5J18P1k2q4q4N1N2rqqrL1L0m2m2j4Q0P5P5k1k0o7o7m8m7O2O2M8M7o2
632d30o3j0j1j0j1llM3M4j4j4L3L3J4J5n8n9n9L5Q6Q6J9p6p5J8L4L3qqlmn1n1L6L5M8m7q3
628e39J2O2O3m4m3k4P0R6Kq1q0%JJJooM1M1L6L5j2j2k3k2k3k3NNN3N2k7k7n0n1J8J8M1M2q
623d06pl1l1O5O4Qq7j38j38PJ01N8N8m6m6QRN5N6J6J7l1l1j5j5L2L2L6L6m6j41j10j6R8R8
619d81J3J3J2J3K5K4n4n3l9m0QQM1M0poj5j5l9l9N8N7N7N7l2l1J6J6J2J2j1j2L7L6j1j1o4
615d05o4J5J5L4L4p0o9l9N5Q1Q1K7K6k1k1p8p7k6O7P1k3o9o8oQ8Q9oo2o2J1J1N6N5k3k3l2
611d28l3M6M5K6K5k2k1j8j8j8j8J4J3J3J3m9m9m2m3N5J50J03Rq9r0p0K5J9J9K5K5L7L8o6o7
607d41o9K6N0N1k2k3KJJ8J7k9k9lkklO9O9J7p6q7PJ15J15Oq8j34m1O0N9M6m8q0J4R0R1Rq5
603c30q5RP6P5q6q5l0O4Q7on2n1j0j0m1m1j6P9J28J28K1p4r6jQ1Q1q3q4o8Q9J18K3q1q0k3
599c74P2P2k2n7n7nQ8N0N0n4n4mnm6m7m8M7P1P2o0n9K2J17N3m1o2o1L9L9l9m0J0J0N7N7j2
594b21j3j3j2L9L9M5m9p8p8N2N1K4p1r4%O1O2K0K0PPm0m1k5k5K2K2M7M6K2K3p3p3k6k6Q2Q2
590a85L5L5l7l6j2j3k0j9K8K7m3m3p2K1N7N7J5J5l3l3J4J4O9P0l5l5o6K9N4N4o3o3l9l9M2
586b50M2J9J8J6J6M0L9n0n0n5L8Q8Q7p9p9j8j9O1O0n6n5K2K3N3N2n8n7l4l5P6P6kkm9m8qq
582a86qqL2L3j5j5NNQ4Q3k8k9p6p5O2O2L8L8p4p4O6O7O3O4p8p6j5j4L2L3RJ0o7o8j5j5R5R5
578D0m0m1j7j7L7L7j1j0k2k3m6m6O5O5M0M1o0o1J8J7J8J7J8J8L2L1m7m7llklJ4J5J5J4n3n3
573e3K4K5L4L5m3m3jjM5M6mlllmmk7k6MMN1N2lkllN0N0o0o0r9j00J03J03L8L8p3p2N4N4L0
569A50L0l0l1J7J6l3l3J5J4M3M4o7o6J2J1R0R1l0k9n3n3K1K1K1K2l9l8M0M0k2k3KJK5K5m8
564A56m7N1J45P1q6j02j03O1O1L3L4J0J0J6J5l1l2N7N7J0RNNK8K8n6n7K2K2J0J0o9o9O2O3
560C99J6J5l6l5M3M3K5K5n3n4L7L6j1j1n6n7N3N3j1j1j1j1O7O6m3m3l4l4J07J07LLp5p5J5
556D52J5l2l2M9M9K6K5j0j0L8L7q3q3n7L6N2N2J1J1jjjjl1l1l0l1M3M3R6Kr6r7p6J7J38J39
552F28K4p0o4o4QRN4N3POm8m9O1O2j%jjJ0J0N6N7L4L5p6p5J0RL3L3MMl7l7rQ4L2L1poO6O6
547I41j3j07o0L4N6N6j05j05o3L2N7N7j9j8K9K8L1L1L0L1k2k1K0K0P1k4j01j02jJ57J56jj27
544I48j28L1J88J79K3j10j09n2M2L6L7KKK6K6J2J2o7o6K7K7K7K7mmP4P4L0L1j7j7m0m0R5R6
540A418M8m6p1p2O7O7K0K0K2K2k5k5j6j7O3O2K4K4%%K1K1M4M5%%M7M7M3M3R0R0J18J18QQP9
535B407P8J02J02J22J21K31K31K17K18K11L06M22M23M28M28M02M01M74M73M40L45K83K82J52
533I299N8p8j72j79k74l68l68m04m03l98m91n17n17l71k78k28k27j99j98j17j16p0o9l4l4
530C247J2J3K9K8n0n0j9k0R1R0J39J40O1O1R3R3J71J72K35K36K41K41K58L53M09M10M44M43
526G571N48N48N49M54L60L61K87J94J27J26l3j91l79m73m73m73n58n57n62n61m83m83m31m31
524E037l12k17j62j63j56j57j50j51j50j50r2r1o8o9opjr5j34j33k6O9J00Oj02j02r9nN2N2
520B518K0K1K0K1rj0rrO7O7j1j2N0N0N6l8j5j5N8N8ooO6O7L6n8n8L6P8P8k6k6nmM3M3M8M8
516C232K4K5l3l2J5J5jjm9m8M2M2l1l1m5M8P5P4l6l6J2J1j3j4L3L3M5M5kkJ09J09O2O1LLJ07
512C851J07J32L9m4m4N9J54J01J01Q7Q7J10J11J5J5O2O2%JM2M2L4o0n5n4O8O7j1j1k1k2KL
508E030n1n1r7r8L2L3L8n6m3m3O0O1llM4M5L7L7L8L7J13J13O6O5K8K7P4P5J15J16R2R2J00
504F123J00P7P6K0K0J29J30J45J45L5L5M0M0ppL5L4L4L5q5q4kR3J05J1l9m0N3N2Kr3j25l1
500G056K0K0q3q2j05j06n4n4p8p8j6j6L0L1l2l2rrJ18J17J18J17K3K4Q0J74K13K13J09J09
497G818R3R2J17J16J22J23R9R9J14J15J38J38K9K8j9j9p8p8p8p7j20j20j66j67j90j91j66
494G772j67j37j36j78j78q1J3pn5p0K4J09J10N7N7P9J74J98J51P4P3J19J19J98J97J06J06
491H727J07J06J39J40O4O4J42J90J44M9M9J43J55J08K3k3J9J14P4k0p2p1qpqqkkM5M6oom7
487A0368m8J0J04Q0L3J0N8J04J04K2k4N5J50J97J49M1oM0J34J25J25J13J13J61J60J76J76
484A2730K22K23K18K18K18K18L09L09K00J53K29L23L72L25K86K86M02M97N32N33N95O89P70
481B0857P71Q02Q96R67R67R73R72J035J034J028J029J004R11Q38P44O88N94M58L64L17L18
479C7567M36N31O15P09P91R48J137J356J529J749J928K210K564K909L240L523L853M261M659
477G6515N005N299N581N763N920N897N802N685N590N312M841M145L486K995K650K463K370
475A55319K463K872L586M497N430O467P549Q712R770J0682J1409J2069J2814J3600J4409J5068
473B96716J5591J6061J6636J7547J8830K0557K2595K4950K7552L0220L2880L5359L7481L9145
471F52120M0069M0069L8796L6191L2212K7158K1456J5459R239K741m103j1168j8071k4381
470H57787k9785l4149l7371l9285l9890l9105l7168l4311l0713k6599k2029j7288j2500p822
468D49772l336R65N066Q991J2987J7101K1567K6370L1660L7531M4019N1145N8652O6407P4142
466I03039Q1583Q8485R4483R9286J02645J04343J03997J01108R5238Q6068P3730N8541M0992
465B033538K1603R75j9816l9501n7133p2233q5020r5600j03766j09136j11423j10827j07689
463A143972j02572r5971q8404q0488p2546o4708n7142m9988m3488l7861l2995k8838k5164
462C63807k2084j9603j7655j6054j4664j3377j2337j1552j0936j0402r870r274q716q057p321
460A71905o473n559m586l630k657j577m79O62J698K671L519M190M724N081N175N098M815M364
458A88941L705K641J165o32k672m633o359p729q702r348r567r485r140q573p914p070o159
456I8469n149m239l477k880k371j900j402r30m54Q0O33J230J822K544L360M271N205N989O594
454A07395P065P420P639P611P329O791O069N053L640J730n62l069n362p262q613r496r967
452A23411j0138r980r604q944q050p014n974n000m173l513k921k450k024j678j412j130r56
450C8450p99p13n55l78k20j42m7M4J39L16N35Q13J097J426J771K119K528K880L163L387L606
448E9420L831L987L992L898L745L463L009K287J349M39l11q44j245j589j832j925j827j545
446G8302j177q33m78j34J85M68O60P06O26N31L37ro60j509k324k984l465l873m131m178m052
443E2008l832l601l319k944k473k033j687j437j154q60o40m64l69j94l6J50K45L58M52O06
441B8776P00Q09Q56R21J078J265J422J534J534J544J544J588J588J526J431J353J260J063
439E1792Q43P04O10M49M1n09j106j609j953k313k596k819k913k840k683k487k267j995j649
437B4700j304r58o96m76l27j07J31L51M13M13M62M62N06M59L46K51J10m8k15m34o58q77j011
434B1493j106j176j176j208j209j205j111r74q17o85o38n70m75k85j27p9p8l7N7J76K70K86
432I326L81M78N73O04O04N86N86N59N12M43L49K37Q1j39l58n87o81p72q20q77q78q58q59q00
429G690p54p01o07n07m12l02l03k97k03j29l5m7j42j62o9J4J4LMK3K4m6r3p2K2O1O2m3m2l6
425B915l7l6l7J0J0N6N7L0K9J08J07J37J36J36J37J38J39O0O0J5J6r4r4j39j40k18k18k79
422C004k79k00k01k27k27j49j48j78j77j78j77n7n7q1q1l6l6q3q3q6q6qpj4j5j4j5K4K4k4
419A28k3n9n8j2j1n2n1n1n2ONOOo1o1j3j4P6P7o5o6K2K1M5M6j03j03L9L9QRl8l9O1O1j8j8
414c13M3M4M3M3m5m4LLj7j6L0L1J3J4j0j1J25J24J5J5m2m3R9R9P9Q0L2L3L8L8J48J48P7P7
411I53K9L0J29J30K08K08K45K44J98J97L58L58L17L17L13M07M33M32K61K61K79K79K40J45
408F971K6K6m2m3j52j52j54j54k64k64k74k74j95j96k15k14k39k38k08k09j61j61j21j22p4
405B897p4j00j00n3n3pqm9m8L1J25R6R6L1L1P9P8J04J05J04J05J32J33J33J33J02J03J02J02
402D330J89J88O8k6n6n6J0J1j03j97k48k48j60o5j13k07l54l54k78j84j27k22k99k98j17k4
399A060k3j17j93j93q9q9j06j07n9n9RRj5j5JJKJJ7J7n4n6r6lQ0P9N2m2l5l7l7l7o1o1J8J7
395b21J8J7n5n5l2l1n2n2nmj1j1j2j1kln0n0k5k5m8m9n0n0llPPN4N3k7k8k7k8Q7Q6L5n9l8
390g53N6J08J07JKK5K5M0M0Q1Q1M8m6m1m0O3O4Pq8p8p8onQPj6j5l1l1l1l1m7m7k3k3M6M6n
386e80r9j31l6J04J03O5k9q7q6ooM2M1L1L1m8m8m1m2L7L6M8M7J%J2J2l5l5j5j6O3O3pqM0L9
381e40P3P3o9o8ONL0K9m5m4L4L5j9j9o6o6ool0l0k2k3k2k3l2l2J4J5k5k5k5k4K8K9NOM2M2
377g95nnm9m8jjK4K3K4K3k3k4K3K3mlq3q2O4O4M0M1k1k1K6K6rrrrj2j2J1J1O3O3j5j5p2p2
373h50L9L8L4L5m4m4K4K4K4K3k0k0N8N8L9L8m0m0rrj0rJ8J8ooq0p9L0L0K0K0n8n9j3j3L4L3
368g72nnn2n2J5J4L9L8K7K8n1n0l1l1M8M7l1l0J6J6K7K7k1k0pqO5O5L1o3o3L1Q6Q7J3J4O8
364d90O8R7Lj4j4Q4Q4L5o0q4q5o3o3P2P2N6l7j52j51j4Q0L9n6j01qJ00J01L6n9k9k9N9N9L6
360d28L6J5J5J5J5J03J03J49J50J04J04J51J51J78J79J06J06J50K44K39J44P8j6j5j6p5p6
357A909r8r9llj16k11k13j19l6l7j45j46o3L1qj02j22j22L3L4j8j12j00oM5M5n8n8l2O2R9
353B31R9N8N8L3L3Q0Q0J90J90J49J48J39K34K90K90L29L30M02M02M22L28K61J67J26J25K6
350E220o8k06l00l95l94l83l82m24m24m11l16j98j97j98j98j19j20r8r9r8r9K3K2k5k5k8k9
347C1P5P5M8m6r8r6m2N3P7P8J6J6l1l1llllK8K7J37J38J47J48J00J00J14J14K18K18K06J11
344A919K2K3L0K9k7j21j95j95k01k01j92j93j93j93j72j72j25j25o3o3j6j6k8k7nmn8n8l5
340f55l5M1M2ook6k6k5k6l6l5J1J2mln0n0kkm9m8q3q2N9O0J4J4o4o4j5j4N7N8K4p1o4o5O9
336a145O9j0rk2k3N6N6K1K0k7k6%%k3k4mmM3M3k1k0k3k3k8p6j01qO4O4rrJ0J0L4L3JJKJm7
331a154m6%Jmln1n1Q2Q1L4L5poJ8J7%j%%j0j0l3l3l1l1P7J25K9o6q9NP1K4q5q4MMj0n8LR8
327a155R4Jr9r9k0P5Q4L6j2n8o1j4L5L5PQL1L1NNj8j8M8M8n6j04n0J08J16K2j02j02n0M3J3
323a173J2L4Q0M5n0j04j03J2J3L6L7k3k2k2k2N6N5RRn5n6K4K3L1L1j7j6m9m9L0L0MLMMJ7J7
318a145l0l0MNK7K8j1j1j0j1RRQ2Q2j2j07j31l6J20J20L7n7m0l9L3L3n3n3K5K6K2K1n7n6J1
314a195J1N8N8qql2l1L8L9m0m0l8l9M0M0k5k4K2K2K5K4k3k3J3J2l4l5KLP4P5j2j07j30l6P3
310a251P3N3m2o2o2J1J0N2N2MNkjm9m9m3m3R3R2J06J2j3j4m7m8m8m8O6O6m4m4rj0rj0L8L8
306a177L8L9r9r8J2J1J%%%N7N8k2k1K5K5K5K5j16j15noJ02J03qqRRRRo2o2M7M8LLk0k0K2K2
302a137jjj0rrj0LLLLLLLLK9L0K9L0n1n2n1n1K2K2M6M6l1l0J7J7N7N8q4q4o0o0J8J9j1j0O8
297a220O8k0j9m4m3M9M9KKPPQPJ6J6J6J6j9j9k0j9k3k2k3k3j8j9O0N9K5K5k2k3J3J3l4l4M2
292a164M2nnr4r3P3P3O0l4q1J2R2R1Rq5j05j04n4M1J31J31L1j26j19L7J06J06l1j25p8J5P9
289a174P9L7L8l9l9l9m0K8K8K8K7k3k3k3k4rj0rj0K3K3K3K3j4j3n5n4L9J32R0o7j12j11N1
285a219N2j6j5k1P3Q7Q6q0q0n1n0mmk0k1Q3Q3J12J8m0l9n4n5n4n4P3P2K1p3j04j1R8R7L2o3
281a141o2L1P8P7K6o8n8n8M6M6j6j6j6j6P2P1J5q0n4n4J9J9nnnnL8L8L8L7j1j2n9n9ONj8j8
277a174j5j5O3O3l4l5j1j2M5M4l5l4K3K2K3K2qrP0P0ppl3l4k4p2p5K0P3P4k9p6m8M7O9O9n9
272a049n9q2q2J9J8J9J8M6M6M6M6n7n7rj0K2K1kkononONOOk9l0poK9K9j8j8k7k8mnj0j0L7
267a204L7J8J8J8J7j5j6j5j6K0J9K0K0k8k8k4k5NN2P8j6j11j12mR1R3km8%P8P9k8k8rj0rj0
263a095n2n1K7K6L7L7L6L7L1L2m7m7m2m1OOONOOp0o9m4N0K2K3n0n0K4K4O5O5L2o2o2L2J12
259a035J12k0j77j38J8J18J18jr6m8M6NOo7o7M0L9J6J6j1j1L7L6RQj5j4p0p0j2Q1L4L4ppN0
255a043N0l2j26q7PK7K6m2m3O1O2R2ln9o0J8J7J8J7m2m3L6L6l7l8J0J0L0L0L1L0O9O9p3p2
251a054n4n4N6N6J2J2o7o6K4K4JJm3m3O6O7j3j2J1J1jjm7m8O2O3j6j6l4l4J3J3l3l3J4J4j0
247a159j0j0j0M0M1qpO6O6J5p9j28l5M9M8k2k2K9J24J00Pj01j02m8M6M6m8o2o1O8O8M4m9k1
243a125k0L0L0m9m9J8J9M1M2poppL7L7j0j1pqJ6J5r7r8j6P9P2k3j1j1O8O7J1q4m8m8N5N6L6
238a013L7j1j1p5p6LLL9L9qrM8M8l1l1j9k0j9k0L6L6L6L6ONL0K9j10j10n8L5J27L3p5p5m5
234a190M9P5P4k6k7n6L8N9N9p6p6%%M7M7QQl9l9k6k6N3N3r1r0o9Q8J17J16j5j4jjk4k4l0l1
230a080M8M8rj0rj0j3j4j4j4JJ%JkjM5M5PPPPj8j7j8j7n3n3ooQ9Q9n2n2j9j9K8K8l3l3M5M5
225a031K5K5k3k2j9j9j9j9JJJ%L6L6m3m3LKK7K6k9k8J8J8O4O5j5j4q0p9L0L0L9L8m0m1m6m6
221a171JJP5P6l4l5q6q5N5N6M7M8J%J6J6r4r4K7K8P4P5o2o1j1Q3P8j7o7o8k1k2K6K5J1J2L5
217a062L5opn3n3O1O1O7k7o3o4M0M0KKm5m5K1K0K0K0LLKLJ7J7l1l0K3K3k5k4JJN4m0p9p8Q2
212a114Q3M2n2r8nP4P4k5k4m3N2M6M5j07j08q6P1J26J26m2j35n2M2O2O2o0n9n9n9J2J3O0N9
208a079k5k5K1K2J3J3l4l4J6J6J6J6l3l2J5J5L6L5o8o9rQ4M8j10j81q6Q5J81J01n5j24l0J07
204a154J08L1o4l3O1N6l9n7n6M7M8l1l0ppM0M0pqOOOPNOm2m1l1l0M8M7M9M8o1o2J8J8ooo3
200a140o2J6J6K2K3K3K3j1j1J2J3M9M9n9j07p4K0J03J02k2o9n2M3L5j2n6n5M5R1M3n1q9m1
196a183O1O2M5n0p4p5L2L3Q0Q0L8L9m0m0l4l3M2M3m0q6o5K8J00J00pj02q9ON7N7k0k0K4K4
192a007m1q9p1K3Q2L4o8o9%R4P4k1q1l4M3M4j2j2j2j2kkP1P0M3n3m6m6j0j1L7L6O9O9m0m1
188i91k8k7k7k8j2j1ppNQ3J25M7o5j42j01k2M4M4JJJ9J8on%jK4K3m4m3j4O4Q2Ln8n8M2M2n
184a035n2n3K4N5Pm5KM8M9n2r8j1O7R7J8m2m3J2J1J1J1m9n0klJ3J3J3J2K3K3k5k4K9K9K9K9
179i59mmmmp8p8m3L5P6P6LLm2m2NNM1M0l8l8k1k2K6K6j5j5l9l8Q1Q1L4L4n8n8n8n8nnP3P3
175a014j4j3j3j4P0P0l5l4kR2M5m9j17j17J8J9kklkM4M5l5l4JKK5K5k7k8N2N1K7K6n1n2l1
171a077l2qqL8L8L8L8l7l7p8p8M1J35Q7oj16j15kR2M1M1l2l2jjk5k4J1J2l0k9%R5J18K4q9
166a008q8j6j5PQmR0J15K1q8q7m0N5N5l9l6l5L7L7LLKLmnmmJ2J3J2J3n7n7j0j0J7J8J8J7r
162a060rJ4J4K6K6n2n2RRj4j4j3j3L5L4m1m0L8L7N3N2NOj3j3j3j3k8k9nmk6k6l2O2P2P1l3
158i80l2j9j9K8K8N1N1k8k8p6p5KLK7K7K7K8k9k9J9J8N1N2n9n8p5p5L5L5J1J2J1J2M7M8JJ
153i57m9m8jjj3j3m3N1Q3Q2k6j20o1L4Q4Q5n8n8o3L0P0P0o0o0o7K7N2N2n6n6l3l2k2k2K5K5
149a149M5M6l3l3L6L5N8N9l6l5l6l6K3K2jjNMm3m2n5n5Q0Q1J6p8j02pM1M2J%L1L2k0j14p2
145a291K1J04J04k8k7J9K0k1k1l2O2J44N0r0q9m2N3R9Oo5o6QPj0rn7n7P1P0K0p5p5J8L8L8
141a103m8m9O2J55R5o2j09j09L7L7L7L7n1n1N4N3R3jn8n8qrl1l2L9L8L9L8j6j6O2O2n9n8o4
137a054K9N2N1k1k1j0rj0rl0k9l0k9P3P2J6p8k9k8J2J3n2n2L1J24Q6rr1r1L9L8M4m9m7m7N7
133a088N7m1m1j6P9M5M6n9n8nnM2M2m1m1j8j7O7O6m3m4mmP4P5J3J4r1r1j01pJ12J12QQj6j6
129i87j3j4j4j4OPm1m1M9M9l0l0k6k5N2N3M5M5l4l3o5o5M9J43J04J0p3p3J3J3L7L7j4j3q7
125i80q6q0J3P1P0L9M0L9M0k3k3JJM6M7l2l2J7J8k4k3NR9J20J19or9j00oM6M5k1k1J5J09J03
120d53J03N5N4J33J31J48J47J95J94K97K96K96K97K12K11K07K06J97J04Nq8j46j45j74j75
118B307k73k72k73k72j73j72j26j25j54j53j77j76q1q1q2q1j00j00k1k2K4K3K3K3j5j6m0l9
114f24n2n3non3n3j06j2M3M3n5n5m1N2N3m2m4m4N3N4N3m0o6o7j5j5L2L2L8L7j0j0n6n7M7M7
110i97M8m6m0m0N3N4k4k5m5m5KKM7M8K4K4q3q2n7L8P8P9N5N5nr8r3r3L9L8M4n0n2n2Q3Q3j
106a034jj3Q1Q5j0r2r2L1L0OPK0K0k1k1j8P5P6j9q6q7M3M3j1j05n8L6O9P0l4l4kkkkO5O6M0
102h81n4j05j04k2P3O8O8l6l6NNK8K8m4m4MLL4L4m4m4lmllj5j5O2J10O8k5q0q0K1K1llRRK1
97i77p4n1M2Q6L9j02j50m1N4Q3L6K1K1N0N1o0n9J6J6J6J6m8m9L0L0J5J5o1o0K1O7N1m4r4m7
93a141O3O2j3j3l7l6M1M1M2M1PPm1m0LLLLo9o9J0J0O2O2J4J5rj0q1q2j6P9P2P3jjk5k5k2k1
88a039JKppppNNMNmnk8k8N2N3k7k6KKN0M9o9p0RRrj0rj0L3L2j5j5RRj4j4K6K7K6K6o0n9j3
83a116j3kjK2K2J4J3J4J4j5j6j5j5M3M3mmM7M7M7M7n5n5K4K3L9L8p2p1j8j8K9K9JJm6m6L4
79i91L4J0J0p9q0L0L1K7K8k0k0j4j3j4j4%%%%N0M9KKo9o9k2k2L7L6j0j0N6N6k3k2m2m2L6L6
74a046l3l4J4J3M3M3l5l6m2m3O7O7k6k7k7k7J2J2J2J2O1O1j02j02o1R5J10J6q4l7O6O6Pq7
71a072r0MN2Nm1m1K9L0K9K9L1L1j6j5k7k7k7k6KLN0N0NNNNrqrrPPN4N5k1k0o8o7kkkkJ2J2
66a089J2J1J6J5l2l2k2k2N4N3j5o1q9ON6N6J4J5j0j0j0rl1l0J6J7N0M9LLmllmqrrql4l3l3
61a164l3P5P5lmj3j3L4L4j7j6j7j7K2K2K1K2KJKKJ9K0k8k7k4k3K0K1n1r8m6M8R2R2p5p5n6
56a176n5Q6Q6KLm5m5K6K6K6K5K6K6K6K6l8l8q5q5L1L0L1L1j3j2j2j3j2j2L4L5M6M5l3l2j9
52a058j9O0O0n9n9j2j2j4j4j5j4P6P6lkonnnl7l8M1M2j0rn7n7N3N2NOJ3J4J3J4o9o9J0J0K1
48a082K2K2K1k7k7J9K0rqrrPOm1m1N3N3k6j19r3O3J43J42k9k9k9k9OPN3N3l5l5l5l6K7K7k1
43a025k1NNm2m2K3K3K3K4j2j2l5l6l3l4J3J3klM5M5KKLKL2L2p7p8j2j3L5L5k2k3K4K5L6L6
39a039m2m3j8j9K8K8llllj3j2j3j3N3N2NNk1k1K6K6lln0n0J5J6L9L8l3l3l3l4O7O6j2j2k7
34a092k7K0K0j6j7L1L0l5l5j2j2N6N6L2L3l0l0n4n3J9J9J9J9nnmnKKm4m5L0L0N4N4q6q6l8
30a205l9N5N5L2L2L2L2L2L2p1p1k3k4qrqrO7O7K0K0J8J8o1o0m3m3NMJ6J5O3O3n1n1l1O3Q8
26i78pq3q3j0Q4M3n2j19k5J41J42K0j37r5O1J05J2j25j24KR5M3M2poppqqqpn1n1K8K8N8N8
22a036k0k1l2l3J4J5l3l3J5J4P1P2j1j05o0L5J42J43l3j28j39J8O9O8o3o3N0N0jr6o0L4J11
18a046J11j5j08o1L3%Jo7o6KR7R6Km4m4K3K3L1o3q3q3J5J10Q1Q0l9m0l9m0%%J%QRN6N5qrl2
13a053l2l5l6l5l5M4M4KLj1Q3P1P1n6j51j28l3R9R9K7K6qppqk6k7K1K0n6n7l2O3N8N8m6m7
9a137k0k1K7K6M1M2ooJ2J2J1J2j0j1j0j1m0m0QPM4M4llk6k5k6k6N3N2L0K9m6m6KJK3K4k4k4
4a061oopoRRRRk2k2K5K5J4J3L7L8N2N2ONp0o9m4N0O1O0j00j00m5N0P3k1n6n6J6J6l9l9j6j6
0a172N9N8J1J2j%m8m7j5j4R0R0Nq9j33l9N4J00N8l7j2L5N6l8q5q4J9K0L5L5L5L5qqqqM0L9
-5i60p1p0RJ0j5j4l9l9M0L9l2l3J3O1N3m0q7m0M5R2M8m5k6O9J35M2o1j55j20L6Q6L9o0o1j5
-9a166P9Q0j5q7q7K2J15O6k9j32l9P5P6jr6p0K5J30Q3k2o9m6m5k5k6N1N1N0Mk6O8R5M9r1j38
-13a091q9MN8N9K4K4%Jn2n2k8k8L0K9N0N0l1p8o0L3O6J8k9k8qrl2l2N1N1N1N1j6j6j5j6j7
-17a077j7N6N6Rq5l2l2J8J8J8J8j%%jK0K1k7k7j8j9j8j8j4j3R6R7k8k8J4J3L1o3j10j6M5M4
-21a070k8k8N1N1J0J0l4O0O0l4j04j03MR8Q9nn6n6rrj0rj0j1j0j1K2K2O9O8k0k1p4K0L7L7
-25a004r2r3o9K6Q2Q2JJJJLLo9p0m4M9J00J01K4o9o4o4O2O2j6j7j9j8K8K9OON3N3k9k8k9k8
-30a049k2k1K5K6L1L2m7m8j4j5j5j4M4M5klm9n0N8N7qn6q3J2M8M9OPj0j1j1j1L3L2L2L3OO
-34i57p3p3j1j2L5L6%%%%PPm0m0j1j1O4O4m4r1k2J35J33k3j23j24K4J18P1k3o4o3M1M1M4M5
-38i40l4l3o3o2J6J6j1j0j1j0N5N6L3o1o4j7O1O1j0j0j1j0J4J3J4J3rrn7n6M1M2M2M1n6n6
-42a082K3K2K6K5n3n3j1j1L6L6KJKKk7k7K0K0K9K9m9n0l2l3J5J5N8N7k0k1mmM3M3l8l8j5j5
-46a079K6K5KKj9j8j9j9NMMMj5j6j5j6J5J5J5J5nnM3M2RQp0p0K6K7K7K7m2m1O2O2O4l1n6n6
-51a063jjK2K2Q5Q5Kr2j67p2J3J08Q3j2l2l1M3M3nmo1o2J8J7M6M7o3o3o7o8P5P4M2M1nnON
-55i97m1m2J3J2J2J3j2j1j2j1K7K7MLk9k9J8J8rqrqP9P8K2p2r8r8k2P3P2k2m2m1kkk0j9PJ01
-60a077J02Pp4p5l3l3J0J1N7N7J1J0j3j3K6K7n2n2l6l6O8O9K0p4q9m2N7J51P5j8p1p0LKL0
-64a065K9POn8n8l6N9Q9M3l7q4p6k9N1N1K4K4K4K4n4n5n4n5O6O6J9J9j0j1J2J3n1n1n1n0K3
-68a236K4O8O7rn6n9L5P7P8k6p2m1N4J03N5o0n9j6j6QQj6j5K1K1lkm4m3k0k0L5L5L2L1l4q2
-72a177o1L3R4R4rn6k9O6O3l1q4q3N2N2J3J3l4l5M0L9qpk2k3k2k2l3l4J4J4N4N4L0L0j2j2
-77a039o0n9l0k9M9M9K1K2K2K1m2m2m3m2N0M9LKJ7J8pok2k1N6N7j3j3l7l7O4O4j4j5m5m5J
-81a096Kk6k5N3N2J2J3l6l5N2N1r0r0l0l0J42J43JJm6m6K9K9j8j8l7l8J0RNON2N2o1o0o1o0
-85a189M5M4o5o5JJM8M8j2j1L6L6J%J%K6K7K6K6j2j3j2j2M8M8JJj12j12l4l3Q6Q6QPk1k1K6
-89a047K6opoplmlmL0L0L0L0p4p4k7k7N8N9J1J1n8n8K1K1KKm5m5J07J06R0o6j30l6M2M3l5
-94a043l4j1j1K8K9j9j9K1K1k6k6j2j3O7O6kjk5k5m9m9k6k5R9R9K0K1o8o8J0J1RQl8l8K1K1
-98a077M5M5o6o5J3J2N0N0n4n5M6J40R7o0j12j12J9J9L8L8m0m1J2J1J1J2l2l2J5J6k3k3k3
-102a126k3M2M2l6l6K5K6KJl1l1J11J10K5K5n3n4PPj6j7k0k0k0k0k6k6K2K2k6k5K2K2O9O9
-106i57p2p2LMN1N1k0k0K8K7p2p3k5k5P8P8jjj3j4j3j4j9k0N9N9l8l8l8l8R4R5j6j5o0o0N0
-110a057N0J1J0o7o8M0L9pql5l6P4P4lklkj%K4K3j9j9o7o6R2R1O9O8j03j02n5n6K0K0K0J9
-114a032PPm0m0J4J4J4J4RJ0RRL2L2L2L2p5p5k8k7K8K8K8K8oopoqqqpJJk2k3R5R5m6m6n8n7
-119a086K1K2k5k4jjO9O9J7p6p2K3R8N0p9j26n2M3J07J3o3o4J9J14J13J9r1r2j5P9N1m3q9
-123a072m1N0N0k5k5k1k1k1k0J6J7J6J7l7l8P3P3J%K5K4N6N7n2j00o4L0K5k3p9p9K8P4O2l3
-127a057n1mJ8J8k7k7M1M0M0M0j4j4j4j3k2k3KJO1O2j7o3m1N2R9N2o0j08n9L6Q9R0m6m6m7
-131a012m7%%J4J4l3l4qqL8L9L7L7j1j0p4p5k0P3R5M9l0k9QQRQk9k9l0k9K7K6k1k1n3n4N7
-135a118N7L3L3j3j4l4l4j0j1O9P0j0rm0l9PQK0K0M4M4OOOOn0n0n0n0L6L5j2j1J1J1J1J1k6
-140a037k6N3N3j1j1l5l4p0o9M1M0J04J04o8o9m9m9O1O1J9J8k9k8k8k7N0N1j9k0j9j9J5J5
-143a032l3l2J2J2N9N8MLMLj6j6QQQQm0l9J1J0j3j3llK0K1o8o8M2M2M1M0l8l8l5l4J2J2O0
-148a023O0j8j8j8j8j8j8M6M7%jMNMMq7q7N4N5M0M0j01j01k0k1N9N8j3j2J1J1L8L9J5J4J9
-152i51J9n9o0J6J5J5J6n5n6K4K3O8O7m2m3r3r4J7J6L2L2j5j5k9l0Q0Q0L9L9p1p1L7L7j0j0
-156a032m6m5L3L3L1L0m8m8l1l0J10J11mmn1n1J4J5J4J5K9K9m9m9L1L0j6j7r5r5M6M6M1M1
-160a012J7J7RRl8l8M0M0ppp8p7L2L2J6J7l1l0N2N3k6k5j7j7O1O2k1k2k1k1L6L7j1j0r0q9
-164a158l6N9O0J2l3l4N3N3POj3j3j2j3k3k4K4K3K7K6n2n2j2j2O6O6l2l3J3O0N4m1n8j1M1
-168a012M1l9j33n1M3J18P1k8p4n7L7N0N0k2o9m0N4M8Ko7o7M0M0M9M8l0l0l5l5j3Q2R4M8l0
-172i17p6l6N9N6l9r9r9j9P4M6kk2K5O2J4o1o0k1P4N3m1o4j7O0O0kjkkm2m2k0P5P5K7q1q1
-176a086J%K4K4PPL1L1k8k7K0K0m6m6m6m6O6O5M2M2PPm0m0l9m0L9L9j3j3j3j4K9K8j8j9OP
-181a032j7j7j7j6J46J46N8j00j11j8M4M5r2r1K2K3M6M6j6j6L1L1j8j7m2m1J7J7J7J7q8q8
-184a131K2K2N7N6q5q5L0K9J09J08o7o6j9k0K6K5n3n3RJ0L3L3j1j2J3J2L2L3m6m5J1J1J0J1
-188i91o4o5M5M6l3l2J5J5R5R5p7p8n4n5qpj5j4O4O4J7J8J8J7J8J8J9J8o5o4m0m1P6P6l3l4
-192a036lkK1K1NNN2N2m3m3MMJ0J0l7l8J9J9k9k8PQQQo2o1M3M2N0m4j5j5N8N8k4j19p2K2P4
-197a071P3k8k8J9J9J2J1j1j2K3K3q1q1jR4J42M6l2l3l9l9o5o5M4M5K9K8j8j8m1m2j7j8RQ
-201a115RRO3O3J6J6r6r6l9N5R2R2j5j10n1M4J16K3l7l7MNp1p1L4L3K8o7q9MO7O6l1l2k1P2
-205a067O7O6j8j9NNPPo7o6o1L2K7K7l7l6M3M2L4L4m4m4n5n6qrM6M6P0P0kkm8m9M8M9l1l0
-209a024l7l7J1J0PPj7j6K7K7P4P4m8m9n4M0M5M4k8k8l3l2rrj3j3l7l6O2O1M2n2q6QR0R1k1
-213i59k0K1K0J8p7p1p1M3M4O7O7l9m0j6j6QQl8l9N8N8L2o2n4n5j3j4K0K0R9R8K7K7n2n1k5
-218i77k6k5k5M2M1onl6l5M4M3k6k6k6k6K1K1n7n7L3L2O2l3p5p5L3J27O9k4p5p5O4O5j4j4
-222a041MMK8K8m2m1OOj7j6L0L1J9J9k8k8n5n5K3K4N7N7k2k1L6L6j4j09o1L3Q0L2lmL8L8p7
-226a005j24m6M8Q9nn1nQ4Q4L3o2l4J2L1j7n0n0K2K3j0n7o0L5N9N9j4j3j7j7POK1K1k5p2m8
-230a148M8O4J8m5m5L0P6P2k3m5m5NNNNL4L3p0p1k7O7Q7M1l1l1M4M5OOj8j8J0Ro9o9MMMMp
-234a036oM0M1OPm1m0j4j4RJ0jjM6M7j1j1n8n8K8K9N1N2n7n6o2L2P1P2nr9r6jQ1Q1qpn4n5
-239a088NNN2N2J4J4J4J4k4k4p1p1L3L4L3L3m4m4LLL4L4L4L4j4j5l7l8l9l8RQP3P2l7l7m0
-243a054l9QQl8l7RJ0N9N8k0j9l3l2J02J03K8o5j45n0O7O8K6K7NNj8j9m8m8jkJ4J3J3J3k2
-247a054k3Q2Q2N0m5l9l8L8L8j3j07r1LJ11J11K0p3j52n8P5P4N5l9j2j3M0n4r5kJ07J06K5
-251h91p0J%K6o8j16k1P1P1oj00p7J8R4R4J4q0j04rN9O0j3j3k9l0J8J8poM0M1L1L1PQk8k7
-255i93k8k7j2j2j3j2O3O2j6j6m5m4LKK0J9O7O6l9l9l9l9L0L1j7j6k2k1N6N7L3L4j4j4o3o3
-259a061j5j6MNMNlkk6k6N9N9j9k0j5j4j5j4l1l0P4P4K9o4o4L0P3P3J%l2l2l2l2PON4N3n0
-264a003n0n6L8M6M6NMM5M4r2r1j6P8P9j6l3l2P1P2o2o2o2o2JJM8M8J9K0r1r0PQN4N5j4j5
-268a058j4j4K6K6K5K6l7l8J0Rnnk9k9L4L5l8l8l5O0N4N3m1m1NOk1k0k1k1J%M8M7J8J9L5L6
-272i32M8m6p2p2k8k9k9k9O6O7M6m7j31l7P7P8%Jm7m6PPQ0Q0N8l7r4r4K8K7K7K8j2j2j2j2
-277a093M7M8l1l1l4l4M5M4qrL8L9j2j1o5L0M7M8n7n6j2j3L5L5m8m7n3M1J06J06lr6j45n1
-280a200J20J20M0n5m9m9O1O1J3J4m4m4K9K8Jr4o5o4L5L5l7l7NJ00J00Oj23j23M1J97J57%
-284h21j32j31k1P3P4k1l8l8LKnoO6O7J8p7j02j02N8N8J0J1JKJKMMN2N1j01j02p6J8Q0Q1j7
-288a054j8n2M1O7O7n5n4l5N9O6k8j6j6J9J9q5q6k2P2N4m0l2O3J03J0o6o6O3O4J4p9j27l3
-292a183Q7Q7M1n2q2J2N8N8J0q4o1L3O6O5l8l9J6J7J6J7n8n7K1K2JKm6m6J1J1L4L5k0j9K7
-296a038K8MNm3m3N2N2k6k7j8j8NOqqpql0k9Q0Q0K5K5n3n4m6m7L2L2J7J6J6J6K0J9r1r0OP
-301a141N4N3K4K3K3K4m0m0PPJ7J7l0k9rrl2l2jkk5k4K5K5M8M9j2j3L5L5l5l5l5l5L9M0l9
-305a073l9NNONm6m6JKN2N3N3N3m0m1PPL4L5j3j3l9l9j5j5N4N5n5n5%jP8P8k0k0j9k0llll
-310a038NOONm1m2m7M7N4N4m9n0J3J3O0O0J7J7l0l0k6k5kkoonoK6K6KKr0q9K1J14J16m1j13
-314a074j14O1J54P7j8n9n9J4J4k9k9nnM3M3l5l5n0m9O0O1NNm1m2m0m1L8L8M6M5K3K2JKk2
-318i95k2K5K6n4n3L4L4M0n4o7o6O9O9J9J9mml9l9m5M9O2O2j5j09o9K6P6P7l9l8l8l8l4l3
-322a168J02J02M4m9j29l4P2P2K1p3m7m8K6K5J8J7k9l0j6j5O2O3l7l6k2K5K8o6q6QQ5Q5j8
-326a048o5k1P4P1k3o7o6L6Q4P0k5m7m7l3l2J4J5K4K4K5K4j1j1j1j2K3K2k4k5PPpn5m2N3P3
-330a026k1q0q1K8J22R6Jj06j06l4O0N5N4j2j1l5l5m2m3O8O7O2O1j7j6poooK9K8j7o5l0O3
-334a008M3n1j52n8Q3J30L7j21j41J6J04J05MMN2N3k6j20j39J8J23J22J4q1q4J1K7j9l4l4
-337a122PPj6j7J1J1j3j3L0L0K9L0k2k1K6K6qpL9M0l6l5l6l5O0O0L7L6j6j6o4o3kjK2K2l0
-342a050l0M8R4L3o0j07o0J1N8L4L5KKKKrrn7n6j1j2L5L6RRL3L2k2k2k2k3MNk0j9L7L7j0j0
-346a051m1m1L7L7QQm0l9k4k4K3K3N8N8J2J1l0l1J7J7k5k4K3K2L5L6m4m3lkkkQRQRm0l9m0
-351a126l9N5N5J0l8n8L6N3Or8r9J2J06J24L0q1q1L4Q1L5n9q0J4O5O5k2k2m5m6K8K8O9O9J4
-355i05p9r4m8LR7P4K6m5m6jkJ3J3j1j1klklm2m2m2m2Q1Q2L4L4noooj4j5j4j5kllk%%%Jl1
-360a084l2J6J6L7L6m3m2rqJ5J5M0M0M1M0j3j3o1o0L3L4j8j12o8K7J33Q6k0o6m9kJ3l4k8k8
-364a168K5K5k2k2J7J7O1O1m0q7l8N7J18P1m0q7m2NK3K3lkM4M5m0l9m0m0L5L5L5L5m6m6%M7
-368a023L8n5p4k6P4P5nr9p4K0P2P1%jk4k4k3k4k0k1M7R4J17K3o3j10r6jM0M1j%J5J6L9L9
-372i43j5j5j6j5l0l0l1l0N6N6k3k2K6K7K6K7l7l7M1M2l3l4J3O1P1k2j02j02m4N0M4M4j7j7
-376a031j7j8K7K7k0k0QQN5N5l9l8o3o2N2N2MNm7m7O3O3LLm4m5K6K5k1o8q9ON9O0J3J3K8P5
-380i39L5n9j09o1K3K2KKN5N4PPk9l0k9l0j4j4O4O4LMm4m4j6j7j6j7K7K7K6K7k0k0K7K6J4
-384i92J4j0j0k5k5k4k5O6O6M0n4m8m8ppk7k6K0K1j6j5L1L1L5L6m4m3N0M9K4p0l5l6L7L8L9
-388i90L9J6J6r2r2r7mJ14J14O2l1n8n8M6M5k9k9k9l0PPm0m0l5l6J2J1N9N8J1J1L0K9OOk2
-393a013k2k2k2llP5P6j0j0q8q8onP4P3L2L3p2p2n1M4O3O3Jr3r3KJ08J08L1o3j15k0L0L1p2
-397a099p1m5M8N9N8j4j4J5J5l1l2N1N1LMo0n9N0N0KJm5m5L2L1N6N5m5m6k2k2M2M1l6l7oo
-401a071M1M1J1J0J1J0m1m0m1m0O8O7K1K1j3j3l7l7o8o8P3P3oon3n2N0N1k8k8O8O9K2K1m4
-405i58m5k2k1n5n5Q6Q6j1j1r0q9P0O9M7M6p8p8l1l1P1P1K3K4l4l5M5M4K4K5n4n4k9k9J8J7
-409a044j9j9K7K8L5L5p5p4l5l5M4M4L7L7L6L7m1m1m0m1K8K8K7K8m0m1L7L8J0Ro8o9M3M3M9
-413i82m5k7k6P2P2m5j40p2Q6J51N7n3n3J4J4l3l3%%K3K3o7o8J1J1K1K1k6k5nnJ8J9k4k5K3
-417a118K2K4K4k3k3J4J4J3J4k8k8K0J9j0j0j0j0MNMNK5K6K6K6k5k5k5k5L1L1L2L1o4o4J5
-421a063J5jjjjO1O1p4p5o1L2N8N8l5l5J2J2l9l9l9l9R6R6L8n5o5o4P1P1K5K4k3k2k8k9mn
-425a068K3K2k5k4K8K8L4o0m6m6N9N8qrrqL6L7L6L7j4j3r2r1QQQRJ1J1l1l0p7J7R9R9L7n8
-430a004n7L6L8L7mlMMm2m3k6k6K1K1L1L1L0L1o4o4n9n8K7J21O9O8l0l1l0l0JJK5K5m0m0q0
-434a110q1M2J37Q9mp7p8K7K7J9J9k8k9L5L5M0n4o8o9QJ02J02Po9o8m7M8M2M2j00r9j7P7J30
-438i70L5p8p9K3K3K3K4k7k6klM9M9n5n6o7K7P3k0p4p5O1O1NNNOL0L0j7j7j4j3J0J0K6K5q4
-442a077q5J8J8k9k9klP6P6j1j0j0j0L2L2RRn4n4K5K4O3O4j6j5OPm1m1l1l1M7M8KLm5m4k5
-447a104k5kjJ4J4L8L7L6L5p4p4m6m5O4O5K0K1k6k7J7J6ppOPOOm2m2ONj6j5L2L2J17J17n5
-451h97n5n4n3K5K5k3k3N6N5nnn3n2j7j7L0L0P3P3r9j00J1J1N8N8k4k4m7m7m3m3R8R9K1K2
-455i36n7n7j3j2L4L5M4M4n9o0r5%N7N7J2J2j2j1n3n2k7O7P3P2n7n6r0ML0L0J0J1J0J0J0J0
-459a015J0J0j1j2j1j1lmk7k6Q0Q1N5l9j10j10K9J23M8m6o6o6N9N9N9N9k3k2p0p0m3m4MLL6
-463a114L6j2j1J6J5J6J6J0J0RJ0L4L4j4j3o2o2M7M8J2J2j1j2j9j9j9j9%J%JM1M2l7l7oom8
-467a111m7o9K5Q2Q2j4j4OJ00N8l5j13j12KR7P3k1k5k4M8M8o3o4J5J5KLm5m5M2M3M2M2rqn6
-472a050n6pqpqJ1J1J0J1qqJ6J6LLN1N0m2m3m3m2N6N7RRl6l7J1J1O2O1J5J5o8o7k0k0K2K2
-476a038K1K2N3N3N9l5j13j13o5K9J32Q4k4p0m7M8M5m9p5p5K9K9M8M7K3K4%%%%n6n6l4O0P8
-480i66L1j5j5K8K9j6j6l6J2K0p4r0NQ2Q1nr9r9mL7L8K1K0J2J3l5l5K9K8MNl1l0M8M8RQp0
-484a028p0l2l2M7M6O5O4j4j5j7j7L0L0k5k5kjj4j4RRJ6J6J5J6j8j9m1m2J2J3l4l5P2P2op
-489i76n7n8K1K1j5j5L1L2K4K4q6q5rrL9L8l9l9M0L9pqpqR2R1j8j8n1n1K7K8ppopM0M0opl2
-493a001l1l1l2j1j1j1j1%J%JK8K9K8K9m1m1j7j7N6N6k3k3L5L5J1J1OOj7j7q0p9L1L1J5J5
-498a070J6J5J2J2J2J1n3n3l0l0Q9Q9k2k1l8l8RRnnM3M2M8M8l0l1o0o0J9J8m0m1m7M8P1P1
-502i92kkn3n4o0L5Q4Q3k4j19m9M5R6R6o2o1J8J7POm0m1M3M4mmj6j6m0l9J5J6O3O3p3p3m8
-506a141M7L3L3rqM6M6l2l3OOOOj5j5L2L2o7o8j6P8J00Nj03j03r7lJ11J11P4k1j02j03j5Q0
-510a099J05J06J4J4o4o5o0o1J8J8m4m5j9P5O4O5m0m0K2K1K2K1LLLKl6l6l6l6L0L1L0L1l5
-514a018l6l5l5K9K8K9K8n7n7l2O2O7O8l7l7L1L0M2n2o6K9M8M8q0q0n4M0O3O3K2K2k0k0m4
-518a011m4l5l5J1J2M8M8%JQRl9l8k4k3K4K4n7n7l1O3R6R6M5n0m1m2Q8Q8K9o6r1r1J0J1L5
-522a029L4n8n7l4l5P4P3N0N0poooOOp2p3KLl9l9n8L6R4R3qqqqpqL5L4O5l0q0q0mR0J38M3
-527h34m6m6r3r3m7M7P3P3l4l3l4l3L6L6j1j1nnM2M2K6K6k1k2KJk3k2K0K0k1k0j9P6P7j9r7
-531i92r7PPRRL3L2M0M0p0p0j0j0L6L7J9J8J8J9o8o7k0k0M2M2l7l6K5K5M8M9%Jk4k3k3k3k3
-535a057k3LLLLqqqrN1N0MLk4k5N4N4o2o2m2N2J03J0r9r9k1P3P3k1l8l8L4L4n3n3onM4M5k8
-540a093k8KR7R7Ko3o4M0M1jkk4k5N8N8k0k1r5r6pQ7J04J03K2p3m8m7K5K5K5K5m8m8n5L8L3
-544i76L3k6k7K1K1k7k6K1K1l2l2m3N1O2l1j04j0J24J25oj64j26L1J58O4r3r3m2N3L0L0K9
-548i84L0O6k9j11j11K2J17J16K2j02j03l0l1J0RL2L3L3L3J0J0J5J6l2l1j3j3j3j3KLKKkl
-552a038k7k6mlP5P5n2n2n8L6M8M8n6n5N8N8O3l0j04j04K6K6L2o2o1L2Q7Q6J0q4m6M9L7L6
-556i80m1m1O3O3Kr2o8K6L4L3l9m0Q7Q7L6n9q4J0L0L0o9p0m3N0J9K0KKM3M2mmj1j0J2J3n0
-560a001m9k7k6M2M2J8J8PPPOk3k4k4k3K0K0mlm0l9QQk8k8N1N0J8J7l0k9R1R2j8j8j05j04
-564a121L6L7M2M2o9o8j0j1J3J2L7L7L6L7o0o0j3j3O9O9rrn6n7N4N3K9K9m9m9k5k4jjN8N7
-568i58n3n2k0j9MNllM5M4l2l1l2l2J3J2J2J3M0M0M0L9m2m2m2m3L2L2N5N6n6n6K3K3MLm3m4
-573a068L6L6j1j2J1J0N4N5p2j19p0K5N5Ql8l8N1N1K7K8k1k1l8l9m7M7R6M9m2q8m6M8R9Mm7
-577a027m7L6L7j1j1j5j4RRn3n3K6K6K8K8NNJ8J8noo2o2l8l8O3O3M0L9m4m4L5L4MLm3m4ML
-581a084MLJ%J%L0K9K9K9k3k3k3k4MMk0k0NNM9M9l5q2o2L3P8P9k5k6m3m3L2L3k5p2r5jP4J21
-586a034J04Rn2j00n6L7J11O3m4r2o3L2M8Kk7k7M9M9l7l7l7l7M2M2J8J8K0K0k7k7L5L6M1n2
-589i73j14j14JR4L2L1j0j0N7N7k1k2J6J5l1l1l6l6M3M2K8K8MMk8k9J8J9o7o7p3K2O9O9o7
-593a080o6rqJ5J5O0O0O0O0n5n4n5n5K1K0K0K0j2j2j2j2QQQPJ9J8J8J8J4J4r0q9p4K2J09J09
-598i60J5J5rrl0l0l0l0l0l0M3M3P2k3m8m8N8N7Pq7r8lM7M8K2K2k5k5l9l9L9M0J0J0l7l7k1
-602a140k0K6K7L5L5j2j2k2k2k2k2K6K6K7K6j2j2j1j2L1L2L1L2m0m0l9m0M6M5jkkkklK7K6
-606i92j5j5m6M8P3P4q8q7o2L2O4O4m0l9l3l2J5J5N8N8L8n6j00oR8R8jj57j22k8P4P5n6n5
-610a146j5P9K6K7l6l5M3M3N8N8p7p7k0P4J21K7j07j07n6L9J9K0JKm9m9k3P1Q4Q4p7p7l0O5
-614a040N8N9NOp3p3o3o3P3P2Q1j3l9l8j3j3J0J1K2K2k5k6lmM3M3m0m1m0m0N9N8J2J2j3j3
-618a027L4L5j2j2L5L5j3j2j3j3L6L7m3m2OOo7o6n1M3L7L8n0m9L0K9M7M6l3l2l6l7O8O8L8
-622i40n5n0m9KLKLM9M9LKK4K5k2k2m5m5L3L4JJK4K4l2l2l2l2N6N6m8m8q1J5L9M0K5K5J9J9
-627i60p8j72j19k5R7J92J19K5p0p1L3L4OPm1m1j4j5RRO0N9J3J2o5o4l9N5K8K9p5p6J7J7J7
-631a087J7K2K2O9O9q5q5r1LQ5Q6O6k8p8p7k7O8Q0P9q7q8n2n1N8N8M8M8n6n6m8M5J02J02j8
-634h87j8j8j8m4m5p4K0Q4Q3Jr3n9n9J4J4N7N7L7n7p7J8O8O8m6m6%Jjj%jJ0J1j3j3L0L0m9
-639a016m8jj%jk0k1N9N8LLk1k1m4m4KLO7O7j2j2J3J2l5l5n0n1O0N9l4l5qQ5M8M8n6n6j5j5
-643a065L2L1L7L7j1j0j8j7j8j8J8J7k9l0lmmll6l6M2M3j6j6K5K5N5m0l4l4K6K6LKK0K0k7
-648a010k7LLLLl3l4M5M5J6J7ppK8K9j8j9n4n3ppPPPPLKLKo6o6rQ5O7O6l8l7l4l3J3J4L0K9
-652a025j7j7N9N9Qq6j21k7Q7Q6J4J4j0j0qqqpK1K1K1K1k2k2r4r5J5J10J09J5p8p8P9P8M7
-656h69j11j54o0P1P0l4l4JJM8M9MMk0j9j0j0j1j0qqP1P0l9l9o8K6P3P2l1l1p0p0M0M0K9K9
-661a008m9n0LLM9N0JJ%Jj%K3K2rj0n6n7K7K8m6m5rQ6Q6rr4r4J0J0N5N5QPK7K8k4j18j01p
-665a207J28J29J9j37j03pO2O2j0j0P2P2ooj9j8j9j9j2j3j3j3k8k8N0N1m4m3p3K1N6N6m7m8
-669a145onnnnoR9R9P2k2m7m7J1J2k9l0m2N1M6M6l0k9oom2m2L6L7J4J4j0rN1N0n3n3j5P8K6
-674i47K6o7o7k0k0J7J7M0M0K9K9j8j8j8j8j8j7K6K6n2n2ooM2M1m2m3NNonJ8J8J0J1J1J0j8
-678a037j8o6o5K2K2O9O9L1L1j6j6j1j1j1j2k1k1K7K6K6K6k1k1nnmnllllk2k1N6N7j8j7m1
-682a035m1NOOOR6R7J8j39j61o7J27J27P0q7j30l6O6O5pqoopok3k3N5N5M1M2J7J8q6q6qpK3
-687a029K4n5n5M4M4klm1m0j7j7l3l3M5M6L9M0l9l9M8M7K4K4K5K4KJm9n0O1O0NMm3m3j7j7
-691a015j7j7K3K3K4K3k0k0k0k0L9L9l9m0l0l0J8J7%J%%j2j2L5L5MMm2m3L7L7rj0KKJKPOO
-696a011PQPL2L1l8l7RJ0rrn6n6K9K9K8K9k1k0k1k0K1K1k6k7j1j1O7O7LKm4m4k0k0K7K7%j
-700a048%jM1M0l7l8k6k5k6k5K0K1K1K0J5J4J5J5m3m3L6L5J3J2j2j1l2l1l2l1Q9Q9M2M2o8
-704i49o7J1J1J8J8ook6k7n0n1P1P1M7M7p6p5k8k8J0J0j3j4N0M9k8k9j7j7L1L0k5k6k5k6N
-708a130NN2N1j5j4j5j5l4l3J4J4Q9R0n2n2m0m0PPnnM2M2OPj7j7L7L6j0j1rrO9O9k9k9p6p7
-713a097L4L4j3j3j6j6L1L1J0RJ0RpppqRRQRN9O0j9j9p7p7L3L3M1M0l7l8n5n4ppO7O8j1j2
-717i93l0l1J7J7l0k9ooK9K9ONo8o8M2M2N8N7n3n2P5P5k9k9j42m8M1M0j6j7N7N6P9j6p2p2
-721a082K4K4JJj3j3L5L4n3n2onJ5J6o4o3Q8Q9R4%m0m0k2k2m0m0P0P0N0N1n9o0k8k9J8J8K
-726a031KKKK6K7k1k0l0k9Q0Q1K5K6n2n3k4k4jjOOj8j7JKKJmlO8O9L1o4j10j7R0Q9L9n6j06
-730a006j06N4N5N3m2l5l6N1N1k8k8l2l1J03J04O3l1j19j20rrL7L8l9l8QRP1P1j1j05j35m0
-734a232R9R9L8n6q1q2P4P4M9m6n3n4N1N1L1L2j6j5RRRRl6l6J0J1QPl9l9L9L9pqk9l0Q1Q1
-738i49KLm4m4n6n6rrP9P8l1l1k9k8P6P6%r3r3%J38J37Q6qm7m8oom7m7m6m7j4j5N8N8J8p6
-743a070j00nJ23J23M1n3r1r0J4J4K2K3K2K3j7j7j6j7k2k1N6N7ooonL3L3p1p0K2J17O9k4p7
-747i92p8mnj6j6O2O2K2K2k5k5rrqrL2L1j6j6K5K5M8M8l9l9m0l9K2K3K2K3n6n6l3l2O5O5j3
-751i78j4oopoj1j0L7L7l8l7l7l8JJP4P3L7n7n2n2O1O0j9j8o9o8j2Q2M4M4n4n4qQ7Q7qq5q5
-756a104rQ6N6l9j11j7R2R1J4q0q0J4Q7qq1q0Q0Q0K6o9r2KJ17J17L5o0n6n6l8l9j4j3L3L3
-759a083J9J9mmn7n7M7M7R7Kn4n5K2K3M6M6j6j6j6j6M8M9lr7r2KN3N3k2k2k1k2ONNOL3L3j4
-764a010j3m8m7k3k4Q6Q5L9L9j07j07L5L4Q4Q4n7n7PPL0L0N2N1k6k7j15j15N8N8M2M1l6l7
-768i87J9J8mnnnn3n2LKLLp3p3O8O8P5P5mmm4m4m4m4K6K6k1k0N4N5k4k3m2m3L7L6RRL3L3j5
-772i77j5j5j5K7K7K6K7k4k4p0p1j4j4O4O5PPPPj5j5o3o2J3J3l4l4M3M3M4M3k1k0K6K6l5l6
-777a059l5l6M1M2M1M1k5k6k5k6K5K5K5K5RQQRo8o7k1k0J1J1J1J1P9P8l0p7m3N0O9K1pol3
-781i64l3m3m4O7O6k7k6k7k7K5K6n3n3K8K8N2N1l1l2p2p3p1K3P9Q0L6L5L0L0J8p6j25p8K3
-785a158P0N6l9m9jM5M4ooM0Q6P1k3j03j03K0J13J14K0r7r6p7J7L6L5ooPOj7j7j0rO3O3jr6
-789a014j20k5O1O1j1n7m6M9M6jl5J3K9L0m6m7L1P9K9o5q3l6O4O3J9K0j9j9K8K8k0k1k0k0
-793a055M2M1o2o3oQ7M7m8j24l1P8P8j2j07l7J19J23L0j06j06m5M8J9K0M6M7%%j9j9MNj6j5
-797a037L1L2m2m2ONk6k6K2K1Q1Q1o0o0j2j2L6L5K4K3%jn8n9n9n8K5K5K6K5j7j8O1O0N5N5
-801h58k3k4l3l3p5p4n0M3P0O9J0RL2L3m3m3m3m3J7J8J7J7j3j3j3j3K8K8k0j9k4k4K3K3N4
-805i90N4PQp5p4K9L0O9k4n1n0K4K4M8M7K6K6j10j10n7L7R3R4K8K7n2n1m0m0L9L9L3L2j4j4
-809i38o9o9J0J0K3K4n5n5O1O1J4J3j5j6j5j6J1J1J1J1%%k4k4j0j0L7L6o1o2l6N8L9M0l4l3
-813a072KLKKJ4J4j0rN1N0L1o3r5jP5P6j7j11l2O2Q6Q6m9m9%%m2m1lR2M5n0j13j12l0O4Q9
-817a055Q8J7J6p7p6LKK2K2k4k5N2N2k6k7j6j7PQk5k5K2K2N1N1n3n3n7L8Q8Q8l7j32q5J0O5
-821a086O5ppL1L1L1L1n6n6rj0N2N2k7k7m8m9L0L1K0K0n8n8k6k6N3N2jjkjL7L7p3p3l5l4P5
-826a122P6L4L5j2j3rrJ4J4j3j4j3j4NNMNj0j0rj0K5K4k2k2k3k3N5N5n7n8K1K1J06J05o7o8
-830i94m9n0O0O0lmmlK7K7j9k0j7j7POl7l7j4j4K5K5k1k2M2M1nnj7j6QPK0K0mlr3r3P9Q0M2
-835i85M3o8o7L4L5j3j2PPN3N4m2m3j9k0J3J3l4l4P6P6kko5o6j8j8PON4N3k1k2k2k2N2N2n8
-839a018n8o3o2P2P3L6n9k9k9Q7Q7O1l3o1o1L7L7L4n9n4n3K8K8k0j9K1K2K1K1l9l9L9M0J1
-843a001J1j3j3k6k6K2K1L8L8m1m1KJKKK8K9n0n0m8m8O2O2J2J2J2J2qrqrMMMLl1l2l1l2N6
-848a080N6N6N6m5m5k1k1LLM4M5O6k8j10j10j5Q0R9R9j6j10q1q1P4P4M9m5j7j6K4K5p9p9L5
-851a111J29P4k0p1p1N2N3NMj2j2L5L5m5m5k2k1KKp1p0J7J12J35M1m4m5n1n0LMN0N1PQp1p0
-856a083K0K0llLLN1N0p9p9n3M1P8P9k6k6l0l0J8J7L3L2j4j4k9l0J8J7K1K1K0K1KKm5m5m4
-860a066m4R1R1O1l4o0n9L8L9J9p5j25l0J09J09P5k0m6m5j1j0J3J3L7L8m1m1j5j5l8l9j5j5
-864a111O3O3%%%%OOPOl5l5j1j2J5J5l2l2J6J5L9L9OOOORRo3o4p0K4P4P5K4p1o5o5L5L5j2
-868a079j2n8n7N6J51R3jp7p8%R4P1k3o2o1k0k0K3K3K2K3J7J7ppm5m4L4L4qqJ6J6N2N2j15
-873i88j14n5M0O5O6k5k5k5k5nnO7O7J2q3q3J2QRl3l3P4P5Q0j4k8k8J4J3L8L8m0m0q5q4N7
-877a083N6MLn0M5P5P5o1j54p3Q4J78Q4q0j75j06N0Q5Q4j5j5J1J2o0o1n5L9O4O5j0rn7n7J8
-881a089J8M2M1k4k4K4K3k3k2o4o4J2J06J06J2o5o6L3L3M0n5q1q0N0N0K7K6qqqqL9M0L9L9
-885h89o1o2j5j4J4J5J4J4J9K0k8k8l7l7J1J0N4N3POo3o3o8K5P2P3n7n7p7J8P4P4l0l1l0l1
-889a105J5J6O2O3PPp1p2PQL1L0k0k1K7K6N7N6n3n3p1p1PQM4M5kll4l4J3J4l2l1J9J14J47
-893h50N3j46j45j12M5R8R8k3k3m7m7JJM9M8j6j5QQK8K8j9j9PQj6j6m4m3L5L5L5L5j1j2n0
-897a034n0n1n0Q7Q7M0M0j0j1j1j0l7l7RJ0j0j1n8n8M5M4K2K1r2r2M9M9P4P3l7l6K0J9K0J9
-901i67j1j2j2j2k0k0K7K7klklK2K1k6k6j6j5o3o4N2N2N2N2n2n2mnK8K8K8K8m4m4MLo9o9k2
-906a211k2J19J19k2k2NON2N3q7q7m0m0P0P0K2K2NNm2m3m3m3R8R8j1j1j1j1J7J7r3r2k0j9
-910a192R1R0P5P4o7o7l1l2J6J6k5k4K3K3L5L4l8l7m7M7O5J8q0j27m7M8P2P3L2L2J6J6o3o3
-913a044j2j2O7O6K6K5p9p9k1P2L1o3r0MQ3Q3o2j08l1O3Q9mk4k5K9K9m3m4QJ02P9j6o3o3R
-917a018N6O7k6m9n0OOj8j8l8l9L9M0K7K8m8m8p9l1N6J50J19K5j14j14n2M1O3J5k1k2N4N4
-921i39J5J5l2l2J6J6o3o3j0j0J4J3n0n0K9K8J1J0J0J1K3K4k4k3LLLLJ1J1J1J1L2L3m6m6j6
-925a048j7O2O2l3l3l3l3L9L8qqm9m8N6N5O9k6n1n0k7k6K0K1RQRQN5N5q1q1n6L8R4R5jjm8
-930i65m8k3k4%%ooO6O6M3n1p6p7M1M2J8J8o7o8k0k0K9K9j8j7K7K7Q0j4p7p8L0J25O2l2k7
-934a011k6P2k3j33j33QJ64J41j6j10j10K6J19O8k6j5j5LKK6K6MMm3m3L4L4l8l9p2K3M8M8
-938a003k7k7K1K0J4J3n9o0L0J23J00Op9p9ppK8K7K7K7QPm0m0J4J3J3J3o4o4M6M7M9M9r3r2
-942a046l8l8M0M0RRo9p0L4L4J12J13j9j9o7o6QPm0l9K8K9N2N2r5r4J6J6N3N3k5k5k0k1K7
-946a059K7j7j7j6j7ONOOM9N0k9k8K1K0K1K1j5j5L3L2MMK7K8k1k1k1k1p0p1QQO6O5m4m4M2
-950i77M2nnn2n3nnN8N9k1k0p7p7R5R6L6L6p4p4m3m3NMM5M5klk3k3J%K8K8MNKKLKk4k3K4K3
-955i86llklj4j4j4j4k2k2JJQ3Q3k8k7l5l6M3M3NNNNn5n4K4K3O2O1p9q0kklkj4j5O4O4P5P5
-960h07o7o6k9k9J7J8m1m1O9O9qrq7q7J2J3j1j1K6K5K6K6k7k7K0K1rrL9L8j2j2l6l5J2J2O0
-964i57N9OPj35j35J3J2L7L6OPK9L0k0k0N8N9l3l4J4J4J%m6m7M0M1l8l9qqJ5J6l5l4J3J3M3
-969a020M4l5l5n8n8K0K1K8K8N2N1LLk1k1k8k7M5M6M4n0p5p6M4M3K0K0J4J4K1p4q2q1N4N4
-973a072O6O6j2j3l6l7O8O8O7k6j09j09L7J30O2r5j28l3J02J02kr6r6jK4K3L0L0RJ0l8l7J6
-976a030J7J6J7k3k3k3k4NMNMK2K1K2K1%
-978i69
##$OBSERVED INTEGRALS=	(X Y Z)
(1.1365145416128403788, 1.1693681990472450938, 54.000000000000007105)
(1.173892413983303129, 1.1777429909596157653, 8.9630757572933976718)
(2.2316683091399074357, 2.2589022303918104839, 6.0688989201590040068)
(3.0781692368925446246, 3.1042284010541330019, 5.9013631799114065757)
##END=	
##END=	
