# Supplementary material for: Uranium-stibinidiide, -stibinidene, and -stibido multiple bonds and uranium-nitride formation from multimetallic diuranium-distibene-mediated dinitrogen cleavage
Source: Nat Commun. 2025 Aug 4;16:7136. doi: 10.1038/s41467-025-61612-5 (PMC12322283; doi:10.1038/s41467-025-61612-5)
Supplement: Supplementary file 3 — Source Data [file 41467_2025_61612_MOESM3_ESM.zip › Supplementary Data TrenTIPSUCl 1H.jdx]

##TITLE=	20221107-1216-B400_B.14-20.11.fid
Ref TrenTipsUCl c6d6
Group Liddle_S
H1_Wide_Day C6D6 /mnt/nmrdata/Liddle_S n51547cb 20
##JCAMP-DX=	6.0	$$ MestReNova 14.3.0-30573
##DATA TYPE=	LINK
##BLOCK_ID=	1
##BLOCKS=	2    
##ORIGIN=	Mestrelab Research S.L.
##OWNER=	n16601rs
##$MNOVA/LINK_BLOCK_TYPE=	ITEM	$$ NMR Spectrum
##$MNOVA/ITEM/POLYGON=	(XY..XY)
5321,5835
8722,5835
8722,8208
5321,8208
5321,5835
##$MNOVA/ITEM/Z=	0
##$MNOVA/ITEM/ANGLE=	0
##TITLE=	20221107-1216-B400_B.14-20.11.fid
##JCAMP-DX=	6.0	$$ MestReNova 14.3.0-30573
##BLOCK_ID=	2
##DATA TYPE=	MNOVA NMR VIEW DATA
##DATA CLASS=	MNOVA VIEW DATA
##$MNOVA/ITEM/ZOOM/X=	-3.1999999999999998552e-06,	0.20970559999999999201
##$MNOVA/ITEM/ZOOM/Y=	-150128.328125,	1410158.4765625
##END=	
##TITLE=	20221107-1216-B400_B.14-20.11.fid
##JCAMP-DX=	6.0	$$ MestReNova 14.3.0-30573
##BLOCK_ID=	3
##DATA TYPE=	NMR SPECTRUM
##DATA CLASS=	XYDATA
##NUMDIM=	1
##ORIGIN=	Bruker BioSpin GmbH
##OWNER=	nmrsu
##.OBSERVE FREQUENCY=	400.12999999999999545
##.OBSERVE NUCLEUS=	^1H
##.SOLVENT NAME=	C6D6
##.PULSE SEQUENCE=	zg10
##LONGDATE=	2022/11/07 12:39:14.000
##.ACQUISITIONMODE=	SIMULTANEOUS (DQD)
##$ORIGINAL FORMAT=	Bruker XWIN-NMR
##$MNOVA/SCALES_VERSION=	9
##$PARAMETER FILE=	(acqus, ASCII, c:/Users/n16601rs/OneDrive%20-%20The%20University%20of%20Manchester/MS%20U-Sb/OG%20compounds/TrenTIPSUCl%20NMR%20Data/TrenTIPSUCl%20NMR%20Data/20221107-1216-B400_B.14-20/11/acqus, 0)
$$ ##TITLE= Parameter file, TopSpin 3.6.2
$$ ##JCAMPDX= 5.0
$$ ##DATATYPE= Parameter Values
$$ ##NPOINTS= 13	$$ modification sequence number
$$ ##ORIGIN= Bruker BioSpin GmbH
$$ ##OWNER= nmrsu
$$ $$ 2022-11-07 12:39:15.140 +0000  nmrsu@pink.ch.man.ac.uk
$$ $$ /mnt/nmrdata/Liddle_S/data/n51547cb/nmr/20221107-1216-B400_B.14-20/11/acqus
$$ $$ process /opt/topspin3.6.2b/prog/mod/vtucntl
$$ ##$ACQT0= -0.954957822696164
$$ ##$AMP= (0..31)
$$ 100 100 100 100 100 100 100 100 100 100 100 100 100 100 100 100 100 100
$$ 100 100 100 100 100 100 100 100 100 100 100 100 100 100
$$ ##$AMPCOIL= (0..19)
$$ -1 0 0 0 0 0 0 0 0 0 0 0 0 0 0 0 0 0 0 0
$$ ##$ANAVPT= -1
$$ ##$AQSEQ= 0
$$ ##$AQ_mod= 3
$$ ##$AUNM= <au_zg>
$$ ##$AUTOPOS= <20 >
$$ ##$BF1= 400.13
$$ ##$BF2= 400.13
$$ ##$BF3= 400.13
$$ ##$BF4= 400.13
$$ ##$BF5= 400.13
$$ ##$BF6= 400.13
$$ ##$BF7= 400.13
$$ ##$BF8= 400.13
$$ ##$BWFAC= (0..63)
$$ 0 0 0 0 0 0 0 0 0 0 0 0 0 0 0 0 0 0 0 0 0 0 0 0 0 0 0 0 0 0 0 0 0 0 0 0
$$ 0 0 0 0 0 0 0 0 0 0 0 0 0 0 0 0 0 0 0 0 0 0 0 0 0 0 0 0
$$ ##$BYTORDA= 0
$$ ##$CAGPARS= (0..11)
$$ 0 0 0 0 0 0 0 0 0 0 0 0
$$ ##$CHEMSTR= <none>
$$ ##$CNST= (0..63)
$$ 1 1 145 1 1 1 1 1 1 1 1 1 1 1 1 1 1 1 1 1 1 1 1 1 1 1 1 1 1 1 1 1 1 1 1
$$ 1 1 1 1 1 1 1 1 1 1 1 1 1 1 1 1 1 1 1 1 1 1 1 1 1 1 1 1 1
$$ ##$CPDPRG= (0..8)
$$ <> <> <> <> <mlev> <mlev> <mlev> <mlev> <mlev>
$$ ##$D= (0..63)
$$ 0 0.1 0 0 0 0 0 0 0 0.06 0 0 0 0 0 0 0.0002 0 0 0 0 0 0 0 0 0 0 0 0 0 0
$$ 0 0 0 0 0 0 0 0 0 0 0 0 0 0 0 0 0 0 0 0 0 0 0 0 0 0 0 0 0 0 0 0 0
$$ ##$DATE= 1667824754
$$ ##$DE= 6.820042
$$ ##$DECBNUC= <off>
$$ ##$DECIM= 128
$$ ##$DECNUC= <off>
$$ ##$DECSTAT= 4
$$ ##$DIGMOD= 3
$$ ##$DIGTYP= 12
$$ ##$DQDMODE= 0
$$ ##$DR= 20
$$ ##$DS= 0
$$ ##$DSPFIRM= 4
$$ ##$DSPFVS= 21
$$ ##$DTYPA= 0
$$ ##$EXP= <H1_Wide_Day>
$$ ##$FCUCHAN= (0..9)
$$ 0 2 0 0 0 0 0 0 0 0
$$ ##$FL1= 90
$$ ##$FL2= 90
$$ ##$FL3= 90
$$ ##$FL4= 90
$$ ##$FN_INDIRECT= (0..7)
$$ 0 0 0 0 0 0 0 0
$$ ##$FOV= 20
$$ ##$FQ1LIST= <freqlist>
$$ ##$FQ2LIST= <freqlist>
$$ ##$FQ3LIST= <freqlist>
$$ ##$FQ4LIST= <freqlist>
$$ ##$FQ5LIST= <freqlist>
$$ ##$FQ6LIST= <freqlist>
$$ ##$FQ7LIST= <freqlist>
$$ ##$FQ8LIST= <freqlist>
$$ ##$FRQLO3= 1300000
$$ ##$FRQLO3N= 0
$$ ##$FS= (0..7)
$$ 83 83 83 83 83 83 83 83
$$ ##$FTLPGN= 0
$$ ##$FW= 4032000
$$ ##$FnILOOP= 0
$$ ##$FnMODE= 0
$$ ##$FnTYPE= 0
$$ ##$GPNAM= (0..31)
$$ <sine.100> <sine.100> <sine.100> <sine.100> <sine.100> <sine.100> <sine.100>
$$ <sine.100> <sine.100> <sine.100> <sine.100> <sine.100> <sine.100> <sine.100>
$$ <sine.100> <sine.100> <sine.100> <sine.100> <sine.100> <sine.100> <sine.100>
$$ <sine.100> <sine.100> <sine.100> <sine.100> <sine.100> <sine.100> <sine.100>
$$ <sine.100> <sine.100> <sine.100> <sine.100>
$$ ##$GPX= (0..31)
$$ 0 0 0 0 0 0 0 0 0 0 0 0 0 0 0 0 0 0 0 0 0 0 0 0 0 0 0 0 0 0 0 0
$$ ##$GPY= (0..31)
$$ 0 0 0 0 0 0 0 0 0 0 0 0 0 0 0 0 0 0 0 0 0 0 0 0 0 0 0 0 0 0 0 0
$$ ##$GPZ= (0..31)
$$ 0 0 0 0 0 0 0 0 0 0 0 0 0 0 0 0 0 0 0 0 0 0 0 0 0 0 0 0 0 0 0 0
$$ ##$GRDPROG= <>
$$ ##$GRPDLY= 76
$$ ##$HDDUTY= 20
$$ ##$HDRATE= 20
$$ ##$HGAIN= (0..3)
$$ 0 0 0 0
$$ ##$HL1= 1
$$ ##$HL2= 35
$$ ##$HL3= 16
$$ ##$HL4= 17
$$ ##$HOLDER= 20
$$ ##$HPMOD= (0..7)
$$ 0 0 0 0 0 0 0 0
$$ ##$HPPRGN= 0
$$ ##$IN= (0..63)
$$ 0.001 0.001 0.001 0.001 0.001 0.001 0.001 0.001 0.001 0.001 0.001 0.001
$$ 0.001 0.001 0.001 0.001 0.001 0.001 0.001 0.001 0.001 0.001 0.001 0.001
$$ 0.001 0.001 0.001 0.001 0.001 0.001 0.001 0.001 0.001 0.001 0.001 0.001
$$ 0.001 0.001 0.001 0.001 0.001 0.001 0.001 0.001 0.001 0.001 0.001 0.001
$$ 0.001 0.001 0.001 0.001 0.001 0.001 0.001 0.001 0.001 0.001 0.001 0.001
$$ 0.001 0.001 0.001 0.001
$$ ##$INF= (0..7)
$$ 0 0 0 0 0 0 0 0
$$ ##$INP= (0..63)
$$ 0 0 0 0 0 0 0 0 0 0 0 0 0 0 0 0 0 0 0 0 0 0 0 0 0 0 0 0 0 0 0 0 0 0 0 0
$$ 0 0 0 0 0 0 0 0 0 0 0 0 0 0 0 0 0 0 0 0 0 0 0 0 0 0 0 0
$$ ##$INSTRUM= <spect>
$$ ##$INTEGFAC= (0..63)
$$ 0 0 0 0 0 0 0 0 0 0 0 0 0 0 0 0 0 0 0 0 0 0 0 0 0 0 0 0 0 0 0 0 0 0 0 0
$$ 0 0 0 0 0 0 0 0 0 0 0 0 0 0 0 0 0 0 0 0 0 0 0 0 0 0 0 0
$$ ##$L= (0..31)
$$ 16 1 1 1 1 1 1 1 1 1 1 1 1 1 1 1 1 1 1 1 1 1 1 1 1 1 1 1 1 1 1 1
$$ ##$LFILTER= 300
$$ ##$LGAIN= -0
$$ ##$LINPSTP= 0
$$ ##$LOCKED= yes
$$ ##$LOCKFLD= 5205
$$ ##$LOCKGN= 110.158782958984
$$ ##$LOCKPOW= -26
$$ ##$LOCKPPM= 7.15999984741211
$$ ##$LOCNUC= <2H>
$$ ##$LOCPHAS= 216.2
$$ ##$LOCSHFT= yes
$$ ##$LOCSW= 0
$$ ##$LTIME= 0.200000002980232
$$ ##$MASR= 4200
$$ ##$MASRLST= <masrlst>
$$ ##$MULEXPNO= (0..15)
$$ 0 0 0 0 0 0 0 0 0 0 0 0 0 0 0 0
$$ ##$NBL= 1
$$ ##$NC= -4
$$ ##$NLOGCH= 1
$$ ##$NOVFLW= 0
$$ ##$NS= 512
$$ ##$NUC1= <1H>
$$ ##$NUC2= <off>
$$ ##$NUC3= <off>
$$ ##$NUC4= <off>
$$ ##$NUC5= <off>
$$ ##$NUC6= <off>
$$ ##$NUC7= <off>
$$ ##$NUC8= <off>
$$ ##$NUCLEUS= <off>
$$ ##$NUSLIST= <automatic>
$$ ##$NusAMOUNT= 25
$$ ##$NusFPNZ= no
$$ ##$NusJSP= 0
$$ ##$NusSEED= 54321
$$ ##$NusSPTYPE= 0
$$ ##$NusT2= 1
$$ ##$NusTD= 0
$$ ##$O1= 0
$$ ##$O2= 40013
$$ ##$O3= 40013
$$ ##$O4= 40013
$$ ##$O5= 40013
$$ ##$O6= 40013
$$ ##$O7= 40013
$$ ##$O8= 40013
$$ ##$OVERFLW= 0
$$ ##$P= (0..63)
$$ 15 15 30 0 0 19.8 30 60 20000 0 0 80000 80000 1000 0 200000 1000 2500 100000
$$ 600 2500 0 0 0 0 270 100000 15 1000 1000 0 0 20000 0 0 0 0 0 0 0 2000 0
$$ 0 0 300 0 80000 46600 10000 0 80000 0 0 0 0 0 0 0 0 0 0 0 0 0
$$ ##$PACOIL= (0..15)
$$ 2 3 1 0 0 0 0 0 0 0 0 0 0 0 0 0
$$ ##$PAPS= 2
$$ ##$PARMODE= 0
$$ ##$PCPD= (0..9)
$$ 100 90 100 100 100 100 100 100 100 100
$$ ##$PEXSEL= (0..9)
$$ 1 1 1 1 1 1 1 1 1 1
$$ ##$PHCOR= (0..31)
$$ 0 0 0 0 0 0 0 0 0 0 0 0 0 0 0 0 0 0 0 0 0 0 0 0 0 0 0 0 0 0 0 0
$$ ##$PHLIST= <>
$$ ##$PHP= 1
$$ ##$PH_ref= 0
$$ ##$PL= (0..63)
$$ 120 -3.6 120 120 120 120 120 120 120 54.82 7.28 17.23 120 120 120 120 120
$$ 120 -3.6 120 120 120 120 120 120 120 120 17.23 120 120 120 120 120 120
$$ 120 120 120 120 120 120 120 120 120 120 120 120 120 120 120 120 120 120
$$ 120 120 120 120 120 120 120 120 120 120 120 120
$$ ##$PLSTEP= 0.1
$$ ##$PLSTRT= -6
$$ ##$PLW= (0..63)
$$ 0 10.725 0 0 0 0 0 0 0 9.6525e-05 2.6813 0.14279 0 0 0 0 0 0 10.725 0.29792
$$ 0 0 0 0 0 0 0 0.13241 0 2.6813 0 0 3.861e-06 0 0 0 0 0 0 0 0 0 0 0 0 0
$$ 0 0 0 0 0 0 0 0 0 0 0 0 0 0 0 0 0 0
$$ ##$PLWMAX= (0..7)
$$ 29.5 0 0 0 0 0 0 0
$$ ##$PQPHASE= 0
$$ ##$PQSCALE= 0
$$ ##$PR= 1
$$ ##$PRECHAN= (0..15)
$$ -1 2 0 1 -1 -1 -1 -1 -1 -1 -1 -1 -1 -1 -1 -1
$$ ##$PRGAIN= 0
$$ ##$PROBHD= <Z104450_0142 (PA BBO 400S1 BBF-H-D-05 Z)>
$$ ##$PROBINPUTS= (0..15)
$$ <19F-109Ag> <1H> <2H> <> <> <> <> <> <> <> <> <> <> <> <> <>
$$ ##$PULPROG= <zg10>
$$ ##$PW= 0
$$ ##$PYNM= <acqu.py>
$$ ##$ProjAngle= 0
$$ ##$QNP= 1
$$ ##$RD= 0
$$ ##$RECCHAN= (0..15)
$$ 0 2 0 0 0 0 0 0 0 0 0 0 0 0 0 0
$$ ##$RECPH= 0
$$ ##$RECPRE= (0..15)
$$ -1 0 -1 -1 -1 -1 -1 -1 -1 -1 -1 -1 -1 -1 -1 -1
$$ ##$RECPRFX= (0..15)
$$ 1 0 0 0 0 0 0 0 0 0 0 0 0 0 0 0
$$ ##$RECSEL= (0..15)
$$ 0 0 1 0 0 0 0 0 0 0 0 0 0 0 0 0
$$ ##$RG= 456
$$ ##$RO= 0
$$ ##$RSEL= (0..15)
$$ 0 0 2 0 0 0 0 0 0 0 0 0 0 0 0 0
$$ ##$S= (0..7)
$$ 83 4 83 83 83 83 83 83
$$ ##$SELREC= (0..9)
$$ 0 0 0 0 0 0 0 0 0 0
$$ ##$SFO1= 400.13
$$ ##$SFO2= 400.170013
$$ ##$SFO3= 400.170013
$$ ##$SFO4= 400.170013
$$ ##$SFO5= 400.170013
$$ ##$SFO6= 400.170013
$$ ##$SFO7= 400.170013
$$ ##$SFO8= 400.170013
$$ ##$SOLVENT= <C6D6>
$$ ##$SOLVOLD= <off>
$$ ##$SP= (0..63)
$$ 1 62.67 56.65 120 120 0 120 120 0 0 0 35.32 0 0 120 0 150 150 120 58.69
$$ 56.78 60.09 52.77 150 150 150 150 150 150 120 150 120 120 120 120 120 120
$$ 120 120 120 120 120 120 120 120 120 120 120 120 120 120 120 120 120 120
$$ 120 120 120 120 120 120 120 120 120
$$ ##$SPECTR= 0
$$ ##$SPINCNT= 0
$$ ##$SPNAM= (0..63)
$$ <gauss> <Gaus1_270.1000> <Gaus1_180r.1000> <> <> <Sinc1.1000> <Squa100.1000>
$$ <> <Squa100.1000> <gauss> <Sinc1.1000> <Sinc1.1000> <gauss> <gauss> <>
$$ <> <gauss> <gauss> <> <Sinc1.1000> <Sinc1.1000> <Sinc1.1000> <Sinc1.1000>
$$ <gauss> <gauss> <gauss> <gauss> <gauss> <gauss> <Crp60,20,20.10> <Bip720,50,20.1>
$$ <> <> <> <Rsnob.1000> <Gaus1_180r.1000> <Gaus1_180r.1000> <> <> <> <Gaus1_180r.1000>
$$ <Squa100.1000> <> <> <> <> <> <> <> <> <> <> <> <> <> <> <> <> <> <> <>
$$ <> <> <>
$$ ##$SPOAL= (0..63)
$$ 0.5 1 0.5 0.5 0.5 0.5 0.5 0.5 0.5 0.5 0.5 0.5 0.5 0.5 0.5 0.5 0.5 0.5 0.5
$$ 1 1 1 1 0.5 0.5 0.5 0.5 0.5 0.5 0.5 0.5 0.5 0.5 0.5 0.5 0.5 0.5 0.5 0.5
$$ 0.5 0.5 0.5 0.5 0.5 0.5 0.5 0.5 0.5 0.5 0.5 0.5 0.5 0.5 0.5 0.5 0.5 0.5
$$ 0.5 0.5 0.5 0.5 0.5 0.5 0.5
$$ ##$SPOFFS= (0..63)
$$ 0 0 0 0 0 0 0 0 0 0 0 0 0 0 0 0 0 0 0 0 0 0 0 0 0 0 0 0 0 0 0 0 0 0 0 0
$$ 0 0 0 0 0 0 0 0 0 0 0 0 0 0 0 0 0 0 0 0 0 0 0 0 0 0 0 0
$$ ##$SPPEX= (0..63)
$$ 0 0 0 0 0 0 0 0 0 0 0 0 0 0 0 0 0 0 0 0 0 0 0 0 0 0 0 0 0 0 0 0 0 0 0 0
$$ 0 0 0 0 0 0 0 0 0 0 0 0 0 0 0 0 0 0 0 0 0 0 0 0 0 0 0 0
$$ ##$SPW= (0..63)
$$ 0 2.0033e-05 8.9034e-06 0 0 0.0069582 9.6525e-05 0 2.4131e-07 0 0.0069582
$$ 0.0069582 0 0 0 0 0 0 0 1.421171e-05 2.209165e-05 1.031523e-05 5.562921e-05
$$ 0 0 0 0 0 0 0.092175 1.716 0 0 0 9.7337e-05 8.9034e-06 0.00056982 0 0 0
$$ 8.9034e-06 2.4131e-07 0 0 0 0 0 0 0 0 0 0 0 0 0 0 0 0 0 0 0 0 0 0
$$ ##$SUBNAM= (0..9)
$$ <""> <""> <""> <""> <""> <""> <""> <""> <""> <"">
$$ ##$SW= 390.498088121361
$$ ##$SWIBOX= (0..19)
$$ 0 0 2 0 0 0 0 0 0 0 0 0 0 0 0 0 0 0 0 0
$$ ##$SW_h= 156250
$$ ##$SWfinal= 0
$$ ##$SigLockShift= 0
$$ ##$TD= 65536
$$ ##$TD0= 1
$$ ##$TD_INDIRECT= (0..7)
$$ 0 0 0 0 0 0 0 0
$$ ##$TDav= 1
$$ ##$TE= 297.1
$$ ##$TE1= 300
$$ ##$TE2= 300
$$ ##$TE3= 300
$$ ##$TE4= 300
$$ ##$TEG= 300
$$ ##$TE_MAGNET= 0
$$ ##$TE_PIDX= 0
$$ ##$TE_STAB= (0..9)
$$ 0 0 0 0 0 0 0 0 0 0
$$ ##$TL= (0..7)
$$ 0 120 120 120 120 120 120 120
$$ ##$TOTROT= (0..63)
$$ 0 0 0 0 0 0 0 0 0 0 0 0 0 0 0 0 0 0 0 0 0 0 0 0 0 0 0 0 0 0 0 0 0 0 0 0
$$ 0 0 0 0 0 0 0 0 0 0 0 0 0 0 0 0 0 0 0 0 0 0 0 0 0 0 0 0
$$ ##$TUBE_TYPE= <>
$$ ##$USERA1= <user>
$$ ##$USERA2= <user>
$$ ##$USERA3= <user>
$$ ##$USERA4= <user>
$$ ##$USERA5= <user>
$$ ##$V9= 5
$$ ##$VALIDCODE= -1
$$ ##$VALIST= <valist>
$$ ##$VCLIST= <CCCCCCCCCCCCCCC>
$$ ##$VDLIST= <DDDDDDDDDDDDDDD>
$$ ##$VPLIST= <PPPPPPPPPPPPPPP>
$$ ##$VTLIST= <TTTTTTTTTTTTTTT>
$$ ##$WBST= 1024
$$ ##$WBSW= 4
$$ ##$XGAIN= (0..3)
$$ 0 0 0 0
$$ ##$XL= 0
$$ ##$YL= 0
$$ ##$YMAX_a= 36868334
$$ ##$YMIN_a= -68376291
$$ ##$ZGOPTNS= <>
$$ ##$ZL1= 120
$$ ##$ZL2= 120
$$ ##$ZL3= 120
$$ ##$ZL4= 120
$$ ##$scaledByNS= no
$$ ##$scaledByRG= no
$$ ##END=
$$ 
##$PARAMETER FILE=	(audita.txt, ASCII, c:/Users/n16601rs/OneDrive%20-%20The%20University%20of%20Manchester/MS%20U-Sb/OG%20compounds/TrenTIPSUCl%20NMR%20Data/TrenTIPSUCl%20NMR%20Data/20221107-1216-B400_B.14-20/11/audita.txt, 0)
$$ ##TITLE= Audit trail, TopSpin 3.6.2
$$ ##JCAMPDX= 5.01
$$ ##ORIGIN= Bruker BioSpin GmbH
$$ ##OWNER= nmrsu
$$ $$ /mnt/nmrdata/Liddle_S/data/n51547cb/nmr/20221107-1216-B400_B.14-20/11/audita.txt
$$ ##AUDIT TRAIL=  $$ (NUMBER, WHEN, WHO, WHERE, PROCESS, VERSION, WHAT)
$$ (   1,<2022-11-07 12:39:15.018 +0000>,<nmrsu>,<pink.ch.man.ac.uk>,<go4>,<TopSpin 3.6.2>,
$$       <created by zg
$$ 	started at 2022-11-07 12:36:17.226 +0000,
$$ 	POWCHK enabled, PULCHK disabled,
$$        configuration hash MD5:
$$        3D 22 0D 5E 13 61 63 90 B7 D6 38 88 27 90 1D 32
$$        data hash MD5: 64K
$$        B0 6E E7 D3 5D 66 E3 E5 41 59 C1 91 8B C0 A9 07>)
$$ (   2,<2022-11-07 12:39:15.058 +0000>,<nmrsu>,<pink.ch.man.ac.uk>,<audit>,<TopSpin 3.6.2>,
$$       <user comment:
$$        ICON-NMR User ID: n51547cb
$$        data hash MD5: 64K
$$        B0 6E E7 D3 5D 66 E3 E5 41 59 C1 91 8B C0 A9 07>)
$$ ##END=
$$ 
$$ $$ hash MD5
$$ $$ D3 3B BF 43 6B EE EE BB 0B F8 CF 55 84 8A A0 9E
$$ 
##$PARAMETER FILE=	(auditp.txt, ASCII, c:/Users/n16601rs/OneDrive%20-%20The%20University%20of%20Manchester/MS%20U-Sb/OG%20compounds/TrenTIPSUCl%20NMR%20Data/TrenTIPSUCl%20NMR%20Data/20221107-1216-B400_B.14-20/11/pdata/1/auditp.txt, 0)
$$ ##TITLE= Audit trail, TopSpin 3.6.2
$$ ##JCAMPDX= 5.01
$$ ##ORIGIN= Bruker BioSpin GmbH
$$ ##OWNER= nmrsu
$$ $$ /mnt/nmrdata/Liddle_S/data/n51547cb/nmr/20221107-1216-B400_B.14-20/11/pdata/1/auditp.txt
$$ ##AUDIT TRAIL=  $$ (NUMBER, WHEN, WHO, WHERE, PROCESS, VERSION, WHAT)
$$ (   1,<2022-11-07 12:39:15.018 +0000>,<nmrsu>,<pink.ch.man.ac.uk>,<go4>,<TopSpin 3.6.2>,
$$       <created by zg
$$ 	started at 2022-11-07 12:36:17.226 +0000,
$$ 	POWCHK enabled, PULCHK disabled,
$$        configuration hash MD5:
$$        3D 22 0D 5E 13 61 63 90 B7 D6 38 88 27 90 1D 32
$$        data hash MD5: 64K
$$        B0 6E E7 D3 5D 66 E3 E5 41 59 C1 91 8B C0 A9 07>)
$$ (   2,<2022-11-07 12:39:15.058 +0000>,<nmrsu>,<pink.ch.man.ac.uk>,<audit>,<TopSpin 3.6.2>,
$$       <user comment:
$$        ICON-NMR User ID: n51547cb
$$        data hash MD5: 64K
$$        B0 6E E7 D3 5D 66 E3 E5 41 59 C1 91 8B C0 A9 07>)
$$ (   3,<2022-11-07 12:39:15.387 +0000>,<nmrsu>,<pink.ch.man.ac.uk>,<proc1d>,<TopSpin 3.6.2>,
$$       <Start of raw data processing
$$        ef LB = 0.3 FT_mod = 6 PKNL = 1 SI = 32K 
$$        data hash MD5: 32K
$$        F2 41 E7 77 1B A8 9C 92 9A 41 90 E9 7B 9B 35 19>)
$$ (   4,<2022-11-07 12:39:15.496 +0000>,<nmrsu>,<pink.ch.man.ac.uk>,<proc1d>,<TopSpin 3.6.2>,
$$       <apk 
$$        data hash MD5: 32K
$$        15 EE 6E A1 17 DA 24 B1 E5 D6 2A B7 3E 49 9D FE>)
$$ (   5,<2022-11-07 12:39:15.526 +0000>,<nmrsu>,<pink.ch.man.ac.uk>,<proc1d>,<TopSpin 3.6.2>,
$$       <abs ABSG = 5 
$$        data hash MD5: 32K
$$        8F 34 FF A2 8E DE 5C AA 1C DE 51 54 7B D0 8B 17>)
$$ ##END=
$$ 
$$ $$ hash MD5
$$ $$ 9F 47 9F 77 1A 2B A5 F5 4D 9D 53 3B FD 47 5D B9
$$ 
##$PARAMETER FILE=	(datafile, ASCII, c:/Users/n16601rs/OneDrive%20-%20The%20University%20of%20Manchester/MS%20U-Sb/OG%20compounds/TrenTIPSUCl%20NMR%20Data/TrenTIPSUCl%20NMR%20Data/20221107-1216-B400_B.14-20/11/fid, 0)
$$ 
##$PARAMETER FILE=	(format.temp, ASCII, c:/Users/n16601rs/OneDrive%20-%20The%20University%20of%20Manchester/MS%20U-Sb/OG%20compounds/TrenTIPSUCl%20NMR%20Data/TrenTIPSUCl%20NMR%20Data/20221107-1216-B400_B.14-20/11/format.temp, 0)
$$ EDIT_PAR COMMAND FILE
$$ 
$$ DI_MODE         LONG
$$ ED_ENTRY        ACQU
$$ ORDER           FILE
$$ 
$$ 
$$ HEADER		"F2 - Acquisition Parameters"
$$ T_NAME		Date_
$$ 		TYPE	R64
$$ 		CLASS	ACQU
$$ 		SUBRANGE 0.0 50000000
$$ 		REL	"Date_=itodate(DATE)"
$$ 		INV_REL	"DATE=datetoi(Date_,DATE)"
$$ 		FORMAT	"%14.0f"
$$ 		TEXT	" "
$$ END
$$ T_NAME		Time
$$ 		TYPE	R32
$$ 		CLASS	ACQU
$$ 		SUBRANGE 0.0 1000000
$$ 		REL	"Time=itotime(DATE)"
$$ 		INV_REL	"DATE=timetoi(Time,DATE)"
$$ 		FORMAT	"%14.2f h"
$$ 		TEXT	" "
$$ END
$$ NAME		INSTRUM
$$ 		TEXT	" "
$$ END
$$ NAME		PROBHD
$$ 		FORMAT	"%14.14s"
$$ 		TEXT	" "
$$ END
$$ NAME		PULPROG
$$ 		TEXT	" "
$$ END
$$ NAME		TD
$$ 		TEXT	" "
$$ END
$$ NAME		SOLVENT
$$ 		TEXT	" "
$$ END
$$ NAME		NS
$$ 		TEXT	" "
$$ END
$$ NAME		DS
$$ 		TEXT	" "
$$ END
$$ T_NAME		SWH
$$ 		TYPE	R32
$$ 		CLASS	ACQU
$$ 		SUBRANGE 0.0 1e8
$$ 		REL	"SWH=SW*SFO1"
$$ 		INV_REL "SW=SWH/SFO1"
$$ 		UNIT	"Hz"
$$ 		FORMAT	"%14.3f Hz"
$$ 		TEXT	" "
$$ END
$$ T_NAME          FIDRES
$$                 TYPE    R32
$$                 CLASS   ACQU
$$                 SUBRANGE 0.0 100000
$$                 REL     "FIDRES=2*SW*SFO1/TD"
$$                 INV_REL "TD = nextpow(2*SW*SFO1/FIDRES)"
$$ 		UNIT	"Hz"
$$ 		FORMAT	"%14.6f Hz"
$$ 		TEXT	" "
$$ END
$$ T_NAME          AQ
$$ 		TYPE	R32
$$ 		CLASS	ACQU
$$ 		SUBRANGE 0.0 1000
$$ 		REL	"AQ=aqcalc(SW,SFO1,TD,DIGTYP)"
$$ 		INV_REL	"TD=tdcalc(SW,SFO1,1.0e6*AQ,DIGTYP)"
$$ 		UNIT	"sec"
$$ 		FORMAT	"%14.7f sec"
$$ 		TEXT	" "
$$ END
$$ NAME		RG
$$ 		TEXT	" "
$$ END
$$ T_NAME          DW
$$ 		TYPE	R32
$$ 		CLASS	ACQU
$$ 		SUBRANGE 0.0 1000000
$$ 		REL	"DW=1/(2*SW*SFO1)"
$$ 		INV_REL	"SW=1000000/(2*(0.005+DW)*SFO1)"
$$ 		UNIT	"usec"
$$ 		FORMAT	"%14.3lf usec"
$$ 		TEXT	" "
$$ END
$$ NAME		DE
$$ 		FORMAT	"%14.2f usec"
$$ 		TEXT	" "
$$ END
$$ NAME		TE
$$ 		FORMAT	"%14.1f K"
$$ 		TEXT	" "
$$ END
$$ T_NAME		D1
$$ 		TYPE	R32
$$ 		CLASS	ACQU
$$ 		SUBRANGE 0.0 1e38
$$ 		REL	"D1=D[1]"
$$ 		INV_REL	"D[1]=D1"
$$ 		UNIT	"sec"
$$ 		FORMAT	"%14.8f sec"
$$ 		TEXT	" "
$$ END
$$ NAME		TD0
$$ 		TEXT	" "
$$ END
$$ NAME		SFO1
$$ 		FORMAT	"%14.7f MHz"
$$ 		TEXT	" "
$$ END
$$ NAME		NUC1
$$ 		NONEDIT
$$ 		TEXT	" "
$$ END
$$ T_NAME		P1
$$ 		TYPE	R32
$$ 		CLASS	ACQU
$$ 		SUBRANGE 0.0 1.0e10
$$ 		REL	"P1=P[1]"
$$ 		INV_REL	"P[1]=P1"
$$ 		UNIT	"usec"
$$ 		FORMAT	"%14.2f usec"
$$ 		TEXT	" "
$$ END
$$ T_NAME		PLW1
$$ 		TYPE	R32
$$ 		CLASS	ACQU
$$ 		REL	"PLW1=PLW[1]"
$$ 		INV_REL	"PLW[1]=PLW1"
$$ 		UNIT	"W"
$$ 		FORMAT	"%14.8f W"
$$ 		TEXT	"power PLW1 "
$$ END
$$ 
##$PARAMETER FILE=	(intrng, ASCII, c:/Users/n16601rs/OneDrive%20-%20The%20University%20of%20Manchester/MS%20U-Sb/OG%20compounds/TrenTIPSUCl%20NMR%20Data/TrenTIPSUCl%20NMR%20Data/20221107-1216-B400_B.14-20/11/pdata/1/intrng, 0)
$$ P 0
$$ 9.062693   7.048711
$$ 7.036794   -14.080226
$$ -14.294733   -15.629443
$$ -36.377034   -37.092057
$$ 
##$PARAMETER FILE=	(parm.txt, ASCII, c:/Users/n16601rs/OneDrive%20-%20The%20University%20of%20Manchester/MS%20U-Sb/OG%20compounds/TrenTIPSUCl%20NMR%20Data/TrenTIPSUCl%20NMR%20Data/20221107-1216-B400_B.14-20/11/pdata/1/parm.txt, 0)
$$ 
$$ Current Data Parameters
$$ NAME     20221107-1216-B400_B.14-20              
$$ EXPNO                11              
$$ PROCNO                1              
$$ 
$$ F2 - Acquisition Parameters
$$ Date_          20221107              
$$ Time              12.39 h            
$$ INSTRUM           spect              
$$ PROBHD   Z104450_0142 (              
$$ PULPROG            zg10              
$$ TD                65536              
$$ SOLVENT            C6D6              
$$ NS                  512              
$$ DS                    0              
$$ SWH          156250.000 Hz           
$$ FIDRES         4.768372 Hz           
$$ AQ            0.2097152 sec          
$$ RG                  456              
$$ DW                3.200 usec         
$$ DE                 6.82 usec         
$$ TE                297.1 K            
$$ D1           0.10000000 sec          
$$ TD0                   1              
$$ SFO1        400.1300000 MHz          
$$ NUC1                 1H              
$$ P1                15.00 usec         
$$ PLW1        10.72500038 W            
$$ 
$$ F2 - Processing parameters
$$ SI                32768              
$$ SF          400.1300645 MHz          
$$ WDW                  EM              
$$ SSB                   0              
$$ LB                 0.30 Hz           
$$ GB                    0              
$$ PC                 1.00              
$$ 
##$PARAMETER FILE=	(procs, ASCII, c:/Users/n16601rs/OneDrive%20-%20The%20University%20of%20Manchester/MS%20U-Sb/OG%20compounds/TrenTIPSUCl%20NMR%20Data/TrenTIPSUCl%20NMR%20Data/20221107-1216-B400_B.14-20/11/pdata/1/procs, 0)
$$ ##TITLE= Parameter file, TopSpin 3.6.2
$$ ##JCAMPDX= 5.0
$$ ##DATATYPE= Parameter Values
$$ ##NPOINTS= 10	$$ modification sequence number
$$ ##ORIGIN= Bruker BioSpin GmbH
$$ ##OWNER= nmrsu
$$ $$ 2022-11-07 12:39:15.545 +0000  nmrsu@pink.ch.man.ac.uk
$$ $$ /mnt/nmrdata/Liddle_S/data/n51547cb/nmr/20221107-1216-B400_B.14-20/11/pdata/1/procs
$$ $$ process /opt/topspin3.6.2b/prog/mod/peak
$$ ##$ABSF1= 195.0879
$$ ##$ABSF2= -195.4101
$$ ##$ABSG= 5
$$ ##$ABSL= 100
$$ ##$ALPHA= 0
$$ ##$AQORDER= 0
$$ ##$ASSFAC= 0
$$ ##$ASSFACI= 0
$$ ##$ASSFACX= 0
$$ ##$ASSWID= 0
$$ ##$AUNMP= <mproc_1dconlf>
$$ ##$AXLEFT= 0
$$ ##$AXNAME= <>
$$ ##$AXNUC= <1H>
$$ ##$AXRIGHT= 0
$$ ##$AXTYPE= 0
$$ ##$AXUNIT= <>
$$ ##$AZFE= 0.1
$$ ##$AZFW= 0.1
$$ ##$BCFW= 0
$$ ##$BC_mod= 0
$$ ##$BYTORDP= 0
$$ ##$COROFFS= 0
$$ ##$CY= 15
$$ ##$DATMOD= 1
$$ ##$DC= 0
$$ ##$DFILT= <>
$$ ##$DTYPP= 0
$$ ##$ERETIC= no
$$ ##$F1P= 16.5032997131348
$$ ##$F2P= -4.15248680716336
$$ ##$FCOR= 1
$$ ##$FTSIZE= 32768
$$ ##$FT_mod= 6
$$ ##$GAMMA= 0
$$ ##$GB= 0
$$ ##$INTBC= 1
$$ ##$INTSCL= 1
$$ ##$ISEN= 128
$$ ##$LB= 0.3
$$ ##$LEV0= 0
$$ ##$LPBIN= 0
$$ ##$MAXI= 10000
$$ ##$MC2= 0
$$ ##$MEAN= 0
$$ ##$ME_mod= 0
$$ ##$MI= 0
$$ ##$MddCEXP= no
$$ ##$MddCT_SP= no
$$ ##$MddF180= no
$$ ##$MddLAMBDA= 0
$$ ##$MddMEMORY= 0
$$ ##$MddMERGE= 0
$$ ##$MddNCOMP= 0
$$ ##$MddNITER= 0
$$ ##$MddNOISE= 0
$$ ##$MddPHASE= 0
$$ ##$MddSEED= 0
$$ ##$MddSRSIZE= 0
$$ ##$Mdd_CsALG= 0
$$ ##$Mdd_CsLAMBDA= 0
$$ ##$Mdd_CsNITER= 0
$$ ##$Mdd_CsNORM= 0
$$ ##$Mdd_CsVE= no
$$ ##$Mdd_CsZF= 0
$$ ##$Mdd_LrLAMBDA= 0
$$ ##$Mdd_LrNITER= 0
$$ ##$Mdd_LrRANK= 0
$$ ##$Mdd_LrZF= 0
$$ ##$Mdd_mod= 0
$$ ##$NCOEF= 0
$$ ##$NC_proc= 4
$$ ##$NLEV= 6
$$ ##$NOISF1= 0
$$ ##$NOISF2= 0
$$ ##$NSP= 0
$$ ##$NTH_PI= 0
$$ ##$NZP= 0
$$ ##$OFFSET= 195.0879
$$ ##$PC= 1
$$ ##$PHC0= 200.2304
$$ ##$PHC1= 0.1180349
$$ ##$PH_mod= 1
$$ ##$PKNL= yes
$$ ##$PPARMOD= 0
$$ ##$PPDIAG= 0
$$ ##$PPIPTYP= 0
$$ ##$PPMPNUM= 2147483647
$$ ##$PPRESOL= 1
$$ ##$PSCAL= 4
$$ ##$PSIGN= 0
$$ ##$PYNMP= <proc.py>
$$ ##$RDF1= 0
$$ ##$RDF2= 0
$$ ##$RDFWHM= 0
$$ ##$RDINT= 0
$$ ##$RDPOS= 0
$$ ##$REVERSE= no
$$ ##$SF= 400.130064473315
$$ ##$SI= 32768
$$ ##$SIGF1= 0
$$ ##$SIGF2= 0
$$ ##$SINO= 400
$$ ##$SIOLD= 32768
$$ ##$SPECTYP= <>
$$ ##$SREF_mod= 1
$$ ##$SREGLST= <1H.C6D6>
$$ ##$SSB= 0
$$ ##$STSI= 32768
$$ ##$STSR= 0
$$ ##$SW_p= 156250
$$ ##$SYMM= 0
$$ ##$S_DEV= 0
$$ ##$TDeff= 65536
$$ ##$TDoff= 0
$$ ##$TI= <Ref IR54
$$ Group Service
$$ H1_ExtraWide_Day CD3CN /mnt/nmrdata/Service mbds>
$$ ##$TILT= no
$$ ##$TM1= 0
$$ ##$TM2= 0
$$ ##$TOPLEV= 0
$$ ##$USERP1= <user>
$$ ##$USERP2= <user>
$$ ##$USERP3= <user>
$$ ##$USERP4= <user>
$$ ##$USERP5= <user>
$$ ##$WDW= 1
$$ ##$XDIM= 0
$$ ##$YMAX_p= 579150241
$$ ##$YMIN_p= -10422467
$$ ##END=
$$ 
##$PARAMETER FILE=	(pulseprogram, ASCII, c:/Users/n16601rs/OneDrive%20-%20The%20University%20of%20Manchester/MS%20U-Sb/OG%20compounds/TrenTIPSUCl%20NMR%20Data/TrenTIPSUCl%20NMR%20Data/20221107-1216-B400_B.14-20/11/pulseprogram, 0)
$$ # 1 "/opt/topspin3.6.2b/exp/stan/nmr/lists/pp/user/zg10"
$$ ;zg10
$$ ;avance-version (02/05/31)
$$ ;1D sequence
$$ ;using 10 degree flip angle
$$ ;
$$ ;$CLASS=HighRes
$$ ;$DIM=1D
$$ ;$TYPE=
$$ ;$SUBTYPE=
$$ ;$COMMENT=
$$ 
$$ 
$$ ;$OWNER=vnmr1
$$ # 1 "/opt/topspin3.6.2b/exp/stan/nmr/lists/pp/Avance.incl" 1
$$ ;Avance3aqs.incl
$$ ;   for AV III with AQS IPSO
$$ ;
$$ ;avance-version (15/06/05)
$$ ;
$$ ;$CLASS=HighRes Incl
$$ ;$COMMENT=
$$ # 170 "/opt/topspin3.6.2b/exp/stan/nmr/lists/pp/Avance.incl"
$$ ;$Id: Avance3aqs.incl,v 1.1.8.3 2015/03/05 16:46:54 ber Exp $
$$ # 14 "/opt/topspin3.6.2b/exp/stan/nmr/lists/pp/user/zg10" 2
$$ 
$$ 
$$ "acqt0=(-2/3.1415)*p1*0.1"
$$ # 1 "mc_line 18 file /opt/topspin3.6.2b/exp/stan/nmr/lists/pp/user/zg10 exp. def. part of mc cmd. before ze"
$$ ; dimension 1D; AQ_mode 
$$ define delay MCWRK
$$ define delay MCREST
$$ "MCREST = 30m - 30m"
$$ "MCWRK = 0.333333*30m"
$$ 
$$     dccorr
$$ # 18 "/opt/topspin3.6.2b/exp/stan/nmr/lists/pp/user/zg10"
$$ # 18 "/opt/topspin3.6.2b/exp/stan/nmr/lists/pp/user/zg10"
$$ 1 ze
$$ # 1 "mc_line 18 file /opt/topspin3.6.2b/exp/stan/nmr/lists/pp/user/zg10 exp. def. of mc cmd. after ze"
$$ # 19 "/opt/topspin3.6.2b/exp/stan/nmr/lists/pp/user/zg10"
$$ # 1 "mc_line 19 file /opt/topspin3.6.2b/exp/stan/nmr/lists/pp/user/zg10 exp. start label for mc cmd."
$$ 2 MCWRK  * 2
$$ LBLF0, MCWRK
$$   MCREST
$$ # 20 "/opt/topspin3.6.2b/exp/stan/nmr/lists/pp/user/zg10"
$$   d1
$$   p1*0.1 ph1
$$   go=2 ph31
$$ # 1 "mc_line 23 file /opt/topspin3.6.2b/exp/stan/nmr/lists/pp/user/zg10 exp. mc cmd. in line"
$$   MCWRK wr #0
$$   MCWRK zd
$$   lo to LBLF0 times td0
$$ 
$$ # 24 "/opt/topspin3.6.2b/exp/stan/nmr/lists/pp/user/zg10"
$$ exit
$$ 
$$ 
$$ ph1=0 2 2 0 1 3 3 1
$$ ph31=0 2 2 0 1 3 3 1
$$ # 31 "/opt/topspin3.6.2b/exp/stan/nmr/lists/pp/user/zg10"
$$ ;pl1 : f1 channel - power level for pulse (default)
$$ ;p1 : f1 channel -  90 degree high power pulse
$$ ;d1 : relaxation delay; 1-5 * T1
$$ ;NS: 1 * n, total number of scans: NS * TD0
$$ 
$$ 
$$ # 38 "/opt/topspin3.6.2b/exp/stan/nmr/lists/pp/user/zg10"
$$ ;$Id: zg30,v 1.8 2005/11/10 12:17:01 ber Exp $
$$ 
##$PARAMETER FILE=	(title, ASCII, c:/Users/n16601rs/OneDrive%20-%20The%20University%20of%20Manchester/MS%20U-Sb/OG%20compounds/TrenTIPSUCl%20NMR%20Data/TrenTIPSUCl%20NMR%20Data/20221107-1216-B400_B.14-20/11/pdata/1/title, 0)
$$ Ref TrenTipsUCl c6d6
$$ Group Liddle_S
$$ H1_Wide_Day C6D6 /mnt/nmrdata/Liddle_S n51547cb 20
$$ 
##$PARAMETER FILE=	(uxnmr.par, ASCII, c:/Users/n16601rs/OneDrive%20-%20The%20University%20of%20Manchester/MS%20U-Sb/OG%20compounds/TrenTIPSUCl%20NMR%20Data/TrenTIPSUCl%20NMR%20Data/20221107-1216-B400_B.14-20/11/uxnmr.par, 0)
$$ ##TITLE= Parameter file, TopSpin 3.6.2
$$ ##JCAMPDX= 5.0
$$ ##DATATYPE= Parameter Values
$$ ##NPOINTS= 65	$$ modification sequence number
$$ ##ORIGIN= Bruker BioSpin GmbH
$$ ##OWNER= Administrator
$$ $$ 2021-05-27 15:37:55.479 +0100  nmrsu@pink.ch.man.ac.uk
$$ $$ /opt/topspin3.6.2b/conf/instr/spect/uxnmr.par
$$ $$ process /opt/topspin3.6.2b/prog/mod/cfserverav3
$$ ##$ACB= 0
$$ ##$ACBTAT= (0..23)
$$ 0 66 66 50 0 0 0 0 0 0 0 0 0 0 0 0 0 0 0 0 0 0 0 0
$$ ##$ACBTBA= (0..23)
$$ 0 1 1 0 0 0 0 0 0 0 0 0 0 0 0 0 0 0 0 0 0 0 0 0
$$ ##$ACBTBLK= (0..23)
$$ 0 1 1 0 0 0 0 0 0 0 0 0 0 0 0 0 0 0 0 0 0 0 0 0
$$ ##$ACBTCTL= (0..23)
$$ 0 0 0 0 0 0 0 0 0 0 0 0 0 0 0 0 0 0 0 0 0 0 0 0
$$ ##$ACBTDI= (0..23)
$$ 0 102 102 72 0 0 0 0 0 0 0 0 0 0 0 0 0 0 0 0 0 0 0 0
$$ ##$ACBTDM= (0..23)
$$ 0 10 10 0 0 0 0 0 0 0 0 0 0 0 0 0 0 0 0 0 0 0 0 0
$$ ##$ACBTFHI= (0..23)
$$ 0 400 400 0 0 0 0 0 0 0 0 0 0 0 0 0 0 0 0 0 0 0 0 0
$$ ##$ACBTFL= (0..23)
$$ 0 73 74 8 0 0 0 0 0 0 0 0 0 0 0 0 0 0 0 0 0 0 0 0
$$ ##$ACBTFLO= (0..23)
$$ 0 14 14 0 0 0 0 0 0 0 0 0 0 0 0 0 0 0 0 0 0 0 0 0
$$ ##$ACBTINP= (0..23)
$$ 0 1 2 3 0 0 0 0 0 0 0 0 0 0 0 0 0 0 0 0 0 0 0 0
$$ ##$ACBTOUT= (0..23)
$$ 0 1 2 0 0 0 0 0 0 0 0 0 0 0 0 0 0 0 0 0 0 0 0 0
$$ ##$ACBTPO= (0..23)
$$ 0 150000 60000 20000 0 0 0 0 0 0 0 0 0 0 0 0 0 0 0 0 0 0 0 0
$$ ##$ACBTPW= (0..23)
$$ 0 10 10 0 0 0 0 0 0 0 0 0 0 0 0 0 0 0 0 0 0 0 0 0
$$ ##$ACBTSB= (0..23)
$$ 0 0 0 0 0 0 0 0 0 0 0 0 0 0 0 0 0 0 0 0 0 0 0 0
$$ ##$ACBTSDT= (0..23)
$$ 0 -1 -1 -1 0 0 0 0 0 0 0 0 0 0 0 0 0 0 0 0 0 0 0 0
$$ ##$ACBTY= <no>
$$ ##$AMPDFLT= no
$$ ##$AQSBDCH= (0..95)
$$ 0 0 0 0 0 0 0 0 255 255 255 255 255 255 255 255 255 255 255 255 255 255
$$ 255 255 255 255 255 255 255 255 255 255 255 255 255 255 255 255 255 255
$$ 255 255 255 255 255 255 255 255 255 255 255 255 255 255 255 255 255 255
$$ 255 255 255 255 255 255 255 255 255 255 255 255 255 255 255 255 255 255
$$ 255 255 255 255 255 255 255 255 255 255 255 255 255 255 255 255 255 255
$$ 255 255
$$ ##$AQSBDHW= (0..95)
$$ 3 1 8 8 0 0 0 0 255 255 255 255 255 255 255 255 255 255 255 255 255 255
$$ 255 255 255 255 255 255 255 255 255 255 255 255 255 255 255 255 255 255
$$ 255 255 255 255 255 255 255 255 255 255 255 255 255 255 255 255 255 255
$$ 255 255 255 255 255 255 255 255 255 255 255 255 255 255 255 255 255 255
$$ 255 255 255 255 255 255 255 255 255 255 255 255 255 255 255 255 255 255
$$ 255 255
$$ ##$AQSBDID= (0..95)
$$ 82 88 83 83 65 80 66 66 255 255 255 255 255 255 255 255 255 255 255 255
$$ 255 255 255 255 255 255 255 255 255 255 255 255 255 255 255 255 255 255
$$ 255 255 255 255 255 255 255 255 255 255 255 255 255 255 255 255 255 255
$$ 255 255 255 255 255 255 255 255 255 255 255 255 255 255 255 255 255 255
$$ 255 255 255 255 255 255 255 255 255 255 255 255 255 255 255 255 255 255
$$ 255 255 255 255
$$ ##$AQSBDNO= (0..95)
$$ 1 1 1 2 1 1 1 1 255 255 255 255 255 255 255 255 255 255 255 255 255 255
$$ 255 255 255 255 255 255 255 255 255 255 255 255 255 255 255 255 255 255
$$ 255 255 255 255 255 255 255 255 255 255 255 255 255 255 255 255 255 255
$$ 255 255 255 255 255 255 255 255 255 255 255 255 255 255 255 255 255 255
$$ 255 255 255 255 255 255 255 255 255 255 255 255 255 255 255 255 255 255
$$ 255 255
$$ ##$AQSBDSL= (0..95)
$$ 2 3 4 5 9 21 255 1 255 255 255 255 255 255 255 255 255 255 255 255 255
$$ 255 255 255 255 255 255 255 255 255 255 255 255 255 255 255 255 255 255
$$ 255 255 255 255 255 255 255 255 255 255 255 255 255 255 255 255 255 255
$$ 255 255 255 255 255 255 255 255 255 255 255 255 255 255 255 255 255 255
$$ 255 255 255 255 255 255 255 255 255 255 255 255 255 255 255 255 255 255
$$ 255 255 255
$$ ##$AQSBDTY= (0..95)
$$ 114 2 17 17 5 207 209 7 255 255 255 255 255 255 255 255 255 255 255 255
$$ 255 255 255 255 255 255 255 255 255 255 255 255 255 255 255 255 255 255
$$ 255 255 255 255 255 255 255 255 255 255 255 255 255 255 255 255 255 255
$$ 255 255 255 255 255 255 255 255 255 255 255 255 255 255 255 255 255 255
$$ 255 255 255 255 255 255 255 255 255 255 255 255 255 255 255 255 255 255
$$ 255 255 255 255
$$ ##$AQSBUAD= (0..95)
$$ 16 52 36 37 54 33 32 32 255 255 255 255 255 255 255 255 255 255 255 255
$$ 255 255 255 255 255 255 255 255 255 255 255 255 255 255 255 255 255 255
$$ 255 255 255 255 255 255 255 255 255 255 255 255 255 255 255 255 255 255
$$ 255 255 255 255 255 255 255 255 255 255 255 255 255 255 255 255 255 255
$$ 255 255 255 255 255 255 255 255 255 255 255 255 255 255 255 255 255 255
$$ 255 255 255 255
$$ ##$AQSECL= (0..95)
$$ 3 5 2 2 6 1 2 255 255 255 255 255 255 255 255 255 255 255 255 255 255 255
$$ 255 255 255 255 255 255 255 255 255 255 255 255 255 255 255 255 255 255
$$ 255 255 255 255 255 255 255 255 255 255 255 255 255 255 255 255 255 255
$$ 255 255 255 255 255 255 255 255 255 255 255 255 255 255 255 255 255 255
$$ 255 255 255 255 255 255 255 255 255 255 255 255 255 255 255 255 255 255
$$ 255 255
$$ ##$AQSECLS= (0..95)
$$ 0 0 0 0 0 0 1 255 255 255 255 255 255 255 255 255 255 255 255 255 255 255
$$ 255 255 255 255 255 255 255 255 255 255 255 255 255 255 255 255 255 255
$$ 255 255 255 255 255 255 255 255 255 255 255 255 255 255 255 255 255 255
$$ 255 255 255 255 255 255 255 255 255 255 255 255 255 255 255 255 255 255
$$ 255 255 255 255 255 255 255 255 255 255 255 255 255 255 255 255 255 255
$$ 255 255
$$ ##$AQSETH1= <no>
$$ ##$AQSETH2= <no>
$$ ##$AQSSPLT= no
$$ ##$ATT19F= (0..1)
$$ 0 0
$$ ##$ATT1H= (0..1)
$$ 0 0
$$ ##$ATT3H= (0..1)
$$ 0 0
$$ ##$ATTX= (0..1)
$$ 0 0
$$ ##$ATTY= (0..1)
$$ 0 0
$$ ##$ATTZ= (0..1)
$$ 0 0
$$ ##$BACSAIR= yes
$$ ##$BACSCAP= 0
$$ ##$BACSDEL= 10
$$ ##$BACSFCM= no
$$ ##$BACSOPT= <>
$$ ##$BACSTY= <no>
$$ ##$BARPTY= <no>
$$ ##$BFREQ= 400.13
$$ ##$BGAETH= (0..9)
$$ <no> <no> <no> <no> <no> <no> <no> <no> <no> <no>
$$ ##$BIRDS= yes
$$ ##$BMPC= 0
$$ ##$BMPCTY= <no>
$$ ##$BPSUTY= <no>
$$ ##$BSMS= 2
$$ ##$BSMS19FLock= no
$$ ##$BSMSETH= <149.236.99.21>
$$ ##$BSMSTY= <no>
$$ ##$BgaChFac2= (0..7)
$$ 0 0 0 0 0 0 0 0
$$ ##$BgaChMap= (0..7)
$$ 0 0 0 0 0 0 0 0
$$ ##$BgaChMaxv= (0..7)
$$ 0 0 0 0 0 0 0 0
$$ ##$BgaChRouting= (0..63)
$$ 0 0 0 0 0 0 0 0 0 0 0 0 0 0 0 0 0 0 0 0 0 0 0 0 0 0 0 0 0 0 0 0 0 0 0 0
$$ 0 0 0 0 0 0 0 0 0 0 0 0 0 0 0 0 0 0 0 0 0 0 0 0 0 0 0 0
$$ ##$BgaChShimMap= (0..7)
$$ 0 0 0 0 0 0 0 0
$$ ##$BgaChShimMaxv= (0..7)
$$ 0 0 0 0 0 0 0 0
$$ ##$Bla01Eth= <no>
$$ ##$Bla01Nam= <BLA2BB 150/60 20-400>
$$ ##$Bla01PN= <W1345049>
$$ ##$Bla01SN= <1736>
$$ ##$Bla02Eth= <no>
$$ ##$Bla02Nam= <2HTX in BSMS>
$$ ##$Bla02PN= <>
$$ ##$Bla02SN= <>
$$ ##$Bla03Eth= <no>
$$ ##$Bla03Nam= <>
$$ ##$Bla03PN= <>
$$ ##$Bla03SN= <>
$$ ##$Bla04Eth= <no>
$$ ##$Bla04Nam= <>
$$ ##$Bla04PN= <>
$$ ##$Bla04SN= <>
$$ ##$Bla05Eth= <no>
$$ ##$Bla05Nam= <>
$$ ##$Bla05PN= <>
$$ ##$Bla05SN= <>
$$ ##$Bla06Eth= <no>
$$ ##$Bla06Nam= <>
$$ ##$Bla06PN= <>
$$ ##$Bla06SN= <>
$$ ##$Bla07Eth= <no>
$$ ##$Bla07Nam= <>
$$ ##$Bla07PN= <>
$$ ##$Bla07SN= <>
$$ ##$Bla08Eth= <no>
$$ ##$Bla08Nam= <>
$$ ##$Bla08PN= <>
$$ ##$Bla08SN= <>
$$ ##$BlaEth= (0..9)
$$ <no> <no> <no> <no> <no> <no> <no> <no> <> <>
$$ ##$BlaNam= (0..9)
$$ <BLA2BB 150/60 20-400> <2HTX in BSMS> <> <> <> <> <> <> <> <>
$$ ##$BlaPN= (0..9)
$$ <W1345049> <> <> <> <> <> <> <> <> <>
$$ ##$BlaSN= (0..9)
$$ <1736> <> <> <> <> <> <> <> <> <>
$$ ##$BsmsAuxEth= <no>
$$ ##$CFASMOD= (0..7)
$$ 1 1 1 1 1 1 1 1
$$ ##$CFASMUL= (0..7)
$$ 1 1 1 1 1 1 1 1
$$ ##$CNFTXDR= (0..7)
$$ 6 6 0 0 0 0 0 0
$$ ##$COMDIG2= 0
$$ ##$CPDBTY= <no>
$$ ##$CRCOTY= <no>
$$ ##$CSW1= (0..31)
$$ 1 1 1 2 3 0 0 0 0 0 0 0 0 0 0 0 0 0 0 0 0 0 0 0 0 0 0 0 0 0 0 0
$$ ##$CSW2= (0..31)
$$ 0 2 2 0 0 0 0 0 0 0 0 0 0 0 0 0 0 0 0 0 0 0 0 0 0 0 0 0 0 0 0 0
$$ ##$CSWNUM= (0..7)
$$ 4 1 0 0 0 0 0 0
$$ ##$ConsolePnSn= <>
$$ ##$CryoCoolUnitEth= <no>
$$ ##$CryoProAccPnSn= <>
$$ ##$Ctb1Eth= <no>
$$ ##$CubeEth= (0..7)
$$ <no> <no> <no> <no> <no> <no> <no> <no>
$$ ##$CustRegisterNo= <>
$$ ##$DATSTAT= no
$$ ##$DIGI140= (0..7)
$$ 0 0 0 0 0 0 0 0
$$ ##$DIGIB12= (0..7)
$$ 0 0 0 0 0 0 0 0
$$ ##$DIGIB16= (0..7)
$$ 0 0 0 0 0 0 0 0
$$ ##$DIGIFA= (0..7)
$$ 0 0 0 0 0 0 0 0
$$ ##$DIGIFOURIER= 0
$$ ##$DIGIHA= (0..7)
$$ 0 0 0 0 0 0 0 0
$$ ##$DIGIHAF= (0..7)
$$ 0 0 0 0 0 0 0 0
$$ ##$DIGIHRD= (0..7)
$$ 0 0 0 0 0 0 0 0
$$ ##$DIGIIA= (0..7)
$$ 0 0 0 0 0 0 0 0
$$ ##$DIGIO16= (0..7)
$$ 0 0 0 0 0 0 0 0
$$ ##$DIGISA= (0..7)
$$ 0 0 0 0 0 0 0 0
$$ ##$DIGISAF= (0..7)
$$ 0 0 0 0 0 0 0 0
$$ ##$DIGISL= (0..7)
$$ 0 0 0 0 0 0 0 0
$$ ##$DIGITYI= (0..7)
$$ 0 0 0 0 0 0 0 0
$$ ##$DIGITYP= (0..7)
$$ 0 0 0 0 0 0 0 0
$$ ##$DIGITZ= 0
$$ ##$DPPFAC= 1
$$ ##$DRMSETH= <no>
$$ ##$DRU= yes
$$ ##$DRUETH= (0..33)
$$ <no> <149.236.99.89> <no> <no> <no> <no> <no> <no> <no> <no> <no> <no>
$$ <no> <no> <no> <no> <no> <no> <no> <no> <no> <no> <no> <no> <no> <no> <no>
$$ <no> <no> <no> <no> <no> <no> <>
$$ ##$Description= <B400B12>
$$ ##$DppType= 0
$$ ##$FCUMEM= (0..7)
$$ 16777208 16777208 0 0 0 0 0 0
$$ ##$FCUPAL= (0..7)
$$ 0 0 0 0 0 0 0 0
$$ ##$FGSVTY= <no>
$$ ##$FQMIX= 0
$$ ##$FUNCMOD= <>
$$ ##$FourPeriBdEth= <no>
$$ ##$FourShimBdEth= <no>
$$ ##$FourierPicsCon= no
$$ ##$GCUTYPE= 10
$$ ##$GCUTYPE2= 0
$$ ##$GPREDEL= 0
$$ ##$GPSCUTY= <no>
$$ ##$GRADRES= 5
$$ ##$GTUTY= <no>
$$ ##$GcConn= (0..1)
$$ 1 0
$$ ##$GradAmpGain= (0..7)
$$ 0 0 0 0 0 0 0 0
$$ ##$GradAmpMaxCurX= (0..7)
$$ 0 0 0 0 0 0 0 0
$$ ##$GradAmpMaxCurY= (0..7)
$$ 0 0 0 0 0 0 0 0
$$ ##$GradAmpMaxCurZ= (0..7)
$$ 9.99999904632568 0 0 0 0 0 0 0
$$ ##$GradAmpName= (0..7)
$$ <GAB in BSMS> <> <> <> <> <> <> <>
$$ ##$GradAmpPN= (0..7)
$$ <> <> <> <> <> <> <> <>
$$ ##$GradAmpSN= (0..7)
$$ <> <> <> <> <> <> <> <>
$$ ##$GradAmpType= (0..7)
$$ 2 0 0 0 0 0 0 0
$$ ##$GradPowClkCtrl= 0
$$ ##$GradPowClkTime= 0
$$ ##$GradPowImax= 0
$$ ##$GradPowType= 0
$$ ##$GradPowVmax= 0
$$ ##$HDIETH= (0..5)
$$ <> <no> <no> <no> <no> <>
$$ ##$HFAC= 3
$$ ##$HPCU= 0
$$ ##$HPCUTY= <no>
$$ ##$HPTXLP= (0..3)
$$ -1 -1 -1 -1
$$ ##$HPTXPI= (0..3)
$$ 0 0 0 0
$$ ##$HPTXPO= (0..3)
$$ 0 0 0 0
$$ ##$HPTXTY= (0..3)
$$ 0 0 0 0
$$ ##$HpprCoverType= 1
$$ ##$IF451= 0
$$ ##$IFREQ= 1
$$ ##$INJPTY= <no>
$$ ##$INTFPR= 0
$$ ##$IPSOETH= <149.236.99.141>
$$ ##$IPSOTYPE= 2
$$ ##$LDUETH= <no>
$$ ##$LOCKCONF= <DL>
$$ ##$LOCKTY= <no>
$$ ##$LOCSWID= 0
$$ ##$LOCSWIF= 0
$$ ##$LVDSSPLITETH= (0..5)
$$ <> <no> <no> <no> <no> <>
$$ ##$Location= <University of Manchester>
$$ ##$M2FAC= 0
$$ ##$MAS= 0
$$ ##$MASETIME= 10
$$ ##$MASITIME= 10
$$ ##$MASTY= <no>
$$ ##$MAS_CT= 0
$$ ##$MAS_SG= 0
$$ ##$MAS_TO= 0
$$ ##$MEMPRM= 0
$$ ##$MHFAC= 0
$$ ##$MXFAC= 0
$$ ##$MagnCoilPnSn= <>
$$ ##$MagnDewarPnSn= <>
$$ ##$MasEth= <no>
$$ ##$NAMPD= (0..17)
$$ <> <1H/2H 1H> <1H/2H 2H> <XBB19F 2HS> <> <> <> <> <> <> <> <> <> <> <>
$$ <> <> <>
$$ ##$NFCU= 2
$$ ##$NFRED= 0
$$ ##$NMRCH= 2
$$ ##$NMRMEM= 16384
$$ ##$NPSGU= 0
$$ ##$NRCU= 1
$$ ##$NROUT= 1
$$ ##$NSGU= 2
$$ ##$OrderNo= <GH002606>
$$ ##$PAMPF1= (0..15)
$$ 75 24 96 64 0 0 0 0 0 0 0 0 0 0 0 0
$$ ##$PAMPF2= (0..15)
$$ 0 0 0 0 0 0 0 0 0 0 0 0 0 0 0 0
$$ ##$PAMPF3= (0..15)
$$ 0 0 0 0 0 0 0 0 0 0 0 0 0 0 0 0
$$ ##$PAMPF4= (0..15)
$$ 0 0 0 0 0 0 0 0 0 0 0 0 0 0 0 0
$$ ##$PAMPF5= (0..15)
$$ 0 0 0 0 0 0 0 0 0 0 0 0 0 0 0 0
$$ ##$PAMPF6= (0..15)
$$ 0 0 0 0 0 0 0 0 0 0 0 0 0 0 0 0
$$ ##$PAMPF7= (0..15)
$$ 0 0 0 0 0 0 0 0 0 0 0 0 0 0 0 0
$$ ##$PAMPF8= (0..15)
$$ 0 0 0 0 0 0 0 0 0 0 0 0 0 0 0 0
$$ ##$PH4= 0
$$ ##$PHF4TY= <no>
$$ ##$POWCHK= yes
$$ ##$PRAMD1= (0..7)
$$ 2 0 0 536870912 0 0 0 0
$$ ##$PRAMD10= (0..7)
$$ 0 0 0 0 0 0 0 0
$$ ##$PRAMD11= (0..7)
$$ 0 0 0 0 0 0 0 0
$$ ##$PRAMD12= (0..7)
$$ 0 0 0 0 0 0 0 0
$$ ##$PRAMD13= (0..7)
$$ 0 0 0 0 0 0 0 0
$$ ##$PRAMD14= (0..7)
$$ 0 0 0 0 0 0 0 0
$$ ##$PRAMD15= (0..7)
$$ 0 0 0 0 0 0 0 0
$$ ##$PRAMD16= (0..7)
$$ 0 0 0 0 0 0 0 0
$$ ##$PRAMD17= (0..7)
$$ 0 0 0 0 0 0 0 0
$$ ##$PRAMD18= (0..7)
$$ 0 0 0 0 0 0 0 0
$$ ##$PRAMD19= (0..7)
$$ 0 0 0 0 0 0 0 0
$$ ##$PRAMD2= (0..7)
$$ 0 1048576 0 536870912 0 1048576 0 536870912
$$ ##$PRAMD20= (0..7)
$$ 0 0 0 0 0 0 0 0
$$ ##$PRAMD21= (0..7)
$$ 0 0 0 0 0 0 0 0
$$ ##$PRAMD3= (0..7)
$$ 2147483644 2131230719 2147483647 603979775 0 0 0 0
$$ ##$PRAMD4= (0..7)
$$ 0 0 0 0 0 0 0 0
$$ ##$PRAMD5= (0..7)
$$ 0 0 0 0 0 0 0 0
$$ ##$PRAMD6= (0..7)
$$ 0 0 0 0 0 0 0 0
$$ ##$PRAMD7= (0..7)
$$ 0 0 0 0 0 0 0 0
$$ ##$PRAMD8= (0..7)
$$ 0 0 0 0 0 0 0 0
$$ ##$PRAMD9= (0..7)
$$ 0 0 0 0 0 0 0 0
$$ ##$PRAMLED= (0..1)
$$ 15 15
$$ ##$PRAMP= (0..9)
$$ <> <tty10> <no> <no> <no> <no> <no> <no> <no> <>
$$ ##$PRAMPTP= 1
$$ ##$PREEMPTYPE= 0
$$ ##$PREPTY= <no>
$$ ##$PREREC= (0..15)
$$ 0 1 1 1 0 0 0 0 0 0 0 0 0 0 0 0
$$ ##$PRESHLD= 0
$$ ##$PTS160= -1
$$ ##$PTSA2X= (0..7)
$$ 0 0 0 0 0 0 0 0
$$ ##$PTSF2X= (0..7)
$$ 0 0 0 0 0 0 0 0
$$ ##$PTSFMX= (0..19)
$$ 429.9 429.9 0 0 0 0 0 0 0 0 0 0 0 0 0 0 0 0 0 0
$$ ##$PULCHK= no
$$ ##$PerMagATempSens= no
$$ ##$PerMagEth= <no>
$$ ##$PerMagFluxSens= no
$$ ##$PerMagMTempSens= no
$$ ##$PramDutyCycPerc= (0..15)
$$ 2 2 2 0 0 0 0 0 0 0 0 0 0 0 0 0
$$ ##$PramPeakPowerW= (0..15)
$$ 150 300 500 0 0 0 0 0 0 0 0 0 0 0 0 0
$$ ##$PramPowerSwitch= (0..15)
$$ 0 0 0 0 0 0 0 0 0 0 0 0 0 0 0 0
$$ ##$PramPulWidthMs= (0..15)
$$ 0.02 0.1 0.1 0 0 0 0 0 0 0 0 0 0 0 0 0
$$ ##$PreampMod01PN= <Z003959>
$$ ##$PreampMod01SN= <00409>
$$ ##$PreampMod02PN= <Z003959>
$$ ##$PreampMod02SN= <00409>
$$ ##$PreampMod03PN= <Z003504>
$$ ##$PreampMod03SN= <00403>
$$ ##$PreampMod04PN= <>
$$ ##$PreampMod04SN= <>
$$ ##$PreampMod05PN= <>
$$ ##$PreampMod05SN= <>
$$ ##$PreampMod06PN= <>
$$ ##$PreampMod06SN= <>
$$ ##$PreampMod07PN= <>
$$ ##$PreampMod07SN= <>
$$ ##$PreampMod08PN= <>
$$ ##$PreampMod08SN= <>
$$ ##$PreampMod09PN= <>
$$ ##$PreampMod09SN= <>
$$ ##$PreampMod10PN= <>
$$ ##$PreampMod10SN= <>
$$ ##$PreampMod11PN= <>
$$ ##$PreampMod11SN= <>
$$ ##$PreampMod12PN= <>
$$ ##$PreampMod12SN= <>
$$ ##$PreampMod13PN= <>
$$ ##$PreampMod13SN= <>
$$ ##$PreampMod14PN= <>
$$ ##$PreampMod14SN= <>
$$ ##$PreampMod15PN= <>
$$ ##$PreampMod15SN= <>
$$ ##$PreampMod16PN= <>
$$ ##$PreampMod16SN= <>
$$ ##$PreampModBisDat= (0..15)
$$ 20070123 20070123 20070301 0 0 0 0 0 0 0 0 0 0 0 0 0
$$ ##$PreampModPN= (0..17)
$$ <Z003959> <Z003959> <Z003504> <> <> <> <> <> <> <> <> <> <> <> <> <> <>
$$ <>
$$ ##$PreampModSN= (0..17)
$$ <00403> <00403> <00400> <> <> <> <> <> <> <> <> <> <> <> <> <> <> <>
$$ ##$ProdigyEth= <no>
$$ ##$RCUCDS= (0..7)
$$ 0 0 0 0 0 0 0 0
$$ ##$RCUCFS= (0..7)
$$ 0 0 0 0 0 0 0 0
$$ ##$RCUCSS= (0..7)
$$ 0 0 0 0 0 0 0 0
$$ ##$RCUI2C1= (0..7)
$$ 0 0 0 0 0 0 0 0
$$ ##$RCUI2C2= (0..7)
$$ 0 0 0 0 0 0 0 0
$$ ##$RCUI2C3= (0..7)
$$ 0 0 0 0 0 0 0 0
$$ ##$RCUI2C4= (0..7)
$$ 0 0 0 0 0 0 0 0
$$ ##$RCUI2C5= (0..7)
$$ 0 0 0 0 0 0 0 0
$$ ##$RCUI2C6= (0..7)
$$ 0 0 0 0 0 0 0 0
$$ ##$RCUI2C7= (0..7)
$$ 0 0 0 0 0 0 0 0
$$ ##$RCUI2C8= (0..7)
$$ 0 0 0 0 0 0 0 0
$$ ##$RDCU= 0
$$ ##$RFSINPUT= (0..1)
$$ 0 0
$$ ##$RFSVTY= <no>
$$ ##$RGTYPE= (0..31)
$$ 9 0 0 0 0 0 0 0 0 0 0 0 0 0 0 0 0 0 0 0 0 0 0 0 0 0 0 0 0 0 0 0
$$ ##$RG_max= (0..31)
$$ 2050 -1 -1 -1 -1 -1 -1 -1 -1 -1 -1 -1 -1 -1 -1 -1 -1 -1 -1 -1 -1 -1 -1
$$ -1 -1 -1 -1 -1 -1 -1 -1 -1
$$ ##$RG_min= (0..31)
$$ 0.25 -1 -1 -1 -1 -1 -1 -1 -1 -1 -1 -1 -1 -1 -1 -1 -1 -1 -1 -1 -1 -1 -1
$$ -1 -1 -1 -1 -1 -1 -1 -1 -1
$$ ##$RG_tab1= (0..255)
$$ 0.25 0.28 0.32 0.35 0.4 0.44 0.5 0.56 0.64 0.7 0.8 0.89 1 1.12 1.28 1.4
$$ 1.6 1.78 2 2.25 2.56 2.8 3.2 3.56 4 4.5 5 5.6 6.35 7.12 8 9 10 11.3 12.7
$$ 14.2 16 18 20.2 22.6 25.4 28.5 32 36 40.3 45.2 50.8 57 64 71.8 80.6 90.5
$$ 101 114 128 144 161 181 203 228 256 287 322 362 406 456 512 575 645 724
$$ 812 912 1030 1150 1290 1440 1620 1820 2050 -1 -1 -1 -1 -1 -1 -1 -1 -1 -1
$$ -1 -1 -1 -1 -1 -1 -1 -1 -1 -1 -1 -1 -1 -1 -1 -1 -1 -1 -1 -1 -1 -1 -1 -1
$$ -1 -1 -1 -1 -1 -1 -1 -1 -1 -1 -1 -1 -1 -1 -1 -1 -1 -1 -1 -1 -1 -1 -1 -1
$$ -1 -1 -1 -1 -1 -1 -1 -1 -1 -1 -1 -1 -1 -1 -1 -1 -1 -1 -1 -1 -1 -1 -1 -1
$$ -1 -1 -1 -1 -1 -1 -1 -1 -1 -1 -1 -1 -1 -1 -1 -1 -1 -1 -1 -1 -1 -1 -1 -1
$$ -1 -1 -1 -1 -1 -1 -1 -1 -1 -1 -1 -1 -1 -1 -1 -1 -1 -1 -1 -1 -1 -1 -1 -1
$$ -1 -1 -1 -1 -1 -1 -1 -1 -1 -1 -1 -1 -1 -1 -1 -1 -1 -1 -1 -1 -1 -1 -1 -1
$$ -1 -1 -1 -1 -1 -1 -1 -1 -1 -1 -1 -1 -1 -1 -1 -1 -1 -1 -1 -1 -1 -1 -1
$$ ##$RG_tab2= (0..255)
$$ -1 -1 -1 -1 -1 -1 -1 -1 -1 -1 -1 -1 -1 -1 -1 -1 -1 -1 -1 -1 -1 -1 -1 -1
$$ -1 -1 -1 -1 -1 -1 -1 -1 -1 -1 -1 -1 -1 -1 -1 -1 -1 -1 -1 -1 -1 -1 -1 -1
$$ -1 -1 -1 -1 -1 -1 -1 -1 -1 -1 -1 -1 -1 -1 -1 -1 -1 -1 -1 -1 -1 -1 -1 -1
$$ -1 -1 -1 -1 -1 -1 -1 -1 -1 -1 -1 -1 -1 -1 -1 -1 -1 -1 -1 -1 -1 -1 -1 -1
$$ -1 -1 -1 -1 -1 -1 -1 -1 -1 -1 -1 -1 -1 -1 -1 -1 -1 -1 -1 -1 -1 -1 -1 -1
$$ -1 -1 -1 -1 -1 -1 -1 -1 -1 -1 -1 -1 -1 -1 -1 -1 -1 -1 -1 -1 -1 -1 -1 -1
$$ -1 -1 -1 -1 -1 -1 -1 -1 -1 -1 -1 -1 -1 -1 -1 -1 -1 -1 -1 -1 -1 -1 -1 -1
$$ -1 -1 -1 -1 -1 -1 -1 -1 -1 -1 -1 -1 -1 -1 -1 -1 -1 -1 -1 -1 -1 -1 -1 -1
$$ -1 -1 -1 -1 -1 -1 -1 -1 -1 -1 -1 -1 -1 -1 -1 -1 -1 -1 -1 -1 -1 -1 -1 -1
$$ -1 -1 -1 -1 -1 -1 -1 -1 -1 -1 -1 -1 -1 -1 -1 -1 -1 -1 -1 -1 -1 -1 -1 -1
$$ -1 -1 -1 -1 -1 -1 -1 -1 -1 -1 -1 -1 -1 -1 -1 -1
$$ ##$RG_tab3= (0..255)
$$ -1 -1 -1 -1 -1 -1 -1 -1 -1 -1 -1 -1 -1 -1 -1 -1 -1 -1 -1 -1 -1 -1 -1 -1
$$ -1 -1 -1 -1 -1 -1 -1 -1 -1 -1 -1 -1 -1 -1 -1 -1 -1 -1 -1 -1 -1 -1 -1 -1
$$ -1 -1 -1 -1 -1 -1 -1 -1 -1 -1 -1 -1 -1 -1 -1 -1 -1 -1 -1 -1 -1 -1 -1 -1
$$ -1 -1 -1 -1 -1 -1 -1 -1 -1 -1 -1 -1 -1 -1 -1 -1 -1 -1 -1 -1 -1 -1 -1 -1
$$ -1 -1 -1 -1 -1 -1 -1 -1 -1 -1 -1 -1 -1 -1 -1 -1 -1 -1 -1 -1 -1 -1 -1 -1
$$ -1 -1 -1 -1 -1 -1 -1 -1 -1 -1 -1 -1 -1 -1 -1 -1 -1 -1 -1 -1 -1 -1 -1 -1
$$ -1 -1 -1 -1 -1 -1 -1 -1 -1 -1 -1 -1 -1 -1 -1 -1 -1 -1 -1 -1 -1 -1 -1 -1
$$ -1 -1 -1 -1 -1 -1 -1 -1 -1 -1 -1 -1 -1 -1 -1 -1 -1 -1 -1 -1 -1 -1 -1 -1
$$ -1 -1 -1 -1 -1 -1 -1 -1 -1 -1 -1 -1 -1 -1 -1 -1 -1 -1 -1 -1 -1 -1 -1 -1
$$ -1 -1 -1 -1 -1 -1 -1 -1 -1 -1 -1 -1 -1 -1 -1 -1 -1 -1 -1 -1 -1 -1 -1 -1
$$ -1 -1 -1 -1 -1 -1 -1 -1 -1 -1 -1 -1 -1 -1 -1 -1
$$ ##$RG_tab4= (0..255)
$$ -1 -1 -1 -1 -1 -1 -1 -1 -1 -1 -1 -1 -1 -1 -1 -1 -1 -1 -1 -1 -1 -1 -1 -1
$$ -1 -1 -1 -1 -1 -1 -1 -1 -1 -1 -1 -1 -1 -1 -1 -1 -1 -1 -1 -1 -1 -1 -1 -1
$$ -1 -1 -1 -1 -1 -1 -1 -1 -1 -1 -1 -1 -1 -1 -1 -1 -1 -1 -1 -1 -1 -1 -1 -1
$$ -1 -1 -1 -1 -1 -1 -1 -1 -1 -1 -1 -1 -1 -1 -1 -1 -1 -1 -1 -1 -1 -1 -1 -1
$$ -1 -1 -1 -1 -1 -1 -1 -1 -1 -1 -1 -1 -1 -1 -1 -1 -1 -1 -1 -1 -1 -1 -1 -1
$$ -1 -1 -1 -1 -1 -1 -1 -1 -1 -1 -1 -1 -1 -1 -1 -1 -1 -1 -1 -1 -1 -1 -1 -1
$$ -1 -1 -1 -1 -1 -1 -1 -1 -1 -1 -1 -1 -1 -1 -1 -1 -1 -1 -1 -1 -1 -1 -1 -1
$$ -1 -1 -1 -1 -1 -1 -1 -1 -1 -1 -1 -1 -1 -1 -1 -1 -1 -1 -1 -1 -1 -1 -1 -1
$$ -1 -1 -1 -1 -1 -1 -1 -1 -1 -1 -1 -1 -1 -1 -1 -1 -1 -1 -1 -1 -1 -1 -1 -1
$$ -1 -1 -1 -1 -1 -1 -1 -1 -1 -1 -1 -1 -1 -1 -1 -1 -1 -1 -1 -1 -1 -1 -1 -1
$$ -1 -1 -1 -1 -1 -1 -1 -1 -1 -1 -1 -1 -1 -1 -1 -1
$$ ##$RG_tab5= (0..255)
$$ -1 -1 -1 -1 -1 -1 -1 -1 -1 -1 -1 -1 -1 -1 -1 -1 -1 -1 -1 -1 -1 -1 -1 -1
$$ -1 -1 -1 -1 -1 -1 -1 -1 -1 -1 -1 -1 -1 -1 -1 -1 -1 -1 -1 -1 -1 -1 -1 -1
$$ -1 -1 -1 -1 -1 -1 -1 -1 -1 -1 -1 -1 -1 -1 -1 -1 -1 -1 -1 -1 -1 -1 -1 -1
$$ -1 -1 -1 -1 -1 -1 -1 -1 -1 -1 -1 -1 -1 -1 -1 -1 -1 -1 -1 -1 -1 -1 -1 -1
$$ -1 -1 -1 -1 -1 -1 -1 -1 -1 -1 -1 -1 -1 -1 -1 -1 -1 -1 -1 -1 -1 -1 -1 -1
$$ -1 -1 -1 -1 -1 -1 -1 -1 -1 -1 -1 -1 -1 -1 -1 -1 -1 -1 -1 -1 -1 -1 -1 -1
$$ -1 -1 -1 -1 -1 -1 -1 -1 -1 -1 -1 -1 -1 -1 -1 -1 -1 -1 -1 -1 -1 -1 -1 -1
$$ -1 -1 -1 -1 -1 -1 -1 -1 -1 -1 -1 -1 -1 -1 -1 -1 -1 -1 -1 -1 -1 -1 -1 -1
$$ -1 -1 -1 -1 -1 -1 -1 -1 -1 -1 -1 -1 -1 -1 -1 -1 -1 -1 -1 -1 -1 -1 -1 -1
$$ -1 -1 -1 -1 -1 -1 -1 -1 -1 -1 -1 -1 -1 -1 -1 -1 -1 -1 -1 -1 -1 -1 -1 -1
$$ -1 -1 -1 -1 -1 -1 -1 -1 -1 -1 -1 -1 -1 -1 -1 -1
$$ ##$RG_tab6= (0..255)
$$ -1 -1 -1 -1 -1 -1 -1 -1 -1 -1 -1 -1 -1 -1 -1 -1 -1 -1 -1 -1 -1 -1 -1 -1
$$ -1 -1 -1 -1 -1 -1 -1 -1 -1 -1 -1 -1 -1 -1 -1 -1 -1 -1 -1 -1 -1 -1 -1 -1
$$ -1 -1 -1 -1 -1 -1 -1 -1 -1 -1 -1 -1 -1 -1 -1 -1 -1 -1 -1 -1 -1 -1 -1 -1
$$ -1 -1 -1 -1 -1 -1 -1 -1 -1 -1 -1 -1 -1 -1 -1 -1 -1 -1 -1 -1 -1 -1 -1 -1
$$ -1 -1 -1 -1 -1 -1 -1 -1 -1 -1 -1 -1 -1 -1 -1 -1 -1 -1 -1 -1 -1 -1 -1 -1
$$ -1 -1 -1 -1 -1 -1 -1 -1 -1 -1 -1 -1 -1 -1 -1 -1 -1 -1 -1 -1 -1 -1 -1 -1
$$ -1 -1 -1 -1 -1 -1 -1 -1 -1 -1 -1 -1 -1 -1 -1 -1 -1 -1 -1 -1 -1 -1 -1 -1
$$ -1 -1 -1 -1 -1 -1 -1 -1 -1 -1 -1 -1 -1 -1 -1 -1 -1 -1 -1 -1 -1 -1 -1 -1
$$ -1 -1 -1 -1 -1 -1 -1 -1 -1 -1 -1 -1 -1 -1 -1 -1 -1 -1 -1 -1 -1 -1 -1 -1
$$ -1 -1 -1 -1 -1 -1 -1 -1 -1 -1 -1 -1 -1 -1 -1 -1 -1 -1 -1 -1 -1 -1 -1 -1
$$ -1 -1 -1 -1 -1 -1 -1 -1 -1 -1 -1 -1 -1 -1 -1 -1
$$ ##$RG_tab7= (0..255)
$$ -1 -1 -1 -1 -1 -1 -1 -1 -1 -1 -1 -1 -1 -1 -1 -1 -1 -1 -1 -1 -1 -1 -1 -1
$$ -1 -1 -1 -1 -1 -1 -1 -1 -1 -1 -1 -1 -1 -1 -1 -1 -1 -1 -1 -1 -1 -1 -1 -1
$$ -1 -1 -1 -1 -1 -1 -1 -1 -1 -1 -1 -1 -1 -1 -1 -1 -1 -1 -1 -1 -1 -1 -1 -1
$$ -1 -1 -1 -1 -1 -1 -1 -1 -1 -1 -1 -1 -1 -1 -1 -1 -1 -1 -1 -1 -1 -1 -1 -1
$$ -1 -1 -1 -1 -1 -1 -1 -1 -1 -1 -1 -1 -1 -1 -1 -1 -1 -1 -1 -1 -1 -1 -1 -1
$$ -1 -1 -1 -1 -1 -1 -1 -1 -1 -1 -1 -1 -1 -1 -1 -1 -1 -1 -1 -1 -1 -1 -1 -1
$$ -1 -1 -1 -1 -1 -1 -1 -1 -1 -1 -1 -1 -1 -1 -1 -1 -1 -1 -1 -1 -1 -1 -1 -1
$$ -1 -1 -1 -1 -1 -1 -1 -1 -1 -1 -1 -1 -1 -1 -1 -1 -1 -1 -1 -1 -1 -1 -1 -1
$$ -1 -1 -1 -1 -1 -1 -1 -1 -1 -1 -1 -1 -1 -1 -1 -1 -1 -1 -1 -1 -1 -1 -1 -1
$$ -1 -1 -1 -1 -1 -1 -1 -1 -1 -1 -1 -1 -1 -1 -1 -1 -1 -1 -1 -1 -1 -1 -1 -1
$$ -1 -1 -1 -1 -1 -1 -1 -1 -1 -1 -1 -1 -1 -1 -1 -1
$$ ##$RG_tab8= (0..255)
$$ -1 -1 -1 -1 -1 -1 -1 -1 -1 -1 -1 -1 -1 -1 -1 -1 -1 -1 -1 -1 -1 -1 -1 -1
$$ -1 -1 -1 -1 -1 -1 -1 -1 -1 -1 -1 -1 -1 -1 -1 -1 -1 -1 -1 -1 -1 -1 -1 -1
$$ -1 -1 -1 -1 -1 -1 -1 -1 -1 -1 -1 -1 -1 -1 -1 -1 -1 -1 -1 -1 -1 -1 -1 -1
$$ -1 -1 -1 -1 -1 -1 -1 -1 -1 -1 -1 -1 -1 -1 -1 -1 -1 -1 -1 -1 -1 -1 -1 -1
$$ -1 -1 -1 -1 -1 -1 -1 -1 -1 -1 -1 -1 -1 -1 -1 -1 -1 -1 -1 -1 -1 -1 -1 -1
$$ -1 -1 -1 -1 -1 -1 -1 -1 -1 -1 -1 -1 -1 -1 -1 -1 -1 -1 -1 -1 -1 -1 -1 -1
$$ -1 -1 -1 -1 -1 -1 -1 -1 -1 -1 -1 -1 -1 -1 -1 -1 -1 -1 -1 -1 -1 -1 -1 -1
$$ -1 -1 -1 -1 -1 -1 -1 -1 -1 -1 -1 -1 -1 -1 -1 -1 -1 -1 -1 -1 -1 -1 -1 -1
$$ -1 -1 -1 -1 -1 -1 -1 -1 -1 -1 -1 -1 -1 -1 -1 -1 -1 -1 -1 -1 -1 -1 -1 -1
$$ -1 -1 -1 -1 -1 -1 -1 -1 -1 -1 -1 -1 -1 -1 -1 -1 -1 -1 -1 -1 -1 -1 -1 -1
$$ -1 -1 -1 -1 -1 -1 -1 -1 -1 -1 -1 -1 -1 -1 -1 -1
$$ ##$RG_tabA= (0..255)
$$ 0.25 0.28 0.32 0.35 0.4 0.44 0.5 0.56 0.64 0.7 0.8 0.89 1 1.12 1.28 1.4
$$ 1.6 1.78 2 2.25 2.56 2.8 3.2 3.56 4 4.5 5 5.6 6.35 7.12 8 9 10 11.3 12.7
$$ 14.2 16 18 20.2 22.6 25.4 28.5 32 36 40.3 45.2 50.8 57 64 71.8 80.6 90.5
$$ 101 114 128 144 161 181 203 228 256 287 322 362 406 456 512 575 645 724
$$ 812 912 1030 1150 1290 1440 1620 1820 2050 -1 -1 -1 -1 -1 -1 -1 -1 -1 -1
$$ -1 -1 -1 -1 -1 -1 -1 -1 -1 -1 -1 -1 -1 -1 -1 -1 -1 -1 -1 -1 -1 -1 -1 -1
$$ -1 -1 -1 -1 -1 -1 -1 -1 -1 -1 -1 -1 -1 -1 -1 -1 -1 -1 -1 -1 -1 -1 -1 -1
$$ -1 -1 -1 -1 -1 -1 -1 -1 -1 -1 -1 -1 -1 -1 -1 -1 -1 -1 -1 -1 -1 -1 -1 -1
$$ -1 -1 -1 -1 -1 -1 -1 -1 -1 -1 -1 -1 -1 -1 -1 -1 -1 -1 -1 -1 -1 -1 -1 -1
$$ -1 -1 -1 -1 -1 -1 -1 -1 -1 -1 -1 -1 -1 -1 -1 -1 -1 -1 -1 -1 -1 -1 -1 -1
$$ -1 -1 -1 -1 -1 -1 -1 -1 -1 -1 -1 -1 -1 -1 -1 -1 -1 -1 -1 -1 -1 -1 -1 -1
$$ -1 -1 -1 -1 -1 -1 -1 -1 -1 -1 -1 -1 -1 -1 -1 -1 -1 -1 -1 -1 -1 -1 -1
$$ ##$ROBOTTY= <no>
$$ ##$ROUT14= (0..7)
$$ 0 0 0 0 0 0 0 0
$$ ##$ROUTER= 3
$$ ##$RX22TY= <no>
$$ ##$RXFMAX= (0..7)
$$ 432.5 -1 -1 -1 -1 -1 -1 -1
$$ ##$RXFMIN= (0..7)
$$ 5 -1 -1 -1 -1 -1 -1 -1
$$ ##$RXINTLV= (0..7)
$$ 1 0 0 0 0 0 0 0
$$ ##$RXMSTY= <no>
$$ ##$RockSwitchEth= <no>
$$ ##$SCMTY= <no>
$$ ##$SGUC1= (0..15)
$$ 18 19 0 0 0 0 0 0 0 0 0 0 0 0 0 0
$$ ##$SGUC2= (0..15)
$$ 33 256 0 0 0 0 0 0 0 0 0 0 0 0 0 0
$$ ##$SLCBCONF= <SH>
$$ ##$SPECTR= 10
$$ ##$SY2FLAG= 0
$$ ##$SYNCTRIG= 11
$$ ##$SamChgEth= (0..3)
$$ <149.236.99.52> <no> <no> <no>
$$ ##$SamChgProtocol= (0..3)
$$ <SOAP> <> <> <>
$$ ##$ServiceNo= <>
$$ ##$Sgu1PowerLevels= (0..7)
$$ 0 0 0 0 0 0 0 0
$$ ##$Sgu2PowerLevels= (0..7)
$$ 0 0 0 0 0 0 0 0
$$ ##$Sgu3PowerLevels= (0..7)
$$ 0 0 0 0 0 0 0 0
$$ ##$Sgu4PowerLevels= (0..7)
$$ 0 0 0 0 0 0 0 0
$$ ##$Sgu5PowerLevels= (0..7)
$$ 0 0 0 0 0 0 0 0
$$ ##$Sgu6PowerLevels= (0..7)
$$ 0 0 0 0 0 0 0 0
$$ ##$Sgu7PowerLevels= (0..7)
$$ 0 0 0 0 0 0 0 0
$$ ##$Sgu8PowerLevels= (0..7)
$$ 0 0 0 0 0 0 0 0
$$ ##$SguType= 2
$$ ##$ShimMaxVal= 32760
$$ ##$ShimPow1Ch2Sh= (0..38)
$$ 0 0 0 0 0 0 0 0 0 0 0 0 0 0 0 0 0 0 0 0 0 0 0 0 0 0 0 0 0 0 0 0 0 0 0 0
$$ 0 0 0
$$ ##$ShimPow1Imax= (0..38)
$$ 0 0 0 0 0 0 0 0 0 0 0 0 0 0 0 0 0 0 0 0 0 0 0 0 0 0 0 0 0 0 0 0 0 0 0 0
$$ 0 0 0
$$ ##$ShimPow1NChan= 0
$$ ##$ShimPow1TotIMax= 0
$$ ##$ShimPow1Vmax= (0..38)
$$ 0 0 0 0 0 0 0 0 0 0 0 0 0 0 0 0 0 0 0 0 0 0 0 0 0 0 0 0 0 0 0 0 0 0 0 0
$$ 0 0 0
$$ ##$ShimPow2Ch2Sh= (0..38)
$$ 0 0 0 0 0 0 0 0 0 0 0 0 0 0 0 0 0 0 0 0 0 0 0 0 0 0 0 0 0 0 0 0 0 0 0 0
$$ 0 0 0
$$ ##$ShimPow2Imax= (0..38)
$$ 0 0 0 0 0 0 0 0 0 0 0 0 0 0 0 0 0 0 0 0 0 0 0 0 0 0 0 0 0 0 0 0 0 0 0 0
$$ 0 0 0
$$ ##$ShimPow2NChan= 0
$$ ##$ShimPow2TotIMax= 0
$$ ##$ShimPow2Vmax= (0..38)
$$ 0 0 0 0 0 0 0 0 0 0 0 0 0 0 0 0 0 0 0 0 0 0 0 0 0 0 0 0 0 0 0 0 0 0 0 0
$$ 0 0 0
$$ ##$ShimPow3Ch2Sh= (0..38)
$$ 0 0 0 0 0 0 0 0 0 0 0 0 0 0 0 0 0 0 0 0 0 0 0 0 0 0 0 0 0 0 0 0 0 0 0 0
$$ 0 0 0
$$ ##$ShimPow3Imax= (0..38)
$$ 0 0 0 0 0 0 0 0 0 0 0 0 0 0 0 0 0 0 0 0 0 0 0 0 0 0 0 0 0 0 0 0 0 0 0 0
$$ 0 0 0
$$ ##$ShimPow3NChan= 0
$$ ##$ShimPow3TotIMax= 0
$$ ##$ShimPow3Vmax= (0..38)
$$ 0 0 0 0 0 0 0 0 0 0 0 0 0 0 0 0 0 0 0 0 0 0 0 0 0 0 0 0 0 0 0 0 0 0 0 0
$$ 0 0 0
$$ ##$ShimPow4Ch2Sh= (0..38)
$$ 0 0 0 0 0 0 0 0 0 0 0 0 0 0 0 0 0 0 0 0 0 0 0 0 0 0 0 0 0 0 0 0 0 0 0 0
$$ 0 0 0
$$ ##$ShimPow4Imax= (0..38)
$$ 0 0 0 0 0 0 0 0 0 0 0 0 0 0 0 0 0 0 0 0 0 0 0 0 0 0 0 0 0 0 0 0 0 0 0 0
$$ 0 0 0
$$ ##$ShimPow4NChan= 0
$$ ##$ShimPow4TotIMax= 0
$$ ##$ShimPow4Vmax= (0..38)
$$ 0 0 0 0 0 0 0 0 0 0 0 0 0 0 0 0 0 0 0 0 0 0 0 0 0 0 0 0 0 0 0 0 0 0 0 0
$$ 0 0 0
$$ ##$ShimPowMaxUA= (0..63)
$$ 130000 130000 130000 130000 130000 130000 130000 130000 130000 130000 130000
$$ 130000 130000 130000 130000 130000 130000 130000 130000 130000 0 0 0 0
$$ 0 0 0 0 0 0 0 0 0 0 0 0 0 0 0 0 0 0 0 0 0 0 0 0 0 0 0 0 0 0 0 0 0 0 0 0
$$ 0 0 0 0
$$ ##$ShimPowMaxUC= (0..63)
$$ 130000 130000 130000 130000 130000 130000 130000 130000 130000 130000 130000
$$ 130000 130000 130000 130000 130000 130000 130000 130000 130000 0 0 0 0
$$ 0 0 0 0 0 0 0 0 0 0 0 0 0 0 0 0 0 0 0 0 0 0 0 0 0 0 0 0 0 0 0 0 0 0 0 0
$$ 0 0 0 0
$$ ##$ShimPowMaxUG= (0..63)
$$ 524287 524287 524287 524287 524287 524287 524287 524287 524287 524287 524287
$$ 524287 524287 524287 524287 524287 524287 524287 524287 524287 0 0 0 0
$$ 0 0 0 0 0 0 0 0 0 0 0 0 0 0 0 0 0 0 0 0 0 0 0 0 0 0 0 0 0 0 0 0 0 0 0 0
$$ 0 0 0 0
$$ ##$ShimPowNum= 0
$$ ##$ShimPowRcbType= 3
$$ ##$ShimPowRes= (0..63)
$$ 1e-20 1e-20 1e-20 1e-20 1e-20 1e-20 1e-20 1e-20 1e-20 1e-20 1e-20 1e-20
$$ 1e-20 1e-20 1e-20 1e-20 1e-20 1e-20 1e-20 1e-20 0 0 0 0 0 0 0 0 0 0 0 0
$$ 0 0 0 0 0 0 0 0 0 0 0 0 0 0 0 0 0 0 0 0 0 0 0 0 0 0 0 0 0 0 0 0
$$ ##$ShimPowRng0= (0..63)
$$ 1 1 1 1 1 1 1 1 1 1 1 1 1 1 1 1 1 1 1 1 0 0 0 0 0 0 0 0 0 0 0 0 0 0 0 0
$$ 0 0 0 0 0 0 0 0 0 0 0 0 0 0 0 0 0 0 0 0 0 0 0 0 0 0 0 0
$$ ##$ShimPowRng1= (0..63)
$$ 1 1 1 1 1 1 1 1 1 1 1 1 1 1 1 1 1 1 1 1 0 0 0 0 0 0 0 0 0 0 0 0 0 0 0 0
$$ 0 0 0 0 0 0 0 0 0 0 0 0 0 0 0 0 0 0 0 0 0 0 0 0 0 0 0 0
$$ ##$ShimPowRng2= (0..63)
$$ 1 1 1 1 1 1 1 1 1 1 1 1 1 1 1 1 1 1 1 1 0 0 0 0 0 0 0 0 0 0 0 0 0 0 0 0
$$ 0 0 0 0 0 0 0 0 0 0 0 0 0 0 0 0 0 0 0 0 0 0 0 0 0 0 0 0
$$ ##$ShimPowRng3= (0..63)
$$ 1 1 1 1 1 1 1 1 1 1 1 1 1 1 1 1 1 1 1 1 0 0 0 0 0 0 0 0 0 0 0 0 0 0 0 0
$$ 0 0 0 0 0 0 0 0 0 0 0 0 0 0 0 0 0 0 0 0 0 0 0 0 0 0 0 0
$$ ##$ShimPowType1= 0
$$ ##$ShimPowType2= 0
$$ ##$ShimPowType3= 0
$$ ##$ShimPowType4= 0
$$ ##$ShimSysAngle= <>
$$ ##$ShimSysFunc= (0..63)
$$ 1 2 3 4 5 7 9 11 15 16 8 10 12 14 6 17 13 18 19 20 0 0 0 0 0 0 0 0 0 0
$$ 0 0 0 0 0 0 0 0 0 0 0 0 0 0 0 0 0 0 0 0 0 0 0 0 0 0 0 0 0 0 0 0 0 0
$$ ##$ShimSysMatId= <no>
$$ ##$ShimSysMatrix= 1
$$ ##$ShimSysOffset= <0>
$$ ##$ShimSysType= 1
$$ ##$ShimUnit= 0
$$ ##$TFXNUM= 0
$$ ##$TOSITY= <no>
$$ ##$TRIPLO2= 0
$$ ##$VTU= 1
$$ ##$VTUETH= <no>
$$ ##$VTUTY= <tty05>
$$ ##$WBREFAM= (0..15)
$$ 312.9 96.3 100 100 100 100 100 100 100 100 100 100 100 100 100 100
$$ ##$WBREFLM= (0..15)
$$ 0 0 0 0 0 0 0 0 0 0 0 0 0 0 0 0
$$ ##$WBREFPH= (0..15)
$$ 77.85 -68.67 0 0 0 0 0 0 0 0 0 0 0 0 0 0
$$ ##$WBSGU= (0..15)
$$ 0 0 0 0 0 0 0 0 0 0 0 0 0 0 0 0
$$ ##$XFAC= 2
$$ ##END=
$$ 
##$DECIM=	128
##$DSPFVS=	21
##XUNITS=	HZ
##YUNITS=	ARBITRARY UNITS
##FIRSTX=	78060.534004963396001
##LASTX=	-78188.273902141096187
##DELTAX=	-1.1920928955078125
##XFACTOR=	1
##YFACTOR=	0.18819157646097206538
##FIRSTY=	-151.659942626953125
##MINY=	-325.59747314453125
##MAXY=	1217290
##NPOINTS=	131072
##XYDATA=	(X++(Y..Y))
78061h05N2J27M1j06n3K2L2L3K9L0l2l1OPPORRQRj9j9j9j9K4K3K4K4J2J3n0m9LLLLmllmP5
78012e82P4j8j66r0N8J16l3p6kN8N8m3m2M4M5k4k3J4J3mmmmn0n0O1O1J2J2k4k5M6M6o5o5J7
77969f59J7J7J7j6j6j6j5nmmmN1N2j0j0j1j2ppMP8Q7o2o1J2M7M8l7l7%%m1m1K1K1jkjkl5l4
77920f78K7K7L3L4mlk7k8N9N9m5m6m5m6O0O1k7k6N9N8m7m8j4O0N6o8q4rK8K7L8L8j9k0l4M0
77877e54P2n1q7j4P3P3m0m1mmj4j5K3K2l2l2P9Q0q3q3MLO9P0m2m2m7m8L8L9K5K5l6l7L5L6
77834e40L5L5l4l5K7K7n8n9K8K8K3K4j4j4j3j4K4K3k5k5L6L6pqpqJ0Rk7k8j4j3M8M8rj0rr
77789e19o7o8K0J9O0O0jkj4j4j4j4J4J3J3J3j5j5j4j5OPOOrrrrJ3J3J3J3o6o6P0P0mmm2m1
77741f02L8L8k3k4j2j3j2j3Q6Q5M9p5r4k1M2M2LMMLm4m4M2M2m6m6M0M1J4J4J5J4j2j2m9m9
77698e75K9L0K9K9j%jjKLKLKLKLk1k0k0k1NNNNK1K1j6j6k0k1M1M1lmmlLLM0M0l8l9jjm0l9
77643e38K3K2OOOPl2l2L0L0rrK8K8j2j3j3j3k5k5L7L7m0l9J7J8K7m7m2Q1J06L2n4n5kll9l9
77598e40M6M6RRj5j5j5j5KKKKj9j8M3M3J3J2J3J2n2n3RJ0J0J1J1J1k1k1J7J6PPPPKLo0o0K
77549e20JO3O3l3l2MML0L0pqJ3J2J3J2l9l8jkrj0rj0MNMNK8K9l3l2M3M4m3m3P5P5l6l6m8m7
77500d79J4J4L9L9L9L9j3j4n0n1kkkkPOM4M3o8o8ooR2R3m4m3l5l6KJooL1L1j6j6K1K1K0K1
77453c48K0K0n0n0j3j3j8j8O8O8q0p9N7N6pqqpJ2J3k5k5N7N6n5n4K5K5j2j1ooL2L1J5J4o3
77408c87o3k7J22J26k2j51p6L3L3NMR1R1j10j10M9J23J3j36m9R9L7l7l3M2j0q4o4Q4J23M9
77372b35l6l5q2q2k0k1R6R5j5j6l7l7O9O9lp8m2J06O4q4p4jN8j5m8K6O5O4m2m1m3m2J9J9o
77330c85oooK9K9qqk0k0M2M2j9j9l2M1J10l7q2qP7Lq6q6N8N7k9k9M9M8J2J2J7J7k0k0k0k0
77286c23k0k0J2J3J2J3m7m6J6J5M0L9KLK7K7o0n9M7M6o4o4K8K8qrO8O8j8j8m6m7M0M0L4L3
77243a98j02j02J02J01n4n5j6N7Pj17k3J01R8k6j02k9Q3Q3m6m7rj0J4J4k4k3K3K3o4o4L9L8
77205c28k4k3P7P6oj30o1O3O3o0n5O8O6n8n7J7N4k0k0J04J04k0j08l5N2N2k7k6N9O0p0p1J7
77165b67J6j5j5K2K1l6l6l6l6J16J15Pj16j16QQ7l7m9m9P9Q0m3m3R3R3q0q0L1L1j2j1j1j2
77126c01l7l6J41J40l1j54p3N0O5j0k3k2%%%%opQ0Q0m9m9j2j1K0K1m2m1j2j1M9J24L8q7j40
77084c46o6R5R4l2l2OQ0P6m7j03l0L3L3l9l9M8M7k6k7J1J0n1n2O0N9llllj6j5n3n3O9P0j6
77041b64j7K5K6j2j2j2j2M9M9k9k8k9k9j7j7K0K0L1L1nom5m4J8J7P2P3o4o3j4j3K4K4K6K6
77000b01K6K7o0o1j8j9QQ2J10j4j01j01N2N2q1q1L0L0O1O2K4K4p0o9M2M2K6K6j0j1mmm0m1
76959b62j9j9M2M3m2m1O9P0m5m5m4m5M1M1M1M1kkklJ7J7J7J7nonoo2o2P3P4l7l6%%m3m3nO8
76911b10J8j04m6P7Q5l9r7K5J15M1m6m6K8K8K8K8o0n9k2k3L9L9lkKp1j00K5J42J43l5l5l5
76872a70l6l5l6J8J9J8J8K0K1K0K0k8k9RQl1l1OQ1Q1m1r6k1K3K2l5l4J9K0n5n5J2J1k5k6J26
76829b12J26K7r6n4K0J8n7l9L5N9N9l5j08o1O1R8R8j8j8k1k2k2k2m0m0mlJ04J04k0r4m9P3
76790a53P4P4p7p6m0m0N6N6j8j8J1J2o2o2L6L7L6L7M7M8k7k7o5o4RRl3l4M1M1l6l6JJM1M1
76747a60MMl3l2M1M2k7k7M7M7m6m6P8P7p6p7lko1o0j4J09O6n7n4O9P5%o6RN4N5o5o4lklkJ7
76700a86J6N4N4p0p0MMK5K5m9m9J9J8J8J9k1k1J6J5M3M2l1l2kll1l2k8R5J85J12p7j50o8N6
76659a00O8n4r4j9L2L1l8l7J7J8J8J8L7L6L2L2n2j26q5L9R5K0n4n3onO9O8m1m0L3L3k2k2k2
76617a74k2K9K9m5m5KLP6P7OPo8o7lkL4L5J4J3k3k3k6k7J1J1QQRQk6k5l8L6R4k9j04K0J72
76572d5R7p7j52rO5K4n0k0k1J2J2kkjkJ2J2J3J2m5m6K9K8rrK8K8P2P1kko2o3o3o3K1K0K1K0
76525a48M5M4k9k9poooj%%jpqqqO3O3j0q5q6L7Q2Q2n2j25l5Q9Q4J1k0j9nq0m1Q3R7k5j14l9
76477b20J02J03j6j6ononm5m4L0K9L4L4m0l9QRo5o6Q7Q6l6l7k9k9QQP6P5m8m9N9N7j4j6%%
76432b6%%k7k7k8k7O3O2j2j1K0K0n3j27m0Q4N2k3QQLLQQQPo4o5RRJ8J9J8J8m7m6P2P2n7j30
76384b21m2Q1J35J1l5l5J3J3o2o1R6R6k7k8K5K4r1r2MJ27Q8l2m5m4j5j5J5J5J6J5LMMLQQj8
76340e9r1m5P7J15qp1MP0nj10j11N8N7J3J2N0M9J8J8n6n6l0l1M4M3j%l8l7L6L7L7L6q2q3r
76297a49rJ8J7Q7Q6o3j39r2L1O5O5kjMLMMMNL6L6k7j01o3O1J07j6j04l0L6L7l3l3M6M6M6M5
76253B7q4q5j1j1O5O5qrl3l3k8k8J9R3Q2l8j26j25Q2Q1M1q2o0J5L2m3l3R1J11L6k3k5j1j0
76213f6J8J9j1j34q3R0J57L2r5r6M2M3L8L8mp9j15m2O5O5LMM8k6o8OJ23M7q9r1O1O1n1n0N6
76171h4N7p5p5L1J04K2n1n5J9RJ0N8N6J3o0p9p9j4N9K3K3j0rL3L4k8k9J4J3m8m8Q9Q7k1k3
76129c4J3J3m9m8J0J1k6k7J9J9K0J9j9j8n6n6P4P3n8n8L8J13oj79q9Q4J09L4k4N0M9k3q0o
76089a08J0J0rrL8l7l1M3R9K6q6q7J8R2L1j17j12L6Q3Q2j9j9J3J3J2J3j1j0j0j1K3K3K2K3
76048C4lkL4L4q9q8k7k7M3M3pO6P8p0j31J6J01K8q1q2L0L1l1l1O3O3JJJ01J01q4q3LLqq0p0
76004a20P9N1N3l9l7p6p6M2M1M2M0j9k0k0k0J0J1J1J0j1j1j1j1k8k8RQJ09J08j25j25N3N3
75965d7l3l3M3M2j9j9J7J6m5m6MMM0M1mml7l6L4J06jj49j10L9J23M9QQl5l4k1k0M0M1RJ0R
75921a0Rnonolllmp8p9N7N6O7O5o9o9N1M9J4J4LLn7n9M3M1r0j66k7J20J21k8m0L3P4p2p3P4
75874e8K9m6q1oN8N9j3j3j3j3k3k3J4J4O4O4K9m3n8Q9R5n4j22K4N9j4q0q1P5P3m6m7j0j1N7
75833e2N5n4n5PQlp8j8J31J29j8q0oL1m4p9O8J30j8j28n4N5N5n3n3L3L4rrN3N2j09j09KKN7
75790a27N7K1K0n6n5N6N6l3l3MMK1K1K1K1j4j4j3j4J0J1J0J0L1L2p4p4j3O1K4K4%P3P0n4r9
75747a5k5J2J1j2j2P3P4m0m1J7J7M3l1p6p6L3L3J6n6m6K8L1m3o5N8J11L8l5l3kkppP1ko2o2
75703h4J9J9mml7l6j7N7R3K0k8k9N1N3q2q3K8K8n8n8PQ0N9j5n3K2K1n3m9K6J02J02pq1o7N
75660e3K1K1k4k4k3k4NONOO7O6K7m7p5kJ3J3l5l5k8k7n0P3J08L2m5m7j0j0k8M6J09j2r0r0
75617a61J12J11n0m9j3j3n1n0L7L6K6K6K7K5l6l8M5M4l4j08n4O9M7k7k4N0P6Kl6l7N0N1j0
75577D3j0j09j09P6P6L3L1n2n4O4O2KKk9k8L2L2ppm0l9J0Q2N5o9r3k0J8J7J3J3N0N0n6n6N4
75534C7N5j8j8J9J9q9q8O7O6q1j56J2J84J63j0q8q6j2j2j2j2j2j1K6K5k7k7J0J0qqP8P7o4
75494Io2K3K3m1m0llP5P4o0o1n9n9K7K7L3L4O9P1MMl2l3n5n6Q0P8q2q4K3K2j9r3qJ39J22k5
75450F2m4m3l4l4K8K7J7J7k0k0m6m6K1J69J13l6j44p0NNn2n2J04J02qqJ0J1J0J0k0j9J7J7
75409D9kkl9l9K9K8l1j05o3Q4J24N1m4m2L7L9n3n2j5j6N4N3J7J6r5r6L9M0M0M1r4r4NNO6O6
75366ARQRRn9o1KJJ9K0J00J01q0j52o9Q0O3q2p8O9Q1Pm5K8O2O4m3m4l8m0klM1M0LMK1K0o5
75320Ao5N9N8n2n1M1L9LLl4l3K8K7l9l9klJ9J8J9J7J3J2p3p4N1N1J3J3j5j4j6j5L8L6L8L8
75276A10m8m9Kp2q4M0J25J26n5n4j8j7K5K5K5K5j13j13k8R6P1kl8l9K1K1N6N8n4n3n5n4O5
75236e5O4k1k2k6k6Q4Q4m6m4m6m6l9l9M8M7j8j8J9R3K1j01j03K2J19M6m1m1MLM0L9L8L8p3
75196Dp3opL0L0l1l2L1L1J3J3JP5R4k9j40j39J4J4N1N2K1K2l9m0opN5N5k4k3k3k3K1J9m0m1
75152g7L9L8k2k3N5N6j24j25Q9J61Mj44k0J28J7j29j07M2J03m5o0Q8J23M9k0j9J2J3n7n5N3
75115D3N4p5p5O0O0K3K3l8l8l4l3O8O8J8j29j30J8J02J00k5k5j0j0K7K6l3l3MNo6o7J9K0M7
75074c6M6j4j5K3K3o1o3ppP9P8J9J8o8o7J6J6J7J5L6L6k5k5j2j2j1j2J5J7k0k0M3M5o6o6L
75031f2LLLJ3J3J2J3RRm6m8L2J05M6j02m9R7R7n1j10J2J30Qq5j0O3O3q3q2R0R0r2r1j8j8m3
74989g9m4L0L1L2L2l6l7rO5O0o2j01k7R7R5q4q5Q3Q2m1j15k8R5N9o2o0O4Q7J5n8n9J4J4N0
74948A8N1o2o2J2J2kjkjL4L3L4L4m4m5m3m5K4K4j2j3k3k2LP6O7n4r7k3P8P6m0m1J0J0RJ0l5
74903e2l6L9L9k6k6J0J1J4J4k3k3M4M4M5M4j11j11L1J53Q3r0j77n5J20J19NMk8k8o4o6J5J4
74863f8N1N1m8m9K5K5N9O0j4j4l9l9klQRQ3Q4k8k8RRn8n8J6J6m5m3L0K9l5l6KJnnL2L2j9j9
74816b4j9k0l2l3M2M2K0K0n5n4K3K2N9N9J0J1o4o2L4L4lkJJL9L8lmp7p6j3j3J00J02Oj42p3
74772a06P5R2J8mnm0l9K8K9j4q8j6J31M7j02j25J19J81o6j76k8J51Mj65r3J33J31p9q0L1J04
74735D8K8j20k3N1M1l2j6j7k2k1M6M6k7k7l7l6Q6Q6j2j3j2j3O3O2o1o1nnm2m3OOO8O7j9k0
74692B0J8J8m8m7L8L8j5j4j3j4J0RRJ0J6J6J6J6j5j4lP0L9j09j09L9O9mo2o4J6J7k0k1O9O9
74649E0PPj3j3m9n0P0P0q5q5M3J16P3p5l6l4qpRJ0M6M7m0l9l9l9J0J0RJ0M9N0q5q6O1N9k5
74605bk6l9l9K3K3L8L7L8L8o0n9P5P6m8m8L8L8j2j3K3R7l0j76k01M6K01N5q2q0K6K5K5K5L6
74564F8L5n1n1J5J4p0p2J18J19n7n8n6R0N0k5p1p1L4L5PRp7p8L9L8L9L7O3O2m9m9M6M5o3j37
74522g2n1R7Q6J4%%o6o4pooon6n6N3J28P8o7q4j0Q1Q0n0m9N6N6n2j26OJ53P2p5j33J4Q1Q2
74479A01M4M4m2m2m6m6m4m6l3l3P7P7kkkkL0K9n6n6k3k2Q8Q7l1l1OOkkjkN8N8p7p6j3j3j3
74433e3j3RJ0RJ0J6J5J7J6JJl6l5k1k1Q9R0j5j5n2n1P2P3j3j3m8m6m7m7M6M7M5M7k7k7k7k6
74389b0L0L1n5n6K9K8n3n4R2J64Oj41o4Q2P9o9k8M7M2l2p6kL7L8k1k2k1k1m7m7Q8Q8l8l7%
74347b3jL4L4r0r2n4R4R0J5k2k3Q3Q3n5n6j7j9J7J6j9k1N0N1J4J4KJo0n9k0k0J6J7N5N5l1
74304E9l1k0k0O5O7o1n9M5M6n4j27l9J09J11L8k2k3j9j9j8j9rqK7K8qrN1J26O0q7j70k0R4
74264H4R5q0q1j7j6j6j7O3O5KLN4N4n7n7j1j2m9m8L8L6J%o3o4P2P1j1j0j1j1M1M1k1k0M9N0
74220A47q7q5k4k4J3J2J9J8N4N5k2k2k2k3rrj0j0O1O1p4p3J2J1J2J1K0K2K1K2n3n2j5j6J5
74178d4J5N1N2l9l8kkP2P4J4j08p6M7J30Pj12l8P3P3l8l8l8l7K8K9K9K9q8q7P2P2m7m7J3J4
74136A5L0L0l2l3m6m8L9L9P2P3l9l8o2o0K4K5mlL3L4l3l2MP7N0p3j02k8P7P6nmk6k5k4k6l
74092d8lL4L3p1p1L9M0K9K8l1l2KLKKqrK8K8jkkkJ0J0J0J0J2J2n0m8L6L5j%JKKJL5L5n1n1
74041bj9j9M2M2k3k2k2k3OOPOk8k9P5P4O1o3r6k3M5M4l6l6O1O2o9o8NP8N2p1p6M7P9m3j21
73997i7m8O3O3K7K8n7n8K5K5K4K4j9k0J7J7MMNMl9l9K2K2o6o6M5M6L9L8KKq4q5J24J24k8k8
73953F0J0Rq5q6K5K6J3J3O4O6j2j59j23K5J15J14j2j2l8l7M7M8k8k8NNLp0q0O8J09L7m9m7
73912dJ8J9K0J9p3p4Q5Q7l1l1NP8L0j18j12L4M1L9l5l7K2K1N9N9m8m8m7m8L5L5L3L5j6j5j6
73870B1j5LLLLRRMMk8j01m2J06J04m3p9O7J31j6j27n1O9P1l7l6M6M5j6j6l8l8K3K4MLl3l3
73826CK4K5j3j2KLl3l4M0M1m5m4M1M1M2M2jkl8l8n2n3j6j6NMN6N6N7q9r9N0J62L9j41j40P6
73782e7P6j0rL2L3L3L3n3n2j6j4K1K3m0l8N7N8n3n2n2n3N9N9N3N3J7J6m6m5m5m6Q2Q3K2j02
73740B7j06l3K9L0J8J8N4N6K7K7l5l5k1k2k2k0L6L8m4m3M5J21O6n7j52p7N8N8ppm3m4R4R4
73700A28j1j33j27M5J61Q8o7j41k1J02O0o2o8NM7k6n9J6J00J02n4n5L6L5p6p5O6O7ONonoo
73659G1j8j8p0p2j9J04J03j9n0m9K9K8J7J7J7J7L7L6p4p5J9J8o2o3K7R9M1j07p1P8J53Pn1
73620A00n1k3k3j6j8R3R3o8o8k9l1J6J6J5J6L9L9q8q6m6J03J06m2p6lQ0Q2k3k3o0n9N3N5q
73579F5qm4m3O5O7l0l1l1k9jjkjK0J8K0K0k0j9J8J8KJl5l4j%L5L6k2k2J5J5j2j2N0N0k5k6
73533F6k5k6KJKJP1P0o4j37o7Q2L9l3l9L4R1J8k5k4N7N7m0l9kkk7k7k6k7R6R7o4o4ppooj2
73486a2j2P3P4mmm1m1RRRRm7m6L8L9n3n2N6N8nnnoj8j8n4n6M4M3Q0Q0k8k8k9k8M1M0m1m1n
73439B3O9L4j14j15L2J58J1j19j19J05J05J8J8J3J3pq2o5Q1R0J5o9o9%%L7L7J3J3m9m9RRR
73398E5Rm0m0llK0K0j7j5qrP7P8p8p8L2L2j6j6j5j6Q0Q0oop8p8Q2Q2mmo6o5%JQ6Q7q2q0m4
73351d6m4N9N8K2K2q5q7M9N0OQPQk7k7J0J0l0l0R5R6J3j35n7Q9M3j05o9Q0J38rj24j26P4P3
73309IL7L7k8k8RRm5m5p2P6J49P6j23j22K9J77P5p2j60j2R6K3l1l2P5P5n3n3RRm0l9lkQ7Q8
73266A85m8m8j9j8j9j9o4o6K0K1O2O2k3r5p7P2P0O9lmm0l9m2m2R4R3L1L2q0p9KKQ7Q9m4m5
73223G7J8J7J1J2j00r9P9Q1mp9m6R9M4j05j29J7J07L1o5QQ9J6p2p1L4L4N1N2l5l5o2o3M8M8
73182HonN5N6n8n8K7K8o8o9O6O5n4n5L2L1p1p1M0L9LLKLPQM3M4OOOOk7k7N9N9p0o9qq%jL6
73131A3L7J2J2M9M9l9m0l9m0K2K1j6j5mmN7N8p2p0L3L5n6j30K9J76J09l8j23m8NMRQl5l6N1
73088a6M9pqppK0K0l1M3P1p8q2O5J24k4o4RO2j3o9MM4M4q7q6K5K6K7K6J4J4k2k3K1K1j6j5
73044G4j9k0J8J8rj0m7m6P8P9l1l2k5k5L7L7k6k6k5k7L4L5k7k6N0N2l6j08m6P7J58L6r0q8
73004fJ3J4%%%JK0K0K0K0k7k8NNj8r0o2O2Q0Pk9k9L5L6p4p5M1M2P7P8k8k8k8k9rj0rrJ5J6
72956A9k0k0J0J0M6M7rj0rrKKl5l4L8L9KKo9o9R0R0QPm1L2J7j05r9P2J29Nj40o7P7P8p8p6
72911f8K5K6j1j1M2M4j8j9%%j%K5K6o0o0L0L0K9L0k3k3L8L9j6j6p7p8N4N2j%l6Q7J24Jn7n6
72865G1M2M3q3j57n4P0J49P6l4l5k7k8k7k7L3L4mln3n4N8N6m1m0O9O9j%l8l8NNj05j05P4P5
72822b5J3J2%jL5L6p3p5RJ32J17nj14j13J0J0J0J0M0M0k2k1n8n9N3N1J08J08mj26j18m4J7
72783d7J7N6N7N6N7l5l5K7K7j14j14k8k7O1O0K4K4j1j1N0N1m1m1K1K1j5j6j5j5K5K5o1o1K3
72743eK2j4j3M8M9j3j2ONl1l1M7M7j5j5l8l7jjN1N2rrl4l5N3N2n3n3L3L3M0M1r5r4m3m4M3
72697g3M2rj0K7K6k9l1L1J05M9p3p8mN8N8k3k3nmq2q4k9R4Q6Q6l0l0k5k5N1J25R2l2q2q2k8
72654C9k7k7k7N8N9opL1L0j0j0j0j0m4m4M1M1n0n0j4j3O5O7k0k0j2j3M9M9K3K3o4o3L7L8k4
72611H5k4kjkkk9k9PPj2j3O7O9o3j37p8M4R5R4qrJ2J2J1J2m0m0M6M7l2l1K6K6l6j08k6R7J5
72566E0J5K2K3jjo3o2j2j1K4R7O6q3j43MJ59Q7p3p2N5N5q1q0k4k4k4k4J6J5P7P6L6L5p5p5
72524a6L6L7L7L7qqqrm3m3J9J9JJJJK3K4o3o2K6K8j0rM1M0k0k1J2J3J2J3l0l0PPl1l1k1N2
72477B4Q8o0j04l0M2l2l2M2J40O6p3p2J8K0o7o7J15J17j8r2k6J21L5j13q5j1K5K4K7K8rrm3
72437a1m4O5O7N8N7p8p8j4j4j3j4K9K9l2l1P5P5L2j16q3O4N9N8m1m2m2m0%%J%K1K1j6j5JK
72393a0JKM0M1k0r2o4Q5J24N0o2o2k9k9M8M9qqLP7O2q7j36o3P1P0l4l3LMj9j8M3M3L0L0l1
72349G1l2J8J8J8J8n1n0n0n1L4L4L3L4L0L1n6n4M0M1m5m4j2j1K6K5M6M6j6j6p1p0J5J5Q8Q9
72307A41p1p1J5J6J5J6K9K9n5j29j7J30J26k1p3p3j9k0J7J7O8ol2J15J15l2j69r3L9M0%JJ11
72268A59J12o2o2j%q3q2M0M0l0l1M4M3j1j1k4N1L9q3j25n1J2J3N5N3ppK9K9NNMNj9j8k4k2
72224a5L0m3m2Q1J60L8j57j56noO9O7O4O4o0n9OOOOL2L2m1m2M9M9p5p3MLk9k9L5J08K1j02
72181dn5O8J02k0r3k0N1k3o5QQ4Q5k0k1J6J7kjkjp3p1JJN5N5o3o2L1J04J8j05j32rQ7Q6j%
72136B6O9O9o0j32m2Q0M7k7k4N0K9m6p2M9O7pp4JK5K4qpK2K2j00j01Q8Q7l5l4J4J6J6J6j8
72094C0j8j7j8M8M9k4k5MNP9P8j01j01K1K2M9M9k5k5j0j0m7m6J4J4J3J4N6N7o7o7M5M4QQl8
72051F8l9l7l8O4O5n9n7j1j2K6K6J2J4k3k3K9K9m3m5O6O7qpj6j6K1K1N7N7j7j6p6p5kjL7L8
72007G6JJrqqrq4q4Q8Q7J1J1o3o2NNNNK2K0K2K2K9K9m4m5L0L1L1L0k6k6k7k6k3k1k2k3L3L3
71959A7m0m1qpO1O1J1o2r1L3J02J04o2o1L6L6l4l4N6J29nj28o8J04J05j8o4o4o4o3K4J47P9
71920A91m5q4j1N6j8l2l1L8L8J5J5k2k2o1o1J3J2M8N0k5k5p1p1N2N1M9M8k6k5j2j1m7m8K2
71880e0K3K2K1ooool2l3M2M0J6J6J7J6k4k3o0o1QQJ31J31n9n9n9n8R8R9p3p3L2L3mmk9k8P
71834GQk7k9M4M5l3l2LMJ3J4J4J4k8k7J0QP7P6P2n2j02j02J4J2M4M4QPl4l5l4l3K7K5j0j0
71790BO1O2j3j2onnoj4j5j0j0KP5N3r5j52mJ65R3q2q1L7L7j9j8j9j8L9L9L9L9QRk8k8o0o0
71745@J3J4k1k0N2N3q5q4L8L8J8J8J8J9q8q9M0J88P9o9j82l5J04J05j0rL9L9q5q4J5J4K9m6
71704B6p7O9J07m0r2j9R5K1p7p7Q9R0j3j4j3j3k1k1k0k1K1J9K1K1j0j1j0j0KKKKmmO9P0m7
71660A12m7K2K2m1j13q2O6P4P5K3K3m1m1K0K0j4j5l3l2J0J1J0J1KLj7j6P3P3l9l8l7l6P4P5
71618A57n5n5L1L1m6m6J6Q9N2p3j08J3R5K0m1m1P8P8l3l4j7j8%Jk0j9l8l7O1O1%jn3n2L2L3
71576F1K8K8q3q2O1O2k4k4L0L0pplkj5j6QQ3Q1m2r2L1O2j2j20m4M2M4k4k4J2J3mnL3L2o3o2
71530a4jjq5q5J24J24J4J4k3k3LKK1K1m4m4O7O7j15j14mP0Rj13l5J38J69K2j9k0J3J3m9m9
71490E3k8k7L2L4nnk4k3M6M6K7K8p2p1J5J6K2K3l9l9L2L2nnp5p7Q5Q3j0j0m7m6L9M0k2k1j7
71446a5j7O8O9k2k2J5J5p1p0L5L4j5q8K1J67J00m9m4K9J9j30r1N5J57Q3j00r9LMK2K2rrK8
71405I5K8j8j7p9p8N9N8P4P3n5j30o3Q3O5rk0k0K1K0KK%jl7l7qqJ0J1R0R0m5m6opm3m4%%J0
71357B0Q5R1n8j62j6J65J65m1j89p6P0P1p7r2N4R1J6l5l5K2K1m4m5m9R6J21k8j83j85M4J92
71320IR0n7m2J04J01m8r0j6nnk3k3L7L8MMn2n2M7J22O2q6j42NO8ml7L7P0nl9l9M2M3qqpqo4
71274B3o3P1P2KLo0n8RRJ4J3L1J04O4q4j52p8N5N5k4k3J10J12o6o7oO7K5j23j23K5J17M4r0
71233Hq9MLM1M0l0l1N5N5%j%%L5L6k6k6n0n0L5L6j0rj0j0k9l0P9Q1opo8o7l4l3J02J01k7k8
71187D0J0Rk0k1QPJ7j31p9O9J74K7o5o4N7N8r3r2l1J18P0P1m3m3m3m2J4J3J2J4M7M8m0l9J9
71145E6J9Q1Q0j02j03RRK9K8K9K8L2L1j04j04K0K0K0K0RQn3n3O0O0n1n1J8J8N5N4l6l6l7l6
71103B7O0O0N6r1q7q7Q8Q8l3l2l3l2L3L4mln7n8N3N2m5m6M0L9mmL3L3QPPPJKJJN2N2q4q4k0
71055C0k1j9k1k1k0O6O5J7J7J7J8rqrqp3p3J4J3K4K3O2O1j3j4n0n1QQQQk7k7k7k8M1M0LMO5
71007I3O4k1k2L6L5j00r8m3m3M3M4llM9N0K5j22r6N3J62J4j61j3J86J87p0k17l1J15K9j19
70970B3j31J6Q1PjP2J14l3j12l6K1K3p7p7N6J30O9p9r3k1N2N3K1K1M7M7q9q9p9q1P8J52J06
70931A91m2o5o5M6M5m0m1j2j2j2j2L3L4k7k7N3N3qqj0rK8K7o4o3K1K3MMMMrj0N3N3j6j6n3
70885E5n2K9L0L0L0l0l0PPj8j8J9J9m2m1J9R4J1j12j07J6P6P4L9L9M8p5j32o0L8L7j9k0R9
70845F0R9j2j2ppo9o8j7j6K0K1P8Q0mj28q4L7M3k9n8J6N6N6LLLLm8m7O2O3j3j4j4j4k5k4L6
70799B9L7J8J8J9J8m6m6O6O5k1k1k1k1M0M0m7m6m8m6RRJ5n8l3R0R5k8j10J2J27N4j49j47N0
70759g7J71M2q2J3Q6lp7j3O2Oj17l6Q5P7r6j16PJ03K9j6j6k0k0l8l9P3P2k9k9N7N8K3K4o3
70718A01o3KLL9L9l2l1NNJ9J8j7r0n3R3R5n3q9j6Q5J2m8m7N7N8KKLKr6r5Q5Q3m7j20l1J16
70674dR6K3j2j2j4j3j3j4ONNNlmP9P8p9j53m5J03J38j0j52j52L0L0O7O6j7j7K1K0M6M5o5o5
70631A9K9K9K8K9k3k2J4J4o0n8N0N2K1K1o5o4rqmnk0N2O8q1j27K0Q7Q7o2o1J18J18j6r0k5
70590E6J23P4Jl6l5m0l9m0m0P3P4J2J2o2o2j%j8j8j8j7J0J1M8M8j3j3M8M9p8p9j6j6J9K1j7
70547B1j7prN2N4k4k4Q7Q7o3o3jjj9k0j9k0L7L8L7L7LLq3q3m3m5J08J08L2r2r0L1M0M0J1J0
70503A13k4k4k4k4j3j2j4j3J4J4J3J3K0K0m1m1L5L6L7L6l6l5l6l4Q2Q3M7p7j00k5N9O1l9l8
70462C3M3M4n6j29nJ17J01k3p4%RRJ4J4l4l3LMK1K0j6j7K3K3l9l8QRQRj4j3j4j3L0L1L1L1
70417A17n2n2RJ0P1P2j4j5l2l2l3l2L3L4mmjkjjk2k1k2k0K6K8rrL3L4mlK2K2r0q8K2K1K1K2
70369C4O0O1%jp3p3l4l6J38J38k8j76r3N3J54Pm4m4L4L3m2m3nnJ2J3P4P4m2m1m2m1LMLLn7
70325b2n7J02J02j1j1j2j1m8m6N3N5O3q6j21K6J20J22n4n5j2j2j2j2J7J7m5m5kkO0O0n5n4
70286A2n3n4M2M2M1M2K0K0J9K0k1k1k1k2nnK8K7L1m4m8K6M3l1m7m5QRl6L5Q3Rj00j00J3Q6
70243CN0k4L1L1L2m3o4o2M2M2LLKLM0M1r1q9OP9M7k6n0K5O1j3j7N7J14M0n9n9K3K3o4o3kk
70197G0l6l5j5N7L9L9m3m3k0j9O5O6J0J1J1J0p9q0l4L9k3k4mO9N9j5K7K7N3k0k9M6M2q1j18
70156B2OJ05L2r9r9lP0P1ll1l0m0L4P0P0j5q8p6lQ2Q2l6j10k2M9N5N6j5j4j3j4N2N1L5j13
70114A18j86l9J04J03j1j0j1j0K6K6kklkl3l3l3l2L7L9JKL1L0m3m3rrprP1P2jkJ4J3o0o0P
70068D4PPQl9l9L4L5J6J5o8Q0R1R1j22j22O1O0j4j3p6p5M6M7RRk8k9R5R4j18j18n1R7J4J4
70026F2L4L4Lj44r2N7Q6Q7l3l3M1M1p4p3M8N0J6J7J7J7j06j06J7J64J48r9j66j8J46jl1l2
69988G7L6L6q7q7R3R4p9q0Q5Q4q8q7L1L2m1m1M4M4p8p8P1P0llj2j3j2j1J4J6J5J6lllll5l4
69942b3l4l5J13J14n5j29j5J56J16n7q7q7K5K5N7N7o7o7J3J3N0M9N2N1p2p2k4k3J3J4K7K7
69904A25j0j0kkl3l4K3R7N6o8q8j5J1J0L3L4m1j14n1P2J40J8p9p7Q5Q7l3l3p0o9O1O3j2j2
69864F2J0J0k7k8P2P1K5r8p3N1Q9J5o4o5NNL8L7l6j10o7N5R7K4RJ0NNl7l7L7L7k3k3k4k3K4
69820E8K4K4K4o5o5N7N8o8o8R4R5K1j27o2Q5Q8o1q4j0J7J6K1K1POm4K9P8p1j39QJ18J19r4
69779A10r4O7O7n7n7Q0Q1%j47q9N8J3o0J3Q7l2j04K1J69J32j6q0pK6m8o2J3N0k4k0N5N0k5
69740A70m8m8m8m7K0R3P1p7o6Q2J10l8j39j38P3P3M0M0l3l4N0M9k3r7n9Q8R2n5j70k3J06J07
69702A21m1m2L3L3j3j3j3j3l6l5L6L8m7m7K6K6O9P0mnp3p3M9M9j02j03P0O9L1L0L1L0jjl8
69660A11l8k7k8M6M7m5m4qpM6M7p7p6O8O9n5n3j7j7N7N7j1j0j1j0J7J7J7J7n4n4O8O9K0J9
69618A50j7j8llklk3k4N1N1o8o8N6N5N8N7o6o6j9j9n6n5MMP8P8o6o6N7N7l3l3l3l2J5J3N1
69574F2N1k1k1N3N2n9n8J5J5J8J8J8J8n7n7n7n7N4N4N4N4j46j45M5J68P2j01o9N3R7K2m8K6
69535A23J0o3r1L1P7Mk2k1L3L4qqrq3j09J2J16J16m9m9K3K3n1n0M1M2NNL6L7q7q6P4P6r8j71
69492a37J8J41P1n3j8J06L1r1p7M4Q4J0QQMLl6l6JKk9k9M6M5k4k5M1M2J6j07j48p5R1J64P9
69450A70m5l1M3Oo8p7M3J31N7m8j22q9j6J16J17K7r7j20KM8M9qrK9K9j6j5K1K1k0k0k0k0o6
69410Bo5QRO1O2O2O3n5n5n5n4K8L0qqJ6J6Q9R0q5q6j1j1OONOM3M3l1l1k3k3k3k2O7O9nnm2
69362H3m1nmK0K0Q7Q6Jj23r1L3Q0Oo9o8M8M8k7k6L9L8l5l6N5N4j11j10pJ14M7p7rO5N7j7j4
69319A11j4j4j4nO9L0r3n4O9O6n8m7K6N5o9p6M6M6p5j21LR9R7m3m2K9L1Q4Q5l7j10m3J30R6
69278B57p7j51k7J07L4p3p2M6M6j11j11O1J34M7p7m2P9Q0m3q9q9L2L2L0L2O4O4n9n9J7J7m
69240I5p9%J73J36l7j55q0L9M0m5m4L0K9n3n3K0K0J0J0Q3Q4j32j31M0M0K8K9m6m6k6k7M7M6
69201D5J2J3j06j06J36K08R5j53j48jJ13M1OOl6l6m5m4K9L0PQO4q5j02M5J66R3j01j00k2k2
69163A0n1R5J70K2j27j26L5L6J4J5J5J5p6p6J41J41j07j79j0J38J03m5o8Ok1k0j6j6lmP1P1
69125A53kkkkl8l8jjNNo9o7j0rO5O3n4n4J08J08J5j33o3Q3M3l0k2N3J9J9K3K4r0q9L4L4NM
69079H7NNl9l9l8l9O7O8n5n5O3O4K7K7p2p3JKK0K0J9K0j4j4j4j4o1o2J50J51j2j61q5O0OP
69036B2J5J6k0k1J1J59J02m7p7p7K7K8m6m7O7O6qpl9l8L5L6p0p0N4N3l9l9L5L5L1L1r3r1l
68995ilP0P1n3n2K2K1l0l1M3M3m2m3L1L2NNNON0N1k3k3q3q1M0M1kkL5L5L0L0K9L0o9o9l9J10
68948A81J01m8p8p9L4L4L5L4l9l8l8l9J5J4J5J4rqrrj2j3O1O2k8k9k8k8lkO2O1L3j15j52m
68905e2J20J21n5n5j9j9J8J7J7J8k0k0qpM9N0N2k2q7q7j1O3K1K1J5J5J5J6q9q7n1P1J03K9
68865A42qqk8k8RRl6l6JP5Q4l9p3JN9j6n2K1J05L1n9n9J8J7o5o4L9J13L4q9q0oN6N6l4l3j8
68821C9N6K4n0j06l3O2O1NM%%%%M1M1k4r8n6J6N6N7m9m7qO5Q3Rj01j00K2R4J3o0j8N3K1n3
68777A9n8O3J45K3j35j34M3J16K1j03o4N8P4JRQL1m4m9K6N0k3k4N0R1J7p2p3MM%jK3n1n1K2
68734A6P1P1j1j1J8J9o8o8rrqrP7P7Po7n1n1j9k0R6R6N9o4j14l9M0M2Kp2p0KQ4Q4k1k2KKN7
68687A19N6N4p0j31qJ17J17j05j05N8J31J3j60q7Q4J38J4p8mQQp4p4l5l7P1P2L2m2l9L5L8
68649A16l6l4Q9J17n6j43o7O3O5n5n5J01J01mp8l6l7L3L2P4%r7r7J2Q6L0m5pO7M5l0p0o9J0
68608B5J0J0J0l8l6J12J14J3j35o6Q3M4l0n4n3j8k0J7J7K5K5K5K5k1k2J2J1Po7m2J03J27k2
68569A91j01j01nmnmP4P6JKj3j2j3j2MNNMJ4J4J3J4J2J1PPo6j38o8Q1J45kj24m9J50J50K1
68525B84j27n9J5l5l6L5L5L6L5LKLLj5j6j6j5L2L2L3L2j09j10J4J4L2L2m2m2RJ0J0Rk9k9Q
68482C8Ql2l0M2M2j6j7N8N8o1o0k3k3O5O5qrj5j6j5j6POQ0Q0J7J7n7n7l7l7L7L7p4p3%%M6
68437B7M6k7k7L3L2L3L3m5m5K9K9k0j9k0k0j5j5K2K2M1M1l3l3j4j5J09J09r5r4k1k1k8k8M4
68396A5M5J3J2QQqq3m3P9O7n6n7O8P6m6j17OR1J8n6n5J04J05j8j9k8k9o0o0J1Q5J14j0j10
68356G0j10ONOOM3M3k4k3k7k8L8l4l4Q9J28Mq4j0Q5Q4q4q4QQk9l0J5J5J5J5L8L9JJJ5J5n9
68310A32n9l4l5L9L9J4J3o0n9L0L1pom3m5M2M0J05J05n5n6m3m3M3M3p3p2O1O3J2J1l8L7P4
68270B06n0j27n3J00J01n4n5k7k6L5L4LLl5l4P2P2o4o3M8M9j3j3k7k6N6N5J5n9r2L2Q6J1r2
68229F8j9J19J18j08j81k9J43P9m4o6QQo6m3P8Q5J0l0l0N2N1m1m2m1m2O2O2%%l6l5l6l5O4
68189H3O5K8K7j3j3K4K4m1m1mln3n2L4L4j4j3j4j3qqqqK7K8K7K7o0o1N1N1m0m0M6M7l7l7K5
68144F7K5llj6N8N0p3p7M7R6k7j28n2O8O9j3j3l8l8K3K3J11J12r9r8N1N1l6j09rJ14N6o8j10
68103A1J4M7M7q5q4JJJ01J03rrk9k9l0k9P2P2j4q8p2M9P9Nm8m8L3L4k8k7k8k6k1k0J7J6LL
68059a6Q8Q9k9l0l0k9l8l7K3K3rqK7K8P1P2o5o4lkL5L5MMn8n8M3M2m3m4O1O1k5r9k2J00O7
68015A64n7j33j0J38J39l3j57r4K8N6N8p1o9l4l3P7P7J0J1J0J1l0k9L3L3K8K9qqr0q8K2R5
67975G5N2p2p0N0R9K4k1k0M3q0j41j8J14J15o2o2nonnK6K6K5K6llklO8O8r2r2J0J0M8M7n8
67931A06n8k1k1O8O8o8o8K2K2K2K2J8J7J7J8J2J2o9p0P7J51Jj22p3M9J9n5r1j7kkJ9J9N7N6
67890A35m2m2nnn1n1O0N9qqm3m5k2k2J5J5O1O3JJm2m2M3M3j8j7j8j7K4K5K5K5P7P8n9n8L8
67845A73L8m9m8m5m6M1M1N6N6n5n5o8o8pO5Q1m3j24jJ30J31p1j44%J22L9q4m6P7M2l2l3l4
67806C9jjJ5J4J4J5o9o8J8J7P4P5l7l6K5K5K5K6l8l7l7l7JKJKP9P8r8r8L9J64L5q8p3N0M7
67762A62p6q2oK9L0K2K3K2K2o0n9K7K6P2P1l9m0m5m5m5m5M1M2k0r3o3O1J13M0K2K2k0k0J9
67722A08J8j9j8l6l5P5P6j4j4p6p4N7N9N9N8n3n3n3n3J7J7J7J7qpK9K9n3n3P4P5O0o4r8k4
67680D0O6O5o5o5k8k7L3L3N7N7r5r5JJ23Q7l6mmk3r8o4N8Q8J3j3j3j3j3J8R1O3o1r4k1M2M1
67637A44k0k0J7J7mmmml1l0OPj%O1O1n3n2j6j6j1j2P5P6M3M3o8o8j7j8j8j7mlRo5q5L7R8R9
67589A52J0J0k7k7l5l5K7K6q2q2K8K9lkN8N9j20j22O0J83P9m4mnn6n6OQ0P3n1q0o%%NML7L7
67544A26%%m2m3m1m2P0P2P2P1o1o2k4k4J5J6k1k2L0L1L0L0k0k1k0k1n8n8J01J02o9o9pqK4
67502E7K4K0K0K5m8r5N4J39O6o7j41l9J08O3j2m2m2L9L9j2j2n0m9k3k2L8L9JJO3O2o5o5o6
67462Ho4P2P3J1J1m3m3J9J8N5N4l2l2k8k8L3L4j1j1K6K6m6m5O6O5r0r0M4J18J4j35p2P4L9
67421I0l5l0M3Q7J4n2n2J2J1J2J1L1L0l1l1n2n2L4L4L6L5O4O3rj56j61j3O5qk0j9N2N4J7J7
67379I1K8K8n9n8Q7Q7m8j22m8P4M7k6l6L9L9l5l4M1M1l4p9oJ26N1q0q0N1N1j7j6j7j7l0l0
67339Ik9l0L2L2L2L2rrm6m5L7L8JJL3L3k9k9L3L3jj23r2L1J31N8k3k2J0Rl1l1R6R7Nj19r1
67295B4j6L4L4KKo6o4M6M5M0M0k1k2k9k9o5o6R0Q9MMK5K5j1j2o4o2M6M7L0L0q2q0N3N4N4N4
67251A83l4l4l4l4P8P8l3j07q4L7R3J8l9m0J7J7L7L6n0n0jkjkNMO7O6j4j3j4j3m4m5J8J7K1
67207A04K1K1K2l7l7J%j8j7O8O9j4j5K3K2j24j24O0O0NNNNk0k0k1k0PQPPmnmmk6k5k6k6J7
67159e0J8J7J7kmQ2Q4oonoK9K9n7n8k7k7J00J01K1j02p4%N7N7m9m9POPOppL1L0l9m0kk%j%
67109G9jm4m3M1M2l2l2NMK5K4K4K4KKp9p9L5J09L3q9j36j4J18J19LLq3q2k3k4J53J54L4r0
67067A82r9k5RRm8m7opP9Q0N0N0o1o1N9O0n2n2p3p3J3J3O3O4k2r7p2N1J28N5k6k6l1l0n3n2
67024d8L3L3KJL9L9o3o3jkQ0Q0l0l0QQRQj4j4j4j4qqqqj1j0K5K6J4J5N2N2r0q8M5M7K5K5K5
66975A67K5m2m2K0K0l7l7M5M5k3r8o6N4P3jn9J4O1j3r5k0J07J08k0j43p0N3P9Opoj1j1J6J6
66934A08N3N3nmm2m2k4k5J2J3k6k7O0O0MLj0q3j25lJ07J09p1p1rqJ5J5N2N2QQQRj34j32P6
66889a6P6M7M8l8l9q5q6M4J66J61j2j17j17mmQ2Q3l1l0PPK3K3j3j4M4M4j7j8m7m6m7m7KKO4
66847I5O4n5n5PPk9k9PQk0k0k0k0M7M6M8M7l8l9P2P3l3l2l3l2p3p4Q6Q7L8L8k3k4q1q0L0K9
66802A9L7L7L7L7m9m8j2j2m8m9L7L6opOQ0M3q1q1M2J18M3o7o7j0j0J00J01n8n8n8n7j4j4R6
66761F3R7k3k3j3O2O5q4r9k5N5N4klj3j3M8M8m3m3opmnm2m1O7O7L1L0p1p2m8J00R8K5o0o0
66717A10n8n6MMO4O5m7m7J9K0J9J9%jjjJ2J3J2J2M1M0r5r6l6l5P4P5M6M6o5o5l3l2K8K9RR
66671A02k9k8K8K9R0R1j02j03j7N7Mj42o2Q5R7n0j07M1J00K7n9n7L0L0n5n5M7M7j4j5m6m7
66633h3O4O3N3N4n8n8Q5Q5k5k6j0j0j1j0k9k9k9k8L3L3L4L4o7o6mnM7M9j4j3m4m3O5O7QPQ
66589A27Pn0m9j6J07J53L0j28j27rqN3N3o2o2jjN5N5ppj2j2j2j3N4N4qpJ3J3p4p3mmL3L3j8
66544G6j9j9j8N0M9j1j2%jl7l7%JL7L8ppqpOOOOL8L8k3k4l6l6O8O8N0p3j07l2M4M4o2o1P2
66496F0P4l8j10m8P4J50P5j4q8n1n1M1M2M1M2q8q8n0P1J14L9p2p2L3L3k8k9m9m8J26J27L0
66458B48j18j22K6J69R5o2j36o6Q3M1l3p8mJ1J1m0l8M5M7j1j0j1j0q1q1N4N4M2M3M3M3k8k8
66419I8RRl2l1l1l0llN8N9J3J2jP3N6r3j32n7Q7Q9PPn5n5L1L2L0L0l1l2jkq8q6K9L0K9L0M1
66372I6M1m5m5J1J0n1n0N4N5l1l1n0n1O1O0NOM3M3n5n4n4n4P7P5M0M0QQm3L1K9j19q6O0J71
66329B05K2j61q7J03J04p6p7J9J9n8n7L8J85N8r1r3L0Q8l6j33n9P6P7m9m8L7L7k0k0k0j9P6
66291G0P8qrl0l1l0l0J11J11p4p4N1N2j1j0l9l9lkj1j2N0N0k9l0o2o1L3J07P9m5j49p3O1J34
66249A25M6p7n0K4L5l9m0L5P5Jo4o4O8O8o7o8k9l1N5N6K9K8n8n8L7L6L6L6k3k3k3k4K6K5j2
66208I1j2J4J3J3J3n1n1J1Q5O1o3r1j8L7L8NOM1M1j19j18L2L0L1L2N1N1q5q4J1J1J1J1n0n2
66166e4N9J34J05j8p2JM4M4j12j12P0P0l7l6mP0K0j04q2M0R2J8n2n3N4N4j7j8j8j7M0M0m6
66126A03m6j0j0r1r2O1J34L1r1n9J5N3N1jjjkL4L3k8k8N6N6l1l0j5j4j4j5j7j7P0P0m8m8J4
66084G2J4K0K1K0K0j5j5j6j5M7M6m0m0llo4o4J6J6J7J6L8L8k3k4JJJJNONOo2o0P4P5j4j3K4
66036A29K4m7m7m6m6L5L6k6k4J00J02rro0o0KKJJL8L9j0j1j0j0J06J07j03j77m2Q1N6j7k0
65995H5J05R9k3j15j15j1j1j9k0J7J6J7J6J7J6j3j4n0n1J10J12k5k5JJJJo0o0K7K6L3L3k8
65955I3k9jkl8l8L4L5L4L5J3J3k4k4k2k2k3k2L2L1L2L1o0o1KJK1K1K2K1p5p4O0O1K5K5l7l7
65911E3N2N2rj0K0K0k2k2n9j32q0M4J65R2m3m4R3R3o7j41m1Q3N0p4n3P0O7n6q3rK5m8o3J0
65870f7N1N0j0rN2N2L1L1n6n5J2J2J3J2J1J1J1J2onnnl1l1OOooopo9p1O6O4K4K5j3j2l8l8
65823FM9M8l3l3l3l3N6N7N7N7j19j18qqL3L2Q5Q5M3j05j05M3J9K0rqk0k0k6J22J19l0j22j21
65782b0N0N0l5l6O0O0n1n1J11J11J8j30j21K7R4R5r6r5k7J21R2n5p4p3M9N0l7l6M5M5o6o6
65744IQ3Q2n4n3L4L4k8k8j1j1j2j1Q0Q1J3j35j29J7O0O1J8J8J8J8o7o7M5M4KJKKl8l7K4K4
65701H9J4J4k3k3L7L7o9p0M8J21L6j11r3N5M9M8K3K3l7j11p2P5O6qo7o7L8L9L8L8L8L8n6n5
65660A02OOr7r6L6J11P0p8p7O9J16M3r2r2K4K5K4K5L3L3k8j01p2P3J15M0n2n3k0k0j4j4j4
65621C1j4PQR4R4o2o2o2o1N8N9N8N9r6r5O5O6J0J1m1L4K9j19j18K9J68R6q9q8N5N5k9j04o5
65581a9Q1P3jj5j4k0j9M7M7RJ0j8j9j8j9JJl7l6N9N9k5j00j8J30Mj44j58O3J80J07m0m0rq
65539I4K1K1K0K1l3l3k8k8l1M4M7k6l8L7L6l8p2JO6O7n8n8k1k0M6M8N6j8p0MO6rp1KO8O7p9
65495A01p8QQONM7k7o7o7J07J08l8j13l3Q8R1J7k0k0n6n5K6K6Kp1j8N5N1p2p2N1R9K6l6l5
65453D4RRl8L7J40O5j18j19j3O1Lp0J4Q9N7o5o2O2R2l3p6p7M7M6M9k6k1k1L7L6k6k5k0k0n2
65411A5n2N7J32N4p0l6L9L6l9m5K9K4n0l7l6J0o3j4J33J34j4j24n1L9L9n0K5J32j6j36o2R6
65373I9R7o4o3kkk2k2J5J5L9M0LKppL0K9l6l7J%o6o6O8O9K2K3j4j5j4j3n1n1j6j7M4M5l7l6
65327a7P3P4MNM1M2j14j13M6M6L9L9KKk8k8L4L4o6o7mnJ8J7N5N5k9k8o6o5N8N9kp6n0R5R2
65282A72J7o7OJ2o3j55rJ38J38m6m5M0M1r3r1O3O3j9r3J0J59P2j75k06L9J74J00n2n2N4N5
65246A87p6p6j9N5Q8l6o3J1R8R7q4q4j9N4%p4o8MO8O8j4j3k9k9k4k3j5N9P4P5n1j25q9L2O1
65204B0O2j7j7nnonR2R2j9r3o1O2O7qk8k8K9K9J3J3m5m4k9M4P7m6r1j6J12L7q8q9M3M2k7k6
65160D1N9O0k8k8K9K9j8r2n4J8K1K0K6K5n9n7K6J02Mj18n7O6J11L8m9m8nmmmM4M4K9m5p2K
65117E2Q6Q7J0o5k3k2j4j4L2m1j20m6Q7Q8j1q4K2R6M0l5k9M4mmq5q5L7L5L6L6l5l5N2N1j1
65075A28j1P5P5p0p0qqJ7J8J8J8j%j%MMl3l4j3j3K4K4m2m2onN5N6oo%%%%j5j6j5j6JJJJL2
65023A21L3nnm7m8j1j1M2M1M1M1p5p6l8Q5R7K3o4o4L3L3n4n4RJ0RRl5l6KJPOJ2J1J7R2J19
64977B71nr6r6N6N7l0l0l0l0llN8N9l2l1l2l2J5J6J5J5o2o1R0R1J1j12n9O5L2r1j20LJ28J29
64936A56l7l6K3K3K4K3k7k7r2r0o1Q8R7n1p9O6J05m3j34J4J41J43j05j05O6J40J0j38j8J29
64900B05L0j17j13L5M1l4o0J3J3J4Q8Q8k9j04p9O7P4p3o4QN3k1J1Q5O9p8l7L7M4k9p7P2Q4
64860B16o5j33J4J37O2j08j08M1M2MNrj0K8K8J2J2J2J2p8p8M6M5K6K6m7m8k9k8M5M6l2l3N
64820E8NM9M9k5k5k2k2k2k2j1j1O1J36J9j28j27J9J17M5K1K1J7J6n7n8M0M0q4q4J7J7J7J7
64781H3M1M2l3l2j3j3j3j3M5M4l0l0R1R1q2q2RQRQL5L5kkr9r7K4K5J4J4o0n9K7K7K8K8N2N1
64735A71k2k2r1r0L2L2K3K4O0O1k5k5k5k5M3M2l1l2k2k2N2N2m7m8m7m6M1M2J9n5n9Q8J16M3
64695B07o7o7N2N1q4q4L8J12N9q9j5O0L6j12q0O8J00m8q5O3J41qj79j04P6P8l9j13l0J17J13
64658A67l5o1o1N3N3P4P4n0n0p2p3N1N0k2k2k2k2P6P6m7m8KKL8L9o1o2N0M9K4K5J5J5k0j68
64616C7j14L3J74K7j35j34N7J29J11l8p9p8n1n1J36J38K7K7j4j3j3j3J3J3p4p3K2K2K2K2n5
64579G5n4j8j6K0K1N8N9j3j3j3j2k3k2k2k3O4O4m7m7j0j1K6K7PQlp7j09L8J54J55l7j10p0
64539B6P8M7k7l7l7J8J9j8j8QQRQo9o8R1R1m0l9m0l9L4L6O7O7J9n6o4Q3R3J8j7j7J2J2k6k5
64495B07m8m7m8m7L0L0l1l2MMM1M2J6J7J3J2l8j11q2M1P9Nl1M3J06j7j46p0O0O1K9K9JJo1
64453F2o1O7O6K5K5O6rj19j19j8J04P8Lq6q4k5M7R0J5k5k5O2O2p3p4nnnoK1K1J7J6P6Jj37
64410D8j36M1J14Ro6k5M6J3n9j0J13P9m3r2L1J07L3q9q9K0R5N1k3o3o3N1N1n6n5j4O1K8m6
64371F2n1K4O0j4j05l1J01J02J5n9k6M7K4n1m6K7K1K0K0K0j0q5p8M2R3J8j9j9L4L4n2n2Q8
64331A54Q9K0n5noj0rj4j4p5p5N1N1j0j0J6J5J5J6J0Rp2p2k5M6N7r1j05l2J03J01M7M7j5j4
64289A38m2m1mmooN6N6M0M1p1p0j5j5K2K2O0O1j15j14n2R4R6n3o7o5N8O0K8K9n4n3K3R8P8
64248B13p0r7r6N4N5O4O4m7m7k9l0QQLLLLQ7Q7O3q4j23m8J1J2L2L2L2L3q6q6N0N0PQpO8R1
64202B91n7j05j05L6L7%%l1l1N6N6j1j1p2p2O3O3KJLKn9n8M1M3M3M2KKq0q0qO6O2o2n8J7R5
64157A23K2j00r8N5N6O7O7ONn5n6j9j9L6L7jjOOPOm2m2m3m1L2L4L3L4L3L3k8k8p4p3J02J04
64113A84K5r8r8K6Q2Q2k2k1n6n5n5n5R6R6j4j4k3k3J4J5RJ0n2n2J03J04l2l2K4K4J1o2n8O5
64073A48R5K1j00j01j9j9J12J13m9m8m4m3poJ3J4N0N0j13j12M6J21Q5m0p6p6K9K9qqL7L7%
64033A31%m6m6J10J11l1j04n3P0M9p3j08J6J10L5n3j27m8K6M0M2poL1L0K0K0m1m2NOM2M3j8
63993A34j8j8j7J1J2jP3J1j12j42K9J16pq6L6J42O8j42j40J02J04qpL0K9j02j00N1J27m4j67
63956c6l7J35R9p3j7J07R4p8j65m0L7L9k5k5L6L7J3J3J3J3llj6q9o6N5J10L6m3m4Jp2q5L8
63915d1J40O6j23j23Q1Q1L0L0ppl8l7%jK4K4J9J9l6j09n6O7O8ol9L4R9K6j09j09N7J32P7m6
63875A87q2rk1k1m8m7O3O3j3j3j3j3MMM1M1L7L7p4p4M3M4OPJ3J2k4k5m2m2nnO0N9n1n2L9L9
63829A25m8m8P1P1o3j37NJ52R5n2j00M7J08L4q2q2jjn1n0N8O0j8j7n5n4J1J0k7k7P2P3L5L6
63789A50m8m7L9L8m1m2mmM6M6j09j08N1J24Q4o3m3L1N9j6l1l2K6K6n7n6ONN0M9l7l7P1P1o5
63747A32o5KKl5l4J5J5J6J5L5L5m6m7K7J01M0j07r3N6J08l9m2m3m2m1l8J10J52Mj37o1M6M7
63708H8K5K6K5K6r3r2M3M3n3n2RPL8L8L8L8j2j2j1j2k3k4O2O3m3m3L9L8k4r8q3O4O2j2m7m7
63665iqqrqR8J00l7l6j1j1P5P5j3j3n0n0J5J5m7m7l7l9K3K3RQM6M7l9l8kjR7R7Nj43q8N8J16
63618A63l2q6j2O9mo6QP0nj15m3R5R6q5q3K7K6K1K2K1K2j4j4K3K3j3j4j4j4k6k7J1J0L3L3
63577A06K3K4L7j12j10L6P1P0l1l1O2O3%Jl7l7l7l7J04J04n7n6L2L2k9k9K8K9oq1q2O6N6j7
63536A55o3o2l0k8M5M7M6M7k5k4J2J2j05j05L0L1Q7Q8N2N1r5r6J6J6M1M1r0r0j5N6M8j00q3
63497i0O6J67K0n3n3O9P0o9j41n3R4Q2Pn3n3m2m3O9O7j0j0rj0k7k9J22J23qj55p3P3O6pj9
63456H8j8KLKLj%O1O2o3o3J9J9J1o3p2P5O5j0q6j2L6L6MMM6M6r0r0l4l5N1N1P6P6j00r9j1
63411a1J36Q0o9j27n3N5N5RJ0RRl2l2P5P5q9j62k8J19R7n1n0R7J30j7j27n3M9N0p7p7R2J66
63372B58Qj41j17L0P1mp3%M0M0n8n8P2P2l0j05m4J02J58J1q3q2l3l2l2l2R8R9j3j2j0j0j0
63332H0j1L0L0L0L0m4m5J7J6m5m6O6O5p3p2j1j1N8N8llj9j9R3R2j28j27J4J63M9r8r8M9P4
63292A61p5j50mJ02J03k3k4K3K2j4j4j8j8n5n4J11J12k4k4m6m5J6J6J4J3J4J4k4k4o1o0J00
63254F4J02n9j32j3J09P3n0o1J4l6l4M4M5Q3Q2l1l1l1l1K7K7K7K7p1p0rqk5k5O2O2k2k3k2
63213F4k2llN8N9m2m1K0K0l3l3l2l2lkK8L0K8m5j9J03J13j1j55q0N9J35K8m6rrp5p4M8N0J3
63170H7J2j3j4j3j4K5K4K4K4OOONk8k8k8k8K0K0Qo6k2J01R6k7m0m0j1j1J%L8L8o0n9N1N2m1
63125A01m1mmj8j8K0J9j1j1K6K6o1o0J23J24o6o6QQrqJ6R1O2o1j02k8L6L6M1M1o4o4o5o3N6
63082A0N8N7N8o5o5m1L4O2o1r3L0J45J47m0j64q4L7Po6%P3O9mK4K3j7j8k7k6M7M8n7n7J8J7
63040G9NNNNj6j5N8N8j5j5n2n2M2M3NNl9l8L6L5q5q3L7J13N5o8p3JN7N7o1o1k4k2N0N1J1J2
62995A06k6k6m7m6P5P7j7j6j6j6L3L3mmp3p3M9N0M3M3ONl6l6L9L8l3l3MMr4r2J18J19O8q0
62952A42r0N9M7j01n0K4M3M3J0J0m6m6K7K8MMp0o9K7K6K7K8k7k6M7J20N9q9j59j0N7N8ppl4
62910E9l4MLllklP9P8m5m5j6j6j6j5K6K6r2r3J02J76N5r3j18L0N8j6n3K1R8R8q6q6j3j2QQ
62866F9k9k9R2R2l2l1q7q6L7L6K0J9K0K0k9k9oO9O2q5j21K6Q9J5m9K5J15J14j03j03j3j4K3
62827I7K4qrp2p2p2P6J08L5j9j8k3k3M9N0J2J2m3m3L1L1RQn3n3JJJ%L6L6k7k6ooooj2j2N0
62779E8N0l4l5LLQQM5M5k6k7k6k7L1L0O8O7j00j00j3j4l6l8P3P4K4K4l7l8N7N6k8j03q9N7
62737A0J64J6q1q1P1P0p5p5L5J09J3j35m7R9M1l3J8J8ooooq7q5PJ53R4n4j11L7N2k3o4Q4J28
62696B44k1o4o4J4J4p3p1N7N8n3n2L9M0M0M1p2p2J5J5llllK1K1K0K1k5k5k5k5O0O0K3K3OP
62652A85l0l0p3p2Q6Q8m3m3m3m2nnQ0Q1q9q7P1P2NNNNj7j7K0K0L5L5ool6j09n5O7L3m0l2R2
62606A05P6m7q0M2Q2Qp6jM0l4r9K5J27N2n8n9O5O5q8q8K6J49P3r9j27mN2N2o7o7nnn0n0O0
62565eO0%%%%OPPPM0L9L2L2N1p3j55q1J3J4J6J8ONOON3N4l3l2poopK9K8l3l3K1K0K0K0j7j6
62513A06j7j7K6K7l6l5Q2Q2kj24o7N8N8o4j29J8J40O8p9p8rqN0N0J4J3MLLMq4q3L8M0l6l5
62470a9L7L8k6k5M9M8j1j1j2j1J9J9n4n4K1K3K2K3l0l0M4M4j7j6j6j6J5J6J5J5k3k3k3k3K
62429A0KP7P6k9k8k9k8P1P2n2n2p9p8J33J34N7r2j28K0L8L9J0J1MNMNP6P6j37j36p0P6O7O8
62387A93PPl1l0M7M7k8k7l8l7L7L6j25j24M7M6J7J7N3N4m2m2j0j0K8m6n9Q7J03m5j15L4P4
62348A25Jj14l9Q9Q9k9k9N4N5p0o9m8m8P4P5L2L1r1r1O3O3j0j0l2l2M2M2qrq2q2O8O8nnM0
62305A08M0l4l4m7m7O7O8L7q6q6L6J29J28l7l7k0k0r4r3O6O7n3n2M5J19K8r5m9K5K5n0k5R8
62265A27R4l0o0o0POj5j5K2K2JKJJn7n6J6J6P7P7m6m6R4R5K7j46j23%M1l4o4QQ5Q6o5o5N9
62221H2N9J5J5k2k2k9k8RRMMo9o9L8L7KJJJKJM9M9M9M9j4j5j01j01J0J0J0J0M5M5r1q9Q0Q1
62175A17n0n0K9J02J8j31l1J16L0j18j43MJ82J09n3j27o5Q0O2j2q8j5R4R4l2l2l6L7K7j21
62139cj12L6J68J68qj56p7mM2M2M7M7r4r4J7J7L3L3k8k9J4J4k3k3N4N4q2q1jjQ5Q5M2M2k0
62097B04j9p1p1M1M0J0J0J0J1l9l9oprq2j26K3J29J31m6m6k5k4J1J2R3R4o8o7j8j8n4n5R3
62057B2R5QQj2j3o5o4n2R4N9j5p9oL3L4J2J1J2J2k0k1k0k1P1P1J0J0l3l3K9K8n3n3QQm1m0
62013fmO9M5p8j10J3J26J27n0n1L3L3k9k9rqK8K8l3l3MMQRn3n3j8j9M3M2M1M0MMl2l1l1l1
61967gL0L2L1L1PPPPp8p8Q1Q2j6j7j6j6J3J3J3J4m6m7J6J6QRRQk1k2k1k2L8L7k5k4n1m9Q4
61921C7Q6n2n2P6P6rj33p5M7O0j3oO9N4N4n3n2nnmnq7q7K4K4O5O5O6O5k8k8RRl1l1K6K6J7
61875A99n7j03M5R8K3j2j3l1l2l2l2O7O7o9o9J4J4J3J4j9j9j8j9j2j2M9N0M5M6m5m6Kp3o0
61835b7Q5J59J1j48p3R4R4q4j58J1J57P2p6n2K2k4k5K8J01J7j32p9O7J44lr7r6MNP7P8n7n8
61796C7N4N3qqj5j5K2K3j4j3M9M8LLn8n9j9j8M3M3l8l7jjnnP2P1rj57j20K8J18J19n8n7k9
61752D2k9N8N7n5n5L1L1QQn4n3J29J30N2r5o6o5j3j3J7J7m5m3J4J5J6J5L1L1l1l1RRRRo1o0
61707c1N0N0M5M5j6j7J9J9o7o7J9J9j8j8K7K8L2L2k4M9K6r7j05O7J23jj74j00M3J17QQJ3J3
61667A17j4j4K3K3o8o8J7J7k7k7N8N9K0K0o6o6lkL3L3j4j4K3R7N8o6p8p8J4J4N1N2Q4Q4p6
61625B16p7l4l5K7K7O5O5m7m6j7j7n4n4N6N6l1l0K9K9l3l3j0rj0j0P1P2j5j5nnj7r1m2Q0P6
61582A32m8n6n6j9j9l1R3J00k2q9L2J10L5r3r1L8L9n6n7L0K8K4K4O1O1j5j6j5j6j6j5j6j5
61543D6O3O4j14j13j5J07J13j1m3L1Q6J1p6p6N5N5OOn6n6n0m9Q5Q6p7p8QQ3O2o1o5QN9N9k2
61501A31k3pqppoojjK9J02K6r6j51k8J53J53l9m0m0m0o1o1M8M9M3M2j9k0o5o4k9k8N8N7lm
61457C7K4K4l7l8O3O3JJl5l5K8K7l0l0L1L2J8J7k0j9K6K6j1j1k0k0k0k0K7K7j0j0J6J6K6m9
61414A15r3j9R0R1L5l8n9n8j5j5j4j5mlN7N8K7K8rj0k1k1J6J6m7m7L6L5j0q4q3j0J09J10%
61372A48p4m8K5R0R0n8n8MP8L3q9j46k3Q8R0n9n9M4J17mj27j13N8J35J1p8p8M9N0l2l1ONL2
61332G6L1P2jr4r4j0O4K0n3m7P5J38J4r3r4M9M9j6q9k2N1O8O7J8J8l9l9rO6Ro6J0Q3N6j17
61290A51j47k2J03K9o7OJ13L9j22j22J7R0J2J3J7J8J5J5n9n9L2L1L2L1j07j07L8J60J24%m6
61253B28m6o8o7o7o8N4N2k0k1L9L9J09J09n8j31q9L3O2j2m6K8J06L1m6m6K0K0n0n0L0J03J6
61215A94j08j23jM4M6kkL6L5l8l8Q5Q5k4k5k4k4O6O7j02j01J4Q9M7p7o5J0M3l1n5J9Q9J5j22
61175B2j21R6R4K5K5K0K0k2r5n0P4J01J02j5j5l1l0l1l1j7j7K0K0M6M6p8p8l8l8Q1Q1l0j05
61135C1o1O0J32N8o6o5j3j2K5K5p6p5m6J02J90M2j28j26jJ46L3j15j17L0J01K9l1l1l6l4Q5
61098E6Q7Oj42j00M8J18M6kkkkj0O3J11l8j21m8P5P5j16j14N6N7l0l0M4M4J4J4k3k4J2J1J2
61058A45J1LLLKn2n3K1K2o7o6PPQ7Q9l3j07r1N5R0R1J3J2J3J2j12j10O0O1onnolmlmL4L3m0
61010A07m1j3j2O1O1r0q8L2L4P8P9NNo3o3O0O1q6q6L7L7m3m3m2m2N2N2N3N3n0n0O4O5M9r9
60968A34r5k0K9K9L3L4L2L2j04j04k6k7Q2Q4l4l4K6J00Q6o3j27n4ONJ0J0K2K1m0m0P8P9l3
60929A31l3L9M0m7m7n8n7P6P7j3j4j4j3J1J1POm9j22l8J09J64J6j19m4R7R8Rj39o5Q3R4K0
60890B16m2m2j0rMMl3l2N0N1j1j1n9n9N2N2n2n1L5L5M6M5o5o6LKKKKKKKn6n5P9Q0KJKJJ0J0
60840A39n1n2J5J6Np0n7Q8J27k2q9j6P0O9l9l8M7M8r8r7O2O2l4l4MLK0K0K0K1MMMMl7l7l7
60795D4l7L4L4lll1l1Q0Q0n0n0j2O1O4n9o4J0K0J9l8l7L3L4lmn9n9J17J17O6n7l5M0J1o3k9
60753A40M5J4j09p6M8P4n0j27nO4O4J0J0J4J3p3p2J02J03pqKKl5l5k5k5k6k5J5J6J5J6OPP
60710H9Pk4k4L7L8L5L4n2n2J5J4o7o6L6J12Q3m1q7j3M8M9j9j9n5n6J4J3N1N1J0Rp1p2OQ0J07
60667B20j5q7q7M2M1KKp7p6n7O7J49P6o0n9k8k7k9k9J00J02k9j02k8R7K7r6r4K7J01k1p0K
60627a6R6R7l4l5j1j1K2K1j0q5n7O4Q1m3r2j9N4N4N1N1P2n1k11q8J27J29m4m4K3R7k8j51m0
60588c1Q1P9m5n6J8N2k2q4j1N3N4L3L3k9k8k6k5k6k5j4j4K3K2M1M1k1r3p5M9J06L4n3K2J03
60547A66K9j64j62J0J83J14rl8L7L8l6l7L8M5k8o9o8nnL3L2%jl8l8Q1Q0n6n5J%JJj2j3K5K5
60503A05J9J9j8j7PQk5k4j6N9J05m2j01k7N8N8o4o5K2K2n4n3L2L3L4L4n2n3jjJ09J10j0rM7
60462B49M7j12j84m7J00J25N0n9n9mmN8N8q5q5M8J23M1j07j39Rj4j3L1L3K7K7k4N0O3q5j66
60424d8j9R5R5n6n5PPPPJ5J6m2m1O8J42P7p0j22m8O2O2l9l9lkJ1J0J1J1p1p0J5J5N9O0p7p5
60379b5M5M7RJ0L4L4k7k8p4p4O0O2o8o7J09J10K8r5r8K3R7K3j4j4l7l7N0M9OOJJl5j10j7J54
60336A38J58o4j82n8Q3Q4o8o9N7N7l0l0J2J1k5k6j6j6M5M6P5P5j10j83o1O2J15M2j1j1j6j6
60298F8j8j8M3M4n6n7L1J04R5k7j07l2j%MML2L2l0l0k9l0k8l0M3M3OOqppqj7j6J8K0N6N6l1
60252A18l0K2K3j4j4l1l1l1l0M2M3M3M3l5l6r5r7R6R6j4j5j9k0M2M2L8L8k5k4m8m9j1j2K1
60211B6K1j6j6N7N7n3n4N2N3J5J6K5K5o1o1q4q3N2N0M4M4PPJ0J0k8k7M4M3j9j8L9L8r7r7m2
60168b1m3J8J8K1J9Q3Q2n1n1n1n0L2L3k9k7L5L7P4P4j11j11%%R2R3PPp0p1M1M1L6L6j%o5o5
60124F2K2K1%jjj%%l7l7k3k1O2O4k4k3k4k3RRp7p7Q6Q5K4K4j0rj0j0O5O5m6m6nnm3m2POM4
60075F0M3k2k2k2k3J06J05l1l0m5m4M2M2m5m5qqJ7J8J7J7j5j6j6j6N4N3k1k0p6p5lkK5K3K4
60033D1K4j3j2j3j3Q2Q3m2j15p4M9Q9J5o7o6N1N1K9K8m5m6j9j9k0j9k6k6k5R7J54Q0m4m3R
59992A35Rk8k8n3n3j6j6Q3Q3J0J0L6L6q4j58p3J00J13M0n7n8k5k4k8k8R0R0Qo6o1O1P8MJ6
59951A46J7LKl8l9L1m3p9M4R1l2j47k4J79J81q3q4M3M2q1q0jjl7l7M4M5PQM2M2l3l2k6k6M8
59909I2M8n1n1O2O3P6p3j14L4J19M6p6p7J3J3j05j05O4J37O1q7n6J9l3l1Q6Q7l6l6J0RK4n1
59869H1o6Q3P7MkP2M4j04k07n9J18J19l4l4l4l4M3M3l1l0l1l0l1l1Q8Q8J5J4j8j8J9J9k8k7
59829G8k8k7M6M7RJ0o3o2J06J06o5j39j06M1P6P7J2J2J9J9n5n5k5k5J2J2R6R5j67j66J6J63
59791F9N0r9j03M4J15M2ONJ6n9r1N6Q5J0j11j09N7N7j0j0j0j0Q0Q1Q1Q1o7o7o7o7jjkjJ1J1
59748G2k6k6P0P0L7q7j17PJ13J14m6m7q3q2J8J8N6N6K1K0j7j6M3M4OPq8q7K3K4J5J6r6r4P
59706e5QR3R4k8k9RQN1N0j10j10J3J1k3k5O8O8j9j8ONM3M2n6n6j9j9P8P8n3n3KP7M7p6j07
59663el4P6P8K6K6o0o0P1P0m1j15n8O4L7l7m2K9Q8J3l5l5K2K2m9m9L8L8K2K2l9m0M4M5m3m2
59621D7j7j8O9O9onm3m3l3l1K8K9llklR4R3q2q2j18K9N5N7K8K9qrK5K4j3j3n0n0J2J2K5K6
59576A19j1j2n7n7MNO5O7k0k0J4J5J4J4m0m0J1o3r4N3J16M4o8o6O3O3p6p6J0RJ4J3m6m8J43
59534F2J43k3j71q3O3J40pj3j2j7j8j1O3P6p1j33J3J23N0j26j25P7J51N3r5m9K6lmKJl0l1
59495B1N5N6j1j1m8m8L6L6R7R8m6m6m6m6j5j6M6M5l9l9M8M7l6l7m1m2lp6o2Q7R8K6o0n8Q7
59453E7Q7p1j45l1J16J49Kn7n7O9P0q1q1N5N5k7k6k7k6M7M8j4j4J6J6J6J6l2l2MNM8M7l8l9
59411A25k5k5J2J3N3N4n8n8k7k7L4L4j2j2j2j2LMLLk5k6J2J1O0O0k6k7j8j9J9J8jjjjL2L1
59366A68ook8k8k8k8rrrj0M4M5n8n7k4J23J23k4q3q3M4M3qrqrl3l2K9K9kkL5L5ppo8o8N9N9
59318I3kkk3k4J4J4LLMLJ7J7J7J7m1m1nmJ2J1J2J1n1n2L5L5p2p0O4O3K3K3K2K3POM4M3q7q7
59271G5%jL2L2p5p4L0J05R6k8j08j07O4O4k6j00p2N2R8K5J3J2KKKKJ4J4m8m7NNONL6L6L6L6
59225B13n7n8LMl3l4MMJ7J8J7J8O0O0j21j19K3R8kj25o1O3L4l8l7Q6N9j4o1J2RQkP2P0n3j16
59181B1PJ08L3o1o2O9P0r0q9K2K1j0j0K7K7kkm0l9O3O3k4k3l8l7R8R9j8j8n1n0L7J11J03k2
59140B93j03j04%jJ1J1J2J1n3n3L6J11N9j4l0l0j%%jk3k2J4J4j3j3K4K4m7m8k7M7J1J0m6m7
59097A2N3N4J4o1j15m1M7M7N3N2O2j3j02k8Q2Q1l1j06%P5L9l6J1J1l0l0j4N9J9n6j11l9L3
59057iL1M6k7o7OO9P1n2n1j2O2K1n3m7K4M5M5pqn8J5Q1Q0l9j13l2M3K2n2m6K6J1J1J6J6l4
59014C4l4%J22R6k8q6q6jjj1O4N7j6j2j2oq0p6M8J66R3r2r2klkkk4k3k3k4K5K5p6p7KJ50J50
58969A43Km3m2J1J0M6M7m0m0ooN6N6n2n3n2n1N1N1N2N2p9p9L3L2j5j6j5j6P7P6J5J4q7q6K4
58926G0K4N2N1l3j07q5O0P7Kk3k4L4L4r3r1O7O8m7m6L7J12L6j13j06M0J1J2K1K1jkkjJ9J9
58885I3j8j8J0J0RJ0n8n6J0J57N8r0j21K4R8K5o1o1J1J1k6k5J3J4%P4J24k4j22j20O4O5k1
58845E9k1K2K2j5j5j3j4M8M8M3M3j18j17L6L6j%mmo4o5P9P9k7k7J5Q8M8j00m5K9k2k2M7M7
58803I5J0J0ml%Jj4O0M9r9j19K7Q9J4m7m8N9N9j8j9j9j9L1L0k6k6j2O2P2p7j27n4N5N5J7J8
58761H2J7J8M4M4m2m2m2m3M5M4k5k5k5k5J7J7J7J7l2l1N5N6p2p1J12J13p5p4L7L6k5k6k6k6
58720D4l5l3P5P6j2j2j1j2l5l5N2N1ppm4m5M1M1M1M1k3k3L8L9n8n9MLk3k4k3k4K0J9P7P6m5
58676A48j18m2P9N0p4j51k8P9P8N0N0O0O1p0p1l3M0M0q5j18NJ28N5q1q0K5K4L5L5L0L0m9j23
58637b1k3J00O2o2q6j4J00J00J9J9n7n6NNJ7J8m4m4o8o9O6O6jjO0O1n8n8MMM1M1k1k1j8j9
58594D7J8J9K9K9qpr8r6j1j1M1M1M0M1KJl5l5L8L8O7O7k6j50r8P3J67M4j11j10J8J9J8J9K0
58552A00J9o7o6M2M3NOPQM4M4r5r5J4J5J%J%P9P8p4p4m4P7J19mr7k3O4O4j03j02N6J31nj29
58508C9n1J20J06o7r4K9M6k9k8M6P0n4j07l3M8M9J7J7mmo6o5%%%jN6N6l1l0O3O2r8r7L3L2
58465C0L4L3j%%jNNl2l2RRRQl7l8K5K4lkllKJJJj0rj0j0lkl8l9K9K8O5O6l0l1KKL3m1p5M7
58410A8J45K2j28j27J7J40Q3m0p4JL8L7oppoq6q6k7R5J41J7o3J2J04K9j09j09M8M8j4j4J2
58371A04J2J1J2m9m9j2j2J1J0R7R7JJo1o1K6K6o1o1J3J2k5k5N2N3j0rq2q2K6J48J45K1q6q6
58329A07k8k9k8k7M2M4OPP4P4o2o1n2n1L4L5k7k8k8k6P5P6M0L9j01j00J0J0j5j3J7J8K1n2
58288An0P2J16qj56q3J01R9l0l0j4j3M8M9j1j2p3p2J40J41Qj15n5O8L7l6r1j6K3K4qrqqK7
58247E6K8n8n8N4N5J8J8J1J0M7M8n0m9q6q5O8P0PQk5k6J1J2k4k4O2O2L5L5j02j01M8M8M7M8
58205B18j21j21J5J3j7j8j8j8P3P3L6L7k9l0r0r0R3R4j7j7ooL1L1o3o2M7M8j6j5M6M7K6K6
58165B00j10j09N1N1j0j0ononllL5L5j6j5j5j5OOPOjjl8l7K8K9K9L0j6j6j6j6P9P8q2q2M3
58118H0M4m3m3j8j8J9J9MNl3l2N7N8K0K1j3j4j3j3L8L9JJq0q1OOK5K5K5K5K4K4q7q7N4N5J8
58073A18J7m6m6m1m1O8J43Qj39j16L2J36j0p6jQ3Q3o2o1o1o2L1L0L4L5k9M6R2n6j07l1P5P7
58033A23o3o2P1P3o2o2K3R7Oj42q0O7J00K7l2l3K2K2m0l9lkL4L5M2M3j9j9q7q6K4K3l4l6K7
57992d2K6J4J3N0J23O6q2j63j5J0RJ9J9P4P3j35j35O3O2JKj6j6j6j5j%L5L7j1j2j1j1L8L8
57950I1L8L8r0r0K0K1K1K2j6j5k1j9J05J07l0j78j05J39J23k5j49kJ61Q8r6r6M8M8J1J0j9
57913A40j9j9j9J6J7p0o9O8O8m3m3N5N5ppk9k9RQM1M1o9j42l8J08J09l8q3qN2N2J4J5J5J5
57871A66j9j8J8J9n6n6POJ0J1J0J0l9l9lP1J6j30j31J7J46P3o1o1Q8Q9m7m6K5K6J5o0mJ44
57831A97Q2o6j01k6L5L4n1n0j4j4K2K2Q4Q4p5p4j3j3J3J2J3J3M9M9j27j25k3J25P3p5n3R5
57793A02J27k0j09l4N0N0n3n4L3L3p2p0L8L9K1K1j6j6l2l1ONO6O5MLn1n1L6L5k2k2k1k2R5
57751A33R4Rj15j21m6O3O5l4l4K8J02J3j11j10J3Q3J0k6k6K1K1l9m0N7N7%%l0M5J09j5q9q9
57712bL7L8p0o8M2M0k0k2J1J0K9m4m0Q3J06L3n4n4K7K7j0j1k8k8N9N8m5m6m6m5K3K1K2K2K7
57670H2K6o0n9J0Qk7k7N3N3N4N4onm3m2J0J1M4M3l9j12q2M0R4K2j6j6l4l4k1N1Q4l9r2j9R6
57627F2R7n8j32j4J08P7Lp2p1L5L6L4L5m0l9M0M1mmM7p5j99p5J48J48o1o1M9J23L2r2m7K7
57588I8J4J4l2l2j05j06M7M8M7M7N0N0o9o9jP2P1n3p8M4R1R1r5r5k1k1M1M1L2L3Q3m2j44j44
57547i3N6N5j8j7N8N9n9n9K7J01O0o3n7J8k0r2n6O8J08L5k3k3RRk8k8k7k7O8P0nnL7L6jjl5
57503A37l6l5l6L7L7l8j10l9Q3Q5l9r7k3N0N0L8L8l6l6L8L7l7j10l6Q6R2J8%%Jj20j00P4J32
57462A05O0j6j5K9m5j00K3J14M0j08j07J1J0pqO5O7n5n6J9J9L6L6jjm3m3noP6P6m7m8l7l7
57421AL7L6l1l1l0l1L5L3L4L5K6K7K6K7K4K4r9r9MNl2l1m0m0L4L4K0J8K0J9R3R2q0j54j15
57379a09QJ2J2N2J25L8q6j03J8O4O5l2l2ON%jL7L7l1l1o7o8N1N1J4J5L9L9l5l5rrj0ro0o0
57335i9J3J4J10J12j2j2j0j1K6K7n8n8J7J6O2O2j2j2q7q8j2j4L2L2L2L2N2N2J3o2o0J4M7k7
57294A31q0p8k3k3J00J00O4o0j05l1j4j5j2O2O6pn7J8N7N8j9j9j4j5l4M0M4l0m9K4N7j7l1
57255H8l0OOm1L2L8l7j19m7O8O6l8l8R1R2o9j43K5J96J17n6j01k7K1K1l6l6KLl5l3PPM3M4
57213H7R3R4k1r4p7kJ3J4j1j2N1N0n1n1j5j4L7L8k5r8q2M0J01k1j02k8J06J07o5o4M5J21J3
57174A77j10j04J8P1P1J3J3N5k0q4q4mP0L3m1MNj3q6lJ20J49k5j49p5L3L3r1r1R4R2L3L2n
57133A31nj3j4j3j3J0J1M8M8o0n9KLl0k9L2L3L1L2onl2l2l2l2J2J1P3P3l0l0l0k9p2p2O3O3
57089C8o4o4P1J45M9p5m6K7M5k9j9k0k5k5L7L7o2o1j%O8O8m2m2j4j5R5R7k9k9k9k9J4J3J3
57048I7J3q7q6R0R0j1j33m5L0nnN4N4Rj12l6Q8R6k7l4M1P6Lq7q6K8L0L0K9j2j2%P4O2o1j40
57005A5o5P1P3QQJ0Q5N2r7j14j14%jQ8Q9Rj39q2O6J38O4m2m2K8K7p0o9N3N4r6r5L3J81P8p0
56963A34o6Q2Q4J0o3o2oonok3k3k2k3J1J1J1J1K2K2K2K2j09j07k4J24J01K6m5m6KKL9L8K6
56921A64K6m8m8m9m8K4K5M7M6k7k8oop5p5M0J13M1j06q5O3J31j6j38o5J05J06j5j6j5j5j1
56883C9j0O3O4j25j23NJ53J13l5j6j7q1q0M3M1MMjjMo9m7J00J50Kk8k9K5K4m9n0QQo7o5PQ
56839b8PPM8M9k5k5NNQ0P9o4o4J0J0MMNMn8n8O4O6l1l1OOL5L5l9m0llllJ9J8J9J8J3J2o1o2
56789C0J6J5J6J6m3m3L1L1l6l5lmL7l5%J22J33m0j50p4P0P1m8m7L6L6l8l7k2k1J5J4l8l8L6
56747b7L5L2L2m1m1P6P7Lp1r5K7P6P7o6o7k9k9N7N9R6R5j02j03o5o5O7O8ool9l9L4L5l9l7
56705b1Q4Q5o2o2J01J01q6k34j0J38R0n7r4N3Q1o7o6Q0Q8o1p6kM6k8p3P3J86L8j04j04L0L1
56667I8pprj0p0p2P0O8PQk3k4L9L8k9l0P7P7l0j03m3J04J10l9q2q2qqk1N2J17l0j23j22P5
56626c2J48L9j09l1J17N6r2j09L8J48P4j20j21L5L5j8j8j8j8N9N9n2n2M2M2M2M2j2j2m9m8
56589F5J5J5N3N2j03j02j6j7noN5N6O7O6r4r4JJL8L7k7k7k7k7L6L7%jl5l4P5P6j8j9J3J4q
56544A12q2q0qQ6Q7L0L0l2l1NNl6l6K1K0Po6l4L8J06L2n8n7K3K2Qo7k2N1O7O7m8m8m8m8L4
56502E0L5P6Ko6o5o4o6n9J5Q4Q3pqL0L0O9P0No9j11l5R6R8nq0p9nj2j2M8N0K1n3n7J7P7Ll6
56456G0l7l3l4p5jJ47J49O9j03j19m4O2O3k9k9K8K8np9p8nN5N5K3K3J4J5o4o4l3Q9J49P5j12
56416A70j12k3N2l7l7j2O2M8M8J6J6o0o0k0N4J9n5m6m6j0j0N0N2LLKLl0k9L2L2JJJJpqNP9
56369A48L9q4q5L9R7K4l9l8o4o3n5O9J15qj07l4O4O5j7j7j4j5K3K2lmmllklkN4N5q2q0J3J3
56324A4N0N1oooon6n5PP9K4r9o2O0J00K7o0n9M7M8l8l8j03j04K9J52J32J0r8r8L2L1L0L2M1
56282A02M2m5m5m1m0K1R5M0q3q7j4L8L7pO7J07j5j51j51J03J02qrj6j7P0O9k6k6k6k6j0j1
56243C9j0j1Q2Q1j04j03ppN3N5N0N0o1o1j6j6j6j6O0O0O1O1n6n6n6n6L4L3lmj0j1K7K6J7J6
56200A25r4r4j6j6M6M6R1R2K6K6n4j28p4M8Q1Pp2KQ5Q6p0p1L0L0n7n6m6m8Q0Q1O2o1j19m6
56159g8Q4Q5m6m5J21J22J1j12r2j9noM4M4j7j8KKO3O4l2l3l2l3l9l7l9l9J01J01n8n9mkN7
56118E6N9k2k1k1k1POPPJ3J3m9m7K1K2j5j4J0J0J0J0nnnoJ9J8m3m2N6N7nnJ1J0J1J0rj0rj0
56069G9KKL9L9M1M0j20j20PPPPqpppR8R8o2j35kJ21L9q5n3P0R7K2k8k8o9p0j5j6j1j1J8R2
56024G1Q4m0q3q2nmO9P1L3L4l4l4l4l4LLLMJ7J8Oo8j05J9J04J05o5o3kkrqN2N3J1J0k6k6Q8
55977A34Q7KJl5l6p3p3m1m2K0J9P4P6j2j1K3K3l9l9j4j3K3K3J4J5p3p1K4K3j3j3L1L3n4n4
55935f1J2J2J2J2K7K7rj0%%%%j3j2O8O9m0j12n4R4J47%o9o9O5O5m7m6l4l4q6q6N5K02R7n2
55892A30o4J1No8n4K0k7k6N6N5ooJJN2k3n8Q8Q8n9j11l7M7M8j4j4K3K3llllr3r5J15J14m8
55848F2m8L8L8qpqpn1n1L4J07Kj46q9N9J16l2k7M6J13l5j44p0O9J42O1j3J4J3r3r2j1J36Q4
55808B02o4o7Q0P6p2j41o6O7O7m9m7J3J3k3k3k3k3J13J15K1j28j13RJ06L4j33j33J7J40J07
55772G5o5r1L2O1O1m2m0K4K6j2j1J4J4J4J4JJL8L8k2k2J5J5l4l4l4l4M7M6j5j6MMMMM4M4o7
55727A01o7JJJJj1j0K6K6J%l7l6O7O8m3m3R3R3r1r2J8J9j9r1l4Q8N7j7k0k0k5k4M8M9j3j3
55683E2j8j7J9K0qqpqN1N0l6j09n5O9P2%K3K2Oo9o7N4Q4J1j9j8k3k3m4m3J8J8l4l4P6P7k2
55638F0k2J5J5l2l1L1L0m1l9mmNNNNlkR8R9lj52j17K9J13M0k0k1RQp7p8M4M3M4M4ppppM9N0
55590A67J3J3qqm6m5N2N1o0n9J9J9j7r1J0J57N1r7j35J3J42mj41o7O8O6k6k7J1J1j1j1j1j1
55549a2JKL7L8NONOm2m2K0K0k5k4L5L7NOONpoppn5n5L1L1j%%%PPk8l0L5L6L5L6k7k7L5L5n1
55495G6n2L5L5OOq1q0P2P3L6L6n0n0j3j2onnnkjQ5Q5p6p5L5L5j7j7K0K0K4K5o1o2j7j7j7j8
55449c5O0O1n0m8N4N6K2j02r5K7J02K9j04j05K2J45Q7l7o4J1L8L8M2M2k2k3o0n9K1K2m1l9
55411eO3O5k2k2N3N3l3l4k5k4k5k5RRRRL3L2k9k9L1L0opm4m3J8J8onooj8j8M2M3P0P0r0r1
55363D4qrK8K8klo0n8K1R5O7n7m2L3L2m1o0O5O7n6j32rP2P4n2n0L3L5n0m9O0O1K9L0qqj4j5
55318I1j4j5m6m5Q4Q5n2j25o7N7N1N2k6k7J1J2P3P3k5k4k4k4m2m1J9R4P1n1q9q7L4L4kkM4
55276E7M4PPn2n3J0Rk2k2k2k2N2N2rrO3O4m7m8J2J1J1J2n0n0%p4n7O6J44P0o7o8L9L9l3l3
55232C1K9K8k9l0k9l0K5K4n5n7N0J22M9p6o0O1O8or6k0O6O8l1l2L1L1j3j2p4p3rrN2N2m3m3
55189d0M2M3mmmmm9n0O1O0P3P2q8q8k4k6J2J1L1L2nmk1k1k0k1L4L4L4L5m7m8rj0L2L3L3L3
55144A18q2q1N3N4K3K4j3j4n6n6N4N5k6k7k6k5O5O7m5m4jj%jJ6J6J6J6OOl1l1k9l1l0l0L9
55100e2L9L8L9j4j3M7M8m0m0m0m0J7J6N4N4J0J0n2n1onm2m3JJJ10J12l0l0r2r1L0L0K9L0k0
55057A4j8k0j9P0P2J02m6j43MP3P2m1m1m1m0%JL6L8p5p6J24J24l6j83p4P5M8M7N7N7OOl1l1
55015A11llmlJ3J3k4k5noL1L2l2l2l2l1o1o2R8R8l6l7J%N7N7k9l0J7J8J7J7j21j20O4O4ll
54970FL4L4n4n3N7N7k3k3J4J3kkL5L4l5l6l5l5J5J5J6J5l1k9N4N6k9k9k9k8j2j2R7R9j6j7
54927A21j7j7j1j1K6K6m4m4M0J15%j47r0N7R6n2j08L9J09L6j23j22L3L3nmO4O3k3k3lmlmq
54885erN2N3r1r0P0O8nonnQ1Q2mnj37j36K3K4O7O8j8j8QQM6M5j17j15O8O7k7k7J0J0n5n5N2
54840b8J75P0n3k5M9lj27j22JQ2Q3m5m5j4j5M6M7n3n2RRL6L6R1R1mj28p0N3P4Jo1o1m0l8K2
54797iK1j6j7K0R2L4r0n7J7L4L5k2k2K1K2K1K2k6k5J1J2p7p6RRjjN9J34N6o8p7lJ7n8mJ17
54753A14L8j36j34L8J19lr9k6N3N1k8k9N1N1q4q4J5J6P0O8Q5l8j21m8Q0Q2k6k5L3L4n3n4N6
54713F6N5l1l1m6m4L9M1k9k8k9k9P8Q0l2l1o4o6M6M6k6k6O1N9l0l0l0l1N5N4opO2O1%p5j10
54670b8J2J14M1j16j16J5J4J3J3O6O7nj27n0P4Q4l9o4RL5L6k0k1J9K0N6N7k2k1J1J1k3r7o7
54630d9N5J30N6l1l0q2q0m4m5M1M0k1k1M5M4j6j6J9J9o5o7N8N7N7N7n2n3j5j5L1L2L2L2l0
54589G3l1o6o8O5O3LLm2m3M3M2nmL2L2r0q9K0R4L5q8l2R1J03m5j06l3M3M3J1J2k5k4k3k5P
54547b4OPOj1j1K5R8L7j10p7O9R2n6m7K7O2j1m9K6Q5J0n5J8M9r9j39PJ90M4j24j22Q7Q9k2
54506G7k3l8l7l9l8P2P1J0J1M1M2o9o9M2M2k0k0J2J3n0m8k8k8J07J08K7K7l5l4%Jo1o1R0R1
54464A86m6m5k5k6J2J2P3P3q7q7N0N1n7n6RQ2kj50j01M7J31N8l4l4K2K3MNn3n2J3Q7N2r6o9
54423c0P8J35j3j28n4P8Q0q2q2K8K8j5j5K0R4Q0o7o3J1P7Ll7l7j4j3j3j3P3P4o2o3m1m0M4
54382B1M5K5K5q6q5l6l6J00R8k8k9k8k9O4O6r5r5L5L4L4L4n3n4PQL0K9l1l2J09J10jjp6p6
54340CL4L5MLl3l3O4O3r6r6K1K1j7j6l7l7K4K4L4L4P0P0k1k1q2q2J3J3P4P4%%l7l7M3M3j9
54296A00j9O0O0n1n1m3m3m1m3J23J24m2j90p7P1N7j7M9N0j5q8J3J60R1j55k08L8J34O1q0p8
54259e0KKj3j2P2P3KKKJkjL5L5p8p6QQkllkj3j3j4j3J5J5N1N2KKp6p4m4J04J39pj24j24J24
54210BJ26p0o9J6J6l5l6N0N1K3K4j3j3nom2m2l2l3K8K9LMLLj7j6K0K0K0K0j7j5K4K4K5K5l3
54165F2l3l2l3L1L0L1L1m7m6J4J4J2J2J2J1k6k6J7J65O8q0j58rP5P5n2n2%j%jk7k8J0J0qp
54121A4L0L0M2M3o8o8J8J8J7J8n8n8m0J07J10l8n7n6P1P0o5o5L9L9L9L9lmq9q9J2J1k5k5L7
54079dL5k5k4N7N8n2n2M6M8l9l9j2j3K2K4j0j0N2N1K0K0m2m2L8L9j13j12K1J68R1n6j43OJ13
54039A21J14pj54j17L0P2P2n5n4J3J3k3k4N1N1o0n9J5J4J6J5J3J3k4k4j4j4K2K2L0K9ppqq
53997F7pqL5L4kko7o5J9K0l0l1N4N6L5L6p6p5N3N4qqllo4o4j5j6ooqJ38J39rn5n5K2K2k3k3
53949E5J4J4p6p5M8M7L4L3m0m0l1l2NNR6R7p6p5RJ0J0J0k9k7M5M6MMl2l3J5J6k1k1k1k1N2
53905A9N3m3m1L0L2QPk9k9O4O4n9o0m2m3m3m3M8M7J21J22n8n9k1k1K7K7K7K7L5L6q8q8k7k5
53863b5M7M7pqO6O6j01j00k7k6Q4Q6l8l7K2K3K2K2j8j8n6n4J15J16n7n6j3j3j2j3j4j4N9O0
53823A28J1J0k6k7qpK9K9m4m5m5m3RJ0Q3Q4l1l0l1l0L3L3m1m2l5l7L8L7j5j5N3N4mp9l6Q6
53780E6J32N7o5o6kkjkOPl1l0k0k1N4N3rj0j0j0K0K0n5n4M9M9p4p3J7J6J6J7K6K6m8m7P1P2
53735A34K3j01p9oO8O8QQo7o5P3P3m9j23m2Q1Q7J3j2j2j6j6l3l1M0M2m2m1L1L2q1q2M1M1P0
53693C5P1n2n2L1L1m4m2O6O7ppm2m2nnP1P2n2n3m4m5K9K8M8M8k6k7n7n9O4O5LKLLk1k0k1k0
53646fOOOOK5K5K4K5J7J6J7J6n8n9KLl2l2NOO0O1p5p4M4M5j7j7j0rL9l5n4O8J25Kj15j15O1
53600BO2k9l0k9k9N9O1n1m9jkJ2o3q8L6R8R6onm3m2n7n8N4N3L8L6L8L7l0l0l0l0P1P1L8q6
53556G4j12J1Q5J2m8m6Q2Q4n5n5j8j8l8l8P3P2qpm5m3OOM2M3j2j2m9m9K0K1N7N8n6n5OOJ8
53512A2J8J8J8l9l9M1M2mp8k8R5R8k5j00k6P4P5l2l2k8k8RRJ2J2J2J3l6l5l5l6N4N4n6n6N1
53469DN3l5l3ool3l4j2J35J04m5j09l7P2P3k4k4J3J2k2k2J5J5j1j1m7m9J4J4M9N1l0k9PQl5
53426a5l5P5P5jjl9l8j6j4P0P0q8q7k6k6l8l7P3P4K7K9O1O2k0r3p8O9L1m3r5k2K5K6L0K9J1
53383B5J1k6k5N5N7l1l0l6l7K4K4J1J1J0J1QQPQk6k6J0J1k4k4L7L8k9l0QQK8K8l4l4KKM0L9
53337A09l4l4l4l3O0O1k5k4m5m3l2R1J49P5j07j80j21N2J05J05l4j08j00K4J04J03m8m8M1
53302B9M2m5m3l3l2P9P7M8M7o4o3l3l2K8K9m0m0M6M5k0k0O6O6j0j1p2p1M8M9o2o1K2K2K1K2
53260C4o4o5mlM5M5QQmmL2L3J0J0M8M7q8q7jjK0K0J6J7Ro4r5K7Q5J2o5PJ04J05n1j25o4N8
53215A5L1m3l0M2P5Kk1k0k6k5o6o8R3R2Q6Q6p5p4l7l7K3K5rrK8K8p8p8N8N6JKo0o0j1j1K6
53171f9K6j9j9J09J09K4j00r8K3O5O5o3o2o2o2R8R8K2K2l9m0mmmmj1j0j0j1M5M6j5j6l2l3
53129c5K8K8P1P1m1m0j8j9j9j8rj1P6P6mlo6o5opopJ8J7J8J8m8m8O2O2j15j17O8J42N6o7r6
53085e4k3K5K4O6O6KKL9L9l8l8l9l8m0m0mP0Q0m2p1KN4N6n1n0j3j3j3j3L2L1nmj2j1j1j2M7
53040@M5j5j5L1L2n5n4K5K4J0o4m6K8O7O8LLl3l4K9L0p4p3l8Q5R4K0m6m6j3j3ooL1L0n2n3
52996h1RQK4K5j3j3OOn1n0K4R8O0j3j4j5j3j4k9M6N0k4n8J5L0L0n1n2Q2J58N3p0j28j26m1
52954a32L3R5J9l5l7O9P0m2m2nO7j3j36l4J37J68lj03k9L0m5j01k7R5R5q4q4J5J5k2k2R5R6
52915A03m3j16m9K5K5m9j8N7N6j7OQ0P6Kl1l1J0o3o9NQ6J2o4o6K4R7J9J9l8l8J4J4m6m7j0
52873f5j0P6P7j0rK7K7o3o3K2K2K1K2o6o4K9K8l2l3K7K8l0l0L8J12R6n1p8lM9k5o6o5qrL9
52830d0L8L8L8m6m6J13J14n3n3j5j6j4j5j4j4J9J9J9J9k2k1k1k1KKQ3Q4m4j17r7N0N2N3o4
52789A0o4j7J30J31j7q0q0K3K2QQn3n3m5m5R1R0j4j5j4j4p0p1Q5Q4j0q3k4J23J17l2p2KL5
52749H6l9n3n5JJL9L7M1M1k0k0nmmmJ6J7k1k1M6M7j9r2l6L6Jp3r4k0N0N0M7J21P3r9j26lJ18
52704F0M4r4r4L7L7n2n1O0N9K3K3j4j4KLPOo0J4Q1Q2n8n9LLo7o8M3M3j2j1N0N0r6r7lP1oo
52657f1O0N9k0k0L7L8j0q3J8R3J6j07p4jooJ5Q7L8l6l6L8N5j9k2N2M9p4q6q6L0L0O2O2Lp2
52614B3j4N9L4m1p2JL9M1m1m1m3m2O8J41O3o0j14l9L6L5m0m1j0O3O4j0o7o8J02J03K4j25m7
52575a9J00N3r4m8K5N5j8n8n9M1M0P3P3n3j26m3J05J08m0j23n1L6L5M1M0l0l0l1k9j2j3j8
52537g0J28J01m7j52oQ1Qj18m5P7P7nnPOp9q0R5R4m1m0NNMNj%L6L7m6m5M0M1k7k7J0RN3N2
52490A37j04j03qO6P4p1j43o8O9J43P6Kj2j3J1J1k6k6q0q2L6J83R1n7j57j1N9N7POj2j1p2
52451b8p4N8N7n1j26o1Q7Q6Q5m3m4m4m4O5O5O4O5l4l3LMm2m0nmNNl3l2L1L2ooM9N0J2J3PP
52404A00l0l0k9k7MLnp9n3P1Q5l6p5M9J09j3j16PJ22J22j04j77jJ21O1o3k7M5M3l1o4RM8M9
52364H8l6l5l5l6mmL3L2n4n5Q1Q0mmqrL8l6o8N4J08L4j02j01K8K8K8K8m3m3m3m4R8R8o3o1
52321c2L6L7k5k4K1K2K2K2l1l2L1L0p2p0O4O3l7l6l8l7M2M2M0M2m6m5j0rqqMP7P1n2q1pM8
52277A4N0J7J7L4L3j03j01L9M1m4m6j3j3K3K4LLLLJ6J8m3m4L1L0K9L0N0N1j2j1n7n7NNONl2
52231Dl0j5j4K2R5P8m7j23n1P8P8k8k7L5L6p6p5p0p1O4O5N6N6l0k9J9K1o4o6O6O4j14j15Q0
52191a28J53K6r6k1N3M4k8K0K1J6J6JJq0q1N4J27N0p4n5J8N6N6n6n7n5n6P4P2j3j3O8O9j6
52150A66j38r2L1L9M0L0L1n6n4O6O6Oo9m6P8J9j05j11J1R3R4j4j5n1n1K4K2K3K4L9M0m5j19
52111b4m0J06J45mj49p3Q3Q4MLq3q1JJL7L8l6l6l7l6N8N7k5j01n6R2J29j9j9N6O0q9j45KJ11
52069A4L7n7n8P1P3j19j20R0Q9K2K2j5j5j4j4K3K3j5j5j4j4LLO4O5j0j0m7m7m5m6O5O3L9L9
52028A30o8o7L3J07O3q5j18j19m2m2L6L7P4P2L1L2L1L1o5o4llj8j9k0j9N7N5N7N6j49j48o
51988a53J41R5n2q4O3P1lo3o2J9J9P0P2P2p5r5k1N3N4j26j27QQM5M5L3L5L4L5l5l5l4l4L1
51948DL2k9k9pqqqR2R2j12j12N0J24J4j32j08M0Q0Ok9M5M5k9j03l1Q4Q3N0N1j25j25p8O9Q9
51907b3J6K2K4J9K0n8n7NMJ9J7N6N6n5n5j7j7qqqqJ8J7L0m2p6P2J11L8p8p7P6P8j00r8qJ40
51863D5M0j07p0P7P5p0p2P6J41pp5p4L6L6n0m9L3L3L3L3j4j3k5r8r1N8J04J05l4l4l4l2%J
51823b3J%K4K5K4K5o5o4K1K2OOnO8N2p2j07J5R0J6q6j2N3N5n2n0L3L2n2n3M7M7j4j3N6N6k4
51778H2k5j1O3j2j34q5L9J13M0klN5N5p8p8QRM9M8j11j11O0O0k7k5rrrrL3L3M5k8o6N6Q6J3
51734A15l9l9M3M3m9m9O3O2j5j5n2n1k3k3O1O3l6l7l6l6M4M4QQk4k4k3k4L9L9L9M0n5n5j6
51693a0j8K9L0opQRn2n3K9K9rqN0N0l6l5qrK7K8rro9p1K9K8n7n8J14J13LMMNNMJ0J0p6p5M7
51643a0M6RJ0M6M5r0r0K5K4l6l6N3N3l3l2K4K6K6K5J9J9o6j40l1J16Q5o3p8O8J06m2p8O7J06
51602A73m3j24K4O3j0j06l3R8K4r1r1j0j0L3L2R3R4n1n2j3j5J3J1J3J2j5j4R6R7q1q2NNq4
51562c9q5N1N0llllL1L0L1L1j11j12l9J09J32N9n0n1m7m9J2Q5O5q4r8k6O5O3o5o7K4K3K4K4
51520b6k4k3q1q0R8J72P8p0m1m0K8K8K6J00P6p1j47JQ0Q1q1q1M3M2opopj4j4j4j4rj0j0rJ
51476c1JJJO0O0P5p4j19m6J16J16j5j61nJ42J31j16j74k6R8R9j5j5l9l9p5p6O1O2j3j3L1L2
51436C4O9O9p9p9nnQQQQppn6J6R6n2j27n5J00J00j9j9J8J9n5n6P0P0kp5n8Q9M9k5m1L3rqo
51390A9O9M6j03j11L7J08L5p4p4M5M3k3k1N0N2MNMNm3m2nnK5K6r7r7O4O4K8K8ppp2p4k6R6
51346b8J01k2j00k6M7M7l9m0l9m0N0N0k4k4L5L5L4L5j7j7j8j6m2m1L2L3j4j4j4j3N7N6L2m1
51305A5m5P6Q0m3r7K4R7k7j53q0R4R2k9k9M4M5p4p4jjJ2J2M9M8j7j7K0K0l9l8L5L4l8m0Q3
51263C8Q3m6m7m5m7k0k0N3N3O5O5rrm0m1mln4n6O9O7m1l9L2L4j9j9j8k0N9N9j4j5o3o5RRJ3
51218d6J3J3J3j6j6n3n3J06J06j7j7l6l7L6L6k7k7o4o4Q3Q3RJ0J3J4j2q4r8K6P5P4n1n1K3
51178c6K2k1k0k1k1opO3O1kp5QJ31Q9q4r4k1K4K3m4m5J7J8J8J8L1L2m3m1J8J7n5n6N7N5j1
51135aj3l3M1P6m7j11J2J07J07r0q9L4L2j8j8NP9L8q5q4L8N0k3k2N0Q5l9l8l8j5j5j5j5O8
51094A3P0nmm3m2L0L1LMjkN1k2n9O5J72M8j46j47O5O4j04j03J7R0Lj19k9R4J23%q4q3j8j7
51052h5Q2Q2l9j13o3Q4J11L8l1l1L9L9p9p8mnO8O9n5n4K7K7m5m6L7L5%%%%L7L7m4m3K9L0j0
51008D6rj0rJ3J3J3J3l8l6L5L6J%%Jk5k4k3k5q3q3Q8J62O7q1j08l4N1M9J9J8J7J6k0k0m3m3
50964e6L0L0jjp4p5J15J14n7n7k5k5k0k1J9R3O9p8j12L6J09l7j18L1J97J23r2j65%J47P2p5
50926I6j39QM8M9K2K2m0m1llj8j6r2r2J06J05P0O9p4p4M5M4k6r8r5K8Q6J2k5M8N8o6j02K1
50886f7J07L5k8k7O8O7j34j34l1R3L2m2l8L6K7K7J5J6k1k0K7K8l4l3l0k9N7N6l4l5KKO5O7
50845I0k1k0k7k6k7k7K3K3N9O1q1p9N5N5LKKLo2o1k5k5M3M4M2M3J2J1m9m9j5j6j0j1K4R6J25
50801A85Kj19j18L3L2KJKJj9j9L7L7%p4m8P4Q3m1r1j7Q1Q3p4p2M7M9j4j3k9k8QRO0O1%%p4
50756C7p3p3p4R7R6J5J5j1O2M8j01j28n5P9P8j4j4j4j4N8N9llJJo0o0MNpq1m4J04J65J7j49
50713c7p7Q2Q2n3n4L2L1K0K0m1m1O5O6K9K9m4m4J7J8mlmlo2o1M8M9l0l0k9k9L5L5kjjjq2q2
50666a57J15J87N5r3j53oL4m0m3L1R2J9o9NO8O9n2n3P9P8o5j38n5R3N6r2q3O5N3N2k5k5KK
50626FJKK1K1m1m0POq0q0R9R9J3J3%Jl6l5m4m3J8J9r4r4R0R1K4K5j3j3Q6Q7o4o3j31J6O9O8
50580A1rpK8K8m6m6j0rK5K5K4K5PPl1k9J7J8j9j8K2K3O9p8j13j14J27J26L5j13j14L4P9P9
50540E3m7m6rj0K8K8mmmmj1j0m8m7O3O4JKj7j8j8j8M7M5RJ0p9p9j8j8O9O9PPK1K2l8m0K2K2
50492BK2K2J2J2J1J2l1l2N5N5j14j14k8k8O9O9L1L2k9k8QRl0l1L1L0k4k4k5k4Q7Q9M6j02j55
50450a15qQ5Q4j3j2m9m9j3j3M9M9m7m6M1M0j4j3j4j3kjQ4Q5l0l0l1k9k9k8L2L3j0j1j0j1o
50408f5popJ5J5J5J5o4o3R6R6j4j4J8J9o1j35m6J03O5qM1M2l2l2O9O9J2j35j03M5Q3J1%%m5
50365hm7rj0K7K7K6K7n7n8K8K9k5k5J2J3N3N4J7J7K2K3k9M6M4j04j18m6M4M2j4j3k7k7RJ0
50323d7m1m1K0K1P4P3q5q6J8J7N5N4qrqpooopL6L7L7L6p2p2RRk1r5l5J13J58J1l3l2k5k5k4
50276a3k5pqqqmmN6J29K6j23j26K0J78L1q7q5kkjkN7N6l0k8ooo7o7P5P5J3J4m0m2R4R5j8j8
50230I2j7j8llm0l9L7L7m8m9j5j5K2K2P4P5q5q4J8J9J9J8l9m0llL3L4mmP1P2m0l9n5n4PPJ00
50183F0J01n9o0j8j9j7j9k0j9J7J8Q5Q6r9r8k5k4L7L7P8P9n7n7n0n1j4j5N1N1J3J3O6O6m5
50143I2m5llo4o5Q4Q3p1p1Q9J63k6j98o8J52J23n0j30pO3rk3k2L2L4k5k5o1o2P8P7j1q5k0
50102g4N4N3j9pO7L4r0o6PM1l3m1L2L2m2k8M6M5k7p6kL8l6l6Q7R0l3j22%J01K6m9m9Q0Q1q3
50059Aq3N3N1k5k5k6k6m0m0R1Q9j9r3l9Q4O5pj9k0klllJ0J0J0Rl8l8K4K3M4M4j7j7n8o0N2
50014d1N0k1k2k2k1RJ0P0P2n6n4l5L9k5k5L6L6J8n4o0J4O6pL7L9j8j9n4n5O7O6K6K5m6j19
49972g4j00M7J19J18qqK2K1q9q9J3J3J3J2l9m0lkK7K7j0rk7k7J08J09k7k7k8k7l8l9O2O3j7
49931D6j64o3Q6J41nk9k7L3l9q7O2Q6J3p1p2L1L1ooJ3J3p4p3M0M0M0M0Q7Q8p3p2j1j2K6K5
49889E7n8n9N2N1qrqqPPPQm1m3oO6R5n2r2j9O0O1k1k1nnnnJ3J3k4k3N9O0n1n1k3k3L8L8k5
49840Gk3J2J1m3m5L4L4R7k5j07l4J5J4J9K0K4K6l6l5P2P2j36j37N5N5ppM4M3m1m2L3L2K0n2
49798c1n5O8P2jm0l9O5O6m8m9m7m9OOl1l0P6P5j0rm7m7J4J5K4K5K3K5kll8l9lllkM0M0M1M1
49751I6kll9l9K0K0o6o6M2M0m4m4L9M0KLP1P3o3o3rqllqO6O2o2q3j0K7K7j3j1K4K5pqppk5
49702a6k7L5L5M6M7q9q9L3L2nlN9N9n2n1J1J1J1J0m7m5j0j0N5N6nnk5k3j9k0lP1J13l5p9p8
49658e2K3K3k1k1n8n8M9M8J7J6%P3J16l3p9p8K3K1ppK9L0o9p0M1M1k7k6J0J0JJl6l6Q4Q3O1
49614A22q7j44p1Q7J59N8r1j52nJ81J07j00j72o3Q6L4L5N2N3n8n7K0J8j6r0m3J06J36j0r3
49578Br2N8N8lkklN3N2pq2q6O1R4n4q4q5M1M2NNM1M2n8n9K7K7J%%%LLLLJ4J4k2k2n5n6N6N6
49527a1J4J5J1J0k7j00m8P6J68R5m1m0n8n8MMK4K3l8l7L7L7m9m8K2K0j5j5PQl0l0N6N5onl
49482B7ln9o0MP7K6r6j00K4Q2Q1KLM0L9j3j4r9j00N0N0M9M9J4J3k3r7n7O6P0lj6j6k0k1PP
49438a7O8O8j09j09jJ21R1l2j06l4O1O1k1k0l0l1l0l1K6K6l5l6L5L5L5L4j9j8j9j9j5j5K2
49399f4K2m5m5M1M1j3j3K4K4QQn3n4O0N9n1n2K6K7K6K5k2k2L9L8qppqjjl7l8k7k7O0O0n1n1
49353a09L5J08N7o6r5k2Q4Q2KKl0k9L3L2m8m7j1j1J2J2m9n0jjQ6Q4k3k2k2k2LMMMPONOqpK8
49304B3K9o9p0Q5Q4p2j46JJ23Q3q8j21MJ33N8p5p7mmL3L3M3M5PQo0n8KKqrqqK6K7O2O4qqp0
49256A2o8j3j2%P4Q9l4r1j7Q9J6r7r9O8O7o8o8K2K2K2K2l8l7M9M9L7L7r8r8O2O3k3r6j1J38
49214c0J00m7r0j6J9J9nnL3L1L8L8L8L8k7k8k7k8m4m4m4m4L4L4llMLM0M0klkkp4p4J10J09
49169H6k8k9k8k8L2L3k9k8KLKKj7j6O9P0m0m0lln1n2j4j5J4J5k2k3P1P0RRm0m2M5M3M5M5j6
49122A01j7n3n2j6j6K0K1J9K0p2p3L8L8L7L6%%j9j9n6n6J4J5J5J4RQQRK7K7l4l4m1m2K1K0
49078h3M5M3o6o6L2L2l0l0K7K7nnj6N8P1p6q5O3R8m7j44MJ21J20m7m6L9M0o7o6O6J42K5j24
49038E0j59j2J04K8n4n5NOM2M3L3L5k7k7k6k8N4N4k3r6o2Q7J28j9o2o1K5K3j2j2J02J04j05
48999H3j77p9P0Q5J1K3K5o6o6L1L1L1L1n2n4j6j7P9P8l0j03l8J10J09l8o7NQ1Rrqj3j4j9j9
48957GL1m1j33J6J13J12m6m6rp%JJJl2l2L0L0l5l5l6l5M5M5PQJ0RRJ0K4K4n2n4l6Q8R5k8r7
48910c8K6J20M7j09j83p9M3J08J08N4N5r0q9mmJ6J6N1N3l9l9l8l9P3P4J3J2n6n7P9P9q1q1
48871Aj9k0K0J9j6j7J1J2n1n0K8K9K8K8o1o2R9R8J2J2p4p3K1K0K0K1n3n4L2L2n2n2L5L4j6
48829e8j7M5M4k5k5P6P8pj29o5RK0K1K5K4L1L1n6n5llllopN5N4r2r4M2J15pj29o9N5J04K9
48785Eopl9l9K3K3N9O1kjm1m0m2m1J5J5k2k2O6O5NMopoonnmnn0n0Q5Q4k7k7k7k7j6j5K1K1
48735c3j0j0O8O9j4j35p9M4J09L6p4p6J1J1J0J1O2O3KKPPn5n4l8l9K3K3MNM1M1J0J0k7k6j7
48691a8j7j7j7N0M9j1j2l6l7K5K5L5L7k6r8p9M4J22M9n0m8L1L2n7n8K9K8mlmmL2L1onl4l6
48647e8l5l6N4N3qq3n2P1J08j5j01k8J0J0l6l6J25J24o4o3K2K2rrj0rp6p7J33J33l9l7kkl3
48605e3l4K7K8M8N0q6q6j1j1K6K7L2L3mmk0k0R1R1q4q4KKL5L4L5L5o4o2M6M7onN5N6j40j39
48561a13J9R3J1j34k9J19N8q7n2R7J28k0o2o1OOl1l0j4j4P3P1r1r2J8R2Qj40l3J14J05m2j24
48522a51K4P7Mm9K5J02J02k9k8j07j07N3N3K8K8n7n8N8N7N9N8p4p3l7l7J0J0J0J0K8K7K8K8
48482G2o3o1K2R6N7r1r0N7R2J9o2J1N6j7n8n7P2P3J2J2p1p0l3l3L4L4n1n2Q3Q2n1j24o4Q5
48442g9J16l1l3l3J8J9QPPOj8j9J7J7m1m1O9O8n3n2L4L2mnmno0o2j%O8O7O7O8j15j13M1M0
48396@pq1m2J07O0j2k4k2n4n5N7N7k8k8QQ1K2j26q9N9J01K7qpo1o2M4M5J2o1k7J21L3j14p8
48355a52P0M2j06j07M2J52Mq6j1J01K7l7l8K2K2k9M5P4p3j35J3J27N3j00j00L6J11O9p6p6
48319a16kQ2Q2J6J5m6m5M3M3o7o7j0j0K7K7n8n7K8K9Q1Q1n5n3N0N0j1j1q5q5K5K6J4J5J5J4
48277a5K9L0L0L1o2o1K4K4l8l9l9l9K1K2K2K1J0J0J0Rl5l6l6l5L5L6jjN0N0j1j2J0J0n1n2
48234g9rrN3N1l6l8K4K4llqpJ5n9l3R1Q6l7o9N1J02K9j08j07L4L3L2L4M2M3j35j33l5Q9O6
48193iqm0L4O6qm1m2M0L8o9p0L6L6Mp1m5P9P3m8m9P4Q9l2j33n9O8O8j4j4k2k2M0M0L3L5k8
48150B9k7rj0p1p1jjq8N9J55P9l2j05m9K6J07J05Qj39j44LJ58Q3p4p5M9M8j2j2QPp7p8O3O4
48108b4m8m7k9l0L3L2L1L1n6n6N5N4p7p7Q3J57M8r9j19K9M8M8k5k5J3J2L3L2p7p8RQk9k8Q7
48066h1Q6m7m9n0n0L6L7Q0P9n5n5L0L0K9L0n8n8LLP2P4Nj41r4N5R0J6r2r3O2O3K5K5j0j1j1
48023b5j0O5O7L3j14p2JJ9K0j3j3NMNMooopN4N5q0q1J06J07M6p8l7L7L4m1q6j3K6K7q2q3M
47978a34LO8O7PPm3m4L9L7pq3n6O8R8k5j52k9R6R4l1l2N8O0r9j01M1M2MMJ8J7m4m4O6O5NM
47934D4j3j3j4j2L7L9k3k4l8l9kjM1M0M2M1l6l6l5l6j3j3j4j3j1j0N1N2L7L8r7r7R8R6j0j33
47891g7p5M8N4j9LP7P2n2q8L4J37J4j54j55oJ18Q3l9m6K8O5qJJJ2J2m8n0N0M8o0o1K5K6K6
47849dK5j9j7n6n5J01J00o7o6QQ2N9q8p6P1O1j2q8j5J01J02m1j87j20K9J31N5o5o5Q4Q4l8
47811A4l8mmL3L3m5m6K7K8l3l2l3l3P2P1jp3o7Q1J08L5m2m1m5m6j3j3K5K4m7m8K7K6J9J9J9
47768d3J9J5J3n9n9N1N1p2p3N9N9K2K1m8n0j2j2J05J04o7o7j6j6j6j6L5L6l8l9J1J1M8M7J4
47728A8J3o0o1j6j6N8N8J0J0o3o4L7L7L6L6j2j2K5K5p6p8M6M7KJKKm3m4K9L0lklkl3l2l3l2
47681a63L5L5L6L5lmlmlmlmJ6J5J6J4j1rj1j1j1j1N4N5N4o9q2rP7Mj17j18O0J35M2p9m3L2
47636e7K9m5n1K4K3n0l1M4P7Kq4q3L8J13L3m1m0L3Q9J7o0o1J9K0J9J9n5n5o1J4R7R6k3k1J1
47594aRk6k7L7L6l2l2PQ1M4k9J8J9j4q8m8K6K4m7o5RP9Ml4l5L5L4K9L0ppm0m1mll8l7L7L7
47548f0N2N1p0p1MMO6O5p8q0PPK2K3j4j5Q7Q7j12j13j9J29R1n6m4m5PPK9K8qrJ6J5m4m6M7
47504d0M7j2q7n7R1N0k5o3J1JJJ7J7J7J7poN5N5q9r1O9O8k3k2k3k3L9L9k3k1K8K8l3l2nnQ1
47458D4Q2p2p1p2p3O4O4JKJ2J1J0J1LKp8p9N6J28O5q3m6K6J3J3ooook2k4n6n6O5J39P5p3r2
47413c5k0qqN7N6p8p9K3K3J3o2mJ44P5j71j82O5J79L0l7l9Kp3p3N0J77J04p2p0l5l5MP8P5
47372G4m7j43k0J52Q0j20j21O0N9J6J5m4m6K2K2N9N9m5m3pqj0j0K6K6l1l1NOp6p5j4j4N5N5
47331a14N5N5noooj9k0k0j9NOM3M3j1j1j1j1l7l8P4P3j5j5j6j5J3J4J4J3m8m9O2O1o3o4K2
47287f6K2nmnnl0l0L2L1ppN4N4o7o8O7O7j8j6j8j8J2J1k5k6kkklppppO3O1K6K5n2n2J0Rm9
47237f1n0O2O1J5J5k3k1rrrj0k5k5O1O0n1n2N9N8l5l4KJl9m0M6M7mmlmL7L8k4k4n3n4QPK4
47189f2K4j2j3N0M9j1j1m1m2K0K0J9J9j6j7j19j19J12J85O2j09q3M0N7j4p5%N0k5n6J7L8L8
47150b5m4m3MMl3l3J4J4N1N2p1p1J6J6J5J5N2N2j5j6j5j5j0j0N1J25O3o1j13m0L8L8j8j8J8
47108a3J8q7q8M9J22K3j00p6M7R9K3p7p9k1k1P8P9M1M2q0q1L0L0N0N0l6l6j5j6K1K1o2o3K3
47067a05K4K0K0J9K0ppj9N3O3o1r7r7j2j1K2J46J87O4j38j36KP6Jj22r3L0J30N5l7l8M4J17
47028A13K7r6o1O0M5p9j37j4J17M3r2r2N4N4l2l2JJL8L8Q6Q6p3p3KJKJJ2J2J3J2p2p3J4J3
46985h1M2M1o8o9l2l1N5N4j2j2j3j2J4J4P6P5k4k2k4k4K3K2K1K2J0J0n1n1L8L8p2p3K6K6K6
46943c8K6k4k4k4k4M7M7RR%%l2l2k4N1J8n5n9J6Q0Q0JJp7p8j6J07J06j6q1q3m8m9J4Q8J14
46900C0pn2n4K6K5L2L2mp8o7N6O0o4j32qJ41O7l9m0M2M1l3l4R3J9j44j45j4J09N8j5K4R7N7
46860G9j8n2n2k7M8M1M3m3m3L7L8l3j07p0LO3O3J08L5r4r4j0O5L2m0l6L8j3j3m5m5L1L1L1
46819d9L1j4j4j3j4J2J2M9M9k9k9K6K8mp6k4N1Q0m2j23j23mP1P5JLP6P2ko1n9mlL1L1M4l0
46775B5r9K4J26N3j52j52%J24O8n2j4j4n8n9K8K8J6J6J6J7J9J9m3m3M3M3j9j9M8M7J1J0J4
46736G1J4k3k3n3n3Q1Q2q0p9L1L1J6J8k0j9m9m8O2O1j%o2o2m2m2O8O9K4K5j3j3m5m6J7J6l1
46693a18l2NP9R4k8j6j6nom2m2qrK4K4Jp4jJ23J44k7j23n0K7K8k9k9N7N6mmM0M1k1k0n3n3
46649f7RQO1O2n0j22q9L6R7R6m8m9j1j2L5L6L4L5r7r9l7l6K8K9Q1Q0J8j29n3R6R8m8j09l5
46608a52M4M4kP1J28j9j58q4P4P3l1l3j4j5j4j5K6K6j1j2k7k8P5P3O3q4j30n6P2P2n9o0PO
46568a50O9O8Q9Q9m6m6j05j06NNQ5Q4k5k5q5q5N1N1J02J02q2q2%jj%K7K6K7K7r9j00L2L1k4
46526i2r7l8J11J25k1j31n7P8P8lmL3L2mnn3n4PPJ9K0J9J9j1j2m9m8J7J7J7J7L6L4L6L5m5
46483C3m5qrJ7J6j0j1j11L7J05L2j13j14O4J38Lj44q3O5R3J8K7K8l8j13rJ37J19j27k15L2
46446a86K37R0j84j85J3J60O1j1J1Q5M6j03q3O3R6n2j04l0N4N3n4n4j8j8J3J3J3J3j2j2j1
46409i6j2k1k0M1M2j%j5O0L8j08j09L9J15M1j9j9O5O5k1k2j4j4n1n1LKLLQ4Q5r4r5N2J26J6
46366I8j30j08M0J21k5r6k3L8L8K6K5K6K7j02j02l5J14J09l9j05j06M4M5L3m0MJ51R6n3j12
46331d1L5P3Jj37o4J00R9n9n8LLk7k6L5L5K4K3l7l8k%l9l8M2M2k0k0poN6N4L4L4llj7j7n3
46285a9n4J7J7m5m5ooN6N5MLl3l4J0J0n2n2RRM6M7J8J7J8J7%jj1q7q0M4R7K4q7q7O9O9L8L7
46239C2JJr9j00Q2J55M4j27j01K3J14M1o9p0m6m6Q5Q4j9r4m2Q0J11j1o9p0J9J8J9J8m8m7m8
46199a79m8M4M3PPk5k5j6J08J50K7q0q0RQQQrj0p1p1N3N4qqklklJJ%JN1N0J3J4JJn9o1j3j3
46148a27j3j4J2J1J2J1llm0m1R2R2O7p8m4K9N7j7m3m4J2J3m6m6O0O1k5r8j4J35J51No3o2K
46106ALn7n9J7J7k0k1K5K4j2j3K4K5j3j2j3j3K5K4k3k3J3J4m2m1K0K0L3L4mljkl8l8J8J8J7
46061g6J8RJ0k8k8M7M6Kj43m7J01J01m6j81l3J09J09q1q0K9J02M9r9n3K1L2L2j%NNMNn5n5
46019a70Q0Q1j8j7j7j7M7M6o3o4l7l6J39J39j7j63j12L6J42op4p3Q3Q4K0K2q4q6K6K6M9M9
45981A5j2j2QOPPk6k7o5o4O2O3o9o8M9J22L7j09j17L0J15M1m8m9j6j6L4L4K2n1m8J00J56R
45941A20p0o9N1N2j06j81m6J01Q5o4r6N2Q4J1j%K2K3j4j5J0J1k7k7JJQ3Q2n0j23o4Q4J02m5
45900b3q2O5J18k8j30J8J18J19j05j78n2R6Q6J2LKl9l8l7l7%%M5M4M4M4p1p2Q8Q8m1m2n2K0
45860a7K8r3j26lR9R9J9K0k2k1k2k2L4L3j01j02K7K7O4O4k7k7N2N0j6j39q8Q4J36J4j08l4
45822a18O2O0q8r0N6J28Nj17n4O9P2lm1m0M1M2k4k3k4k3J1J1J1J1K1K2m0m0P6P5j0j0J2J2
45781E2k5k5l5l5l6l6J2J2J3J2J9J8o7o7N9N9llmmmmJ6J6J6J6n1n1L5L5j4j5j4j4P7P5q3q3
45736a31J2J3M9N0j5j5p7p7Q6Q5n1n0j7j6P0P0kjkkJ8J7o8o8K9K9pqK0K0j7j7l2l1J04J03
45693G1n0m9n0n0M2M2MNK6K5o0o0RJ0J0RN0M9o0o1l2l1L1L0N2N0n9o0QQK0n3o0O4R4J9l0l0
45648f7KKm4m5llJ9R3J20kj08j08M4M4m7m6O5O5K3K5o1o1k6k5Q6Q4k7k9k8k8J4J4k3k3L1L2
45605d1k9l0n5n6L2L1K8K8K8K8p5p5OJ29J25m7j25mP7Kl4l4K3K3j5j4J7J7j20j19R9R9J2J3
45564e6P6P7n8n8M3M3q3q5QJ31M2l2j0j0p0p2KP6K5r8n5O9L9l6j1O4Q6l7n4n5n8n8j2O3R6
45522f8k9n5J9P3ko7o7M3J17Q9J6q9r0p4N0J08L3k6k7l2l2NMNMJ1J2J1J2j1j1m4m3QQ1Q1Q
45478B3j05j06k7R7J28Po9NR1R3m2j14l4M0o4o3oO9O8nqqo6o7k8R5O5n8n4P0J22Jj00j01k2
45437a73k3K7K6K6K7j7j7j7j6m2m2P0O9J13J13K7r6j06l4MMl9l9K2K3RJ0M7M6q3q3Q9Q8n9
45396d6o1k3k3j4j3K4K3M3M4OOl5l6L9L8K7K5m6m8O5O4n8j31p5M9M8M9K1K1K0K1j07j09J1
45355a81J0J3o2k4J00J88O6j28j29l0l0M4M4J8J8J8J8NNl2l3M3M2p6p6L8J13P0n2n4K0k9k9
45316i2J8J9J8J9p1p1LLO9O9noL2L3mmm6m8m4m3K2R5Q4q6j48k5J17J17qppon0n0j2j3n2n2
45271b32P2P1JJL7L8p1p2N2N3j6j6N1M9N6o7j07J4R0J6n7n8K0J9j8j8M1M2l3l2K9K8m5m5N8
45229d9N7o4j39p1N2R4K0M9N0l0k9k4k4k3k4m9m9K5K4K6K5O3O2l8l9L6L5j0j0j1j0l6l7L8
45189a10L7L9L8q4q4M0M1k9k9k8M7P9m4p2KK6K7j3j2O1O2onm3m2n4n4K0K0N1N1k3k3j3j2K4
45146a15K4K4K5j3j3l3l4M1M1N9O0j4q7q8L5J25N2q1q0m9m9O6O6rqk5k4M9N0m0l9m0l9N3N4
45104e6k0k1j9k0M2M2k7k6L5L5o4o5K2K2M5M5o6o6k0k0O7O6j4j4P3P1q2q3MLK2K1K1K1M5M5
45061F4o5o6L3L2L2L3n9n8K8K6n4n5j7j8P4P4J3J3o5o6K0K0QRQRPPPOm8n0j2j2Q7Q5m9m8j1
45015e8j0j1j1K4K4K4K3qrqrl7l6M9N0p5p6l8l9N3N4N3N3j6j6K1K1lkkkK6K7rj0o2o2M8M8
44968a1l0l0Q1Q1q1q0OOj%l8l8L2L2L2L2k1k1k0k1J3J3k4k4M5M5m2m1j9j8J8J9L3L4mlj6j5
44923g6M7M5j4j2j4j4l8l8K4K4QQk8k9O3O1k2k4k7k7k7k7K6K7K7K7k5k4L7L7l7l6%%J0J0J1
44879d7J0JJJJl9l8P3P2PPl0k8n2n2N9N9j14j15K0K1L9L9KKl6l7R0Q9l3j83n5R2J20k8j05
44836a87M3P6P5m9n0l0l0N6N7qpm4m5RRRRN2N3j0rM1M3o8o8K8K9qrlmmlj8j7j8j7LLO5O5n4
44786c5n5n5n4J15J15L3r0q2M1O7oj08j07jjK4K4K5K4j8j8M3M4l6l7K6K5L2L1p9q0P9Q0l2
44745f6l2M0M0L9M0l6l5p3p3opN5N5j4j4j5j4j2j2M9N0n7n7k0k0Q3Q4K2K0q7q7kjN0N0l6l6
44701a35lllkK8K8K8K8o0o0K7K6m8m8Q7Q7L0L0n4n6PPM5M3kkj4q8j53l1J05J06J1J1J0J1j28
44657a35j29Q1Q1M6M7j6j5ppopn7n6NOj8j7R4R4n5n6N6N5rj0rrJ9J9J9J9n1n3N9N8l3l2l3
44612f2l3J5J6k2k1k6k5J1J1K2K1K2K1j6j6K0K1r3r3J32J32j0j56l1J17Q3o2p9nrq4OJ54J27
44571H8k0j06M1J09l9j22m9L0L1k6k7J12J13j61j62L7J84P1j74j59Q8J32j5q5j1P4P3o6o6
44536a05K0K0n0m9O1O2m9n0j2j3K3K2K2K3J0J1R6R7j20j19J5J5k3k3k3k3mmJ02J02l1j03o5
44497a65Q4M1l3J9J8k2k1J6J6nnnm%%%%p4p4J2J3qrO9O9jj50k2J25P0p7p3P5N8j6j6N8L5j14
44451a16q1O8J20k8j14L4J05m3j30J8J06m2j48jJ85J09j22j22K0K1j6j6O5O5m6m6J0RM7M6
44415d3oom3m4jkL5L6K5K5l6l7J9J9m3m2mlL4L3m0m1K2K1N5N4l1l2O7O6m4m3l6l5KJj%jjM7
44366e4M6m0m0j3j2j2j2M7M8J0J0j4j4j4j4m2m1J10J09O0q8j74k7Q6Q5m0m0J3J4m9m8j1j1
44327a72N1N1kkL6L5o8o7M4M3%j%%j1j1m8m7M7M8M8M7j12j12kkk2k2Q7J61N7q8q0pk7k8nJ43
44281c8Q9n8j16L3R7K5n6J7O5qj39o5P4P3l2l3M1M0j9k0j4j3K3K4k0j9j9j9O0N9jkr9j01q
44240a79J41J45ko9o9LLj08j08M5M5RQnonok8k9J07J07k5k6k5k6O3O1k3k4K2K1K2K2o8p0o9
44197a46o9N4N3l2l3pqL0L0k8k8P5P5K7r6o9NO8O8l3l4K0R2M0q3j34o1QQ3O5O5PQl1l2l1l2
44153a14NNNOK7K7j0j0l7l8M9M9k0k1k0k1klN9N9m2m3l0M4P8m3r8k4N7N6k5k5L2L1nnq1q1
44107b09N5J29N4o7p8lN2k2n9J6Q8J3n1n1K8K8l4l4O6O6r5r5K6K6K6K6M2M2m0l9NP9M9p3j02
44066a36k9N8N7k4k4L7L8lko4o5P0O9j7j7k4k4k4k4l9l9K2K3L6L6k6k6M8M9l7l8R4R2J0j12
44024e5q0M4P0ml2l1K5K5k8k8RRj1j2j2j2M6M5j7j6mmmmK6K5l6l6RRM1M1np9j12J2J05L1q0
43977a30q0Q0Q1l1j05RJ33P0n1p8lJ0RRQRQJ2J1M8M9q3q3LLn3n4L3L3N2N1l5l5j3j3M4M4p
43932d5q1p2N2Q1Q0m7m7llN8N7l0k9l0l0M0L9k2k3j0j1j1j1m1m1mmLLO5O5j2j1o1J3O9n4j35
43887b43j3J38J38j5j4qro5o6O3J35L3q9q8j3K3K3l2l2MP9N4o8j23n0J15J14Jp4j9k0q1q1
43847b83J5Q9Q9J5J1J0l2l1j1j1j1j0K3K4K4K4M8M8l7l8M0M0q9r1M2J15o0j35LJ26M6p7o5
43808a49J07J06o5j23JN4k1r6k1O8O8mmL4L3RQm8m8o1J3N8N8k0k0J8J7jj%jl2l2l3l2MLl8
43763a91L6P9P7n2j27j8J06P3jk5k5PQM5M5k0r2m9K6K5m8l1M4M3l0o6QR0J6J3J2O9P0j03j02
43721h8j7j6M1M2Oo8o4Q3J19k8j12m0R5R4m4m3J7J8n5n5j7j8J5J4N2N2m7m7L9M0M0M2m5m3
43681c8k3k3k3k3J1J1J1J1l0l1N6N5l0l1l1l0OOqO6J51Lj17j18P7P6l4l4j1j0j1j0mlL4L3
43638f6l1l2N4N5m7m7J5J5l5l6l5l5N4N4l3l2J2J2J2J2K1K0m2m1O4O4LKJ6J6m5m6RJ0RRK1
43594d4K0m1m1K3K4K3K4N0N2n9j31n0R7R2n4l4l4M4l1j10J3P5P5n8n7K9K9J0J0k7k7M4M3M3
43553B2M4r2r3M3M3K1K0o4o5M2M2M1M2r1r1l0l0QPP0P0k4k4O2O2o7o7noj2j2K5K5o5o4P1P1
43509g1m2m1K0K0K7K8j0rJ3J2k4k4j5j4j4j5J02J00l4l3QRk9j03j20LJ14J14j9j9j9k0K7K6
43468e2l6l5J9K0j8r2p8M4P9No0J4P9P8o7o7O9O9o6o5k9k8K3K3O0N9j3j3j4j3N1N1q6q5k7
43427b01k7L4L5N0N1l1l1K4R7O5n9q5q6M2M2MMMNq1q2k2J01J06j7p2JP0nm5m4Q2Q0p7p9K6
43384a21K7j1j1M2M3M1M2l4l3LLn8n7K9K9j8j7j8j7nonnK0J9j7j8m1m2R0R0j2q5n6O7P6Jq4
43338a49q5J5J6J5J5N2N1o0n9L9L8KKj5j4K3K2j7j8j8j7k5k4L7L7Q7Q5m9m9l2l3K9K9k4k4
43297a18O3O1r3r4O6O6mmmmJ7J7k1k0m4m5M2M2J9J8o9o8N6N7N6N5k8k7o5o5m3m4M3M3K9K9
43254h1qqL8L8JKlll9m0KKKKmlm0m1O5O4k2k2K5K4l7l7L3L3k9k9N2N1J3J5j7j7n5n5M5M5o6
43205a04o6kjM8k6o2O1R0J6o6o6M0M0J4J4k3k3P1P1l9l9l0l0Q0Q0o3o4k8k7N3N4q2q2L1L2
43163a28L1L2m5m5qqN3N3rrJKJJL0L0j06j05K0K0j7j7L4L4llN5N4J7n7kJ19R7j25j35L7J31
43119C0Qj22j23J04J03n4n4n4n4P3P4J1J2n1n0L6L5M4M2l7l9l4L9Q5o2j21m8O2O3m6m5M1M2
43080i0J7J6m4m5K8K9K8K9m8m7j1j0J0RJ0RQPk4k5L4J09K3j24j60j3J93M5j25n2J08J07n0
43040d9n1L5L6o3o3M9M8k6k7k7k7L8L8L8L9j22j22J13J13j6j6O1O0k6j74m9J00R8m8pO5N2
43002G0r4j36o2MLP0P0ONl1l2L3L2n4n4J9J9J9J9L0L0l2l2MNMMpqm4m4qqK9L0j3j2j3j2M9
42955a42N0M9M8j08j10K6K6J7J7k1k0L3L3L2L3m7m8L9L9l8l7M8M9l9m0kkk7k7k7k7K8K9K9
42914a37K9M7M8q9q8L8L8JJqqN3N4k7k7L5L4p0p0J6J6k7k8J0Q3J8j06j00K2N3N2K4K3NOl2
42871a11l1L0L0l1l2O2O1p5p5pqL0K9K1K1K1K1l3l3NMp2p2O3O4j9j9J8J8k8k8MMj9r3l9Q4
42827b35J34N9k7k7J0Rn2n3M1M1m1m0k1N3Q6l8o9MJ33J32j1j34p0NJ8J8j4j4L7L7k4k4q4q5
42787b46P6P6J3J2k4k5oppoL8L9k3k2j2j2j3j2K5K4j2q7o0O4R3J9j1j2K2K1m2m3M5M4J5J6
42744d0N1N2j11j13K0J42R3l0q7q9J9J8J9J8l3l3P0O9K2j00j10l6L5L5L9M0k7k7k7k6l2l1
42705b10L0L0j3j4M8M8K7K7n9n9K1K2K2K2j1j1m7m8o1o1K6J00J03k1p4jJ03J01k9k8j7j6j7
42666f7j6NOOOONOOk5k5k5k5popopqO7O7l0k9o6o7L9M0L9L9l1l1l1l1J10J08o2o3j3j3j2j3
42617a61J2J2J2J2n5n5J9J9mmJ15J14m9j25l6Q7P6m7q6j2J5J4J9J9k1k1k2k1N4N3k1k1j7j8
42577a44j7j8O6O6n3n2L2J06O3n8j36o3O1J35P4m9q9j6mmlmL5l8j08J6J72R7j16j17J7J41
42539hK3r8l9Q4J0j13j25jM5M4L4L4mloonoK0K1K5K5m4L0N7o6q2q1Q3Q3k5k5R8R7p4p3l7l7
42493a45%JJJk0j9J03J03p5p6M8M7n0n1j3j3MMMNMMMMm7m7P7P7k1k2k1k1k3k2k3k3K3K3K3
42447a72K3L4L4m0m1ooooR1R1q2q2j0j0O3O4j1j1m9m8L9L8L9L8l4l3M0M0j9j9J9J8k9k8k9
42404a00k9K5K6K5K5k0k0k1k0L4L3mln1n1K4K3m8m9K6K6M4M4l0k9Q2Q1PQj16j17POL7L6L7
42361e2L6O0O2j11j12k3k3k3k3L4L5P1P0mmo6o7rrK8K8j1j1m9m8kkN5N5oq1p6M7J74R8q5q6
42317a30k5k5k4k5O6O6O5O5k2k0k2k2k6k6k5k6J7J7m4m5K3K3j5j4N6N7n0n0L1J04Mj19j31
42277b92pJ01J01j0rj0rN2N3J5n8p5M8J02K8p9q1K6K6J0J0J0Rj6j6n4n3N6N6nq0l2R2R1l2
42236c2r4k0O6O6o6o5lmppL0K9j6j5j6j6ooo8o8J05J04l1l2k1k1k2k1J7J7J04J03j6j7j7j7
42193h3LKn1n2k3R9J61L8n4n3o2o2n0n0Q6Q5l4l4K8K8k5k4J2J2l1l2L1L0n5n4PPO4O3o5o4
42150b02n7O6J26N1p2p3L5L4q0q0L2J05P6m8n2K2l2l2J0J0K4K3P8P7k2j45m2Q1O2o1r8K6O2
42111i6o1j15RQ8Q7j5j6K9K9qqLLn9n8K0K1N8N7m9n0n0m9P0O9RQqqK9K9n1n2j4j4L4L5k8k7
42064a49rrrrkjkjjkO0O1l9l9K3K3%%J2Q6N5o7p7lO3j1p5p6N6N7onrqK9K8q9q8M7J21N2p2
42014h5l8Q6P4m8p9nJ8n6n0P3O2o1r6K8R9K5q3rO5rj18NJ36J35j14j16M4M4j7j8LLp6p5k0
41972b73J04Q0Ol2M2L7l7m7m7RJ0KKLKo1o1K5K6P5P6j1j1jjO0O0m4m4m4m5KKJKRJ0n3n2O0
41925a59N9k7k6L6L6k5k5M1M2p0p0K3K3K3K3j5j5j5j6K2K1K1K1k4k5J3J3m3m3J9J9K8K9K9
41884e7K9m1m1ml%JJJP7P6l4l3l9l9kkM2M2o9o9m3m2m3m2R2R3OOQ7Q6m8m9K5K5pqm4L0M2j04
41835a02j44LP1P2m8m8L8L9L4L3n2n3j02j02J07J08N0N0j1j1n7n7NNQRP1P0j1j1j1j0%jo1
41793a19o2J2J1J2J2N9N8n2n2K3K3j5j4K1K0j6j6j1j0j1j0JJJ5n9q7O2J26N2p1p2J1J0NNO6
41751g2O6n4n5j8j8k3k3k3k3M3M2M3M2q7q8Q6Q5j1j2j2j1ppopL1L1ooRQo5o6L2L2O8O9j05
41705a18j04K5J73P4p2n5n4q5q4nJ44J39rq6j2M9k4r4j9Q9Q9p9q0j2j2K4K5opN9N9J2j36j03
41665b95M5J57Q4q8q8poL0L0Q9Q7q4q4OPo7o8N3N3L0m4m7J01J01m7o8OP9P8n8n9k2k1l4l3
41623a84l3l4R9J00k4k4l5l5L9L9q4q4L9L9M4M3p9q0L2L1L2L2J0J1J1J1k2k2J5J5J6J6n8n8
41582a82O3O3j1j1qqqqK1K1K1K1qqrqk6k5M8M8p5p5jjJ5J5J5J5M8M8J0J1q6q6L7L7J2J2o3
41536a26o2M0M1l4l4L5L4m0m0j0j1O4O4K9L0m3j17p0P8Q2o6j38J0J39J40o6o7LMlp6q6O3R5
41495a38K1n2n2J5J4j8j7L5J10J50Mj08j09m3m4Q0Q0POj0j0K7K8l2l1M3M3l5l6p3p3M9M8p5
41455a96p6j9j8J04J05j0j0j0j0pqpqM7M6m0l9K5K5K5K5OPq0q0l5l6K6K6L8L8P0P1n5j28o4
41412b52Q4J30N4j03j03L4L4mlk9k9N7N7k9l0PPj5j5j6j5L7L8L7L7j7j7n4n4K4K3K3K3MMl3
41369a04l4J1J1n1n1M9M9J2J2j2j3j2j2P7P5q1j56m2J06J05m2p3%O1O1OOl1l1L1L1ooj7j8
41327h9J5J5J0o4j11L8J28N3q0q0O1O2m7j22n2R7N5j9L1J04J6j32j15L4J43O7o3o4ppK6K7
41289g0l5l5J5J5m6m7J7J7J8J7p1p0J6J5R6R5L3L3o7o8ooOONOK0K1j6j7l7l7%jk8k8Q2Q3j6
41243h5j6K1K0j8j9M3M3j0rj21j21Q9Q9LKk5k5L6L7k1k1O5O4p1p2j0j1L5L5n1n1mmnmM9M8
41199i5l8l8M2M3M2M2n3n3RQppo8o9K0K0K0K0NNM2M1k0k0k0k0kkQ5Q4n6n6n6n7M5M4m1m2N0
41152a53N0l6l7M6M5QRooo8o8M2M2M2M2k0k0k0j9PQQQmmmmo2o2O2O1k2k3J4J4J4J4o1o0Q5
41104a38Q5J3o1n2R6R5n1j43o9N3N3l3l3NMK2K2K2K2L9L8l6l6RQQQMMp1p0N7N7K6j22r5N3
41060b07Q4Q4J0J1k6k6j2j1j2j2rj0p9p9O6J40J8j30n5R4J58Rj24j26L8L8N8N8o5o5P4P4L7
41021Cj09q9j6N8N7JJp4p3QPM5M5poL1L1L4L4m0m0klM9k5j12L7J13M0m1m0K9K8n7n7O6O6l5
40976d3l5l5l5J7J8k0k0l2l3R0R1j15j15N7J32K5r9o2O2P4%p1LK7m7m2L1M1M0k9k8J9K0j7
40935a31j8m9m9O6O6M5p8j16QJ16J16k4j48j05l1M3M3R6R7K2K3p3p3JJj8j7N7N7k3k3k2k3
40896a64L7L7%%LKp1p2Q7Q7L8q5o5RL5L4PQk9k9k0k0J7J7K3K3n1n1j5j4N9N9k5k6k5k6o1o1
40851c28O2O3N4N5j9k0J5J5J4J5QQQQn6n6O7O8p9p8QPK8K7j0j0K8K7l4l4NNQ4Q3Qj14j15Q
40805a75N2N2n1n1K2K1j5j5L3L3k8k9l7l7l2l3P5J49K4j00o9N4Q8l6p9oL2L1J6J5J5J5j4j5
40765i5lp6n2P2J02K7p2p1J0J1m0m0M6M6M0M1LLlll9m0j%l3l3k5M8Q1m2q1oR7K3j22j22RR
40719c31L0L0L0L0N0N0J3J3j9j9j9k0LMM0M0oopom4m5M2M2ppN5N5o2o3jjN9N8r3r3n0R7J03
40673e5m6r8k4O2O1k9k8QRK7K7K7K6j0j0j1j0j1j0N1N0o9p1qrj8j8O8O9m2m2nnm0m1K2K1k8
40628b10k9N8N9onnnL5L6L5L5o7o8onL7L8L7L7qrrqJ0J1j01j00opooQ6Q6m8j22l7J12J02K9
40581c0nmo9j44j03M5J10L6j6j6M1M1J8J8k0j9k2k2J4J5l9m0R7R6l9l8kjj9j8J8J9J5J5k1
40539h9k2K9L0p8p7j5N8M8j00j02M6J07L2pqK5K5p0p0M2M1J1J1J1J1r9r9L6L7N4N4R2R0j34
40499h0j36l8J10M5k9n6J8j0rnnl0l0N6N6j7j7K0J9O5O4KLp3p3j2j1R6R5o4o4k2k2J5J5NM
40455a15NNn1n2L5L5l2l2J04J02r8r9M3J90K2j25j26K2P0p8p8P0J26k2q9r0O4O3k2k3k4k4
40417b24O3O3k4k4L8L8j6j7K1K1j0j1j1j0kkRQ3N0r5q8j3R0Q9m0m1k6k5J1J2n1n1L5L6PQP
40373a00Qm6m5m6m5K9K9K9L0O8O8O4q2j39j38J70J69O2j84j29J9O3O3o4o4J8J8N5N4j2j2j3
40334a03j2N2N2n8n9j2j2m9m8j6j6R6R5J2J3J2J2l0k9l0k9p3p2M4J93N3r5j23K5M3M3J6J5
40295i0%J%%L0K9q1q2L8L8L8L7m3m3poj0j0o6Q2J00m9m3m2Q0Q1j30j29Q4Q3N6r2k7k7K6K6
40252a48j0rN2N2J4J5k3k3n3n4Q3Q2m7m7j1j0NNl2l1M7M7J1J0m2m2j3j2R5k8j12l7J29J29
40212hp5p6m1m1mmK1K1K2K1j7j7M5M5j8j7L6L6L4r0j26lJ40J39J2j10q1qP2ln7n6M9N0l7l8
40169a84%P4P0n3j10J4R3R3n9j34l5Q9R3J9p6p6L1L1N1N2o0o0%%j%p7p6J08J08n8n8MMJ4J4
40126a55N1N1lkk2k1rj0m0L5P5m9j10J4J46P0j12j14K5K5K5K5K9K8l3l3j7j7K0K0M7M7RRn9
40084e5o1o0o1Q5Q6Jj21j08J6R9R9k5k4k5k4RRJ0RK2K2MMj04j04Q2Q1O4O5m7m7o3o3M4M3L2
40041a06m2q9L5J17J16n8o0k1k1J6J6j6j5j6j5o0n9KKJ6J6J18J19J8j04p2N1O0j4r2j9J4J4
40002a49j9j8M9N0J3J3k1k2J6J5j9k0l8l8l6l6K6R9J04j9q1q2K1K1N3N3j7r0o4O0Q5l8r6K7
39961a98R4K0r1r1J16J15m5m4k9k9L3L3L1L0J3J2J6J5L0L0o1j36j27lO6O6J2J2L0L0q0q1J03
39922a08J03k9j54p8M5J21M7j3j2j6j7o2o3l1J16J41pj25n1P9J52L5j11j48JP5P6l0j05l2
39886b01J16R7m9j22m8O6O5n2n3L6L7L7L7l4l3M0M1qpm5m5l7l8L6L7O1O2o1o2KKKJO9O7r4
39843g8r5m5J03J30N7n7j30j40QJ02J03j1j2j8j7j8j8L5L5l9l9J5J5J4J5J4J3o0o1J5J5Q9
39805f0Q8l2l3l3l3M0L9q4q4P5P6m8m8m3m4ooK2K1j5j6Q7Q7l6l6J1J0k6k6K8K9O1O0l8j13
39763a26j17L1J06J06j06j06K7K7Mp1n6R2R2n7l7L6L6l8j04M3J20M7o2o1PQK4K4n0n0J1J1
39725a89M8M8k9k9M4M5qrqrm5m6K9K8nonnQ1Q1r0r1M6M7M7M6%%l7l7m4m5L0L0l5l5L5L5Kp1
39678a56oJ43R1j54k13o6R9R8j6j6J25J25r6r7kllkN1N1k2k3j1j1m9m8N0M9p0o9O4J38O0q6
39637g5p8mJ9J9J2J1j07j07J25J97K8j19q8O1K4j24q8O0J34j4j34J4R4R4l2l3NNk7k6J1J1
39599a32K1K1K2K1o3o2K3K4l8l8M8M9J9J9m3m2N6N7J9J9J4J5r5r6L4L4k8k8J2J3k1k0K8J03
39558c5Jj21j09J4P0nk6M8Q8Q7j2j2j3j3n3n3L4L4l6l5JJJ8J7J8J7JKo1o0LKM0M0NOONl0l1
39511a47l0l1m6m6J15J14M1L9m5m6m4m3J9J9rqm5m6L5L5L5L5j9j8j8j9j2j2N0M9K0K0j7j7
39470i2n9n8k2k1P2P2L6L5n4n4L3L2n8n8LML1L1noN7N6n4n4k1k0J7J6j13j14R2R2K1n3k6R7
39427a45M3q1q1M3J24%j25n0J04J03n1n2J4J5m3m3J5Q8L7q6k8R6R2l2r7k3Q1Oq6q6M5M5J5
39388a43J4J5J5j4j5j4j5m9m9L8L7k2k3J4J5J4J4J5J4j1j1p3p3P2P3l9l9O6O7MNn2n3j5j4
39346b32rqP9P8k4k5k4k4ppL1L0k1k1J7J6O1O1n0n0L6L6r2r2l2R1R7k8k7M6P2n3j28n5N7N7
39303a44llllk5k6L7L6ppL1L0n4n4L3L2ooopL8L8k4k4k4k5L8L7ooL2L1kjl9l8ppppN6N7j04
39252a49j03L2L3mmM5M5m2m1k0k0J7J7P1P1RJ0k6k5k6k5J7J7m5m4O4O4m7m7k6k6J2J1j0j0
39210b05K7K7M6M6j5j6K0K0j6q9l7J10P4p4r8k3O1O2K7K8l4l4J0RJ4J4l3M1Q1o4r7r7L0K9
39170a56J6J6J6J6m0l9m0l9k8k7L5L4j6j7M5M6l1l0l0l0P8P9J6J7k3k4J4J3J7J6k0k1KLl5
39128a67l5L0L0l2l2K5K6l5j09l4J15O7oJ7J7J9j30m5J02J60J1j52p9N6N5J5J4J5J5j07j06
39091b80P4P4j4q9m9J00R6K3j3j3L6L6k5k6k1k2p5p4l2J16J21k8j25n2Q3Q2l5l6l5l5NNON
39050b17J1J1J1J0QPR4R2n5n5j9j9m6m5m1m0P6J49J09l8j70r7L7L7n2n2N8N9r7r7O3O3K7K6
39010a92Q3Q3q8j61mJ45J04m5n5J8J3J3o9o8j2j1N0N0k2k2M0M1J8J8o7o8j2j2N0N1K7K8n9
38971a35n8L4L5L5L4n8n9K8K7l8l9K3K3j4j4K3K3M1M1m5m4p4p3J3J2L3L3L3L2%J%%n2n2L5
38928a96L4l0l0l1l0J06J06nnp5p5J1J2L9M0k2k2l1l1L1L0O4O3k3k3K3K4q7q7J3J3J3J3PQ
38886a53M4M5n5n4PQJ30J30J4j34j27K1L7l7p0MR4R4o5o5k7k8kkkkl4l4P8P7%%%Jm4m3J9J8
38841a57N3N3l3l3NMM2M1m8m9j2j1PPPOk4k5J2J3o1o1K5K5QQPQM8M8l8L5N2p2j25n2Q0P9k
38794a30kJ8J8j10j10m4Q0R7R7k9k9k8k9P9P9m8m9rJ15Q6J2j02j03LLm1m0m1m1N6N5N6N6J0
38754f5J0n2n1JKJKn1n0O1J35R0l2q6j2M8M8j08j08j9j9M2M3K8K8j0rj3j3j3j4K9K8q2q3M6
38711b48M6M5M6m4m5O7O7j0j0m7m7J8J9J9J8n5n4M7M7rj57n6R3J80L2j09j10O6O7k1k0OOl2
38670a85l1N0N0j2j2K0K0K0K0j3j2j2j3K8K7j23j24NJ53J21k7p1LL9L8n7n7NMJ5J5p1p1Q6
38630a72Q6n0n0j4j4%p4l6J11J12l6j05l0N4N4L6L5jp4j24K4P1P2n2n3j5j5L0L1L0L1k3k2
38590a83J4J4ONm8m7k6J21J22k7r5r6L1L1M8M9J1J2o9p0J7J7l2l3R9R9p6j49m0J08Q8o0j17
38551b76L1R2J8o7o6K2K2j5j5M0M0M0M0NMn7n7J7J6J7J6lmN9N8l6l5l5l6L5L5kkj5j4K2K3
38507h3q6q5k4k4J03J03qqPPOPk3k2L9L9m1m2m1m1J8J8j9k0J8J8K3K2j8N7N5o9j14RO5rj33
38463b96n9J05J05N0M9j1j2poopj21j21L9L9N8N8K2K1q8q8R7R7n9n9LP7J0j13j03O9J73R9
38423A5l6j10n1K4O4O4onm3m3k4k4O2O3j9j9n7n6J0Rk7k8K3K2K3K2j8j8rrq9O0J38j0j34o1
38381b97J09J83N7r0p2p3j6N7J04m5j61q6Q4Q4nnO9O9n9o0J0J1k7j01k9J20P5p3k7M7L4l9
38342a52OOOOl1l1j9j8N5N5k0k0J6J7k5k4M5M5k7j01k9J20N4r3q9N9Q9J5qrk6k7k7k6LMLM
38297a94nnO9O9j9j8J8J8qpqpnnnnk3k3N0N1p4p3J%jkL5L6OOOOj0j0j0j0J1J1J2J1O2O1o0
38246d8o1k8k8k8k9K5K4K5K4ooO3O4l1j04o4O1P1kp4JK4n1n0K4N9j5m2m3O9O9n5n5k0k1N4
38203b04N4M2M3q1q0L8L7L8L8o6o7k9k9K6K6J00J00n0n0j3j3PQM4M5MLl3l4k0k1k0k0L5L6
38161a06l8l8o5o6N9N8M9M9k6k5n3n4J5J6L6l7l7Q8R7k6r7K6R7K2n1n2M2M1q2q2O7O7ppm2
38119a62m1nmL3L3L4L3l3l3R0R0n7n8J7Q9k6j49p5M8N9j5m8K5K6m8m9K6O5rq2rL2m1q8O1J57
38077a14J0j00k6P0P0l6l6k2k3J4J4j4j5j4j5Q8Q9r7r7P0P1QRo2o2k6k5O9P0j7j7L4L4L4L3
38035c1j0j1j0j0o9o8qO6O5q3q7O1J57Rq3q4M2M2m5m5L9L9m8m8j0j1J01J01mmo6o6nno7o6
37992c22M8M8Q5Q5m6m7m7m7LKLKO6O6p1p0L7L6jjJ0RRRm1m1mlN0N1q5q5Q4Q3K3K2k2k2k2k2
37944a68L5L4p6p7K8K8rrP7P7n8n9L0K9k8k7L0J05Nj19n4P0J20M6o8o9p3p3N9N9K1K2o2o2
37904b16j%N9N8K2K2p7p7J0RQ4Q4k8k7jjo3o3P0O9o6o6OOOPJKKKN7N7K1K0p8p8j7j6Q6Q5p0
37855a00p1L5J10K9r2q6j2J%PQPPJ1J2m6m6RQ3N6o6r6K7N8j6q5j1P6Jm8K6O6O6n7n7P9P8J5
37810b2J5J3J5l1l3o9o9LLLML8L8k4k4m9m9O1O2qqK8K9p3p3L3L3pq1m0J07Q7J3m7m7k3k4J2
37764b04Q6O0q9j70k2J45J45q1q0N6N7n0n0K3R7J3j36l7J12J07m1q9j4M2l1p3JrqJ5J5J5J5
37725a80%JL7L8l0l0L2L2JJl6l6o8o8J17J17nnq2q1o0Q9J09L5k5k5L2L2o5o4M6M7m6m7J5J5
37682a57nonommmmk0k1R1R1m4m5J8J7l4l3N2N3m8m7L4L4o2j36kJ47Q6o2p3Kk4k3M2M3N9N8
37637d2n3n3p6p7Q4Q3N5N4n7n6l6l7N1N0J1J0J1J1J4J4k3k3k1k1k1k0jj%jLLLLJ7J7P8P7m3
37590a3m4q2q1K7K7l5l4j5j5J17J16n6j31m6J03Q2o6o5Q2O3q6q6O3J33j4j25n0N4N4k8k7P
37552a71Qn4n4P0P0m2m1L1L1noOPL9L9l0j04o9P9Q5o3j40PJ33J33o8o7P8P8J0j38m7J01N1
37511d3k4m2m3m7m6K4K5K5K5k2k3L9L9k8k8o5o5QQM5M4l8l9M8M8Q2Q2j03j03K5K5K5K5k1k1
37470a59o3J1L1L1m6m6M5J19L3m1l2l1J0o3m8K6O6O7n2n1j5j5K2K2N4N4k2r5n9J5K1K0j2j2
37429b15mnJ1Q6Q0On6J9M7k6o3J0J08L2j05j05M9N0j5r0m2L3L2m2lP0K5K4J7J7k0j9j2j1o9
37388a86o8KP7J9n5k1N3N2k1m8K7N9j5k0k0L7L6k5k6L6L6n7n8j7N7Po7o2J2M5M5j3j2P6P6
37346c9N5j8p4p3l9L6K6m8j06l1J26J26nnQPp9p9O7O8m4j17m0Q3R3J9l6L8L3m0n7n6JJL4L4
37303a31k8k8LLL9M0k0k1J7J7M6M6l6l5k6M9P9m1j14l9M7M7o5o5lmN5N5l2l2m4m4M2M2J3J3
37260a55M9N0p4p4J3J2M1M1k1k0MNNML0L0n7n6j7j7j6j7P5P5o1o1qpppj%n8n8M7J21K1j02
37215b71k8R6R7k8j05J8R4K0o0o1O7O6k1r6k0J03R1l3q4j0J1J0k2k2N6N6n4n5J7J7J7J7n2
37175a69n2j5j5P6P6j0j1l1l1Q4Q3K1j25j26K3J11J11n1j25o2Q6M0l4MMj%K4K5j2j2n2n2K2
37135a96K3L0L1L1L1k6k6k6k6noooRJ0Q3Q2m5m6m6m7P6P6q8q8n0R7O0j3n8J6J7n8r5k0N6N7
37091a92PPPPk4k4k3k4J15J16L0j16j12l9L4L4qqqrJ5J5J5J5J3J3J3J2o4o4N9N9M0M1q3q4
37048b15MLo6o6M4J18R0n8q1pJ6J7j4j3j3j3klP2P2o2o1k7J22J19M4k7k8m5m6m5m6K0J9J9
37006a59K0J5J5n9n9QQQQN3N3J6J5L7L5l6l8j06j06l2l3R2R2J8J8k2k3J4J4n3n3P1P1j8j8
36964a34j7j8O7O8n7n6o0o0O4O3k6k6M8M8j6j7r1r0Q5Q5J1J2m4m4L0L0L5L4l9l9J5J5J6J5
36924i3k4k4N1N0k0k0n7n7N7N8j7r1n8O7P0lj7j7J5J5%%k5r8n0P4Q4Rn3K2K2n3o7PL5L4o9
36880b43o9NNM2M3NOk0j9J04J04q5q5L8L9K4K4j00r9M9N0J2J3j5j6N9N9l8l7L6L6n9o0J4J4
36838a64k6k6M9M8l1l0L9L8l3j08j9J03N6o7o7N6Q3m1q0nM9N0k0k0N6N6j7j8opm4m3J05J05
36797B1o5j41k6R8O0o2n1K4j4q7k7R6R6k7m4L1K7m6j04l0M7M7L1L1ook1k1k1k1l7l8Q5Q6l2
36756a47l2NOo1o0O3O3n2n1K2R7P3n0r2j8N8N7J3j10q7j4O1O1j%%%O3O2j1j1o3o3J1J2p9p8
36712c53R0Q9l4j08j8J06J00K6m8m8JKJKm0m0Q3Q3q8q8L5L5K7K6j0j0j0rO5O5j9j8n6n5M0
36670a76L9q3q4L8L8L8L8k1k0K0K1K8J02N9o3j39o6J02J02o3j36m9P4J01k3o1J3P8P7QQr1
36632i1r2L2L2j9j9j9j9M2M3l1l2LMl4l4M2M2M1M2n5n4J9K0k6k5k6k5M3M2l1l2K5K5K4K5J4
36589a04J4o0o0lkP1P2q0q1M3M3J7J7k0k0l7l8L6L6QQo6o6P8P7m6m6K8K8K7K8k7k8N9N8p5
36546a11p5Q1Q1k3r7m6P8J01k3j06j05N2N2l4l4j1j0j1j1j1j1N0N0l5l5N1N1pppoK6K7N9N8
36504An6j31p8M6R2J7m5m4L3L2mml7l6J%L8L8%Jl7l8M9M8o0o1R5R5o6j41j3J11M9k6k2N1r
36460a11q3k8R6J10j3j13m0klj0O4P0n3j08l3O4O4j8j8K3K3K3K3mmm2m1J4J3m8m8P0P0q5q6
36418b64O6J40J4j08j03K1j4j5J8R2J8j05j14L4J21M6m6m6O0O1l7l6%JP5P4l5j09o3Q5P6K
36380i1NMj0q5j00M9Q8J4o8o8Q7Q8k9k8k8k9J6J5P8P7j17j16M4M4L7L6k5k5m6m5J10J11k7
36341c4j01o0Q7R6K0j2j4j04j04l6J12P4p5p5P4J05m3j28n4O4O4PPk6k7o4o4J18J17l8l8k1
36303a73N3J8j31p5P3J05m3j00k7J08J08k9k8k8k8k8k7Q3Q4l4l4N2N2l6l7l6l6k9k9N8N7l5
36265a72l4K6K7l4l4l4l5L4L4L3L4L4L3p8p8L9L9JKl9m0M7M7m6m6O5O6j10j09JJ25N4k1j8
36224a87N7j7r0n3K1N6j7j8N6L5l9k9l0L7L6L2L2np8n0P4R1J7m4m5j8j8j8j8O6O6NMo9o8q
36181b34pN0N0J3J3M6M6RRq4q4p1N2P0nm2m1K1K1K0K1N4N4q2q2P6P7l5l5l1l2o0o1mJ20Q7
36138h1l6k9M5Qo6o0O4J18M2p7p8MMm9m9O3O2J0J1p7p6j1j1K6K5l5l5J01J00q4q5R1R2J1j37
36096a99r9M8O7O6P1P0m4j18p9P0M2l2k8M7L0m3l5l4j8j7J9K0K4K4K5K4PPPQm4m4ppR8R8j2
36052A2j2q0q0OOK2K3K2K2p2p2L9L9J6J5k2k2o9o9O7O7N5N6q1q0KKKJl5l6P5P5q4q4QJ56L6
36007g4j12p5P3J54Nj28n5R3R4m4j92j03M5J13J13l9m0l9l9j7j8K0J9L6L6O3O4k2j71r3N5
35970b78J67J9m9m9LMjjj7r2j00M8J95J21n7n8J5Q9K0j28o6o6O0O1J4J4N1N2o4o4k6k7J9J9
35930a72J9J8o9o9j0J13P8m5r6k2N1N1J9J8J4J4j21j22O3O2KJK5K5K5K5k5k4o1o1K0K0P4P4
35889h6R4k8j19j20N5N4l1l2M4M5j7j8m1m1P0P0j7j6j6j7O5O5m7j20q4L9P7P6N0M9l5l6j00
35850a68j00L6L6ppK9L0j9j9M3M3J%l7l6qpqqopL0L0N4N3n8n7m6m5J32J31m9j73m5P9N4o9
35806a98o8N4R9k5o2O1J09j4r7r7K6K7K6K7k3k3k3k3O6O6o5o5M7J21Q6l6q5q4J9J8j2j2p3
35766b33p4Q3Q2m8m9K0R3O4n9j06l1P4P5l3j07l2R2R6k7p8mR9R9n7n6o0n9M7M7J5o0n4O8Q9
35726h4J4m7m8N5N4n6n7NOl2l2K6K5K6K5k7k8k8k8LLM1M0J2J3m9n0J6J6p1p1L8L8JJM7M7J1
35680a45J0L1L2j04j04KKM0L9J3J4k4k3O7O7o8o8N7N7p4p4L8J11J1j13n3P0No9oJ18Q4m0o7
35640a64N7N7j6n4n4k2k1qqqpL4L3L4L4q2q3N3N3M0M0k2k2J7J7k1k0KJL8L9q8q8K3K3N8N9
35596g6k8k8n6n6ONM6M6j6j6mmL2L3n1n0O0O1o5o4llO0O0kkqqrqK3K3l9l9MNMNl8l8M9k6n4
35545b69P0J51K7j26j26N2N2J9K0K0K0l0l0PON7N6n4j29o5N8J37O3r3r2O3O4m6m6M0M1k2k1
35505a26rO5M5p9j07l4M4M4J2J2p6p6N9O0ooL1L1m7m7m7m7M6M7P4P4l0j78p6P2J36j3j01k8
35465b81R2J7k4M9J22k5j24j23O0O0N9O0j3j3n0n0l6l5%P4R6n1r2j8J7J6j6j6O7O6o8o9L6
35425b13L6L6L6J9J8J8J9n0m9n0m9J4J4J4J4k2k2k2k2P7P6j4j4J2o1j45MJ24N0r9j00L7J84
35386a30Q1Pl1l1p3p3O3O3KJl4l4K7K8j1j1j1j1kkkkR6R6j52j53l7J12O0q9j29K0J32J32l6
35344a34j09m9J00J02m6j23K5O4O4q8q7Q2Q2p8p8nnN6N7QRk9k8L2L2j04j04Q1Q1nnQ3Q2n3
35304i0n3j1j1ooOP9K0j29o1Q8Q2o5j13l9P0P1K4K4K5K4K8K8p4p4m6J02J07m1j57q2N2N2k4
35263b00k4k3k4j1j1K6K5P9Q0l2l2l5l5KKL3L3p8p8P4P4J2J2mnm2m1Q2Q2k9k8l8l7l7l7J3
35220b52J3N1N0n3n3L4L3J%%%L9L9m7m8QPPQJ4J5p2p2%jO2O1M0M0m7m6j3j2n0m9M7M6j4j5
35174b29J3J3J4J3K6K7o0o0R2R1o8o9j8j7n5n5O4O4K7K7K4K4j3j3l1l2o3o4P2J46Q2o7p6l
35133a74RQk7k8RRNMMMJ02J02j02j03K9J03L9j10r1j7o7o8L9M0M0M0P2P2Nj44l8J11P4p5j38
35092b62J1N3N4M8M9L0j18j13L5R6n1j43MR8R7p5p5L6L5noo7o7J4J4J5J4M7M6M6M7k0j9j9
35051a51k0M2M1o9p0K3K3J2o2k8J21J15l2j07j07M4M4P8P7n7n8L9M0m7m7k4k4J3J3ooooK6
35010a76K6j0j1k5k4k5k5M5M6j7r0j3J11P3m9k9M5J2j12j00K4J04L0n2K2N9j5k6M7M8k7n9
34972a93J4N1k2p0MM2l3n4K0L5L6qqN4N4m9m9p8p8l4R0J27Ll4l3K0K0L4L5L5L5r3r2J8J9k
34929a84jkjj6j7K1K1l7l7N0M9j01j01Q5Q4M4M5m2m3n2n3J02J03l6j10q0M2R4K1j7j7J5J5
34890a56m6m6j4j5K3K3j9j9M3M3j6j6K1K1L3L3L3L2j6j6j03j02L9L9k2k3M6M6M6M6j2j3qq
34850a03n2K2L5j12q4O4J70K3k22j47J08J83J6j31m5J03N4k0K6K6k8j01q6O3J53Q0n5n5l6
34815a51l6K6K5K9K9j27j27P0J43N9q9o4Q3P9o9p1LL8L8p3p3j2j1K3K2j4j5J0RM7M6RQRQr5
34772b14r6O4J37J29j8r0r1MMLMj4j4K3K3m1m2J9K0j8j8j8j8O0N9O1q8p2JO2O1qpj9r3l5J12
34728a68J45lo4o3Q8Q7r9j01J1J1n5n5L2L1L9L9m7j21q2M2J45P0q1q2M9M9j2j2K4K5l2l1P9
34689a42P9j4j4j5j4k1k1J09J09q6j62q3M1Mp0nO9J7n7n6J7P8Mj1j1M4M4j7j8k2k2O4O4l4
34648a52l5K8K8pom4m3k4k4O2O3ppppLLMLj1j1N1N2k6k5J2J1j4j5j4j5POOPllllm0m0m0m0
34597c20Q3Q3M7M6K2K3j5j4o4o4M2M3l5j09p5M8N1N1k8k8MNMNm5m4J8J7J18J18j7j8p7p7j5
34555b17j5K4K4K4K4m2m3J8J9m8m8O4O3K5K5j1j2qqqqJ0J1J0J1k9k8RRk0k0J7J7l1l1L0L0
34511a63J7J6k0k1J1J1k5k6p9p9Q1Q2kkjkm0m0M6M6lmllj6j6j6j5R9R8N1r7p0MQ1Pm0m1M1
34465a33M1o3o2M9M8j00j01Q5Q5LKL6L5k3r8n8R1J2o2j7J30M3j05j38J1J12L8p1p2J14J14
34428e4LKm6m6qrrrrqpoN5N5m5m5J7J7q3q2J16K38J10j60k34o1P5P4k6k6L2L3L3L3l0k9l0
34383a69k9qppqJ9J9j8j8l0l0N6N6j3j3K4R8O5n8j12l8L6L6k1k1k4k4L8L7N8N8k9k9r9r9J2
34341b92Q6N6o8r8k3O9O9L6L7ONn5n6K6K7j0j0J9J8j9j8L5L4L5L5q3q3K7K8llL4L4j5j5n2
34298a87n1M0M1M1M1o6o6K1K1mmmnJ3J2P3P4k9l0QQj23j23O3O2mnmmk4k4J3J4o0n9jJ23Q2
34252a27m1n0n0J3J2P5P4l7l7K0K1k7j00k5R9Q8l5o2J2j2j2N4N4kkl8l9l5l4k6R8Q5l8m4L0
34211a38O9mm4m5m4m5J7J8N3N3n8n8j0rP7P7j8j7j8j7JJJJK1K1o5o5J2J1M9M8m7m6M0M0J9
34166a19J9o8PK5r9r8K5J36O3r8r8J08J07k8j02n4P0M2l2q3j0Q0Q1L7L8k4k4k4k4L7L8j08
34128a80j07oJ68J21n1j21m6M0M0j8j7L8L8k3k4n5n5N6N6ooooJ%%JP0P1r0r0ppK9L0J5J5k2
34083a54k2NMl3l3K8K7j0j0ppqpN5N6n6n6noL2L1M6M6o6o5L3L2L3L2J9J8r3r2P2P2l9l8nm
34037a75mnP7P7j24j24nJ42J06m3l9l9L7L8k8k8o5o4Q7Q8K0j28j07M0L5L5j5j5M7M7J9K0o7
33997a60o7K9K9L0K9p6p6j4j4M9M9J2J2nonoO9P0PQqrp0o9m0l9K3K3O6O7k0k0nnm2m2K3K3
33951a80K3K3l2l2J0J0jP4M4p9j08l4N2N3J7J7J6J7m7m7L9L9p0p1R0R0J5J5J5J5o4o3K2K3
33910a09k9k9L3L2o1o1%%k5k5L7L6J0J1J0J0K4K4K4K5n0n0L6L6p5p6O1J34l8j62n9J13Q5q7
33870a95j15QP6Jj02k8Q9R0j8j7JJL8L8k7k6N9O0m6m6qrj8j9j9j8K7K7l4l5L1L0L1L0K1K1
33827a01m1m1o0o1N1N1NNO6O7r0r0qJ15O4q4m0L5L3m1m6K9L6j11p9O9J16l3o7OL1L1k6k6l3
33785b68l3K8J01P5p4p8P1J31j7q2qM7k7q5j0N0M9l2l2j1j0K6K6ppppK9K9q2q2P4P5l7l7K0
33742b02J9j8j8K4K3K4K4l7l6l7l6K0K0J9K0k7k6L0L0M0l3m8J00Q1o7j69k2J38J38l8l8L8
33704f4L7p3p3k3k4k3k3O4O4k3k3kkl9l8N3N4J7J6j7j7n4n4Q0Q1n6n5K8K8K8K8m9m9m9n0O1
33661b41O0jjN5N5q0q0K6K6K6K6J3J3J3J4o1o1O7O7L2r2j01k7M1M0RQo1o2lJ20J42J8j14j14
33619b28MMl3l3lkL5L4P3P2o3o3Q5Q5k7k6l4l4p2p1M7M8l9l9R7R8l8l8k5k4J3J3K8K8n8j32
33576c18m5P9J33N8j4j4j9j8k7k6k6k7N9N9O7n7r4r4L4L4JKJJmmlmO0O0lkm3m4M3M3j7j6j6
33530b01j7RQMMJ1o2l7Q7Q8l5r8K6J76N1j53j55Q3Q3m5m5L4J57N6j15r5K9op9n2K2J8J8OP9
33488a46J07j6j15j16l7Q7J08L5n1n2QQn4n4K5K4O2O2m0l9M7M7N9N8j17j18k3J01O8n6p8m
33450b10QPK3K3j4j4n2n2N9N9onnoK6K5K6K5l8l8M4M4k1r4o8N5J16pj15j16P4P4L7L6j2j3
33407a25j3j3l7l6O6O7M8p5q5j0K6K7l1l1P8P8l3l4%%%jl7l7%P4O8n5j37j3Q8Q8o5o5O2O2
33364a01p1j45lJ70J05j8q5j1K7K6l7l8j%N6N5n5n5k5k6k5k5Q2Q3n4n4M9M8l8l9%%j%M5M6
33321a15QRK5K4o0j34o7Q0J38j0l3l2m2m2L8L9k4k4J7J7J6J7l4l5N2N2n5n5N6N6N3N3l3l4
33281g9k5k6L6L6n7n8n9R0Q1Pr4k0L6L7p0p0Q3Q3m9m8L1J05nj53m6J01M0j08q1O7J20k9q6
33241b10q5M0M1L7L8k5k4K3K3j3j4M0M1o6o6L3J07M2j06k8M7K7j22m5J03J04m5q2O7L0j18
33204b06j30J8J94M6n0n0LKk8k8Q3Q2j12j12P2P3OOq1q1M0M0M0M0k3k3j8j9J4Q9Q3l9j49p4
33164b92J35J35m4m5ppm3m3J4J4j8r2n8O6P7P7kjj4j3j3j4ppppN8N8n4n3k1k1J7J6j9j9j9
33120b73j8M6M6Qo5j7J05J02k3o3o3O5O5K6K7n5n5m6K7O3o0j13J1J36O2q2q2M4M4np9m9P4
33080a97P1lm0m0O1O0K4K4j00j00l8Q6O9nl9L6P3%j07l2N8N9r8r7M1M2MML3L2n4j28j8J04
33040b15P8Ll3M1M1l2p7lL8L7j6j6j5j6P9P9M1q0r8k4j1j2k2k3J5J5%jO2O1jkl9l9l8l8K4
32996b37K4O1O1p5p5L1L1opJJJ%opN5N5j3j2j3j3J3J4k4k4J6J5k1k2p3p2L8L8K7K7rj0j3j3
32949b36K4K4O8O8j8j8opook4k5k4k5n3n4L2L3j8j8J8J9M3M2M3M3n4n4Q2Q2k7k7q2q1l7Q7
32906a92R6K2n0n0PPk5k4L7L7l4l5M0M0j7j7K1K0o3o3k6k6O6O5qq2o3O0P0nn8J7M4M4j5j5
32864a75j5j5nnL2L2n2n1P2P2k9k9M0M0n4j28l7Q6J06L3m2m2k3k3N1N2J4J5n9n9llL5L4p0
32822b05p0N3J28O2o1j02k9N5N5j0j0J0Q4M1q0j34o1O2O3k8k7M7M6l5l5l5l5J1J2Q5Q6p4p3
32782b04%JO0O1o4o3K0K1K0K0K8K9K8K9l2l2l2l1J0J0o0n9j4O1O0o5q1M3N1k2n5O8J38J5o2
32741a03o1N1k3p7lJ15M2j21j21N0J25l2j05j0J13P2lp2p2n0K5N7N6l2l2ONLMM0M1m7m6K8
32700a77K7l3l4M4J18K4m9mlo1o0l3M2N3k0m9m8QPM1M0j3q6k0N4P9m4j18OJ68R5p8j52J3J37
32658a26O6n7o0O3K9r4r9P3J16pj50p7J41J41m6j20m6K9M9M9j6j5k2N2Q5Q3m6m7m8m7n1n0
32620b48K7J01Q5J2j08j07q6L8J8n7m2Q2J55L3j04k9M4M5m6m5P8P8j2j2O2O1o4o4lkk8k8N8
32581a08N8q9q8P1P2p5p5O1O0m4m4M2M2k8k9N3N3m8j22l8J11K6j23j2J36O8p9q0O8R0n8j18
32543b47m5M5M4M9M9j7j7n5n4M9M9N0M9n1n0J2J1L4L4p8p7l7l7P4P4mmL2J06j1j59p8P0J26
32502f4k2j31n8O0N9LLm3m4k4J23R6n2j59j1J56Q3j02j01K4K5K4K5l1l1N5N6J1J2j00r9M1
32464b16M1MMl1l1NOQQoO8O8q0r6k1P2P2l4l4K1K2j6j6K7K7o0o0M0L9Kp2p1N3J51P7j8r3m0
32419a80L4N3k1q7q6L3L4R5R5j2j2j2j1m4m3l1M3P8m6r9k5J34J33m2j66n4O9L8l6jP2O8pq2
32378a18q2k5k5mmmmM3M3M3M3qqm0m1J0Q4N5o9j23n0L7L7L7L6L6L6o0o0k3k4J4J5m0m0k3J02
32334b04J05j7j39o5P0J45N2p2l5l5k0k0M2M2K3K4j4j4J8J8j9j9k1k1J5J6j8j9j8j8o9o8R2
32295b63R2l6l7K6R9K4j00o7PK6K7L1L2%J%Jm2m2m1m2L9L9L8L9poppoppoNNONJ6J6n8n8ON
32244b54ONK0J9n0n0N5J29Q4m1p1p1M4M5K2K2m7m8RQ2M1q3j18m4J29J29o0o0k3k2K4K5K5K5
32203a02l3l2NNO9O9n5n4l5l5L9L9o8o7N5N6rj0rr%j%%J8J8n6n6M9M9k6k5M0L9l5l4l9m0L5
32157b45L4J21J19j01j02K0K0j3j2j4O1Q8l5j08j08N7N7L2L1r2r2J0RM6M7m1m1Q3Q3j04j04
32120b94J9R4J1j12o8J04J65M2m8K6O7oj32j33N5N4j9j9PQj7r1n9O5O9nk4k4k9k9L7L6L6L6
32079a78nnL2L2r5r5P7P8mllmQQo1o1M5J19P3n1o6o7%%l2l3M2M2L3L4L4L3o9o9ONj%L7L7K7
32030a00K8j0rppq1q1J3J4J4J4%%J%l9l9J34J34p5p4l8l7N2N2k2k2m0l9klk1k2N2N3j7j7N7
31985a84N7ppppn1n0J1J2N1N2M6M7o9j43o4N9J02K7l4l4J8J8o9o8j5j4J21J21POn6n5l3l3
31943b45MMJ1J2J1J1k1k1M0M1J%JJl2l3L0K9rrm7m6L2L3nmj1j0K6K7m4m5J8J7mmL3J07Mj19
31896b16o8J06J15n7j10J3J19M5o6o6qqpqJ3J2J3J3k4k5k4k5N0M9o1o2N3N2n9n9R7R7l4l4
31855a74NP9Lj19j30nP7P8k9k9K8K9k6j00k4J00J33Rp0LN6j8q3q3L3L4J3o1j3j2K0K0K5K4
31814b07K5K4n0n0l5L9O7ok2k2O6O6k1k0K1K2Oo8l4M1M1l4j06l1Q2Q2m8m8J7R0O9nm6m5KJ
31772a37KJK1K1m1m0p3p2lP1Q3Q2kp6j20m5R3R4N6N6nnq1q1QQ3j5q9kP2J8n5k5R9N1p3o9N4
31726a44N9j5n1n2n2n1J0Q4O8n6n9O5P0n4q7L6P2kl9L5P1n3j35j1J01J00klj1j1j0j1l3l4
31686b05k0N3P7m6q1oO3j2j4N9J03k0j48p4O5O6MML1m3j38j3J22M8j38j37P6P5J4J4L6L6L6
31646a13L6n1n2j4j5K7K6l5l5L0L0l1l2O7O6o9p0J8J7J7J7R2R2j42j42O9O8j7j8K0J9o7o7
31607b59M3M3NOK1K1j10j10N2J27K7r7k3J01O0o3q3rN3N2L3L2k9k9LMn8n9P8P7n8n8%Jl6l7
31564b79P7P7M0M0l4l5l4l4N4N3qpl2l2l2l2R4R4m2m2k2k2n2n1l1R3R8k6p0MM0M1l2l2K1K2
31521a33L5q8j50k7J67J68J5j09q2qNMN1N2l5l5k1k0k0k1Q1Q1Jj23j01P2R6K1l2l3K4K5n9
31482a99n8K8K8J2J2J1J2K7K7rj0j2j1j1j2K5K4l7l7L4L4r3r4l8Q6J19M5n8n8k6k6R4R3m3
31441a21m2j3j3p5p5N5N4ppn8n7J02J03P5P6q5q4MNp7p7K5R9O5n9m0m0j0j1O2O2p4p4M1M2
31400b29NMK8K8nmk8M6K1j04q2M2P2kr3j9P1P0J8J7j9j9M0M0LKj5j6j5j5j8j8j8j8oopoO9
31353a86O9j7j7j2j2o6o6MJ27J32Qo7QPo6r1L2O6qn0K5J31N6o0o0lmj5j6n2n2j0j0J01J01
31311g3mnmml1l1L1L1J3J4j15j14k5R9P6Km4L0Q7J2o2o2K0K0j4j4P2P2n8n8n8n8N4N4n7n7
31269b61QRM6M5M4M4o7o7J9J8J9J9l6l6KJn5n5N6N6m5m5R1R1m8m8j1j1j8j8M3J18O7n7r4L0
31226a46N5j9p8mJ28N4q5q5j6j6j6j6P4P5J3J4j8j8j8j8N9N8n1j25n6R2J08L3p5p6m4m3L9
31186b21L9LKkkL4L5k2k1J5J5l0l1OOK8K8q3q4M0L9M0L9mmL3L2o3o3o2o3Q9R0k1k1L0L1l2
31141a55l1j1j1m9m8O7O6O7O7j00j00j4j3O3O2k3k4M7M8j5j4n3n3j6j6Q2Q2K0K0k2k2k2k3
31102a44n3n4J05J78N1r7k09o0P3kj03k9J56J56p3k22p2J75Q2o6r3N4O6rN0N0j6j6L7L7m9
31065i7j98p8J69J14l5q4O4P1p8j78O9J49Jj62j3J45P1j11j12O9O9n3n3N8N8k3k4L8L8m8m8
31028b12j1j2klL4L4O4O3m8m7n7n6N5N4nonoj6j6j6j7P1P0m1m1k7k8RRM5M5L4m0q4O4J05L0
30982a0j31j31J%K8K7K8K8kkjkn4n4Q1Q2QPQPK5K4q7q6M2M2o9o9LLO4O5OPOPJ4J4r8r7M1M1
30932a84m1m1j0O4Mj44l0J18J50Lr5k1K0J9j3O1P5p3j41PJ00J00p6p6J1J0K1K1j6j6l0l0N6
30893a97N6K9K9q2q3J4J3J4J3nmM7k8p7P1J58Rj07l4P6P6r8r7l6l6M4M4M5M4o3o3J17J17r4
30852h8j69p5P3O4O3L6L6rrK8K8p4p4j2j2M1M2P4P3o3j37r7N0R5K0o5o4k5k4Q2Q2j1q5p0P9
30811a97Q8J5m6m6LLLLL3L3n4n3j1j1N0N0k9l0PQL8L9k3k2L5L5n2n1jj%jLLLLRRRJ0j2j2K6
30759a34K5lmllk6k6J2J1J9J8L1r2j57q3P7P7JKO3O3k6k6k5k6O1O1p5p4OOM4M3RRk8k8J8J7
30713a66j9r4l4Q9Q9l4m6K8R0l3r4k0O6O7m3m3M3M4p9p9N7N7m9m9J3J3K2K2K3K2k0k1M2M1
30672i5rj0m6m7Q0Q0n6n6l3l3K9K9k4k4L8L8k5k6L6L6j02j03N8N7j5j6M7M6p1p1M0M0K1K2
30632a65j6j5K1K2K1K2n2n3n2n3O4O3K6K6l6l5N0N1J0J1n2n1J4J4k3k3m2m2R3R3l3l3l4l3
30591b42O1O2m5m5PQ1N2p2j16m1M4M5K5K4K4K5q0q0Q1Q0o8o8J8J8k4k3L3L4m3j16QJ32J20
30552h9mj07j08M3J17Q7l6j09l5N1N1JJ%Jp4p5J36J36o3o2jP3K8r7n9O4M2l3k0k0J1J1M8M8
30510d3o0n9K7K7K9K9qpm5m5m5m4J0J0Q8Q9l0j53j24M9P5JMP8N2p2p2N2P0mo3J2O8pp1p1N0
30466b03M9j3j2%jO2O1k5k5o2o2k2k2J5J5P9Q0J8J8k7k7o4o4K5K6j2j2N3N3rrMNq3q2L3L3
30422b07L4L3j0rm6m7K8K8rrJ7J8J8J8n0n1Q6Q5k8k8RJ0L2L3p8p8n2n2J25J26L3r0j27lN0
30380a91N1mlK5K5l6l6K5K6j03j02%J23N9j6j4j5j9k0k1k1R0R0J8J8o8o9J5J6k2k2rrK8K8
30339a63KJKJj4j5j0j0j6N7R0l3j14l9P1P2p9p8N7N7MNl2l3L6L5P3P3n4n4j7j6k5k5o1o2P0
30295b44O9QQl6l6N1N1l0k9N2N3p6j49j5J33J74K6r0r1L7L7k5k5o7o6J9K0MMO6O5o5o6K1K1
30253a91k6k6J1J1O4O5k1k2l1l2NOJ2J3J2J2j5j6K1K1L9L9k3k2m5m5J7J7K4K4K4K4m7m8j0
30211a59j0M6M6m1m0j1j1m7m8K6K5K6K5rj0K7K7J6J5p1p1M2M2r5r4N7N7N7N7kjkkK2K1m0m0
30167a70m5m5O7O6l0l0N1N2k7j01j43OJ20J20oom5m4J7J7OOM4M3j02j03N8N8j4j5M7M8K8K8
30126d4n8n8m1m1M5M5M7M6m0m1o7o7L9M0L3m1p3N0J19M4o6o6M2M2m4m4L5L5L6L5n2n1J01J00
30086D0k1j43j45k0P6P6K3K2k3k3k3k3QQQQL2L1q0q0K1K1Q2Q2k7k8k7k7ONOOn2n1j4j5M5M5
30041a71m2m1L4L4lll3l2K9K9K0K0j7j7PQk9k9K1K2j5j6M9M8n8n8L2J06N5o8m8P5P2n2j39
29999b10o6R5R5k1k1k2k1j0j1K7K6j5j5j5j6m2m2O9O9k2k3J4J5n8n8M8M9L3m1j5J08P2n2j11
29958a87J3O0j4o9ON8N9m9m8l5l5M4M4M7p6q6j1O4O4j8j7O7O7m4m3K7K7n9o0K6K6l6j11n1
29918c50P2J34J0q0pN5N5n3n4Q2Q2l0l1l0l1oopoL7L7%%k9k8L3L3k1k1q2q3K1K0P5P4O4n9
29874a30j19m4L8L8ONP0O9j7j6rqqrO7O7m3m4J0J0J1J0o9o8J8J8L4L5m0l9J2J2J3J2l8l8L6
29830a48L6m9m9K5K5o3o3j6J06R9k4o3J1P4P4m4m5m2m3nnO7O6j05j06K9K9K9K9l7l6L7L8P0
29789i9P0n4n3l9l8L5L6J1J2k5k6k5k6M8M8n5n6j8j8P7P8m6m6M0M0L9M0o1o0QRj8r1n0P3J43
29746i7O9n5n5j%jjJ5J4J5J5n0n1K4K4l2l2M1J16L9q5r0j5L6L7P0O9k0j45j13J1Q8J4o0n9
29704b65O6O7K9L0k1k1r5r5L3L3P0P0m4m4K5K6j6q9o2Q6J33N9o3o3nnm2m2M1M1l3l3J07J07
29664a5j7j7m9m9m9m9J3J4J3J4QQM5M5o6o5RRL4L5l9m0%%L7L7p9p9J38J38o9j43k2J27Mj44
29621b63p0P8J07m2p8P0J00m8j21K6J20k9j01k6R4R4p4p4K9K9rqQ2Q2m1m1PQPPl4l4l3l4N8
29579a62N9j6j5PPo6o7Q7Q7l6l6n7n8J7J6N7N8o6o6K5K5O2O1M6M4p8p8J2J3k4k5K1K0n4n3
29538b33n2n1Q5Q4k0k1k0k1N1N1l6l5K0K1j6j7M8M8j4j4K4K4o2o3K1K0K0K0kkl9l9l3l4N3
29496b34N3L7L6k5k4OPOPM0M0m7m6L0L1j55j54J29J30poN1N1l4j08l7J11K9j18m7J01M0j09
29457b16r0N9R3K0o4o5l2l2P8P8rrjjj2q6m5J03J18M5j8j8k2k2K1K2o0o0K3R7J2j36q1O7P8
29415a65LJ5J4J0J0M3M3k5j73p1P6J38j1o4Q4J16l2j62r0M5M5k0j9J7J7N2N2N5j7j24j24l5
29377b97M0R5R5L0m4p6p5N1N1%p4p5%Q9Q8M9k6ooK6K6llo1o0o3J1N5N6j1j1ook2N3N2k2q1
29331a61q1K6K5L6L6L7L6p6p6n6J9QQK9J02Q7J2r6r6J0Q4J2j12j11O1J37J3r1r2O1O1k2k2
29292a92M0L9n2n2RJ0J8J8J8J8n3n3L6J11J9n6lJ21Q2r0j13l9N3N4K1K0k3k4l3M1K6m8j04
29253a81l1KKl4L9J08J07p5j49o8OM6M7MNl3l2M0M0k1k2k8k8L4L4K7K8l5l4L5L5k7k6J8J9
29211a48l8l8K8J02K6r7p0N4Q0Oq8q9J8J9j5j4M8M8J0J1J0J1j7j7j7j7Q1Q2k9l0RRR0R1l7
29169G2j11q5L9P7m5j21m7K0K1l6l6J09J09p5j50m9P5M6k7nO9Qo7n2K2L7L8P1P1j5r0o7N7
29130a37O0o4q3M1J41O6r5r6OOj1q5j0J14J38J4o7o8L5L5n1n1JJl1l1K7J00K6r8r1L2O3j1
29089a74mP1O6rm6m6L6L6n4n4QQJJJJn7n7NNQ9Q9LKmlL3L3K3K4q6q7j0rm6m6M3M3n8n9K5J73
29039i0R5n1j35J4N3k0n5K0K4n0p2P6J57J0j35j36M1M1LMl4l3L4L3llKLOPL1J04Q4o3q2q2
28996b02nmK9L0K9L0j18j18M3M3N9N9n2n2k5k5J11J11l4l5l4l4PQPQQ5Q5p4p4m5m5pqllN9
28952a94N8k6k7k7k7QRM6M5N1N1l5l5o9o9O7O7n2n2j4j5O7O7m3m4K3K3K3K4j2j3K5K5m5m5
28911a65Q1Q2K3j23j02j02N8N7K1K0nnonK3K3j3j4n1n1J10J09o0o0r7r7K0K1J22J22M5j04
28872a23n7n8M8M8M7M8j09j09q1O7J18J17j0rl5l5p1p2L5L6L5L6J2J2m9n0L2L2L1L2k4k4J3
28833a17J3j0j0j0j0K1K1K1K1r3r3O7O7mnmnk1k2k1k2J6J5N3N2l2l1NOJKKJj2j3p4p4J10J10
28787g9Q1o4n4n3jjqqL0K9J1J1J1J1n1n2L5L5k0j9J7J7L6L6p6p5JJL8L8J7J6m5m5MMM1M1m
28740i4nmmK1K1j6j6n1n1n0n1O1O1O1O1q5q6JJK5K5o1o1J34J35k6k6j%o3o2J0RM7M7ppopk3
28692a43k2k3k3M8M7M8M8p4p4j3j2k3k4O3O3k8k8L3L4P5P4j10j10k8k9N8N8l2l3K9L0llo5
28652a92o5KLQ8Q9j5j4n2n2O7O6NNOPn6n5pqL0K9q3q3N3N2N5N5J4J3m2j16q8N9J13L8q4q4
28608b47Q5Q4l9l9N4N3j8r3j2J37O7q0j69k1N6j8l6L8P6Jp6lP1P0j8r3o4Q3R9K6j37j37J3
28568b87J61R6n2j08M1J09l8o6PM5k9p5P4J10l7j09l4P9Oq6q6Q2Q3q8q7j4j3Q8Q9R8n1q3q4
28529b59L1L0nnL2L1l8l8L5L6k0k0k0k0ooO8O8q7q7Q6Q5k2k2k2k3J8J8J8J8k3k3J4J4k3k2
28486a89J00J00J2J2o0o2o6o5N7N8k1k0k1k1L8L8l5l6L5L5L5L6j20j20LMJ7J8N4N5j3j2K4
28447a30K5n9n9O5O5l0l0M4M4j9k0j9j9J%P1P0p8j52j5J09M8p5p1N1J06L1m2m2L0L0L0L0j40
28406a50j40OJ28O8n6n3n3K7K6J01R9p1p3l6l6K9L0K5K5%p4l5Q8Q0m3q6j2Q8J4j04l1R8R9
28367b2p0p0j5j6lp7qJ15J10j3o5o6JJN6N6N7N5j08j09J4J4N0N0k5k4n7n6J7J8M0M1J6n8n3
28325b04P1J12L7m8m9n3n4MMR1Q9q8r0k7k8JJQ8Q7r0r0M6M6l0l0QPqpqpO7O7K9L0r3r3M3M3
28279a26K1K1j6j7j4j5K2K3p0o9O6O7j7j7J8R3O7p8p9p8qrM8M9k9j03m3J05J12l5m6K8Q1Q1
28238C3m9n0p6p7L5L5M8M9q8q8N2N2N2N2m3m3J9J8q2q2K4K4l9j14K1J70J08l9p4jL7L6MMj5
28196h7j5j6j5L5L6p6p6J7J7J7J6K8K7l5l4J7J7r4r3KKJ13J13L3L2l0k9k7k7k7k7K6K6o0o0
28155b54J02J02n6j31rJ39Q3o6j15L3M8k5l9L4O7op6p6L0L1j3j3R8R9kjo3o3k3k2L8L9m1m1
28114a92M5M5l6l5KKl3l2P8P8rj0rj0k9k9k9k9L5L5L5L5m0m0M2M2Oo8n3R5N3k1p4JJ4J4m2
28070a63m3PPM3M4j0j0k4N0P0p9j40QJ39O6r3r4J0J0J0J0Q3Q2k7j01o9P9P9o9q2pN2N3j0j0
28028a29j0j0n4n5L3L2K7K7j0j0OPPPk0k0k0k0K8K7K8K8k6k5M8M8j8j9N5N5pom2m3j1j1m8
27984a51m7j4j3O0O1J0J1o4o4O0O0j0rj3O1J02m4j06j05N8N7k7k8RRQ4Q3q8q9n4n5K0K0k7
27944b43k7R7R6n5n6J9J8K1K1j6j6opL0L1l3l3M2M1l5l5M0L9n5n5J9J9nmmmp6p6J37J37L2
27901bj16n1R7N7r1n0K4O5q4j11l7M2M2M7M6m9m8K3R8K2j26n6R2J33j5m2L1M7k7n4n5k4k5
27862a97J2J3LKLKJ9J9J9J9n5n4J4J5K8m6m5P9J09j4n7J6M8k7j7j7j1j2J4Q8M8p4j11J2O2
27820i3j1q6q6O8O8L1L1n8n8k1k1P0P0mlo5o4NNPo7l1R2R9p4j11O2J52K9j11l6J04L0q8j5
27778a80P4P4r4r4K8K8rqQQk9k9N1N1k3k3N5N5o8o9%j%%Q6Q7q1q1RQ3P4n0n5n5J1J2K5K5m8
27732a53m9P1P2n2n2JJP5P5n4n5n4n4M8M9M8M9l0k9l0k9m8m7j1j0R7R7l9l9L1L1l0l0M6M7
27690e7o4o4J0J0k8k7L0L0L0L0J1J1J2J1j0rj0rj1j0m8m7J8J9J9J9k5k4J3J2k6k7k7k6M8M9
27647a67M8M8j3j3n0n1QPk9l0K9L0R0R1q9q9K1K2p2p3n3R4J67K0r8r8N9N9N8N9k0j9n7n7M8
27605a20M7j4j5O6O4m4m6l5l6N1N1k1k1k0k1J1J1P2P2q7q7q4O3O4O4o3o3j4j4p6p6R2R3j8
27565a54j8K0K1K0K1m0m0m0l9J03J03qq3m7P6M2q1n1P3J07j7j18m5J8J7l4l4K7K8k5k5O1O2
27525a00j5j4P2P2l8l9l9l9L1L2L1L1j13j13M7J21K6r8o5RPPJ2J2%jO1O1n4n5N7N6m5m5m5
27484a73m5j5j6M6J20L8q6q9L5J11j3j12l9R7R8M0L9j00j02j5j5L6L6%jononJ0J0J0J0opo
27441a26om1m2mmN8N8k8k8k6k6L6L6M2M2k0k0N2N0n8n9K9K9n7n7K0J9K0K0l8l8M8M9llo5o5
27397b06M0M0P8P6j31j32J9J43P5j46j49P2J65qq6L8J20lj59l7J28N4j26j27P6J50M5p6r1
27362a58j7K1K0J0J0k6k7POPPL4L4j02j02Q8Q9k3k2rqrrJ1J1J1J1P3P2l6l8j7j6j6j7n0m9
27318b29N4N3N4p0j31rP7P7k7k7L3L2p9p8L4L3llL2L2l0k9M9M9M8M9l3l3l3l3O7O7o9o8L9
27276a05M0k2k2J0RJ0J0K0K1m2m1N0N0j2j2nnnnJ7J7r3r4O7O7o9o9N6N6q0p9Q3Q3mlM1M2k0
27231c8k1rrm6m5P2P3o3o3k9k9L3L3O0O1p5p6L8L8Jp3n6O6L9l5q9j6P5P4L9M0p1p2J5J5m6
27188a89m7R3R3j5j38l9Q4Q1m2n5J8L1L2M1M1MMm3m4m3m3L3L2p2p1K6J48R7p4j09J4Q7J2l0
27147h3l1KKM5M5j6j6o7o7mnK9L0K9K9MLM0L9m7m8m8m8L9L9o5o4J4J37N9o5r7K6Q2Qo6RM8
27102g9M9n0n0P7P7o3j88j41Q2J69M4pqJ6J5p0p1J22J21q7j62LJ25O4n9o0J4JKMLMLk9l0P
27059a52QM4M4m3m2j9j8j9j8J07J07mj27n0K4K1n4L2J06P1n1j00k6J1J1pol9l9RQ3N7o7q7
27019b33L6R5R5p9p9m2m3J04J03n7n7rqN3N3j6j6j6j7L1L1n5n6M4M3Po7l1R3N6o7r8k4O3O2
26977a01N1N0rj1j0rj0rj6j6j6j5RRk8k8%JO2O2j4j4p5p6L2L2L2L1K2K1j5j6l9m0M7M7k3k3
26932a05L9L8J8J7n8n9n5R3R7m9j32n9L0J03P8Mo0o0onooK7K7o0n9P1P0J1o3k9J20N7q9j22
26890a82m8J1J2J9J9L3m1j3J35P7p0j14L3R4J9n6n6JJn5n5Q0Q1K9L0l2l3o3o3P3P2k9k9k9
26849a49l0K1K0K1K0noL1L2%%q2q2M1J15L0j18p9O8K2n2n6J8K2n1l3J15J15l3o1J3Q8o1r1
26809a97j8M0l4n0K3P0p8r2N6K32Q3j15j16J1J1rqK9K8m6m6P7P8J8J9j8j9l3l4LLk2k3J01
26768g6J00p9q0L8L9o7j40j4J34O0j4K3R6L9j09j00k6JKOOK0K0K0K0NNl1l2K4K5n0m9k4k3
26727b31N0N1j1j1m8m8J35J35N0r6r3k0l3l3M0M0M5M5m7K7Lj44j30J8J39O6j12j11R6R7L1
26690a00j17q0O9O3O4jjM4M3PPN1N2k9j75j17L1J04L0p7p6M2M3J7J8n6n7M3M2J9n5k7J20Q7
26649B8n9j34J4J35O1q7q9j9j9L6L6L9q4j28mJ41J40r9j00k6k5L1L1L2L1l1l1M3M3j7j7j7
26611a45j7K0K0K0K0l3l2M1M2m5m4P5P4m0j15o8N5M0L9J1J0J0Ro4o4K5K6K6K5n4n3K0K0J7
26570a29J7j5j5N3J27L9q3j11J2N6j9p1KP7Lo2J1Q1Pq2q2L7L7j9k0J8J8%JL8L7p8p8M5M5o5
26528a68o5J07J08r2r2Q1Q0p5p5M8J22j4j37l6L8pq0pO8N7j6K9L0j4j3j4j3K6K5K6K6l7l6
26488a20l7l7k8k9N8N8mmlmnmP7P7j12j86l9J34J01k2n3n3J2J3N0M9mnmmJ4J4J4J4o0o0N1
26444a41N1J%%%J5J5N2N1r2r2M3M4p0p1K0R3J6n9n8J5J4o0KP5L3m2l6L7P6P6m8n0n7J8O2O2
26400eq1q1j2O2kkLLo7o6nnL5L4R2R1oq0K4K3j8j9J9J9o3o3Q6K07N0k22j91L0J22M8n6n7j0
26356a63j0OQ0Q9J6p2p3K8K8l4l4J3J4J4J4m4m3J8J9J0J1J0J1j7j6j7j6QRQRKJKKo3o4J22
26311a22J22n6n6ONj5j5M2M2k2r5o0Q8Q2o6j18K9J16J16l4l6o3o3K3K3j7j6n4n4Q4Q5M8M8
26271cr8r7m9R8P5%j0j1j6j7K0K1NNq0q1M6M6M6M7LMn7n8J6J6J6J6k2k3J08J07q1j56KJ51
26228a1J10l8r8M8J30j7j26n3K4K3j07j08N4N3N4N4n5n4j7j8PPl1l0P9P8l2l2rqrqM3M3m3
26187i7m3j3j3j3j3OOPOp7p7R6R6M0M0l3l4%%p4p4L6L5J1o4l0R3J35N9o4o6l4l3j9j8N5N5
26143a13L9M0q5q4M1M1oj29r3L0J17M4l5l5Q4Q4J2J2J2J2j21j21N2N2MMLMl0k9M4M5L5L5k
26101c7kj06j05O6J41L8q5q5L8P2kk7k6K7K7m7m7mnL3L3p1p1N3N3N8N8j6j6k9k8k9k9K7K6
26059a17j1j1k4k4J00R8rqK6K8o2o2k6k6J4J4J3J4k9k8RQM4M3l1l0M2M2l2l1l4l4M0L9j1j1
26016g7K1K1j7r1m9P5J33O1k1r4o1o1QRj2j2O3O2LLl4l4l1l0l0l0M7M8M8M7n5n5n5n5L8L8
25973a79L7L8J5J5J5J5l6l6L8J12N7o6j07l3k4k3J3J4O3j2m6P6J18nj42o8K3K2rj0N1N2p3
25934i5p2K7K8K7K7m0m1m1m0P5P5JKl0l0k9l0M2M2l1l2K7K6K7K7l9l9Q5Q3k6k5k5k6p2p2l5
25891b49l5R9R9K4K5o3o3N6N6m6j19n9J14J52K8r1j9J9J9l8l8O2O2J9K0k4r8o9N4J15M1m5
25853Hm4P8Q0n6n6J3J3P4P5j2j2j2j2J7J6J7J6k1k2q4q3P5P5j1j1k5k4k4k4QRk8k7l1l0N6
25810a9N4K5K4o2o1l9l9l9l9N5N4M8M6Rj13j14RJ11J11m1m1l7l6K6K5rrK4R8O5j08j62l8R4
25769a28R5l3l3POPPj1j0j1j0P1P0j38j39Q3Q3mml6l6K6K5J1J2k6k6l0k9l0k9J02J03n8n8
25728a71O5O5LLj5j5m8m7m1L3P4P3K5m7n3K1L7l7o9NJ09J08m7m6J4J4k1k3k0k0q2q3P1P1K6
25686f8m9J0Rn2n2j7N6N7j8J1J0pq0o5N9P1P2m0l9m4L0M9N0k7k7j5N8K6m8r0j7M9M8opppN1
25641f6N2l1l1l6L7L3L3o8o7K2R6O7op0p1l6l5m0L4O1O2k1k1N7N6k9l0J6J7m5m6J7J6m0m1
25599a54K0R5N6j7l6l8p4p5j4O0O5rk4N0J10j3j11j12J9R4O8np0p0M0M0k1k1l4l4N3N3n4n5
25558b18Q2Q2j4j3j3j3l4l4P7P7k9k9RQJ4J4m8m8M8M7j4j4l2l3MP8M0q4q8j4Q3Q4m8m7qqL0
25514a06K9m0m1mP1M0q3q3M0J03K8q2q3Q0P9n6n6M4M4M5M3o9p1qrN6N7onl5l4KLo4o3K3R7
25470a14J02k2n6J9Q9J6m8m8L3L2j02j02K6K6j0q5nJ18J14j0o8o7L5L6MMMMk0k1k0k1j1j0
25430a78K6K7OPOPpqppL4L4p7p7R4R4PPp5p5j3j3L2L2onN7N6j2j3N3o9j53p9J34J35k1k1O
25383f2Pl0l1M1M0r5r5N6N6l1l0K8K7rrJ%JJN1N0l5l6qqqqJ0J0k7k8O2O1p4p4P5P4o1o1J7
25335a52J8j9r4J3J36R8k3o5QOo8o4J0N0N0N7N5k8k9M4M6o4o6POPOl9l8M7M8k9l0k9k9llL4
25290a26L4K1K1o6o5O0O0r3r3J0J32O8ok1k1J1J2O7O7j41j42N8N8j5q9RJ58J20k7l0M5l7j85
25251a46j17L0J04K9k0j9J4J3L9L8L8L9j06j06J7J7K5K5r9r8J12J13L2j15o2Q6M0l3l6L8L4
25214g4m0j2j2n3n4noO9O8onL1L2j5j5j4j5J02J01j60j60K0J68N4r4p4P4L7j11n9Q9J22k6
25175d3p1LO8po2o2PPJ04J04k6j72m8J00R9m7p4P5L7j10j31J8J81L3p8p9Q5Q5M3M5k8j01r9
25135a44N0R2n7q2O6J34j3j48p5M6M7l8l8L7L6kklkj15j14N8N7L1L1m3m3N3N4J6J6l2l2M2
25095a17M1k9k9R0Q8n9j34o1Q6J28j8j37o3M3J17M5j04m0L4K0K0K2K2j6j5m0l9L4L4m8m8P5
25057i8P5k0k0k0k0J3J4J4J3POo8o7J8J7j9j9O7O6n3n2k9M6R1n6q3rO4O3J0J0o5o4j2j2pp
25012b06M0J13Q5o2q3rJ8J8kP2Q4o2j48jP7Kp1LJ22M7o9o9N0M9m7m6j0j0k7k8M7M6K2K1K1
24971a3K0p0p2LKKKJKJ8J7j9k0jjL6L7k5k4k4k4J%J%k0k1M1M1J1J1M8M7j00j00J0J0k7k7N5
24923a72N5J2o3n1R6J47%r1r3J7J7J7J7L2L1n4n5j6j6J10J10L3j14j54q1M0J15Q3Ql9l9m3
24885a41m3M4M4L3m0m7J01J00m6j30n6N3N3p4p5O2O2l3l3K9K8nnm2m2M8M9Q6Q5j04j04OPL0
24844a00L0L0L0K2K3l8l8K6K5n9o0K2K2K2K3r0r1K1K1N1N0j0j1M8M8j11j12L9L8OOk3N1N1
24804c8k4J2J1J6n8n7J7R8K4n3n4LLl4l5K8K8LLM0L9jkn6n5qJ15J10o1j46p3J05J04l4j09
24762a39J6J38K0j04j01K2M5l0n8J5R5R4Oo7o1o0K1K1L3L4k9k8n1n1L9J13L3m2m1L3L7l8r4
24723a79k1J15J14j6j6M9N0l6j10m8P5P9Oo2o3l0l1K2K2K2K2kkn9n9l1M3J08J07L5l8p5kM0
24682B9M1j06j08jJ23M3p9q0M3P0nl5l5LKl7L8M3l2m2L2R0J4l6l8J9K0j5j4n1n2k3k4Q8Q8
24640b7k0k1k0k0J2J3J2J3jkL6L5m7m8O3O2n9n9o0o0ppP9P9JJn6n6M5J19L3j13j16L1R3n6
24598a28q7O1J62J4p5p7P5P4r9j01L6L5L9L8k3k3n4n4RQk2k1R0R0j1j0N1N0o8o9pqK3K3j5
24556g4j4J8J8j9j9l1l1N5N5k7k8P5P3J9j27j29J9L4L4j8j9J4J4k3k3LKO4O4nmnnLLn9n9J6
24511a36J6J7J6%JJJNOl1l2L6L5K5m9l5J13Q0o7k09o2J29J30j6j6j6j5MMMNj1j1K6K6j3j3
24466e2j3j3J0J1J0J0n4n4Q1Q0m6m7rj0O2O2JJq9q9K2K2j0j0K8K7OOOPp3p2L8L9J7J7J7J7
24421d4l0l0N6N6n6n6NNl8l8R8R7o2o4M8M8j9j9J9J8o1o1K3R8k5j73j8J31K9j20j15L3Q2P
24381a76k5N0P3jj6j6j4j5K3K2N6N5k9l1p9q0l6J11J74K6j15j15K1K1K1K1l5l4N2N2k0k0J7
24341f2J7OPl1l0L4L4llkjL4L6j4j4n0n1l9m0R7R5l9l9mO9j1j61p8O9J09l8p9nP6Kj4j3KL
24295a31LKK3K3j04j04M7J95J07m0j35j37O4O4N2N2l5l5N7N7k8l0n0n1L6L5rrK8K8j4j5j4
24255f8j5L0L0j06j06j2j2R9J00ONOOO9P0j6j7q6q8M9M8l6l5l6l6M0L9KKonononL1L2k6k6
24209i0J0J1j2j2K5K5l6l5K7K6N4N3n7n7K8K7rro3o3M8M9J3J4p3p3K9K9K9K9LMn8n9p9q0J30
24165b02J30J4J5k3k3l8l7K4K4rqN3N4K2K2l8l8RJ0J0J0n8n8J0J57Q3o5j49p5J4J4N6N6k0
24124e4k0J7J8K0K0q9r1M6M5m1m0J4J5P6P5k4k6J2J1l5l6KKL2L2mno8o8Q2Q2L0j17o2Q7K6
24081c6m8m3L0K8m7m2L3Q0P9k6k5o5o6M1M1j6r1q0O8P1p8p3P5J07L4lkL7L5p4p4JKJKL9M0
24037d5p2p2O8O9o4o3M1J14O0o2q1pNOj8j8M0L9j5q8o0O5R4K0m2m1J9K0K0J9K7K5n8o0M1M1
23994c3k0k0nmmmj0rP0O8N3p0j03l0O0N9p1p1N8N8n3n3L0L0n7n7OOO7O8l8l8l8l8P9P8J7J7
23949bMNl1l2j9k0J7J8qrm5m5K0K0j8j7K6K6O3O2o1o2K5K4J06J08n4n3qqqqo9p1J6J6M6M6
23904@l9l9%%%%JKKJk6k6Q6Q4m0l9m0l9k6k5O1O0l5l6K7K6m6m6M1M1rqK8K9%%l7l7JJJJk9
23852a29k8N8N8m1m1M5M5J2J1k5k5m1m1mlM6M7RJ0llL5L3l5l7K6K4k7k8J0Ronnoj6j6j6j6
23806a19k7k7O0N9N1N0j0j1q0q2NOM3M4o3o3NQ0P4m9j60q7N2J26L7l8l3M2J4J5J5J5np9k8
23764a68R5J00k2j04j06K8K7K8K7noL1L2mmm1m1J1J2M8M9OPq0q0K4K3K4K3MMMMOOPOj6j6K1
23717c6K1l1l0N5N5qrK9K8l3l3l7l7K5m9r0N8J30J32o9o8o2o3jkJ8J7P9P8q3q4KLOOOPn6n6
23670a82P9Q0l1l2L1L0%jnnl9j12n2R6P8p1l3J15R3n4j17L2J32j6r9k6J06J06p4p3K6K5j0
23631cj1kkjkl1l2l1l1L3L4k8k9J9J9N5N5m2m3M3M3%Jo0o1j1j2K5K6QQM5M4n2n3j6j5K3K3
23584f4K3K3K7K9rrj7j7n5n5O2O2p3p3O4O3k3k3k4k4O2O1l0l0o7o7O8O9L2L0n3n4L3L2kkk
23540c3kK3K3o2o2OPPOP4P3m4j90j66j9K14K12j7j65j43J03J06m2p3P5R5n2j38RJ98N1j15
23502d1j15P2P2o4o3Q1Q1nnj0rK2K3k2r5q1O7J02K8l1l1jkn3K2J13l5j22n0R5R4q4q5J3J3
23460a06J3J3Q7Q8nj52j41PJ15J14N8r1r5N3Q5J3j13m0R3R3o3o1j4j4m6m7L7J11L4q7n9O5
23422e5R8R9m2m2m2m2L0L0opl2l4MLM8M8l8l6mmL2L3KKq3q5pqN5N4O5O6r5r3M4M3j6j8N5N5
23374G7l2l1J1J1J1J2p2p2L9L9J9J9m1m2P8P8l3l2k4k2J2J4K5K4q5q6O3O3p2p2Q3Q1k8k7L3
23333B1L4n2n1M9M9N0N0PPl0k9K9L0n7n6K0K0o6o4j5j4M7M6%%J%L5L6p6p4K3K3l9j12j5J08
23289f5P6Kk7k8N3N3lmm0m0MLO0O1J1o3j08L9R2K0o2J2J16M1j46j46nonnK5K5j2j2J8J8m4
23245i2m3J13J13m8m6j7j8n5n5R7R6j5j4j4j2j4j3R2R4o5j38j1J37Oj40%J48O2q6j57j0P5
23206c0Jj4j5j9j9P3P2j2q6K4J71J6j32r1N6R2n5j51lJ13J12k9k9k9k9N5N7p5p4k4N1N9q7
23167e1o9OM0M1K2K2K2K2n6n8n7n7O3O3K6K4lkl6l5j1O3N1r5j03M5J06L0l2l3%jK5K5K4K5
23124D6n0n2j4j4L4L4klo6o6K1K0Q2Q1k9k8j7j7j6j7j2j2j2j1J6J6k1k1l8l8P4P4K7K7l4l5
23081g3j6j5K1K1L9L9m1m2J7R0N5r2j33J4PQK7K6O3O3p7p6j5j5jkL6L6PPPQPQk8k9L5L4L5
23035E5L6p3p2p2p3J04J02l0j05K7J75J14l4j56q4KJL4L4k8k8M1M0No7o2Q6R0n7q7O0N9q7
22995e0j84l5J55J54n5n6n1n1N2J26Q7o1j05l1P8P8p4p4L7L7J4J4p1p2K3K2K3K3L2L2lp6q5
22956a47O4N9j6o4RP1lo2J2P7P6l2l3l2l2j1j1j1j0j5j4M7M7MMNMO5O6p0o8nonnpoppm7m7
22907a63O4O4k5k5Q2Q1n4j26q3O5R0R0n7n5oO7N8r0j56qQ4Q5popoNNM1M3m8m7j1j0J0J0k7
22863g3k7LLKLJ6J7J6J7l9l8P2P2o5o5K1K1m3m2J9K0M1M2M1M1j03j05L1L1k4k4N8N8j0q3p4
22820a70M9Q8Q8J0J0n0m8n0m9N3N3rq3q0M4J22M7j10j11M5M5O0N9k5k7nmN6N6k6k7o3o3ml
22778a22Q3Q1p1p3j1j0O7O7Oo7j11J2R0J7m1m0R1Q9r7r8L8L8L4L4k6k7o6o6J11J10m1j64k4
22739a87J97J78m3j42j7P9m4j42p0L0K9k8k7J00R9l4l6M0L8m6m8M0L8k2r6l5R0N5o8m9P4P1
22701B4n1q4j0K7K7M3M3j9j7n1n0O1N9j25j26L1J55Q8l4m3m4K8K8K8K7K7K7j0j0qqpqk9l1
22659d2l0l0j6j6P0O9K7K8n9n8j9j9M2M3l4l5LLnnL2L2n8n7J28J27n4n3L3L2m4m4m4m5k8k9
22616a55N8N8O5O5p0p0J9J8J8J8q1q3K9K9P0O8m1m1o1o1R9R8J9K0o7o6k0j9k0k0L7L6P3P3
22576I5n5n3j8j8L5L3n0n2l0k9L2L2NMO6O5m3m3J8J7nnm1m2M2M1j9j9m6m6J5J6K3K4o3o3O5
22532a12O5k1r5m0Q3J44K1p0LN6j7r6r7N9N8l8l9P3P1L0K9l2l2m3m4J7J8J1J0J1J1lkm0l9
22490i0j4j5P3P1k2k0k2k2M5M3M5M4p5p5j4j4K5K5o2o1J6J7J6J6N7N6k9k9r8r9J11J09j5j7
22449b4j7j7K6K6j0j1qpqpk4k4J4J3J02J03q2q1RJ0J0Qm6m7J5J5K5K4j2j2l1l0N6N5l1l2N
22405d5Ok5k5J2J2L3L2k9l0k8k8L3L4L2L0nnopm5m4O7O7m3m3rqrqL7L7m2m1n0P3J35J2q2q3
22359h8M5M4j1j1j2j2j7j8j8j8llN8N9k0j9j9k0RJ0RRO5O6q8r0LP7O7n4p3p2OOK3K3O0N9k7
22312Ek6k7k7L9L7N1p1r5k1M1M1n3n3Q3Q1l2l3MMnoQ0Q1m6m5J6J6J1J1k6k6k3k5L8L6j16j17
22268a98rJ14N1p2nO9N0k2n6J8N4N2qqm2j18o4N9J21M6l8l9mmL3L3J6J6m5m5K4K3l7l8j1j1
22225i5N0N0npoon4n3N7N8K8K9q1q1M3M3j9j9QPM4M3n8n9R5R7p5j48%J22P3n2q4L8K9m4o9
22181a01N5N9j3p3JQ5J2p6p8J23J22J2j11p8oL2L2j2j2j2j2j8j7K0K0P2P3q2q2L2J05L0r3
22142Iq6L6P3m9p4M9J77N3j35j35l2R1L2m0n3n3O9O8L1L2m2m2K0J8n9n9K7K7L1K9opJ4J4k4
22100Dk2nnN5N7k8k7k8k6K3K2l7l9N6N6nnn2n3N8N8m5m4rqQ0Q1l0l0L7L8o4o3l2J14O4q5j68
22055a07k2M8k6j40PJ29J29p3p5O2O1n4n5L2L2rqqrL0K9K8K9n8n9P2P2Mo9rJ37K2j27j54o
22013a45J06J05k0k0MMn6n7M8M7j4j3RPRRp8p9Q2Q1m7m9J02J03m8j95j49R7J89M2k0k0M2M2
21973A18j14j13M8J21N7r0r1j7K0n4r1N7J46P1j9k0L8L8j08j08K8K7K8K8K7K7r0r2J9K0J5
21936g4J5M7M7o2j37lJ46N8q8q4O5O0j4p1LO7qk3k3L5L6k6k6J3J2j9k0m3L2O4O2j0j0nnm2
21893c1L1O4O4j13j12J3Q6O6pJKl1l1Q5Q5l3j55m0Q3K4r8r0Q3O5n7n2P1J06L2m6m6Ro5o4O0
21851d1J09j4j00k8O9O8m5m4l1M4P1P2k8j01j00k7N9O0n5n5J6R0Q9J6k4k5M5M4n7n7k4M8L5
21812G9L6l0l0o7OQ2Q3l8j11QQ2K9m5m4K9L1m3jjj0q2m3Q1O9nl4M1NNJ0J0n6n4k8M5L3m0n
21766cO6L6q8n3O9R0l3j07J4N8q9j29K0J71K3j05j06R5R4p7p7J9K0J9K0J9J9n5n5J4J4k2k3
21727a42N1N1J4J5M8N0k3r6j10L8J14M0o0o2l0k9L4L4L3L3n1n2J11J11K6j23q0p%jO8O8j8
21688E5j65n3R6J11l7j55pJ07L4q0pO1O1qqN8N7o5o5O8O9n5n5l4l5l0l1P2J44O8q0j31n9O3
21647c6O3KKM0L9o7o5PPm9m9K4R7Jj46p7P0J47%l1l1L4L3l8m0J0J0J0J0K3K2j5j3K8L0m5m3
21603c6l0l0l0l0J23J21J2J2o7o6l0l0O0O0n0n1L6L4L5L6m3m1onk2k2O3O4RQRQk2k2k3k2m0
21559b8m1K1R4N3p2r9k6J3J3N4N4j7j7j6j8K1K0k8M4M4q0q3M0Q0m1n1K3Q0m2j22m7O5O5j7
21518f1j6L8L8J%J2J1M2M1L5q7j24kN6N5K6K7k3k3n8o0J9J9m2m3N9N9k7k7P0P2m0l9JKj33
21475a22j34Q5Q5jkL8L7k4k5Q0Q0q0p8m9m8J3J4N2N2J5J4p8p9L2L2M4M4m2m2M1M2MMK9L0q
21433E5qL9L8j38j39j4J08J17M4m1m0m4m6J1J0J1J0K1K0j6j6k5k4L7L6Q7Q6j23j22nnnnN6
21392c0N5ooL5L6p5p5J0J0J0J0l4l5N0J22J18n5j57l5Q0Q1r2r1O7J40rj31o0O3L1m0k6M7J0
21351A8o2j13l9N0J24R0l3j11l8J20J21rj33n4J9N6N7J2J1m9m9j1j1p3p3J27J25l4l5J2J1
21315B6k6k5j4j4j4j5N0M9l6j11LJ27O9n4k2J24N3r6j12L5J03m4q3j0J3J3PPPPl4l5Q8Q8j06
21273A8j04J7J8K4K4K2K4j9k0j8j9NMO9P0Lj44q0O8J05m2j14m1R6R5p1p3K9K9qqK2K2n0n2
21231i9K6K6j2j1Q0Q2m1j14n4R3M2M3K3K3n0n1m8n0K5K5P3P4%%r3r3K9J02N4r4q8j5R3J8n4
21189c6J8J09L5j35j37Q6J59j1j59l4J12J04m3k7k7l5l6KLKKO3O4j0j0jkl9l7M2M2p8j53j4
21149a81J34J28j9k1k1QPn0n1K4K3k7k8M7M6J8J9n6n5L4L3llm8m9K5K4kjl9l9N4N5k0j9M0
21106a3M0k8k8j5N9P4p4j01M5J18M4j03j01O6O4l1l0OOP0P1qqo3j35j46KJ71R6j14j14qJ40
21067d8O9p7m3L1J03J03NMl3l3L8L9q5q3N2N3o6o4L1J05j6j64j12L6J08L4NN%JJ8K0K0K0o4
21025A2o3k8k7k4k4N1N0J21J21m9j23o7Q0L9l5l4L9Q0o7j45p3N2J26O1j3q2qN1N3r7r9K7J01
20986Fkp6j7J05L2j40p2J51J83l7j59l7Q8R0rrLp1j32j0J01J00n5n5J0Q2K9m6m1L3N4N3n2
20946A00n3K8K9rrj0j0o4o3OJ28N7j16j39L2Q2Qo4J0J15M2o7o6j0j0J6J7N2N3n3n2L3L3l6
20906A0l4JKK4K4j2j2l9l9R1R2J1o3o6OO4rq9j7Q9Q9k0r3l2M0L6l8POl0l1J9R1O7n8j17MN9
20860C3j4r9k7Q8Q6l0k9L2L2rqm6m5J3J2J1J3l0l1OOJ2J2J2J1K1K0m1m0L9M0k2r4o3O1J39
20817G1O6j00r8PPL3L2lmk9l0PPK0J8j6j8M8M9J2J2o5o3llJ8J8P5P5m0j13j41j8P5P6m8m8
20773a14M4J17O5n9q6j2M8M9k7k6N9N9r3r2J8J8L4L6n0n0N5N5ooJ6J7k1k0k6k4L6L6N4N5l3
20732A26l2n7n7MM%j%jm1m1nmO3O1k2k4OOO6O7l6l6j14j15Q4K06J29m4j80j06KJP9P7pql2
20686A8l1K9L0M2M1NMl9l9J2o3o7Q0J37j1j21j20N3J25P2p7o7OPOn0n0N1N0j0j1k3k3L7L8
20645D1J4J3m8m8p1p1Q9Q8K6K5j1j1Q3Q2n3n3o0n9N0N1j4j5j4j5n1n3j5j5Q3Q1JJJ2Q6Jj47
20602Cj55qJ33J33p2p0j0j0R3R3m3m2m1m0O9P0j8j7K0K0m4m4m3m4O0N8%p3l6J11J17l1j26
20562A3K1J06L3o7o8j0j0l6l7K4K4m8m8L8L9L7L9JJK4K3j4j4m6m4M1M1K5K5l7l6rqrqj9k0
20518c3M0M2n6n8P7P9o6o4M4J18N0r9p2p1L7L5L7L7q3q3KLN0M9J3J3m8m9O1O2n0n0Q5Q5k9
20476A08k8o6o5K2K1K1K1j2j2K5K5p0p2O5O3p2p3Q7Q7o1o0R4R5q5j59J8J64J17j31j51mN8
20438c0N8j9j7j7j6j6j7J4J4N1N1m9m7O2O2l8l9kkL5L5n1n0J9J7N6N6k7k6k6k6k4k6k6k5m
20395i0mR7R8J1j35q0O9J36O3p1p1K6K5K6K6n4n4n4n4l3l3J45J44J4j09j45k3R8R6noJ7J7
20356H7J7J7p9p8PQK0J9K0J9o7o8J8J8l8l8P4P2j0j0j0j0j1j2N0N1K5K6l6l5p5p6Q4Q4j4j4
20313C5K4K3kkkkm8m7J5J3L8L8JJo5o4M5M7M0M0p1p0k0k1O5O5j0j1K7K6j6j7j6j7n5n6N5N5
20268D1l5l3LLk5k6L6J09N5o9p1N0Q2m2r6k3O9lo4QJ57Q4j05j77l0R4Q8l4l4l4l7l8L4J06
20227D3R3n6j20m7O3O2RQRRN4N5L1j17j49p7L6J10R6K2k1r4n8J5P2km0l9M0M2n4n4N6N6k2
20186C1k1J5J6j5j4j4j4M1M1NNj9j9J8J8l1l1NOn2n3J52J52q8j62m8R9j0q2j4J33Q2o7n7J7
20144B5M1l2o4RK6K7L1L1n5n4j9j8llL2J05N1r7n4J8N8j5l1l0K8L0K9L0J0J0M7M7j9k0q1q2
20101HJ4J4J3J4j7j8K0K0lmlmJ2J1k6k6jjjjl6l8K4K4llL3L4L6L5kkl5l6JJo4o6M6M4K0K0
20051E4K0K0n2n0RJ0KKKLL6L6k5k6LLl3l3mnN7N8k3k2k3k1jjjjK6K7l4l4j8j7J9K0M0M1MM
20001G2K2K3o4o4j05j06J44J43N4r5o6Q0J00m8j49kP2P3n4n2J0J1RJ1K6K6o0n9j5j6M7M5J6
19962B9J5J6J6J9K0j8j8opm3m3OOOMNMNMppL0L0j2j1j1j1L3L2p8p7O1O0K3K4m9m8J3J3j1j2
19913EN1N0p9p8J3J61O7q2r2j7K0K0j1j2j1j0m1J05J57Rj09j09rj0j0j0NNNOQQk8k8R0R1r0
19869D0q8K4R7N8r0p7mN4N6JJJ%p0o9qrL9L9L8L9j6j6M6M5o1o1M5M5Jp2l6J11R2n7r1j8M1
19823G0M1M1M1j5q8j30J8R4R5l1l2klo4o4noL1L1J0J1k7k5L9M1No9m3J03J09m0j41NJ19J19
19781B38q9j61k9J19O8q1r1j7l3l2L3L4M4M5M5M6K0K0o6o6k4k4k4k5K5K5J1Q7J10j3p5p5J5
19742F0J4m7m6K9L0ppO7O8r0j62m7J26J55L2p4p4K9K9j6j6j6j7M4M3m3m3J4J5J5J4l4l4l3
19702b2l4M9M7M8M9k9k9QRk9k9L3L3j2j1j2j1k9k9L2L2M0L9m8m7RRRRl5l6K6K6m4m3j0J12
19658H0J26Mj05j05KLKLj5j5M5M6K3K3j4j4k7k8k7k7PQM3M4k7k7J0J1j6j7n2n3qrK8K9R7R8
19612A46l8l8J1J1k1k1j6N7N6o7j33j1R6R7q0q0J21J22m9j71p1J00N5o9k7R4O7n6r0L3Q2R
19574A19p8p7K7K5Q4Q4l5j09l4R0R1l2j08l3K5K5l3l1OPO4O4mp9k8R6M0q3q3M0N2p1p0N2Q9
19532I2l4p0N1Q8l6l6Q8J77N4j29j29k5k6OPnp8n3P0P5m9n0P0J47k6j55l1J01K9j23n0R6R6
19493A42q4q3M1M2o7o9R9J00l5j09m7P4O4O3opo7o7J14J16j19j18L8L8m4m2R2J68K8j95j54
19456i4J8Q4J0M7M7No9n7O4O8n4n5P0J23%j52j50JKO1O1j%l5l5P4P5m4m3O7O8L6L6j00j00
19414B8m0m2M5M4ppP4P5m2j15q0M2Q4Q5j8j8m4m3M3M2MLMLn5n5j7j8L5L7L6L7m0l9K3K2K3
19370A09K2K2K2k7k7OQ1J8j55j57J5J27Mn1K3J17oj17j17N5N5J8J8P0P0m1m1k7k6k7k6K4K3
19331E4j3j3R7R7j13j11k1k0J6J7J8J9J9J9M8M8o3o3K5K6l7l7RQQQQ7Q6j24j22L8L9m7m6Q7
19289D3Q7N0N0j9j9n6n6M6M6r0q9M0M0MMK3K3K2K3m8m9O3O2k8k7o5o5M1M1m5m5L6L5k5k6L7
19246F4L6L7L7m7m7j0j0nmo5o6MMMMN3N1j07j08P9P9ppO9P0m1m1M5M6j7j6k7k6j03j04L8J85
19202D7Q0o9l9L4m9m8K3R6O1q6n2R4R1n7o1J2P0mj05l2N8N8m2m2M4M4mlm1m1k5k4L1L2k3r6
19159f8m3Q0J04L1onJJl6l6onPQ2Q9l4j61q8Q5Q5LMqqqqj3j2j3j3Q1Q1n5n5R0Q9r6j69j5J08
19112F0J8n5MP8K3j01l3Q8Q6l7n0K3k5k6K6K5K6K6n1n0m6m5P4J50M7p7j30n5N4N5J8J9m3m3
19071C3M5M6j6j7j0j0j0j0j3j4P2P3o5o5K2K1QPn4n3P5P5j0j1nnnoL4L4r8r6N2J27K7r7n0
19027C1P3R9K6o9o9J3J3M8M9q8q7k0j9J8J7N6N6j24j24N2J25J7j31kJ44J41pj18m3M1M1K8
18989A87K9q3q3j4j4K2K3m8m6m8m8O3O1K6K5M9M8l3l3L4J09M4j05j27n3N5N6j9j8j8j8L0K9
18949H2L0L0j4j4j01j00P3P1P2P2ppo9o9K1K1m0m1lmL4L3RJ0n3n1J9K1K1K1L0L1p6p5K1R5
18907I3j3j61K5J72J66q0k10o4P2P2O9O9K6j22j08L9L1m4m8K3Q6J2l5L9L9l5r0j6M6k8p2%
18868d7O4O6qpN4N5%Jl7l6n7n6P8Q0L7L8m9m9o3o3M9M8m0m1l9m1M8M6J0J0M2M2o5o4L3J07
18825A46Pj16q0M2R2K0k7k6N5N5k1k1k2k1J3J2k5k5L3L3mmj3j3n0m9K7K9k9k7M4J20O5n8l5
18784A27L8L0r4o9N4K6m7p9M2R8K3l4l5l1l1L4J58O6j55j72N0J75Mj37j3J16J16n1n0L6L6
18747B31j35j35O9P0n1j23J5J88J51p0j20LR2J8m4m4l3l3N3N3O7O7r4r4J9J8m3m3M9M8q3q2
18709a6K0R6K1j02m0J07J04m4j25n0Q3Q3l3l4p0p1L0K9K8L0OOONJ4J4N0N1k9k8o5o6K7K7n
18667E9nJ9R3L3j15j31J7J00K8k8k9l3l2k9k9Q2Q1kkL5L5LLl5l4j5j5M7M7k3k3J4J5o4o3M8
18624E2M7p8p8N7N6Q8Q7m7m8RJ0M6M6n6n6j9j9L6L7k5k5n6n7Q0Q0p2p3L9L9J2J2J2J2k3k2
18582A03k2k2nnL2L2k8k8N8N8j1j1j1j2J9J9m3m2R7R7L0j19j84l5J00J02o9j42oJ16R5k9l8
18543I6L6O9n4r6k2Q8Q8l0l0M0M0l4l4L0K9m4j19oJ17M6p7o6N7N4o9j02k7M5M6L7L7L7L7k3
18502A96k3k3k3%%%JN8N8o1o0jP4Po7m7P6Rj15q4Q8J49P5k9k8r6r6l6J36J45k8j58l5J03J03
18461B68M1l3j04j04k2J50J55j7j54q1R0Q9K2K2L1m4p6kK5K6m1m2L3L3L4L4Q1Om7K8K7m7o8
18421C13PP6Km1m1L9l6r3j9J04L0m4K9O7pj17m2P7Lj43j43P4J49kj25nJ18N3p0p6lK7m7p9
18381C5oP5P5m4m4J7J7qq2l8Q3N6j7k4N0P8m6r6k3R8K4n8J6Q5J1j09j10N8N8n9n9O5J38K9
18340B45r5r5K9R6K3n2n1M8M8k6j00m1Q3Q3m1n5J9N3k1p2KL0L0J9J9j7j8o0n9O8O9m8K7R6
18300B36k8j44o8J01J03q9r0L4L4l3l2M1M2J8J8J9J8l1l0POj02j01P1O9K2K1K1K2o2o1k4k4
18260a6J04J04j9j9jkM8k6r0L4P5%r6r6L4L4OPO7O8r1r1P0O9j8j9O8O8o2o2%%q2q1J02J04
18217A91M2M2j9k0p9q0P6P6r8j72J1J58J05m4q0nM3M4M8M8q7q7M8M9n5n6j9j8J6J6N3N4l5
18178A66l5l5l4N3N4oq0j10L6J52P7j06j07N0N0K6K6J6n8j38QJ52J51j09j82M4J92Q2j64j61
18142A0j2L5L6j6j6L4L5R6R7j35j34N1N0j9j8M2M3r8r7O1O2p5p4O6K15L2j16n4R4L8j11j05
18104A7M2J06L3mll1l2N5N4p4p4L7L7j4j4K3K3m9m9L7J11lj26m9J23M8j24j15J06J44k9j28
18066G8mP2jo1J4J16M2p2p2kllkK6K5j1j1p2p0O3O4MMMMJ0J0J1J0k0k0n8n7J03J03M1q2r4
18021H9k1O6O6o1o1K6K6J6J6J6J7k6k6k7k6J7J7J7J8m3m3m2m2MMJ38J40n1n1L5L6o7o6K0R4
17979B25l1j55k8J45J08o5j17OQ4J1kkONj06j05N4N4N5N4qqpqLLLLo8o8Q8Q8n2j27j7J32L4
17935A87j15l0M3Ro4qO7P7p2p1P6N1k4p6kk9k8O0O2J5J4N1N1k5k5l0l0j9r4l2J14Q8o0j22
17894IK6R4n4j05M0P8P7k5k5l2l2K9K9J1J1k6k7j6j7K0K0N1N1l5l5M6M6j5j6L1L1j45j44o5
17854a14Q4Q1Q1j8r2n2R5R3K0o6o6K6K5J12J12r0q9K1K2j7j7j7j7j1j2j1j1RJ0NMK1n3o3Q6
17812I1O2j2l9L5J3J3J8J8MLj1O4j6j65j06M0J58J0j4j3K9m6l4J13R5n3j85l6Q1Pl0M4J17
17773B55l2j62j5J75J75l6j84m6K9k3k2nnnnK6K6K6K6nonnK4K4l8l8M6M5m2m1o4o4P3P2j8
17730A56j7j7j7L4L5llN4N4q2q1JJL9L8r0r0KJ51J15l2k6k6k4k3k3k3KLN4N5M0j09j49jJ02
17687A00L0n5n5K9L0L0K9QPJ8R2L8j11j47%Q9J4o2J1P4P5l2l2jkkkO6O6p0p0MLl3l4k8k8Q2
17642A31Q3k8k7k8k7MNl2l2M5M6m1m1Q5Q6k6k6PPn4n5L4L4L4L3n6n7ONM0M0m7m6K5K4j2j3
17598A26p9p8P8J54Q0o9j08l5j4j5M7M7M3l1q2O6R9n0r0j5Q8J5m7K7R7K4o6o5j0j1p1p1J11
17558I5J13KKp1p0qqK6K6K6K6RRRRK4K3o2o3j3j4m5J03J21k8j59j0J74J00j32j33L4L3k8k9
17517I1L2L2nnL9M0m7m6N2N2n9n9l0l1N6N7JJo0o0K0K1K1K1J35J35p5p5n3n4n4n3M6M6RRJ12
17472B62J13r7j71m8P5M3l2K0J9m2m2K9J03Kj21k8R5R2l1o7PL5q8j07J6J41O7p1p2O0N9RR
17433B39RRo3o3M4M4j6r0o0O3Q1Pnnk1k1rO5N6o7j04J8J50P6o0n9m0m0m0m0L5L5L5L5O1O2
17390C21j00r9Q4Q4llm7m8m7m8M4M4M4M4J6J6m5m6l0l0PPNNMNn2n3N9N9J0J0l2l1K1n3m9P5
17345A48J08L4j02j01J3J2J3J3L8L9JJp5p6L6L5L6L5n1n1L5L5n2n1P1P2l9l9j%L7L7j3j2n0
17303A36m9R8R7l8l8NMl2l3LLMLK9K8q2q2R1R2k0j9K2K2o4o5N1N1j1j1L7L6m9n0J8J8j9j9
17259A67K1K1j6j6l1l2L1L0k0k1J7J6k9k9L3J07Q8l5r4j9M0l4j15m1R9R9l2l2O0O0j00j01
17221I2K7K6l6l5Q0Q0nom0m0llN4N4l2l3M0M0p1p1R5R4o7j40l4Q9%p4K1R5j2q7K5J49Lj70
17178A05j00J46J67J9l9l9n9j33m7J01J00m7m9K4N7j7n9J6L0L1k9k9k4k4KP7O6q2m1J07P0
17141C00p8j50kJ32N9p6p6L1L0k5k5O2O1j9j9n5n6Q5Q6k6k5LLLLj1j1k2r6n8R1J47jo3o3J5
17098A54J4j8j8R2R3n6n6NOm9m9J4J3O1O1n0n0r3r3O7O7L2L2k9k9OPPPM9N0j2j2k1k1J7J6
17054B14n2n1L5L4L4L3mll9l8jjR0R0m6m6n3n4RQJ3J3m9m8O4O4K8K7k6k6o7OP0O9l6l7k9k8
17009A67RQk1k1n8n9P6P6Q1Oj4j4J3J4l2j05p6M8J00K5j5j6L1m4j05l1J12J12o8j42LJ26L2
16969B18m2J2J2np9k5R8O6qm2m3m2m2j5N9R7K2k8k8NMj8j8j8j8J1J1n1n1N6N5n0n1K1R5R5
16926B63K1l3l2o9p0P9J52J6n7J3J4n0j24k7J46J09o4j47p3L5L5N3N2J3o2q4j1K9L0L3L3m
16888B19mlko0n9K1R5L9l6l5L8L4m1j7j7k2k2K5K6K5K5j9j8M3M2j02j03L3L3M7M7j4j5QPp5
16845A43p4K5R9Q9l3o5o5j0j1O8O9L1m3m7P7P6m7j08l5P6P7q3q4K8K8J3J3k5k4P2P1l9m0m1
16805A81m1M6M5m4m4ppj8j9O8O7K6K5l6l7LLLLL9L9m7m7n6n7R7R6Q3m1n8n8L1L0n7n6N8N8
16761B71k8k9l0l0L1L1M1M1LMm1m1p8p8P4P5j2j2O8O8m4m3k6k7o3o4J57J56j9j93m4J29O5
16721C12j07p4P4L5j13j05M3J50Jj19m5O4O5%J%%j8j8O9O8J5J5k2k2n1n1L5L6jjjjllj4q7
16677A27p9O9J18J17m5m4m5m4J5J6k2k1L4L5L5L5L4L4n2n3r2r1M4M4Q7Q7m7j21k9J19L7j11
16639A91o7Q0J18l1j28J9O3O3m5m5m5m5K7K6L1L0J7R1P6p3j01k8l6l7NP9M4j05m1J08N2r6
16601A97j61Q6J62J3j17m3O4j1o9NJ12L7m5m5L9l6j23K5J46J47n6n6L1L1m4m4ppRQQRj9j8
16560B28p3p2m8P6J09L6k5k5L3L2nnl9j14j24M6J48P3m9n0L2L2%%O1O2r0r0P0P0p9p8L2L3
16520B07k2k2k2k2m3m3R3R3k6k7O0N9l6l6JJM4M3j8j8n6n5j8j9klL4L5L2L2l0l0rrrrM5M5
16475B40m2m1L0L0L0L0k6k7J0J0J6J7J6J6l1l1l2l1n0n0L7L6MMMML7L6j%k6k6J1J1k4k4O2
16431B29O3j05j05N5N6M0M1M0M1r0r0M6M5l7l8K5K4n5n4j5O0Q1Pp7p8k0N4N5k0n3n4P8P8k3
16390B04k3J4J4N4N5pqm9n0L7L6j7j6n9J6L1L2r1r2K5J49R9p5p3N0Q4l9j17OJ31N7q8q9M2
16349B43M3j1j1oon3K1Q7J3q2pN7N7n6n6J1J1q6j2N8N7o7o7M4M3n5n5J01J01qq2K5R9Po7o8
16307B23Pl2j06o5RJ13J12Q0m3j42o8O8O8N0N0j5q9j06l2J07J07rrN3N3k9k9n8n8j33j0J26
16268A93J26n1j26L1J04n8j32lJ21O4o0j9k0k9k9Q2Q1j0rj0j0k1k0L3L3mj28p0N2Q3Qk6M8
16229B24M7k7k6M7N6j8q3q3N9N8k8k8l0l1L1L1k5k4J2J3OPR3R3n1n1J2J1n9n9K8K8j9j8L8
16187B34L9k1r5q5L8M8M8N5N6qrp0p0M1M1M1M1r0r0M6M6m5m4M2M2J8J8P5P5n3j27r8K6R4K0
16146B79o1o2J6R0Q8l5j12J1J57Q2j10j85J0J33L2r1n1P2L3m1l8L6L0m5p7lP8P9n2n3J5J5
16107B40J6J5r5r6O6O5L6L7jjn3n3RQm8m8O2O3J1J1J1J1kkm0l9j8j9J42J42r1r2J8R3Jj47
16065B12q5O2J9n5l6J13J00m8q4j0RJ0J4J5N8N8n3n3M2M2k0k0m3m3M4M3jjl7l8l1l1Q0Q0l5
16023B77l5l6l5j1j1P5P5RQk8k8j5j5K0R4M1j07j07M0P9Mq0q0L6L6%jNMNNk4k4J3J3N0N1J4
15978C17J4o7o6M5M5mmmmm9n0O2O1j9j9O6O7j03j03L3J07j7j40l8J34R9p5j26mQ0Ol1l1J9
15937B01J9K4n0n6n6P5P5j0rOQ0J9n4rrl1l1R7R6oj30m8P5M4l0k6M7K7m8l8l8p2p2K7K00J57
15894D46o6j56q3O6O6RRmmL7l7q4q4R2R2Jp2j6N9J2o1k5N0rq2kJ21N4o9p0N5P8m6j04J9J05
15851B97L1n6n5m6m5J9R3M8k7k6M8M0l4l4M0j5r0n8O5J12j3q7j4L3L2L3L2K7m8n2K2M0l4o6
15811B12QR3R2j5j4n9o0KKK8K8K3K3n6j31m5J03J16l3p2JO9om7m6MMl3l2J9K0K0J9L3L3mn
15767B94l7l8K4K4l0l0PPK0J9P3P2nj52p6P2J15l2j15L4R8K5j03k8O0N9LKNOn6n7N7N7k9l0
15724C15L9L9r6r7K3K2K3K2p5p5L5L6N0N1l6l6lmN4N4N9j4k8J20Q7o0k12o4J51J51K5K4n2
15684E28n3j5j6kkl9m0Q8Q7p3p3J8J8j9j9m4m4poM6M6m1m0J4J4o9o8M4J18O3n9j02k7L5L4
15643B95k7k8L5L4j8j9j9j9J0J1M7M7l0l1L1L2q6q5N0J25O3o0q9j5L8L7L8L7o1j35p7M7K1
15603A99K0K9K8k6k5J1Q5L9q4q5L9P4jp9nM9M8qrLLLLOOl2l1ppopN3N2l3l4j3j3j3j3M3M3
15554C05M2M3l7l8nnkp7k5R8R5k9o3o3J1J1J1J1J1J1J1J1J3J2k4k4J2J3J2J2k2k2k3k2Q3Q3
15511D30p8p8n9n8K7K8k1k0Q2Q1P9p0j36J2P8Mn6n6POl0l0L3L4L3L4j9j9n7n6M1M0R3R2N1
15470D42r7j18m3J8J7QQ3O3q4q5O4Q8J3o8OM5k9o6RO4j1r6k3J02K8o2o2N3N2OPR9m9j23m9
15428B02O0j5r7k2P3P4rqJ5J5r7r6J35J36n0n0J4J4J4J4M5M6j40j40R2R3m4m3M0L9p1p2Q1
15389B48Q1lp8J2J59M9j00q2pn9n9J5J4N2N2k4k4J3J3mmmmM2M1o9o9Q3Q4J6j33n8R0P6Kj00
15346B61r9PPR6R7m0l9L5L5k7k7L7L7L7L7r4r5l2l3N4N4M9M9m1j16n6R3J31j6j01k7N1N2q0
15305B96p9J04J04n7n6K1K2j5j5KLLKo6o5M5M5J6J5m6m7J1J0k1k2O0J34O5q4j21j21K8J02
15266B73N8r1j27K0Q8J3q4j0J18J93N8r1o5RM2l3j05l1Q1J56J7j32p4P4J40qj91j18R1R0q5
15229B76q5M7J21N7r2n9J5K1K1k9j04q9O0J56Q2n5j29l2M2mmJ9J9J9J9j4j4j4j4M7M7m0m0
15190B50M5M4m2m2N4N4q2q1O4O5K8K8J7J8m4m3MMl3l3M8M8l4l3QQ2Oj17q0M3P0no3o4J9J8
15147B21K5K6j2j1J%L8L8J3J4k4k4n3n3L4L3P5P5o0o1ppopJ3J2J3J2o3o3P3P2J1J0n2n1K7
15103B82K8rrjjjjK4K4o2o2N3N4l3l4N1N1N1N1J7J7p0o9p2p2O4O3M6M6r0r0M2M3o4o4P1J45
15058D19R1l3p1Lj0rm0l9p7p6K5K5Q7Q7J3J4r4r3N0J25P9o8m1m0j3j2J7J7J8J7J8J7k0j9n3
15017C14n3RRK5K4l7l7LLl4l4N4N3qrO1O1k5k5j6j7n3n3J0J0P2P2K0K1r1r1qpK9L0P3P4o2
14971C67o3n6n6J04J05JKo1o0L1L1l1l1O4O4KLM2M2o8o9Q5Q6j25j24M4M3m2m3K3K4l7j11J1
14931A97J59Q3j63j53nQ2Q2J4J4m4m3N1J25L5j12j08l4N1N1R0R0o5o5k0N5K0j29o0Q8J21k8
14894C79p4%j3j4j3j3K5K4N5N5pom3m2M3M4n8n8N4N3K1K2j14j14J9K0J9J9L9L8JKO3O4m7m8
14851C95M1M0r5j70j0J13N4o9k4R9N9o5n0K3J1J1RRk3k3K0R4J8j05m2Q2M4p9r2L2L8l7l8L6
14810C06O7n6r8K6J02K7m0m0J7J6k1k2O4O5q1q2KJ25J05j8j18m5K9K9p8p7M2M3j9j9P0P1j6
14771C76r0l5Q9N7j8k3k3k8k8M7M7j4j5j2j2j2j2L4L3lp8o5N8P0P1QRp8p7P3P3j3j3ppo5o4
14727B53K4R7L8j11p2P5P6p2o2Q5L9l4j9N5N1k3p2p2m0m0J09J09jp4MJ53k2j70q6J62J62q6
14689D36r7N1M5j03j33J5J25N1qqm5m5L7J11K6j23q6O2J23k4j04M5L6l9j3O1M6j02k9J20J44
14652E75j02k06M0J60J1r9k6P8p0q7O2J24k5j62j4J45P2q0p9l8l8r0N8J73K6q1oJ19M6o6o7
14615C53O4O5q8q9M8M7LLq4q4ppL4L4j7N7J03m5q3rM9k6p6lP9Op9p8R0R0M0M0l4l5l9m0J1
14571B93o3o1Q8J29j9j28K0J88M0j47p3J39O6j24j24J43J42p3p3N0N0q0q0R3R3mmrrr7j71
14534A95m4J04M9k5J6R1N0k4k3N0No9o5J0K7K7m2m2L2L3L2L3k9k9QQn9n9O4O4m8m7K6K6J0
14492C55J1k6k6N9N9K2K3q0p9M3M4m5m5K9K9j8j9j9j9M9N0k5k5K7K7j0j0o4o5N9O0j8j7j7
14452C19j7N2N2k2k3jjL6L6kkkkL4L4j29j29q0O9J47jn8J7L9L9l0l0M4M3p0p0LMN6N7j8j8
14408C76n2n3P1P1j1j2m8m9j2j2K5K5K3K2j4j4K2K3r2r1l3J15P8Nl8L7L6l7p4JP4Jk7M8P9
14366D63Om7m7K2K2n6n6O8O7k1k2k1k2K2K1K2K1m7m7K7K7M0L9KLm1m0lll8l7Q5Q6m0m0klJ7
14321D27J8N4N4j09j10O4O3k7k7k7k7j5j4N9N9k9k8M5M5q7q7j4j3Q5Q5N5r4j10L9J10L7o8
14282D13o7KJo2o2M9M9m2m1M5M5L0L0opl0l0PP%%L8L7L5L6jkp9p9QPj9j9M3M3qpN4N4nnnn
14231D52l5l4KLk9k9N7N7q1q1L0L1RRRRm5m5M1M2n9n8N3N3n0n0J35J35r0r0K1K1K1K1N3N3
14188E41q0j55n1P2M5l0k3N2P4P5qq2q5L8J16M3j14j14O7O6k9k8k9k9K0K0j7j8L0L0ppn0n1
14148B82Q6Q5n3n3L4L4J4J4J4J5r6r5R0R0j7j8n0m9L4J08P2p6j89m2J22M8j11l7J26J27j13
14111C96j13L0J77M1j08k4N0k3r7J1J1o7o8O9O8J6J7J7J6m1m2mmM1M1MMqrK9K8q1q1P5P4o
14068D39q1o0Q7O5O4J2J2j14j14P1P1O0O1K3K3j08j08K8K7K1K1K1K0n7n8LMK8K8j0rn4n4N7
14027D19N7q3q3K7K8j9j9O7O7r3r2J8J9L2L2L2L2q6q6L1J79N1r7n6R3M1l2j9j8k6k5O0O1m5
13987D67m6N6N7j1j58n7R1N0r8m8K7K7K6L2L1RQQQo8o9N4N5k7k8R2R2q4j58J3J62O2q5q6O3
13945D67Q3o5r3j9Po6KP7N8q9r0N8O3j1l4l4RRQRj4j4J09J09n2n1K0R5K9j20j14L3RJ0J8J9
13902D35p4p3OJ55R8n0p3Jn0n1K8K8O4O4K7K6j09j10J2Q6j9j68nJ42J07j40q4O4J26k2n5K0
13864D06M3j04p3P6J52Lp3%P4jp0NK5K4m4m5M8M8k6k6n5n5K0J9m5m4K9J02N4r4k5J24J61J3
13823F46j09l4l0l0o2o2N7N6K0K0p4p4m3J05J72K4r6r6p2P6J09L4r0r1K9K8qrJ5Q8K6j23n3
13784C49R5P0p8j93m4J16J16KKk3k4M6M6K7m8r3N4Q1OK1K0j2j2q6q6K5K6O2O2q8q8L5L6j1
13744D11j1j1j1K0K0K0K0q4q3Q7J62L2j16j16L2O1j4rO5k0r5j7J31Q7o1n1K3Lp2m4J05M6j03
13704D07o5Q3J22k6j40QN4N4j0j1k1k1LP6O4q4n2R6P2p6q2O6J03j43k07n9J24N0j13l9J35
13667C68J35%p3m7K7O7O8QRMLl7j11l5Q8P1n3n9J5K4m9q1M3O3o0o0O3R3l1q9L4P5Jp7lL5L4
13623D63klL2m2n0K4O7n6o2O1O7j06j65QK09J35k6k7M9k4o6QP6Jj07j08N1J24M1q2j13j13
13585B64j2J11J40J6l9L5O0j4n4n5jkN3N2l4j57r1J31J67n5j51k7J20M6q7j2N0k4n5O8J20
13548E63lj28n4J11J11p0o9L1L1l1l1O7O8q9q8J6R1J2J2k7k7q9q8PPO8O9N5N6n6n6M1M2k1
13508E31k0k8k8PQ2N2r6j36o2N8N9JKOOL4L4K2j26m8R9J55Pj28n3O7O7m4m4K7m6r7N0J29j9
13466E20j53q0O8O8J1J1P3P4o3o2MMn7n8J00J00o1o1L0K9l2l2J1J1OOJ6n9j05M4R5K2q5j0
13425C85R5K0j76k9J64J63j09j84j2J36R4n4l0l1L8L8N2r7j58j0J04J04LKppo8o9O0O0j01
13388C76j00J03J04ppJ0J0J0J0ONm5K9N0r9j35J3J79J06n4n3N3N3j70j69J09J09j08j09P9
13353C58J52j9j67m2J06J01m6k9M6nooom3m3P6P7m7m7R1R1p7p7K4R8K6j22n0R8R4n5n2K1l0
13312D90l0L5L5L5L5p3p4J%R5R4j27j28K3K3n0j24l6J11O1O0R4R4p9p9NMj9r2q0O8K2K1JP5
13270D91N2r6q5O3Q7J2j8j9k3k3l3l3L9J14R3n4q2rN3N2o6o7N4N4p0o9K9K9m5m5O1O2j3j3
13230D82rj0j0j0nmm2m1J12J13o0o0K4K4K4K4M0L9j25j25kJ23N7j6l0k9l4l4M7M7k7k7R4R3
13189F43p9j53k9R4N7o6n1K2k2k2L2J07O5n8p5%K4K4j1j2q5q5O6O6qpK4K5K4K5J5J6n9n8k4
13147D25k4J3J3M7M7k8k7jjl8l8j4j3O1O1K3K3n1n1N0N0k3k4mmmlP9P9m5m4mlp8p7M9N0J2
13102D83J3KLp2p1L1L2L1L2k5k4o2o2J81J80j7j40p5jm2m3M7J71Q2r0r7K6j7j7M3M4m5j69
13063C32j4K09J37q6j24K4Q0o7j05M3J08L4p6kJ4J4qqK9K9k1k2L9M0n9n9P7P7L0L0j05j05
13025D85QPQQJ4J5k3k3M8M9j1q6p6P1O3j2k3k2J0RJ5J5m2m3L7J10K6j23KJ49J13l6j71k4Q7
12983F34J2p9p8LLJ2J1J2J1m8m9J4J3RRJ0R%J%JN9N9n1j24q4O4P9OJ4J4RRl7l8%%llklJ6J6
12932E10J6J7nnmnKKl6l5K9K8K9K9m6m5m6m5Q6Q5MMo5RNMLLn4n4M0J14O4o0o3O0O6po8PK3
12883E96K2k2k2k1k2NMM2M1n1n1r2j9P3P3j2q6j9N6Q7J4lkm0m0pO7O7pm3m3m8m7N2N3n4n3
12839D48J7R1J0o5kP2L5l9m2L2L2m2m4K9L0m4k0N5N0k4j3j3K8m5m5K9K5n0k6k6OOJ9J8j9j8
12796D55jjj%N6N6l1l0M7M6l9j14m5P8N0k4M5J19qj31j12O0Q3Rm7m7m7m7M3J18M2q2k3R9M3
12754F19j30j27K1J51Kp4jL5L5QQM5M5o7o8l1l0P4P5L1j17o2Q5J18l1q7j3K2K3k2k1J5J6K1
12714E68K2K1K1o4o4lkk4k4J3J3J00R9j7j66q8O1P1lK5K5K7j22p8O9J22k6m2m1rrnP0N9q9
12672E10m3J05M4j05j07M1J93M4poL9j08j58rN5j8k8M6Q4Ro1J4P5Jl4M1M0l3n9J5L1j18j37
12633C56J10J66J7j58j1J73R9j19j18L7L7qrK9K9m9m9L7L7k1k1k2k1l8l7P3P4K1K1j6j6o7
12594E36o8K4K3J8R2J20lj25j25K8K8K6K5o1o1j1j2N0N0l3l3P7P8m5m4qqj1j1j2j1K2K2K2
12554E59K2k5k5k6k5J3J3J7J7L1J04N3o9j37j3M6M6RRRRk6k6K3n1q1M2P7Ko9MR2J7r0j5J16
12511F52M1j16j16L9M0KKKKm4m5O6O6m3m4M3M2POp2p2JJ24J24Jj05j05kjJ0J0M7M7m0m1l2
12468D96l2n1P3J84O1j29j28P4P3q9r0K1K1j4j4M8M7k0j9O2O2m2j15m0Q4O1o2o4J0J01J01
12431F70kj25j17PM1M0L7L7L7L7q8q7K3K3K0K0K0K1o2o2%jL1L1L1L0n7n7R8R9o5j39J1J34
12391F36L3r1n4J9L3L3JJk8k8k8k7M7M8j4j4mnnmK0K0K0K0MNl2l2rqK9K8l3l3N3N3p5p4Q6
12344E91Q7J2J2J1J2n5n5L1L2M2M2j13j14j8N6N5o9r2L0J56Q1j18j18J3J3nnmnK0K1N8N7J5
12303F76J5p1p1k1k0J6J7nnP3jl1l2N1N0q5q4k3k3M5M4Q6J2r9r9rO5L9L9M4M4j7j7j7j7L7
12261F06L7K5n0p9M5R8K4n7n7M9M9l0k9QQm1m1M4M5k0k1M1M1o7o7KP6J2J2k1k0l2l2MNJ%M7
12215F15k7n0K4J31N7j21j22J3Q7Qo6j5j5RQ2Q7J3j31n7J24J24J1j12m7K7l8l8j4O1nmrO4
12176F66L6l8p1LO9O8Ro6n9J5P2ko1o0JKj6N9J20M6o5o6k9k8q8j3J06J05q4q3P6P7m7m7j0
12134E97j0L0L0l3l2l2l2L0L0k1k1R1R0j15j14K1K1M7M7J0J1j00r9Q6Q5K7K7l6l5j9k0O7O6
12095F94m2m2Q8Q9p9j53m4J04P3p5o2J3M4M5M9M8r5r5M0M1j1j2K6K6k9k9QQm6m6O5O5j02j01
12054D63K9L0l5j10K5J73L5j13p1P6L3m0JP5K2n1j5O0L6l8%P3N1k3j5j4p1p1O3J37J3j35n3
12015E40R5K7j22j1J38N8r0r0N8J37j2r6k2NMRRk0k0q2q2R2R3R2R3r5r4r4r5R4R3L1L2n1n0
11973E74L6L6mmmlk3k2k3k2j6j6R5R4J5J5J4J5j23j23Q2Q2o5j39MJ77J25m8r3j8J0J0J4J5
11933F67o6o6K1K0J6J5J5J5NNONj6j6K2K1KKKKr1r0M5M5NNMNm0m0K1K2K8K8K8K8m0m1K1K1
11885F41j9j9O0O0Kj22o5N9L8l7l4M1M7k8o0J4J9J9K4K3j8j8j8j9%%O2O1J8J7m4m4j26j26
11845D08N9N9noL2L1M5M4j7j8m3m3M2M3k8k7L3L4MMjjj0q4JJ49M7j02j29J9LLK3R7N6r3q8
11800E41O0N0M9N5N4p3j46j8J30J20j26j53mJ05L1p9p8M6M6J0Rp3p4L8L8L0L0L0L0q6q6K3
11762E29R7M3j04k3J25N1r6j28J9N9j5j0O4M5k9l8J10N0r7r8N0R0n7n8R0Q5o2j45MJ22M8o1
11724F60o1M5M5M0M0m5j19q0O9J27N3n7n7rrrrpoooM3M2M3M2q9q8ppk6j00n6R3M4M5qqPPP
11676E83PqqK8J01R1n8r8k4M3M3OOk1r4j04M5R3J9MM%p3l8J10R8m9j56qJ26N2l3l2J1J1k6
11634F51k6P4P4p7p7LJ51J13l4p2p2NNj2j1j2j2j4j4K3K3l7l8K5K4k6k7k7k6K7K7K6K7j16
11593E48j17JJ48J37j2K0J9n3n3j6j7J1J0mP0N6r1q7j3K0n3j4J35J25k2j8N6j3j62j84O2J95
11555F84M7o5o4M8M8OPKp2j17L0J06L1k8k8n0m9n5R2J67J9p1LM6k8o6RM7k7k7M7L6l8m3L1
11513F78O0q7r3N6J25k2j33n8P7P6k9l0L7L6n0m9P8P8J7J7l8l8p5p5%%j%N3N3qrk2k3J5J5
11470F31L1L2onm0l9llK4K5L5J09M5j04j08M0M9r9j37J2K28P9q6q7Q4Q5kkl4l4K6J01M2j06
11430G83j10L8J11l7j51p7R6K2q4j0N7N7k5k5K8K7j08j08J27J27l3l4ppppQQRQj0j1j0j0M0
11388F75M1L1L2M1j06j07M1L0L0m7K7J09j4j42o8M5M5l6l7Q4Q3k8k8J3J4J4J3M0M0r6r6K8
11350F71K8K4K4j9r3m2Q2Q8l4o6QP1ll4R0J16qj13l8M5k8j18NQ4Rj18m4Q0Q1n0n1N1N2q5q4
11308E81O3O3k4k3J2J3l7L8R6k6j38j5J29N4j30j31N1N2j1j0M0L9k2k2M4M4j8j7M8M9q8q7
11270F17O2O2p3p4P8P8n9n8R6R5r0r0llmlJ02J03j08j07P7P8q2q3O5O6MLO1O1n0n0J6J5p1
11228G31p0N0N1j18j18J28K03K6j21o3J1m0m0P2P1n2n2J05J06L1L1J33J34j39j38mlp8p7M4
11192H14M4p7j52m7J01L2j16k5J23P1kk6k7l1l1K4K4m9n0O6O5qqppopJ7J7n7n6P4P4m9m9Q7
11150G46Q7q5q6Q9Q9q2j57j0J37J7n7M4M3l4j08l3J15O9ok0k0o1o2R1R1q2q1R3R3l6j84rJ39
11110G30O0q8m7K6k4k5N3N2o6o6O5J40J8j31n5R3N1r6qO6rq2p2P6L4l9O2J36Rj38o9Q0P9o8
11070G47j37J2R1R2l6l5l6l6R1R1q0j55l6J13M3j05%J47P4p4r2N5P9NLMk5r8m5J04J03m4n4
11030G66K0J6n8p3KL0L0M2M2NNkkl9l9J0J0k8k7k1k0k1k1K3K3K2K3J8J9N6N5p4p5jjMLLLj5
10983G13j5j6j5Q9Q9J6J5K3K3j01j00O1O2j02j02Q0K28P0j76j68k1N3N4M7M7k5j00p2P6L4
10947G67m0k5N0M5l0k1k1k5k6J9J9J9J9N4N3o8j42o6Q3P8o9NNmlppO7O7N9O0j53j54mJ44J11
10904H59l7%P3M2j07j00M8P1kl4l4l8l8%jL7L7L4L5m0l9NNl2l1M7M7k3k3L2J05P4p5p9q0n1
10861F87n1R3R3J8J9L2L2m3m2M7M7k5j00j8J30J1j37n9Q8Q4o5m3L1L0m3m1J07J03m6m4m4j7
10823H34j6L0L1q4q3M1J90Q2j65j11L7J08L4j6N7L0j19j26K2LML1L1Qo6rJ40O9p8j18L0J05
10785I26m4o1Q7J52Mm8m9n8n8L1L1L2L1NNj8r2l2J16J17l2r0j6N4k0r6k1N6N6J4J3k3k4n1
10744H97n0P2P3K8K8m4j19j13L5J12L9PQl4l4mnL3L2PPPPO5O5n9n8PPj6r0p4P3J02K7mnj24
10699I05j23j8J30R8n0lP0L4j14k1N4K1j26l4J15P7p0j15L3K8m6j6J31J18j29j20K7R9K4k5
10663I54M9K2j27j03M4J14l4q5j1J7J7j5N9L5j13l0J18J73p4j27K0Q8n9j41QQ4J1m7K6O9o
10626I36k5J23J15j32k18K9J40qj42OK12O3j08l5P5P5o4o4j8j8j15L3J27N3p9p8J26J27po
10590A123ppk8k8n6n5k0J29J01m7j48%J15M1j05l0N9N9m0m1M5M6q1q1N5N5j4j5P2P2k9k8L3
10551A145L4n2n1j4j4N0N0N0N0j6j6M5M6p2p3L9L9J7J7j8r2r9N0J14M0q4q5K2K1m9n0O1O1
10512A166ppqpM3M3%j48r8N0J12l6j60j1P8Mq2qN7N6l7l7j%j5j4M7M7o3o3R8R8llm0m1l8l9
10466I33kjk2k1R0Q9n7n7NNm4m3O7O7k9k9k9k9O1O2J%m2m1M5M5k7k7k6k7l5l5KKm7m6O5O5
10421H88m5m5O6O7k5k5L7L6l7l7%jq7q7M9M9klO0N9q8q9R7R6pqq4q5rJ38J44nj26n2P5Jj18
10377G97j18L9L8kkJ33J34j75j76mJ44N7j7Q6Q6jj48j08l3L4L4k3k3k6k7J09J09k3k4L9L8
10340I47n0n0J2J2l3l2P8P8n0n0j4j3kkjkM3M3R4n4j35o2P3P2l7l8l7l8K4K3L6l8m6P8J15
10298I44rj43o9J8J8m5m4J16J16q0q0N6J30K2j02m1Q3R7K3o3o3n8n8K9K9onL1L1k5k6j7j8
10259G91n1P3J14rr7k4L9L8m9m9O2O3k5k4j9k0l0M4P9m4j54l1J44P0p9p9J02J01p5p6J1J1
10221H07n5n6J05J05j25j24Q1K06Qj16nJ19k4j48o4J09J02k1n2n2n5n4PPO7O7m4m4l9l9R6
10184G69R7n0n0J1J2j9j9J8J8l0l1Q1Q0l6l6l6l6mnJ32J31j10j11K5K5oppol0l0N7N6jkjj
10140H48%%%%n3n4N7N7p8p8N7N8n2n2Q3Q4n5n5L1L1p5p5J05J06j1q5k4J23M4j04n3K1qqL4
10098H19L4J8J8J9J8o4o4K2K2p3p3Q7Q7LLMLo3o2P2P3k1k2k2k1m9m9O1J35J2j37k9J18R3n4
10056I18p4p3j6j6P1P0o4o4kkn0m9Q5J59P3p4J3J3l6l5K6K7k7k7k7k7L8L8L8L8p2p1Q9Q9j14
10015H65j13P1P2j4j4j4j4p1p1O5O5m6m5M1J15k9j52m4P9L2r1nJ18O3o1o0O2P2n2n4K0JJO3
9974H55O3j3q7j1J12R6k7o1o2m8m9J2J3RRP1P1p8p7N3N4o3j36K8K01O4j57j24M9J10L6K2K2
9935I57n5j29k9R5O2o2o2O2M2q2p9M5J27N3n8n8llL5L4jjjjq9q9M6J21M9p4m7K7L8l7JP4k
9891I06p5j8N7K9r4n8O7Q7J3k4k4LMMMppppJ6J6k1k1l2l2J46J45m1j66j4J09M6j03j04M3P3
9848I13p6o2J2J5J5N7N6k1k0L6L7k8j01K6J75N4j93j32J5N7j8j4O1Q2Pk9M4rq4q0nqqN8N8
9806H90J2J2J2J3LKjkk7j01o0Q7N0k4K8K7k8k7RRm5m5L9J14J7j32k5J23P7p1j08M0K3j25j00
9764F66J46K22k4j72r7Q6Q7MNj05j04L8J85M2j07j07M1Q1o8j69k1J09J09PPMMO6O5J5J5p2
9726I58p1p0p0J5Q8N8r0n8R0O0q9q4O4N0k3K2K3j7r1oJ42P1p7p7P1J21k7j33J4M7k7j01M7
9687H30J08L5p2KM3l0m6m6M8M8J1J1o2o2M9M9ppk0N3Nj43r2J54J25k3j03M5Q9n9j41PP0mo2
9645H03J3O5qj3O1Rj38o4Q5J31j16j53R4J88M0k04n6J71J71p9p9nnnnK3K3K3K4l3l2l2l3q
9605H56qqrM0L9K6J00N6r3j54oJ22M9o2o1N7N6rj0J8n6j08M1K09O2j30j30M1M1k1k1qpN5N4
9563A021l1l1o8o8N4N5M5M5L7j10j11L8N4N4k3k3MNNMJ5J5k7k7Mp0j21K7J54Oj03k9J21J21
9522A042l4l5l2l3NNJ3J3k4k3J8J8J9J8QRk9k9k7k6J0J0J4J4J3J4K8K8l4l4l2l1l8J10M3j04
9479H87j93N4J71R8q0q0J8J8k0j9Q0Q0q1q1OOM3M3n5n6L2L1NNNNk2k2J5J5K7K7j4j5J1o2n2
9435H30R7Q9o0j16L2O5rj0O5R0n9n9J6J1j36j42J06J77p0j75P1K16O7j68j67R3R3m3m3J8J7
9398H96J3J3k2r5p3P6J37j0q5O3J26k1j90m2J37O3j01k7P6P6m7m8O2j2j32J5J33N9o3o3O5
9361I79O6n9n8K8K7j45j45R6R5K2K2P3P3n0m9%JJJJ6J7n8n8n7n6J8J66J40j07j70k2J50P5
9322A032m6m7J3J4o1o1P5P5m8m9N8N9o6o5O4O4j08j09J27J28m6m5m9m9o7Q1J75K6j04j03M2
9285I10M1q1q2Q5Q5j32j33J07J81Rj38p8P1N2N2M6M5p7p8Q5Q5q8q8O9P0nnM4M4l0l0k8k9k8
9245I51k9K2K3n2n2P5P4JJn4n3n4n3J4J4JP5Q8l6j13J0J35J1j76j01J53J53j5j5N6N6j17j17
9205H76N6N5j8j9j3j4q8q8N4N3M9M9jp5j02K1J59J60J4j09l8l9rj0R8R8p5p5L4L4r0r0Q1Q1
9165A019PPnnq0p9N6N7o7o8O8O8ooj5j5n2n2mlmlR9J00o8o8J8R2Mj19m8P7M5k9K3R7Q3m1r6
9118I87r6J9J9K0J9j7j8M8M7k6k6NNONL7L8q7q6R4R4q0p9K0K0o7o6R9R9o1o1L3L4n3n3N3N3
9074I78l3l4L9L8L9L8j3j4r9j00J13J14p1j44JJ48O3q6n9J6KKM5M5m2m1M5M6QQK9K8l2j06
9034I71p8O9J8J8L2L2k9l0OPl1l1N0N1J3J3n5n5n4n5J05J05n6n5l8l8K5K4J21J21j38j37M2
8994I43M2j4j5M5J20j5j63k5J23Q6o2j52nO4O3j6j7j7j6N5N5q1q1N1N2l5l5J4J4m7m7P3P3
8955A030l7l8O0O0l2j80k9J20J15l3j2O1rq3n8n8M9M8O1O1n0n0K2K1j5j5N5N6n5n6m5m6J6
8916I34J6Q0Q0l1l1l1l1l1l2Q9Q8KKl0k9o7o7Q0Q0q1q0J16J16k6j74o3Q6K9L0L7L7r5r4R5
8875A004J68Oj43m0L5j7j6J08J07j26k75m3K04J11l7m8J01J4j35j04M4L5l9k0N4N4k0J6R1
8840A089M8k6%%o6o7M3M2q4q4Q1K29Q4j63j37J1MMO0J35m2j91r4J52J16j32o5Q2J08l9q1p
8802A010pq1m1J07J08m1q7j4LKN0J24Q0o9l1l1l6l6%P5N1r7m7J02K7j21r0N8J28k0p4%O5r
8762A058qql6j10l3J14Q2o6m9R9K5j23q1O7J05m4j14L4J55Q2l5l6L4L4O5O5r9r8%J49Q3o4
8724A247m4J03J00m9j07l2M0M0k1k1n8n8O4O4n5n5k7M7k6j73l6J12P5p3o3Q6Q1o7m3L1oq0
8685I96J6J63J01j46j25K3N4r4j20K9J01K7j3j3j3j3nO9M1j07o2J2J3o2J0J58M0j09n2R6N9
8649A074q9k9J20J39j09j00M9P9o9p0Q0P9p0j09L9J13l5r1N7N7r0j33J6R0n9l3J16J47%p0
8613A099Nk2j69j43J04J72K4j28J9R7K2m8K6P2p6q5O4O3q4j06M2J60J3p0MJ15l3r8k4M6k8
8576A033m0L5L9l5m7J01J06m3j64j6J05L2j9k0j0q4k2J27J55r1k36J1J66J9r5k0R6n3j44M
8540H90J25N2j9k0J8J8n4K0P1p7j03M5J63J6j46p2J01K8o0Q8J30j8j78l0R7K3j12l8Q9Q8l0
8503A105l0M4M4p7p7M9k6j32J5J51J50o0o0J4J4mnmnONNOk7k7L4L5m9m9Q1o7j30J8O1O2K0
8460A090K0J13l5k12o4J03J03j4j5M8M7l3l4k4k4j05M3M6M7l3l4J37j1q3q3M4M4k4k4O2O2
8423A157r9r8L6L7j4j5P1P2nnonl0l1L1L1m7m8K4K3k5J22J50r7k24p5Q5Q5n4n4M1M2q0O9J55
8382A219Pq9q8O2O3o5o5J45J45j14j14K1K2k8k9N9N8n1n0m2m1j17L2J33J33p9p9Q2Q1m4m5
8345A122J7J7r8r9Q7Q6k8k9L3L3o7o7J9K0K6K6O3O4ppQ6o3j63j5R9K4n9J5J38j0j33j33M4
8305A041M3LLM0M0q2q2J03J03n5n4Q2Q1j24j25O1O0p7p6J08J08n0n0O0O1j00r9j4j3J1J0J22
8267A139J22r6r6M0M0n6n6P9Q0j11j11P4P5LLLLj8j7M3M4k1k1J5J6j06j07J24J24j28k01L2
8229I14J80J28k1l9l9j7j7M6M5k4k3k4k3J6J6P8P8q3q3j3j2j37J2J80J06j23j23N8N8n1n1
8192A012N9O0k2k2j7j8qO5J11l6j59q4J19J19k6j00L1J05J0o4n9J4L0L0M9p4j11J2J47K5k08
8155I90q3J67J68q1j55N1J24q0j55N5J29n5j30KJ27Qo6M5J19K3j01k6k7p1p2Q9J64j6j38k7
8119I78R6N8j6mml9l9P1P2k2k3L9L9q9q9M7M6k9k9Q2Q2p7p7P9P9q9j64N8J80%j72l4R0L9q4
8078A055LJ26Mj20l9J34Q3r1o0J3k8k9J7R0k1r4PJ30Q3r0r6K7K3n0j0O4N9j5j5N9J9n5rql5
8036A131l5K6K7j19j20J3J37J15qrO5k4k5j9k0o2o2%jM3M2J04J04p7p6J0J0rqM4M4j5j62n7
7995A007R2P9Nno%J%Jj5j5j5j5j2j1M0l4j01M7J36O3j11j11J19J19mnL3L3j43j43O6J39m6
7955A188j93L6J84M3j06m3J05O4q4l8L6k9j03j4J34R9n0m1L3qq1k5N0M6j01n5J9K3K2K6K7
7918A164p3p4L8L8j8j7M3J17M9r9j32J6M7M6N6N5o8o9l1l1M8M9M9M8p5p5O0O0r3r3J15J89
7880A339l3j82n0R7K6j23j2J36Rj39k7J20J02m7j03M4Po8k6M8L3m1M0J15J7j31r9M9J08m1
7844A168n2K3K1K1K5K6o2o1M9M9K1K1j6j6p9q0N6N7l2l1L0L0o7o7K5J74K7j20l4J14J6j31
7806A105MJ53N9q8j21K7oq0J4J62O1q8q8O1R8n0j06M1N0k3j01k7L5L4L9L9n3n2N8N9J3J4J4
7766A257J4j42j41N0J98P2p7p6P1K7j22l5J13qj56p7J71J04m4p5P3P2p6p7P2L3j14o4J0K7
7731A080K6L1L2o2o1L1J79L4j14j12L6O1o2K2J46P1j03j02P0Q0m4m7K7Lp2K7J51P0j52j24
7695A122M9Pj17l6J36Q8j34j34Q8J47k5n7O7Q6q6j49K4J76N2n0K4L4m0p8lRo4n8O5J04j9k2
7657A206J01P2j01j07J6O3j1m1Q1R6p6j14O0J02k1j25lO4ro9NM6k9k3J01P9m5j27mQ9J5k2
7619A269k3k0k1k9M4O8om3L1K4n1n0K3L1m4p1N2J10L5kkq2q2kJ21O4j08j09O4R5k9k9R5O4
7578A387j08j39j6O8oL5L6kj25p5R7J21k8j00M8Q7o2r3N4J58Q3l8l8n3n3J6J7J2o2l9J10O3
7540A355q4j0J38J18k9o7Q2J87L9J07L54N37L90K16L64L96J48j92l41l86m61l93k45j31k06
7510A886k38r0l2l1p9P0Q2o7j36J2N3k1k1N4Mj43j67Q1J28k0r0j7P1km5L0O0q8r3N6J23k5
7472A305r8M9P1p8j14L3J69K1j06l2N2k2r6k1N9j4j8N5Q9n9j33J5J07L4J0J1PQK4R8kk49j91
7433I84J54K39qj13L6J03m4j19K9J16l2j06M1Q3o5j03M6J28k1j44NJ02m6n2R6J13j34j96J50
7398A242K58J1k82j35J22J21kkJ9j30j63Q3K03m4j55qJ79L1j42OJ85L7j85l7J52Lj70k1J77
7363A353K8j43o8R3R3p4p5R3R3l4l5O4j0o7Q1J18j28k96n0J96J21q9j6J16M2j30n7J28N5j19
7328A283m4J26N1j25j24R0R0l4l3M5M6p8p8R2R2q1q1Q7Q7q7j4J72K4k02j27J42J43j24j24
7293A214R5R5p8p8J20J20j02j03Q6Q6q6q7K1K1n3n4O1O1o2o2M1M2l3l2O9O9j03j04R3R2q1
7256A268q0m2m2L0J05J66J8o7o7L8L8q5q6Q8Q9l6l5N7N8p1p1N5j8j44MJ85L7j42j42J31J32
7219A371m2m1L2L3m2m1J66J66j04j78j0J38M5M6K2n1j03M5J51Kj24n1J10L6j82j07O5O5j53
7185A264j52J21J21n2n2J46J46q3k30k6J22lp7O3O3o5o5J4J5k2k3J44J43j28j28POPOQ2Q2
7148A446r1r0J01J01j21j22J08J07j15j15J03J03p0p0P5P5m9m8R9R9j72j72J14J15j08j07
7117A196J06J06o6o7N4N3j14j15R8J71%j48M2J90l2j81m2J05L2j17j3J35J0o4L1L1m7m7J05
7082A412J05k4j72q0O9K3n2J5Q8k7k6L8J12j5j62p3JK4K4N5N5o9o9R5R5j22j23J27K02o9k16
7045A241oJ43O4q4NP8n0j23M9J23n0j24PQ1q8j62Q5K34k8j75l8K09P5p4n1K3j8r3K1R6K1n3
7007A338j7N8o2j35NJ53L4j14o1Q7M0l4MP8jp5KKm1m0N9N8j6j6Q5Q6j37j37N6N5j8j8J01J01
6966A480k8j77k5J24L5l9N7N7j21j20J00R9n9j34M0J87m2j91l9J08R9m9O6O6l6j83n1R7l1
6932A290j05P7K25N7j90j48R9P4p4j6J31M5j03q1O8j1q5j3J36R4n4j3j3j04j04O4J38k0j69
6897A195J7J66O7j80r6J51J22k7n9J5J0o4j5N9k0k0O0J35k4j72NJ53qj55n5R2N6r3o4Q4Q0
6860A415o9k8M7n8n7O9K16P2j75q9N9rj57k4J25O3q5p5P3P3p4n0R9L7j11l1J17L0j17j19K8
6823A195P4%j3J34R8n0l7L8k9j02n0K4J5J5J26J27j6j64k6J23J1j36oJ43L1j16oJ41L1j17
6788A458p5P3L6j12r0N8N8r0oJ42Oj42m6J01K1j26k2K25J20j27j79O7R2n6o2Q6M9r9r2N6J58
6751A482Rjjp1j44MJ53M6j02p7P0L4j14k3J25J01j46j31J16J16l2j22K6M6k8lJ45O3q6p2P5
6714A458J9j28q4J63P7p2p9J67J29j16j08M0P2p7j9J30J29j17j42J05J29j8j02M6Q3o5r6N2
6680A576J34j4j20m6L6l8j5N9O8p9p7P1Q6J3j4O0Lp1k7J21K1j27j57R0R7n2q9N9R6n2n5R3
6642A650N6r2q5O4R6n3q8j4n2j25l2J16J20k7j00M8M8j00l6J12P5p3j05M2M9r9j22J24J06
6608A503m2q8O1R7n0j34J5J04L0m4K9kp6k6J22K2j26j8K29J12k34k51R5K13l5r0N7J13j34
6573A452j39J07K12l4j35J2J18l1j56pL7l7m5J04J32j14j68P8J03m5j17L0J17l1j22K6J25
6541A472j21j50R7K97M9j27n2R4n4j52mM1l4o5Q2R3n5j20J26J89n9j23K6J30j7j60j1J49%
6506A541j27K0J32j6p6P2P2p6j69k2J59J1k5M8J0j37j48J00K35j1j21K7J44j02j55R2K04m4
6473A638k96n0K22P4j05M2J30j9j87l9J46jk31q3J79J05j18m4J41O6r6k2J35j3j57qJ30N6
6440A595j24n1J35O0j12l9J50J50J7J7P8P9P2P2J24M9R9K46L07O1r7N2K75J27j0O3J60q6l29
6405C140j82J28J27k12k11j41j40k29q0L8l6j67j68n2n1j66j8O0j3j54oR3J9j55qJ32N7q8
6372A517q9LLr3N5J95M8r4k0O6qj28K0J39O5r6k2J14M0j54q0J09J08j8j8L3m1j37J1J01m6
6335A583j25K3J35j4j67j8J87L8j27n3J48P3j00j01L5L4p3%J13l6j75k8K02N5j36o1J39O5
6301A616j49j49Q0Q1j2j2P5P5q6q6J24J24j05j06N5N5r9j00Q6Q6n9o0Q1Q1r0j6J66J7j57q4
6266A432N6N5j13l9J23k4j84l6J56J56p4p4O2O1l0k9J05J06j22j23Q8Q7j10j11J00R9j35j35
6232A347J73J73j32j32P8P8j4j4L7l7j34J4J53P9r9r9Q1Q2p4p3Q7Q7j40j40J20J19r6r7J63
6198A590J63j12j12R7R8j70j70Q9Q8j08j09J91J91j00k49KJ50M2j07N1J26Jp2O0O0r1r1O9
6164A577P0m5m4J7J7q7q8R8R7l9m0M7M6j9k0M2M2o9p0O8oj66j9J53J53j13j12J42J42j39k13
6127A422O9K18J0j38p2P7j3q7L3J07j3j3K9K9o3o2K9K8k0N3J37j2j61q7R7R6m7m8O3O4j01
6090A624j00J59J59j46j47L9L9l9l8P2P3j36j35J48J48j35j36J73J73j00j00Q5Q5o4o5M7M7
6058A730j21j21J33J34j40k13R3K42M9r8J6J65kp6J9R3n0n1J27J27q4q3J36K11M8j01J14J88
6025B485Jp3N5J29j8j8J59J60j43j43P4P4q2j56O4K13j04k52p9O9o3k11m2L2j15j90L5J84
5991B045m2j90o6Q2M3j05k7J22J1o4j2j3o8o8J45J45q3k31j3J35j5q8L6L6p9p8R4R4j01j00
5956A545J22J22j32j33R0R0q2q3R0R0j06j05J57J56r3k41O4K12J0k38rJ39K2j27R0K38j4k61
5922A613q9J59M0j09k8J20N6r2m1L3r1r1J77J76q7k36P0K18J1k36pJ41o5k14lK43J38j08p5
5888A623P3N6N5K8K8j26j25J45K19n5k04J4J62j22k70n4J93K8j21N2K00Ok40p4J73J02j45
5855A621m6J02J1j36L6J84l1j80L7J84K7k20n3J94M7k00k6K20O2j84o0J86ok53J2K59J12k33
5822A666j97J49J47j00l9J10Q7j59r2J56Q9j58p7J69O4q5m1J07K3j24n1R8Oj42L1J80K4j25
5789A716q2O6j1q5M6J95m6j95J6K62K8k19r6J52K6k20nK43Q2k64j40K06Q5j62r4K52J63j81
5755A738j20J26Q0j68r3J54M4k03l0K17O6j80j4K33Q3k62j45K01J69j76j14J33J15j31j31
5726A592J15J27j20j21J27J05j41o7J79J04j43j06J41O9j77j10J37J41k04j37K09K54r2j97
5697A685N0J03m4j00J46R1j56j55R1J75p1j32J5L9j09p2P6J04m5m5J04N4r4q2J65J17j30r3
5664A687J54M5k01l5K12J30k15j47J98J92j53r8J49J12k34k96J49K11j34j66J80L08l7k35
5635A776q7R5n3p8J69J19j27j83J62K05m2j59Q8J55r2j65Q1J07j39j40J08K02m4j68P9J83
5604B052o5j38J08J83o3j87N9J11j36j05J41J89j57k00J46K12j34k38QJ32j7j46J01J15j32
5574A839j39J09K09j36k16J29K33j13l22K2K71J23j45p0N7r2j58Q8J87n9j83O3K54Pk03n5
5543A700J49Jj23K6J06m2j16L2J17l1j04M3Q9o0j21J26J15j32j57J88K52r5l10L5K40pk66
5511A655j9J69K1j03M6K16l0k53oJ67J9j04M3J69p9k08L9J84o3j74k6J43nj28J9J43nj84O3
5476A709J89M1j26K2P7p2j02J45K11j35k46JJ40pj44J04K03j42k65Q0K90M3k10o2J74K5k10
5444A733L8K50Mk56j07K10O1j60j2J79L1j42OJ28k0j94m5J50Jj22K6J16l1j68Q0K70K4j85
5411A865l8J58Rk08n9R6K2r4N5J44nj33J4J81o6j96N2J81o7k32J4J72K3j62Q5K85o0k83O3
5376A816L71J24l16j69J63J62j01k8J80L1j98j25J70R6j30j29L1L1o8Q0J88n8j76k7J49Kj77
5344A892k9J74p3k51nL38R1k18o9J74K5j96m9K02N3k18p0J93M6j77k8K21P3k47j00K20P2k44
5311A800r6K55J82j84j10J72R8j29n4J43nj83l4K03N6k16o8K41R2k73j24K08J34k31j57K12
5280A932J37j86j87J24J24n8n8K20P2k59j11K71J23k05k04J57J56j64j64K16K17k03k03K20
5251A967K20j50j51J26J25j96j95J75J74r7r6J52J53j59j59K7J74l3l2L4L3r0r0J70J69k01
5220B050k01J15J15n7n8K6K5r7r8J61J62j10j11J19J18j04j04P5P5r8r7R3R4j29j28J55J56
5188B147j16j16J06J07j16j16J02J02p1p1J02J01j20j20J23J24j48j48J45J46j76j76J89J89
5159B189r1r2K23P5k12k12J49J49j23j22K11K11k58k59J50J49j23j22K20K20k00j99J23J23
5131B179j48j48J82J82j39j39J46J47j74j74J56J56j16j16J90J90j79k53Q5K33l8j87N5J28
5102B218j45j44J59J59o7o8J05L1k37q9L26K52k15k88P5K23j35k09J72L20r5k43M7J94p8j53
5071B115J63J62k11k85J30K77q8k36P9K27m5j93Q4K32q9k37R1K38q3k30N0J99p8k25J49K23
5040B419j97l46Q5L31J7k29J0K58L6k12N3K99K8k19Q9L35K34K34O78R25M40j02j05J42J11
5010E314l7j45l92q14q14k79l3k86l61%K47k0k67L0J77r4k42L6K82m5j93Q8K36k3k70M5K91
4978B431K0k27o0J87m8j96J01K50j02l48p2K75R5j51m1K07K7k20j3J36Nj42N7K05j7j66K6
4946B219J75m8j96O4K12j03k50P6L23r0l37mK42K0k26j7K30Qk39L2K78k9l76o6K78J00k46
4914B030m2K04P4j72J2K60j2k59m4K03P4j73M3J90p4l21M5K92P7k69NK52L0l15j0K37K0l24
4880B033NL51R2l53j52K92J56j90j23K22R9k47j24K21J52r3K1J70J0k38n1K95J15j31p9J68
4849B621nk51%K46K5k22n6J91k5k71l2L15M9k97q2K64J03l42j76K68K00j45j86O0N5j92p0
4817B045J78P8o9P2K20q3l29q1K65J48j98q5K60Q2k64j34J13J01j46O5K13m6k92k7L18J03
4786B507k43p9K66M4l02q9K56Q3k62m0L06J45k99j29L16J42l01j35L09Q8l57j42L03J92l51
4756B228k37L05K74j69k55R1J53r5j08K36J20k26j58J87J14k32j08K38J95j51q5J62N2k95
4728B236j06L38K33l10k58K84K53j90k36J10J47j99j44K99K32k12k70J74K35j10k28J17J29
4700B524j18q3J63J51j95j55J91J17k28j60J85J49j97j06K39J16k29r0K55J45l00j85K60K59
4672B708j85k27K17K18k27k24K20K20k24k24K20K21k24k32K13K13k31k44K00J45k00k20K24
4644B357K30k14j95K49K49j95k41K05K10k34k66K78L14k28k96J49K66j78k41K03K77j68k20
4617B311K24L22k20l67J77L31j14l29J6J76p1j57J89K01j44k16K29K35k10k62J81K25k19l07
4588B201K37M09j34l03J41L08j36l62Q3K92n3k82O4K37j09k19J26K62j82l05J39M04m0k78
4560B500O8K40j05l03J42L21j24l02J42K60q6l06J39L18j26k85J59L25j18l07L8K12j34l03
4531B365J41L70p4l55Q9K99m7k65Q1K59q6l14J30M01m3l89m3K58J2j91N5K89n6l24K1K31j6
4499B798j76P0K13j33j94K50L85j57m25J8K78o7l27J17L89n5l70k5K47r8l11J34L06l9l23
4469B505J21L93n2k94N2L30j15l89N5L63J8l11L5K14j32l16J27M49Ml98n2L61J6k41J05K97
4438C145j48m09J35M12j31m98M5M95N1m27q1M30Q5m24p8L41ml36J1M73J27l66j19L01N3l46
4407B737kL70K3l28q1L32Q6k70k2K62q4l65j9L94M8k57j0L17k9l03M2L76o9m59j4N47J03m13
4374B912o7L96N0m10o5L92J45l42r5K87n9m14o9M92J47l43r7L23P6l92m7L79L4m11o5M96J51
4342C404m41j95M00K51l18k44K28K29j52p7K58J1k69k2M04N9l48j01L61J15l51j04L21P5l87
4312C107m1M28Q3m45j98L51K02l24j76L42J94l36j89K87J38l15o8M07J60m35j88L23J76l56
4283C127j08L54K06l33j86K90J41l68j21L55J07m14j67M93K46l47j99L75J28m03j56N04K58
4256C782m54l06L58K84l32k58L55K81k97k97K26K27k62j13K73J24l54j07M61K14m22k73L86
4228C496K39l87k39M27K79l50k02L66K17m21k73L52K77l40j92L80K32l98k49L80K31l95k47
4201C183L82K34m90l42M41M42k95k94K66K65l05k32L95K47m02l29L98L98l33l33L46L46k65
4173C723k65L15L15l48l48M29M30m16m16L37L37l30l31L68L69l32m06K31L79k68k68L46L46
4146D197l35l34L93L94k70k69M09M09l59l59M16M91l37m85L06M54k48m95K15L63k49l96K12
4119D123L61k82l57K81M28k54m02K68L43l22m70K58M06k73l47L31M06l49m96L25M74k39l86
4091C827K67M16k74m22K62M09l29m04L33M80l82n30K66N13k18l66K95M42l32m80L89N38k86
4064D414n34K44M91k62m10L25M72l32m79L90N38l36n83L49O94k90o36K40O85r9l46P83J228
4036F546M8q90k79N61L13j30L6L6p77p77J30M75k85o30K21N66j81n27L31N78k91o36J97O41
4008E276j80o24K58O04k33o76K06P48j11o54Q0O22j03n48K11O55k17o62J78P20j60p03Q1O23
3979E391k33o77K05Q46k1o64J02O44j52o95J07O50j19o63J40O82j07o50J27O70j25o69K26
3952E015P69j59q01N7P97k2p63lP37L6o06J09O53r5p38J33P75j13p55Q4Q25q6q26nQ34K0p20
3920E152Q8Q28n4p94Q8R27rr48j20Q18K9q10O6R06M9q88j23R13J64p74j6R23O5q73j26R10
3889F391J87p51N7J094K80r55l37P99K83o55o9O72j01r40j44Q93J34r03j69Q68J19q18o0Q78
3860F753O5q73J0J046R8j038j56J079K58r76k48R86K41r94k16J019K61r74j77J057K60j072
3834F409k52J081M06r27k24J109L67r65k99J132M28j004l50J082M57r74l69J062M29j002l04
3809G292J126L80j151m54J175O46p85kK022J934K07k20M23m1o82L98J138o06k630j502P21
3784I389L05j324n21J206M94j234n67J260N46j279n64J361O87j237o58J268P07j217o19J306
3760I309P53j271o97J326Q41j183p51J272R05j119p36J287Q48j176p00J323R13j209p53J370
3736A0552R42j083o57J466R68j154n50J671J314p10J2K628L201L053N145O083J353m324k886
3713B7024L285M196j479n405m466l328l772k353O58O17j702j210J506J168j646j318J692J452
3692A4919j560j363J748J543j566j344J865J628j580j408J900J767j540j374K033J839j665
3672A5842j419K284J963j839j647K253K207j694j501K496K328j768j356L038K794j600j020
3651B1361M262M635J131L950J1701J0946P28m553N31M898K084j377k513n968r768n616K628
3631C9060K624l743k972M186M242k521k168M988M435k821j625O817O056k286p19Q907P745
3611G0205j781P85J2287J0438n69L848J8411J5884L395J1675L1569K8559J6268L5667O9086
3593C25727P1403P6389J50501K60335L60665N93808J109931J605092J420007M11764n65009
3580E820613n37514L12474P73772R9010j105106j716989j419181q01160m28419l03176k03511
3567D90813r7775o3666p4048n4156j8644j8003l3331k2718k634o829j9531j1683K078l106
3550F6767j3355o889L545j440r932m354M056o34p811l022M054m2o086j792M274M73m831r30
3529B2051M344J137l344M58O350N807M049O271N129k917o698P56O766J02j0109j0356m802
3508B4994l963n465k356J582j47l302j180K147K21k793p70K174K49k641p16K178M50k352p24
3486G586K010M79k118n89J825K94k025l95J931M00k040n11J829L96j923n91J699M64j757n22
3462F442J599M65j612m77J590L57j705n69J541N04j547o09J433N94j388n48J383N44j351o10
3438F036J223M82j233m94J173M33j229m89J190N48j144n01J139M98j082m41J103M61j114m73
3414F086J102N58j043n99J012N67q89m45R24M81r88n44J029O85q32n85Q04N57p63n15Q79O33
3388H114o75m28Q42N97p31m84Q31N84p45n97O99O99m37m36P20P21l99k50R22P74l18l18Q69
3360A0554Q70k76k76P97P98k93k93Q46Q45l47m96N53P02j52j51Q69J117J93j53M87M86M8L94
3333A7122J387J140L3L2J350J893J353J698L149M086M243N478Q173J0395J1521J2755J5007
3313A00815J8414K3707L0766L5425L2513K4935K3405L4382N0326N4790L9042J3108j454Q192
3296D88366L0553L8291J5930k1627m3397l5412j3544m370j7452l9862n2845m8681l4810k4364
3279B36776k3920k9243l1662k7787k1320j6383j3371j1119r589q620p090m794l067k527j788
3261B4496o02l56j463k006q96K40k66j304j513j167j169j021l55R0k58o04j53R3k84n31M9
3236A1020L94k54p97l96J47j52n97k76P0k50o95l36J07j54n00k35J11j62n07j00K46q4m30
3209F170o6L79P5m68j77K66J14l30r6L49J53k90o9K77J9l26p9L65Q1l63o7M76K54k89j66K79
3178F471J86k58m8L96K07k36n8M86L95m9L7N80N25Q1L46J086J393J244J831K867K909J971
3152B2362J077O32l67j896k581k136j695j620j296m56j27l74l74P0K32k12l23J21K79j65l01
3127A0850J44K11k33l69P6K08k36m02M1J33m10m91m6J02l42m91N3J86l56n91m7L29k13n53
3098G553j08J71j75m21K2J96l47n51R1M18k24o38r4L66p9n05o0L23j20m54rL46r8n05o1L89
3067E426n4n24J9N14l0n48j03M38pn12o8M77L3n71j28M62J8n38r3N68J23m75j30M85M0o08
3036D214k62M67J22m95n0N31Q6o60k16N81K35n36j91N31J86n43j97N06J59n93k47N28J83n82
3008C757j38O86K41o48l02O26K79o77k32P03L57p53m08O03L56p18l73O70M22o44l98O67M22
2980D498p02m55O22L77p35l89P71M26q03n55P19N70p56n09Q10N63p94o47P02N53p18n69Q00
2953C779O52q17o68Q32O83q79p31R10Q36p80p07R86Q37r78r79Q84J032p67j014P50Q97q91
2926C867j040P96J042q51j000R11J058r34j182Q44J190q16j161Q73J218r34j281Q89J332r19
2903C902j364R47J392r47j490Q46J487q26j370R28J471r91j436J048J591j043j488J199K038
2880E894M27J859N423L497l901o813k044J460j026k556R29K559r39k668R71K699j059k787
2859A925J177L002j180l106J200L224j274l396J317L638j299l717J406M023j420m233J529
2838B816M541j549m659J744N150j780n383K057O055k040o335K393P082k421p504L156Q832
2818A2155l217r388M404J1464m369j1920P322J6160p232j5081J9169L2348k92N1785K91479
2800C94787N32026M36236k7333m67025n19202k61595l6942p78l1827j2693J7567K170k0783
2785D608o338J4739N052j1781m567P921O95r425j693Q129J204p731j270O972J077o574j020
2764bO433J877m786r05M377r3n079J35N911J123n443k160M109K764p41J462L190k316o512
2742C344r64N502K520l551k435J465k62l471q06L095P04l097p76L024R23k778l05M977M841
2719A1950R41o95j040l494m630q96K510L46k665o47K365O25k287n77K236N93k220o72K142
2696C885O68k048p64J950O85j932o43J876O58j858o25J794O19j800o39J779P27j691o66J653
2673C628O42j678o17J704P13j607p37J583P33j488o55J467O62j460p02J520P80j343o58J366
2649C853P12j312n96J427P62j261o95J330P44j281p99J126P08j217p36J090N85j242o74J152
2625C676O67j159o90J136O30j196p88J136P78j147p65J062P81j045p74J053Q33r92q08R20
2601C308P93r34p49Q80P38q92p68Q61O91r38p16R13P55q74p51Q78P59q70p89Q39P90p41p34
2574B449P96O94q36p62P68Q15p15p15Q16P64p65q34O97Q36n95o56O76P84o47p16O18P41n93
2546C620p65N68O43o91p27O06P75n58p73N59O57n76p07O27P81n51q04M31O42m92o28O06P13
2519C956o20p50N83P84n49q02M32O64m71p00N34P91m44p52L84P12m24o46M90O78m57o86M50
2491C157P23n11p83M52Q06l29p29L06P10l26o48L89O46l92o69L68O65m70p91L44Q44j92p42
2464B828J97O72k66o85K52P16k23o85K53O07k33o08L29O72k66o86K52O24l15o85K53P62j76
2437C589o76J64N66j74n57K83O25l13o77J62O50j89n60K80O22k17o36K03N98k41p03J35O97
2409C631m3n62J79O17k23o49J91O35k05o67J72O94m6o51R0N83n9n83J57O32j08n71P1N88j53
2379C720o15K7N52r0n22J20N93m9n92J49O33j07n75O5N80o2n25J16O29j12o30J2N41km96J46
2348C506N67j73o54Q6O85M3o73l1N81L9n36QN69K7n29J4N34rn21K2O42%n92m9N50J05n06L7
2315C742N69K6m92m8N43R8m58j3M58J3n30J3N53J0n57j13N44J00m99n4M59J14l92m7M81L7
2284D557m26J8M82L8m80O3N59J7m84O0P11K67l25K0N10O7m95n1N44J00n91k46M23P6l92N2
2253E074N62J18n55j11N62K16l76l0O13L66j09J37O24L77k4L21P24K79k69J75N92m9p58l14
2224H145L50Nn94j50M86K40l41NN82K37k75J69P56M12j81J64Q65O18K6K73Q47O98K55N99J095
2195A5286Q48M17Q60J567J419J089J632K345K346K207K947M067M610N246O973R160J1184J4189
2173H8392J9372K6372L4715M5353N7249O6278O8500O3995N3481L5681J0753j6101l8265n4157
2156D61618o5264p0249o6547n5701m3509l3530k5288j8291j3503j0942q819o404m874m491
2140C4206l849k712k267k453k107j272j124j609j362n51n50j041j042k42k42p73p73j24j24
2117I989o30o30J23J22m82m82J38J38k39r1N28L80k89k90M19K71n46n46J5J5p38p38J6J6n39
2087E930n39J87J87n07n07K03L51k78m27K20K20l45l44K67K67l32l33L00L74l03m52J94L41
2060D674l54m29L04M53k59n05J62M09j47l93P6L23j90m36J07K55j38k86K26L00k13l62K09
2032C786L57j98l46J27K76j56l05J58L06j56l04K15K89k50l97J53L01q7k34K02K77k10k84
2005C520K57L30k77m26J73L22j85l33K20L68k30l78K06M53j70m17R1L37p6l23J20K68j95l43
1976C312K27L75j19l66J41L87p6l22K15L63j80m27N8M03o6l13Q9K37j77l25J80L27j66m12
1948C365J61M08j11m56L5L80q9l36J06L52j29l76P9L25j06l53J32L78r0m37L8L83k5l69%L46
1917C611m9k95P9L26q1l28N1K99o0l06M5K92m1k88J11L57j18l65M1L86n2k98R4L41j7k64M5
1885C516K92r1l38P6L24j33l80J27L72n2l99L1K77q7l34J26L73j76m23R2M38k5m69L3M76L9
1854C685m06m2L03J4l33P4M19k6m69NM49O7l78P2N15P8n65k24L18J82k62p0K75l4l79n6L88
1821C600Q5l58q6L59P5l69j07L38J16k29q4K63Ll42K8L74P8l67q8L55M1l05qM36Q4l60j19
1789C413L24R1l54j70K75P7k68m6K99K2l24q0L65J30l14m9K96L7l09j9M26P4m69j65L77R9
1758C738l44m8M96J94m49l22L20K71j74j01L43J28l17k11L33K03k42k04K39J78j67q9K57R0
1730D122k56m1M03R5l50j68L75K09l34k38L06J69k74j85K59J85k59j41L04K35l07k43K01J96
1701D263k49k46J99J98k46j78K67J92k52k91J53K08j37q5J62M4l01j73J72J35k10j51J95J21
1672C790k25q1K65J54k91k07K37J07k38j52K93J76k69j88K56J82k63j69K75J58k86k77K66
1645C513K10k34k38K06K06k38k03K42K42k03k37K07K75j69j88J57J94j51k29K15K22k23k40
1618C336K05K42k03l21J23K34j11k68P7J46j02k4L21J72k71k89K55L16j28k00J45K07k38k91
1589C333K51L63q2k71P5J49j97k87J56K74p1j68J77J78j68k69P8K00j44l11L5J95n2n9J88
1559C573J75j70k03J43J43k02j31K15K70j74j79J66J97j49k34J12J85j60j00K46K34k11k42
1532C504K02K39k06j89K54L29j16k87J56L24k3n0L93L88j56k94K49M09l6k03K40L58J2q9L54
1502E762M85n9l50mK55r1l37QJ81j65l37RJ31k13l28J7J60k85l85J58L31k12n24q0J68q0k18
1470C997J28L13j31m36r0J81j64l33J12L96m8l91m4K70K3k67k0L00m5l24K2K68K1k63j7K48
1439C706Kk53R3L09l7k44J02M28Q3k84l7K65J9k61j3J77o9l20K5L09l7l60j14K62J6k57j1
1407C499K06m1l17K9L50J02k19p1K18k8k58j1K73K6k88m0K68K2k40QK42nl01n5J74K6k13L4
1373C390K49Lk94m7L11O5k66k0L57J11k81j31K44R6j78k9J55Pj84l6K36j1k36J2K21k6k71
1341C447k4K85L7k50mK31j6l01n5L47J00k90j42K59J11j85l7K59J3k43NK38ql64j18L52K03
1309C850k58j11K48R9k69j21K15J42j16m2J72K3k72k4K53J05k23p4K34Q6k80j31K51J03k30
1279C630q1K51J04k27p8K55J06k43r6K38R0k43r6K44R6l19p3L49K01k58j83K43J70k46j72
1249C662K41J66k74j26L02J54k83k83K38K39p5p4J84J85k36k36J46J47j11j11J97J97j94j94
1221C861J63J64j34j35J75J74k12k12K20K20j08j09K50K49j62j63K90K89j98k72J58L07n2
1193D763k00N3N3j91j90J18J17j53j54J35J35k19j44K80J31l10l10J43K91j00k49O1J36j42
1165D054j41J71J72k22k21K10K10k19k20J87J88k11k10J22J23j11j11K42K42k22k96J35K82
1137D154o4k11J40J40k43k42J64J65j57j57K49L23OK54J014Q66m77j119M43K466K387j32k346
1110G623j803Q01K628J510j500l104j575R06J450j39j372r52j5J83o4o7o7k78j29K77K78k39
1084D352m86l8K08j00k48J8J65k4j72J08J83j38k12J21J95j78k52J09K57r3k42J41K89j48
1055C815k95N0K96j2k59N6L02n0j99M2J90q8k36P3K20o9k17J41K88j40k88Q2L28j15l62K0
1024C573K67J3k34L2K78n1k00O6K13j61l09J04L51P0k75j0K36n8l04K8K75mk51M6J93r5k44
992C549P7L24o9l16O6L13p6l23P9L25j8l63j1L34L3l12P6L24j6l62L3L79N4l90n1K95O9k76
958C747L9K85pl52K4L69O7k78L0L76O6k79J7K64rk55J20K69M4P85K055J513j234k370O22M029
927I937K813j976m110j593J515J368p00j638j073m32j23K5K1k26j83J63J74j71j71J74J47
902C941j99j98K46L02j42j67J79J61j85j84J61J58j88j87K57K49j96k32K12J89k56l11K31
875C841K70j75k80J65K17k26j96K48K74k70l37K06L01k42k49K95M05k37m10J33K92j53k95
847C577K48L77j65m25J19L90j52l62J80M39j05l82O2L35k08l87K54M74j68n25J15N03j38m72
819C584J69M99j44n44J96O55j84o71J68P27j11q33J04Q57j79r82J54J240Nj352j17J465J33
791D839j719J0K474K53l054J734J2834J5451K455j3192j5101m882K553J022k205q73J546P07
770D852j193n52R23M79q51n05O48M02n68l20N50L03m63l16M57L08m33k84M42L69l87l87L12
743C786L12k70k70K62K61l07l06K24K25j86j86K90K91k19k93J86L35j71l20K79M28j55m01
715C795P3L21j13l60O0M06P3k73O1M06N7k88K1L66Q0k66%K46j8l65j05K40J5k31K1K68k0m65
682D005j44L01J97k46j60Q7J1k36j4L32P7k69j76J69Rk38l4L11J35k10j42K04K9k18l9L07
651D048J02k43r5L49J47k97k54J90J46j99j13L31K39j06j06K39N3l92j52L92K60k83k89J54
622D121J75l69l20L22L48j94l00K44K93k50l54J88L05j38l18J27L34j09k95J49K90j54l03
595C792M3K70p6k11J34J92j53k14J31K07j38j45L00K78k65l57J85L38k05l17K27L70j73m50
566C763R2L70p5l53R2L84o1l45J00L52r3m01M3M33j2l57j2L54Rl12L3L30j5k44J02L79o5l49
533D142J94M75L0l77l1L82o1m39OL77o8l89N5L49r5m77O5N07l7n36r2M42R7l67k0L98N4l67
499D217k1L63J7k80J65N41j00o62j19M74K9m45R7N38mn72l0N03m0n83J58Q33R3q89k46O90
468D727L44m20p5N45r7p93n4Q63J23r33j92R06K64q40j98Q79K37q92j52J055K16j007j66J310
440E650L72j183l44J338M00j254j9K001O67j763n29K161J026j918p82K153Q20k075P40N327
416A2788L205M59R887K2290J2466j5912k3266R628M3540L0108j8713m6493k9265j90O178l176
397A3534m608K932M759o95l311l92K125J888J246m45l949m225J945P616M507m052p457l576
375G842L23J75q61k48J97o53o52M67P14m42q86l5K12l77k29O07L60q24q24M57P03k25n71K06
347E436K07o06o05M31O77k13p57q4L60q7l34J19K68k85k84L35M84j55n01J8K64j82m30R5L42
317D513k0j68J53J53k39k38K30L78k01m48J02M47J59j87O7O7k73k73K28M74q1n25j55K90Q0
287D533j67j9J29m9j98l2K16J9j30RJ58m0m0J82J82j65l13Q5M30L47J99J44j04m66j20P74
256E564J021K25q11q46k04J38J37L8j10m88m88j28J20l0j78l6J11l5j83O9K18K9k18l9K08
226D084M9j98j05J42J0j37MJ53K7j21rJ38J5j34LJ50O7q1k0J29k0j68m5K02P1j76p7P1M0j08
191C956l3K13R4j53j79O8J08L3K0J9m1j89l7J10J5j34r7N2M3j04o7Q0J34j5j21K6J21M7l8
156C931l8mmN7N7J68J69J20k7j64r1K54M02J63k82m85k38J79L26J19j28k76k03m9n0mnL2L2
122C961m1m2O9P0ppR5R5K66N13N28j13n78j34P37Q84K5q14q48l05j0j0j52j53QJ57J65q1j31
87D147J17J84o3j60J85J92k52l15N25P23m13n84K525O142N006j098n885m800r00N67n68j050
61D225Q6N91j49m01K40M46k93n16J25M44r9l21J23L84j59m50nL18P0j02M6R5k50l24K1K62
30D407q4k19J26K63q2k86O0J79o8k78O7K67J9j96m8K11O3q6J62M67O15M73J27m61o10R4J031
-2F213R48k85j073p27j4j4k71j22J56Pj40J06K99N2k39r2J30N5l0J19J76p1l30q3K37R0j18
-35D979m3J12L8p8mO1q8j61Q7K09j36l34q7J96M8j37J1J97n0k49j01J70R5j38o5J67J9j59
-68D559j0J74K5j87l9J48J48p4p4M6j02j86l7J19k9k57j0K37R0l17k44J13J86J7J6Q9n9k81
-101D061j33J61J62j50j50k1k1OPR4n4j83l4J79J06j17m3J42oj73r9K03L50L11L12J45l98
-134D657o58k15O02O76K0n23n15k68k03n5Q7Q7p7p6R0R0j32j33J31J30m3m3J06J06j8j8J03
-166C908J02p0p0N2N2p2p1l9l9l9l9N7N7j16j15Q9R0q3q4Q5Q4j87j87P9P8r4r5J09J08j13
-202C437j14O9O8j04j04P8P8m5m5R3R4j24j24K9J03o5j39kP2n1j26nO8K2K2M3M3j26j25j3
-237C007O1j7j7O8O8n5n6P5P5m9m9P8P8r5r5K2K2n2n2J7J7j03k9J53P9j46j47J35J34m1j15
-274B971L2J06o4j37M9J74Lj20k5R8K5m8J7J7o2o1L5L5q4q3P5J50j6j6N5N4j18j18M5M5p8
-311B956p8O7O7j01j01j3O1n5n5P2P2j00j01J32J32j36k10P2K45N3j69j4J09k1j44mJ20mj28
-346B724m9P5L9l5K0J9j01j01M6J69N0p3m8K6m8j21K4J47O9n5o3o3J5J6P3P3j02j03L1J78
-382B832M3j05o2o1p0p1J19J18K1j26m6K8k2k3k5k5j09M0J59J60j15j14P7P7n9n9J30J29j28
-416B713k02M2J89Nj44J3Q6p4j48J1J60m5j94K1J69j6j64J0J58m5j93m9J98R4j53p0J77P9
-450B628p0q0O9Oj41n7R2R1n7n8R0Q5o3p1Lj0j1O4O4r5j69L3J80k4j72NJ53K3j24p2J74J13
-488B599j33q6O2N6r2r4N5N5r3l7J12M9r8q1O7K0n3K6J00l1j05K8J75L2k14j28J18R4n4j19
-523B230L0R4K0L5J10M0j08jP3k2j69q4O5O4q4J9J67J9k28j04J44J38j10j36J2P3p5j9K27
-558B420K03N6o4J0mj52n0J98J93n5k27j54k5k6j9k0j9j9LMO5O6R6R7m5j93o8Q0O6qrj0r6
-597B294r5K6J01L6j12j7N8rq3P7J51n6k04p6J71J34j13o5Q3M0j09J6J64O5j81j03J45Q3o5
-632B356J6J65R1j56p0J78J78p0j91N6Q0o7p8P1J26j20j43NJ10l8rJ39J09j39j63j4J06m2
-665B486o5o4o5o4K4J73L3k13j27J19J57r0j34J13J13l6p8O9J31j15q0J67J66q0k00M7J51
-697B538r5k26p7J46kj45p0O4O3KJM3M3l8L6Q6o1j77k9M1l4m1J07J11l6j29K0J04L1j0j0M7
-736B303M7j6j5n1j25p6P1L5m0K1J68N0j97j14J32J32j15j10J38J68p9j52nJ01m8j37J1J47
-769B244jq8O0J22k6j76k9M0L9mmJJp9oM6j03m6J02J64J6n0R8O7q1j36J11J78o8j36J11J72
-807B539p4k10L7J80L2q0pR7n1r9M9J55Qj53p9L0m4j16OJ21lj67m5Q9J4j11J3J21M7k8M6J07
-845B424o5j72%J76N3j17m2R1J6j19m6P4P3l4M0J30N7o1J3J44P0m8m9L3L3L7L6M6k9o9OM2
-883B743l1p5%L7l7j09l5L0m4m8P5Q2m2n8J14R0j32j12J59J83j86m17r6K27J04j70j69Q2Q2
-918B247r2r2K3K4j02k8P0nj05O8J96P3j14j14M4M3j00k6R0J6n3K0R2l2j59J4K39J14j14j13
-954B124O7qj26M7K49J25j92j91J09J09r2r1Q9Q9n3j26j5N9j1j2L5l9j03j03J01J02K0K0K1
-988B204K0JJQ8Q8l6l7N0N0p7p7j6j5p9p9l1l1k0J53J60j11k99p7J85J11r0j5J72M9j60q7
-1025A995J51K7j83o1K13J38k10k10R4R4r4r4J65J65j62j61R4K17n2j76j2J11j7r0k2N3m8
-1057A925m8O8O7o0o0P5P6q6q6K6K5o7o7M4M3rrP8P7j21j22Q8Q8j9j9M3M2q8q8M7M7k7k7J33
-1098A989J34j23j23L8J12l3j57m1Q2Q1Q1K7K7j10j11N0N0n2n2J58J58j69j69O5J39m7j71
-1130A833J0J33Nj44J5J63J24k4m2m2k1k2O5O4n7n7P8P9j15j15M6M5p0p0R0R0j10j09J00J00
-1166B042o6o7M5M5j4j5M8M8j30j30J20J20o0k08J7J65K0j28QJ56Rj38p2P6jp6O1J35L2j16
-1202A926j3O1k3r8N8J33j5j63q1O8O2q5pO7N3r5l4J15Q2Qk7k7l7l6%Jq7q6R8R9j0rj0ro0
-1243A819o0P7P6q9q9J36J37k9j77K4J72P1p6PQ2l3j07m1L3q7q8L5J82O4q3MMq0j54L0J78
-1280A938P7p0l4J15M3j05k7J22K5m9m4K9l4j08J0Q5K0j29n4R4L9l5J7J6m4m5K9J02K8j21
-1316A890n1R6L2j16l8J11M7k7R8K46O6j82k46JJ75J75J90M2j09k58j92m4n0m9L4L4P1P1m
-1351B013lm9m9Q9K38K40K41J82j63m28k79L07N53K04l40m28j83p0p0n5n5J9J9K0J9j23j24
-1383A725N0N0m3m3P8J53Rj40p0P8R0n8j1O2J4o1J3Q8k4r8k0J27Pj41k2N3J2o3N6J30K3j25
-1421A899M4J91J07m0mJ44oj55l2J17Q0o7j37J1l9j13l1J17qj57j38J09J05m2o9P9J19M5k8
-1456B101k8p6p6M8J95J25j23j40Pj9j67%J48J07j40j09J37J81o7j68k0L9L8P6P5k4j72p1
-1489A877J77J65q2j35J4QQL5J08M2k05j73P3Q1o8j36J2J85L8m4m3NMl2l2M2M3l2l2K6K5R5
-1527B049R5l0j04p2P7K3K3R7R7K3j25j7J31J04j43j61j3L1j16m3J06J1j37j37J1R0n8m6K01
-1562A967J60q8k04M2J42pj69k1J31N8j07l2R2R1p7p7J0J0P9Q0p8j51q5J62J56Qp6jLp2n6
-1599A890R2J32j6o1J4R0n8j22m9J6J6N6J30R3n5p5kk4r8n8Q9R9m8q6O2R8m9j10l5K1K2L7
-1637B011J11M1j07j45MO3j2j1O2N4r4r8N0J12l6p1KO5O5J9R3O3q5j27K1J11l7n3K2J04L1
-1674B228l1M3P1mj18j18J9K0J46J45O1q7n9Q8J18l0n0K4L7j10p8P0J96M8JJM5k9j7J30J34
-1711B894j5j21K7R2J7n6R2J66R3QPR9R8R9R9R4R5J55K29J64J6O7L13M02K54K02L51M70L95
-1745F806L26M75O61O61O48P97Q58Q58Q61J009J043Q95P63P62O62M15M8j99l83o29q23q24
-1772A5690q73j022j083r35q85q85q34n87n00n74o00m52l54l53l96k48j50k24l02k27j26j27
-1798C953j26j27p7j52j41PNj43j80l2J18l1j64r1N8N7j23j23qqJ9K0Qj39j76k9N5N5j21j21
-1834B243NNO7O8m0l9k9M6K1j28r4N3J05m4q3rJ9n5j01M7O7q2j39RP8Nm3J04Q5j62k24K3J98
-1873A976N0j12l8P4p4j40QK13O4j44LJ76K9j56q1R6R5q5q5J0Ro5o4N8N8o5o6Q3Q3m5m5M6
-1911A866k7j11L8J07L4q8q8O7O6ppL2L3r2r1N1N0p2p3J19J20n4n3J7J7n6n7N2N3k2k2N8N8
-1950A918j14j14Q1Q1r2r1O8O9n5n4R6R5j26j26M6M7k8k8J24J23j49j48J54J54j9j8L1L1j36
-1985A820j37J35K08o1k09o5Q3P8p0n7J7Po6l1l0L9L9J0J1k7k6O4O4o0o0M7M7k7k8K0K0j7
-2023A738j7MMM2M1JKp3p3N6N6j8j8j4j5j03M5J07L3m0l9NNo9o9N4N4k0j9P8P8m5m5L3L2m2
-2066A749m2J00J00p3p3R1R1l3l2P9Q0m3m3R8R8p4p4J34J33q6j61l8J11rq4L9M0l9l9rj0K4
-2104B005K3Q1Pj08L9J93J93L0K9K28K28J54J53M44M44K71K71K39K39l2l2l2l2j55j55R4R4
-2136D913k22k22m1L2j38k87j25K2j50k98k03n5r2k40j73k5j17j17m0m1j13j87j20K9J5J5
-2167B020J7J8j50j50K6J01k1j69o9P9K8m6l7l8L2L3J17J17j55j54Q3Q3m0m0M1M1j28j27N0
-2202A562J24l4j83K9J78M1j06jJ47M8j98j31J17R1n6q7O1K5j24m3J05J58J0m1m1n1n0l1l1
-2236A488L1L0K9K8n7n8j5j4M7M7L5L6n1n1J9J8P6P5o6j40n6R3J34j4j45LK23J49j12j86M4
-2273A640J18k1j69j1J37k4j72j9J29O3q6j7N8np8k7J21M0j09n9Q9Q0o8j9j9k8k8N0M9n6n7
-2310A502K2R6N1r6k1k0k9l0R2R1m2j17m0J07Np0qO6j2j3P0J45L0j18k2N2l5j08O7K15M8k00
-2349A678r6J50Q3j64j10L9Q9n9n3K0K6j23l6J11J12l7p9O8O9q0j22K5K1n3q4O3N9j5m4L0
-2384A488Q8J3j0rK2K3o8o8l0l1R1R2k0k0k2k3n5n5L6J11%j47nJ43N7r2q3O4J26k2r5N4J10
-2424A663l8m7K7J22k7j34j34jJ47J56Qj33j34m1m1M6M5N5N5q1q1M0M0k2k2L9L8k2r5j2J37
-2461A553N5r3n6R2N5r3m8J00J36O2L3L3K9K8m0m1lmO6O6r4r5o8o7o3o3L1J06mj51m0J08P1
-2500A601p7j37J1N4N4qqo5o5M6J21L6j13q9N8J2o2M9J23L4j15n2R5R5n3j01M8O2j1m7K7K6
-2538A549m7k3N2N1k2o3J1KLQ0Q0J2j36n7R2Nj43m9J00R4n3p8mm6m6K0J67M0j07q7O0O1j86
-2577A332j38J08K03N5j11l6P0lp3KO3j1k9M5Q7o2j75j01J08J07M5M4q2q2n9Q9N2k2l2M1M2
-2614A477l3n4K0L5L6N2N2n7j31n1R7M7j02q7J59J42pj54nN9j4k1N3K1n3n8R0N8r0j5J34Q4
-2652A684j63k01M6J67J9r6K7J09j5j21m7J4n9m3Q1J17nr1j7M3l2q1pN8j6o9N5J42J7n4J9
-2689A481N3k1r6k3M3l2r1L2R1J7o8NO7po3J1M5p8j09O5J44K1q7j2M9k5j10J3R7K3n7J7Q5
-2729A480l9j43k0J54Q0p1p2O0O0k5k4J3J2k4k5k5k4m2m2P0O9J3J3J3J3JKOOo2J3M8p5j34
-2769A279j0P3P3K4K4M0q4j13J0R0J6l1M3J08j6j03k9L7L8o2J2M8p5j10J3J24Jq3M0J23%j62
-2807A338q7P2P3l2l1N5N5n3n3L4L3m9m9O2O2n7n7P9P9j4j5p2p2l2M1R3n6r3N6J17l1j27K0
-2847A289J80J06q1q2N0N1m9m9Q7Q7r1r1O9O9j30j30L1L0nnN6N7n4n4Q2Q1l8l8l8l8k9l0N7
-2886A350N6n2n3L3L4L4L4k7k8rqrqr1r2P0O9J1J1M8M8k8k8J0Rq4q3J01J01q2q2N3N4L2L2
-2928A426n5n4KLPPlP1J17l1j34o0K4K5m8m7O4O4r3r2R3R3ooL1L1l1l2L0L1l2l1l1l1k4k4
-2971A254Q9J4j20K7J67R2o3o4J8J9p2p3Q9Q8o0n9K6K7o0n9KLN8N9N8N9o1o1K5K5r9j00L6
-3010A284L6M1M1M1M1m4m5M2M2r1r2O9O9n7n8NMm6m6J39J39j13j14J16J16j2q7K4J71j1j59
-3047A445p8J68J12l6j39o5L4L3k3k4j50j50J6J64J49Jr2r2o7o7J17J18m0l9llL0K9qpj6j5
-3085A302j5j5J2J2J2J2l8l9P3P2m0m1lmMLMLl7l7j%p2p2Q8Q9L9M0k2k2lmL4L3o8o8ooK5K5
-3133A269K5K6m6m6R1R0q0p9L1L2k6k6k5k6j2j3N0M9n0m9J11J11r1r1M5M4j6j5M1M1m4j17
-3171A204l9Q4O1j3%jK8K8K8K8n6n6L1L0o9o8O6O7m6m6O5O5m9m9J3J2k6k6O1O0j41j42J39
-3210A243K13j1j83p3J00J02K7J9J8q2q1K9K9k3k4L9L8j3j3P3P3j01j01L4L5%jL7L7o8o8J9
-3249A323J8m6m6Q7J61j3j85r9P3N1k3K8K9ppN4N5l5l5P6P7J3J4J4J4l8l8M5M4m5j18n4R4
-3288A481J0o5k3N1L5m0l9L5J0o3r6k2NNM7M7q0p9PPn5n5N5J29N6r1j8N6N0r7k0N5%p4rJ39
-3331A354P0p9j35J2Q7J4k3k2mnmnK8K8l4l4R1R0O7q1q5j2O5qp7p6J04J04k3k3J4J4o1o1M5
-3373A335M5rq2m2J06N3k0poo9o8J8J8nnP7P6m7j22l7J11M7j00r7N2M6k8RQ3R7n0p4p3OOO8
-3415A312O8q6q7%%rj0N2N2j2j2j2j2n1n2P5P5P3p6QQj%jjk6k7L5L4p4p5l1J17R2n6k5k5N3
-3461A293N2l3l4r4r4R1K40N0j96j59Q7J20k9m1m2mmnmO3O2m8m8J7J8N5N5o1o1JJk4k5J3J3
-3502A225NMN7N7M6j02j9j9k6k7p3P6J7J7K6K6k5k6J2J2OPl1l0rrO9O8L5j13n1R6J1J0j7j8
-3545A287p4p3q1O8J19k9q1O6P7P7p4p5OOl1l1%JO2O2q6q7j7J31N4p0l7L7M3l0k1k1j9j9J7
-3587A157J8l4l3N2J27N5o9o9N5J4o0k3N1K7r5o2O2Q2m2m8K6K4n1m4P9N5o8o8N5R4k9q8L5
-3626A185N1k3n1P2R8k6j51p7O2O3M7k7q0q0P2J47M1j32j32M1J15M2k2k3J9n6k4N0O9nqO6
-3665A323M3q0q3M1O4n9n9O4J16rj33n9M5M4l8l7M6M6RQn8n8j8N6J5o0n3P0J25Kn7n7j6j7
-3705A166M0M1oq0k6M8kj25m8J24P2j02j01P2J17n5j16N6K00K8j28n5P0P0m8m9l1l1l3Q9J25
-3742A282Kp2N1R9k4j48k4J24%j37o3J01J01o2o3QQ2LLm8m7k0N4N4k0r0j5M3M4J1J0Q3Q3m1
-3783A364m1%%O7O6L4q9r4K9O5rp5kM3M4OOJ0o4o0n9l0l1M1J15O3j10j13O0J63M0j44p0N2
-3823A277N2j7j8qqrqJJKJn4n5k6M7M9k6k5M8L5l9m3L2M1q3q2M1J02K9m6K9J09j4r2L2R0l3
-3867A332j22m7K6K6j1j0M0l3p0N3J28k1j44p0M9M9k1k0J7J6J7J7L1L1k1N4P3p6j50jJ19M6
-3905A307p7p6L3L3O1O1L7j11j21K8J35j2m5K9Q7o0j35J3J24N0p2p2l4l3rJ39J41j06k29J8
-3941A104K26P8j41o8J01K7j41o7J27J27m1m0K0K1n4n3R8R8p5p5O3O4n9o0M8M9k6k6O8O8j06
-3978A355j05QPM5M4mmm1m2O6O5n8n8L8L8l6l6J41J41q1q0K0K0K0K0M9N0j24j23J38J38l5
-4016A576l5L5L4L5L5OOj17j17P8P8MML8L8r7r8N9N9k7k7L8L8p2p3N0N1l6l5P6P6j33j33P0
-4057A484P0m1m1N2N1J5J5Q3Q4j26j25N2N3n9n9L6L5p5p6R5R5m0m1Q1Q1n4j29j9J05M3q1p7
-4095A487lj6j6K2K3m0m0Q3Q2m9m9K7J01k7j50n2K1L4L4NONOL5L6j25j25O5O6p1p0O1O2%%
-4137A428l2l2l2l1J68J68j16j16P3P4o2j36pJ17k2r6j9N6l0j05L0J03J8n7L4J08m6j69k6
-4171A243R8N7o6qO6Jp2j5O0J8n5J3J2n3n3N1N1n8j32M9J97M8k00j05M3R8n0l4J14N1r6j04
-4209A169M3L4l9k7M7Q9n9j25n0L4L4P2P1l9m0nom2m3K2K2j5j5K4K4j3j3K1K0K0K0QQk9k9
-4251A193J5J6J5J6m5m5M2M1n6n6n7n6Q9R0p1p1L1L2n1n0L5J08O9q0m8K6O2O2m4m3q0q0R9
-4290A108R9l6l7N8N8q5k32n3R6Q2PP9P9j1q5KJ50M3j05j82l3L4L4O3O2m8m8%J%%M4M4m2m3
-4332A103J3J2r4r4P9J52Jj48o7J81J19j28r3N6Q6o2j00M7Q1o8p5jN9N9J8J8k0j9J4J5N1N1
-4370A246klj29j29j3J36J03m5n8J6k1r5k8J21J21k7r3j9L8l5k9M5J27N3p5p5m3m2L0L0k7
-4407A078k7O8J42L3j16o9P9L8l7j4J34K7j20j94m5M7M7mmL3L4k2k2M1M0N2N1n9n9N8N9N9
-4445A328N8Q7Q8Kp2K0J69Q6o1l7J12J08m1q8j4llo9o9p0o9L7L6m5m5l4M0K5j23j49p5L4L4
-4485A197rrp1p0M1M2j9r3k6J21O0q8j03k9PPR3R3l8l8RQ4k0j68j24J24J29j8q9N9R6n2j26
-4524I72K2M1M1j5j4o7o7j3J35J40qn5K0J5n9q0oJ5J4k2N3R9m9r5k0L9M0k3k4o0o0POPPM0
-4567I76M0k2k2rrK9K8P8P8l1j06K0J68Q6o3n6R1J49%o3J1J6j32j58j0R6n2j16m2M4l1m2J06
-4606A052J42nk07j32P8J53pq2p6lN9N9K6K7l1l2l1l1L4L4L4L5n7n7n2n2K7J01M3j05p3J00
-4644I71P4n0r0Q2J66pj38o4O8O9qrl8l8o9N4J13L8l2l3K5K5j4j3o7o7l6Q8R5k8o9N5R1l2
-4685A112j20KN9j6j01k6O2O3n3n3j1j1l5M0Q2Pk9M4J10j5j77j03Q1Q2MMLMl0l0L1L1n3n2
-4726I06P8P8L1m3n9n9K6J00O3j1n3n2NNqrlmm6K9P3P3klq4q4l0M5P6m6r9k4O2O2L7L6M6k9
-4771A083p5%Q1Pn8n8L2J05P2P2k7k7K4J47J22lmJ69K73R9j3j3J37J37j9j8j9j8j99j99o4
-4808A746o3p0o9p0o9l0k9PQr4r4M2M3p3p3J3J3n2n3QRq1q1N5N5J3J3J4J3rrqrk1k0k0k1n2
-4853H82n3N8N9RJ0P2P1m0l9M6M7n3n4n3n4N1N0N1N0j1j1m4m4rO4P8p0r9M9J06m2q6j2J39
-4894A118O5j01j02K9J02J5j33p1P7J04K9p6p5N7J31M6j02p6P2J59J1j06M3K01J28m2m3K62
-4927A722K62J88J89K91L66K28j8j91k65k67k67k09k10j68j68r7r7j06M2J09m0j62q7M6M7
-4957A138j03j03j6j7j7j6M5M5j4j3M8M8J9K0j8j7m4m4l4l4l8J11J15l3j41o7O8O7LLN3k0
-4995I94j31J7J12L7j39o5J38J38rj58l0M5J2J3J7J8j04j04L2L2o5o5P0P1J1J1J2J1j07j07
-5031G07N4N4m5m5O7O6j7j7M5M5j6j6M6M6o8o8J8J9m2m2R4R4m4m5j0O5J1j38l1J16J10l9n8
-5070I16n7j1j1O6O7j6j63q7O2J82L3j08j09K9K9K9K9LLLLo8o8l1l0P9P9O1q8p8P0J47jp3
-5111H91p2J03J04o3o3M7M8l9m0K2K2q5q5K7K6KJL8L8RRk8k8n5n4N6N6j9j9J7J8n7n7J0J59
-5152I39R0n7p7p6L0K9L0L0K3K3K2K3J4J4J3J4o7o7k9l0o6o7P0O9o8o8m0J08R8R9n3n3j19
-5192H01j19R0R1n0n0J8J66O9q0j07M1N5N4m8m7oooomllmK1K0K1K0J4J3q8q8k4J24R6n2k31
-5235F92q2J09J08mnmnl5l4J01J01r3r2J9J8n5n4J45J46J2j35M9M9L7j11k8k8p8p8j0J38J49
-5273I42Jo7o7K0K1K0K0l9l9M7M7m4m5O7O7q1q1P0P0N1r7j4j4m9m9J28J27j8j65j19J28J36
-5311I74j3m9m9kjK6K6P2p6p9p9M1M0M1M0nnm2m2K2K2K2K2j0rj0j0POn5n5JJ%JN9N8llj02
-5359G82j02L4L4j4j4o1Q8Q9Q9q7q6M5M5pqq2O6P6p3j39RP7P7J2J2J2J2j27j27Q3Q3pqppj9
-5401G50j9R2R2p7p8L4L3J8J7J8J7p7p8N8N9L2L3mmr2r3Q9Q8m6j20o0Q8N4r4m8J00N9N8j8
-5442H81j9j01j01J07J81N0r8j03M6M0j08r8N0O3O4j4j4J4J3N1N0l5l4K7K7j6j5R0R1j20j93
-5479G76l5J14L5j13K3J71N0r9j50lM9N0N4N4q5j59%J48N9q9q9N8J0j39k8J21R9n0qO7kj50
-5517G39o8Q1P0p9p8P0J28k1j02M6R8K3j6j7qq1p1P8J10l7l3M1N4r3r4N4M7k7l2J17O9p9j14
-5556G75L4J09j4j45k2P9Nn6n7J5J4J4J4kkppM6k9o4O0J35J1j13l9M5M5l7l7l3l3l3l4J49
-5597G86J49o1o1l3l2N4N3k6k6O1O0M6M6M5M6L2L1n5n4o5o4J5J4mj27j27mM9M9K0K0k0k1l3
-5638G63M1J9j06j05J17J86J3j76j02R9J00q2q1L4L4L4L4K4K3l7l8o3o2M8M9l7l6JJJ2J3%
-5676G20P5R4k9q7j4N5j9n5J8L6l7p5%J08L4r7k3Q7Q8o3o3N1J26M6p7j61q8L1J06J7J8m0m0
-5715G42KJJKN5N6n5n5N0N1p8p7OJ31M8p5j29n5J01J01Ro5l9Q5P5m8r9k4rrm1m1Q7Q6K5K4
-5758H39j8j7j8j8mmmmNNM2M2J9K0o7o7K3K2l9l9J8J8N5N5qqo9p0PQM4M5J2J2n0m9K5K5K5
-5804H13K5n1n1NOOo7m5J29J85O3r2r2QRk9k9l0l1POK9K9K9K9M2M3o9o9K8K9l4l3J1J1J0J1
-5849H41%%l7l7J2J1J1J1P3P2l8l9qqJ1J0o4o4O7O7Kp3m6P7O8n5q6j2O2j1m8K6P9Mn6n6M6
-5893H12J20M2q2j39o6P1P1k5k5J2Q7pj29k8J44J51k1j24%P9Mn7n7K3K3j3j4M7M6NNmp8n2
-5933H21P1R0l3j37j3J23J24k9l0n3n4j7j7J4J3m8m8M8M9j2j3MMJ3Q7R2q1j60l6J17J16o0
-5971I45o1L8L9p3p3MNN8N9P5m8j51p8L9J13L9L8L1L1l0l1P8P8l4l3MLO6O5M9N0J3J2k4k5
-6013A271J3J2MMR0R0KKj2O3K8j20j82l4O5rm9m9j0q4n5R3J57r1k10o3J36J36o5o5qpp0o9
-6054I14O2O2m8m9M2M2j18j18J03J04q2q2P5P5l6l6J4J4J5J4M9M9j11j12M2M1m4j17j0J39
-6089H93N5j9k9k9LLO0O0p5p5j5j4M7M7l1l1NOP5P5j2j1N0N0q6q5o5o5o6Q2R5K2o0J4R7K3
-6132I94j58q3Q9R0o7o6O9P0PQL4L4j02j02P3P3l6j11rJ40P3p6m5m6j8j7L1L1l1l0K4K5OO
-6173H80LLn9n9J0J0qqK8K8NNJ0o4p8M5J29N6j22m8J00J01q0q0N5N4q1q2K1K1m0m1M9M9o2
-6214G50o3Q2Q2qq1JP5l6j09nO8NMM9M9n7n7j4O1m6j21J9R3Po8M6J20J5j08m7P6N7o5p0N4
-6256G58M2l2m5K9J1o4l6L8N3N3m0m1q2qJ19J18j6q9j5N9k5r8l5Q8Nj18l1R1J01p1r3L1P9
-6296G36Nn2n3N4N4K4K4l7l7N3N3L3m2RQMM%%n7n8LP7J5n9PQp6p6j3J12N7o6o8N6O2j2p5%
-6342F77M0M0l5l6m5K9Q3Rq1q1O4O4k2r7k4R9N3k2j5N9L6l8m1m0m1m1J9R2J4o1m7P6Q0Poo
-6385G62jp5j8N7P2P2j1j1n2j25j09l5P4P4P3jo3J1O0N9r7r6M5M6j9r4K9J03O1j3nor1r2N5
-6427F39J28K9r5j2J12L1j41j57J6J35O1n5n5KKL9M0k3k2N7N8pq1n1K4N6j8klo1o1K9J53P7
-6467H44r6j45k1J01K7n5n6O3O4j0j0q4q4N8N9N9N8l1l0l1l1J37J37q4j57n0R8K9j19l3J16
-6504G23M1j07p2P6J09m0m0L5K9m4k3N0N1k4m1L2L2m2rO5L6j11r4N4J23k5p6jP1P0J6J5L3
-6543I12j14j49%Q0Q0m4m4K9L0K2K1j5j6N0M9o9o9mP1M2j05j15m2L1L1onooJ21J21L6j12q5
-6584G20j1j1q5K7J75J38j0j42o8MN%%o9o9KP6N2r5o2Q7Q6o2j00M7J22k6j16L2J46kj13j12
-6623E66J00J00l6l5j04j05RQ3R7n1j07M2J15M0l6l6m1m1J6J6J5J6K2K3j5j4k6k7M8M8kkk5
-6663F53j00l1J18J21k6k05n6P3P3L2L1nor4r4P8P9J4J5r9j00l2J16J57J0j05l1Q4J0q6q5
-6700E09L3L4j1j1O4O3LMLLq0q1ooO5O6K8K9m4m3m4m3j0rO4O5j7j7n0n0K2R7O8q0n5J9O0q7
-6745E55j04M4J22M7l5L9J17l0j46p1N1N0l5l5L9L9n1n1j4j4N6N6j7r0n7R0J28k0l3M2R7k6
-6783G43j49j48N4N4K7K7k7k7n1P3J15qj15m1M5M5l6l6P4P5n1n1O0O0j16j16pJ15O4n9o9o8
-6821D56k2k1O4O5K7K7K7K7m0m0M7M6n9n9N2N2m4m4pqK2K1K1K2k4k3k4k3J9J9m3m2K7K6K7
-6863E71K7k8k8L4L4m7m7O4O4p5p5L7L6K5K6o1o1L5L5k8k7J9J8K3K3j4O0N8o5j31pP3jr0j6
-6905D61M9M9j%J11J10r9j00L7L6r6r7O4O4o3o3K3R7K8r6l8Q4R4n4p1LKp3n2R5R0J5k0k0j7
-6946E52j7K1K0L9L9m7m7J0J1J0J1j4j5n1n1O7O6NNp3p4L8L7J1J1k7k6N3N4N4N4j02j01L5
-6987E58L4ooNP9O7q0j21m7J3J2J8J7M8M7l9l9J0J1n2n2K9K9J8n7q9N9N5k0o2J1N1N2j4j3
-7029E26K4K4k2k1J5J6nnnmk8k8L4L4J7J6J7J7q5q4N1N2RQM6M6j02j03N8N9J3J4k3k3L6L5
-7072F29kjo3o3M8M8n5n6N6N6m8m7M0L9J7J8j9k0q4q5N1N2K0K0j6j7L1L1l0l1PQJ1J2J9R3
-7115F69P8p1j37o4M9J24M5k8m4m4k1k1J5J6j0j0j0j0%j%jl5l5P6P6nnnnK2K1K2K2r9r9Q7
-7159E62Q6m5m5qqL4L4mlj28j28l1J17J04L1l0k9poQ0Q0RQQRk7k6J0J1j9j8q1q0L8L7L7L8
-7203F10k3k3K8m6q7O1J22k5j41o6J37J37q6j60K4J72M9r9m7K6j3j3K9K9r1r1k4J25P6p3K0
-7240E37K0kjl9l9M2M2M2M1m2m2onm9m8O2O3RRRRppm4m4J2J2k5k5R5R4L3L3m1m1K1K1q9q9
-7286E21M7M7O5O6K8K9j1j0K7K6o0o1k3k3j4j4j4j4o2o2K4K4N7N7J04m5j24j25N1N1l7l7P4
-7326E62P5mmmml3l2K9K8p3p2O2O3j0j0j0rn1n1j4j3PQM4M5j1j1J00J00j07j06MNj0rN2N3
-7370E89p7p7l3J15O0q7NNJ6J5J6J5p0p0N6N6O1q7n0K4M6k8J7J8j7j6M5M4qqrqqrqrn7n7L
-7416D13P7N7r1m5K9M5M4M5M4k6j00q5O3N2k1j3O2K0K1j2j2p2p1K1J69P3p6j33J6Q9J6j11
-7454D88l8OOk7k7J13J14p2p1l4l4N3N2l7l8j%M4M4M5M4o0o0KKm7m8Q8Q9m5m4j2j2k1r5p9
-7497B88O8R7K2j3j3nmL3L3K2K1K2K1j12j13K3J72J46j01j96m9N9N8j9j8L6L6L6L6ppm5m4
-7537D83M2M3k0j9J9J9J9K0l0k9QPL1L1n6n5KKLKn3n3N7N8mnmnk6k6k5k6O7O7m3m4nnnoJ1
-7585D47J0J0J0n7n7J45J45l0j53p2N2pq2k9J44J24m9j27kJ24N1o0o0MNM1M2r5r5J6J7opP
-7626D06Q0N0p2m1L4N4N5J7J7kp7p6M8O1o3r7K6J08L4k8k8n5n6OOM0M1m6m6RRRRj1j1K6K5
-7670D61ON%%N4k1n6O7J61L8j19j20RRk8k8J9J9J9J9JJl5l6K8K8rqk7k7L6L5L3L4p7p8J6J7
-7715D46P8P8p6p6l9m0m3m3J16J90N4r5r9M8P8p0q2pKKPPK6K7o0o0J4J4J4J4M8M9l7l8l5l5
-7758C77N1N1j9k0J7J7K5K5j2j2k9k9RQJ9K0J5J5l0j04q9O0M7k7k7M7Q3o5j26K1Q1Pn0K3J16
-7800D95M1k3k3J0J0n2n2LKKLJ0J0M6J20J7j31j36J3J38j0r9k6J00K6l8l9N2N2n9n9K2K2j5
-7840D32j6L7L8k5k4l2l2j6N7P2lm2L1N8o4j27lJ27N4n7n7R0R1r5r5N8N8n3n3L6L6k6k6O9
-7881D98O8l8l9J1Q6Lp1k3N1K1j03r6K7L7L6j7j7M0L9P1mm8m9opo1o0pJ17J55L0r6r5j4O0
-7923D99K5m9q2pP6P6r7r6j6J08N4o9o8N6J34J1p5p5N3N3n6n6N0N0n0j23o9N4R6K2j4j5K8
-7962D28K7K8K8q2q2L3J06K5m8m9K5rq3J8J42Q5q8r3K9M9k5n3P0O8n5k1J03P4r8j60J3J00
-8000E05k4r4K8J26Jj18MJ02K8j38o3R1R0p7p7J6J6n8n8P4P5L7L7k6k5k6k5J7J8J3J3lp7j03
-8041B99O9J58L5n8n8Q2Q3r1r0oonoP4P3r9r9K4K4J7J7P0n4j32rK09J35r1j64J8R2k9j02j1
-8081C69J12M1q2l3R0N5j9n8n9k6k6P9P9m5m4m6m5K8K9ppppO3O2o1o1M4M4l1l0M5M5k9k9k6
-8124D07k6k6k6J10J10o3o3m3m3m3m3M1M1M1M1k6k7J1J0J10J10j03j02k5J24M9r8n5n4k7k7
-8161B85L9L9L9M0k7k6k7k6K1K1K1K1L3L4m1m1Q8Q9q5q5N1N1p2p2K7K7m5j20j5J33J00m7j09
-8201C21L9O8pk3N1M6k7r4r4k5k4j4j4J01J00J02m7q6q7O6O6qqnnonK4K4n0n0O0O0o3o4N7
-8243C79N7j2j2rO6M3j05p8P1N7j8l8l8ooOOPOj9j9j9k0M1M2M1M1o2o1J3J3K2K2K2K2M2M2
-8288E39l2l2r3r2Q0Q0RRo5o5l0l0R3R3L6L6k5k6m8m9RQQo5k4k4j4j4JP6P8Ml3M1O4j0p5p5
-8333C43M9M9j4j3K7K7n9n9N0N1l6l6J1J1m6m6k5M8OPllklj6j5J12J13Q1m3j01k7N3N3j03
-8375D41j03K2K2m0l9N8N8mlMMp7p8N3J27O5rj7j7n9n9j3j3qqL7J10Np0n0K4K8m7rJ14N9j13
-8419C95j17OJ11J11n4n5j7j8J7J6J7J6K2K2o0o0JP5L8l6n0n1j8j8K2K3K3K3L6L6m6m6J1Q4
-8459D59Rj14m9P6M4l0j8N5Q4m0j12l9O8O8l5j09p5M8R9R9k9j03j04K0N7N7l0l0PPJ5J5J5
-8499C85J5l2l1l1l2L3L2n4n4M9M9M9N0p5p4O1J36M4q0j17PJ57Q3p8p7J0J1n1n1K5K6j1j1
-8538C63L1L1L1L2MMq2q2L9L9o8o7O0J35L4q9k9R4L3r1q3L9M6k9m0L3L3m0k9M6M1l3j7j8k2
-8580C49k2%%J%J4J3J8J8j0O3J3j11j06J7R3J8J8J7J3J3l3l3l4l3j7j7K0K0L3L3m1m0M5M5
-8621C77k8j01J7J66R6n2p1P7J0j39j84O2J74K7j16m1J30J30p6p5lP2L9j09j08L9J04L1m3
-8656D05m2J10J09j11j85k7J21Q9n9q0O8O7q0j38J0M3l2l4J14J14l4q4j1J08L4j04l0R6R6
-8690E33n2n3j5j5KKLKJ8J7n1n2m1L2J12l7j04j04O6K14O2q6j51lM4M3k1k1K1K1n3n3M6M6
-8731C72RRmlm1m0J7J8N4N4o8o9NOM6M6p7p8Q3Q2m2m1L9L9l1l1jP2M9r9j8J31N7r1j43NQ2
-8775C98QQQ2Nj43j23K4R9n0j06M1J64Q9p6p5kjlP1M8j00j03M6J59J2j29j30J24J23Pj41o2
-8813B64J2O1O0pq2q2O7J43O9m3m3K6K6j15j15N8N7kklkJ04J04o9o9K1K1j7j6n2n2j1j0OQ1
-8855C88R0n9o5QM1l3o9NM1l2m9K5J44P0j15j15LMN6N6K0J9p7p7M6M6llllm7m6P7P7m0m0m1
-8899B99m0P9P8Q8o1j04j04N9N9M3M3p6p6K3R8R2l1j15m0P0P0p6p5j4j4J1J1M7M8l0l0QPP
-8940C54PPPK0J9K0J9q8q9K3K2M3M3OOn9n9P7P7l4l3MMJ9J9j3j3rO6O0o2j38o4J13J13j4j38
-8984C35n5O7Q2Pl0k9m6m7J6J5Q3Q4llp2p2j0j0j6j6M5M6R1R2r3r3p4p3J3J3Q2Q1n4n5J1J0
-9027C22M7M8k6k7L6L5k8k8k8k8K6K6K6K5PQPPl8l9l4l4MP8J11j3r6k1M0M1m6m5qqKKL9L9
-9072D29m5m6rrM7M7N6j8r3k0P0P0q3q3OQ1M2l1k3k2KJKKn0n1l0M5R7R8j2q6p3KJ8J7RRJ8
-9118C84n6n9J5N2k2o1J3J20M6o4o4M3M3ooLp1r7k3J16J16l9l9O4O5k1j43o8J04J00k3p9p9
-9158B64RRM1M1J05L1q4q4l3M1J02K8o5o6j07l3O6J41M5p9j04J9P0nj5j6j6j5pO8M1q2j55
-9197A55l2P6P6Q3Q3N5j18j43L1J56L4j57q3J23J22n7j31MP9k0k1j5j6k4k4Q7Q7rrK8K9k5
-9235D24k5k5k5m6m6J6J6j3j3M9M9J6J6k2k1n2n2j5j5O4O5R1n7r4k0Q9R0o6o6K1K1o1o1R0
-9276C22R0j8j67j05M4L7L7Q3Q3m7m8j1j1L7L6k5k6K0J9J9K0L7L7Kp3j28K0J10L6j14j14M1
-9314B43M2pqL0K9m4m5J16J16q6q7N0M9j2j1j2j2noQ1Q0j14j15LJ51oj53o7Q1R6n1j0O4M7
-9354D27j00j01M7L8l7p3P4J21M7q8q7J0J0M7M6nnono1o0P1P1o5j39l0J19O8q1l4M0N8j6L0
-9395C31L0l0l0L2L1L4L4llr4r5O2O2mp8m3J06M2j07o9P9O1q6q1O6Q8J3o4J0L8L9NOk9k9k9
-9438B95k9L4L3p7p8P2P3L6L6j00r9pJ42J40rj67r3P9P9n2n2Q0Q1l1l0L8L9KKk5k6k5k5l3
-9478C03l2MML9L9KKn5n5OOjjL5L6j1j0J00J01o7o7o7o7K6K7j1j1JJO2O2k3k4Q7Q7j29j29
-9523B70M7M7K5j23m5L0l0k9J3J2j8j9M3M4j7j6M4J18M7j03n5J8RRJ4J3l7l7K5K5PQQPn6n6
-9565B42K9J02Jj47j6J32O5q3q3O6M6j02m1J08P2p6j08M0J09L5k5k5k5k6J2J1M9N0j7j7No8
-9604C15j14L3P2ll8l8N4N4qqk8k9K9K9Ro5n4R4J07m0j67j9M9M9k7k8J05J05q0q1m5m4O6O6
-9644C20m8m8J4J3M1M1m6m5L9L9k3k2rj0m6m7N0M9J2J2j3j3K5K4j1j0K6K7mlmlo5o4O7O7l0
-9688C02j04q3O4L8L7M7M6J8J8o9o9%%Q1Q2p7j52PJ56N1r7j52R5J80L2n4n4J8J8j8j9j0j1
-9728C21j0j1M6M6o5o5J6J6m5m6mnnmN5N5l1l1L7L7p3p4J12J11J5j34p4jL6L5J7J6J7J7M0
-9769C67M0m7m6j%j%MMM1M2k3k3k3k3K4K3K4K3j07j08J02J02k7k8j6N7K6j22j23K6P9Np2K
-9811B01Q8Q9m3m2L2L2l0k9NMNNm8m8L9L9j2j3j2j2K4K4K4K4k7k7k7k7nmnnk0k1M1M1L3L2
-9856C25mnl8l8M9M8l7l8l7l7R0Q9K8K8j17j18k5J23R6n1q7j3klJ2Q7P4p3p9P0R2n7r6k2O8
-9898C02oj12l9J33J33KKo4o4klM0L9m7m6m0l9M7M7L0L0l2l2N6N7n6n5N0N0o1o1LLM0M0j0
-9941C35j0m7m7KKKKN7N7nmo5o4klR5R5j5q9q6O2J22M7o7j41o1Q8O7q0q1O8J39rr4j9R5R5
-9985D41l6l6mlL3L4m9m8J3J4o3o3k8M7Q5o4o7Q0R0n8j15L4J20M6q9q8M0M0k2k2K0K0j7j7
-10026B68M5M5m2m1M1M0k0k1j2j3j2j2m7m7J04J04Rj38l7J11R0n8p8lK4j23j78O7K05J32r6
-10063C07r5k2k2j1O2J11l7j26n3J37J36o7j41n4R6M8k5k3k3RJ0Q3Q2j02j02KKL9L9onnnO1
-10103C00O2p4p4L5L4klm8m8L8L9m1m1m2m1Q8Q8JJN3N2l4l4m8m8O4O3k9k9PQ1P1p6j42o7K4
-10146A80K4M0J14M3j05j09L9J40pj42o7J14J13r1r2Q9Q9m7m7L0K9L0K9J4J4p2p3L0K9q2q1
-10183A75M8M8M8M8j4j5n1n1N1N1q4q4Q4Q5n1n2j7j7j3j2R4J69M7k00j80O7J57Qo2o3J5J4
-10221B43NMM2M1nmnn%%%%L4L4n3n2O3O4k3k3n3n3n3n3J03J03J7J7l4l4l4l5P1P1m1m0N2N2
-10266D16l4l5klllm7m7rj0J11J12k4k5opopK2K1j8r3n4J9J0J0P7P7rq3k0J04O6n7q9j5P1
-10311D10P1r2r3mP1J0o3n8J5M5M5l7l7PPLKP8No5o5K2K1m0m1K9K9l2l3K4K4j4j3O7O7m7j21
-10355A97k5M9n3n4J7R1L4m0%P4L2m1K1K1%p3m5K9j3j4kP1L8l5q2pJ2J3K6J01M9p4j68m4J27
-10396B32J26pj81j43L0R6R7n4n3L5L5klO7O7Kp2j7N8N3k2ppj2j2l0l1k6k5j3O1O5qp2KO3
-10439B92O2r9j73j5J34J26k2j07l3M3M4j4j3L7L8m9m9P2P3j52j53L5J82N1r7j5N9kp7o0Q7
-10476B05Q8o0q4j0K5K6O0O1J7j31j40RR6R6op9q9N9R4J9j31n8J18J18l6j10m0J08L0m5nP0
-10514B75L2m1m6K8m5m6PJ55P7p0j28K0O0j4m9K5N7j7n0m9QQlmN8N8KKKJk9k9k9k9j1j1J16
-10558B91J15N2r6j17m3O5O5j7j7K9K9q2q2K3K3n9n8N3J28M3j05p8P0O0j3n3K2K4m9o3O1R1
-10597C12J6q4q5lkJ00J01pj30n4O9O9n4q6L7R3J8j9N4N4k0j16m2K3K3m2m1O9O9n4n4n0m9
-10636A15P0J44O1o3q7q7J6J6M9M9j2j2k0k0K9m4l4R0Q9l3j05l0L1L1l4l3P7P8k1k0k1k1p1
-10675A77p0M0M0L6L6k6k6J0J1J0J0K8K8n9n9K3K3K3K3l0k9PQM2M2o9o9O7O6m5m5m1m0p0p0
-10717BL3J56J30m4n8O5J40J7r6r6m3m2J2J3M9N0k9k9k9k9m6m6O6O5nmnmK1K1j7j6NOJ9n6
-10760A76p8P0R0J6n8J7J01J01p8j52o2Q5Q1Op1LN0M9q0j54n5R3J08L5n5n5k3k3P7P7j0rq
-10799B64qm5m5L6L6kjl6l7%JK1K0j1j2K9J02M3j06j32J6N6j8jP3Q2o6j22K7P0P0m8m7J4J5
-10841B38L3L3k9k9p3p3Q7Q7k8k7o5o4O2O2Jp2p7P1J36O1m6m6j4j4P4P5q4j58n5R3J31j8j18
-10880A54m3R0R1l7l8l7l8N9N9N9N9l6l5r8r8K2K1K1K2j1j1j2j1KKL9L9j2j2K5K5qqqqk2k3
-10924A83J5J4m0m1K1K2k8k7L4L5J1J2J1J1m5m4O6O6l5l4PPOP9P5m8j01k6Q4Q5l0l0n9n9q9
-10966A08L3J42O7r7r8N8N9J2J3k4k4jjl8l9k1k2J5J5J7J6N4N4m6m6rrKKL9L9p9q0L1L1J1
-11009A84J0J1J0lkn7n7k2J01J11L6j3j4J9J9q5q4k3k3onQ1Q1j0j0N1N2p0p0M2M1n1n1L5L5
-11051B63o4o5K2K2pqL0K9j3j2M9M9q9q9K2K2j1j0j0j1M5M4QPn3n3Q2Q3p8p8j6j6M5M5j6j7
-11094A51K2K2K2K3poop%%O2O1r0r0O6O5p3j47l3J15O9nj5j6l0k9N6N7l1l1L1L1j3j3j3j4
-11137A84j7j7M4M5L1L2n5n5jjO2O1j54j53j1J36J35j3r8k3N3N3p3p3M4J19L3j14q5O4K1n2
-11175A22p7P0J52Nq5q5J8J7M7M7J02m5j35J3J22M9p9p8N3N2j15j15O9P0ooL1L1J0J0J0J0
-11213B84p5p4L7L6j3j3K3K4n0n0j4j3j4j5P2P2r3r2O3O3Qo6oJ42Q5o3m8K5j7j6j2j1j5j4
-11253A50j4j4M8M8J0J1q6q5P0P0l9j14mJ45J17l1j16m1O1O2NMn4n4j7j7RQRQJ3J2J19J19
-11294D12o8j41l1J16N9q9j46LJ28N5l4j07n0K3J5J4j9k0M3M2K0K1j7j6l2l2NNn1n2J30J29
-11332C15n0j24l4J14L3m0K1R5Qj39j07M1J21k7o7ON8j6n6n7P6P6o0o0o8o7O7O8k6k5Q5Q5
-11370B46l1l2l1l1m6m5M1M1J5J5J0J0Ro6m0Q4J11j2m7m6LLN7N8L9q4q8L4Q8J4r8r7L1L2L1
-11412A78L1pqpqL6L7p0p1J4Q8J16pr6r5PQK0J9K0J9o6o6K0R4N4p0p5%J8J9j4j3J5J6J6J5
-11456A87P8P9q3q2n1n0L5L6qqrqO6O5MMn9n9LLLKQ4Q4o4j38l5Q9K7m6j3J11O3o1j11l7L3
-11500A34L3JJJ8J8m4m4OOl1l0O5O4o1o2k6J22J59J1r1r0J8J66K0j27j28K1J22k7j60q6J22
-11538A00J24L1j17r7k3O2O2K2K2q9q9M8M8M7M8lmm0m1K1K0m1m1K9L0k8k8K3R8O1q6o2Q6R7
-11579B90K3q3q3jjlklkRJ0J0J0L0K9ppo2o3M9M9k6k6N5N5m9j24j4J34J10l8p4JO6O6o5o5
-11623A98J4J4J5J4m2m2J9K0n2n2L4L4ooL2L1m1m1P0P0j7j8n5n5l0l1Q0Q0J8J8k0j9%%%%l3
-11667B01l3l3l4L2L1L2L1n1n1K3K3k3k2J4J4K9K8m6m6J9J9j8j9k7k8J0RJ01J00K6K6j33j34
-11706G0mJ44J10l9j11l7O1O0n9n8L4L5m0m0J1J1J2J1q4q3M0M0J08J09o0n9k6M9N9r0j11l7
-11745B6J35J34o4o3OOoq0q9N9J03K8ONJ1J2k6k5O1O2j02j02m8R9J04m4j00k6M7M7k8k7J0
-11784A31RQPM4M4p6p6kkK9K9m5m5M6M7M7M6o0o1k4k4L0L0m4m4MLM1M1k7k6M7M8mnmml6l7
-11830H5L8L7k5k5M8M9j4j5j4j5j4j4O1O0k9k8MLJ2o2l9J09N2r7n9Q9J33j6j37o3nmj4O0J14
-11872B65l5j13L6J20k7j49p5R0R1k8k8O3O3j50j49j2J36J42pm9K4k7k6MNNNk9k9R4R4n3n4
-11911A97K1K0m3m4opL5L5L4L5j5j4n2n1M3M3l0l1k9k8M6M5J1J1n9n8QQ2R2n6j03k9M3M4o7
-11953A23o7N7N7l4l4L9J13J3j35j5N8j2j2ppm3m3k5J24R3n5r1j7K1K1K6K6L1L0O8O7k9l0
-11993C11l0k9l7l7k7M8N1r7r8N1J00K7J5J5m4m5m5m5LKL9L9%%j%J5J4J5J4k1k1J2J1K2n1
-12035A76m1J07N3r4r4N4J25k2j34J4J20k8j37o4J09J08p2p2qqP8P9l2l2l7l6K6m7r7M8J73
-12072B15K4o8o8P4P5o2o1N8N8n1j25n2R7J12L8q1q0JJP8P8qqm7m7M0L9ONn6n6mnPQ0R4n3
-12117B48j44o9N5N5J8J7M6k9p0MR6K2o8o7L1L1l1l0M3M4m3m3N0M9o1o1O1O2k4k5jkq4j1J14
-12158A83M1j19j18O6J40J3j11m9K5J3J3R9J00l4j57p6M8M9k5MLjjN0N1l2l2JP5mp7o1O3L6
-12199A76l9o1J3R7R8J6n8p3p4k2N3N2k2mnM8M9n2j25n0P3J05j9j20m5R1R2Jp2j1j2j1j1n
-12239G3O9P3%p7mL7L7q2q3PQ1O1j4p0ML4L4L8L8m5m5n5J9L4m0l5L9K6K6j9N6L7q7j17N6J56
-12282B62L3j06l2P6Kj24j23Q3Q5l9l8J8J9J8J9N1N1j22j22Q3Q3m1m1L2L1noM9M9k5k4poo
-12323A77oj9j8j9j8O7O7n7n6K6K6poL4J08J7j06l9L5L2m2n2K3K2n1m8K6N3N4k3k2k3k2jj
-12364A31jjn8n9O5O5qrK9K8K0K0n4n5J2J2o1o2K1K2N9N9nnK8K7J0o5j29oR2R1p3p4O5O5n9
-12409A37n8O1O1K4K5n4n4n4n4K1K1K1K1mnmnP4P4m9m9mmmmopppM2M3l2l1L0L0m4m4K5K5K0
-12456A71K0K4m9j23m9N3N4o0o0P8J52K9m4L0L1m8j22kJ22M7p5m6K9j5j6J3Q8Kj20o4J09J09
-12494B68o3j12J2Q0m3j59q6R0J63R5K1n7n6j0rp9p8M9J23Mo9l2M1M2l2o9NQ2Q2L6L5l3l4
-12534B07l0M4J2o2q4j0O7O7k4k4k4k4K1K0j6j6N7N7o2o1N0J25L7q6k2J02N5j17j40j7K6K6
-12572A54L2L3P4%n4n4n4n4pO7P2km5K9np9p6M7J02K7l7l6l7l7j5N8N3N4L0L1pq1q5L8M8k7
-12615A57p7lO1O2j3j4L3m1p1LO7O7p0p1jP3P3P3J3o1q4j0N5N5m5m4J7J8j5j5M6M7r0q9%P4
-12658A80N1k3j4j4l9l9K6R9R6K1j9N5N0p4j28n3N3N4p3p3pO7O7pk5k5QQO3O2m3m4j9N4N0
-12699C45N0j7j7j6j7O4O3m7m7k9k9k5k4K4R7N2N1kp5j16j16M0J15j0j32o5Q3L8l6k3N0J08
-12738C37L4l3l2l7l7rrrrN7N6mno8o8O8O8jj%jLLn8n9P3P2k0j68j06M4J00m8o7PO8O7opm3
-12785A52m4m5m5J31J31J01m6r2j7L7L8p0o9L1L1n0n1L6J09P0p9q1qK8K8JKn6n5K2R7O0q7
-12825B10o6Q3P8p1j02k8N4k0q2pPQK0K0N8N7m9m9L8L8n9o0K7K7J7J6k0k0r0q9O9P1M3M2m3
-12866A28m4j4j3j4j3O7O6m4m4K7K8K7K8l7l7k8k8p4P3J18M4k9k8l2l3K3K4j4j3NMM2M2ON
-12908B18l1l2rj0j0j0K2K2L5l8o8P9P1mq5q6lmJ4J4k3k2PPR3R4l7l7l7l7L3L3L3L3o7o8n8
-12952C2n7m5J03R9K5PQM0L9q9q9M7M7j9j9j8j9N6N6J9J9J0J1n0j23p3P6J81L4r9r9K7K7k5
-12993A39k4k5k4n2n1Q3Q4M6M5M6M5q2q2k0k1M9M8l8l8k8k8RRj4j5j5j5KKM3M4k0N4R6n2o4
-13036A36o4O2O2j24j22O0O2k1k1M1M1%%%jn6n5N3J27P4p4%P5L0j18j74k7J11J12l9l9KLn4
-13076F2n5J7R0Oj41l0J18J96M8q7q6J5J6r0q9K0K1L4L3n3n2M8N0J2J2M4M5K6j22r1N7P2j
-13115A45l4M1Q3o6j23m9N9O0l5l5KLK9L0O0q8j04M3J53P9j12j12R4R3l5l5KJjkkjMNMNn4
-13160A07n4PQJ1J2k6k5j6j6K1K1m9m9O1O2J5J6J5J5o9o8J7J8R9J00l7l6l3l3MMJ8J8j9r3
-13201B6q5L6J39O6j13j13O6O7J1J2k6k6QRP0P0qpL0L0o6o6k9k9l1l2N5N6J8J9J9J9j0rj0
-13243A66j0J3J3J2J3k9k9L3L2o0o1k3k4O4O3O4O3l9m0lkJ11J12J11J12j3j4p5p5j16j17J5
-13281B67J4j8r2j21MR6R7n1n2K0R4oj29j20LQ6Q7J5J6k2r5q0M3J02K8n2K1Q3Rj03l0P7Lj18
-13322G6j18Q6Q7m1m1K0K1k5k6J03J03lj27q9L4K8K9L6L6l0l0l1l0K5K4l7l7M3M2NNm8m8j1
-13362C1j1K8K8K8K8m6m7J5J5J4J5P6P6n3n2J0Rl2l2L0L0j6j5p7p7j8j9R2R2q1q1NNL4L4Q8
-13405A26Q8K7r7j34j0Q7Q6j6j7l9l9K2K3KLL9M0m9m9j1j2poopO7O6NNm6m5J6J6p0p0O5O5
-13449A18QQRQk4k3k4k4J3J3J2J3l0l0PQJ4J4J4J4k4k4k4k4j4j2R6R8jjL7L6l7l6K5K6r7r7
-13495D5O4O3p7p6L4L4m5m4Q9R1n4n5L2L2l2l2K9L0mlmml9m0M6M7o1o1K4R9N4r4l7J12L9j08
-13537I4o2J2J2o1p2P7J82L4q3q2L6L7Jp3q5O2J03K9j12j10R1J66O2q6m5L0n5j27m0J08J01
-13574A44m8j7j7noN5J29K1j27j23K6L3L4L3L3L4j15j19K9O1j2qO7K1n3n4K1N7j8n5J9K9m4
-13614B5n4R3J54Nj12j12N2N3J6J6ooL1L1l3l4K8K8l7l7nnl4j07o3Q5J49J50p5p6j12j11P2
-13653c1P2K6K7j1j1qqm5m4J16J16ONl9m0l9m0pqqqL7L7P4P4j08j09l5J11M7k8k3N2Lp0n5
-13696B8R3J53Mq8q8N8N8k9k8j9j8j9j8RJ0O7O7m5j18r8M9J6J6K1K0Oo8p6P0R1J7o0J4N4N5
-13738B04p7p7J9J9N6N6q1q1J2J59J43nj64r0N0N1q1q1ooN6N5P5P4o2o1k4k4L8L8M2M2j9j9
-13778B31r4r4l3l1K1K1K2K1J4J3J4J3j4j4K2K3%jL2L2j9r3j01M4Q9J5m6m5O7O7j9j9l5l5
-13819F8K7K7rrj0rkkN9O0k2k2k2k2K1K1m1m0kkkkk4k3L9L9%%%%l4l4N2N3o4o4lkM2M2NOl6
-13870E9l6K6K6nmnnl9l9O6O7K2n2j7J31P4p5j31J6N1k4o5Q3R4n4r0N7J10l7j48p2R1R1q4
-13911H2q3L6J11M6j01n4K0L0L1j3j2M9M9l2l1MP9N5r3j33n8P0P2J4J5k7k7k7k7N3N3M9M9
-13950B49l0j05p5M9J09L6n1n1J5J5m7m6J0J1J0J1mnmmJ9J8m2m3J6J6k1k1L2L3k8k9ppK9L0
-13993H8l9l8kP2N2p1p4M8J26Kr9k4P5P4j06j04M5M7J0J0m4m4M3M2MMl3l4O8O7o9o8LLLLM0
-14037H0M0KLm4m4O6O7pqr4r3N8N9llj2j3R8R8p4p5j3O1Q0m4r8k4K0K1l6l6k3k2L8L9O0O1
-14081A85J9J9p3j47m5P6Q0m4m7P6J66pj78j03P7P7n4n3lmJ01J00N4o9q3j0Q1Ol4l3N0N1q6
-14120A45q5L0L0L1L0MMMMk5k5o2o1O4O5LLJ1J2J2J2m6m6rrM1M1m5m5J5J5KP7M9p5j12J1J17
-14166A87M3o8o8K3K2K2K3N3N4n7n7K3K2o3o4P8P8n7n8Q7Q6p3p4LMl4l4J0J0M6M7k1k0k1k0
-14207A32J7J8m4m4L4L5L5L4J3J4k4k4j5j4j5j4p6p5J0J33J52P8q3q3n9n8k2k1O8O8m3m3P4
-14247A58P4J3J3k1k0k1k1l2l3K9K9j1j1j1j2P1P0j6j6m5m5pqN9O0j01j01N8N8n4n3K3K2Q5
-14287A83Q4k2k2n9n9J05J06N4r5n9n9M3M2J7J7r4r5N1N1J4J3k0j9q2q2Q8Q8N2N1k8k7RJ0
-14327B56KKl5l6M5M5m2m1m3m3%J48J48%j41j42J30J30J2j35r1N8K7K7k8k7o4o4O6O6K9K9
-14365B88j2j1j2j2K9L0q2q2N8N8k9k9N1N1l5l5noN7N6j1j2j1j1j2j1j2j1J2J2n0n0R8R7j3
-14407C43j4j8j8n5n5Q5Q5l9l8j6j5n2n2L4L4m0l9P4P5L8L8K0K0j7j6M7M8J1J1N0M9k5k4L8
-14447E67L8L9L8K9K9m4m5k8k7k8k7L5L5q8q8kjl4l4j2O1L8j10q2O6J39O5k3k4k7k8ooooR
-14490D12J0RRmmmmN9N9j5j4K6K6K5K6j08j08p3P6O5qp4JO2O3n6n7J12J12o0o1KLLKM7M7k7
-14535E79k7J15J15n6j30m2J06L6j11n0R8R4n5l5L9qpP7J52K9j18o9P9P9o9p3P5J40qj5j5
-14572I25J3J3M9M9K5m8k0J28J28k1m6K7R7K3j0O4J40J41J6J6J44J44K58L32M29N77O55O56
-14606D904L75J28J6j32k86n33n24l77k85k11j37J2k1k1Q6K34J70K1k8J20K01K00K53K53L27
-14635D745L27L87L87M66M65N05N78O35P84R75J122J160J308J611J955K253K597L298M237
-14658B9795N365O994R266J2572J7256K4413L5184N0635P0874R3532J11181J13305R2399N0786
-14675G23557o94m9416q6371j06560j08420r4747p3268n2486l6749k5841j8269j3086r792
-14690D7858p471n675m442l658l016k374k029j915j767j311r66r71j046r48p01m76m77n74
-14712H041n74m94l22k37l11l74k99j61j61k09k09r8r9r6r7j0j0o2o1J88K63L26M49N76M52
-14742F411J03j19j69l41n78o51n71m48m17k95j13m0j75j76n9o0j72j73J3J3o6o6qro5j39
-14773A630o0O3L4m1p4%qq3m6K9J4n9n5J9j7j6j2j3k1k2J6J6M1M2j19j19j8j8JJO3O2K6K5
-14813A281r0r0n3n2kjl0l1m6P8J14rp7p8K5K6m9m8L7L8n1n1O0N9m6m7J5J5r1r1J10J11k9
-14852I07j54m6P7Kp2j4J10K7r7o1O2K2j25o5Q2J37j2r7k2K5K6J1J2M0L9r6r6Q1Q1q0q0m0
-14891E84l9K2K2M8M7o3o3K7K6QQj7j7M4M4p3p4O3O2OPq0q1m4m4O7O7RJ0K9K8k8k7k8k7J6
-14933E39J7J7J7K0J9m1m2N9O0j01j01PPM4M4ono7o7L6L6jjJ8J8jjo0o0KKRJ0K8K8kkO0O0
-14980E99l8l7%jNNNNr4r5J7J6L2L1L1L1J0RRJ0q0p9K6K7pq1j03M4O1O2j6j6N8N7j7j7m2m2
-15025C85L2L1K8K7m6m7l7l7L7L7l3l3M1M2J5J5J5J5j05j05O7O8lmlmk5k5M9M9o0n9J4J4l
-15067C52mL4L3%Jp4p4M3M2M2M2m1m1m1m1J7J6R1R1l4l4l5l4j2j1j2j2J1J1J2J1J2J3o2o1
-15109B51R1R1q2q2KKP5P6m3m3m3m3O8O9n4n5J1J0J0J1poq1q0J06J07j8j7l4l4L9M0L0K9r3
-15150C03r4M8M7J1J1KLp2p2N6N6j8j8K6K7m8m7J3J2J3J2O8O7pop4p3l7l6L8L7JJM1M2l3l3
-15195B67K2K3m8m7j9N6J6j06m1Q2J11j1k6k6k9l0j2O1K2j01m2Q1Q1m2n8O5O6n8q2M2Q5J1
-15233C13m3L0R5k8j13l8Q1Qo3J1P5m8j26n3J13L8r8r8P1P0L2L2L3L2l2l3k8k7J5Q9N1p2j02
-15272A87K1J38J3r9j00O5O6ooO9O8m8m8P5P5p9p9R3R4n7n7O2O2m2j17k8R5nj28r1L2P8m5
-15311B58q4j0J01J02N7o7j15m1Q2Q2o1o1k4k3m4m3P6P5Oo9l1R4Q3m1q6q7ONM3M3NOl2l1O3
-15353B37O4o0j34n4P0P4%l0l1Q9Q8J8J7n6n7K1K0j6j7q6q6Q7Q7k9k9QRj7j6n4n3O3O3j2j1
-15395A67J4J5J4J4m4m4K9L0p6p7M7M6RRQ2Q3l2l1l2l1rrrrq3q2Q9Q9k5k6M8M8j5j4K2K2m
-15439B25mm0m1q6q5Q5Q7L2L3nmm6m5K8K9j8j7j7j8J8J7N5N4qqq2q2J5J5J5J5M6M7RJ0l5l4
-15483A60M0L9p6p5M3M3l8j12l4J12L8l5JP5M4j05l5J13Q0o9j38J0Q0Pj7j7k5k5J2J2L8L8
-15521A84n0K5P2p6j04l0J13J13onJ7J7j06j06J3J3J2J3N9N9o3j37l4J12P2llP1L8j10p9o
-15559H5J8J7qqL0K9mmmmj01r9J21J21k8k9M5M6l1l1o8o8N6N7K0K0o0o0J12J13n8n8J7J6j00
-15601A00j00K9J77M8j00r6N2N8j7j6N7P0p8j53mQ3Ro4o2O8O9nnJ5J5J5J5m4m3poN8N8K1K1
-15643B38j00j01J00J00J5j34q1O7Q9n9p0LL7L7m4m5O9P0QPm2m3J9J9oopoM3M3l8l9RQ4J25
-15684C61k4o6o6L5L6m3m2J9J9q3q3P8P7l1l0K6K6Kp3o2Q6P7p2q2qN3N2mnl9m0K3K2K0J9J5
-15727A93J5L1m3j21K6J66J67Qj39j60j3N5N5m0l9M6M7K2K3K2K3o9p0J7J7k0k1O5O6n5n6P
-15766B25OJJJJk7k8QQ2P8p0o0J3j9j8P0J45M4j05j08L9J09l9p9nN8j6p8nPo8p2P6R4K0j7
-15808B64N7Q0o8q9j4N8j6n3K1P9Oj05l1J08L4j06j05N5N4J8J7l5l6l6l6R2R2j9j9l7l7l7
-15847A56l6OOPOQ8Q8r7r7n6n6K9J03Q8o1j25n0R2R3J1J1L9L9m7m7M1M2o9o9l7l6l6l5R8R8
-15888A87J3J2m1m2m2m1K1K1N8N8o4o3k7k7M3M4M3M3m8m7O3O3j9k0j9k0j7j8j8j8j1j1%P5
-15929A31O5q2j22K5J38J6j41j39J05J04J8J9K3K3o3o3PQk9k9Q0Q1n4j28mJ18J8j54p7R5J23
-15966A12%q2qK9L0l5l5LKL0L0L0L1popoOPOPL0L0n6n6M9N0n7n7PQ1L0r4j04J8P7P7l4l4l5
-16013E9l4J08J08m6j70n0J21J22n1j49k5P7P9j7j7j7j7k4k4J3J3j6j6K1K1J2J1J1J1n8n7
-16050aP7P8j21j19L7J59M6p8l8Q6L0m4j4J11Q1r1j43j9P5P4p8p9QQPQj3j3K4K3n6n6N0J25
-16091A44N1j22j50k7O0N9OOO3O3r8r6P6P7rq4l2Q8R4K0r2r2j0j0Q7Q8k3k2j1j0K7K6p2p2
-16131CL9L9L9L9r0q8o5N9R2J8n5n4N1N1J7J7J6J7p8p7RPK5K6K5K6mlm0m0K4K5l7l7J8J9J8
-16176E1J9l8l7jP3P9m3j42o8O0J34L2m1l8L6O4o0p8mP3%n0m8Q1Q2j9j8M3M4p9p9m1L1L6q7
-16217c3q7L6Q1Ok9l0N1N1j1j1K5K4O1O2j27j25l5Q9ppJ%MMMLK5K5O2O2k7k7k7k6qpqqK1K0
-16265G7P3P2k3j71j24J21J35j2j81l4O9P0l1l2P5P5l6l6k4k3J3J4P3P4l8l7K5K4o1o2J2J2
-16303H9J1J2M5M5j41j39R9R9o0o0OQM5M4J2J3k5k5j6j7p7p8Q7Q6k4k4J5J4N2N2k8k8k7k8
-16344C7o6o7noR1R0NNl3l3MML4L3L3L4k2k2k2k3O8O7m4m3nmo6o5J2J1J1J2PQp8q0P5P3J3
-16390D3J2n5n6k0j9N2N0J5J5K5K6o1o0P1P2L5L5j6j6n2n3k5k4k5k5M0L9M0M0k3k3n9o1N0
-16431a3M9j2j2k0k1M0M0k1k1J5J6P5P5o0o1j6j6j6j6K4K3l3l3K5J00O0q8o9MQ2Qj01j00P9
-16471a4P9J8J7j9j9k2k1n8n8K9L0N6N7P0p7p6mM8k5j30n8J15J13m2m0L2L3L3L4JJj28j30
-16511a55P7J50N7r1k8k6l7l7Q0P9J8J8j3j3n0m8L0L1noj2j2j1j2O4O6k1k2j8j8j8j7J9K0
-16551C9K0K0MMNMmlK9K9m1j14q5L8J04L0p3KJ07J08r7j71m6P7M3k9m7m8n2n3P5P5P4P5k4
-16593G5k5o1o1P4P5l7l6L2L2mnpoo7o9N2N1j1q3L9J62Q9j34j61J0J25N2n7n6M7M9n8n7LL
-16635b5O1O2m9m9o2o3K3K3J34J34n1n0K6K6o0o0JJOOkP3%j23p6R5J56j8j13l8O8O9k3k4J4
-16676I2J3j17j18M2M2K4K3K5K4ooL1L1j00r8L6L6J3J2k5k5K3K3P5P7M9p5q9j5K3m9j32n8
-16716a99J19J19l6j10jJ22M2q0n9J12J20mj15m0K0K0N6N5l2l1q9r0M6M6M9N1j1q5p6M6J00
-16753F5K6m2m3m6m7M0M0P6P8j03j02N8N7M4M4j8j8qqp0o8N2N4N4N4n6n6n7n5R6R7J3j10p5
-16793c4M5N3k1p9nJ0Rn4n4Q2Q1m0m2K0K0O8O8m3m2m4m4m4m4M5M5M4M5l9l8l9l9k8k7J00J00
-16835C5N8o5r9k5P3P2l4l2KLl5l4L4L5L3L5mlo4o5k3k3J27J29N4r4j54qJ17J17j5j62j00
-16874a15M8Q3RKKl8m0RRM5M6popok3k2k3k2NOOON8N9llm4m4m4m5N4N2J8n5o5Q3P7Nm5K9L8
-16924I2j08j49%R2R1onnmj5j5j4j5RRN9j4j12L5J07J07q1q0M9M9n3j26JJ48J19j27j72k6
-16964a60J09J09q6q7J2Q6P0p6l9L6M5M7OOl1l0k7k7L4L4l7l8P2P3q5q5N1N0n7n7R3R4N9q8
-17004G6j49kO2O0L4L3j9k0n6n6M5M5j6j7O2O1n0n0j1j2N1N0p7p5RJ0N7N9n3n2J7J8J7J8p8
-17046iq0Q1Q0l0k9l4l4L8l6q2O6J16M3j7j8L0L0q2q0O1O2k4k5O1O0j15j14QJ55P4p3q3j0
-17085a0n1n2KJ49P3p6r6N0Q2o5q4j1P1lj4O0O1j3r1j8K2K2m4m5O6O6ooo6o8K5K4K4K4o5o5
-17128a28M6M6k6k5L6L5K3K3o2o3K7K6j0j1RRK3n1m2J05J00m7p7p9P3P2j5j5j4j5j6j5K2K1
-17169a5k5k6Q5Q6p6p4J1J1K2K1q0q1p4N0J16J16m4m4ppl2l3K9K9K0J9J8J9p9q0Q0J53K3j00
-17209C1r9K3P4%l5l7L8L8k4k2K9L0l1l1j%L5L6m5m5rrmnL2L1pqqqL3L4L3L4p2p1O3O4r9r9
-17257a11l8Q5M3l2k4N0O2O3o8o7llQ3Q4q2q0K9K9QQk9k8J1J0RJ1QRj02j03P5P5J3J2RQRQ
-17302D1O5O5o6j89q3O6J44mk2k1MOk4k6J2J2j2j2P3P4l2l2l3l1M8M9j3j3jkl4l2pO6J09l9
-17345A06p6p5KJK3K2K3K3m9n0rqQQ1R1n7j28n6P9P8k5k4k6k5L1L1poo5o5K6K6rO4J09l7j36
-17389a09o4R6R5p4p6Q5Q4n8n9K7K7OPOOk1k1J6J6o6o7M5M4K4K4K3K4p0p1J4Q7K9j18j19K9
-17431a79O5rl7L7P9P8n1n3k5k5k5k6L8L8L8L8n9n9LKk7k6Q4Q5j1j2j1j1J0RJ0J0p6p7J41
-17473c4J41o3j35JJ23M8p5p1N2M8k4m8m8M2M2M1M2p6p6klm4m5L0J04L9q2j52k9J17J16P4
-17511E3m9q7j5N9N9l5l5L4L3n1j26J1J34P2n2q8j6L1L0L6L4l6l7l6l7Q3Q3m0l9J4J3o1o0
-17550a21M9N0J2J2j5j7L2m0p5M8J39O5o4o3l0l1m1m2Q3Q1o6o8POl0l1R3R2o3o5N6J29N5j19
-17591B8j31n8KLQ1Q1J9J9n5n5K9K9qqo6o6J02J01k0r3k5M9Po7QQ1K8m4JJn4n4pJ16R4k8l4
-17635FL9P2ll0l1j8j9j8j8m2m2P7P6j2q5L0J02Nj17j18NP2kJP4N5k0m6m8OOl1l2N2N1J3J5
-17679B5rqK8K9m5m5j8N6j4q9p3R9J19mr5r7O4O4j3q7k8M6M1l3k0k0N0M9J3J3J1J3j8j6q4
-17721i6q4p3N0J46P1n6n6O3O2j8j6J8K0k7k6RJ0o7o7K5J48L3j38j36L7J15M2p2LP1P1m3m2
-17760b3k9M4P6P7q9q7k7k6K3K4K3K3j5j5j6j5RRk7k8KKk9J19J40pj68j69M4J18N3r4k4N1
-17800e1Qo5n9J5N6N5mmlmk8k8N8N8k7k8k8k8N8N6lp5q4O4J28N5p7p6N4N3m7m8J3J4LKL9M0
-17846F2q6q7M9M9NNl2l1LMJ05J05p8k26k6J22N5r4r4N4R6n3n3R5J36j1k9l0llm0m0O2O0%
-17887E1%p6p7L2J06M6j01j39J0R5K1l9l9O9O8j8j6k5k5L7L6l4l5JKL4L4ppm9j25o4Q4J57
-17928GJ0q1q2L4L4L4L4%Jo2o1J5J5m6m7llJ08J07k7k9k8k8RRk8k8l5l5L3J80P1p7j13L4J91
-17971A13M4j23j22k3k4k4k4k3k2L8L9P5P5J2J3j0j0m6m7L9L9KKJ9K1j14j15R7R8l8l8L4L5
-18010hjp5o2Q6J01K8r4r6L6L5J1J2k6k6O8O7m3m2N1N1o0n9J7J7k1k0l0l0l0l0%jQ6Q6j3j3
-18053b8j3j2O3O4r5r6K8K7K8K7K5K6j02j02j5J08J12j1j45p2M0L9L6L6k1k1m1L3R4K1o3o4
-18091i4L8L8op9k6R8N3k1l2l3J%%%RQk9k9M3M3Lp2n9J4P5P3m2j18o3O0P3jKP5K6m6q5j1Q5
-18138b9J2p8p8N1N2j0j0L2L2pq2NP9O8n3r5k1Q5Q4rq3k7M8L8l3l0M4O3O5m3m2l8m0l9m0J3
-18181a16J3N0N0j6j6k1k1J3o1l0M5J41O9n0j22n8J5L1L1l9m0llm1m2K4R7J05L3l2l2k8k7
-18220h1N4N3k2r4l6J13R3n3r2k0K5m9m9K5L3m1n0R8J45lj61q7Q9R0QQo1o1%%J01J00q4q4
-18261i3N1N1n8o0L1L1L1L0m5m6Q5Q5j2q6r5N2R2K0o4o6L7L5k4k5llL0K9j3q7p7P2J55Qj95
-18302a27j22J22J96L7j10k0N3Qo5MMn3n2l8J11J09l8p2p4LMP1P1K8j19j15L3R4J9o1o2O6
-18340i5O5J9n5o4Q4O8no3o5jjj%P5P5j1j1p7p9QQL6L7L2L0p8j53j9J29J21k5j45LJ17M1k8
-18383b8l0J3J3o1o0Q5Q5l7l7j7j6j7j6Q0Q0r1r2P7P7m3j19j5J33N8q8o8NP4P2k4j00p1P6
-18423a02R7K1m9n0L2L3m2m1K0K1M8M8R2n5j37o3P1P0m3m3L3J05K9j18r1j8NOM4M4l0l0J08
-18462A5J10j12j11M2M2k7k8K3R6K4j23j15L4J06L1k4k4M4M6k0k0j8k0J3J2J2J3M9N0j67j68
-18499b15M0J14M2j06k7J21Q3o3j32J5Q8J5l9m0L1L0l8l8l8l8J11J11j2j2ljp7p7P5P5m9m9
-18537a03M0M1q3q3M2M2M2M2K9K9m3m4K5K4m8m9L2L1l9l8rO5K7r7k2J02R8k4q5j3j2q6o4O0
-18578a71J07L2p5%K8K7J2J2J3J2n6n6J9J8NNMNl2l2M2M2L2L2L2L3l0l0o6o7j0j1O4O3L5L5
-18621G3l8l8p0o9MNJKP6P4m0m0L3L2K3K2j00j01J6J6J5J6n8n9J6Q9J05j7j16j17K0J9R3R4
-18661a9l8l7l8l7J06J05j07j09LJ26N6o6m9K5K5m9m3Q1J12j0m9n0N4N2j4j4m9n1j3j4j3j3
-18699a37O4O3p2p3j3j3K5K4qqN4N3K6K5q4q5K5K5L7l7m3Q0J11j0q8q9j0j1L1L1L0L1n9n8
-18740a63N2N2O8O9r1r2L2L1nnJ9K0m2m3MMJ7n8k6R7R7k6j24n1J0J1jkO0O0j5j5j5j5J4J4
-18783e8m0m0k8R5R9k3j08l5P6P5n9n9LKnoL2L2J3J3p3p3P1P1m0m0J9K0J9K0k3k2k2k2RJ0
-18826i7%p4p9R3J47K4n4n5%jm2m2J13J13j02j77o4Q6J09L6k5k4K3K3l9l9OOM3M2o0o0N1N1
-18866f8k6k6RQ4Q6n9p6kJ6J7m1m0L7L7n0m9R5R5L4L4m9m8p5p6q6O3Q2Rj9j9L9L8nnm2m1K5
-18910a02K5j1j2L1L2non0m9J2J2K1K1q5q5P7J51Q6o2o4RK0K0k7k6n9n9K8J03J10l6n8J5J1
-18951a2o3q7j4P7P6klq9q9N7N7K4K5l4M1R0n6r1N6O7pj19j19O0O1M1M0k1k1l7l8j%Q0P8l
-18994B4j26q9L4R4l1n6J7N2k2r0j6J16M1o5o6J6J6j6j5j1j1J8R3J24Jr1j8O1j3j04j04N3
-19032a84N2j8j9J9J9l9l8P3P2QPl0l0L4L4L4L3o4o5K1K1k0k0M2M2p6p5O1J33N7o7p0KM2M0
-19074C1M6M5l9l9l9l8k4k4o1o1P4P5J3J3k0j9k0j9L3L4lmM6M5o5o5n5n4j8j8M1M0P7P6ML
-19116A1LLl9m1l6l7K6J00O9n3j41o8J9J8K8K8mnQQ2N4o7r1L3O3j1j14m1P3P3k0k1M1M1o9
-19158h5o8opqqN4N4J4J4m8m8J4J4k3k3J5J5N1N2n1n0L5L6LMLMj9j9O8O7m7m6rj0j4j4R1R3
-19205I8m2j15o1O2M1l3m6m5J5J4J5J5j0j0K7K7qpqqK4K4o1o2J3J3J3J3%%Q6Q5m4m4q2q2N1
-19249a32N1J4J4k9k8N8N7j5j5j5j6jkn5n5j3J10P7m4j26n2L5L5K1K1Q2Q2m5m3qpj12j12J23
-19289a45J22q8q9Q2J55J0j37o9P9J06m0l2M2K7m4m1m1j3q6o3Q5J21k7r9k5Q7Q7l1l2m7m6
-19326a92P6P7M7M9p4p5m1m2L3L2l2l3o9o9P4P4L7L7l4l5M0M0j7j6N7N7o1o2O0J32Kj46j47
-19366b21JJ43O9n2n3O5O4qqo4o4k7k7J6J5J6J5J2J2J2J3n6n5J8R1O3q6q0pQ9J6n7n7P5J49
-19407C2K8j19j27K2N2N3ppppl4l5l5l4O2O3j2j1JKk2r5l6J13J50Jj33o0O3O2l8l9L5L6N8
-19449b5N7j4q7j24K4N9N9M2M1M3M2o9o7N4N5p5p3jjmn%jl5L8Q4o3j20m7P6P5r1r1J31J30
-19491A7r6r6K7K8j3j2O2O2n2n2j5j4k5k5M9M9%%O4O4kj49q0O8N4k1j5N8L2m2m1L2Ro5o0J3
-19534a87J5J6K0J9MMO9O8Pj40j41QR8R8j6j6m4m4L1L0J1J2J1J2p5p5l5J13N3N4N2N3k6j72
-19574a13j05M4J08L4l8l9J7J7n7n7J4J4J4J3k1k2k1k2N2N2M8M7j1q5m3P9R7K4r9j00L3L3
-19612i3L3L2k5k6M8M7r0r0j7j6K8K8K8K8L9L9l5l5n7n6O2O2k4r8L6J58J00p3j59l7K8K8j
-19652a08jQ8Q6q4q5K5K5m9m9j8j8N6N6qrK9K8NNM1M2q8q8j5j4L6L6jjM9M8k4k5j10j10O3
-19695a87J37P6m6n1K2J4J3k0j9qrrqN7N5o5o7NNM2M2m6m6K8K8p8p8M5M5j4j3K3K4l7l7J%
-19739a76O2O1o2o2rqO5O5r0r1J23J22l4j81j8J30N5r4r3N4J13l6p2P5Q7o2j26K2R6R6o6o7
-19777a21j0j0j0j0L3L2L3L2k3k3o0o0l0k9M4M4N9N8j5j5%%%%pqqpJ1J1J0J1llllk1k2k1k2
-19825a66K0K0K0K0rj0rrO8O8r9r9O7J40O4q4j14m0L1L2k2k2N2N2l0l0oO7J0j38o3Q4J24M9
-19865C8p2p2n2n2K2K2N7N6j8j7l4l4M0M0RRk8k8R0Q9q2q3J7J7n7n7J7J7J7J7K1K1K1K0%%
-19908b9o1o2J0J0J0J0j4j3K3R7M1q0j88o4J31J32k2k1opOo8l8Q6J16M0r4r4J1J2RQRRJ5J6
-19951f0J6J5OOl2l1l6l5l6l5K1K2K2K1k9k9L3L3L3L2k9k8J3J3J3J3j3j3j3j3o6o7O9P0K6
-19993h8K7J4Q8M6p8j30n8K7K6L1L1j7j7J6J5L2m1p8M7J15oj55q3R3R2l9l9j0j0onP8J52N5
-20033A25j17j58l7O9O9j6j6M1M0j10j85l8J34J42J9o2o1L8L8k4k4ONl1l2K2K2N8N9l2l2l3
-20071a21l2J8J9J8J8q3q4LLL0L0O6O7LLJ5Q8K6r8r8K6J2o1q9L5J18oq1pO1O2p0o9K2K2j5
-20114a49j5L3L2mmL5L5k7k7k6k5L6L6k5k5j3O1O5n7j89o6J01J02k7k7J2J3J2J3N4N4j07j06
-20154b25L3L3mp7l0R4J43O8r8j73r5K9J13J12j6j6J7J8J7J8K3K2q7q7J8J8J8J7PPPPl4l5
-20194a38K7K7ppL1L0o2o3M9M9L4L4k6k7jjo3o2M7M8j3j4m0m0O6O6k3r7m2Q0Q3Qk8k8K4K3
-20237e6K4K4K7K7n8n8K4K4o3o2L1L2n5n5opL0L0L6L6k5k5J0J0k7k7lkL5L5L5L6n1n0j1j1
-20280a46N2N1QQn3n3jjL6L6q3q4K3K3N7j7j9J05J10o0j84j09O1O2NNQ1Q2l0l0j1j1m8m8l
-20322a86mN8N8m5m5J6J7llL5L4l2l2k0N4O1o4j20LO7O8l7l6K6K5K6K5N3N1j31j33J00J00
-20361a4l4j08j5J32P5p2j14L3N2N2j7j7J9K0r5r5j0O4Q9o0r6N2J25N0j06j07N6N6ool1l2
-20399a60NNOOOPL2L2nnnom2m3LKO4O4J8J7j32j33QJ56J00m9j15m2J9J9LLO4O5RQn2n3k9k8
-20447a78QRj7j7j7j7O8O9r2r1M2M3k0j9O5O4O5O4j02j03j6j6O3O4m7m7J2J2J2J2N7N7p9p8
-20487a70n1n1Q4Q5POOOQ6Q6j22j23j8j8j8j8j5j5M2M2P8Mp8p8N1N2J4J5J3J3J3J3MLo5o6
-20530a83J1Q4OOJ4J4j4q9l2M2P4Jk1k1r4r5QQ1Q2Pmnnmk2N3J26N3p4p5nO9N0p2j11J4Q6J3
-20576c2j11j11P7P7m6m6L4L4l6l5MP9J0o5l0M4M4l0l0M5Po6p2KK9L0L7L7J0o5j5N9N4k0p3
-20617a70p3M1M2P8Np3p3J3Q8K0n3o0O2J05L0l0l0l4l4N5N5j9r3o0O3J05L1q8q8o0J4N7N8
-20657a16j2j2J5J5rq4m5P9J11j3m6m7K0K0opL1L1ppppj0j0j0rk2k1k1k1P3P2L6L6r2r2L1
-20701a63L1J6J7k1k1M8M7p6p6L4L5kll0l1M3M3k2k2k2k2qqO6O6n4n4K1K0QRk8k9N9N9j5j5
-20745a00kjl8l9nonnQ4Q5l8j13n1P2P2n1j11l7Q7Q7L7L7j%K7K6m6m8rrj0rl2l1M2M3j7j7
-20790a32K0K0KKJKmmm2m1M7M8k7k6l8l7L7L7k3k4J4J4O3O4p3p2L9L9m8m7L0L1l1j05m1Q2
-20833b23Q3m1j01k7O0N9P3P3L5L5j45j46l5Q9O3j0m4L0J28N4p9q0M3J16qj31m9P4P1n2q7
-20870a72j3jjK7K6l5l6K7K6O3O4m4m5q1q1K3K3K3K3L2L2nnJKL9L9OOJ9n6r3L1R5k8j02K2
-20914a49J47P1j17j19L7L7l2l2P8P9k6k6k6k6pqppK2K2l9m0M8M9l9l8o5o5M6M6M2M2M3M2
-20955a7j5j6j19j18l0R4J11J10PPj28j28J1J1J2J1K4K4J1o3l9Q4Q4m0m3L2L1m2q2M2J04k0
-20993i0j01k7O0O0k6k6L6L7k1k1J6J6o9o9J8J7N3N3qrLMl4j08p1N3R0Q9L1L0%j24j36L8J42
-21035i4J41l3l2l3l4J5J5J5J4o6o7M5M4q0q1L1L0J7J7J6J7q1q0R7R7K7r6o8OL1L2k6k6m3
-21075b33m3O7O8k8k8N9N8n9o0N2J25J2j12n3P0M7p5p8lL1L0L6L5j7j8j7j8kkO0N9L1L0j03
-21116g9j05N4N3n0n0l8Q5Q9l3n3K1P4Jr4r5O1J35M3p8m2m3ooK6K6k6j00m7P7J72R7l8j10
-21155g9q5L8P6P4l4l5l5l5lklkrj0N3N3n8n7K8K9N5N3l1l2k9k9N8N6j4j6n2n3J2J1J1J2p0
-21199a54p0Q3Q3K6r7p0MQ7Q7k0k0j6j6j5j6PPPPj9k0J8J8N4N3l2l2o0o1P6P5o1o2M9N0K3
-21242b7K3j4j4K1K0j5j6o0o0N1N2j0rrrJ7J6m5m6o1o0J24J24k6k7k6k6L5L5lkk7k8L4L4J8
-21285a6J7j8j9M8M9j3j3o4o6P0P0n9o0JK%J%Jl3l3K9K9L2L2nnm6m5O6O4n5n6N0M9Po7n1R6
-21331a1N3k0p2JK8K8k8k9k2k2k3k2J8J8l5l4pJ41J41pj33j34M2M1K3K3l9l9l8l9P2P2m5m6
-21372a44O5O6m3m3noo1o1P0P0j9r3l4J15Q3o6p7kK3K3K7K8K1K0o5o6N0N1J3J3k2k2k2k3l1
-21414a67l1L0L1J2J3J2J3l3l3MNJ29J28q1p9j4j3j4j4m9m9L7L7K8K9l2j06o0Q8J45lp4p5
-21453a86N2N2j9j8j8j9M4M4P0p7j19m5J15J14m3m4M2J15k2j70j03M4J09J08m1m2j01j00O0
-21488a98N9j2j3j3j3MMMML1L2L1L2k3k3k4k3OPR2R2j09j09QJ55L3j14o5J0J6J7K1K1m6m6
-21529a52J4Q8O8p7p9O9M8k5p8mK8K8p8p8K1K0N8N7n0n0L4J08M5j02j60j2R7R7n4n4m7m6J5
-21569b51J5P4P4J2J3k7k6OOJ5n9p3P5J26k2j10j10N0J23L9j09n6R2M6k8o8OK1K2LLLLrqK9
-21612a00K9j0j0j0rooN6N6p9p8j7j6M3M3M4M3l5l6l5l5n7n6N5N4m6m6J5J6N9N9lkn5n5OP
-21656b17J5J6N2N2l1l2l2l2KLO3O4mnnnMMMMl5l4KLO5O5p0p1k2k2J6J5K1K1K1K1k9k9k9k9
-21703b00OOOOjjjjONqO6P6p3r5r6P0O9L2L2l4l4N2N2m1m1mmL2L1m3m2MMNML6L7l7l8J5J5
-21753a27n9n9K6K6N6N6M4p9j70r6L7J10L7L7N0N0k4r8p4M9M9M9n0n0K4K4N2N2p2p1O2O3j1
-21793h7j1m6m6rrP1P1n2n2J4J4j1q5PJ30R3l1k9M5L5q6j26jM4M4JKL8L8q5q4L8L9k6k6J1
-21836a67J1n6n6O8O7k9l0M5M4j5j5K2K2p7p6kkL6L6L5L6K8K8m6m6j9j9N5N5l8l9jjK0K0n4
-21879a60n4O7O7n6n6l6l6Q8Q7l9l9L1L0m4j19m6J02J00m7p1LJ5J6J9K0j8j8n5n5J30J31P
-21917c6Pn9n8J5J6k1k2N3N3k2k2n9n9K9L0L0K9%%j%m3m2m2m3K9K8K9K9j1j1j1j0J3J3J3J3
-21961a43j0j1K6K7M7M7p6p6onnno9o8J44J44mj53q7O0J33j5q8j3M3M3k7k6O0O0j4j4ppq2
-22003a77q1J6J6J6J6O5O5r8r9M8J96J37j09k25p8M6M6PPQ2Q1j6j7j6j6p6p5M7M8rj0P2P3
-22042a8j08j81KJ50Q7o0r8N0J05m4q0nj5j6j7J31Q8o0j38J1N3N3JJL6L6j00r9k5k4o1o1J43
-22081b63J42K5j23l5J12R9K4q3q4K3K3O3O3m8m8MNl3l3m7m8L9L9K9L0n7n7R3R4j8j7p6p6
-22121b39L4L5lmL3L3k8k7k8k8K5K5l7l7P0P0m2m1J%JJJ1J2J1J1o1o2P4P4k4k5k5k4N1N2j1
-22165a22j0qrrqmlm0m1O0N9p7p6RJ0M7M7j7j8L7L7K6r8j03K1J21M8q8q8N5N4J7J8k9k9j4
-22208b25O1P3jo5o5N8N8r8r8O6J39J5j08lJ22Q6q5j21JL3L2l5l6l0l1j5N9O4j1o7PK2K2k7
-22248b03k7L5L4l0l1L1L1KKLKk0k0M2M2j00j00L6L6k8k8N9J32L2r2n9J5J1J1M8M7Qo7l4L9
-22290a41Ro6l5Q8N9o5o7N6J12o0j61l8J20J19j3j3K4n1j39j7J27J26J6n9j3j4j7j8QQp1L
-22328a83Q1Q2p5j48p5M9L6L7M9N0j2j2pqppJ0RO7O6j3q8q8j5M6M5o1o1L1L2l0l0opL0L1L7
-22372a45L7%Jk6k6OOK3n1m9P4R0l4j10l5P2P2q3q4M2M1k0k1O1O1K4K4k2k2o0n9R5R4L2L2
-22414D0l8l7p6p5N3N3n9n8O5O5m9j23rO4Lp2J2Q6K5n0LP8l0j05K6J48P4j47j85j3J28N4m6
-22453a95m7j4j4N3N2J3o1j2O3O3j1p2KJ8J8pqppm0m1M6M6L7L6%jj6j7j2j1PQ2M4l0l3l3K4
-22498h5K4k2k3k2k3j1j1j1j1K0K0K0K0j4j5j4j4n1n1J0J0M5M4QPj6j5K1K1l0k9L2L2j04j05
-22540c43Q1Q1J3J3J3J3l0l1l1l1J3J2J3J2KJL9L8K5K5j03j04k4J00R9k3j00j00N4N3j1j1
-22578b42J00J00PPn5n5m0m0K1R6L8q5n7J6N7j7k1N4L7q7j65r1M9M9N3N4J9J8j9j8k9k9L3
-22618b42J07Q4m0p0NK0K0l7l6M0M0LLK3K2j5j4m5m5m5m5M7M7l9m0M8M8j08j09P3J46N7r1
-22657a88o0J3%%O3O3K0j28m6J03J35j2j72r8O4J39J9n5m0J09Q7n8j20m6Q4Q3m8m8J8J8J8
-22694h3J7jko4o4J1J0J1J0m3m4R3R2o1o1K5K6l9l9kjpoNP8R3n6r7N1J60J2j24j25M1J15N0
-22737a9r8n7J6K8K8NNNNk9l0QPM6M5r0r0j0j0N1N2L8L9p3p2K3K4o2o3L6L6L6L7m4m3M3M3
-22781a34L5L5p7p6K0J9o7o7O1O1K4K4j2j2K5K4qrqrJ0J0J0RLLl5l4qpN4N4q9r0K0R5R8n0
-22826i8m9m8k8k8k8k9O4O4k3k2O2O2m9m9k7k8N9N9NMq2q2Q6Q6k5k5JKo0o0M8M8M8M8k0k1
-22869a35k0k1QQQQonm3m2M6M6j5j6j6j6K1K0Q1Q1l0l0p4p5j3j3K9K9l3l2M8M8j2q6k5J23
-22912a54O6q3n9Q9Q5o4r4k0J7n6q3O6Q6J2m5K8Q6J2o4o4J8J7P6P7j7j64q1O7J52P7l4l4l8
-22951a23l9n6n7L0L0J5J5J4J5LLM0M0l0l0PPj7j6K0K0j9j8j9j9%Jl1l2lP1O9n4j06J7O8o
-22996a90q4q4M7M7PPPPN4N4O2o1j16j15O2O2L2L3mnmmL2L3J8J8J8J8p6p7N9N9o4o5Q8Q9J0
-23040b6j14j13J0L6L5j8j9l1l1OPJ14J15m5m6j2j1j2j1m5m5M2M1J9J9o7o7j5j5R6R6o6o6
-23079b39K1K0O4O5p1p2J1J2J1J1kkj4q8j02K1J25N0NMO1O2j10j10MP9pq0p1N2P7LrrK2K1
-23122a85K1K1K7K7j1j0l2l3NMK1K0m2m1J3J2k4r9l5Q9J18M4m9m9l3M0J9K0l8l8M9N0j6q9
-23162b24m3L1L4l9n9O4P4jo9OM5M5k2k3L9L9j07j07j4O1L9L8l8l9j1O4R6k8q6j3P3P4n8n8
-23203b17K8J03M1q1p0o9M0M0M0M0l5l5KKo7o7J9J9l7l6M9N0M3M2j9j9p0p0M4J18N6j8n8n7
-23244b49KKL9M0J5J5m7m7RRM6M6L2L2k9l0m2m2K0K0m1m1K1K0J1J1J0J1l7l7%Jj9k0Q3Q3N7
-23288d6r1o9o9J27J26L3j13j76k9Q8Q9j2j2K5K6r4r3k5J23J02m7m0l9PPQPO0O0p6p6j1j1
-23327b41j1j0N8N9ll%%J%m4m4M3M3o4o4P1P2ono7o7J3J3N0N0j7j8j7j8M7M7M7M7p2p2j0j0
-23372b02p5p4l1J16R7n1j53nJ02J02m9m8j8j7j7j7M0M0J02J02m2m1m2m2M1M0k1k1ppK9L0
-23410a39m3m3m3m3N4N3J7J6L8L8p4p3J7J8J8J7PPPPk4k4k4k4j%jjQ9Q8M1j07q6j1jjK2K3
-23456a86N9N9k2k3J4J4q9q9K2K2L0K9l1l2PQPQN9O0K2K3q0q0OOM3M3K4j24j16L2J17M3k7
-23497a42k8NOj12j11P4P4J7J8J7J7j2j3M9M9m3m4pok6k5O1O2j6j6M7M6q0q1Q0Q0j01j02P9
-23538a84P9k6j01l6J12L3m1RJ0k2k2J5J5n3n3L3L3J4J4J4J3j9k0O7J39L2r0j46p1K9K9R5
-23576i9R5k5k5k5k5o6o6o6o6J04J04M2M2p3p3J4J3q4q5P6J51J5j08p5jPPM9J23P6m8j09J4
-23615a87J00K6q5q6K9K8K8K8m0m0mlj5j4P2P1J4J3k4k4q1q0P9Q0m5m6J7J6p3p4L1J55R9p4
-23656a09j46p2L9L9R7R7qj32p5M9N0k3k1N3N6j9p5jK9K9n3n3j1j2N0N0K5K5K5K6k7k6L0L1
-23697f3p9j53k8R6M1q3p9M3J00K5L0L0J7j07o9N4O1O1k3k2Oo9o7N6J19mj05l0P5P5n6n6Q
-23736a96QQQrj0j0rqpqpJ2J3n0m9LLO5O4K9K8rrlllmJ5J4p2p2J0RlP1Q5l9r5K8J11J10o5
-23786d6o7k3k4k4k4J13J12p1j45p8M6J9n6KP7P2kK5K6o5j40m9P3J11j3j11l7R9R9l3l3l3
-23824b00l4J0RRRppppk4k3L8L9llklJ0J1J0J1QRRRJ1J1k5k6j8j8j7j8K0K0m2m1J3J4R6R5
-23873e4m5j20j47k4Q6Q7PQJ8J8N5N5m1m0p7p7J8J8J7J8m8m8O4O3N9O0n2n2m9n0L6L7J5J5
-23913a70k2k2JJO3O3o8o7J9R3Rj14j09J4O1O1QPppm4m5noL2L1M0M0k2k2L6L6L6L6k6k7O0
-23958c6N9l4l5p2p2M1M2MMkkq1q0q7L6J28J28n2n3n2n2L3L3mmp5p6O0O0O5O5m6m6m5m5O7
-24000b26O6O7O7m4m4k7k7k7k7J1J1J0J1PPPPn9n9K7K7K5K5j2j2%Jl7l6L6L6k6k6K5K4j2j3
-24045b17J5J5N3N2o3o3jkJ5J4k3k3l3l4N3N3K3K2j4j4j9j9j9k0J8J7k0k0Q1Q2K0J9k5k5k5
-24086a27k5JJJKj7j7j6j7J7J6k0k1P6P6l5l5l8l8K4K4K5K5j3j2k6k7k6k6N9O0K2K2m4m5p
-24129a81pj5j5j5j6M4M4M4M4p8p8j6j7M7M6j6j5O0O0kjj20j20O5O5J0RJ0J0nnnnO2O1m9n0
-24173a50j4j5M7M7k1k1q2q3P1P2L4L4o5o4K1K2j4j5M2M2o4j39n5R5J05m2m2J06J01m8j57
-24210b52q3K7K8J8R2J14l3q2q1K1K2K1K2j6j5j6j5N1N1n9o0J4J4J4J4M5M5j16j16L4L4L4
-24248b29L4K1K0o5o6J3J3J3J4Q0Q1p9q0mnmnJ9J9J9J9K6K6l6l6k5k4k5k4P5P6o0o0L6L7L7
-24291a49L7L6L6r1r0k8J20O3q5l7L8M2j06p8P0O9p8j11L6J46P2n0n1j8j8k8k7L4L5l5l4J02
-24330a78J01qrrql4l4KLK6K6l5l6j1j0j1j1J0RRJ0N7N8mnj7j7n4n5J5J6N2N2q1q0m4m3R0
-24375b58R0MMk5k5J1J2n9n9m6P7J21M7o4o4L1L1L1L1m1m2m1m1M5M6j6j5L7L7m8m9k4k3L8
-24415b47L9PQPQj%%%O6O6m5m5l1l1L2L1kjo3o3O5O4r6r6R7R8J1J1o7o8o3o3J15J90Kk19j34
-24461d18Q8J59L5j05l0L1L1%%L7L8m2m1mnL1L2l1l0n4n3N7N8l6l5KKlkkkR4R5m1m2J%k8k7
-24507b40m7J01J06m2j26n2Q2Q2j0j1K6K7J6J5m6m6m7m7J3Q7N3r5j11l6O5O5j7j7O3O2JJJ0
-24546a15RJ0J0o0o0LKj5j4j4j5j3j4O9O8k2r6j01M8Q5Q5QQj0j1j0j1l5l4K7K7k6k7o4o4P4
-24589b98P3l8l7P3P3j4j3nnnnJ7J7j9k0N4N3q2q2O5O5j6j7j0O5K9j19o5Q4Q4o5q7O2J63J5
-24631a0j62j61J4Q8L8q5q5L8P6Jj1j0J6J6m5m6P0O9No9q7j2P6P7%%%%k8k9RRP9Q0J0o3o5
-24675a97o6k5M9Q4Q4Kp2m9P5J04K8j16j18n6O7M3M2RRl1j04p6M8J04K9p3%P0P0q0q1J5R0
-24715a22J4j10o2O2N8o5q2qP8P9J2J3J2J2m5m5l0M4N5k0n9n9O5O5K7K8l9l9m0l9J7J8J8J8
-24755a69n1n1l6L9J30N6p8p8M2J15J5j09p1N2O1O2j7j7n4n4K9K9rqN0N0o8o9J0Q3nj28l5
-24794b84Q7Q7l6r8K5O4j1m9m9j7j7j0j1K6K7OOPOJ7J8K9m5j06J7J58Q3p1p2kkk2k3N2N2k7
-24837a85k7J0J1lkm0l9K2K3K2K2noq0q0J11J12J6j08p0N4J25Jj12l9Q5Q4m1m2m1m1j2j3j2
-24878c00j2L5L5L4L5M1M1l4l3L4L4m0m0k6k5n5n5j8J06J10j4q5j1O3O3q5q5L8L8P3P3r9r9
-24917b63OPOPk8k7M6M7klkkj1j2j1j2N3N3k0k1J5J5k1k2j7j7N7N6mnl5l4o6N7J04K9j07j07
-24963b91J1J2O5O5j0rq3q3Q9R0J8J7r7r8l6Q7R2R2k5k5k4k5j6j6j5j6NOP9P9m2m3m3m2K3
-25004b09K3K4K3m0m0m0m0R1R1l3l2j9j9N6N5m2m1L2L3p0o9N4N4k5k4N0N0l1l0oO8K5r8r9
-25045b78K5L3m0p0MP8P8RRl1l2l2l2J%J%LLM0M0rqN7N8Lj20j21LL4L4M2M1P4P3j00r9l3l3
-25091b95MNN3N2l3l4N7N7j21j21mJ19J19ml2l3ll%%%%O3O3m8m8m2m3K0J9m1m2R5R4J3J3p4
-25135a75p4L1L0ppl6l6N1N0L9M0m7m7n0n1J2J2Q0Q1J8J9r1r1mP0R3l1j34o0R3R3l8l9rrM
-25178b20p1l8Q5R0J5n4n5K8K7m1m0M6M5K8K7l4l5l3l4LMJ5J5J5J6j8j7j7j7K8K9l4l3K0K0
-25220b35K0K0QQRQK4K4q7q8N7N6onJKo1o0M4M5M4M4j3j4j20j20R3J67J7j06o9N5K8m7oJ17
-25263a46N9o4r3L1N8j7JKJJNP8K8r6q4M0J2o1o9N4J17qj02k8QRl7l7N0N0L3L3L3L3n2n3N9
-25307a52N9n4n4j7j7P4P5l6l6LLLLn7n7NNL7L8M3M2m3L1R6k8j22j22N6N5j6j7K0K0o6o7M5
-25350b48M5QPp8p9P0P0Ro6n3P0J52K8q8q8M0M0m5m5M2M1j4j5kP2K7r6j26n1N8N8K6K6m1m1
-25392b87m1m2O3O3OOL3J07P7m5j22m8J4J4N0M9j2j2n8n7N3N4j6j7M5M5p2p3p3p3Q1Q2Q1Q2
-25432d3j04j04L2L2L1L2q0q0N2N3J5n8l4Q9R0l4n5K0M7p6j30pP7Kr4K9J65M2j52p7J33J32
-25470e5q6q6%%k2k1O5O5o2o3%jnoN7N6o0o1JJK0K0K0K0l6l6P5P5RJ0n2n3o5o6K1K1N7N8m
-25517a89mm6m6J31J31Mj18r1j7J2J3J7J8l9l8l8l8N4N4N5N4k6k6k6k6J2J2J1J2JKJKn9n9
-25559b90P7P7j1j1K6K6l6l6l5l6N1N1j0j1o1o1N0N0k1k1J6J6RRk8k8J3J4J3J4J1J1J2J1m9
-25600a88m9J3J3k4k4O3O2n9o0m0J07P5p2o7o6K7K6O4O4j5j6j5j6N6N6p9q0LKM0L9n2n2N9
-25641b05N9JKKKm1m0K1K1PPq0p9M5M4Q2Q2m0m0m1m0j5j6K2K1J3J2J3J3K9L0K9L0j44j44j
-25684c39J46N3r5j23K5J02J03m9m9n0n0L6L6J9J8NP9N5r2q3rM1M1j6j6K8K8k3N2Q9o0j48
-25722b46p5N0N0l2l3J11J10l2j80l7J11J07m2r2j7kjk3N1J30j8j26j27L0J79J15l2n1n2l7
-25758b11l6%%L9M0KLl8l7l7l7OPM4M4j7j7K1K0QQn3n4O1O1L8j10j18m4O5O6L6L6jjJ4J3k4
-25803b03k4n7n7P9P9k9l0l0l0ONO7O8l6l7K6K5ooopooopk9l0N2N2k6j00j5J33Q6o1p7lO4
-25848a82j1k6k6j9j9n6n6J51J51M0q4j21m7O4O4j1j2M6M6pq0n4O9L4q9q6L8J48P4j28j28
-25885c17JJ25M5p7p8M5Q0P9n2n3n2n3jkQ5Q5ppm4m4k0k1R1R0J%l6l7JKJJj8j9j9j8L4L5k
-25932a76lJ9J8J9J8k1k2k2k2j6j6j7j6L8L8k4k4O1O0n1j24q4L9K8K7K0K0K1K0j5j5K2K2j7
-25972a95j7O9O9q2q2m5m5L3L2L3L3l9m0K3K2j1j1P6P5rqm6m5n6n6N6N5l8l8L6L5j6j7N8N7
-26014a34l5l5KKm4m4L0L0j4j4J9J9J2o2l9J09R5n2j1O3J6j32j00M8J42om1m1rq3r7N1J91
-26053a64M4q7q6O9O9onJ3J3o0o1MMMMJ9K0J9K0m1m2m1m2M5M4PPO2O2o2o1M8M7p5p6N1N1o3
-26099b46o3PJ55Q5o2q2qk1k2OOPOJ3J3J3J3k4k4N1N0n4n4j7j7j7j8N7N7k2k2N2N2n1n2j4
-26141b47j4P2P2lkn6n7k0j9N7N8j7j6k1k1J6J6k6k5J1J2J5J6n8n9P8P8NMn8n8J7J6P5P5m8
-26184a32m8J6J7pq1r0N8Q6J2o9p0M8J22N4r4n3K2K5m8m4L1N8N8o1o1j2j2O3O2l1l1o9o8Q
-26225c41RQQJ01J01p3p2K8K7j0j0k0k0k0k0P1P2kln6n7j9j9MMM1M2L0L1m4m4J6J5J6J5n4
-26268b45n4K0K0k0k1N4N4K3K2k8M6P2p7j53q0J09J08j0j0m4m5K9L0m9m8j2j1P4P5m5m4K8
-26306b32J03P7p0j35j0P1P1q3q2MMK4K4j2j3l1l1L0L1R5R6o5o5j3j2M9M9n2n2j6j5j3j3J9
-26347b68J9J0o4r6K7J00K6n5n6P3J47O8n5l1M4L1r3r9k5O1O1m8m8O4O3n7n7n8n7M5M5j6j7
-26386c16J3J2N0M9q2q3K9J03O4n8l1M3M4k9q6j3qqlmM2M1m5m5J1J1J1J1k1k1k2k1J37J36
-26426h9K5r8r9k4O1O2%%o1o1K5K6K6K6JKl5l6J4J3J3J4j9j9k0j9L0K9pqNMNMJ2J1J2J1op
-26474a77poLLMLL8L8m8m8J6J6m6m6nmL3L3O2O3p3p3j6j6j6j6Q7Q6m9m9M3M3m3m3O3O4m8m8
-26519a79l3l3K9K9o9o8L8L8N3k1j00M8J05J06p1p0k3k4o0o0L7L7%%l9m0q6O2J46J45q0p9
-26558b62N6N7lp8n4R4M7k6l6l5l6l5O2J37K7j21p0P8P9p0j68k0J47J47l8l7jjl7l8K4K4j7
-26597b04j7K0J9j2j3j2j3J5J5J4J5qqK4K4K8m5q2qN2N2onJ6J6m6m6l9l9l4l4OP9M8k7n5K0
-26641b90P9Q0j5q9r0j5L9L9lP1P2ko7o7K5K4o1o2N1N0l6l6N1N0l1l2J7R1Ro4l8L6onQQ3L2
-26685a02r2q8L7O7pm3L2O0o4j43p0M5J19M7k6j8j7k7k6J3Q8N1k3q0oL1L0poJ7n6q4L9J22
-26726a87J23l8j12mmqqL7L7m5m5K3R7J1o3l0l0l0l0K0R4L7l7m9K6J6J6l8l8K4K4j1j2j6N8
-26767a92J0J0k3k2J10J09p2j47n0R9K0n4l2M3%p3qpj3j2M1M2k0k0j%j%K3K2K3K3K0K1m0j14
-26810b85p7P1O6qK5J00O0q8j15L4O9nn3n4K9K8jjp8p8O1K09P1j77j81O5J60J2j23m9J11J10
-26848i2r0r1P0P1N4N4n7n7m2m1K0K0n0n0L7L6L0L1p7p6J6R0R9m8n7J8M5k9r2r1O4O4kkkk
-26891b29%%%%L3L2k9k9O6O7L0K9p7p8j6j5l8l7l7l8M2M1NMM9N0k5k5kjL5L6jjp5p5L7L7L7
-26938a98L7m2m2l7l7j3O2J08m0j22m7K5K5n3n4P0P0K8K8K8K8o6o6N5J30L5j14o8PM3M4k6
-26976b02k6q4q4j1j0P1P2P1P2p0p0J1J58O8q0j95m7M5M5k0k0R1R0l1j06p9O8O0j4%%nmr3
-27016c29r3P9J52J10l8p3p4K1K0N8N8k2k2k2k2k3k3M7M6pq0r0N8J15M2q1q0J4J5J4J5k3k2
-27056b60k2k3M6M5M6M5onoom3m3j12j12R6J71L2r0o9N5J21lp0p0lmJ7J7J7J7l3l3MMQ1Q0
-27099a19r3r2J4J4J4J4K9K8qro5o4RRJ1J2Q5Q6K5K5m9m9n8n8J5J6N9N9j5j5L0K9m4m5%j%
-27143b01jN2N2Nj18q9L3P3kj1j1j6j5j2j2j2j1poL1L0k2k2J01J01j5j5q5q4N9J34K8j46j54
-27183c68J8J24N1m0m0L0K9j0j0O5O4m7m7j0j0L6L6l7l8l2l2NO%jL7L7J3J3k4k3k2k2j6j7
-27225b82k8M6M5p9j36j3Q2Q3KKP6P6m8m8j1j1K2K1n2n3J8J8J8J7L6L5L5q8j09l5Q9Q8M5M6
-27266i3QQr6r6k2k2l2l3J41J40o4o5J0J0qrm6m6J8J8J9J8n3n3P0P1KLLKO1O1o2o3l6l7%%
-27311b73l0l0R4R3k9k9k9k9J5J4J4J4n1n0K3K4K6K7m8m7j5j4O0N9J7J7k1k0j8j8N6N6k4k4
-27351a90k4k4N2N2p1p1j7j7K1K0qqqqJ7J7J6J7m8m7P5P6l8l8L6L6k4k4k4k4j4j4O0O0j9j9
-27394b24N6N5o2o3J2J2LLLLJ2J2k5k5l5l5Q4Q4m7j20l0R4M5k8k6M8L0m4p7kJ1J2n8n8M2M3
-27437b95NOm8m7P6P5K7K6K7K6m1m0L3L3j3j4n1n1J8J8Q4Q4l6j60r0L3J09L5q9q9Q3Q3QRk7
-27479a93k6J0J0K2K3j5j5j5j5K3K2K9K8qqo5o6RRk3k2N1N2J5J5k1k2q4q4L9J13J5j08l4Q9
-27521b50J32N8o6o6J3J3J3J3j8j8j9j8p0p0N3J28K4r9j32qR1R1K5K5r8r7P1P1N3k0n6O8P3
-27560i0n1r6r7mnP0P0M0M0q4q4N5N6o9o8ooO7O8K5K4m9n0L3L3l6l7l5L8L7q6o8N6J48J47
-27602a4l7j12o9N4O6pq2q1J1J1J1J1k0k0N4N4m8m8K7K6MNMMlklkL4L5lkm1m0L4L4r3r3Q0
-27648b61J54L9q5q5L8L0m4l7L8J4J5J9J9n1n2K3K2l3l3l7l8K7m8j2J11J59j4j23m9M8M9k1
-27686b18k1K0K1pq2n2K1M9M9K9K8m6m6K7K6pok6M8M3M3j01j01k4N0P6Jk6k7K3K2m8m7l6L8
-27728c07P1P1l0l0PPn6n5K2R5K9m5m5K9Q2Pk0k0o6o5QQ3N2p2j13l9K4K4j7N7J46P2r6r6k8
-27770c14R5O8pn4n4N6N7rj33o7N7Q4l9p7mR0Q9k9l0K9K9q9r0L3J06j2q7j5N9N4k0POLKO0
-27813a46O0L2m2p5kool5M0L9l5q0q0lP1J06J05j6r0k5N0M3q0j43j9J14J13k2k3n1n2l9Q4
-27852b13J70M6j50j52K6K6j6j6K1R5P6m7p7lJ1J0J5J5n6n7NOK0K1K1K0L8L8m9m9m8m8Q0Q0
-27893a41L9q6r4k1J7J7K2K2k0k0J8J7O3O4k3k3j8j7j8j8k1k2O5O5%%q6q7J5J5N1N2j9j9k0
-27934b31j9O0O1n1n1K1K1m1m1K6K6K7K6m7m7Q9Q9p0o9J7J7nnm2m2ONl2l2M5M4M5M5o3o2k9
-27977c09R5J04k0r6k2L1L1kjK9K8q2q2L6L7p0p0jP3M4q0p1KO0j3k1N3J35O1n2n2L0L0k2k1
-28019b08J5J5l5l6JKj6j6M6M5K8K7n9n9K6K6l5l5PPQPLMp9p8K7J02N0p3n3O9P6Kj01k8L8
-28063b80L7m9m9Q6Q7m8m9J4J3L1L1L1L1j8j8j9j8JKL8L8m4m5ppJ0J1kP2M6p7q3qK2K2o0o0
-28107c18K9L0K9K9rj0rj0R2R3r3r3L2L2nno3o2R4R3l1j04n5P0J14j0q9j6R1J7r3r3RQ3K1
-28149b10n3l1l0K6K7J4J4k3k3N3N3rj0K2K2o1j36j01P1J50K7m8m7L1L2n1n2Q1Q0Jp3l5L8
-28188b51J8J8j4j5k2k2M0L9j5j5M2M2J6n9k1N3N9O0K7K6q4q4m4L0Mp1l4M1L6l8l7L6Q7J3
-28229a39r3k0N6N5n1n1L2L2l0l0J7J7J6J7k3k2k3k2K9K9qqMMLMnonoqqK8K9j6j6L0m4j00
-28275c32k6J09J08m9j24k3J01O0o3l2M2N1k3q0oK8K8j9N6J06m2q7j3Q1Pj07j07P5P5n7n6
-28312c19K9J03O3q6p8mL1L1K0K1K0K0n6n6L1L0opm3m4N1N1J5n9p3P6J15M2j20j19oJ42Q4
-28352a01o4r9k5J3J3J7J7K1K0m1m1Q9Q8r7r6L7L8L8L7o6o6l0k9P6P6J4J5RJ0o7o8n5R3Q8
-28392a36J4o5o5J6J7k2k2k2k3M2M1M1M1l6l6JJK5K6K6K5j7j8J9K0j06j07m4m5O5O6K8K8q2
-28433c04q3K8K8J13J12K6K6p0p1p0p1J10J09n1n2j9k0J8J7l8l8M8M9LMM0M1p1p2rj0l3l3
-28472c43J19J18lj52n0R9J04m3j06M3P3p4j35o1P0P0L8L7L4L3lmj7j8n4n4k1k0J6J7N4N3
-28510a80l2l3r2r2M3J16Q3o5l4J15J09l9j90m2R0R1q6q5K2K3j5j4L2L2onK0K0j7j7N9N8j42
-28550b73j42J7J65Q8o0j59j1N7N7%JL7L7J%l7l7n4n4Q2Q2j6j5j6j5kjkjmmmmK3K3j4j5j8
-28595b88j9j9j9Q4Q5k7k7LLl4l3j0j0K8K7p3p3J2Q6M1j06n0R9J09l8j66j7J09J08j8j8OO
-28634b39NOP4P4j36j36O3O3m8m8J6J6J6J6N4N5N4N5o3o2k5k6L3L3l0k9O0O0j16j16m8J00
-28672b69N9j6poj2j1ONl1l1mmo1o1J05J80Q5o2p9p8k6k6O2O2K5K5m9m9L7L8K9L0n7n7N0N0
-28715a48l7l7POPOlmlml3l2P8P8n0m9j3j2l4l5LLN7N7l0k9llklM0L9m7m7Q1Q1onj3j2j2j3
-28765a76LLl4l4QQPQK2K3j5j5llo5o5j4j5j5j5J30J29l0j03l8J10K8j20r1N7N0N1L2L2n4
-28807b04n5L5L5k7k7onQo6qJ41N8q9n2R6R7n2j78k9Q0Pj06j06J00R9P3P2l8j11p0P9J15l3
-28846a67j14m1O9O9n6n6P9Q0p6p6j4j4P3P2J1J0p5p5L4J08O1q7q5q5L6L7L6L7K9L0n7n7j7
-28886b81j7O9O9mmmmj09j08j2J36J17M3m1m2l9l8P3P2k9k9r1r0J6J6N4N3m1m0K1K1m6m6L8
-28926c17J13L7j12j16L2J49Kj32n9J33J33M5j03o5Q3P9p0q2rP7P6p9p9PQJ3J4k4k3N1N0l5
-28964b03l5OPPPJ%o1o2K5K6K5K5L5L6k6k6rj0P2P2r9j72l8J10J45lj79l0J47J47l6j83m3
-29005c22J05M4j05l0J17Q1o8j43NP0no5RR8R9q7q7%%K8K8l3l4k7k8Q4Q4NOl1l2N2N2j0ro3
-29048b12o3k6k6Q3Q4n2n3J2J3M9M9m4m4ppJ5J5J4J5K1K0r1r1J37J37l1j78r2N5R1J8j1j0
-29087b10j5j5j9j9O8O7k2k1q4q3K4K5j3j2Q5Q6M3j06q4O5N5k0p7mJ1J2j2j3j2j3J0J0P1P1
-29128a51k1k1k1k1r9r9O2O1J00R9l6l6n1n1Q5Q4p9q0PPjkkjo3o2NJ54Q8n9j17L2J04L0l0
-29169a85l0j2j3m9m9L0K9pqR7R8q8q8L9L9m8m7K7K7qq3p2P6M9N0J1J1J1J1n8n7k1k1J05J05
-29211a29l0l1K6K7o0o0PQk9k9N1N1l1l0k8M6M2q2p2KL8L9O4O4Nj18p7M7J05j8k9M5P9Np0
-29253a72LM1l4q7j3K7K7k7k7L5L4k7k8L4L5l4l4R4R5q7k11j07O6J44O9o3o3M0M1M0M0J3J3
-29292a23k4k4p2p2L9L9PPn5n6M1M1MMnmnmL6L7k5r9o2O1J15M2k3k3k8k7poP9Q0j15j15K1
-29336c21K0M7M7j4j5L1L2n5n5J3J3k3k4k7k8J5J5K8J03J05o7j46LJ76K9j45j44L8J86R9m9
-29373a13o8o8m1m1M5M5PPq0p9J6J7N3N3j4j3M8M7m6m6J5J6O6O5k0k1k2k1k2k1l2l2N5N5j10
-29415c00j10QJ56J14l4m8m7N5J30P0p9j06M3N7j6j47p4M1M1n5n5N6N6L6L6k6k5n3n3N9N8
-29452b12JKL8L8q4q4N1N1p6p7L3J07M5j03m6J02Q8o1r6k1K1K2K7K6LMn9n8K3K3K3K2q6q7
-29492d00P4P4OOOOj2j2j2j1J0J1J0J1r4r3M2M2N1N1N2N1k8k7k8k7k4k3p9O9J06m1q5q4J12
-29534b90J11O0q9m5m5L3L2j0j1j0j1N4N4P5p3j30j30M5M6K3K4K3K4j5j5p7p6M4M4OPJ%%J
-29576c20K6K5j1j1N3N3q3q3P4P5o2o1l6l7P5P4N0N0l6l7M7M6RJ0k8k8k8k8rj0rj0L0L1l1
-29618b30l2l6l7N0N0PPr4r5m6J03J11l7q0O7J45mr4r3Q2Q3O6O7m4m4r5r6R0R0K7K7o0o0p6
-29658b81p7O0N9j9j9M2M3l9l9K3K3k2k1M1M0k2k2k3k2K4K4K4K4k0k0J7J7n8n7N4N4l7l8l7
-29699c04l8KKO4O3LKn9o0L1L1L1L1m4m3M3M3l0l1PPK0K1m1m1N1N0J4J4m4m4m4m4M3M3j8j9
-29743b88J9J9N6N7m0l9M6M7q9r0Q6Q6J7j31r5N4O3O2L5L5m0l9p6p7P6P6J4J5j1j0K6K7q3
-29782a92q3P7P8nmL3L2p9q0PPm0l9O7O7j0q4o8P9P1mJ1J0q2q2j4J34R6n3j54oM8M7K0K0o
-29825a81om4m3M2M2NNL7L7m9m9M2M1o5o5J5Q9L6q9q0oj5j4%P4P2n1j05J8J26J26l8l8l8l8
-29867b07n5n5L2L2QRM5M6j3j4j3j3o5o5P0P1p1p1L9M0j4j5j4j4M3M3M2M3q2q2MNj0j0R4R3
-29910a24Pj16q4M0O4rKLL7L6k5k5n0n0j3j3N4N4N4N4j9k0J8J8n1n1J1J1qqK5K4k7j00p1N2
-29953c00P0mQRj0rrj0QQn4n4M8M8M8M8o3o3k5k6O1O2K4K5r7r6J4J5M2M3NOk0j9M2M3m1m1
-29998b64M5M6l5l6KKL8L7k4k5j4j5n2n2L3L4mmNOO7O7p0p0M1M1n9n9K8K7L3L4k8k9k7k8L4
-30042b75L4j0j1P6P6q4q4QJ57L1j17j12L6N4j9n4n5M1M0P7P7k5k5L2L2o9j43n3R4N5j9K8
-30080b07K7j6r1l1J18R1n7r3j8J3J4K9J04J3j35j03M5J57Qj01k7J18J19q7q6j01j01L4J08
-30115b56R4n3o9NM4M3J2J1k4k4j3O1M7j02j06M1J70K2r3j8O7pp1p2O4O4J8J7M9j00j69r5
-30153d43R3R4L6L6P2P3o4o3m9m9n0m9P2P2J0J0O1O0m9j24q0O8M2M2n5n5j7j8P4P5o1o1kl
-30193c02L4L4m9m9L8L7Q0P9opp3p3L8L8k0j9n7n6P0P0j7j6K1K1n7n6k6J23J55Pr5j68q9O0
-30234c30R5K1j5j4P6P6q4q4l9l9M8M7J%J%k0k1M1M2L3L4j18j18k5J22J27k1j12l8P2P1p1
-30273b42p2N5N4P2p7q2O7O1j3l6l6K7K7m7m7j1j2j1j2k6k6M7J20J27k1n7n7J2J3o2o2J6J5
-30313b96J6J5J7J8J7J7l9l8l9l8L0L1L0L0Q4Q4q8q9ONNOn7n6O7O7MMMLk7k8o5o5P1P2lkn9
-30359b86n9O0O0k1r4o7Q2J46P2m9n0L6L5q7q8N1N2N1N1m6m6m6m6P4P5m9m9L2L2m2m2k1k2
-30398c01N3N3NMl2l2k6k5R8R8p0p0N4N3m5m6k2N2M6j03r8N1K2K2L2L2l5l5L9L9nnj7N7K8
-30440a29r5n9J15J24r7j87j5J13L9p4%J24J25r3r4j4j3J8J8Qo6o5N8J24Jj45j44J15J14q
-30476b02rk6k6J1J1M2M3q1q1N0N0N0N0l3l3l3l3K4K4j00r9J23J23n0n0QQLMK5m9q1M2J67
-30516a28R4j29j29L5L5q9q9J14J13n4n5L2J06J8j06l3Q9J6j08l3R1Q1r2j13J0RRnO9O7n6
-30553b31q0M3J31N7m6m5n0n1QPPQNNNNrrm7m6j6j6N8N8L6L7l7l8K1K0r4r3nJ43J10l7j43
-30598c29o9N3N3J6J6n8n8N2N3j8j7j6N8P2p7p9P0R2J8p5p5ooL3L3lmK7K7K7K6j2j3O2O1m5
-30640a11m5K9K9j04j04K0K0j8j8N7N6NMl2l3o0o1J3J3K5K5K4K5oppoM8M9k5k5l4l4L5L6p
-30683b24q0n3R6O2j2p7kN9O0rj0noL2L1J%l6l7k2k3JP5Q9n9r1j7P4jj17j18mJ44J11l7l4
-30726b39M0N8N8l8j12m0J09N3r6k09o1J44J44P9P9m7m7m7m8M3M3m5K9J00m9j75j01O0O1n9
-30762c13n9P6P6m8m8O3O2o1o1J2J1k5k6P7P7LLJ8J9r6r6M9J98L3j14j44LL4L5J3J2k4k4K5
-30803b40K4pqL2J05K9j19p3JL3m0l2M2P5%jkL1L1MMj11j10n8Q9R0J5K1R5O2q5j68r3j4O1
-30844c17P1P1m7m7LMQQkP3N0r8j06M2P3P4k3k2k3k2KJKKn7n7O7O6M1M1q2q2K5K6K6K5m2m1
-30890b67l3l3o0Q8J32N9m2m1J6J6k5k5J2J2J1J0J1J1l3l4l4l4M8M8j4j4J8J9J8J9j3j3m9
-30929b16n0%j%%L4L4lmm3m4J7J8N8N8k6j01o4Q4J42pj17j17N9N9PPPQp2p2J5J4O4O3JKM4
-30974a42M5m2m2k5k6J2J2N8N7n4n4o8o9J8J8N3N2N2N2p7p7p3p3N3J27Q6o1o7PM0l5o8NM6
-31015b60M5l8l7M8M9J9J8j8j9m1m2R3J66M2j05j88l9O9O9qpj4j3j3j4K5K4o2o2N8N7k9k9
-31054b56M9M8j3j2j1j0j1j0OPl0l1j6j6j5j6Q4Q5jp4n4R5R4n3q8j3k7k8K8K9L2L3M8J21J2
-31096a4j36j34J4P6p3j56pJ76J02p4p3N8N8k6k6k7k6L7L7k4k5L1L1L0L1o6o6l0k9J1J1J0
-31134b99J1M0M0J27J25p5p6p7p6ononPQPQqqN4N4MMl3l3m3m3O8O8k3k4k4k3RRP2P1n7n6O
-31182b08NJ0Rk3k3K3R8J02m6j29j28lkL6L6J47J45o3o5o4o5NNNNo1o0N1N1K2K3q9q9L2L3
-31223b75O9P0j3j2n0m9N7N6K3j01j05J8P4jq4j1N5N4l5l5JKo7o8J18J91N0p4p8mj3j3K9K9
-31264a92j1j1p3p3K5K6Q7Q7m1m2m1m2J00J00j1q5o5N8N8o5r9k6O1O1rrqrjjL5L6n9n9K7K7
-31307b44k7k7O0N9m1m0mmk5k4Q6Q7q2q2L0K9L5L4klj1j2K5K6l0l0PPL2L3p9p8MMMMJ1J2J2
-31353b44J1m2m3M4M4n0n0Q5Q6k7k6k7k6N4N5ppo8o8M3M3j0rN2N2n4n4L3L2o8o8K5J73R5n3
-31395g4o9OK0n4n4K1R6K2o7o7j1j1K6K6K3K4l9l8p8p8N8N8k2k1k2k2K2K1N9N9j2j1j1j1q
-31437b39pL0K9J4J3j13j13j1J37J27N4l0j04p1LJ5J6K0K1O9O9j14j89rJ40J71K4j51j50j8
-31473c67J30Q2o6n9o0K9K9O6O6k4k4k4k5L7L7r9r8N9N9klk8k9L3L3K4K5j3j3mnnmM2M2Oo9
-31517b22r7K7Q0Pp9p9K7K7K9K8K9K8NMNNl4l4l4l4L7L6L7L6l3l2MMn5n6L0L1rqrqn0m9J2
-31563c94J3P9P9M2M1n1n1N9O0l3l3l3l3m7m6O5J39M4p8q4rj%LMO6O6MNr2r3l0l1R5R4L3L3
-31607a15p2p2l8Q5R0l4j34o0J01J00n0n1QQ2Pj17p1N2J27N4j5j4j9j9k8k8o4o5k8k9Q3Q3
-31645b51LLLMjjO0O1kjq9q8K7K7Q8Q9q0p9N6N6p4p4j2j2l8l9M8M8k8k8N8N8N1N0l5l6L5L6
-31691a07k7k6m0m0m0m1M5M4M4M5NOl1l2p0p0O5O6n5n5POJ2J2M8M9p1p1rrK7K7K7K7L1L0l0
-31735b01l1L1L2l0l0Q5Q6k5k6l8l9K3K4r7r6l5l4O8O8O9O8m3m4opJ2J2k4k5NNNNn7n7N4N5
-31779b38N0N0J3J4p8p7L3L4N1N0l6l5k8k8QRk4k4J07J07j30k05j7J06M8p6o7N5M6M6N3N4
-31817a29o4o4NOJ8n6k0J03J03p0j58l4O6O5n0n0M0M0MLl5l6L9J13Q3m0j32n8M8M8k2k2N8
-31856a98N9j6j6K9K8m6m6o3o3J2Q5Q9l5j25n1O1O1qrQPPPM4M5l0l0k4k4k4k4L1L2L1L2L6
-31899a28L7q6q7J6J6J6J6kjL6L6j1j2p7p8n0P3M9k4r7k4N4N3jjL5L6MMM1M1n2n3j5j6O6O6
-31943a20n7n7k1k0k1k1J3J2J3J2L0L0ppl3l2M1M2l9l9L4L5L6L7L6L7o0n9N5N4k7j75j05M2
-31984c41J10L7l6l6kjL6L5k5k5r9r9L5L5J00J00pj55j23K6J49P6LLM5M6p8p8l3l3l3l3O0
-32023c41N9n4n5k3J24J25k4r1r1j6J33J09L5l8l8j8j8K0J9M3M3l0l1J0J1j08j08M5J20M7
-32059a41j01p1P7O3j1QPk0r4n3R5J32j6q8j4RJ0k3k3k2k3n7n8J16J15j7j6K0K0o2o2J0Q5
-32098b05P7p0j06j05L6L6jjk1k2J32J31lj26o9N4R2J8NOm1m0m1m1M2M3M2M2r4r4l3R1N8j7
-32139b25j6N8N4o9p9nP7Kl8l8L2L2onJJl5l6J1J2J1J1K2K2j5j6L4L3n3n3J3J3k3k4KJL9L9
-32184b16K7K7K6K7j1j1p2p3j8j8O4O4No9m2Q0J32Rj00r9P0P0o5o6j6j7K1K0N8N7n4n3k2k1
-32225b86M0M0L0K9j06j06L8L9OOMP9M9p4j19m4O6O7K8K9qrj3j3j4j3QQRQm4m3M3M3J6J7m6
-32269b36m6M9M9j3j3o0o0JKM9M9N0M9j07j08K9K8M9M9j3j3m7m8J4J5kjjjM6M6j6j5p0p0O6
-32312c00O6J5J5m6m7L3L3m5m4m1J08J07m0r2r2L5L4j1j2R9J00o7o7o7o6J2J3R4R5mp7o2Q6
-32351b35O4j1p0p1J0J0J0RL9L9L9L9j4j5P2P2o7o6onkkkkl5l5KKooj9N4N6r2j25K4R3R2l3
-32398a93l4QQk9k9opL1L1LLn9n9qqN3N3J5J5J5J4k8k9k9k9N6N6l0l0M3M3j8j8M0M0k1k2m7
-32443b06m6J4J5j2j2j2j3qrK8K9poo8o8L7L7R9R9k3k3k3k3j5j5j6j5J9J8J9J8k1k1k1k1R7
-32486a75R7o4o3kjjjj5j4M7M8k9k8L4L3kko4o3M6M6m0m0RRk7k8M7M7j3q7m7J01J42nj47K
-32530b50R3R4r2r3O3O3k9j02o2Q5R2J8o7o7l0l1N6N6j9j8M4M3o1o1k4k4K2K2P6P6Pj17q5
-32569c22L9O6rMMj8j8j8j8J9J9J4J4qq3l1R2J28Mj20m6P7P6nnk5k5k5k5jkkjK2K3j4j4MM
-32616b26O6O5ppj18j18mnN8N7j0j0j0j0j2j2K0K0Po7j6J07O0o3r7K6P0lo5RR3l1j37j4J22
-32657b62J22n5n5N7N7p8p9l6l6P5P5%j%jKKo0o0N7N8k8k9M9N0l8l7J7J6J6J6RRk8k7L3L3
-32702a57k9j03k5R8J02K8n6n6K5K5k6k6J0J1ooooj%l8l8K3K3j3j4K3K3j4j4J1J2k6k5L0L0
-32745b11q1q1L9M0k2k3O0O0k7k7O5O4LLm0m0M6M7NOl1l2opm3m4M1M2p0o9Q5Q4p5p6M5M5m2
-32789b67m1N1N1j0j1l4l4K8K8k9l0N7N7j0j0p2p2Q6Q7k4k4L0L1ooJ4J5m7m7j9j8j8j8P7P8
-32830a57q3q3K9K9K9L0M2M2j9j9onm3m2QRM5M5l3l4MLM3M2m3m4OONOk9k9L3L2NNn7n7O8O7
-32878a50L0L0l3l3l3l3K8K8j32j33Q3Q3JJK9J02Lj21p9M5Q2m1o2O2Q8J4m6m7O0O0rqm5m5
-32919b21k2k2M0M0k0k0J6J7j4j3n1n1K9K8K9K9P8P8j49j49j3J11P9m5n8J7LMM0L9KKk5k6
-32959b18O1O1k1k2n9n8K4K4K4K4q0q1POO1O0jp5n5O8Q1Q1j4j4r2r2k6R7P2j02j43k0Q5Q6
-33000b51j2j3N0N0l4l4K8K7k2k2o0n9L0K9L0L0k5k5k5k5M7M6M6M7p3p4O3O2J6J6J5J6r9j00
-33040c05J2J2Q3Q2mmp0p0M1M1MMn8n8KKLKmlmmK5K4K5K5K1K1j6j6rqrql8l8M9M9J6J6J7J6
-33090a34nom2m3l9l9M7M7j5j6j5j6K5K4K5K5l0k9L2L3m2m2m2m1%jO2O2kjkkl5l5KKmmmmL1
-33139b73L2l1l0L0L0l2l2QQRQP8P9l3l3n4n5j7j8rj0J26J26L1L0n6n5qpppo6o6Q6Q5J5j33
-33183b51r1j7J9J9K3K4L3L3k9k9P4P3l7l7K5K5l6l7llllN4N3n8n8J2J1k5k6l0l0L1L2L7L8
-33226a87%%l4l5l4l4Q9Q9K7K7N0M8j09j11l5l6KKlmJJN2J27Q6o2j71r7O3O2M2M2m5m4l4l3
-33269b98K8K8k6k6J1J1J0J1n0n1Q9Q9m2m2N5J29N7j91j82O3J38j0j39QJ43O8r5r5L6L6k0
-33306b57k1M2M1kkkkK8K7l4l4j4j3j3j3M8M8M9M8l6l5p3p3jkQ6Q5p8p9L3L3K9K9q2q3K5K5
-33350b73K4K5j0j0K6K7n6n6j9j9O8O7o8o9L9L8JKJ7J8J7J8k3k4L9L8J6J6k1k1N7N6p4p4p
-33392b15O8O2o0p8mRRJJl6l6k3k3L9L9MNl2l2N6N5lj26p3N1J30Oq9q9j1j0Q6Q7P7m6q9L4
-33436b56O8O8k0k1k0k1k9k9PQj0j0P7P6o4o4P2P2q4q4KLP2P1j4j5r8r8O3O2o6o7O9O9%%%
-33480b11JJ2J2k5k5l6l7J%O8O7L1L0k3k3J5J4l5l6l5l5j4j4P3P2k9k9k9k9M5M6RQk4k4O3
-33523a46O2j10j10N1N1kjkkl6l7K6R9P3n1o3o4J2J2J2J1%jo2o3K5K5O2O1j6j7O9P0p6p5j4
-33566b27j4Q0Q0n6n6mlL3L3n0n1j4j4K3K4K3K3j7j6j7j7J2J2J2J2q0q0Q1Q1m4m5J8J7QQQ
-33609b17PM0L9m7m7J5J5k3k2O2O3k4k4n3n3j2j1L4J09P5m9o5o5L9L8l4l4K7K8n0n1O1J35
-33648i4Q0m3l1l1k5k5k5k5l6l5KKN5N4pqklm0l9LMM0M1j19j18J4J38J15rm2m3J6J6J6J6J
-33692a87J%Jl0l0l0l0K7K7K6K7l2l3l2l3P9P9J7J7n7n8k0k1M6M6r0r0J9K0J9K0J1J0J1J1
-33734b59L1L2L1L2j4j3K4K4l2l2l2l1K6K6l6l6jjO1O1L6L7n0j24o0O4L9l5k4R9R3p9j48k5
-33774c16J46P3r0r0J6J6PPO9O9r1r1k6M7M3l2J5J4mnm2m1N9N9K0n5m5K9O9O9n8n7o2J2N8
-33816b08N8k0j9kP2k2j46j29R3J49K5j24jJ23N0j04j04P7P6p1p1k6M8M2M1Q8J4j16j17Q4
-33852b40Q4m5j19J1Q6lp6j5N8M2l3J3J3j1j0M8J22O0j12j83j09K1R5J00K6o7o7j0rJ5J6R7
-33890b02R8n0j24o2J2N9N9J05L1q9q9K1R4Ro6l5Q8M3q1p8M6Q0Pn6n5m2m2K0K0K9K8K4K4O8
-33931a06on1n1m2m1K0K0OOOOK1K1K1K2o2o2k5k4OPM4M4L4L4k7j00j53nJ42J42p7p7Q1J56
-33972g0oj55p2P5J02m5m0m0n5n5K6K7K9m5RJ56J03j43j81O6K02N5j06j06RJ0J0RK1K0K1K0
-34011a49k2k3J0J0m8j22l7J12J27k1o3o4K0K0K1K0J4J4k3k3J5J5J4J5J4J4r7r7l9l8P2P2
-34049b67%%j4O0K7j22o4Q4J58Rq3q2L8L8p2p3O4O4O4O3K9K8q3q3J3J3J2J3j7j7K0K0pqqp
-34092a90M0M0o7o7kP1L5m0J1J1oq0q1M2J45P1q3q2j8N6POJ0J1l8l7jjL4L4L4L4k8k8k7k8
-34134b12r3r2O8J42Lj21l7Q7P3n0j6J07N5j18j15N8J41O7o6o5j%%jopopm2m2kP2O5rm6K8
-34177a88J9n6q8j4N3N2k9l0K0K0N2N2nq0k6M9N2p1p5M9J35J1q9j4N4N4r7r7k1N3N4k1p4p4
-34218c70NJ28J35J2r4j9L7l6p4%J19M5o9p0P6P5l8j13l5L9L0L0j6j5j5j6K9K8n7n8O2O2m9
-34257b32m9N8N7mmK6K7l5l5J5J4m7m8k3k3J3J4K0K0J9K0K4K4K3K4n3n2j6j6K8K7K8K8JJK
-34300a24Jl1l2OOk4k5Q7Q7j14j14M2M2k2r6m2Q1Q1PPQ0K6r9r8K5J19M5r1r1L0K9pqllmlK4
-34345b06K3P8P8M4p8j12l9O7O6m0m0rrm7m6O6O7K9K9NMl2l3RJ0k8k8j5j5K2K2j5j5K2K2p6
-34388b20p6L6L5llL5L4J3J3J3J3qpm4m5MLLLm5m6M1M1MMj1O4Q8o0j01k6M0M1oO8K9j20j56
-34434c52qJ49P4q4q4N5N5n6n7O0N9llP2P1o3j37q6O2J2J1P7P8Rj38j04M5J30N5n2n3NMo5
-34474b62o5K1K2l3l2P8P8K4K3j4j3l0k9o6o6R4R4m2m2L2L2L2L2m0m1m1m1J8J7J7J7N7N8n2
-34515a63j26j05M3R1R1L3L4p7p8M0M0LLn6n6N5N5nnN2N2o2j37n1R7P7p2l4J14J26k2j56q2
-34554b81J13J12m3m3l8l7M9N0qqp0o9M6M6RRK2K1j5j6K2K3q9q9j6j5j1j1O9J43R9m9j11j10
-34595b96J4Q9Q9n8r9k5N4N4k8k8P4P4q6q6K4K4K4K4K4K5j1q6o2Q7Q6o2q8j4M7M6j8j8j9j8
-34635b43O8O9m3m2n9n9P7P7PPl0l0P6P6o0o0l5l4k5k6MJ51J19k9j07l3K9m5j23K6R8R8q6
-34674a87q6K5K5m9m9L7L7K6K6l5l5PQM5M4m0m1M5M6rqJ9J9P6p2j17m2Q3Q4p2p2k8k7N8N9
-34716b00mmmlkjo3o4lmQ3Q2k9k8N2N3np8o9Q0Q0o9o4Q5J22M9q6q5k2k2k2k2M6M5QQk3k3R
-34763a97J0M8k6j10L9J03K9q1q0R5R6m1m0l2l2o9o9P0O9j6j7j1j1m8m9O8O7j9j8N2N3rqk
-34803a86kkkQQn4n3N7N8N7N8k6k5q7q7ppopJ8J8N4N5l0k9l0l0R7R7l8l9L8L8JJl2l2o5o5
-34850b78oO8P3p5m2m2j4j3K0K1Q3Q2rrj0rJ9K0o7o7m4m3O8O8M3M3M3M4n9n9n8n9M3M2NOk0
-34894a92k0k1k0O6O5MMj9j8n6n6RQM6M5l6l7l6l6L0L0L0L0L5L6k6k7k1k2J6J5j0j0j0j0Q9
-34937a25R0r6r6j7j8J9K0L7L8m8m9%JL8L7n1n1O0O0MMNMj9k0j01j01Q5J59K4j23l5J12J31
-34977b2j15j52mJ46kr5k1J09J09j01j75o1Q7P0mo4o4K9K9O6O6l2l1J25J24j02j76m3J06Q8
-35013a10o1p2LL8L8ONn1n1j5j4J0J0nP0J18l0p1MP7P6p9q0k2k2J5J5K3K4q7q8Q0P9k7k8j0
-35056b32O3M8j01p5kQ4Q3J3J3m8m9K3K2l9l9L0L1O7O7q0q1j9j9M0M1r1r1M5J19P9o9n0K3
-35095a94J0J0l0l1L2L1j%l8l8L2L1l1l1pppoj4j4K3K3J20J21Lj45j27K2J5J6k9k8QRK3K4
-35138b25P7P6L7j12j07l3Q1Q2n0n0N2N2mnj4O0k5j73j00M8J50Ko6o7Q4Q5KLKLm6m6J5J6N8
-35180a38N9j67j67JJ48J49%p0o9L2L2j2j2j2j2K7K7K7K7k6k6L6L5p0p0p0p0Q9Q9k3k2rj0
-35219b77j0j0O4O4KJo0o1k3k4Q9Q9j7j8nP0L3j14j64j6J02J01N6N5p6p6MP9O3q5p3KO2O3
-35260a10o5o4M6M7jjl8l9N0N0l7l6L8L9p3p2N1N1J4J4k9k8QRN0N0n9j34o7Q2Po7oJ43J06
-35302g1m2q7j2M5l0k3N1L5j12p3P6J33j5o8OM4l1p6P3J34j4j71r6Q7Q7pqqpl9m0M7M8k8k7
-35343b19J0Rn9o0P6P6n7n8MMK1K1N7N8k7k8r0q9M0M0P7P7K9K9l3l2o0o1N1N1n8n7N4N3m8
-35385a99m8L8L8m7m8j1j1L4L4llN0N0j1j2K3K3K3K4n9n8k1k1m2m2J9K0P4P3j1q5m3J05J06
-35426d1m3j86j11M7M8QQM5M5N4N3n6j30o9P8Q3o5o6Q2Q2o6j40QJ17M4q6q7R5R4QQQQp4p4
-35467b71N0M9l1l0M3M3j2j1j2j2m4m3Q0Q0l3l3MMJ3J3n3n2r2N6J45J45r7r6K6K7jjkjK2K3
-35510a04n2n2j5j5N9N9j01j02K2K2n3n3J20J19l8l8kjl0l0Q4Q4K9j20m1L4L1L0L6L6o8o7
-35548b17N7N6p0p0M8M9o1j35L0J79J28j18j93N4J49%p0LO3j1j30n6P3P4MML6L6q7q8j7j7
-35586b97K0K0O0N9j4j4kjL5L5q1q2M2M2o0o0O2J36J3j34r8N0J00K6m7m7K1K1j6j7k1k2N3
-35626b18N2m3m2L1L2J7J8k0j9k1k1J6J7j4j4K3K3k0k0N5N4o6o5MMJ4o1k1J01P4n1r3k0O8
-35666b26pl9L5J00J01j8j9q1q1pO7N6o7j09l5Q0Q0l9l9L8L7p8p8j2J12Q3m1j06J8J14J13
-35703d8l7l8jjLLk1r6r0L4Q3Q4p4p3N0N0POl0l1l9l9L5L5rrJ6R0M4p9j21m6O4O4L1L2kjl9
-35750a93l9J6J5k2k2O2O1j2j3n4n4K0K1M3M3q0q0M1M1M1M1o3o3o3o3P1P2J0Rnoonj4j4P3
-35793a91P3l9l8l9l8P0P1l6l7j0O3J3j11r1L2J08L4n5n6N1N1o3o3R8R7n8n7N3N4qpppj6j6
-35834a75n3n3M8M7l4l4M1J16L9q3j14RQ5J0n2n2K9K9m2m3M4M4M3M2l9m0j7N8J21jj34j35
-35873b96M4M3k2k2M0M0K5K4j2j3p0p1J6J6L8L8k4k4o4o3M8M7K9K8O5O6k3k3k3k3J0J1J0J0
-35913a25l3l3l2l3R7R7j3j4m2m2m2m1p2p1Q9R0J9J9J9J9n1n1J0J1N8N9K1K2j00j01qJ41M2
-35952i1j06n0R7J07j39j67j8J71R7j12j11N5N5pok4k4O3O2L6L7r5r5L0J03M3j04j78l0J02
-35988b99J03O3q6r0N9R5K2o3o3J5J4k3k3J7J8k0k0N4N4J6J7J8J8j8j9l1l0N6N6p3p3j1j1
-36028b58K4K3K4K4o8o9J9J8L7L7k5k5j1j1K6K7p8p8Q0J55Rj40n8R0J34j5j93j19N9J34N6
-36064a72j7oO8L1m3o0J4M7k8m3m2O4O3L0L0J2j37j91m2J24J24k0j9M2M2l6l7K6K5ppm4m4
-36104b53M0M0k2k2q5q6N0J23J13l5l4l3J3J3k4k5k9k9N7N7M5M4j7j7l7l8K4K5k2k1k1k1O3
-36143a64O4m7m7j5j5K2K2j5j5j5j5l6l5J20J20p8j52j7J30K7j20m7K00J67p8j94m5J03J02
-36178g3m9m9k3k3k3k3m3m2M4M4K9K8l3l3LMLLJ5J4m7m8j8j9J08J07L4j14q2O7O4rm2L3P6
-36219a17Jo2o3o3o3K3K4R1R1j9k0p9p8j0J37R4n4m4K9N4k0n7J7N5j9p6kN6N5n0n1j0j1j0
-36260b51j1M3M3o8o9O0N9K2K2j0j0p1p1O1O1O1O2m8m8m7m8OONOL6L6jkJJJ%k7k7k7k7N7N8
-36306a56n4n4P4P3o2o2OOl1l1N4N4l3l3m7m8L9L9l1l0OPM5M6j6j7K1K1j6j6J4J5k3k2m0l9
-36349c41P1P2L7L8k4k4L7L8m9m9R6R5o5o6l9m0m0l9k4k3J13J12rrrj0J9J8j9j9o6o5M5M5
-36390a93M0M0m6m7J6J5m6m7Q9Q9p2p1J2J3J2J3l8l7P3P4j5j5n2n2L5L6k6k6j5j6j6j6M4M3
-36430b02j8j8rrrrL9M0p2p1L9M0L9L9l7l7M9M9J6J6p1p0M1M1MMj7j8M4M5l4l4p1p0N0N1N0
-36475a80N0m1m0K0K1K4K3l9l8kkL5L5J4J3r7r8Q0Q1J8J9l4l4LLJ8J9m4m3M6M7m1m0k8k8L4
-36517b26L4k8k7J0J0popoN8N9n3n3POPONNMNm8m7L8L9j0j0j5j5M1l4q0O8J49P5q4q4J%%J
-36566b12Q0P9n6n5ppm3m4M1M0P7P8m7m6m7m6P4P5q6q6J7J6k1k0M1M1m6m5P1P1l6l5j1O3L
-36608a29j45r8N1J43J43JJq5q6jjO0O1l2l3r3r4P9P9k8k7Q3J57k5j74q8N9R7n1k9J20Q3o5
-36647f7j62j3N2k3p0MJ10L6q1q0K6K5k1k2Q9Q9l1l0OOj6j7j7j6MNNNM7M6j5j5j0j0m3m2l
-36692b49P2O3O2n2j26p3N1R9K5l7l6L4L5k7k7m0m0m0m0K7K8J9R2J15M1j18j18K1R5j1q5n
-36730b45O9O5j0opj1j1NNNNj3j4m6m6rO5R3l0j07j07%P3Q1OrrN2N2l5l4J2J3k5k4j3j3j3
-36775b36j3L1L1ooL9L8m7m8L1L1ooK7K7p6p6j5J09P2n2m8m9k0k0K9K9K9K9L8L7m6j20k9J43
-36817a49Q7q5j69MJ26J25jp5l3l3poopL3L3mmL1L0L1L0l8l7l8l7j5j4K3K2KKl5l5N3N2J6
-36861a28J6j9j8j9j9lkL4L4j7j7J9K0q2q2N4N4N0M9j11j11M2M2ON%%%%NOM2M2o0o0JKP5P6
-36907g4R6n0j05j05K1K2l4l4N2N3OOl1l1j3j3M9M8m2m3K0J9q4q4J01J01l5l4O7O7M5j02q1
-36947b22q1l8l8J14J13O3q4o3o3J2J1J2J2P7P8J5J6n8n9n8n8N8N8mlm9m8L8L8j0j0rj0K0
-36987b30K0Q2Q2q0q1j9j9J8J9J8J8llklnnL2L2j2j2j2j3RRQRKKKKnnnnl0k9PQL8L9JJmmm
-37042a32nl2l2l2l2N3N2n8n9ONO8O7o8o9J9J8K3K4K4K3L9L8m8m8lmllJ2J3n0m9N5N5l2l1
-37086a96LLM0M0j15j14P1P1L4L3n2n3m2m1O9O9R5R4RQj32j33m7m7N8N9n2n2M6M6j5j5L9L9
-37127a80k2k3J3J2J2J3k1k0M2M1p0p1Q2Q3K4j00m6P8J31Qj00j01J4J4J5J4N8N8p8p8J4J3
-37165a71k3k4J3J3J3J3o3o3K4K3K4K4K3K4k3k2J4Q9Q6l7j66j65N6J80J04o8j14J0Q3Qo2o3
-37203b40J9K0qqpqj4j4P3P3l4l4N3N2l0l1l0l1NNl2l3M6M5M6M5k0k0j07j07M2M1p0p0L1L0
-37246c22O7O8N6N6ooq0q0POQ3Q3k8k8K4K4j04j05j5J07J08j5m2m2m5m5J7R0Q2m2l6l6ooK0
-37288a91K1K0K1o5o5M5M6QPr7r6k1J02J06j7o7OM0l4r7k3R2R1k6k5k6k5L6L6jjM9M9M8M9
-37329el8l8p5p5L5L4L4L5p8p7L4L3L0L0l2l2o1o1K5K5M7M7j0j0N3J27P2n0r0j7K0K0n7n6
-37370a61n7n6J1J0P2P2n6n7L0L0j4j4n2n1R2R1j9r4m7P7P2n2r6r7N6N5L8L7k4k5l5l5K6K7
-37410b46KLl5l4J3J2N0M9J3J3J2J3j9j8p2p2qJ16J16po0n9nnJ0J0M8M7k7k6N9O0j24j24L7
-37452b58L6L0L0l2l3NNMNL5L6k2k2j1O2R5k9j11l7P4P4q2q1P8P9m6m5rO6J4j09p7kN4N5K2
-37495a47K2k5k6k5k6J4J3J3J3M2M1MNo8o7onNNl2l2N1N0N1N0l0l1POo7o6O9O8l5l6N1N1m5
-37540a38m5J7J7J3J4k4k4K9K9rqp2p3L9L9L3L2k9k9l0l0N6N6jkjkJ4J3p3p3N1N0N1N0p5p6
-37584b11L6L6PPj04j04K8K7O5O5J3J4J3J3q6q6K5K6m3m3M4M3J6J5J5J5k3k2k3k3J8J7J8J7
-37625a75J6J6m6m6Q0P9qpp2p2O4O4K8K8rro7o8onJ4J4N1N2j1j2p2p3M7M7M3M2k3r7o1Q6J26
-37669d2k2j07l3N4N3n3n3N2N3n9n9O8O8o8o8L4L4n2n3j7j7K0K0L2L1noj9j9m7m8j9J29R6
-37710a22n1m1L3L7j10j03M5J55Q1l4l3M8M9j15j14mlN7N7nnk6k6J1J1PPQPk6k7J6J5k4N0
-37751a75O2q5j16QJ15J14n0n1J2J1o9o8J08J09Pj16q0M4O3O4L4L4o3o3jko3o4M8M8K6K6l6
-37791a69l6K5K5O2O2o4o4kP1L6q9q3M0L7L8LMl3j06q0M3J49K5n9n8P1P1o5j39m2Q1N4k1m0
-37831b53L4R2J7j9j9L8L8m0m0M7M7k1k0n8n8M0L9L9L9o5o5K1K2m4m3opJ7J7N4N4m8m7J4J5
-37873a69Q0Q1noq7q8K4K4L7L8m9m9l4l4MLK4K4O1O1j5j6j5j6k0k1k0k0M9M9o3o2k1k2M1M0
-37916a92K6K6n5n6L7J11Q1m1q4rJ27J25o0o0o1o1n7n7P9P9m7m7j0j0J8J9OQ1N2p1j03K0R5
-37955i9R5n8n7m8m8J4J4L5L5L4L5kjo4o3m6m7M0M1lkL4L5k8k7k8k8R5R5j6j6l6l5KJqpK9
-38000a33L0j02j01L4L5O7O7k0j9k9k8QRj4j3j4j4noN6N7j5j5j4j5L7L6m9n0N5N4pq1q5L8
-38042b46P6P6k3k2k3k2l4l3P8P7q0q1L1L1K7K8rj0o5o5P0J43P9o6n9J6m7m7oO7L5j13j08
-38082c25L9O0O0N9O0K2j26r9N0J25k2q2rK2K1l5l6J2J2k5k5R8R8o3o3L0L1n6n6M0L9M0L9
-38121f5l6l7N0M9j6j6p8p8J9J9N6N6J0Rk8k8l8l7K5K4ONM3M3JJq6q5N7N8k9k8KKp5p5K8J77
-38166i5R4n3j70r6O3O3L6L6L6L6o3o4kkmnK8K7j8r3l2J15P8p1j51p7M1J14N7j6j1j0M6M7
-38207a16k5k4J3J2L3L3nmn7n8k0k1jkkjRRP1P1j1j2j1j2K1K0m2m1k3k3J4J5j%K7K7L8j10
-38252b09j15L3J23N0l6l5N3N3l3l4JJl6l7J6J6P7P8l3l3k2N2J9j29j25K4M1M1j1j2Q4Q3n2
-38291a07n2m1m1m0m1P2P3j4j3J9K0j8j8O4O4k2k3m3m4M3M3k7k8k7k8K3K3m0l9O5O4p1p1M3
-38332b32M2Qo7l4J14P8p1q4j0L0L0k2N3R8m9j41o7J11J12k8j02m2J06J16l1r9r9j2j1N0N0
-38369b03K6K6j1j1KJKKk3k2M0L9j3j4M8M9o1o2N0N0m2m1j0rM1l4p9O8P3kl7l7j0j0m7m7J03
-38413b05J03rqL7L6n0n0k1k1M1M0qrK8K9j8j8J8J9m5m5m5m5P6P7L4L5l8j13k8J21J33j4k13
-38453a76o7J27J26r8r9N4N3qql0l0o2o3N0J24N9r0p8mOOL1L1n6n6J5J5J5J5K9K9K9K9nom3
-38496a36m2L1L1L1L1l2l2l2l2M4M4Ro5p2P6Q0o8j63j6J14J14rrj0rj21j21N1N2N4N4J6J7
-38536a20o8o9R5R5J6j33o3Q5J8n5m6K8J2J3M0J14M0j06NJ53N8j88k59j1J81J06j07j08M3
-38570b31M2ONK4K4n1n0K8K8rr%j%jooO9O8LLp1p1J4J4J4J4L3L4m1m1P5P5r8r8o2o2O1O1N8
-38618a55N7j6j6m3m4L0L1J6J7n8n7K3K3K3K3k9k9l4l4O1j3j34J5J74J00o9j44k0J28M5k9
-38655a58L4L4m5m4rrm6m6M3M3M3M3m0m0L4L4NNl1l2N7N7j8r1r1L3P4Jn1n1O8O8K1K2j5j6
-38698a14K2K1j5j6j0j1q5q5N5N5N5N5l1l0OOK3K3n2n1J3J3J4J3j5j5K2K2MMo9p0N8N8o5o5
-38741b57j6j6N9N8P1P0lml2l3l3l2j4j4O0O1o9o8NOJ3J4k4k3O7O7n2n2L3J08O0o1r6r6K0
-38782b23K0L1L0m3m3N2N2k2k2k3k3N0N1q3q4M0M0lmllJ7J8k0j9N0N0p3p3L0K9L0K9l0l0n
-38825b10O9J15qj49p4P8P8q6q5M4J18L1r4q1M1Q5J0m2L3O0O0m8m7m7m7M3M3l1j06k7R6J00
-38864g8K7QRk1r4p3N2J20lr7r7J9J9N3N4N4N3m3m3j10j09n9O5J18J19n4n3j6j7N9N9j5j5
-38903a09q7q6L7L8K4K4j3j3lkP1P1q6q6j2j2Q1Q1m3m3k6k7M7M8j08j09L4J57J19n3j14m0
-38941b40R6R7k3k3K5K4r1r2k3J00P2konj1j1o6o6N8N7L4L5l9m0l4l4M0M0j8j8n4n5J0J0M7
-38983b06M7pqN8N7O2q4j18m3O8O8jjMLl3l4J1J0M8M7m2m2m2m2O0O1j13j12R9R9K5K4LKp1
-39026a43j44q4O3J38j0o5QQ2Q1p4p4M8J22M3j05j41OJ32N7j13j13R0R1l1j05L8J86J7j29
-39060a29j14L3O1j3l0M3P6Kk0k1r0r0m8R9O2j2J3Q7Rj38j71k3J49P4j1j1N8N9j7j8j7j7K1
-39100a44K1m3m4l0J18J54Or2r3k8k8L8L8JJo7o7QPN2N2j3j3j04M4P3jj05M3J52P8p1j46l9
-39140b42L4QPJ3J2l4l3K8K8M3M2M2M2K8K8l2j05j27K2J10L7q4q4M7M7J0J0J0J0k8k9k8k9
-39179a97O2O2%%l0l0k9l0onN6N6o8o7M4M3m5m5M2M1jjjjk0k0j9k0N1N0l6l5k0k0O7O7onm3
-39226a59m2MNMNl3l3MML2L2n5n4N2N3N2N3j7j7j7j7NNO7O7l6l6l6l6k8k9k9k8K9K9K9K9l
-39271a45mL3L4o2o1K5K5N6N6n5n4k0j9M2M2j9j9J8J8l3l4l3l4O9P0QQm7m6rrj7j6j7j6N7
-39314b08N6K0K0n9n9N1N2L6L5n0n1%J%JJKO3O3k1k0n8n7J4J4J4J5m0m0K2K2RJ0J0Rn2n2R
-39359b18J0O3O2m8m8j6j6R5R5nnnoo4o5o4o5P6P6R7n0q2q1O9P0o3o3M8M8N9N9n3n2k2k3J5
-39402a72J5jjjjk2k2J5J5JJl5l6P8P8l3l3J2J1k5k6k2k3M0L9k5k5O1O2o7o6O6J40M6j25j30
-39445b11qO1O1m3m2N3N3J7J6m6m6m6m6qpN4N4K0J9N6N6p2p3l5l6j3j2P3P4jkl8l9K7K7j0
-39488a13j0LLKLl1l0L1L1m7m7J5J5LKl4l4N3N3J7J6j11j12K4R8N0p4j04k9L9L9M4M4Q5Q6
-39530b0n1n0m0m1llM7M7J0J0K5K5J6j07j22JQ2Qr9k5J14J14j2j3K5K4j15j16J7J40P3n1n7
-39569a47J8N9j6n5n5K0J9j7j8N9N9N9N8r2r3opm7m7N9N9Mp1o5N7Q9J4k3k2M9M9J3J2n5n5
-39611a35n4n5K2K2j4j5O2O1K5K5n8n7MNP2P3o4o3NNl2l2j3j3j3j2N9O0K2K3j0j0N2N1k0k0
-39654d2k1k0n4n3QQl2l2P8P9q4q4K7J01N4o9o8N4J03L0n8n7K3K4j4j3n7n7L0K9N1N2o0o0
-39694a84K4K4l3l2lP1J03k0n9J5R3J9o4o4qpj6j5P1P1n1n1j3j4k1k1M1M1llllJ0J0J1J0k0
-39739i4j9k0j9l1l0OPr3r3O7O8P0P1L3L4p6p5l8l9%jL6J11N9o4l7L8J1o2o3J1L2m2qO6J02
-39781h2k1n9J6O5n9j13l9J07J06m9n0M7M7l9j14l1R3O0j4m5m4L7L7l0l0l1l0L9L8L9L8J7
-39820i4J6k1k1NONNj7j8j8j8M9M8J1J2q3q3j6j7K1R5J28Mj38o3P3P3p4p4L7L7n0n1J1J1N3
-39862a56N3J6J6j7j7j7j7q9q9P1P1k8k9RQ3jj25o6N7J03k1m6K7L5L6rO5N6o7j28oR8K5q0
-39903a87nQ0Q1j00j01J7J7J7J7k5k6k5k6K4K5K4K4L2L2nnm5m5L6L7l3j07k8R5R2J8o6RO5
-39944h7qk4k4N9O0j01j02j1j2K6K5k8k8RQ3J18nr1r1N6N7l0l0J7J7k1k0O6O6MNJ8J8m3j18
-39985a70n3O9R9K5n6n6o0o1R1R0m5m6l0l0l0k9N7N8K0n4p5M7Q1Qm3L2P1P2l6l7l6l7J%%%
-40028a63L3L3n4n4K5K5O1O2r5r5J7J6rrrrL8L7m9m9N6N6N7N6o2o2K4K5O9O9o5o7K2K2j5j6
-40071g9n6n6NOL6L6k5k5n1n1j4j4O2O2%%o7o6R4R4M2M1q4q5J4J62R9m8q2q2noJ5J4J5J5P
-40115g7Qk9k9j11j11N0M9M9M8J1J1lkL4L5k8k8N8N8l4l4l4l5L4L4o8o8n8R1J01m8j28K1J30
-40156a03N7r7r6N8J32J8j29m6K7j1j1ppK9K9K9K9j8j8K0J9j3j3j3j3K0K1j7j6m7m7Q5Q4k1
-40196h6r5J2Q5M1l3l4M1Oo8k2k2JJL4L3k5j00m6P8Q1Pook4k5j0O5M9k5q2qooj0O3M3l0r3
-40242b22j8N6j9p5kO4O3j8j9R2R1j7j40q7L7R1R0oq1q1oN3N4L8l6k4k5J7n6q3rJ00J01kp5
-40283a54l4l4l4l4N3N3J0J0J1J0n3n4J1Q5N8j6m8K6J2J3J7J7n0n0j0O4M6k9l2M3Q1m3r6k3
-40324a74L0L0p2p2L5J08J08L3m0m1m6m6qrK9K9oom8K6J4J5J9J8L0L0q2q1%%O1O2l3l3l4l3
-40367a87KKL9L9j7j7m9J00J00m7j16j15J20J20J0Rl3l3r5r5Q0P9O1q7j79l0Q6Q7nmL2L3l8
-40406a48l8jjjjL6L6K2K3m0l9j6j5j5j6N3N2rrL3L4n3n3rrK8K8J0Rk7k8P7P8j24j23l6J13
-40450a79K9K9jkkjm5m5M2M1J1J1n1n1O8O8r3r2L3L3lmM6M7RJ0j5j4j5j4QRn3n3KJKKL7L7
-40498a58m9m9J0J1J0J1K9L0ppLMO5O6rqr5r5K3K3o4o3N3N3M1l4jJ23J17op6p7K6K6l0l0o6
-40542b00o7M5M5M5M5n5n5OPQ3Q3n3n3m8m7J4J4PPPPKKQ4Q3l9j14l9Q4J04j7r4k0P2P0n5n5
-40586i5oO9J7j05j31pP6P6l8l9jjLLM1M0n0m9L7L6QPk9l0J5J5m7m7P6P6J4J4k5k5k4k5KK
-40631a47KKK4K4K4K4PPp9p9mlL4L4N1N1q5q5J5J5k1k2R5R5o4j38p5P3L2m3K8J02O1q6p9O9
-40674a41J27k2j10l6P3P3j9j9j9k0p3p4Q6Q7q1q1L1L0J9J8J9J9j6j6n3n3P3P2J2J1n2n2j5
-40714b02j5J08J09J5j31j21K7J37O3n5n5K6K7KKLKk4k5J2J3K1K0k0k1o6j39p5P3J51P7q1
-40752a42q2K3K4K4K4M8M9l8l8P1P0o3o5l0l0J2J2j0O4P7o9j22K6Q6J2q8q8O7O8o3o3jjL5
-40792b01L5L0L1k1r5o0Q9J46jp0o9m3m3ooR2R2OOn2n1n2n1O9P0m1m2O0O0lkL0L0l3l2K1K0
-40836h7K0K0m5m5J6J7n6n6OON5N4l2l2K1K1K0K1q8q9n1P2Q9J5k2k3P3P2l8l9j1j2j2j2l8
-40878a90l9kjQ9Q8m6m7J9K0m3m2L8L7k4k5qrK8K8Q8Q7m4j67o0O4R0J5rj0o9o8k8R5O3o1o7
-40921b10PM2l3m6K8O5rn1K3K7m8r4K8J16J15p8p7N8N8J1J0J1J0lmmln3n3j6j6L8L8P5P4p6
-40964d0p8j6j5K1K2m0m0m2m2O8O9QQQQK6K6j10j10R7R7j4j4k2k2L9L9J1J1J1J1k2k2k1k2
-41006a12m0m1K1K0Q4Q2n1n3n7n6K9K9O5O4p2p1J2J3J2J3n5n4L2L2P2P2j4j4k1k1J6J6j1j2
-41046g1j2j2m4m4m4m5J3J3J00R9p2p3J4J4J4J4N2N1j01j01O0O0J3J3J4J3nmmnLLLKn2n3L4
-41090a40L3k5k5J2J2k7k6L5L5K5K5l7l7J05J03opm7m7m8m7LLLMl9l8M8M8k3k3J3Q6M9r8r9
-41133a97M9L5l9p5P2J03K9j05j05L7L7j%KKKKK8K7j03j04Q4J57O7p9j02k7K9m5l6L8J20M6
-41173e2o9o9J4J3mmN7N8LKjkj9r2j02M6J42O8o6o6J4J4J5J4l1l1ONJ6J6m5m6P6P6o0n9Q5
-41217g8Q5p2j47j5J34K7j21r6N1Q9o0n6R2Q8o0r9k5Q5Q4J9J9j6r1j14L3J06J06n4n5j7j8
-41254a76j7j6O9P0n2n2K9L0P3km6m6qrq8j4P4P4J7J6J%m6K9J07L5j23j24J7R1l7j11j7J05
-41294a47O9n5p4JppK1R5P4r8j28M3J00k4j17PJ32N8o3o2M4M4l2l3N4N5r9r9J6R0%p4l2M1
-41335b07N1N1ooJ3J3P4P4n4n3K9K7n0j24m3L1J9n5K8J02Q0m3p8lO4rn0m9onj5O0J31N6j25
-41376g8j27m1L3rrQ8Q7K9r5p0N3J06j6q2q1K2K2j4j3M8M8o5o4%P5Q1Pl4l3k2k3M0L9j6j6
-41418a30M1M1n0j24p6R6J76N1j21j22mP1K9K9lmml%%J%O6O4k0k0ooj09j09L0J54N0p3r6K6
-41461a55P7Mj7j7k1k1J4J4j8j8j4O0O5j0n2K1K2n3r5k0K4K4k6M9J34N9q1q2%jl2l2L0K9Q
-41503a31QPQk2k1K4m9r1j6J17J18l8j11N7J79P6j44j52K1Q5J0p0NP5Ko4o3P0O9j7j7k7k8
-41542a30n9o0O7J40O8j04j86o2J12J12L1m4o4o4J1J0P2P2l0l1j0O4PQJ3J2R2R4m0j61j21
-41579a81KQ6Q5p0p0J6J7J4J5k3k2m6m6O6O5N2N1l3l4l5l4K7K8K9L0pqNNl2l2o7o8M4J18O5
-41622A2n5j14J0Q5Q5o6o6k0k0k0k0rj0N3N2k6k5k6k5K3K3K3K3L3L4L3L2j28j28K7K8J3o2
-41661b31n6O6J17M3m3m3O3O3k4k3J4J3N0N1q1q2MNnmm2m1J9J9K0J9O1N9p4p6K9K9l3l3j9
-41703a66k0J8J7N1N2l5l5J3J4j15j15O9J91J07o3m2m3m8m8K9J04M3j05j06M2J24k4j02k9
-41738b22R8K3m1m0O6O5o1o0JJn4n3L3L3N5N5l1l1K7K8K7K7p5p6J1J1l1l1Q0Q0mlm0m1L4L4
-41781a05k7k8J5J4J4J4l0l0k1k1q4O4J34N9r0r1J6J6j9j9j9j9K0K0N7N8mmN8N7k7k8j14j14
-41821b78M3M3M4M3j%j%j3j3M9M8j08j09J01J01J%L8L7p2p2j1j1j4j4J8J8mp9j8J30J25k1
-41862@q5j2N8j6n6n6M8M7J1J0l7l8%%L2L2p9p9j5j6K2K2Q3Q3llqpm4m5J01J00J4j08p7lJ0
-41906a14RPPPPM3M1m3m3o5o5M6M7k3k2J5J5K7K7l4l5n3n3J08J07m1m0mmJ8J9j9j9J3J4k4
-41949a24k3j%l7l8M3M2M2M2l7l6M9N0O5O6r5r3n2n2L5L4NNMNq5q4P7P6k8k8J28J27m2j16
-41990g6j6J06Rj13j12J3P3jj4j3jkkkJ2J1J1J1k2k2k2k2M9M8J2J2JKo0o0J1J0M8M7L5L4k
-42034glLKKLr0q9l1R2P8m6q3M1O2o1j40j6J24J24p8p7M4M4j8j7l5l4N2N2m0l9K3K3LMn8n8
-42079b44Q8Q8m8m8j7j8j7j7O4O4k1r6oJ17R0J6l8L6j1j0m2m1nnn3n3Q2Q3L4L4p6p6%j%%L0
-42123a17L1l1l2M3M3j9r3n7O6L8l6o6PP3P2j5j6j1j0k5M9Q2m1j06l1Q0Q0m3m3noj03j03Q2
-42163b63J57P6m8n6J7M0l5m9n0L4L3P1P1kko4o3J4J3p2p3P1P1j5r0rJ15P7m6r6k2J6J5M8
-42204a16M8O0o3r7k4O3O3k4k4J3J3rqrqj7j7R4R3p5p5N5N6Lp1o6N7K5m9q3j0L3m2r8k5Q8
-42247b46Q8j9j9k5k6L6L7K5K5K6K5J6J6J6J6KKo0n9J3J4Jp3q4L8J42O8j00j00OQ0J0j14n2
-42287b75P1J17M2j9j9j6j6j6j6K0K1o7o6J4J3P5P5j7j7K0K1JJJJn2n2L4L5m1m0lmK6K6l5
-42330a57l6Q0Q1n6n5l5l5LKM2M2M1M2o7o7J9K0n9n8K8K8J8J8J8J8J9K0N6N6n9o0k3k3%%Q2
-42373e7Q0n8j34l3R0M9p4p1N2R6K2j4j5k4k4j2O3kj26r2Q1J49P4l2l3MLl3l3K6K6o1o1NM
-42415a65MMJ4J5J4J4K0J9o7o6L8L8L8L8K2K1j05j06n6O7J26N2n0m9L2L2j7j6n3n3K3K4K3
-42454a25K3M1M0m6m5j5j5O3O4M1q1q6L8J18M6j14j15P3P2j4j4M1L9o1o3n8O6P3n0j17OR0
-42492h5Q9m1m2K0J9klppLp1o6N7J21M6j29j31n7O6N9N8P1P0L4q9j43o8J8J8l5l4KLR5R6m0
-42535a05m0m7m6O5O4J9J8m4m4N9N8K1K1j03j03L3L3k9k9K6J50Q5q7j64l9J35J34m1m3rj0
-42572f2j0j0J0RRJ0m1m0m0m1Q9Q8k3r6n1P2P2n1p5jL3m2o0J4P9P9l9l9K4K3j8j8M4M4J3J4
-42615c1k4k4M1M1MNj37j37K0J43Q9l5q5j1KLPPj8j8j8j8K2K3K3K3K8K8qro4o4O7O7J8n5q7
-42659a82L6Q6J2n0n0jjL5L6m1m1nmJKL8L8J5J5l4M0M6p7q0M3J22kj51p7J32J31p3p3L7L7
-42701d0k5k4J2J2J3J2l3l4K9K8j4j4K2K3j5j4n2n1noL2L2j8j7J9K0l6l6K2K1K4m9k4J00J30
-42743D4Pp5p6j3j3n0m9R5R5o5j39mJ19N4j9n2K3K3n1j1O4N9j5qqj3j3J4J4J5J4r1r1M5M5
-42784a26P2P2l9l9l0l1o4o3K2R5O4j1n9J5L0L1l3l3K9K9p0p0n0K5O8O8j3j4J4J3J4J3L3L3
-42825ek9j03j24%Q1Q1K7m7ooP7P5Po6o9p0k9M5O8O7Qo7m3L1O4j0j5j5j5j5k3N2Q2l8q4j1
-42868a25P7P5q1q2K9K9m0m1K4R8J0o4k7M7P7Mo0o0l9l9P2P2j7j6O3O1mj27j28nM5M4M0J13
-42908B5P1n3j30n7MMNMK5m9j7N8J00K5l8m0k7k7p0NJ04J03n1n2jjjjL2L2r6r6lJ20N6j8m3
-42952i8m3j0j1K0J9K0K0q1q1Q0Q0k5k5k5k5j4j3M9M8POPPl2l2ONNNJ%Mp0o6N8R8K4l8l7N
-43000a52NONO1O1n0n0opooK9K8n8n8O4O4m8m7K2K2N9N9m3m2onO9O9m1m2m6m6m5m6N6N7K0
-43045i4J9QQn3n4P3P3j4j3l3l3MMJ8J8q9q8L2J07P7m6m2L3j7j7J7J7J6J7J7J6m5m5o3o4P2
-43088a64P3m5m6M2M1J5J5r6r6J2J3J41J39K8r5j01K2N9j5m9K5P3jm1m2L2L2p9p9M2M2M2M2
-43128a9k2k2J5J5QPp9p9R1Q9r3r5M9M9j3j3J3J2J3J3L0L1q0q0LLLLJJL8L8J4J5o8o8N4J27
-43173DK8r5o0O4K6r7o7N6R0l3n1K3O1N9j5j7j6j6QQPQl9m0l1l2mJ20J18ll8l6m1m1k9M4J08
-43217C1j5j10j11R1R2j3j3j4j3ONM3M1r3r4l5Q8O6n6j10J2R5R5j00r9mJ20Q7l6q5j2OOK5
-43258a04R9Q9l3j43j45Q3Q2klL5L5PQk7k9m2m1nnO2O1m9n0L6L5k6k6K5K5p9p9k0J02J63M1
-43299H0j09j10J8J8N2N2l3l4K5K5j27j28l7Q7J20M7K2K1j9k0j9j9O7O7n0n2n1n1L4L5L5L5
-43337a9k3k2J4J5K7K6n9n9nnnmk7k7L5L5LKl4l5J7J7J7J7P2P1q8q8L0L1ooNMM2M1j3j3K2
-43384EK4r3r3J7J7K6K6o1o0Q1Q2nnm6m6O5O5l3l4l3l4J3J3J3J3K9K8rqL3L2n3n3k4k3k4k3
-43428a78R9R8j2j1MKl3l3j3j3j3j2N4N4l2l2nnL2L2k9k9k5k4K1R4O4n7j21m6L9M0qqK8K9
-43471d9j0rp2p1N4N4l2l2M8M7J1o4m1Q1N0k5p0p0O1O1j9j9q1q1P4P3l3l2K0R4J8j04l1R4
-43511a05R0l3m3L2Q4J2p4p6p5p5O4J38Q3l9r9k4l0l0k1J03P3n1n9O5O4n8j02K2J71R7j29
-43548b5j30K6K6K1K2j5j5MMMMl5l6o8o8L0J03Q8o0l2M3P9o8j17m2O7O7LLLKo7o7J17J18p9
-43591i0p9PPL0K9K5K5l1j06q5O3R0Q9pqJ0Q4M4j03j22m8J7J7j5N8J04m2j15m0R3R3o8o8M1
-43632a01J14M6j01j35J3Q1Q0k1k1M5M7m0l9m0m0M7k6m7J02O8p8j85l6J55J54p2p4L8L8n1
-43668g9n0L6L7k7k7L4L5n7n8NNKKKLJ6J7k0k1M9M8j3j4m5m4J7J6k1k2k2k1M2M1M2M2popp
-43714g7K6K6o0o1MMM0M1N7N8L5j12j01k7N7N8l0l0l0k9j4j3R7R7m5m5rqN0M9j0j2j02j02
-43755b18QRQ9Q8o8o7l2M2Q8n9p8lN6N7q2q2N4N4N7N8l0k9m3m2M4M4o1o1J24J23k0k0n6n7
-43795a13J6J6J6J7p4p3Q7Q7r7r7L8L9l7l6J22J95Kj45j09L9L0m3kP2N5j7k3N1j3j59j19L0
-43833b45N9O0K7K7J1o3k7J21P3p2j31J7R3J8l9L5M4k8j18j18M8M9M8M9ooo7o7M3M4M3M4L2
-43873bL2n3n4j3j3j3j4%%l7l7N6N7J9K0n1n0RQ4N9q9q9N9J26N4n6n5P6P6n9n8J%p7p6l1J17
-43917h2P6Jm7m7J0J1KKn4n5L9J14P2p4o8NL8l6k5M9Q0Pm2m3j0j1nnnoj6j6P0P0p9p9N7N7
-43962d5m5m4J6R0J0j38n7R2J21k8j36o3N6N6m6m5M8J22O0q5p0P8P3p4q9j6O9P0k6k5L6L5
-44000@q2q4N0J24L6j12o6RL8L8j8j9klklj8j8j8j7N8N8K2K1j9j9j9j9n4n5Q1Q1mmnmK4K4
-44046@l7l8m8m7J4J4%JL7L7k9k9QQk3k3L9L9l2l2K9L0l1l1N5N5pppqq9r0M0J63J27m4j16
-44090g2m3LLQQOOPOl0l1POkkL5L5M6M5RRr3r3l2R2R0J7m4m5k1k1k1k1M4M5j8j7k4k4Q7Q6
-44139D6j09j10JJL2L1K7K6k9j04lJ20R6k5p7lnm%%%%%jK5K4j2j3M4M3m2m3j4j5K2K2k2k2
-44184i3J6J5M6M5j6j4mmo5o5K5K6j1j2M7M8j5j4K3K2o2o3MMMMJ8J7J7J7j3j4j4j3J2J2J2
-44228e8J2m3m3O4O4np9n3P1P3m8n5J8O2j2n0K5Q2J0q0q0K8K7rrJ00J00j09j08l8l8jjQ7Q7
-44270iJ%k6k7k6k7jjL5L6qpqqL7L8k5k5ONn6n6K0J9Q2Q0p6p7RQQPn4n4L3L3O9O9l7l8l8l8
-44320a27j5j5j5j4NOM2M3k5k4m3J05J33j4j43j43O5O6K8K9j1j2j1j1K0J9K0J9k1k1J6J5l1
-44359f5l1rO6R2n4j32n9O5O5n3n4M3M3M3M2RJ0RRq2q4rj0M2M2l3l2M4M5k9l0l8l9Q5Q4n2
-44402e7n3K1K2qqqqM5M6k8k9K4K4m5m6j5N9J00m7p4p5M0M0kjL5L6p1p0N3N4N9O0j4j4j30
-44445h5j31n1R7J75K8n2n2K3K3K3K2J1J1o3o3MNMNn6n5O8O8nooom8m8K6K6O1O1j3j2o1o1
-44489a33J3J3N1N2k3k3J1J0J1J0p4p4%jR0Q8l2l4l0l0L9M0l0j04r4K9J24J23m0m2n0n0P3
-44528h7P4q1q1M2M3N6N6j7j7k8k8k8k8J2J3o2o1k5k4J41J39N2p0p6M7M5k8k8M6L3q8q9L5
-44568a12J51P9r5r3K1K0j6j7K5K4r9r9P2P2kkj5j6j6j6L6L6l4l4O2J34M4p9r0j8l0l0m4m5
-44608b26K9L0P3P2jkn5n5N8N9M0j06j11L6J79J06n6j29K0R2k0j68r7N0J28k1p2p2L0L0mn
-44646a68L2L3qpppN1N1j1j1l9m0KKKP6Q4o2q9j5J20J18QQj03j02k2k2l3j07l6J13J92M6j35
-44688h6j36O4O4j4j5Q8Q6J0j38q1O6N7j8j3O1M7k6q2rKKOOn2n2J0J0M6M6m0m0N7N8p8p8l
-44731a75kL4L5l0l0Q1Q1j0j0j0j0ppqpjkkkl8l9M8M7m7m7J3Q7N1r7o5Q3J21k6j52mM7M7k9
-44776h2l0L2L2n5n4P8P8n7n8J4J3m8m8O6O6MNk5k5J2J2O0N9J7j30j31J7J09J09J3J3p2p3
-44816g9%%%%ooN5N5m8m9J3J3MMn7n8N4N3qqp0p0M1M2R2R1o8o8n9n9P7P6o2o2q3O4R8R8k7
-44862a7k9M0L9m6m7k6k6Q5Q4m3m1m3m2L0L1l1l2j5j5M7M7JKl5l6L5L4n3n2O6O7Q7o0j08j10
-44904b12K4J71J10l7j63j6Q3Q2r1r3O3O4KJ%j%jr8r8q1M3J13J12J0Rqqp0o9L2L3L3L3L8L8
-44947D8m8m7J5J4k2k3N5N5n5n6l4l4K8K7K7K7l5l5N4N4p6p6J6R0J5j09j6J07J36J3r2r1J1
-44986e7J2qqqqJ8J9j8j9M7M6l8l9J7J6m5m5QQQRN1N1n4n4L7J10J1j12p6M8N4k0j6N8N2p0
-45030a5j40j6J16J15q4q5m8m8L4L4L3L4K3K4j4j3K1K2j6j6mmJ%n0K3R2l0j27n3J27J27j1
-45070E2q4l4Q9K1j02r5K9P1P0l1l2NMn8n7K7K7o0o0Q8Q8K6K5j8j8j8j9P6P8q4q2rrj0rK8
-45112h5K9l4l3O0O0k7k7K1K0j6j7j6j7j6j6opm3m3R2R1m4m4QPJ2J3LP6O2q5m2L2L5j10r0
-45155a97N9J60J3m6m6POj8j9M3M2j8j8j9j9LLLKJ8J7J8J6j48j49L5J09Q3o4n6J9N8N8%JL
-45198d1Kl5l4J00J00l6l5l9m0llj6j7m4m3J0J58P5p1j03k9L0L1K3K4K3K2n0n0n1n0M8M9M9
-45239d6M8K3K2j3q6p8P1L3m1n7R1N7q8j54nJ53P9r4r5O1O1k3k2J4J5o2o2K5K4L2L1L2L1r4
-45279a17r4O7O6l3l3N4N3J2J2n0n0m6m7Q9Q9o0n9K5R9P2p5o6RN6N6m9n0mnmmlkO0N9m7m7
-45323f7j1j0QQO5O4p2j48j03M5N8N8NNPPQPN8N6n3n4l6l7R9R8k1k1k1j9L6L7p3p4k5k5O2
-45368g9O1ONNMm9n0Q6Q4o0n9k3k3m5m5J7R0N3p0p5jK6K7L1L2NNNNJ6J5p1p1Q8Q8m6m7l1l1
-45414a22L1L0K0K0j7j7L6L6p4p4j8j8Q9Q8k5j00p1N3J46P3k0r4ooj1j1m0m0M6M6j2j2j2j2
-45455i8K8K8l3l4OONOJ9J9r2r3O2O2K4K5%%l7l7P3P2J1J1K8K7r9j01l6Q8O0j4m1m0M1M2l7
-45499d9l7l7l7R1Q9q9r0P7J49k4j46o6N7N7o6j6J08M5p6p0N3Q9l2o7N6R0l4q9j6K1K1k4k5
-45538h7O3O1m6m7m6m7POM4M3j2j2ppM5J18Q6l8p6p5m2m1n7J8Q3J0m8K5J06L3m4m2J3J3m4
-45580d4m6O6O5n0n1j3j4j4j4P2P2o8o8L8L8l0j04k5R8L6l8k9R5J06j6r6k2M7k6o6o6N9O0
-45619d8nq0l7L8rrN1N1J1o3k6M8M8k7l6L8O9mn6n8N0M9n8n7M9M9L0m3l8l9K2K2K2K2l2l1
-45662h7P4P4K7m6q3rM6M5l9j11n8J6Q1Q0k1k1k1k2j1j1N0N0p8p8j6N7O2o1r1j6O2O2NNm8
-45704a32m7O4O3J4J4k4k3k7k6J1J0P4P3q6q6N4N3J7J6QQn3n4j9j9j9k0K4K4O0O0m1m2M5M3
-45745A7oom3m3L6L6k6k6J0RJ0J0k0k0M2M1n1n2n3n2N6N6N5N5j06j07P8P9J3J3k3k3J3J3J4
-45787aJ2j9j9k0k0K2K2K2K0QQn2n4L9L8m7m7j1j0P6P5%Jl6l5M9N0o1o0PPK0n5q5L8J17M2
-45831D1n7n8M8M8L0L0n7n5m9m9O3O2k4k4k4k4J5J6J5J5j5j6j5j6rqrrj9k0M3M2opQ0P9p3
-45875a6p4J2J2j0j0R1R1n2j99k4J24J10l7j38RJ15J15o0n9l5l4LKM3M2j9j8o3o3M8M9N6N7
-45915F8n3n3J2J2p4p4L3L3L3L3J4J4k2k3LLMLp0p0J7J7J15J14o9o9nmnmK3K3J05m1o8o8R
-45959h4QN5N3J7J7q8q9klL0L0l2l2j8j9O8O8m3m3O7O7n8n9LLM6M6M6M7p1p0j0rJKJKj5j4
-46005h2K2K3kkkkM5M4j6j6n8n9K8K7KKL8L8n1n2L4L4p3p2j1j1N4N4l3l2j0rK7K8L8L8L6L8
-46051E7p7p8RQm5m6M1M1J9J9J9J9p5p4Q1Q2m3j18QJ31P3m8q2M1L0m3m0L4N8j4p2LP0P0l6
-46092B2l5k2k3k3k2L0K9ppL4L4lkn4n5n0n1P6J48P7r6j38j7Q9Q7p2p3j2j2N4N3qqN5N4J8
-46135G0J8o7o5nnq3q4K8K7L9L8P5P5p5p6L5L5p4p4J2J2K3K3N5N4k9j04n3P1Q4l9m6K9O2j2
-46177b6k7k7%J%Jk6k6k6k6P7P8L9M0k4k4J3J3l0k9N0N2o8j40j7J07Q1m1n1K4O1o0r0j7J6
-46219a22J6m1m1N9N8lmj9j9O8O7k9k9QQk4k3o0o0P1P1j6j5J4J5J4J5l8l8jjK6K6j1j1K4K4
-46263b1l8l8K1K1K2K1K6K8l5l3m7m7J13J13j1j2j1j1p9q0N5N5rrm6m7QPO5O3k2r6o8N6R9
-46305A3K5QQj7r0l7L7N5o7j25jR5R5l3l3l9l8J8J9M8k6l1M4J03L0n9n8k1k0M1M1L7L8k3k4
-46346A3n6n6j7N7M7k7j9j8mmj3O1M1l1l1M2K5m8m8K6N1k3n4P0R2l0j29n7M3M4l9l8P5P5l5
-46388a5l5k0k0J2J2N8j7n8J6J31N8j05j78m9P6M2l1N1N0K5m7j0j0L2m2p3%O0O1lp6j9N4R8
-46429B8K5o4o5J8J8J8J8j5j5n2n2J3J3k4k4J41J40Jj22n8n7K1K1J3J2J3J2QQk9k9k2k2O5
-46469d4O3o8o9ppN1N1N0N1j%q6q7L1L1l0l1l0k9L2L2N2N2n8n9M3M4j8j8j6j5j6j6O4O2Jp1
-46513f6n7O7R9k4r7r8N5N5PPn5n4N7N7nmJ5J6m7m6K9L0mlJ7R0M6j26j64QJ27N3k9k9K8K8
-46556a7p0p0O6J38M6p8q2qM4M4j3j2o1o1N0N0J0J0J0J0r8r8j6J09R4k9l5L9O3j0n0K4J19
-46595A18lj55j56OJ29R2l1j2j2M1M2l4l3j11j11l5J14J52Q0p6j50m5J03J34j2r7k3N5N4p5
-46631e1p6K3K3j4j4j4j3j3j4j8j8R3R2k2k3k3k3LKM0L9kko3o4N6N5N5N5L1L0n6n7J2J2k6
-46674A5k4k2k3M0L8k3k3L7L8j1j2p2p3K8K8O4O5l2l2NNK9L0j06j06J1J1M8M8L3L5j00j02
-46713a53J8J7j9k0J02J01J0j38o4Q4O8mm0m1p3p4l9J08J51Kp2LO2O2n2n2n3n2N8N9llq6q5
-46754b18P4P5N7N5p8q0n4n3J31J30K2K1J7J7p3j46q2O5J05L0p8p9rrN0J24J08m0q7q8J7J7
-46792e9J7J6k1k1k2k1J15J16jj48j22K6R5R3m3m2m2m3M8M9M8M8M0L9r6r6M8M9l7l6l2l2K9
-46831c8L0l9l9l4l5J9R3P6o9q1qJ03J01p4p4j4j3%jL7L7l3l2l2l2P6P6o0o0O6O5K9K9k8k9
-46873A2o4o5KLO4O3m2m4J9J8o5o5K1K2P8P8J7J7n4n3j7j7MNM1M0l6l8K5K4l4l3M8M7K1n2
-46916a0r9M9Q2RK2K3k0k0n7n7jkjjJ0RNNlp8o7Q1J10l8p9mP3jn8J5O1O0k0k1M9N0l7l6J9
-46963B2J9r1r2P8P7l2l3K8K8prm1m2K0K1M8M8j3j3%j%%j1rK6K6opo7o8N0N1l6l6j1j0K6K7
-47009d0q3q3LMP2P2J0J0N7N7n3n3m1m0m0m1M2M3j5j5J03J76J8j30j73k7M1M2M3M1m2m4KK
-47050h2KKk9k9N8N8J2J0J2J1n4n4j8j8R0Q8k1k2q9r1P0P0L9L9m6m6RQRQJ4J4J5J5J1J2r9
-47094b2r9K9K9l2l2J20J20K3j25n1K2j6q9KJ49O8q0r4N3N3r4r5N4J13L9o4o5M1M2j2j1j1
-47132c5j1m4m4J8J7PPO8O8qqo8p0J2J2J3J2J9K0J9K0RJ0r5r7M7J21N7r1o9Mrj0M6M6Q2Q3
-47176A58p8p8L4L3j3j2j2j3k4k5q3q2O3J36N3r5n9R0J24N1k6k5l0l0j5j4n1n2mlmmN0N0j1
-47218aj1m6m6M0M1K0J9j6j6k2k1k1k2K6K6K6K6m7m7m7m7O9O9j2j3J8R0L2j16j76k9Q9Q9L4
-47258d2L5L3L4p6p7RRO7O6j9j9j0j0K7K7ooool4l6JJjjN9O1k8k9n9o1kP2O0q6r6N2J11L8
-47305E2p3p5L2L2N2N4rqm9m7L7L7j24j25L6L5L3L3L4L3l9l9kjQQM5M5m3m3M1J15O4q3r8k5
-47348e7J8J7j4j5M2M0NNk1k0k1k1L0K9L0L1n0m9q6q7P6P5j1j1M0L9M0M0p9p8m2m2KKKJK8
-47392a12K8K8K8m7m7M0L9j5j5M6M6nmm1m1KJKKKLKLm9m8Q7J60O4n9r7r6rj0rrN8N8k1j46
-47438a81j02P0J42O9j4j3O7O8j22j24j6J08L6q7n2K2Q0P9k7k6k2k3J4J5RRQRm9n0J2J2L1
-47478d8L0l1l1K1K2K1K0OOPOr7r7J4J3K7K7O4O3l7l5K5K5l6l6p3p4J07J05nmK6K6k6k7q4
-47520h0O4Q2Rn0n0N4N6j02j02L3L3nnonL1L2L1L1qpK9K9k4k4k4k3l9l9kkR1R2ONm6m6m5m6
-47567g2LKM0L9jjl7l8Q1Q1p9p8j4j4M8M7nlL2L3j2j1j1j1l7l8K4K4j3j3K3K3J1J1J1J0j12
-47611e7j14lP0N6r1n9Q9R9m9m9R9J39rj18m2J6J6j6j6k0j9j9j9P2P2q7q7J32J31j0j57j12
-47649a62L6J17M1k5r8o3Q4J02K9p9q1N5N4poM6M7o3o3J2J3K6m6r1N8R6K4q5q6K1K0rqK8K8
-47691c5j1j2K4R7J6j31j00M9J31j6j25n1R2R1j03j04K0J68O2q5m4L0pq2o6Q1J20M8q2q2P4
-47728c3P2M3M3r3r1K6K5o0o0ooL2L1Q7Q9k3k2m5m5qqL1K9ook1k2J6J5n7n7N4N4l7l7K4K4
-47772d8rqrrl0l0L2L2J2J2J1J2L6L7k5k4K1K1K2K1o8o7l1l2M5M4M4M4n6n6NOL6L5k6k4j4
-47816c8j3j3j3j1j1N0N0QPk9k9m1m0M6M6M2M4Qo5j11L8J26N3o1o0K0K1l5l6R8J00p9p8j7
-47857b3j8K5K3K5K4kjjkJJJJn1m9j4j3N1M9J4J3QPn5n3o1o1J00R9K5K5l7l6N1N2l6l5l1l1
-47903a5K9L0m7m8m8m8O7O8l9l9j7N7O6q0p7lQ1Q1j8j6j8j8j1j2P5P4MLMMr8r8n6R3J11l6
-47946En4n5RJ0M6M5j9k1k1k1N0N0q5q5k2k2M1M0M9N0p8p7o9P9R9K4o0o0M6M7J8J9J9J7k0
-47988fk0k1k1RQk8k9J03J02n8n7k2k1J5J6klklj6j6j7j6N6N6n4n4Q2Q0n3n3M1M0MNJ6J7r4
-48033a6r4mlQ4Q2O1O2j65j64JJ25M6p7m4P8P9Ok4k4n7n9pJ15O2o1q8L4M0l3n8J7N7j8k7R4
-48075B0R9k4o4N9R4l0j37o2N1N3n8J5Q5l8j09l5J00J00o8o6opl7l7P3P3l2l0N4N5j2j2K4
-48114I1K5j10j08J00R9p3p2O1O2k6k6k5k7l6l7N0N0MMM2M1q0p9O3K09L0j17j45Lj4j3mnL3
-48155c0L2lnj%jjm4m3J8J8KKO3O4J6J5m6m5j5j6M0M1l5j07m4J04J12L9k1k2l1l2l0l2JJQ6
-48200E0Q8j12j11j9J28M8r9n5K0pq1l9L4K1K1O0J34N2r5j00M8R2n5j56rJ32J31o8o7j1j0
-48237c5m8m7P9P8N6r2p8mJ04J06j2j2p3p3k8k9R9R7K9j18q7O1O9ll9l8kkjkNMNNK7K8rrm1
-48283c0m3nnLMM0J12O0q9j49jJ03L0n3n4L6L6j%ppppk8k8k7k8J14J13o9j43k3J24O7q0l3
-48326g5J13J10l8j21m8L7L6o4o5k8k8N2N2N2N1kll9l9j4j3K4K4OPO8O8r8r6N8N7m3j17n3
-48367a69R5R2J8QPl1l1ONK7K8K9K8m2m2nmm2m3J4J4m8j22j3J35R7m9n1R7J17l1j39o7R2R1
-48409G1m0l8J2J3N0N0j0j0m7m7j8j9J8J7M2M2m5m4LMMMJ2J2k5k4RPRRL3L3n3n3m4m4M2M2
-48454b3NNMNm3m3J8J9NNNNO5O7o9o8mmmmM1M1m4m5O3O3KKK8K8n8n8j4j4M6M7l3l2l2l2M6
-48503iM4l8j14o6Q2P7Lp0NO9O8jjjjl5l4K5K7L3L3lmj00j01Q3Q3l2l1l1l2L5L5L4L5m1l9
-48547a3M0M1kp5o1Q6N5j8l0k8PRQQj4j3j4j4j8j7j8j8J2J2kP2M4j01p0P8R2n3j32J6J20J20
-48590A09j05j04N6N5non2n2n3n2R5R6L3L4k6k4k5k5J2J2J2J1klm0m0L3L3L1L3RJ0n2n1O3
-48632B0O4k2k2q7q9n2n1J33J33k7k6rrN1N2J7J7k0k0nmm2m0K6K5j0j0j2j2m9m9M6M6RRK8
-48674IK9K9K9m0m0klj7j8n5n6P9P8ppL0L1n6n5J8J8J7J8m6m6m7m6M2M2M2M1ppo9o9J21J20
-48719A00l9l9RRk8k7k0k0j9k0K3K3j4j4K7K8j0rJ4J3J3J4ppopJ2J1J2J2J0J0n1n0J5J5p1
-48763h8p1J0RJ0J0R3R1j8j8J7J8m3j17rJ13N6o7n1P2J07j7j43p1M1M1m6m6M1M1l5l4LLJ11
-48803A3J12m8m8l5l7K6K4n7n7LMJ22J23q7q6MNM1M2k8k7k6k7PPk5k5K9J02K8r5q0M2P6m5
-48845b3j20m6O5O5O2O4N1p2j07l3P8P6r8r9L7L7K6K6K5K6m1m2mnJ0J1J0J1rrN2N3K5K5o1
-48887F6o2L3L3p3p4P5J48J5j33j57j0J32J31p2p1J5J3K6K7j00j00m5J04O6pp0NP0O8l9l9
-48924b5m0m0R2R1o6j40m0J09J45kp4JJ02K9j08j07M8M7o3o5M6M7OPL3L4j3j61q0O8J07L2
-48962B0p6p7K2K1R7R8Rj39j44MJ29N4n4n4N3N2N4N3L9M0r7r6l6l8k8k8qJ39J41qp4p3k1k2
-49002d8J5J4J4J3k6k8J0RJ8J7m2m4%%O1O0PPPOl4l5KLm8m8L8L8J1J1J1J2j1j1N1N1k5k6o1
-49049ao2k4k3L8L8M5M7o3o5K7K6l5l5Q2Q1k9j02l2R0N8j6l7l6O1O1L0r3j27n3J18J17l8l8
-49088A0J4J5Kp1o2O1R0J6k9k9l3l4q4q4J02J01P7P9n7n7n5n6L1L0K8K9l2l2m2m2mnKJO3O2
-49131En4n5J04J05j2j2j2j2opppMLLLj02j04N7N7M0M0MLL0L1ppn0m9L0L2Jp3k3J00P3n0q4
-49178hL8O0j4j00j01J2J2J2J1J0J0J1J0%JJJj3j3j3j4ONM3M1J9J8m3m2ONOOM4M6o6o4J1J1
-49224c5k6k6O4O4m5m7nnmnj3j2j2j2K2K3K2K3L4L5j00j00O2O2K5K5K0K1j6j7NMNNj%L6L7
-49269A13n5n4j16j16O5O4N9N9Jp2j01K3R4R4p8p8N3J27Kj20o9N4J04L1m4m3J3J3j6j5j7j6
-49307d1POOOj5j5j5j6P6P5l6l5j6j7n3n4L6L7L6L5J7J7m4m5l2l2L0L0L3L3n2n2R6R7l9l9
-49350B5n5n5j4j5L0J03J04L0n1n0j9j8L8L8o8o8qO6Ro4l8L7onL6J09N9o5j35j3M6M5k4k3
-49391a9Q2Q3Kp2l0l0j0j0j5j6Mp0p0MR4R4l6l7L8L7j9j8J3Q6No8q5j2N3N2%jo2o2K9K9K9
-49435hK8LKp8q0J6Q9K8m6k5k6PPM5M4m1j15LJ28J21jp6p4k2k2M3M3K7m6l1M3L3L3k3k3n4
-49478d8n6K4R8M1l4l4L8L4m0j2j2j6j7m5m5J8J7P8P7l2j04OJ54L0j18j33J13J50r7k05n8
-49515b28J51J51o4o3k8k7L9L9LKk0j9M2M1o9o9O6O5ooN5N5k9k8L3L3r0q9m3J05N7j7p1p3
-49555a02N6J29Q9n9j10l6M7M8m5m5J7J5nopol7l8K5K5JJJJR1R1NNq7q5K3K4K3K3q7q9OOO8
-49602b4O6j3j3j4j2k5k4L7L7LMLLo3o3R6R6n9n9LKlmmmj1j1K5K6mnmmK2K2j4j3o2o2J%P9
-49652d9P7l1l2M7M9J1J2l3l2l2l2J3J2k4k4noL2L1K1K3K2K2l9l9l9m0noN6N5j8j9k0j9O9
-49695HP0q9r1M8M8j4j4L2L0n4n4J7J7J6J7J1Rkp5o4O0O9nl7L7O7n5j28nJ03J02n2n1L4L4
-49737C9m0m1mmQ8Q9m7m7k9k7RQk4k5L7L6rrj0j0k3k3L9L8K3K3K2K3k4k4k4k4lkl9l9P4P4
-49782G1j1q5p9M5P3%j9j9j9k0K3R6M7p8j01K0J20M7k2k1k7k6m0m0O9P0m6m5O4O5r2r1M4M3
-49822A6J7J8J7J8%%%Jr5r7Q6J59N2j21r2K9R7K3o3o3l8l9M8M6J3J3N0N0l6l5l6l5n1n2J0
-49864i0J0M9M7J1J2L8L8KJj6j7j6j7j5j6K1K2l3l2N2N3m2m2onQ5Q4k6j01r3K9J07L3o3o3
-49906AO8O8mnr1r0RJ0O9P1J5J5J4J5m6m5rqJJl6l6RQRQk7k8L3L3J7J7J6J7p4p4L6L5mmm1
-49955b7m1J4J3J3J4K3K4l7l8P9Q0M6p7j37j4O9O9qqP4P4m0j14n9O3P1lo5o3n2n2j5j5N7N7
-49996b5N6N7p7p6L5L3K3K3o3o4J8J8N4N5l7l6K3K5k6k6k6k6m2m2O9P0j%%jopopK4K3l6l8
-50042f2M6M4l9m1J6J6J5J5MLLMn7n7J26J27j9k0k0k0j3j4j3j3m7m8J3J4M0M0M1M1q3q3%J22
-50085H1N1p2j06J7O0j3n0n0M8M8M8M8p7p7m0Q3R7K4q7q7k4k4Q3Q1%p2m2L3P6Lj3j3ooj1j1
-50128@M4l0k5k5L3L2k9k8L3L4lkK0K1o1o0LP7M1l4J4J3J8n6m8K4K5m8l9L5P1kk6M7M3l1j04
-50172b3j05P2P0j3q6m9K4J0RL0J02N2k3l8l8K6K7j1j0p6p6RQ4M6p6q2pQ0Q0M3M4j3q6n8O5
-50213CR8K4j07j06K5R8O2j2j9j9n5n6l8L6M3l0lJ19J52K9j44j43l2M1J4J5J7J9k2k2Q3Q4
-50252A54k5r8n6n6m9m8M1J14P7MM6M5m0j14o0O3N4j9j9N6L3r0j21JN3N3K3K3k2k2n9n9O9
-50291d8O7j7j7L3L4k7k7N6N8k9k9p2p3L9L8N6N7k9k9L3L3nmo2o2jjM1M3m4m3K1J9j6j6PP
-50335iPOj9k0J8J7j8j7O8O9m6m6J5J6J3J2J3J3n8n7P8J52L7q6r5k1J7n7q4L8J22M9o3o2J4
-50377A6J4k3k2m2m2K0K0j8j8M4M4j3j2j3j3M2M0M2M1p4p4j3j3K6K5K5K6K2K3l9l9J5J5J5
-50417D7J5m0l9K0K2ooj1j0l1j04k9R4J40J7r0r1K3K3K3K4J9K1K1K1k1k0k0k0jjjjP4P6o0
-50460G8o0nnmmL5L6n0n0K3K2q8q8R0Q8k0r6kJ20N2k3RQLMJJn6n5L6J12L2r1o0J2O7oj3j2
-50507D1j6j7L0L1l2l1p2p2O3O3K6K7l5l4L2L3L3L3p0o9J7J7LMM1M1ppm3m3P3P5l6l7RRk8
-50551E2j01m4P9P8m5j42p0R0R1K5K5j1j1L2L2M0q4p6p6P6P5m0m1K0K1OPM4M4q4q3N2J25Q
-50591A14j14n3O9M2l3l1M1M8p5j06J6P7P5n2n1nnonJ1J2J1J2k0j9M2M1r1r1M1J64P2n2q1
-50632bqK8m4l9Q3J01k3p3%L6L6m6m6M4M4m2m2jjQ2Q1l6j09l3Q8K9r5r4K9P8m2j47k4J65J64
-50674A41l6l7Q3Q4p7p8j1j2K6K5m9m8m8m9P3P3j3j2L8L8Jp3o1O1O2o1o5RO6pr1j8P0P1m7
-50715B8m6L9L9J1J1J1J1q1q1J2J58Q6o3p3%K0K0K0K0j5q9n2R4O5q2j19K8J67J9r8r7O6O6
-50755I5j9k0k2k1k1k2L9M0p0p2j9j9M2M2Q9R0k1k1k5k4J3J3L2L2n4n4j8j7j8j8M1L9m5m6
-50795e9QQRQm6m6m7J01J37O5p0o8M0M1p0o9N8N8llj6j6j6j6J8K0J9J9ONn6n5M4M5QQk6k6
-50840A7J1J1N0N1o1o1ooooL4L6n1n1RRQRK1K1j5j5J2J3k5k4m7m8O3O3n8n8k2k1O9O8j7j8
-50886d1J2J2J1J1N2N3J6J5q6q4K5K5J4J5N1N2o8o7l0R2J01K6q4q5j2j3P4P4o3o3k7k5L7L9
-50926E9JKn6n5o8N6J11L8p3p2N3N2qqJJL9L8l0k9PQK8K8l4l3llo4o4J30J32M5p9q4j1KKk
-50973E7jq3q3P3J46R3l0o4J0Po8k9M4L6q8p3JO1O2kll9l9k0k1O4O6k5k4J2J2%jjjo4o6P1
-51018a0O9j2j1j1j2m3m5O7O5k3k3J4J4j%%%j3j4j3j3n2n3J25J99O8j78j80l2P0O9qpM1M1
-51060H8MMo6o6M3M4N4N4l2l2j%jjJ4J4p3p1lkQ3Q4m3m2onl7l7l7l7P9P7l3l1J4J6k0k1M7
-51106B2M8j4j3m3m4O6O7l2l1l1l2OOM1M3J0Rn2n2j2j2N0M8M3M4m3m3KKq3q4N1N1N0N1jkl8
-51152D8l9onooj3j2M9M9l8l7l8l8J8J9N5N4l7l6kP2Q3o5q0oL1L1m9n0K8K7K8K8m4m3ppK1
-51197b3K1K0K1rj0K8J02K1j03j34j2P0P0n8n7L9L8LKj8j8k7M6R7K3o6o6L7L7%%l6l5JKO3
-51240F9O2o8o7MP7K1n2p0LM3M3k0k1k8M3L0m3m3K9P3ko3J1J22M7j17j15Q9R0k4r8OP9k8j02
-51282b0l3Q9L2r1p2N1P7Lk0j8L6L7O6O6k8j03j5j5n2n2j3O1O4rl4M0L1L1k0k0J7J7l9l9l9
-51323a4l9M5M3o1o2j3O1N5N6K9K9p8p6l5L9lkO9P0J1j12m2P9J09j4j12j11J9R3J11L8p2p2
-51363C8j1O4Oo7n3K0k1k2J7R0R1J7p1p1j4j3L8M0j7j8l7L8L7l7pplp6q0pN8N9NNJ7n5o3O1
-51408d9J42J9j03j03R5J69mj77j19N4J26Mo8NO0O1jjM6k8p2p2P9P9j0q4m4L0L0m4o0J3K7
-51447@K9j9j9j9j9O7O8o8j41o2O1P4P2L5L5M0l4OOJ1o3o2J0M3l1n3n5OP9R6K2q4q3l4Q8R9
-51490A01K4mnm7m6J9J9Po8l6Q5Q7l8q4j1K7K7l9l8K2K2M2M1MMn9n8K7K7K4K4o2o1L2L4mm
-51534C5l6l8M8M9j5j5j6j4J1J1M8M9j16j15K0J9M5M3QPN3N2l4j08k0J02M4p9j03K0J02J02
-51572A59j7j7n4n4m7m9J8J7LP6J09j4r8k4J28N5j16j15J5J5kjK9L1Kp1j8J04J29N5n7j30
-51611F1p5M7P8Ln5n6KKj0j0K6K7qpP5P4j02j76m8P5O1j3m3L2P2P2rrNMl2l2L3L2p8p7K5K5
-51656ij2j2M5M5m0m0mmL2L3J4J5Lp0n9Q9Q9n9q9j5mnrrM2l2l5J12J04L0k8k8j9r2j04M4J98
-51700A17N2j16j15L6L4J0RRJ0l4l2P7P8r2r1O7O8pqm4m4J5J4m6m7N3N1N3N2o3o4k5k7MMM1
-51743aL9p1p2L9M0j1j0N1N1j00j01Q5Q3j5j5K1K2ononNONNm0m2R3R4%Jl6l7m1m0nmK3K2l8
-51791a6l9N7N7N8N8o3o3o1o3M7M6J0Rn4n6N5N5nmm1m1j%L6L6J5J6J5J6o8o6O7O8J%JJm1m1
-51837AK0K1ooonqpK9L0k9k9k8k9M8M8j4j3k2k3k3k2J8J8N4N5n8n7N1N3MLn0n0m2Q0J42J9
-51882A67j35j34J16J16m9n0L7L7p8p7N0J75L1j42j10J2K8m5L1J54J07j15j41k0Q0Pl0k9J4
-51917GJ5O8O9K6r7p4%O3j2n2n1M6M7J0Rl7l7l6l7L2L2L0L2%%%%j9j9j7j9K1K2K1K2m5m3q
-51962c1pO7O8L2L1l1l1l1l1L4L3n2n2N6N6n5n5n4n4N6N5N5N5j06j04P2P2J0J1qqqqj5j5L5
-52005D2m0m2P9J38J4j47j47K9L0M6M6J0J0j06j06J45J45l1j54m8P5O1j2j2O3Jj22o0O3J24
-52041I4N0l5l6m5m4J6J7O9O8m2m2J0J1J1J1J1J1n0n1K6K6j1j1mmL4L3m5m6qqm1m3R3R3rj0
-52085I9p2p0L1L0Q8Q8o0j34l3Q9N0p4j02K0J22J22J9J8r3r3J9J8J4J4m7m8L3L3L4L3k3k2
-52123A03J5J4j4j5j5j4O1O2r9r8LLL9M0j3j3j3j4LLn0n1o6N8J40O7l0l0P2P1m4j18o6N6Q9
-52165A36l5q5j1J0RJ5J4J7J7k0k0k4k3J2J3M8M7j4j5lmm0m1P8P7J6J6n5n4PPJ0J0J0Rl3l3
-52209F8p0p0K4K4K4K4j9j7M3M3J5J6p1p1R6R6L5L4l2l1l2l2QPQPj3j3j3j4k3k3J3J4O8O9
-52252A92n5n6j4j4j4j5J5J5J5J5k5k6k6k5K9L0O7O6p9p9M5M4QRQQr2r1LJ26N5o9o9N5Q4m0
-52295A00j54l2J17J18KKn8n8J2J1j7q9j18NR2R1R3R2Qj15q7L8R3k9p3JP8Lp0MQ8J5o3o2N1
-52337H9N1p3p1K9L0opP4P4r9r7OPPPN0N0o9o8M5J20j8j39j4J09P3n0o7N7N6o6j05J7O1j3
-52378E0n7J5M4M4j3j4L6l8o0O3J06L1q1q1j1j1o6o7N7N6O4O5L2m2j26j27M4J18M6k9J4J4
-52416G6Qo5JP6N2p1m3L1L0m3q0pN3j9m8m7N5N3N1N0Lp2p0LP6P6m1m2L3L4m0m0K6K6kp6l6
-52461b9L5J06L2m0m1K5K4j9r2r2j8O9O8%%M8M8k6k6MNM6k7o6o5M7M9L2m2l8l6J9K1K0K1L1
-52503I3L2m3m3j9k0J7J8n8n9k7M8L3L2l1l1O3J38J19n3j58j57N4J27M1q2q1M1K5m8K5R8O0
-52542A54o4j32rM8M8J5J5O4j0j32n9L1L1kkL9L9l5l5M3M2l2l1k5k5M8M9M2M3q0p9RJ1J0J1
-52583D0Q9Q9j32j32K3K3qqJ6R1J8j28j16L1O3O1N8N7o6o7J6J5J6J5m0l9L3L4nnonl0k9PP
-52626a4O8P0n4n4M8M8k6k6OOK0n5l7J09J10l8k18j45P5J47P0p8mP0Q0o8r6k1RRJ4J4M9M9
-52667A37k6k5j4j4n0n0K1K1K0K1j1j0j0j0PRQQNMNNj2j1j2j1J3J3N1N0r9r7P3P4J9J9J9J9
-52712A59K4K4j00r9n2n2K1K1P6P7LLK2K2n3n2K8K7r5r5O1O0j1q5kJ45R9K6m0m0m4m5oono
-52755A0P6P7LKk0k1N4N3k1k1r5r5l3l3M0M0Q4Q5l7j12l1J17J12l5j21j20M2M2L3L3m2m1k4
-52794Ak3J4J2o2o3N6N6K7m5r2N6J24N2o6o5N9J33O2q7j58j1O8O9K3K2m9j23p2P7J04L0m4
-52832H5m4K6K5n3n2K0K0j8j8j9j8M5M4QRm4m3K8J03P3p4j03k7L8L9PPR1R1j14j15J9R3J7
-52873A46j06o5N6J12j2q5q3O7O9k4k3k4k3P3P4j3j3m6m7M1M0k2k2n9n8j8j7M4M4P2P3j3j4
-52912A24j0j1m7m8onm4m3P5P5j1j1J3J2m8m8K4K4J11J10o4o4o4o4N8N8j01j02M5M4j7j7N8
-52952FN9N9N9l4l5r6r5L3L3O9O9m3m2p9q0J44J45j2j35n5O7Lp0j4J07N0p3o3N8N9o4r0L3
-52991b7J07L3o0o0K0K1M2M3j9k0J9J9j8j8n8n7K8K8O0O1k5r8n1R6R7n2n8J5k2r4k7J20J58
-53030B03J0j55q0K8K9J2J1P4P4r3r2M3M3j7j8j8j7NOM3M3r0q8lkR4R5j6j6m4m4M2M3J4J3
-53072A32m8m8O3O4J9j28q0O7J24k4r6k2Q4J1q3qL1L2q1q0J03J04KKl5l5K0K1j7j6j3j2K5
-53111G8K5p3p1L8L8m1m2O8O9m1m2J9K0M5M5PQJ5J6k2k1p8p7QRm6m5O5O5k9k8L2L2N6N6oo
-53156A46k1k1n8n7J3J4J5J4k2k3k2k2J5J5J4J5klN9N9l1l0l1l0QRk8k8Q8R0LLj2j3K5K4r9
-53200G6r9L5L6mnnnJ1J1J1J0k7k8P9P9p0j44k5J47J10o3j34j2J15J16l6l7j6j7n3n4N3N3
-53239A08J6J6j1j0m8m7KLM0L9k8k8k8k7%j%%k2k3M0L9L9M0k2k2jkjjM6M6o5o5o4o5R6R4M8
-53285A31M8o4o3k8k7PRm7m8O2O2j0j0P6P6m1m2m2m2O6O5k1k1PQp9p8qqK9K9J4J6J6J6o3o3
-53330f8J37J38%j24j23jP9Q0m0m1j5J07J08j6r5r6N8N7m5m5rqm8m9Q5Q7l7l7K0K0j8r2j7
-53369d8J05M7p5m4K8M8k5k9M6J0j13o1J11J27m6r8K4J11L7p4p4O7O6r4r3M1L9M1M1k9l0Q
-53407F4QJ9J9j7j8P0P1r0r0K8K8rrklkkj0j0K6K7k9k8k9k8K9K9L0L0j4j5n1n0L6L6L7L7k1
-53452I7k2J6J6m3m4opL0K9pqKJL9L9k7k7o4o2J1J1J1J1M9N0o1o0OPl0l1J9K0J9J8L8L7JJ
-53499G9L9M0L9M0ppm4m4k3k3k3k3K3K3j4j4K2K2K2K2j4j3j4j4j26j28Q2Q2L1L1L2L1l0k9
-53539G0PPK0K0J9K0o8o9J8J8k7k7RJ0OPn4n5M0M0P8P7q1q1NQ0L0r2q7L5R2R3n9o0J6J6J6
-53583H9J6n2n2O0N9OOl1l0J2J3k4k5nnL2L2k3k4k4k4mkmmK7K9O5O5l9l9O8O8j12j85q2J63
-53628B0J19l0j06M3J11L7p2p2k0k0J6Q9Q4o4j45KR5R7n5n5MNn8n6L7L7m8m8K5K6K5K5N5N4
-53668A57j26j26K7J00O6q3m8R8Q6J1n8n8k6k5L5L7k6k5K1K1K1K1J%L7L7nnr1r1j2j2P4P4
-53709A07k3k2k3k2K1K0K1K1j0j1m7m6K9L1poM3M4j8j8lmllk9k9n8Q8J18k9j83j09J09J83
-53749A32M9r9k1N4j4q7k9M3kkK2K1j0j1K9J04M3j05j07M1L2m2l5L9O8O7k6k5n8n7n9J5M6
-53789A6M7m6m5j9N5J26N1k6k5M2M2p7p6l8L6M0l3k6M9M8k6k5M9M4k9o2o1QQK9L0qqJ9K0n1
-53831G8n0l0M2M2l1L1L1m4j17n1J21J60j4j04l0Q3Rm1m1K9K8o3o2N9O0jjL6L6n4n4O3O2k8
-53872A54j51j14RM6M5k1k1Q0Q0P6m7j22j20JP6N4N5j4j5m9m9n0P3J47P3m9j24OJ30R3l1j04
-53910A17k9%jo4J0M2M2k0k0j5j5m2L1P4jr1j7O0O1n5n5O6J40Pj66j33j0Q7Q7k4k4M6J20M5
-53951B53k8q3q3j4j3j4j4K4K3K9K9m1m1K5R9O0o4j34j1Q5Q5poooj1j1opj3O1O0j3q8q8j9
-53994A2j8K3K4rql7L6M2l3q1qO9O9p5p5OP9JJOOONP6P5lp6l5l5j2j2j2j1m9n0K8J00K3n0
-54040bj4N9Q1QJ2J2Kp2o8N6J10L5q8q9O0O0j7r1k0N5J7n6j0O5O4rn1K4K4n1p0LP3jk3k3k4
-54084D1k3k7M5J24k3j39j41J1J1M7M7M7M7j7j7M4M5j24j26J32K07M5j04j03M5M2l2J9J9m8
-54120I4m8N4N4n0j97p8J69J90M3j34o1K9K9llj5j4mP1Q7o0j26n0O4O5L3L2oom2m3RRk7k8
-54162C7RQP1P0l2l2l1l2r0r0P0O9O0O0N6N6n8j33r1N5N3k2j6N7Q0Oq4q3k4k5L7L7j2j1j2
-54203A3j1L8L8m8m7K2K4j4j3J0J1M7M7l7l7K4K4j7j7Q5Q5M2j06j67k0O1O2J0J0l1l0l0l0
-54243bM2M4M3M3l1l2l1l2K1K1m0m1L2L2L2L2l2l2L0L0m6m6m5m6J03J05ppk1k2J6J6j%o2o3
-54286CJ5J5J5J5nmnnj9j9O7O7l6l6l6l5J7J8J8J8L5L6k6k6RRRQl1l2J9n5n7Q9J47jj05j04
-54331hP1P1j1j1j2j1p3p2O2O3KKN9N9j8r3p7P1P1ll8l8K1K2o1n9j1O1J04m4j08j09Q9J63
-54371A34N0r7j9N5rq3j9J30Q7o2j38RP2P2n4n5ooonK0K1m0m1R1R1r4r4N3N3n4n3K1R4M1q3
-54414G6p6lL3L5J9J9N7N6o0n9o0n9O3O4m7m6l5l5K7K6J26J27M0q3j11l6K2n1m7K5O6O7l4
-54454A06l4l4l4NNR2R2n3n3j6j5J5J6J6J6p1o9rrl3l2N3N3k3k4L7L7QRM5M5NMqO7M4p9j08
-54499F6l4L0L1kkM2M3o8o9N0N0j2j2k4k4k3k4N9N9p7p5M1M3M3M3j7j7j7j7K5K4o1o2nmL2
-54542C5L3qqL0K9KKl5l5N1N2j1j0NOl2l2j3j3K4K4l9l9K2K3m8m7J3J3O6O7NNo3o3P3P3j06
-54587E1j05K4J46Q6q8j10l6L7L7NNM1M0MLp6p4N4N6k0r3o0O3N1N3K3K3J6J6p0p1K7K7K6K7
-54629A38n0m9L7L6m9m9L7J11L9q4n6J8N3k2n3K0N1N0l1l1n1n2O0O0j%m2m2j6q8l9Q5J47K5
-54669A62q4q2N4N5opk5k5o1o2J01J01rrj1j1K7K6l0l0PQooool0l1N7N6J2J2k5k5l3l4MLL4
-54716F5L5llj0j1K7K6j8j8O4O3p8j52m9P3Q7J2m6K8L8l6n2n1J7J8J8J7j2j2j2j2N4N5q0q0
-54758c8L8L8L9L9J5J5k2k2q5q4m9P6J43P1o6o5J0J1M7M7k3k3k3k3m4m4M2M2l7l5%JK2K3K3
-54799E9K3l6l5l5l6R5R7RJ0l5l4LLK8K9l2l3L6L6p6p5L3L2L2L3ppm4m4M2M2Q0P9q3q4k1k2
-54844F2J8J7J8J8J4J4k4k3k5k5J2J2J00R9q5q5n0n0O1O0opo9o8Q6Q7k2r7p7O9Q5J2k9k9K9
-54885A02K8KJKJo3o2jkj7j9Q7Q7o1j34jJ46J13l5j21K7J26k2j11l7O1j2j18m5J14J16o5o5
-54925B2N0N1j1j1j5j5K2K3ooq3q1n7R1J10L7o1o0K2K1N0N0j1j2llr0q8RJ0RJ0K6K6K7K6n8
-54969B1n7LMP0P2J0Rnonok1k1J6J6k7k8k7k7P3P4l8l7n2n0L5L3j0j0N2N2noL2L2J3J3k4k3
-55015A45OPn5n6j2j1M9N0m9m9j2j2L1L0N8N9L7j11j19K7J34j5r9k5R6R6q5q4R1R1o7j42m5
-55055d1J00K8m7MJ53O6q2r7k2J2J3K1K2K1K1p6p7l8l9N7N6N7N7k4k3k3k3n7n5n7n6Q7Q7N0
-55095G5N1j3j3j3j3K2K2m0m0OOPOj8j8J9J8o5o7J33J34k9j77k6J21J27k1j31n7J9J9l7l7
-55134c0R5R7j4q7q9N6N6N6l0k9l0l0kkJ10J09k9k9o6o6M2M2k0j9J7J7j9k0j6j6K1K1ooN6
-55176A40N6m6m5m5m6K4K4l7l7K7K9K8K8M1M1o9p0M0M0LLj6j6j6j7K0K0j8j7m9m8L6L7M4M4
-55218A33j8j8qrrqJ9J9J9J9L7L6p5p5n9n8J01J02L6L6p5p5l6l5l7l6O0N8kkJ5J4J5J5j3j2
-55261G4M9M9n0n0j3j3K9K9K9L0p2p1j0j0Q3Q4k8k8NNl3l2j0j0N1N2m7m7m6m8P0P0L3L3rr
-55304A39rrj5j6n3n2M0M0k1r4m6P7J56Q2l7l7K1K0rqp1p1L2L2n4n3M9N1j1j2K3K2j4q9n2
-55345d9O9J27Ml8l7M1M1o7o6M5M5j9j8j8j8N6N7n4n5j0j0P6P7p8p8j6j6O9P0o6o4J8K0K0
-55386E8K0m6m5L9M0M0M1m6m7J0J0RJ0J4J5J4J4r2r0O7O9l8l8l7l8J00J02j0j0l3l4MLj3j3
-55428D9K3K4K8K9rrm4m5pql2l3MML3L4L4L4k2k3J5J5M0M1p1p1l4l5K6K6M9M8j3j3m7m6j0
-55472a6j0O1O2p4p3R9J01j1j1pqL0K9n2n1n2n0RJ0M6M6P1P1r0r0L1L1pol0l1L2L1JJ%JJ4
-55517A08J3k3k3L1L1nop5p4L5L5N5N4n7n7l4l2P6P7pom4m4l4l5P4P6lmllN4N5q2q1k8k7N8
-55562D5N8k8k9QRLLLLO9O9r2r2j2j2N0N0nmnnp7p5N9N8L6L7j%m0m1lmK9K9K9K9j5j5j4j5
-55611I2%%%jK0K0m1m2M4M5QPj9j9j9j9lllljj%jJ6J6k1k1L3L3k8k9J6J7N3N3m0m0mlj7j8
-55661G7n4n3K8K8O6O5r9r9k2J25O6O6j1j1k4k4k4k4L3L3k8k9O0N9n1n2l2l2l2l2R5R5K7j21
-55702F9j12L4J02J03o1o1k4k4rrN2N3llo5o4M3M4POM9M8p8p8n6Q9P0O9n8n8N3N3k9k9k9k9
-55745F5N8N7k8k9j4j3j4j3M3M3q6q4n1P2J07L2p8p8k1k1L6L5jjO8O7K8m7m8K7K6m8m0L4M9
-55786A32M9k5k5k0k1k0N5N4k0k7k7J5o0m5K8O5qj03l1N9N9j4j4M8M8j6j5j5j5K4K3K4K3o0
-55827A25o0KKP2P1j5j5ppM0l5n9J5J4n9p3JJ6J7mmL3L4l0k9l0k8P3P5L4l9m7K8O4ro2J3M4
-55872A61q0j17MJ09L5p0MR4R3q3q3N3N2o7o8Q8Q8l2j07jP4J4o1k3N0Kp3l9Q5N7j7l0k9j3
-55913G0j3K0K0jp4q3O4R5K0l9l9M0M0p1p0M9N0N0N1j9j8J8J9rqK8K9j14j12M6M7L2L1noo5
-55956G3o6M6M5k4k5J3J2m6m5K1J70Q9n9j19m5M1M1m0m1j9k0R2R2%Jo1o2J4J4k3k3jjjjm1
-55999Am1M4M5M1M0p1o9K9L1L1L0K1K0j4q9j09L8Q5Q6o5o6K0K1K3K2K3K2l7l8K4K5k5k4k5
-56039D9k4M0M1M0M0K2K2q9q9n2n3J06J08K9K9l3l2k7k7L6L5n0n0L1L2Mp0l1J18O7qo0J4m
-56080A64mJJoom3m3llP5P4M8j01j05M4N1k2j00k4N8O0p1p1O0O0O1O0MLr8r8m0J06P0mm7K7
-56124A38O0j5o6o6J5J6qqK9K9j0j1j0j0M6M5m0m1QQQQm1m0m0l9K6K6O3O3K8K9n9n8nnmnP0
-56170A34P1m1m1m9m9J3J3Q4Q4jkl3l3K9K9p6p5L6L5kkl9l9PPOPM5M5j8j7J2J3n0n0NNM3M2
-56217A48j03j02J19J19k3k4J3J3qpn8J6Q0o8r6k1N6N7o3o1P1P2%p4J4J63Q9n9q2pqq2p0P7
-56257I1J15l4j06l2M0M1j9j8m6m5m4J04J00K5kkL0L0k7k6J1J0j33j33Q8Q8j9j9J7J8l6l7
-56295C0L8L8m8m8J16J16k4j73n2R3N1k2K8K8q7q6pJ41Pj40o7Q0J18l0n7J6N7j8q7j2K3K4
-56334D6K9K9j1j1J3Q6M1j08p0P8Q7J4j4j4m1j14r0N6R9m9q5O1J09l9o7PJ07L2m9m9J7n8j02
-56373f0M4J13M0q2q1L9M0l4l3J13J14j08j07J23J24n5k02l8J08O8q0k0N4k0r3k9J19J24k4
-56408A57j07M1J11l8j62q7Q3Q1K6K5K5K5p8p8mmj0rO4O4QRRRm3m3m3m2J6J7J7J8j8j7NQ0
-56450A07J26k2n8n7M5M6k9k8m2m1nnP2P1n2n2J5J5J5J6l5l5L9L9L2L1r2r2L9L9l5l6L7L8
-56491A06M2M1j7N6L3j15j44MP6Kl6l7Q2Q2j4j4O1O0j15j16MLJ7n8l3J13J43mj39o5N4N3k9
-56530I6k8O6O7M3j05j09l5M9M9N6N5l0j03q2O5J05L2n2n2n6n6l6l6J23J24j0rj0rL2L2L2
-56568B08L2j24j24L3J08K2j27q9N8J23M9l5l5j7j6M5M5J0Rk7k7l9l9l9l7R2R4PPm5m5m5m5
-56608a3J01J03l4l4QQk9k9J3J3J3J3k1k1R0R1l6l6l6l6qrK8K8OPl1l1J7J8m4m4%%j%J4J5
-56653I3J4J5j7j6j7j6P8P7j07j07N6N6n3j26qJ40N7r1l0R1Q8l5l6L8O6n7j16PJ07L4p3p2
-56691D0L4L4k3k4J3J4n0m8L6L8L0L0L0L0o9p0O2O2Lp0l3M0jkLLm9m9j4J07P1n2k1N3L1m4
-56734A45l7Q6J30Oj01j02J1J1m6m6n1K3O3O3j8r3j7J06Q6l7o8OK0n3n1P3J29m4j42o6O5O6
-56772A17m0m1Q7Q6qq2k8k7NNN1N1n5n5J8R1J0o4q7j3P1P2Mp1o6o5jjN5N6lp7l3J39K19M8
-56815C68j54j53J03J04l5j09j1O4K2n2NOl6l6J1J0J1J0K5K5K5K5o4o3K4K3OOq1p9P3P5j2
-56855A36j2jj%jlklkk9l0L3L2N5N4q1q1P9Q0l1j04j8J30R3n5j16m2J8J8l5l4K7K7KJL8L9
-56899A81k3k2k3k2j%o2o1J01J02qrn9o0j7j7M9J24O3q4o4Q5Q0o9j38o3R3R5k8k8L4L4OOq0
-56940A15q1M9M8J2J1j9k0J8J7%jo3o3J3J3N0N0o4o5M7M6J8J8J8J8rqm5m5K1K2n7n7n6O4J45
-56983A60P0l8j12l0M4jkM0M0rrm7m6K7K7j0j0M0L9k2k3RRn3n3L9L9KJK1K1K0K1l2l2l2l2
-57027G6OOM3M3p6p6O0O0kjjjk8k7k8k7Q0Q0l1l1m3m2M4M4LMn8n8O7O7j5j5K0R3O4n9j42o7
-57073C2O8O8l0k9k9l0J3J3J00R9m9n0j2j3K5K4j2j3o8o8M3J17M1q2j14QO9O8j0j1j9k0n7
-57112G2n6P2P2j5j4M0L9LLo9o8l1l1N2N2rj0m6m7O5O4l9l8K3K2K3K2j5j4M3M3m3m4%jjjo1
-57157E7o1P4P5k0j9k0j9N8N9k8k8M7M8n4n4p3P5N4N4k7k8J0J0j03j01k6J21N4N3k4k3p0p0
-57197AM1M1N5N5q0q1J4J5J4J4ooL1L1J0J0J0J0m2m3m2m3L0L0O7O7n3n4RQMLM1M1QQn4n3L4
-57243A45L4n2n2poL0L0kll9l9J31J32L9j10j40QN2N1m9m9j2j1j9j9M3M3l1l1l1l1L1L2on
-57285E7J0J1P3P2n7n7k0k0l1l0N6N6nnmnM9M9l7l8p9p7Q0Q2j8j8j8j8J5J5k2k2QQpO8J59
-57329B80J1j27j26K0J69O7q1j25K4R1R2p3p3J3J4k7k7L5L5j0j0O8O7j3j61j08L9J35j3q1
-57365A05q1j2j1j1j1M0M1M1M2J9K0J5J5J3o2j07M0R3J9q3rN7N7p4p5J07J07p7j50l6J12J12
-57403B56l6r0j5M4M4k0k1k1k0r1r0m3J04J29N5n5n5l0l0N6N6ONq1q0kjkjP6P7n8n8L7L6k5
-57446E6k5OOM3M3k5k5k5k5MMMMK0J9r1r1P9P8J7J7P5P5j1j2k9l0k9l0r8r7Q7Q6N7N6K0J9
-57490B32l4l5r6r5M9M9j2j2K2K3K2K3m2m2J9K0M0M1m6m6K3K2j4j4P7P7q4q4l2l3K9L0J9K0
-57530A16j7j7J4J4m8m8P4P4l7l7K1K2Ro4o0O4O5o0n6J7P2lpoK6K6o1o0K5K6M4M3POl5l5l5
-57575G9l6M3M3M3M2m7m8m8m8J%JJk6k5O0O0J02J01qq2j04M4O0j5j17j16L8L8K2K1K2K1K6
-57615A48K5j1j2m6m6J5J6P7P7n8n9qpN4N4n3n2q9q9Q6Q6K5K5p0o9J7J7M6M7P4P4rj57j00
-57656B8M8Q5J1p4p5P6P5o0o0K7K8rj0M6M7RRo5o6lmM8M7j4j5j5j4n2n1O8P0j7j7j5j4j5j5
-57700D2O4O3j8j9K5R9J4j34j30J9J45lp0o9J2J2j2O1P1p7j52p8N8J32N2k1j3j2N9N8K2K2
-57738B22n1n1n1n1P7P7m4j19m3J04J05m3r9k5R8R7j0j0m8m7L2L2Qo6p8O9R7K4n3n2J7J7o4
-57777G1o4J08J09k8k8o5o5J3J3Q7Q7p2p2M6M7j7r1o8Q1J11l8j10l6R9R8o5o5J1Q6O3q6r2
-57815F8N7P9Nm0m0L0K9LLLMr5r5P8P8P5P6r2r3k3N1O0q9r6k3N0N0k3k3N1N0k4k4J3J3o6o5
-57860A5R8R7J1j37r5k2M3M4M8M9p9p8M4M4LLl5l4n4n5O7J39N6r3r7N0J63J5o5o5O5O5qrm
-57901A89mo9o9m0J09J09l9p4p4M0M0j3j4K3K3q9q8Q2Q3J7J7j9k0L2L3nnj6j7j6j7Q1Q0PO
-57943B83p8p9m2m1Q4Q4Mj45q8N7J31N7q7q7L1L2j1j1m8m7N5N5j9j8J3J2N0N0j14j14l4J13
-57981D8K42R4q3j57j30J9N4N4%%%Jo0n9O4O4mmL3L3J8J8n6n6lmmmM1M2NMj32j32m8J00O7
-58025F5oQPK2K3n2n2OOOOJ3J3J3J3j7j8j8j8J7J6J6J6N0M9l7l7j1j0j1j0L1L2nnL7L8o4o5
-58072F7k2J27P4p5o0Q8Q4o5j89j14R3R3M0M0k2k2k6k7O0O0n5n5j8j8P9Q0pqm6m6M0M0j4j3
-58112A63j4j4k8k9k8k8M2M3ONk5k5L7L6j9k0M2M2j0j0j0j0k0j9M2M3m0l9m0m0J9J8J05J04
-58153B79r0r0K1K1l5l4K7K7J6J6m6m6KKKKj4j4j3j4K0K0K1K0PPOP%%%%M5M5o6o5j3j3K5K4
-58200A09KKL8L9k2k2j8j7r5k0R2R3Po6j0O5M4l0k0k1m9m9j2j2M1M1M1M1j1j2j1j2RRJ8n6
-58243A26o2J3O9mj04j03N5J28L5m0l4L9MMMMmp7k1N3K3n2j8N6K9r4r4K9J17M4j8j8j%nnL5
-58287A13m0m4L0J08L3q1q2Q4Q4op9p6kJ4J3L5L6L5L5k2k1J1J1M9k6j12l8J11J10m9j23j3
-58326I8O1jp5pO7L0m4n6J9j6q8k4J00J37J4p2LJ9K0l7L6J01k2j67j66n3R5R1J8PPN3N3n8
-58366A43n8JJJ%ONNNJJJ4n9p4P3J80L2j42j41QQO3O2%JpqL0L0KKL3j15r9N0J81L3j76j01
-58413iJ49J51o8j42qJ40L0j17n6R2N2r7q2rJ4J3J9J8J6J6J6J6j4j5j4j4PPM5M4o2o2k6k5
-58453B5k2k2J38J38n2n3NNk6j00j6J33O8p9j8J30O0q7j23m9K0K1J1Q5O9p9r4k0K5K6L0L1
-58491A80K0K0o6o6M6M6RQk5k6L5L6l1l1l1l1N0N0j2j1n1n1j3j4L7L6L7L6m8m9J4J3RQk8k8
-58534G8L7L8L7L8m4m4m5m4J6J5O8O8P4p5r9k6N9j5n5n6O0O0kkj8j8j7j8L4L4p7p6O0O1n0
-58576E6n0L7L6n0m8M1M2NNJ9J9j4j3NQ0K0j29r2N4J15M1p6p6Q0Q0L5L6k7k7n0n0J1J2K5K5
-58618A77l6l6n5n4Q0Q1K6K5l6l6m3m4M3M3ppqpn3n3Q0J55O4q5p6jK4K4rqJ6J5k1k2k8k8k8
-58662G2k9J9J9N6N6l6l6KJl0k9N7N7o0o0K6K7KKJKOONOL5L5kkK9L0j23j24MJ26R0l4m0l9
-58708A27j1j1m7m8J4J4ppL0L0o6o5J19J19m8m8J4Q7J7j07j02K2L4L4M1M2m9m8J3J3J4J3J4
-58748A47J3k0j9M2M2J7J7k1k0m6m7J1J1M5k8k7R6O1o3j46k2O5rm4L1R8K3m2m1O2O2m9m9L7
-58788A87L7n0m9RJ0J0J0j04j04N5N7K7K8K7K8QQk8k9l6l6%P4L7j11j48%J82J10p0p0L6J10
-58827B15M6j03p0NMo9k9J17J50Kr8r8K9K8q5q5P2J48L0j17l6J13J12l5p3P6P3p5r0j7L9l6
-58866A43q2O7R4n4j38o4L9M0PPj4j5K2K3Q4Q4p7p6L1L0n6n5L0L0K9L0l2l2K9L0K5K5o2o1
-58906H1L2L2L3L2qqr5r5N3N3rrK0K1K0K1l3l3l3l3N3N4qrRQn4n3K4K3j3j3O3O2k3k4n7n7
-58951B7K5K5N8j6o8Q1J26k1j32n7O2O1m4m5M4M5j7j7k8k7RRQ2Q2k9k9M9M9q7q6M4M5r2r1
-58992C7P5P5j1j2ONn6n6K0K0j7j6PPPPJ7J7k0k0L5L5j15j15k4J23J28j9m7K6K2n2j8N5P1
-59034A97P0J3J3m9m8l6l6N1N1k7k7k8k7P6P5l5l6p4p3j2j1J6J7N4N3K0K0m2m2N0N1q5q6L9
-59074I2L9KKJ1J1J0J1j9j9j8j9N3N3q3q2P8P9J6J7j0rm5j19k4J25R2n6j62j4R9R8jp6q0O8
-59116A20N7N7r5r4Q9Q9k1r6k9R6L6q7o6N8N7o6p1N2J30Pn8n9%%L0J03O9n4j32j32O8P0L9
-59155A67M0m7m6M2M3l9l9k8M7M4p9j07J5J43K0j16j15Q6J60K0j03j3O1K2n2m7K6M5M4l7l7
-59192A20o3o2J21J23N1N1n9o0p7p6L5L4LKj0O4K7r7j28nJ23J24p8p9o0n9M9J25J03k0q2q2
-59230E8K8K8l3l4M4M3POJ15J14j8j41j51k8N6N6L6L6k5k6%JJ%%jj%J5J5k3k2K9K9n7n8O8
-59275A67O7o8j42j9J04O8n6o3J2O6qn4n4N3N2L8L8k3k4j8j8j7j8N2N3n4n4M8J23M7p7j32
-59313H9qM7k7l6L9P8P9l5l5l5l5k6k6O0O1j2j3j2j2M2M1m4m5l8l7jjM5M4N0k5l4l3l8l8P1
-59356A00P2L1m2q2qN7N7l7l6N0N0kjkkp8p8J2Q5O2j3m9K4L8l6r3j9P8P8k8k9N1N1o0o0L4
-59399A75L5J5o0j5j6k0k0M2M3m3m3KKKLM6M6j5j6J5J5m6m7K9K9k8k8J7R1Nj42q6N9R7K2N
-59441A70NJJK4K5l7l7j7j6K5K6J7R2R6n1p4p4k2k1n3n3N8N8ooooN1N0o1o1k8k9N8N8JJq6
-59487G3q5P8P8J9n6l6J13P5p3o0J3M1l3MMJ4o1l9J10P7p1j46JJ36O2l3l2M9M9m8m8J4J4n1
-59527A52n1L5L5j6j6j7j6J0J1r6r5Q4J59K5j23j20K8J36O3l4l4kkl9m0M7M7n3n3L3L3j8j7
-59567E6M4M4L8L8p3p3j4j3M8M8o6o6K0K1N6N6l0l0o1o0P4P5Q2Q3n3n3n5n5N7N6PPk8j03q6
-59608iO0J01K7r1r1Q3Q5o6j38l0J17J92M3m9m9m4m4m4m3O9P0m2m2K4K3K3K3k8k8RRL3L2m
-59649A81mp5p5J1J1L9L9K9m6r6N2R2J8o7o7O5O4k1k1J6J5MMLMqrqqm8m9L8L8q5q5N0N0N3
-59694A04N4l4l3NMJ15J16n2n2n2n2m1m1M6M6jjl7l8L8L8L9L8ppo9o9qqK9L0N6N7k9k9m9m8
-59738E8J3J3p8p7Q1J55J04m4q4j0J6J7j6j6l7l7K5K5j1j0k4M9J30j7j36j34N1J25O6q3k3
-59775I1J25O3q5j10L9J00m8j25K3K24P6j74j74QJ56N6r2n0R8M6k8k8M6K1j28j58j2Q3Q5Q
-59811A36Pj7j6K0K0L8L8p3p3K3K2K3K3llklk1k1k2k1J8J8j8j9NONOL9M0L9L9o7o7K0J9n1
-59856A07n0RQ3R4n5j19m6O7O8o4o4R1R1k6j74o7P9P5p3o2J1M6M7O3O3k3r8j8J05P0n2o5N9
-59896A72N5j17j36Q5K12L9j64r0R2R2o6o6Q9R0Np0k8k9j36j35jJ22Q9J6k2k1mmP8P8m9j23
-59934E3l7L7M3M2M7M8l5l6K7J00O1o3j20j21l5L9Q4Q3m7m6k7M7L8L8m3m4m1m2K1K0MMMNk2
-59975H6k1J5J6L8L9j8j9j1O3O3j1p5p5P6P6l5j09k7M7M5k9k9M4R2J7r2r2k8M5O6O6n3n3j6
-60016A01j6ONL8L8L7l7p7p8k7M5Q4Rn0n0L2L2K0K0J9K0%%%%l0l0PPM2M3M2M3j2j1j2j1o1
-60061A88o2k4k4mmQ2Q2m2m2m2m2JJL8L8k9k9k9k9R6R5j3j36j10J2J36O3l2l3P4P4oom3m3
-60103A56n4n3Q2Q2o4o4kkQ4Q5k7k7k4k4L8L8n2n2N9O0l5l5N1N2p7p7L0L0m9j22KJ26L2r0
-60144G7l0R5N7o6o3O0M2l3o0O4P9m4p0MN2N1noj0j0rj0LLl4l4O4O3KKNNp7p7n0K5O9O9l2
-60190A71l1L1L0m9m9j0O5J3o0n7J8K2K2j0j0N2N2j2q7r4j9J10J12l7j61q0R0J11L8k2k1J7
-60228A45J7l9m0k8M6J08L4q1q0NP8K0n5j2O1RJ0M4M3k6j50j76nJ22J22J31N6o6j89j14N7
-60265D7J10L6m7m7n8n7K8J03P5m9n2P2N7o6o6N7R7k6j10J4R9K5o1o2qqn4J9J26N3l8l7K9
-60304B01K9K4K4M8k7j13l9L2L3p4p4P0P0o1o2qO6L3m0j6N8J2J2k6k6J1J2QRn3n3J7J6k1k0
-60346G2O2O2%%k3k3L9L9q5q5K7K6L4L5L5L4o6o6k9k8O7O7m3m4K6K6O3O3j05j04m3Q0M5k9
-60387A29n7O7J13j1o9o9JJ%JL1L2n6n5Q5Q4p6p5M1M2MMk8k8RQpqpqm0m0P0P1J7J8k0k0qq
-60434A38N4N4l7l7l6l7O8O8m3m4k3k3J4J4J4J4J4J4l1l2OOK9K9n7n8L0L0ppL2L3K5K5Rj15
-60477A33j51k8Q6Q7o5o5P1P2l9m0N4N3rql8l8K4K4K7K7l5l4POM4M4o3o3K2K3M9M8o2o3qq
-60520H4qqM5M5m2m1N1N0o0o1M5M4QPK5K5l7l7%j%jM3M3m4m3M4M5PPk5k4k5k5rqK8K8K7K7
-60568B29l4l5k5k4k5k5RQP0P1k8k8L4L4j4j4K3K4k5k5k5k4j5j5j4j5K2K1K2K2l2l2N4N5m2
-60610A82m2K0J9l0l1N5N6MMq2q3J6J6J6J7QQRQQQk9k9K9K9qrnnm2m3N7N6nnl8l7j%O2O3k4
-60660B02k3o4o4O3O3M9r9k15L1K23K24l5j83K1K0n0n1O2O1m1m0m1J08L0j18q9N8J11l7n3
-60696A23n3M9N0p2p2j0j0J24J23M7j02k2k1k2k2p4P4J27J26j6j6j6j6n7n7k0k0nnL1L2J3
-60734B11J4r8r8mmQ2Q2l9l9K3K3K2K1K2K1j5j4K2K2M3M2j18j18J4J4J4J4RQn3n4m0l9M5M6
-60775H1M4M4j8j8QQPQm7m7J5J5P1P0n7n8q6L8Q4J0l7l7L2L3m4m3L0L0k5k5M9M9l1l1oO7M9
-60819B32p5q0oM3M3k6k6ooO9O8m0m0L4L4J6J5n9n8l8l9L6J10L2r0r1L2R0J5j01k6J03J03
-60859B68o6o5K7K6K7K6J7J8n7j31q2M3J16qr0j5J07J08j9k0n6n6J4J3Q8Q8k4k5k4k5k4k5
-60897A74k4k5M2M2l2l1MMl2l3P9Q0m4m4llmlm5m6K9K8Q5Q5l9l8k8k8o5o5j1rO2O3j0j0K7
-60941A32K7P2P3j01j00o2o1O0O1J6J6k1k1M6M7k7k8L1L0m3m4Q7Q8J3J3k9k9o6o6N1N1p3p2
-60980G1J7J8L0m4k2J01O8n6q7L6J03k0r8r7O7O8L1L0m3m4N0N0K6m9n5O9P1n1j59l6O0O0m5
-61020A20m5L0K9n2n2P2P2K2K3n2n2%jP3P3p3p3N0N0k3k2k3k2k1k1J02J03MMo9p0m8m8K6K6
-61061A12N9N8j5j5l0k9k9l0l8l8Q5Q5o7o7N1N1Oo8k9R4N6o8o8N6J38J5l5l6K0n3r1L3J44
-61101B57lr8r8O1O0k6k6L9L8k3k3J0J1k7k6M6M5o5o6j9k0J8J8K6K6j2j1k3k2L9L9j4j4j4
-61141A03j3P2P2o4o4k7k6N9O0m7m6m8R9J09L5p5p5K1K0j6j6OOj01r9M1J14Q0o8o5Q2R4J9
-61181B42o4o4ppJ1J1n1n1O1O0k1k2L6J09M9r9j05M3J70K1j36j36rj0j0rK7K8L3L3k8k8M2
-61220A19M3NOK2K1j3q8j19K8J26J26p4p3p3p3Q9Q9LLpqm5m5N6N5K3K3k1N2M2j07j20K8J12
-61261B05L9j31j31M9M9K6K6N9N9r8j71j3J35J10l7j44MQ3Rn1n1POPPJ06J07k8j01l7J11J07
-61299C18m2m5m6j8j8ppppP5P4o0j34n0R8J35j3j07l3R3J9q9r0O6O7LLLLl0l0L2L1p3p2nJ43
-61343A80J33j4n8n8J1J1J1J1o3o3kjJ7J8J8J7J7J7k1k0m2m2M4M4rrK8K8pppprqrrJ4J4m3
-61389A25m4N6J31R0n8j37o3P1P1o5o4O3O4J6j08p5M8Q9J4o0o0kkklN8N8j6j6L3L3m1m1k5
-61430A38k4J2J2j4j4j4j4n8n6J09J10k7j01j3J10P3n1n2K1MLRQNOOO%j%%m2m2L2L2j5j5j5
-61475A28j5L5L6l8l8K6K7m8m7%jL7L6J8J8J7J8L0L1m3m4qqqqK6K6J8J8N4p0j16m2O3O3n6
-61518A35n6J5J5J5J5k6k7M0L9Q4l9j43j42J12J13j0j0OONOPQPPl4l5l4l5M6M6k9k8N9O0j5
-61561A83j4k1k1k1k1L0L0L0L1l4l3l3l3kkP3P2l4l4M0M0p0o9N4N5j1j1j0j1k3k4k4k3M9M9
-61603A57M9M9n7n7J7J8JJl6l6%%O9P0m9j23n0R8N6r2q7O0J17M4k9k9j5j5j5j5O7O8n6n6L
-61644A27KM0M0l3l3MNK9L0m5m5j6j6N9N8o5o4N9O0L7L8q6q6k8k7M1M2l4j07l1J17J16M2l0
-61685B00l1q1q2m9R7J39rq1qR0R0p8p8N1N2p2p2K5K4K5K4L3L2np9k9R4R4l0q2pK6m8j33n8
-61727a6J03J04l5l4KLJ6J5J6J5M9M9o3o2n9n9N3N2rqN3N3o3o3jjM5M4o6o7P4P4j2j3q4q3
-61770B2k2k2J08J09R2l2n6n6kkkjkjm3m2O8O8m5m6m6m6R3R2P6m8q0q1P1P2l6l7K5K6K5K5
-61812B24l7l6o0n9K7K7OPn5n3O7O8L1L1j9j9J8J8K1K1K1K1k5k4o2o1N1N2j0j0n2n1L5L4k5
-61854A22k5J1J2j6j5K2K1qrqrPPM4M3qrrrJ1J0k6k7K3K2l9l9mlQ2Q3o5o4K2K2qqrqJ6J5k2
-61904A48k2NMO6O7popom3m3J9J9J6J6p0p1J3J2J2J2K3K3l9l9N8N7k9k9rrm6m7J00J00J3o1
-61948B00l8Q5N3k1n6n6K5K5k4k4k3k4j5j5j4j5J4J4P5P6k3k2J4J5m9m9J2J3L6L6k6k6p5p6
-61989B2J1J2P7P7qro5o5K2K1N2N3rj0j4j4n2n1N9N9N9N9q1q1j9k0N4N5J7J7n8n8MMJ%JJj3
-62035A10j3j3j3PPO9O9m0m0mlj7j8j8j8J4J4N0N1k0k0k1k0M3M3j8j9PPM4M4m9n0j3j2M9M9
-62080B38j3j2K0K1r1r0L0L1L0L1m7m7J5J5J0RmO9P5p4j39o4Q3Q4j8j9K2R6N6r2p4%j3j4j0
-62121A14j0N1N2%JL8L7k7k7J0J0L9M0m6m7qrqrp1p1M0M0L4L3J10J11o3k10q4O4Q8o1r8N0
-62163A13J06m2j03k8M8M8rrQ2Q1l0l0k5k6k6k6J11J11%j24q9j6M7M6l2l2p0o9O5O5K8K8n4
-62202A39n4L3L2K9L0n7n7M5M5m2m1J02J03J5j07o0J5K7K6K2K2o5j39o3N8R5k7r1j6R4R5l3
-62240A75l2l3l2N1N1j0j0llL3L4k2k2J4J5q5q6JJ25Q9J6p1p1L3L2k9k9LMM0M1onm3m3L0L1
-62285A83ppk8k7k8k8L8L8Jp3l9Q5J19M5o9NP0O9j38j38oJ17L6q9p9R4J23jr7k4O1O0p0p1
-62325A25k5k6L6L5L0L1q1q1M0M1M1M1QQQQQQp9p8m5m5k0J26J81J08q0j53l1M3mlm1m1mnJ01
-62369A85J01j00j00k1J27P0p8l4M0Kp1k0J28R0n7r0j6M1l3n6J7K2n3n5R3J50Kn3n3K4K4n8
-62407A68n8MLL7L7L6L7q4q5K7K6Q2Q2k9k9oopol4l4LLj6j7j6j6j8j8M4M4J3J3J4J3j2j2p4
-62453A09p4Q5Q5jp4j2J35N4r4j71k2M5M6mnN8N8n8n7MMM2M1MMmmN7N8j28j27K9J53O8n6j06
-62496A42l3M9M8l3l4KKLKK0K1K1K0OOn7j30p7M4J03L0n7J8N4j9n9J6N6j8o0O4J70M6j28j27
-62537A11R9R9p0o9O6O7k3k2k2k3m2m2K0K0J2J2J2J2m8m9Q8Q8o3o3k6k6%%L7L6n1n1L5L6J0
-62579A70J1k7k6j0rK7K8M0M1p1p1J5J5J5J5P9P8nj28j16RQ3J0p0p0O2O1L9M0k2k2j0j0N2
-62620B23N2m7m8J4J5N4N5o8o9n5n6O8O8lllkK0K0n4n3k1k0N4N4l4l4M0M0l1l1l0l1M3M3N
-62662A75Om5m5K9K9l7l6Q7Q6o5o5RQl4l4Q8Q9l6l7L7L7l5l5j1O3l6j60o6J05J07j6n6J7M2
-62703A65l2l6L9O3o1o4N9N3p2j35L6J79N6q5q6J02J03p0p0l1l1POP6P5KKp0o9N4N4j6j7n4
-62744A32n3M9M9J2J2RRk8k8kkL5L5j6j6n4n3O8O7n5n6K6K5j1j1OPOPl5l5L9L9m4m4m4m4R9
-62789A00R8J9j30j10L6J59Q4l4l4L6L5l5l4L9L9j0j1K7K6p9p9L9M0n0j25rJ40J22j24j38
-62825C7RJ53P8m3m4KJp3p3P6P5KJk7k7RJ0o6o7R7R7K2j26n6R2N5j9j4O0O6pq5q5j5j5RQ2
-62869A91R5n3q1pN7N7o2o2J0RJ0J0K8K8rrL8L8q5q5M8M9M8M9l5l5l5l5k3k3N1N1N0N1j22
-62910B07j22LKLKJ0J1J0J0J3J4J3J3rrrrJ4J4m8m8J08J08n3n2rj0mnMP8M2j06p5P3O4j0q8
-62956A50j3K7K7m4m5O8O7l1l0L2L2p3p3j2j1J2J2k0k1QQ1J60J2j54j54K8J77N3r5r4N3J36
-62994B65j2p3KL6L6LMJ0J1p6p6J4J4J4J5RQRRk0k1k1k0K1K1j6j6k2k2J6J5K0K0j7j7jkl9
-63039A01l9K0J9j8j8K7K8K8K8l1l0L2L1KLl5l5J6J6k1k0K9L0l2l2M5M4j7j7LLLMJ7J8J8J8
-63083B38JKJJm3m3L8L8Jp4m8P6J27Lj22m8P3P2p8p9L4J08Qj16q9L4M4M3k2k1L9M0j2j2j2
-63125B02j3j5j5j5j6O7O7m4m4n3n2RRK9K9n7n7K4K4K4K4K3K4j4j4L9L9p3p2J7J6J7J7qpL0
-63168A61L0J9K0o7o7K7K7K8K7j9k0j9j9J8J8j9k0L4L4llk7k8RJ0o9p0O7O6M4M4QPj3j2j2
-63211B11j2rqK9K9o2o2P3P4o7o8J9J9j5j5j5j5k3k3N3N4J06m2r4r4J9J9J9K0K9K9qqjjO1
-63254B21O1j7j7K0K0q3q3k2k1K5K6Q2Q3m9j22o3Q6J14l5j19m5L6L6M1M0J6J6r5r5K0K0K1
-63292A18K0N2N2J5J5n5n4PPj6j5j6j5NNl2l2O9O9QPMNn8n7J6J6k1k1l3l3N3N3Q3Q3r8r8%
-63337A08P3J4j35o8P7J39O5m3m4J3J4k9k8k8k8L6L6kjL3L3k9k9n5n5L1L1j2j2J14J15nj52
-63377A77j20K8P0nl7L8N5j8r2N6O8O9j07j08O0O0jkk5k5k5k5Q5Q5n0n1M6M5m1m1l0l0PPQ4
-63418B07Q4M2j07j22K7M5M5LMLLj5j6o9o8o4Q5J12J12o0o0KKJKKJk9k9k9l0N4N4qqO4O3K
-63464C05Kl3l4LMn3n2n2n2L4L5L4L5j2j3j2j3J01J01j50j49j2J36J37j2l1l1K2K2J7J8k0
-63502B75k0j5j4j5j4L6L5j00j00P3P3j4j4RQn4n4PPM3M4L5L5k6k7PPOPl3l2k5k5o0O3J59
-63545B87Q5j02j02J7J7K7K6m8m7L6L6%jj19j17J02J03M8M8p5p6JJL8L8n8n9J6J6k9k8M1M1
-63584A63L4m0l8Q5R6k7j16m1J8J8n1n1O2O3j2j1J5J6k1k2ooooN6N7o3o2J6R1M9p4o1J2Q7
-63626B24Q7m2m2q0p9R9R9k5k5k2k3j8j8K7J01N9o4q6j2J2J3L5L6l8l9m3m3L2L1K6K7m8m8
-63665A13J2J1J2J1M6M6k8k7J5J5k1k2m5m5L0K9L8L9P6P5o2o3o2o3L6L5l8l8O3O3j0j1k8k8
-63706A74k4k4M4J18Lj46j29J18J76K8j19j18M5M5mmmmm9m8P4P5j19j18R7R8J4o1l3J16Q2
-63742C03Qo5o4J3J2J3J3q8q8L6L6L9L9l5l5J4J4J4J3j7j6j7j7M9M9k4r8j15L1J17J17m2m1
-63782A68P7P7m1j15m2J05M8j00o4Q5P9p0j07M2J65J7j12j12M4M4M4M5m5m4m4m4J6J6J6J6
-63818A64RQL1J06P2p7j95m7O5O5m9m9J02J03o9j43l9J09O2j1J2J2o7o7J8J7J8J8N2N3l4l4
-63856B15J6J6J6J6l5l5l5l6LKl5l5Q0Q0lj27o9N3O0j4k7M6M2l2lmj8r2l7J35J64M1m7m7n0
-63897B04n0m4L0O6n8j03K1Q0Q0n1n1j3j4llL4L4L6L7r2r2m4P9N6j8rO4N9o5q6L9J21kj04
-63938A38l0Q2Q1m8m9J3J4k8k8L5L4j4j4j4j3J1J1k6k7K0J9J9J9p2p3L9L8k7k8L5L4P2P2J0
-63979C05J1m2m2m1m2J0J0J0J0K5K4K5K5m4m3m3m3M3M4M8M8l1M4N7r0j94m5J62J61J5j33r1
-64017A53j8nn%jO0O1O0O1r8r8j1j1nmN7N7j1j2m9m8l3l2J03J03J2J1J2J1j13j12P2P3o9o8
-64058A03l2l1P0O9P0P0m7m6M0M0j35j36L1J79L8j10j05M3N2k2o4Q5J11l6j21m8P2P1l5l4
-64094A42OOOOj9k0j9j9JKJKlmJ08J08l4l4LLOPp9q0L1L0L1L1k8k8k8k8OOM4M3p5p4L6L7n4
-64143G6n4L1J05P5p3p3P5J18M3q6q6KP6J8n5lP0O6qn5n4j8j7k7M6P9m4j39o5P0P1k8k7J3
-64184A22Q7N9j5l1l0j9j8O3O4o1j35k8M6N5j8j8N5M7k6o4J0N2k3o3o2Q8Q9k3r6NJ29N2j21
-64223A72j07O6J18nj61q7K2K4j2j2J19J19Jp3j6N7Qo6o2J2O9O8K9m6JKRo5j05J8J22M8p4
-64262A93p4P7P7l4j08LP8MMQRm7m6N9O0oq1l9l8n4n3N9J35O1j3mlq1q0l6L8N5N4R6R6o0n9
-64306B50o0o0K0K0N6N7r6r5j0rMNJ5Q9P7p1o2J2K0K0j3j2l8l7K4K4KKj2O2O4q3q8O0J22k6
-64349B33j35o1Q1Q1k1k1RQ3Q7o1o3o2L9L9m0m1m0m0j2j2N0M9q6q6P2P4L9L8JKl4l4K7K8p9
-64391A04p9J3J62N4r3m8K7Jp3qJ40J21k8j36o3k4k4O5J40N8r0j52mJ43O9q9r0M5M4QQk6k6
-64430A49L6L6o9o9jJ47Q8n9j41ON5j9p2KJ07J07k4k4n6n5j8j8L8L7J%l6l7K1K0K9m5rJ38
-64471B65P6p2j32n8L1L1j5N9J36j1j08j09O1O0k5k6k7k7L3J07J44lj01j00L3L4k8k9K1K1
-64507B41j6j6o1o1K5K6rqK7J01P5p4j55pJ09J08o5j40n0R7N2k3qrj3j3m2m3M4M4R3R3r2r2
-64547A38J8J8J7J8j8j8j7j8J3J3J4J3k7k6k7k6POPORQM6M5MLMMK3K4j3j3lkm0l9k1k0k0k1
-64595H9k1k1O5O5n2n3N9N8J9J8j8j9J2J2m9n0JKJJM4M4M4M4j14j15mmO3O3KJQQRQJ9J9m3
-64641B15m2ONO8O8p6p5J1J1J5J6k2k1llm1m0K2K1N9N8J4J4m8m8O0O0p6p6k0k1M1M1m4m4p
-64684I8pP0P1L3L3l1l2r3r3N9O0k7k7N1N2l5l5j3j4M8M8J4J4k2k3K9L0n7n6J2J2J2J2k3k2
-64726A48L9M0J8J9m3m3nmm1m1J6J6N3N3n0n0L6L6M1M1p1p0j%l8l8PPPPL9L8L9L9o1o1J3J3
-64771A48J3J3k4k4N7N7j7j7n5n4J9K0P8P8m5m5k3k3N1N1r3r3P9Q0k0j9J7J7klm0l9OPOPj
-64815A67%%jK8K8m6m6N5N6j8j9noonqqqqk2k2J5J5N6N6o8o7N5N5j8r1q5O3R8R8k4k5k5k4
-64862A90N8N8j6j6l8l7jjl7l8Q6Q5o6o7k9l0M3M2l2l2LLLLk8k8Q6Q6L6j12j17L2O0j3n5R3
-64905A74J73K5j45j44p5P3N9N9M8k6j00k6O9O9j%L6L7M1l3j03j03n8O5J30N7o8o7L3L2q6
-64942A45q6OQ0M8k6p7kK6K5nnO4O4L2m1j16m2J3J4k0j9J05J05o3o3M0J14K3j01o6RL7l6k3
-64982A59k4k3k3k0N5Q7l6o2J2Q1Q2j8r2j4j3j0j0n1K2K0K1m5m5L1J05L1m3K5K6K5m8k4k3
-65022A58J8n6k3N0Q3Rn0n0J9K0o5o5N9J33R9k5p4p4mlL3L3J6J6J6J6p2p3m0L3P9P9q2q2m2
-65063H9Q2R1J7k5k6POm7m7j9N4P5%p2p2L8J12K4r9q9L4M1l4m1L4O1O1k3k3j8j9m5K9O6ro3
-65106A50o3PO%jL7L6K7K7j0j1LKKKo8o7RQ4Q8J4o3o3k7k7M2M2J7n7n3n2nmO5O5N1k4j9j9
-65153A43mnm1m1P3P4L6L7K3K2np9q6j2O5O5n1n2k3N0M0l5l4L9J1o4o4J0J19M5p7p7L0J04
-65193B36O8pj6j6r0r1qO6L4m1LP7J09L5o4o4OOj12j13J9R3K0K1m9m9K2K2K2K2l0l0k9l0M1
-65235H3M0L6L6lp7q2O7J03J02j1j1j6j6r0r0J01J01j7j8MP9N1r7j15m0j7j7K1K1K0K1O4O4
-65274B97rq2r3N5Q2Rp5p4noK2K2K2K2N2N3p1p1K0J9J9K0m9m8K5K6NOONo0o1O3O2p2p3l7J10
-65320A36O8ol0l0jjjjl2l1OOM4M5k9k9L5L6kjJ9K0J9J9k2k2n9o0O9O8nonoL2L1l7l7l7l7
-65367A26K4K5K4K5l6l6K6K6J4J4p2p3l4l4N3N2L5L6kkK6K6j1j2n0m9O1O1o0o0K6K6j7j7O9
-65409B10O9l3l4K8K8L3L3n4n4k6k7L5L5n0m9j3j3Q3Q3lmp8p9Q1Q2m0m0K0R4M0j07j65j7N1
-65450A19N2n1n0N1N1j0j0l3l4R4R3L7j12j07l3Q4Q4KLj7j7j7j7MMM1M1%jj%o8o8R2R3MNl3
-65495B75l2qqqql4l5P1P2m5j19n9Q9J24k4m0L5Po7j08M0J12L7k3k2M7M7q9q9K0K0j7j8L8
-65535A81L8L7L8o8o8l1l1L6L7j%K5K5j3j2J5J5J5J5J1J1j00j01noN6N6O5O5LMk7k7o5o4o
-65578A23oooL4L5lkL7L7%%k3k3n9o0j5j5J20J21k1k0n8n8k2k2L9M0J5J5k2k2K2K3l9l9O4
-65621A84O4k3k3k3k3k4k3K7K8j0r%j%%K8K7rrK8K7k4k5o8Q1Q9n8j80l1J11J10l0l0N6N6l7
-65664B56l8jjm6m6J6J5L9L9m8m7J1J1K0n4m6K7R8K3m5m4P4P4p4p4N0J23K2j02j02K2N8j6
-65703A94n0K4P7Kp4p5R6R6J9n5n6J8J8n7n7J6M4M4l6l7l7l7L8L8L8L8m7m7j0j0QPP7P8J2
-65745B97o2k0k0j8j7j8j8j6j7K1K1l7l8rO5P0mmP0M4k9o7QR3K0n8n7L9L8q0q0J5Q8K0n5o3
-65788A22J1M0L9J8J7n1n2j2O2K9m4n0K4N6o8o2O3J50P6p8p8Q5Q5j0q4m3m2m3m2P6P6Kp2p2
-65829A28Kj3j4J9R3K6m8q1pk7k7OP9Q2Pk0k0j7j7N0M9K9r4r8K4J37O3j2j1j5j5o1J4N0k3
-65870B38n2n1K8K7m7m6L2L3K7K8L1m3p9M5J06j7j55q0R8R8k3r8lP1mp7MP8P4%OOk3r7p8M5
-65913A02N5j9j1O3O3j0m7K7K7m8n7J7Q7J2j14j14QQ1K4n0pJ17J01k3o5QO9nq2q3J4J3J4J3
-65954A80L6L5q3q3L3J07O5n9j10l7Q2Q2J8n5r2j9K9K9lmM3M3l1l1J6J6n8n7j2j1O2O3K1K2
-65994B37n3n2M5M5k8j02PJ56Q1o7r6k1k6k6n1R7J07m2j20K7J01K6l8l7onl4l4M0M1l9l9Q4
-66034A78Q5k8k8k8k8m7m8j1J36J18M3p8p8L3L2m1m1PQk9k9L8L7%Jk3k3N1N2ONOOqqp3p3q
-66079A12J40P6p3j30J8R6K1r4k0J46J46j7j65n4K0m1j14l7J11K05N6j22j22L4L4l9j13m1
-66112C3J07O5rm1L3M2j06r1N7J29N6q9q9L0K9j5j6N8N9o3o2k5k5L7L7%%J0RM6M7n8n8k0k1
-66154I6O2O1j3j2l7l6l7l6K5K5K5K6M0M1l3l4J0J0Q4Q4q2q1qqk9l0QQj0rO5O5j4j4n1n1K6
-66198A36K7O3O3q1q1poL2L2mnMMM1M0k1k0k1k1O7O8n5n6m4m4L0L0nmL2L2k7k7k7k7JJJ%P4
-66246A95P3jjj8j8j8j8N0M9k4k4nnnnm4m3Q0P9r0r1j6j7L2L3L2L2m5m5pqM1M1q2q3M7M7M7
-66291A65M7K6K6K7K6q9q8kkL9L8m7m8N3N4J6J6l3l2MNQRRQrj0K7K7klklp6p6J1J0j5j5M6
-66339A45M6N7N8p9p9K0K0n7n8j4J33J33j5k8k8%%RJ0J0J0NNNNk5k5k5k5j15j14R5R5J7J6
-66381B07J7J6o9o9O7O7k5k4k4k5l8l8K4K3M5M4M4M5J8J8J4J4n4j29j12L5N9j5k5k6N6N7n5
-66420A42n5MMO6O6q6q5K4R9P9p0j09l5R2R2l9l9L1L1L0L1m0m0m1m0%%Q6Q7MNn7n8J3J2J3
-66463B17J2L2L1l0l0n3n3N8N8k2k1k2k2n2n2L5L4J09J10k7k6o4o3kkJ3J3J2J3k8k7RRJ5J6
-66505B00J5J6o9o8O8O7n3n4L3L2m5m5J7J7Q1Q2K0K0m7m6J6J5p8p9K8K8j2q7k6J21P0p8l2
-66544A27M2Np0n5R4J13l5r6k1O6O6o6o5N2N2j0j0m7m7J4J4m0m0M4J18M7j02n6J9N9N9LKl2
-66584B04l1LP8O0q9j21K7P1P1l0l0J2J3m9m9R7R7l9l9m6m6Lp0o1O3J16M3p2p1j5j4N0M9N0
-66625B35M9J5J5m7m7n4n5N7N6k3k3k3k3j6j6P0P0J6J7p0o9Q9R0Oj17j42j9J10J09k2r6NJ27
-66664B74R2l2o6o6j6j6j7j6%jj%nmN7N7k1k1k0k1RQRRk5k4k5k4N1N1J4J4RQn3n3N6N5l1l0
-66712A85J7J8m4m4J%JJN7N7l0k9k6k6J2J1K9K8l2l3NMNNJ4J4J4J4m7m8J4J5J6J6J5J6n9n8
-66757A08K7K8J8J9j9j9ppppM6M6M6M6m5m4m5m5j0j1P6P6l1l2OOrrj0rMNMMj9k0j9k0M6M6
-66805B13m0m1J02J03n9n8m5m4J7J7J8J9m3m4N8N8n4n3K6K6K6K6llL4L4p6p6J0J1P6P6q4q5
-66846A42ppL0L0kkL6L5k6k7k6k7ONONJ3J2J3J2n7n7N4N4oom4m3L0L0L0L0l1l1R6R6n5k02
-66891A09p6P2R6n3j05M3Q5Q5r0r1Q1Q0ool2l3K9K9j6j7j6j6MNO6O6l5l5KLqpm4m5K2K2l9
-66935A29m0J11J10m9n0L6L7n0n0k4k4Q6Q7l1l1l2l1L5L6p6p6K6K6K6K6K1K1m1m0K1K2m0m0
-66974A31K2K2O0N9k3k2o0n9L7L6P4P4o7o6l0k9M0M1k0k1L0L0k7k6k7M7M5p7j18PJ14J14j9
-67014B92j9j8j9q9q8K3K3J1J1J1J1%j%%J8J9J8J8l1l2l2l2Q8Q8k3k3ppN4N5o9o9nP0M0l3
-67058B53j19j19K8J02P6m7n1P3J48P4n6n7k5k4n4n3l4M0L7L7j6j6l5M0M3l0q7j2N2N3m9m9
-67096A23O3O2q1q2L3J07J4o1n5J8K3K4Q5Q6n3j27m0L4mmJ6R0L4m0l9L4J8n6n1K3O3O2m3m4
-67136B32o7o6k7M7J5n9n4K0L6L6M1M2LLLMn0m9L2L2J4n9J9R3K3j01r5P8J32Qr7r7M8M9M4
-67178B33M3l4j08n1K3M1l4JP4O1o3j45k1R9R9l0k9K5K5l7l7O1O1p4p5O6O6m5m5k9l0N7N8
-67217B06K1K2r0q9P1P2o4o4N3N3rqM6M7RJ0k0k0k0k0k0k1k1k0R2R1j2j37j14N8J11L7l3M1
-67258B58P4%r9r8N7N7J3J2N0M9p8p9QQk2k2k3k2Q2Q2mmr0r0lP0K5r8o4N9J02k1n2K2J00K6
-67301B85q7q8P1P1q9q9k6k5J2J2R4R4QQJ8J8J8J9q6q6%%K6K6l6l6O2O1K4r9r8k5J11J12J1
-67343B91J1p6p5LLO5O5j5j5p7p7P5P5J3J3j5j4j5j5oooom5m6J6J7NNNNrrJ18J17Pj41j41
-67388A00OO7O6j1j1M5M4o6o7rqK8K8kllkJ0J1L8L9L9j08j46LR5R6j06j05MMO6O6RRn3n3L8
-67433A58L8k4k3m4m3O7O7L6L6k6k6J8J8o8o9LKLKN6N5oommL3L3j03j02L4L4L2L2L2L2j21
-67476A52j21n3R4J63J4n3n4M6M5m1m1K9K8p3p3RJ57J19k8n5n4M7M7KKo0o0OPOPlko5o4M2
-67519A22M2M2M2m7m6J5J5j9j8q0q0K3K3j4j4J13J13k2k3l4l3K8K8O1O0j00j00O2O1k4k5k0
-67557A51k1M1M1m7m7rj0Q6Q7r9r8R4R4o0j84rJ64J02p1j00K3N4N4K4K4l7l8QPJ3J2j2O1J1
-67598C09j12r5L0O0j4j1O3R1l3j09l4M3l0o0o0K2K2J%Q7Q6n3n3L3L2m4m4J8R1P1n3j09J3
-67637A58R4R4q4q3K4K4l8l8PQM4M4j6j5K2K1LKl5l4kkkjK4K4q6q7J1J1J1J1O7O7j9j9k3k3
-67682A64O3O3l3l3MLk4k5k4k5K0K0K0K0K4K3l8l9O1O1n0n0JJJ3o0k0J05O7n6j18m3M2M3K0
-67724B00K0j7j7kkL5L5o2o3jjK2K1K2K1p2p3O4O3m3m2m2m3R3R4j8j8JKJJL3L4L3L4o7o6K0
-67769B00K0m6m5M1M1J6J6k1k0l3l2l2l3J6J5N3N2j%L6L6p8p8j6j6R4R5m1j15k6R8O4n9r4
-67810A07L0J06L1p7p7K9K9n3n4L3L3J2J1J2J1%%O1O2j3j3K4K4q9q9K2K2K7K8K7K8K5K6j2
-67850C43j2j02j03N8N8LLLLK3K3j4j4p3p4J4J3K4K4l7l8O3O3JJo8o8R3R2k5k6k5k6k2k1M0
-67893A97M0p3p3L4L4N5j8p0P9J16l2r9j00M9N0J2J2mnmnj6j6j6j6KKO4O4O2O2k5k5j18j17
-67935A02M3M3J2J3k5k5J8J9MP9P8p0j15m0N5j9j01k7J40J40j31k05n0J96J09l9j08M1J01
-67970B38K6o3o3M4M4MMn7n8L3L3L3L2rrK8K8k1k0n8n8j9j8M3M3K5K5l7l6k1k1k1k1P3P2l4
-68013A84l4JP5L9j09j14L4J27J26o0n9o0o0P4P4J2J2l7l8K4K4j4j5M7M7K0K0o6o7K7K7q4
-68051A77q4N4N4N3N4m2m2m1m2R4R4q2q2rJ40L8j11j07M1N6j7pO8Lj45p2P5P6p3j11L8J47
-68089A95P3k5k5PPm8m7L8L9k1k1j7j6j3O0J07m1o7PM4l1j17L1J69R6j25j25POJ3J2R9R9q1
-68129B89q2NNj%L6L7l9l9l1l1n2P2J54Q1j31j32N0M9l7l6l7l6K7K7O4O5k9k9QPk8k9Q3Q2
-68171C42q6q6JP5K5r7l9Q4M7p6j27n3Q6Q5K8K9m1m1P0P0k2k3rO4k4j47j16N6Q9l5j11J3J41
-68210A72J41L3r0j23j22m3P9J27N4q3q2L0L0O8O7o2o3K5K4O8O9o7o8q5q6R9J00L2L2n5n4
-68247A67k1k0O5O6l6l6P0P1p1j44m1Q3P6Jj0j1p5p4j3J10M7k7k3N0N1k3q0oK7K7noJ1J2p1
-68289A41p0L0J04O8pn0n1L2L2llL4L4k4k4QRrq2m1m1J4J5J4J5k8k8N9N8l3l3P0P0Mj19o2
-68332A03O2M3l1OQ0l9j62q8J33J49k4j26lP9m5p6R6J80Oj41o8J19M4j39j39O9J43J2o2pO8
-68369B42m0j15o5N9P0P1L6L7k5k6%jRo6p2KklpO7J04K9OOJ1o4q3j0P5P6m3j17o3O1P6Kl5
-68413B02l5k6k6O0O1JKKKOOJJqq2l2R3J15rq7q7O9J43M5j27j58l4P0P0k4k3J3J3m2m1nmN6
-68458A81N5n5n6K9K9qqK2K2K2K2k7k7o3o4J24J24J2j10q9j5k7k8M0M0M0M0m8m8j1j1K0K0
-68498A47J9K0M5M4j8j7p4p3O2O2k9k9L3L2m6m7M0J13K1j02j02K1Q5J1J9J9j0q5q3M1R9k5
-68536A93j24n1J57J57K6r7l3M2L8l5l2M3L8l6j30j30KJ24J15M1r6r5RQQRLLLLn9n8K7K8m
-68578I7lQ3Q2k4k5J3J2J2J2J2J2o3o2k5k5L1L2L1L2k6k5k6k5N9N9llONl1l1L0L1l2l1JJJ
-68623A94Jj6j7j7j6k2k3k2k2R2R2NOj9j8J8J9n8n7MMm7m7O3O4L2L1L2L2k8k7RRl2l3o9p0
-68667D7J00J00j1j1m3m2J9K0j9j8j9j8QQP0P0n4n5L2L2l5l5KKmmQQ2P9m5p5%j6j5JP5O1o2
-68712B35j49k5J20M5r0r0R1R0k1k0RRn2n2NONNJ3J3J3J4N8N9n3n2j9j8j9j9K0K0N6N7p8p9
-68755A07L3L3k5k4L7L8j8j7j7j8M8M7q8q9M2M2NNP7P8l2j06KJ49O9q0j24K5M0l4o5RK5K4
-68796A98j7j8M4M4j7j6p8p8K0J9Q1Q2l9l9kln7n8N3N3rrrrK1K1j5j6L9L9KKn5n5PPjjO1O1
-68843B53jjo3o3L5L5L6L5o3o3jjN2N2o0n9M4M4Ro6r8N0N0k4o0Q8J25k3j41o7J17J16m3m4
-68884B00m3m4J6J6J27J27n6n7k0j9m6m6J2J1Jp3m4Q0R0J6q7q7oJ18J54L1j38j39J4J4J3J4
-68922A49P4P5k8k7k8k8j1j0K1K2K2n3q0M3R8R8n5n5k1k2J5J6l2l2L0J04N2p2q1pK9m5l5l6
-68963I0M6M7M6M6j7j6k1k1Oo9j00K3O1j4p1KJ20M6q8q8N9J33N4o9o9NM2M2J1J2n1n0K0K0
-69003A87j7j7K4K3K4K3M5M4j7j7q4q3K8K8J5J5m7m7O1O2O1O1r6r6j0rK3K4K3K4J3J3m8m8
-69044A85j7j8K0J9M4M3m3m2NOOOj1j1j1j1LMl3l4P6P5p8p7k1J01P0n4o3J1O5rm3m2L9L9o6
-69088A33o5K0K1lkN8N9QQn3n4P2P3J0J1k5k6k5k6N1N1q5q5M6M6RJ0J2J3J3J2m3m4J8J8k3
-69131B13k2J4J5N0N0q6q6n6n6J04J05J6J7m6m5nnm2m2PPO2O1K8r5j57l3J30J31KLk3k4k3
-69171A69k4P5P5J6j08r4L0O0j4o9NR4R4m6m6J5J6l1l1o8o8J03J03qqKKKKn9o0O7O8k4j71
-69213F9m5J04J66J7j24j24RQM6M5R7R7q9q8o6o5M6M6R9R9q6q6MNn5j29l2J13J97M8q4q4p
-69252A51pL8L7o4o4m3J05J09l9r5k2J4J4L3L2L3L2j22j23Q6J60J8j29j25K3N4N4O2O3l9l9
-69289B07kkL5L4k7k8J8J7m4m4N0N0l6l6k9k9L4L3qpm5m4Q1Q1noj9j9j9j9K2K1l9m0L8L9k3
-69333A90k3j2j2p4p3O1O2K5K4P6P6q0q0lP0M2q2m9K4J3J2J3J3m1m1k8R5J05L0n5n5o0o0N3
-69374A56N3J6J5qrqqJ7J7o5o5J4Q7L7q7q5L9J13M0p0p0J1J1O6O5MMk6k5q8q7k5k6Q5Q6M3
-69417B27M3r2r3J3J3J8J8jP4K2j00j06J7M8k6j8N6R3J9n6J9P6Km9m9L3L3p7p7j5j5O9P0L2
-69457B21L3p5p5J2J1POPPo9o8J8J9J7J7N9N8lP0J03k1j29n5Q1Q1j12j13M8M7m6m6M0M0k5
-69498A65k5L7L7o9o8O7O7n7n7j3J34O1q8ONq1q0OJ54J13j34j56pJ19J19qpN8N8n2n3o0o1
-69537A30K6K6N7N8nmk3k3L9L8l6l7K5K5l0k9j13L5L8L8l9l9O1O0p5p5N2N3P4p4m5m4Q2Q1
-69578C07o9o8o6Q2L5L5m2m2J7J7J7J7opo8o8K7K6K6K6LLl4l4K0K0K1K0lmo5o6J05J05n6n5
-69621A76K6K6N7r1p0P8M7M7o2o3M9M9m3m3J9J9k2k3k3k2j6j5J03J03m4j17k9R3Q4l9q2rN4
-69660B17k0n2K1O6O7mlmmmmj5j6j5j5L4L4q5q5K7J02O0o4j50p6R3R2K0n4n8J5P3%l8L6J20
-69703C11M5q1q1l7l7l7l7N6N5N6N5kll9l9N8N8o1o1k1N2j4q7p1N3N3N3K5K5kp7q3rO8O8k7
-69746A85k8k7k8L7L7l2l2m4L1K5K6J4J5J4J4N9N8Rj15j25n0K3K3L5L4l4l5k6M7Q5J0m0m1
-69785A24K9K9QQk4k4m2L2J06L2q1q1j2j1M7M6M7M7k5k5k5k5kkkkl7l7Q7Q7qqK9K9p4p3%J
-69831A68J0J0Q5Q5j68j67l2J14L4l9L5J09K4j24n4R3J07m2j15m0L0L0L5L4k1k2k1k2M8M8
-69866B32J2J1K0J9n4n4j0j0J4Q7J12l7j63q9N1N0J9J8J7J8n6n7mlmmN7N6o7o7M8M8k6k6J4
-69908A72J4o0o0Q4Q5l9l9K1K1K1K1LKp1p2J0J1M7M7j0j0k4N0J26k2j52j52O8J42O5q4k6M8
-69947B37Oo8K5R8Rj39j32J6J33J33n3n3n3n3K1K0q1q1k2J25R4n5m2L2Q4J0LLL5L5n5n5j8
-69987A59j8J4J4J5J4J0Rk7k7L2L3L2L3o7o6M5M5j3j2j3j2n2n2L5L4M2M1p0o9O0O1n0n1mn
-70028A20nmJ8J9J8J9qpK9K9RQRQl4l3l0k9K5R9N9r0o4RO2j2j1j1j6j6JJO3O3o4o4O3O2J7
-70075C12j31j31J7K5K5klN9N9k8k8j4j5j5j4J02J02Rj38r6N3J0o5qJ16Q5q8j10J3J35O1n5
-70113B42n5j8j8MP9P8Nj02j01K9L0%jNMJP4P5Jn2n1J0J0p6jJ10L6j27j27MJ27L0m5l7L7l8
-70156A42l7PQ1L6l9jP3K4n1n0K3J7n7n8J7O6qo5RO5O5m1m2QQM5M5OOn6n5mmmml6l5N0N0l0
-70204A66l1L1L2l0l0l5M0K7K7noNNl2l2k1k1M2M1mmlmJ0Rk7k8J1J0O8O7oq0m4L1QRLP8O1
-70251C38j3r5k1L6L6m6m6K3K2K3K3r6r7o8P9Q4Q3POj2j2p4p4M4M4M4M4K7K7l4l5j7j7n3n4
-70293A26P0P1N1r6j25K2O6O6m3m4M3M3L3L2l0k9L1L1n6n5m5m4O6O7J8J8j8j9k7k8k7k7m1
-70332A00m0P0P1J1J1p5p6N8N9K1K1j9j9j9j9J5J5J6J5j%o2o2O2O3m9m9Q1Q0j1j60j18K9M9
-70373F8M8K7K6K7K7k1k1k2k1L0L1poJ2J3J2J2j7j8J9K0l4l3MLpqqqm1m1P0P0j8j8j8j8m2
-70418I2m1M5M5N3N3qqm5m5J7J7mlJ07J07l0l0l0l1m8m8L9L8M1M2p0p0K6K6l6l6j5j5K2K1
-70460A78K8K7j0j0j%jjK2K3m0l9k8k8k8k8M4M4QP%j%jL4L3L4L3q9r0mlK4K4j2j3J9J9K0J9
-70508B13j4j3j4j4j0j0j0j0mnJ07J06k0k0k0k0l0k9L2L3n5n5n6n5O9O9QPl8l8M9M8qqpqK1
-70552A91K1m0m0j2j1P6P5qqqqN7N8k9k9l8l8jklmlmM1M1o9p0ooL1L2O7O7Qj15q7L6Q7J3n8
-70599B04n8k6k6QQO9P0k2k2M0M0QRk8k8J2J1k6k6opooo5o4R6R5KKKKRQn3n3n2n2j6j5J3J3
-70648F4R9R9k4k4J3J3q7q7R4R4j5q8n9O4N0k4n3K0N8N8m9m9j5j6P1P1L3L3n3n3k7k6k7k6
-70689A32j0rK7K8K1K1K0K1k0k0k0k0l1l0J8n5l0R5J51K8p8p8j7j6r6K7J18J18o9o8J8J8k
-70728A92kO0O0q5q4P6P6o1o1N0N0r1r1J6J41M7p5m5K9Ro6o0J3K9K9P1P1n9n9k2k2K2K2K2
-70769B02K2n1n2O0O0J1J0J1J1j19j19J3J37M6p8j7J07O6n8o4J1Po7o1O3J08j5m9m9M4M3P
-70807B40Ol5l5KP6R2l0o8o8M5M5j7j7k4k4L8L8l1l2l2l2M4M3OOm0m0P1P1o4o3K3K3K4K4j4
-70850B51j3m7m8O4O4m0l9llj2j2K5K6l7l7K6R9mj28p5R8J29m4r6K7K8m6m2L1N5j9q1pO7q
-70891A49m0L4O0O0jkJ6n8j20m6M2M2M6M6l0l0j5N9P4Jl7L7K8m6q3rM4l0o7PP6Kl8l8J7J7
-70934A67o2J3M9M9n7n7P7P7j2q6qO5O1j3o0o0mlopopN0N0J2J3k1k1k2k1k3k2L4L5K8m6n0
-70978A06K4R8K4o5o5M4M4K3n0n2n1N5N5O0N9J8J8r0j65o8J05J38J4q3rM3M3o0n9MP7P7Mp9
-71019B37p9JP5L1j18j18L1J43P0m0m1P1P0j15j15N6N7J9K0l5l4K7K7P0P0j40j40L1L1k5k6
-71056A11L5J09M9r9j70k1J20J20K1K0j6j6l1l1L1L1m1m1m1m1J08J08n2n3l8l9jkL7L7m9n0
-71094A05j8j9O7O8rj0p1p1Q3Q3llp3p2n4R4J62J5j27j28M6M7J0o3oJ41J37j1o0n9l2l2k0
-71133A17k1O6O6k6k7L1L0lp7o6Q1O5q3j59j3J34J34l7l7O1J35K1j27p6kkp6l8J10O3j0k5
-71172B09k6l0l0MMMMK5K5K5K5J8J7m4m4n5n4QPm1m2J18J19l0l1POj1j1j1j1Q2Q1k9k9K3K4
-71216C06o2o3M5M4m2m2N4N4k6j50j29M2J40O6l6l7mmj5j4j5j4J03J04M2q2r6k2M0M0lklk
-71256B17n8n8K9J03N9o5o9MO1O0k2k1L0L0r8r8k8R5R6k8p1p1L3L3nnm2m2P1P1L5L4l1l1l1
-71298A87l1L8L8J%JKl6l6QQQQm1m1K1K1JKJKJ7J8J8J8m4m4J8J8m6m6J6Q9J35J2r9j00mmJ
-71346A35JL6J11J02k2o9p0RRm5m6M2M1m8m9L8L8nonnK6K7K2K1l5j09q0M4R0J6m5m5K1K2K2
-71389A89K2K1K1m0m0P3P3L6q8j01k7N9N9nmo6o6L3L2k9l0NMM2M1p0p1O6O5l2l2ONpom4m3
-71433E1J10J11K7r6j40j6M7M7qO6R8k5j30n7J21J21o3j86o1J11Q8l6lP2N4j9j10j09K3K2
-71468A10J05J04p7j52kJ21R0l4q4j1ooO0O1j1j1m7m8j6j6j6j6N9N9K2K2m6m6J6R0K8r5r5
-71508A12K8J23M9o1o2k8k8J0RJ4J4KP6N8o5j23JQ8Q7r0r0j8j7M4M5L3L4p8p7Q2Q2n3n4j1
-71548A36j1j2j1nnN7N6PPLLJ7n7l1R3Q9l4j35o1J01J00j29j29J8J8J8J8M6M7j5q9j8J07O9
-71589B68n5p3KP9On7n8M9M9M8M8l8l9jjkjl3l3l3l3qqN3N4l7l7K5K5O4O3r2r3K3R7O0j4n6
-71634B11n5K1K1O2j3p4p4K2J47Q9l4j09l5N2N2k7k6J1J0j4j5j5j4l6l5k1N4R9K4j10j10k0
-71672C8N3P4P4L5L5n1n2n4n4PPO1O0K4K3o4o5o9NO4O3POL1L1n5n5p6p6pO7Q7Q6NNm4m4q6
-71718I6j2Q3Q3J9n6k9k9K4K3J7n8n7J6J27J27n3n4J3J2p0p0K4R8qq3l5L9M0l5l9L6L5l8m8
-71758A38K6J7J7j3j3m5m5K4R8L6l7m0l9qpN9N8k7j00m9R9R5n4q0q1K2K1P1P2P8p1j44LJ21
-71799B02J21q7q7K5K4M4M4m2m2l5l5KKM9M8M9M9p0p1J6J6l9l9K3K3L0L0pqk9k9o7o6klkk
-71843C5M0L9k2k2N6N5N6N6n0m9j2j3J3J2J2J3QRp8p8R9J00q6q6J0J1J0J0L6L5kkq7q6K4K4
-71886I0M3M2M3M2KLl5l4j0rrrK8K7K8K8j4j4p5p6R8R8L0j18n4R4J22k6p2p2N4N5n4n4n4n4
-71929H4O2O2m4m4O9J44M6j26j20LJ4J4NQ0L2r2j16N6J54P9q7q8M4M3q0p9Q0Q1j7j8k9M4N1
-71968C07p3q1qO5rn0m9P8P8n7n8NONOK5K6K5K5j3j4n1n1KKJKR5R5m0j15m2Q1K3j01o1O2O3
-72013B04o1o6N7R1l3j23n0O2O1lmL4L4OOn5n6N1N1j0j1L0L1n3j27k7J46J12o1j04J9R9k5
-72053B25j29n5Q1Q0o0o1K6K6M0M0m7m6M1M1P8P8q8q7j%k0k0J7J7o4o5oJ18J14rm4m3J7J7
-72093B11o9o9Q3Q2K4r9o4O0Q6J2m4m5J3J3j8j8j8j8J3J3J3J2J6J6N3N3m3m3M3M3J6J6r5r5
-72134A53j0rrj0J2J1P3P3q4q3K7K7K7K6K6K7l8l9jjL9M0k2k2r1r1M5M6M8M8o3o3K9K8O5O6
-72177C00k0j9J7J8QQp9p8kjl8l9O5O5QPrO5L5q8j29n5L1L1j5j5K2K2Q5Q5P3n1j15m0K1K1
-72219A94J3J2J3J3OOPOl0l1N6N6j09j08K7K8jjO1O1o1o1K6K5L0L0J5o0j35o1P8P7m4m5O6
-72261A59O6J0J0J0J0k7k6L5L6jjP7Mj61j61qJ15K7r5n9O5N7o6o3O0J41O6o5o4qO7O6qp6p6
-72303A16L0L0j6j7K0K1k6k5P8P9K2j02p3%NNM2M2L1m3jkl4l4j8N6M1l3l5L8P4n0q3j0L0m5
-72346A13p5M8J29Oj02j02R9R9N5k0l4l5lkL7L8m8m9P2P2o0n9N4J28M9p4n6J7J5o0n3K0L6
-72385B55L6l8l7l8l7J9K0J9J9M7M6j5q9o5O0N9o4o9OQ5J0k6k6OOk7k6J1J0rj0N2N2m9n0O1
-72428B04O2n7n7k1k0P1P0j7j6k8k8k3k3rO5J30Pj13j13M0L9k5k5L7L6l8l9jkM2M1o4o5K4
-72469H4R9Q9l4q1q1R6R6k8k8k8k8jjl8l8O8O8j8j9ONl1l2M4M3M3M4p6p5J0J1mmnmQQQPk7
-72516A56k8Q3Q3n9n9K8K8QQQQk2k3k3k2N2N2L9q4j00k6O1O0j9k0J8J8m1m1M5M5n5n6J21J20
-72558C63mj53r6N3O2j1k2k2k8k7RRkllkO6O7o9o9M6M6M6M6o6o5M5M5n3n4j7j6J1J1M8M8n3
-72602A86n3N8N7k9k9l0k9j9j9M2M3jkjkj0j1j0j1KJL9L9MMM1M0k3k4J3J3n0n0L7L7j00j00
-72646E3J7J66N3r4r0N8O5rJ%k5j00o4Q3O3q5q0O7P7Ll2l3O1O2N7N7m3j16n7R2J16l3j17m3
-72687A30M4M4q7q7QRM6M5KKQ9Q8n6n6k4k3L4m1p2N0J18M4o7o8K0K0j7j7L7L6k4k5JJj09j09
-72730a4O0O2K4K5K0K0m1m2l1l1L1L1M5M4QPq0q0L0L1opL1L0opL1L0K0K0j7j7j0rN2N3j2j2
-72775B83m9m9L6L7%jk8k9k9k8ppppJKL8L9l8l7M8M9J8J9j9j9p4p4j6J08R7k7j1j1m7m6j5
-72819A00j4M4l1k9R5J13j1j15m1Q7J3p3JJ06L1j07j07O0N9m7m7K7J01M3q1j8j9J6J6JP6N0
-72857B99p4j52k7Q0Q0q2q1N5N4J9J8J8J8K1K0j6j7q0q0L1L1L7L7k4k5l5l6KKM5M5PQN2N1
-72899C01l5l5L8L7r0r1k4R9J09L4q9q8M2M2kkm0l9J1J1J1J1l1l0OQ1J06j6n4n4k1k1k2k1
-72939A34L9L9r7r7O5O5O5O4l5l5l6l5M1M2MMm1m1K0K1k3k2J5J4O2O2k5k5k5k6k5k6M2M1k0
-72981B05k0L8L8r8r7N8N8N8N8n6n7n6n7N6N7onP0P0k2j71p5P4J25k2m9n0K8K8J8J7J8J8m9
-73022B02m9J1Q5Q0o8q4rM9N0q1q2J%L8L7J3J3m9m9nnnnJ03J03N6r3j02k7L2L2j6j6j7j6j9
-73065A08j9J9J8J12J12L9j08j48p4L5L6J6J6J6J6NMM2M1p8p9j6j7N1N2J4J4l2l2MNO8O8L1
-73105C39L1j53j53l5J12Q8n9n1K4J7n7n3K2P4P4qqj1j1j1j1P4P3j3j4q1q2k1N2P2p6p7P2
-73145A39J63Q9j15j15K5R9P9p0o6o6J1J1K4K3l8l8OOL9L8oq0r0N9R7K4q6q6L2L2L2L2%%o2
-73186A42o2R0R1k1k1rj0p1p1O0O0k7k6LLn5n4Q0J54M0j08qO6k0r5m3J04J05m4o0J4Qo5j2
-73227A38O1N7j7k7k8K0n5l7J12P9o9j17L0J15M1n3n4qq1j07L9J30N5n3n3K8K9j6j7P1P0r7
-73265A86r6mJ44J24k5q5j1Q3Q3k9j78j72k4J17J17KKl5l5ppN5N5k8k8k7k8M6M5m1m0K7K7
-73304B13K7K7p4p5Q6Q5n8n9M8M8m3j17m5J27R0l5j06l3M4M4j3j3KJKKj6j5K2K1k5k5J1J2
-73345A60L5L4n1n2%%L6L7K3K2K3K2J0Rk8k7qqm5m5L9M0LLn1n1L1L1lp7n1P3J38J6j18j17
-73388E3P8P9l3l2L3L4lll8l7K5K4k4k5J3J2MLl4l3O0O0O9n6j02j02N0N0J6J5J5J5N9N8k8
-73429B75k8m9m9m9m9P9P8J6J7m0m0llK1K1o6o5K5K4K5K4NMNMK3K3o3o4J7J7J6J7j3j3M9M9
-73474B40k9k8k8k9k0k0M2M1nnJ05J06p3p3j1j1%%l7l7L8L9k3k3RRJ0Rj8j9j8j8K3K4j4j4
-73516A42lmQ3Q3m8m8j1j1N4N4n8n7l1l1OOO8O8o8o8O3O3k3k3m9m9J3J2j0j0K7K6N1N0J4J4
-73559B95q2q2l9J09J37j0j41o6Q1J55M6j03o9Ml8l7n3R5J00m8j14m0R5R4m9m9J3J3j1j1j1
-73596A84j0M8M9j3j3rqj20j19Q9R0K8K8j1j1K7K6j7j6j7j6J8J9j9j8J8J7j9j9M1M1m5m5J3
-73637A91J2J3J3J3J2N0N0q8q8l0R4R4k9q8q8J9J9j8j8K4K4K4K5M3M3j34j34K6J50O7n5o3
-73675A73J1Qo5q7j3P6P7k6k5k5k6J6J5j6j7P2J46O7n6j27n3L3L4n3n3L4L3K9K9n7n7L3L4
-73714A64k8k8rrK8K8M3M3m4m3K1K1K2K1o8o7onL6L7%%%J%JL4L4llk4k4J2J3j2j2j2j2P8P8
-73762C06qqp6p6J0J1nnN7N6l8l8jjOPO4O3r8j72j4J35J11l6j63j5J13J14o3o2o4o4M7M7O6
-73804B06O7m5m4O1O2p4p4m9m9O2O2P9P9q1q2J9K0j8j7O3O3m6j20n3R5R1n7n4n3jjL5L5k6
-73844A55k7J5J4J4J5rrK9K8j2j2j1j2J6J5m6m6J0J0k8k7%%%%L9L9L8L9o9o9m6J02J37O4r6
-73887B60r5%J%Jk6k7L5L6L6L6p4p5K0K0K0K1L2L3m9m9L6J11N0r7j13L5N1k3q9j5P5P5j3j3
-73929B26j3j3N3N3q2q2ppopQPPQooN7N6k8k8j15j13O3O4j7j8L3J07P1p7k5J24J18k9j36o3
-73972A77klKKL9L9l6l7%JN1N2n8j32j1J38J93n4j79j04P1J45M8j01r1j7R2R3K9j18j39J1
-74010A01N3N3K2K2K2K2j22j23O3O3L6L7n0n0kkO0O0K7K8r9r9j1J37P9o8j51p7L2L3K8K7r
-74049A42rL7L6k5k5PQJ1J2n7J6O8q1j34J3J51J50k7j01m7P6O9oo7o7K8K9J4o1n8J7N6N7n7
-74090A75n8L0K9J3J4o8o8rO6L3m1NP9P5Jj5j5K7m7n4K0N7j7n4K1K1n3j14l9QQOJ30J92k9
-74132C29k27j02J71K46Lj19n5J9l7j11m4L0P0O9J3J2p8p9J1Q5L7l7k7k8N1N1L1m3p1p1J1
-74169A10J1%%L7L7m3m3O8O8q0p9l5M0K3K4K8K9o9o9K5J00K9K9K9K9Jp2p3JL2L1kjK0J9j7
-74211B37j8pqm0m1m0L4R6K1n2n3N4N5J1J2J2J1j49j49N8J33M4j03k1J26M8j00n3K0M2l2o5
-74250H3J0L1L0L6L5m3m3poKKKJJ8J9m4m4N6N6J9J8n3n4N3N2j5q9p4P4J07L3n2n1jj%jL8L7
-74296B34m9n0j7j8R4R3n4n5n4n5N2N3N2N3j00j01N9J33J3j35l2M2L5m0l9L4N9j6j5N8M3l2
-74334B45J0J0qq3k2J26N2r5j73k4R7R7k9k9k1k0k1k1Q5Q5k7k6RRRRn6n6OOL3L3n4n3Q5Q4
-74377B72kkK0K0o7o6L4L5llj5j5n2n1n4n2N6N8JJKJQ5Q5p0p1J8R2J7j07o5N8Q5J1j5j4J9
-74421B46J8m5m5q2q1Q3Q3M6M7m7m7J6J5poL0L1k3k2O3O4p0o9p0p0R1R2k0k0m4m4M3M2o5o6
-74463F7K0K1Q3Q3k8k8nnnmJ4J4m7m8P5P5n6n6JP5K4j00j00K4N5k0%P4J01k1r3j8M0l3o6R
-74506A22J15M1q4q4P2P2n6n7L1L0k7k7j5O0N7o6o2O2R3R3l5l5j14j15q5O0R6R6n6n5J00J01
-74544C28j7j65j07M2L6L5J8J8J8J8j5j5M7M7m0m0l9m0k6k6L6L5L1L0pon5n5Q1Q1n3n3QRJ4
-74586A73J4k3k3O3O4k3k3m2m1K1K0o4o3M7M8J1J2J2J1m4m4O8O7j2j2j2j2j9j9M3M3M8M7j12
-74626B24j13RRM6M6P1P1m0m0r7r7O4O4l1l2l2l1K5K6K5K5j6j6M6M5n3n3j7j6K7K7K7K7n8
-74667A62n9K8K8k1k0M2M2OOl1l1R0R0m6m6l2l2L0K9o0o0K6K6NMl2l3K4K4O0O1m1m0m1m0R0
-74710B08Q9k1r6j01K2J05J04m9j22q8L5M1M1j3j2j8j8J9K0N4N5n6n7J0J0k7k7QQR1R0l7j12
-74749A56j02K2R4R4j0rn6n5N6N5J0Rk8k7l8l8%jj9j8j8j9J4J3R2R2J4j10j15RJ56Q2r5r6
-74790A14l8Q5N7j6n7n6%JQPM5M4RRp8p7m6m4R0R0ooL0L1o1o1K5K5j3j4j3j4N7N6l0l0K8K8
-74835A79rj0j2j2K4K5n2n3j5j6O7O6k0k0K9K9l3l3K1K1j6j6j1j1N1N1m8m8J4J4j3j4M9M8
-74875B26L3L3n3n3j6j5m4m3q8N7J11J11n2n2L4L4j3j4M7J21N0r7j80l1onLLQ8Q7%Jq0q0m4
-74917G3m3mmQ1J55Q1o7j49jP1P1l1l1k5k6k5k6P9P8n8n7N1N1j0j1nom3m3N0N0j2j2J2J2k5
-74960B01k5q4q5N2N1j5j5j5j5M7M6M7M7mlm0m1K8K8qrJ4J4m7m8Q9Q8mj53j08M0Q3Q4k2k2
-75002A96n8n9L0L0k7k7JP5Q4o5p6kN9N8KKKJq1q0k0j9Q0Q1poo3o4K3K3Q3Q4K2K2l3l4l4l3
-75047A70J2J3J2J3K3K2j2q7j38RJ07J07k8k9RRJ5J6J6J5o5o6M6M6k8k9k8k9O1O1K4K3m9n0
-75088A91L7L7j11j10M9N0mmL2L3o8o7J7R1K7j22q4O3Q4J1j8N7L0K9L0L0k2r7o0Q7Q6o1j46
-75127I7p3J02J01n4n5L0L0K9L0m7m7j0rL7L7L7L7k5k5k4k5m5m4O7O7l1l1l1l1M2M2k1k0k4
-75168A13k4k4k4N1N0N0N0j08j07k2J03O2j1JKl5l6KKL3L3mnLLj0O5N6o7j28nJ24N1q6q5N6
-75210A29N7l0l0P5P5o1j35j7J07J03k1pqj5j6K7K6O3O4j03j03QRrrrqk5k5k5k5O3O3JKK7
-75253B18K8rj0m9m9j3j2j5j5R2R2n3j26nJ19P4r9p1N2J21kj47p4O4J37J1o4n5J8RJ0l0k9
-75293A18QQL8L8L8L7o3o3K3K4n7n6MP8Q3o6q1pK4K5K9K9j1j0m8m8M1M0k1k1Q6Q5p6p5j9j9
-75336A15N8N8L5j12j13L5R4R4n7n7%JJJO0O0n1n1n2n2N9N9l1l0L1L1RQn3n3N2N1j1j0k2k2
-75379A35k2k2K7K8K7K8J9K0j8j8QPPPNOq1q1N7N7l0k9L9L9KKk1k1n9n8J40J39k0j69j13J33
-75421A70J35j3j62q7M6M7m6m6O5O5K7K6j1j1n9o0k2k3M5M5M4M5k1k1k1k0j9j9j8j9P1P1m0
-75461A64m0J3J4m8m9N8N7mmk3k3k2k3P0P1q5q5P6J50%j23o0O4L3m1l3M2O9n4p8nN7N8k6k6
-75502A44N6N6k4r9o9N5R8K4q7q7J5J5J6J5O4O4k3k3J0RJ0RJ2J1M8M8r3r3poM0M0k2k2p8p7
-75545D9j9J05J16pj07l4M4M4o3o3L5L5klopppK1K1J3J3O0o4j23m7R2R4l7l8K6K6j1j2P8P8
-75588B93q2q2N6N7l0l0J4J4m8j21k4J00R5k8j4j4l5j08k5R7P0mk6M8KKK2K3l9l9LMN2k1n3
-75630A29P1J27Mj55j56n1P0O6pk0k0M4M3j8j8L4L4mlj8j7j8j8L1L1l1l1K0K0j7j7o0o0P5
-75671F0P5J5J4k3k3K4K3qrLP8M8p5j48p3O5J39J05L1p8p8j7N8Oj17q7L6R2J8m6K9J10L6n7
-75711B26n7K4K4n1n1O0N9j03j04MJ28Q5l9m5K9N8j6j1j1qq2p8M6J10L5n1n1Q1Q0n4n5KLK
-75752A89KK2K2q9r0P0P1m1m1nnmnM0M1k1k2J9J9J9J9RQlp8q3M1Q0m2j06J8R4K0m6m6n0n0
-75796b4k5k5J34J35M7M8j4j3o2o1k5k4l8l9R8R7q4q4k3k1K5K6K6K6NMl2l2O8O9PPl5l5N2
-75837A78N1l0l0L1L2o1o1K5K5j1j2m9m9L5L5P2P1q1q0k0j9J03J03J7J6q3q4m7m6N1N1l6l5
-75877F2k2k1O5O4L1L0l1l2k2k2Q9Q9j8j9n5n6l0l0l0l0M4M3PPK2K2N9N9m3m3m4m3k5k5L6
-75919H8L6L1L0opqqK9K9j0j0r7r7N6N6N6N6j3j4rrk7M7M5p9j23JQ4Q3l2l2L0L0l6l5K7K7
-75963A89q9r0M7M7l9m0P2P2l4l5N2N2m5m4qO7k3j47j11O0J55Q3k6k6M7M7RJ0j11j10m8P3
-76001E6R1J8k0k0L9L8KJMMl4l3j0j1j1j0m3m2K0J9K4K4l8l8M1M1MMJ7J7k0k0jjjkJ3J2J3
-76047A47J2J0J0k7k7o5o4N7J32P2n2j27kQ1Po3J0Q6J2j15j13J20J21klJ3J4o1j35m6P8N0
-76085A30k4k4N0M5k9k0k0M9M9n4n3j7j6JJJKO5O5n3n4M8J22N9j14j25n0K1K1QQM5M5kkp1
-76128A07p2K7J02O0o4o7PP4%n6n6O4O3mmp8p8kkL5L5j0j1O4O3l8l8l8l8JKP6P6j4j5j4j5
-76172A42J6J7n8n8L0L0L0L0mmnml5l5M0L9MMl2l3K2K2n3n2K7K7K7K8k4k3k4k3j5j5K2K2L6
-76217A18L7l8l7K9L0qpj2j2K5K5j9k0k0j9L7L6L7L7r2r3j9j7P1P3jkq4q4Q7Q9L5L4l9l9j9
-76259A19j9j9j9J5J5j0q3n0P4J15M2j5j5J7J7m7m8K7K6k4k4J3J3KJKJl6l6L3L3Mp0l1R2J02
-76302B17k1j54p9Q9J64L1r2q5L9P7Ll5l6m0m0l0k9M3M4K0K0n4n3L3L4KKqO5R4l0r1r0K4K5
-76344E9J0J0J1J0j1j0K6K7n5n6J9J9J2J3M4M5K4n1j15j14K5R7M2l3l6L8L9l6j3O1O1j3n9
-76383I0J4P7Kj02k7L7L7m5m4O6O7o3o3m3L1L8L8M3M3p4p3J6R0R1J7k3k3mmm1m1l0k9k9l0
-76425IN4N5L8l5n1K2Q0Oq1q1K5K5l8l7R2R4k4r8l6L8POJ1J1o8o7Q7Q7Ro5qO6J7n7n3K2J8
-76469H0J8K3K3K8K8l4l4k8k8L3L4n1n0j1O4N0k4J7J7K9m6n0K3N0k4o4o4N9N8k8j00n0P3P9
-76510A00Nj1j0M7M7j30j30LJ24Q4l9k4k4j5j5j4j4N1N2N3N2j4j4p5p6j3j3M7M8l5l5N1N2
-76549A15l7l6K5K5o2o2M8J22M0q4j12l9M9M7l4l2J4J3J5J4llL5L4m3m3m2m3P2P2L6L5K6K6
-76590A88K6K6p0p1rql2l2J04J04m2m2m2m2o7o9M2M2M1M2m5m4N8N8k7k8KKLKl4l3N2N3n5n4
-76633aJ04J05m4m5m4m4l5l6M9N1o3o4lkQ2Q4K1K2n0n0m8n0NNR0R2l2l1NOn9n7K8K7J8J8J9
-76677G3J8m7m7O3O4o2o2R3R3p5j48RJ57M3j04j04M2M1j07m6J02Q9n8j7N7N3r5r9M8J30j7
-76714H7l6l6j5j4K2K2L5L5kkrj0m7m5k7k7L5L4N0M9QQJp4j18K8R4K2l6L8N9j5p2LL7L8k0
-76758A00j9rqm5m4M9N1o1n9M7M9J2J2m0l9K0K2KLKKJ7J8k4k4K3n1r1N5J24J24p7p6J3J2k4
-76801F6k5k7k7L4L4N1N0o0o0J1J2J1J1n6n5K5K5L2m3q7N9J35O2j12j11L5J82Q2o7j38J0K8
-76839H7K9k8k7J0J0p9p8L1L2L8L9m8m6lmlllllmj3j4P3P2j7j7j6j6J8J8M6M7j2j58q3O6J57
-76884I5J1j06j07R8R6o2o2j0j1j0j0O0N9kkk3k2J2J4rqqrK9L0O6O7j36j35NJ53Q4o4q0mM4
-76927D3k9o0J3M2M3l9l8L0L1pol8l9lkK6K7K5K6n8n9K6R9Q3o4j28n6M3M3m0l9M2M2NM%%%
-76972a2%LLL9M0j06j07O6O6K1K2j5j5m7m8j1j1N7N6o5o7L9L8L8L8n6n8J7J7JKJKL4L4l9l9
-77016f2kkL6L4j9j9n6n7K4K4O2O0o5o5RQ3P8m3q4j1N3N3o4o5j5j5O0N9l1l2M3M1j2j4j3j4
-77059d1L3L1m0m1OPPPl5l5M0L9m1m1L3L3j3j3J1Q5K4r8r8K4Q3J0j6j5M4M3l0k8M9N0k3k4
-77102B7q4q5Q3Q2oq0m2Q2R4k7p0LOo7o4J1%%NMN6N5j9j8L1L0j7N5M9p3j47k5J51P6r5r6K7
-77146h8K7j1j0L3L2m1m2K3K3j3j4l7l7L7L7L0L0m4m4L0K9m5m5L2L1m3m2L6L7j%K0K0K1K0
-77188iK0K1n2n3j1j1j2j1QPQQM1M2l3l2p2p2N1N2M0M1l3l4j4j4j5j4O1O1o2o2N1N1k4k3K9
-77232g1K9qqj1j1m4m4L4J07O5n6j16m1L2L3JKKKm0l9L5L5K1K1n3n3M4M4l0l0k5k5M9M9M7
-77275e3M6Oo8m5K9L0m5o8OR1R0k4j00l8L6J4J5m3m3J%JJL4L4J9n6m8K5J6J7j1j1K6K7o6o7
-77319b22K4R7L2m1l3l2J0J0J1J0k4k4J3J3qqpqK2K1J7J8L2m1p9mN4N5k7k7j7j7j6j7N4N4
-77362a05J8J7OOn6n6J1J1k2k1J4Q8N1k3q4q4k6k7K6K6N8N8Ro6l3M0O9ol8L6N9N8o7o7j9N6
-77405h3jp6k9M5P7Lr9r9j4O0O9nm6m5L0L1l2l1K6K7j0j1LLKLL8L8k3k4ONONl8l8K4K3L7L7
-77453a06k5k5l3l3K9K8L4L3n3n3O3O3k3k4p5p5J1J2j0rrj0N6N7onJ3J4k3k3J%JJMNl2l3K8
-77499b32K8K7K8j6j7P0P0n9n8r6r6Q0Q1ooRQk8k8J9K0K0K0q0p9L1L2N5N5n5n6J4J5N1N2k9
-77542a56k8k9k9rqrrL9L9k3k3ppQ0Q0m1m0llk2k2J5J5K3K3l9l9L8L8k3k4K9K9l3l4N4N3n8
-77587a63n7M6M7o4o5M6M5m1m2jjj4q7n8O6R5K1J3J3QQl5l5l0l1J4Q7O1o3r1L3Q3Rn1n2ON
-77632b75k4k4O3O2o9p0J6J7P0P1m1m0kkO0N9n8n8LP8K3j00r6K8O3O3m0m0J%J%QQQRJ8J8m4
-77678b36m4nnnnmmN8N8QPn4n4j1j2P5P5m7m7j0rL5L6n1n1K7K6o0o0O1O2%%J6J5m6m7N2N2
-77725b04l5l4k5k4L7L7kllkj0j1L6l8m1L2O6rn1n1L1L2LKLLJ3J3j9k0n1K3J8J8j9k0J8J8
-77770b69l1l1OOj8j8O4O4J8n6o0J4Q1Pn8n8L3L2m9m9%P5L7l7m5m5j3j2K1K1N8N8J3J3k5k4
-77813b77N6N6rq3q2qP7P7J4o1r7k3N8N8k7j01K3R6N5j9m9m9j7j7N0M9J0o5n7J6N4k1m6K7
-77853c32Q4J1o9o9j2j2K2K3O4rk8k7NNm7m8O4O4KLLLj2j1j1j1J4J4k4k3l4l4P7P7k7k6k7
-77897c58k6qpL0K9j3j4K3K4J2J3k5k5L6L5k6k6l1l1L1L1J7J8k0j9p4p3L7L8K2K2N8N9k8k8
-77939b97k9k8l7l6P5P4k5k6k5k6l9m0M7M7j0rm6m7L0L0O7O6n3n4RQl0k9N6N7l1l1l1l1j7
-77981d61j7j7j7K3K3K2K3M6M7j6j5J0Rk7k8J2J2J2J2l8l8K4K4l6l7N1N0j3j3j3j3NONNRR
-78025c60RJ0n8n8MNQRRQJ8J8m4m3M4M4j8j7j0j1j0j0J7J7J7J7klklK0J9m3m2J6J5m5m6N7
-78071d44N8p8p8Q0Q0J8J9l8l8l8l8L4L4klL2L1nnj8j8K0J9l7l6J%M1M1LMm2m1m1m1J4J5J5
-78117d82J4M9M8l7l8J4J5k2r6l3R0R1l4m0L3L1m4r4k1O9O9j6j6K0K1l3l3N3N3p3p3L9L8J5
-78157d23J5k2k2M0M0m6m6kkl8l9M7M7j5j5L5L6k6k5j5j5K3K2%%%
-78188d46
##END=	
##END=	
