# Supplementary material for: Uranium-stibinidiide, -stibinidene, and -stibido multiple bonds and uranium-nitride formation from multimetallic diuranium-distibene-mediated dinitrogen cleavage
Source: Nat Commun. 2025 Aug 4;16:7136. doi: 10.1038/s41467-025-61612-5 (PMC12322283; doi:10.1038/s41467-025-61612-5)
Supplement: Supplementary file 3 — Source Data [file 41467_2025_61612_MOESM3_ESM.zip › Supplementary Data TrenTIPSUCyclo 1H.jdx]

##TITLE=	STL-TIPS U Cyclo

##JCAMP-DX=	6.0	$$ MestReNova 14.3.0-30573
##DATA TYPE=	LINK
##BLOCK_ID=	1
##BLOCKS=	2    
##ORIGIN=	Mestrelab Research S.L.
##OWNER=	n16601rs
##$MNOVA/LINK_BLOCK_TYPE=	ITEM	$$ NMR Spectrum
##$MNOVA/ITEM/POLYGON=	(XY..XY)
5321,5835
8722,5835
8722,8208
5321,8208
5321,5835
##$MNOVA/ITEM/Z=	0
##$MNOVA/ITEM/ANGLE=	0
##TITLE=	STL-TIPS U Cyclo
##JCAMP-DX=	6.0	$$ MestReNova 14.3.0-30573
##BLOCK_ID=	2
##DATA TYPE=	MNOVA NMR VIEW DATA
##DATA CLASS=	MNOVA VIEW DATA
##$MNOVA/ITEM/ZOOM/X=	-6.2250207782485240151e-06,	5.2219022549792226684
##$MNOVA/ITEM/ZOOM/Y=	-0.0049298032055737992657,	0.056084234199101176688
##END=	
##TITLE=	STL-TIPS U Cyclo
##JCAMP-DX=	6.0	$$ MestReNova 14.3.0-30573
##BLOCK_ID=	3
##DATA TYPE=	NMR SPECTRUM
##DATA CLASS=	XYDATA
##NUMDIM=	1
##ORIGIN=	JEOL
##OWNER=	n16601rs
##.OBSERVE FREQUENCY=	399.78219837824997285
##.OBSERVE NUCLEUS=	^1H
##.SOLVENT NAME=	BENZENE-D6
##.PULSE SEQUENCE=	proton.jxp
##LONGDATE=	2025/06/02 16:17:21.000
##.ACQUISITIONMODE=	SIMULTANEOUS
##$ORIGINAL FORMAT=	JEOL Delta
##$MNOVA/SCALES_VERSION=	9
##$PARAMETER FILE=	(datafile, ASCII, //nasr.man.ac.uk/epsrss$/snapped/replicated/NMR/Liddle_S/data/n16601rs/nmr/STL-TIPS%20U%20Cyclo_PROTON__WIDE_FT-1-1.jdf, 0)
$$ 
##$PARAMETER FILE=	(footer, BASE64, //nasr.man.ac.uk/epsrss$/snapped/replicated/NMR/Liddle_S/data/n16601rs/nmr/STL-TIPS%20U%20Cyclo_PROTON__WIDE_FT-1-1.jdf, 8404992)
AQAAAE4lAABoZWFkZXIKICAgIGZpbGVuYW1lICAgICAgICA9PiAiU1RMLVRJUFMgVSBDeWNsb19QUk9U
T05fV0lERSI7CiAgICBzYW1wbGVfaWQgICAgICAgPT4gIlNUTC1USVBTIFUgQ3ljbG8iOwogICAgY29t
bWVudCAgICAgICAgID0+ICIiOwogICAgcHJvY2VzcyAgICAgICAgID0+ICJwcm90b25fYXV0b3BoYXNl
Lmxpc3QiOwogICAgYXV0b19kd2VsbCAgICAgID0gIFRSVUU7CiAgICBhdXRvX2ZpbHRlciAgICAgPSAg
VFJVRTsKICAgIGF1dG9fZ2FpbiAgICAgICA9PiBUUlVFOwogICAgZmlsdGVyX2xpbWl0ICAgID0gIDEy
OwogICAgZm9yY2VfZHVhbF9tb2RlID0+IEZBTFNFOwogICAgZGVjaW1hdGlvbl9yYXRlID0gIDA7CiAg
ICBmb3JjZV90dW5lICAgICAgPT4gRkFMU0U7CiAgICBwb3dlcl8yICAgICAgICAgPSAgRkFMU0U7CiAg
ICByb3VuZF9wb2ludHMgICAgPT4gRkFMU0U7CiAgICBzYXZlX2Fib3J0ZWQgICAgPSAgVFJVRTsKICAg
IHZlY3RvciAgICAgICAgICA9ICBUUlVFOwogICAgbW9kX3NhdmUgICAgICAgID0+IDA7CmVuZCBoZWFk
ZXI7CgppbnN0cnVtZW50CiAgICByZWN2cl9nYWluICAgICAgICAgID0+IDQ2OwogICAgZ2V0XzkwICAg
ICAgICAgICAgICA9ICAicHVsc2Vfc2VydmljZTo6Z2V0XzkwX3ZhbHVlIjsKICAgIGdldF9hdG4gICAg
ICAgICAgICAgPSAgInB1bHNlX3NlcnZpY2U6OmdldF9hdG5fdmFsdWUiOwogICAgZ2V0X2ZyZXEgICAg
ICAgICAgICA9ICAicHVsc2Vfc2VydmljZTo6Z2V0X2ZyZXFfdmFsdWUiOwogICAgZ2V0X3NwaW4gICAg
ICAgICAgICA9ICAicHVsc2Vfc2VydmljZTo6Z2V0X3NwaW4iOwogICAgZ2V0X2dhbW1hICAgICAgICAg
ICA9ICAicHVsc2Vfc2VydmljZTo6Z2V0X2dhbW1hIjsKICAgIGdldF92YWx1ZV9vZl9maWVsZCAgPSAg
InB1bHNlX3NlcnZpY2U6OmdldF92YWx1ZV9vZl9maWVsZCI7CiAgICBnZXRfcHJvYmVfcGFyYW1ldGVy
ID0gICJwcm9iZV9zZXJ2aWNlOjpnZXRfcHJvYmVfcGFyYW1ldGVyIjsKICAgIGdldF9zX21wYXJhbSAg
ICAgICAgPSAgInB1bHNlX3NlcnZpY2U6OmdldF9zX21wYXJhbSI7CiAgICBnZXRfZF9tcGFyYW0gICAg
ICAgID0gICJwdWxzZV9zZXJ2aWNlOjpnZXRfZF9tcGFyYW0iOwplbmQgaW5zdHJ1bWVudDsKCmFjcXVp
c2l0aW9uCiAgICB4X2RvbWFpbiAgICAgICAgICAgICA9PiAiUHJvdG9uIjsKICAgIHhfb2Zmc2V0ICAg
ICAgICAgICAgID0+IDBbcHBtXTsKICAgIHhfc3dlZXAgICAgICAgICAgICAgID0+IDIwMFtwcG1dOwog
ICAgZGVmYXVsdF94X3Jlc29sdXRpb24gPSAgX2dldF92YWx1ZV9vZl9maWVsZCh4X2RvbWFpbiwgInhf
MURfcmVzb2x1dGlvbiIpOwogICAgeF9kYXRhX3BvaW50cyAgICAgICAgPSAgX2dldF92YWx1ZV9vZl9m
aWVsZCh4X2RvbWFpbiwgInhfZGF0YV9wb2ludHMiKTsKICAgIHhfcG9pbnRzX2RlZmF1bHQgICAgID0/
IGlmIHVwcGVyICh4X3N3ZWVwIC8gZGVmYXVsdF94X3Jlc29sdXRpb24pID4geF9kYXRhX3BvaW50cwog
ICAgICAgICAgICAgICAgICAgICAgICAgICAgdGhlbiB4X2RhdGFfcG9pbnRzCiAgICAgICAgICAgICAg
ICAgICAgICAgICAgICBlbHNlIHVwcGVyICh4X3N3ZWVwIC8gZGVmYXVsdF94X3Jlc29sdXRpb24pOwog
ICAgeF9wb2ludHMgICAgICAgICAgICAgPT4gMTYzOTExOwogICAgc2NhbnMgICAgICAgICAgICAgICAg
PT4gMTY7CiAgICB4X3ByZXNjYW5zICAgICAgICAgICA9PiAwOwogICAgbW9kX3JldHVybiAgICAgICAg
ICAgPT4gMTsKICAgIHhfYWNxX3RpbWUgICAgICAgICAgID0/IHhfcG9pbnRzIC8geF9zd2VlcDsKICAg
IHhfcmVzb2x1dGlvbiAgICAgICAgID0/IDEgLyB4X2FjcV90aW1lOwogICAgeF9zd2VlcF9pbnB1dCAg
ICAgICAgPSAgbG93ZXIgKHhfc3dlZXAgKiB0cmFuc2l0aW9uX3JhdGlvIC8gX2dldF9mcmVxKHhfZG9t
YWluKSAqIDFbTXBwbV0pOwogICAgeF9wb2ludHNfaW5wdXQgICAgICAgPSAgbG93ZXIgKHhfcG9pbnRz
ICogdHJhbnNpdGlvbl9yYXRpbyk7CmVuZCBhY3F1aXNpdGlvbjsKCnB1bHNlCiAgICBjb2xsZWN0IENP
TVBMRVgsT0JTOwoKICAgIG1hY3JvIG9ic19wcmVzYXRfdGltZSggZGFudGVfcHJlc2F0LCBkYW50ZV9s
b29wLCBkYW50ZV9wdWxzZSwgZGFudGVfaW50ZXJ2YWwsIHBoYXNlX2RhbnRlLCBwaHNfc2hmdCwgZGFu
dGVfYXR0ZW51YXRvciwgcHJlc2F0X3RpbWUgKSBpcwogICAgICAgIHdoZW4gZGFudGVfcHJlc2F0IGRv
CiAgICAgICAgICAgIGxvb3AgMTAwICogZGFudGVfbG9vcCB0aW1lcwogICAgICAgICAgICAgICAgZGFu
dGVfcHVsc2UsIChPQlMuR0FURSwgT0JTLlBIUy5waGFzZV9kYW50ZS5sc3RlcChwaHNfc2hmdCksIE9C
Uy5BVE4uZGFudGVfYXR0ZW51YXRvcik7CiAgICAgICAgICAgICAgICBkYW50ZV9pbnRlcnZhbDsKICAg
ICAgICAgICAgZW5kIGxvb3A7CiAgICAgICAgZW5kIHdoZW47CiAgICAgICAgd2hlbiBub3QgZGFudGVf
cHJlc2F0IGRvCiAgICAgICAgICAgIHByZXNhdF90aW1lOwogICAgICAgIGVuZCB3aGVuOwogICAgZW5k
IG9ic19wcmVzYXRfdGltZTsKCiAgICBtYWNybyBhY3EoIGRlYWRfdGltZSwgZGVsYXksIHBoYXNlICkg
aXMKICAgICAgICBkZWFkX3RpbWUsIE9CUy5QSFMuMDsKICAgICAgICBkZWxheSwgKE9CUy5QSFMuMCwg
UkNWLkdBVEUpOwogICAgICAgIGFjcXVpcmUgKE9CUy5QSFMuMCwgUkNWLlBIUy5waGFzZSk7CiAgICBl
bmQgYWNxOwoKICAgIGV4cGVyaW1lbnQgICAgICAgICAgICAgICA9ICAicHJvdG9uLmp4cCI7CiAgICBj
b21tZW50XzEgICAgICAgICAgICAgICAgPT8gIioqKiBQdWxzZSAqKioiOwogICAgeF9hbmdsZSAgICAg
ICAgICAgICAgICAgID0+IDQ1W2RlZ10sIDFbZGVnXS0+MzYwW2RlZ10gOiAxW2RlZ10sIGhlbHAgImZs
aXAgYW5nbGUiOwogICAgeF85MF93aWR0aCAgICAgICAgICAgICAgID0+IDUuODdbdXNdLCBoZWxwICJz
ZXQgOTBkZWcgcHVsc2Ugd2lkdGgiOwogICAgeF9hdG4gICAgICAgICAgICAgICAgICAgID0+IDRbZEJd
LCBoZWxwICJhdHRlbnVhdG9yIGZvciB4X3B1bHNlIjsKICAgIHhfcHVsc2UgICAgICAgICAgICAgICAg
ICA9PyB4XzkwX3dpZHRoICogKHhfYW5nbGUgLyA5MFtkZWddKSwgaGVscCAib2JzZXJ2ZSA5MFtkZWdd
IHB1bHNlIjsKICAgIGNvbW1lbnRfNyAgICAgICAgICAgICAgICA9PyAiKioqIFB1bHNlIERlbGF5ICoq
KiI7CiAgICBpbml0aWFsX3dhaXQgICAgICAgICAgICAgPSAgMVtzXTsKICAgIHJwdF9taW4gICAgICAg
ICAgICAgICAgICA9ICB4X3BvaW50cyAqIGZpbHRlcl9saW1pdCAqIDMuNjRbdXNdICsgMTBbbXNdOwog
ICAgcnB0X2RlZl90ZW1wICAgICAgICAgICAgID0gIGlmIHhfZG9tYWluID0gIkNhcmJvbjEzIgogICAg
ICAgICAgICAgICAgICAgICAgICAgICAgICAgIHRoZW4gM1tzXQogICAgICAgICAgICAgICAgICAgICAg
ICAgICAgICAgIGVsc2UgNVtzXTsKICAgIHJkX2RlZl90ZW1wICAgICAgICAgICAgICA9ICBpZiBycHRf
ZGVmX3RlbXAgLSB4X2FjcV90aW1lID4gMC4xW3NdCiAgICAgICAgICAgICAgICAgICAgICAgICAgICAg
ICAgdGhlbiBycHRfZGVmX3RlbXAgLSB4X2FjcV90aW1lCiAgICAgICAgICAgICAgICAgICAgICAgICAg
ICAgICAgZWxzZSAwLjFbc107CiAgICByZWxheGF0aW9uX2RlbGF5X2RlZmF1bHQgPSAgaWYgeF9kb21h
aW4gPSAiUHJvdG9uIgogICAgICAgICAgICAgICAgICAgICAgICAgICAgICAgIHRoZW4gNVtzXQogICAg
ICAgICAgICAgICAgICAgICAgICAgICAgICAgIGVsc2UgaWYgeF9kb21haW4gPSAiRmx1b3JpbmUxOSIK
ICAgICAgICAgICAgICAgICAgICAgICAgICAgICAgICB0aGVuIDdbc10KICAgICAgICAgICAgICAgICAg
ICAgICAgICAgICAgICBlbHNlIGlmIHJwdF9kZWZfdGVtcCA+IHJwdF9taW4KICAgICAgICAgICAgICAg
ICAgICAgICAgICAgICAgICB0aGVuIHJkX2RlZl90ZW1wCiAgICAgICAgICAgICAgICAgICAgICAgICAg
ICAgICAgZWxzZSBpZiBycHRfbWluIC0geF9hY3FfdGltZSA+IDBbc10KICAgICAgICAgICAgICAgICAg
ICAgICAgICAgICAgICB0aGVuIHJwdF9taW4gLSB4X2FjcV90aW1lCiAgICAgICAgICAgICAgICAgICAg
ICAgICAgICAgICAgZWxzZSAwLjFbc107CiAgICByZWxheGF0aW9uX2RlbGF5ICAgICAgICAgPT4gNFtz
XSwgaGVscCAiaW50ZXItcHVsc2UgZGVsYXkiOwogICAgcmVwZXRpdGlvbl90aW1lICAgICAgICAgID0/
IHJlbGF4YXRpb25fZGVsYXkgKyB4X2FjcV90aW1lLCBoZWxwICJyZWxheGF0aW9uX2RlbGF5K3hfYWNx
X3RpbWUiOwogICAgY29tbWVudF8yMDEgICAgICAgICAgICAgID0/ICIqKiogb2JzX2RhbnRlX3ByZXNh
dHVyYXRpb24gKioqIjsKICAgIGRhbnRlX3ByZXNhdCAgICAgICAgICAgICA9PiBGQUxTRSwgaGVscCAi
VHJ1ZS9GYWxzZSBmb3Igb2JzX2RhbnRlX3ByZXNhdHVyYXRpb24iOwogICAgd2hlbiBkYW50ZV9wcmVz
YXQgZG8KICAgICAgICBkYW50ZV9vZmZzZXQgICAgICAgICAgICAgPT4geF9vZmZzZXQsIGhlbHAgIm9m
ZnNldCBvZiBkYW50ZSBwcmVzYXR1cmF0aW9uIjsKICAgICAgICBkYW50ZV9wdWxzZSAgICAgICAgICAg
ICAgPT4gNFt1c10sIGhlbHAgInB1bHNlIHdpZHRoIG9mIGRhbnRlIHByZXNhdHVyYXRpb24iOwogICAg
ICAgIGRhbnRlX2ludGVydmFsICAgICAgICAgICA9PiAwLjFbbXNdIC0gZGFudGVfcHVsc2UsIGhlbHAg
ImludGVydmFsIG9mIGRhbnRlIHB1bHNlIHRyYWluIjsKICAgICAgICBkYW50ZTkwX3RlbXAgICAgICAg
ICAgICAgPSAgeDkwOwogICAgICAgIGRhbnRlYXRuX3RlbXAgICAgICAgICAgICA9ICB4YXRuOwogICAg
ICAgIGRhbnRlX3RlbXAgICAgICAgICAgICAgICA9ICBkYW50ZV9wdWxzZSAvIChkYW50ZV9wdWxzZSAr
IGRhbnRlX2ludGVydmFsKTsKICAgICAgICBkYW50ZV9hdG5fZGVmYXVsdCAgICAgICAgPT8gZGFudGVh
dG5fdGVtcCArIDIwW2RCXSAqIGxvZyAoOC4zW21zXSAqIGRhbnRlX3RlbXAgLyBkYW50ZTkwX3RlbXAp
LCBoZWxwICJjYWxjdWxhdGUgYSB2YWx1ZSBvZiBCMT0zMEh6IjsKICAgICAgICBkYW50ZV9hdHRlbnVh
dG9yICAgICAgICAgPT4gZGFudGVfYXRuX2RlZmF1bHQsIDEwW2RCXS0+MTE5W2RCXSA6IDEwLjBbbWRC
XSwgaGVscCAiYXR0ZW51YXRvciBvZiBkYW50ZSBwcmVzYXR1cmF0aW9uIjsKICAgICAgICBwcm90b25f
ZnJlcSAgICAgICAgICAgICAgPSAgX2dldF9mcmVxKHhfZG9tYWluKTsKICAgICAgICBkaWZmX29mZnNl
dCAgICAgICAgICAgICAgPSAgKGRhbnRlX29mZnNldCAtIHhfb2Zmc2V0KSAqIDFbTXBwbS0xXSAqIHBy
b3Rvbl9mcmVxOwogICAgICAgIHBoc19zaGZ0ICAgICAgICAgICAgICAgICA9ICBkaWZmX29mZnNldCAq
IChkYW50ZV9wdWxzZSArIGRhbnRlX2ludGVydmFsKSAqIDM2MDsKICAgICAgICBwaGFzZV9kYW50ZSAg
ICAgICAgICAgICAgPSAgezB9OwogICAgZW5kIHdoZW47CiAgICBjb21tZW50XzIwMiAgICAgICAgICAg
ICAgPT8gIioqKiBpcnJfIHByZXNhdHVyYXRpb24gJiBob21vIHNwaW4gZGVjb3VwbGluZyAqKioiOwog
ICAgaXJyX21vZGUgICAgICAgICAgICAgICAgID0+ICJPZmYiLCAoIk9mZiIsICJQcmVzYXR1cmF0aW9u
IiwgIkhvbW8gRGVjb3VwbGUiKSwgaGVscCAiU2VsZWN0IFByZXNhdHVyYXRpb24gb3IgSG9tbyBEZWNv
dXBsZSI7CiAgICB3aGVuIGlycl9tb2RlID0gIkhvbW8gRGVjb3VwbGUiIGRvCiAgICAgICAgbm90ZV9p
cnJfaG9tb2RlYyAgICAgICAgID0/ICJTZXQgW2ZpbHRlcl9saW1pdCA9IDItNF0gaW4gdGhlIEhlYWRl
ciBwYXJhbWV0ZXJzIjsKICAgIGVuZCB3aGVuOwogICAgd2hlbiBpcnJfbW9kZSAvPSAiT2ZmIiBkbwog
ICAgICAgIGlycl9kb21haW4gICAgICAgICAgICAgICA9PyB4X2RvbWFpbiwgaGVscCAibnVjbGV1cyBv
ZiBpcnIgcHJlc2F0dXJhdGlvbiBvciBob21vX2RlY291cGxpbmciOwogICAgICAgIGlycl9vZmZzZXQg
ICAgICAgICAgICAgICA9PiA1W3BwbV0sIGhlbHAgIm9mZnNldCBvZiBpcnIgcHJlc2F0dXJhdGlvbiBv
ciBob21vX2RlY291cGxpbmciOwogICAgICAgIGlycjkwX3RlbXAgICAgICAgICAgICAgICA9ICB4OTA7
CiAgICAgICAgaXJyYXRuX3RlbXAgICAgICAgICAgICAgID0gIHhhdG47CiAgICAgICAgaXJyX2F0bl9k
ZWZhdWx0ICAgICAgICAgID0/IGlycmF0bl90ZW1wICsgMjBbZEJdICogbG9nICg4LjNbbXNdIC8gaXJy
OTBfdGVtcCksIGhlbHAgImNhbGN1bGF0ZSBhIHZhbHVlIG9mIEIxPTMwSHoiOwogICAgICAgIGlycl9h
dHRlbnVhdG9yICAgICAgICAgICA9PiBpcnJfYXRuX2RlZmF1bHQsIDEwW2RCXS0+MTE5W2RCXSA6IDEw
LjBbbWRCXSwgaGVscCAiYXR0ZW51YXRvciBvZiBpcnIgcHJlc2F0dXJhdGlvbiBvciBob21vX2RlY291
cGxpbmciOwogICAgZW5kIHdoZW47CiAgICBjb21tZW50XzIwMyAgICAgICAgICAgICAgPT8gIioqKiB0
cmlfIHByZXNhdHVyYXRpb24gJiBob21vIHNwaW4gZGVjb3VwbGluZyAqKioiOwogICAgdHJpX21vZGUg
ICAgICAgICAgICAgICAgID0+ICJPZmYiLCAoIk9mZiIsICJQcmVzYXR1cmF0aW9uIiwgIkhvbW8gRGVj
b3VwbGUiKSwgaGVscCAiU2VsZWN0IFByZXNhdHVyYXRpb24gb3IgSG9tbyBEZWNvdXBsZSI7CiAgICB3
aGVuIHRyaV9tb2RlID0gIkhvbW8gRGVjb3VwbGUiIGRvCiAgICAgICAgbm90ZV90cmlfaG9tb2RlYyAg
ICAgICAgID0/ICJTZXQgW2ZpbHRlcl9saW1pdCA9IDItNF0gaW4gdGhlIEhlYWRlciBwYXJhbWV0ZXJz
IjsKICAgIGVuZCB3aGVuOwogICAgd2hlbiB0cmlfbW9kZSAvPSAiT2ZmIiBkbwogICAgICAgIHRyaV9k
b21haW4gICAgICAgICAgICAgICA9PyB4X2RvbWFpbiwgaGVscCAibnVjbGV1cyBvZiB0cmkgcHJlc2F0
dXJhdGlvbiBvciBob21vX2RlY291cGxpbmciOwogICAgICAgIHRyaV9vZmZzZXQgICAgICAgICAgICAg
ICA9PiA1W3BwbV0sIGhlbHAgIm9mZnNldCBvZiB0cmkgcHJlc2F0dXJhdGlvbiBvciBob21vX2RlY291
cGxpbmciOwogICAgICAgIHRyaTkwX3RlbXAgICAgICAgICAgICAgICA9ICB4OTA7CiAgICAgICAgdHJp
YXRuX3RlbXAgICAgICAgICAgICAgID0gIHhhdG47CiAgICAgICAgdHJpX2F0bl9kZWZhdWx0ICAgICAg
ICAgID0/IHRyaWF0bl90ZW1wICsgMjBbZEJdICogbG9nICg4LjNbbXNdIC8gdHJpOTBfdGVtcCksIGhl
bHAgImNhbGMudmFsdWUgb2YgQjE9MzBIeiI7CiAgICAgICAgdHJpX2F0dGVudWF0b3IgICAgICAgICAg
ID0+IHRyaV9hdG5fZGVmYXVsdCwgMTBbZEJdLT4xMTlbZEJdIDogMTAuMFttZEJdLCBoZWxwICJhdHRl
bnVhdG9yIG9mIHRyaSBwcmVzYXR1cmF0aW9uIG9yIGhvbW9fZGVjb3VwbGluZyI7CiAgICBlbmQgd2hl
bjsKICAgIGNvbW1lbnRfMTExICAgICAgICAgICAgICA9PyAiKioqIHByZXNhdF90aW1lICoqKiI7CiAg
ICBwcmVzYXRfdGltZV9mbGFnICAgICAgICAgPT4gRkFMU0UsIGhlbHAgInNlbGVjdCBUUlVFIG9yIEZB
TFNFIGZvciB1c2luZyBwcmVzYXRfdGltZSI7CiAgICB3aGVuIHByZXNhdF90aW1lX2ZsYWcgZG8KICAg
ICAgICBwcmVzYXRfdGltZV90ZW1wICAgICAgICAgPT4gcmVsYXhhdGlvbl9kZWxheSwgaGVscCAicHJl
c2F0dXJhdGlvbl90aW1lIDw9IHJlbGF4YXRpb25fZGVsYXkiOwogICAgZW5kIHdoZW47CiAgICBwcmVz
YXRfdGltZSAgICAgICAgICAgICAgPT8gaWYgcmVsYXhhdGlvbl9kZWxheSA+IHByZXNhdF90aW1lX3Rl
bXAKICAgICAgICAgICAgICAgICAgICAgICAgICAgICAgICB0aGVuIHByZXNhdF90aW1lX3RlbXAKICAg
ICAgICAgICAgICAgICAgICAgICAgICAgICAgICBlbHNlIHJlbGF4YXRpb25fZGVsYXk7CiAgICByZWxh
eGF0aW9uX2RlbGF5X2NhbGMgICAgPSAgcmVsYXhhdGlvbl9kZWxheSAtIHByZXNhdF90aW1lOwogICAg
ZGFudGVfbG9vcCAgICAgICAgICAgICAgID0gIGxvd2VyIChwcmVzYXRfdGltZSAvICgxMDAgKiAoZGFu
dGVfcHVsc2UgKyBkYW50ZV9pbnRlcnZhbCkpKSwgaGVscCAicmVhbCBsb29wIG51bWJlci8xMDAiOwog
ICAgZGVhZF90aW1lICAgICAgICAgICAgICAgID0gIGlmIG5vdCBhdXRvX2R3ZWxsCiAgICAgICAgICAg
ICAgICAgICAgICAgICAgICAgICAgdGhlbiAwLjIgLyB4X3N3ZWVwCiAgICAgICAgICAgICAgICAgICAg
ICAgICAgICAgICAgZWxzZSAwW3VzXTsKICAgIGRlbGF5ICAgICAgICAgICAgICAgICAgICA9ICBpZiBu
b3QgYXV0b19kd2VsbAogICAgICAgICAgICAgICAgICAgICAgICAgICAgICAgIHRoZW4gMC44IC8geF9z
d2VlcAogICAgICAgICAgICAgICAgICAgICAgICAgICAgICAgIGVsc2UgMFt1c107CiAgICBwaGFzZSAg
ICAgICAgICAgICAgICAgICAgPSAgezAsIDkwLCAyNzAsIDIoMTgwKSwgMjcwLCA5MCwgMH07CiAgICBw
aGFzZV9hY3EgICAgICAgICAgICAgICAgPSAgezAsIDkwLCAyNzAsIDIoMTgwKSwgMjcwLCA5MCwgMH07
CiAgICBtb2R1bGVfY29uZmlnICAgICAgICAgICAgPSAgaWYgaXJyX21vZGUgPSAiSG9tbyBEZWNvdXBs
ZSIKICAgICAgICAgICAgICAgICAgICAgICAgICAgICAgICB0aGVuIGlmIHRyaV9tb2RlID0gIkhvbW8g
RGVjb3VwbGUiCiAgICAgICAgICAgICAgICAgICAgICAgICAgICAgICAgICAgICB0aGVuICJpcnIudGlt
ZV9zaGFyZSB0cmkudGltZV9zaGFyZSBvYnMuYmxhbmtfaW5oaWJpdCBhbnlfc2FtcGxlIgogICAgICAg
ICAgICAgICAgICAgICAgICAgICAgICAgICAgICAgZWxzZSAiaXJyLnRpbWVfc2hhcmUgb2JzLmJsYW5r
X2luaGliaXQgYW55X3NhbXBsZSIKICAgICAgICAgICAgICAgICAgICAgICAgICAgICAgICBlbHNlIGlm
IHRyaV9tb2RlID0gIkhvbW8gRGVjb3VwbGUiCiAgICAgICAgICAgICAgICAgICAgICAgICAgICAgICAg
dGhlbiAidHJpLnRpbWVfc2hhcmUgb2JzLmJsYW5rX2luaGliaXQgYW55X3NhbXBsZSIKICAgICAgICAg
ICAgICAgICAgICAgICAgICAgICAgICBlbHNlICJhbnlfc2FtcGxlIjsKYmVnaW4KICAgIGluaXRpYWxf
d2FpdDsKICAgIHJlbGF4YXRpb25fZGVsYXlfY2FsYzsKICAgIHdoZW4gaXJyX21vZGUgLz0gIk9mZiIg
ZG8KICAgICAgICBvbiAoSVJSLkdBVEUsIElSUi5QSFMuMCwgSVJSLkFUTi5pcnJfYXR0ZW51YXRvcik7
CiAgICBlbmQgd2hlbjsKICAgIHdoZW4gdHJpX21vZGUgLz0gIk9mZiIgZG8KICAgICAgICBvbiAoVFJJ
LkdBVEUsIFRSSS5QSFMuMCwgVFJJLkFUTi50cmlfYXR0ZW51YXRvcik7CiAgICBlbmQgd2hlbjsKICAg
IG9ic19wcmVzYXRfdGltZSggZGFudGVfcHJlc2F0LCBkYW50ZV9sb29wLCBkYW50ZV9wdWxzZSwgZGFu
dGVfaW50ZXJ2YWwsIHBoYXNlX2RhbnRlLCBwaHNfc2hmdCwgZGFudGVfYXR0ZW51YXRvciwgcHJlc2F0
X3RpbWUgKTsKICAgIHdoZW4gaXJyX21vZGUgLz0gIk9mZiIgZG8KICAgICAgICBvZmYgSVJSLkdBVEU7
CiAgICBlbmQgd2hlbjsKICAgIHdoZW4gdHJpX21vZGUgLz0gIk9mZiIgZG8KICAgICAgICBvZmYgVFJJ
LkdBVEU7CiAgICBlbmQgd2hlbjsKICAgIDFbdXNdOwogICAgeF9wdWxzZSwgKE9CUy5HQVRFLCBPQlMu
UEhTLnBoYXNlLCBPQlMuQVROLnhfYXRuKTsKICAgIGFjcSggZGVhZF90aW1lLCBkZWxheSwgcGhhc2Vf
YWNxICk7CmVuZCBwdWxzZTsKAAAAAAAAAAAAAA8AAAABAAAAMAAAAAAAAAAhAAAA+w4AAAAAKyoAAAAq
AAArKgAAAAIAACcdAAAAFkFDVFVBTF9TVEFSVF9USU1FU1RBTVAAACcdAAAAEzItSlVOLTIwMjUgMTY6
MTc6MjMAACsqAAAAAgAAJx0AAAAJVElNRV9aT05FAAAnHQAAABFHTVQgRGF5bGlnaHQgVGltZQAAKyoA
AAACAAAnHQAAABBQUk9CRV9BVFRSSUJVVEVTAAAnHQAAACI1bW0gQnJvYWRiYW5kIEdyYWRpZW50IEF1
dG90dW5hYmxlAAArKgAAAAIAACcdAAAAC1BST0JFX0RJQUxTAAArKgAAAAIAACsqAAAACAAAJx0AAAAD
SEYxAAAnHQAAAAMxSHMAACcdAAAABFRVTkUAACcaAAAAAQAAFYEAACcdAAAABU1BVENIAAAnGgAAAAEA
ABaWAAAnHQAAAAVJRExFUgAAJxoAAAABAAAIVwAAKyoAAAAGAAAnHQAAAANMRjEAACcdAAAAAzMxUAAA
Jx0AAAAEVFVORQAAJxoAAAABAAAEXwAAJx0AAAAFTUFUQ0gAACcaAAAAAQAABJ0AACsqAAAAAgAAJx0A
AAAMTEFTVF8xRF9TSElNAAAnHQAAAIkwLDkuNzQsOS43NCxIb21vc3BvaWwsMkgsQkVOWkVORS1ENixa
MSZaMiZaMyZaNCZaNSZaNigyNS4xW0h6XS8yMFtIel0pLDIsMSwzLDAsOTBbZGVnXSwyW3NdLDQ2LDEs
MzEuNFslXSw3MC42WyVdLDAsMCw0W21zXSwwLjJbdXNdLDAuMVtzXQAAKyoAAAACAAAnHQAAAA5ERUNJ
TUFUSU9OX1JFRwAAJx0AAAAScjogMTY2KCAxNjUpLGc6IDM3AAArKgAAAAIAACcdAAAAB1ZFUlNJT04A
ACcdAAAAEzYuMiBbV2luZG93cyAtIHg4Nl0AACsqAAAAAgAAJx0AAAAPRVhQRVJJTUVOVF9QQVRIAAAn
HQAAAFhjOlxQcm9ncmFtIEZpbGVzXEpFT0xcQ29udHJvbCA2LjIuMC5hcHBcQ29udGVudHNcUmVzb3Vy
Y2VzXGdsb2JhbFxleHBlcmltZW50c1xwcm90b24uanhwAAArKgAAAAIAACcdAAAABkdFVF85MAAAJx0A
AAAbcHVsc2Vfc2VydmljZTo6Z2V0XzkwX3ZhbHVlAAArKgAAAAIAACcdAAAAB0dFVF9BVE4AACcdAAAA
HHB1bHNlX3NlcnZpY2U6OmdldF9hdG5fdmFsdWUAACsqAAAAAgAAJx0AAAAIR0VUX0ZSRVEAACcdAAAA
HXB1bHNlX3NlcnZpY2U6OmdldF9mcmVxX3ZhbHVlAAArKgAAAAIAACcdAAAACEdFVF9TUElOAAAnHQAA
ABdwdWxzZV9zZXJ2aWNlOjpnZXRfc3BpbgAAKyoAAAACAAAnHQAAAAlHRVRfR0FNTUEAACcdAAAAGHB1
bHNlX3NlcnZpY2U6OmdldF9nYW1tYQAAKyoAAAACAAAnHQAAABJHRVRfVkFMVUVfT0ZfRklFTEQAACcd
AAAAIXB1bHNlX3NlcnZpY2U6OmdldF92YWx1ZV9vZl9maWVsZAAAKyoAAAACAAAnHQAAABNHRVRfUFJP
QkVfUEFSQU1FVEVSAAAnHQAAACJwcm9iZV9zZXJ2aWNlOjpnZXRfcHJvYmVfcGFyYW1ldGVyAAArKgAA
AAIAACcdAAAADEdFVF9TX01QQVJBTQAAJx0AAAAbcHVsc2Vfc2VydmljZTo6Z2V0X3NfbXBhcmFtAAAr
KgAAAAIAACcdAAAADEdFVF9EX01QQVJBTQAAJx0AAAAbcHVsc2Vfc2VydmljZTo6Z2V0X2RfbXBhcmFt
AAArKgAAAAIAACcdAAAACUNPTU1FTlRfNwAAJx0AAAATKioqIFB1bHNlIERlbGF5ICoqKgAAKyoAAAAC
AAAnHQAAAAtDT01NRU5UXzIwMQAAJx0AAAAfKioqIG9ic19kYW50ZV9wcmVzYXR1cmF0aW9uICoqKgAA
KyoAAAACAAAnHQAAAAtDT01NRU5UXzIwMgAAJx0AAAAxKioqIGlycl8gcHJlc2F0dXJhdGlvbiAmIGhv
bW8gc3BpbiBkZWNvdXBsaW5nICoqKgAAKyoAAAACAAAnHQAAAAtDT01NRU5UXzIwMwAAJx0AAAAxKioq
IHRyaV8gcHJlc2F0dXJhdGlvbiAmIGhvbW8gc3BpbiBkZWNvdXBsaW5nICoqKgAAKyoAAAACAAAnHQAA
AAtDT01NRU5UXzExMQAAJx0AAAATKioqIHByZXNhdF90aW1lICoqKgAAKyoAAAACAAAnHQAAAAVQSEFT
RQAAKyoAAAAIAAAnGwAAAAEAAAAAAAAIAAAIAAAIAAAIAAAIAAAAACcbAAAAAQAAAFoAAAgAAAgAAAgA
AAgAAAgAAAAAJxsAAAABAAABDgAACAAACAAACAAACAAACAAAAAAnGwAAAAEAAAC0AAAIAAAIAAAIAAAI
AAAIAAAAACcbAAAAAQAAALQAAAgAAAgAAAgAAAgAAAgAAAAAJxsAAAABAAABDgAACAAACAAACAAACAAA
CAAAAAAnGwAAAAEAAABaAAAIAAAIAAAIAAAIAAAIAAAAACcbAAAAAQAAAAAAAAgAAAgAAAgAAAgAAAgA
AAAAKyoAAAACAAAnHQAAAAlQSEFTRV9BQ1EAACsqAAAACAAAJxsAAAABAAAAAAAACAAACAAACAAACAAA
CAAAAAAnGwAAAAEAAABaAAAIAAAIAAAIAAAIAAAIAAAAACcbAAAAAQAAAQ4AAAgAAAgAAAgAAAgAAAgA
AAAAJxsAAAABAAAAtAAACAAACAAACAAACAAACAAAAAAnGwAAAAEAAAC0AAAIAAAIAAAIAAAIAAAIAAAA
ACcbAAAAAQAAAQ4AAAgAAAgAAAgAAAgAAAgAAAAAJxsAAAABAAAAWgAACAAACAAACAAACAAACAAAAAAn
GwAAAAEAAAAAAAAIAAAIAAAIAAAIAAAIAAAAACsqAAAAAgAAJx0AAAANUFVMU0VfSU5fRklMRQAAKyoA
AAACAAArKgAAAAcAACcdAAAAA0hGMQAAJx0AAAADMUhzAAArKgAAAAIAACcdAAAAAkhpAAArKgAAAAIA
ACcbAAAAAQAAAHMAAAoBHAgAAAgAAAgAAAgAAAAAJxsAAAACQD3XCj1wo9cAAAgBIwgAAAgAAAgAAAgA
AAAAKyoAAAACAAAnHQAAAAJMbwAAKyoAAAACAAAnGwAAAAEAAABzAAAKARwIAAAIAAAIAAAIAAAAACcb
AAAAAkA91wo9cKPXAAAIASMIAAAIAAAIAAAIAAAAACsqAAAAAgAAJx0AAAAEU29mdAAAKyoAAAACAAAn
GwAAAAEAACcQAAAKARwIAAAIAAAIAAAIAAAAACcbAAAAAkBOdeNT987ZAAAIASMIAAAIAAAIAAAIAAAA
ACsqAAAAAgAAJx0AAAAEU3BpbgAAKyoAAAACAAAnGwAAAAEAAAAZAAAKARwIAAAIAAAIAAAIAAAAACcb
AAAAAkAwlgQYk3S8AAAIASMIAAAIAAAIAAAIAAAAACsqAAAAAgAAJx0AAAAGU3F1YXJlAAArKgAAAAIA
ACcbAAAAAkAXeuFHrhR7AAAKARwIAAAIAAAIAAAIAAAAACcbAAAAAQAAAAQAAAgBIwgAAAgAAAgAAAgA
AAAAKyoAAAAEAAAnHQAAAARMT0NLAAAnHQAAAAIySAAAKyoAAAACAAAnHQAAAARTb2Z0AAArKgAAAAIA
ACcbAAAAAQABOIAAAAoBHAgAAAgAAAgAAAgAAAAAJxsAAAACQE6ZmZmZmZoAAAgBIwgAAAgAAAgAAAgA
AAAAKyoAAAACAAAnHQAAAAZTcXVhcmUAACsqAAAAAgAAJxsAAAABAAAAeAAACgEcCAAACAAACAAACAAA
AAAnGwAAAAJAKQAAAAAAAAAACAEjCAAACAAACAAACAAAAAArKgAAAAIAACcdAAAADUpPQi5WSVNVQUxJ
WkUAACclAAAAAAAAKyoAAAACAAAnHQAAAAlWSVNVQUxJWkUAACclAAAAAAAAKyoAAAACAAAnHQAAAApK
T0IuRk9MREVSAAAnHQAAABpMaWRkbGVfU1xkYXRhXG4xNjYwMXJzXG5tcgAAKyoAAAACAAAnHQAAAAZG
T0xERVIAACcdAAAAGkxpZGRsZV9TXGRhdGFcbjE2NjAxcnNcbm1yAAArKgAAAAIAACcdAAAAFFNBTVBM
RS5HUkFESUVOVCBTSElNAAAnJQAAAAEAACsqAAAAAgAAJx0AAAANR1JBRElFTlQgU0hJTQAAJyUAAAAB
AAArKgAAAAIAACcdAAAAE1NBTVBMRS5MQVNUIFNISU1NRUQAACcdAAAAEzItSlVOLTIwMjUgMTY6MTY6
NDcAACsqAAAAAgAAJx0AAAAMTEFTVCBTSElNTUVEAAAnHQAAABMyLUpVTi0yMDI1IDE2OjE2OjQ3AAAr
KgAAAAIAACcdAAAAElNBTVBMRS5QUkVQQVJBVElPTgAAJyUAAAABAAArKgAAAAIAACcdAAAAC1BSRVBB
UkFUSU9OAAAnJQAAAAEAACsqAAAAAgAAJx0AAAARTUVUSE9ELkZPUkNFX1RVTkUAACclAAAAAAAAKyoA
AAACAAAnHQAAAApGT1JDRV9UVU5FAAAnJQAAAAAAACsqAAAAAgAAJx0AAAAMRVhQLkZJTEVOQU1FAAAn
HQAAABxTVEwtVElQUyBVIEN5Y2xvX1BST1RPTl9XSURFAAArKgAAAAIAACcdAAAACEZJTEVOQU1FAAAn
HQAAABxTVEwtVElQUyBVIEN5Y2xvX1BST1RPTl9XSURFAAArKgAAAAIAACcdAAAAE0VYUC5QUk9UT04u
RklMRU5BTUUAACcdAAAAHFNUTC1USVBTIFUgQ3ljbG9fUFJPVE9OX1dJREUAACsqAAAAAgAAJx0AAAAP
UFJPVE9OLkZJTEVOQU1FAAAnHQAAABxTVEwtVElQUyBVIEN5Y2xvX1BST1RPTl9XSURFAAArKgAAAAIA
ACcdAAAADUVORF9USU1FU1RBTVAAACcdAAAAEzItSlVOLTIwMjUgMTY6MTk6MDMAAAAAAAAAAAAAAAAA
AgAAAJAAAABzZXhwIDogMC4yNDUwMVtIel0gOiAwLjBbc107dHJhcGV6b2lkIDogMFslXSA6IDBbJV0g
OiA4MFslXSA6IDEwMFslXTt6ZXJvZmlsbCA6IDIgOiBUUlVFO2ZmdCA6IDEgOiBUUlVFIDogVFJVRTtt
YWNoaW5lcGhhc2U7cHBtO1tkaXNwbGF5L3BoYXNlXTsAAAAAAAAAAAIAAACQAAAAc2V4cCA6IDAuMjQ1
MDFbSHpdIDogMC4w
##$PARAMETER FILE=	(header, BASE64, //nasr.man.ac.uk/epsrss$/snapped/replicated/NMR/Liddle_S/data/n16601rs/nmr/STL-TIPS%20U%20Cyclo_PROTON__WIDE_FT-1-1.jdf, 0)
SkVPTC5OTVIBAQACAYABGQECAwQFBgcIAwAAAAAAAAABGgAAAAAAAAAAAAAAAAAAU1RMLVRJUFMgVSBD
eWNsbwAAAAAAAAAAAAAAAAAAAAAAAAAAAAAAAAAAAAAAAAAAAAAAAAAAAAAAAAAAAAAAAAAAAAAAAAAA
AAAAAAAAAAAAAAAAAAAAAAAAAAAAAAAAAAAAAAAAAAAAAAAAAAAAAAAAAAAAAAAAAAAAAAAAAAAACAAA
AAAAAQAAAAEAAAABAAAAAQAAAAEAAAABAAAAAQAAzM0AAAAAAAAAAAAAAAAAAAAAAAAAAAAAAAAAAAAA
AAczMgAAAAAAAAAAAAAAAAAAAAAAAAAAAAAAAAAAAABAWR0yiUhwvAAAAAAAAAAAAAAAAAAAAAAAAAAA
AAAAAAAAAAAAAAAAAAAAAAAAAAAAAAAAAAAAAAAAAAAAAAAAwFkdKrAoKD4AAAAAAAAAAAAAAAAAAAAA
AAAAAAAAAAAAAAAAAAAAAAAAAAAAAAAAAAAAAAAAAAAAAAAAAAAAAEbCrcBGwq4Pc2NjAAAAAAAAAAAA
AAAAAAAAAAAAAAAAAAAAAAAAAAAAAAAAAAAAAAAAAAAAAAAAAAAAAAAAAAAAAAAAAAAAAAAAAAAAAAAA
AAAAAAAAAAAAAAAAAAAAAAAAAAAAAAAAAAAAAAAAAAAAAAAAAAAAAAAAAAAAAAAAAAAAAAAAAAAAAAAA
AAAAAAAAAAAAAAAATjE2NjAxUlMAAAAAAAAAAAAAAAAAAAAAAAAAAAAAAAAAAAAAAAAAAAAAAAAAAAAA
AAAAAAAAAAAAAAAAAAAAAAAAAAAAAAAAAAAAAAAAAAAAAAAAAAAAAAAAAAAAAAAAAAAAAAAAAAAAAAAA
AAAAAAAAAAAAAAAAAAAAAAAAAAAAAAAAAAAAAAAAAAAAAAAAAAAAAAAAAAAAAAAAAAAAAAAAAAAAAAAA
AAAAAAAAAAAAAAAAAAAAAAAAAAAAAAAAAAAAAAAAAAAAAAAAAAAAAAAAAAAAAAAAAAAAAAAAAAAAAAAA
AAAAAAAAAAAAAAAAAAAAAAAAAAAAAAAAAAAAAFByb3RvbgAAAAAAAAAAAAAAAAAAAAAAAAAAAAAAAAAA
AAAAAAAAAAAAAAAAAAAAAAAAAAAAAAAAAAAAAAAAAAAAAAAAAAAAAAAAAAAAAAAAAAAAAAAAAAAAAAAA
AAAAAAAAAAAAAAAAAAAAAAAAAAAAAAAAAAAAAAAAAAAAAAAAAAAAAAAAAAAAAAAAAAAAAAAAAAAAAAAA
AAAAAAAAAAAAAAAAAAAAAAAAAAAAAAAAAAAAAAAAAAAAAAAAAAAAAAAAAAAAAAAAAAAAAAAAAAAAAAAA
AAAAAAAAAAAAAAAAAAAAAAAAAAAAAAAAAAAAAAAAAAAAAAAAAAAAAAAAAABAePyD4nJZFwAAAAAAAAAA
AAAAAAAAAAAAAAAAAAAAAAAAAAAAAAAAAAAAAAAAAAAAAAAAAAAAAAAAAAAAAAAAAAAAAAAAAAAAAAAA
AAAAAAAAAAAAAAAAAAAAAAAAAAAAAAAAAAAAAAAAAAAAAAAAAAAAAAAAAAAAAAAAAAAAAAAAAAAAAAAA
AAAAgAAAAAAAAAAAAAAFUAAAOFAAAD2gAAA9oAAAPaAAAD2gAAA9oAAAPaAAAD2gAAA9oAAAAAAAAAAA
AAAAAAAAAAAAAAAAAAAAAAAAAAAAAAAAAABAAAAAAAAAgAAAAAAAAACAQAAAADUgAAAAAACAdSAAAAAA
AAAAAACAdUAAAAAAAAAAAAAAAAAAAAAAAAAAAAAAAAAAAAAAAAAAAEAAAAAAAAAA4AAAAEA4AAAZAwUA
AAABHAAAAAAAAAAAoe80uv///z8AAAAAAAAAAAIAAABERUxBWV9PRl9TVEFSVCAgICAgICAgICAgICAg
GQQFAAAAAAAAAAAAAAAAAAMjn0IAAAAAAAAAAAAAAAABAAAAQUNUVUFMX1NUQVJUX1RJTUUgICAgICAg
ICAgIAMFBQAAAAAAAAAAAAAAAAAgMi1KVU4tMjAyNSAxNjoxAAAAAEFDVFVBTF9TVEFSVF9USU1FU1RB
TVAgICAgICADBgUAAAAAAAAAAAAAAAAAR01UIERheWxpZ2h0IFRpbQAAAABUSU1FX1pPTkUgICAgICAg
ICAgICAgICAgICAgAwArAAAAAAAAAAAAAAAAADVtbSBCcm9hZGJhbmQgR3IAAAAAUFJPQkVfQVRUUklC
VVRFUyAgICAgICAgICAgIBkKCwAAAAAAAAAAAAAAAABIRiAgICAgICAgICAgICAgAAAAAFBST0JFX0RJ
QUxTICAgICAgICAgICAgICAgICAZDA0AAAAAAAAAAAAAAAAAMCw5Ljc0LDkuNzQsSG9tbwAAAABsYXN0
XzFkX3NoaW0gICAgICAgICAgICAgICAgGQACAAAAARwAAAAAAAAAAPFo44i1+NQ+AAAAAAAAAAACAAAA
UFJPQkVfUkVDT1ZFUlkgICAgICAgICAgICAgIAMBAgAAAAEcAAAAAAAAAACN7bWg98bAPgAAAAAAAAAA
AgAAAEJMQU5LSU5HICAgICAgICAgICAgICAgICAgICAZACAAAAAAAAAAAAAAAAAAEAAAAAAAAAAAAAAA
AAAAAAEAAABTQ0FOUyAgICAgICAgICAgICAgICAgICAgICAgGQEgAAAAAAAAAAAAAAAAAAEAAAAAAAAA
AAAAAAAAAAABAAAATU9EX1JFVFVSTiAgICAgICAgICAgICAgICAgIBkCIAAAAAAAAAAAAAAAAAAQAAAA
AAAAAAAAAAAAAAAAAQAAAFRPVEFMX1NDQU5TICAgICAgICAgICAgICAgICAZCiAAAAAAAAAAAAAAAAAA
WSADAAAAAAAAAAAAAAAAAAEAAABYX1BPSU5UUyAgICAgICAgICAgICAgICAgICAgGRMgAAAAAAAAAAAA
AAAAAAAAAAAAAAAAAAAAAAAAAAABAAAAWF9QUkVTQ0FOUyAgICAgICAgICAgICAgICAgIBkABAAAAAAA
AAAAAAAAAABQcm90b24gICAgICAgICAgAAAAAFhfRE9NQUlOICAgICAgICAgICAgICAgICAgICAZAAIA
AAABGgAAAAAAAAAAAAAAAAAAAAAAAAAAAAAAAAIAAABYX09GRlNFVCAgICAgICAgICAgICAgICAgICAg
GQADAAAAAQ0AAAAAAAAAAP7UYDYx1LdBAAAAAAAAAAACAAAAWF9GUkVRICAgICAgICAgICAgICAgICAg
ICAgIBkAAQAAAAENAAAAAAAAAAAQcOuzGYP4QAAAAAAAAAAAAgAAAFhfU1dFRVAgICAgICAgICAgICAg
ICAgICAgICAZAAEAAAABDQAAAAAAAAAA2ozvjxSc80AAAAAAAAAAAAIAAABYX1NXRUVQX0NMSVBQRUQg
ICAgICAgICAgICAgGQkBAAAAAQ0AAAAAAAAAAJPhpLajXN8/AAAAAAAAAAACAAAAWF9SRVNPTFVUSU9O
ICAgICAgICAgICAgICAgIBkJBAAAAAAAAAAAAAAAAABQcm90b24gICAgICAgICAgAAAAAElSUl9ET01B
SU4gICAgICAgICAgICAgICAgICAZCQIAAAABGgAAAAAAAAAAAAAAAAAAFEAAAAAAAAAAAAIAAABJUlJf
T0ZGU0VUICAgICAgICAgICAgICAgICAgGQkDAAAAAQ0AAAAAAAAAAP7UYDYx1LdBAAAAAAAAAAACAAAA
SVJSX0ZSRVEgICAgICAgICAgICAgICAgICAgIBkKBAAAAAAAAAAAAAAAAABQcm90b24gICAgICAgICAg
AAAAAFRSSV9ET01BSU4gICAgICAgICAgICAgICAgICAZCgIAAAABGgAAAAAAAAAAAAAAAAAAFEAAAAAA
AAAAAAIAAABUUklfT0ZGU0VUICAgICAgICAgICAgICAgICAgGQoDAAAAAQ0AAAAAAAAAAP7UYDYx1LdB
AAAAAAAAAAACAAAAVFJJX0ZSRVEgICAgICAgICAgICAgICAgICAgIBkLAgAAAAEcAAAAAAAAAACqbkeb
V1MAQAAAAAAAAAAAAgAAAFhfQUNRX0RVUkFUSU9OICAgICAgICAgICAgICAZAQUAAAAAAAAAAAAAAAAA
VFJVRSAgICAgICAgICAgIAAAAABESUdJVEFMX0ZJTFRFUiAgICAgICAgICAgICAgGQIFAAAAAAAAAAAA
AAAAAAYAAAAAAAAAAAAAAAAAAAABAAAARklMVEVSX0ZBQ1RPUiAgICAgICAgICAgICAgIBkIEwAAAAAA
AAAAAAAAAAAEAAAAAAAAAAAAAAAAAAAAAQAAAEFGX1ZFUlNJT04gICAgICAgICAgICAgICAgICADDAIA
AAAAAAAAAAAAAAAAcjogMTY2KCAxNjUpLGc6IAAAAABERUNJTUFUSU9OX1JFRyAgICAgICAgICAgICAg
GQgTAAAAIRwAAAAAAAAAAHsUrkfhehdAAAAAAAAAAAACAAAAWDkwICAgICAgICAgICAgICAgICAgICAg
ICAgIBkFBQAAAAEcAAAAAAAAAAAuV9wLDifXPgAAAAAAAAAAAgAAAEFDUV9ERUxBWSAgICAgICAgICAg
ICAgICAgICAZBgUAAAAAAAAAAAAAAAAATlAgICAgICAgICAgICAgIAAAAABESUdJVEFMX0ZJTFRFUl9T
VEFUVVMgICAgICAgGWUCAAAAAAAAAAAAAAAAAEZBTFNFICAgICAgICAgICAAAAAAQ0xJUFBFRCAgICAg
ICAgICAgICAgICAgICAgIAMJEwAAAAAAAAAAAAAAAAAAAAAAAAAAAAAAAAAAAAAAAgAAAGFmX2RlbGF5
X3JhdGlvICAgICAgICAgICAgICADDQ0AAAAAAAAAAAAAAAAAQVVUT1NISU0gT0ZGICAgIAAAAABhdXRv
c2hpbV9tb2RlICAgICAgICAgICAgICAgAwAKAAAAAAAAAAAAAAAAAAAAAAAAAPA/AAAAAAAAAAACAAAA
YnVmZmVyX2xvb3AgICAgICAgICAgICAgICAgIAMBCgAAAAAAAAAAAAAAAAAAAAAAAADwPwAAAAAAAAAA
AgAAAGJ1ZmZlcl9sb29wX2luZGV4ICAgICAgICAgICADAAkAAAAAAAAAAAAAAAAAAAAAAAAAIkAAAAAA
AAAAAAIAAABjaGFuZ2VyX3Nsb3QgICAgICAgICAgICAgICAgAwEJAAAAAAAAAAAAAAAAAAAAAAAAACJA
AAAAAAAAAAACAAAAY2hhbmdlcl9zbG90X3Bvc2l0aW9uICAgICAgIAMAMAAAAAAAAAAAAAAAAAAAAAAA
AADwPwAAAAAAAAAAAgAAAGNoYW5nZXJfdHlwZSAgICAgICAgICAgICAgICADAgoAAAAAAAAAAAAAAAAA
Q29sbGVjdCAgICAgICAgIAAAAABjb2xsZWN0aW9uX3N0YXRlICAgICAgICAgICAgAwMKAAAAAAAAAAAA
AAAAACAyLUpVTi0yMDI1IDE2OjEAAAAARU5EX1RJTUVTVEFNUCAgICAgICAgICAgICAgIAMECgAAAAAA
AAAAAAAAAAAAAMDZyKfQQQAAAAAAAAAAAgAAAGVuZF90aW1lICAgICAgICAgICAgICAgICAgICADBQoA
AAAAAAAAAAAAAAAAcHJvdG9uLmp4cCAgICAgIAAAAABleHBlcmltZW50ICAgICAgICAgICAgICAgICAg
AwYKAAAAARwAAAAAAAAAAAAAAAAAAAAAAAAAAAAAAAACAAAAZXhwX3JlbWFpbmluZyAgICAgICAgICAg
ICAgIAMHCgAAAAEcAAAAAAAAAAAhsHJokRVZQAAAAAAAAAAAAgAAAGV4cF90b3RhbCAgICAgICAgICAg
ICAgICAgICADChMAAAAAAAAAAAAAAAAAMyAgMiAgICAgICAgICAgIAAAAABmYWN0b3JzICAgICAgICAg
ICAgICAgICAgICAgAwsTAAAA8Q0AAAAAAAAAAAAAAAAA4HJAAAAAAAAAAAACAAAAZmlsdGVyX3dpZHRo
ICAgICAgICAgICAgICAgIAMICgAAAAEYAAAAAAAAAAAAAAAAAABRQAAAAAAAAAAAAgAAAGhlX2xldmVs
ICAgICAgICAgICAgICAgICAgICADADEAAAABDQAAAAAAAAAAAAAAAAAAAAAAAAAAAAAAAAIAAABoeWJy
aWRfc3Bpbl9nZXQgICAgICAgICAgICAgAwExAAAAAAAAAAAAAAAAAFNQSU4gT0ZGICAgICAgICAAAAAA
aHlicmlkX3NwaW5fc3RhdHVzICAgICAgICAgIAMJCgAAAAAAAAAAAAAAAAAAAAAAAADwPwAAAAAAAAAA
AgAAAGl0ZXJhdGlvbnMgICAgICAgICAgICAgICAgICADAA4AAAAAAAAAAAAAAAAAAAAAAAAANUAAAAAA
AAAAAAIAAABsb2NrX2dhaW4gICAgICAgICAgICAgICAgICAgAwEOAAAAAAAAAAAAAAAAAAAAAAAAAGRA
AAAAAAAAAAACAAAAbG9ja19sZXZlbCAgICAgICAgICAgICAgICAgIAMCDgAAAAEaAAAAAAAAAACkcD0K
16McQAAAAAAAAAAAAgAAAGxvY2tfb3NjX29mZnNldCAgICAgICAgICAgICADAw4AAAAAAAAAAAAAAAAA
MkggT1NDIE9OICAgICAgIAAAAABsb2NrX29zY19zdGF0ZSAgICAgICAgICAgICAgAwQOAAAAAQYAAAAA
AAAAAAAAAAAAXmpAAAAAAAAAAAACAAAAbG9ja19waGFzZSAgICAgICAgICAgICAgICAgIAMFDgAAAAAA
AAAAAAAAAABBVVRPTE9DSyAgICAgICAgAAAAAGxvY2tfc3RhdGUgICAgICAgICAgICAgICAgICADBg4A
AAAAAAAAAAAAAAAATE9DSyBJRExFICAgICAgIAAAAABsb2NrX3N0YXR1cyAgICAgICAgICAgICAgICAg
AwcOAAAAAAAAAAAAAAAAAAAAAAAAHJRAAAAAAAAAAAACAAAAbG9ja19zdHJlbmd0aCAgICAgICAgICAg
ICAgIAMCMQAAAAAAAAAAAAAAAABTUElOIE9GRiAgICAgICAgAAAAAG1hc19zcGluX2FjdGlvbiAgICAg
ICAgICAgICADAzEAAAABHAAAAAAAAAAAAAAAAAAAJEAAAAAAAAAAAAIAAABtYXNfc3Bpbl9kZWxheSAg
ICAgICAgICAgICAgAwQxAAAAAQ0AAAAAAAAAAAAAAAAAAAAAAAAAAAAAAAACAAAAbWFzX3NwaW5fZ2V0
ICAgICAgICAgICAgICAgIAMFMQAAAAAAAAAAAAAAAABBVVRPICAgICAgICAgICAgAAAAAG1hc19zcGlu
X21vZGUgICAgICAgICAgICAgICADBjEAAAABDQAAAAAAAAAAAAAAAAAA8D8AAAAAAAAAAAIAAABtYXNf
c3Bpbl9zZXQgICAgICAgICAgICAgICAgAwcxAAAAAAAAAAAAAAAAAFNQSU4gT0ZGICAgICAgICAAAAAA
bWFzX3NwaW5fc3RhdHVzICAgICAgICAgICAgIAMKCgAAAAEYAAAAAAAAAAAAAAAAAIBOQAAAAAAAAAAA
AgAAAG4yX2xldmVsICAgICAgICAgICAgICAgICAgICADCwoAAAAAAAAAAAAAAAAAAAAAAAAA8D8AAAAA
AAAAAAIAAABudW1fc2NhbnMgICAgICAgICAgICAgICAgICAgAwwTAAAAAAAAAAAAAAAAADIgMjEgNzQg
ICAgICAgICAAAAAAb3JkZXJzICAgICAgICAgICAgICAgICAgICAgIAMMCgAAAAAAAAAAAAAAAAAAAAAA
AADwPwAAAAAAAAAAAgAAAG91dGVyX2J1ZmZlcl9sb29wICAgICAgICAgICADDQoAAAAAAAAAAAAAAAAA
AAAAAAAA8D8AAAAAAAAAAAIAAABvdXRlcl9idWZmZXJfbG9vcF9pbmRleCAgICAgAw4KAAAAAAAAAAAA
AAAAAAAAAAAAAPA/AAAAAAAAAAACAAAAb3V0ZXJfc2NhbnNfbG9vcCAgICAgICAgICAgIAMPCgAAAAAA
AAAAAAAAAAAAAAAAAADwPwAAAAAAAAAAAgAAAG91dGVyX3NjYW5zX2xvb3BfaW5kZXggICAgICADDRMA
AAARIwAAAAAAAAAA////////I0AAAAAAAAAAAAIAAABwYXNzX3JpcHBsZSAgICAgICAgICAgICAgICAg
AwEwAAAAAAAAAAAAAAAAAAAAAAAAAAAAAAAAAAAAAAACAAAAcHJvamVjdF9pZCAgICAgICAgICAgICAg
ICAgIAMCMAAAAAAAAAAAAAAAAAAgICAgICAgICAgICAgICAgAAAAAHByb2plY3RfbmFtZSAgICAgICAg
ICAgICAgICADABQAAAAAAAAAAAAAAAAAAAAAAAAARUAAAAAAAAAAAAIAAAByZWN2cl9nYWluICAgICAg
ICAgICAgICAgICAgAwEUAAAAAAAAAAAAAAAAAAAAAAAAgFlAAAAAAAAAAAACAAAAcmVjdnJfZ2Fpbl9s
aW1pdCAgICAgICAgICAgIAMCFAAAAAAAAAAAAAAAAAAAAAAAAGoIQQAAAAAAAAAAAgAAAHJlY3ZyX2dh
aW5fcG9pbnQgICAgICAgICAgICADABIAAAABBgAAAAAAAAAAAAAAAAAAAAAAAAAAAAAAAAIAAAByZWN2
cl9waGFzZSAgICAgICAgICAgICAgICAgAwIJAAAAAAAAAAAAAAAAAAAAAAAAAElAAAAAAAAAAAACAAAA
c2FtcGxlICAgICAgICAgICAgICAgICAgICAgIAMDCQAAAAAAAAAAAAAAAABMT0FERUQgICAgICAgICAg
AAAAAHNhbXBsZV9hY3Rpb24gICAgICAgICAgICAgICADEAoAAAAAAAAAAAAAAAAAU1RMLVRJUFMgVSBD
eWNsbwAAAABzYW1wbGVfaWQgICAgICAgICAgICAgICAgICAgAwQJAAAAAAAAAAAAAAAAAExPQUQgICAg
ICAgICAgICAAAAAAc2FtcGxlX3N0YXRlICAgICAgICAgICAgICAgIAMFCQAAAAAAAAAAAAAAAABMT0FE
RUQgICAgICAgICAgAAAAAHNhbXBsZV9zdGF0dXMgICAgICAgICAgICAgICADCA4AAAAAAAAAAAAAAAAA
AAAAAAAAEEAAAAAAAAAAAAIAAABzYXd0b290aF9yYW5nZSAgICAgICAgICAgICAgAwMwAAAAAAAAAAAA
AAAAAAAAAAAAADBAAAAAAAAAAAACAAAAc2NhbiAgICAgICAgICAgICAgICAgICAgICAgIAMRCgAAAAAA
AAAAAAAAAAAAAAAAAAAwQAAAAAAAAAAAAgAAAHNjYW5zX2xvb3AgICAgICAgICAgICAgICAgICADEgoA
AAAAAAAAAAAAAAAAAAAAAAAAMEAAAAAAAAAAAAIAAABzY2Fuc19sb29wX2luZGV4ICAgICAgICAgICAg
AwQwAAAAAAAAAAAAAAAAAE9OICAgICAgICAgICAgICAAAAAAc2hpbV9kZWxheV9zdGF0ZSAgICAgICAg
ICAgIAMGCQAAAAAAAAAAAAAAAABCRU5aRU5FLUQ2ICAgICAgAAAAAHNvbHZlbnQgICAgICAgICAgICAg
ICAgICAgICADAAgAAAAAAAAAAAAAAAAAU1BJTiBPRkYgICAgICAgIAAAAABzcGluX2FjdGlvbiAgICAg
ICAgICAgICAgICAgAwEIAAAAAQ0AAAAAAAAAAAAAAAAAAAAAAAAAAAAAAAACAAAAc3Bpbl9nZXQgICAg
ICAgICAgICAgICAgICAgIAMCCAAAAAENAAAAAAAAAAAAAAAAAAAuQAAAAAAAAAAAAgAAAHNwaW5fc2V0
ICAgICAgICAgICAgICAgICAgICADAwgAAAAAAAAAAAAAAAAAU1BJTiBPRkYgICAgICAgIAAAAABzcGlu
X3N0YXRlICAgICAgICAgICAgICAgICAgAwQIAAAAAAAAAAAAAAAAAFNQSU4gT0ZGICAgICAgICAAAAAA
c3Bpbl9zdGF0dXMgICAgICAgICAgICAgICAgIAMOEwAAAAEjAAAAAAAAAAAAAAAAAABOQAAAAAAAAAAA
AgAAAHN0b3BfcmlwcGxlICAgICAgICAgICAgICAgICADAAYAAAAAAAAAAAAAAAAAVEVNUCBPRkYgICAg
ICAgIAAAAAB0ZW1wX2FjdGlvbiAgICAgICAgICAgICAgICAgAwEGAAAAAQQAAAAAAAAAAGdmZmZmZjVA
AAAAAAAAAAACAAAAdGVtcF9nZXQgICAgICAgICAgICAgICAgICAgIAMCBgAAAAEEAAAAAAAAAAAAAAAA
AAA5QAAAAAAAAAAAAgAAAHRlbXBfc2V0ICAgICAgICAgICAgICAgICAgICADAwYAAAAAAAAAAAAAAAAA
VEVNUCBPRkYgICAgICAgIAAAAAB0ZW1wX3N0YXRlICAgICAgICAgICAgICAgICAgAwQGAAAAAAAAAAAA
AAAAAFRFTVAgT0ZGICAgICAgICAAAAAAdGVtcF9zdGF0dXMgICAgICAgICAgICAgICAgIAMPEwAAAAAA
AAAAAAAAAACamZmZmZnpPwAAAAAAAAAAAgAAAHRyYW5zaXRpb25fcmF0aW8gICAgICAgICAgICADBTAA
AAAAAAAAAAAAAAAAAAAAAAAA8D8AAAAAAAAAAAIAAAB2ZWN0b3JfbW9uaXRvcmluZ19heGlzICAgICAg
AwYwAAAAAAAAAAAAAAAAADQwMCAgICAgICAgICAgICAAAAAAZmllbGRfbmFtZSAgICAgICAgICAgICAg
ICAgIAMTCgAAAAEfAAAAAAAAAAB7L75oj8ciQAAAAAAAAAAAAgAAAGZpZWxkX3N0cmVuZ3RoICAgICAg
ICAgICAgICADFAoAAAAAAAAAAAAAAAAASk5NLUVDWjQwMFMvTDEgIAAAAABpbnN0X21vZGVsX251bWJl
ciAgICAgICAgICAgAxUKAAAAAAAAAAAAAAAAAE5NMTY0ODAwMzk4MDM5OCAAAAAAaW5zdF9zZXJpYWxf
bnVtYmVyICAgICAgICAgIAMLCwAAAAAAAAAAAAAAAAAAAAAAAOalQAAAAAAAAAAAAgAAAHByb2JlX2lk
ICAgICAgICAgICAgICAgICAgICADBzAAAAABIwAAAAAAAAAAAAAAAAAAXkAAAAAAAAAAAAIAAABwcm9i
ZV90dW5lX2F0biAgICAgICAgICAgICAgAwgwAAAAAAAAAAAAAAAAAAAAAAAAABxAAAAAAAAAAAACAAAA
c2F3dG9vdGhfc2hpZnQgICAgICAgICAgICAgIAMJMAAAAAAAAAAAAAAAAAC4HoXrUbjyPwAAAAAAAAAA
AgAAAHNhd3Rvb3RoX3RyaW0gICAgICAgICAgICAgICADDg0AAAAAAAAAAAAAAAAAWjEgWjIgWjMgWjQg
ICAgIAAAAABzaGltX2dyb3VwcyAgICAgICAgICAgICAgICAgAw8NAAAAAAAAAAAAAAAAAFNISU1fWjAg
ICAgICAgICAAAAAAc2hpbV9uYW1lcyAgICAgICAgICAgICAgICAgIAMADAAAAAAAAAAAAAAAAABOT05F
ICAgICAgICAgICAgAAAAAHNoaW1fdHJhY2tfYXhpczEgICAgICAgICAgICADAQwAAAARDQAAAAAAAAAA
AAAAAAAAAAAAAAAAAAAAAAIAAABzaGltX3RyYWNrX2F4aXMxX3N0ZXAgICAgICAgAwIMAAAAAAAAAAAA
AAAAAE5PTkUgICAgICAgICAgICAAAAAAc2hpbV90cmFja19heGlzMiAgICAgICAgICAgIAMDDAAAABEN
AAAAAAAAAAAAAAAAAAAAAAAAAAAAAAAAAgAAAHNoaW1fdHJhY2tfYXhpczJfc3RlcCAgICAgICADBAwA
AAAAAAAAAAAAAAAATk9ORSAgICAgICAgICAgIAAAAABzaGltX3RyYWNrX2F4aXMzICAgICAgICAgICAg
AwUMAAAAEQ0AAAAAAAAAAAAAAAAAAAAAAAAAAAAAAAACAAAAc2hpbV90cmFja19heGlzM19zdGVwICAg
ICAgIAMGDAAAAAAAAAAAAAAAAABOT05FICAgICAgICAgICAgAAAAAHNoaW1fdHJhY2tfYXhpczQgICAg
ICAgICAgICADBwwAAAARDQAAAAAAAAAAAAAAAAAAAAAAAAAAAAAAAAIAAABzaGltX3RyYWNrX2F4aXM0
X3N0ZXAgICAgICAgAwgMAAAAARwAAAAAAAAAAAAAAAAAAAAAAAAAAAAAAAACAAAAc2hpbV90cmFja19t
b25pX21zZWNzICAgICAgIAMJDAAAAAAAAAAAAAAAAABPRkYgICAgICAgICAgICAgAAAAAHNoaW1fdHJh
Y2tfc2tpcF9hdXRvc2hpbSAgICADCgwAAAABHAAAAAAAAAAAAAAAAAAAAAAAAAAAAAAAAAIAAABzaGlt
X3RyYWNrX3dhaXRfbXNlY3MgICAgICAgAwsMAAAAAQ0AAAAAAAAAAAEAAAAAQFtAAAAAAAAAAAACAAAA
c2hpbV94ICAgICAgICAgICAgICAgICAgICAgIAMMDAAAAAENAAAAAAAAAACamZmZmZlaQAAAAAAAAAAA
AgAAAHNoaW1feDIgICAgICAgICAgICAgICAgICAgICADDQwAAAABDQAAAAAAAAAAAAAAAAAgXkAAAAAA
AAAAAAIAAABzaGltX3gyeiAgICAgICAgICAgICAgICAgICAgAw4MAAAAAQ0AAAAAAAAAAM3MzMzMzDpA
AAAAAAAAAAACAAAAc2hpbV94MyAgICAgICAgICAgICAgICAgICAgIAMPDAAAAAENAAAAAAAAAAA0MzMz
MyNoQAAAAAAAAAAAAgAAAHNoaW1feHogICAgICAgICAgICAgICAgICAgICADEAwAAAABDQAAAAAAAAAA
zczMzMxMOMAAAAAAAAAAAAIAAABzaGltX3h6MiAgICAgICAgICAgICAgICAgICAgAxEMAAAAAQ0AAAAA
AAAAAGdmZmZmZhTAAAAAAAAAAAACAAAAc2hpbV94ejMgICAgICAgICAgICAgICAgICAgIAMSDAAAAAEN
AAAAAAAAAAAAAAAAAABzwAAAAAAAAAAAAgAAAHNoaW1feSAgICAgICAgICAgICAgICAgICAgICADEwwA
AAABDQAAAAAAAAAAAAAAAABAU0AAAAAAAAAAAAIAAABzaGltX3kyICAgICAgICAgICAgICAgICAgICAg
AxQMAAAAAQ0AAAAAAAAAAJqZmZmZeV5AAAAAAAAAAAACAAAAc2hpbV95MnogICAgICAgICAgICAgICAg
ICAgIAMVDAAAAAENAAAAAAAAAABoZmZmZmY9wAAAAAAAAAAAAgAAAHNoaW1feTMgICAgICAgICAgICAg
ICAgICAgICADFgwAAAABDQAAAAAAAAAAZ2ZmZmbmNMAAAAAAAAAAAAIAAABzaGltX3l6ICAgICAgICAg
ICAgICAgICAgICAgAxcMAAAAAQ0AAAAAAAAAAJqZmZmZeW/AAAAAAAAAAAACAAAAc2hpbV95ejIgICAg
ICAgICAgICAgICAgICAgIAMYDAAAAAENAAAAAAAAAABnZmZmZmYCQAAAAAAAAAAAAgAAAHNoaW1feXoz
ICAgICAgICAgICAgICAgICAgICADGQwAAADxDQAAAAAAAAAAvHSTGAS2MsAAAAAAAAAAAAIAAABzaGlt
X3owICAgICAgICAgICAgICAgICAgICAgAxoMAAAAAQ0AAAAAAAAAAAAAAAAAMHJAAAAAAAAAAAACAAAA
c2hpbV96MSAgICAgICAgICAgICAgICAgICAgIAMbDAAAAAENAAAAAAAAAADNzMzMzIxAQAAAAAAAAAAA
AgAAAHNoaW1fejIgICAgICAgICAgICAgICAgICAgICADHAwAAAABDQAAAAAAAAAAAAAAAACAQ8AAAAAA
AAAAAAIAAABzaGltX3ozICAgICAgICAgICAgICAgICAgICAgAx0MAAAAAQ0AAAAAAAAAAAAAAAAAAD7A
AAAAAAAAAAACAAAAc2hpbV96NCAgICAgICAgICAgICAgICAgICAgIAMeDAAAAAENAAAAAAAAAADhehSu
R+EVQAAAAAAAAAAAAgAAAHNoaW1fejUgICAgICAgICAgICAgICAgICAgICADHwwAAAABDQAAAAAAAAAA
uB6F61G4CsAAAAAAAAAAAAIAAABzaGltX3o2ICAgICAgICAgICAgICAgICAgICAgAxYKAAAAAAAAAAAA
AAAAADYuMiBbV2luZG93cyAtIHgAAAAAdmVyc2lvbiAgICAgICAgICAgICAgICAgICAgIAMAFgAAAAAA
AAAAAAAAAABjOlxQcm9ncmFtIEZpbGVzAAAAAGV4cGVyaW1lbnRfcGF0aCAgICAgICAgICAgICADARYA
AAAAAAAAAAAAAAAAAAAAAAAAAAAAAAAAAAAAAAIAAABkZWNpbWF0aW9uX3JhdGUgICAgICAgICAgICAg
AwIWAAAAAAAAAAAAAAAAAHB1bHNlX3NlcnZpY2U6OmcAAAAAZ2V0XzkwICAgICAgICAgICAgICAgICAg
ICAgIAMDFgAAAAAAAAAAAAAAAABwdWxzZV9zZXJ2aWNlOjpnAAAAAGdldF9hdG4gICAgICAgICAgICAg
ICAgICAgICADBBYAAAAAAAAAAAAAAAAAcHVsc2Vfc2VydmljZTo6ZwAAAABnZXRfZnJlcSAgICAgICAg
ICAgICAgICAgICAgAwUWAAAAAAAAAAAAAAAAAHB1bHNlX3NlcnZpY2U6OmcAAAAAZ2V0X3NwaW4gICAg
ICAgICAgICAgICAgICAgIAMGFgAAAAAAAAAAAAAAAABwdWxzZV9zZXJ2aWNlOjpnAAAAAGdldF9nYW1t
YSAgICAgICAgICAgICAgICAgICADBxYAAAAAAAAAAAAAAAAAcHVsc2Vfc2VydmljZTo6ZwAAAABnZXRf
dmFsdWVfb2ZfZmllbGQgICAgICAgICAgAwgWAAAAAAAAAAAAAAAAAHByb2JlX3NlcnZpY2U6OmcAAAAA
Z2V0X3Byb2JlX3BhcmFtZXRlciAgICAgICAgIAMJFgAAAAAAAAAAAAAAAABwdWxzZV9zZXJ2aWNlOjpn
AAAAAGdldF9zX21wYXJhbSAgICAgICAgICAgICAgICADChYAAAAAAAAAAAAAAAAAcHVsc2Vfc2Vydmlj
ZTo6ZwAAAABnZXRfZF9tcGFyYW0gICAgICAgICAgICAgICAgAwsWAAAAAQ0AAAAAAAAAADJVMCqpE9Q/
AAAAAAAAAAACAAAAZGVmYXVsdF94X3Jlc29sdXRpb24gICAgICAgIAMMFgAAAAAAAAAAAAAAAAAAAAAA
AADwQAAAAAAAAAAAAgAAAHhfZGF0YV9wb2ludHMgICAgICAgICAgICAgICADDRYAAAAAAAAAAAAAAAAA
AAAAAAAA8EAAAAAAAAAAAAIAAAB4X3BvaW50c19kZWZhdWx0ICAgICAgICAgICAgAw4WAAAAARwAAAAA
AAAAAKpuR5tXUwBAAAAAAAAAAAACAAAAeF9hY3FfdGltZSAgICAgICAgICAgICAgICAgIAMPFgAAAAEa
AAAAAAAAAAAAAAAAAABpQAAAAAAAAAAAAgAAAHhfc3dlZXBfaW5wdXQgICAgICAgICAgICAgICADEBYA
AAAAAAAAAAAAAAAAAAAAADgCBEEAAAAAAAAAAAIAAAB4X3BvaW50c19pbnB1dCAgICAgICAgICAgICAg
AxEWAAAAAAAAAAAAAAAAACoqKiBQdWxzZSAqKiogICAAAAAAY29tbWVudF8xICAgICAgICAgICAgICAg
ICAgIAMSFgAAAAEGAAAAAAAAAAAAAAAAAIBGQAAAAAAAAAAAAgAAAHhfYW5nbGUgICAgICAgICAgICAg
ICAgICAgICADExYAAAAhHAAAAAAAAAAAexSuR+F6F0AAAAAAAAAAAAIAAAB4XzkwX3dpZHRoICAgICAg
ICAgICAgICAgICAgAxQWAAAAASMAAAAAAAAAAAAAAAAAABBAAAAAAAAAAAACAAAAeF9hdG4gICAgICAg
ICAgICAgICAgICAgICAgIAMVFgAAACEcAAAAAAAAAAB7FK5H4XoHQAAAAAAAAAAAAgAAAHhfcHVsc2Ug
ICAgICAgICAgICAgICAgICAgICADFhYAAAAAAAAAAAAAAAAAKioqIFB1bHNlIERlbGF5IAAAAABjb21t
ZW50XzcgICAgICAgICAgICAgICAgICAgAxcWAAAAARwAAAAAAAAAAAAAAAAAAPA/AAAAAAAAAAACAAAA
aW5pdGlhbF93YWl0ICAgICAgICAgICAgICAgIAMYFgAAAAEcAAAAAAAAAABFdDpWSushQAAAAAAAAAAA
AgAAAHJwdF9taW4gICAgICAgICAgICAgICAgICAgICADGRYAAAABHAAAAAAAAAAAAAAAAAAAFEAAAAAA
AAAAAAIAAABycHRfZGVmX3RlbXAgICAgICAgICAgICAgICAgAxoWAAAAARwAAAAAAAAAAFaRuGSorAdA
AAAAAAAAAAACAAAAcmRfZGVmX3RlbXAgICAgICAgICAgICAgICAgIAMbFgAAAAEcAAAAAAAAAAAAAAAA
AAAUQAAAAAAAAAAAAgAAAHJlbGF4YXRpb25fZGVsYXlfZGVmYXVsdCAgICADHBYAAAABHAAAAAAAAAAA
AAAAAAAAEEAAAAAAAAAAAAIAAAByZWxheGF0aW9uX2RlbGF5ICAgICAgICAgICAgAx0WAAAAARwAAAAA
AAAAAFW3o82rKRhAAAAAAAAAAAACAAAAcmVwZXRpdGlvbl90aW1lICAgICAgICAgICAgIAMeFgAAAAAA
AAAAAAAAAAAqKiogb2JzX2RhbnRlX3ByAAAAAGNvbW1lbnRfMjAxICAgICAgICAgICAgICAgICADHxYA
AAAAAAAAAAAAAAAARkFMU0UgICAgICAgICAgIAAAAABkYW50ZV9wcmVzYXQgICAgICAgICAgICAgICAg
AyAWAAAAAAAAAAAAAAAAACoqKiBpcnJfIHByZXNhdHUAAAAAY29tbWVudF8yMDIgICAgICAgICAgICAg
ICAgIAMhFgAAAAAAAAAAAAAAAABPZmYgICAgICAgICAgICAgAAAAAGlycl9tb2RlICAgICAgICAgICAg
ICAgICAgICADIhYAAAAAAAAAAAAAAAAAKioqIHRyaV8gcHJlc2F0dQAAAABjb21tZW50XzIwMyAgICAg
ICAgICAgICAgICAgAyMWAAAAAAAAAAAAAAAAAE9mZiAgICAgICAgICAgICAAAAAAdHJpX21vZGUgICAg
ICAgICAgICAgICAgICAgIAMkFgAAAAAAAAAAAAAAAAAqKiogcHJlc2F0X3RpbWUgAAAAAGNvbW1lbnRf
MTExICAgICAgICAgICAgICAgICADJRYAAAAAAAAAAAAAAAAARkFMU0UgICAgICAgICAgIAAAAABwcmVz
YXRfdGltZV9mbGFnICAgICAgICAgICAgAyYWAAAAARwAAAAAAAAAAAAAAAAAABBAAAAAAAAAAAACAAAA
cHJlc2F0X3RpbWUgICAgICAgICAgICAgICAgIAMnFgAAAAEcAAAAAAAAAAAAAAAAAAAAAAAAAAAAAAAA
AgAAAHJlbGF4YXRpb25fZGVsYXlfY2FsYyAgICAgICADKBYAAAAAAAAAAAAAAAAAAAAAAAAAeUAAAAAA
AAAAAAIAAABkYW50ZV9sb29wICAgICAgICAgICAgICAgICAgAykWAAAAIRwAAAAAAAAAAAAAAAAAAAAA
AAAAAAAAAAACAAAAZGVhZF90aW1lICAgICAgICAgICAgICAgICAgIAMqFgAAACEcAAAAAAAAAAAAAAAA
AAAAAAAAAAAAAAAAAgAAAGRlbGF5ICAgICAgICAgICAgICAgICAgICAgICADKxYAAAAAAAAAAAAAAAAA
AAAAAAAAAAAAAAAAAAAAAAIAAABwaGFzZSAgICAgICAgICAgICAgICAgICAgICAgAywWAAAAAAAAAAAA
AAAAAAAAAAAAAAAAAAAAAAAAAAACAAAAcGhhc2VfYWNxICAgICAgICAgICAgICAgICAgIBlLCwAAAAAA
AAAAAAAAAABIRjEgICAgICAgICAgICAgAAAAAFhfUFJPQkVfTUFQICAgICAgICAgICAgICAgICAZFBAA
AAAAAAAAAAAAAAAAU3F1YXJlICAgICAgICAgIAAAAABwdWxzZV9pbl9maWxlICAgICAgICAgICAgICAg
AwErAAAAAAAAAAAAAAAAADAgZGF5cyAwMDowMzozNyAAAAAAam9iLnRvdGFsX3RpbWUgICAgICAgICAg
ICAgIAMCKwAAAAAAAAAAAAAAAAAwIGRheXMgMDA6MDM6MzcgAAAAAHRvdGFsX3RpbWUgICAgICAgICAg
ICAgICAgICADAysAAAAAAAAAAAAAAAAAb2ZmICAgICAgICAgICAgIAAAAABqb2IuYWxsb3cgZW1haWwg
ICAgICAgICAgICAgAwQrAAAAAAAAAAAAAAAAAG9mZiAgICAgICAgICAgICAAAAAAYWxsb3cgZW1haWwg
ICAgICAgICAgICAgICAgIAMFKwAAAAAAAAAAAAAAAABMaWRkbGVfU1xkYXRhXG4xAAAAAGpvYi5mb2xk
ZXIgICAgICAgICAgICAgICAgICADBisAAAAAAAAAAAAAAAAATGlkZGxlX1NcZGF0YVxuMQAAAABmb2xk
ZXIgICAgICAgICAgICAgICAgICAgICAgAwcrAAAAAAAAAAAAAAAAAFNUTC1USVBTIFUgQ3ljbG8AAAAA
c2FtcGxlLnNhbXBsZSBpZCAgICAgICAgICAgIAMIKwAAAAAAAAAAAAAAAABTVEwtVElQUyBVIEN5Y2xv
AAAAAHNhbXBsZSBpZCAgICAgICAgICAgICAgICAgICADCSsAAAAAAAAAAAAAAAAAIDItSlVOLTIwMjUg
MTY6MQAAAABzYW1wbGUubGFzdCBzaGltbWVkICAgICAgICAgAworAAAAAAAAAAAAAAAAACAyLUpVTi0y
MDI1IDE2OjEAAAAAbGFzdCBzaGltbWVkICAgICAgICAgICAgICAgIAMLKwAAAAAAAAAAAAAAAABzaW5n
bGUgICAgICAgICAgAAAAAHNhbXBsZS5sYXN0IHNoaW1tZWQgaWRsZXIgbW8DDCsAAAAAAAAAAAAAAAAA
c2luZ2xlICAgICAgICAgIAAAAABsYXN0IHNoaW1tZWQgaWRsZXIgbW9kZSAgICAgAw0rAAAAAAAAAAAA
AAAAAFN5c3RlbSAgICAgICAgICAAAAAAc2FtcGxlLmxvYWQgc2hpbXMgICAgICAgICAgIAMOKwAAAAAA
AAAAAAAAAABTeXN0ZW0gICAgICAgICAgAAAAAGxvYWQgc2hpbXMgICAgICAgICAgICAgICAgICADDysA
AAAhHAAAAAAAAAAAexSuR+F6F0AAAAAAAAAAAAIAAABzYW1wbGUucHJvdG9uXzkwICAgICAgICAgICAg
AxArAAAAIRwAAAAAAAAAAHsUrkfhehdAAAAAAAAAAAACAAAAcHJvdG9uXzkwICAgICAgICAgICAgICAg
ICAgIAMRKwAAAAEjAAAAAAAAAAAAAAAAAAAQQAAAAAAAAAAAAgAAAHNhbXBsZS5wcm90b25fYXRuICAg
ICAgICAgICADEisAAAABIwAAAAAAAAAAAAAAAAAAEEAAAAAAAAAAAAIAAABwcm90b25fYXRuICAgICAg
ICAgICAgICAgICAgAxMrAAAAAAAAAAAAAAAAAFNUTC1USVBTIFUgQ3ljbG8AAAAAZXhwLmZpbGVuYW1l
ICAgICAgICAgICAgICAgIAMUKwAAAAAAAAAAAAAAAABTVEwtVElQUyBVIEN5Y2xvAAAAAGZpbGVuYW1l
ICAgICAgICAgICAgICAgICAgICADFSsAAAAAAAAAAAAAAAAAU1RMLVRJUFMgVSBDeWNsbwAAAABleHAu
UHJvdG9uLmZpbGVuYW1lICAgICAgICAgAxYrAAAAAAAAAAAAAAAAAFNUTC1USVBTIFUgQ3ljbG8AAAAA
UHJvdG9uLmZpbGVuYW1lICAgICAgICAgICAgIBkHBQAAAAAAAAAAAAAAAABGQUxTRSAgICAgICAgICAg
AAAAAERDX0JBTEFOQ0VEICAgICAgICAgICAgICAgICADAywAAAAAAAAAAAAAAAAAiXhRQ5p4BEAAAAAA
AAAAAAIAAAB4X3NjYWxlICAgICAgICAgICAgICAgICAgICAgAwEsAAAAAAAAAAAAAAAAAFRSVUUgICAg
ICAgICAgICAAAAAAbm9ybWFsaXplZCAgICAgICAgICAgICAgICAgIAMALAAAAAAAAAAAAAAAAABUUlVF
ICAgICAgICAgICAgAAAAAGZmdF9jbGlwcGVkICAgICAgICAgICAgICAgICADASsAAAABBgAAAAAAAAAA
DYAA5spWcEAAAAAAAAAAAAIAAABtYWNoaW5lcGhhc2VfeF9wMCAgICAgICAgICAgAwErAAAAAQYAAAAA
AAAAACSCCfam13FAAAAAAAAAAAACAAAAbWFjaGluZXBoYXNlX3hfcDEgICAgICAgICAgIAMBKwAAAAEY
AAAAAAAAAAAAAAAAAAAAAAAAAAAAAAAAAQAAAG1hY2hpbmVwaGFzZV94X3BwICAgICAgICAgICAAAAAA
AAAAAAAAAAAAAAAAAAAAAAAAAAAAAAAAAAAAAAAAAAAAAAAAAAAAAAAAAAAAAAAAAAAAAAAAAAAAAAAA
AAAAAAAAAAAAAAAAAAAAAAAAAAAAAAAAAAAAAAAAAAAAAAAAAAAAAAAAAAAAAAAAAAAAAAAAAAAAAAAA
AAAAAAAAAAAAAAAAAAAAAAAAAAAAAAAAAAAAAAAAAAAAAAAAAAAAAAAAAAAAAAAAAAAAAAAAAAAAAAAA
AAAAAAAAAAAAAAAAAAAAAAAAAAAAAAAAAAAAAAAAAAAAAAAAAAAAAAAAAAAAAAAAAAAAAAAAAAAAAAAA
AAAAAAAAAAAAAAAAAAAAAAAAAAAAAAAAAAAAAAAAAAAAAAAAAAAAAAAAAAAAAAAAAAAAAAAAAAAAAAAA
AAAAAAAAAAAAAAAAAAAAAAAAAAAAAAAAAAAAAAAAAAAAAAAAAAAAAAAAAAAAAAAAAAAAAAAAAAAAAAAA
AAAAAAAAAAAAAAAAAAAAAAAAAAAAAAAAAAAAAAAAAAAAAAAAAAAAAAAAAAAAAAAAAAAAAAAAAAAAAAAA
AAAAAAAAAAAAAAAAAAAAAAAAAAAAAAAAAAAAAAAAAAAAAAAAAAAAAAAAAAAAAAAAAAAAAAAAAAAAAAAA
AAAAAAAAAAAAAAAAAAAAAAAAAAAAAAAAAAAAAAAAAAAAAAAAAAAAAAAAAAAAAAAAAAAAAAAAAAAAAAAA
AAAAAAAAAAAAAAAAAAAAAAAAAAAAAAAAAAAAAAAAAAAAAAAAAAAAAAAAAAAAAAAAAAAAAAAAAAAAAAAA
AAAAAA==
##XUNITS=	HZ
##YUNITS=	ARBITRARY UNITS
##FIRSTX=	40200.366519469433115
##LASTX=	-40120.459019469184568
##DELTAX=	-0.19150041017416205569
##XFACTOR=	1
##YFACTOR=	1.7423400482730270269e-07
##FIRSTY=	-0.00012068836804246529937
##MINY=	-0.00036497769178822636604
##MAXY=	0.050540883094072341919
##NPOINTS=	419430
##XYDATA=	(X++(Y..Y))
40200f92N3J33m0m3J13M6j00j15m9P6J03Ll1l3l8M6O0l2j1N1Ol4k7k9k6j9K1Q5O6J0j4q4j02
40194f47K6Q5On1p3m8N6Q1j4n6J9Q5O7J5n1j00n4K4M8N2K6KL0lp2n0j6j1LkJ7M3J3onpL1M3
40187d94Nj8n1m6M0N3j4n0p3k8P7P2J1K6K8rj7l6l1L0J9l9k8mRj3o8J3J04Jp3j7J1Pk1lJ08
40180e19Q5o5r8m7J6Q2J3j03k5P0Lk0Ql2LP3Ko5KQ6O7j5m1j4j6j6j9l4LM6Lm3j1J2nJ5L8J6
40172e45mqLJ7L6N8K6k2j3k2k9J0l5o9M1Q4Oj5l0p7l2L5Lk2L3L4k6LO3J8m7m6k3OJ1l3j3P7
40165e47L1j03n1Q8N9l6j7O5N3o3l8P9m1j59J1J17J3j4K7k6p2RP8K7j3j9l6NM9L3L3j0q5l7
40159e90M8L3J4K5jn7k7M7k1n2Q7N0q0%j6j26k5M0JK8Pj5K1Kqqm3J0R4L6n8j8L9jj4j4l3M0
40151e85N8m0m8k0QN1m5j17J2Q1M4M4nn4k0klPj0k7k1K0N9M4M3J4o8m1K9J6O1Q2k3o7m3qN2
40144e22Pq1n4j6K1N6j8l2Q6Q5pm3o7j6M2l6l5P1K3n4j2J5L7J6j08q7P2N8k1Qk8p6K8Q8j8
40138f18n8M4J09O3l7q5k9j7n8N1J17J6K2N6l3pL8n6o5j5m2j0O5Oo1J8O9QrQk0m1n0oO4pr9
40130f69MR6no6K3O0K5J5l5p1K2N4l3j2N8J4j5rn7m0M4J7m4nN2N7Mo4l9L4no1L7J24Pj27p3
40123f83J1J5K8Nj6Q1O5r2p6Kk5j1M6Q5Q1ml6rj4NJ3rk5o0pR5N3l2n0l9OJ9pKNJ9N6J6m1l6
40116e64o4o6O1J22j0j03j7R2P7l0p1J0M6j2j1K4k4p2m0jM0P3Pl3M1L0m0kJ7j0L0Or4q1LK4
40109f42QjK3N7K9n9q6MP4M6L7M7k5q4l6J3J1lRN4O1J8k6p2n0K2rm2J1Oj0K7on4rM5L7J5K5
40101e35K0pJ1M4J8l7o3o5m0N0Q1m3j08j8N1O8L8n4p6j8J4L9M6K8L0Kl3%K5k0n5k8J8J4KM1
40094e60K7m5l9Nj0J9Q5M5l3n3l8K4L3l9k9K3N5P3k8p8K1j4l6J36J01j23r2N3J4o3n0rK5J3
40088e87j3M0M2o0m3M4OqN2J2o2j5L9j4p0m7lM0N6J9L3P0m4j25NM6o3k8O7J7j5M7K9n2j6L6
40081e65k3l0J4l8l2O3N1J5N6K7l1j4k0o1k7L4L5qo1n0J8M1J8k1j6J01J24m2j04k8NLj9n4
40075f39o4l3O7Q0n1l6O5J1k4K8L8K9mk9kj9k5L8J7m3k1lJ2P2L0q8l7Q5K7o6JR9M0j20j16
40068f81N9Q0j8Ojm1O8R3n4j17p5nN1Jl8J6M8N3M7Lj9j4j9j3K1L3k4m5Moj9L1Ol8%nk0M2L3
40060e57k5K8P2ro5j4M8M2k2q0o9K5J19O3q4q3L0M0k6l9rN4J11Mj56r2N9Q2P9L8o3m7Rl8m9
40054f24J2L6M2L4pk3j4rJJ0L1J9m8l0M0OpM8K6m4p6m5Kl3l5N1O3M4M3k5o1l6j4M9M0p0m2
40047f46L9l4o2L6O7L6J4l3o3n0j6M5N8nn1l2N8Q8l9q3L9O1qj1l3m7M5Q3J1k4n0q2j5O0K2
40040f22l4n1pP1K6m0M1L5p7MR4QjK7m1l7j%N7N5l1j8K5j3n1m7oM4J7o9p0K0O0M3Q2Q9n1j27
40033e96j3L2l1KN7K8mj2lJ3LOk5q8k7O9K6j7JJ2L9J1p0l6J8NO3R8Nm3m1n9OM0o4n3Q3P0j
40025d96K5J0q3j13k7L9l5m6J02J10k9n2j0QJ5j5lN8K5m5m2rM6M1p4p6N5N3oM0K6o6k9L9n
40018e69j0M0K1k2k6rL2M0k5p1rM2pnM1k0n6%K2L1Nn5j1L3l1KQ8jp0J7K7k0K4L8Mpm2l7Kr
40011f03Jjn0j4J6l2J3O6nrM9j1p0L7J18Rp1j9o2q6R3J27m0n5J9L1Ml4J4P8Or8j06J4J37P1
40004d63l9oN0J9j9j5o4j02J0P3L7N6rr5j0L7mj5l4qJ6k7OO0Kl7QJ0k6j1j3p2m1P1Q4M5N5
39997d71K7q3j21l1J1j0L6P3pq9n3O0R5Mm4nj3j4M2L1lql4J1P7Nm3K6K2l1%L0k0n1k7l1k3
39990f62P0J24K3j04l7J13Rj51RJ52J2n1j1j03j18O1Q9o5l9N7j4K6J36K7k5L6m0n7J5k4k2
39984e64L6j4o3k0j1m4QP7J3n6pK1jkj8j5O7P8j5l1%j5j6j7nO3O3Rj3p0q2J2K5n6o1K8P2J
39977f23k0P0L9j01q5K6L9LqLK5J9J5M8M3kl1k7J5L8%n3n0K3L2k4KJ6l8l3k0j4M7M1pK8M7
39969e17j9q0p7J6P1kj4N0K9L2P1k1j01j9M3%m1l9j0j7l9MK6j5J4O9M0PJj2km%K8j4k3N5R
39962e01j04m7L6j4k9L4N0M2J9n6m3L0jl3%PNOOJ7Rj3j1K4L1k8l2J3nj4Qmo%j5pJj3J4L4m1
39954f31o2L8L6j6P9J07Pj4k9m1K6K2k7nm1p6N1J27Kq5jM5k9o5j7kj6K9Q6N9j0o1p4l4J3K4
39947e85%l0N2J31j2j11QL1l1k3l3NO8no6LQ8P1l9n0M6Rq8j9J04M2r4m2L3k1J3M8m6qP4j5
39941d92m3J7j3j2K1j8l9j5mrn2m0O8J00J1m7l5j4k2m3k2J5K6J6k6n1K4R9P1J6lj6m3k8L5
39934e68J5q2n3M4ko0K0N7oqK9K6Jj7L8N3o1n2N9Rl6K9j3o9K2P4k5n2O6J04mr6p0J8K7l4n
39927f22O3M7Km9n7L8Q0k4j01q5l1O2P1k5k6M0O1Q1K5r3n2O1kq2QP6J2k3j4k8k2OL1M6Qk1
39920e39m4r6LJ54P2l3pl1k1K1n9k7J09J2j23n8J5N1P0op7m9j8k6qM5P4N1K5K4l6j18o8M5
39913f73Q0N2ml6j1kKK7L9K8m3r4k4M5M0L4Nk8k3oJ5J1n5q1kP9N8j4k8JlnPm6m2O7N0o4k7
39906f71P3M8m0n8J3Q2N1k6l0oj9j7KK6Q4M8p5o1nm9j1O3K1NL2j5k5Nj4mNj1M7M6m7k1Nl5
39899e84M1P1m0o8m1l8LK5K0L8K1l5m4qk7q5k8P1M0kK8J6J6Q8L7j18q8L8J4j2M7K3l4k2JR
39892f27K0O6O5k8jN9o4r0K6j0j5Q5nr8K8P7m8r0%N9L9L7O3K5o2n6L9N0l9o5j6K4L5J3qqm0
39885e60n7j5K2K8M5O0J1q2r3j0K7JK0O9L3l4m5o7o1L5N4pL8R9J9p8o2rn%L1K5m7q8OJ34Q4
39877d79l5K5O9j09j52O2R1n7n5j6k2L3O0K0PKk1njm9pQ2J6l6N5P9L1J4n5j31j01J7R9O6k0
39871e23l7N4R9j2q5l5k5l8J2N2Qp8o5L7M8k3j7P4R5k7j00qK9m3k0N7K9l1k5k5m7LO0Nj7O2
39864e57K1p4K0R3j9n2k6q3l4O0OkM8l0m9M2M1Jk6m1J7N1j2m4J1P3L5m5j7K4J1L5K5m9m2J1
39857e77J7Jn0q7oO3Nk4Lj2M2J01k9q4O6P2m1j9J2oJ6J2l0l1J1N2N0kp0o1L5L2o6l2M1K4L7
39850e35K0n9m6K0M7Lj11n5J26O2n3M3P7j8m8l0J5N4pp2nP2J2m3MJ4j4m0q1j1Q8K5n3o5n7
39843g21N6J24K0m8l1m0k5K5L8J5jMrk4qLj5l0nM0K4J3N2J2m3j2j0k5J0J3J4K3qON2K4k0m0
39836e47o4l6J7J8K3L1l7p1OL8rqJ6J8K7J6j6k7l8k5M2O4Ml0rok0MK6K0K5j9n1M1K1j19m0
39829g15Q2nk2Q9O8n1p9J6J06P8jk5k5p0o9M1M6n8k0L0qK6J5l7N5N6r5o9M9K5n1l8L6J1k6
39822f35Q4P0j24j11L0M1L1qp7oN3lNN9M4mn8l8M9L2k1P2R1q0j31l3k0jN5L2N4O4n8n3N9J6
39815e20l9j7l8m4mM6P8M0j7o7r9j6P5M3J1K5K9K9j0m7j0J2m4m9L7K5o6l0K8L2Q0Pj17kR8
39809e41kk3L5J1m8n4j1PjL0K8qK%OM4J0m2kL1Nk7m9k2J8Mk8l4M1J23N8k6pl5p1JM1J7lj6
39801e38N5J13rj14n4k3l8J0J8m4m6K9P8J9o3m7poK1M6J5j3j7NM8L7J4O0N4m3p9o0m4J6N4
39794e53Rm7l8K4K9qkj7l2Lj5j5O8O1K8P2kj02oK0p7NK8j22k1J49J2q3K6M5m2n8K7P5J2LO2
39787d82K1l2J8M1k8j05j06j3Q0N0l5k2J5k9k6K7K4L7K0l5M8R5l3l6M4l6n4M7Qn8J3O0Nl3
39781e10l1k2j2j8mO4M8n4n4j1o1k5R5J9j16j4J44R3l5n2j0k0n3l1K9N0M3J8n5q7J5J06K4
39774e27q8k6O2rm4P7Q6p2j10OQ8O0m1q5j3K9QK6Lp5m8J9L1M5J7k8J8M0j3j3K4J4m1o3nJ2
39767f36k7J6L1m3l4N3M6o3p9N8R4jj6kK2Q8K6n8QM2k2o9k1P9Mj16JN0p9o2mLO3M4JO1N1m9
39760e40p2J3O1qk4j1n7J8O5m2PR0lk1J8m3m4M2L7o1p1J5L4L8N4%oK1n4o4N8P7n0q9j0j5m5
39753f82K8L2m1j6ol6N7J43N8k2mk7n8j6l5p5K8Q9J1K0P0km7k0o7r1J9Q7Kn0M3P8j8n6k7k3
39746f54qK0N3O8Lk3L6Lp3k7O6J18O2p6j37j05oJ10M3p9j8M8K4%l9m6PK0jj9k6j4j6QM5J2
39739f21j3K6J9k5j1L1K3rKPl3k0K6jj4M0L5k3l3%L3L9J5J6L6k8j01k0M2m8n0N5N7K1K9k9
39732e27q0J1R2L4k9n3o8j2K6j9MN0Oj0j2n2PP0j3n4K8M4j5j4km8n3J8M7LqK2Pj8M3P1l7j04
39725f45n4kK6K6k2k9L6O8j8q4K8J08L1%K7J7K4Kl5on1j42o6Q0J22J14M4p7q9pK5K6L9Lo6
39718e47p6k4L8O4K4m1n1oJ5k1j3M7j0j02k3P9L3n4l4P5O4l9pN1J3nrkK9k3r0k6K8l1k8P2
39711f30P2k9p0rP9O2o1q2L5P6pl7K9N8%o5m7j2n5m9M3M9J0J0j1njn8j2R6K7p8J7J20J3p6
39705e98K2Q0j7q6m4K1M6M8L1pm7m0jKk2kL9N0lo9qP3Lm0QjLO7O2k2q4o2L4P6k0j01l2N1K6
39697e64l5l4L0M2l8m2K1K6P3J05m2j61m4P1j7p7K9N2l3QP3j0p8JO1Q%L7l0n4Pj6j4N0J2K
39690e81P2J8n9NM9k8j05n5O7N4l8j5Lm4OM0k6pL4k9m9m6m1P0J03k3j5J10O2n9m2Ok6m3J1
39684f21N9K6n7n7J6M5M2J0n1m0K7N6L9k1j8N2Nq2j7P5N2j7m3kRo1k9J27Q6j00p2M8Pn0j8
39677e75RJ1LkJ8L2j4n0kNl7k4k4m5oM3P2N0k4l3Ok5o5k6N3P3L5%k2KO6O3k7j13q7J9K9j5
39670f27J9L3j6m6l0K2L6J4J6k4l0O3L2p2J0J02K9m8m2rMj6j8j7k0M7O0n8j08p2k2J06J32
39663e50k6m6O5M1o1j06m2R1P9k5k9m3p7JO5M3K6N4O3m0j02PK3r3m9Q4J08O6k0r2m5N9P2p
39657e06n0k0j6l3J0O6Q6Q4J8n0l7m3r5j03p0K5J22O6l3k0M5O5pr9p6QL1j7LR6M3k2R1O9j31
39650e00j22J2J5pk6n8pL5j5J5J08Q2K1l2j16o6O8J3m6O0J8j16j8O8j6j0J4m6j6N7N0L4L4
39644e13Ko0o5J5Q7R8J8q8n8Lk7l7j3Npo2J1J17Pn8J1m2m6Q1N8m5k7K5Rl6k3jk3j5J3N0R2
39637e44Qq6RP9K2L5N9k0n2JJm6o1n7l9L4Q4K9k2Qro3j7M8L8L2J9k2l3j5j4m4k6O1L7o0j1
39630f37L4p2p0P5M6p3JO0n2o0L6M2N5O0l5n4N6O4l8m1J1m2p6OM2PL9P7J4l0lj7k4K9M9K2
39623d99pj7j6o4o2K8K1k1M7N8m1n5L5N9Nk8m6k0N4j0j06J3J11K7l2l2k7j2m1l7M1P4K8n4
39616f26r1j5K5j2M9Q5J8M7O3m4l2M2k1n9k3j7J7K5l7oN6j9p9j6M7L8k7m8K5L9%M2M4q0j14
39609g04J7Q5on0O2J18m7j61LJ32kq2l3l7M5J26k7r1M1K6j6L6j1l1N3J9q1p2K5O4j5n1oPJ9
39603f45M6K7jKJ5Kj3j6n9o9M5J32O9n0q0%K9j4PL6nLL2j2j8K2qk2J8kk6l0o1RJ14L0q7q3
39595f63l6L7Q5M1kk4p9q8QJ09R9M1J6k5n4l4j9qj9k5M5L7l2M1N8o5l3N2ml7l8l3M7N3l5l1
39589f15njN4K5n2k2rpR0O3r1q1J3K9M3L3o1o3M9L5p6o2M0P2J5lP9P5l5o5m3m8QP8J9q2m7
39581f48J1k2J7N0l6JJ07M6qJ1l1o0k0%j7k6LN7M9n0q4K6P2l4p4QK7l0LP0J8l9k6j1K9L8m
39574e77MKJ7P9Kj21o6N3P2J4m1m9l7j3QmKL0N9N6j7m2K8L6j7m3m5QL7m3m5M6Pp2k6K0K0K8
39567f30K6J3k4l1J6lk8O3R4J0k7lj7k7N0N8q5o5J14N5j28q1O2M4m4k0K2k0j0J8m4j7R0M3
39561e26m1LL3l2q5n9J7L2pL2R2oj44p8Q1P7kqj6j6N3P2LqL3j2r0o4OJ1j3jJ4OoJ2M5J2m0
39553f20RL4m4j7P2Jq2mQ8L8q0o5J5j3KO7j3n6K8L5jj1l5JQ0P4k1p4k1K2Nj7k9l2k5K8R7O
39546e58j21l9M5J5K6J8j6L0L2k9J5J07L2j13r5k4k4J7P7N8K7L7M3m1j06kO3n0j12k1P4N4
39540e81m3l5N8K6o1j1P2M5j0n2j18r5M0O6k7k5M2L8Kj6k2M1J17N9n9q9l9J7M0L8pr0p3N3
39533f99R4Qj5O2O5MJ8k5j09j6M5p2n9K3k2%O0j1j4N7K0kJ2n6n2K6RJ4P8J4j01n8O2O4RJ2
39526e55Pj2nk3j6L1J0m3NP7J6o5OM3m9k4P6L8k1Nmo5p4k3j7l3K8N7JJJ8PO0O3m6o4qj5L2
39519e81R5k6j42n3J6k0L1O8k8l2O2Mp9%N4P%pl3PL4jJ0M8K0m6m8K5N8K2ml8n7j2K1J2qk3
39512f44K4P9K9m3l5j5J5M6j8o6QP7O8oo1J1O2l3r1k2N5M3Njo7j11%O5K3K2km0KM0J0j5PP
39504e72k4k1kN1P4o0j37MJ12N5l8n9j5J4M6M7n5q4K3P4L4j6j3M9L5n3o3k3RK2l6r6n2J8N0
39498g02P4Rj13o4M0j8J0J61J01k2pk7m9lj1k9j2QK8RJ7M9j2n6mJ7J9N7L4p4r4oJ7L0P4m5
39491e94j35K5N0r1J3J31jn6K8K4pJ4K9j6p2l5L6N5O0Pp5k4L8k8k8P4K6j03j4R7j4p6nNL4
39484f28O3J3K0jo7L6Q2r0j05N7P8Jk5l0pL4K2opm5p1OP8L5j5jj4l9J7L5qL2M3n7o9K8Q0K8
39477d97n5l5M2L1l4p6o3nJ5J4KqN3P2jk2l0n7j2L2K1kML4j1r8n9M6N4Qk7m7qM2K2K1M3J1
39469e80L4N2o8j28k5O0M1k6j7N4M0m1m7J4J7l5rO0M4j0j2%k9m1K0N4ml6M3P1o4j04M5O8j9
39463e78J3P0M2j7l2J5Oo5l5M7L6j5j0Onpk4l8k6LO9Q4j0q1r5m9L8j5q4M6J13LmN9qp0mMo7
39455f85k5L1m8n9L9N9M8L5k1QO7M2L7On1j7j3n3j4K3L3%r2q3K3O3M9K8j9k8M3P3k3r9l9N6
39448f06M6l6n4OK8lk4j9RN2M4o3p8O4O6p6q8l0K4J02P0k3k1K1J9j5l9j2QjJ8L1L8P3K3o7
39441e13l4k9q5NN9l7K6J18j7o2L5k9q4J8K1m0K6O0%j7j6k1L1M2l7p1j6M8O9L5n9q8RK0n1
39435f84mM1OJ6J7K0L5n6r8J6R0M4m0n9L7J21R2k0q5JP1jp2q6p7j3L9J5qJ8L6Km1m7JO6L8
39428e69l6J1P1jn6oN5O3j9j03o2J0K1%k1K3M8j5l5pJ1M2K1lM6K9NK7k9n5J2Nj9J7J8j3m0
39421e54n8j5O6O5j9pR0L1j03p5K3M5K6Mk8n2j5N1J8m6j0J6l6m8m6m9K4P8L6j3l1RP9L9l1
39414e36J3j0q1L1P2o9J3J51k3q5P0j0j21j3K8J4L4k9l2N3J2m5j1j7k7J4J3j5lPK1M2jl8J
39407e77l8r5L2J14j5o5J1Ok6JJ5jl0j9O1O9k0m3k8j0P0P0l5l1L2j1q5n9L4L1n2k0L2kJ5J6
39400f53l5N3J15l6q1M1M4j9k5l2K5N5n9m7R4M4o0kM7j9q3n4J9N4N7km6M2O7l5m3j8l3nJ8
39394f12M6L6o2l9O9K3m8%K9l2n1N6R6j4o6k1Ok0p9m9K9ol6J2K3M2O4M2L8L4Nk4n6p1l5M2
39387f29O1J4M5Q8J7l6m8m2N5N2p1k1P4l2r5j9l0m3P2Q4k0j7Rj1M8P2n4r8oj4n4K6N0pjj2
39380e93j7P4N8q7r8K8L4n1k0K5PN3O4J3L9Mj03p3J6M4K3n1n8M1M3m4kP9M1j8j3M7O0o6j28
39373f29k6J6k2j6J6N6N4QNrp0m2N4L5k2M4M4o6k7M6j6j8J0l5K5J07K8m9m3l5PP1K8r1q3L9
39366f06L1m3j2J4J1O0M8k6m0l6o8n4M3Q5K3j4l4l2L2Jk9P9N3n9m0m8n8L2Q7P4Pn3MK3n5m7
39359f47K0M3M7K4k2j7L0j3o7L5P9m3q9k9J9M8L9L8Lr2m9N6M0J5j5l8L6L7l5KL3L5L5q6j37
39353f65K0O9j3J2mr7k6P2J6m2n9l0J05J23k8n2Ml3j6L7kLO6J3p4l5M2J2m3j6K1PJ2N0M8R
39346d94L2O6mn6m0q6q9NK0jK7qo2RR7M8l3j2Kn7k4O1j2q3L4Q4MK8K3p8KJ33N2o2p4p3n9l1
39338g11KM4N8J7k0J9K7n8l6N2Lk3M4N7J8p2j19k3L3L3O1Nm3j8k6K9R6L0j7omN0M5q1j14k3
39332f71K4OJ5L6J2l0l5j5J5M0J5KL4j6p9L8J03n9j20K2J08P8J1n2m7jMl1l8JN2N4j5m7NJ3
39325e68m4k6L3Nm5qNp5o4N9O0JN5Q1J5QRq7p5O2L5p9m4J4k4l8K2O2K5J0M1Ql4k9n4k4N4P
39317f47m5K0J7n4RR2J6l9K9M2JLk1m7lQn8m5O3Q7jo2m7L7J09L0q7m5J5k9k0M7L0rj5k3K7
39310f15P5Nl1J9Om6l6j8j6J3M9M8K6j2p2o7J3K0k1K9L1l2N3R8m2o7J4kPK9k0k4ok0pJ2Jj4
39303f20MJ7n4p1O0R0pk8l2n0k0K5P5P0J1J9J2o7m5L2M3J1n3m5M1K4n7m0L6L2l6%N5j6k3K0
39296e87l7l6J1OJ8K4K1qo5L9J39k3j03K7L1o2l9M3L7m2j7O5Rm4pl8o4QM6Pn3l0J07J03q5
39289e99j22K0P6M5Nl4j3J3mJ8J9k5J9N2%k3n4l8L1j5qP7k0o2N4j3r5M4J02m0j06k0P4R3P
39283e42r7k1R7K4n9k7J1J6n8r5N4J44K7l0K2L7Jq4p9O7N0r2rJ16K9k6J9j6o6qP0L7n1n7m
39276f00J5J6Oj5J2L3j3m9m5l2OJ2j4ol2m1K6L7L9M5o3o4R5Q5k2k1lmj7k3J1LL0Q7l2j11o
39269f55K3QL0l4j9P8J0n2L8J0j18j4J57L7j04qJ8o7j3R7Q8l4j15l1M9jk3K2J2k4j8l4n2K0
39262g19N5J9L7J7o8l1M3Ok8jJ8J6kj8j7rjJ4K5L5Nn0mP2K7j0K2l4r4nP2J3j6L4J8m4l1nJ2
39255f27N0L1rJ2l8q2L1P4RL7K9o1m9NJ3j1o1mP8j8m5N4j1q8%N0N0M1l4o0OM7K7l7m2M8O6
39248e19rl7k9KM7j2q8j0O8J8j3JlJ5K5jkrk3Rj3q5l6M2j3LJ21M4r2jP8J4k2m3rO3pq4l0n
39240f45PP5M0n7k7N4L0k1j6j2j7kJ5M6L1o6o8J4kpO0P2L4l7q6k9J9K4K0m1l0L6l8r0j4QM1
39233f79J28O6o6l6N1Np1k8L4K7K3Pm3m2k5m5NQ4L3n7l9L2O5L7k3l3J0K5K9N0J0o0k6Jn8n0
39226f59nj2N1J01PpO4rm3O3N0m3l8k6lN9K6o9j06p0L6P3k5o1LM5O5L7k0k2k8l6Lk4n7J0L1
39219f39J3M3J5l7j5Kk1j6M0M4l3k6M6J9k0%j8o0j4P7M0o6l6N2O7M1j1k1j5p2o3L3P4M6l9
39212e70m6O4M5m9pmq5o1J8K2j0j7j6OO2L2q4p2M0K4k8N7J34N4n0p2n2j0M1M5mm6k2L7M8K4
39206e52J7J1k6l3J5J7l3j7K1pj6j5o2k7O9N0k6k9npnmk3J6P5K6k7LPJ9M0Prn6p8O5M6j42
39198f95k7J49M8k2j5p1l3J8k5J2Q7J8p0j4M1jJ7P9Pj02m7L5k7o3L0N4J0K9no2J4N2m4n3L1
39192f45K5j3L3M8k4j5N0l4j09K4Q6m5q3NN7R5P7k2q7r0n8K6R4O8j2k5l2q0k6M8l1m8L5L0
39185f78K8O2K1l8n3jQ5N0m8l9K9O3M6j1m8k6J5J6j1j0K0J1l5l2K3Ln7j6J3m1qM7j4l8J3K6
39178f33M8O0Jn9q2m9L3L2j4K7N1j1K0R7j1j06oK7oM3K5m6m5nN0L3m2l3m6p2nJ2PP8M4l2J6
39171e99L5k6j0N2K5k2j4l9m7N1P8l5o4J8L9j1l4k0J7K9k3n4j8j3k6K1M9kj5L4J4m3LN9L1
39164e60L0Lp7LR8j8n6J8n3m1J11N4j04j19m6R1J47K5m3k5o2k9L8k7m5M0K4k1J7Oj3L8K3l7
39158f10RO1k6j11m5J0j8M2P9m9m3R7M6n0k0j0kL5Qk2lpk2LK9J2LRm2n9J6M1JkopM2P8P1K5
39150d37p8j42q7qK4N5O9L8QKj0o7q3K2P9K5L6K7n2K0R6m3j34m7L3N7M1m9j20j7J31P0n4j4
39144f09L7J8Ol9n3Pml2L7Q2J0o8l3N1O1J1l3l5L1N3m1o8RJ6k1K4P3J3p5k7N2j7q0RM2m1l7
39137f71L8J1n3RJ21P2o5n8J7j4m6qK6L6km0l3n3kJ02Mq2O8P9p6n5K9MJNl5jO6L9kj3n4l4
39129f70K9Oj7K8N5%n8j0P8O0m4o7N0Q9k6l9mp0o2L6M5lm5m9j0J2M9O1k5l1N4M8M2M6o2q5
39122e89L4P3J2m3m9l0l5J1L4m7l4L2nRL5k8j1L6k2n4jM9L7j6rL7L3J8k4o1J6O0lJ8M1p5j04
39115f55rM1N1K6qKk3l0M9J9q0KJ19N6k3j7m0l0M5oj00lO3l8m2K7kk8k2L0J10J3r6L1O2n9
39108e65l6l2r2J5J20N0m0l5M0K7m2MK0k3J2J8J7M1n7j24k2P6P8ko1m0l6pO5L5k0KJ3rj5K4
39102f01N9lp5l3L8Nr2q0L4M3l5k3L0K6L0J10J25k9j06j3j8l1Q0K9j11n1M1J5kJ0OK1M2K3
39095e36pn7j19m6R1R4O0J8p1m9Jl3L1J12Rj07q2k0K3N6K3k7LK4l5n8%P2Q2qq0JP5j3n1L5
39088e89J6k7N8P3nj0j0l7j2Kl2n4l4K6L7NJ0%k6J3K5j4QJ3m8l9L3M4ql4K1P1mj02m9M6oo8
39081g07K3R2K5j1nj2L1L0o3m0K3n1m1Q8N2n4m8j2O2R7k2n4M1pn9J3K5Pj4p3k7K7m1l4N0L1
39074f58l5l1L7M3j8J2O5K3j9l1j2M1M4J9j9p3m3K5K2J5j0l8L1M4m9k4M6Nk5n1p0N0J20L8
39067e26Kk4m3J8ml1L7j7o5L6M1k5o1q4M2J46pr4M4Q9k8q4k2K3K3M0L8j7k9K6K9l2k8%n0m6
39061f83L5L1j7J3K9l7l6K9j9o1L9O2k8o0l4Njl4N7J36Nr7k2K2k2j0Q4R1l9n6M5Ln9NK7L7
39054e60M0o2p1J0k6k8N8N1J5J6j1m9m3j3LJ1L7N1J1p0p3N1J04K0k8l5m5j1l0o1P3J51mj00
39047f18l7kJ8N1L0jm%Oj4o4n1K7L9j9OM6j9k0N3j4o8L1M7JJ9KJL6l3p6lL6J5j2n1o9k8M7
39040f92M3kK8Lp2QJ27J21J8j30j17K6Nl8L5K0k2J6M7N2k7j21l5P5K7m7rN2kn2K3L8j7oNQ
39033f12Oj6M4N9m7m4J8j3oNm3jN6J1k1j5lj4m4L1Q8l8m3R0oj04%j1o3L2M2J6Q0J1r2KO9K5
39026e51M5L3l9k9Rk4o2n4lO2O9Kk4J0j8l4O7J15K4q1j11n0K3J4JQl0k2L4lk4N1J3q5qR3O2
39018e17J0qpk6q1l4P5L3o1m0N%k1j4K2J8l2l5K4R1Q1j0o3n5j4O1P0J9K7J6o3p7m1m6k1M6
39012f68O8M1Lj9LJ7jK5M7k7p3nK4l9m3J0J8K3K4j1j8OK6J4n7p7JM7O5N9l6p8rj4o6J9J03
39004e98K6rL8l4m1J20P9j10n3M6p6j02N2N2p6o9J6M5J8k3mM7N7P4P9k8q9J0L1q5n9Q4O1n8
38998e79l6L9J0j2J2oj1Kk7KM8mk3Kj5QK7l7o7QM8m1p0M9J00N1j0m1K3L8l2K0M5l5QL1o9n9
38991f03K9N1K2m0n8jL3Nl0rM7N0nn5l8J3j7o4J0R1L0l7%J7j7l5l9j1ll1K7N6m5m0K5k5k0
38984g17N7L7k4%R7J21k8j56o9P7O6j3kK6Ml5o4l6pm0l6L4P2L8l9m8LK0N7P5k2n9j0l7m3J6
38977f85j6l0N0N7N6J04M0m2k5n0p4J4N0k3k6No4n9P1L8m7L4L6m5j1k1j3J16N7j10n0N1%o5
38970f77l3N8N0k8K1O3mMJ6k7ll6r0P1J50m7j14%K4j7k8J4P8N4%m8j06k0R7or0L3Q5l9o1L6
38963f20nr3K9J50K8r5J6J11%q2l6oj6l8pQ1O2l1o1l1Oj3j6P1N2o5o9j4J9M0L7ol9K3Q2M1
38956d95kn0p2J3N0lj8k1k3n%J0JmL5J7k6J6K6k3j2Jj2J4K4k1n5l0NpnK3kj7KJN8Q0j9l4L
38949e77n3l4M0mm0L5P1qo3j2Qn6n4L7N8K2N7P7j3n9k0j7j8qj2K7N7kl4j3rJK5jo6n5J9N1
38941f43Q0O7n0q6NL4K2L8rq3m5P1R0Ko6o9K0O7l8p4J6Mj9M1K1l6K2O6k7p9J9O9M8O0j0o8
38934e40l1j08j32P6J18j1K6M7o9q1nL7N4K9l2m7NL9J3QN1J4r9k9J71P1j61n7P9k2n4k3l1
38928f94O3Q6l3l3Om1pO7Jq9k6O7L6j8mqk6mL5O0Qr7o5P1Q3Ok6l6l2o%MJ9K3RJ2N0M4k6n9
38920e80m6j8M7Q1J8r6j22RJ18O2j1ql9o3J5K8o9m8L7NJM6Qj1j6o1l2kkJ07J38j1n5L0L0k7
38913e37n0m8k7K2O2lq2j4M8m7p7M8J10K6p0m5M4K8l9mL5pk0NK8L9l1r7l4qo1J0J08K6m6M0
38907f68O9j4k6J3j4MQ6J1j42q0P3P9K5rj8MMRL0rl4k5m8k3K2j1oM0K2K1K2k9oK1oL6Rp6J5
38899f29O1k3PL6j1k7m6jL9p4j14KO4O9P3J5q5p8M9Q9J6mqo1m6L4O0J3nK2ll2K1po9N3J09
38892d91l1o0j0k5KNn4l8K0L5L4M1lq8m6N4%m5J5Kk7J3jk4M2P2J6JK1j0k2K5K5j8k8rQOml5
38884f32q3k7R5Q3jmol5j4L2K9l9o2L0Q0ko7k3J6m9r8kP7L6J2K0j0kN0L7n7j09j1J01K9o5
38877f71J9Q3k1o5L8N2n9q2KK3jK1J7oLk3l4J6Oj0K9K2J1L3OmJ4ppNk3k5J1J5JK3N5Lq4n7
38870f71J7M5N0l0j05j1P1M4M2Mm5J6L3m2k8M0K4LK2k2l7J5l2p8qL3N1K5o8qR6J2l7J1l0k9
38863f27N8L1k5L7M5n1n1M2N5j0l6j9l1n3JP6M0n1n1j6rK6Rl7K0M6l5l6K7K4ml1n8j7N8M6
38856f07k1k0NQRk7k3M4J2n2JK5j3N1Q3l3p8j2rOO7K3l3K3K0r0q0M7L3q3l9R3P3k7oM4m1r6
38849g23L7J12lm8P5J17j9j03k6J5k0pMk2l9k9M0O9l2n9L8M1jM6L1q9o0Q2K6r5OQ4k8o9j2
38842f61j8j6L1L6ol7%M3M6N8Pq4l9K2k7j8J5l4k7M7O7N4L9nn9o0J7O0rq8q1M2J50N0q4k1
38835e90M2j7l5L%jL7pp6KM6m0k0L4j3l0k0K8Q7l0j02P1J16m9p8J6M1K3K1J8Rkl8p7l5L7K8
38828f01NMl9n8K0Q5M4m7o3k6j1OPj4oK1O9M9p2o3L3j0m1K4M7M6K6k3n4k2N4M7m9m6L6J2n3
38821f63l1%j0K9O8K0j1Jk9k8N2O0l0m5N%j2J3K3Om0m6J1ro5PQ6O6N0N3K8j8k3K0l9j04%Q
38814e97q0J3M7o1j0J05Q7k2q9MN0l0pqn5P8J04r1q7L5j2m9J6N7L9l9q1l3K1N5L6KM8Nj07
38807f56k4N5k1NN4j6k5MJL2K0m0j0K5KRl0p2K2M4l7JM8Kk1j9K0P0P1K9o8j28q2l8JP2P8L7
38800e85M6J9j08r6O3M8l0J9J2j7K9J7j9k5rK5pl6J0J3mJ7RLJk6l6lM6K3l7J5L5q0p7M1L8
38793f66OM2M0j6n5k2J8k6l5M4N5QkK3L5J2rk0m2j9K8j7p2j7O0P9L1m6n1l3m9M7J24j5p6K4
38786f12no5oM1M5K7%rk8j3M1M6K1j3o1j8P8K9p4j5M5n1p0J5l1m9O3L0n3L3M2qJ02R3r0j10
38779f30l2k5k3kP0P7n3p2M8N1qJ0J7j1k0l4n3j4J8l1NR2K1m1J6k1n2L0K8j9kj3j6J4K3N7
38772e95O7no3m9pjJ1M4l7j10J4Q8MJ7O5Nm5p2p9QN8K5M1J8p4k7L0m0qN9qj0L2m1n9J8J9k2
38765g29J2P9N9k3k6ll3l2NQM%qM6O2m1m1M1j5j4R0L6LO5o9j53K5O2n1l1k7l1Q0P6m5l0M9
38758f00M9Oj1J9Oq3j01j5O2N3k3l4L8M6j0JN3K0n6l2L3Kl5K1P6L7k6mM2pn7JJ8m1k7Lk5j4
38750f15ro2j6Q8N1k0RJ8J3N9J7m1J1j5q6l1J6jnrK1K9n2o3PR%K8K5K5O4M0m6o4j6PJ8K3k8
38743f01o6k2K1KNJ4l8k4P7M5o9k4O0J9pK0qk2N%q%j8mN2J8p8n8M2M9j4mK5j5j9j8r3l4J54
38735f36J25l5l1Nk1J6K1l0J4Oj10q3PQL2K1l2LM2J3j7LN3K2k7%Omj4l3M1O9l0k1L4J7O7P3
38728d26k9p7j11p5R5R5p5p5J8N6M7l0l2L0k2l3L1j5l8RjJ5M2noL2ln7m2K5O9L6m5m8M2N7
38721e46l8r4m5L5M7j7l0J6K0J7J9l0n9J6Q0L0k3ql0l6L1rq5J5Q6L9L2l6q1N6J01nj5J0j4
38715e51k4j1MOPJ2jJ8K2m9n9k4m4qP8P7J6l6o6m8J6L8j8m2J3K5j6j7J4K8jl6KO8N2J1Ml5
38707e75m2Kk1k3M2L1k8k3J1M1O5O2k4r8k5N0K5Kn9r8jO9M9N0%j09r4J8L3rJ2M5L8J4j7j7
38700f04%NNj2j8K5L7PK5O2K0q1r9J8P7MqK3l1k0K2o0p4LqJL7k4l7N3M3m5nP0j5o4N7J16M8
38693d47kl5n6l0k2l1QJ4n1n6NjPP3L9l5RK0n3l4J9J3J8K5M3O4l1j01j3Ol8L4N3j9J1N0J4
38686e30Lk8m2RRL2R1rq6nl4p6J2J3OO2m6j04P8R7p8o1N8M9jk9l5j2J5L6J1l2JOm0J0K5o3
38679f88j9Q1L0l4JM1L8QMN1M2n9p9LJ8pok0K1M9p0j03M8O9j4M6O6m0m8l0n1M8R0n3p4J3j1
38671f39rM0J6jllK1J1J8M1MJ8M3n5q3pk8o6j6K6K7M4N6Rl1k6j0L7J0j08n3R1L6l9J1K5k5
38664f18j9M4K7o6m4J4j2j0mj4M8N1j9LL1j2kM2K2j6l1m9k0N1K2m4K3N4l3j1M5lk2m0m0O8
38657e84N6o7k8N0J1j2Mj1j6J3Mk3Mj5q8k3Q3K7m2j1L2M1op1o0QM3J4m3m4L3R8Q5J6%K9j7
38650e10o7k0qn6n5k9L1P8K1NM9pl8Rk5m3J2om9j4K2K6L7K8n0r3j1O7N8L1k8o6oK8J0L0J9
38643f20J0M5j4p8j5K0J0N6M7l9n6LN9L0m1k8j7m0J8L7m0MJ17P0n7m0M4m6j36J5J09j9n6J1
38637f37k3o1J4P6L0j3J1J5J7J3m7k3L1l4%N9o4n1O3k4l4N7k9q2rK9P7N3m3mM8k8l5K6Jk4
38630f45pmK9K9n8o3J3J4j2j4j4J1K3K9O3M0n6p4L0P7J5K9M2o9o2O0M9kpk3m2q3n1O6P5j4
38623f06n6j6L8LnN1nl8L1ln0kj6k2K7j4o7mM9J3k8pL9Rm6JL7k5l8qK0R4R9Rm0m8l0J2L3M3
38615e66J8k3k7m8o2k2J0L3J4n2m2rmN5Q5M2Ll5l5J8L5jn7p1K1Q2J7LR0P7n2q6kJ3l2mL4K9
38608e51J4n0n1O4M1o6qM3JPk8n0L8L5oM6Ro2rj0n4J2L3k3J0L1l4j7M3K3K0J6p3r1OL9J7K8
38601f07Nl0K3P9Jr7n7K3jk9N7J02Mn1l3o4l6N0L4K1K5m3jO6l5k6J00K3p4JK5l5m5j5L1M2
38594e67MnJ3K4Jm6NP1o5j62nQ1K9N8M1n4l8J9L5J1p7q8MM9M5lo7qJ02O0k4K5L2p9m7N2j9
38587e93o4%J8Nm5p0K6P1Jk8PJ1k4L4J22Lj23n7j3oO8O6mljn0pJ06M2q7k9L3qk3k6j2Ll2k6
38579g15OL8P1j5j03pO4J6J0L9L5K5L8K6qnm6j09l1M9j3o5m7%N5K1m7j1N0M0MmL6P2Qn6NL0
38572e44o1n2N4L9m3n4k0K9K8JO2N7o2m7J5kM0K6p8m8Pj1L7O7j5k9L6J1j7M5K1n9k4pq0p8
38565g56NP3O6kj2L6M0L0M8J7o5p1n3o9K2J17L2l9m5q0j4Q3L3l3LO4J1q7k1K9n6lJ07N3j4
38558e51l8n0k2j9j2L5M6K2jJ5O3K4p7n3N2K2n5QL1m7n9p5l5J09P5rM3k6r6j5j0k1L7J5LO5
38552f06M2l2k8J1J1J9M4J2m0m5m6m1N6R4l7p4M0M5pqk1ljl8j5J2KJ8Ol9j0P0M6o6n6M9O4
38544e72L1km4k9Kj1l1k6K8O3J0k3J6M3L6K8po0m1J1j3qN4Mn6K0N3rl4qj2o3o3M0R5L3m5n1
38537f41RL7Lk3n8q5J5J20P6QKPj3m7l4kl7l7j5m8M1J52Mj13L3R7J9J4j7q2OJ05K0p1l7rm6
38530f47m2K8L9k1j3K7J8J6K6K6nq0l6N5j3j9M5n0o6P4R9M3k7j13n9M0jj4M9K9k5m7n4M0J14
38523e64J4k8J6n0o6L6N6J2Kok1K8R5J4j33j27qQ5N1m7k7J6k8l2J8O1O2pj6L7J9k4l1k1j4
38517f28nM8N1n3o5%oqJ3J7J8k2k2O1M1n7o7l5lO7P9lm8m1n1j0P2M3j4M6Q7lp8m5qOj2r1m3
38509g69J11O8j8N5L0m8Pj0p6k6J8Oj4m2LQ0K8l6M2M0j00p1N4Lk6O3J8o7l4k5J6R9M9J4M7
38503e11o6j33K3J17M6m7o6lK9J1J6mJ1Q8L5q7m5Q4R0m7j36k1P6k9q5l3k6kL2RK4L0m5m1K4
38496f82jk9J4L0L3L4J0K0j0q0l6Rl3j2J6L6J13P2q3j36l2J14Q2n9l6K7ML1L4n5o9LM5J8j9
38489f27K2M8l8p4L6Q5j9q4j3M6L5M6P1kj24j12LN6M7Rl7k2ok0K4J6l2M9O7l7OL7j01q1M7
38482f79J1oO9L0k6Ppk0L0j1p9K4R9j4m0O7M5n4n8rMKJ8%k8Jj0j1P2O3%Jo5q6O5J28Rr5q5
38475f38k7lj6j8PQk5LN1K5K5M2k0o5n1k3QK6M9M2qKj0q1qJ09P9J6l3p4l8ok9j2Nj3J8N6L
38467f24m3J1N4L6M2L1n8q0M2J02k6r0NK0l6j5j4j4L8K3m4o2l2K0rn1M6Q9j8o0PP3K5q0l3
38461g25O5M9K1k6r0k3N6J7m0m2K5M7l3m1L6J5o4m2L6M1K8N8L6jL4L2k1o4r7j5J22O0q3o1
38454f90K9O0J0n8j8N0K8J0j1n1nJ9q6q7N8J36J06j6j16k2P9M0K2k0r2j7P6M6m8j13m2O8L7
38448f18k6j7j1j0L5N6Kj1K0k1l7pl1PP0j1o2lMqK9L0k2m1lM7M0j3k2J2J0K3M5k9l9N1k8j16
38441g05J7N5n5m5K7M5K3QN2K8q9r7K6J11O6qMj8m3L9Oj12m0O8N6Ln6k0N7Qn0j8Onl0k1J7
38434f90K6M7M8ON5M7j13p1Q1J0k6N0m7j07M4R0j4j3K5m3o7J8L7l2n5mM7L1OL2Po7m2K9P1
38427e84O9m3j18m1OM3J12L2p5j7N2L2l2q0k7N3L3RO8K8j40j11Q6O2o6j0M5kJ3L4l2l6L9L9
38420e59m7j15o7P1Q0lN0O5o1p7k6k1J9O0P1L3l1K6N4p3m1R8M1k0Lo6q1LMMM6Lk2K9Qo4l5
38413f41L3j3r5j8J28R9l3p5l5K8O3Po4m1J1MnK5L7K8J2j3l0l5mK7k3o1%K5j6j5lj1L2P0J8
38406e84m0k4J1Nk6j3P2N9q0p8N4N2j5%Ll6l5j1mL1Q4N6J0J1n3j01KN9j5l7J3L0Pj2k2rM8
38399e88M9l4n4k3LL4LoK8m0n5M2L0j3l0q4j2P8KqN9%m1J5j4q7p3J5J12R2m1l6N9po5K7N9
38392f04ml1j2Nj3j1M8M1m3o3j8L4P5nj43n6J38J06mkm4r1nO1M1N7L1o2l5N2kn4J6J3o5k8
38385f77N3J3n6j1Q3O4j6l1l6l2L8M6qpm2n1N6N9m5m5k8m0kK2L8P7K2n3j0M3J1m5n4j8Jp%
38378f88M2Q2L7l1rnm1k2j9k6L3O3K8j7m1j2M5O1j2p8j1M9m1j13l8R0J20K8l3j7k4l7k8m2
38372g07k3L9J8k7M8P5m3o6K9N9L5k2r0m1N3M0k0k4K0L6k2n7j9NK5O7K2m5K0O1n7j04NO9M4
38365e97mk3N3O2o8p4K1Km7m1JL4j9o0j5J2J0M6P0j0o7N1R7n0q2K7P0Rp0OP4p9r4Q3P1LK1
38358e77m0o7K2O7K1n3o5j2K2L4K8Mkj0j0J1rl7K6P3j3n6O7P8r2j03K7M7J1j4k2M0L8l4qK
38351f06n2J5P0l3p8%K6k5l4L4P1J8m5l1N0Q3K5k5o2j08n5M5K7j9P0J63N1j32j15L5P6Lj5
38345e73J9j2J3J01k9j72j8O9l1jK3n7k8Rl8nM2l2m7O8J01J9m1rP8L7j01l5O0n2o0O4L3%O2
38338e43J6n6pj8r9o7QM2J14J07k3m0M2K5k6k3l4m5j2J2L2L3m2n9K5M1J4J6l3q9l5N7L3q4
38331g18q7K6M1j0j1J6N2N4Rk3m9o5JO8L4j7rNk7l3N6R6j2r4l6N3N6J0K7L7m7q2j0P0R2K6
38324e01o5p7pL2l4l9O8Oj21kJ31M1n8l5J8J2qRLqJ3nm7kJ11J03m9p3J6k4n5Mj5lP7J3l7N3
38317e55J7r3o2l7l3N6P6L8K6l1m1J1k1k2L8Nj5K7j6l9O1O9m3l4J7m4m6L9M6ol1k4m2m9N3
38310g05J14J8m4j8mJ4K0k4m5KK5PJ7K0J2J5m2l3O7Kq5M7J16qo0j9n0o7L9O9j8QM4l2j4L8
38304e74l5l3P0M4n0m5K4N0k0m6N9M8q9o0J8PL8K1j5O8K9j08o0J7mj4k8K3J21N3q3j01o9J8
38297g26Q2j5n8M6O6Rl9r2o5J9O0O5J2o2l7M4N9Kj4K0Lk9p%j9nK5pm2N6J09lk2J0q6o6M2J0
38290f55K2N6k6j9K1m9l4L3OLJ1l3j5M9L4l6o0n1k9M7J20O7n6j00j0J00Q3j0q1r6lQ3J1n2
38283f69J0K3j0M4M5l8k6Nl3j8j2k2N7N4n5k8L1j3j9Ppk1QO6M6m8m5nl1l4j7L5R0K0l1L0K2
38276e89j8k9m6K1N5m0m5J2J7O6Q0qn1l7l8l9k2Lkl4k7NJ4L6N8J8pN4N4m1m8Rl1o9K2Q3J3
38269f01k1J9j4m2J6M1J2j8k7j9l9l0L0J4j0M0M4J4J7rl8j0J1K3M7J3l4RK8k2l5j6PK7M1O3
38262d69jj21r7JM1K2m5j8N3j9k5Q3Qq6L1O9n3n7J7MoJ6J9K4j1l7J1lm0K7M5l3l7M0N5k9o9
38255f90j1J3L6N5k0pO6j1j7N0o6j10rj1J4P0J2OO5K5n7l2J08J14p0j10j0k6l4M8L8j7JLl2
38248f16n9p8mJ11P8k4m0k4N4J24L0o2l1l4k3N0Qo4l8KJ7k4m8P2J10nk0Pk3n0m1O9N9j10m3
38242f70M5n2K3Q5l0k3l8j04J5Q3L7O4L4m6J2L6q1r1K9L8kJ8J5L3O3k8j18p4pK1L2M2L3k4
38235f30l9j8l4J2J15O7q2p7M4O3L1J5o3o5L3pn1Mrk6k8l6P3J04l8p1JK9J6JJ8rl2L9K8m1
38228f63JK7kj8q0q4M6J09L2k4j2Lrl3mN0N4J3k9l8j0K8N2lp1k1K5j3j8J0M7O0j4n2omk8j2
38221f91K0M5L6J9Mo2q6RN6J1J3J2k2Lol3Kj7l1L0J8K0P5M0K5Pj01p0M2J5qM4M7k7q5j1Q6
38214e71M9k5o6q0j7L3j0l6qnJ8R3R2Rj3NPLm7q8n6J0R5J02Jl3%k7m7k9rJ7K0pk0OL1J0jr
38206f03p9o3P9Q0m0n6j2%K6L5J0Ono0m0O3M5n0k6L8M2O0M1n4n9N8P6l8j17q2L5O9l7o9K1
38200g06N5K8k9p1pM1j2m2j3M0O4Rk8j0k6j2M0MJ0J08O0o3q5l8N3K8q3J4R6j9oN2j8k8JJ0
38193e83L4k9j00m3K0L6O8L6m1rO6Kj03q7mK4pK0N8%qN7J4l0L6L5k2j5k8o1j8J3k8l6j3pl
38186g56RL6N1nn9PP5Jl9K4Lj8K9m0r2J7M4j0rm9m5P2P3j9j1J1RM9j0j20rJ58P2n7MM6k0k2
38178f00Kk3k5l8n7J7O9K6K6O6L8l5m2PQj3J1k0q1m5J6J6rj8K5N3jk1J7kl9m6j8M3L7k0K1
38171f55N5j0m9l5OM5J5j6J1Ll3l4RM2j9m8M5L4l1L9K6n0K3M9k4j3J5J5Nl4k4lJM5L3l9n3
38164f54k1K1J1m5lK2p4p4J4PL4J05L4l1M8M1n2j0K8l8k7L5J5LK1k3m9OL2Jj8KM4j0p3M8J18
38157e12j6m3J2p8j05M4J06J9o2o6nO6O9J6j7k8j0K8Pn4n0OL0j5m1K8O3j7p7k5N8O4J%M7M
38150e53n9j5K6l6o0K9O5rm9J2N0j9n3M6O0o2p0%j0J2N4oj6O6M9k4k5pMj0m3j6QmK3Rj4M9
38143e98N2m6r9k1J02P1m2k1J7l4n7k7Qj2m8QQ2M6j8j0K3J1n3p7NO6j3n0K5K4j5J6J3K3P9
38136e70J1j06n7J1l7j4P2N0PJ6j5l8oJ2L0K9j5qJ0l1qN0qn5l0j3O3J10j1q9j7L8L5k1q1k9
38129g15M4Ln0j6K4K0J3qm9m6RK2k3j5O3O3j8J5J10N3o3m5L6K6p4r7K0O5j1kL8j8j9K5k1o6
38122g07l4J4M1L6K5K8pp7o6O4J11qj5P6k1j24j4N2l2m1L0K6j7k0oJ9M7L7J7qm4lM5ok7k4
38116f33p7k9N1pk7P5P6n6q5L8O3pj7m1k6P1J2m9O5N3o0k5%l7K9Q1l8q9K5L9LM0j2m1M2J3
38109e80l3JpJ0K8j2Mj1r1l2Q9Q0qo3n4nkl8L3J22Rj27n2O7M5m5p0j3J9LJ0K4J5K3L1ll2o
38101f71J5J9K6l1q2m3pPL6L6Pj3rKm8o5M2J03L9J5N2J3r7j10oO7N3k0q9m3O2O5J3J1ko7n8
38094g78J4jk1L0L9K1J5J0N4K5m9K7P3lj7p9j51nJ22O1L2J5n7k5M0k0k7O8M9KJ0q7r4Q1M7
38088e79p4L7R4l3p4j4O2Q4l4j23l8L5K2L5L9l2j08n7J11J00j07q1J23R3l7k7ol5nN7J4o3
38081f21rO6mr6p1kM2L2k0l2JJ7L8L9l7p4J8Q4J0p8n3K7N6L4M9P1pr3m3Oj0M2N2m8q6m7j2
38074g59J8Mj2K4M0K5J8kj3J6K7NJj7m5K6P2j4k4K7k6k3K2pN3Q3p6p7Q6N4l8k2l0OP4j8j02
38067f24j9J1l6KN1K0l6n3K6J09L6o0k6qk8rj2PN0nn4MN3O6N2k5p7qO8lj05n3K2j9k6N0L8
38060f21m1j5L9kk5J7J3pK3L6j3p0m8M7N5l2k3K1l1m7j7j1L1Pp0J8J36M8o1k2M1kp0n0J4Q3
38053f49R7j6o8Jk7o4J2L0qJ3M5L5JKJ5j6j3ol1J1K2l2j9m2n0P9N6r4m1N5om7j8j0K0O7N0
38046f46K8L7k2r8o8OK1J7N7N2k1j9j4o4oO1ol7k6k6O0P4m8l1P5J6l0O8N0o0j3O2j3n0L8L2
38039e44o7l9L1k3m8K7L7j6j1M8M6l9p3JO0Mo2pL8j0pK1j4l0LK2k4m5J9J0j5R0O4r2m1O8J
38032f17m6lqk0J8L5M7N6l9j16nR8K4n0k5JMK3L8K1j9m1j6J8J3j0j%m2l0K5JlP0N2m7m5M0
38025e99M6l3m7kk8m4K3L5nJ1J4NJ8j9k7L1J7j4J6mj9K9On1j4J8m6o8K5Q1J1n2J6R6K2l2M1
38018e43Rp8k9kmO1L8j6M0N3j5n6o0k6k5o7mQ6J7l4K4l9j15LR7M7k0l9J9N1k7n6J9L8k6n5
38011g34QM3PK4K4m6j0N2k6p5j7M4R5Q6k4q2k5K5Rj5J4K4m6n7K8J8l7j3j3j7K9J4rL9L2k3
38004f54l8l5mK0OJ4K6K0K7l1r7j7Q6O9K5j1m7l4K2L8k3p7m4M3J01K3j05k1J35M8p9l8j6q
37998f76M2on3oK2J3kl4k5jL4Q8O1k3j8kk7J5K7q0m6P0j4l6Q5oj14j8%m5J7O4M0L0L3J6%k0
37990e95l5J3M5l3p5j0Rk7j9K1K2Jnk7m8l2mJ4O3R4J9q7o0L2O5N8J7j3qo5j05mP4L0OJ3l2
37983f88k4O9O4pK2L5j9k1nLJ2m3o7km7j08K6Q8l4j2O4j5k5L9J3jJ5j3l3kN1M8l4l0O3O2k8
37976e84m2J7J3p4r7nO8K8k8kL8Pl0mM6N6K9l8n1M5M1o5lP4l2r4k5J6K3K9J2KK9L2k5k9J4
37969f09lnJ9k7n0QJ4k9JO8N2mj2j9rK0m7j10pP0QoL6ln5j0O4O4Pk2OJ0o8j02KM6n6n3O6N9
37961f86qK7N7K3J4On5p9j5J4l8k6O2Q2K4m0n7l4k6M5J38L1q6l0nJO2M1j3m5o3LK1l0L3Q9
37954e63J5k9k0m2o6l4K2J0k5K8R5M1p1q0%K6qNK0j3j5L2O6M5j9n5n2k2L7J1n5K0P3PK4J8
37948e74p0J9Q4q3o8J26Q0k6J6l0j18m6K6k3m2L7R0L5m3n0qjJ1O4K8m3QRq5m2L0l6o9L1J06
37941f57O5rn4n2RJ1j9M8L6k2Q1P2j14r1M7K9nK8Pm8o2l8%J1k2kO9M8l3o3k6M6O4j4n1LJ6
37934f92j6NN7P7M6m0p4J0M8l0p0k6N0N4o0q1N0R0N8L0n6q2j9LOj7l7J4KmQ4L7n8K6J04N0
37927d61m0q2l0K6L0Rp1q3J4M3M6N5k5k8L9k9n4M0K5l5oJ0j3l8k2K3qm5qj4KR4O0n0k2N8M5
37920e45o1j18kP6n9j32J6J05Mm5L6K7n7QJ09L7q0o8J7L2pM9Q6ro4q2p9P5J42ro4j7QQ5O6
37913e20o6m8K3l1k7M3J3lK2l5l0M1pp2m0K8N0m8q2K4K3JQ0M8l3kK8J1j5n0l6L6O5J6k6n0
37906f69o2j9j3m0N5J43M4n2kK9l8n1J8P2K8p0m4L0m0l4R1M9l0l4n8J4P8ok3K6Qj2l7l9Jl
37899f90MM1J6lJ6J5J0j6k3L4Lo0j2j6o3QM5L0N7K9mKl0OL6o4n5P0M7o3q7lJ05R6k9j12m8
37892g08P0N7n0o4pJ6M3P9J2j01n6M2KQJ09O2o3p7m5pK3K4K8Nn0m4j3l8l6M7R4K2k3M0K5n6
37885f30LO2m1p6J8M2K9J0q3o9O3L8mO9lj12j2N2JK8L1o4r4l7J7L6M5L8k2l3L4K5l0OL1mK7
37878f09N2l7p2J1L0j2J6K0l7k0O4O8k0p9n4j4j4k3k1j8ON1L2j9J6L6j9KK0m1K4J23J2j07
37872f33o9k8J6Q6K6q5m5K1j3nO7N3m4p2L2R0j9q6J3Q3J3o1k7K2l7p7QJ9n0L4R5m7q5O0P7
37865f68j5rL1J7k1lP0L6o9o2k1k1K4L1j9l1k4K0M1m0l4M1rm9KL0L2M2N0j0r6m8K3JmPK0J9
37858g16o9m0J30J00n6m4N2K5m2K0N7o3p2L9J3n2k4rj0Q1J37oj14k7j2m3N1N8m2m1J3M9M5
37851f12rj1J4j7j1L0J6j9l6l7JJ5l8k1N5M1J7M7K5n0q2k2P1M5n9n8J2K8ol5k0pk3K6P4np3
37844g34j0M8L4k1l0N0N2l5J5O9k8m2K5J%J3m6l5L3km5pPJ0O3P1k5q4j5K2k8rK2MM6L7n5j9
37837f48N2J2K2M3m9p6K3O4J5l2m4jJ0p1n8N8O4M2N1mm0m5o3l3l1JJ28Q1r1q2j3MK3j1l9M4
37830f94P4k9n2K8K3j0K0j2n7NL0lN7M5j29j01J14N5p5K6M3l7k0l8jJ19P5j4rj4j3k5n1PL3
37823f30m1n6RM6Nn7l8PJ9N3O2Rj8j6k1j3lJ3K2rj5K8L6J7kk1l4m7l4J2L8L6J7k3j1M7J4o6
37816f65k2L8rMO6jm3O7Q9m6q4j1j1j6J2m7m8M6km3Q0J18J0p7q8k1L9K9Jm5o5K7R3K0l8j8
37809f61l2oP3N1K2M2n5j09J7J9r8l9N4K6K1J1n7k6N8J6o2n2kN0R1N3n1o7J1M1K1j0j9Mr%
37802f74N2j3p1NJ2n1J7J47J17k8m9j3n5mP2k7p3K3j8j08PJ13J9n2l4l5j4K7O0O5l4j08k2
37796g47L7K0M6M4l8o1QN4M9K3oj2m8p6NM0l1kN7jm5j4kk2k4j0RL2K9K6O9J7j09o5K9K1L9
37789f59K3n6mN5k3m3k3o2%J22Q5k9n6nN0N6K5k4n2K2N4m8n5K8mj6J2m4oP6ln4j0j5mK0kJ5
37782f54N2K3m3n3mK0jk2k2J2K1J4L9k2o4N2L5o1N7O4j07n4L8k8J4N9k1K1R8pr5l1L5M6M0
37775e49oo0n9l7j3M0M6Lj3l2J4R9K6l9Nn6l7J09N1n5m5n0K6O4r0j30PP3K6m3j2M4jlK1o7
37768g43p4N2P3kJ3M1k5j6N6j8p3j2j0L1Q8l8r0N9Q1k4j3J2m3MO8j2k3L6k2l7J3QO8O7o9m7
37761f21K7l7j1M4l0nQ8K8pM3k2q1nJ3l8lJ9k8nL3kJ1L7l2l5L9K0rj2r0j02L0Q3J6j3k5k8
37754g10J7MRJ13N0r4nO6m0n0J3J4jl0l6l7m3K5L6l6j2LQJ19O3q5LN9m0m0k1l1K0K8j5OM6
37747f24L2l9p7k6K4rk7L5N3nj4J7j0o3p0K2J08L3o6l0lk1K8M3MK4K6JJ7j0o4n1j9J2L0Kk3
37740g40J2Q2O1o2n6O7M2o1k9L1ln1l9kJ7K6J4k9k1L7K3lK8Mm7l2l2k4M0K9l9o0m7M7J47P1
37733e99k6J0K5oKl6q5k7N1Q2O5l0j05l9L2QL6N5o6p7N6K0o3J3J7q2j5J23O0q1o8J3L9K5Q
37726f65L5L9l6p2k2J9J3j3LN4M5l7p2k1K9O8Q7k4j17l3L0RJ3j1l2j7j8J6M4J8J0%kno8pJ17
37719f23Nj00J0L6j4K2ln4nL3L4M9K0j7j0j4j7K5L1m5n9M4P3nm3o2m0O0K8l3R7O5j51o8J07
37713f24J2n7Rnn2n2PJ09O0p6j4P9QpL1l8p2jM7j5j08l6J12P5j6J4K8jK7N2j6n9J0L4n2p2
37706f59JL2rj1M3j2q9L2Q3r6p7O1l3k8J34L9q3J6L1k4K1K5rJ9pm2J8K4k9J9L8l6j3M4J0J4
37699e53N1J7k4k6m3o9o5J6J19N0r7k7N5o2n4P9M4NO0pj06n3L2N6N8J7q1j07m1NO2P6n0q5
37692g48M1M3j4PK2N8M8n0lN0r1j07K2%k8M8M5k6k2M4N2lm5o3k4M5K4j4QK7N9M7o0r9m1lN4
37685f97Q6J9l5LL1l2n5K0j9r4L4J11j1j6M9j2j9K8m3n5M9M5n5n8K9O4qm4N5P2n5o8nj5J3
37678f88N1J1J0j3j02m6J13J28rq1JJ4q0l9N3L4J5JnL8l0j20j0P8nl5K6L5OJ5J9n3j04j0R2
37672f90O1NQk3r0j8R6J1p7rNL9J33J8j36o7J1K0L4J4L6Q0k0j39p6O1P0l5j03l5Q2N9k9J4
37665f90M6J8P2L6j06p9K5O6P5l9j29k2Np6J0J38R3rk9k5l0L2N7o1q4M0J7p9pQ0J3n6LO8k4
37659f51j39m1R3O3N7N4m8k1K7o3k5M6K5Q3K3r8K4L2j36l5O8m2RJ29K2n3J9pm4J1k3p0J1M7
37652f53nk5k6J8Q8M5k9j4n0r9LO3J0L7J2r1j8N8m6k1J09L8m5L5N2J3L3Rl7l1mL4J2n0k3n
37645f03m8m1l4m6JL0KkQnJ8P2M8j8JJ7k9k6J1J7kk0kro9k1Q3N0RK2j6m1l0j7M0J6q1k2N4
37638f83l7o9M3J04N9J2KOj1n1n1OJ6l2LQ6J9q8l5M3J9J6J1m5k2L6Lj5ll5j8K1j3l0npNO5
37630f75P7J6J9N3l5q1ql2o8L5J02K7n1pL9k2l1L2J5k4l2l4jPk3lM5N0Mo7q3kO7M3Rj5m6J
37623f99O6K0n5l5L6O5N2Pq7j02QN9N3K3p5o1L9J2l0j2l2mQ3O1l7k6L3NLN1qj02r3kR7N5o4
37616f96OJ00l0j04N7J15k3m2L8k5j01k6O0J7p2k1P9Qm0N7N6k0j8j2j6PM6K1q4p0L7L1NOj7
37609f71J1ln0K2K0o9J4R5J0l7l8n7K8R8Ln3J2Pl1L0Q7L7m8p7o1pO7L5o0jR8L3n2l7qj2n9
37602g24o0K8N6J2J6J6%QJ7K3j5k8N7J2q2K1P7j9k6L1N8J4q9p4KqkJ7pJ2L9k4q2k3N0M4K4
37595f29j2n1J9P6j8o3K6kj16PJ78O4l8L6j8j07m9n8p0N4O5rN0Q8J1l7l4j4kk1k6kM4O9Om3
37588f26j8J4L3Om9k9M8J05L8j28r7L8l7p2M6J4l8N7O3rk0kK4Ol1PL8oo2n7M6P8l4n9RmjQ2
37581f27Q1j9n9j2K0Ok6l9j6rl1JO1L4m7l9M9M6l1j2K7m1m7O5O9m5p5oL1Lk3j2OJ4Nj9J4P0
37574f33K7l5k2l5l7L3L2j0OML0N5o6r0O4M9m8jK0NL2Rm9o0MN3Pk0j1k5J6M3K4L9j8q8k2M1
37566f77L2j2n9JP3K8j6k8p0l9R3J07m9q3J2OJ1P5M3Jj8q7r1j8K4L8K7N4O9p3j46JP5J7J4
37560f65L2J6Qpm0m9NM0Nk5m4m6K4O5J9j6j7%L8N4Mm4LK9l0QQ2K4k9j2l8r0p3K1Q5Q2M0n2
37552e93o3J8Nk1M0K8m3k3K1J1K6L4p7j03M6O9j3K1K8m9n5L9J01Mq3Mjj12l3P1L1K4M9J6n0
37546f33r5pQ9j3o7J2j8k7O1K2k7M3O2L4K8pj6K1J3m0l4K3J4m7n9j0M5Mn6L8O8n9m6K7m2o9
37539g68oL0L7M0O2N1JQj0r6n8N0K6m3k5K0M0M1K1k3m8l7m4l3N3Q2m3j32j9J16Q2j0m2l1K5
37532f83O3K4k5n3o3j0P3J10O0l6o9k5K4K9J2%rKL4K2m6p9j1M1l2l1Q9M7r5q3J4O4P2L5n5
37525e90j09m3K0lM1R4j0j06l8L1K2L1K5k6K0J02Lj17j4J28P1n5r0m8J9J7n1k4N1L3j0k9m2
37519f97j2J5mj2J4Ko3o8J7P2N3L7K7l4p6oL8jRJ5l9k7J8K0K5K6qj4J6j4m2N3Q4m7p6lk5n1
37512g78j5J7J7j0j9nK7O4Mp1mO4K7j6k7jK0lJ6M3rn4k0M4O6lm7LJ2NM1j8o9mj9l1P1N6rN
37504f30n4n3N6Po0M5P6omlr1q3Q3J32k3n7Q7M6j20n9O8L0j9l9q9m8N8N2OM8N6l0n4KK2nn8
37497g11l4O6M2m7k2K0J6J6J2K2N8O8rj14p6L8K4k1K7L6o3p9O4J12Om3l5J4Q2J7p7m5j6KO1
37490e89L1p5j01j9P0M4l9qO8J5o0k6K2L1J9j9J1Q5J2j18p4M0K8jK2l5j03j3Q2J4o0m9l4J
37484h28M2Jk6M0O3K0J9J5nK5K0o4o0L5M3l4k9L7Pk6N3N1m6m7J9L5k5q3nL9n5n7j1pR4J18
37477f32ML8O2p9p7K5m0o6Q4R0n8k6P8nm4M0j3q6l2pM6J34O8n0n3JJ6o5j25o4oL0J20J01p3
37470f64r4P5O3o6J9P3q3q1O5M4lJ0l8l2K4j8j0M6k3n3J9O3O5j0n2%o0r4N8J03jn5k7P8Q6
37464e73m9q0j8L0P7L5l9j0%l0pK7N0L3p1r6N1J03m5q4L7L5k9j3n3o8P2J26rr7qQ3Mp6NR5
37457e92N9m2p3J3P7Qj04j15j0K0n3jQ5K5kM6J1k3OORL1k2p5oM5LNK9k5n6QO9K9j4L1J3m7
37449f32L2M9o2n0mm4m3oJ2M6O8J5n7m0RLLL6M5k1o2K9N6l1%O7ko9k1J2m6l5K3l0rQ7Qk2Q5
37442f01M7n8l4K6lo7RR3l1o0R8M0j29o2M5L4K7M1K6l5n3K2Mp6RP3o2j28k5Q0J19P0o0j05
37435g26LO4on0%K5mRM0Ml8l8l4qN5O4j6m5N6Q1j7k9j7o0mO5Ml3K1J9o4q6J0P9L5j3nLl3p1
37428g60LR8J0q9k3K4j6LM4Ll5J6M0k6j5P2N2l0l6j6o5o4N5J06L0k1j0K8K1m8lR7L6p4m7K2
37421f18J7k4k6l2o4k2L8J2K5O1j7m4P9R9l9j04m6K3M5K6j7k0O9Q0o3p4K5k9q3KM2j7q3m7
37414h26O5N0l3J0O5Mm9JJ2m1K1R6J7n3l1NMl9K6J06j8q2Nj0j6L3K4L5J1m0J9N3PNJ0j5m0
37407f09n3j1M7J3o5k2R8O0p3m9J4n0n0N5K6q0q5l2L8O7J3N1J20Jj20q1j6M6Q7M1lok7lP3
37401e85O1j2k5j8j4j3o3n0M9Oj12q9RO9M7J8P4J5j19j2J34M8m0j9oqj3JRk0K0N1m9n4O8P8
37394e64M0K9m3o2j8m9j3R2L5n0K5O1m8r8k7K5L6K8l1n0O0J20J0q5k4L4k4n7kJ3j1Mol9mJ7
37387f76j3J6L3l5k5O4J4p7mO2j7n2j4j6j7lL1Q1L8n4m1jJj1k2L5P0k9m0M4j5n1M0K7k6M3
37380f40Q4k1r1NO3l1n3K4M1M9N8jk1K8Mo9p3l8%O1M2o6o4N2R8J6q1l1Q2L9o9m9K1K2rj6J6
37373f18L2k3m7kJJK4k5o0LN3No4j5O5J9k1kj9RL4m4n3N0P1j7m7Mlk6L5N9j3l6OJ2k5k6J0
37365f93oo3k6O8N2j4PK6K1K0l2m8K9N6Qk1pJ1J5J3m8j03KJ18J9q3J0N4n1n4L4Rm1LN4L9J1
37358f11M4L7n9q5m6k1M4N8mool3%Oj8Qj5o3J1J17Q2n3q2L0N6n4j02m3M1R3M6j9k0k5k2K4
37351f90K2OL2Pj6J7j5l0O3O7k6o1p4p2JM9K1J3L3no3m0L3N8K1j7MO1P1jo8n8k7k5nOj0J1
37344g07N7N3j%M2ro5m0m0k8K1OK4N4l3l5O7M0l1m2m6oJ5qK5J0m1O9R9r2r5N0k0k7J11L1o0
37337f52J2l4o8J3nJ2J22N0j04r1LL5lk3QLm4m0j1L6J43J32n1r9J5J0q0n8J6Nl1J8N1J4J7
37330f79J7k2j7KKK3J9j5k3L7P9k7j16k4Q2M8n4n7N2M3m8k1k0m5M0K0n7N5O6p7k0M8o3m7N4
37324g45L2Lj8l8J6K7k1rK4M3J8n7j9R9Q2mpK0Lo7j00j9M5lm4rJ7qj7L1P4M7k2o7o2oM7M3
37316f71K0K0Nk0Mj0p4m2M8O2J9nL6N6n0r6J7O2Pk3n7r4l9N5Q0N6L0KnRQnk7l6L2O4l8j01
37309g01k4L3Kl8j8L1J5J0Q7L5j02l1O1nJ0M0o5m9O7Pq0j8M8K8n2q5J7P9j0n6qK6P0P8k1q9
37302g08l4M7N5LlM3J7m8l6kKK4L7%k2j2j7k7j3j6l5j2O0R3L8n9j04o7lK9K1J9M2J5m3K4J02
37295e90J8m1Qml9nnl5j9KnL0P3j3o1N8L5r1J8J16j5n4K7kq1o6J9K2n9k3P3M7J1M3J9n1n7
37288f97j6J8L6L5M9O5kj10r7J6M8qj1j2m4J2O2Lk4lk8m7j0K0K1N6O2l6m4K4l4m3O1L2k1J3
37281f54j0qO9L9m1PN4l2r8n4OK3j8p9o7ON6O3M1rl6J8O3Pm9k2K5L2j5n0k4L4J01Q2l1o9j5
37274f55j6l9j1j6p2l4P5P2j2oL1om2lM4K6l1l1J9K9L0M5j6n6Jkk6J4l1n6K7J6j7M2N7K6k8
37267f52j02m3Q9R8Jr1n4O2P2K5K4K1k6j13r9M0L4m4N4R5l9p8OO9M1m0l4j4n8NR2J9p0l7N4
37260f93R6L4j6Lnp1q9K6P6l1l3L3J9O0M9p8m7K5o4p4J2J7N4J18M9j01j46k7R0K9m8jM1N9
37254f34K0r3l6Q8J7k0L7mk6J4j1o6q4j1P8N2J0J1m4m9L4J9l5ok1n3K5R1N2pMO1mj06KP8k4
37247f41j1Qq3MJ32L3r2j06k8Q0J3r6K4J16kk3P1K3o2j3K0m6n6J4O9N6k9n5K4jq8MJ26N4p3
37240f34p5KJn1MO8J5L1J13J8j31r2j3nN3P2j5m0j8j6K6Pm2OJ3j7J0pJ9P9j2l3O1no9k0MM3
37233f50K2m0L6O1k7m3m7qP6rp5M0K7j01p4L5N5LMN9M1L3O7l8j20j0K8m9l3L7Q5N4k2j1j6
37226f10o4mJ5n8j3N7M3M2J5k9M0Q4m3j09MM5k0oK3j5j7K1Ok8j2K4L2J9JKJ0qQL5o0j30j1
37219g11N4n2m5N6Qm2N7N5j03r7J06J12j09j12N7M7LM3K8K8L3l7n0jM1N5rk9L4j4r2k7K8k1
37212g06j8K1nJ3O3j5n8N8O0n6k1N0k7m1O2J5j08l0N5j1JN2m1q1K8O3MjJ7jj4j3J4K8l5n2
37205g30K2K9RJ0o2o3L7K0mO6Pp8PN9lj0K6J7mk8l2K3P3K6n6n5J5L2j9l4m3o0RN3m8o3P0O6
37198g16l4lL9j5l8lK0K7RRM9M5Mk4o4l6O1K3n7K7Q7J4j7Kl9p7oQ6N0j8mMoJl0n1J3O7Lq6
37191f84n9M1J06O8m8q2kL0K5K9J4J2pk3pm7n6Qk3n4J2L1L8M6k3m9j3pq%J1L3J7RL1J1j3j4
37183f47l6j8jn5k3P1Lp0J3L6lK0J4jJ6J0K3L7Om3p4j4O0Np4o0L6J12O7nm5n8oj0n0K0K2p6
37176g98m7Q0J48P3p2p0N0P1k2q3m3Rpk3K2L8m0n0O3P8K7M0j6q4l8j7j4M8L7k6k6kJ6K8Ml7
37169f83m8J8Q5K4m7j4Mj2J5K8J0K8L0m0o6J0L1m7n5J5mo2oO0O4Q3L2p4p5n1m8j0%L3J07M3
37162f22o4j9N0l0j54r7P3J17P1L1k3m7pL7M8K4Lj3m7l1L3K9m4o1mK0J5K1j8k4Q7Q0n2j2N4
37156e76m2m2L0k2j4L6k3m6j3j2L2O3J6l2o5o1MM8M8L2k3n8j1J1j2J3N1L0j5o6p2K2J05N1
37149f13k6J1K4n8m7J7J7K3k1p1K2P9nm1NM4K9k7l0Pk2n4kN3M5M6Qo2l8KNN0J4p6rP7Ko9L
37142f88N9j2k4L1m3o5N7K3r7l3O4K8KK6j6q5l1P8N9m3l9L5J2l4K5P5L8qm9o0j0L2Rk9lM2
37135f74Ok8jj0k4Oj6l6L1O9Nm1J5O9K2j6K9J1p6n4nl7j7J6jM0L6j6O1R3l1r1l9K5J0p8p0
37128h17J4M0K6J8K2l1j05j4P8j6rP5j8l0J24J16rm0n6p6l7J8%p7l3Q9O7J8M4j1o5j8j0m7
37121g70j0N8L3l9QP5K1k6OK2j5n7l7MJ5J5J2K8L7orl1j24m7R0K3kP6jr5l5L4N4M9j0q3n5
37114g92N5L0q0k9M9LL9J28M2j14j13JN8K8K4M7Nk8M0K4q0l5K6l4J9J01j6j22m2O3M0l1NP2
37107f17L4m1p7n7%Ok4nN0N7koL9j2n1nm0m2O1L6lQ5K3j24p9qkP1J12M8J0J3j8o7m5K6K4j8
37100f48l1l9lN0K2kL2M7L2j1o0m4J0L3%n5n3oL2N7K6k9k9l6k8M9L4n8k9N0K5m2l1L8N7Ol5
37093f69k8J0L6M7M5mk5J8np3l9L4K7k6m6k2K2M5Jk8J8kq4o2J%oM1O8k2p0L7Q4K9N2Q8J4j20
37086f14j20N5R8l1n2l7n7LM3K4J0l9m5J6ll3L2N2k5k3O8M6m8pP0K5l9l4k3m7m0QK8L3J4k3
37079g15K7N0m2l0J0n7j9K4k2N1Q3oK5L2n4m4oJ9No4j1P1J6k8l9k8O2M4p4n9K8M4K1LK0M3
37072f20K0%Mmk7n5k7M7K6l1j9m0l4O3K3p9oP6M7J5ooJl2m6J0L4j8nO7Pp0lK3l5k3K4L1nm9
37064g22k1K7Mk6k1nK7L3jOL5K3L9N8po2n0l3l1lQ7O9j08j13M8M0j2K2OQN8Jj00n8L7Ll8J4
37057g66K9M6O9Lk3J1k1l3l1n3J1R9P7l6j05m7J6L2O6L9k9l2l8OJ19R6onJ8m8j19p1J1l8o2
37050h15M7M4l9M4J16Lq5n3pK0J8j0k8j8L0O9K5l8k8K6L6mk0k1l4PM6K6K6pm5K2K3n6kL9n3
37043f96p0M2Q7rq6p3n3J5R3O3K1J8j8o3q5k6P3N4k4m5qN8M8K0N3Jo1qKk1K4L2rJ1N0J0j5
37036e95L9j3j24m0O8km8jj3m4nJ9nMj7p8oJ03M7k3lJ2Pj2j8L8L9l0lP5M1l5k9QQj5k7l8l4
37029g50LK7j8o6k9M8N9J4jk0n9l4NK4O2K9l8K4P6rm7pk2k2K0nk2M2L1J1Q3M5o1k5k9j01k7
37022g89L9K1N5M3l5m8m8k9M2L7j1K8M9l3n1M2N2rM5M1j09r3P0Q1kj7om3m8L4L1n0LL6n1l4
37015g57N5N1lj6M1J6o3J1L6n3KJ0r2j8M1k3OM0om9n1M2Q5j3l6K6K8j2l9J1O4j0o8rj7o5M0
37008g95J34K6p5j2O0L4k8n5l6j3KOL2P1J7m7K0N7n0p8M0L4p0l3M3Km0j2K8OkO5M8k1j8n7
37001g17o5J7kl9KK2N4M6J8M2l7j12JO0k4o6l4L9O1%j9k0l4L8P0j4l2K6L9J9JK2J4q5p5L5
36994g49K1k3K1J03J22n7k13r5M8O9M4KN4R5Pk3k0o6oO1Kl4k7k8K3Q0N1k2m3lJm1k9L1L4o
36987f16OK1o6j04%M3PK6Jk7K6j2o2K4N6K9J1p6o1Q0N5nO1Nj12q9k6P6J52J2j26o5J6O5R2
36980e83J8k8K2J6n1p7n2j1K1L4M3L8K9nn8n4NN4N2j1l9Mj1k3M0L5k8k1Mj0k6nM8M1l4p6n4
36973g53OO2J8p9k4J03N0j7M2J6l9L2O9Jk4Mm5j02qO2l3p8k8j0J7O0N8J9o1j02k8M8M5O8Q6
36966e65k2j12l3L0m6n9J12J80j4j58o9J6MO5J22%r7m6o0n5P7P3k5j3l0q0KQ7N0J4K8%k5r
36960f58n6o9L3M9K4P6Kp2N8P8n7k8J7k5L8N5n0l9K2k1n2k5K4M4l2m6O6N9n0m9j0j0jlJLj9
36953g23K7M6k0L8R1n2j01RK7JJ1Lj0m2o6J6O8noL2n7r8J3P4M1Ml1k1N5P2l0q3j3K3K9R3L1
36946e54j32q2O4K4k1N0Qq9k2Q1M7j2l%k4l5j2L1Mp1j4O3l0o2L9L1k1K0L4Jj9j3K1O1O3J0
36939e64p4q5mM0ok6M3K5q8rJ26K2l9M6ro2J2K3Kj0k3K7Qm6K9K0q9j0O4o1p7M5K1m7kK7M9
36932g02P8Pm3PPoK5LKM5Rk4k5q2q4oK2K8J5l5NP9O6K8m8j12l3K1l6J2O8l3l3R3K9q6J2P9
36925f48j4m1l0n6OM2k6K5R4j0l5N4Qm8PJ4pOk4n6j3L3L1Kj5J7M9M0K1l2r0o4pkJJ7K4J6j1
36917g22nK1j5j7O4L7o8l8K0NM3P9Ll9L0K2q7o6K4j7mQ7L3n3o1m3K2O1M3M1jj7L5j4q4j3M4
36910f50J9M0N0o4j00M5P3m8m6pm1j2J4j3K6L4n3l8J8m6j7J34J01m5m3k6o4rL4j9j5L2N0N6
36903f30Om0k1k7m2j2K3N3O4L9Ok9n3m6j8L6N7Qn3p7j5Q6K7q1M5J42l6j05K8J1o5QL8j1K7
36897f57K3m8J7P4k7n3ol6j3M3J7rl4m1L9Q7L9rkK0k3p8m8JLkklj9mO5M8k0PJ1KR5M3j40j01
36889g41K5j6l1N1O2J2j6l5l8j5j6l9NR3R2On1p3n6%MNM1%l2L6M2j4rjk1RN2on9J8O5K0j7
36882f48m3j9J9j6QM2m1n1J8J5K3M7J0j3rj1LLk8l7NL7K2L9P0Pp8m9j2m0jP5O3L8jr1j24p4
36874h42%M8K9L2N3lk0Nm1j4M4k2oO4m2n6R3M7p9m0J4k5r2n1J05J29K7K4N1Km8l6N5O0o9p4
36867f78K5MpP1O5j9p3p3j1No0k6R0Q0nk0j0k5l3k7k6J5P4j1r2K4L5p0K0P5k2NL6k2%kj2N8
36860f42Lr0K3Q3l3m2M4M4L3L5j8p3q6o1K4J03P1j8m1k7j8M2M2o4o6mj0J7K8m2o9k3O3R5k
36854f79o4%N6L6j1j5nj5K4M0jK8L4p4q4L6J03P6j9j32j14j0J6L7Q8K8l8LJ9l6o8j4K9o1q4
36847h71N2P4J1K5K6J8K5J3K4k6q2J9O7l3l5J9onM0L0k7p0n6JL0LkK5j1m3K3P1L2%J2K7J9
36840e81j6n6n5k3j1J6L0rJ7O0j1o1l5J6J09P9o4l3K2p7m4J17Q0p8j02oJ8p5q7K6J07J11J9
36833e97q3j0M2n3k2P0Ln7LK3l2k8K4ol0K5K4j4K1L9lj3K7L0oj3k1n3l6N4J23L0j14p3J2j4
36827g28kM7Km8k1K7K5j3JL9J9j1j1k2oL3Pm0k6j9j5lk4J0P5K4l4J5N4N7M8l8r9RR3po9JO
36819f44rM1or5k4O3J6o3o7j7Jk3kO6Q4L1lKqj9j9l2j7J0J0N1Q2Nl9J3J5k6k6n7q2nP9O9L4
36812f11Pj4j9n0q7m0K5L8O0P5J0m2j8j4l4J3N4J5j5l7p2NJ04L6pN4k3j10RQ1l1n6L8L5o7
36805f88j01K0J47N0r6oN2r9r2M4J4J0R0j4j11MM2l1K1R3M0mJ0k2p0m6j2J2P3L1q8k1P3j8
36798f93o5NL4K8Jj6J1L0M4Jp2rP3Pm4k3j2J1K6J5K3kn3l0lm8n0K3M7N0O7j5r3k5j2q0j0N8
36791h01RM0O6m8p0M7J04O2Jj3J6j1o1l4K2J5l1j9K7k3q0j8O1O6Nl4L4M7o3p1K5L2j4LN1J8
36784f40j9M3Nj24n9P3O4K0k6l3M1L1l8l7l1k2kl6l2M1P0Qo7j3R7N1l7l8o0l0P5O3J4L2kl0
36777f48M4N3m6n7L5K4q6n9O0O0j6m6j0P9Q0k8n0k0o0n2j5l7J8O8JJ4L6q4r1J0k3k7R7J21
36771f55M8Lo0o2P7O2j37j27OK9N0L7j6L8L5qJ01P7j53j64j3j6j9J02J04j6%M8j3l2l2l4J06
36764f34J31n2q2l0l5N5M9p9l8J7k9K7Q7Rm1QL9J0m2n7KL1j9j6L8M5J2m3m0K4j3n6J7M2j4
36758f77j0L2Rm1j1K9j4n0o3m0N0N3mL4rq7J1P8L4M2K1j3L5K5l8k1Ok9k5K6J7pNl7l3N9K0
36751f23o1j3k0m0M1%p6K8Q8j3n0J2N3J2p6o3K9L8J7j6p7L3J76M3o4M5K5q8o3l3k7M1M3k1
36744g00j2K9J8k1m5l7J2N1Ol6JOk7j2J4K9j3q2k6N4M1J6j6kM9Rk6j2nN8O8l0n1JK2K8K6L0
36737e85Qo9j05j8Q1N5Kjm9q8j7N8M9K0K5K4o3j32l1R7N3l5l0j3OK7PK3M2j6k7L9L2m0m5P
36730g09J8L0P7M8m0q2n8j2j4NL5k7l6K9J4Kj9r5mJ41L7q4M2J37oj15m7J7Rj6qL9N5Lm0k1
36723f95J8ll4OO2M1l2n3j6j0m0j9L9L3KKm8n7O5P3m1l6RQM4Or3n2L4RJ4N6J4PK4o4l4R1%
36716f70q9K9P3jm7l6O6O6j03p9J10P0m8pno5J4O4o0r5QJ5%M2J8jN0N7J4m6o0J5L3l5k8kj2
36709g45J8K8lql9p4j6M4J7L4R2J3q9k7K2MO6N3o0o4k1K8P9%p2j5krLk0J1L4j2J6K6l4L3R4
36701e95J9j2m8j18k6Q9K9l8%O2R1M3o6j27q1J3M3kj9L7M7n0o7N7Q3k5m2Nk6%R4Lq6O9J01
36695e43n5m2Mn6j8M6%j1L6Lm4j0mj8N3P3j2n8m7nM3L0pl5j4O5M4m4l2j5m8m7m5K4J21M2l8
36687f64J1m7j00L1O5rL7N8mJj6q3m8K1J4PK9J9k1m0j0J4J0K3K7J2K0k8j11l8P5L6MRm6K0
36681g22J48O1q4q9o5rM4j7n3k6k4M8P4n0m2Q5M4m9K3J09J0j03m2Lj3N1N0j3KmJN5K3l1m0
36674f45n2k4J1jNL5K8k1n5lO0J2o4kQ2L6jJ0q6j44LJ22M0n3j6Oj1M6O0k1j2M3j6r7o1L9N9
36667f88J4K3L1k7mP8j1j33kJ32Po3J2m4q3K5%o9O2J23k0n4L7J3o0o3k3P1Q4n6o8N5L6k7O
36660f86K7J3J4K8J1n1q1l8M3R7L2p1l5P4O3l1k6M1L0km7p9K2M6r9j02K8P5M3l9n1N4O8k0
36654f49m9j6Ll5j4P2L3n6NQ2qj16o7Lj9KO3N6K7kl0k0KLqkJ6j0k1J4K3N3P2Pk9k4j7Ql5o8
36646g51PL6K5Q2R2j7j27r4L2M0l4m6pN1K0q7m1N4J7KM5Qm0j2K3K1L6M7rm9KL9j6n8mL6jJ1
36639f67M0m3r8KN1j9lL0p3o4Q6O9k7JL7M0K3k6j3J6n4p4K2N1j2k9K6N6j9o2L4M7k6N9Q7p6
36632f08j00J3K4k4m7j3N3N5K2Jj8k0l4k4N1N7l9n6L2M3n9p8kJ0K7P9Ko8M0Q0j1j5K9K5no8
36625f46n2L5Kl9N5O0k7J5K6p2j4Q1k9q5K0M0k5q7n5J03J02p5o0M8mn0l1m1J0R6N7l7n2k0
36618g51J0K8L4M8Po9l0N7K4jN6mj16n8K6QK3L5l3l8L5N4J8l8r1n4O8Q6k4k6O4Nj10o1N6O7
36611f95Rk8k4K8M7k7o2RM3K6K3j1n9n0LM5M3Qk3l2l6m2k9J2M2L0k1k8O0J12L6n3l9M8N0m4
36605f29o1k6j6J6j0k9P7O5r2n1Q3M0j2%m9l9P5P3n5j07l1M8L7J0K8J5j8k8m4l4K8M6k9m5
36598g64O9P4l8j4K7qK3K7J1M3j6n6k5o0m9j1l8J3P5K8k8l2L8N9l4o0l6m7%R0J03j7j17k1
36592g91N8Mj3mKJ5k1J9J02Or9rO4oj7P1K3j13q7J1Nj6M2P8kn6L9P1l1l5J1j9M7J33J5q5k0
36584f08qm4l1j5J3K3j1rj0k5k3m6nR3P1nj4j1l3l9lL7K1j7k5J5K9l7m7QqRN3l5n7N1J8l9
36577g64M9M7l1j0J1j2OM5Rq3l0Q7j7q1Q4Q8o7n8J5J4OL5M8j2l8M1M8n4p9l1pJ3L1Qm1k3N9
36570f94N9k2j7J6m5n8K4O9L7m1p1m0o0k3R9N4l9L7N2j2N9R7j5r5r4n4Kqj7M2P0L9lk2J4K1
36563f39m4l9J6J0MJ9ml9k2N0O1l2n4K2M8L3oq6p0K3M8N1L4l6k5Qm7m2K7L4J5jj3k1n2k2O9
36556g22M2m8LQ8L2m1%K6mj8l9k4K4j9m6M6M4n2kO8Kn0m3k4L4M8k7n8j0K8j1l8M3N0l1K2N9
36549f48j8OK9n9p6j0M8Q1K9p0p5J9J6r4k0J15Mo5N0L2k7K1j8p6nL8l3m4P0Q0n9k9J03M1l8
36542f82Rlm3j1RJNj2J6R7N2r0q1NlJ0O4K1o9m9N0O2lnmn5m5L2P0K5m1m6l4l0RJ0n3l7N3O9
36535g27Mk8mK8K7MJ3J1n9m2N8K5j0O5L2n1l2l1j9N9M2j7qk0l2j5k1K1M1m3m5N2J00P8l3q6
36528f63J0%j00l5N1Rk5nPK0M2jn2L3J13L7m6o8l4M7L3n7k6P3M9l8j6N2L2k7o6r1o0K9P0J8
36521f85qJ9PK4P6K4p5q2J3P8Jm8RJ4j6m7o5NP6R1M2r1j12L4O4m8r5k6M7Q0J14Q4l3j16j32
36514g77n8M9M3K0M3J0nM8K5o6r3m2K5P8O0k6n0QJ8k3mM5L2PJ2oJ0K0r4r9O9P1m1j9Rj5oK1
36507g01M9L6k7l2J9K7K2L6mo6k7J8n1p6J2J8m0mL9pk6L8P2J9k8l9p1m8M8P1K6mo2q3J4N9
36500g73JjK2j1J1Q0N7pl4l7j8j7l0RJ0k9N7J02m3p7N9O4l2n0j5K8j0r2k3P9N0K5J7nLm6o2
36493g38K9J7pO9L8k9NJn5p7k5N1J7k7j2k7J5R3L5l8%K2j7l0k0k9qJ4j4L9R7nn5J6K2M8Q8
36486d97k6j22l8K4l8l3M1L3nk9m9K1P8Ok7L6P0Nj07q5K0Kj0K9k5m4J8K2L2L2l4k0O5J7r2
36479g30n9N2P7K7k2o3o1%M6K6k3k4L8N9rp8p4K3J43R0j02j34J0O9Lj0N0M6j6l9m4j1N8K8
36473f54m1J1L0m7j5M6k8m6J8j7j2N5Jj4O0qp1J4J3m2N7J24Jp5qM0M5Kq5n3N0K0m0nL9O7N1
36466e17n0r0l0k0l3K6P1N6pp4k4M0m5n1P7L5p2j2L1JK9M0P%j6m7k7L5O3K6j5k6l8m1k0k2
36459g40l4pN5P2k0n3L6K3m1j0pk7l1o7PJ06K9k7J2%QN9L4j0Ll1q6%O6m9j08j7M9K9k6l8K3
36452h18Q0N7ML0M4n6p6j8j4L5M1n5m0K7J0pMK0K6lm9n2M2Q4k5k6Q2Mj28k8J09L0o4k6n0o0
36445h66R7J33jm2k8l7%M2L6j4l0N0P7k4p3k4lJ0M6J0m1J0M7m3j05k8N8L0m0j5N3L0j1lj6
36438g15k4ORRM5O6M1l1o6j7NJ6M4l0n3M0j6r1jJn4%j0n4J7O7K6J1O0O0qkN2K6l0n6n6l3j8
36430g64K0M2j6%P5J4q5l9O6O0k7l6J0j2l0j4j5K2M6l3o0rk7j0R4O6n2l1L4Jl6mN5N2o0r4
36424g97O1J15k5m1M1l3r9j2P7P1Kj3K4m2r9jN7Rj2nk5l4J3M2%kNl3j7rl5L4O3j8m0oK2M2
36416g20N7P7N3j6n1p0m4N1M4p9q0M7P1J0j4o3n6N7M0m9nQj7Q7R1p4r4M5Q8K4l6p0n4J6P3
36410f53M6l1o3l4K5O4K4j3J4Qk3m5p7k9M0J0K2R8N8l3l0kl7o8l0j5k3N3J00j0j28p5J00J18
36403f39n2o4M9j7q3M3Q7l6n1N6M4k4J4J1n3l8qnJ0J1j2m0mO5j6j08l2K3J2J9j3j6O1O3m7
36396g90n8R4J12n6o6N5L7m5m0QJ3pPL9M3j1m7J4N3Jm9o6l7J3J3J1J8%kNmJ9M3ro0k8rlM5
36389g44J4l7L8P1jm5j7P3P2m1k6N2j1o9k5k4m0J5M2Mk4n5k6O6L8m1k7j6J4O5kn1pk1j0O5
36382g31N2K2J0p1q6J9N4rn4k3M8O2LqM3K4n6n0Jj6pN0Oo7k3K5LJ6M5j8q6k3O0K2m0m4k2N7
36375h12J11L2j9Jm2pJ06K8q8k1Kj5O9L8p0k3J9jMm3m8K3J6j0PloJ7M9L8n5p3K9Q7Q3K9p8
36368f26p4MrJ2P5Mm9Rj0k6J4m6p2K1L7nk3l7j6MmJ4N9O0nl4M9J00N3k8j03r1%M3Mm6l6K0
36360g58J6k8JO9J9q4k1Q1K7k0J7L6K9j0l9m1m5J7O2l2p6M0Q0m0l8Q0K1n2k5j16q8J37J14
36354f67l8k3j8k1N6O5k3o1LM9j3p3j6O8L5o6p5K9R9J0o8L6Q2m6p8Kk7p5J7J13O5j5j9K9O8
36347e96J5p6n3J6J6KM4P6mo7lJ1m2k3%LJ6j8k4L9O4J2p6p9M1O6m6l1O3J3o9k6K5K2K8L5l
36340f29l3OK8J2K3m1j19oL4j01j4J30km9O3J9m7l1m9k1L9K0j0k8m9k4J0K4P0P5l2p2%K1N7
36334g26J16K5m9j7m3l9K1J0k2n2m2P6J13N1L7j2o8l9l0k0N6O7Ln6q1j8N6K4j3PKoJ3Kk5O
36327f73N1mp4k9K9L5J8m1r8q0QJ10J09lr6p9L6Q5ll2L6M1j4k9OJ0l2l3J1L5J5%N4N4m1l1
36320f49K4npmn2l8L5N4l4j13NJ50P6n2m5JLl5p7l7L8L0K1L8jJM7K5J2j9j10p0J9j2k3J1K4
36313g69N4L0j6M1P8Ol6mJ4k7p9m6M9O7Rk0j1J7N7K5o3p0k1RO7M5j04j04N0L9n7pM9nj7K6
36306g24qm3RK9nJ9P8P8j9r1k6M2L1J1l4j8N4j5r8n3m1j7N3L9J8K3%j1mL0M8j4m7j3Nml5l7
36299g90ML3M9J3n2k4M8P0Oq3n6J3oKN4J6n7oQ5K1o9oM6K6no1l0M1NJ3N9Ml7m2l3N3M7n1k
36291g02N5l7o2J6J7k9jN5L4qL1K6p5o9O2Q2l8p2J2J1p1l1P3P2K7Jj0K1Rn9n7m1l4M0O8M2
36284f42L3k5n1Lj9l9J2rk5M7M1k6nJ6nnm5q0KN3P%K3L5mj05r4O8J10j6o7J8M5j2j3Qm3n8
36277h67L3P7K6J3Ol7j3M9lp5NR2j5r2K0M9j3QLnJ9n1k0J21J9q9Q2J12q4r2RQK2mr2l7L6o
36270g86J6L5m6m8RJ4M2N0j0k5J3L3Pn7n2QJ2K7N6rk9N3M8j2j1kLJ0m4q8j5P3O1j4m3PJ5o5
36262g64m8P1N4n0k9M4J4m5k2K1K5K8K1mj1MJ1nj4L3O9J1o8n9L7Q5Om6J0K1p0j14k1P4K4m5
36255g52k2LM2Q2Np3m0k2k7qj7j9J3K6K9K6L0M4J8k8l5m9n8J2J10J01nn4M%r1r8l6oM6O8%
36248g81l0PJ4J0L0K6pJ8L6k6j1P9M8k0k5o6n8L9J6l7M5N9k9k0jl2M9P1r1j04O2Q4Ok9l7K4
36241f81N4j8j4M3l7j20m0Q1R1K2j6j9k2K2M3l5o4k7l6j0L4K0M5L2m5pL3j6KRl0J5L1l4k5
36235g19J8Nj4j1k9l8L7P1m0o4N6O7LK4L4k6m2Jk9o0M9R9k4q7k9Lk5o3o7mQ3N6m6j8N4K3K5
36228g27O0K6Kmj2K%J3M0jl6pj5l9jNk4Pom3M4P5j7k8lj1nm0n3K1M2RO3Q6l8r5OJ7q2o5J8
36220h16M5N7K6j4J3jk6M8K2q5j8L0n0j1Q4P7L5J1%n0q8lM2j7J3L2q4r4O5J23J4m9qK4N0N9
36213e44np2o8jN4J0p4n4L3J4m0J5M2k3l1j9j5J7k7n6NJ9K3J8l3L9R5o6j37j7J2k7J8M1jL7
36206h18J07N7k0l3l6l2j5J6O1N3j9n6K0Q9L1kpj09q7N2J1n0K6O9M0k3q5n8M4O4o4o4J24O4
36200f50j35jJ73N8o9j19j40j9J22Q9J5Qk0m0jPqK9M5Jj2Qnk3MPl9m4k4j5L4O6J0k0J2j0n1
36192g57j5L8K4j1ML5qn5oJ2l2k8k1J6R0N5oK2J8j5k7l7j4J1kj4QK4KPL1j2l7%MJ6O2L5o9
36185f52r2K4O5m1m6M3J7j3M8L0m3m7n0l1R0J26J6n5o8m5K5M2j7o4p4m8pN2P1J7K1M6j9k2
36178g01Rn4n9jJ1L7L2j5J8N5j9r8n2O9P0l7m3L5K3l4NM0k7k1N3nl6N4K1o2j6M2M3lm3K6M4
36171f39r4q8R0J13J6k4j05j52k2O2M3P5L6o7k3N8K0l9nP6M1q4q1PJ0PM9jr7m0Q9P2k5j8P
36165g33p7q8N4J00L2j1n2J1J20K3n0N5L3p2m1Pj1r%QQ1P3p9m7J20Jj44qM7l4lj9j13p0M4
36158h52N5qJ6J04L4q0j5K3j3K2P%Q5Nj15j3O3j5n1m6m2L1Q5K0m6m6l6K1O4J1K0R7N9o4j17
36151g37o4j1k9J2J00L1j23j10N2R4%QN8l5o9M3N7j2k5l5nQ2N1m3nL8k4n2j3OK4N3L9rl3J
36144f85L0ml2lj0j3L4J0j1M3Mn0K2M2l4n0J2M8J8j4j4l1m4k9j9j7K5R1M8k5nj9k0N1l0j08
36137g89J1M7%N4P3J1n0p3lM2l9n4M9N8l4m2MJ1N2P2l1o5K1kq4k8N7J4m1K0N4k3k3J3o1k4
36131h03J04Kj17qP4K3pqK5P4L0n5l1N5K2r4j07nM3k3m1O1P5j8j6M3M1Ml9k6qo5k9O7J1k7
36124g73M3J4l0J6Om0qN7N3k0k1L5m3r6N0L8j11kR1pM9Q0o7m8L8j1k0k1m3K5L4n3k8Q0O8m1
36117g06o5nRK7P6qj24m3P2M4J3K9K5L5J6k5n%n6l7O1P1j9m3Lj4n2k4J3K4J2oRL4L8J4j5l
36110f25om7j5K9Korl0ON4L4l6p7lP2K5l0JL6k8j04J9J45Pq7qn5p5O4N6j8N0Nj12j0P2J4O6
36102f24P5o5m8L9l4o9K5N5J1L7P3j2o5l8p4o8nJ2J24J73q2k14l4L8RQ5N6q6p3j4k2M1O7k3
36096g30m4j3JP2O5p4j12j2N0L3K3O0O6k2q6l6K6K0j3j6J4J7%K3J7j7J8J4n6nO5k4q9pO4L6
36089f72j5l6k1L1N9mn4k2j7mM1jm8jRk3L5J05N1j9Nl0j30o6Q5P6k1qM4j4o7k6j0J0N7L4L6
36082f31N6k7r0l6M6P7J5m1k4k3k0lm7n2L3L8j3K1L8oRK3m1l8M7K3l6J6K3o4l3M2j6o2J0O0
36075g26J4k1NJ0k7k8rj0LL0K4mkL3M7J2o2j10l5R2P8rJ9M0l4l6jk9j1J7l5l3L0Qj5M4O7K0
36068f44k0j2K9J9n9l7O1K4m2K0K8l3J0J1q1o0j6k1M1N4NM1N7L2%j11o6J09J6j16J8N9m6J6
36061g14P5l0n9J3Pl7j4L1L2rl3j4j6l1JK0MNJ2K8O6K5p7p8j4J8O4O5l4l5N7Jo0Ok0p0J7M7
36054g51j5J5O8J4n0j9J8QJ7Nk4kOK8P8qq8J9P6Lk4k5k2L6L3l7OO6Rl2n4j27p4P0N6j6J2J3
36047g12j5J2j5p2PR7L8l8m1j9K6N6J4k3mk5m4O2Q8p0q9K2j0l7M8M1m3o9n0N0J28%r7M8J19
36040f17j4o3j1nJ3O0K9l3pM2Qk6j1l2m8j6oK2P4M7MJ3j9q9j01j9L9j9l9K4J6J5O9Pp2%M4
36033g21mJ9M0m1p1%N6N1j1n3k5m0n1N2R8J9l2k9%J9l3n0M4Q2Kl4qj7k0J4Pk6k5j7K6O9kn3
36025g65L5N4k4KM3j9m4J8N5N1L2l8r6k6N8L3MKm2p8l7RmJ9R5O3m3o0j7ok0KL2m0r0J4M9l4
36018h13rO1K5J7O7K0m3j4j3j8K1J1K2L6l7j4N4j4m4j5o7n6P2R0k9o9mJ5nk2lO4M7l0j5Kj5
36011g25K9M1NJ3Km0l8l8q0l9R5J08j0m8Kj1l6L6P0Kj7j0j9K3%j02p6J6L1K6K9K3%k0PJ4l7
36004g74lR6P4j9n4n9PJ03M6m0nJ0pnm2n0J6N4L0j6k4L1J00O8p5j16j7jk3J6j4l6J4j7j8N4
35997f96K2pK3l3n9PJ3M3Q9l2j27j6O5L2on6q8l3L5L3J2L7L6l4j2J04N7r3p7L2N6Mo7o0L1
35990g65K7l0J8N8j3m4oJ%L3M7L3ln2n8k2K5M7Ml1M9J05j7r9J2M2l7K1M1q3q2J0M4N9Oo8n0
35983g78k1kJ6kJ2L2k8n3K0L6OL4Po8l8Rj7%P9Q6k7n6L6op7RN2M6M7l7j4R2L0p9r1l1L8j1
35976g49l6M6K1j4M0Mn3k3k0k4L8O5J0n1p2j3R5Q1l8n4qMK2K0J5M0M0J9Jlk8r3o3J5k1n0%
35969h37N7Q1k5q6O9Q1r0m6P1J9lK3k5m2k1pN2O7OPj1r2l3N9J7K8M3o3o0J2j4OK0k0Nl2p1
35962h55O4J03J1kk9l1M4J0l9qn2q7J7Q9M9lLK8k0q8m7J6K6O8P6k3o0K4Q7M7n5o3L8Mj12n4
35955h24L4K1O9Q5m7p6MK5O2M7o3l2M2m7o3N3O1Qqj6K6M6m9r4rJ1j7L4J7j01n7R3O8l3jM0
35948f91lj6jpj8j9K6M6l8o7J5K2m0m0K8N9Jl1llKJj1N0O5n1p7L4O1Kj6rPM9L3o1n6L5K3j
35940g00P1N0l4j8l6q6l6l0j1O6j9o2N1%o1L7N1K6K5m1l4O7P8no8r2n9O4J07J4Kj9r0K6J08
35934f58j0m3j5l6n2p1J7J44N6p9k9N7K0l2J7K7m8k5L2OK0K6n3n5j5l6J6R2M3kJ6K2lp6p5
35927h02Rk1m5O3O8J9N5j0r9j2O4K0J6L7Rnm4q6PJ02Qr7n0M5N3k5p8j6M8J6j2QRK2M3K3j6
35920f74p0p5L1M9p8n7J02R1j4J8O2Kl8m6o3m8%J6rKM7L9K6Jo7l5N8L6ok1m2j4ok6L7P0ll5
35913g40J1K0j0jJ8Ojm9r6KQ6L9M6N8m9q8pJ6k1QM0mmJ6n1m2K1l0jJ05K7m8jn3j05L5J32N
35905g10q1K8P0kmlk7PJ3qLkKJ0j6rkn5l9N3P3K8K9J9q0j09J6Q5jo7m1oL2P5J9p2k8P3L1p2
35898g68j7Q0J0m1J1k7l1R6Q5k9k0k6r4j2J04L8l2nnj0Lk4l8j7L5R5M2n7l0K3k4n2mOm1m0
35891h16L4O5J9PJ5m5m9J2J1J9J5m9j4M9jk6k6k2L9M3J7J7k7oM7m4q5JK0M5O7n3r9K8M2o0
35884h10o1K9R5O1j6j1kn0qQ1N2ql1k9K5L0k4j7lNL2m9j29j6Q5Jm8O1J05Ql5qm1m7N8J10J
35877f04q9m7l0l9J9L2lK1M5K5l8p6QM8o9j00M3Q4m0mJ24or1P5O7m6j4l6m9M3L3K0N6l7q1
35870g56M0N5l6j6L2j4o3k6O7O7p1q3M7J6r0m4K4M5P2L3o6o7K1K8k8J0Q0M7l7q1m7L1O0L1
35864g19K0M3L3j4n4n4j6ok5o%NP3N1n5k1K8m0k8M5j2o6J9N5J4M5J7j06m2Q9K8j7K2Lk5m3
35857g59l1L9M4k4l4j2k5k9M6J14L4o7n1qjpj1J2L5J5k1oJm7K7J57M2r8k2oo9rN0M7J8o0p4
35850g90oK1JpJ0K1J3Kj1K0N7Rk3jl3m0Rom0J9P7J0o2OM6k2k4nq1o8N2M0n3j5L6j6pN4K1j6
35842h02Jl0l0N3N9J6J7m5q3L2Q5N1O4Qm4K9k2j44l6O4k8j7O6Nk3N9O8J5mkk0o3o2j7MRj9
35835g86l0N6R9K4l8m8rL9J1qJ7l4n3M1M0m8k6M2M0Lj2mk9n9qJ2J1J02M5j29n7O7j5n4KJ6
35828g80M8O5j2l1K8J4m4o0k9L1M2Rmm9k6R3N7o2l1L7M9J6n4n4OL0Jn8m5L7L5j4J3J3o9o1
35821h59N4Q9K5l2m9j0K0JJ4O8P5J0o1o5NK3n3j0Q6l9j05N5P7J7M3k7p7nJ6Qln3k9O5O3j9
35814f82j3N3M3j5o4n3K0J5%M7nn6PM3J5k7NO9j8p4J2l6p2N6J2r9K5P9n1k9Q6O3Nk7p1k4P4
35807f87L8m1ML1k2k4j5k7J1L1k0m2nK8J8L3L6n3j9J01kq7K1mp9qJ9K1M8RK7M4p6r9jl0n8
35800h79N8Q8j5j2O6M3j1j8k2NL6j0n6j7J8PJ4Om0RQ2l5j49m5O4M8M3L4k1k4k2q4k1J19O0
35793f81l6M3L7j04q8N3P1J3J4Ll9j2oo5mR2J4n3J1k1o6L5O0MJ0m9j18l1N7N0L8O6M1n4m2
35787g57J8n5m6O5K3l3mk9k0M0M8J4o4n7O9N0l3M9K9j18k7R9k3n2Q6M5p9qJ06P6k2n8j5J6
35780f67%mJ0j6m1kK4RJm4l5P7K6j00k2Mr0kJ09N7J3pm7j7rp7m2P2N7k1j2K9M0M5M6lp8l4
35773g51N0j6l3O8pj17jQ7O0O3j7j02pL6n8m9K0J1J0K2k9l4J8j6m4M3N5k6k6k0j2Q6R9m8r4
35766g79L6O2p0k9J30M0j04l0N8N4J4l0l1n5p0K1O1Kk1J8Q0L4o8j0L7o5m9K9ppK4j5OM2l1
35759g23o3Kpm5M2J06J5m6K1N3K1km5o5j5K6ln2k1P2M7m1k9K2N1J9j01q7O5O2l9oN7ko5j2
35753g88L5NPK9J7Kj1nK2ok7nn0o3P7J21km9j5k3p3j08jJ35N2l7N0L7o7l7Mj7o%j1nj3L0Q5
35745g11j1o2O5N6p4l9K5j3pK7J8kl5n9m5j7L2P5N9J3l8p2J6J04J1n0M4N1l0n1m8%O5K5j6
35738f94K9J9m7l0K3J1j7l1j8L7Rn7M4J40L8m6j9k6l5J8L3m6p8nK0j1M0Q6j7j05l4L3K7J9
35732f90rl6nO0R1Lp8j5Rm9mM1j4m8l5k4RQ1P5l7m3L9j7q8J3R9K2l9L0L2q0n8N5Rp1k6L1L6
35725g31J5j0K5N9J6kJ3%lj2k4Lj6m0M1P4jk2Lj8l1k8n7l2O9P0j9mL5n7r0K8P3Kk3j6l7j6
35717g63L9L7oj2jm1q4KR4Po3M0Q2Jl1j4j4l8n8j4M3M0J2qj6NK4J8Lk2k1M7O0k6KP7k4r8j1
35710g32K2nk2n1JP3K4lL2m3j19j6N8j5NP6k6j19j5P2J1oP4N4m2NR6J5j04r9k4O9J16N3m6
35703f31p5jM4m9o1N7K2l8O0O7RN2jj37q1P9P8l0j9J8m7l7J5o1n8Q1Q7qnM7J2m9k5pm8l7Q
35696g69pj1M4J2q6pJ33O5m2m5n2j8M5M3L9L8ql0j7n2r7j6P1%l2N4M7KK3k0p0NP5J6l0J8j3
35689f92o7M1J10M1jm3l4N1J2n7mJ0m6n5l1QK8J9Nj0%K5K1Nk8o5j1Q5M9n5m0lk3PN3K2l3j2
35682g18N8j2j22k2Q2J2m8k9L4N5NK3O4J5k4j5RMn8o9lK6J8Pk3n6k1N2K3n3k3K3Ln%j2J3O3
35674g24L4j3J8K9rk3n1m8K7L1l3m4pJ3ON7J16J5j12o5Jj5MM2J3QO7P6j3j18q1P6N5q7l0N7
35668g28Kj6j4mO7K1q0k7M6N8N9lp7p4p2o6J4O8L7PM6J14Q2n3q2mnl9j6J1j2n1l1J8K4L7N4
35660f89j1o8j1L4k4k4O9L7r3n7O9N2QK7l6n5N6M2o6m2QK7M3j1k8P9R7n7j11J8M1q2l2J12
35654f78M1r6o1J2L4M8K6%j1n8m5L1J3k5rk4k1RqJ1Q0M7n6j7R5K5r9j7O3j1j4K8m2n5L2K3
35647g29m4j8M8M9lk7PM7J9l2k6ONj4k2NM1K6l8p0j7J6j6L2Q9K5k2l3n5j9nk0J8nm5K5N1k5
35640g76m7K6P9K1n3m1j3nj6m0QP5M2%nj4L8M2n4m1L8L8J2m4m5L9qp2N3J05ko0k6lm0k2P1
35633g40N2k4lk9r8j2R5L8m2n2n3J1Q0Pp9l4L1K0qRN0R6Q5k0n4k3n1J8R7l1p5M1mj04l6M6
35626g96N8N5K1l0k3K4J2n6p3j3J0qJ9J9J6O3L4j4K6Ln1j8L2M2ml2J4oo6rN9K8k0k3k8l8J
35619g72J9J4L9k5p8K8M0n1j3K5k4m5n2k9O2J07M8K1K3l8o0l8n7J4R4oq4j7N6L7n4o1qk9L6
35612h78J35O0oJ2k3k0K8K5rm6k9J7nk7J0J0k1MN2J0r1m6Q8Q3J1nk5p4j01j6Q0K0k5L3RpP8
35605f89O7k9l1J3j2j5M0oo2K1J1p7l0K1L7N9k3n6N2N5m3l6J8K1O6R9l0j13l4k1j4M3mk7M0
35598f89K1j3L0L3o6j19J3J32N4p8r3rK1j8J6O3L1%OL1J5k6RJ5k4Om0q9M8R0m3l5K6l5l8N8
35591f97Q1K4l6n9l2j7k4Jk2m4L8N7m1m5N0P1J1l7l1qk7k4M2N0jMln8l2J8jJ8P3J0j21j11
35584i23M3J29M5j8O2O2n5l6J6q2j21qP1K9k4K0L0k9LJ1n7KM2p6n4R3R2K1mk4k8k9l8K5J12
35578f98P5k7j8L8Rk0jj2k1j6j3K0J5j7jpm7k3L9J2p1m8J6K4O0O6j5l9k0pM9N7OKl5j27p0
35571h65J21J46kn1J3K4k1l5PM4rq4m0O3N3n2q5NN6j1KN2k5k3N4j4l9K0plj2n1K8K2n4K3R
35564g41o6O8O9p9K4J05l4m4O0J4j19j04N7Q7k0k2J4PL8J8l9OO5J2q2o0M1M0j8j3Pll0n1j1
35557h04J9lK2N3j0n1m0o0l2P2Q9J2rJ5POj0k7L2J1o9K1P7l2k3M6J3L1M2o9j02J9N3l2k1L4
35550g20k9m4K2Lj6J6Kmlm7j7O2L5k0k3k2J2N2Pk9JJ3PK9M0J4l6k3N3K9p0o4J5M3J2oJ3J1
35543f82kl4j03o9O1O0j6qK%N7M9o4m7P5L4o4j7L2J8Nj4J2M1l8p8K6N0n1m0M9ko9k6RM1P8
35536g25J2n4LJ03P5q5q1R5N2j06o4L1L6pm1%K1j6k3k3J3P8K6m5LL8j0l1J3K1j7NK1k1j5J7
35529g01J7k2p1o4l6JP9Q0K7lj02r9P4O4m1K7L6k5L8L7n8l2J2oK2M2M0O4K1o4p4m4kM4L1j7
35522g05l3m1k9pj8PR1O9n2k5N1o4j02O7R1rj5j4%M6L7L0j1j26r4N4P7K5J1mNL3j3m7J0N3
35515f52M1j7p8KQ2m9r8L7J9m4N4O5j4k6p2o9N0O4j4k9J9O6j1o0M5Lq7L3N1o7k4M3Rm6m9K5
35508g98M5kK1M4M8N3n5j48l6O9Nk4L9J9QP4J5o0rk0l6L3K8J5K1n1m1K8k5n3J2J2l3j1Q9J27
35501e97J9q7n9K5L0o3r7MO0lk5M5N8nl2qJqk0j8LK8Qn8l6N2L3j9L7P1on7j5LmM0K1o6l5L8
35493g42J2mK6K4oNN1K7n4n9k1LL6M8J9l9p5l5Lj8k2J3K8J2j1l4m9k3J3K7P2P6l0p4oK3k2
35486h06m1M7J36L5o4J3lj03j6O4j3l0mj3K2L9MK2L1m2p1j5Lj2J1Qk4j6j1J9J04Q7l0m2Qk2
35479g25l3Qj1l3L6N5j1k5%K5M7j7r0LJ00L9NJ6o5p3M6J1p7NJ8q2oQ5k5j13l2Q5Q4J8L6N6
35473f40j9n7j5J8Rj8k0k0l3j8pjOk4qO7M1n8o5K0M8J0J2K7QPJ3kj3%Kl6l3J1JMM2L7L2J9
35465f53l7l9Kpl8k5L6Q5K6o3k7M5K5Kop7q2L0N6rk6k4j7K6L1OKk0mlj43j51P4J20K3Q8J02
35458f72k9o8l4RM4Jl6k5pP0R0k6o2Jrj3L5K9j8l3l9KQ5K1j12k8P7j0n3NQJ6L6OrkMQk6p8
35450h42m8M8O6oj6J3qK1M9rL8R9n0j32j6M6K6J3J2M9K5r3j14JL1o4o2N1O7L1K5n5p8M7P8
35443g57qk1Oj0J9P5J6l8M6J9q8j9K0mP6K5q7lJ6n2K0O2Qj7k3J4L1k7l9k3o4l4P1L9o9j5P7
35436g58K3l8kK4K3K9l2j30p4P9Q1K3K8j3m1kj5k7NkJ2P9P1l5r4j0R1M1r6j21K2J25M3m3R
35430g25M1j5PN1r9j81M7J73L0n6l8K2M6p3j03K9M3nK9O4N7l1j45p9J00J17k3p8QN6J3NJ5
35423f98k2j2K2l1o4j5JL0N5j2j9M5Lm0K7N5nl1J5K6m0k8O7L4n2JK2o8l8O1Ko0K5M6m2m7J3
35416g74L4Nj9M9Q2k5n9K8N2K7l8j07rJ16J4j26o9L2Lm0mPNK9j1n5pQj0M9P8J1l7m5l3K6P6
35409g37L4j2J0J8L4P3J6l7j9r0j44j1J04N0m1n5j8kjjk9j7N0Q2P5M5kl5n4j5N2K0n2j5O2
35403f62L4m3o3j5M4J6n0KM6l1k3M9pl1K3l2m8L1j2o9lN0O7M7k8JK0p2RJ35j6j42m4M9P4K9
35396f65n8m5QJ7Ol8k1N7Ko6K6R7N1j9p5n5QK5O7Q8k0q1j8K5M3K5l7j3J4o5n2N9M7l0l4LJ5
35389g09jMK1ll0j4j9k0M7P0pl8j6o0r1J0P0rjQ5Rj16p8K6O9L7mJ5K7j6l2ML5M5M9Ro1p1k4
35381g88M7Q5J3n3l4p3o5Q5J01k9l2L2K9Ol6p4m3M1Q2Ql8Nk1j4P3l8j28M9P7o1K3J11j7q1
35375g58j4MlL3On5j8J6nJ8J1l8J2P4J3m8k7qnRkjJ8j8j4M2j5m5P1O7n2qP7J6m8m4m3j0N3
35367g39M2k5p2o8kM5K7NJ5M6M4mk5l1j1M2J5rL1ml9j2k5j0M3N9M1l8o0K8L3m9n3J2Jr3o4
35360i04M3M3M6M0m8p7o1rJ07J07LlK7J0l1q9q1J5L5NQ3Q4j04j21M8N6k7k2j9NP8O8m2j06
35353h41o9OO5Q0K5j4K0J1j8L4K8j6J0m9j05NM4oJ2Oj4k9n8J7P3J9M4L9j5N7P2j2%%n7n1m2
35346g29l5kj9k5L8P9K9o6o2J8Jk3L8K5k1j7l5pM5lk6K5M3M0L2K2M4Or7j08k4L0N0M3rj3J5
35339f98k6m0K9L0l5n3j5M4Lj06l0J15M1k4M4J7JL5p2q5O5J7j03l2N2O1N9%k8N1O2l0m2Oj9
35333g06l6Jj0OP3L8k7K9N0o6j04LK7j2L1J9p2p2oO7J04lj04m6Qj9j1J1J5M1K7m0k8K5J7N8
35326g12J05lr8l3np0m1P3P1j6j5J8j1l3n9r1kJ11M2n5j8K9P7J35P0n5j03p7PN0lk0K6L5K6
35319f45J9k9r3o9L8P4mm2Qnr5r2J7Q2N0K6O9O7j2m7n7p7lP6Mn0O1J16J5n8m4rRj5j4K3lj9
35312g28M5O8J2p7j14l1M1J9KOK9L8j9k0K8m3q0NQL0R9l1j42l8K6O4J11No3Olk8LpK0O5Jj7
35304g10N4K3l2l3p4o9k0l7K7J29O9RJ1o9p8J3rn2M5R7j5j01k8Q0Q7Ql2J9L4k5l3j0j2MRj4
35298g35J8N6kn8oK2k5l2l3n1L2J11K6o9l7J6jk6rK0K1m8q1M1R7mJ0P7j2n7J2Nk3Mj4k1M8
35290g28K5n5rK1p4o4Q1J24L2l9m7k5L5L9o1p8LJ0K0M1j4K0R9qp9L5K7q1j7L2n7j5J09P0m0
35284f68n5L5N9o0n1O1Lm1Ol3j2M1m2l5M9j2l2N9J2q2j4N1JoO2L7q3p9M7O5qj2OqM1J01Mj10
35277g03k8L0o5k5R2M2j3Oj3k1nj2j3k2k5RK3J5L5K7k1k8nl4n6K1P3J8J4O0Kp9p5m8k8pK4
35269h35L7Kj4K2Qk9K4O6pk5L6K0j3j3m7j0N7Nj3O7O4k4p9n4J4L4J8J0l0q2p7oL5KM3J23K9
35262f42n1K0j9j10p1rM3P9P2M2m0o0L2M0lJ6K2Mm8p2J8M9m3o5kN1N6Qk2rj6j6M8M9n1o3k
35255g65k8l0K0nj0L8RmK5j6k9K0J1j5j8j6Kj1LN3J9mK7j6l3L1M3K4j1l5K3K6k3NLk1L3M7
35248f28J2j7n4m6rk4m7k6Rjj0J8j5l1P6R2j0k0J2J3N1O0k2n9J6J5p7n2J6K3O4O2k5o6n6m
35241g60L9oj3K3j1k1K2J7j2j1Nrl1k6l0M2J14k5r8P2Q2m8%N6k9p0k1Ol%Orm2m8L2J03M0n4
35234g18l9J2RnJ0J3nl1n1l0K5N3L2k2k9K3J8j3J6ln4OQ2L3l1j9j2l2j8Nj2j4K6M2J6j6m7
35227g80rP3N2k0J3L5m5n4K8J2r9q0O0O8m8l9M8L7k7m8K9J25N2p1n4nJ4N0K9j6j5l0l3%k1
35220g69m5Jnk2N7O5j7j6pl6RN8K4j2j7k2Kmp8o1M8O2M4O2L3oo4r6jM9J7J1o0o3O3K8o1k1
35213h50j4J2Q5M8QJ4j0J3K9j6j4j0l1Rmp6j2O0qk3O3P1Mo5o1K4M3k1m0m9l0O7J15N6j9o7
35206f99n6j3j0j0L2L7k8o8k0O2J01M1l4qK5l7n8K3O0J5j1k8o9o5NN6L5k6l7RN4N2j2m2M%
35199g20j4J4j3jO5Oq3l1N5M1l6o6l1kJ2K6J6k5l3L8R3J8j17j00O6R5j3L2J08k0j27l6L5k5
35192g73k1M7k6j04J8J19L6l7k3k0k3KNk6m2NR6Q9k4n7mkpP%J7J6k9j0M4M2jp6q7K0M2j8L9
35185g66P0l2m9K9M5L0J7l4n0J4M4ok3M3N5l9o9l1o1l7J7l9j5Q1M7J7lq4j9Q2j7p1N5R7J6
35178f86j3k4n7%K7p5l8J06L8p8%O7J9j8onl8m2%PK1P2J4p0j1K6m6j8Q7M0m3L2O6n6q1J4N0
35171g19K8j0m5l4j3rmJK7O7N0k4n1lJ2j8KL9%qP3M5r8o4Q6M2o8l1J5J1K3j4m2k9m1J2Q3K3
35164f86k6J4Kj3J7pj4M4Pp6k4O6L5mj4q9j25qR3O8L7N1L2l2o0k6l1l6M9M6m0L4Q7p8j43P
35157h43Q0J9k1k1K7R9J9r8j9J3n8QK4l5L7M2k4J5Rk3Pk6k7Q1R5j5p0o9o1K7O5n8n9P4M6m2
35150g82nM7jp1k3M0N6J07L7j03n8ok9N7J02L2Ml2q4o5j5M5N0m6m4J00R9m1n1k6r9q3K2M4
35144h22O0Q4Mm7L2N2l5n5MJ7j5Jmr8q9M7M0l5M3P7j7j3L8Pj1JJ0Lm8k6N9J6l0Rl0l2P9M8
35137f76n3pM1k9m1N2P0pl4m9p9k2J3m1j4O8O2J5nl3m3Ljr1o7R3J28K5m0k2O6O4o2j5J00J
35130f30n7L2K5k4k1rpl3k3L8L8k0p2j9R2N9k6m2p8o0K3j4r3k7J01J26O4qm9lN4k1j07m3Q0
35123g54P9k5m8j6n1j4P3Qo2J6O4J6nOj3l7k1K1J9l7o0k8J6N0Q1Q2l3j39l9O7RmJ9jJ7j1o0
35116h15J7N4JQK2k3o9o2K8J14J02L9l8q6n5j7j2N2J30M2j25q0N0k6j00M1Q7n5n2R0Q4J4J7
35110f23k2p7o1l7L4J07K9m4K4L1p6j10m3J7N3Q1L0n5m4l2n5L7J07K1%M1l1m6K2k1m4K6jo1
35103h23NO6pl7P3P0m7jQ1Rr5j48r8K9P0L9OOP6M2q4l2Q4N3j1k9n6m9L4M4j5K4J8o5MJ9o8
35096h13J4L4p7J1J07J0l7ONk7l6J2P9O7j9m2J6L3jj2m2j17r9L7P6QJ8L6jPmk9J1Nl3k0oL1
35089g92L6k9jM2k4kQ0J1r0p5KN2K6k1k5J2P3N6l9m7j3l0LO3M4qj6J7K8JNj4p0k9L5J4LJ3
35081g09J4J0l0l5pk6j0j1o7RQ5Nk0ol6L1Q6k6j16j3J01mp3R4J26j6j0Pq2r2k7J4L4O0J04
35075f36M2j12j08K1K6p2o1Q3J39L9j9k3n3j4O1J6o4j6N9kl6N2J8o7L0N4o8o3k0o3KJ09L8
35068g08n1oK6J4O3O7l2p1n1p4n9K4L7J7N4K1o4l7K0J3J1QPL2M3L2k2o7jP1M2Kk7o1o2m2P
35061h24N1Oj9L0j1p2lL9k0k0N1P0MqL8k3l8P0K3q2m9l0l7mK2K7l1n0L6M5QK9J0K5O7j0p6
35054g56l4PJ3mlM7K6n8j2O5rl1O1L7j1M2J2m7kPj6rl2n2n4m8L2J13J02L5k5j1k5q2k8L3j
35047g18jJ1k3l4nM2K1m2j5J6l8m4L3N3m3o3O7R1j5k1L8M2j5r1o3O0O7l0MQ1Jl2L4m2p9O5
35040f88N7p0j4Q0L2n4o7%L3n0q6J1L9k5J4N7k6m1M3J2p0k1O5M7ml6n0j2K2OJ2L6M1K6j8K5
35033f74Q9l8j41j7P9M8J7Jl5j09j29J3J53J07k2p5m8JN0P8N5m7j25o0K5PL3R5K7p5q4mR4
35027g11M9r3r6J9R6O5k6p0j3P1O3qj7j8k0N7L3j18r9L2N8M5K8k3l5lJ5M7O0k8r0oN0lj7j2
35020g18l8k3j0l7j6L9L6QK1N4N3Jn6p2l8L2N8Rj4J1K2j3q9r6NN5N3M5k9n1K5K4j1j2j6K9
35013g59L4o3p2J1M5K6J1J3j6n2J0Q3M9nk8l1J0J7j6j3j7m5k2K4M1O2N1j0%N6Kq4p1l9j9M4
35006g73M5l3k5K9lMP0Lq3JP4K1j6Jk2n7J0P7jo5m5l4MJ9qP1J00m7q2L7K8o3LQ5Qk8j4p1l4
34999h14M5NjL6K1kk6nK2k9QJ10J7j03lQ3j0n7j3l0l4Nj3l1k7l2K1Q9N9k8l3K6L4L7L2o3r4
34992g98K2O1j6m8k8JK3kOP3M0o5q0m6oK8KJ8O2Qk4M4O7pp6m7mMO7P0n2p0K2J8j3J4nl6K0
34984g53J3n4K5Q2l2o0M8P0j2m8j3m0o0J0J7lmo9j8Q4Ml4Nm0LQ4Lo8rK4l2k9Q4J03k4p1PP6
34977g31P2J3pKl6o7p7q0N2J52k9j30O7J12n2o2K0QJO3O2JRj3r6l7Q4O5j4m5oL9l2r8k1L8
34970g73K3N1K3o5k6M0l1n1M7N7l9n6M7P6m8p8K7lq6j1M9%J3P1O3L8J8n9j10j5O6om2QJ3N
34963g64LL1Q6J7m6J8k8j07l3L0M2M1J8J5m1j10n1J9M3N8Pk3K2K3l2l0L6K5p7n4N0K0qN0R
34957g41o3j6K8NpjK2L5k5r7o1M4Q9M4k0k5K6L5oMM6N0K4k7p6o0j3l%oj6L9O5k0n2k0l9j1
34949h49O6N4Rk0k5M3M0p6l6Q3Jp7j0KRN5Pj7J2l9m6J8pl8%K9K8RrJk6l1N6N3l9k1L5K4lj4
34942g49L6O6J2P%p5n3Pl0n3k1J5L4kk6M1N3m8m6O8N3l7nL7k0J7J39N5j12m2L5q4q3P1O3m2
34935g19k7qo0k3N3J1oN0K4j9om9n9M0K8r9m7P1K0qM4k0m0O9K5j10k1J06oj03J4Q8K1J4N5
34928f97j9j03k9O6M2Lll9p9m7L3P6N8l0p4Opr2M4J45j1q0k5j8L3L8m0nM2nK0L9n4m0Q1M0
34921g31r5p2L0L0J3N3L2l0mL3pj8K1J6J1M2j7q9K0R0m2o9P2Q2rl9l6k2k2o4n4M8J15K2j00
34914g90k9R0kp8N7Q3q8j18jJ3j7L9Q2L9m4q8rQ4K9k6M4N5oj3jJ0Pj5Pj2q4k9L3j2lL8J9j4
34907g50l5J2M8k0J2R0k8j11k1j3j4P1J4p2ML4j1L3M5ql2o7l0J12J09n5r7k5PN1L0r4n6O1
34901h06OqO7J7m3mL9M1j4l9Krm8mL7k5m9J9jl2P2P7j9J6K7m8j6Mj4N6Lj16k6O5M8M0o8j09
34893h62K9K4n8nK7L1Q3M7p1o9N5R2mn9k3J4j0rN5K5m3kLj2M8M2k3n9p0K6J13K6m5j2k1j9
34886g36Ll9l1K7Mj0M5N7J4m4l2O2L3q3k9O7Nl0N3P8Kq6j45r3O4J26J6m8J7N7L2j5o1m0NP
34880g48L0J0o7m1J3J3O2J8j29o0R3K5m9MMj0M0K9l0JL3n5o1Q5R2ojl8o1K5pj3J11M0q2l6
34873g66k7jP1Qm2K4M0j0j9L0J5o8m9j5n3L1J07l5q4N5O6j3k5k9K0N5o4q9M0Nq5K5J01j0p0
34866h61j5pk7J3M4P2R8jj08l1M7M7N1k1m2Q8O6j03j15k5L0J1n6%Q1j4p0P3J38Jq5n1o6o6
34859i04K8N9M6K5m5l6O4Q5L0jnm0p2k5J1NJ2j2MP3J0q1m2k4m4L7J02L6jM1K2m7m8j3PK9J
34852g13o7n6K6O0K7noj2o0p1jP7R9Or8l8M2jk3NK3J8k5j9J5n3p5L7N1l2j6N5N9J3o6j15m0
34845i79P2O9J5J3J1qOK4J5M4O4l0j02j3O9L3k1l8j8L0M4K4J0kk7n1l9JLLL7K2omm1l4M9K6
34838g29l3J3%n9J7O3o2j05K7O3oL5Q4K0j3om7m5Kj6l4M9P2k1k7Mo3o3L9Q7N6l4r8l1P4Q6
34831g01K6%K5po2m3l0k7L5N8J8J3l2r0K9J12o5j55rO0N4Q8N0m5q1l5K7RjM8ko3pm7j00N5
34824h95J23j4o0J0O1M6j8k4jKJ6j9l6Lk5J0J00L7j5J0n4o4K2K7ooLJ8J7%j5pll0jM5K1N0
34817f72M6j16j18N2N8k5l8j6J2k1n2J8O1L8K9K2ln3m7M5M5k7pK6Jj3k7l8pJ2J0K8J9lNj3
34810g69k0K7J6j7K6K4m6n4RK1m2o6l0J7R4O2j04o4J05L9p2n6m0L9R1QJ9N1n3n1rp9k2R4Q3
34803g69O5M8OJl2m7%%kK4j9m3%j4p6q5J2J26Q1m5k8N0L0k5nL1j8n7j6rJ3O0Nk1L2J5J0K2
34796f80n3m9L9Ok1P3O4p5r4k5k5KM8K1%jj9n7o5L2P7joJ6K0N2k3o4P7Q8o1n8M5Qo6K5O8l3
34789g15oL5q4r7J4M7K8K6L5Qk6Jnl9rJ6QJ0K2K8j8n4j2Nr%J5P1Q5ll5nn6j08n4L0L2k9rJ14
34781g43J56K2r4o8j6j1n3q4PN9k9pQ0L6lJ1M0P0k2j10o6o2j7J15P4n4j8R4R5k2p4j5j6n1
34775g76j1K6j3o1rP2K3o0l7M2Q1M7kj7l4l6mJ9Nn3o3K1N9j6o8K9J59O1j08m9L5j9j3L1Jk7
34768g65mK2k7p7QO2L2N1nq1qmn8K7N0k2k9o7q1N3R7k3k8L2j0L0J24K8p7j0L0n0q7KR3N1k
34761g23L0L0o1j13k4L8j8K5J00L1mK2l0m0J3Jl3KM4om2L4N2m1m9rm7l1Q3J00k0r5k9O8N1
34754f91j8jL2j6m4MPl8nj4j04j3J15j6j08k3J0N0R5N8N2M0OKp7p0P3M0m9l0p5k9J21N2o7
34747g31rJ5n9p8PQ6M0k6k3l1l0LJ0PQK1L3kl6j1J7lk8mK5K8L5J9lL3K1q0n4R5Q6p7r7L4O1
34740f98pPN6mj25j52n4N2O5K3J4L7J7j8KL1J1j2QKk9NM5Rl0nO1N7m0p2j4kl2l8qL3L5M1L6
34732f93o0q2J9J0m0O2J30K9n9m5j8kK3K8J4J3jm9p7l4N0P0j4p1j6M9rq9mJ02L0l1J1lj5L8
34725g34L4j4oN3P2l2j29n7M3J5j6K7J6m5j1K3n5o6N1P1j9k2K6J8L6M1m3l9J7j8k4k8n6L0
34719h41P0k4n4k5lL8L4k0j7O3R9M0jm0r2nR2j9r4NK4m4l3K6O6Oq8l7M5L6K2l7o9K3O2N4N7
34712f81k5m8jn5m3O4L4l0j7j0K5K2o1k2N1n8j11L2R5J1j1M3Rn5K4J00M5k3p0o5K8O7J0m5
34705g71o3LJ13P2q8r4K8K4l7J6P8J2n4k6j2j0L8Nl7L2K2m7rqn0qQk1L4P6j1m8N6R9K3l5l1
34698g21pk6m9mL1L8J2m4qM0JJ8K2n7k6M4km7k3M7N0q0r9O6Q1l6k4OjP3P2o1q1K1M4l3n8K1
34691h00N8J0j3nJ3N0N4J8k8p4p1k9l0k0O5P4j2J6M4p4r0L0O1np9o1K2J1jN2J8k2L4N5j4o7
34684h10JM3m3k2O4k2p4K2L5k4m5j3M7M2oJ5J9k0J7N7j0k3M4J7j0M2j9q7k2j3QP2n6j15R0
34677g99J01q4m4N8ol0L2Ql8k4m0k4N9K3m2L8P7K1j3k8ql1p9j5lj5J25J04o7nM3j07j21K2
34671i12Q4M3j0j4J4O8Q4l7j14LK4r1j9R1OJR1K1n7k8l3n1jR3Q6n5p7K3j5o9K0O8L6L5%m8
34664g40mK0rK5J5p3k6P8M6j7k6k9l7k9J3J4k9J2N4j4lJ02M7n7j7qn1J4J5p7j4P7J7l5k1j2
34657g79LNJ2J9j2k8j1j2oK0M8N3j5q2k2M9mo4l0jj6NM2L3jk1KO0K1n1L4N0r8n3P5J2J9O7
34650f77n6o5N5J0l6N2M7m7p6n1nJ1l4NP6Nl8J8rk1M7Mn7kL1L1O7M1m1l2L1Qn4kQ6%j34k3
34642h35J41N6p3m3M5N5o9j23L4J00jl4m5n9K2N7J4K2L4PJ2K3j9p9n9K3N6M7L7k1p6l8J9J7
34636g53j0j3Rk1q1n7NK4L1J1l1j5L8K4l4%M9j0k7M8N4j3l7L5Q9l4j35j8Q4K7o0m8Q9J33j1
34629f58k9O5pq4LL3l8l5J2j8p2j5Q9N0n8n9m9k3R5R0l6j2N0J8K9K2o6o3K6J0n8MO3J9N4O7
34622e81n8o9j1j5M3Kr7J3L9p4kK6o7L2Q8q7j04O8J14L5j7k6k7j8J2L7M1nr5o9N8M6j7Ol0
34616h09n6qj9J2J15N9o2l2M8M9J3k3n2m7j3K3N2Qo2qL0l5j1K0m6nP5L4K7Rq4n4L5K5J9J7
34609g56j8J5N8Qk2J2lm2k6kJ0K7J6qK3O2J5o5o7QN3Qm9l8l2l0L9O7J0j1jjrm5j5Q2L9m4M2
34601f90O9o3o8K2J4Mkm9j3M5qk5K8K7K9M9k0m5K1j8q0k7%J3L9j9n5jL4M8K2l7LO1J4j2Mj5
34594g01m3o2m6K2M3J1ml3k6N4N2l9m8JKNJ7j0kM3J8mrp8q9j0J6K0L4L0L3L1L1jn9j1P9M5
34587f88m2n7LO1L0k9l1pJ3K6J6k2k6J3Jj1M0K1n4m8k8k6qj8LP4P8K5m1n7M1M7p1m6M3J8k2
34580g79n0m0pl1K6J05K3j5N3J9m4k2J9Pk3k5j9OJ2j2K9J9q4j4J04J5r5q8JQ8N9Jjk3j6O1
34573g41M8o5n9N1N1l8r5n9P7J03kJ0L5o7j09n8j5Jj5j5L1R2R9mp4lN2Nm5m8l5%M4L0QM3O0
34566g07jm5K4P9j0n2nn4p6J7L8L7M1o8j10K3R9K4n8k3O5L5r4j03L1J02K9m9rL3j5J3Q5%o2
34559g66J6K0m6k7J8J2l5k3P4O4n5o4MLl4kN0k7q4N3J23K6j9n2n0N2L1m0K2L2j9k2m2k1L6
34552g92L3M3N5Mj7RPJml9o9m1J1%o8m4N9P8L7J9k9m8K9R6N1n5n7J7j3m5N2Q2m2j14m0K6J9
34545g89J6%l1j3ljJ5nL3R8L5m1m4k5J7J1m9l1K6N6L6l1n7m7j0P8O0k9j5nl7k3JL4K9m4k7
34538h12M2L4NNJ0j4m8RO2l5q9k2l0k8Q4N5m4K8O0l2j3Q6Q3l4j11n1on3o1J8Q5M5k2PM2k2
34531g67p8oN3j4k3M3J6J3O5M3pn0k7Q4O0r3j26j0Q5M5k4j0k1l0N7N2j05j10L6N9M9R9J7j00
34525g25o0NQJ0J3K2J8l5p3j1O1oo2J7L2k4L8M2r4p8O7M9k5K6L0q0q5L8O6LJ9K4m7j5N2rj9
34518h08O9M2m7j4L5j4l2j4n1j0Q6K9m4m4k8Q5J24k6n0K4j7k9Mj3pJ0Lk9o7j8L4PK8K8PN8
34511f89j8j39l0M7%K8oo4j2m7p1R4J50K0k9Pkj3K1J5k9OM6j2l9j%j1K9L1n0n8O2R5j8q6j5
34504g88M4n2j06N2Q7n3J5J23pp1L7R3N7o9j65o8M9M5J5JL5O2j6p0l7k8%O7P9L2m4q3k0L8
34497g46J7J5K5j0j2L9J6o8p0%K1j0k9j2L8L8l9j6R6N0o4k4L4j2m6j9Qj8l1OkK2R2lj14qM6
34490g90n5k9O6J9l6M0P7k5q0j2K6J7J5KK4N7Pm0k3m7q0n0ON3N4ol5lOk1j0N2O9Nl6RK1l1
34483g84jP0J2p0n6k4PJ7l0rO9M9k3l5j4K3M9L3K2J4n6o9M5M4o5rN7m7n8P5P2l5l3J3jqj6
34476g72m4rM4K5NNK0M4Jl7Qk6r8lJ22O5p6j14j5O5j0o3N2J01k1n0K3k2p6nJ5k7J6M7k6k9
34469h65Q6O3p3k0R1N9L6m6j36K4R4p4n9K2pO0N9o8n0J5j7j3K3J1K3P7K9q1o8ool4k7P5J33
34462f70J4o3k5k9k1K7K3lj4l1k5K7L6k9j5L1n2k5J34J7j57MJ02k4K4J16J0n1mk1k7L2kj06
34456g97m9P7L1k5K5K8Ol3r2rO7JL9R3%j7k5j07qQ1n7p3N3K8k4J2K2j6l8K5N7l3m8Lm0nJ22
34448g26O8o7m9lm0l3L6O5N0Np2o7M1P1NJ9N5k7q4m1OM7Nj08m3Q4Mm5K9k0n7L2M7L3O3oo8
34441g91PL8k0kO9L2n6k8N6N3k0n2jRp0m5N8J5k3M7J8q1p5oK4RQK7Nj9k2l9jM8%l8j5pK7Q0
34434g81M1pL0kr3n6K4L0M1J3l1K0M8pm0k5J4Jk6N0N1l7NK8p4o0K6ln4j5N1L7J2N3L5j2K2
34427f91Jp3n2JK5K4j0PL9rl0J6On7p2nJ5n2kJ01j5j44j4J36Q4j7j5K8K3J4Ql3m0nlL8J15
34420f58N9p0j00n6K1Q5J5o8J4P7ro8m5k9k4k7NN6Mm5J6K2j6O2J18J3p9l5J6rOL9k0m7L0N8
34413f89K0lj3j9l7k5L6nj09l3R0Pn6M6N3l2mJ4n4m3K2J2jM4L5k5MN0J6%j8k9N0K5j06m4N4
34406g67l8l3Q8Jj14L6J31qn7J8J6k5rN5M6l5k6J1j8k2nK5M1k1o9m2RP0N8j3k2kK1N6mr7k7
34398g72N5m8q2N1M8k9J2K2k4J1N2J5o6j08m0P9P9k3m1lj6j9j1J1P3L7n0k8lkK7L0L6K5o9
34392g71n9O9L9o3j3J6k1N2P8l2n6%OOj1n9k6N0J4l9L4N7j7nK0J8O5j0j15k0N0KQJ0mK2j0
34385g15p6m7L7P2K5o4q6PR9Q3J6l2o7m5K2k0j26o2J07J11RPL7j5m7mK6M0K6l8n8k5KK9Pj8
34378g83K9kn3M4Q1l4p3k2j9m6l4L6R5L1p7k5J02P7l2p5m2M1M8l0l2j3l3K3P3K4k5m2l9qJ1
34371h24K6L3klJ4n0l3P4Mq6JJ8k9L3P7N4j7j05p5J4N4M1m2k5O7j0o1M1N8Pj5k0K0L9J5kk3
34364g32k6k5rL6J9j9j0l9o8j4O9R6K5p0q5k2L6M2M0Qm8K2J01j3p7j1n3m8P7Rp7M1L8m7M2
34357g92O4k6k4m4o6L5N5j0K2J6l9K8M0o9n1Rk4J1N8om1K4M9l4q7nO0J7QM3J4l2j0M7K6n1
34350g85NJ06J6j08l3M8ml3K6Q1J1j31j06N2J19R9Pj14q7nk5J8R4K5m2PL8J3j3l9n3k7Pl3
34344h66o5L2J18O2j5m5m1j1L0N7J1p0j6P7kr0nP2M1L3Oo9k1N3j2o4n7n1J3L9mK4M6J1J3p
34337g73k6N0M8o6p6PN6K0o4j5J00J8r9q0n7MQ4K9m2j0Oj7MN0M6ql9K8J24P4k8k1m4j06p8
34330i01j8O4J13K8m6n4l8M4O5J2Ml5o2PK9J0J9QRrr7r8J3M3J1K6L3J6J0rrOk1l4k0lQj8K3
34323h71J27M9r2k3M7l0k9K9j6LR9K2q7k2K5J6M7j0j44j18N8J34J4r5k6N5MpO1K0l8J9km9
34316h30N6N9n9J4P6o8q9L8N1K0J2k8k9L5M6k0k1M0j2p0rk5o3M0N6l5RN0l4m0M2L4k9lO5O5
34309f56J6l0p0o4JK2j0JL7K8nj1J3Jk3J1K1kj3n8o1K2J0n2J0M4k5%Q4O2J3J3RJ4K6kl4m8
34302g06n6l3J2J3j5oL7L6k7m1Lk2n0J7M5M3O3j0l9L4mn7nl2o5L3O3l8m8N9O4k7K2J19L0p9
34295f67n1o9r4j9J8L6O7J3jK1m6m1N6P7K8j8K0O1l8p2J4J4j4Mj3n6r0j5J06N3l3K1K0l5J
34289g42L3j1m7j8K2j7l1K9nm6Orj1N3K3k9pj5k7K9O0kj4O3L0n5j0J4k7j1l5p5J1P1QJ8M7
34281g27m3k9M7o1p4R0Q0j6m3r6o3N5Q3N7%o7qP3Qm2K2J2o4k7M8Nn7jP4K5k6K0J8o2n8L2P5
34274g40L3m4p5kK5p6o2K8j2L6R8n9l1J25l6r6R1M4m3N1K1q5m6N4P8J2m0l2l6qO2M0l0j2J8
34268g49j5k0qm5l9J4K2L0M0M0N9Kq1j9L1k9j6L4MJ8M9n0p8O8N2r6n2M3nk6J5k2m6L6O8J5
34261g56K3J4p2o0O0J10L7m8m2j3oM1M2m1l2O2oj35j8J24J6o6mNj7oj0K1M3k9n7L9N4q6j15
34254i28K4M6nO0M5q6l0R9M2j4K8Lo3o5qL7J3QO6L5n5rL1q4q1Q8P8o6n8J9mk3N6R0J1j7J2
34247g05JNLm1l2nk1k8l1k2J3K1K7R7J17or0l6J0rm8o0mMm4K9Q8MK4J05J1p9m5k7j3j8m6K2
34240h29O1j5j1L7koL2J3l1m0k%o2k7N5Nn7mM2K9J0j0l0j7L7N3j9o8j1N7N2Oj4nl1n9lQ2Q5
34232f97Nn9l4K3M3Qo9n5N1M5l2l0m2l9O2R6K7jl4p9KP5Mj7K6J5K8Op0m4Rok9m3K4P0o2j21
34225i44K3J06R3O8l6j00J2N9n9m9P8O0j0j5l8o1j9K2j4l3N1P9l1m1P1N2l7l3l8k6O9O0j4
34219f95k4o0m3M3Jm3MJ1J1pn2kM0rk1LJ4K7L3K4kk2kO6O6o1q6M0Nj07k3O7L3%j7OQ5Q5k0
34211f32o6l0l5j9N3J8n2L5Q4n2j04j4Jk8J9N2J8l2q1n6P1J12J3m0k5mL5L2QK5Rn0l8M0O1
34204f72J7J4Ko7m9K0J0mj4k2L2N6K0j5l4j2jl0JM5j3r3k7J06M5p1J5O7l6p0k3K9M0k8k3N9
34198g26L0n0n6m8k1O2P7j8n4LL1J9m2p0L1M0j1J03M8j87p0J60M8r2l5J4ol1l7j0O0O8l0k5
34191h25Q5M8l5j0RlJ0K3kp3o5J1nj1L8J6j1m0q7J2J30M4n7jL7m1n5L6K9l2K8P4lm9j0j9l5
34184h39M3M9l8J7Q5k6o1M7M2j5Nm1r3PP6K2kl7p3kK5k2MK7OJ0rj8J9nl6J7K3k8k5jJ6K8m
34177h07j7N2R5J2n2qkj3J5l2l9O7O4l9n5K8O9n7j46j8R9P7L6j0m7m0l2j9J4J6%Lk4k8N2M4
34170g42j6N1L4r3o8j1rM8M7K5N6l1r6K1P0M0L4m3r4m7kN5P8K6J8J4rkn4j14o2J2L6N1O1P
34163g09n3OM1m7o4j9l1j1K8K3K7J4j4J5O0K7k6pJ2QM7Qq6MJ10k0j07j2j1p2J3R3L3m8n6K0
34156h04O6om7k8n5%J15L2o0M1K9j08l2R4L1j4K1m0q6L6J35O2m8q6p9l4K3J5j8jK6M0L7n1
34149g94j33m2Q8P5K9M4Mp1k2M9J2J5M8l3m3Q0L9r7m2O6L3n3o0J1J9o8m9N6L9m3l5L5Q9O8
34143f86j8o2j0M1K0k3m0k7kk8l4O0P0l1pM3j1j3Rk1K0M8m7r9l5QlJ8P2K6o1J6J27K9r6m6
34136g93J7OM0P5Lo8l6kk2KN8K1m7l9k4JO3K4q0r6n7N0J51M4j00k6P2K8j1j1m7k2O0j0j07
34129h83K1J10PKO7jl0J9l9p5Lk8q9M6J20j2m0N7L9j8K3M1j8o5q1m9K2J3k1L5N3jj9jJ5Pl4
34122h04n2j8M5O3Rm4m5QP1K4n5m0j9j6K9N8P3O2k9o2J1On8jO4Qj8J2j9kO0m0j26j0M0j7K6
34115h06P6J1n4m8j3K3K2n0k9P9%p4M5kr6N0L0j30j0J18L3lL4K1n3q5J8P3LK9O7j2m0m1n3
34108h67K8O9K0K6L8rp0o7M0R3K4%k2r6o2N0N9pl8rM9N0k3m8OK0k0j7K4J5j9j5nj6pRK7J5
34101g55n6n1N8P6L9N4L5l1o9p0l8K8Q3L6n7l8jm6n1%L3N4M5%n9p5%L5kJ0M6L3k4n4J8N6j8
34094g56LQ3k9j32K7J34mp9k1nj9j3nj8l5J2M9K1J4j1k5J2j1m0nL3P4M5m6k8K7%l3j0N2O8
34087f71m1j15J3J26lj50n7R5L7j08n4R1M4n1qj0m0K3K2j1N5L8l4N1J02k4j02n6QL9K9Kqj2
34081g80l4k8N5J03J9p1o3l3n2j8O0J9j1Q7N8m3LL5Jk3n6nM8roK0l2k2J7j5K1Q3J5n2k5l9
34074g73n9M3R3m3j19JO6J9J9k0n6O0J12j3p7m6l1k3kM4N3RQnj8O1%j25K5J01q1p1L8J9O3
34067g28K6j14l2P3j0l8ok8rN2N6J2k9l1K3Q8M9n3l1L0m2o4K3K7qml9l7K5M0M8L0m6m3K5J
34060g64o2j6P2M4l4m3j8j1%K3k1q3K3J54Q2l0o1m2Pm0n7P2O8o1n5JN2Q2k2q0L7M7p3n0M0
34053h19Qk5J9K1k4j0M1Nn3J9Q0J2m5j3N5M3n8n2J8k8o2mM5N4J5qL4L3k4m4k3Kj2m1j2J8r
34046h44j9rn1n5N6R5NKO6J7n0n6n2j9L6M8J9NM6O4k6j05n0K4j6l0O9P1m0KR4k0j12nL3j1
34039h18N7P6n8q9J6j1j04kN6p4j3J44N5k0K2oj7qj1K2Kl2j4k1NN1Nm1k6j2J6Q6J09lr4j5
34033g67O8J3n7k1K3k5j9N9kq1RP7L9Ll9n0k2m4m5M0Q0L4om3o4m9k1K1M7M0N1N6j5o5oK7j8
34025g72j6J8j2l1Lk4q7j6R7N0LN0no2J2K2j6K2N2L7nl1LNm1l7rrj1R%p0m6P9R1K6K0J1m1
34018g31m6K3J0q1k3O2kj1J7o8p3L3O9M4J6j3oK6jk9L8M0m1ML2n7j0N7n5r4L3R0N4K9K7k0
34011f57q5p8o6o4K3N1lM0M7m5k4N1M0Rk8m7L0R7M3k0RN0K7l0o4m4l6n6OQ9L3n6l9QL1M8R
34004g01l3J8K7m0k5j2p0l7M4L4nOKn4l1P0M2n8l1M4P3M3l9q2k4O0N6OJ7L6Pj7n3m4L9N4K5
33997f53M4Qn6k6jk0mj4p4o2K2L9l5m4K4J9NL9j4n4J1J7K5P1jn4lkk9m0j6M8J4l4M1N1j6K
33990g72rr6n2R7R0k8nM5n0q3jK5QJ5L7M6j0m7M1O0p6j06OM9N6N3l6n9J1om6j4RM4N8j5jJ00
33982f62M3q8q8l7lK9M3L8%o7p3K0Q4N4Rk9o1j6L9Ml3rRLMJ7M0L7k2m8%M1M0po9o3m5m9QL6
33975h71J9P0L4p1k2J3p4m2N7K9K2O0jl9J5K1j2k1J1Q8O2p6q8L6P1j4l2po6k8O1l3p1Ok4M
33968i13R0J5m8k3mR0J35J2n8l4n0l2L1K7j3k5K9P9k2j09JP0Mk3qRJ1l2jO8Kn0K0J8k8J1J5
33961g36j4qm5m8QKK0P0No1l0J9N1Rn8RO6pm3k5k0J1Mm1rL8N8O3j7p7PM4m3m4Ml6k3O0N3%
33953g84n2o3O4J33Pl5M8Jq3J3R6k1p0No1j14L8J06N3M5j5q1k3K9j1l0L4O1o5j41QJ17M0k6
33947g77m1n8l2K6O6L7m2k7N8L5m3k0M8N5ko4p1n0j7L4L3nK1K0p8p4N4P2j0k8j2LQ1J06j9
33940g21n2O7M0j00p9J4Jm4j3L3K5%o1q3N3J02m1k7P9Ok3L9k2n1L4N6N4N4l1p2jJ9rol4l2
33933h26O3N9n2k5N5Rm3l7m4k2L2P5N4l4m9J6Ml5m1m1J0O4M6K6J6j6k7j8l7m5J2O8N1%j6j1
33926g59m3p9l0O0R0K6m6j5K9j2k3j9n5l4K1N0N4K3J6K5l2p4j7M5j4j03l9M5OL3J12M7o1o5
33920h38KN7N2M7M3o0j15KN7rKJ9l6j1N2Mm3PK0k2kJ4j0K8N4k7j13o4J01R4r0l3J11j4q4J3
33913g92OKM0k9q0l9K6Q6P9J9k3o7p8j8L5N1L8K3K2j8m6k3l8j4M9J5L1P7n2j13J3L5j6rLM0
33906g65L8m7p2k9J8M5Qk2MJ9M0K5p7p3N0Qj03KR7J8K3P0rk7K6j6p5n5K0O1K5K1Rm1L2Q7j5
33899f80m6j4l9RN5k7p3o1o6J6J01K5l5ll3n5MP1J06P0l4q1k1M5K8k4n6p2l1P0J35P9m1n9
33892g37j8l6j9M8M3Qj6k9l0j3M9L2m3K0N2n9q1k4mJ7J1K5O1J7k6J8K6l0k7K4j2o3%P1J7o5
33885g93o2n3o4M1J18PRJ14kj13k0K1j5k7j6O0R8J4l1qj5j0Lj1qJ1Rj6m8m1k0m3k7O7Q3k2
33878h10j00o0N6Q8Pk4L0M1Om%KMKK8M3k3o7j5K8K4j2l2L2L7m9J7R4m7j11KJ3n4j5Q2P4m5
33871g58n1M7mr8k2O1K5l6n8k5J9J3QN1N3k8n0K7K6m2j4O1P1M7Pl3l1k8m6j4M5N9K4n4r9n0
33864h97OK6N4N2nk2K4K4j5J5M3j1m3k6n0n7L4J01N6%m0j00o5K2K2K9O0K5K1L4j9m5o4r2K9
33858h74J43K6q2jJ7p1l8N1K5j6%%j1KM8J05M6q4p7K4P7L9n3n3L7L3l3n3k9k5p6o8M2P2pl5
33851h99L1R9P0j8l9K2M0j4JK3r3j03M8P2O1R4l1j26k8K1j0j9l5k1K6N7M8l4n7M3N6K7M0o1
33844g09j22QL2o4qP9K1l1K7M5l1l8J5rk0L8J3p0m4K5nl3L8L0p5k8P2Ok6O9P1MRko8r1l7O6
33837h43J03K0m6o4q0%P2J3j8K4M4L2j4m1m2l1L7N0m3l8K0mj3J9M5L7j2k5mJ0L5K6J8L5l5
33830g13n9N3L1p3j6Rp3k8N9L4Rlj9J8mo3K9R0k1m9Nj4j9j8j3N1K0l8N7P5k7k5j5k3L6J7j7
33823g37K4m7q5N3L6q5j9O3J9j5njn1p5K9J09N4jJ2J6l1m5K1K3n3n0j6l8J4R7L6l5k6m7l5
33817h91N2O2J7MJ4L9Qo8p5j9K1K0K5N9M6j5j6j5o0l9Ql9n7RK6j0K8O1l7p8M6P9%qj9k4J5
33809h31j8k4K5nML6l0m1J0K0K8pk4M9L2n7j4N9%n1K8O1l1l9K1lJ4N8ol4Rjj2l0l5N2M5o3
33802h05k3M2J7K1l4j11l6Qm8J2O9OJ7J6o7L2J40Jo3K4M3M8J2p0l7pn7j3M9J5k0k4l1pK9J7
33795h35J1N0L5m1n7nO0P9J4l0K3L0o8r9jP7K2m0L2P9l3j15o8k0J7M0K2K5M5K4j8q1q2M0J18
33789g50M5l6l0K3K7n5n5O2P3jk5o0l0N7k5j00L0M9o5k1Q3P9K0n1o2k8nK9O5N4m0j03k2L4
33782h34L3Q5K1p7j7lk7LjP2J01n6r0j0j4J1op9k7L5J2NOJ7N5K6k7jL2K9L1L1J2m3p0j1j4
33775g90k5Q2M1j09m0M1J6Q5R7j8n0m9p8k3P2M9n0p0m2o5k4Q9N3o8m1L2K1K6mp3OQ7Ml1M6
33768h03O3kn3mO2L8Oj9n5j2nn0J5L5p2o9M4O1k5m1O5N9o9n0N1N3j1l5O2Q2o0m0K4o7j6O4
33761g74rK3L1n2L6N2q8m5P8M8m8p4jPo9k7M8M3N5K8j2L1oo1L9K3j35q1O9N9K6L0jl1m1l3
33754h62RM2K3j1j3J2K7J8K1K3m5r0j7K7j0J2K6l0j6K5qJ0N5J1k2j5k9JK9KJ7L2j1m1l0J3
33748h15K9j1j0Ql6k0Q0J09L1m6m4jOl0n8l0L7N4L7J0q2r4L0N7J4K4l4p0J8M8L7N4qo7JM7
33741g25j2n3l3k3j8J6L1Jj8J0K5Rjj0qM2K8p7p4J4J2K0N1k5l9Q3N4m8K9N0n4j3K8p0n2M5
33734h05K7k2n6o4j8L3R7R8k2o6j9j6MJ0j7L1P3L7kk9n7p2j5P3L0l6K4M6j5k5NOJ6N3J3o7
33727g47k5L3nJ3O1j0p0j8k2o1J9N1k6J6N1p4o9N7N3Lnk6j4L7N2Jn1j9J6k0l5l6l1N8J09K
33720g32r3l3N2L8nk4m8l0J6M1M3k3p7kN7L6pj03r5Q2J16m3n3N9no4P3O4m9N1M8r4nP9qJ5
33713g23O3l3q9l4j2m0l1K1N8K6j7K1M8K1M0jq5k1K9m4m4M%J6L7K0K3qp0k4N9M3J4J6rn3q1
33706h60j9N6Nk1L8Rk1L1k0q1L8Q3m2n1K3j1p1m8L6O2OK8O7pp5q4k0O5J7j3P4M2o4m8J3K4
33699h39j3l4qK4O1M5n3n5K8Nn5j4K9OJ3M9L1nJ2L4Mp0q5J4L0p5KJ51K0j15J4P1k7rQ0N1j2
33692f95rk8o2qJ8jN1K4q9o0L1N2N2Ml4J7K6l6k1L3J0nM1Nq7m3N5L4l1l0jk1n6J4J39P5j13
33685g49j22J7N6J2K4j4j09k2J29N5m1jj4OJ01J3r7k8m8q2M2M2l0K3QoQ2L9m3j5QM2N3l1n5
33678g55J1K9j4m4LL3l2m1LKK9J8m4J0L4k0M5J4j17RJ09o0r3OLN3O9l8JP9j3l0K1n9m7P5N7
33671f94J2no2k5qp7L9J30m0r0%j9LM2k2m1rJ5M5jo4rQ8R1pn9k0Klj8l5JL5M6N7j4q6l7K1
33664h18M7M7jj9rj2NmML2l6o5Nj6k3O2J4o6K3R3J3m5J6Q3K4q5r5%M4l8o0Q3J27J1n5o7m2
33657h23K7J3o7l5O2N0J0L9j9j02KP5L2N3J4o2j5l2p8NK7j5J0K8L5K4l2n1k2J1K6J0J1L3J3
33650g43j3J0L0LNL5j9o6j1ok3K9po1K5M9l2k4ql6J3N7K4J4Kn9q0l2M6Q8L8J9O7L0j8J9k4
33643f59j06l9N4K4l1k2KJ7L2Jm8n6m8oO3N0m0p0L0J26L7q7m2J5JK8Lq3m9K9L5N6J8p6j1P0
33636g82j9m2L3j1o2J4M4k6m1M4J04L7p3n3M2L8j3oM1N0m7j33m9Q1O8k0l7j3k8j2K9j2j3P3
33629g94L8p1k4Q0L7o3m6M3O5pn8rO2O1m4j32n4L5j9j1P0O0K8j5p6qO3j0m7J4M9Pm4lL8qr
33622h02Pl9k0L9J7k0oK4L8K0m9p2M4R5j1m7onK7N8lp3n1Qpl5kOqJ5N5N3l5q4J4Q5Lo2lM1
33615g91J5om7m1N5M2%N5mp1Qj2p8j3L2L4N3L6j0j8N8J10j5j36o7J3l%J4KLJ3k5n2K8R2jo2
33607g89J8P2L8l6q8l5On4n0NK3N9N4qol6q8J7Q9qk9M0N5K6o4q4L5L3n2jN2N7O8l6j13rK7
33600h12n0pO1Ql3PL3J3j5j6J6M1J1m0l3j5k7L2J23N0q6p0j1PM2pq4k1L2j5l0pJ3K1J3M5P7
33593g34N1Lo7n5Q5R3m8m8J1l7l0K9j0j8M0K4j5j7j1om9n8J6L3J2J7j8j4K7jLM8j3q0l5lj4
33586h89L0O4K0k0k3RO0J7o9l3M2j5q2mP2M0M6M6n6o3K3rm4J5L5J2k3n8K0P9k2k5N9n3j19
33579i18K2K3n0O1R9j3j0Rl7K4L5o4mL2r2k5J12K6m1l9n9J0N1J6O5N8q2q9K4L4rJ5O0L9j5
33573g32o9j14l8J28R1p0k7M0l9k2L6k4m3j6rL5Rn6ON7ok5K7M4L3N6M3n5o4L1np8J5J04L2
33566g05r1j13OR5L0m0k5j5QO8L9p0j00mQ9L9n6k2M3J6j8k1mK2j9o7rO4Q2Q2K1m5k0k0m9J4
33559g95N5l6n7Q0J18m9j38k8O2K1n6k5R2M9r2m4O2M2jm8q3OR0K4r0j06%J16Q5j3m0n1k0P6
33553g94O8n4p7L2R9K3p6o2j0nj1J8N4K8j7rLJ2K8ml3nQrJ3M3Lo1o4l2%Nj5J4O4Qp4j7P3M5
33545g88l8o6m2K4R0M2o4k3Q3K4q0l8M8K9m1k3L6J5j6k5l2QK7jOoJL7RK7P3k1o7kopM7K1n0
33537g89n6k0j0k1lPj5ON9M9mj4J3M1K2n4m8N3K5o4QP4J0k6k9k3M4J6j01p1J8J7L7Q0O2L0
33531f77oo1p8o3m3N5J38L7p0KM2l1l6M2N6o2j37k4N8oQO0J4K9P0k7m5N0kp3J2L3l5n7m8K6
33524h49P8l2o8L6L3k6l6m4j4J1K3P6L8l0K3L1j5nm1k5J03R2k6o6q9m0N6J1m3Kl1o3M3R5j
33517g93p1k8J6oj9lk3j9N2P1K2nj5j3K3J1l8MN5l6r0M2J15J7l0k7m6J8O2m3q0K5P2K9oj8
33510g75l3l5j1oj5J2M7Kn1K4N3p6o9N4N5N6N8k2j2L2k4m1j3l2p1n2O2J13K0l5j1j2j9mL6
33503g95P8J4o7rK6k8K0O0n5r5j4QK3P2N0l1p3l2L6L6L3R5O6p5j18j2O3Jm7M0N0l2J8K6p3
33497g41k1K6j8M5Rj22m3L3j3L%rM0%n0nK5J1j2rJn0p1kO9J03N4l8j4M3j4l2M1K4k4J1km1
33489g93RL5%m0p0k6L1oj4M2J4l0O7J06m8r4kk4k2N2M1O1L8j05m8P4m2o2O4jm8M3j3o4O7P4
33483g34n9n8M4P2ko9l8J3J6J8L9M8%l9j5l7n7K1O6J8m5n1K8J7q8k5O9pJJ04L6n4OK1n8o0
33476h59oJ2J7QlJ7L7O7P9km0j3o6n3N9L4m7l1l0m0J3N2K3k0j6K5J7m6l2P5M3j02m7P4Om9
33469h44JM4P4J1q1l3ol6M8P7l0m9j2qL7M8j9l0l0j9Q6O7o0LL3p5j6P0J8R%qM6Jp4rN0j7j01
33461h34o9L0O8N1qp7n4RN2N9n2j16J5J02J3o7l3K3K7J2l6o8L9Q1j7N6J08r5j29L7K7k6K8
33455h44K8k0k7j8J1M6Rn6k8J3qK1M5jK1L1l9k8Jm1OQ2Ql9M4K8n7m7r0j11P4J50om1N5Lj16
33448i41m9J11Q9k3l0rkL9O6K1k2k0m5n5j0p%L2lRM7l8p6M8J13pr8%L9o3k7N8rm0J7RoM3M6
33440g93rPO8L9l4m0L0M2m0n3j3QO8M0p6l3O1Mo9NJ32P6o6k4J3p3m6Rj8KOl7nN0K1n6o9pK4
33433h56J9Pk6j6K6J1j2NK0L3L7J1jJ9m3j47o7J15R8n4n7M8N4J4J1p3j03L5N7k7%Pl4j0ok1
33426i26K7Q5O8J2Rj3q9q3k3kJ1J9K9N3M0k3l9N2N5n6j3N1o6p1M7M9N5M3o4m4L7pj5K5j7j8
33419h02L4k2o7K9O8j1j4M0J1l0l0n6k9Q7P6p1o3P6P5j6j4K5J3l9r7n6N8J8p1L9Q4p2l5J08
33413g54%m6Q0K0q2jK3m3j8M6K3p3o3O4O8m6o1nJ5L8M2j0k3jn5p2N4J12J8j0M7M4Jl4l7Jj7
33406g55o7j1M7mmN7J4p0n5J7L2l8o7K9Q9%l7M0J7p9n4j1l5M6J16k0r2K0L1l2K9R4L2l9k1
33399g81K3J4k0k6j1k2l4L4O4l4n5Qj0m7j2P6P9o4p5N4K4l3JKN5R8k7r9l9j4j2jj3j1K4J6
33392h68m7k7O5K9m8M2J14rj22p4K9O9Kp2PR6M9Ml7q2PN6j0kLJ7R2K9n0j6m5j2P3ml7J0l9
33385h08j0R4N4n2q2k4K3l1o4J5M2j5KL5rnL7mk6L3M5qk0K9M8k1o7l2nNKj9J1O0L1j7j5jj0
33377g79%K4QKJq4j00N1J25K1m9QL0l7j5L9k0k2L1%j1k6q0l0L6J3L0O4Ll7K2L3k7j5L7K4j6
33370g46n0n3jK1j8jM1l3q3M4J15J3m2j6l1m1K1M8j6l2L5M3k5m4K1M4l0l2P9O9o5p7K4K3l7
33364h32L7J31O7l8p6p6pM8k3p0MJ5o3k1Q1O1L4M2m9p9N0P9nl0n6q7k0O5N8J0K0L1j4rl2j18
33357h72l4P4k4m7J2p0n4J03O4n4K9R5j1l8Qm2j4P6K9j8kk5k1PJj5kO6P9m7j07j7Qm8J2R2
33350h07J2l8K5j1o2J0N8O3M9j6j2K3l8m1K3j6n7%N3L9MK2J1p2j2R5j1j17m3N0M7m5l8Q3L2
33343g37o6K0M4m4n4o9o1N7J09J7k6O3Q5o3j28m0J2M5O5J7jk9p5J2O3j2oop6j9M6nlJ7k0p
33336h75K4KJ7N7K3l3l6j1K1K3j5j8Mk3j6L5J9k9KP2P9K3j3k8p9r8j2N4K5j7n3n4J9L9K9J01
33329g42P5o4o5QJ7M4K1o9m5J7l1j7J01R3m1o2J1K7K0j5q6o2L3L1m1l1N2P6L0rn0o2j5Prk4
33322h77mO2O4m4r5l2N2Q4K0l5L0L6q5p4M8M2kJ7ro1j4Q1M5o3l5Mk6K9K8l9OJ4J0Q2k6j40
33316i07lP7J4kj9k7M1P1j3j35j20N6J38M0j6K5Nm0l9n2jJ00O3k7kM5J1n6l7L9Rl2L0K2p0
33309h12o4K5O2K8Jnm5m9K1K1j2L8M5j2k6m8k4N6qr1jP1M6lo2k1M3nkM1k0m1K2K2J8O3j3j36
33302h77n6N5rk8M6M7J4nk3j4j9l0J2M8kl7L8P8J7m5r0n0O5N5K0P5K6p0l9LJNmj7k2PP0L9
33294g16q5j13j3Q5P7k0l8K5nk5M7Rq8o8J0N3J6l2K4P9K7m9j3O1k3j13j0O4K3M0L4l0k8k5
33288h20m2J7N5jK2R9J5j15o0O9Q3j0r1q1nL5j7p4l3M3N1L2K6Kj5kJ5J1k6l2K1Km3J6N6K0
33281g77Kj8k3Rlm3m2L5J09K2j05l2Q3J7m2K5K4n6k1P6Q4Om8j3No7j15p0J1L7lL5J09L9l7
33274g87j1k6qP6Mj24p2J0K8O7N9j4m8k8L8N8j8n7rN0O1Nk6qj1K5N3m2o8M3L5o7j9O4Ok0K6
33267g55j2l8K2K8rj2j8l0J2L3o2j08M3J50N4m7o7p2j1J05J37L8q0j15p6j6L1K1k8j4O4M7
33261g85n3n1J2%j4Kj8j9K1J9K4O2M0J3K2m1q2QO2Mm8j0N4K7j9nOM6N7o2q8L2L7m7q5q0J9
33254i40J10L0o6m1jJ1M1P6N9J1l5q1l1P8L6m5Mjn8k6J4L7J9o0m3M0L7K9K7k7k6J4j2kM6k3
33247g99r5k9K9M7N1l0l9Q2P8l9n0PRj6J8N6K3l5q7p5LJ2k1rk0l7mM5M6l8m4N3J3o6J2Q7M7
33240h15oQL1j8pO5lj10n8K5L1K7L2j6o2qK1m1k7K0j7K5J07M1l6J0M5n6j53k7J37P2j7QK1
33233g51L2j2r5j4P2ll0K2J9RJ9j5m8K9P4m8q7l0o4j1R3J7k4J8l5j5P3kq8J4J01L8l5l2j4
33226h23J7M4PjM9J6o4n9k2k3l5qN6N4J2K2L1L2j0j01l6Q6K6k9J5J4k3n9l5N2N4l5o5J1M7
33220g83%RJ4l4K5O3l4n0M2P6J4n4k5Jl1K1N7n7p1Q1R5l7q0k9J8L0K7P2P8m7j02k2qn4k0L8
33213g77M1k3q3l3Q5J09K3m1l8n1o6jL3k7oO9K5k1K1J3k5l1j0N8O8k0k7J8k4p5p1RQ0Kk2Q5
33206g33L0o5k9n3l2M4j7K9J53L8q0m1k6oj5p0k7M8M6ll7L6R1k8q5M3Q0k3o4n8k7N2K9p7m1
33199i18N6O6L9kj2Jn2n0J3j5JO6j2o8PJ9j2M0P7j0p8K0J07N7J4Ol2m6nK7j6p4l8J9L1J7m6
33192h03l1P3L0q0m4Rk2k2L9L1k9PM4l2n0J6J8j5m6j8P4N8l9mN1j7l8K5Mk6K9L4k8n1m2NN8
33185h32K9j1J0j2p0m0J4PM3P2k1m1M3L1j0mo0q6k5j0j3L4P6P7K7m6l3M3K9j5pl0l2L8M0k7
33178h12m6k0J1J6K6L6k8n0K3K4nMk9pQ3L9m0NL1m0p4oO4K7l7qM1L4j6o5j1M4j5MM1p0o1P7
33171h10M9rJ1J4M6K2j01p5N0L1m6l0K7P3O8ro9p4o9oR5N4m4k6j0k7Mj7m3M3O5k3m8LN0O2
33164g69N0M1K4j9j04j28J6Q4l7k5P0k3p7L9R5N1ll4k0k7l7K9M0m2o4m9mJ03Q8o2p6M1N7k0
33158g92l2J3mm6k6lJ9O3J5n0K4M1o7m1M1k6n9J7L0pMM2L0k8j8M1J9l7m1j9L2M0j4M6R6m0
33151g37j09l1j8KO1M3Nm3p2J9P1k1l0P0M2n8k1K3m4k6P5O3K5L1J5j8m4j2J4o5q1j6o9n7J16
33144h97J35%m1rrm6m2L0N4Mm4n9l4oK0P2M8m5m5L9J11P8n2p4J6jo3j8M9O4J4n7m5J9L3J8
33137g83JkN3J02L6q4r3JJ7n9l6O0Oj03m2P8O3j2j6K0Ll3J8N3j7o1p1p1J6N7qK0Q1K3j8J5
33130g86J0l9m8J3M9ql2L1L1l7rK2m4l6J7j3%K9k9k0J6n1k7R0N9j0L8K9o7l5M2rl5Mj8OQ5
33123g82K2p4jR2K3n8l2j4jM4J6k4J6M4L0k8j04m9O1Rn9J4O3qn8J3P1K7kno1m9K3Pj9L7N7
33116g59Jm7m0k4k2K3N0K7K3om7k2l2m7M9P0j9JL2m9l3O2L8lk0q6l4R2M7m9k0Mk3j9kk7n0
33109i61l1kL8R3Q8L1Pk5r1o2K5K3J6L6okO3M4k8q6p7J6K6l2L3J09J6p0L4O0r5p8J4q1QJ79
33102g68j6j18Q0O3o8m2l4qR6R9kq6q0J1M9RK8P3K8n7j07j09k4J06J12j7p3j1M8O0Qq7q1J6
33096i02M5K4K7Jn0m6J0M4M0K1pn4r5o7K1O4M5K9J8qn1l9Q4J21qn0j2m8l6J4mKJ4j4qk7m5
33088i47N1L8p6L5J21m6o9N2Mm5J5M2M9K4n3p8l6j6JO0P4J1oKk7l1n9o8N1Q0j5k5%K2M3o1
33082h83r9N3R0n%L8J8j6j6Qnk0Jj2l8j2J9J3pLJ8j9k8K4K9j5k9LL0%j7K6M0Nn0p4k5j1J4
33074i49J23Q3n0j0J1p2k8M7QoK5mo5l0P6N5n1k9L9j1n8j8L9O9L8l4l6lk2k2K4M0Lm6mP7J5
33067g76o3mJ2m5m4j1K9N6N7M4n6j15pK5l9j3K8O5R8j4j24j3R0J1j5M2k1l6N2l8j31J7R6J0
33060h33LN7N2k9j09n8N4N0J1M1J3n2k0k9p3K8P5l1j1M3l6n0L%L6P2Kn9mN0k2q0j3J2J4O7
33054h26J1n9k0l8k6P4M9k3JM2M3j8p3m5PN6O1J3K3L2j6MK6n4q4j1K3j1l1%L4J1LK7k7q3J
33046i04O2QML7J1PMn2k2L7m3n0N6J3m0L0Pl4P2R8n1j05K0R0K2n3p6k6L8Ok4%nQK3lJ6M0%
33039g79j8NJ5J9Pl8l5K7pq1RQ7k1p0L5O6pk3j0m1rN5qm2L8kq2K2O9l3j7N1K6J8j6q5k7P4
33032h28N5mk0j9LM8K8n6m6L0L5K1Mm8o6m2J5P4K5m4MN3L6Lm0j0O8J2p3j5pr5k7Q5J8m0L5
33025h28R4M7o3o3M7K2o7k2M5P1N3o9j33m5M5M6k8m0N3O3j3k1jk7l8N6J31Mj02j2M6J3J1J0
33018g15k9n3k3qk4L0N3n0n7M0J8k7J3Rm2k8M1O4J7JJ3k8m8pl5p5L4J20J7qJ06K6j22m9J7
33011h09n1o5nL4L7L6K9k8m1L6M6k6n2J0Q1L3m9l0j3k2MQl2k1M2L0j7J5k6p8M7P5p1q7k7M2
33005i45J18K8n3N2O5l0l6k9j5M0K9K2P2mj08nQ2Kl2m0p5mO3OpL0Kj3ml8k5J5l3k3Q7M5p3
32997h34%J10Rj17k3O8l5m6N7J0k2L4j0k9K5k9p0lJ8j2K6M8NK7N5m4q9j3J4J6J7j1J9M5%k0
32991h04k3l6k2LL1L6k6o4K0Q7Mo1rJ3K1M5l2l9R3O7p2p3nK7J1k8KM9K2qq%K8%l8K0N6J0j0
32983g13l9q3k0Q9O3q4j25KO7K0RJ0k6l5nK5J7j5mJ0m4n1L9N3k4m2l7k9M7Q7J9m6n5l4%L8
32976i16P4P5Jm3J8K6k8K0K1r1n2O3Jo3L7Q0k9p1J2N6L3j7o0J8R4mn8QJ3K7N9j6n0mm2n8J3
32969h53J1j9J8kn9MR2M1j4L1L1l0l1l8p4m3OLLK1N1O0J2j6rmJ0L4L5l6j03j7M9l4k3O3N2
32962g78J8k4j7M4Mn5j4J6kn2p3MO3L6j0l3k4j6PN2Ol8K0Om6M8J07L9Rl5q2OM6l5m5j4oK7
32955h41J9j8M1R6J0q4l6Ql5j8K6j5l1L2N8K3oK1M1m5j01LN9lk7l4k0N0M8K9L3p2q4N1j0r0
32948i22N6Q8qM2M3r0q2K7M1Nk2JO5L0k9L4M9l4o1m2k2jl3k5L8ln9M7J11mo6j7l3n9lJ3k7
32941i52K6P9k9n6R4L1j46j4R2m0qJ02J3p0j4O1O6Kj9K7J1n2m0Lk0j5N0L1n0k2P2P0QNj4r4
32934h12m2J01Q0l7q0p1l6J2M9K7o9n9R6R8l3l2K3LkJ1jJJ3nl3l3l0j4M6O1op2r0k5O2M5K1
32927h33L9K4K6Ln9j3K5l7j3L6ol3j4L8O5k2r7o9OQ1N6k1RL5m8p5OM0jk8k2RN7N4Lk9j9J4
32920h13K0j4qJ5k6n2NM4M1M2j1m8L6K5r9o8Ll0j8j%O9O3m6m5Ol2lR0J6q1j1K9RJ6m4n9M2
32912i38O1Lk0k1QO7P6Qj1L8j7q5j5K5j4ork9J0N4K9l3n6j1M1M5Jm3j0M3j5k0Q9J4j16K3J16
32905g18j1o2l8l7K3R1P2mn0k0L3J6o8o8M5N1j8jPk5k0m1p4k2L8jn5j9K2M1J13R9j4j6lp8
32898h12q2o7l1R8N8j03k5Q9K3qJ9kj7JJ4J1Nj3o6p0M8J42O4m6k0J4l5k1J2l5OJ34J04n2r8
32892g61o2n9k1M0Qk0K6ro1J5N0l0J4J29M5q0m8o%jm3j3N1Kj7N9O9%q9j04K7J02Ql8K0L7k
32884g62j9nj4l3j6l4m8J9J6j3P5M5q9m5L2J1pm5l3O1K8n3K4J06N6QK7K1n9j23o5Pj4PM5k2
32878i11pR4K7m1jj5N5J17q8j32J08R5n4j2j5n7krm9LO6N6k8m3N6M5n5j7O5N6j4p6l2N9L2
32871g24k7l2k9kL8J1m6j9O4L9o5p1j1M4Q7M8j3RRj5J1nn3m3n0n7J9M7j8l0K6N6J3o5o9J8
32864i05P0K0k8L8Q0k7p8k3l9l7O8R0J3j8mJ4J5J3J6m0r2j4O0j4p4oO3N1l0q6l3M2P4P9J7
32857g25n0l1j7k7J3J5l1k6l0k7N8N2n2MO4m0k3P8Jk1O7j7j07m0J0M9N0n4k0Q8pq1kKpN6M4
32850g84J5M7On5k6l6j8J08Q2o7n6k1p2m7N5J03J9r6m8N0Km9J5O6K9j5l7l4j5MK7Pj6M2J4
32843h01q2K0Q7m5k1P2j6l8J3k5JK4o3j3J11N1k7lj0k3j3j9l4m7kL3l4l0O2N6Mpj9m3m6L9
32837h88J01on5M1L9qL0Qo9m1K4rl2N3M8o4k6N8jk5RL1Q0K4p3j2Mp9k4L8k2pQ1O5pk8n1l3
32829h26P3J8j36KJ76K2p9%m1p4K3M0QK4k7o9J4K1q3j2J25M5o6m2KM1K1n4j3M6j5mJ03M6j30
32823h21j23K7R2J05R0l4j05j3L8rj8RJ1j0n4m6J7Kj6N3L6k6L1L5o8n7L5L4j0Jlo2m3K7jk8
32816i04N6P2o3j15j9K0JM3O8N7L5qj9k8p7n3K8N2M8N8K0n6m0Oo8r2L4J02O6Rn4n8kRk1OP1
32809h16L1n2RM6o0o3JlO4Q5k9l0Ql3j1Nj5K9J6m3J1O5J8k6j0Qmk2m9k7M4K6k6J2J5m5l0%
32801i01L0J09Q7m5q1l6OL7j8n3J8Jn6L8Q7l0q6J6P5J2J0O3Lo7l3oj4j2j3QN8N8nl4j3k2m9
32794h58m0QM8L1rJ7M5J1nk1j00j06J4P0L7O5P7m0r5PK6m9mO9M6mrPl1n5J6M2M2Q4l6j75n9
32787i34J6o0j3P3P4Q2Kj21n8P2O8lk5Jok8K6O8jm7K3R5L9o8n0N7L4r4q7LNJ3M5Qk3k8k3P
32780h58J1J1j0n8j0K0k3M1R0L7L0j4o9l2k7LN7m8q3N8M5l7N2N0q2j6J03J9n0m7o4L7J06l7
32773g95p3L9K3m6n7j4O8L1q1o4K6P3K7n5j6kq6lJ02J4L3J40M8p9r5p4qK3k5m2qO7J20L8p0
32767h21o6l2j7K1N2L4QK1J6j3j6KJ9K7J8k6p5j8N4rj9K9m2p0j6l4J9J14N2j6kj3JK5j9j9
32760h31J3l9m9L1N0km6n1J1P1M3k1j6K3j6l7O4N7o5k2N6J2Ml4j09qR1L8J3j1n7oJ2m9j0N6
32753h34Jn4QRp9kJ22P3J3k4p9l5J3K9Q8K3q2j2K5n1l9L9M9K1kl9j2Q6J7j30l6P7k4n5K9L6
32746h31L2M0k3o6oM5Lm4l8k4J5M0jk6j3j3K0O3L8J2J1n2p1M5N3p0p3l0oQ7Q1n1o8JM1K7k7
32739h79k8QK5M1J3l3k6JL1J3n3j3R7Q8pr5j00K2R6J0n3PN0J3l0j5ll7n7l7J5Q2N7n9q6KM2
32732h98KlM8P3M3Orj2k0LK6l1m7L1%n7K0J1n6N5R8l3n3k4p1k4Q4M3r1m2J36J02l9m6p7r8
32725i50L5Q9j6n4J6M9KJ8P7Kp7m7n5k7P6P9L3Pm1k9K3k6o0L6O5l9m2M9M2K6O8L7m9j05o4
32718h52M9P5K2j1o6j00k2N5J7l5jJ2k7qLk0K0L2LK9RrN3J1o8PO4J4k0l5k2L1J6n8n6k2j8
32711i28L4P5Nk2N6O9Nk0k8k1K5Op9l7Q8N1p4n4N0N0l0p2m8KQ1R7j9m2M8j3o9K1j7r9pN7K1
32704h38J2J1j2k1QKo5l2O7N8Rj9j3J3m6o8M9P2j2nK1j8rM4J0k8L8M9j8k1j9n0k8L7L4q0p9
32697i47Q2R4RO6R3rp5n2QJ7k5l0LK1ml6j6K9K3j6j0J9j2l8k3j6K6N8k3q2m4l2l6j5RL4j7
32690i67o0O1J18J1M4J22j6j22l9L4J8k2l8jL6K8R%KM3Q1K5m3p0r7k0P0j7n9M1L3l7l3l2o0
32683i57o7oM4M3O6L2j9O0P4j7J2J7r0p6J1RK5N3jk4km4j7M7m4o6P6Q3rl3l7j6PK5N2j0o3
32676h62Kj9j14l6Q7K8n2L1P4j0kK1m8K1J23J0o7j5n8p3O9J20J1m9j5PJ3Jn0l2O2N5j9k4K7
32669g83O6l1j39QJ00q1p5R1K8k3M4l1n5Q8Q8m5n8l0o2l3O2O9kl6j0M8L7o3p6NM1P4M9q1l3
32663h49J09j7j27J2K1r7l1O1K5L1N4k8p1K4Q1J4m4k2J7j9p8k0M9K3M2N3m6r1m9kN9N7J3J8
32656h28M2M1nm7lJ8k4j5k1l1O2Q6n0q0Pk6o3K7N0lok8k6L1qm7L3P1M9M6j7p8k3J4mL7M6m
32649g77Pj1m2L1N5R%p9j34%J04O0J4j2j8mrJ7Op1k9L3o9q0O2Q5L3N7M2o8j01j9K1J3K4L8
32642h12P0J4j16l7Q1n3j07L8O1LM6Q1Lo5j4J4m1k9Mn4m0Q6O9j01j14O2J04j4j1Q1M1k9Jk
32636g80o9n5LJ2PQL1P0J3q6p2pL4M6j0m2J2L3J1M1N6l1q0k1j5n3J2Q0J9p5m8O0N5l1l4k0
32629i26pO7N7l0k9l2n0L5R2K8k4j8l0m3K9R5L0k1nl3j9nj02m9J63J05j10p8J1n7j8J11M2
32622h21o7lO5K6l1m2j6K0N2L6rj4m3p8l0J1J9M4j5r8j4P6j7o2L5P0O1Q1L8k0n3q4k0L9pj
32615h72K4k7m5k1L3O4l8n5R0P2j2N7O5l3r2r8l9NJ2O3L3l6K2L4j4Rl4o5M9Q0l0p7k5M0M0
32609h21JOKm3l0Pk2kP4K3n5j0rm3Mlj7N5J9o4J1Q6O4mj06q7L6K8k9j2OL3K3l4LP2O0K7k7
32601g78q7n5K8M5LQL5K1N0N8o6j22j6M1k2n4qLrM9N3k6PQ7K9o1j5M0n2r2L0N5j2qk6m4M1
32594h70J04O5j0m8l3JK6K7Lj9l7j3O3M8n2m0J9k4k5L8j6o9j5J5M7N5k7m3j9n2QP0ll5J1K6
32587h24Nl3j6L0Lj8nk2qOrN4Q3k2l7N9L1j04r6N4R8ll0K1j9r0m7K6K4Oj0l1%K5K7N8L8J3
32580g63L8nn4l0j9J0O3L9m2r2n0J5j0l0K6K3NR9Q8j05j19L9O0K2J3k8l2OJ9j7l4N9P7n4q5
32573h68l3mJ0KN5L4j11j9J36j2r1M6P0qm7n4NP1K5o5n2J8M3K2k6l7K7N8J5j7l0l2J3K9l7
32567h64nJ16M7r7m1O2L4j5jJ1j9k4jj1kM1Jq4n6O2P9j8m8NQl2l9jJ4%J4M0K4l3o0K0Q9jo6
32559h51J2J9o1pO2m6r2L4N0k9nL3J8J7K5L7Qn8j1O7pr5l6O5O5Lk0m7n1M5O7j2j0LJ1L9l6
32552g94o9K1mj5P2lj02j5M4nn2m3L7M4m1KR0L7k3k6l5PL4m5n5P0R6pl2Jj8pJ2j5J9N7NpJ4
32545g51qk0k9l9k2pJ2J6OLk8NQ9Kr9PN3k0J1K3p3p0OK2K7J8k9qN6L4j9k6k8K2P0k5p2L1J5
32537h45l0M1ro9M9M3q7k6J11P3NJ8q8j77K4J39j6n9nL6J20M1j14l2O1k4o5MJ6k7lL3q%L2
32530h38n0n3O4L3j2P6L2n1M1Qj22j7P9ojM3j0j7j5n9j2N5mm2L0M5l9n3NRK8N6j2k4N1jq4
32523h67n9j6O0J11L9j0j4l8j5k6o0J5K9l7J9M5j9k8l8j1P9K8m3M0O0k9m6J7M6mm5k9k4j7
32517h87KJ2J2OL7L7o4m4O9qn9N1K1l5K9k5p0L8lj21K0J80Q4l7n0n2oP0M9mk4o1n2J3K7K2
32510h23L7k1p7PO1l7k8J00J9j23k4P4K2J0Lm9k2M1L7j4q7p0N0R5O1M4j1p0m4QRk2mK1o2q8
32503i77O0R1k9l9J2lj9j4J9N9M0j0k8k9k8K1P3M4J2%o4m3M1m2j01ojl1O6J28O8k4p7m3J4
32496h60J7oOK8rk9J5j1n9ML4rJ3M6Jm6l6J4N6L8j5j8mo0o7Q0J14o3q7N9L6n0J0M9K3L7L2
32489g17k5m9l4l6k2L6M1l5n5J5P8P4J2k4lj2m7m5m1m1J0P9Q3J4n8o1PO4N5J3Lj7r0q3J7M3
32482h51K6K7rj8nm1l4k1n0lN3L2K1K7M8P0Km9LL3Ml0o9q6m8K9O8ll5N6M7m1QM2k8j8M1N6
32475g46Qr9p9M9L8k5k7o8j9J28O6r2k6R9O5l1o2j3K2RM1L1k3Qk1o5N0N3n0K2O8nj3j0j6j9
32468g52p2o5njJ3L0J0J1lm9j0N6k7j14J7J62Q3k2%J0qJ1on3l9NOjL4O1Ln8k4J5ll3n8l7r
32461i22j1N4R4l9q7M4M8n5k9K5qk2krj0QJ2K2J3j6L1P2l2r6QO9Ql6k7k0j5K6P5N9J5rm8m8
32453h58%l7r0PJ17O4l1m9j7K7Ql5J7M5j6%K8n3p2K5N7l4j02lJ00M4j8l7p0k1O6Q0L8l2l8
32447h90L4N1J8j4p2m5N1J9n2OM2l2k2L7l0m9Q8Q5n1k0L7o8q1L8P2N7K6o1l8R7P1o9m1Q7Q5
32440f34k3j19j05O9J40m6j17L3K4q6J9J05k2p0Qj2p0k0Q4Q2l5p9k6k5j6K4rk8J0j5k0Q0J10
32434g89K4j2J7ln6k6K7j5mQ3Oj06l6M7K3j3LM6K6j6PK7k3q8o8kok5rjK5K9lJ8M2J1kL4M0
32426g68m0q6k2K5K4j0m7J1O5J9k2n4m7K6L3LM0L8l2rP3K1n8RJ1p2K1R2j8l7j0q7l6J22Q8
32420g34o3l6Q7K8r0j7N3jkPm2k5Nk7j3M9K6n2p9m3L2R9N4k4mK8l9j08l7O5M2K9O9j0j13r1
32413i77qN2L8J5M7K7l6j4O0O1m8r4n%o6k7J7j3pN4Q5M0l2k3M9N9jm3n7k7N8P0Nj1Nk0n1n5
32405h73k6M6R8Pj05k7N0j1qlo3J0O8QN9R5j5l5ro4j0O7m3q7L5N2J4K7p1j34lP0MlK8Pj0m
32398h59m6m0L9L7K9N5k9o9%j5kM4l2k4Q6N2k3k0qJj7k8J3Pj5QL1P0O0o5r0qj7k9K7M9O4N5
32391g09n6j37m7P2M9j6l3n7m2K8L2l3l6K5K8K9Q3J8o9J8N5oJqm0k7mP3P8n1l7O0j8p3J4J7
32384h19l1J2K2j9j4k2mQ4P5m0p5jM0j9l3Rl9m1O1L1l4M8L7r7j8J20j4j21L3Q5l9l4M3J8j2
32377h08mlQM8M6m2q5pK9j4m2n4k7M7P4L3l0l7K7L0k5qJ9nk1m3o4j3L7j7m2O5J02Lj0N4J4
32370g65k0J9l2o7K2J2o7m6lJ4OK2Q3J4r9l3M9L5%l0MN2L3J3k6m3J7M2K6K3k4p8n5lK0M4K4
32363h17m2k5J7j4OM9K2K5rj03m3M6mj4Ll9L2J03j5n0P7P1l7n2k1j4j7J2M5K8K0%o7l2L7j
32356h23K1M9m0m2kl6L6R0l4p3L7M5m7m8jk1J8O9Lnqj05j5Q7q0j14P9J17J8n5p5K1J23N3j00
32349h58j19J1Q8K1k5kl4m3L0K6l7k1rk0N0R6J3n0j9N0Q9J6j15j06L0Q0J5K2O1MLO3Ml5J3
32343g08l5n3N5N5p6r5JK2k4J1O1%nP8J3j08q2k9L3J16N9k4k1o3n6K6N0J5q1q0O0K6m3Q3N5
32336g64r1k4N9Ol3j6M3N7k0k2M3J3k2Rk2p2k8N0P0No8p0n2j0O4O2nm6oO1Lq4j3L5j3J0J9
32329h72j7K8K7m5L0Q6m9r6kL5Q6J12k9j32l5N8L6j0o2q3%M6NO1Q7m2l5O3j1n3L9J0q2n2q
32322i06mL5L3l6o9l3L2M2j8J2Q4j6j12RR1j7n0K3Oj8N8O7K5M9Nj06o6N1N0J2J7Mj5j0j8l4
32315h23k7k1PM8K8oj1l4k2OJ5M3j3j27n7Q6N1rN7N8n7o7rl4k8jk5L3P7K0nl8q2l4K6M7L1
32308h97KJ5%k2J3K7M8N8pLL8k8j5M3l7q7mN3J6k5j8k5o1m5J8M9M0J3j9NM9Nl0K5J3k6lk8
32301h44k4J9l6l0M4j4j3P0lr5m6M8J19M8j02l3J00Mk4R7Mj28n3k3k8O8L1q9k7M3j2JM5Jj3
32294h95J3JK2J7o6k1Q1oo4N3Q0L5M3Ml9n0o3QM8l3n5k2JK2MK2N4jmK2l2k5K0J4L3L4k0j6
32287g81Rk7p0l4Q7J15n0r8Q5R6r0j02QK4J0Qj6l6k3J2Mk0L0N5m6p2O9R7n3q6L7N6oj2k4P
32280h37Q1nr1Lj4j17m5N9P6P1J1o1LJ23M6j24o7M7Nj8J9K8Pl8k1L5Ln2k8N1Q5j2p8J4N3j5
32273h03j9j6m4J2O7L1l1o3NP8rp9kK5rj3MN5Q1J4l3L9M7j14j16P6L2r3kK7l3J3L1L3Q5N3
32266f71m0j03r3j8k8m4Q3J06l6j9N8kOP4mo3%O4Q9lj35n8Q2L9l3l8n2k1L7lm7lJk1L8P1K6
32259g61j4m1n7l6RK6JJL0P0Q0k7r4ON3j0m9l1L2J9o1pP4L4Jk2p3l6O1P0J1o1j00j7Q4M8k
32252g89J5Mpnn9o9J5N2J6J0K2J0j0n4o7K5P1rj2N8M0nj6k5PL2k5n3oj2m4L7R4n1j40K7J12
32245h11j3m8OMPrj1N3J4n6J4K2l8J7L9j1L3M5n7r2l5RN0N1k5p6l6M6N5n7n1J02M5q3K6N6
32238h15p9o1MJ5R2O5n9k6M2Ojon8m0J3K0K8K9j1m1kL1jL2P0m4p0N9Lj20j9O5OJ0J6o9n9J7
32231i58pj2L4K9N0O2k5p6o5n9j1N8R7Q2J8%M1lp2J3O9n1k7J07j1j14K2K9m8L9O9j6n4p1m2
32224i03L2L9K6O5M4j6kk6j20o5O4K2l4L2K4l6J4J7n2J4P2k1l6K8Pj0K3K5J1j7j7K3k4j13
32218i10q5%N8P4j8o7N3J13L6k3o5k9N6J1j6M1k8p9oPk4oK2j3o7J8J02Km8mk7J7J01J0j03
32211h97j2R6L0k3k2n3L2P7r1j13K3J9L1J16Q1j2m3rj5p1m7O%%M3P0%r0l3M1ql7oJ2J5J0O
32204h74j3m5j6N3N6L2K4jj8JK0K4k2j03p2O1P4k2k0M3J5J0N7k5q8M3R0n7j21j1J01N9qPm1
32197g87r3j3J0n3j7L5Kj4L6Q0P2L6ml0n3m8K1M8oLPm4l6m5q8pQ0L9l6n1K1P3L8J9ro7l5K7
32190h89rl2M4O2l3o5PL9M6N2on0k6k2j5J0k8k7K0k0J8J31L8o6J8K0l2L1J7m9JJ0m8oM5mj5
32183h33J9k5o9QO1pn1k0L2O8qp9M1J02l3q2l6m7k7M8J08R6k0q7kL7m3o0L1J25R3p5r3O9M6
32176g13p4l5Lk4MK5L2M7l1j38r6MK4P2P4n3l5O4%J2Q1k2p3j8j5L5Q5J9l9o9j00j7R5O3k2
32169h35n4k8M1K1m5L9P2o8q7MJ4L0N1Jl9l5RP0J6o2L4P3r2r6N4kp8M5M9o3J2J07L1l3j8j6
32163h78j3nl6l8O4J05mk8L5Mj9k1r5n1O2J7k5K1RqJ5K2J0jJ3J7k0pL8J4k4jM1j5j29q1M7
32155i65J2JP6Ll4P2N1J2L7o0j01OL1%%J0K0k8k7P6M6n1k5j0k0mm0j1R0M3l3Kj7n2j1j2j0
32148i23M6Qn4oL2j8o0j9L1Pk0j7k1NJ0NN1L2LP5N7k7k1l7l1N4L4k3J1K3J1J6k3l7MJ5K4K9
32141g54m7n5N0K9n8j6jj6R1Q8q5r8k0n5KJ26O7n2o4k9kl4o3ON0j2m3J5N5Rk3L0O2M5M0J8
32134g44k7o5q9k4Q0L8k8J9Qn3JO2L7L%K6J1p2r1J6Q5k6j05L9J00o8q3J04J21KrPn4p5k6M4
32127h36Q7L0p4j13n7N7Q0RJ8L3k5n0j4L8M0l7p4OQ6K1q0m9k8l0N6L0l9N4P0l0l1j1j9JL3
32121h48N4j8p6qPk1Pl6m8O7Q7ln6k6L8k8q4R1J49k1l9Mo9n0K9K7J4Pro%j5kP3O7r1j29L3
32113i29Q9Ll6k4J9O3K0m4l4RJ0l9m0M4N3lLMl5n3o3l9K7O8P0M3J4M0M7k9n8j0j0m5m6j7%
32106i28l2k1Q2P6qMln1n4n1J7P4k7q4J7O6K9J7M7N6J5k7l3J6P0K8j4Rp0j05O8R7k7P2R9j41
32099g17j65kl1m2N3M9K2%k7L9O5k4k6M1Mp7p3j1L2j2o0L0J01K7L0P4k6p0J3J9j2k6o4n8K0
32093i04P3M5%J5k6j37n5J43R1n7j3Rn3J0N4l9l7N6O2J8K0Rl9l1qm3k1M4O2L0p2p4N4J1n5
32086h58M4L1m5J6L2j7J5L3l8o6j0J4L9O7m6j24l4mMM2l2j9Q6rr0M0N6o6j3R2K2l9LK4L9K5
32079g86n1n1M1P2j0q8n4J0L3M1j0l4K8J9j8M1L9n4n8NMl6k5M3P6%r8p4jj0j7N7O7j0OR1O5
32072g47l6j02o8M2O6%j2K0N4L2n8o8m5l9O1R3j0j7Ml3lOk2M5O3j1J5L4m1k9jp0m5M6K8mJ9
32065h33j3o7l1M0M0J6J4j2k3j3m1J5J11K5o3M8O8n4l4M0j2n8k6K1N4J1r1o1Q6N7p9lJ07k9
32058g90j09J8J1o8M9Q1n8oQ1l6o2J9QK8K6p5p1J5K2J2L7M1J5Nrn0j6P9M4l6K7M9o0p4knk5
32051h85J6M3k5q3L5J19Pp5m4LJ1k9j3M7N9O9J2p0NN6l7o1k9k8j7J6N4L4m3qP0Rl6OqQK9n8
32044h41l2R0J8q1l6j3l2j2M2M2j7OL4l6j0N7l3p4M1N9j4K9Q7M5K5j6j06l6N5o6j30k0Nl4
32037a004J2N7P2R8O9j7o5l0J0m2n7M4O5j1j4J5Ll8n4pj4n7M5J35N5J6J8n5l6L8k4o8j4pJ5
32031h47O8K4o5o0M7O6m4o6RK8J2l8n9L4N5k7J7Q2k4r8j6K0lL5N7Ro7j06k0O3nn6j4J6L9L5
32024h99mk1k2kL4L0K8P1L0j09j20L7R4K2J0%m8k0L1L0K6ln0k6Mn0p6k1PM0J05M6m4RL0j6
32017h47Oj6l8M3O3M2O9k1j60q4R0O9p0l4P7k0j19l0J5pM2M1PO1N6o0r1oN0K1n8r0JJ09Q0
32010h09J9K3j8m0O1N5p7n9Lo0l9P7N7m1m0M2Q0Rn5pJp1k7N4J4kK0n2o4M7O9k2n4j2K6L6o
32003h62o0l6L5M0ok2j6rL4N7J2rqOP9M1o5ML6p5o5LJ6J7o7j24j1Q8P8O4K7n6m4N9N2l4k9
31996h50Lk1j6K8Jn5K5R6kn1J6K8Rok7k1j2qM0O9nr7m1N3K5%K3K1K3j4o4j6J9k2j2j2o6k9
31989i68P6O7m6q1J4O2K0L1Pq6m2L4j2ON6NJ4M2o6o9R8R6k8j2Om4k5j8m5jN8K1o3m7J7j0j4
31982i47M4J2k5K5O8L1k6J4L6n4l7M4QK4L6q6j14j4L6L3K1L0L1j7o2m2K0K8j7J0M8lj5K9J2
31975h19m3m1j3NL2K0l4OR5K9r2jJ13k6j21j8m0o5Q2Q6j9KK4L9N4k7j04p0K4K8q9n6R6M7k4
31968i20O0J0j08j1O7n0m5R4M2n7Ok4q8O4J34Ql2k9m6K5N0j2J3P3M6j0pK2j7r3p7N3J15Lq7
31962h28k9K5Ln6p3L2Q0j9k7L6jl5J0L9po4j7O0K8k6j1J3j3n2m0%M1Q3P5K1l4j8O4jj31l9
31955i11R0P8L8k1j7L9j9k5L9o2j26m7l8nJ08N7o1k8RKO3M5n9k2N4j5o2OL2Mll1m4L3N9jM
31948h37J6k2nK8J5K0N2K9o8p7J1qm5K6L0oM9L6q4j33o3L5O5M9L4Jj6j2p4p5O2O4l9K9L9q0
31941i54k2M3k3K6N3m8jQ9Oo1k3j8l0PL0L8L5k7j6P5K8k9K4qn0J6K4l9l1K6K8mJ6M0Rj9m4
31934h34n8k1j0j9M2Q2K1j7k0l8kJ2j8K3pp3L3M5n7M4J12k5j00l0N8M6j4J2L5qm7m3L0K7p3
31927h92l6K9rO5J35l5j45l6nj8Q0N7n8J1O9k2l7k3q7p2M1Q3N3M0Lm8J0N5k0LO0p2j05P1N3
31920h02q1j8N6oo3n3J7N9Nk4L9O3k5o7L8P9k3p7o0PR8M7l6K6K2o2qL0n7m8M1M7L8Rn9LP1
31913g74l4p1mk1j5M9M1Qlj5k4m6l1L0M5N1P2kn9K5L5o7o4qm%k9l9M0R1N6m2j41o6R8O8l6
31906h86%K4k8kM6M4O4M0n0p5n2lP1K7k6N1K1j09p1L4O2K7p6j01k4qmM8M8PkNqJ1R1P4m0l0
31899h00Ol2M2P9p3r6O1Q2k3o8n2l2JO8P3l0o1Nk4q3l0M7O3O3O2pp6rK2r9r7Lk2JJ11R4L0
31892h01JkN2J2j07o9K3j0l7lL5N7J3rL9j5j17k9J12J04K3n2q4k0J2j0M8O9k4l7rn4n2J4K4
31885i03j9k1L4L7J6M7L7k6l9qM5L4p2p3L2K9k0L3O8k2j05l5P8L2p1qN7rpMr5n8Q4N7JL2J6
31878h18kL1lm4j6m9o3O4P8q3r9M0O5l0n2J0L7L7L1llJ8J5J9Nj1J1j7o9rQ2L2n4qL9m1p4L7
31871h97J22N6o3o5K9L5l5m3l9n6L4J18K8m8kK8J4rmJ6k8l0O2N0m0l6ORk0q0q5KO6M5J3j2
31864h59l7j2K5kK2Q5m2j42K5Q2k7J8J5r2j5Q0M5Qn0p9MR5O4o2r5k7mO2J25or7qQn7k4L8L5
31857i01J9k0q4l3R7R1j4l0j0m7k6P2Q8L9j6o9l0L0l0p0j3N0O7ro0K1R6M5r4j13N6P8j8M2
31850g96M3o0lP0J7k9n1m3K5L8m0p4n1k9L2L9k6L6J00Ol2K7K7j0l2k1KRK0Pj6oj5k5jRJ0J5
31843h28pn7n8K0M2mnk1l4M4O3mj2j3l9%M4K3oJ2K9k2n2L7P5n2r5M8J02%n8m6m9j8L7L6J1
31836h57K1M4O1J3q5o4K8j5q0mP0K4m5n9l5jK1J8K9L5j2k1J8J5J6M2J2n7n7J4K6j2K3L6m2
31829h80r1m1P8J03l3p3J9K5RJ3m3m0K6on5k2L6J04N3j07p4P4K9m7kK7J8kl3JN5M7K9J9k5
31822h09o3m5pOLMK4N3L4j1k6m8o1nL6N5R9L6n6J8J3j19l9P1j5k7J3o4l4R6M1q5j2J13O5k3
31816g69k4k0pmm2j3O1P1K2l7k9j9p8k7P6J5l6J9rp9k4N8Jn9L8N7p1m2M7J5M8N9o8n7N7N4
31809h16L0mn9J1O7l9j09n5L0O7Jm8J4L5J7O1J9p7qN1m9o1J3J2L6L6o0m6K2nK0Q7L7l5o3n9
31802i27J4N7%l5j5PL5N6M8rn9oRn0L7Q5q4j09N8R3J0p3p1K9L9k7%L1J4K7j3j30r2R1Q3o2
31795i39K0J06l2m2O6J5j4M1j1q4m8L5M4m9p2L0P8L6RK4O0L7p5j37n4N3O6Op2o4O0J00Kl2
31788h37nk9l6kkl0n3k1M7K5l4K3J07O7m0p2J2O6k3n8K3K2k4j5%O8P8m6o1J3j5k5mj8QM5L7
31781h09LrM2L7k8l0n6r0j2K9L0J05R2m6j03o1j9j2j6J4M3j5n5J0N5L3Ok8k6L2L1oJ6Jo3p
31774i12N8j3j9J3n2mJ00J3n8mJ3Pql7mN4N3jl7j3j1l0k2rM5O5l3p0pMQL9L2kj4j1k7k9K1
31767i02J1m9k6K7L9N9N7j2o0ML1o6n1O7J8l2L8j4o8N3P0o5q4j9kJ0M7N9L2J2K1k0p7m2K2
31760i12L8J2j9L9P6m8q6L1L4j7K6M6L1kn2l2j1n6k9N3N1j1o8l7L9Kk6O6Q8j1p0n6j1L2L7
31753h53J0J0M6K6m5l5K3j7p8j9O4M1l4o0l2L1Q5M1n9l6O7K3q3m0K3RK5N1K3k5p0m4L5L6r
31747h70J4L0k5p1l9N2P7j2n3J8N3km3qL7Qk0j3k9K6J06Qq4J4K9p4l8M6L2K9M7On6p3l1K2
31740h87L1lk5NM5M0nl6j7J0j1kM8k1j26l8Q5J7p7lR4O1LJ3J0lK0J4j7KK4L%Pl5p1j6O1L2
31732g68l2k9l4n1LN3N4N2Rn2n2k7MJ6m1n2J5J8LM5J3n4J7O2m1m3M8mm9K7Pq7j4J23O7o9l4
31725h97J0o9k2J02N6nK8om8JKn5l9J9L5L5L5L1K4J5jm9p1jL1m1k9N4Pn6K2P3pn1rMKmm3l5
31718i52PJ1N1P7ro6n5o2k8K6J4K3N0qJJ19L3j43o4L0k9RR9M0o9l0P8L4l9J2j4n1N0N9l4l1
31711h61MK9N8K4m7o7j2M3Rk1M7P8Kl1J7j0r5m7N8L0m4m7l0L3Q7Ln5Mro2mM3%NM6Nk4L1J1
31703g99m9mK0k9j0J1n3p4l5J6R2Q0l2n5nK2J8m4j5Q4j5q1P6O6q0k0O3J3j6j2oJ5%j4M1M7
31696g84l3k8N3M4l7q0n1k2j2O1O0p7n3P1j1o3P7J12Pm0k1K9L8n3o9J2J1k7k4m5l8K9N7K2
31690h85oJ5J7j0Kok8qj6J2J02O6n6r0l3L9N4M0L0J0j7n2k6N9Lr0jM2p0n2O2M0j1k9q0JJ16
31683h56Oo8j6l6J2M4p6l2J01L3l8oJ5K5Kl7m4j2L8J1l8M2O0m5j8M0k8j2P3N2rl3J1O5%p6
31676h50qN1j3m2L1qj40n8J23Q0l2NK4n1o0lomM3J5j9M7P5Mp9q6oJ9k3J0N2L9M3K4m3j10r5
31669a051L7J00K8lrn6n1L6R2Lq6mO3L2J3k5k6N3L4k5Kj2n2J4P1J4m6m2l3KP6M0r1o9M4Pk4
31662i44K3k0k0R6Q2m4r2l2P3Q3j2j2P2L6n0m2n5o5Q0J23p5j15M2L9n8m0Nqn4p2j0P2Q9K5
31655h80o2j1J05L1p7j2Ok4P9Q8n9q4l7k3N4O8lJ2M1lj9l%j7kM4J0l7j7oJ6J0n2NQ5Kn0J0
31648h12On5k0P5K8q5l6Q1M1q0n7N7L8m8k7PoJ0J1j4RN4N4K4k7l9O4R7n5j04oj0o6m3L1P8
31641h25Kn7J8K4k4K8jj13l9J08O0n3n0j2j6l7MQ8N8m2l3K6M8L6oRL2j7l3jJ7Lp8p6O3P7l1
31634h43k3M8L6j7kK5l1n4NQk5j8K4P6K2o8j4M4j0n3o0k4L6L8L8L5m9n0J3p4j02N5Q3j7rJ5
31627i42k8j0N2K7l9k3K3K0J5K0J9N0L5l4j2K6k7l1J3j5j4K1pJ1M8n2q6L6M5k9RL0j6K2M9
31620g94l8p2j5j3l7J3M7j0m5qmj8J1j5m5O7J06rnL6j7L8Q0m5p6l8o1K2Q9K6N2P5l9p0k6l3
31613h71j0K6K8K0j3l6o9q9M8J73M5j08n6L9J1o1n9JL5M3N4J8o1m0N4L7l1k5PK3J3J6M4J0
31607g84k9j1m1k6P1L5n8j9K1kJ1L5J6k7m4j2pj4L9M2m0m7j6n1k6O6K4r3n2Q1J17O2k8o3J8
31600h52N3kJ0L3j5m5k5rj0J6M6ln0k2pl0j9Rjk1J0K9lJ0N7L2l7m3Llk7N8J11k3j12qQ1J4
31593g95p1l6M2K7nL6N0mn2q6n7K9O8O7J1p6k9P0K9o1m3Pm6o9N5M3q2jR6M0l0r4p8J7M6J7
31586i65k9j8N0L3M0O2l3l0Qo6J7J01LL8O7q1j03l8K2J11K0j09k6M3K8J8n1o8N2J02Rj8M5
31580g66Kn7j7m5m4R7R6j5Nkj03r8J8P2L8k1m6L2R0k2q3j6l1nJ28P9q0l8K4p4n9N7J3k5L7
31573h59on5j4K3P3O2k1j8l4r2nN3l8j2P6J0m3jqpK9J9J3j1o8j7L6l9m6M5N5jj2J9jo7l9O4
31566i37P5Nl3l8k3K2K7j1nJ8K2L3l0m1J23J27l4oKj23l6Q9l1j27n5K2K5mpNJ2K4RJ0N1K0
31559h20m7o1m4J3M9PJ3K7l7oP6K9l2j3J1%n8o4k0l9QJ11L0n9L3N3l2qK2l7k9L2J6PK2oMM9
31552h00Pn7p4m2N0O7k7k9N0K1m7pL1l2l5L5k1q1J8N2j9J9N8l7o9M3Q8jk1K1k5l8L9O7O5J1
31545g20r0n9MpK8qq4K9N9q9n6M3J0Qql6M5O1k7MP7K3o0m6MNl2n6k1N0L4jQ1Q2m6n5Mk8j8
31537h96O2K6o1l2J0KJ1k2n3J6M7M2Q0qj12kP6j0m1k6k5K4K4j1M4N0l5l4PlJ3Mo0n7K2O4L0
31530h34j9j6rpO3N5o7k7P1m4j00O6R3n3o0J9K6K9J6k9K5N9l7n7mm3o3j6oKK8Jj7M5L1p2n
31523i56J11rq7O0Q3o9q5M7R8Op0j2K8l8k6M1J0j5Qk6m8l7j6N6O0j6pN0K2p1p3N1N2l9L7P5
31516h05j6QK2n6k8K4nk7k9j5jLK8K3lOJ1k1o7m4N8O0j4j1PJ0K2qj4K6K7j5n2mR3O9k3n5m7
31509h63pK1olL3k1j00o0K4N0N2K2ON9L0p2m6lj7K2%o6J2Q4J9q6j30nJ41O7nM2m1r6O2P9o4
31502h66j3M3p3m2Q1J7j0Q2L5m2j7j4rkk7jrm8K0M1j0K7J4n5qM7j3q1m7M8N8J7L6J8q0n7J13
31495h27R9j44j68Q1J10p9q1O9P9qOK4q6q3P7O9l9LM4j0j9lpJ9J5k0j8n3n0J02J24m1m3L3
31488h25oL2J00pj18l6P6Pj19p7K1K0rm6n4%J4L9R8K3l3O2L9n6PQq9j6R6N5J4J4m2n2j5l9
31481i14m8j6J2N2K5o1j7Q7M5m4l9j8mP0J11L0p2j10r5j2R9Q6p8j13P1J23k1n2K1J2k6rM1
31475h64L3l3j8L8pn9j8K5M9N1j3o0n6m1J7L1m1m6J9M7N6M5J6N6Q3m5j58p3M9P4L6l9l1N8
31468h19K9l1Rj0o6m4k2j6K5L4J4ll9l5K3L2k7m2K1Q1L0q0p6J3M6L8K0NL3J4o4k7M1rJR4O9
31461g38l7p1l5RM4N1K9j3q3j03j6K0mN2M3n6k5L5pKO7O1k0q5m9M3N3j1JM9lp1l7Qml0l1q
31454i70K4N8N7Kk0j5q2r6K8P8mQO2k9q1K3O5O1P3n7j28K5P0j2l2p5n4N3M4N1Q8j8m9L1l8
31447h59p9M2O7n3r5jP0J8n4l7K9L3oMOjN4L5q1r5k6M2J10R0j4n8l6l0k7Jj1n0k3K8M9Q1P3
31440h04J4k2n0o2j0K6J2J5K2QJK4L6k6o5K3L9m1J0L1p3j5Q2Ko4k5M7M6r0r5O8O1jN7J9o8
31433h68m2k4l7K6P1K0k7k9l4LO6K5l3L7P3mk8kJK8K9k5k5Km1p3k0K3QJ4J8k5j9K9Kn2QR1
31426h34K7o3l3qj1M8L8l9j4K5KK3Lq1m7L5M7N3j7p6K8K9m2N2K9j12l2O1%qK5Mj5PL2J6nm3
31419h96n5N3R4J0J6oq3jK3p1KN6m9k2P7J6p6l8%m9QJ24J7r3K0O6ro2j05l1J22J03pm9n0J3
31412i32R4J6r1J5J10jo1k8n2l9JOM6J9n4L5J18j7j08OP7J3K1P1qp4k4k5n1K4P3Kn9k5L6L7
31405h29qk8j6J5K3l4n4K5M8j9J6Q6l3j40JJ13M4J2j4n7ql5r2O6J53Om0Rl8p8l7L4O1J5j0
31398h43lk5lN6L3l0m5o6l5J03J29Nm0l7l3Mm9r4M3J23J9m4mlk8%K0J6K2Loql6KL0m9n2L1
31391h94Pm1L8Q6j7n4K4m7j30J5J22M7kQPqn6n4N6J10K4n2n5k9k3m6j6K4lK6O2k5o9k6KL0
31384i59L2pl4pO7P9J1m6q9n3M4K0l6N4J15M0kj5q5m7P0J3o9k3l6m1Q5J22oq5m4j3k0J3N8
31377h94P6N3l4m7Qj5l8j1RM6lj13o2N2K0n6l7N3R5Pp4J2Q8k6p3M9M0k6N6M3p0j4L8l3pL2
31370h56o1q9PL2J2M8N1QJ3K9J8K6kp0l6N7L8l1j8J1J3Po5j02K6N6p3l0R5P9M0m3j31k0Q6
31364h75qo1nK6N5L0p8n7N6L2rL0K0J2mj13j12L7Q1K3J6K9j4k8L7K4n7k0M4J7j6m9l6O0N5
31357h58n1j8R5L3r9j9J21K2r6l0l9j13j2Q6M1L8M6kkj0m6j2Pj2K2M9J7j3QLp1o3J0J6K7k1
31350i46j14j9O3lK8M5l6nO8P3N7k6p9l3k2mQ0M1l8L5K4j00n6K4k9j5Q5R6J0n7k9J7J2l0p0
31343i53m3N0R1K2l0K4L5k9j2K5j7n4m5j8rm4k1P6M6o1j8L5rJ1Nj9P9K9j34k7Q5k3k7N9K9
31337h92PN1L9j0k3l2k4Lj2l6m1m5J6Q3K3m3qK6L0K4j9pN9Pl8O1L1j04k4R2M3K4L5k3n7n6
31330h40m2PJ3j3m5q6j0O6l2k2P8RMP2k4o2K3K8J8K0j2l9j8N2N1k5oL4j8k9Qk5o4rN5L9k4
31323h68m8K9P1j8m4L3K1k3j0l8p5LR0K5m6K3L3k9K6J5r4j1Q7lj7K7l5l2L2Jk1Nkj3j0j6l
31316i35Ln9p2O0J17J6qL0jk1ok0l3mN3N4j9q2r6kJ00K3l7N2O3Pj7q3n4J00Q2o3o4K2K9j9
31309h84k4K6L0qMJ3m8p2J1O1j2n3j1pJ0P3M9k4k6Kqm2m4mJ6M2J25J25k1n3N0l4j56mR8l7
31302h37r9l5L7N1o2r3P4J14j9j5N0rl1J6L3O7K9q8p9j3j7L2O8k2p7J1P6j3m9P7Q9l3k3K5
31295g65qrMn6o9N2J02k4r0m5k6J2P0N0m7j11l5M1MN0J12po7lj6j3K3j8LN9JlO2nq5n0k3l0
31288i60k8j0L9M6lj0j3k5qrnN0O4J4nk6o3k1M1Lk5kj6OM7Nk3Lj4rP1O2p3r1L9N7KK5J0k8
31280h83NNl9k6N2O8l9p1ll2pJ02N3k0Lm0m7O8P5m8p2QN5N2Rp7j04l9K2M5Pm3j1J4j4J9L6
31273i17l9m1N4N6j7l1J8N6J6o7m3N6O4NJ3M5o3j37K7P5q9m3Q0jl3Lk1L0N5k0J7P0n1q0R4
31267h59R4n9l1J4o6l1M3K5K6j1o6J5Q2J0n9l0K3Jo6n2LJ9L7L0l9oJ02L6r2n2J8RPJ0lJ1N4
31260h53L7o3q4j2L0N6M6l2l8j4o4k5P5K3j5M2k4p6L7N3m3j5P3N2l3k3J3l0l6J8M8N9Nq3n8
31253i54K7L3k7%J10N3r5m3M3j0j8K4Nj4j3k6j6J1RQN2P4K7k6m6m1ML1Kk3k7kJ3pL6O6m0o1
31246h61mm9J3J12l4j13OJ3qM5J3QM9l2n7N9M7o5m2M5Op3j1M8k3NQ9j5q7K7R7N6k7p4k1K0
31239h38krk7k9J1J0L0P5J2p9p6m3jM2M0K8J5k2k4pk6qL4M2L9K0Nj0o6l4P4L2m4j9j4j7%J5
31231h71N7J1p0KO0l4p9OQ3N0j6k4oQl3q6J7R3j4j4L7p3p4N9O9J3l8q4n2KJ9K4L3L8K5jj5
31224h78Mj5j07p6N3L7L2R1pn2O6P0j2m9o5k1L6M3K8OK0L9J6J7Jq3r7l3QL9K4rL3J1j04p4
31217a008L5K3K1P4L4k2PPm6l9J9O1L0l4k5jm9m5J0J0M4R4K9m6l4l0m9rL5K3L0M4j7m8RJ2
31211h51j5M2P7jn7k3k9q9k7Q6N9Jk1o2l2Mn0j1P8K8k7kOK1J7j9J6M3k1l4J4Mk4j0K2L7L2
31203h18Lm4m8j0j0K6Q1K0j8J1k1NM6p6j40j8P0N2L4J7m9q0RQ3O9K6m5n0K7M1J9pq6r1kJ9
31197i55J9O4P2L8pk7l1o9l1N4On7RM1Mrl4k6M1J3n2K6Q6j3m0N0K8o7n0NJ0Mj5l1nJ3L6N5
31189h45j6p7n1K3J16M2j28m5J09M2j7J6k6m0K7K7k3l8p2n7P0J15Nn2K7P2lk3K8l9r3NM6J2
31183h63Qj6j6J9L3L8Nn4o3m0j2OJ5K7mm1nL1Pl0j6O1Q3Qo4n0M3N8l2JP2l3r0m2m7J4N9o7
31176i97m3J36O6q4n0j5L8J35O1n4m3m4l2K3K2J4rp3k8O5M1j0RJ5m3l6Q0O8n2j3L9m9o3MK0
31169i02O0M9p5q4J6K5PJ5K7O4j1j25l0K5p3J1J08k8o2N3oj07j0Q9L5oOmM1Q1J5l6j3J7K4
31162h04k6n8oJ1qL0L1k8k7mqL2M5k5l2M9M2l0J0M5l5l5J7l5l4K0kRK2j7j5m0q1j1N8L7j4
31155i17pN2L2j6rl1j8N2J9lL9j4n4l4p8l4P9K1j5R5M8q4k7K8pMjj3L4J4l1k0m6JJ31L8j47
31148i19o4R0O4k4p9lJ16K2n4L8l5j24lK3LJ07Q3n7q5k8J4J3L0N0j6q4l9M8L3m2jP2K5j7l3
31141h76p4k4M2K0J4op4m0N3K9l4j6J1M2Q6N7j4o4q6n4K2Q1N7j0K3N3j4l8l3l9oK6L8qn2N7
31134h51Q3o1p5qQN3M8PK4mn6j7M1K8qJQj3j9j8kK1l9r0J4J04L9j4Ol1n6L7O3k0l0J4J1J6
31127g86mq4j05l3L8O0M1L5L9rr0q3K6O6j3NJ04nj48J4J60Nj12m1k2k1P5P8m9p0PL7K1l9n6
31120i59L9P0J3LJ0NJ4Pj1k6%L1j1o4q6l6R3R2m1o8QO3kj06KJ33J1q5j6K9M2K3q5j13mM6J7
31113i62J8L1N1M6k4j6L5k5n4J1K7LLj7n7m6J0J3J5O3L6k6j3p%K0k8j6Q4L8r5l6P0k0p4M8
31106h94L3j03l9Q4L7l4j2K1j3l3M4O5m2m8K6j7l9P0P6k9mL8n1o7mn2m6J04J16n1j02L3R9
31100h34J2j3Op4p7M1O0jm1k0N3Pp4L2P0j09j44L2J03M2L9M5j3j7M0M6K2j6o4m1J8j3j03q5
31094a071J1J2K4R3N4PJ5n2n6RpO4J41k8j18K4M6l2j6nj4Ll1n3K1O2J2j6rRL9J9qM8P6j1r3
31086h31r6n6j4%QK6Pj5M7P0o0j07J7Q4Q4P1l5o8L1L0k1pl4o7m9k9J1L5J1J4nj0R1J06ll4
31080g98l4l0L9Qm8L9J6j18j9J12J9j0N3m2p8Q1Q9m9l7%p4m0O7K0p7o2jK9%j9N2P5j9n9j5
31073i30RK3K1jM6O6mRL5n4m9K5l1o6j6mRL6Nl1j0K0M5M2m9p3L2k1j51oJ50N5j9J9J5MM0J9
31066g90n9l6N3M2j9j4K4J5l5m9m8l8L1N9j8l7K5K1m6l1P9J16%j06m5N2K0k6oqRK9m3o1K3
31059i17K5MK8j4l5N0L1q8m0O2j5o6L5O2k1n9k9K1M1M2K7j2qJ3%%JjK2%l8j7k4n3k8K7O6M6
31052h62k3k9M0L9l4NP0l7j05KN8M9K0n5k7O8N3l8j02n1L3l1o7N1P8nj3J6LqPK1L9L7l4p0
31045i02%M7Pn5m2J7%j4L5jn7jN0M0N0M9k1m3Kk3n3oRoJ9K2JL2L8q5j23N4Q7o7o7jJ2Q4Q1
31037h31%Nlm6j3J7k0j4Ro2r1O8J22o2j00N5O8%J6j2m1N8J07J3n6p0n9K9O3m8r9KJ02O9k5
31031h49oN9Jl3M1L3m3p1m3K4L2m8n4J6Pj5O2M2j11o7P6K5OP6M6K7%q6n8KJoo9o5P1P9oL0
31023h74L7l7m3l6m2K2M8J3L3K0k5MJ1%M0j1j05k7P4Ko7rJ6k6j9KOJ4PL4O9J7l6l0k3NN1K3
31016h62l9m1qNL7M3k5k9L8%p1m5J6P2R1K9m1l7K2K9m1l4M8M7k3n6j9M0Jp5l8O%N2N0m1l1
31009i30J6k1j7J2j4k1OJ7J4L5P8M5n8p5oK1j7m0j9L0Q0N4k4j9mk7M5O8n2m0O9K1k2N4jj47
31002h89j01M8P2K4j1k3NL5Rl3l6k2k0qnj6K8O3Rj4K3K3kj7jJ3n5p8J6L0LM0k3p1O2J14K8
30995g80Kl7p5JK9k6l0j4L8R3rp4N0M4r6m6M2k0j4N5J3n2n6j9M0K2j7J5RJQ2R9j0r4m8K9k7
30988h80o2M2K1p3J7O2m9m0O5M1m0%O6M0Qn0j27n6N7J2l8L6N7k9k7L9Qk0K2Pk4mJ6K4J8j3
30981h74l1mL6K6qj2j1j5%M1L5qL4P1k7r1m1J2L6L0kj7rk0m5%N6kj2L1k7l7K2J0L6M7n6k1
30974h47J30Q7p7j29r5m1Mj2lP6O0j7J6M0l2m6M0Q0j2q9KM3n0n8l2j1J11Q7p2k9J3m4N5J07
30967g45j4rO0k2j06m0K4j9jP8M8m0m8Kmo2m4RL0L7o8j18N9J22PRJ5m4j9Lj1K5J4p9m1P2L3
30960h87J1P0l6j06K9L6o9m3j5k1M3O7K4K2J9k4k0Kk1j7J0J3knN7P3n3r3j0k2m9K7L4l7M8
30953i45J60K6j07j1K7m6JP0L1k2m1l0Omn9o7J0J07R0n8q3N8O8%J1m4o8L1J0o6j6j0m3M3R1
30947h80l0p8M8N6k8L3O2m6o2j9k9j4J2K1M2L9J8kn4o4J3M4Lj4LL8P2K9o5p2PK0j7k2m1j7
30940i94P3K1q3j8N0M4M6J6lK1rp8q2J8P8K0J6kj03l0O0l0K6J33j3j09k9pJ5M4J2L1J5o9n
30933i25O8k2m7K7K3n1p6K7P4j1J9N7n5p8l5k8P3J01Ml2o2l4J09J08k8l3K4pm5k9PJ1m8r3
30927a007l3N9L7n6l5P0N3k2k9m8lJ14M4r2pJ01J8p6k0N5pp5j6K4%M4M5q4o0J19N8j13m5N0
30920i37K8L5Mk8N6M2r0p5K4J7pqm0l6jmL5Q2K7JL5j1m7j8l1j5N8K4o3%J09O1l5j9K1jn9p5
30913i41j0Jm5L6P9l1m8J1MJ2K4K9J3l8K6J08k6j26j7K8j8mJ9K2M1K6k6o5o9pL7q%P9M3n9
30906i00n3jJ6QkK3L1o2r0O4J24Nm5l5j9N9L6m9JOr3p0O4J14L2k7J7j9o8K3K5n7J8P2rk2j
30899h84l4lP3P4K6l5r2p5pK4RPRk5mP7N3l0pM8K8m1o7kL4J7Qm5k2Q4K7n1K1Np0pN5J2k9j5
30891h54j6k7K8L8n3m7L0J3j4J2K6J2k3j4M8Pj11o5N9L0k9J4M3J6K4L4l7j09p2K2M5MK1O3
30885h82K7PQp0n6P2N5k0KK1J1l5p3J0Q2M8qo7m0M7j4o6N9R7l3r3k4L9K3k3KO6M8j9l6l3j3
30878h81L9j1r5NJ09J4m7lk2k4K6kl3mj3l9MP7M5o7k9R2N1k2l7n1L4N7r3o3O5k2j9J24J1j14
30871i38nKn9K4N2kj0j2K6N8L4K3rm3m3o8n8m6n9L8J00L8M8K0o7k7j3l1R8J02p9n0O8Oj0M3
30864h49k2l4O9P3j3m8l5j6M0P0on3kJ7K3L8l5p4k7l9k8M5no7K9N6n3n8K8L8%J8N1ro8%L6
30857i10j3j1J7L2L4kmJ4l8o4%L4RlK7J7l6j6Ql4K1R6lp8KL9%j4n7q6K7J08jn2O6N6j07j10
30849a032L9O1K2O4M2j3On1j02KN8J8K3J6k4rL3J7k4ONr6r7K2L8JJ4k4n3N3J16J4m4K5M5j7
30843h46j9K7J8k4m0j3K3j2k7O0J9j05j6K3j21k6J38K8l3J8k6J3O9k3jN6p8r8M1K5MR6K6j00
30836i24k8K6l4J8R4K2n1m7l9K8R9J3n7O6Q2r3j04K5Kp6m2P5J23rj14k4M4lk0mKNljoj1ok
30829i74M2O6l0r8%N4j2K4J21L2j16j06l4QL7K5k4n6k9N2R0M3lk2l3l0KO5M1o8k5J00M2n7
30822h73l2j9k5QK2kjK9qo8MM6m0k2N8N7L8j1n3k1J6P3O5o9q4K4K4j2K0K8j0m1l0LJ7NjK4
30815h61J6m9k7O4K9o4m8K0K0k5l5k5k5PM7L2K3L9Rj6j0o6m4J09N4j22l5N8k7JN5k7l6Rk2
30808i72kO3L5j4k0m0k3N6L4m3j0M4J7j9k2pk3o9l7N0L7j9ok5l8Q0R7l6OJ04J3m3K2j7j00
30802i27m6O6Q4K8k5m1qqm7j1J2l0J3N3m0q3j4L3N8O9J6n1m9JK7K3j3p6o3L8L7m9OJ19M5n7
30795i10j0ok5Q9J04k5l2qp1o3L5Q4Mo9nJ6n9j3Q3L6j9J6k2q5J6O6q4j09M2O9L0L8j2n6qj7
30788i80m8N3P1j6O6R3q2r6Jj3J4N1Lk0KK4K3%rk9k5J2k1l8L9O0k1o9kO8K6l4k0J1j1n2j0
30781i79M4koM1K1K1kr5l6Q9L8m0k7j3k6k0L3N5j3k1N2K1o0k0K8k0j4J6m5mJ27P0l1qm6q9
30774i61K2N4o4k5J14M4m7J2l1j01RO3lK7O5j4n7K5N8k4n7m1k5N0N1m6oO2l0p9J1N8Lm1rK5
30767i08k2l2P2O8n8j0J06O6Lm0p8rL7l9n7KJ5lk3n7j8Q4M2k5O6K6j30n8N6N3P0K9n1l8k9
30760h90m7nN4M8k1m7mJ2j4m3j9J8qk5jJ8M0Nl5J6K1k1J4%m5K0P9L4k5l9k7rL3P0L1j8j4n1
30753h95n6O2Q6l6n5J8L5ln6k2N4Mn2j7k6l0J1l5n0R0J49ko7M4K9o6JL7p0p0J6OK2R0L3l1
30746h52J7k2q0L0O9n1j00n0M2R0rn4M8K8o7l7J6K0Kk4K5O3qm6k7k9L6R8Om8M1N7j3rLk5k3
30739h83j0PK4j6l3Jk7oR7J2j21kP3k1j5j6p9k0L5J7K6poP4O1j1l3l6NO0K2n6l8J5l8n1P5
30732i21O8n1qL7o1q1mL1M4L8L3O0Lj01n6M7K3m2jP2L3n3k7M4N2J3l6p8n7K9J04O7m3m1N1
30725h12k2j54k6J26Rn4N9L7o1k5J5k8n4k7K7L4m4n9O4J32N6l6o8l8j4m6j2Q7J08L5p6p8M0
30719i05L4n1k6l%L5J4k2k2l1K0Q0L2l6o5k2R8P3l6K1L4o2l3k3r3o6J9R6P7k6NK3q5n3N1L5
30712i13rl2l2%L2M6mo0j4P0P1l2j07n1J5M0O5or2j6Q0M1l1j3K2k0PJ36P0j05l4P1l1m3P6
30705h03M8k3Pl6j22n4L9K6J1Kl0nK9K7N5N4j5n5k0N2N3m7o5K2J6o7m7L8M2lj8j6q%J1L9L7
30698h26%j4l6m3J1M8O7P1j3q4p8p0J2R1j4j04MP4ll1M3M5n3o9%K3J6L1L6J5jj0k8k3j3l5
30691i61k1J8M7O1m2j35lR1K3K8J4n5J9P7Qj2j6n6j7L5J2%KLN0M2o7j09m2J2K5K7Qk7k2L5
30684i48N8J6k5k4j4k7NO8M6J6M7lk9N9J3q3LK9p3m1M6K0m5o0j7K7M9L1k4j7K0j8k2kl4j1
30677i64L9K1l0n2K7R1J4J2O2k8k7N7m0p6M5J9m7Jl3r9pQ9M0l7l9rL0N9J5n1j6O0N6j9m2L
30671h76NnQo8j16pO1L2M9R0N0n4q8j4K8%k8k4K1N2Jl8j7k0k3Lk6m8L9J02M0j6J7J5m7j1O8
30663h45J9m6k9J5N6jj11m5P5J7m9J0J8j5M5Q1J2k4l0o0k0L0kj4mrL0L2n2o0K9K5n5k3K4o
30657i82N7J06j4j9P0k9j11j8K4k4k3N9Q1l6p9K2L7j5j7m7m1M3Mq3mP7N0L0PON1j1q7j3L6
30650h93OM0L6p4r9KN8Nn2k4J4k2j2O6O4Pj4J2M8%l7K9Lp6l3J2L7N7m0n6P2L3j05m9P6P0j5
30643h54p0k4O1L7m6m5jK6M1L6K7j6n6k3J6J9K8Qj0mq0j17L7J10k9n2M9K5j9K8K3l5j5J7m2
30636i50m8O6J00K9ll0o6m7lJ8L2M4Mn0l6k0j0O7R5j0j10o7K8pj9R4P0n8n1L2O5J6n0n0k4
30629i49MKm2k3L2L1K6J2k7qL6j0l8L7L1k2N7O6k4l3j14j45P3J38l3m6K1J9M9Lq5k4K7k0N
30623i74L3k9l7J4J7j4j7jq%N7P1L8J1m2l7O2N5mL4j2j14l9R3Q2m3j09pL3m8mP2Ql1j3k7m3
30616i73pO8N6p1q5J8K7J1N6K1m6j0J2k5%M4J9j9oL7L8j0m7m8J2O4J9k6Pj0p0K0J39M3n7k7
30609h26m6l9L6j8m8M0L0lM1no1J5O2k4n4O0O2j06j07M1M9L0Q9M9m1l8l3m9rJ0j9kQj1Q0J30
30602g07m1j45l5J9j8KJ7MM5N4j8n7m0MM9L1j5m7o1mM2lk9lJ5K0Lj2j8j2J1Jj5K2O6O3Nk7
30595h34k0l4J2N9k3n0j4o3l5N5L7J7K6j4l4KJ8l7o3rPlM1Po1M1J07n0j00P0Q3p6m2P5L2J1
30588h62N9Nn5m3k7J6J0p1p3K6O3Kk0L8L1JL7J0m6RK7n3n4L5Q0L7k0m0n4n6K1J06K9q5k0N9
30581h78Kn4o4m6J1M0K6LJ4N9L1l1l1m6o3J0P1J9k7L0P2J1l9j1L2Mq8n9Q9N8r9o6N0J7m9n4
30574a056n1M7J77P5o5N4J15p6j36RM4n8p0M2R8L7j2r%jj6k2m5p9k6N6M9L1K5n8j05MR0J6
30567i16rQ0P6k4p3k1N0m0j25L7J18k4o9l9k7N9P6OL0K8o7o8PMk0N3J03Oq7o7kO4K5r4n4N2
30560i52N9Q0O3l6p2n7J2Q7j8j34JJ54P3r0r7j2j2j4K9NkM0kl3K7J5n0k1J3J0N9N4m9l8M3
30554h65j1q5m8L8J20P4r1r2K3J0J6P6k4p7M9O3m3m8K8N7J7j3lk2l6J8K7m9n1M6P2po3m7j
30547i42L0K7j0p2m5P6Q1J3J3j7m1j4l6m0J4qo7m1L2L8j4k4lM0R1K4o5lM9j3j7M1J8l3l7j1
30540i66O9J28K8p6j4L3m4p1kK8MkkPJk9K6N4m4k2N0p0j12RM7L2K1j4k4l5m0jJ4K2N4J8j8
30533i41J8j4m4O0L8p4NP4L9M1m6r2N0O8l7n2o8n6M9Q4J9j3K9L0l4n5m3k8M2Q1L0KJ0K4L3
30526g71j7m0K0j3j11k2R3m0j00N6L5o2L3L2n5Jj8q3M5J15k1n6J7l8n8P6O2n9k3PPJ00O2o1
30520h87j7J5l8nJ2m1k5MqK4L7NJ4j7k8R1J06k9o8m8l4Kk8m9K3N4L4M6L1k7m8m8l9L8R5Pp8
30513i24l0L5L1j3k1L4jr8OJ26k1j02P0J07JL5L4q8o6L0j0o0l2l4l0L6K1q3j7J39K9j42KJ27
30506i09k4p3L4L9Ok0l8L6P1J2k9n3j1N8j3n3K3rn0N2N3o2j7P4J5j3M3j6q8KJ01M2l6LK3l2
30499h59l5m1m5P6J27M3L8Lj28j17rK8K2lj1RjRN3Ln8mJ3n8l4P5O3n6o7K7L0k6j0J6QlPN1
30492h64N6Kl5l0%qj0O4N1o8o9j1j5j0j0l1k4OJ8QL1R1O7m4o3J5jl5K9J4m3K6K4n2J1N4Km
30485h58k9l8O3O7m1lO5j8m2O7P2l3o6m3k2Lj5j2N2Mp9j0L1j7Njq0n8M4O4J6J0N3M3l8o6q
30478i18K3J9J7m4o8OK5J3K9j2qM9k8o4O8R0j0k5RNk7j6L0jl6LJ9J6j1q8m5O0J7l1rm1n8J1
30470a031O9N2J9Ol1k5N0lq3K7M5p4k8L3J6O1J2n5P0P9q4p2L8L3J3Nn8m7O2N4l4o3n6J7N1
30464i32j5L3Q4jk9l4k4M7J1k2N1L0KJ3p2j01rL1K3M7K4o5o6K1Jm7J5M6Poj8kM4L0l0m3lK8
30456i31K2K9L8K0K4lp2k9K5n1m8O8P0k3m7KL8K7Rk4o8o9k4K6O4L8l0m8k1LL2N0Jo8m5M0M8
30449i27l4n9L1P5Ml4j0j8J3O1J0k4Lj0QL9nl9n0l1O2Q3k4p4j1M7L3J6%o4o3K5K3k6rj3m1
30442a033J7P8L8JLl7k5Q1O3n7l6M0L7L7j9j02k5L5p3p8P0J24M3p7r3L1N5l0J0M1n3rQ6k8
30436h85j15k0J8%P4J02k1o1P2J01m0j10n1L7O7Rm4l6J6O0Qm7j3j1l9j2L5N7K9opl9m0L1J9
30429h62m5qM7Qn1o4n2NO2L7mKK1K7k1m3J4QrM2L1Jk3q3rO1l7k5M6l2k1O5K7mL3L7nl2J7L
30421h36o3J2K9n6L9P8r3n5J18P1k9n2o7l6k5k8M9M2m8L3J17Mn2qn2q2j0L8M2M0j3l4K4Qn1
30415i46J4N3n7p3L8K3l9L4R5K3m8k9K1L3K5K5Ln4j11j01K0J13M9j9K4M4l0j13j00j2M0M8
30409a007O0K9m5k6R0Q4o0r2J3Q1L3n3l6RkO6Q4p1r1K1J5JJ3m0l9nm0l2L9L4j0L8Q6Or8j00
30402a045oQ3O7oj9NJ0J0K2J6l0n0J3N6j6q2l5L2M7M7Ol6PN7J5n1o7nO2%o5KPn5M3J39K9r4
30394h87p1K2N9lm9j8L2M0k0n2j4j8m7kQ4R6j5p1L9O0o2n4L4k5q0L7R1k4l4O4L6k1JK9O1N
30388g77j06j7Q9m9j21K9R0j8r2k6O4K4m0%M9K8k4k9L8L5o0k5P5J3p0m8k0L6P5j4q8m1J9K3
30381i78K1L5J8nJ2K8pp8l5J40R1j17n8N3l0nO7k0p6n6l8M3O5n8p4O6J13L8l0k7K0J2k5J2
30374h83Pp1MJ32K7j15n6L2O2J4r5k5R3l0o4R3L4r0j4L6rOK7jl3m2QN3J3oll2PM1j5nL0j0
30367h80l4l9k2M5O2K4QpqJ3k4j06m9Q4M6o5n3OM8L5n0m5K4j4m2L3K3l8K7P5L2L4Np9m8K9
30360i50J8NK0Oj8k5l2k1M6P8mn3K1N6j2j2M8Qo6m7nj6n2pQ9O9rroj4L9O9k6r7oN0J4N1mj13
30353i17J1J12L3Rm1q4L0O3k1r6k41j96J63L09P8q7n2J8M2J8L5M7p1j18J9M1o7n5PL7R8N8
30347h18o9m4K4k8j1P1N0Kl7n8L6J03j0j13l5Q0K1j21p0J01Q9m2o5l3k5J0K8mPN5L1l6o0j4
30340i85M6K3m4pR2N6q1q2N1Q3Nk7k3j7mj6j9Pjk3j6jL2N0J5k6l4j6K6N8Rp2l8N5J6o6k5K8
30333i71Ojok0J0K6LKL0L3J1J7M0%o1p3rP6K5l5N8L2r4k0O5K7J0m5o3L6K4o1n2l0j0K1kmL0
30325i75K4K0K9j8o1k1L1K4onQK0L3M3J9m5o6j1J0J8N4%n1K1J9n2ON3K2L9mj08o1M4N3K5k1
30318h90o1k5kkM8K2p0l5O6Q5K8k6pJ9m3p3k8J2M9L1j9LMj7L5M5l2o1J3P5k1r3K1L3p9l7K0
30311a012j9J0L9K1M7N0Qj3m1n0OM6K9rl4j3K8J4k7kM6L2ll6l7L7L6q1o2M6K5j2RQRko7n9
30304a033N9J01J1k3J7j8l0Q7J00q0j52J8J29M3RRj18j22P3P1j26p8J40P9r7j9N6MN1M4m7
30298h42k6l0l5O4L2o4j3l1q7M9J50O9Rk5p6m8pJ2O3kj18k0O2o5p4L6J5K8Q6lm0N5N0j2rj0
30291h57k8n4n3L3R5M9j4k5J4kp3nR7L2l8m3p5m0M1L1J5N1L0m1j1M7rn3j8jJ4K6j0l7pL3L0
30284h56OJ1J1jj1l8o2p7l2P3Q6N3N1j0j7K8q8j36M9R8m8o8j2m3k2O7P2N7Q4J7j07r0L6Q8
30277h31M8Nn5q8%O3k3p7l2K2P1N5l5p4m0jL9P6O1Ml8r6j01P0J51Lm5kl5j3j9n5N2R2m0q2
30270i70MO4L2k9l4j0M1N5n9q9M7O8ORj2M1J14n7j53L5L8q0L8O9r2p6K8J8J1J4k2J3Q1K8l7
30264h66K2M0k8k7rl5MN1Ok3j5k7k3l1m4K1O6N0N1J1p7p5l5l8JQ1M7l8LM2l2m0N0P5J9j2j
30257h36m5n8M0K7m5M6O4p0p6j7QP6K4j02%J33K3n5J0j5l8J5l9o2N3L5n9jM0kK3N7L9Jo2q3
30250i51j5L2J5L6O8J0l1Pok0Jl3j3Q0O5PJl0o1l3J4J6j0L1M0p5r5K9M4l1k1K6K0J8K6k8n8
30243i25j6j4j1J8nPJ8n7j9N4k6k3P8Q5Q3pj54j7J56Qj13j6L0k3n3k8L3M6j4l5L5O6J5j1l1
30236h66p3l7L3M8K2j1j4mk7k4JmK7M8o4q5J34J68p6j08L1Oj2M1nn9n3k9P2J12n8j24O1R6
30230h33m8l5J7j2K2L1j5qk6o6k1L6L9K6L1N4L7qk8n8p3j0jo4j9L2KO3O5r6n3J05K3o9m%l4
30222i98j2MK1M5On8m5J8N9P0L2n0o6k3k2k1M0M1m2l8O5Q8K4k6n6k9J4j5j5K6J7K9K8o0n7
30216a006M0J2p3n6J1O9Q8Rr4o3K4J6j0K3L6Kl2RJ04J00J9pn1o0N3M0j04o6L8%k1Mm2o2j1
30209a061Kj5J1M3O4N7l3j01j5Q7O5Kk5m0l2QK0j6n4j6R8R9k2l1Ll7k2k7o0k2k3J6J35N9m9
30202i32J6J6l6J2N6J5l0mL4K3jk6k3Qj5n0l6OL3%l8j3PLRMJ8L4k4p1mM3l3m7O4N9n3k7P1
30195i32L6k3J8J4l3M6J07j3j09m6K8rn3MM6j0j4N5N8Mj5L6P5j1r5l3Qm9m3L7N3j7k8L9J8
30188h51m4kM1J9k9p3n6k1J1P9O1k9j9K8km1rK8QJ6K1mN6N6o9m9K5l8m5K1qn4j9M8N6j0o9
30181i67p3oR2R4j3r0n3L8N9k1o3LK3j6K2M3RK9Qo4n3j2L7Q1K5rM6j3j03j1M5j7M5Q5l4j1
30174h45N5q3j01K8j3n0L7P0K4m8o1mL4P4O0l7n7j2M7J01k1j55o5J9ML7O8L9J2j4o4o9J4K7
30168i49k8OK3l1l5J3P8O8j6j6l4n8O1Q7j5L1N8o0p3Kj9m1J1Ln5k3N9P0%j8P4N7j30j31P2
30161i59O4o9k0K4n3j4P2K1lP0L8p4p6k1J2L9lj4L1n1o3J10Q4o0l2j6j3N1K6J1J7r8q8O1N2
30154i44j5mQN5O4j4l5l4m9LK0l2m4l1J9R7N3m0oK8j3q%j8Qj7o8J6Q3mp0J9R7K5j8M4J1m0
30147h54kk4l8km3j1Q1lp4J4K4j3N0J4j17o9M6Kj6O1L5l2nK2N6R6Mq7j8J9l1k8j5n0o5mO1
30140a016M6K3N7M4j8k7pJ6M5rp8j5L6l1j7O3j4j14k2P8K4NK8o3j03J1Q2M2j8l8lN3P3Qn5
30133i14j8j2o3k2N7P3K1l9PL6n4l5N2Ok9MqPK9o0q0O1R5l0n2J3j6n3l3l1J8J24J11l1r7j4
30126i77J4k8O1J03m9p9L3j1r7l8L5J1KP5Q0LK4M9n3j04l6J9K5lj9J0K1lrmj0NK5L4N8J5j14
30119i32p8P6J2r3LJ4o7PP0nl2K0K9L2P2L3n7l4j3p0l1K6J3K6ln2K0Q6Rp2j3P4J4o7j4N5M1
30112i01k4o3l0PK7M3NJO2J9m6L5P0m1p0ql0l6N1P2K3on3o5j3k5l4L3K3j7L8M9OL8L4m2k1
30105h89M0j9o9j6Oj3QJ4j7k4K9Q6K7m3M5Q2o6j27qO7Pp5k3Q0K2n1Jk3n6N3O2j6J2Nk7Ml6
30098i48m9M9O8K4Pk7l4k3n6m7M8Q3on0K5O6j4r0k9N7K0l0k4k2K1R3P5k1q6l1N9J7l4K6L3
30091h50j3Oj8o6j8j9o3K3Q2J6k0j8J5O8jj18r9L1J25O4m0PN8k5m9J9J8k4j9QJ1j0l1m1rO3
30084i37N2k7J2M7o3q1K4L5j3k2J9O7K3k0L2K6rQl3o5qRQM7L2l0p3m3O4Q3k9n6K0L0klqk3
30077i07l4k5lk7m6Qkl6L4J5p8j4M6L5J18J48M3l2o2p5l0PjK6O3Qn6m1m0j1P8L9l5MJk3K4
30070h81L5K6k1j01n1on6K0J04J2l2J7K2K6K5jJ3Rk8l7k7K7M3o1o4M3Mo9j6L6K2j6J5Q9K0
30063h59o4L0M2p3l1N2l0o9J9M5J6J5j7lO7M9QLn5n6J0j3k6J9j2j5M4Nm1J0K7K2N5J0r2p6
30056i84K7L1l1j0J9mK3Q5Q2j7j32p8N4K0n4J5Q1L1j5Kj3l2J8M7Rj9l5k3L4L4o9j03L3J31
30050h43M4n4l0Oj7j3L4Qn2l9j3qL7N0n1j11LO7l2l8L3JQM7j3LJ02N8l5k4j3l4J4M8l9p9j0
30043i85J5M0J08J7j50r7L5M4N4N9k3m3jl6l0M9kq2MO3kk2K2N1K6l7j4M0mj8J6%K4L9j4k5
30036h79k2j2M8J4r2q2J5P5L6l0lJ5j0J9kp4n1j9k4J7N4L1j8l3j9QJ04Q6r2n9P4j9n0M8Nl5
30029i76K3L4LlL5J2p4l8L7Pj1LJ8M0K7J2j6n3k5%rK3L0MJ5K3j5m2QN4Kn2l5J5L5l9o5M5O4
30022h84QN6M1p8r7k7M3O5RlK4j4l2pML6J6n9p2l7OK6J1Kj8j6L6J9l4k1OJ0j4j4L0pl8L5K
30014i87q4kR1O9K8nnL2K6rk5l3l9k8RM5M4lo1l6J9mJ5M2m6j3R9mq6j8j1J5Rq7K6J32m7o7
30007i99O8%k9N1M0M8K1o4L3J05n5j06K4L4k7mj0m2J5L1l7j8%m6j2%p2n0L0Q6J27O8k1l0n1
30000h92m8M3O6J5K5jp2j2L6r5j10O4R4J7jk7j1J4m7qN9k2j0P1k3q4k6k0J2O6J3j8K9L8om3
29993i14l9l2l6mRpJ5K3%rl2oN6L6OJ0k1j4M6L2m4l1N4P4M2ll5J2Or8o7L6K1mOK7N6j9j19
29986i67m7Q5R4J2k1lk3m5j7kJ6J7k5K6J06J0r4m0Qmj7l8k4L6M0k3m0L0N6rk8K8J4n3rP5K3
29979h53l2K0Ml5K0pr4k4R1P1k1m1L0L6l2k4K9N6K1p8r3m0k3O1Q7q8j25O0J16j2q5j9L9K7
29972i58L5J3o0l7L3J6k4LN6K4p1l5N1j7m4J03J18l7o7rk1LO1kp1nK0m4j3J7o9p7L9P8K4J3
29965i54J9kK2M4k6m2J2j7l4Kl8n6QM1O1O4M1M4j9j07m0M3j3nJ10P9p8o5M2Ok0M0j8o8Ml0
29958i50o7N5R1%k7m0p7j3R1Q0k3n9L9R8rj00m5L8M7Nj7j2j5j5m3n3P3J35j6j04k4J5j2j1
29952i65J2pj7N9N8o9m3P6L8j0j2q7o9M8K4oN4j3l4J24Q2q0k5kj00o7k4j4P8J01K5k0m2j7
29945i44L2K4K5L0k2l7J5M7Jq2o3L8M6j5l2m2j7N9M2m9j5P3kj10m2M8K5PKk2pRJ2K0lMO3Q2
29938h00L0n1n3ONLKl7rk3j08j5P3l2l4Q0R9M1l6k4J5n9m9M0jQQ9O2ko2n0N0K6l2km1n0J6
29931i25Mkk1q0lQ2L2J6Rn0k9L1J4plMK0Qk3l2m2j9M2L8K3M7qq2m8jJ6L7J5k1m1m8J8O9k0
29923i80n1N7N9k5k7j1OM0Rj8K4Oo8l2R1J21K0n3k6J3Po0j02j2P3M2Pk2n5j7M7M9Qk9j1N9
29916h61N0l6n6j6K3L7m6q6N5R7j8l8l4l5M2J7o7J1J06L8o3l0Po9l0R3N9M2N2q1j05J1j4m2
29910i87K4KrM6k3n4O2Nj02J7N9j8J8J4%Q7N2n6p2n8KL9j7j0N1L6PNk3j5M5%j08m3Q0K8n5
29903i71j7K1j7k6J4J5JLl0n5RJ09J07j8p0km8j12N0J34j5j5Q2Kk0Q3M1n8p1o3rO4M1n0r8
29896i89nJ11K0j08n9j9J5J21N7o7J9L7j00q3KkM0N9m8p2L1M9lqRK8L3Kk1qMopLJ3K8Rl0k
29889i47Jk4L7L0o2m7j1QN7K2k4QprO0O3Kj7ol1m7kK2j5j5K3Jl5KM0K3Lk7l5lj5mP0L4m9r
29881i35M0Om0k8J7K0kL0L8m8q4JN2J8rk2j0N4Q4K0o5n6j0n5n9Ok6l2K7J0L8P8rm9%K4Qm3
29874a011l6K9Rk3K4P7N9NORp3j00j1N2O3O0Jm9mJo6l2J2k4K1P1ol5K5L4M0O1kn2L1M6m6k4
29866h58M0k8o8j3LQL3m0r2K1L8n8qL2pO6Q9J5J6k2r6l4N9O5Lo6n0nm7m8P0R2lj1%k0J8j9
29859i25j05k5R5O2j3J3O9K6l8k9l6m7l6k9L6J10L5r3n6P7L8j18j14L9J50Q3p9m4Q9J6p7j5
29853i41J2qK1M4J8l8o4j9J6j2NN5J9k4J4J5l1l3K1N3PJ5Q6mj32o1K4nj6K2N4N6K0l2o6n4
29846i63k0J3K3k3k4L1j3q6k6P6J12O9l6q9l5K6J8k0k3JL8Q8O6k6n8j4lm7n5K2P4J1o0m3L1
29839i65O0j0m8J8J0n2k4j4k6L1km9P1R2n0j3J08P0j8n1l2k0l8K1O9j5m1M1L4p6j14mO5K5
29833i47M4L8l5L0R2j6p0L6R6k1j39m4O6j3p8KP5K9n1l3J5j9n7rL0j1l5K3O7L8J3J5j9l0M2
29826h76K7q3l5Q0K9m7m3j5K1Kk8K6K5n1k9K8K6Rk6k9M9O9om1j8nk8n5k4J8J5K3K6k6k5O2
29819i55M7q0o3M8No0k1RO3J05nq2M9J28On7l0p3k1O8j2j0O3l2m2N8j0j13p8M6J33N5p0m6
29813i77M7M0l6m8l5n4LO5Jj8P3N0nM7j2j01K0M2n2N9J03p2q4L1L2lj3p4j01J2R4K7nK8Nl5
29806i46j6J4j8l4L2N5J1l6l8L1K8k7N0P0l5l6l3n8K6M7l1kK3m8nJ14M5p8k8J9k8j5lk7N2
29799i25J17M8Knq0j22k9L4m7q4K5J07O7j8o3k3K8L5J3l4k4M6J3o2OO7m9r8L6P0j7j4KkM3
29792i37N2pp4n7N3M7m1KM8l3m7N6N7l5j6L0rnJ2m4l3Jn0PJ16L3n0KPK5N2k9k8M9qo0n1n1
29785a016K5O5m5o5M7P2K7K0K7K1m8j08nQ1Ln0o9p2L0N8k4oM4K0pk3k2J3N5N1l1p4j4LOR0
29778i21Q2j9l0l8m2O4R4k8q4l1J2J4J7K4j2n1l5K6O6k5j36n0R9O9n4o3L4O7K4LKPk3o2NM7
29771i48o2p2N1N3J2N0K6j4K7L0kk0o8l2P7M6o6q3pP6J9q4j5O9L0J5k1j00j7J13M2k1Q3O0
29765g53j37j59jM6J7L0ll2M1O1k9q3o7K9J05lp9L7O8k6k2K9Pk3K2L4o4p6J5J2L3R3j6o3P1
29758h86M5o3J1N3j8k9k7k4K4J2m7o8p1k6O8J04M2k3l3j8jpl6oN4K7m3l8J9Rl2J2J6l4N0Q2
29751i02m1k4P5rp4K3J2r9l8O5O2O5lj00m2K9N2O2m6j12l1K9K3l3p1OQ6R4O6Pm2q0m6J5m5
29744a067m1R3P9mok3k6M5J01L8n1k4k1m9L6Lj16K2J70N0n7l4m1o2LO0Qj6O3O5m2n1J8j4n0
29738i41plNJ4l4J5J00L8l4o1m8M3M6j3J2k8r8m0kJN0Qp1j7M0Jj7J6L9O1N2k5p4j8L5J8l1
29731i68m8K7J06L1p5m8pl6l2O0R5kj6P2Ro8M6R5j5q2o2lK9RK0K2k2l1m0nP5J4r2p7n2pM6
29724a032j0j0R2P0k1j3J6K0M0qp6LO3k8m4ll6K9J03mp1RM0l6n6L3L7o8p7RN9M4NJ2J3l8l1
29716i65jk8J7Q9L2j8K2qp5k8O6O4pm1m5p0p2l1k2J9J08P9j1lK7L3J4m6k1M0j4l9j2l9RL8
29710i39r1q0Q3Q3rj8j8l8l6KN0M4okM2mq5o3k0j1M3N6PK1J8l1L0J02j1j04J7R9J1k1K0k6
29703h85o5k9oJ9N4L1kj3n5m7L9K5p1n5K3K3RL5K4pJ1K5PJ8J6l0m2J4L9k7k8O7L9l5j9p5j11
29696a084%Q0R4M5q6q6M6Q7K7n1o8PM9Qk4NM9K8l1l1nj1oJ4Ol9m2Q1J08r3j26N5N6KM2l2p5
29689a001K8O1J6l1k9P3J11K4n8j02p8J0M8O0L8p7q8P2Q8n5o0L9M3m8j14m2R6R0l7q0ON0q
29682i55mO8L7k1j3m6o4K6O6K8K1Nm3l0K1Lm0k3pJ0P6P0m3r8n0L5P1K1m2m8K4J01O6k9q0o6
29675i53KK4j3jM1L8j8l6J9k0o0P3P4j04o7L8n0p3N3R1Rn0oM5l5r0J8O9L9R1J01K1l2j02j21
29669i85MR3L9k4jL0nJK8k1l1Pl6n1kK7P2N4m3m7MMj9o1n5kj2j4J1J0M2M4j4qll7%L8Kk0j7
29661i98mK9L0lk7%P0L6r4k7R9ql7R1Mj03K2M9m6k3j4j01p4N0Q5N4Op5q5RO8M4NJ1K4l1o3
29654a027K0N4%J0j5j13m3J02O2j7mol7k5OJ3J8M8J5p2o6KMJ9Q8O0m5n5qK3N6K4l3J0N5lo1
29647i41l4qm4o0j1P4J14Kj20n3N8P7N5Km9l9OL6K4K1K1l0m6NL8K4m2m7K9Lj3Q1j2j63n1N5
29640a038J4O2Q8l1p2jM9M6k9o9J5L6k7oj2o8J9P9k8k9O4k3j05PM5k2K7L9l2M8J19On2qn3
29633i42p7M6Q2m9p6J3k6r6k6N1O2Q4N2n3m0N3j4p0L6K4m2N3P3l5p7l7Q0J16j4m7P%L1K5n8
29626h91n3j0K4Q2M9n5l6N6J2p9n0m0n3L4M5lN2L1n4pM1RKK7L4j1m4l0l0J3R2K6j10p9K6J3
29619i67JL8j2n2J8N8M4J9JNl2n4oKLK3j0Lrj19p9N4M5K2K3j3L3R1qj13m8L9Ok4J5M5L5kl4
29612i59j5K6M9K0l3j2N2L4m6m8%k4JO6j7m9L5m6p5P0L2p3K6Q1nm4j5Kj1j8jL1N4K7m7p5o
29605a013L6lJ0L6j3J0M7j7mL0o3m2P8K2n1K4L4n2n1J1jk7L1N1m4n8L8L5n9q6L1J57N3j09
29598i59m7jo5K4R9k2o4L9M5l3j5O8P5Mo7p5k4JmM4P0Qo4p3kP1K9n3n6%N5O3K4k8k9L1J5o8
29591i84j8L2n5j3R9Lm9P5O8n7n7J4K1oMK0L1N8L1n5o1J3M7J6k3m5o0n6j0K7L1M0L7Om3m8
29584i67L6N8l6k6N3k8q6L3M2o3l4rm0K7M9J0K1o2j08L7R0RQL6J5k2n2j6N8N1l6l2M8K5j8
29577i29ml4j6L6k0pO8j0l1O5J8n1J1K2l0m5m1pK8rm1K1P2lp0J3Q0Mq0q0l6L8J03P4%J3K4
29570h54n2n5J7mk7M5M0o3l7N1k1q1K2Q7L8j7qJ1k5j9J1KM3M4j3J2l5r1K1L5n6l1RL3L7k5
29563i56k3L0J2l2k2K2Pn5m6L1P0K3k5KK0j0j2J3K3RJ6L9k5q4NQ9N7J0l9r3p2J9P7K9m9n9
29557i99n0l5N8J26K0q8l6QqQj7n7J6Q6M8jk0k1j7m6k3M7K8jJ9l4q6j8M9M8O5L6q7p7P8J6
29550i65j14K5P2o6L1J44J8mL0r2q2O8N1k6j1k1p1n9oOj5J5N6Qm2RO0L0J8O4M7l9o7n0k4N4
29543i48N4p2p2O1O3j8j2%j3K7N4j4n4OL7j5j9L3J4l2MM5rn0NN9L7ln0q2l6M5P2O0Ko8l0N7
29536h62Qq3l6no8j4Q2L9P%m2JM8j9o1mJ05J25k1j02qJ8p5r2j2N3O8N4K8Nl1m5PK7k3n3j2
29528i93N4J3r3m1Q4P3J8MJ7L3l4j35r4K8P5M9J2%K3K0j2l2n6k9M6J8l4LJk3K9N2j6n7qL4
29522i71mm6k2L1K4l0J7R8K9m2kKl6k1J9L9K8j3o2n6J5N6N1J3q5q2N4O6J9P5O2m1q7n3K8%
29515i27o4O3J40J0n9n1o9j8J8k1j4L5N2J9m2m5J8O6O1j6r2o8PM0oo7qQ1K3m4qJ7K7M5j0p0
29508i77m8LM8O6K6oj6m5MO3n8r7O9M7r1%Q0mj8J6L0P1qj25l0O2pj6L7L5J4l8n2j3k3LP4N3
29500h71L3J2q0q1J5L4j9m8m8m7L1J32K7r8k7j3m2N6O6J1M0J9m3j8J8Rk3k0N0O5n6r8P0J63
29494g81K7j01j10n6L1N4L6M4qn7NL2j8JL4l2n8M0L7n0kO0Rn1p1k0L7jMM1l0l5M1k2m8Q0O6
29487h72m0J3K9o6l8Pl6J9O8j0k8rl8k0JJ2Q0N3q4q2L2L0m8j3J04J16J4o1l8J9qq8o9L3O4
29480i54k9r6J1J04j0o6N0O1j4rPJ9L3j7n8o4k2P8J9j08K3J01l7L0J14o3j10J1L9L7Lk7K5
29474i19km8K4J7m1J7L4l3l5OM1M0JJ6j0j15l9P2j4QJ10K8j3jn3rjr0l2L1l9l3O1N2m8o5R
29467a073Nj8J8K3N3R7Kp0J2J6n0nK0%P5R1k0o8n4k9K6K7j6k3j2mQL3L5j0J6O2%n0l7kN5l
29459h70p5Nnq9jQ1M2L3L1j9o6n2M0O8n0r6K9N6o7k1J24L6q0J7N6m7p7l6QM6K8J1K6j7n9j9
29453a009j1k3O1J02Nm0J6j0r7n0P9O1m4qO7P2P5%r8NQ6p7j34K2K1q5j5P5L6Jl7j01l7J17
29446i75J02m8n9M4M2QQl2l2K3lm0J9P1J9o5n3Lmj8K6N9j3p9J5O4n3m2R5Q0k6p0l5J2l3n8
29439a048L0K5n9k3K7K1K1pKL8n1r9J8N9k5m5J8O6L5mNK2N9M9k0nj5p8J0O3n5n9M7L7l4k1
29432i96N5Q1K6m3o7l6j1nK4K3m8q7k4Q5J14L8l4l4Jrl9j9j3j8L0M3K5L8K7J1rn3KP4j0p8
29425i36lJ6m9j6L7j2KQ3jj32p2N4Q1M7j6n0J4Q0N9J8m8q8K2N4q2m8O3k0p6r%pKj4J2O8L9
29418i28l0OP5Jn5Rk8q2K0L9m7j3M5M1N9M6j1k2l0o9m9K4K1j7K0L8pk2j5k4j9ORqkJ0J8K1
29411i70OMj6m2K0M6mK3M2J1J0j2jM6qm3Jj6p7j00j2J15N3p1k6K7J0lk5N9J68J6j28K7J07
29404g63m8j16m0nj9J1M2rk8K6K9lm5r3l5P2N2m5p1J8P3J7NL6J3J0J2m4p4m4J4P6N1m8m6N7
29397i62K6j06j7J34J6r2j2oj0M8QK8J02mq8k4j1l2j4RJ7pJ2L9j9j2O0J3n3k4J0K6L5on3j8
29391i87L7k4m9P9O1j13o5P6M1M7J09Oj08q3n1j3M1ol7N9P4k1k6mk6J6M1mJ4N0Kl5j3rm1j1
29384i73P0M1q0p0N1O8j2n1j3L6Jl1N8Q8Jk0k2o6j5O5Qp7mJ06L0r3r3m9lJ1j0N3R0k6p8QL1
29377i70j4pJj5J1L5J2MJ6K7Pp2p7M0R9L0o3n9K3K0MP8K4r5k7L0nM1J5r6l5P4j0q8j7N1O0
29369i48M4j7n2kO3M4l3k3M3J3n2n6qP1O0m0n6k7k1L9O1j2m1m6o6LQ2O6L6j0p3m4k6o8J0J21
29363i65Q9K7l4p6K1R3Kl6jm1n1J8N9L1p1j13K8J18Jm7K6l3p8N1L1r8pN2k9M8R6o0o5N3Pm6
29356a000KNL0Q9Lr3NQ1l0j31p7N7J42Q4o9q1O6R3Pk2l1NO3pn4K8Rp0j0L2m8p1JL4L0L4k0
29349i14q6rR1J7m6K1jl7M6K7m5OJ5n3k4Q2Q3m6r0k0j7l2kJ4L6N6O3P3K9q6j63r0K3J4J2M8
29342a005J0NL5J7K8j0r0K5J52K4q5k6j6m7OO1M2j9l5J0k7p8J8R7N5j0n0k4J2m3j04m2R0R8
29335i26k2m8KQNk4m2RL2L7M2k3m6L6O3j4o1j2L8K8J6Lm1k2N5L4m2j3N1Lj00q3LK1L9N5k7
29328i66p6kO4M7l2l5O2M2l9K0N0j9l1l5k4Q1N4j04m1J13M9l0Mk0n5k6J0K7LjJ8rrK5NMK7
29321h49k3q8p8rL4J8nJ4O2K1q3l7Q2R9M8n2p1M8K3q6k5L1J7K4l1k5N5k5r3K0Q0M6K6%%j7
29314h49q4l9M1j4pN0n3o5J03P0j02j22k1J03J09k1m7K2ok9L6M1l3j5O3J5n1mj2n5QL9lL3
29308h99O1j3n0j6j2o7j02j8R4M8m1kL5j0j6J3K6L1qm8PN8L5Rm2n7PKJQ9Q0J4l0j30j14K3
29301a042M8L1L4j7m7m0MJ09J02m6r0RO8J1q5n7M1J7J6P8l3r7L9N1l0ojn3o3J3J02O1n8q4
29294a015rL5m1n8J09J15j07j09O4K6l8M6J2n5M3N5m4K2Q7l3r5%O1J4mO6M4r0q6L5M9J9L1
29288h51Mn0o0j1M1K0JRm6n0L3N3M3k2j20l2P7k1n5O2Q0jm7l6j0K8M7mm0PL8lm3J9J15K1j24
29281i28l5Q0K1k4lPQl1o0jN2J2l4lN4M0k0j8Om2p6PJ10O4q3r3K3M6J4N6L7o4m4Qm8k8L6k4
29274i78l8K8J1j7k4k9M1P0rj5L0qm1J2M2k0n4K0L5n3j1R1J6p1k3RL9Q7K1q3n1M3J5p0j6N8
29267i43pn4mM0K2m3l4O7P3k1o8m4J1N0N5L4k6p7m7J8M7J9m3m0M5O4RLm2j45p8Q9P7kQk1n2
29260a060N1R8j8o8J0N9N0Qj5K4pj20p7M7L5K8Q5L1l8j7l1k7N0K5o7j5M6n2r9K4R0Ql9J9J6
29253i46j9N4N1j02j09J0K2J9M1J5J4Jk7M7R2Nj8j9j17p6J05O7p0J1J04K2l5j4j5l1o5m2O3
29247i62K4q4K2J09l1r2KJ9pM1P6K2m0k4M4N4l9p6jK2k3l3j9J8M1ORL2j6m7OM4Rn5p6k5N1
29239i99L0o6m1N6M2J4M8Ml9K7J6o4lL8o6m5O1M3Rll9j9L3K5l2k7N2N1m2o9j7N4O1k7m5M3
29233i36N2k2lL9n0r6J3M4j6j3l7n9N2J22Op6mj7o8O1J03n0n8J5kJ4L4Nk3n7j5P6N3k4j1N2
29226h96M0m6o0pj7m0kN3O0K7K9Nj18j02O1O0LN1j6j03kN0j9K0N8k3k6K6qj0L8J5pl1p4lK7
29219i87j14r3Q6P0j9K6L9j5qK2L1K4k2qM6l4q0O1R0n8p0L1K3KN5J5n5M7J05n8j50k1Q5L3
29212i01l1k2n8l5J12Q2q5o4j4k0Q8J18j4n5j4k3k1J3K4ql2QK8j9k7K2K6j7l3j9k0j6J9L1
29206i77QJ1M1K5k4K5R3j1j05j2L7l0n9l9nLj7KK1J9Rj2L0N0l2m9%J5L9L7QRk8k5O7J9j14
29198i71nJ82O5j31l3Q7m5q7M5L0k2M7oj24p2K3N9M7j5jN7qp6m8j8J0K5JK0N0K2%k6q1l0O9
29192i60Rp8m8J2O9O2k3m6k2k6j4K0N5L3oN3M1n7j2J0p0MJ06L6m8k7K9J9pL5K4n0j7M1PpJ1
29184h42j1l6o9o7J9M5pOL5Ql8q0l1N8J6j9M6K0l5J5L4jk9o7k8N7N8Rn4o3O5J21J6n2n5l9
29178i95J3M4L1%JK5qk6Pl3m3L7M1rj3j4l6k9K1jl6N9N3q7qP7l7mM8o9k7M5k2O0Q6j12q0Q5
29170i56pp9L4P1K3%j8QM3K2Pk8q3l4J8k3l3PK4K2L4K7l5k7O4L3QR6J4j13m0J0lnn3l2on5
29163a065L2J17K6K5M0j13j23N5P8JQll6KK1k9j9L5J0l7k8PM5J2o5l0L9K3K2K4k2lO3M8k8
29156h68p8k6M8K6lpm3j4N0L8PLJ5J4k4k0K5%l0qLNJ3L5L3n6p0L4M5J3K0m7q3nMm0K9R2mo3
29149i37J2K8MO8N8o9j11n1pJ0K2J6j7l9mO1N9j2l6olM%l1oM9M8j5o1J4R3J7n0pK5Ql2l9K0
29141i17J8p5o9M2L3q0l6J18Q9n9n5M4L4l7j7K9ll1j4KL2L8omJ8n4r3PR4O9ol3Jk8j11o2L7
29134a085M3P8J25Pj27q5l8m9O0J54Jj32rR0j9q4L7P0l1J9P8m5l3P0l8q6L2M9Qj1m9j6M2R
29128i65k9j8QL3L5NmK7J9k5KP6M8n1n2j2n5n1L6M7j4m9j1P5P6l4q2l5j1l5j8N4N1n4n4N9
29121a008L9l8L4Q7K4j4m7p4k3J0j7j4J5J0PJ9j3k0N0N8j3l6nnl2JM4j2n3J7L9l6l9K0JQR8
29114i18L2o5L9N6o2m5rk3J9L3L4L6k5lP1k2j28m7L3J3K7J6n6l4ko1k6P7R8Q6J7p2m7K3P0
29107h65L0q4m3P1op6j6KJ9M9ln4n2m2RO0J8m1j8kl9j4L4j0n2lO0N8K5M0L3m2j0P3k1q6M1
29100i57R8J0o6q8%J05L0n4L5N8m8o4m0m7J1N7j7n5M2P5o2q9O1O3m2K0R5Jj06r5J6R3N2Kj1
29093i17l0K6O8n3r5L9O1KK9Lp3m4j1k1L7P3J8j0l5q5k4Q8O9l0p4m2K7P1K1m4l1J5N7M9l2
29086h98rQ8mj15k8K6k6kN7pj11m5J17J09j1k5lo4o1M5N9j3l2k9k4K8O6mr2j4R4K0n2rKj5
29080i82ML5L7oj2Rl2l2K1J7K1M3jn0l5j4jL5K8p6j06j1j0m4K2L1N7J50J1j28J6J1j08M7J34
29073i19J7K4J7r9q9K3M9J4K8L4l7o2k0PN1P4J0mO6J3j19o6M8kl3J2j1l1rjJ5K2J7Jj3M1N6
29066h76mK9N8m2n6L8M4k5m9prn3jM0k4k9rk7L9O8j6l9j%l1m9mN0N1Ql4mM4Rk6noj5M0Q1j2
29058h54n4O3M7n9qLp5n3j0mj6j9L8N6jl4k7K6N2PK0N2j7p9k3P1N9l3m2l5r6n4O7O5J9J8l0
29051i60p3l4KK3K0j7J5K1l7L5Q7n0q6L3P6M1qm3l5k7m3k3P0Q7l7q6m1l0K8J10O1k4kL3m2
29044i56p6M5R4j6p2k4j0k3J8O1ko1K8R9mo0L0K1n0mK2mL7K4p5l8Q9K2j03oO6j7nN1Q0Q1p1
29037h09j18J8l6n7J14N2q3LK0n4lO2K2k3k3k6m7m1K8Q8J6p6l4j0l1O3J03J1j8m0q5LQ0po4
29030a002l9m1RR8L3n3J6M4l2l5pJ1M8J2n7m5j8L6R0K3m3pj5k7L5M7K6M4k9r7J8R0j7n5Nm
29023i38j9K3L3Mj7k0j0lmk2p7o7L2L4j3N0P8Mj7Jl6m7NK2j1jK5K6O3M6o6o2M9N4lm0o7RR6
29016h86Oo6j3k8n3j6oM2O9nk8j0k3J5O1L5j1k2j9n1m8%J9N1L1o8j1J01J5m5L0mq4j9P6L9
29009i26m1k3M0M3K4Ok7k8k7k1L5L7j1k0m8l6O5M8j0M4Nr6l3M3Qj3KL5O2J4m0j0%qL0j3q2
29002i72k0K1k9mO8P0J1l8m0l0k9nM4R0L9r1r3J2J8k1pL9N7mn9j3N4L5n6r0K5R2j5m5M9Pq0
28995a010K1R8rk9P2L8n5l8rk0l1k0N5Q1j8o9j6K4J3j8l9j7L1J3o4k3O4jn3QO9J14J5j42m1
28988a006O5o5p4P0Q1J0m6p1MP4K0j3J8jk8J4N9K9l5j9L3Nj1Ml5l7j3m9J0J27O0o9n1L%J7
28981i20K8l8n3M0J3r2mJ11L6n2j7N4K0o6k7J6n1k2M3k3m7K8Q0P7Ln9k6k0p8q3J0R3N1j8J3
28975i80L8k0o8k2R7Q7o5q9kK5K6nk2K5j7o2K9M8j9j5%J1J1m8l7O5P6M3N3j9r1j1O0K3j5k9
28968i19l%p3l5Q6L3n9kL6k4l5PJ0j7oK6RJ1O6K9m6j2J6PJ8o8p2P8K2j08NO5pj9o2p4L2O2
28960a023K1K7K5L8N1Nk9l0LP7L3j11q7L1J2m6l3%K1K7N1N3o4j21mN0K6O7O6n3j11nN9m9n4
28954a077O6N4K2L3o0p8K3L2J4M5J1o5p1jK8m0o2NN0O3M5j2qL9Jl5j0k3k5L6P6O1mp7r5l5
28947a074N4N0l8m7RN7Q9J8p3j3P7M3n3r4k8R7J23J0p3n6l5RN2Kk8Lj2j1J6kkNj5L4M9o1p9
28940i97L3P5L5Mmqo5j18k7J28J19rl4k8q5k7P2J0m6%jj5L5K0m0KL6k8j1N7Kq5p7OP3N0Kk0
28932i66l8j7j2l2J3J9l3M0J22K1q0k7N1O1L2j0k0NPj1j2j4k1j5l2o9k4N6M7M0N0m4q0J2J6
28926i65k6J3J5pom6m1M5N6K1N3Qj05o2J6j0L5N8k9rJ9l8J2M2j6NKj7K2j6NR9lr8nL0ok1o0
28918a030l2N7M4RL4om8L3O2l1q1n3RM9%k2N3Q2qq1m2K8M2K8qm9m8j6L6P8L2l6l0j2l0m4j7
28911a048J3K4K1l4q4qQ7O1Kqj1j3M9Q8j9q3J3L2k2RK9J7Nk4nNl2oNn0m6J1M7Mn6k3pm1LL2
28904a063J9P1N1j6L7kj81j06J47J25m1k9jn1qN6J3%L9j4m9L4M7m7k9N1np4j8N3P3M0n9p4
28897a011J8M2L1M1l1q6JM6m5o6O2J33P5J2n4j23n1N2k4p0M9O0k7j9J1M7O2m6r8j4j4n0j4
28891a101j5%P7O5j4l3J4Q1L4p6k3L8m1k9N6np9J9J08K1k9Ql5m8L2O8M7p2j42J6R0k5j2O6
28884i39K7l4j1M0j2n8Lk4r0j4P1P1L2j3kJ2k7rN4M0jkj1j1rl4rL9kk8Oj0LP8L7q0n2M5N9
28877h65L5Mm4%R0L0j04j05m0l8l6NM9N6j4p8l6K2J6l1l9O7J08lkN2%J8Pj02j9P4m8o3P3P2
28870h89j9k9npPPj2K0K6j3JJ5OJ0j0rk5o7J6J03Jj10p0J8L3RM1O1Km5n0j3K0k4j6O4L7k8
28863i44pK7J6l4l9L4L0n1k1P0L0o1j7L7m1o4NJ1J7K6m3o5K4P5Kk9N3K0p6j3N9M9J5m9l7j
28856i92m2JP0L5L8L1m0n2n5m2N1N7ON4L3q5m5P3L8o2n6J0K0nK0K7n3q4L8R9k0n0M9L9mK9
28849h69J4k0pL7L5n7o8L2J5n5k4kj2K7N9Mo7l2M5M2j9n9j7K2l1k4N7L7m7m7Mkk2QJ5J0L9
28842i79K8%k8n1K6P9on1k0M6J45Q0j42j62J0N0k0j6J0K1K3l8k3J00N2p0K5J09kp3k6lj5r
28835i30ql8k7M7N9J0Jk0m8moo4pQ2K6o5k1N1k5r5J2Q0po2k5N2Q4K6K5L9p6p1Q1N2o1l4L4
28828i33O0Lr3p3Klj9K3P4M7l9n5k5MN3J6o6rL2m5n2lK7Q1K3j13k2J46N4p1jL5j3NLk1K3O
28821i39o7j0P5L8j8j6k2m7%O1J2j5M5j7j05j5M3JQkqQ3Q9k0o7k3K4k0q3j7M8K2K8J6m2j3
28814i73K0l9n4J4N6N3M6Lq5q4M4R6j5q3j4M6Lp9o6M7P5Jj4LnK3L1pJ8N8k8j18m8K5k2j4O3
28807a023M8ooLj4k2J7O5N7k0p7j2N8J4oon6k9k4j01kJ37N9j6K2O7Q3J3o2pJ9m6l6L1M7Nm7
28800h73k7K9Pn2n1k5k8k9j2MK6M9P4J04M5j09j46pR9O5m5q9JN1j2j1j1p5K1J13m7j06J9n
28793a053l9L7Rk4O2Q2j7l9M6j0j07L1P6r3m3O7m1m6P5Q8P3K8o4m6J9j7l9J0M2P4Q5n1j61
28787i86rJ45O0m6m3k4J0K6k9n5K6O7m5j24k0N0JJ5L5m3l4P8N1l8QO4P0L5j09j02Q8K5j17
28781i70pK3m9K1M6J3N8M2k9n4n3j6k5n6N2J19j6r1l7rK4M9L8K8j0l5KOm2n9OO1PlL7k5k9
28774i83M0pLL3p7j1J41J8p0J2n7j18K0P4JJ5Mp8k1M8l1nN9l2rR6N5K1mn8NO4M4L2p0j04O2
28766h88M0j43p4O3L5J5lj8N3M0k8K5L1m7j6K1m8n5K0J7k2jM4N8j7j21m1Q3ln8K4nk7P0L6
28760i40o7JO6ro2k5Lk1j8K5J1PN4J5j6M8K4k4K4Lk7L8J7n1mK2m9n0K4N9L4k0l0RK8J9k1n4
28752i57j7M%M2N2Oj9J0L9l0o7K0Or5l4N6oo4jN6M9M3J2n2l7K7L8k7r5l4P5M0NO1Lp2J8M8
28745h97m2j4K6p2p6O9J16K4l5J6N7qp7o9j8N0O5L4K3n5j55q4K5L4P1R3K0m0o9m2N1L5o1k0
28739a025N7No0l5k3k6Q9J55j9j38l4L3N4Q5j7r4J0L3l3J9N8km2k8K0J8j3O0M6j13o4R1K0
28732i13n2K6M8J5j0m8k5rn8k3M4Lk8l0n3J8Q0Kk8J2j1LM3kk8J3Ol2j6K0K7J3j4k1M0M9n9
28725i98n9P2P6j0k9j9J5M6j7p1n6o3rJ03O7oRl6o9M4J27R9Mr2r1o0m9J1L0mL5L3m5J8J42
28719h52Q3m2m3j6n1m5L1M2k4n1n4n1oM3R3J00Np4p6o1k7L7J16J16j5p9k9k3j0M6J7l5j9P
28712i47J1k4p0l3O8J07M3l5l7Okj6J5J0l4k1J5Oj6j5j1oL3M4J2K5K7m6n9K2K9m8k3P8M3m9
28705h98n9q1l5J22J09l6n9l5k8lJloK5O2RjO2m7j39J6P4l3l0jlM1K6%J7l2k0L8j7J4Q2n6
28698i24r1O1J8j01l8O7Q5K5j3NrnM2J6j3Lk7o0n6j5P3O2n7n8Lk7l8K5O7M8k3m1Jj8k2K5Q
28691a002L2R3k3j03NM1K3O7%r8m1J2oK0M0J4L1L4m5n2L2Rn8JJ2p3k0O2J6J0L7qrK5qm3j5
28684i88L0j1o9L7J22k3j05rK4L4N2n5j07K5P5m4p7L4J04Q3J4p2n7J1J3M3M2j02j08O3Q6K0
28678i15L3j0o5J6M0p8o8O3N8j1l7n3LN4J0J1M2J0PK8K2ln3n0OK4K2j8p4k9M2L3K3K3pl2n4
28671i87o5j4L2%JP8M8n1j5M9Kl1j4jM1L6o6p2M4J2q3K7R1m2rJ14Mr5l3j4pL8M3K9kk8%QJ1
28663i21Ok8j1j8o4ON6k2m0RM8M3m7n1N6M3l3m1k6L4Q7Pp1PN5mK1O4k6p0rMm4o8J0R7Nr8n
28656a039O8k6n5L4J7m3K1K5m1L9O0o1j7N8l9l4P6M7j5MK7K3mj9j8k4JJ8l3n2jkm1j2N2L1
28649i75p0r6L0J19M0j3K9K0jQj3RL1m5j02l6N9M0n2n5K1P0L6j3N4P4j05j56L3J14Qk7N5L3
28642h76q5n6P5Q0mm6l7k1j5LM4M3l8r8l6P3R5lq5j8L7l0k3O9L4o8k4N6j2o4O1J04p2j37P
28636a067M5k1J7M7j1n9n4J3M5j0J0Q4K9n3j4N7J6q1p3J3J8LN1L8j6Rpq2lR6j0q1J6M9NL8
28629i43K4p9l5P5mq1ML9K4O7J2q9j2Q7K0l7oMkL0O0Op7q3o7m1M3O3L0K9k7l5M4J2j7J1k8
28622i79K4N9r1q2P1N9J8J3k8j4k2o8k5K3M3N6K6M7L2j18j29j7k6NP8L4MJ4qj6m0pP6J2n3
28615a029K2M5J2ql7L7R8j9m8M5qm2M3Nl9K6%k2L5k7p3J9K6m6l3NK2L4on0k4j1j5L7K0m5%
28608a051J5m0K7Q9Ln6rM5N2Jl9ML8k9m8ko3o6Q7P1p9k5J15Q3j4ML6k5k9K2j1k9K6K1n7r3
28601a026m0mJ3J01J16ro7l6k4K1M8m7r9M9J47Lj01m3nK2N3J9j5rok8p1l4N2L6J3J5p9p7Q1
28594a031R0j8MN0m4j23l6K0n8n6NJ4Q1Q5k1K7J19N0jl2j13q2L4O3K4j0k9j6K7L7k7q0k7L4
28588a040K5M5N2l5k5M9j6m3N5O0nj4j9n1m0J5k9r4K4Q7k9k9K0l1j5L1K6M6M6N7Q1%o0k7o9
28581i52p7M9N7m0k7NRM8K7j2M0L4o6o3K0mq1p1oL4L5L5O2L6o4p9j6J8O0M8m1oQ0jp9j0L3
28574i65K1K8j7n9J7P8K4NL9j7j19o9M3j9n3J03R6j13j13K5M0L6L2k9l8lnJ0L9K4J8L5l4j05
28567a045l6K8MNlj4Q4J33K4m9k0ok4l1l0k7qL8O2M5lr4j12K3R0Kn2k7K5L2n1l5P8L4p9p5
28561a114J7J14P4k2Npo2j9k9k2P8K3m0L3j3m4O6N0k0j1k4J2P0K4j3qk5LN9J0j04j14l0J2
28554a071NJMNJ1MJL5L8k4j4K9j9m4KK3K6qo6k4N6Q1Q7L8o3q4k9J8L2K8Nn4m6N0M1k8PK3j8
28547i42k1oK4Jr1m9P0N4k4l2O2J27J7r6l6K9Jj8j0j6j2mk3k6K7P9Or6J2J16k9q3L8Jp2KL2
28540i88k4l8k7mO0Q9J7l7OK7j9m0l1JM5M3K8M0J8m3p5l0L6L3Nrk5J5L2k4j3Ro6j15n4N1N1
28532a056j9PK0l8OR5O3l9j6J23N9j07l5M9j5l9l1qJ2k7oN3Qn2n9l0L4K6n2lR9M2l0J7N6N6
28526h37L1k9m5n1o3J3N4j7rL9k2o7l1j0J2J4j2J3Qk7L6J02M0p5r1K5O0k2l3k7j6P3P4l5r2
28519a017n2P3R0o7q7L7N9K6J1l5m4j4l1k2L0K2J2J3n3m3P5N8m1qN7J7m2m6l1MM7j6j13j5
28512a146J09N6K9M6l9o3J9N5M0Jk8l7k0O4N9q2p0M9P8P7Nj09n1O5L0n5m4Moj2L9N5Jo2n6
28506i99Pj9p4RR7P8M5j2p0l0L6J3l0j2lm8l3K9Qj7rk9K3P4lk0K7m2n9N9Q2J9J1k1q1j1R2
28499i13N3j5l3k0P9P1r6o2P2k1j16LQ0ml4M6lj29n7Q4M4n6j7R3J10J3p9o3J1J8J7N8L2l9
28492h73o9m7N4Q4n8r1N7P8j5j9k7p3oN9Lk3rl5jP0M3j5jJ3j1nk7r3k7N5n2r9J8O0L5M2M2
28485i63K3k1l2K0Nm7JM0l1m2N6N2n2n4mJ6M6J0m9KK2k4J7M0j6kM6Mr2j04J5J09R2K8k1j3
28478i23km9m6J6Mm0K3J10M2n5nK7l9l9J0M0J9n3k3O9J5o1m2nK9%l0Q5J06p8q6P2N1m8k2J2
28471i16rnL9M7ll2m0l3Qrn1OJ6j3O1L6p5J3R0n9j45l4Q5R1Ok9Rj4n8k1J4j1j3M4O0j2l7J3
28464i81OlO3L9r2j20k3O5O9Lk7OL2M0J1j9L4N1n0p1L9M2p5q8J3M9no8n4N2N5m9OR6J0m2Q
28457i78J9Pl6n3L5P2K4K7K8Lj4p4p4P8J06p7r6Q3J04rm2m5l9nj0qM7N4Qm4o8k1K2J9N4N6
28450h47k4m8oRj7m3n0m2JN4M7Jk7kN8P1L0m3j07l1Q1L0m3J3N5j3m2J9mp3qM5qK4L3j05j10
28443a122M8N9j5K6L7l7l7KqJ3M9J9QJ4n0j8R0oj21K8J58N9k5L7O6l1j11p7mJ6n7j07J0J13
28436i74M6j4l3p7l8N0M6k1m2L0Q3N5M8lj19q2L2J8j0L6N3ln9k1O3O3j0o7m4K5J5m0j2K4J3
28430i69on5o3MJ0j2L2L4L5P3l0j25L4J26m2j02K3R9P8l1r7KO4%m0k4OJk5L2P9J3k9J2Mo3
28423i52p2k4L1O5L4J5K7o1q1N1O6L7P1k6r6J6O1j1l1mk9p1l7L6N3L4K5K0J9k0j16j19J1O4
28416a014L9P3K4q5k4K5p2l4Q4L3k9rj9j0J0%P3J09o0j61k7P8K0o4m5N6N6k1jN5J8k6L4Q0
28410h34m1j01J9%p1K6mj11L6J39on0M3Mn5KK6K5P0J3n6K5K3j19r7O5Q2j8m7lL9K4l4j3K3
28403i76l9n7QJ4nL4M8%oOn7n8O0O8mJ5K2LK8Jm6jL5pm3k8Pj8p2k4J00J21J5q5p5J3N1Kl8
28396i88j8ORK1M8K2m0k0L0j9l9K6Lo7l9K9O3O3L8J7J0n1j45r6P6J24K1m3J4O0l1q2%L9M3
28389i16M0k7l9j6l9%kj31j08R0J43N2J6prL9k4j00mK8n5k1L9J5J3O6O5m5r0RJ5n2J9Q1j5
28382i70n8K2K9KM5Mp4J1P3j5k8Ln7l6M3kqP5M5k1m9p2kK7n4K6J30K7m8k5KM5K4l0n3q1j4
28375a064Q7M8NNk7MK6n2n6N0Q3K2rk0n8l2N7M1m2m0rk7k0K9Nn3K0J03L3n1l5M%k7K8P2m0
28368i40p3M0K5k2L8L0J8M1m1m4M0m1p1L9k0r7N1J17j6n3K5J2n7k5M3L0kK3N1op4j5O6J7n6
28361i47n9JO1J2l3L0J1o1k3K3L0kq2l0R2M0l1OJ9J3j6n8RM1l7J6P9m3p1J5j9j4M4m4l8J26
28354i40Q2o3JN7o5r4L2L8l0%qm4M3O6l8l0L1NJ8N7OQM3n5p5L6J8KK7j02j07R1Q9n2n9J2M2
28347i58J2l3j9K0Qj0K6Qo4j0O2ol9kj3OO2O1Op6p2K7J5m3J0J9nO4L3o7PQ3J8nL0Jo1p5l0
28340a010PJ5K8Jn0l1J0L4N0j8p6j0K8PL9O4K8l1m3nl1o0Nlo8L2J34K6n9J3J7m3l3k0L0J32
28333h91Q0n9j07r1K4J06J5nL3n5r4n0QQ5J6o4O6J22Km7j9rj4NL3L6L5k8j13m5N2Jl3M8N1
28326i06p5o5Q5P1m6l5J7Ml5k0N4M7l7m7LK2j0l7ON8J8m4l3oMJ7j8j5N4l1j13L1Q1l6k9J2
28319a054l4KO2Kk8K2pOJ10K2j29o4K3J5L6P1N1l2r7n3L5P5L2m7k6M0Rk1J8L1Lj9rLl1n1l4
28312a068mN6O2k2l0M1J1r5n9J11Q8q6m1O3rQR8lj01n9k4NL0OPL4J8j0l3k1O8J09mr4n8k3
28305a029JN5O1K0Kk6j8O2P4l3p5k5m4m3M5kp9J0K5k6N5M6l8L1O3j6j5kn1j4N4NmM9l3o9P1
28298i13N1j36j44k0K6J2PK8P1P2K0j1l4p8m6K9M0N3O1po5n3pM4L6k4m8oM8J9l8k8lK9L9l1
28291a007j6N8l1o7O9P0k0Jj9p3J3O3j1Mqj17l1R4j9o5L4M5K0oj0O9P3J3Op9j22K5R3J0n2
28285i93o8j9L0RN4Q9j5q1n4k0L4N2K6L2mp4k7N8L0j6Lrj6L1J6m4k3L8M4j2j6M6J3p1m0N6
28278i41O4l6q1k5j5k4lj6L3Q1Jk9J8jQJ3n7j5P7L0j6pk2LNl8J0N5J2l5n7K3J01lp4KK2j0
28270i47J1L6nl5M1L8r3r7J6O7M4OK6Pq2k2R6J7r0l6L5J8n5j02m4N0M6mJ7M7J5n5q2l1L8P0
28264a039L4m8k9P3O3m5j11r2K5J15N7PL1Ll6k2J0M6L1k0l1m1j1R1J20K8m3k6rm8n4J4O0J4
28257h83m2J2L5n6k6P0L3%j5r0o6J4pk0J8Nj6L3O4Qk6J6L2j3k2M4O3mn0l0RK2lk8m4NJ22Q9
28250g47q5j09k0J3K3k1n2L4M4k6K6L1r0l9P2j9m9N5Qn2M8O9l6p8QR3Op4L1L9p3l8K1J0M3
28243i34M0l2n5k9nM2O3m3j31k4P8K7l4l4J0K6KL8L3o8k9N9ql7L8L7n1p6L6R5j1m3M4M4j8
28236i50m7l2L4N0k0k8J0jPj3r8nJ10l9m4J62M4j55j9P3kM7P2m5m5K7%l7p5m9R2N3r9k8P6
28230i74L4l5o7rM1J2K8L3OL9K2m3l0jj0jPk3pN1k0r6L0J12po1L3Q4L8l3m5J6O6M8j6o3n5
28223h96l2l8k8j7j3K7K6j6J2Kp0l9KnO3O5oL5j0j15lN8k2M1N8n9m4K6M6J8m7%Q4J1l4K4m
28216i00p9l0N4Mp6k4O0N0J5k2p6m3M0J6k1K2N8O7pj02KR5m2r8K0O7N1K6l6p7l8L1L4%J4m
28209i49m9k6k7l1N3K7o6N8J53j2q7J1M5K6j8q4l2P2M4o6q5J0M9rk6k2j3P6R0j1l8l7o3k6
28202a063L1K5jKKl6j9O3Q4L1m9r0k6L5Oj3J0K7Mm6j3N7j5o2Q4Q3j23q3J15N9p3nQ2J1o2%
28195i68Qo3QN1o9p0K6NRR8J06L3l1m7j1J1m5q4j5N1J3PQ5N6l9nL3l0n1m2m0J7M0j8k5K0m
28188i80q5n8O3O5j5lNn8o0K2Q9P6jn5j8K6qrO9N8k3k6j8j0L3mp2m3K7P4M0l7l5j0K0N2m8
28181i57r2N5M9n9J5O7Pk1m0j8J3k2mL3lJK2k2l3j3o2r5j1Q4M7k7PO6M5L1Q5O4o4j00j8K6
28174i44J9K1K7no8m5K0j3l1J0k7o7rN9Q5M9m1n4L0L7k8J1Q5P5O1Nj29j26M4R1m8q9K8K8l8
28167i77N3P0q3o5N9J4n9k2K1L2K3Mk8n5j2K8PQmk1J1k7m1P0P5j8n7o7nN6lk1J1j7j5ok1N3
28160a029J04j7j02k3M1L5M5J2o0k7K4j6j8K7j2m2L5O0k5k3Q4P1o7n2R9O3q7p5%jrk0n6k9
28154a090L9N9M9K5n1q6kL0m2l2M3M9M0K5k3j6J6j8m4nM1J5o7k1J04M0p6m5j0rL2L0JK8K4
28147i47n7o4K7P3N7J5o2n0L1J0k4K0rp1K0J09J1o7nL2L9M1k5m4j7q6j05PR9J28O8p3p4O2
28140i31N2p2m8O1N1m7p8k2k6n8M3R3k2rN4m0n7K6K0M2O1k8l8J1l2m6K1O9M5n0r5n6l7ON8
28134a079K4K8N6j2NR1Jq1J1J7n3lPn2J8M5n6l1M2Jj9k2l5M6R2K1nj3m9J3R4K2p1k8J1j3J9
28127i58M1JM2N1q8j25k0mkJ01J23l2j58r0L4P1M6k5p7JQ3L5OL8K9J2l7j08m1O4M8K1L5Ko2
28120i43o0J5N8M0jl8j8qm3QM8m3p9j2N0J06P4o2j10l0J5J4L4k4r0N0J51k2r6L8M3j5J1j8
28113i57k3L2j6l5N3O4K9j2p4k1N8L3J9oo2QP4l2o8K0Jn9j6Km1l3L0P6O3j7q3k3O2Lm4O0Q6
28106h49k3k8L5n9j46qR4J5j5k1p5k6O4O4K4j8k3nj6jL2Pl4M9J44oj76p1N1J0m1m2OM7K9J9
28099i93K2K3L3pl3K8M2k6n9o9m5P7J34Qj05r2k1M3P3Q1lj34n6P8%qR3j6j22rO6K2rl4m6M7
28093a017J22lr7K5Q0qpJ4m8p9m2k4j4L0J6m2J2Q8P4L4m9q8jL6J2J8j7n9l6N4J09lp5K9O6
28086h90j4p1n5L8Q6K7n1r3K5J52oj80j00L5J16J03lm4o8j11l0N2J8j3k1kO6N9k5n4k0KjQ
28079a065K1pl4nK3K2K6K0K4N0J9m5m0K3M0l2m3Q7P1j17p2J13N0p8m9k0k9pMJ1L5O0N2L0K2
28073h40l5q1m0pK9N7j6k9M0k4q6J7M8q0n3R6J9o5P3O3o7m0k8l3M3P3N0Pn7o4qO5N5m1m3M0
28066i62M1k1m0m9p8KR0ln3K1Mk7J8M7L9m5j22k1J12N8k3K4M5kmkjJ4k4l8J6K2j0l0j9QNL3
28058i75N9mrM9mp5o8m5J0N2j6p1nO9P5N2j5q1n0KMJ7K6J6Kk5pJ9mL4N8n3q2LN9R7M9o3m0
28051i40J9k7n8j6L6K7j1J9M1l5l5M3j1p4M5Q8q3j08N4L0o8L8P5n8j8J24P2m7n6jK8l1p8J
28044a015O0ln5m6lL6J9rJ3L3J1l5n0J1O2J3k9J5j6r9M4J72j3r7L7Ln3K4K7Nmm7j1L6j7j1
28038i92P2L8n3j9Rn1k2L8M2N6lp7nM1J0J9pk8K3Mo6m9K3N2J9m3l6L1Po6l2L5K2k0k4J7P6
28031i59R2Qr6o1L2N8L1o0p8L2J4m7O9R2n3q1J4L6l9k6O6Kp9J4L6o3j8O2j5m3M7N7L8K8o0
28024i50m1P1K5k6Qk3j3N3ko1QL4k5m2j9JJl1jO4jq2QR2pq9j3O7O0Qn2k0M0l7o4N8Q2J9Pk7
28016i20o9l8J6On0%Q9Po0M0L8n7j3J9l7j1J3l8j5J3m4MP5m2n1J22P7m8nn2r9L3P0M3R4J5
28009h75p6L4M9j00q2K3j6k7K5km0l8j8O1J09L2r2p6P8Q2p1r5j1M6O8L7K7L1rJ5N3j8p4l5
28003i85lk9oO7K7n1MM2%Kk1o9JP2Qn4pM5J5l2k9MJ5j4l1qLJ2L5K9lj0J7Jo7mJ02J2n1K2k1
27995i60m6O7L6o3k0j2m5J8M3k4m3j6jM0P1L0j6J0K7m1q7rR6O5o7q6NL2Oj5j9O5Q5n3p9Ok2
27988a022k6O2N4l6n4RM3j0m1K1N6J1LM3K3l8p6l3R3P5r8o6R4M0n9m0k4oK3L3K1k1l6k1%M3
27981i60J5n0kM5pk4J9N6L0o1j10l4P6P0l0l1L6Kp2l8K9K2K2N8M0K0Kp5o8J7J1j4kJJ5k6n8
27974a076M2J05L1n4q8m8L7O1On4k1O9N3m3m2J6k1o8qO0L9kkK6M3Jl8j2PK2N0J5j9k3j12j29
27967a177L0R3M4N3J6m5JK3l7k5L8K9j%k6m3jJ6J1M6Q1P6nq6k5L9n4j24o7J2P9O0n5o4M3M1
27960a004l2kN3M1po1m4M2N8J3j2m6o0j8%k4mL8J0k7J6N0J5QK5j5k9j6o4m5L6QK7J21M4p5
27953i80j02p5N6Q4k6Pmj07LQ4k4jP6%m1L2N6J4M%m8p1j7K4MJ7O2N6O2P0k2p5qj2p5l3J5k6
27946a021m2kL7K8l7k5O4M0n2m2L4N0k4n5j0l1m8O3J14J3m7j2kk2OO6M3k8mN5Ok4L0l4j34
27939a047l2R5K0q5m3K8L3J0PL4K9%J1K5J3ol7m9k1Nj0k8K5M9l7m5M3K4l4JK3opkk0NO3N7
27932i09K6M4J4q0o1K9j6p5rK2KM7O9mo3j3N3L0j3k1m4k3N6N1l5n8l5l8k9J5L1JNL9K6N3J00
27925h13k3j04K2L4m9J7L6o8o3J0PJ1P6N8n9p3K0Jj01n4N2OQJ29O2r3n6J8K4Nm4lQ2Op7l0
27918a026j0jO7P1k5j35j42J3J31O8l2l1N7J16L1p5o5l8n8k3P0Q0jj4J0l9l3M6j5r9j6M2K5
27912a051N7Kn8Q8J22m7j2Q4j5j4O5m6j25m4K6O0Qr8m6L7lk2k5j3O5K8o4MJ9m6M9J35K1r8
27905i57p7J8O0J7j1Oj1m7j0L7j0pQ7L8o9l3lj4J9ll4J4M9L1j1l3j3NL8N9j4r4l8N5jq9j4
27898a060N2K6O6M0r2n6M5J2L1P6m5j20k1Jl3K5M4K5N5K5m8o3j1N7M9K0L1k5q1k8K6L2ln8
27891a006rO3j8o8N5N5j10r1M9L8k0NM9N4nn8j3M2Pn2qO2kl5N3K0o5JL0l4l0J1K0pj9K5J6
27884i95l4mMj9K5K2k0J2j9o3K7P9J4jLm6k6N0K9j1N0M7k1%l0o2N2K5j19l5O8kj4M6L0k9j7
27877i84L1K1ONj9jJ5j8RK7l0n4p0q1K6J35O8o1m4N4O8Ml8k3qpJ8j3q0m1M1N2j1n2L1Q4j5
27870i55o4RM2qk8Jqj9J8L3L9Kn9K2M7j02o6P7K0l3L9M5j8k4ll9l3K2QK3Q0L8j1pl1m1j1K0
27863i75L3j5o7j5N3J2m0J0O5M9rn1pL2m5o4jl9n0M7M4oK6J3k6J0J6k8j2M0L7J2J5j6l9L2
27856i59M9k0k2j6l8jM0L8J5pJ1K9l7o8K3N1k8l5j8l7L0N1m2k4L1l6k5O6K3j8N2j0j37k5J36
27849i58O4m3l0k1o9n1N3O5l0l5K7Jl7J3M5Pj5l0l6K4O4L1ol7k0K8J1k2m2o1K1Q2k4o0M9N3
27842i89j4L8M7n2oJ06J4r8n9l3k5J8K4J5Qk3kR2Q8m4o1K9ml5M0Qn7j7k8o2J0P0M0qj3K3L2
27835i28m3p7L5R1nn8k7mK7N2L2j0j6K3J6l1j9Mj9k6L0L9j07j65NJ06N2jl0J5P0ml6M1Kp2
27828a038jO1J5j3QNk6PO9K1o2k3L8J0j5jl8o6K3P4Kj1J5nL5P6Qq7j06m6j0l1LM8L6N5M0l9
27821i69l3Jl2mM8j7p9j9N6M0PM6Q2Lp5m0Pk4m6JPj3M6M7o8q3jJ5PNj1L0R6O1j6p2j21k5J36
27814a007K8j35qJ01L5M0L7n0l8J6mj2%QK2m3r5J7R0J0nL0J3K2L6Nl3l7lmm2m4j4NRRK2K4
27806i95ml3j9K8L9L9P1M8k9m9j2J2qj4J0j1n2l8mMK4K8l7n2N5P3j8n6p2n0O4P9l4m5K9K1
27800a008OL4Mj6mp4o2O5M4j6N5L6n1NN8k8n1K6K7pK0K2j6j9j2kJj9okl6l4j8j1J4L5L8Qj8
27792a012L1L9l5j0L5j7k3om9k6N2L9k2k1j4rN5L8p7n6L4KkL9Pk7j3N8J02j5j07k7L9L8jl0
27785i91L1J1q3l2Oj9K8k6o3J03R3j00l8R5J6k5Rn1l9P5O7K3oj09r2L6Pk3N9O6Nl8o4k1Ll6
27778a123J0P8Qo1j4j2n7k4L8O4N0L8P9K9j34p7J11P6j0Pk8m3mk5k0K1k0n5J0O7M5J3Jk3j8
27772a003l1j02o5Q4J14J6n4OR8M5m5j3J2j3j8l7k2L9M9Lk3oJ8K4J3m1p4k9RN6N8r5j04J11
27765a020J07n4l6L9O3J6j13j14nK6M8P1K7J2L4j1r4q2L3P8J1J0N3k5p2M2N9q9r8M1N0k6Q
27759a011M6j8k2N3Mr5l9P8R7J2p3l6M5L2RM6Qr5p3K9O6N1j8m7L2k9j59l2R9K2k4jM4P3J8
27752i08k2n4r4J6J21L4m7KP8L0j03r7nk1k3O6J01M2l5n2l6l9K1J04N6k3j1kRJ8m1j7N8kn9
27745i35m5n0j7J0K2N0j1l6O6P3j8n6k3M1K7m3j9J7qqK4On1l0M0L1kl1m9J7L6m3RJ10J7r2
27738i71l0K6k0l0K4P8O7l8o9L8N1k8JK3n3m1Pn9m0P8N5J4L9o6j00M5K2o1L0N3j1K7N7J2l1
27732i01k8J0qk8L8L5o6n8M4L1j04j06O4J21L6kj3l1l4l6OM2j1m4l3l7M2J16M6l1l0J9Q5L4
27725h32r1o9Lljk5o1jM5L5N0Rn4J0P0qm4J1k1o1O0J13l8r7nK0Oj7q5n7P4R9no5n1l5J5J11
27718i95J16j5p1qj3k3Q1N4q7m9%n5j5K0J0O1J0n4N3M5q3n0j1l9M1Q1l8q6L4J23K9n8NK0j8
27711i85Jl0j4R0Np0O9O0m6N%l0M2Np7k3J4ORm6k2P3J1m7K6j1n9L1N8km5m7N0P8m1m2L7k6
27704i93p6K3J05M7n1m9JLj2MJ5nK4J01N3p6l5Q2J6q6J2R8l9j10J2Mj03o9j2OO5N2lL3M5j
27697i19lj9p1k3Q1J0q5L0R2j0l0k5o7j8M4M3M3J6n1r7o9K2O1N7O5j8j39o7J26J40PrN3j6
27691h46j23j04l9K1O2Rl0K9K7j3J2pJ6J02K0j09k6Q0L1j5jj1j6j4m7l2QKj9n6j4J10P6l7
27684i54j5L6J1o2o6K2M5ok7j1M2K3j6N8N5o2o6J4O2K5q1p3K7K1l3k7j2J2N2K7l9k3K9j2o2
27677a086KP6Pp7LO8j5l4mm1J6R7J4k2N4K0o4k7L2l3p6J3L6j5K8N9N1O8ln8j0l2m8L7K2l3
27670i75L0J4r7l6P1M9K8j8j03k2L7p7k6J31N4p8p8j2Q5P5k4mK9k8k2j6n3qK4j9J1P4M0l9
27664i83n4K5Q3K1n1m2k2j6K5N9L2RJ6j4o1m9j3J2K2%%L4J4m6l3M4L8m6m0P5R7%l9j5k2j9
27657i59k4n8k1L8L6L2J1m1l3qk3QM4K3Nk8o8k5L1N9O2k8m6M3m0j28J7J11K9j7PPl5j4L9j2
27650a006m5L8O6J5QM8O3J9rLk4n4l7k4j4Nj6j0N8%j15m5K2l4J0N3rK9P0kpK2j8l7n5n1M1
27643a042O3RJ7Rj5rl4l2J6L1M1k2j22n3Q2O0j6QO2Mr6l4R1K8p7k4N6O5L1k9l9j8j9K7N9j
27636i23m6o4n0K3M3ol8k8K5N5Jn3j4N1Ko0N4J29l1j12N1J01o3r2J1J0L2O5o6r9O3R4Oj3L
27630i39MjKll6jQ2M9LJ6n5r7j9jj6pm1J2R1j0m5P0M6l8l3m4k6M4K0j2M1Po8RO4j4MP3j5j06
27622i90p0J2R9R8Mk1j3n4l8nj0J5pn9J6J02M2m0l2K7J1r4q7K2L5J6M3L4K6K1n8r9KR2K0n2
27615i92M8O8j25j48O9J12k9m7K0J1k5J1M6J6L7N4m7o1M8L1l3j0m4p1L9P2l7o8lK6QoK6N0
27608i54K0k4p1l1R6M8n3L2K5r4k8N2K3L1rq7j3O0j%K5k7K3Q6Jm3l7p5m1NK1M3ql2K4Nk7l
27601a038J9O0M0l6j2L8K0k5q0o8QN4P0mq8L3J26k2j13m1j2PO0K4o7o8mJ2j0K2O4K2JP2N8
27594h78o5r4lO1K6n3k7P8P7mNN6J1q4j13m0K9J5K0M3K7M8M3j3j8n2o4O0P8n3q2j6J2k9p3
27588a072OJ06L9o1j6J7j5K5J2r0o3J3K2OqO7J04PLJ4p6m5M0K1k5n2MN5j9n1MM4P3J5q2m8
27581a026Ql2m4J5J8m6J6J57O2j39j07J5M1N0nq9j4O4J0lkm4K7R3ml3N6N2ml0l2J9J5j10j40
27574a186j8J3n4L1J58N7n1L4O2Nk5r5o1R7Q8JJ7K0k0l2oL2j2r9m5R7R6l6n8K6ko2RM7k6l2
27567a030K4L7N5M5p3j40j6J23J00J2k3l0j2K9J1n8j13j23J3J66N4q4K3P6mj5l1l7O3O8m5
27561i35m3M5pj09m4L6kJ8L5l6J4Q2j6l5N7Kp8j7L3M5J7o5jQ7p2j38J8J8n0nOM1Q8nm4O9R1
27554i00j8n3rK1L5J8k4n1n5RN1pJ0N4k5m2Ql3j8N9Rm5J0j7j22k6J15J4m5N9L7oM7pp7k6J0
27547a040K1N4K0m1J5J15O7o8r5m1lK2K5Kj3l3m9J0O7Ml5j0k3L7Q7n0q6K5n4j26J1N0RP2L0
27540a024o0O5J03p9p8M5Jl4J8J4oK4M1J4j0k3n1m1K4M8lo6j6Q2J7p7jQ6M8l6n0L4N9l4n8
27534a024M3O5k7l2K1k0n8k0J1J6qrM7M1k9mP7M7l0l9n3rR4J0r5J1K4p2m9j0J3M6M5N1Kn6
27527i80QL5k3j8Ok1m9j1O0L1k3J4L0j6l7j6qk4NL9rm4k2rJ5M0L1M8O8Qm8k2k2p1l1K8qkP2
27519i76K9n2j9j2k8M4L0o7l5L0M2N1rl0O5O5o9j43l2J23Q0k3J4J3o7m6K0K0%Kk2p6k9P6O1
27513i70j%l5n9L3P7Mj1J4l0l6J2OjL3K9ok0pNk7m1J5J1q1o0P6J19M7l0o3j6K4m5r2j0O8N8
27505a010L0K2J0J1No7j16m4L2M3L3j2j4N5O0jlK9j0p7j2R7M2j6J2n8q8pl9k1J23N8o5QJp6
27499a065K3N6o9m1O8j1q5K0O5qj1OqJ6L8M0K2m1l2jr0r1P3J14L5om6j9O7mq2rk6n6P0Q2k4
27491a030l7j4N2J06jj08p2j4K8O5L6n8p1M7J03L7m6j20l9J40P0q3k2L0oL8M0m6n1J1j5q9
27485a119k0J19Q0k5rl4o6N7R1m0p1j9K4L3LM0J6j39n3J39L5p2%Mj6L4L4m6o0L8M7m6J8J35
27479h88Q6j1o9q1qO1N7J4p0j18o1K9M8m0o9N6Q9qnPm5k2L6O8M2n1k9L5m1o0ml5MR9L2m5K9
27472i68N5n4j06j8R2R5j7r8n3L2Q5N1n3p6m1mJ17J48rq1o5r3m5O0O7L0Ll2j6M5K2n1m6l0
27465a054n6pO8M3j2m3l7K4L1JP7P0r7j12Pll7L8J03N0n3q0l2K4N8K3l9m1nK8K6pJL0K8On0
27458a029k6J00O8n8k7l0j11l1M4mK1N6J6J8po4lQ0K1n5rJ4l4M1J16k3j17k0K0m0k8K3K7M6
27452a005O0ll3Qj9m8J1L2j1pK3K6Ol7k2O7N0o0n9J0L8N2No9n3l8o3m0j0jK6L9Q3Q2n6r4J7
27445a093M1L3L0o6n6P4P2J0om1l0Oj9k1OmK8O8mn5N4Q6p2p9P6L9m3J4k0q7j1N0L4K0j3oO3
27437i22N1o0p4K3K4l7l8l5oN9J4p4l4M2O1N6L3ql7m6m4j8L1L0k1pM5K6K3N3no5lL1l6l7L0
27430i75ko0jK4n7n6J8j0rJ37J14j31j21J05O2r7n5K2N3P2kp1l9JJ1MK0M7k6o5O4J27J8m9
27424i27k4k6l1M3L9n5J6Q8k1k8J2p0l1M5n3o4M9M6j5k3NL4j2o8j8J4MN7N8J4K2m3q7J8O8
27417i64J8loj3qJk3q3m9P5Q8l0o2N1R0%k0j3n7k0L8pm3pK3k1m3O0O5m4MK7o0K6O8n4l0j3
27410a039p3L3R2rj4K5Rj0m5m7NM5M8J5qmj5rkk0RK6oQj2o1J4O9k2m2L7J9m2k2J2%ojppJ7
27402a040K8JLK8J0Jrp3l3Q0K4m8J7Rn8l6pK0Q5P7j8o6l0qk1kK1mL1R5J8n1J5Kn3JK5lJ4r
27394i64p2n7K2L9KJ1Jn9MO9j9k8M9k1o9K3N1O2J11Pj08qO0l3p1l5%J7k0j3M0j3n0K9J1m4
27387a076M1J01K1p6p5J3Qp0l4M1N2N0Oj6N2O2Lj5k8m3l1j1jRL0M2K2lJ1N1J6p4m9L7K5kN
27380i06m7p0j5nk3NJ9j1nK7J0j3Oj8m9RN1K4J5K4J1JJ6Oj9N8J31kj26m5Lo0l2N3L4k2KJ0
27373i53k7L6P6m1r3k2Rkj0j4j1LL8J8k0M1M1l9mK7k6n3o3j4L8j0k7pkN7M5n5l6J5j0jM2N2
27366a002K3kJ7Oo8n7L5L4%K8Jo2k2K7J2j0m1l8K5N4N2M9om6oOl5n1l0L4Q3Np0QO0j9p6k3
27359a105P4R3k5r3rJ3o6mJ11M7m3PO8L6k2l9k9k4PPp2p0L7M2n2l9Q2P8n2l8N9pn5M9O9NL
27351i57Mm7q5k0Q3L3m5J8K1m0J8J4m7L2N0m0nM1KOnn5m1j1mL3N0k7m8Q1P0r4o0O8O9N3Jp3
27344i57l1KqL4J2n1kM3nOO1qj05m4N3K6k2J1L1m1o3M0N4k0K5M6l8l3%j8qjL3N3k4k3M5J6
27337i11%Jn9o8l9%M7K3MM0pp9m1J8J7L9P2Rm1Pj6m0O8N7p4l1K5n1l8J7nN1R0j0m5nj0oQJ5
27329i68Pl4l2lj7kK4J8M5O0%l9qlp9p7K0Lk0O0L1j0M8j1o7K7J2p1pP7N2j8oN4Ko8kO0L6j4
27322i20o2n8pJ7Kl1jN8L8K7K3p0r1J3J3k9K3K1NP1L1n7k3k2j7O5K2l0L1Mj6L1k7l9K8nj3
27314i95K0l6l0O8M3o0n3ol3qO2L6LJn5l6N1j3q1J1K7o3m6J2RL7N8J8J0L7J4j4K4L6j5JN1
27307i15K5j3l8p0l0N6O7K4qk1kJ2n1q2J5M4m4m8j1k6L9J20O4Omo5o2J8j7m7Q0J20j4n5J2
27301i21jm6n1m0L5N8m3j2P6k5r3j5L4N0K3k7MJ1l7lM1Jl2j1J9J1J0O6M0p1n4L9N2K0l6n9
27294i87j6JJ5J1k2K2M6Lkl2l2J8j2k6ok3J2K5K7R5J6j21n1J6l0KM7J3K1O1J5o0n2OL8K4k2
27287i60m2k1j1k2MP0O5j7k4L5j5q3k1%n5k6J7L6Q4N6j8l5l2M6J08m2j26K6O3n9p5NM7K1k5
27280a026k9j9J9O9L3k6k8k1nk3o3LO6K1M2J02k7j86r7M0L7N4O0k4n7jN8P0J6l7p4o3NJ5K5
27273a071P3K0j8Mk5K0N4m5j5P5j1q1RQ8L1n8j7L8J8L7M3k0m7o9p6RN1%rj0m8l5J7M4L1k4
27266a017l4K7K5k3K6Q2%p6k2jo7l9N7L6pK5ro9oM0j4qL7K3J1Kj1J7J0m1l5j5k8L3J27M8r6
27259i92n4K6J8N5M6o1n4K9L1j8m5jN5L4k3n3nN0km2j3m1MJ21O4l0nk3m4KJ7L1Rj13j36j4
27252a177N4M4L4K8K6J7oj1j4k9RP1Kq0L7J32%o9J5pr4o3QJj0O8J15M2j4j9l9l7l3j8M3L5
27246i39l1j6K4j0l6K0L8k1j3K2rJ2M4k9q5k1O5M5k3lM1Pn2n8lL9K9ll5NQ5M1n1n1k9j4L9
27238i76P3K0o2m9K9O9K3q4r0M3N7q5j09K8R9M8Lj8m8K0R2mo9j5nK1K6o8l1P7K5k8kooj9n0
27231a071j7O8P8m2r1PK3LP6M5n8l6J1Oj5o3m1N3O0K3L2j2m0Ml1l8O3L3k6M0Qp9l4Qj0j8l3
27224a114K3J17N3o0n0p1r2M5Q6n6o9L2N0Q4Q3n7o5R3N7q4m9J7K8N9J8o3m7J8mp4k1N5j7k8
27218a103O2K3n3k1M7Q7N7j2n4m7RJ8l5NJ02N7p7q4j2l9o8K1Q5M0LL3J7r3p6Q7P4n2qM1m7
27211a013n5L4K8l4rN7M6k6l5K0L8K8Lp9q3M2M2o7j8O2J7J0L2l3o0j5jQK5k5m4L5L1n1PO6
27204a017oNN1j9J4Q4p5j73j3R2P1M8mj3J5j8%L8n6j17k5P5Q9Pr4p0K2N5N4M2nn9q0l3L3J2
27197a070j3L4M6Mm4m0K7K5j8L0J9m2J7M3k0k6k9l5K0J8l1K9N0p3n3P1J2lJ27M9j18n7M2L4
27191i75L6K2k6j3Mk2L4O1n3o6J0J1L0J1q6q0j5L2N0j0k9nj6L4O8Kk8l9n4J4P2Mo2J4Q7kq8
27184a073l3K5NJ5P2N4kLk4n8pj1m3QJ0j3N3P9qo9kP7J6o1o7o8K8J46K3j11J0Q6qj5Po1o4
27177a081J0O7Q6j6j44r7K2M5L6M1L0Pm0p5oO3rp6k3J3K1P4M3m5K7R6n7j29j4J7L5Q3m1j13
27170a150K5M8k9L3P3J4K1L9j1PN5j5p5l4j4k5j8j0NJ6K0M5K6j7kLl4j8K2j0l3J2L8K4J0l7
27163i96o6K6J12K9r3m2N2k7q8J3K4l5Ok0m3P4N7n7J0Q7M4Nl4m4L7N3k7j7J6n1m5M2K5l1j7
27157a021J6J4m4n6K5K6o1n0L9L4l5j7K9J0L6O4rl6Jk6j6L9K3K2K7p0p2M6K9m2PJ7n2l1O0
27150a074R7K4o7j6P4j6j12j9K9l2K9Q0l5p8J0L9L1K9l4q9l5L8Ol3lK7P3R8Ln0Qk2p3QQ7N1
27143i47j5k3j9n5l6K3j5m6J7L8J3M8O5rm2O%l3l7m5K4J17O2n2p6kO0j5o6K3M0qK9M3Ll2m6
27136a008QK3o0l5M5j6m9J5J3J8O6K4qK0k4l1O1Mj26p1Kj6N4P5l4j5K8m9j1P5J8j6J7j0m7
27129a060J2P9Jn4M5M2o0pQ1L6o2r4m7J1O0N0l7m8L5L5m6q2j8O6Q4N4n0j36k9J02N3j9J4Q5
27123i04Q3n1j63m4J30L0j24mO9o8p3K4MkN9M8n7j18NJ37M6j03o5K2KJ2Q8M8k9jjj8K9jl3
27116a023O9O1p9n4K2l1l7Jk7j8K8J3k3m0k8PJ7L9L3m0j7P6L7l5j0L2P7N4o7q3M0P6lm4l3
27109a010j3K6J1n5j5N1Jk8ok1nK8K0K0J0l9n2PN8O4L1m6q5j3M8j4p4J1J01N7J7Jn1LP2om4
27102i40m%J1%n8n4J6L7OK3K8l5m4l1n7LO7J0l4j6K1N0jl7L3L3l5j2rl8J5J2k2M7K8j2P0R
27095i20j01RO9j0mJ2%Pl5m5O2J04Mo5o7n3J9Q1L3j4k4m8j4K9ll7l6J1N2j0o0nJ5J6M8qq9
27088a077m7J3K0N8O2m%K1n2n5L7L2n5n1N9R1m2q9M8N6o6k9N0QJ3M8k2q8qJ48J01j07j15j3
27081a055rL0K8l2J9L9l2l4mM1P9J1m8pPk7j2J8Jl0m7j0N1K1l9l1j4J9K3l2j3L7j3m8J0N5
27074a048J7k3K3M8ol0kO1Q4op1p1n3J6K5m0k2K2M4K4n4m4J5K4N7nj02j4M7J9N5L4m8l5L2
27068a027K4p3n6M1m0q9M7Q1j9p5k2Q2N7j8J6K4k5pL7M7K4kj5k0J9M1m6p8J2K5l1ON0K1j1
27061a000k4J8Q2K3n2k2k7k8N4K1m5L7O1NK3k1q6k3K0Kk1n0j0L9LJ8P1K8l5o9n7M4P3m0n1
27054a039M5ko8kRk4K4mo0J7M2mO0P4l0n2j9jM0K6l5l8PN0K5m4j9O0K4m8k4KmN3K7j30j03
27047a165K5oL0J28K1m7M0Qj01o5M9M7n5k5Q0K2l4L9K9l3k9m3k8M7N8jm9k8M1L8joOL9Np4
27040a038j9O8M5rn6l4K6j7l7M2M6kok4m0L7Q1m1r8L2P2mj4J8L7J4j1K3mo2j7lj1J8n2q0O0
27033a060J23M4n5r2l2R%M1O1pq5o4M4P4J9K3L5k5o5NJ10L4j26l6J36M7j15r8J1P6N5l1q8
27027a032o4j6QK0Nj0M3N3LL8O1l1o3k8l6k0M0N7Qn7q0l8K4L2NJ8kl4L1N3oOJ5j9j6k7l3q
27020a100K0M3Qj9K1rm7J4K2qj2l8%O2Km4K8P1J9n7p1j1LqN7O9JK5N3k4m9j%l1m3NN9J8j9
27012i91Rj3m4k3n2n0O7R1k3n3K8P2K3l8k3K0J4mK0K3l3o7n0n4l7M3P2K1j6LK9PRQ0O0l6l2
27005i48J4Mj6k7l0k3j7K2P9Q1Jr5j16n1nQO8Q1l7q3J9P8N2Ol6k6jM2R8K1j24j09J1N2Kn5
26998a060m3QL5M0Ll8j2Jl0J7N3j6l4RPK6N4Lp9r3j5O6N9J8NJ2K4j3n3K6Q8k9p7K3J6nO8K7
26991i09l6J4K3k0m2k1L1Km3pk7o1J6P7O7K1l1mRp0n8K9J1KN1J2l2k6l0K9O1k1J0O6r4j73
26984a174KN8l4L0P9m6k5R2j0p9K2j0o3M8Q1J5J1J3joj6j9j2L4N1l8o4J6O7R3L4q0k9O1Jk7
26977i25L5L3l0n5l1l3p7m9O0P5n0r6J4M5OP1R4k0m6%l2mN3m8r4M1Q1nj3ko4m1P3L0o9MQ1
26970i88O8L2l0j8L1rj6mn8m7K6K8j9m5k3J3M9O3k3j04j8R8N9l1k9om4n0j5k1k7L7R6M9m6
26963a022p2l0K7M9Lk9j4K3O1J1o8m2k7lJ34J37k4r3j00l3J05N1p5j0N2K4L9J1m9l6k3NL9
26957i79l3m4M3mm3M5K5p0m9L4R4M5m9l9k6l5K3M7L2L7k7m6N5M4m9j3J4o6l3Q9P3k7m9k9m8
26950a058m8N0R5k2p5K4M3k3K2O4l3m6N2K1k9J9j5o2qLj5K8K2n5o2K7P1L0L3N1m0r4J4O7o
26944i55QN8Qj9j4m5l3K2M9J6m6m9l1l9j7j5JP7L0p6k1M7J9Kj8l3KM1O3L2l1k0j5n7j9J5k0
26936a083lL9N3N8J9LK2ol3o4q7J3Q7M1K5l4q6M4P8r0p6N0Kl1L8J9K2R3K5n7j0j1l1M9N6n5
26930i21q4kM8J2m3n5J1R1M6m8m0j5RO7J8q7n7J1Orl2n1j4L0L5K6k3p7MJ21O5m1rL5nk2mK
26922a002L0M8lm8j8%rJ2K3Nj4m2l9PJ5mK7N4K8k1p0n1J6Rj7Kj3j5K9OqO0L0q5q6KO5P3mq3
26915a091j7O0Mj5L5J2k0k2m6KN6OK0O4k3m5Mn0l6L7pL2J30Oj50r3rm5k1J31J27m6m8N9M7
26908i52Kj2k9j9NQnj4j2k2OO3L5n2o9ON5j8m0Q6J01n3q2J0Oj0L5J7k5mJ1j2k3nmm9l8P4P5
26900i54n1l8N7j5q3L2P1j2%M0J1k7m7J7O8k9o5M0N6Lk3m7k1j0n5J2J06N5Jl3j17j12k0L8
26894a152O9O0L2K0j3l0l1n5k8K0K3J8qk5KL2P4P4j5m0PK3M0J8n2n9l1l7mN6M8k1m0J4M5L
26887i63m6m6OM4kn7k4Ll5j6N4P1O0L8J%rl1ook9RK9j0l5m0k2NRK7N7K0n3k9M7Qp2m2K8lj04
26879a164m4J26R0l2j9oJ5N0K4J7j4n3JJk5K8Lk4J2l4l8N0L2n3k6P8N8o8p8QM9M5j2n7QO4
26872i88Mk7L7K4n4oO0on6rJ9j2k6J8L1jLmrN4K7q9n2N7ko9J6L0k3M5O9j7l3l7k9O5O9j8l9
26865i78j1M8P2l8j56q1J11R5q6r1k5l9K1N6nJ7L8l1l9K1Jo9qJ02N6j2knnkJ8P0J6r4o3Pr
26858a100k0k7k4N9R2l0l5J05Q9RQn9q4oj7m3J7K1l2k2K4J3k4j2J3M9M3k3K6P3m9p5ll4l3
26851a111l1p0K3J03K3j8K0Rm1pP3J3n9M2P9j5NK7m7m1QK9L7l8o3K5N8M1km1K8J6j02l0J22
26844i35O4j06j04O4P7o5o2K8L8ol5PK3l0oN1M6No4r5n2qM1J07R2NlJ5o1r0k3KJ3K0rRK7%
26837a020J2K8K2M5Oq5k4O8l2o0M7k6r1N4P1m2l5J1K1pn8kP0j4q2N0J84P5j24j56p3pL4L5
26831a105NJ8M5K4j0l1k0K6pq0j4P4K8j9j3OL0J0l5k6KM0N5l0p1M0Q9L3On8j11k3N8M7K6K4
26824i67M9K8n8q2p4r7l6P5O2j2RK9l5l0K2j8j4O9O5J3J1K2j0p1k0O8k3r3%pn5L0M9oJ8N3
26817a036N2L0k2n2l1J3M6M4K8k3r7n4N3Qn7M8R0qmM0j5n6m9j3N5M3j8j8m6p5K2Q4j4m9J9
26810a062L8J2n4q0L4Q6J7J9M3K1j0o5n5k2m7%N7K2J4Oj0K4po3j7L3K0%J4L6j9q8l5N7L8l
26803a046K1J2lN1K1o2k6pn7j1L4l1k7P7Q4om3kJ1n0j4J01K0j05l6K5PJ7K6M7Mp6NQ4j3p2
26796a040k7J9K9l2q1k1M8L4K9P1J7p5j2N6j7l7J9Qk6k0QL1J8kK1lp0j5N8PJ5N9j9l0M3l4
26789i71q2J1j9o1R4J17n8o8K1Jj1m4j21m2J19J19L2K0K8kl4m3JN4lm7L7M1m0k2l3r1%R6J0
26783i91p7j8N2j7r1J3J05J9k0O1N4j6j1j2p3m8O0M4k1K3J2n3j4K9L7L2m9o1J8L0L6K0o5k6
26776a018O7Nn9J2O0Nk5k6p8o5M7R2L1l9pR1M3p4n3Jj8l5RN2K3QM6J2n4m8k4j2J1K8j0q8p7
26769a167K8Q3N0pj3M3M8k8o3j7J9K0j1p2l6L9l1n3P9J13M5J3l0p1m5Kmj2M5O8K4j2n6m0L2
26762a017J9J6N1k4o6K1M5l5q3j9O9K7n4j4N4J1p1j9J05P9m0l0L9J6m0n3l4M4J11nj36n0K8
26756a055mK8K7j9J7Pm6KN5K2k8l8QL5l9j00k5P6Q0J6m1k0%n8j5Q5j2r5OK5j0M8L2l0rj3k1
26749a109M3O4J0l8m9RN4Pl1j8RK8jqJ6k2l3L7L9j8l0ML2K9Rk8m8J0J03R6n1j42n7Ol0JN8
26742a049J3n1j4Q0O1n8q0NL2roK4Olqn9oJ04N6oJ8j3n5l5j4nk2k2L1L6k2k2L1M0j6m0L5O8
26735i75l1p5J1M7j3n7m1L2O5Qk1L7O8j1n2L2Kj20l4Q0qm7K9N1J8j4n1q6m2N5N7OJ1L2J8n4
26728a073o1N0P1K3L1kk8jl5n8K3N3j6pL1l8k0J15Q8n0j05o7QM0L0Kn0j9L4l2p0k1J4L9N4
26721a047L2J4K0k8q1L0J13k5r9l7%K8j9n0O4O9jL6j4o9L8O3KJ1J2k6o6p4l6j9M0Q8k1l1J08
26714i75M0q9j5N4K9j8n8k6J3mj5l6k5P7N6j14j01N6M1l4J5N5J4l2J6J28L7j52n5J08K2n8
26708a046oJ2QL1M5M5J5j7Kj0o6l6ol7%K2j4L9M4n6j2N7j8qN4m8q9M9Q8K8K6j5o8j9Mj2J3
26701a001j1m5k7n2k7Q4N4m2k5nk4L6Q6%n9K8N5j8l0j7k0QK4M1M3j7j4K0m7l6L6n5q4L9J8
26694a084j6Q4N0o6n2nK2L7K8M6M6Plom6o5k7no7p9N0J33M5n3l1K2J5k1n8n1K9O4k3q8J8J33
26688a017L0o3L3M2m3k7j0LN2K1k2j3l4JO6qo8K7M2m9k9%k6M2O2k4NL7n0m4L7J6m9l7J7J8
26681a062k6m9j4M0J0j4Q3M7r9oJ09k2j12l7P1J02mm6L7L4j7k7m8j0M2k0o2J8O0J3JK4Ol8
26674a016n9pM0k4o6k2k8LQ5mj11KJ22M4o9l1M5J4LQ3J03L4l3m3rQj3n7n3ljjK6Nj1rqN4P
26667a000r8J8O0r9l6J16M9j5PJ0Pj9m9n9l4K9Qm0K9L8j2N1N7n4n9J8J3m8l8L9N3K4N9P0k5
26660i30q3j1M8on9l1pk3m5p4k7J00J14J2l4n3l5L9J9m6k7J8O6O8RK1M5k3o3l9JM9K6l4j3
26653a028j4m9K9O0k1K7P6l0o6l8l4JKJ8M6j0J8R4Qn5k1m8l2K8ol2M5N5m4l9L3k0k2Q5L7p4
26646a021n5K0P6M4k8l7l5j4Rl6J4R6j9p3M7M0k7Pqo2JQ0K2m6qOm5m8lJ9PK1O9J0q2jP4j6
26639a002m1J8lk4j0l4j6M0L9J0j0KJ8j3mM3J2k1Pl9q8J4Q0J6jLl0j3nl8qM1J7l3j1np9lJ65
26632a006J31Mp1o8M9N5m1pJ0m0k1kJJ4J0k8q1k6M4k6l2N5N2M2L7QJ9j1o0K5R4J7j9K3l3q5
26625i67QL6n8r8l8N5N2l6l9LOPj4M1J18pj15RP8Rl2m9j6N5K7m8o5k7L0K0k2K4M2k7l9J3N7
26618a007M8olJ0m2n0j9RJ9m8n1O7O5PM4K6o5n8Mj2qN0ml8P5L7q6J6O9r8j68m2J05J07MpL0
26611a020mLK0m1j5P9L6m4k0Lk4k1L6M7m1m5K6j5OJ19J1j61j07jM2M9L3N7L9n3m0J9j6l6Q
26604a071K9J3pj6PM8J7l8L1O8q2j37k0j%J01J00Lm3n5j2L1n2r2N3J06k2m6J3K6Q6N2p5MO6
26597i15j01j00O8N6k2j8NO1N8q0j20k1k1j7J00Q6lK1K2j1Qm0j08j2R2oq1KK6J9K9o8n1Q7
26591a055K7l5O7N1m2oO6K3n3l2k3l5Q1R6q9j06L6M1JJ6mk2nj1MJ9n3n6Q7P8q6p3M3L3RK4
26584i84jk7m7n6J4O2Nj2O3P3k2q6n6k0KM6M5k8n0oK2J7NKmm4l7K7lm6M4M9r5o0J12J17M1
26577i38K8J6Pj5n9l0J4m3o6M9P7n1o4M1J8o9m1L8O5K2m3l2O1N1n7l0J8m5KQ3K6pn2q7M7J00
26570i66nj7LJ3M4j9p5J4K9r8o2P4J5l0N2Qk4M4j8k7J07M7j40j26K8P5rmO7j9r4J2N6J7M4
26563i84Rn3lJ9j0j9n4l8L8K7nK7N3L5j3%M9m9j65m4J05N2j4Qmj1K6Pl2m0j1O3M6m7qK9o2
26556a073o1K7R3R9m7r6N2j1j19O7J33j9l0K9J8k1m4j2j2l8LM4N5J9n5l8jk5JK8j9lP5M2p9
26549a018l6J06K6j02j9K9j0J4ql9J6K9lL4P8K1q9p6N0O3k6m6k4MQ5R5k0r0p1j7N0L2j4K9
26543i47Rp1j6N6J6l0kL4m0o5Q2Q4p5n6J6k8k4M3N5no5k3M5K3j7n2q8l1Q1Q6J4KRl9n1mRL6
26535a029P3J9l7j4J1Nj8k9j5j8K0Q4K3q2n9J7J4l1jO7L0m1l2l0k5O7J02j9r1%N1j6n5k8K0
26529a067N1Ok9M0O0m5p2J5L7L1J4o3j8R0Qq8o5o0oP6K9m7l2JQK7M8K0lK3K0m1r0m6M0K1j6
26522a123L4M4M1N1l0n5K2J1pK8j9j8O4J4n0QJ8j5Rnl5K5M6m6p0K7M1n7r0m4J4M4Ol4QQ0M7
26515a016o4l3J06Q6k8l6L0P7L4l7j9j6l9J9Op2lP8J7l6%K5ql1J2M6mm7j9j1n3k7K9k7l6O1
26508a036N1l3o5o1L8R7Jl7rqM0L5j0Ok9l2O4L3m2JL1K3j3r4n2O7L2l4Kj2j2R4N1j05o3N7
26501a024J6m5nj1n4K6O9n1q1k0K3J22O3j35n4R4K8QJ6n7j2L3n1n7LKK9O3J1m8RO7k8r3J9
26494a125N9k5l5PK4K2K4Q8N7j29j23Q6J20L6Nr3j19L3L3q3NQ9nj8P6P1m4j06l4K1MJ4mj1
26488a080P4O8j4Mmj01j02oO2J11J09k5j13k8j1r1m8L2M1K7orJ2K7Q8J02J9l5n4m1mp%J4j7
26481a006k0jPJ7j1oM1jm1K1M5j8k3O2L4j00r7k3JN5Nr2L2J26j7o7Lk5m0N2Q4J4k9J2N4Lo6
26474a015rL6m1k6M9k0k0P7Mm2N5J0o1qn7p6O0M2o4k6j5lQ3L2k8N9N3rJ2k0l4K6M0L7j3p9
26467i91l4j0k9L4K5p0n9N9J31jj08M1P3r7q4L4M6K0j1K6O8m5p9P1K1j42k1J01ql1Om8nM6
26460a071MK4J9l5J1N2Qm4m8M2P2n8p3M8L7k9j4J5M8J5o9k0N7K6L2N3k7q4oM9m4r8NP2M5l9
26454a025j08oJ01M7L0M6po3j03l2O7J6mL8mJ8N2k5m9k1m0m8OP3L2j2M2J7k1K7j4l7J7o9q7
26447a146P7O7n3l0j7l5L8N3QP0Q0o5j04l3l4rL5o5q5P6O9p0LJ20N5J2O9K6q2l5N3k5p3K2
26440a028J0r2l8P8L6n6k0N0K8j0jJ6Pn0r1k4M5L7L6J8k1rrk2J3J6J6N2kn8j7m%J5l2qQ0L0
26433a009l0kk1l7nk0k9L7P4Qm7j2L1K7J5MNL7N9J9l4oRl9rJ1o0k2M0rML2l9n7qJ3J6jkL1
26425a026Pn2n5j4L3J9rO2P2o0p4L0N1rn9LR4Pq2KK6m7j0M5k4p1qL8K2L5O8K1o6rN9n5q2L1
26418a087J0qL1k0lL2n7j4R2N3K3j7o1L4N7n0r4r7k2R7Q0L5L9Mk7l5j8J2j8l0j1j9K9N9Nl1
26411a027l0QJ6p3m0Q0N1L2Q2Lj19r1M4P7n1q7QK2QM4K0l5j6L6K9m2o5%K9j3J0Q2K0o2N8J24
26404h68l4r1k5m8k9M4Jk0L5K6Ljj6j6o2n0R3P9n9n5l3l3J3L3O9O2l1pM6l3o4K3K9n6k9Q0
26397a024N6k5k9m2m7K7Q4M5pk4p9o5R1R2o4m3N8K3l8k7KNJ2ln8k8N8O3J6l6m0J2Ml0OJ5k
26390a042J3pk8K1M4Jm9o1QM9k0m9j4K0P9M5k8J3qn1N0L6q2j0R7K9p9n2K8k0o9L5P7k6k4R5
26383i79O8n7m8J3J0J0Qk3m5k4MrJ1L6n0q5J0O9P3K9m9k2O7L7n9l6Q1O0p4n7L1j1o6l5J5N9
26377a038P9L4m8r9k4R3L8n7pmn4K7O5m9p4J5K6mM3Q4K6k6mMmmn3o2%k3m1M8N4J3O1J4q5j7
26369a053N7Rj9KK1J0k3j0kn1l7RKL7P9J0n1PN8K6Qmn0k7J9k2m8k8l8k3M2R3O3k0m6k1rj1
26362a041k5J9N6Kj6jkK8j4j6J15M5j06rOj00jM3p6l3N6J1J6M4pkK0k0K0O8J2PMp3l7K4k4
26355a007j3Qj4M3P4L4J8k%j2o9l1K3n8r4K1O9k8l8M7kk5Q5L2p6L5O8p3p3PL5R0L2j07j7R2
26348i26l0r0l5pM9L8k2mm2p2PJ7L3Q9pq1j0oj5M8K4KM6rj9Q5L7o0m5o7m4M0J9rj8n3K7Q1
26341a029o5j02P0Q9o4o0Q9J24j4j09nM4q7k5J65Q0q1n2MJJ5K0k5n2k3J9N0N0M1Kj16q5R5
26334a036L4j14m5J8OO8Q8J0j9J3k7m7M1K7m4QQl1K2%o3k1K0J9J5QL3M4j3m2J7P5N3om1q0
26328a002p3L8R8L0pJl6n9l5lL9K9n6n8L9L2n7k0M8j7q4j5J03Q5p0r6K0M4K0J4k4QQ0M2k9
26321i71k8JQmj0j4k1J4N0J9j5RLk6J1L2oK0N0m0j06m3K2J6%J5L0kl8JN6Ro0m5oL8N7k3l1
26313a028J03Q0q4q5j0k9j6M5L0m1q7n0M4N6J3K3J3k9k3oL0N2j3m9J5O7L9k7m9l5j3N9O2l2
26307i75l7j1l7J0N8J5kJ8km1m9k0L2N4j1m3N5Q8j2l0J4j6k2K7Lm1k2j5l7j0K1Rlk1k0K2J4
26300a037MN3M4Krn5r3n3ON2L7l2j5Q0P8k9p0J2O6Mm2PK1k1lpo5m0kJ8O5Oq9j4J02O6o6n0
26292a069R8O0o1k3MrL2pq9p4L3J54J49kj05p5j6rj7j4OK1qjM0j2o8k8PNpj6QL9L5KpQlJr
26285a027p5k2Q9K4n1MK0k6k0L1K4k8j2M0L3K5J3n3l9L8Mm4l6m2M2J02l5n5L5p4m9J58P9o6
26278i93%%m4pj6j1K7l9o6M2O0nM5P9joJ4n6p6l1jj2o0k8N4J2l6mjJ9N4j1j9J07J14k5o7k6
26271a014l7m4k7l4n9n3M4J30N7j5J4L3L5Rn7m1L7N3Pl9k5PoJ0J8l6k9L1J7l1m4j0N4M6l4
26264a033m6j1j4K1N3ONL4j2jM9j7o1MK5j9m3l0j4k0QP4O4qj3pn4l4K6J2M7Q8k6r6MN8J2j9
26257i88l3n6l8K5M8J5J1L1%JO9J8q3KP9J1rlOL9j7l0J8n6q9k5kN2M6n9p6l7K2P7Nm8%J5J8
26249a041on3%O2N1L7j9n2L7P2j7p9n3K0O0M5L1rq1l9O8J5r0pP9j8o0ol2j8N3J2l4ml5k6O6
26242a071L0o8k9O4Q7L9k3k1J3Km2n7%J4l1L1N2o0m4J4m3k1K2j4K0P7K6m3MO7NoO0l5n4J32
26235i03Q2j08o1L4J7lk7k5K6rj11n6R6N7p4l7N9N5JoK3m4j10K1J09OLN4n0r6J5Q2Kj02n2
26229a132O0M9J9l2j24j1J70Q1l7KMm6m8NN0J4l3j4J9O1O5n2j01L9J08Ol3Kn0o3M7L4p3%Q4
26222i30l1q2L5K5n8K4Q8nj9K4m1p8l6k8lL1K1L6K4l5k7mnL0K6nmm5k6O6K1m2N1N4r4r7K7
26215a112K6j2P6Q5n6n4N9Jq9nL9l5%M1m2m1N3N4J7j8m6nK6K5M7jn6NRp5m1M2K6QJ8j9mP8
26208i76M5k6j0n4r7PM0k2L7P2m1p1L3O7j5o7j7M7N5Jn5l7k5m5L1J01M2J1L6J5pl7n0lql3
26201a056j8m4l3M9N3Mj2K4P8J2q4k4J4k2L2K6r9q0K8L0L8P8J3k4M8K5q0k0N8m0n0P1M2k3
26194i86kl2rM1m7o2M7M6nj6k7j4J6K4%n2m5K4M5Rj5j2QKk7L1J06L2p0m0K9L1K5Lq3j34q2
26187a241J3J16J03k2j1L0p2p7L6N1J2PJ9J1K3Q0L8l4ql9p6k4l1j6O3P3N2m1j37kJ01qj3L2
26181i92l4JP0l4j09KR6O2M1L3m3n4L3L1m3o4l0J9lo0m8k8rL7J7ON1op1L3J20jj07N0J55m0
26174i19j30J6K7m4J0N2K1j0j4ml3p9o2K9J00M3l2KJ1l5k8nL4M1p6j07M6Q6l7n0M4O8J8k7
26167a044n6n1K2P6J0k9Mm1m8M2J9j8P9P5l7k6K5nPK8m2n9M0Q3no9j5on7N0J23m4q9K8j6l6
26160a082L9o4j02Q5R5m7LR5M1k0m8q2k9N5Ql0O1N9k3J1ko4K2O9j5l2k5m8j7K5J0m7m6O2J15
26154i68K0q9r6kN7K6L4J8o8k0P4K4k2l2l4N0Q3K2Kj2j6ml5k3K5Ml2m1k0Nj4ML3l7n7K3L9
26147a079Rmj7J2L5J8K2Qm7l1M2N2J0j7m6n0J2K5k6J3N4jQL7j4J1M0l9l0Qo9q0JM5L3k1m0
26139a116k6k8K1L8l3j9N6K8k5j8Oll2%P8O0k4J6Q2Ko3m7l1P4J30j4o8K5pp8l0Km8l9M2L5
26133a054j0L2M1KJ3l3r2j4K7k0L7R0Qn5n5k4M5K9m2%O9M8qm5J2P7j4p0jl0l3P0j1j23K1J06
26126a007j2pM1o9p6R3R4m9r2n6K3R0Qn9ml8m7R7N7j00oQ4j0k2J0rL9P2lp0l9K0Jj1L4Kk6
26119a047J5m1n2N3J7j7N4l2j20RQ0J9K0K4n2p8pN2M5J0l0k2K0M2M1J0j4ql5l6om2j5R9Q2
26112i62opJ3Jm3q1j1O2J2lK8k2m6QN2N9j8m8M1K0n0j6k6o3m4j8N1N6n7o0N1Q1L1OJlJ7jo7
26104a062l3L0rm1NM4j1q7m4J4kJ5L5N3R6M0m7j4Kl9j3J1MP4R7k9p7jKo0o9l3J6N6L9k1J9
26097a040P5m5j04J7K3l8qK2M9J9o7j2M2k9J7R0l0q5M6N5o6m1M2L2K2j0j08j00L2J27P6m2
26091a039rQ0%p7k0M4N0n2r0P2P1j17p1P5L3m8m4J7O1J3k4L8N5m3q7JN1JJ0M2k5l4P4P9m5
26084i58r2jP6Oq7k3O2K7j5l4m1KK7J5J4OK6L3n4r5J0Q2L8K7L6n7q2J2J8K6L7q2o7O6J9l3
26078a056L0J9l3l7lKk9k7mM6R0L6K7N0o9j33m9qJ5O6N2l7o5M7Q3k5m1Pj7o3q9MJ29N2m5P
26071a068K6J7K5j5k1NjL5K7n6j0P2%m8Llm4m1OQ9R9j2q5m2K3L5k4n8PL8m1q7j6O4M1k7mP5
26063a016K5j01q2L5O8N5L5m7j11p3rL2N6O3N4Lo5o9KP3N8nk0ooJ6K7noO0N2l8l8qo2m6K6
26056a073ll9l5MN5j5l7R2M1j14k2J02P2L0l1r8n3J8kk1M3Q4L4mj4m5m3k4k7K5R4M0o6p3k3
26050a128jL3N7L8M3K4m1j2K6j9k2j1k5k2k8NL1RN6P7k4q2o6l5j7nP8J12No2k5K5Km8QM5%
26043i99L2L3n6l5Kp8r2LL8K2M3M4j2l1J9N6J2l9J9P3j8p1K4M1o8o9J5l6p5O5Q6n8j4J11L0
26036i83n5nj1l9K7O2L5J3m7n8M%jM0Jm6n0l5N2R2K2k2m6r1o6L3P8K2k2j2J7L6k7n9Ll3n6
26029a227N5N2mM1K2%L8k5q7k0M6P2O0J3j6o3p4M5P5n0o5l0k8O4R2J0kok0kj5J5K4p0m7M7
26022a080L3J3j2m9n2q0j2J12N4j3N2M2j0J5K1j3k3K6M5l7m9L7kq3lQ3O3J3n8l3K4j11j32
26016a219Q3N8k5J33P9r7l4k9o4O6P2n9j3P9k8j41m2O8K1k8L8J17N8n7m4k3o9k1L3Kjj7k9
26009a133P5Q9n2p1lj5K7O2j3LO0Kk5k5m6NL9J5J6l1p1K8J14L7o8m0K0j9p0k8K2OJ0N3K8k0
26002a019kll8l6oL4M5%n7m1O2P8m1n3K7J3NN7L0rj5n6j9N7j8o4L1J2o9k2L5L5J8nJ3K5mk0
25995a020j4J2j5o1L3N6o2J7R1o9p5L9j4rQ2L4k3J7J9lmk0l7l9j5P1J18rj32l9Q4M9k1o4n2
25988a075N5M7o1j1J6m6N2P9q6n8Q5K9o4l3JnLJ4L5M9Om0n4n8mL4ql0k4K6P9nl9N3J5n3K0
25981a056M4m1n4nkK7R1Oj10l9K3LO7N7n0J4R9l1j14L7J35pj27n5kj9K3K9j0J1j9n7L1P5J1
25975a015nj0n2j9N3K0n0j7K0j4J2O3Pk6L2Jq2l1L7j0jO8K3k5Nl2p2kJ7k2K1O6L9K6Qm5m0
25967a052lkQj8n2O7J21l8p1Kn7o5pk0NM5M2N3j1q6l4JJ3J00O1r3o2N6L5k2k3K4N8kn7k4Q
25960a100L2K5l1k9NJ2L0L7K1Pl5o3m4kM0J9k2J4J1m5kM6J2J6J7l9m2K0Q5P6qj1J9m7o1J2
25954a025K7j0m4j7J3m4k7O8N3Oj6l6ROn0NM4j5k1K3M0Nk5Qno6m2J1N0N9l4o6P4J15m3j12
25947a082rL4k4J1M3l7m1K7K8M1K5n3k5J3k0J5K5l7qK5j7k0k9m8K6Q4K5l2JN1J5q3o8P6J00
25940i68j5l9k3p6l9O9M7m4m2K7M2RMok1J6J1n3l2J2l2k3O4N3mK4J4m8J3P3LpK7k1k3M2Nn5
25933a016JN7J0l2n0r1p8L0J09N9PJ7o8j28M0J00n6p3J3M1J08J00p3j43K2J24on9M1j1j01
25927a106qM8qj8RN1O0j9o0KK9j8nN1j8j05j8Q2L3l3j7N1N6m7q3rK3K1Ol1J2M1n4m1Q4O4k2
25920i97k0jj2k5pL1J5pM1N2m2o7L8Q3K4l8l1M5J9j06m2Q7J2n3j0j6j8M7P6op5PN6o2r8J8
25913a082P1J7l7k7M5Q4j5j11l6N4M4K9ro8l5K2J3JL6N2Kk8Pll6NJ8m6k3M3j6k3P6Mo8L0j4
25906a024j17jN6l1mK9k1J4N4j6k5Ko5n1Q8R1j4j8kp4n3J15J12o2l6Q0K1m3l6J5Q4kj08j1
25899a053L4j5L1K4l6K3J9p4j4P2LrK6q3j01O2P0j5L4M6l5l6J3J0l3k1M6L8l1m7j0M2M6J1
25893i63j5l2l2j2J0L0Kj2K2j3n7k3k6k6M6N4j2k0M2L6m2k7%q0o4Q6J48Q7m4j27j3R0oo4l
25886a060qk9QMj8oPK7J9m2k6M0j3p6k2J4PK6L7M0M0Pk8m3pM0j4n4L4O0j8k5O2Q2k4o0M1O0
25879i18j3l8o2p2j1J0J4O4J8o3K0R7Nq6o2L7Q6j2r6NR2K3l5k9l1NN3Jm4NRn1j4Q0O7l2p4
25872a052l4M6J01L6n6k6j0o8j8L9k6lP6J9n5m8LO4J7m0L3J6n9OJ3l3N4M1q7j5J10P3J9l7
25865i01r0rN0m4n3K7j1JJ03L7p5m2j2OL4k6k7O2qj15j3J07M8o6p0M9J03no1L1M0o1o1qj2
25858a072jK7J2NK5Lm0l9l7q5m0Q5N1l3K5K4n9j1O4K9lJ8L1ln4o6j2N6K9j8K8L4k1j9m6o9
25851a182L2J08M9n1p7NN0MmJ4j0k4rNJ7J4j6k4K0J3l5qN1M1QJ5K5J3j4n0n4lK6K1Kl1j5k
25844a076l6%J7n0k1L7j0l8J1Q6P6m0m8M1J6qO6K7r1l8N8j5n1M0M9Rlk9j6j5m0K6R0K8p4q4
25837a106jK9j3pj0m3k7ML4N7L2j5qO8P8j3o1p6o6M3O6n1n9J7K9L2J2j8L1K9m2j4K9J9K4k7
25830a024n1K2on4J2K6jJ9jo7q1J3P7kmJ04N3p2m1K3%k0LK9L8Nk0pk9l8Qok0L2L5QJ9J9Lj
25823i97k%j4k2qk3n4j1N0j1q0K3J06km5Q0Q3o1r6LL7j7j7M2L6j9l8k7k5k3KJ9J1M3N6j9l6
25816a056Kk1jO3%q8j9N3k2m3O2N2p2m8P1M5n2mN7MK3O9l3o1K8Jk5M5K2k8OMl0j1nm4p9p9
25808a214j2J02R7o6j07Q0J51j1p7J9K8pL6J9n8l9N0R1L5o0q8n3LM6Rj2N8O5j7p5o4J1M9K0
25802i91nl8m3nk4n7m0j6K9N6M2N5Rm7J8J9n3RL3m3J4O7LPOp2m7K2RjL2L6k3o7k3M4Q2N9m2
25794i86p4J8J9q6m7J00J03J4on0j20m6R3N5n9RQ1l9p9Nk4l8K8J1j2OOM4L3n5n0LoJL8L4n
25787a081MK9j9j1P0N6J7l1j07%J18Pl7K5k6l5N5L6p9j14k3K7k4K9J26lj35j0M5m8J9R4Jl5
25781a060lJ8M1nm0k0j4M8M1r9l9R6K0QQ2j1o8J4K5pll6p0k9K1J8L5M4j6k4M5M1l7j14r5L7
25774a156R3J7k9LK3j4m2j2K6K0l9m6L1K8lN7M4%M8K2n2l2j7k1J3K8M0M1j6k4L8K0n8n9%L
25767a025q7p5J11J11o4l6J0o6jL4o0K8Q7o6m0Q6Om3K6Rj1Lk7jN4J5pQk3l7j3j3J9P6K6q9
25760a075m7P9N7k2j7jNk3r8o2P0N1l3M4R1j3j7K7m4k4P4K0n0rK6qn8k8N5K0p7j6Q4Ko7K7
25753a057N5j4kJ0n0q0l0N4N2k3j1K2l1JJ16L9j29p7M8Mn0J2N1K8qm0j2Oo5m3O5M1j4J4%k3
25746a141K7M8klM0J2l8nN5L5o9r1J0L5l1n4k1K3L6K6L1OkO8Q3m4j05L5P1p4k7O8m6l9P8L4
25739i71l1l3k3J8J3L0J02M2o0k6pn6k0L2j8l8L8K9q0n7P7P0j1%Kj0J2qk8k0k5KJ6oLk2p0
25732a134l9K6M6N4P7%j25l7J10L3l8J5M0L3j3l1M8J2p0J1J4j12p4J6K1P2M4o8j2Q2L5RJ2
25726i43l5o8p0l6KoJ8L9j3NN7Lj0J6m0k9N4L7j7m0m7k6J0N9O4j2j9M4K3j6K2M0j8n9m3rL1
25719a032Mo8LP8N%K2l4k8l2m2M7J5q0M2J62R9K4m4r5o1m1k8L6Lq5m0L3K8RplQJ2M9L2l9m7
25712a095n0j8O3K1m1L1N4J6Rj1JQo8o3N3L4p1L0J88N6j34o5K1k6l0QJ9K0Jj0k5k2N7P6k0
25705i83j9N4Qp7o9J4O1Lk7K3Qj6L0qr5k3N2m0n6O8O7j6j2l0p4k8L8P2N0o5j04MM6J2M8O7
25698a017NlL7j6p8l3j0m6K5R6qq1ljn4J8N1j3K0O7M1K2l1j8J06N2r3n1lm1j1J1j4K7N9jk1
25691a010J6j3j3L1n0q3K1J5l7J0L4L9L9PL0L3k3k2o1j01N1J14m2n6K3oJ9M6l4n7k9k4J8M1
25684a074K0j6o7l2N9K9k1j1n2k7R3N8m8j8J6J6L2l5n0J12J18r5j18jk2pO9J5nK7n2n9L0j6
25678a132o3J6N1J4K0L4lk5K5N9mn0k1j3j1j1n5j3P5J8k8O1N6l9J5O8l7o2M4O2j2n9j4M2l2
25671a024q0K3O9J5jLJ7K5j7k1K5kn7kP0Nq2rP4k6r3K0K6o2rpo9N7J09l6k5L7l7j2N1l1o1
25664a137J3M0K2k4o9j0Q0M8l1j0K3ojL6K6jj5j0J8Nn2n1J0J5l9j8N6O1N5L8l9p3m2l8l3l1
25657a184m4OR1Q0LK6P9k7r3mm5j01P1J34om5j5J9N6j1l5P9N4p4m1Qo5o5PJ5N2J01Mj22r0
25651a182M0N6l7JJ04M5ON5k3p2Km6r5M4O2p4k6O6NkK4l4l7lJ4O2K6l3O2Q8l7m6l4r3k2M6
25644a088j5K8Q9j3n1M0L6l0j7J0PL4J1o8l5J7m2m3J6QK5M8jqL5J6k6k7k9k4J0L6K3k1k6L1
25637a044J6l5J0L2JK9O9L8l7p7k4K3l1r6m2P7P2l0m0QJ1L0N3j2q5m2M6M6l3o3K9P8l6j00
25630a159M1J36pj05K8J06K0l3k4mJ3j5o0n1K6P7K7MLl9MM3l3m1jl3rM2mrP1M0o8m2O4M6m5
25623i91j7M2j2rM7l1q4l0m4j0R9N9k1K2J4n8m6k8j4O9O1m8n7l3n0j4J8njK9L1J3K0L2lk8
25616a078K3Q3N9m0o6J4%q9m1K4j5J6N9qk7Nj3j5jJ1K2Nk7m6K0R7j9j39n8OK1O8L7nj5n8l2
25609a222N7Q6M7j4m5k0L9R6Q1j3n2PL2m0r1o6k6KM5Q9O1j4nMp9n3M0k3o0K9N8P0Q8Qn7l6
25602i77J4Pj05q9O7qj30J1P0j9L9O6k9J0N8l6m7K2oj8N7O7lr0j19J0J35M3p5qO2k2m4R3Q4
25596i10j00p8P4L1o9n5k9JM0M2L8k2j25q3L0OqQ3Q9J5k0n8n6N1R8Lk4K8l1p1K6M6J6P1J1
25589i40j21n8N5K5j4J7J9l3l4L1N1k6o4J2L1m7m1K6N4P9M6l4l6k5o2k8M5K6l5lN1Qk5J1L8
25582a001M3j9j06p9j9J1Q7P9k6m4jK0J3l7n3J0N9J1m6L0N8p9r9J3M6M7Mo4nL4k9k5M3O8j5
25575a071q9NN3l0NO9L1J5l9q0K9N4l7l1j7k8M2P5j3r6k8R1L4m7M1O1j4PJ1k9j3rk4j2J9N6
25569a009On6NL5j4M6O7r5j24K9O0J2j5p9n7M2M6J9L1M6M0j5o7p1k4Q1Q8k5n7nK4J2k2k6k6
25562a098oO2M4k2l4p1l5Q6N4j1M8J6o3JL7l6n0okLK1j7m1nKj4k6n7OJ30Q1k7j1j5k2K3m2
25555a097o7O2N7nM2j9q4KJ4NP1M4Pmo7k2O0Jk6%l4J5R5oj31o6O4P4nj2L7j6o1K2M0k4oK4
25548a016k2o2l4K9K4k7J2O9J2k5L8J3q0l0O2N7L6j0o6m0j4k0J2K5J2KqM8R6j3j02k5K8OL8
25541i75O5Kp2r7o9J3P6O0j6q9o1L2M9MLL9N5J6l3j4Kk1J4M1l5n6MLrK4K9J3M8P5l2j13j5
25534a040K4l9J7M4k0J7K8p1q5l8k5J7O3K0pP0Q6jm7r0j09k2K4K0L3%JJ9l2j6M7L9M9K6l6
25527a034J7N2k5l1j9o5oM7j9L6J01l5p5O3R1j8j03l1O9j5p7k5l1J3O0nPK4m3l2Jj2j8k0J4
25520a144K1l9n0j7M2Q1L5K2K6j5K4K5n2pN2J8l0q7n1M4K9PL8L7J6o0j04jQ2O2J8n2p1%J1
25514a090k3JK4Qrj3qON0Q6L3k0j4l4l5rnL1L5RN0Oj12l6O1j6j8P6J7p6k4mm4MK0k5JPk1K2
25506a089M8m4j29k5J31P8j6M9R3K4o9r7k2J9j9QQ8N4o9o9L4L7%Lm2o0m4m6M5Q1n3k8J01L2
25499i96m4k1m8j8N5K5j1rj3QK9K9jl8RL1k4LLn3J4K6l6M3M3p9p6m3PR2Rm0O3%n8N2Pn2O6
25492a046M4p8l6L0J6ol5k1M9K7o0nR0Mq1RN1j5lJ7l8RO0j6LK5j08r1N4M3opk3k4K8J10Q4
25485i46n3r6n1RP7M4o9p7L3P6j0j3Q9Rj40m0J12L4n4J0K1k6J8K6k3j5l9p0M2J38J7j03QR8
25478i64%l7Qk1%L8p5r6O1O3l2J1k4j10J3R4k2l4O3L7l8j4J9k2k4M2M6RJ3ol1J8Po7j3N0k9
25471a067o0%K2L4N2N6Pj06p8N2%n9L2K7j6K8J3OO6J1r4n9N6J03Kr1j3M9n5p2Q0Q4n5m0Jn9
25464a143KR7M1oj7n0j2j1p1RJ05J4o4K7J02N0j7m6l6K0J8m5j7L1j4k3Ml7k0M3J0j6L0K3%
25458a019J7J3LL3J8n5k4O4m6j60k4N0l3J3O9k0q0m4NL1%k4N2R6Kl8lm8m7K1J4K9M0PP8N7
25451i53j01l4P9k0m3J5k4k7j8m5lKk4N2M1n3j9L6O1Q3j7j09o1NM6M5K8O3J1r5m4L7rk3M9
25444a069L7l9J3J03K3j06q7K5O4J4lJ8PQPk7l8l6l9pQk6JO7L0l1OJ4k0M2P7ok3Ml4k1K8k
25437a018j3L5K9k1l3KJ9j5l2l9m8j4%lO4P5qj8J4pqJ4k8o5pL8K2M2K9m6l2J9J1J6J8k0k4
25430a052j3k0J8P1M9Mk0l7k2Nj1kN5M4k4k9j0l1K5P8m5j26MR0K5o0p5KK8n4l5O4K3o1qK8
25423a122l9k6O4N6MOj2o5m5O6N4p8j1J24L7k8J7l6o5nK5N4L4l6oL7jonj8RLj4K0k4r1k5L6
25416a112Lj0mpQL1N2L6j5l8j9Rll6j3jKO7Oj22j6J08M7%l1n3K2Nj00k2Q8L6j0k9o8J8Q4j1
25408a098MJ03K7n3J0N5lq4k4J14L7r4lN7k4j9lo2n5l3n1K2Q4k3o1P0M9o2K6R3K2mk9m6Rk3
25401a072q0lO7N5J7n1n3L7M0l5k1j8o6L3J15ro1Pj0k4J8L3L8K5k8o5rQ9N6m1m0k4j5J4kJ
25395a082L9K1j6k6nOk2J5O3Jj6K2pJ5M4m8n2L6jn2nJ6J2J9k3n4RKj21q8P9P2qK7J3n1QP6
25387a082nn5L1K2p2qR2L2m1qM8M3j1l6JL2K1K5J3o9n0O2Qr1l1L3M1N1Jo5j8N6ln2L0K9p5
25380a101j4J13N0q0k8J12Q7l6o4j9J8qn5k4J0PK8J5k8j8j4K3J05L9r4o9QL3L6l0o5JKn0k4
25373a134J9L0PqN0O5l9n8J4LJ5O4l6r9NK1j2M8K2m5j2j0m7j3L2K6J4J8j8n3j7k1m8K7O4k7
25367a153l8P6P0p3o2Q1O8NL2mo0mK8%K2L1jK8M3n7j31o2M3O0L0K0j6o6n6k5K5Q0L5n8n3Q
25360a134J7kQKMO8M2p8l9P3K9o4p3l9J0Q5R5%m7l8m9QL7m6j7N6J0qrk1M3mr4J1O8KL9N9j5
25352a011m6m7l9qP2J33K2q1j2j2p3j8L9N6P0%p5l4J4j7n4k0N5P8J4m4m4k2M3N9n1q3J3L4
25346a089J3L6L1kn0j03m3Q7R8K0J8K2m9m6K7J7M3P6o8j42J0O9OLJj9l0j1N9M2n4m7L4O7j1
25339i85j33r5N6J05K7o8n9nMM0N2ok0p%K3j8o2k7NL1M0j4k9K7K2n3l7P2P7j8m2j2NK8J0k6
25332a092j1%JK6K6ll3n3k0j3l2O3J66R0m4p6m9k7%K5j4n3LJ8m2jM4l3k2P5N5Nnk1K8N6k4
25325i87o1n0m2K9N9pj3k3p9j3M6l0QR3J4j5N4L7J1K1qnk2j02o6P5P9l8o2LL2M4M6l1r4k9
25318a126K0n0m6Q0R8Nl9%O0K3o0n1l4mO1k2p9P4J05l4n7MM1J6m7JQ4J6q2n5K3L4l2n8j9n
25311a155K8Q2M1k0KJl6k0J4K5K5j1n9m0M8J02L9n2o3nK5l7n8N5Q5k0m7%mpRk4n4%M9L3K3
25304a026on2o4m9J4Q5M5j3K0K1l1LM3l4o3J4K3J0J8k5j8J4l4j4M2K1K0j4o2K5N6l3JQ5M2
25297i36m4q5m8K5M0MmK5K1k2l0m4o6MM9nNN2L1K3J3o0q4pM7om4K5M8k7qN7J4qN7O1j4m1K1
25290i61N9k0r9o9k9l7JR5R0k1m7N%n1o8j1L7RJ9L3k7J7J03K2n7n0m1ooj6L5L3K7N2l7p7L2
25283a061N8Mkj8o3k5R4M2j19k9O7m7pR6k6p5M2N8OJ1j8p1j5J9n1l3N7P7Q4M4l7k0Ro0r3k5
25276a127O1O0l0o2J0M3PJ5K1l2m2lj1k7oL1N0k6q8NL7n3mN1j0L7P8j5k5j1o3k0O0N8J5j7
25269a033PK1l8n1RM5M7J7m6m1L4J9l6K6K5p2j8N6k8n6J2K8J6k1p1l7N7Q5J9l4PO8L8l3l3
25262a012j3m8k1O8N0l2k9M0L9o5r1%J2j3K8J9J1O3j0j05LR0j8m7K9kk4K8L3L1Ln4l3m9o3
25255a182O5Q0l9MQ9L3m0m9k4j7m8j9N0L8PK8j0m7L5M8q4j02LO2P7L7l2l1J5Pl5K5J10J0j04
25249a040l6Qm4n4j2N3R0N6J2J1L0mq2o7J5po4j1M7O%P1P1Jj5J2RlLm7p5JJ9pK6j9o4JK4J2
25241a073om3j8jMN6L6rjrONJ5P5lr2K3O5l3n3qK7%n6j4N1M2K4Pm3j00j01mR4P2L6N5Kp1k2
25233a065om1J3K1k3L3N8Oj8l6k9%j4j3J7L3J4l8kO4k0m9M9j8j18QJ02L6j0l1j8L5Qk6Lk1
25227a096n6k7L0J17J06m6q6j4nL5P7l1j08l5J5RL7N1Jk9J1N1M2%p5r4j0M0J4J5Ol5qL1J1
25220a056L7P0Jo1j0O1J4j12j02MJ9K0O9O5Nn6k5L0l1l9O1M6j6j0o1q9J1R2O0j9l9K5M1l2
25213a027n6m2k2O6Q0KK4L4m4l7%k4j2J0NJ2Ok5j7J4l2q0l2J4L6P4L2m4l0MjqLJ0kKK2oj5
25206a106M2K4p8q1L8R6K5m3j3J9KkJ4Rk4k8J9oo3L5J14%o3klk1QJ2K2J5n3m7M1P2N1%n7k4
25199a056J1m7m5M2N4MQJ8l6m8Jj0j0K5l1o3MK0K1N1J0MN3j0o4LL6j1k7J2M9K9l5o8p2n3M1
25192a190J08L8k9K4N6J6RK7pl6rrj6K4Jo5RJ16O9l1o7j22j23M6J16k5l4O9N8K9k4j14m9K6
25185a109k0J2O9%m6MN3O8J4p6n2L3M3K7j9q0k8K7J2M7K2q0n7L2K1j2J4K7j6l7k1J6O3M2j2
25178a019J9K7m1l8j7n6J8J32J2j34l6Q5L2m0kL0n0n8P2N1o9j3J0p6LJ05N6L9j4j29o2M5K0
25172a098nj4rK1k7m2K0K6O1R6K0j2kp1p9NK8J5K6Ql9l1M0Q1K4n1k1K9m4o8N4O2n6k0O9Ro2
25165a057n2k4L5Q4J2o3k4MnK5Jq9q3M0J02L9MM3K2k9j2lk3l4l0j1oLL5K2k0l2k4K4R7M6j08
25158a091r3M1K6j0M6K8j4K2M0j0o4l3K6j2m2K4L3l2J1J06L7m3J8qp2pLm0LK7k2o6J5J28K5
25151a000q6lpo7L3R3j7j04m6O7Q3Ll1Mj3m9J1O5K6j0o1q5J9P3k0o0QO1O1L0k0p2n6J5L2K5
25144a098K2j0jJ3m1l9L5N4M5K7k2l4%j5p2m9K5Ml1M2P2Jk0M2Q5K2p3n0L7P8N5m3q9j6%oO1
25137i89J2p9pN9K3om5p9n6nN9P7J1j6L1K3m6o0k6l0k2K7L3K6L2j5l0K1jo7m5L0O4M3j2l1
25130a096nj6n4k0M5R2R1l4j11K8Q9m5q0j6j7L1J21O1n2n2k6k1kl1o0jN3N5N7J1o5k4P0K5
25124i99n0KL1l4qO0k3q1j8n2n5J11R6k0Q7P5j34j14J4K4J9k5n8J5N9K5k9p0j9N3L1%M3R7
25117i47J0j38q7P3R8M3l5r2n2J3L8J7n1m5N0M2l0J3O3lj9M3mq6p6k8O1R8Jn0kL0M5M1j1o6
25110a043k9N3k0j30m4O7L8k5m6ML7J4L5L0k9J3P2K0k1j2nPj4m4K2P4j0n5J3M4K5k6j11p2
25104a168M9O6O5O1k5l7j7q1k3N6m4j9J08%r4l3m0QJ06J4n2O0O7l8n7l1n2o6K0R6Km3N9L5
25097a048l0K1m4r2P9J15nnl3q3J4O7Rj3J6N3J5p5p1lP8Q6p1j40J2N1p3m9J11R9l3j2Pq5l2
25091a164O1J7nNK8N1j6k8J0k3N4J07m3o1M0k4q5k9J3K2K7K5Nrlk2k2J8K4K6j6q2K7J07o1
25084a026r2P0J8q6nJ8lO4M6l0JJ5k4j4ol2KM6Qj7Oj7k6L5J9n6n4m1j8Q2P5n9k9P5L3RL0k4
25077a007k7j5q1j8Q9K8J9Q3l8j69n4P4K5m3l0M2J16O2p1o8K2K2k4k5nrj9j0PJ7J2j6k1L6
25070a096O9Rl7%J0l5l7L8P0j3n4k0m0oQ8L6l7K6J5o6k6M8N1K1k1J1Q1J3n8ml2r2j9K8j1j2
25063a102J7J5j8k1J8K3%jK6J4m4k1J5l5rK2n1j9O8L8J3K6K8J9l1k8L0%j3L1k2p8m0K2N8j8
25056a068q2P8J20j16j39M0K4nP3M7J0M8jq2n7K9L3n4l8P4N6l4l8RL0j8n3qKj7QjkJ3l4RJ10
25049a034L8j6M4l9j08J3K0n2K9M7o6m5M2Ok8j1m7j7J08J17M0j4q6p5Rqm5mL1K8L5L1k4j5
25043a096R5N6r3k9O6l9m3R2J8j17l1N9K6J4k6j11n5Q6N3o4JP5j9j6Q9M8n1q4m3M0J2n9MO8
25036a074O3P0Rq5l7N4L2QNm8l2L5OJ5N7p2j59pQ5QKN2K1kL1J1n5q0l0N1L7k4rQL2Q1l0j49
25029a120k0O6j4rJ5K0Q3L2o9k4nj7L2J0l4rkjl1o9J3N2k5%L4k5QQ7M6k5j5M0M1qm6o8n7J9
25022a095Q8N0k3J3K3p5o1K9ol7RK8J6l3l6N2L6m1J0Lo9L0Q9m9p4M9P0K2L5J8m7k1j2j07k9
25015a145J15Qm8L4m4p7M5N9J1j3m9k6K8P0P9j6j08n2M1L9l5p3pN0K0K0M9J3j3j4n6p5k2N3
25008a139P2Rl4QL2%j9j4pK4L2J7J6m8j10j1N4l0l3O6P4k5q9j8P3O9np2NJ08qj08kP0M0lm3
25001a049l4j6ORp2m1R9M1l8M3K1m2j5l0kO3qn5J9P6L4q8q5O9O6m1k9k7k6N8Q4kp6k2J07Q1
24994i22p3q0J7K0LO9Q6k7j02k7N6J0m1j6n4o7N2K5r8j0J00Q1N0l0m3M4l1r7M1M2n1N9J08
24988i06j9l5k3q7pP2k9l3P4J9r2q8m2nL3P5O1m8p0P0J21J1l7K2J7p4q8j9kK9J16Q3k5j6M
24981i38p4p8Nk5o7K6P9K5k3n4qO1Pj2O1K2l5J4K0m5m3M3O8k0o6n8m1M3O8l2l8L9Jo3j4M9
24975a103N7K2m0k2L7nk6M4J3q3l9Q0O9m3o6k0k8k6K1N7O4Qk4N1L4p9m9J3j1J6J1p7l4N3J3
24968a112PN1J2j2J7k4r8o3L1L2QO2N1m0n2j1nL2J02N1o5j4P2pn0J6L2j7n5K1P9o4r7N6J7
24961a037n4L4Mm8M7L8n4k5OKL8J0j5M8j6j01jL2%O2lr0M5J23J7k9j9o5n9L6L0m3PO1J9lj9
24954a022m4l0k6pL6Pk8J1j6p8J3Q8ql9L8K8l7n2OM9LLK9n1n5N5K5o1nN2Ok1K7O7L3l6l8m
24947a082J2O7O8n1j01m3JNj1J4M5J3RJ6k0k7k1J0M1l7m7Q9P9m6o5n5l6M7O4J7N1O6m9j07
24940a084j2N7J8k7k3K0L7j0K3Q6k4r2J0J0k1L5l2j02j1L6k2m2rlqM0M4l9n5K0R8Q5l5n7N6
24934a033O3k8n1k4Okm7j8P7O1o1p2L1N1k8n6ON6Oo3l0L9L6j8kO4j5j17J3J17K5K7O0n8q4
24927a069Ron3mN4M6J1j1k0j3j1j4K4N9J8m0n2m9m6J3P5L4m0m6J2P3L9kM7J7o6m1j1nN0N1
24920i67j5l5jj7r2m9M1kpN8Qm5j1L4O3K6j9l7r0k9J31J04k1p3o9K2O4m2l5Q3N8j3j6o1o5
24913a119N5O6m8j9K7n6m5K7kJ0K2o3n6QPN1L5q7j5J20Rp5M6O1o9p8Rjm9L7J29N1m3l4J6O7
24906a006J5r5o7j6JJ04P8p7j8J05L9l5p0j07l5R4J04k2j04k6J4k1L8L6p9k5Q8op2M4N4m7
24900a114NR3M0l9o6k5L8J6j0j5o1l6N1O5K9j5m1j7j5k8MJ4j9J8O2k1m8P4P0o8o0O0M4o4l9
24894a118L9J3j5l3j4J06N7j08m1M7pK7M3q2j33o8L3J11P7kj8QM6K6q5p0N8L6j3N4M2J4N8
24887i12rq7m3j5QM0Omj6p6m6Oj1k5n3l7O6P6kJ6J01P6m5o5J5K9J0J7j0k9j6n7n7P0Q1n5n3
24880a106N9O8k1r4n4Nl3qQ1M2k6ML8J4k1k1j5j6MOJ2L0qk1M1K2n5qN3pm8lJk2oj9j4O2P1
24873a013j7o6m3L5P0rk2M2j8q2j2L2OqJ9L0k9j9N3%n8j6PK2Ln1jN2J6N2Q3Mn2o9o3K2O1j2
24865a051n9l9k9qM1M9kl6k0j1l3j0J06J51jj03KP3Ln4l4L1K4q4q8oJ3L8L7l7k8M4M1k1l0
24859a131N0L4j16p7R5Q1K5L2m4p2L2M6m3m2K2L5L6J1p9q8J7K4m2nL7J5M9L7p1m9J0l3J7P7
24852a110j1m8oJ2N7P3%o3l8J1j4mP1lj06mJ10N0l0j4J2j0mJ2l6k2O0N0NK6J4l4m7p0p2oM0
24845a149L8OnK3j7p2%N0L4O1K4o5n3j1ML4J1o5k2R7O2k0OPk8j9k8k0J5roM3j0p0J1Q8M1O
24838a008K9J7k8n5n1LM7MoM3on6J9Lj14o3J03J00o0q5N2P6l1n9oRj4%Rl8l8K4L1J4L6N0J6
24831a033mK6Nj5N6L2n7k2j2o1rJ6k0L3N3k1j6K2NL2L8o3q5KL6K7K3k2m8pRj6JK7Qj2oL7N5
24823i86l0n7K9L6j6k4m7o4j9N5M4n6qJ34N5p7l3M4O7M2k2o0p9m8M1P1Nl6L9Q2n7j05M3K5
24817a012j08l8R7P4qk8NJ4m4r9m0J8j5K4R6K8n3n0l3jL6N4N2M4M0j2n7oMm7j9PK3P1kq4k
24810a071K2j7O1M2p0k4K1k4LL0J5Kp9r6J5O4N1K2m3k6K4rk2K9K0n6o7kK6L2N1k7j08j1Q9
24803a133M0jM0K3l4k9KL3J8l8j8j3o7K6J09Km9J6N2L3o2j19JJ22O4m4j5J3q7o9J03J17l3
24797i97j39r1P4J18J0j7J4l9o9OP4N6Jl1l4j5pML1Pn8o2RN3Nk3L1L0rK2L1m4o8L1N7q4q0
24790a203N6J3oQ4j9j28jR7O0M1J4p8p9L1K9l0oJ0N9J04k8r4Omk2O7K5r3n2L9L9j4q0p5N0
24783a188J14J1l6N9Q3j5p6m8KM3P4O8pj03q0L4M7KJ4j3n8k2N3R9qj48l8P3j2j3K9k9o6n6
24776a211K2R5L8onk8MJ2LN9J4q1l7K7K3J8j6o9j1J17Q9m4m7J1qm0k4J5Lm2J6R1J4m7jo0j38
24769a244KJ03Lk5K6MQM7K5kOj9p9p8k8jK8L4PMJ9L8O4M7J2K1Oo9o6K9L8k9pJ9l9m5ORL5P5
24762a016L3J3K4n2r0k9k3k7K4Jm0L5Q9k6j02K2P4o4q0L2J9m1J0P3P4N5mq1o8JL1M3M5J4l3
24755a064l7Oj1l2M4L0o5JO6k4n5j5KO4N1q0o0O8M7pJ8Qj1K8Qo4l6J9j6k1M7L8jjqK0L4qK7
24747i90L1j02j11K4Q8P1k0j02m2K7J1k6k5N1M8n4j1M0k9QL8k9K7Q3K3PJ7lok4m2m0m5j3M3
24741a077N5J3m6p4l4K2L3L4O2J6j08o7J26J08p1n3L0m8j05n2NM6M6j1j5O3Q7K3j5j5j8M5
24735i95O1q3j05L4K1m7l3n6j1Q6K2m5LK7K2oj2O4Q8L7J0k1n4r2q3J1J8j4M8M0lPk6k2K4j
24728a086j5nOL7Pl0L7P5j3o9lK5m3n5OK6j1k6L1M0p0j00OO4J4m2l6oJ0O0J03L4n0j7N3J1
24721a032o0l2mLP0J0j59p5J37R1l7j0J3k2KN3L7j5m3j1M1j4j06m8O1O4O1N3k6n5k5j5J2K5
24714a056m5o4K9M5k1l1m1j8R6O7o6n4J1L0M9L8K3j7o9m2l8l1N6K8n7k0K9P1Q9Km3j7k6k9
24708a122OK7%oN2J5q2l1M0K1M3Qr4l2P3kp6k5K4K2j8k6N6R7M5Pk8n8j2L5rp0m1K5K6L6O3
24701a011k3r7QP2j8m6J2J4kk4n7LJ03O4n1n6L1L0o0n6K2J7nK9J7l4JN8K2p0j17n1N9M3j1
24694a184Q1J18ol8M5M3n4r8m3qj0K8Po0oO0L3Qrk0mnPM6N1L9K8k4n3MM5l0r2K2J23J2r3p1
24687a108k0P3O9n4kN7o8m9M0k9l5on7rQ1O3%n1n2oJ5L7M5k8p9j3M0PPK6l4n6M2N8qL4M5n1
24679a076j7N5j7n6l6l2O9J31Jj01n9kL8L1j7kK9k0j4P5M9n3m0L1L2j6l6k1j8l6l0J9M0k7
24673a126p2j0L5M2R9R8j4m9K0M1Qn0r5l5M1J5KJ8n3q9jL6J5K8l3j09KJ08M7L6O0m0n7P8O2
24666i42p9o4L3L7J2J7J4Pj2m2l1K6N2nn9jN9k3r1j5N5L4j6m4LN3J6k6l6o0l6M8Q0J8j6K3
24659a011j1p0j1K7k2m5l2j9k7j8M9L6m3j1L9L5O8N3k4n0k5L1M7l6q9k0O4O2K3M1N7lp2q1
24653a088j2O5K1o1qO3Jo6l0J0L4K3p3o1P1J8o3N4Q7j9p2n8L2P1oj7Oj4Mj1m4K1N8mm0k2j0
24646a140j0J8M3L4K0k8o4j3J4L5R8K9p2l6m1o3J8J0k9N4N1k1k3q6r9N8J16K1m1m1K8N8m5
24639a147o2N9Q9K5j4pJ7k7j03m8O9O9K3L6J0o0k0P8N1l1j7K1mj0j6n1k2Mn1j9J05R3k3o0
24633a043k6QL7jp0k4O4K7l3k8j6ROn5m8M2M7m4m7L3M6L1N3L1l5l1L5L5l6o4m5l4PM7M0N2
24626a030L7q9j52oJ03j2q1M5J03O4L2m1m5Qo2n4R9J05Ol2n7o8m9k0L2M8K8M0Lr7m8Q0L7j3
24620a086O2O5rn7m8Poj9N6Rq7RO3n1n6N4K6q9m0J01P7n1m0M2L6M6J08K6j48j39K4O8KRN1
24613i85L1ql9l1on7l6P9kr6P0J16m6o4l0p6l0O6N8l1n6M0O4m2n0N1O6Lj8L0L9l1n2l2p2p0
24606a247N7J35O8J5ln2j6L9l9q5l5m%k8oQ1M4k2L5L1n0m5K1K5q8j10O3J32M1j7n5n0K1N2
24599a092N4L6l0n3k7jL5qq2l4M8P2P4L9Q%m0k3K7l1q6j4L5j9l5L3O9O0M9l6j21l6N9ok1P6
24593a021M0m7K1J4j30p6R1O9lL3L8m7q4m6k1k9J6J02J00K5rm4o5J4L1p3p1L7O1J6mJ0kn4
24586a108m7N9J18M5o2j07n1L5J7m1l5j2O1J19J3p2k6k0j5M3J9m9m7k5NM5K8PM9M5m1m4N3
24580a041L3p1k2N5om2rK6O8Ro7kJ9k8j7k3RN9n8r0R5J05o1q8j8K4K5pPP0O0l5o4K1K3p5k2
24573a138N7l4q9OJ06O2p9p6Om0n6K0N8O2J2m8K3J20P6l1o9k8K3J2n9p8rL7J5k4n0k3M5N6
24566a135K3%o0m9J05R9r6j11K0N7K4n3q3K5P2l4m4P9P7l4k7M3L3LK1K0m4n5J1J9J0K1n7q1
24560a201M1P0LL2N2k5m9Kj6l9L7K4r0o1J4J6R4J05n0j03m8NR2R5j2m1L%l7KR2N9m2n3k5M
24553a050K5l1m9L5N1j0JK6pOM6k6j11n3O0O4j1l1J0K0J2J7nl7j6K1K0K8M3k1q6m4K8M6N1
24546i78L7l7p0jJ5l8pJ0o2l9N0J1n1MN2Rj7j3MO3M2o5n5mj5N0P2n6o2Q7J10J2nnp3PJ34l1
24539i15j41L2J6j24l6J8l8MM3L5N4N4Jn2p2q4l2P8O1k5RL7k3p3o0O2J20K8K4L4q1r0J0K4
24532a102k8n6J3O4NRN0JOM0k9q4l3M6M6ol8o2j3P3M3KQk5J1N1l6n8j7j9nn3j03L3J45P1P
24525a043J2lj1j1k4j7pm4o8pO6N4knK5Pl6l6j8k8k1J1K0J6J3J2J4j4%O2K2l1K2%o6m3l7j1
24518a227N6M3km9o8L8Q8J1j3K0N6N6k6k8M6qo9j8J3L1L1o2n9O1J3r2rN1j6J0P4jq2l5N6P6
24511a034J4j5J0m7q1L1O5K9P2J9p7OO3k2l0K3Jk8m5p7kJ08M3n6k5Lj8j8K5N8qp0j1K0k0O
24504a088O8N0k1m0j4j7j8k2o2n0QL2M4J9m5j3Q1O2k5l2J7K8Nk0n2o6k9N3Q7Jp4%N2n1o8N8
24497a142N6k2K6M2j9q%j0K4mm4mj0n1l6K3Q3L6p0k9N0pm8J5K8j9J4P6K7l1L7P4n8j28j3J4
24490a128m1J6L6kK7l8r6M1P8n6m5O1M8j3l9m3J8Q5L2k3j2j9K1N0l3m6QJ0L1Mn3J6M9j7k1
24484a094l8m1R3J16n2o7N2J0p0NQ9M7o2j09m1K3KJ7N3j9l4Q0J9j11nN7n3rR7M4k4k0K1O9
24477i55K1q1o2M2N1j7l2jK7M1l7j07PO6n8m8M1j9j1R5P5k4r3l6J11O7q3l9J8m5k3L2k0n4
24471a151J6Q8M0p1n7K9K6K0L8nl7j8j1k9m0rMj2MK2M4M3j8MK1n7RQ0l9o6lk4mL9J2k9m7J5
24463a173Q9M0n6q9n7K8Q0N4K4L5M5pq4n6J6m7o9P9Q9m0K4Q5p0j10RQj2P3R1K3j0l5n8m1k9
24457a151rK6Jk2K9N2K3l0p7oJ02L1p6k0O0J2n3k1K5K4J5J1J7J3j5rl3r8m7M4L8J7LoL6L6
24450a058m7p1RP4K3l3J1K1p2r2L1R0J6KL8m6n9N2Mn9O8O2l9K8rj37l4M9k6rkn4J2O7K6lj2
24443a179K7O5K1KJ1oL0N5Rj3j3k5j3qk9m3j7J5m4o2R0R6p5k9P3k3l8M3nn7l5k2K5P3L4m4
24436a111p2oO7L7j2K1K1q2r1L9O5l4l6L9K4j7M8J05Jj05n8K6Q2P9k9p3%Qj2Nl6o9qO8P3j3
24429a056n6ML5M6N8jj5J5l1k0Qo3m6%n8mJ03N5rj4j7jloN0M9k9OP9J5m5m2n5k4j2m8poj4
24421a159P6J1j00j2K5J0O8%p2rj6k5P5P0k7j7J6m2k9O6M6j1J8%l6J1L8Qj5n3o8k7J4L7N7
24415a072M5lk9%L2K5K2L7j6j09n5M9qm3O4R0J0n7q2m4J0K1J4Mlk4l7J4M6Kj9Lj3k5L9N5m3
24408a100n3%m9l9O8N7L6R5K3j19j02j8K2O8N8jJ0J6k0k4l5j8L2om4qj0%M2K5K2M3ro7o3k2
24401a190P0J22nj13j4P7K0j7L7M1m6n1J8l8n9O2M0n0K2L5m2k0l1o6O8J48Lr1k7L0J6j7KL1
24394a035j0k7K0N3N3j4j12q2N4Q2k9p8pJ8K2M3j4m5J0K5K8K2n0n3L8N4k8m8J7J9PN8J8q1
24388a072l9L7L1Ql5n9LM8M1P0M2q1j07j1K7j0j3k7p8j0J01M1m4lL2L6L7Ml2o4n9M0R4J8n3
24381a087k5J9J4J7%n4j2M6qj7K9j4m7K3N2k4o6mK1j9mK5PJ7M7Ln9k0J8k7j0K7m7n8L2L6J
24374a168Pk1k0P1N9q7q8M9O3nlONM3M1n0p1M7P7l7o7k7oK9J5k0J4J4k7J0N6K7k0j5J6%k6
24367a109j1k2l2J3K2j0j6KO5O6o0n6O0J1l4L1JOJ01K6r4n4n1r4K8J29K0n2jm1r1QQ5M0J2
24360a102Qm1o2J3R5N3j8K4L1o6n2L5No0j0N6l2j08QN2l7mL9L2R8P0m2k9j3%N8j8p9N7P5o9
24353a033q8k4L8P7J1l8j5l4j7L6kj6L6L9k6n3RJ1o0nN3kPN0L2J0j2k7l2m1j4RPL9M2J9K2
24346i92pl0k8p3p9J1O8N9N8L2k4m3k5kj2p4o1O4Q2l6m2O1N8k1jL9pj3%m9j3M1o2q8M3N4O
24339a106M5Pr0m3O8O8kpM2Oq2o5nj2J8P5K9l2rJ4pn8m5O1O8m3l2N6mq0L2J44K3j15p1k1R
24332a164P9Mj00NQ3ql6K7L9j4k0K2J1j3qjN0M4n4j9N0n2q7QK4L6O4k0p1J9Q0L0o0o6N4J11
24325i53J0m9lM2J4p0q1nL4K9kn0k0J4k5j5L4Mj3K4mn8J3J21O1j05j33K0J24N6k3LM3L5m0
24318i68j27r6k5j9M4J33P2k9o4o8KM8k7l2K6j9nP6K2KO9k6j20k8L7J3L1N3J4n2m5L3M7k5
24312a053p7m2N6N0n3j9L8o6p0Q1O5m6K2Q0k8r0j6L8j9o3M0J22J2r2l5N5N4qm5l4%K5OOK8
24305a078mj0N4L2n0k5M5k0r9K4J18Kl2K3n6q8J2M5L6J0o1m1L2j5n8J9N7K3J4Kl0k9J2N1O6
24298a019M7no0m3mk6j5L7L3J5j5k8L8L7k7j6l9p5J5O1orO0L9n6j6O8o4j35N8J00n0j0N4r1
24292a147j25M4Q7K2O5O6n5n9N1L9n4l5O3N2n4m3L7k6p4L2M2n6rO5Pk1Ok8k8J2mQL1j2J7Q7
24285i97K6l4Kj5o9m3oj3mLqL4P5Mm8J5J9m3NQ1K8q2o6L6Rp0J1L0q7LJ40J4o0J3LK6Q9J6n8
24277a021p9r5J3J14J4n8M1P1Mpm9q9OO3OQL4Oj9m0n8k1M8O0j1o2k6Pk3k3M4L1q3q7L2O6J7
24270a166L5N1o2j15L0J24N0nlk5l6j7j6j8L8M9n1n3N7K7n6nJ5o9n1P3J02M5mo3o9L8P6nk3
24264a102K2%m3k2L0L1k1l3LLj7j3m6q1j0Q2P2J2pK7K5j3N6J01m6r6L0L5j6J5jj0M5J4k6M5
24257i55M5p5j06j3L2Njlk2mK6Kl7m3k5j2l1k6M1P8O1L4Lk5o5p5J4O4j7n1k8qJ00J18n0p8
24250a127Nl5rO8k7q0L0Q3M2j0m1k5j4j8K4L4n5p5M9O0o0pR1J0l9jNL3K6l6l7mJ1%lJ6k8n8
24242a202J4L0J7O2K4m6l2j2K4M3l8n3O9J11J1o6k8M1J7o7o9j8JK8N7K0k3j7l2m7L3Q5Mk3
24236a082K9j4p1j8L5K3k3k1L8j3r3J9R2j1%J02M7o8p0K2M9n5p5K7J5k1O2N2q0n1R8O6p7l4
24229a101R3N8m0l2K1J6l9n1l3m5k4L1L3K8L4k1o3lM6ok9M5Q9N3k8q2JM8q7p5J07P7l5ppn1
24223a079k7l0o6%Q1K4k1L8J6n8j7O0M9k3o3j8L8K2j2k6j4J2J1KL8P3L4n6r7k5P7N8m5m6M5
24216a045Oj07k1Q7k5p9J7ol9N6M1n2l5K1P1O9m0n1N0Qj06p4N4J06J1n2K4M0JN1N2k9n5m2
24209a093k4j4k7LO2N9j6r2m3P8N4n4l2L3L1J0j4j1K0k8r3l8M2M4Kk5PK4k1K7J22M2p6j9M9
24203a011OOK0p9p7N0L5MO9nr4kK9k5K5O8ln4j6lo5o2K0N3M0J2m4n2j9jM6P4No0j2L4k4l4
24195a146Rn1o1O1O7j1JL4M3J0o4o4nL4J05J04o5j28PN7Jj9k9j1L4M4K2m1n7K5K2l8J9O3l
24189a031o3m8rj2JO0K4k1M4oj19kJ19M8Jl2p7jM6OK1Np8q2mP2O5j0mN4L9j5n4q5p4j3M4P9
24181a112O0k7l7K9Rk8pk0k7LJ8N0L7m7j7R3L1q1l0K5nK5L2q3j00M7J02Mm2j7k4NN5k1o5M4
24174a121L0q4j0J01L4m9l3K7M7J1j3k5n0m9kN7L5k1QK0k8l1k8j8K6M1L1j1m6NPn4NQ2L7K
24168a067K1Jm1j4O2N7rj7o6j74q3J21J09J2K0J2LJ5n3o3K4qo9J5P7L7Mk9n2kO1M5k9n0K2
24161a108M0n4m9R9Q8o5o9j2n3j8Q1L7n3l3J8L6K3%lRQl2m6O4R2r1j29L0K2l6L8J6m5L5P1
24154a089K9K0l5r1k0L2j0kO1O0L4J6n0p2J6J2p3OJ19M6m1JNn5j7Jp9j2J00Rk8M5kk9J4l1
24147a110m5K3Oj7P4P8n2m8N8K5p2o2J5K7l8k1N2K6%J6k7o3o3m3M3N9m2n3L4M9J6K1nn8%O6
24140a131k3m0J03J03j0m2k3O3Q0q4j33JO5J9o9n5Q8Q2m2m3K2N4j2j39p0J11Q9j3J8L4k3p
24134a027L0m5j06l1M7L5j7k4M2N5l8k4P1l5j48J6J37J3r8n7M8L9m0N0R5l8KN8j14j28L5P5
24128a122Q4K9p1j5Mo9RP4j2l8L1P5N7m1j00l5J1j6j4J9M6O5M9J2k6n7l1L5M6Jl4l1nK1L7
24121a012Kn0k8lk8%J3o6o1J7rk8P3J10J0n1k0K2M1K9j6m5l4l7l4L1N1j9j9J4j6kK7J5N2N1
24115a020m0n2J8K6j6k5jkl6m3L4P2l1o4J8Qk7nOM6M5l1KO2J1k0l6n2J5L7j0K2M0k1l1k4m2
24107a167m0j9K4K3k0M4Q2k9l0Q0O0k4j5L7K4l5m2k1j3J8L3k2n8%O1K5m3n4j2J7l6q0pN4K7
24101a158L8N9J4j1J1J3k2n3kO6K2l8k8k7jL6K6K7K1j8JK7k2o3k8J6j%L6j1o7kP0L2m2l6Q
24094a107JmK0K5Lm7l6K7j8n9L4O2rm7k7N1P0l1m4M7K2p4q0m4J5Q7L9m4L5P7l9m3K4l2k5O3
24087a108J5j4M8Qk9Lo4j05oL9K6M2K0J0Q2R7pn9J4Rj08o2M7l9m4R5L5m1Q0P1o4n0N1R2L6
24080h80o1p8k7J0J7j4n6m5ol2o7J9J00K6n6m4m0n1PQ1M8k2nJ8mj2l4m0M0P3J7K0L9k8rR8
24073i98L0j00nQ3n8j05Qk0l9Q3P5j0M2N9l4p3k0O8Q9j1o1K2J4q2n1k0o6K6Q8l0k6Q1N2k9
24067a018p5k5P8J9o9k4MMNj7K7L3l8j3jm9mO0M3j7k1O9P7m6j07p8K5Q9l6r8J6L0nN6M4n1
24060a113o8J6R7Q2J9J8k0j02m7L5j6l2K8K6%j9j2L7lo5RJ9n4pmo8O2J58Kr7m7rJ3j8k1O5
24053a136J7l1J13R2q7o9j1k2K6J4l1L6P3om9k0j7j2N5Q1K0l7o0l3J5K0J4l2o0L4L7p8m6L4
24046a156J8PqpM5K2m3j1N0jo9%N5K4M3qj00RR8Jk2no1k6N0L3K3M0Ol8l2k9n4l6QK0M0K8k9
24039a115k3kl3l3j8j1L4N5J5oK1K3m4n8L9Q9K4k3kqj0O0M8m8j1O3L0Rl1r4n5rm0m2L2R1L3
24032a050n4j5L7OJ2O0M3k6p5n0Pj8o0L6J18K1n6n%k6K2K2n1j6M0m4p2Ml6n0J01J76P6l2o2
24025a017m7m0m3j4J9K6J2nK6L2n2n4P5P1m4k0J7n8o3J3M0M1K6k0j5J0n4q5qk0k4J23J42O
24019a004m4o8m5O1O8J1j0n2n9L0J08M7l9J6J2r0l0M6k9k7M8L3j4k2j6n5o4K9L2n0J8P3j4
24012a100l6k8n4oK9MJ7L8L3K4J4JnK8Oq0l2N3J2j4j3j0K2NMOo6m3N1N2J1k1qJ9pN0J16k5
24005i53j36l2L5%J8J2o5o9j2Kj4l9qQ5Q5L0M3j6j15j6J18M2l6Kqn6m8m3l4L8Q2L4j0k8l8
23998a150M7J17J7m7Mj0n2n2k9mK2N8Po2K7M5p6m6Km5L0O5m9l4L8K5N9P3K5L6j2j13n7N2O8
23992a021J2o9k7O7no4J7L0k0M6J00l3r9L4K5r2pM5o9l4N7j6m6J5K4L2K3o0o7N9J36N9n4n6
23985a058Pqr7r5M1J22L1q5n1P7Q9Pjj1p3k9P0M0n9p8j0O2L1n7n2j2j3O3J11J1k9j2l5J9L2
23978a052n3l4ol3K5M7j9j8J1J4K8Ok7qj2j4P8J02l2r4J2R5j5j44l8O3k6j3N4l0m8Nn4l8R2
23972a176Q4qk5k6J7O0qj8L3qJ5L8p3l9P7J1k8K6M3L7o3j38pR6K9j9J1L8Jp4r1m1qK5Q7O3
23965a059n8q3oK8L7L4l8n6N5J15L7m1n2l2l1n0nP6M4l4l1l1k7J4J3ML5O3N1lk2K5J6j0K4
23958i98ko7m3Jj1j0K8Ml5L2O8l4m2P1L6p8k0O2k0n3L2L6m2n1Lln4J5J02M0nkn5j5L5n5m8
23951a178O9M9j9m2o7l1L6M4N4O8On2j6L5K8nk6rnn6p7k4O4R4Lm6J0j3o6j8J7K2K7kJ4L9n9
23944a132j04L9P6p6o1O6J4l8Ml0j7J03R4k6p3j1N3L2ML1Pm5k2K8O0O0J2j0k4p4k5O7J9qM0
23937i67nm8k2l6m2lJ7Rl2o2nO7M2K2L2n7q2L8L0m0J1Ml1L4M7rj5K3M2J7K0J7q4q1M1K0n3
23930a141l6j1L0M2j5k2ok1L6Q2Ll4rn6o2K4M1j7o4m8M3N0rL5M9oL0M6nk7m3%N7Ml1J2K0j7
23923a076o0l6O8N4r4p1Q5N1n6NP2K5J4K5p8j19N6J12m5l8M2k0kN0k6o1lL2jm0jLn6MN8m5
23916a172n3R4Q3n8n0Rj9J1N2rk8K1L1J0k2LM7k3n8M4O3nl7o6j5P0Pm0lo2o2L9L9N0N4p8j07
23909a240L0J04N2m2j7P0J7n7m3l4QN7L1J4j1n9j9L5nk1J8J2j1J2J5k8m1j0K5N6L2l3K4J31
23902i28L0j08m6J5j8OJ1o2o9k0K2O5Mr2J2J11po6oj1lJ2k0%pm2L9P4j6k3L2L1L0J2o5p4L8
23895a139J15K5j37j14P7P9q4o6M6N7O0L8o5o8N7N9m3k5J7k6jK3l3ML2p5o1M6Nk1M8jq2mJ03
23889a154R1rl9L0J9m3LK3k8j5L5Q7P7p5j60n4M2M0om7OR6O8m0m5K6k1n7O5P0o5o2K9P5P5
23882i63J2l2m2n3NJ8o1n5k5OR5M3m7Q1J21n8p7J8m2r2LO5K3j5l0l2KM4J6m2k8j3l9J4L8l3
23875a175L8J20l2j27l5QJl1o6J4J01L7l1N0J07j9q3J7K0l2L2P4K5NK1k8q9l9J7J9K6J8N0
23869i87P1l1p8k6l4m9oP1Q3m2r5j2jn2k5Ol4j9N2ko4j4mK7P5kK1J12K3k4L4L%M4l2j04m5
23862a160PPO4R4Mn1JK9k1k0N3K8o2n7k0j2j0n7n0N5P2LJ7N7Lq0o4J4K7OJ9%l0J5N7J6l9m4
23854a129k1RN1P8L0l1j8Nl5o2j6K6J3j9j7J6K6J2OQPrm9o0J4Q1j2j14MJ08J7l3l4m2K5J7
23847a148k8N6N6l7k2OlJ4ll8qN3J0p4K0J43L7p9oK0m5LN7j7m6rj2j5k0k0J7%k7K6K9oNk7
23840a138mJ14M5q6j9Nm6OK7K5M6j7j1M2l5n7K0J6lJ3K5Jo0m7K6L9K5j4o0lL7j8k0J3mqJ9
23833a106M7M3k5q8m7O8R1m6p7M8J8p6QK7o9KQ5j1k9N4K9PL3m3o6O2J03K2n2r9n9Ln3m9O8
23826a177O3L0P5k5j07JRl7K9%n2M9J03N5Mn1n5%K7OnK8Qo6k9L8j6l6L3M0J0K3nn7kO9Qo9
23819a081m2K4N6J7m3k4k0n5KL6l4jQ8L2o5p5%P4L2mN6J7p5j2L3n0qR2j1j23m8L6K9orP4J02
23812i86qm7L2J7r6r6ML9K1Mk2J0Q5Q6%r3o3J9k3k3P0K5l9K1J4m2NM0k8n8OJ6o2p2K3P5jo6
23805a213J2R1M8j3lL2K9mj4l8q7n5L8L9j5L1O1o8j00M8O6k0pQM3J00Qn2M4J3r7l6M1J9j8
23798a069o7l1R4P0j4K6J4m3k4o5o9L4j2r7NJ05L9q7n9J29J56jl3oo2o3pJ0J7J4j0j9k5QM4
23791a098ll8k1nL9K2n7j4M0nNL9J3Jk9o6nO5Ql6M3M0j03j24oK5RL2j0k8J04J18m6n0Q0N7
23784a004o0o5N8J10%m2K5m5j39mJ19Kq3J4O9Kp6n4L9L5j3L5Pn1Q3J12j04j30Rj2l3P1R4N
23778a026o5l4M4J1m1OLo8n7K1N0RJ7O6Qj5N4k5j20k0L2l2QN8K2K1qq2k5L1j7M3J08Om8Kk
23771a065l2k0LONJ7J5JK5O6K7p5r1j4K4K0Qk6j5M5Nq4j5J02O6j0k2k4K0R0P2Mn0p8k7L1k3
23764a019m9Qk9o5N3P4k5L3L5j10MJ53m6j43J1kn2L8N3Pj3l8pK2rpOjK8L4j7l3J1N1Qo3lP4
23756a028j9q1L5Q3j3o0mL0j8k3O0N0m0n1n1q3l7P7Q9l9p9J9po8M0Q2k2k0L5J1K3M1l5m4N5
23750a092L4q2n6N1N4J0j2j0J9nl8J0j5j01n1L3M3O6N4PJ8l2q0N0R1n2m2L3j7OL8jN2L2q6
23743a071n2j0m3PN6L5L5J9n0q5k1K9k7l3M5K9J2P8J8q8k4J6rM8J1p0L8J02j2o1pL3M1K4k8
23736a015m8Jql8L6K4q1l4Lo5j0Q7O3L3J2m2l3M0N2J4K9L7o4j29lR8K1n3o1m9%Lk2K5O5N6
23729a056%o1pM4j8j7M3lo6kP0k0p1N1M7m6M7P9q9j01M5J8n0O0O3j03n8R2M0k3lomJ0L9M1
23723a015l5n7jrk9kj9m5NK8mJ5O0K6l9k1L1k1o8K4P1L1L8Lm4j0n0j18n1K8L7L4M1N2K4k4
23716a114J4R5O7n6r4l4rK3O5%l3K2j6m6K5K5m7r2n4Q3J13l0q6J6R4J3o7M9P8q9p4M2J8M1
23709a058Q3K3k6n8n3l1p8m0M5k5j9J30R9l4m3j8MN2K8o1j09p1L7O5l9n7K2K1L4J00L9o1k2
23703a121J6k1KN5K7j6k8l1L0Q0or8n3J5jm8k6L8O5P3L2m4j8J1n0j6P7Q3M4n2j15k5L0MJ2
23696a075m6j05J3J02K2m7n1j3M6J2m9OM9J2K8M8j0l1Opk1L0M3J7L9Qo1j5M1J1j1m2l7K8O
23689a054n2k4RL6L4j6j2ql2J4L2%%kL0Q2K9m0k6ll9p9m8j8k7K4M1j8j4Mj0L9P0J7m1m5J0
23682a137L0m7l0R8O8m1J5L3l1M0L8q7l3L9l3j8N6Oq2l9Q1K9r7RJ14j3n1N0J1l6L3pj06m9
23676a187rn6K5J22Nj04k1N2M0J5l6k4N2Pm0K4J4%P0J7p4J7P5l0o1J2mn1nM2M2K2m9p5j9O
23669a186M7P0k7m4N0K8j9J9Oo0j9J04L8j42o6O5l8m4J11P7n6m5Ok3j0O9N5k6KM9l6q2rkj4
23662a152O2L9m7nK2l1m6l4LO3M3l3m0K5M3rk4rj1L5Q6K5n8n2l8m8j4Nj8J4O8N8nq0n1O0N7
23655a097%KNM0L4j00q2Q8P3n1m9J7L7kj9k7m9K4M0q8l5P8j1j2R5N5kpk7j1k5r9m5J00Q1k9
23648a098J6N8m2k7N5ok8K1kJ3K6n6q8m8j1PNP1Q9n2p8Nk1MO4j8m3K6J8LJ7J5M0N1%m3m9m4
23641a150nL5K0L5Q0mr3l0mm3L0R1Qn2j6LqJ2pn7J8J12L2m8n2j04p3O7Q5J6k4o6k8Q3P9pk8
23634a093j7pL4M1l0n6M8J24M1o7o6k8j5NJl5k2Ql3k7N6L8n4m4K1K9oj3M7P4Mj1N3K2l9RJ3
23627i95n6MP7k3r2pK2j1N6Q8j8l8Pn1l4N3l3p9P8R3q1j16L1J13M6l1m0m5m6%M5L1JL4N8j6
23620i75o9m0l1%O3kj10n1L0lOM3KmN4L2j6L4L3o4l3N8M0N8N6r7j79q4K3P6P7K3o3j00o0J0
23613a263R9J10Rk3%o5o9M0N8j7k8j3j9K7N5J6Qj8l2Q3P6p0k0M9l3qK9n5n8j8k1M0O6k1q0
23606a166m9J1K1J6L2j5j8Q3N7k9L1N2n3o9Lj4n6LN1j8o6QQ3N0l7o4pK3lK6L2p6n8Q5L5o3
23599a159OL4LN3L6p2p2L0O7k2q8rP7L1n7o5K7Q4K7K1Q0J5j03j09k0P1M1l9kM2J4%l5l7L3
23593a097k0j01J0R5N1K8n9j36j1Q6M6O8N2p4p7L1M6k2n6J8J16O2o1n3Ron3q3m4O1P6j1l2
23586a141jj2J1N8M3K1J4n1r8n5K5O7J8n7qO4Jo3l7l8j3Q2O2l3l7k0RN0k5o4N7Q4j6l9j2N
23579a149L2K1K0N3%r4l9P7P1Nl4m3k9k1%K9m0r3kM8j2j8K4M9O2L8%n9q8L2J05JJ1O0r5j13
23573a191P2P4LJ0m5o7k2k3MJ3k6J6M9MJ3K7l0k9K3k3p9K7J35N2o6m2M2J2m8J3K4o6k4O1K6
23566a081j1k0j5jk8j4M2L8J1k9o4j0M6K4qn1m7O4J17O1J6m3o3J4J7rM1k0j11k6M7Kl7m5k9
23559a222PJ2k2qL7J5LM0L6M0N3k4p9j1O3J6n9n4m3mO5j3p7M6J16O6Ro3q8l9L9R7K7p7m0L2
23552a104Qj4%l5l8L2K6J4O9qj16n1MNN6K7m2nj2o8mP0O4P0K8m8l3k0n8j5L9K3N1R0nq9j5
23545a104K9l4k7L5J3m5l5j5j1P4J09m0p4M8nq7J5L7n3k3L2jJ5M3j2j9J9j2k8mJ3M6M6J3k1
23538a063r3r9k7j5JO3P8L2k2j7Rj1K5N8lk9m0l2O8N9k6RJ1m0j8jMJ0j4M1R0l4j22lQ9j3r8
23531a173m7mjM3Q0L1n9p9NQ5O6m2r4lO7k2p7L8P7o0o0P5L8rR8O4r6r7j0M7N8k8o2L2P0J3
23525a036m4o9j4O4L4n7o5J2M9K9K1K5L4K5m1n1J7J1m9k8L0Rl6Pjr7m9P6O3l3o2N2J31kp7
23518a122M5R3Jo8m7k1m2k8LL4P1j5r5nK6rM8L7j9K7L3j4ql0n5J5Po4L1P7o8q2K9L4K6M4L2
23511a079K8NjL0Nl2m2n9mP8Qr1j3R1M6j4QNlNo1q6M1J08K6k3J0K4Rk6p4p3rM3L7KJ2P7N8
23503i34n8p2MK3Km1p1J0N0m3l1N2k2p3J1L0J9P6O8j9m7k5j3NJ0m9p4PN3Orkm0l4M9R1M8k0
23496a063m6N3J06o1j25L2L5m2Nn7j12M9J09j4k5N6O5Kk9J0Jo4q1l9O2R5j5m3Jk7J9M4p1k6
23489a196J07L1n0rK8N0K1qM2Pq3m4NJ0K3k1k3K3kL1R3J0n4j3K3K3m3q1l4l8%J41R0j20r6
23483a157Q3Q9j2o1p2OO5m5j09l0J5M4N7j8k3N0L2MJ1m8n0N1O3J0llJ1Jr2j22pP3J8j4M9N4
23476a080j1k0j9k7K0J5m0J6M4o0m5O2M0j1orJ9L6j9k5J0j7j2O3J5q5LR9K1l0k4n4k8J6qr
23469a160L4K5l6m7pnNK5k2j7M7J3nN5L5k8q4j15j6Q2L1k0J0O2R8Q5L6n8j26n2K9qk9K0N9
23462a084L0n6o3K7M5NM5N2m7n1K2ok2Mn7q8j6N5Q4L2k1K9M1k7j1L1k2m7j6k0JL3l4p6l9j6
23455a283M5O5qL2O4n7j7J29K9p3J6kq1ON6l9o6oL6M6j5q5m9PK5O1N9K0%l8NP8o3j45O2R7
23448a089l9M0P2p6o3K9nk7PRjrl2l5K4O8po9M8J03o0q2P7L7o2K9M2o2m5NJ0O4M1p0l9K9j3
23441a151RO9J3m0%N6M1n5p9k7k2J2O8L5j4l9m2K9N2k9j9N2%m6K0K9kM3N4j7m6k9n2o7K0L1
23435a143j03n3J31P1m2j2l5j9R3M2p0j7M7J1j1ok6l4l3k1N1Q6Ql7j0nj3LJ4OK5N8J8o0p0
23428a156LQ7Q4k2n9L1L9q0m9P8J2o2J4j8p3K2L4j9L2J6o1k9ln2j4R0M9l6%Ol4J0K8L3O9r
23421a039q3oM2L4J5o7p5K8O5J9j0rJ4L1Kl6mL0L2P4L1j04p9J2qk2k4%P4Jp4N2P8ML4l6q5
23414a089O5N4o9J0M7l7j4j4p8oL6o8o0Qj0N8R4n2p7L8M4J3j8n1K8R7K1n4n1n3j6O7L1p1j4
23407a191J13P7m2k7N3J9o9q7k9L3K3J4R2R7k4p6l6j2j5n2n8M5P7k9oR9K5o3l6l6l2J2K5O
23401a110l5LO9j8n0O2N2Oko7k2L0r7j19K0P3O6N9Ln2l5K6M0J6MJ4Q3Q1l6l2L0m2r1n9n1k8
23394a209J6N3N8L4Lo5p4O0Q6oLLk5L9J4r2n7K1N4N9l1p7J0L3j5KL3L1J5k8l4M1O5l6p8L9
23387a055P1m4k9L8o1r7OJ6J3N1l9j05jO5O0R0L7q6n4O9L7m9j9QqJ6J2k8n2n5J4Q1J8m7k8
23380a155nJ6jk9RKj3M0J1mQ2lj13QN3k4J2Ln1L9P9j7m0J2L4J9NOLj0n3r1k5O8P6M5MrKo6
23372a081r5M5J06l3r2NM3K7L1n9j51l1J30J10Ko3m0M3O2Km1n2n2j0L6no6qP7Q2L8k8k9K7
23366a070k0r6o3k2KO0P5L8L6M9k1j36j23J8Q4K1l8MO1lp4K1Q9j5rJ28P5o3n7l9n5l3LM4M8
23359a081Kj0KL3P1%j16q0K0L1K4L1j0oO5K4n6k3K3M6O1k1p1qk3n4N4Q6n3r5kL6M5O7Kp6l5
23352a097K9k7j18l9J05J7j32l8J13R4Prj1l6L8P2l4QQ1n1m4L3m2K2O3r9l3J28Jr9pO4P6L5
23346i30q5j46m8M8L2N3P9n5j32J4R6lr2o4K4M0J7Q2Q5o0r9pK0%%j6l0%L9K0j7j4L2P2J6o7
23339a096l7L4N8M5l7j02p5l9LL3J5L0N0K8K1nj7N8M7n8q1o1j7L8%J5Q4Pn7J9M8j0o0l4J3
23332a140Ppm7n6N4Q5jMPk8oj8l9L9R1M8K5O4K6j14q1R3K4j39m1N6l7k2P2K0m1k8m7m9L0Q2
23325a114N2km4l4K3J7n3l8L0K0lM4K9n1k2N1%l9L0K1n5l5lk1L7Q7kp5n1l1J4R4J11N8Rj6
23318i62m8o4j8M4N0Jl2plm8n6j0L5K9nNK2L%Jlj6p0l8R3R7qj7Jm3o4p2o1J1M6J6L4N2K4L4
23311a047M5l0q2J6Q0j4n1k0o6l9O2L7j5j8l8mO5L2n9l1J01N3j11n4M9j7l6k2m7L3N9k6J0
23304a185M6l1k1J4m2k2R0J15K9n4p5l4J8J0j9J2N0K8qk2k3J0O0M7j0n8o9m3n4k0J27Q7r8
23298a145m3M8j7RM2l1l7J5M3J8o3n1J5jN4J26Lp7rl2k8P2N3J8L2p4j54p9J3R7J26Op2oJ2
23291a117l1k2pOK2J5%j8J1P0j5j34n4O1O0L3L1Oo6q5l6pM4Q9L6J5M0j2n0k1k8m9J5P1j8n7
23284a202O7P1n1l8K6Kk0j6j4L8Q1Qo6j8po2qK8k4K6L6p8m0O0M1M2M3J2Qn9o5P7Q5j9%J0q1
23277a107r2J4P2M8Pl4n7m1k0J2Pm4J5J08j3j20mQ1M1rj5L3k1j01L7R2n8mJ05j5n0M5L5MR
23271a040k0l5m6m7L9N7p3r1J3K7j8m9jJ25J21J0n9q4J0J07oj11k9O6M0n4o0PL4N0K4m9k6
23264a168M6M6J8rj5lkPQol1r2o5Q3J27M2mnLK3M1M1j6q7q7n1LP3M3n3l0L3JlK6NJ6K4m6o3
23257a127k7MO2L3o0k8Ml7l%n5K1P2l9m9M8K3k3M7P3pm7j4Pj2j0K4M3L7J7l3p4j7P3M1o0n7
23250a150K4M6kk3k8o3k5M6jK5J29J4j15J2Q9m6r9J8M8n9o8J0L9O8N5k2j9J7Kmj1k2%J6Lk0
23243a116j9RK3J0j1LK9j5k0N0J5l1J9Ko4n4nK5j6l8N9O8m7l3J7l0k4%j3O2P4n0m1O4M3or
23236a070l9q1o5K8J12Q9Rj6j6m8l4M7N7k5m4Qnp8p3J3M3M5N9j4p0J3L0l7LJ1m3L1Q1J2j4
23229a081j9m2j3L2J1n1k7O4K7l8J1J1m0k2%L1O8K6jL4Rk4k5q0n7O6L1l8M1L6l5nk0l8M5J0
23222a103j09o0N0O2M1Rm8n6kN8Q6L4n3m8j2m0k8M1Q3J14R3l4r1L6Q1p0j29k4J6KL2Ml7K3
23215a079O6j3p7qO3J9j3K1J1j1k1o2n6rk6l1L1N7J4j8k1j0L4M6jJ2K8l3k9L6K1nj2o1l5Q7
23209a085P1p9p5L4J9oK9j4m9j4l9l0O4K0n4J6J7k3J00J41k9j14m6L7O7j5p7J8P4k0p5l5O0
23202a112J26K1j08p2mJ3L3N0N3pp1m1k2l2K8L8l1nJ01Q1n2o8k8r4n8P4L0k4M8L3k4nk2m5
23196a196K1P4N1L7L4l4j18o2P7M5o8j3J6p6k6N6j0k2O2R7L5o5m0L9K2J3Lo7n3j5k5O3J03
23189a042n1j15K0P5jj8K0M6N2l1r4L3R9k4m4K0%J6Mq3l4P4L7NK9m5j31n9P4R2Qm8k0J9Nj0
23182a122J3J5j8m2j6N3O5j4m2lPK4M6l8j38m5J23J05j5n3q4q4O0J29J7j9L0ll2ol0m3J1K3
23176a126kK3K8k0NP2O0J9k1q6j03j4Q0O2j5m9n9l2L4M7J6j8n9l9L4N6J2k1PJ2m8k9L6j1l1
23169a180M8J7o4KN5J3N7R0j8n8j7l8m0NJ7Ll2p6p2kP0M8kK1J0m2j8M1N0L0On0o0R6J45r1
23162a036j39M7Oo6J3JJ5R4O0J6j8p0j4L2KJ0qm9j7mo4l8R3R1m2m3L7L3J0j2l8j5Pk4l0M6
23155a114P1j0j1J3o5L0J73k3j83m7J9mM2L9pl1p1n7J1L9L6K2J5Rj9QP6J9o5J2O1k3l0J5j8
23149a068k1K3J9J7J6o4r6lN4L0J2mJ0J4n4m0N8O3Lp4j26k2R1J2n4nJoN2N4k5m7KK3L4L8j4
23142a097k0Ol6j0L7j2mQl0M5N8n6m7ok9MM6L0l1m6N2P6l8o9K5O5J5k6k8k6lL2L4K3K2J8n3
23135a071r9K4J02rq2o6nR2O0k5j2n2p1L2K6k7L9M2j8J1K5j8j1J9PM1J11K9r1n7k0pN5On9
23128a079pok3M4M0j6L7O6m2n7K5m9q2M4Mo8N4P7n5o0N3O7m9o5L2J1m7J4M2j9rK2m3m0P0K2
23121a092r1k6K3j2L7K8l8O4J40Lp1k6o1n6L6J7o9n3M2P8m0j20L4J53L0p6L8J38%j09PJ4j12
23115a170n6L8K1L4K7j5J6N3L9ko8q4j5M8M4K7K2rqK9k2m9J5k2m5Q8R2o4r5j6K6N8R3J4j22
23108a078q8K3Ql8m0k5L3N7pm3pK7N2R2P3j0j4Ro2q9m7n7m1K4L9M0L3M8J16O8n1k4Ko0m7n2
23101a136r0J3J10N5Q%m7m6K0J5k7M1O5p4j12MK9j7K0L8k7K4J54O4q8k5k0j15jQ0q7j05P3
23095a204R1j0j0M6K7n7o8QLn7nQ6N9k7k8J5K2M9P4K0l5m5l6QL1k6o9k2O8O9jj3m6r7NQ0k9
23088a124l8O6J4m7J7m5j25M9J37m7o3Q1J2q0J1M6l1n9lR0J11K4l5LM1k4j08m3M9Qj9K8K6
23081a078KK9O0Jq7n4k2l9L8N5n2l0N6K6J8N3nq1m3M2L4j9rj2k3N0M5m6qM5MJ0J5n2r6k8J02
23074a099O8p8l6P5O2Rn9q4j2K0J5L8j2q9j9R2L8n6k6ll8j3M7M0J2L6P3M9l0p8m2J0J5K1K8
23068a026Qmk8l5J0Ro1p7j8K3p%O7L5l7K9Q1po8k6j3n0nR4R5J4k8n5q1l3J4k1J7R7Po6K4M2
23060a080NJ9m6q2M1R5Km8k3J3M0J2l9m8m2MM9j8oQ8j4p0O5L2n7L0M6l0k1L5N9%o8m9k2k8
23053a156l7j5O9P7k6m9LK8K2j7j7M1J2o8m1J4nj0L6M5k0o9j6N1K9oK4L3j8k2K5Qm2k0K2K2
23047a093Qok3kJ7k7o2o6o5K8J07L3jjo5KJ31P7qj9n6m9M9O8l9r3l1L9O2J3o2n4J1P0O5k0
23040a062m2Pj1k2j2k1K7K8o0m8J7J3J7J3OK9Ml1J9M6Rj9m4k0L8oj9P9L0p3J1N5MM3L2o1n2
23033a076l0n5NO8J7j6K4k6j03pR4Mr1m1M0K7rM4M9o7n8P0L9l6J2J8j3K5Qp2p8PQ9N2k5l3
23026a144m8k4O2M0lK4mk8K1M8M3Nm0k4RJ7J9On4r6mQ2J8k7k7m2K6N7l6o5KP0P2k6n3L2J9
23019a073l3J3L1pl7o7j7N4jjQ8J0q9J5R5j4r1J4P0l9n7ml5oO5L3j8j5K6L0j4Njp5k3O6J9
23011a083qO3N3n1n0J2k0j4K2o1j19m8K7N5N3O8O4Lk5l4pQ0K4q6j6Ro0j7K4JKJ9N7K6p0k5
23005a132N1l4p6PK8qk0ON7L6k1J2K9m0n5PJ9l6k4L9M0N2Q1K3qJ2n1p8k8l6k0O5M7n1o2j5
22998a184K2K7k6n4nL3N8N7m2p7M0P9n3j15K5J26K0l3P2L7j00n3M4J1j9Qj6m0J6P0N3J3m9
22991a055j00l7O3N6J1Pj1k8l2k3nl4j9R7N3p9K8J21j7q1l9KO6J6m8K9J3p8l6j4m5K9R1K4
22985a075j7L2L0jk3q8m7M7l2p1L0N6N2L7m8q5n1K1O8J2kN6J0o6k8Qj5L3R4J7l2K9J7k8rK1
22978a048Op3q1J6L9J9L1RJ1J9n3q1j9K9K3J2K6K7RMrl1l2j9KK1Pk8oK1j6K6J17M3l3L0nj30
22971a117j08K2J00O2j4OL3k4n9l7KM8L0l5l7kJqOQm7o0M9J14J3m8L3M6n8p3k3l7l5K2K6j6
22964a217j2K5J9rj3m1p4j9R9J36N3l2o1n2RO9O8K2n6p3K4O8j8o3M0R2l7q8LO%O1M1jj1k5
22957a067NOn0m3j4j1j6m3k2O0O9J3J4J7p6r2K9N3npnM0Q7J2k3J3k2j6L7j4n1L3O1k9n9k1
22950a137k0j8kk1l3MR1J24%r6l8NrNK2J5QJ5k0p2qQ0L8k7k9JN6M5l2m4kJk3l0j1J1K7J3k3
22943a134jL5Pj4j2k5j2NJ4M7J5n4k6J5j3PM0k7m3M8L2l7L1M7q3o3O9J1n7M9N7l0J4K6n2n
22936a119L6k9M3J28J6m7j2n2m1M2J6n4j2O6J5q8n4pp7o7N5O5J3M4M4j6oK3j8o3m1K0J6j3
22929a174O4J07J8k2j9o0l4J4opK1Rm7r6n1M2K7RP8N4l1J0L6k0j1j0o7j9O9M0jll0k4j2mN8
22922a092M2m3j6L2K7Mr4j05K0L9ON9M9n0n8K7K4m1lN9L9J4j4o1m0RJ2L1L9l5m4P5J18J9o7
22915a019m2J6j9p2j7M3Ol7j2J6j3j0M2Ko5j7L6J7K9N3J5l6l6nJ6J3j9m2j7jqK8L3j5J2M2
22908a083r%K6l3m4PK9L2om2j0ml5L1J25L7j59j83n4NL3Q0M9qKL9N7K1l8m0rK4M2Ql5j4M1
22901a118N4no2n9l1J3O8O2j3m4j2J7N6M7n3p7J1K7Lom8J1J12jr9K5L1n3L8L6r9k4R0pn8M5
22894a123N7l1oO4M0Lj7m4j7nj2M8M7k7l7l6m0L1Q3J6j01j16j4O6P7N1qoN7J6p2l4K8j6o3
22888a141k2N8N1j8k9j9k3lj7j6M9J3n8j3K9M7Q2K6o5m9J4Mo5q1QP7L4MM8L5l8m3jO8J14K
22881i38q9k3K0J7k1p6PR1L9j5k8K3O9j3l3k0q9j6K5j35q1J02M0l0K9L7L4O1Rn8j1Np0k4M9
22874a113m8p0O0O9mMK4nl2J3O2j0r4m9K9mq3mJ41K0j37J7J23mj1O3J1j3or5r0O3M1r4kJ25
22867a103J9n6ml2m5M3P0K7k1m9K8R2qp0K4M9k8QK8r4n9Q1J2k7O1j1n8O5O4l9m9k6J5N1k8
22861a070q6L7R4n0q6L9L9o6p6K5P9J2k1J7j8o1QP9M3p0q3L9P6J0LL%pp7k6R9K0m6K1m6m9
22854a195J09P1p1l1M6J4q0r5LJ4k1O7O4n4qO7%k0kj8K3K4p0o4P2J38J5j18n9K5K2L9K3n0
22847a120m3K7N2mp5l5M8K5qKm6m4O2Q0J4rj0j6n5p9NQ1O9%p4k8J9l2M2Q2p7o6O9K9kJ4j7
22840a120MK4J0M3M3k8n4JL6l1q6k1M4Jl9nnj9N9P0j6j9k3p2k4L1K4Ll9k2N4L6j0M4N5n2q3
22833a186k1j1K8R5N7Q%k4j6j9m0j4k0m7k2J1K0l5o8N5J19Jk1O5K3j9O6O3n2n0J2Kj3j3KJ1
22826a053m5n8j4j9J7N6j4k1%p7n7N8Q0M8Lm8o8o8k1K9J7N7J09K2n3k9m8n2L1O6K9qk2j4O
22819a161L6M2J3J0oj1L5k5q9L7O4p3j9J11Pj37p2K5M1P9N6m0j3K9l5l9k9n0L3Q5l0q7J0O1
22813a142nk4K3j4n7J6O6M5M4Qn8m2J4J9k5o1j7P0P0j4m6lj3n1J5P0k7j12n0O2J05K1o7lM7
22806a136k7j8M3L1O0K6j27q2N8J9pK2o7r4M2J17M2l8k0Oj1Kqm5k0J3O0J11L5m3j2j1kK7n8
22799a112r0K7P2Jk4K2N0Jl7Mpj04q5O0J08L5j3j0k0l6PO5Nq3j5Q3K9o4m7M4M4l2PQ8j3j39
22793a179o9K2RO2R2n6p8J02M1j36m1N8j7k2J6JQRj8rL5N0K3J9L0j5jQ3Qj02j9N3K4Jo1n1
22786a128M5j0n0O3M2l8Mm4j22k6K6l6K2Q7om6L3K3o3m3L4J8k7RJ9lO8P0r9j19O9R6m5m6K6
22779a197j3j8N8O3K4l2q9NR8j4q5pJ9K7M5oj9K9J8j1J1L5J7j2k9l4j2kj3jm8r7qN4J0%J6
22772a218N4N0o3n5J5m4J9J00l0mJ16l7j11L6M5k6j2LL3O1Np6o6M4R2Pk7mm8l9Ln1l2M0j6
22765a236mJ08O3m0n2j2N4J6o8kK2p0nJ12O1PJ2l5l9K6Pp7o0M7O8k7o6oO6J00K8o9j3N1k8
22759a061q3l1Kj1j1j6j9K5K1k7L0R1Lr9m6P7R0J6j6j3J0M2L1k9p9j9N1no4p3k2J08J12K4
22752i91j5j23j27N2N6j3M1Pm0L3L2j3K9J3m2K3O4ol8n1p3l7LNj1JQ5R4j9l2Nm5m8nQK4RK0
22745a125Q7K7p8l4k3o2L1Q7Nl1kK9M2jm8o1p7l0N2L7K4N4%k9J1m4l4J02O0q2m6L7K4QJ5J4
22738a061Lk6j8L2oo5rmm5K0L6k0lK2J4k1n1L6R6j4q7k8J6MPL0L7%o7k6Q9J1j20oR2jk8J5
22731a146PJ5K3qpJ1l4o8L3R7n6j46jR7N7M9L9l9n0M8M1n9JQ7mn1K7L5k5n4l7j6k6NN3K3l2
22723a111l4l0m1J0J00O0n1j5L6n3p4K2J0l9O2J08l5r7%M2N%pk2K6P0J1m7j9j6l7mmm3L4R1
22717a092j1l0N4Km3nl7k0L1m3n2L1L0L4P3M7j4l2J1K0k8m3m9%P7j6r0L3Q0M4L2o7q6M7N3
22710a059m2l0ql2%M3Ml5j7%mKK8J7m8m8RJ9L8N5J7k0m3l0M0O4K3j3k2nj0j6K2L4NJ3M4L1
22703i74j3m7m7k3k3l0lKj6K7Q1K8p2n6N5P9J5l9o9n3j4J0L2j1m0O6Q0l6j4N4j9o0lRj7k6
22696a167KM2rn5L2O1J2N1N6l4m9jJ1Lol4o6j6P1N3j1k2j4J0Qn9j03o3J1P6R0K3m4m4j4J4
22689a185J1J1Q6R4l1q2m4k1K0L8K6K3l8q5J0J03K2p3qL3m6n2j2k8J6N7OJ8N8k2p0OL9ONk4
22682a133o2j8L8N9K9p7p7N0M6j9K4L3KK1OjP0M8q5j02k0nl1l7J2R7M9o9j5O0k2p4l1J0L2
22675a192M5O6L8p4q6L4O4Nl6n6PR7M1m6kM1k0n9k4j9n4k4M9N2RK3M8ol3K9pq6L0J00l9p1
22668a156NK3R1J01l2o8j0j5p0r3J3J25L5o2LL3rK0K8n6o1J8k2p7K5Q5M1K6rl4L4M9k9l9K3
22662a064L4ok1l0o0kJ01M1j06q4L3J2m4J8M2j6pJ5pkj9m2L4P5rj7N5L4l1o0l2J3j2l0Jj9
22655a212J1R2K9l6L1N1j5n3k7K2J5l5l6L7R7L4p7q5k3nj4J4N3O1O9K4n0k7l2j06j7J04L8
22648a068j5J6lmJ3k5l9j4RM0K6k7k8Njq2j08N4J31j6o6rMP0N8o0pP3ql7K3J4l7j7M2mn9L0
22641a126O1k3j5%n3k5M8L8plnp0n9K0lj5N7M8J2K6m2q4K5P1j4k0K7L5O3N7K1L4m2j52n0N7
22634a108MJ3L9k2mM0m6j24n8Q3R3n5o8O1O3K2On1nN1m3o1QK0N2J3r0m4O1Q4K7q6r6kL4L0
22627a159%n6j6N1K4m0o3JP5L0k7K7M5o0q3L0M0j1L5K3l0jk0n2NRk1J5O5O4Jk9J3K0jj8k4
22620a138K8Mj17n0R5L5j1O8J9q2k7P9R6L0n7r3o6l1j8K1Q2O3l4o9j1N0O0K8k6n7k1L8M7J2
22614a053l0l4J0Rk6K1M8k5j9J8n5n5N2N0l7m8qKLK2J7L0P0Jr2n9%L0K5l3KP4no3RJ0l4QJ7
22606a148l1mN5N8L9k5r4n0N1P4j2p2J8O6k8m3j1o8l5Q9P3j3kRo2p4M2Q4l1o9L1M9l3n8j9
22600a244K7J7kO5O7k8oK1n4k9L2j1PR1N9l8o8m4m2k2O6O0p4n3R4M6q4m9K8K5l5o5K2P4j0
22593a157j6N2Jn9k4J1J7rl1J1Pl9J6P1L2l1j01q4J8L0LO9Q3J3K3L7n4l5Q2L8l9%j6m3mj6
22586a144rM3k7q5M1R2l6o5QK7J9j3k3M4K3m3MK5j6K2M6rl1k5n2k9N6N4k4l2K2M5mo8n8j3
22579a235M1R0K6r2q7kN3M3qLN4L2%OJ6L2Pm7p0p8J1J59Q5p3m3JPL9k5q7m0j6L6J17L9p1m0
22572a117j2j5J1k5n0L3O2J6km8n7O1J22L0o3n3j7m0j3O4J7p9n5kJ5Q0J06m1j38MP9oj3j2
22565a158nO5Pn3jk6l6Nk4L6J06Mn4JM%L5J5m8j1N6Lm5J0L4k8q3m5M3N8M6M0l2p5qJ8m1m0
22558a227L7R5N9n5o4O5N4n8pM3k0k3rl5J8P6J6m6J4O1q5j84k6Q2K3M2Q3J8j8K4M3k5q7k0
22552a136L1l8l8L2L3mm9m2M8N1k7jN1kl2Pqk2J7j4q4o5J3O7M4j3j6KK9N9J2j2L6Kp2m2M6
22545a137P2qp1j0M1pl6j8j3ML0%k9k5j9N2Q9l6r6JRn1%O3K0k4L2Q0M4K9Mm7jK8m0m3j7k6
22537a156J3L8K8K4k3k6M8K8o3r0l2J8kkJ3m4m5M3N6kj0N2P2k1o4L8P1m4m3O4j2j06jM2j7
22531a155Mj2o2LP8Q1O7k7j50q7N8O1K0J3j8l7k1Kpk4K9K3o3nP7J0k6K4M5K9R%J6N3lj10n7
22524a162M9M2J3j0k1QK5L2ln5NN3k3m9qpj4m1p9m6J5M7P9N7j3K2O7m3p7O3M4q0jQ4Jj8J3
22516a031p1r6J4L4m7k6L9K3L3O9J6m6l6nRK2M8L4m3q1l5M7P4k7q8RL8n4k1R6K5j29o5R1O8
22510a112k3n3o9J1J37M0j12J3J03m7o7M4K2jM7K6k9l8j8J7lp7o2L1L4OL6mp0j1N6M4L4Kr8
22503a191j45nJ33M9rR4O4n0l4l5p0j5M9O4L3k2mOp0o4L7M1j2PLk5QJl5K2P4O2K9n2k0J00
22496i82m1k00k3J00j7k9K6QN3O1n9p2j5p6n9Q1J08N6J2m4k7K7K4J6jl5k7qnJpj9L2Q6J8j7
22489a054L0n4j10K8N6l5LM2k6k2M8K6l9m4k3NQj1K9L2l7j4K7j9n0l7K9R2M5k0l6m6k6NK6
22483a172K3k1k4K2K4J1K5Km0pM4j8q2JJ00K6q5nQ9QoO0k9o0L0l7p6L9J2l9M1K5k8L1M0nm
22475a085j0l2k7kK1J6J2K6M2M6Rl8m4k6LK8K0j1l6l6j1K8N4j6r0k7O0Q8O8l1o5l4n7MQ3K5
22469a045J8L6k0RJ1q1n1K6Ll0o5q6pQ2O2j2l8k9k1RM7L3j2J5L3o4o1Q2O6k0%n1j10j1N7K6
22462a199L4O7L9p8j17J6N5l2J3N3jN8Q4m6m4O6J1o2lln8rNo8RJ35N4n1k1pk6j3l1k9M9O9
22455a081kk3K4K1p3r2Njm1M2M2j3P1N7j21j33M3J45P0k9m8o7m1L9K4mM6M2k0p8p9NK8J3O9
22448a160M8n4n3K6O6K0n0l7M0O6j1o6OM0j8k3oK2Q9M9m4kK6j8kom1j3k6n7K5O4Rk8n9l0L2
22441a176j3l4K8J7QK6m1l9N0K3nM2Ll9J3%l4K3K9JL1OJ5M9q5r6J04O0o4J5mp4j7m6p2N0J09
22434a137N1Ml6o4k5L5Q2J03Kj24l4O8k3p8m7j9K3J1K5J09M9n7l2j6l7jK0k2n2J9R0J5o2j0
22427a170J4m8m0N0P4M6N3j6j08J7J46j9j63n1K0k2L9J09N8Jm1o9l1J3K7K8l2q5l8M0O5J5
22421a118l6l1l0m8l7rK1M3M3K9om4NJ29J14o9j17OK9l2OM7QJ3L4m4o6Pjk7OJ6J9jk7J1K7
22414a130j2k2rJ0l6q0K8Q7NQN7K8Ll4p5n9k5L4O1j4k2N5Mo2J6L8l0OR8Q0k6n0L6kj05PJ33
22407i99K7o2k7m1p5k7L2L1J9J8ROk8q2k9N8L0k5k5J2P3P5Jm2j9nn0p6QR1M7m3n2mj3l5K8
22400a194P4L3qk0KK4l0n2J8L9L4L2l5n0J9L0Ol2n1J2J1o5j6P0L8l0k2N4N0m3l1k3r0PJ37
22393a102O3j7m0r7k4R3J9k4P7N6n0n7k6J5M1J7j2q3r4N0Q7%J7J3m4m2m9j6N6J9NO0Lq5p5
22387a246K1J36R3o9r7l3nL6N7k3r9m6M2K4l1J8R1K3n7J7L3q0p9j1qL7N1k7k8Mj1N9J18L7
22380a053LNn4PN4r7j10L3L4J3K7j2J6K0n5J0Q8j3o6KRPN8J4n5K9Q6j8o3l4k9J6K6n2m0O1
22373a133O7j5p0p4k7P4J09J5MO9%l8J3o5r2J0j2m0N0J7n6L5J01Rm8Jmn3J6L5j05p2J33J01
22367a045o4l6K2j4NM3Oj8jj7m5NP4Oq0j9Ql2L4M0p3m5P1M9m0l2L5K7l2pO5L7m5n6jL9Ln2
22359a185j1N2J4mL7Jl6Lj8n3J5M9k4l8M9N0o8q6L7P4QLPo8o5L8N0%J9K3j2PJ1n7m3Q3R5m1
22352a084o1L2k0q6K2O4j6oj8r7k9P8N6M2M6lrok4L5O7l7n1O1N0k3k1m7n7MK5M7L1q5r2L1
22345a181Q6O5Jm4j6qm6m0J6Rn6j1P2Ln1NL7O5O7m0q9L1R4l2q3L4L2o5k1M0ml8o3l9J09J47
22338a014k4r6m7o7k0J30J36%m4Nql6K2N6J3k8l0kJ8k7j03q9P2J48qp8L4L0n7l7pl4l8L0Q4
22332a116mr2jP2J3j6l7n1M8Q5k6o0J9J8m7nO9lq0l8J2N8P6J6%K9Qk6p8q0M1Q8k3p2lK1k5
22325a210j4L4k0q6nR8M3k7L7O4n6j14J2Q9J0m2l0k5j6j4J0M9lk1P2N8lJo6p0P5R4k3n8j5
22318a172K3J4m0m0J9M4K0j0qJ5rm2L3P4l6q1lJ2%M5O0J3m7n5J4N4ml8lJ0NJ0J3K9J4m0j8
22311a125J3n8p9M3J24M4m1LK7m4l2L1j1o3l4L0R8P4l9p2ON1km6OM9j5q0l3M0L2j3j9J8L6
22304a081rk6K4N8M5%l9J1N2m8j08J5Q6j1n7mRMjj3Kl6o4J1K6qlj8L1Q2k5o1M0K2q4m4J03
22297a119R7p4j01K8O2k5r7n4N1R1Q8M2m7n9j9oJ0j1l0M8N7n9q7QP0Nn5J0Km8O8N8q8JP1q2
22290a194r3lKM3Q3N2J9rj1RK1J5j7j4J1l2m8j1k4pL3j4qP8M4l1k0LK6lr9m7J29J29k5p3%
22283a086jp6m3M5M3L2K7o2q2O5J41J1r2l5km4l8J0K8j1l9Mjm2J8M9mkK5lk5QM4K0l2l8%L4
22276a154J6m6n6J1P9P3Rn8o2NL7pj6J2J3L2L4m3p6QP0Mo9l1K0P%J7Jk4j6JmJ3P0O9j6o7J
22268a143R3O3o0j30r9J0J14Q6j0j4j3l9J2K1n6l4M3J1n3%R9L4q4J5J28pj25l9M8jr1o1M7
22262a235P4L8j4m8JK5l2j9L3K4Mj3J6N4j9m9J6j8k5N1J3k7L1K0n1m7K1L5j4K0J11M1j09r6
22255a188%JL3R4Mq8l5j9m0K0P6O5Nm5qL3NJ1M0ql5Ok0n0Nk0p7J6Q6qo2k5j7%N1L6j5K3J10
22248a040R5k6p1k2l9k9M3lm5J4k5n2L1Qn5k5qK8Q6M6J2K5m6q9jO1L2pl2k4ll4p7oJ16R3J8
22241a051K5j1o2j8NK1O7qq3jK0m7l1rj8K7O9K9l9m9RK3kL6J9p4l4L1m7n7O2Q6mn8lN2Kj7
22234a140L8Lm6L6P3k8q0%P1L4l7l6qn0o7N2J24K9l9k0l7k1M7Lq2l3L4%NN8L4rj6m1l0K6M2
22227a111Jn6l1N5L5m1k1J1j3MJ0n6l1M7j3n6K7J8m2jM1K7K1K2Lj1Jj7l9K7O2l2m3N8M4l4
22220a134j3jNO9L8m4m4p2o9N6Q7mj4J2n2n1O3L1p4RP7K1J4%k5Rpm6j1Kl1m9m6J3Q4L2m7J5
22212a197P3j0m6J4K1K2L2k6rO3ro4Kk7q4mL3l0pM4k2k6N7Mm9N1N1j8N2O9o0q1M4O7m2n1K7
22205a136K4J9K0l6m3oj3j5J8M8K1l7qK9j5J6M2l5J3Q2l3o2L1Ln0m2l2j8n1m4O4N4k4M0O9
22199a107k5n8j6L7M6k9m6mm5lJ29Q5l2n0l2K0L2m0l4%l8m2j6PQ5J29L3o0l5Oj1k3NJ8j1r
22192a134J6k2j1R4L1j18o3Qk8N2J16l3j21JN1m6p5JO6Q9L2o5m8K5lqO6L2p6n4N3N7n6q3M0
22185a214J00Nm6L5O6m1q3j1NJ3O5J4l1L3J0n6j4onN7%p2kJ3j6L7M7J3j1l1KKl9J2J8m5J5
22178a161O4j3k6M2L0n8o6K7N4mLM2Lk3J4J3k7l9m6pP1K8j00p2O9P9k3m2K7N3M9M6j2l9J6
22171a028qn6jJ0l2k5k2J4N2k4p0l3rN1N2m7o4j6L1P3K1j1J9k0k4M0L4Kn1q1J1N9j3j8L4p
22164a157p9m1K8M0P0J0j27o8O0M0Ml1o9j8M8P8P6L9J2j1k4PK8N6O3n2j31n7J3L1K1j7J2O3
22158a083J2m6jO5L2n7l5J3p1r5M5P8l8o1K7N1j7l9K3M8Jj4L6K0p1n1M6L8j5k7lO2O9ro3q1
22151a211k8P8N0l1J2L7j8j2Ll5l1NOl2o5j2R6Q8J3J4J2m5n1%M6M0j7j7M7L0l7m0l2m6m0j8
22144a241L0M9j7k9K4j0k9N4M7l8K1Q3o4j04J00J02p4j7P5j5n2JJ8J2N1P9k7j20j4Q6kj23
22138a144j04J1M7j0m5l2KK7L6N6M9j6q2p2PO5R4Q7k9j04rK8k2L5N8k9NQ0l9j12L4Q5l2n6
22131a131MKj4K5L3l4n8l3l7K7J03J5p7m1jPnJ3O1qp1N4R3kJ4Lr1k6N8l4p2P0J61M6j04j21
22124a171l4P1N9o8m9N2j4m9M2L8J7N1j0p0m0l2kM8K3pj2j3N5R0No3q7p2J1L6L2P0j1p2O5
22118a111P7q6n9O4J6o6m9j6L1Q9N5k5j9Nm4o8OP7O1J7J3J8n2j44r2M7P7J8l0l8rJ2J2K4L2
22111a157J2j8l8k3M1P1J5jO0O3k1j18j25L2J42K2q4rM5j1k6Kj2K2P1J2l5oj9m5m0pN3J6o3
22104a179l1QlJ3J5j5j0J2oJ1P6L0n3kJ7l0ML5Ll2m2J2R2P1l9q3j1Oo0k6M8Kn3j0M1N8O8K8
22097a035l4l8j9j9j2k3n5l0J5oJ5O8l5j01N9J14Oj6k7m1N7J19P4J5m2r5j05k2O3K3ML3m6
22091a136p2nl9l3L0j5J6J20R7M3j8p0QM6j0j7l9n0Kl8r4j6M5K8M7M1k6qN7J1o6n3J9N7J4
22084a124k3j4l5kN5j7m6N3N4j5k8n2k5N4L3l5m0k0k4k2J9K7rM9R1k5p0L9P9Jq3p8L0Q8Kn6
22077a169kK5pk7k6%%m0rM0J5K8N9L1J5l2j03m4O2Q4N1k4n4OJ5rjpRL7L0Qo3r2J1M3J2O4L6
22070a028p5q8n8J5R3K0l1O9P3l2m6l3j5P2N8r6p9R3Q5m3n4j0QLk6j2Rj4olk3j2j9j1J0j8
22063a224J8N5k8k0M6n7q2Q6J16J2L0L9q5r4P2J01l4n2J1n7r3L2P5LmJ2QL2K5l1j5M6j2o5
22056a134L2L9o6n0k3m5K5Q9N1J3J2K3l5j23n5J00J03k9j25o7P8P4m0l1J9J4L9K9kK3ln1m7
22050a163n0OM8rJ0N7pm3lK1%n6n8J1L4kK5Q5L7qL8Lo1k6k8l6L3M8K1l1j04n4K6kM1J35O6
22043i96o8p8rj3o3KJ00M2k0L9K0p8l8N2K6k3j8k8m2rM7L7n8q1RL1mK3M1M6M5m7o7O1M2q3
22036a160j6Q6J5n2j0K7j7l7O1J24L0p0q3m4kjK6N0m3o2O8M7o6jL9o1l7Q6M1n2J9N3m5l4M8
22029a073J8j3rm5k8J5l3k3P3L4n8j2J4n6m9L8M8k%Lm5j3P7N1k6n3n3j2M5O8L4l3JM4m5l2
22022a150O9K4j9j6m3J6K4o3j6Qo2j8M1L8M4k8p0%J4K0L9o3r5L9P8J7K4J8l0j2J7K7N7J1n4
22016a114l3l9l3N0N1RJ6j0k1J0l4o4J7N0j3l0pj3j0J0J6K8K9J6M7N5n7j24k6Om8K6J01M6
22009a093J4J3RJ3m0p1PL4j3j7j8j6K3mo7j4N7M7M2K5j9j7k5l7Qkm0J0M3J8N8O6k2n6n7m7
22002a188M6L5r2l6P5K3J0L8j8j3j2o3J7L5q3qP3m0k0N5l5l6N1J0l0L1P0J1j0P6L7j34q2N9
21996a148k2q4J9L9%M5N2l8o7k5j4L8R9J2m9L3M6nl5n9KK1q1n1O8P3L6j8m0M6P8j3p7m0L7
21989a122M5ok9j9L6N4l3p7j9N0L1p3m7L6l1JJ11Oo3j2l8k3l8j31k0J35O8J0P3R2Jr3kJ32
21983i95M4q3o5n3m1Rk1m6M3P9K2J2j4p6l4M8L2oK2O0J0p4l3L1m0n2N9O2m4p2k8J0O1N8k6
21976a141l4J0j2NK1j9Pjk2R4N4j37l6J24K2m2j5p0m8M7L7OK8J2j2NNm0m0K7O6L1l6o0K1O0
21969a083o3j02K5M6j9K4L9m0k4M2K0J6L4k0n5k4NKOL8L4%j1j7oj0o0JJ01M9%mn6k1L9JJ4
21962a079J7q0n7N6N5k5q4l2Q4N0m9k1Pk9l0J6P0Q2L4k5l5J3J0o1m7M4N1k2p0l3N3P5qj11
21955a181j04nO1P1Pq7n2L5jm5J8N8Mj7K1nm9j1L4L8K6J7O3M0q7o8M1J9j3j6m7oL5%lK0lk8
21948a220JN3L9j9m4j1M8L4k6%P3R1K6q1r8k8K1K0j6LO1%n7K2M0l4m3%K8K5j1%M4jn6nK1j9
21941a119k3k7m6k6nLJ5J2JJ6K8lk3J0J3J1L1k6o4L6O7j5k6k1n2j1L4J7K8L8QLj3l4L%l5K8
21934a167L5p2k1P3j0k4P2K0p4m3J6M5M4l3p3K7N7l9j5M0l9j8P6%q5qQ0O1k1m8M4J08l4j66
21927a192qJ15k1m4M8l1o1N8O1n1p2J1O9J4m5J5N7l2q9j8M2L7Nm2m2J3J8m7k4R1P3l1j2Qk3
21920a150L2M3p0n3Q4P0l2j3j1o4N6J31o8j20L7ql6J22N6j37p4N5N3Qn6q3J5J07K9q7m6M2
21914a168K5k2m3k8M1M3n8m7Q9R5k0o3o3l4K4j5l5N9K8m5N1N0n7K1Q1k1j4N1Nj9k5n1J2O0
21908a093j4n6k6j1j9j2M3P3mp1k0O8P2k4p8oM7J8L0K7q5j07M0R3pl0L5J6m8l1L4M3m1j01
21901a245k7P9N6k9l1K0L7J1k0kN1L2o3q3J1O7K3j1j1k7j2L1J5k0N%j6O7Q9l8p2Mqn6l3K6
21894a180L5k7k5N0K6m6pL8k8n7M3P6m2j26o7Q2J44J6o9L4N2n2m2J0K1Q0L4j08m5Q7N1k0l7
21888a099k1j7n1nL2l2K5P5p8q9M9K7QP5L8j5k7p2m5K5MJ2O7J9m3j7RK1K9l3m3P7O2q0n2L4
21881a131Kl7l7ML5k0J3J11Pj15nJ01K9o4l8K5On9k8Q1P2l2m7pJ2J8l3p0k4rjN0M8K6K4l0
21874a123n2QL1J0L5P3L1l1n1q4r1kP3Q9N8m9q1K4M9oj3k0jK7p1j15K9O5j9M5R8RKK7m0l1
21867a097Km8MR4K5l7lrk2l6r5m7J00Q5n9n7M0L3RL0ll9k5j4N0Q7l5r0KJ5qM4L3m0l5K5L6
21860a085ml9n1k8N3O6p6j35M2J15k4k4j2j30J9K25O2k4J65J93o2k93j14J70K6q6K8j73l44
21855a540k7K36R0n9Q8J36j07l4K94K47J4j53k13L3J68l5l7K5j24r9J7k4oj5j29k5J48M4o9
21849a156nk6n8O8P0p8n7Pp5r9N1J57P1j9Jj2k6K4j1o0J9R6R1J7r6q5L6N6Ql2q0j6R1J5p6
21842a189mL7K1M8K8KL7Ko1l5l3n0j0j6j2N8M8J9K4k7RJ01%j24r4n6k8mJ2P3R3M3J4k9o4m6
21835a213m6k3L7M8O2O7j3o9k7OK0P4O9n0n6K2n5p4P7M8q2k6qp2L3J11k4r9rQ0P8j1n2j4m0
21829a231n2K8M9J2OQRk2k1O6P9Ko2q8K0J16No7J0L2J4Ol8k7L3jo7JO2m1p9L3M0k2K5O7K7
21822a068J5M9J6n9l4L1K1l1p3n1J3RPQ4R0m3j05l3jk6qK4L1L0J1j3J0O8J3j01n0J8j0M4N9
21815a063n0o5j4M6Q2op2k9nL8O5J8K2rj18p0N7M1K6O6pj07p0L7Q7Po8pPm6M9J19j7r3jO2
21808a088K9j5j2QJ5k1r5p6K3M7N1L9p5r8L1O3ol2k9k2nQ%J5Q5R5K4j2q3j28J4J32M9m7n9
21801a175l5J0K4%j5q%OK0J6oj1k0k7LJ2j1%Jl6k9Ml6l1R7J19nl4O%K1K9m4o7J5N4J3j2k7
21794a179l8J9N1k5o4jN0L2PL5N6J6j8k3m9m7L3R3J8o1%L7j6j8nk1K9O8qp8l4Mk1K6P6l2j06
21787a194rN1po0JJ09O3p0n5L8M1J6J3k2m3k2j5J3L1m4j5J26M2j17%R1m1o1M9J9o5m4K1K6
21780a134l4j8P9K8r1o0K2N0J5m0OO0K4j3m5j5M4j0l6k7q2K8J50k0j04M3P0pl4k5J3kj8L5
21774a148j1q0L2R3MNN4J9m9j00n2L8J1l7mL4L9k3m8K3L2J2L7k1n2L6K6o8j4Q1M5j9k9k0j3
21767a167l3k7N9Q1rm6j7plK3N4L8k6k1M4K9l8q3r7j8R2N7o9j01k6L4K0L3O3Mk6M9L8n5l6
21760a187L1J4K0N3j8n8K2L4j3QK8j5q9r0J2O6M2N7N2m1r5k1K9pK4N2k5j7N4Rl7k9l7MRp6
21754a235k5R6M9m1o4l6M8M7kM3K0n8OO4Qj3Rj1k2K6J9o0k6M6k3q4j6O6N9rk1J2j2m2k2K2
21747a182L5k1l4K3Nm4l1J3M8%k8K6k4l7R0M4p1k9ML5Q8Qn0Jl7q9M2J43kj24k4M8k7n6K1O0
21740a176pl1M3L3l9j9K1mk3m5j02n1R4Q9jJ2J0k3M8Q3l1q7QO0L4K9k7p6J2M0m6m3k7l5L5
21733a242M5k1%M1L7Ln8l1K4nJ5J6n3L0J13j3o7JLJ1K5m6l3R8N7r6n0L7J9Q1O9r3j00pk4l0
21726a244M0O8L7jl1j2N9K5q1l6O7Q5N9n2j47n4O1M6jm%l3m7Mln7oP3N2lk3k0k5k0K4L1j1
21719a180J3P8O9j2q0n1K1K0j6m7n9KP1O6M2Nm9n1j7j6j6NJ0L7R5M2o0k6J5m2l4J5j9OJ05
21712a058K8j26l7J07Qj10n5o%K9po2QR8P0ql0PL5nn6m5jM2M5j9m4M2O1k7l0J0j3JJ8m4m7
21705a221N7J03Jj09n7N2K5n1j6N8L4n1m3L4K5k5J3L3n2l7Q2M4n9n5j9M4O4k6m0Pk6nP6L9
21699a101m8m0Pk9p1kO0K2j8k2L8R3j6j11NO4LM4K7j05n2M8k3OJ03j2q4Ok9n6P5J13M8jp6
21692a134p7rk2PJ30P9o3k0J3r3m6J07R8Kn1l0M2L9o5j44n9R1M1o6L3R5Jl1k3k5K0L6K1L1
21686a072or4j10k4O7Q0M5M4Q0O8m6j57r9L5L2k6PJ2k8j2j2n1k5L2K3K7R2N9n6m4Kp1n4J02
21679a180J21Nn1m5rL0J3k4LL4l0m6N5L6m7K9Q0L0Rq2j44j7P2L2K3Rp4p1Kk2j3P4K6jJ02N0
21672a021o8j1M6k0q3l5K5JJ3M7J1L2N4n6j12j5O7J2m9OJ6m6L1R2k7p7QJ3k9j1K6K0n1r7l
21665a291P9Oo1l4KL2L8J8J0k0n0j0N1O6K8QK0k0n0k5k3J8N8J5j6l8l0N1L6nL9j2r0o3m5j
21659a309P0N3J6J2lj8k4LO2O0KOL2k5n5l8n9lN8k6k1N6l0o4N4M1o9p9k1M4Q9P2K8k2q5m3
21652a236O2L2rRm0l3O1M1m7l0L5nl9L4Ln0M9L3l6K4j2rR8oj09m0l3J6Q8Kk8J0n3n4K9O7O1
21645a115m9j27K5J47M8k6L5K6j11j19J9M4L5M4q5j07O2O3k0N5Q9k2r3j8Q6P4j5o8l9j0n2
21639a224m2N6N8k6o2l7Qk4p6K3J15N5J3%l2j2k1l0K9J6jO1K7n1pK5l5j1N5jrO3k6r6J0L0
21632a179LN0Jp6kR7M2o5n2k6k2O7N6p1m8Kk4PJ6j5j0j7K9P2l2n2Q6N3p3j8M4j7j0M8%n6p
21625a199N6M0k2m3J7N3MrKo6p6J4N0M8K1o4l2Q3L7n0L7Q2l0n9j4l7K9Q7m7m5Q7l7j21M9L9
21618a116q8MQ4Pj5j0m6j0L3%rl3r2l5O2P2O2J6n4m6k2m3RJ10P4m2k8M5Oo4m6K9N8j7o2M0
21611a167P6o7r6N9P6l7l1j4l7M2O2m4n4%L6Q4J1j11m2P9R3Q2Pj04r8k9L0N7l3j13l9L8M9
21605a235M6%l5nM7N3pl5KJ5Ln6r8K5R5mj6Kl2M8J06Ln7k4k3o9n8L8Q6L0j1%J2J3K6J1p0q5
21597a259J5L6mM2N9j3k2M1M5k8o2j0K6L9P7J7j00m3N8k7q2M5Q1l6m8rp5m2N8j9o6M6R6R1
21591a073N4n0l9M8jr2m8N6L5m5RP2Kp2q5n2M1O9k1n7PJ9j8J4L2j3rJ0j8j4M2Q1N9Nm4n8k
21584a156L8k4n4jJ7J1jl4RO1j9o9L2Q4K4ok9n8J0L4o6o4M4M7J7K9%l4k5j9k7l8QR1N0o1m0
21577a219N0M0k2j2K0RJ4Kn4l9j5l7L3Q5%j1R5Q4m1o9k6n7l1N7Rl0J8k0l1L1Nl2nM2P1J8k2
21570a090K1J1rK4Kk7j1j0QK5l4q1j5P9O7l2n3K4L0n1n0P0J06k3q2NJ4l2J7K2n0l4Oj0RJ6
21563a138m4j7O9L5k0K8K3j5J3m9q3Q4Q4q7m1Pq1QJ28M3o2o1QO0L4K5J7oL9L3m3m5q0q2N5
21556a161L4o3P5J02q6p4K6J4N2K4j17o8N0J0L5Q1n6r1L1j1o0L2K2m1jL8M5M9K3k3l7mR%L2
21549a109M1Nk2%N3J8q3p0NL5P1O2j6m7kJ5k5j6J3nK8O7J3o6j10m1N5k4p9NMNQ1L0p2n1J0
21542a222Lj9K3L0JL9k0j42j9J24K6j4N8L1J4O3L6j8o%qJ2j1m9l1l9n6mqn0L4R9Mp5o8l0O6
21535a226J08Rl9J4J6lk2o2J3J28R0Kk9q4q5M3O7o3m8L6l7m3N7K1qN9J6r8r7J5R3K4q4p2K3
21529a266R5P0k6q0l5M8Q7N1Plk9n1MJ8n2k9J8l5j5Q3P7k7p3rJ7n2m0K5K7K3M2N8K7j7J7N
21522a040o2oK3l7J7N2o7r3L0N9m4o3K0N0P1O6q2j69l8Q7J21Q3o6j00L0Pp7kL3L5Q4or6nN6
21515a129K2km5n1j2JN4J03%j00qQ5J2m7kJmM2j7j14J1J07o2q0J16J15om1l5K4J2j01p1N3
21508a169P7J8n9p1m2l0N2Q3m4n5M8J6mM5j5l9N2M5m3o3k8M2P5M0L7J6o2n3K1K2nl4p6m3K3
21502a223QJ1M9nl9J7J2j5L4L2m4j7O0k4q9M4N0p2OP0j3L3J02L6j8l1m1m0l4K3O2L4j3o3n2
21495a150LQJ5qm7L5Q6%k0Kl3m8j7N1M8n8p7j6QK9Ll8%N2R3K3j48q3J26J03kLkj2K0L8ln3
21488a069qL4l5n9j7j6jJ1j5L4J09K7j18j20l5NM8Q9N4Kk5l3J0pn3L8Q0l5l1M1Lj3qm5j7N7
21481a118O8Rl4k2p7j34k0P4K0J3N0Mj9M1K8n1k6K3j6jP8M6n2n7l1o0l7L9N9O2N1j6m7l4o
21474a193M3J0o8m2J0J1K0L6K1J4L7L0l1n7l3LN0M1l4p0l2M3O3l1n4N9P0j9j3rn5j2K6qLm
21467a175n2j9K1K4N3J9l6K8L9r2j09J7N0J5N6J7j03m0P4L8M6L6j19j10O3P4J2J2%J1L2j8
21461a136j7M1n5j69j0J62O9j2J7l8n7J1l5n3Q2P1m8L8R9q0j32M1J10L6m6n2M0N6m0n2j6l1
21455a206k5J1P0Q7l4j22kJ25O0l9j6M0K7p9j49k0J29N4q1m9P1R7J2n4l9j9l9n3K5Q8J5k9
21449a144J4J1j2k0l3kM7M7K3k7r5n8P3N2p4j9J05P1k0p9q2L1J10Pq9rO1j2p1n2o0k9Q6P8
21442a171j3J8Pp3J1N4m3j0L9L1R0Jj13M1Q9r4r6J9k6n8M4N0k8M4Q9o9r5P3Q5J6K9o1j48l
21436a271R0ok0K1RN2N2m3k3N2J6rL6J0l4J2J5p2n4K2j9n5J7N0k2n6NN2L5JjK2Nl5l0LJ4K5
21429a134M2K1j0k4o2m6L8j9r4K0N4k9L0N7j9J8M2k7j6Kk0L1N9J6jl3l7M3J2j15o9P0P6j3
21422a137p3m9J9N6M1LK4N1j4j3M3n9p6Q0M6o2J7M0m1l2jnK2L4pm2j1M4J8n6m1L7M1l1n3L2
21415a155R0J9l9mJ1j8m4n0j0Pk0oK9J7j7J1M1n8q1O1M1n1L4N6qOj4m0OQmL1N9L9j6l7n6q1
21408a243pQ2M6j3j2K0K3n4j13n9J6L8L7M4L5j8l3K1K6rJ0L6L1Ql0nL3k1n1mKk1pKk2j2O1
21401a163O1j7PM2k7k1M8kn3l3n3k6Q5O7n2o3M3Q2l2j03l5JK5O0J8J3K3k1K4K6p8k2N4m4p6
21394a242kJ4j1j2K5N1M0K5m3r7qN6j3k0M9J3l0M6P7L1K1k0o5ON3j0l5j3j0MJ4l9m9L8L4m9
21387a171l2k4n7M3R2o4j10O3J55N0o1k1L8n2r4M8R9JJ1P4K6l0l0o9j21m8R8J29K2q3q2k6
21381a226J0K1ql2M9J03J2o8n9k4%jOol1M0O5l1j4L5n3l9M9m3q6O2J08L5ll3LM8k5l5L5mj8
21374a158M3mm5N4R3l4j09j6R7Q2o7j25K9O9n5k8K8qJ9k1p8N5J07rl5k2J7Q8k8j50J9J22k6
21368a096o3L0J4o1j00o5J4N2P2N4l3m8K3M1K6M3L9k6p0n5k8K9R7O8k5q1p4l4ML6M7M0Qq1
21361a203q3M5P8Rm2m7K3N1j6k3mj4OK4J7Jrj6o3n4P5J38N8m3p1j0M6K9k3p9n3O0N3n4l5L2
21354a197jl5QO9L2o3j8O4J4J4M4j6j9rn7m2k1rJ7qM0J36K7j14l1P7K3o1m7PJ4k6m5pM5M0
21347a155k3n0j5K4N6N1k9l4P7O1r8j03O2P9m7m2Mj6M2P2j8l6l6q3k1O6M8L5J6m1j7J3n7l2
21341a247P1J7l1N6L1n5j5k5p1K6Q0Jj7j0k8M2Q6j2o5l7l7j7K1K7M3J6m7j4J3n1nO6n4r0P1
21334a261J03J3j3n0l9O1N1j6M4O5j2k4j2k6k3l1j1J3qJ5ko3J9N1m5OM4n0nN7k5j2P9K0q2
21327a169k0O8J7k1Pj4mL5l6o4Q4R7r5r3L8k0o4J5L4k1n2L3J20%n6O7L4p8n9l0mL3rl0M0Q4
21321a133L4m7n2M9P3m0l8N0qn8K5N2l2n9N3R6l6p8mj9l7L0O3Nn9l1K5jm4qO4L0n1J3N0m7
21314a170j2O5k7l2N7j2m2O2M7j2Jn1o8M5P0n7r9j2j5o2L2Q2nj1L9M7M6k1p0L2P5j9m5qj8
21307a168K3J00N9j1l2p0n5jJ6N1L0n7l6km3kP2K6m9rN9M5L0J3n7k3M9l6p2K1Pl0L1J9n5m1
21300a198oj8K8Q3on0O1N0o2o1o1o9j1J0N0J00L2m4m3k7JK1M2N3%NO6Op6l8L8N6K7K0k2r8
21293a141m4K5l1n3k9NO8L4k7j8m3J1J07K2n1PK1jk3n2k0K5L6M9L9rj8K1k7j04J4J27k2p8
21287a180P6J7j10M4J34j4q1n3k3K2jj9N0L9n2m3N1N9l5p0j4L5L8k8q7nJ10O5r6j19M1Q3m9
21280a215o5M4O6K3J5ll0KL5Oj2qmJ5L7M6mo8l9J5Mj1ql8n8J4R0K4o4k6L0J9rmMJ1M2J2o6
21273a178j1Q6N1k1m9n9k7M3P2m3j13L3O8o3k9L1OP0L2j19m6R5P8K1l8l4L7J1j9K6j0p1l8
21267a208M6R1J2o0J2L9l6m1j8k4MQk6J2M8J4K3J2p2l7P5N2m8o8NN2K0NK5lp1p1jpn7OO3L3
21259a191N1O2j8r2n0O5N9k6NL0j3j2j0JL6J1j7l1m3J9M5k2l3j9k9K2M6k8JQ7j3r4K0M7j8
21253a152Mj4n8k4j3J0L4l0n4kJ8M0L3j4L8R8lo9J2J0o7k7Pm4j8N8N1k2n4k3pJ8Q8Q4K7L3
21246a032Lr3p1L2L5oj2k7k1K6M3K9Qj0j4l7n8k5KrK6O9ln3L2K6m8K7O5j5l0m2n9M4O9o0n8
21239a247N9N1J2J2l2j2P7L2q1r8lQ8M2n8m7M4Q8K3o6j04q0K5M8j9M9O8l5K2P1l9o4k7nK1
21232a185k4m8Mnk4L0M2RM3L7l4OM6l5l4K9J7LpjM4L8k2m3J7N0o6j09M9Q4l7j8O9M1m8o5o
21225a153jk8K1K2n4k4J2n8m3N6Q9O0l2r0j3K9jK1K0J1P1P5qm3l5l1j8j0k1j4K0K4k9o6j1
21218a252M7J2jL4L0M4K1r9j01L5Q9L5k6k2Or%K6knL4j5j35r6Q3Q5l4kN5K2jpnK3M5K4l8n9
21211a159n4o2J7N5n6m6Q6O8lj1j2j0j4pK8L7M9M8pj9k4n8nMn8j6om9L4O8j2l9l4LN6J8j8
21204a208Mj6l3NL3N1L4l4k0L0m0n0P6O3l0ok0o0J5K4l0N8J24Rp1k3J8ql8LL5j7m0nm3p8J0
21197a278O5Kj2M1Jo1MR1M8m5o4l0J1M2N8O2Lo4k3Rm9m4J5J5j2j1JlJ4M1k0n5M0P7J5J6J1
21190a089m1j7L1k5o2J0O5L9pk9j1ro4l1J16J18p3j16M9O7n8l7L6l5p1M6J18M7k7m3k4J4K3
21183a090ol1n5n4rPJ8Q0O6n1o2M3N1oPK1nqK%j8n4k7K3n0q5N5J06J2k4n8p2K1M5%J3J5K2
21176a158N0Jm1m2q3n3O7Q2J7J9K8l3r3p4J4O4K6K0O3%o1nJ4L5R8J7p7j7L5Qk5j9K0%l0j8
21169a151m3oP0K9j1k3o6k8O0P0No1j1P5L0l2qJ1j4m5m3LK2j9j6K7mk5K0j0m0J1Oj2K9J1l6
21162a225J4J03N2q5n9M2L6L8L5o2o6N3M0q3r1j1MJ2P5O4l3o4j7j2n0j0J03P8j01q4J06N5
21156a143q8NP5QJ8L2j3j6n3j23p2M7N7pjN1M5J8K2M8O0jq6p7KK9pk3K8N5j5o8l5PN2N7j3
21149a125mK5p2o9M5K6kL5KKM9k0o4NJ8J5N5j5j09m3L6J3j3QM2J9m3m8qL0K3j7OJ1n7j4M2
21142a216k6NQ2l0r3K9K9p6kJ00L3n3n5PO4K5k1K4O0J5l6MK4r8j34J5P0l1l5P1O9k0kL3k6
21135a195k9Pl3j5O9O1J0mPL4Mn0j7j6q8j4J10N3m4m2k9NO2M1k0jJ8l1l9RJ0j5oOj5n5k2M0
21128a234Jj6M6Oo4LM3pk2l3l6L0P8N4kj2N2M6n6q6l4K3P2O7or5q5M8R5K3J4Pm6k9JjK2Kl5
21120a166j7nM8R5Mr0r1m6N5Q4pj3K5m5p3K8Q6Mr4l1J18R9p3j34j6N4j0k9M5N8K3J9j1o7q2
21114a255l9M9P6Jn0j8K3K1OK3J4k2k0j7qJ1j4mL5%j0J4k5j6P3M1n9j8M2j8m5J3K0jJJk3l9
21106a237J9R3P8K5k9j01p7M6L6j12p9R3Q4J5O4K3p8k9J3p0n4O3J2q9L6J30Nl9Np8q7N7O5
21100a197m3k0M5K6K6L8kOL5Mj5PL3L6j7n8m4k9j1rk2%lj4K2J7J2N5j1r8oO3j8k6K4l3m6M6
21093a227L8l9k4J1OK1L9L7L8nl4K4K3o3o1JN4R3K2j13j10J9P1j2n1K6N7l1r2mR5K4m1M4Q9
21086a075J0m6l4j3J9J4q3o1R1L4p9J7N9j3%K0j5k6L0Q1K7k9k2m6n7j5MJ8M1J1l7j5RpOK9
21079a153K4j6n7l0oRR9Q5o1m7N7M5j4n1m3KJk5%N6P4L6m0p9nO6j5j02l4M1j4m1K3J4lM6N
21072a153n2J4M1RK1Kj5J3m7q6M8J04Mk4n8j03J6J15M2k5l6k6J2P4J08Nj54j39M6J19qo4j7
21066a214j6L8O3n7l5P7Po9JO5J0n2j5k1p4OJ00O1j4k4N2Q4j5q5m6L5O8Jo6m2MN2P2k1j03
21059a173m2M0K8k6j3O5L4p9n0M4M2R%%pk8KM7Rm9l0M2P4Qn8p8r3n0K3k7o7M0P2OK6M4M3R3
21052a079K3r6l8Pl4J8N8j4l5J1K2J0nl0l9oK3k2m0L2L9k0%N0M8Qm4l1M4M3o9r3K9N9QK7L
21045a133l6J8Qm8j7K1L7K0j0L5L2l9pQp4m4M7J0o0n0K0P2j5j06j6M2n9n0P7R2M3M8Oj07q9
21038a324N4N7l4lL8j0k2J7K8Jj4K0K2%N2N4m7l0O2jo8jJ9KO3J1j10j9P9l0o4L6O5M3J4k5
21031a065k9k4j3j6q3n1R4P6n5m3M0M4Nkrm8j4Q0M8o2o1J8M8jl9ol7j41o6J19R1j7L5Q3L5
21024a066k8q6o8L0N6J5L1M2m1n6K4no5k1NOK2J4K3J0n8m7O4J09oq9kM8j4l7pJ6j0mQ3M7m9
21017a114pOk8Ok3n3L1L8rO8R2k7m5ko4l3Q7L6n3l4k9m3j1M8L6n4l8L7l0p7L2O9jNM1Om1o6
21010a244j0Q2K6l6L8j4r9K1M5m1K6J9q2j2M2J3P5O1m0j4K1k2j0l0r4k0P1J9qM2K2m5n5k5
21004a278PM9P1J9k9J8M3j9l6K2O5K4n7m7lj6rJk8j2PJ5K7n4o5P1Q8J7M7M9k3p2p2n3p6n8
20997a367M9P7L5K7%NP1L5o2k0O6lr9o9k6k7K6O9Mn3RP7M0j0J2%p9l8Q7O6k4J0O4Lr2o5K0
20990a182Lk6L6M5j9m3JO1mp9M4P3q5n3N7l7n1Q8M8j14r9M6J05P2L4k5p7o0k4J8O6K1n3j7
20983a230L1K9L4L6jo7p7%M9K0k4k4K2L1j1l0KO1N3Jj0n3l1R9M2p3K1P1J2Ok7p6p1k9M8P4
20976a092K2j8l8jO6M2m8q7nQ1j7j05kK7l8K2O7om1l1j5L2M9K6NoNj8l5M7O1l8k6Lo4k6L9
20969a163NJ9K5KP7N0q7j8Q1rn7j7j3l8p2j9Q8M3m8MN2J7k3m7j4M4L2oqnk8o2l3N1M7l2l9
20962a201LK3J7k5k1M8M6j3j4ql8mQ3P3ml6n7k7J7m9k6Q2qq1RNl6l5l4M6O0jQ7P4j14n4R8
20955a115mn3N8J7o1Jk8j04RJ19L9o6l6R0J03k5m6k4j12o5R1N2l1k7n4J5R1l6o5N5Rl0P4P9
20948a080L7J1j03j13L7O6j1J0L8J3L2K3q4j33j3O5j7J2J30nj60l1P4K1j9k0K8O6M5M3j5p6
20942a129mQp1j7Q7N6n0p2pJ8L6P4k4j23oP5noO9M4l5l7rl0mM4k7p8J6O9Ln5l1J8om7J8P8
20935a160K0l2kN0O0k1p5lJo3MM9k0jM5%j5l0j07q4L4M7M7J01J8p7j3RNN6L6K5L4nL5J3j03
20928a122k0O9m1m3P8M9m4k8J8jj4k7m3M6J14Jp8mPo0kQ4L4j4j3m4PM6p4p7K5l2m1N5Rm1K1
20921a200J6m8q2l5Q6O3n4oQ6N9K3LRK8l0q4o5j9L3M1J6M9N9Qj6l2k9PJ4J7J4m2n7q%m9n8
20914a283M0J05Ko8pJ4J3N9M1k2n7n2RK8j8k1j5k6K0L0j4L1N3n0m2Q9P2o7q0J7N0M5N8km8
20907a096J8qq3J1L3q1j8Q1Pm4K1R1M6q9j01j9mN2P9m1q3J3N9L2p%N4J3r6n6M7j0m7P0P4m0
20900a122m1mk1k3K7P2Mn2M7O0p0o7O0Q6l3p2K8K0n3l0j9J1O5Om2kJj5L3O0l1q6K0P6J2l7
20893a132n9mM8k1j9K4n9m4Q7N8o4q1RP3M7J6j0o9o0mk6l5N8J05N1ro1p1j3K3j8n3PO1pn8
20886a310k2K1P8N7m0k0L0K7J7n8l2O8k1l1R6J8j2J06N1m9p7q1RL2o0l4N8R0L6o0n1j2mP7
20880a103N5p7k8M8m0n4L6K5j1K7rp8KP2Nl3lK6J2n0j8N2j4j7P9L2m8k9l6j3O4M0n8p8J4P9
20873a129qq2j1j9q0M3J31J8l4Nj3j3L2L3Nj9l1j2J1j8k5O0Q7m8j22nR5O3Pm9q9LJ38J08l0
20866i98o3PRq5j10l1J2K5O2L0l2qJ5l9l8L3K0j8M3L9p6l2J02N1k5L3L0l4j2j7q3k3P8J7k2
20860a140P0L6q5j8P3ro1NKp3n9QL5L6K1L9N6m5o4P0Rj26k5L1j9R0J55K7o0q1o7M7Q4pm5l2
20853a122k6j1k8l9qJ2L2N0M4K4m3o7Oqm7K5Oq6j6Q0O2M1K8j8l6pPJ1L5M3km0l0k1j7J1Ll7
20845a189k2Jj6OL1K1M7Kp2RL6k6O6N8j02k7R3j4j02n0L2O2om7K4P3K5m5o5OQ4jj24k9P7j4
20839a198j6J09Q4nK2M3n6j23k8M8l5o9J5N8P0O9k6j12p2k3j1L4N1K1J4nm0j6J0k2m2j1K3
20832a239L6K3lK2Q5K8j21j02N3O7k4m0j8j6KK3K4K1K7K5k2o4JM9m8m2J19P1o9J6N4o6o6k8
20826a222m7J9Q4L8%J4J2qK4P9L1o3m6J4ol6j7kJ4N6N2kj2j8o7m9L0M5k5o5J4O0k1n1NM0N0
20819a076j8q4m7l7jJ02J3j18RR7j8l5L4rk2M7M3Mj3m5j0O6K1q7m2R2Q2j3oK9jm6o2k2K0O
20812a147k5n3m3M2O2l3l5Q2P1o3q6K0P9M2rm8r8m7R5M4j01j8R4L1m0m2KM3J8KJ3NK7L4l1
20805a113m2NpkL9k3p7RJ3p5k1N8L5Jl7j2Q4P2rkj7r6o7O1R0Km5j1K9M6M6K0o6j32m2N8K0
20798a208MN3J9m5l5oQRm3p3MN3L1Q8R4o2q3L6K4RN5j3q8m7%OJ2J4k4j9P3P2k9k9Kl1k4K5
20791a168M8J0n0l0J8J1L0K7o4n9M2np3J1N0JJ2M3L3LjJ0m2l2O6po5Q5P2q4l8j2r3j0O9j2
20784a204PJ05M0o1m4k9o1m5J7M5L7M1L8L6N2j6r4k2Rm1K4M2n9l7O2O5om3j0l7l3J10N6j22
20777a178m2K8m6kK7NM3j2p0%J5mL2K1QJ2l2l1pk6N3J21J6l7%k9m2m7n5N6R1k4kQ1Rp5o0k2
20770a225J2K3k4n1L8J04K8m7l8j4J2L7K6NJ3po4l7O7Q2K6kqj9o0p7m2m2K7J46L2r4K7K7n6
20763a175N2Qj35j5O4NM6J7m1O6Q2m7o3RK6j9n1l6l4k7K4O2M0j3j5J8qk8K7M4Qql2m4k6j7
20756a236rqj8M6J23P1l7o6k4M5N4k9q1j7M5Mm4l0l7l4M7O2jJ1O4L8o8j12K2J17K3m7k9l0
20750a185j1M2N6J4qK9nr7m2P4K8n6j4N0K8j5l3l2nml3J2P7P0K1o4q2J8L9%L1np9qM2l4k7
20743a208O4L7n6k8O3K6n6j8K2n0r4j9Q9R3nl8J4L4J8nm1l2K3N8M5lk5j6m3k8L3l2j09J1J41
20736a135P8n0p5m6j3Q4J13l2o5J3j6K6O8n8k5J03K1k8K8j7l4J5po3o4RP7K9q0j13k5Q4O2
20730a136k6l4KK2J8k3l6rKK9L8l1l0Q3Q6k4n1j6l2m4MK6J7Mn1n4K6J9l8jM6J0n2k7O6M8m8
20723a217k9Pl6QJ04O4l4o7m0J9M7j6q7k1J27Q2p3rP4m5m9Q8M4p6o3j1Jj2KN6M3l3k5K5LJ
20716a148K4j2l3j2K1P2M9j1j4p4j24JR7K5n0l5MNJ7N8J3r3r0kL7K3L2M6kj9M9L5o0k5O4p
20709a139q4k9k4o2KN5K4nrM5J05O1l5q7n2Oj6o6l1N3Q9M8K7M8K4k5m1k2L5O8K8m4n8nj0k5
20702a151M6K9l8K5K6p7l7L4ok6l6o1KO2Qn8l2M9M5k6QP6J0p2l8M7Pj28n0J53J06l6m6p1o7
20695a323O2Q7k0jO2n7j48l6N4P3R6Oo9K1J9q6rJ11O4j1n0p8m5K1N0J0k8J6K3k0K7K0p7j6
20689a252P3j1m7K5J9K4Q0Ko7L4J8r6rN3l4jL4m6%O7opM8RJ9L9o5l6R2l3j86o8P8O0n0j07
20682a347RJ15L9l7j1roO2M2m3jL5k9j1K2m8p7k6K7M2J6J7N4L4k1k2j0LN4M1l1l7nRK1Kj8
20675a145m3p9kR4L1n4k2M8P3mj00m1O3J7l4K1Nn7j2J7k9OO5J1k9pl9m4J3RL1O6k0l8K5k7
20668a231l4Q3J01Mo4l4L1J8j7k7k7Jj2l3L9O2j1k4J8K2l7p0J8O6m5p4K7K1l6L5P3k1m1J6
20661a203J8M0M7l2n3mj1l1j8j0JJ0PL1P7M1m5n0mM4P7k1j27KJ26K7m0j3l0ON9k4j06m6K5
20655a230Pk5J5L4j8jM7K9J6lk3Kl7q9J3J26P1m2m2K1j6p8k5M4P2M8k8k4Ql5lM6m7r1K2Q4
20648a152Jm6K1L0j0M5P5K0l2p7n9k3p2l9J13J17k2o4Kj2n2N4J15j7p7oRLro1j5P1K0k8J4
20641a163Ok7j3L7N9l5j00LN2k5m3L9J10L9q1n0K6N0L7m7m2P1J7r8o1J9Q0J03Pr1o0j2k1O
20635a208O7N8Km7n4mK2Mkk2k3K4J2l3k6PL7jq0l0O9M1QJ4k0J2M6o7j00K2K8k1J0NJ4M3KJ3
20627a178K5n9oQ3m3r3N5O6o4p3K6N1L2J7p0o9J05J03l9K1N3j14j28M3O5k7J5P7Ll9L1N4K0
20621a057OPOj7m5m9m2l5j3K6Om8MP6K9J1K9p6j36l1J0pO5P6j4nN9J7j5N4K6j06r8K4Q1N4
20614a128Q%k9j09m9Q1J5r5k5P3P4K2k3PN7qq5l9j1m2J0Q4K5q6l7J18J34Nj02p8L7M0n0k2
20608a228M0M9N7%l7K6j4p4J0Qp4MP2nk4J9J5K5K1o3r3j0M1J7RJ9j0KM8l2o7Q5P1n7N7J13
20601i80m9l1P6j9r8k8k5p5rL9l9n6K6K5l0J9J00L2l0L3p9j89N1J82J8m0n2o1M9Q0M3K6n7
20594a148m5O8J5j01m5M2J2rK4j2n2J2M7K3L7J6m9l2K1L9O5L3m6l5k1p4qR5L2k5K8J6o4o9
20588a210J1J7m9K1P8l5pR6j6p9K4L9j0j8l7o3j4O2L6J2N6nn6L9K6n0L1O8l4m9J4jn4n0j9
20581a226JK6M8J5l6KL4k7l2J0mM6O6l1mM8k0j5j4o5%K3k0K7J6l3J8Nk3P9R5j9k7km6lJ7r7
20574a168p9N0L8k9n2m5K9R6O1j3PO0m8j47MJ02k8l7O2k5j52r4L5Q7N2K3O2P2On1o1rM4j1
20567a159m3K9K8j1M0M3j8j0Ok4k7j0jJ2J7J8ol8pNn4j4P3J3n2LK8jJ6M8J7l0OM6ol7k3l5
20560a158k4Mj4l3m4j5M6K7n1o4rM2L7%KL4M4K0J0J4k1l7LK7M0L4%j0o8j43j4J31M9k6Kj0
20553a175pLm6m5K9M9j2k3P3P7n4m1O7pr2j7J4k1k1l0J9P1j1lP5l0o7P6P4j2j5m7o2K1N4j4
20546a150l7Qj0l3M3O1k5k1Mp2p7L1Q1L4m5o3J4K9k0JL7L0K6j0l4j3j6kK5k0m4J8O8N5k7m4
20539a198P9Q4m7k2L8n8r0pK2L0M2Jk5j0k6l2kj0KP6Q2K8k4j04j10k0L4O2M6LJ1k4n6J4Jk8
20533a238O5L2p7l9M5R3N4p1p7J6Ll5j7j9kO5N9J9L4j1r2n7KjPL0%o7m8jj7P0J44rn5Q3L9
20525a073j03p2L7P8L1k1j3j4p2q7j1N8N6N9O5j1m6J2j6o1ML2M1J03K5o5J3J0o8j2J6m4l9
20519a188lJ4K2jj1Nj2j6j6m0RN6j8m3L0K8k9n1j7O1N4j9pL8L0k2p7n9K4N7Mk8MJ1K5N2k4
20512a157q7l0k0l8M2J15O3n0n2L2K3j1lk1j7j3n6n3J6R2J00Rp1p3j0N9M8J7L8M0j1n6rN0
20506a094j7k9M4k4n6M8J6m7NLj3op2p1K1N1R5J13k5q8Kj9o7J2L7j5pOJ9O1M1m3r3o5j0JK3
20498a263R6R0l2o8L3M6o4n7O2P0j5k2J3k5o1j6ml2J1L7rqJ5j2kK7nj0Km6k4N0L5Qpl0J5L
20491a199m0P5J00p6q7N6N1l0j9J4l5o2K3M8KJ9J5k2L3N7m7j00j2O4No0j9RNK6mk6O8N7p5
20484a186k0R9K6l8j2m1l4M4L7k2k0L3M5j2l4j5k7PM5lj3k0l9P6P5q3J8Q5j34r2J21K5q1K
20478a188L0RQj7j9j1n6m3M1K0m5j4J2pOM1K5l5j7R1J30K3j20p7Q6M1q1j0L8k1j6J9Nl5m6
20471a233ML0%mJ3j4k6J2qqP4K9p8k1J3l6M3Q8j5l4K2L0O4M8r0j39l2N8P2M4K4Qk5kJ0o2l3
20464a174N8J2k2J8%k6k8l3PL8qk9K1N1J1KK1l0k9O8L7p9o7j4k6k1K5L3OK1J8m5l1M7L1j2
20457a149MKmK4om8K2O9mk2L5Mm7nJn0J6R0j1r2m7kL2J6l3K1L2l0M5O0j24j48M7J15J9k8j0
20450a206j4KK9Ok6l9j1N6M2%N3N9m4p2lJ7k5l9lN8P2Jj9J9l8r7qJ04N4j15j36M2J12J3j5
20443a171kn0k7P5O5l8m3J1nJ6Q3K6p8o3J1M8J8l2J2Q4K4o8n4l9m2M6O9m6j8P2k7m8N5l0j15
20437a281j1O9N0J2MJ3l1m3L2M8l3n8QL4k6l2N2P4j8o0J0J6m0K0M9m2%R1m0j23Mj2j03J1Q6
20430a270N5R1Rj25k2R6M4j8l3PM9Jk1L4K1m3m0ORk4m3j3K2L1K2j1QO8mp7M3O9o9o7J5ol8
20423a224j7M1N3j7lN1om6k6m0j9M7N6J9n2j12p2M0P7L2L1K9l3k8Jj3N5J07j5j09j6O4lk9
20416a177J4k2lP4j4o7J7pKJ12L1r5l3M0Ml1nOj6K8O7l3p3M8Q1Qqj6m9k7j6n2j3N4Pl1M4M6
20409a105m7m2K3J6K2O8Mj16q5J6J6L5Q5K8j5K1j4r6q3pL6M4M0Qk3k3m8m0N7Q4Rj5j2k8k3
20402a210j3j3nM1J14N2r3n0N0lk4Qm8m0N2L6k8k1j2n6n1K1L3K8P0K4o6j7J03R7n5r1N1O2
20396a054n7o5LM3L3k3j9N8P1o6j90o7Q5Lk5Q5L8m2K6K4m9j4j1q9j6J38R2o5q4m5o2kQ4J2
20389a250m8L6N7j9k8K6M6ql0N1Q2K5J2J5k1n1l9Rln9J6R7J6l3Olj5J0K7Qm8k6O5M1n2p0n7
20382a215k6L9N0%k3Jml3%P4J02K0r4n8J9k5j7M7J9Oj9q1mP1j3q5p0L1J19L0n3L3R1%q9k9
20375a186O5L9Lj8j02m4J15M7q3k8j8q6mN5l4L3J82O9j18j14k6N2Q5N0%o3q8jP2J8m8l2kk2
20369a232JN0Rj1L7K3kJ5l7r4n1OK8O3N1j8k0K3j3p1l3N1M1m0j8O5K1l2N9P3o5q8ORo4o6N5
20362a269J14kl6L1l4o0O4P3k4k0O5O9l7o6JJ3k2n7p7qP8J9n0lj1m9O6J23lm9J3J9l9l2N7
20355a143J7n3O4O1q9k3O4QJ2L3j2j9kk3n9l8K4N1K4l3n9k2rj2L9N9K5L3M5Nk9m5m0LMk4J5
20348a148M5ql5J1N0Kp6p0j2J9M4M0k4m9J9N2ml0K2O3K6m7l8O1P6m2j06m2Qj3J0M0l7r5j5
20341a303N7Rm0OO7P7K0o5j8P6Mn8n4q6J0J18J8m6J9L3kPN7j4j29l2P0Kj5k1n4J0K7k7J8L2
20334a227k3M5R3l2p1J6lk7J7jnL8K2k7l1N4P5r1j04J07Q4o1PJ5q9j2N5n9m7P2L9RM2k4k3
20328a167O5J2k9J4m6o1J6J2l1n0PR4K0m4K6j0m5M0J1n5J2J6p9j7J31O3m4K4Qo7L4P9n0j07
20321a218j9P3K3q2m5J4j0J4M6OoK8po2PO3l9p8JLJ3Q4K3l4N3J8j05nJ14Oq2j9L5K9Mk1l6
20314a211l1jOK6P2%j32q0N9Q8P5M9m2j11m0Q0L9q9p1K5L8MJ7O7M0rM6J0j31l9J34N5n4kN6
20307a057O6K7n8m5O0K0r4lP4r5j61jM6KJ5j0m6ML8k5q5j1J07R5Qk9oN3O3L9L8m9j52o3N8
20301a177O0O3Kj23p3M1j2p0pL9jlN2Pn0M7P3pN1O3r2r1K5Rl6m4n7kP2M4k4m5KO9M9k7k4N
20294a192j1QM7rq9k7R1N8l7k8RNol0k0M2M6k0n3j3O7L4o8J4Q4n9p9J9j9QN7k5j8J3m0j4J2
20286a243k0J3N4K6l8m1K3J5j1K1N0P6Qj16n5M2L0O8L5j11r9J7M6J8l1j6O9M6l1oOJ6O2k3
20280a100j00K7R3j0o7o1k6O0Q6K0l5j7L2Lp8k7P8Op6rkm8JK7L3Q3L2m8k4MK2K7k1PO8j4q0
20273a134%L7KJ3j0o7%Q3J4n9k5j2j8J6J7j7K9N4k9lQ2k8q1N0L5n8m5n2l1M6K9j3%M3O5m0
20266a107j10kK8k1R1J40l6j02qj4l9K0J0m9l5PK1K0Qj7l3NM9L4j3k6J2N0M1j3p7n0K4Mk6
20259a214MpoL5J4pPrK5P1mo1nNl3lL8Pl6l9l3J1M7j8k5M5k8q3M5O9j3J3J6o5o0L4R8O0j9
20252a124l7rJ8L7L8Mp0m6N6J6n5k9m3k6L2J7M7N8l0l9k3kP0Qn6J5j5o9j1M6Q1J0j02qJ17
20245a124O7K6J0q4q5L7N5k6n2l6J8M4l3l8L3ml4Qj0k5J6RJL7L6Okqj8k4k4k2m3k5O0N6k0
20238a218j2J6K1N5L5%J1j9l4Mj4l0jJ8M6J9o9o1K7L7l5n3J1Mm3J5P4P5L9n9r6l2L8R6M3p5
20231a167n4j4j3M4N5K6K4k5n3J4N3jl7J8J8p1n0N9N3l3m2J9L0j3m7n9%R2Q5J1j3L9L0j08
20225a130q1J11O6q7m3M2K8n9j24l2O9L9k9p6l9P1R0Qo4m1N8O0j0%rn0j9LLL9K5J3P8N2o2
20218a100n7j3l6J8P1jm4n6n2N3M4q1k1R5M4l3j5J1j9mM1k2p7m7k4M3J02O9N2Mr7o8J8j5n8
20211a275M7J24Mn2Kp1p2P8N1k6M4M5l2l0K9O4J2o3k8J4m7p2ON1L2mk8mN3P6Mj16j29j9N7
20204a275P3M7n3j11pJ08R8L4k2m4ON0l0j32m4J02J9q7L2M9p2K5J31j6r1PO5O3J3p0p1k5j6
20198a244J1O2M6k5l4N4Q4j0n8kOp3o0L6j5p5L7L5o1M5J21kn0QMj0K9J4m9j9J4OM6Mq7l3K2
20191a223J9N5K5l4j7j5j7RJ5K0L7Po1m5N5N9j5j3K1K2%l5k1J7j1RQ2K2n9m0m3n2pOK0M8Q
20184a152m9n6j9M5P1L2j9l2rLj1j2oQK6J5LK0K3j3k9K2O2K4j6Kqo4o8m2m2OP3O7L9j5r5n0
20177a266M6K2k2l8l0L3L4j2L4N0l4l8L5or4k9M4qL4Q7n6j21KO1N1N0J6JL5N9M5qr9j22RQ7
20170a148Kl3pj4K7M7j6k8k0l3%J0j2J3K5koj2mJ5j3k0PqJ8N4j6mR9K1r0k0L6L1mq5k5P6j
20162a140k0J3q5q3L2M2K5L3J2k5o5l2M6N9J5l3j6O1M9k2rL0j4n9J7O8k3m2N3L0m8k2J2j3
20156a154n5o3J3P3j0m8L7J9k0K7j5k2Q8N0n3m2k6mLk0RK0L6Q3J8l9J6j6q7j8O1j4r1k4K1
20149a247OO5N1m4MM6k6j6L2pk0RJ8J2m7q7jL9l1PQ5K5l3ML4Ok5rom0k1J8K4O0K6r4o6M6J2
20142a191j6M4L8KJ0j2n0l7KJ9L1K2p2j18j3O2O1O4jm2K6K8m9o1k0LnL8R1j3r1JL8M0M3p9
20135a207r8K0K4J0M0Ml9k7M1P0KK3O6l5q8m1j2J4J4JJ7kLM1Pl5jJ5jJm6o5Q1J36j6o6m1p9
20127a269%P9J2Kj5o5O0J21l1p8k7k2J0pp9l1N4M9M0K8j6L3Q9n9j31L3J2j18J2J02kk8J9M2
20121a181L2k2pM3lo0n9%O1M1%k7n1rL4M7P2Po6k5lJ6K7l5jM2m1j8K8n4j6Q7M2l8m5J6M3m4
20114a167m5O5K4m8K8L7p5j06m0L6P1L8J7L2L5M1Pr3j12j7N4N5Lk6J3J2l6j4L2N1M2l8q8%
20107a212N1k9m9N7P3l2n3%RM7O6j2l9j6l5l4MJ2m5p6N1J41J4q7m4j5NL5J6MM5J2p3MJ24J9
20100a062j01k6M1K8M5K4o0q7j1M6RrL0kn3KN4Km6j0K5J4n%J4Jn1q6o0PP1M6KO1L0j05m4P6
20093a190K8j1l1m1N1M8o1l7K8L0K9l4r2k2N6Om6M2J06Kl7L1k6q5j4J0k0oN0J04J4r4j7L4
20087a195LK8n7r9J16J46p5p0L2j7PN7l4o1%l0k0P1N9k1j9N1L9m9j2N9k2p3k7M7J06l7j56
20080a253J2O6m3K2Oj47n7Q4L1L7Q5Mk9J5nrJ7J6K8L2l8r3lR0j8r5J3K2p0k6P5O3k9l4N1O4
20073a116K1K7K4qNK3lj6oj7j6j8m9l4Qmm3jJ13O3j00n7O4J5m6l3j1k5p4n3M9Q7K7k8j8j3
20066a263kM1Lj9O4L8m7j4M%M7N8J4m5l8M3Mr5m8J1j0kK0K7M5L8jn9j13k6J20L6j21k2R6J9
20060a197l9k1k0j8j6ML7K8L3M3pj2O9P7j4o3l0Roo0m2K2J2K5P8k1j22l3M1ll3kK7jl8qN4
20052a247P3N0K4qm4l2J4L6lp4m8M2Km9N5Q1l3j9L6l0lR9K5p6n2l3n3j9P7J06M6K3j1m9j8
20046a112l0m9KmKN0Rp1r7j8P3ml1P3L7j8L2K6J4K2J4K2m4j09l4N2O6nq4j2N6K8L0n0j02M
20039a262Lk1Q7N2k2N0M2l6o0n0L5P5Kl7m8m0nm9n0P4P5m5n8K8Q5N9k4l3K0k3p0J3L6l5jN0
20032a183M4N6Jn8j3k1n8lK0j2l1k5N0Q8pn9k3PM0pp2JM3J0L9jn8J8N7M4M3k7l7K1k8m2Nm4
20025a222m3M3Lm9N9P9m3j3P2l9q4N2M5o1k7Pk0L5P5Oj4j6p5l5M1k1j7O6mo2NLPN0j4m4O2
20018a193J19K7q4l2K6o8m2N7l3o7K7K6QJ6J5L5rp9n1L9R5Oj47j04P0Q4j4k1K4L1N5M5m0n6
20011a235J5M7j8n4N6O4q2n4L9J0L2L0o2m7M3N6j9p7qN9j0q4m6K4L7K1nj0P8P9r6r3R1P1o1
20004a209k7Q6J05Nj02q6jJ5l4m6K0J10O2j03j07J2Oj9K2K9N7Q1J9K7P2k0r0lN4k0o0l2m7
19998a224n0K1L4m3k6J05J05m8q9NL2l1o3qM8K6K2N0J8k9k5nMJ6Rj9pPl4mN9J2oK6k1l0K0
19991a143J0m0p5o5m2j2P4P3l9m4K0K2K1M6N7K1m0m9k0pJ0K0PK4O7N4j6n9m0jpm3l8pK2K3
19984a216pN6J22J0p7m7m7%M5l1l4K2jL1N5k5l2Qj3J2O1K7l5k7J4Qj7OJ9j4l2k0k6l5k5k6
19977a291lM1K7JJ6J1MK9N4J7o9n9J9J7K4M8j7l5J0k9k4O2Qj12o2J6kO0J07pn0NoMJ9qkk0
19970a197n3k3K0O2L3n9k6L4k4KO7j2n1K4L0kK1L3ol1kJ6K4O6L2p7n1L2RjJ8k9p0l4%l8o9
19963a332j1Q3J07N3LlLJ0ql0l4o2l7M5Pk6L9Pj2M3l8r0M3P9j7n6p7q3oN1M6P9N5p5o4N9N1
19956a198lMJ5L2Qm9l7jJ3K6J2j4kK4L1J2j5m7n1J0M8J9Jk0rM5k7j03OO5j7k4J3j7l7K7R1
19949a169K9j21j26M3Q5l6mR4Pm6M2M8j9k8l0m0kL9Jk2L2M1J4J6K9M5K5l8p3o1l6l5J4J17
19942a165P1m9l5j8k0M9N2QPk1k3K6Nl7PM0Kj5l7r9n0R2Q9l5n0J9%m9k5NOj1l1L8J32P2o4
19935a114p4L4R1J8q1r9k9L7%l6L0Q0L9j5OO8k4j59l1J24J9n2mm5n6J9K3%J7L1K4k4o2J1Q8
19928a146K2q7n2M5J6n2j6K7j3m0QL1j2l0J2M9M8L2K4l1o3J7M3k9qO1Mp5n5j3J9P4N4n3m2
19922a231N1L4%K4lm2kM2J3o9r5L4J67P2j07o7P2L1n6lM0K0np5j08k6K6K3O6P7k7r0J0Q3J4
19915a107oL5Jm9j0L6k1q3n5k2J4N6OJ4J08L2o9K5Q3j7r8q7m0lj5m9j3M1L5L7J6m1MM4j9l4
19908a251JkQKk5L3O2m0n6N9L4p9rR9M5l3k5LJ3K7K7j3j9L7Pl8L2K2m6J1j7j01%N6m9m1O1
19901a205M8l1rM2K6L1K1m0J2N2q2r7K9mm5K0l0n3O3J1p0Q8J42J9j4k7n8k3J0L6J7n6j4O4
19894a127Pl5ol8m4J5nm0j4rL8J05K9m0M5M0p3J3J40j4j35k0K7lkn3l4N9J9n4%O0K3K7N7m5
19888a087j04J6L7p4n7L3Rk6L3M0k4k1j3PL6l3j3N9m5m5J05P6pok0j0Ml9m2Nlm9k9M3O3K0
19881a161l2k9QJ4K1L9J7NL5K0l9l1J3ml3pj2m6K8R7J7l2j5m5j3M2rl1k2l4K8O8J0k4k2rJ1
19874a177kl2l2j6n6q3K1R2K8L8Q1l2j03LN1J1M7M0p0o4L0K4j0j3RM1j7p3K6O9o9j39j1J46
19867a242J45J8m6j0ln5q3l8L2Q5P8qj1Q7P3j4n5q5l2M7J6j5pk4j7J4Mo6r3K1R9J4o9lJ03
19860a140J5j04O8J43r7j08M5j4j5P0mn0K9O4K1l5n3k5j6l3qL1ml1K2L2l4n4K8R3L0m5j9L4
19854a164N4K3k2lJ8qj3j6l5j0L0L9K3l5o9L1J22K6q3m9j8o5m7N6N5m0mM7MM4M2m3L1N1j29
19847a157j35L0O1qk1RJ9MoK1M8om5J8K5m5m7rK9O3L9j5l7l2jL7K0jJ7K0K3j2j07r5j2j0M5
19840a273Q5k5k3N1k1lQ5Pn8k5m1m6J5M9L5M0N5ln1kK6j1n6q0j4Q5Q6L1n0j10l7L1pK6O6j7
19833a180m2ll0k0L2K5lJM7N5k7l5L2Ll8k1j5K1N3J0j1Kj8k9n2p7J6Q4QMM8QL2M4o5l8R8P6
19826a005l8q7n9rok9k8oJ4LoRJ1K2N7L4m4m8L5M8k8m6rJ8L5mn7k0J7k0nL8RNM2J5nK1J2L
19818a111Ll2j3K6n0p6N5Q9k5n2J6N8L2p5j38l3Q2L4j3M5%q7K7J02k5o2RJ7K2J0j3K2J8j7
19812a155RK5j4n8m5K4L0j3mK1jn5m6P2Q1m1m3Rpjk3m8K4O6J3o3o4L6M8l6nL5l2l9M1P5M7
19805a137J1k8p0m3M6O2k5n2N6Q5l9o7J5M0N2N6K9Ll8k1J5n4o1K4%l7J5Pm0n%o1k9L6J5J5
19798a225rn9L2J24P3K9Oo2r1m3j6k0J8rp5L7J27K5QLj05n6M4j5rN2m2p8P1R6J5L9k0j25M
19791a256J08k3o4M9L2p1k2N3L3Rn9n9Q8L8j17J6J19l3q3L8P7J6pk3p8p6n3j4J24J47k6n3
19785a170L0k3n8J4J1j1M3L1n0k6K9k6p0jK7l1k8L4N0L8L8M7J6q0q4K4K4k8L6J7r9m8N5N4
19778a215P6O6m2m4N7N9Lk7q2o1O8O6m8l5K0J3K4J8l6n5l0K2M8LjL5k3o8J1K0o2k6M2K2K9
19772a153Ro7%J16L9q7n4L2J3j9M1L6o0k2K9n7j4Q9qm5N1J4k2M1J8k2rk5lM7N7L1n6j09n0
19765a219jK7L3l2l2K1K0L7Pp3j3O6M4N7L5p6q0L4P2m6j36k9Q6O2L8J5m5j4N2Qn2m5l0k6J8
19758a217Q2Q2J1m3j4L2k6j09o1L7K2n6l4P0N2m8k6J8k2j3M7N6K6NJKKk4k1M7Jp1J0Qm4N7
19751a161M0p7j4Rk0R9R8n1n2j1j2M0Ro7RN6k6l7J4K3J9nn2p4j2P2J4p0j8j3m0M8M8l6pQj
19744a250M3Po4o6m7M8J36P5L1M9j2q2q3q5m5Q9J49N6j9m0o1l0L%J3ro2kJ05P2l3l3L3K5p3
19738a162j21LJ06j8j07QQ9R0J00L4p0n5k2n2jM1l6j4O9L2J0No6p1m5l8L3M3rM9Q9pn5l0l1
19731a209K1P4%j05r2J2R6P9j3j07q4N4R2J4nL4K7n0n4L6K4mO7N6j0l0n3l1Rk0k4K0L5O%K2
19724a113k2o2J8L4q2j01j5K6L2M9M8L6K1j6m7l8J6O6K6m1k6OKOK4M5K6n4o5L9R1oj21j18
19717a316k2P3J00N4j7o4k4O4L8o8o4L4P0j5q5oP6K8k6J5N5k0o9J2Jm7P6J07m4q3m2l7j0K0
19711a236L7N1Lp4k2J38J25o1j09m6qN5J9q0L5J42j0j03k5OJ5L0j4j9Mk9n2l1L9P8k2q8j7
19705a269j2m8L2P2oj1N5K1m3qK1O%j4LN1J2l1Qk1o4J3L7j3M9M1q8k1J04J7n5rj2l7jM0L2
19698a149%j5rM4N7l7n5K8Rn0k3J8L3J4j5%LON0L0o5r0l1K3K2l2l5P1R5m6o3N0k7r8Q2J20
19691a085p7p4P7M6n6m1OK6O7O3l1p7k6Mj5l9l5J1N6L7nK1P2kr1J2R8k5p4L8L9l2l2n9o1N1
19684a213Q8J1m9r4p2K3P6P6J2o8j9L3j8k6JL5P3k2j10K3J03m9j21K5J06%p4l2M2P9J1m0K3
19677a167J7l0K8L3l3J6R3L0q4j01l6K4L8nl6oK5J9j6o6k0R3N2p4m9on1nR6Q2J1KO8P5m8r8
19671a129m1l6J2J15L7r4k6K1q4p5K1M7P1K1q1l3J3j5O9J25Nq2j3K0o8m3P9Mj01MO0n4q5M1
19664a295J00J5n1l6j4nj4j3L2P7M8l3k3M6Ko0j5L6L2Jl8n6K0J49Q0r2n6M2N9M6o4r3K2qm3
19657a202R6J12k6q1n6KL5l4q6j7om3K3L9l6K2R5L2l6n7k6L2j3p4J3J13O9k4n3m1k1K2N3J7
19651a157j2M7N3l9p2n2qO3Qo7RK1m8k4PJ2N1M1m7o7M6P2m9m1N2pq0lJ07M5r5k9M3p2j3J38
19644a167M8l0J0k6n4j0Ol0k8O3J02K3k9k6PK7m9q2PJ2n9n3RP9N5o3n2Q0Q4jk9k6j4J2K0N
19637a179j5j6J4K8J2J6J9j1k3j5k1j1J0J1M%K4M1j4o2k6qk5QN1K0j4J1Nk4oLRK4k1mP7Kq5
19630a191jK9l6l6pK9L4n8r3NQ3R6K9o8l6rn8L7J00qJ4O8lrm0j08k8J5j1K8OlP4N6j1k1J4
19622a118O3kq9j9M3J0J5L1j1p1n9k4j8O6R3p8r9N3M0k4QJ7M5O1k1o5OO3K9m6p4J6O7p3j25
19616a290N0Q5m6j8N7OnN0L1j1l9p1L3J21m4j10N4L3j08p2M1Q1J8o2m1KJ2K1j4l8L9R7L5k7
19609a130k8m6k9K8j7n6M7P6l2l8M2K6m2l7K4N9L6m5p1M5J03l5r2L1N2l2j3Pk4K4L1o9m4O2
19603a187M6J1J3l7k9N7N1opk2l3K7J3q9p6j0nL2O6M5M6M5Lk6m9n5ML5k6l2L6K9RL5L1K7l5
19596a063j30l1Q5Pj3L0j8J6O6m3q5%k0m6J9Lj8M6J5k8L1Ml3N2L1n5NM1j9kK6lqPJ9K6jj9
19588a106j0l0m7mM0J2k9kM0L7jl0k1j4k3k9j6M5M8k3J4N4n1o9K1Ko2n8nL5J5K1O6N2J4l6
19582a150q9l2N0L3kl3m0M4J00Nj12p7K7K7PO5P9Ln0qK7l0k9N3K2o9o9j0L4K4L5O5om4Nj4
19575a159nK2p3q1M9O3J1N1N9o1j26k1J03J11K9o9o5J6l0r0N2J07n8o2L6j5rL9JK8J0o7L5
19568a169P7o4n5j1q8l3P5J9oN1K6kK1K3K5Rm1n1pM8M3j4K0Q6J2q9q8l8J3K3NK2L1J0J3K6
19561a078L9K9l9m7J1l5q1j2J7J0K9k9n4J9Nm5J4M0j1LN1Mn7j6L1jl1j2J6L5K2j3LN9M1m1
19555a124n9LM4J3j9j9qK9N5Lo9r7p2j1J1J7P4Q8N3kr0q1J6M2L4M4M0qq5k4O9j6j7N7n4n8
19548a221N1j5%J15K3j05p5j3J3M1M3l7o9Lj5k2Q3L7o3K4Q5K3m4n0M1M8q5p1L4K7N2P4jKJ
19541a066r1k0Q5l4q1M5J7p0PO4M3J0p0l3P7Jl6O1k8j48m0O9L8J8M2Np0q4n6J6Q7J3m4P9Q0
19534a114o9k8O1j2MO9o4j03N9M9n9JM0l1l7L4O5J0o2q0k5Q0R2j7m5MJ2K2K3K9L7m2o5Ql1
19528a185p4k5j9J9O0k8n5J0L3N5N7k2o2J1M1m0m1O5M8p5p6O1J13Lq3n4K1P4j0j37p7N4R2
19521a246J03O4k2l4mj9k2j0j0K1L7J1J1m0r1jJ4p2K4J12j5r7l3K7L8M8O1Np4l4N0M8Rl1k7
19514a199K4jj0P1N3n8q0j7N5L4l7K6R5Pp0l2K8M4Oj0K2L4k3j08o6Q2R4k4p6o0j7J8KKL5J2
19508a144k2roj6J8N5jp1RR2k3p9O1K5j39k5J31J3p5PK6J6M2k1l9N7J8q1K3R3m1r6mN1N5L1
19501a069rj9m5m7O9J09m2r8j7j1k7roO7R2n2p7L5J5J2N0m9n6M3%m0k0oM4qo3M3M6pM6jm1
19494a148L3mn8j1Pj8m1mO9N3om2l7L2K5p8o5K5M3M2L8qj1K7Mk3K4M2Oj7m8p7n1K1O5L8%R
19486a144J6j5l1rJ2j3l0k7m3jP4K5kQ3L3q6m0M3M8j1p4kL1r5n5R6N3LK7j4n4o9n1QrPJ18
19479a198J17K2l5m7j3lKL4%NO0m4j09L3Q5J2K2J5p8p9Nml8K5P4K4j2kk8m0K9L0l9j0K8K1
19472a136O6K4q0j4L9l1k7m0q5J2O9J7K5Mk1Rp2j02O2J00k5l1L9K3k8j1%m0j0N6N3K9rn9n0
19466a244oJ3RK8K5o6m6R5P5qql6J3R3%n0K0k8p2M4J10L2n0q7p5qK0nJ4M8O0N0j0m5j8k6m7
19459a186qjk7j2j3J2R4P2k3l3jM9K7o2j8K8p7r5L5J01J2r5l4J9k6N5J23k8j27n3Rj2j5M9
19452a261M8j6J0M1j%%l2K7P3kk1J9Nk%n7q6jP2J8l8j2k1k9J9J3J3M4l6j09l2Q5J20N4l1l7
19445a163JQj0k7j1J2J7M4L7m7m9M0L2j3K6N3J9n0p5J4L9n5m7J0qJ2K5MM5Mo7M6R8m0r3n5
19438a224m0PK1l7k5Q2J04K2Kj1n9L7J09l2p2J6n0j03j7NJ6J09P5m1k3J0n5n0K1jm9k1kJ4
19432a262M8%j2Q8P7kJ5j0o7m3j4%J7Pk6l2L8M9p8j02KJ7NO1O6j4n8j9K8L4Lk7j6j2m4kQ0
19424a205N6j3k2%J7k5j03o1P8P9j8K8R1lm7ml6j7O2K5m0k3J2L8K7qmK5Qn0l0N8L0o3m0L7
19418a141M8nl8l2l2jK1l7j9J05J05n1j45m7P6L3m9j9L2K9J3J8op0n5K8M7M4O3j4j21o2N0
19411a232Kk8P7N7m5J8N5m0k8K1m6m0N7L7l9l1j7K4R3L1p5m0j7l6J8Ql2Q3J30np0l2m0n7j3
19405a252N5O7Ll6J2M2k4n1L2M8J0M7L1p2p6qK5L7Rm0l3K6N5Ol3J2K8j0NN7N8l3j20p2Jl2
19398a226l4Jj8nL2J5mJ2N0N5oj0L6k3p8k7L8P6J6r9l1Q9Jq4k0J6M2Q5L9%Rl9m0L0Nk2On4
19390a167p2J7l7r1O9J43K0k2K0nm3k3k8m8J4O4L3J6rj9L0J7j0J1KK5Kr1m4L5J8K8oj8Q2K1
19384a066j08k8Jr2k3R2N6K3J8k5j6J5k8j2Q4K2r4K1J08o0j20NL6J9M3L5Jj8k0l8m8MOm8%
19377a255N6L1K1J3j7j2j0k6j0K0Ol5j9P1J08Or8o4K3J8l0J3M7n3r3L2R3L2OK7Mj8M3N8k1
19370a033n8n0l5rj2QM6J8j8k4j9PK2O0N5p0q4K7J0m0k1j9K3P6K9n8j04m6O9N9J1N3L4l5l1
19363a159l8k5O6M5m3J3P9J2n2n9l4L3L9J4O8L5r6o2O2N1n0p8%M8j8o9l6M3R8N1k1k1QOj9
19357a109jM2L2Jk1n1o4o2j5K5n8o9N2K6m9M3O2l1K6R2mJ8J42L8j07l9oo3k5J4k3l8n5o5N
19350a337M8MK2O3J8RPr0q0K5Jm5kN6Q2lp0M0O1o2j8Q2L2J4K8l5k6M3Nm8j5kl5k5J0j5oJ01
19343a163J03k6o6k1Npm5l8J0J5Kj9k6O0J16K9j9J6m0o6M4M7o7o3p%J5K8M3L0m5J8J38Mj23
19336a118rQq8n4j8l3J5M6J4k2pN8O4%kK3j3l1K7M9l5r7m3L9M3J5N1Q6K2k8J0Qr4j39l6O0
19329a229M4J6j0k6kk2k0N1L1l2l0nP4J01k3n8Lk1kM0lL0Q9j4r3k9mjP5K6j22m8P8MK2Q0p6
19322a106o7J06k2j36M2J15rj13o0J04P6p3JJ02J4n5n7m7K2N3K4po2l1J01O6p8p0m3k8P5M8
19316a115q5n2K3M3R5N6p2q4rL6O8O9pn6J6M6l6p0n2l2N6J03J8m8m2k8K9P5K2j5Kp0j25mO4
19309a181j0k6J6K7M7L5l0l1j2o6k9J10Q0k8J4O3Oq2j11oN4k2l6J3K2J8qJ3P3L1j4jm0n3P
19303a157nk8J9Lm3PK3m4k8M2L7mJ7L4l0m5K9L8J2Kn8n8M1N5J2L9N9Pm4o3p7l2O3Q4L2k8r2
19295a181m8Q8O5qM3j2j08lQ4N9M0n9j22j8O5M2k2p8m5N8J23L4j06n4M0l9p1K3J0m0L3O4r
19289a152RN1J3J1j7p7NM9o8m3J04O5o8m8O0P9J8n5p4j6J2k6oN4J3q1p9K2Q0J9l1L5O2m1r3
19282a214j3O7L8o3m6Q3O5m8l7j1k6M7Q1mk2J1rK3M3l3j7N0l8j14m8qoJ6K8N7K4o5qN0j7j1
19275a175Qj8M4L3m3npl5L0N6K7j0p0n5J1L5K8MJ7M9%m0j3m7l9P9N6l9J3J6m9MM3K4Po1p2
19268a194L1O5j8m8M5P4k8l1J8n1m1L9m1o6L7Jn0M9N9k2K0R8N0l0%M8j7p5k4J6K0N7L6o4o9
19262a106L9O9k7q6j9L2k9l4M6M7qn8q4QQ4on9J2Jn3LK1k6O0J17J2j8Om2l3ol5m4j9M1O0L
19255a131rNK3N9l6j24LP6QQJ0j3rl5k5K6Nk2J7O2L4o1l0J04N6r2o7N5Q5Ro9m9J2L1%r1j12
19248a287O5J82L7j10o9J2jm2QP5K8j1L2K0k7mK3j5p6p5K5Q0K2lLk3jJ8JN1P8J9j0o%l7j01
19240a119k8O1j4j0Q7L1k8K1J2j8j6o9q7oJl6K3N5ml5m1n7m1L5R3M4k3k2j5M2J05mj30m3R0
19234a146M2p0k6N6J7NK6l8m7L9N7ml5KK6j3k7k3k6K0L4k0l4MM4M2JJ4J6l9k6L0Ll7k4pLL8
19226a123Qr1m2P3j9q8M0P1J0K2rq6m9M5K6k1M0M1j1M2k1j43jJ47P5Qk6n8l5LM1L2m2l7M4
19220a134O4qo1j9Rj6K0N0J6jl0o9m2jK2N6N0j5m9rK2J3M0L0l6k5jk4L5O4m0n7K2J7JK1k6
19213a111o4RO0K0kk8l9M6K5j22m9J06K9m3qo0n2P0N8k0K5N7j4m5KJn9m0P1J08J7n6l4RO0
19206a073O4m3n8L9k8j03lK8l0j5L6M2j0m3LO4O2j1l9K5L0PJ6k3m4pJ4Oj6J8M0k5k3K6lk7
19199a104m3k7P8P7l6m9NL5J8l5qO6J5o4k7L3Pl8j7M2N2kl2K0L9l8p1j7K5L6K5ljJ5j2m8l5
19192a119J4K5mj1J5L0j9p2l4J9J4L2L4k1m1l0pN5M9m3m1K1K8M0Mp8j8O2mn6m3j2N2N1j8k2
19185a148K9L8%k9k7JK2lk7m6r4j5J16Q9P9P8o5q4rl3J7N4k1lnp5k8K8nl6mQ7Q7KKPl5m5n5
19178a156k4L8KJ2P1l7p6O1K8n7M1N5qM1L3k7l9o5oP2j8o1J4ok7K5L0J2mj8J3j8r1l3N9L4
19171a130j7k4j3PNpLK8J9NM1N7Mk4J6K0m2m1Lk1MO5j9p7L5P7j5m3j5l8m2LK9M8K2j4M5K5
19163a021q6m0L5J8J8k3m9K3Qp1pO0l9p7M5M3l8N0R5Kj6k5n5jL1J2K2J1k4l7l0kK3J8oj9j0
19156a162j0LN4M8l1m1K7L0j4J8M3j8j7L4qm4J1M3j1p2k6Q8J19Mj44j07L5M5L5K7p5n2N1k
19150a119m0KK7N3J3k8K0L0M0N1o8j32pR9P8km5pop6q9j5O7O7l5j09o4O7J58N0q1K0R3n1q3
19143a122N6Q1j5n2qK8ol6K6lj30k4J34rj09K8Q5L8k0j02n6O6M0l2RM6M0M6k5j06k3Q1O5K8
19137i81j7n2m0o3n1K7jk9Q0P9j8L9P6m6o3K1k1k7J01M5j52q7Q5O6J2n9j26J5Q5p9j01K7P6
19130a179P0L2K1M1l3p3J7N6no1k1Q9Q0o7j24l5O3P5K8Ljk9m5k4J5N6L2p6q0N6N3l6L9R2j8
19124i89r2p7k0L4K2j5k9rL7N2M3qp3m1j6j9O9Q5NO%l0k7k6jk8p8K7Q9J3K3L8j1nk4l1K1m3
19116a128q8N2Q3n3l8N2QpO1K7j8L7M5j6o3r1m8M4O7L8J3k0m2l0K5O8K7MK3o0r6L5L6q3m1
19110a177K9RJ0J5j5k0NlLJ26J43l4l5N6n5j10MM2j1l1N6J12nq5m0m0k8L6K9Jk5q5l8P3M0
19103a048k7j7nK5K6KN1J6o3K0L7p7n7rl0J6P9O4j0k8L5K6l4rj0m7K3R3Oq1%N0m3k9N0l6q9
19096a130J0K9l6k8O0R0qn5J9L5J5M7M7j2k9L7L1q7q4pk7J1Q3L1j3QJ4lo1o0L6N7jj3J1J5
19089i68l3p1j3O2M4k4j8M1K5l3l8j4Pk0o4OO9l0p0M8P9lkQ0O4n6p5Lj9o0L2P4l8p4K2N8r
19082a018n4oQ1P2k8o2OM6j6o3j9k1o0KM6jK6O7J6JJ2m7l2O6L3n3l0OJ1J7jj6k0kL2Rj7j3
19075a030l5K7R1l3p0P9Q4m1q4r3q5J9J05M1n5l6%rRM6Q4O5n5n9P9L3p3oK3j0J9qo0m2j1J7
19068a074Rk1LL8M1Nm2J5R5Rq8j5M9kk4%Kj6l5LL4l4k4P0J8k2Q2O3m9k5J4m7n5L0M1m6m6N5
19060i89Q5j2j03n3N0M7J8Km8j8L7k5m9J0L5L8Lm2j6MjJ7L1K6j1k1L1Pm2K7O9J5k0l4j0Km6
19053i86j7M2k7n9L3P6L0pJ6M0j4n4j6j7n0KQ4N1n6p2PK7mK3N1Lk6l0o1k5Mm2MQ9O3nr3j02
19046a118NK7K3P7J4k3P4L3j06q6K1N5K6OL2O3Qp8l5M9Kl5j2n2j5J21P1n8j1L0oNm1j11m0
19039a085M2L2k5q6j4J31R6OJp1q4P8Q0p3l3M9K7L7no2L6P6k3k4K3j7l2K4K2n0m6NPM0K4o4
19032i58%O4m0m7J3kO7Q0j06j73k2R5R2L1k9l9J9M6m4j10l0O7P2L2JpRj1o1J3J02j2r2K6N8
19026h96MK3Mo8l2O0K4o4l3NJ2P1K1q1J0O8k9j8K1n8n3N5P2J1l2m5m6l8J2P2N9L0j4j05o5
19019a043N9L1k0L4O1L2l0n4lnj6O5N6m6n9l0rM1N7K7PL%k4k8K1J5k9J5K3q3j00QN5RkM1M6
19012h75L0Nm7j5L1l6m5J9K3N3P2Nm9o1l7k2j6Q6R2r5j19N7Q3k8m3J1L%O4O3j7m0nK7K0pk
19005h15l5q5qP7J9j8N5R1J8k1M6qj65o6J04l2j31L0Q3OK3Rk9J9k5j15k8O6K5K7M6j2k9j3
18998h91l4l6MO4J15L5p5j6O3M5O7L9q2n5J6n3o0MoK7O2j7k4L1j1j1K5o2n2R7P1l8j0j9o8
18992h55LM4j8J1Q8J1j03o0J2j8J5J09O4o4j00k5P9Q1jl3nKj2kJ2j8k1L6L9RJ0m5r3m3lK2
18985h72O4J6o2k9L2N7P4M5opll2l3J2L1J5K9L9L2J4r8j64j4J03K9n3n0L2N0n2l2P3L8j0j7
18978g49l1M2O3j6NK2l5JK0m7l6j7n2RR5M9JL3l3j14j0O3J7N6N4p1r7k5J5MJ0Q7R8J1o0r3
18971g31pP7k0o7j7KL9l4q8Q0Q7m9J2K2n0K9N1k3j8K6O0N3jk6KJ8l2o1LK4J7N2%p3j6L5PM
18964f13K8km9QR5L8n1l8j9l3j3L7N5J6qKj7m9n8k7L8M5K5P9N4r8p5P8K0r4LR6M3Oj1n8p7
18957f24m7K6P3L4l4o0k7N4P3LmK9LJK1k8m0J1K7L7M8j8q5m8Lk2m5K0Q5L3k3K3K1n2NQ0nm4
18949d96L0j7j05k1M8k7jJ14L7o7K5R3Jq8k8Q3J5j09n2mm2M5J51M1j20n1J11O9p7q8J4N7j2
18943d71j1J10R2o2p5Lj0p3m5N4O2MK5M0j0j0J1j6j5L6M6J6J5%m9l9j4l0qJj4M0L2k6K7L7
18936c27m9m6oOL5M0M8N9mp6o5MM2RLN6O4M9L0p8j16K4N4m9J8J13J0q1l3L1L1QK0K1k1k3p
18929b06n1p0J8R8J7o9L2Q0m3o0L7L2pkjL3Q3N4j2l8k3lm0n8J7P5J07J04o4j47K0O8l2m2o4
18922a57p1K1O0P4R0j6p5J2L1K0O6nj06k7N9K9J2J0pk1l6j5K5K2k0k2O3J14K8o6o7N2J24m4
18916A57j20N8Q3ql1p4J2J08l0l9J15J1j55n3Q1M3l0rM8M0m6q1J4Q9N2K0j3q2p6J9Q6Q0K0
18910B89l5j0L2K9j0m6L6J41M7m7lj3MN7o4j21K8Q5M4J3m4m0L2P2L2p2o1L6K1L0R3L3j7oq8
18903D77r5N6J19N2K8L5m0q9mO5K3l2j4O2M5m8j7N4N0M0j7n6J4np7PP2MQP2J4p2n3K0P0N1
18896H19rj1K5M3M8j8q2k7Oj9L7P2K7M3N9Jj2K1Ml6j7jn1%J32O2k0J11P7j15q6K2J6PJ8Pj4
18889A139%L3J2k6NL6j2l5P6J16j6l8O0L7l4rM3L2k5%Q2P7j0q7n4N4M7%N7M8qK2j1n8L2Q3
18882A668N4O0K6k5pNJ2L9J6k1J1M4J1j4J4J2k7j6L9O7J6o0k8P7Q9Jm4L0J10P2l7r5m6J6L2
18875B101P1Q3j6p4OJ02N7j3O3P8m6k0O1m%J01P7k8n3J1P7O3mm2l0K0Q4O8n1p9K1M1kL8O1
18869B822moO7O3K2K6J7j8l8k0L2J2nJ00R7k7PM0l0L0M1r1KJ40Pl4J16J14K8K9K1lJ9L0J0
18862C616J2J1j7LO6M4k6PO8J4KQ7jj25J7J44M0m3k1K3M3NK1R7O1l6KR2M0l9K5O6nK1P4n9
18855D329j05J08J40n7n0K8n7l4O8L8L9N6k3j6N0N7Q8Q3J4MOj5oK4M5nn9M6J12J9J5O3Rk7
18848D987l2RJ27P4o2L6J21k4o0L4nj5P8Mj00j3J9j1Q1Q1lM0L9j4P3R8k8o5l4j3N7O6l0n2
18842E463K2N6L5J2K7O5N7po6l9K0k6l8Q1N7o9j3O9Rk0J3j3m0jM8O1M7J2K5N3j0o7l2NK8J6
18835E840j8M1Q1Ql5l9m7J2O2K0k4k0LN1Q8K9p6q0l2m2k7L0M1K5%m0l4K3N9K6m1l8K5J9k6
18828E864j1L6M9lm2J9L6o3o5N2Q6K4n7j30p3P0O2rJ3l5j04j0J9j04q7P7J09j4q3k7J6KJ9
18822E636L1j8m3j1j9o1l2N1O9j7j03l6O7K5j2Pm3l4Lq8j00ONk9KK5Pj5KMl0j1k8p4JM0j3
18815E164rm7j04l9ql5j1jQK0l2o0o5o9NJ4o4%N4m3m5K9K3L2K5p0q9QK4o9o0J0l4m9L0L1l6
18808D438o6j6M1l7j04k1j9q5kN9l3p7j5L6Mp2n6K0K5pn7p5QN1J3k4q9r5j3J5mm5m9M2L5m6
18801C680k7m6q4l1m5n5M4lj29j3J28J2p7j2k3m9m1j10n4J11L6r9k5L8NRJ0l7p5m5K9L9Nl2
18794C034q3n9k5n8kO0l5q9o1q8n0N5O7Ql2m7k8rn0n7M9P2k8l9j9p7p3J6M5m1q7L0J06qj11
18788B286p6J4J8m3jK2o7l9L4nk7m1o0j4j3l5ok4p0n7j7L6N4j4p1m0Kmj5j6j7J2K5om0n7k3
18781A605K8j4q5o8k3ljk3PQ7O5j9l2k1k8o1p6K0O9l1k8M3n0r7RJ6m9j9K4Mm9o9k1K2J4K5
18774A171J9m8n7K6N9Pj5K1j2p7l3Rl6m7LL2k7r0MJ04K5m5k1oj2n3o8PN4Rl0k7k5l2k7rJ4
18767G67Op0p6O9P2j00q6O0Qr5rN7l9q5nO3M8lqj9n5K1P5k5j2P3Qm9m6m5J6%j02p5OL5P5R4
18759E49K5n9n6j2njj7o8n9LN2L7m8n8ok5kP7L5m3l4k5m2LN9Jm3M1L4p2m5K9j5o3l2KJ8N0
18752A85K4r3o0Q6J0j04K2J03K4k9m3MO9J0l0J5j5o6n0l1l0j5L1P5L8k6m4m2m8k2L1K6l5l3
18746f3L9L8k9l5MjL5Q7j3j21m2J9l4QP3j9j07n1J8L9K2k8l0K0L6Ll9nN7Ln0L0P2j2q0k7O0
18739a23No5K7N8q5j09J1N7K7pm7l6L3Q8M9r6r9P0M9p3lK2m1K3M0m1j3L8k0n1rkJ1M0j6m7
18732c35nl7n6J2L9P3Q9pqO0n0j34qM2n5p6NM8j7q4k5P5O9qm6k1J1L2nr6m5J13O9o8j8N0m7
18725d64r9JM5J9L6K2pKm4l7N7L1l4MK4L0L8k6o0l2l7k5K1K8M2M2k7o0l3q1r8M0J25M7NM4
18718d61Nq7o4M6O4j1l9KL9K3k2K6P7m2j14J4O1k8n8l7pJ0k9n0RL4l0n6J9Q2M4j5J3M7l0p9
18711f44j7j8n2RL0k0j9L5P3J3p0j0K0m4K3P2j2L5J00kj1L3p9j15j6j5j6M8L9L1L8n8j08o
18704g33M1j1J3O0m0r0M0N4n3k7N3P5K0j06j13qJ7K7R1R9L1k4j0l1j15n4P6K2k9L5k2q9PL8
18698g56rK4kn7QM7ml3j7J9J3PP3O3m9q2l0K3Nk5N1M5r7n2Q1M4K0Pj05p1M5J9N5J21lp5l0
18691g27n4m4Ol3l7J4J5J0K9M0K4k6n5n0lO7L8k4J0j3r2j6P3Pm2jL0jk7K1Qr6l4P3j2n9J4
18684i67K2K6L7lJ4O3J6m3j1L0%m1j3K6J5nk4m1J4R9P5l6j01r4m0K8M7OpL6pj06l6Q4J9n3
18677i71K0P3K1k2jK6K4j8o2qM6j5k5M9O1M6Jo8m2k8o2lM1Nqm0n8oL3R4J09k0n6L7K6rlk7
18669h40MN0pn9l2J6O1N7j1m7PL3m0n3J2ln0l0oL7Q1j6j37n5O5M7M1L4o2p6%OLL2Nl9PO2O
18662h97m0J3K8kK4N6K1o6q6k4k7k3J02J23l4r2nL4k3o5l1J9Rj5L3N9j7m6K4N2jo3l7O5Q7
18655h45K4m1j01m5R0L5r6pO8m8m8N6jm8K9N0K0k4q6n1K9L7K3L3L1l1q0j1M5Pppj8L5O7rn5
18648i80J7O7J3lK6k1n0J5N3L7k0q3n6pj5%K9J4j7k2K5M3j6l3LK0j8j00n2R5J02M0k5j30p5
18641a124M4mj5O0M1K3L7j4m5nK6K8J7j4l7J2J01P0o6j20m8J1PJ5Mo5l9O0%j00QJ25Q3Kn1
18635i73n5JM1nq8m2J01O0n6J1N3rkqm2j5mkKm3l1K3M0P3O8k8n9%Jk5M0Q3kp5m4K2L9%m0r1
18627a081p8M5O4n2o4L2O6k3p0L3P4J9K9kn4mK1J8N8J2q4o3K3M2j2k9K6K3n7j3R8L8l8M0M2
18620i21n7k9K7k1k7N2M4n2n6J5%l0K4L5m0m8ll1l8O2J06J8n0o4n3J6P9O1op0m8K8K3onj3
18613a078L0P2J6k1j6m9k2N9K1n0PL8m2j3O9j5m5P9P1m3o5p1k8J13J13k5p2p1m9L1J9n0qQ3
18607a012R2l3j20lO8J2L1L8mrm9p1n3q8n5Q8J41K7p0nP4M8rq7n3R8M0j29p3J7m2o3jK9K1
18600a205M0L3k6RP3k4q5M6Q3j0J1N3k0l0M9K3j01p5O8N3pL8k7q0P0Q1o0m3J6J9oo8k7L1m8
18594a146l2K9n6l5O0J7N1J03k0m0O0J8k7%l7k9L8J0l1k1j4MJ6K4N4J3o9l9Jl0kM8K3J5J4
18587a030l3mO3jj01q9pP4Q6Jp4m4J4j4m6K7Q5M6Nl1m7K4N9Ml8n1l6K6J8p5n5Q0J11K7qJ5
18580a019J1J1N8M9n9n8J7m3n9L3k3q3L0P6j1n2OQ4Q0j8p4l5%j0j0pK2M5l6p5K4M8K7N2ro7
18573a075k1k1m9J8Q4M7PRk7k9J5j6j1K9j6J1L2o7j9N4m1%Q7m6r4N2O9m5r2o5JO6J5m6L3K4
18566a127j00m1P5M4L1M2j8n1%P9P1m1o6qj2J4N9j5q0k8K8M6L7j1l5l4p8l9J11Q8n7JP1m0
18560a084l8M6m7q0M3N3j8KN4M6jolm1l5J6j0m5J1L7j5pL0k1l4M6K9m2LL5m5n6L3L5j3J2J6
18553a094nnn2l0N7mn5J5Ok0J6K8O5O8q9j79j2J32L7m5j5l5k4P1O4l1n3MK3LJ3Kj3L3L0kM3
18546a053L0l8k2Nj5j1J6K0j6k7J1J0rNk6m8LJ2j0J2K3J1j0k3K7M5j2mrp0OR7J7k4J4k9n3
18538a145J7O8L4m7m0M8L1m0LK8n6n8M9P2mo3o9oN5Jl5O2J00mp5p5n5K5P9K0j7jk8l3j0m7
18532a216j5Q1rj35j6J18M7oM5K7l9n3m2K4R2j0j05J7J13M0k8l1mK3L1N3L6k0k7l6o7n1j9
18525a182kj1l9jO3M9J2J4j4q2m4R5R2j6k2NJ1J4m1n7J0J1j4om6n5N6J30L4m2Rj4r3l7L6L1
18518a146K1j3rO6O2k6n9kL4J3L3M0l8p5n9j9L5ro7J2P6M2m0q9K0J03Kl9jJ2Q2M3j11n5N8
18512a103nl4Nl2q0l0P6J12Q0J0j25p9J21M1j32n0L7K0K1jl8m1K7P6lk1Q1N2o7p0j1J8K9m
18505a120n3k6j4q5j6J09N3L7P3l4n5Mm7k9L0j7m7m9k5M1L6L3J01P1j9j0J9k8p2n5%K5l3n3
18499a255N6P8l6q0o7j7Q5Q4K6J0l5n0j8k2L7R1j9q6J2M3l2j1O1nj09o3M0N3mn3k2P3J04K3
18492a108m3l7k1mJ7Pl8m4M4O5k8j7J9l0L9O8q3m0J00j0p1O7R8j2p7k5Pp3q6J3J4l3J8L7j8
18485a285RP3M7K6O0M2j7j9k0m9m7l6j2O3M8o7l6P9K2n0K2N1j2lN7K9p0r6l1K4N0L4l3l2J0
18479a169l4j8P1lp0L6K8o9K1J00on6ok8k1N8K3l0M5K1j06m7O0pl0O5M1n8l2L8J3m0l0Ok1
18472a255k1P9R2k9p9m8k6LK1K5O0O3J2j0k8p2k5O9K0n4KO0N9Kq4m0O1K8NM2J1j5j6l2Mko4
18465a182k9Jk0K6N4Qk8l4K5R5N0l9l4J1k4o4j1J5j8PK9kM5Q5m0j01K6M4m9l1J7M2N5Nk7l7
18458a130o2j3N5N0no9n8J8M0K6J7k1l0M3O6k6q3m6J9Q0K9r8p2L7M9K1oj9J0K6kl6j8K7Nk1
18451a197K7K4n2n6krk1N6P0l9o7J3L6J3pk7oJ9k1j6Q8P9o2p9J0jm4k1K6O4L9l1m1J8L8k1
18444a200o2j9L4N0K6l9m2L4N3J9rk9JN5M8ln3o4lK2m2kJ05Nj44n7O7L7JNk7m6jN5P1M9Mm3
18437a144n9n8q2n4J03J85M6p2l5jNL0K5L8L8m3o0j0l8j2Q7L8n7j9K3K2J9l0l3M9M7l9n9k3
18430a173nk4m3j6K1L1N5P0J1l3ok3o8PR0j0j13l4M7J8MNNN3L1m0J9K7r5o2M2mj2M0PpJ8m
18423a171p%m4l5Ol8o8j1pl1M2Q3Qj1L0jj2L2mm2K3P5O8J1n6l8J3K7J0j04j46K5J05L0K1J9
18416a198j3PJ6Nmk3MO2M1m1n5k8l9j4M9K4k1%J5PK6K5j5RL2p1q3L3k3r0M4P4l8l2K9N5O9
18409a162J1m1J6L9j5k2rkK8J6%K2j4m9oj9m5K5J0r2l4P1K0j2M0L2Jj2l2j4J7nk4jL9M5mj6
18402a198M5L6n8q1j5L3M4J0k8L7J04J4p2qJ3n9n8k1OM9Lo5k4K3M7O5Nm9jL0J1lm6q6j8P2
18395a243M0k8k1kNL7M6k5o6kLl0P0J11j4l8J5m1p1K8O0k2l1Ll5j3K6l6qR3N1l4k2on0k3J29
18388a144J11j18j28N1N3k4m4p0rR0N1j5NL3J8l4k3K3m7n6P0O9K9K6j10j43L2O9k6k4J9Nk7
18382a288J2O1J9k1J4K7k7l5M4P3op0m9M1R2M4%j7m7k5J7J6j1k5J9J8p5l8O5mm6M0J7n5jO1
18375a160rj02k7J21P5p8r5qN6J6m9K5J10O2Nrm7n4ol6j01qJ05N2qj5l8m6p5n0L6ok2J19R3
18368a174m7PP8%l7PM5M9j4p7p9o2nL1k5OQ8K0k4L0K6K8M6l2q8k2K8j0kK8l3k6Q5L6p1k9k2
18361a241o8nL4%J8K5K7P3K3o2j8M0jn8m2Ok2m8K9N6K0K7k0q2rN9km2J9K7l3K3Q2l6q3M1Q6
18354a157K5j7j2Pj9JR4M2r1p6MK1nj0L5P1N8j9j26q3Q2J03pm5mJ8jj9jQk3m0k1pJ2K4ll8
18347a219p5n8N7P6lK8M0qM2j1j14M7J48n7j55l0M7L9K8J9K7M7K9n6j14o2PK2L9J4l6nQk8
18340a267J1L3lQK5L5K4n1l7L8k9p5L4P9qm5L1M6n6o3M4P4J4o5n5O2M3q7l8K1o4k2Q5K2MQ6
18333a146J8j03p1lL5Q0J7q2%R6K9l2k9LN6oq8l1MNK9nL6Q0p3r9M7K5NN2n4p7M4O4O5M4n3
18326a118k6L0l5k9L4Kk0J4J4m1p4k1L1J2K7O7M2rk1jk2o7kO6K1J4Lo1j4J0r8r2N3J07M1l6
18319a199n3l3RL1j8l1N6Q0po3m5j3J3Qj4%J2oJ3K9lk3j6M7J12L8p3o4n0m7J7N2M0J8k8j1
18312a222M5Rj0L6J8j0rp9j12M3J59L4m3N0Mr7l8k4j6O5Jl4L6n5o3Q9K2l6Q1J3q6LMl7L6M5
18305a178K6N4rr4l0R4N4j16j06M3J9o2qK9L2O1J9k6k6j03p8J12R7l8J7L8k9J8J7p1m0O1N6
18299a167l1k4O1J2j23j17J7J00N7J8Nm4K8J08m8j29MQn8K6Q6J7n0n0NO6M7j8j0K7k1o6l4
18293a298roK7M7Mm1QL6m9k6Q1M6LJ4l2J1O3j3k6n2j24%J15L0k2J0J6kLM4%o8KL9j3PJ9j4
18285a170Lk5p1J3J01M1n4m5MMj8k1PO4L4o8n1K5K0L1L4l1k7K7M0K4m8q6j5jj5M6J4o7J8Q0
18279a183j3k9K4j3k1M4K0l2k4p0j01L7J12l1o1O0N5Lk5n9oK5j8qpj0M0N9M7ko6k8K5j1n3
18272a320m3J7P2P9M2m0n1K0Mm1PL5j5lP9M8o4m0L8qm6Klk9N1R5l5j35o2L6Q6N9l5n8k8KO9
18265a215L7l7K8J4r3j3N9k8%P7lq1l7K1Pj0K3on7K2O0o0l8J04K9r0j1M6J1K3Ln5mQ7N8k3
18258a152l6l2m8k4Qj1kO0M0m7k0Q4O3p6j03N2J24Om1Jo9r9M1J02Jl9M1N3l9m4L3K0m3n8k6
18251a280O1O8m7k8O0j2n3rm0j5O7L3j3KqQR3N3j13j02mo3j7J45R2J2M0j6n3j7rj1k6k4kl1
18244a259m2nK3O9N0m5p4l0L3N7mk7J4J1j4j0L1N1mk8KJ0M4M8%Pj8p8k8M1M1K1k8p4n1RL1
18237a226J0M9P3m5r6jL6K3L3k3o7K5N4q3j09K9R8Q0M8l5p5lM7l5j01J2J13N1knj6l4j12j00
18231a387N2Q5K2OJ6N5J3q1k1L2j1K2L8qql9n9J7P2L5l5m4jj4rM9J4n6k9MjoMQ1J02n4j34
18224a278lQ1K4l2k2M7N7m6p0K2K0m8j6J0l5QO0j6m1K5Nj0N9O1J6Ok6l1jj7pK3j3JJ4q6o6
18217a325Q9J00K9Pm2l7K9rk8P2K9j18o0O0K1j9K2M1J9n0q5k3J7QL8K8k0OJ0m5m5j3%K4K1
18210a249RL3Km9j7M5O2J4n0oL2q4j22L3Q1K5P1N7n4k8K5l2m7rK4L7lJK0l2OP7Pl1Mj0RL1
18203a118l6q1o3l0J8L5J2L0O2J4j4K5rq8m3N8M2o0r3PR2M5k5%M7K7k7l2k3k7M2P8k9m3L9
18196a168m9j31LR0Ro1l0M7N3k1m9l2j9O3J44N6l3K0J6l6MJ4nJ5k1o0n4o4l3J7K6N5L2n5n1
18189a308L4O2L4L0L9j2n4k0l0o4pN4K3k6l2pM3O5J2m5m4j3L1Qo1PR6L3J7M8l4o5j2n9q8L5
18182a310J20N3l2l8kK3J8RL1L9mo0k7N4J9l4K3k3j44k9J24K8k7O3L5k4Qlj6j0m7pK8o8m4
18176a274J12J11k5r9n3on8n1L2J5M3J20l2j37N7J16k4k9j3l9Nqm0Jj1OQ7K3m9J9L3k1LN6
18169a130nj05o3Qj4K2N5k0NR8P9K1p0j16kM7k2NK0o3n4M9O9K6L2K1n5n0Pj6nM1J0J1M3lj3
18162a137L9K2k8k6J0M0Mp0o5k1J5Q5P3k5l9l5n7j5L5J2n4n3M4N9JL1P1J6q0r3J1M6Kpk5%
18155a214L3k7k0L4Oj1l2o7k8M0R5O2l6rM5qk9k0m4pL4j4n7j7K5J3J2N8N7l1p2J8M9l6l4J1
18148a221l2k0Om8RP1p9j05Q2Q1k1K4M1lL8O6J9mk7o6OO1p8j14P5R5l7m0j0MN5K6l4j5Oql4
18141a231rO1L2k3K4L7J8K2n6q4rk6m5L0J9n5l4N5P1jj0J3k9j1N0N2Lj11p9R4O3%P6Po0K0
18134a126k5j08l9M0Q6R1K4j2Mm1q2j5K7rJ0K0m4j1P5M2l4p2p6nN4K3OKj3K3Jo5MM0n7n2K2
18127a292P0Q7m2j03O6P9r3r3ojK6Q5O5k5q6n5M4R3Op2j2K6k1j5J2KJ9M7J9l9k1N8J6q5l4
18120a275K7oNL0M5O1kl3j7o9k3P1mo0k0l0J4J05Q0J3j8m4l4lk2l5J7M2k6o1J7P3J1n4m4M
18113a265Kl3K9O3l5k0R1N0k3k4m2m7l3j1K0km5J4J15O0q5m1R4M8n4m4l6n0LM4k5q3l3N5J30
18107a213J05m0r8j9K8J8MJ4K0o5j01K4N9l2MO6J7MLo1m3O1P9ko4KQ0k8j32jJ11Qn3J2J5P
18100a211N2L2pPk8q0p6m8M1R5K1PL8o1j19l0K6K4Jj8N5R8J6qL3K1on6j13n6O0O4j0oK2m4
18093a264l4Q8K9r8k1O5L4L1J6m8l9L6J5q6l5Q4J0n6K6nn9L9P1J6ol6j2L4%j7noK0jj5O2M0
18086a127o5m2Ok6k7K0Nl7J6O4qj2P0K9l6k1l5n7k9M3Q5ln8RKj4N3K0p2n0J1L6N4N7k6j05
18079a270jJ25K9j07q7PN9J7l0KJ8L8R0Nj30n6O7M3rj4J4N1Qq4q5J3R9P0l1p4m1k7j9M3L8
18072a229n3k6K1o1j5J34R1oj0j7kNn2o0l4j9K7J0k5N2P0j3ML8mJJ7j9k8k0k8j1J1J1kk9p
18065a278O8M3n4m2L5L2l2m4MRk5k0L7R1J7p4L7Q0r2j04L3J9l4%J6J5L5J4m0k3K8L3L1J3k1
18059a193kJ1j7k0J3M7K3l3j9j7n3J9P9j4l4P1M2p4l6K0l6oL8l9l2J4n0k1J08J03l5j20k6
18052a289Q4K5k6K0J3k3MRn5p7j7O%L2L8J8J0K1L9k2q7pN6rk3L2Lm4k0%L6O9j7r0l8j6pM5
18045a307N3M3K9mK2M1k1m4rrKK6k6q8n1J5N2O6L4k6k8J9Ll8K1Oj12j9J47Q6j1k2n9n2QJ8
18038a235J3J5ll6m6l4j6RL6J2l4l6OO3M9l1JP2pn4L8K5p2l7K6pl2JO0Q7J3n1KM4Ml3K4P0
18031a094q6j82KN7p6j3J00N2j6j9L8M9j4k6J0L3K9J6Pk2k4l5r5jJ15Ll8M7k3r1qQ3Q0ll7
18024a182k3l1K0L6n0l2K9J2O8Q1l5m2ln8l7Ql1k5K4L7M4K2l5p8n0MlK4O7j6l6O6J1r7l8L7
18017a312N9N2k0l5M7L7l3j0M3L0k5p1m9L4P4M6J2mm5o8J2O7nl5j6kR9R5o4r2o1n3M7P7K1
18010a148j2r8q7N4N3lKo0r2MN6J7JK2K1J6K1%lK0k1m7O3J06l3p1L4mj00l6K0j1J5J8m3K5
18004a301R1qk1M4m2q4ML4O5N4p0m9P2J3p0j3K7J2OlmNK7M0m5j32k7R1M1JL6K4oQK8J1k9k7
17996a197L0O3mo7LM8l3o7l9n5m1J7L8L6J5m5m7O1R0J6J1l6j22k5L2o7j4Q6no7L2R3K0J2J02
17990a126L7r2l8L1mJ1M3k5r6m1N1P0L5l3p9n3LP1P8K5M0J2j07q8j2p8o5P1O2%N0kq5J5N9
17983a260j6kj4m3K6O4L4m6r6L3Q2n1k5K8m3K9R6pj2M1j9kO5%n5OJ8k7JL6l4q6j5K6l2k2M5
17976a277J7j6J6J1J6L6l8p1J7N0K5K8Kl1k6j6k2j1M5P2j1n7ml6p9M4Q8l2qQ2Jo7l2k6j0%
17969a320j2N7Q0n0q9L2P5K3L4P7K6n7n3j5j3j1l0l5M3M7k1M3O5l2KOr6K1J35j4r9p7o8L8
17962a288Q6k0j0Q7K6r1m1N3J6k9l0p2l8Q7O6n3n4J6K2K3M8K5LK0Rl7p7o1qLK2K6l8QQ7J6
17955a198jM0j7k9ol7l5K6P1Nq5PR2k0r5m4j4%L2L5QnLJ1L5O6M3l4q4k8N6L5j5jj0k7J2Jj4
17948a221L8j1p5J1L5n3l5N0L7l1k2On5pJ27L5j10n4L4Q4Q2j2m3J8K2rLM7L0m1m0l4r6p1N6
17941a305J02N1M4M9m3q3QK4l2j8k4m4J4P6O2k7p2k5noN0P8J3n1k6jm1l2K7L3OPM0K3n2l8
17934a218J2m2o0K1K7k7k3pmL8O8N9L5k7QQ4n7j64k8L6ON7L4q0m4J11J28J0m9o3j7Q3K9p3
17928a137m0l3rP2K6k9Lk4p3m1N3R8no7llm7k0L8J01O1p4q9J6M0m2p8j8J8KM0O4k1o6j5J2
17921a290L0P2M0j4J6L7nl1n2n3J6L4m1k7L2J4QJ5JRj5l9mql9kN5L6l7j5P5P2J7n7j14m9J7
17914a296K3N6K5m1j6K1Kj9j1J8J4pj6l6j5L7j0n2L3N2l0LO1J6qpk1j1l0n6OO8K5k7k7k1K2
17907a275R9R5J6m7p4k1K5l6m8K3j4o1K7R1K6l9QO3J0k8ql4j7O6M2j4Lkj6nk3l4kJ7j0l6l1
17900a264k3L3Q4k8j52p2O2P9J8n0k0N8M0J1L2j4o0qLl5k1J0N3P9kn3J0K1PM6K8l1p1q7k6
17893a343nn7K1R5pl7P3O7n3o4M0L5p7n9N5O3NJ6O6M4m4p7j5N5M7JJ3J9l7o4n5j7N3N5jj8
17886a207l4o2k4M4M6pl8j9J0K8M3L8Jl0k7k0k6JN2L9J2M5qj06j3M2r0l3J29J6q8O2J22l3
17880a135j26j9R9N8mJ5m0j22m4K1p1n4Q6Q9J2%k0l8J1M8L5K4rn3k7K5Lm8l2K4L6QK3O8N8
17873a099K5J1j1n9n6J1Mm3NO7M4j2n3k9L6K9j1j4k4j2J9m6j26m1P7N7nj5j4RQ0O2n3q6p2
17866a345n0M9L9l2P0Q1n4RR6rj00o5L5N7j0kJ4j5Rk0n3N7N5q9m1Q6K3n6lL9%l7l7MP2O9m
17859a158l7l4m7k1Rk2l0J7O1Q4M9m5r8k2Q9L6p6LP8k8n9j3j6L3J7m1N5O8n4l9j8j9O8M2k7
17852a195J7j1n7NJ1k4J5M0jj7J9J9j2rk8l8K6L1l1NO6J5k5Rkl5OJ8l1J4N4l6o2K9M5j6m1
17845a227k3%OJ7Jo8o3L3O0K1j3k9RM7L5L4M3Rk9l8n0j9O9M9j05j04N1L2o2J7P5j3o0K1J09
17839a165N1p5n3K8nl9M4R6l2j34n2MJ5N5lm7L7L9n5o0NO6J03N6n3p0K3N4kk5K7M6l8m9K6
17832a182k1p6PN8L5L5K9j6n9n2qM4N2k8o4mnl7L3Q4po3J8L6k4J6M2l1l0j4l9L7R6Lk2J8o7
17825a206o8J00R6o4o6L4L9l6m2N4M8m6l2m3r4K8R8JL3P7o2j16jO4J9o4n7N2Q5Ko2p0j6M9
17818a266K6QM3J6RM1m7q5J5K3jM5J3l7j7J0L7l4j52o9P9N3l1k5J3K8P7J08K1n4n7l4K7l1
17812a248j21M4J59Pn8L6N8j5m3k3q9q0O6K2p3M5O2p3n1N4O7J7k3m3m8K7J03Np8L4Q3k7n7
17806a261L0N1n3r6MN0j1k3L7O7L6K0K5lOjp8m2N5Nm7p%k2j5m9m6R7J31l7o2L7mp0m8J5N3
17798a256J6PJ4k8PL0l8J9Q4l2o3L6K1j2J7k3l8Om3l0J05R9k9q8n0L8K7l8K8M3m5kL7l8j3
17792a232Mo4J9J02J4J6M5n3l8N9k0j38j01K8J04M0n2j5Q3P1o7j28j2P1K0j0JpLll3RL4m7
17785a297r0k0N5M8J0K0L1lm8l3M6M0n6l6L8K7L5L5l0l0Rk5j2P0J6p5J2L6p8k3Q8M4L4J8q7
17779a231m6O0op6k0K7M4L6mQMk9P0J08l7p3k0l7jM0kj9K6M7l7q6K8P5J3L2K4n2o8o5k4N4
17772a237M2k7m7j3K0NQM3pl8L1Qo7J4Q5j0m9j0l4qL7m0n0O5Q6J5qmm0n2L0Q5Pr8r8K7R5k
17764a236k7M0pk8J6jKK2L9Q4Jp9M0N1p8m4Jm4rmk5O0L0p4J7O4m6k9P8M9m5j5R0M0q9p7oj
17757a240lN1Q4l2j16l7k9j7J58J05j32m5J17Oo6mj4k2qm0m4J1N5K1k5PKo6k7N3O2O5J4l7
17751a193Mj0m5M2M7n9m1Pk0j2pqN0L7p5p4N5O1k7N6J39Jp1j2n5n2M0j2q0N2J48Oj27n8L6
17744a257L2j6l1jlJ7M5n1m5R7Oj02M5P4n4l8J2qJ3J9k7j6K8N3N2m0r7lJ5k6M2J1o8M5J07
17737a170km0J1K2j1j4K0J1j8j2m5r9k8Q2Q3R3R5k8p5ml5q6k4M2M8N6O2m3j43o0J3k3k9jN9
17730a293O5k0jN3MJ5M3k7l8J8j2q2l3O1M1j3j3jK3nj03p4Q5J06Moj6j02o3O7J05O4j4m1J3
17724a190Om5k2ol7k2K8M6N2K6l5lL2o5o8O3O5m1r1j5P4J2m6K6M5j2k2K4M7k8l6O7K4r0q0
17717a317l8OL5RL7O0j9k9N4M3oK3nj26r4O1J0j02K8J29j2o3P8Q6m9o3mMkNK0%lQ2M0j04O
17710a220J59O4k0m7r5m6k3o2MP1K4l5rP1L6p0m8NJ2P7P8o0j15n3qK8jj02m9R6M4l2P5Q9l9
17703a201o5l2KM3l0o5N6O7j7j0J3J6l0j26p4P2P1LN6J18J8q4l7kLM0Nm6m5l2J4K0j5L4L2
17697a228l1L2J03L5o3p8PQ5K9o3k9K1j3kK6l5k5O6L8k7J8M5n4j33m9N8M0J3Rl9m2L9P3K4
17690a150k3l0j2K9J8n1m1K9K9%kj4l1k8j9j4K6P4N8K8mq1o6L4Kq1rQ9L6k7K8J2j11n3Q5Q
17683a262n2O0M8n0J4O2l1n0qj9L1R1K7k4J5J4k7l7l5j5QK0N9M1l5RM3p5j00K1O1rq1o3J2
17676a337J8j2K7N3J3RN3K2k4oj5l4KL1N2N0JK3L7q7j25PM1l3m0j9lK7jm1k8j4K1N7L6K9K1
17669a189k2J2L7q7j59l3P4L8MjkN6O6k9m7ok9j9M1M5PnK0L5Oj0oNKq3r2P7J11k6m0om1m6
17662a342l4K9R7lo7M7N5m3m0%L8N3l2n4O4N8m8QO0o3r9J5L9M2R1rj24n9J9K5J1k1qJ5jK3
17655a258O9M7l8q6j1O0J1l2lJ2l4l5M9N3olok9j2M5Q4n0j87l2J15K9j6K3J1%L6M0k3qN4k0
17648a151n4Ml9m1K3Jnkl2jNl8l4L2J22O3o8MR8kj12r3J3N6k3m5PJ1K1N7M2rk2J1Mm9j8O6
17641a198J0r1l4N0M1L0j2o5k4J3K0K5l4l1J8n0n7M5M6L9N3jL2O7k9j1P2j3o7K0Nj26j15O0
17635a312J25J7k1Pj8jJ6l4QO3rj8J3n7l8O2pr5j4P4O5J3l1m7m6j5L9L2k6j9M2K9l4oN9k1
17628a205j39n7N3j6j0J12Q7%nlJ2k7j12m9O1L0j1NMnkJ8M2N2P2L9o9p7J3on7J4N9J4LL5J3
17621a112n0p3j9P9J09pp7L5Q0m0p0PJ5j4m0l8L3J8q5o2JJ2N1Rn9JPm8K8R0L5k5n0k9QN1Q5
17613a144Kn3M9L8r4p9LL8O3M2k0l5kk5n5M2O7o4k2J17L7p3l4K9M9Ln0k5j5m0MK8j7oM4O1
17607a137M3m9j18l6Q3P0o3j04J2nq3K5O5j7J9M8J2PJ0L4J7m9j6M1nn2j4J7l9m7M8N6PK9J4
17600a177mL7Ol8j9o9m9J14M7j45l0O6p3k0J14qo6M9L3j2O0M1n7m7LJ2Qj7m7j7M0K2j4L2N1
17593a174j8n7p2m5N5L8n9m9k3k1RJ8N6J05O8K2Nl4m4j9j1QMn4o0J3N3K1jK9O3M3j4o8p3k5
17586a311RL6N8Mn7k8j3l4QP0O6M3j1j00n4P0J5o2J7N0lm2m8K2O8J4j2l1n7OM5K7O6L4p5p6
17579a286l1J7R1M4o3o4k2L2M1m0k7N8J3l6L1Q3K8o4rJ22K0j77r1M9j7lP0j7j4R4J2p3j7k
17573a248J5L3j9j8L4K9J2loJl5l1N3N6k8n2J6O3Mn2j8Om0m7M1R3nr4n3kJ2K4L9M2mm4l1k2
17566a279j0J0RJ2J2J5jl4J6O3j6o6k4pj5K2R2O1p8j11PQ1M0l9n5j9j9k4L1Q4L4m8k8Nl0k9
17559a338M3Q9Rj07k2J17K7m2N5J9p6kO0K1k0m3J6M4r0q9Q0O1l9KK9j7m4l0L9Q0Jo3j3L4J7
17552a192j4m2j4N8M0l7k1K2n8j03L0J08M4LRK7j3j20o4O3K0JN4Ol8rRj9o3l0N5R3M0p8p3
17545a306N2L7m2k5j3j3j8j9N5J01L2m8o3J6Q4k1j22j6R3K9m3L5J06K9j9Po4r8K6O2k1l6p
17539a230nj8k5mj0k8LN5N9rp2q1q3k5R3J11N6K1l0n2kK4K6M9J7o1j1O7Pl2j2m8k6L9l6j06
17532a379J3J15j0j04L0P6p1r7L8J39R4n1q0M1P3k5m7K8Ro5%L8l5J5R4L2o0j06k9R4L1m2%
17526a241l3k3O1Ql4j5l4K5O3k3j4N2Pn3l5J9M9M4Pm0l4nK2L1n3q3K4J7k6P7Q2l2m3pMoo6
17519a308m4J13J55Rp3m0j3L7L8q3j03nJ0L6P5k5q2lK0J4N6M6mk6m6k0K7kl2J2K6k7k7L4J5
17512a240l6J8N9jk1J1j1k2L7K2m1KK2k8J8M0k0jQqM7J1o5OL3n3m0lm6K1J24Jj01J2J8o9K8
17505a268N5q5n3M8PM0J07Jo0M1N7n1j02l1P9Q7qn9k5j4l0k7j6K1P8Q1J9l6l1k7p6m1Q1R9
17498a139J6k7J1L1l3n3m7q8PQ9n6p1Q7N4rP7P4m0n4Nj0l6RMj7L6J0q5n6L4N3L7J9K7M3rp0
17491a177n5pM9J5q9l9L7n1k4J23O4l9j0jk2kK0Nk2nll8rM2K3k8l4L9N7n4q3J1N8M4nm6J6
17484a240O0l5o8N9Q7j9rL6o0q4L6N8l1r4p4L6P6j2k2N6M8oJ5P0M8l8j00r7QJ11M2k2N8M8
17478a059o7q0mN9J1j20j10K0L9%K1J5j3kj8k3K9K7MM0L6j6nK5qm0okjP7O2m0j6K5J3L9pr4
17470a189o3pOJl3j4L6k3p0L1J14P6Np3r1RL9l8j4O2N0J3j2l2LN9L5n9o9kj7j3R9O8p9p1j7
17463a280K8J21O6p0m4J2Mj0l0k6l0pO5j4r2N5P3p7m2N4M7Pn5l1L6j4MJ06J4j15rJ03K5p9
17457a205q2J3R7L8p0o1rl5l1P8R6n6j15MQ9M9l3n7J3N2j9l8M9P2J2j0qrNOk4p6l1J29J39
17450a028l2r2k5jn2j03r0l4M2J01N6PL5qq3pQ2lp2J1K6m0PK0o2oR5L1m3jkn0M6J24l3j02
17443a286P2P3j09j01KJ4M1M1k6mM7NnJ3l5m0K2K4l0l2pk4KQ0O2nk0k8nO1L7o2q9l3J0K3N1
17436a261N4j8l3K1m3j05rL4L7R2J6l0P5J6p8J0J1l6L4K1m2j9j0nM0L7J0K4K5l2o6pL7j9o7
17429a286n3QO2J1l2M9O8k2n3n0pQ4M3n9k1Jm8J1Q3J5m6OK2m0l6K1ROM8J2m7J0N1k1l3P4P5
17422a085l6k9K1m0n9QK2k4p0n9K1O1Nj5P3P0p8o2Q4K1q4mN2Kk6qN4O7m8j41m4J08J09K5j1
17416a120k2nkp0m1P2L7l8j%n6l4L4N5M2Mn9j04j3J44R1j09q7P0mj33l5N5ppN0N1K9l6m6R0
17409a205Q9o1m5%m0J3J7n5K2P2k1m2k0l7kK5j2j8Jkj2j0K0N2J8l9j6N0M9LKOm5n6J3N4K3
17402a209o0j06k1K3QQ0N4n8L2R5m5m9M5k6m2P5Mj41j8R4l7o2O1N3KJ7L3M4L0j7k0QJ1J6O
17395a120n4q7n4J3Q3M3q9r3QM1ll8J4N3jmM1J3j2J6M4K1o0o6J0L9M4L2k1m7k6K5L4l6j8M3
17388a212k4k5P8J6q7J1J21K7q2j5K9l6k2k1o9OM9RM6No8K2O5J0Qj6k5K2Lj6K8L4n4j62r7
17381a442Q9J05L1K1n3o6L6K7lN1L1j2K4J1p7q1L0Q3J5m4j3M6Nq4n3K6J1mM1M5k8n9j2l1o4
17375a398J0M6j6LP9P0Rn0p3j1K2n0l2P6M5rM7L8j3L0J9r7p6K7lk2K5j6j0R0O9J1M1J6p9j05
17368a287l6M2O0K9j2k8MJ6m5o6%J0nL4K6J1M5o6j76l5P9O7J51J43l7m9L2l0l6M2l6j17k5
17361a295K5m2o3k0J3K2O8J32O9q3r3PJ4k8j7jJ7M8K8nNl7j04qJ01J4l4M6J4n6k6l2o8rP4
17355a324O3k0l5K7L2J5M1M2L9K3n2o5qmJ2K9nJ0mq1l4L6J3L6Mr9l7N9L2M5O4j4o4qP0N1m6
17348a157o4k7j4NNj5j0prKK1L7km6NM9j1n6mO2M2j9m0k4NL8J2n5n7J6P3P0K8qJ2K2m4p1j8
17340a254K4K8J5kOJ7k8o1K8J12K9p2m5PK3j9o2PJ8n9J6N9k7O4J09q7p7P5k2j17l0L1N1M3
17334a200k4m0J0J4rLLj1J8Rl4l7l9%Q2O0jj9o1l6L5MMP8K4p3j2P1J8o8p9j5M9j8j31m4R6
17327a373N1mL6Kp4m9J6M4N9N8Qk3j2k5m2k5K7P8K3n3%J3m5kK0MP9P8k5n2m6k1N8O7Ml4k2
17320a202J1ok8M4O8m7r7PJ02N0p4p2qo3n3P9N5m4k5J0K9J7p6o2O6R3L9l9j12m4Q1O7k4q3
17313a341q1L3J37M7p8k6N4M5M0L0j7m0k7LJ5JKl1p3j1M7J7L9Q1J9o3m0K3Ll0J3Rm8j9nn2
17306a324K0J18L5p6k8K0o1p8K7K6j8M0J7o7k3M8Q1M3o5o5MM0R8K8p7O6J10m7J0Q7n5r6j8
17300a180k1l6j9JJ5k0m5K1R7O8l6o5pRpJ0K0j7l8L6N9m4l6O7Jr2k1P0M4n5o7K6M9J2j6j0
17293a227O1L1o6nQq6%P8k1k6M3K6J1Km9o0MJ9l5L4J37J6j14l0O5M8J5L0J7j03j42k0L9L0
17286a270O7M0o4o0N5K2j28n9J14O5m4m5l6%L6J6K7J4m7j7J9k7J0P2J4qM9K5l5l2NJ1n2q5
17280a348K7J04J9mO1K4l9m9m6jj7q2J5J00k1o5Q1J23j4o5K3J4m8j7l5m9M6L1o4QJ22O5p3
17274a174j03j3L6ROK8K4J5K6j4n3K6M5r0o9N4m8j18O8J06n1j5O9l5q0j8J0P6R9oj7L8k4m7
17267a240L7L1j4K7J4m8%L3k8l2NlLL1K2l8n4J0ln0L4P5k4o3l6j7K8M5ql1M3O5l9l9M8Ol7
17260a247J4J2k9l4pK9J1J1O7K3o0n5o2n2N8J04j4j10j1Q8om2R8J14l4r9l0L2J8PMm0m9K0
17253a271P0Pq4l5L7J1L6Oj37p2J20J17rl7K2j9o9P6J31l2q6k4om1q3j1J01O3j6l9l8J1N5
17247a246N0L1kj8J2Pk1J0Mn8l3Ql2m2RL0rj3N5K8n1K2O2k5m1k4k6L2N1rl2OJ0l8qP4M5JK2
17240a159k7n2N1M6r8q0N8M1n3NR7J9m8M9O4p1j18mP7j8p4N8O2o0k0%p1k0J5m1rN7N5K8J4
17233a227on0k5O9K9p7j1Q2No1l5l6jJ00R2rl2J9K4m7q3j8M3K0m0l0L9j2r5RJ01K7j3J0j3
17226a252l1K0L4n3p0M6J06Q8J5r4o7M1K0k7j2mj0l5k2N8L8n1QN7n3n0N0j2o5j9k7L6J22j
17220a216r8j1N6O3Jo4K5Q1j9k5M4Oo3j2Q4J9r3j1N1o0n4O6L3o6k4L6j9l4RjM9J06op6LQl7
17213a249J7O3Pn3k6K1kl8mL4J3j4j6QK6k2n5j1mm0k9L3R5L6o8j9O0J0m9l7nJJ8O1Kr1k5N1
17205a301j2l6L1O7M9kj6L5L8j2k6pj2l9k4Nj8qMk4J9M0k9j6K1J4L1no1JP1K2o2l0L5k4m9
17198a330P5J08nl1L5Kn9k9k6l2j6n2RR2k4m7R9P3pK3J6k5p7r6J8R4K1k7qK4Oq8r1L7R1N8
17191a189rj02m8Q0L9l6k1m5l8L5J0j4N0L2j3L2Qo5l0L5L2J9K8M6M0j2l8k2k3K3P6j9q8k0
17185a247l6m4Q2N2p0j6K1n7o9oM8L2NO7M8j02r3L3O4P4L0m7jNp4j9M4KK8O2J7pJ1J7k4m6
17178a216j4l2nQ3K0o0j9k8oQ0Pn1L2L1j5Qj2j4L8j3p9j9L1mk7nM2L1m7p1k2N1J03M4l2kK7
17171a165j5n4k3L6K2oPk7m8K6O1j7q6pQ5j4j01J3J01N3l3q0l7%k7j9K5M4J2m2l2J8K3J5J7
17164a275O0R9nj18l6M2j0OO3j0o3J5Q0P5K2q6j11j2M2K2j3o7o2M3J13K6r4p8nK3L9ro0J5
17158a329O8K3J7J7k3m0m4lO5L1j5L2K2n8l8L4J4m6l9J0M1L6j9k7L0J8mK1n2j01M8J39Lj10
17151a279o5JK0K5L8L6j1n5n1j0P5Q4l0l2M9Kn3k4MPoQJ0l4j9KKL5J4%L8%kM9pn4n5n3L4O2
17144a245k9nQ2L2m0qK2%j2J1K4m3p2K2J6o6oM3J8K8Lk0Jl1l7j5k2k4m9jJ09P1j4j8l4n0l7
17136a396L0J32R4j6j6j0n2k1M0L2jqJ0M8J9q3p2L5K9n0m7K6M2rK2P3j2o2LM6N4j6j24o2M6
17130a276rn8k2J5N6M5rpJ2K3J7p6j04L7R9Lm6KM8N2J6k7rM2mr9o8Ll3j3R6J05N7L9k2p1l5
17123a221OJ2KL4Q6L8m2o1p3j4R7N1q1o3J7j1k0K1l0m8L5Qn0jPJ2P2L1m8l8%Kkkn1r6QQ7l0
17115a356p2P6J32J0o9k5QJ0L4K3j3K4L4o0q0Rmo8J5R9M8L6M9n6j20j4P2K6J0O9K7p2j6P2
17109a142J4l9l8o0n8n4j6J17J09k4J7N9k6LL7n2l4N1K9l7q0o0%mk4J3N5O7K3k3qPK0J2o8
17102a214k6J15L9j02o8k7lP9P4k5k1M9mp1lM5J9mn2n9k5j3N9P0n7n8N7N2j1j6k2n2k4M8K4
17095a227l0j1j0k1J2K3K5L5J6%k8m6QJ0o5l2K3j0L1R3Nq2m2K1M0K5k6o2J9R6op6J8N2Olj7
17088a236k9kL9L5k8n0k4oM7P7Nm4qK4J6l%Rll6m8MO2L5m5n2lJ8L9M4j4n6l8MO5N4l5m5Mq
17081a232l2PK1k7k2J8J0J7J5k3jom8L9Q0m5n9L1J5l9j2N0L1k2J5K8k0QLp0KP0k6o3j2NL8
17073a256Po8K3Q8m5q0QJ0NJ0j3K8L5m0k4J3m5k8Q5P8j0K1Q3pj29q9L6R7Q9K3n3m7nj5o2m8
17067a325M6P1K3j3o1j5Q8nj01JO0K8K7Nl2m0k5nMqj4J8K9oj7j9j6J3pnO8Rr0J8J42P6n1j16
17059a245r7KQ3N8j1j7J4k3n0L4O3k0o2k9L0J8n2l2KK7Q4j2q4P4O2j01k7N1rOK6jL4Rq4n2
17052a331L7K0j2Lpj2K6M2K6Kk6NO2qj00l5j6n8O3R8p6n7P5pn0O7M5o7o6l3OO2J9k4L7N3K5
17045a212K5k9n2L0J7o6j5M3kJL8Ok3j8LK5qm2K1P3K0k3k1m0k0L1PpRl9j6N5j2p0l0j0L8L8
17038a275m3j5K8mN5O1m7K3J16n4j20P3R1p8o4N7L6m0l2J1K8K8kn9m1K4ll8J6L7J7J1l4k6
17031a263K5p9j36K0O2K6R3M3o1J1P8M6Rk0LK1l0j0O8K1p9r3o8j2M7J4J6J06N7q2m7P2N0k9
17025a121nK0k4l3k1j3K4K7M8N4r3j22N2O3oJ4q6j12P8P3l7K5l1j16N7J16o0q6NK0K2K8LK
17018a235K7J5o9r2J8O8K7K3l2p0M1L0p5K9J02Jk0j5o6k1L9m1o2R1J29l8r2k5LN8Q0k2o3P
17012a250jm5mK6K9O2L5l2m7m5K4R6oj16m2M2J1J1Q1N2o0o9K5O5k2r8l2N3P1N1j8j6L0m6o1
17005a246J9j2k1K8k5n4rK0P0N5k1J8K9o7p7n7k8J04J01p1o3M5j3j1J01J0r6M8Q8m8rO5k3
16999a150m8J2nl4j0qpL1np4oN6MQK0n4l9N6M7j4j5J8J3j7k0KJ1%j8k2k3l3J0O4Ko1LO3L5
16991a208l2o6JN8Oj7Lj1K4O2Nk4rm8o1jO8P2m5r5L9O9n2l5P2N1m8p8l9K4P2j3j26nJ09n8
16985a336j05J19J48n5r2N3J01J2k1M9M2p3q1J4K7j4j3j7l7l6k9j4j2j4J9K0k2K5Q3Mj7O3
16978a209Kp7kK9rJ0L6J0n1n0K2L5M4O3o6j19L8M1m1O9O5r8l7Q4K6rJ9K0Qp3j15j7L1mK7K0
16972a278k5O1R5p5j09N0O6J3jp0m2N7J5j1K1l2m3J9L4K1j4k6K4Np3m1N4M7rMJ3KJ5%l9l6
16965a308lM2N7L9K9j8o6j4M8j2r5n3O1P8pm2OJ5o0j04lJ23N8r0m6O7K0l0K0K7J2Oj2%J2j6
16958a259j3K9N0nn7QO3J6j3l2l8L8L1m8jK3k7nj4j1P9J6p4K0K2o9j7K0p0r0O1J77P0n7n0
16951a227m4k6ll7mM7j7n8oL6M3L9J4j3K1N3j7o7j2K2rk0J8Rk6K4P5J7n7m3K0Ll5K7L2l5j7
16944a273RJ8L9K3L6Nr2k9R1J9o9j4Qr8p9J02P8p3K5J25j9p3L0No9J8P4MJ6K3n8K2J04n8j40
16937a270j9K2rJ3L1Mk3k3j7RL3pm0K8R2K9m3j4m0r7K8J08j1l0K5k1m2nJ6J1j5mK9K4J3J4
16930a201L0J9n7m6R3P8p0j7P6n8j29l1QM3P5j5m6RJk9n8n9K9Q3Ro1k0M3L0ml8k4J02J13n3
16924a175m8P8N5k5k8J8L7k6m0K7L5m4j35j05N8Q3m3o6kN8Q6k0j26j0J11M4K2N8n3q3O2K4
16918a173r3M0J01o8p8L2k2m7N2K2m8N5N3j04m3M9o2mJ17j4l9N7m6n0J31Q6r8q6J2k1m2N2
16911a279L0o7%M8j4N7J38J0j00j8O2J1n3n2k6k1j0J3mk2N1M6r6o3R6O9k1l2k7nl2n3J9Qo8
16905a405k1N2N4Ll1M5O8n0o4K9P1N3j8n0RM1L8mr9m8Q4L0l9kkJ4J9k4L6N8m3l7Lm1k3k5q4
16898a403K0J57N4j14r0K0L6J5M5K7l4mK8j2j6k7m7J6O2N2K7n4p4MK0J0K5rn4n3qL4PJO9N6
16891a214oL4N9jk1lJjlK5K8l3o0n3lP1Rq2k3J8j1L3N6l6o5L7M4n1j7N6lm1QK9j7o1J0J01
16883a186J0j07l3P4Q0L5o1q9L5O1q9j09L3P3j0o1m3KO0J06J08N4q7j39M4J14o1p0O3M6j4
16878a161n9r0lM8k0j1O5Q4nj21l7J21P6m1j05j06L4J00j1rQ8L7o8o0k2l0j2J1KL3O3M9O4
16871a096j3j28l8O1Pj1QOol2j1NJ3P8L0r4m9K5ol1%R1J22j4j19n6J2qm8m0oK5R4J06j9p4
16864a216PK0l7n8l2K4P6R1lj24l2Q8l5r6M8Q9Rl0m3k1O3Q3j7p0k9PK2k4o2RK7j6K5K6pL6
16857a202L7k8n2j9K1lk9J7Jp2j5P7J6o1J0P8J3j0L4l1p5L3N1m1n2l7KP5K6l5J9L7L0L0j8
16851a173oJ4m5jR0M0n9r2l8J4o0o2P7P1j0L7M2o6q7PO1J6l1mL6Lm7k6MJ3M4M2Jj7l6m8j2
16844a308J6K0jk5K0N1l5o5N6R4ll3J9No3m3M8N1j6jO7K9p0o9KJ9j3j4J5Nj5M2P5mn4m9n1
16837a298k8mK9R9O3p8q3L0O1J0j3jLJ2L2Oj6Pm3r4j2J2p7k4R8O7J7O3O1k3r0r2k7K8J8L4
16830a253N7j3o8n8j4P9P5k6K1M8p5k8Q3j2m8L8L5ll0l6K0Pl8nooM6J6j8km2o9j3P7J04jo1
16823a219k3n4k1R4K6p9qK9m0n0qNkJMK5O5N4O1J06j2j33pM3p4m9j5m2N1N1r1o4K3K4Q7J07
16816a135no0o4o3jK7J5N0M4k0m4rL5L4K7M2j4q1j4N3pn1l1JJ6m2l9P4M4l1K0l6r0K6L6k4
16809a317QJ7K5jn9ML1jL7m0o9J29J28m7k7rn4K1Kj08o8j4qQ5J05k1l7P2O5m0o9n1k5N0N9
16802a227l5o4K1Q9K4r6m8P9K4o2OL3m5j2Q1J6j14o2J14J32qm5J5ll2rmJ1L8qp7l9N7N1kL9
16795a162N0m3m6L7jq4jQ7Ll7J0m3n7M5M1oK0k3p9oL0l9j7M9K0KK9L0M5J2o7m5j4l0M6R3k1
16788a172j02n7KN4Q9K4p0m2O6J08Nj43j11M9M1m0K8L3m7L5O1q9o9O0K2m9k3L3L2j7k1L2P0
16782a208J6p9k0Q0J5m2k2k7j1j1j7N0P7L1j6k7M4O7k8k7M4l4q5K9P5j6n9j4K6Lk1%l2n7J2
16775a284Rl9MLj1O6O1j3j1RJ1Lj1JJ2K2K0l2k0M7mn1nk8j7R0M0q6n8J9P0O5l3o8m2l4L0L3
16768a232o3k8O4J7l3K8M1k8j0K3m1n6l2m1K1N1ML5M8m4p0K4P3J1mM0J9J0Pm7m5oJ5N7N2J2
16761a128k6o8l0nm9MM5pM3Q0jj0on5jM1l0l1M0K8k4j5J5rpK2p4q2J24Q4j71j25L8N2R1O8
16754a179m0j3j3p3L9Q1o5m5P4L8OJ3n0o4k4qL5L8RJ6l8m1O4%j03%K1p2RJ15L5p9o2PNJ5N6
16747a293L4J4Qk4OK8l0o0m0K7J07P3j0k4p4j14J4J02j7k6J10K3r7JJ0o1J1M7J5K1j5l8K%
16740a270j9J7N8M5L4M1k1p9k8RJ0L9L1Lj2j3J8lq6j03p0lQ2P3M4M7m8j29m0L1j8k4K2K3L9
16734a300R2O1k7o1n8j5O8O2k5n0l3m7k5J7J1PM5M7J1jk0l3J2K8mkK3L7Mo1k8L7k1r2n2O2
16727a331J18K9m1j8m3n8J9O4K3o1n4P4O3m6J9M8p9l0R9M7j1j5k7M1N1o3q1k6j0L1N5Qj6o
16720a227j8m1k7K1N1K1j5NJm5j5J3m3k2L1j9lO0l0p3O9J08jl3J3Pl8o2n4j0P4J09K7m6rm
16713a225n3J3Q0j5o9J1J3o3m5M0P3N0Lm9j9O3L5m1k5OJ1L3L9k4j22q4N8M7n0k1L8Rk0L0N7
16707a216j7l5K6K4J5Pp1o4K1lRJ40J10q3r6Mj1J7J14K7j03l3M8lm1pon8m1L4N0L3RoM1L5
16700a130n8j7N4o2r2O2Q3n3j26p7J8L0L5R1K8o2oM1K5Nk8J5R3L3p4m9j4o1KJ09J2q3j5Pk3
16693a287j6j3POm3k3L9J7qM2J6n6%L5j8RLo3J0P8pn3K7R2L2m5l9l9rR6P7o5q5J2M8L1M9j5
16686a158j51p9P1L0nK2NJ7k3l5R9M2r0L7J8j38j4J07N8M3Jk7po8o1N9M2J0R7K6j26l5P3r
16679a169m7pk5k7K0L1PJ8M2J4pj5o4n6J6%m9kM5M9Q0K7q5m2L4l0l7Rm7l4P0M0k8j7k1OQ4
16672a217O3j7n4m6J0K4j1M0M2m3k5j5p4j5L6j3QO1N6N1J0m9OP3j9j02k3M4M2M5lo1l7qrM
16665a226pm9lP8J7o4k6j8m2j1J4P7J07nn8Jj3n5k3M5M7m6q0K7J25Q8k4o6m9m9lM2PJ6N3J
16658a172m5j5K4J2o2q3j5NoK7J6l6k3J9L1L0J3k1k6qKL0M8M%N4j2j04k1O9O5N0l5r2RL9k9
16651a258J6M8Mrm2o6j4K7K6PJ3L5Mk1k0m2K8P9n6j08l2qQ0J18l8q4L9P1j0m9L5N7q7j04%
16645a361l6j9J12P7k3qMk3l4j1L8M8L5Rq4j13PL3j7P1J08Pj3J9j9m6j4J2l2o5mL8ql7j7N
16638a361K2L2L0K8Ko6q0PP4N8ql8Pon2L8P5l6l3N4L8Pk5q5o0J3LjO7O4KK8N2k5n5l2p4m5
16630a381O9M9RQ2kj57j1J40jo1L4QqL9j2l9LOk3m5j0M8K9k7k6N4P8l6k5Q3k0j12k3JOM2k2
16623a261j9O6On6L2M3n3k1R1N8l4l3m2q1mP6k1r0lL3J6L3mj6M3J9k3QRL2O5j0m6rj9MNq9
16616a295n4R5R9Mk5j7k6%M5l6j10lN0lM7M5p1n4O8J01N5ro0o4l6n6o8PL7J5M4K2o1n1M2J07
16609a216M4q2p0K7O8N5l9r5N8J41n6j45K7O7l3j3Ql5PM1j3rK6JLK9pl9nL0k4j07pJ51M0j15
16602a287k1O2Mk0j3k5j6LK3Pk2M4J19N7l2j9j7q8q5QKn1RN8K4Nj7m6mM6Ml5L6Q3J6nj6n8
16595a267K8O4p3q4j6l3K5O0j8j6M2P4M9q7j28%N6L9N5M3Kj1ll3o0RO4J9k6l8%N5rq0k7nk
16588a332P8O8m7o1jOjK3M1%p2l3Q8M3j03l9J05K8p4LP7K3o9p3qk5p1LP9M8jj4J0M1Oj8O7
16581a205R2o3j03L2K1j9P3j5j87r7M6N4O2M1k8l7K9Q1Or5lP6n7p0Q2N0l7L6L7n1KM1p1q8
16574a365L3P5K1j6l4n0k3K5qm8L7P7l7m9O8M8n8p9m9K3Q5K6l3lJ5%lL9P9J5n5l0K9O5j6j40
16567a336q4N6R2L1l0LL8K6L7ml6Qm1n0N6Qp2NJ6k8J3L4j9o0RJ08N2k6j1p5p7R3R2l6oJ8j0
16560a206P2J02n4j52m1O8Pp5l4L5J2l8lM5K0PK3j8o1J2Q4Mp6m6j2K3M4QKnl0N0P8p8q8R8
16554a223P9o2lK3j23q1Q1L4k2N6P0kn5m7mk5o2k0M2Q1N8k8k2K3m8n1O9P3k1n6m0K2O9kq3
16547a300n3L2N0K1L8N0J1Pk0j14o6R5M9o1L4O3q1o5M1j4o1J3N1J2kM5N0KjJl1k5OLl2l0L5
16540a247L9j0J8K5k0M4Q6l2j22r4m0j8KN9K5n7PL9n1qN1j7J1J01O5l9q3l2L3J1m4%Q0L5j9
16533a202L0j4j00mP7k9j16n0Q3J13J7m2l9n1l1K6L2mjM0N0pp2p8m1J9M4J7N2P9m3r3K7Q7
16527a224N0l5j21m8Q4P5J5QQj4l4n8q5l1P1N5QN1L9m3m2OJ2rl0k2OM7N4l0m8L3j0m7N0Jj21
16519a379k6Q1N4K4J6M7L0q2m8Q7L0q3k1O6K0j4M1L0n6o8m2n3j0J20J52m2j84j2J09m0o2O4
16513a251J6n7J1L4k8m6K8Q7K2l2KJ5k1m0J9P8J0l0Qm2n1K7j0q1k8M9M5K1M9K1p0m1L0Jl1
16507a286k6qM8Q6K5o6m6K7J7j7j4j7j9J7P2L8p5l8P4J8l9K0K7MK8J3l1n5n4j4J7kj1Nl1p0
16500a383k2M3K1j2L9M9j8J5O6k1r0o0J7J48J19q4q1M6j2n3L6J4o4jL1p1m1J06Q0j1j4l5m8
16493a291j4j2k4J2Q8J00j7j08n4M6M1n1k9P4L4j1M3jp4m1oK1M5j2o5l1j4l4J1N2J9J4L1M1
16487a217N9k1r8k7L5K0QL2N6l4j33m6O9L5o0p1RN0N1M0l5mJ34O8r0r5n0MN1K8J4pj00p3R3
16480a305J15MnN9K8o5n3N7O9j0l9m1j8J8k2o8n2OP9O3j8k5j4k0J3N4L2l9m3KqJ9L2o1k0P6
16473a200j1o6l9n9kP2L6j0l5j2N5L4k9LJ9m6m7j1m8K0J44L5r8j1O2L1j7o0qR0N4n1o3k4j2
16467a304rl3k0O9L1p1J4O2k8oL8j0oLl6l8j2J2L5K6M9R8L8q3n6M6J7p4o9K0O6J8j1K6K8%
16460a170QK6Jp0p9MK7j7MN4Po4RJ21L6r8m3N2J4m0n0p7m2O7Q5Nk7J5K5l8m2L6op3N4J19k3
16453a190q2m0PN8k2p5Q3J06m0lM2p1p9PQPN7M8j8k7k9p3l8O4P8K0j5K0O1j1o4NNk8L9J6r7
16446a271p1M4O1j7m2J7M1J9%k7j2M8L9l8n7QL3k7o6k8K8J9l2k7J5J5j2k5QL5JJ3M4rJ3J08
16439a152K1j44j00M6O1j1l6L3Q6n0j86%K06N9q5%k9r9M1Q9j1J4K0j7N8K0j14n3M5J6jL7k
16432a238p6kR3K7k0Rj0l1k1j3J9M2J2l1k1K7M6K2m4p0lK8j8k9PL4J5j%m5j9P5J6m4L2J2m2
16425a262K4J9m6jN0j7n7L2P8J4KK3j9l3J7J9n4m9L6L6mrl5LP6J2m6LJj1%n6n9K5Ko5k9L7
16418a343N2Jm3J1P2L9l0n2J8J09P5k7n9l2k7l0KK5Lk8n0k2N9O1j6j1O4N5l4l7K8Qk2Rrn7
16411a238k6M0J6n9rR3M6m3k6lmro4n4R2Q6r9j02L2K1j7j2m1J6R7L7KL5k2l8K1kj7K3pm3j2
16404a290L2N6J8l6LK9n1p0K1L2l4m8l8l7J4M1J9L2K5k7MM2j0J4P4l2r7J5M8J6O6L1o2j3J0
16397a203m9K7O1q2m4J24M3n8K0qp1N2J12n8j66k6J03J8p4J2R5J0j09p5L7P7N8K7pmj1m3k1
16391a233j9n7OO9km9QL2j3k2K1L0k4n8j4K8J1mkk9n0m3j0N1M5oK6N8K9J4l4p0j1Lj9O3P6
16384a199n1p1K6K6o3l2R6N2o1M8J10o3j23l1K0O0O1Nk4n2l4L8K7k6l3m5j7M4J9j0K1K4L4
16378a224Rp9l7N6j1k5P6M5MM4p2j68NJ15M1J3n1j43m3P3M3Rpj4L2N3J0k6m4k7N6P9k4m4N3
16371a223J9r1o1M9P0kj6N5L1k7K0j8j15k7N2m1n1P2Q1l1l8P5P8k9l4J2l0l8Nl2k5Q8R4j5
16364a143p9r1j3J04K7j14n0K2j4K4N4j1KO3J2o9k7M6Jm7JQJ1Q9L6j05o2M8kp1j1K9j2K1O9
16358a254mm5nk3k5O0Q2J0m5p0o8rJ8%L5N3j9n6j7K4L2K1N3M5m6k8L6JJ6L0l4kJ5l9J8K9o2
16351a273j6O5K3k7K0P9k9j45j5N7k1O3R1n1KP5q0j55m9RnJ1M5M4K9%m0NO3k7p8M2O7m1j7
16344a279O3Pm0J5K5m1n6j4qJN7M9%J0j5m9nPj8PL0M1L8kj7j5l8kO4K4o6k3Q7J9j28n3O1k7
16337a291m1R3J04kn4j6L8on3l6j7J6j1m4R7J29p7r2L3nk0J4n6l9L9l3k9Q9J6p1K0M3k4n7
16330a343l8O3J12L8jj6m3pM3J8k4nL1j5q5o5N1J29K6j25q6M6O3j2l0J1j5k5L6Rk5jp4p4Q7
16323a346P9l8M4J00m5q7L0M8Kj3n4m1L7J3p7p2L8R0L3Kk8n8K6N0o0m5M0J9J7L3m4n0O3N6
16317a238n0n6l8m9j3K5L6J5j6K1K8LN0J0o6L9Q1l0j4L9m4m9O5P0m5q7l1NK2M7L1K5J4o5l0
16310a295R8L4j00p2J6L1j0j0N0O6L2k2q9o7LJ4LJ3J9J5RLk5n0m5k0PQJ3N5O9K5l7o0J2O9
16303a238J3k6RPNL3l2j02k8O3M4l7o1K6M4l2j7J4j2OJ8j0l9o6rJ14J30%p6L2J05K3MJq5k3
16296a202P6l2n5J05P7j00j21m8J9N7j6m2L7j8o8L0L2j0N0J7o1j8Lo2l5Q5Q4l1o4m3k5K5M1
16290a313O0O0n1n5M6mm9QNk5m0l2L3J4p2l0N0M8K3nJM1mn4RL4OL2L7%%J1op8r0M6J11N1M4
16283a138K0q1q2PK3MN7M8o8r4l2J1L6pl7J5k1m8L4qo6O7R6k7k1J4k3j7j1LP8O0j6km1j09
16276a376l3L7K1M0L6LL2K8l4j2M2K0j3m6r2n1O5J16L5q0k4J09J4j10j6O2M2kj02p7P0O3%
16269a233j0o0j4R4K3o8J4N3j5l6l6k6N9N0p9m7R2M8o2k0M5om7lK8L3M9lq2rQ9J7o5m1m1n0
16262a359J7N4Qj4J5M0mo8k1M7l7q2O3Q1o6l4Q1K0n8k5K7K6oK4N6j0m3J6L6l5j08m5Q3P0J
16256a250lk5l7OK0L0K2m9o0K9P4O1rj22q4Q0J14L4jK4J2o1l9K9k7j3P4J0k1Rm3PO1m2k9L5
16249a184n7o7J8nj2O9O0l7p5l8j9j6L8Q5K3o1l0M5M8j7m9nKl7QN2K6J7Qj3Nql8qM4M2l6p6
16242a298jM2jk3jL4L0k1rJ4m1n3J0L4J9Npj0MM0K0o2n4L2K1k5POl3J1M2rk1j8l0L9P8j4o4
16234a307KP0O9K1j2k0J1M5l8j08j5Rm9L4P3m3p5j3J2J9L4M3K3n0p6K0Q3L3J8K5n5n3L3Lm3
16227a277jM2K7o6q6M5P5q%Lj9J6K6K7Rm4J1M6p7q5M6O8Ol6l1OKk5l4qO8R4L0l4o0k6L4N1
16220a185J5m9m2L5M6L4Mp8m4K8k1j7L5Jm8o0J6J32J07Om4n3l1k1mJ6n7r3pL2M8P8j8q3J3
16213a309O2K5M2J0q5LJ31k8j66k2M5j7Rk0p3J5Q3N2K4pk9k1k9k4K2M9N6L2p3j01M1R1mj0
16207a226J5l1m1j3LJ0j1j6L2N3j3q4k3Q0N9J0J4j4m9jL2m6o5N1P0j1k6m3k3P8M7n4l9j6K3
16200a268J16M1j33r1O5Q7M9J9m1m6k2k6L1K1j04n7O6K1m4j8L6L5k7MM7l5o1l9l8P7J33Nl1
16194a228M2J4l9j9k0l4J0K0k7m4k9M0R0Pk1N8J3p0k8K8Pm1k2O0M9l9n2oOOJ1k5n1kL2J6M9
16187a239P2%l6lj2j1M3J9l1J8L8j5rJ7K4L5n2j20l3j7p1J5R2M0l1l5O5Q8j6j0j2j24n7Q2
16180a286M9rkJ1kpN1K9p4m9j8o4j5K7%Q4J52Qr4LK4l7J2K3m0m3m3k2L4J5k1l4l7J2K8RK5
16173a301Kl9l6K3J19R7l8p1k2pLJ7%l5rQ6Q7n0j09k1J0l4J1K2o2j5O6L1L5M4j5nOm2j4N3
16166a213M8om1j5K3K2K3K3om4n7MN9j5n0M2J4o6L4P6m9q6o8n8N3J14K7l3j8L2Q9M3m7k3R
16160a160l4k8j5m3mO8O2ln6l4nk3OL8rj0K5Ok8m6k2ro5pJ39O2q5nN4o0o0N7O6J1j6k9QM9
16152a205nm5L1M3p7q6kk4m0J5MK0R4J6r5J8J41L1p3j9LmM2Rm2J3Nq2m3O6O5l0n4Jj4j8N3
16145a288K3m1K5P0qr3n6L1om6J3K4M7R2L1K9P0m7j28n5K8K9j3O3J36j8r2K8jo9K6L5o2m7
16139a270%j0J7K9n3o5NOQM3K3OKj6K4L1m6k2P9P2k5p9m9K2K0m9m1M7O0K0K1J6j4k0j1oj0
16132a235pOjl0j7J4J6N0P1pm9j7m3k0O3Ko6k7n3o8K3N6K9J8J7J3k8n8k7mK3O3O1N1K5n1n8
16125a265PK4K7L1l5q4k3M6O9M4n4o7L9L5j2M0jq6k9Mn1J4J02Km2R0O0j00n2N3km4%MrJ8J2
16117a235j2J9K9j7l1m7r4l6R6R3k8m6J8j3l8L1M7K0L0j0r2o0N6O4k4oN9K3L2O2q1j63l0K9
16111a355JN7Q1J0k0nLL0K8k5rK8m4o2K9L6K0O6N0rk4m7o3mJ8m2l3J7OL5N3n5j15n3L3Q4N8
16104a222Mm5p0K2O7m5m9K5Q%n8j41k3R7M4M9Q7K7j1k7n0J1N9k0n8L6N3k4%J7o4k4O1%j5P0
16097a209K9o4K4J15j0j05l8mJ9M1RL2Nj06n8N7N0K4j5l8Ppk2N2L7k0N0M5q6l8Q0rj02n2o
16090a313J1Nk8J0N9Pm3oJ8l8m9N7J08L9J2K3m6p8k5m5n5N8K4j22k9Q9J1M5J16l2p8O6M5n7
16084a241j5Qk8J0K5j7JK7Mj2k5qM4K6l1k5kmLjl2j8K7K9K0K6kn5p7n2NO9P1Ml1j3QK3%m0
16076a299rL9K8kJ4M9rr4o2J5N7N0oj4PmMlj0K3noR2O2r4q9M6M9p6r8jO6M2n0o4P7J12l2m9
16069a244N2K3k1J1l0p7k1K7Qj9j5jk1m3k9nM1R7N4n2m3L3K2oL0N7N3Mq1p3Rpl7O2O7j16j01
16062a392J03O1o9J0N7j1m5o0j4O2J8l3jrm0l3J5R1O5l4JM8k5l6Rl7o8PN0JJ7P1j2j05l9O8
16055a309Q7J8k0K2j6p1L6Q3k7m2J3mj3k6p4l7M9M2l3k3N5O4K6J0j0qk1o1qM0k3l7k6o2j1
16048a417L7OM2P5J8p%j7%L9K7OL5L9l3o0j1Nk2j7j2k8j5J9Pl4qN4L9K3L4l6n7K9J6m0PL5
16041a222K6K7k0l9kM%nj7%k0k1N9K9n6KJ6l5N7J00n3j55p0M7N4K6K9j5n3qPl0MP1K2n3j4
16034a308j1l8O5J16J4q6j25m3Q7Q4L6K6j8l6j2k7k8K5M7J6kj6l0k0MN7O0j8m0pk8n0l6NN2
16027a285N3J9k8l7L7N4k1n0j2K2L3K5j7l6K0K0m8l6k3n4j1O6R1M0k3j3p0j38j0R3K7ML6L3
16020a239ll5j6pJ1O9K3m5K0M9jpl2n6Jlq2l8Q9J09J8p7r3m7MP9J17L2m6l9k2J9L6j0j6Pj2
16013a243kM1kq0m0K7OPL6L3L3Jm0j7l0n5nJ5J0N8N1mK1K4p5q8K5M3oRjl5j9pJ6R1R7l0r5
16006a230J8Q7po9J2R3J2j37q5Q1N2q5p3M3Q4L1J0k5j14p3J2jP9J36k9r5J5M3Nm9o3J2J7j6
15999a309K5K1k8l8PJ14J35K4m6p4p8pL8Ll2j7J2KJ6N2ro3j6j2j1M5jn9mMmN9J4r2m8O4O8
15992a245j6l4M3N7OK9O1J1n5p0n3l1PM1K9k0l4RL7J9RRj3j7KNpk7j1K5J5Kmj4Lj8n0qQPM8
15984a245J0rP6J8j01l6L0m2m7N6Q3%l3j7l7KO2j2p7K1Q9lq9m5J7J9L1K3m8n3K7K4m4l4K7
15978a357L0K5M6Lk7J4RK5R2K8m8Lj8n6K1J5m2L6N2o9r0k7OL8L5ljQL2Q0L9m2n4m1JP0N8l3
15970a142p1j1L1lm8p3m3O4J04Mo3k6j9l9K3O4k0q2LQ7J6p0j5K5l9m6K4M5Rj4K2R1O9m5o4
15964a252K2M9J8J4K4K4Jp1j30n1P5M4n6n1J5O2Np5J1O8k5j7Mo0J0O8j2j1L3J3%m6r5j2R0
15957a314N5pkpj4J1J2L5Q6mj10J4J06l6p7L9J9n9m4MM8J0m3J9M2k5l0kL2M3j7m6m1l3K7L4
15950a275l7mP8Q1L8l3p8rL2o2p2M2M1kK5j1k9N9N9k1oL7m5j29l8K1o9k8P6j2o6L7R0M4j0
15943a276J7O0qn3Kj1m8J2P3P1P6P1j4q7o1l7o2k9L8O8K5q1q7J8L4j5oOMlLO3O3n4j03nR4
15936a242M9n8m6Ok1j7K3Lj8L2P0J7m5k3J1J2J7j2l7J0L7LKK7jm8nK3o0m4O0J2k4N4L1m6n2
15929a300n5l4K5L4K2M4J3n1L0R7k9n8N0J0n3j1nk7jM1K4k1J3K3n7l9N1L5mK8L3j7l2k2j2
15923a255J5om3J3M2k0qM2RoL3Nl6QM7Nn6n6KM2K1j9j9J7Om4n0k3LJ8K5M1K3rK4K4j2lj8k2
15915a240M6M5l7p2m4JL0J6j5J5N3Kk5J5j0l0J4Kj0K6L1K0j1p5p6JQ4J05J1l3P7O8p1m5Jp3
15908a204m3Ro3n2M0Mo9pP5L3j5J0K7M9P1%j01p8M4O7m5o5L3L7j4J4K5j4k1k6KQ0N9rj4p2
15901a233j02KL4JM5O1Nm6n3j3Oj2k1j7J7L5OL4M4l5rO4j2o3L0N4l4l1L0n0p6O2Pj31PJ12
15894a282M6O6K1j10m9O5Jq5j1Q3rq8M3J01l1q3j8qmM4K9j9M5R2k4q4k1k9k2P7M3m5Mro4O6
15887a269J07l9nQ2l8q9j9j3RK6k6j3N1J5m1J0J8p0k0Q6N8J9j1m1J8pp9kL6K3P5L4k9ol4m8
15880a232jl1o5j3L1L8N5K2q7j08l1NO5J10L1PL6m1n7J9K0nk1k3K4nk9R7O5j26n2J01K3k4
15874a202K5j7o3k9nk0kM1Qk5L2K2o2l9K6L9Kn2OJ00M1m3l3k2k0J4K0m7n7O3R2m0p9oNOJ6
15867a305m6n4M6N4LM1P9M2k3m9J3M7nj4Jm5p2m5mKm8m0N6O2%M3N6o8j05l3j3L8R4K4J7Q2
15860a169j5j16n1L2R5R5j2n9k9pK3k1n3O7Q3p2n5N7l2j11L8J34K0m4oj1j6NJ8K1j7j0N9K7
15853a132m1l4n6n3J8J9QN8L4l5o0p7j9O4K3k7j3m1k7M9K7lP1L4j06n1R6L3p8k7L1K3K7J7
15847a248m4p5kJ16J24j7j26o4J0k8l6K0K1LK4L7Ol8m6l6J5R6N4l6k6k3rK5k3rN6mm5l6m5
15840a409L6P9k7o4K5J06N3p3l2N8kk3J5k9l8J2L1J8jQK2j5l6mK9K0k5j3K1k4m5pK2O6M3k1
15833a224jj1n9j5K4L4O7N3nm4m9k7K0N9j5r3J0K8j00j9Q7k9k5J01M7k1l2r4j4J06K4k7k0
15827a264q7mJ04Ko3rN3R6J3p5j1J6m8l2P1P5k7k6Mm9j0M3n9p4O1Q7Jj1K3MJ4L4j7k5j1o0
15820a261k2L8k5k8O3O3J3k8o7KJ14L7r4o2pj3j7mL9L9j8kM3K1Kk0n6j9L3k4o9N1J38K2o0
15813a178j7k4k9K2j3n1N2O5j01r2O6K4q7l7J8M5R4N0j9qjj3j5k3qj7j6M0J4j7P0N9o3p5k
15807a287L2J3Jqn0j0M0k9k5K9k6j1M8j7l3L7K4RK8k7o5j8qj4M6O7%o9m1M2J1l3M1J6o5J5
15800a337N9K4O0J4p6l8qm1l4L5Q0kk4N9K3N2J24p2j56Kj7k1Q2j2j09k3Q2J17Rj08n4K1K5
15793a264L8%q7m0N9qo4N4Q3KM5O5l7p7l9rNK0L7L7Jq6j27%O9nN5J02m0p8k4k3J5Qk4K1L1
15786a285NkMN8M7k4lRl6l4kM6M8j6J4M2o4q6OJ9llQM4Pq4l9O7K8m2QM7j2k8OkJ2K7k9m4j9
15779a305lQ5J05n0j04K8P2j1m0m4n9J1P9K6LK8n6r8N2R4o5n1R8J1p7P6R6m7k6N2L1l2j06
15772a227p8Ql0m6L3Nl0O6P7nK8O2l2l6O0j1r1N8Q0j33j05R4L0r0mJ9l8K0L9oN0M2m5NO0J9
15765a152Pn2j23m1L7QMJ8%j9m3J4J20O7l8RK1p7o6L2N1j2p0l3O0O4j7n5mM6Jp1j4J08Q7k4
15758a157j4M1m7j25j1J00P6N0rj32j16RP1Q8L7n3l6Rk3k9K1K5l1m1L4K7p6l7O7Rl5Lm2k2
15752a369Q4M2k0jk3kN5L1JKj7l0j3L8M7j7n7l0K0M1J2mNj5l2j0on2l4P2P5k2j7O8P2jn1l7
15745a195j5J2J7m6n6nk1PN6l7l2J15M4j11n2K5nQM1Jj9L7L0n4m5J1nLPm5J1P3j2NJ07J3j08
15738a240n0K5K0j9m6j8JpM9P6k5n8L7M6K2N9lq4k8m1j05J4J12K7pN0L6l2q0n1K5J7k4L1O8
15731a203j5o6L7J08mq8k8J1%k7k4M3L1k6MKj5M5Rp7j4N8Rj7M0P3L4l7p1k9k0k9O3P9n0o7
15724a261Jj5l3L4Q0rj01m7Nk1RN4Mn7k0L5J6J4M1RKM1J2m7l8J0L1K6M9M9l0n3kl0l4P5N4
15717a147q7o1L4k8p0M2R2J0m0l0l7l4J6K0j2O2J11pm5Np0m6O9j3n6O8N5k4L0O2ln4o0l7K9
15710a256N9k5n4J2j8p6j3O1N9j2o6NP5L4pj6jjr3q5R1R7m9l1N8K0m2m3l8l5PP2P8j7q0J7
15703a313Q8%l8J7pk9L8L4o5n1M0L9K4K1l4m2pj1L0O6nk3K7l8j01OM5m4KN2l2NQ8K2m2k7O
15696a259J1j1%K5K6j7r5m6O4Nm5N8N2o1m4K9J3j2j%K5M3MnJ0k4k1K9M3L2j3p3o7k4K7O3J4
15689a245l4N1R7k7j01m9j8JL2nl8J8N9j2j03l7J13P7q3r1L3Q6J0o2jQ3M2n2r9o1M5Q5J1j6
15683a291K9Jn5J2N4q2j29N0J30M9mm5l5K9OL3J14qj31k7M1l3o5K4J08O3l6o2k1PK7Q1K7q5
15676a224jP3m1n8om6j0N9Mk3M7J8q6o4J4L6O4M5j2J4J7l5kK5l1l4Jl0m3K5O8L0pj9jO3N0
15669a120p1j10n4kM5L3J0N9Qq1qN1QK8N3j1r0n2L9Pk6J2m6m6O6N7LOQK1k4n7L7Q2L1j8n7
15662a209k9Ol3m3k6k2J1L0K2J1l5o2nN0M8M8M8k5o9J0L8l1j4L3JpNk2lK0n2o7M6Q5J6j6n1
15655a293q2qN4j2o7JO5L7M6Q1pj06o6J8K9j9qN5L1k8k5j7j7m4o5L4J15M0k2RJ7rK0N0j8o5
15648a276j4nj4M8O0j4n2k5L1N1j6n9k6rj6l2m5MN2%l9J5M0k2l4O0Q6pl1L3L4k6l0Jj2k2n
15641a316kL1M0l1l2L8L2j2n3n1Rrm8L9O8j0j7MRL4nl6Rj0m0L4M9m7m5O4M6l0K2L1m6j4J2
15634a283l1J1M8K1Pk5j7J0p3j06j5M2O2N4j4k8L5N3j6q1o5j4M1R1P7K6kj5lk1m8J5L4k9K8
15627a231R6l1j26k4N0j1m6J7N4qn3MN2M3qn9J4P2n2o9O5O6Qj6o0m4j4l5k4J4K7J7%J4Rl6
15620a325l0K3L6K2J6J2Ok9m4J4K8k8k7J3J8K3M3K9o0j04oN8K9Ok5kN3L3K5j0p4J1M6o2l4
15613a316O4N2l5r7j7N0k0JO4J4%J6mooJ4K4JM3L2n7l8j9n1LK8k4j9J0Lm9m7P4P3n3m0K6L7
15606a269K2n5r0rK3jL1L9j1mM3L6K8oj14o2J27J27lo2r3l1Q2L1n5j0M1O3M1l0k5k5o7KL8
15599a248k1M6R5k6j00o3j1K1K9L3K6j1l5pN2K1q9o7N7P4%n0j5N1qp8J1Q2J5m6k5J9%l0J6
15593a282L4pk6m6jP6Ml9N3L1j5M4Mp0oM0oqL4Mo8k9M8J3J7P2l4j06j9j5lQ9K3o0RK0j3Nl3
15585a266p3rN7Qo7j2R9P9RJ3J2k0l8o8o1M0O1m2q3j7M8M2k1k0M9M4k2rP2O1l6m9l0o6n5j6
15578a386lL5N4K0lJNk0j8N3P7kj05j19l9K3M7L7LM8P4Qj4l2l6L8L0k2Kk4k9N3M1j7J8O2L1
15571a109k5j8M1kr8k3Q2k1q4J1Pl3J9K8J1Jn0m4Okj5j8kM5Ro2K0J04J7l4j3o8m5N2j3n9L3
15564a352L6J5O6L5k3k2j5J8J2o8n7M1M2k5mM9L8K8J3l2k5k2o9m4L4P1O0j1l8J8K5K3J6q1
15558a248p2Q9O9q8m0J08O3p6o5PJ5K4J1m1m4l6j1K7j4%N9k0m0M7K2J4M7k7o5PK6%N9J01k1
15551a113j16m9j0k9k8rO3M8q4p2L7P4Q8L3p3n8J5K2k3o1RJ04J4j47j08P3J02o6j11N1Q6l5
15545a373k3Q2Q3ro7kQ1M4k6m1j8L2J4n3mL8n2m6M8M5N2N8p7j33KM3rM6Q3K2k0l9l9K1K8n6
15538a265o2L0J8o0J2Q3Kl2jj0kj7j8M5K5j4K4j0k4L0l0m3N8J0m6M2K4o6l5M5M9n3q1O9Q3
15531a220p3m4N9ll4M1K3j9L7Qq5K0J41N6n1q4p7J7Q5J9n2%N7mn9k1jMK9J1j0Rj9n3ML7k9
15524a281j8P3M4k4KK0pn8r4kJ14O1l3m3l6l6k1jK9N6L2k4j5L7J7JN3J1p0jN2m1n8J8QjN3
15517a183J5n1RO3K0k8l6j4j8m7k8M9J12N7r0j08QK8k0%M1L5k2n5j3L3N1K0n1m5jj2J1J9o5
15510a316n9L6Ql4L0O1L0J1k1m9j7M2O8M3k2j06p8Q4J30pr7p5L9J11m1j17N9O1n6J6N3NOk3
15504a225nL0n0n4K3N5R0L8o5o9p1m3N7N3J5M5J8l8l9k6rll0nP1N8j3MJ4o5p8J6M6l9m5M1
15497a298Qm4J4J9LK7NL2O0n9j16nJ18J22k6j10j6J2k3L3M4LL0J7k1J9Ol8Nj3n5K7N3j6j7
15490a200ORJ9j6p7p4ML0j6K4J20N5p9l4O0Jn7k7l9m1J3M6L0l6k6R2M4o3nj4q0m1m7j0J28
15484a301P3m4J5L9l8o2J6J15M1j01k8Q6Nr3m9L2O0N0J6l1l5k2k9L2P5j4n7K2L5k1k1j7m7
15477a298l2J9K2ooK9O2J7p6p4PM8O7M4o8j13k4M4N5M0mj5L9N4k0m3L9J0r4l5J6p5m4Q3N5
15471a277k8l3k2J5M5K4M5M7m9n3M5K7l8j5l1r4m9M2J02J21J7p5j5Ln0nN0j1p4nM6o1p3O1
15464a368L6k0P6P0l1l4m1o1j5J7N1Q6K1n7p4n5L2M9l5jM4jN2N3q1p2N0O0J4K0K6k1n0n4k7
15457a341M3Qq6k6O1N7J5o3m4R1J09Pp8p8J6K9l6j2J3k9j0O2J08Q3l9j14l9J6k0rK2K0M4J3
15451a207m5J1J5j11r2P5R6l2p6lN0L9j5m7LK0k7OK5k0K5O4PMj2r2k3Q9M8L9P8l0j05jM0k0
15444a224k2l9p6%P6M7K6J4k7j9k3p9k5J00N9p8n6Q0Q1k9l3O0O7l1q1m1rL0O3k1q9nO4L0l7
15437a247p5MQ8oj00rR4O3j4n9p1NJ06N5o1m4K8M6J8l7l8M3P7kq5o6nj6l1K7P5L6p5j16J1
15431a381J19N0l2ML6k8o7nK8J2J1j7l8J8P5L4m9n0J3J6k4k0J5K5j1k8pLk1k7M0P2j8m3J1
15424a284j1LP2Kr6m3J9oJO3Q1L4m5k4O5j0j23j5Q5K4m2o7k6P3N8k9k8jj1jOJ0M7M6k2m9l1
15417a275l8oN0J4n2m4nJ7J3J2M7M8Rll7n9rOn0l8N7Q4L8K8Ln6m0lk4m1j9L3O5O8O5Jq8o6
15409a295L0N9k2q8l1O7O1rJ9M9p7j03O4P3l1n0n8j5N5J6k8lJ7J3qk3mN1O7MmL0pqM3L1J6
15402a099K0j4n0l7K9K0q5q9qkL0P9J6m3j3J8K5j5o1j2K2k4kM5Nj7J8Pn2k5M1j1j2J00M2n6
15396a210K2j5j32l1Q6M4kl1p9l9O1Q1K5k1j9K7L4j0l0p8j09J5J23O2j7n0k6O9P1j4k0k9p0
15389a312l8l2m0L2M2L7J03N5l0j0%J0L2kj5m4p7nK6m2n3lM3K2n3k1R0R9%p9l0O8L9m0o0n0
15382a338k1K0P5Q0m2r7K2O5J1jk7qN3K7K3K1o3n1J4k0JK9k7RN0m7q8k7J1N9Q9on9K3np8%
15375a323L0L1J03k6j43NK3n8M4O9l4p5n7RM4M6P6l4j66k1J31O8J1pm4k5KJ4L2k3m5P4Q1n4
15369a242n8K9M2L7L1k9q4n6qPK5Kl8K0O6K0J1K6k8n9rJ4mL9M1o3l0R0nj13m3ML6Q3Oo6J0
15362a296P3O8O8J3j01r6K5O6J2j4J1K9j2p8q8m9L0Q3rp1L6M9l5pQj2K1okO3qp2lJ3LNj0N0
15354a243P7lk1on5l3Q1J18L2p4q9jL7l5n2ql8j9N5J2k6J5J%J0m5%O7j5j3N3l8p3J9J2PO5
15347a226L3k6k0k0k5j8RN1j5r3pN1L0P2Or8JM3k7M3P7mk9o9r6KM5j2k6oM3O8k5p9RO0K6J9
15340a233L0Ol0KM2j6m3J3Kn3o4n1J9Q7Qj04o1N0N1kK7P8M9K0K1j2j4K1jl6l3k9l0k4j1RL7
15333a275K5l5l1MjL4%p0M5J08l4r3p3rQ6L1J3J01j0r1M2L4n3L0J09P7Op0p2%O5N6p2j54m1
15326a318M4RL6N8l2o6J1L8k6o9k7M8N6pl4k7k3M1J04N6k4p7p5NN7M8L1k6o8j8J5QJ6km1l1
15319a310K7P7L7l0oqr5q8L1R3M5k1l0m0l8J3j5k8Q3O1n0j4K0L6N9l9o8N5N7m1m9k3m3m3M8
15313a337J12M1m9l7O1N8p2k7J02jq5k7l9pM6j4K0P5k5o1J6K6n5p2N3P1o7n1J7j9J5L9j1L8
15306a266M6n5k7P1K8m7j7L1Qm2m3J7L7PM8P9oo8o4l6N4P4n2p1K0m5r3P3J30j3n6RK1OOJ4
15299a222K8K7m1q2J9N0p7n4M4L0O3M8r5o2O7K4l8j0Qj8p0q5J6J27P2m7k5K2k5l0L4R6Q2m8
15293a172o6Q1P6m4n2l4k3lm1m1N9J00k9j41m1P0km6J1RJ3O6M1j8j0l9p7J2O5J3M8L9q8n9
15286a323L1J0N5N2r8r3L8N8O0M3m5k2K6n3m4N9M5NMk2NL7j3k1j6o8l7L7K0K5K3p8n1J09J03
15279a139k4q7r2lJ00N2l4k1J2Pk2o1j8P8L2o5J3O9l3l5J9l9k2N8K5j3l3n2K0L6o9o2N5N8
15273a290l1k2O1L9j7K9K8k4K0K9o9q4%L7N2P2L1j2K9M7n1j40q3N1O7m0n2M5N3j1jj6p8OQ5
15266a240k5n4O6N5l9n0j0N7R7K9q4r9pN0J8j6l6j4N1L3k8J0M4j2k5L4N4Rl4m6m3LM6j1o8
15260a285j7J0k8k7j6KQ0J06Kq9o6l4k0N5R4K1j3j2n3j4P0N3j4q6q8LM1M4N7ql0K2NjL1j0
15253a215n2k6J4K0l0n3qK4L1K9mn3m5L3O5Nk5j3l6k8K9J6k7k1l0K5J52J08o8j33m6J03Q2
15246a177j00n8R2j4j12l5l5k1J15J29J2l2mK2K4l6p4QM2n1k5J06L9j01p1kN0R7J7n3kMj5
15240a261L0M5J7j1l2j6mm1m0L3L1m4J7Q5j6o2mK0O7M5o9m4L0j4nP0N1l5o9l4L0L3j7j4Lj6
15233a241ll5p2M9J14K0kl1j07l9K6j7J4L1l0J8O3m8n9O5M5k5K7L6l8k9J0j7j5L9M2pm1KO9
15226a186K1o6m4QL0L6l1q2J6R0Ln5PK8j8l4nM0J8q0n8N9N1k0nRkJ7J3OL7Rm0j0j0n8m5lK3
15219a331L8J9j2l1n0k6M8P3k3r0K9J32N3j8j3n8n8J8J6l7k0K8J4k2K0M8l5n7kk6l5O5J00
15213a243pn9K0L3m9l7L6K2j2OL3M2Rk9J1K4o9n9N8M7k9kK7lj2J3pn3l2J9K5Mk5l2J6P3P6
15206a165J1n2n9n9o4j0O8M5m9j5J00P2l0o1k2P6R8m9j21mL4k4M7Q8n3j05j6j0l6L2R0L1k6
15199a238pl0l7K4k1m0Q5P5l8m4k4nL7K1pJ4Op0n3M6Pk4R1O0n1J2L5l5l9o5o9O6R6l9l9N0
15192a250Jk5N8K8n1L1Q0n4j03j0k2q1m5K3Q8N6m1l5l7l6Q4N6n1L8N1l5K2N0ml8l3K7j9r0
15186a367L0R0J6L1K6m3q0p3K9O7n2%J75R6q6n3K5j6m2k1KJ8m2r7k7L6L1K8J5j5m3l4L7Q1
15179a258M6j5mK4p0r0O2N8o6m7j0k1pL5R9N2r4q5M2N2k5%O4j3l8J05P4j09q6K7J4rLm4m6
15173a380P4R3j4KM8k0n2JM6J3p7k1J35M4j32l8O3k9l8L0k1l9L1J4k4L1M3qJ4K3r0j05P7J40
15166a166Pl3qn3k7K6pK3P1k8o4M6N4k4m2n9l0P4L8q4k8P7J3o7k3nl9L6O8m5j2Q8K5PM0j0
15159a161j4k2p0k4Lj1M3J7n6j5J5%N7O8pQK1q7j07l3m1qQ7N1k1J6J4m8k1K3L5P5K4j04n8
15152a351R6R6j5o7m7mM3J6m9J7P5k0l8J9j9k6J0k6n4j1M6P2O1J5m3k6M2M2Qj3q4j35q2NN4
15146a393M3J8J2J0L3L3k2pK6j8j8j7p2j8P8N4j4k3K1K7j2J9L9m3n8KK2K1j0n7j7M5K6QO9
15139a193Q3m5j21k8M9M3K3%J3K3j2j6k6n0jK0l8k7M8O0ml1k1o1l7Q2J19P6oj27j58o7N9J09
15133a262Lm4M5J4l4O1P3jj1n%j6n7l6j6l4j2QL2P6Ro6K5O5l8n4K0N4M3k1o3j1K6J6J7l7o4
15125a295K5P3K0k5o0m9J0Rj4RJ9K0Km6MQ1Ql1M6j3j06j3M9k2nQ1N4m0q3l3M2k6j38k4J05
15119a366L4LJ3n4JR2lo3K7N8J1pj4j2K9L0l4m2L3N1m2o3L5M5ML3J6j3K6po4k5k5o8mJ03P4
15112a188n7p7L1P5Ko6m5J6M1J6l0l5L2M9k9n3l6n6K4J38N8m0m9j10m4J60J36j5n8r2l9Q2
15106a259M2pP1L6q4l4R2O6m4j01j00j9N6Oj6O7P4l2j10k6J11N1o5k9%j7K8N5j2p5nO2%kL7
15099a183m6o1J6j9n3L4P6Nn1k6qj7J1K7j1k5J2J9k0n3p2j6J01O6k9K3L3m1JN1k0p6l5RmL
15092a379J8m1qQ7K4k6M4K9l6kO3K7m5KO8M0Qo2r7K8O8l4m3l7n6L8J00pp7m1l9j8N9L3m1j4
15085a367K2K8K7nj8m1o4N2J09j0m2qjO0J8o0P2J25m0p0J6j6o4k6J1nl0kL0k0n4J7P0%q3l3
15078a402R8R7j3m6l2j6J8j3k3N7N6J8L9j2m3Lk4k3L5PQN9K8ml7j06l7O4knR4nj22JN5o2l3
15071a323O5K4kKq5r7K0N8J7J0j5m3L0J10N7RK9m7j03J0K3q9l4R1O2j6j6Qk8n4pJ9RK8M0J9
15064a219J5L3kq3k3J05N5l6l3l7j8J8k2m9JL0Jk3k0jM7L7m6k9J6l6j2P4K3l1on3q4J3P5O7
15057a253K2p7l2J48J02r6r4K5K5n2n3J1K9J1j7j1O6N6n2n0jOM9O9Mp8q6mJ1m4K2Q4OJ1N2
15051a191m5o5Rj7LN9l2m8M8pk1J16Q8n6p0k6nm%K9J8k1L0R0K7m2m3m7mM8m2p3N8M6o2l4J
15044a285pmj0L8Q7K2r0j23lJ11L8l3j4l4k2K0j1l2k2NP4N6n6l4O6M2lK1j0n1J2K7k2O0J50
15037a037Kj47p6k0l6K0M1J8L4k4j00j2J12R4J1l5m7m6l9n1m2M4R8oj07k9P5Q8O2k3p8pOo0
15030a317J0J01L1n5q6q2K0J06M8j5l4j5O2M8l0MM9N8L4m5l6rp9l7K4l9j7M3J5L9N1m4j15
15024a312q1K7J23R8l0q7PL1o6j6N7l7k8O8J6qQp0n9L7L9Lj4J5Q5M6m2k1PKj1p1n3N3N4j2
15017a242l6l7J0M7j2n1PM4JMO9K8o6l5Nm3k2N1M5j8l5L3O7rk4L2NJJ3o3n4Nk6QL9m8m4J3
15010a338j5j3N5P7k7q2M2O5k7L0L5n9j0Qo1RP8Ql1%L5M9J2l3l4o3o4P8J52lj11k4M5J2j6
15003a221qmj4kJ0m9r3mP1M5J1J3M9M8o3j09jN2PK4N5J0nLm5nR1nj06J5Q5l4p4K4M4lK7L6
14996a125m0n3lkm9n4L6P2j9n7j5j5l3k3J6N3K4k8j5M0O3M4rn8MQ6Lr2m5J5L3N1L2jpkmk3
14989a200k4m3j09o3O4N1j1QJ2%j9l1L0N7Nj9l1KN5ll7N6O0l3m5k4j8K8K8o5r2nM8J4NO0L8
14981a251n0k4L6J4K6Pp4l1M5J1K9O3j5m2J4k8o9NN0L3J5j6k0ql8l5K5K0j9rj5NN5jp7n2p
14974a428M5O6L2K4Ok9j0pm1j1O4N6l0l0L9N7M8k7r4NK9p3oP1nl8k3j9K7P4O2m1j16j0R3M3
14968a197j8m2l0L5M1k2o1o6k3M1L8RL0K2m5m2L7M0o%J5j6m0J9Q1L0k5J3J6m6q3l7M2J9l4
14961a305L5P1j6o1l4J9O5M3PJ8J8nkL0Qo7m1J6k3j1J6o8o2M5L4jM1N7N2K3p2o7O5N9m7j2
14954a172L4m3o4j0k0l4J7K7l5k3L5j0l8K2K2j8oj0J1O7Np6N2J62j2j46J7J23j9r5pK2J1N0
14947a161J6q5r7k9M8R8L1n6k2J1jL4K5o5o3%J9N0M9m2n1L7L4mJ7k0o7RN9J0j1K8M1l6j11
14941a305j8R3K5m7k7j7LRk7J6L6p5m4J11N1q6n7K5O9N2j8n2l5J8K2n8j0R6kq1J9L9n3o5J7
14934a376M4j1j6Pk4k3kJ6O3K6n5k7K1L6M1k3o2MN6O1P9O7m5j38l4J04M4o4o8l5L5R2L1j4
14927a190N4L6p3n4J9J8qp4q6jK1N5J02m2j31OO3%%K0kl4k5K1J4LL5K4j6k7j7K0K3pkk5m9
14920a329K7J00N7m4q0lK3m1k5L1L7N8N6J4k6n2n9o0oN8Jl4kl4k4M0L7J0NL2L8l6n8qM4J14
14914a139O2j10r9O5Q5l1p3j6M6N7K5K5K7l9j07j01l2M2L6PL0Jl6%l8o8P9J29J3K1M2o3p1
14907a231k2k3M7O8j5m4k5nol4%Rk0L8M5qJ8j2p4j3K3l1k3N2O0l3o8L0Q4Lo3m3jL7N0K5J9
14900a186Rm2j3N9j6r8qO5J8ML3M1J9o5j33o6L7K5k5M2R6Qk2Qr2j30j0L3K4L0JM2R3np9k3
14893a326L2N1M9Rl8p7o3M0R6K9l1n8n7K4N4jJl2q1L5N7q4o6J2LN1R1N6N6N2k5p7l0Qn7j00
14886a397OJ51R4r1o2M3l5l9K9k6mP7L1k1k5M7J27Nj01OL1k1J7J6k7m5r4p3L0M9L2L8pj7K6
14880a230Rj8K4L0n8p0N2O4k5K8N4m2k3Nn5RR9N4k6q4p8ML6k0m1K0N1K3Mj9l3OK2lj0qkrl6
14872a296j0K3j7k2J7J3Qj9m4M9R0k7p4J3O0qo2RP7L8k6p7m5M6J1p4l0M7K5o9p1O7J37L4q0
14865a287q8k4L1M9K4KJ6K1Orl6l0M2Q8L3r3j24QP0j5m1j8m4lR4N6m5l8J3kj1N7J21N1n6k4
14859a206K4k2qL0l5n5J0km7k7J2O4Q3Po4l4J0l9p9RQ2L1jJ5j8k7mk5l5J4M2Oj8J9L8J7K7
14851a206L5J1k8p0n2L9L5n7k7Q3L9o0k0On3KQ0pq9l9K1L1j9o6qK6J1R4Q3r8j12J8K7lPKn
14844a369J9O0M7j6j5%j5L5O2pp5n2O2Q2m6o2J8Pm5o1NJ05O0mP1P8k3m5j5k6m1l4l7m0j5l
14837a335j0K0M9J7J6O6J2q6k0Q3K6o8l1M9J4o9n0J1M1L3j6m5k6MJ2pL4N7q3j18L0M4mM6O6
14831a238O6M5q9j52l2M9k0pJ06N4m3PLmJ26Q4r8o0L4m2q5%N4Nl6oM9N2l1j08l0R1P7mm6o0
14824a289n9k4J9Jl0K1O6K6k1k0J6Pn3j3P4Jr6j4P3QmQ6K0j00n3m0k5J06N6j00l4O4M0Kk7
14817a316nM0J4k2J6Q1M9l1k0j1k3J6krP1J0j25p7K6K1j5K5R6M6o1n2rl2l2J0L7L6km8m2j0
14810a350M4R7M0m1qJ2k3oJ3rj9OL1k8j02m3K5K0M0K2o5n0M5Rr8m2J06R6l3q6oO6Ol3M8N2
14803a264m3l0L1j7m2N5Q7j3n1K4O1Jn9n7l8J7O9k2j16k0P6N8N1K3m7m5j7j6J3M9M7J5l9m0
14797a299J4mp3o1L1R0J0o5K7O0k1J0K2m9J7O7j3j0K7k1l2JJ6N2L6n6l1N4k3r0M2J10oo2l5
14790a265n6j5Q6M9m2oK2l3j2Q4P8l6j05p3nOm4m3J9L1ppL5N0K7J8Nk7j8RJ0k6n4K5Q2l1p7
14783a346N4J03J3k3k0l7K7Q0l0j01m1NM0O0M9K6k0k1k4r1l4N8k8n5L1K0M0R9nj19q1J1Q3
14777a277M4p1m9K6NJ1O8O9np8j9O7J9k3J0K3Ln4p0j6rJ0M5qj9J1l6KJ05M8k3J7J1n2n2kJ0
14770a259j6J8P3J7p5l7L3pm9J2P5M8j6k5on5q1%L6j9k6J2L5L7ln4l7J0OKL5J5l2l1l1j2K0
14763a387JM4R8K1NN3j4l8L4K9Jl2o9jM2k1RN7l7o9J9or1qJ15Q8j3p9o5L0N8QMjk3j6n7o3
14755a374N4O6n1k9K2o4m5Q3kj22lO8j5L4J07k4j06J7Q7J8j4M2O1nmN3l4r6K7O8j6l5l0k9
14749a291L0O8kq4o8m3j7P7P3lN2P0o1r0RJ3m8J0P6kk0O6L9j3K4k2q9l4K1L2K6l9j5R2K7n5
14742a191j2l8m6J1l1j3K4p0k5J00Pn8K1M6M5K1n6m2J1nj5k1k9L2Q1L7j8k0k9o3mJ02N6m1
14735a233J9O6m9j30m5K6NL6R3M4n5r7l7M9K3k2J5J3j1L3N3K4om8m2M2O1l3n7j%K2L7q0q3
14729a368O2N4K2M5l3k1N8l1o4Nl0m0Qj1NL6j6j0O6N2j5n3m9M5J15K7n4k2j8l9nPm3n1oM3
14722a329P7or6M2J13o8p8O7J6o0J4M5KK8N8k7p8%Mo0qO1M5Rl7k5O8O6m8r3m0J3j3l4O5P9
14715a228o4n4L9QJ3M1j4k2k0m7lM7N5J3o8pJ10Pr6j8RRN9K4j4J2k4n7pK7K8L9Qp6j02l6M5
14708a364O7Jk0P2O4m9m3M7K7j04j20N3R9k7n0J2O8P9Ok8Kqn4p0M7J42j9j05L0J5m7L5K6l1
14701a247kpk6n5j03oR2qm0N6K3l9lK5M4N9L1J4j2o0rO7Kn0ML1M9O1l8j15o6k2l4k5K4P3O0
14694a252J0j0j7j5k3p7l1R6M7p6k9K7l5j3J06Q6m2m3%l5J1P9J5oM7Lm1PJ8k9l3k0m8n3RM7
14687a320mm0K4N3pK2O6RL4K8j23n9J16L0m6J2n4o8O7O1n6o1J0M7L4j4n8k8N9Q4Jp3l7L3J0
14681a248k1K9J0m7K6O9j5k7K0lk2qn8q4L5J01Ql6k0m3pM4Pk3j1jL0N4K2l4n3QM1l8p6KP0
14674a299N4k9p4lM6L1O2N1n0l3O8K6n3k1l3o5J6J6p6j9K8l2L2J32P8j6n9n9mL8j2k2Q8R6
14667a097n3j04j8M3mj02m8J00O1m6J0N9m7j12j7P0P6M4l2o8j1K6OrJ8L6pkL6qk7J0j3m5m2
14660a317j8N5P1nm4j2j0j9J8K3j5%k0n8L3R5Nj4N9J4o8%Q4K1o5k6L0j8m1K6jo3lMl7K4K2
14653a270k8lk4rR0K4q7RQ7mo6j9L0L6Pj6Ooo4l3K9k4l5O7L7p8j4N4l9l9O5M9k3k9K5O9J1
14646a215l5L0K3m4J8P7K3l4q6q2K9P4K4j8k9K5L2o4n2K5%pJk4J7L6j6n0m8M5J10k1j04j7
14640a357M0N8N0j5m3k8NN2nr0m8%j7L1R8N0l5k2L0L5L4K6qk3n2p1k6j9j2P7O8j7lon1j3Q
14633a299j0L9O4k4q7MP6j3n4J1Nj2Rj3K0R2O7K3j2m9k4l5o7J3M5l9k2L3k3n4j5J5P3Q6m2
14626a219j19j1P2L4K9N2on8l8JN9O2k8n4j3lj4l5j1M9K1j7K9M2Oj8k5k5o8r2KR2O8j8p9k9
14619a362K1k2jO2L0K8M1l9o1lQK9M7kmRo9n1Q2N7j4O5M0j17r2M5P9L6l9j08m8N4J5k8L0l1
14612a313j16K2J14K8K0K8l7l0j7n1L3J16Mr9j3N9k4n8L5K4p9n4K1L6L9kj3L5J0kM7k1p5K0
14606a313L5l9mL3k0l2J9M6K5j7l4qPk4l1ml0k9P6Q4k6l6J5J0J2M8N4Nm3l3k3k4M2R2J2n3
14599a208OJ0o9k6M1k2n7J2N0Qm1l7mK4M2J3l3j1N7O7J0k2k3o5q0rL1nl3l3qL5K6j6L2J17
14592a221P9o4j15k7K2J0M4N3om9p0l2K8lj6J6MM5J05L5QR5N9p7o0K0n5j16kL2q6o5O6P7K1
14585a245J6L0Jm1j3K2rnJ0m3n3k3kO0O4moJ7L4N1j3m3J2l8q1K6L3r2o1Q0P6JNK0l0r7q9N8
14578a372J62K0j12k9QqO2M2l3j5j7QP1%o1NM0J1l8m5Ook2J9j7n1RKl7J6M2J1K8L8j9l6J6
14571a302K6NPJpj6k0J8L5pk7qL8N4n0j22l7M3O5M0n3p3LM7M8Kn0l5LM1K3n4J0J30L9p7k8
14564a288K0K2L9Mk1kn0m2O1Rp5j3k6o1K2J6j3M8jm6M6L0n3j1M0N3L6j6K3O9k3l5O2k0j39
14557a335k0R8J5p4l9L3M6L5O1J8q9o9MPN9O6o6p3P1Q8ro5o2l4oK2K3j1K5N8m0p9M6P7l4n4
14550a307J9K7jrk6j1J1j4PL2j9MO0oo4n5l3N4J03K7l8n5k6L1l1p8J2Kp5l7K9J06J07l4n6
14543a344J4J3N0N9k6o3j7O0L6n6k6j3p2l0J3nLMJ2O2P1%l7K5J6n2j7l5r4J0P0l7l8O7J3j18
14536a482l4J17N3j4M3J3m6J4P5M9%k5k7NL6k7q8qR1M6n4m5L0M4ln9p3%J02J03m1j17M7J54
14530a121l0j72o8M3K9J0L0M0J6l5o1j0M1L9N6L4p4r2L8Q8j8o9PM6K1kk5k7ljJ0J8r%J1k1
14523a261lJ3k3k5j6j2J5J8L2M1j7J3P9k8j13l8k6l8N8O7l9n8RQ9Q1o0p4Q2O6n7k8nk3O2Q5
14516a134l2q7n3lJ8m8m9R8J12k5k5P3M9p2j01j1qq6n2J6K4N5P9M0k7q7n5K3J4J7P1N0QPJ6
14510a185P0M2j08j32oM1l9q1K4O3o1o3P8R3ol8K9N1j1pJ1m4k0O6N7j0n4l7L7J8p5l7N9M2
14503a233K4J6p9j21m1NK3R0R6j8r0k5K3J1L6L0k7j1K9Rk4m0j1P0O8l2n4J9K8l1n0k0k7m0
14497a397OJ7k1J3P2L3k2RM3mk4pk8JK7p2j02M7J36K7q6%J14O5j4n0n8k4j4OL6l9o2M5Q2O2
14490a183K4o5m3M4jn4l5k9jRj7K8O1ql9OJ5rJ0K9n3j05L7J33K4m0kl6j11o7N0N6J4N5M2r
14483a270M3M0l3J4M4n2o4L3J9o6m6LJ6K5j4pO8j4j07j3J8qP4O9m2k2M6J4k8j6rj7l4k6L9
14476a323N9OrJ9K2Q%jLJ7J4l6n5l1j9K2N5j3m8Nnj4R9R8q4j33j9O7R0M9J5L6Jp1m4K8J3o1
14469a240l5L1pk5K0j4m8J0J2o4k4N7J1KN6k9q2J6N1M5K9n0nO3m2m5N5k9j04NO0j7j3Q4K7
14462a239j14m3P4N2O8P6k2q1j01q9K7R4K0k2J2Oj4O4Q6n0n2O6j8o1J10Q0p0mKr0JM6n5l4
14456a275nl9L3O8j2k8mj3JK3jj8J2j6o0M9J28K4k3Nl9p4m7K0N8J1K5N9l2o6olj2k7l8M9R3
14449a180K3l8m6J5M5l3j1R3L1o8o2n6l4RMjJ3J8M8N5j7r0m8N8P6L5J0l9p4n0k1j1RK5Kl1
14442a341NN4M3K9K3Nqm9n5J2po0L2J20L7n6k8JJL6Pq5m6O5O2J5Qmk9j7K0K7J0k8l3L0Ro9
14434a264j7K4oL0J6OQ4qj09M0P9n4l1J5m5l0K0QjLK0J1p0p3K7N0O0Q6k5j36n7M0k9o9O8R2
14427a245n4n4L3J5j5j6J2N5K5RM9L0l1q0p3K7J00N6k8o0l3KJ3L3K9k5j5N6Nq1k9J4j2NRK3
14421a251P1j0r0J8M9q4j09JQ7O8j4l3k1n0k8K1M3O3Jn5Q3J47l8j11K5N9j8l3k1l6l0j5l0
14414a341j7N7Q3Pk3J5k3l6P0P5j2ok7q8j4O1J2k8l3l9J4N3l3o8M5L7p2MP8k3m9k5o1K6R4
14408a287qk5K2n3k2J64J51p9j63n4K2M4K6n1l4K6n0m2R0K6j00k5N8L1%K6N4Ln1j1L1L2Oo8
14401a311m3R2R0j4j7K1K5j4q5n2N9N1j1MK2J3j4p6o5K7M7%l7k8O3Q5l1p3oK5K2L2M3oq2n2
14394a296k1m4J8L3l9qJ5j0L7Qo8JP5M5K7M1jr7q0O2O8n8p3oK8K6nqJ9J0nML%j6k5K1K5m9
14387a343j5J00N0m8J9O0ml2p1p4J8J9k0L7J7n3K6R4%q2j0Q9K7n6L6O1p1k0Q7n3j04P1J01
14380a144llkl4j5j2l9j4K0L8M3k6n2M4O5k9m9K9L5p5j05j3J2OK5m9p3M4P2J4L1J5o8k6O5
14374a273j4o3O0N1p6k1O9K4j7j9j6OK4M7L2l0l3k4j8O7N9p5o1L4K6kj1j4j5k2J1J4q3j09
14367a472qP8Q4L0%rm0KN9Lk6M4O5Lo3m1K7J4k9JM1K0m1l9J1l2n6L4J9n7RP1J9m4m0M7N9m0
14360a297k6M3K2K2J2l2oLl3lJ3j3K3M6l2m0P0N9n0m0lmK7j1n3j5k3J6J04mj14J5J08K8k5
14353a213j0K5O0K3n7o3m1k2M1N5k0p5m1K4Lm7K1Q8k0j23k6R6N3j6lK4N5O1Ml5J2O3k7j50
14347a281n0R6J7p8j4K1l3LQ2Ln1N1K0j08l8N5Oj6JJ8O2N9J2mo0q6N6J12m3r5k2NM2M0l8m6
14340a302j2ML3Nl4K6M6l4m0J9j3m9N4J14l1j27j5M7l6m7J5J4J6O5M3j7J9M2p1j11K8R1J5
14333a243m0n1k5J3K8L5J2m6o2n0k4N9J07K1m3OKk2O7Q7k1l7K1J6LJ5j8n1jLn2KN3j9m6nM1
14326a265M4o7j08QL6qJ8N3N5K6qKrm1m1l3L3Q4mj4Q6K0q1rL6j2k2j2kN5Q5k7j04J4L0p5M
14319a253O1o0p4k7l5L1O3l2n8L5N2m3k7Q0L8m6j0lj0R1J40J2j29r6L2L8k6k4j6K7P3k8q0
14313a304N2O1o1m1K7k9q1j8N6N7J7NJ3j8l6N0Q6m8j21k8j0n5M8J37M7n4j00q0L4O6j2J5J09
14307a216O9q2j15J6Q5J8l5j5K4j6o9k9jK6R6J8j36q0P2O6j3J7M5j4MM8j1k7pl7l9k5j2qk7
14300a410M4J09Kq9m2K2O2M2nJ5J2o2o3N0J14L5m4k2pj4NOK2O4rj08m3K3l3j4M8nK5J52N2
14293a066j28k6O3r4n6J63R8p3r8j06l8P1K1n9k8P9J23l6j20J9M5k2L6N3j2k9j3mk4k4L7K7
14287a221o4r2l5P2J21J5q9n6J5L1OJ2P6P0k5l6J8qo4l5J8K5M6N7l3j12m9N0L7m8n0L2K3l3
14281a326J4L3l3j7M6M3K5K1Nj1MK4j4n8o2l8O6R8n7q9J8K2K0Qn6kK8k7M9R0J3j3m6n0M9L7
14274a186m5j9j3o3l9K6M3J2k6k4rk6kO3M6J3L6j6n6K5K1jR2J4j32j4P3l2l8L7Mo9m3K6rk8
14267a359L3K7M9J13K2m7ko1r3L0O0m6n0N4M3n0k6J6j7K9O5o8j25L3J34Or9jO7L1O1K4r3m5
14260a285J3n7l8L6K6j0k1J0M5L1ql8lN6K7l2j0K5%lN5K1r6m6J03K7j40o6R9Q0j8n0k7RK0
14254a265L3J8l6J0N1n2p5K2K8LO0P6m0j22m3M6L9J3RK2J3k5l8m6l0K8J8kO3O1l8m8J3Rl1
14247a256j7M1J7q1o7M3O4L7J7m6o3nJ2mK8Q2N2n6n1N0J9n0J2L8k3k7j6l6k5kL7N8k9q7kK2
14240a314l3J2M8pQL7k6k0L8k8o7Qjl1N5P2olk2r7j3J45J05o3j07k4L5M9L1l9l4J9m9k9J24
14233a227L6j11LK7r0pO4j5J5M3m1j0N0K3O3K1j53r3R5O9OPo5p3L4N4j0l1KK8L2Rm2m1L2N0
14226a246K5K0m0r2l0N4N0kLM6K8k2l6o2o2K5Q8J7l4L0J8p0m4K1K4J8qj6K2J5MM1L7j4l0j0
14220a232j2j8L6L3j02j27K1O3%K3L5j4NJ4o6m7M5M2L5N3l9j12k3N4L7Nl7l4K9K5k5j6rl0
14213a388pM8M1l4k3Q2Q1J0J5L3rq8j18j0P3%l6M3Q6Lj00j4J17K7n5rprl4r9o0j9J2Q9L9l5
14206a355qm3j5Q9L3j9K7L1L6J0n2kM6j7k2M3J5p6m6J00J01m8p6k8o2j9O4Oj1M8J3k2j6lN8
14199a220L3o3m0K9N3K1m2m0n8p6N0Q4l1j6J6j9J3J1m7j5P3O6o1p4L7Jm9M2O8M5M0l1n8k5
14193a283n2l9Mj7JM5rl3L3K8j2J7L6J3l9m7O2R9k5m9M4J0q5j3R7M9n7j03l1Q2nr7Mk7q1P8
14186a402J01L5P9j6p7J8l6p5M3L5l0KK6K5j0l7M0M9m5m3j3j2O3Q2oo1n9K9J15Qj11n5K0J1
14179a307k1j1N1P1K9nk4m0m0MN4j3q1K1P5j7p6p4OJ26P9k1MM5P6O0m6o4j5m7l9Kl5m9oL6
14173a292O5J7o1m4jMJ3J9PL7N2m7j06J1Q6j3n6J7J4m2k3jkN2O1j5MM1o7p6P1L1p8J7P7Lj3
14166a238m0o1N4Q0m0k6O3K5rJ7l1p0KL0JJ3J5J3Rp6j11k0L6M2K2o3p1M4Q3J9mM1N8j3m8K6
14159a228M9k6o1oM0nk5K1j1l1N4L3p7k8R2P4Lj3m9p1J0M8mk7p3r6L6J25K1o3l0k1k5OJ3N1
14152a294P1n5j04N8J18Kn1j7j7l7K9R2kp4L0N3n7n6jj5J6N3mm8LO2J9p0o3lNK0M1%m4j4L7
14145a317J1n8j8N6J7kN7K2o2n7jN9Q3L2j2LK3k1o1ML4o4m7P4M4k5L1L3n0m5K2L7J2m0m5N0
14138a221N1o1j6P2j1j9M2p3j10N1N3m9j0K9PJk4l2MJ4M3Q6L1m0l6o2p6L2P8mKM3n0p2P8J07
14131a142m5r7l8n1n7N5J44Q4l7n0J5no0k1M6K0n7k2O5L6K5M8o2q5K3rm2M1K9n4o2K8J10J4
14124a213j04pJ10L5p2l7K0j9k8K2Mk5LJ9J8L7L4J4J3QJ7J4n6o9j3m3k2P2%r1j6L9L0K9k4
14118a301n1L6N1k9o%o6NQ5N7L0m5o4J9j4k8K6n7n5R1Q8J5%j2LJ7k1n9j1R7P1o3q9m5oM2J3
14111a276n7k4M8L2lj9p5n4P2N9k2K8K9m4k1JPN4Nq7n0L3M9K2J4M2L3k9m7k5l3m2j1K7M2M8
14104a274L6lj9Rjm1j5K4K3J8om4j8L5L6JQN8K0o9n1m2q5K3J30L9j6J1k1qM6K0l1p0n9J8O4
14097a254P1L3q8j03N2J01rp1k8J3rj0O3N6k6k2Jl8l9NL7L9J2j4l9m6J9M4m2o6K9P6L1j6j1
14090a249J3K4j2j04j46k9J20R1j1M0R3qn0J1Jl3l3n3l9KLJ7N4L1j0J5L6Nj6nJ0pl0Mmq6l7
14083a392Q8Q1J9j2k9n0q7n9J5M4O5L3m8l7jJ3N0K9mJ2j1k3NJ8M3K7m4k4M3pp8l0M5M9J5k9
14076a271j8M8K6l8J4O1j2m9L6O7j5m2k8o4k7N2J9k4j7k6k5pL2O2J9n%k3j0m4r4L3J23J3m7
14069a281j5L3J03P4k3m7j2J8j4k2N6J0p7K9L4j19m7P3k7o2M2O2jk6RL8j1o6k5M1L5JMk1k2
14062a256N8L8p1p6j9L3L7k6RO4qj3K9l8n6m2p7J3J03nq0L0R6j3j01nR2mo5P6J17m3o6N7L1
14056a181r0j11o2L2R6K8l1K0L3J0%n3l3P7O4j5M7R6j0p1j8j5m3nK7rm9k2M6M6k5o8m7K3R7
14049a216P8m1q7k7l4n7ljmP6R0J6n3o5J6P2L5Mm2o5L5O3l6l5K7jk7NK5N9O8m4j11jM8o2o7
14042a362N2L1k4N6K5q8j0N9oJ0K0m6k3L2J9K0N4J8p5m7K6k7l4K7QJ8N5J1j4MLj7p4n5N1O6
14035a237J2j7m5OJ06N0r2q4L8P9j3q6MJ04M1m3k9k6q7q2L4Q3k1q5j8M5L8M8P8Mj03l4R3L5
14029a204n1p%l7J3K8k4J4Q0N9pm8j5N5N8j3o1l0j6p9o7N1Q9K2k8l2j7J1J5oj0l0j7N0M8L0
14022a176N1m5j42o2jj3L4K9k6N1J18j8j07oP7N4j2m6lM0J9k5m2L0P6k0q4l7J2K0jl7m0KL8
14015a292L1L6O6L3m0m4j4l8l3L3J7oM2mn1J9J3%O6j0r5RL5o7j9M7l2mP8j6p8j4j3J3R8P0
14008a164j5k4LK3K9k2r5o5jk2J3J02O4k2n3o8k5M4jr3k5J08L5p3JK9j3K4j3q2NO6lj4P4J36
14001a137M4j46j46J7L9k0K9R1N6k4l3M1N0j2k3m0n0jk6p1LN1L2L7k7j24l8J35J14m0o6k3
13995a308l3L5P2l8k6N4l0n4J7OL6P9Pl4j8QO5K3j02p4J5n1q2L3N9J9O9M1o5j7K6n0j7K3l0
13988a342K9J12P1J0p3r2J7L4l2L0R4pj34j04KK2j3KM2N7O4J6p2j5Q9Qn8k4o8k6J17O4m9k1
13982a250ll8jL3k2qP4L4l8l9l9k4plM5N0k8o4j3N8N0j3m5p4m2Q7R1k6k2M3K2l6m4j6oJ5N1
13975a248K6MJ7oj0j5l9MJ2l5MJ9j2L4L9ql6q2l0P7N1lm2r3NJ16M6JJ2k6j7k1p3k7J3l8KP7
13967a302J9n6m1OP2J05O4K8k1j06m1Q8L3m1J5K3m2n4j8j1k1K1M8J4pl8o4J5P3j8o4L9N2m4
13961a274rL9l3k5J3j3O3R8l9o4J5Moj1k8L0L6m6k9L1Qj0j1m3k8K0k6q2J2Q7j8o2N1O5JK2
13954a262Pn7rO1L0k8m3jJ7l5j7P5N5j6l1o9o9J3J3qQ4N4q4J5J43Mp7L4L9m9m6Jk9o7K7J24
13947a201M1m6k8jK3J0n0j8K3l4j3R4P5l8r0n2L4P2J0n4n4l2l4n5QJ33P7r5q2K0L6N7N2m3
13941a255r9k5P0P2L4j4p5n4nj5L4Q8K6k8k9k2M7P1m9q5M8O0m8k4K6J9N2K1o2l7j0j8L6K8
13934a222n9nJ12L7r1o2nrk7k7N9R4m2p1N6M9k3L3N8m6o8K3J3o3l2J5K4P5P1l2p0l3l7m0M
13927a341K7Nj4j4j2MJ9Jj0L0O0Qo5n1J8M2L0L1L2Qk7l5l1m5l5K8M7k0j6Q4J04K0o4o7J6L0
13921a203l3J9N3m6m5J4o7r2L4O2k7k4L5J9RL7K0oj8j9PJ3lK3L9J9l1j10r6M4O1n8j7P4J8
13914a295J8O1j0j3L2k2j9J0m6m1J4j9m9RM3qNR1Q1J3K1K2n2r5o8m4mN8L1n2m5M1O4OJ4O9
13907a179M8J6k8r8l5P9P0K1k2o9p3k0L9j4j13k7J12O8k7l4RM1Mp3l5P3O2pRJ1n3o4m5n0K
13900a402P6M1l4l1k1j8L5O4Rk6J8N5K2mK3J9k2l4kL1j8n9M0P9l5q2n5k0K3J6K6N1j7m0J5
13894a277L3O9M8o0o7l1n6j4N0K3oj5k2J7Nn5oK9j0M8L6p5kO7l1m1J0K2N8K5n6k6L9L3j0k3
13887a271K5N2rn3KRp0k6P8K9l8LK0j0k7mK9Lj2L6L8QLl8q1n0J7M3Rk8pL8N6J7q9j07N1J04
13879a250k6mJ01Qj00m1L9K6k4k4Rkj6J0J2k6kN2RkN4j5p7k8m5jJ26O2m4MJ0l8k1oJ2N3mj07
13872a316p4M0P1J6k2%Rj4NL3J9J6on3k5M1L9j7l7J1K5m8n3K9O1N6M4j2n2n6p1j5J00O4p8
13865a270p2K7K4k3K0N0k2l7K8K6M1O3q0j46K4J01Rm2k4L9P3Ml5Nl0q2J8P3o3p8N8N3K0L8
13859a210j1jN9l1j34m5P3K2m9%kl7L2O1Nj1j4k6k5rJoJ7M7K2MJ0J6J6k1n5m9oM7L8KK0K3
13852a227j1l1m1k2J6K7L2L8Nl9j6L8N1N5M1o0j21k5N1mj5M8Pj06r7N6J42N8j8k5l7lM1K2
13845a170j3m6j3L6j3k3L9J2l1k5k3k8k5K2L7l3j6O7P3N2J9qOKQmp3n1J9PMro2k4M5M5J2l5
13838a220n4l0mL5L8j0j1J8RL4P1j5j27m2R7K6q3MQ3J3j0M9L0p1j08l3M1K7L0N9%n7rL8L0
13831a152lm5j3M8lo8k4N4M4n8n5P4N1l6L3K5p9l0K2l4o3o6J3J18P0K8N3m4j38p9J1N7L1j1
13825a269L5N7k7o5oN0M0k8m9L5R7J9r1o1L7J4q0o0J8K1L3P3K5k0k3o2k1Q8N4l8j6N7K4j01
13818a240p9N5L5k7QK1K1%n4m1RO5P5l7n0M8j4p7RL6NJ0mlK9L7Nn5l1R3P5p2q3k7n3k4L6K1
13811a278N9R7J1k0J8l1r3q9k0N5M2JnNN6N1k2LK9k1PJ2r3n7R1M3m3K7%q2MK4n2m9o0j0R3
13804a297M6j3K0L6qp3k0P3M5J5m7r3O5J16l6n6j1nL6J4n8m5MRK6M8lk0L0j1l3N5K9o0PM2
13797a173r0p5J10J02k1k4m7q5k4%pM3L0lO1M1r2o2P7O8j8k2K3J9m1o0K0P5M0rk7k6J5M8L
13790a131m7m1RM0k7n2N5Q7%m0j5L1K7l8q0n2K3N3NqRL2M2n1j09k2J0l9rL7J4lJ8N0Q8N3m1
13783a122k6Lp2n5J3j8J3P4k7j05rN8km8k9oJ8N5L3q%K1K9L0QlK1J2n5p1JJ1m6JO3pl7K3K3
13776a236K6M8rk0L2j4o9m6m3l7J5N5N0%j2L2j2m0L1J2k6J1p1r5J03J40m4n7Q2P8l2l5%n9
13769a242q9n8l6N2R5NK0P6j9l2M7ml9kl8m2N0P0J3k4n6m3K8J5k5K9lr8nJ14M3m5l1K4M2P
13762a201KJ9j0l5k9k4j4J2L2J6J6M0m3r7N4J14l3r4pM6oj2Q1K4j08l1N8L2J9J9N4Q1Jq0j04
13756a208o6J3K5K7P8M9j9l0JK7j7o1l5m5o2K8Q0j1n1pj6J1Q5M1j0Pk3l8j5l0k0kl8K4J53
13749a155P5j17q9L6L3L4K7n7m6J5mj3k6m6j7lJ5M7J2oKlN1N1l1k2J8Km4j11o3N3K3pM8J0
13742a308n1k0k4m2L0R7P0%k5K9L5k4PM3pmJ1JK5k2r4n7mM3R4L9p8q6K0O1K0M5N3l2n5n4o4
13735a328K7P9l1o6J9J7J1P6Rq6j0L4k0NM1J1kjj3k4l1oL5Km1J0oq3l0Qk2N0N6k0K9L8k2J0
13728a275N4O7N1l8p9n5j3N8J5p4JP3J9l3p6m5J02J42K2p7q4rN3j9o2O7R8m2n2J4ML1Qj03
13721a257n3N3Mk2K0ml2K2O6j4j29n6J38J26n5l2J00k4j89o2P4K0K2N2m8r1K4P5J9J7K4p9
13715a291r9P6J13n0l8J05O2o6o4j3J8L8K1j0m8o6mK9rK8N8Mj1j1l8k5LN4O5k4k2J0r7p6N0
13708a328LqN1n5m1J26K3j40j9Q5Oj4P4O2p1o9N3K2m7L0L7n5j2P1J2n9k9J2K8N4L9j9k2K1
13702a179L3J6k1o5l0M3J7n5l1K1k0o4J5J12R2Qj9ONpJ2po0n4k1lR%J6K5k2jL0n8q4kK8L9
13694a276N1Ol8m9k8M7O2k9n0L1L4m4o2j6M7R5O8J2mm6n6K4J0o3pK8JJ7l2o6J3N0M5J0o6l1
13688a312M7M6L3nk2J0k2j9M3no6jP4N4j4j2Mm1k8J9m4p1K1L0o3o1J4M8P8P5k7p6K8Q7%m4
13681a222J0Rj4pl7lO2k6o8M3M3k6j2j3l0J5M7pl6M8K5r9l0P4J9pok3K0Mn0RP3K2q1r6K4P1
13673a275j5k0N7M4rOM1K4l3o0lK7n8o5M0K7nP1M2p1o0J2J6k6NM1l7j7Q1j4p6L2J7l2K3K4
13666a246j3k1j1Nk1j8L7N2O0L3n1mR9Rj15q2k3k5mO7Q2J1j6j8p0m2L5L3M3J4j16r2P8P1m1
13660a300QR0J7m8PL6k6o2pM8Ln5k5Nj7nL7N1O9N3n2q3k2n3o4L2N6J8NK1N3op9KL9m0l6ql
13652a341N6O2K0J5l4n5N3P6j9n3l6KJ5n9k6Q3K5k7J2k2j4L7k1k1N1J3l5pkrPJ3L1M9J0m8
13645a199n5l0kM1Q0L9o4n8L0On0j3J2J9L1j2l6K0N4Qr8j25J9J11L7J2N4J6k5KK7L7J7m6q2
13639a223m7K8O5K3pJ7kl7rJ0k3l2nJ9K1j7k7K6L7j6m3m7j6M5J2k0M7j6j09KL3lR7N7n7Mj4
13632a227q2K1R6N9J5%Qk3l9l5m6K9P6J5K2j5j27n8L9k6m4J0QL2Q4M2m0r5j05J6J08L7L6P6
13625a133JlJ1q0m5M8l7o7P2M6j02k2Q2k5k7Q8M1j8J3J1l4o7k0L2j3RO5k4l9O6k4j32N2J91
13619a084J7j02j3Jk6L0L3J7M5ko2n9k9L2M6LKQJ3rq0k9N2j7n4l4k3P2Q6qkk9r0M5J19m5j17
13611a293kM9K2M2L8l1m1J9J3m6JJ25J17Po7j22p1N8J0o4M8Q4j5m9l7JK1j4K2K8q1n4N8N2
13605a172K7nm3JKo1l9J3K0Kj1J8K4k5j0N3N1j6o4l4L3N9Nq3m8O7M7k6OP6J00K4q0n6j6n5
13598a216m7L3J02M5p7n0J8j9k4k3l1M9N4m8p3j0P3P7nKN5Jn5l0k7n4%Q6K1q7k6O2Pm3j1k1
13591a292l3O1Q0l7n1L0K8Jql3l3J8M5j2m3M5O6k7k2K0n9r1M7J25J1o3qLl3m2m4PP8P2J7k4
13584a201j5J6Mj3%J9M8L7j8j1Om7m9J5K3K%jK3K4oK2J2p4n9M9N9l9r4k2O4L8j6MK0k8l0J8
13577a220k5n9J4K7qK8Rn5j3M1J5j1k1qL8J9l8%M5%j3K9jn8J4J16M2q0m7K5J9qm0n6j3K7L
13570a263oJ1qJ0N7Pl0K0K8J6J0l5k6K6M5L5k7k7K3o7q2Q6Q4l0p9j56q7J12R5k0L3J05M5m7
13563a142m4j4m1j6N6L9k5nM9J4o9m8K7Nl2MJ6QJ7nKK7n2j03k5L5O4J04N7o2q1K2M7k5L7J07
13557a052k7j01QK1p7q9k0L1L8J7pl9m3K9P1J5j5K3L6lLN6oq1M0P8o3o0Jn8p5j2N9O1k4k1
13550a286M9M2J4j1j0L1po3l0q%K1ONK6j2n8kR9L1j09m3Q4M7j4j3jL2J9l2k5pJ4N5K5j1J8
13543a124k2o8jJ0n4l5M6P6lq9oJ04L1o7n2l0l9k5QP2J06L0j6O9J5j40m7N0n9m4K6pL8L2l3
13536a248O7Q6m6o1m3n0J4M3K0ml0%J3j6N5R5j3m3J8j6n7J7L7r2j08N5P7JM1J0r4m6K9K1O2
13529a206J06K1q2m6K0lk8k2QO9L9o0o9k5KK5M1L5m2j21p4L0P7N5lJL8J0rJm5o5j1L0O3N2
13522a188k0J9R5j2r9l6l2k1R1N8p6l2P0Qo4k1K4K3Kk1j1lJ6M3k4l4O1k1r9L6L8k3M8qr3j2
13515a318M0K2J0lL2Q3O3q4k04o6R5M3%K9J6LonMKL2rq3K0R4k5m7Ql5l1K9M1M9Lo8lO5j8r0
13508a312n1OO2R3L0k7j7l8k6N1M2JJ2l5o0J8%o7J3Q1L6K2Nn7o0j4RPK6N6K6oOj5oL0l1j8
13501a208R9J6j30l3K7q4j9J21N5j2%n1q5n4K4J12M6o0QO8J0KLn7n4K8M8QKl6p4N4J49l0j42
13494a249K6J08ql3J4K3L1n4j40j6P7K0K2Jo0L7R8j1m9j0mJ2K3K2L0km0m3n7n0lJ5J3L2M0
13487a185M2K0l2k7J9J2k0pM9M7o5r1M1N8o2n2L0mo1k2O5P1j6m2mRM0L6m5j7Q5K5q1j9M2j
13480a162K7P0mp3q3o8oK6J2K9M4L0j2m8j6Ok1J4N5L9K7km3k8J7J2n8n3O9N9m9J8P1n5p4K3
13473a207J7k5k6j0M5O5J9j7m6m3K2N5Nn0l5K6M6jq7j19m2N0R1P9Jk6J7%QP4L5m7l5M%j3j4
13466a184K7R2N7p8r3Jol1Qj6j7Q3Q3m3r8k8M6K6j9J4O1L6j3m7m5L1O4rj7J9n0p5M3R9K8n4
13459a105r1m2L8L1KJ5mk1j4m0l5J7O1P8K2l9o3q8oO5l8lJ29J2n9K9k8n7N8M8l4pL4k4j01
13453a260o5L8M8l5l2Q1P7j5Lpn9J0M8j0l2k8J4N4Ok4k5k2M9N9jJ7K6j3JQn1q2rN7K6K4N4
13446a070ql8J2K7K2kl2m3p1lP8k9o1M1j0m2J5k8qQ2K0p4m0L0J7m4k8J6J9N9N9oK4N4k2o6
13439a150o6j0J08N0p2K4Q3LL2K8r6p5L8kj07q9rM3Q0L4l0L8N7n0j9O5k8j15m0K2J1J6J1j6
13432a231K7P2j1q2LP6L4Kk8p1LQ5K7j6nl3m8n1l9L9R5P5J0n0j3M2%j7L8K4m9n2JL1M3P1M0
13425i58n0m2M2qj16m9N2L1M1P6J1p6j02l4Q0R0Pm3q1q3pL0j2lN1N0J1Npp2p5M5P9j4j1L7
13418a105Mk7l2j3PnL7M5m6j2O8k1r7l7J9K1M8N9oj4Rj22j55M0J07L2M5K4p9m8N2k5j04lN3
13412a281L8N3PoNo9n6M8N6K6K5L2L0J0k7m2L4Q7j9p4LJ5l8m0lPML1Nn1oL5j4j5L8P0K8r6
13404a150j30j2M2L2O9M9KJ2k8o3j2K3K3J9K0Ko0j4P5ml0Q0L4n9k6JpMJ3JK3N2o3j74m7Q8
13397a215O1J8J8M9Jj27n8Q7qn7Q3P6k0rm3p2L0M5k7L8R9K5m5r2j03K0J10qj29m3Q5M8m4j0
13391a217L0j0M1Q8o4r9J00Q5p7j5P0Jm2l2j4M5N5k1m2K5K8jM8M3j8K1L6m5p9n2j5Jo4p6N7
13384a209J07mn5J9O6L5m8j10m2N6M4J1J2L4N5J8j9j4n4l9M3K2PN7Ro1n9o9m7M7N4k4RO0l0
13377a119k1R4K7l6L6mo0k9l4RL7p1k9J41P6q2m6N5L0n8l5O5J8q4k3J8o4l8P1P9L2Lk6l6%
13371a104J7oMmn1k1K4K5L3K9K9L5k0n1j1RLKol9n1nJj0O0Q0K9L3Kn9KM3oJ1L9pl0k8k8j4
13363a041qNj1p4m9O4J15M8p0p7J5Ql6j0j5o3o5L5J23K4r1m2kK2J00M6p4l7PrO4Q6n8j02L1
13356a141P9RL8P1m8o8N3Oq5QO4k2o6MP7K2k4O8N5j02q2P6M4r1k6J06L4p2m2l4l0M9K0p7L
13350a124J08Jr9k0K5k6j4M1N4N6J0j01q4O1M3n4pK2J7O0kn7K3J5l5L7M4m4j9P0Nj43r0J17
13343a110J11o2n8K6NL5M4p0n7O4M7k4qM6K5n0j5P6O7Pk7j9lm1m3J5Mm9j8P3L8q3m0M2j3j5
13336a080M2K7Nk8p4k2L5l1n0P1R9kPM0l5k5M2j6n0J9K8k2m5m5nL4L3L2j0o5pL3k0j2K7Rq
13329a069oQJ3J4K2l4m8N1L6m6RK3l9K1O8j4n2k0j0k5m1j3N9N0k9mQ5O8Nol0n1lL9J6oMj4
13322i69l6jJ1k3QO1Lo8k5K1k9m5L4Or1qJ22J17N3p3j18M3O2n7PM2k6J9oq5L0J24M6oml5k3
13315i19N5K4p0j7M4l7p4l8k0JJ2K3N4N4J6j7l6m5j7M5N6j2q5p9K7Q4mo0J1K1l9NP8j3r6L3
13308a035J10J9J7L0o3n3Mm3m3K9O3N5qm3l0l8N0J33K6m3nl8l8K1J8PRMj7o7j5Q3L2m1l8l2
13301i80PK2J3P7J3q5L6L1j30l3Q8L1K8L3K4L8m2q0K2O3po7j6Q2K2q0l4K2K2J2oL3N5o9j16
13294i71L2Q1K6K9m0q5L8M4o7k5L4J4J6K2Pj3K0R0Nj03KM6o5m7N4N6j2o2rM9j2l5JqL9M2q7
13287h94m0J16K0q8K8M9m3JN6Nn2j04n3Q5N5j6N6L0o5oM6ql1k1QP1P4j5n6qJ6Nj5m4j0O9M8
13280g31k8K6Q5j9o2Rm5j02k0K2L7L3l1J0O8k7o0K2N2L5k7r8o4L1R7O8n6q4N1R2j5l1Ln5l4
13273h48N6L8N3R3j3o1j6m7j5K0o9oJ31N6l7k2l7m4pj6j9N0N9j6k9m1p0K0P5PJ5N5J5k3k0
13267g13Lk1q1k7N4J9LJ1j7L2N2j2L4N3p4q8NM0L1j3J3R3L6n0p5p7L1Q3qNnj33n5Q8L7J1Q
13260g07o7k2R6J05M9mj8n4j28m1J15L4o9M1Q6m2o5N9O7j8J2K5j04j21K3J00P6kp6m9J3Pl4
13253g13j2P7R4K2k1k1MK6K3L2k9j01LM8n1J7O4p2l2R2j7j25k7Q0P0L7Jn7OR3j9p9M1K5o1
13247e82pL7K5K6Jn4n6K7O8Ok0nj6K2K5o0o6PO1Q2K9k0J9L5j9n2mN8Rl0M4L9j8J1Kl5%L4M4
13239c33K1m6m3N9O6p3j02K9K2o7K1J24Q8Mp8o2J9J4K1N0n7j01L3P7ok6Kkj6OK7J%M4N7J0
13232b17p9r7N7J50L1o5m3l0mL6Kj6K7J7pL8M3pmJ1j4l6JO8K1o9J1Q3l7p7L1K2n9l5L1K8%
13225a88K6P6P3K7l2p3l5L5K8l5l5KPJ4K9K0kk5k8j5K8J03N9q5o1L1qkL6l4k8R2Q6j2m6n8
13218c0o1M8J07pm5L2j1l4L6jl8L2L2RO9P6Qm4o7m5oM3P7Jp3j5%j3M7nq3L2J14J9o6n1ljJ
13211H4N4O8M3L3Jl1l8JN6k0o4O1O3j7N5O2o6o8J0kpN2Nn7O4J11l3m5M2j8p6nM3K7M7N7ol3
13204D53L3M9n7q2O5J02j8j8M1K4l8r7m0M2K2O5N3o2OO1j4L5L0k6O1L3n2K1L1NM2j7o5j3J2
13197F87J7J5L8J00K1q9j1M2k7k5mj2K0K5MMJ8M6L6NM1P1M4mn2m2J9K3l8n0M2J16R8N0m6j02
13190A080m5l6m9K7R3J21J06Jp1j9K3m2q1L2J22O0J1J5l4n2Nk6o1P3J29K1J5L6j4j2k7n0K9
13184A380P1M0N2P4L9pJ7O3Po0rM7L8L7ko1jL3m5J0J72J72Pj38r4M6N0JN4J06M1o5q8n2QJ06
13177B049J26M7Pj0k8j7l2o5k5P5Q7m0n9R8J17j1J3J09N1l8l0OK9L0ol6l3ooj7M9P6j5lJ09
13170B601J00K3nqj9k5M1R9M3kM9Q3K4p7r0MP3O1K7J9L6K7l5l7P6R2l1j9N9Lj0O8O2qo5m3
13163C196O5Q2Mj7L5Q2M7JP3J04l0j03k1M6O9Q4Mq1KR3M1j7KM4P6O4j6o7K7R2j2n2M6N4%L9
13156D056Q5L9k3jL8L3J8QJ7K5J5N3M4p7n1R7P2oK3K4mL8Q6N5k2l6J1M5Q0O0l1oP2K2l1k2
13149D806j8K6N3K1K8M3L7N1J4m3LQp2k5P8O2L7J7l9J5Q1qp6oN4M9M7K4n3o1L9O8K4M3N0j5
13143E362k2M2L4l0J8R6Np9kO6M2m1j02j3Q2L2J7M5OL1O8rk9Mk5OK2n8%J11M4rJ5l3l8L6L5
13135E729lm1j03l7J06N7m4j1K2O2R7j1p0mk2n0RK3PJ7L6N2K7k4k9k4j6J4J3Jj6q6q3M8Q8
13129E734J1l5n1k4M5J2o0%P3M7J0j7j9J3j0l6j7o0m7N6J0o4OJ8n5n4j3J2Pj0OMn3o9rMo8
13122E297k8J00K5j24l8N8L2O2j1j33j5L7q8l3K9m8l1loM8K1l4k6o3p0j4oL3R8L7o3l7M3k
13115E047r8o6k5p0m1K1j7m3Jl3o0N9Q1p3q1J2j5k9j4l6L3P3l1q9p5m8K1no3J8L5q6j08k5
13109D170J7K7J7j0j3J6L3J0o0j09m3K5m3r7m0K1L3m1q9RN6PJ2o5j56m6M9kk6j8l9l3j7m0
13102C515n4l1oL9L9o8p2L3j4o9LLlP0Mj16p2K4K7j6l8n9o5qlq9o3K8km3k6k4j6j2l7n0m6
13095B683m4n2j5O5L6o5n1J5Nk1rpk7oL2Jn1m7j9k9o1NP6m9j24OK3m7J9J4q1k2L2k0lL0k3
13088B169n8m3l4m1n1k7J7J7k9n5m0j9K2O6Lq4m7k0j1Q1P2m3m5m2j11j25o2O2J23Qr8n9L6
13082A532P0k5o3M9K1r2k4L1m4k7M3k5j13l1O6k9j24k4L8l9KP9m4p1Q7N0m8K7rj21o0rk2J0
13075A061Oj0J1pk9j9nJ5j2m9k9J4O8L1q3j6O7n3p9L0K3m2p1l8J3l8n6K3K0lK9Km3lN6K1o1
13068G44m8ok9l2rknoK0J0k0M5O1n6q1j8PL6K7m8q9k8N2Ko1L3O3n2q4nK2l7pQ2j9j16J6L6
13061C98q5j6Q3L3K7K7o6k7J00J1j01j3Kn0K3K4p4q1l1j4m7l8O5Q7K5M0L6l4n7m8n4n0k8R
13054G6N8P2l2j29m0N4j2n1LLkQ9P3r6j09j2nK1J9l8K7O4nK2M9l1p1m6qNJK2K5Nj9p2m3N4
13047g9M0jlm9k5O3J4l0J2j2qL7k3q0l5Jk6j5R4R3l7n0n8q9P0J30n4p9L6Ln0rm3j20j2J06
13040b88k5q2Q1Q2o9m2N2K3QO9M5m5k8N5M6j9l8l2m2qP1O1rKj0q3p3o1n8M1L1p8QJ11K8k1
13033b97QJ3qn9n1K4j8j03k1P9O4M4K0l9j9Pm0NP3k1r2k7J2k6p2l6O1M9j3k1j7L3Q1K7k3l0
13026d33j7J7k6q6k6P4J08L6o8o3j0OJ4J3N1M0j04j34K7Q5k6r3j9N9K8p%%J8J0o2k4R3L8p3
13020e54n2n8o0O2P8j4K3P2kn5oL7j7n8k4kJ5Ql1J4P8L1m9n0j7l2j3M6k3n6P6P9k3OM2%m2
13012e71n1PL2l2l3K0l7q3M0P2n6l4K7m4mP0j3l2J0m0k8N8O8K8j4n6l4M0Jj01j2J19J5q1k
13006g51L4KkQJ4JJK1j0p7r4l1N8L4l2J5K4o7n1M4L2K2R7P2p0j00kO5L7k8KN8m0j18j1K6m1
12999h58QN5K4O1N4o5q3K6R9O6o7j19%M1o9p1L7O1L4pq4r3J3O2knO9M5k6J8N3k4n1ql6n8N
12992h95K6J7O2M1m8l0N7M0n7q0k8J2J8j7kP6N1m7o4m4j9J4L8P3P5k1r8l5Qo3lJ27J8j16m4
12985i58M2K4k3J3Q1jp8oJ9l0n1k3O0P5NMPo1o6MM0K1pqJ3K7J1j1K7O6j1q0j3L6k7m8K2M9
12978h56J5kj3m9m6KL3M2L8Lj3L6L1n9o9j2pj2j2NM5jm9K0N6Mj8MKl0lJ9m1oP6Mq5o9J1J00
12970i06R3J3m4o9l3NRN6N0n7j07n7L2M0m6k1Q3K9l9M2N5p0q4L3P0J4%Jo6p5L8M9k3K9N2j4
12963i18J7Qj14q3O6R4M1j5n7j0M2%j5Lm4o2ML8K5J5J1J2Pl9n8NJ7j2K1k3q2J2N3k0n7n4N4
12956a118J27k9j11NK8nJ4LNL4L0L8O3J3o8n2J9Jm5K0O2on6m6J3O3j2o4L3O7j9o0j9K5K0M6
12949i81P6nl2M6J1o0JM8m2j18j1P6k3l8N8Jn9J8J2k4N4N9m5l0L2l6n1O7P6k0k9j0l8m0l5
12942a092m2M6J56M2j47p2Q2K7m6rlj0MJ8P5O1n1k5P0lp9LN8ll4k3o7o9L8O5Nj5m7n6jkML2
12935a110j8K0J27L5r0nR3L4n2j9L3kk2k0m3k4ok3K0O2j7q4K1J08j3o4K2k9k9J18N9j04n2
12929a074M7Mn3J3K8r3q4L0M7N2J7n2QL1m1QN9pnPq1o5O2O3l8j16q4J12K02K8m0M9Mn8oON
12922a015L6mm3J1jo0J7P0p0j33LQ2K2nM9N4j4m5m5LQ2jj36p1J3K7Q3R2K9k2m5k1j5l5J4M3
12915a051%j6j2j6OL1K2j8m4n4l3M7O1m1o1L0K7m7n7k8L9R2on4O9O1j8K4m0j13O4J30n6p7
12908a139M5J0j7P2M6l3l4n7l0O0Qp0K0O5l6q0j7Rm6m7N9J18L0m2K4J03N0p3j03k1K6pn3p1
12902a231lM7k8k1P5K1J0J11K1p2N0L6j13m6O8K6J0Ln4j7K0o8p4RJ3QL0K3L9K3m7n0j1j0L
12895a199K7J5J7M9L5n0p4J6P7K3n2n5J2O3K2k5l7o3k9L3nNL5o2n0N5j7n7M1O9R9J13m6j69
12889a184q7K4L8K0K0J1K0M6J3l4l2j4kmMj2n8lN4j8pP0M4J0l7q6k2M2M8M1k2n5j0K2N4O9
12882a037on5oPj0On9j11J0J01N0J7rl2Mjn7l4L1M1Rm6m5P8J27l6j30j7P4M9J6j5l7N0J04
12875i69pk7J7p2l7R3j1j21n3j2LL1Pjpm6oP9M5l7m2PN9J9o9j2P0qp2j4J5l4n6K7R0J6l8K9
12868a144L5o6q3RO4M9L9K1j9o7q7j3O4J4l5QK4jJ5J0k6kK8J8K2j9p2m0j8J7J09O6k5Lrk8
12861a139M9M0n4q9l4P4O5m9k5M7RJj9q7j2P7Lp1q5k5J19R5p7q8J9M0j9k3M4Qp2mM9k4m6K3
12854a280O7M1qoK9J5l2LO6J4n7k3K2L0J8j9l2k9j5L3K2n5n2M5Q8Ol5M2N8j4m1oM9J0j16q5
12847a247L3j1l7P2O3l3K3R1j5j04m2J0kJ0L4ko3m4K1N0O5K5o0k1N4Lj3J9m9n8N7M5n3JN5
12840a123n2m6J00Q0pj2n3q1m2j2nk4K7J13J1j07j9N3J7j7JK9Ppl1j06n2O8N7L2Nm5L3O6o8
12834a210p3O1P1K3J4o6r4L9N4o1k4O0L8K7J4n6j05n2O7Q8kj7j2q9l9R2Nj01OO7K4M3M6K3
12827a139J4n5o9L3N3rk3l3j9L1J3KM0mj5P0L2m3QJ4m5j9M2J5n9n2NQJ8J3n2j8R4O0p9j05
12820a273OP0K7MJ0PRl7n6J8L8j1j0K6J7n8p3j1JL8O2n5pJ57K2j30o0k5J7Q2J3j5J1n2l3P6
12813a195Q0Qo6r4m2K1N1N2J1n1n3M7P7n1p2K5mJO9l4j01LJ5k8oPL8P2M9J0m4m7M5O3k8o1
12806a233l2pK1N0M4Ol5jP6L1o1j0M3l7q8m3J4K3j3k2J5L8L4km0m3nO7Q9K6j9j2k7r3j03J8
12800a331P5j0nP8L7n4k2O5%r4mL5n3kO8M0L8j1o3k3l5j9O5Nm7L5L7j2J7K0l9l6N0O0l9o6
12793a240m2n5L6J13k4q5M0L9j6N6Q4Rm0l7QK3k0j9K2J1k0j2rl4j2N5L4n3p4rP5M4o0j9M4
12786a187l8p7l0LO0N4k2lL1rjJ0kJ4o6j32L2J38lp0M0R9N7j6n5j6Qm3l2K8pj1P3M9m6m8j5
12779a233RL2k1q4l0L1J9L8K6o5j0J32N5r6p1l7l7Q2J08l4m9j7p6J3J21j9o4R0P1n4l6%l1
12773a237oM3po4pM2K4L1no0PQ3M1pR%p3o1Q0N5j15r6jL4J00M8q8l2P7O2J2n8r6l1NNN8O6
12765a162j0n0o7n7N0J13K9k3ol2n7l5l1rK3J1K8O4L2RL3J9J0K2l4j03o8K5O2J6rM5O0mn1
12759a157m3lM6J6o5l2N4L3j9j8lrn3n7J1j8r1mR0O9L4k1j3J01Q1l7j9k3j20n6P7J3n8L6J04
12752a154Nj24m1J32L5j21j2N0m5J7J39N0j14j11J4Q1M0l0k3J7k8p4j3M6J7k4K8Q4J3j3K3
12746a136l5m3Mk6J5M8n4n6L7M0j2l4pQNK4j5p5k8L2K7PQjm4l0K9Jj3J2PL6K0n4jQ6O8K5L
12738a122J8no9k4M1Rj6l3oJ16R8r7j79r9K3R9N7j8qK4Jk5j8lj6m5m4K3N4j1j6L4j1k3M2K5
12732a224rok1L9Q0k0m9J8j2n1J1K9j3K2L6m0j0O0n3r7O6P8n6k4J7l6L6P7m8n3J5l1pL9m3
12725a280k5R0N0m7n0n0o4jQ5O6jOJ3m1k4N4M1qKjj1M9Q6pj08p0OJ6j1k5O3J33l9j16P9O3
12718a077j10m3J4o6m8J8Pj3L1M5j6M3J22mq5MN5Pq9p4J5l6m0N3pn4K6O2P1M0m3k4J1n4l2
12711a291P0L4l0J3Jn2JK0m7m2PK1K0Jo7q4K5Q0OmL6k6p5JR0P8j3n9J1O3j3m0N2O5jLj3r8
12704a257q6M8R2nl6L1L8j0nK8Ok3k3n9o0J2L6L5%q9m6O8O6K0l5o7j3J6PL1K5k0n2mP7J7o0
12697a297j0j3nR7M7o0l5l7j1N4k2l4Q9N2o9n9J7N3K0j8rJQQNL2K2m9m4N1M3m7rL7o2q5J4
12690a325M4L0mo7l1P9Q5jk0pl3NM2j9m4j6j5L5R6N9ln1r8l4R7N8o3l0K9j7n9j4O6L2l9Qj
12683a226n7M8R1k5o1k0l9p2J6J24K3r2J0P4ql9j6%K4K6om5o0NP5L0m1k3J5J9LrJ5j3o4M4
12676a274J20mn9j9n7m1K0qk1j7l3L8J08Q4O6mj32j26j5N6L1m6j6P0j4o2P8M0j48n2J20L1
12670a286j4J12J06m5j17p4QM8J6KL5J9j6k0o0o1K1Jl1K8J3N1J43kj53q2JK8M7Q5P4p9j15
12663a317K1K3J2R2K7n9JL2l0m1K8L1m6n7k1QQm8kJ21L2r9j5K5m4nL8k4k4L5qn2P7J70K1j03
12656a193m1l3n6J4Ol5L2K6kQ6O1o5n3K2K1j9k9J7K9k1m9m3LM4Pj0L6L3ok5l9j9On5q1N9J45
12649a227M4k2Rj7o6n0JL5P7R8j5j25n8L0L2J0k7j5K8Rm0o1k6M1K8J3Q0L8o0L5J09o5j46%
12643a303Mn9L5M0j5O0L1q7j9O1m0p7O6J08j4k5K5k2OJ00M2q5r0NLo3NQ0K8kk6k8N9L1q3o8
12636a317pM9P4l2o9J2j8p1j9K1M8R0Q3Qp1m2O4N5l1j9jn5l2M7M6nm2k6J3LJ6M9k5p3l6j1
12629a324M6Q6L5k8p6l7O1J4p2jN7l6r6j3N8M9N0K4k5j0N0R5%j13J8J03m7p2K0K2lo5q7rM2
12622a284Q0P9k2n3L6R3J4j13o0M9jk6L6Qk8J6L6j2m8m0j5K8L5j5nM6L8lm4m5LJ7J4Ro8j00
12615a345lO2M3M4J9k5K4L0p7p2%k4lR2O6p5j06J0K6k3Q4J41k0j27o1K5M5j4n1O0J35l5j28
12609a283K5J8q7N0J12k1mK2o6rO7j1n9n3k2N3J7m1L0j3j10L9J39mn5Jm6k9R2N7o2k3K6k3
12603a273%O6M3lm6n4J7Lp7K2P6o8m1J11N9k8%K3J3j6k5l3n8%L1n0k1N5NLN7Rm4k4j4l2l7
12596a351J4P7M5j4K0Q9P1m3q2K9K7j14j13nP0R9K8n7m1J6M5Rn0m0l2l0M3Q8K6n6o7k1kj3
12589a335Mj2l0J6L2M8P4k5p6L4J2r6oR9L6pL9M6J1j0n0p7nP4L9l3l6K0N5K2j4k7m9k4K6m
12582a229n9m3J4L4J5Jk1m0L3Q0k4m3P5M2q4n6ol7PJ13J02rq2o4pK5K8J1j7j4rl6k1J7J1K6
12575a267L8nmJ4k7m9l2ML3j5n3L3P9%RR3mj17rN8l2l9JJ1O7L2k2M8Qr0QN2o3o3J7L6J6j8
12568a252L7R7k9j18oL6k4oJ8mj7l0k4jK6L5l3m2R0R4n3q5n9m5L0N2J8N4M6l5l5K1M3L1k5
12561a195p9k6N1Pk3P2P9k8m7j8k1JJ4qNL8N3M0l2p0j6k3n9J4J8o7j6N3JoJ3l9j5N8Qj6K7
12554a252n3r1Qj6n4N7O3KN2M7qK1Qn7m2K0P6R7kj12l6Q0K8j2L9m0r4O1R0n2k4O6Pl9npn2
12547a226o1J6Q8L9p2p7OK8Lj4j1J3j4n2M1Q8l5p7L5P8k9p7K5N9plKj5PRJ0Jj2M6J9q9k7O1
12540a224J6k7k1L2K0r5k3J18pp0Q0M6j21j17kM1K0J0j7k1P3R6k4n2J6Lk9K3K6p2o9M0L2k4
12533a323pj6LQ6O1l9n6L2J03J6j09l8N5lmM3l5p1K6M8l2o8l7K6P0M4mm0o4l7K9O8L2n6m0
12527a337Q5M2j04m1Q4M0l6j9L5L3NL1L9m6p2%K3nj0k4OJ05P9n4o9l2m0%K9j1j5L3M8J7l1
12520a212p3p7l0M3Q4L4m5LM6o9j03L0Q9M9j5m9oJ8J9M0j1j3P4j1j34j8P9%k5J7J1j5o1o9
12513a400NM0M5N5j5m4L6J1n6K0P3J5qQj0k9rK9J4l0OM5l3q5QQ6M3k6m3pJ3j9j5Jl6j8J2l2
12506a350NP5km8OK7L1j4o4L4R6J0oK4j1k1RK4J4j4l8n9k8M3j4j12k8O1J3LJ1j6L1O2j9l1
12499a296K8J2k3m7m6K2M2kJ9M1L6N6J1q8o9PklO3M8l1m7k8J1L8k5m1O0P1j7l8l0m7j7L0J9
12492a283J4O1K5j10r2P5R0MM4O8n9r7M2N7n9mP6l8p7LoqL3Rl4j8O0L6q6m4K9n8n8M4P4O6
12485a221Mn7k3j1l6LM0Mm5l7K3Q8P2l0m3O0M7n2j9L8k1n1j6j8QN8Kk8O4P2j2l9o0o3J9O4
12479a216Ol4j8Oqn1m9qRK7N4Q1O0o9j51o1J9PL3O9M7nm3j2L6lo5k1M3J2mK7ok4J7k4n6M2
12471a333Q4RkL5RkNm4j4O2jo8KPq2n0O0M3j5J5M1J0l3k3L2ko2j4K4K5J9k3j1J0l8k1O1P3
12464a212pq7o0k8n1J2R2N6J5K1Rl3l9K3L5jMk8n5M7Q2m0p5Kkn2J0P4J0kQ1N4ljn7r5n0kM9
12457a304K2n6k4j8k1J08J15o3j09k6K5N4O3K9j6m0j5K9Ko3m3K3K9nm4n3l4j4P6J31J1l1N6
12450a206Lp5l0LJ2Ml8k1L4N1K7k8nP8N0QJ1q0q6O5M1p4m2j6nL0%N4J26k6r4J9l0k9J29L3
12443a107j15J1M9p5n0L1J1J1M3j8r6k3O6J6j5J8L8P2J8p6j3Oq3l3L1LL8Pq3jR5J5m8qMnK6
12436a240k1p5M5Q7n3l7O7M0L4M1k2m7l0k2j1J1J3l1m4LJ7K0Mm7k9L7O8M8OL4K9r9q5N0j7
12430a256r3K3N1k9rj9l5J03J25l8m8K7J0L5L5l8J3N2n8l6O5j3p8nL9M6K0l1j6j1m1k2j9p
12423a258M3ko8kL8o0n1J22J27qnj0j10p8j2l2K6J01L9m2k5J4kJL2j9k9M6j3q1K4O1j2l5m1
12416a321k3L6N9J2m2J4Q3J4l1MJJm0p7L6R5k7q8k9J1K5L6nl2O0O1p1l6N8%n1j8N8P1l7n1
12409a244oo3n5ok5J5O8N8M0J2k4m5k7J4j1k3L6M3Jj3J7M4j8p0K0Q4oo2NL7j5l7l4lP3N8k8
12402a190rM2rn2j6k1o1j3J6j6M0M8n8pJ10J3p2K6M5o3p1J8M1%RK8m5o8J0j0j2Q1mp5O9N4
12395a222n0M9P1m9p4p1m8P2J08kk6M2J2n5j0J3o5o1M2Oq7QJ15L1l2%l6n0M8M4o1j4O7k5o7
12389a377J1K7J5K3OpMJ8L2O2N3n5q7K3P8N7k8j32q0M0Q2N1j5j7l0p3K3L8q9m7J9QO3L8k7
12382a293PJ8K0O0O3J3j04j32J0L8o1j8P8K5l2J3Rj1N8M9k9k5j5jL0J6N4O7n6r5m5rO8L0q7
12375a287l2Pm2L4O1k0K3O9rm4k0j1j4m1qN3ro1J6K5l0lM7O5L5j7rk1o9j2M2pj2M1L2o0q2
12368a370P1J06m7o9j7m2j0M7P7O8j4JN5k4l0qj16m1J59P0j17n8O6L5l4j6%JOo4r8j1L0N9
12362a335J17J8q7j1N8K6k1l1K7K3o4l5M9K7l3o6l5K5L1N7P0j9l2L9k7p8KJj1O3L2k7j8p3
12355a338m7J01P3o9n1P7J15k8j33k7K3n4NJ06M0o5r7m4Q4J37L1q3q0QN6%j5K3n8r3P1J37
12349a195K3l9l1j1Kj5J6M0j4J3M5m6o4jKJ5J0l2J0J9o1k2M2k8o0J4M2Lk0k7l2J7R1M7l1J7
12342a261%p3M9J16l5o7NJJ6L6M2L3m2l7K9j8jM6p1p3M9j3m5N5Kj10p3N5J35M5p0m3j9RQ0
12336a248L8j0j0n8j3M8l7p9pN3L4n8l6J41J75k2j40m6N2M3j1m4K7Q7k5r0j4mk0K3%o6k7O6
12329a278M3m9n7j8K5M8PJ0N9pm9O0R5j4o0j4Kk7k5OJ7N2L7q0p4K6nj0M8j5n9k2j5L9P7Qo
12322a225N9J3j08q0N2J8q2l0L4M8P9J4l8K8j9o6P2P4n8l0Km3k6oK7O4j7n4J6k9q5J4P5L8
12315a269M7N9K4J3K9J9k3n0l6n2q6j7P1M2J2J8k3l0J0k0m5J0J5m0j2P3O9qn0n3K0Q3m6j47
12309a393NP6k2L4R9m2q5N3Q0J6Ok3m4j2j9m0j4PK8O6N4j7m2kmj6L9O3Kl9k3j9j8J7mq5n9
12302a377k8m8Q1J52k3p9J1%K1Q1K0l7PM5Qn8m0K4lk8Qkl0KKl6MO4Pl2L8J7n4JRo2k0M5K3
12294a287J0ml7J3J09J05J0l5m4o6pP1J6m2J2N8M1k1o0LM2l2o4k3j0J3M0QoK3l8r5J5O1k5
12288a246JMp3L0J00k1l4k1r5l8K7j7k3k3NR2O2oL7L8k1j4J3l2o3L1J01kp2nK1kLnk8k5L4
12281a267R6K1j14o4O1Ko7J7L7j1J0ok3K8om1L1O1L3K9L3K8ok8j0j7l4m0l8k2l8j1J05J00
12274a151j1k8l0o1nM8k9n8N2N8qN1K8p2K7M4j21q2Pm2K7P0l2j5L5KL3L1m1l1M2O4m9j22L7
12267a332R1m4J3P9n5n5L4oL5J00k3o1M6nq9pNn7J2M2k4K9Q1Ll8k0J3Q0M7m9l0j6n9oL6n7
12260a287o8O3P2k8k7k7q1k3J00J19M4m8p8NR0J5r3l5K4MN3M8o0o4k0QN7J5o1j5L4om8j5N3
12254a280L1l7lK8J0M9K3n6L0Q1p5j22j7%k7j9NL2L6L4K8Qnk3j2M2L8k9o7l9L7O7J4l1l9k4
12247a312L3O2oq0o8NM4K1o%J6J8mj7MJ0MJ6jl3kM5K4QM7Kj09o8N6M1k1j8j6jL6L1j6k8ok6
12239a315l7J7k3j06%J18P4M9M0l4j3Q3L5j07r8K1ko4N4J08j3k6J2m6QP7k3k6Q4Lj15m9N9
12233a255M1n5n2K4Ll3JMJ3O2L2nM4K7m6m8n5n8QJ7k2K0O0L9M6N5j7r3l9L9j5n7nj8j7O8M2
12226a245k8Lk2m6N4N9l5rK0n3n4K7M2M0O0ro1K2Pp1K1O6n0p5mK8N0L9l4j8P1J9n5L1M0p0
12219a240p5m0j0M5J6LL0l3J8J35j6j81j06J7J16J04k3l6RK3O9Kj11m8L9K9J5K7N4L3j7QP
12213a137o4o4l2kO5M5o5n5O1Q5kp2m0K0K5J6j4o1j6N8Oo3RQ2Nr0l5Q6Q4jj4mo6q1pnl8K0
12205a361O2Lk3J6j7l1R2J35%p7j6M6O3J9p8q7L7O4n6o2Kl1PM3n8l7N1j5k2L5l4m9M7M2k7
12199a317J0R0L8p7n6J3m2n2P3J04%n0m6n8pN6L3L6P5jo3k4m1m6O9R4Mk9o0m3N7J2p1M6R4
12192a179m3n0M5L5k1m2rL3j0k8M5J8q7p3j5k3k8L6J18J04k7j02jR6L3OP1k3j36m7oo2M0J48
12185a184N8p7j08m1J6J9K6j6r6m6N5L3J3P3O6l2p6l6NN3P4j7o6L3N2l7j0P7N7k6n5k4l8n1
12179a326P2J39lj09n4OJ2nj7MN1K6q6r1K6J5p0OJ05O1NLQJ5k7o6qJ4n1k3L8J1J7P0M2k6l0
12172a246Lj2p0o0LK1K1K4J8L3jo5K1R4m7q3P2O4r5j06K2J13J05M3k3n2jN2jo9j6M3pm3rj
12165a255qj0j6J2K0onk5j0O9J6q0jN3mk1l2m0kK6M3J6l0pj7l0N2O6M6P7L0j2mm4l7l9p6J8
12158a267O8n1p5M0Q7L9RPomm0r5l5J9j7mKk0j4jO9N7n6J3N5r2k0J23Om2L6j4p1l8J5P0N5
12151a192l6l4N2K4m5ql4j02J4J06Kn7k8j3K3M1KmL3K9qkLm9n1K7K2o8m5L6J1KL0k8j6O2N
12143a296k9O6P3pj7pl0K7J06J5j13m5M0l2p1J8M8oj4J4M2O0Ol7ol0o3mK6K0L8pq5n7J1L9
12137a307P3N5l5m1K9M6L8pq2o0NJ3M5N7l2n4M1N5j2n7r4m6P8O5o9r6J2M4k4M0J17l2r5N2
12130a278M1o7l6J0K8M1J3j9l4K1R0%o8Rl9j21PJ00N0M2J3n1j8K4j2l1J3L6poL2o7j12O7Q3
12123a246q4k9R6J7n2RN6M2L3L5nn7l6%ML6N1KLMj07j19L8P2nJ8M1mn2q9k5P3J3j7P4Lj24
12116a331o2K4O6P7Ml7k2m2m7j8N9R9j4p9nL5P7J19L2q4j28r1L3R6M8K4Ok8OL5k5n6k5lJ4
12110a243J7ok5j9K6M6m7j04m5k0J0O7Km3O6R2J0RM1K3j2j4L6M1k5l1Plj9nPKROm5o6kL3M0
12102a184N5Jm9nJ1MJ9j6m2k3k4J0L7ok9JM2Jq0K9J37jo0J1k3j5K1j1K0qj14k5J11O2l3o3
12095a239n1k9nL0K6j0%L6J5m2l5L3L3jNkL4O0p0j00P2P2n3PO1n1j10q1n0P1J63N1k8K5rn7
12088a229l9n0oQ7O7K2M7M0l7o1j7l8p0J5Q5N5QpPql2jk2o2oJl2L6O8J0j3KMl9n0K2K5m1j5
12081a274K0j1k3l7l1N4Q3J8j2k4m7oN4L4j3j3k4l6L7P5j3l6rl7J2P0Rj5Lj6pj8l4K7N0J0
12074a180lJL7K8p8n7Q1M5p4l2K7k5k1L0j2l2MNN1P0m3n4O3N6k9n4m9n4p0l5L9M6M1M4l5q3
12067a352m2kQ5J14l0m8P7Jr4j2k4n5O3P6OM4K4n7k7KjN4L7k0M8Q8k9r4qP6qj48m2J38K0j20
12060a260MP5m0q7l8MK2j1l0L2O0L7M5L4J3j2q2l1Q0j2p2N2O1j8JK1Lk2m5J8O5m7p5J22J69
12053i64o0j29J9N5pl8n3K0Q4l4j08J3K5n5L3P0n1l6J6o9o6L4K4nM6Nj00%J25k6j00O0N7o5
12047a280k1L7RK9M6m3o2R1J06p8q7K2l2n1N6M0mN2J7m3POm4l0qj0OM8L6m2k5M4Nk3K1L5J7
12040a153o7j50n5M6J2M4Q8K2J6K3p0n9K4K7L9K6k2J5Mo5lN2o0r6L1M8k2J4N2M1M0j0m0LJ7
12033a188PJkom5l7J1oJ1M4nK9R3m3j48j5O8k8n4J4J7l5n4j8K6M6M8k0n4M5O3j0J6Jl2O2J2
12026a186j24LJ13j6p4k8l2RO0J3k9jK4K6Rm0m6L0M7m0m5L5Pl5L3M5J3O4M3p6o3J5k1l9M5
12019a261N2j2nj3n5L0P6m1l5L7j8J4R3mn1Qm5o9K7J3n5L4J37N2o7n4j2KM3K4o0n7j0J9O5
12013a198K3q4k9J04N5n6PN8o0p5L1K8M4N3q6m7J21Kj04O0Q1q0m0P9%p9kL4j6n1n3k8MN1O7
12006a186Mk8pK5O7rq6pj3m9Q9R7n9p1k0J4P6M1k5k4o2o1N4O2l9k1L5%j9QkJ3N0K1kQl5n7
11999a218k2j5J9M9k3l8Ll7jJ12O2o6n9j4m2k4M2J3PO5lo5K6M1k0L7R6M2k1k5n0p6J3P0l4
11992a156q4j0N2M3j8k2N1O5J6k9n7l6ql0o6l0O8N7j5M4M0j22p4J29M5j41o1N7J4PP0K9o6
11986a238m8QL0J11J26l4r1M1N1o7n7J4j6m6pJj4J7K3l7n2J5M9K6K2K8J5l9o5K9O4l0m9l7
11979a257k5P2N9n9l0L2R%Pqm0m1L9Q1J8n1o5j0M8K4K3O2j1q7l4kk8K3P5L4qJ6K9n5j18J6
11972a262J55M3j08n0J9n6o8L8K3l7N4R4K6K5op4l4J0k2m7K0J04J1r5J2P2j7k7k2o7k5N3N5
11966a203K8Pj6qk3n0L9Q8o2j28j6K5J6K8j1RQ1L7mM3k9j39k8J14O5j1k5k5nk9r0l2R3O2j8
11959a217K1Lq2J7J00m8j09J5N2J7J5nnL9K0l8l6L7J11Q1j1m4o5p3j5Kj2Pj2k5J2Kj0M8M1
11953a167l1%M9m1n9P3L9p8nK3p9jJ26L5l8L3N0J4jm8m4Mj0pJ0n2p2qJ5J7M6N5Pn3n6JN7L7
11945a159p9j25L7J60N1n3k7j7KL4l0l8Q6O2p2m7kn6l6L7L5%qJ6k0j06n8P7J14O1k8q5n4k6
11939a354LQ8J22M7l9n6m2m1k0mMM6N7K6Lk3JN0L3J4j6p0j8L4k3k1J8j8l9j5L6M7l8j1R7K1
11932a101o3l1o0n9K3M9K9opL2J2qJ8K1K3Qn0n6l9m5nN3M1nl9l1M1N0m8m4J4m4kJ35O4l1L1
11925a130Pr3p6j4K1M7O1O7mr8m8L9J8k0l6KJ09Q8o7j05qN2J5k4J4L7mPL1j9o5n2KO1L1l8
11918a192m3l4J4J07O5r1j07J6M3j4K0M0m9n8L2K6l2pJ5j8J1K9l1j1M0PJ7L2m4n4M8R5K1m4
11911a151j5l5j00o2L9R4M3j7L2J0o8jK4l6J9K6l9J8P4L5nn0k2P7K0j08o7ol7J3J09O3n2m4
11905a219J4k7l1N9L9o3m7M5N7ml6KN2L0o2q6mM4L8K0j8RO5K6J3M3n3j21l5kj0P5P8j4KJ3
11898a108n8j1O6j5o9j1l7m5P8Q5l5m9j6JK9OK6Q1J3n4kK0k3n2o0m1J2K1j7L9J34O4n1o4l8
11891a181K3N8j5n5kK7J0j8k7k4l9k1L6K2k0K8Q0K0l8LJ9n4q2mQ5P1l9q5kO5L1k1JO8P7K1
11884i82m9q1l4Rolpk1PRJ3M8J7l2l0k5j9mM1P9Np4k3J7n0m1R0O5j04o2P5M0%j8q6k3Q6L0
11877a143m3J3O1J3k2Jqk3j5lP6J06m0r2J5N3N3J7j04j07J8N9J5m5m0Rj7nR3P6j0l5n5n0Q
11870a171K6J2Jk1JO1K8m7JN5j0n5m6k2N7P1k%Qn1j0N9k0l6M5k6q1J4j4o7L0M3kL6K5kM4K8
11863a038o4p6K4N5l3m4J8K4M4N7k7o3rJk5j2J6J7LJ0Pn2p5L1Q7pj9L7l7n1R1Q0o9n9K9Nj6
11856a140K3L9M1J4o2o5j2k0J1P8M1j0K3L7n4j22l4N6PJ4O3m2q1P1J00j3n1p6n9O6N1p5j3
11850a194N3l2L3J20k2p2M0Om1M7O3k8o5PN7k1o0J9M1j0qkp0o9N4N7l0L3N7m7j4K7o8n1J5
11843a175k8J3P0m5q1N9Q0J8N0J1j13n2Q5L9k8K8L4j3J8L6lJ0Np3o0M4M0l8pL5n9j11jN3j0
11836a169J0O1K6K3M9ml9j2l0n2J8P6j3q7J7O7k4j5L5J9L7j2j20p9OM5O8J9OL9PK8L1q7o6
11830a122K7l3j0Q1j5q2OL1J4K6jJ2M7K3M1K4o4n7J0N4M9o3q1L3M0NK6k8o8QL1m2l3L4lm5
11823a125J0J7j8L6M7q3q1P8O1j3N5K2o4m4n7rJ00L6oO2j3p8LK5JKl7l4K2K2J2K7Rm5n8K3
11816a095N2l9j5P7Pn6PJ0j8ql4m3ol6p4J0Q3L8jK0L0l0r4j5J08Q6Lm4m2K0M3j7j3K6k8m9
11809a137J5K0oj8o9j9J00N6j9J3Pk3KK4L8K8qj6jJJ2K5M5K9p7r4N2N3j03q1L6K9nLqj8lM6
11802a071J01N7o6q8PK6m1k8L9Rm6J7R4L6o2l7P4O1r2j19j8RN8Q5m6q0J6J8K3N7oj4N5Nq6
11795a053n5lJ5P3P0m8q8j1O9J08M8o0n8k8o8k6O6j3n8P8M5r7lO6m2j3Q2Jp0KK9k7j4J8%J3
11788a052L1OPMk9LJ5n0j0Q7M3j0J5j2n7n5j4O3O9PMk9q2oN1l2n9PL4M2J4m9l9k2l0L7M1m1
11781a098j9Ml4QP6O9Pl5m7q6k6J07M2n8K7P0mm1OP4Rr1l7K4K5O8L2n2QO6l8q3L8O8k4j0M3
11774i12pn8j9P2O0n1J1R9m6j00Lj3J7J00lj12q2j4O4O3n3q1K4P2J7j0j0oL0k8j28j7J09M4
11767i65J5K1k1L8M7p9k1R8k7q1M6jr0qj4p2J6N7j4LP7N9j6m0j1J9J7l8n0J2K6NK7J3m8m4
11760a044M2Q5K6k3jJ7Qj6k6J5K1l3l8LJ4K0J3pJ0J9KK7K6k9j3K1j9l0K7M3Jl0j5J6J5jj3
11753h67l4l2lJ9K9J6JJ5NjJ6j9k9pn1l5N7L5n8p0K9P8k4n5L4N9O7K9j00q4O1Q5J6l6m1J5
11746h80L8m8q2J8N5ok0k6qO0K8k1L3M9K0j9o4k4J3k8j6L3M9J5n3j5M0m7m1N2j2k2Q8K0r7
11740i18m9OK6O3J6l0N1Q1l1q7l8j0kN4J02N4l2l3J7K4j9m9J2P4k4j32m7P7N5k8j4M9M5rn2
11733g98n2j8RJ5J9J7PPL3M6Nj5lj9nM9J9m1nL8l9j01k1N4K4j2pj6oO1M1n6J0R3m2q3K3k5
11726g94l1J13O3r9o9K6J8nlk6j6M2N0J6k2m8j5L2J7kL5N4j0p1k1N4N6K0J4N1Pr2n5j4r2m1
11719h58R2M2n5JQ4K9p0l3M9M9L7j0q8l4O7M8j1j1N3P4l2r2o8p3lR1M8N2R8K4m3o5p4J1N7
11712f14nl7m8KJ06M3r1k7Q9M2m4l6J0N0O3pn4JJ0%M3k2r0JL6j6J6K3mM4O3J3n0o7L8R8lk7
11705d51K6oqkn8j2M8Kqk3n0j3k6k2O6K3rR7L9o0Lno5k3J8M1L4j6K3P0j6q3l6J2Ok4k6L9R2
11697d03N3l6n3N3P5o4p5K7ro1j4Rmk3j2O5P6l1p9J7J03Q6L3ql8l6n5m9N3Q3k3p7j7N1K1l5
11690c97J3M7k7l8N2P6oo2k6J7J8PRL4L5J0L0M3m3j05k2Q4N8k3k2N2R6K7q0n5M1L4j1K4M2
11684f8j5k5L3M5m4j31l0J56J04o0o2k1l2QM0J8J2Rm4p2K9J08L0m4l4J8Q5M5k9K0K8m3o1m0
11677f7K8N9J1K7J8m3L0O4l2nL4o7p2L6N7J2m1q1nR9L1o1k3RM6J01K4o8k8K6O2Q5J4m8oL4
11670B60Qn0q7k9P1O1j1J2L7m3p2NO0M9j8l6M1N9K4K5j8l9Ml5n5N4Q5%OM7k5q1k9K2P2J07
11663D81M6j8j5j9j2K0oo9j7J14O0r3rJ05J5l7l1m0N3R8k5p5M3J10K4o5r3q5K9J24M8KJ2l8
11657F37J8R9K7l3m5m4O0R5j4PP0m7o6Q9O1r3p8M5J13N6m2j2Pn2M0Q8p5m0J01l3j20J0P1J03
11650A003Q5m7p2j0K1Q3P6k7m2M2R2L1k4K5J9l5J8N0J4M2K2q8o9L8O2N4O2N3J0n8m3J3j1K2
11644A411P4J1K0N0m4l2N9K8J6N7L7Pk3k9L2K9n7m5N4J00P6Lm2K7N8k9l5K7L5N5M9JL2M5q
11637B049L1N9k0l7J1K7K3K7N2M7k6n3k7l8m5K3J12R3J0J7L0MN3J07N0k6j8K5QjJ9qK2Q2M1
11630B723M5M3m9j6L5k8K6J11M0%K7j7l6K8Qk9O9N9p4MJ24M6KM5M4Qo0o3J3Mj4P4J18P9N0
11624C439M0mp9l0J17J02NK5K6J6N3J0k8J8ll4K8O9M5J7K9M5K6N0O0j9m0RL2K2j6N5J42j1
11617D216j25L8J47M9l8%N6Kn2J2P5L7k0MN5P4O6K1L3P3ol6K2k0rK0l4P3J30m9k0J30K2p9
11611D867j6J9QJ9M7L8mLN0M2LQJ4klqnJ7J2J8M0ONN8M3K2N7L1j0Mj8m2N2J25O1Jkl1m2J5
11603E502O1M4J2J6J2m9o8K5J02M8k5j1K8M7M2J2Oj9p6m4L2N9N4j1l4K3k3m1Q9R1j0k8l9j3
11597E814K9k2qO8L3J9J7o7lJ08j0o0O4Qp6O7J39pr3m4jKoM0P5l7j15k7Oj4J4pkP2M3k8k0
11589E971l6l8M9O7knj1o8m1J0mJ2Lp2o9k2l3l4J2K9J2N6Q6rn0Ol2p8k5J2mm0l7K1N0M0j6
11582E710r4n7k1p6m2no6jP3m8p6P2Q4j4m7n1j5L0k6k5P8L0p9n6n4o6J4K2m3j1J6q6j36K3
11576D957J48L4q3q1n8pQj1M4K3j08q8N1P4j8m2k4q8o8J1o1n8K4o0m0O8l8p3P6O5p1j01l5
11570D370k4p2j2R1L9o7q7m2K2qr0l4L1n1j04m4L2O1Kj03j18pP4K2k4nm9q7nN4k1p0K6O4o8
11563C696j10j4L4J3m9q1l5l7o2k1KJ4L2k0p2l4K6J5k8n4n1j7m7j13l7N1rk2K6Oj7o8j44q9
11556B684M7P9Po2m1K4K6j0m6o3j1L3KoJ8Jm8q9l3N3j0q5l7l7o6lj4q3k6J0o0l2M9J5qL2J2
11549B222l8n4m5k3m1l9M1N5k3n9q0o5NJ7K2M2o1j22%M3k6k4j8k1K5j1p0j9om4J5L4n7n8J1
11543A528LrJ0RJ1Jn0o9k8L8O0mo3k4K3l4j17p4pm3mJ12Q9L0N4Jj22j20L2J00m4j17l2m1p3
11536A026j9j6%L3m2l4Q8L9q0k4L9l9q6l6Nmk9k0J5LPN1j3o6Jrk9L6nm2M5J9p1m0MNj7m0J6
11528F71K5o2jQ5l9j08qL8Kl7J0Q4k1j21n1l2j7Q5N5m2m4m4n1OL7m2q2L2R7Po8p1m0L5O8M8
11521D04L6m1r6J4O8j7RO4j1o5k4K3%q5o8L8L0l3k4KK8L9j0l2j9l8m4j6L1Q8O9qq5j33l1Q2
11515A45l4j11oK1j5j7qL8O5J6m9p7k8K7J3J8Ml6M0R4l4q9j0K3K0K0L3Q5L0j30j42j0L7j0
11508g7jK4m4n6M0K6m0K%o5j8Q2Q3po0k0kk4%Jk9jN6P0J9o1p0j1K4J3pnj1l2rQk1pK7J1ol0
11500b28q5o7J5J1k3L9N7kL4K8p1k1O2j2l4M0K4n8p0k5%J2J8l7p7j2K8nK3P7Qn0N2N8r9o2
11493d52P0k7j19k2N6N6K0k8J0O7Rm9k9m0n0NO3N2l8o9M2M4j00q6nk6J8P2nm4K0N6M3nn5k6
11486e72M8M9PQJ5m4r1j9M5j7j4N8Jm3%j1k2j4k7J1K4l1k9ol0j4M8M2j3RN2J1rLn0m3M2L7
11479e89rk2n2n0k0l9rQ0P4J4%k9o4k9K8K3k2j6K9N6P3K0p0m6J4Ll0o2j1J20Q3q8j25m5M6
11472g64J09N7l4j2J2n7m4M5qr4n0j4J9Q6K5m2L0O2J1o0r3J1M5r3n8R0K6k9Q4O5p9p5RJ3j9
11466h26j6O8J09l0j16qP5N0k4p3MN0o4r6J3K8j0M6O6pqP3P0k1q7p1j5k3p6k1Q6L6q5l9P7
11459h65M2n2k4M0J2k6k1jN1N9NKJ1jJ7j1l5K9O3K0m5o3j3rk1N4P4j0n8n5k2L7N3Oo1o7RK8
11452h48l3j8N8P1M8K4k2o0p2n8k2rj7K6O7Ok9K5J1l9j3k3l6J5J9J0N3N8L4j2q1l7K3j3OM5
11445h43pk7J6N8M8o3j16j8J4l9k0RJ1M7N3l2o8j0jk6J2K6k6m4j2K5L0jk1K0O5M6K7Mp8o6
11438a007J6k3m4L5Rn7j8N2R4N1p1o4P5P5l3k2J1l7k3j0m0L0O9JNk7q3L8R2l5j03j05l0J07
11431a072Q0j3K2L0NL7K1n2l9N1R3K3m8k1j6o0L6J70M8j31n3M8l2p1J5J3p0k4P9K6m3Jol4
11425i87L3J5j03p7N9O6l9n2L8O4K4k4l3M1M1l8RL6l4NLr5k3P5J9pJ8Km1o1K9Q4n1q0Q2Q4
11418i18m1k6L9J3m0j4K6o2q3P4O7p0j3M9m2o5LM9N6L3K3nn5pK8n3m5M5K8QK7j3kN6J7%N4
11411h59j9j29n4M8Ql9k0k6k4K6K2mL9N3j6o0k1K7L5L9K6l3m9QJ9pQNl7r3r5L7J16%j2Q7k2
11404a016j07O1J36kq7l9L1J3m4PM7k6KP9k5j13m2rj7J9J7jRJ9N8O1l7r7m7L9O0l8o9M2N0
11397a066k6j3Ljk7n4K3L6p4k7O4J0j4K3J9J1K4Nl4k3mmN3M0o9j4R6J7o1PQ2N1m0o3l8n1l5
11390a174J5jrK5NrRj9j5L4K5Lj5k3L2N3K9M0j8j18p5N3R3K6l6k5k5k3M9K0j05n6P6L1m9m
11383a181L3l6m8P4J05k5n5L9M1k9k4rk3K0K8l5l3j5J6R9M2o0j8KkJ3o6o0R3J07k2p6n1m4
11376a200j3J7rjJ0pJ9j4l5O5K8p3M0J05J5j2l0q4l2O2L7o2o6J9L5LN9Q3j7l2M5k6j22p4p
11370a274L1M1j8m1OJ7L7N3PK4O0m3r0%J0J7J02L6j21p4M8J7n1l9NO9Q7qo0MK1NL0j6n9N5
11363a112R4m2p2pj2J%m7MO7K2l3p0o5L7R3K2k9k4m3n5rN3J11R1k8q7l3K8K2n0o1J5j1l8N8
11356a210O2k4j2j4k1R1J13o3j27j6K6j6l6l5K6J25J09j4p7l8rj5L5O7kk0J9k5p0k6O4J08
11350a025Kj20p9nRL2J6l1l3j7RJ2n0l4M9JJ4J65N4j59l2J01k6q9rM3K7lK5J8j1O5N9q3q4
11343a189K2J3k5L6O1m7p5J6K6K7L7n1o4j6l9K3Q3l3p8L4O6J6J1L4K1jKkn2q5l1K2PM5Q4O
11336a096k2L6J6k8n0o8k2Ok7k9k9oM0k9n8M4M8JK9j8p6QR0P6K8l6n5J5L4j7J3L3p6j01M7
11330a279J30O3k8n3l2K0N9Jo2k9k0l6L0J04Q4k1r5l0P1N4n8q5QJ1l3M7Q9mp9m5N0M2j1N4
11323a083L7j05n5Q3%j28n1L7j1nM0K0K3rp2J6P5j3j3L9k3q3j9Q8R2rj01q4N4J14k2q3L1O4
11317a156nl8l0j7j4J7N9Mp3j8O2O1N3N3J3l8n6n2j2N0M6qj3kl8n7k3J9N1L2k4j9kl9k5Jl6
11309a274rJ5l5J7O1m8l8J21J07n8r5J7M8lJ9Qn8K3J01j7j02k5K2K2M2k0p5OK4o1l5K9J9Q
11303a244j9l9L2P7Nm5l3j7M7Q4k3r6k1L4Nk8MQ2O6n4p4J4J8k6J5Oo4J7P9j7%Q2J3m6NK3k3
11296a161m3k0J%k3k3L5M0j1lqj9J9L1M4O9M3J9m4j32o5M7kp5j8M9Mk2L2J8j2M4N0j0l3m6
11289a225l3L6K5m0j0J7oO0N9j14j15Q8J36J7n8o1l4l0l7K4Q3M4j5l4l6j9K2N1K2l7k4L1j7
11283a230j08n7Q9J35O1n1q2K0N0n5m8K4mJ8O3k0p0J4P0K0k0lk8l5L4K0o8r0l5Q4J06k9l8
11276a263Q7N7n8n8jJ5j4PP9Mj38m9Q5M0J8N9M5%n5m8J9k5j12m2Q4M8n8l3K5j3j1L2j0l4K7
11270a291N3J4onk5m7k9M5N3l2QN6m5OJ11l4o4N5k4m9L7l7l7O9%p6j0L0L4J4l5k4ML7Q4lr4
11263a257J4O5j7rpl3M4O8j3m1m3k5Kk0J8O2l3m6Q0M1q3l9On6k8Q7N3q5o8P1J05N0J8k9q2
11256a230o0KL9L0m4p7L9J27K4j3J03M0r3qjj16k2O4j3rJ3rL8Mr4k6P3L2j0k2o2m5KL3Q7K5
11249a179r2LQ9l2p3KK3K2J1J5M6Rm8j2K5k8o3l2PM4N6Pk7j1Jk6n6j7N6L6k4k4Kmk8J6J19
11242a187Q9m1l9K4qk9k3l3J6P1M2m5j11m3P5P0L2L8k8j07n0N1J6l8N1O2n6k1N2j8l9MQJ4
11235a201l6p3K4P7j3r1n5O4R1j6m1J9Mopo5l7Q9J01np2k1P4K0j00QJ32pp0N6J2j32r2J0j3
11229a372k3Q2Q6j5OJ9o1l0J2m3j2O8Q8J14M6j41j28N6L4q6l6M9L3J2Kl7n1k3J6M8J4n3j6
11222a342L2K0L9Qo0kM2m7p0M5J09L3l0Non6j7M3K8rlK2J3%Ql7m9O3P0q2n8P0J3l8J5j4k0
11215a262L5j1j4R7M9r2k8P4J9l6k6k4j9PM8No2L0O6q2p9L3K6KMK2P2L1q0q9j6K6J4kJ4K7
11208a221jk6oQJ8M1l6q7N8J12m0r9k8L2K7m8m8O1O3k5%M0m5n3M5Ll7M0k5q4P5J22j4n5l4
11202a267m0J0O2jo5LN2j2j6M0K3k2LM2om6Mj1q0j0O4nj5M5l4q9L8R9L7J5l4o6K7M0n2k9N0
11195a246J1o0MJ04K9j09p0K7L2N9R7J9p6p6k7L4O6K7m4r1o5L4P7J8k6k3lL5J4n8n2kM7O8
11188a226rmQ3l2q8Q9O8p8j2L3n2o1oJ0jM7R8J6p6l4Ml9m0J0k1n4J9M6LPmk3PRJ9J8n0j8M6
11181a296l3n3L5J9k1Jk5l1K2J4ML0LK1Q6L0l0J2j9q1pM1m5o4K9N4M1M5j5k3Q0L0j06n2J4
11174a290l7nN6nm1L1M5l8k5P1K3q0j9Q3O4l3q4j2N6J2k9l2NO5%j19q1L9Q2L6m2m5L7Q1L9
11167a192j6n0m7K7N2j1k3j6oP7L8p3m2j3%O0j1n8N2N7lQk5o5k4Rk5n3j1L1J7l4o4K6J01j8
11160a325p6K0M5M6O8J2OM2j2k3K8k4o0J6L4l1l9LJ3k0j0N3J8m4L3M5o1k8M1RL1K8q3n4O6
11154a233k1j19%O7K2P3P5m8n6J0J6J4k5o3J7O3j9j4L9n1p8O6P1m6m6k8k8M0M5j3k0m1o4j9
11147a414M4O0j4n2R9J38q1j02J10N9j00qL7p2n0L7N3M1k0m8k1pL1k6j17N8J92J2q4q%jRk5
11141a270m4n2m3PL1M3Q6O5m2p6J6O6nm5j5l4m0L3M3J4O5N6l6n3J0O3Qj20p1Q0L8j0P4L9q3
11134a202n3M5M0LL8M5m3o9k2m0JJ31R5o2p7j1j4j3Ok9m3L1L4o6o0on6k3J00M7l0J0k7n2O8
11127a304O7l1J6K0p5J2J24j7j39l4M7RJ0L7J3nK3K1j9mM9L1n6j15o8K2L6OJ0K1K1K0k5q4
11121a361m5Q8J26pr4J6Q9j3n8J8L0lm3o5K1P9Pj9nj0L9L3m3l6k7o9k3N5J9n1j6N1M9ol6L7
11114a273Q7k0j04o4KN5M7J2K8K6j9j2M6N4%l6j2L4L1l3l8Mrj3mj3Rk7q2LN7%nj1m8m5l3J3
11106a393O4lm2O9P9o2n4P9N9j9l9q4k7J07Qj11PN7lL8K7m2L2P2n1r2%K6K2L2n6j13rQ9R6
11100a237M9nMLm3j6K4rOM7k1r6k2Q6M1p2p7K0Q9L8p3n0O8K9l6N6J1j22j9N6l6k4J1RM8LJ0
11093a250J04k5j61j9Q7Rn4rP1N4RJ7n9o8Q0N4q3n0j3k8K3L2l8m3K1M4J5MPNNKql2k1N2O8
11086a198on8o3k8N2P4lk9L5K5o3p2J2P3L2j9J3po3L1P0n8p2J3L2L6j3r2l1N9J6k9L4P8J7
11079a202k7J7J9k7j0J1k6k7J8L4Qj7Nj4q2l0P3Ro8J2N3LLJ0MK6k3p1OL9J2L0mn1k3Pk6j10
11072a439o2J08O5o5L7J25Qn9RL6jJ8L6l5q2o3pO3L0n5k9L8N8M0j4m7o3p1K4J06M1L9J03k7
11065a135j65q3ql0KQ5Q9k9o2M2J9m0M0M3j8LLpOl3o4n0k4J9L9L4M0M0J1m1l6K6J1l3Qj9p8
11058a395J2P9K5Kj5j7L3Mk4N1O3k5o4QQ3J9m4jQM7N7j00j18K6nm4L8J5o9m6M2P2L9L1J4j2
11051a211K9no7L7J08j9j17p0J6K1k9nM9L0K9M8j7m8Kpm9o4p5KJ29J25jp3k6J0j2L6M0q1q3
11044a348O4J07J8n5p5r5o1O7J28O1k8q4j5Q5jj02l8L4K5j3l3L0Q6J5m3LQm1k8LJ5L3%j2M5
11038a245lp6J9M5o9LJ29k3j51k5K0j3N1no3J00J03p5n5K4K6K9k0l1J9m%M6Pk4PL1M8jo6k7
11031a269J3lJ5J4k9j8j4l3M0O5l3m0Jj7O3J07m4r4L0Q1M3j3p8j18p6L8Q9O4N7Rn7m6rol4
11024a302k3O1L8o4m5K1L8K0ONn0m4O9L0o8j1Kj9N8O4j2o8r2k5O1M5J8K3JrJjK8N7Pn0k8l
11017a261k0l0m5n2J3L4l3l2K8O9J20Q6m5q6m0j6kj2j8J6L2K7K6k0o2JR0N2p3q1K9N5j8l4
11010a302J8J1m2m8k2K7Q8P4J7Nl0o0j4RK1L9l0n7L9M5n2q3l6M1R6M2o1l2J0p5k7J02qo0N4
11004a301k3o7Q4L9p3nLk0N4L0n0KO2K7j%k8k6M1K4n9l8j4l2N3J01K6lpm1j4L6Om6j0N7M4
10997a169J1k9o8NO6mm3m3m9K3K1p6k4J14J15K9j5j6j8l8j4P2N5r4r9M1L9k4K0K6k3mJ6j3
10990a210QM5rp8n8k1J0M8mn5J1K5j0K8J8j5L7K7m9l5ml6k5L8L4l4o8m4K9O0k5l4J08J30K5
10983a133j0m3o2J8L8k7l9l4l2K8P0J5n9o7j6M8O4Ll7lnl4j6j2OL1j7k8j1o0J9J21k4q9J06
10977a291J40m2o7M4L3k4nm4q6K3R9M0J5j5o3j1L0k7o2k9L5K4m6K4P2m6j6R3J0j2J6q9l9Q8
10970a228J3j3K8o3o0O2N0j9l1k8RL6K1J6ml8j3Jn3m9L6O4K9lp4r4O9J44m2j07O5J19J2l7
10964a182j7j1j3rk8j5L1k7o2N0P1j6J1N4lm4l4k4j5j9n2l0K8OJ9O0o3j13M0P7J0K0%m1j2
10957a353N6O3j9m7k3l1J9O0rkO8J7l1J4j8q3J9Q2q2j08O0M0m2K1M5K9K7l2l6L8N3L3K4k9
10950a177o5k8k5o3kQ0K0n3j6L6O7K9r9q2O9P4K7O0Lq4r4j06l1J07Q5l6q8l5O2O5nk1j4k7
10944a367j9K6N9J4rL6K8MK6J4k5m6l2J4Jk1K6J1k7L5O1j6l9K1K2m7j6M5j8l7K9k2p8J0L1
10937a306m8j0O7M0J4Jm3jO0L2QPj6l4k6L9R2J5p3n8oL2L3mk3J7N3op4oO0J7k2m4n5oQk6J8
10930a274O3Pl4oj1k4K4M9po8n5M5R5L2on1r8OR5K9k8j9kLl3l5M3L4r0o3J21R8n9m3ok6K5
10923a269K4m2j4Qn7q6j4O4L8%P2Q0m5n5K7%j1N3Kq8n6LK6O1P7J2p5n9JL5M6j7o1L0P7J2j3
10916a214mj9pJ6lj4Ol1o2K2O5K9qq7p9K7J6K6R7J1m3M7J9n1K3O6Oj9o2j22MJ26rj03nP3P8
10908a185L4j8k6m8n7k3k6n2OJ22R8m2k8N1lj7K6k3o2j1K5J9K3ln9n5j8J3J3m4j6M8k3l6M6
10902a351K7K8O8K0mk6j00j7J18J6p5K7Qr6J4J15M3J9K5m5q5n0rJ9J1j7MM5j0n8J8K9m8OO3
10895a268qmO3Qn6l3l8j4J00J00m5p8nj1k6L9N4j6m7j1M8L8m5m3Oj3J4M9J0K8J2q3l8O4K3
10888a226k8j6k3PQ3O3m7p4j1Jk7J5N7k1o4%j9m7K9L1j1J6J9L3N8j0q8o8OK0l0k9J4M4P1L2
10881a240m9m5J4M5Nk6L6M1l7j3K5l1n0oK9j5r6K0K02O8j27m3Nq8k9P1M9N1M5p1q7N4R1nl4
10875a241k3m5l9j2M3R5J0j07p3LK2J9J2K0K4J9L0K1rj4k2m9j8O8P4j4m3j5k2qj4p5qQ0k0
10868a331m5Q2P1PK6Kl4p5j13J0J09J0qQ4L7n2nL2n7p2L8L4m5k1LLO8P9k2o7k3j1k5PN9K9
10861a216o7o7K6N3L5J2p5j01J1Q3L2k8m4l2K1L6k2j5L1K9L2j4p4JM5k2l4OJ8K6M6J6p0l3
10855a355M6l0j8P8KmJ01L1o3l1k4l4K4M8m0r6k9J6J1M0M1L7N2j4n6Njk6M1K9o6m7NlM9N8
10848a223n2k6R2L1l0K3l2q6nJ5l9k6L9O7Rm6l8l3j0J5PO3P3o7j05lK7J4J1j5J4Q4K5j17r1
10841a435Q8J33Ll7L6J1n4j7k4q0j4O5M2NmJ2J1m0l4L6L8j4j5Nl2m6K7K3n8k0O5P1N3Jp2p4
10834a345l4j5RK6L6N0L1k3j0M7Ml5N7M9n7KL3q7n2R4O0n4m4J2k5o8MO4M2L3K5j9l8JK5l3
10827a235n1J4Mk3J0l6p6j0L1O1Q4K1j5J6mo7q5m3QM5O3K1j4K0J1KM2j3n9L9O9rk7l0n3LM8
10820a238pl7LOrLkl7n5OO6J5j5O1N2n3n7l%PJ6J9O6M6r0j03K8N2olPrl5l9M2P2k5j4Q0Qq0
10812a262RN7l3m7Ml0m7M4Q0j5p1NN7j2p1k3L6K6nJ2N1J2o6j1O2m8j02K8N5pK0K2m5l0R2J17
10805a136m9j48l6P4M3j9OJ5l6PO2l7j17k7Q3N6j7RL2k5n9o3k3N1K9pJ7k1n3QL2L4Q2M6n5
10799a242o9m4j3M0K0j9nj5J8P9J4l9k9p4m5N0K2J3N6J%P5j4j03K5O7m7pO6n8j10rK3M0P5
10792a258On2j0ol8J9Q0K0k3M1L2m1k7qj9kl6p7J7Q7Mj3N5j3p6M0J05J1o7l9O4P8o0p0K9m8
10785a295q3O0N8k8M5P8j6n3k6k2k6j9NM9L3p1q2M2R6N0J6k1o4l3K9K2j8l0j0M9K8q4l6O9
10779a288%n6k7j3O0P4k8k4L1lPJ1r6p6J07J03l4J1L8q5j5J47L2j22k7P4Ro6o3k0N0Q7K2l7
10772a217pk1n1M3Q4m8j05l9j3L1Q6J9j7M0or9l3Q3N5n4o9j3%K2L9k7j1J03L5j07k9O3k7m1
10766a331P1L1n8J3M5k7k2j2k5M0L8l0rpl3J7J0l2J8K2m5j9M6K9J0L2Rm1k6L2J6m1j8L3J3
10759a251K2M2k1k3J9m5l6M6n3j30L4P3p0mJ15J6QN7p7o3R1N3jk4j08k4P4p2j22L4M5m5MO7
10752a369L8J6J1J8L5LkMo1o9j1j3J1P5R2M7l2l7jl5k7M6L3j4QK1l6p0l8QL8no1PP5M3K0j0
10745a242m9jM8L1Rk1n4l0N5Q5K6j6k6k5j0l7k5N9J7j02m2P4M1n8r2l0N9K6n7l3J1L2Q9P8
10739a210j2l2LK5j6o7kN8J3J0k2j04l4O1M5L1PjN4J2o1j5Pl1lN6K7m0%N1LMK8n0p2K0O3L0
10731a164J0On4q9J5M9o4o2K4K8J3j3k5K2J4oL0k4j01m1L2L7K8N4P3Nl3K7J1m5k0j4k2k2n7
10725a378j1O8Oo7rQ5R1Op5n8M6P3p8j26O5J28pl9l0q2m2L9L6J6k9p0%P5O7N4J3n6n4J7Q1
10718a245L7p1o0K9M2K3qm5l0KQK4J9k8k8K3M1L5O1L5p7j02JM5lj9%mj0kmqK8M8Oj4PK8M4
10710a172J0k9jk4q7o5j2L5P0M0rmJ3j0oP4P7n5q8J8L0n2l7N0M9k7k9M3M5ok6n0n0KL0M0J9
10703a194k9NJ2o8k3O9M0J5j8p8l3K0K4L6lj3M1J9OM6Pm9l9j6J0K5Ok3l4OJ7p1n7N8K6k2N6
10696a226J8j01o9K0O1Q9M9n2m6N7J8r1k4M4j0J2L5j9%J3MN9K5r4q6K6L8p4o7P3L4q6J3Q9
10690a268j9j4J06O4p4q3k1j1L3J04K6r8q2l9J5J23O9j02n2P5j3q8j6l6n0J28J61m9q6Mp0
10684a363o6J11J30J5m1q7m5Q9N0q0m2N3L5k9oP0N2K1M5l0j22o4ok2K6P0Ll7k9q8m6J02L8
10678a293q7LN2j3L0R0L2n3m7K5L1j7k2J7L5m0j00j4L7nJ8J7l3kL1K6J3j3J3J7l0nJ1%N7L2
10671a187p1o9OK8m0r0J8J23O3j5pQjl7p1o8qP7P0K9M9k4j06JN1j4Rjm4KJ2KJ2j5K3M7NM9
10663a184lj33l6M6m0qM1j5KL5J3J5j8m2N1J04nq5l5J1L7M4l2o5L1R2N1j3l9k7l5m4J0O4R
10657a203j18o6J38Q7r8j8N7o1o4K7Pm0m4nP4N5l4LN3j6qM9LqNr4r2O7O5n6%P9l1j07J4J08
10650a272Jj11J3J62O4p5p1o4n6pL3R0R4j0o3j3Lm6p4k0K6K5Q0R6q2j85J3J68J5q0O5P7m7
10643a251JL8o1o2NM1O6J3n5m0k6j2L4L7j4l0K8L6j0J3%o7j5K7k3K5J02K7r1p8L1P5K3m8r2
10637a353k3P2N0N2O0p1r0L0J3l7j9k8L5N5r9j01Q4R9L6Q0Qr4M3J02m8k2K8j09q4K1o9p5O3
10630a391Q9M0K5K4j4n0rK4oj7mJ1Ln7p3qL5K1k7l5N2N9o5n3O2L1qL4Ok6jPJ9Rm1j2N2L5L
10623a256K3K5l2r3r3J6J07J0l3R6L2j04rM1OM5m7j47k1O6N5Q0M0j7JOK0L4k4n5k2k3m1mL1
10616a287j4m1J3J9l2K3R7K5n0k6j9j4N1M3k7jL1k6m9j0K3M3K4k5l7m1l3J6J7k9%M8J0l7l7
10610a352j5K1O3P6Oq6o4K1J8lJ7j9m6L0O8K1kl0l8K5K5m7k7L8mr7o3P2P1m4m8K9M6QqO3R2
10602a183j9n6J9K0j3l1n1k2kj3K5J4o7j5R4M6k3J2K8J6M8M5l6q3k5K5MJ4K5j0j1k5n0l1o5
10596a396p1M7J01O8M2nj8K7kr2o5P5J09K2k8m6n4l4pK7J7m0J7Q6Ok2J6n5m8N5L1Jpn4M1Q9
10589a167n8l1P7%rJ9r8j19NN8N6N8j0p8j1O4K6k9m4l0J4L1lr5j13O0J44J2l4Rk4l1M6J07
10582a198M9n9k9O6L4o2p9k6%K3J12O2j40j00R8N3o1kL6l1o0k0J7MJ0M6j0q0rN4OoL4N3O0
10576a155J0n6m4k1l4k8J9N5nq4j3Q7K6l7J2oq6k3N3rj5L9pJ7J16J1j30l7M1m6n5L8M5jJK7
10569a295L2j4l8K3N0j4k7J9J2l1o4o8J3J05M0p3n1L9N5lj3K3j3m6K8N2km0n6RR6N1pJ0Mj2
10562a206k5o3n4rj4mN2J6q2m3O0L5RL9j5j4Q1Oj14k9P6Q3K7n5oP2l0r3k4m2o5K5N3K0J5L
10555a315K1M7Lm3o1m5K7j3q8M6J17%J1M5l7m3LK3J6m7mR4kq0k2n4l4J19J01QK7k9j07l4R
10548a341l1j6RMMQM9O1Jj2rn3j2Q6O1k4k3Rk1m1j2j5mK4n7q2M8O7QK6oo6l9jJ1PM4J05L5
10541a198m8L1O3l7o1L1M3n2k4Q6K7n5ojl1l3l8J0%p5J2P5k1K4R3l3n7L9Jk9Mm6l4P9N3n6
10534a264p3m8JM8L6O0O4l6m0L0k9o0K1M2N1P1k8r8nL4m2p1o7k2O1N7OKj0j5k0j9N4O5m4m3
10527a331L2ll5K3N4K2j3m4q1m9M7Q2M1J1Olk3k6NLk7j2J0lqqj5J5M2lk1K8Pp8n2L9K7n1p1
10520a463m1J7P9N1pJ9K5l0l3mK9P2N8K1k9j22r9K3N8M7K5nJ8J4m9q5m6O8R2K2O6P7l6n6m2
10513a266l3M2K9k8Ol0q3K2N7n8k7Q3Mo1J8K2%O7M5o8p3L3J03N9o3j08JO3k2LQ6k6p1M8J0
10506a216o9L5P5k5m1Jknl1p5j1R3M8o2n7K4N8L8Ln3n8M8O9n3j9Q6j7o6P5R3j6n2k4K2j4j04
10499a302o2L3K7j5m0l2J1K6L2M2j4n7J9R6N4k4n6o9l3N9R0J1p3o3pJ5J1l7l7J19Q9j64j02
10493a453J24M6l5N2K7m8%N1k5r3K4J51N2q3j2P6j8j11p8k7K0Pl9M6Q8l2PR9o9j63K0R7lj2
10486a314L8M3M8j1j09m2R7Q2k4n5rk0n6J3L2l3K8P9J1RK3lKl1m6n0j08l0R1K3l4j9n7l2L6
10480a428M7M7L5J9J1k6j7L1J2k3k7k5L7J05N0o3r4l8Nj3j5J3J1J5L8L9M2K6NJ9j3p9o4J8
10473a300M0rj5L4K2k5j5rq4q9P3R8o8m2N6j8l2M9P2L7l1LQ0l5j41o0K9O3K2n8l0K2K1L2k
10466a310l0M3L0r0m8Q1N7j9mJ0j6j1J5J1jk6j4M8L0j6L1K7j9K0J6n6l5K2J3PQl5l0O7M9r7
10460a272r7K7M5L0O8K2o8m4L2N0rq4r1o2k8K4L8N5J07N9n2o9rO6Q9k5j39m9R6M6l7K6N1K
10453a202K4J4n4n8m0l9NL3J1J9J2l9j4K5k5j5M3k5l9Q1L5j03k3Q7J8m8j2J9%j3J0Qj9J1N9
10446a254M1j1k3MK0K2qr3o1O4L1k2P4J03Qj05j23L4P6q3n4P9K1l9j0j5j7NJ3j3l6J7O6M1
10440a248L2L2J6K1k0j04j00n3l1M6J10K2m6LMm4l8J0O9O1qk7n1q0K6J40O9qL4J4p7o7j1J4
10433a290K7l9j10oJ22O1l9l4k2l4RO8P2K3n3k3J22J08p2r7j0k3m2j9k3L3R7Ro7J4O6Jp6n9
10427a306L3L0m6RO7k9n5N6L8r7o1J03R1l2k7Pn3q3j8M6J9l4OM4j4k4L4L6L9P4kj25o7N1j2
10420a302o5L3N4rk3n8o6N3J02rp1lN4N3L9NK7Q6Op9m2n7n6O0M3m3ML0jK0Pm3l1Jkk4j5K9
10413a293J2pN7L0n7j0J2j2L6j9o7L5j1r5L0O4k8m8m8K9J23N9OJ4o0p1K0J2o6j9R9O7n3n0
10406a309qjK7J6J5L4k9l3J8l0%P6j9o3J9J5j8l3k2P8P0p9m3R7L8o5l8m3p5nL5%M5P1k7o0
10399a346rmlJ1M8Q5Mp8oL1l5l8M2R3L0o0k9Mk0L4M0o4m7Kp3qJ26Rr2j0k9n9J7M7J12J54j4
10392a135j24lO9on4j7JlL5M5Ok8p8n7L3J5n0o4n6L5J16O6J5j3j6M7Pr2l2N1K7Nj3l5lK2k7
10385a311n6NN0mn4j5O5R4N4J4k3n7j4kq6j9J25L9q3l0ql0J0J0m5k4N3J5j10o0Q8N5J7J04
10379a233O7p2n6L5j9j18n9N6N3K2Q6R6o5j22M2P9n1l9K3k5nO3Jn8J6M6qmjo3o8K0O6lo6k4
10372a388L3P5O1m9l5R1L5k9P9L9j52j38L2Q9J7n8n9j3rl0MJ7j2L5R1J5o9j9N4K0j9L0L7m9
10365a274o7j4l2l9K4Ml2N1Q6K9M0L8n9j05l8M6M6k5o9j2R6R2j4k9Qm5p8oL6pnQ3R9Oo6o9
10358a301m2J2P8M1q9r2QK5L6M1j5KL9jmk8o8j9RL2R3L1l7L1M4j7o0o8J5N1n1p1KJ8L5O3R
10351a248n9l6K3no3j3M4L3M5K1j9K8K7k3j7l1m2k4MP1K9o3mJk1O7K6m6j0n5n1O9P1m0j14
10345a425o7N1P8O4P9N4qn9m0Pj5k1j7q9m2J29R8m1OO8j7l0J0o0n1M1Nj9K3n8q2O3R8J7qk5
10338a283k7K0k1q6J1J11K8l4Mk4k7lq5m8Q8Mo4M3L5k4L3O1K4Lmj4k8l8l8PP0K7m2j2k1o5
10331a419J0O8L5J0l0j1Q5L1o1J2K3n9m3j9j8K4J3j0M4K8l8J1M4m6q2j8L2M0L6N1L7m0o3l
10324a326J6J0K9Rl0NN0or4m6P8O3j2Ok8p6K5M0m2J3K8k4N7O2o0k1N8nk9L4J7n3n4nN6L4j09
10317a330j27O8J61M5n2j5M3K7k3j6%m7p6j3N7K2m3mN6Pj4N2L3j5J5Ok8Rj2j08p1O7N9n1j4
10311a332R1L6o3j0P3M7m4q7l0K1%J9J4o9m5J0m0rN1m6r0M1R4K0M4P2o1q6L7Qm5L1L9j0rJ2
10304a316L7K8K6P4M1p6q2J7L4l8m3J3J1l5k1K0k5n4L3N3pJ7K6j7qlMP2O9m1q3j5K0j5j8M1
10297a261M9k9m0O0M0j16j05O4Q6k2l4J1Jj9j6NJ1k4j8N8N8k2o3oQ0O5MJ3rp1n2J2M9J2r3
10290a322q5N5R5J8j8l2m9k2QL6Q3L6p4n5L3M8L1J2MJ5k3m5K7J2p0n2j9j3Nj8J6O5n5r8N7
10283a394J04L1om5n0K2M8nl2LK9K1nl9j2P9P7l3o4Jk6p6K0Q9kn4k2l1l2J8K9KJ4L1K4K2r
10276a273o9m3L7jq1MJ17N2k3ll3m0N1P2K4K6%p6o3L7N0l0j9L1J8L5rj27m0R3K0j8Nm3jM9
10269a271o0r0L5Q1L0K7O3L1n0o8l3qJ5L3J7RN3M4n0k8Q2L8o3m7j2l7o9k6Q0M0r7n7O2P2L7
10263a217Pk9l7JO8M5q1p9N2N5j5Jk5j01m4O3M4l1n3j0K6K0K9M0k7o4J7M8pPJ6o3m8L7K6K0
10256a309N2Oo1l4N6O0m6n5M3L3l6nO6P9K8m7m2Qm0o3L1Nr1qK9p4j2J19O3MK6j2m4j8k1OM9
10249a255l9q9O7R7n6k7P0Kj4J5n3n2K5K8qj4J5L3J7K3L0kn1r4m3P0L5p9k5M3l3oJ20O7l4
10242a217l3n5m2N4N9j4k4K3N2K7j2l1m7j3Q8R0l5l1M9m6j08k9m2KJ12l8j58J3J01J5j5kK0
10236a287J3p9q7N4J35P2j9m9OO2k0j03qN3l9n2Mk4OR6L0p9j3O3j4l2P9M3j03k1J18nj09j
10229a310K7l0j5J4K3Lk4Qlk8K9K9j9J7K8k6l6nPj4lO0M5n0n2j0l1K6R5L6lm8j03O1J62Jl0
10222a169J1q0l6O5l6r5J0K1n2j1O1L8KJ4K0k7m9kL1J4j0k7j7OQ4J33n3j68M8J11p2m9L4m3
10216a293j1R0L6l1j2lj6m5n0K1O3L9N0N1m5j24o4J7j4l9L6Q3K5p3o3M4L9k5K4M4k0JL7j6
10209a244m3J7N8Lm4J1M0l5n9K3M5l5o2J5M4J7M6M3k2k6k6o8l5K0lj7OK8O2O4jk5j5q3r2L6
10202a357O6k0rO2N4Kn2p2MP5M0J4j6j03p0J8k3pN1m1o3M0L7JJ5j0J5P2J2m1L3J7p7k4N2K4
10195a281K5J8KM1k9j21l6M4O5J29O6j14j63m8O1K4k6M7M3p3p8j4M6Q4Mp7OR2N9K0Ok9p9r7
10189a383LQ3j1o3J2K1J7N6L1l8q6k3Q9M7m2k3PJ3K%J2k7l2L2Jn8pK9J8M7K6l7mM0Kn0o6k
10182a364M9l4p9MN2K8j6k1M8R2L1p2n3O8O6pk1n9j01n5M0O7j2rP0M4nl7p1J1J00N6kj7k0
10175a229k1l8n0j5O3P3j9o1j6L7P1L9j7kj3p1k9K7l8n3J1K9Q1P4q6p9N3jqP9nn7nj9J3jj07
10168a390k2O9j6L5J25J8m9j0nOM7L7p9j45MQ3o6q6N0M4rK5K6mK6M1Ll8o7n1M6Q4Oj6K0j7
10161a275l9J2J9k3j9M3N8j0l5Jnk8l9k6L0K1k5L1L1q3o3N2Q2O0K0k0k2k1j8ok0k5J9N6J9
10154a248m3k2K6KlM5M8J6m2j02j6Q4Nl8mo1k5Q8J3o2L4O4k1k3L4Nm7k1JoJ7K7rmM5J8m5j8
10147a288ll1J7K2j7M6L3o2JN3j9J2L4r0p5Q3N9m0l0m7l4Q8N9j03q6O3M1r2j8J38L4q5J2K9
10140a296j4P5O2o8p1n5p4J2P6K0L9J09K5p2l1j4kJ15J13m9r3m2m1jN7Ro2l8K0J0j1N0R0Q
10134a144q4m5M0J4o2l6K1Rpqm2m6PJ8j3mJ6l1p8j3P8N8J6M1N6K6k2l9Nno8mO4k9j02k1R6
10127a338Q7l2m9O0N7n5o3K7N3J1ml6p0J4Q1K0kM7L8k3n7k6Rm2p7L7J36Mj19L0J17l1o3L6
10120a223K4j3K2M5jo6m4K7J4l0lL2lm2j9JML5L2l7n3K0M9k7p8m2jLK1O5N3k6o0m6l4K0M4
10113a337mj6K9M7qo8l6M0P1M2j0J3N4k3r1o0l0JN4R9P6m0q9j9J2K4M8L6M8J9n6o8p7l1J01
10106a249R9j0o3q2l6O0P3Rm2k4K2Jo3n8L9Q2l1o3J02Q6j21o2J34O7o8n4l7m1L0Q9K9j8J2
10100a188o1j38j2P5LrK4J1qoN1N9o5r6N1R9k5o2K4J5l7K2L1o0l4L3j6l4J7Pj4J0K7J5j4l4
10093a339j9K8O8L9m6j03m7O7O0RL5%l3N0N9k4o3n1J7M1k3m7k3L1L8m5j3Q6Lp2J5Q8P5k8j31
10087a298o6N0O0L1L3K6n2j14l2O8M3k4m7j9j4k3M2M6m6kQ6L4%J3m4m9K6Ok6M2K7m3KK1k1
10080a264K6L9k5k6j0k3j0Rol8pN8Mr5k9Q4O4j1k4J3L7Jj7L2L3n2p8l3k5mO7P9M3K8m6r6n
10073a307L6l8l8KNK2J5J6P1L5n2j3K5k3k0J2k6n2J7O1j9m9K4J1k3L3L7rj5j7k0j2J8M4l8
10066a287p1O6R7l4q6p2m6K3O4Q1R6J9m7n%m0k2qj9k1nM1K7o4o8jROOk2l2J2P0N2k7j1N4j
10059a266o5qN1O6N6l6o1N4M2p3l7Ro0n0N4O3l2n1L8N6lj8m1n1M4J18L6r4q7M6P8ll1q1j16
10052a453L8J41L2j7j0p8n5N3N3nrNk3k6L0M6L2K3m4n5N7Q1OPK7nm7r9r8oL1l7l2N7M1pL8
10045a308K5oP1K9j03n4J3J6J02O7q3l0Q7L0n3o1m9l1MJ5j4K0Q5J6p9n1j8J2N6J7j2L2L1j5
10038a239n1k6M7Mo4J7N5QL2j2j10n5K5J5M3N5l6o3K6O2M3P6O8n0r1J1J9q1l5P0L1l6j8M4
10032a216K2j02p8O2Jp3O6J01l4n4j7m6RJ04Q0Rl7k8M8L6n2n2k7rPm2p5n7qJ03J21K8J0j2
10025a212j02r3J6N7qKQ0K8l4Qj5p2k9J4j7OJ09Q7p8j16LM6nl3k6m0j9P2P6nOJ7l1RM8jkK4
10018a230Nm8p6LK9n1N3J70Pj14l5Lk0l7J4R8L5n5l4m8k8N8J1l8M8M9l0k1j2l9k6QL5L6ro3
10011a352n5P0J14p6j22J25J73k8j10p5k9K7N2L9J6Plm1n9m3j9L6P2L7OK2K1k8j5L5l8r3n
10005a339L1PM3N0m5j15nJ44M9j10n5M4L5K6K5j8m4l7j1M9K3o2rJ9p9j3Q0k6j8J25R2m0o5
9999a249k3l1m8M3R1l6n8N1j2p8J3kKJ37L1j30KM5p5KQ6j2j0N2m4j01pN9P8O1m7r6m8l2j2
9992a398Rj1L2Q1jl5M0ok8J09M7j25m6N4PPJ8k1l7J5P7J2n7JJ1k9jlk6J7N0j4q1nP0j8j3R0
9985a208kj25l7O5L8KK2K8J2j0m8j4O0K2OM3l9p8J3K2kJ1k9m8K2O4%o1PN4J4L7lp9K3J5r9
9978a302L0N9q9K0Q6q6o0L9k6J8R5j0l7N5k7j30k5K8k7M3R4j4o3L7Q7Nl0kk8k3J2j5KJ3k9
9971a300M9R0l7o4J0NMJ8k1j2N6O1qn5mN1m2j18J8J06j1p1j3J0JmNL9L9j0k5%PqJ2L5j0o3
9964a260m3J1M3Rl3K7O7J0J1Pr3q4L6M0l0k4K1K0j0l1l7kN3N7L1Mn4q0jM2k0NP6jn5L7M0n1
9956a262n3k9k3J2L0M1O6L1k6k2j9p6n7Q2J23Nn9o0o6K4J19N7n0p8l4K7L7K4K7K1Km3p3m2
9950a344MN5Q0L8J6j2j07j13k5JJ5P0M6l7m5pQJ6J0j3j1J9J4m1k2P1N4l0k0M3N5roQ8Rj11
9943a241k1lq6OP1J1M5N2q2j07L8R3K7J0J9k1n1p3q2J5J30O3r7q7P4R7m4m8P4L5r2r1j3L5
9936a344L4J6L2L4k0m8j4K9N9L8m2n6J3L8K5Kl3j3L1K7M4R2O5k9q5p6o9n3L3R3L3k9k9l6l7
9930a275m7o8J7J07K4n3N%n9k6K7K8J1J2K3k1o2L9J25K8l7jm2o6J6K9j7J2N8L7j4k6n7p3J1
9923a335J2l9P5P5p2j9J8q7k0P9N1O2N5pk9l6k2K2rr8p4N4L3o3L3R8o6j37KJ06O5j7NM5l7
9916a277p2K2L8ooj5K1R2P0J2l2r4j11o1M3R9Jm7K5MJ6R5k5j40j0M4n2j3O8L3K0J3o1m2M6
9910a302M3Jpj0K2M4k2n6L0N0l4j2N0K1j1m6p4k3Pj7j8MN9O7l2n1O2M0r8n8N9Mk6N5L2rMn8
9902a310m6R4R7m5q9oN9N8J9l9m3rk9k1K0jM5J08j3r5j9mRO1Ok1J7l1n8j3RM4M1l4l0K7K1
9895a221j3k8l2j2M4N8j0l2Pl2o7K0P6J0k8J9kn3NL6j9j6jk4K8P8k6q9M2J07mk9M9L7m5q6
9888a253m1L8O4J1o3k8M5l4n8P5M4m7jm2n3J03Q4m6KM9m2j22n9R1R0k9p0m7J5O5K8rj4LN6
9882a195L3o1o6k6j2M8R3Mn0M2K9q3oR9j3j16k3L9m8m7O9K7p4J9J12K1k5N7L1q2p0oK7N8L
9875a192l1M5J5m6Jl1p1J3J1l1M4M8m8l6M6Q4N2l7k6N8k1j16k7N6L1Kk2l6M5J18l4j59J7J00
9868a178p5j05J1M3N3L7m2o3lM2M1L1%l7j7K0K2OrOl9j04L6J64J5p1K2Lo7l3J1L7K4n9n8L8
9862a298N3K0km2J3R0nq2l2k9j1N0j4o7J8O0K6K4L0j3l8K6M9k9l7J2%j1j8n6m6J8P6Q9K1n6
9855a211m8J8L1j9j2Kn2m1Jn4l2Q9J03M1k0o9j3O1K3j4K3N9J9r1n6J21O9j12q7JL3M9j5m9
9848a252nj3k2mk7NP3L8n5o1J4L2kK0L4j3j7J5OKL5L5k0m1j1OJ4j0o5qQ9J9o1KL0lJm7q1M2
9840a306J06jK0J02o7j88l0N5L4O9J7o1j9J8ll2k0K4oj3O9L8o7l8L9K1n6n2N3M1p4lJ03Ml3
9834a256P3K1j03l5Q3P1pq2p4N3J08k6j10n3k4L7J29K8r9j9L8j0LJ8RJ2q0j10O1Q6m6L0J19
9827a155Om4mj9kL4%n0n0K1P0on5L4K8p6j4N4o1n8J00R5k1l6J1J7K2J9o8p1Q3N2q9QR5om4
9820a180lnk2k8k4k5m7l1L3K6k1N2R9j5n9mj0k5j4j1l3m0P5J14l7o0Pm0k0N8K8l1k1L9K3k5
9813a277K2K2l7l7l9L4R0n7p3J16J19jl3l9n1n2j1N9K2j02r6M0P8J0J2N1J6k0J0M3K1j2k2
9807a194k8l8m6k8J4K9J9Mj6pJ4Nj2rL5L9nJ8pj04m0O5L2jj2k2J5K5j1k1JMk3J1O2J3k7K9
9800a217M8qqP6N1j11j06L9K1l2J1j7j9O6L4l6JJ2k5j5j2j6M4O2j0k4k2n2j7LjM4on7M4R4
9793a161N1j4q5l9J9j6%K1J4K7n7j09M9J47L4o0o8n3PJ8m8NJ08O0oj3l5j4J6m0n1K2J7k8L
9786a279mk2P6O5j02o0P9j5o1P5N3l4K1J8l9j4n1r8L0J39K0j13l5L1n4k9K2l7O6J57j7m0Q4
9780a168Nn4nm5o9l3J2Q5M3m9PL8l2l2j6n0l0M7J07N1p4o9J6j9n0L3J8o1L1R8j3k4Q3N1m6
9773a214n1j1J7Jl1qK4L6Q0M6o9l4M2n5p4K9Qk4J7k%J8p1p6N6O1J4O4Qj02j9O4J7J2J4l0o6
9766a309p4MQ7M0l3k4O3R7m4r1L2k1q8M8Q5J7Pn6p8K5N1j0k8k2Mj0m4K8P4ok8pl7J8Q6L0j5
9759a229L1M9j6n4lK4Nlj1K1K8k9K0O5n4q4rm3n5L4M6J4M4K6k8j1k4m9L8P4j0n3KN3j7o5L8
9752a235L5q8l6J05R6m8j15j4L5j9j2j5k6L2M4Oj3j3J8L1K8M9j0r5l0O6K1o5n0L2N6Nm0k9
9745a294J7L4J2J0ln9l9M9M4l6m9J7O6K7m2n7J0Q4J4o9M7J04l1p3j8JL0L4kj3j9j1K4Qn7p0
9739a310l6pJ5lk2M5M0o5qR4kn9L1K8m1J1P6J1l7O%NN9jo4jOj9Qj7oO6J6n1l7m3k1K9J9J0
9731a275J8L5M5k4n4J8j1n1O1O1o7l2O2N9M6Lm8m4n3p2l8L8P4%m2J8J4j1J0l0k7M2Pj8J7m3
9724a312n2K7nj9R3R4j1k2j7m4j2RjJ9l3r5M1J37k1q9K6K9pN4N4l9j13p0J06J66j1q7Qok8
9717a231N6K7l4L5M1m3k8K8J9J2L5l2j14j9L7o2RJ02l4n4N1k9j16q0oJ09J05k5m7kK5O6K6
9711a173n7l4rk4J4M4J7jK2P2N0l8l2J4l5q2n6mO0P5J1n3l1L3J8j1N6P8Ok7k1j3j0l6k7J1
9704a193ll1l2ON7Pp5k6J1m5QJ08O6MK1j7j14q0N7O0n5l3Q8P3o3j08k7K3J3J8Pk4RQ6P4j0
9697a140l1j9j4N9O0q6j13J6O0qn7j7M4M1K8K9j1m3k3K4P9Q6l8j59o6R8N7p7p7J1N5M2J7j1
9691a184k4%j7n5QQ3M4k9m0j3ql4j5L9M8J0j0L3M0m2mQ9n7j55J6L3q2OP4J9km6l9L2l2n2Q0
9684a286O5n4jR0L7j4Pm9j11j2Q9M1j1J7L3K0K8l6j80j23J22J22p5n5O4L6M1R6qj24p3j7j4
9677a335M3N7j3j0M2K7k2p2o2M7N7nK9J4j4P9K0j23j0Q0m5n2L7J2J7M2m2j04n8K9P7Jm5N2
9671a250M5o6l1M6J9rJ7J9k9j6K5k2l2L3kn0J3L3J4P3Q6k2r1n5M1J17M6j06r9L1N7k6l3L7
9664a187M0%j5l6m1J0M6K2lpj3L8O0l8l8M2k5o3Lk5p3o0k0M6N4L4M8J4j9klk7m9rO0J6l8K7
9657a231O3J0m5o2rM7K4j6pL5M5ok6K0K0k4k0j8n1l0J0NJ5J3RN6K9o5j4O3jk1M1om1O6N0j11
9650a183j03J3M4L8k3q4m6L4J14P7n5mQ6k3n9J9rl1J3J2k9m5J0O6l6j29OJ20K4k3L4M0M0J9
9643a073l4NL0n3n0L8K2m3n3m1k2j9j8M7P6J4OJ9j5lJ4QJ9j5k6Ll0n0rK7N5L0j5k5n5j6O2
9636a190m6j48oQ3NK1N5k6k1P3M8l4n5k0K9K9K0K4k9n1QK3K8P8M8n9q5rL7j1k7kl7J0J26L0
9629a081r5j4Pn7lL5K0K7n0r8K4P3j0KL9rk3L1P0K5n8k1N7K8QK9lo2q1k1Ko8PJ32J1j14k8
9622a269O3O4K2k4k4j5l3n0k2O7J07L4n0p4j4N6K4J2P3J9r1q5m1k2J7N6J6l6%Nk2M2M0m1j8
9615a214Mj3J1qk8rj8J7M3l0l1K2oJN1J0m1J1N2PmN4K2n1k6l5o9L0Q1K2N1Oj54r0O5L9M3J09
9608a076M0n4o6n6nN2J1o6m8M5J02N3n6p4K1L7l5J7R3mq5J2P4k8q7j8Ok6kNk3L0J07N9o3m2
9601a150N9j3r6mM3M6Q7l4j49k6M6j4J2J2m4K9Q1m7q6K6J3q8m2M9N6M3J2j2J9Ln3KM9n0o7
9595a288Q2O7r9k8J57J24Jo6j06o0L5M8%j9l0m2N5J34Ln7M0qq4j7j1k4N3O2k0p1n1Njl5K0
9588a231N8QJ3lq5k8M5k0MP1Mj1K3k3k4L5J2kP2M1q0l4L0o3m8P6N6k7m8l9k1LK7N1L1k9m2
9581a198J0K7M6O0l0m0P0K6j2O7o0j95J8J54j3m6N4j3n7J4j1l6M3J2r9m2P2Mm8P7Q5o5n5L5
9574a146k3o4LK8J3M0L2l7m4j3j3J3M1j5o2j1N0L6k0j6N6R4M8k5n9k6K7M9L7Ql4o5m5j2k1
9568a176k1L5N5km3lN4K9j8L1O2m0o9L2nj10l5N3K2K5K7n9r7KP9K2l4jM1K9J0Ln3o0P3Q6m2
9560a098j2Qq5j0J22N2o7n2J1K9M1M6j2l3L3J7n9k1M9j0m9J8j1o9M9J24k4j26l9K7RK0j1m0
9554a173R2J12r5j10N8M0j7L8J9k7j8l9j3N0Pl5%kl5l4M0J13M6m5l0j6m1m5j2N8P5j4m6J0
9547a089k6o1L8N7m0j8N4K6rm5o8%L1l9pR3P3pk7OKk9K5M8n5m5O9L1p3q7m2K5O7P3M9k2o2
9540a084MOr7m8N3oRR8L2k5j3j3qp8r8K8O5M5O2j0n8rK0K7%l0J8N2J8kjnj8l6kM5J5l1j9L1
9533a063M3j9j8M5m0j16%P1M4K1n0n1L9K5pK1l6q3lM1kk4m0m6NK5j4lM4J9k1K1N9Ln7k0O2
9526a125O1j5j0M2ro2mK4l0l5K6M8L0mo5n9N4Q3l2o3L1O7J5k8JO2Mq8lN9k9k2O3L9k0j3K2
9519i85mn5l9j8o2q6k6N6M5RO5R6M7j9r1n0M6qn7K5N4K1K6J8k8n9j6N0Qk2Q5J11l2j06n4N
9512a050K3j3k8K1K4OM0J8l4JK1j1JM0K4m1n1J1K9J6K3l9j08n5jqN9J36K0j40m3J07Rr0k3
9505a106NJ7M3j2oN9K8J2J1m7k8%m7j0K5n8k0J13L9j31q3P0Q3J7j6qM4Kj03mJ14mm9N2J4n6
9498a040qM0O8L4r8j14M1Q3l8k5P9J8p8kQ0J0o5j0L6l6m9L4O1L7J8J6Ml9j0O5K9k4l6n7j3
9491i89K1j2K0K7n4k7N0Qk7J3Lk0K4L8j2j9K6L2koNoJ2Mo8kJ06j5r0M8N4o4q2p0m2K7M7M8
9484i94N2K2J8K2m7p4K2P1J7k3l8k6L2L8J2L8J5m6l3j8k4k4k8N3J01k1o8L5Q2L3o4p8L2P3
9478h38K8m3j04k2O5Lj2Mn9o9k0%j2rO9Q3k4l4K5RJ6M3Pj8j3lK2K2J1%l3j7J1k5mP0N2rj9
9470h47J0K5Kj3l1l2O3O8o7n1L5k4k0L0l0PO3q8r4Q0K4l7R3P1m1k0MJL3L5j6o4j9N7Mq4m4
9463i17J6J5O7J12j3q9M5M2j06n2L9L4Q7L1r7j7M7kN2M8o0m8Jl2p4l0P8P1j4J1K6l9m5k3q
9456h44K9L5Lk6nN1K9j5K6Rq9l5Q5L4l3nj1j4j9r5l1R0j1q3L2O0mj5M6J01Mq2K4M1o0PP1k8
9449g28l3K8m2n5K7K4M2P2j2j3L2n8o3P3J04L3l8p4m5RL7J6j0K1K8n8j17m4N5Q0P6K7l8k6
9443f70j4k1L2K1o2l6N8M9j6j3L1K0QJ9k4k2M4J0j6N2J1o4j8J2J2J7l1l0K5L3K1l1l3P8N9
9436d89p4m5L4n0r6L8R7j7o2j7K2P8O1j0k1l7m7%L0P1O3p1q7M6O5L1P5M4n5o0k8k9k7j6K5
9429e58P9M3m4m4L7L6o2p8qN1R8M1n8J0Q2j0k6O2J4q2l7K8qJ3R6L9q4p5j1QK8L9k2r1k4Q5
9422d33M4LQ0M2r0m6M7J2j9K4O2J2n1J9N1p1o2P2N3n4m5K5N0L9l2j04oJ16O7Onl4k5m4n9K8
9415c28L3j5L8J7k0N5Nn3Q8Q8m8K0Q3j1m6l8l6K9L2n8l8M5Qj7J8j4K6J35P2k3rl8o4KO2L3
9408C3j4K7O1j9q2n2K4P6J3o8l5Oj5K2R9K4j00k5M3k4mK6k4L9J25N9j1k6j9J4L4M6N1J2j5
9402C01mj7k5J4K4k9k0N1Rm6M8N2o1MJ19M7l1l5o1p0k9M6Q3M7N1P6k1j07l6M5N0M5j8r7k1
9395C84M2l8mP6JL3J40Nj12j2N1K3j2jQ8O7o9n6L7O2O2J1KQ6L2p5rM6K5M4K4QK8m1q0%N2Q0
9388A000N3p0m9N9pq6k3N7J05P2k3kO0rl8N7L6n1j0J5l8RQ8P9L7k0m6MK9L9Q6N3l6JP4K7j8
9381A514N%j2lNL4L4J3M8O5Kp1m4P6O9j5N1P1rL3N2k0j2k3l2N3N4l9J2J34O7o8j5R3J02K1
9374B245q0J3J37m1j29O0L7r5M3J74Q4j5k0M4J02K3o9MO2M0P0M7MQ7J01Lk1%k4k2N6Q5L3L4
9367C072K9mN2M0l4L9P2jRL1mPQ6J39N7j9L6M3%L4M4K2L8L6J9K3M7M7j4j8Q6R2j1kN2Jj2M1
9360D175J5K7J36J17j6k8N3N5J0N4M9o1j3J16O4RN5K9m1l1N0Q2K7QM8M7jL4J67J14q3l0J37
9354E374J07J8k5l4L4J16R4j2k6M3J9j1OrP6J68L5q0J5N9mO0J56O2RN9l0o2O9N6nN0O5P1M4
9347F567n9LJ00qm6N1M1L8R8N6J9N6j6r6OQ1K2N8Q5q7j36N2J23N1OrL2R5O5j2l0MJ7M4P2J
9340G344k4O5K2q1k5L5M9P1rn3P2Q8m3m0O0R1O2Jm3j3J7lk1LL1j3o9kQ3L0j4P0P0p9j11K8
9333G649Q2Pj6nl0J5J22J19J2n0o2n9lK7m7p5j3PJk6o1j4M8O1N0k6n9J1J9j3j2o0q2rK7j4
9326G521k6%k5m4Lj2n3L3O3l0l5Mk3l9p3q0J5M3J6M5K9j4l0r3j30o9nj9m3J1K9j8PJ4l6k4
9319F912n6j33q7lJ5k5p5k9M6K7nm0j18j10nM5L2qp9p0N5P0o7j04l5j0k6p1o2K5Oq5p1l2l5
9313E792n3m8L9O0p0j05%l2j60r8L0j2n4j6j6K8N7n7j35j08l3O7Q1mr5j17m8j4m9p0q9n5L4
9306D650K5m5n6k5K3M9kr2j33j12n1J6lr8p0N3L9n5o9n7n6k5j3k6m6q8n0M2Mq7p1PP8P1lk6
9299C698q0j67q2N8Kr8l1M2l1j09j01n6j2k6k6O2J8j20q0k1o9l2J8k6KN3l3j03k6J7o3p7J4
9293B515K7l1k8k0n7m5j4k0%ln9n0j7m8m4L6M2m7l7M2ln9l8n6m1M2L6l6o5m6k4m9o6j1N8M7
9286A831o2j24n3J5L4K5m4p1k0l0p4j5N8K0l9k6kKJ1L7N3j3j19j14k2K5J7l5j01o0P7P8q1
9280A178j13J3Pp7j0L7n0l7P7R5K1o7j11p9k7J8K8j1j6j2j2M0Lq3K4Q7n9p3j6j23q6J42J06
9274H14r7l3P9l1p4j1m7k2M4l4l8M5j6p1qJ8%jJ6%n3k7K4m4o0L9L6l7l7l5l1lj1L0O9p1j37
9267A85L1O0m3J3O3On1j05p1N1P8L5om0%N5J3n8o4j5K4J7Qj9o3l5M8K9o4o4PK6K0J4l9m5K2
9259B3j3q3lQ9O3jn3l7K1oj8K9m9j19pL8k6RM2rMN0pp7n4K0P3O0j6p4n1k1k7j1Qk6l0K7K3
9252b39j3Rj0q0m5K2M3J02P4p4j00j1K1K4M5M0m3j09l8J7j3J8J8o7n8J1J8MOK9J6l1QN4Pj4
9245c59j2l5k3MM5L2r5q4O6P8N6M1p3p0N4N1om5p4l3Rj8j3M0J0o2kO0l2o3K4L1j6K5R3J5j49
9238e30r4P7L6o7j8M0K3l1p0j4O5M9ql6l4J3P6O1o7j39NJ41J6o1O8L4j18o3M3M2L2qo0k9K2
9231f04OqRJ4L0M2j1o1n6n4k3K0J5J9J9l4l7J5Mm2k2%j7L7R9L8j9JOml0o0m1j9K7R7J5j27
9224g56o9M6L5j9m3j7K6K4K0j1p5MJ30O4k5nj7nJ9q2j07L8Q3Pk9l1lK3j1kP5O8l4p1rj5o3
9217h37k3j9o8MP7J1j1N3M9j1m3n2m0KN5R4L3r1q4K0M1J1rk6LK6%MLm0j1Q3R6L3k5q8j25m2
9210i47P3N1l4k0L4Jn1j9Rk8pL5pj5Pk7l7nK4np3kQ8K4K2N6k6m6J9L4J3l1l9J2M4Oq2n0P5
9202i24O0kJ8J0Lll8k8o3j05J9O9k0P5J30q0j22J7J8M3M6p6m3L5m6k3M2l2l5P0R2J9n6q3n4
9195a067M0R1j7q8NP9J12Q2p4j23JL1k3J5P2jj00m6J7j2K6N2n1o0N5P0Qrj9n0l3J9Mk6MOq
9188a018J5mk2Lj3nN2M2Rk1o6m9j3J9Q8M2o3RR5L5l2p7j11l3R6Q7l9q5pM9jm5J1Q0Q3L8l5
9181h86l6J3o8j22K5R8Mn6m3J5L9k4l5K5J8j4j4k1k2nK3J9l0k9K8N6N1%n9k6K2k2l1N5P1p
9174i88o0n1RL8j9l9L5O6K2k6k4J8K1j1mL0J3q6j06NM7N3J04K2r1m1Mk2j1J5j1p7o8M6P8Q
9168a101j4J3J2k3k2N1O9J5ORok6q0l7J20J17l4p4n6n5J5L5l8NO7j5o1k2l0l8K7Q2L2m0j9
9161a116K4M0L6mj5rm9l7Rj0LL2l9n4P2J14Jo3j8lk9j4QjQOj7J4Nn2J1P3Om0o3n4O5J10Nn5
9153a100k8J5M2K4QJ8Jn4p0l1K4P8P7J2m1p3n9J8L9K0L0l1q0L3R5ol3M0J6l6pk8q9k3N4J7
9146a128J2L5PL4O3j3o9k2J6j5l7J7L5j6k1nj1rl2k0M1j2o5M5R5kj6M6L9QRK4oj15j25L8N9
9139a116n4L1J23J0k9J8j8NN3m4q8J9M3l1m0J6N4L0l2p8p2JP6L9l8k4om5KJ08J10L7m6r6m2
9132a124j7m9M0O4q3n8R9O7o0m7P5P5o9o3O0J8m9J0L6L5P7K7r7j13m6k9l0M2Q1L0K8j3j41
9126a224m0J36M0n5l7m9M5R4l0j5O6QLK8j7m1q0m9P8M8l1J7kl5J5k3p3j5L1M9N0jj8L2O2N
9119a028n0k0j9n8K1Q8op4k9J7M2N8L1nj4m1n7K8Q2j8n9K3K8j7j6k8k6%j2j7J3J1QL4J7l0
9112a123j6LJ9P3M5o1q0l9JL1J0M3J17K5p9orj02J3J19k5p5O7P7j6l8k9j4K7L7j7l5NLk8m7
9105a124o0LP8K7n7m9J0O2N8m0q7kJ6o3n6kM6J14R7J1MM9M3n1r8j3L1k8n5k7J5K5j6qO0M2
9099a045o5r1J3Q6L6l5k3L5M9j0o8m2M6K7o3OR4%n8ML4N2J2j03r8J0M1J4K0N8N2k9p9q0o7
9092a267QN8Oj1O5Q9jo9j1M0QLQm3q2k8P3M4o5m7K4M8O0Jo3mN0L2L3O3P1J7p3r2qN0jo5m4
9084a123J1K3Pj6l8QP0Pp3n7j3J2j9l4P7J10k9o5J0J2j0J1K5jj3jk1j5L2K7jk0k4kj4KM6n
9077a104pP6J3o5nmm7J0M2j1l3oK5M6K2l0k8K0J1p0p7J6K7k8L1J41P5j05j00O2N1p2p1j2L3
9070a174L8kN4J06m3j35mN5n6o3O1Q0K8M7K4l4k9k8j8LnM4M7n4k6N3l3p6J6M7J8ol9m0J7P7
9064a050P9J2q4j06L0J07m1o2J11O1r1l2L1k3l4j0JK8K8j8k6PQj5n7m9L6Qm3R4J28o5j22%
9057a159M6k4l7P8P5q4o4O2K7%N1PJ1O9p6j83%J05N1Q0L1r2o5omj8o8l7R1J00j9n1J4Ok3L6
9050a070M3j7ML1K9L9j5o6j7kn9n8J9N2J7l1n9kJ02Q0J7L5J5n2n4mj9j26q9R8R6j1qk4k4M5
9043a085J5n6m4j3RMlN3P6%k2K3k1m3O5R1j7m6jJ0j3m0j3L6j3p0RJ13P1o5j05l4J7J8J6K5
9036a053K6k3m4J6K3OL7k2p4KL7L2M5k2m5L1k3j20j8Q4j3p4K7O3J6K0j3r4o0K7M1K0j5m9%
9030a209K9n1m0Q1J01M6J8nNoq0o8Lk4j5Q5P2mRkn5rQ1L3j10j08L5N6l2l6K5O4M1j9j5L5K1
9023a048m6n3J7N5Nl8K5P9k6q9K5K2o6K0N3l7mJ6n5n9j3P5J12j9q3J6M4Jl3n4K4R6K5m9p0
9016a132n2O8R6n0p1%l6m0J6MnK9K4n0p0N1R2l0m0N3K4n6o1rK0m9q6N1J65M5o8N3J14m4j14
9009a158m3j9k8l3m7j9O6J09K5l8L1P1K0j4k4nM7L4o3r2K2P3m0p2L5L0m8k2N1P7N8Nl0j3j3
9002a067k8j3k1m4k6MM2M7l7p0Pno1K3P7mn1o3k5Q5M6l8K7j1j03pP6N2K2j3%N7P0K5o1n5L6
8995a107On9l1k6l2L6Rq2J1Q6l8j9Q4k5o4M5K7j2Ol5n2JM1L7Rok4k6J5Jm4K5O1n2n5P3M7n0
8988a219nL3j9m7n2k3N9N5k6k0N1N4j2k4K9no4K6K5j23m4J05L6K5N3n3o5j0l4j4L0K9%m5j2
8981a306K8pL4R9L1j0M0Jq6o4l1o2n4j1N2R6nr5K7J45P1m3n4l3k9K3K3m9lN3j3j7J1l4k5L3
8975a264L4k0m3K6Q4K7o8j00m2J3J0L6Q1N1Kk9r7r3K6L3l0L6O3j6j3J9J8J0l2mP0Rn6LN0M8
8968a158N5L6n4r7nK6o4n9OK7Q8Q5o1j05omo1qO8L8nJ0J3LK9L5j8l3J3K1k3m3j2K3mm7j1Q
8960a294m8j0Q7O8po9o1M7O1l6m1J8N2J9j10j36K0J01K5l1j0JLN9Q9M9nm2j8k0q1j3P1lkO0
8953a207ol1J5j1k6mj9j1N5Q7K3o2q4m2K5O1K5j6RJ5m7k9L2j6k6M2J0MP2K0n0j4j0n0p2n5
8947a393M5J13K4l7N5M9j16p3J07j8j79kJ43O9J4j7n3k1J4k1m0M9J00j8p8J3N5J6m0m9RK8
8940a252L2O5K2n0k9J8J0k4l8o1n2K5K6j2M8M0n4k6J7j3J6O6N4J4l2k0L3J3l6m4n3k9K2L0
8934a274K2kk4L0N7k1m3J5J4k5LP7M3o4m6J6l3n0NkoM2J0p4n9N1J21O6l6n0LK1Mk7r9j06L7
8927a404J28L0p8n0J9J5%L4L9K5N6N6j7q3n1M1L9k0j3pOL2k3o2rK2K2K7L7K9o7j20qQ3M1j5
8920a246m0rO2M4l5m1l3l8J9L5j4K8M5m6k6R4Q7j6m6lj0n0j9J8J3L1J9m3o0l5K2P8oj05kR1
8913a237J2l0j6JO3M0k2Jl2n7J8Kl8PJ3J5O0Q6O9n0j40l0R0O5J8klJk2JN4j7j07o0k7m2M4
8906a272J00Jq2k1Q7O0n8m7L9L0j6k8j5J1J4lj2K2M9m0q2O7R8l5k1J6p2o7K2K3k5l8J6L8k1
8899a262nL1j8K9P5p5j27j7LL3P0o4j12O2J13K4N1O8m9r7m0k6k3L2O9L2k4j1N8O3j1m8JL6
8893a159pn6n7l3QO4Q4N1j0l8pK1kl8k1N8P3m9j01lJ7m8JO3Rj9NjJ3K0k5l6j4LL7K8j2J9K7
8885a135l5l7oj6K8O6k9j03l4O0R2L6l8j5mp5n6M4M1n5p8J4N8k3o3L0P5j0n1k4PO4N6j4Ok
8878a226o2KO2K4j5j4M4L6o8n9J0j3l5ON7M9j1l4JN1K5o7n2J2K1L8J1m5k1k1l9J6J2l9J8P3
8871a253K8kj3n6j4R8R3Jm4m8rL6K5j4l8nM7Qk1K0J7Mj7n7l4m2p0jL0KKRM7N6nk9j5jpj8L1
8864a259L8pK5L7L2M5p4j46J1J04M8Rl2n9l6m5n1K0O0K4JKLJ5J2k5m5j6K4L0J5k9o7lR7Q3
8857a159j6m3pn2r2M2J41L7m5k5n4n1K8K8j8LL6M0J5oJ0kl5k4l3k2M7L4rJ9j6n6J9L7jL7M4
8850a149l7r6n3O1P9Jm9n2LJ8n9l4L7Ll3n4k0O1J8qN2L3J8Jn4njm3Q7Q4j21p5O6k5o3L2M0
8843a337N4P6k5p8k4j5KM0J5rk0j5P0J22L2n5o7q3m6K2J0L5J16O5l7n5n2j1M0J1j3j2lL8j0
8836a219p8JK7o8k6P3K7k3L6K3r8p6N7N7K4J4n5k1P7M0j8j7j1Rj9o0l1NJ4J9J7OJ8M2kn1l2
8829a319n2l8O4M5oN4J8p4l4J5rJ4N5J2kM4k8r4qL0J8L3j5j5Jq2pJ60M6j12JQ8j5m3L4L7j2
8822a196n8p7m0pJ9O0M1LJ2ql9kL0Jk7n7m5M6M3m0JJ2o3L3J41L2l7J8Km4j0MJ1O6K9m6J8L3
8814a141p0p6k2RM9K0n2p5m8L3P0j5l7N2L4n3K8J19J1o1j2l3k3O0L9l8o5k1K7m0o5L9K7k9
8808a359J7nk8L2J7NK4l9j6P8N3M5M9n7p0J4kNM8l2q2LL1k1l3m9o4J7R4M6J3L8j6o1mL1J2
8801a266Rol7m6l2mK4J6j8LR3R5l5p6RL1orlJ4L4J7K2K8m4m2P2O8m4p2l4l5p2j5J05M9o9j9
8794a295j0r5l4N8L6%PM5M5l3n5J4M1j7o6j0O3L5%jk7%O9K3n4JM1k9m6j1m2m8M1P1j8m6Nj8
8786a360j7P1L4o1k3J9J5K7K0Lk5m5rk0m0P0J41P1l3j23j08pL3M6L5j5J7%j04j3J35N8j3K2
8780a199k5n5M0M9m4j6O9L8lk0n4l6l7o7M1J14Jl1pq3n8N5M8Qol6J3Q8N7Jj0m7p6k3L2J5J
8773a263RJ2K3L3L1%p6j02l1L3L4J5ROnQJ4J4M1Jl9K9Lr5oO5m1k8P9J7m2K1K1k5k1l7j2P7
8765a228O3k5k7J2rJ0Q6J7j19n4M1j8m1K4M1J8j0k2LL9L9j9o8l5K3K7kQM9K3n8o6mJ7mK2M6
8758a201knN7pj27o8O5M8m5l7M2N9K7k0q3l2P4M0jM6Rn5%K8l8l7K0k1p9l1J9K0O2Q2j1q2l
8751a287P7L0k1j9l9l0N4R0No8m1KJ9Ml7l7l7n5OP1N2L3Rl0k6k2k4J0M7O0J0n6qP6L6o4p2
8744a282J2M6j4l2Qjk8jM2K7qM6P7l9p0N3N4k3j5m2r9n5LJJ0N0N5kn2l4RL2K1n5j01l8K1M5
8737a379Q2N6mj0k6o3l7M1J03M7j06j18J4M0M2Q6m2j18M5N1l0N8kj36PJ26J8p9n1M3O5j6p
8731a300O3K6RN3k1r1k2Lj5L8L4l6m3K3O0j4o2J3K1l0kql9M0O7n2r2J4N8K8M4J6l0L8N4n0
8724a205p0nL1mp6oJ01j2o9O7L6n4M8N3r3r3J1L5J3J1lm0l4J5L1J7Nj1J8N1l7j07j3N0J1J5
8717a313L1PrmK3L1Mj6l4k0J0j2pJ6nNKmM9Nr1k1L7k9k8L3P2Q4Rq5l6K8j7k4kq3r0P1J30J5
8709a268n7o7l7N5O8NL0N2oKM2l1r9l0J2j7O6R4p8j19k6J0J06R7p4m7J9p8j7J05Mm7M4Rl8
8702a316L7K9k8K3K5k4K3L5k7j6J5k5o4l8K7N7L9M1K6l5l7J1J2%k3n3LO7M6J8k2n0RLq6m3
8695a341N4j3r1jP7K8J5L6qj0J0o3p1M3P8M6L4k1m7jj9j5R9Q3o0p5qL2L4k9p1n0j9L1N3Rj9
8688a270k9n2l2LJ4M7P1K5nK2on0m4k9J1N3N5K8l5m8nm6o4M8Q1m9j08l3j1j4O6P2nk6j5K8
8682a352M3l3l1M9K6m7l8L6M6J1L9pj15j7J07J6l3N3K7p1m1jk9L7O8m9m4M5%l7j7j6L5M6j7
8675a311lM9L0nqJ2M6N2k1p6pJ7o0l0K0j3L4N1l1j5K2k5l6m4n3LK0nK5K8jK9N1L5ko0m8j7
8668a347l2N2Q6n0KR9q8j48J1J5K3Q4nj0R2J5r0nN2l3rR7kj05lJ7m9MM3M3N7K3J4J0n1n1l0
8660a269q6p6M4P0k1l0K9Rj6J7K5K6L5ml2%L5J7j8m3p3k8Q2O0n6m7L0K1JJ7MpJ3Jj6pJ2N9
8653a222N4k9m2m0q2RR1m7j05L7R4N3%r0q0K7L0j1JNL0M5l8n9L5K7o9o7J8P1J7n5J2P6J9Q
8646a277K6J7M0j6j00m6Oj9k6J0R6R5k6o0k9%N7K3m5oj1o3k3K6M1O7M1m6q4m8j7K0O9O3L5
8640a210J7l4o8k4M9N9m6j15JJ14M1r0r5K7J10N1o8r3J2N7j9k5Ol8KQ3J3p5m5K0P9P1j2j6
8633a261Pq2p2O5M7l6k1k3j1M9M2k0q0n1P2P5l4k2M1K1j1j8j1M7R3J8l4M7K5q8n2%n0l1M4
8626a315M2Ok2m3nO1J4n1J1K1o3l6L4K2k1j2O8P2l3l5L2J8KOrpj6k0J4pp1j6J25Q7j02j11
8619a360K0L6MJ0mj4K1N5K1l3m2n5l9L4L3J4L9qm7J6K4n8q9lN3k6l7N2M6K7Q1M4o8j05m0N2
8613a346N4m2n1P4R9K4M1J0j13q0K7M0K8rm8k5kJ0L2K8j2n2JQ0%r0j2L6Jj0l0mO9M3j4j9k2
8605a284%J1k2qKl6J8R9J3q2LM9rK1Jj09l5O5k9n0M4L6J0J7l7l0Q4M3q1j5L6n7rN8o0m9Q1
8598a311J6p4j2L8N0O9M3j8n5l8J0J2k6k0K4O0N1j4l9QL3Ll1k1L2J5o9m7L1j3m7O5J11Nk9
8592a188J9jk7Olk8%j3p4n0J4jqL6J8mN4M1l4j5J1n1j12o2P2N7o3rN9K3Q0P1p1n3M5J6k8j1
8584a284L2M4n6r7M6P2q3n9O6L4RM5Nm1k5OKm1m6nO5R3k6p8J7j5o4L7N7J9L3l6p9L9R3j9q1
8577a321j2L3RnK7O8M4l4o7n5J0P8K4m2m1m5N0J29l9j31N0J25l5j37p2j4j7L3O4j8m2M5Q7
8571a251O4M7jq1m1M0lJ1O2p4j19O6R8j8j9j3p6o9rJ2M4N9l6r1J4O7l3m0P3L0p8k2L3K9M5
8564a280j9m2N1M2jJ7j1k4j6m9l9jJ1K5J8lJJ9J4NL3Rq6m3P2J4l4K1m6r6M2R6j2n2L3J05O8
8557a158J0j0m9m1J6j0l6j1j5J4L7j4KO4kq6j1Q5L2o5k8M4Jn0l5j9K9L7p5m5J05L4o3L4Q0
8551a199K3l9p7l1MRO9N9mK2j6j39r9L2L2J7Q4K7j16l2J13L9j9K9l3p3L3N2m4n8J2L2OL8O5
8544a182l2p4K5M9m7j27j07RQ4N6K6L5L2pj6K5J0k4J3L2rk4k1o9j04pJ13Q7Jl6l7PL6Lj7K1
8537a276K9j2j6LJ4j3q1jJ32J4q6J7Jn7J4N5L4OLPn8l8N6k0q6RM1j2j0L3K2j1L2M5k6j4O7
8530a183Q0J7q2j16m9K2L9j9n7kJ7OM3Qn3KN3M7M5j7o6qJ7j6l7o8m6L1J7JJ21J67pj30o3j5
8523a301m3k9M5O8k9n3N8K1o7J9M6j1KmRL8l1l2M7jk2L7k4p1L4O9J7M4M7l0m9pNm1q9l1K5
8516a334k2RQ0Nq7q0RJ18R2L1M4j3n7j7l4k7J8j2m7j5O1O3n6p2K4M4N6M0l5k3J6j2k5l1l4
8509a323K3M8j1l8K5L5p1o6P4O0l4J9N0lKmk4L6N4l5r2o5K9R7J1j00k1Q5J8l1K0J2j2k2o9
8502a323j2J07M9n9j2K4m5p0m9l6J8N6K8J2j2o3o5J3J01R7J4k7l7n2qM3N2N3J2k6k4n3n2O
8496a340J4K6O0O0L5q7j64j0P4l2j8O0J3k0K6Pn7l4J2J4J5kJ8R7O4o0q0kM8K2k7p6q2M7J26
8489a253J3m6qqJ4L0pk6j6L9M8m7m1L5jnN8J8m7k8MJ3Lk3qMqK4Qo2j3Ro2J8J11M8Jo4j11K3
8482a363R0m0o2M3M7qN2J22j1j49l6P0m3q5O6J21j6o4J0j7o7pK0Jj0k3M6O2p8p4P3N9mkj8
8475a295k2qJ7O7N1OJ5J5k8p0n6M7Q7qn2j9l6n1j4RNk3l7J2K6j5L5Q5Lr0q8L2J35J3j04J6
8468a340R3L3J1m2r7rJ08R7j2r3l9O0N2j6l0j4j4k6l8j4Jk3l1K0J08Q2q9r9L3ln1M3M2l1J1
8461a317R5R0M0rp8r6m3j4QL5Nl5m3J5J04M1p5j9L7j8J2P0rm6K5M1K2k0q4k1O8k6r2K5O1m7
8454a298j5P1n9r1J06R6n0l9k7j5N8K4pO5O8k2q2n7rj5l2m4m8L6R0L8M1M7n1p7oK3K8M8lr3
8447a301o2O4P7j1m7k1KJ7j3q0m7O0P2J2l4l0M5M2m1k1K5L6Q3J0j15j4J15K5o9j8Mm9m5jK2
8441a308L6j1o7QO7l6r8KP3L2lJ4J3m8n2P3J38M0o3p3k6J5J2N3Q8l6j26l8Mm4j2R4J04m4q7
8434a306N8L7j13o6M3M9K7l9m9N6N6j7Kk1n6M1O2k8k2mj0P5N1o6MP4l4o9J0L1J1J6K2j8n7
8427a250n0o6q3NR6M9l8lN4J3K9J01J6j06o0J8%m6l4J3RKL0Rk2j2K6Q2L2q6o0J2K8N2nn0O4
8420a231R3k7o2k9m0m8LM9K7J2kp7r2oN9Q1M4l5j9M4J0m9j9L4L2J2J8K3Pj8j5Kk9o9n0OK6
[truncated: 559,773 more chars]
