# Supplementary material for: Uranium-stibinidiide, -stibinidene, and -stibido multiple bonds and uranium-nitride formation from multimetallic diuranium-distibene-mediated dinitrogen cleavage
Source: Nat Commun. 2025 Aug 4;16:7136. doi: 10.1038/s41467-025-61612-5 (PMC12322283; doi:10.1038/s41467-025-61612-5)
Supplement: Supplementary file 3 — Source Data [file 41467_2025_61612_MOESM3_ESM.zip › Supplementary Data UTrenTIPS + 4KC8 1H.jdx]

##TITLE=	STL-RS170-1
UTrenTIPS + 4KC8 18 hrs crude
##JCAMP-DX=	6.0	$$ MestReNova 14.3.0-30573
##DATA TYPE=	LINK
##BLOCK_ID=	1
##BLOCKS=	2    
##ORIGIN=	Mestrelab Research S.L.
##OWNER=	n16601rs
##$MNOVA/LINK_BLOCK_TYPE=	ITEM	$$ NMR Spectrum
##$MNOVA/ITEM/POLYGON=	(XY..XY)
5321,5835
8722,5835
8722,8208
5321,8208
5321,5835
##$MNOVA/ITEM/Z=	0
##$MNOVA/ITEM/ANGLE=	0
##TITLE=	STL-RS170-1
##JCAMP-DX=	6.0	$$ MestReNova 14.3.0-30573
##BLOCK_ID=	2
##DATA TYPE=	MNOVA NMR VIEW DATA
##DATA CLASS=	MNOVA VIEW DATA
##$MNOVA/ITEM/ZOOM/X=	-6.2250207782485240151e-06,	5.2219022549792226684
##$MNOVA/ITEM/ZOOM/Y=	-0.008093536656815558672,	0.085206957068294286728
##END=	
##TITLE=	STL-RS170-1
##JCAMP-DX=	6.0	$$ MestReNova 14.3.0-30573
##BLOCK_ID=	3
##DATA TYPE=	NMR SPECTRUM
##DATA CLASS=	XYDATA
##NUMDIM=	1
##ORIGIN=	JEOL
##OWNER=	n16601rs
##.OBSERVE FREQUENCY=	399.78219837824997285
##.OBSERVE NUCLEUS=	^1H
##.SOLVENT NAME=	BENZENE-D6
##.PULSE SEQUENCE=	proton.jxp
##LONGDATE=	2025/04/08 11:04:08.000
##.ACQUISITIONMODE=	SIMULTANEOUS
##$ORIGINAL FORMAT=	JEOL Delta
##$MNOVA/SCALES_VERSION=	9
##$PARAMETER FILE=	(datafile, ASCII, //nasr.man.ac.uk/epsrss$/snapped/replicated/NMR/Liddle_S/data/n16601rs/nmr/STL-RS170-1_PROTON__WIDE_FT-1-1.jdf, 0)
$$ 
##$PARAMETER FILE=	(footer, BASE64, //nasr.man.ac.uk/epsrss$/snapped/replicated/NMR/Liddle_S/data/n16601rs/nmr/STL-RS170-1_PROTON__WIDE_FT-1-1.jdf, 8404992)
AQAAAGElAABoZWFkZXIKICAgIGZpbGVuYW1lICAgICAgICA9PiAiU1RMLVJTMTcwLTFfUFJPVE9OX1dJ
REUiOwogICAgc2FtcGxlX2lkICAgICAgID0+ICJTVEwtUlMxNzAtMSI7CiAgICBjb21tZW50ICAgICAg
ICAgPT4gIlVUcmVuVElQUyArIDRLQzggMTggaHJzIGNydWRlIjsKICAgIHByb2Nlc3MgICAgICAgICA9
PiAicHJvdG9uX2F1dG9waGFzZS5saXN0IjsKICAgIGF1dG9fZHdlbGwgICAgICA9ICBUUlVFOwogICAg
YXV0b19maWx0ZXIgICAgID0gIFRSVUU7CiAgICBhdXRvX2dhaW4gICAgICAgPT4gVFJVRTsKICAgIGZp
bHRlcl9saW1pdCAgICA9ICAxMjsKICAgIGZvcmNlX2R1YWxfbW9kZSA9PiBGQUxTRTsKICAgIGRlY2lt
YXRpb25fcmF0ZSA9ICAwOwogICAgZm9yY2VfdHVuZSAgICAgID0+IEZBTFNFOwogICAgcG93ZXJfMiAg
ICAgICAgID0gIEZBTFNFOwogICAgcm91bmRfcG9pbnRzICAgID0+IEZBTFNFOwogICAgc2F2ZV9hYm9y
dGVkICAgID0gIFRSVUU7CiAgICB2ZWN0b3IgICAgICAgICAgPSAgVFJVRTsKICAgIG1vZF9zYXZlICAg
ICAgICA9PiAwOwplbmQgaGVhZGVyOwoKaW5zdHJ1bWVudAogICAgcmVjdnJfZ2FpbiAgICAgICAgICA9
PiA0NjsKICAgIGdldF85MCAgICAgICAgICAgICAgPSAgInB1bHNlX3NlcnZpY2U6OmdldF85MF92YWx1
ZSI7CiAgICBnZXRfYXRuICAgICAgICAgICAgID0gICJwdWxzZV9zZXJ2aWNlOjpnZXRfYXRuX3ZhbHVl
IjsKICAgIGdldF9mcmVxICAgICAgICAgICAgPSAgInB1bHNlX3NlcnZpY2U6OmdldF9mcmVxX3ZhbHVl
IjsKICAgIGdldF9zcGluICAgICAgICAgICAgPSAgInB1bHNlX3NlcnZpY2U6OmdldF9zcGluIjsKICAg
IGdldF9nYW1tYSAgICAgICAgICAgPSAgInB1bHNlX3NlcnZpY2U6OmdldF9nYW1tYSI7CiAgICBnZXRf
dmFsdWVfb2ZfZmllbGQgID0gICJwdWxzZV9zZXJ2aWNlOjpnZXRfdmFsdWVfb2ZfZmllbGQiOwogICAg
Z2V0X3Byb2JlX3BhcmFtZXRlciA9ICAicHJvYmVfc2VydmljZTo6Z2V0X3Byb2JlX3BhcmFtZXRlciI7
CiAgICBnZXRfc19tcGFyYW0gICAgICAgID0gICJwdWxzZV9zZXJ2aWNlOjpnZXRfc19tcGFyYW0iOwog
ICAgZ2V0X2RfbXBhcmFtICAgICAgICA9ICAicHVsc2Vfc2VydmljZTo6Z2V0X2RfbXBhcmFtIjsKZW5k
IGluc3RydW1lbnQ7CgphY3F1aXNpdGlvbgogICAgeF9kb21haW4gICAgICAgICAgICAgPT4gIlByb3Rv
biI7CiAgICB4X29mZnNldCAgICAgICAgICAgICA9PiAwW3BwbV07CiAgICB4X3N3ZWVwICAgICAgICAg
ICAgICA9PiAyMDBbcHBtXTsKICAgIGRlZmF1bHRfeF9yZXNvbHV0aW9uID0gIF9nZXRfdmFsdWVfb2Zf
ZmllbGQoeF9kb21haW4sICJ4XzFEX3Jlc29sdXRpb24iKTsKICAgIHhfZGF0YV9wb2ludHMgICAgICAg
ID0gIF9nZXRfdmFsdWVfb2ZfZmllbGQoeF9kb21haW4sICJ4X2RhdGFfcG9pbnRzIik7CiAgICB4X3Bv
aW50c19kZWZhdWx0ICAgICA9PyBpZiB1cHBlciAoeF9zd2VlcCAvIGRlZmF1bHRfeF9yZXNvbHV0aW9u
KSA+IHhfZGF0YV9wb2ludHMKICAgICAgICAgICAgICAgICAgICAgICAgICAgIHRoZW4geF9kYXRhX3Bv
aW50cwogICAgICAgICAgICAgICAgICAgICAgICAgICAgZWxzZSB1cHBlciAoeF9zd2VlcCAvIGRlZmF1
bHRfeF9yZXNvbHV0aW9uKTsKICAgIHhfcG9pbnRzICAgICAgICAgICAgID0+IDE2MzkxMTsKICAgIHNj
YW5zICAgICAgICAgICAgICAgID0+IDE2OwogICAgeF9wcmVzY2FucyAgICAgICAgICAgPT4gMDsKICAg
IG1vZF9yZXR1cm4gICAgICAgICAgID0+IDE7CiAgICB4X2FjcV90aW1lICAgICAgICAgICA9PyB4X3Bv
aW50cyAvIHhfc3dlZXA7CiAgICB4X3Jlc29sdXRpb24gICAgICAgICA9PyAxIC8geF9hY3FfdGltZTsK
ICAgIHhfc3dlZXBfaW5wdXQgICAgICAgID0gIGxvd2VyICh4X3N3ZWVwICogdHJhbnNpdGlvbl9yYXRp
byAvIF9nZXRfZnJlcSh4X2RvbWFpbikgKiAxW01wcG1dKTsKICAgIHhfcG9pbnRzX2lucHV0ICAgICAg
ID0gIGxvd2VyICh4X3BvaW50cyAqIHRyYW5zaXRpb25fcmF0aW8pOwplbmQgYWNxdWlzaXRpb247Cgpw
dWxzZQogICAgY29sbGVjdCBDT01QTEVYLE9CUzsKCiAgICBtYWNybyBvYnNfcHJlc2F0X3RpbWUoIGRh
bnRlX3ByZXNhdCwgZGFudGVfbG9vcCwgZGFudGVfcHVsc2UsIGRhbnRlX2ludGVydmFsLCBwaGFzZV9k
YW50ZSwgcGhzX3NoZnQsIGRhbnRlX2F0dGVudWF0b3IsIHByZXNhdF90aW1lICkgaXMKICAgICAgICB3
aGVuIGRhbnRlX3ByZXNhdCBkbwogICAgICAgICAgICBsb29wIDEwMCAqIGRhbnRlX2xvb3AgdGltZXMK
ICAgICAgICAgICAgICAgIGRhbnRlX3B1bHNlLCAoT0JTLkdBVEUsIE9CUy5QSFMucGhhc2VfZGFudGUu
bHN0ZXAocGhzX3NoZnQpLCBPQlMuQVROLmRhbnRlX2F0dGVudWF0b3IpOwogICAgICAgICAgICAgICAg
ZGFudGVfaW50ZXJ2YWw7CiAgICAgICAgICAgIGVuZCBsb29wOwogICAgICAgIGVuZCB3aGVuOwogICAg
ICAgIHdoZW4gbm90IGRhbnRlX3ByZXNhdCBkbwogICAgICAgICAgICBwcmVzYXRfdGltZTsKICAgICAg
ICBlbmQgd2hlbjsKICAgIGVuZCBvYnNfcHJlc2F0X3RpbWU7CgogICAgbWFjcm8gYWNxKCBkZWFkX3Rp
bWUsIGRlbGF5LCBwaGFzZSApIGlzCiAgICAgICAgZGVhZF90aW1lLCBPQlMuUEhTLjA7CiAgICAgICAg
ZGVsYXksIChPQlMuUEhTLjAsIFJDVi5HQVRFKTsKICAgICAgICBhY3F1aXJlIChPQlMuUEhTLjAsIFJD
Vi5QSFMucGhhc2UpOwogICAgZW5kIGFjcTsKCiAgICBleHBlcmltZW50ICAgICAgICAgICAgICAgPSAg
InByb3Rvbi5qeHAiOwogICAgY29tbWVudF8xICAgICAgICAgICAgICAgID0/ICIqKiogUHVsc2UgKioq
IjsKICAgIHhfYW5nbGUgICAgICAgICAgICAgICAgICA9PiA0NVtkZWddLCAxW2RlZ10tPjM2MFtkZWdd
IDogMVtkZWddLCBoZWxwICJmbGlwIGFuZ2xlIjsKICAgIHhfOTBfd2lkdGggICAgICAgICAgICAgICA9
PiA1Ljg3W3VzXSwgaGVscCAic2V0IDkwZGVnIHB1bHNlIHdpZHRoIjsKICAgIHhfYXRuICAgICAgICAg
ICAgICAgICAgICA9PiA0W2RCXSwgaGVscCAiYXR0ZW51YXRvciBmb3IgeF9wdWxzZSI7CiAgICB4X3B1
bHNlICAgICAgICAgICAgICAgICAgPT8geF85MF93aWR0aCAqICh4X2FuZ2xlIC8gOTBbZGVnXSksIGhl
bHAgIm9ic2VydmUgOTBbZGVnXSBwdWxzZSI7CiAgICBjb21tZW50XzcgICAgICAgICAgICAgICAgPT8g
IioqKiBQdWxzZSBEZWxheSAqKioiOwogICAgaW5pdGlhbF93YWl0ICAgICAgICAgICAgID0gIDFbc107
CiAgICBycHRfbWluICAgICAgICAgICAgICAgICAgPSAgeF9wb2ludHMgKiBmaWx0ZXJfbGltaXQgKiAz
LjY0W3VzXSArIDEwW21zXTsKICAgIHJwdF9kZWZfdGVtcCAgICAgICAgICAgICA9ICBpZiB4X2RvbWFp
biA9ICJDYXJib24xMyIKICAgICAgICAgICAgICAgICAgICAgICAgICAgICAgICB0aGVuIDNbc10KICAg
ICAgICAgICAgICAgICAgICAgICAgICAgICAgICBlbHNlIDVbc107CiAgICByZF9kZWZfdGVtcCAgICAg
ICAgICAgICAgPSAgaWYgcnB0X2RlZl90ZW1wIC0geF9hY3FfdGltZSA+IDAuMVtzXQogICAgICAgICAg
ICAgICAgICAgICAgICAgICAgICAgIHRoZW4gcnB0X2RlZl90ZW1wIC0geF9hY3FfdGltZQogICAgICAg
ICAgICAgICAgICAgICAgICAgICAgICAgIGVsc2UgMC4xW3NdOwogICAgcmVsYXhhdGlvbl9kZWxheV9k
ZWZhdWx0ID0gIGlmIHhfZG9tYWluID0gIlByb3RvbiIKICAgICAgICAgICAgICAgICAgICAgICAgICAg
ICAgICB0aGVuIDVbc10KICAgICAgICAgICAgICAgICAgICAgICAgICAgICAgICBlbHNlIGlmIHhfZG9t
YWluID0gIkZsdW9yaW5lMTkiCiAgICAgICAgICAgICAgICAgICAgICAgICAgICAgICAgdGhlbiA3W3Nd
CiAgICAgICAgICAgICAgICAgICAgICAgICAgICAgICAgZWxzZSBpZiBycHRfZGVmX3RlbXAgPiBycHRf
bWluCiAgICAgICAgICAgICAgICAgICAgICAgICAgICAgICAgdGhlbiByZF9kZWZfdGVtcAogICAgICAg
ICAgICAgICAgICAgICAgICAgICAgICAgIGVsc2UgaWYgcnB0X21pbiAtIHhfYWNxX3RpbWUgPiAwW3Nd
CiAgICAgICAgICAgICAgICAgICAgICAgICAgICAgICAgdGhlbiBycHRfbWluIC0geF9hY3FfdGltZQog
ICAgICAgICAgICAgICAgICAgICAgICAgICAgICAgIGVsc2UgMC4xW3NdOwogICAgcmVsYXhhdGlvbl9k
ZWxheSAgICAgICAgID0+IDRbc10sIGhlbHAgImludGVyLXB1bHNlIGRlbGF5IjsKICAgIHJlcGV0aXRp
b25fdGltZSAgICAgICAgICA9PyByZWxheGF0aW9uX2RlbGF5ICsgeF9hY3FfdGltZSwgaGVscCAicmVs
YXhhdGlvbl9kZWxheSt4X2FjcV90aW1lIjsKICAgIGNvbW1lbnRfMjAxICAgICAgICAgICAgICA9PyAi
KioqIG9ic19kYW50ZV9wcmVzYXR1cmF0aW9uICoqKiI7CiAgICBkYW50ZV9wcmVzYXQgICAgICAgICAg
ICAgPT4gRkFMU0UsIGhlbHAgIlRydWUvRmFsc2UgZm9yIG9ic19kYW50ZV9wcmVzYXR1cmF0aW9uIjsK
ICAgIHdoZW4gZGFudGVfcHJlc2F0IGRvCiAgICAgICAgZGFudGVfb2Zmc2V0ICAgICAgICAgICAgID0+
IHhfb2Zmc2V0LCBoZWxwICJvZmZzZXQgb2YgZGFudGUgcHJlc2F0dXJhdGlvbiI7CiAgICAgICAgZGFu
dGVfcHVsc2UgICAgICAgICAgICAgID0+IDRbdXNdLCBoZWxwICJwdWxzZSB3aWR0aCBvZiBkYW50ZSBw
cmVzYXR1cmF0aW9uIjsKICAgICAgICBkYW50ZV9pbnRlcnZhbCAgICAgICAgICAgPT4gMC4xW21zXSAt
IGRhbnRlX3B1bHNlLCBoZWxwICJpbnRlcnZhbCBvZiBkYW50ZSBwdWxzZSB0cmFpbiI7CiAgICAgICAg
ZGFudGU5MF90ZW1wICAgICAgICAgICAgID0gIHg5MDsKICAgICAgICBkYW50ZWF0bl90ZW1wICAgICAg
ICAgICAgPSAgeGF0bjsKICAgICAgICBkYW50ZV90ZW1wICAgICAgICAgICAgICAgPSAgZGFudGVfcHVs
c2UgLyAoZGFudGVfcHVsc2UgKyBkYW50ZV9pbnRlcnZhbCk7CiAgICAgICAgZGFudGVfYXRuX2RlZmF1
bHQgICAgICAgID0/IGRhbnRlYXRuX3RlbXAgKyAyMFtkQl0gKiBsb2cgKDguM1ttc10gKiBkYW50ZV90
ZW1wIC8gZGFudGU5MF90ZW1wKSwgaGVscCAiY2FsY3VsYXRlIGEgdmFsdWUgb2YgQjE9MzBIeiI7CiAg
ICAgICAgZGFudGVfYXR0ZW51YXRvciAgICAgICAgID0+IGRhbnRlX2F0bl9kZWZhdWx0LCAxMFtkQl0t
PjExOVtkQl0gOiAxMC4wW21kQl0sIGhlbHAgImF0dGVudWF0b3Igb2YgZGFudGUgcHJlc2F0dXJhdGlv
biI7CiAgICAgICAgcHJvdG9uX2ZyZXEgICAgICAgICAgICAgID0gIF9nZXRfZnJlcSh4X2RvbWFpbik7
CiAgICAgICAgZGlmZl9vZmZzZXQgICAgICAgICAgICAgID0gIChkYW50ZV9vZmZzZXQgLSB4X29mZnNl
dCkgKiAxW01wcG0tMV0gKiBwcm90b25fZnJlcTsKICAgICAgICBwaHNfc2hmdCAgICAgICAgICAgICAg
ICAgPSAgZGlmZl9vZmZzZXQgKiAoZGFudGVfcHVsc2UgKyBkYW50ZV9pbnRlcnZhbCkgKiAzNjA7CiAg
ICAgICAgcGhhc2VfZGFudGUgICAgICAgICAgICAgID0gIHswfTsKICAgIGVuZCB3aGVuOwogICAgY29t
bWVudF8yMDIgICAgICAgICAgICAgID0/ICIqKiogaXJyXyBwcmVzYXR1cmF0aW9uICYgaG9tbyBzcGlu
IGRlY291cGxpbmcgKioqIjsKICAgIGlycl9tb2RlICAgICAgICAgICAgICAgICA9PiAiT2ZmIiwgKCJP
ZmYiLCAiUHJlc2F0dXJhdGlvbiIsICJIb21vIERlY291cGxlIiksIGhlbHAgIlNlbGVjdCBQcmVzYXR1
cmF0aW9uIG9yIEhvbW8gRGVjb3VwbGUiOwogICAgd2hlbiBpcnJfbW9kZSA9ICJIb21vIERlY291cGxl
IiBkbwogICAgICAgIG5vdGVfaXJyX2hvbW9kZWMgICAgICAgICA9PyAiU2V0IFtmaWx0ZXJfbGltaXQg
PSAyLTRdIGluIHRoZSBIZWFkZXIgcGFyYW1ldGVycyI7CiAgICBlbmQgd2hlbjsKICAgIHdoZW4gaXJy
X21vZGUgLz0gIk9mZiIgZG8KICAgICAgICBpcnJfZG9tYWluICAgICAgICAgICAgICAgPT8geF9kb21h
aW4sIGhlbHAgIm51Y2xldXMgb2YgaXJyIHByZXNhdHVyYXRpb24gb3IgaG9tb19kZWNvdXBsaW5nIjsK
ICAgICAgICBpcnJfb2Zmc2V0ICAgICAgICAgICAgICAgPT4gNVtwcG1dLCBoZWxwICJvZmZzZXQgb2Yg
aXJyIHByZXNhdHVyYXRpb24gb3IgaG9tb19kZWNvdXBsaW5nIjsKICAgICAgICBpcnI5MF90ZW1wICAg
ICAgICAgICAgICAgPSAgeDkwOwogICAgICAgIGlycmF0bl90ZW1wICAgICAgICAgICAgICA9ICB4YXRu
OwogICAgICAgIGlycl9hdG5fZGVmYXVsdCAgICAgICAgICA9PyBpcnJhdG5fdGVtcCArIDIwW2RCXSAq
IGxvZyAoOC4zW21zXSAvIGlycjkwX3RlbXApLCBoZWxwICJjYWxjdWxhdGUgYSB2YWx1ZSBvZiBCMT0z
MEh6IjsKICAgICAgICBpcnJfYXR0ZW51YXRvciAgICAgICAgICAgPT4gaXJyX2F0bl9kZWZhdWx0LCAx
MFtkQl0tPjExOVtkQl0gOiAxMC4wW21kQl0sIGhlbHAgImF0dGVudWF0b3Igb2YgaXJyIHByZXNhdHVy
YXRpb24gb3IgaG9tb19kZWNvdXBsaW5nIjsKICAgIGVuZCB3aGVuOwogICAgY29tbWVudF8yMDMgICAg
ICAgICAgICAgID0/ICIqKiogdHJpXyBwcmVzYXR1cmF0aW9uICYgaG9tbyBzcGluIGRlY291cGxpbmcg
KioqIjsKICAgIHRyaV9tb2RlICAgICAgICAgICAgICAgICA9PiAiT2ZmIiwgKCJPZmYiLCAiUHJlc2F0
dXJhdGlvbiIsICJIb21vIERlY291cGxlIiksIGhlbHAgIlNlbGVjdCBQcmVzYXR1cmF0aW9uIG9yIEhv
bW8gRGVjb3VwbGUiOwogICAgd2hlbiB0cmlfbW9kZSA9ICJIb21vIERlY291cGxlIiBkbwogICAgICAg
IG5vdGVfdHJpX2hvbW9kZWMgICAgICAgICA9PyAiU2V0IFtmaWx0ZXJfbGltaXQgPSAyLTRdIGluIHRo
ZSBIZWFkZXIgcGFyYW1ldGVycyI7CiAgICBlbmQgd2hlbjsKICAgIHdoZW4gdHJpX21vZGUgLz0gIk9m
ZiIgZG8KICAgICAgICB0cmlfZG9tYWluICAgICAgICAgICAgICAgPT8geF9kb21haW4sIGhlbHAgIm51
Y2xldXMgb2YgdHJpIHByZXNhdHVyYXRpb24gb3IgaG9tb19kZWNvdXBsaW5nIjsKICAgICAgICB0cmlf
b2Zmc2V0ICAgICAgICAgICAgICAgPT4gNVtwcG1dLCBoZWxwICJvZmZzZXQgb2YgdHJpIHByZXNhdHVy
YXRpb24gb3IgaG9tb19kZWNvdXBsaW5nIjsKICAgICAgICB0cmk5MF90ZW1wICAgICAgICAgICAgICAg
PSAgeDkwOwogICAgICAgIHRyaWF0bl90ZW1wICAgICAgICAgICAgICA9ICB4YXRuOwogICAgICAgIHRy
aV9hdG5fZGVmYXVsdCAgICAgICAgICA9PyB0cmlhdG5fdGVtcCArIDIwW2RCXSAqIGxvZyAoOC4zW21z
XSAvIHRyaTkwX3RlbXApLCBoZWxwICJjYWxjLnZhbHVlIG9mIEIxPTMwSHoiOwogICAgICAgIHRyaV9h
dHRlbnVhdG9yICAgICAgICAgICA9PiB0cmlfYXRuX2RlZmF1bHQsIDEwW2RCXS0+MTE5W2RCXSA6IDEw
LjBbbWRCXSwgaGVscCAiYXR0ZW51YXRvciBvZiB0cmkgcHJlc2F0dXJhdGlvbiBvciBob21vX2RlY291
cGxpbmciOwogICAgZW5kIHdoZW47CiAgICBjb21tZW50XzExMSAgICAgICAgICAgICAgPT8gIioqKiBw
cmVzYXRfdGltZSAqKioiOwogICAgcHJlc2F0X3RpbWVfZmxhZyAgICAgICAgID0+IEZBTFNFLCBoZWxw
ICJzZWxlY3QgVFJVRSBvciBGQUxTRSBmb3IgdXNpbmcgcHJlc2F0X3RpbWUiOwogICAgd2hlbiBwcmVz
YXRfdGltZV9mbGFnIGRvCiAgICAgICAgcHJlc2F0X3RpbWVfdGVtcCAgICAgICAgID0+IHJlbGF4YXRp
b25fZGVsYXksIGhlbHAgInByZXNhdHVyYXRpb25fdGltZSA8PSByZWxheGF0aW9uX2RlbGF5IjsKICAg
IGVuZCB3aGVuOwogICAgcHJlc2F0X3RpbWUgICAgICAgICAgICAgID0/IGlmIHJlbGF4YXRpb25fZGVs
YXkgPiBwcmVzYXRfdGltZV90ZW1wCiAgICAgICAgICAgICAgICAgICAgICAgICAgICAgICAgdGhlbiBw
cmVzYXRfdGltZV90ZW1wCiAgICAgICAgICAgICAgICAgICAgICAgICAgICAgICAgZWxzZSByZWxheGF0
aW9uX2RlbGF5OwogICAgcmVsYXhhdGlvbl9kZWxheV9jYWxjICAgID0gIHJlbGF4YXRpb25fZGVsYXkg
LSBwcmVzYXRfdGltZTsKICAgIGRhbnRlX2xvb3AgICAgICAgICAgICAgICA9ICBsb3dlciAocHJlc2F0
X3RpbWUgLyAoMTAwICogKGRhbnRlX3B1bHNlICsgZGFudGVfaW50ZXJ2YWwpKSksIGhlbHAgInJlYWwg
bG9vcCBudW1iZXIvMTAwIjsKICAgIGRlYWRfdGltZSAgICAgICAgICAgICAgICA9ICBpZiBub3QgYXV0
b19kd2VsbAogICAgICAgICAgICAgICAgICAgICAgICAgICAgICAgIHRoZW4gMC4yIC8geF9zd2VlcAog
ICAgICAgICAgICAgICAgICAgICAgICAgICAgICAgIGVsc2UgMFt1c107CiAgICBkZWxheSAgICAgICAg
ICAgICAgICAgICAgPSAgaWYgbm90IGF1dG9fZHdlbGwKICAgICAgICAgICAgICAgICAgICAgICAgICAg
ICAgICB0aGVuIDAuOCAvIHhfc3dlZXAKICAgICAgICAgICAgICAgICAgICAgICAgICAgICAgICBlbHNl
IDBbdXNdOwogICAgcGhhc2UgICAgICAgICAgICAgICAgICAgID0gIHswLCA5MCwgMjcwLCAyKDE4MCks
IDI3MCwgOTAsIDB9OwogICAgcGhhc2VfYWNxICAgICAgICAgICAgICAgID0gIHswLCA5MCwgMjcwLCAy
KDE4MCksIDI3MCwgOTAsIDB9OwogICAgbW9kdWxlX2NvbmZpZyAgICAgICAgICAgID0gIGlmIGlycl9t
b2RlID0gIkhvbW8gRGVjb3VwbGUiCiAgICAgICAgICAgICAgICAgICAgICAgICAgICAgICAgdGhlbiBp
ZiB0cmlfbW9kZSA9ICJIb21vIERlY291cGxlIgogICAgICAgICAgICAgICAgICAgICAgICAgICAgICAg
ICAgICAgdGhlbiAiaXJyLnRpbWVfc2hhcmUgdHJpLnRpbWVfc2hhcmUgb2JzLmJsYW5rX2luaGliaXQg
YW55X3NhbXBsZSIKICAgICAgICAgICAgICAgICAgICAgICAgICAgICAgICAgICAgIGVsc2UgImlyci50
aW1lX3NoYXJlIG9icy5ibGFua19pbmhpYml0IGFueV9zYW1wbGUiCiAgICAgICAgICAgICAgICAgICAg
ICAgICAgICAgICAgZWxzZSBpZiB0cmlfbW9kZSA9ICJIb21vIERlY291cGxlIgogICAgICAgICAgICAg
ICAgICAgICAgICAgICAgICAgIHRoZW4gInRyaS50aW1lX3NoYXJlIG9icy5ibGFua19pbmhpYml0IGFu
eV9zYW1wbGUiCiAgICAgICAgICAgICAgICAgICAgICAgICAgICAgICAgZWxzZSAiYW55X3NhbXBsZSI7
CmJlZ2luCiAgICBpbml0aWFsX3dhaXQ7CiAgICByZWxheGF0aW9uX2RlbGF5X2NhbGM7CiAgICB3aGVu
IGlycl9tb2RlIC89ICJPZmYiIGRvCiAgICAgICAgb24gKElSUi5HQVRFLCBJUlIuUEhTLjAsIElSUi5B
VE4uaXJyX2F0dGVudWF0b3IpOwogICAgZW5kIHdoZW47CiAgICB3aGVuIHRyaV9tb2RlIC89ICJPZmYi
IGRvCiAgICAgICAgb24gKFRSSS5HQVRFLCBUUkkuUEhTLjAsIFRSSS5BVE4udHJpX2F0dGVudWF0b3Ip
OwogICAgZW5kIHdoZW47CiAgICBvYnNfcHJlc2F0X3RpbWUoIGRhbnRlX3ByZXNhdCwgZGFudGVfbG9v
cCwgZGFudGVfcHVsc2UsIGRhbnRlX2ludGVydmFsLCBwaGFzZV9kYW50ZSwgcGhzX3NoZnQsIGRhbnRl
X2F0dGVudWF0b3IsIHByZXNhdF90aW1lICk7CiAgICB3aGVuIGlycl9tb2RlIC89ICJPZmYiIGRvCiAg
ICAgICAgb2ZmIElSUi5HQVRFOwogICAgZW5kIHdoZW47CiAgICB3aGVuIHRyaV9tb2RlIC89ICJPZmYi
IGRvCiAgICAgICAgb2ZmIFRSSS5HQVRFOwogICAgZW5kIHdoZW47CiAgICAxW3VzXTsKICAgIHhfcHVs
c2UsIChPQlMuR0FURSwgT0JTLlBIUy5waGFzZSwgT0JTLkFUTi54X2F0bik7CiAgICBhY3EoIGRlYWRf
dGltZSwgZGVsYXksIHBoYXNlX2FjcSApOwplbmQgcHVsc2U7CgAAAAAAAAAPAAAAAQAAADAAAAAAAAAA
IQAAAFcPAAAAACsqAAAALAAAKyoAAAACAAAnHQAAABZBQ1RVQUxfU1RBUlRfVElNRVNUQU1QAAAnHQAA
ABM4LUFQUi0yMDI1IDExOjA0OjA5AAArKgAAAAIAACcdAAAACVRJTUVfWk9ORQAAJx0AAAARR01UIERh
eWxpZ2h0IFRpbWUAACsqAAAAAgAAJx0AAAAQUFJPQkVfQVRUUklCVVRFUwAAJx0AAAAiNW1tIEJyb2Fk
YmFuZCBHcmFkaWVudCBBdXRvdHVuYWJsZQAAKyoAAAACAAAnHQAAAAtQUk9CRV9ESUFMUwAAKyoAAAAC
AAArKgAAAAgAACcdAAAAA0hGMQAAJx0AAAADMUhzAAAnHQAAAARUVU5FAAAnGgAAAAEAABWBAAAnHQAA
AAVNQVRDSAAAJxoAAAABAAAV7wAAJx0AAAAFSURMRVIAACcaAAAAAQAACFMAACsqAAAABgAAJx0AAAAD
TEYxAAAnHQAAAAQyOVNpAAAnHQAAAARUVU5FAAAnGgAAAAEAAAsFAAAnHQAAAAVNQVRDSAAAJxoAAAAB
AAAFHwAAKyoAAAACAAAnHQAAAAxMQVNUXzFEX1NISU0AACcdAAAAeTEsNTkuOTgsMC4zMixIb21vc3Bv
aWwsMkgsQkVOWkVORS1ENixaMSZaMiZaMyZaNCZaNSZaNiwyLDMsMywwLDkwW2RlZ10sMltzXSw0Niwx
LDMxLjRbJV0sNzAuNlslXSwwLDAsNFttc10sMC4yW3VzXSwwLjFbc10AACsqAAAAAgAAJx0AAAAOREVD
SU1BVElPTl9SRUcAACcdAAAAEnI6IDE2NiggMTY1KSxnOiAzNwAAKyoAAAACAAAnHQAAAAdWRVJTSU9O
AAAnHQAAABM2LjIgW1dpbmRvd3MgLSB4ODZdAAArKgAAAAIAACcdAAAAD0VYUEVSSU1FTlRfUEFUSAAA
Jx0AAABYYzpcUHJvZ3JhbSBGaWxlc1xKRU9MXENvbnRyb2wgNi4yLjAuYXBwXENvbnRlbnRzXFJlc291
cmNlc1xnbG9iYWxcZXhwZXJpbWVudHNccHJvdG9uLmp4cAAAKyoAAAACAAAnHQAAAAZHRVRfOTAAACcd
AAAAG3B1bHNlX3NlcnZpY2U6OmdldF85MF92YWx1ZQAAKyoAAAACAAAnHQAAAAdHRVRfQVROAAAnHQAA
ABxwdWxzZV9zZXJ2aWNlOjpnZXRfYXRuX3ZhbHVlAAArKgAAAAIAACcdAAAACEdFVF9GUkVRAAAnHQAA
AB1wdWxzZV9zZXJ2aWNlOjpnZXRfZnJlcV92YWx1ZQAAKyoAAAACAAAnHQAAAAhHRVRfU1BJTgAAJx0A
AAAXcHVsc2Vfc2VydmljZTo6Z2V0X3NwaW4AACsqAAAAAgAAJx0AAAAJR0VUX0dBTU1BAAAnHQAAABhw
dWxzZV9zZXJ2aWNlOjpnZXRfZ2FtbWEAACsqAAAAAgAAJx0AAAASR0VUX1ZBTFVFX09GX0ZJRUxEAAAn
HQAAACFwdWxzZV9zZXJ2aWNlOjpnZXRfdmFsdWVfb2ZfZmllbGQAACsqAAAAAgAAJx0AAAATR0VUX1BS
T0JFX1BBUkFNRVRFUgAAJx0AAAAicHJvYmVfc2VydmljZTo6Z2V0X3Byb2JlX3BhcmFtZXRlcgAAKyoA
AAACAAAnHQAAAAxHRVRfU19NUEFSQU0AACcdAAAAG3B1bHNlX3NlcnZpY2U6OmdldF9zX21wYXJhbQAA
KyoAAAACAAAnHQAAAAxHRVRfRF9NUEFSQU0AACcdAAAAG3B1bHNlX3NlcnZpY2U6OmdldF9kX21wYXJh
bQAAKyoAAAACAAAnHQAAAAlDT01NRU5UXzcAACcdAAAAEyoqKiBQdWxzZSBEZWxheSAqKioAACsqAAAA
AgAAJx0AAAALQ09NTUVOVF8yMDEAACcdAAAAHyoqKiBvYnNfZGFudGVfcHJlc2F0dXJhdGlvbiAqKioA
ACsqAAAAAgAAJx0AAAALQ09NTUVOVF8yMDIAACcdAAAAMSoqKiBpcnJfIHByZXNhdHVyYXRpb24gJiBo
b21vIHNwaW4gZGVjb3VwbGluZyAqKioAACsqAAAAAgAAJx0AAAALQ09NTUVOVF8yMDMAACcdAAAAMSoq
KiB0cmlfIHByZXNhdHVyYXRpb24gJiBob21vIHNwaW4gZGVjb3VwbGluZyAqKioAACsqAAAAAgAAJx0A
AAALQ09NTUVOVF8xMTEAACcdAAAAEyoqKiBwcmVzYXRfdGltZSAqKioAACsqAAAAAgAAJx0AAAAFUEhB
U0UAACsqAAAACAAAJxsAAAABAAAAAAAACAAACAAACAAACAAACAAAAAAnGwAAAAEAAABaAAAIAAAIAAAI
AAAIAAAIAAAAACcbAAAAAQAAAQ4AAAgAAAgAAAgAAAgAAAgAAAAAJxsAAAABAAAAtAAACAAACAAACAAA
CAAACAAAAAAnGwAAAAEAAAC0AAAIAAAIAAAIAAAIAAAIAAAAACcbAAAAAQAAAQ4AAAgAAAgAAAgAAAgA
AAgAAAAAJxsAAAABAAAAWgAACAAACAAACAAACAAACAAAAAAnGwAAAAEAAAAAAAAIAAAIAAAIAAAIAAAI
AAAAACsqAAAAAgAAJx0AAAAJUEhBU0VfQUNRAAArKgAAAAgAACcbAAAAAQAAAAAAAAgAAAgAAAgAAAgA
AAgAAAAAJxsAAAABAAAAWgAACAAACAAACAAACAAACAAAAAAnGwAAAAEAAAEOAAAIAAAIAAAIAAAIAAAI
AAAAACcbAAAAAQAAALQAAAgAAAgAAAgAAAgAAAgAAAAAJxsAAAABAAAAtAAACAAACAAACAAACAAACAAA
AAAnGwAAAAEAAAEOAAAIAAAIAAAIAAAIAAAIAAAAACcbAAAAAQAAAFoAAAgAAAgAAAgAAAgAAAgAAAAA
JxsAAAABAAAAAAAACAAACAAACAAACAAACAAAAAArKgAAAAIAACcdAAAADVBVTFNFX0lOX0ZJTEUAACsq
AAAAAgAAKyoAAAAHAAAnHQAAAANIRjEAACcdAAAAAzFIcwAAKyoAAAACAAAnHQAAAAJIaQAAKyoAAAAC
AAAnGwAAAAEAAABzAAAKARwIAAAIAAAIAAAIAAAAACcbAAAAAkA91wo9cKPXAAAIASMIAAAIAAAIAAAI
AAAAACsqAAAAAgAAJx0AAAACTG8AACsqAAAAAgAAJxsAAAABAAAAcwAACgEcCAAACAAACAAACAAAAAAn
GwAAAAJAPdcKPXCj1wAACAEjCAAACAAACAAACAAAAAArKgAAAAIAACcdAAAABFNvZnQAACsqAAAAAgAA
JxsAAAABAAAnEAAACgEcCAAACAAACAAACAAAAAAnGwAAAAJATnXjU/fO2QAACAEjCAAACAAACAAACAAA
AAArKgAAAAIAACcdAAAABFNwaW4AACsqAAAAAgAAJxsAAAABAAAAGQAACgEcCAAACAAACAAACAAAAAAn
GwAAAAJAMJYEGJN0vAAACAEjCAAACAAACAAACAAAAAArKgAAAAIAACcdAAAABlNxdWFyZQAAKyoAAAAC
AAAnGwAAAAJAF3rhR64UewAACgEcCAAACAAACAAACAAAAAAnGwAAAAEAAAAEAAAIASMIAAAIAAAIAAAI
AAAAACsqAAAABAAAJx0AAAAETE9DSwAAJx0AAAACMkgAACsqAAAAAgAAJx0AAAAEU29mdAAAKyoAAAAC
AAAnGwAAAAEAATiAAAAKARwIAAAIAAAIAAAIAAAAACcbAAAAAkBOmZmZmZmaAAAIASMIAAAIAAAIAAAI
AAAAACsqAAAAAgAAJx0AAAAGU3F1YXJlAAArKgAAAAIAACcbAAAAAQAAAHgAAAoBHAgAAAgAAAgAAAgA
AAAAJxsAAAACQCkAAAAAAAAAAAgBIwgAAAgAAAgAAAgAAAAAKyoAAAACAAAnHQAAAA1KT0IuVklTVUFM
SVpFAAAnJQAAAAAAACsqAAAAAgAAJx0AAAAJVklTVUFMSVpFAAAnJQAAAAAAACsqAAAAAgAAJx0AAAAK
Sk9CLkZPTERFUgAAJx0AAAAaTGlkZGxlX1NcZGF0YVxuMTY2MDFyc1xubXIAACsqAAAAAgAAJx0AAAAG
Rk9MREVSAAAnHQAAABpMaWRkbGVfU1xkYXRhXG4xNjYwMXJzXG5tcgAAKyoAAAACAAAnHQAAAA5TQU1Q
TEUuQ09NTUVOVAAAJx0AAAAdVVRyZW5USVBTICsgNEtDOCAxOCBocnMgY3J1ZGUAACsqAAAAAgAAJx0A
AAAHQ09NTUVOVAAAJx0AAAAdVVRyZW5USVBTICsgNEtDOCAxOCBocnMgY3J1ZGUAACsqAAAAAgAAJx0A
AAAUU0FNUExFLkdSQURJRU5UIFNISU0AACclAAAAAQAAKyoAAAACAAAnHQAAAA1HUkFESUVOVCBTSElN
AAAnJQAAAAEAACsqAAAAAgAAJx0AAAATU0FNUExFLkxBU1QgU0hJTU1FRAAAJx0AAAATOC1BUFItMjAy
NSAxMTowMzozOAAAKyoAAAACAAAnHQAAAAxMQVNUIFNISU1NRUQAACcdAAAAEzgtQVBSLTIwMjUgMTE6
MDM6MzgAACsqAAAAAgAAJx0AAAASU0FNUExFLlBSRVBBUkFUSU9OAAAnJQAAAAEAACsqAAAAAgAAJx0A
AAALUFJFUEFSQVRJT04AACclAAAAAQAAKyoAAAACAAAnHQAAABFNRVRIT0QuRk9SQ0VfVFVORQAAJyUA
AAAAAAArKgAAAAIAACcdAAAACkZPUkNFX1RVTkUAACclAAAAAAAAKyoAAAACAAAnHQAAAAxFWFAuRklM
RU5BTUUAACcdAAAAF1NUTC1SUzE3MC0xX1BST1RPTl9XSURFAAArKgAAAAIAACcdAAAACEZJTEVOQU1F
AAAnHQAAABdTVEwtUlMxNzAtMV9QUk9UT05fV0lERQAAKyoAAAACAAAnHQAAABNFWFAuUFJPVE9OLkZJ
TEVOQU1FAAAnHQAAABdTVEwtUlMxNzAtMV9QUk9UT05fV0lERQAAKyoAAAACAAAnHQAAAA9QUk9UT04u
RklMRU5BTUUAACcdAAAAF1NUTC1SUzE3MC0xX1BST1RPTl9XSURFAAArKgAAAAIAACcdAAAADUVORF9U
SU1FU1RBTVAAACcdAAAAEzgtQVBSLTIwMjUgMTE6MDU6NTAAAgAAAJAAAABzZXhwIDogMC4yNDUwMVtI
el0gOiAwLjBbc107dHJhcGV6b2lkIDogMFslXSA6IDBbJV0gOiA4MFslXSA6IDEwMFslXTt6ZXJvZmls
bCA6IDIgOiBUUlVFO2ZmdCA6IDEgOiBUUlVFIDogVFJVRTttYWNoaW5lcGhhc2U7cHBtO1tkaXNwbGF5
L3BoYXNlXTsAAAAAAAAAAA==
##$PARAMETER FILE=	(header, BASE64, //nasr.man.ac.uk/epsrss$/snapped/replicated/NMR/Liddle_S/data/n16601rs/nmr/STL-RS170-1_PROTON__WIDE_FT-1-1.jdf, 0)
SkVPTC5OTVIBAQACAYABGQECAwQFBgcIAwAAAAAAAAABGgAAAAAAAAAAAAAAAAAAU1RMLVJTMTcwLTEA
AAAAAAAAAAAAAAAAAAAAAAAAAAAAAAAAAAAAAAAAAAAAAAAAAAAAAAAAAAAAAAAAAAAAAAAAAAAAAAAA
AAAAAAAAAAAAAAAAAAAAAAAAAAAAAAAAAAAAAAAAAAAAAAAAAAAAAAAAAAAAAAAAAAAAAAAAAAAACAAA
AAAAAQAAAAEAAAABAAAAAQAAAAEAAAABAAAAAQAAzM0AAAAAAAAAAAAAAAAAAAAAAAAAAAAAAAAAAAAA
AAczMgAAAAAAAAAAAAAAAAAAAAAAAAAAAAAAAAAAAABAWR0yiUhwvAAAAAAAAAAAAAAAAAAAAAAAAAAA
AAAAAAAAAAAAAAAAAAAAAAAAAAAAAAAAAAAAAAAAAAAAAAAAwFkdKrAoKD4AAAAAAAAAAAAAAAAAAAAA
AAAAAAAAAAAAAAAAAAAAAAAAAAAAAAAAAAAAAAAAAAAAAAAAAAAAAEaIdhFGiHZgc2NjAAAAAAAAAAAA
AAAAAAAAAAAAAAAAAAAAAAAAAAAAAAAAAAAAAAAAAAAAAAAAAAAAAAAAAAAAAAAAAAAAAAAAAAAAAAAA
AAAAAAAAAAAAAAAAAAAAAAAAAAAAAAAAAAAAAAAAAAAAAAAAAAAAAAAAAAAAAAAAAAAAAAAAAAAAAAAA
AAAAAAAAAAAAAAAAbjE2NjAxcnMAAAAAAAAAAAAAAAAAAAAAAAAAAAAAAAAAAAAAAAAAAAAAAAAAAAAA
AAAAAAAAAAAAAAAAAAAAAAAAAAAAAAAAAAAAAAAAAAAAAAAAAAAAAAAAAAAAAAAAAAAAAAAAAAAAAAAA
AAAAAAAAAAAAAAAAAAAAAAAAAABVVHJlblRJUFMgKyA0S0M4IDE4IGhycyBjcnVkZQAAAAAAAAAAAAAA
AAAAAAAAAAAAAAAAAAAAAAAAAAAAAAAAAAAAAAAAAAAAAAAAAAAAAAAAAAAAAAAAAAAAAAAAAAAAAAAA
AAAAAAAAAAAAAAAAAAAAAAAAAAAAAAAAAAAAAFByb3RvbgAAAAAAAAAAAAAAAAAAAAAAAAAAAAAAAAAA
AAAAAAAAAAAAAAAAAAAAAAAAAAAAAAAAAAAAAAAAAAAAAAAAAAAAAAAAAAAAAAAAAAAAAAAAAAAAAAAA
AAAAAAAAAAAAAAAAAAAAAAAAAAAAAAAAAAAAAAAAAAAAAAAAAAAAAAAAAAAAAAAAAAAAAAAAAAAAAAAA
AAAAAAAAAAAAAAAAAAAAAAAAAAAAAAAAAAAAAAAAAAAAAAAAAAAAAAAAAAAAAAAAAAAAAAAAAAAAAAAA
AAAAAAAAAAAAAAAAAAAAAAAAAAAAAAAAAAAAAAAAAAAAAAAAAAAAAAAAAABAePyD4nJZFwAAAAAAAAAA
AAAAAAAAAAAAAAAAAAAAAAAAAAAAAAAAAAAAAAAAAAAAAAAAAAAAAAAAAAAAAAAAAAAAAAAAAAAAAAAA
AAAAAAAAAAAAAAAAAAAAAAAAAAAAAAAAAAAAAAAAAAAAAAAAAAAAAAAAAAAAAAAAAAAAAAAAAAAAAAAA
AAAAgAAAAAAAAAAAAAAFUAAAONAAAD4gAAA+IAAAPiAAAD4gAAA+IAAAPiAAAD4gAAA+IAAAAAAAAAAA
AAAAAAAAAAAAAAAAAAAAAAAAAAAAAAAAAABAAAAAAAAAgAAAAAAAAACAQAAAADWAAAAAAACAdYAAAAAA
AAAAAACAdYAAAAAAAAAAAAAAAAAAAAAAAAAAAAAAAAAAAAAAAAAAAEAAAAAAAAAA4gAAAMA4AAAZAwUA
AAABHAAAAAAAAAAAoe80uv///z8AAAAAAAAAAAIAAABERUxBWV9PRl9TVEFSVCAgICAgICAgICAgICAg
GQQFAAAAAAAAAAAAAAAAABlXVkIAAAAAAAAAAAAAAAABAAAAQUNUVUFMX1NUQVJUX1RJTUUgICAgICAg
ICAgIAMFBQAAAAAAAAAAAAAAAAAgOC1BUFItMjAyNSAxMTowAAAAAEFDVFVBTF9TVEFSVF9USU1FU1RB
TVAgICAgICADBgUAAAAAAAAAAAAAAAAAR01UIERheWxpZ2h0IFRpbQAAAABUSU1FX1pPTkUgICAgICAg
ICAgICAgICAgICAgAwArAAAAAAAAAAAAAAAAADVtbSBCcm9hZGJhbmQgR3IAAAAAUFJPQkVfQVRUUklC
VVRFUyAgICAgICAgICAgIBkKCwAAAAAAAAAAAAAAAABIRiAgICAgICAgICAgICAgAAAAAFBST0JFX0RJ
QUxTICAgICAgICAgICAgICAgICAZDA0AAAAAAAAAAAAAAAAAMSw1OS45OCwwLjMyLEhvbQAAAABsYXN0
XzFkX3NoaW0gICAgICAgICAgICAgICAgGQACAAAAARwAAAAAAAAAAPFo44i1+NQ+AAAAAAAAAAACAAAA
UFJPQkVfUkVDT1ZFUlkgICAgICAgICAgICAgIAMBAgAAAAEcAAAAAAAAAACN7bWg98bAPgAAAAAAAAAA
AgAAAEJMQU5LSU5HICAgICAgICAgICAgICAgICAgICAZACAAAAAAAAAAAAAAAAAAEAAAAAAAAAAAAAAA
AAAAAAEAAABTQ0FOUyAgICAgICAgICAgICAgICAgICAgICAgGQEgAAAAAAAAAAAAAAAAAAEAAAAAAAAA
AAAAAAAAAAABAAAATU9EX1JFVFVSTiAgICAgICAgICAgICAgICAgIBkCIAAAAAAAAAAAAAAAAAAQAAAA
AAAAAAAAAAAAAAAAAQAAAFRPVEFMX1NDQU5TICAgICAgICAgICAgICAgICAZCiAAAAAAAAAAAAAAAAAA
WSADAAAAAAAAAAAAAAAAAAEAAABYX1BPSU5UUyAgICAgICAgICAgICAgICAgICAgGRMgAAAAAAAAAAAA
AAAAAAAAAAAAAAAAAAAAAAAAAAABAAAAWF9QUkVTQ0FOUyAgICAgICAgICAgICAgICAgIBkABAAAAAAA
AAAAAAAAAABQcm90b24gICAgICAgICAgAAAAAFhfRE9NQUlOICAgICAgICAgICAgICAgICAgICAZAAIA
AAABGgAAAAAAAAAAAAAAAAAAAAAAAAAAAAAAAAIAAABYX09GRlNFVCAgICAgICAgICAgICAgICAgICAg
GQADAAAAAQ0AAAAAAAAAAP7UYDYx1LdBAAAAAAAAAAACAAAAWF9GUkVRICAgICAgICAgICAgICAgICAg
ICAgIBkAAQAAAAENAAAAAAAAAAAQcOuzGYP4QAAAAAAAAAAAAgAAAFhfU1dFRVAgICAgICAgICAgICAg
ICAgICAgICAZAAEAAAABDQAAAAAAAAAA2ozvjxSc80AAAAAAAAAAAAIAAABYX1NXRUVQX0NMSVBQRUQg
ICAgICAgICAgICAgGQkBAAAAAQ0AAAAAAAAAAJPhpLajXN8/AAAAAAAAAAACAAAAWF9SRVNPTFVUSU9O
ICAgICAgICAgICAgICAgIBkJBAAAAAAAAAAAAAAAAABQcm90b24gICAgICAgICAgAAAAAElSUl9ET01B
SU4gICAgICAgICAgICAgICAgICAZCQIAAAABGgAAAAAAAAAAAAAAAAAAFEAAAAAAAAAAAAIAAABJUlJf
T0ZGU0VUICAgICAgICAgICAgICAgICAgGQkDAAAAAQ0AAAAAAAAAAP7UYDYx1LdBAAAAAAAAAAACAAAA
SVJSX0ZSRVEgICAgICAgICAgICAgICAgICAgIBkKBAAAAAAAAAAAAAAAAABQcm90b24gICAgICAgICAg
AAAAAFRSSV9ET01BSU4gICAgICAgICAgICAgICAgICAZCgIAAAABGgAAAAAAAAAAAAAAAAAAFEAAAAAA
AAAAAAIAAABUUklfT0ZGU0VUICAgICAgICAgICAgICAgICAgGQoDAAAAAQ0AAAAAAAAAAP7UYDYx1LdB
AAAAAAAAAAACAAAAVFJJX0ZSRVEgICAgICAgICAgICAgICAgICAgIBkLAgAAAAEcAAAAAAAAAACqbkeb
V1MAQAAAAAAAAAAAAgAAAFhfQUNRX0RVUkFUSU9OICAgICAgICAgICAgICAZAQUAAAAAAAAAAAAAAAAA
VFJVRSAgICAgICAgICAgIAAAAABESUdJVEFMX0ZJTFRFUiAgICAgICAgICAgICAgGQIFAAAAAAAAAAAA
AAAAAAYAAAAAAAAAAAAAAAAAAAABAAAARklMVEVSX0ZBQ1RPUiAgICAgICAgICAgICAgIBkIEwAAAAAA
AAAAAAAAAAAEAAAAAAAAAAAAAAAAAAAAAQAAAEFGX1ZFUlNJT04gICAgICAgICAgICAgICAgICADDAIA
AAAAAAAAAAAAAAAAcjogMTY2KCAxNjUpLGc6IAAAAABERUNJTUFUSU9OX1JFRyAgICAgICAgICAgICAg
GQgTAAAAIRwAAAAAAAAAAHsUrkfhehdAAAAAAAAAAAACAAAAWDkwICAgICAgICAgICAgICAgICAgICAg
ICAgIBkFBQAAAAEcAAAAAAAAAAAuV9wLDifXPgAAAAAAAAAAAgAAAEFDUV9ERUxBWSAgICAgICAgICAg
ICAgICAgICAZBgUAAAAAAAAAAAAAAAAATlAgICAgICAgICAgICAgIAAAAABESUdJVEFMX0ZJTFRFUl9T
VEFUVVMgICAgICAgGWUCAAAAAAAAAAAAAAAAAEZBTFNFICAgICAgICAgICAAAAAAQ0xJUFBFRCAgICAg
ICAgICAgICAgICAgICAgIAMJEwAAAAAAAAAAAAAAAAAAAAAAAAAAAAAAAAAAAAAAAgAAAGFmX2RlbGF5
X3JhdGlvICAgICAgICAgICAgICADDQ0AAAAAAAAAAAAAAAAAQVVUT1NISU0gT0ZGICAgIAAAAABhdXRv
c2hpbV9tb2RlICAgICAgICAgICAgICAgAwAKAAAAAAAAAAAAAAAAAAAAAAAAAPA/AAAAAAAAAAACAAAA
YnVmZmVyX2xvb3AgICAgICAgICAgICAgICAgIAMBCgAAAAAAAAAAAAAAAAAAAAAAAADwPwAAAAAAAAAA
AgAAAGJ1ZmZlcl9sb29wX2luZGV4ICAgICAgICAgICADAAkAAAAAAAAAAAAAAAAAAAAAAAAAMEAAAAAA
AAAAAAIAAABjaGFuZ2VyX3Nsb3QgICAgICAgICAgICAgICAgAwEJAAAAAAAAAAAAAAAAAAAAAAAAADBA
AAAAAAAAAAACAAAAY2hhbmdlcl9zbG90X3Bvc2l0aW9uICAgICAgIAMAMAAAAAAAAAAAAAAAAAAAAAAA
AADwPwAAAAAAAAAAAgAAAGNoYW5nZXJfdHlwZSAgICAgICAgICAgICAgICADAgoAAAAAAAAAAAAAAAAA
Q29sbGVjdCAgICAgICAgIAAAAABjb2xsZWN0aW9uX3N0YXRlICAgICAgICAgICAgAwMKAAAAAAAAAAAA
AAAAACA4LUFQUi0yMDI1IDExOjAAAAAARU5EX1RJTUVTVEFNUCAgICAgICAgICAgICAgIAMECgAAAAAA
AAAAAAAAAAAAAIDflZXQQQAAAAAAAAAAAgAAAGVuZF90aW1lICAgICAgICAgICAgICAgICAgICADBQoA
AAAAAAAAAAAAAAAAcHJvdG9uLmp4cCAgICAgIAAAAABleHBlcmltZW50ICAgICAgICAgICAgICAgICAg
AwYKAAAAARwAAAAAAAAAAAAAAAAAAAAAAAAAAAAAAAACAAAAZXhwX3JlbWFpbmluZyAgICAgICAgICAg
ICAgIAMHCgAAAAEcAAAAAAAAAABZObTIdh5ZQAAAAAAAAAAAAgAAAGV4cF90b3RhbCAgICAgICAgICAg
ICAgICAgICADChMAAAAAAAAAAAAAAAAAMyAgMiAgICAgICAgICAgIAAAAABmYWN0b3JzICAgICAgICAg
ICAgICAgICAgICAgAwsTAAAA8Q0AAAAAAAAAAAAAAAAA4HJAAAAAAAAAAAACAAAAZmlsdGVyX3dpZHRo
ICAgICAgICAgICAgICAgIAMICgAAAAEYAAAAAAAAAAAAAAAAAABUQAAAAAAAAAAAAgAAAGhlX2xldmVs
ICAgICAgICAgICAgICAgICAgICADADEAAAABDQAAAAAAAAAAAAAAAAAAAAAAAAAAAAAAAAIAAABoeWJy
aWRfc3Bpbl9nZXQgICAgICAgICAgICAgAwExAAAAAAAAAAAAAAAAAFNQSU4gT0ZGICAgICAgICAAAAAA
aHlicmlkX3NwaW5fc3RhdHVzICAgICAgICAgIAMJCgAAAAAAAAAAAAAAAAAAAAAAAADwPwAAAAAAAAAA
AgAAAGl0ZXJhdGlvbnMgICAgICAgICAgICAgICAgICADAA4AAAAAAAAAAAAAAAAAAAAAAAAAM0AAAAAA
AAAAAAIAAABsb2NrX2dhaW4gICAgICAgICAgICAgICAgICAgAwEOAAAAAAAAAAAAAAAAAAAAAAAAAGRA
AAAAAAAAAAACAAAAbG9ja19sZXZlbCAgICAgICAgICAgICAgICAgIAMCDgAAAAEaAAAAAAAAAACkcD0K
16McQAAAAAAAAAAAAgAAAGxvY2tfb3NjX29mZnNldCAgICAgICAgICAgICADAw4AAAAAAAAAAAAAAAAA
MkggT1NDIE9OICAgICAgIAAAAABsb2NrX29zY19zdGF0ZSAgICAgICAgICAgICAgAwQOAAAAAQYAAAAA
AAAAAAAAAAAAXmpAAAAAAAAAAAACAAAAbG9ja19waGFzZSAgICAgICAgICAgICAgICAgIAMFDgAAAAAA
AAAAAAAAAABBVVRPTE9DSyAgICAgICAgAAAAAGxvY2tfc3RhdGUgICAgICAgICAgICAgICAgICADBg4A
AAAAAAAAAAAAAAAATE9DSyBJRExFICAgICAgIAAAAABsb2NrX3N0YXR1cyAgICAgICAgICAgICAgICAg
AwcOAAAAAAAAAAAAAAAAAAAAAAAANJlAAAAAAAAAAAACAAAAbG9ja19zdHJlbmd0aCAgICAgICAgICAg
ICAgIAMCMQAAAAAAAAAAAAAAAABTUElOIE9GRiAgICAgICAgAAAAAG1hc19zcGluX2FjdGlvbiAgICAg
ICAgICAgICADAzEAAAABHAAAAAAAAAAAAAAAAAAAJEAAAAAAAAAAAAIAAABtYXNfc3Bpbl9kZWxheSAg
ICAgICAgICAgICAgAwQxAAAAAQ0AAAAAAAAAAAAAAAAAAAAAAAAAAAAAAAACAAAAbWFzX3NwaW5fZ2V0
ICAgICAgICAgICAgICAgIAMFMQAAAAAAAAAAAAAAAABBVVRPICAgICAgICAgICAgAAAAAG1hc19zcGlu
X21vZGUgICAgICAgICAgICAgICADBjEAAAABDQAAAAAAAAAAAAAAAAAA8D8AAAAAAAAAAAIAAABtYXNf
c3Bpbl9zZXQgICAgICAgICAgICAgICAgAwcxAAAAAAAAAAAAAAAAAFNQSU4gT0ZGICAgICAgICAAAAAA
bWFzX3NwaW5fc3RhdHVzICAgICAgICAgICAgIAMKCgAAAAEYAAAAAAAAAAAAAAAAAABQQAAAAAAAAAAA
AgAAAG4yX2xldmVsICAgICAgICAgICAgICAgICAgICADCwoAAAAAAAAAAAAAAAAAAAAAAAAA8D8AAAAA
AAAAAAIAAABudW1fc2NhbnMgICAgICAgICAgICAgICAgICAgAwwTAAAAAAAAAAAAAAAAADIgMjEgNzQg
ICAgICAgICAAAAAAb3JkZXJzICAgICAgICAgICAgICAgICAgICAgIAMMCgAAAAAAAAAAAAAAAAAAAAAA
AADwPwAAAAAAAAAAAgAAAG91dGVyX2J1ZmZlcl9sb29wICAgICAgICAgICADDQoAAAAAAAAAAAAAAAAA
AAAAAAAA8D8AAAAAAAAAAAIAAABvdXRlcl9idWZmZXJfbG9vcF9pbmRleCAgICAgAw4KAAAAAAAAAAAA
AAAAAAAAAAAAAPA/AAAAAAAAAAACAAAAb3V0ZXJfc2NhbnNfbG9vcCAgICAgICAgICAgIAMPCgAAAAAA
AAAAAAAAAAAAAAAAAADwPwAAAAAAAAAAAgAAAG91dGVyX3NjYW5zX2xvb3BfaW5kZXggICAgICADDRMA
AAARIwAAAAAAAAAA////////I0AAAAAAAAAAAAIAAABwYXNzX3JpcHBsZSAgICAgICAgICAgICAgICAg
AwEwAAAAAAAAAAAAAAAAAAAAAAAAAAAAAAAAAAAAAAACAAAAcHJvamVjdF9pZCAgICAgICAgICAgICAg
ICAgIAMCMAAAAAAAAAAAAAAAAAAgICAgICAgICAgICAgICAgAAAAAHByb2plY3RfbmFtZSAgICAgICAg
ICAgICAgICADABQAAAAAAAAAAAAAAAAAAAAAAAAASkAAAAAAAAAAAAIAAAByZWN2cl9nYWluICAgICAg
ICAgICAgICAgICAgAwEUAAAAAAAAAAAAAAAAAAAAAAAAgFlAAAAAAAAAAAACAAAAcmVjdnJfZ2Fpbl9s
aW1pdCAgICAgICAgICAgIAMCFAAAAAAAAAAAAAAAAAAAAAAAAGoIQQAAAAAAAAAAAgAAAHJlY3ZyX2dh
aW5fcG9pbnQgICAgICAgICAgICADABIAAAABBgAAAAAAAAAAAAAAAAAAAAAAAAAAAAAAAAIAAAByZWN2
cl9waGFzZSAgICAgICAgICAgICAgICAgAwIJAAAAAAAAAAAAAAAAAAAAAAAAgExAAAAAAAAAAAACAAAA
c2FtcGxlICAgICAgICAgICAgICAgICAgICAgIAMDCQAAAAAAAAAAAAAAAABMT0FERUQgICAgICAgICAg
AAAAAHNhbXBsZV9hY3Rpb24gICAgICAgICAgICAgICADEAoAAAAAAAAAAAAAAAAAU1RMLVJTMTcwLTEg
ICAgIAAAAABzYW1wbGVfaWQgICAgICAgICAgICAgICAgICAgAwQJAAAAAAAAAAAAAAAAAExPQUQgICAg
ICAgICAgICAAAAAAc2FtcGxlX3N0YXRlICAgICAgICAgICAgICAgIAMFCQAAAAAAAAAAAAAAAABMT0FE
RUQgICAgICAgICAgAAAAAHNhbXBsZV9zdGF0dXMgICAgICAgICAgICAgICADCA4AAAAAAAAAAAAAAAAA
AAAAAAAAEEAAAAAAAAAAAAIAAABzYXd0b290aF9yYW5nZSAgICAgICAgICAgICAgAwMwAAAAAAAAAAAA
AAAAAAAAAAAAADBAAAAAAAAAAAACAAAAc2NhbiAgICAgICAgICAgICAgICAgICAgICAgIAMRCgAAAAAA
AAAAAAAAAAAAAAAAAAAwQAAAAAAAAAAAAgAAAHNjYW5zX2xvb3AgICAgICAgICAgICAgICAgICADEgoA
AAAAAAAAAAAAAAAAAAAAAAAAMEAAAAAAAAAAAAIAAABzY2Fuc19sb29wX2luZGV4ICAgICAgICAgICAg
AwQwAAAAAAAAAAAAAAAAAE9OICAgICAgICAgICAgICAAAAAAc2hpbV9kZWxheV9zdGF0ZSAgICAgICAg
ICAgIAMGCQAAAAAAAAAAAAAAAABCRU5aRU5FLUQ2ICAgICAgAAAAAHNvbHZlbnQgICAgICAgICAgICAg
ICAgICAgICADAAgAAAAAAAAAAAAAAAAAU1BJTiBPRkYgICAgICAgIAAAAABzcGluX2FjdGlvbiAgICAg
ICAgICAgICAgICAgAwEIAAAAAQ0AAAAAAAAAAAAAAAAAAAAAAAAAAAAAAAACAAAAc3Bpbl9nZXQgICAg
ICAgICAgICAgICAgICAgIAMCCAAAAAENAAAAAAAAAAAAAAAAAAAuQAAAAAAAAAAAAgAAAHNwaW5fc2V0
ICAgICAgICAgICAgICAgICAgICADAwgAAAAAAAAAAAAAAAAAU1BJTiBPRkYgICAgICAgIAAAAABzcGlu
X3N0YXRlICAgICAgICAgICAgICAgICAgAwQIAAAAAAAAAAAAAAAAAFNQSU4gT0ZGICAgICAgICAAAAAA
c3Bpbl9zdGF0dXMgICAgICAgICAgICAgICAgIAMOEwAAAAEjAAAAAAAAAAAAAAAAAABOQAAAAAAAAAAA
AgAAAHN0b3BfcmlwcGxlICAgICAgICAgICAgICAgICADAAYAAAAAAAAAAAAAAAAAVEVNUCBPRkYgICAg
ICAgIAAAAAB0ZW1wX2FjdGlvbiAgICAgICAgICAgICAgICAgAwEGAAAAAQQAAAAAAAAAADQzMzMzMzNA
AAAAAAAAAAACAAAAdGVtcF9nZXQgICAgICAgICAgICAgICAgICAgIAMCBgAAAAEEAAAAAAAAAAAAAAAA
AAA5QAAAAAAAAAAAAgAAAHRlbXBfc2V0ICAgICAgICAgICAgICAgICAgICADAwYAAAAAAAAAAAAAAAAA
VEVNUCBPRkYgICAgICAgIAAAAAB0ZW1wX3N0YXRlICAgICAgICAgICAgICAgICAgAwQGAAAAAAAAAAAA
AAAAAFRFTVAgT0ZGICAgICAgICAAAAAAdGVtcF9zdGF0dXMgICAgICAgICAgICAgICAgIAMPEwAAAAAA
AAAAAAAAAACamZmZmZnpPwAAAAAAAAAAAgAAAHRyYW5zaXRpb25fcmF0aW8gICAgICAgICAgICADBTAA
AAAAAAAAAAAAAAAAAAAAAAAA8D8AAAAAAAAAAAIAAAB2ZWN0b3JfbW9uaXRvcmluZ19heGlzICAgICAg
AwYwAAAAAAAAAAAAAAAAADQwMCAgICAgICAgICAgICAAAAAAZmllbGRfbmFtZSAgICAgICAgICAgICAg
ICAgIAMTCgAAAAEfAAAAAAAAAAB7L75oj8ciQAAAAAAAAAAAAgAAAGZpZWxkX3N0cmVuZ3RoICAgICAg
ICAgICAgICADFAoAAAAAAAAAAAAAAAAASk5NLUVDWjQwMFMvTDEgIAAAAABpbnN0X21vZGVsX251bWJl
ciAgICAgICAgICAgAxUKAAAAAAAAAAAAAAAAAE5NMTY0ODAwMzk4MDM5OCAAAAAAaW5zdF9zZXJpYWxf
bnVtYmVyICAgICAgICAgIAMLCwAAAAAAAAAAAAAAAAAAAAAAAOalQAAAAAAAAAAAAgAAAHByb2JlX2lk
ICAgICAgICAgICAgICAgICAgICADBzAAAAABIwAAAAAAAAAAAAAAAAAAXkAAAAAAAAAAAAIAAABwcm9i
ZV90dW5lX2F0biAgICAgICAgICAgICAgAwgwAAAAAAAAAAAAAAAAAAAAAAAAABxAAAAAAAAAAAACAAAA
c2F3dG9vdGhfc2hpZnQgICAgICAgICAgICAgIAMJMAAAAAAAAAAAAAAAAAC4HoXrUbjyPwAAAAAAAAAA
AgAAAHNhd3Rvb3RoX3RyaW0gICAgICAgICAgICAgICADDg0AAAAAAAAAAAAAAAAAWjEgWjIgWjMgWjQg
ICAgIAAAAABzaGltX2dyb3VwcyAgICAgICAgICAgICAgICAgAw8NAAAAAAAAAAAAAAAAAFNISU1fWjAg
ICAgICAgICAAAAAAc2hpbV9uYW1lcyAgICAgICAgICAgICAgICAgIAMADAAAAAAAAAAAAAAAAABOT05F
ICAgICAgICAgICAgAAAAAHNoaW1fdHJhY2tfYXhpczEgICAgICAgICAgICADAQwAAAARDQAAAAAAAAAA
AAAAAAAAAAAAAAAAAAAAAAIAAABzaGltX3RyYWNrX2F4aXMxX3N0ZXAgICAgICAgAwIMAAAAAAAAAAAA
AAAAAE5PTkUgICAgICAgICAgICAAAAAAc2hpbV90cmFja19heGlzMiAgICAgICAgICAgIAMDDAAAABEN
AAAAAAAAAAAAAAAAAAAAAAAAAAAAAAAAAgAAAHNoaW1fdHJhY2tfYXhpczJfc3RlcCAgICAgICADBAwA
AAAAAAAAAAAAAAAATk9ORSAgICAgICAgICAgIAAAAABzaGltX3RyYWNrX2F4aXMzICAgICAgICAgICAg
AwUMAAAAEQ0AAAAAAAAAAAAAAAAAAAAAAAAAAAAAAAACAAAAc2hpbV90cmFja19heGlzM19zdGVwICAg
ICAgIAMGDAAAAAAAAAAAAAAAAABOT05FICAgICAgICAgICAgAAAAAHNoaW1fdHJhY2tfYXhpczQgICAg
ICAgICAgICADBwwAAAARDQAAAAAAAAAAAAAAAAAAAAAAAAAAAAAAAAIAAABzaGltX3RyYWNrX2F4aXM0
X3N0ZXAgICAgICAgAwgMAAAAARwAAAAAAAAAAAAAAAAAAAAAAAAAAAAAAAACAAAAc2hpbV90cmFja19t
b25pX21zZWNzICAgICAgIAMJDAAAAAAAAAAAAAAAAABPRkYgICAgICAgICAgICAgAAAAAHNoaW1fdHJh
Y2tfc2tpcF9hdXRvc2hpbSAgICADCgwAAAABHAAAAAAAAAAAAAAAAAAAAAAAAAAAAAAAAAIAAABzaGlt
X3RyYWNrX3dhaXRfbXNlY3MgICAgICAgAwsMAAAAAQ0AAAAAAAAAAAEAAAAAQFtAAAAAAAAAAAACAAAA
c2hpbV94ICAgICAgICAgICAgICAgICAgICAgIAMMDAAAAAENAAAAAAAAAACamZmZmZlaQAAAAAAAAAAA
AgAAAHNoaW1feDIgICAgICAgICAgICAgICAgICAgICADDQwAAAABDQAAAAAAAAAAAAAAAAAgXkAAAAAA
AAAAAAIAAABzaGltX3gyeiAgICAgICAgICAgICAgICAgICAgAw4MAAAAAQ0AAAAAAAAAAM3MzMzMzDpA
AAAAAAAAAAACAAAAc2hpbV94MyAgICAgICAgICAgICAgICAgICAgIAMPDAAAAAENAAAAAAAAAAA0MzMz
MyNoQAAAAAAAAAAAAgAAAHNoaW1feHogICAgICAgICAgICAgICAgICAgICADEAwAAAABDQAAAAAAAAAA
zczMzMxMOMAAAAAAAAAAAAIAAABzaGltX3h6MiAgICAgICAgICAgICAgICAgICAgAxEMAAAAAQ0AAAAA
AAAAAGdmZmZmZhTAAAAAAAAAAAACAAAAc2hpbV94ejMgICAgICAgICAgICAgICAgICAgIAMSDAAAAAEN
AAAAAAAAAAAAAAAAAABzwAAAAAAAAAAAAgAAAHNoaW1feSAgICAgICAgICAgICAgICAgICAgICADEwwA
AAABDQAAAAAAAAAAAAAAAABAU0AAAAAAAAAAAAIAAABzaGltX3kyICAgICAgICAgICAgICAgICAgICAg
AxQMAAAAAQ0AAAAAAAAAAJqZmZmZeV5AAAAAAAAAAAACAAAAc2hpbV95MnogICAgICAgICAgICAgICAg
ICAgIAMVDAAAAAENAAAAAAAAAABoZmZmZmY9wAAAAAAAAAAAAgAAAHNoaW1feTMgICAgICAgICAgICAg
ICAgICAgICADFgwAAAABDQAAAAAAAAAAZ2ZmZmbmNMAAAAAAAAAAAAIAAABzaGltX3l6ICAgICAgICAg
ICAgICAgICAgICAgAxcMAAAAAQ0AAAAAAAAAAJqZmZmZeW/AAAAAAAAAAAACAAAAc2hpbV95ejIgICAg
ICAgICAgICAgICAgICAgIAMYDAAAAAENAAAAAAAAAABnZmZmZmYCQAAAAAAAAAAAAgAAAHNoaW1feXoz
ICAgICAgICAgICAgICAgICAgICADGQwAAADxDQAAAAAAAAAAd76fGi+dMsAAAAAAAAAAAAIAAABzaGlt
X3owICAgICAgICAgICAgICAgICAgICAgAxoMAAAAAQ0AAAAAAAAAAI/C9Shc/3FAAAAAAAAAAAACAAAA
c2hpbV96MSAgICAgICAgICAgICAgICAgICAgIAMbDAAAAAENAAAAAAAAAACG61G4HkU+QAAAAAAAAAAA
AgAAAHNoaW1fejIgICAgICAgICAgICAgICAgICAgICADHAwAAAABDQAAAAAAAAAAmpmZmZm5Q8AAAAAA
AAAAAAIAAABzaGltX3ozICAgICAgICAgICAgICAgICAgICAgAx0MAAAAAQ0AAAAAAAAAANejcD0KFzvA
AAAAAAAAAAACAAAAc2hpbV96NCAgICAgICAgICAgICAgICAgICAgIAMeDAAAAAENAAAAAAAAAACF61G4
HoUWwAAAAAAAAAAAAgAAAHNoaW1fejUgICAgICAgICAgICAgICAgICAgICADHwwAAAABDQAAAAAAAAAA
UrgehetRGkAAAAAAAAAAAAIAAABzaGltX3o2ICAgICAgICAgICAgICAgICAgICAgAxYKAAAAAAAAAAAA
AAAAADYuMiBbV2luZG93cyAtIHgAAAAAdmVyc2lvbiAgICAgICAgICAgICAgICAgICAgIAMAFgAAAAAA
AAAAAAAAAABjOlxQcm9ncmFtIEZpbGVzAAAAAGV4cGVyaW1lbnRfcGF0aCAgICAgICAgICAgICADARYA
AAAAAAAAAAAAAAAAAAAAAAAAAAAAAAAAAAAAAAIAAABkZWNpbWF0aW9uX3JhdGUgICAgICAgICAgICAg
AwIWAAAAAAAAAAAAAAAAAHB1bHNlX3NlcnZpY2U6OmcAAAAAZ2V0XzkwICAgICAgICAgICAgICAgICAg
ICAgIAMDFgAAAAAAAAAAAAAAAABwdWxzZV9zZXJ2aWNlOjpnAAAAAGdldF9hdG4gICAgICAgICAgICAg
ICAgICAgICADBBYAAAAAAAAAAAAAAAAAcHVsc2Vfc2VydmljZTo6ZwAAAABnZXRfZnJlcSAgICAgICAg
ICAgICAgICAgICAgAwUWAAAAAAAAAAAAAAAAAHB1bHNlX3NlcnZpY2U6OmcAAAAAZ2V0X3NwaW4gICAg
ICAgICAgICAgICAgICAgIAMGFgAAAAAAAAAAAAAAAABwdWxzZV9zZXJ2aWNlOjpnAAAAAGdldF9nYW1t
YSAgICAgICAgICAgICAgICAgICADBxYAAAAAAAAAAAAAAAAAcHVsc2Vfc2VydmljZTo6ZwAAAABnZXRf
dmFsdWVfb2ZfZmllbGQgICAgICAgICAgAwgWAAAAAAAAAAAAAAAAAHByb2JlX3NlcnZpY2U6OmcAAAAA
Z2V0X3Byb2JlX3BhcmFtZXRlciAgICAgICAgIAMJFgAAAAAAAAAAAAAAAABwdWxzZV9zZXJ2aWNlOjpn
AAAAAGdldF9zX21wYXJhbSAgICAgICAgICAgICAgICADChYAAAAAAAAAAAAAAAAAcHVsc2Vfc2Vydmlj
ZTo6ZwAAAABnZXRfZF9tcGFyYW0gICAgICAgICAgICAgICAgAwsWAAAAAQ0AAAAAAAAAADJVMCqpE9Q/
AAAAAAAAAAACAAAAZGVmYXVsdF94X3Jlc29sdXRpb24gICAgICAgIAMMFgAAAAAAAAAAAAAAAAAAAAAA
AADwQAAAAAAAAAAAAgAAAHhfZGF0YV9wb2ludHMgICAgICAgICAgICAgICADDRYAAAAAAAAAAAAAAAAA
AAAAAAAA8EAAAAAAAAAAAAIAAAB4X3BvaW50c19kZWZhdWx0ICAgICAgICAgICAgAw4WAAAAARwAAAAA
AAAAAKpuR5tXUwBAAAAAAAAAAAACAAAAeF9hY3FfdGltZSAgICAgICAgICAgICAgICAgIAMPFgAAAAEa
AAAAAAAAAAAAAAAAAABpQAAAAAAAAAAAAgAAAHhfc3dlZXBfaW5wdXQgICAgICAgICAgICAgICADEBYA
AAAAAAAAAAAAAAAAAAAAADgCBEEAAAAAAAAAAAIAAAB4X3BvaW50c19pbnB1dCAgICAgICAgICAgICAg
AxEWAAAAAAAAAAAAAAAAACoqKiBQdWxzZSAqKiogICAAAAAAY29tbWVudF8xICAgICAgICAgICAgICAg
ICAgIAMSFgAAAAEGAAAAAAAAAAAAAAAAAIBGQAAAAAAAAAAAAgAAAHhfYW5nbGUgICAgICAgICAgICAg
ICAgICAgICADExYAAAAhHAAAAAAAAAAAexSuR+F6F0AAAAAAAAAAAAIAAAB4XzkwX3dpZHRoICAgICAg
ICAgICAgICAgICAgAxQWAAAAASMAAAAAAAAAAAAAAAAAABBAAAAAAAAAAAACAAAAeF9hdG4gICAgICAg
ICAgICAgICAgICAgICAgIAMVFgAAACEcAAAAAAAAAAB7FK5H4XoHQAAAAAAAAAAAAgAAAHhfcHVsc2Ug
ICAgICAgICAgICAgICAgICAgICADFhYAAAAAAAAAAAAAAAAAKioqIFB1bHNlIERlbGF5IAAAAABjb21t
ZW50XzcgICAgICAgICAgICAgICAgICAgAxcWAAAAARwAAAAAAAAAAAAAAAAAAPA/AAAAAAAAAAACAAAA
aW5pdGlhbF93YWl0ICAgICAgICAgICAgICAgIAMYFgAAAAEcAAAAAAAAAABFdDpWSushQAAAAAAAAAAA
AgAAAHJwdF9taW4gICAgICAgICAgICAgICAgICAgICADGRYAAAABHAAAAAAAAAAAAAAAAAAAFEAAAAAA
AAAAAAIAAABycHRfZGVmX3RlbXAgICAgICAgICAgICAgICAgAxoWAAAAARwAAAAAAAAAAFaRuGSorAdA
AAAAAAAAAAACAAAAcmRfZGVmX3RlbXAgICAgICAgICAgICAgICAgIAMbFgAAAAEcAAAAAAAAAAAAAAAA
AAAUQAAAAAAAAAAAAgAAAHJlbGF4YXRpb25fZGVsYXlfZGVmYXVsdCAgICADHBYAAAABHAAAAAAAAAAA
AAAAAAAAEEAAAAAAAAAAAAIAAAByZWxheGF0aW9uX2RlbGF5ICAgICAgICAgICAgAx0WAAAAARwAAAAA
AAAAAFW3o82rKRhAAAAAAAAAAAACAAAAcmVwZXRpdGlvbl90aW1lICAgICAgICAgICAgIAMeFgAAAAAA
AAAAAAAAAAAqKiogb2JzX2RhbnRlX3ByAAAAAGNvbW1lbnRfMjAxICAgICAgICAgICAgICAgICADHxYA
AAAAAAAAAAAAAAAARkFMU0UgICAgICAgICAgIAAAAABkYW50ZV9wcmVzYXQgICAgICAgICAgICAgICAg
AyAWAAAAAAAAAAAAAAAAACoqKiBpcnJfIHByZXNhdHUAAAAAY29tbWVudF8yMDIgICAgICAgICAgICAg
ICAgIAMhFgAAAAAAAAAAAAAAAABPZmYgICAgICAgICAgICAgAAAAAGlycl9tb2RlICAgICAgICAgICAg
ICAgICAgICADIhYAAAAAAAAAAAAAAAAAKioqIHRyaV8gcHJlc2F0dQAAAABjb21tZW50XzIwMyAgICAg
ICAgICAgICAgICAgAyMWAAAAAAAAAAAAAAAAAE9mZiAgICAgICAgICAgICAAAAAAdHJpX21vZGUgICAg
ICAgICAgICAgICAgICAgIAMkFgAAAAAAAAAAAAAAAAAqKiogcHJlc2F0X3RpbWUgAAAAAGNvbW1lbnRf
MTExICAgICAgICAgICAgICAgICADJRYAAAAAAAAAAAAAAAAARkFMU0UgICAgICAgICAgIAAAAABwcmVz
YXRfdGltZV9mbGFnICAgICAgICAgICAgAyYWAAAAARwAAAAAAAAAAAAAAAAAABBAAAAAAAAAAAACAAAA
cHJlc2F0X3RpbWUgICAgICAgICAgICAgICAgIAMnFgAAAAEcAAAAAAAAAAAAAAAAAAAAAAAAAAAAAAAA
AgAAAHJlbGF4YXRpb25fZGVsYXlfY2FsYyAgICAgICADKBYAAAAAAAAAAAAAAAAAAAAAAAAAeUAAAAAA
AAAAAAIAAABkYW50ZV9sb29wICAgICAgICAgICAgICAgICAgAykWAAAAIRwAAAAAAAAAAAAAAAAAAAAA
AAAAAAAAAAACAAAAZGVhZF90aW1lICAgICAgICAgICAgICAgICAgIAMqFgAAACEcAAAAAAAAAAAAAAAA
AAAAAAAAAAAAAAAAAgAAAGRlbGF5ICAgICAgICAgICAgICAgICAgICAgICADKxYAAAAAAAAAAAAAAAAA
AAAAAAAAAAAAAAAAAAAAAAIAAABwaGFzZSAgICAgICAgICAgICAgICAgICAgICAgAywWAAAAAAAAAAAA
AAAAAAAAAAAAAAAAAAAAAAAAAAACAAAAcGhhc2VfYWNxICAgICAgICAgICAgICAgICAgIBlLCwAAAAAA
AAAAAAAAAABIRjEgICAgICAgICAgICAgAAAAAFhfUFJPQkVfTUFQICAgICAgICAgICAgICAgICAZFBAA
AAAAAAAAAAAAAAAAU3F1YXJlICAgICAgICAgIAAAAABwdWxzZV9pbl9maWxlICAgICAgICAgICAgICAg
AwErAAAAAAAAAAAAAAAAADAgZGF5cyAwMDowMzozNyAAAAAAam9iLnRvdGFsX3RpbWUgICAgICAgICAg
ICAgIAMCKwAAAAAAAAAAAAAAAAAwIGRheXMgMDA6MDM6MzcgAAAAAHRvdGFsX3RpbWUgICAgICAgICAg
ICAgICAgICADAysAAAAAAAAAAAAAAAAAb2ZmICAgICAgICAgICAgIAAAAABqb2IuYWxsb3cgZW1haWwg
ICAgICAgICAgICAgAwQrAAAAAAAAAAAAAAAAAG9mZiAgICAgICAgICAgICAAAAAAYWxsb3cgZW1haWwg
ICAgICAgICAgICAgICAgIAMFKwAAAAAAAAAAAAAAAABMaWRkbGVfU1xkYXRhXG4xAAAAAGpvYi5mb2xk
ZXIgICAgICAgICAgICAgICAgICADBisAAAAAAAAAAAAAAAAATGlkZGxlX1NcZGF0YVxuMQAAAABmb2xk
ZXIgICAgICAgICAgICAgICAgICAgICAgAwcrAAAAAAAAAAAAAAAAAFNUTC1SUzE3MC0xICAgICAAAAAA
c2FtcGxlLnNhbXBsZSBpZCAgICAgICAgICAgIAMIKwAAAAAAAAAAAAAAAABTVEwtUlMxNzAtMSAgICAg
AAAAAHNhbXBsZSBpZCAgICAgICAgICAgICAgICAgICADCSsAAAAAAAAAAAAAAAAAVVRyZW5USVBTICsg
NEtDOAAAAABzYW1wbGUuY29tbWVudCAgICAgICAgICAgICAgAworAAAAAAAAAAAAAAAAAFVUcmVuVElQ
UyArIDRLQzgAAAAAY29tbWVudCAgICAgICAgICAgICAgICAgICAgIAMLKwAAAAAAAAAAAAAAAAAgOC1B
UFItMjAyNSAxMTowAAAAAHNhbXBsZS5sYXN0IHNoaW1tZWQgICAgICAgICADDCsAAAAAAAAAAAAAAAAA
IDgtQVBSLTIwMjUgMTE6MAAAAABsYXN0IHNoaW1tZWQgICAgICAgICAgICAgICAgAw0rAAAAAAAAAAAA
AAAAAHNpbmdsZSAgICAgICAgICAAAAAAc2FtcGxlLmxhc3Qgc2hpbW1lZCBpZGxlciBtbwMOKwAAAAAA
AAAAAAAAAABzaW5nbGUgICAgICAgICAgAAAAAGxhc3Qgc2hpbW1lZCBpZGxlciBtb2RlICAgICADDysA
AAAAAAAAAAAAAAAAU3lzdGVtICAgICAgICAgIAAAAABzYW1wbGUubG9hZCBzaGltcyAgICAgICAgICAg
AxArAAAAAAAAAAAAAAAAAFN5c3RlbSAgICAgICAgICAAAAAAbG9hZCBzaGltcyAgICAgICAgICAgICAg
ICAgIAMRKwAAACEcAAAAAAAAAAB7FK5H4XoXQAAAAAAAAAAAAgAAAHNhbXBsZS5wcm90b25fOTAgICAg
ICAgICAgICADEisAAAAhHAAAAAAAAAAAexSuR+F6F0AAAAAAAAAAAAIAAABwcm90b25fOTAgICAgICAg
ICAgICAgICAgICAgAxMrAAAAASMAAAAAAAAAAAAAAAAAABBAAAAAAAAAAAACAAAAc2FtcGxlLnByb3Rv
bl9hdG4gICAgICAgICAgIAMUKwAAAAEjAAAAAAAAAAAAAAAAAAAQQAAAAAAAAAAAAgAAAHByb3Rvbl9h
dG4gICAgICAgICAgICAgICAgICADFSsAAAAAAAAAAAAAAAAAU1RMLVJTMTcwLTFfUFJPVAAAAABleHAu
ZmlsZW5hbWUgICAgICAgICAgICAgICAgAxYrAAAAAAAAAAAAAAAAAFNUTC1SUzE3MC0xX1BST1QAAAAA
ZmlsZW5hbWUgICAgICAgICAgICAgICAgICAgIAMXKwAAAAAAAAAAAAAAAABTVEwtUlMxNzAtMV9QUk9U
AAAAAGV4cC5Qcm90b24uZmlsZW5hbWUgICAgICAgICADGCsAAAAAAAAAAAAAAAAAU1RMLVJTMTcwLTFf
UFJPVAAAAABQcm90b24uZmlsZW5hbWUgICAgICAgICAgICAgGQcFAAAAAAAAAAAAAAAAAEZBTFNFICAg
ICAgICAgICAAAAAARENfQkFMQU5DRUQgICAgICAgICAgICAgICAgIAMDLAAAAAAAAAAAAAAAAACJeFFD
mngEQAAAAAAAAAAAAgAAAHhfc2NhbGUgICAgICAgICAgICAgICAgICAgICADASwAAAAAAAAAAAAAAAAA
VFJVRSAgICAgICAgICAgIAAAAABub3JtYWxpemVkICAgICAgICAgICAgICAgICAgAwAsAAAAAAAAAAAA
AAAAAFRSVUUgICAgICAgICAgICAAAAAAZmZ0X2NsaXBwZWQgICAgICAgICAgICAgICAgIAMBKwAAAAEG
AAAAAAAAAABaKTOE62ltQAAAAAAAAAAAAgAAAG1hY2hpbmVwaGFzZV94X3AwICAgICAgICAgICADASsA
AAABBgAAAAAAAAAAJIIJ9qbXcUAAAAAAAAAAAAIAAABtYWNoaW5lcGhhc2VfeF9wMSAgICAgICAgICAg
AwErAAAAARgAAAAAAAAAAAAAAAAAAAAAAAAAAAAAAAABAAAAbWFjaGluZXBoYXNlX3hfcHAgICAgICAg
ICAgIAAAAAAAAAAAAAAAAAAAAAAAAAAAAAAAAAAAAAAAAAAAAAAAAAAAAAAAAAAAAAAAAAAAAAAAAAAA
AAAAAAAAAAAAAAAAAAAAAAAAAAAAAAAAAAAAAAAAAAAAAAAAAAAAAAAAAAAAAAAAAAAAAAAAAAAAAAAA
AAAAAAAAAAAAAAAAAAAAAAAAAAAAAAAAAAAAAAAAAAAAAAAAAAAAAAAAAAAAAAAAAAAAAAAAAAAAAAAA
AAAAAAAAAAAAAAAAAAAAAAAAAAAAAAAAAAAAAAAAAAAAAAAAAAAAAAAAAAAAAAAAAAAAAAAAAAAAAAAA
AAAAAAAAAAAAAAAAAAAAAAAAAAAAAAAAAAAAAAAAAAAAAAAAAAAAAAAAAAAAAAAAAAAAAAAAAAAAAAAA
AAAAAAAAAAAAAAAAAAAAAAAAAAAAAAAAAAAAAAAAAAAAAAAAAAAAAAAAAAAAAAAAAAAAAAAAAAAAAAAA
AAAAAAAAAAAAAAAAAAAAAAAAAAAAAAAAAAAAAAAAAAAAAAAAAAAAAAAAAAAAAAAAAAAAAAAAAAAAAAAA
AAAAAAAAAAAAAAAAAAAAAAAAAAAAAAAAAAAAAAAAAAAAAAAAAAAAAAAAAAAAAAAAAAAAAAAAAAAAAAAA
AAAAAA==
##XUNITS=	HZ
##YUNITS=	ARBITRARY UNITS
##FIRSTX=	40160.508519674396666
##LASTX=	-40160.317019264221017
##DELTAX=	-0.19150041017416205569
##XFACTOR=	1
##YFACTOR=	5.7726579603391019991e-07
##FIRSTY=	-0.00010524854587856680155
##MINY=	-0.00035308921360410749912
##MAXY=	0.077465102076530456543
##NPOINTS=	419430
##XYDATA=	(X++(Y..Y))
40161a82j8Q1j8j7L8L9m4m3nno1L9ppjjP3P3rqj6j5J6J6n8M1O3j01r1P5N1m7J%M4M3l1l1J9
40153a04J8mmmmK2K1o0o1J9K0l0l1M0L9j0j0ONj8j9Q8Q8k6k6l8l8NNJ8q1m7J19J31l1j38m0
40146a80O9l0m9N1K8K8J0Rk1k1m5m5J5J5k7k8mR6j0j0K5K5k5k4o5o5N1N1ooN0m9K3K3J1J0
40139a20O3l6q5J4O3O4Q2j7j37l9M1M2K5p3p9J9J5q4k9P0M9M8Kr8l9N9M7M8o6o6j3Q6L9o0
40133a65j0Q8K5p3m9M9P1k9K8K7j9j17o8L0JKN6N7j6j6LLLr6q9P5Q6j3q5J4P2P1o5o4nR4n
40125a29nl2O6J7q1l9l8NNN1N1O7l2j15M9J24l9n9o0M6M5K9K9q7q6K0K1mmM4M4K4p6r4NO4
40119a74O5q9J0N9l9klqqL8L8l8l8r6KR5R5M3M4p2p1M6M7l6l5k0k0j4j4j4Q5L6o3J4J3PPp3
40111a83p3M2M1ooJ04Oj03mJ6J6PPJ%j8j17qR1M3n5OPjjpR2p5p5J3J4K6K7K6K7K5K5k4k4j7
40104a35j7L2L2M0M1p5p5J9J9o3o3L8L8l8l9J5J12L1o8l7l8OOO2O2n3n3K9K9m7m7j5Q3L5o5
40097a99N9N9o3o2LLj0Q9R9%n4n4k4k4L7o2q7J2R4nlR7M0n8m1m2KJN5N5q3J6O0N9q3q3j8j9
40090b34K4K5O7l2K3K4mlk4j22l6O2JJO8O9j4j4n1n0L1L2nnonJ3J2J3J2J0J0J1J0K7K8n5n4
40082a41jjjjN8N8n7n8N1N0o7o8L9j0m4N4R2qk8k8n8n8nnL2Q1K7p2kjkkj09j0P7K8k2k1j0
40075b43M1N9l9m2N7P7k2o9k1RRo4o4M8J47%m8Qm1o6R8L9n9k2K8%%%jK2k8J7J15P6q6r3Nk1
40068a74k1J00Jj12N3R9o5n6nNOQQQQPPrn8o8L1L4o5k3P6P0k9K5K6K0K0q1q2n4M4R1R0j9j9
40060a03KKm7m7J9J9L8L7N3m6p3p3J1J0NNJ3q5K6K5k1P7R5o9n3M5k0k0O0O0n5n5j5j5L5L4
40053a26j2j1L7L8n1n2k6k7N4N5L4o5q9RN9m0p8K1J36L8p4K5N0m9m4N4J8J7J2J1J1J2l5l4
40047a22l4l4LLk1k2OON5N5j3j2l7l7JKK7K6kkk1k1k4P4R9Jk8k7J6J5o5o4N0N0j7j7m2m1O8
40039a46O9m7m6K3K3pqP5k4p7p8o6L3R2po8R7P2r3k7P1O1l7K3K4o4o5K8K9k1k1L9L8J4J4o1
40032a38o2J5J4N8m1l4l5PQJ4J3m7N2L9M0j2j09p1R4M3n5R3R2p4p4L4L5K2p6j01lP7P6%%L7
40026f9L6m5m6L3L3QQn4n5nnJ5J4L9L9M0M0o8o9r5ML0L1j5j4o4o3J00J01M2n8j7j7j00r9n
40019c50R4L8L8J0J0J0RN1N1l1l2L2L3n1n0J2J1l8l8ppP5P5k5k6n0m9M4M5nnk8k9k9k9K5K5
40012a91L7Q6J5j48n9L9m8m9J06J06p0p0P8P8mlllN5N5n6n7p6k7R0rq2J8O7l2m3N5K2k8J6
40005a35J7l6l6j4j4j4j5N0N0N9m0l8J2Rm0l3J6j8j7R9N1o6L3L7o2n6M3MLRJ0PQp5p5M1M2
39998a84qqM8M8kkn1n1L1L2PQPQm7m7L6L5j0j1qqk2K7N5m3OPm9m9Q7Q7k9k8j6j6O6O6nmQr1
39990a20l4O6J6q3o4L6K2K3k4k5K5K5l0k9N2N3o4o3qqrR0L5L4p4p5m8N1J8J7J7J8K7p1p1K7
39983b48J6J6k8k7l5l5J5J5Q0Q1m1m0N9m0l9N9R0R1M6j17r4Mo2o2O1O0n0M8N0m8J9J9j14j6
39976b67Q0q4n5J09O2l6N4N4l5l4J2J2J2J2j7j7j0j1k2P7P7k2l2l2L4L4M7j15j16M8l9l8K0
39970b38K1L0L0L0L0j6j6k2k2O4l4r0RR6kJ0J0J4J4r1QK0K0k3k3L3L3L4L3NMp1p2o3L6L5o3
39963b27NOL8L9Q5q0p8J53J07n6l2l2p1p1P7P7m6m6L6L7o9o8k0j9j5j5O7O7N4N3r4r4J4J5
39956b03J4J5kkjkl0k9lR6K3K3K9K9m2m1m2m2L6L7L6L6l6l7K5p3j5Q3K9p1j9j9k5k5N6N7%
39949a35JL5o4k1P8Q6j3l3l4pql2l2M0M0m2m2n1n1k4P4O4O5j2j2J6J7l8l9L7o2j3Q7l8l7R
39942a91q9j18M5J51N2LMK2K1M7M7rrQr1j09N5O1l7p7K2M7M7k9k9KKK7K6k7k7llK5K5n8rP2
39935a04k7m3PL1P9L5o4m4N4M9n0J3J4m2m3MLLLJ3J2ln2l8O1J01o3j29k9M7jqqj1j0P4P5p1
39928a62p0J4O4J6q4q0J9L3L3P8k0m1QK6K7L9n9J1O1nmL4o6o8L0j4o4N2J01j3j12j03O2R7
39921a60jj6L3pn6pM3J7l3K1J20L4j5Lm7o4L5L7o1p3K5J3J3j4j3j4j3NNNNj7j7L2L3o3o4M6
39914b30M6P9k0j3j4LLLLllmlj8j9L1L1J5J5J6J5m3m3L9L9k4k4N8N8p9q0L6L5nnOr1o5L5K2
39906a98K3k1k1p7K3L1L2L7L8m2m2l2l2n1J13J14n2L3L2k7k7j5j5L5L4%%poM1n8n7M0M0M0
39900g4l6l6J5J6J5J5m3m3L9L9m4m4M4M5j24k4J29L1r9%P6k2K8K9o0o0K5K6r0RR5o9p0R5K9
39893a38o9M5M6m8m7m8m8O4O3j9j9J4J3J4J3L4L4m8m8ppppK2K3l3O6NNJ0J1l7l8J2J2K5K6
39886a11K6K6j14j13L5L5qrM1M1j8j7j2j2%R8M8n0j6j6p8K1JJJ3J3r2OJ21K2k6k6l2l2J7J7
39879b00J1J1K7p2J0J09q3q2P2P1mmmnM0M0rj0o9p0M5M6N0N1JJk0k0k0k0ppJ0q9r7O8J39M1
39872d9p1p1L8L8l0l1k4k4j1Q8Q1Q1n3n4nnn5n5n6n5P5P5N8m0r2P3P3r2J7J16l2l2J4J4r7
39865a93KJ43M3q1q2L2o6k3P6M6n2RJ0l9l8M4M3nnJ9K0L1L1n1n1K0K0o3o2j1j1L3L2N5m4k0
39858a88Q0j0j0k2k2j4Q4N9l9L3L2n6n5K6K6l0l0O5l3q9RQ4j5j34L1P6k3OJ05K4p6j4j3j7
39852a50j7j7j7j0j0J5J4O3O2n3n2M0M0rrj7j8PPo6o6J6J7K8K9P8P8k5k5n0n0N1N0l2l2jk
39845a33jjl0l0l0l1M8M8jjK3K3kkj6j5L4L3j2j3j3j3ppL6L7m2j40PJ07mlLLk4k4k4k4J10
39837a31J10N0m8l5l5RQo1o1N4N4qpqqj7j7p2K6J3J3j8Q1P1k8j6j6J1J1p1p1J9J9o3o3M2M3
39830b20M3M2K1K1o1o1j7j7L2L2P7P6l8j38n6J08J09n6r6Lj3j4J2J2OJ04J5J6llo7o6J6J6
39823a65L1L1n0n1nok9l0O7O7Pr2PPm3m2m5N3J37L7k8k8P1k8j0rQRopJ8J8p5p4P3P3l7l7J00
39816h3Kn1n2kll6O3O8l0r4NK6K5L2L2m5m4j0R0Q9j0l7l7OOJ4J4m1m1J01Lj22M2K9o9mll3
39809b00l2M4M4N9m0J6J6l4l3J0RK6p4j21M4J00o4j7Q1L2L1L7L8k1k2O2O0n1m9n0n0qqqrN
39802a77MMNL7L7k3k2M3j22m0J25k1k2N1m8m4N5M9n1mmM0L9L7L6L6L7j06j08n1n2k9P1P0k9
39795a77k2k2N4N3ppJ35r2j38R2N3m5m9m9K7K7m3m3POJ07J08j2j11p9K0PQKKJKK8K7n4n5k2
39788b61k3O0N9j0j0L9L9m8m7J55N6r3r4J5J5J7J7J6J7nnnnk5k5k5k5P5P5qqm5m4l9l9j1Q8
39781a57L9o1L4L3k2k2J7J7l2l3J07J06n1j50j1j0K6K7Q0j8m5m5JKJJk3k3K6K6J0J1J0J1j
39774a19kjjm2m1l5l5PJ06N7m2K3K3l3l2Q5Q5k8k9k1k1k1k1LLLLj2j3j2j2L4L5j5j5j3j3j2
39767a74j3J4J5o8o8O3O2RQK5n7qP5j5j5M0L9l2l1l2l2P2P2p6p6L9L9j0j0L1L0L0L0K0J9r4
39760g9r5n9n9K3K3L9L9j1j1k4k4N3N3L4m9l0K0p3p2J7J6K2P2Qp5O2O1r2r1O9O9K0J9KJJJ
39753a20QQPQq2q1l0k9K2P1R3J1l6J2L2n1j2P1j3r6o0j0L9L9J3J3J2J3l4l5Q1Q0l8l9l3l4
39746b00k5N7N7k5p7p7j3P0P8P9m1j23p5Q9R7kk0k1k7k7J9J8j5L4Rq9rM0N5N4n7n7N1N1JJ
39739a20j5j5j5j5onRN9K1p8q1J8N5m4j0L9K2K2K2K2J4l6o7L3M3nM3R3kr9l6l5n1M7L5L5K5
39732g8p4p4K4j4j3J03No4L6M8kj2o1m6N3J3l6l1J9J3J4J6J6MMMLjkpqN6m3r8JR4mq7J2O5
39724a52l4l5O5j9j18O5J13MMOPp4p4M1M1MMm5m6J0J0J0J0J6J6J6J6o2o2j3J52J22K2n8n9
39718i7%%p6p6n7M1O9O8m7m7L6L5m7m7R6R5j0j09k6P3QRl4l5O5O6j8j7m7m7LKj8j9j8j8L3
39711b11L3k9P0N2m8k8k9l3O6l4l3nR3O2O2%Jk4k4n9n8K4K4k7k7Q2Q2jj00m5m4J9J8nonnL9
39703a53L9Lr6m0m0K1K1K1K1O1O0k2k2n6n6K1K0k7j25q7P8J31L2M9M9m8m8JJm0m1RJ08Q8p7
39697a44q2J6%JPOK8K7K7K8JJq1q1N8N8n4n5M6R6j9j18j9P8L0o9j1Q7L6o4nM5J0J1j5j5j8
39690a53j7ln1l4O6O1J1l4J4J4l6l2J7L1L1J9l1l7O2N3j12l7O2q5l5J22P1j2j2n5n4O1O2p3
39683a46p3M3M3l7l7J3J3J1J0l8l9P4P5p4p3J3J4l5l6mmnmN3N2LLm3m4OOj1j1J3J3K9K9jk
39676b01R4no0L8J2q6lM6J0J0O3O2o1o2j2j3j1j1j1j1M8M8%jJ2J1j2j3qqo4L5l0l0K9J28N4
39669a3m4l2l3K2K1q8q8OJ04%%j9j9L0L1m9m9n5M4J7J8K3K3J6J5J6J6QRQQo7o8K1K1m8N1P6
39661f8k3l4l5l4l4j1Q8N7N7j4j5n8n8l5O4m1m1R6R6q9J0J59o9j76j0m0l9J48M9m2N7Kr8L
39655a78Lk8k8L4L4m8m8l5l6M8M7j5j4L5L5j5j4O7O8q9q9K7K6J9J9l1l1KLK7K8J0J0J1J0M1
39648i5M1p1K9P5k4j01jl4l5K2K1j01j01J13J14j4j3O9O9j8j8j8j7k1k0l9l9p5K3Q2Q3NNN
39641i9Nm6m7LLK4K3l2l2M9n1ONL6L5J1J1J9K0l1l0j4j4L5L5l3l2N0N0mmM6M4q8q9%jl7O3
39634a11L7o1l2l1j2j3J5J5O4O5p7p7O5O5P2k6n3n3J0J0k2k1L4o5k2P7L3o7nmO2O2k0k0j2
39627a18j2L8L7p5p6PPJ6J6O6O6p1p1M1n8l1O9L8o1J6J6J0J0POj8j8j11j11L7L7k0k0N7N6
39620b18P2k6q3J7O7l1LN2k4k4O1O2n8n9N7N7k3k3k3k3KKKKm5m4L8L8OOOOK3K4n9n9N1N2l1
39613a47l1N0M9l6l6j6o5j7Q1N4m5m4N4O9l0l0O9K4p5o8L0j6j5K4k5p8K0M2pk2K7P9P9m4m3
39606a39L8L9K5K5r0r1N6N6OPk6k6K3K3k6k6K4K3ONrn9m7N2poL0K9j9j9L6L6L6L5j13j14K
39599b05JMLN3N3k7k7k7k7J%m8m9L1L1j9j9J3J2P4k5n3M5M6n4j2Q7k5k4M5M6r8%J14J4o1L7
39592i0l0l1N7N8l1l1k5k5l5O4QQm3m3j7Q3L4L4m2m2j9k0j9j9J2J2J8J9n1M8R6o9o3J02N3
39585c9j12p5Q9M2n6m1m1l0O8O8r6n4M6MMN3N3M2n7o3L6oj04m2m3L8L8j2j1M9M9n6M2O1O2
39579i4j5j5rrL5L4N4m4n1M8Kr5J5J5p4p5M1M1L0K9k6k6J00%j25k6J47j9r0Qj2j2J38L9p8
39572a19K1O4l5j08j08L5L4K5K4J9J9L9n9mmq1q1O6O7MNp8p9O8O8j4j4RRJ0Rm1m1RRK0K1K1
39565a91K1M0L9m3m3KJN1N1m3m2R5lrqj5j5RRp3p3N8N7j8j8o0M0O4l5p6p6%R8O0j05K0J20
39558a11k9k9K6K7L2L2n0n0N2N3l0k9M7M8l5l4K7K7q9J1L4j31j6J48K8p2J9J9k9k9nnPQk4
39551a52P5k2k1L4L4m3m4j8j8%JPPqR1N6j09j08N5N8m1J9J9M3n5LLk8k8L6L7J2J1q7q8O1O0
39544a48p4p4M8M8k6P2lj02j1Q9K0K0J0r0m0N9M4M5k6k5l2O8O7l1m7m6l7O3P6q8r4NLLQ6Q6
39537h2L3o6o7L3K3K4n3n3K8K8n5n5Q5Q4L5L5k1k1k0k1k7k8K1K2rqM1M0j5j5m0m0k1k2k1k1
39530b49O5O6k3k3J3q6lR5O1O1m8m8J7J6M1M1m5m5MNk5k6j9j9o9K9K3K4P4P5m1m1jkNNm7N2
39523h8N3m7o8o8QQK9K9R1qj35l6N1N0PPm2m2M4M4l9l8j4j5L5L5M0M0j3j12k3P6J5J4m2m2
39516a96M0M0J7J8l2l2K0K0l0l0l3l3J7J6LLLLK3K3k7k7Q6Q7k9k9nmnmKLj8j17n7M3L0L0Q7
39508i4Q8q8q7o9L0J22m3q3J5K5K6R6kk3k3o8L1Q0j9n9n8J7J8k8k8K2K2k9k8N4N4o5o6J7J7
39502b26P5P5p3p3KKKKl3l2P6P7Q2j7p3K6P1k9j03n4n3M6J41k3q0J8L5L5l9l9J0J0l0l1J9
39495b04J9J5J4J5J5J3J3J4J3n2n1J%j8L1O2l6o2j2L7L6OOOOjkjjONONk8k8k9k8M2M3m0m0
39487b04L4L4j5j5j6j5j6j5jkM9M8J6J5J6J5J9J9o4o3m5m5QJ08O9l0j05pL3L4L7L7J2l7p1
39480a63K7M0n8k5K5J5J4J8J7l3l3J6J6QRm0m1O5O5n0n0J1J2J2J1J5J5J6J5qpn7n7NOm8J16
39473a01N9j06j5Q3j2j11QJ06K0l0L5j4k7K3rql7l7l7l7M0M0rj0M1M1qqn8n9N7N7l1l2o5j6
39467b67J26K8o1J03j6j14P3K2r3P2P5r0l2O6J%m4m4M1M1rM1lj02r6O8P9L0KJkkRRm0m0K7
39459a41K8j6j6k2P6Q0k0r3m4k2k3L3J31N9j04j00kP4k5m7LLm7qR1M5n4o2L7L6o2J6J15K8
39453e3k1nn4j37l9N8Ql3l4RJ07P3r2j00O4J00%L9L9j7j6j6j5rj0q4J5M2M1lmmmN3N3k9k9
39446a07q2q2k2P7P9Q0q9q9j1Q7L9o1l1l1NOL7o2o2L6M0M0N2N2m7N2N2m7k5k5l1l1j4j4L6
39439a93L5j6j6j5j6P2P3m3m2k1k0k0k0J8J7l1l2K0K0l0k9K9K9K9K9M5M5nnp2p1J6J7k3P5
39432a51L2o6n6M2N7N7J8q0j30l0Q6Q6O6l3m7m8mmnno1L8K3K3M6n3q5P9J29l6r8%j6j6L9L8
39426a65k3P5M3n5m4m3j7j8L2L2L8L9J8q0q1J8O7J7J9J9J5J6llq5q5M3M4J0N9K8p1l2J32O
39419c5j59l4J6j9j9K8K7J27K8r4NQ0k0j02lQ1j8l6J3j1o0rR0L7o2n8M0Om3rrN8N9k4k3LL
39412a46O5l4j25k6O2J2l2O7O3l5K5K6o4o3M5M5qqL1j9r9jP2K2OPrqr2m3J29L1n2M7N1KK0
39405c6k9j23k5K6k3K3K2J9J9m1m1M1R0J4q5p6p6R8R8n0n0J2J3PPL2o6j1j1kkMNk4P5P5k3
39398a14n1n0l5O3Q1j7nmJ3J3J4J3o5o6P6P6k3j23n0J14O1l8K8K8j6j6L9n9m4m4%j%%j%O1
39390a42O2O7l1l8l8m5m4O2O2n2n3K7K7K6K7j8j9q0J9R6kn5n6K8K8q1q1k2P8J04J04k5k4L7
39384e2o1j01kj4j4N3N4MNj7j7j7j7QRRQj7j7j8j7P1P1K2K2p0p0M0L9L7o1j05O0N1m8J9J8
39377a35q5q5R7R6q7q8nnOPOOP8P8l7l8MMMMN1N2KKn5n5O0N9NMMMl1l2J8J7n2n2L0L0l2l1
39369a77J8J7J7J7l3l3k5k5k0j9RJ08J02o3k9P0lkL8o2j04O0Kr6mR5j3j4n6n7Q7Q7NOK3K4
39362e0n9n9l2l2N0N1j7j7L2L2k5k5K4K4l0l0N2N3poq9q9J4J3J3J3L9L9j0j0k5k4K4K5j5j5
39355a68j6j5m0m1RRJ5J4J5J5M0M1j0rj3j3j4j3j1j0P1P2KJKKn7n7K5K5LMm0l9j5Q4L4o4m9
39348b11m9jR7J5q3p7K1L2L1L8L8J8J8o4o4K8K9q3J6O4l4K7K7j0j0L4L3Or3r3ON0N0k6k6p
39341b53pM2M2j1j1P1P1o4o3m3N5O3l5l6O3L6o3m4m4p1K7J09J0o4o5m4N5L1L1j2j2J0J0P2
39334a44k6m6N4M1M1%Jn6M4l7l6J8J9PQPPj3j3o9L0p1p0N1N1J8J8J8J8j3j4L6L6m6m5MML9
39327a29L9m4m3NMNMllk8k8M5M5l8l8L7L6L6L6%%J10J2j32l5m7m7M8M8l5l5k6k5j0Q9Pj57
39320b97JR9j%M8M9M1n7n1n1L2L1L2L2n6n5poK9L0j4j4J2J12P5q7j09N6N7m1ONK4K4M8M7r9
39313e5j01k8k7m5N5J40k4p4R1oj04P6k2j59OP7k1O8O8q7q6J7J8j9P9O8l0PPL4L4RJ0p5p5
39306a74m8N0J7J6k0k0o3L6Q5j4j7j6o0L8J03Lm6N3M4n4p5p5M7M6n8M0L7L8ooJ6J7o5o6P2
39299a25P2K3K2j9k0j3j4r8%Q3j7m7m7K9K9M4M4L7L7k9j29k0P8K3p6p0K8M7M7MMj0rj0j0k7
39292a39k7K3K2%%K5K4l9m0J0J0j8j8L2L1k8k9N8m1r1QK8K8K1K1j0j0Kr6j4Q5K6K7PQOOPO
39285g9L1L1p8p9m0N8k3k2J0RJ0J0j2j2r9JJ19K0l3l3N3N2l0l0n1n1L1L2L1L2PPj4j4j4j4
39278a84j2j3P3P3q3l4Q2j7r8JN4N4j1j2L8L7k6k5K3K4m5m4L8L8n1n2kklmllM8M8o8o7N9N9
39271a10n3n3KN2L6o2J0J09rj08k8K1L6L7n5n4K8K8MLMLl7l8M4M5MMMMj0rM0M0q2q2O7O6q
39263a07rrqk2k2O0O0j0j1j26j26O6O6J6J7J7J6N1Jq8J2N7m1P6P6p8p8K3K3K2K3k7k6k7k7
39257a60L4L3j5j6J2J2J2J2mlmlm5m4L8L7n1n2k4P4J1J1P3k6m6m6llO4O4j8j8n5n6noM0L9
39249a37j0j0K5K5k4k5J3J2l7l6l1l0N2N2%j%jjjn1n0K8K9k1k1Q0Q0klJ0J0l9m0j1j1j8Q1
39242a14l4l4k1k2m0N9lkJ20K2l7l8jjm4m4rQ9M0n8l6l6PPN3N3N4N3r2r2m3N6J26l7j20M4
39235a75R9%J7J6q4q4l1O8O6l2j09j0LLQRK3K4K3K3k5k5k6k5Q5Q5r5r6k2k2K8K7M7M7M6M7
39228f7rqrrL3L3n2n2J2l7p0K8Q0j9ool6l6J4J3J2J2l8l7Q8Q7o0o0n5n5O5J63N2m7J8J8o0
39221a00j0K0p9j5L5m9m9k1k1O1O1NMNML0L0q6q5J7J8J7J7o3o3Q4Q5J7J7l3l2oo%%lR6j4o4
39214a76L2L1l7O1J03n9k3P5pj05J0N9m6m7m3m3O6O5j9k0L9j2j24k6P4K4q5l5lkM9N0l6l7
39207b47J2J3L0L0L0L0l4l5J4O4K2p6q0J9L0p0o6L3O3J4kjKKKKMLm6m7K4K3k6k6M7M6J2O1
39200a24j9j18lR6L5j6J9J9j0j0N2m7o6L2k9k9P9P9l6l6o0o0K3K2L8L7J3q5m3PK1K2k0k1O3
39193a75J3j16j8J00N0L1L1n5oO2l6oM3%%LLL2L2n0n0n0n0%jjjkjJ0J0K5P5O5l3n2kk5k4r
39186a78j08j3Q6L0o9ppL6L6L0K9J5l5p0K9L2o6p0K9P7P6P4k5q0J9M8n0r9n0M6M6%jjkjkN6
39178a40N5OPk3k3K7K7k9l0k9l0n5n5K7K7K9K8k1k2M3M3ppk5k5K5K4JJJ%p0o9M5M5onk4k4
39171b58nR4R4nn9n9J7J6OOL1L0L3L2n0m9k9k8KKj0Q8M9j15q5J4lM6N2m7m9M9K1p8MJ03Mr5
39164b31qM1qM2N1m8K5P4p3j23pR2RQM1M0J6J5p8p8L7L6k3k4O1O2l0K0K9p0j09j1RN8N2m8
39157a51m7N1O2J2K5k5klj2j2N9l9j25k6O6J7o5j6Q7j3k8K1m4NJ24K5q0J9oj05n0M9L7L6l6
39150a90l6M6M7o4o4Q5Q4rrrrl4l5j4Q5O3l5k4k3k2k3p2p2J18J17l1l1k9l0K0K0k2k2R7R6
39143c1m5LJ3q6m4N4L9L9j1o0r4MR9jj20M5N9l9l5O4J25K6r2r2K3K4K0K1n2j00n0M9N8Qpq
39136a94J2J2k2K7O6l2QRr4OO1l8J2J11pj06m9%l9RR0M0qqk9K0M8n1j8j7KJ02kjP1k8j59N
39129a91Q8p7q6J3lmN1N2KKM3M3l9m0M5M5p0p0NMNNM7M7K7p2k6P3NNL4o5rj0m0m0RRk7k8K1
39121b17K2N0N1JJL4L3j5j6r6r6j3j4N8N8k4k4j3j3j3j3j6j6MJ03O7l1k0j9j8j9L1L1N5N6
39115e1Kr7k7P1m0m0NOn0M8QRJ4J4m5m5k5P4J07Qm0m0p6K2k7k8k2P6P6k2k6k5l2l2O5O6J5
39107a04J6l9m0M2M3k4k4l0l0O0l9j29L6J11O2j5o3K6J24k7j25jkpqk4k3K5K5J0RM4or3PQ5
39101a28j3j8j8K5K5l8l8J2J2J2J3n0N0R2oq2J7j6j6j0j0L6L7m6m6j8j8O5O4j05j04J09J10
39094a01o2o1j2j2M8M9l4l4M5M6J1O0Rr1q7J1K7K8j9j9kn1q0K0J7J7K3K3J1J1J1J1NNNNj8
39087a85j7K8K9Pm2OJ05N2m6o2j3rrkll7J3M6n2n1M8O3J4j1j1o3o3Q3Q3J%j6j7QQJ5J6j0r
39080a03lkK2K2l9l9M3M4k9k9k9k8QRL3L3J6J5l4l4K0K0k9l0K8K8n4n5L2L2QPj0j0M0L9m4
39073a02m5k0j9O6O6m9m9l1l1J8J8J0Rm0l9N3N3K8K8J9J8o4o3k3k3K7K7n0m9L3L3OPN5N6m
39066g1mq6q7P7P7nnl6l6M6M6J4J5o8o8p3p2P5P6NNj9j9K6K6k3k3L7L6l9m0NJ03J45j8j83
39059a61q6O3O2KKJKm3m4m3m3L5L5J1J1KLN1N2j1j2MN4Jr8m9N1M3pj8j9p5k6O1l7m5J20J7
39052a34l1J10J2j13j4L5o4l0J9L2L2m7m7O4O4n1n1llllooP7P6m9m8L3L4j6j5k5K5P4k6p5
39045a73K4k0p1J6O4J7l3M8M8n4n5mnJ2J3l7l7O8O7m7m7k6k6K4K4RRN9N8k3k2K6K7p8p9J00
39038a24J00p5j24j0Q9O5l3l4O5Rq9j24M1P5K7O1O1l5q4o3L6L6L6qpk5k5N7N7j7j7k9O9L7
39031bo3m9n0j2j2j2j2N7N6Kr5p7K2R9jp9q0K9K9J2J2O1O1kkjkj9k0j9j9J9K0J9J9l7l7J2
39024a73J2lllkP5P5ppl9m0r4LK2K1k2k2L3L3j7j7l9m0M3M3L9L9p6p6K0J9O3O3N4m5m4N4O
39017e2Nl7l8k8k8K1K1K8K7k2k2QRm1m0L9M0j0j0p1p1j2Q8RRJ5J6KKQQj02nJ44M6o0o1J6J6
39009a33nonoL0L1n5n5K9k0r7KO1O1Q0j9j21k2O6J6m6N4O9J9K5k4j08j0M5mkM8l2q2LJ01P2
39002d0k7K0l0j13j4O8l1k0K9n4n4J4J4KJ00K5p3K2k7q0K0O8l0j0L9NONNO7l2o1L7L1o8nn
38995a97p3K5J30L0n2M7P3k5j06n7N0N0MMk9k9k9k9MMNMP5P5m3m3J4l6o7L2P8K7k0k0onon
38988a46kln1n2Q0P9l5l6J7J7l3l2L6L5L6L6q0q0L4L5L5L5j4j5qqqrJ%J%j1j2j2j2lmllL7
38980a58L6j2j3j0j0j0j0K1K1K7p2K4K4J1J2Kr6P8J76l7j36QPkjqqP7k1m2m2j37l9Q3j6l6
38973c09O4M4M5M2n6r9O5O6l4L3L3p5p5PQL0L0NOL2L2n0n1J1J0j5j5QPQPO9O8m7m6mlN1m6
38966a44m5m4L1L2onono5o4Q4Q4n9n9N0N0L3o7OJ04N1j13r5ML1L2j8j8Q4j5p0K8N7m2nnk1
38958b10k1k1k1K4K4K3K4mnM6M5m1m1m1m0Q5Q6L6L7J1J0l7j36r3P2Q5j5l4O5LLn8n8N8N7n9
38952a41n9N5N6J3J2l7l8j6j7r7KO5O5j2j1J3J3J3J4RJ0l3l3o9L0Q5j3m8N1l5l6L0K9j9k0
38945a69k4k5K5K5J7J7l2l2RQL3L3qrM1M1o9o8J3J4J1J2NOO6l3K3K3k3k3k3k3K2K2K2K2l6
38938h7l6l6l6J8J7J8J8k6k6j9k0l1O8O8l1l8l7MN4O6l3q3q3J8J16k1k1mlM5M6j1j1j2j1Q
38931a52PPQqqM1M2J5J5o8o7mmmmk9k8k9k8R4R4k1k0j3j3opn1M7J30L1p1p1n7M2J03Mq1l1
38923a95L6j4j7L3M9m9j9L1k9k9k6k6K7K6O9O9K2p6m9%rj0ooj0rlmnR3M7n2l5J4j4j4k4P5
38916a39P7k1q3l5M7M7n0n1L2L2k1k2q0J9N3ML8L7n7n8N7N7K2K1r7r7M3pRJ08L6o3o2L6R4
38909g4mq6J2M3n6l3l4o9R5J01o3m3N5o0o0J21J21n4n4l7O2O8l1o9K9l3l3k9l0J4J4J01Kr0
38903b04r0N3N4n8M2P1k8k1P7m9n0J01Lj17j9N8m1l3l3l3l3oR2J42M3k6k5L0o9p3K6J3J4J7
38896a72J7J7J7m7m8KJl6l5J08Rm4N5M2M3l1l0p9q0L1L0L1L0k4k5J23J23n5n5n6n5l7l6P9
38890a87P9o2o2M9m9KJ01J9q0p7K2J04Nl4O4N8m0m4m4n0n0L2L1L1L2L5L5pqj19k1OON2N2K7
38883i2K7n2n2K9L0j2j3j3j3N0N0lj03k6P3O6l2m0l9L6L7k0k0K9K9JKm9m8RQrj0m2N6O3l6
38876a29n3M6J0Rl6l5M0M1Pr2r2QN6N6k1k0J9J8l1l1J1J1k6P2N7m1k9k8m0m0J0J0O3O3j9j9
38869a75O5O4n0n1n8n8l1O7llQ4j5m7m7llO4O4j9j8L3L3j6j6lkM7M7m3m3j8j9mlmmL4L3m3
38862a64m3o8L0N4m4k4k4K5K6l8O1J44M4o4o5k1k1qpM1M2l7l7j2j2RJ0l9m0P8P9mml5l5M2
38855a61M2j0j09k6P2J0J0L3o7r3P1N9m0j1Q8L2o6J7J6M2n7m4m5L2L2JKJKL9L9j0j1k3k4N9
38848i8N9n3n2l1O7O0l9q2J7KKQQl4l4M8M8q6q5k6P3M8M8n5n4o0M0O6O7OPPPk5k5k4k5O0N9
38840h1n5M3Q1q3j26L8J9K0J3q5J2J77K3j42K5K4l4l5l6l6J3J3pqJ7J7K3K2Lr7j8Q1P4k4P
38834a22QJJJ3J4J3J3l2l1l2l2k3k2K7K6L4L4L4L4j7j6j7j6l1l2l1l2J4J4O3O3j1j1L2L2l6
38827g4j34n3M7j0rM7M6j1j1L8L8p1p1J2J1j9j9L0L0l6l5J4J4J3J3J3J3klM7M7r9r8Q3Q2o2
38820a79o3J9K0jjM2M2M0n8n2n2N0M9k7k7o1L7O9l1l1O8OONNNNm6m6O3O3j4j12q8J1K3K3P9
38813a59P8NNJ5q4m4Pj3L7O8l0q6l6J19O9m9m8p8p8L6L7LLl1J9Q5j3j3Q6K3k6PQk4k4j8j8
38805a62m2N7O3l5j32l3N3N4K0K0K0K0rj0l4l4O9O9j7j16n3M5J2l8ppM0L9n5n6L3L4%R9J6
38799g7q2n2n2l8O1O5l5l4O4Q4j5l6l5L6L5j4j3l5l6J5J4qppqJ6J5o8j8O6l2n7M2N2Mj2j2
38792b14M8M8l4l4P9P9o8o9N8N8k4j23o9R5R6o9r0QJ9k9M3M3M0M0kkm5m6p4K5N1N2pqjjl2
38785a59O7K3p5n4M5j7j7OPOOJJPPm0N9j8j16LJ02L4L4M2n6n0n0O0N9j6j6k1P8K8p0l1l2l7
38777b00l7LMMMj6j6j6j6k2k2J19J20J3q5m2N7P1k9j6j6L2L1j8j8K2K2o0o0l7l8J2J2O5O5
38771a08j7j7QQm2m2n2n3R5R6L6L7j3j2l5l5k9k9k0P9k5k6j9j8L7L8k9P0J51N4j13j14j27
38764b66k8PQO2O3l1l1nR5M2M2k9k8p3K5K5p3JKo0L8J3J2J9J9m5m5L7L8K8K8J1q7q8P6J16
38757h2J6l7l7m4m3J3J3l6l6P9P9N8m0n4M5j1j09j0j1j6j7N9N9RRk0k0N6N6N3m6n2M7rj08
38751a87M2M2o4L5P8q6n9M1k5k6M9M9j%k7k7K3K3p2p2J1J0LLN3N2MMMMK8K7m8m9o1L8L8o1
38743b04j1j0K6K7J7q1%J00onN0N0q5q4O3O3j9j9j9j9K7K7M0n9q4J6llM9m9n0N0j5j4M1M1
38737a52j0j0j0j1j1j1P0P1m1m1J4J4r7JO0O1o7o7J5J5N0N0l8l9Q1j8m4m5l7l6m9N0N5m3m4
38730c14N5O5l4J2J10Qj56m1J24K0p8L6L7n2n1lkM3M3m0l9L8L8R3nn4n4K3K2m2m1m1m2J03
38723b19J02K1K0k0j9j4j4n1M8R1p3k7P3q2q2J00Jq1J7K0J9P9q5j12N2L2L2N5N4o7o7Q9j0
38717a18o6L3J1q8l3O6K4K3k5k6Q2j6k3P6lj02m6N3NOJ1J2L6L6j3j3j3j4L7L6k8k7L8o0m7
38710a76J17L6j30j22k3R1R2o5o5J8J7M3M2j06j05l6l6K0K0lR6M6n2K8K8K2K2OOPOPOOPj3
38703a43j3j3j3p2p3K0J19L0L0j2j3OPm3m3J3J4J3J3llJ02Ll6l5m8m7P7k0L4L5n4n3K9K9j8
38696a81j9O4O4l8l8l8l8j6j6L4L4J8J8P3k5k0k1k6k6L4L4L4L5j4j5M8n1r3Pj3j2J03Nq8P7
38690a06N1m8%jq6J3OOP0P1m5m5m7m8k1P9K6K7J11n3r9O6J8q0N5N6l3l3l2l1N1N1k7k6kkJ0
38683i8J0m5m6j3j11l0P0J1J1R8jl7l6PPM1M2M1M1o9o8M6M6k2k1LLJ6J7qqj1j2L8L9o5o5Q3
38675i6Q3k4k4p3p3J00R9m8m8K2K3k7k7NMJ1J0q8J0NMnnN1m8l0l1M6M5l2l3M9N0J7J8K4p5
38668a11j3j3q1J8J45M7p9p9N3m6n2M6J1q8N9N9r1m0J08Rj0Q9k3k2QRl7l8j4L5J7q1o3j3L6
38662b45L5J4J4O3O3n7n8N8N8n1n2Qm2k4P5M7n2qro4o4L3L2L2L3O0O0n5n5j1j2L8L8m6m7l0
38655b21O9J74J1r6JLm6n6n6m2N7N3Nk9k8N4N4l0J9Lr5J1J09kkM5M4mmr9r9J5J6%%k5k5j7
38647b33j8QP%JJJM0M0m2OJ15J7qpj06j06P5P6k8k8j3L7O5l4q7J2Q6j4l4l4j4j5P4P4o5L4
38640a17P7q7r8JJ7J8K8K8K7K8p4p4P4P4k3k3p2p2K0K0P0P0K4K5k5k5p8p7NNMNn8M2P0k8k9
38633b28P1P4k4j2j1j5j5k7P2P6k3j0j0p0p1M4M5NOONj1j0j1j1K5K5k4k5l0l1N2N2j5j6rq
38626a59k6P3J8J8J6J7l3l3pqJ0r0j13N1J34l1m5N3L7L7m8m7O3l6n9M0k2k2J00J01q1q0nn
38620a82KKk6P2L7j27l8J26P8k0j7j8p3p3k7k6l3O6j1j1M5M5KJN2N1j0rM1j25j05pM2M2N0
38613a84M9O6r9p0K9J2J3K3K2n9o0NNn6M2R7kNNM4n4KJL7L7L6L7p9p8O3O4j7j16K3K2n2n2
38606b39lkL5L6j5j4K4K4J2J10J3q7k4k5o1o0N4N5l4l3m0N9M4M5n9n8JR9N0m9QQo4L5R1p4
38599a38p9J9M5M5lj01q0J8L9L9N1N2l1l1P2P3m9m9O1l9l2l2l0k9J9K0KJKJ%%%%LMn9M0Q8
38592h8j0n4M5j9j8poj04nN4N4j6j6j7j6ppppJ3J4J3J4L0L0K4K3M1n9n8M0j0j1JKp6K2M9M9
38584a00K9K9n2n3k7k8k7k7L3L2m3m4JR9M4M4NNONk3k2k3k2p2p2P0P0K6p3k4P5L3L3p6p6m
38577b49mM5M5m6m6LLppL6L6N7m2l5l6j8j8J57J56k5j23o8o8L1L2j8j8L4L5j5j6L3L2j7j7
38570a58M3M4l9l9jko4L6M7n1J1J0NMNMOPOOrrrj0PPm2m2j3j2L5Q6J8q0n0%O2O1m7m8J8O7
38562a30N1m7n6M3j8j9M3M3opj4j3P1P1q4l6P7k2r6m7l2l2J7J7J7J7l9m0J0J0L0L0k0j9Q5
38556a45Q5L2o6k2P6rj07p3k5N4N4k7p7k2P6M5M4Kr8r7O7J39M1nno0o0NNpR1L9n9n4M5M2M2
38548c4l4q3rR0Qr1o3j3KKJ2J3J5J6m8KQ2j7p4k4K5K4k7k8Q8Q7k8k9K1K1l5l5k9k8r4OK6K5
38541b58J03MJ0J0K2K2o0o0L0L0K2j42j23J07J48j6n2M7k0j9j5j5p7K2K5p3M8J47LLRRMLp9
38534a81p9K1K1K1K1j6j6M5n3q8J0O5O4p1p0Q4Q4n3M6Q3q1k3k2M4M3J2q7j1Q8P0k8q2q2M4
38528a77M4l3l2o9L1L0L0n2M7J02Lk3P5K0p9p2p3k9l0L7L6P9Q0K4p5j9k0j3j4M8n0l9O1jk
38521a55J4J3J4J3p2p2M3M4J7J8P9k0r5Ln3n2k5P4O8O8kkJ0q8k7P2J0J1qpjjn9L9Q2q2m9M9
38514a29L3L3o2o3J9K0o8o8M1M1N3m6RJ0J1J1J0J1j2j3j3j2NMNNj0j0O6O7J4q4q4J5j5j5M0
38507a81M0RJ0LLQ2j6j0j1j5j6M7n3p8K1K1p8m1N8N8m1n9M0M0n9m8N0L8L7O7O7k2k2Lr6r6
38500b48LJ4J5K0K1O7O6q1q1JJJJJ2J2J3J2RRRRK7K7n6n6L4L5K4K4M8j15p3R2K4p5o5L4K2
38493a64K2K9K8j7j6JKO5l3j16j7L9L9J3J4lj02o2J01M5n4J2J2q5q5O3O4K7K8l3O4L8o1k4
38486a66k4L2L2J1q7l4O4K8K7j4j4J1J0l7l7M5M5qpl3l3L5L5j4j5j5j6j5j6J3J3j2j2L8L7
38480a33j7j8O2l6J9J9J%L8o1p6K3M3M3k1k2O1O1l2l2q1q1l3l3Q3Q2l9m0J05Op1K8Mr5l5O3
38473b15Q3j7j3j4NNj8j9O5O4pol1l1RJ0J0RL1L0p9p8K2J21J0l8N5N5l2l3m6r6qR1l5l6N4
38466a23N3J5J5o7o7j1j1qqm1RR6lj03O2J43k0p4K5J5l5q6l7M5mn2kM9M9k2k2K7K7o0o0N2
38459b34N1J8l3j07N7J46k0r7O7L7o2m8JPPL4L5k4k5k5k5%JLMPN6Qr1pR1Qm1L8L9j4j4J4J4
38451a24J4J4n0m9J%K2K2M7M6n1n2k7k7L3L3RRl8l8M4M5mlmlk5k5k3k2P6J25Mr4ooL8L7n0
38444a02n0m4m4qR1Qr0L6L7l2O7K4p4l7J2j2L8rn8O3O2k2p1j6Q3Q0j9q2q2k8P1O8O8N1m7l3
38437a01J8j7j7m3m3NOm7m7LKN0M9l9l8Q8ro6L4L7o1k7K2k0k1O2O2l9q8mR5N3Lj2j2%%J%P
38429a54Pj08j08L8L8L7L8rj0M0M0l2l1N1N1l1l0J8J9l0l0N3N2k8k8k8k8K3K2l0l0J6l4J4
38423b22J13K7p2ppo6j7O0l8J4J4m8N1P4P4NMj23k5L5L6qqqpM2M3m0l9LMj01kK6K6L3L2rq
38415a39rrLMLMJ2J2J2J2j4j3qpo4L5J31l3j18M7N6m4m3N5M9n0m3m4L3L3popoK1K1k8k8L9
38408a38M0m3m4m6m6L6L6klkljjn1n1J5J5j32L1J49N1K9o9q1J7J26K8j4j3O2O3k2k2p2p1k1
38401b50k1L4L4l3O5O5l3J9J9POqj07m5m5j2Q6L1L1ooo7L1Q1j8l9l9k4k5K5K5k9k9K1K0O5
38394a71O5n2kM4n5k4K6J2J1l3q3J8J16L1o7M2M3j3j3r6r7j0Q9N2m6m4N5K0k9N4N4m6m7L6
38387a60L5m2m3PPl2l1N0N1qrM2M1m5m5m5m4M1M2m1m1J0J0J0J0QQJ2J1o7j7O6l3NJ03m6r5
38380b75N3N4j1Q7N3m6r3PJ7l1k9K1Om3QJ08J5q2l1O8j6o5J8J8QRQQj0j0j0j0m4m4O8O9j1
38373a58o1r1PN7Ql6J4L1L1L4L5LLLLJ7J8o5o5K4K5k2k1k4K6J09J0q2J6J6q2nR3j7j8l2l2
38366b28j7L3O6l2q2J8J5l4M9M9L9L9L9L9r4r5Q6Q6j5j6j5j6k5k6k6k6kkklL5L5J4q5n9M0
38359b18Rm1N2J01M4n5l1l2J2J2k5k4k4k4%JJ15J16m5m4l9l8l4O6K2p7l0O9J13J3k6k5l2l2
38353a51%j%jm7m6L6j3r0QO0J0M3M4M0M0n7n7K6K6j4j3j4j3M9M8l3l4l8l9J1J0K3K3k6k6l6
38346b52l5kn1KJ00R8kn6n6K1K0NNQRk1K9N7m3l8l9m5m5L8L9Q7Q8MNPQp2k3J2q7J8J17%jN5
38338c6m5k3K7j7j15JR9k3p2M5M4m2m2QPLKKKm0m0M1M2l7l7P8P7n6n7K7k3J7J15l1q0K2K2
38331a35l0l1N8N8n1n1n2M7O8J9K8K8r1r0N2N3r6r6P5P5ppN4N4k9k8lklll6l7M5M6j4j3j3
38324a58j3QQk5K4P4k5PN5o5o6N3N2K7K7m9n0o6L1J15J5r1r2J8J8N9N9n6n6lmlmq4q4O4O4
38317b16J1J2N4N5L4o4n3n2n5M4M3n5%jJ0q8NJ69Q7p7m1N8o4o3O4l5m0N7J6q4k2k2RJ0Q5Q5
38310a24L8o0n4n4J4J4J19K0J1J1m4m4K2K1m0N9L0o8opnoj1j2O6l2j15j6P1P1nnN8N7L5o1
38303e2r3ON5m3q5J3O7O7m2m2l6l5o2L8j9j8J4J3QPO2l6l1l1Q5Q5O4l5q0K0rn8n1M8J7l2L2
38296a89L3K9L0nmn4n4K3K4K3K4L6L5j3j4l3l4l3l4lkM6M7k5k6k5k5O1O2k1k1j1j0j0j0J3
38289a70J3J7J6k2K6O1l8r0QJ20K2o6j7mmj4o3j5Q4K8p0rrK3K3k7k6k4k5K5P3P4k5p2K7KJ
38282a47O6l3o5j6l4O5J13n1r1QK0K1L8n9q9J0Q8rp2k2K6K7PQk6K3mj04P6J25m7m7P1P2l8
38275i0l8l7l8qqpqM3M4ooj5j5k7P1R9%j08j0K8K9L4L5o5o5m4N4J03Nm9m9rrrrL2L3k3k4J5
38268a51q3k9k8J6J5J6J6J5J6J5J6J1J1MNM8m9j00%K0K0L3L3p2K6L3o6p2K6M1M1O9l0n7n7
38261b48PPN6N7LKLLj0j0rj0L6L7m0m0o1L7Q4q0n9J05N7m1qqo4o4l4l4K1K1M3J42O3j01k1
38254a58k1l1l1J2J3P4k5j00kJ9J8O6O6p6p6O1J59M9m7p6K2K2p7m2N7noK8K8LLn3n3%jK8P7
38247g5K5p3n9j0j9j9N0N0o5o5K1K1M6M6LLJ6q3o3L6K4K4j2j2l7l6M8M9nmJ7l3j7Q2K9p0j7
38240a84Q1j8o8j3L7J0J0J4J3%j%jJ0J0l9m0n1n1kkK7K7k2k3O1O2k1k1O1O2k1k1k4k4N8N8
38232d6p8p8m4r3LJ02K2k8K4K5K2K1k0k0L0K9n3n2k4k5M0Q9O7l1k1k0q9J1Q9rq5J3J8J8M9
38226a44M9m4m3L8L9k1k2k2k1J4J4l6l5JKN0N1mmmmJJm9m8k4k5K5K5noj2Q7P4P5K2p7n2n1
38218a85q8J1M7M7RJ0n3M6l5l4O6O7k2k3J0r0pR2JJPPllllJ1J2l8l8P2P2p7p6L3L3QQl4l4
38211a76j20k2J16J7o5L3L1o9M3M3J3J4M5n4J5J5RRL3L2j6j7k1k0o2L7P7q8l3l2J9J19J05
38204C0n7l9l9k4k4J%JJn5n6K7K7noK0J9m5m4O4O5%r8j8j7j6j5Q9rn2n2N0N1L3o6P2P2OOO
38197i7Ok8k8q3J5N1N0Pr2j48J6R8R9k0j9n0M8J02J01p2p3%%k5k5o5o4Q3Q4j6j6K8K7O6l3
38190g3q6q7M0J39K4p6jjo9L0J09J0j0j1k2k3K7K6p2p2m6N4O4O3j2j2k8k8mlNOOOk5k6K4K4
38183a30N8N8k4k4k2k1L5o5m0m0l0O9J13n1l5l5J2J1p0p0P3P3klq7J2O1l7j5j4K2K3N2m7k3
38176b13P7n6n6P2P1q5J4R5lj2j2j8j9n3n4K9K8l3l4M3M2M0n9q2Q2R4p1p1R3R0p4m7m8rQ9
38169a50J4q6q4J4R7lk7P2M0n8K5K5J9J9j9k0k0j9rrrrL4L5j6j5L8L8m4m5MMMMl9l8j8Q0O5
38162a06l3p7K2J2J1k6k6pR0M8n1o7L2Pr1l3O7M7M8J8q1q8J2J12J3M4M4O2l4o1o2QQl6l5n8
38155b67M0L4L5K0K0P0O9p2p2m7m8llM7M6J2J2l7l8k6k6nR3J4q5k4k3K9K9K9K9qqqqJ2J3J3
38148a42J2J9J8m3N6K8p1j14j6K6K6L2L2l3l3J7J7J5J6o7o7nnM5M4l9l9J7J6m6N3N8m0n4M4
38141b23L1L2o2o2K0K0k5k5K3K4O0O0k2k3rj0j0rK2K2J6J6N0m8n5M5L5o4n8M2j0j0M5M6k8
38134a44k7K2K1L2L1n7n7L1o9p4K4Q7j1JJL2L1L2L2r1r0N7N8qrqql5l4M8M8k3k3K6K6pqJ04
38127c9No8L1J2J2K7p2p8K1N7m1K1K1m4m3RRm9%L3o4l9O0P5K6k4k5l9q8PJ71Q5j4k8K1j3j3
38120g8J8J8r7r7M2M2qpq6q5R7M7m7N2N4m4l4O5J3q6PN7J6J7j2j10onm8m8L4Q3N0m8J1J0l
38113b16mM8M9j5L4O5l3o0j0j6o5l4l3M6M6q7q7R5R4j3j2L6L7k5k5j0M0J4q5q5J4N6OM1M0
38106a54k0k0K9K9n3n2n2n2K3K4K4K4N1N1LKJ9K0j4L5L7o1n9M1j0rlln2n3L0L0l8l8J1J2P0
38099a78P0K1K0l9l9l8l9M7M7kjL4L5k7P2M1n5p8p7K5K5j8j8kR7J5q4p2p2P0P0m4m3OPM8M8
38092a28o3L5J3q5o7o8L5J33Q3j5j5j5k1k1L6L7L7L6o9p0J3J12O0j04o1L8l9l8j2Q7L0o9p
38086a82pppM3M2kjkknnn4n5M9M9l3l4K4K5P3P4j4j3o3o2k3k3k2k3L4L5rro3L6L5o3L2L2K6
38078a74K6nnk5P3J59p0j75j1N8N8J9J9l2l1l1l1ONOOJ7J7o0n9L1J30N8j06n0M9j6j7LLLL
38071a49K3K3K2K3r3r4j1j1L2L2L2L1m8m8O6O7k1k0L5o4M5M5m9n0N2m7m7N1J1J0K3K3l9N9
38064h6J7q2l1O8OOlln2n3M9M8jjj5j5j5j5M8M9l4l3MNO6l3o0M0L3o6K6K5l1l0rqrrJ5J5J5
38056a59J5kklkm7m6O9l0r4P1J09J2ppj3j3m8m8L4L4j5j5M7n3j3Q6k6k5J6J7m5N3P8k0rqk5
38049a34k5j9j9j02lN6N6O8O7j4j5j9k0k0j9l1l1J8J9k5k5L7o2m5N3M1M1rj0rj0K5K5K5K5
38043a10n3n3K9K9J6J6k7k7k2P6K8p1j4j3j9j9O9O9j3j3m0l9l4l3M4J44J03n9r2Qn3n2m8N0
38036b23N7m2p8K0J4J4%R8R6o8r1P3L3o7l5O3nnP7k2j05nk9k8K7K7K8K9K8K8l8l9J00%j02
38029a70j03P3P3M9N0l2l2r3r2l2O6O6O6K3K3L4L3m8m8o1o1p3K5J31L1n0M8N1m8o8o8kkO0
38023a81l9n3M5j6j6J0J1kR7N7m2J9K0k7k7k7k7N0N0n9n9oR2L8L7n0n1j%j6j6L3L3j5j5j5
38016a68j5m2m2j6Q4M9N0o0o0K2K1P1P1l5l4RRkj01r9O5P9q6m4N4J02Mn0m9K3K3Q5j3m4N4
38009h5R1p1q1J8N6m1j7j7K7K6n1n2MMlR6J3q5J2J1n6M2N7m3J9K0j0j0n9n9N3N2l0l0M3M2
38002a14M2M2o4o4o4o3K7K8K8K7K6K5n8qO2l6k1k0k0Q0J19m5q2l2J1J2ooM3M3l8l8p2k2M3
37996b15n5r6O9J29L0k1K9Rq9j24M1P7P7M1M1j4L5nj70j20M6J13J4l8l8n0M9O8O8K1p8n0M9
37989a57j3j2j2j2J2J3O5O6j7j6l3l2M9N0mln3j01p1K9P9L0N6N6k9l0m6m5LMJ4J5K7p1m5N4
37982a80Mr4J6J14K5p3k6k5N0N0n3n3R5R5j09j08M6M5j11j2J69P0l0k9l6l6m8m8R3R4N0n0
37976a05m3m3m9m9R9R9m1m1k3k3Qr0qR1nnKJM5M4K0K0r2r2K7J26L6o2q0J8Q0Q0K7p2k1k2K1
37969a22K1p3p4k0P8N2m7o5L3O7O7J9p9m5N4k9j28j0Q9P6P6m7m8L5L5l4l4l3l4k1k0K9K9Q
37963a95QRQM3M3l9m0l3l3J6J6L9L8R5nl4l4r0r0R1R1QRj6j6m0m1l7l7M5M5k1k1K8K8K4K4
37956a14L7o2q1J8K9K8Q5p9r2PL7L8K3p5r6MrrP8P7l8l7POJ18J9q3J5LKJ8J8L1o8p3K6l6l6
37948b64J7J7M2M2p1p1M4M5k9k8K1K1J8J8J7J8K1K0k8k9jjjjJ2J2J2J2m6m6p7K2P9P9lmk3
37941a34j22m0N9P6P7%%pql2l2j9k0O3O3p7p8L8L8p8p7O4O5O3l5q7P8J58p1j68p0N7N7N7N7
37935h5K4p4j9j9l6l6j1j1mmj0Q8l4l4Q7Q7o4o3M8n1l5O4q0p9R9J00m9m8J4J4L9L9K9K9MN
37928g6KLn4n3Q1j8k4P4m8j46L4J33J9q1L1L1o3o4j4j4J3J2L8L7L1L1J2J3r7JmmM2M2m0m0
37921a60M8M7K7p1j42m4J0J0O0O0K9K9l0j28r0P5P8k1L3J31K4p5l8l8j1j0J5J4M6M5l0l1m7
37914a85N3N8m0o5L4klo6o5K1J19J2q7K4K4l0k9nmL4L4RRJ1J1j4j4k4k4qR1L5j30nR4l8l7
37907b02J8J8j4j3l0O9Q4p9n5J09k4j23LJ02n5n4L4L4L4L4m9m8O0O1q7q8K7K7P6P7o2o1j2
37901a89j2J6J6l4l3lkllNMMNL9L9j0j0M7M6K7p3p3K7J3J4L3L2j7j7J5J5o8o7k5k4k4k4J21
37894a93J20K9p1J6J5p2p3O8O8J5q5k6P2O6l2ppk0j9K9p1p0K9L1L0m5m5O0O1NNM4n5j04nO2
37887a75O3K0J9QPm2m2n3n3k6P2J8J9K4K4n7n6K5K6l7l7M5M5O7O7m9m8M2M2ppo0n9K3K2m5
37880a75m5NML9L9N1m8j07rJ44k1j32l3j7j7J11J10K3K2k5j24j12N4Q6Q5j8j9l1l0N1N2q4
37874a71q4L1L2rrM1M0O3O4j9j9m2m1QQm2m3M0M0LMN8l9p6p6%%N1N0K4p5K9L0n8n9M3M3M8
37867a12m9n8n9J9J8K0K0l0k9K5K5Q7j2r9jN3N3mlP2P1l8j38q9J0L4L4M6n3lkrrK6K5n7n7
37859b73Q4Q4o3o4KKKKmmnmK2K1K1K2l0k9N3N2n2n2O3O3j3j3M2n6k8k7n0M8P4r0m8N2RRJ5
37852a63J6kjMNn7M2j4j4K7K7l5O4J2q7nR4K4p4j11N3R9%q3q2J2J3J2J2K7K7K7K6m6m6MLM1
37845a49M2K5p4j17M9R3nl1O7%%K2p7k7P1n2n2MLKJJKL3L3L3L3OOJ2J2j23k4L2o7m1N7N2m7
37837a95llj6j5O9l0K6K6J0J0J1J0o2o2j2j3J0J0J7q3M3M2L6L7l1l0m3N6J05Op6K3N4m5l3
37831a51l2M3M4noPOp5p6O5O4j7j8LLN2N2r2r2J7J7K6p2j7j7OON5N6j0rj0rJ8J8J8J8l6l6
37823a86K0K0o7L2K6K6qqM1M1m3m4m3m4LLn9L9N2m6m1N8K1K0K6K6j9k0K3K3L4o5j0j0l0k9
37816b38J9K0n0m9R3R2P0k9p8K1QQJ4J5J2J1J2J1j4j4o3o4J0J0J0J0K9K9k6k6R0rl5l6n0n0
37809b37R8R8j7j8l8j36m4N4ppK0J9m6N2J07n8m1m2J2J2O7l2POJ%J7J8J7J8p9p8k5P4N1m8
37802b05J4J4M6M7M7M5p5p7k1k2q0J9P5k5nR4j7j7ooonK1K1%r8k9P0O3l6K4K3J7J7n9n9K9
37795a62L0j00jN9N9L4L4m8m9m4m5NNMLMMm4m4NOL9L9M6n3l0k9J4J5%JO2l6l8O1J04On1n0
37788a85ppJ5J4J5J5m4m4L2L2Qr0j5Q5Q0j8ook3k2l5O4N0m8J4J3k6k5N7N6p1p1k1k2k9k9k9
37781c23k9P1P2K2K2j7j7j6j7K9K9Rr0k0P8nn4K8K7P5P4n4n4j6o6o3J01O7l1k8P2J0Rk1k1
37774a47j8j8l3J6N1m8q9J1O4O3O1O1n8n7N2Mq0J8P5k5onr3NR3M4o4o4J6J5k6k7k6k7N4N3
37767a55NMn0n0LJ02P2k7j5j4m7m8KKmmM4M5j4j5M4n5l6J4j8j7L7Q6Nr3m6N3K0l0M6M6m0l9
37760a87K1K0P0P0%%m9n0K6K5k4k4p2p2j7j7j5Q3K7K8m4m3n0M9Q3Q3JJO8l1j17j17qR0O6l3
37753a59j7j6k3k3K2K2nj03P2P3m9m9L3L3j6j6M0M1J6J5j8j8PPrrrqJ8J8J8J9k1k1p0p0J7
37746b58J8O1O1O0l9j5j5Nr3n9J06R2p2n0N0KKQQj9j9o8o9M5M6L9L9J2q5%%p5K4J06Pqpj4
37739a74j4L9L8p2K6K2p7qro9L0J12J3q4q3N8N9%J%%L8L7p8p7L3L4k8P0N9l9k7k8l0l1N2N1
37732a56OPm4m3L4L3L9n9l0k9l6l5N2N3k9l0O4O3J4J5k8k8n3n2K0K0N9N9J02o3j08rK8K8J0
37725a26Rn0n0j%L3L4j6j6P0P0p8p8k9k9K1K0M2M1R1p3j46m6L5L5N4N4kkj1j10k7P1K1K2K8
37718a39K7m2m2m3m2M0L9m3m2K4K4J2J10P1k7rrl4O5N9j06j36l8M4M5nnM5M4k7k6N5N6p6p7
37711b08POJJN0N1qpn0n1j13j5M5M5K8K7q7q8M5M5M5M5l2l2k6k6j7Q3K7K6n1n1kkL6L6j3j4
37704b44N4N3o1o2N6N6N5N6m6m6m6m6ONo1L8O6r9m9M9l0O8P2r3r2P2P4k5jkpqK5K4K4K4j1
37697a52j1M4n4o4o3L9L9L9o0o0L9RRl5l4K6K6k4k3M0M0Q3Q4Or2n4J11K5p4qqj6j7j6j7K6
37690a97K6K6K6j6j6o4o5L2L3K7K6M5n3r7O8J19K1MMn1n1kkJ2J1p1p0J0J1J1J0J5J5J4J5K6
37683a48K6k3k3M5M6l7l6L9M0m2m3M2M2pqn1n2kkKKj4Q4R1p2q2l1N5J05K4p5j6L4O2l7o2L6
37676h8L6o3l8O0J1q8JJ01j8j17o8j8L4J33N5m3q9RN7Qpql9l9J0J0ppM3M3%JlkNm3k8P0M3
37669h3n6k2K8j3j2j0rn0m9L2Q1Q6j1o6o5j3L6O4l4j3j3j9j9K1K1K1K1m5m5J1J0jR7j5j14
37662b48MN3J9J9l6l6M6M6KKq0q0L0L0l6O3J59nj16j7O2l7l7O2L4o3lkKKm1m2m0N8N2N2J0
37655a12J0l3l3l2O8O8l2n2n3N0N0J2q6m8J17N2m7n6n7l2O7J2J2K2K1K2K2kkm6m5o9K9J12
37648i1J4m3m2JJKKKKj3j4k9O8O8r6r7O8N5m3K2K2k8k8Q7Q8l9l9l9l9o6o7P5P6J4q5l5O3N3
37641a50N3Q0q4j53J3N3m5J2J11K9p0rR1k1k1QRJKL3o7j1j0n7n6K6K6m7m7J2J11O8O8m1m1
37634a24L2L2J1q8r4MK5K4k3k3k3k3P7P8p0p1RJ0RRllLLjR7R1p3j39l9P5P6J6J6o1o0k5P5
37627a71J9J9k3k3O0N9q3q3L8L8p8K2J04Nk1k1k6k7K5K5r0QR5o9p6K3POO8l0ppj3j3J0J1n1
37620b70M7R1rNMJ8J8o3o4M6M6l6l6K0K1m2N8J04Nj6j5o6o5K4K3p1K7k2k2l6O2OPJ2J1l7l8
37613b53NNNNK9L0j7j7J5O4R2pq0q1nnJ11J10j02j03J3J4PPP8k1p7K2Nr4q4J4K0O9P6K6j8
37606a42j8p9J9N8Rppm2m1O7O7Q4j5j03n3lkJ5O5M3n5k5K4j5j6M6n2n4mk0L0J08N9k5k5lk
37599a14K2K2o7o7Q1Q1m6m6J%j2o3j4Q5Or3j1Q9K2p7k4P5L8j2k1k1m7N2J01Lp1p0JN0R6o9
37592a20j44m6L5L6M4M5j1L9M8n0j00jJ13O3p9q0LJ03O7l2m7KNOJ1J2n4nK9o9o2L6K4K5m1
37585a95m1RQk0k1Q8j1p8k8Q5Q6qpl2l2n1n0O5O5l3l2J7J7M1M2K6k3m8N0N1m8p8k9J8O8Q6
37578d3j2o9o9K0K0K1K0j0rL9M0o7o6J8J9m4NJ21K3j20k1O0J0k9k9m1N7K3k6L3L2l4l5J4J5
37571a34l6l6k1K9J13J4l7J2l1l1j2L7P9k0j31l3J15J15n9o0rrrrL6L5p9p9l5l5J4J4l1l1
37565c54Q4Q5M4M4O9O7m5m6j05n5Q4j4j04O1J7q3O6O6k4k3j8j7n7M3L6L7K7K7l9O0N6j10o6
37559a87L3l7l8K5K4p2K6K0K0R4R2Qr0j00%j4j3j3j3L0L0L2o6RJ08K2p7rrl6O3O8l0k8P1m0
37552i7m0PQm2m2N6N6N6N5o5o6j0j1m9M9j2j3k0j20j0Q8N8m1m1N7P5k4j2j2pqpqN8N8k4k5
37545a25K2K2q9J0Q9j1l0l1r5r4j7J49J60nj05pJ0J0l3l4M4M3onJ8J9J9J9j8j8L7o1l1l1l8
37538b13l7L4L4Q4Q3n8n8n8n9ooP1P0j0j09mmJJN7m2n5n4N4N5J7J6J7J6m8m8L4L4k4k4L1L2
37531a76r6KO2O2J0RpR1Lj61lR5m8m8J29L1o4o3J3J3j9k0qrr8O6P8k0J2J2p6p7J02J01m7m6
37524a95K2K1l3O5K5K5j8j8RJ0m0m0KKKLpon6n5O9O8M9n1p8K0J5J4l2O7O6l1m4m3L4L3p5p5
37517b76M0M0jjM8M9k8k8r0RN5m4l8O1K4K4Rq9k5P3K5p4k7P2O0O0n6n6q6J2Q0Q1k3k2k8P2
37510i8P7k1m9N0M2n4l9l9m6m5qrM1M1M2M3m1m0K2K2nj03kkJ6J7K7K6k2k3j1j1J4J4K0K0l0
37503a64k9LLK7K8j6j5j5j5L9M0m3m2J3J4k9k9k9P1N8N8l2j32n5M4Q8j1KKk1k1O1O1j03j03
37496b92M4M5kjP4P5L8o0mnm2m3PPL0L0j9k0j9j9L0L0o6o7j7j7L2L1rQ9Q6p9j18k0M9M9OO
37489a61p2p2J0J0L1L1j2j3k5P4l2l1J08J09m0m0pqRJ08O4r9j38m0L6L5O1O0J9q0p4p4L4L3
37482a86M6n3rQ9M8j17p6Q8R0rJ4J3m2m2M6M6K2K1j03j03M5M5m2m1j7j7j3j3J02J02l3l3J7
37476a15J6L1L0j17j18K8K7k3k2kjQ0Q1m3m2OPN3N3K8K9n6n6q7J2K2K2l4O6O3l6k3k4l1l1
37469b07N5m3o7L1K0J9L0L0q5q5K2K3P2P1n0n0k5k6N4N3MMl7l7M6M6J6J7l2l3OOL1L1o1o0
37462b11N4N5j5j5j5j5k6k6l3l2J31L2q9J0P4k5k4P4Q5j4o3j3j9k0L3L3r7r7N2N1o1o0N7N8
37456a71K3P3j1j10m9%j5L5P2K3k8k8L2L2j6o5q4J5O6J7mmn7n6O4O5J5J5j9j8m4m3O8O7j5
37449a55j5%j%%l8l8QRN4OmR5Nr3ppm8m9j5o4j2Q6N2N2L1L1j8j8nol0l0%%k4k5j6j7L3L3O
37441b34ON8N8o7j8R2pk6k6l2l2O1O2p7p6k5J40nj05PJ06M5M4r4r4N4N4kkkkJ7J7ppqpn1n1
37434b36p4K5P5k5l5l5RQN1N0K7K6L9L9N5j09j06pO4l4k4k4M7M6Q5j3p2p3LLK7K8L9M0j0j0
37427a01j8j8O5O4k3k3j1j10l7O1L1o8j1j2K6K5%r8OPM0M1rrq4q4R6R7onJ3J3L2o7o7L2M7
37420a65M6N9m1k1k1klJ1J1O0O0o4o3n8n8m5N3P9Q0J1J1l9l9K6K6k3k4J7J7l3l3kkkkPQn9
37412b17M0Q2q3q3Q1P2k8j1j1RRm0m0j0rj0rK9K8K3K3R6kr0QM1n8p9p8N3N3L2o6n0M8R2pQ
37405a54QKLo2o1M8M8L3o7o6L2J0J0J6J6L0L1n2n2J6J6l4l3K6K6K6K7KKKKj4j3j4j3M1M0r
37398a31qj5j5rrm5N4J03Mr1r1J8J7L0K9k0k0J4J4l6l5J2J1P4k6l5O4N8m0k2k2k1k2j1Q7M5
37391i0n5j05oM8M7QPJJMr6OJ70K8j37q9RK4K3J3q5r9O5P2k7opP0P0RRRRK8K8n5n5qrqrj2
37383b00j2j3j2J7J6J6J7NONNN1N0rj08k1k1K1J21P7q5o4o3j2Q7Q7j2o7o6M3M2L3L2o0j59
37376b53L6L5k0k0J8J7J8J7j1j2j1j1jjM2M2Mr4k3P6J14n1r6LN9m0K3K2n5n5noj4j3R7ko5
37369b36L4K7p2O6O5J0J0o0o0N6N6k3k2K1K0J6q3m4J21jr9N4N5p0K8J10J2k7k7q3q3l8l8P1
37362b34P0L4o5j8Q0L0k0l8l8N4Np8K1N3m5NJ03P6k3j0j0k2k2K4K4j6o6n0M9K5p4j17j8N4
37356b57N4k3k2K2K2J26K8j04j03k8k7O8O9j4j4rj0P3P3o1o1J8J8J5l5j8P9O1l8q6l7M5M6
37350a30l3q2m4N5P8P9o6o5M9N0m1m2M4M4k2K8O1l7m2N7J6j49j44K1R2pm9%J5J6k3k2K7K7
37343b39OOm3r1k8P1Q9M0L5L6n0n0l2l1J2J2J03Nm5N5J3J4JJo1L8L1j33k4P4O4l5j4j5k1k1
37336b27PPPPl3l4P6P6K6p2r8KR0R0j8j9j1j0mnl3O6M1n8m3m4k9O9Kr6J9J17P2k7J0J0l2l2
37329a31K3p6PQJJK3K3K4K3m4m3L9L8l4l4l5l4M7M7m1m1L1o9m3N5P7P7J40q9j73rL2L2k7k6
37322b01K3J21N7j06j07N8L8o1m4m5P2P1m4m3M3M4m5m4L6o3r9O5J32J31noK8L0q4q5kkkko1
37315b02o0N5N4k3k3j8j7L3J32m0k03L1J31j8j7K4K5k5k5L7L7m5m5N2N3o2o3N9N9J0Rk5k4
37309a34N7N8o0o0l6l5Q8Q9n9o0K5K6r0r0O9O9J4J3M7n2j45J9J11J3K8K9K7K7LKo8o8j8j9
37303a80POPOQ0P9m1m1K6p1r1P4Q2j7j%j6j6r8r8J4J5L9L9O6O7J7q2q6P9L6o4m7m7O2O2j6
37295a49j5RRj9j8kR6O1j03q5J4MMl9l9M3M4ooj5j5j5j5N3N3l3l2J6l4o4L4Q5L5j4L5K4p5
37288a74n1M8K9k1l7l6jkM3R2Q4q1p2K8P0k7j6j6o2o3N3N2J%%%m4m3NOm8m8L5L4J2J3J5J5
37281b07K0P0J5q3J0J0MMQRQQo1o1N3J03k8j27j4L6N0M9MLK9L0q6q5M7M7K2K2l5l6kn1k9P1
37274a73O7l1m9m8l0l0M0M1K5k4p7K2J08Qn4M4K0p9n5M3J0m0J7J7L9L8l9l8M3M3l1l1q5Q0
37267b09J40k4mlo4o3n8n8j8Q0P4P5j7j6j1j0n7M2L6L6Q3Q2r7r8k1k1K9K8opopJ0J0n2M7R4
37260f1oq7J1J25K6n2n4n4M5L8L9l8l7J8J8j37l8J43M5r2r1J7J8M3M4l9l8k2k2k2k2L5L5L5
37254a77L5%%p6p6LJ01N9m0o2L7J46M7p5p5j37l8R2R2J7J6m3m4L9L8L1L0j9j8o7o7j7j8M2
37247b24M1qqK2K3K3K3K0K1o1o2K6K6K5K6l0l1K5p4k4k3l0l0L5L5L5L5j5j6L3L4l5l4J5J5
37241a67j6j6j0j0k5P5P2r2m6J19P5k4m5ML1o7j01lJ16J16o8o7j3j2pR1j7j17m5N3K6k4j5
37234b29Q3Q7j2p9J9L6j5n1n0nnopM2M3j4j5o3o4L2L2K9K9Rm0k4P4rj08k3P6N4NMN4Rq9J9
37227a72J9m4m3P2P1l8l8mn4lR5N8RL2o7p6K2Or2K4P3L5L4M6n2p3k4N2N1o5j63k3J42N6Pm
37220a31mJ7J8l2l2llM7M6j1j1N1m8n1M7J7l3rM1L7j2l1l0l4l4L6L6K1k8l7O2L1j8k4k4K2
37213a11K2l1l1J8J8k1k2n8M0J13J3m0l9m0l9P0O9k6j25j5L4nnL2j7l3O6O9k9j17j7R8jr5
37207b55MQ8L9p0k1R3pr0J0N6N6M1n8o4L5O2l8q7J2N3m5J6J6o5o4N0N1N0N1o6j6P7k1l4l4
37200a75p8Q7J02Ml5J5K9L0l2l3m2PN6m3o5L5ooN0M9n0m9L2L3l9l8J0J1l1l1k5k5m0N8N2N2
37193a31N1N1K9o7j13j4P0K1o5j5L0j9J6J6o9o9J06J05m2m3m8m9J%M0L9j0j0m5m4L4L5J4l5
37187b30m4N4O9l1m9JJ03N4k9K1M0rk7k8p9q0KLM6M6qj07M8J45r6r7P6P5l9l9N1N1l1l1M9
37180a20N0l0l0qM2pj06J6J15l3j33j8Q1J2J3M9n0m3m4j0j1J4J4K4K3k6k6L7L8J9J8j1Q7Q7
37173C3j2o5o7j28l0mmQRn0M9P1K1MLJJj%J2q7k4P4l6l7O9O8j4j4j01j01Q0P9J6J7j8L1Q0
37166f7j9p3k4j8o8n8J08J30l3m3N7J6q2L3J31Rr0k8k8l7l7M5M5n4n4O2O1QRQQj3j3j4j3l3
37159a69l2l3l3L2L2j7j8J9J9J9J9l2l2N1Jj08rQ9p6q3J47J03o2o5j6JN0QPJ1J1J8J7J7J7
37152i7q0p9L5L6k2k2O0O1k9l0k6k6J9O7K0q0p9J9O8J9jjmmLLm6m7O2O2k0k0KLKLK0K1Q2j6
37145f2j21k3L7L7j8Q0L1o8k3k4L2o7j08j0M3M3qqqqM7M7K0p8LKllk1k0k0k0N5N4J11J1o4
37138a32o5k1k1K4K4k6k5kkkkk6k6M6M7J02o1j18M8R0qq0J8l0l1KJ01ooJ%j8j8j8j7k0k0L0
37130b68K9m3m3L9L9j3j2L7L7n8n7N7N8l3l3M9N0K2K3k1k1j7Q1Q1j8l1l2n0M9K2p7L5L4j9
37124a04j9j2j3q7J3O7l1l4O4LLj7j6j7j7J6J6J5J6mmmlo4o4P8P8L1o8p4K5Qr1K0K1j4j3j4
37117c10j4OONOk7k8K2K3k1k0R4R5J3J2J3J2pqppn6n6%%l7O2O2l7N5N6poK5p4p3K5J6J7m3
37109b13N6Q9p5q1J7j1j2N7m3n5M3L1L1J1J0n1M7N6m3n8n7m7N1mmM7M8lkl1l1K5p4qqK9L0
37102b33J00Jk5k5o1o2Q7Q7k5k5k5k6M8M8kkonooj%n0n0L1L1j8j8N5N4OOm2m2k1P7O1l9k6
37094a49k7j8j8M4n5m1N9N8m0o8L1N1N1m3m3m4m3Q0Q0N4m6mmp1K7L9n9KKn3n4R1qn5M4j7j8
37087b65L7L7R8%p7K3K2p6l8O0jjpqppL4L4L4L4jjp7p7k5P4K5p5P0P0n8n8P9k0m6m7K4K3K3
37080a71K4j3j3M9n0p9K0O9k9q1J7L9L8K9K9k0k1LMllPr1l6l6J5J5O4O5K4K4M9j16j11J20
37073a69K9j35qR1K5K5QPO6l3o3j3L2j7l9RLMJ2J2l2l1j13j4J37L8m9JrrJ6J5J6J5M3M3m0
37066a27l9j4j4qqm0N8J13J5o8L0mn4k7k7l0l0J7J6PN7k6j23N7J55mn4k0k0QQQQl1l1N0J00
37059i2N2m7l7l7l7l7P7P8n1n2j8o7k3P5R3M4ONk2k2L1L0n1n2m8m8O8O7l7l8J2J3M8M8L2j7
37052e4p4K5M2om0m1m3m4J9J9j6L5J4q4l1O7J2J2O7O8n7n7K6K5kkkjn0n0O5J13M5n1j9j9K1
37045f8K1r5r4j2j2L8L8k4k4K5K6L9M0j41j41M9M9j0M0O3l5k9K0NNL3L3k8k9k9k9O0N9OPq
37038a52n8oR3k0o9K3k7l5O3J7q1n4M4O6O5m2m2j7j8N8N9l1l0J06Qj08rqqM7M7j4j4J1J1k8
37031a53k8K2K1mml9J1O2l6q7J3O5J6K7K8m8%L5o4n6M3N8Rn3n3k2p1j4Q5L2o6K2K2MJ02K2
37024i9p8j5j6N7N6k6k6JJN6m2n7n7N2N3jjN5m4p7p7O5O5LLLLJ2J2J3J2l3l3l3l2Q2Q2o5o6
37017a92j4j3o7R7J40k5k7P2l2l2k5k5N7N8k4k4qqq9r0J0J0N9N9J0J0RJ0p4p3QRL2L3L8o0
37010a81l7l7P3P2j8j9j8j8o7o7M9M8M7M6R6o8j51n2lR6R3p1j54J1O7l2k1P8L4L5m1m1L3L4
37003a84L4L4j3j3M8n0r5Mk0j9J06n9j41K4P0P0P4P4j6j14l8O1j3j11l3J32O2l7p7K3L2L2
36997a53L1L2K9p1L9J37m9j48nmJ7J7J6J7l9m0P6P5o0n9j1j0J7J8l2l2NNJ1J1r4NL2L2j1j1
36990b07j1j0MNN4N4L2L1q4q4k8k8k8k8J3J2PPQ4j5o4L4J3J3J9J9m8m8L5L4RRN2N2L2o6p3
36983a98K6Q0j8m0l9L8L8L7L8l5l4l5l5k8k9K1K1OPm3m3K4K4l1O7N6N7n3n2k8k8K1K2kkkk
36976a94J1J0NMR0qo4L4L1o8o2L6o0o0K8K9L3L4m9m9M6M7o9o9Q1Q1o0o1rQ9N0j15j6Q2P1k7
36969a48m0m0n9L9J28K8n8n8onM3M3l9l8J0J0N2N1l2l1L1L0n1n2M3M2l9m0L7L7m5m5j1j0J4
36963b09J4L5L4J0J0m9m9L3L3j2j2j1j2j%M9M9K0K0k9k9mmlml9m0J0RM6M5l6l7MMm5m5O9O8
36955a08m7m7m9n0R9R9p4p4k1P8J4q5MJ03l5l5K6K7m2N6JJM1M2N4m5m9N0j2j2l4l4q4q3M1
36948b84M2J6J7O5O4j16j16P5P6ppJ5J5J4J5j9k0NNPPm3m3O9O9m6m7m0m0M2M2n7n8N8N8M8
36942a19M8K3K3j04j04J1J1j6j6L4L4NNm4m4k1k2LKM0L9j0j0m2m1M1M1N8N8k3k4MNNMl3l4
36934b13J6J6K8K8k0p0jR8j0j0O3O3q5q6KKQRNJ04O3r8j05pJ1J0N4N5k9K0lj02j9P9K8k0o8
36927a84j17n4M4O3J4%jK1K1M7M8l5l5j8j7kM8K6p3OJ05qj07k4K5RRP4k5j39m0J07Rn5M3j9
36921b34j9L3L2L2L2L1L0j9k0p8p9L7L6poM2M3o6o7N5N5n3M6M9n0j0M0m6r5j0L9KKN6m2p0
36914b79K8j4o3N2N3M4M3l8l9Q9Q9n9n9L0L1q5q4K6K7P5P6n9n9K4K3JJLMl0J8N0m9r5m5L7
36907b33L6m2m2J72P4j66kJ03Nl0l0r1PM0M0K5p3p1K7j6j6R3pj27k9J21K3KJn6n7L1L2l3O6
36900b23J09n6r6LK0J9%%M9N0m4m5P1P1nnnnl8l8l8l8K8K9k1k0M4M5p0p1NNK9K9J5J5l5l5
36893b52l7l8P8P8n0n0%%M6M6mln3n2K9L0m3m2PPO6O7J7J7J0Rj07j06j7j8O5O4LKN2N1k4k4
36885a76k5k4k7k7k6k7N1N1N2N1l6l7l7l6P5P5N0N1m9m9JJkkj8j17q8P6R3R3PPj41j41L0L0
36879b91N4N5k2k3LKl1l2N1N1k5k4K4K5L4L4j5j6ooooo2o1N4N3lmk0P8Q1q3m7N3M4n5m2m2
36871b26J0Rn2M7O4l4n5n5N2N2k9l0L7L7L6L7p3p3m6N2N7N6J4J3m3m3m2m3N2N2QRo1L9Q5p8
36864a65n7J08O1l7m9m8K8K8p1p1J1J2J9K0P5k4l3l3l9l9J9J9J9J9J6J6J6J6K6K5k4k3q9q9
36858c38O6O5l9O0J09J0n0m9poK3K4n9n9%%%%J12J11p5p5P4k3p2R4N7j08j0Q8PQJ4J4j12j13
36851b59RRl6O2L5j5J1J2QRrrrrr7r7Q4Q4kkn2n2L0L0nM6O8l0J7J15K2p7rrr5LN9m0mR5L0
36843g9L0%m9l1O9kn1j0j1j07rN2N1rrM1M1LMp9p8n2n2O6O7m9JL4o4J8J17Jm9J7J7l5l5O8
36836a63O9j4j3l5l4j4Q5N3m6r5LP7k3p0k1J9J9O6O5J8q0l7O1M0n8m3m3mM5K4p5JJo7L2P7
36829a80k2j0roppoJ5J5l4l5N1N2JKpqpqmnM5M5J7J7%r8j12N3R8jp7K1O8O8K0p9p9K0M7M7
36821i9LMk7k7k7k7k6k6N6N6n3n3K9K9ppppO6O6n0m9K9K8p6K3J8J9K4K5k7k7K3K2l7l7l7l7
36814b50J06J05m8m9P6k3j06pJ7J7K3K3l2l2J7J7k0k0j3j4o1L9L2L2O6O7n0m9k2k3K7K7j1
36808a39j1j8j7R0rk04m0J32l2p2R3P9P9PPm4m5m4m5J6J5J6J6JJm8m8O6O6j6j6j0j0j0rk5
36801b28k5k5k5K3K2k7k6R6R6n2n2k7k7q3J6N8N8J20K2o6o6M3M3j6j6j5j6K3K3k7k7l4l5J5
36794b57J5L0K9L0K9opj2j3Q1j8j10j10L9L9L9L9j0j0j0j0K4K5k5k5MMMNo5o5N0N0QQm1m2
36787b84N3N3l0l0K6K6K6K5k8k8k9k8J7J7K9p0l1O8N5N5NNkjkj02r5P0oj06J4J13J9p9p4K6
36780c23P9Q0L0L1P9j9m5m6llklj7j7p8K0R9JO2O2q4q3O4O4o2o3K7K6p0K9P9k0r5r5m1N7K0
36773b60K0KJL2L1j8j8J3J3L7L7k8k8k8k8R5R6k4j23j1Q8k3k3L8L8m4m4opo7L0N8m2n6n6j1
36766c16Q8M4n4l1O8L1L1k0k0m5m5J02J02Rq9l9l8n1M9M4M4KJn8n9N7N7k4k4J9J9%r9r9%P7
36759b67P7l2l2O7O8m8m8k8k8n2n3Q2Q1%jK4K4n8n9K2K3L9J37M2j23n5M4j3j4n7n7j1j1J3
36753c04J4N8N8k4k4N9N9k4k3K8K8k2k1j7j7L3L2k1k1m7m6QPm8N0Q4Q4k5k5p0p0J2J2j2j3
36746b48oprR0R0rlln8n8J0J0N3N3k7j25j1Q8M2M2l9j37j10j0P5P6K3K3L0K9q4J4J29L0m2
36739g9m2JJq8q7O0O1j9j8L0L1lllmq2q2%%J7J7O7O7K3K3L5o3k0P9j0j09N0N0p1p2L9L9J5
36732a50J4k8k8k8k8OOK2J20Q3q2q8J1L4L4J5J5l6l6q6q5PQN1N0N6m2J2J3J7J7l3l3klo5L5
36725b27M0n8n3M7Q6Q6n6n6P8P9lmn7n7K6K5m7m8m1m2K9J28j5j13m7N1M5n3QQN1N2LKl6l6
36718b05n5J10O0j04L2L3m0O0K1p8L3L3l2l3l3l2K7K6k2k3J8J7J8J8k7k6k0k0RJ09J08J0k6
36712c4k6q1q1J8J9o4o4N6N6POK2K2P2P1n6n7n7n6N9O0J0J1q4q3k9O9R7kn1M7K6p3j2j1k1
36705b14k0j5j4l2O6J14n1j11N3N3j12m0J23k8k8O9O9m6N3P4r0r7KM4M5l2l2KLKLlkJ08J0
36698g4j08rJ2J1MLLLRRRRj1j0p3K7J01Lj7j8j1j2o1o0L0L1Q6j2n0m9poJ8J8J8J7POp5p6J16
36690a89J16J%q2q2L2L3j9k0j9k0L4L4L5L4L5L5q0q0N1N2l1l1JJ%JL3L2n0m9lkM7M7M1M1m2
36683f3m1N1N1lj01q8J1O1l9m2N6nol5l5M7M6M6M5l7l7N6N5j25j25R4R4k1k1J7J7J7J7m3m3
36676a29L3L4K3p6p6K3j7j6L9L9PPm3m2N5N6OOp7p6j7Q3N7N8J4J5p3p3p3p3M2M1p0K9Q2j7
36669a99nnL0L1k5k5L8o1o3J01J13j17p6Q9O3l6n3n2N6N7PPJ7J8l3l2n7n7l1O9R3R2j6j6q0
36663a58q0l1l1O3O4j9j9lmJ7J16Qr1l0k9q3q4J25J24Lr5RRPPPOL3L2m9n0M8M8NNm6N2N3m7
36655a08j1j1j8j7j3j2j3j2m1m0M1M2qqpqJ6J6l3l4O2O1k1k1NONOK1K1o2o1Q3Q3o5L4R0p5
36648a07p4R0%r9oR3m4m3J2J3m2m2m1m2P9P9K9L0k4k3K6K6j6j6p2K7qqM8M7k2k2o6o5l0O8
36641b45J3J3N3N3MLK2K1k2k1NJ04rj09%%oop7p8L7L7k8k9k9k9P8P7l8l8j8j8O5O4M5M5l7
36634i8l7J7J6J7J7o7o6j8j7m4m5NNJ7J7J8J7M8M8M8M8o3o4l2l3j0Q9Q3q1m7N3k4k4Q6q0q6
36627b87P9K7p3opP2P1j1j1j2j2l7l8K6K6K5K6m2m3PQool0l1K4K3k5k6O3O3J3J4l2l1J8J7
36620a64n8n9rrRRm0m0KJN1N1%jM9M9n2n1O4O3K1K1lmn5n5K7K7K2K2k7k7L5L5m1m1qR0M1n7
36612a12LMq5q5L1L1L1L2m1m0m6N2P2P2nmo0n9j1j0OON5N6o4o3N2N2n8n7N2N2nj04L3L4j8
36605b01j9L1L1qpqpl4l4K2K2oR3J3J3k0k0NMm3m4ONJ6J5rrk0k0O7l3qR0M5j20q1J8%JM0M1
36597a73J5J5PPp4K6J9J9K5K5klN3m5n0n0K6K7m4m4P2P2llk1k2m0N8N8m0p5p5JKO6O7J7J7
36590g0K1K2o8o7M8n0o8o7mJ60J17m8n5M3k2k3l3l4pR2JJK4p5j32L2J04NK2K2m0m0J9p9lR6
36583a56O7l2p5K4oom3m3J3J11J12J2o1o1J5J5lkN9m0r1QnnOOOOm8m9JJO6O5q3q2Q7Q7o2o1
36576b47J9J8K4K4p7K1Q1Q1p4p4M1M1q8q9K7K6k0k0O2O2j0j1j1j1ppM2M2J2J2j4j13OOL9L9
36569a48N1j15p7K2P0P0o6o6M2J41llK0p8p2p2L3L3j0j0j01jN8N8k0k0N6N6J13J4m5m6m1m1
36562a98M1M0o1o2n0J15J26l8m6N2kj01l3l3l6O3PPk3k4k4k3L0K9L0L0j6j6M5n3p0K8M8M9
36556a69rj0rj0m5m6MJ03J05o0o5L3N1N2n8n7J9J9l1l0ppo2L6O7O7K4K4l6l5J3J12O4j00o3
36549a16L6Kr6q4Q1N6m2l1O7M1M1r4r5n1M7L5L5M5n5N1N0l9l9K2p6o4L5K3K2L2L1l5O5P2r2
36542a20j35K9M0M0N1N0j1j1j2j1rrl0j28k7P2O6l3k7k8l3l4O6O6P3k7jkqqk3k3k4k3J7J7
36535b10J7J7p3p4j3Q5L6L6M8n0k5k4k8k8K4P3N8m2o4L4L4o5r5MK5K5J3J3J4J3QQQQK0K1o2
36528b11o2M0M1m2m2j3j3J8J8l7O2N9J0N0M9klmln3n2KLN2N2o6o6J6J5J6J5rrnnnnj9j9NO
36520b16L8L9m3m4K5K5n8n7O5O5j1j1k7P2P9k1l5O3n2j51j7Q2k9k9J3J2j2j2j5j6O7O6N8N9
36514b8k4k4k3k3k3k3PPK2P2M5n4k6K3m2r2K6P6m1m2P8K8j11j2P1K3m0m1OOK3K2k7k7M2M3
36507a03l9m0k4k5N8N7%jK5K4J3J3o3o3q1J7P3k5p9K0O9k9n3M6j6j6P2P2j1j0PPK5K5nj04
36500a64L4L4j08j08k5k5Q2Q3l2l3R1R0n7n8J7J6qqK1K1o1o1Q3Q2o5o6K4K4K4K4n4n4L5L4
36494a68k4P5kj00l8O0n1n1P0P0m5m5K4K4%jl2l2N0N0j4j4J2J1o8o8P7k3o1L7K5K5m0l9M3
36487b63M3%%k5k4N5N4k7k8K5K4M3M3L8o0q6J3J3J3Q1j8r6MQ5j3q7J2R1qkM7p0o9M0L9m2m3
36480a98LKK7K7m9m9L0L0Jm7p9K0P3K3k1k2RN8n2j50k2J42O6J6L0o9r4P0J18m6q1J8j8j8P4
36473a78P4m2QL8o0%N0l3l4O1O1q6q7K1K0r0RP4k5k2P7O3J4o5j6M0rn5n4n6M4P4k4o3L6L0
36466b05o9L4L5k5k4N7Qk6P3N3m6J2O2p9p9P3P2RRqj06j19M5Q9M1J8J9l4l4N1N1l7l7K6p3
36460a64p3K6j1j0M5M5l1l1l1l1N9N9J0Rn4n4K8K8J3J2OOL0o9r3NJ7J6k7k7Q6Q5l5l6P9k1
36453a34q0q0L0L0NMP2P1p7p7opooj4j4O8J67N8j04q9q9L1L1P4P4Mr6l3l4MJ03L5j29o8R7
36446a85N5m3l4O4m7m7K3K3kkl5l4o6L3O7O7rj0n4n4K7K8j0j0j0j0Q0Q1k9k8rR0j6j5l6l7
36439a94J3J2j7j7L2L2POOPn9n8rrk1k0O8O8n7M1M1n7k0k0k7k6J1J1J0J1K2K3K2K2m7m7J02
36432a38N2n2M7O2j02p0K9j2j1KKN2N1K1K1l3j32j7Q1K3k7l4l5J2J2J7J6J3J4j0n9j5Q4R1
36425d5p4n9M1J2l8o2L7j2o0mR6ln3LN3ppM5M6n4n3%R9M2n7j01jN5N5k1k1OORJ0m9%L5o4o1
36418b56L7JJJ8J8k9k8j6L3J5q4k1K8M2R2O6l4q3J6J5l5%jj%KLNN5J1q8q3Q1Q7j1LMk8k7l5
36410b27l5M8M8K6K7L2o6m1m1L5L5k0k0m5m5Q1Q0K7p1m8N1R5mp5p4k1P8J4J5K0K0j7j8j8j8
36403a72klklK8K8n5n4M5M5j1j0P9j9q0K0O7r7l6O3K1p9j1j0j7Q3Q2j6q0q0K8K9j2j2j3j2
36396b68J0RN9N9rrM7n3l2l2J7J8r1PL8o0L4J34j7j7N5m3j25k7J15J16n9o0nmnnk5k4K4K5
36389b03j4j5R5R5Mr3l9l8j5j4o4o4Q4Q5KLQRQRJ0J0J0J1j8j8O6J7p7K2M1qK9K9n5n6QRp4
36382b01p4O7O8j6j5jkKJQN7L6o3l7l6k6P3J31l3j05oNNP3k5j00jM8kj3j2L4L4k9k8K0K1m9
36375a91m9m9m8O7O7m7m8P1P1j1j2qqqqM5M5p0p0ppj9P9J4q4L1J29K6p3o7L2L2L1J4q5k5K4
36368b16p1K7O9k9MN4l7l7N0%o9L0P6k3k2k2k8k8N3N3o3o2L9M0L9L9j6j7j7j6%JJJK4K4k2
36361a71k2j0L8P7k2j01O4J06Pj10o2K0J9llo2L7O6J6l1q0j9Q0P6k2n1n1K5K5J2J1P4k6r8
36354a91%M8jJ%kl%jj%J2J1l7l8L8L9j1j1j0j1j0j0nmM5M6lllll0l1J9J9RRm1m1j9j8K9P9
36346a34N7m1q8J1O0O1J7J7NNm5m4mnmnPOp5p6MNMMM7M6llM2M2m0m0JJ%JmnppOm2p0K8L7L7
36337a91M3M3J0J0m0l9L9M0l6l7j10j2MNJ50j4j62LP1P2l3l4l8l7j4j3R6R6n8n8J14J6l3O5
36331h2ppj9j9p6K2P2k7r1r2N1N1OOj8j9NNR1qq5J3L8o1n7M2K9K9M4M3l3l3j8Q2Q1j8l9l9
36323a38r5r5M6M5mmO8O9j4j4k1k1LLOOn6M2K4p5L6L6j0j1N2m7m3N7JJl2O6O1j04j33l4Q1
36316b48Q1L4L4L5L4m2m1o6o6L6L6p5K4R7jn4n5QPj1j1K6J24Rq9p0o9m9N0O7O8J8J8J9q0n5
36309b57M4K3K2MMj4j3L5L6o5o5N0N0o5o5rj0NJ03O5j00NJ03n1n0J00Jq8J2L1o8M3M3k3k3
36303a87l0k9L4o5o4L4lmQ5Q4j4j4m0l9K6K6P5P5k0j9j9j9L9L8j1j1n7n7O4O5j29l0O6r8j14
36296c62N1O3O3j5j5J0J0J%Q8j2r0RQ5j4k8k9rj0PPN6N6m6m7MLl1l1M5M5Mr5J0J0j4j5L5L5
36288a66m1m1m8N1M9M9n9j08K9J28j8o7K7K8k5k4N0M9K7p3n2kj2j2L2L2j7j7J34J33p9q0l8
36282a61l9J1J1J6J7l3l3K2K3k7k7l0l0J9J9j3j2P4k4r6MJ19K0p8K2L7j3j3j3%M9Jr8m2PO1
36275b50O1J6J5k3k2p2p2J3J2J0RK9k1n1M7O1J2o7j9N9J0m0J0N5PK4J24O7k8L0L2l6l6m0l9
36268a13k6p6j04mM4M4N3N4m0J0J9q0k2P7K1p7J5J5k8P1N5m3l6O1MMl9m0K5K4n8n7qpk4P5
36262b11N6j07j08N7J51N3o3o3J3J3J3J3L3L2J2q7k4P5J9q0J1J1j04j04mR6Q9Q9j9j9j9j9
36255a95N6N5r2r3K5K4o6L2J16m8j21k1ooQ2Q3k5k5K5K4L6L6m6m7mnmnNNN4N4l7l8M5M5J6
36248f6J6l3l3n3n3O3O3r5r5Q6Q6l4l4l4l4N5N6O1l7o7o7p9K0L6L5M3M2j4j3j4j3J7J8o8L0
36242b09Qr0kR6K8K7j6j6K8K9K8K8m3m4m3m3qqJ7J6O1O0n5n4N9O0n6n5p0p0K3J21n9o0R1q
36235b29p2K6M6n4M0M0p6p5mR4Q9Q8k8k8mlqqM1M2n8n8K4K4NMNMM8M8k8k9p4K4J1J2R6kj51
36227a78n2%Jl7l6k8P0P1k8j7j7K7K6L5L5q0q0J6J6K3K3l8O2O1l7l0l0l0l1m2N7J11J10M7
36221@n1p2p1q2J8M4M4J6J6J7J6j0j1n9o0N2N2LLl2l3m4N3K7p2J4J5J5J5l4l5j%M8M9l2l2
36214b14J7J7ONk0k0J4J4j1j1K5K6n9qJ03Np9l0ooP9P9n0n1L9L8q3J5O5l4nno0o1L9L8j1j2
36206b12J5J4O4O3n3n3L0j9m8N1K6p3o7j7L1L1opm3N5P6k3mnp1K7mmN7N7k5k5J2J1l5l5rM0
36199a78P4k5q4J5j9o9L0L0JKj9k0O2O3j%mmO3J4N3m5j57n9N9RJ1O1k2p2j7L3J7O7M3n6n3
36192a97M6K9K8j9j17o7L2K3K3m2QJ23K5j14j6L7L8QPQQm1m1n3M6O5l4j10j1M9M9k7k7O0O0
36185a44q8q8L4L3L3L4k2k2O0O0jjO0l8j58o0l9l9Q0Q0o9o8Q7Q7NNPQJKJ03Nn5n6j7j8R2R1
36178a6Lr6r5LJ3J3J9J9j0rj0j0j7j7j7j7J6J6l4l4NMQ0Q0M1n7n2n1K2K2k2k1o0M0L3L3J4
36171a69J3J4J4rrP3P3m6m7m6m7J2J2OOM8n1MMl9m0J02J02Lr5m0m0l8l7M4M5l0l0k6k6M8R8
36164a44j9j18kM7j4L5K6K5J4l6o4L4L5o4J5O4j5j6pM4P7k2r8JJ6l3K3K3j5L5oj04k7J38m
36157a56n4O5J6j29p9L8L8J4J5K0K1p2K6P9j9rM1OPl0k9k9l0lmM6M5K6K6n6j55JJ66M7j17
36150b28p0k1K4K3J9J9Q1j8j09j0P0P1L9o0o3L6j9o9M7M7k9l0K0K0NMQQKN2lj02k9l0J4J3
36144b68O8O9j5j4M5M4l5l4n0jL4o6p4K4J05N6o2o3N0N0J4J4k0L0L4o4k4k4n5M3%r9LJ01m6
36137b30m6P1K2p8Q6J23m2j17M8j2o1O0J1m6N3J3J3O8l1j23M1R7kj9j9k3k4n8qP5k3o7R8Q4
36130f6q0k7K3l0J8Mr5j1L9m4m4M3M4M4M4k0k0K9P7M8n1p1p2k7K2P4k4l6l5j7j7N3N2o2o2
36124b97O9O8K0J9n1n2L7L7m1N7J00o4m9N0l2j31o4J00N5j09o5J00P8k2M0M0m9m8m5m5l0K0
36118c04J39M1q1J7J10n5o7L2j4j12L8L8l1O8R0M0K8K8Mr3j53n5O4O4N4N4o1o1n1n1O4O3p
36111a60pl2l2L4L4j5j5m0m1M2M2J4J4K6p2n3M5j6j6M0M1m2m2O0N9k3k3j9j9L0L1j0rL9M0
36105i5%jM6M6l5q4j16j6M5mL0K9j4j4L4L5o6o5j1j0n0M9N2m7J2O2k8K1O9J9l2q1q2J6P1K2
36098a93l0K0R4no0o0J6J5llLLq4J6O9K1M3M3p5p6L0L1n2n3pqJ7J6L8L8nok7P1J15n0j07p
36090b12NOQ0L1q5J3N8m1j0L9P1K2o3o2j1j0j0j0j8j8L2L1MMLMj6j5J8l1q0J8O8l2KN1J7J7
36083a30j9j9j9j9j2j2LN3O8l0m9%m6m5M3M3j3L7P1k8p7K2J01N1r2j42k9K0PORRL4L4n4n4
36076b78O5l4l7O2Qm2P5K6p0K8M7kJ7J7l5l5ppRN8L4o5l3J5mmj7o6j3Q7L9n8j5Q4J27K8r6
36069i2r7M5M4p9p9L8j2pR1J2l8K2K3J9K0m6m5MMk7k7J9J9m6r5K0J17O8l1m6LM3M3llq7q7
36062b93%R8J01Jj9j8k2k2O1O0l9l9m0l9K1K0l4l5J30L2j22k3R8%j15j6K7p1M4J43kj02m0
36056b55m0J8J8J7J8m9m9PPj0Q9J32l2j78p9J02J02l1l1l1l1J3J3J3J3L5L5m9JJ26K7r0m0
36049b09K8K9j7o6m8N2M8n0k5k4N1N2j1j1L9L9k7k6k6k6MMN3N3j4j5j4j5K8K8k1k1m1m1QR
36042b23k4k3N8J57N6j07j14j6JJN4N3m4r4p2K7P7P8R0rl0l0m9N0M0n9RRj09j0P4k3L9Q9o0
36036a34o1J%%JkkN9l9r6KQ2Q3k1j20m1N8J9l0K2P1j5o4J6J6k7k8K2K3j3j2ooo3L6J22K2r2
36029b17m3k8k8J03J03j2j3L0L0q4j34j4Q6Q2j7m7m8n4n4P1P1K2K2k7k7K3K2MMm6m6N1N2l3
36022a96J8J2q7l4O4O3O4m6m6j4j5rrk4P5Q1j8q2J7j6o7K3K3o3o3N1N0k5k6J1J09J10J1p9
36015a37p8l2O8J17J9o8o8LKm7m7M8M9r0J0L4L4N7m2q8P7Q3j5J2J3%%pj05L3L3j7j8Q8j2q1
36009a72q1l4O5M4n5n0N0MNl9l9J5J4O4O4l1l1l1l1M2M3m1m0P0P0j3j2K9K8q6q7O0N9MMJ9
36002a20p9q0K0ooM9M9l4l4M9M8l8l8O8l2n4n5K2K2J17J17l7l7l1j30r0P4J49N0JKp1p1NN
35995a96O2l7l0l1o8o9M7M6K6K7Q1j7j4j5p0p0L1L1J%J19K1o8L0K6p2j1j1M9N0o1L7J17J8
35988b1k8k9j43m3J15J15o8o8N3N3j11j2J5J4j0j0J4J5r4r3N5N5l7l8M5M5%JJ%k9k9N3N3k4
35982a85k4j7j8k2P6R8o5j01O4P3k6o0M0L9n9q4J5L6L5j4j5o9K8M9M8k7k8N6N6k6k6J1J1p5
35975b06K4N4m6q8J0L5L5M1M1%%k4k5N3N3o3o2LMk0k1J5J5rj0JJj1Q7P2k6j5j4OOM4n6n8M1
35968a13L4o4l6l6M0M0l5l6N1m7q0K0PPk8k7K2K2P5P5m0m1QPJ%L5o5p1K8O8l1l0O8J2q6K6
35961b20K5m8m8O3l6J6J15K6p2O6O6n5n5K0J9q3Q1O0j05n6J09K2j42m6N3M6M6K8K8l9l8l8
35955a92l9j1j1L9L8M2M2m0m0KLN1N2l7l7l7l7M7M8kkj8j8j8j8j5j5O1O1k6j24rQ9J8J8po
35947a48mj02J4J12p5p5K0K0k2P8J20m4r6MJ9K0j2j1j1j2jjjjl5l4M7M8j1j1L8L8L6L6m6m7
35941a50k9l0JJn5M4O9l0J6J5p3p3O4O4j8j9qqJ9J17j3j4n0n1m5N3N4m6l9m0L7L7m1m0RRM6
35934b17M6mlKLN2N2l8l8J1J1m6m7QJ05J4q5N8N9o5o4j5j6j0j0M0L9m0m1R7kj04j04L8L8N2
35927b24N3LLMNM7M8L9o1o6L2M8n1j00jP8k0J6J7p3p4M2M2K0K0o2o2J8J8o9L0P1k7qrn5M3
35920b65P1P0J2J3l7l7N0M9l4l3k9k9N3N4o6o5N0N0l9l8l9l8M0M0M1M0%Jp6p6m5N5N4m4%j
35913b48L7L7K4p5o8R6J53N4r2r3J8J9l5j34n9M1O0O1mlmmR6R7Lr5RRm6m7nnK0K0j5j6rj0
35905b13n5M3J04J03m7m6LKm3m3L2L3M3n6%%j0rJ01Lj04nJ6J5k7k8N5N4k7k7K2K2nonoq2q3
35898b76L3L2KKk2k3L8L8L7L8J4J3j02j01J03J03m4m5ppL6L6Jr7j6j7J4J3m2m1J41M2j12j3
35892b29R3nQPo9o8J4J3J2J2j00%J30L1q4J4J18J9l5l5k4k3L2L2q7J3OOJ7J8P3k5q2q1R4R4
35885i1k2k2k1k2QRRQK5K6%Jn5n5k7P1J4J5K1K1j07j08QQN2N2o3o3L2L3K6K6Pr2m3N7KLRR
35877b39N7N7r1r0N7N7M7M8K7j38r8O7J37k6r5Mj3j3m4N5Q0j9l3l3m0N9O5l3p2K7j1j0Q8Q7
35871g9ONj1j1l6l6k3k3k3k3K4K4k6k5%JO2l6q3J5J25K6k7k7n7n8L5L5L8L7k6K3Q1j7j33l5
35864b78Q2Q2M3pr0QN7m2n6n6n6M2R5ml0K0M7n1o6L2L3o7k3P5L2L2M9n1o8k0K7P7Lr6o6R9
35857a92K8k1jjmnj0j0J4J4O7O7q2l3O7l2k5K4l9l8J4J4O2O2n3n2qqM2M1q1q0JKj0rm6N2M6
35849b23n2%R8O0J1l7q6j9P9jn0K1K1opk4k5K5K6j5j4L4L5o2o2K0K1j3j3n6n5NJ04O9r6m7
35842c34J18K1p8J7J7j3j4O7O6J8J8%Jm9m9K4K4p4R0J10J2l7l8p0p1J2J2PPPPl9l9j9Q1L6
35835a52o2l1O8RJ0k8k8k7P2l3l3J5J4r1QM4M4l2l2L8L9j0j1NNO7l2r4MQ4Q5O6l3n9o0P7P6
35828a8p2p1l9l9J0J0N6N5l0j30m9M9P0P0j6j7j6j7K0J9J9K0m3m2PPk7k7K2K3k0k0k0j9NN
35821b65N5N4POOOnom0J0M2n7k9K0J9l1oM3kn1K9P7M7n1j31l3%%OOk7k6N6N7PQN7N7n6n7K6
35814a72K6%%%%q9q9ppJ8J8J00J01jjk5k6j5j5L4L4J1J1j4j3K8K8q7q7J5J4l4l4K7K7n5n5
35807c34P7P7nnj2j3j2j2J9J9Mm5l2O8Q6L7k4k4k6k7NNNNJ3J4J3J3l7l7m3m3Q1j7j00jRJ0
35799b89O4O5k2k2k2k2NMjjP0k8M5R5l6q6ook0k0k0k0L1L2lM7L6o1o2L6N3LRN8O3O3m8m9m2
35792a07m3n5M4M9m9j6L4m3m3M2M2j0j0mnn6M2O4J4ooj0rK6K5J1m0q7J1O1O1l0j29m9M9L0
35785b02j9M2pk9l0l2l3J05J05j0j0j3j2o2o1J1J1J4J5K0P0J8q0k7K3o0o1L5L5JN1N8m2r3
35778b69NN4m5m6N4O9k9jM8J6q3lM7J4J4J7J7NOL9j0j24k5J20K1l7l6m3m3O8O7m8m8j1j1j1
35772b42j1P7P8l8l7OPOPk4k4k4k4OOOOP2P2m3m4n8n9K3K4m8m8JJO2O2k6k7O0l9l9O0j2j1
35764b36M4M5K2K2n9o0M7M7l5l6o5o5N0J48J11n4r6LJ1l9mnJ8J8l1l1Q2Q3o6o6K7K7K7K7O
35757h3OPOm4m4n7M3K4p4l9Rm5m5P2J21o9j67k7J38O1l8K8K8l2l2M8M7K6k3j04nN8QM3M2n0
35750a63n0mmJ9l0j4Q4P1k7JN0J1q9r1PO2l7l1O8L7L7p2p3K1K0k9k9J0J0RJ0l0l1k4k4k3P6
35743b72P5k3M1M1j5j4k6k5J8J7L7o3o2L6J6J6K2K2K0K1k2k2m9N1N0m8j6j5k2k2J8J9O7O8
35737f1n0n0%%j1j1j0j1m5m5NNR6R7M7j18o0L7k7k8L2L2m4m4m1N7N2N2k7k7l4O6k7k7k1k1
35730b62J6J7J0J1M8n0n7M3O0l8k5k6kkM1M1m8j48m6J18J06n8l7l7M5M5L8L9k2j20p2K8N2
35724b92N1P1k9r2PQ8rq1J9O8l1m7N2j0j1J3J2J3J2j9k0j9j9K5K5k4k4K9K8k1k1L5L5j5j4
35717b15l9l9P6P6k3k3pM2L1o8l7J2n5n6O3O3k9l0K0K0k1k1k1k1M8M7jkO1O1k0o9o3L7L9n9
35710b23m8N1M7n1n1kP8K8n1kM5mM7M8p0p1JJ%Jm3m4P3K3n5M3J3l7KKj%J7J7J8J7P3P3j41
35703a76j41LLQ5Q5%%m9n0pppprrM6M7l8O1O7l2j13j4O6O6P6k3p7p7j9Q0L0o8KKL9L9J3q5
35695a98q5J3K9K9j4j4m2m2M0M0j0j1L9L9J6J6J0J0Nr5l9l9RRJ0RO4O4n2n1l2l1K3K4k4P5
35688b06O9O9n2n1l1O7K2p8N0m9j39K6O4l4J%nnM8M8jjJ1J1NNL9o0j03O2Q7j2pR1N2m8j24
35681a79k4j1j0mmj1j2L2L2M4n4j04nJ7J6Q4j4q1J7L8L8J0J1l9m0N8N8RQMNJ09Rq3q5rro0
35674b39o0j1Q8J00o5p1K8P8P7l6j34p5K3M4M4J8J9J8J8p1p2J42J41o8p0J3J2l7l8l1l1l3
35668b79O5J0J0k5k6l7O1M5n3RQjjkjKKKJmmM5M6LLm0m0o3L5L0K9j6j5j0j0n7M1Q9p6q7P7
35660b34J16m8k0k0l6l7J42M3q3q3M2M1qrJ9J9l1l1J9J8o4o4M6M6M6M6o8o9J4J3K1K1K1K1
35653a51OOONn2n3K9L0J1J1J1J1k6k6k6k6k2k2K8K8L4L5J3J2l6J4M4n5n4mp3k3J11J2l4O5
35646a61LLJ0J0k4k3nnM8m9mR5k6p7P1K2j47r8N7J07J6J5o3o4Q3Q2ooP4k4j10j1M3nK2P2l9
35639a14q7K5K5ONNOr0q9K5K6M4M5l9l8J9J9K0J9l2l1J8J8M7M8l5l5r7r6N1N2n3n3R6R5j6
35632a91j7RQO4O4J5J5r1r2K4K3P7P6p4p5J0m0p3K5P6k3m2QM8jl2O7O3l6jM7j3j4L8L9l4l3
35625h6K9p1n3M5j6j6k6k5j%m0m1M2M2NMNMLLK7K8L4L4m9m8M3M2J6q2%jL7L7K9p0o4o4j8j8
35618b80L1L1M0M0rrJ2J3J2J3MLk1k0o4o3P9P9P6k2j15j15poP0P0J19K0p2p2L8L9J8q1l8O0
35611a27kjn4n4l3O6M8n0J1J1l8l8K8p1m5J21P7k2J0RMLj7j6m2m1O1O2k1k0J9K0P5k4k7k7
35604a45j5j4O8l1j46m7R3R3m9m9k9k9Q7Q7J7J7l2l2m3m3L9L9LLLKn9o0N5N6LKm0m1K0J18
35597i9M1n6q9RklL9M0M0L9p8p8M4M3o0M0M5n3PJ06l8l8j8j7p4K6N7N7q5q4LMLMk4k4N9N8
35590a56q5q4L0L1L6L6M9n0k6P4j5j14M9M9l3l3n5M4J32L4q8J2M8j16n1M9L8o1k2k3K7K6k1
35583b69P7J33L3r1PO0N9n6n7n6n7LLllN8m1r0QK7K7K7K7Kr8m8N1llQ6Q5m4m4m3m4OOJ%J07
35576a57Rm1N8n0n0M5M4j03nQ4j5j20k2O5O5j9k0L0L0L2L2n0n1jjjjjjNOp7K3M9N0KKlmL1
35568a31o8j2j2p7p7J10J10r0QO4l5l5O3M5M5Mr5m0l9L3L3L3L3l5l5M7M7p6p6L9L9k2k3K1
35562b04K0M1n7j13j5R0j0rR0Q9j0l0l0p0p0k1k1P6P6l3l4PJ06JJpooop7p7J04J03l5l5k3
35555a95j22n3M5N9N9K4p4JJ00O5l4n4n4L5L5m6m7M4M5M4M5o6o5J6J7ooooL6L7m5m6JJJJJ3
35547b01J4J3J4n4n3K9K8J6J7J6J6j5j4J1J0L5L4j13j14K7K8LKO6O6J7J7m0l9j5j5K6K6N1
35541i1N0l4l4j0rn3n2LLm3N6P4r0k0P8o9o9P6P6ook6k6K3K4K4K5K4K4q5q6lmM1M1J6J6RQ
35533a25j6j7j3j3j3j4l9l9J1J0P8P7nnOOp6p6Q6Q6r5r5N1N2K6K6n4n5K8K8j0j1j0j1P3P3
35527g5oon8qn6j55K9J28k1p1N0M9j6Q4L2o6q0q0oR3M7n3pM2O4J4n5oM6M5m7m8L8L8j5L5j4
35519a15j12m2N6P1P1J4q4q5J4N6N5J3J2m0m0l9m0QPQQNNm4m4l9l9RN9Q0j9ON5j6j14l2J9
35512c13O1J11R2op6p6L1Q2p8j77P0J69Nm4j0j0ooooLLLML7L7j2j2ppo9L0N1m8m2N7kkNMj4
35505a74j4L2L2j6o5r8%L1o8o1L7R2R2J0RM7n2LMJJN1N1l8l8r3NO0O0m9m9L6L6j4j3OOl8l7
35497b15k6P3P3k6r0r0rQ9N4m5J7J7NNMNJ5J6k8k7k8P1l4l4PPOPK6K6k3k4m3m4J0J08Q0k0
35490h5l3l3p0K9N0N0J8q1l1O7l8l7L0o9K9J28J7j48j06qP5P5n9n9l3O7J9K0q3q3M9J47Nr3
35483b74nR4J2q7j0Q9n5n5K5K4K5K4n2n3O9O9p4K5N2N1k5k5k6k5N6N7n9n9j4j5j4j5K7K6K7
35477a90K6L6L6m6m7j0j1j0j1m0m0M2M2P2P2m3m3N8N8k4k4j%n0n0N1N1N1N0l4l6l6l6L2L2
35470g3q3q3j6j6L4L4K6K7k3k3jjj%L3L3m9m9PON6N7oon5n5K8K8k1k2J12J11o7o9j%q3q3M7
35462b47M7klj1j1P1P1qpppm7m7m8m7K8K8K8K8J5J6l4l4M3M4p2p2O5O5J5J6pqM3M2n3n3L0
35455a30K9M9M9r9r9J2J2J2J2j5j4j5j4j4j5L6L5n6n7K0K0R0rr1PN2N1N8N8j02j03j6Q3P9
35449h5j9p3p3M1M0J4q5NNn0n0R9R8p6p7k9P0O3O4n1n1n7M2j8j8L7L8k1k1l7O2J11n4j25k7
35442c08M5M4l1l2L5L4k8P2N2m6J5J5m0m0RRk9k8Q7Q7p0p0q1J6P8k2p0K8N9m0K2K1lmlmN3
35435a68N3LMk1k2M1n8q3J6LMJ1J1J2J1L9L9p6p6O1O2J3J2k9k9p8p8P1P0j2L6R3po0o0k8K1
35428a99N5m4p9K0O9k9k3P6Q5L6L5o2p2K6l5j34J6O5j4j3j0j0K2K2K2K2PPPOk7k7N5N5p1p1
35421b12k2k2N6N5Lr7j7Q2Q2j8p1K7J03Nj08j09n8M0M4oK8K8klP9Q0p9p9L7j2r1PR0rp1k1
35414b61K7K7kjkklln3n2M8M8jjllL1j8k6P2pj05k8P2N8N9j3j3j3j3j6j5p5K5L3j5J5J5L1
35407a83j9m9M9K6k4J6J7j15j6P5K5j9L0O1l7n8M1M1n8r4NJ19P0m9m9O3O4q1q1O9J9o4L6L5
35400a35o3l7J3N8N8j5o6m9M9P8k1p1K9O4l5k8P0J5J6k8k7m4m4n7M3N1m7o2j4O3O2J6J7o7
35393b08o6K3K2J7J16Jr8O1O0r3r4J0J1N9J08j3j11l0O9K5k4RJ0K0K1o2o1j0rj0rM7M7l5l5
35387b32j0j0L9M0n7n7N7N8M5M4m0m1J6l2o4L5J34Q3k9l0n8n8K5K4j7j8j8j7J9J9K0J9l4l4
35380a79J6J5k5k4k5k5k3k3j7j7k0P9J28K9l4l5l4l4m7N2P9P9k1k0k0k1m1m1M1M2J3J4MLJ06
35374b6o0j18M5L2j33l6O3MMJ0J1p9p9J4J12m4m4M5M4lmLLp0K8Q4j5o5L3N4N4l2l1J7J8k8
35367a89k7k8k8J2J2J3J2kjkjK0K0r1PP5k5L8L7q4q3O4O4ooonM0M0j03nQ2j7nml8l7P8P7l7
35359a39l7J2J2j1j2R1p3j29L6J03Nj0j0j0rq2J6R9%L3L3n5n6pqjjPJ06K9o9n2M6j6j6J0J0
35352a55K3p7p3K5J3J3J7J7J7J7l2l1k5k6nR3m5m5L6L5k6P2Q5j4l4l5j1j0j1j1k6k7K4K3j
35345b10jn1n0Q1Q1l4l4o0o0oR2M7n2m5N3MLJ0J0OPPOM7M6N8m0j14j5J26K8n7n7o3o3J6J6
35338b68J7J6ooonN9N9RJ0j0rj0j0n9n9K4K3J4J5J4J5J9J8l1l0nmnml7l6J08Qo6L2K0J9k4
35331a91k5K5K5rrrrppn7n6K4K3K4K4M8M8jjk0k0q1J7J23K5o2o2J3J4r8KR0qn1M8L3L3M0L9
35323f5n3n4lmj9j9j3j3l8O1O8l2oR3M3n6j27k9m1m1K8K9K2K3P1k8j16j8J51N3l3l4J0RJ0
35317a71J0j7j7j7j7L1L2j8j8PPPPj9k0j9k0j9j8N7N7L6o3o3L6K5K6L1L2q5q4klL3L3K6K7
35309a70M1n8r4O9klR0R0l8l8l7l8nnn4n5ooooL1L2L1L2KLLKONNOj5j6j5j5L7L6L7L7K1K2
35301d4o1o1J7J7J8J7l6l6l6l6L4L3N1m9j42K3J27K9o3o3J3J3m2m2PPk3k3J25J25K1K0o2o2
35295a84m8m7O7O8j8j8j8j8N3N3MLp9q0LLJ0J1l9l9O1O1k2k1L3L2L3L2l6l6J3J3O2O3n3n3
35288a31k2k2k2k2L4L4L4L4o4o4j4j4J1J2J2J1k6k6K3K3o2o2N3N3j1j1L9L9J1J1j00jJ55N7
35281b8r6r6j3j3QJ06J0q9K2K2l0k9K0K0nnnmJ1J1O7l1o8o8QRK8K9K9K8o3o2J9J9j0j1R5m
35274a69o2o2J4J4R2R3k4k3QQn4M5L0o8%%n0M9M3j21q1J8OJ05Q6j2q9J0Q4Q3n8n8j7j7j7j7
35267b11QRQQl0l0l0l0P4P5p4p3j2j2N3m4q9P6N9O0o1o1pR1Q3j6l0l0j4Q4K9K8j4j4R1pl1
35260h4l0l6l7N5N6l4l3P3k6n3n2J6J7mj02j05oJ5J5NON5N5M0L9j6j5J2q7q7J3J11J12l0l0
35254a72M2M3m0m1m6m6k0Q0J9K0l0l0P2k6p7K3MLJ0J0L2L3n0n0J8J8J8J8j5j5L5L4l5l6l5
35247b32l5lmK4J22j9j8J03J02n0n1n1n1qpo2L6qpNNl9N9klO6l4l9N9O0l9m0O0oj05OOl5l6
35239b71j8Q0P3r2m8N0q0q0RRL2L2L2L3K8K8R1ro5L3K1K2QQRQK8K8m8m8j53n3J2J2l2O7O0
35232a84O1QRQRK4K4k5k6o2o3K0K0L7L7M4n6k1k0k7k7N2N2o3o3J8J9l0l1KKLKM0M0L5L4Jr8
35225a95r7JL4L4M1M0J4J5l5l5J7J6J7J6l7l8O7l2m3m4%%J3J2J2J3nmN2m8rrj6j5K1K1n5n4
35217c15NJ05l3l4N8N8j8j9n7M1L5L5l5l6J3J4K3K2q8J1N8m0l4O5jkn6M2P7k2p5p5Q8Q8OO
35211i0J%m9m9k9l0K6p2JKL8L9L8o1ooJ5J4J4J4jjNNn2M7J29L0o2o1j9j9M0L9J4J4k4k4N8
35203g2N8p5p6k6k6K4K4K5K4m4m4n6M3Q2j7j7Q2j3j11J0J08j3j3L0o9j29l0N0N0L9o0j6Q2
35197a76Q9j1KKl8l8l2l2j3Q6M3n6n0M9l8l8N8N8j8j8o3L5K9K9L1L2p7p8k2P7M5M6l9l9n2
35190b17M7Q1j8j60o1Q8Q8Jr7M7M6q0q1J27K9JKQQO3l5l2l3l8l8K9K8j2Q7N8j06j13j3P3P3
35183a50l6l6N1N0N7m2o3o2J3J4j1j0M0L9k8k8o9K9R1p3p3R1O6l2J5J5j12j4J07Rj01kQ0j9
35177a94q1J8O1l7J7J6l8l9L0L0K9L0n2n1L1L0m3m4L9L9K0K0k9k9P8P8j1j0m0j38k3P6N6N7
35170a04n2n3J%K5K5M4M4l8l8J3J2J3J3l2l2K3K4q0K0l6l7L1L1p8p8l2O7R4R3p1p1m4N5K5
35164b23K6j7j8ooN0M9n0M8P0r4j07N8N9l9l0l1J3J3J5J6J5J5J1J0l9l9N9N9n7n6OPp6p6P9
35157b86Q0P9P9m5m5m5m5J2J2J2J2N8N8jj00JJnnj8j8N7N8j5j13o4L5K3K3k0k0OOJ2J2%J00
35150a09R9%o4o5j26k8Q2Q3OOj8j7j8j7M2M2qpllmln1n2kknnL8L8M7n3j07rN7m1q4J5M9N0
35142b47l3l2J00Jr1P3R8%J5J6q1q1JJKKRQj9P9L0o9k9k9M8M7K8K8k1k2J1J1l9l9j7j6p8K0
35135c15P7k2k1P7O5l3l0O8K3k7OPopm0RO8l1q4J5P1k8m3Oj1j0qpP1P1m3m4l5l5J5J5O8O9
35127g9m7m6N2N2l1l0K4K3k6k6l4l4M8M9J9J9kj00r6LJ11J3l8l8l0K1rj07o6J00N8m0kM7M7
35121a95M7l2l2l3l4J6J6qqqpNOm4m4M2M3M3M2l1l2N1N1mnmno8o7j8j9N4N4k9k8QQQQL1L1
35113a91j9j8K5K5K6K5k0k0o9o9N6N5N0N0%r8m3m3M1M2j9j17J3J2pR3L7o0K5K6l4l3J6J7N0
35106a76N0J9K0K8p1j20k1ppQ2Q1o2o2j3j3N7N8l1l1K1p8n3M6M2M1J04Mq2q2K7K6l9l9P6P7
35100a28k7k7K3K2N8N8k5k4n7n6pp%%%Jpol2l1M9M9%%j6j6j6j7P9P9llj3j4l7l8J1J2O7l2
35092a31n6n5K0K0o3o3m2N6M9m9L7L8K0K0o3o2k1k0R4R5j3j3o2o3O1O1N4N5L9n9l4O5m8m7
35085a80M3pj09j0M6M7L1L1j8j9poppM2M1pqn1n1o3L5Q2j6o0L9J0J1rqm2m3POM5M5l8l7N1
35078a91N1qM2J3q5o1L8Rm0J5O5PPJ0J0QRQQJ9J8o3o4J06J05j06j08l6l6J4J3j8j8L0P9R2
35071e8or6r5Q7Q7l4l4J05Pq6q6k0k0K9K9k4k3qM1R4no2o2JJQ2Q3o7o7J5J5n5n4R2J42Qr1
35064a35j06n7J8O8M6ll9m0PPK0K1o1o2K5K5J9J8O4l4K0K1%%o1L7O2l8l7O1P2k7m8m7l7l7
35057b58P9P9m3m3M0L9J6J7o7o6l2l2N0N0K3K3K4K3o1o1l6l6O9O9j4j3j3j3p5K4M9m9m3N6
35051b25O1O2m1m1n9L9L4L3K2K2J5J6rj08o9R5J4q4L1L0n2n3J19J9l1l2L9L8L2o7m2N7l5l4
35044b04K1K1M0M1K0p8r4NN8N8k1k0k1k1J0J1J0J0k5k5K4K4J%m8m9L4L4j0rJ3J12lj02RRq0
35037b45p9O2O3J3J3M0L9m3NP1k8j14j5M8n1l2l2J4J12L1o9l3l3j02kJ01Lm7N2M0o0N4J03
35031a21m0r1mM4K4K4K7K8n1n0kjK5K4%%J1J1l6l5l3J6R7lo4j5J0m0n1M7J6l3O4O4k2k1m0
35024b21m0RRj5j6J00J00j14j13O8O7k7k7k7k7N3N4rR1L7o1k4k4n6n5ooR7R6J0q9jR7m8r8
35017b16JN1nnl3l3m5N4J8q1kJ62J2q6k9O9L8j2k2k1rQ9Pr2MMo3L4O6l2k7k7P3k5p3R2N9j06
35010b11lkl9l9M4M3JJJJl7l7J2J2j9k0O3O3l1l0l1l1llM7M6K4K4K3K4m3m4L9L9j7j6j7j7
35002a83P4P5p4p4J7J7l3l3J5J5J5J4%jn0n0JKQ3Q4q2q2%JL8L8L8L8k4k5L1o8llj0rl7l7J8
34995b64J8k9P0O9k9MMq5q5P8P8P8P8j00r9M8M8o4o3J8J9llN3m7q1q1N5N5N8m0J6J5l3l3J7
34988b60J6J04J03p7p7M2M3p3p3O9O9m6m7j6j7L3L2JJ%Jl3l4J6J6MLMLj5j6L4L4l8l9l8l8
34981c09P2P3m3m3J5J4o1o1oR3R6lo1j1O3l6p6k7Q7Q6o5o5K3K3l8O0O7l2n2M7L5L4RQm1m1
34974a66jjJ1q8l0O8O3l7j5j5nM3K5p4m4ON8N9n3j02mR5J41M2o7o7J0Rp5p5P4K5o9L0L0o9
34967b68L0P9J1O0J6q2m9Jj6L4O5l4k6k5l2l2J6J6O5O5j2j2J2J2j22j21L2L2l3O6J22K2q9
34961a97J0N9m0l6O4N7m2j5j4k1k1J7J6J6J7k9k9k8k9RQQRj4j4j3j4K0K1Q2j7n7M1K3K3N6
34954g4m3r9%K8p0J7J6j01j01P9Q0N7N6k5k6K3K3k6k7J0J0RJ0KJnmO1l8o4o5k0k0N6N6O4l4
34947a84q3J5L3L2m3m3J4J5J5J4j2j3opj9Q0N5m3n5n4m0N8J23K4n6n7k6P3M2M2l5l6j5Q4K1
34940h7p8k3P6n0n0RQo0j0J38M0o6L2K1l0kn1q2J6K5K5Q1Q1o1o0j1j1o9p0P9P8n6n6N8J07
34933a09j9j17l8O0L7o1K1J20N9l9lkj7j7J0J1k3K6L2o6j6L4n0n0m6m7L6L7o4o3N1J00N2m6
34927b07RN8o2o3N6N6k5k4K5K5J1J2J1J2rqq5q5l0O9M0qL0L0n7pO2l7n2lm1RO4J5qM1l9q7
34920c02nR4P2k6o7L2J11J2k1K8k8p7L3L4n3n2K5K5rM1P9j9j09j09O5O4j8j8K0K0l0l0n6n6
34913c30k5k5oR3L7L7L2L2j8j7nnnon2n1L0L0jkM8M8l4l4M9M8jjm0m0r2P3Q5j4lmM0M0m1m2
34905a72RQOOm3m3P9Q0lko9o8j9j9M7M8kkj3j3j3j3l6l7J3J4j1j0n4n4n1M7P4P4L7L6J7q3
34898b35r4MrqP3P3rj0MLLMooP6P7p8p8J1J0J1J09K7p2l3l3RJ0l9l9M3M4k4k3JJl5l5J4J4
34890b45J4J3J3J3L1L1q5q4N2N2k8k7PN6M1n7m5N5M5lk8k7l0l0OOm3m4N0M9%%K6K6K7K6l5
34883a72l5l6l5P4P4qqRRL4L4n2n1L1L1j4j4j25k6J04Op0K8OPj3j2M4M3l9l8K4K5k5k5l4l5
34876b84J5J5QRL6L7m0RO8l0r9JM8jl7l8RRL0L1L0L0p7p8J00Jj11j1ONL8j2n1M9J40k4p0K9
34869b10L9n9k5K4KLL9j0o7L2Jm9noL5L5N3m6J0J0m4m3MN4P9k1j04n5jjN1J00N7m2J8J7LM
34862a18PPm8KL6o3o8L1mn2K8K9k2p3nR4R0qq6q6lR5L4j7J8J8K7K7n8n8P7K7j55n6Q3j7J2
34855b55O1K3p6p6K3J19O9p8p7K4K4K4K4o8o9J5l5OJ05J02Mk4k4l0l0m3m2PPj1j1L8L9mmm
34848b47mQPN7N7q7q7O2J3o4L4J14J6k4k4l0l0JJJJj4j3O8O9l2l2J4J5%n0p7K1O6O6j0j0l4
34840a78l4K2K1n5M4R9Jj10j2Lm5QQNNL6L6J5q3m0N8N6m3j6L4m9n0K9K8K8K9k4k4K5K5l0l0
34833b08Q5Q5p5p4p5p4N7N8PQmnmmk5k4N7N8m1m1P4P5j9j8j8j9M7M6j01j02J4J4O4O3n9n9
34826b37n9n9Q1Q1l5l4m2m2P4P3l7l6M5M5K8K8M1n9n5M4k3k4P6k1k8P0k0j20L0P9k1k0j2j1
34820b00L4J33K1p8j9L0k2p2NN4Km7r1r0jR7k2k2J00R9j00j00Q1Q0L3L3m9m9m0m0RJ0PPPP
34813a93J7J6q8J0P0P0l9m0kkJ7J6O0l9M2M1q2q1%%O6O6k3k3N1m8p3K6j1j2nnJ1J2o5o4L9
34806b65J37K2p7K8K8o1o1M4M3m3N5O2l7M3M3k5j25J3J4l6l6P0l0o0n9M9M9rqM1M1m5m4NN
34799b29J4J3O2O3L9L8j09j09M6M7j24k5L5L5o8o8l8O1P1k8l1J33M1n8j3j4NNllK1K2l5l5
34793b39j0j0L5L5J0J0rqM1M1j5j6M7n2r9%K1K1K9K9L5o4mmn9n9j4j3O2O3Q9rllp2p2n1M7
34785b70R9%p6K3L3L3m2m3K2K2M0M0K1p7k2k1j6j6O6O6n6n5N9l9j17M7R6o8L9J38p6p6M7M8
34779a31l5l5K0K0l0l0j3j3P0O9n5n6nojjn0n0J1J1NNQ3j4k1P7K4p4j3j3j0j1P2P2l2l1qp
34772b06K8K7m9m9k1P8J27K9p0p1OOj19j19R5R5j3j3j3j3L3L4m9m9K8K9k1k2k8k9K1K0P6P5
34765a47M8n0j5j6j5j5r0RJ5q4J4J12J6J6J40k5j45J8N3m6JJm4N4N4m4J9J9o9o9jkK4K3K9
34758b12K9n8M1O4l4n3M6k1k0j4j3L0L0n0M9l1l1N8N8n7n7K5K5K1K0P6k2r6r5M6M6m5m5J0
34752b80J1k4P5N6m3o1L8K5K6k9l0m7m8qR1R1pPPJJk7k8k1k2K8J27K2j43p3K6LLJ18K0j34
34745b49l6M9m9o6R8J40k4l3O6L7o2n6M3j9j9j3j3%jN7j07j27J04J45k0q0J9L9o0q7J2O5O5
34739a82O4O5j8j8p9p9k9k9L1L1L1L0l5l6M6M7l0l0N3N2n8n8j0rM5M4l7l8l2l3k5k6k3P6M5
34732b54M5k3k2K7K7L3L4j6j6l7l7j2j2k8k7Q7Q8L7L7p8p8J9K0M5M4m9m9L8o2r3OQ5Q6L1o8
34725a72n0M9O8l2jR8m4m4P7P7j14j15L3L3j1j2K5p3k0P8o5o6O6O5J6J7p4p4M1M2m1m1QRQ2
34719a65Q2l6l6J6l3j10j1O2O1m7m7M1M1j5j5K7p2r7KN3N2L4L4L0L0q5q5M2M2m0m1O2O2J0
34712a52J0m2r1l7O2RRP7k2m1N9K4k5RJ0OOj9k0O4J5q8J0O2J3k4k4r0J0N2m7j20k2L5Q5P5
34705a62k3l4O5O2l7r8m8NN4K8K7POL4L3J0q9n6pRRK4K4K4K4KKKKPOj5j5j8L0J6q4o6L2Mm5
34697b49L0J28K1j44o4L4l1l1Q8Q8o0o0J6J7M2M2l9l8ppj03mN6N5j5j5p1K8N7N6n2n2L4L3
34691b17k2P7l1l1K5K4qqq0q0l6J27Q9p6j05O0J27K8k2k1k2k2q4J4M2M1j6j6O6O6popoonm9
34684a97m8jR8M8n0M1M1q1q0l1l1%jJ9J17J6j48p5R0O8l2L6L7k0j9N1N1KKnnnom0m0M1M2M7
34677f8M7j2j12l7l7M0L9j09j09k1k0j7Q2K01L7n7n7M1M2J7q2k0k0o0L9Q1j7J8q2q1Q3P0l0
34670b11J2J2j9j9L0L0k8k8k8k8J8J8J1J2P1k7j10j1Q6Q6M3M3n8n8l7O1K7p2M0L9o4o3j5j4
34664b51O4O4p4p4qJ57M1j23m6m6l5O3R0qk9l0k7k7N6N5p3p4M2M2J2J1J2J2l3l3N0M9K0K0
34657a31n7n6q1J7J2J1k2k3L1J30M2n7J2J1q0J7J2J2k2k2k2k3K3K2m0N9J14J5J4J13n6j56
34651a81m5m5NMN4N4j7j7j7j7M5M5l8l7J5J4J5J4POPOjjn0n1L4L4j6j5j7j7j6j7k4k4N8N9
34644a87K8K8k1k1J1J2ONK9p0p0K8j6j5M0L9jkpqM5n4o1L9J6q3p7K3J18J19n6n6k0j9l2O7
34637b23K8p0M2M1j9j8j9j8J0J0J1J0L9L9j0j0l6l6m8N0kj01j2Q6MMO0N9p9p9n3M7L7L7op
34630b32j0j0mmj7Q1K6K5j6j6p8K0L2o6noN4N4k8j27k6J38Q3q2JKp1K8Q7j2noN5m3r9%N6m2
34623b63l6O2N0N0K9p0j3j3j9j9NONON5N5ONJ5J4j01j00P5P5K6K5k7k8k7k8J1J2J1J2p5p6
34616b85P3k6j28L7P9k0K8P8K3k7m5m4KKOPOPK3K3K3K2K6K6r0q9O4O3n1n1j8j8L2L1K3K2J6
34609a50J7Rq9j0Q9l2q2L5L4m0l9M2M3m5m4L7L8J6J6J6J6qqk3p2l8O0nmN3m6q9P6J54N5q8
34602a06l8k8k7k7k7P8K9n5M4P9k0l5J4J7J6J9K0p0p0p1p0K4K4K4K4j6j6j6j6N0N0PPn1M8
34595a85M8n1k7k8M9M9o3o2N3N3j5j5rrl3O5J0J0j5j5L5L5n0m9j%J0RRJ0J3J4K6p3m3N6oo
34588b01m0m0m6N2O0O0J7J7K0J9o4o3O0N9k3k3pqppj8j7L1L2n7n8N7N8n5n5ooN1N1o4o5K1
34581b65K1K1K1QQO3l6l9l8l9l9k8P1J6J6M0M1M7n2M6M6p6p5M7M7r6KN4m4l8O1L2L3m4m4K6
34574a86K6Q2j7j04j04o5J00J58oj4Q4K9p0n7n7J7J6o8o9Q1L2m9N0K0k9k1k0P7P7l8l8n5n5
34568b73K8K7O3O2j9k0ppq3q3L2J31O0j06n4M5Pm3k4k5N5N4J0J0j5j5j9j9J5l5m1N7O1l8n4
34561b63M6M5n3o0L9KKm3m2P3P3j8j8L1L1K5K4K4K4K4K3k6k7n7n8K5K4l2l2J8J7k6k5k6k6
34554b62K2K3n7n7N6J06K2p8k8K2l7l7K7K8n6M4P7K7J3q7q9P5Q4j4r6m7JKN3N4K9K9NNQ7Q6
34547C2q6q7l7l8L5L4q2l2N4m4j3L7m6m6P3P3l6l7nom7N1jn1K8K8k1k1m8KJ15J7p2k1N9O0
34540a79N0N0l2l2J6J5o6o7J2J2j2j3k2k3K7K8O4O5k4k4K0p9p9K0J5J5L7o1p3R2J41k3o7L2
34534a65K8p1n3M6k0j9P5K5l3O6J2q6l7O2L6o3pM2nn5j3j3m3J22M6j19m6N4j3j3j5j4%N0R4
34527a45nq6l7M8R6N2m7j28k8Q5L6l0l1q3q3J33J34m4m4RN9R7kj61LJ08J0j8j7m3m2n2M6P4
34521a36P3l9l9j4j4N4N5jjn5j53j19J12R4nM0M0NOj3j3n9M1J5q3l6l6M0L9jjq2J7Q7Q6n6
34514a52n6k6k5jjL9L8P6k3p8K1j6j6K4K4n9n8K3K2P2P1k7k7K3K2q3q2L2L3m0m0j5j5J7J6
34507b87O6O7mmn3n3OOj9j8J9J9PJ05L7o2M9M9l3l2qqLKLLj32j32K7J25J9K0JJN7N7k5k5k0
34500a67j9L0L0k8k8llo0n9l5l5Q8Q8Kr6k3P6K0p8M8M8l9O0n2n2M2M2o9K9kkM7M8o8o7K5K6
34492b36o0L8J59O0r1r2ppppP2P3m3m2k3k3k9O9N2N2P1k8j31l2N8j06j11N4O6O6L7L8m5m5
34486b00K5K6k4k3n3n2O3O2j13j13n4M5J05J05mnL5L5j4j5M9M9o5o6O1O2q7q6K1K2K1K2M7
34480a19M7l5l6l1l2n0n0J8J17O8l1N0M9l9l8n6n6n6n5M4M4l9l8P7P8r8r7O1J60J10J2j35
34474a56j34P3k6j33L1P2K3N4Nk0k0n3n4K8K9Q1Q0l5l4K1K1j3L6k0j18o6L3K1K2L9n8n2M7
34467b76R3om5Nl0k9j3j3M3M3k7P2J40k5m9N1p3j70oM4L5L5R6R7k2k2o4j14k6P2j1j2qrP6
34460a48K7j56n6J34L6q4q4L1L0J5l4j9P9R8M9m8m7jkLLk2k2j2j3L7L8K5K5K5K5n6n6K6K7
34454a27m7m6O9O9p5p5k6k6J4J3l6l6L2L2L2L2K3K4j0L9k2j20pM2K8K9L1L2o1o2K7K7n2M7
34447a86P2k8r3r4N5N5LJ02pj05n0M8L1L0k7j25j5J50L1L1qrl0k9J9J9k2k3oR2P4r0m8N1j1
34441a43j1M4M4j7j7o6o6O6O5j7j6L1L2q4q3l2l3Q3Q3K2K1o1o1J0J0J1J0m9n0L4L3K9K9K9
34434a20K9n4n4K8K8j6j6o6o5P9P8mlOPp0p0N4J53M8j17r8Jj6j6J1J1N4N4J5q4l4O4K1K0k3
34427a65k2QQm1m1n1n1R7R7o9p0M6M5K1K0Nm5k2P8M3oln3j09rK9K9m8m7M4M4L7L8N7m2k9l0
34420b07q1J7P2k6rR0N6Poorrk4k5K5K5j5j5rrj54n5R9Jn6M4N8J0L5L5j7j8m7m6KKL3L2j6
34413b16o6p0K9K06J08j05j04k9k8K6K7LKk0k0O2O3o9o8M8jk2P7l6q6P8P8j02mO9l1k7P2J4
34406a42l6kkk9k9L0k0L1J30J5q4n9rPOK8K8LLN3N4o2o2o2o2K0K0J9J9nnj0j0J5J5rrl3l4
34399b79M0L9J5J5J8J8J5J5k2p2n0M9rrM6M7k7k8K2K2k3k4k3k3J8J8J2J2N9m1o8j9N2m6o5
34392b96j6P1P2pqo1o1K2K1k9k9K4K3j5L4O8l0n9L9Nm3K7K8k4k5L1L0L0L1RJ0k2k1O1l8q9
34385b37QK7k3P3k6n1M8M2n7opo8L1kjO6l2q8J0R1R0O6l2q9J1N8m1p7Q7N6m3K4K3r0r1m0m1
34378c31N6N6k7k6M3M3M3M3m5m6n8M1N7m2qM2k7k6k4k3L1L1l1O8P7k2p0k0K1K0L6o2r2QK8
34371b36K7K6K5n7n7M3M3poj3j3j3j3L0L1n6n5K4k6n4M5L1L2R6kp4k5J9l1j1j0j4j3L8L8q
34364b46rK9P8L0o9k9O9m2m2J0Rm0l9N7N8k5k4Q3Q3l1l2j4j3j3j4l1l1N2N1q3q3L5L5K2P1
34358a38K3p6r7KK3K2j2j3J03J03k1k1p0p0K3K2n3n4K3J21k3j23K4P3m3m3J2J3J3J2k0k0K6
34351b59K6L2j8n1M7m5j44J1J09L8L9nnK0K0K0K0qpppNNNNj8j9j8j9L0L0nM6K6p2p0L0lkL
34344b15ML8L8p7p7J05J05m3m3RRm0m0j0rM0M0k6k6K4K3j7j6L3L2k5k5k6k5N3N3l0k9k1k1
34337b35k0k1N8N7k5k5J1J1J1J1J2J3l6l7J4J5k0K9N8m2j3L5Pm3j2j2pqqqM8M7m1m2K6p3p9
34330c44J51J20j11j08N6L5L6M3M2J1l9o9K9J3l7M6M7k2k1j6j14pqk5P3K7p1j14j5R1R2j8
34324b27j8L6L6j02lJ11J11o4o4k4k4k4k4L8L8K8K7O8r7j7Q2Or3l1l1n0m9O5O6J%JJK3K3m3
34317b24N6R9o6k9P1Lr4l4l3M3M3l9m0R0Q9n9n9J9J8l1l1L1L1L1L2l3l3k6k6j09rJ39M0m0
34310a80l9O6l3k5P4J8q1K0J9l6l6RRQRm9n0O5O6J3J3K0p9k5k5r3OR4ok6k5L2L3j1j0NJ03
34303a47j00j01J06J05K4K3j1j0L8L9o3o3o3o3Q7Q6k8k9k5k6K4K4M6M6l6l7n7n6n7n7J9J9
34297c43K0J9M0M0L9M0j1j2j1j1L2L1j7j8l0l0l6O3J0J1J6J6n1n1K5K5R2pj55n6N0M9POk8
34290b36k9K1K1l3l2J7J6L1L2M3n5p3K6M0M0N3m5n1M7Q3j6l0l0n9L9M6n3o3L5N5N6nnn5n4
34284b23K4K3L6o2q5J5L5L5M5M6k0P8K7j37r5NN3N4L2o5q4q3lR5N7m2O2O3L2o8p3K5L4o4o
34277b34M4J0J0pj06OJ05J6q2K7K6k9k8onJ04J04j8j16p1K9N3MJ4J3m1m2m5m4Mm6O9J67k3
34271a38j21O0J10J9K0k7k7k0k0k0j9m1m0P5P5m5m4MNj4j4J0J1rj0rrl1l0J9J9N6N6OPmlo5
34263b08L3P8k1j00jO4J5o5j5K5k4lR6J1m0M5M4n0m9%%o0o0pR3N7m2q7J1P6K8k1o9j6Q3Pr1
34256b63m2J22M0j25m7N3L9j0N2N2l4l4L4L3QRn9o0K3K3QQm1m2M3M3p3p2L2L2j0j1m8N2M5
34249b20M5j0rN2m6m8N1P1P1n8n8rrk0k0M2n6o3L5N7N6k9l0k9l0M9N0l4l3ppl9l8Q1j7j2j1
34242b82L8L8J4J4j6j5j6j5K8K9L5o3n4n4K2K2J7J7M2M2L7L7m5m5j5j4K9K9Mr5m5N3J9J9R
34236a80J07k6j91m7J18J23m3n0M8J8q0p5K4K7K6QPm0m1k0P9O4l5KJK4K3q8J0J16J7mmm8m8
34229a78KJL0K9L5L5p6K3Lr4m6N3l6j34L3L4K8K7K7K8K7K7OPJ9q0r6Krj0J06J06p5p5KLK1
34222a95K0N3m7m7N3P9P9KLj57j58N6N7OPPPK0K0K0K1j8j8j7j8nnj2Q7m2m3M6M5k3k3k3k3
34215a86l4l4K1K2k2P7k7k8K3K4K3K3o2o3j3j3J7J8j3j4J1q7K2J20N2m6rrK3K3kkm9n0J%j1
34208b74j0NJ05R6o8j17M7Q2j7l3l3j0rM0M0k1k1K9K8J2J2J2J1j9j9j9j9J1J1p4p5P3K3q6
34201b87J2L6L7M2M3k5k6K4K3k1k2LMj3j3j3j3M8M7l5l6RQKJN2m6o9j8l2l2mmO6O7j6j6k4
34194b41k4N9N8K8K7q6j36L2J31J6J7jr9p5K4R6R6n0m9kn2lR5J4q5KJp6p7R8R9K2p7n5M4K8
34187b01k2l7l8L5L4j5j5L1L0k1k1L4j6m3N6L7L7poj6j7M5n4j28l0K5k5MJ02K2k7J3J3L7L8
34180a46m8JJ1q8K0J19KKn2j51lR6LLJ47M9o3o2J3J4m7m7KKM4M5nnj4j5p6K3J25K6k8k7m7
34173a77m6LLM3M2p3p3L2L1j7j8K5K4M1n8o3J02N8m0LMq1Q4Q2q2j22M4O6O6l8l9m8m9n5M4
34167b82k1k0J0J0j4j4L5L5j7j7O5O6j0rj0j0NMk7k6L8o0M8J47m6j46O5O4O7O6k7j25k2k2
34160b00m1N8P5k3j1j2j0j0j0j0K5K4k4k5j6j5k8P1K5p5L7L7n6n6L7L7l9J26J23j05j16M9
34154a58rqK0K0K0K0J3J3p0o9k3k2N9O0LLLMj00j00J6J5J04J04M4n4K2K2J6J6j4j4o3o4k9
34147b00l0J9K0n6n5O0N9J8J9J8J8l0l0J4J3P5k3j39l9Q3Q4M0M1o9o9M2n7q0J9POK4K4%jk0
34140a95k1k1k0K9K9K9L0o8o7RQJ02Lq6J3O5l5k8P1j6j6j0j0L2L2K6K6L3o7j21k3Q9j0LKo8
34133b51o9P9Q0JJJ3q6m2N6l0l0O4O4J20K1o4o4k2K7P3k7p5K3M5nn1j02k0P9L0p0j7L3L2j7
34127b01p8K1J44k1q8J2onL4L4p5p5j8Q1L8o1m0N8llQRQQj4j4L5L5m1m2M2M1j5j4j5j4PPP
34119b14PkklkJ3J3l6l7Q4Q4o4o5L3L2j7j7m2m2M1M0nmM4M5K5K5K5K4o8o9j9j9k7k6K3K3l
34112b02lM6M7n1n1n2n1O0N9k4K5K3p7l0O9M8n1J0J1J6J6l3l4M8M9o7o7O7O7J7J8p2p2P8K8
34105a35j15j6O9J9j2j1j4j5j8j9j8j9M4M4l8l9N3N3O5J14K8j35r6LPOM6lj04oP9K9NNN1N1
34098d2r0q9pqM0L9L9L9p1p2k2k2K5K6M6kL7o3j08N6M0n9lR6J7l3J7O6J7q2p7Q8P4r1r2Om4
34091c09m5J2J1N0N0J6O6J6q3O2J60M8n1m1m2l0q0o4L4M0n9j0R0J6q3q2J6P4k5p4K5Q1j9l
34085b33lj5L3O8l1p8K0O4l5m6m5KJ01L3o6o0L9PPJ4J3K2K3K2K3QQm7m7J25K7j21k3L1L1L7
34078i2L7o7o7J5J5m4m3L9L8J0J0MLN7m1m8N1O3l6p9K0L5L5kkq7J1J1q7M2M2k4k4Q3q3j38
34071c43K7J20K1k8k8pqP5P5j31j30m8J17P7k1M4M5llmlk7k7k7k7L7L6j3j3K1K2K2K2q6q6
34064c02K9L0k8k7P8k1J7J8l8l8L2L2j8j7R1R2Nr3q8J2L8L8j07qQ4Q4m0m0m0m1O3O3n2n2N5
34058a89N6n9o0m2m2P3P4q6q5O3O3K3K3l2l3J13J3m5m6lklkJ1J1J0J1j4j5j5j5klrqN1m7m7
34050c09N1NNJ1J2k0j9L0L0j%jjj0j1n9o0K2K2K1K2M0M0L3L4J2q7q6J2NNO0O0n1n0L1L2nn
34043a80KJp2K6L2o6kR6J5q5q1J8L8L8K3K3k7k6L3L3k8P0K5p3oon3M6M6n3PPJJk4k5k5k4j
34035b76jM9M9L7L8l9l9j02lJ12J3o2o1J4J4K4K3K3K4m4m3OOP5P5m0l9M4M5j93r3Q9Q8OON3
34028a22m7r6LMLm7N3J6J6O6O6L8o1j10j1K0K1k9P0M1M1l5l5n9n8K3K4K3K4L5o3o4L5k7k7
34022b69M9M9l4l3mno0L9N1N2QQo4o5j5j6l1l1N2N1N4N5k8k8M4M5M4M5n1n0j%l3l3k6k7o1
34015c19L7L7o1n0n1J19J18Lr7RJ07J66Kj34l6K7K7m9m9l9m0J0J0M0L9j08j08M3M4M4M4j1
34009b26j1mno2L7J1l7RN8K1K1P7k1j06qM2qK6K6k3k4k4k3P3P3m2m2j7j7L3L3%JJJl5l5J8
34001b09J7M3R1M1n9l8J1K7K6RJ0J2J2r6m6j2j12p3K6M6M6l9l9J0J1N8N9k5K5N2m6j28k9Q5
33995b34L5j3j3J4J3l5l6K5K5K5K6K6K7q9q9K7K6P6P6rqrqn1n0l6J4L8o1n8M1K4K4L1L0K4
33988a52K3L3o6n7pM1M1J7J7J7J7m5m4m5m5P1P0j2j2k7k8k7k8ooopK6K6K5K6J6J7o0n9p1K8
33981b99P7k1k1k1K3K2O8O7m7m8n1n1k5P4K7K8QRM1M1m2m1ppM2M2mmm7m7r9jK7K6L3L4QRJ2
33973a65J2m4m4M2n6l2O6J9J9Q7j2p5K3l8l9O3O2N6N6J8q0q0J8k1k2j5j5J0J1R1ql7l6M0M0
33967h6k4k3p3p2N2N3l0k9N4N4o1o1N5N6NOj1j0j1j1J7J7l3l2k6k6K4K4NNN5N4l5l6J4J3J8
33960a09J8Jr7j65%J05OK3K4J1J1M9n0j1Q7Q7p8j50n1R4R4j13j14R0R0k6k5R7R6k8j28k5k6
33953b13opKKN2N1p9p8O3O3M7n3LLm0m0j5j5K4K5L7o2m2N8J4J4J0q9n3J11J46j8o4o3m7m7
33946c06LKk7k7N5N5rqrqQ0Q0kll3l4l3l3P2P3j0j09r3P1N4N5K3K3l2l3O0m0qrj3j3j4j3l1
33939b44l1m3N6N2m6l4l5M0M0j0j0L0L0j9j9J3J2POM9m9POk1k1K9K8J5J6o7o8N0N0%%LKKK
33931a72J0J0n2M7L9n9KLm9n0L3L3K7K8n4n5N5N4k8k7J6J7n0N0J09n5o7L1Mr5J6J6k2k1K7
33925b29K8n2n3L0L0j1j2L9L8l1l0M5M6K1p7p7K1ooj%K3K3J6J7J14J6j06pL0o9o2L6J0J0O5
33918a71O5j1j1nnk0P8K9o9m2m3JJrrM0M0o9p0k0j9POm2m3J1J0O0O0K2K1J6J5R0rj30l1N3
33911b03m4m5N4L6o3jjN9O0k3k3llllj3j2n6n5o1L9O4O5j0j0j0j0k6k7j0Q9Q9p5q1J8N3N3
33903a92P1k7n6M3j9j9NOONL1L0n2n2k0j9R5R5m4m5NNm0m1RRq1q2O7O7l9l9M3M4rrrrOOQ8
33896a67Q9j5j4qrr5MR2pr0RK9L0n1n2jkMNMNonnnJ1J0kR7L8o1J%M1M1m1m1J5J6r6LO6l3l3
33887b29O6M7n1l9l9M7M7o1o2k1P8K2K2j2j3j3j2M3M3K3p7J3J11p6j75M8M8k0P9O4l5k3k3
33881a80LMn3n2J07Rm8N2M0n9LLj8j7j8j8K7K6n6n6L7L8M9m8o7L2N3N3K0K0l0k9k4k4J9K0
33874a82Rr0J6J5l9l8M4M4kjM8M8q9r0opM8M7jkJ1J1J8J7j2Q6L7o2o7o7M3M2k9k8k9k9M0L9
33867b07j0j0m7m8O9O8rqrqL6L5m6m6NNj05pJ50N2kjl9l9l9l9M3M2ppO0O0q1q2p6K2P6P5N2
33859a22m7m8N2LLRRlllln2n2llP5P5j2j10o5L3Q7Q8o5o4p7K3O6l2K9K9l7l7P4k5p3K6J4J3
33852b28M1M1m2m1J8J8l1l1qqL5L5O6l2o0n9M8M8jjkkkkK2K1k7k8j8j7j8j7O4O4j2j2n3M6
33844a85M6n3j4j3K4K3qj07L1L1P9P8l6l7P4P2j07j07j5j5j5j5N4N5ONj7j6j1j1p3K5J18m6
33838a80q5J5K4K5M6n2n9M0P8k1o4L4J1J2J7J8ool0l1L2L2j8j7mlmlj3j3J35J34o0o0k4j22
33831b22o5L4K1K1K1K1m1N8M1n8LLJ4J3J3J3j4j5p6K2jj01J7J6l4O5Q9j0m2m3L4L4O9O9m6
33824g7m6m9m9JJlklkj1j0L9M0l1l1l1l0O3O2j9j9k5k5l1O7M8M8K4K3jj00p6K4N5N5J2J2K7
33817g0K7j18j8Q8j2q7J1O7O7j01j02jR8K2p7k2P6pj05m0N9K2K2oopoL6L6M8n1j46m7J2J2
33810c26J2J11K9p0K2K1k1P8J0q9jR8mnK6K7n8n8K4K4k1k0j03j03R4R3n5n5llK2K2kjkjM9
33803b39N0K9p0q6J2%%O8O8J9J8j5j5O7O7q5q5l1O8K5p4m9M9M8n0n1M8J11J2m8m7J22K3j64
33797b05o5J19K0l3l4j1j2j2j2k2k1K7K8OOOOJ5J5J4J5j1j2k6k6m7J18J16j15j24M1N0M9M
33790a33LN3N3l7l6o2o2M1M0m2m1M6M6l6l6J5J6l0l1k1K8O2l7o7L2L1o7MJ03j5j4N7m2q5Q0
33784a84J5q2MN4n8n8jR7Q8j1o4o4L1L1L1L0K5K5n8n7J6J7J7J7L4L4j4o3n5M4J3l6l2l2J5
33777b31J4qpM2M1qrn8n8k8k8k8k8J4J4J4J4JKn8M1J26P6m4m4O6l3p6Q8P3k6p0k1%jl2J8O4
33770a88l5l5O4L7j1k8k7l0l0J9J9K0J9K0K0p0o9P8P9m1m1QQQPQPk5k5N7N7m4m5L8L8l3l3
33762a99K3K2r8%N5m3p9J9O3l6k1k1k7k6J01J01m8m7j0j0P2P3nonno1o0m1N9M0n8LMJ0J1J15
33755a35J7q8q7nol7O2N6N5OOOOn0n0MJ03Lr6q9RJ22J22k9j29k3k3k9k9j0j0j5Q2O3O3m6m6
33748b47Q7Q8jjj5j15JJ00op%%MMm5m6j4j5p6K2P1k8rj0m9M9N6m4k2P7J6J5klO0l9j21k2R7
33741a90R7o6o7J6J6N3N2m0j39J9J9mR5O5j01q1J6L2L2J1q7M4M4m4m4LLN2N3o5o4J7J8L2L2
33734a71KJP1k7o2L6N5j10m3N7J4J5o2o2Q5Q5l4j34m8N1L8L9K3K4QJ06L0j34J4J4o2o2j3j2
33728b68J1J2J21J21j3j11o8L0K9p0J3J11M1n8m5m5l2l3N0N0m7m6mlJ04Nj10j2L4L3j0j0J5
33721b05J4j0j1jjj9k0K0J18O9l0o2o1J5J5o2o2K0K0PPm3m2L0L0l2O8R8%n4n4K1K1mmN7N6
33714i1k6k6q1q2k8P1Q7j1q8J1K9K8j4j4l5l5J7J8K0O9N3m5o7L2noN9N9n7pJ03Oq0k9J7J7
33707a31k9k9QRj6j6qqk0P9L5o4j07qO9P0K6K7n2n2klM0M1m2m3L7L7J2J2n7n6K7k2o2L6O4
33700a98l5k2P7M3pk5k5popn5qR2R3on7qJ4l5o6L2Qr0l6O4m3m3Q0L0p8K1P3k5k5P4rn9J7J6
33693b41k0K9K9p0M3J41M7n3p2p3J1J1J1J1J2J3J3J3N3N2o3j5J5q5mM6j7j7j4j4l0k9l0l0
33686c27NNK9L0L1L2n1n0J8J8%%JR9N6m3j00kN3Lm3N6Rq9n8M1N7Pm7m7LJ02L9n9l2O7O5J6
33679a06l2l3m5m6L7L7j04j04P0P1N4m4n1M8L3o6KKl4O6O9l1j6L3O1l7m8N0nn4M6R5L8o1k7
33672a32k8J6J6LLMLl3l4l0l0M0R0Lr6j6j6K5K4j6o5j4Q5R2M4rqj6o6j7Q1l5j34J5J13L5o4
33665a67k9J9j9j9L4L3p6p6O6O6K6p3m8N0J5J4M6M5n6n6N9O0j8j7m2m2J7J6k0P9M7n1J1J1
33659i5n7n6K6K6j9j9j2j3m2N7K5K6k1k0K9K8rj0J5J5r1r1K5K4K8K8N9m0O7O7j21j20P1P1
33652a49M7M6o6o6M9M9j13j13J2J11N4N5n5n5J3J4n3M6N7j07k1P8L0o9k0P9N9m0n8M0M3M3
33646f0r9r9L8L8j1j2J3J2j2j2K9K9n9n9J08Rq8P7M9j16o8L1k9k8K7K7k3k3K6K6k3k3lR6N8
33639a54m0n6pkjN1N1j9k0k0k0M6M6mmj8j7j8j8l3l2J8J7N1N1n8n7lR7N0m8jM9p2j22NNl4
33632c41O4O4l4l1O7K5k4p2p3N5N6NOm9m8JJl3l4M9R7O2l8q6J2J10O1n2j02qR1MMK3k6n7M2
33625b09L4j6l0l1j8j7R8R7rj0j0j0m7m7L2L2%m9n8M1M9n0m1Rj5j5L7L8mmnmK7K6K6K7lkL1
33618a00j8r2PklL3L2K6K7J0q9J6J6kkn2n2j2j3j3j2K2K2K3K2M8M8o7o7L2L2K5K6Kr8r9J32
33610a92J38k6r4r4K3J22Q2q1j03lL5L6P8q5m3J22J5q5j3j2o1L9O5O5NMK1p8r5P0P6k3q9r0
33604b71J9K0mmlmM3M4L7L8%r8m8N0m7m8M2M1j9j8O8l1j08qM4M5llm6m6j0Q8P0k9j4Q5lj02
33597b33N4N5K3K4o9o9M6M6k4k5N8N8l7l8p7p6n2J12J13n2k2k2l3l2M2M3M9n0j4j4k0k1P6
33590a81P5K2p6p0L0J7J7j0j1j0j1K2K2o0o0M8M7l4l5j9k0L0L0J6J5m6N3O1l7K5K4q3q3L2
33584b60L1pqN4m5l5O5N8m1K8K7k8k8pqM2M2k9k9k9k9O0O1k2k2m1m2QQl2l2L0o9p4K5M5M5
33577b88j4j3L6L5l9m0J6J6k0P9J22m3j08rO7O7L6o3o8L0M3n5K7J26j7j15k8P2l2l3K4K3k4
33570a90k5k5k5k0k0K9K9nmnnnonoO1O2k2k1K4K4J7J8qj07L1L1o7o7M9M8RJ0o7o7L3J32N0
33563a15m9j4j4M2n8m2N6ooM9M8%jj7j7k4k3L8o0nnM5M4nnj%jjm5m6L7L7o4o4Q4Q4j9j9j9
33555a81k0rqM0M0KJKJm7m8O7O7l5l5l5l5J8J7l2l2N1N1N8m2p5p6NJ03O3l6K6K6j1j2j9j84
33548c34p7J53O9l0J5J5J0RK5K6n7n6J7J7l2l2J6J6RJ0L1o7l3J32N7j08P7P8p7p7p0p1k1P8
33542b82J6J6P0k9p9K1M6M7L2o7l4O5J0q9RRm6m6R6R5M3n7j6Q2K7p2k3k4l0k9q4q3R1R2P4
33535a49k3k4P5L1L1m5m4m1m1n3M6N4m5J7J7n7n7R1R1llmlM5M4j04j04jjkjK8K7K2K1Q9j0
33528h6o9p0jkjkK5K5r0QJ60nj53J1P3k6p0o9j5Q4K9K8n0n1RJ08O2O1j9j17JJ01j1j1l2l1
33521a96J7J8k3k3K6K7l8l7M5M5q6q5L0L0J2J3O2O1rj0j0rpoppj1j2j1j2kkJ4q4o4J01N7m1
33514b34L6L6n2n3M6M6KLm6N3R6o9j05oM3M3l6l7l6l6K3K4K3K4j4j3j4j4mnmnm2m1P3P4n5
33507b76n5O0O0J0J0m0l9J3J2J3J3%J%Jqqk4P5O9r5j02kP6P6L3L3k4k3k4k3l1l0N2N2l4l5
33500b14l4l4N7N7QPjjkjKLLLl1l1l1l1j9j9L0L0M6M6l7l6PPm2m2L9L9j1j0l1l2opO6O6J7
33492a70J7pp%jo4L5MMl3l2QJ73R9j28j02kK2p8p1K8M9N0OOl8l7M5M5J1J1n1M8M9m9l7l7k7
33485b61k8N5N4J8J8l1l1J1J2L6L6n2n3klJ3J3J3J3MNl9l9k9O9J4J4j9k0j9j9k2k1K8K8L6
33478a98L7j3j3L3L2P0k9j32l4K0K0l9l8N0N0o5L4Q3j6l5l4RRN3N3r5r5R7R6j9j9l9l9J1J0
33471a85J%K5K5K0K0M5M5k1k1p0p0L5L5j5j4qqk6k7q2J7L7L7J26K8j36L0P1r4r0P5O7l1L4
33464a25L4m5m6k0k1rrM0M1KKO5l5q4J4O7J6KN2Km7n7pJ1J2K8K8n5n4n2n3O6O6n8rJ07Qr3
33457b16NN5m4lR7J3l7%%n3n3L5L5j4j4k5k4J23J23q3q4l4l5m6m7KLqqP1P1j5o3m6N4Q9L9
33450a37N9Qj25k7K5k5j4j5PPJ9J9o4o3kkqR1N0M9M0o0j54RJ25l9o4L4J8J8n0m9k9O9M7n2
33443b85J0J0L8L8R9Jj29l0Q9Q9j17j18k5P3N6N7O2O2j40j39J07J07m4m3P2P2n2n2n3n2J03
33437a34J03k3j21o8o7L5L5N9l9l2l3O0O0J0J1nnq1q1KJ00J00Jo8o7O8O8l4j33j20M4Q9R0
33431a76M6n3J5J13pj07lkrrL2L3j7j6q5q5O4O3JKR9o4q5J3K4K4L3o6j0j0K5K4Q1j9l4l4M2
33424a57M2m7m6m7m6M0M0K0p9KJ01j0j0m9n0J0J09j5j5kln0M8N5m5k4P5m3j42Q9J38j8j7J3
33417a33q7m7J18J4q5k8P1M5mq6q6QPmR3O3l5k4k3K8K8k2k1k9k9k9k9Q0P9K4K3K4p5m7Krj0
33410b35%%j7Q1Q8j2j20k2R0qo4j5l3J6Q0j9k1P6pj06LN4R5lj21p1RRM6mm1N7K7k3M5M5o9
33403a90L0J7q3p9K0mn3JJ00O3l5l0P0J9J9n6n7L9L9j0j0llllJ8J8l2l2ONK1P0N1m8o6j8L9
33396a70L8M1M2r3r2j0j0M6M7lln6n6K0J9J6q4l4O5K1K2LLO9O9R0p5k07m3J30L2p0K8M8n2
33389b09J6J6m0m0j1j1L8L8K2K2llq8q8o1L8N0N1N6N6l9l9K6p2o7R7kkQ5Q4r0r0o2L6K0K0
33382b46J14n0r5Lj2j3M3M4L6L7j3j3k8k9m6m7l1O8L8L7m6m7L6L6m1m2QQK2K1M7M6n6n6K6
33375b41K7RRLLP2k7q2J6Q5j3l4l4m2m2PPL4L3m9m9M7M6K4K5p0k1O3l6m7N3K1k8QN8O4l6n0
33368a87M9jr9o0L9L6o3m6KN2N1l2l2N1Kk3P6l7q7R0R1kjL6o3k0P9l6j35J7O7k6K3N8m2m6
33361b19MMm6o9K9J12J3m4OLm6l7J2L1L0qrrqrqrrK9K8k0k1P0P1m4m5N5N5o0o0m0m0M3M3K5
33354a97K6k4k4P3P3j0rQQm1m1qpl3l2M9M8ppRr1o5L3j1j0M5M5qrJ6J7M9N0o5o6L8L8j1j1
33346a62KLm7m7k4k3l6O3L6o3NNm5N3J03Mo5o4m4N5O9O9N5m4r5MM7n1JJnoj5j5L4L5j7j6L3
33339b07L4o3o2K0K0K4K3K3K3N1N0o5o5rro5L4K4K4k0j9mmmmqrqq%JJJj5j5L5L4J3J3J3J3
33331a89K7K7K6K7l2l1l2l2k1k1K9K9j5j5K9K9L2o6j1j1K3K3k0k0p1K8P7k2l1l1L5L5Q1q3
33324a97m6N2ppjjJ1J1p2p1N6N6PPj6j5j6j5J0J0J1J0K2K2K3K2p2p2P5P6M4M3p6j74r1PO1
33317c13O1MMn7M1J0q8K7J25K1p9j6j7J4J5J4J4P6P6m5m6J5q5q4J4L5L5m1m1Q7Q6L7L7k0k1
33311a05k1k0n3n2K9L0J6J6K8p1l4O4LKl9l9J0J0j9j9j2j3m0N8Q4Q5j8j8j2j2r5LO3O3k9l0
33304a87k9l0L7L6m7m6L7L7L8L7m3m2l6l6j3Q6L1L1M7M7o8o7o1o1m8J16J14n0MLn0n1%jk2
33297b87k1K8K7ppL6L6K4p5PJ06r5r6lR6O0l8r2r1K7K7N1N2L6L6J5q4r4MN8N7L5L5L5L5m9
33290a16m9%%J0J0j5j5J5J4J5J4k1k2k1k2K2K2o1o0P0P1p8p7mlj6Q3J39M1p8p9l6l5j2j1N8
33283b47N8k5k4k2k2K7K8l4l5J6J5L7L7j8j9L7o1k5k5l9O1Q6Q7J4J3l5l6llllj3j4qqJR9N0
33276e6m9K0K0r1QRRJ5J5o2o3M3n6J3J3j8j8M4M4K0J9o5o5N0N0j6j7%r9q7P7N9m0M5M5j0j0
33269b04o2o1N4N4p9p9n2M7P0P0poJJK5K5m9m9O6O6KKm7m7N7N6k6k6kjJ6J7Mr5K1J19m6m7
33262b12J0RK8K8n4n5m0m0M2M2J1J2J1J1rj0p1K8N4m4l8O0J1J1P8k0o9L0l1l2J9J9l1l0M2
33255b30M2opJ3J4l6l5k8k7N5N5o9o8K4J22MML5L5j0j0M6n4l4l4m0m0O4O4k2j21M8J48pj06
33248b11K2K2l3l4j7j7L2L2J6J6%m9j4Q5L0k0L8L7q1q1QPQQr1r0rqO4O3Qr1K6P5M5nJ0RL2
33241a58L1l4l3J6J5M7M6l7J2L0o8j14j6J7J7K3K4KL%jk8p7k6P2M8kj8j7N4N4jkjj00p6K4
33234b74M2M2jjk8k8k8k8J03J02m5m6qpn1n1l0O9J21K2o1j1O4J5o7o7RRk3p1k4P6Q0j8ooM2
33226a84M3p3p3n1n1L5J35P6k1k2P7Kr7o3j4j5j5P1P0m1m0QR%%%%j0rn9n9N5N4MNnoN6m2j9
33219b69P9P4k5l1l2J8J9m2N8Qr0L1L2k8j26k8P0O5l4k1k1J6J6J57N8j00j00N2N1o3o4K8K8
33212b14LML2L3j7j7M3M2l9m0K2K2r3r3P2P2p6p6M5M6M5M5k1k1k0k1onooN8N8l1l1J6q3l4
33205b92O5J7J6n9n9O2O2k0k1j4j4O8O9n0n1m3m4l2O7O0O1N7N7L0o8l6l6o6o6n5n4NJ03K8
33199b53K7L3L4lmooj3o3j09N5P3k6o6L4J7J8Q3j6p0k0nnP1P1m5MJ03Mm7Ll7l6qrj7j7O5O5
33191a21r5r5Q6Q6l8l9j3j4K3K3KJk1K8J7q2l8J26L7o2k6K3o3o4M8ln4M4P0P0K3p6n8M0K8
33185a87K9l0k9Q5Q6q9q9K9K9m3OM0n9k4P4j2j2M3M2p2p3J2J2j6j6M6ll7O1O6l4q7q7j0j0
33178c59k2P7J08Rj1j1n4n4K8K7n0n0L2L2J0J0N9O0OPL1L2NNp7p8J3J2OPM9m9m9M9O4O3J7
33171d6q2q3J7MMK7K6K7K6n0n0%jqqJ0J1O1l8j19k1O1O1q1q0P7P8K2K3l6j35j9P9OOL6L7k9
33164a87l0k9k9K1K1J4J5N3m5p3p2O9O9J9K0n8n8qqj5j5KJ01O7r8n2J12O5r9n3M7k9k9k2k3
33157c37R3R2J0J0J8J8j3j3O8l0j46m7J02J03m0l9K5K5ooMr3m5N5nmJ4q5l1O7j9k0M3M2P4
33150a16k6n0n1j12j4Q0Q1k9k8J8J9J3J2M7n2n3M7mnKKK9L0K9K9l4l5n3n3m7N1J33L5o0o1
33144b26P8k1j29k9N6N7J4J4j01lR4p0r5O9N3m6KKj6Q4Q3j5JJm6N3R7o8j73p5Q0Q0P0r5p2
33137b92K6l9m0L3L3L3L4K2K2K2K3m3m3j9j8R9J00J4q6p1K6j0j0l2l2Q4Q3j6j7m1m1j3j2j3
33130b34j3P3P2N2m6j33l4M9n1k6P2rqk7P1P2k8l6l7L4L3M6n2K8K7m4m4L8L7m1m2PQl2l2N0
33123b00N1n7n6poonJ6J6R5M6p1K8O6l4m9JP7P8p4p3R8Jj16j6K1K0J1q9m2J23P0r4j0M1q0
33117b26q0%%M9N0m5m5P0P0l6l5J3J4KJK0K0Jr8j16M9J01Kp5k6O1O2j8j8K8K9k1k1OOOOk4
33109b18k5N6J06L7o3n3n3k4k5K5K4L8L7POj5j13l1O8l7l7L2o8j2Q7Q6j2j34l5J43M4o5j4
33103b38m9m9O7O7J7J8LLm6m7J0J0J0J0JJO2l6p8K0J8q1MN3O3O3m2j41QJ06q1q1J06Qn4J11
33096a84J8q1J1J2l0K1J4q4q8J2R2olR6O1J2kn2l6O2L2j8m4m4KKJ9J9K0J9m5m6m9m8R0M1p6
33089b81K4J17J9r4r4K6J24M4n3L8Q9l5j34l0J9j5j4RJ0o7o6J9J17Q7L7L7j3p1p0K4K4k5k5
33083b23M1M2m2m1m4m4L7Q7N7m2o6o5J9J9j5L4P4k5m6KJ8l2jkN6N7Kr6o2L7N7N7l2l2J8J8
33076a78Q0Q0l5l4j1j0j0j0n7n6N9N8o7o7K1K1m1N7J00o4j38l9J09J09j5j5K8K8K0p8o6o6
33070b87m0N9O5l4k6P3nj70m4N4j1j1P6P7K7K7NMm5m5qqqqM3M4R6o7r0P5K7p1NNj00O5M1n8
33062b68N7N7p6p7OOK1K1L2L2r6O9J16j14r2P2RRP5k5j7j8K0K0K0K0j2j2j2j2j8j9j8j8PQ
33055b27PPn7n7K5K5LKQ5Q5j3j2pop1K9K8p0N0M9o8o9L5Q4k6j24n7J08O2J3j3j3j6j5o0o0
33049c44J21J70m1j40ON6J0J0kn2jR7J6q4l4J6L1L0p5p5P3P3K5K4n8n7j2j2k4P5K9p0l9J0
33042b48R1M2m3m2K8K9MMj8j8j8j8RRRRl6l5l9l8J03N4r5MP5k3nmn0M8J42k4j39m0RRJ4J4
33035b27j3j4Rm0QJ06J6q2r6P0J11J3mM4k1j21r2OP5P5mmNm4r6KN7N6O3O2nmj20j20O0O0K9
33028a80K9K1p7m6m7M2M1m0m1N4N4K9K9J7J7r4MM1n8j5j5j4Q4J22m3k7k6l7l7l0l0k9l0P4
33021b58P3rrMLm5m6L1L0L1L1j1j1j1j1pql3l3M0M0l6l6jR7L6L6O3l5o2o2N4N3L7o2j29L4
33014b22J17m7m7N1qj07J6J6J0J1nmKKm8N1P5k3o7o7n3M7J01Lj39m0Q6Q6O8O8o7o7K1K2q9
33007b47J1k1k0J9J9Q1j8j36l8Q3Q2K9L0n3n2J1J1l8l8N0N0NJ03M7j84j34R6N7m1j5j4n3M6
33001b72R5lM0M0k2k2N4m5r5MM5M4K6K5p8p8n3n4K4K3M8M7j5j5L3L4M1M1o9o8j4Q4P8q6r0
32994b53RK4K5n3n4OJ04L3L3m4m3J2J3l0l1k6P3K3p6N5N5l3l4j2j3ooj3Q7O1l7J6J6m6m6J04
32987a07Mj21M3Jr8jjoR4R3oo2o1j9j8M9N0l3l3M7M8kkl9m0m5N3pqM8M9k8k7k7k8N6N6O2l6
32980a02o5o5J1J1j7j7QQLLk1k2ooooL0K9K9L0n7n7qpj7j6L3L3kjjjP8P8p6p7Q0k0j01lJ0
32972c03J0M1M1J9K0J02J01j12j13KLON%%qj07q2J7rrM7M7J0RP1k7o0L9Q2j7OOk4k5J5J5k8
32965b10k9k7P1nj04JJ00N8j05r0P6Q7Q8opl1l1n5n5L3L3m6N2Q9p5o1o1m5N4K8K8RJ0OPPP
32958a99l8l7P2P1L6o3m5N4Jr9j2j2kkK2K3JKK6K6j9j9O2O3m6m7m7m6k6k5K3P2Q6j3r8%O4
32951a91l6K7K6j6j7j7j6J6J6l2l3noK9k0n2M6R9Jr3PN6m3l5O4L0k0L9L8j8j7j7o7j8Q0Jr7
32944b91K1J19j2o1j2L8J09J1m9m9l2q1o6L2J28L0j21p1P3K3mR4Rm0M2R1nj04j03nL4j5rM0
32937b36j1j1M2M2l8l8ln3L0J28P3k6n9j09l8J26M9n0j2L8k1k1j2j2o4L5Q8j2p9l0J8O7j0
32931b09j08j02lRN8O1J2Km7l5O4Q4j4l6l5klQ0P9noonM1M2m1m1NOj%L2o6l9J1l1l1M8M8P7
32923a07k1j36l8J50J50o5o4j9j18l5O3j1j1N4m4k7K3j1j2N6N6OOq0q0JN1N3m5m8N0M5n4n1
32917c13M7L0k0J3J4k0j9L0K9j5j6j8j9K6k4qR1P2k6p5k6M1M1j8Q1K6p2l9J1K8K9q4q4K3K3
32910b41K3K3k3k3p2p2Q6Q6l0K0R4nn8j0L1j9o5j6k4k4K9K8k1k1K9K8K7K7L4o6M4M3m5m5J6
32903b12J7l4l3j4j5L5L5L9L9J2q7m3m3%%Q3Q3JJJ1J1l8l8LLN2N2jjm1m0j37K9J10J10M9m9
32896e1q1J9N5m3o4o3K5K6JJLLLMK3K4K4K3o6o6m1m2O1O1k2k1k1k1j5j5n8M0O7O7l5l5mnn7
32889b96M1R3p1j63O8J32L3jjqpj5j6j5j6O5O5p8p7J3J12O2l6k0k0J7J7P0k8q9q8j2j1j1j1
32882c02O2O3j9k0l2l3mnON6Q6j3q2l3J6l3j0Q8O4l5kM8k0K9L3o6l5J5J%K9K8k6k6N6N6r7
32875a57r8J7O6M2n8o0L9P8k0m0m1l0l1J9J9N8N8k7k7K0k8j12j4Q0k0ppMLMMJ9J9m3N6L7o1
32868b39k5K5k5K3N8m1K7P7j3j2k2j21j2Q7J9q0j8j9L6L6j3j3L4L4j5j6N3N3jj00m4N5Lr7
32861c06j6L2l2J8P8K8N1R9K1p8o9p0POK4K5K7p2r0m1M1R0M4n4j9Q0l6j34KJ02k6P2J43k1
32855g4j04O1M7n1j0j0k6k6kkO8O8j4j5k4k4%Jk4k3JJk5k6q7J2P8k1k1P8J8q0k5P4j8j7P0
32848a72P1j4j4K9K9J4q4q2l2M8M8l2l1J8J9l1l1k0k1MMJ2J1L6L6k0k1k0k1P7P7l8l9m3m3
32841b76RRK7P8K3p6o6o5J0O0M8n1KN2j5o5M9M9n9n8j0L9L9n9o2L6J3q6L0J28Q8j0o0L8Q0
32834a11j9pon7n8N9J0r4MR1R1k3p3p5K3JJPPJ5J5P0k9k1k1k8k7Q1Q2o6o7l5l4M1M2J04Nq7
32827a89q7J1J1J1J2OOJ10J3j09j08L4L3M4M4J3J4N2m7j5j6nmmnL8L7k2j20qpl8l8J7J8J7
32820b81J8L3L3j7j6ONL1L0k3k4N9N9l7l7q6q6O9P0opn6M3K5p5l3O6K8K9r3r3Q9Q8j4j4M1
32813a76M1j17j8P4k5m2J22P2r2p9K0k2k1N0N0%Jq8q7O0O1LLN2N3M4M5J7q0o9p0M0L9kkrq
32806a60M5n2j35l7Q1Q1k8k7l9l8J5J14M5n3j30l1Q0Q0L3o6r2PO0O0m1m2P4P4k5k5k5k6n9
32800b82n9N7N6j1j0L9M0NNO7l2q7J1L1L2k4k4k4k4L2L2j7j7MMm5m5O3O2k0j9k7k7k1k1k3
32793c19P6J25K7l5l4LLP5k4j06pppjjNNJ1J1p6K4P9k0n4M4L2L3kkkjQQm1m1J5J4J5J4n2n1
32785b56kR6M0j25j16J14J20m4J3J3opOr3k1P8J0RJ28L0l1l0p7p7L8L8l2l2Q3Q3p9q0LLjk
32778b06M8M8p5p5J2J10O1l8k6k5KLJ5q3p2K8M2M2O0l9j31L3Q5j4KKo4o5J8J7M4M3L7L7Jr8
32771b21j6Q4m8m7QQm7m6R7jo2L6k4k5M8M8r0RN9O0n0n0J1J0p2p2P0P0O9P0j5j6j6j6m3m4
32764b64k7P2Q5p9l7O3j4j4M2M2k7k7l3l3L2o6k3P6K7p2rj0J10J11N7m2o0L9K7K7q1q0q0q0
32758c48J8J9J9J9Q0Q0j33j34O6O6M6n4lR5O4l4m3m3n5M4L4L5qqM3M3j04oJ48j6q8J0n4n3
32751b55JKk7k7K3K2K4K4k5k5K1K1K1K1K1K1o1o1j6j6J0RN9N9Nr3k8P1m0m1JJJJJ1J0N3N4
32744a48Rr0m0N8J4J4K0K1n0n0L2L3l1l1M9m9kjM2M1j3j3L6L6L2L2q3q4K5K4%jo2o1K0K1K0
32737b30K1nmk9l0rR0L4o4l4O5j4j4rqK9K9m7m7qR2Q6L6j0o0o9L0j0n9N6N7j3j4%j00m3N6
32730b49P8k1n4mP3k5j17j7O5l4M3J42j2j12%jo9L0Q8j1l1l2%%%%O9O9p9p9j8j7L1L2p3p3
32723d08M2M2O1O1J1J2j7j7L3L2KKpM2L7o1k7k7k0j9NNL8L7J0J0k7p7k8P0L2o6o1L8MMJ0J1
32716b11OPj8j8L2L3m9n0K2K2m0N9M7n2m9N0Pm3J3O2k5k6K7K7k0k0K9K9o1o1K1K2MMN3N3r
32709a23rrrl6l7J3J2J2J2l7l8j3j4L5L6PPPPj0rj0j0M8M7o9o8R0R1O3l5l7l8m3m4NNNNlk
32701a96lkJ2J3l6l7MLllP7k1j6j5J8J8P3k5l0k9l6l5M9N0%%j0j0N2m7p9K0M0M0m3m3POL0
32693b07L0j9k0K4K4q5q5M3J42K7p2j2j2O4O4q7q7k7P1J0J0O5O5n9n9N6m3j15N0R5mqQ9L5
32687c7o5j5j5k1k1K2K2K1K2k8k8L7o1j62KJ11J2k2K9k4p4j4L6NNN4N4o2j2L1o8o5L3l9l9
32680c76Q2Q2j3j4k9p8j7Q1K2K3qpppL9L9m4m3K9K9K9K9l5l4M7M8l2l2l2l2jjM9M8j7j6j7
32673b16j6j4j4j3j4K1K2K1K1popoM5M5l6q6K8J26M1n8q2q2l2O7M4nK8K9j5j5o4o4R9R9K0
32666i6K0o5j5O4l4l2J7o6o6M0M0rj0l6l6P9P9mmq6j34mR4J5l5J1J2QQppjjk8P1P0k8j8j8
32659b12l1l1M8n1l2O6K8p1M0M0l8l9J66O6k5k6n6n6lkn1n2j9j9O4O3n3n3O2O3K7K7Jr8M0
32652b17M1p7K3J07Rp8p7JJonK7p2L3L3P0P1J2q8m0m0LLk4k5N9N8k0k1L6o3onj1j1j2j1J04
32645b18J04l0l0Q1j7p0K8k6j26J7J7J1J1L5L5Q8p6j68lM3M2RRj5j6LMMLM8M7kkm1m1M1M1
32638a60o8o8M7M8M1M2o7o8m8N1mnN7N7r1r1L1L1L1L1NOL0L1p0p0J6J15%j00J8J8n0M8J10
32631i6n5q5q6K6K5l7O1O7l2o2L7k5k4poj9Q0J36L8p6p6r2OO6O7O0O1Pr1r5MJ9J9M6n1n8M0
32624b08M9n0m3N5N2N3q9q9J7J7ppM6M7llL4L5n5n4Rr0j08N7J10J1P2P1l7j36KJj9k0n7M2
32617b95N5m3M3M3k9k9K0K1N0N0l8l8O3l6l0k9l7l6M7M6L8L8m5m4L1L0n2n2j2j3j9Q0k8k9
32610b79R3R4n6n5n5n5J2J1J1J1O7O7m8m9mmM5M5nnM4M4m2m3m3m3n2n1O4O4ppK7k2m9M9J9
32603b07l0J5J4l7l8J1J1J1J1PPJ0J0k7K2N7m2j16j7O9O9k8k9k8k9oollJ1O1R1pj35q6R2M2
32596b53o2j3P2P1K9K8M1n8p5K5mn3j4Q5L2o6k9k8J5J13M3j21L7J35m9n0m3m4pqpqn4n4L2
32590c42L1j4L4O9l0m9M9O4J6j5j4L1L2j6j5p7K1O8l1k5P3%%OOooooj5j5o4o5OOn5M3N7m1
32582b95K0K1M5M4nmNOj%N4m4j27k7N4N5J1J1k1k0j5j4l6O3Q9R0p2p2J1J0MNm5m5P8P7mmM
32575i4NNNm5m5NNo8o7M8M7j0j0j0j0M1M0m2m2M6M7llk9k9k8k9K4K4k5k6N8N8k4k4PPm2m2
32567b75L5L4L4L4k0k0k6k7P7k2j11j2J02Mj8j7K9K9q7q6K5K4K5K4J1J1N5N4p1j69o5J00J06
32561b13PooK7P5N7m1p2k3qqn7n8K4K5K3K3Q5j3j18k0R4R3L9n9o6L3M1n8n4M4O3J5l4l4o1
32554b41o1N4N4J0J0J0J0o7o6J5J6k5k4K5K5O5O6J6J6mln3n2k2k1j8j8pM2P7k3q0J8O5l4l1
32547b56J8K9P8Q0q4j63KP6P6k8k8L2L3L2L3n6n6poj1j2j1j1J9K0l0k9PQPQJ1J2l8l8K6K6
32540b31O0J1l9O0O3l6m4N4N4m4j35l7P9j9n7M2L0L0l1l2m4N5L0o8j8Q0R5ll0l0K6p4p4K5
32533b52M5M5JKK2K2k8k7j8j8j2j2l3O6K2p6m7N1j0j0N5N5k7k7k0k1L9L8n4J10J10n5n1n1
32527a66o2o2RQm7N2M5M6l1l0k3k3K7K6jjjjN4N3%r8l0O9K0p9n4M4Q8j1k6k5Q4Q3p8p8L8L7
32520a44n1n1L1L1k5k5l8O2J15J7l6l6k0k0k0k0K1K1K1K1m1m2m8N1k8k8K7K7k6k6l8O0N6m3
32513b45J3J12opm9n0K7K6k2k3lkM6R5L1o7l6J3ppN8m0j40m2J08O0o5j5L0L0L8o2j17j8J08
32506b28J0j1j1m4m4L8L8J7J8Jm7m0N8K7k1l3l3M6M6nnonO3O3k0k0K3K2n9o0l4l4J5J5K3K2
32499b15k7k7J2J3J2J2l2l2J4J4j6o5J5J15L2o7J4O3J7l3q4q4j1j1L9L8P4P4m1m1j6j5j6j5
32493b90N7N7L0o9l1l0k1J44J12J2o4o3o5L4M0n8o1L8N2N2k9j27n2M7Q8j1JJk6k5K3K4K7K7
32486a56o2o1L0o9o9L0J22J22J3J3j0j1p2K6M4n6n5M3Q2j7p1p1J2J2J8J8j10j1Q2j7p4R0Q5
32480a50q1rro9o9J3J3R6R5p8p7P1P0J6J5l5l4J5J5J6J5j0rrr%%%%NNm4m4PPPPqrM1M1j6j6
32472b15j6j6llllL8L8p2K5P4k5m0m0m9N0N0m9j3j3L0L0m4m4L8L8NMJ1J1l3O7J1J0L4L4m9
32465a32m9J0J0J0J0J0J0RJ0k7k8k7k7LMJ0J0j24k5R7lM1J39l8l7M8M9l3l4n9n8N6N7o0o0
32458b28J6J7K8p1p0K8M3M4K2p5j8j8J9J9N8m1r6LJ01Lj8j8M0M0M0L9l3l3l3l4K4K3k6k6o
32451b37oO0l9p9Q5J03o1onr3r2l8O0NNK6K6K5K6NNk6P2l5l5Q6Q7j42j41OPM1M1rqK7K7K7
32444b00K7j%l2l2J6q3m4J21L6o2K8K8m0m1L6L6Q3j7p5p6O5O5n0n0RRLKK7p3k9P0P4k5j2j3
32437b20mnM5M4m1m1o5o6j6j6Q9Q9J13n2r7KO7O8K4K4r8r8rj0j5Q3P7q8o9K9J4J3kjj06pL2
32430c13L2j1j1J2J2O1O1n5n5K7K7J3J2J3J3k4k3k4k4m9m9L3L3M6M6M6M5m5m5R3oo6o5m7m7
32423c34J9K0O2O3O0l8J7J8n4n4mmMMQ6Q7j10j10L8L8qppqK2K2M6M7J0J1K3p6j30l1M9M9L0
32416a50p0p5K3Q5j4l5l4J0J0MLN3m7p3p4P5P5J9J9K0q0k4k4M2M2R7jk9k8P1k8o5o5J2J1N3
32409a92N2LMqpL6L6k0j18l7O3m9m9M0L9j1j2O4O4qj07RJ07l0l0l6O3J8q0j3j2L3J31kj67
32402b26o5R9N2m7k9k9l6l6K7K7K6K7j5j6j5j6j1j0L8L9L4L5L4L5j0j1q6q6m0N8N3N2J3J3
32396a22l6l7L8L8j11j10J14J13o7o7L2L3K6K7O1l6o4o4ONNNmnmnrrM1M1k6k6K3K3J7J6o7
32389b05j8J08Rj03mM7M7MMn7n8qqM3M3l9l9M8M8j01j00M0M0o9p0k8P0O5O4O3O3n8n8N1m8
32382b14n4M5R1pn5n5m8N0k5j24j1Q7qM2O6l2q3l4K4K3K7K7k1k1k1k1J22J22PPk4k5J0m0o9
32375b42L0jn0Q2Q3L0L0m7m6m6m6j9j9R7R6m4m3k8K1L3o5j6Q2n0r9M8R8M3n6k8K1j7o6N2J01
32369h1rj0ppn5n5K7K8mmM6M6o9o8J4J3j3j4j3j4j2j3O4O4K7p2j21k2R4R4m8m8j8j9j8j9m
32362c20mmmM6M7l6l6J6J6L5L4Kr8J8J17L4L5K1p9n9M0j6j14R0R0o4o4J3J3J3J3J9J9O0l9
32355a46q1Q3m2j41M3M2NON1m8m2m1K1K1n3J12J35L7opj35l7J18J8k6P2kj66j15M9mnqql2
32348c32l3M8M9Q5j3j31l2Q7Q7rrrrM4M4J8q2L3L3mnL4o5r5LL4o5j0R0o9o8Q0Q0L8o0J6J15
32341h2Rq9rM0ln2k7K2j4o3J7J7J1J1j4j4j1j1L8L8L8L8J3J4l9l8J2J1j0rl4l4K0K0k9p7L
32334b87J01K3p6r1QN7m2K9J27Or3o5o5J5J14M3n6k5P4LLj0rm1N9L0j8J9K0J6J7k1k0n4nL6
32327a78o3j15j6J40M2m2m1K2P1P4k4j14j15L4L4m1N8J01o4l7O2lmk2k1K9K8mmL1j9j01jK2
32321b81K2QQQPl6l6M6M7J2J3qj06l8O0P9j9m4m3k5k4R2R2k3k3J3J2qrON5J1j54l0O9L1j8
32314b34KLM9M9j1j1o0o1K6K5M4M4Jr8k3K6Rm1q9m1N8Qm1N8nnQ4Q3l2l3l3l3j1j1M8kp4K5
32306c07M8M8P5P5j4j3k3j22p5K3N5OL9M0m8m8JJ00N1j14p3K5P2K3QPk1k1O1O0qql7l6M2p
32299a16QJ07K6p0q7l7j1j1K6k3o3L5L5o3oM4m0m0N4N4NNk8k8n2n2N5N6L0L1k6k6N6N6r9r9
32293b94Q2Q3J3J3o9o9K2K1k8k7poP6P6o0n9j1j0m5m4n1M8J09J10n9n9m5N4J03Nq0p9n9L9
32286c07J1J0O6O6m4m4j00jP9P9k5k4QJ07qj07j6j7LKK2K3o0o0O2O2k1k0M3M4J9J9lmn3n3
32279b42K6K6JJooJ8J8o8o8Q0Q0j1j2j1j2NMk0k0J0J1r8r9N5J53L8o1nnp2K6N0m9r3PO6O5
32272b18K2K3r5r5N3N3ppR8jk3k3J9K0J7J7l2l3n0n1L1L2mln3n3K0K0K1K0L6L6P9P9N0m8o9
32265a19o9n1M8qpM3M3j2j2J6q3n7M0K2K2k2k1l1l2J8J8j9j8p5K4J7J7m2N6O9r6n2M6K3K3
32258b81J0J1n8M1R0rPOq2q2N6N5O2l7J6J6l9m0J5J4p1K6P3k6p5K4J14J6r3NK9K8K9K8J3q5
32251a94q6J3L0L0K9L0N7m1j1j1J0J1j0j09n7M2L0L0%jj9j9j7Q3J1q8p4R1P8k0j19k1O6O5
32245a91n5n5L3L3q1J8J11J10k1k0k1k0J1J1l8l8K0K0o2o2K2K1Om4J3J11jn1lkookkL3j8m9
32238b75M9J8l1J8J9rrO6O7j15j14O2O2J3J3l2l1N2Kq6J3J24K6o4o5n0M8Pr3rM1MMQPj8j7
32230b95j8j8K4K4l1O7O8O8N0N0r5r6j3j3K7K6KKKKJ1l9q6J3J28K9lM6p4p3k4p4QJ06M7n1
32224b03o5o6k3P6Km8M1R0MMjj00r0P4P5K6J4J5kkJ0q9j36l8Q1Q1J8J7J8J7RQQQJ5J5J5J4
32216a08j9j9j9k0k4k4K5K5K6K6L8o0j00jN2N3l3l3l3l3O4O3J4J4j4j5j5j4L2L3j1j0j09r
32210b58N0N0K2K3o0n9l8l7J3J2P1P2J1J2K9j35j35K9O0O1j2j2M6M6o9o9j1j0j1j1Q5Q5o3
32203b13o3k7k8Q8Q8l2l2l1l2l9l8l3l3M4J42K7p2O1O1k7k7K4K4k6k5J0RK2p6n1M7L6L5ll
32197a93llj3j2L7L7K9K8n4n3K6K7k3k3qqM1M2l5l5l4l5j0j0rj0L8L9L2L3j6j15j0j0ppjj
32189c29MJ04M1M1O8l0n7n8j5j5o4o5ONN5N5K9K9k0k0nnKJnR4M4n4n7n8j4Q5N5j09j6Q2k0
32182b16j9L6L6j8j8j8j8L1L1n1n1k0k0p6K3L5L5M1M2k9k9K0K1J6J6J0J0Or3m4N5KLQRnon
32175b50nK3K4K4K3noooj6j6L4L3l2l3p5p6O6J65N0m9l2l2M4M3m2m3PPL0L0n2n3L7L8L7L7
32168g7o5o5j5j5MMN4N3J1J0l2l3l6O3K0p9o7L2l0l0L6L7j3j3L0L1ONm5m6k5P4O3l6o1L8L8
32161a74o1J%l2l3J7J16N6j08m0N8M6M5N7m1j7j7q5J4K0p8k9P0j7j15k7P2nnJKL2L3j7j7M2
32154b36M2j6L2J7q2jM8P9Q0lj02q3J5J3l7o6L3N2KL7L7j15j14L2L2j7j8O7O6J6J7MMkkO8
32147a01l0q3l2k8K2J38M0m6LL1o7o4L5K3K2m0m0M2M2n9o0K3K3l3l2M3M4j3j11o2L7K5K5P4
32141b09P4j4j13l6O2P2k6j4j4m0m1RRK3K4k6k6N0N0O2l6m4N5opp5p5PPL9L9M5n3j9j8J9J8
32134b28K2p7k8P2j8j8kkj9J46M0j24j01O4J04Om4N5J16m8j00kJ4J5l8l9J32L4r1r2m8m8M7
32127c00M8M7M8m5m5L7L8O7O8n8j56poNOO1l8l2l2K9K8k0k1N1N1JJj1j2l6l7K2K3lkL9L8j0
32120a63j1m9n0ooN5m4J1J2j0rrrP4P5kko3L7Q5j3n4n3nmk7P2P3r0j42Q8J38r3q4Q0k6k7J1
32113b40J2m4N5N2N3j7j7q9J1P0P0o3o4j4j4J8J7O7O7m0m0RRo5o4oR4L3L3L9L9p7p6q3J5M4
32106b06M3l2l3j8j7L1L2K4K3k6k6K4K5k6k5K2K3k8k7L5L5J4q4m1N7mmLLllK1p7K8K7K8K8
32099a54L4o5r9r9J03J03K7p2j6j6K6K5Q0j8q9q8Q6Q6RJ0J0J0l7l8j1Q8n0n1J1J1q4J4P0k8
32092b12pR1K4K4N3m6o7o6j07qQ4Q5p7p7J2J2MJ03K1p8rrj5j5O2O2k0k1L9L9m7j46j4Q4K3
32086b19K3k1k0j4j4k3P7P6k2k1k1l4l3M7n2m6m6L3L3j7j7J07J07N7j07j3Q5l0k9k3k3k2k3
32079b45m5m5n2M8J04J04K7K8j01j01J5J4RJ0RRK9K9Qr1m8N0L8L8p0p1M9J48K5p4j2j1pon6
32072b44n6L4L3L4L4llLLn8M0M7n3o4L5k8k7j%j%rqrqO9O8m6m7K0K0K6K6p4K4O8r7n8M0op
32065b83J02MJ0J0J6J6K8p1q3J6L6L7N9N9J0Rr7r7N1N0j6j7nj03j15j7MMO0O0J0J1nnnmL2
32058b29L2j6j7m3m3PPN2N3l0l0j4j4m4N4J2J2O8O8m0l9m0m0j0rJ0J10Q9rq5J4M6M5r2PN3
32051a05m5l3l4JJL8o1p3K6J3J4O8O7m7m7mnj6Q2P6k3j0j1m5m6MML4L4k1k2j7j17l3O4J0R
32044b70O5O5r0q9m0N8R9o7j15M9J17J8l2l1%%M9M9L5L5m7m8LKq0q0klJ8J17P4k4m4N6J3J2
32037a28J9J9l3l3r5MO9k9j7j6N7N8Mr5k3P6l5l5l7l7J8J8l0O8J12n3j22k5Q5Q5K0p8k9O9
32030a69J1J1l3l2M0L9m2m3J5J5o7o7L0K9Q5j3j6j5k1k1M6M7j31l2R2qNNlmP9P9m4m3NOj9
32023a84j8J2J2m5N3O0l9m5N4M8n1o2o2J5J4J6J6rrJ8J8l1l1K2K2K2K2J2J1j3j3m5m5J1J1
32016b33n0M8R8jn3n2K3K4k9l0K0K0m3m4P1P2K0K0pj05k3k2M8M8K0p9q4J4J03NJ7J8p5p4P4
32010b41P4J4J4l6l5llk8k8m6m6L7L6J9J9P3r2o8R6M9n0K2K3l3l3J2J2J2J2L0L0j9k0O6O6
32003f5m9m9l5l4M8M8kkP8k0k9k8J5J5j6j6o5o5M5M5j1j1J45M6j45j46K9K8LMK1K2J8J9m3
31996b02r1n2J13O0j05j5Q4J00%q6q6OPN6N5lmM5M6l3l2Nm4r8O6J18m6j36l6M5M5m3m3POJ7
31989b74J7pqK1K1o1o1Q6Q5o4j4P2k7j7j7RRJ0Rnnonm5m5JJL8j1m5N3Q7j3k8K1NOL3L3j0r
31982a60n9n9O1O1K3P2J1j54j08N7L2o7J9J18J7q2NMk8k9Q7Q7m1m1j6j6K8K9n4n4J6J6J3J3
31975a99L1j9k8P1l2j31M7M6j3j4j4j3K3K4K3K3n8n8R0R0j1j0j1j1ooo0J05M1j23l7J27J5
31969i8q4j9j8K6K6k9l0O3l6l0k9l0k9K3J23P8k1m1m1LLLLM2M2ppm0m0m0l9ppJ8J8R0R0n1
31961a22n2o1L7L0L1l5l5J03Mj05j05k8k9J9J8O8O8N4N3jkk3j21q2Q2J02Mp8p9L8L7m4m5L1
31955b68L0L1L1l3l3L0p0m3N5P4k5J9J9l7l7R1R0r0r0N0N0r4NM5n4k4P6l4l4N4N5MMj1o0l4
31948b58O5J6q3k6K4l8J1O4O4M6n2p8K0RQk3k3NMk1K9J0q9N2J00j5j5J6J6k8k7l0P0J18K0
31941c9j8j9p3j22o7L2Q2j7j3L7k2k2O0O0k3k2m6m5LMJKJJllN5Or3ON8m1p2K7J06PK5P5j3
31934a25o3n3n4K2K3J2l7J1J10M8n0n1M9M2n6n0M9J8J8M9M9q0p9KLj5j4RJ0M9M8o6o7qpM2
31927b12M2MNm5m5L8L8J3J3pql2l2k1k2q3J5J19K0l3l3ppM3M2k7k8J6J6P4k4q4q4K3K3K3K3
31920b44L2L2Q7j1j14j14O1O0LLm7m6L1L2j8j8O3O2q0q0j1Q6M8j17j08rM0M0L5L5M1M1j01
31914b86lQ5j3k7P1O5l4l3l3n1M7J12J3m0m0n4n4O2O2o4o4j5j4N6N6k6k6N6N6n9n9K5K5k4
31907b28k4k9k8K1K1KKN2N1l1l2l2l1pok3P6J31l4j06qK6K6n0n0J8J7J8J8J1J1J8J7p0K9L9
31900a85o0r3P1P7k2K2K2J5J6o7o6m0N9LLJ0RP1P1J1q7k1k1l9N9P3k7j4j4m4m3m4m4j4j4J02
31893b65J01m3m4L9L9l1l1J8J8K3K4K3K3p2p3M3M3n6n6K6K6j2j2j1j2k8k7N5N5j3j4O8O9m2
31887a49m3m2m3K5K5K5K5j0rrrk8k8K1K1k2k2K8K7mlN2m7k0j9L1L0l2O7O5j00j35K9O4l5P
31880b67QPPj0Q9k7j25%%j8Q0M8n0J2J1j4j3L6L6l2l3J8J7RRRQOOm4m3l9l9J1J0QPm2m1L0
31872c55L1L1L0O5O5j8j7n3n3mlJ7J7o5o5R2R2J0Rj9j9j9j9NNNMP0P0m6m5k5k6k5k5M5M5l6
31865b29q6%R9N7j08m5N2O3O4J6q3j32l3O4O5m5m4K3K3K3K2j0j0ppK7P5K4p4j3L6LKJ7J7l3
31858a87l3l2l3K0J9j3L7O7l2p3k5qrJ8J9l1l1J3J2J0RO8J8j6Q3L9n9n2J13P2r3r5MJ6J5o1
31851b31o1J9J9j5L5N5m4j3L6L8L8m1m1k9k9m1N8O2l8lM7k8k8K5K4k4k5qR1N0j15m1Qr6m6
31844c92J06Pj04oJ6J5N5N4ONJ5J5J5J4J9J9l1l0llklJ7J8J7J8j1j1j2j1j2j2j2j2O6O6j48
31837b52j48K3K3P3P2nnnnL8L8p8p8KJN1N1k7k8K0P0J01Kq7q7PQQQj9j9o8o9O4O3N7N7J8q0
31830b05p8K1J1N9N0m8r2PK8K7q2q1O9O9P9J27K2j42j79j4N8N8P0k8j17j9J11J3p0K9O7l2
31824b12jM8j6o6l5l5j6j7L2Q1K8p1o1J02R5mm7m7q5J3O9J8pqqqM7R6J2q7l3J6j8j7l6l6J4
31817c00J3N0N0l3l3N1N2L5j3q1J8J01Kp9l0j5j4J1J1J1J2j3j2j3j2l1l1L1o8k7P1O5l3P4
31810a80P5p4p3NJ05J10J2k14j14J03J03q1q2JJJ1J1O0O0k0j9l6q4O1J60J4l5OPN3N3j29j29
31804b59N2N1j0j0j3j3K3k7n4M4O3O3p9p9K5K4j8j8p1K7J16J8n8M1k1k0O7O8n1j50o4L5K3
31797b75K2J6J6J0J0L4o4o4L4K7K7M0n9nmj1j1K7K7l8O0P5q9q9P6Q4j5KJj7j6j7j7K4K4L7
31791a18o2l0O8J3q6LLM0M0m0j39O5O4o5o6J06Oonj2j2j2j2o8L2N1N2RQr2r2Q9Q9MNMNJ1J2
31783a38J2J1k6k7k0k0j04oN4N4pqN4m5n7M2K9L0j%n6n6J34L5k4k5J1J1J0J1k3k2k9k9O4l5
31776a96r5r5l1l0J17J17l3l3P8k0o7L1K0J9k0j9O2O3o5o4J8J8N0N1l8l7%r8J7J15m7m7P5
31770a84P4k8k9J16J7j57n8JJk2P6P6k3m9m8K8K7J8J7l1l2k7k6K2K3j6j6j6j6N3N3LMp1p0
31763c10P2P2K1p9k2k3J2J1J2J2L3L4M0o0j7j7k3k4k3k4L7J35mmO5l5j27k8qpK0K1K0K1p1
31757b68p1M4M5n5n4K7K8J24J23k9j27m4N5M9n0jkpqJ2J3J2J2J3J2J2J3k2k2j6j6j23k4J01
31750b44J01j7j8N9N8l4j33NNp7p7R8R8N1m9n1M8J7l2KKm4m5MN4M9m8j9L2KLNOllmlK1K0K1
31742a40K0j4j3L5L6l7l8l7l8mmnmK9L0n3n3M5M6M5M6j5j6o4o5j1j1M1M2lM6L1o7o3L7N6N7
31735a13k3k4J1l9n8M0R3nj03lJ7J6J3J4J6J6o4j5O5l3o1j3L7L6n1n0O6J7p5K3J4J5O3O4q5
31729a79q4KJj4Q4J25l9p8K1j8j8J2J3l1l2J9J8j8j8L2L2n9n9J12J3n2n3K3K4L8L8j66o7J14
31722b64J13NNk8k8j2Q7N1j13j20k1L7L7%jr9jQ6Q5J8q1l1O7o0o1O7O8l4O5J15J5j08j07k6
31716b74k5K6J26M3n5K0K0m7N1M4n4j7j8J5J4K0p8k6k7q5P8P5r1m2N6J7J6J7J7j0j10o0L9
31709c25O2O3j4j4K6K6k3k4OOL1L0j3j4j3j3q8q7K8K8k0k0NMJ04J04J8q2m6N2N3m7m2N7P1
31703a11K3p2p1P3P4m8m7j0j10nR3j8j8M8M9M8M8j32j33Q5Q4k2K8Rq9kM8m8N0N8m0l1J8l8
31696b09l7n1M8J10n5j4Q4j9o7j6L4K9k0o7j8P4P4qrn0j00p9K1P2P3lmM4M4p1p1k0k0L0K9
31689b42J2J2J2J2j7j8LJ02L9o1n0kk9k9K4K4l7l7M6M6rrk5P3N4j10m3N7L5L5K1p8o2L7Lm7
31682b58J4J4n1M7M2n7l9l9rQ9Pr1K2K3o6o6L9M0L3L3N0m9m2m3O4O3O4O4k9k9k9k9p5p4PQ
31676c52M0M1M0M0o6o7K0J19R4nk5k6k4k4k4k4MMm6m5Q0P9l5l6j2j1j2j2m4m4P1P1l1l1Q0
31669b13j8m7N1mj03PPM4M4O1l7J9J8l8l8P3k5q1J8R8R8Rr0j33L1N8m2q0J8K4K5L0L1J3J3
31662a59N7N6Or3n0N0Rq9oR2N7m2o2o2K7K8k2k2kkklM4M4nnj8j8L2L1oppon1n1l0O8J11J2
31654i6r8KN3N3k3k3j9j8o2o1PJ06K3p5RQlmQ0j8m5m5K5K4K4K5l3l3r5MJ12J4oplmmlj6j7
31647b42j6j7K2K2m4N4J23m2j25M1O3l6K4J22j8j7onj35l7K4K3k1k1L4o4k1k2oR2N4m3K4K4
31640a92q3J6J31L2n0n0n1n0LJ02J02Mp2p1n7M2M4n5m9N0JJl6l6M8J46k5k5K3K3q7q6K3J21
31634a63Or2J6J7p2p1L6L6R2pJ8J8l7l7RRm7N2L1L1L0L1k3j22j6j7l5l6M7M7M7M7l6l5J2J1
31627b03l7l8M2M1pqppN5m4k3P5P0k9l1l1j2j3k2k2O0O0j5j5o4o4M7M6klk6k6N6N6o6o5J7
31620b55J7L7L6m6m5J9K0noMLklL0o9k0P9L1L1J00%j21k3L0L1m1m2j7j6JKj5Q4N1j15n2M6
31613b41K8p0p1K8R3nPPk8k7K2K3o9o9P9P9klQ0Q1k8k7l4l4l3j33k7J37Q4j5j5Q4P7q7n1M8
31606a12%r9l1l1n6M2P3k5o7L1M7lm1m1L8L8J%J%l4l4J4J5PPPOl3l4M9M9m1m2QQO6O5j6j7
31598a85K9K9k0k0J0J1p2p2J0J0j2j2M0Q9L5o4poJ1J2k1k1MLNNNNp0p1J2J2L8L7M6lj4Q6O3
31591f3l4q5J4K9k0o4o4j7j8N6N6K3P1O9k9q6q6LKm7m7J24J23k4k5J4J4l6l6LMLMk7k7k7k7
31584b77L2L3j7j7K9L0n4n3L8L9nnk9O9O9k9k5k4l6l7K4p5j9j9K2K2P2P1J%m2m3p5K5J8J8
31577b69K6K6K7K6J7J7o5o5K1K1O5O5Mr5l9m0j1j2R4nl8l7J2J3l3O7J7q2mmj1j1N1N2JKL8
31570a59L7N5m5j57PP9j9%%p2K7J67Lj13j12J5J5O4O5l3l2l3l2M9M9l4l3L2L2m9n0L1L1L2
31563a83L1j2j1L8L8m1m0m0m1LLM6M6M7n1r5O9Pr1k0k0p3K5J08J08K4j40o4J01K8p0mmK6K6
31556b26K6K6M8M9l3l4k6k7N6N6m9m9m9m9J9J9m7N3N9j06o2L7P2P2l7l7rrrrK1K1K1K1J2J2
31550a67l8l7LMMLk0k0j4j3j1Q8J32l3j15j6R0j0j3j3j9j9J3J4J4J3L0K9k0k0J2J2k8k7j29
31543c21L6Q0j8J9K0OPK8p1j5j5L6L6J6q3o6L2J09J0j10j11O5O4J1J1J7J7q9RJ58N9q5q5J8
31536b05J8K4p4p5K4NNJ1J1QQP0l0q1J8NOQ2Q3l0k9k8K2Pr2k9P0L9o0K7K7o2o1N3N3k9k9l1
31529b69l0K0J9N4N4o1o1K8K9M3R3J7q2p8K0N5N4k1k1J9J9r6r6R2R2n7n6j4j5l9l9N6N6k8
31522b43K2Q2j7p0p0o3j3P0k9n7M1L8o0M0R0k5K5K7k3J5J4j5Q4M9Jl2j30j03J28J33l2j00
31516b23n2O6O6m6m6K9K9K8K9m2m2M0M0k7k6K3K3j5j5j5j5PPm2m2M5M5l8J1O3l6rM1o1j11
31510c11J0N9j5L4J16O6k0o9j22p3L4L3J2J2J3J2p0p0O6O6J7J6j4j3l9l8M9M9l6l6N3Mp7K2
31503b60O2J3jn1o3L6J1q7o7j8J04K03O2J3K3p6q7l8k3k3RJ0RRkkkkK4K4M3M2R5mr0Rj7o6
31496a78J7J7j5j5j4j5n3n3O6O5m5NQ7j1p0K9P9k1j05pJ4J4l3l3n8n8O2O1J1J2kkkkj0j0P3
31489b00P3L4L4m9m8K0K0nmk7k7K2K3k1k2p0p1J5J6j9L1N1m7m2QK5K5m8m7O1J60J2q7j1j1
31482b26mR4J22j08j18M7Om3J%NJ04L2j33p7K3n6M3J34L6n0n1k8k9K1K1L3L4LLL3o6j34L0
31476b98J04Nl9J1OOj5j6kkkkjj%jlmM9M9k0K9J3q5p9K0j4j4lM7Q6j4m7J18L6j29l6O2jn0
31468b37llonM6M7K2K2l6l6J3J3ooJ8J8k1k2K8K8j9j9L1L0J5J5o4o4l0J9Lr5o2L7Q6j3o2L6
31461b82Q0j9j9k0p5p6Q8Q8L2L2L8o1p9Q5N1m7l1l1nol0l0J0RN9N9j7j7L3L2L1L0k2k2L1j9
31454a20j35l6Q7j1n3J12P7q8r5m6M1M1J7J6on5m0N8P6k4m5N3on7m9jJ0J0l6l6OPN5N5j0j0
31447b38o3o3J38Q7r4NK1p7MJ04L3o5%jn6oP3k5q6l7M4M5L3L4m9m9J0J0L5L4J1J1M5n4m8%
31440b34l3l3R2R2n6n6LMN4N3p2p2M0M0l9q9l3O4K0K0K6K6k7k7Q8Q8o4o5N0N0NMm5m4j3j3
31433a96j3j3N3N4MNLLm0m0q4J4M2M1m0m0m1m0J12J12K5p4j01kj5j5O4O4k4k4Jr8r9JL8L7
31426c26M4M4ppopj7j7L3L2k9k9l0k9P0P1j2j2K1K2L5o5o4L5J6J6j2j10kR7N5m4J8J7m5m5
31419b89L7L7L9L9m3m3n3n4O2O1m3m3J2J2k6P3P0r4m3J21P4k5k1k1p7p6K6K7l5O3J05Nm7m8
31413b18k1k0k1k1Q8Q7k8k8K7K6k2k3k3k3K7K7O0O0k2k2k5k5k5k5L1L1n1r9K1J21J2J3m6m5
31406b02MLl4l4J5J6k0k0J4l5n7M2Q8j0QPl2J7P4k5j37l9PPJ3J3O1O1k1k1K4K4k6k5RJ0RJ0
31399b02OPOOK1K1o1o2J2J1mn3P4J73j1j09j1j1j8j7l7l6P8P8k1k2K1K1K3p7p9J9qn8N8N9
31392b03j07j06P5J74K4j40J4O2OOJ0RJ8J9J8J9j1j0o0n9N4N4RQj5L5O3l6p4p4k7P2N5m3n9
31385b20r%%J41M3l8l8m4m4ooooM0L9L9M0j9j9j3j2j04oN4N5PPO3l5q4q5qqNNm5m5M0M1M1
31378b40M0p7p7k4P5O0l8K4K4j3j2O3O4L1o8n6n5n0M9N0n0L0L0k6k6n0n0L2L2nnL9L8K9p0
31371b82L5L5k1k0K9K8l4l5J5J4m5m5k4P4J07Pm6m5J1J0J14n1j13N2N3m5%Jooo2o2N3N4mn
31364b59mmm7m7O8O8KJJ4q5qR1k0k0O9O8j41m3R3ok1K8llN9m0n3lQRj3o3j4Q5O6l2q1l1N4
31357b58N4QPm4m5l0K0Rr1n2J13J59nj09j0P1K1k7K1L9o0k6K4n6oP8P7j9j18q4Q2P6q9m1N8
31350b53LKm0m1L2L3L2L3l4l4k8k7L4J33K0p8K3P2J7l3m8m8L1L1K3K4J8J8J3q5j28L6R5nm8
31343b07%m2m2M3M3lkM7M6o4o4N1N1ppn7n7M0M0rj0K0J9l0l0l7l6J9J9oR3M6n3k6K3j1j1J9
31336a92J9rqj3o1m7N3J03Mm8M9L9j25o1L8rn9N8N7l5l6J4J4N0M9l3l3MMJJL9j1m5N4K1p9
31329b33r6KO1O0j5j5L5L4L5L5p7p7NNK9K9n3n3N7N7k6k5n2n2R6R6m2m2PQJ5J4rj0nnnnK5
31321a92K5K5K5J3J2qj06n1M9J8l2J3O3n2j02N4J03j5o5r2r2J18J19k1k1K8K8k2k3K8K7p9
31315b25p9Nm5n0M8O8J8m5m5L4L4O1O1n6oPr2p6Q8M6M7O2l6j9k0N1N0L5o3n1n2n1M7J6J6J1
31308b06J2l2l2o4L6k1k0Q6Q5LMm6m6k7k7O4l5q5J4M8M8k9k8l2l3Q3Q3l2l2j2Q7O9k9n0n1
31302b47j5j5L4L4m0m0M2M3%%N5m3N1N1l8l7j9j9NO%Jk5k4J2J1l8l7P9Q0m1m2L0o9o3J01L7
31295a80o2MML0L0K9L0k5k4k5k5K3K3jkQQK0p8l3O6k3j21NNjjKKj6j6J0J08K5p3J3J3PPRQ
31287b17RRnnnnkkk7k7%jj08j0R5M6o9o8M9M9rL9nj05n2M6N9N8O5O5l0l0l0l0QPPQonnnM5
31279a99M5j1j1K5p5n2M6M6llM7Q2j6j02lK3p7m8N0P1K1n3n3j1Q8Rr0J2O2n4n5O2O2k1k0K6
31272a80K6k4k3j3j3j3j4j9k0J4l5LJ02P4k4m9m8K8K7ooj%n4M4P5k4r0RooO2J3m3N7J2l6J1
31264a90l9r8O6J11J2j0M0p6p7N4N4k8k8K9K8k1k0j2j2j2j2lmQ0L0m6N4M8j17r8O7J6l3N5
31258a92N4pM2P8k1j2j2m4m4j9j9m5m5MNL7L7J3J3J7J7o2o2M2R1L9n9k3K7n7n7M4M4K0J9m2
31251a79m3j7j8N1N0l1l2j0rj0rk0j9K9L0jjL3j6q2J7K1p8J8J17L2o7o4j4L5L4J5J4RQN5m5
31244a97m4N4j1j1pqL1j8j02lL9o1K2J20K7p3L9L9n0n0O5O6l1l1N1N1qrqqk2k1j5j5m5N3j
31237a92kjjJ2q7M3J42K1p8l3l2P6P7l9l9P3k7q4J5mlM7n1m4m5l7l6P9P9poppkkM7M7onk6
31229a45j25m4N5n6n6Q3Q4o4L4J31l3j09j10k3P6P6k3J8J7ONR5ln4M6qqkkj01j01M8M7J8J9
31222b09J8J8K7K7j7j7p3K4L1o7k8P1J0RONNNmmmmJ7J7l2l2n7n7N8N9%JJJj3j3j2j3j8j8j20
31215d02M4J91K6n2n2j2j2j3j2P0P0m6m5mmmmJ1J1O1O0m3m4L9L9k0k0K9K9qrj5j5J9p8j22
31208c37M2R1pk4k4M4M4j1j2M6n2KLo6o6M9n0n6J09P2j59r5J34M6n2J3J4nR4Q3j5l0k9k8P1
31201a61J6J6M9N0r9r8K2K2o1o0M2M3J5q3QQm8m8RRN1N2N2m8QQj6j7L3L3qqpqPQQP%%%%J8
31193a76J8k5k5o2L6L1L0j3j3k6P4Rq9K8K9o3L7P9q4o9L0nn5j4L5MMJ1J1l8l8L2L3j7j7K1
31186b77K1k8p7K9J28J5q3k5P4Q9M0j42j42J35J34lmn2n3j9j9j9j9J14J14o3o4k2K8O1l7o0
31180b26L9K6K6l2l3l2l2%%%%P4P4qqn9n9N6N7l4l5M9M8m2m1M1M1jkn0n1j1j1j2j1J7J8J7
31172b07J7M5M5K4p5j04oJ6l3j8Q2N0Jk0k1k3k4L0L0n2n2LLN3N2kkonM4nl9N9N2m7K1K1p6
31165a69K3L0p0m3N5ooj2j3j2j3J4J3J3J4m3m4J3J2k6P3P3k6%%n5n6P9P9N8m1j35l7J7J7L2
31158a92L2k3k4L9n9o0M0L3L4l7l6o1L8M4n5l3O7M7M8Q3j6m3m3l2l3l2l2O0O0J1J1j4j3j3
31152b04j3J8J9L5o3j49J5Q8j2K5K5J8J9p4p3J9J18n5n5L3L4J8J9J2J3N9m0m6N2K8p2rj0j0
31145b18rj0j0lmmmM8M8kjj9j9L1L1J%JJn1n2O3O4k2k2k2k1KKLKl1l2P4k6KJnnj0j1M0L9p0
31137b30p0M6M5l2l2J8J8J9K0K0J9nol0l0pqL6L6j5j14l1O7K6K5Q8j2l7l8j3j3l6O3O1j03
31130b55j04O2R6kK1K0K1p8kjqqK4K4K5K4J6J6l3l3p1p1P7P8K2K2kln5n5k8P0mnKKk0k1k0
31123b57k1J5J4KJ01O6l4n4n4N1N1j20k1J10J10k6k6q2J6m0l9P4P3m1m2k4k4p4p3j2j2L7L7
31116c19K8K8M1n9o1L8k4k4M9N0M9M9n2n2n2n2L2L1p7p7M8J47O0O1N2m6l3l4j43m5P7k2j3
31110c45Q5K3K3l8l8l8l8R3R3L4o5l0l0J3J3k2k2k2k2J4J4PQkj02o2J02J25K6n6n7M5M4KJ
31103b24q2J8P2k6n0M9L1L0M8n2n1M7m9m8PPO5O5q2q3N9N9k4k3non4n5P3P3j0rOPl7l6kR7
31096a95j8j17POQ7J86J2q8NOp4K5K5p4l3l3j9Q0Kr7M6M7J5J5k8k8m3N6J%N3N3k9k9l2l1J2
31089b29J3J04Oq2J6Or2j0Q8J1q8N5N6%jM9j15q0J9L6L6JKKKk2k2k1k2RRQRl2l3N0N0l4l5
31081b81j4Q4L7o1n6M4MLJ0J0j7j8L1L2ooooPOp6p6M4M3L7L7K7p2p2K6J%J18J9r4OppL9L9
31074a71q1j79L5J35P2P3o4o4N2N1m1m2RQJ7J7J7J7k2k2k2k2k8k8K1K2k2k2K1K1O7l2l3O7
31067a73qpMNj05pJ9K0N8N8O4l5l5l4QQj3j3pppR1M8n0p5K3M4M4k0k0q1J7P7k1p0K8R0j0o3
31060a55o3L6L6m7m6K5K4k4k4L5L5Rr1L1L1k5k4L8L8j2j1J4J3J4J4j2j3p3K5O7l1L1L1r1r0
31053b85N7N8J8J8K4p4J8J8J2J2l5l5l5l5M5M5p1p0j2j1L1L1J17J8p0K8L6o3o2L6K1p7OJ03
31047a83J8q1k0j9M8M8K8p1n4M4j8j8J15J15l3l3j00j00K5J25m1m0Q1Q1k0k0j24k6O8O9p4
31041b10p3PON6N5POo9p0n4M5L9L9J2J2r9jJ33L3q9P4M2j22k0k0m9n0m3m3L4J33Q3j5J1J1
31034a89NNKKQQn2M6N3m6o2L6j9j18j1j2J25J24M0n8llj7j6j1j0q8J0P0O9p1p2J1J1p3p3M3
31027c36M3J7J8J7J8J2J2J3J2jkjkQQq1q1R3oj3Q7L4o3MMJ9J18n7j55l1O9PPj18j19J61J62
31020a23mlM6M6m4m5m5m4MLMMPOPPl4l4J5J5p8p7L8L7M7M7R7o8r4NNr4m2J22J28L0JKonnn
31012a27j1j1M5n3j03mj4j5O8O8N3m6m5N3r0r0O4O4NMm5m5l0l1j8J46J67Kj09j09mmmmK5K4
31005b24K5K5ppppk6k5JR9NNJ2J1p0p0j6Q2M4n4m9N1j5j5qrMMklK8p2p2K8M3M4%Jl6l7j9P9
30997b59J29l5m7N1J1q9k6k7K4K4k6k5N3N4k9k9P6P6m2m3J7l2j12j4P9K9j9j9l7l6J2J3L4
30991b64L5M3ol8N9L9o1n4M4J1l9j2j2L5L4RRM2oj13j3O8l0k5K5j0rJ2J2l4l5L3Q2O4l6k8
30984a69K2j3j2l3l3J6J7p9p9L7L7P1P2m4m3L4L5m8m7R5R5j9o8o6L4N2Kq1q1jR7P9q6r1Pr
30977c00j0M6M7O2O3k0k0q4q3kjnmM5M5n4n4jR9P7k2m2m2PPN6N7r1r1N7N7K1K0o2o2M4M4n
30969b01nJ0J1j4j4J9J9J9J9j0j0j0j0j1j2J3J3l2l2J8J8M4M3nol6l6M6M6J1J1m4m4O9l0n7
30963a90n7o1o1N4N5j%ONl9O0J09J1n7n6j3j4l1l2N1N1P7P7p1p1qqq9J0L6L5qpO0O0k1k2l5
30955a95l4RRR6ko3o2k3k3K6K6o3o2J9J9L7L6J2J1M2M1j2j11m6N3P4P3l2l3J7J7j5j5j6j5
30949b05j5j6L4L4l8l7j7Q3O9k9j7j7NMNNOPp0o9l6O3J12J4p4p4L6L5L1L1q4q4O1O1n4n4N5
30941b39N4L4o5j8Q1oopoL7L6j3j13j12j4J3J3K4K5pR1J04o1j01j00k5P4Q0j8m0l9P2P1K3
30935a58K2m7m7L5L5j7j6L3L3q1q1KJRQO4l4k0k0K4K3k8k9K6K7p7K2P1k8KKn4n4J6J6M1M1
30928b38L7L6L6L6k3k3j8j7n5M4M3n5m2m1JKLMJ08Rn6n7l7l8N4N4N4N4j7j8j7j8k6k7q8J0
30921c26J10J1l8O1J7q3K9K9n4n3O1O2l4l4l5l4N3N2k9l0kkM7M8KLm7m7M9M9o3o4nM5P8k0
30914a94j08rONO8l1L0L1q1J7J10n5j01kj8j9J26J26k6k5J5l5m0N7Lm7J2J1j4j4j4j4J7J6
30908a97J6J7j3j2j2j2l3l3l3l3L6L7L6L6j7j7k0k0N5Nk5P4Jm7O8O9r4r3j2j1J8J7j6L3P1
30901a61k8p7K1P7K8k0o8k0P9M4mO7J8j33j32n4M5P6k3q5J4N7m2j4j5l3O6J42M4rrl7l6l6
30894b58l7J9J8J8J8j5j4p1K9L6L5M2M2j28j28K1K0MMN3N4k7k6k7k6P7P8p1p0j1j1J0J08O7
30888a67l1n2n2j9j9N7N8O1l7J8J8MMMMo9o9k0j9L1L2L1L2j1j1J3J4m3m2L9M0ooj2j3m8j47
30881d33rJ55R9%j6j6QRm1m1L0L0k0j9KJO3l5j6Q3%r8j3Q6kj02K8K8k8k7K8K9MMk7k7K2K3
30874b38K8K9MMj9j9L0L1l2l2l8l9Q2j8j7Q1M3M3o6o5J4J4J5J4k1k1k7P1m3m3oop2K8K1K1
30867b49K0K0m2N6O1l9l9O0L9o0PQj11j3J14n2k8P1J8q2o2L6N6N7l5l5l5l5L7L7j3j2j6j6
30860b77L4L4J0J0K3p7q6J2O2l8r2OQ9j0n8M1O5l3r0QQ9Q8J8q1jjnnmnk8k8K7K8q2J6J1J0
30853c20O5O6j7j7OPj8j9PPj04nJ32L3J3J2n0n0L2L2nnnmj8j7j7j8L1L1m5m5j8Q1O3l7n3M6
30846b23j5j6K9K9j7j8j8L1O2l7n7qPPlmo5L4P1k7j06qK9k0L6Q5M7M7M9N0r1r1rrLLJ3q6j1
30838c07M0k9K1O4l5l8O1P7k2p1K8j2j10k2P7MNO9k9n0jj9L0O6l3kM7K6K6n4n3j1j1j1j0m4
30831c33m4P2P1qqqrM2M1L5L5K7p2MJ03%r9j5L4m5m5MML1j8m6N3M5M4KJl8l9J1J1K6K5k3k4
30824a53q1q2O7O7L5L5m7m8l8l8M5M4KJKKk2k2k2k2K8K7K2K1J00Jj47m9rj0M6M6j0j1o6L3
30817b53MMO6O6m0N9N2j12q5J3L0L0m6m6RJ0JR9O5j00p3R2Nr4nJ59L4o5l0l0J3J4q1q0L5L5
30810b45l4l4J5J5J4J5K0K0NJ03R8o7j37l8ONM7n1MNn1n1kjJ12J13m2m2Q0j9p5K4J01Ln1n1
30803a86nmnnj9j9qrk5J39L4j30o1J03N6m2k0j9k5k5M5M4p0p1j8j9O4O3nnM4M4j7j6j7j7J0
30796b16J0J0J0j7j6L1L0q4j33M9J49J6l4%%Q3Q3l3l3K4K4n9n8m6m6P0O9l1l2opj2j3L7L7
30789a44l2l2l3l2J6J6O5O6q0p9k9l0L2L2j8j7L8L9m5NL5o3j4Q5J4l6jkLMLMl1l0N2N2n5n4
30782b96N8N8P2K2j27k8M8n1o3J02O1l8k4K6poj9o9q5J3P0P0o7o6K1K2k6P3P3k6j4j4l3O6
30775b04P3k6j2o2k8P0O7l2k2k2J8J8p4j24lR5M0M1lklkllmlmmk9k8K0K1llk0P9L1j34q8J42
30768b30P3k6N1N0j87q8R3R2L1j34m8N1j3j4J7J7K8K8MLppjjp1K9Q3j5m8N1j0j1k7k7n8M0
30761b82Q1Q1l3j31m4N4P2k6j7j7K5K6k1k1k1k1K0K0l5O3k5k6K9L0KKKKPQQQJ8J9J9J8k8k9
30754a63n3n3k5k4K4K5N1N1KKj7j8j8j7O3O2j9k0LKk3k2L4L4O5l4q1q1K8K8l5l4J5J5K2K1
30747a90llp2p2L7L7M0n9llM5M5O4O4L3o4r2r1L3L4N9N8l0l0l1l0k0k0k0k0QPJ4J3j3Q6J04
30740h5o1m2N7lj02POK5K6j8j8j7j8O6O7j6j6m0l9K3p6k0Q0M8n0lmn3n2MJ04N4m4K0K0j0j1
30733a91jjK4K4n0n0j12j4J06Om3N6L5o4n7M1M2M2MNn9M0P1k7k7P2K3p5r6LK3K3k5k5J9J8
30726b40N7m2m7N1M8n1J6J7p0K9L5o4k1P7M1M0p4p4m8N1M7M8k3k3K4J24j5j79j6Q3l2l2k9
30719b92l0N8N9k4P6K6p3k8k9m7N2K5p4j2j2M5M5l7l7j%K4K4K2K2k7k7rrm9M9J03o2o8L1J7
30712b69J6Q4j4j01jj4j4K1K2N9l9p9K0O3l6N6N7K6K5o4o4j1Q8J1q7KJ00l8l8N7N7q1J7O7
30706a02l3q4q5qrL8L9L1L2O5l4q3J5K2K2K1K2K6p2m8N1n4n3L5L5k8k8K1K1L8L8j1j2nnm8
30699b30m8j2Q8k2j20k2P6J13n1n0N0L3L3l9l9l9l9L2L3J1q6n3M5j6j6M7M7j5Q4L8o0KJQQ
30692b08QQk2k1p8K2R1R1j7j8k3k3k2k3RJ0n2M6O1l7k6k5m2m2P3P4j0j0L9M0kjjjn8n8j5j4
30685b77J5q4pR1O1l7K4K5m5m5P1P0q4q3O4O4MMMLJ7J8j54n5P2P1nmn4n4k7P1L5L4rqL6L7
30678a41q5q5J23K4r0QK6K7q3q2K1K1P1P1j4j5j4j5M1M0m1m2J4J4J4J4k4k5K4K5m3m3%%O7
30671a97l1l8O2M9n0l7l8j1j2o7L1Q3Q3O2l6j8j9k5k4QQQQO6O6m9m9n8n9N7N7j9j9L0L0n2
30664b00n2O3O3m4m4O7l2j9P9K4p6r7r8k1k1L3L3L3L3O6O6m9m9K7K7q8q8L3L3L4L3k7k8N5
30658b31N5m3m4L9L8r0r1K8J27J5q4L1J30J6q2j4j4m0N8N9m0L9L9n6n5K8p1p0K8J2J1J8J8
30651b36l6l7M6M6m5m4P0P1l0k9k9k9j9j9p4K4N4N4J1J0M3M3ppK4K5k5k5J3J3l7j35n6J08
30645b64J0J0K2K2m0N9L5o4M8M7m8m9m2m2l5O4P1k9m2N7R4p1m5N4L7L7m1m0m1m1K0K0k9k9
30638b85L3L3Q8j1p2p2k9k8M5M5p0p0K7K8K1K1N7m2J4J4LMLMM4M5p1p0L1L1j8j9L0L0j9k0
30631b45JJJJj0rM0M0%%ooL7o2ooNOm4m4K3K3P2P2o0o0K2K2o7o8J5J5L7L7L1L2N4m4j32l4
30624c16O6l2j3j4n5M4L8L7K0K0k9l0L9L8J2q8M2M1j4j4J2J1J2J2n6n6%%l3O5O6l3k7k7J6
30617b46J7rqrqPPN6N6j4j5o4o4Q6Q6Lr5j15M8R2p2O3O3l0l0k6k7k7k6R8R8n0m9J2J2nj03
30610b88o1J03O1l9lmo5L4n1n1M4M4m4N6N5m4J3J2OPk5k5O4O4j03mM6n4NMn2n1KLN1N2%%J
30603b37%L7L8L7L8k1k1k1k2k7k8K2K1j1j0J3J4r6r7N2N2j0rM0L9n3n3L1j9k8P2J17J9j6j7
30596a54k3k3M4M5K3K2l5J3L9j25j51J4R1p3m2N7J6J5M1M1rqk7k6k6k7J1J0J1J1k3k2K7K7
30589b36j9k0NNn9n9N6N6rqonJ0O0P0l0l1O7j3o3j8L1K5K5m3m2POj5j5L4L4k2k3k2k3mmJ6
30582b82J15K8p2m1N8l1l0K4K5m4m3OOJ9J9ool7l6rrM6R6Q5q0q5J3K8p0j9j9N7N7j5j6j5j6
30575b99O1O0o0o1M2n7n1J14L1o7kkrrM0M0m7m8JKNON5N5m0l9J6J6q7J2J28K8n1n0kjp6K2
30567c24J6J6K0K0J9K0QQL2L3j02j02P9Q0m9m9%JL0L0K5K4L8o1ooj4j4j4j4j9k0j00jJ56J56
30561h4n1n2J4J4J4J4k1k1p7K2K8K9j5j5L0K9j9j9m9m8JJN6N5k7k7p6p6L9L9j4j3K9L0R7j
30554a64NNm5m6L7L7QQl5l5mR5m8r8J3J3N9N8o5o6N0Jo2L7L3o5K3K4QN8M6n3l8l8m4N4N7m2
30546b19j7L3n1n1N9O0L9o0n7M1R0qj46m8J05J05l2l3qpK0K0J9K0p5p5k1P7J17J8r9m9K6k4
30540b31p0k1M7M6l4J5M0n8j21M4N8RP1P1k2k3p1p2J1J0J1J1j6j6O8J8r0QR3M3l1l1J5J6J8
30533a84J9M3M3m1m1on6m1N9N5m3L5L4n4n4M0L9j8L0Qr1j3Q7J06Pj3o2j09j1P4K5L4L4k4k4
30527a13K2p6j26k7N3N4J15J6m5m5kkjj%jm5m5P0P0NNm4m5k1k2k2k2J0J0P2k7m2N6onJ7J7
30519a93k7k6o0M0Q8j0LMllk9k9k9k8J2J2J2J2L4L3j6j5o2o1Mr4j2J52K8K9N7N7PPk8k8k8
30512a90k8k1k2k1k2L8L8N6N6L2o7L7L8j00r9J9J19Mr4J6J7P4P4qqp4p4RQJ7J7r8r8J3J3L7
30505b92L8K0K0J9K0j3j3L7L6KLKLn4n3J2q6j00O4J14n0k9P0MLmmo0L9M6M6LMJ0J0o1o2r7
30498c53O7J23m2p1K7k0k0P3k5n7M2mj03j4Q4M4M4%JRJ0J0J0KLRr0m4m3L2L3N4N4NNk1k1k1
30491b08k1k8k7K2K2k3k4j7j7M0J38N7m3o4o4J2J2K8K8Kr7J3J2PPn3n2Q9R0N0m9p3K5L1L0
30484a45j2j3mlmml4l3J6J5J%j2Q7L0o9n6n7llklK7K7K6K7PPj8j7l4l3J6J6P4P5K5K5m6m7
30476a51l7q7o9L1K1K1k1k1LMk2k2k8P1J45J44nj03r0m1QQj8j8L1L2J0J0l9q7OJ06jn1n3M6
30469b67M9n0o0L8M9M9O8r7j08j0Q0Q0LML3L3j7j7o8o8j8j9J6J5M1M0K0K0r5r6Q3Q2l2l3J4
30463b38J4JN0J25m0j25L9K7p2j3Q7j2j3k2j21k2J42K8j38l1O8JKKJP7P8j8j15n5n4N9J58
30456a30Rq9l1l1j3j2P3P3K4K4k8k8k8k8M1M0rrk1k1k8k7oj05K0K51P8j53p8K1M8j82k53L08
30450c00M79j45k51J09L8j26j2j1m7m6LLJ1J1J1J1MNk1k0LLP9P9j2j11k9P0N4N3L9n9m7N2
30443a20j0j0j4j4r5MO3O4n0j49o3L5N7N6k3k3K6K6k2k3p8K0N7N7k0j9J6J6m0m0Q4j4m5N3
30437b38Qr1N3N2l8l9j4j4M8M9kjk9l0Q6j3m6J18O3j01n7n6m6N3J04NJ7J7k3k4R1po4J01k4
30430i2j23OPq5J3Q0j8l9l9K7K7K7K7J1J1ppj05pN0n0j0Q8O3l6o9K8P3k7poo3o2l3l3N3J51
30423a76L2o7J6J14j5j13l1O8M2n6NNm1m1m2m1K2K2K2K2%%%%k1k1L2J31M8n1j4j3NNm5m4J6
30416b25J6J6J6p6p6O8l0pR2j9j9j%m4m4n7M2j4j4P2P2l8O0J00JJ4J4o2o2K1K0K3K2k7k7m7
30409b20m7KK%%j11j2J59O0k2P6Qr1k3k3J1J11R7o6q7q8j1Q8L6o3jkL9L9j0j1Q2Q1r8r9M5
30402a49M5L9L9kj00j00kN9N9N9N8n3j54j10j1M7n2m5N3K6K6L2L1j0j0j1j0k3k3K6K6k0k0
30396b80K9L0lln2n3N8N8kj01QQo1L9P2k6m1m0LJ03K0p9J8J8n0M9M1n8MMJ2J2O1O2nmn4n4
30389b57oonoK0K0l0k9nnnnO2O2J3J3n5n4nnL8L7J7q2l6O3JJ%jn0n0QQN8N8o0o0K3K2k7k7
30381c47M9M9L0p0l0O9Q2q1l9O0J7J6K2K3j2j1j2j1M9M9l3l4J3J3j24k6Q8Q9k0k1k2k3k2k2
30374b42mmlmk6k6nR3K6p2J6J15mlKLo3o3J3J3M0n9n9M0R1R1n2n1K2K2r3r4O8O7j4j5m4m3
30367c21NON4N4NNl1l2l1l1J0RJ15J5o4o4J1J2mmlmL7L8L7L7j01j01P9j9l9J26L3o5L6L6j13
30360b67j12m5N3O0l9m6N3R6lklo4L4N1N0PQn9n9l8O1Q1j7j7Q1J1q9K3K3o2o1ooK7J25M4n6
30353a63m1m0o0M0Q7j2%%p9p9L6L6l4l5J6J5J08J08j8j16k4k4K0J9L2L1j7j8p5p6P9P9j07
30346c12rJ07Qp0o9PJ06Q8p7p6Q8J21K3o0o0mmnmk8k8M8M8kj02MLN8N8k4k5j7j8j8j7O2O3
30339a37n3n2K9K9K3K3l7j35KLL3L4L4L3l1l1k5k5m8N0Q7p7k1k1l1l1P2P2j1j0l8l9P7P7k1
30333a96k2K7K8k0k0K3K4O1l8j26k8J02Mp3K6k2k3J28L0j38l9M8M8J8J9l1l1k8k7k2k2o5L4
30326c51K8K8J5J5J5J6j4j4L6L5KJm8m7j9j9L0L1pon6n6R1R1QRj9j8O4O4k2k2j0j09k3P5O9
30319a37k9n6n7K0K0%j%jMMm5m5L9L9L9L9k4k5L1L1m5N3R1p4qqo8o8M8M9m0m0O2l6q6J3k1
30312c32k1j5j5Q8Q8K8p0k3k4k9k9O6O6J0J0%r8k3P6Q4j4j8Q0N6j07j07N7K3n9l0J9Q3Q3l0
30305a27k9k6k7K4K3l6l5l6l5N7N7QQj8j8k1k1K3k5m8L5O6J6l3l3qqj2j1P3K3m4L8PQJ2J3
30298a60ll%Jk9K1M4l7o6J7M2pj0j0j3j4KKLKJ%JJK6K5q9r0M4M5nnQQQRO2O2n7n6J0m0o2K1
30290b91P5K5k2K7k4p4PPK7K7k5k5O3J4j23m1O6J7%%K3K4n9n8O0O1J1J1mllmj6j6m9%O5j7
30283b44L2L2q7q8O1O0L6L6q1l1Q0k0p1K7Rq9K7P6m1m1P7k1r0P6Q1j7k6k5qR0K9k0J4J3JJ
30276a42m9m8J6J6j7L1Jr8j5Q3j2o1N6N5M5M5m0m1J3l6o4L4L0L0j4j3m7m8O8O8OOm4m4o6o6
30269c62J9J9M5R4M5n3m7N2M9n0k3K6M2M2k9k8k8k8nnnnj2j2noL0J28j7o6K2k6l0K0J2J2l4
30262b19l4L7L7j2j2k3k2l1O7K8k3j5L3L2L1J4q4r5MN2Ln8n7K2K2L8L8K6j38q9P5J6J6R9j
30255b23j26L9R6lk0j9J3J2J3J3llJ3q5j28L6J15J5j2Q5Q0j9n0n0o2L6K2K3K8K8m7m7LLL8
30248a86L9m4m4K1K1k8k8JJJJJ5J5J6J5J1J1l3l2m3N6N0N0j6j7j7j6l3l2m4N4M9n0jR8J7q2
30241b04j4j4k6P4O1O1jj00j01jL9L8M5M5m2m1m2m2K5K5K5K5l6l7J3J2L8L9m5m4j6j6k3P6
30235b04ooOPj48n0P7P6J5J5J6J5m9m8L3L4J0RRRl7l8l8l8Q2Q2l2l3mmo6L3J10J2j0rj1j0
30227a91P2P2m4m3L9L9m8m7m8m7LLMLRQRQp4p4QRL4L4q2q1Q0P9lkK6K6L8o0p4K6J01Lk2k1
30220b28k2k2k2P7P7k2j0j1j7j6k1k0K9K9k6k7k6k6O8O8m7m7L8L9L2L2j1j10m9m8lR6J3q5
30213c18M7M7rqKKJKqqqqK5K6q5J3M9n0m4N5QRkj00j03O1J34L5M5M5j09j09R0R0k5k5J4J5
30206b04J5J5J3J4l0k9r5NJ19K1j6j5p2p1Q3Q3K4p6n4n3pR2Q4j5l5l5n3n4L0K9k2k3k2k2L3
30199c43L4K7K8L4o6n8J05J03MK0K1k8k8j1j10m3J22P9k0o0o0m0N9m5m6P6P5k7k7K2K2o0o1
30193c02m4N4J19m6r0P5M8M8j8j8o4L4O2O1l5l4l5l4r8r7N1N1RRN8N9k5k5k5k4j2j2P0P0l4
30186a94l5k8k9m6N2J02LLLn3n2J2J3J2J3l8l8P8P7k5k5p4p5N0N1%Jj4j4j4j4L2L1j8j8K2
30179b49K1K2K1O8O8J4q4j13j4k0k0m0N9MLL9M0m3m3m3m4P1P1J0J0l4l3pR2M2n6o2o2J5J4
30173b83k6k6K4K3J7J7J7J7j2j2j2j2m1m2L5L5J06Pk6k6K2p7k7P1L6L5m1m0k2k1k1k1l9l9
30166d04M4M3M7M7kko1o1K1K1L3L2L3L2K2K2o0o0KJKKlmllonj08N6J57qj47m8J04Pm8m7P5
30159b77P5P5P5p4p3QRo0n9Q9Q8j4j5j4j4J0J0l9l9kkkjN4N5o0o1P6P5opm9m9J%ppqpj4j3
30151b73qpl9N9M8M7K3p6j20M6Jr7N5J54Q0j9ppl4l5l5l5PQPPJKo1L8O2l7l7O2N7m1l0k9J5
30143b48J5P0k8l0k9l6l6O9O9j4j3NOr9jRQJ5J5j5j4O8O8p0p1J9J8o2L6L6o2M9N0j2j2Q0j9
30136a66p5K4Jr8k5J41P0r4r4P0R2p3j9j9J7J7L0p0l5O3KKL8L9N2m8p6K2J0J0l2l3r4MJ52
30130a95N3o7o6L7L7j2j3n7n7K4K5k7k7N5N5l6l7l6l6j%M9M9QRRRj0j0rj0k4k4N8N8K1K1o1
30122b38o1J6J6J6J6OPm3m2N9N9n6n6L6L7j9j9J07Pn1M7N7j07j46m7N8N8QQN4m4r4ML5L4L4
30115b44L5K6p3j23k3P0O9ooL7L8m5m5J1J2J1J2l3l3J7J6JJJJQQQQJ3J3J3J3l6l6j5Q3M4n6
30108b05n5M3K5p4o8L0M9N0k7k7pqO9O9%r8OOl0k9l0l0R1R1O3l4q7q7K2K3M3M4N6m2p9K0m1
30101b58m2J0J0J6J6o8L0P9k0O2O2j25j26J06J05m3m2K5K5k5k4NNm4m4K8K9k7k7M5n4n5M5
30094c21J1J2J7J8noM4M4k4k4j7j8qR0j4j5NNn6M2K7p2j1j0k4k3k4k4O7O6m9m9N9O0j7j7k7
30087b88P2O6r9n9L9K9p0J3J4PQ%JM9N0j3j2M9n0m9M9M3n6k5k4m3N5K5p4j3j2J5J4K7p2l8
30081c72O1J1q7K5J24O9l0RRm6m7K6K6P5P5m7m8r6r7J3J2J3J2MLN9m0JJnoj1j1J03J04n4n3
30073b15K2K2M1n7j08qJ1J1k6k6j7Q2K7K6k9k9K0K1K9L0K3K4J6q3j25L8O8l1m1m2j0Q8P5q9
30067b62pqj8j7M5M6N2m6J1J1m5m5K2K1K1K1JJ%Jo8o8j2j2J5J15jj00R3R3o1o1j4j4j4j4J4
30060c04J4P0k9m6m7llK5K5J9J9O9k9k3k3M7M7o8o8K6K5K6K6L5L6m6m6J2J2J3J2jjjkPOn0
30053b19m9N6m2m3N7K2K3Qr1p3K6J3J4j1j0p2K7R2on0M9K4K4L0L1nnn5n4M4M4j33l3Q4j5j5
30046c13Q4J7q1K9K9j4j5L5L5o0n9p6Q8M4n5O6O7k7P1L7j28q5P9L2o7k4k5L5o3l7J27J21m3
30039a76J2J2m7m8j9j9L0L1J1J2NOM4n5r7O6O7l2rj0%R8N3j12k8k9l8l9N1N1K4p5k1k1J6J5
30032b71N7m2m8N1M3n5m3m3M1M1qqM4M4j1j1M1n7n7M1j0rmmM4M5p1p1P8P8K9K9m4m5n7M2O4
30025a57l4k2k2K0K1k9k8J7J8m4N5P6k2r8JM4M4l3l2J8J8J8J8k4k4k4k4NNNNk9k8N3N3rj0
30018a99j0j0l2l2J7J7J5J4K1K1q7J2O1l8o6o7M3M3R4R4n4n4L4L4p1p1j19M6J62O4q9J1J0
30012a86q8k8P1J5q3l9l9MMP1P1j5j15j6Q2P5k2KLN2m6opj3j2M7M7klk0k0l2O6L8o1m9m9j
30005c04kN4N4j4Q4J20m3r4r3J2J1j0j0L9L9q4q4RJ07m4m4J7J8k9P0P1k9KKmlK9K8N0j15o7
29998b57R8Q8p7j9j9k9k9j9k0K3K4N8m0J6J5q9q9R1R2JKKKpqpqk2k2k2k2POPPRRRQN6N5Or3
29990b07p4R1M7n1n7n6o9L0Q5Q5RRn9n9j0rK7K7k1k2MNj1o0%R8R5mk8k9m7N2L1o8o5L4L2j8
29982b63J7J6k2k2k2k2l9m0J08J57N2m7p0p1K6K6K0K0N3m6n2M6R0ro1j1J8l1k9K1J9J9K2K2
29976a05q5q6LLnR4R3nj3j2j27k7J36Q8o4j63m0N9M7M7K2K2k4k5l9Rnj05j8Q1J2J3P9j9m2
29969b01Ql9l9M5R5%r7r5ML9L9mnNNKKN4Ml0O8K5p3o8L2J7J8K4K4m4m5NMOOONk8k9k9k9k8
29961c41k9Q6Q7j5j5L4L5m0m0J0J0j5j4L5L6J3J4pj06m5N3qqpqppQQQQQ8Q8l3l3N3m5p2p1
29954b92k9k9R3R3j06pP6k3l5l5M2M1LKQRm2N7JJrrj0rrj0rrNMNNk8k9K2K1L2L2n0n0K0K0
29945b37l0k9M6M6j25k6O4O5jkl8J26N9j72l2J33l4j33N6N7l2l2K2K3K2K3k5k6K4K4k5k6J8
29939b17J8M4n5o1L8R0qk3k3j3Q6L6o2l9l8k5P5j1j10m8m8K9K9K9K9J9J9J9J8O4O3n3n2l3
29933b14l3l4l3L4L3p7K1P7k2r7Jj2j2J09J09k0j9M2n7l7O2OOm4N4O0l8q1J7O0l8n1n1m1N8
29926b62J19m4j17j8L7L8noJ8J9J8J8k3k4K6K6J0J1J6q2J9J8m3m3P2k7l3O6M3n7ONl8l8J2
29919b63J1k6k6Q9rj16M9J54N5k7k8l4l4k4k3K5K6l1l2k5k5m4N5O2l8oR2M2j24m2m2llO9O9
29913b27m6m6k7k8N5N5L3L3j6j6j2j1m2N6lkLMJJm2m2qR0M1n8N4N3r5r5n8L9K8K7L8o1o7L2
29905c59O6l3K9K9poM4M3n4n5K8K8qqqqM8M9K7p1r0RK9L0qpJ7J7l2l1J7J8J2J2J2J2J6J5P2
29898a06k7o4o4L9L9k6j25M6M6J1J2l9l8N6N5k6k7mmlmL1L2j8j8l7l7l7l7K4K4P3P4n9n9K3
29891b74K3m7m8k1P8L3L2L8L9p1p0k1k2L7L6L7L6m3m3L9Q8K0p8q2J7M7n3n0M9J02N3l1l2P6
29884a06K7q9J0L8o1j03n3K5J24J3q7R2R2o2o3J0J0m0m0J8J9Km7j9P9J07Qp0K8k4j23L5Q5
29878a65onoj05NN4j6j6k3K7J02Mm8Jk1k0J0J0j6L4M3n6p4K4J01Kq8q8m1m1M4R4L9n9onJ2
29871b99J3L1L1L1L1m8m8m8m8J07J06m1m2M1M0m0r0o8L2N0%k3k3N6N6j9j8OOL2L1n1n1mnJ6
29864b50J15K3p5j7L3mlk6k5k6k7N6N6PPm3m2k1k1k2k1P2P2K3K2J5J5rj0k4k3K6K5m0m0RR
29857a84n2n3llM3M2K7k2q2J8M5n4m0N9j9j18o3J03L2j8N5N5o0M0P9k0o3L6OOj3j2m9m8L1
29850b99L1Rm1p1K7N5OM0L9L0L0K9L0l4l4l3l4pql2l2j4j5KN0K2p8p7K2K0l0kM8Nm4NN5Q0
29843b50L0J0l9p3k3K8K8KJNNK2P2k0j02nP7N6Pn6oO2k1j9L0k7k7K2K1K2K2J4J4l5l6POp6
29836b52p6O1O0n4n5J7J7l5M7J21L8k6k6l4l4J5J5LMMMO7O7j5j5n8n8rrJ3J3l8M4P1j0m0J0
29829a53K3k6k7K3Nm5j4j4kkjkn5n4R4M5m2M0R0Qn2kK2k6n1L1L4m9r2j0N3Mq1JO1J2P4P3m5
29821a52m5J1J0j4j4m7m6J01J02p0o9M6M6l0l0K0J9l3l2rqO1O2q7q7l4l4J5J5J5J6J5J5K6
29815b46K6K6K5L0L0k5k6mj03j04J25M1j23k3P6N4N3Or3o8L1N1N1m7m7KKlkM6M7j1j0j0j1
29808b34j6j7j6j7noM4M4m6m5LMNMN5N4K0K0K0K0o1o0j2j1P1P1m5m4l2l2l2l2L9L9j0j1M7
29801b24M6llQ5Q4o3o4k0k1k0k1n4n4R3R4j0j1o0o0K5K6K5K6N7N7k5k5k1k1k1k0J8J8o4o4
29794b95OOOOJJnR4K7K7p6p6l2O7K4p5j8Q2K5p2p6p5O7O7K8K9k1k0MMMMj6j6j6j7J9J9PJ06
29787a76J6q3K9K8l4l3J6J5J1J1J0J1o0o0oR2Mr4k7k7J3J11O3l7lmrj0m6m6j9Q0O0O0m9m9
29780b42Q4Q4r6r7jjn7M3N3N4k2k3pqqqJ1J2l8l8QRn8M2J15m9n4J12P6q8r1RN8N8L8o1j8j9
29772b18K4K5QQKJM6n2j35l6KLO4O4m7N2Q9p6j6j7k7k7J7J7O6O7J0J0l2O8lj67k0J46j5j12
29765b11k1P9J6J7K3K3o3o2o2o3nnJ9J9N2N1n8n8jR7N8j07mR5L5o3o6o6M3M3J5J6j0rM1M1
29759a51J6J6l7l8J1J2l8l8P3k6o3L5N3m5N4N3l5l5j8j9OOj0j0j0rM3M4onl1l2l1l1K9K9Q4
29752a54j4q2q2O0O0J4J5l5l5j6j6o6o5J18J19k9k9K8K8k1k1n7n7qqM7M7J02Mo6o6J0J0j1
29745b76j1L9L9l4l3l4l3K3K3K3K3nnononnoJ2J2J2J2J9K0o3o2M3M3J2J2N1m8QQKLN2N2j42
29737b36j41j6Q3j8j7j1j1K1K2J6J5J21K2l7l7n2n2MLJ3J12J12J3m0l9MLqqn7n8OPL1L1RQ
29730a82L4L3n0n1L1L2m3m2OPnnnnL5L6MNL1o7o0o1M1M2M1M2J2J1l7l8n4n3O1O2LLJ5q4m3
29723b98N4opO2O2q0q0m2N6J06Pj5j4k1k1M9M9r8r9P0P1m4m5N3N2o9o9J19J9m0m0M7M6kll8
29716b09l9l9l8M4M4onL5L4j4j5r1r1N7J55K3j42q6P9K8K8L8L8m8m8KJJ3J2PON6m2OPN1m8
29709a97m1m2K9K8K9K8n5n5o1L7M1M0klJ9J9l1l0J6J5l3l4k7k8k8k8N0M9J05Ok7k8l4l3j6
29702c22j7L4L3RJ0J0RPOJ3J3m3N5N6m3m9m9j09N6J47j7r5P0M5n3K0J9j09j0M6n3JR9L8L7
29695a36l2l3M4M4Kr8n2J13l3l3N9O0o3o3pqk8P0P7k3m6N1j0j0o0o1j1j1K4K5Q0j8J7J8NN
29689a42L5o4qqn4n5nnJ5J5J6J5j6j5L3L4qqpqO7O6m9m8O6O7j42j41j3Q5K0J9R1p4j19k1Q2
29681b84Q1O1l7k8k7l4l3J3J4J3J4L2L2M5n5o8L1J8J9j6j5j6j6N7N7r1r1L4L3p1K7O9O9po
29675a76J5J6l4l3l5l6M7M7j2j3L7L6PPj05oN4m4l3l2k3k3R3R3p6p6L9L9p4p5P4P4N5N6o0
29668a77o0l7l7L9M0L6o3q5P9O8r6j11N4J04J05N6m4k1k0lko6o6M9M9j1j1J3J3J0J0n2M6Q2
29661a09j6nmm9m9l2O7N5j10j7Q1l7l7l0l1Q8Q9o0o0J3J3lR5J24m1q9r0O6O6m2m3qR1J5q3
29655a82q0J9M0L9m1m2M1M1pqpqO8O7n4n3K4p4k5P4j%O2l8l1l2o2o3K0J9PJ06L9n8p8K2K0
29648b36K1k2k3N4N3NMj3j3ONO6l3n8M1l4l5mmm4m4R8R8J2q6p4p4l1O8M3n5L2L3nmQ8j1o0
29640b36L9j1j2j7Q1L2o7n5n5J4J3j1j0J4J5M0L9l2l1l2l2O0O1j11j2Q1Q1n4n5o5L4K7K8L0
29634b09L0M3n6q0J8J3J2m3N6Q0j8p4p4KL%%Q6j2j33l3Q6Q6k8k8m4N4J08n6j06N9Q7j2k2k2
29627b27o7L2L8o1%R9R3om5m5kkn4n5K7K8PPJ12J3o1o1p9J9L5o4rR0KKO9k9l3O7N7m2k8p7
29620b50j54J1J36L9m0N8O3l5q1l2k3K6JJK6K5rM1L9n9%jn0n1n0n0R8R9J3J4mn2q1J9Q9Q9
29613a35k0j9j7j6j6j6K5K5K5K5o3o2j4j3P8P8l8J2M2n5n3M5noJ%L9L8m3m4LMm5r4K4J23L7
29606a50o1LKo5L3R5nN8N7q3q2l0l0j1L8K3p6l5O3N9l8l3J7j8j7M2M3ppj6j6j5j6J0J0J0J0
29599b38LLOOo3j5K0p9M1J39K1p7nM5l9l8lkMMl6O4O3l5J3J3m3m3k0k0k0k0L9M0m3m3O8O8
29592b22O8O8n6n6oorrqrL4L4M6n2j69p0J15J15L4L5J7q0q7P7Q4j5m0l9n2M7ONK5p5q9J0L0
29585b99L0J6J6J6J6k7k6k1k0m1N8N2N2M8M8o2o1p6K2J6J6ooook4k3K6K5L2L1n0n1O3O4n2
29578b10n2MMMMl4l4M8M9J3J3o9o9j9k0JJ00Q9rn7n6OJ05L7j28o8R6R6o9j05O0N6j09lR5K3
29571b08K3P1k8MLj02j01M6M7K3K4K3K4j6j6j2j2j4L6J7q1n7qON6P7k2J0N9m1m0l7l8qrqr
29564c18K8K7K8K7L6L6k0k0N9m0r3r3n1M7J27K8J0m0p7K2J5l4j0Q8O5J5l3l3j3j2j3j2k5k5
29557c04l7O1R6mk4k4NMm4r3j1Q8J07Qp9j28J2J12L6o2%%L3L4L4L3j0j0j0j0k6k6kjMMj1o1
29550c06JR9J7q1M4R5k4p4l1J8j3j3POQ9Q9qrqrj5j6j6j5j5j5j5j5j5j5j4j5L5L6L6L6K5K6
29543i8n7n7J0J1l9l9L5L5m8m7j3j4O9O9j3j4R2qk2k3J5J4L1o8n6n5l9O1N4N4m2m3r8JK2K3
29536b97K8K9p9p8R6R7k6j24qR0nnKKJ0J0n2M7L5o4M7M7l9l8J1J1L3L3m4m3l8O1NOo6o6N0
29529c22N0O9O9J6q3o7L1L1o7m0N9M7M7n8n8R0R1k6k6k6k6l9l8n1M9P4k4k3P4%r9J2J2l0l1
29522c13J17J18l3l3l3l2m9m9m9m9L8L8K5P3J31l4p9J9j5o5N1N1k7k8N5m3k2K7n6n6N6N6j9
29516b29k0j03mJ17J9n4M6Q2q2o1L8N5m4l8J2K6K7l0l0l1l0P0P1j8j8M6n2p5Q9J02o3r8JL0
29509b49L0M9n0j42m4J09J08k5k6jjL4L3j6j6n0n0L2L2N6N7k5k6o2o2N2N3l0l1N2N1J6J6j00
29503b26r9M3M3M6M6m9JQ4j4j09rM3n5m6J18L1o7j9Q0K4p4NNpqQ6j2j28k9J0J0J6J6l5l5Q0
29496b34Q1M2M2j06j06L3L2j7j6NMO1l9J1J0j00kO9O9M9n0l8l7k4P6R6ln0n0k1P7Jr8m8N0
29489b31L8L8l5l5P0k9n2n2Q3Q3L4o5rj0j0j1Kr7o5L3K1K1L3L4j6j6m8m9R4R4K2p6j01lO2
29482b48O1m7m8K6K6q5J4Q3j5llL0L0k0k0LKk2k2L0L1L1L1n1n1L1L1n8n8rR0O1j03j1Q7j0
29475a86j1M4M5l4l4J5J6K0K0K7K7j42m2N0N0j5j5j5j5KKKKl9l9P6P7o2o2j2j2RRRJ0rrP4
29468a67P3p0p0k1k1MMMMK8K8k2k2o0n9N6PmR6R2oj06j06P0O9m3m3rn9N1J49L2o8M4M5m4m4
29461a88K7K8q8q8lln3n3O9O9J9K0K3K4Qm1m0N9N9m0j10o1j1o0k5P4M3oR0R1k8k8L9L8j0n9
29454b15q6J1O5l5o9K9P6P6Q4j5p6k6J0q9l7O3k1k1J01N3q0J8J03N4p0p0k3k4k1k2k2k2J6
29448b85J5J5J5J2J2m4m4P8k0o3J01M2n7RRJ6J5J5J5l5l5l6l5J5J5J5J5L0L0j9k0NONNJ7J7
29441a49l2l3K3K3k6k6OPOOPOPOm0l9RJ0J2J3r8%P8k1qrMMO6l3r1QJ2q6m5J20J25m1j02O3
29433b58M1M2j8j7j8j8J6J5l3l4MNJ6q2q0J9R9R9O4l5k2k3j10j2J03NJ6J5p2p3L1L2L1L1N0
29426a71N1JJJ2J2l8l7k5k6j9j9j8Q0Q1j8j9j8p4p4l8l9M4M3L3L2L3L2p1p0P7P8lkllm3m3
29419b61P2k6j21M5J16J8J1J1r9jO0O1m8m9j0j0OJ05K9j36q6P8M4n4O1O2k3k2k8k8O6l3j47
29413c37m9J02J02N5m4q0J8OOJ4J4l0k9L2J30qj72jR7n1n1rrM1M0k8k9K7p2P9P8p6p6P3P2
29406a65m3m3%%j%L4L4m3m2L0J30N3m5j04mJ6J7p2p2j6j6m2N7J13J4o2L8L7o1m3N6N0m9%J
29399b43M3M4j6j6j6j6j2j3P0P0j7j6j7j6n7n6K5K6L3L3j7j6j9j9O4O3l2l2N0N0p7p7p1p1
29393c71K7J25M7n3j8L0n2n3O4O5j8j7l5l5l2l1J2O2R0rJ8J9p0k1M1n7r4P0P7K7M4on6n6n9
29386c25n9M4M3M4M3l0k9K0K0KLKLl7l7l6l7N2N3l3l3R0M1p9J9J08n7l5J4o6o7Q6L7n8M0R0
29379a64rj00n1rrO0l8l7J28M9j15RJ07R1rr4r5llM6M7nnK9k0m8N2Nr3l0O9J9q0m6N2J28L0
29372a42ooj28j27O8O8j5L4L1o8o4L4O0N9J0r0m8%J9K0RO0M3n4p5K4K1p7J2O1K7K8k1k0O1
29365a92O2n8n8qqj9j9j2j2pR3M6n3l2J7J8l3r0PJ86Q7n1n2N7N7q4q5JJL9Q9L5o4opj24k5
29358c04N6m3J8J8n7n8K2K1M1ql6O3P1P2K0p8n8qJJM0n9l1J9j6j6j2j3O8O7j8j7K3k6K3J21
29351i3K4p4k5P4J4q5p8K0n1n1NNK2K1J26K8l3l3l9l9K8K8m8m8k6P2l3l2J1J1kR7N6m2l0l1
29345b51j3j3J02J02n8n8rrn5n5K7K7RRm1m0K1K1k9k8PQO9k9q4J5L6L6mnKKm0N8N8m0j6j6
29337b84K2K1K8p0L4L5LMLMMNn7M2J17J8j38K6Q6p8l2O8k3k3j7j7LKN2N2k4k4K5K6l8l7k7
29330b09k8j06N8O5j01j4Q4J9J8j2j3L1L1Pr2r0P5J46j9r7r7J7J7K4K3j2Q6L7o2LLn2n3M0
29324b73M1llQJ07l1l1OOp6p6L7L8K1p7m8J16R8jj8j8k4k5k2k1q4J5J30L1m4N3NMl9l8RRR
29316b09RJ0RRRpqM2M2k6k6K9o9k3k3K1K0J1J2l9l8OOM9M9K2p7K9K8K2K3k7k7m1m1M2M1l6
29309a77l7j2j1j4j4J1J0L0K9L0K9o9o8J3J4NOO8l2k3P6P0k9p6p5NJ03J3q5k4k4P7P8m3m4
29302a90N3m5o6o6k0Q0Q3j6q2l2J6J6k6k7N6N6J3J2l7l7opl1l1N2N3K7K8l3l3M9M9NOj0n9
29296b00l6O2O6l3p6K3l6q4L0L1n6oO3l5J0J10L7o1J%QQp5p4Q4Q4l2l1K6K7n6n6MNQ0Q1lj01
29288b11j02lR1R1j8j8j9j9o9o8m2m1J06J07J3J4j1j2k2k2k2k2n0n0R8R8n6n6m0J0O5l3j5
29282c28Q3Q0q5k0P9ln2L3Q3J4l5nml8l7J2J2p9p9MMllK2K1M4M4noO4O4q0J9L5o3kkNMMNj3
29274b07j4j18j9N6N6n3n2j8j7PPP8P8nmk0k0k0k0N3N3l0k9j6j6L3L4jjo3L6P3k6J7J7j10
29267b81j2J03MLKn3n3L1L1oR2J7q2L5L5j35l6J19J9p7K2k2k2N6m3m3N5NML5L6n5n4Q3j6k7
29260b30k7M2M3O6l3k7k7opJ9J8n0n0%jj6j7O6O6p6p6P3P2MNJ7q2j06qM6M5l3l4J6J6M4M5
29253b03nnM9M9%j00j04O1O7l2PQk4k3L4L5j5j5l8l9P6P7j17j17M2J40rqk3j22j2Q6k4k5L1
29246b98L0N0M9N2m6j42K2Q9p5p7K1N2N3k4k4K2K1k8k7O4O4n1n1M7M7K2K3j9k0j9j9RRm0m1
29240b55N3N2N2N2o7o8j8j8J6J5J6J6k3k3k3k2K7K8K1K2Or2k0P9N4j10o8L2K3K3k0k0m2m2
29233c44M1M0L6L6j4j4PPp5p6K3K4OJ05M8j17k4P5l7l7N1N1n5n6K7K6K8K7n5n6NMQ1Q1l9j37
29226c07NJ04%r7j5L5K3K3K7K6k7k7K2K3j4j4j3j4NNQ1Q1Pr2o4j5l0l0Q8Q8n7n6n7n6P5P5
29219a92ppmnL0k0j08j0J39L9m6Ln0r9K8P6M6M6m6m5j2o1L3J32m7r6O0O1QQnnnnk4k3O2O2
29212h9n0jL3o6p6K1O8J7n4j04k2P6M1rl6O2J19K1o4j14l9O0K6k3Qm1k9P1Pr2rM1K8K7L1L1
29205a30m7m7m0m1l1O7O8l2P7P8m5m4l1l1J9J8opP6P6m6m6m5m6JJJJL2L2j7j8K7K6k2k3K0
29198a75K1j9j9q5P8J35l1j03nk1k1QQQPrj0j0j0J8J8J7J8o4o4j4j5K8K7J7J7R3p1l5O5rq
29191b15M8M7p7p7NNj8j8L1L2M7M8o7o7L2L2Q1Q1j15j15L3L3K0K1K0K0qpqpk3k4k3k3klkl
29184b66K4K5K4K4k1k1l8O2P5q9q9J0j8Q1J30l4p7K3OOJ5J5l4l4n5n4o7L2R0qkR7n9n8L0L0
29177b25j4j4k7P2J2q8l2O7JJl7l6q3J6J04NjR8Rq9M7M7rrl3l4K3K2k5P4l6j33PJ05M4M4J3
29170a14J3m3m3N6m3j25k6J0RJ6J6LLL4o5QRm7m7O9O9j8Q2Lr5l4l4P8P8nmqqM2M2j4j3j4j3
29162a73ppl1l1m1m0M2M2k6k6K3K4l6l5Q0Q0LLLLm7m6LLJKKKk0k0k6P3K3K3k0k0K5K5j14j4
29155b95L6L6J8J7j4j4j4j4k5k5N0N1M0n9j6Q3K5p4J3J3n3n3LLk4P5J12n3j25j26M5M5l4l5
29148c88M8M9K6K7LKjjo7L2P6q9j54P6J53j2p6K3ONO0O1l0l0l0l0L5L5qrn7M1O8O8j07j07
29141c02k5k4P7P8l7l8N3N3j24k5Q3j5l6l5K6K6KKJ1J1p2p1N2N1M1M2O8r7j07N7J10n4pR1
29135a35p1p0j5j5j4j4O8O9K8K9j5j5j2Q6Q0q5n7M1j00j00RJ09l0k9J1J1k4K7N8m1m4N5J6
29128a89q2l1O9O7J7JKl8l8J2J1l4l5J5J4ppqpL7L7m5m6N0N0l2l3m9m8R9R9J4J3m2m1M0n8
29121b23j02O3L0o9k7K1K7P5Q8j0r4MQ1j8j1j1L2L2l5l6l5l6k3k4N9N9l8l8j4j3J2J3L1L1
29115a99M5n4j36l8L8L7R3R2k2k3p1p2J1J2j0j0QN8J13J4k7K1l7l7M2M2j6L2J2q7l2J8m0m0
29108b63J2J3J7J7l2l3j1j1L8L8l6l6M6M7l0l0J9J9MMn2n2O3l5l6O3RRj0rmmm7m8k1P8P2P2
29101a60k1k0PJ05n3n3KLooj17j8J11J3qql2l2Q3Q3q7q6mnL5L6L5L5l4l5k9k8K1J19M4n5l0
29094a95O9p5p4J01J02p9p9J1J1m4N5ooJ%m4m5m5m4N6N5J12J3p0o9k6k7M6M6p0o9R7R7n1n1
29087b97j3j3j9Q0k7k8K9K8L6L6q0p9P3P3j3j12k7P1j1j09j8Q0M3M3j2j3j3j3j0j0M5M6o0
29081b94L9M5n4J3J12K3p5j9j9N2N1P5k3j16j16J7J8ppj7j7O5O6K7K8n4n5P4P4m1m1KKo0L9
29074a93R3nn9n9l7l7J8J9m4N5L0o8MMlkOOL1L1k1k1K8K8m9m9L9L9j4Q5n9n9K4p5j17M6J66
29067b19O7m9m8r2r1JJ00J3J3J9J9Q4Q4KJj28j29J9K0RRm0m0N1N0KJlkm6m6m0N8Q5Q6k7k7
29060b34k7k7o0o0Q8Q8qqR7kp4p5O8O7L8L9j5j14m8N1P1P1p3p4m2m2l5O5N5N5k2p2k3P5M6
29053a61n2m9M9L1j8o1o0K8J28J3q7J5J4RQmlKLJ0J10L7j27n8M1p5p5k3k4K6K5L0L0ONL7L6
29046a84m5m6M9M9l4J5l2j31M8R7K2K1n8n8K9K9J5O5R3p3q1J7K3K2J4l6r8%Q6j3j17j9J26
29040b05K7q1l3N3N2oM2K5p4k0K9l8J1L6o3K0P0q1l2J53N5j01kQ1j9q8J1kkrj0o7L1O5J6l
29033a59kj1o0q8J1O1O1rqp8K1K1p8L1L0J4J4P5q8n2M6k8k9M3n6q9P6N7m2QQN1N1j8j7l0O9
29026a94O3l6l6O3Or2l1l1J1J2J1J2k2k1O0O1J4J4r5r5pR1L6L5n7n7pqN5N5O7l2l8O0k6k5
29019a84k5k4k4k5O0N9J0J0j00j00m0N8Q3Q3Kr6l9N9M0M1J9q0q7J3J3q5l0O9L4L4rrl4l4M9
29012b89M8m0m0RJ0O7O6j5j5l7l7M5M6l4l3M3M3M1n8k6k7J5J5J5J5rrrrPOm3m3J1J1m5N5j9
29005b69j9J02J03l2l3M4M4%r9n5M3L5o4k0k1m7N2Q2j7j32l4N2N3RJ0l9m0P0P1J0q7NOq3q3
28998c83K5K5K4K5O0O0MMM5n4KJj00j00J14J13r8r8J7J8M0M0rrONL7L7o3L5O0l8o0o0K3K2
28991b30l3O5M7n1n8M2k1k0N8N9kj00m8m8nnO1O2k1k1kkK3K3j%jjRRL3L4r6r6M7n0JJ00J4
28984b25J4J6J6rrj7j8j7j8N6N6k6k6j6j5j6j5J6J7J6J7j3j3j2j3M9M9l4l3m0l9RJ0K2K2K2
28977b17K2kkN4m5l6l6M1M0%J%Jk3k3k4k3nonoN7N6k6k6j3j3L7L6o4o4M4M5M9n0m4m3L3L4
28970b46j6j6llMLl4O4QRqqo4L5K0J9K6K6n2n3klkkkkkjjkL9L8j0j1PQn5M4N7m2K0J9J5J5
28961a64nj05m9N0j1j2K4K4L7o2j5Q3J25l9j74qR1oL7L7n1n1j7j8k9O9L9o0KLnnJ01Jp1p2
28954c06L8L8L5L5p4p3oR3j3j2O2O2k1k1m2m3PQj1j0j0j0K1K2J6J5N6m4m9M9J5q3K8K7qqr
28947b26qKKQQj18j9J03Lk6P2N4N4j9j18j16M8Q1q4l7O2M0M1K0p8j1j0j7j7LKj0Q9L7o3oR2
28940a62oom9m9n3n2K4K4N2m6RRK0K0K1K0rj0rj0mmmml5l5M1M1Q5j3p4p3J3J3qqM8R8Q7p8
28932a76p3K5o2j12P2P3J3J4rj07k6P4n0n0J04J04p9q0L5Q4O0l8j18j9P9P9o3o3J5J5J5J5
28926b49j5j5j5j5M2M2j4j4K8p1m3Pj6j6L6L6L7L8j2j2J2J3l7l6mlM6M6o3o3j3j4J16J16l2
28920a57j31q2Q2M5n4l6O3m9m8R5R4k1k0k9k8N2J02j0j09O5O5l9m0r2r2N9J1r0P5J50j5k2
28913b06K8k5k5m4m3L4Q4O5l3r5m5MLO4O3L9L8n5n6K7K7K0K0n6n6j44m5M8M8J0RMLP1k7n5
28907c01n5J2J1k6P4J03Nj6j6j7j7L3L2L0L1j9j9mmj6Q3M3n5p6p6o5o5N0N0O8O8m6m7N0N0
28900a47l2l2p1p1j6j6J6J14L9o1p8J9M1M0N5N5o0o0l0l0l0l1M0L9j0j0MMK9K8kllkL6L5L6
28893a65L6l0l0l0l1J6J5rrP0P0j3j2n1n1jjJ3J4j1j2K0K0onk8k9k8k9N6N5o0o0K5K5K4K5
28886b17o1o0K8K7j4Q5P9q6o6L2K5p3m4OK1K2Q1Q2o7o7OOL0L1n8n8K4K4l0l0nnL0L1M9M9M3
28879a30n7j09j0O6J6r4MJ47M8o9k0rn8K7P7j3j3M0M0RRm1m1M6M6o9o9n8n7rqL8L8J3J3MM
28872b49k0k1l4l4M9M8N1N0JJk3k4JJM8M8kj00j35L0O9k9j1j0QPJ4J3J4J3L3L2L2L3l2l2N1
28864a09N0p4p4QQL5L4j4j5l6l5k0K9K2p7q1J9Nr3K1J21J10J2qrJ2J1p1j19qR0M4n4p1K8M8
28858b61M8j4j5L4L5p9p8MLP3P4m2m2L0L1L1L1n1n2kkm4m5ONO2O2n2n3N8N8k4k4j8j8J29J30
28850a2QQj5j13p9l0J9J9l9m0M2M3n4n4O1O1L2L2j7j7p9p9k9k9J4J4O0O0P1K1j55n6J06J07
28844a19llm0m0m0m0lkkkjkkjK6K7N2N1nnQr2m3N6K2k8qqk1K8P1k9n0%L7j2k7k7J6O6N0m9
28836a94j28k9K4K4R0R0M1M0n8n7l8O2rj07k9J36N1m8k6k5n1M8N4m5j11j1M2M1k9k9k9k9K0
28830c19J9l5O3poL7o2n0M8J02J02lln9n9O9k9j22M2N6m3K3K3ooJ09J0j35L0J57p3k00L1R6
28823b00kl7O1%%pppol0k9r1PP8k0k1P9Q7j1JJrrj5j6N6m3r3PL6L6ppL0L0k6k5N0m8r7JRJ0
28815b84O4O5j4j5M0M1j14j5M1n8j06pJ3J4PPN7N6m1m2M0M1k9k8k9k8O9O9j3j3J8J8n9n8l2
28808c25O7O7l2MMkkK4K5K4K5m5m6m5m5J7J7J8J7J1J1p1p1P0P1j11j2J12n2p7Q7N9m0K0J18
28801a08n5n5j8j8n1M8P2k6M4M3m5m5l9l9J7J7l6O4J06n8o9K9N0m8p9J9M0M1N2N1k4k4r6K
28795b38lmM0M0rj0j8j9L7L7j00jOr4j1Q7K0K0Q6j2r5Mk5k6O3O3k0k0K9K9J8J7k7k6l1O8o9
28788a94p0PPr1P3J41M2p4p3l1l1l1l1M2M2M2M3m5m4L8L8p2p2J0J1rqP3P4PPj7j8k3k3K0K0
28781b20J9q0j29l0M0M0M6M7K8K9NMP8P7p0p0n6n6L3L3q1J9J00Kn2n2K4K4j7j7O5O5q1q1O7
28774b47O7k3k4k3k4J8J7m8N0J08n6r6LJ8J7k5k6no%%KJ01N1m7J1J1m4m4M5M4m4m3P1k7j20
28767c38M5J3q6R5R5l6l7M6M6L1L1j13j5N8m1j17j9M2M1jkj3j3j3j2O1O2k1k1O1O1k1k1o3
28761b15o2l8l7K2K3K2K2N7N6n9n9M5M5p0p0R3R2J0J0k1k1k0k1k3k2k3k2K3K3jkO2O1k7k7
28754a74K7p2j33L2LLK0K0j1Q8M3j22k8k8NNO5l4llM6M6l7l6J8J9l1l1MMN3N3JKnmM1n8o4
28747b76L5J09J0m3m3K0K1o2o2L1L1J8J18kj01M3M4J8J9L5j29j14j6O7O7K9K9j19j19K3K3
28741b96kkP0P0m4m5j8j8L1L1J2J1l1l2l0O9P5k3j9Q0O8r6j00jJ5J6K2K3K3K2qrLr5j08qP3
28733b71k5l9O1N4m4j5j4k7k7O1l7m3N6J8q0L7L7k7P2J21K2k1k2J5J5J5q4j20M4N5N5j7j7
28727a92q9r0K5K6L9M0rj0K5K5n8n7L4L4K8K8P9k1j03mK7K6m3m3m7N3mlK2K1j16j8ONJ2J2
28720c40Q6Q6K6p2qpj4j4k8k8K1K2onnoo6o6N0M9n4n5O8O7J4J12J06n8j25k7N1m8j07rP8P8
28713b34l5l6M7M6J3J2pj07l4O5MLN1N1l1q0J1J10K6k3L9j1j23k5L5L5K6k3j7Q2P8k0m9m9
28707a70K7K8n2n3o4L4J50N2j27k8L3j5m4N6Q6j3j55n6M1M1M7M7r2r1rj0N0M9l3l3qqP4P4
28700a72n0n1jjK7K6K6K6m7m8m8m8Q9Q9l2l2j7j15m4J21J13J3K6k5k2k2k5k6J7J8L3o5j12
28694c79N2J02o3m4N5qqnM4L4o6p2R2R6o9q8P7L2o6k0L0nmj4j3L5L6K8K8m8m8m0N9J41M3o7
28687a43o7n3M7N2m6j22k4Q1Q1MNl2l2l3l2K0J9K0K0%%o2L8Q7j1l2l2LKO4l5n2M6j5j5K2K2
28680b05o0o0n0m9L3L2J8J7J22K4k0j9k6k6nnM4M4j0j0j0j0L8L7L7L8r0r0K5K6n1n1N8N8M7
28673a49n2n2M7LMn2M7K1p8NJ03K9o9qqp5p5M0M0Q0Q0j01j01kkM8M8l1l0N1N2p6p6M0L9l1
28666b91l2Q4Q3j1j2N1m9q8J2N4m5K2K1j9L0M3n5K6P4p0p0N2N1l9J0M4n4q3J6R2po5o6m7N1
28660b87P3K5n5oP2K2o3j3L1o8o1L7JN1M1n7l9O0N4m4JKl9J1Q1j7l5J3j6j6P0K1r1QR2M2q0
28653a79q0LKkM7L1o7r1QO1O1l7l7J1O1K2p7%M9L5j5o8j8P8k1j00kM8M7M8M7m8j46L4J33j4
28646a76j4R7jp9p9klJ8J8J8J8q7q7L2L1J6O5R7lr6m7NMNN4k7j26LJ01O7J8j4j5o7o7Q0Q0
28639a63l6J4K1p7p4K4J4J5K0K1l5l4J5J5j7j6L2L3L9L9m3m3jjM9M8j6j7j6j7PPPQqppqL3
28631a75L3L3L3m7m6KLpqpqJ9J8l1l1RRm1m0L8L9j1j1kknmon5pR2O1l9q7l7L4L5j2j2N4N4
28623a65k5k6rL9K9p1p4R1Q7j43j79N2P8k1JKk1p0N1J49L1k0L1o9k2P6k3k2J7l2l6O2MMpp
28616b38qpL3L2j6j7L0K9mM5j1j09j03nj5L3M3olM7R4M4m1m0OOK2K1k8k8NNNNllj%J4O3J4
28609i0q4q4J4O6J7l0K0j1j1K6K5r0m1L5o5l3J5OOQRRRRJ0l1l1J8J8LLj%K1k8j7Q1Q6p8l9
28601b50O0l6q6L5J33J7q2k7P3k9k8R3R3j03j04J2J2k6k5k5k6%jj%M2M3ppQ9Q9j25j25J3J3
28594b96J3J3%JL4j4m4N5N2m7m0m1k6P3K9o9o4L6O5O6K2K2j%j%n1n0kjNNN4N5k0k0p6K3lm
28587b47LKK5K5r1QR9o6n9J05L1L2m1m0rqp0K8M4n6m9N0R6R7q2j81JR8M4n6j5j6k1k2KJN0
28580b88N1k7k6N6N5m0m1RQM6M6mml5l6J4J3j6j6L3L4J1J1J1J1K2K3Kr7j04oK2K1m2N6JJj
28572b26%j%k4k5k4k4k4k5N8N8L6L5L5L6J0J1j1j08o9L0l2l1K9L0L0K9J3J2l7l8kkMNj8Q1
28565a79P5q9o6L2Q2Q1m4m5m5m4L9L9j0j0%%ooN0m8j30l2P7P7KJk6k6L6o3j06pP3P3M3n6j
28558b59%j3j3j3j3j8j8O4O5J1J2p0p1M5M5p1p0M2M3M3M2k5k6k6k5L0L0M2n7p9J9R5lL1L2
28551a79n7n7L1L2j7j8J5J4J4J5kkJ1q9o5L3P6k2J2J2%%O5l3K3K2o3o2N2N3n3n2llK4K3K4
28544b26K3j5j6j5j6M1M0l5l6l4O5P2k8r2OQ2j6qpj3j4PO%JK2p6k6P2O5O4j1j2m8m9m8m9M5
28537b79M5M5M5j2j2Jr8n6M2j9k0O0O0k2k2K9L0k4j22m0N9M6M6RRm1m0ppopnnM4M4j6j6j5
28530b77j6j4j4O9O8l1l2l1l1L0L0L0L0J2J1P3k5n4M4j7j7K0K0l6l5L4o5k1P7Kr6l5l5O5O6
28523b01q3q3R1R1k4k4K3K3k7k7O2O2n3n3o5o5Q3Q3m9m8%Jl2l2P6P7K0p8j7j7o3L6R1qo3L5
28516b58k6k6K4K5L9Q9J1q8j0L8j8o7o1j1O0J10O8r6j70p2M3M4K7K7K7K6K8K8K8K8l4l4J2
28510a89J3k2p2n3M6P5K5k4K5K7p1p2K7J4l6NMo0L8R1qON6o0o0R7R6n1n1k8k9N4N4n0n0O2
28503a71l8q8J0O4J5k9P0J10n5j23k3N3Mn6n5K4K4N5N4k7k8M0L9m4m3q0q0L5L5n3n3O5O6j0
28496b93M0rj07M5J44l9q7L3L2j9k0Q5Q5k7k7l3J6N0m9p5K3J1J1L6L6m7m6k1k1k1k1L4L3M6
28490b02n2jR7j7j16K3J22l1j31L1L2n7n8PPQ9Q9l9l9J1J0P1P2p1p1l0O9P5k4k6P3O6l2o0
28483a13o0M3M3J1q8r4NO5l4K8K8n3n4K9K9rrj5j6N2m7m7N1QPJ4J4K5K5q4q4l8O1NOJ2J2O2
28476b10O2p7p8k4P5M2n7MNJ0J1J0J0k7k7o6o5l6J29R0p5o6R8J00Kn1n1N9N8K4K4k5k5rj0
28469a66o6L4NOl8l8k6k6K4K3J4J4J4J4n6n5Q6Q6K8p1p7K1N7m2m1N6j8j17l1O7O5J6M3M4L
28463a48r5o0J04M2j23p8K0L8j2n4opqJ11J11J8J9l6j34l8O0M8M8MML8j2q6J3j6o4K3P2M1
28456a63M1l2l3J4J4k2p2r9jJ5J6O7O8k8p7MJ03L1o6o4L5L7j3n4n5k9O9N7N7J1q8m2N8j9o7
28449c27k8k7k8P2R3M3j1j1j5j4m2m2PPN6N6POk0k0o9p0P8P7l8l8MLLLONNOm2m1J4J4j8Q1
28442b55J06Pl5l5QRL9M0j0rl2l1poqql3l3O3O2k5k6Q0j9o8L1M7M7o3o2l5l5m2N8K9K9J0J1
28435b01M2M3m6m5Q3j5j31l2O6O6j0j0n3n2llK7K7Q8j0j06pP9Q0j7j6o0n9j5Q5k1k0p2p3j3
28428d04Q6J9K0K5K5j3j3L6L6m8m9JKJ9J9K0J9qqpqL5L6J0J1q0q1K9K9L3o6o0n9Q0Q0kkO1
28421a77O1k2k1j2j2l6l6J3J3PPQ7j3j01kL4o4m0N9L6o4n1J14M8n1rj0J1J0O6l2m4m4jjj1
28414b88j1j1j1k8k8N4N5J8J8l1l1lkj4Q4L1o8M3M3k9k8J09J0m7m7nmKKN1N1J%L1o7l8l8%
28406b26jL4o5k6P3J02o4p9q0K4K4jjj8j9L1L0k3k3K6K6k3k3K6K7LLk1k2L0L1L0L0J8J8o4
28400a93o4k6k6rQ9J21m3n6M3Nr4q8J0J6J6k1k1j3Q6M3n6n3M5L4L3LMLLPO%%J5q4q4J4k2k3
28392c80L3J32Q8p8q9RJ42M3j03j03k2P6J19m5o3L6J9K0L6L7p9p9p3p4P5P4j5j6j5j6l3l3
28386c77N6N5r7JJ16J8KKmmL3L3m9m9L1L2k9O9J9q0j8j8K6K6J6J6R2p3j23M2k0k1mmk4P5J3
28379b21J2P2k7q3J6Rr1q4J4N0M9N6N6m9m9R5mj08j0J0J1J8J8J9J8ONOOr7r8K2J21N2m7l4
28372b61l5n2n2L1L0P3P3j0rmllll7l7M5M6m8m8k8P2P9j9m0l9K5K6L2o7n7n6Q5Q6jjM8M9o1
28365a71o0K1K2QQm1j40o2J01N9m0J3J3m9m8P0k8p1R3O9k9pqm2N7O3l6r3NK6K6j0j0n9n9M6
28358c63M5LKm7N2N2m7J0J0kkP6k3m9m9J6J7l3l3J9J9J8J9j3j2poj6Q3n4n5K2K1K2K2PPPQ
28350b54PQm2m1l5l4M7M8L1L2j8j8O1O2q7q7K2K2K2K3M6M7N3m5l4l4m0l9llllL8L8l8l8j1
28343c00Q8j6j7qpn7n7Q3Q3l2l2L6L6p4K3Q4j5o9o9Q3Q3J%%%o3L7Q4j4r4r5k0P8J6J7R8jr3
28336b03r4K1K1K1K1kkkkk5k4K4K5m5m6L7L7O0N9n5n6K3K2o0n9j%M3M4Q4j3m1m1J9J9l0l0
28329b51L5L5m7m7RJ0RRN1N1Kr7j00O4J40k4o2o3m6N2MNJ0J0O7O7j6j5l8l7J3J2%Jm9m9J5
28322b70J6J6J6K3K2k6k7J7J7l6l6J9l0n8M1O5O5j4j14p5K4J2J1P0O9M9n0o7L2M8jm1m1J2
28315b42J2l1O7J11n4j10j0O6J7l2l2J5J4k5k4K4K5k2k2pM3O4l5q7J2P9j9ppq9q8J26J25k0
28309a63k1k1k0k0j9K9L0k4k4K5K5KKJKo6o6M9M9K8K8n2n1J19J67m3j43j4Q5k8p7n9rJ5J6
28302b48m3N7O3l7j08rP0k9l2J8j7j6N2N3LLJ9J8J9J8j6j7j7j7L1L2j8j8j9j9j9j9O5O4j8
28295a51j7k4k4K6K6p4p4RQRRn3M6N7m3r2PP2k8L4L5k9k9N4N4n4n5K9K8J9K0r5r5P0P1J5J5
28288b24J1q7Q3Q3q9q9poL6L6m7m6J2J2j3j3klK8K9j2Q8M9j16l1O7L9o0n2M7J6q2L2L3KKL3
28281b41L4RR%Jm9m8llJ8J16J4q5k4k3L5L5R7kj56n8R5R5j6j6K8K7J1q8pqmmm5N3O3j02q4
28274c26J5P0P1l9l8K9K9k1k0p7p6J1J2K8J26Q8p7k9P0k0k1l0l0J9K0n3n4lmP2P3m3m3N6N6
28267a59l0j29r6LK3K3P3P3p6p5K5K6K5K6j7j8j7j7RRK7K8K5p4L1L2L3L3RQl5l5l5l6Q1Q1
28260a46kkJ8J8r1r1j5Q2K2K1Q6j2p2p2j9k0N7N7L7o2j44m5J4J5P0P0m1m2J96R7j13j14K9
28254b14K9l9l9MMR5ll5O5M1n7m5m5N0M9o0n9n8M2R0pn2n1N2N2j9j18qR0P2k6m6m7QQKKJ1
28247b62q8K8J26k4k4o1o1J3J12N6N6j8j8j8j8l5l4J07J07n4j52j5j5j3j3J02J02o4o5M4M5
28241a54%r9r8%N0N1JJQ9j0r3OK0J9j8j7m1N9J01o3n6M1k3k4k0k0L0K9J4J3l6l6LKKKN2N1
28233a72l1l0J4J5k9k9k8P1P0k8m7m8nmj1j0L9L8p6p7J0J09Qr1K0J19N5j09o6L2K8K8K8K8
28227a79Q1j7p7p7l8l8J2J2K1K2k7k7jjP6P5O4l5k8k9J1J1J1J0l2l3J7J7JJJJlllmo6o7J6
28220c25J6Q8Q9r2r3j7j8RJ08J6J6K2K3p8p8P0P0n5n4R3R4lmm7m6j13j4M6M6L8L9j1j0j6j6
28213b07j6j6ONm3m4PQQPj6j7L3L3L4L4J3q5j3Q5n9n9l3l3K0J19K8p1llj17j7M2M2ooo2L8
28206c64J36J35l9l9nnnom9n0%%M5M5l8l7j7j7j7j7L1L0l1O7P7k2j31l2J5J5K1K1jkjkJ7J6
28198b56K9o9n8M2M1n8m7N2L9L9QQM5n4p9K0J4J3k0P7P8k0PQm8m7kjo8L2O9r6n2M6O4O4p8
28191b58p8L8L8L8L8J6J7J6J6k5k5k5k6M3M3l9l9QPL3L2l3l2j4j4K3p6PJ05K3K2K9K8n8n8
28184a80qrjkn0n1l8l8P1P1P8k2j5j5l2l1J8J8K3K3K3K3o8o9M6M7K7K7k2k3k6k6p5p5J09J10
28178a62J7q1J5J4m1m0L9L9j04oJ18K0r3r3l6O3N7N7mln3n2K4K4J9J8J30L2n9rL1j9j5j5m0
28171b08r0m1N8P1k7p5k7J4J3O6O6n4n3K9K8l7l8M4M5J2J2m0m0K3k6l5O4L1o8l6J2Q0L1j9
28164b15L0Pm2j2j1p3p2m8N0Q1L1j7j6K0K0l0k9M0M0j0rJ4J3N5m4j29L7J18m6k2P6J1l9on4
28158b81m3N7%r9rM0l8O1O6l1o0j1PN6K9k0O1O0o6o6M9M9n8n9K4K3K9L0K9K9J7J7l2l3m5m5
28151b63m5m5J7J7J7J6N6N5L2o7q4l4l7l7j0Q9Q5L6m2m2L7L7POOOo5o6J7J15N1j13p0K8j7
28144c07j8P1P1m3m2PPk3k3K6K7j0j0rj0m4m4J2J2N4J52Mr4o2o1m1N8J2J3O8O9m4m4ONj8j9
28137b92j8j9L9L8J4J4M2M3m0m0J4J4J4J4j04j04M5M4J05J05p7p6JKm2m2n4M4R7km1RQ3Q4
28130h6nj03j07qK3k6jR8J1l8J8J8l5q5lR5M0o0p7k9O5J5j6Q3P0k9n0m9OPPOk9k9N3N2KJq1
28123b76q1M9M8M9M8pqpqk4k5o1L7J29L0n6n6ooop%%%jk6k6k6k6k6k7K6K6J6O6Q8p7o1L7L0
28115b51o8jM9J4J5NNNNJ4J4J1J1N7Op6K2J1q8j31l2K3K3K9K9K6K6qM2O1l8q7J2L9j0K4K4
28108a88o0o0K2K3J4J5J7J8l0K0P2k7m9m8pM3Qr1j2Q7O0m0j54j04J7J6O9O9o3o4Q5Q4j8j8
28102b94j8j8j2j2j2j2K4K3L6o2p2K7J03Mj5j5K2K2M1n7r4P0J8J8M1n9l8O0M7M8n3n4JR8O4
28095a30l5k2k3p3p3J07J08K2K1rrm6j44j06N9J49N1r4NR1qn1M7J6J5L3o5j24k7o3o3J34J33
28089a74j4j4l4l5M9M8n7n7K6K5non5n6N6N6POk5k5KJ00q9r0O5O5KKj7j6r9JR3R2k2k3p2p2
28081c62Q2Q2%%J5J4j01j00N7N6QPkkkkl2l3J7J6K6K5K6K6n0m9L3L2J5J4l5l5KKN2N1k7k7
28074b01J6J6Q0j9p9p9K4K3k5k6MMN3N4l5l5l6l5P2P1m4m3l9l8o9L0K8K9L4L4n0n0L3L2ll
28067b72M0M0L7o1J9K0o5o4j5j5L7L6J2J1llmll0l0N2N3l4l3M9N0p1p1M4M4k6k7L5o4r7KJ10
28060b97J2k4k3N2N3LKK8K7jkn1n1L0L0j9j9k5k5K4K4L0K9k0k0k7k8n2n2R3R3k2k2P1P1p7
28053a85p7K4K5K4K4j4j3j4j4j0j0j0j0k5k6j9j9k1P8L5o4LJ02K0p9jR9K4j40j00O6O7l1M1
28047b50M0j5j5k1k1K8K8l7l8J2J2nonoN6N5k7k7rrj0rJ2J3J2J2J8J8J7J8m8m7k7P2N4m5l3
28039b33l3J9J8J3J2K5p4p4K5O1O1q1q0N6N6k7k6N7N8k5k5mmKKk7P1J6J7lkj5Q4J6q2o4o5
28032b75j3Q5K3K4Rq9m6N2j5j14L7L6l4O5J09n7o9K9P2P3J1q8m4N4L5o4kkn8n7N7N8m6m6L6
28026b54L6L1L1J1q8k4P4J3J2J8J8J8J7l0l1J9J9l3l3k7k6m0N8N3N2J0Rm0m0%%%Jp3p2P6P5
28019a60n9n9JR9K2K1n4n5mnmmRRm1m0j%%jM0L9L9M0rrrrm7m8L5L5lkM7M7l0l0l1l0O5O6J1
28010a19q6r3OK1K0R9%q2J6POl6l7M8M8l5l4N1N1l1l1k7k6k1k1j3Q5Q5j4O7O8n4n4J4J3J4
28003i5J3k5k6k5k6K7K7j9j9MN2Nr4RJ07m2m3P9j9q7P7N8m1k0o9j40K4J03Mj1L9j6o6k4k3
27997c02n1n1N9N9O0N9P8P8o9j18o1L7Om3j1j1p5K2O2l8J2J10N0m8J0O0n9o0K6K7RRm0m1K6
27990b19K5K6K5L5L5n1n0nn4l8O0M5n3k9P0M7n2m6N3l4l5k9k8Q4Q5l1l1J1J1j4j3l7l6l6l7
27983c46K0K0l0k9P3P4m4m5N6Pk7P2Qr0mR4Pm2J6J6o9p0M6M6L1L0j8j9j9j9J5l4p5K3J05P
27976b14o8k0K9K9OPRRJ8O8J9p9n1M8J1l9J6l4k1P8M9m8m9M9P0k8m5ON3N3n9n9n9n9l4l4k2
27969c95k2O1O0ONL0L1K7K8n4n5K8K7k1k2J6J7qrkkK2K3j8j8L2L1n1n2MM%R8j0j10j8Q1kn2
27962b90L8L8K0l0l6O2P8q7n7M1J9J9%r9k2K7J4J4J7J7j%NOq5J3J02Mr5NN5Po5j6L1j8l2l2
27955c33M7R6Q0j9j40j41Q8Q9%%M6n3n8M0J4q4k8P0Q3Q4PQl6l6J3J4LLm6m6J6J6o7o6L7L7
27948b62L5L4n8j07k3P5J22P3p5p4%jM9M9J6J6o6o6K1K0k8k9N3N3l0l0jkKJj0M0K4p5l2O7
27941b19L3j7l1l1l4l4RJ0RRO3O2j9k0n7n7N9N8RRRRj4j4M8n1j14j5P2P1J1J0J1J0l5l6M3
27934a74M4k5p4n6M3L9j1pM2P2K2o1o2q6q7L3J32O7l2m7Kk9k9k5k6Q5Q5l7l6M7n2MLJ2J2J2
27927b00J2K8K8Qr1r5LK4K3K4K4K3K4m2m2m2m2M5M5M6M5j02j01N2N3m2N7N6m2NMj17j9O0j04
27920c92j05O0J79Q2jkl0k9J9J9k1k2k2k1M3M3M3M3l7l6l1l1j4Q5L5o4J7J7l9l9kjkkppj3
27913b85j4Q2j8m4m4k3k4N9N9j1j2N1m8j5Q3K2K2j7j8L2L3j4j3L6L6k2k1j04j04l9l8K1J20
27907b72N6N6Rr0m6N2R6lk3k4q5J4M0L9M9M9p6k7Or2l3O4j7j16J4J14P6K7j8o8k1K8O6O5R
27900h2r0j3j4j9j9Q1Q1oj04o8L0N3m7l9J1Pm2k9K1pqJ2O1O5l5r3r3J6J6N6N7k5p4k1P8M9
27893b34Jm0J0J22P2m5m6m8m9LKk2k2N3N3o3o2K8K7k2k2K6K6JKnokkkM7jj00j3Q6ppQ8j2o5
27886b50j7j0j1pqN8N7k5k4q8q7R3R3k8k9N4N4j0j0o0n9LLm6m7K9K9P2P2L8o0o6L3Kr6m0N8
27878c30N1N2k5k5O4O3n1n2J8J9O7O8o3o2j4L5L2o6q2Q3M0n8PPq3q4O5O5m4m4L8L8J7J8J7
27872b19J8m6m5P0P0ppn6n6K1K2M3M3n0r9q0J8P7K8J2J2rrJ6J6j1j2k1K8N6m3j1L7l4l4N2
27865b10N1r0r0K5K5N0N0%%M3M2l9m0J0J1J1J0o6o7M8M9K5K6k7k8j8o9p1K7J4J4J9K0J3J3
27858b19J3J3l3l4Q3L4p1K7M6lk9k9n0n0j4Q4Kr6N6N6o6j7P9j9o6L3O3O3j3o1q5J4R9M9o7
27851b08o8J6J5J8O8M6n2l0l0j5Q3N7m2m5N3N5j09o7L3j%K2p6o9R7K2k7J6l2p0L0J06Pj04
27845c01oQ6L6K1K1l0k9J7J7ln3mR5l0j28M8M9n2n1KJ00O9l0p8k9K6K6k0k0NOk9K1L8o1l3
27838c04J7J3l6nollM0M0O7l2n3mm3m3M2M3o0n9N6N6k3k2k2k3N1N1JJN5N4n5n4m3N7O2l6m3
27831b66N5M9m9nnj2j1P2P3N1m7j19k2L3L2M1M1j07j07OON6N5J2J2l8l8m7m7k1P9L2L3M5M4
27824a14j23k5J29L0p2K7l6l5NNj1j10j9J46J34r6q2J6Rr1l3O6N9m0j2j3L0L1o0o1K2K2l4
27818c36l3M8M9K9K9k0k0M3M4p2p2O1O1l2l1J10n4j00jj5j6M0M0O3O3Lr6LMn3n2L0L0K9L0
27811a94j3j3j4j3j3j3j4j3JKJJN1N1JJL5L4q0q1lmlmL9L9m4m3R1R2j23j22M9N0JJqqM2M2
27803a99o9o8J4J3j9k0NNP7P6m0RJ5q5K8P8K6K5q6q7J07J07m1m2k9l0J9J9k4k5K4K5PPOPk2
27796a87k3n0n0kn0L1J29kj00P7P6l7l6J2J3k7k7N6N5j9j9m3m4O1O1n4n5J7J6N1Jn4M5M5n3
27790a86k6K4l4l5m3m4NOj8j9J0RJ8O8N2m6p3K7J05Pr3m3RJ07J11J1l5l6q0J9K5p3n3M6L0
27783b48L1P4K6jr9n9M0L4o5o2o2J4J12R2p2q2J7j2o1rM1O8K0JJj8j8L2L1onJ8J9l7l7l7l8
27776c57O1O0O0O0o9o9o2o3l9O0Pm2k7k8K3J22P3k6p6K3R0r%M9j7j6M8n1r8%K1K1J8J8J8J8
27769a99j2j2j9j8J6q2o4L5Or2N7J06J0J0J7J6l0J9N4m6j28k8Q5L6M4M4rqo8o9K2J20J2l7
27762b12k8k7l1l0N2N2o6o6M9M9Q5Q4l1J8M6n2p0k2l9l9J3J3L2L2n4n3K6k2pR1M4n6k1K8L
27756b09Lm2m3K8K9K9K8J4J4j0j1J4J3l9l9K5k5oR3Nm4j0j0j8j8L1L2N7N7r1r1n5n5K7P6M0
27749b01n8q0J8O5O5j1j10j03O2O9l0m3m2O6J15N4m5L9L9r1r0pqK5K6k7k7O2J2p5K4J35l0
27742b02p0k2J5O4N2m7n5M4l6q6M1R1L9j1l3l4J3J3j9j8L1L0j4j3l9l9M0L9qn9l2O7Q5L6m8
27736a85m9klj5j5J6J5q8J1R9Jp2K7P6k3p1K8K5p4qM1QPK6K5K6K5p1p1QRP2K4r7KP8q7q7P8
27728b91J05Po8j8QN8R5ml5O3n2j51k8P1j6j6N2N3Kr6j31L3J37M0o6o6M3M3K0K1k9k9l1l1
27722c07N2N1k9k8K4K3pM1K7p3o3L6J7J7L5o4o2J02N0j15j07N7R1M1O4J5j17j9L2j6j3j2m1
27715b98m0J3J3L8L8o1o1j2j1M0M0L5L4M2n7k9K0l7l7M9jk4P4%j00j2J52J12j19j09N7J1q8
27709c28j3Q5K3K3M2M2j06j06L5L6L6L5J1J0l2l3p3K6l0k9M0M0L5L4M6n4n9M0Mr5J7J6m0m0
27703c62j3Q5Q1Q1r4r4O0N9k3k3llllPPm2m2J1J1J1J1P1P1p7p8J5J5J5J4j8j8j8j8N1N2KK
27695b00j7j8o6o7O3O2j9j9K9L0M3n7p7K2M2M2j2j2opr9%R2R2k5k5k5k5k9k9p8p8K2K2P1J69
27688a89L0j34l6O3n0M8J47j7j16j7qpR8jk7k8L4L4m9m8mmo6L3R2pOOp7p6P1P2m0m0l9m0J25
27681b61J25n6n7K5K6K5K5k3k4k3k3ONONj3j2K1k9qR0L8o1rqj5j5lllkk3k2q1J7J00N0KJo0
27674b67o0J6J7P9j9j02lO1O1M6n2q4J5R0qj0j0j6j7J%%%n5n5Q9R0l2q1%R8O5l4q7q7Q6Q7
27667a78L8L7n8n8K4K4J3J2J2J2n0m9L2L3mmN8m1j54n5O2J2pM3j0o0j9j9kR7M0n9k8K1P0K0
27660a95o5j5N6m3m6N3J4q4K6K6ooooO1O2J3J2QQQQl7l7l8l7R4R3J1J1j2j3j2j3n0n1n0n0
27652c08qqrqRRR1R1j5j4M6n1n4M5j7j6n8n8R1R0p7p8M4M5m3N7m9m8K9L0j9k0QQJ5J4o9L0
27645b75K3K4J2J3l1l1K9J28Q3q1j33j33L8L7j0j0L9L9MMM7M7j8j16K5J24K5p4non5M4j2j1
27639b16P2P1m3m4k0j9k0k0op%%l6O3PQJ8J7o4o5rrM1M0j0j0j0j0N1N1l2l2M9M9l4l4l0l0
27631b73q6J3M2M2kjOPn5M3J09Rj0j1p4p4P4P4m5m5P1k9j14N1J00o4n2M7K4K4O6l3k6k7k4
27625b43k3L8o1o5L3M8M8O6l3J7J7Or2J3J3M6M7O7r7j16N0nmJ9K0o3o3J6J7J6J6jjjjk4k3
27618c03k4k3N5N4k7k8N6N6K9p0k6k6l3l3QPPQK2K3K3K3m0m0P1k8o7L3K5p2M4M5m3m4k8k8
27611c94K1K2Q9Q9L4L4Jr8m9N1m5m4M4M4JJJJk4k4k4k4M4M4l9l8O8O8m7m7j1j1qqj8L2J7q2
27603c29qR1k6p5J8J8J4J5PQN7N6j0j1o0o1R1R1j23j22M2M2k3P5Q3q2q9J1l1l1K5K4J2J1J1
27597b79J1P3P2j08j09M4M3M4M4o0o0K3K2opllJ2O1M6n3o1L8Q7j2m8N0Oj60l3O6L1j8j3L7
27590b23OOK1K1K2K1k9k8k9k9m4m4NNJ2J2RRL7j2n1M8J20m5j50n1M4M4N1N1j2j2j2j2M5M5
27583a49nnqrqrk9k9k9l0J0RN9N9o2o1j2j3N7N7n4M4jj01j2Q7k9k9k3k3%%M9M9J1J1J1J2o9
27576b74o8J0J75O9r6r8%L3L3m4m3J%JJK3K3P9k0m9n0K6K7L7L6j2j3j2j3j2j2K5K4k4k5LL
27569b36RRk1P8K9p0m1m0O2O3Jr7j34L1P6P6J0J0o7L2L8o1m2N7nnO1O1q7q8j0j0P3P2k8k7
27562b21k5k4J8O8rj08o0J05J46q4j09N7N4m4%%o5L4L1j9K2K1k8P1P1k8j26j27N9J57rj0N9
27555a23m0r7LN3Nj6L3N8m1J0J1m5m5q2q2NJ03O7l2k8P0Nm4opJ7O6N1m8j08j0M2qj22p3P8
27548c80P8M5M6j4j12j3j3L0L0M1M1rrm8m8K8K8O8l0q7J3P6k3J0O1o9o8J7J7kjjkj0j1P2P1
27541a78m0m1RQj4j4j4j4M6M5M0L9M0o0o2L6Qm2qrM5M4l8l8K7K6j7j6j10j0j7j7nnP7P6j7
27534b20j8M8n1n9J04J05o0n3M6L0K9n3n3n3n3%%N0M9KJnnM5n4o1L9Q2j6o5L3M6n4m0m1J6
27527b89J7P8k0r2On5n6R1R0k5k4rqM1M1LKlmO8l0l0O8p7p6M4M5L4L3m9m9N0M9k7k6j26k6
27520c41J21K3o5o5MNJ03Nj14j15N9J58m5m6Q2Q2ppqj08n8M0K4K4L0L0k6k6q7J1P5k4m5m4
27514c55M3M3N0m9j7j8N9N9j0j0j0j1O0O0n5n6j6j5L9n9J0J0MMOPPPq6q5N8m0J1J09N4m4n5
27507b91n5l4O4M0L9LKr2OL4L3M0M0m2m2j5j5K7K8J17J8p5p4k2k2K7K7J2J1J2J1l3l2l9O0
27500b32l2l2L4L4r7O6J23m2p5K3QPk4k3k4k3K4K3J4J4M1j23q6J2J23J23M2n6l5O4N2N1p6
27494a02p6k7k6k7k7K3K2l7l7P9P8l7l7l6l7J3J2m2N6llMLK0J9l0l0M9M9j%o0o0j1j1O8O8
27487a94m6m7K2K2K2K2k5k6k5k5M9M9j%j8j8L1L2K3K3o0n9ONNOj8j8L7L8q7J2R4nq9q9K4J23
27479b05P9j9ppp2p1J7J7o6L4Q2j6j8j8K5K5k8k8k2k3k4P4P4k4ooL7L7j2j3o1o2N0M9l3l2
27472b73J1J2R4R4p5p6L9M0m6m6m5m6j3j3L6L7J9K0J9K0n0m9n6M3K4K4J3q5rJ55M5j20n8J06
27466b09J0q9noj1j2L9M0N1m7k6P4O7l2OOj%l6l6l5l6j%j0L9R7kn2M8L8j1k6k6ppM3M3m8m7
27458b17L4L5n8n8K5K4NMm5m5M5M5l9J0N5m5r7JJ26K6n8rK9k1k0K8J1l8J2O0K0l0m9m8qqj7
27451c15L2J02Lp9J9N4Nj1j1n9o0K3K4m2m2QPK3K4K3K3j5j5O7J15mj04p2k3k4k4k2k1P2P3
27444b46j2L8N3m6o7o7K5P5l9j39o5L4J15J7p2K6J78J4n3M5k6k7Q1j8j07qP3k5p9p9O3O3J3
27438b62J4L6L6m4m3N0R9J4q4p7k8J9O9M0n8q4J6J7l3j8j7n3M6N2m6OJ05L7L7R5no1j3p3j23
27431c34K8J26O1l9n9n9M2M2m1m0N8N9k8j26q4J6R5R6O4l4j23k4J01KNN4Qr2J9O8l8q7%jj7
27425b82Q2P6q9j06qRRJ5J6J6J6jjkjK9L0O3l6j05n6O1J10L5j5J6J6l5l5n9o0MMm6m5J3J3
27418c49O2O3j7j7m2m2O6O6j7j6Q9Q9n9n9L5L6q0q0MLm6m5J8J7O8O7J5J5r4r5K6J23M2n7l9
27411b50l9L1L2K4p5k0j9k7k7J21J22onN6m2q4J5J9p9j04O0P3k6n4M5K6K7N2m7m6N2j0rM6
27404a68M7p0p0J2J2onM3M4l2l3p6p5o6L3O0N9N7N7PP%j%jm3m4m4m3K1K1r0RJ26K7r2r2M7
27397c62M6M6M7J5J6n1M9N0j15o6R9M6n3m9M9P5k3m4m4nmmmK3K3K4K3KLKLk8k8k7k8M0L9l7
27390b52l7l1O7O7l1MNkjj1j0j1j0k3k2K6K7l5l5P5k2n0M9L1L0P3k6q1J7N7m1l5O3j2j2n5
27383b54n5O4O4j8j8RRLLL7o0M4M4j0j1j0j0m4m4ONj1j1L9L8M8M8l5l4l9l9l9l9R1R2r0j88
27376d15k2J43J48N0n1n1pqo8o8M7M7rj0rj0j1j0J0J08Q7j2o5o5L6L7j3j3j14j14J2J10N9
27370b51N8j7j8j6j5O7O6l6l6J3J3p1p1J1J2onP7P7oopoJ3J3p0o9K4K4k6k6K1K1mlRRm1m0
27362c18N8N9k5k4J6J6J6J6k5k6p6p5N2N3N2N2k3k3kR6L7o1m9m8JKP7P8K7p2p2K7QQj1j0n8
27355b47n7l0O8J4J4K0K1n9n9Q5j3l1O9J8p9J3J12K9o9q0J7M3n6p1K7J6J5l9l8M3M4L2L2L3
27349a63L2n6n6pom3m3OOL0K9MNk0j9N6N7k9j28m6N4PQL0o9m1J25R3p1kkp4K5R4oq7J1N6m3
27341b83l6O2K4K5O4l5q6l7k3K7J06Pm8KL5j5J7J6k0k0k0k0J7J8QN8mj02n6M2J18J8l5l5n
27334b16nk1p0%R9J9p9l5O5O4l4j4Q5%r9j3L6KLk6k6K4K3l1l1ooM8M8l4l4K8K8LLl7l8M5M5
27327a87onPr1o3L5K1K0N9J0j04nQ2L3m4Omlk5k6O2O2q7q6k9l0Q6Q6J2J2J2J2j6j5j6j5nm
27320b49L2o6o7L2K0J9N2N1KKQPM2n8q0l1j6j6NNJ09J1j15j15O7O6RJ09Pj57k0J46M8n0k8
27313b19k8RJ0O4l4q9RP8k1o4L5M2M3%%j5j4n8n8j6Q2%r9N7N6l2l2mnnmK1K2mlm9n0L3L3K1
27305b88K1lmo0o1Q8Q7o8o9M7M6k2k1kR8N9m0llK1K1N2m7m2m2KJJ6J5jR7O8r6j36l7K4K4L0
27298b28L0l2l1Q4Q4l5l5N2m7q5J5KKOPm3m3K9K9k1k1k9l0N2N3NMNNj6j7%r9j22M3J25l9n8
27291c99M0R1R0j3j4q9q9M0J39N7m2J1J0l9l8j10j1Q2Q1k6k6k6k6J1J0n2M7M4n4PQrrl3l3
27284c70P8P8K9K9%%M3M4j5j13r4MK0p8k9O9J18K0l4l4NMMMl2l3p5p6MJ03K2K3l4l3Q2Q2p5
27277b60p5R6lL3L2q8q9Q5Q5r6r5L1L1R3no0L8L9o0n7M1L5o3l1l1ooJ5J15O5l3k7k7J0J0M4
27270b14n4m9m8K5K6JJM8M9K4K4m0l9RJ0n9n9K3K3K6K5K5K6rrrrl3l4J6J6k3k3K6K6n0n0R8
27263b64R9k3k3K6K7j3j2j6j6Km7p8K0R3M3l8l8M0M0p5p5K8K8k1k1k8k7N8N7m1PQ8j1p2k3
27256c06R1J40N2m6m9M9l4j33m7Ll8J1j4j4R3R2J0J0j9j9j9j8j8j7L2L2l2l1l2l2l0l1P9J29
27250a56k7j93m7J18R3oJ1J1o6o6J6J6K1K0K1K1M6M7l6l6L5L5m7m8j0j0L3L2jr9n4M5K2k8
27243b87l7l7MJ03O7r7o6R9N1m8qrk1k1J07Qk5k5L9o1j09j1R8R8p6p7O7O6m8m9%j%%N9O0k2
27236b09k3kkn2n1K1K2K1K2qpn7n7LKLLM1M2M2M1k7k7N5N5K3K3r2j90l3J31j6j7mmo0L9M4
27229c05M3J12J3j35l5M7n2k1P9J6J7O3O3q5q6RQm1m1L1L1L1L1J2J1J2J1l8l8J1J1o1o1N4
27222b83N4m8m7m8m8N5N5O7l2m9N0j2j2QQQPK6K5Q1j7m7m8mmn0n0R3npR1j9k0N5N6o0o0mn
27215b40KJo7L1L8o1n5M4M4n4j7Q2K1K0l4l3J6J5L3L4L3L3l2l3k7k6m4N5jjQ0P9l6l6q6q7
27208c09O2O2m6m5M7M7r6O9P5r0l5O5Mr4m3m3R9R9j7j7j0j1k7P1P2k7r3r3J6J7rrqrP2P2j1
27201a93j0rqrqr1r1KJ01M8M8l4l4R8%r4OJ06n8m2m1m4m3OPJ1J1n0M8R5lk4k4OON5N6n1n0
27193c01L1L2j5j4j5j4J2J2l7l7K5K5P4P4j4j5j4j4k4k3k4k4L5L4L5L4k7k7k7k7jj%jK0K0
27186b33J9K0J%%%n9n9N6N5n4n4K8K8qqqqK3K3P3P3n5n5n5n4j6j5L4L4L5L5m7m7L6L7m6m5
27179c16J7J7J7J7K2K3r3r3RRRRL1L0L0L0n8n9K4K4L1L0n2n3J15J14l3l4m5m4MNL8L7p7p8
27172c43pqP5P5n8n9K3K4M7M7l6l5p3p4J08J08J2J3J2J3l8l8l7l8OPOOn5n5R3R3p9p9PJ06
27165b31K1p8p7K0O2l7j14j4P2P3Q5j3ppL7L6p3p4j3Q4%%OOl3l4M9N0mlrj0P3k6q1J7K7p2
27158b92o6L3K2K3K8K9L9L9p6p7L2L2n1n0J3J2l6l6O6O6j5j6M7M7kkL1L0r0r1J16J8j31l2
27152c40O9O9qpJ5J5o7o7l3l3J6J6J9J8P5k5J7J6l9l8M1M2M2M2m5m6MMn5n5K1K2Or3j7Q2P0
27144b47l0K7K6L1o8j12N3J33L4j5j5M0M0j08j07K3K3l3O7j5j5M0M1O7O7q1q1n7n6ppppR8
27138b58jj6j7N4N4K0p9j7j7oR4O2j03j31R9O3l4m3m4J%N6N7P3r1n1M9j8j7l2l2k7k6q4J4
27131d48P3P4j7j7M5n4o2L8N8N8R8R8n4j52o1L9K6K7J7J7o6o5R7R7j8j16j06O0J04Op3K6J4
27125b37J4LMj02lK9K9L0K9P5k4n0n0m4m4L8L8LLLKm4m5P1P1l1l1k5k5n9M0R0rKLk3j23k2
27118d14P6O9k9M2M2Rr0k8k8N2J51K9p0o4L4OOJ2J2n9n9j0j0K1K1K1K1NNm4m4L6L6L6L6n7
27111b28n7mR5M6n3RRo1o0p3K5J54N4l1O6L3j32q8J0RRl5l4N6N6O2l7o2o1Q1Q0p5p4M0M1o
27104b36oN0N0j02mLr5l3O5ooJ03o2j04J25J06Ooj04j30L5J07Rk5k4J8J9JJm8m9K5K5K5K4
27097b43K0K0l0l0J02J02m6m6kkkkk3k4K6K6j9j9L0L1k0k0N6N6L7o2j09N5M9j15j05O0M4M5
27091a60NOq0q0L5L6j4j4OJ05J6q3k1k1P3P4rrk0k0j25k7O1O1j5j5k8k9k8k8J36J37n1n0N7
27084a19m1o8o8l3l2P6P6M5n5n4M5K8K8j6j5qqqqmmmmQQQQooN5m3q4J6L5L6k0k0j4j4k2P7
27076b29P6k2KKq7q7M1M1rrRQQQp0p0J2J3K3K3K3K2QPN7N7o3o3N2N2lmlmj7j8j7j7J2J1J2
27068b13J1OOPOJ6J7l3l3q0q0q6J3P1P1N2N3n9n8j0rRJ0L4L4k4k5k4k4K7K7k9k9J17J8l5l6
27061b82k0P9M8j17q1J48J02o3j0j0k6k6N9m0l3l4M1M0R6ln2n2K4K4m5m5O4O5O4l4r0RP4k4
27055a50p7p8O2O2n4n3J6J7l9l9Q3j5o5L4J6J5J60O0j06j07L5L6oooorqrrllo4L4M5n3n4M6
27047b98K3p5L6L7rqrql5l4M8M8RRm6m7P6k3p0R4J26l9j9j9j2j2J3J3K7K7k2k2n8n8qrM8M7
27040b59M1M0R0j0j35j35k2k2Q6Q7O1l7L7L7M7n2m6m6N3N3o2o2N1N1K7K6p3p4q6J2J21K2q8
27034b67J2P9Q0l0k9L0L1M3n5q7J3%%J5J5l5l4p8p7M4M4n2M7M0M1M7M7lkq3q3%jm0m0rrM0
27026c46J39N7m2q9q9K0K1j4j3L6L6Q6Q7k9k9j4j5qqp6K4N0N1OOm0m1rM0P4k5o6L2K0K0L4
27020a14L4m9m8k6k6jkJ7J7l3l2N6N5k7K2Q3j5o6j8oon2n3NML0K9n2n1lkL4L3K5P4P1k8n1
27012a72n1k1k2L8j2j26k8N8m0k2P7J24K4k9J9kj00k5P4L8j3L0k1n4M5J7l3KJl9l8J1J0M4
27006b36M4nn4k1P8O6r9n2kj02lJ32L3k0k0M2M3r9j00O4J62J8q1p4k4N7N7onJ9J9j9j9k0j9
26999b46k8k8N4N4l5l5J4J4L0L0M2n6o6L4lmk7k6K2K3N6N6n5M4P1k8p2K8m3m4K3K2p8Q7R7
26992g3o7j26L8M1n9o3o4n4J11J69O9j2j2J1J1p1p1L4L5m8m8l3l3qqO9P0ppq7J1L8L8M4M3
26986a19M3M3j16j16k7k8KJ01J9q0pqO2O3J2q6ooL8L8M4n4n8n9J2J2N3m6lR6J8q1n1M8ppM8
26979b13M8l5l6J03Lp5p5k7P1Or3J8J8j1j2J3J4k9k8J4J5Q2j7j1j0L8L8l8l8j4Q4L2j7k9k9
26972b40j1Q7L7o2n3lLMJ8O7N0j15n3M5K5k4J0J0OOOOj3j3M9n0r0Pn3n4L1L1OOk8k8K5K5K
26964c28N2Lr5p8K0P4P4k2k3K7K6N4N5k8k9l5l5J4J4k7k6o1j1M0n9n9L9N9RO7O8l2l2J8J8
26958b49O6O5m8r8q0J8J04No4L5J11J2m6m6k7k8J8J8Lm7p0L0M6M7L9o1m2N7J00JJ4J3l2l1
26951a67K6k2n5M4K3p6q4J5L6L6k0k0K9L0onJ9K0j8j8L1L1p2p1M0M0qn7oR3L2j7Km8o3L6O4
26944a86l5n8M2Q7j1r5m5LLK6K7K7K6k4k4%Jj8j8L2L2j2j2J3J4J5J5l4l4m2m2M1M0M9M9%j
26937a49k9l0K1K0l2l1J6J5rn8p9Q5P4k4l6J3P2P3J8q0p6k6j1j0l3l2N0N0llM6M7J2J1rj08
26930b45j20k2R2M3j8j7K9K9j%K4K5l7l6J3J3MMk1k1k1k2k1k1k6k6K3K3Q5Q4JKk3k3o7o6k7
26923c87P1P2k8PPJJj7j8o0o1o0L9R8R9j2j1j2j1M2M2qpl0l0l0l0J6J6O5O5n6n6N9N9k4k4
26916b13L8o1q2J8MNL1L1l1O8M2n7l8l8j9Q0k4k5J3J4q6P9O3l6k0j9j8j7R7R8k8k8k8k8QQ
26909a99p4p5J9J8O2O2mj03L5L5l7l7J2J2L5L5j4j5m8m8M0M0m0N9N3j12p2K7O9P0k2j22m9
26903c88J15P4k4qpj9k0K5K4K5p3j2j1l1O8nj03K7J91L3o6o0o1Q1Q1n4n4N2j12j15J15J24
26897a88m1K2J21mj04m3m4m9n0J6J7J6J7K6K6K6K5J4J4l0k9j9Q1Q0j8m4m5n6n7M5n4o0L9R8
26890b52%k2k1MLMLK0K0k9l0o3o3N1N2J11J10J8q0j6j6k2k2RJ0l9m0M5M4mnj5j5j5j5N7N7
26883a66O9k9l9N9kkp3p4m6N2M6M5l1l1n3n3o0L9P3P2K5p3q4J5KLN6N7k6k6m3m2O6O7Rq9M9
26876b38M9n0n0jjP3P3m4OP4k5rj0p9J9K6p3KJ00j2o2j9L1L4j6o7L2L5o4p1K9P6K8J5J5NO
26869a63L1o8p0K8K2k6k4K6M7kk1k1j7j6j7j7J5J4J5J4J2J1k3K7P5k4k7P2k3j22mnj12j3J41
26862b65M3q8J2L2L2k2k1oM3Lr5m6N2O0J0l2J6N3N2n9o0j2j2j2j2l1l1N0N1L1L1k2k2Q6L7
26855a54p9J9O9k9p8k9N7N6n2n2J4O3j8j17q7J2R6M7kM7P2k7o1o2M7M8K8K9q0q0l8O0L3j6
26849b64J5J5J3J2k5k4K4K5l6l6J3J4qpM2M2m5m5MMJ6J7L2Q1J3q5k1k1j23k5R5M7m8m7L2L2
26842b72K8K9k0k1LKLKk4k4N9J0j08j0P5K6k0j9k3k3N9N9k1k0l4J6M9m9o9K9P9k0k1P9K3p6
26835b44l0l0l6l6P3P4m1m2P1P1j1j1nmjjl2J6Kr7NJ04J9q0l7J2K5K5Nm5p5K4P0K0n6M3Q7
26828a68j1n9j0kkJJj5j6j5j5L9L9l7l7n1M8qrK3K2mj03J3J3M6M6R7o8q1J8m9n0J05J05o5
26821b59o4J8J8RRP4k4o0J04J2q7Q8Q9j0j08m7m6K9L0LLLLLLLLN7N6n9n8N7N6j24j24K9K9
26814b82K9K9n5n5K7K7K1K1k8k9J4J3J3J3K0J9K6p3L9L9L3L3n9n8K3K4m8m9QPj17j9RQK0K0
26807c37J9K0K0K0K0K0K1K1j23k5J27K8q5q5n1M8J03Nn1M7L6L5l5l5M1M2nj04NJ04Or4k5k5
26801b92j02mJ11J3l1l0J2J3k0k1O2O2poM7j18r5P0J05NJ6J6m0m0ppppJ6J7J6J7J9K0J9K0
26794a58l8l8J1J1J1J2J1J1K0K0o6j65j0Q9n5n5J05J06p0o9mR6J2q6M5M4j7j7L7o1ooj7j6
26787c13O6O5l4l4M9M8n0n0L2L2o8o9M7M7l1l1N2N1N4N3%r8o8L1J9J8k2k3k2k2JKKJk4k4k4
26780c37k3L1L2J1q8QJ07l7l7R7R8m4m4k5P4P4k4o2o2j3j2nR3J7q1k4P4l7l6OPM9N0Jr9M0
26773b21M0jkk5k6K4K4n8n8NMK9L0l9l8J1J2L4L4m8m8%%oR3jkk0k0L3L3q2q2O5O6j7j7o6o6
26766d06Q9Q9j7Q3L3o6OOm9n0l1l2J7J8llllK1K0L9L9P0k9k3k2m7m7L5L5k6k5J2q7PJ07p1
26759c14p0N6N7L2L2o9o9J3J3KKmlM3n5OOo9L0Q3Q3L2o6m8N0Kr7M8M7l5l5M8M8m7m7ONk2K7
26751b79J08Qo9j9K6k2k7K2K0l0J3J4J0J1l4l4Q1Q1j3j3j4j3k3k4k4k3j3j2L1L1J1q8l8O1
26745b84L2L1m4m4K8K8MLL3L2k0k0j1o0m6N4K4p4J1J10L3j7j3L5M4pk1k2l7J2lj02MJ02J6
26738a89q2j7L2M2M1J4q5m1N7R0ql2l2J8l0j08rP0P0K3p6l4O4J13J5j46m6J05Oj16M7N7m2
26732b29m1Qjjl4l3M7R7O7l3q3l4M5M6o7o6k0j9j9k0M3M3M3M3k7k7N6N5n8n8L1L1m1N9O4l4
26725a67r7Kj0j0M4M4j00jR8jk2k1l0k9N2N3nmL8L9L5o3o3L5j4j4M2M1j05j04J0J1K0K0J9
26718b57K0MLn8M0nj04J7J16l1l1j9j9j1Q7Q7j1m9n0o2L7kkJ1J0o3L5M1n7k7P1J6q2k0k0l8
26711d23O0J18J9jkMMJ0J0j20k1J01Jq8J1O1l9k6P2J16J7l1l0K5p4o7L2l0l0L5L4L5L5kln1
26704b38n2L3L2L3L3L1L1J1q8j32l4K0K0j1j2j8Q1NMJ1J1j2j3o9L1N0N0k7k6pqqqnoP7P7j7
26697a50j6j6j6j4j5k0k0O6l3k6k7k1k1O1O0M4M4p1p1K6K7k3k3j1j0j1j1nmL8L9L3o5j0j0
26690b82m9m8O6O6k7k8k7k8M1M2M1M1kko4L5M1n7n2M8PQJ4J4K3K3K3K3r7r8N1N0OPP8P8k7
26683f2j92m0N9k4k4M3n5j5Q4Jr7lR6M7n2n1M7M8n1j1Q8k3k4MMm6m6p1p0P8P7k8k9N4N3l2
26676b63l3oR3l3l3K3K3j5j4O5l3n6n6K1K0J1J1N4N4K2p8LLm5m5J1J1rR0M1n8K4K4o4o4M8
26669b53M7jkK6K5k4k4mln3n3J2J2J2J1J7J6MJ03n9j57Q5Q5K4K3O7r8l4l4j49n0J18J18QR
26663a76n9n9K4K3L2L2J2q8m0N8K8p2qqqqlR4J43k3j10N5L8o0p1K8P1k7lll3l4rqJ6J6l1l1
26656c02oonmK0K0O1O1k8j27j8L2kkJ3J3l6l6MMM7M7P0k8q6l6M9jKN1nnK3K3m9m9JJpoJ06
26648a96J06n8j07n3M6LLl7l7MN2L8o2k5P3R2pPPp5p6J9J18M9j15r6O8M6n4l1l1p9K0J48j6
26641b56r9O6M0n9PN6J9O8K3p6r1PK6k4o0j2QPN9N9J0J0qqK7k3m8N2N1m7j4L6KKnmK9k1p7
26633b68K2P6P5m6r5j1Q7jn1MN4J1J2l4q3k0Q0K7p2J0J1MMk1k1L4L4j02mQ5j4r4MK6K5k2k2
26626b96l3O4P7k1j0rm9n0O6O6K3K2k7k6J3J4l6l6J7J7l3l3K4K3K4K3MNk1k0m1m1P4P4m0m1
26620b33RRj%o2L6J06Oj3j4m8m8O1O1j7j16p7Q7Q7j2n5n5m0N8L4o5l7l8k4P6J27K9k4k5K4
26613a94K4N5m5l7l6J2J2o1L7O2l7L5L5n4n4KJN1N0n0n0jj%jn1n0L7L7j2j2K5K5K5K6m0m0
26606b75m5m6Q3j6k3P7O4l4n4n5J1J1L5L5J1J0J0J0k2k2k3k2NOK5K4j4j13l1O9R7R7k1j21
26599b57opL7L7NNNNo2o2M8M7Mr5j8Q0M7n1J0J0K0K0o3o3R0R1l2l1N0m8m9N0LLK2p8j05oJ4
26592c30J5j9j8L6L7l5O3Q8j1k4k5M6M5J3q6k4k5l4O5Q9j0o6o6P2k7p5K4M2n6P0P1q4q3M0
26585b82M0rj0n4n5O1O1n3n2O3O2M1M0qrn0m9k5k5j9j9OOL2L1L2L2llklo1o0Q8Q8p4p4P5P4
26578a67l9m0M9M9n6M2M1n6J7J8r8r7o8L1J20K1q7J3O2l7n3M6M7n3J2J10K1p7o1o2J4J14K8
26571a96j36j7Q2J3q7N7N8lkM7M7m9n0o2L7Q2j7p0p0l3l3N3J52l2j31M6M6KJM5M5M7n3LLl6
26565b11l6l6l6O0O0n5n5QRm7N1O3O3m6m6ppqpL0K9n3n3L8L8j0j1L9L9j0j0k6k5k6k6llQ0
26557b46P9p2p2L8L7O3l5q4J5J8J9N8Rj07qM3ollooM8M9K2p7k0k0k6k7k5k5k6k5P5P4qqrj0
26550c07j0rL5L6L5L6ONm3m4l6l7l6l6M7M7M1M1Nr3j7L3J9K0L8Q7L2o7qrrrn8j07j6Q2k6k6
26543c58J09J09m2m2N4Np8K1L4o4l0K0QQO7l2m5m5kkJ0J0N6N5m0q9l5O3P2P2ln2n6M2O2J1
26536a27rj0j6j6rn7q6J3j8j9O4O3J7q2l9O0L2o8M4M3o3o2N2N3j6j7j6j6llP9Q0k9k9k8k9
26529b67J0J0m6N2RRJ4J5m8m8L4L4M7M6l6l5K3K3l8O1M6n3m0m1j1j0j1j1J4J5K6p3l4O4O4
26522a86l4q3J6J02J02J2J3p0o9o1o0K2K2K4K4K4K4j03j04j5j4k0P9P8j9P3P4q0q1N8N9RR
26516a75j9j9q0J8J60O1j86q7N2m7m6N1O9l0l4O4R4p2j43m4O3O3K7K6n7M1M2n7M0M1m8m8L0
26509b50L0K4K4j4j13O1J61j3j11n0m9K0K0k9k9N5N5J16J8j09j1J31L3r9j00J0J0KLKKq4q4
26503c68L8L7l5O4O4l4l6l6M1M0n7n6L2L2r9%J16J6nmj1j1J9J8r3NN0m8J3J3j4j5L5L5J0J0
26496b34l9m0j0j1L9L9k9k9J09J0oooj05m6m5kkM0M0j0rL1L1R3or0J0J24K6r5MM7n2k2k2j5
26489b88Q3J00j30j34R6R7o7rj0k2k1K8J27Q4q0q6J2L0L0L6L6o6o7J5J6ppM9n0j3j2L1L2r7
26483b64r7Q4Q4L7L6j2j3m7m8JKj5j4L4L5j%m9n0k9k9K0K1N4N5NOm3m2P3P3K9L0NNn2n1l2
26475a99l3N1m8j10N5K5K5L5L5KKJ04o0j79j4L1L1llK2K1k7k7k7k7l5l4J14J13m3m2OPppq
26468b54pk8k7k8k8M8M8O4l4q5P9NOQ2Q3l2l2l9l9J0J1j7j7j7j7LLN2N2l1l0Q5Q5p9p8n4n4
26461c11MLk1k1R9R9J7J7n3n4K9K9kjk7k6M2M2m1m0m1m1n4M5J10J1l8O0L9n9m6m7PQm2m2Q2
26454b64Q2j1j09j3j2n6M3R2pl2O7O6l2NMq1q1n5M5PQL9L8M8M9K8p1p3K7P3P4J2q7m4N6M8
26447a17n1l9l8m0m0j5j6J7J6l9N9J5J5K1K1N2N2LLj09j09L9L8M1M0rrNOp6p7qqJ6J7J3J3
26440b98J9J9p1K8J21m5r5LK0J9POm9M9J2J1J8J7j2j2j3j2M1M1m1m1L0K9J4q6j06N9P0k7j3
26434b88Q6jn0J8l2n7J08K4p6k4k4r1P3J18K0m6m6L0L0%j%%M2M3J7J8j2j3LN2L4o5j77p8L0
26427c35L0J1J2J1J2R4mo8j8llN2N2KLn1n1jkn0n0K9K8J2l8k3P6K4p5M3J42Qm0jn0pM1l8l8
26419b64L7L7m5m5MML8j2n9L9Qm2L7L7L3L4m3m2PPj2j1P1P1l6l5l5l5N0N0o4j14J0J09l8l8
26412b87L1o8m7N3Nm5M1R0on5K5K5j2j3L0L1K0p9p6Q8J01o5mmo6L2Q9j1j05oj9j9l2l2l8O0
26405c68L0L0m7m6L8L9j0j1m2m1N1J50LLN9N9nnnnj4j3j3j4n8n9rrM1M1m1m1k1k0k1k0M9M9
26398b96N0M9o0n9pR3K5p4j9Q1rqk7k8L7L6L6L6l4l4l5l4o6o6Q2Q2M1M1J5J6r6r7l6O2l1l1
26391c65N7N7l3l4M9M8o0o0N4N5j6j6L4L3j06j07J9J18onm9m9R6R6n2n2LLK8K8k4k4j8j8l9
26385c55N9O3l7k2K8poK7K7q2q2k8P0P6k2j9P9l5l5L0j9n3M5N2m7r0QP8P7nj05PN6k6k7PP
26377c06J0J0ON5Q3j5o2o2j9j9R3R3k3k2k5k5k4k5J6J6J6J6k4k4K5K5noN6m2j26k8%jNJ03
26371b55O1l9q7J2N8m0kM9J4J4l8l9l2l2o2L8Q9rj3L8LLP5P6j1j09r7LN1JJ5J5QRN6Op7K2
26363b26R3on7n6LN3Q3j5j16o6M8M8n9n9K3K3j2j3L7J36M9j15j21k3k3k3O6O6l3l3M9M9p6
26357c06p7P2P1K7K8n5n5NNNNJ5J4Q1j9n6J08J48q0j27L7K9j35q6J2N8m1l2O7O1l7K4K4J2
26350a98J1k4j23p3K5K4K4L0L0N3N4k8k9K4K5n8n8j7j7j1j1k5P2P3k6k0k1k7k7j6j7O6O6K6
26344b23K7k3k2%J%J%J%JO2O3q5q5O6O6J2q6m5N4Nr4oR4L1L1l3l4l4l3ooooJ01J02m7m6p2
26336b74p1J7J8l6O3O2l5mmM5n3rrj4j5kjNNK2J21N3j12j43K0L3L3K0K0o1L8L2L1J3J3o2o2
26329c03l2l1K0J18Q0q5j5Q4P4k5n5n5n5n5k7P1J6J7l8l7P8P7m1m2M0M1o7o6J6J5m7m8P4P4
26323b29p6K2J11J2j5Q3K8p1k7k8n1M9J37k8j33l4POK5p3k3P6N1m8l4O5L4o4k3k3j0j1N7m3
26316b81j25k5O5O5j1j0P6P7onnnJJm8N0j2j1O2l6j04O1J12J2l6l7n2n2klO8O7m8m8j3j4L6
26309b36L6rj0n3n3k0P8N4m4lln9n9O3O2j4j4j6Q3Jr8Q0Q1p3p3O0O0k2k1K1K1k9k8n7n7K5
26302c26K5M1M1r7KJ05J05mmk7k7p6p6L0L1L1L1%j%%m4m3k3P6P9k0o2L6j6j6J5J5j5j4L5L5
26295a58o0n9K2K3L9L9J4J5j16j16J0J09k0k1j4j3K6K6n0n0n5M3R9%k5P3O7l2k9k9P9Q0j8
26289a01j8o2o1q6J2R8R8J5q4mmLLLLnoq8q8M6M5N8m1l7O2J06On3n2j0rRRp3p4N6N5NO%j%
26281b59jM8M7J4O2Kr6o0j0n8M0R9%j29k9N6N7j5j5Jr7n8J06O1l9J9k9o4L5l2l1N7N7kkK0
26274b45K0J1l9m5N4M4nK9L0n8n8N7N8k7k7k1k1n9M0Rm1J00N0j06qJ34l1j12N1L9o0j9j9j
26267b76%jjK3K3P3P3m7m8l3q4l4J30R0rk5k5N2N1o8o8j8j9l8l7j3j3k6k5N7N7m6m6LML4L4
26260b96RRM7M7lkN8N9n7n7p5p5m9N0L2L1j1j2KLN2N2j6j5n9n9J3J13Q7j1l9l9LMj4j5m0l9
26253c12K3K4k6k6j3j2m4N5N2N1l1l1J38L8k7k7rj07m5m5o7L2J19J18K4p5l1O7Nr3nR4l4l4
26246b54J5J6K6p2k8O9L4o5o4L3M7n2p2p3O2O1L1L1J7q2m3J22J8q0L5L5o6o6m9M9J57qj46
26240c62m7M0L9M6M5k5k6j9j9j8Q0J9J9J6q2m0N9O6l3K8K9noL9L8j5j13l1O8lkK0p8q4Q1L7
26233b39o1l4l4M2M2K7K6P6P6l4l4q4q3m8m7O1O2M8n1jjL8o1noOPN5N6L0L0j12j12J3J12P
26226b33QL2L2q4q3L2L3j8j7L8L7L7L8j01j01j9j9N0N1%JJ4J3j02j02Q4Q5KKN2N1M2M2j3j78
26220b94r5O9LLk6k6q7P7J28L0k6P4l8l8KJJKJKKKo8o8k3J41L4j31l4O4QQP0k9m1m2L5L4j7
26212b92j8L1L2N2N2n7n7pR1M2n7k9k9J4J4%JN0N0klMMq5J4m2m1N9N9n5n6kjp3p4q7P6O1O0
26205c01K8p2p1K7K6K6L2L1O5O5q4q3k1k1K8K8J3J3J11n3q1J6J%noo1L7J03J02j0j09o7L3
26198b60N3N3k1k2k1k2L9L9m9n0lj02kJ64Q7p8k4k3qpk0P9R3oo0o0j%N5m4l9l8MNlmm6m6n
26191c93R5R4ml2l2J1J2JJ%Jm7m7L5L5O1O1k1k2OOm4m3K7K8K7K7m9m9n5M3L0L0j3j3n6n6l6
26183c81O4J04Oj5j4p1p1N0N0l3O6K2p6k1P7J6J6k7k7q2J6J0RM1M0o8o8j8j9P7P7nnk3k3k3
26177c29k2J8J8OJ05O5l5k1k2K6K5k4k4m6m6RRo5L4J26J26j02j02j3j4k7P1N9N9pj06q2J8
26170c13M4M5KJj1j2J3J3j4j4j5j4M2M2L6L6m3j42O2O2o0o0nnJJ00J7q2K7K6J5J4L8o1n5n5
26163c25j5j4R4R4k5j23m2N8J0J0J6J6NMNMMLO0m0o8o7QRJ7J8P9j9p5K3O1j04m2N7j5j5O6
26156b68l2j00O4Q3j6JJJ9J8J3J2M2n6j06pj5j4P4P4QQK4p5p4R0O6r9j4Q4l4j34p4K5M5M5
26150c22J1J0j5j4N3N3R0rr3OM9n0m3m3O6O6k5k5K5K4%jk5k5j5j4r3P1J00o6j10N4K8p2J9
26143c35J9O1O0Jr8M1M1j5j4m6m5j5j5l8O1J11J1p3p4KLO0O0J0J1J6J7o6o6j%M9N0pqn0n0
26136c32m6N2llQPm8N0J2J1O7O7r7r7J9J8P4P4m2m1P2P3p6p6J6J6K2K2k0Q0M4j20j29L5P6
26129b15k2r0QmmO9P0O9O9p5p5k6k6k5k4K4K5M4M4K8J26N3j11o7L0r7r7l6l6l5O3PQM7M8k
26122b35kMLm6m6N8N8k5k4L7L7j2j2l1l2m3N5J5q4k8P1J7J7K3K3m0m0J0J0n5n4kR8J14J5m4
26115a90m4P0k8j16o6k1k1R7R7j8j8j8j8J6J6j9L2O7l1J5J14j4j14m5m6m1N7mnN5m3%R8l6
26109b22j35j3Q5l2l2N7N6l8l8P7P7j1j2o0o1%jQ3Q2p3p2M3M3o3o3K0J9PPN5J05mj03m5m4
26102c06noP7P7j8j9j9j9KKJKr7r7N1N1L5L5m8m8M6M6PN7M1j25j24M1P9L1L7Q7L6j3kj02j07
26095c14rJ03Nq7l8P2K2JKkkn3n3K9K9J5J4J5J5KLN8m1o7o7O8O9J8q1n6M2M3M2j%k5k4Q0j8
26088a91l2l3j4j4K6K7l5O3O5l3K8K8m7m6m0m1l1O8L0L1j1j10p0R3N9l9K6K6M2M2l9m0j5j5
26081b42rqn5M3R4om4m4jjPPL2L2j8j7n4M4O3l5JK%Jm9m9%Jk4k5J0RN8N9j6j6j6j6ppopN5
26073b54N5k7k8rrL4L4N7m2m2N7j4j4qqo4o3m3N6Q5j3jjJ7J6J7J6j5j4L4L5o9o8J4J4K0K1
26066b24J0J0O4j00q2Q3P7k2j1j1K7p2r7LP2P1l7l7N4N4MNrqj5j4M5n3n3M5j2j3K5K5k4P6
26059a44k9l0j3j4o9L0L1L0oon4M4L9L8r4r5K1K0LLQ4j6L4L5n4n4J1J2J1J1l9l9J7J6rR0P
26052a78r1l0l0M1M0M1n9qR0j5j4l3l3llM6M6K2K1llp0p1k1k0N2N3l0k9mlM5M6L0K9q0p9j5
26044c23Q3L4o4J8J9j3j2N1N1o4o3k7k6N0N0M2n6r9O5J18J9l0l1l0k9N2N2n1n2n1n1K5K5O8
26038b50O8L7o1ooj5j6L4L4r1r0nR5R6ln5n6O7O7m7m8j6j5L9M0m6N3K8p1n1n1kjJ7J16J10
26031a01n4p4K5l4l4j2Q7Q7j2k9k8J4J5o0n9K3K3qqj4j4M1n9n8M1J4J5K6K7r2OO1l7q3J5O9
26024b81O8onJ8J9M9M9l3l3k8k9j00j01j3J51O5l4rj0p1K8J3J3J9J9k7k6k6k7J3J2J2J3kj
26017c01N4m5kll3l4J08J08K2p7r4OK5K6L6L6j4j3m3m4OPj3j2L7L7n8n7pqJ09J10j0j09r8
26011c48JQ1Q1N8m0r4r4q8J0P0P0J3J2L8L7l6l5nmn1M7O6r9l8O1n5n4N7N6L2L2klM7M7o6o7
26004b63J5J6p3p3j9P9J08J0j1j1L7L7j2j2onn5n5k4k3nnJ10J2j6j5JJQ1j8m1m1LKL1L0M3
25997a67n6p0K9J6J6o7o7j8j7N7N7k4k5L2L3K7K6O8l1l8O2N1m8l5l6n0n0jM8R5lq2J7K6K7
25990a98L3L3j9j9j9j9M6M6j0j0J9q1q1J8K3K4K9K9jkmnRm1p5K5N0m8j5L6llL4j6o5L2Q5L5
25983a28m2m2MMj3j3j3j4l7l8QQL2j7m9N0Lm6L8Q9j6o5j6L3on6n3mR6R6J1J1J7q2q2J7P2P2
25975a71l6l7J8J9J8J9NOm4m4O0O0J0J1l6l6J7J7r4m4L6o2l6J4K9L0O4O4J5J5l8l7l8l8J3
25969b51J3l4l3J2O3M3n5o8j8K9P9N7m2m4N4L2o6j4Q5l8q8l3O5J09J1p5p6M7M8l6l5L9L9L9
25962a42L9l8l8l9l8QQn4M5O7l2j08j0j6j5K4k5l3O6O6l3m6MqM1J08J09l7l6L7L7m4m5n3n3
25955b84LLk6P3J16m9q0J8J1q8j3L5k9K1O2J2ON5K9j36j35K9J9l0N6J05O6l2k3k3NNNOm4m5
25948b97L9L8j3j3j4j3j5j5L4L5onooJ3J3J3J3L0L0n3n2j8j9O7O7n0%J13J4j43r4N4N3J0J0
25942a86J0J0m7m7L6L5j4j4l9l8J7J7M4M5j7L2J7q2L5J34J5q3k8K1%r9j20k3O2J3k3K6P8k0
25935b33l3J6K6P6O1j04o4L5mmLKllK1K2k3k3N9N9o8o9j9j9k7k6kkK6K6K0K0K4p5l6J28M2
25928a71n7Q8M0j29q0MNM4M4l8l8n1n0R7R8qqk4p3m9N0J9l1j8j8K8P7O5l3j13j3M0M0M6M6
25921a71m1m0on6oR2Q9rjkpplklkm2m3j7j7M5M5K5p5k7P2O5l4n0n0k9O9k6k6k0k0K3K3K3K3
25914b38JKJJLLk1k1KJM5M5L1o8o8L1N6N5q6q6J6J7J6J7K2K1o0o1P7P7J8J7Jj64m4N4opM3
25906b57M3K0p8p8K0N9N9O5O5n1n1k6k6K3K2r3r2L5L5j4j4N4N3klN1m9r8J%%OOJ8J7k6k6n3
25899c85M5J05J04l6l7o1o1M7M7o8o8O3O3J3J4RQj2j11o3L5N3N2k4p4j3O9M7lj9k0J6J6J0
25892b39J1M0m2p2k4R9R9L3m9r9j00P7P6JJm8m9N2N1j15l3J06K4j19l7M7M7P9mj04k2N8k5
25886b80n2lM6M6J7J7l2l3jjk5k6m5m4L7L8N5N5k7k8K0J9nnL1L0%q2k9N4Nm4K6K5k7k7J8J8
25879b59J8J8k0k1MNo1o0LQ6N9k2k1p0k6N7PPL2L2j7j8qqM1M1pplq5l6P8Op6M9M9j4L6K7n6
25871b40j2L6k3p3J2O2n3n2J%J3J2Q9Q9L5o3r0r0L8L7J3J3RRrrpR1M3n7n3n3j0rK4K4k5k5
25864c03j4j5j4j4R9R8J7J6l4l5l5l5j1j0k9l0pR2J0q9M6M6m2m2rrM0M1l2l1Q3Q4%%j06oO2
25857b18O1j5j4M5M6mmn9n9o6L3RRL2J30J7j49n6M3PPJ4J3QQj03nJ14J4j2j2M9n0j9j9J7J6
25850a72J7J7j8j7K0p9nR5k3k3K1p8n4M5k8k8j5j6qR1L6L5pqpqqrn8n7k0k0j4j3j9Q0P4P3
25842b08j6j6L3L3l4l5J5J4JJm9m8l9l8j8Q1J32L4n3n4mnnnj2j2L7L7p4p3P4P4llmlM6M6L
25835a50Lo0L8L8o0m5m6kjL6L7j2j2k2k2K8K8j2j1j1j1llLMQJ07M0j26q5Q0Q1j7rrk8P1N0
25828a05m8o3o2n7M2L6L6lmllmnmmQQj03mJ19K1n9o0k6P2P2k6J6J6O5l3p9q0L0K9K9K8K8K8
25820a52K3K3n9n9j6j6L3L4j2j2rrk2K7N8m1l3J7n2jR1pr2OO5l4JM9j8j8L4L4n3n2L0L0j5
25813b27j5j6j5N3N2r5r5K3K3K4K3RRRQl6l7P8P8j6j7j6j7o7o8M8M8JKj4o4k7P1M0rL4L4j9
25806b03j8J8J9l0l1J5J4o7o8K9K9n3n3J03J03m5m5O8O7j5j5NNMNk4k4qM1P2k6j8j7l1l2N2
25799a74Lq6J2O4l4j03nJ1l8%Jo4L5J25K6k8K1O5l5q6J2J04Np7K2N5m3n8j0KJN4N4rrr1r1
25792c69M0M0M1M0PPkM7N7m1r6m6M9%n6M3O4l5j26L9J60lp7k8k1k2L1L1l0k9nmk1k0L0K9J7
25785b59J8O3O4q4j34p9J9O6O6j0n8k7P3P2k6k8K1j3j3J0J0J3J3l5J5K0p8L2Q2m0q9RRN5N5
25778a88POp5p6O2O2k0k0l0l0N2N3n1n0O3J13J3q7k1k2p6K3J05Oj4j5p0p0K3K2lkK8K8K2K2
25771b10k3j21m0O0L8L9K4p5OJ04m0l9J1J2OJ04n9n9K9L0m3m3m2m3O3O3QQPr2J9K0q4J4J37
25764b11L7q6J2j2j10o9K9N0N1J05J05m2m3j4j4L5L6qpn1n0o4L5M1n8k4P4l7l6K8K8n4n4N9
25758c19N9q9q8N6N7L2L2K4K4K4K5m6m6m7m6O6O5m3m4k1P8P8k1n2n2N8N7o4o4j5j5K3K4K3
25751b67K3j%jjPPL1L2o5o5m4N5J14J6j1j1Q2j6m3m3k9k8q4J5L1L0L1L1M4n4p8K0n6n6%%J0
25744c74J0J0J0N3N3L3o7n0M9M8n0k7P3O6l3k0k0k6k6K5K4K4K5J2J3l7l7m0m1p1K8N5N5J2
25738b41J1p4p4M2M1M1M2m1m1O8O8J5q4m2N7Jr8k0k0J15J15L2o7j2j1m6m6n1n2P6k2k2P7J6
25731b47J6K9K9o5L4N9m0p7p8L2L2MMO0l8J1J2m4m4L9M0j0j0QQj7j7J5J5m6N2L8o0j7j7q8
25724c78J0J08n8r9O5J01Jn9n9J9K0kM8Q1j7m6N3qrlklk%J%JRJ0M4oo1L8Pm2L6L7K8K7lj03
25716b16j02lM2M3L4j6p4K4J07Rq1l2M9N0n8n8qq%%LLqM1O9l0m3m3L7L6n7pP3k6l8J1K7K7
25709b23l7l7P8P8r0r0qqQPkM7O9k9K9L0n8n8rqOPj9j8N6N5N6N5k3k4m8m8K4K4n9n8JJQ3Q3
25701a57o8o8M8M7J6J5l3l4kkjkk3k3K6K6L5L5M2n7p0p0M0L9j7j8L2L1o7o7j7j8J7J6O0O0
25695b29M1n8K2K2q9r0N8N8M2M2N4m5k8P0j6j7o1o1non6M2L6L7j4j3o2o3MNN4N4K4K4n8n8
25688c40L9M0L9M0L0L0j9j9o4o4J8J9k0j9Q3q2l6J29Lj62QPl9N9P7k2lln2M7K9p0q0J9R6m
25681b86K5K4l1l2L5L5J0J0o6o5Q2Q3K3K3k6k6J0J1j6j14L8L8j42j43oR3O2O2K4K5j%L0K9
25674a82m6m7l1O7K4p4n6M2L1L0K6K6k4k4k4k4m3m2l9N9O6l3k6P3R3R3JKq1q1J8J7J8J7j1
25668a85j2J3J3L8L9p7p7M8M9k8k7j1Q7Q2q3r6Mj3j3M5M4p0p1J6J6l3l4O2O2k0k0j8j8j8j8
25661c24OON5N5l8l7J8J8m2N8j4j14m4J20J45k0j11j2k8k9PQM6M7J03o1j17j17M2M3M3M3q
25655b53pJ01J01k0j20p0K9M9M9k7k7M0L9l7l7j34l6N7N7j4j3j4j3L1L1j9j8L2L3n0n0J4J4
25648b82o8o9O6O6j6j6L7L7j3j2J3J3l6l6N0N0l2l2m9n0POn1M8M1M1QQm2m1L1L1P2k7j19M5
25641c21Q4j4m6m6llM8M9K4K4j0rn9n9MMJ0J0j9P9P2P3p6p7k8k7PPj3j12K2J21K9K8K6p3p4
25634c48K6K5K6J3J4j9Q1L1o7J3J2p6p5Q2Q3l3l3J8J8L0o9j00jK0K0O4O5j7j8lkk8k7L0L0
25628b15j07rN0N0k5k6%JM9N0p1p2M4M3M1M1j1j2Rm0p4K4Q2j7o7L2K6p4k1P7m2r2mM6P3P3
25621a68K6K7m9m8%Jl3l3rqJ1J2j4j3qqK6k3o3L6J19K0j6L5n0m9J2J1jR8M3n5OOk6k6p5p5
25613c61L6L7p3p3j1Q8O9k9o4L4Q3L3LMK4K5KKl3J8J2q5p7Q8N9m0l3O6Rm0k8k8J3O2J4q4j05
25606c83oM9%o7L2J49R9j1j2m0m0j8j8M1rr2OR9o4r6P0J01Kl5q4m2N6Q4j6l1J9L5L5m5m4j6
25599b92j6j7j6L3L4j6j6M3M2nn5k4P4M4ol6l5l9l8PQnR4J02Mm7m7l8J2M6n3o8L0P8P7L5o5
25592a71p0K8N4m4j4L5N4Mj08n9L2L2j5j4mmlmm2m1J00J00lj02m9N0n8qJ08J0l8l8m4m4P0
25586c00P0j5j5N7Qj42m2J15J6l1l2p2K6J42M3m9m9n4n5M8M9jjN7N7r2r1J3J2J3J3k6k5K4
25579c29K4m2m1M0M1J8J8J8J8l1l1l2l1klM7M7K6K7%r9J2J3OOK1K1K2K1n1n0L1L2m5m5NNJ0
25572c03J1J1J0NMNMMLm5m6j3j2j2j3P3P3rrL6L6j9k0L5o4qqm9m9L3L3j2j3L8L7nnJJo3L5
25564b89K9K9nmj7Q3M5n4QQrrrqppM2M3nmj20j19j5j5l1J33J21K2j20j19m7N2M6M6L1L1Q6
25557a58j2k1k0k7k7M3M4l9m0m5m5P0P0QPQQj5j5rqp6K3J38M0p1p2NMPOk8K2Mr4r1PM7M7M
25549c01Lnnk9l0NMK1O9R1rn8n9l7O2Q4L4j05j05k6k5Q2Q2j%pqppk8k8m0N9N7m1m1N8N1m7
25542b87J5J4j4j4L5L5n5n6K7K7K0K1J4J5L9n9o5L3J01Lm4N5K2k7p0o9j2Q6O8l1r1QK6k3j8
25535b71L2JJPOPOP0P0m6m5rrl4l3l1l1J8J8ooM3M3o0o0N5N5k9k9n4n4Q2Q1l2q3kR6Q7p7j04
25527c27oJ1J1JJN0N1L7L7m5m6LKjjP1K2j24k5Q8L9p0o9p9J9J3J3L2L1lM7L6o3m1N8P7k1m2
25520b13m2L1L0n1n2PPm3m2M5M5mnJ1J0J1J0NMJKn9j08OJ04J02Lj8j8k1k0k1k1K3K2J6J7L6
25513a90o2j6Q2m3r2mM6J8J7j3L6O3l5q5J3O2J3l4J6J4l5m3m2p5R0J39k6n2n2m2N7Q7j3q9
25506b90J1L0L1l9l9k1P9L5o4k0P8M5nn1n1K8K8l6l7J3J3p1p2P7P7k3k2p1p1R0R1n7n7P9P9
25500b13N4N4p0p0J9J8n8M1K2p7l1O7j9j9J5J4k8k8k0Q0P9j9j01j00M1M1J0J0Q7Q6K0p9K7
25493a47K6p6p6J3J2j07qJ73P4q7q7M8M8K6p3O5O5n8n8qrJ3J2r3OM9N0J3J2j13j5L9L9L6o2
25487b58l2l1K1K2P7k2n1n1mR5N5m4%jn0M8L0o8jR8k4j22k8k7m0N9O9O9ppp6p5P2P3J6J7K9
25480a69p0m5N5O6r8j07qM1M1L0L0N5N5p8p7n0M8O6O6J8q0k8P1j6j6l0l0N2N3qqn7n7K8K9
25473b28M1n8j27k9Q4Q4R6ml0l0K2K3n4n4l6O3O3l6n9o0N0M9OOl7l7L3J32Q7p8m2m2k7k8J7
25466b40J6m6N4J7q1l1O7P4k5p2p2J1J10O0l8k8k7J5J6%jK5K4q0q0L6L5mnN8m2n4M5L9o0l1
25459c15l1P1P2R9Jr2r2P0O9p9p8J08J09j7j15m1m1K8K9J02Lk3k4J0J0P2k8j31l2K1K1j7j7
25453b78l7j37M5J43P5P6J7q1k6k6j8j7K5K6k2j20l7O1L9L9l7l6j4j5j4j4K1K1J4J5J27K8
25447a57o0L8J8q1j2j3j19j9P2P3L9L9o6o5p8Q8K02L8n0m9j22k2O7l2J8J17k8j28J7J7JJJ4
25440b42q6q8J0O4O4NNNNk1k2N5N4J9q0k4k5k8k7K2K1l5l5M7M7mlKLmR4K2j42l4O5kjmnOO
25433b91r4P1K00l0j26L9L1j35n0M8L1L2k4k4N8N8k2k2k2k2K1K0K1K0%%%%l1l1l2l1M2M1q
25426b62pj2j2p3K5J65O7p9K1Nm5j0j1j5j6j5j6l9l9M2R2P7k2j11j2J56rq6l6RQJ2J2j7j7
25419b70O4O5n7n7K5k3n2M7M3n5nmo1o0P4P3rrLKLKL2L2j8j7mlllo1o1N4N4kjO0l9n6M3Q6
25411a68j3PPl4J6N9l9o3o3j2j3L6Q5M5n4PQp4k4R2on6M3M4n6o8L1J13J5p1K8K5p4q4l4M6
25404b99M7k6k5l8O1M5n3QRJ8J8r7r7R3R4k2k2Q7Q7Jr8j19k1O6O6j9j9m4m4L0L0NOJ3J3PP
25397b32O8l1q0J8QQL9L9n8n8rrO8O7J5q5m8N0onq0J8M5M5kklkk3k4pR1L1j33p8Q6rj0M4M4
25390b10L1o6r8JJ26K7o0n9k1k1K9K8L9L9Q8Q8l9l8o4o4jkM8M8l0k9J9K0q1q0q1q0Q8Q8OO
25383c05MMMMQQj7j8M9M8l4l4L8L9j1j1k2k2k2k2K5K6N0N1o0o0j1j0RRk5P4L4j5K5K5n8M0
25376a83K2p6j05pM0n8o3j3L8Q6N3LL4L4k6k7K3K2qrklm0N8O4l4n1M8J4l5j1j1j4j3k7k7K3
25368b81K3K3K4n8n9O9P0j6j6M6kq6J2P9k0qqj0j0n9n9K2K2J05J04p4p5QQRRp4p3M1M1qqJ1
25361b78J2j4j3J4J5J5J5l8l8M4M4m9n0L2L3K7K7LKm0m1J0Rl1l1J9J8N0M9%Jm7m7O3O2nj03
25354b61r7O7R6mJR9K4p4n6n6k7P3mj03q2J7P0P0m7m8O8O7j6j5j6j6mnM5M5j%m4m4m9M9M9
25347b29n0o5o5K1J21lkN9N9p0K8P6q9o3J01N4m5l6l7k2P6Q1j8l8l8k2k2k2k2K2K2K2K1NM
25340a86MNL4L5j10j0N4m5m4N4L8o0KKj7j7L2L3OPj0j08l1J34P9q6n6n5j7j6J9K0J9K0j2j1
25333b94P1P1j8j9L1L1o7o6RRN2m7n4M5L8o1N0M9n6n6o2L6O4O4j2j3j9k0k0j9O3O3J3J4l7
25327a67l7l0l1m1N8N8m1m1m1O4l5r4NR1R2m3m2R9J00k8j26p7K2N4N5m8m8n4M5L2L2N3m5m0
25320b49l9k3k2J29l5j23M1J46j8l2l2M0M0K1K0r4r5J3J4J3J3l9l9P0P0Q7j1j04j04L6L7L1
25314b38L1K0p8K6K7k0j9k0k0opopj9j9O4O3p0p0m4N5J02J01pqk5k5j9j8pR3M9n0p9K0J4q5
25307c01k9k8QRQ7j1o1L9r2r1J28J29m8m8Q9R0m0k05r9J30P6k3k9k9k0P8P8k1K9K8J7J6rj08
25300b61q3J6M2M1N4m4n7n6j4j3Q4Q4l1l1j9j9N8N7O1l8j31j30O5O6M0M1NMm5m5N5N5k7k8
25294b44M8M7K3K3q1q1L1o8l4O6LMj6j6rj0l1O7O8l1k1k1L5o4l9O1N4m4j9j8%%j5j5J00R9
25287a48r1r1klN3J52N5j75q0Q5k3k2m0m1J9J18R4R4j9j17r6LN7N7K8K8k1k2o3o2N2N3n6n5
25281b79K6K7PPPPl5l5QRM2n7l2O7nnKJM1M1m1m2k5k6N6N6n0n0O0l8j43m5P5P4L2L3JKJ6q2
25273b93oR2K3p6k7P1J7q1k0k0PON6N6l1l1ooQQPQJ6J5J6J6k8k7k7k7J6J6q9J0J4J4j8j9q3
25265d23Q2O9k9k0k1K3K2N2N2l0l1J9J9l0l0j6j7L3L3K2K3lkk1k0n8M2M4n4l0O9L1o8ooM1
25259b39M1p4p4L6L6Q5Q5j05j06P5P6k7k6k7k6K4K5k5k5LLLL%%J%LKn3n3J28L0n3M6n6n6L3
25251b87L2KKRQn9M0R6lq1J8R4ml5l4r7LN1N1r0r1N4N4N5N4m5m5m5m5j6j7L4L3P5P5j3j3N3
25244a27m6j29k9O3O3j3j3J1J1O6l2p4p3O8O8J8J8l1l2n7n8K5K5PQPPl2l2l8O1K6K5N3j13
25237b99n9J06N8m1o7o8j4Q5J1J1J8J7O9O9m7m6MMMNl4l4J6J5lmn3n3N6N6OPm2m3M0M0k2k2
25230b54K1K1K8p2l2O6L3j31l9O0l6l6K0J9K9K9K8K9j4j5o4o4J7J6J6J7l1l0Q4Q5ONn0n0J13
25223a76J4o8L0qrkkk0k0j9k0N9N8k3k4j1j1L8L9NONOk1k1k1k1m3m4L9L8K1K0n6n6oR2L7L6
25216a59k2k2L9n9j37l9M8M8N7N6Qr2o3J01N7m0j3j2j24k5J23J22J3j51n3M6K9L0L4L5k1k1
25210b07J0q8q8J1N4N5k1k1N9O0n6n5JJJJN3N3LMj1j1o0o0J4J4J4J4j8j8R4oq3J5R2pk6k5
25202b38l8O1K0K0j6j7q9J0R3pn2n2K5K4N3N3N3N3l5l4l4l5LLJ5q4n5M4Q7j1l3l2J1J1NNm4
25195b57m4qpJ35J34k2j21j6j6M2M1p3p4RRm0m0M0M0j0rL2L2n1n0NNONNMNNK9L0L5o3l8l8
25188c29J1J1J3J12Pj57J7J17l2l2mmKLo6L4J15J7p3p2L6L7l5l5M5M5Km7k8P0R3M3nj04n3
25181b46J11K9j36j02lj8L2M3pK5K4l5l4J4J5N1N2l2J8P4k5m7LJ2l7opl4l4J5J5J8J8k8k8
25174b90n2mQ0j9m6N2rj0j0j1j0j1n8n7O0O0j1L7K2p7o4L5M8M9O3l6l9O0L7j4K1K1o7o6K2
25168b94K2l8O1KLO8J8o4L4Rq9N6J06j5o5l4l4n2n3O3O3k2k2O0O0jkp7p8L3J32K0p8p2k2K6
25161b76K6l1l1N1N1m2m1M1M0lmq6q6P9P8K2K3N8m0j08N6R8jn0n0RJ0m0m0rrP3P3JJN1N0q3
25154a39q3KKk1K9J3q6k4P4O9l0qpk5P3O9l0j06pJ0J0J6J5m7m7KK%%k4k5K5K6k4k4k4k4N8
25146c10N9mlmlMMNMK2K2J5J6N0m8j04nJ03Mj10o1J7J6K0K0J9J9nok8k8N4J02j6j15o5L3O9
25139b38J9n9j0L7j3m3N6Q5j4o5j5K6k3l5l5q4J5L9j0J9O8L7L8j5j5M6n1n9M1L5o5J5J6RR
25132b39K5K4n1n1l8O0M2n7m4N4n7n7Q0P9M9M9m6j44L0J30nj04M0M0qqN4m5r8%J14J14m6j45
25126b59m4J20O9r6j8j8o2o2K0K0j9j9m9M9nnJ10J10mj02l0O9R9o5j37l9Q9R0L5L6K6j39n2
25119b82M6qqQ5j4p9J9O9l0m4N5M9n0k8k7l4l3J7J8o5o5K6K7N0N1K1K1k2k3l0O9J9p9QPm7
25113c11m8Q4Q4rj08m2m2R9J00n3n3R6R5j16j16O5O5LLN8m0ooj2j3P0P0m5m5n1n1L1L1kkk
25106b19jj9j9j9j8JKj0Q8J9q0n7n7o1J04J15J7j1j2L1L2o1o2pR1J8q1k5P3k9l0k3k3J2J2
25099c09J2J3NNjjNr4n4J10J09J0l9l9k8k9K7K6k9O9O2O3l7l7l7l7j1j1L8L8l8l7M4M5K8K9
25092a30o5j63N3N3l5l6N6N6N7N6MNj04j05OJ04P0r5j25M0j4j4N2N3l1l0l1l1N1N1P0O9j2
25086a15j3k1k1K8K8p3p3k3k4N2N2KKklllN4N4o2o1L1L1q4q4J2J1J2J1K5K5K5K5j9j8j9j9
25079b60jkjjj0rP2P3j9j8j9j9j0j0m3NM7n2n2M7M9jm9m8K3K3L4Q4O7r8n8M1l7l7K5K4o6L1
25071b75L8o0o2L7N2LJ1J1k6K3M8n0rR0J5j50r7O7P6K6J6l4p7K2O8l1K5K6l3l3L0j9n3M5P3
25065b07k5p1k1j8L3J17O8p7p7LKJ4J4J4J4j7j8j8j8%jjjRRKKN6m4l7l7lmllM1M0o6R9J00
25057a30j30q2Q2j1j0%%lmllO9O9K0K0L3L4j15j15m0m0M2M2l1l1l0l1K4K3QJ06P4r0r7KL4
25050c14L4Q2Q3J5q3j33l4R3R3k2k2J1q8J7J7K8K7M0n9PJ05J7q1o5o6j7Q1M9n0m9M9N9l9o0
25044b75o0j6j5L3L4O2O3k0j9j4j3L5L6QRm1m1P3P3o9o9l1O7J1J2mmn3n4k3k4pR1J05o0j13
25037c13N1P3r2q8P6P5k4kkn5M4N4m5p6Q9N2m7pR1J1l8n6oM0rJ1J1k6K3O3l6rM1l8q8K5K6
25030b01n7n7qqN7N6k6k6j7j7L2L3k4k3k3k4M5M4nnK3K3J7J6R4nj53n4m4m5M5M4L0L1K5K4
25023a83M4n4j11j1J09J0J9K0p7j26oR2k4k5O5J6l6O3N8j07j13N1R0rj1L9j6o6J8J8j9L1R
25016b42r0qR1M3pRm1r4m5L9M0K8K8Pr1J1J10oj04k1P8M4nQRNOo0n9N6N6j5j4j5j5r0r1N7
25009c88N8k6k5k5k6O9O8m7N2J09n5o7L1%r8j0Q9L8L7l9l9k1k1l4O5O9l1L2L1m8m9m9m9R9
25003c00J00j6j6ppn6n6N7N7k5k5l1l1N1N1L2L1k4k4N8m1j22k4O7O8rqj8j7q4J5J31l4m0N8
24996b39k5k5L1L1m1m2RQM3M3N5m3j08rP7P7j2j2o2o2J0J0J1J0onnoJ4J4J4J4m9n0J0J08L1
24989a81L0m5m6K3K4k7k6klllL8L7J7q2p5K4J7J8m6N4J03Mm5m5n1n1O7O7J8J8j08j08M0M0
24982c08j4j4j5j4PON6N6J%M4M4L3o5p1K8M5n4QQj7j7j7j7k1k1O1O1LKm7m7J8J7J8J8n2n2
24975c29llKKm7m7K0K0R6R7Kr6M1M2j1j1j1j2K0K0J3J4J0q9j3Q6K5p5j2j3k1k1L4L5k2P6J20
24968f1m5j00ko7o7OPN6N6L8L8k2j21NNj12j4J10J1K3K4q2q1O0O1O4l3q4J6o2o1N9O0PPOP
24961b88k2k2Q3Q3L9j25j25M0K5K6K9K9O7l1n9n9rrrrL7L8j2j2K5K5Q7j1q7J1O2l8p1K7J5
24954b50J5J4J4o9o8O5O4j8j8l3l2l3l3K0J9k9l0R8R7j8j7K6K7K6K7p5p6k5k6j6j7L3L3L9
24948b66M0m3m3j4j4L5L5m6m7O3O2J9p9k4k4K4K4K5K4n0n0L7J35mj03J5J5o5L4L5o5M0M0n5
24941b90n5J40M1q9P6J17m7r3r2j5j4K9K8J15J6j05pO1l9K3K4n3n2R5lo0J05N5j09n2M7o3
24935b66o2L0J29j3j12o8L1Q0j9q4J4R0qM1M2p6K3J13J5j34l5P0k8p2K7N2N1n7n8j1j1L8L8
24929b30OPJ2J2p3K6K0J9rrllj09j0P9k0m3N6ooK4K3k6k6p7p6P1P2llP9P9k2k3k3k2K2K2k7
24921b20k7l1l1l1l1L3L3k3k3Q6j2o0J05J10n4k8k7o8L1J13J5m3m2noL3o6j1j0k2k3N4N4K0
24915b07p9lR6P1k9m6LPm1o9K9R8M8nn5m3m3m6m7M8M8M8M8m2m1MNJ0l9p3K5P1k8LN2K9k1l9
24907b53l9J4J3l9l9J2l7p1K8Q3j6J5O5L4j6k8k8p6K4P8j9q9J0R3on7M2N4OLm6nR4P0r4nR4
24900a31q0j29m1N7Q6j3j3Q6kj02N0J48k8p8j6o6k8k8j4Q4J00o4o3J00J14J5jjq1q2k8P1N7
24894a21m2m2N7m3j41k0P8%jN5N6j4j4j4j4l6l6j6Q3O5l3q2l2K8K9l0O9O0l8n4mJ4J3o5o6
24887c51O5O4J4J5M2M3ppn2n3n2n2mnmnJ9K0J9J9K4K5n5n5M0R0L6o3l0l0l6l6K9K9K9K9l4
24880b80l3l0l1M1R0L5o3l7l6k2P7O3l5n1jrj0J03J03jj00p2k3J2J3M9%J0J09lj02o1L8k4
24874b81k4N2N2l5j33l4O3L0j9N4N3JKj%O6l3j26L9Q1j8j9L0K7k3l1J9J5l4l7l8M1Q9lj03
24867b78j9L0L0P9O0l8j9j8j9j9o4L5M0n8m6N3M7n2ppj4j4j2j2j2j2rrJ6J6L1L2J0q8m6N2
24860c41P1k8N6N6l8l9Q2j6r8%K8K8L4L4k2k3K7K7l5l5j1j0J6J6J0J1O4l4j6Q4l1j30m1N8
24853b46KJQQnmn4n4L9L8m8N0J10J0j4j13p1K7M8M8j3j2pol7O2L1L1K8K8M0n8r3OK6K7j12
24846b79j11P0P0l4l4J5J5K0K1K0K0LLk1k2k6k7K9K9j04nK2K2M5M6K1K1p1p1M4M4n8n7mR4
24840b50N5m4J7J8l1l0N2N2j5j5r7r7Q2Q1%%m0l9M3M3o5o5j6j6Q3Q3o1L8Q1j7j03j04M7M7
24833b83llO5O4m1N8O2O2p9q0k9k8p2p2J1J09MNL5L5j4j4L1L2%Jk1j20j1Q8pj06NNrj0O7O7
24826a96J7q1l2O7K4K4j3j3o2L8Q4p9j40K5L1L1R4nr3OR0qMNl1l0m9m8o4L6O2O3j9j9m4m3
24819c68kkkkJ00R9j6j5K8K9q6q7jjm4m4j1Q8R4nM0J38J7q2mnq7q7kR8J5q4NOjj%jNOr0QM1
24811c13M1m0N9O5l4l5O4LKm9n0o1L7J01Kn1n1J8J7l1l2K2K3m3N5O3j02r5O9LMP6k3p5K3J00
24804b38JL6L5K4K3J5q5k9k9j8j8j9j8P8P8r8%Q4j6kln9o0Q9Q9k7k6k6k7J9J9J9J8p0p1M5
24797b67M5k3k2K7K8J1J2l8l8l6l6m8N0J07Qj01ll3l3k1k1J2J10M8M9P7k1p1K8k6k6K9L0m5
24790b38m4L7L8k5k4K5K5n7n6%R9J3l7L1j8q3J7R6lj8j8q6J3J06Qj08rQ5j3o8L2O0j04o7L1
24784c60N0n0m9M9J06PJ7l2p6k6N8N8j1j2rrrM0K4p4l2O6O7l2q8J0N9J0j8j8k1k1O3O3J4J4
24777a72n3n3K9L0J2J3l7l6K2K2K2K1MMJ6q3j1Q6k9p8k9k9l3l2M8M8N1N2q2l3J16J8j09j0
24770b95P1K2k5k5l8O1K3k6l5l6k1P7kj00qM1PQK4K4P4P4qpqqm2m3m2m3L9L9L5L6k2p2n6M2
24763b65R8jp9J8Q4L4p9j28j4Q5K6K6K8K9n4n3j5j5L5L5j6j6j6j6j6j6k2k2Q3j5l7J2ll%%
24756c08N6N7PPl5l5l5l5KLKKn7n6N9N8JJMMRN9R2oj20k2K8p1m4N5ppP8P9mmL0K9j9o9j9P9
24748a52kn0%%mlkkkkO6O5p6p6q5J4P1K3qM1rj09l4O5N9m0NMkkOOO8l1j22k3O4O3P6P5l9m0
24740a44m1m2QPm1m1J06Qj15M9R8o6j01kj5Q4M8n0J7J7j09j0J05Pp1p1j7Q1M3M4%%L7L8m6
24733a85m5n6n7L6J34j55j56R8R7n1n0L8L7m6N2M6j18KJ00k1k0J05QJ3J3j7j8M4n4j07qJ9
24727c22J8LJ02R5o9r0RM8n1k5k6J8J16O3j02llj0j0j0j0k4k4K5K5m8m8O7O7m4m4P1P1rj0
24721a84r2r2J6J5J5J5k6k6k0k0J5J14P1k8j10j1M2M2J7J8l2l2L3L3j1j0m4N4K4K4j%k5k4
24714b40j3j3l2l1K3J21M0n9k3k2p2p2n4M4P2P2L7L8L1L2l3j31q2J7LKRQl0l0N2N2M1M1N4
24707a48m5j02kK2p6n1M9L6L6k2k1K8K9pol1l1Q9Q9r2r2K9K8M1n7l9O0Q1Q1l3l2K3K3j11j3
24701b67M2n6J8J17O2l7k9k9j1j0MNMMk4k5K4K5n9n8N6N7k9k9K1K0llllLKm0m0l2O7R1pk9
24693b01l0J3J4j2j1j1j1%JK5K6k6k5nR3N7m2l0l0J5J4o7o8J6J6J6J6K0K0K0K1l7l7m3N5j2
24686b40j3J8J8j9k0j9k0L5L4m1m2j3Q7L0L1lklkj6j6L3L3j1j1n0n0k4J40L2j33k5P4J5q4
24680b77QRj6j6j9Q0P4P4l6l7l0l0p8K1l4l4j1j1RJ08j5j14R6R6QRO4l5J1J2j10j10J5J5N8
24673b46N9K7p2QRo4o3N2N1m2m2M0M0l6l6m1N7P1P1J8q1n2n2l8O1J06Oo9K9J1J2J7J8l4l4
24666b39M8M9KJKKk7k7k7k7l0l0J9J9M1M1j07rR1p3j23M2Q5j4rQ9L6o3n7M2m0m0l4l4N2N2
24659b97rQ9O3l5k3k3PPllj1j75o0J05M9N0k3k2L7L7m5m5N2N3LLK7K7L9n9p8K1l5l4J2J10
24652a89K8p0m0l9L6L6k7k7k1k2%R8R8%q3q3l5O3Q9j0n7n7l6O3O4l6L5L5k0k0M1M1m1m1mm
24646b35j0j1P1k8k1k2J8J8O7O7l4l3l4l3lklkj5j5L4L5j4j4r6r7N1N1KJmmnmJ0J1N3N3J9
24638a78q0q0J9P5P5o1o0NJ03K1p7L1L0n8n8QPJJP1k7l4O5J02Kn0n1PPm3m2K7K7K7K7nnnn
24631a81l1l2l1l2m4m4ONM3M3m0l9O9P0m1N7nj03j5Q4PPJ3J3j9j8N7N8k2j20p1K7MLN9N9r
24624b13j0M5n3q9q9K0K0J07J07K6K5j27j27N5N4J4J4P6k2q0J9O5l4m2Ok7k7O6O6J8J7j03
24617b23j04M5M5m8m8L4L4KKKKj2j3L6Q5L6o3o6L3K6p4l9J0k8k7K4K5N5N5k7k7nnL8L8K4p5
24610b33q1J8Q3j6j31l2Q8j1n7M1L2j9J9J9m9jQ3j6p5K4O7l1llqrL1L1M4n5k8P2j1j10L7J35
24603a55M3n5j2o2m9M9L4j6j2L7L0j9m7N2Qm0jjo7L2P4r0l4O4k0o9j3L6O7l1l8O1K4k6M7k
24597b01q3J6%JQ9Q9n4n5n4n4n2n2O3O3J3J4J3J3l0l0l6O2J7J6K2K3k3k3k2k3m2m1k1P7K9
24590b76p1kkNJ05N5m4m0m1o3L6J24m0n3M6Q2j6nmk0k0k0k0O6O5j7j7opn6n6j6j5j6j6P3P3
24583b29K3K4l9m0J1J0l9m0P6P6r3r4J20J21m1m1m0m1j8j8K1K2M9j14p8K1R1R1J53N4r6r6
24577a94n3n3NOm4m4N8N7RQk1k1K9K9j4j3L6L5m0m0M2M2o8o8M7M7k3k2K6K7nmJ2q7p7Q8R5
24570a93no4o4J2J1j2j3O3O4n9j57j3J51J4J5Q6j2o7L1P5k5mnq6q7L0J28J4q6mmj6j7P9k0
24563b40j4j4jkn1n1L2L1L1L1K6K6n7n6L1L0j2j3o1L8L2L1k5k6k6k5K0K1P0P0J7J6l6j36r
24556c02R0K8K8N9O0j16j16j1Q8k7j26K9K8J7J6O2l7q7J3NNO7l2o3o3Q0P9j3j3j2j3K6K5K5
24550b01K6ppo9L0M2n6NNRQRQL6L5M1n7o3o4J3J2LMRJ0q3J7J0J0m0m0M8M8NJ04N5m5p3p3j9
24542b95P9KKK1p8m6N3rj0L3L3j6j7J0J0l9l9K3K3l3O6j2j3ooP8P7l8l7k7k6K3K3J4J5o1o2
24535b85o9K9K3K2k7k8pR2P4k5L7L7j6j6o6o6jjM9M8l1l2J7J8l3l3l3l2NON5N5pqN4m4n8M1
24528b56P8q6l7O2Qr1K8J26J4J5o7o7QRL1o8k5P3O4l5j3j2j05O1P9k0m9M9L8L7LKj5j6o3L7
24521b03L0K9p6p6L9L9N5N6r3r2L9L8m3m3j7j6NJ03L5o4K3K3llllqqJ7J7o3o3lR5m0m1M8M8
24513b22o9o9J9J9k1P9L5o3n6M4K5K4N8m1l5l5J1J1NOR2pj22k3R5R5j4j4pom9n0j8Q0P4r1
24506b40n9M0J7J7J3q6l6O2k5k6L4J33L4o4llJ3J4J3J4m7m7m7m6l5l5j0j1N5N4J0J1m6N2N0
24500b30j14o2J03L0o8L8L7N6N6o6o6J6J6j8j9OOL9L9J4J4p3p3M2M2l0l1Q1j8j01kJ07Qn5
24493b76n6o8L1rqM6M7lmKLn5M3L8L7j5j6p0K8M4M4J12J3j44m4R7jk4k3J9J9K5K4J9J8M7n2
24486a12p3p2q4J5P1k8l8N9K3K3K7K8n5n5LLLKL1L1POp6p6L8L9j5j5L4L5l6l6m8N1Q8j1q7
24479c00J1N5N4J1J2k8k7n2n2LLN2N2k2k2O1O0n1n0k0k0k4P4l1l0N0N0l2l2llK2K1k0k1k0
24472b69k1lmlmklM6M7N5N5o1o0l0k9k9l0L1L2j8j9M8M7l5l5pon6n5K2K2P1P2k2k1k1k1j0
24465c26j1m4NP6k3k5P3N2m5m3N6O3J4o5o4J6O5M7n2l2J7j7j7K2K1k8k8M1M1m1m1N4N5k7k8
24458b39K3K3n9n9RRRRllllO1O2n1n1mM5P5k3q0l2k2k3J24K5j29l0Q3j5n9M0k7k8K8K8l3l2
24451c55J1J0N9l9q3Q2J05Pl7J2JJLMo2o3K0K0n2n1O4O4j9j8L1L0O7O7j14j14K3K4K4K4j5
24444b69j6L5L4j9j9k0j9N6N6n9n9K8K8n4n4L4L4j5j5p0o9P9P8j0j1j1j1N1N2JKp1p2P7P7
24438b21K5K5n7n7m3m3P3P2l0l1J9J9j7j7j7j7N7N6PQqpn6n7L9M0L9L9m2m2m2m2L3L2L2L3
24431a98k7k8Q8Q8q1q2JJL0L1L1L0r7r7J8J8J5J5J5J5MNMNk4k5k4k4K4K4K4K4k4k4L1L1m6
24424b29N2R6o9r2Pmj02K5K5noK0K1k9k9M4M4oonnmnP1P2n4j53k0k1K3K3LLmR5K1K0K6K6o9
24416b00p0J2J3m5m5k0k0j5j6L4L3L8L9j1j1J4J4O3O4j24j24K5K4L7L7N0n0o8L1M5M6J1q8
24410b77J8J7l4l4M9M8j6j5k8P0J3q5o7o7M9J48Jr9O1O1k7k8l7l6l7l7M7M7m2m2M0n9K3J22
24403b53j7j7L8L8k4k4JJNNm4m4PPPPL5L5j5j5noj8Q1N5m4q7J2k0j9j3j3mmM5M6k2k2K7K8
24395b50k6k6k6k6L2L3L3L2k5k5K5K4O9O9p9p9J2J1l8l8K4K3k6k6ooJ9J9o6o6Q8Q8o6L3O8
24389a98l1j21M5N6m2mR5O4l5k9k9mnn3M6N2m7k6P2O6l3p8p8kR7Qj56m1J23L6o3K7K8J5J5
24382b30J5J5%jK5K4lln2n2n8n8j5j5J38M0q2J6Q9j0r3PP0k9m3m3j5Q4R0rr8%l1l1k8P0O5
24375b51O4n9n8N6N7m2m3m2m2L5L6L2L3K9k0n4M5K0p9p2K7K1K1k2k1K5K4K9K8p1k2R5lm9N0
24368b23Jr8nR3M1n8n6pL9j0k2K7l8J2R0qqR0r7j47M1M1L6J35L0j34k6P3J4q5k6k6j2Q7O2
24362a74l7n3lM2M3o9p0J6J6J6J6QRJ17J8m9%q3q3L0K9K9K9m2m1M0M1J0J0j32j32M7J45L6
24355b21j4oprj0LLLKk5k4nR5L1o8o2L7J4J4k8k9J8J8J3J2Nr4J9J17n1j01M8M9m6m5O4O4P9
24348a37k0j37m0L7j3K1K0L2L1n1n2j2j3KN2N0m9n1M6Q9j0KKo1o2N4N4mllml9l9QN9O5l3p7
24340b86Q7Q9p5p6Q9mj69l9O0J1J1j6L3J18K0o9p0j0j0j0j0rj0L9L9LKLKk3k3K6K6n1n1O4
24334b89O4qpM5M5j03n3R2oo7j7n1n1K3K3O9O9k3p2k2P8M9jK7K7Rq9n6olR6M9m9p2p1MJ04
24326b43O4j00qR1p5p6j9k0QQP4k5p5Q9J72Pj32l3J6J7j2j2L2L1j3j13l0O9JJl6l6m3N5OO
24320c54J0J09P3r1j03O1O8O7K9p0p0K8j6j7j1j0J0J1l3l3L4J33O0j03j4Q6pj06lln3n2o7
24313d37L2K5K6O8O7j4j5%jj%o4o3J9J9l3l3J15J15l6l6l0l0n6M2O3O3J18J9j07j06k9k8Q6
24307b42Q7j00j01M8M7M9M8o6o7K3K3k6k7NMMMLMj02lN6N5J3J2J6J5J6J6q0q0M2M1r6LR0M0
24300b26J8J7l2l2p3k2l5O5J31l3j05pL5L4N8m2j20M4N3m5L5Q4JJk3k3j7j7j01jJ24m1n3M5
24293c03K9K9K9K8n2j02MJ01M4M3k2k3L3L3p7K2K5p4k1K8m0RO9k9kM8k1o9J0J1L5L6m7m7K3
24286b40K3o0n9N9O0k3k3l8l7J1O0N3m6j5L5mmO2l8n2M6l4q3J3O2Rm0kknoP2P2j0j1J%m9m9
24279b92K2K2k8k7nmmmj2j2j3j2O1O2k1k2%%j%N5N5k7k8n8n8N8N7NNONm5m5P0P0r8r8J7J7
24271c27K6K7K6K7J1J1l8l8L0L1n2n1N8N8k4k5j4j4m8KM7n2m3J22l2j31Q3Q3J3J3k1K8K3p7
24265b68LJ01L5o4m5m5q6J4P2P3J2J2J2J1k9k9Mm5m7N1N5m5l8O1K6k2n8n7p0K9J07N8k4k3
24258b59n6n6N7N6K8k2n6M3R5mm8N1QPK5p3r3OQ8j1j12j3J36L6p3K6O9l0L3L3q8q9L1L1L0
24252a94L1p1p1J1J1k1k1O2O1j3j4j3j4n8n9rrP5P4Q4j6o6j7jko2o2N3N3L5L5m6m7L7L8p4
24245c00K6R7jj6L3m4m5RQJ2J3l7l7M0M0m2m2MLMLJ6J6J6J5K3K2l0l0l1q1p3R1R2p2l1O7K9
24237b33p1KKq3Q1J33l1m8Jm3m4Q4j5o7L1J8l1N2N1J%J%J0Rj05j06K7K6J3J13M0n8N3N3l0
24231a64l0J6J6l1q1o2L7Q2L2L3Q2j7j15l7O3J8q1j9k0J9J9P5k5LMllrqqqJ2J2o4o5q0J8J2
24223c77J2L4L4L4L4NNp7p7K5K5K5K5llM1M0oj05L3L3q1q2J00J00k7k7k7k7M8M8qpJ9q0L0
24216b64J28j0j08LKo2o3K4J23O1l8l7O0K9p0rql1l1m4N6Q9ro3o3MLN2N3l7l6m9N0Q1j7mn
24209b40NONOk7k6N6N5m1m2M0M0onk7j25m5N5qqJ1J1J1J1K8K7k2k2N6N5r3r3J6J5PJ05K2k8
24202b15M1rr9JK4K4mmmmj4j5J9l0pR1M2n7m6Lo5j6J18J9n9L8ONM6mm6N2N6m3j49n1NN4Q9
24195b08M0p4p4qM2P6k3q9J0K9k1%N0M9Jp6k7N8m1r8O6J05Pq0p9O2O2o7o7J11J11o9j18l7
24188c77O2Q6j3k9K1J3J3J6J6k4k5K6K5m0l9l7l7J5O4R5mq5l6P8P9mmlmr7r7K5J24N7Qm0q9
24181b61nR3j9j18o7L3kn2j5j5L1L1QRQQR2R1n7n6j8j8L2L1n4n4KKl5O4J07n7l8O1N1m8qq
24174b51j4j5mnN0m8j9j9K4K5qqk0P9J8q1KJ00M2n7l9l8n9M0j5j6M4M4nnqqqpO8O8Rr0PPK
24166b18JnnM4M4k3k4k3k4K8K8k1k2JJJJL7L7p9p8N8N8j8j8n4M5M2j22m8J17P0l0k5k5r3O
24159c36R2om9M9L1L1j2j3k0k0k0k1j%M2M3M9m8r9JO5O6p7p7K9K8K2K2M7n2rR0jr9r4ON2N3
24151b36RJ0j9j8j9j8j0rook3K6O0l9l3O6L3j7K6K7K3K4l3l3l3l3K1K2k7k8m6m6L6L7MMMN
24144b95K1K2J9J8jn1q5J3Q7j2K2P1LLp0p1J5J14OOk2p1j7Q2j4j5noL1Q0l4j33m0N8lmK9K9
24137b20oM5M2n7p5k6N1N0lj01p2k3N9N9m0m0M2M2noJ06Pj11j3L5j4OPLMM4M4p1p2J03J03
24130a03p9p8M6M7l6l6L4L4j04nP0O9opm9m9L4L3nmJJk8P0K1p8l8l9L7L7jjk6k6L7L8j2j2
24123b13o8o8M7M8L4L4m2m2l2O6L6L6o7o7m6N2J09J1m3m2j6j5p1K7O2O2j5j4O1O1n5M5P2r3
24116a46j32l3QPL9L8PPPPOP%JJ3q5q5J4m8m8M0M1jjK4K4L1L0OOp5p5m9N0J01J00j3j11j4
24109c02Q5k7k6J5J4J5J4j2j2j8Q1rj0k8k8k8k8K2K1K0J9nnqrrqJ0J1J1J1l4l4M8M8k0k1M
24101b32Mk6k6K3K3K6K6K5K6j11j11q4J5P7P8KKllK1K2L3L2J2q6j07pJ34L6j0rRJ0m3m3n5
24095c20M4R9Jk0k0j4j3l2l2J3J11K9p0lkp0K8N1m9J4J4j0j0j1j0j5j6L4L4JKK6K6m8m8JJ
24087b84L8L7J3J2k4k5K5K5m8m7KJpqn6n7PQQ9R0l7l6ooJ3J11O6r9L5L5r0r0L2L3L3L2l8l8
24080b59M8n0j11j2M3po1L8R0rm2N7M4M5L0L1OOj8j7j7j7K7K7k2k3l0l1ooj4j5m0l9O2O3L8
24073a91L8K9K9o0n9L7o2j05O0O7l1J0J0m5m4NNM7M6l6l6%JK5K5J9J9o3o4J10J09j37j37L3
24067c46L3RRO2O3n0m9N7J07pj06j04oM9M8l2l2l1l2N8N8RRkkK0K0j3o3k2J42N5j10k5k6m2
24060b92N7L5o3j0M0L6j3j6L3k2j20nM5PPJ5l5j3Q6k8k9K7K8M8M7jkqqn7n8jkM7M8j5j6o4
24052b72o5P1P2j1j2J7J6l4l3k2k1LLJ1J1l8l9klM6M7K2K1k7k7m8m8JJO2O1J2J2k8k7k7k7
24045c22K4K3K4K4j0j0N6m3j55J0J15J6k2k3K0K0jjkjRRqR1L6j28q5J3j2j3ooK5K4K5K5LL
24038b53O9l0n1J14O8r7j07N7N9m0l3l4M3M3MNMM%%k4k5QRj06j07L7L7L7L7j2j2ool1O8J18
24031a53J8n3n3j0j0JJn4M4L3L3m4m3O5O5L8o1p6p6l3O6J04o1j8Q1j01j01K1K0N0N0l3l2j0
24024c32j0J1J09nj04OPP5P5m0m1l2l2J7J8m9m9O7O7o9o9J4J3J%N0M9J5J4J4J4qqj5j4J17
24018a24J9p3K5M6j19p6K3m6m6P5P6k7k6k7k6K6K6K6K6M3M4l9l9J4J4J3J4m5m5MNl1l1J9J9
24011b63K0K0n7n6j4Q4Q4j4n2n1l1O8onOPp2K6N3N3J9K0k9l0K9K9n3n3mlmlo8o7j4Q5R2pp
24003b68R1K9p0p0K9M8n1q7P6M3n6J6J6l6O3O1j04p5R0j3j3R6R6J4J3l4l5l4l5l3l3l3l3M9
23997b83M9mj03j5Q4Jr7J7J17O7l1n6M3m5j44P4P4k1k0M9m8r9JRJ0K2K2PJ05K3p6j6j6j6j6
23990c32n8M2J23K5jkqqk0k0K4K3R8%j48n0K3K2m7m7m8N0L9L8Q0j8o1J03Rq9k3k3j6j5k1k1
23983c77J39M0m9m9L9Q9Mr4l3J7m2m2N9O0L1L2l0q0l1O8P5k4L7L8m1m2M1M1o2o2K0K1J8J9
23977a70oom0m1L9L9Pm2p6K3P7k1j01kjn0n3M6P9j9l4J4M4M4l5l5K8K9K8K9L2L3j6o5o8L1
23970b59Q4j6o0L8Nm5L4L4j8j8N8N9q9q9k3k3qM2L3o6j9P9L6o3l8O1O2l6n2lJ4J4K0J9m7K
23963b78L5o3l5O3L3o7l4l4M3M2j5j4JN0P9k0j04n4Q1Q1l5l4n1j00m5N3L4L5M0M1q2q2O6O7
23957c03K2K3q6q6J9J17k0k1N2N2l0l0N7N7k5k5rrrrK3K3J7J6Or2l7l7K1K2K1K2N6N7k6k6
23950a97k4k4m9m9L8L8m4m4L8L8L8L7QQQQj4j3j4j4k3k3K6J25P7q6j00%O1l6l7O2N5m3m3N6
23943a56O4l6k2k3o1o1Q8Q7j0j0q7q6o3L7N6N7Qr2r1QJ15J15Or3p3R1K3p6J4J4n3M5J05Oj4
23936a68j5k9k9J3J4J3q6o7L1R1qMMm4m3ONK0J9J9J9j6j7L7J36M8n0n1M9L5o4o3L5l7j36j4
23929c39Q5P6P6l3l3m2m3m2m2K0K0P8q7j00J30J32l2l8l8M0M0n8M1M7n2j04nM8M8k9k9K1K0
23923b24L4L4j5j5J5J6J5J6j1j1M4n4q2q2O0O0j1j0M5n4rqj5j4J7J7r9r8N8N8l0l0P9j9o3
23916c86J02Q2j7jjk9k9k2k3n8M1O8O8l1l1l1l0L9L9mmj2Q8Q7j2k6k6l2l2K2K3k6k7J1J0P2
23909a38k6r1QN8m1l7O2K4k4%n0n2lJ7J6K0J9k0k1N9N9k3p3n1M7M2M1jn0n6M2M2n6q8l9J2
23902c72O1N6Ok8P0J00o5p7K2M8n0m4N4ONO1O1r0r0N8N8j2j1n5n5j8Q2Q7j2o3L6Jm7J1J1m2
23895b37m1M7M7lkJ9J9J9K0rqn8n8k3k3O0N9k5k6k0j9n6M4O1J3L9j0m7N1N1m8m5N4m9r7N2
23889b49Lp9J9K3p6O2J62n4j02K6K7j0L9J11J4j11o1qj07k9P1P4k5k4P3K1p8j1j0L1J29R9
23882e0j32o8R7l2q2O6O5n6n6J1l9J3J12K7k2mn3r0RR0pp1k2O0O0ook2p1lR6J1q8N1N1l6q6
23875b83m8N1M4mP8P8j06j06O8O8J8J9o2o2N4N3l7l8M5M5kkJ9K0k7p7j04oM2M2l4l4J7J7l3
23869b87l2K4K5j%J9J9K2K2RN9J0q9l2O7j0o0n2M6R9%r7KR3p2r1P3R4p0p3K6P1k8m4N4P0k9
23862a63l8q8p6K3M8klM8N8m1m1N8k0o8J4J5l8l9M4M4n0n0O2O2N4OmR4N7m3l0l0n2n1L4L4
23855a72pM3M9n0n4nl9l9K7K8K7K7j6j7jM9J3q6oM4RRL7L6n6n6N9N9m5m5L9j0o9K9J12J3p1
23848a35k1K6K7l6l5M6M6n7n7R3R4k9K1Kr6r1m1M1M0mmL0j9p4K6P8k1o9K9mn4L9L8p5K3O9
23841a54l0nR4R0rklk7j27j01lL9L9K1K1onJ3J3O6l2r3r2J2J2J2J2k4k4R1R1l8l7M4M5L0L0
23834c7Rq9n0N0j2j3N6N5l2l3L0o9o9L0J9K0K5K6o8o8M7M8k9k8k2k2n3M5M0L9J9J8Q0j8n6
23827a12M3L7o2o7o6k4k3NNONO2O2k7k6J27K9j56j56j4Q6Q5j4l5l5QQL4L3j6j6KLN1N2J6J6
23820g4j1j10N4N4l5l4popoO4O4n0n1O3O3q5q6j2j2j2j2L6L7j3j2J2J2J1J2lmn3n3mnmnL9
23812b45L9L3L3k2j22k0J44J6j48k3J42m3m3Q2j6j21M4O0O0k2k2K8K7PQm2m2l3l3J7J7k7k7
23806b94k7k7R7R8p8p7r2PO7O7%%o2L7M3n7N5N5k3k2K7K7mln3n3K5K6n7n7P3P4rrm0l9M2M3
23799b20n4n4o0L8N8N8J5J5K2K3J6J7Kr7m8N2K7K8L3L4r3r3j1j0lkM7M7LMMMnonnj6j5L4L4
23791a82J1J1l9l8K0K0k9k9kln8M1K5K4L1L0o6o7J6J6K3K3K3K3m1m1l5l5j0Q8Q9j0j%opk1
23784b06k2q4J6J30L1n5n5k5k4K0O9O5j00j09j0K6K7Q2Q2n1n1kkJ6J7%r9q8P7Q3j6j1j1K9
23777b51L0Qm1p5K3J20K2l5l5k1p0n2M7Q4L5J9J9J5J5%n0l5O4K9k0j8o8r9jQ7Q8L6o2r0m2
23771c24J1J10K9o9P4P5k5k5k5k5nmn4n4J6J7J6J6K4K3o0j0N5m4m4N5K6k4m0m0J7J7J4J3M5
23764b19nl9O0L4o5l0J8o7o6Q4Q4L7L8m6m5j5j6j5j5k0k0K9K9J9J9J9J9k2k2J15J7m4m4jj
23757a96m5m5n7M1R0rllN2m7n3M6M9n0l7l8K9L0k0k0J2J3o3o3O3J61m2m2mlmmo6o6j2Q6L4
23750b86o5llQPQQQQQQJ9J8Q1j8j01kK5K5%R9j1j09J7J15l5l5K2p7l4O5kj00J0J1llklLML
23742c12Mj0rR5lr3r4J5J5O7O6O1O0j0j08n9M0K7K8L4L5n2n1kkM3M2j1j09o1L9Q4j4n4nM1
23735b63rl4J5R5M5l8l8m0m1JJNMk9K0N5m5pR1M2n7k2P8RJ0M4n4o1L8P0k9j10j09j3Q6N6N
23728b29J7l2p0K9N0m9j6L5k5k4M0n8l2O7J05o1n6M3k9k9P1k8l5O5L3o6J8O7kkq1q1N0N1N0
23722b14N0%%m3m3n9M0%r8n6J09J09n6o8L1M1M1K9o9k5P2O5l4n5n5L9M0opqM2oj06o1L8R1
23715b32R1o8o9P9P9n3n3n1n0QN7M2n7k0P9P2k6j3j4j9k0j3j3L6L6j5j6o1o2KN2Q5j3r6LJ27
23708a86l8j40K4R6mp7k8N2J01J9p9%N0j9j9j6j6mlL0j9j8Q0P8k1RJ0m6m6O0O0k3k3o9o9j3
23701c07j4m5N4N7m2l3J7j7j8N5N4Jr7l6O2N7m2MMM7M8K5K4k3p3q7J1O9O8K5K5K5K5l6l6l6
23694a85l6J8J8l2l2M0M0rrJ2J1p1p1QRN7N8l6l6J2O2O3l5j17j8J7l2k6K4j0rM3M2J1J1l8
23687b46l8M0M0p1K8L5o3o4L5P1k7m4PN9O0J3J4O4O3j16j65o7L2K2K3k1k1k0k1L6L5L3L3K7
23681b14k3n3M6L5j4K0J9l3l3%m9l0O8O6l4o0o1M8M9J1J1J2J1o5o5qR0L8j1K3K2n8n9rrL3
23674b86L3j6j6K6K7k3k3jjO4l4j20M4R4p1m2N6K2k8NN4M7jkn1j03n4O8O9K2K2l6l7M6M6O
23667a94Ok7K1N1m8o6o6m8N1J00Jk9k8l5l5O8O9j4j4k1k1K8K9q9q9R2R2L0K9q0p9l0O9J4J4
23660b49j1j1nnq3J6R8jRQn9L9N4m4m5N4M8n0o4o4n0M9N5m4m7N2L9M0K2K2n5n4OJ04l4l3l8
23653c31l8P8P7JKJ3q5MJ03j8j18J9J8J3J2nnnoK1K0K1K0o9o9J3J4MMLMK1K1K1K1j0j0n9o0
23646c40j5j6M0M0j4Q5k4j23n0M8L0L0O4l5k9k9RJ0RJ0J3J2m9N0L9o0KKj6j7L3L3K3K3o0n9
23639c31j9j8J24J23Mr6M3M2o1o0j1j1m6m6k6P3Q2j8j7Q2J4q5k2k3O8O8q1q0Q1Q1l4l4k4k4
23632b82J14J5r5r6J4J3J6J5J0RQ2j7j7Q2o5o5N0N1M0n7o4L4Nr4j5J49J6q3k9P0R2or3r2L8
23625b55L8m4m3J3J4J4J3J3J2P4k4r2PK8K8l6l6l6l6K4K4K4K3N7N7o4o5O5l3j20M4N3N3O3
23619a43O3n1n1n2n1J8J9J8J8j3j3o2o2M9M9K8p1k0P9l3l2MNn8M2Q0k0l9m0O8O8j5j4J9K0
23612a93J9J9K3K3r2r3M3M2ppM2M3M9n0q4q4m1m1L3L3L3L3J8J9P4k5r6r5M0M0Lr6m6N2K4K3
23605c22L0K9JJJ7q1l4J31L3L2j9k0p4K4l2l2N7N6J9J8r0r1o3L5O1O2l9l9l9l9M8M8J03N%
23599b04JM9m8j3j2j9j8J5J6P7k2n9L9Q2j6l0k9r2QLMJ0J0J4J4l5l6O8O7P4k5n4n4j1j0j5
23592b51j5O1O2l7j35L6L5J4J3J4J3k3k2m8m7l0l0M4M4L4L3m0m0Q1Q1mj02J9J8k9k9K5K4l3
23585b64l2M7M7k6k7J8J8m0m0j2j2%J00N6m1nnJ6J6j04nP3k7m5N4J0J1m1m1j3j3O1O1MMM8
23578a49j15r8O6NNKLj6j7j6Q1K7K6m5m6j02O1L4o4N2J52n1n0J3J4L4L4m0m0j3j3l8l8M0M1
23572b61k3k3K5p4POL7L6L5o4L3L3k0k0O9l0p7K2Q0j9J3J2Pr2nnj0Q9L4L3l0l0n0M8K2p8p1
23565c41K8kjM6M5l5l5K3K2M1M1l3l3lmL8L8O3O3j1j1q7q7q5J4P1P2m5m6NNO2O3L5L4j38j38
23557c26J7J6M7M7Q4q0o7L1M2M3k6k5mmk8k9K6K6J4q5oR3j6j6Lr7l3J32L0o8lkL3L3p4p4M2
23550c04M2l8l8P3k6M2J41j1j10ppj3j3l8l8ppO7O7n7n8j2Q7N2m6q1q2n8J06R3nj8j8N0N0
23544b22l0k9N7m1n5M4QPL3L4K1p8j33l4N2N2J7J7J6J7N6N6n9n9P0P1m5m5k9l0k9l0J4J3J4
23537b79J4RJ0m0m0POm3m3P4P4j3j11j7Q2o2o2O8O8J3J2M9m9l7l7j3Q6k3j22P5J74klonM3
23530a43M4r3r3K2K2j7j7M5n3j8Q1o2o3O5O6j7j7M7M7o9o8M9M9l4l3k3k2K7K7J2J2J2J2k7
23524b30k7k7k7k9k9K1K1JJN1N0o5o6N0N0j%NOj06oJ18J19p2p1M9N0q6J2P3P2k1k0r7r6o3
23517c90L7Q6Q5K2j42o0J04J3J4L6o3m7N2j0j0M7M7l6l5N7N8k5k5j9j8j9j8K4K5k5k4k2k1
23510c02k8k7P1k7k8P2NNJ23K4j47m8ONL0L0L1L0j6j6j6j6ppppLKn9L9R5mr0r0O1O1O7l2j29
23503c43j29J11J11m0l9L6L6P9k1o7R7Q8p7p9K0J5J4n5n6n4M4N1m8r4MN8N9K0K0k3k3K3J22
23497a40Pr2nnj2j1k4k3k3k3M1M2qqRRJ0Rn2n1O3O4K0K0o2o2KJj03mM6M6MLk1k0K2K3P8k2
23489b52k1P7k4k5L1L1MLm6m6L8L8j5j14q3J5O9O8j2j3L7L7ppM8n0l9m0j4j5l2O7N5N5N7m1
23482a66l4l5k0k0O6l2q7J2k5k5M0L9j0j0J1J1j3j4J5J5rj0LKlmN1m9r6O9J47j8k6P3l0j29
23475c11J5J5poL6L7J8q0k5k5Q3Q2L3j32o1L7k8k8J1J1P2k6p2K6J4J3LLk2k1M4M3N7m3j6Q2
23468a68o2o1O6O6j43m5J24K5j49n1Q5Q6O5l4m3m3L3L3j4j4M2n8l9m0k6P4R3om8N0k5k4j8
23462b69j7J8J9Q0j8j23k5J24K5r1RK9K9J0J1p2p2O0O0L9n9l3O5J6q3n0M9j2j2N0N0nnMr5
23455b94m5N4J8J7K4K4l1l1l7O2O2O2j4j5n3n3n4n3k4k3N8N9poM2M3kkkkJKk3k4K2K1n4n5
23448c33o9L0J12J3l0l0J4J3L7L6l9m0o0L9O6O5J8J7o4o5J1J0J0J1ooM3M4k7k7lkK0K1K0K1
23441a30j2j2n5n5m2N7mnP1k7n9M0P2k7j4j5k5k6Q6j3q6J3noJ00Jn9n9j3j4L7L6J4J3J4J3
23434a96j2j2j9j8N9m0m6N2O5l3n4n4J7J7O7O6l8l9j44m5RRR7R7j4j3o3o3O5O4k3k4J18J9
23428a29o2L5J6J5n5n4q1J9P8P8j01j01m1N7L9L9mmM1M1m1m2M9M9o0o1j00kN8N8j4j5M7n2
23421c00j03nJ0J0O8l1p5R0R6lL2L2m4j44NJ04O5O5J28L1j18p0m8m8m2N7N0N1J9K0o6o6J2
23415b18l8M3J42K9p0n1n2m9M9rrL8j2m2N7J5l5LKk9K0P5k3o7j8R0R0k0j18o5j6K1K1k5k5
23408b96N5N5k7k7N1N0l1l1N6N6r1j40k2P8R9%n3n3k1p0o2J03O9l0l9N9N6m3j5L4O2l6o8L2
23402b40ln1K3K4j3L6K5p4j8L1K6K7k0k0j0j0M0L9poK1K1m8KQr0K0P0j3j4m1m2m1m2O3O2n2
23394c17n3M2M2j4j4N2m8m7N1N7N6j9j9JKm8m9K5K4K4K4K8K8k1k1l1l0l1l0R0Q9O3l5q1q0
23388b90mnM9M9o6o6J4J5JJ01M8n1J8J7j54n4P0P1l3l3J6J6R6R6n3n2qqrql8l9J1J1K0K0k9
23381b61k9r1r0N7N7Q7Q6L7L7j09j08M6M6q3J5J07n7o6L3M3M3J6q3l3O6O6O7J7J7j8j18j17
23375c20j9R0Q9n2n3M1M2rql2l2J7J8k0k0M2n7k7P2O5l3nmj22k3P1k7j03mO3O3K1K0J0J0m0
23368b76l9K5K6J9J9K0p8k9O9RRJ6J5k2k2k8k8N8m0q8P7P3r2m4N4K7K7k1j20m9M9j3j3P4P3
23361b63K1p9k7P1J0RONONM2M1qpm5m5MNlllkk8k8K2K2pppqJ6J5J6J5N6N6r3r2K7K7K7K7p3
23353b77p3M1M2K7K6k3k2k4k3J25J25j28j28m6m6J09J09l9m0M4M3j01kR3nk6k6j9j8j9j9O7
23347b53O7m9m8kjjjj2j1L8L8K3K2k6k7o1o2K1K1J4J4K9P9%r9j7Q2on4K8K8m5m5L8L7M2M3
23339a56qpJ6J5J2J2n7j06n8M1M3n5k1K8qqnnM7M7o9o8K4K4k5k6kklkM0L9M0M0j0j0j1j0K7
23332b37K7k3k2p3p2P8P9m2QL6o3j0rm9%P9j9k3P7K4p4m1Rk5k5J26J26o4o4J5J5k3p2n1M8
23325c34P3P3l6l6l2l2M4M4N7m3j00n0l0q0M4J43l9l9J43M5q6J2Or3J6J5RRM7M6l6l6j0j0
23319b96M0L9j16j15O5O5K6K7K6K6j1j2o7o8J06Qj56J0J27l7l9O0nnJJJ09J09l9l9o2o2N3
23312b31N3rqrrl0l0l0l0J5J6RRN6m3J3J2l9l8l3l3oR1R2pj5j5k1k1j4j4j4j4mnM5M5j9j8
23305c03j8j9L4L4m8m8kjqR1L7L6N5m3m5N5N4m4p0K8P8k0j06qJ3J4k4k4k4k3J7J7J7J7L0L0
23298b21M1n6n7M1Q5j4n9n9J1J1j6j14m3J23P7k2J9K0ppk9k8L8Q8Pr3q0J9OOM8M9oj04n0M8
23291c28J8l2K5P4K2p6k3P6K3p5l9J1K5P5O0l8j18j9O5O4m3r3J7J16l0p9N0N0kknoN6m2p3
23285b96K5J3J3ooooL4L4j8j9Rm1k6P4J04Oj5j4m8m8p3p3M1M2J6J7LMm6m6K0K1P0P0noo5j5
23277b62M6n3oR2P3k6m1r1q2Q2M5n4K9P9K3k6l5l5m8LM6n2j4J51K8j37m0N8j7j8L9L8kkM7
23270a62M7k5k5k6k5m9m9k2P7k7k8Q9Q8Mr5j01lP0l0k3P6j6j5Q1j8n9J04N5j09j08j0M0M0
23264b54l2l2ppK0K1mmnnonj8j8R1R1lj01m6m6N3N2Q3j5n8n7j4j4k4k3lR6Q3j7K7K7p2K7L2
23257a87o6PJ05l8l9o0o0l4O6K4K5N6j09j11J19Q4j4PQm8m9J3J4J9J9k5P3R8jQQq1q0q2q2
23250d13J1J10LKN8N9n3n2LLo6L3L3o5O1O1jjQ1j9j33l5PPQ9Q9j1j10%Jr4MN9l9o0L9N3N3
23243b33M3n6q6J2J41M2p8p7NOL0L0j3j2POM1n9n2n1P0P0K1K1j3j3n4M4Q4q1j3Q7QRrj0o1
23236a94o0j1j1ool0l1P9Q0N2m6n6n5qR1O5l3m8m7o3L6l8l8J2J12OOppJ8J8J3J2r2ONMj4j4
23228c00N2N1LKj7j7K1p9m2N7nmm4m4j6Q1L9L9J00Kk7k8J6J6r4r4N4N4L2L3Or3l2l1j3j3J4
23221c21J4L9L9RRm1m0j6j5p7K1J28L0n1kM1M1onK3K3l5J4J2q6p7Q8K3p6M2M3l9J0K0p9n7
23214c54M2O3O2K1K0o2o2opn6n5M5M5L0k0n0M8O4J4j4o3m5N4kjO6l3q1J8O7J6m3m3L6L5K5
23207b26K5L4j5n3M6j0o0L7L7j5j6ppk6k6o0L8R3M4m1m0m1m0lM6P7k2j7L2k7k6M3M3j0rOm3
23200b39m9N0J7l1j6j7q3J6P0K1M9N0lll2l2l2l2j1j0j1j0M3M3poK5K5k4k4K5K6k4k4j0rL
23193b76r6n6M3O4O3J0RJ0Ro6o6m2m1P4P4qqrj0J6J5J2J3L8L7M0L9j0j08j40K4J30L0K9K9
23186a28o0o0L4L4k2k1O5l3n9o0LLMLJJJKk9k9K1K0K5K4j%L2L3j7j6m2m2M0M1m7m7O9O8p7
23179b66p8NNj0rJ1J09O3l7k4k4l6l7J3J3O0N9n6n6M4M4M4M3n1n2Q6j3r5r4M1M1O4l5k9k8
23172b85J6J6l4l3K5K6N1N0j0j1L9L9ppj18j9O9l0p0R4P8q6m5N4J4q5j7j6p5K5J8J8N1N0r4
23165c09NQ6j4jjn9n9j6j7L1o8m3N5R8R9M5n4nnj2j1L4L4k2k2J09J0q9q9P9k1q0q0K2K1lm
23158c56P8P8l7l8M4M5nj04r5P0J08J0l6l6j22k3N2N2N8N9o0n9K2K3j0j0j0j0M1M1J6J6m7
23152b45m6n3M6M7M7J1J0k6P2O7r8o8L2l4l5kkkkPPN6N7m0m0K6p2j27L7J49M9j14j5L8L8J7
23145b08J7N2Kr8JN1m8k0L0n0n0M3R2M1n8k8K1J2J2MNk1k1k7k8Q7Q8q5q5MMn0M8N9m0o3J02
23138b05Q3j6j1j1o3o4K8P7K6p3r0m0J1N9K7k3k2K7O1J3l9l9L9L9j0j1n4n4mnN1N0K6K6p1
23131b62p0J2J1jkM7M8L9L9m2m3K0K0k9k9opopMMNMm4m4M2M2o4j5M0j25l6J93O4j00L9L9k0
23124b40k1j3j4J2J1J5J4j0j1MMLMnnk4k3j0Q9M0n9m1m1L5L5K1K0k8k9m6m6O9O9l8l7J1J2
23117b73q6q6O2O3K8K8l7O1O3j02q9J41Q2j6L6L5q5J3O8l0o6L3mmk2k3RRp1K9J12j17r7O8
23110b68MMO2l6m3N6%j00o8L0O3O2j3j3onnnp6p7L9J38J11n4j26k8K6K7J9J19oj04OOk4k5
23104c10k4k5K8K7K7K8POo9o9L7J36jkN7N7n8n9j9j9j9k0k4k5j%mlM5M6K5K6k4k4O1O1q7q7
23096b99j9j9O3O4J8J8l1l1k5k4K5K5k1k1MMrrM0M1m5m4L8L8m5m5m5m6J02J01q0q0R0R0n8
23090b35n8j1j1P1P1n8n9K4K4M1M0p5p4l4l4K1K1jR7J15m9p7K1O0l9J5J4j6j6J%JJppppM9
23082a88M8l3l4K9L0k0k0k5k5K4K4nonoj3j3J1J1n9o0j1j0llM6M7L5L6L5L6l4l4llr5MlkL9
23075b58L9m2m3J0J0N9N9j3j4j4j3QPl5l5p9J9J01Lp6p5K7K7J08QJ5J5k8k8K2K1m8m9M0M0
23068b12j33l4K5K5O9O8m6m7M1M2m1m0j4j4N8N8M0j25q6J44M5n3M1M1m8m7KJJ1J1J1J1ool0
23061b38l1n8n8J17J17j4j13N7N8J5J6o7o7%j%%L4L3j6j5p4p3J07J08n1n1n1n1L5L5K9K9O2
23055a77l7l0l1K4K3J72Pj56n6qpN9N9q9q9M1M2qqL4L5JN0J0q7q8J1M0rK5K4j8j8k2k1M2p
23048b67q8J1J16O7J7l3r0m0P7P7n5n4n2n1N9J09K8p1mR4J1l8m4m4LKm0m1M1M2j6j5O7O6n6
23041b12n7k3p2q3J5R9N0N6N5o3o3J1J2J1J2l9l9M3M3n6n6opO5O4n1n0PQQPONOOn9n8K7K7
23033c51L0P9L1o7m3N6N7m3n9M0P7q8r0RJ9K0J02Mq2J7J5l5M8M8p3p3M2M2OOOOJ6J6J6J6j9
23026a99j8L0L1j2j1o1o1N0N0m3m2Q8p7q3Q2Q9j1%%N2m7m2m1j1j1nnj9Q0Mr4M2J41J9p9KK
23019b10mmn5n4k8P1N2N3k4k4rrrrJ0Rn6M2J57qj46m7PQr1PL8L8nnl1l1l1l1L1L2J36L8k4
23012b16k3N3N3m4m5n1M8o5o5JR9j7j7L2L2K3p6p6K3j7j7M4M5o1L7Q5q0o1J04N6m2m0m0n9
23005c77M0O5l3n4n4M9M8%jQPN6N7q1q1L3L4n9o0J22J21K4K3Lr7p0K8j0rn4n4K7K8k0k1ML
22998c55O3O3M3n6j09j0M3M4O6O6q2q2Q9Q9n3n3j05oQ6Q6j3j2N0m9n8M1O2O2m2m2m1m2k5k5
22992c07OOJ2J12o4j62jR8L7L6k0k0l5l5r2P1J32l3l9J26K9p0noL7L8r8r7J8J8ppL7L6L3o6
22985b82j7Q3llk1k1j0j0rj0QRQQO6O7q2q2rrM0M1J0J0l9l9J6J7l3l3O5O5J5J6K9L0j9k0p5
22977b23p6L3L4L4o5q9RN0N1Lr6n4M5Q8j1NMkjJJQPl0O8O9l1pqo3o3K5K6J3J12jj00J1J1n6
22970b68n5lR7P4k5Q0Q0p5j74l0l1m7N2P8P9j1j0l5l5J8J7ppo0n9N6N6L5L6m6m7OOj%N7m3
22963b42j1j1l8l9M4M4jkM8M8n5n5l1l1j9j9O3O2k3k3m7m8OOoR3R4mq1J8K6K7K6K6K5p4q0
22956b84J9N7m1K1K1k7k7L5o4o4L5k7k7M2M2M2M2q4q3k4P5N1N0k5k5k8k8K1K1MNMNL8L9l8
22949b27l7oR2M4n6J4J3p5p4J2J2J2J2N3N3k9k9l1l1L0o9l9N9M7M7k6k5k5k5O4O4j8j8m4m4
22942c00jjQ4j4j01j01J3J11M9N0L8o1o7L2L9o1n4M4O0O0j6j15l6J28J22m2m4m3K8K9kkn1
22936b25n2j7j7p3K6P1P2nml1l0N2N2J7J7o5o5K7K6k3k3K8K7Q9rj12j4PPJ6J5J6J6L3L3m9
22929a67m9PPN6N7RRm0m1k5k6K3K4k0k0k6k5K3p5j3j3K9J27oj70m3J21J9J8n8n9L0L0J4J13
22922a60l0j28m6N3rrK2K1K2K1n4n5NJ04J3J3n7n6q6J3PJ06J16m9j30L3oj05J4J13O4l4K1
22916b53K1N1m8j62o5J36J36l9l9rrM0M0l7l7l7l7L6L6K9L0M5n4JJn3n3lmK0K0K0K0j5j5p7
22909c64K2J04Oj04nN8N8n2n1O2O3k0k0LMMLn7n7K5K5J8J7P4k6l2l3l9l9Q0Q0kkl4l4J6J5
22902b34l0k9l0l0L9M0L9M0j2j2o2o1j9j9R6R7J1J0l8l8RRn3M6P1k9j5j6qrqrl9l9J0J0J7
22895b95J8J8J8K8K8k2k1PPm8N0l4l4k7k8N2N2l1l0k2k2L1J30mj03l5l5m2N6N7m2j3j3j9j9
22888c87N9N9k3k3N5N4k8k8L1L2L8o1k0k1p0p0j1Q7L2L2j3j3k6P3J11J2j02nM4n6j31l3O2
22882c40O1J9J9k2k2K8K8L2L2n0n1o3o3Q5Q4lmmlj4j3j1j1MN3L5o4k4K6rqrj0n9n8N9N9N3
22874b38N2L4o6k2P6N7m1o3o2k5k6K5K4N6N7Lr5n6M4L1L1J2J3J3J2l5l6M6M7q8q8K8K7rrq
22867b79rP0P1m6LO8l2q8q8k9l0J6J6N3Lk8P1M0rK5K5rj0j0j0K4K5n9j0O8l1q3J5O1l8jM8
22860a97j3L6O7l1k2k1p7p7J5J6J6J5rrM1M0m9m9%%M0M0m2m3k3k4K5K6M1M1j4j4N0m8nR4Q
22853a56r0k9k9pqL2L1Q0q4p2K7M8M7NNm9m9R9Jj36K9N7j07p6Q7K8K8L4o5j0rO6O7M0n9p2
22846b96p2L6L7O2O2L5o4j9j9%%J7J7n9n9J1J10l3l4R0qr1QK2K3j5j4kR8J5q3o3o3k0k0P9
22839c12P8K2K3J00Kn7n8p6p5J3J2k6P3J6J7K6K6K6K5o0o1J5J6k5j23m1N7L3L3L3L3M7n2n1
22833b91M7J9J8J%N5N4r9j00N0n0m3J21N5m3K3K2j4j5k6P2L7o1OOj01lQ6j3j04nM2n7rM0m3
22826c23m2O1O2J3J2j7j7O5J7j25k7K5k4KLK5K4mlJ40M2j17j8K5p4J4J4n2kM6n2n6M3O5l3
22819b88k1k1j4j5O8K0o6L3Q6j4j0Q9L9n9p0K8l3l3j1j0j1j1L7L6J2J3PQj08j08N0N0Km8l6
22813d09O3N9J1m7MQ5L6q1l1Q1L1J2J2m5j44l2O7M1n6K1J21L8o1rQ9%r8ppj22k2J08N9M3M3
22806a47p2p1J0J1M2M2ppj3j3j4j3o1o1O1O1o7L2Q0q5j0J55qj07l9l8MNOPJ9q0J3J12K3p5
22799c05j1j0jR9J05o0L9L9r6r7m7m8K4K4K4K3N3N3k4k3m2N7O4l6j06qJ3J3k3k3K7K6N7N7
22793a63k5k5N4N3k8k9K2K1J6J5K3p6j25k6k6k7K9L0L1L2K6K6nj04JKMMO6l2j02lN1N1N7N8
22786a24n7n8L1L1j9j8o1o1K5J24K9p0rrk8k9J5J4Q9j0p0K9P0r4r9O7J08n7n8M0L5L6o8o8
22779c24l7O0O8l2oR2k9j28P2P2J0J0K0p9k3k4l4l5M8M7k1k1Q8Q8j5j14l1O7m6m6RRMMMML6
22772b33L7j3j4m3m3P3P2L8L7m4m5k5k5j8j9p0K9K2K3j4j3O3O2qj06kjk1k2k1k1O0O0J0J1
22765b24k5k4q0J8O4O3m5m6Q9Q9r1r2l1l2M5M5N0m9PPM4M4l8l8l8l9N1N0n5M3M3n5mmj0j0
22758b78K8K9k0k1RRRRk3k3KKl5l5N4N4l2O7J57qj68j18K5K5k2k1O0O1k1k0O1O2onm0J0N0
22751a13m9q9P5Q5j4LKm6m6l7q7k3P5on4L6L7j6j6l1l0K5K4J3J11O5l3j01n1K8K7P2K3o0L9
22745a62Pr1l5O3k2k2j6j6K1K1o2o2O3O3PPM5n4p0k0l8O1J14J5l4l3n3M7O9k9k0K9j8j9ML
22738b37J15J7j34l6Q7L8K3k6r1QK7k3l1l1M8M8m7m6J34L6j54J1J24m2k9J9j00j01L2L1N5
22732b75N6qrr0r1J19J19m0j38J1J0J1J1r6KJ17J9l4l4M3M2L2L1j7j8rrP3P2r6r6N2N2lkl
22725a96lj3j3K6K6j0j75j06J23J89K5p7p6j8Q1K5K6K1K1k8k9ppk6k6n8M0M0n8j1j0j7j7N
22718c33MO7l2n0N0M3n5onJ3J3N7N7n4M4N0m9o9p0M3M3m0m0JJ%JM7M6l5l5onk6J39Q0q5n8
22711b54n7k8P1P1k8l7l7M5M5j22k4J25K6j20j20K5J25P0k9m4NO4O4j9j8%m9jR8M8n2l8l9
22705b34p4p4RQmmJ37L9n8rPOM1M2J6J6m5m5MMk4k3k4k4J0RL1L1Km8l3O6Q0j9m4N6Pr0n7M1
22697b71K0O8K7p3p8K1QRMLMMK7K8n5n5J9J9o4o3J9J9O8O9o6o6M9M9j3j2j3j2K1K0K1K1QQ
22690b08p4p4J00R9J7J7l7l8K5p5o0L9N3N3P2k6J4l5o7L2L2o7k5K4L9M0m7m7k2k2L5L5k1k0
22683b39L6o3q9r0M6M5M6M5RRO4O4r1PL9o1%R9p8p8L9L8L9L9q9q8K7K7j1j0L8L9j2j2J3J3
22677a90o6o6J6J6L6L6ONM9n0p2R2L6j29n6M2NNR3R3j10j11L8L7mnJ5J4K8p0j20k1J6J6N3
22670c23N3k4P4K5p4N0N0nnp0p0J8J9m9N0R9Jl4l4p8K2Q2j6o3o4qR1J4q4k9P0J12J4k2k2n2
22663b82n3M5M5K0K0o2o1K0K1J4J4j1j1LLk2k2j3j3j2j3J1J1N4N4l0j29j4Q5L2L3L9L9j0j0
22656b05j1j0MMn1n1Q2j6o4J01J5j50n3M6P1P0l8l9llllL1L1j8j9O6O6m9m9K7K7L9o0j06q
22649c29J3J3L6L7m6m6J7J7l9O0mmKLK3K2k6k7L0L1L0L0l1l0l1l0M3M2j2j3N9m0J6J6m9m9
22642b66O0O0Rr0q4q4J0J0R2R2l0k9l0k9L1L1n1n1K8K7k2k2J00R9q2q1J9K0l0l0j7j7j6j7
22636c90R1R1kj00mlj0j0N6N6k6k6M6M6l7l6rqo5L5M1M0l5l5J2J2J3J2l6l5J9K0k8P0K8p2
22629b79k1P8P1k7m4m4O5O5p2p2L9o0r2ON4N4P7k1j10j1O7l2L0L0RQJ07n7l0O9lmR1qr7KJ7
22622a45q1j9k0J8J7l2l2K4K4K3K4k1k2p1p1M7M8M7M7m7m7L5L5j3j3j3j2JKJKRRm0m1J3J3
22615c01J4J3L7L8j1j2m4m5m4m5P4P3K1p9k4P5N6N6rj08l2O7L3o5mml4l5J6J5j1j1J3J4M9
22608b54N0l3l2pol1l1noK0J9P9P8p0p0j7j7k9O9Qr1K4J23N7m1k8k9mmM5M5K8K7n5n5l7l6
22601c16M6M6rrM1M0lmk8k8m5m5j4j4o5L4O1O1L4L3j6j6n1n0O4O4J0Rl9m0L8L8j1j1l3l3J7
22594b44J6l6l6l0l0n7M1J02J01p9p9J0J0qR2N2j12j01lM7M6mnK1K0k6k5N6N7n2n3O3O3m7
22587b30m7LKj2j3l7l7J17J18mmPr3m3N6m3m2j2j2J7J6J1J0N6m2J3J3m8m7J00J01p3p2k3k3
22581c17J7J6J7J6OONOJ3J4j1j1m0m1M2M2m0m0RRRQK8K7k4j23n6J10J36k8j02lN8m1k8k9P5
22574b65P4qqK9K8k1k2k4k5%%J4J5m7N2N7m1n6n5k9O9L4j30j5J50N3m6M6M6p6p5%JJ05Pq1
22567b44q0l1l1RJ08R6o9kjj2j2J3J4L8L8m8m7L5L5l2l1l2l2L4L5J0J0q9q8O0N9J2J2J1J2
22560b40kjn2n1k0k0k6P2J0RJ6J6J5J6L6j29r6O8J4J5M4M3p1p1J1J0O1O0k5k5o8o8k7P0P7
22553c29k1p4K4J11J11l1l1L1o8p2K6J5J4m3m2PJ06P5q8l9J25M3n6m6N4j0rllk4k4k4k3J1
22547c07J2J2J2J9J8l0l0K4K4J4J4O8r6j02O2N9l9K6K6m8m7J00J00o6o7j7j7JKJJRRKLL2o8
22540b84k4P5P7k1m2m2K6K6q9q9L2L3j7j7RRP0k8J6J15l9j39K1K0J4J4N5N6Jr7LJ02J3q6k3
22533b50k3j3J52K1p7Mr4p3R0qqM6M7o9o9JKj2Q8M6n2m6N3rqlkj8j8L2L1l7l8l7l7O8O9J9
22526b32K0LMm5m6O2O1m8m7J4J14J00o3o0n9k1k0m8m8O7O7k8k9k8k9noM3M4J6J5J6J6k3k2
22519b45k3k2K3K2J7J6K1p7p8K1K1K2K7K7lmj0rO3l6K0K1J4J5m0m1j5j14n4J77J76n5n2n3
22513b28j18k0R6lJ2J3p6p6J28J28J2J3p8p8L4L4k8p8LJ02J6q3kM6M6ln5n5mlmmJ6J5M1M0
22506b01o6o5P7P7J7q1l8O1l4j32K1J21m2m3J4J3l9l9P5P6l2l2N0N0pqpqr7r7Q4Q4n5n5N4
22499c04N4P7k1m9N0j9o9j0j0J2J3l7l7P0P0m5m5m9m8O7O7j2j2M6n2l8J2K7K7M5M6l7l7K5
22492b23K5k4k5m4m5L8L8P3P4m1m2l1l2l1l2L3L3J7l2m1N7Q2j6q6l7J2J1k5k6N7N6k3k3K6
22486b47K7j5j4J0J1qpk5k6l8O1NNM4M3l2l2k0P9Q0k0l4l5LKJ2q8o3L6j9j9j4j3O3O2J3J3
22479b00J3J3O2O2o0o1n5n4l7O2m4m3O9O9m6N3L5j29p4R1J8J9K9K9j01j02P9Q0j2j2o2o1J9
22473c51K0K0K0L4L4j5j5qqL6L5N8m0o8o7M9M9%jJ1J1n1M7K5p4j9Q1kkK9K9o0o0R4R4j32l3
22465b30N5m4q9J1k7k7K9K9Q5j5j04j04P1P0JJJJN9N8l0l0O8l1l1O7o9o9J9J9OOm3m4NNNN
22458c11L1L2n1n0L2L3L3L2J5J4m7N2L5o4n1n2P4P4m1m2K7K6n5n6K9K8k0k1L7L7j8j9j9j19
22452c95lR5k0k0L6L6K8K8k2k2P2P2o9p0l3O7O6l2l7l6OPM9N0M9N0o7o7o1o0k6P2J8J7N0N0
22445a22lj02q7J3L3L2J3J2K5p4r0J0R2pp7K1QROOn5M3N8m0k8k7j1j1J0J09K7p1rj0j6j6O1
22438b68O0L8o0j52J2J00Jm2m2k5P4P4k4J3J4o9o9m4N4M9M8k3k4k4k4K7K6Q2j6JJj1j2M6n4
22431b63n3M5M4M3l2l3j2j2j2j2rqM0M1MLMMk6k6K4K4l2l2Q4Q3%j%jm0m1j02lP4k5L1L1L0
22424a66o9o2o3RQQQO5O5n1n0LKN2J51O0j05j10j2o2o2J9K0Q6j3o8L0P9k0o3L6M1M2l4l4M1
22417b19M1j4j4L0o9j3j3k6k5K4K4O9O8m7m7n1n1O3O4nnnnl9m0RRK2K2K2K1k9k9K1K0M5M5
22410a27p0p1kjkkL1L1j8j8J8J8J9J8nnq8q7Q9Q9OPj02j03J3J3Q5Q5l6l6M8n2r4P0J25K7n6
22402a83n5o4o4N2N1J4J4J4J4l9l8M3M4p5p5M0M0j9k0L0L0m7m7O9O8l1l0l0l1J6J5J6J6P9
22396a83P9l6j34j08N6J02Ll2O7J7q1PJ05m8j48N1N1mnj%jjQRQQj3j4j4j4j9k0O2O2l4l4J4
22389b35J5lmJ2O1J6q4n2lOORJ0N0N1l2l1p8p8L7L7K0K0q9r0LJ01J01Km6m6klkjkkJ3J3k0
22381c20K8J3q6oR2O4l4k2k1j1j1j0j1K9L0k0k0j3j3ppj3Q5R2pp9J9QPkjj4Q5M1n8n5M4m5
22374b49r5o9K9R3M4l6J4O3J5l1l1n5M4M7n1k7K2m6MJ02Mj09j0M4M4JJrj0L7L7J9l0j13j5
22367c22N3m5q3Q2J18J8l1l1j9j9j9j9L3L2NNl4q4o8L1J05Pm2Pj1j1qqJ1J1O0O0o4o4J16J17
22360a11q5q5llj1j1p7K2J24m1mR4k2j21pR3N1m9o3j5J3J2J6J5M7M7lkkln1n1M9M9K5K4p7
22353b16p8NMjkM8M8n3n3lmM2M1l7l8N3J02m6j43m7N1M6ml2J7O4J4j02j01M6M7K7P6N5m4n0
22346b68m9K6K6nnK0K0L6L6m6m6K0K0k9k9k9k8K0K1L9L8j1j1QQQQJKo4L5M5j20o8R8M2oL1
22339b06L1o8o8j9j8k9l0Q8L7l3O6J9p9o5L3K2K1k3k4K6K6M3M3opj4j4J0J0m3m4O8l2k9P0
22332b38J4q4L9L9m4m3j3Q6M6n2q9P5J15J6l7l8OOl2l2J8J7NONOk4k4p3p3K4K4M5M6on4l9
22325c57N9R0j0k7K2j1n9j0L9N1Jm5NN1N0k8k9m0m0l4l4qR1R4nj9L0k8k9N4N3o3j3Rr0rM0
22318b49j%m7m7M5M6K0K1LMN3N2m7m7m1m1j3Q5Q6j3l2l1l8l8J0J0j06j06P9P8mmj9j8j9j8
22311c87KKKKL0K9M6R4k5j25K2P1K2K2K4K5P1P1m4m4m2m2m2m2m1m1J2J11O4l5n3n2m6ML7o1
22304c59l6O4O3l6k5P4K1p8M2R2k4k4J3J4J3J3o6o6J7J6O4O3j8o7j10j2P3K3j9j9K7K7nnn
22298b55nr7r8M8M7M0rPJ05L2o7onL1L1q5q4O7O8j5j5m0m1P5P4j5j5j5j5jj%jO1O1L4o4l9
22290b07l9L8L7p9p9L6L6k5k4q1J9P6P5l3l4k8k9K1K1m8m8L5L4K0K0K0J9lmllL6L7p5K5M8
22283a89n1n1M9K2p6k1P8n4n4L4L5m5m5P1P0klo5L5Q1j7nnl9l9m0l9L2L3P6P6Rq9k8k7l4O5
22276b52j7j16J3J3PPJ4J4J4J4K1K1K1K1o3o2J9K0J0J0J0J0j3j4j4j3J8J9J8J8m9n0O6O6j5
22270b14j5L5L4p1p2J14n1q9P5K8p1j1j0L6L6n8qJ01Lm9m8K7K8JJJKL5L5m7m7N1N1l1l1pp
22262b43qpK8K7n5n4o4o4N1N1J0J1O0N9j4j4l0p9o2L6M0o0o8L0Q4Q3p1p1M4M3JJJ06Oq0q0
22256c53l6l7Q7Q8NOj9j8p7K1Q0K9q4q4P1P2j4j4P5K5q8J1L0j9J4J5m1m1QRP3P3m2m2%%m3
22249b60m3OJ04J04Nr4r4m1N8M2M1l4l4%%mln9j08RJ08J8l2KJMMN4N3l6l6l6l6J1J1J2J1M9
22241b43N0q9q8m2J23J29l6j21k2K8K7N4N4l4l4M5n4n3M5N7N7n2n2JJ%JPOPOm9m9L4L3J5J5
22234b23l4l4popoN6N7k6k6J1J2l9l8K5K5K5K5k1k0M5n3j68lJ01Ln6n6N3N3k4k4K6K5rj0P3
22227b75P2m9m9J%n3n3O2O3l5l5j3Q4R5ln7n8l6l7J07Qq4J5O2O1L7o2n6n6PPPPK7K8j6j6j3
22220c06Q5P8q5n3M7j9k0J5J4l1l2K9P8l5j35o9K9J15J15m6m6MLjjl4J4J11J3j05n6M2M2j
22213b41jj4L5O3l6p4p5JKL6L5j3j4K5K6n1n1rQ9Q7p7j52J3J57pn9M0N1Jl1l1J5J5l0k9k9
22206c33k9R5R5J6J6q5l6Q0j8n3M6Mj60k6J37J06n9r1m2l2J8Q7j2o1L7Pm3ON6P2k8j09j1L8
22200c12j1M5R4POK2p7q2J5MLR0R1n8n8NOm3m4N1N1l2l1m0l9J0RJ6J5l4l4O3O2k0k0qro6j6
22192c69O8j5j6O6N1l2l2J7L3L3j4j3J8J7o5o5%%K5K5OPj9j8N3N3l0l0n9o0Q8Q9N5N6r3r3
22186b63M7M7o8o8N4N3NMk4k4J%j3j4L6L5l1l2pprrP3P3n3n3k9k9N7N8PQOPm3m4ONNN%%q2
22177c10q3P1P1m5m4N5N6k7K2K8n4n1L1L5L5J6J5j4j4L6L5n3n4K9K9opn8n9Q8L9r8j6R4M5
22171a63nmm4m4OOn0n0O6O5J3J2l7l7N9O0k2k3k2k2l9O0Q3q2k6k6n0M9J41k3j12j3O9O9n0
22164a86n0%jK8K8k1k1o8o7M7M8l7l7M5M6o4o4J9J18M6j18o9R6O4l4K6K5L1o8j18j8OPL9J38
22157a84rrllopM3M2m5m4O6l3r7KM4n4J%onM2M2%jo6L3K7K7k1k2l3O5J03Mq2q2L5L6L0K9n6
22149a97j54p2K6O9O9M9n0%%M4M3K1K2K2K1r0r0jko5L4LLM4M5J9K0PPj08j08N4N4K9K9j3j4
22142b30l2l2m8N0J06Pq9RJ22K3o7j7k1p0J6O5j7o7J0O0k0k1RQQQK3K3Pm2mR5j7j16J4J12
22135a35o2o1L4Q3O8l0j22k2N9l9o7L1pn5M2pr0QN6QrqL4L4L4L4j3j3opj9Q1N8m0K0P0n4j53
22128b65j0L9j0n9q9RO1J2k2k2K4J22R0p6q6l7k0k1QPN6N6k6k7m5m5L6L7MML7j1kR7O4J4n3
22121a49j02j8Q1k9k8K8K7j04j04J10J11m5m4M5M4o1L8L6j29r2P3P5k4L3L4o2o1R1qr0QN0
22115b66M9k6k7K7K7n5n6M0L9m3m3O0O0J1J1o2o1K1K1j5j5M6n2j09j1M3M3N5N4N4N4m2m2m2
22108b52m2j3j4L6L6k6k6l3O7N1N1n2n2k5P4J10n3p0p1mmM2n6n7M3J4J5P0P0m2m2PQk1k1k0
22101c02k1RQK1p9j5Q3P1r3j00jK1K2K8J27Q9p7n7M1k4k5J1J2n0M8N2m7K1K1j24k6O4O4L9
22095a89j0m5N4Pr2n4olM6L1o8l3J7j8j7N6N6OPj9j9O6O6r3m4P2k7m3N6k4p4J4O3j6j7K0K0
22088b54L3o6k9P1QRL0L1j9j9%JN0N0n4n4nmK0K1J7J8Mm5p6K3M2oq3l3P6P7N9l9j31l2N2N1
22081b06n4j04J3J13k6p5J3O3k1k1J7l3p5K4K8p2q3J6L6L7L9M0L6L6j3o3j4Q5K8p1j9Q0K7
22074b19k3J2J1k2k2K1K2Q8j1r8m8LKO8l1q2J8L7L8j6j6L4L3jkjkjjkj%%p7p6J5J13N8N7J4
22067a08J4l6l6L8L9j1j1p5p4PQl3l3J6J6LLLKm2m2J06J06%%j11j2J3q5l3J31KLJ18J8m4m4
22060a84n1n0k3k3R3R2m5m6J0J0r8%K7K7PPL2L2qpM1M2j2j3o1o2M1M1m1m1L8L8onk4P5qj06
22052b61ONp2p3j3J52J57N9p9j78l6O3O2O3j4j3N7N7Lr5j66o7M5M6O5l4p8Q8J13J4l5l5n9
22046b53n9K3K3MLklJ4q5qR0j8j17o1L7L8L7R2R3p3p3J0Rppppl1l0N1N2K2K1k8k7l2l2l2l2
22038d05L0K9K9L0l8l7l8l7R8R8J5J6M4M3K3p6q5J4JJn8n8Q9R0j42j43P2P1P2P2N1m7n2M6
22032a82RRl5l5n3n4k8P0P0k9j0j0m7N2O3O4j3j2poJ0q9m5J19J36r5j31L3O5l5j9j9J8J8M4
22025a74n5n5M4m1m0Q1Q1j6j7m1m1L0L1OOnnonn6n5L0K9n2lQ0j9k8P1J8q0l4J5R7R7m8m7J00
22018a07J01j07j07M1M1o0n9K2K3K2K3o0o0J0J1N9O0k7k7K3K2POp5p6rrklp0K9J12J2j9j9
22011b72n9j0M3n5m5J18P9k0l1J8pomlJ1J1J1J1M5M6ml%%j5o4j02lN1KjM8Km7n4M4R8kp6K3
22004b22P3k7q9J0Q9rp8k8K0K0qrrqK8K8K9K8q0q1J00J01q2q2JJrrM1M1o8o7M8M8j0j0p1K7
21996c23J41M3m4m4QPN7N7k9k8k3k2q9J0L7L7rqkll4O3qj07o3J00J07Rl3l3l9l9N3N3N4N3
21989i1n4n3JKq7J2O0j06j09N4K8K8O8l0j9j8m0N8J41M2P5P4j11j12m6m6k6P3K4p5L6L7p2
21983b82p1M3M4P6P7j05j04Q7Q8L4o5j03mJ7J7onnonnj2j1Q5j4m0m1m3m4L9L8M1M0R0Q9m3
21976a09m3m3m3n6n6R3R2n1n0kjK8K9k8k7J05Pk0k0j7j7Q7p9j16M8K7K8O6O6m8m9l5l4m7N2
21970b63R5mp9J9j%NOm8m9L4L4j8j9L1L1P0O9m5m6rj0rj0L2L2j7j8m5m5j8Q0J4J4l0k9J%J
21962b44%L5L4k1k2j4j12KJ01k0k1L5L6j2j1j1j1j6j5Q9j0klqrJ7J7K3K3r0RO4l5r8jQ3j7
21955b35m7N1L3L3J7q1N1N1k4j22p2K6N8N9j8j7o2o1N3N4J0RJ0J0J7J7J7J7J1J1J1J1m9n0
21948b01k9P0L0o8o2L7n4n4M1M1p2K8L3o5j08j0P7P7L0L1L0L1j08j07k1P8M8n0n0M9O1l6j5
21942c18j4o5R9J95l4j30L4L8o0l5O4KKm3m2PPj5j5L4L4m6m7L6L7j6j7L4L3j5j5n8n8l1O8
21935c50P4k4k1P7J6J5KJKJj0j1J0J08O7l3j18j19K0K0J4J4P6k4j06pP2P2l6l7M2M3p3p2m5
21929c40m5J03J04l0k9K6p2l9l9k4P5J00LJ4J5mlllp3p3P4P5k2k2q4J5J34L5p4K5mmQRj15
21922b87j7P3k7p6K3M3M4nnN7m1n8M0M1n8r9%K1K1lkkkm4m5L7L8K4K4QJ06J24m1j13j5k8k7
21915b71K7K8l4l5l4l5K2K2K8K8n0M8R6o9j08N5L5L5klrrOr3q7P7P0k9L6L7K3K4K9o9l6l5
21908b82L4L5J19K0p3p2l1l2Q4Q4m4m3J1J2o3L5Q4j4n6n5j2j3j9j9K9L0K6K6K6K6j8j7j7j7
21901b16m1m1K1p8o2L6J9J8J48M9j38m0Q4j6j5Q3K3p6L5L5L8L9M5n4m3m3L4L3l3l3l3l3m6
21895c01m5L7L6ppqpN3N3k9k9L8L7j2j2N6N6n9o0o0o1L2J30L6L6J33l0j58j60j00j99N6K87
21889b68O6j64M6M6j8j8L7L6j2j3L5L5L4L5n2n3N9m1r1PN0m8J2J2%%Kr6RRJ5J5J5J5k7k7K2
21882c16K3P1P2m4m3qpppkkJ8J17k9j27M9M9m5m4J1J1l4O5J02o3n6n6j8Q2R5o9k6P3m7m8M1
21875b19M1p0p1J2J1J3J4L7L8l4l5J5J4llJ01Lr7r8k1k2Q1Q0o8o7K3K2J7J7Q2j6p6p6K8K8
21868b99k7P2K1K1K7K7j4j3M1n7o3o3m9N0R4nr1r1M4M5R4R4n2n2LMo2L8Q4p9j13N2R3on7M2
21861b47K9L0k3k3k3k3QPN7N7l8l8j3j3l0k9k9k9O5O5j8j7MNM7M7J6q2l4O5r1r1R7R6o2o1
21854c19j2j2L9L9j0j0l9m0J0J0N6N7L1L2l5l5j0j0N8N8L2o8K1K1j3j3l6q5l1O8k8k9O4l4
21848b73p5K5M2M2k3p1n0M8L2L2L9L8k4k4K6K5kjl0l0Nm5L7J35kj01J1J0J3J3l6l6J7J7l2
21841b48l2L4L3m9m8J7J7mj02n4M5O4J4l1J8O4J6J2J1k5K5k4j23nR4J0RP4k4n4nj4j3J0J1
21834b77kR7J8q0p4K4N3N2k4k4K5K4n7n8n4n4L5J35Lm5P3P4o7j7O3l6JM9l7l6M4nl9O0O3l6
21827a29n0n0p3K5K9p0r5m5M6J45KLl4l5m6N2P8P9NNm4m4P7P8p1p1m7m7L6L5j9j9q0J8J07
21821b49Qj2j2llP9P9J%q1q2p3p4RJ08J8j45n8J07N7N7O6O7n4n5onK2K2o0o0J13J13pj05o6
21814b84L4K7p1L7L7n1n1rj0M1M0k0j9L0L0K6K5k3k4j6j6N9O0lj02j9P9LKRRl2l2l3l2l2l3
21807c64P7P7P0k8q8q8mmmmL4L4L4L4nmnmk3k3Q2j7k6k5J8J8mlKLo3L7N8RN2N2o6o6M4M4p1
21799b10p0l0l0N2J01K6p1m1Qm6m6POQPQQl0k9K0K0J4J3J4J4L6L7L6L6j04j04M5mr7KJ16O7
21792b11Jm8q2J7L9j0K4K4o2o1N3N3j4j4M7n1o6L3M9jL9L9m9m9K9k0n2M8N4Om3m3J5J6l1l0
21785c51nM4P5k3k8K1j2j2K2K3K2K3n4n3nmllllppm0QO4l6l8O0Q2j7M5M5rrj0rn3n4L0K9n2
21777c07n2O3O3m3m3M0J38J2j53k6P1j5j6k8k9j8Q0O2l7n3M6P0k9r0RQ5j4qpp5K4N6m3l7O2
21770b42qpO0l8j03mJ15J15n4n3n4n4J10J10J7q1J0Rm6m6K3K3K3K3n0m9k3P6L4L4m1m2j0j0
21764b33QRN1m9mR4J4q5m7m8ONjjJ21K3r7r7L0J30J4q5L6L6K4K4j2j11oop5p5PPN8N9RRL5
21756b23L5M1n8j3j3o8o9K7K7RQm7N3Rr0K1J19O4l4j0j0o0n9o0M0O0N9M5n4K6K5k2k2m7m8
21750c39k5k5K3K4k6k5N6N6J7J6J6J6O3O3q6q5k7k7K2K3l3l2J1J1P7k2j6j6j5j5R9J00K5K5
21743g1n1n2o5L3L9n9n2M6K8K8M0o0n3n3N0N0K6K5n1n0o4L6K7p2k2P6P2k6o9K9k5k5k5P4L5
21736b31L5J6J6k7k6K2K3J6J5K1p7j4j5k1k0K9L0k0k0K4K4n9n8K6K7o0L9Q2j7o7L3M9n0n0
21730c05M9P5k4j2j2J7J7mj03o0M0N9O0N3N3n6n6j14j5M5M5N4N4o1o1K1K2k8k8k4k4K6K5K4
21723b48K3n8n9J7J7%R9O0j04l7O2l9l9qqM1M2rqk0k1O1O2n6n5K6K7m5m5P0P0n5n4O1O1mm
21716a77LKj38m0J19J19j00j00m7N3J05Pm6m6ooR9%n6n6N3N2j7j7j6j7m9m9L4L3N5N5k8k7
21710b49l8l8J8J8n8M1R1rkkL4L5J6q3j33l4P1P1K2K2k0j18p3R1O0N9P0P0p9p9LLl3l3J6J7
21703b53K0K1r5r5R3R2J1J0m9n0J%l9l9P6P7n1n1L1L1J1J1l9l8Q4Q4o5o4O7O6n2j52m5N3k
21696c40km2N6Q3Q3k1k1j25k7Q5Q5k5k4RRLLpj05O5O6p2p1M3M4m4m3P2P2OOL7o2m9m9l5O4
21689b73Q3j5llpqj9P9Jr9J3J3j1j0j1j1n0m9O5O5J5J4j0j0j5j4j4j4M4M4l9l8Q1Q1l4l4n8
21682b51n8k7k7m5N4O1l8m7N2R9R9k3j21p1K7J4J4N8m2n8M0M0n8o8L0J39M1p2p3L3o6o0L8
21676c66N9O0K2K2o0o0MMN3N3k1k1K8K8o4o3J8J9J5J5J5J6l4l3l3l3j4j4o9L0Q1Q0L8L8K8
21669a59K8q7q7n2n2QJ07K7K8m8m8L6L7ppp0K9P8k1m8m8o1L9QQJ4J4K7K6K7K6nnn5n5J6J5
21662c17N8N9J6q2q3J7j7j7L9L9qpqqJ9J9J3J2P1k8n4n5K3K2K3K2k8k7k8k8MMkR6j0j1O1l7
21655b38q5Q0Q0q5j16j8O4O5mllmn1n1L1J30J37k9p2k4J5J5l1l1j0j0M3M3l7J1M6n3j17j9
21648c31O7O8kjl5J4N4m5m7N1Mr5J3J77L9j25j9k0m4Oj1j08j5Q5Q5j5o9K9K6p3j0L9NOOOO
21641b79OkkM8M7p3p4M2M2j2j3j3j2k3k3N8J08pj07KKl5l6J4J4K3K3K0K0Mm7jR6K0j45RN8
21634b48o1o1N2N1Q1j7p0K8Om4j0j1J3J3O1O2n6n6poK1K1K1K1q0q0L6L5M6M6M3M2o2j11n7
21627c38M1k9k9K6K6LLLL%jm3m3MJ02K7p2MJ03N0m9j14o5Q2Q2M8M9oj04L8J37j05j06J2J3
21621b48J6J5NN5Q0q4j15N0N6PPPLLJ2J2J1J2q7q7l7l8N1N1N1N1K0K0k9l0n5n5K8K7N8N8n6
21614a55n7L3L4m9m8M4M5m0m1J3l7o4L4P5P4kj00q0Q5J34l1l6O2mml3l4J6J6p1p1P8P7l6l7
21607b10l7l6QRp3p4K4K3K3K3L7L7j2j3J6J5J5J6j0j1j0j0j5j5j6j5N0N0l2l2J4J5J4J4k7
21600b45k7k7k7L3L2j6j7m3m4OON4N3N3N4j6j5j5j6l3l4J5J6J3J3l6l7J7J8l2l3O8O7p7K2
21593b50Q6j3l3l4J1J0J16J7r1r0j4j4M9M9k7k7k5P4J9J8j5j4k1k1M0n8mlm7m6L5L6J%J%k2
21586c07k3N9O0K1K1K8p1n8n7j1Q9R7jn4n5RQLKN2m7r4P1N1j14j6Q2noJJPPPPnonnJ6J6J6
21578b09J5pqqpj8j7o7o7R4R4J1J1j3j4j3j4j8j9j9j8QQQQK9K9K2K3L2o7j1j1llM7M6r1r1
21571c28J22J23o8o8kj00LJ68M2n6k8k7m6N2K8p1o5L4JJJ3J4j8Q0P5r0q6J3K3K3N4m4n0M8
21564b30O2l6l0O9j3j2N1j14j83M7J11J2%%poklO0l9r1QO2O1pqM2M2j31j32M9N0rj0P3P3n
21557a96nN7m2q0J8J3q7ONjjRJ0N8N9j05j06M3M3k5k5K4K4j7j8L5L5m0J1R3no4L5%m8L5L5
21550b17K8K9o2j11PJ05L6j3K1K0j9j9k0j9n9o0m4NQ3j5o9L1R5lRRRJ0OON2Kq5J4nj70n4J10
21543c57J41M3p3K6Q8p6j23M2O0J1Jm9NJ02K8j37q8J0R3R3j2j1j1j2j0j0L9L9n8n8N8N7p4
21537b23p4QQl4l5M8M9n2n2L1L1J5J5J5J5k3k4K7K6m1m2M4M4j7L3J2q8RQK0K1O3l5k9l0L3
21530b24L3j6j7N5N4q7q7j5Q3K8K8m2m1m2m2P4P4pqJ4J4l5l5j1j1J4J4J7J8J7J8j8j7j8j7
21523b35J1J1J2J1k1k1j4j5k5P3O7r8l6O3k8k8N3N4MNk1k1k1k0l2l1J9J8LLLLJ5J4K7p2q5
21516c55J3O7O7j3j4J1J1K5K5n8n7M9N0J%J7J7o0n9n0M9P6P5KJk3k3j08j07PQK0K0N6m1o2
21509c63L6N2N1qj06k4P4P1P0l8l9OOm4m3M5M5p0p0R1R2n7n6J6J7J6J7L2L2j7j7m0m0non4
21502c28J10J17m9q0J8k0o9K0K1k1K8P9q5n2M7L2o8o7L1P8k1o2J02R6o9j14N0O5l4p3K6K1
21496b71K2K7K8K7K8Pr2n5M3k1k1O9K0r6KJ12J3K2K2k2p1n3M6on4JN0KKNNn7n7K5P4J4q4m1
21489c35J22K9o9pM2l5l5K0K0J8O8j4j13nR4O2l6k5k6l2l2L7L6j3j2J1J1l9l8K8K7n5n4L4
21482c16L4n1n1L4j6jR8M9n0j7L3L3L3N7N7q6j35m7N1klk1k1M4M4p4p5M5ml5O3L7j2M6M7m5
21475b57m5MMOOj9j9J3J4J3J4K1K2o1o0M3M4onKJK7K6j1j1L9L8J9K0o3o2m3m2OPN2N3K7K8
21468a55K0J9l3j33j43m5P4P4P5P6on6j02lN1Kj2L8L7j1j1L9QRpo%%p2K6P6k3k3k3o3j4O1
21461b56l8oM2j9j9L3L4K2K3K3K3K2K2q6q7k2P8P4K5r5r5j5j6KLKKl4l4J5J5J9J9onK8K8k1
21453c00k1qrJ7J7L2L3j7j7k3k3O0N9l3l3J9J9l1J9Lr6p1K8Q2L3o5L4Q7j3q1J7L2j7LKk5k6
21446c13K0J9l0l0K3K2j1L8P3k5m4NJ2J3J6J6o3o3N2N2k5k5mlL3j7m7N2Q5L7m9j48oR3j8j8
21439b78M8M9l3l3l8l7J04Mp4k4j0L9J26K7r3m3M7ln8M1R3oq5J4L0k0j0j0p1p0P8P7OOm4m4
21433b95oppoNMNNJ5J6j6j5O4l5q7J1L6j4L6Q5K1p8l2O7K6p4m5N3Q0L1J6J6m9m8k4k4J0J0
21425b50JN1N1m7m4N4QPJ4J4n9o0j0j0m2m3m3m3R8R8J0J0nj03o3J00J38L9m4m3k5k5K4K4k
21419b20kk3k4QN7M1n7n2M7J0l9k7p6p2k4k6P2P8k0K5P5m5m5K1k8l1O8L5L4qrJ5J4k9k8LJ03
21411a79K0p9nmj16j7N2N2NOJ1l9o6L2L1L1L7L7j01j00n2n1R2R3k9k9J18J9j06j06K7K7Q8
21405c01j0n5M3Q7j2OOooN2m6r6LP3P3mlk8k8K2K1K5K6l0l0N5m3m4N6k6k5J24K6j47m7O1l8
21398b66K8K7o9K9R6o9p5K4onJ06Pr1r1mR5J6J6K3K2k2k1k2k2j8j7j8j8M2M3m0m0RQL4L3P
21391b49QPPO3O3n2n2l6l6J4J4jjj%j5j5J0J0L7L7j2j3m7m7KLP7P8J8q1LKp9q0l1O8O7l1O
21383b85Oj%Q0Q0l5l6l2l2J7J7q5q6O2J11K6p3p0K8L5L5M1M1n5n6pM2K8p1p4K5N1m9r4MK2
21376c90k8N8J07k6p5P2P1L1L1k1k1j3o2r3OJ13O5j7j7oonoj6j6jM9qj07k3K6PN7M1n7kM8
21369b34M1qp5p6P0P0J7J7l2l3O5O4q3q4J%m9m8L9L9j0j0M6M6o4j13l4J30M7n2l6O4JKK6K6
21362b30L2L2rR0M7n3j35l6J8l2q6J1L6L5klklK8K7k2k2K4K5k5k5J5J6RRQ0j8j01kJ9J8L1
21355b04L1j22k3R1ok3k2k9k8NMNNN4N4k8k9l5l6J4J3L8L7j8j8L6o3o3L5N0M9%jN3m6r5LN0
21348b62N0N6N5j57j57nR4Q5j3pR2j8j8L8L7j24j25L4J32k3k2j1j0o2L8M9M9J11j20q3Q2m8
21342b63m7J1J2j1j2j2j2K0J9l0l1M5M5M5M5m4m3P1P2n2n2j07r%JN6N6o3o4N2N2QQPQKJl8
21335b54l7j04O1J17m8m7N1j4j5J5J6J5J5J3J2J3J3l0l0o8o9q0Q5Q5q0L6L7l0k9J77P7m7m8
21328a92l6l7J3J3ooooJ3J2J3J2L6L5m7m7MNMNj8j7O5O5n9n8n9n8M0M1p4p4N6N6O3l7n9n9
21321d04N0N0K8K8n4n4M2M1M1M2k9k8K0K1l3l3l2l3j2j1j7Q1%JM9N0L7o3opj02j01N3N3q0
21314d12J9J34L5p7p7L1L2J3J3O8l0noj7j8R3no6o5J0RN9N8k9k8q5J5N9O0N0n0j26L8P7k2
21308b45k8k9J4J4MMMMm3m3m2m3M5M6m3m2J08J0m6N3Q7j1N0N0l5l5p8p8q5J5P4P4L4L3K7K7
21301a49n4j53l8O1P3P2l7l6M0M1M0M0o6o7J6J6k8k7k8k7poM3M4m4m3L3L3O2l7l7O2k3k2L3
21294b20L3j2j2M9m9j26k8N9N8n3n4nmO4O5J1q8l8O1O0l8o2L7N8N7RRp3p4L2L1j7j8J7J8k5
21287b68k6m1N9O4l4j00kK0p8pM2N6J06L2o7l6J3K5K4k5k5L2j7n2M8M4n5k0K9j9j8M7n3m6
21281c48N3J9l1L5L4j7j8L0L0k9K1Q8j1j00j00%%k5k4N2N3K8K7m8m8O7O7n6n6K7K6l5l5J4
21274c10J4k7k7N6N5k8k8Om3k0P9P8k0r4m4O7J8n4mM7M6J7J6l3l2QQJ7l2l3O6K0p9OJ05J9
21267a60p9m2PjkO1O0L7o1p1k1K5k4j4L5MNRQj5j6k8k9N4N4RRRJ0k9k8K1K2n4n4nmo9o9K3
21260d13J22J6J5K1K2j6j6p1K7K2K2K9K8J2J1l1l2l1O7l8l7l7l6r8JP8k0J7J7N0N0JJm6m7
21253c40k0P8K6K5n0n1KLK7K7QRN7N8L7L7j7j15p0L0l2l3J9J8l8O2MNJ0J1J1J1J0J1n7n7j13
21246c97j4L0L1Q5Q6rj0M6n3r3r2pR2N4N4k2j21p4R1R7kl9l9L8L7n0n0O5O5K0J9J9K0l5l4
21239a92n9o0N5N4k8k8j7j7O6O5n4n4J3q7r6O9P5k4nmL8L8j2j2o1o1K4K3K4K4M6M5p0o9K6
21232c25K6k4k3k6k5K4K4O7O7J3q5j6Q3K7p2j6j5q4J5P1k8k8P0J09J0p6p7J%Q3Q3K5K6q4q4
21226b64n1M7rrJ8J7l2l2O6O6J0J0O9k9j16M9J7J7L9n9q8J1m4m5j3Q5Q5j4n3n3j0j0NMMNN2
21219b55N2N8m0j01j01k1P8Q5j3l3l4l3l4M9M8j9k0L0L0K4K4k6k6l8l8M4J43L5j29l1l1j7
21213c40j7L2L2O2O2J3J3j02j02n6J07J27l8j06qk2k2O7O6j5j6j6j6l0l1l1l0O6O6j7j6j6
21206c34j6O7O6k1k1M0n8p7K2P5P5n0m9OOj15j7M3M3m5m5n8M1J21K1nnR5ml1l1j9j8j9j9K1
21199c15K2K1K2k1k0M1n7j5Q4K1K2jjn0n0j2j1o7L2J11J10KJj29j29Q5Q5q8q9R2R3m9m8m9
21193c57m8O3O2j08rN3N3O0N9j1j1j2j1k7k7K2K3l4l3l4l3M7M8M2M1mj04m1m2O4J62J4q5L4
21186a84L4n4n5J9J8J9J9r7r7J8J9L4L5j4j5jjo2L6P0k9j0j0p3K6J13J13oj04k8P0J3q6k5
21180b95k4mmJ3J11Q1q4m7N1L2o8%Jj17j7J40J41j24j23K4K5j7j6L3L3N4N3Mr4j30L4J39M1
21174a54j7j6k2k2L0L0j9j9RRQRl5l6l5l5L7L8j1j2j0j0rj0M2M3j05j06P6P5l9m0M0L9L4L3
21167b10N0m8o9o9K5J24J31j00j38R3M2j23J6J5m4m3N1N2LKLKm7m7Q2Q1l4l4NNJ7q1q8J1R1
21160b74R1O3l7o3o3k8k8K1K1O5O4J5J5m8m9PPq5J4P0k9k5P4J2J2n1n0L1L2K6K6n7n6l9l9
21153c55j00kR8jm4N5l5l5O0O0o7L1Q7j1r0RK9K9N5N4NNRRr9j00J6J14n6n6k0k0K9L0pppp
21146c35j4j4L5L5l3l3j2Q7O1l7l7O2M0n9LLo2o2kR7J4J4K0K1j19j18N6N7J09J0j05pl6l6
21140c97Q5Q5nnmnKKKKQQPQkjkkjkM8M7p2p3k3k3j9j8O4O5m1m1RQLKN2N2%%j14j15KLN1N2
21131b98L5L6j4j4k2k1K8K8N6N5k6k7l8l8l9l8O7O6m8m9J3J3J4J3o2o1Q6Q6k5k5K4K4m8m8
21124b97m8m8L1L1L0L1RRRRM9N0r9r9J3J3J3J3J0J0J0J0m8m9L4L3POPOn2n2llO3O3M6j18k1
21117c22P9J8q0L4L4K8K8k1k0k1k0nokkj9L1O5l5k6P3K3p5n7M1Qm1mlpoK1K2k8k8J7J7J7J7
21109b55j3j4L6L5ONONk8k9k8k8KKKKOPN5N6l3l4J0J0L8o1o8L2L4o4J6O6j4o3J7J7K2K1k6
21102b50p6j6Q4N2MK8K9q6J4R6kq4J4J6q2kM7jn0n4mM9n0r0P4R6lO3O3m6m7MLJ1J1j00j01
21095c86K9P9J10J1r4m5l4J4J24m1j56QN7QM5M5opooo3o2K7K6m7N1J06Qr7KJ13J5n6qNMl0
21088b57p9o4L4O9l0M8J47M0j23q7J2J5q4l2O7R6M7K5K5O3l6j22p4jkjkl4q4MJ03P2P1qj07
21081b89n0M9L7L6n9n9N4N3Mm5p8K0O5l4q0J9R3M4nnj0j0k5p5k5P4M3oK2K2J8J9j2j1n4n4
21074c14j6Q4M0n8n0M9M6n3J3O2q6q7Q3Q3o5o5QQQQM5M5ppRm1k4P3J6q3JN0j6j6j3j3L4L5
21067b14q1q1M6M5M6M6opopl1l1m3N5J06Pm2N6j6j14L6L6q4J4O4l4o1o0M9M8QQRQJKo0L9J16
21059a33J7r8JL7o1j1Q7J1q8l2l2M2n6n7M2N8N9j8j8NMNNQ8Q8J0j55j09N5m8m7J41J42K2p7
21053a21p3K5J3J3r6r7J9J8j1j1j7j8J1q9p6Q8N3N4O3O4k9k9qR0N4m6j32L3O0l9l5O4J8q1
21046b68j9k0QPPPPPPQj7j6j6j6N6N6k7k6Q2Q3r9r9j9j9O2O3LLmll5j33n4J09J7J8L3L4j04
21039c17mK2K3O1O2k1k1J0J0MMK3p6j23M1J12n4n5M4J0J0l3l3J2J2OOM3n5%JLLN9l9M8M9j01
21031b54lJ40M2j05j04n7M2O9O9n0n1n7M3L6L7p3p3P6P6ppJ1J1l9l9K2K1K1K1m4m4m4m4J5
21025c43J6k8k7k1P7J27K8n9n8j5j6j1j1P1P1j6j5M0n9rqj5j5L4L4Qr1RRm7m7P1P0J5J5rj09
21018c34k6P3onm9m9k4k4N8N8N0N0l3l2M2M2m0m0rj0P3P3p8p8L7L7llN3m6n4n4J6J6N7m1m8
21011c51N1M9m9l7l7PPJ22J23p7p7J27K8n6n6K0K0m2m2PPL5L5L5L6jjm5m4o8L1Q7j2j07qP2
21004b11P2J2q7l2l2jjM2M1K3p7p6K2M2M1M8M8m4m4m4m3N2N3k9k9l7l7M6M6N9O0n6n5J7J7
20997a94m8N0J19m6r5O9K9o9mmQPO3l6p2p3l0k9K9L0k0k0n1n0L1L2M5M4jkJ8O7J6q2m0RN3
20990b47Lj2j2j5j6N5N5n7n8j7L2O3l6n6pRRJ0RJ0J0L4L4j6j5L2L1J2q8m4N5M9n1m0l9L6L6
20983b42J5J5J4J5M3M2p6p5K3k5pR1ln2j9j8J1J0J1J0j8j8j9j8J2J1J2J1J8J7J5J4jn0p8K1
20976b88Q0P9r5r6M1M1p6k6J00%m8N0K8k0j7L1K9k0j8L2ppmlm4m5L9L8j1j2K3k7l4O5O1l7
20969a98L9L8q6q6M0rq6J3L4L5M0M1l3l2l9l8O0l8l9O1q8q8J00J98J00o4q0q1J7J8J7J7q3
20963c00q2L2L3J0J0K2p6k1P8P2k6j9j9j8j9n3M6L9M0lklljko3L5M8n1J1J0J0J0RJ0l0l1k4
20956c21k4nR4M4n4KJnmk3k2Q9j0p4K5K9p0j23M2J14J5PP%JL2L2j1j1o6L4Q6Q7n4j53m9J17
20948b21J4q4j8j9N8N7QQm0l9m0l9L1L1J1q8p5K4J33L4m6m7R0Q9M0o0o0L9L0K9j8j17j02k
20942c89J8J7K3K3k6k6O6O7J3q5o3L5O0l8o0L9K7K7N7N7n8n7m6m6j6j5j7Q2J68Ln2n2m1N7
20935b48N8m1mmJ5J4J4J5J4J4j01j01J3J2O2O2mmk3k3jR8K2p7m4N4M9n1l5l5O8O8Nr4m5N4
20929b24rrk7k8k8k8N4N4K4K3k6k6m1m1j6j6N3N2K8K8nnK1K0j2j1o0o1m3m3M7n1m6J18J47
20922a87j7j19M6Q1j7n7n6Q6Q5l7l6J2J2l3l2l9N9N3N4k3k3j7j6RQJJJJk3k3q5J3N1m7r1P
20915c98J06J05l6l6k9k8K0K1M6M6qj07o2L6K4K5m2m2m8N1L9L9nnJ6J5L4L4J2q7l7O2n6n5
20908c50O0O0j7j15m4J21O0l9LKl2l3j2Q7R9jn3n4K9K9n4n3NOp5K4L4L3M0M0j5j6L4L4l9l9
20901b41J0RJ7J6o7o6L5L5j4j5M3M3oom6m6MJ02K8j36j1Q8PPK6p2l6O3m8m8Q6Q7r5r4N0N0
20894b41lj01m4N6pomlM6M6L9L9l7l8l4O5J5q3k2k1k7k7O4O5j8j8M3M4J7q2k3k4l0k9L1L1
20888c21n5M4J20K2o0L8O7l2n0M8RRrj0qqqqj6j7RQo4o4N1N1L3L3j7j6mmj09j0L9L9o4o4K2
20880c76J20j8j7QRL3L3K7K7n6n5R3R3n4n5J5J4l4l5J9J8ool4l4k7k8p2K6N3N4K7K8k2k2l3
20873b87l4kkk0P9O0l8l4O5N9m0JKJ3J4rj07o8R6l0j29L0J28j6j6L4L4P0k9n5n5J7J8m4N5
20866b40O1l8j13j5M6M6KLM5M4K4p4q3J5L7L6j%q3q3M2M2J8J8QQj7j7llK1K2Q2Q3p0j68n9
20859c64M0K7K8J07J08Q0j8j07j09mj02k1P7qrP3P3j5j5K6p3p3K6O2O1j8j17o0L8J15J5r3
20853b50r3M9M8L1L1j9j8qppqN7N6k5k6k8k9j08j0P7P7k6k5NJ05l8j36m2N7nnM8M8o8o7k0
20846c79k0L0K9mmN7m1p5K3J36L6m6LP9K9k1k2m1q9m6N4N6m3n4M4J3l6L0P9N7m1p5k7Q2Q2
20840a45M1n7k9J9m7m7L6L5Lm6q0J9J01Kj13j4O6l3k6P2M2M2O9r6r5O8K2p7%%r0m0R6mm7J17
20833b36O3j01n4M5k9k8K7K7JJJJL5L5j3o3m3N7K8k1k2K8M0L9P1k7q4J6O3l5l2O7K1k9m4m4
20826b39j2j2j3j2m2m3P3P2m3m4L9L9K8K8n4n4j8j8j8j8M7M7kkJ9J9L2o7j38m0M7M7O4O4R
20819b15RO8l0p7Q7K3j43j2Q6rrm7m6M4J43l4j98j5j4J8J8oj05l3J31R6kj9j9noJJm3N7N0
20812b55N0k3k4j8j7j15j6P6P7OPOPn9o0N6N6L6L7J6q3n2M8O8O8j09j09J05J05j11j10L8L8
20806b61LLn3n2Q6j3j01kJ76P8j36l7R5mk4k5j8j8N8N8J9p9m4J21N0j14j16j7J06J06j2j12
20800b79NOj%ooooK5K5l1l0M2n7pR1j3j3qpl3l4l3l3O6O7O6O7j4j3n6n7L1J29rqk3k2m1m1
20792b67p1K9K2K3L2L2K6K5j8j17o8L1J1J1l3l3k0k1O1O2JKl0k9M6n2l4O6N5m4k5k5k7P2l7
20785c44j36M1J40l7l7M9M9%%N2N2L2o8q5J3L3L4p2p2m5N3L8L7J9J9k9k9M7M7J9p9l0O8J7
20779b04J7kkk4k4p3p3L2L2P6P6jr9ONj0j0P2P2j32j31oR2L3L3j1j0N7N8j24k4N9j06n6J08
20772b94O2l8J19K0r0P5R3p1m0l9m4m3n2M8R7kk8k8l4l5mmP6k3l4l5RRPPN6N7k3k3L9n9k2
20765b91P6K1p8n5n5o8L2M8M9N5N5k9k8K1K1j2j2L2L1p1j71k6J38MMN7N7j3j12j05N9J33L5
20759a98m4N5rj07j9Q0k3k2Q9j0J%n5n5M6M7l7l6k7k7k7k7M3M4l9l9RRj5j6NMNNK3K4K4K4
20752b95poooJ1J2J7J8k1P8k7k7N3N2o3o3P8P8J8q0o8o8J2J11P6k2j0j1n1n1L1L1MMp9p8k5
20744c80k5R0R0j4j5l0p9J2J11l3l3P6K6j22k4R1pm9J16O0j04n6J10M6j18j20k1J0J0O2O3
20739b57j7o6J5J14P8k2l5l6n1M8Mr4m1N7K6k3L0P8l4l4j1j0L9L8j4j5o4o4M9M9n9M0O5J5
20732b02%jj8j9j8j9J8J9J2J2J3q6l9N9K4k7K7P6l1q0ON5ppj%n1kL2o6k1P7M4oQQMNo6o6Q2
20724b52Q1m7m7m4m4J4O4R8jq9J0Q6j3q4q3K5K5J05J05m4m3jjp7p7m4N4jjN3N3M8M7J0q8k6
20717b29k6r6MllK8K7K8K7J0J0J0J0l0k9l6l6J21K2o6L2L0o9j4Q5L1L1J6q2p5K5l8l7N0N0
20711b22%Jo9p0J3J2P4P3M7n2k8k8l4l3RRm0m0J3J3K4K3p5Q9R5o9p7K1P1P0o6o6J0J0P6k3
20704b39p2K6noJJJ5J6l4l4M0M0m2m3J2J1J1J1RRJ0Rm3m2POK2K1P7k2k5k5N2Lo0L9L5o3L5
20696b37L6NMp1p2P6P6o7o6J5J6K3K4K4K4J0J0J0J0j6j5j6j5r4r3Q2Q1K0p9nM5m8r7J9J19
20690b62Q3j5l7l6nnj5L5R3nk4K6kjk3k3k5k6kjj0j0K4k5p2K6N0N1K8K9j7j8k5K4L1o9m8%
20682c01l3l3NONNLLLLN3N2l0l0l2l3J7J7L2L2j7j7k2k1p7K1Q7Q6L9n9n2M6R0qn7n6j3j3j4
20675c13j4O6J16K6p3r2m2m5m5O7O7J3q7l0l1O0O0L9o0k2P6J5J4n1n1n8M2PQR7R6n5n6K5p4
20668c05opk9P0J03o0j1j2m9m9L3L2RQQQM3M2p3p3M2M2p4p3qpJ9J18k2k2L3L4J5J5k8k8j5
20661b77Q3P7q7j11j3M3M3o0L9P0k8l4O6J0q9m5m5kkK1K1k9k8L2L3j7j7L5L6j4j4J3J4J3J4
20654b49m4m3j3j3JR9M9m9LLn2n3J7J7O6O6o2o1K1K1k9k9J5J5K7p2o5R8M6n3l6l7j5j5j5j5
20647d56N2N1LKKKN2N2l0l0l6l6R3or5NM8n0L9J37m3m3M5M6l5l5r0QL8L8nol9m0J3J13K1p7
20640b92o8R6J49j5n7M3n2j51R1R2lmn8n9J11J3p5K3K1p9L3L2o8o8rR0K2K2k2k1J7J8l2l2
20634b92K4K4k0j9m7N1N8m1j25k7O0O0N9O0k6j26j2Q6Q7j2l1O8J05n9j49m9%%K1K2O4O5j7
20627a38j16p7Q7J22K3n9o0K0K1K0K0o4o4J9J8k0k0j9k0N3N3k9k9M1M0j3j12j8Q0L2o8k1P8
20621b20P2k8k8k8J5J5m5m5L7L8OOJ9q0p9K0PQJ2J1J2J2lllkj8j9j8j8N2N2n9L9R4mj14j5
20614c02N7N7n2n2J4J4r1QJ13J14r5r4mnnnN8N8n7n7O4O4J5J5l2l3q8J1R0R0k5k5J8q1p8Q6
20607b35P6q8m0N8n9n8K9L0rj0rrL3L3m3m3k1P7P7k1lkrrK9K8n4n4M8M8j01j00J3J3N6N7M6
20600b26n3oM3Lr5m6N2K8k1J3J2P3P2j6j6Q4j4j35l7nj03J1J10L8o2J%j2j2j2j2k1k1R5R5
20593a95p1p1J05Qj07qJ01Ln5n5K1K1PPm3m2K7K7N2N2n3n3L0L0%%klK3k7j5Q3P7q8o3j3j3
20586c03L6O4J4lmopn7n8K5K5J5J6j9L1P6k2p5K4M7n1oR2P4r0j73rO5l5n2M7P6K7J1J1q1q0
20579c55L4L4l9m0M3ol5O4J46M7p0k1L6o2j33L1J09N9mmn7n6QQm1m1ooopk6k7N6N5LMLMN7
20571b41N8k4k4k9k8K1K1j9j9L1L0lmlllkM7M7k1k1p0p0N9N8k3k3j4j4k7k6n0J48R8r9kkJ0
20564b36J0j9j9L0L1m0l9J0J1k9k9N3N4k9k9K0K1QRRQj8j9m4m3O7O7J8J8r2r2K4K3k5k6K4
20557c13K4RJ0L4L4l4l3l4l3N6N7PPL8L9p8p7K4K4K4K4p5p5QPK2K2K2K2J8J9k4k5j09j1Q2
20550b88Q2n1n1n1n1R8R8j7j7o3o4J18J17n0n0O1l8n7M1k0k1L4L3k2k2O1l8J8J8%%j%KLN8
20543a30m0j17j18K5K5Q1Q2l4l4OOm3m3J3J2l1l1K4J22P6q8n0n1m1N8J14J4l5O4l6j36M5J45
20537a46k6j24K0J9ooook1k2K8K8K4K3K4K4o4o3rqjR8M8n0o3o2M6M6l3l2Q2Q2n0n1n0n0N3
20530c04N4o2o2O3O2q1J7J01Kn2n2%%%jK2K1K2K1o0o0o0n9J28J28n2n3QPQPK2K2N6Pl6O3J03
20523e0o1j34l6j9j9J4J4J4J5o7o7M8M8l2l1Q4Q4j6j6j6j6K9L0n2n3L1L1j9j9J6J5l4l4L4
20516b84L4%M9O8l1q3l3j%m0m1O4J63J3l6J5q3q6J2J0J0%m8K3J22L6o2k1k2K2K2j8j9j8j8
20510b81N3N4o2o2L4L4m8m8N8N8RRRRk5K5N0m9p2p2l5l5J3O2R2pq6J3O7O8K4K4k5k4k5k4j6
20502b31j5rrm4N5N9m1J8O8j6j6j1j1o0o0J8J8j7L4J04Om7N2K8p0l7J3K6K7M1n7o4L4j5j13
20496c42k3P7pn6R3R3n9n8K6K7k2p1KJ01R4mjn0q7J1M8kL2L3o8o7J4J5J2J1k2K7j6j15o2L7
20489c79Q8Q8J2J1j1j1j1j1J4J4kn1n4M5R6M8p6p5LN2L6o3o3L6K1k8k2K8RJ0l6l7L2L3n0n0
20482c54M2M2on6j5Q3L4o5j7L1P4P4N6m3r5r6oR3j6o6LMJJM5M6mmm4m3NNL3L2j6j7OPPPp1
20474c03p0n0M8R2p%R8%%m4m3J3J3J4J3j6j6j6j6NMNNPPPQj7j6j7j6J9J9l1l0OPJ3J3m0O0
20466b72N8j07j08N6R1pm9n0K6K7lkM1M0K6p3L2L2j4j4J23K5l8l8m5m4L2L1p3K5qqlkk3k3
20459c39p8K0N6N5J9J9pR3J0q8j6j6k2k2K5K6K5K5n2n2O2O3j9k0o3o2k0Q0J7J8Nr4K2J20k0
20453b30k1qrk8O9P0k9p6p6J%N3N3MMk3k2N7m1q8q9N3N3K5K5k4k4j5j4P4P4o2L7J9q0o4L5
20446c17M9M9O1l9J7J8K6K7k3k3J1J2p1p0m5m5L7L7oo%%p5K3J8J7k4k5K4K5L7L7J3J2Q3Q3
20439e3j31j31K2K2klj2j3j2j2Q1Q0jkn5n5ooK3K3K3K3rrllo8L1L8o2j0Q9k2k2J0J1L4L5k7
20431a84k8L4o5m1N7nnM7M7p4p5N5m5o6R7O1j04n6M2mnKJN2N1KLkkq5q4poo9L0Q2j7j1Q8J7
20424b72J7k6k6OPn6M4K5p4l7l7N2N2LKL3L3K7K6J4q5l6O3j3j4J8J7j5j5j5j5m5m6P0P0L4
20417b14L4J0J0l6l6J3J3K5K4K4K4n7n6pqk4k5N7N8n5n6MNq5Q1J29l5lmr6r6N3N2MLqpJ7J8
20409b50l7l7M6M5%%n0m9N9N9n6n7M5M5K0K0j3j3ppr3PQ8j0n6n7j3j3Q8Q8O1l8n0n0pok6k5
20402c49N7N7o9p0P9P8j5j6M6n2j3Q6k5k4k7k6K3K4K3K3k0k0m8N1M5M5J2J2j04j03K1K1k8
20396c06k8nmnmJ9J9O9O8k2k3p3p2Q9Q9PONNp8p8j1j1L8L9m6m6RJ0K8J27P8k1o0o0j2Q6Q1
20388i3j8nnn7n7K6K5m0m1J5J4n7M2L5L5K4K4j9k0q9RN9m0o3o3J3J12J16m9q8J1n6n5O5O5
20382b25l2l2r4MJ13J5ooj2j1j1j1L4L5L4L5n8n8p9Q6J18m6r1P3R3nq1q1q0J8M6M5J9J8P4
20375a59k4l7l6J9q0j04oM8M8N6N6K9p0K7K8K1K0m9m9m3m3K7J25M3n5n8n7N1N2k1k2k1k2N0
20368b56N1nnQ9rrR0r1r1lkj2j2j8j8M1n8n7M1K1K0k3k2Q1Q1l4l4j8j9O4O4nnnnk8k9k8k9
20361b87%%J%J5J6J5J6NNp7p7M8M7l5l5M1M0l6l5j7Q3Q3j7J0RM7M7j0j09j03O2Nr3K1K2J3
20354b80J3R3om9m9r8r9K2J20J20K1noj1j2k6k5L6o3k6P2M1n7l0l0J3J3j8j8j8j8k5k5K4K5
20347c81l3l3oR3lkK8K9j3j3P0O9k4k3j8j7p2K7M7M8M1n7n7M2POL8L7n3n3K9K9L3L2QRq0q0
20340b96L5L5k9l0K0J9J2J1NOM4n5n5M4k1k1j5j4JKM5M5Q7j2l8l9m5m5L1L1Q3j5m5N3Pr1l0
20333b80k9J3J3J3J3o8o7J5J4J7J8k0P9M1n7qR1N3m6p1K8Rq9K1K2nmK1K0N9N9k4k3k9k9K0
20326b10K0l3l3J6J6l3l3rqJKK7K6K9K8Qr1o3L6K3K4j7j7m1m2llK2K2Q2Q3l3l3N6N6q6q5j4
20319c10Q5O0l8j8j8m8m9J5J4J4J4J7J7l3l2j4j3K9L0P2k7n8M1L4o4llppM2M1l1l2M9n0QQ
20311b65q0q1OOL0L0K4K5%%NNN4N5%%m9m9O9O9m6m7j8j8OOj1j2j2j1qqM1M1J8J8o5o5L4L3
20304b70n5n5P3k5p2R2J18m7n8n9N1N2l1l1K6K6j7j7K4J22k2k1K9o9j31L4O3O2K0p9j14j5
20298c96L8L8mmj0j0M5n4m8J16O7l3L3L4qrj4j4L9n9n9M0K4K5%jP7k1j15N1N7m1J%nmN1m7
20290b20p0p0P1P2j8j9j2j3n8M0J22K3k4k5q0q1N6N6k6k7J2J2L7L7pqn6n7J08J08j11j12J29
20284b11L0j29j28N6N7L1L2J8J7J8J8m9m9K7K7K4p5k2K7ooK2K2k4k5K9K8L2Q1%r9r9JN1Kl5
20277c07J3M5n5l0O8rj09N5K20O5r9p7p7nnj7j7L3L2j3j3J2J1k1k0o2L7J12n3p4R1K8k2J7
20271b46J6J5J5l5l4K3K4k5k5N6N6r2r2k6k6k5k6Q8Q7O3O3n9n9K3K4o1o1J5J6J01Jq2l3L1
20264b90Q0O7l1l6O3J3q6KJ00J8q0r4MJ19P0m1m1NNo8o9J3J4J4J3N7N7kj00n1M8j3j3ppj6
20257b83j6O0O0j1j10k8P1L5L5m2m1J7J7J7J7J6J6l4l3QQl5l5PJ06JJQQKKL0o8j2j3oon0n0
20250c31LJ02J9p9J2J2p7p6K3K4K3K4j2j2O4O5Or2r2PM6M7MLPPn3j52Q4Q5j1j0O2l7q7J2L4
20243c46L3N1m7k8P0O4l5j1j0j7j7K3K3J1J10M3n6J2J3q1J9J39M0r8j%j00r5LK4K4J6J5J5
20236a94J5m1m1QQL3L3m9m9J1J2P3k5p4K6M0M0L4o4qrJ9K0J9K0l0l0q0p9R6R7j9j8m8m7KJ
20229b98Q3Q2o6o5%%%%J3J3J3J3L2L3p7p6l2O8J1J2n5n5k8P0N7N8j9j8K3K4l6l6P7q8r4P1
20222b90O2l6K4K3N4m5r5NM2M3k8k7r3OL3L3m4m3L9L9m0m0J5J5k3P6K1K0j5j6L4L4J4J3l0
20216b20l0m2N7JJJ6J7K8o9r3PooL1L1L1L1j9k0j9k0m9m9J0J09k4k4M9n1o3J02N2j12k6P3
20209b96POj%pqN5m3k0Q0L5L5m1m2K3K3k6k6k4k5L2L1l6O3K8j36o1J03K0J9Nr4j1Q7k9k9R2
20202b11R2o3o3l8l9J5J5J5J5k7k7m6m6K6J25M2n7j2j3L1L0l3l3j3Q6Q9j1KKr2r3Q4j4j43
20195d05m5P4P5J4J4l6l5K1K0K1K1M2M3p3p3O4O3J4J5J6J6j26j25K0J19J0q9j6Q3j0j0O5l3
20189b46k7k6J2J2j2j3j8j8O4O4opP9j9j51n2M1M0k4P4L9j25p6Q8O6l4m2m3L7J36L4o4llm5
20182b68m5MNrqM1M1PQK5K6O7l3r2r2J6J6J7J6L3L3m9m9K3K3k6k6J6J7qrJ2J2J2J2J9J8l0
20175b25l1K0K0n7n6j8Q1k4k4J8J8r3ON0m9J3J3j2j2P0P0j8j9POlkn2n2P1P1l8l9l8O1O0l8
20168b45%%pok1k1N6N5K0p9l6O3M4n4p5p5O2O1n3n3Q8Q9k7k6K4K4k5k5%%M9M9o6o7p8K0Q0
20161b55j9j09N5J03o1j29l0J38J37K9j36l4O5ppR5kn6M3K3k6PPk4k5k4k5l8l8J1J1K9K9K9
20154b34K8l3l3l3l3ppqpM5M5mnO3O2n2n3l6l6J4J4J5J6J9J9l6J3M7n1p4K4M6M5JJl3J7L4
20147b07o3m9m8n3M6O7J8ONLKJ7J6l3l3K7K6K7K7m7m6RRm4N5O2l7m0N8K5k5l4l4J3J2J8J8
20140b27K8p2j2L6lmO2l7m0N8mn4j3j3k3P7Q2j6k8P0P0k8p1K7mn2KN2k8k8M3M3p3p2l1l1q5
20133c99Q0J01o4j13N2J54j0j9Q0l1j30j9j9l4l3J14J15j7j6k9P0Nr4l2l2opJ02J02K6p2p3
20127b48K6K4K4M2n7r1Rn4n4L7L6L6L7jj%jMLLMrrrrkklkK3K3J7J8N4m3r3NN2N2r0r0N0N1
20118b38JJrrrrkkkkl6l6M6M6K4K4K4K5q4q4kkK5K5P3P4m5m5L7L7l2l1J8J8J4J4l5l6k0k1
20111b65K9K9m2m2PQQPJ1J1J7O5j9j17m4Nq7J2Q8M0j1M0J8q0k1k2j1j1P2K3K8J27P5k4n9n9
20104a94j9j9j9o9n0M9P4K4n7n7QRK4P4k5j22nR4k7k7O2O2j5j4j5j4L9L9L9L9j4j4j4j4j4
20097a82j3j4j3k4k4J0l9K6J24Nr2J9J9m9N0J4q5k3k3jjM9M9K9L0n3n3M8M8l4l4n2n3l1O7
20090c06P6k4QN7j8o8j8L1L7j2qM0l6l6N0M9l7l8N0N1j02kQ5j2p2K7jm9n1M8N1m8n7M2J1l8
20084c20JN1N1Kq9l9P6K6j6L3j9j17k4P5L0o9k2J42N9j04l0O9llM1n8p8l0jjN1J00L0o9l8
20077b93J2M4M5kkj9j9JJ01Or3k6k5k3P5P6k4j5j5k1k1j1j0j1j0p9p8L7L7L6L7j3j3J0J0J0
20070b86J0j5j5j5j5nmJ6J14M6n4j00jL0j9NJ04Jm8pqj4Q5Lr7L4L3q3J5R7km8N1l2q1MN3M2
20063b06rk7k6k9k8k8k8n0m9R2R2K5p3k4P4K7K8j6j6j0j0P2P3k8k7k8k7K9K9n3n3P8P7J8q0
20056b11k9l0M7M7kkn2n2L1L1j3j2J5J14jj00k0k0k7k6M5M4KJk3P6P3r1j44K0J21K2o3o3m2
20049c34N6OOJ9J8k0P8P3r2n8M0l1l2M4n5n5M4j4j4P4P5k2k2O0O1j01j02M7M7k5k6M0n8n6
20043c29J08J02o3j12j12lR6J11J1rrj2j2p4K5J04Nj04nQ7Q6k3k2l5l5l5l5J0J1J0J0QPQP
20036b23NOm5m4N3N3k9p8mR4J5q3n4M5L3L3k7k7k7k7L2L3L2L3qqj9P8M5n4k3K7j7o7k0K9L9
20029a99n9n9L9O9J9k9k9K1K0o2o1M2M3llp9k9Q7j1q2J7O7l2o8L0M6lM9M9o8j18j8Q0K1K1
20022b92pqM2M2jjJKn2lJ07Qj02j03OPO6O7m9jO1l8k9k9M2M3ppk6k5nR3O2l7n9j0M5n4k3K7
20015b47jjJ9q0n8J06O6l2k6K4j6j6J32L3j15j6j6j7K4k5l2O7O7l2l3J6j7j8M2M2ppm2m2l9
20008b97l9L0Q0O1l8j3L6L1k0l1l2J5J5k5k4L7o1o6L4J0J1R2p2m1N7K9p0onN6J06j2j11o3
20001c26j3L4L5k3k3j7j7QJ06N8m2j7j7k7k7L7j4m4N5Mm6P2K2p6K2J02KPPooJ6q3n5oM0L9
19994b19J9q0j1L8kkN9m0j26k6P9L0n2n1J2J2J2J2M5M5M5M5j07j07P4P4k0k1l2q1j5J49L3
19988b09o6m0N8N3m7m9n0O6O6r6LJ28l6p5K5O9l0n5M4L7o1K2K2l4l4L6L5m7m7M6M7l6l6kk
19981b95kkO3O2n2n2n5n4K7K8K6K6K6K6RQm1m0N2N3L3o7j01lJ8J8K4K4j9j9p4K5J08Qk5k5
19974b62k1k1o8R6J02o2j9Q0m2m2L4o5o6L4OPJ3J2K6K5K5K5L0K9R2qj58o0Q2j6mnj6j7rj08
19968c51l2O7K9p0M1M1J4J4P5k4j33l5J9J9m3m4M4M5k0P8L0p0O4O4LKp4j73QJ07rqJ02Mo0
19961b76o0M9M9J6J7rql2l2J7J8J6J5qrJ3J3L8L8n7n7qqJ0J1k1P9OPJ3J3r5r5K0K0lkK3K2
19953b57L8L7m4m5J8J9ook3k2KLj4j3J8J8l7O1Q6j2m0l9L1L0mj03O8O7m6m6k1k1L2L2n0n0
19946c39NMK9K9J0J0RJ0K1K2k8k8m6m6LLK0J9O9O9q1q1JJqpJ7J7J8J7O8O7qpqpo6o6J6J6q8
19939c44q9L7J35J1J1J7J7k8k8o5L4O5l4p7K2k3k3QQJ3J2L7L7J1J0J1J1K5K6%Jj17j17L1L1
19932c24P5P4K5K6J7J7l3l2mln3n3j0j1mnj6Q3k2k3L8L8j1j2j1j1l6l6J9J9JJp7K2N3m6m6
19925c71N3J7J6N3N3k4k3n4M5P5k3l1O9M9j14J3J3LMj6j6oop1R3R3p2j7j6q9J0O7l1p4K4P0
19918b34P0ook9l0r1PQ0j8opK6K6L2o7l6l6M4J42L3o5j0Q9m7m6n9n8l2O6N5N4K1p8m1m1l0
19911c28O9O8l0mmj1j0k6k6K4K3MLlkN3m6n2M6Kr7m7N1M0n8L0J29kkK9K9m4m4j9j9N8N7j50
19904c09j50l0O8Q9Q9O8l2k5k6j9j9j3j3l9O0O1l9mnL2L3M4n5o2L8Pr2J9J9J5J5J5J5n6n5
19897c56pR2Q9p5q8J1L0o7K0J19qqk7k7K9K9n3n3onM3M4k8k8K2K1l1l2poLLQ5Q5l9m0M3M2
19890a81p4p5J00J01nj03k2P8J4J4n6n7j00jJ13J5L8L8O9l0lR6M4j19r2r2p5K4O3O4j2j2r
19883b47j0rrk3k4N9N8n3n4O1O1pql8l9O5l4n6J08M8j16m5N4mnk3k4NMK0J20R0p4q0J9J6J5
19876a79M1M0j5j15j12N2J15m9j18j9L6L6J04Nl9O1Nr4LKK1K1j1j2j2j1l6l6l6l5M7M7m2m1
19870c76P7k1m6N3K4K4j8j9kkn1n1K1K1K1K0JJK6K5L0K9k5k6J02Lq5J4J24K5o2o1m5m6k1k0
19863c36M6M6l5l6MMQ0Q1j5j13k7k7q1J8P7P7l1l1J9J8J8J8O2O1L7o2j45m6N1N1QPk3k4p7
19856c26Q7R9o6m3N5m0m0N3m6m4N4N5m4j3Q7Mr4p8K0O8O8M5n3o0M0O5l2n4n3J5J5J5J5L8L9
19850a49l8l7r0QRQo3L4MMnmM4M5L0L1n2n1l9l8J1J2O4O5J5J5n4n3K8K8o2o2K0K0j7j8LJ02
19842b32M6n2J0Rpql2l2l3l3P2P2Q6p9r1PK4K3k0j9OOJ6l4j6Q4N2LqqJ7J6p4k5R5mj16M9N5
19835a75m4mmj18j9N5NRN7J7l4kkj1j1J4J3L7L7J4q6j5L3n0m9P5P4m0m1L7L7K2k8p4K5J39
19828a07M1k2K6o2j11RROOo5o4N0N1nnmnK3K4k6k6M6M6o9o9J1J1J2J1L0L0j9j9J6J6j4j5K3
19821b10p6l3O6J14J6p0j9Mm5n1M8Q9rj24p4N9N8k0k1J2J1j4j3O0N9L5L5nnn4n5m6m7LKL0
19814b90K9k0k0M0M0M0L9qpN3m4j77p8M0j0oM3M0rPOJ9O8O3l5pM2mn2j6j6o8K9N2Kk6k5k9
19807b95k9rrL7L7Km7L4J33nj04k1K9l8l8jn0k5P4O2O2k6p5k3P5J8l1LKpqJ03Nj57n8O2J2
19799c06j9P9L0o8m1J0J8J9jj00k4P5J30L1n3mk9p9L9Q9o1o0R3R4o5j5K2p6j22M3Q2j7j0j0
19793c06rj0kR7J40k5r6Ll5q4L1L0K8K7p1p1M4M4n9n8O2J59Q5j4j01n2O9l0m8Jn8n9L3L3l2
19786c34O7J10n5q2J6R4mp2K7P6K5l0l1p7p7J4J13Mr5l9N9kkK4K4K4K4k8k7L4o4k2P6P1k8
19780a87mlk2P6J1q8JR9mnO4l5j65o5K2k7l4O5O5l3oM4O8l0m0J0K5K5k2k2k2k2P0P1j11j10
19773c41oopoN7N7PPM5M5p1p0K0K0K0K0%%j%j6j6j6j6MMm5m5k0k1R5R4J5J4J4J4J2J2l8l7
19765b02k1k0k0k1P7P6O0j05n5M4k1k2j3j4L6L6qqqqm5m5L7L7KLLLJ1J1MNJr8q6P8N0N0J1
19757a85J1l7l6l7l6KLKLJ5J5l4l5L7L6m5m6J2J2O1O1m2m3m2m3J26J26k2k2q5q5lkQ3Q4JJ
19750a89%jjjJ9J9J8J9q6q6K9K9n8n9K4K4k9l0N3N3OON5N6l7l8M5M6j8j7o7o7l5l5M7M7l7
19743b96l7k7k6l0J34O3j02p3R0R3oo9p0POK3K2P2P2j0rj0rj6j5L3L4lln3n3J4J3J4J3l6l6
19736b86M7M6J9J9P5k4q3q2j3j3P7k2p2K8N2N2n1n1QJ06L0o8p1K7l4l5NNj00jN5N4J10J10
19730h1j9k0j9j9o9o8M6M7l6l6k9l0l1O9P4k5n5M4L8o2M6M6j0j0K4K3k7k6J4J4QPKr6n4M5
19723b75M2n8n8M1Q6j4l4l5O1O0M8j16r3P3K5p4J0J1kkO7l2k6k6K0J9K0K0O4O4j8j7JKm2m1
19716b29j15j5R9Jk3k3l0k9M0M0m2m2Q8Q8k7k7j6j6L8J36K5p4o1o1l8l7J2J2N4N4MNk1k2k1
19709b73k2L2L2j7j8LLN9m0m6m7L0L0JJJJK7K6m9n0j7Q1M7j19q0Q4O4O4KJKKk2k2O1O0q8q9
19702b85L1J30j5j13L1L1l1l2N7N7p0K8Q4j5q9J0N9l9j36l8M9M9M7M6o3o3l5O4N7N7k7k7q3
19695b74J6rqllo4o5N6N7J9J17Kr7L6L6n2n3l4l4Q2Q1O0O0q8q8RRm1m0Q2Q3o6o5MNm5m5j7
19688c77j8R8R7p4p4PN6Qr1l9O0RRK7p2L0J28M5nk1k1k4k4jjM9M8k6k5N6N7k9k9k6k6k6K4
19681b21k5j24k6P2N4N4K6p3j1j0p0L0J12J3k8k7q2q3M5M5l7l7QQM2qq0J8J03Nj6Q2P7k2m8
19674b34m8l3O5O4l4K7K7l0l0l0k9K9L0k0j9j0rNN6Rq8m0N9K8k1J2J3lllln8n7j0M0J11J2
19667b25l9J0j8j8L5L5L4L5j5j5k3k3lR6M1n7j06n6m4m4J5J14P9K9k0j9k6k6K6K7p4k5R1q
19661b17m0N9j0rM7n2k1K9q8l8Q0L1L8L8q0q1L1L1j8j8L0L0k0j9ooK8k1p8K1P3K3l2l1m7N2
19654b91J22K3n9M0O7l3m6m7qR0M0n7m2m2m9m8J6J5J0RN9m0o1j2K3K4K7K7j6j7O5O6m1m0J2
19647b14J2k6K3J2q7q2Q3Q9j0ppn6n6L2J30J5q4%Jo1L8k8k7R0qq8J1kjM6M6l7l6o1o2O1O0
19640b91n5M4Q6p7o1L7Lm7k3K6mnJ8J8l2l1O6O6J7J7J5J5o9j9P7k3p8K0Q1q3q6J3PN7R4nl
19633b15M6M0j0p2p2M0M0j6j6M5n3k8P0LLN7m1r4NL9j0n3mM1M2nmmlmlm3m3L9L9j4j5j4j4
19626c01N3N4o5o5R9M9r9jM0n8n8M1R5mqR1M3j23j22M3N8m0q5J4J35L8p8K0P0k8m4Nkll3J6
19619b53N7m3k7k7PJ05J05Pm8m8oM3nj03p3k3K9K9L2L2l8l7P3k5m4N4k8p8NOK3J21k4j23m
19612c29M5k4K4N9m0kM7M1qo6o6J3J4K5K6n7n7N5N4N4N4j8j8j8j8PPm2r1n0M8K1k8K0O9j2
19605b61j1K0K0J9K0k8k8k5k5k9K1N8m0j26L9J14O3j5o5n6M2J25l9j74p5P7J26N4Ml1J8R9
19599a09%j33l5Q2L3KN1%r9l8O1K6k3n2n3K7K6MMJ0J1o6L3Q3j6j3j3L0L0k3k3p2p3K1K2K1
19592b64K1o9o9P9P9K8K9k5j24o5L3K1K1J5J6J0RN8m1o7o8K6K7K6K6J4J5J5J5LMo3L7K7j38
19585c39m5N4j7j7J00Kr4OppQ5Q5l1l0L4L4L5L4mmn3n3RJ0N8N9m6m5n2n1L8o1K1J21m4m3P4
19578a84k5r4MN8N8L3L3m3m3j10j1P8k2r4MqqQRn8M1J23m1j13j4N7N8O4O4k2k2k1k2NMJ0J0
19571b34o1L7Q9rk8K1%r9j9P9P3k5K2K1j5j5j5j14nR4Or2l3J5l5l5J7J8k9k8N4N4k1k0l7O2
19564c07O9r7j0Q9O1l7k3k2J0O0Q7j1j02j01P3P3k4k4LMp8k8J22K2q2J7J7q2n5M4N9N8O2l6
19558a89l7J3on4mR6N4m4o0j1klj2Q6Pr3l4J6J3J3J6J6j8j7O5O5j9j8o8o8K5K4k4k5L0L0Q8
19551a49j0q6l6M5M4j9j9n3lQ5j3r8%J26K8n2n2n1M8J03Nq8J0Km9j4j4p8K0J34L6j8j7K4K4
19544a85n8n9O1O1n4n4k7k7K2K2J5J5j7j6J08Rj05pJ1J2O8O7m7m7m6m7O3O3O9k9o9o9M0M0
19537b17l0l1k5k4NJ04jjK7K8n5n5%JK5K5l8l7J2J3N2N2KLN0N0o5o5L8L8j1j1o4o3j5j4j6
19530c13j7j6j7L2L2L2L2QQP4k4j03O2O3j03n0M8m3m2K7K6k2k2P8P9l7l6r5r6J19J19l4l3
19524b64l3l4N6N6k6k6o5o5Q4Q3j7j8PQk9k8lm%JM4M3R4or1r2j1Q8L3L3l5l4J5J5o2o3o8L0
19517c84R4R4M0n9QRKKm4m4L9L9M4M5p0p1LLKLJ5J5P0k8o0n9J0J0J00Jk6k5pon7n6J2J1K4
19509c01J22Q0j50j37K6J04Mj33l4J29J30p8K0P8q6j30L5mmN5N6k4k3QPo5L3Q3j6m0m1R2q
19503b12o5o6J1J0M6M6J5J5k2j21K0J20m6j44k3P6N6N7J3J4k5k4K4K5j5j6j5j5j9j8p4K5L6
19497c11L7M3M3k5k6%jQ1Q1o7o7jjj05pQ2Q2k7k7l5l5J4J4k4k4K9K9n2lL1o8j6Q3K4k5m2m2
19490c58JJN9J0k9P1R0p5l7O1M1n8p4k4kkO0J1o1L7L8o1QN8P3P3l1l1L0o8j39l9Q0P9onoo
19482b31N5N4l0l1k7p6n8M1J05N6k9k9J5l5m5N5O1l8l1J8K9k0k6P2Mr6m2N6J0m0lkj6L3O7
19476a74l1q3J6j5o4K3P2K4k7k4K4M0M0L4j5n0N0M6n3QRj5j5j2j1n7pP6k3j13j4J00N0J9J9
19469a53J6J6k7k7k8k7M9N0o9o9L9j0m4N4N2m7o2j3O3O3m9m9PPrn8k7P3M1qjjn3n4l8l8J09
19462c22J10l5l5P9J29o1j60N5J53Qm0K1k9p7p8k7P1M1n7n7M2N6m3m3N6P5k3p2k3M2M1nnJ2
19455b01J2p0p1K5K4k2k2K9P8K9o9n5M4J3l6j8L2%JL6L6L5L6OPp0p0m2N7J1q8l4J6L2L2j2
19448b89j2L8L8j5j4j5j5%%J04OJ0RLLj4j5qqm6N3N9m0q0J9M0L9k5k5k4k5k3k3oR2P2r4n6
19441b87M2L7o1%%KKKJJ2J1J1J1L2L2j8j8kkkkJ7J7J7J7o1o1Q7Q7q0q1QQj00kQ7j1k8P1J12
19433i3n3j30L4O8k9l8l7m3m3L2L2K5K6M7n2n2M6m9m9M0M0K2K2J6J6P1k7q7q7P7P6P1P0L6
19427bo4n7n7k3k3k2k3j4j4L6L6k2k3K1K1M9m9j41K3R8jJ7J6l8l7M1M2ln3p9Q6J61lp5K5L9
19420a12j0r1r1O2O2k0k1p4p4M1M1J1J0j4j4K7K7k2k3m1m2P3P3K3K2kkonn5n5k1k2LLR6R5
19413a48L8o0j2L8m6m5JJK5K6qpqqMMm5m5j4j3L6L7k0j9L0L0k5k5K4K5j04j04J2J1K1K0L0
19406c43k0J3J12R6o9p2p3MJ02l5j34J3J77N5Nqn8K8P7qn8k5k5k8k9k6k7lR6L0j9L9L9p4p4
19399c22J00J01j9j17o1o2rrP3P3k5k6R1R0j5j5rqo5L5M0n8r8%K1K1L0L0K4K4J4q4p8p8P2
19392c19P2K2K3J6J6l3l3M4M5K4p5j22k3L0L0rrk2P8P7k2rrn7n7K6K5K1K2K1K1k0k0j3j4m6
19386b99N3K8p1Q7Q7qqN3m6l9l9n5n4mnL8L9M4n4l9m0P0O9l9m0qrn6M2J1J1N3N2k9l0l0l1
19379b96%%m7N1K7p2O9O9q6q6O6O6j6j6L2L2n0n0J08J08j1j10j22k3O3O2j8j8j2j3J4J12L0
19372a37o9K2K2l4l4J4J4J3J4p2p1M3M4q6q6L4J33O6l2L0K9o0o0n5n4j3Q6Q5j3rrj6j6O8O8
19365a41P4k5n4n4o0n9P8P8j1j0J8p9k5k4M5M6L9M0Nr3m4N5l3l2N6N5L9L9l7l7q3J7O9P0r
19359h7j07n8M1noO3l7j14j5NON3N4k8k9m9m9L4L3j4j4L6L6j4j4L6L6k0k0L0L0mln2n2K8K9
19352b41p4R1R0p5j53J1O5l3p9K0O7l1l1O8R5lq0K0K1K1k2k2NOONl5l4j5Q5J0q8k7k6P4P4
19345b35m0m1LMJ0Rm6N3lkM9M8M9M9k4k3k3k3j4j4Kr6p6Q8M6n4L0L0k5k6PPR0R0l5l5l5l5
19338b41l1l1J9J8l0l0N3N2o1o0K1K2m7m6O9O9N3N3Mr5j38K7L9o0M0J40J7q1j3j3j9j9j1j2
19331c42p3K6J23K5n2M8MMJ0J0K6K5k3k4k4k5N8N8k9k8k9k8K7K7K7K7m8m8L4L4m6m6m5m6L4
19324c29L4m8m8K5K5K4K5k9k9K0K1k1k0k0k0Q4Q3l1l2l6l6Q5Q6r6LJ47n1l9N9j23j24J23J22
19318a66k6k6l2l1l2l2L3L3q2q2J31J31n0n1J4J4O3O3PQm2m1J5J5QRk7j27j05R2J21K3k4k5
19311b21n1n2kkM4M3M4M4q1q2l3l2M6M7klN4N4o2o1qrJ1J0J7q1o7J30J35o2p7K2j7j7L9L9
19305b43O0O0n5n5RRL4L3k8k9K1K1p9q0L6L6K9K9k6k7L1o8l1l1j8Q0Q1j8j0j0j6j6p8p8NM
19298d18N5N4J2J1n9M0Q9j0l1l1o2o3P6P6K6K6jjL9n9r9O5J14n0r8KM6n2n2M7L4L5j7j8PP
19291b60LKN2N2l9l9M4M4pol1l1j1j1j1j1m3m3k3P6O4l4p7K2M7M8MNQPj6j7J5J5oj04p0K9
19284c53qqM9M9O1l8q8J0O4l6l4J30Mr4jjJ7J8j9j8LJ01P7k2m3m2j2j2l7l7J9J8m4N6P5k3
19277b19j8Q2l5l4P9j9n7rPQk6k7L3j7PJ05pj06p6K3J1J0L3L4j7j6K9K8n3n4N3N3%r9j07q
19270d09J2J2O7O8L0P9P0r4p3k3%M9k8p6MN3k0k1RJ08O9r5o9L1M1pj8j8oM4P5k3j07n8L1L1
19263b62j3j2K9P9Q8j1m3N7Pr2p3K5M4nk7K2N3m5j68o8N2Kj3Q5L0j9J6J6J3J4n6n7rj0L7j3
19256c27L2J31N1j12j1L8m7N1J07Qq6l6J2J2j2j2m0m0J8l3j6Q2P4k5m6m6jkk1k0m9N0J66O6
19249h4l2l1jj00o4L4N3m6N6N5ooM6n3k2k2k2k3k2k2N2N3L2o7o0M0Q6Q6Jr9q6q6k9O9J58p3
19243b35j65O6P0r5n3M6O2O3PPN6N6k6k6l8O0O5l3j14j13j0Q9k0j19n6M4j9j9R2R1k3k4Q2
19236b32Q1l3l3o3o2K6K6j9P9L0o9j5j4K9K9qrqqL6L5L5L5q8q7l9l8K8K9K8K9J0RJ6J6n5M4
19229b30M4n5k1k1K2K2KKJKL7L7m5m5J2J2l8l8L4L5m8m8K3K3k3k3k2K6O5l4j28L6J10O0k0
19222b34p0m5m5J7J7O6O6lmm6m7n1M7R9Jn2knn5l1J8ON5N1%j7j8J1J2l7q7L5J33J8l2Mm6m8
19215c19JlkL4j5k8P1J16J8l7l8NOp1p1M5M4M3M2p2p3KLKKj2j2L7L7K1K2K2K1m6m7m7m6N3
19208b92N3N3N3llj8o7j11j2M1n9M1J39j5j14O2O2o0j1J06Pp6p6o4L4Q3j5oopoj2Q6Q7j3p8
19201b17p8L7L7m4N4O1l8o5L4L3o5j04oQ1Q1p1p1P0P1M2n7q4q3O7O7J8J7j6j6j0j0j7Q3P5
19194a24q8l1O7j8j18j8Q2P4k3L5L6q5q6rrqrO6O6J7J7p9p8J4J14LLRRp3p3k4k4J9J8J9J8
19187b91K2K1K1K2l0l0J9J9m0m1k4P5R7o7j07pj6j6J34L6q1J9P1P2j4j5q0J9M4j20j12J18
19181b82J30l5j0j0o5o4N0N1LLLLN0N0nnQr1r0QK6K7L6L6p6k7Q6j2m3Ok8k8O5O4n1M8M1j23
19174b51n0%n4mJ5J5J29L0r2QL3o5llj0rP3P2popp%%L5j6k2P5l6j35m8N0j2j1N0N0l2l2j7
19167b94j6L3L2j3j4L5L6L9M0m3m2K9L0n2n3j0j1L6L6J5l4o8L1K2p8lJ61O8r8n3M6rn8N7J06
19160i7m4j42J2J11k8K3O2l7r8jJ5J4L9o0o5L2R3nk1K8o6o7j4j4O1O1n4n4O3O3j9j9rqM1M0
19153a64l6l6l7l6J11J11j30j29K7J27J7q1K9J29j6j5lmn2n3M0M0o9o9p1K8P7k2J9J8K8J28
19147i4K4j40r7KLKO4l4l2l1M4M5QQQPm0m0m1m0L8L9L8L9ONN5N5LKj8j17j2Q7l5j33O0O1N
19139a96Nj5j5qqq4J5R7jn4n4j0j1K2K2k8k7M4M3onJ0J0n2M7N0m9m2N6NNJ1J2J5J5l4l4K9
19132b20K9k0k1o1o2Q0Q1L7o2n5n5N5N5LKK4k5q2J8P5K5n0m9pR1L0L0M1n9j08rL5L4J02Mj36
19125b30l7M4nJKK3K3PPm2m2NMNNk6k5N7N8r1r1K5K4K5K5J%m2m2M4J43J8q1L3Q1k7p7J0Rr7
19117b76JQ9L9l4l4M5M5nmM5M5k4k4N8N7r2r4K8K8n8M1O6l3m3m3L3Q1K8p2RN9j3j4RQM0o0
19110f9j09j0N7N6n3n3K7K7k3k2l3l3K3K2m2N7J12J4n6M3k4k5P8k0j06pk3p2J6O6%jJ13J5
19104e5j20k2N8m2rM0pM2O7r8j02O4L4o5L6j5n5M4M6n2J3J12oj05j09n8K2K2K7K6K9K9ON5
19097a48Q8rp1K8k1j20m5N3J00Ko6j7L1L2MLMMk3k3k3k3J3J3m6N3P5K6k2p1j5Q4Kr6k0L1M5
19090a68M6p2p3M3M2m0m1M2M2lmK1K2qrJ7J6l5l5o0o1OONOP8P7j1j1K4p6j40K4K3k5J2J2K4
19083b84K4K3K4j0j0j0j1M7M7K6p3r3OQ8L8l2l2mlm0O0J6q3K4J22Jr7RJ0n8M1P3k5J8J8q0
19076b30K0J7j47j2J52l3l3J6J5J6J6J6J6mj03k5P3j9j9O9l0p9J9J8J9K4K4o9o9J4J3rrN7
19070b76m2mJ62M6j19j4Q5l7l6M3n6l1O8l6l5K6K6p8K1P0k9N4N4N9l9r1ON7m3o1L8N8N9p4
19063a69p4M1M2nmnmm5m5p5K3L7L7l9l9J7J8J8J8L1L2PPn1n1R7jo6R9J18m7n2n2j18j9M5M6
19056b28N9m1k8k8J5J5RJ0J0J0nnQr1l0O9Q4Q3j6j14k7k8K3J22N8j72j18M7N5N5K5K5n7n7
19050b63j4j5j4j4kkM7M8%%o1L7J21K2o4o5M9M8ppNr3n5J10R4ok1k2q6q5O9O8o3L5Q5j4j4
19042a49j5o4o4J9J17Q6j2o3j61k9J35O2l8K9K8l1l0ooo1o0p3K6J21K2nmO5l4k2k2m0N8Q2
19036a39j6j5j4K8K9o5o4N1N1QPM5n5q7J2%%j7j7L3L2k0k0K4K3L4o4rrJ3J4J3J4L0L1k6k5
19029a70R8%NOn3n2J3q6j38K7J09J09K1K2o6o7M1n9n8M1rj0MLK5J24M1n8nnj1j2o6o5M9M9
19022b03K7K6Or3q6J3L3L4k2k3k2k2J2J1J2J2K8K8L4L4r3NO5O5q4q5klJJJ%N6N6O2l7k3k4
19015b00l5l6N2m7m7N1J1J0O6O6o4o4j5j4J3J3J2J3N3N2r0r0J5J14N2N2l8j36k1P7opM9M9
19008i0KLN8m1j05j05M6J46k1k1L4L5n2n2l5O3Q3q3j31L3O1l8k8P1n4n3J23K4LLlmj2j2j2
19001a64j2K4K4Q0k0J8J8l8l8ONNOn1n0n7M2J5J5k8k8OOPOK9K9K9K9l7l6j0Q9J1J1J7J8K3
18994aK2n9n9mlmmK1K0k9k8l0l0l0l0L6L7L6L7l2l1J8J8kjJ0q7oR3j8j8O1O0k1k2ppppqqp
18986a31qO0O0Or2r8%Q1Q1N8l9l9m0N7m2m8N0K9o9qq%JL4j5l7O3O5l4m7N2J5l4M0rr2PL4j6
18979a13J9J8K9K9Qr1n5M3N7N7L7o1l7J2j4o4j1L8j1j2K6k3l5O3L3j6j5j4J7l3l5O4KKO5J5
18972fj00kN4m4O9J18n4j01l8q8l1O8L6j2K2K2o3o3M2M1M1M1NMJJM0qr3ON7m2K3K3n3lj9j17
18964b23PJ06K5k3M7R5k1j18m2N7mnJ6J5o7o7R2R1n6n7L7L7L7L6l8l9RN8N0m7l8l9klklL5
18957d4L5j4j5M4M4p0p1N0N0l1l2OOm3m3K8K8l4O5J05Pm0l9n5M4M9m7n6M3L6o1L9L8l2O4Q5
18950A39p9l6O3m6m4M3M3K3K3K2K3lln2n3J9J9l1l1L3L3m9m9kkn0n2N1M9LMN0J00J8q1l6O1
18943A20J12J2l5O4O4l4q8J1j7o6m0N9O1l7p1K8l3l4MNMNj6j5L4L4k8k8k8k7O8O9j7j7M3o
18937A60l8O2J5l5%jo1o2N4N4p4p3M1M1N5N5N4N5r8r8N0M9J3J2j2j3jjM2M2N8m1o2o1p5K5
18930A31N1N1l6l6j5Q3M0n8p7K1K6K6Q2Q2q4q3jkrqrrJ0J0j5j4L6L7j3j3N8N8RRj7j7j7j7
18922B70K3K4O6O6k4j23j48n0J21J21n4n4k4k4k3k4K6K6Q8j1n3M5K0p8l2O7N5N5p4p3m7N3
18916B10N7N7J4J4j7j7n5M5J0q8oR3L3o6o0L9J5J6k8k8jkk6k6M1M2qpj5j4L5L5J3J2qj06l0
18909A73O9QPj5j5J00J00r8r9j6j6l9l8P0P0N5m4r3NM2M1M8M7j01j00Q0Q0m3m2j7j7MMK9K9
18902B68O3O3n2n2j3j3L3L3J6l3o7L2O3l6q5J3P8k2p0K8N4m3l2l2q3q4KJ02Q9rK8K8j04j03
18896F0J2J2M1M2pqK5K5JJJJN0N1j2j2k8p6mR5J5l5j9k0k3k2J9K0J9J9j6j7j6j7m5m5L7L7
18889A61k2k2O0O0j05j04J1J1QQN8N8PPn1kN5m4l8J1J6J5o3o4M0L9L3L4L6o2o3L7qqMNp8K1
18881F1J69P1j15j14k8P1J4J3k4k3r4MO5O4j5j5j5j5j9k0L0L0j0j1j0j0J3J2J3J3l5l6J4J4
18875F2l1l1l1l1j1j0L8L9K2K3K2K3m9m8L2L3L5L6R2qr9r8j6j7%R8pommnmNNNNn1n1kkLKK
18867c4KONONk3k3k3k3M4M5j1j0J05Qj9j9k8k7N3N4j0rM6n2j3j2j9j8KLKLl7l7j1Q7k0k0j4
18859c6j4k1k1k2k1OPOOM4M3J6q2L1L1k4k5mnnnM5M6mmJ4J4l4l4j8j8j7j8nmJ11J10n7n6q
18851c2ql1l2l1l1L6L6j4j3llLLo9L1Q0j9o2o2M1M1N8m0J6J5rrj0rQPp4p5Q7Q7kjj4j12m1
18844b57J25J21K1j14j7J5J6K1K2o5o5M5M4N2m7m6N2l3l3K2K3K3K4k6k6l6l7M6M6n8n9K4K3
18837a54OO%%R1ql4l5j3j3j9Q0n0m9J3J2m6N3P8k1l8l7k4P6Q5j4j3Q4o1j60j7J49O2l7NMl6
18830g5l6l6l6j1j1J3J3M8M7l4l5J9J8l0l1M4M4K0J9q2q3R4nj28k9Q4Q4N3m7n3M6P2k7m7m7
18824a65k3k4O0N9l4l3lkq2J6R9%RQKKo9o8k0j9L5L6qqPJ05O2l6l7O2m8m9MMMMnoJ3J3Mr5
18815b26j9Q0L8o2K5K6l5l4M7M8J4J3L8L8o5o5j6j6mmM5M5n5n4L3L4p0K9L2o6l0K0L5L5K8
18809a18K8M4n4j12N2N9m0KKj7Q2l7j35j7Q1on6k5K5K6K7L4L3p3k3N7m2q0l1N0R8N8m0n6J08
18802i6R1rk6p7m3Np4p5jjj3Q5N9m0j4Q3Nr3m1N7L2j8O4J14Kr6r0m0ppj3L7R0qk6K2K5K5L
18795a09Mn4n4l3O5R3pn9o0MMMMJ0J0J0J0k7k7k7k7J9J9J9J9p7p8M4M4p9J9P4K5j3j3QQml
18787b35K1K0l0l1M2M1qj73n8J06J2J2J05J04K5K4n9n8nmj16j7Q9rLLj0j1mmk7P3K3p6j5j5
18780b62k1k1J%JJN7N8JKjj00j00jJ10J11o4o4l0l0j0Q9J25K7k8k7l8l9l8l8P5P6l9m0K6K6
18773b05n7n6M7M8kkk0k0k0k0j4j4j4j3O7O6J8J7j1j1o7L2R0Q9n2n3k1k2Q8Q7J5q3k8k8j7
18767a86j7L3L3r5r5N3N3j05j05P6P6PPN6N7LLj13j12Q4Q4l7l7N7m1PJ07L9L8j03j03M1M2
18760a93p4p3L2L2L2L2k8k7k2k1M5J44P2r2p9J9L7L6o8o9J5J4J0J0J0J0OPOPj08j08J07J06
18754a73j0rj0rnmM5M5q2q1L3L4L7L6j2j3k3k2k3k3m3m2J06J05j6j6O7O6p7p6k8k7O0O0O0
18747g0O1n7n6n6n6K1K1K1K1n2n3n2n2j2j2P0P0MLJ0Rl2O6J09n6r8%j6j6K8K9P8P8o2o2j3
18740a84j3l8l8P7P7o5o4N0N0jjn0n1J1J1l6l5%M9N8m1p6K3J05Pq7J2K8k2NNk5k6J7l2m1N7
18733b84Q9j1o4L5N5j09k0P9K5k5K8K8K9p0m5Ml4q2MJ04M9%j2j3l5J4P2k6l2O7Q7Q8p1p0k1
18726a67k2j7j7jM8N5m4o1o2o7L2N4Mo9o9m8N0J01N1LML4L4k8K1L0j35q9P6J57N7r3r3M6l
18720b28p3R0J01Lj4j5n1n2L1L1L0L1j9j8N4N4j25j75k5P4J5J5M3M3p1j21j1Q8L0K9K6K6r0
18713b74q9M0M0L4L4j7j16o6L2J2J3J01J01p6p6J3J2K7J26Q1q4p1p0JKj9j9O9P0q2J7P6P7
18707h1j42j43j7Q2k1k1j5j5R2R2k4k4k5k6o7L2Q9p6q0Q4P5q9o1J04Q8j1o0o1P9Q0l6l7J0
18701b25RRRJ5J5J6J5k5k5k5k5l2l2N0N1K0J9K0J9r2r2N6N6m1m1QQj0j1P6k3r4NR2R2NNM9
18694g4M8j7j17k6k6r2P2L3j31K2J86o4o5k5k5n7M3O7O6K4K3m6m7L5L5k9l0k9k9K9L0k0k0
18687b56m6m5LMN9N9k4k3N4N5k1k2q1J8O7l1k1k1K2K2L8L9j1j1j%jjJ6J5J5J6l3l3k7k7r4
18680c28ML1L1J9J9l1l1MLMLK5K4J8J8rj07n8M1M4M3JJk4k4K6K5klJ03Mm8m7o0o0O8l0n3J11
18673b45R6o8m2m1n4M5M6n4RJ0llM4n4n3M4M9M8L0K9o9o9m3N6Q0Q0k9j27n2J14J52N3r1r0
18666b02j5j5n2n1L0L1O2O3J3J3k1k1k1k1n3n4o0L9M9M9k8k7j%K4K4L9L9m3m3NMMMm6m6k5
18659c53P3Q4j4k8k9n0M8M9n0l8l7O5O6J9q0LJ01m0m0P7k2q4J4R0qnoj7j8N3m5r5ML1L2j2
18652b62j1J6J6J6J6k9l0J9K0ONj9j9K4K4K3K4lmj0rOr3m3N6qqK3K4l2l2J7J8j6j6L4L3KL
18645b19KLL4L5m8m8L9L9J8q0m7N3lj02RRLLM6M6J02Ln7n8M6M5l8j36J1J10l8l9J7J8l3l2
18638b87N0N0J5J5J22K4j54j06L6j3JJn1n2N8N7k4k5L2L3j7j8opppj3j4j4j4KJKKM8M7o8j9
18631c20P7k2k5P3Pr3m2N5J28K9q8l9Jn0L2J29N1j14p0K8J2J2K1K1l8J1M5n4p5K4P4k6p7K1
18624b82M1M2k2k1K8K9k6k5K4K4J9J8L1o7j24k4K7k3L7Q7N0M9lj01m6m6J7J7O7O6j9k0k0k0
18617b16j4j4L5L5m8m9P1P0l2J8Kr6p6K3l8l9O0O1k2k2L2L2L1L2o5o5N1N0k6k7N5N6o2o2K1
18611b38K0j8j9O7O7r4m3L9n9m9N0j2j2M3M3p2p2RQQQkkM7M8m8m7L8L8k5K3N5m4k1K9nnk6
18603b73k6k0k0RJ08P2r1j49J6J21P3l7l7J0J0j3j2K1k8l0O9L8j1L8L9j3j4NNNNo1o0j1j0
18597b72j8j8O7O7p8k9Q7j2n6M3L6o2nnp2K6N2m6MJ02K2p6k8P2P6k3p7p7lmP4J23J05n9j06
18590a70n7JJNML1L1n1n2jjppM8n0r8O6J26l9p3K5q0q0M1M2K5K4K5K5O6O5k2k3K9p0p0K9n5
18583b97n6L3L3QPQPj5j5L4L5j5j6qrn3M7M7n2j1j1L3L2lkq5q5L2L1L1L1M1M0rqm9m9O0O0
18575a98M9m9m2m3n2n1O8J67K8p0n7n8P9Q0l6l6K3K4n9n8N6N6JJjj00n1M8llM6M6Nr4m4N4
18568b74M7M6L6o2r4P1P8k2l6l7m9M9K3K3k1k0p1p2J1J1J3J2O3O2L9L8p6p7M9M9o7o6k8k9
18562c81N4N4m0l9J5J6m2N6N7m2Q8Q8o6o6j02j03K3J21k9l0N9N9pqppL9L9p2K6oj06J0J08
18555b41j5j14O3O3J8J8rj07j0j0j6j6R2R3k7j26l6O3JJL7L8L8L8q8q8K7K8P9Q0l6l6j%jj
18549b01mlmmm6m7M1M2n4M5L9L9k6k6k6k6J1J0K3p5m2N7N7m2l1O7ONlmmlk7k6N6N6o4o5N1
18541b48N1j8j7L2L2j3j3m4m4K2p8j0J55J02o3o9o9k6P2P2k7jkqqQ9R0n8n9n5n6ooN0N0n9
18534b40n9m8N0K0K0j3j2M9n0r4ML1L2j8Q1K5K6r3r3N5N6m3m3J7J15M1M2kkp5p5P3P3n7n7
18527b64pp%%m9n0l8l8j1Q8J2J2J8J8O7O7k6j25j2j1l0O8O2l7l2O8k0j9L5L6n9n8K3K4L0L0
18521b35L0L0%Jm9m9m2m1J8J17n6n6O6O5k6k6K3K4l5l4M8M8o8o8Q0Q0n0n0L3L3MMp8p7j1j1
18514c58L9L9K1K1lmm2m1QPqrJ7J6NONOL1L1K6K5Rq9j21k1J23K5k3K6MLL2L2l3l2qpJ8J9l1
18506b36l1K7K7O5l5r4MJ9l0K1K2Km7r6LJ47M9l3l3l9l9J9J8J9J8k4k4K5K6l5l5M8M7j2j1
18499b48J3J3K3K4Qm1p9J9J01N1on6j36l7Q4Q4j9j9l6O3Q1q4n7M1K7k1l4l4M5M5l4l4J5J5
18493b23j9k0j3j4l8O1O3l5j10o1nR3M5nk0k0ppM3M2Q0P9j34j34L7L7L8L7j5j6L4L4J3J2l6
18486a84q5n1M8N1m8k2P7K7p1m2N7J03Np4k4m3PQ2j7o6L2m0r0K7K6L5L6j4j4L4L5j5j5mnm
18479b46mL4L4m8m9P9P9lml5l5J4J4l0l0l0l0JKKKooooqqM1M2J3J3l7l6N3N3l2l2J4l6o6L2
18471c01Q5L6K0K0o5o5N0N1K2K3k6p5k1P8L2o7q5J4L5L5j9j9n3lM3n6n9M0Pr2K6J26K9k0J4
18464b40J4j9j9l2O8M5n3j9L0k9k8K3K4j0j0m5OJ00Kj43m4O4O5P1P1o5o4Q6Q7n9rK2p7L5Q5
18458f7o4o4J6J6J5J6n1n1n2n1L5L5m4m5k3K6J10J0n5M4M3n5q3J6R7M7l1l2k2j21k2P8J5J5
18451b99K5K5k5k5Q3Q3pj05o0rP1P1m4m4MNj8j9J5l4l5O5L3j6m1m0L8L9jjjjM8M7l5l4J2J3
18444b17l6l6j4j4pqk8P1J5J6O2O3n2n3m6m7K9L0Q1j8j00jJ6J7L5o4j01kN2N1ppP5P5p0o9
18437c09o4o4jR7ppM5M5k1P8N0j15p2K8J6J7Q5j4p7K2m0m0K0K0K0K0J1J1J2J1K1K2k2k2j45
18430c69m7P9P9L4L4j6j6l8l9M4M4j%j12j2P4k5j9Q0n6n6J28K8r9%jr9p2K6O9P0O5r9o3L7
18424c48P7P8nnL7o2o1L7j7j6j1j0O5O6n0n0J4J4l5l5QQP0k9L2J30Rq9n6n5m1N8M8n1l9l9
18417c53M0M1m2m2L5L5M8n2l4O3N8m1l8l8P1P1q6q7O1O1o1o1K1K2J7J8J7J7M6M5p0p0M9M9
18410a90l4l3N0M9o5o5J9K0K0J9j5j5K7K8K3p5k1k0M2M1qqppo3L6P1P1l8l8l6l6l5l6RRn3
18403c64M5Q2j7j7Q2O1l8k5k5q1q1L5J33R6o9j40m2O4O5K1K1NOO7l1r8%N5N4m7m7n8L9L9n9
18396b69KKMMMMn2n2L1L0j1j2n5n5L0J28K4K3k7k7K3K2jkjjK5K5q0J8%%L1L1RJ0r5LP0P0p2
18389a89p3l2l2J8J7PPPOl5l4P6k3k5P3L7L6n8n8Qr0l1J34M6j19P6P7j7j6MMklK3p6q3J6J46
18381a78M6p9p9J8q1j7J47R7j33m9N0RJ0J5J5l0l1noL3L4j5j6M6M6N2m6j1j1m2m2K7K6n6n5
18375c11kkN4N4l3O7O6l2n8n8p1K8M7M6jr9j15j6P0P0mmmmk3k2K7K7L4L3L4L4onn5n5K7K7
18367b35l4O4M8n0j6L3m9n0L7L6n0m9L3L3o3o3N1N2L4L4O4l4o3o3J9J9p8K0J17m8n0J16M3
18361a42n6RQmmJr7p6K3L9j0P5P6%M8P1r5j47m9O7O7j6j6ln2j01O4J16m8o7L2K4p4j0M0L3
18354b74j6ONK7K7P9P8j02j02N6N5o3o2mn2l7O1P5k4k2P8k1p1M6M6n6n5O0N9m5m5j1o0J3J12
18347b39K7p3j8j8J%O4O3J5J4lklln2n2N7N7l3j31k3P6N5m3opLKJ5q4K6J23M6j18r0QpqK7
18340c34K8k3k2N2N2LLL3L4m9m8N6N7k6k6l1l0J8J9l6l5P5k3n8M1k1k1M5M4l9l8K4K4k5k6
18333c03j3j3L7L6k9k9qR0J03Nq2q2j0j1J5J4j4j4L5L5j0rK1K2n2M8M8n1l7l7m3m3L2L1Q0
18327b38Q1p4p4M1M1j3j3j4j3k6k7Q9Q9l3l3M9M9l6l5j1j1K5K6K6K5m4m5n0n1L7o2r8O5Q8
18320b70Q7j8j7l7l7J2J2J0J0m6m6L8o1j1Q7J3J2N6m3p7K1O5l4j6j6K8K7J0Rrrn4M5P2P2l7
18313a52l7l1l1m8N0M3M4l1l1p5p4J0J10kkR4nj20k2j8j8j3j2O0O0n1M7O1l8K3K4j07j07Q
18307c91J07J32l2j15N0J57N8n7n7n3n3N2N2J01o3j79j3M7M8L8o1p5K4j2j3M7M7K2K2r2r2
18301c54N6N7k4k4Q6Q5J6q3k8k7k2k2k2k2K1K0K1K0L1L1k4k4J2q6q6J3R3R2j6j6M9M8nj03
18294b37k3P5j3j11qqo9K9N8N7J4J4l2l1l1l2L0K9k0k1k1k1m2J23J64jm1N7J8q1o8o8JJJ12
18288a97J4j37l8J51j3j02O3O5l4j2j3j8j9j6j7R4ml6O2Pr1ppL6L6NONNj7j8j8j8l8l8J1J1
18280c37k8k8Q2Q1K6p3o7R8P8k1mnnnn5n5K5K5K4K5m2m2M0M0m8m7O3l5n8M1k1k1J9J9J9J9
18274b73j8j8j2j2k2P7K1K1n3n3k6P3M3M4%%o2o2N4N4O7O8q0q0p5p5o9o9Q1J79KLM8n0jR8
18267a77l1l2Q6j3l9O0n2n1j3j3j3j3K6K6K6K6l0l0j0Q9n8j56L0J30p2p2M9M9K5K4K5K4k8
18260b08k9r5NR7o6k4P5ONl8l8j0j1j0j0MMMMN1N1o4o4Q0P9lkL6L6m6m6n2n2O9O9j19j9M0
18253b91M0JJN1N0o5o5j5j6K9K9n3n3M8M9M8M9l5l4Q1Q1r2r2rj0L2L2L2L2n0n1jkJ0J0L5L4
18246a60K2K1l4l5L7o3q7J2M2M2jjpppqnnnnm2m3k2P7P9k0ppNNNOm2m1n4M5R0rp4R0J17m7
18238a43j48m9K3K3k0k0O1O0k2k2k7k6K3K2N2N1l0l1N7N6k6k6q3q2jjPPk4P5J5J5N8m0j15
18231c31j5NJ03J03o1j11N4L0o8M7M7L3L3O3l5n3n4mnp8J9Q0P9o8o9J4J4k5k4K5K5J4J4J4
18225a85J3l9m0J0J0j3j3j3j3O5O4n1n1j5j6lj02KJ02J4J5ONOOj%Or2ppk9O9J37k7j00%l0
18217c17l0K0J9O4l5p8Q7Q8j0o0o0M9M8r6LR9JJ2J3llllNNl9l8r7JO2O1J9J9l0l0j4j4L6L5
18210b14o7o8Q0Q1l9l9J0J1O7O8n2j50n8M1K8K9J7J6o5o5L5L6j4j4M0M1m2m2O6O5j7j7m2m3
18203c17L4L4L5o5k7k7j1Q9Or3K7K6K0K0qqrqJ3J2J3J2MLO0m0k7k7K8p0m6N3rrRJ0RJ0j2j3
18196b99oom3N5J3q7j4Q5k7k6N3N4MMN6N5o0n9M2M2pqJ8J7J7J8l1l1l1l1MNNMN4N5q4J5L1
18188a44L0j2j2l3l3q2q3J%N3J53K3p6j4j5j3j3j4j3J5J6J5J6LMlkL6o2j44m6J01J01p0K9
18182b88M5n3KJ01o2o2N9N9k6k6l2l3N8m1r0QN2N3k4k3P7P7N6m2j21k3L1o8o5J00J04o1kJ64
18175i6Jr8j5j5k7k8N5m3r3NL1L1R8%j19k0R5M5j3j2j6j5Q8Q9j26j25M2M3m0m0rrM0M0l0l0
18168c16J8O8O9l1q2J6M2n6pR2oj05J1O1m3m3M4pm2N7N4m5J2J3OOQQm1m1k6k6J7J7N1m8n1
18161c46M8Q4L5p9p9N5N4NOp2p2J0J1JJJJM5M5l8l7NON4J03kj01OPn9n9K3K4K2K3k4k4K6P4
18154b17J00J%m9j32l3J3J4k3k3kR7N5m5l7O1J2q7j9Q0M6mjjnmJ1J1P3k6p2K7j0j0K8K7k3
18147a67k2J3J4p0o9M7M6o5L4J16J6j29j30k1P7K1K1j2j2L8L7j1j0O9k9r4r3Q1Q1k3k3kR6
18140a75%r9J2J2j4j4L5L5n1n1kkN5N5k8k7N4N5r3r4ONj6j14K4J23k1k1K1K1M6M5J4J4m1m1
18133b72P5k3p8K0M5n3j7j6P1P2J8q1p7K2RJ0m5m5L8L8L8L7m4m5J9J8l7l7M2n6p9Q6J27l9
18127b59j06pJ2J2NJ04P7k2m2m3m9m8L3L4N1N1KKj4j3mn3l5O4J10J1m1m1o0L9J5q4m1m1LJ02
18120b76J02Lj8j7k4k4j4j4j5j4o3o3Q6Q5K3K3k7k6P4P5m1m1J1J0p1p2N6N6M0rj03nJ40M2
18113a11l3l4l9m0k6k6N6N6L7L7j9j9mj04o5J01M7n2l8J1mmj%kjjkjjkjmmmmO4O4j17j17M1
18106c66M1ln2j6J49O3j01j3j4JJj0j1k6p6o3L5N7QN9J09K4p5nR4M2n7j02n2L0K9j1j2J00
18099b23Jj39m0M7M6Q0Q0m1m1M1n7qR0n3n4J3J2r5P0J20m5m9m9j0j0klklk4k5K5K4R2R1j16
18092b57j16JJ01l8l7J03J03j1j2l1l0l1l1M1M0L0L0M6j19j19M5O1O1m4m4k0k0p5K3L4L4j0
18086b92j0N7N6N0N0M5n4j36l7J9K0q3q4k2P6J19m5k9O9J0q9J8J9NON5m5r3NL5L5R7kl3l3
18079b41l9l9J8J7l2l1K2K3K2K3jjp8p7m4N5M9M9M8M9l4l3M8M8o7o7j6j7j6j7M7M6N2m6m0
18073c20m0j9P9OOJ8J9r4NkjO4O3k5k4P8k1m8m7K6K6j6j7p0L0Q9Q9k2k2k2k3l2l2N0N0JKJ
18065a95Kj1j1j1j1L3L3n0m9l7l7M5M5j5j6rj0l4O5RRM7M6klk0k0j4j4m3N5%Jo4o4K5K5j1
18058c11Q8Q2q2k8P2m4m3PQr8JN9N9j8j7k1k1nR5J05n9l6l7qR1L5L5p3p3j3Q6L1L2l8l9q8
18051b66J0J6q3n3M6O1J2k3k2O0O0k5K5N5m4o7j7L1j7l9O0O3l6n6M3L6o2%%n6n6N4N3MMRJ0
18044b10J0RJ9J9l1l0k7k6p6p6O2O2n3n3j4j5P0J9q6J3R8jMJ02N0m9j04n5kM8P9P9Jm8o9L0
18037b51J14O4o3o3j7j7M1M1m2m1k0k0L0L0k9k9k9k9N0N1Km8jR8J5q4m0J0k5k4PQJJM9n0j00
18030d10jL4L4M1M0N0M9o5j13nR3J7l3k8K1N3m7J2J11N5m4n0n1n6n7mmQ1Q1q4l4J12J3o6j8
18023b73K9k1qM1P3k7j00kP9L0l1l1l4l4K9L0k0k0J7J8J7J7l9l9m0l9K0K1j4L6O0l8l8O0L3
18017b38j7O7O7n9n8n9n9J5J5J5J4L1L0j9j9L0L0qM1R6o9p1R2J6q3MN4m1m1J2J1m4m5NJ04
18010a81j7j81k3P5K5K5L1L1jkO0l9j25k6Q4Q3P6q9j41K4K8k1O7O6k9k9l0k9RRRRJ4J4J4J4
18003a96k8k8M8M8N1m8j44K1J38k6r4Ml2l1K3K4jkK4K3j5j6J0RJ3J2ool7O1POJJJ3q5j21k3
17996d02kkP2P2j0j1M8M7kko5o4j1Q8R0rk9k9K3K3n9o0NNJ09J1m3m3o2L7J07Qj12j11L6L6
17989c11J2J1J05J05M9j16o5o6%%Mr6J4J12K9o9qpk6k5J8J8J00Jn4M4L2o7P7P7MLRq9PPn4
17982b15n5J11J2j04ml8l7Q4Q4p1p1p7K2J06J05o8o9NNm4m4O4O4j9j8ooj3j2O8l1m1N8J15
17975a40m9r4MQ5j3r3OO6J7nM5M3ok4p3p7K1P4k4r3OO0O0K7K7n1n2k3K6O1l9q4J5N8m0p5p4
17968d28L3Q3O3l5m3N6J50j5r3OJ10J1l7J3k9k9k6k5n2n2O4O3jkn0n1O2O2n3n3K3K3k7k6P2
17962b33P2rn8r0RJ25P7k0k0k3k3l3l2K0K0k9K0R7jk6k6l3l2j3j3L6L6j0j1L6L7k6p5o0L9
17955b72M3n6n2M6M6lj8j9K2K1K2K2M1M2m1m1K8K9n5n4RRm1m1l8l7P1P1N2m8m7N1j8j9j2j3
17948c00J8J8L5o5o4J00N7m1l0l0J4J3nnO1l8r7O7P4k5klrqopn5n6M7M8M7M7nom8m8o2L7N7
17941b75N8Q1j7j09j10K7K6K6K6QPPQrrM0M0j16j16O4O5n0n1R8R7q1q1JJPOOOM4M3M9m9J5
17933b17J5m0m0n1n1O4O4L5L5m7m7O4O5n1n1L6L5k6P3L3o6mnk2k3k3k3ppppK1K2K2K1pqqp
17926b40J6J6m0N9klK0p9j04O1J1J2qqqqkkkjJ02J03J0q8q1q0R5R4OOO2l7j41j41k8P1J04
17919b55Oj4j5O5O4J5j49n9M0l3l2R6kn8M0O9l0j8j8k1k0l4O6N1m8J3J4o0n9N6N6M9N0K9p0
17912b16j02lN1N0l0l0l0l0j7j8Q7Q8P5r0n2M6Q9Q8n3n4o5o6J6J7j0rrrq4q3O4O5poopK9K8
17905b93K8K9m4m4OOL4L5j9j18OJ05j1j09K6J25QPJ8q0l5O5M0rn7n7K8K9k2k1j0rP2P2r4r4
17898c87N7N7pM2pj05j3Q6k5k5J9J8J8J8k2k2k2k2L3L3L4L3l9m0J0R%J%%m3m3L9M0L5L4L5
17891a71L5l1l0l1l1m6m5O9P0L1L0n8n8L7o1j05O0O0l9l5O4M4n3l6l5oR3R4oj2j2q0J9R7k
17884a80n3mK1k9KKj2j3j2j2J3J4J4J4L8L8p6p7K5K5L8o2p7K1O9K0j4j5J7l3l3O6m2m2N9N9
17877b31k4k3l6l6Q0P9LKm0m1n8M0R3oj8L0llo5o5j6j6L4L4j5j5L7L7j3j2KJJKNOONK6K7n0
17869b36n0l8O2J5q4jM8k0K9Q9j1l4l4J9K0l0l0QRNNPm2k6P2Q1j7r6KM6lmM6J0q8K3J22j8
17862a44j16l3J7jjL6j4p8K0P3k6l0O9O6l3l5J5L0L1k1k0k0k0K6K7n7n6j0rK4k6j2Q7Mm6J1
17855b72l8p0L0L6L5P3k6m2m2%N0J20K2r6j44m7J19J31L2n7om1m1Q9Q8n9n9l0l1K6K5j15j6
17849c56O6l3PQk4k4O0N9L5L5J4J4l6l6llL9o1j21M3Q2j6n2n2rrLKN2N2JJj4o3l0P0Q8L8p
17841a80prj0LLm7m6MMl7O2Q4q0j9Q1Lr5l4l4k3k2R3R2m0m0J0Rk3k4N9N8m2m3PPj2j2l3l3
17834c66j4L7P0k9k8P2L7j2RJ0RJ0k0L0O4l4p2K7pn7rj0j6j5O5J6j04oJ75J0j31l2L8j3kl
17827c01j2j2P2K2p5K4P5K6j7j6o9o9RRRRJ6J5J5J6l9l9j0j1J5O4M8n0l5O4KKl5l4M9jj03
17820c67nP9L1J3J2MMP7k2n2M6J0q8l6O3L1j8o4j5O7J8l3l3J4J4P2k6j28p8J02J01rrq6q5
17813c96m6N3J38M0m6MK8p0pM3RQpoq9r0L2L1j8j8P2P3ppM4R4J2q6j25k6onM2M3J8J8k8k7
17806c08K1K2j3j2j3j2K7K8K7K8kjkkk7k8q3J6M7M6MMl3l2J6J7p6p7P1P2j4j4j4j4M4M4l8
17799b81l8O5O6m9n0N1N1o4o4K7K7K8K7K2K1k8k8nnnoK1K1j17j9P8P7K4p5q1q1O1O1MMkkP8
17792a86k1j4j5M4M4onl7l6q6q6M0M1J02Lr7KQ8j1q0Q4Q3q0m0O0jr9rj0j6j6M7M7M6M7NOm4
17784b06m4O0N9n6n5j0j0M0M0NMMNo2o1o2o1J48J48r8r9m3m3L9L9N7N7N7N6q5q5QJ06k6k5
17778a99M2n6p5K3NOL2o6o6L2K7K8L3L4k1k1k1k1M4M4p2p1L5L6L5L5%jj%QPQQj8j7j8j8K5
17770b15K6n7n7PPPPn1n0K6K6R7kk9k8M5M5l7l7J9K0m6N2R7o8p4K4j9k0M9n1m7N1M5n4k1k1
17763c34k6k7L4L5L4L5L0L1j9j9K7K6k2k3L5L5q0q0K6K6q0K0n4n3J01J00J%%%k6k6l8O0M2
17756b09n7j4j4q7J1O7l2m6N2P3P3JJk3k4O0N9O5l3o0o0o5o6P5P6ppl1l1pokkJ1q9J7J15l2
17749b48j32rR0LLJ4J5N7N7oj05MJ03k2j21%R9j9j9J1J2qpqqmnnnL2L2n0n0J2J2O1O2k1k1
17742a94K8K9j03j04J2J2j5j4O7O8k6k5K4K4k8k8K1K2QRk3k2K7p2m7N2L1L2j2j2K5K5n7n7
17735c23J0J0j5j4M0M1rqJ1J1j4j4O5O5J6J5n5n5nomnmml0l0J9K0K5K6K5K6jjN2j12m9J15
17728a66j4j13L5L5n4n3M4M3J9K0K3K3q8J1K9p0J6J6k5k4N8N8k8k7k7k7KKm7m8J1J1l8l8L9
17721c92M0Q8Q9K3K3Kr6o1L8K6K5J0Rj5j5ppkj00K3K3o5o6P0P0M3n6j2j3K5K4J02Kq5J3J2
17714b12q7q1J8J2J2O7O7l6l7J08Rr4NK6K5j6j6RRjkq3q4N9N9k3k4Q3Q2N6m3p5p6L3L3l2l2
17707b82N0N0j3j2j3j3j9k0O2O3n2n2L1L0p2p3j9P9J17J7j24k5N2N2k4k4K3K2J6J7N4m4r9
17701b45jL9n9n4M6K8K9L4L5m6m7LKOOONlmlmj9k0j9k0POO8l1j26k7R2R2J1J1O7l3k2k2k8
17693b40k8n4n4K9K8M0L9R6mm1m0m7m7L6L6j3j3j0rllm2N7J83J8j77p9O6l4j9Q0P4k5k7k8
17686b55J7J6KKLKj0j0j0j0n6n6K6K6J4J4N7N6J1q8q9J1N2N1k4k5POOPLLm6m6k5k5K5K4k5
17679c59k5K5K4O3O3J3J3m0m1RRl7l7M5M5J2J3l8l7j2j2L8L7m3m3M0L9OOm3m3J2J2l7l7R2
17672b68R2J0J1j%%%j7j6j7j7mmmnl1l2l4l5R6M7o7L2rn8N8N8k9k9k8k9O3O2J3J3J8J7K9o9
17665a84n3M7M6n3l0O9O5l3j11o2j3j4N7N8lkN8j07j10N5O5J6L3o6k6P2K7j38n7M1N8N8QQ
17658b21l4l5q5J3O8J9L9M0p9p9J1J2J1J2NMNNK2K3K2K2KKm5m4KN2Q3j5p9k9o3o3K1K1K2K1
17651c12L9L9m3m4J2J3J2J2M5M4mnK0K0K0K0nnn4n5ooooQPQQ%J%Jl0l0N2N3KKm8m7onn5n5
17642c89L2L1L2L1J6J5J5J5k2k2j6j5j5Q5N4Ml4q3o7L1M0rK8K8M1R1M6j18j13j4L5L5k4k5
17636b61Q7j2j03nJ1l8j%lmK2K1K2K2nnN0m8K0K0J4J4J0J0K2p7r7Kj6j7Q7j1j1Q7m8m7k5P4
17629b39R9o6o6R8J9q0M1M1j01kN7N8J1J1J2J1JJm9m8%J%%K5K5r0r0J1J1n5M4R8o7o1J04N8
17621a77N9m6m7l8l8J1J2MMN9l9k6k7M3M3L6o3pprj0N3m7p1K8M2M2N2m8m1m1N8N9L8o1l0O8
17614a62PPj8j9j8j9J0Rm0m0l2l1l1l2J01J01J9J9l7l7m3N5J7J6o0o0rqM0M0j9j9O0O0l0q0
17608b83KJ01j5j15n8M0K6K7j6j7L3L3j9k0N6Pp4K6ln2L2L1QPQQRRj5j6J1J1l9l8k5k4k5k5
17600c94N2N2N2N2n6n6K6K6RQONk2p1k3P5O1l8l8O1K6p3l9J1NOQRk9k9n0%QJ08O1l8ppl8l8
17593c19N0N0JJMNK8K9n5n5N5m3p3K6J3J3j8j7L1L2p3p4P5P5N4N4q8q8K4J21M3n6p6k6K1K2
17586b34p6p6J3J2n1M6R7lj6j7K6K7l3l3J7J6m2m2M0M0rj0rj0j4j5L5L5l2l1N1N1rrJ5J6K5
17579b09K6k4k3L9M0m3m3rqrrL2L3n0n0K4K3l7O0Lr7m1N8PPl0k9j5Q3M7M7K1p8p8K1J%j8j8
17571c46N8N8RRm0l9J5J13j5j13L7L6q6J2OOO6O6j05oMMl9l9K5K5JJm2m2M6M7p3K6J14J5q7
17564b73J2Q7j1n0n1k9O9j5j4qqM3M4p1p2QQM7M7L7j27n5J10N4j10j07N8O9l1k0P9K2K2Q4
17558a52j5k9k8M8M7k1k2l8j37l6J28O0l8k0j9Q3Q3L2o7j16j8L4L4j0rn6n6L2L2q5J4L4L5
17551b76L3o5j15j5J02J01m0l9KLl4O5O4l4k3k2L8L9n1n0P4k5n0M9L5L6p4p3N5N5k6k7j5j5
17545c18J00J00o0o0K2K2o3o2Q6Q6o7o7j7j8K5K5%%K1K0K0K0K4K4L6o3n6M4oj05o5L5J6J6
17538b85J20K1o1L7nnJKq3q2L3L3N5N4o1o0K3K3M7M8p6p7J2J2l0O8P0r4j24J06J11n3l6J4
17532b42j%l7l7J9J8l8O1M2n7q6J2L3L3k4k3JJO0O0n5n6J2J1l8l9p5p5P3P3M3M3M3M3j7j7
17525b36L3L2m1m2M1M0l4l4l3l4n0m9L3L3k1k1O1O2L7L8m4m5J5J5j9L0M4n5k4K5lm%%j8j8
17518b86m2m3l5l5N1N0M6R5Qr1J6J5o0L8J66o3j75j0P2k7l8J2L3L3Q5Q6p5p4k5k5J5J5n1M8
17511b71J56qk1P8Jr8J4J3o1o1j2j1rqrrQ9Q8o0n9K0K1K0K1j6j6o0n9M0J38l3l2MMNMKKLK
17504a88o5o5J7J8l0l0N2N3%jO2l7q6J2Or3N1N1j1j1N0m9m9N0mmQQm5N5J04Nk3k3k9k9L5L5
17496b00J4q4m8N1N0m8p7K1M1M2L8L7J2q8l1l1l7l7M3M2K7J25J4j51QJ07qpN4m5n5n5j1j2
17490b99K1K0K1K1j6j7j0j0j0Q9j6j6K2K2k8k7n1n2L1L1J2J2r2OL5L4qqN0N1l2l2K0K0K1K0
17483a65J8J9m4N6N0m8l5l6k3k4M3n6k7J38Q3q2o8o9k5P3K5p3j8Q1KLm0m1ppP5P6L3L3j0j0
17476a00j13j4o4o3K6J24p9p9K1K0k8k9L0L0L0L0m9m8PPM5J43l7j36N1N2nmP1P1J1q8l4l5
17470b36m0m1K3K4m7N2J39r0j36K8J49N0n9n9n9L9L2L3K9K9n4n3k5k6K4K4l6l7J3J3MMO0l9
17463b68n8n9J8J8M2M2nmk2K6J1q7j6Q3P6k2l7l6OPJ6J6J7J6j8j7j8j8LLLLQ0Q0m1m1N3m5
17456a93n2M7Q3j7j01n1P0K0j25k7O5l4%M9L4L4j3j2L2L1n0n0q3q3k3P6Q0Q0O2l6j17o7P6
17450b95P7jn0q3J4J36L7m5Nj0rL9M0l2q1o6L2J5q5P0J68m3m3l8l7j9j8mM6M7n1r5LM6R5K5
17443b10p5m4J20P1r4p1K7l8l8J9J9J9J9o9o9P9P8L5L5m7m8mnmmK8K7K8K7o5o5j5j6N1N1K
17436b46KN2N3o3o3K5K5Q7j2r6MrrK0K0k4k3p4K5N2N2QRRRkjkjJ5J6l4l4OPm4m3N1N0J%L3
17428a49L3j7j6j5j4k0k0J1q9l8O0QRJ5J4J8J8J8J8l0l0k3k4o3L5k1k0P1P1j2j1L2L1L2L2
17421h6MMm5m5K0J9k3k4jR8M9n1m3m3NJ03K4p4j2j2l2l1k6k6l0O9O8l0%jopn2n3L0L0MLLL
17413b17N7N6n7j07j4Q4N1JK1k9j6Q3Mr3k6k6m1N8L9n9J7J17nj04lll4l4llK2K3PQL3L2k3
17406a84k3K6K7K1K2k7k7k8k7K1P0L0o9l8J1Q4Q4r3r4j3j3j3j2%%m8m9N4N4NNK3K3jkj3j4
17399b28j0j0k8K1N2m7k2K8n9n9R0M1m2N6N7m1P3P2q2l3N0m9j12j2L5j4nop0K8J42M3p4k4
17393b39M8jq0l1M1M1M4M4nnnml2l2opk0k0L0K9j4j3j4j4JJQ7j1p6K3J1J1mmo7L3K8p0k8k7
17385c57o1L7J53N4k2k1m7m6m4N5j%LLLM%%%%L9M0j7j6j3j12O4J61Rr0K1K1J3J3o4o3p6K2
17378c35N0M9k5k6%jJ0Rr5MJ13J13M1j24j53J1P9k0opj8j9R9%k7k7l5l4mmm3N6J05OL8L7n0
17371b33n1j9j9L0L0oonoJ0J0K3p7l9O0N3m5nnL8L8n4n4O1O1NNNNk8k8k7k8L1L0M8n2j05O0
17363b89N9j05l5O4M7M8J1J1l8l8k2k2K8K8j1j0%jp5Q8J34L6o9o8k6k5k3k4J54N4j63o5N5
17357b92N5p2p2M3M3M3M4m0l9o7o8M8M7M6M6l7l7Q2Q2l4l3j2j1j2j2m8m9O7O7J8J9kj01q9
17350c77J0L1L1N2N3l0l0rj0rj0OOJ2J2m1N8JKM1M1m7m8j5j14KJ00M2M1jkNNNNm6m7LLK1K2
17342b26P6k2q6q6JR9K1K1K8K7L0L1m9m9ON5k6j25k5P3M0j0M5M4m0m1m1m1M3pr6MN7RK5P4
17336a61p5p5J09N9j53n4O5J6l3l2M7M7lkK1K2o1o2J2J2J6J5JN1%r9k0L0mmj3j2O6O7mn5l2
17328b98O6k1k1P0P1o4j4O6l3o2j2LLk8k8K1K1JJKJk9k9N3N2jkn1n0o2o2Q6Q6J7J7l1q0m7
17321c88N1M2M2k1k2j8j9l2J6N0m8o4L5Q5j4o8L1Q1j8M6J44p6j74O4O3QRk0k0j9k0L2L2n1
17315b61n0QQQQRRLLk0j18m6J18J36L8j5j15j10j2M2M2O7O8M0n8o4o3k1k0RQQRn3n3R5R6r
17307b56rl4l4J2J2O1O2p2p2J1J0N9N9k3k3K2K2J6J7L1o8J3J2l9m0K1J18O0N9q6j85o4L4Q1
17301b13Q1J1q8pqn7n7J9J9M2n6J5J15Mj60kR7J1J1M9n1k9l0QPQ1j9m5m6ONNNm9m9O6O6L1
17294b12L1n1n1mmM6M5n7n7K9J27M5n5J4J3q7J1J03o1n9L9kkjkjkKKL2L2j40m2K04J06q5q5
17287a79l6l6n1M7K9o9l1O7l7l7j9Q1Q0j9L6L6j9k0m0m0M8M8m5N3K8p1L5L5j13j13q6J1P2
17280c55P2n4n4nmllP9P9L2L2PPj7j7QQj8j9j9j9n6n6N3N2O0l8l2l3L6L5M2n7m7m6L0L0j4
17273c04j3j4j3K5K6K6K6k2k1R3R4o8o9J4J4OOm4m4J7J6l3l3j5j4O7O8k9l0l5O3n1n1P0P1
17266b01ooM9m9j9j8l1l0O9k9k3k3j1j0P1P2rqrrj9j8j9j9M5M4mmn3n3mlO7O7J8J8n2n2lk
17259b76n3n3K9K9J00J00M5M5nj04m9m8nmmmRRRRK4K4q6q5K9J27M6n3k0j9k6k5M3M3l4l3k5
17252b91P4J8J8J1J0l9l9J6J7r9r8O3O3O4O3m4m3L8L9k5k5k5k5K9K8K9K8m7m8JKr4r4jR7L1
17245b98L0j3j2J1J0J1J1O3O2n2n3M1M1m2m1j2j1L2L1O2l7l1l1RRRRj7j8j7j8L4L4j5j6ll
17238b31LLq4J4M2M1qrj4j4J5q3m0N8J7q2OJ05l8l8J7J7O5O4n0n1qrP4P4p3p4M2M2op%jn4
17230b75M3j1j2j3j4j3j4jjM2M2N6m2o9o9KLN2N3l4l4J5J6K4K5K5K4J2J2l8l7J3J3l7l6p9
17223c57p8L7L7P7P7onj4j5j4j5n6n5N9O0MNO6l3j16j8KKK2K1K2K1k2k3K6K7p8p8j9Q1N0N0
17216b56n9n9J2J2L8L7K3K4n8n9K8K7n3M6k0k0O8O9llk7k7J2J2J2J2%%j%NNMNm1m0L5L5J1
17209a94q8m5N4K1p8p2K7M0L9LLk8P0M6n2mmj7j6mj03k1P8M8M9L0L0L6L5m6m7j7j7j7j7J6
17202b62J7L4o5j30L5j4j5J8J8M3M3L7L7R0p4r6O8l4l4O5O6n0n0o1o2N4N3J6J5O5O5n1n2n1
17195b62n1K4K5K5K5m8m8o0L8J26K8j21k2P5k4l9J0J2J3J2J2j2o2j0Q8K2k7POKKk3k3k1k2
17189c23K9K8M3M3m0l9J4J4l5l5L4L4j5j5O7O8j14j13M5M4P0P0l7l7J2J3j4j5j4j4ppn3n4
17182c53M7R5P5k5l5l4j7j6PPj8j8MLm6m6L2L1QPj6j7L4L3L3L3L3L3k9k8lmo0o0K4k6o2L7
17175c37O2l7K5P4m6r6J0J0N7N6J8J8J8J8m8m9m9m9M5M4M5M5j6j5OOo0j10k8P0O4l5j7j7L1
17168b87J28M7n2RJ0p9p9l1l0N1N2l2l1l2l1M1M2ppQQQQMMNMN6N5L6o4j02lP3k5j6j7O0O0
17161a56j0rllq0J8P4k5r3ON9N9noonm0l9LML4o4p0K8N3m7q9RN0M9J2J3JJ00j5j14qrqqpR2
17153b55Rq9R2R3o2o2K6K5k4k4klklj0j0M0L9J8J8m4N5L9n8n9M0J9p9k4P5M4M5l2l1J6J6o7
17145b31o6NNm4m4Q8Q7r3r3j2j1M2J41K3p6m2QK9L0L3L2M4M3poj04j04P7P7l8l9J2J1K1K1
17139a81k9k8%%m9m9P6P6p2p3L2L1L2L2N5N6k6k7r2r3N6N6j7j6M2n6q7l8J4J14P4k5p0K8K3
17132b31k5pn7o9K9J08J0K1K1l5l4PQQQN6N6n8j07l5O4ONL1L0j9j9%%%%J0RJ0Rl8l8l8l8P0
17124b72P1j1j1p9p8P0P0jjmmj0n9mR4n4n4L6j4MJ03R3nmj02j08j0P4P4kkJ0J0l9l9J0J0J0
17117b28J0m0l9M3M2J2J2J1J2k9k8l5l5N8m2m2N7M8M8L4o6n4M4j8j7L6L6p9p9M6M7M6M7l6
17111a78l6L0o9j54J0J14J6K3K4l3l2K1K1k9k8k5k4K5K5O9O9M8n0p7K2RJ0kkm5m4n0M8R8%
17104a96j5j5k1k1q6q6K9K9N3N3O0m0L1L0K5K4k8k8k9k8m6m5L6L7j8j8j8j8K7K8K7K7K0J9
17097b01n6n6j6Q4K8K8k5k4N7N8r1r2L0L0j12j3J01Lk5k5l4l4Q0L1n2M6R7kk4K6M4n6j34l6
17091c65L8L7M4M3l8l8J0O0M8n2m2m2l4l5Q1Q1n9o0N7N6m6m5L4L4J7l3o4L5N6OM0M1o1o0j1
17084b67j1K1K2K2K2PPQPj4j4L5L5m4m4L8L8o7o7M9M8n9n9N7N6KKq1l2P2k7p9J9Qr1K7J26
17077b28J2l7J5O4K7k2QQl7l7l7l7j3j4j4j4K8K9K8K9j4j4P1P2o0j1P0l0p9l0J8J9k0k0R6
17070a74R5o8o8QQLr5r2P1J25l9q5P9J07Qm2m2o1o1N4N4j4j3O8O9k5k5p4p5L5L5p6K2N9l9
17064b68k7k8noJ%m0N8N3N2LKo2L5J34l1p7K3lj01j8P9M4n6n5M3J13J4p2p2J9J8J8J8l7l8
17057b69L5L5O7r8o0L8qqM7M8m8m8k2P8j9j8j2j2l5l4J5J5J0J1J1J1n4n3nmJ01J00k4j24J9
17050c14J8m9N0J40M1p8p8PQQQm1m0QRMMN3N3k2k3L9o0k9O9RQj0rj0rj3j3o2o3P7P6oomnL9
17042b16L9L8o0o0L9LMMLP5k4j13j4M3n6OOk1k1k1k1N1N1n4M4M5M5JKl6l5l6l5j0j0O7O6j1
17035b22j11K8K7K5K4Q0j8m9m8l4O4L1o8M3M3l4l4J6J5L2L2n1n0n7n7O5O4k1P7P7k2m3m2m8
17028b66m9J0J0O0N9MLMLk7k8k7k8k6k7K2K3L9L8p6p6L1L1l5O4O6r7r2P3J5J5K5K6o6o6j6
17021c81j7N3N3K2K3O9l0k4k3k2k2k2k2L7L7m5m6N2N3k8k7mM5N4m4q0K0J3l6N0J00j9o7%J
17015b77n1n2L1L1j9j9J9J8k5k4L4J34N4m4p0k0K8K8LLOPj5L5j6j15l4J6m6LJ04J03p4p4j
17008c19%k6k5N2N3l0l0P0P0m8m8M8lJ4J12n9j58m1Qj4j5P1P1j6j5L4L3LLN2N2PPp6p5j2j2
17001b62L7L7m5m5P0P0m2m1PQk5k4m6m7m2OR0qr1RN1m7j1j0L7J35M3n7%M8j9o8l7l8k0k0K6
16994c71K7K0l0l6O3P6K7n6oL0o9J0J09K0p8l6l5n4M6K0k9j3L6L3j7k1k2%%J07J08m2QM3n7
16987a89n9M0Jr7rR0K5K5n1n1nmK0K0l0l1J18J17m0m1M1M2p0p0r5r4%JQ3Q2n2n1llmnP2P1
16980b06J2q7mR4j1j1M5M5J4J5m2m1Q5j4j34q5K3K3KJJ0J1oR2N8j07p9k9NJ04O8r6o0M0Jm8
16973c12M2M2L4L3N6m3m9M9N9m0j16j7J0RJ3J3M1qm6N3O6r9n8M0j8o8P8k2j68o9J10O1l7l8
16966c99J2J2k4K6R7o7l2O7mnJ12J3j46K0Q1j8j0Q8K9k1l6l6o4o5J8J7M8M7rj08J5O5n2lJ07
16960b25Rj5j5J4J4j02j01Q4Q3L5L4l7l6M9M8l5J5M9n1q8J0K5K5M3n5r8O6L8o1j9L0r7m7R9
16953c12JjjJ0J08Q4q1l8O1NOJ1J2o3o2K3K2J1O0N2j12n0J14J7q1K6K5l0l0m9m9OOm1N8O4
16946b18l5p2K7mn4j0L9L6j3O5O6k0k0j9j9j9j9rj0j0rrrM1M1KKKKK1K1k9k9J4J3k0K8P8k2
16939a80p9l0R1qr3NQ9j0q8l9M7R6J5q3qM2QQm7m7m5m4j9L0J10J1j7L3kjj6j6j6j6OOk8K1
16932c14Q4j5r4NO7O7N0m9n0jJ4J5j2j1L7L8j3j2j3j3KKN2N1o5o5J8J7K5K5n8n7j3j3j3j4
16925c26P1P0J4q5m9Jj8L1R5mk6K3J2l8qpj2j1j2j2K5K5k4k4K5K5k4k4K9K9K3K3K1p7q1J8
16918c02Q3L3j4o3p9K1nn4K4J23L8o1RJ0m0m0j8Q2Q4j4k4K5N0m8p7k7K1K2qpqppoRN8L7o2
16910b42l1J9noqqJ02Nn4mKm8j6j7M5M6l8l7j1j1j2j1RJ0RRJ3J2J3J2j1j1L8L7n9o0K2K3L5
16903b39L6j4j3M4M5l4l4k6K4N8m1j61o1N7N8L3L3j7j6N3N3MMj2j1R3oo7o7k4k4k4k3K6K6
16896b67RQm1m0K3K2K3K3LKKLm1m0P1k8q2J7J27K7j3j4k0k0LLm7m7K9K9K9K9l2l3q8J0J3J2
16889c36J01J01M3M4j1j08k4P5J4J3j8j8o8o8l4l5P7k3m3N5N5m4QJ07O2j03n7M2L8o0l3O6
16883a82N9l9o0n9J6J7N4N5o1o1j1j2j1j1OONOK4K3K4K3J7J6l2l3j4j4p0K9K5K6j2j2k8P0
16876b21J5J5L5L6j13j12J9J9m7N2J06n9p1K8K9p0P5P4k8k9N8m1n6M3L7o2J5J4jkO0j04j48
16870d34Q3Q2j7N3N3j4j5j5j4mlmlk8k8M8M8M8n1j65o7Q7Q7NNP5k5j8j8n7n8N8N8q3q3O4O5
16863b85OP%%K2p6jR9Rr0K1K1mmM6M5k3k4p9K0R3R3J1J1n2j51j38K6N6N6J7J7kkK3K3l8l8
16855b85j4j4OOj1Q8Q6p9m1N7oj06l7l7KJ02R5o9PJ06rrL2L3O9k9j33l5J2J3N3m5j28k9O4
16849b85O4J4J5J0q8q1Q2M9n1M0M0pqqqn7n8L1L1j05pJ09J0ppJ8J7j8Q0M2j24n9M0j3j13J7
16842c95J17NNJ2J3j2j2mmmnP3P3m2m2kkm4N6O9r4j13N1J35J35o9o8n0m9n0m9R1R2KLN0n0
16835a78m3m4lmM0L9l4j33n1M7P0O9M9n0L9L8n0n0m5m5L6L7j6j7R4mj04nM4n5k2P6J20K1l3
16828a67l3o3o4K4K4o3L6O8l1j8j9J5J4k2P6N7m2K0K0k4k4%%L8L7m5m5K7K8k2k2k8k7p6p7
16821d28J04J05j1j1KKm8m7J8J8L5o4l4J30Nr4L0L0q7J1N3m6k2P8N2m7o7o7K4K4k0j9L8J36
16815b17K5K5K0p9j22M2P1k8K0J9j06pJ07J0J0J1m5m5P5P4p4p3K1K1j6Q2L5o4l3O5jjNNL5
16808a33L5m7m7POm3m3J2J1J1J1k5k5jjO6O6Or3k4k4J9J9kjJ03Nq0p9O2O2J1J1K4p5j02mJ8
16801b84J7k7k8K2K2K4K4k5k5M6M7llmnK0K1qqqrj8j9L0L1n2n2MMJJ00j5j14L8L9PQj1j1j2
16793b36j1nnL8L9K5p3p3K5RRN3m7o0L9K0K0L9o0o5L3L7o2oR3j8j9j2j3K0K0J9K0j4j3j3j4
16786b61J9J8J9J9llq5q6O9O9P6k4noj1j2n2n2L1L0K5K4L6o2r3OJ6J6J04o0j42K2K6K6j4j3
16779c33K1K2j0rM0n8j08rN9N9j7j7R4R4k1k1j4j5L4L5j3j3j2j3K0K0K0K0j4j4j4j4n4n4k
16772c11jo2j3P0k8j5Q3Q0j8p6k7j1j1J0J1N9O0MMmj68k2K09M9j15QN6l1l0N4N4k9k8l7l8
16766b64l7l8O5O4n0n1M7M7kkm6m5L6L7K2K3k7k7RJ0p2p3K7K7K8K7K4K5n8n7N7N7n8j0k1j21
16759d27kR7m1m0Q1j7m0J25P8k0jn1m2N7O3l6j8j7n4M4N1m8l7O2N9m0o3j3m7m7M6M5lmN1N2
16752a97mlJ0q9k2k3n6J08J14n1o2L7k9k9klkkOPOPL5L5L6L5l6l6K5p3j01kN1N1NMn7M1M0
16744b26n9n3M5M4M3%%J4J3k9l0p3K6J9K0n2n1L1L1MMkjN6m2q9P5J12n4m9J16L1o8qR1J3J3
16737h5k4k4m5N5n1n1j9k0j24k5K5K4L2L1M9M9l4l3K0K1k9k9K2K2K2K3m9m9J00R9o5o5j0r
16731b46n0M9M9m9L0L1n8n8J4J4J4J4J5J4l4l5K7K7Q2j6l0l0J3J4n0n0L2L2M1M1J7J6n5n5
16724b30k9P1J1J1n8n9o1L9R7jMJ69K1j44j05ok3k3m6m6J29J29K7p2o6o5MNMNk6k7K3K4k2
16718c36k2q3J5J64O6q2J6O5l3j09j1J7J6J61O2q8q7o9o9L3L4L3L4J1J2J2J2nnM4M4j6j6m1
16711b21m1j6j7j1j0nR4J8q1m9N0ooJ5J15N8N9opopj8j7m3m2m8m8k1P8J1J0K4K3j10j2Q1Q1
16704a31k3k3k3k3l1l1rrM3pq6J2O4J5K5K4j3j4L6L6l7l7M6M5l2l3J8J7m0l9M3M2k5k6k6k6
16697b78j%J8J7J8q2j31l2N7N8j9L0J05Om6N2L7o3j0Q8o1j10L9L8K8K7K7K8mmlm%Jm9m9K3
16690b49K4k3k3P3J22k8j27m0J0j0M1N0m8l3l3m1N7J10J2o6j6%jOOL1L1l9l8l9l9l6l7J3J3
16683c67M8M8M8M9k5k4J%n5n5%JmR5P0k9ONk5k6N1N0K9o9q1J8L3j6L6L6m9m9L5L5j4j5K2K2
16676a65o1o0k0j9O3O3n1n2N8N8N3m6m0m0qpqqN9N9q4J4J7q0O3O3k2k2K7K7j5j5rrK8J26q
16669g1j73m8J17O3j01p0K9l7l6N1N1o5L5M8j17RJ07n7n7R7R7j4j3j3j3J5J5K7p2p6K2J0R
16663b31K7K6n6n5L8L9L3L2J4q6l0k9nmmmr1r1R0R0RRRQjkkjMMn1M8L8L8M4M5k1k0k1k0p1
16655b51p2m4N4Q3Q4q6q6j1Q8Q8j1ooj2j2lmN3m7j2j1j8j7K2K3K3K2nno7L2Pr1J9K0n2n3R6
16648b68R5k7k8k8k7k5k5N2N1Q4j6m2m2j7j8j1j1l8O1O7l2n9L9O0O0n4n4n4n3O8O9j4j4P2
16641a79P2l8l7m5N3lkm0m1m0m1j4j5L5L4K5K5K5K5j1j0M5n3n8n8J8J8noO0l8n4J10J14n0
16634a79r1P3j7j16j3Q6k6k5O2O2J3J2j3j4j4j4J5J6J5J5l8l8J1J2n8n7N8N8l4l4J6J6M1M0
16628a60L4L5lj02j02lJ7J7J6J7L6o1n6J08J03Mm6m5j8j8j7j8J8J8o0o1L3Q3O2l7j1j0j7j7
16621b61k4k4N7J07O1l8q8q8kR6M7n2j0j0p8K1J35L7n0n0l7l7M6M6l1l0j5L4Q4j5j33q3Q6
16615b99Q5OOk4k4k4k4k0k0K9K9ONm4m3J05J06p5p5N3N3r4r5OOOOOOOOqqn4n5J13J62P7k1
16607a24j03n4K6k4o5j7L5L5N5N5o0o0K2K2k8k7KKm7m8R7R7Mr5j9j9rQ9L6j28lR6opP6P6k3
16600a41j21j16N0J20K2o1o1L5L6K8K9J3q6l7O2j0j0M0L9L8o0o7L2K8p1p1K8J04Mm2m3k0P9
16594b30P9k0j3j3o8o8ppopK0K1L6o2q5Q0Q0q5j3Q6K6p3N2N1K5p3q9J0O4O3MMm5m6N9N8RR
16587a74O9O9j8j17p3K5J3J2%jj03O1J19m6q1J8K7K6k3k3J4q4k3k3j9P9Q1j49j10N4O3O3j9
16580b93k0JJ00P1k9p7K1O8l1q0J8M4n4q0K0J6q2l0O9M5nN4N4n1n1O5O5k1k0K9L0MMm4m5n5
16574b90n5K8K7O9O8m6m7l1l1N1N1L9M0j0j0p6p5m5m4M9J49L6o3q5l5J2J3J1J2L6L6jjK4K4
16567a70j34j33N2Mp8Q6R9%M0R0Kr6p4K6P8P9l8l9J1J1n5n4K7K8j4j4j4j4j3j3J1J2M3M3p
16560b18oJ7J6l2l3k2k3N7N7j1o0m5N4N9l9q9J0N4m5q8J1P2P3l7l6k0k0O2O3m3m3M0M0LMj8
16553b36j15m8N0R8R8oj05j40R0J51j2p7K3q8q7O7O7k1k2K2K2P6k3p6p7l9O0J48M9j29l1m
16547c15lK0J20J1q8k4P5J18J9n5n6l0l1q3J5P5P5j3j3o3o2rrM7M7k6P2l2j31o8R6N3m6Q1
16541b33Q1p4p3M4M4N6m2q9RK9p1QQKKQ9R0k5k6M2M1p3p4j1j0QQoj05J0J09n1n1NNO3O4n2
16533b49n1K0K0k9k9L9L9j0j0%%m9n0O2O1M1n7n8M1M1n8l8O0kjpopoM4M4l0j95j8K11Q2q2
16526b37RRn1n1LKN2N2o5o6l9O0L9M0l7l7k7k7K2K2opP0P0M5n4m7m7N7N8k5k5jjp7p7M9J48
16519a97J0J0j4j5p0K8J3J3J3J3L0o8j4j3q3q3O5O5l8l9J5J14J9q0J3J2q1J8O8l2L7L7j8j9
16513b71k0k0O3O2j1j1o1o0j1j0J4J5M1M1P2k7o2o2M8M7m5m4L7L8j5j4k1k1O3l7q5J3P9P9
16506a96l4j32j5Q3K2K3K9L0KKn9j08k5P5Q5L6m5m5N1N2KKk6k6k6k5onnomlj7Q3J04Om9m8
16499b18k2k3l4q3n7J07J15O6L4o5p1K8O7J7o3o4ppj9Q0O6l2q0l1J8J7M6M5jkO0l8j11j3P2
16492b03K3k6K4%n0n0%l2l1O9O9m3m3qM2L0o9j21M2Q5j4j3L7O5l4m5N4R0p4o8L1M2qm6m6L3
16485b88L4%%K5K5j1j0j1j1m9m9k4k4K9K9n4n3L8L8L8L8L4L4M7n3o0L8k3k3MNm5m5P9Q0K3
16478a95K4M9n0j06pP1k7j5j5M1M0rro5o5K1J20pj06j7Q2K2K2K8K9p7p7L9L8l0l0l0l0N3N3
16472b35o2o2J07J07J5q5lkn9n8J6J5J6J6K8K9k2k1J8J8l7O1j3j3ppK4K4k6k6k7k6N5N6L2
16465a54L2L8o1j4j5k0k1N5N5k8k7m8m8L5L4NNMNJ8J8kj01l0O9J3q6jjpqL9L8J00Jr9%o1o2
16457c30O2O2k0k0mnj10j0M1M2jjK3K3J8J7M1n7n7M1N0N0k7k6rrk1P7R4mk6k5n8n7rqK3K2
16450b08L5o3r0QL0K9l9l8J1J0ONN5N5K0K1k8k9j2j2j2j2j2j2oon8M1L5L5kkkkk3k2N4N3J5
16443a72q4k9k8QPR1R0j0j0rj0k1k1k1k1ONm9M9NNJ2J2j04j04M5M4O6O5J7J6n3n2KLp2K6L2
16435b64o7j1Q6K5K5KJKJj6j6j6j6N4N5K8p1n8n8N2N1J2J1l8l7rj0P4P3m2m2QPm6m6LLN0N0
16428a90J%M0L9o9p0l0O8K5p4m4N5N5m4k5P4l7l7llllopo2L7N9N9j6j7k3k4K7K6l2l1P8P7
16421a30Jr8m9N0L9M0J9q0m0m0LLJ8J8J9J8l0l0J4J3P2k7k0k1m0m1QRK3K3k7k6K3K3J00R9
16414f4nj04m9m9POOPL2L2K6K6J6q3%R8l5l5N3N3m6m5m6m5QQm2m1J6J7J7J7m2m1M0M1j5j5
16406b76L4L4noj2j2j0j09j03O2J33L4m8m8M9M9%%K0J9o3o3K8K8l4O5Mr5K7J26l3l3K3K3j8
16400b10j8j2j2l6O3R9o4j04j04k8P1J28K9k5k5L1L1K5K4Or3r3OM0L9M6M6q4q4O4O4j9j9j4
16393b32j3j9Q0K4K4q3q3RJ0q6P8R0qM9M8j7j17NMkjJ3J4P5k3l4O5N9l9l5l5l5l4q5J5L5L4
16386b50N9m0j23k3P1P1l1l2j8Q1J24m1j45m7LLJ7J8J7J7K4K4n8n8J6J7J7J7J2J2J3J2L7L7
16380a47j3j2p1p2P7P7j1j1j1j1J4J5j0j0L7L6j11j11Q6Q6O0l9l0l0l6l6K8K7n4n5l1l1N1
16373c49N1k3k3K7K6%%P5P6j2j11K7K7N6N6O2l6p1p0n2n2j7j8N9N9M6n3j35l6N3N3L4L4P3
16367a64P3j3j12o5L3J5J5J05Nj09j1nnN1N0nor6LR5p0j13N2J6J7L4L3o9L0L1o9J0RLLrrr
16359b56rK2K1J6J5K9p0o3o4J2J2J2J2K3K3n9n9O4O3J5J4l3l3J6J6m5m6n2M7L9L9nno3o4N1
16353c65N2J1J1l8l8M1M1M1M0l2l2p5p6L3J31J18m6p5p5K3K4O0l8p0L0L2o7n5J11K2p6P2P2
16346a93NMM7M7K8p1j21k1O2O2j5j4l6l6o1o1Q7Q8k8k7L1L0j2j3n9M0Q9j0j3j3NOO1O1n4n4
16339a59l9l9j4j5j4j5O1O1M7n2j02llkM5n4j35L0J34L6J4J4PQJ0J1j01kQ9rl0k9QRm1m0P
16332c07PR0Q9l6l7j2j2K7K7n5n6K0K1M4M5n4n4mnPOL2L1n8n7O4O3r9jN8N9L7L7j11j11K8
16325b77K8K8K8j6j7QQl6l6J7J16M9n0j3j3k4k5R1qj88k3J15J6JKk0j20p0R4J34L5k1k0K3
16319a84K4k9k9KKl7O1J3q7l5l6QPJ3J2J3J2L5L5q0q0L7L6L7L6rrrrj3j3l1l1n1M9J04No5
16312b96L5K2K1POPOqqM1M1q4q3L1L2J5J5K1p8j5j5LLJ3J3j2j3j8j8l1O9Q0j8j9Q1lj01m6
16304c04N2L9L8l8l7llj5Q4J8q0L5J34K2p6o4o5M9M9K5K4K1K0o1o2K9K8q6q7J6J7o6o6P0P1
16298b72K1K1k9l0N3N2k8k9mmkkk6k7L7L6j3j3N0N0l2l2m3m2JJO1l8j10N5J55j0p8K1J3J3
16291b24K0J9K0K0o2o2m4m4ONJ3J3J3J3L6L7L6L7l9l9l2l3n9M0R5lp9J9j8j8O0O1q4J5M3n6
16284b75l1O7P9j9j28l0J6J6P2P1o5o5N0N0%%%jllR5o9p5K4J3q6L2L1k4k4O9O9j0j08j11J19
16277b54J19j12r7JJ3J3J6J6M7M7o8L1Q1j8J1J1l9l8q0J9P4k5p5K4l8l8R8R8j82q3J35k8q3
16271d04Q3R8o6j2J51L7o2o8o8n7J07J19K1o6o5p8K1l8l7N1N1poN0M9n8M2O5l2n2n2p1K9L5
16264b90o3Q0Q1J6J7l3l2m1m1RQo3o4Q5Q4L2L2j2j1o5L4L3o5K6K5J3J4L8o0q5J3J6J5o1o0
16257c75KKJ39J40M1j24n6n6j5j4L4L5N3N3l0k9K4K4l2l1N5m3r3Ol3l3K2K3L4L4j5j6M9M8
16251a77o6o7O2O2J3J3p4p3j4Q5K2K3k1k1pqj9P9Nr3l2l2K7K7K6K7m8m9m8m8M4M5M5M4J8J8
16244b12ppk8k8K1K1l7l6M5M6NOJ1J2o4L4R0rp2K7P0k8J0J0m9j48j5Q4P1P2j8j9m2m3l6l7
16237c00j2j2L4L4Q4Q3n0m9j%p4p3M2M1LLN2N2PQm2m2j1j1j1j1NMNNm4m4OOjjjjL9L9j0j0
16229b59J5J5l1l2MN3N9l9o7j7n7qQ9M0m1N8N8m1k8k9p7p8J03J03O1O1q6j36J4J14l2j31n0
16223c92M9K2k9K8J26P7q6OOn4n3mmM6M6k1k2MMk3k3KKK9L0NMj8j8L1Q0Mr4qR0k0k0L5L6k5
16215a52k4k5k4rrrj0j2j3j3j2N2N3l0k9J1J1k0k0N8m1j27P1N0m9J9J9j8j7L1L2M7M8o8o8
16208b97R0R1k5k5p5p5PPJ5J5O5O4l9l9J0J0r6r6N2N1j0j1J4J4j9j9k0j9N6N7N7N7l2l2q1
16202b78q1J2J1O1O1j6j5j5j5L0L0L0L0l7l7M5M6l8l9l8l8K0K1k9k9k7k7N5N5M3M3pok6k7
16195b32K4K3m7m8o5o6J4J12J81j7j29O8M9m9K4K5o4o4k6k5j%LLN2N2L3L2n0n0OOm3m4kkn8
16188c75n8J01Km7N1L8L8M5M4K2K1Jr8j19k1J21K3q4q4N8N8n0n0L2L3J5J5J6J5llmlJ9J9l1
16181b43l1N1N0lj01j02lN0N1K9K9L5L5j20k2J00Kr1RQ4j4p2p2L7L6kkklNNMNJ1J1NMO3l5
16174b07l6O3j9j9j3j3k9l0k4k4pR1R2pk4k4l0l1M6M6llL4L5J5q5p5K4O7l2nmj7j6O9k9q4
16166c08J4M4n4m8N0K6K6L2L2k6k6K3K3j7j7j1j1n5M3Q6p9q0J8KKM3M3K3p6n3M7j6j5M8M8
16160b19%m9l7O1O2l7m3Ok7k8K1K0K1K1%J%%K1K1k9k8m1m1M1M1mmL0j9qR2Rr0n3lJ1O1M0n8
16152b38n5M4k8k7K8K8m5m6P3P3n2kJ14J5m1N8Or3nM5l9l9J9J8J8J8l0l0l0l0k0j9J5l5j9
16145c51Q1Q0j9RN7k6k6l7l7r9%J21K2o4J00R7km6Mk9l0k6k6l5l6J4J4J5J5L1Q0M1n8k7K2
16139a71k1k1j8j8k5k5k5k5P0P0m5m6O6O6k3k2J0q9l3l3O1O1L3o4N5N6K9p0q9RN1j14q6P8
16132c48Q7j2l7O1L7o2n1M7lj01rR0j5j5L6J35R6o8j04nP4k6q8J1R7R7k7k7p6p7M0L9J4J5
16126a75K3K4K9o9l7l6L4L3Jr8m9N0l2l1L0L0l5O5O4l4l8l8k0j9RQN9N8l3l3l2l3MNM7M8K
16119b19r6r6LR7R7m5m5J3J3J2J3llK1K1n3n3O2O1p1p1J0J1L2L3j8j7K0K0l0l0pqP5P5nom9
16111b36m8n0N0L7L7R0qo8o8j2j2L7L7l6l6j6Q3N6m3N0N0n6M3Qj56j25M0N2N2J6J6J6J6p7
16105b61p6k2k1%R9R9Jl9l8m4m5OOOOj7j7O5O5L5L5m7m7P4P4j36l7O8l2j9j9L1L1O8l1o8L0
16098b17J8J8j8j8j9j8llQ0P9j2j3n6n6n6M3O4O3Q8j2r7r8j20k1O5O5O2l6r1PO8l1k5P4L6
16091a90L5K1p8q4J3R0qP3P3j47j47O0N9O0O0n3n3llo1o1Q7Q8j3j2j2j2%Jl4J6N0m9m8N0K1
16084b11k8OOj8j8L1Q0K2p7o8j8P4J24k7j25m9m8kR8Pr1oR3M9jj2j3n0jN7m1q6J2O0J1L2L2
16077a96k1k1J2J3J2J2PQPPl9l9M5nj25k6O0l9l2O7Q3j6k4p4o1L7K4k6l5l5nR4J10O0k3j22
16070c06m8N0J12J3p4k4N9l9m0N9N2KJ1J1o0o0j1j1j7j8R8R8m3m3j8j8k2k3K5P5Q1j8p0K9
16064a88nj04j1j1o9L0J12J3k9k9J5J4M7M8l5l5j3j4n9o0L4Q3O8l1j22k4Q8j0jM8o9k0M5n3
16057c47j7L3k6P2N1m8K5K6l0l0pqP4P5k9l0p8p9M4M3l9RO1l8NJ69P8k1mlm2m2n5M5K9p0q5
16050b89l6KKN3J03N4m5r4m4O0J09K7p1p4k4n3n2K1J20Pr1k7K3J9K0k7P1P2k7ONq6J2R6ln2
16043b13jn5n4O1O1m4r4r7KO2O2M3M3l2l2l3l2L9M0L9L9o6o6j1j1k2P7P7k2J3J4PPP0P0p8
16036a37p8k7k7q2J6K9L0P9P9K7p2k9P0j0j09L5L5m5m4q8q7L9J39K3p5K9K9k6k6j0j0L9L9
16030b45n2n3ll%JN0N1L0K9m2m2p8Q6R7o8j14N1L0L0J6J6K8p1n7M2j9k0K2K3Q4j5l8O1N5m5
16023a63j8j8q7J3R6lk3k3lmlmj6j6j7j6M2M2m0m0K1K0K1K0j4j3pqq7J2J2q8P3P2J1J0J5q4
16016c15q3J4K8K7L3L3k6k7Q8Q9o1o1nnq3J6M3M3L5L4m7m8ooM3M4j3j4j3j3L4L4j5j6j1j1
16009b41j2j1J8J8l1l2RRKLL0o9j3j3qqM8n2K6K5k4k3J3J12P2r2n1M7q4J5R2p2l5O4nj04j5
16002c92Q3N1N0k5k6J%onlj01J02J03m5m5P1P0n0n0%jMMLMl5l6l5l5K9L0n3n3L0L1L0L1j3
15994b82j3j9j9O7l3l8O0J5q5K7K7N6N7k6k5k4k4N9N8j3j3l1l1nR4N5j10p8K0MMK4K4j0L9
15988a89n9j59K6J25J0J1o6o6L6L5j5j4j2j3L7L7J2J3O1O2p5p5PQn1n2kjJ9J9J9J9j0j1L9
15981b75L8L3L4n0m9nnnnK6K5n6n7M0M0rn7lR5K1p8p8Q7J67Jm7Lj1j1K8K9K9K8l5l6l6l5n2
15974b71n2O6O6p6k7N3m5m0J0%%L2L2J6l3p2K7J07Pk0k1k7k7K4K4K3K4l1l1k5k4K8J28O4j67
15967b58j71oJ23K4LKk8k9N4N5NMj11j11J09J08n1M8K3p5J4J4K5p4o1J05J08n6j09N6O4l4
15961b30n3M5L4L3J7J7l3l2k0j9K3K4N6m2j25k5P0P0l9l8n5n5O1O0k2k3KKk8k7K2K2N1N1o4
15954b70o4O1O0J1J2k0j9q1J8R9%J3J3k5k4K5K4LLm7m6OPL2L1oooojjjkj4j4o9K9j0rQ3j5
15946b26o7L2M7M7N7m2j01lJ29l7j40m3M7M6K8K7j8j8l0O8O1l9l2O7m3m2l6l6m0m1J6J5%R9
15940b48N6m4j14j6P0P0K3K3k6k6n4n4K8K9k8k8K1K1OOj%L8o1n5n5M7M6n8M0J17J16n8n9M1
15933a87M0p5p5j5j5L8J37k3j22N9J57k1j20llm6N3l0j28R3R3k9k8MLJ0J0n6M3M9n0n9M0Q2
15927a74j6k4k4l0l1P0P0oom8N2Qr1m2N7j2j1Q4j4p0K9J7q1k6P2N1N0L5o3j25k7N4N3N4m6
15920b11n1M7M6n3J5J5n7M1R1pn4n4j0j1N7N6l2l2L3o5o5L3mnKJJ4J3J4J4j1j1L8L8m0m0J5
15913b30J5p6K2L3o6k7J37N5j09k9O9j7j15l7O2noL5o3k9J36R4p1L3L2k7k6k7k7NNNNK7K8
15906a89k2k2L8L8m4m5K7K7k3k2k8k8q9RJ12J3o2L6j5j5lkl3O5J0J0n2n2R7R6n0n1L2L2l7
15900b42l7POJ15J7r8%m4m5M4M4L7L7m0l9k0P8P8k0o4o3J2J3j6j6M5n3m4N5Or3L4J34j1j0
15893a93kjjkn0n0L3L2m0l9M2M3ppopLMMLk4k3N8N9r3r3Q9Q8j2j2o2o1k4k3l0O9K8K9K8K8
15885b22K6p3p2K6O3O3j3j3K8K7j21k2J30l5p4K5j1j2ooK6K7K6K7j4j4j4j3L8L9j1j0k1k1
15879b27p7K2L8L8oj04r1P4J27l8j20M5M6n2N6N7l8l8P0k9j44m5P4P4Q6j2mmP2P2p4p3P4P4
15872g7p0p0M4M5pqpqk6k6K4K3n9n9N2m6n8M0k1k1L8L8m5m4J3J4O3O3j8j8j8j8M0M0j0rj3
15865b19j4j3j4L1L0j2j2q1J9J00Kk1k2k7k8N1N0KJl0k9k4k3k4P5K0K0m9m9L9L9q0J9J34L5
15858a04n3n4j15j6QRJ4J5j0rM0L9LLLKl7l6m4N6j2j2ooK6K6Nr4k9O9PQk1k0O2O2o0o0Q8Q8
15851a65q1q1k7P1O4l4K7K7l6l7J2J3j1j1L2L2N3m5p2p2j1j1L8L8J3J3J3J3M4M3p1p1j6j5
15844c21j6j6QQPQK2K3M1M1kj00n1M7R1R1Mr4K2K2m0m0N4m4n1M8L3o6j1Q8j1j2L8L8R2pj00
15837a56r9J3J3L7L8QQO4l5p3p3p9p9J38J37J2q7k9l0mnq6J4O8k9n9M1O1O1k9l0non6n6K7
15830c65K6N0N1K5K6j7j7J4J4r8JJ22K3j40m2J07Qo6L3n3n3K9L0P9P9l7l6l7l7J1J1n1M7L6
15824b27o3k5k6OON0M9J2q6q5Q0J35l0o5o5q2Q3J32l3j6j6k6k6L9L8m0m1L2Q2P4r0j55J1Q1
15817b87j7jM9M5mk3K7K0K0rj0n9n9l5l4j0j0M1M0rrQ5Q5l0l0j3j3j3j3k4k5l3O5Q6L6J5J5
15810a41K6p3p9K0J6q2m3PMJ03O3j01j4L5q3l4J00N0jjj0j1j0j0QQk5K3M0n8k8K1llL4j5l9
15803c06O0L0k0J7J7k0K9K9p1l9J0MMm2m2K5K5K6K5k4k4N8N8k3k3k3k3l3l3J6J6l4l3%m9l1
15796d44O7Q6L6n2n2%%q9J0J57J58M8j16q0K0J5J5P7k2p6p6O0N9M7n3n0J14M9j16o2J02L3
15790a35o5p6p7k0P8J03Mj2j2m3m4K2K1k8k9MNj01kJ27J26J8J7p1p2J1J1k0k0m5m4J9K0K0
15783c10J9J9J9J9J8POPOj1j2p3K6L0o8%%r1QR1rJ14J14p3p3k3k4N3N2N9m0j00r9L7L6j8j9
15776c03N0m8PPM7M8o8o7J6J6J6J6K4K4j%l4l3M9M9j5j5j4j5j8j7N8N9jr9p5K4L4L3j0j0r
15769b75rl3l4N1N0PPl7O1O8l2p5K3O7l2p4p4k6P2N7m2o7L1P9k1qqk7k7N5N5m9m9O6O6PQQ
15762a61Qk2k3LKm8m9L4L4K1K0k8k9j9k0j9k0O8O8P3k5o8o8M1M0ONNOp8p7MNk6k6jkN2N1L
15754b60KK1K1L4o5j02mJ7J7l6l7M5M6K7K8K8K8q8q8L1J30L9o0m2m2p6K2P8k1o2L6j%M4M4
15748b46nnj8j8j8j8k6k6K3K4N1N1l1l2M1M0qrPQm2m2KJj6Q4J20m4k3K7j9j9N0m9j02O2P1
15741a54k7l0J9j5j5noonn2n1MMj3Q7N8Rrj0j3j2mlo5L3R8%j9L0K5k6OOj09j08M0M0NNK0O9
15733a99J06Op8K0k3j22m1J24L1j8k9k9KLKLj5j6j5j5qqP4P4n3n4m7m7PJ06J09J0j8L1K5k4
15726a26o1o2j0Q7J4q5jM8k0j9j6j6noooK4K3K3K3l5l5l6l5K7K7K6K7l0l0l0l0N1N1M5M6O9
15719h9l0n6n7klllL1L0q4q5P0O9K1K0j9k0j9j9K1K0l4O4K5K6L1L2j32j32M9M9k0k1k0k1M4
15712b67M5K3p5k7P2m3j42J3J12JJJ9K0K0J9K0K0J9K0n9n9Q9R0n6n6n0m9l3O6O6l3k5k4J8
15705b45J9L6L6m7m6J6J7J6J6m9n0%R9J12n2r2PL8L8l9l8p1p1P6k1j26L8J11J1L4L3k2k2J2
15699b26J2P4k5j04nM4n5p1K8J5J5k4k3JJL1L1L0L1o8o7K1K1k0P9P9j9k1k0n1n1K5K5j9j9
15692c25qR0M6n2j1Q7L2o7m4m4K6K5Kr8J4J4n8M1O7O7J4J3l5l6m8m8O7O7m7m7O2O2J03Mj17
15685a82j8R5mj12j4KJQQM8M9l8j37KJ00n4j52M6M7m6N2J07Qm6m5J7J8l2l2nnnnMMMMk0k1
15678c49N6N5P4k4j40m1J18J17r0q9MML0K9J0J0L5L4k8k9lmJ1J2J2J1r6r6J9J8N8N7L3L3j7
15671a66j7r9r9J1J0L4L5RJ0RRJ9K0non3n3R7M6k6P3P0k9q6q7K9K8j02lQ5j4l1O8J5q4MN2
15664b27N3m6l6J4J3l6n2M5M6n2m7KJ8J8K3K3Pm1r9jK3K4P7P6K8K7r1r1K5K4N5N5o0o0K4K4
15657b15n9j0L1o8m4N5M1j0K5K5o8o7M8M8m5m4NNO3O3n5n5L7j3k6P3J04o0o6L2PPln1J4J13
15650a63K7p1%JooK0K1K1K0l2l2J7J7k6k6L0p0NNj12j4J18K0l0O8L4o5n9M0jjNNKKj0Q8J0
15643a48q8l3O6JJPPJ9K0L2o7n2M6j5j5J%M4M3Nr4J1J1p2p3MMP0k8l4O5M6n3m6N2J00J01N7
15636eN7j10j10k8k8K3K2n9n9mmM5M6k4k3K6K6M4M5j37j36M8M8r0RQ3Q3lj03m8m9l5O4P4k5
15629c37ppl8O0O0l9l6l7PPL8L9L9L8jkM2M2oj04k8P1K6p2j1j0j12j12J3J12J22J21n4n3N5
15622a74N4l3l4J6q2oR3K9o9o9L0j4j12n7M2L6L6M2M2J8J7P9j9j19j9L3L4N5N6o0o0K0K0o3
15616b38o2N3N2lkL0o9q9q9l0O9J4J4L9M0L9L9l0l1l0l1L5L5L5L5POOPl1l0l0l0P0P1K1K1
15609h7m2m2PPj08j08P3P2L3L3j7j6l4l4J5J5QRO3l5m4m5jjl1l1N2N1lmo4L3P5k3m4m5J1J0
15601b92N3N4nj03o5J00N7m2k5k6k8k9K2K1J8J8l2l1NONOmmlmJ9J9J9J9jjkjQRRRk6k5k5k5
15593c23l0l0K0K0K1K2m4N5J40k4o9L0K7p1p1K7Q7j3o6o5J0J0J6J7j01kJ79Q0l3l3J0J0LM
15587a87MLoppop5p5j5Q4l7l7l0l1Q5Q5Q6Q5q2q1k6k6n2M7J29L1r7r7J04J05K8p0L4L5j16
15580b15j16L7J35M4n4m2m2l3l3l3l3P2P2j7j6J05Om7m8m8N1R4p0p5K4J4q5O2O2q9J0J09J1
15574a88m4m3K8K7K8K8JJJJj03j03M6M5J1J0J1J0J5J5o8o8J9J9J9J8l8l9J7J6m7N2N2m7o4
15567c62o4J2J2P1P1j1j2K7K7L2o6k8k8L8L8O8r6o0M0k6k5L0L0P8P8mmq1q0O8O8r6r5L1J29
15560a90K9K9R1qj10j10L2L2LKKKLKKKJ8J8J7J8n2n3j01O2J26K7q4J4K4p4L6L7j0rj0j0p0
15553b63p1j0Q7K2K1K7K7j4j4j4j4o0o0jR9L2L3L3L3j0j09p0R4N7m2K5K4l6l5p9p9kR7R7k
15547a77J5J6m1m0L8L8j33l5N8N8j7j8k9k9m1N7Q3j5M6M6o3o4l7O1L0L0m7m6k5k5J8J9M9n0
15540b70l7l8N5J54P6q9n9n9j9k0K8K8K9K8p1p2J1J1L8L9j7j7J03Nq4J5O4l4l5O4Q5j4r7L
15534a96M8n0n0M9J18K0j00r9J1J0J1J0M7M6l5l6Q1Q0j00j00rrrqN4N4L4o5j31l2N4N4J1J0
15527b27J0J0LKKKK8K8n5n4k2k3N4N3nj04JJJ8J7J8J7KLmlJ2q5m7J17R0rO9l0j16j7L6L6l4
15520b06l5M7M8K4K3j51j51m4N5jjP4P5m1m1j4j4K9L0k4j23J1J75L2j32N2N3k0k0L5o4Q2Q2
15513a55p3p3P3P2m3m2M4M5nnrrM1M0k4k4K6K5m9m8o1L7Q7j1j20k2J7J8k0k0p2K7N3N4O3O4
15506i9j8j9q9q8K7K6rrj6j5O4l4j26L8J54N5n9o0O4O4n1n1N3N4k9k8n9n9K3K3J4J3j1j1k3
15500b91k3L0J29nj03j7j8J5J4J4J4N2N2o4o3J4J5m2N8l8l8J8J7K1K0o1o2J6J7L6J36L7o0
15493a60q0K0M0M1l6l5OPm3m3O5O6n0n0J3J3J3J4qqkjk9O9M6n4o1o2J5J5QPJ4J4m9M8N6m4
15486b25jR7k3j23j6j5k2k2P4P3j03nQ9j0o0M0P4k5l8l9mR4j0j0J5J5l4l4popoooM4M4JJk4
15479b20k4ppppM6M6J01Lr4r4J5J5ooM7M6p5k6L8o2qJ57l1j30L7Q5o3o3j5j6L5L4pon7n6M7
15471c35M6R0R0m7j45o7L2P2K2L2L2m3m3m4m3KJN0J00Q2j7m0m0k3k3K6K7m3m2l7l6L2J32Q4
15465a16j3j04n4ooJ9J9l0l0L7L7J2J3j8j8O1O1o3j12n7M1L4L3J5J5jjO0l8o0L8Nm5N0N1l8
15458b09l7N2Kl2O8N8m0k2k2j22k4L7j3j2Q7J33L5j14j13nnK7K7L9n9p1K8M9M8mmnml6l6l7
15451c36l6QQQQL3L3M9n0r4P1J25m1r7O6J02Ln3n3p1K8L9n9n2M5M0M0M0M0Or2r1OK0J9K5K6
15444b37mlj0j0L3o7j10N5J03MP0P1k1k1p0p1J9J8P2J70J0q6k6k5RRJ0RllRq9j33l4N3N2K3
15437b24K2K3K2k6k7k7k7L3L2m9n0%j%%L1L2j8j8NMNNk1k0R5R5l0l0K0K0j7j6o6o6N1N2r7
15430b83r7J00J01J3q4p1K8J6J6J9J8l3l4M7ll7O2R5mk5k4o2o1Q8L8q7J2O5l4p4K4L9L9K8
15423a65p1j14N0J12J3llk0k1L5o4n0n1l3O6R4M4K9K9qrl0j28l1O7p4p3R3J43K8p0n2M8M7
15417a72n1r8JK2K1P7P6l7q8n8M1M0n8K2P1p9k9J06Qm7KO5J7l7J3J3q6q6J3M2pkM8J7J7K0
15410a83K0J%l4J5Q9j0r3PM9jq2q1j1j1O9O8l6q6mR4J10J0l7J2k7k7J0m0j7Q2K9o9n7n7J9
15403b79K0J5J5O4O4o1o1non7M2L6L5M0M0m2m2k5k5l8O1K3p5J7J7q3J7L7L7J05Oj85k0J35
15396a78L7m5m6mmk8k9L7L7NOK3p5MNk8k7J16J8n2M6lj02o9K9J2J1J14J5j00kL0K9p9q0N9
15389c18N9RRj7j7l4O5N7j07n1J13j3j2J09J0j20k1L2L3K2K2k8k7l5l6M7M7l1l2N7N8j12j4
15383b76J4J3L0L0k0j9K4K4n8n8J3J3P5k4j5Q5L5o4j45m7P2P3LKq4J5J10J1llr2PR9o5j29
15376c54l1j4j4J22J22PPk1k0K8K9n0m9m9m9P0P0j3j2OPm9M9j7j8j1j1j4j4j4j4O7O8j5j4
15370b15j6j5l4l4l6O3Q7j1l1l2J2J2L2L2L2L2q2q2O6O7q2q2O2l6p5K3K4p5j1Q8J06Qk7k6
15363b56J7J6J1J2J1J1j6j6j7j6%jjjO1O1j6j5j7Q2Or2q8J2L1L2m6m6O8O9k5k5l7O2Jr7o7
15356c32L2K6K5j7j8O3O3J4J4n0n0j%llQ0Q0rrn8n8J2J2k3K8K1p7o8o7P3P3K3K4L2L2j7j7
15349a50qqqqK2K2k7k7PQPQk8k8K5J24j6j14m7m6n8M2O3J3L7L8m8m9J9J8J8J8K3K2K2K3k0
15342a11k0o3o3l8O1O0l8l2l1M4M4j20j20J26J27kkl6J4L2o6k1P9K5p3o0o1J3J3O3O3m0m0
15336b73M2R1J03Mq5q5m3m4l7l7J3J12J06n9r2OJ8l1llooL1L0j9k0J0J0o7o6j4Q4Q5j4j1j1
15329b81j7j7J8J8J8J7LKO5l5o2L7K5K4jjn0n0llQ0Q0l8l7K4p5o4L4L4o4pR2k3j22k0P8J00
15322b21R9j3j3j3j3j7j7o7o7L4L3L9n9L0L0k5k6K0K0J3J4M9n0r8O8R3p2k4P4k9k8N9O0q3
15315b00q3jjN1N2k4k5l5O4P1k9r3ORq9n8J07PQmmo0L9M6M5KKk4k4N8N8n6n6%%m3N6N6m2k
15307b16jj4j4K7p2O6O6o8o8j2j3m7N2N8m1k8P1K1P0Q3q2q8P5J27l7p7k9l1l1K0K1j1j2O4
15301a71O4rj07l4J6K7k2qR1L8j26p7K2k9O9P5k3l6l6PPJ3J3J3J3M4M4oor0r0N8N8k1k1k1
15294b61k1M7M8jkl4l4J5J5KKJKm8m9k7P1J21K3l1l1l5l6J4J4j8j8j7j8MNN4N3m1m2PQk9k9
15287c16N3N3j0j1k2p1o6R8J05o0j36K8O6l3ON5Lm7J4O3n2j01oM3J2J2kkM8M7QRl1l0o6R9
15280b40J05n9n9M0L6o2j6Q3L9j27p9K0L6L7J0J1J0J1o3o4N2N2NOm4m4R1R1Mr4j02mN0N0n
15273b23nn4n4L4L4L5L4l4l4l4l3K8K8K1K2K4p6p5K3N4N4J1J1n3n4o0L9k5k5O4O4n0m9J0J09
15266b39L4L4K4p5p1R4j1j1Q0j8j34l4l4l3N5N5qqo9K9R8jm4N5%JOPJ2J2J2J2p3p3M2M2j6
15259b48j6L9n9q7q7K2K2R2R2MLR6kr5r6K8K7m9m8k6P4J8J8k0k0O2O2n4n4nnj4j5k1P8K5K4
15252b35L7o2n2n1J8J8Q9j0r2POOm3N5Q5Q5RRp1p2j8Q1J4q5p8K0O4O5K2K1k9l0mnRRm1m0Q3
15245b06Q4r8r7j3j3LJ02Q0q5r6r5M1J40J00o4r0Qm2N8J40k4j39K5J3q6PJ05O6O6m3m3k7k7
15238b50k0k1m5N4jkQ1Q2k8k7l8O0NNj9j8q1J9O2l6m0N9R0p5q2J8m4m4J1J1O3O3n2n3L8L8
15231b17N5m5j20M4J60nj03lk0k0J6J6J5J6J4J3K5p3j25k7opR5R5m9N0J18J9MNj30l1R1qq4
15225b22J4L5L5OOl7l7k5P4l1l1L2L1j13j4N4m5l2l3K1K0P5r1m1J24K7p2mmk2P7K9o9M1M2
15218a80o1o0J21J21n1n1n1n1l6l6L9M0O0l9o6o6P4P4j03mJ44M5m1m1n3n3K9K9k3k2K7K7K1
15212b37K1n5n5J9J18L5o3m7m7mmK2K1Q4j6o3L4K3K2k5k5jjLLLLk3k4K6K6oopoj0j1j0j1R9
15204a95R8j7j6m5m4NNL2L3j7j7popok0k0k0k0n2n3O2O3J%M4M4K1p9k3k2j1j0k2P6K6p3o7
15197c59L2qrMLrQ9Q3j6J6q2q2Q2L5o3KKl7l7J2J3N2N3LLnnN0N0o8L1j9j18LLllJ8J8r0r1
15189d47J0J09lkP4k5k5P4rrllm5m5m5m5M0L9m2m3O2O2k0k0K4K4K4K4N5N4P6q9j08N8N3j11
15182b77r1QR0R0opopnmnmn0m9L4L3O7O7m8m8k9k9K6K7p2K6P6k3mlo0n9k6k7J22J22q2q1L3
15174b81L4L0K9n2n3N4N4oj04L9M0m9m9O7O6j6j5rrR7ll0l1l6l7mmN2m7n7n7N3N2O4O5n1n0
15167b54j1j0j7j7L8o1o1L7J9J8K5K4K9K9k1k1n1n1L1L1j1j2j1j1O9O9k0k0K1p9p6Q9J14m9
15161b21o2o2j4j3qpL4J33K2j42K0K0n2M7R7jk2k2K5K6k4k5K0K0J9K0q7q7O0O1k0k1k0k0l4
15154c40l4pR2L2L2N0m8k1P7O9r5j10N5R0rn0n0k9O9l0l1K4K5kkm6m5n4M4J27K7p1p2j9Q1
15147b71L1L2R3ok1k1k7k7k4k4q0J9MLL5L5P9P8l7l6m4m4n8n8NJ71j5j13nmL9L8qrJ6J6mn
15140b47j6Q2L6o2j%K9K9Qr0nR5k8j26M7M7rqopq8q8M0M1N9N9R3n%Jk0j9M2n7p0K9l4l3J7
15133b65J6N8m1j28L7J08J0n1n0N8N9p3p3J6J5rQ9j5j5M6M6p3K5O3j68j23J08J16n0RQL4L3
15126a80j6j7K6K6k3k4l2l3N0M9rj0rj0J7J6o0o0m8N1J06Pp6K3J1J0JJJJl7l8J2J1kkk7k6
15119c20O2O2k0k0RRm0m1L3L3L2L3q1q0JKJ7J7o5o5O8O9j3j4k9k9K4J23N6m2j2Q7j1j2l0l0
15112b17L0L1q5q4L0L0k0j9L2L2n0n0K1K2M6M6qpn7n7L7L7J2J3J5J6l4l4k0k0N7N6pj05k9
15106c40P0J1q7n6M2M9M9ONlmM6M6l1l0ooj4j4r5NO6O6j0j0QQK5p5l5J29L6o2k5k5N1N1n5
15098b14n4K7K8l0k9N2N3m3m4j9j8k8k7k8k7M4M5M5M5J6J6M8n2p8p8JJ01J11J3p4p4KKKJK
15091b63KKKL4L5j5j5J7J7l3l2lkm6m6k8P1J4J5N7N6k6k6j4j4j4j3J0Rp2p2K8K8LLM1M1m1
15084b90m1L3L2Q2Q2m2m1QPm0m0o4o5L4L4K7K8M4n4j04nM3M3Q0j8p2p1MNN2N3O5l3n6M3L0
15077b07L1KLK7K7o9p0J2J2n9n9K4K3L0L0n3n2J1J0L5L5N2N2O9r6n9M0k6k5j5j4O8O7p3p4
15071b91j8j8l5O4Q8j0klM1M1OOL0L1p7p6NOjjjkl8l8J04J04k2j21p1K7LLL4L4o1o1N4N4O0
15063a52O0Jr8l5l4M2M2l6l5J4J4llK2K1M7M7j01j01rj0rrO7O7j5j5LMN3N2l3l2l0l0rM0K9
15056a74p0j15M9N8m0J3O3Pm3p0p1P5P5M7M6l5l5K4K5K5K5k9k9k9k8K8K8n9rR9o5p8K1K8k1
15049b64O1O2o1o0K1K2N5N5k4k4j29p9J03Mm6N3l3l4P8P7mnL0L0NNl2l1k8k9kM6P5k4m1m0
15042b08m7m7k4k5l6O2J09Rr9jQ9Q8n3n4J4J3K9P8K3p5JN1nn4p6k7K4K4Or3l2O6M1n8L4J33
15035a20M7n2j02n3K8K8m6m6L7L6o0o1K9K8j05pJ17O8m4NL9n8q9P6Q2j7M2M2m6m7llM6M6J0
15029a53Rm0m0J2J3l6l7K2K2K2K2l7l6M5M6j10j09P1P2j7j7O6O6k0k0o9o9KJKJO3O3J4J4k2
15022a84k2k3k2ppJ4J4rn8m3N5O0m0j48n0J29J29M6n3n9rPPl6l5M7M7L3L4k0j9K8k2l1O8P4
15015a05k5j07n7M1M0l9l8ppM3M2qrqqJ0J0J0J0J15J14m3j43ool7l7K0K0K0K0j3j2o2o2J0
15008c14J0N3N3M4n5m9m9K6K6K0K0L1o8m4N6j2j2M4M4q1q2L9J36Q7j3%%QRm1m1k8k9mmk5k5
15001b70N1N1M5n4m1m1j9P9L0o9rqj5j5n9n9Q9Q9k7k7J10J2l9m0m6m5QQJ4J5j1Q9Q8j0J2J2
14994a02NOq7q6K9K8n0n1q2J7N7N8N7N8J5q3l4l4N0m8rQ9N3j12j9Q0J3J4nmNOk0j9Q6Q6r6
14987a29r5nnM4M4qqk5j23o7R7N5m4K9K8k6k7J1J1l8l9N9N8k4k4K1K0Om5o1L7J16J7k4k5J9
14980a70J9l2l2J8J7lmmlj3j3j3j3j4j4j4j4O1O0k2k3m6m6P0O9nml2l2N8Rj04nl1q1PN7nn
14972c52M8M7k2k3K7K7n2n1R6R6l4l5j0j0L0K9L0K9p0p1k2K7J8q1l1O7M2qk3k3R2R1n6n7J1
14966b24J2J1J1QPQPn8n8rrO3O3k3j22l4O4N8m1rrL4J33K7j38m5N4l7l7J13J4o1L8L5o4l6
14959b54J4K3K3Kr7m7N2O5O5p6p7L7L8j2j2M5M5k1P8N3j11m3N6nmQ5L6j31l3Q6j3j13j5Mm5
14952c02J2O2PPn2n2L0L1KLK7K8m6m6LN2K1p8OOk4k4J0l9jR8N6j09l9O0K2k8J7J7k1K9L9o1
14945b77n7M1N7N7j8o8j8Q1P2P1K0K0r3r2j2L7M3n6j00n0O4O3k0k0O6l3r6LK3K4L7L7R2oq8
14938a96q7j1j2J06J06m2m2q1q2L3L4RRj0j0k4P5L1o7m0N8K8p1llm3N5K7k2O1O1m9m9k4k4
14931b99K1K1P1P1m7m7m8m7L0L0n2n2M9M9LKl7J2K1p7k7P1J09n6m5N3PON5m5j29l1K3k7MN4
14925c04j7j7O8O9k9k9M8M7K3p6q0K0L0k0J1J2K8k1p4K5N4N4n5n4K2K2klk9l0l0l0P8P8K8
14918a83K9k5k6rM0Lr6o8L1L6L6on6j9Q0L0o8M9R7k4k4K4p4n0M9%JOPk4k4k4k4j9j9O3O3L
14911b15Lk2k2N9N8n7n7qrrrJ0J1l9l9M4M3l9RJ22K3o2L6L0o9l5J5l0k9n1n1M6M7l6l6L3L3
14904c02L3L4K6K6P5P6l3l3m3r4r9O5Q1j9m6N2M9n0k3K7L5L6L2o7q8l9m6m6OPJ4J5O4O5m7
14897b57m7L5L6n5n5L4L4k4P5Pj57m2J22K8p0M5R4L5L6K8K9n5nJ8q1n0jL5L4J6q2q8J0K5k4
14890c17K3K4nnJ3J2J2J3j8j7j8j7K9L0K9L0l1l0nom3m3J01Kn7M1M2n7m1N8k9k9P2P2p6p6
14883c17J6J7rqM4M3N0m9l8l7L9L9K1K1k9k8l1l1N2N1J3J3j2j2k0j9ONJ7J7P2k6j05j05q5
14877d25J4J14J14k7k8lmj9P9M9j15o6R9P0k7p8p7J4J3K0K0l5O3J5q5J5J4j6j6J3J2M4M3p6
14870b72K3J6J7L2L3L2L2j06j06J5J4n8M1M1n8rqj5j4L1L0j8j9L8L8j1j1klq9J0J29K9k3k4
14863b45j0j0P2P3l2l1J8J8J1J1l2l3m2N6O3l6n3M6j6j5K7K8j44m4R4R5m8m8M2M1p4p4N4N3
14857a85o1o2P7P7j5j5O9r6j92L8J21m5J4J3mmKKJ6J15J02o2r5r5J0J0NMNN%j%%JKJJk4k4
14849b90j8j8m2N6N1N1l3l3Q2Q3l8l8n1M9N8m0k7k8m6m6R7R6L9n9lmn2n3LLj6Q2Q2j7l0l0
14842a80r8JJ02Mn0n0j6j7j7j7J3J3J3J3OOOONNm5m4L4L4L4L4KLm7m7j1j1O6O5L8o1o8L2Q0
14835a64j8oon1n1L2L1%%%%QQQQk6k7K2K3j9j9j8j9L7L7p9p8J5J5N0%m8N2J04On2M8M1n7l7
14827b30l7m0m0R7J46N9m0J3J2p6p6M4M3l9l9RRm0m0N0N1l2l2o4o3Q5Q5j6j6M3n6k1K8ooJ1
14820b24J2l8l8q0q0L5L5K5K5rM0J12J2j05pJ18J9r5m6RRJ2J1l9m0l3l4K9J27M6n4M2M2p9
14814b41p9Q7Q7l4l4O7l2r0m0L5j5m5N3O5l3kM7L7j3l1l1L4L4j6j6l0l1l0l0N8N8k5k4J1J1
14807b38J1J1O5O6m9r8o1L8L5o4onp0K8M6mO0J2p2k3K9K9N8N7k4k4K0K1k8k9n8n8K4k4k1P7
14800b69K8p1K8P7j1o1JJkkjjjjQRNNJ3l7k1P7Or2pR2Mm6j2j1KLLKLKONM8R7n6j55N4N5r6
14791c19LQ0j9j8Q0Q1j7r7r7M1J40o3o3M2M3o9L0K8p0llk0P9Q5j3o4L4K2K3k4k4k4k4ONm9
14785b58M9j5j5N4m6j23k5Q8Q8P3k5j08rJ3J3J8J9QQm7m7P7k2q1q2P0O9P5k3rqj5j5J6J6J7
14778b02J6n6n5opO9O9J5q3r1RK8K9J5J6RJ0K5p3p3K6J5J4P0P0J4J3l6l6q6q6o0M0J08J08
14771a62nj04n4M5L8o1%jppP2P1J6J7j0j08j02O2P2k7Q8Q8k9k9k9k9rrrrK5K5n7n8QPm9N1
14764b79llLLM1M2m1m1l8l8L9L8N6m2O3O3q5q4L7L7m4N6%jj0j1j0j1K7K6L9o0m0N9N3m5q7
14757b91q6Q8Q9L0L0n3n2L1L0j8j9NMJ0J0n3M5N2m8l4O5m6m6K2K3l8N9j4j13RJ07n8n8J4q5
14750c89K4J87l6l6J08n6j39K6l5l6R0R0o0o0K2K2L0K9m7m6rR0L5L5l2l1N1N1k5k6L6o3p3
14744b73K5K6p3M7J45o4o4j1j2j2j1j0rrrK4K5K5K4n3n4K8K8mnnmM4M4rj08pR3L7o2k9k9K1
14736b90K0k2P7J25m0j70nR6kk7k6M9N0n2n2klJ4J4o8o8J02J01ppm6N2N3m6k1k0k6k7k8k9
14730c31K1K1mmm7m7%R8J7q2m1m0MLO0O1Pr1J6J14L2o6k2P6l5l4K7K7K7K7%J%Jl7l7M0M0O5
14722a33l4j15j7L5L6p4p4O0N9RJ0K4K5K4K4m1m2K1p9j2Q6L1o8j0rL7L7kM7L2o6j01kJ3J2
14715b57J06Pj47m9R4nn2M7M4nj5j5o4L5N6Pk2k2K5K5J9J9oop3p4RQO2O1k0k1n5n5N6J04J7
14708a62j47n8M1l0l0K6K5R2R1n6n7N3N3k9l0n6n6K6K7J8J9o4o3O1O2J3J2o5o5M9R8Lr6n0
14702c45M9M3n7m3m4J5J5M0M0j6j5L3L4K4K4k5k5j2j3J2J3l8l8J2J2M7M8l5l4m4m4m4m4N9
14695c96N8q5J3J64O6q2l2K8K7L0L1QRm1m2K8K7LLk8k9k8k9M4M5l8l8kklkJ4J4L9L9l7l6J2
14688b48J3j4j4L6L6m7m6l0O8Q0q5QJ07j9j9jr9o4L4J6J5Q0j9j3j3j3j3O9O9jjo7L2L5j31
14681b59o2L7q0q0P5P4llK1K1j1j0L8L8J5J4J5J4J2J2p0p1k3k4JJK0J9J24K6n5n4l1l0l3O5
14674b57M0n8lkJ0J0O1l8l7O1m5m5M3M3l1l1j1Q9Qr0k9k9k5k6N1N0J05Nn3M4Q6p8q5J4P3P2
14668a08K3K3p0j68k0P8l2l1Q9R0k2k1p1p1L3L3m9m9J4J5l2l2Q5J34M6n2j8j8k4k5K6K5K6
14661a73K6m5m4NNM1M2m1m1J0J1M4nk7P2lj68k2P7m0r0M7R6J1l9K6K6K3K3m1m2L8L7K2k7o1
14654b27L7P4k6m4OLm6j2j2j0L9K1p7k7K3L9L8qrrqononjjjjJ4J5J4J5l7l6M6kj09j0J05P
14647b39J2O1K1K0Mr5m9M9Km7j4j3jkjjj2j2j1j2J6J5J6J6O9O9p9p9P4P4rqj0j1r2r3M6M6
14639b80M6M6k8k8K2K1o0n9K2K3j0j0P2P2J3J3j03j02O4O4j8j9o3o4J9J9k7k7Q9Q8k8k8K1
14633b40K2j5j5j4j5L4L4L4L3l4l5l4l5M1M0m2m1J2J3J3J3%J%%j7j8O5O5O6O6n0m9jjq3q3
14626b70N0N0KJm4m3M6M5q0J9J48j7j71oO7l1j9Q0l2l1m9n0L3L3M1M1rqP1P1m3m4K5K5k5k4
14619a48j9j9j8j9o1o1N4N4K1K0k8k9K7K7n5n6lmM6M6n8n8R0R0k0j9k0j9m1m1QQK6K5k4k4
14612c02POPPQQP0k9j00jJ08Rj5j5k0k1J8J8j6L3K7p1o9L0K2K2K8K9j7j7j7j7M2M2m1m0j%
14605b68n9M0Q0L0J5J5k1k2k2k1L7L7j3j2L8L8j7j8K9p0m2Pk8k7k5k5L7L7Q6Q7p2p2k3k3M7
14598b20M6kn2j09j0P5k4q4J6L6L5P7P7nno5o5K3K4r3PQ9j1l9m0n6M4K0k9NNqpM2M1K3K2o1
14591b78o0N4N4k9K0P3k6m4Nn0n1m7m8J17J17l2l2l5l6J8J17L5o3k9K0J3J3%m8J1J11K8p1
14584a73j2L8L1j8o0o0J9J9o4o4J8J8J12J13o9o9opppj0rj0j0%%j%K0K1l6l5L4o5n9J06J5
14577b87q5MN2M4M5o7j16M5J44l6q4J1J1J1J1k4K5O0m0o7L1J9J9J3J3l0l1p0K8J14J5J7O6
14571a39K6K6k4j22rM1n5oL2o7k2P6ln3j4L6O7l3p4K4P6K6p9k9J16J8j13j4R7%l0K0o3o4J05
14564b27J04j1j1k4k4K5K5j0j0j0j0ooook0k1mR5Q3q1q7J1N1N2QQl8l8l8l8L7L7j2j3n3n3
14557c21K9K8qqqqK5K5K4K5J3J2J3J2k8k8k8k8L9L9m4m3M3M3M3M3j07j06RRP6P7p2p2N8N9
14550a65J0Rl0l0k9l0j2j2j3j2k9l0k6k7R9J49o5j63KJ01L9L9%JJJJ7J7J6J7p9p9k5P3N9m0
14543b46l3O5j5j6kln7M1L6L6k3k4k9k9K0p9j21M2Q9rN6N6k0k0l3O6N8m0q2Q3N1j13j16j6
14537d27J06J05llL2L2q3q3qqM2M1k4k5k4k5O9O8J8J9pppql8l8P7P7j8j8j8j8l4l5k4k4k1
14530c42J44J79j17j37K6kjK4K4K4K4n3n2MLn8M0Q8p7j39K6J00Jl4O4N8m1l0l1L6L5N4j10
14524b70p3K5PPO9l1qqK9K9M5n5QPm7N2N1m7j7j7l0k9R0rn8M0J0J0K2K2o7L2K6K6j4j3j3j3
14516b12K8K9Rr1m4N5ppj8j7p3K6N0N1O9l0r8JQ2j6p3K5P8P9q3q2NOk8P1oj04k5P4J2J3J3
14509b38J3J3J4m8m9J8q1n5J09O6l3R2R3o8o8M9m9r3P2N9l9p9K1O3O3m5m6j6j6j6j6O0O0q8
14503b78q8K3K4K3K3jkn7M2O6O6p5p6L2L2p9K0J24K4o1o2l4l4M8M9K6K7J6J7L8j27j26L8K4
14496c18K5K9K8P5k3l0O8lj02M9M8j38l9K0K1k0k1L4J32M0n8n2M7M6M7MLQPp4p5j0j0j0j0
14489b62l2l1Q3Q4k8k9K2K1M2M2p3p4m0m0M2M3ppn1n0PJ07N7m2KLmml2l3J7J7N4N4o1o1j0
14482b74j1mnlR6R5lmmj0j0j9j9p5K4L6L6ppo5o6K1J20j5j14klO3O3L7o2j1j1o6o7K3K3J7
14475b83J7O0l9q9J1M1M1kkrqqqO6O7j5j6%%q2q2mmL9L9R5ll0l1mnmnj%M8M9NONOpom9n0n5
14466c06M4J27K7q2q3%%k3P6P0r5p9J9mmR3oo1L7Q3j7l7l7j9k0R6R5klklJ%n5n5O9k9q5J4
14459b56O0m0l9N9K0p9j7j7L1L0L1L0J4J4J5J4m5m4l4l4q3Q1J37k8o7L2m4m4J25l9j28L7Q5
14453b23j3l0l0m0l9J0J0N2N2N8m1j0j1j6j7J4J5J4J4L6L7j9k0N7m2j34L0Q5j3j0R0mj02m0
14446b80m0J1J2O1O1j7j8j7j7j1j1L8L9j7j7j8j7M1M0p4p5M6M7lkPPQPJ7J6J7J6l9m0l9m0
14439c01OOOOj0j0j0j0N5N5ONppo9L0Q6j2%%J6J6o5o6RRRRM4M3l9m0L8L8m4m4RRm0m1J03J03
14431i9m6m5j5j4j5j5k5k4N7N7l0l1k4k5p7K0Q1Q0jkjkOONOk8k8q4J5M5M6N2N2m2m3m2m2J4
14423b58J4l5l5J7J7J8J7q9r0j1J53P0r6m7N0k2k2O6O7l3l2Q3Q3k5k4n0m9j3j2j3j3L9M0M5
14417a90n4l8l8NNm3m3M5M5k9P0O9k8L8L9m9n0NNNMj5j6j6j6K2K2k8k8J6J5l3l4K8K8K9K8
14410b25MNkjL7o1onL7L7M3n6LKk9k9l8l9M4M4n7n7L1L2m0N9Q9ro0L9k3k3m4m4L8L8opOr3
14402c66k3P6N7N7M5n4q1q1M8M8J03Mm0m0L6L6l8l9K4p5q1J8O5O5Q1j9k1P8jn0M6n4j03nM5
14395b39n4r9JN3N4K2K2K2K2n5n4N6m2m9M9K2p6J1O1q9q8noP8P7j7j7QPJ13J13o7o8l3l2k9
14389c28l0nM4J03Mn8M1rj07nR3L2L2J2J1Jm9l4J30J09n5q2J7ooK6p3l0O8K2p7m3Pk0j9j7
14382c01j6O8O9m7m7L3L4j3j3l9J1M2n7p8l0K0J9Q0Q0L1L1j0j1r3r3K0K0nnk2k2K7K7klK3
14375b72K2lkJ6J6L5o3kko7L2L9o1oR2N5N5o5o6N0M9l3l3M9M9n7n6K5K6k0k0j9k0K3K3kkk6
14368b41k7Q5j4p6K3M3M3l9l9j5j5n0n0R8R8L9M0l7l7r3NL1L2ppJ8J8l9l8j4j5j9k0L0K9J1
14361b49J1J0J1QQp4p4OON5N5K7K7J6J6O2j03o6L3l0l1N8N8J1J1l9l9J1J0J1J1k1k1l9m0n6
14354c50M1R2qJ3J3m3m3M3M3opk7k7k6k7L7L7L8L7j5j5j5j5M2M2p3p3RRRJ0L1L1L8o2l7l8
14347b92ONq3q2jjP8P7N1m8O8O9k0j9m2m2O7O7M3n6l1O8l2l2K4K4l0l1q0p9O0O0k2k2N9O0
14340a59J0q8q8P6R4o9nmJ1J0lmmlJ8J8ppK1K1Jr8j9Q0rj07L3L3KKK5K6P4P5j17j17k9k8n3
14332c88M7M0M0MMl7O1Q6p8p8Q7L8o1m4m4N2N1K7K7r0r0r6LM5M5JKL4L4RROOPOJ5J5l5l4l4
14325c08l3J6J6Q8Q8k7k7L6L6q0q0PPPPJ3J3J4J3K0K1k9k9qrqqJ7J8J7J7l9m0m0m0KLQRJJ00
14317b11N1m8llp0K8Q8j1l1l2mnN1m7k5k6j4Q4R1p4p9J9QQo2o1j5Q4J28l7n2M8L7o2N1N2j5
14310a59j13n8n8J50J49p0p0J8J8r3NO6O5q0p9KLL0L0L0L0k9l0k9l0L1L1j8j8M9M8o6o7qq
14303c28M2M2m5m5M4M3q0J9P2P2N9m0o7o6J8J9J9J9l0k9N3N2j1j2L8L8k5k5L7o2r9jj4j3K3
14296b83K2q6q6K4J24J4q4k0P8J0J1K4p4j8j8L9L9M5n3k3k3N9O0kR8mj68o5R9N8m1m0N9kl
14290b30l0k9r1PJ47M8p2p2L6L6L6L5n8n9Q3Q3K7p1j5j6m0m1J5J6n8M0Q4q1J8J17J8q1J2q7
14283b73j36K9J47M8L1L2J4J5m5j44M8M8p0K9R1qMMjkm5m5q9RJ02J03m0m0m0m0J2J2P3k5m6
14276b38N2qrQQRQl9l9P6P7m9m9L4L3k6k6k6k6j1j0j%o7R7O0l8L3L3n6n5k2k1k1k2MNMNL8
14269b75L8L8L9j6j6o5o5L8L8Q7Q7l3l3l3l3popoK1K2o1o1L8L9L9L9k5k5k4k5MMJ0J0o6L2
14262b59Q0q5k9J37L9n9J0J1MNj1j1P1P1q9r0qpn2n1O3O4J0J1J0J0k7k8k8k7lklkrrn8n8Q5
14254c24Q4o3L5J03o2r5NJ4J12P0k9q3q3K0K1L8o1m8m8K5J23J67Kj76p8L4o5J4J12l1l1K0
14248b78K0k9k9M1M0qrm6m5O9P0j6j6j6j6O4O3L7o2p6p6%jK7K6K6K7l9l8J7J7k4P5pj06k0
14241c38j9K3K4j1j0L9L8j7j8j2j1%R8N6m3k9P0m1j39l7J27Q5j5J9J9l7l7k4k3k4k3K7K8K8
14235b27K8J3J3j02j03R0R1R0R0m3m3m4m3j3j3j3j4M2M1p3p4L8L9j06pP5k3m4m4O9O9O9O9
14228a03j3j2por1QL5L5k8k7p1p0k8P2J30J31n2n3lml6l6l0l0l2O7P3k6pR1k0j9NOr9jJ4J4
14221b23K0K0OOPOk7k8p7p6M1M1M2M1k2k3k2k2N4N5Jr8qR0Kr6K3K3l2l3J8J8kj02k1P8J6J5
14214b89P5P4j4j4R9jj48n0mnKKJ0J1J0J1l1l1N2N2l6l7M7M6m0m1J6J5n6M3R3po8o8o2J03
14207b41J25m0j08rl7l6N1N2J0J0MMrj08k6P3M9M9K9p0o8o8M1M1K2K1l0l1K4k6j05pR6M8L3
14200b37j6j21k1R6M6m5m5RJ07M3oK5K5m0r0qR0kj01J5J13O1l8k6k5N3N3l0l0l0l1J9J9o0
14194b28o1K5K5ON6Q6j3p9l0k0k1J03Nq8J1J10n5r4NK0K1J0q9n7J08O4l4m5m4L1L2k7k7k1
14187c15k1j7Q2Q4j4n7qm1m2J05J05j1j0JJMMl0K0N3m5j03mM7kq2l2J16O6n4oP4K4p0p1k4
14180b73k5j2j2k4P4R4nq8J2R3nq7J1J2q8K8J26K1p7m3OM3M3lmL7L7m5m6K4K4k5p3NJ04qj07
14173b56QJ07m0m1N3Mj09j1Q3L4J9J8J5J5o7o7q2q2O9O9n5nJ11J3o6L2L3o6n8M1Pm2qpo7L3
14166c65M8M8N4N4K0K0l7j35q1l1K2P1P8P8jjn2n3llm7m6O8J17K6p3p3K5M6mL1L0n8n9N7N7
14159a72l2l3k6k6j9P9l0q0M3M3ON5mj03M1M1K8P8L3j31p0L0J2J3j2j2M9m9m9M9J6l4j3j2
14153b91j0rPJ06N9l9m6Mm6r5OJ05m1j39OJ05K2p6J0J09N9l9j22k3O3O3j4j4j4j4J20J20k7
14147i5k8k0j9n4mO0l9q3Q1R6o9p6k7nmkkN2N2Mm6o1L8K5K6J9k9o4L5j8j16%R7K5p3J4J14
14139a96M1M2kj00p2R3Mr5M3R2k4k4k1k1K7P7K7p2m1Qk8k7K4K5MMNMMMMNJ1J1m1m1J8l2o0
14132c20L9O0N9J6J6k6k6k3k3j4L4P3k6o8R6M1j24k6k7J2J3m9n0%%M3M3ppO5O5n0n0N7N6P
14125a21Pm1m2o6o7k3k4L2L2K7J26M6j52p5J22P3j25j06R2J38M0j14j14R4R4l5l5J4J5ONO
14119a71Nm7m7L6L5N8N9r0r0J7J6M2M1m4m4ONj4j4J1J0MLMMk0j9L0L0n0m9%JK8K9k0k0m7m7
14111c59L5L6Q4Q5o3o4j7j8l7O3Q0j18oR2%%POm2m2QPK4K5k5k5L2L2L1L2J6J5l3l4k3k3j8
14104b37j7p5K4P7k3k7K3j2j1MNL3L3n9rP9k1o7R7Qr1L1Q0p0o9nonokkkkO5O5M0M0k5k4l6
14097a99O2O1l7n3mK2K1k5k5m3m4m3m3qpM2M2j2j2P0P0l6l7K0J9q2J7M5n4n8rk3P6Q4j5j5
14090b33Q4N2m6n7n7p2R3J27l7n6J08K7k2Q4j4j39m0L1o7j2Q6KKK1p8o3L6L6o3m3N5J01Lo8
14083b19j8K6k5J1J1n8M1R2p2m4Nq0J9M9m9J2O1q9m0J27K8n7M1M9n0O1O1qpM8n1l4l4l4l4
14077b61m6N2M7M6m2m3J2J3l1O8l6l7P7P8l8l8k1k2k1k2R1R0o5o4M2n6q2J8K8K8J45M7j23
14070a66k4K3K4N6m3j35L0P4k4m1m1K3K2M8M7l8l8J1J2lklkKLLLlmlmPPPPn5n5onO5O6j6j7
14062a88q5q6n8M0K0K0K7K6K7K6K7K6m3m4J0J09L2o8m4m5j03O0J06Pl3l3J1J0j1j2j1j1K7
14056b64K7K7K8J8J8opl1l1J8J8l3l3K5k4o6L2Q0L1mn3q7J1R9N0l2l2k2k3K7K6qqrq%%LLm5
14048b85MQ5j4n5nqqm7N2J02Kn9o0J6J7j5j5J0RjjM7R7N4m4j56n8N4N3L5L5m3m2OPo4o4J9
14041c40J8J0J0j5j5K8K7K7K8kkM6R6j2j11l1J9MNj7j7J0RMLN2m8p4K3O4J4%m9q3J5L9L9J0
14034b16J0j5j5o1o2Q7Q6JJm9m8L6L7J1J2n0n0L3L2O7O7m8m9o7o8J4J5l3l3J6J7l0l0M6M7
14027b89P7k2k8P1K5p4j3j2K7K6K7K7K6K6K0J9K5p3q0J9M0n8j02lj2j2M4M3M5M4j03j03N9
14021b94N9p9K0M3M3l3l4L3L3j7j6j7j6L3L2k2k3K7K7k7k8K3K2q3q2L2L3nmP1P2Kr7n4M5K2
14014b59p6NJ05M3n6ONnnnnL5L4L5L5K2K1n4n5j3Q5L6o3m7m7j09j0J8J7K4K4%JN6m3k4k4N2
14006b41N2k4k4K8K8k4K5J0q9o8L1P8L0KJjjk6k6k6k6K7K7K8K7k4k5k4k5j1j1j2j1O1O0n5
13999b59n4N3N3k9k9j6j6L3L3LLMLkjM7M8j2j2Jr9m5N3N0m8JN0kn2jM8M5nn5n4K4K4m2m1M0
13992b58M0lmmmM2M2N4m5p3K5qn8MNJKNON4N5o1o2j3j2J9K0k9p8K8J26J5q4rQ9L4o4LLl6J2
13984b21M0n8k8K2k9k9n9j1J56N8l2O7L1j33r0RQ1Q2K8p0n7n6N2N2N6N5k6k7k9k9q5J4mnQ
13977b67Ql4O5J5q3RJ0LLl9l8J7J8l9O1O0l8qqo3o3K6K6K7K6K3K4K3K4m3m4L9L9k2k1k2k2
13970c08L7L7L7L7k8k9P9q6j25J04J39k5l9m0n6n6J29K9o3L5J03o1o8o7q0Q4J77n3j01kJ09
13964a51J09n5n6Q8j0j43m4M2M2p3p4J6J5o1L8R3on7M2J18J9J6J6m0l9m1m1m0m1rrM1M0j5
13958b70j5L4L4pqppO3O2j9k0k7k7k7k7jjM8M8J1J2l7l8o0o0J21J20k7k7K2K2j5j5j5j5KK
13951a71JKkln1n2l8l8L8L8J30L2o1o0JJN1N0j5j5rrp1K8k7k7Q6Q5j17j9o0n9K9K9L7L7R9
13944a30%r3NN1j14j30J00J5q3K2K2J6J6M2M1L6L5Mr5p9p9JJ65J65%JJj5j5k7j26p6K3K9L0
13937b42R7kp4K4J8q1jjopQRR0R1l6l5l6l6P1P2m4m4k8k7q3J6N0N1QPk5k4k5k5K2K3L5o4m1
13929b95N8mmqqqqpoP6P5l8l8K3p5k6P2O6l2k5k6k5k5M5J43L9j26o4L5J2J2M8n0n6M2j6j15
13922c39O2O2p2p1P7P7J%JJK1K2K2K2m5m5l9l9n9M0L3L4NOm4m3K3K4J1J10j0j08M0J39n9j57
13915b97j0R0L6o3n7M2J8J8K4K4J13J12j01j01k9k9p8p8K0J9O9O9kkkkjjj06pQ0Q0k8k9q2
13909b91q3L9M0K5J24Q6q0p2K7MMJ0q9q5J3O3J12J07n8j09j1LLN0%j12j4L7j3j0M0P1K2l0
13902a77J9k6j24J6J16M7j17l1O8P5k4j1j1mmm7m8m3N6O2l7p1K8P8k2n1M7l0p9K6J24M4nn9
13896b15n8Q6Q6k9k8l2l2K1k8o2L7K7p1l1J8L6J35L2j32q9RN8N9M1M2p4p4nom0J0J27K8q9
13889b43QN4m6j2L8rqM3M4qqmnr6m6P4k5j28L6P8k0qM2PQJ8J8l1l1J6J7%r9m7J16R9jj4j5
13882a88K9K9k9k8K4K4k7K1Pr2j03mN0N0j0j0j0j0M6M7l6l6l6l7J5J6M7R7Q3q2j04n4r8%J05
13875c04J04nmJ5J6l4l4RRl0K0J12n3q5Q0J21m5j7j7j02lN0m9k5K4J6J5qpqqK2K3M6M7n8n8
13868b25K4K5n2n1kkJ7J6k9l0M2R2J00Kj20k1N9J1j5j5o7o7K4K4N7Rm9M9N0n0l2J7m7JM2p
13861b20Pm1n2M8M7n2M1R1l1q0OOLLpqk6k6K2J22L8n9j0j0L3L3l5l5l6l5L7L8L2L1K8p1p7
13854b45K2J7q1k6P4O3O4j3j2j1j1l5l6JJJJj0rM0M0j0rl5l4j4j3O9O9m2m2M1M0n0n0L2L2
13847a81K0K0k9l0O0N9n7n6k8k8K1K1KLm7m7J18J18o6o6J9k9o1L8J1l9k4k4KJ01K4p4n0M8
13840b51NNL1o7RJ07k4j23oooR3J37k9q7J1k3p3L6Q6jjM9n0m3m4k4k4K6K5K7K7K7K7mmn3n3
13833b68L0L1L0L1L1L2M4n5j06pj9j9Q0Q1l5j34k6J38R5ml3l2l9l9k1k0K2K3K4p4p4K5J18
13827a70J19n6n7k7k8k1k2k3P5L2o7l0O9JJnj04n4M4R3R3j6j6l0k9J9K0l0l1l0l1noP1P1M6
13820a34n3m6m7%j%jO3O4k0j9m3m3l7l7KJ00J07Qj34l5Q4Q4l8l7L9L8J8q1j25M1P9j9j0R0
13813a43K2K3q1q0l8O2J8q0k3P6PQJ01Kj14j4%JRJ0K2P1N3m5j6L3j6o6j22k5N9N9Lr6n7J08
13806b69R4mj5j5m5N4K6k4J5J5p1p1K2K2K3K2k1k1k1k1l3l3Q3Q3J7J8J8J8pqmmJ0N8j8j17
13799b24j39K5J36Q6l7l8m0m0P9Q0l6l6J2J2l8l8j6j6j5j6M0M1p4p5N5N6k7k7M6M6l7l6L5
13793b56L5L5L5m0m0RRONK1P0J8q1j30l2O9J9n8M1O2l8l4O5Om3P4P3q3q3R8R7o9o9M5M6j21
13786b39j21noJ21J21o1o0M6M6L9M0K2p8j26k8M7M6M6M6lj02j9P9OOl7l8n2n3N6N6K7p1O7
13780a82O6r9r9N0M9k7k7N6N5n1n1jkK6K7l6O3R9%q7q6l8l8L3L4J08n8j13N2P9j9M6M7RRK2
13773h4p8q0J8POL3L4j6j6%%j%M6M6mlQQK0p9j08j0M4M4M2M2p4p3O3O2j9j9n9n9R0Q9m4m4
13765a68L8L8k7k8l4l4M3n6r3P1L4L5nnL0L0M6n2j28L7Q6Q7j3j2ooj42m3Q2Q2mnmnj7j7j7
13758a82j7j6j7o6o6J0J1R2R3ppppj6j6p7K1Q8j1N1N0o3o3K5K5m4N4jkN7N6k6k6k8k8k8k8
13751b16M4M3p1p1K1K2K1K1p4p4P3P4N4N5k8k9n2n3L0K9k9k8K0K1J6J7m6N4L2o7o0L8M9M9
13745a15l4l4O8l0q0J8K0K0k3k4j4j4j4j4nmnnK3K3l9O0J03Mj7j6p0p0P8P9j1j0j0j1k6k5
13738b24k6k6k8k8N4N4o4o5N1N1k8k7K2K2M4M4onl6l5J3O2P0l0j14j6N2m6o5L4j6j5P4K5o1
13731b89L9N7Ql9l9QPk1k1O1O1n6n6K6K6j1j2J0J1%m9NJ04M1M1K4p6p1k2n0n0J7J16O3l5l0
13724b02q0j13j4K2K2M9J48K5p4k5P3M6n2p1k2Q0L0q7q6M6M6l7l6M7M7lkL5L4M4n5r0m1PP
13717b82llk7k8L7L6O2O1J8J7ppm5m5PQ%M9k8j27q3Q2Q8j0L8L7n0n1L5L5L5L5j6j5n9n8q0
13710c44K0M6M5N1N1l8l8N3m6k7P1K9p0qqrqL5L5J9q1k4k5o1o2Q7Q7J4J4j0j0J4J5l5l5k5
13703b78k5N7N7n5n5Q7Q7l7j35k0P9opN0M9q4q5kR7J50j4q7J2L4L3p6p5PPL2L2NONOp6p5k3
13696c23P7Q4j5o3o2m1N9j9j16M7J47L5L6OPl7l7j17j8M2M1J2J1o4o4LJ02N3m6m0m0r5O9J33
13690b33L5j6j5RQK1p7l8O1jjP1P1j6j15n7M2k0k0pok0Q0P4k4j2j2M1M1m2m1O5O6k4k3K6p4
13683a83r5m6L7L7M9%n0M9Lr6j6Q2K3k6l9m0P5P6L0Q0K6p3MNq5l6O8l1m9%j7j6J1J1J3J3k2
13675b28K9O6l3q4l5P1P1N1m9m4Nk8k9l7l7j6Q2Q5j5l3J6l3q2L7Q5J7J6onrrn8n9M9M9o6o7
13668c33K8K9L7j2n6M2L6j4M1M1p7p7M6M7M6M6J1J1j4j4m7m7KKk2k1N4N5M5n4p9K0JKN7N7
13661a11k7k7n2n2K2K3kkKKk3k2j7j6O2O3j1o0l9O0J9J9K5K5m1m1QRM8M9r6r7N2J02j2j12
13655b70p7K2J2J2J6O6N1m8o9L0P9j9o6L3L2o6K0J18L3o6p0k0O1O1o2o2J9O8Or2J8O7l2q1
13648b76jjL0L1Rq9j2Q6K5K4l4l4n9n8L3L3j6j6O4O4J5J4j1j1j1j2k0k0K9K9l6l6M8km0N9
13641b02N9m0j9L1K5k5klo7L1Q1j8p1p2l0l0N2N2%jM9M9m0m1J5q3K3K3m4N4M3n7K7J24q9j87
13634c83K2K2M4M4L8L8M8n1n6M2O2l6q4q4k2P7P7k2%Jq8q8N3N3MMO1O0ONO2l7o4o4J3J3J2
13627b18J3k7k8j1Q8K4j40n8J06M0n9J3J3LJ01L0j35q1J9nmM8n1qR1L4o4o5L5P4k5o8L1N4
13621b30N3J1J0rrrrK2K2l4l3M7n2MMJ4J4O9k9J1J1m5m5j6j6L3L4J1J1n0M8M2n6m5m4j5j6
13614b91j6j5O5O4j7j8J2J3RRj9o8m9M9L3j7K1K0m3PJ17J9p2p2NMj0j0J05J06r6r5j2j3o7
13607c42o8J17J17l4J5M9m9m4N6K1k8K2K3o3o3K7K8n6oJ16J8o7j8n3n4L8L9j7Q2Or2l3O5M8
13600b00M7Q4j4p3p4k1k1O1O1lmlmk9k9J9O9K4p4p1K7k0k0L6L6K2K2j2L7Nr5m5N4L1j9o6o7
13593c29LL%%J0m0j8Q1M1M1K6p3n4M4M4n4l1O8L4j6j3j2%J00N3j12n6n6k0P7R9R8Rr0j4Q5
13586g2Mr6q9J0O0N9j7j6RRj6j6mmmml0l0Q1j8m6N3Lr5j9Q1ooj0rL9M0n0n0O5O6k6k5k5k6
13579b30JJJJj8j8OPM3M2K3p7o8L0opk0k0K9K9J0J1m0l9OOPOJ2J2J3J2N3N3lkL4o5r0Rj1j1
13571b68M4M4m5m5L7L8m6m6PJ06O9k9n4M5j1j11n4M4LLJ0RL4L3M6n3o1L8k3k4J5J6k2P7O0
13564a14l9q7l7P8P8l4l4N1N1l0l1l1l1l0l1KJJKJKJKkjkjK7K7k2k2k5k5K3P2K3p7p9J9M5
13556b79n3n4M5K8p1l6J2P6P5N5m4l8J1K4K3J6l4j6Q3k6p6J3J4n8M2J6l2O5J15K9k0o2o2j5
13550b34j6n2n1klK2K1K2K1N3N3k9l0kkkkk5k4llRl9j8Q1L8L8M4M4p4p5k4k5P1P2J8q0q4J5
13542b77R7M7J5J6l7l8%%m3m3NJ04K1p7j3j2L0L1j0j1j0j0p1p1j1Q7M6M6L1o7m6N3j5j5J26
13536a22K7r8r8J6J5J5J5LMj01lP2P3K5p4p1K7Q1Q0L8L7m5m4%jm9n0K5K5l8O2M2n7NNl0l0
13529b19k3k4m3N6J%j5j5j4j5J02J02m6m5ppo8L0K9p1j5Q4P5P6r3r3j9Q0K5K4j2j2M9n0o3
13522b36L5P8k0j8j9k4k5k3k4N9N9nnnnL5L6m8m7K5K5n7n8oo%%l6O2K0p9l2O6J10J2r9r9J5
13515c39J13L9n9KKJ4J3P6k4n4M5j8j7LKn9L9J43M4j08j08L2L1n0n1K3K2K2K3K9L0K3K3jj01
13508a96j01jk2k1L4L4K1K0K0K1j4j3j4j3rqqrL4L4L3L4poRq9j35K9J01LK8K8L5o5o4L4K2
13501b21K2l4l5M8M8n1n1kkN7N7n8n8lkM0M1K9o8L6L6k9k9k3k2jR8K2p7qR1L5o3L0L0n9n8
13494b34m4m4L8L8kkQ0Q0q3q4l4l4L6L7L6L6qqp0K9O1l8l8O1P3k5j02lk3k4L2L2K5K5K4K5
13487a32j4j4O9O8k3k3k3k3m3m3r8%ONP4k6j8Q0l1l1K6K7K6K7o3o2N3m6j18M6R2pk0P9J7J7
13480a46l4l4r0RQ0Q0k9k8m5m4L8L8M8M8l4l4KKKKPPJ9p9k6P3J1J1k2k3O0O0ppj22j22J08
13473b21J08ppmlrrM2n7n6M2k9k9k2k3OPN6N6l1l0l1l0L6L5m7m6N7N7QQM0M1p5p4K8K8n4n4
13465b93P7P6N0m8p7p6j%J0RLLLr7n7J07Q8j0k7k7J1J1J1J2L4L5p5p4L6J34J9p9k6k6N1N1
13458a62N5N6mj03k7k7r5MN9l9m0O0J08Rp3K5J12J3ppooooJ0J1K3p6l4O6N9l9r2r2m3m2M2
13451c14J40N8m0l2l2J1J0L5L4J7q1o2J02N8m0l5l5m1m2O7O6j5j6qro4L5k2k2K8K7O2l8o3
13445b61o4J1J1jR7M8n1J1J0j0j1M4n4j4j3k0k0j0j1j1j0N8N8RQl3l3Q1Q2k9k9j12j11O7O7
13438b46j1j2M3R3Qr0k9K1j3j4OORRl4J6P1k7o7j8L1L1k8k9k2k2l1O7J20K1m2Ok7k7k4k4k4
13431c03k4L6L7L7L6N3N2l4j33l2O7jjO6l2q4J4J2l9k9k8NOL1L0j0j1j1j0N1N2l0l1j7j7Q
13424b84QonK0K0Q9Q9n9n9JJn7qO0m0l9N9M5nK7K6K2k7q5J3J31L1j15o6q4q3O8O8M4M4L8L7
13417h1O3l7j33L2P5r0m3N6k9l0O3l6p2K8J5J5J0J1k0P9K3K3Qr0r3On6n6O4O3j8j9O2O1k0
13410a66k1rrrrK2K2P8k2m5m4L1L1k9l0m1N7P8k1m1m1%%l0l0O9k8q5J5J06Qj3j3M8M7NNj07
13403b21qJ08Rm3m2L4L4n7n7ppL0L1j9j9lmK1K2ool0l0M7M7l6l5mmM6M5K9K8n4n3j3j3l2l2
13396c04l1O8P4k5k9P0O3l5j0rM6n3j07rM5M4l3l4j7Q2P7q8n1M7oj06J6J15L9L9mmm2m2PP
13389b00ONO7l1o3L7P9j9k6k7l2l3K7K7KKK4K4k5k5j2j2j2j2k2k1R4R4o8o8M8M7o0o0K3K2
13382b00O4O4J0q8n5M3O2l7k2k2k9k8K4K4n9n9N3N2M7M6K2p8K8K7n8n8l4l3J01J01m7m7L4
13376a52L3j5j6KLm1m1l8O0R2qo8L0l2l1Q4Q5l0l1MNk7k6N1m7j44K1J23m1o2J03Q5j4LKl3
13369a11l4K3K2q5J4J4J4q4J5J37L8j10j2k4k4M7M7rrk3j23p3K6N8N8L9M0k7k7k7k6O1O1k1
13362a35k0L0K9ONo6o6j7j7K9K8l1l1O7r7p3R2k8k8L1L2J3J3j2j2LLN3N2k4k5p3p4N8N8RQ
13355b10O7O7j6j6k9k9k9k8Q2Q2r9r9J21J20o1o0m4m3m9M9L3L3l3l3p5R0J39k6p3p3jjk9k9
13349c02Q6Q6j1j1j0j1j9j8q1J9O4l5n3M6M2M2kjjjJ7J7L5o3o4L5m1m0J5J4KKN7m2K9L0J7
13341a51J6L6o3ppk9k9k9k9N1N1n4M4L5L4m2m2J4J4J5J4POp5p5M7M8kkj6j6L3L3j9j8L0L1
13334a46%%m9n0poo1J05N2j11j5Q4N3N4j8j83q3Q1Q4j6J1J1MNj5j5p7K2O2l8l7O2Q3j6j0r
13327a89J2q6r3OJ02Lm4m5j8Q0O7O8M6n3j00O4J8j46n0M9K2K2K8K8K2K2k7k8K1K1k8k9N5N4
13321a26nj04mmj0j0O8O9k0k0K0p8K6K6J0RN9N8L4L4k0j17j51n2O6O7K3K3o0n9JKKJK6K5J9
13314a72J9Nr5l8l9N2N2L1o8n6M2R1pmR6M0n9q8q8N4N4nmn4n4L4L5L5L4lmM6M6J6J6r9j00
13307b39OONOJ3J3J3J4l0l0N2N3k0k1L0K9l5l6m1N7po%jJ9J8J8J9m8m8KKl0l1p9q0J32J31
13300a44n0n0L6L7L6L6j6j7j6j7J1J1l8l8OPOPk0j9L0L0k1k1O1O2m0m0q3q2MJ03o8o7J00J00
13293a64J7J8qrqrmnM5M5k4k4q5J3K8p0klj4Q5J27l7j12j3L6L6LLn9M0J3q6K6K5MMMMq8q9
13285c37O0N9K9K9Q4j4MNk3j21n1M8M2n6J5J5K5p3n5J10J10n4j10j0L9L9K6K5n6n7O7O7j6
13279a35j5n7n6jjk3P6P6k2m7m6mlM3M3poP0P1J7q2j45m6P2P3n3n2K9L0M6M6llllM7M6m9m9
13271a26%Jk9l0k3k3k2P7K7p1M9M8m0m0M7M6l5l6J1J1q4J46Q7j43r9O7N0m8J7J7J1J2O0O1
13265dp6p6L9M0o0n9K3K3L3L3j6j6J8J8J8J7p8p8L7L7L2L2j8j7M7M8l5l5m1m1M1M2q4q4P1
13258a69P0k7P2L2j32l6O3llJ5J6o1o1l6O2J3J2QJ07O0j03o1o1j9Q1M2n6J2J2p8K0P1k9j5
13251a82j5k2k1K6K6K6K6m4m4l8l8K2J21N5N5M8j14j15N0L2L1N5m5j48n0J30J29N8l8j25k6
13246a75L0j9j9L0N6m3r3PR7M9l1J9O2J2l9l9k1k2k1k1NONOM7M7l5l6k2k2KKj1j1O5O5N2m7
13238f3p2K7j2j2J10J09r1r2K4K3k1k2K8K7m5m5n7M2Q4j4o3L5O3l6p9K0Q3Q3n8n8N2N1KLJ
13232B7%JJl6l7l6l7J7J7J7J7LLLLnmn5n4K1K0M5M4mmmmKLm8m7L2L2Q0Q2j02j03j7Q2Q3j5
13224B3J7O5q1j30j1Q8N5Ok2P7N4m5k6k6p8K1O8k9k3k3J4J3R9jn9n9JJK5K6N2N3l0k9l1l0
13217B5ooK1K0K0K1k0j9L6o3j8j7m1N7J02o3m4N4PPL8L8p5p4k5k6j7j7L3L2O7O7m8m8m2m4
13210f8r9%J7J7K3K3O9O8J25K6m5m4j0j07k7J38Q9p5p2K7M8n1q0J8OOM4M4noRQQQm4m4J2J2
13203F8nR4K2j42n9L7k0k1JR8R3p2r4NN4N4k0k0j3j4m6N3lll7l5j6Q1Q9rN2N2k9l0j1j1L4
13196A77o4j5Q3l1l1k6k5poJ1J2O2l7O7O8m0m0J31L2rrr7r8l5l4M7M8K9K9k1k0j0j0P3P2m5
13189B31m6M2n8r7KQ4j5k8P0R0j0j9j9q6J2P7k1l6l6j7Q2L2o6L1L0K4K5KKKKnnnnp4p4m7N1
13181A22O9O9P6P5l9l8l9l8nmM5M5K2K2J6J5K5p4j17M7M3n6L5L5n9n9K3K3k7k7N3m5L1L2k3
13174B73k4j1j2L8L7%%K5K5n7n7N8N8%jL7o3j01kQ4Q4k8k9k8k9pqM2M2m0l9RJ0M7M6K6p3n0
13167B82M9J2J2l6l6l0l0k7P1J6J6j8j8L1L1n4n3K9K8l6l7oom4N4M8M9j9j9j9j9j3j4L6L7
13160B67k8k8lkR5R5n7j55L6J35rrmmK7K6o3L6L6o3j01j01PQK9K8K9K9%%m2m3j6Q2N8m1OO
13153B66n0n0KKKJkjM7M8%Jj8j8l4O6M0n8MLM6M6l6l6l7l6LLJ0Rk6P2P2k7n6n7m3N6Q7j2l3
13145B56l3k0k1n8M2Q3j5M7M7l0k9k3k3m9N0ooKLj13j12N1N3l0k9O2O3Kr6J12J12p1K7J08
13139C56Rl8l9j22k4LLl6l6J4J4M9M9%%j6j7m7N2J2J2opK3K3qql8j37k5k5j4Q3Q3j4k0j9m4
13132D5m5J2J10K8p1m3m1K6K8M3n6m8m9L4L3k7P0P6k3j1j0l8l9N0N1k9P0O3j01l4O5n0n1j
13125C7kjkK5K5%%N2N1l0l1p3p1J0J0m9m8L4L4K8K8M1n9o2L4kkJ1J2p1p0J01J01m0m0l9N9
13118AN9l9m7m8l3O5Q5j3M9M9jkMr4o6o6RJ0N6N5q5q6qR0O5l2KKnmO3O4k4k5M5n3p9q1K2K2
13110g4M7M6K5K5o4o2L3o5M0M0p1p1P7P6lllmk1k1k1k1QQJ4J4m9N0noK4K5K3K4M4M3K3p6j11
13103d2j3M0L9l0l2m4N4M8m8OJ04m5m4l9l9OOOPK1K1k8k8J05J06j08j07L4L4J0Qm2m4m6m7
13096a71M6ll6O1P2k8rrn8M1J16J8j9j17j24k5K9K8L5L4L0L1n2n2j2j2L7L7N0N1l2l2KKKK
13089f7n6n7K6K6N5N5n9o0N6N6k5k6kjNNk5P3L0o7n6M3oj05MJ03L5L5J6q0n1jl6J4K2p5n9
13082b55qP2P3L0L0ONn5n6O0O0QRm0m1J4J3J4J4qqr1r0N5N5ONK4K4k5k5L2L3j6j7k2k1k2k2
13075a80M9M8l4j32j2J52R7o8k7k8ONN0m9k4P4PPj8j8Q4j5o4L4K5K5j9j8L7L6j2j3k9l0l7
13068i1O3ppn1n0l7l6j2j2m1m0P5P5KLQRn3M5N2m7o8L1N2N2jjn0n0m8m8M1M1m5N5J7J8O4l5
13061a27r0RP1k8K2J20n4j52K4K4k3k3k3k3K1K1K1K2k5k6N8N7j7j7j7j7L4L3j10j2J08J0j00
13054b29jK7K7P4k5r6O9N0m9K3K2o6o6nmj7Q2Q0j9j27l0NNR4R3K0J9l0l0NNQ7Q6p3p1m2m1
13047a48n7M3J8q1P9Q0p5p5k4k5k4k5P8P8M7M6k0j19o9K9M9N0OOK5K4k4k5J8J7qpj0j1M0L9
13040e5o6o6j7j7L0L0k0j9m2m3QPL4L4m8m8N5N4M9M8M0n9lln0m9k4k5O5O4j8j7j4j3k5P3J00
13033e0Jq5q4mmN8m1r5LN7N7KKm7m7O2O2OPkj00NN%%K4K5K3K3K3K3r5r5M7M7L6o3j12j4M2
13025b98M2l3l4L8L8L9L8j6j6rj0r0RJ02J01j0j1Lr7k4P5MLJ17m7k02l7J05Oo6L3J9J8K5K5
13019a60PPPPrrrrKJKKj0j0K6p1q8J2jjN1N1l6O4P2k7J0J0k1k1m6m6j4j4J2J1l7l6M6M6L6
13011a93L5R7kq8J0kkJ8J9O8O7l5l6K6p3o5L4l4l4J3q5j0Q9O7l3k0k1k4k5poM1n7kjl6l5N0
13004b92J50Kr8Q0Q0k1k0M2n7n6M2L7o3OOooP2k7q3J7J29L0q9q9o4o4N1N1N0M9N6m3m7m7O2
12997a60O2q9q9L2L2j26k7R8R9noq1q1k0P8P8k0m6m6llL2L1L1L1LLLLk7k8K1K2L6L5j3j4l3
12989a87l3l4l3J0J0j1j10m9N0L8L7J0J1R2R3k9k9K0K1o1o0j1j1j3j2P0P1m1m0m1m0NMjR7
12983b07L0L0L6L5k8k9p9p8j4j4R5R5M2n6j%m4m4L8L8j8j8L1L1o1o2K1K2l0k9K0K0LK%%L3
12976a90j6m9M9R9%m6N3K6k3NML7o2o8L1N1m8m7N1K8p1o4L4JKPQj0j0j5j6P1k7j09j1L6L6
12969b53J04Nq6J3O0J2OOLLMLp8p8L5L5m3m4lM7P7k1q0l1J8J8L6L6p9l1Q2j8k4P4N5j10j7
12962b64Q2n6n5L3L3P3P3m9j48j7L1kkJ1J2K3p5l1O8O2l7J4J4N6N7p7p7L8L9o5o4J7J8KLQ5
12955a75Q4J9J9r6r6M8M9l5J5K1p8k6P3J8J7Q5j4o9L0l3l2m7m8KKM4M4M4M4l1l2l1l1K8K7
12948a61n5n4M2M2M2M2j50j50O4O4J4J4j3j11P5P5j09rR7jO0O0o4o5j5j5noL7L8N9m0j22k3
12941c43J0J0J6J7Q5Q5l0l0MNm5m6K1K1K0K1L0L0L0L0n0m9m3m3o1L9R7R8rrN2m6l8O1k2j20
12935b02n4M4j7j8L7L7p9p8J04J05j1j0l1l0k4k4J9J19Q4q1k01l6J41J41j1j0N1m8j24k6K1
12929b12K2K1p7p8K2J5J6k7k8J8J7O7O7mmmmj9j8j9j9k2k2K6K7O3O3q5q5P8P8l8l7OOm4m3
12921b77J8J8l1l1K3K2K3K2kklkPPp5p5O5O6O0N9J9p9j29l0L3L3m3m3O0O0O6l3p2p1O4O5M4
12914a64n3n4M4j6j7O6O5Mr4j43K3J42k1k4P4j3j4qpl2l1J7J8M8M9l4l4k4k5j8j8qR0L6L5
12908a41L2L1q3q3l1l1N1N2J3J4l5l6onooL0L0j4j3q3J5J37L8o4L4L5o4r7KK3K2K1K0J8J7
12901a63qn7q6J4O3O3K0K0N5N5r4m5Q7j3j24k6J8J9K4K5PPK2P2Nr4o3j4j7j7j4j4K9K9k1k0
12894b56k2k3K7K7L4L3L3L3j6j6j7j6k0k0O2O2j1j1Jr7q3J6O5l3NJ04N8j06o4L4J7J7pqk3
12887b21p2j8Q1N0%N3N3o5o5j%j%qrqrQ8Q9r0r0L5Q4L3o6m3PN0Jq8q8N8N7j%M9M9n8n7qM0
12879a89J8q0m3J22P8q6J7J6L6L6rj74j00O4M4M3ONONk6k6K7J27M1n7NNJ2J2m1j40l3O6MM
12872b05LLm6m6j0j1R9R9nj04n5M4j4j5qrL2L1m5m5n8M2M7n1l1O7J11J2qqj4j4KJo0L9P2k6
12865a84m7m6QRRRl4l3M9M8M5M4nnk3k4K6K6p2p2J0J1l2l2K4K4k0P9J15m8m2m1L0L0J9J8l2
12858a59l1l7l8j7Q2J06Qj12j12kkM8M7k8k8k8k8pqN9m1MJ68M3n6k5k5K4K4p1K8P4r0j25L8
12851c17P8P8Q0j8j33l5K0K0K6K6K3K4k0j9n0M8M8n0l6l6QPK5K5k5k4QPm1m2N1N0l1l1M1M2
12845a73o3o3r9O5J58on3J12J08n7j88q9K7K6N1N0KJN3N4q8q8k4P4P5k5n5n5Q1Q1j6j15n9
12838b98n9O9O8j4j3j3j3j3j3j7j6O7O6l3l2Q3j6j41K3J28L0l4l5RRRRm1m0n2n1J23J23Pr1
12831b12l7l6M3M2l9m0K7K7K7K7k4k5k5k4l4l4M8M8L9L9L9L9o2o3j3j4P5P4p4p3L9L9j02j03
12825c62K1J20P0k8m3m3m9m9J2J3J2J2P7P7rj08k5P4J3J2J3J3L0o9j06N8RRK0K0J4J4M5n4
12818a87M4M5m0j40n7M2N4N4k1k2J4J4O9k9k2k3K0K1k0j9K9L0k3k3l5O3jj00k2P7Q0q5m8N1
12812b10P2k6p4p3o2L6R7R6jjp8p7l0O8J4J3L4L5q0q1Q7Q7k9k8nnmnm1m2QRL3L4m8m9L6L6
12805b54m0m0j2Q7N6N5m3m4ONj9j8O4O3n8n9rj0M5M4l7l8NMk6P2NMN9O0p9p9MLm1m2M1M0P5
12797a51P4j8j17k2k2K7K8o7L3R2R2j5j4l9l9p3p4J0RkjM1M2O7l1n8n9J3J2j2j3Q1Q0l4l5
12791a95L7L7l9l9p0L0J44M6m3m3J%J4J5j01j01j3j3J2J2J8J7l1l2N6N5OOL1L1q5q4K7K8K8
12784b38K7j1j1o1o0J3J4J3J4P2P1J8q0q0J9L7L6K5k6rQ8K3p5L5L6n0n0J2q7n9M1Lm5N6Qk7
12777c08P2l4q3O7J7p7K2P1k8k3K5qqPOQ9Q9p8p9M3M2p7K1K4j41j07J25Q9j0K1K0o8o8K9L0
12770b88j9o8m4N5J07N7l5l4J5J5l9J2J60O2j29l0Q4L5j5j5j9j8l9l8QQK7k2q0J8K0p9L8L8
12764b52o7L1Q7j1m6N3qrM0L9j0rJJK5K6J0J0l9l9j3j3j2j3L3L2j6j7n8n9K4K3k4k4N8N8J7
12757a71J7J7J7l5l4l5l5O0O0J1J0k6k6N6N6o5o6J7J7m1m1m7N1J5J6K1K2m5m4L2L3K6p1p2
12750c00K7J6J7Q9j0j05O0J05Pj7Q2pj05m2m2O8O7k8k9K8K7r3NN9N9jj00m4m4q4q3R7R8L8
12744a85L8L8L9p2p2J0J1J4J5o7o8mlmmQQPQj4j3k6P2P9k0M2M2p7p7J1J1m4N4jkM6M6o9o9
12736b92J5J5J6J5J1J2J1J1k7k7K3K3k6k6k0j9k9P0P6k3k1P7J5J5J2J3p0p1KKKKM0M0rrn9
12729b10o0N6N5p8p8L8L7JJJ8J17O8r6r6O9J4q5j2j3k3P6K1K0MMm5m5j9j8k4P4L5L4m2m2J6
12722b28J5m6N2P8k1qqm7m6n9M0O2l8l1O8O9P0K2p7r2OonO2O3n3n2J3J3N6N7J4q4p2p2m1N7
12715b69N2N1n6n6jjMJ02K6p3q8J1O4O4l0l0J9J9MNm4m5k2k1R3R3QQp5p4M3M4M4M4k5k4K5
12708a11K5m2m2M0M1j00j00K1K1l8O0O7l3j7Q1K0J9n9n8K3K4L3L3j16j15R7R6k5k4J7q1m2
12702b85J23R4nn5n4j8j9L1L1p8p8L7L7n2n1N9l9q1J7J04J03k9l0k9l0L9M0j0j0JJN7N7p8
12695b00K1l5l5L3L2j6j7N4N4r4r4P3P3j08j07mmJ07Ql5O4KLL8L8n0n0R1rj23k4JJJ19J9n1
12688b25M8M1n8k5k6J8J7o5o5N0N0P4P3m1m2j8j7j8j8J2J2J2J2nnnnl6l6M6M7k2k1K8K7L1
12682a55L1L1L1q5q4lkj1j1j0j1P0P0J0q8onj1j1%%PPq2J7J09J10j9j9o9o8o7o6K0J19O7l1
12674b15j2j3m9M9M3M3n8n8o4L5K1K1P6P7l5l6l5l6k3k3K6K7J3J3J3J3N6N5o0o0j6j7L2L3
12668a64K5K6L1o7n0n1j12j3L7L7poN7N6L0o9mmj0j0l9l9J6J7JJ00nnN3N2k9l0K1K0k8k9k6
12661b18k7k0k0pR2K4j41q8P6N5N5opj11j3N9N9m5m4m5N3N4m6j8j8mR4R4nN0N1Lr6r5LK4K4
12654b04q6q5M3M4ooN7N8QRKKp4p4p4K5J8J9M8M9r0RN3N2L8o1o6L2P6k4N2N2o6L4K8p0o3L5
12646b06K8K8O5l3j5j4j26k7J07J07o8o7JKmnN5m4j4j3N5N5K9p0l5l5LKM0n8n8M0K7K7j6j6
12640b53l4l5M8M8J8J7J8J7KKk3k4kkm1m1k6J38J39k7p2p3L2L3opn5n6qqO7O8lj02j9P9L6
12633a55L6R2p3j13j4LKl3l3l4l3N7N8L0o8N0N0p1p1M4M4noJ7J7M1M2p5p5j9k0k5P4L5o4k5
12626c20J40j8j17m5m5k4P4L7L6opL4L5J4q5p4K5M5M6M4M4K0K0l8l8j4j3n1n2O4O4k8k9N4
12619b08N4j5j5j6j5J2J1o8L0M9M8k8j26q0Q4R1qRJ0m6m5M8M8m7N2J61o8j41K4j0rN7N7r5
12613a95LMr5K4K5poJ6J7O6O6j8j8j9j8r5r6L0J29nnN0N0jjq3q4k9k9N3N3ooM4M4j4j3M9n0
12605a70j07qP9P8j01j02J8J16O4l4k3k2J9J9J3J3l5j34jJ64M4j22k5P4j1j2nnJ4J4l5l5N2
12599b06N1l1l1K5K4K4K5k3k3k3k3j6j6L3L4m6m6MJ02J01o3j03lJ9K0K6K6o3o3M6M6J8q1K5
12592b11K4p2p3Q2Q2n0M9Or3n5M3L1L1p2p2P7P6k0k0O2O3l2l1l1l1l8l7M4M5m3m2L9M0l2l2
12586b93N1N0RRJ0Rj9k0j9j9J1J2L3j6N7m2j01kN7m2qM2l9l8M7M7m9m9L4L3J5J4l5l5P5P5
12579a36m1m0j1j2j1j2RROOm0q9qR0M4n5M0rqR1k2p2N5N5l1J7K9p1k4P4N9m0K2K2j01j02M7
12572b60M7L5L5q0p9K5K6k3p2L5J33K2p8m4N4pqL2L2J6l3o0L8J28l7j03nJ4O3Rm0q1q1k8J36
12565b39N2m6n4nPQRm0RJ07P2k6m7JK2p6p7K2N6PrrJ6J5J0J0L6o2j05N9J06OK4K3j4j4j3j4
12558a73KJm7m8j7j6L3L3L0K9j9k0j0j0j0j0j1j1o0o1Q1Q1jkj1j2j2j1llllJ3J2J3J2K5K5
12550a94n7n8J8J7J8J8L8L9L9L9q4q4k8k8k3P6K0K0Q7Q7o2o1j9j9L0L1o8o7m1N9J2J2J8J9
12544a96m9m8JJO7O8m7m8j3j4j3j4P2P2N1m8p1K7J5J6l8l7n0M9M3n6n5M2O9l1k4P5n3n3J01
12537a89J01r3r4j1j2M3M3M4M3m0m0M2M2%%n0m9PQj04nJ63O5n5n4jjn1n0L6L6L6L6LLKLj7
12530a60j8j8j8nnnmM4M4l8l7l4l4m6N3M5n3QRL6L7j3j3M3M2opj8j8j7j8Q7Q7jjK6p3p3K5
12522a47m5m5M3M4m0m0L7L7N3m6m0l9N2N2l1l0K0K0k9k9j1j0j0j1q0q0J2J3m2J23J30l5n8
12516b62M1j9j9m0N9N2N2QPJ3J4j07pP5k4n5n5K2K1K0J9K0J9n3n4R5R4p8p8NMK5K4r0r0J16
12509b26J16KJKKKKm2m3M0L9n2n2klK3K3n9o0J%Q2Q3l9l9P2k7n0M8M2n7l3l4M3M2K7K7q8q8
12502b75j0rL4L4O7l2K4K3j3j2ppn1M8M8n1J4J4m2m2k6k6K3K3ooM3M4K4K5n7n7L1L1j8j7J1
12495b03J2J2J2m0m1P5P5L1L1n2n2n7n7qpK4K4K4K4rj0L4L4P5k4p9K0K7p1j0rJ0RJ0J0kkl
12487a63km0l9n2M7Q5j3qpN0m8n5M4L3o5mmN5N5NNl2l3l2l3l5l6P4P3K6p3k3P5J5J6k8k7Q
12480a86Rp3p4L6L7m0m0QJ06N1N1j5j5p1K9J7J7k6k6llmlM9M8r5LJ07Rm5m5K4K3q1q1q1Q3
12473c00R0p5n7M3k4k3J30J30n8n7M3n6r9O5O0m0K7K6m7m6LKj1j2J5J14j5j6klp2K7L3o6k8
12466b99P1RJ0rqqqm2m2k6P3P0r4m5N4k9P1J23m0r8O6O2j02l1O8KLj5j6j5j5L0K9k0j9n9n9
12459c58K3K4J7J7J8J7RQRQL1L0NOp4p4M1M1k7k7k7k7J5J6J6J5N2N2Q8j0r5Lrrj0j0l5l5M4
12452b22M3m4m5Q4j5r7KJ0RM7M6q6J3L9L9N5N4k8k8r5r5l5O3N6N5q7q6M7M8qqO1l7j3Q6QQ
12445a56J19K0j28j27j9j8k2k3R4R3m8m8L4L5j3j2j2j3N0M9%%k5k5k5k6klM7M7nnnnK3K3k6
12438a57k7RQm1m1L0K9P8P9p9p8k8k9M1M1m1m1J1J1p1p1Q1Q1kjK0J9Lr6r6O9J07Rj2j2L2L1
12430a34k5k4%Jj6j7RQn9o0k9k9L5J34R5o9q9J1N9O0l4l3l4l3K7K7K7K8J5J5J6J5o3o2o3o3
12424c54M6M6M7M6l2l2J7J8%JN0N0j52j51O2O2RRl4l4j4Q6Q3q2r9O6M5M5L5L5j4j4nnK0J9
12417a25j3j3j2j3k3k2p2p2O7O8M2M3m7m7KKPOJJO9k9m8Km3NJ24P5o0o1j4j4k9k9N4N4L7L8
12409h9j10j10l5l4M8M8L0K9k3k3P3K3n9L9L8o0K6K5n5n6K3K3K3k6o0L8Q0k0QN8K7p1o5j6
12403b53j3j3r3r2J04J05M9M9Mr4m8N0Rm0J8J8K5K5K5K5l2l2r3NQ7j3K2P1m8m9m6m5ononM7
12396b88M8k8k9l0O8R3oJ3J3j7j8ononK2K2k8k7KLn0n0R1M2p4K4M8n2n1M7j3j12L2L3j0j0
12389c14M2M3N6J06J6q4l4q3m1N7J6q2NJ05K4K4J0q9pR2Lr5L3L2j2L8R8o6j40m3j1j1P7P7
12382a58k1k2J3l7n3M5O6l2K2K1r6LL8o0m8J17Q6j2k3k2n4M6N1m7q1J7J8q1m2N8N2m8M8M7
12376a89m2m1K6K5O0J0p3K5M5op1p1n3M5P4k5j2j2J7J7O6O7n6n7l2l1O6O6j5j6n9n9Q9Q9k3
12369a56k4k3k3K3K4k0k0l4O5P6k3j00O4O4j00p4K5RQK5K5o0o1Q2L4j17j7J04Nj6j5M5M5J8
12363a42q0j8j7k4k4O5O5n1n0RJ0RJ0K9K9L5o4m0m0L6L6k0k1K9K9j2j2j3j2M0L9L3L3n5j54
12356c13K7J26l6l6K0K0N9N9n6n6L7L6m6m5o6o6N5N6l9O0N9l9j8j9q7J3J03Nj5j6LKKKO2O2
12349h5n3n4k2k2j6j7l2O6P2k6j01lN2N1k3k3K7K6LKKLOPO2l7p0p0L9L8J5J4oj06l0O8POk8
12341b58k9q4J5Q3Q3%JJ6q3k7k7J3J3J3J4K0K0k5k6l3J7M7n1k4K6m2PQ1j9l4J6j6L4J17J9
12335a23n9rm6m6M8kk9O9J6J7K3K3l7l7J3J3p9p8MLM8M7M7M7k2k2k1k2K0K1J4J4j4j13k7P1
12328b28j2L8P4k4j8L1n2n2M0L9M0M0p7p7L8L8m4m4L9L8rrqrmlmmK6K7K6K6m4m3m7m7K2k8
12321c05o2L7J29K9n6n7m6m7J01J50O0l8q5J4K4K3k0j9j6j6J8l1m4N4M5M5n9n9K4K3M7M7o
12314i6j05r0QK8K9KLN2N1l8l9NMK3p5j25k6L5L5O6O6k3k3K6K7k7k6N5N6r4r4l4O5P7P7JJ
12307a23p5p6J06J06q1q2JJOPp0p0P4J73kj00p6K3P7P7q6q7mmM5M6J4J4K8p2r5LQ1Q1L8L8
12300f4j17j17MNn9M0R0j0m8m8p5Q9J36k8m1m1J0J1O4j01p8Q7Q8j0%%M3M4l6l6J4J4N2N2o3
12294a29o3J5J5j7j6N5m3n0M9K2p6k0P8m9m8PPR8R9Qr0k3K7l9J1j2o2N3Lj12j3L8j1P2P3m6
12287a89m5K8K8Qr1J5J13p0p0Q7j1o2L8J5J5M5M6n8n8l4l3J9J8l0l1M9M9M9M9o9p0J3J3J9
12280b05J9o3j11n3M6L7L7L4L4L7L7j1L9K3p6j16j8L4j6pM2J4l5P5P4p7p6L0K9j9j9k3k3j6
12274c23j6N0J48Mr5j9K9Lm8M2R2n5n4N9N9n6n6rj0M0M1j1j0j0j1OOm7m6J05N6r3OK6p4J5
12267b56J14m4m5J7J7l8O0m5m5O5O5j16j16M6M6M7M6p7p6OOQ7Q7L2L2jj00n4J10m7m8opo7
12260c05L2%JO8O8J8J8m3m3q1J9J06Pp5K4L3o7M5M5PPk0j19K6K7J4J4k3j21p1K7N7N7k0j9
12254b87L3L3n0n0J20J19n6n6l6O2J9q0q5J4KKL0L1L0L1j%k0j9n9L9O6O6r4r3J5J5N3m6m6
12247b98N3J0Rrj0K4K3k6k7kkM7M8J3J4l0l0l6O3K0p9l0O8m2m2%JK5K5k0j9O2O3r0r1K5K4
12240b66L4L4N3N2L5o5qrm9m9PPp0K8J11J2l2l2L7L8O2l6q6J3P0P0j05j05J05J05k0j20k6
12233b05k6J7J7j9j9j9j9j2j3L8L7j5j5L4L4m0m0J0Rj2j3L7L7j%l8O1Q5j3r0J0j5j4M2M1l2
12227a61l1J7J8j4j3j4j3QQm1m1P2P3j0j08j08N8J29L0MMkln9n9K4K3O8O8j4j4j6j6m0m1%
12220b14jM2M3J3q6l6O2kkp3p2l0O9J3J3J8J9o4o4L7L7O8l1NOK4K4Q8Q9n9n9J5J5l4l4llk2
12212a89k2l2O7M2n7j4j4NMM1M1l5l6m9N0Q0j8p0K9M8n2n8n8rj0kR7R7kp7p7l0O9J17J8j01
12205b07j02M2M1J0J1Q7j1nnJ9J9l0l0k8k7N4N5k3k4k3k4K3K2m3N6N2j13p0L0j2j1l0l0j5
12199c42j5L5L4J0J0J0J0O4O4M4n5l7O3L8o1l7O2Or2MMkkl4l3l4l4J6J6m6N3N9m0K2K2l9l9
12192b96l9l9N6N6N5N6qqqqk9k8k9k9J5J4J5J4l9l9N1J49Nm5L6L5q2j32J5J13oj05j02lJ41
12185b48R1k9k8M0n9j08j0K9K9L8L8m5NQ8j1k7P1O5l4k1k2lln0n1L1L2LKLLn5n5R3R4m1m1
12178a86l8l8K9P9Kr7o4J01L3o6K7K6l8J1R8jj46m7L0L0Q6Q6j05j04M4nn8M0M0n8J1O1k2k3
12172b62N7N7Qm1QJ07oj04m4N4n7n7k7k8K2K2N6N6OPk7k7L5o4J9J19O6r7k7k7M5M6m8m7L5
12165a65L5q7q7R5R4k7k6k6k6k2k2N4N4qj08M1J40n4n3L5L5k3k3k2k3POPPJKJKM4M5l8l8j
12158a74j%jo5o4j5j6K2K2K2K2L2L2J1q8m1N8mnRQRQo2o3J15J5l3O6MMj1j0L9L8m0m0m1m0
12150b78QQPQQPQPpqj4j4J21K4p0o9P5P4pqLKn2M6kjNNp5p5o3J02J17m7j15j7K5K4j9j9L9
12142b37L8L9L9nnkkl9J1M1n7l9J1l9N9P6q9lR7N2m6%n0q3J5L3L3L5o4q5q5p2K7J15J6k9P0
12135b24J5q4M3M4m5m5nnJ10J10l5l5l5l4M8M9l4l3J6J5J6J6m2m1PQj3j3O9P0k0k0k0k0j8
12128a85j9L0L1o0o1j1j0K6K6K6K6k1k2k4k5Rm1PJ06L2o7l7J3P5K6q7l8N5N5k4k4K7K7K7K8
12122a04l1l0o5j5P2k8m4m5n3M6M6n2J3J3PPmmM0L9K8p2j6j6K5K5k4k4O6O7q2q2L8L8L7L8
12115a46%%j%l0l0l6l7J11J2j03mK0K0R1or8O7K4p4K1K1l4l4KLLLJ1J2O1O0K5K5n7n8Q2Q1
12108Go6o7q1q2L3L3J8J8J8J8l6l7M6M6lkJ0q9mR5q2q1L7L8M4M4l1O7qj08k0P9r2r2J1J10
12101b09NNN5N5k7k7o9o8J07J06K2p8o5o5n9L9O7O6n8n8K4K4RRN8N8k4k5k5k4M4M5o5o5lR5
12094a21J9q0o6L4N2Kl0J9J5l3n2n2K7K7K8K7K8K7j2j3rj0n7qK6p2n4M4R3M4l2l3J4J4K5K4
12087a45k8k8J2l6J1J11j4j13p6k6O6J15O4l5j7j6k3k2L4L4K7K8m1j40r3NO1J2J6O4N0Jn0
12081a92n1L9M0p6p6N9N9k9l0N4m6m8N1M5mm6m7qR1L5L5k8k7p8p7N9N9k3k3P2P3m6m6J7l2
12074b45o6L3J06Pj4j3MMO6l3p1K9J05O%%por4r3K1K2N7N8M1j24q4J4L1L1L9L9j0j0PQO9l0
12067a03o5L4K6j39o0J05KKJ3J4J4J3k9l0p8p9R8R9n0n0j5j4j5j5J9K0Q0j7p0L0K9o9j9Q1
12060b38P3k4KLo5L4L6o3Q1Q1k2k1k2k2k7k7K3K2r7r8Q3Q3j3j4Pr1m9J82J33r8l4O5q8q7O1
12053b31O2k1k0OPO2l6k0k0J7J7K8p1p1K9KKN8N8L8L8j10j09M4M4j1j1R7kl5l5l1j29n2J14
12047b92N0N1j4j5n9L9j5j6K9K9j08j0K9L0K9K9jj01NNL7L8M4n5k4k3l5l5J08J0j7j7L2L1
12040b12R7jn1J14Kj62q3Q1L3o5LLM6M6j0j0mmq5J3J11n5l3J31L4o4j3j3j9j9lmLLq2J7J14
12033a41n1j31L4P9P8p6p7L9L8k0k0L5o4LKmmO4O3J4J5r0r0K6K5P3P2rj0l0k9K0K0ppopj6
12026a89j6O6O6n5n5Q2j6o0o1J6J6nno0L9M5M6O4l5j22k3Q6j2onp3K6J43O1j01j01M7M8lk
12019a54m6m6L7L6L4L3j6o5n4K8P8mp9l0J9J9M6M6o9p0K2K1L7Q7J5o7m6MOOJ4J4n4K9P7mk5
12012a21k4l0k9nmJ7J7M2pj11k9P2K3POl0l1k2p1j2P1l0p9L2Q2K7K6MNN3N4rj0rj0m6m6ML
12005b20J0Rm0q9oP5P0P0M0m2p3k4K6K6NMj2j2m1j23m6O8K3K4L6L6j3j4K0J9k4k5p9LJ05J05
11998a09n4n3K9K9j3j3J2J2L0L0k0j9J5J5J5J5p6p5OPRJ0r5LO4O3opr5MQ6j3m1m1L5L5N5N6
11990i5o0o0k0j9j25k6R9J00N6N6J8J8l1l2J7J6K9p0o0L9JKl4l4m0N9L6L6ppn1n2L7L8m4N5
11984a55j%J05J05j08j08K7K7n5n5MLN3N3l5l5l5l5J8J8opn0n0MJ02J03Ln0n0onJ8J9J6J7
11977a51l4l3O8O7q0q1J36J34M3n5j12j13l7l7M6M6J5J5O0l8q8J1M3M3K9p0j10j2M2M2M3M2
11970a26opK4K3J7J7O5l3n4n3p6K3J16m9p6K2j8j9P6P5K6K6q8q7K7K8k2k1k1k2j1j1j7j7L5
11964b34o4j4Q5K0K0L8o1o8L1J9J8j9j8L0L1k6k6K3K3kkm6m6j1Q7Q8j2K2K1l4l4mmmmrrl4
11957b29l3O3O3J3J4o8o8J4J4NMJ1J1l5O2Q8j1n4n3j09N5Q1j8l4l5O1O1J2J2j9j9L6L7j18
11950a86j9L6o2rR1MMlkn1n2jjM2M2M6n2k2k1K5K6%J%%K4K4j04j05M3M4M5M6K1K2l7l7J2J2
11943a54MMLMklo4L4P2k8j5j6L6L5m8m7m1m2J4J4J1J09O0l9p6p6n7n8O4O3M7n2q8P7J26l8
11936a67n3M6o3o3kR7M8n1L7L8j8j8k8k8K1K2K0K0nnN2N1l1l0j4j4j4j3M8M8j1j11K5K5j30
11929b71j30Q8Q7L4o5k9O9R4ml2O7O0l8l5l5j6j7m0m1P5P5l2l2N1N0n8n9j0rM7M6J6J6M6n3
11922h5p4p4K8J26M4n4QQLKppO9O8j8j15K2K2k6k5k6k6M2M1R7kj1j1j7j6K5K7L9o0q5J4L3
11915b1L3LMP9P9j3j12o1L5O8O9m1m0K6K6K7K6n0n1L3L2K2K3K3K3j8j8j7j8O1O1L6L6J9J9
11908D03o4o3PQL2L2KKN1N2rrrrO1O0M0n9o8L0N1N2O0O0q8q8L2L2L3L2J7J7lj02k7P1J0J0
11901F59KJPPq9RJ02J02o2o3K0K0k6k5N7N7q6q5m0J25J37k7p3p2l0k9j1j1N1m8p3K6m0m1J6
11894D67J5L5L5Rr0JJn5n4%%%jo4o5j5j6M8M7K3K2k6k7j07qQ4Q5k5k4q9q8N9O0m4m3OOm0m1
11887H1RQM6M6mmopm9n0q4J4R6lo4o3k1k0l7l6M6M6JKO3l5p8K0QQJ4J5m8N2P4k4j2j0n3n3
11879a12K9K9M8M7o7o7k6k7l8O0M1n8J0J0p0K9P8k0JJn4n5J%m3m3M4J43O7l2p4K5K1p7J2O1
11872a06K1K1M5n4k2k3p1p0P7P8l9l9P6P7m0m0j6j5mml2l1M8jq4J5J47M8l8l9m2m2L9M0O4
11866e6O4q2j33l7O2Q3L3o8j9Nm3k1K8K2K2m4m5P1P1m7m7J02J00n7n9n8n8J9J9l1l0L8L8m4
11859b02m4M5M5K0K0k3k4L0K9j5L4Q1q4j23k4N2N2j9j18K6J26J5l4j%j2j1kn1j04mJ12O4o
11853a50ol3l3m7m6L6L5P5P4J8q1q7l7J3O2O0J1m0m1KJJKM7M8l5l5l7l7j7Q2R6mn6n7K2K2
11846a72K2K2k6k5k5k6rrO7O7M0n8o5L4J04Nj5j6k8k9K1K0L3L3j11j3O2l7k5k5J7J6l2l3M0
11839a76M0RRk3j21J7J6N6N6L6o4r0Rm7m7N0J50Jr8L3L2k3k4L4L4m9m8K3K3jkkkMMp4K5P4
11832a56k4m4m4j%KKj0Q9R5nq0J8K5K4OOllklM4M4l8l8j3j3J1J2l9l9M3M3l8l8p5K3K3p6p0
11824c42K9R2R2j7j7pqn1n1l9N9N9l9P1P1q3q3N1N1M4M5M8n0m4m4l4l5l4l5L1L0L1L1o5o5
11817c08oR4J8J9K5K5L0L1Rq9n0N0L6L7m6m7LLJ0J0n2M7N0m9J3J3l8l8l8l8M2M2ppp4p3M1
11810c12M2L4L3j6j6ppM2M2l5l5M8M7l2l1l2l1K5K5k5k4N7N7k5k5L1L0j9j9K9K9k0k1llrr
11803a85Mr5n6J09M0n9POJ5J5P0k9l4l3m0m0Q9Q9k6k7l4l4J4J5RRJ08n7m4N4M2j22p1R3R0
11796a08p5o2L7K0K1J0J1l9l9j%jjK7K7m9m9m1N8N2N2j0j0j0j0o3o2N3N2pqn7n7K1K1k2k2
11789c41k5P4J23K5k0j9q8J1K7p1J7J16jjO0l8K6K7k9k8J1J1p1p1lmM6M6k3k2j7j7LJ02o9
11783b33o9Q6Q7j24k4J06Pj3j3k4k5k4k5O7O7j5j6l0l0rR0L6o2o2L6L5o5j4Q3M0n9KLM2M1
11776a08M2M2p4p3RJ0l8l7P4k4q1J9L9M0K2K3k6k7k8k8qR1L9o0o0L9J31L2n4n4o5o6m5N4O1
11769a89l8k5k6ppO9O9l7j36l1J34O2l6L0K9m2m2M1M0K0K0k9k9PPj7j7l4l3m5N3O6l2n2n3
11763c10O3O3Q8Q8j2j1N4m3j80j4J00J00l1l1l1l1nnJ%l3O5O6l3%%l1l1k9k9K0K0L4L4m8m9
11756a91K5K5q6J3K7p2M6M6r8JO0O1q5q5J23J23k2j20m0m1lmM3M2P7K8j26k6J11n3p8Q7O5
11749a27l3L2L2m3m4M0rm8N1N3m5q3J6J58N7q8r0j4j3llK2K2kkkkR5R3k3k4n0r9J5J14J2q6
11742a21k1k1J0O0k2j20o5L4J16J8p2K8M5lk4K7K6k3n2kkn1J6O6J7l3jM8lj01k0P9%n1o6j6
11735c00J28J27Mr6J0Rk1k0K8K9M0M0p5p6J0RJ0Rm4m4L7Q6J0r0rM1n9n8N9O0J0J0P2k7n5M3
11728i3L7o2k1k0Q8Q7q8r0K6K5k0k1O2O2j50j51R7R7J8J9o4o3J03J02m9j48l7O3J05On7n7
11722a94qql0O9K6p4k3P5O2O3m2m1QQp9p8J02J02ppL7L6Lr6r5LK3K3K9K9m7m7L5L6l2l2K1
11715a50J20mj03QQl5l5K6p2l5O4N2N1j%NOr3NR4nm4N5pqj6j6j7j6K5K5K6K5M6M5l6l6K1K2
11708@o7o7M7n2r4O9R9%j1j0m2N6J3q5q5J4O8O8k8k8j8j7k6J40J03j25j32L4M1M2k1k1R1q
11701e2o1L8L5o4l2J8K6K7M7n1j01kO4O4j0o1q5J2R6R6k2j21p2K6J0J1l2q1mR6O5J5mmj1j0
11694a34O0J1p3K6O7l3l2O6L1o8j10j3L9L8nnk5k5K4K5j4j4L3L2Km8q2J7O0l9l6O3N1JL4L5
11687d1OOOOm5m5L8j2m1N8K3k5j3o1o5j5j1j1J07J07J3J3l7l7pplmM6R4N1m8j64jJ05Njjj12
11680a23j3P3P2llqrn8n8K6K6K6K6k3k3k3k3ononL4L5j5j5k4k4k5k4N8N7N8N6l1l1J7J7k2
11673a9k2k2k3j8j8L1L2PPPPj9j8L0L1n2n3L0L0m2m3m2m2M1M1M2M1j5j6j5j6j6j7O5O5J4J3
11666FJ4J4o5o6M8M9p3p4P5P3J0J0l9l9KLKLM6M5o8o9L4L5j5j4N8O0q7q9P2P1p5p6L0K9k0
11659h0j9L9L8j0j0J8J8J7J8q9q9R1R0j3j2L6L7m4m2L7L9kkq3q5K7K7j7j6J1J09O8r7j0L7
11652C7m9m9k0k0O3O1M7M7qrK7p2p8K0R6lq4l3N7N7QQo9j18k8P1M0Q9M4n5k9K1m7KM0n8n7
11645e1M1K4k3l9m0M8M7kjO2O2n3n3RRN3N2L3o6o6L2m5m4O9P0J4q5q8J1N5QPN7M7n2k0K9J4
11637A25J5J8J7J7J6J7J7k6k5N7N6j09j10L8L9K2K3J9K0l2q1o3L6N0%M9R9K8p0l9J1j1j0n6
11631A57n7P6P6m2m2j8o8Q0J79j2j11k2P7n6n6O6O6n6n5pol1l2J8J8KLN2N2l1l1l1l1L7L7
11624B01L0L1R2pr5MN9m0k1k1m0O0O0l9k0k0N1N0O4l5o1o2j6j6k3k2Q6j3j9Q0J5q4k2k2K7
11618B12K7n5n5J02J02p3p3OJ04O0l8MJ03p4p4K4K3J7J7O3l5o2o3ppP6P5l3l2L3o6q8P6Q3
11611C72j7k8k9k9k8J5J14L7o1o0L9R2R2j2j2j28j27Q0Q0L1L1o9p0J3J2L6L5q0q0R2R2J0R
11605D52L6L5q0q0JJJJRRRRl3l2J3J4K9k0nR4J4q4p8K1N0N1n9n8l4l3J6J6M4M3L8L8L5o4j54
11597B65j05M8kp0R5J48N0l2q1k7P2P3k7o4j4jN0Q1j8qqo6o6N0M9J0Rm0m0ppo3L6OOJ2J2N
11590C31MNMQPk6K3M1n8k7K3LLN5N6r1r0qqMMO3l6l9J0q6J3J03Lp2K6K0K0J0l9k6P2M1qo2
11582B76o1k7p6l6J27Q8j1k1k0Q8Q9o0o1j7j8K7p2l7J27Oj59jM8j3j2j0j0O2O3k0k0k8k8k8
11576A55k8M5M5j03j03Q0Q1kkm4m3J05J05o7o8J8J8m8KL2o7o1j1L6L7J1J1J1J1n4n3K8K9L8
11569A44L8p7p7J04J05m4m4jjkjj9j9L1L0j3j3L7L7j3j3j3j3l0k9l0k9N9O0n6n5L4L4j0rl1
11562G1O7K4p4p9K0QPN6N6o0n9o5o6N0M8lkM5M6j1j2j1j2jkjkJ0J0O8l0q0k9J8J8M3M3m0l9
11555C0N3N4o2o2O3O2m6m6m7N0N1m7l4l2J0RQPP0k9k0P8l6j34J7J15o0o0J5J6QJ0L2o5o6L3
11548e5J4J5m2N8N5m2m2N6O2l6q2q4L1J28N8j06p1K7J1J2J1J1J1J0K6K5q8r0L0L1L0K9m8m9
11542i4L4L3m0m1RRl8l9J1J1JKN0N1OPn6M4Q1j6r1PL7L7l8l9nonoqpqql9m0J6J6J7J16J08
11534G9n5r4MJ9K0K4K3q4q5m2N5M4M3Rr0m1N8M5M6KKQRk3k2N5m1o7L1l8l8J7J8l6l6Q0P9k2
11526d4k1m1m0p0K8K8p0Q2Q2ooP0P0J1q7m0l9m6m6K8K9n4n4j3j2J4J14L0L1P3k3n8M2L6o4
11520f6J7J7NNJ1q6l2l1K8K8k1k2L2L3n0n1K8K7K8K8m8m7m8m8J9J8J8J8M5M6M5M6k7k6n2n1
11513a64lmM6M6nnonKKj9j17J6J14o3o2M3M2J9J8J2J2l8l7L1L2n0n0L8L8M5n4m7m7n4n3J05
11506b22J05m3m3NMK9K9J7J7pqo0o0Q8Q9m1m0O8l1p3k4qqL8L9j0j1OPL1L1mllmj1j1j1j1k6
11498a70k6K4K3J0J0J9l1J8J16l5j34M7M7p6k6N6m3m2N6M3pK8K7n1n1L1L1O7O7p9q0j2j2K1
11492a34k8l6O1J07N7j2j10mR4J9p7n4M5L3o6l3J7M5M5l7l8k1p0p4K5O6O6N1m7o1L8Mm5L2
11485a42L3l0K0Q9j1o1j3k9k9j9k0m0N8Q4j6m9m9j2j2P7k2k2P6K9K8rrm1N8J8j46l9O0%%o
11478a96R3L7L7%%q2q2R6R6p8p9j6Q1K7K6l0l0l0k9M8M8l4l4J1J2O0O0j06j07QQPPO2l7K0
11471a26K0l5l6O3O3k0k0k4k5k5k5j0j0P2P3l6l6J4J3m0m0J6J6p1K8P7k1l5l4P5P4k9k9k9
11465a52k9MNN4N4MMm6m5m1m1RRj0j0j0rj7j6j7j6M2M2M2M2M5M5mmj18j17KJ00M0n9n2M6P6
11457a48P6poL2o7q9l9N0N0MMJ8J8o4o5MLM7M7n3j52rM1K5K5k7k7J11J4j35l7O8O8P3P4P0
11451cO8m5r3q5J4L1L1K6p2p6K2K9k0j4L5l5l5J7J8j3j2L7L7L5L5j5j4J0J0l6l6j4L5j3j12
11444b53nR4K6K6j8j16jR7j9j8O9P0r9r9K1J19Q9rn8qJ2J3l4l4J3J4kn1q3J5J9q1n3M5Q8L8
11437a73P7k1j13j5Q8j2n9j0k6k5R3R3k0j9j9j9O1O1k1k1n7n8qqL5L6k3K7O3l4n9n8K3K3K3
11430a75K3N4N4o5o4J7l2o2L5K3k7m2m2O2O3J4J3n3n3K9K9RJ0POJ2l8o8L0N4NJ9q1n5M3Rm0
11423b77k5k5K1P0O1l8o6L3M3n7KN2J9J8l5j33MN4L5Q5L1o8k1P7N9l9r3r3P5P5K5K5k4k4k4
11416a78k4MMN3N3j%J1q7q0J9j3o1J1O0K9K9k1k1K8K9m0m0J3J3k7K3J00Jl9l8n3nO3l6J0J09
11409a02nj04p3K6P2P3mll5l5J4J5llk8k8j7j7J3J4m7N3M6M6l0l0mnL3L4p7K1Q3j6l7l6O4
11402a32O4J1q8p3K5M5M6O4O3J9j45j17M7K1K0L7o2o2L7j7j8j1j2m6m7o7R8J92K7n1n0k7k7
11396b36jkO1O2k0k1j2j2J2J3K3K2n9o0l0l0J9J9N8N7P0k9j30l0Q4j4l4O5K8K8j1j2j7Q1j9
11389g7j9L7L7r9r9J6J6k0k1R5R4o6o6K0p9pR2Mr5P6P6m5m5K8K8k1k1RRK7K8K8p1j53n4R8
11382b40R9m4m3M2M2qpm6m6L6L6pqP9j9m6N2qrKLN2N2n1n1m4m5j35l6R0Q9K9K9k1k0l7l8P8
11375a99P8o0o0K3K2L3L2j6j7mmk8k9l2l3J7J7L3L2L3L3l5l5r0QL9L9M6M5J3J3J4J3k3k3q4
11368a89J4P8k0m1m1J9K0l0k9N3N3j17j9O6O7m9m9M7n1p4R1J09n5o2o1k9O9L9L8k0k0n1M8
11362a96N8N9n1n1rrM1M0k7k6K2K3p6p6L9L9M7M7R0R0n3j50l6O2m9m9J9q0m8N1L8L8P9P9p
11355c2j06j18k0O7O7p3p2RJ0K5K5jj01ppj3j3Q2Q3n6M4O3O4j3j2o2o2K1K0O7O6m8m9j6j5
11349a83NJ03j8j17pon4n5N5N4M9m9n0M9M6M6kj00q2J6L8L7J1J2NNQ5j3p3p4J9J8OJ05Nr3
11342b07O1J59o8o9j3j3j4j5L5L5k4k5J%k7k7k0k1l5O4RRO1O1k2k1l2l1J8J8K1K2J6J6Pr1
11335a62l6l5J2J2O1O2m5m5k0k1J8J8l2l2K9K9n4n4J5J6R7R8k7k7k7k7L9M0j7j6L2o8p4K5
11328b16P1k9j04oQ1Q0Om4o7L3Q1j7m8KJ1J1M1n8q8J0P9k0o7o7l2O6J18O8l0p9l2O8M3pn8
11322b00n8K8k2n3M6K1k8N9N8q6l7J12J3m0N9k5p3j3j2j5j5k3k2kR7J09J0j0j0l4l3l4l4m6
11315c13m6J29J29K5p4m6MM5M4K7p1j6Q2l7q6N4Mq2J7M6n3K8P7Lm6r8r7J7J8O1O1P3k6n2n2
11308b51M8M8pqJ08J0n0n1n4n5j9k0r1P3J28l6n6M3O4l6KJ00m4m4J6J6j21k3M8M8L0K9k0k0
11302a95MNK3K3J7J7K0p8MJ03l1l0OPk8P1j1j10L5L5m7m8m6N3P7k1k7k6qqO2O2k0k0pqm8N0
11295a43J04o1j33l4L4L5rrL7L7n2n1R6lj18j9M3M3K4K4l1l1J9J8N0N0l2l2KLm1m0j3Q5Mr5
11288b39K8K8l3l4L8o2N0N0o1L8L1L1NMm4m5JKJJp1p1J5J14P4k5j3j2m0m0RJ0O6O7j5j5J9
11281a38J9l0l0jjo3L5N5m3J7J8lmmlR7R7n0n1rj0rj0o7o6qpl7J27Q5q1o0L9K2K3L2L3q3q2
11273b51l6l6k3J41J02o2rrp1p1J1J1M6M5M5M5l9l9M3M3OOJ2J2o0L9j0j09%joom7m6O8O9l2
11266b19l2Q3Q3l7l7l1l1o8L1L7o2p8K0M0M1MLMMj8j8L1L2%JO2l7p7K1RRJ6J6J0J0O9l0K6
11259a13K6n5n5K1K1L6o3o3L6J9J9j7j8o5L3j6j7lR5L9L9LKN2N0p3p3k5k4NNONq2q2n5M3j0
11251c54j0M5M5rrj12N2J47j7n3M6l9l9N0M9q3q2RJ09K6K6j6j7J3J3j4j13mnj1j0M2M2ppP3
11245b24P3m2m2K2K2P7k1%%n9j59O1J60L8o1j1j1j7j8J3J3O9l0QRn2n3J37M0q3J7N3m5k7k7
11238a70p9K0O8O9J46j7j05j06o0o0N5N5qrrqK2K1K2K2nonoj8j9ONo5o5N0N0RRL3L4j9j8j9
11230a80j8llllL3L3q2q2O2O2N6N6J6q3q9J0M6n3n3M6L3o6l5O4k3k4R2R2nj03p9J9M1M1kk
11223a89l1l1oon7n7R1R2K0K0mnj4j5o4o4R2R1k3k3N1N0l1l1j8j8j8j8P1P1M8n1p5k6k5p5
11216b78n2M8M7n2ON5j2L6O9l1%N0o0o1L0j9o5J00R9o5mM6p5p5K0K0mnjkjjn0n0O5O5n2n2
11209c11O3O4onN1m9l4l4RJ0RRLLJ37L8j21j20M4M5M4M5K1K1o2o1o9o9J3J3j2j1P0P1L6L6
11202a09Rq9k3k3L3o6p4K5O8l1NNm4m5L4J33R8o6q4Q0kj66o6R9N2m7L6L6n2n2P4P5Q1j8l2
11195a46l1o3o2p1p0J44J43k3k4j7j7n0M9N6m4m9M9j9j8O8l0K6K6l0l0P4k3p5p5KJn4n4L8
11189c99J37J2J2O7O7o9o8J4J3o5o6N0M9M1M2qqk1k0K9K9l3l3rrJ0J0N3N3M6n2qQ9M5n5j1
11182f6j2o7L2N7m3j0j1o6o6ONNOK6K7k3k3l9l8N0N0k6P3O7r8q7J3mnjjjjP0P0K1K1J3J4o9
11174a31o9ooN6m3j01lJ9J8l1l2q6J2Q0Q0k8P0J23m1n8n8OPL1L1o6o6J6J6P2P2p1p0%R9M9
11168a09n0m3m3n6M3jkNNj7j7O5O5J5J5k9k8m8N0Qr1M8J48o3o2K2K1k8k7noM5M4j2j2L8L8
11160g4j27j27K7K7n3M5J71Op2K6l9l9mmK0K1m1m2QQK6K7K6K7L4L3j5j6n1n1l5O4P1r3m4J20
11154a40K8p1nnl6l5M7M6K0K0onn8n9l4l4%jN5N5o1L7J52N3q2q2K7K6m3m3L9L9K1K1l5l5O0
11146a24l9r4MR7kn5n6K8K7n9M0Q4j5l5l5K8K9N9l9o0n9J6J7P0O9m5m6m9m9J1J09LLQ7p7j15
11140b72M9K9K9L9L9j06oP5k4j00kN1N0O8l0q8J0K5K5L5o4j11N3Q9p7k9P0mlLLn0n0L2L3M4
11133a65M5N1m8rrj6j5P8P8j02j03J2J2p0p0L2L2L1L2k3k2J21K3p0K9P8k0o4L4K9p0p0p1L9
11126b61L9ONJ2J2k2P7P6k2m2m3m8m9O0O1M0n9q1J7P1P1J3J4o9o9k3k3m8J17J39r1q9J0m9
11120b48m9L9L9J4J4J3J4L0L0q1J8N2m7m1N8jjJ2J2r6KQ5j4j2j2j8j8j%q3q3L7L8Q0Q1M9m9
11113a37PPj4j4o9L0LLRR%j%jK0J9r0r0k0P9K3K3N7N8r1r1M9N0%%j6j5j5j5LLN3N3j6j6R5
11105e8mj08j0O6l2J4J4l5l6l0O9J16m8j19M6Q1j7K0K1QQn9j57rQ9l2l2K3K3k8k8J5J5N7m2
11098a99o9o9onP1P1M4n5J7J16J01o2p0L0r6r5K6K6N4N5NOl5l5Q0Q1o9o9j3j3n9M0j5j5k2
11091b48k2q3J6J88Q9o2L6O6r9r9O6L0o8n9M1j5j6K5k4oR2L9n9KJn4n3l1l1Q6L6o7L2M7jj7
11084b22o5j8Q2M4nK9K9qqpqklklm4m5L8L8k4k4k0k1L6Q5O3l5k3k4o4j5O7l1l5O4J7q1MJ03
11077a38J9l1LLppqpk3k4k3k4N2N2N1N2o2o1K0K1J9K0J3J3j2j11q0l0J0O0J2q8M4R3Nr4l0
11070b98O8OOopK7k2p6K3J08N8OOm6m7m0m0M3M2Q9Q9n8j08m7N2O0m0q4Q0P7q7r8n0l7O0J38
11063a53k7r9jJ9J8K4K4kjkkL3L3j6j7M9M9l4l3k5k4k4k4k3k2O1J1m5N4M8n1j6o5n6J08J42
11056h9R1k0j21r2PK8K7M6M6l7l6j1j1n5n4l7O2J49J00q9q9J9K0Nm4k8P0L0o8o5L3%m8m3O
11049b98N1N0L3o6r4NJ47M8n9n9j6j6OOONk2k2K7K8M4M5M5M4k8k9k9k9LLMLK2K2n4n4m6N2
11042b22J07Rn1M7nj03J3O3n4nJ33L5k1k2n4n4K8K7l2l3J6J7K8K8n5n4K1K0K1K1l3l2J6J7
11036a63n7n8n7n8J04J03J4J5M1n8n8M1l8l8l2l2N2N2rQ9L9o0KKl6l6J3J3qqM0M1J4J3l6l5
11029a89j8j7j8j7lllmllllJ4J5K0K1l6O4QRQRn2M6L0o8%jq4J4J40k5j10j1L8L8L3L3m9m9
11021b29kko3L5O6l2K9K9O8O8j06j07j1Q8M4n4n4M5O5O5MLp8p9OPPOj0j0n3n4K1J18j8j9M
11014b03NK9K9l3l3M9N0m0m0RRo9o9J4J3mmL8L9N0m8r6O9J25m0m7N1M8n0k0j9R0rr1PM9M8
11007i4n5n4p2K7N3N4QPQQk8k8lll6l5J3J4K1K1k2k3j0Q8J55rj42m5MMl4l4J9J18l0j30M8
11000b17M7k9k8Q0Q0k7j26n8J07J16m9qR2L4o2j06pJ0J0O6O5q5q5O3O3n4n4nnK6K6O6O4j6
10993fj81p3R2j9j19O3O2M2M2m0m1O5O5J3J2q7j37J0J08L5o3r3ON8j07l9N9j9j8L7L7J2J2
10987b12J2J2j4j5M4nn7M1Q8j1qqr6r6N2N2K7K7rj0l5l4N6N6k6k7O7O7j6j5j1j2j1j1l9m0
10980b17l9l9M2M1J7J7o0o0K2K2M2M3QN7J8q0jM9q4q4O8O7l0l0Mm6n6M2L4L3J7J7K6k3l7O1
10973a39N9m0k8k7J6J5n8n7N7N7l1l2k2p2O0J59j9p0K4K5l2l1Pm3n1M7N1m8j4L5o2o2N7N6
10967b13jjkjM3M3L7L6J2q7q7J2ONP4k5m9N1j1j2k7k8pR2J9p9O5O5k8k7k8k8MMlkP1k7j09
10959b43j1O2O2j4j5j3j3j3j4n8n8K4K4M0M0N6m3l6J29Lr5OOl7O1K9p0rqN1N1l2l1m7m6L6
10952b26L6l6l6N2N2m7N0Kr7onj2j2N1N0KJL5L6j5j4m8m9NJ04L2o7k9l0N1N1l1l1O9O9p8p9
10945b00mlK1K1o1o1pR1Q1j8j7Q0L5o4o4L4M1n9MLO7O7m8m8K8K7r4r3N2m7m4J20R3p1j7j8
10938a73o2o3Q5Q6l4l4M8M8j7j7j2j1n6M2Q6p9j28l0K0K0j2j2J30J29M1n8o5L4N3m6o7o6%
10932b20%o2L8O2l6K6K5l2l2J8J7J2J2l2l2o2L6M7n2o5J00R4p1l3l3OOPOJ3J3m2N7J06Qo9
10925a64o9k5k5LLMLJ0J0m6N3K8K8R7lp8K0J4q5m3m4P0J68O7l3k0k0p0p1P2P1M9n0NNrrrr
10918a02j8j8L1L2p5p5L5L4m9j47p0R5P5P4KLrj0M1M0p3p3M2M2L3L2j1j1o1L8L7o1n0n0J9
10911b58K0J9p9l0O9K1K2L3L3r1QO8O7o2o3m2N7Qr2K0K0M7M7O0m0o5L4L4o5p2K8J5J5J9K0
10904a75O8O9j1j1j7j7j3j11m0J25N0n0J7J7NNm4m4l8l8M5M4qqqqL7L7M9m9q2J8R3np2p1M
10897b37MN2N2KKp8p8j8Q0k8k8k1k2J0RN9N9k8k9K1K1J7J8l2l1jjjjJ1J2J1J2o3o3o8L0P4
10890b72P4k8k8QJ08O4l5o3L5K2K3j4j4o4o4N0N0O2l6j17j8J24K5j9j8p5p4P7P7P8P6p3p3
10884a32L8o1o8L2l0l0P1P2l7l8r1OL4L4K3K3n9n9L3L3j6j6P9P8K4p4m3N5k6j26J3J12r8r8
10877c42O9O8j3j4Q5Q5kj00n6M2O4O3l1l1l2l1l2l2L4o5n5J10O7l2NNjjl6l7K9p0k5J39N7
10870a16j08o0L8k8k7J9J8O9O8M8M9l3l4j01j01M9N0RN9J0q8n5M4J4l7p6k6N7N8mmL9L9oj05
10864b72PJ06n5j04M5M5K3K3K3K3mlmml4l4J5J5m4m3P1P2k9l0N3N3q4q5O3O3m6m7L6L6M2M2
10857f6m1m0j2j3n5n6l8O0P1k8q1Q3J33l1r9%N1Jm0N9R9o6j09j0POL4L5L4L4r3r4K9J28J7
10850i1l2JJL1L0K4K4rj07j08rJ6J6j2L8O1l8q7J2L1j8N4Mn1J14J09n3ONq7q7l2l2N0N0N9
10843a17N8RRn1n2jkk6k5N7N6m9m9m2m3J5J15J0r0m5J18K6p2J2J3m3m3K6K5K6K6j2j1n5n5
10836b82k8P0J5J5J1J0J1J1n9n8K4K4L3L2L2L3q3q2MJ03L4o3lkN6N6K9p0k1k1k8k7jkjjO6
10829a63O5j7j6j7j6j0j1n1M7R7kl0l1l6l7L7L6L7L6l3l4l3l4RRn3M6J18J9o7o7k6k7k7k7
10823c09N4N4N4N4o4o5N1N1l4l4l3l4k1k2k1k2j2j3P0P0M9M9l3l3ppmmNN4M0o0l5O4L0j9J6
10816a21J5j03n5L9o0r7O8J18O8qrL3L3L3L3o1o1j1j2n1n2o4L4J20K2k9l0k1K9N9m0j9L0K7
10809a43k2j7L2KJl8l9j8Q1N9l8k7k7MNN0N1o7j17L1J29L0o9q1l2J0O0R1qj14j14K8K8j6j6
10802c11M6n2j8Q1P5k4J0J1Q8L9j08qM3n5r4NK5K5l2l2q2q2J14J14Q6L6jj00j04mN0N1N6N7
10796i5oopon9o0N6N6n3n2llK3K2k6k7Q1Q1kjl9l8j4j3j0j1M0L9j4j4n8n7k6P2K1k9k2k2R
10788b73m1j9Q0P6k3l4l5RRL9M0N2m7m8N2J7l2N8N8o0o0N2N1k8k7o2j1P1k7n4M4L5j4R7R5
10782D0r4j93j4L6l3J7R8kn8n8j1j2j1j2N3N3J9O8M6n2j2j2p4K6Q0j7o6L3Lm7j7L3N7Qj09
10775b34o0R1M2q1J8O4l5l1l1L8L9L5o3p0K9P9k0m4N5P2k6m1Qk7k7j8j8q3J5J36Q6M4M4p4
10768h8p5l2l2l2l2j3j3L5Q4J17J8p1j20QJ07N5m4l1l1M4M5n5n6l1l1L5L4j5j5N5N5o0o0M7
10762a98M6l6l5J0J1j3j4K9L0k9K0N4m5r7JK9p0j8Q1L4j6J9J8rqm3PK3p5M0J38l0p9L6L7K2
10755a30K2k7k8q7q6R4R4kkn4n4j2o1j3Q6R6kp8K0N0N0L1L1p2p2J0J1k1k0O2O1k3k2JKRQj6
10748a44j6l9l8K0l0rR0j9j8J3J3o7L2M1M1o8o8rj0m6N2L7o3L0L1j4Q4O6l2q9RMLo5L3Q3j7
10741a79k0k1kkM0M1qj08j33L1Q0Q1O6O7q2q1nnP7P7l9l9j5j5J4J3m2m2P2k7k1k1N4N4N5N4
10734c1o5o5j6j5qpN4m4p2K7M8M7j3j3j3j3opo7L0O8l1L1L1MMMMk0j9k0k0M4M4j2j2O0l9q7
10726b15J0PQJ3J3rj0k9k8l7O2J18J9l7O2L2o8o6o6n2M7Rq9L2J30N9N9k1j20l6O3L2j7PN8
10720f0Mm5nnn7n8L3L3RQq9r0K5K6L4L5q0q1N3N4N3N3j4j3j4j4MNK9K9o6o6j6j6M9M9M9M9
10712a06m9m9L3L4m4m4L8L9l9l8J0J1L9M0j0j0PQp5p6mnM5M5kkN6Pr7KQ7j2q2J6P0P0k0k1
10705a28K9K9n4n4N7m2j32l4N3N3L3L3j7j7j6j7L3L3L8L8m3j43j7J47K5p3N0J00n4j04K2K3
10699a49o8L2P3k6j3j3MMLML0L0k0j9l2l2J1J2O5l4m0N9L6o4MNp6K4l3l2R5R5PPm0j40j00
10692c31O4O9l0j03lR7R7j9j8j4j13o4L6M2M3opO5l5K2K1n3n2k6P3M6M6l0l0K0K1m6N3J19
10685d6m5kR5j13j14PQJ8J9l7l7j0j08j2K19O1j03RJ0p0K9K3K2J3J4PPM5n3KLj7j6j6j6J1
10678a93J0J1J1L3L2M5n3p1K8K8p0n5M3O5O4lkRq8r8KN5N5l9l9J0J1J5J5J6J5n3n3K9K9J4
10672a72J5KJ01Nr5l3l2OOJ%R0qn8M1n3n2KLl0l0N3N2L9L9j5j13pR2K4K3N1m8m8N1RRo7o6
10664b13R6R7q4q5N7N6k5k6L7L7j3j2j9j8j8j9j9j9R1pj19k1Q9j1n1n2R1R0L2L3j8j7qrrr
10657i5onooj5j5k1P8jjJ1J1j14j5P3k6m3N6M9m9q2q2ooM1M1L1L1P3r2n5M5ooO1l7m6N3M6
10650a36n2J1J1m5m4J02J03j3j3L5L6k4j23j1j1q3J6J27l7j53J2O4l4j06qQ6Q6J0J0j0j1L9
10644a66L8j2j3L7L6k3k4k3k4l7l8j3j3lmP3P3M4n4n5M5j3j2ookkkkO6O6j7j15j13N1N7m1
10637b47NMP0P1K4j40p8K0M9M9o0o1O1O2n5n4J9J9l0l1K7K7K6K7K3K4k6k6K6K5r0r1Q5Q5K
10630a59LrqO3O4K4j40j04mL7L8J05Pj44m5RRP8P9l7l7L5L6K9K9Or3l7l7Q1Q0o8o8m7m8KK
10623b69K8K9Q1Q1n9j0k0j20p1R4J33L4k7k7rrp7p8P1P1J8J9l0q0p2K7J10J10o3j61n3J11
10617b18L2j7mmN9N8JM9J0r0p3p4k0P9M4j21n1J14M4n4LN1J8J8PPm2m3K2K1k8k8rrO9P0K4
10610h5k5j4Q5M5j18n6M2%r8m6N3N2Km7m6J0J0M3nNJ04J15m7r0m1k6k6PN6O6l3p4K4M6n3l9
10603b04J1K6K7k6k5K4K5j0j0k5p5r1QJ30J30l0l0l1l0NNONK3K3r8r8R0pp6Q8J53N4o2o1%
10596a56%k4k5kkK3K3K5K5k4k4mlP9P9j40j41PQN8N8RRJ8J8j2j3k9j28q9P6O7l1J0RJ1J0J0
10588b15J1qpppL0L0K9L0qqrqk8k9n3n3J2J2O1O1l0l0Q6Q5m9n0%%k4k3k4k4J2J2m4m4J00K
10581b09m2J23O6l2j6j5k9k8N4N5l0l0k9l0M5M6mmo4o3K5K5m8N0O9r6L0J28q5q6Q1Q1r5r4
10574b51k1P7L4o5p6K3R9JK0K0j1j1n6n5K6K7OPK2P1L3o5j45m6R3R2j5o5kR7N0m8q7J2O2l8
10568a85o3L6M0n9p9Q6J25K6o9o9QPJ2J2L7L7k9k9nnj6j7RQQQl5l5m0N9P9P9M2n8n7M1n3n3
10560a97L5L5j5j5m9%J25K7o4j5K4p4k2P7K5K4J1q9p4K5mn2K9J27M4non6m3N5Q2j6j32l3Q3
10554a33j6o5L4O6l2L2L2n1kK9p0n6pM1M1L8L8J1q7k5k5l0l1QRL3L4K5K5k5k4N4N4r4r4J7
10547b46J7O5O6j3j3j3j4L5L5m7m7M4M5nnJKm8m8j5j6L4L4j7j8m2m2L1L2j8j8j2j3j2j2K8
10540b65K7k1k2L5L4m8m7N2N2KLJ1J2J2J2kkQ1P9j24j25j0j1L9L9J4J4j8j8j9j8j9k0k0j9
10533c10j%j%K8K9K8K9K0K0K0K0n2n1L0L0p9q0J01J01MNMNn6n5n5n5J0J0O0N9ooP2r3j02O3
10526b54R7km8m8K8K8N0N1N6m2m0m0l3j33j0Q9K6K7O2O2j4j4m8N1P0r5r4MQ7Q7m6m5LMk3k4
10519a71K0K0j5j14l2O7L7L8J7q2K2K2n0M9J48j6j21k2J8J7M9M8q1q1R6lo5L4J09J1n3n3n9
10513a96n9O5O5J6J6RJ0l4l4o6L2N4N3K9p1j13N0N7m2J7J8K9p0r5MP2P1j03j04J65J64k0j19
10506a30p8K1M1M2n9n8K3K4k9l0rQ9j6j16O1O1m5m6L6L7Q5Q5l1l0n6n6kR6Nr3k1k2o5R9O2
10500a25l7QPnnM7n1MMJ2J1j00jR4nk6k6J2J1J2J1K2K2K2K2o0o0j1j0K0K1J4J4j9j17l5O3
10492b40N3N2k4k4l8l8M4M5k0j9j4j3o1L7j9j8M1M1L5L5L0p0j3j4LKN3N2k6k5N6N7p8p8J0
10486a86J1n4M5N5m4o7R7M8j17l3O6m9n0O2O2k1k0L4L4j6j5LLm1m0p2K7J15J6jR8J9j45l5
10479b11O2klk2k1N5N4K8p2p7K1M8n0l9l8J6J7J7J6L6L6j3j3M0M0m2m2o6o7J08J08Lr7k0P9
10473a11%r8o5j5Q8Q7L5L5K3p6p6K3N0N1n9n9LLL7j2m9M9J9l1J0Rn5M3M1n9k4K5J6J6l1l0
10466a87K2K3k6k6j4j5L6L5L1L0n2n1J3J3l7l6nonoK6K5K5K6K6K5k3k4n4n5K8K8J7J6J7J7
10459a43n0n0jjN6N5o0o0J9J9J9J9n5n6R1J41J7q1n0kq0q0RJ08N4m6J7J6lmlmJ7J7J7J7J8
10452a03J9N2Ll4O4K2j41q3J5n0n0RRN8N9POPOL5L4j5j5q0q0O9O8l3l4l3l4LMm6m6J1J0O0
10444b47O0ooM3M3j9j9j8j9k7k7k4k4RN9Q9j0o2j2L5L6l2l2J7J7m1m0QQM0L9m0m0p1k3L6J35
10437a65Q6j3o4o3j4L6O9k9p7K1R7M7oj05n8M0llJ15J5j61o3J23K3q4Q0P7q7LN3j02n2P1k8
10431b21l1O8L0o9j9P9Qr1q9J1Q3L4m8m7O1O0k1k2j2j2non0M9R9jJ6J6l9m0L5L4m8m7PPm1
10424b62m2l8l8P7P7L0L0k4j22p9J9P3P3l5l5Q0Q0j9k0k6k5J05Ok0k0K6K7k2k2NMNNl5l5M7
10417a50M7p1p1P7P8k7k6l3l3K8p1o5R9J06Pj3j13l5O4mmqj07o2J03J2J2J2J1P8q7r3P1J23
10410a45K4QQm9m9K7K7Q8j0r3Olmp3p3j3Q5R2pk4P4O8l0j9j8k5k4J7J8J8J7j7j8o6o7J1J2
10403b27J1J2P3P4P8j8m9m9l1l1m5m6MMJ1J2M8n1j4Q4k1k1j3Q6M7n2j60NJ16J8k6P3K7j37
10397b08k6P3J3q5k4k4J9J9O3O3n3n2K7K8k1k2k8k8qR2J34L6m1m0q6P9L6j29p2K6M3M3JJJ
10390a50JKLj8j17l8O1K3K4L7L7p2p2j0R0O5l4J0J1M1n8p2K6M1M1R7jr3r4pqJ3J11J9q0j8
10383a89j8LLLLK2K1m4N5O5r9o2L6Q0j9poOOm3m3RJ0P1k8n4M4O6O5n2n1K4K5K7p2m1m0J4J4
10376a96J4J5o1o1J5J5J55N5l6l7j0j1m7N1M6n4mR5J3q5JJj9k0k5k5P6k2j19M5J09n7n8M0
10369b01K3K3n3n4P0P0m5m5j5j5L4L4L4L4rrj10j2M8M8L5L6m7m7j8j9L1L0l7l7J2J2M0L9j4
10362a34j13qR1M1n7q1J8O1l8n3n3K3K2K2K2K2K2j5j6m0m0O6O6J6J7%Jm9m8J3J3J3J3J4J4
10356a55l5l6lmP9P8n5n5onL1L2j8j7J8J8J2J2Jr7M0M1p7p7L8L9llkll8l9J7J7r8JQ9rqR1
10348a89Q6j4RQLKqqq4q3NJ04N5m4QQl8l8NJ70O0j03l4O5n0n1ppM2M3k9k9K7K7n6M4R0p4r9
10341a84O4K4p5p0K9K9p0m9N0R2oK4K4o5o5k1k1J59J59j19j21K8K8m5m5n1M7K6K6L2L2NMm5
10334a70m5rqk0P8Q0j9oon5n6K7K7J8J8k5k6k8P1P6k2k3P6l6l5j1j1o0o0P8P7nmJ8J8l1l1
10327a40kkqrL0o9p0L0K3K4R1qo7L1K5p4M0L9m9m9R1R1k5k5l4l5l5l5jkjkL0K9n3n2j6j6O0
10320b45O0M7n2n2M7N8N8n5j54p4K4J2J2Q9Q9k6k6j3j2poo7L2J47M8m5m5Q6j2n3n4N6N6o4
10313a41o4N2N2p9p8J0J0k0P8Q4j5o9K9O6r9m6N3j3j3J6J6l3l3K6K7K6K7j4j3L0L0J3q5r2
10307b62PM9n0NJ04k5k4L1L1K0K1o2o2M6M5lmJ3J3k8P1M4j20p4Q9N1j13j10N5R8jj9Q1J9l1
10300i5j4o5m1PKKO9O9J0q9nmk7P2M6j19OJ06k4k4M4n4o0L9J4q4p5K5P2P2K4p4n2M6M8jk6
10293a60K3L7o1j08j0N8N9J4J5m1m2j5Q4J8J8L6o2n4M4qj07P1J20k8k9M8M7o7o7l2l1J8J8
10286a94NMNNk3k2k0j9PN6O0m0N8N8o3o4L8L9qqKN0Pr2p2R2M7j17p2R2J31L1rM0j7j16o5j6
10279b10k5k5kkj4Q4M3n5j9j8OPOPl4l3Q1J30k1j20l8O1O5J6l3l3ooooKLj3o3k4P5O5J6M0
10272i9ro7o7l2l1J7J8K5K5k5k4K0K0N3Nm9N1N4m5j22k2J57J08j1j0o2j11O3J61n2j51o6j6
10265b94LJ02R2pk7k8K5K4llk2p1n6M3N7m2q7l7K7P7O1l7m8JqqOOK1P0M8n1l5l6k0P9J03M
10258g1q6q7oR3O9k8p8k8j5j5J9J9K4J23Pr1J7J6p6K3N3m7k7k8%R9K4p6%R8J0q8q5q4Q4Q4
10251a54K8p0k8P2K4p5L6L7k1k0L0K9M1M2qqk7k7p6p6L2L3j7j7L2L2P1P1J1j53j11N5J13J5
10245h4o2o1o0M0L3L3k7k7N0M9l1j30J3J4l0O8R1p3r8O7M6M7K3K3k7k6k1k2k1k1L7L7p8p8
10238c06N7N7JJM2n6K0J18l8j36j5Q3K4K3n3n3P2P2p7p6J0RRJ0rrrrJ1J1oR3N5j11j10N4K5
10231b16p3M2M2nmnmnnonjjJ1q7m6N4L5L5R6kMMj6j7L2L3j9j9o2o2QJ06JKj0j0o6L3O2O2K4
10223f0K5j16j7P6k3j08N7L9o0j6j5LLJ6J5M1M0J2J2j2j3L2L2j16j16K7K8J1J09Qj56p5R0
10217b27J05Om4m4k7k8K2K1K9K9K2K3oj05k9P0L3o7K0K0j5j5j6j5%JO2l6l1O9O8l1r6KN6N6
10210a18M0M1p5p5M6M7o5L4O1l8n9n9n2n3llN9N9n1M6Q4j5j4Q3lj02l5l4n1M8qpL6L7L0L0
10203a39M9n0OOj9j9j9j8O9P0p8p9l0l0N2N2k9k9N3N3k8k9k9k9L0L0K9L0ppjjm9M9R3p2j00
10196b20jJ5J6L5L5j5j4l6l7n3M6J48j7j26L9J8J7R0rj27k7K6K5j1j2ook3P5P6k4j6j6k9k9
10189a93K6p3j10N5J15J15Or3q1J7L8L8r5r6N3N2J0J1J0J1r5r4K1K0PON6N6lkllo9p0M6M6
10182b65R3R3NNK0p8q5J4J16J6o5L3Mr5k8k7o1L8J0l9P9P9j3j3j7j16j1J54Nr3mR5k8p8RQ
10175b40j1L9K3p6k3P5L4j4M2n7j03O2Q3j6k7K2l2l3K0K0KKJKJ4J4J4J4JJJ7q1q4Q1L7o2N1
10168a88N1L9L9L2o6m2Qn1j01m9N0J18K0l4l4LMLMK4K4k5k6K6K5J9K0M1n8k7K2k8K1J05Oo9
10161i4k0n7n7M0j0m0N8L3j7J7J7m9m9L0L0P1K2r5NO8l1n1n1L4L3m3m3n2M5M0M0J7J7l2l3
10155b07m0m1j3Q4K3K2L4L5l8O1J2q7RJ0LMm1m1P4P4q2q2POl8O0J03o1l1O9N8m1r2r2N0N0
10148a79n0n0L2L3o6o6P6P6R1rkkNMJ7q2m0N9M7M7j0rrrp1p1M5M4K1K0K7K7j16j7k3k4rrL4
10140b18L5J5q3pR2J39L9m5m6j1j1o1o0N5N5k2k1l5O3N7N7q5q5klm9m9k2P7K6K5L2L2l8l8
10134a92l2l2l3O6J15J7j7j6k3k2j2j2L7L7J0RJ0Rk3k3k3k3M7M7k9k9j01lJ24J22n8n9rrk1
10127a51k1k1k1o0o0J16J8n1M6M1n8k8k8M8M8n2n1O4O4J0RMLj7j16m0N9N7m1RJ07L4o5M0M0
10120f4J2q7r3OM4n5N6N7J0J1O7l3j8j9j01j01j9Q0Q0j9qpK9K9R6kj24k5R1qn7M2L5o3kjj7
10113a78j7j7j7POJ3J3n0M9R8jl7l8J8q1o5L4J10J2n0m9poN4N4MMkkj4Q5M9m9r2OJ0RJ6J5
10106a06m4m5L8L8j7j7L3L2L6L7n1j48m6N4qqL8L8j1j1j5j5N0m8n9J05K3j41K2J20k7k7l2
10099b12l2J7J7J5J5K2p8n5n6Q1Q0L2o7j1j2K7K6n0n0j2Q7L8o1k0k1N0N0P4k5n2n2OPn5M4
10093b33Q6j2noK4p6p5K4K9K8L5L5m2m2m2m2Q6Q5r5LJ25m0k4k3ppppJ3J4J3J3l5l4l5l5m7
10086c58m6M2M2k8P0J19K0l6l7OPK3K3o0n9QQJ23J23l4l4k8k8r6MO2O3j09j09J7J15KKo8o8
10079c19J6J14RRqqlkp5K3J39L9n2n2rrqqkkK2J21Or4M8M8p4p3M9M9l3l3PPj64o4O2O3O9O9
10071a23n1n1L1L1m4m3ONK4K3K3K4l2l3l8O1N7N7n1n2m5m5NMkkjkL4L4L5L4J9J9J8J9m7m7
10064a46L5L5j1j2j7j7K6p3j1j1o5L3P1r5k8k8L7L7M0n9mmN3N2o3o3P2P2m4m3L6L7p9p8J0
10057c05RO0N9M2M1pqm3m3OOK0J9nnJ5J6l3l4K0K1Mm4m0N8%jp2p2M7M6m8JJ11J2L6L7k0j9
10050a13m0m0J0RK2K1o1o1Q3Q3N7m3p7p7L0Q0P1k8p7K1%m9RJ07pn6O0O0n3n3n3n4L7L7m5m6
10043b36L7L6O1O1p4p5o8o8j4Q5J37L9o0j0NNj0j0k0L0O6l3q7l8M5mk5K4J2J3l4l5N5N4k8
10036a64k8m1m2M0M1k1k0MMJJM5M5Mr5j9Q1J7q0JJ00L0p0l2l2N7N7O4l5l9l8k0k0O6O7m9m8
10029a68RJ0L4L4QPp4p5k5k4%Jj3j3O9O9L6L5J1J1mmmmo0o1j0j1j0rL9M0noj7Q1L6o3q0J7
10021a93J2J1k6k5p9J9M7M6j2j1J3J3nnN7m2l9N9n2n2K4K4K4K5nnP7P7m5m5j17j17j0J54J05
10015i8n9OOL9L9O3l6k9l0j7j8M5n5l0O9PPj2j3j2j3l7l8J1J2j0j0j0j0L1L2K5K5J20K3j03
10008h0j03L0L0L0L1m8m8L4L4l1l2k5k5l5O3JKJ16J8o5L4K2K2K7K8p0p0k2k1o7o8m7N2J28
10001a55K8k5k4q1q0O8O7n6n7R1R2kjn0n1R6R5Lr6J3J3p5p6k5k6N7N7L4L4L4L4m8m8m8m9N7
9994b00N7k0j9MJ03N4m6j4j4k7k6N4m4n1M9K7p1p1K8J3q6j8j9L8J36R1p4r3r4k6J39J14n0
9988a56l0l0m6m6P0O9QRRQk4k4p4p3P1P1K2K2q5q5L5J33j0j09QN7Q1Q2l0l0%Jm9m9k7k8K2
9981b27K3j8j8l1O9Q0j9j5Q3mn2L7L7j23k4J30L2r5LQ0j9m2m2m5m5P0J19R4ml1q0p6Q9M2n6
9974g8o7j8k4k4j8j7kM7Q1j8j07rM5M5K6K6K7K6l4l4J6J5n8n9K4K4llklJ0Rm0l9J8J8J9J8
9967a63K3K2k7k7j0j0o8L0O1J2M5M6l8l8l8l7M1M1M2M1p7p6P1P2m6m6n8M0L6o3kkmnmnk0j9
9960b60k0j9O1O2N1N2O1j04r8J33Q8rRq7j22M1Q6Q4l4j33n0M8P1P1p1p0ppM2M2l9m0J0RL2
9953a17L1k2j21l3O5MMn5n6K6K7L8L9L8L8j19j19JR9Q3j6l7l6Q6Q6L2o6n7M2L6o4k1k1j0Q8
9946a07J35k8p7p8l4l3l4l4RQN7N7l0l0K0J9m3m3L8L9K2K1Q3j5p5K4O7l1nnL2L3J0q9l3l4
9939a84noM4M4J8J9l2l1j9j8M7n2p9Q6J26j03p0R5M4n5o5o4J1J2l6l5N2N3m7N1N1m7N8N9o3
9933a41o3M9M8l4l4K7K8k2k1L2L1n0n0O2O3m6m7o5L3J15J6q2q2l5O3R3pn6M3J09J0j10j09
9926b32M1M1qrj9k0L0L0J0J1J1J1m8m8JKM2M3m0l9K4K4L6o2%R9j6j16pR2L0L0l0k9K0K0j3
9919h8j4M1n7l2l2l8l9k0k1k1k1J49J50K4p4o7o6LMM2n7jjJJJ12J3n9M0L4o5O5O5q6J3K3p6
9912a55j4j4nnKJk1P7P7k1l8l8ONl9l9J1J0K0K0mnK4K4K5K4o4o3o4o4N2N2N3N2o1o1K7K8o6
9905b51L2Q8j0o8L0Q4Q4k7k8K1K2m5m6J7q3q8J0L1L1K3K2K9K9p1K9P8k1k7k6n2n1k7P2P1k7
9898a45K1K1l5l5L7L6M9n0m9M9l8l7PPj7j7J4J5J4J5n4n5O1O1J1J2J1J1l5l6J3J4k3k2m1m1
9891b51l5O5M5n2n8M2N2N2M4j20j18J12J10n4LLk1k0K9K9P3P3m0m2M6M5J5J5j3j11o9L0O3
9885e8l5q9q9RJ0N9O0rqr0r1O2O1J3J2o2o2m1N7P4k5j2j3l7l8M9J47Q4j6l5l6M9M8j1j1N4
9878b0j11j11N3P9P9k6k6j7j7j27j26M0J38N9N8l5l5J5J5llklN2N2r0r0p7K2M9M9J8J8ook6
9871a61k5N7N6rj0M0M0j5j4o4o4k0k1K9K9K9L0Lr6MLkkn2n1O3O4o6o6N6N5n0M8ppRRJ0Rrq
9863a76L4L5Lr5j13N1O0l8k8K1R8M9l5l5jjM5M6m6r5m7N1R9%n3n3L7L7j0rk0L0M0o0q7J1R2
9856a63M3K4K5k9k8l4l5M8M8m1m1PN7J8q0l1O8L1j9l4l3N9O0q5q6K6P5K7p2p5K4P0k9l8J1
9849b32K6K7kkK3K3m2m2P7P6p4k5N8m0p4K4P4k5k3P5K0p9OPk5k4R3R4n5n5j7j7L2L2l7l8J2
9842a49J1K8K8k0p0qR1J1l9K9L0j18j9O3l6k7K3n2n2R9R9o7o7j8j7K5K5K5K5j9k0L1L0L9L8
9836d8p6p6k4k4K5K5K5K4K5K4J0J0l9m0L1L1l5O3J08n5k31o7M2M2J38M0r9jO2j03o3L7N3N3
9829a13K0K1m5N3M4j21j21M3Q3j7J%J9J8K5p4N1N0p1p1jkn7M2M9M9OOn5n4K7K8l5l5J5J13
9822a09O7r7n5M5L3L3J9q0p8K1O8O8L1o7m9N0M0n9o0M0M7n2J1J0klkkQ2Q1l2l3n9n9N0N1L5
9815a6o3j49J5P5P5l1l0k3k3k3k3P4P3p4p5j1j2j2j2k4k5j8j8M4J44O7l2o4L6L5o4q5J4L4
9809b21L4N5N4k7k8j6j6j6j7K0K0k3k4k1P7P8k2p5p5L4L4kkkkopopKJJ8q0q4Q0J46M8Jr8l6
9801b11J29O1j03j%j0j0N2m7l9O0N5m5q4q4l0O8K6K5n0n1L2L1K6K5O9l1K5K5k4k3k3k4o1o2
9794c04J20J20J2J3qj07o5L5k8k8l0k9j0R0L0o8opQ5Q5o3o4L9L9j1j0qpqpM5M5j1j0O1l7q7
9787a94J2J3J2J9J9k1k0q2J7R9%p6K3j8j9P0P1ononk1k1k1k1lkklJ7J7lj02qR0K9K9J7J8J8
9780f9J7l9m0l9m0noM4M4K3K3P8k0j13j12mmM5M5L8L9Jr7m8N1K0K1K6K7k7k7K2K3l8l8l7l8
9772b54K7K7K1K1P1k8l5O5P6k3m3m4rrrrk6k7N6N6l4l4M2M2J7q1K4K3n6n6R2R2K8K9n2n3k6
9765i9k6k6k6j5j4l9l9P4P4p4p4O8O7m8m8M7M7l5l6PPPOnnM4M5m2m2m3m2RRN9N8K2K1k8k8
9758a63J7J6J7J6m2m2M0M0k7k7K3K2l5l6J4J4N6N5n9o0m5m6MMM7M7l6l5%%M9M9k0k1NMK8K9
9751i8k1k1j9j9R7R5j02j03J2J2rj0M0M0ppM3M2m1m1j7j6K9K9k0k0KKKKL6L7j4j3L7L7j2j3
9743b9j58j59p6Q8J43M4l8l9J20J19r3r4M8M7l4l5M4M5J3o9j00j9J3J2L3L2j6j7j5j6k3K5
9737b04N4l0n7pO9P0j0j0m6m7O8O9l7l7M6M5o9p0M5M6Q3Q2r6r8k0j9o9o9P5P6ppJ0J0j5j4
9730a90J5J5l5l4L8L8m4m4L0L1L0L1m1m0M2M1q8q9O0O0poJ0O0M3l9j7L1k0k1K9K9O5J7j23
9724a23m0nq6J2J27Qm1poJ8J8l1l1L2L3q3q3O0O0J6J6m7L6N7n8k0K9l0l1K3K3k7k6j%n0m9
9717c07P7P7ln4q1J8R7km0m1LLM7M7M7M7o3o2J6J7Mm5n5M5N4m4J5O4l7l6lkm2N7J39M1q0q1
9709a63K9K9qqn7n7O8O9j3o3k0P9M8kq9q9lR6K2k8NOK1K1mmK0K1k8p7o1L9Q8j1p4k5J8J8P9
9702a08k0p1K6M1rK6K5k1k1K8K8j1j1j1j1K1K2k8k8k6k5lmnn5l9O0J55N7r0m2j1j1P4P4o3
9695h7o3J9J9oppoj6j6L3L3p4p5M0M1JKj04nR2R3J6J6m9m8k4k4j4j4K9K9P6k2m3m3o2L7R3
9688a40or0QO3O2k1k2K9K8k7k6k0k0p4K5M6M6K0p8q4J4Q3j5o5L4J29L1j21k2R4p0k6P2j5j5
9681a73rrO8O8m7m7K1K1K1K1L5L3n1j51j12j4PPM9N0K5K5j4j4j5j4J00J01m8j47p6Q9J13n1
9674a38p2K7P1k7r6KK2K3L5L5m8m7KKmR5L7L8ook5k4Q6j2p4K5J3J2JKm8m9K0K0K0J9J6J6J6
9667b1J6l3l2r1QQ1L3j10o0O8O9p1p0QJ08nj04n7qM1M0j6j6L3L4K4K5k5k5M5M6J8J7Lm8p4
9660a49K3J7J6M7M6j1j2r5r4O4O4k1k1J1l8r0QJKR0R0l7l6j2j2mmn4n3L1L1j8j8R1R2n7n7
9653a69n9n8R0Q9MML4L5k2P6L1o7k3K5r1r0L7L7M7lr1PJ24P4p6p6Lm6o4L4L7o1n8M2k1k0P3
9646a92P4rrqqk3p3jR9O7J8j3j2o6o5M6M6l7J2P5k4j5j4n2n3J%M7R6M7n1m1N7M5M4j9k0l6
9639f7q5l6O3Pm2L5L5M1qj22k3R5M5J9J9l4l3K4K4k6k6n0n0LJ02J22K4r4r5k9k9K0K0l7l7
9632b25J2J3k9k9K1K0O0O0q5q5N9J08O0l8p2K8ln3LN3k7k8O3O3L9L7q5q7l4l4K6P6K8p1kR7
9625f1j7j7Km6n6M3pj06M2J40j0j08n0jK7K6k0j9Q3Q3l2l2p1p1M5M4j3j4J1J1L0L1q4q4Q4
9618b17Q5o4o4J6J5J6J5kkM8M8k7k6k7k6l5l5J9J17O3l6j8j7q6J2O2l7J%o8L2R8JOJ05o0n9
9611a47O1O2r1r1K4K4qqM2M1j4j4j4j4O1O1M4n4j17M7J01o4j08N6Rq9j8j7N9N8k1k1O0O1m2
9605h1m1m2m2M4M3l9l8m7m6L6L5J6J5k8k8j6Q4J32L4o4o5M4n4j09N5P2P2j8j9p4K5J7J7K3
9598h7K3j3j3j3j2K4K4l0j28m5N4L6L5J45M5j44j45P6P6l9l9J1J2J1J2k8k8k7k8j3j4J25K5
9592a12l2l2l8l8J1J1kR8P2k6k0P9qpm5m5o3L5K9K9K4K3J7J7L6o1j22j22J06J06J9q0k7P2
9585i6J0J0l7l7L9L9K0p9j7j8n7M1j4j4O4O4j9j8J9K0l0l0llM6M6k8k8K1K1M0M0o8o8o9K9
9578a64K9o9OOONl5O4QQK4K3J8J7n0j50m4J20O2l7k7P2onJJN0N0r7r8LMN2N3rrM0M1l3l2J7
9570h5J7m5m5m4m5K3K4K3K3LLj2o2j3Q7Q4j6k8k9m7N2Or3l7O1L9L9ln3j5Q4Q0j8n2n2l5O4
9563a17M5mn3n2j2j1L5L5L0j8n3M7J9p9L6J34qj08k4K6M0M1K9k1q1J8K2p8m3N5K4k5nM5K6
9557h5p3n4M4j7j7M7M7M1M0k4j24j24k5M7M7N2N3l0l1M6M6J0q8o0j1M2M1M8M7k9K0J00Jl6
9550iJ1k4k5Lm5l1O9Jr9o4j5k1k1O4O4L4L4m8m8O5O5q3q3L9L9M0L9q8q7R3nq9P6O9r4j%j0
9543a85j1M0M0M0M0r4r3j1j1L7L7j2j2L5L4j4j5k4k4N8N9j0j0j0j0l6l5L6L7N7j07o7R6R2
9536e3p3j9k0j5j5j4j5J0J1J1J1K3K2K3K3n9n9rrRRQRM0L9rj0LLMLllllK2K2k7k7J13J12l6
9528D9l5m6m8m7m7J3J3J4J3j0j0rj0K4K4n8n8POPOL9L8L8L9k2k2k2k1m7m6LLj3j2L7L7O8O7
9521c8J2J2J2q7j12j2mnmR5k3k3L3L3j0rrj0k2k3K8K7K8K8L4o4m5m4N8N9P4k3p4K6M0M0l6
9514c8l7kkn2n1L0L1K4K5M3n6m9n0J3J2J3J2K7K6KKj6j6L3L4J3J4oj06n7M1l8l9m7N3J07J0
9507i7l6O3Pr1K4K4k5k6m9N0K01L7r3r5k2k2jkM2M2N8m1o5L3k6k6j9k0L9L8j1j0L4L5m8m7
9500a45K3K4k6k6K2K3J6J7Nr4m4N4K5K5J5q4j04O1J06Pm3N4Q6p9n3n3m7N2J53j1j16j7L2L3
9493a09m4m4N2N3o3o2n2n3L0L0n9o0Q8Q8ppM2M2K9K9MMl8l9J1J1M3M3opQPPPJ8J7o3o4M5M5
9486b4j03j03K7K7K8K7n0n0L8L8k6P3R1p4q4J4kkM4M5k2P7K8j35m3N6mlN2N2KKm8m7K3K2K3
9479c1K3jjn0n0K2K1k8k8J2J2J2J3n8n7rql1l0Q4Q4j2j3j3j3J7J7l3l2L0L1n2n2O5O4RRJ3
9471f4q6q9J0L7j2l9N9Q2j6l2J7ooM5R5J15J7j05j04k0j9k0k0p6p6RRM8R8J6q3M3J42pn7j4
9464a09j4j0j1k4P4K8p1m6Ml1l1L6L5L6L6P3P3qn6m6N2Nr3k6P3j0j08l3O7L2j7J0J1n4M5J00
9457hKj07qQ0P9k9k8n5n4k1p1k5P4O4O5j7j8p0o9N3Nl0O9P7k1K2k7r1m2RN8O6l3p8K0K8K8
9450a03j5j5L9L9m3m3N2N3K9p0n0jl4l4R0R0k5k6qrrqN7N6P8q7j08N6N1j11j1Q8o0o0N5N4
9443d3o0o1O5O5K1K1j15j8J36L8m2N7k6j23qR1L4o2O3O5k9j26r9jJ19J18o9o7J4J3p8p8RJ07
9437f9O8k9j8j7KKn3M5O8O7K5K4n6n6n0n0m6N2N9m0j04oM8M7j5j5L5L4k1k1R0rj41m2J38M0
9430a4m0N7lkl2l2q8J1N0N0n9n9L9M0l7l6%R9R9%l8l6m4m4l4l4r0RJ14J14L8L6K2K3M6j17
9423Hj33R7J32l3mlj4j5n3n4p1R4Q8j0q6q6l6O3Q3Q3J0q7l3l2J5J4P0k8p3p2PJ06J16J8l6
9416D5l6J7J7P3k7j10j12O3O3MLl9m0l4O6O4l3rrj6j5KKN8m1j4j4K9K9k4k3K6K6l3l2J6J7
9409d1L2L2j8j6M0M0L5L4l4j32n1M8K7K6M5n3q9RK9K9k8k7J15J8r6JK2K1M7M7n7n7j03O2J43
9403A00k1o2o1J1J0L8L9m3m3QPrQ9J13n3klj8j8R2nj14j5L8L8J0Rn7M2P6q9j33K8O9J8KJN3
9395A45m6n2M7R9Jm9N1M0n7n2M7mnKKj1j0j1j0L8L9L2L2l8j38n8M1K7k2P9k1j03O2O1j03k9
9388B6P0L2j7j0j1R9R9n0j00J0J09L8j26m4J20N1m8r2m3N0N0N2N3K1K1k8k9LKLKl5l5J4J4
9382B71qrnno1j1J02Mq9m0M4M5j5L5O5l3k4K6K2k7jM7l4q4KN2K0K1j4j5j4j5m2m2P6P6%N0
9375C70P8k2o1o1k1k2O3J3k1P8P4k4p0K8J3l6l1J9KJQ7Q7r2r2N7N6j4j4o3o3J32J33q2q2K7
9368D47K6K6K7PQp5k7O4l6p8K0j1L9P2k6RRlmK3p7k0k1K1K2K1K1N8N7k5k5n0n1L8L8j31l2
9361C61J21P1k3k2Pm1k2P7M6lm5m4L4L5%J%%J3J3l7l7J5J5J5J4M3M2K2p6p2K7RRK2p7j19M4
9353D38P6k3r8JJ13O3m8JO7J8k7k6n7M2J4l5O7O8n0n1m7m7L5L5J4J4l5l5j5j5O8O8NNJ8q1
9347E40l6O3m8m8J8J8l1l2LLKLK3K3k6k6K5K5K5K5l9l9J0J0M2M2pql9l8J0J1j3j3l0O9Q0q5
9339E12m2N6M4M3o5o6j9j9QJ07m3m2J3J3j5j4j5j5rj0R9J00m6j44o2L7POK0J9r7LJ94K9j27
9333D60k7j1j1L0L0q5q5K4K4n2n2k3P6J58N9r1r1Q0j9n2M5L8j27r8O7J3J3k8k7m0N9P8k1j5
9326B99Q4rrlkoooom4m5L8J36J4j52n8M0J1J2qpK4K3KKn0jL0o9q9l9k0P8J0q8K2K3RJ0L1L1
9318B12j9o8J3J12R4lk5k4J3J3l6l6o4o4N1N1m7m6k2k1L6L5J2J1j6j5O7O6l5l5j0j1klm6m6
9311I2m1N8N5Nj1j1r6r6Q0Q1jjRRm0m1qqJ4J4L9j0NJ05J8q0p5K5P8P7o4o4k3k4m8m7J11J12
9304A98qj06k0P9M5nk5k5pppn7l8O1N0Jm7m8KKk2k2%jK3K5j3j3l0l1l1O8L0L1Q3j5m2m2QQ
9296E2m1m1J0J0p2p2P4P4j5j4J26K9q7J2m2m2J3J3L9L9m2m2k6k6l3O7rqkkJ4J4L7L8o2o4l7
9289a18O1O1O1Q0j8r1QK9K9J5J6j29k8J31L4n3n3KJk4k2P4P5m0j38n1J13R3p2j40K2J23K4
9283G5l3l3l8m0L0L0OMq4q5O3O3N0N0n8n7l8O0Q5j3r9j01J67J67p9j76K6K6J4J4l5l6j0j1
9276i6j7Q2j8j8J2J3ONk8K1J09J1j38r0J4J5J7J7LLL7j2o9L0L4o6j7Q2K6p3PPJJQ4Q4o4o3
9269d8l4l4J6J5MNMMK4K4k5k6l1l2N1N1l7l8l7l7P1P1j6j14LJ02M6n2L6L5q4q5L8L8j2j1L7
9262g8L7j3j2j8j7j8j8N1N1l1l1L2L3j7j7l2l1l1l2M2M1M2M2m2m2M1M0KJL4j3n4M4l3q2N2
9255g7J01J3l7j9p1m5m6L1L1L1L1o3o4K5K5k8P1K5p4qM2RQononJ1J0O1N9q5q6K9K9J1J1l9
9248a00l9L2L2n1n0Q2Q2Q1Q2n8n8rrl0l2l1l2N2N1o3o4ppn7n6j3j2J35J36m0m1m0m0J9J9l0
9241a66l1K5K5k4k4PQPQJ00R9m7m9j0j1j0j1p2p2M3M3J4J4J4J5qpqpM8M7M7M8L2L2n0m9PP
9234C4QPq7q9O0O0m9m9L3L3k8k9K1K1l4l5J5J5L0L1j9j9k2k2k2k1J7J7J8J7J7J6l3l3O0O0
9227an5n6j9k0k0j9O2O1k0k1Q2Q2r8r9K8K7k2k2m0l9j5j5L9L9J4J4j4j4L6L5onl1l0O0O0k2
9220f4k2l4l4M8M8rqJ6J6j7j8QPj9j9NOj9j9O3O3o8o9J4J5JJK6K6O8O9j11j12K7K6k3k3l4
9212a69l4Q0Q1l7l7J2J3lkk7k8L5L6j5j4J5J6l4l4N5N4l3l4J0q9m9J15Nr4k8k8N7N8QQMMM
9205a19Mn5n4K8K8mmM5M6k3k3O0N9m5m5MMj7j7L6L5q2l3J57qj72qO6J6k5k5k8k8P0P0K1K0
9198d6l4l5k0L0k1j21p1K8J12O2m6LL4L4j2j3j0j0L9L9%%J6q2p5Q9M0j0K1k9l8O1Q4L6m5m5
9191c5m0m0RJ0k3k3k2k3k6k7K9K9p8K1P5K6N5N5LLl8l7J1J2l8l8l5l5Q9J38qj07n4M5M4n4
9184a27o8L1J8J9pol1l1N8N7L0j9L6o2q4Q1K9o9lln2n1R6R7k0k0L3L3j9L0j8j16m0N9J4q5
9177b10r5O9Q1j8K8J26L7n9K3K3l0l2k2k1k1k2K3K4K3K3o4o3l9l9J4J5R6R7r0r0l4l5L0J28
9171a24J7J7K5p4o7R7J7q1L4L3L6L6j4j4n4n5K8K8J1J2M9n0MJ01j4j4L6o1o7L1J4q4l4O4Q6
9164c1j3j22k4N5N5J2J2l4l3rrOOL1L1%%J6q2q4Q1J62kr7%P8j9r2OnoN0N0o6o5M7M7l6l5m9
9156a68m9O6O6l2l3l3l2M4M5M4M4k0k1k1k1M4M4p1p2kkn8M1O3O2j8j16q6J3O0O1M6n2K9J29
9150fl8l7ppLMk2k1k0k0O2O3m4m5L8L9l7l7r9%R2pq3J5L2L2j1j1L6L6J0r0j9k0N6N7llm6m6
9142b04m4N6K4K4M8M9jjn4n3O1O2p9p8MMM5M5l7l7rqn8n8O0N9k3k3N1N1KKl1l0J9J9j4j3J1
9135a59J1NONOL2L3n0m9nmj1j0N7m2m1N7O1O0p5p6l4O5RRN4N5Nr3j15N0O2l7q6J3K3K3N1j13
9127b48j11J19J09n5L3L4p6K2O6r9JJ00n5n5J38L9m9M9k1j20o5L5ppQ2Q2n0m9L3L3%%j11j3
9121b16J20K1J%J4J3M4n4n5n5m5N4J45j9j30l2L0o8o2L7M4M4K6K6k1k1K9K9M1M1m6j44m1N8
9114a92K0K1N3N3k9l0mnL8L8Mr4m6N3j6j6J4J5QQL9n9K9K9l2l3J05Op6K2k8k7K7K8k9k9k9
9107a64k9KJJ4q5pR2M3n6m0O0J00o4j08N6R1qO1O0n9o0MNMNM0M1m2m2rj0Pr2p7Q7J06n9n9
9100a91o0P8P9J8J9L1o8n6M3L1L1N8N8q8r0l6l7j1j2M8M8o8o7K7K6k2k3OOOOK5K5k4k4L5L4
9093a39J4q5o5L5N5N5l8l8n0M8J08Rp7p8K6K7PQj0Q9O4l4o0n9J7J6K2K2M6M7m6m5L7L6llk8
9086g0k9ppM3M2k3k2KKo6o6M2M3j6j15oR2R2ok7k8K3K2k7k7K1K1Jr8n3M5L3L2llO3l7j07N8
9078a66O3l5J3J2j04oN9l9l9O0O2l7K5K5n9n8O3O2n4M4M5n5lkn3n2%R9M4M4K0K0o9o8O3l7
9071a13r1PR1pJ1J2p3K6P5k3p9p9l6l6J7J7O7O6J3J3J4J3rj0rrk1k1nj04n2J13N7N7Q4j5j02
9064a41j01o2L8Q6j2J2J3OOJ8J7J7J8opool2l3M4M4N1m9r8JK9L0L6L5nnl2j31kkp0K9J49N1
9057g0j25k5L6L7poj0rj0j0P4P3m1m2LLKLk1k1k1k1k5k5Q4Q4l0j29k0P8K0p8MJ02N0m9m9N0
9049a41K5p3j2j2K8K7k2k2j6j6q6l8N4J53Q1q4rL9l2J7L9n9n9L9K5k4RJ0l7l7P9P8j9j9L0
9043h4L0p0p0M5M5l5l5J4J4N3N3LMl8l8J2J2J7J7r2r1k1P8P8k1k1k1j2L7M5n5o9k0M2R1P3
9036c0k6j6j6k5k5%n0jR7M1n8MMo0o0K3K2QQk6K4M5n4n0M8J4J5K0K0j6j6L3J31K3j40q0K0
9029a49K7p1j15j5J18J18L2o6l2l1J2J2nmnnj0rj0j0J9J9J9J9n3n3n2n3M9N0P4P4k8k8N5N4
9022e3JJm9m9j0j0j0j0N1N0l1l2kkm5m5K9J28J3q6PQj5Q3L2j33j02O3L3L2O4j01n7J07K1j44
9015b63K1J19MMJ2J2OOK6p4p9J9Q4j4r1RJ2J2opK4K4L1o9NNjjnmmmqqqqK0K1K7K7j7Q1J23
9007F3m0j02mqj07n3M6L4L3J5J6l4q2o3L5O0N9rj0rj0%JQ2Q3p7p7ONj9k0L0K9m8m9L4L4l5
8999a91l6J4J4j2j3LN2M2n7k6K3LKL0L0N0N0l1l2j9j9l7l7k4P5K8p1L3Q2o7o7Q5Q4o5o4J4
8992a54J3l6q4J8J17L1o7J3J2j8j8L8L9R9Jj22k4Q8j1j4L6K7K5m6m7LKn1n2kkMMN0N1l4q2
8985a93l1O7K1k8m3m4L9L9L9L9k0k1k1k0MMm5m5K8K8K8K8j0rj0j0m9m8O0O0M9m9j05oJ00K
8978a72m8N1O1l8n6M2J1J1P9j9p7K2M2M2K3K3k6k7k7k6N5N5jlq4q4P4P5p3p3MMK9K9q1q2J27
8971a38J26Or2J3J2l8l8l2l2J5J13k5k5P1P0p6p7OPm3m3N3N3K9K8j00j01J5J4rqM0M1J3J3
8965a39J3J2M9M8j1j10l9l9L7L7J7J8l1l2j4j4j5j4L0L0k0j9Q2Q2l3l3r1r2N7N7l3l2k6k6
8958b94j1Q7J12J4k7k8p6p7O1J60J5J6K4p5j2j3n4M5O8r7q7P8Q5j3o6L2P6k3onPPL9o1q1q1
8951b61m7N1J33L5J4J5K1p8k7P1N9N8m1m0m1m1L4L4M6n2r7LP8k0ooj3j2l9l9p6K3K5p3j8Q1
8944b46L5L5o7o8L3J32j2j3O2l7l2l1opJ09J09l9l8J1J1OOOOJ0Rp3p4m3m3L9L8l3l3J16J15
8938gn2n2k2k1n4M5R4nj7j7JKJ4J4oj05j00jN3N2j3j3J8J8l5O3O4l5l9l8n8M2Q5j3k7k7j24
8930c16k5J89R1j6j7LKk5k5k5k5j6j6O6O6J4J4J4J4k4k4p4p4J8J8poj9j8O3O4o4o4j4j5M2
8924b31M2M2M2q0q0O8O9j8j8j8j9K9K9k1k1J3J3l7l6K2K2lkJKp7Q8J19m6QQo6o5P2k7M9M8
8916g9j3j4N5m3ppj34l6J46M6l6l6L3L4Nr3n9J06P7q9J5J4L1L1j9j9jjn1n0P9P8j31l2J12
8910h8J3j4j4N9m1j00jJ30l5j57P2J17m7J0J0l0l1N1N1k3k2kR5Kr6m7N1j7j16p5R0J56qp6
8903a33K3j5j4kkj32l3J25J26k6k6L0p0p4p4K9K8J49N0m3m2k8k9pR1j0j09O8O8nnmnk0k0J
8896a40R9R1oq6q6j25k5O7O7L8L9j1j0%JJ9J9o9j69k0P8L3L2J8q0KJ01m3m3l2l3qqJ5J6J5
8889b44J5N7N7QQJ5J4l4l4p5p5QPP5P6j1j10o3L6K4K3J8J7l2l2N9N9LLK2p7k8P1J2J1l5l4
8882a86pn7nR4N5Nmmq9RK0p9m0J25P9k0L4j4p4k4K8k2RJ0k4k4M3n7m0J24J60o9j37l8OPJ03
8875a03J03m5m5k4k3q6J4J59O0j53n4K2p6PN6j2j2N3m6k9O9QPL3L3p7p6NJ04O5j00j22k3K7
8869b81K7O3O4k0L0O3l6pM1j8o8o4j5L0L0L3L4RJ0p3p2K6K6O0J0r2PN8l9OJ05j0j09m1N7N8
8862i8m1n0M8M2n6n1n0l6O3K0q0OJ05R3M4K4k6n4n3n7n6Q6Q6o2o1j1j1k3P6N4m4l9O1J1J2
8855a28l2l2K7K7k2k3noM3M4m7m7LKm7m7L5L6P2P2j0j0J0Rl4l3l3O6J1J0n2n2k5P3l6l7Q5
8848a33j4q5P9J19K0n1n1l1O9K0K0Q7j0j07j0L4o5L7L6q4q5N4N5n7M2K8p2lln6M4J58N8o3
8842b0o4n0M9J5q3k2k2o4o3J9J8Q2Q1o6o7k5k4m1J23J01Kj5j4k3k3L2L3k0P8P8j9r2r1j6j5
8835b28j1j2j1j1rrP3P3p2p2J1J0P7P7K3p5m9N0L8L8RRl5l4p2K6Q2j7o6L2l0k9N7N8KLL0o9
8828a33J4J12k7k7k2k1LLLLJ2J2o4o4p3K5K5p3M3M3j9j9N0m9JJ00m9m8PPN6N5n9n9M1M1qq
8820a66l0l1lR5J8J8K4K4o5o4j1Q7J3q6K5K5k2k1O1O1l7l7K5p4p4K5M5M6JJQ3Q3o1o1J5J5
8813e3l8j38j31L4P9k0l0l0k1P8P8k0n0m9N9O0k6k6K3K4l5l4Q1Q0m7m8L3Q3M0n8p6p6L5J33
8807h6N2m8q6q6N5N6j6j5L4L4klkkQ4Q3o3o4k3k4k0k1J3O2J3q5j10j2J03N4MMJJl5l5M8M8
8800h9q2q2O6O7K3K3K0K1l2q0l2O6J20K3r6r7L1L2k4k4N2m7n0M9O3J4kjj9j8L1L1k7k6p6p6
8793b48Q3Q4o4o4Q0Q0lkj5j5o3o4P3P4p7p7Jm8k9P0N8Rp1k1R2M3l7J3k3k3O6O5m5NL6o3l2
8786a52J9o5o6K8K7k2k2N8N8Nr4k7P2M9M9Q1q3j65jJ6J7KKJJKJJ3J2J17J9o5o5k2k1QQN8N8
8778h9r1r2L5J32J%POl5l4M1M2M0n9llQQm7m7M5n3j09j0O8l1%R8L4L3mlp0K8L5o3p1K8J5J6
8771a94%%n5M3L4L4M0M1l5l5l5l5Q6Q6kkj1j10p1R3Q1j8r6LO7l1o8R6L5o4j0Q8Lr6K0J18J0
8763A0q8j09j09L9L9O3O3k2k2K8K7noJ9J9J2J1p1p0L2L3J6q3r4P1Q0j9k4K5L5L5Or1j6Q3O2
8757b1l6r1m1O0l9m2N7O7l2L0L1J9J9r7r6Q4Q4j30j30J07J07o7o8k1P7J18m7j02n2K1J19J22
8750A0j05j20M6J4q5L7L6l8O0J08n7j11N3J22K2LMn6n5L5j5r7JQ7j1r0QL6j4j0L9Om3P0P0
8744d0q6q6O2O2J3J3o4o3l6O2Q1L2K3k7q3l3Q2L3p9l0M4M4kll2l2K0K1k1K8O3l7r7%M7n1l5
8737b07J5L0P9R5ln8n9onM3M4m6m6q9q8n1M7J08J07l7l7l3l4M6R6j9j17l9N9M1M0N4m4m5N4
8730a05L1L0m6m5M0M1PN5M4n3k4K5l9m0ln2k7P3L8j1j4o3k1K9N4Nj4j4j1j1M2J40M4n4m3m1
8723c3n9n9lml4O5J16J8j05n7N1N1K2p8p1R4L4o5m8m9j6j6%M8Q7j2lkq5q5L1L0L3L2L3L2k0
8716a27k0k1k0n6n6N9N8J0RRRL5L5j5j4l7l6J3J3j4j5j8j7M7kq5J3J49N1o5L4O9l1p8k9P1
8709g2P2p3p4nnonl0l0J9J9J3J4O8l0r4r3j4Q5O7l2KN1N1N1kj01n9j0k8K0O0l8m2N7P2k7N
8702a44N3k7p7L6L6JJJJK2K2k8k7%%%%j6j5j5j6K4K3K1K0Jm8q3J7O6l2l3O7K1p8J1J10m4m4
8694a73P8P8n5n5noJ5J4m8N1O4l6j10o1m4N5J14J5p5K4K4p4q3J5O3O3J09J0m7KJ6l4l3J6L1
8688h2j8j5L4n4n3n1n0M7M8rqN7m2J3J4j0j0L9L9j14j15mJ61J15m9j27L7P9k0l6l7M2M1J6
8681a22J7L1L0L1L0PQj00j02k2P7K1K1l2l1J8J7k7k7pR2L0o9n7n6K4K4jjPPPPL8L8j1j0o6
8674a59o5M9N0k2k2K7K8L8L8k1j21k6k6j4j5J05Om3N5ppm4m4J8J16L3o5j5j5m6m5L2L3j6j7
8667b27k5k5N8N7qqn2n2K5J22Qr1MLklJ4J4J4J4K6K6L9o0q2J7O6l2k2P7K2p7k6k6ppJ0J1O0
8660a45O0N6N6n8n9m7m7o7R7J12n3j21k2L2L1O2O3j0j0J5J5nmnmo4o4J9J8K6K6n1n0NJ05O9
8653a9r5j37K8J02Mr3OJ26J24p9q1KKl8l9P1P0l6j35r6O8J19K0lkM7n1m5m4JKKKl5l6Q0j9
8646b07r7O8L0o8j0R0LLJJN1N1k1k1p0p1N5N5N4N5n7n8qqK8K7k2k2K2K1K1K1J1J0J0J0l5l5
8638a12l5l5ppppK2K2q9RJ31L2n1M8L7o1%%K3K4k6k6l5l5M1M1M2n7n0n1J8J8l8O1K9K9J7J6
8631f9r1QL5L4M6M5o8o9p3p3P5P5l3l2J16J15n2n3mlk7k8K3K2p3p2J0Rk5k6N7N6K6K6N7m1
8624g7n0n1o2L6J2J1O7O7m8m9k3k4mmM6M5n8n8K4K4j5j5O1O1Q1j8j33j33m2J23J24m2o4o3
8618b51M1M1ooL8L7K5p3p3K5j2j3M3M3k2k3K7K7L8L8l8l8o5L4O5l4j00%k7k7m4J21R7o8l5
8611b15l4NNM6M6llk0k0J18J9q5q5rj0N0M9l3l3M2M1M1M2q1q1J1J11K0K1k3k3K9K8LMl2l1
8604i0L0o9m9M9M4n5jkk5k6m7N2J34L6k8k7J5J6n8n7l8O2L6o3K3K3K1K1k8k9j0j1n3n4l0O8
8597b20R1p4r2P3J07Rn4n4N0M9N5m3l8l7j3j2L6L7l2l3K3K3J1J09l8j38O9O8q6q5K6K6L3L2
8591a22r3NR2R2J0q8J7J7n8n7K5K5l8l7j7Q1J7q2p6K3M5M4N1N1poo9L1L3o7j46J8Q1Q1k4k4
8584a72mnmnMMN3N4O2O2n6j56j0Q8n6n5J7J7J7J8O5O4j7j7q6q7K9K9m9m8%JL6L5j4j3l2l1
8576b62Q9R0p3K5J13J5q6J4m9m8k9k9K0K0R2R2M5j17j10N5nnL7o2j3Q6LLP0k8q3J5mlO9k9
8569h2j12j2J08J06r8j00j6j5p1K8M1M1M8M7ooonkkjkN4N4k8k9MNm9m8m1r1l6O3L7L6N5m3
8562a74n9M0N5OL1L2k0p0J6J15O8r4j17o7m6N3R5R5m7m7L8L7m2m2jM7P9k0n3mj0n9L7L7q2
8555a73q2kkJJK7P6K7p1k9P0L5j3rqK2k7k9P1L9j0J3J2J0J0r9j00N0M9j4j4j4j3NMNNJKKJ
8548a71j6j6L3L3R3R1q8m0N6m2j22k3N0N0PPqqqqO7O6j13j13O0O1J1J1M9M7M8M9p5p4j2j12
8541a60n8M0k1k1L3L3L3L3r0r0l1O8K7K7j6j6m0m0J4J13O1l8K4K4j5j5j4j5l0k9N3N4l1l0
8534a63l0l0k7k6k1k0PJ06N1N0K0K0l0l0J7J6NJ02k3j21j1j1J5J5J4J5K8K8n4n4j4j3j3j3
8528a95L4L4m9m8K1K2K1K2NNN5N5m6m6m7m6J1J1k8k8o7R9J08n6p6Q9M8n1l4O5LMo0o0N6N5
8521a14J1J2J1J1l0l0l0l1k5k5KJ00QPJ3J4m6m5L7L7k8k8K1K1j1j0p3K6O5l4m6LON6Rm0J0
8514a66RPOJ0J0M3nq1J9O5l4L1L1r1r0N2N3l0l0L0L0L0L0k2k3k2k2J7J8J4J5Om4o9R5J36k8
8507@j10N5K3j41m5N4j6j6M0M0k2k1K8K7m6m6O9O9n0n0L3j6o4L5L2o6L8L9n0m9NOOOj8j7L1
8500b07L2J4J3O0N9J8l2o5L3Q6j1o0L9M4n2k0L0j9k0j6j6POPPJ9J9o3o3J%N1N0o0o0N5N5n0
8492a09n0n1n0R4R4n4n5opopL7L6K7P6M8n0j07j07K8K8k2k1ONl1O8N7m1K1K1n5n5K7P6rj07
8485b51K9J93O6r7m7Jl0l1k7k8M4M3p1p2O2O2J4l6l6O4J7q2l4O4J10n5r7J33R2p3n4M4J0m0
8479a13k6K3Km8o1L9N6Ql1l0k7k7rR0O5l4N9O0o2o2J4J4l6l5LLm7m6l1l1N1N2L8L8L8L8j7
8472h2j7j7j7noJ9J9ppM8M9j19k1P7q8j03O3O6J7J2l8p1K7N5OM0M0l0k9l0k9R4R3j53j04P3
8465a75k6k8P0N5m4opmmM2M2k3p3n1M8J2J2O8O8m4m3m3m4LKLKM4M4nnqqJ1J1M7n2q2J6N3m7
8457a69o8L1J1l9K3K4K2P3K0p8M4R3k2k3L1L0n1lP5k4j06n9R9R7k1j19p4k5j1L9K8p0k4P5
8450a71M2n6m5m4O7O6j6L2N2m8j6L2l8l9l6l6J5J5J4J5L9M0j0j0L5L5L2L3o6j14o7L3M2n6
8444b29m8KpoP8P8Q0P9kkp2p3k4k4j4j5L5L5j9j9M3n6l2O6N5N4n5n4JJn0M8J7J7J5J5l4l5
8437a51N6N5k1k1n3M5J4J5m7m8n3M5J1J0M1M1j0j1l5l6M5M4K0K0l7l7j03mR2p3n1n0l9N9J53
8430a14j3j09j0L3L3O4l5q4J5L1L2N4m4o6R8M8j15l7O3K1K1l9l9J1J0n7n8N2N1J41M2n0n0
8424a00j2j1j1j2n4n3N5N6m6j44oJ58M9m9MJ02j9j18l0O9L4L4M7n3K3K3o6o6M6M5mml8l9J1
8417a79J1JKk4k3L5L6m7m6R0R1n8n7M4M4nop0p0p0p0J02J02P5k3qpl8l9P8P8mmj2j3o7L1M6
8410g4M5l1l0m3m2PPL1L0%%J2q6o7L1L7o2K5K5n0m9L3L3Q8Q8o0o0j3j3L7L7q4q3L1L2J2J3
8402a93P4k5o7L2K0K0N2N3Pj58p4R1J2J2%%NOl3O5J08n5r5Nnol3O6O7l3J2J1%jK3p6k0k0m1
8395a94m0m0m0N8N9L3L4n9n9l9O0J02Mj7j7K9L0n3n3L8L8L2L2j1j10l1O8L6j4K1K1J4J4o7
8388a21o8m1m0P4P5l0k9N3N3l1l2l1l1K4K4K4K4l7l6J1O1K2p6o8R7R1rq4q4n1M9M2M2onon
8381a55J5J5J1J2K2k8j04oQ6Q7R8%p0p0L9L8k6k6k6k6L3L4q1j30RJ07J05No8o8M7J46n6j07
8375a38M9M9r2OK8k1J6J5J3J3l0l0J9K0l3l3K2K3j25k6J25K6p6k7o7o7J61O3j25k5J07Qm0
8369a92RonLMn8M2R1qN2N3lln5n6o1L7kkNMN4N3k8k9l2l2l3l2M0M1rqO2O2J4J3q4q4L2L2k1
8361a40k1N6N5O8k9j22j22K1K1K2K1l4l5M8M9lkMMm5N4N3m5L1L1n7n8M3M2M2M3j9j9j9j9r4
8354a75r3K2K3J02J02m5m6m8m7JKk3k4kR6R8jj10j1O2O1j4j5m9n0l7J28J20m2j54J0L8o0n6
8347b37M2R8jJ2J2k1k0K9L0K5K5n7n7l4l4N4N4j26k7Q8j0J4J4p4p4M7M7lklmLLm5N4P4P5K4
8340ep5j24k5Q8Q8PON3m3J1J1o1o2j2j2J4J3J4J3kkMMl0P0O9k8rrj5j5l1l0J9J9l2l2l3l2
8332b16J3J3J4J3k4k3N9N9RRJ0Rj7j8L2L2j6j6j5j6O1O0Jr6m2m2m8m8M7M7rqK1p7k8P0K1K1
8325a38k2k2P3P4j08j07M6M7M6M7m3m3OOk6k7J6J7N7m1q8P6O5j00LLMMO5l3q2J6L7L7OOOO
8318a11JJM4M4L4o3rqmllmn7n6qR1R3p2q2q2n7M1J01J01k7k7p7p7opJ02J03j8j17l5O5N1N2
8311h6RRK3K3j25j24%J%JL9L8L9L9j2j2j2j1N3N4k9k9q3q3O5O5j4j4L6L5n1n1jkj3j2O9O9
8303i7k2k2k2k2nmn3n4J03J03M3n6j9j9k5k5Q6Q7jkl5j34M2J40mj03m7N1LKm0m0j5j5R6kp7
8296b04K2K3p7mR6m9m9N8N9n3M6J0q8l3O5MLJ0Rk0k0K9K9m1m0J3J11j9j18k9O9M5M6J06QK1
8289C8K2l4l3n0m9o2L7N7m1m1N7K0p9p9K0J13J4r6MN0N0k5j25p9Q5J76n5j72qJ22K3POJ3q6
8283b00rR0n4n5j0j0o5L3J08J08nj03n9M1K7K8J2J1O7l1j07j07L5L5M7M6L0o9j15N0R4mo8
8276b09L1l1l1qpP5P5m3m3M0L9J0J0pj05p3R2M9n0qqL5L6l8l7M9J47Or3l1l2kllkj5j5k2P8
8269a44K5K5j8j8m6m6L1L0N4m4n1M8J07Qp2p2kR8Q9p2j13j4N8m1L7L7k5k5O5l4l5O5m1m1Q1
8262i6Q1r9r8oR3%JJ3J3r2PL3L3k1k1k1k1N4N5N4N3n7n8n8n8O4O5j8j17n2J13P0l0l9m0L7
8255a63L7K7K7K7K7m3m2m3m3l9l9m6N4M3M3M9M9l6l5J3J4P2P2j0j0o1o2j3j2NMNNK1K1k8k9
8248a39R1R0RRl5l4l5l5n2n2llj1j1L8L8N0N1kkq6j34j8Q1P9L0n2n2L1L0J5l4n7M1O1J0K8
8241f5K7n7n8LLn9M0J10J1m2m2m9m8O7O7lkooL6j4m8N1K7p1l7J2J0J0J3J3JJN0N0j19j19K8
8234b15K9NNM9M8J8q0l4O5Qm1pqk2k3k2k3L8L7Q6J35Nr1J5J5n1n0L3j6p1K8M6M5l1j29j8Q1
8227a41J0m0P7K8j02mJ15J6l6O3k3j22j6L3j%llllJJ%JK6K5L8o1l4O4J07Rl2l3l9l9J9K0k9
8219a11l0KJo0L8R4nk0K9J9J8Pm3m4N6K7k2o8j9O7J7p6K3J9p9l0l1j6Q2J23K4o1j1j5o4J6
8212a43J6o6o6J9J9Q0J29N2j12q3J5K8K9M2qj20k2P8L0k0j9J%O2l6m1N8N2m6QPq0q1J2J2J5
8205a79J5k4K5N7m3J4O3K4K3j0j08o5L3O0l8l6O3Q8L8j0j0j05j05j5Q3L9j0pM2O6J7r4r4Q
8199a95J08O1l8j02n3Q8Q7Pr2j6Q2Lr7qR0J6J5k7k8qqkkn9M0L3L3opopK5K4k5k4k2k3k8k8
8191a99J02Mk3k3j0rL4L3N0m8r8JOOl6l7Q5Q6jr9l7O1R9o6L4J31r0j91J12J11p6p5M6M7l6
8185a06l5poooJ2J2J2J2k5k4K4K5P5P4K1p6j10j2M3M2KKKKL0K9j8j9k0k0j4j4p5K3L0o9pR2
8177a05j8j9RRm6N2N9N8n0n1j6j6j6j7N2N2l7l7N7m1J5J4j6j5L4L4J0RJ6q2p9p8K4K4O6l3
8170a78o0o0J09J09J6q2m5m5jR7R4p1p6K2kkMNJ0J1N3N4K4p6j9k0m2m2r8JP1P1mnL4L4m7m8
8163b04J5J6J5J6rro5L4N0M9k0k0j10j1Q2Q2rj0L4L4j6j15oR2J5q5k3k3j2j3N0n0m3N5M4M3
[truncated: 546,160 more chars]
