# Supplementary material for: Uranium-stibinidiide, -stibinidene, and -stibido multiple bonds and uranium-nitride formation from multimetallic diuranium-distibene-mediated dinitrogen cleavage
Source: Nat Commun. 2025 Aug 4;16:7136. doi: 10.1038/s41467-025-61612-5 (PMC12322283; doi:10.1038/s41467-025-61612-5)
Supplement: Supplementary file 3 — Source Data [file 41467_2025_61612_MOESM3_ESM.zip › Supplementary Data UTrenTIPS 1H.jdx]

##TITLE=	STL-RS031-1
[(TrenTIPS)U] check
##JCAMP-DX=	6.0	$$ MestReNova 14.3.0-30573
##DATA TYPE=	LINK
##BLOCK_ID=	1
##BLOCKS=	2    
##ORIGIN=	Mestrelab Research S.L.
##OWNER=	n16601rs
##$MNOVA/LINK_BLOCK_TYPE=	ITEM	$$ NMR Spectrum
##$MNOVA/ITEM/POLYGON=	(XY..XY)
5321,5835
8722,5835
8722,8208
5321,8208
5321,5835
##$MNOVA/ITEM/Z=	0
##$MNOVA/ITEM/ANGLE=	0
##TITLE=	STL-RS031-1
##JCAMP-DX=	6.0	$$ MestReNova 14.3.0-30573
##BLOCK_ID=	2
##DATA TYPE=	MNOVA NMR VIEW DATA
##DATA CLASS=	MNOVA VIEW DATA
##$MNOVA/ITEM/ZOOM/X=	-6.2250207782485240151e-06,	5.2219022549792226684
##$MNOVA/ITEM/ZOOM/Y=	-0.085923211590852588415,	0.93841800093650817871
##END=	
##TITLE=	STL-RS031-1
##JCAMP-DX=	6.0	$$ MestReNova 14.3.0-30573
##BLOCK_ID=	3
##DATA TYPE=	NMR SPECTRUM
##DATA CLASS=	XYDATA
##NUMDIM=	1
##ORIGIN=	JEOL
##OWNER=	n16601rs
##.OBSERVE FREQUENCY=	399.78219837824997285
##.OBSERVE NUCLEUS=	^1H
##.SOLVENT NAME=	BENZENE-D6
##.PULSE SEQUENCE=	proton.jxp
##LONGDATE=	2024/03/12 15:21:17.000
##.ACQUISITIONMODE=	SIMULTANEOUS
##$ORIGINAL FORMAT=	JEOL Delta
##$MNOVA/SCALES_VERSION=	9
##$PARAMETER FILE=	(datafile, ASCII, //nasr.man.ac.uk/epsrss$/snapped/replicated/NMR/Liddle_S/data/n16601rs/nmr/STL-RS031-1_PROTON__WIDE_FT-1-1.jdf, 0)
$$ 
##$PARAMETER FILE=	(footer, BASE64, //nasr.man.ac.uk/epsrss$/snapped/replicated/NMR/Liddle_S/data/n16601rs/nmr/STL-RS031-1_PROTON__WIDE_FT-1-1.jdf, 8404992)
AQAAAFclAABoZWFkZXIKICAgIGZpbGVuYW1lICAgICAgICA9PiAiU1RMLVJTMDMxLTFfUFJPVE9OX1dJ
REUiOwogICAgc2FtcGxlX2lkICAgICAgID0+ICJTVEwtUlMwMzEtMSI7CiAgICBjb21tZW50ICAgICAg
ICAgPT4gIlsoVHJlblRJUFMpVV0gY2hlY2siOwogICAgcHJvY2VzcyAgICAgICAgID0+ICJwcm90b25f
YXV0b3BoYXNlLmxpc3QiOwogICAgYXV0b19kd2VsbCAgICAgID0gIFRSVUU7CiAgICBhdXRvX2ZpbHRl
ciAgICAgPSAgVFJVRTsKICAgIGF1dG9fZ2FpbiAgICAgICA9PiBUUlVFOwogICAgZmlsdGVyX2xpbWl0
ICAgID0gIDEyOwogICAgZm9yY2VfZHVhbF9tb2RlID0+IEZBTFNFOwogICAgZGVjaW1hdGlvbl9yYXRl
ID0gIDA7CiAgICBmb3JjZV90dW5lICAgICAgPT4gRkFMU0U7CiAgICBwb3dlcl8yICAgICAgICAgPSAg
RkFMU0U7CiAgICByb3VuZF9wb2ludHMgICAgPT4gRkFMU0U7CiAgICBzYXZlX2Fib3J0ZWQgICAgPSAg
VFJVRTsKICAgIHZlY3RvciAgICAgICAgICA9ICBUUlVFOwogICAgbW9kX3NhdmUgICAgICAgID0+IDA7
CmVuZCBoZWFkZXI7CgppbnN0cnVtZW50CiAgICByZWN2cl9nYWluICAgICAgICAgID0+IDQ2OwogICAg
Z2V0XzkwICAgICAgICAgICAgICA9ICAicHVsc2Vfc2VydmljZTo6Z2V0XzkwX3ZhbHVlIjsKICAgIGdl
dF9hdG4gICAgICAgICAgICAgPSAgInB1bHNlX3NlcnZpY2U6OmdldF9hdG5fdmFsdWUiOwogICAgZ2V0
X2ZyZXEgICAgICAgICAgICA9ICAicHVsc2Vfc2VydmljZTo6Z2V0X2ZyZXFfdmFsdWUiOwogICAgZ2V0
X3NwaW4gICAgICAgICAgICA9ICAicHVsc2Vfc2VydmljZTo6Z2V0X3NwaW4iOwogICAgZ2V0X2dhbW1h
ICAgICAgICAgICA9ICAicHVsc2Vfc2VydmljZTo6Z2V0X2dhbW1hIjsKICAgIGdldF92YWx1ZV9vZl9m
aWVsZCAgPSAgInB1bHNlX3NlcnZpY2U6OmdldF92YWx1ZV9vZl9maWVsZCI7CiAgICBnZXRfcHJvYmVf
cGFyYW1ldGVyID0gICJwcm9iZV9zZXJ2aWNlOjpnZXRfcHJvYmVfcGFyYW1ldGVyIjsKICAgIGdldF9z
X21wYXJhbSAgICAgICAgPSAgInB1bHNlX3NlcnZpY2U6OmdldF9zX21wYXJhbSI7CiAgICBnZXRfZF9t
cGFyYW0gICAgICAgID0gICJwdWxzZV9zZXJ2aWNlOjpnZXRfZF9tcGFyYW0iOwplbmQgaW5zdHJ1bWVu
dDsKCmFjcXVpc2l0aW9uCiAgICB4X2RvbWFpbiAgICAgICAgICAgICA9PiAiUHJvdG9uIjsKICAgIHhf
b2Zmc2V0ICAgICAgICAgICAgID0+IDBbcHBtXTsKICAgIHhfc3dlZXAgICAgICAgICAgICAgID0+IDIw
MFtwcG1dOwogICAgZGVmYXVsdF94X3Jlc29sdXRpb24gPSAgX2dldF92YWx1ZV9vZl9maWVsZCh4X2Rv
bWFpbiwgInhfMURfcmVzb2x1dGlvbiIpOwogICAgeF9kYXRhX3BvaW50cyAgICAgICAgPSAgX2dldF92
YWx1ZV9vZl9maWVsZCh4X2RvbWFpbiwgInhfZGF0YV9wb2ludHMiKTsKICAgIHhfcG9pbnRzX2RlZmF1
bHQgICAgID0/IGlmIHVwcGVyICh4X3N3ZWVwIC8gZGVmYXVsdF94X3Jlc29sdXRpb24pID4geF9kYXRh
X3BvaW50cwogICAgICAgICAgICAgICAgICAgICAgICAgICAgdGhlbiB4X2RhdGFfcG9pbnRzCiAgICAg
ICAgICAgICAgICAgICAgICAgICAgICBlbHNlIHVwcGVyICh4X3N3ZWVwIC8gZGVmYXVsdF94X3Jlc29s
dXRpb24pOwogICAgeF9wb2ludHMgICAgICAgICAgICAgPT4gMTYzOTExOwogICAgc2NhbnMgICAgICAg
ICAgICAgICAgPT4gMTY7CiAgICB4X3ByZXNjYW5zICAgICAgICAgICA9PiAwOwogICAgbW9kX3JldHVy
biAgICAgICAgICAgPT4gMTsKICAgIHhfYWNxX3RpbWUgICAgICAgICAgID0/IHhfcG9pbnRzIC8geF9z
d2VlcDsKICAgIHhfcmVzb2x1dGlvbiAgICAgICAgID0/IDEgLyB4X2FjcV90aW1lOwogICAgeF9zd2Vl
cF9pbnB1dCAgICAgICAgPSAgbG93ZXIgKHhfc3dlZXAgKiB0cmFuc2l0aW9uX3JhdGlvIC8gX2dldF9m
cmVxKHhfZG9tYWluKSAqIDFbTXBwbV0pOwogICAgeF9wb2ludHNfaW5wdXQgICAgICAgPSAgbG93ZXIg
KHhfcG9pbnRzICogdHJhbnNpdGlvbl9yYXRpbyk7CmVuZCBhY3F1aXNpdGlvbjsKCnB1bHNlCiAgICBj
b2xsZWN0IENPTVBMRVgsT0JTOwoKICAgIG1hY3JvIG9ic19wcmVzYXRfdGltZSggZGFudGVfcHJlc2F0
LCBkYW50ZV9sb29wLCBkYW50ZV9wdWxzZSwgZGFudGVfaW50ZXJ2YWwsIHBoYXNlX2RhbnRlLCBwaHNf
c2hmdCwgZGFudGVfYXR0ZW51YXRvciwgcHJlc2F0X3RpbWUgKSBpcwogICAgICAgIHdoZW4gZGFudGVf
cHJlc2F0IGRvCiAgICAgICAgICAgIGxvb3AgMTAwICogZGFudGVfbG9vcCB0aW1lcwogICAgICAgICAg
ICAgICAgZGFudGVfcHVsc2UsIChPQlMuR0FURSwgT0JTLlBIUy5waGFzZV9kYW50ZS5sc3RlcChwaHNf
c2hmdCksIE9CUy5BVE4uZGFudGVfYXR0ZW51YXRvcik7CiAgICAgICAgICAgICAgICBkYW50ZV9pbnRl
cnZhbDsKICAgICAgICAgICAgZW5kIGxvb3A7CiAgICAgICAgZW5kIHdoZW47CiAgICAgICAgd2hlbiBu
b3QgZGFudGVfcHJlc2F0IGRvCiAgICAgICAgICAgIHByZXNhdF90aW1lOwogICAgICAgIGVuZCB3aGVu
OwogICAgZW5kIG9ic19wcmVzYXRfdGltZTsKCiAgICBtYWNybyBhY3EoIGRlYWRfdGltZSwgZGVsYXks
IHBoYXNlICkgaXMKICAgICAgICBkZWFkX3RpbWUsIE9CUy5QSFMuMDsKICAgICAgICBkZWxheSwgKE9C
Uy5QSFMuMCwgUkNWLkdBVEUpOwogICAgICAgIGFjcXVpcmUgKE9CUy5QSFMuMCwgUkNWLlBIUy5waGFz
ZSk7CiAgICBlbmQgYWNxOwoKICAgIGV4cGVyaW1lbnQgICAgICAgICAgICAgICA9ICAicHJvdG9uLmp4
cCI7CiAgICBjb21tZW50XzEgICAgICAgICAgICAgICAgPT8gIioqKiBQdWxzZSAqKioiOwogICAgeF9h
bmdsZSAgICAgICAgICAgICAgICAgID0+IDQ1W2RlZ10sIDFbZGVnXS0+MzYwW2RlZ10gOiAxW2RlZ10s
IGhlbHAgImZsaXAgYW5nbGUiOwogICAgeF85MF93aWR0aCAgICAgICAgICAgICAgID0+IDUuODdbdXNd
LCBoZWxwICJzZXQgOTBkZWcgcHVsc2Ugd2lkdGgiOwogICAgeF9hdG4gICAgICAgICAgICAgICAgICAg
ID0+IDRbZEJdLCBoZWxwICJhdHRlbnVhdG9yIGZvciB4X3B1bHNlIjsKICAgIHhfcHVsc2UgICAgICAg
ICAgICAgICAgICA9PyB4XzkwX3dpZHRoICogKHhfYW5nbGUgLyA5MFtkZWddKSwgaGVscCAib2JzZXJ2
ZSA5MFtkZWddIHB1bHNlIjsKICAgIGNvbW1lbnRfNyAgICAgICAgICAgICAgICA9PyAiKioqIFB1bHNl
IERlbGF5ICoqKiI7CiAgICBpbml0aWFsX3dhaXQgICAgICAgICAgICAgPSAgMVtzXTsKICAgIHJwdF9t
aW4gICAgICAgICAgICAgICAgICA9ICB4X3BvaW50cyAqIGZpbHRlcl9saW1pdCAqIDMuNjRbdXNdICsg
MTBbbXNdOwogICAgcnB0X2RlZl90ZW1wICAgICAgICAgICAgID0gIGlmIHhfZG9tYWluID0gIkNhcmJv
bjEzIgogICAgICAgICAgICAgICAgICAgICAgICAgICAgICAgIHRoZW4gM1tzXQogICAgICAgICAgICAg
ICAgICAgICAgICAgICAgICAgIGVsc2UgNVtzXTsKICAgIHJkX2RlZl90ZW1wICAgICAgICAgICAgICA9
ICBpZiBycHRfZGVmX3RlbXAgLSB4X2FjcV90aW1lID4gMC4xW3NdCiAgICAgICAgICAgICAgICAgICAg
ICAgICAgICAgICAgdGhlbiBycHRfZGVmX3RlbXAgLSB4X2FjcV90aW1lCiAgICAgICAgICAgICAgICAg
ICAgICAgICAgICAgICAgZWxzZSAwLjFbc107CiAgICByZWxheGF0aW9uX2RlbGF5X2RlZmF1bHQgPSAg
aWYgeF9kb21haW4gPSAiUHJvdG9uIgogICAgICAgICAgICAgICAgICAgICAgICAgICAgICAgIHRoZW4g
NVtzXQogICAgICAgICAgICAgICAgICAgICAgICAgICAgICAgIGVsc2UgaWYgeF9kb21haW4gPSAiRmx1
b3JpbmUxOSIKICAgICAgICAgICAgICAgICAgICAgICAgICAgICAgICB0aGVuIDdbc10KICAgICAgICAg
ICAgICAgICAgICAgICAgICAgICAgICBlbHNlIGlmIHJwdF9kZWZfdGVtcCA+IHJwdF9taW4KICAgICAg
ICAgICAgICAgICAgICAgICAgICAgICAgICB0aGVuIHJkX2RlZl90ZW1wCiAgICAgICAgICAgICAgICAg
ICAgICAgICAgICAgICAgZWxzZSBpZiBycHRfbWluIC0geF9hY3FfdGltZSA+IDBbc10KICAgICAgICAg
ICAgICAgICAgICAgICAgICAgICAgICB0aGVuIHJwdF9taW4gLSB4X2FjcV90aW1lCiAgICAgICAgICAg
ICAgICAgICAgICAgICAgICAgICAgZWxzZSAwLjFbc107CiAgICByZWxheGF0aW9uX2RlbGF5ICAgICAg
ICAgPT4gNFtzXSwgaGVscCAiaW50ZXItcHVsc2UgZGVsYXkiOwogICAgcmVwZXRpdGlvbl90aW1lICAg
ICAgICAgID0/IHJlbGF4YXRpb25fZGVsYXkgKyB4X2FjcV90aW1lLCBoZWxwICJyZWxheGF0aW9uX2Rl
bGF5K3hfYWNxX3RpbWUiOwogICAgY29tbWVudF8yMDEgICAgICAgICAgICAgID0/ICIqKiogb2JzX2Rh
bnRlX3ByZXNhdHVyYXRpb24gKioqIjsKICAgIGRhbnRlX3ByZXNhdCAgICAgICAgICAgICA9PiBGQUxT
RSwgaGVscCAiVHJ1ZS9GYWxzZSBmb3Igb2JzX2RhbnRlX3ByZXNhdHVyYXRpb24iOwogICAgd2hlbiBk
YW50ZV9wcmVzYXQgZG8KICAgICAgICBkYW50ZV9vZmZzZXQgICAgICAgICAgICAgPT4geF9vZmZzZXQs
IGhlbHAgIm9mZnNldCBvZiBkYW50ZSBwcmVzYXR1cmF0aW9uIjsKICAgICAgICBkYW50ZV9wdWxzZSAg
ICAgICAgICAgICAgPT4gNFt1c10sIGhlbHAgInB1bHNlIHdpZHRoIG9mIGRhbnRlIHByZXNhdHVyYXRp
b24iOwogICAgICAgIGRhbnRlX2ludGVydmFsICAgICAgICAgICA9PiAwLjFbbXNdIC0gZGFudGVfcHVs
c2UsIGhlbHAgImludGVydmFsIG9mIGRhbnRlIHB1bHNlIHRyYWluIjsKICAgICAgICBkYW50ZTkwX3Rl
bXAgICAgICAgICAgICAgPSAgeDkwOwogICAgICAgIGRhbnRlYXRuX3RlbXAgICAgICAgICAgICA9ICB4
YXRuOwogICAgICAgIGRhbnRlX3RlbXAgICAgICAgICAgICAgICA9ICBkYW50ZV9wdWxzZSAvIChkYW50
ZV9wdWxzZSArIGRhbnRlX2ludGVydmFsKTsKICAgICAgICBkYW50ZV9hdG5fZGVmYXVsdCAgICAgICAg
PT8gZGFudGVhdG5fdGVtcCArIDIwW2RCXSAqIGxvZyAoOC4zW21zXSAqIGRhbnRlX3RlbXAgLyBkYW50
ZTkwX3RlbXApLCBoZWxwICJjYWxjdWxhdGUgYSB2YWx1ZSBvZiBCMT0zMEh6IjsKICAgICAgICBkYW50
ZV9hdHRlbnVhdG9yICAgICAgICAgPT4gZGFudGVfYXRuX2RlZmF1bHQsIDEwW2RCXS0+MTE5W2RCXSA6
IDEwLjBbbWRCXSwgaGVscCAiYXR0ZW51YXRvciBvZiBkYW50ZSBwcmVzYXR1cmF0aW9uIjsKICAgICAg
ICBwcm90b25fZnJlcSAgICAgICAgICAgICAgPSAgX2dldF9mcmVxKHhfZG9tYWluKTsKICAgICAgICBk
aWZmX29mZnNldCAgICAgICAgICAgICAgPSAgKGRhbnRlX29mZnNldCAtIHhfb2Zmc2V0KSAqIDFbTXBw
bS0xXSAqIHByb3Rvbl9mcmVxOwogICAgICAgIHBoc19zaGZ0ICAgICAgICAgICAgICAgICA9ICBkaWZm
X29mZnNldCAqIChkYW50ZV9wdWxzZSArIGRhbnRlX2ludGVydmFsKSAqIDM2MDsKICAgICAgICBwaGFz
ZV9kYW50ZSAgICAgICAgICAgICAgPSAgezB9OwogICAgZW5kIHdoZW47CiAgICBjb21tZW50XzIwMiAg
ICAgICAgICAgICAgPT8gIioqKiBpcnJfIHByZXNhdHVyYXRpb24gJiBob21vIHNwaW4gZGVjb3VwbGlu
ZyAqKioiOwogICAgaXJyX21vZGUgICAgICAgICAgICAgICAgID0+ICJPZmYiLCAoIk9mZiIsICJQcmVz
YXR1cmF0aW9uIiwgIkhvbW8gRGVjb3VwbGUiKSwgaGVscCAiU2VsZWN0IFByZXNhdHVyYXRpb24gb3Ig
SG9tbyBEZWNvdXBsZSI7CiAgICB3aGVuIGlycl9tb2RlID0gIkhvbW8gRGVjb3VwbGUiIGRvCiAgICAg
ICAgbm90ZV9pcnJfaG9tb2RlYyAgICAgICAgID0/ICJTZXQgW2ZpbHRlcl9saW1pdCA9IDItNF0gaW4g
dGhlIEhlYWRlciBwYXJhbWV0ZXJzIjsKICAgIGVuZCB3aGVuOwogICAgd2hlbiBpcnJfbW9kZSAvPSAi
T2ZmIiBkbwogICAgICAgIGlycl9kb21haW4gICAgICAgICAgICAgICA9PyB4X2RvbWFpbiwgaGVscCAi
bnVjbGV1cyBvZiBpcnIgcHJlc2F0dXJhdGlvbiBvciBob21vX2RlY291cGxpbmciOwogICAgICAgIGly
cl9vZmZzZXQgICAgICAgICAgICAgICA9PiA1W3BwbV0sIGhlbHAgIm9mZnNldCBvZiBpcnIgcHJlc2F0
dXJhdGlvbiBvciBob21vX2RlY291cGxpbmciOwogICAgICAgIGlycjkwX3RlbXAgICAgICAgICAgICAg
ICA9ICB4OTA7CiAgICAgICAgaXJyYXRuX3RlbXAgICAgICAgICAgICAgID0gIHhhdG47CiAgICAgICAg
aXJyX2F0bl9kZWZhdWx0ICAgICAgICAgID0/IGlycmF0bl90ZW1wICsgMjBbZEJdICogbG9nICg4LjNb
bXNdIC8gaXJyOTBfdGVtcCksIGhlbHAgImNhbGN1bGF0ZSBhIHZhbHVlIG9mIEIxPTMwSHoiOwogICAg
ICAgIGlycl9hdHRlbnVhdG9yICAgICAgICAgICA9PiBpcnJfYXRuX2RlZmF1bHQsIDEwW2RCXS0+MTE5
W2RCXSA6IDEwLjBbbWRCXSwgaGVscCAiYXR0ZW51YXRvciBvZiBpcnIgcHJlc2F0dXJhdGlvbiBvciBo
b21vX2RlY291cGxpbmciOwogICAgZW5kIHdoZW47CiAgICBjb21tZW50XzIwMyAgICAgICAgICAgICAg
PT8gIioqKiB0cmlfIHByZXNhdHVyYXRpb24gJiBob21vIHNwaW4gZGVjb3VwbGluZyAqKioiOwogICAg
dHJpX21vZGUgICAgICAgICAgICAgICAgID0+ICJPZmYiLCAoIk9mZiIsICJQcmVzYXR1cmF0aW9uIiwg
IkhvbW8gRGVjb3VwbGUiKSwgaGVscCAiU2VsZWN0IFByZXNhdHVyYXRpb24gb3IgSG9tbyBEZWNvdXBs
ZSI7CiAgICB3aGVuIHRyaV9tb2RlID0gIkhvbW8gRGVjb3VwbGUiIGRvCiAgICAgICAgbm90ZV90cmlf
aG9tb2RlYyAgICAgICAgID0/ICJTZXQgW2ZpbHRlcl9saW1pdCA9IDItNF0gaW4gdGhlIEhlYWRlciBw
YXJhbWV0ZXJzIjsKICAgIGVuZCB3aGVuOwogICAgd2hlbiB0cmlfbW9kZSAvPSAiT2ZmIiBkbwogICAg
ICAgIHRyaV9kb21haW4gICAgICAgICAgICAgICA9PyB4X2RvbWFpbiwgaGVscCAibnVjbGV1cyBvZiB0
cmkgcHJlc2F0dXJhdGlvbiBvciBob21vX2RlY291cGxpbmciOwogICAgICAgIHRyaV9vZmZzZXQgICAg
ICAgICAgICAgICA9PiA1W3BwbV0sIGhlbHAgIm9mZnNldCBvZiB0cmkgcHJlc2F0dXJhdGlvbiBvciBo
b21vX2RlY291cGxpbmciOwogICAgICAgIHRyaTkwX3RlbXAgICAgICAgICAgICAgICA9ICB4OTA7CiAg
ICAgICAgdHJpYXRuX3RlbXAgICAgICAgICAgICAgID0gIHhhdG47CiAgICAgICAgdHJpX2F0bl9kZWZh
dWx0ICAgICAgICAgID0/IHRyaWF0bl90ZW1wICsgMjBbZEJdICogbG9nICg4LjNbbXNdIC8gdHJpOTBf
dGVtcCksIGhlbHAgImNhbGMudmFsdWUgb2YgQjE9MzBIeiI7CiAgICAgICAgdHJpX2F0dGVudWF0b3Ig
ICAgICAgICAgID0+IHRyaV9hdG5fZGVmYXVsdCwgMTBbZEJdLT4xMTlbZEJdIDogMTAuMFttZEJdLCBo
ZWxwICJhdHRlbnVhdG9yIG9mIHRyaSBwcmVzYXR1cmF0aW9uIG9yIGhvbW9fZGVjb3VwbGluZyI7CiAg
ICBlbmQgd2hlbjsKICAgIGNvbW1lbnRfMTExICAgICAgICAgICAgICA9PyAiKioqIHByZXNhdF90aW1l
ICoqKiI7CiAgICBwcmVzYXRfdGltZV9mbGFnICAgICAgICAgPT4gRkFMU0UsIGhlbHAgInNlbGVjdCBU
UlVFIG9yIEZBTFNFIGZvciB1c2luZyBwcmVzYXRfdGltZSI7CiAgICB3aGVuIHByZXNhdF90aW1lX2Zs
YWcgZG8KICAgICAgICBwcmVzYXRfdGltZV90ZW1wICAgICAgICAgPT4gcmVsYXhhdGlvbl9kZWxheSwg
aGVscCAicHJlc2F0dXJhdGlvbl90aW1lIDw9IHJlbGF4YXRpb25fZGVsYXkiOwogICAgZW5kIHdoZW47
CiAgICBwcmVzYXRfdGltZSAgICAgICAgICAgICAgPT8gaWYgcmVsYXhhdGlvbl9kZWxheSA+IHByZXNh
dF90aW1lX3RlbXAKICAgICAgICAgICAgICAgICAgICAgICAgICAgICAgICB0aGVuIHByZXNhdF90aW1l
X3RlbXAKICAgICAgICAgICAgICAgICAgICAgICAgICAgICAgICBlbHNlIHJlbGF4YXRpb25fZGVsYXk7
CiAgICByZWxheGF0aW9uX2RlbGF5X2NhbGMgICAgPSAgcmVsYXhhdGlvbl9kZWxheSAtIHByZXNhdF90
aW1lOwogICAgZGFudGVfbG9vcCAgICAgICAgICAgICAgID0gIGxvd2VyIChwcmVzYXRfdGltZSAvICgx
MDAgKiAoZGFudGVfcHVsc2UgKyBkYW50ZV9pbnRlcnZhbCkpKSwgaGVscCAicmVhbCBsb29wIG51bWJl
ci8xMDAiOwogICAgZGVhZF90aW1lICAgICAgICAgICAgICAgID0gIGlmIG5vdCBhdXRvX2R3ZWxsCiAg
ICAgICAgICAgICAgICAgICAgICAgICAgICAgICAgdGhlbiAwLjIgLyB4X3N3ZWVwCiAgICAgICAgICAg
ICAgICAgICAgICAgICAgICAgICAgZWxzZSAwW3VzXTsKICAgIGRlbGF5ICAgICAgICAgICAgICAgICAg
ICA9ICBpZiBub3QgYXV0b19kd2VsbAogICAgICAgICAgICAgICAgICAgICAgICAgICAgICAgIHRoZW4g
MC44IC8geF9zd2VlcAogICAgICAgICAgICAgICAgICAgICAgICAgICAgICAgIGVsc2UgMFt1c107CiAg
ICBwaGFzZSAgICAgICAgICAgICAgICAgICAgPSAgezAsIDkwLCAyNzAsIDIoMTgwKSwgMjcwLCA5MCwg
MH07CiAgICBwaGFzZV9hY3EgICAgICAgICAgICAgICAgPSAgezAsIDkwLCAyNzAsIDIoMTgwKSwgMjcw
LCA5MCwgMH07CiAgICBtb2R1bGVfY29uZmlnICAgICAgICAgICAgPSAgaWYgaXJyX21vZGUgPSAiSG9t
byBEZWNvdXBsZSIKICAgICAgICAgICAgICAgICAgICAgICAgICAgICAgICB0aGVuIGlmIHRyaV9tb2Rl
ID0gIkhvbW8gRGVjb3VwbGUiCiAgICAgICAgICAgICAgICAgICAgICAgICAgICAgICAgICAgICB0aGVu
ICJpcnIudGltZV9zaGFyZSB0cmkudGltZV9zaGFyZSBvYnMuYmxhbmtfaW5oaWJpdCBhbnlfc2FtcGxl
IgogICAgICAgICAgICAgICAgICAgICAgICAgICAgICAgICAgICAgZWxzZSAiaXJyLnRpbWVfc2hhcmUg
b2JzLmJsYW5rX2luaGliaXQgYW55X3NhbXBsZSIKICAgICAgICAgICAgICAgICAgICAgICAgICAgICAg
ICBlbHNlIGlmIHRyaV9tb2RlID0gIkhvbW8gRGVjb3VwbGUiCiAgICAgICAgICAgICAgICAgICAgICAg
ICAgICAgICAgdGhlbiAidHJpLnRpbWVfc2hhcmUgb2JzLmJsYW5rX2luaGliaXQgYW55X3NhbXBsZSIK
ICAgICAgICAgICAgICAgICAgICAgICAgICAgICAgICBlbHNlICJhbnlfc2FtcGxlIjsKYmVnaW4KICAg
IGluaXRpYWxfd2FpdDsKICAgIHJlbGF4YXRpb25fZGVsYXlfY2FsYzsKICAgIHdoZW4gaXJyX21vZGUg
Lz0gIk9mZiIgZG8KICAgICAgICBvbiAoSVJSLkdBVEUsIElSUi5QSFMuMCwgSVJSLkFUTi5pcnJfYXR0
ZW51YXRvcik7CiAgICBlbmQgd2hlbjsKICAgIHdoZW4gdHJpX21vZGUgLz0gIk9mZiIgZG8KICAgICAg
ICBvbiAoVFJJLkdBVEUsIFRSSS5QSFMuMCwgVFJJLkFUTi50cmlfYXR0ZW51YXRvcik7CiAgICBlbmQg
d2hlbjsKICAgIG9ic19wcmVzYXRfdGltZSggZGFudGVfcHJlc2F0LCBkYW50ZV9sb29wLCBkYW50ZV9w
dWxzZSwgZGFudGVfaW50ZXJ2YWwsIHBoYXNlX2RhbnRlLCBwaHNfc2hmdCwgZGFudGVfYXR0ZW51YXRv
ciwgcHJlc2F0X3RpbWUgKTsKICAgIHdoZW4gaXJyX21vZGUgLz0gIk9mZiIgZG8KICAgICAgICBvZmYg
SVJSLkdBVEU7CiAgICBlbmQgd2hlbjsKICAgIHdoZW4gdHJpX21vZGUgLz0gIk9mZiIgZG8KICAgICAg
ICBvZmYgVFJJLkdBVEU7CiAgICBlbmQgd2hlbjsKICAgIDFbdXNdOwogICAgeF9wdWxzZSwgKE9CUy5H
QVRFLCBPQlMuUEhTLnBoYXNlLCBPQlMuQVROLnhfYXRuKTsKICAgIGFjcSggZGVhZF90aW1lLCBkZWxh
eSwgcGhhc2VfYWNxICk7CmVuZCBwdWxzZTsKAA8AAAABAAAAMAAAAAAAAAAhAAAARw8AAAAAKyoAAAAs
AAArKgAAAAIAACcdAAAAFkFDVFVBTF9TVEFSVF9USU1FU1RBTVAAACcdAAAAFDEyLU1BUi0yMDI0IDE1
OjIxOjE4AAArKgAAAAIAACcdAAAACVRJTUVfWk9ORQAAJx0AAAARR01UIFN0YW5kYXJkIFRpbWUAACsq
AAAAAgAAJx0AAAAQUFJPQkVfQVRUUklCVVRFUwAAJx0AAAAiNW1tIEJyb2FkYmFuZCBHcmFkaWVudCBB
dXRvdHVuYWJsZQAAKyoAAAACAAAnHQAAAAtQUk9CRV9ESUFMUwAAKyoAAAACAAArKgAAAAgAACcdAAAA
A0hGMQAAJx0AAAADMUhzAAAnHQAAAARUVU5FAAAnGgAAAAEAABWKAAAnHQAAAAVNQVRDSAAAJxoAAAAB
AAAV+QAAJx0AAAAFSURMRVIAACcaAAAAAQAACFcAACsqAAAABgAAJx0AAAADTEYxAAAnHQAAAAQyOVNp
AAAnHQAAAARUVU5FAAAnGgAAAAEAAAr9AAAnHQAAAAVNQVRDSAAAJxoAAAABAAAFGQAAKyoAAAACAAAn
HQAAAAxMQVNUXzFEX1NISU0AACcdAAAAeTEsNDQuNjIsMC4zMixIb21vc3BvaWwsMkgsQkVOWkVORS1E
NixaMSZaMiZaMyZaNCZaNSZaNiwyLDMsMywwLDkwW2RlZ10sMltzXSw0NiwxLDMxLjRbJV0sNzAuNlsl
XSwwLDAsNFttc10sMC4yW3VzXSwwLjFbc10AACsqAAAAAgAAJx0AAAAOREVDSU1BVElPTl9SRUcAACcd
AAAAEnI6IDE2NiggMTY1KSxnOiAzNwAAKyoAAAACAAAnHQAAAAdWRVJTSU9OAAAnHQAAABM2LjIgW1dp
bmRvd3MgLSB4ODZdAAArKgAAAAIAACcdAAAAD0VYUEVSSU1FTlRfUEFUSAAAJx0AAABYYzpcUHJvZ3Jh
bSBGaWxlc1xKRU9MXENvbnRyb2wgNi4yLjAuYXBwXENvbnRlbnRzXFJlc291cmNlc1xnbG9iYWxcZXhw
ZXJpbWVudHNccHJvdG9uLmp4cAAAKyoAAAACAAAnHQAAAAZHRVRfOTAAACcdAAAAG3B1bHNlX3NlcnZp
Y2U6OmdldF85MF92YWx1ZQAAKyoAAAACAAAnHQAAAAdHRVRfQVROAAAnHQAAABxwdWxzZV9zZXJ2aWNl
OjpnZXRfYXRuX3ZhbHVlAAArKgAAAAIAACcdAAAACEdFVF9GUkVRAAAnHQAAAB1wdWxzZV9zZXJ2aWNl
OjpnZXRfZnJlcV92YWx1ZQAAKyoAAAACAAAnHQAAAAhHRVRfU1BJTgAAJx0AAAAXcHVsc2Vfc2Vydmlj
ZTo6Z2V0X3NwaW4AACsqAAAAAgAAJx0AAAAJR0VUX0dBTU1BAAAnHQAAABhwdWxzZV9zZXJ2aWNlOjpn
ZXRfZ2FtbWEAACsqAAAAAgAAJx0AAAASR0VUX1ZBTFVFX09GX0ZJRUxEAAAnHQAAACFwdWxzZV9zZXJ2
aWNlOjpnZXRfdmFsdWVfb2ZfZmllbGQAACsqAAAAAgAAJx0AAAATR0VUX1BST0JFX1BBUkFNRVRFUgAA
Jx0AAAAicHJvYmVfc2VydmljZTo6Z2V0X3Byb2JlX3BhcmFtZXRlcgAAKyoAAAACAAAnHQAAAAxHRVRf
U19NUEFSQU0AACcdAAAAG3B1bHNlX3NlcnZpY2U6OmdldF9zX21wYXJhbQAAKyoAAAACAAAnHQAAAAxH
RVRfRF9NUEFSQU0AACcdAAAAG3B1bHNlX3NlcnZpY2U6OmdldF9kX21wYXJhbQAAKyoAAAACAAAnHQAA
AAlDT01NRU5UXzcAACcdAAAAEyoqKiBQdWxzZSBEZWxheSAqKioAACsqAAAAAgAAJx0AAAALQ09NTUVO
VF8yMDEAACcdAAAAHyoqKiBvYnNfZGFudGVfcHJlc2F0dXJhdGlvbiAqKioAACsqAAAAAgAAJx0AAAAL
Q09NTUVOVF8yMDIAACcdAAAAMSoqKiBpcnJfIHByZXNhdHVyYXRpb24gJiBob21vIHNwaW4gZGVjb3Vw
bGluZyAqKioAACsqAAAAAgAAJx0AAAALQ09NTUVOVF8yMDMAACcdAAAAMSoqKiB0cmlfIHByZXNhdHVy
YXRpb24gJiBob21vIHNwaW4gZGVjb3VwbGluZyAqKioAACsqAAAAAgAAJx0AAAALQ09NTUVOVF8xMTEA
ACcdAAAAEyoqKiBwcmVzYXRfdGltZSAqKioAACsqAAAAAgAAJx0AAAAFUEhBU0UAACsqAAAACAAAJxsA
AAABAAAAAAAACAAACAAACAAACAAACAAAAAAnGwAAAAEAAABaAAAIAAAIAAAIAAAIAAAIAAAAACcbAAAA
AQAAAQ4AAAgAAAgAAAgAAAgAAAgAAAAAJxsAAAABAAAAtAAACAAACAAACAAACAAACAAAAAAnGwAAAAEA
AAC0AAAIAAAIAAAIAAAIAAAIAAAAACcbAAAAAQAAAQ4AAAgAAAgAAAgAAAgAAAgAAAAAJxsAAAABAAAA
WgAACAAACAAACAAACAAACAAAAAAnGwAAAAEAAAAAAAAIAAAIAAAIAAAIAAAIAAAAACsqAAAAAgAAJx0A
AAAJUEhBU0VfQUNRAAArKgAAAAgAACcbAAAAAQAAAAAAAAgAAAgAAAgAAAgAAAgAAAAAJxsAAAABAAAA
WgAACAAACAAACAAACAAACAAAAAAnGwAAAAEAAAEOAAAIAAAIAAAIAAAIAAAIAAAAACcbAAAAAQAAALQA
AAgAAAgAAAgAAAgAAAgAAAAAJxsAAAABAAAAtAAACAAACAAACAAACAAACAAAAAAnGwAAAAEAAAEOAAAI
AAAIAAAIAAAIAAAIAAAAACcbAAAAAQAAAFoAAAgAAAgAAAgAAAgAAAgAAAAAJxsAAAABAAAAAAAACAAA
CAAACAAACAAACAAAAAArKgAAAAIAACcdAAAADVBVTFNFX0lOX0ZJTEUAACsqAAAAAgAAKyoAAAAHAAAn
HQAAAANIRjEAACcdAAAAAzFIcwAAKyoAAAACAAAnHQAAAAJIaQAAKyoAAAACAAAnGwAAAAEAAABzAAAK
ARwIAAAIAAAIAAAIAAAAACcbAAAAAkA91wo9cKPXAAAIASMIAAAIAAAIAAAIAAAAACsqAAAAAgAAJx0A
AAACTG8AACsqAAAAAgAAJxsAAAABAAAAcwAACgEcCAAACAAACAAACAAAAAAnGwAAAAJAPdcKPXCj1wAA
CAEjCAAACAAACAAACAAAAAArKgAAAAIAACcdAAAABFNvZnQAACsqAAAAAgAAJxsAAAABAAAnEAAACgEc
CAAACAAACAAACAAAAAAnGwAAAAJATnXjU/fO2QAACAEjCAAACAAACAAACAAAAAArKgAAAAIAACcdAAAA
BFNwaW4AACsqAAAAAgAAJxsAAAABAAAAGQAACgEcCAAACAAACAAACAAAAAAnGwAAAAJAMJYEGJN0vAAA
CAEjCAAACAAACAAACAAAAAArKgAAAAIAACcdAAAABlNxdWFyZQAAKyoAAAACAAAnGwAAAAJAF3rhR64U
ewAACgEcCAAACAAACAAACAAAAAAnGwAAAAEAAAAEAAAIASMIAAAIAAAIAAAIAAAAACsqAAAABAAAJx0A
AAAETE9DSwAAJx0AAAACMkgAACsqAAAAAgAAJx0AAAAEU29mdAAAKyoAAAACAAAnGwAAAAEAATiAAAAK
ARwIAAAIAAAIAAAIAAAAACcbAAAAAkBOmZmZmZmaAAAIASMIAAAIAAAIAAAIAAAAACsqAAAAAgAAJx0A
AAAGU3F1YXJlAAArKgAAAAIAACcbAAAAAQAAAHgAAAoBHAgAAAgAAAgAAAgAAAAAJxsAAAACQCkAAAAA
AAAAAAgBIwgAAAgAAAgAAAgAAAAAKyoAAAACAAAnHQAAAA1KT0IuVklTVUFMSVpFAAAnJQAAAAAAACsq
AAAAAgAAJx0AAAAJVklTVUFMSVpFAAAnJQAAAAAAACsqAAAAAgAAJx0AAAAKSk9CLkZPTERFUgAAJx0A
AAAaTGlkZGxlX1NcZGF0YVxuMTY2MDFyc1xubXIAACsqAAAAAgAAJx0AAAAGRk9MREVSAAAnHQAAABpM
aWRkbGVfU1xkYXRhXG4xNjYwMXJzXG5tcgAAKyoAAAACAAAnHQAAAA5TQU1QTEUuQ09NTUVOVAAAJx0A
AAATWyhUcmVuVElQUylVXSBjaGVjawAAKyoAAAACAAAnHQAAAAdDT01NRU5UAAAnHQAAABNbKFRyZW5U
SVBTKVVdIGNoZWNrAAArKgAAAAIAACcdAAAAFFNBTVBMRS5HUkFESUVOVCBTSElNAAAnJQAAAAEAACsq
AAAAAgAAJx0AAAANR1JBRElFTlQgU0hJTQAAJyUAAAABAAArKgAAAAIAACcdAAAAE1NBTVBMRS5MQVNU
IFNISU1NRUQAACcdAAAAFDEyLU1BUi0yMDI0IDE1OjIwOjQ4AAArKgAAAAIAACcdAAAADExBU1QgU0hJ
TU1FRAAAJx0AAAAUMTItTUFSLTIwMjQgMTU6MjA6NDgAACsqAAAAAgAAJx0AAAASU0FNUExFLlBSRVBB
UkFUSU9OAAAnJQAAAAEAACsqAAAAAgAAJx0AAAALUFJFUEFSQVRJT04AACclAAAAAQAAKyoAAAACAAAn
HQAAABFNRVRIT0QuRk9SQ0VfVFVORQAAJyUAAAAAAAArKgAAAAIAACcdAAAACkZPUkNFX1RVTkUAACcl
AAAAAAAAKyoAAAACAAAnHQAAAAxFWFAuRklMRU5BTUUAACcdAAAAF1NUTC1SUzAzMS0xX1BST1RPTl9X
SURFAAArKgAAAAIAACcdAAAACEZJTEVOQU1FAAAnHQAAABdTVEwtUlMwMzEtMV9QUk9UT05fV0lERQAA
KyoAAAACAAAnHQAAABNFWFAuUFJPVE9OLkZJTEVOQU1FAAAnHQAAABdTVEwtUlMwMzEtMV9QUk9UT05f
V0lERQAAKyoAAAACAAAnHQAAAA9QUk9UT04uRklMRU5BTUUAACcdAAAAF1NUTC1SUzAzMS0xX1BST1RP
Tl9XSURFAAArKgAAAAIAACcdAAAADUVORF9USU1FU1RBTVAAACcdAAAAFDEyLU1BUi0yMDI0IDE1OjIy
OjU4AAIAAACQAAAAc2V4cCA6IDAuMjQ1MDFbSHpdIDogMC4wW3NdO3RyYXBlem9pZCA6IDBbJV0gOiAw
WyVdIDogODBbJV0gOiAxMDBbJV07emVyb2ZpbGwgOiAyIDogVFJVRTtmZnQgOiAxIDogVFJVRSA6IFRS
VUU7bWFjaGluZXBoYXNlO3BwbTtbZGlzcGxheS9waGFzZV07AAAAAAAAAAACAAAAkAAAAHNleHAgOiAw
LjI0NTAxW0h6XSA6IDAuMA==
##$PARAMETER FILE=	(header, BASE64, //nasr.man.ac.uk/epsrss$/snapped/replicated/NMR/Liddle_S/data/n16601rs/nmr/STL-RS031-1_PROTON__WIDE_FT-1-1.jdf, 0)
SkVPTC5OTVIBAQACAYABGQECAwQFBgcIAwAAAAAAAAABGgAAAAAAAAAAAAAAAAAAU1RMLVJTMDMxLTEA
AAAAAAAAAAAAAAAAAAAAAAAAAAAAAAAAAAAAAAAAAAAAAAAAAAAAAAAAAAAAAAAAAAAAAAAAAAAAAAAA
AAAAAAAAAAAAAAAAAAAAAAAAAAAAAAAAAAAAAAAAAAAAAAAAAAAAAAAAAAAAAAAAAAAAAAAAAAAACAAA
AAAAAQAAAAEAAAABAAAAAQAAAAEAAAABAAAAAQAAzM0AAAAAAAAAAAAAAAAAAAAAAAAAAAAAAAAAAAAA
AAczMgAAAAAAAAAAAAAAAAAAAAAAAAAAAAAAAAAAAABAWR0yiUhwvAAAAAAAAAAAAAAAAAAAAAAAAAAA
AAAAAAAAAAAAAAAAAAAAAAAAAAAAAAAAAAAAAAAAAAAAAAAAwFkdKrAoKD4AAAAAAAAAAAAAAAAAAAAA
AAAAAAAAAAAAAAAAAAAAAAAAAAAAAAAAAAAAAAAAAAAAAAAAAAAAAERso8hEbKQXc2NjAAAAAAAAAAAA
AAAAAAAAAAAAAAAAAAAAAAAAAAAAAAAAAAAAAAAAAAAAAAAAAAAAAAAAAAAAAAAAAAAAAAAAAAAAAAAA
AAAAAAAAAAAAAAAAAAAAAAAAAAAAAAAAAAAAAAAAAAAAAAAAAAAAAAAAAAAAAAAAAAAAAAAAAAAAAAAA
AAAAAAAAAAAAAAAAbjE2NjAxcnMAAAAAAAAAAAAAAAAAAAAAAAAAAAAAAAAAAAAAAAAAAAAAAAAAAAAA
AAAAAAAAAAAAAAAAAAAAAAAAAAAAAAAAAAAAAAAAAAAAAAAAAAAAAAAAAAAAAAAAAAAAAAAAAAAAAAAA
AAAAAAAAAAAAAAAAAAAAAAAAAABbKFRyZW5USVBTKVVdIGNoZWNrAAAAAAAAAAAAAAAAAAAAAAAAAAAA
AAAAAAAAAAAAAAAAAAAAAAAAAAAAAAAAAAAAAAAAAAAAAAAAAAAAAAAAAAAAAAAAAAAAAAAAAAAAAAAA
AAAAAAAAAAAAAAAAAAAAAAAAAAAAAAAAAAAAAFByb3RvbgAAAAAAAAAAAAAAAAAAAAAAAAAAAAAAAAAA
AAAAAAAAAAAAAAAAAAAAAAAAAAAAAAAAAAAAAAAAAAAAAAAAAAAAAAAAAAAAAAAAAAAAAAAAAAAAAAAA
AAAAAAAAAAAAAAAAAAAAAAAAAAAAAAAAAAAAAAAAAAAAAAAAAAAAAAAAAAAAAAAAAAAAAAAAAAAAAAAA
AAAAAAAAAAAAAAAAAAAAAAAAAAAAAAAAAAAAAAAAAAAAAAAAAAAAAAAAAAAAAAAAAAAAAAAAAAAAAAAA
AAAAAAAAAAAAAAAAAAAAAAAAAAAAAAAAAAAAAAAAAAAAAAAAAAAAAAAAAABAePyD4nJZFwAAAAAAAAAA
AAAAAAAAAAAAAAAAAAAAAAAAAAAAAAAAAAAAAAAAAAAAAAAAAAAAAAAAAAAAAAAAAAAAAAAAAAAAAAAA
AAAAAAAAAAAAAAAAAAAAAAAAAAAAAAAAAAAAAAAAAAAAAAAAAAAAAAAAAAAAAAAAAAAAAAAAAAAAAAAA
AAAAgAAAAAAAAAAAAAAFUAAAONAAAD4gAAA+IAAAPiAAAD4gAAA+IAAAPiAAAD4gAAA+IAAAAAAAAAAA
AAAAAAAAAAAAAAAAAAAAAAAAAAAAAAAAAABAAAAAAAAAgAAAAAAAAACAQAAAADVgAAAAAACAdWAAAAAA
AAAAAACAdYAAAAAAAAAAAAAAAAAAAAAAAAAAAAAAAAAAAAAAAAAAAEAAAAAAAAAA4gAAAMA4AAAZAwUA
AAABHAAAAAAAAAAAoe80uv///z8AAAAAAAAAAAIAAABERUxBWV9PRl9TVEFSVCAgICAgICAgICAgICAg
GQQFAAAAAAAAAAAAAAAAAG7VUUAAAAAAAAAAAAAAAAABAAAAQUNUVUFMX1NUQVJUX1RJTUUgICAgICAg
ICAgIAMFBQAAAAAAAAAAAAAAAAAxMi1NQVItMjAyNCAxNToyAAAAAEFDVFVBTF9TVEFSVF9USU1FU1RB
TVAgICAgICADBgUAAAAAAAAAAAAAAAAAR01UIFN0YW5kYXJkIFRpbQAAAABUSU1FX1pPTkUgICAgICAg
ICAgICAgICAgICAgAwArAAAAAAAAAAAAAAAAADVtbSBCcm9hZGJhbmQgR3IAAAAAUFJPQkVfQVRUUklC
VVRFUyAgICAgICAgICAgIBkKCwAAAAAAAAAAAAAAAABIRiAgICAgICAgICAgICAgAAAAAFBST0JFX0RJ
QUxTICAgICAgICAgICAgICAgICAZDA0AAAAAAAAAAAAAAAAAMSw0NC42MiwwLjMyLEhvbQAAAABsYXN0
XzFkX3NoaW0gICAgICAgICAgICAgICAgGQACAAAAARwAAAAAAAAAAPFo44i1+NQ+AAAAAAAAAAACAAAA
UFJPQkVfUkVDT1ZFUlkgICAgICAgICAgICAgIAMBAgAAAAEcAAAAAAAAAACN7bWg98bAPgAAAAAAAAAA
AgAAAEJMQU5LSU5HICAgICAgICAgICAgICAgICAgICAZACAAAAAAAAAAAAAAAAAAEAAAAAAAAAAAAAAA
AAAAAAEAAABTQ0FOUyAgICAgICAgICAgICAgICAgICAgICAgGQEgAAAAAAAAAAAAAAAAAAEAAAAAAAAA
AAAAAAAAAAABAAAATU9EX1JFVFVSTiAgICAgICAgICAgICAgICAgIBkCIAAAAAAAAAAAAAAAAAAQAAAA
AAAAAAAAAAAAAAAAAQAAAFRPVEFMX1NDQU5TICAgICAgICAgICAgICAgICAZCiAAAAAAAAAAAAAAAAAA
WSADAAAAAAAAAAAAAAAAAAEAAABYX1BPSU5UUyAgICAgICAgICAgICAgICAgICAgGRMgAAAAAAAAAAAA
AAAAAAAAAAAAAAAAAAAAAAAAAAABAAAAWF9QUkVTQ0FOUyAgICAgICAgICAgICAgICAgIBkABAAAAAAA
AAAAAAAAAABQcm90b24gICAgICAgICAgAAAAAFhfRE9NQUlOICAgICAgICAgICAgICAgICAgICAZAAIA
AAABGgAAAAAAAAAAAAAAAAAAAAAAAAAAAAAAAAIAAABYX09GRlNFVCAgICAgICAgICAgICAgICAgICAg
GQADAAAAAQ0AAAAAAAAAAP7UYDYx1LdBAAAAAAAAAAACAAAAWF9GUkVRICAgICAgICAgICAgICAgICAg
ICAgIBkAAQAAAAENAAAAAAAAAAAQcOuzGYP4QAAAAAAAAAAAAgAAAFhfU1dFRVAgICAgICAgICAgICAg
ICAgICAgICAZAAEAAAABDQAAAAAAAAAA2ozvjxSc80AAAAAAAAAAAAIAAABYX1NXRUVQX0NMSVBQRUQg
ICAgICAgICAgICAgGQkBAAAAAQ0AAAAAAAAAAJPhpLajXN8/AAAAAAAAAAACAAAAWF9SRVNPTFVUSU9O
ICAgICAgICAgICAgICAgIBkJBAAAAAAAAAAAAAAAAABQcm90b24gICAgICAgICAgAAAAAElSUl9ET01B
SU4gICAgICAgICAgICAgICAgICAZCQIAAAABGgAAAAAAAAAAAAAAAAAAFEAAAAAAAAAAAAIAAABJUlJf
T0ZGU0VUICAgICAgICAgICAgICAgICAgGQkDAAAAAQ0AAAAAAAAAAP7UYDYx1LdBAAAAAAAAAAACAAAA
SVJSX0ZSRVEgICAgICAgICAgICAgICAgICAgIBkKBAAAAAAAAAAAAAAAAABQcm90b24gICAgICAgICAg
AAAAAFRSSV9ET01BSU4gICAgICAgICAgICAgICAgICAZCgIAAAABGgAAAAAAAAAAAAAAAAAAFEAAAAAA
AAAAAAIAAABUUklfT0ZGU0VUICAgICAgICAgICAgICAgICAgGQoDAAAAAQ0AAAAAAAAAAP7UYDYx1LdB
AAAAAAAAAAACAAAAVFJJX0ZSRVEgICAgICAgICAgICAgICAgICAgIBkLAgAAAAEcAAAAAAAAAACqbkeb
V1MAQAAAAAAAAAAAAgAAAFhfQUNRX0RVUkFUSU9OICAgICAgICAgICAgICAZAQUAAAAAAAAAAAAAAAAA
VFJVRSAgICAgICAgICAgIAAAAABESUdJVEFMX0ZJTFRFUiAgICAgICAgICAgICAgGQIFAAAAAAAAAAAA
AAAAAAYAAAAAAAAAAAAAAAAAAAABAAAARklMVEVSX0ZBQ1RPUiAgICAgICAgICAgICAgIBkIEwAAAAAA
AAAAAAAAAAAEAAAAAAAAAAAAAAAAAAAAAQAAAEFGX1ZFUlNJT04gICAgICAgICAgICAgICAgICADDAIA
AAAAAAAAAAAAAAAAcjogMTY2KCAxNjUpLGc6IAAAAABERUNJTUFUSU9OX1JFRyAgICAgICAgICAgICAg
GQgTAAAAIRwAAAAAAAAAAHsUrkfhehdAAAAAAAAAAAACAAAAWDkwICAgICAgICAgICAgICAgICAgICAg
ICAgIBkFBQAAAAEcAAAAAAAAAAAuV9wLDifXPgAAAAAAAAAAAgAAAEFDUV9ERUxBWSAgICAgICAgICAg
ICAgICAgICAZBgUAAAAAAAAAAAAAAAAATlAgICAgICAgICAgICAgIAAAAABESUdJVEFMX0ZJTFRFUl9T
VEFUVVMgICAgICAgGWUCAAAAAAAAAAAAAAAAAEZBTFNFICAgICAgICAgICAAAAAAQ0xJUFBFRCAgICAg
ICAgICAgICAgICAgICAgIAMJEwAAAAAAAAAAAAAAAAAAAAAAAAAAAAAAAAAAAAAAAgAAAGFmX2RlbGF5
X3JhdGlvICAgICAgICAgICAgICADDQ0AAAAAAAAAAAAAAAAAQVVUT1NISU0gT0ZGICAgIAAAAABhdXRv
c2hpbV9tb2RlICAgICAgICAgICAgICAgAwAKAAAAAAAAAAAAAAAAAAAAAAAAAPA/AAAAAAAAAAACAAAA
YnVmZmVyX2xvb3AgICAgICAgICAgICAgICAgIAMBCgAAAAAAAAAAAAAAAAAAAAAAAADwPwAAAAAAAAAA
AgAAAGJ1ZmZlcl9sb29wX2luZGV4ICAgICAgICAgICADAAkAAAAAAAAAAAAAAAAAAAAAAAAACEAAAAAA
AAAAAAIAAABjaGFuZ2VyX3Nsb3QgICAgICAgICAgICAgICAgAwEJAAAAAAAAAAAAAAAAAAAAAAAAAAhA
AAAAAAAAAAACAAAAY2hhbmdlcl9zbG90X3Bvc2l0aW9uICAgICAgIAMAMAAAAAAAAAAAAAAAAAAAAAAA
AADwPwAAAAAAAAAAAgAAAGNoYW5nZXJfdHlwZSAgICAgICAgICAgICAgICADAgoAAAAAAAAAAAAAAAAA
Q29sbGVjdCAgICAgICAgIAAAAABjb2xsZWN0aW9uX3N0YXRlICAgICAgICAgICAgAwMKAAAAAAAAAAAA
AAAAADEyLU1BUi0yMDI0IDE1OjIAAAAARU5EX1RJTUVTVEFNUCAgICAgICAgICAgICAgIAMECgAAAAAA
AAAAAAAAAAAAAIB0dRTQQQAAAAAAAAAAAgAAAGVuZF90aW1lICAgICAgICAgICAgICAgICAgICADBQoA
AAAAAAAAAAAAAAAAcHJvdG9uLmp4cCAgICAgIAAAAABleHBlcmltZW50ICAgICAgICAgICAgICAgICAg
AwYKAAAAARwAAAAAAAAAAAAAAAAAAAAAAAAAAAAAAAACAAAAZXhwX3JlbWFpbmluZyAgICAgICAgICAg
ICAgIAMHCgAAAAEcAAAAAAAAAADNzMzMzBRZQAAAAAAAAAAAAgAAAGV4cF90b3RhbCAgICAgICAgICAg
ICAgICAgICADChMAAAAAAAAAAAAAAAAAMyAgMiAgICAgICAgICAgIAAAAABmYWN0b3JzICAgICAgICAg
ICAgICAgICAgICAgAwsTAAAA8Q0AAAAAAAAAAAAAAAAA4HJAAAAAAAAAAAACAAAAZmlsdGVyX3dpZHRo
ICAgICAgICAgICAgICAgIAMICgAAAAEYAAAAAAAAAAAAAAAAAABKQAAAAAAAAAAAAgAAAGhlX2xldmVs
ICAgICAgICAgICAgICAgICAgICADADEAAAABDQAAAAAAAAAAAAAAAAAAAAAAAAAAAAAAAAIAAABoeWJy
aWRfc3Bpbl9nZXQgICAgICAgICAgICAgAwExAAAAAAAAAAAAAAAAAFNQSU4gT0ZGICAgICAgICAAAAAA
aHlicmlkX3NwaW5fc3RhdHVzICAgICAgICAgIAMJCgAAAAAAAAAAAAAAAAAAAAAAAADwPwAAAAAAAAAA
AgAAAGl0ZXJhdGlvbnMgICAgICAgICAgICAgICAgICADAA4AAAAAAAAAAAAAAAAAAAAAAAAALEAAAAAA
AAAAAAIAAABsb2NrX2dhaW4gICAgICAgICAgICAgICAgICAgAwEOAAAAAAAAAAAAAAAAAAAAAAAAAGRA
AAAAAAAAAAACAAAAbG9ja19sZXZlbCAgICAgICAgICAgICAgICAgIAMCDgAAAAEaAAAAAAAAAACkcD0K
16McQAAAAAAAAAAAAgAAAGxvY2tfb3NjX29mZnNldCAgICAgICAgICAgICADAw4AAAAAAAAAAAAAAAAA
MkggT1NDIE9OICAgICAgIAAAAABsb2NrX29zY19zdGF0ZSAgICAgICAgICAgICAgAwQOAAAAAQYAAAAA
AAAAAAAAAAAAXmpAAAAAAAAAAAACAAAAbG9ja19waGFzZSAgICAgICAgICAgICAgICAgIAMFDgAAAAAA
AAAAAAAAAABBVVRPTE9DSyAgICAgICAgAAAAAGxvY2tfc3RhdGUgICAgICAgICAgICAgICAgICADBg4A
AAAAAAAAAAAAAAAATE9DSyBJRExFICAgICAgIAAAAABsb2NrX3N0YXR1cyAgICAgICAgICAgICAgICAg
AwcOAAAAAAAAAAAAAAAAAAAAAAAABJRAAAAAAAAAAAACAAAAbG9ja19zdHJlbmd0aCAgICAgICAgICAg
ICAgIAMCMQAAAAAAAAAAAAAAAABTUElOIE9GRiAgICAgICAgAAAAAG1hc19zcGluX2FjdGlvbiAgICAg
ICAgICAgICADAzEAAAABHAAAAAAAAAAAAAAAAAAAJEAAAAAAAAAAAAIAAABtYXNfc3Bpbl9kZWxheSAg
ICAgICAgICAgICAgAwQxAAAAAQ0AAAAAAAAAAAAAAAAAAAAAAAAAAAAAAAACAAAAbWFzX3NwaW5fZ2V0
ICAgICAgICAgICAgICAgIAMFMQAAAAAAAAAAAAAAAABBVVRPICAgICAgICAgICAgAAAAAG1hc19zcGlu
X21vZGUgICAgICAgICAgICAgICADBjEAAAABDQAAAAAAAAAAAAAAAAAA8D8AAAAAAAAAAAIAAABtYXNf
c3Bpbl9zZXQgICAgICAgICAgICAgICAgAwcxAAAAAAAAAAAAAAAAAFNQSU4gT0ZGICAgICAgICAAAAAA
bWFzX3NwaW5fc3RhdHVzICAgICAgICAgICAgIAMKCgAAAAEYAAAAAAAAAAAAAAAAAEBXQAAAAAAAAAAA
AgAAAG4yX2xldmVsICAgICAgICAgICAgICAgICAgICADCwoAAAAAAAAAAAAAAAAAAAAAAAAA8D8AAAAA
AAAAAAIAAABudW1fc2NhbnMgICAgICAgICAgICAgICAgICAgAwwTAAAAAAAAAAAAAAAAADIgMjEgNzQg
ICAgICAgICAAAAAAb3JkZXJzICAgICAgICAgICAgICAgICAgICAgIAMMCgAAAAAAAAAAAAAAAAAAAAAA
AADwPwAAAAAAAAAAAgAAAG91dGVyX2J1ZmZlcl9sb29wICAgICAgICAgICADDQoAAAAAAAAAAAAAAAAA
AAAAAAAA8D8AAAAAAAAAAAIAAABvdXRlcl9idWZmZXJfbG9vcF9pbmRleCAgICAgAw4KAAAAAAAAAAAA
AAAAAAAAAAAAAPA/AAAAAAAAAAACAAAAb3V0ZXJfc2NhbnNfbG9vcCAgICAgICAgICAgIAMPCgAAAAAA
AAAAAAAAAAAAAAAAAADwPwAAAAAAAAAAAgAAAG91dGVyX3NjYW5zX2xvb3BfaW5kZXggICAgICADDRMA
AAARIwAAAAAAAAAA////////I0AAAAAAAAAAAAIAAABwYXNzX3JpcHBsZSAgICAgICAgICAgICAgICAg
AwEwAAAAAAAAAAAAAAAAAAAAAAAAAAAAAAAAAAAAAAACAAAAcHJvamVjdF9pZCAgICAgICAgICAgICAg
ICAgIAMCMAAAAAAAAAAAAAAAAAAgICAgICAgICAgICAgICAgAAAAAHByb2plY3RfbmFtZSAgICAgICAg
ICAgICAgICADABQAAAAAAAAAAAAAAAAAAAAAAAAASkAAAAAAAAAAAAIAAAByZWN2cl9nYWluICAgICAg
ICAgICAgICAgICAgAwEUAAAAAAAAAAAAAAAAAAAAAAAAgFlAAAAAAAAAAAACAAAAcmVjdnJfZ2Fpbl9s
aW1pdCAgICAgICAgICAgIAMCFAAAAAAAAAAAAAAAAAAAAAAAAGoIQQAAAAAAAAAAAgAAAHJlY3ZyX2dh
aW5fcG9pbnQgICAgICAgICAgICADABIAAAABBgAAAAAAAAAAAAAAAAAAAAAAAAAAAAAAAAIAAAByZWN2
cl9waGFzZSAgICAgICAgICAgICAgICAgAwIJAAAAAAAAAAAAAAAAAAAAAAAAAEZAAAAAAAAAAAACAAAA
c2FtcGxlICAgICAgICAgICAgICAgICAgICAgIAMDCQAAAAAAAAAAAAAAAABMT0FERUQgICAgICAgICAg
AAAAAHNhbXBsZV9hY3Rpb24gICAgICAgICAgICAgICADEAoAAAAAAAAAAAAAAAAAU1RMLVJTMDMxLTEg
ICAgIAAAAABzYW1wbGVfaWQgICAgICAgICAgICAgICAgICAgAwQJAAAAAAAAAAAAAAAAAExPQUQgICAg
ICAgICAgICAAAAAAc2FtcGxlX3N0YXRlICAgICAgICAgICAgICAgIAMFCQAAAAAAAAAAAAAAAABMT0FE
RUQgICAgICAgICAgAAAAAHNhbXBsZV9zdGF0dXMgICAgICAgICAgICAgICADCA4AAAAAAAAAAAAAAAAA
AAAAAAAAEEAAAAAAAAAAAAIAAABzYXd0b290aF9yYW5nZSAgICAgICAgICAgICAgAwMwAAAAAAAAAAAA
AAAAAAAAAAAAADBAAAAAAAAAAAACAAAAc2NhbiAgICAgICAgICAgICAgICAgICAgICAgIAMRCgAAAAAA
AAAAAAAAAAAAAAAAAAAwQAAAAAAAAAAAAgAAAHNjYW5zX2xvb3AgICAgICAgICAgICAgICAgICADEgoA
AAAAAAAAAAAAAAAAAAAAAAAAMEAAAAAAAAAAAAIAAABzY2Fuc19sb29wX2luZGV4ICAgICAgICAgICAg
AwQwAAAAAAAAAAAAAAAAAE9OICAgICAgICAgICAgICAAAAAAc2hpbV9kZWxheV9zdGF0ZSAgICAgICAg
ICAgIAMGCQAAAAAAAAAAAAAAAABCRU5aRU5FLUQ2ICAgICAgAAAAAHNvbHZlbnQgICAgICAgICAgICAg
ICAgICAgICADAAgAAAAAAAAAAAAAAAAAU1BJTiBPRkYgICAgICAgIAAAAABzcGluX2FjdGlvbiAgICAg
ICAgICAgICAgICAgAwEIAAAAAQ0AAAAAAAAAAAAAAAAAAAAAAAAAAAAAAAACAAAAc3Bpbl9nZXQgICAg
ICAgICAgICAgICAgICAgIAMCCAAAAAENAAAAAAAAAAAAAAAAAAAuQAAAAAAAAAAAAgAAAHNwaW5fc2V0
ICAgICAgICAgICAgICAgICAgICADAwgAAAAAAAAAAAAAAAAAU1BJTiBPRkYgICAgICAgIAAAAABzcGlu
X3N0YXRlICAgICAgICAgICAgICAgICAgAwQIAAAAAAAAAAAAAAAAAFNQSU4gT0ZGICAgICAgICAAAAAA
c3Bpbl9zdGF0dXMgICAgICAgICAgICAgICAgIAMOEwAAAAEjAAAAAAAAAAAAAAAAAABOQAAAAAAAAAAA
AgAAAHN0b3BfcmlwcGxlICAgICAgICAgICAgICAgICADAAYAAAAAAAAAAAAAAAAAVEVNUCBPRkYgICAg
ICAgIAAAAAB0ZW1wX2FjdGlvbiAgICAgICAgICAgICAgICAgAwEGAAAAAQQAAAAAAAAAAMzMzMzMTDVA
AAAAAAAAAAACAAAAdGVtcF9nZXQgICAgICAgICAgICAgICAgICAgIAMCBgAAAAEEAAAAAAAAAAAAAAAA
AAA5QAAAAAAAAAAAAgAAAHRlbXBfc2V0ICAgICAgICAgICAgICAgICAgICADAwYAAAAAAAAAAAAAAAAA
VEVNUCBPRkYgICAgICAgIAAAAAB0ZW1wX3N0YXRlICAgICAgICAgICAgICAgICAgAwQGAAAAAAAAAAAA
AAAAAFRFTVAgT0ZGICAgICAgICAAAAAAdGVtcF9zdGF0dXMgICAgICAgICAgICAgICAgIAMPEwAAAAAA
AAAAAAAAAACamZmZmZnpPwAAAAAAAAAAAgAAAHRyYW5zaXRpb25fcmF0aW8gICAgICAgICAgICADBTAA
AAAAAAAAAAAAAAAAAAAAAAAA8D8AAAAAAAAAAAIAAAB2ZWN0b3JfbW9uaXRvcmluZ19heGlzICAgICAg
AwYwAAAAAAAAAAAAAAAAADQwMCAgICAgICAgICAgICAAAAAAZmllbGRfbmFtZSAgICAgICAgICAgICAg
ICAgIAMTCgAAAAEfAAAAAAAAAAB7L75oj8ciQAAAAAAAAAAAAgAAAGZpZWxkX3N0cmVuZ3RoICAgICAg
ICAgICAgICADFAoAAAAAAAAAAAAAAAAASk5NLUVDWjQwMFMvTDEgIAAAAABpbnN0X21vZGVsX251bWJl
ciAgICAgICAgICAgAxUKAAAAAAAAAAAAAAAAAE5NMTY0ODAwMzk4MDM5OCAAAAAAaW5zdF9zZXJpYWxf
bnVtYmVyICAgICAgICAgIAMLCwAAAAAAAAAAAAAAAAAAAAAAAOalQAAAAAAAAAAAAgAAAHByb2JlX2lk
ICAgICAgICAgICAgICAgICAgICADBzAAAAABIwAAAAAAAAAAAAAAAAAAXkAAAAAAAAAAAAIAAABwcm9i
ZV90dW5lX2F0biAgICAgICAgICAgICAgAwgwAAAAAAAAAAAAAAAAAAAAAAAAABxAAAAAAAAAAAACAAAA
c2F3dG9vdGhfc2hpZnQgICAgICAgICAgICAgIAMJMAAAAAAAAAAAAAAAAAC4HoXrUbjyPwAAAAAAAAAA
AgAAAHNhd3Rvb3RoX3RyaW0gICAgICAgICAgICAgICADDg0AAAAAAAAAAAAAAAAAWjEgWjIgWjMgWjQg
ICAgIAAAAABzaGltX2dyb3VwcyAgICAgICAgICAgICAgICAgAw8NAAAAAAAAAAAAAAAAAFNISU1fWjAg
ICAgICAgICAAAAAAc2hpbV9uYW1lcyAgICAgICAgICAgICAgICAgIAMADAAAAAAAAAAAAAAAAABOT05F
ICAgICAgICAgICAgAAAAAHNoaW1fdHJhY2tfYXhpczEgICAgICAgICAgICADAQwAAAARDQAAAAAAAAAA
AAAAAAAAAAAAAAAAAAAAAAIAAABzaGltX3RyYWNrX2F4aXMxX3N0ZXAgICAgICAgAwIMAAAAAAAAAAAA
AAAAAE5PTkUgICAgICAgICAgICAAAAAAc2hpbV90cmFja19heGlzMiAgICAgICAgICAgIAMDDAAAABEN
AAAAAAAAAAAAAAAAAAAAAAAAAAAAAAAAAgAAAHNoaW1fdHJhY2tfYXhpczJfc3RlcCAgICAgICADBAwA
AAAAAAAAAAAAAAAATk9ORSAgICAgICAgICAgIAAAAABzaGltX3RyYWNrX2F4aXMzICAgICAgICAgICAg
AwUMAAAAEQ0AAAAAAAAAAAAAAAAAAAAAAAAAAAAAAAACAAAAc2hpbV90cmFja19heGlzM19zdGVwICAg
ICAgIAMGDAAAAAAAAAAAAAAAAABOT05FICAgICAgICAgICAgAAAAAHNoaW1fdHJhY2tfYXhpczQgICAg
ICAgICAgICADBwwAAAARDQAAAAAAAAAAAAAAAAAAAAAAAAAAAAAAAAIAAABzaGltX3RyYWNrX2F4aXM0
X3N0ZXAgICAgICAgAwgMAAAAARwAAAAAAAAAAAAAAAAAAAAAAAAAAAAAAAACAAAAc2hpbV90cmFja19t
b25pX21zZWNzICAgICAgIAMJDAAAAAAAAAAAAAAAAABPRkYgICAgICAgICAgICAgAAAAAHNoaW1fdHJh
Y2tfc2tpcF9hdXRvc2hpbSAgICADCgwAAAABHAAAAAAAAAAAAAAAAAAAAAAAAAAAAAAAAAIAAABzaGlt
X3RyYWNrX3dhaXRfbXNlY3MgICAgICAgAwsMAAAAAQ0AAAAAAAAAAAEAAAAAQFtAAAAAAAAAAAACAAAA
c2hpbV94ICAgICAgICAgICAgICAgICAgICAgIAMMDAAAAAENAAAAAAAAAACamZmZmZlaQAAAAAAAAAAA
AgAAAHNoaW1feDIgICAgICAgICAgICAgICAgICAgICADDQwAAAABDQAAAAAAAAAAAAAAAAAgXkAAAAAA
AAAAAAIAAABzaGltX3gyeiAgICAgICAgICAgICAgICAgICAgAw4MAAAAAQ0AAAAAAAAAAM3MzMzMzDpA
AAAAAAAAAAACAAAAc2hpbV94MyAgICAgICAgICAgICAgICAgICAgIAMPDAAAAAENAAAAAAAAAAA0MzMz
MyNoQAAAAAAAAAAAAgAAAHNoaW1feHogICAgICAgICAgICAgICAgICAgICADEAwAAAABDQAAAAAAAAAA
zczMzMxMOMAAAAAAAAAAAAIAAABzaGltX3h6MiAgICAgICAgICAgICAgICAgICAgAxEMAAAAAQ0AAAAA
AAAAAGdmZmZmZhTAAAAAAAAAAAACAAAAc2hpbV94ejMgICAgICAgICAgICAgICAgICAgIAMSDAAAAAEN
AAAAAAAAAAAAAAAAAABzwAAAAAAAAAAAAgAAAHNoaW1feSAgICAgICAgICAgICAgICAgICAgICADEwwA
AAABDQAAAAAAAAAAAAAAAABAU0AAAAAAAAAAAAIAAABzaGltX3kyICAgICAgICAgICAgICAgICAgICAg
AxQMAAAAAQ0AAAAAAAAAAJqZmZmZeV5AAAAAAAAAAAACAAAAc2hpbV95MnogICAgICAgICAgICAgICAg
ICAgIAMVDAAAAAENAAAAAAAAAABoZmZmZmY9wAAAAAAAAAAAAgAAAHNoaW1feTMgICAgICAgICAgICAg
ICAgICAgICADFgwAAAABDQAAAAAAAAAAZ2ZmZmbmNMAAAAAAAAAAAAIAAABzaGltX3l6ICAgICAgICAg
ICAgICAgICAgICAgAxcMAAAAAQ0AAAAAAAAAAJqZmZmZeW/AAAAAAAAAAAACAAAAc2hpbV95ejIgICAg
ICAgICAgICAgICAgICAgIAMYDAAAAAENAAAAAAAAAABnZmZmZmYCQAAAAAAAAAAAAgAAAHNoaW1feXoz
ICAgICAgICAgICAgICAgICAgICADGQwAAADxDQAAAAAAAAAAxCCwcmjRMsAAAAAAAAAAAAIAAABzaGlt
X3owICAgICAgICAgICAgICAgICAgICAgAxoMAAAAAQ0AAAAAAAAAAOJ6FK5H6W5AAAAAAAAAAAACAAAA
c2hpbV96MSAgICAgICAgICAgICAgICAgICAgIAMbDAAAAAENAAAAAAAAAACPwvUoXI8gwAAAAAAAAAAA
AgAAAHNoaW1fejIgICAgICAgICAgICAgICAgICAgICADHAwAAAABDQAAAAAAAAAASOF6FK5HL8AAAAAA
AAAAAAIAAABzaGltX3ozICAgICAgICAgICAgICAgICAgICAgAx0MAAAAAQ0AAAAAAAAAABWuR+F61DPA
AAAAAAAAAAACAAAAc2hpbV96NCAgICAgICAgICAgICAgICAgICAgIAMeDAAAAAENAAAAAAAAAACuR+F6
FK4kwAAAAAAAAAAAAgAAAHNoaW1fejUgICAgICAgICAgICAgICAgICAgICADHwwAAAABDQAAAAAAAAAA
mpmZmZmZAcAAAAAAAAAAAAIAAABzaGltX3o2ICAgICAgICAgICAgICAgICAgICAgAxYKAAAAAAAAAAAA
AAAAADYuMiBbV2luZG93cyAtIHgAAAAAdmVyc2lvbiAgICAgICAgICAgICAgICAgICAgIAMAFgAAAAAA
AAAAAAAAAABjOlxQcm9ncmFtIEZpbGVzAAAAAGV4cGVyaW1lbnRfcGF0aCAgICAgICAgICAgICADARYA
AAAAAAAAAAAAAAAAAAAAAAAAAAAAAAAAAAAAAAIAAABkZWNpbWF0aW9uX3JhdGUgICAgICAgICAgICAg
AwIWAAAAAAAAAAAAAAAAAHB1bHNlX3NlcnZpY2U6OmcAAAAAZ2V0XzkwICAgICAgICAgICAgICAgICAg
ICAgIAMDFgAAAAAAAAAAAAAAAABwdWxzZV9zZXJ2aWNlOjpnAAAAAGdldF9hdG4gICAgICAgICAgICAg
ICAgICAgICADBBYAAAAAAAAAAAAAAAAAcHVsc2Vfc2VydmljZTo6ZwAAAABnZXRfZnJlcSAgICAgICAg
ICAgICAgICAgICAgAwUWAAAAAAAAAAAAAAAAAHB1bHNlX3NlcnZpY2U6OmcAAAAAZ2V0X3NwaW4gICAg
ICAgICAgICAgICAgICAgIAMGFgAAAAAAAAAAAAAAAABwdWxzZV9zZXJ2aWNlOjpnAAAAAGdldF9nYW1t
YSAgICAgICAgICAgICAgICAgICADBxYAAAAAAAAAAAAAAAAAcHVsc2Vfc2VydmljZTo6ZwAAAABnZXRf
dmFsdWVfb2ZfZmllbGQgICAgICAgICAgAwgWAAAAAAAAAAAAAAAAAHByb2JlX3NlcnZpY2U6OmcAAAAA
Z2V0X3Byb2JlX3BhcmFtZXRlciAgICAgICAgIAMJFgAAAAAAAAAAAAAAAABwdWxzZV9zZXJ2aWNlOjpn
AAAAAGdldF9zX21wYXJhbSAgICAgICAgICAgICAgICADChYAAAAAAAAAAAAAAAAAcHVsc2Vfc2Vydmlj
ZTo6ZwAAAABnZXRfZF9tcGFyYW0gICAgICAgICAgICAgICAgAwsWAAAAAQ0AAAAAAAAAADJVMCqpE9Q/
AAAAAAAAAAACAAAAZGVmYXVsdF94X3Jlc29sdXRpb24gICAgICAgIAMMFgAAAAAAAAAAAAAAAAAAAAAA
AADwQAAAAAAAAAAAAgAAAHhfZGF0YV9wb2ludHMgICAgICAgICAgICAgICADDRYAAAAAAAAAAAAAAAAA
AAAAAAAA8EAAAAAAAAAAAAIAAAB4X3BvaW50c19kZWZhdWx0ICAgICAgICAgICAgAw4WAAAAARwAAAAA
AAAAAKpuR5tXUwBAAAAAAAAAAAACAAAAeF9hY3FfdGltZSAgICAgICAgICAgICAgICAgIAMPFgAAAAEa
AAAAAAAAAAAAAAAAAABpQAAAAAAAAAAAAgAAAHhfc3dlZXBfaW5wdXQgICAgICAgICAgICAgICADEBYA
AAAAAAAAAAAAAAAAAAAAADgCBEEAAAAAAAAAAAIAAAB4X3BvaW50c19pbnB1dCAgICAgICAgICAgICAg
AxEWAAAAAAAAAAAAAAAAACoqKiBQdWxzZSAqKiogICAAAAAAY29tbWVudF8xICAgICAgICAgICAgICAg
ICAgIAMSFgAAAAEGAAAAAAAAAAAAAAAAAIBGQAAAAAAAAAAAAgAAAHhfYW5nbGUgICAgICAgICAgICAg
ICAgICAgICADExYAAAAhHAAAAAAAAAAAexSuR+F6F0AAAAAAAAAAAAIAAAB4XzkwX3dpZHRoICAgICAg
ICAgICAgICAgICAgAxQWAAAAASMAAAAAAAAAAAAAAAAAABBAAAAAAAAAAAACAAAAeF9hdG4gICAgICAg
ICAgICAgICAgICAgICAgIAMVFgAAACEcAAAAAAAAAAB7FK5H4XoHQAAAAAAAAAAAAgAAAHhfcHVsc2Ug
ICAgICAgICAgICAgICAgICAgICADFhYAAAAAAAAAAAAAAAAAKioqIFB1bHNlIERlbGF5IAAAAABjb21t
ZW50XzcgICAgICAgICAgICAgICAgICAgAxcWAAAAARwAAAAAAAAAAAAAAAAAAPA/AAAAAAAAAAACAAAA
aW5pdGlhbF93YWl0ICAgICAgICAgICAgICAgIAMYFgAAAAEcAAAAAAAAAABFdDpWSushQAAAAAAAAAAA
AgAAAHJwdF9taW4gICAgICAgICAgICAgICAgICAgICADGRYAAAABHAAAAAAAAAAAAAAAAAAAFEAAAAAA
AAAAAAIAAABycHRfZGVmX3RlbXAgICAgICAgICAgICAgICAgAxoWAAAAARwAAAAAAAAAAFaRuGSorAdA
AAAAAAAAAAACAAAAcmRfZGVmX3RlbXAgICAgICAgICAgICAgICAgIAMbFgAAAAEcAAAAAAAAAAAAAAAA
AAAUQAAAAAAAAAAAAgAAAHJlbGF4YXRpb25fZGVsYXlfZGVmYXVsdCAgICADHBYAAAABHAAAAAAAAAAA
AAAAAAAAEEAAAAAAAAAAAAIAAAByZWxheGF0aW9uX2RlbGF5ICAgICAgICAgICAgAx0WAAAAARwAAAAA
AAAAAFW3o82rKRhAAAAAAAAAAAACAAAAcmVwZXRpdGlvbl90aW1lICAgICAgICAgICAgIAMeFgAAAAAA
AAAAAAAAAAAqKiogb2JzX2RhbnRlX3ByAAAAAGNvbW1lbnRfMjAxICAgICAgICAgICAgICAgICADHxYA
AAAAAAAAAAAAAAAARkFMU0UgICAgICAgICAgIAAAAABkYW50ZV9wcmVzYXQgICAgICAgICAgICAgICAg
AyAWAAAAAAAAAAAAAAAAACoqKiBpcnJfIHByZXNhdHUAAAAAY29tbWVudF8yMDIgICAgICAgICAgICAg
ICAgIAMhFgAAAAAAAAAAAAAAAABPZmYgICAgICAgICAgICAgAAAAAGlycl9tb2RlICAgICAgICAgICAg
ICAgICAgICADIhYAAAAAAAAAAAAAAAAAKioqIHRyaV8gcHJlc2F0dQAAAABjb21tZW50XzIwMyAgICAg
ICAgICAgICAgICAgAyMWAAAAAAAAAAAAAAAAAE9mZiAgICAgICAgICAgICAAAAAAdHJpX21vZGUgICAg
ICAgICAgICAgICAgICAgIAMkFgAAAAAAAAAAAAAAAAAqKiogcHJlc2F0X3RpbWUgAAAAAGNvbW1lbnRf
MTExICAgICAgICAgICAgICAgICADJRYAAAAAAAAAAAAAAAAARkFMU0UgICAgICAgICAgIAAAAABwcmVz
YXRfdGltZV9mbGFnICAgICAgICAgICAgAyYWAAAAARwAAAAAAAAAAAAAAAAAABBAAAAAAAAAAAACAAAA
cHJlc2F0X3RpbWUgICAgICAgICAgICAgICAgIAMnFgAAAAEcAAAAAAAAAAAAAAAAAAAAAAAAAAAAAAAA
AgAAAHJlbGF4YXRpb25fZGVsYXlfY2FsYyAgICAgICADKBYAAAAAAAAAAAAAAAAAAAAAAAAAeUAAAAAA
AAAAAAIAAABkYW50ZV9sb29wICAgICAgICAgICAgICAgICAgAykWAAAAIRwAAAAAAAAAAAAAAAAAAAAA
AAAAAAAAAAACAAAAZGVhZF90aW1lICAgICAgICAgICAgICAgICAgIAMqFgAAACEcAAAAAAAAAAAAAAAA
AAAAAAAAAAAAAAAAAgAAAGRlbGF5ICAgICAgICAgICAgICAgICAgICAgICADKxYAAAAAAAAAAAAAAAAA
AAAAAAAAAAAAAAAAAAAAAAIAAABwaGFzZSAgICAgICAgICAgICAgICAgICAgICAgAywWAAAAAAAAAAAA
AAAAAAAAAAAAAAAAAAAAAAAAAAACAAAAcGhhc2VfYWNxICAgICAgICAgICAgICAgICAgIBlLCwAAAAAA
AAAAAAAAAABIRjEgICAgICAgICAgICAgAAAAAFhfUFJPQkVfTUFQICAgICAgICAgICAgICAgICAZFBAA
AAAAAAAAAAAAAAAAU3F1YXJlICAgICAgICAgIAAAAABwdWxzZV9pbl9maWxlICAgICAgICAgICAgICAg
AwErAAAAAAAAAAAAAAAAADAgZGF5cyAwMDowMzozNyAAAAAAam9iLnRvdGFsX3RpbWUgICAgICAgICAg
ICAgIAMCKwAAAAAAAAAAAAAAAAAwIGRheXMgMDA6MDM6MzcgAAAAAHRvdGFsX3RpbWUgICAgICAgICAg
ICAgICAgICADAysAAAAAAAAAAAAAAAAAb2ZmICAgICAgICAgICAgIAAAAABqb2IuYWxsb3cgZW1haWwg
ICAgICAgICAgICAgAwQrAAAAAAAAAAAAAAAAAG9mZiAgICAgICAgICAgICAAAAAAYWxsb3cgZW1haWwg
ICAgICAgICAgICAgICAgIAMFKwAAAAAAAAAAAAAAAABMaWRkbGVfU1xkYXRhXG4xAAAAAGpvYi5mb2xk
ZXIgICAgICAgICAgICAgICAgICADBisAAAAAAAAAAAAAAAAATGlkZGxlX1NcZGF0YVxuMQAAAABmb2xk
ZXIgICAgICAgICAgICAgICAgICAgICAgAwcrAAAAAAAAAAAAAAAAAFNUTC1SUzAzMS0xICAgICAAAAAA
c2FtcGxlLnNhbXBsZSBpZCAgICAgICAgICAgIAMIKwAAAAAAAAAAAAAAAABTVEwtUlMwMzEtMSAgICAg
AAAAAHNhbXBsZSBpZCAgICAgICAgICAgICAgICAgICADCSsAAAAAAAAAAAAAAAAAWyhUcmVuVElQUylV
XSBjaAAAAABzYW1wbGUuY29tbWVudCAgICAgICAgICAgICAgAworAAAAAAAAAAAAAAAAAFsoVHJlblRJ
UFMpVV0gY2gAAAAAY29tbWVudCAgICAgICAgICAgICAgICAgICAgIAMLKwAAAAAAAAAAAAAAAAAxMi1N
QVItMjAyNCAxNToyAAAAAHNhbXBsZS5sYXN0IHNoaW1tZWQgICAgICAgICADDCsAAAAAAAAAAAAAAAAA
MTItTUFSLTIwMjQgMTU6MgAAAABsYXN0IHNoaW1tZWQgICAgICAgICAgICAgICAgAw0rAAAAAAAAAAAA
AAAAAHNpbmdsZSAgICAgICAgICAAAAAAc2FtcGxlLmxhc3Qgc2hpbW1lZCBpZGxlciBtbwMOKwAAAAAA
AAAAAAAAAABzaW5nbGUgICAgICAgICAgAAAAAGxhc3Qgc2hpbW1lZCBpZGxlciBtb2RlICAgICADDysA
AAAAAAAAAAAAAAAAU3lzdGVtICAgICAgICAgIAAAAABzYW1wbGUubG9hZCBzaGltcyAgICAgICAgICAg
AxArAAAAAAAAAAAAAAAAAFN5c3RlbSAgICAgICAgICAAAAAAbG9hZCBzaGltcyAgICAgICAgICAgICAg
ICAgIAMRKwAAACEcAAAAAAAAAAB7FK5H4XoXQAAAAAAAAAAAAgAAAHNhbXBsZS5wcm90b25fOTAgICAg
ICAgICAgICADEisAAAAhHAAAAAAAAAAAexSuR+F6F0AAAAAAAAAAAAIAAABwcm90b25fOTAgICAgICAg
ICAgICAgICAgICAgAxMrAAAAASMAAAAAAAAAAAAAAAAAABBAAAAAAAAAAAACAAAAc2FtcGxlLnByb3Rv
bl9hdG4gICAgICAgICAgIAMUKwAAAAEjAAAAAAAAAAAAAAAAAAAQQAAAAAAAAAAAAgAAAHByb3Rvbl9h
dG4gICAgICAgICAgICAgICAgICADFSsAAAAAAAAAAAAAAAAAU1RMLVJTMDMxLTFfUFJPVAAAAABleHAu
ZmlsZW5hbWUgICAgICAgICAgICAgICAgAxYrAAAAAAAAAAAAAAAAAFNUTC1SUzAzMS0xX1BST1QAAAAA
ZmlsZW5hbWUgICAgICAgICAgICAgICAgICAgIAMXKwAAAAAAAAAAAAAAAABTVEwtUlMwMzEtMV9QUk9U
AAAAAGV4cC5Qcm90b24uZmlsZW5hbWUgICAgICAgICADGCsAAAAAAAAAAAAAAAAAU1RMLVJTMDMxLTFf
UFJPVAAAAABQcm90b24uZmlsZW5hbWUgICAgICAgICAgICAgGQcFAAAAAAAAAAAAAAAAAEZBTFNFICAg
ICAgICAgICAAAAAARENfQkFMQU5DRUQgICAgICAgICAgICAgICAgIAMDLAAAAAAAAAAAAAAAAACJeFFD
mngEQAAAAAAAAAAAAgAAAHhfc2NhbGUgICAgICAgICAgICAgICAgICAgICADASwAAAAAAAAAAAAAAAAA
VFJVRSAgICAgICAgICAgIAAAAABub3JtYWxpemVkICAgICAgICAgICAgICAgICAgAwAsAAAAAAAAAAAA
AAAAAFRSVUUgICAgICAgICAgICAAAAAAZmZ0X2NsaXBwZWQgICAgICAgICAgICAgICAgIAMBKwAAAAEG
AAAAAAAAAAAP/LcgWrJvQAAAAAAAAAAAAgAAAG1hY2hpbmVwaGFzZV94X3AwICAgICAgICAgICADASsA
AAABBgAAAAAAAAAAJIIJ9qbXcUAAAAAAAAAAAAIAAABtYWNoaW5lcGhhc2VfeF9wMSAgICAgICAgICAg
AwErAAAAARgAAAAAAAAAAAAAAAAAAAAAAAAAAAAAAAABAAAAbWFjaGluZXBoYXNlX3hfcHAgICAgICAg
ICAgIAAAAAAAAAAAAAAAAAAAAAAAAAAAAAAAAAAAAAAAAAAAAAAAAAAAAAAAAAAAAAAAAAAAAAAAAAAA
AAAAAAAAAAAAAAAAAAAAAAAAAAAAAAAAAAAAAAAAAAAAAAAAAAAAAAAAAAAAAAAAAAAAAAAAAAAAAAAA
AAAAAAAAAAAAAAAAAAAAAAAAAAAAAAAAAAAAAAAAAAAAAAAAAAAAAAAAAAAAAAAAAAAAAAAAAAAAAAAA
AAAAAAAAAAAAAAAAAAAAAAAAAAAAAAAAAAAAAAAAAAAAAAAAAAAAAAAAAAAAAAAAAAAAAAAAAAAAAAAA
AAAAAAAAAAAAAAAAAAAAAAAAAAAAAAAAAAAAAAAAAAAAAAAAAAAAAAAAAAAAAAAAAAAAAAAAAAAAAAAA
AAAAAAAAAAAAAAAAAAAAAAAAAAAAAAAAAAAAAAAAAAAAAAAAAAAAAAAAAAAAAAAAAAAAAAAAAAAAAAAA
AAAAAAAAAAAAAAAAAAAAAAAAAAAAAAAAAAAAAAAAAAAAAAAAAAAAAAAAAAAAAAAAAAAAAAAAAAAAAAAA
AAAAAAAAAAAAAAAAAAAAAAAAAAAAAAAAAAAAAAAAAAAAAAAAAAAAAAAAAAAAAAAAAAAAAAAAAAAAAAAA
AAAAAA==
##XUNITS=	HZ
##YUNITS=	ARBITRARY UNITS
##FIRSTX=	40160.508519674396666
##LASTX=	-40160.317019264221017
##DELTAX=	-0.19150041017416205569
##XFACTOR=	1
##YFACTOR=	5.6080450037518001984e-07
##FIRSTY=	-0.00020702727488242089748
##MINY=	-0.0006130948895588517189
##MAXY=	0.85310119390487670898
##NPOINTS=	419430
##XYDATA=	(X++(Y..Y))
40161c69o0n9M4M5M2M3M2M3J5J6o6o6JKl3l3qqK7K7j9j8O8p1j02L8J63R4n0n1k0k0k1k1L7
40154c48L6k3k4k3k4j7j8J7J7mnP7P6n5n6n5n5L2L2k5k6M9N0l3l2j7j8M1M1l8l8M3M4J0J0
40147c59k5k5L2L2llL7L6j15j14O4O4K9K9n0n1j1j2OP5O5p5p3O6J00L0n9n9nnM6M5J1J1J5
40140b51J5j9k0J8J8m0m0j7j8k8r7p7O2J24j4j14K5J9J9N8N7jjK7K8n3n4LLLLk7k7k8k7K0
40134d51K0K1K0m1m1l0L9R6m3m1m2QPn0n1R6R6J5J5o7o6L8L8N1N0K9j11jO8J7J6l3j02o4P5
40127d19P9Ro4PK3K4ppn1n2L0L0J9J8L2l8r6M4J52J3k06o7O4oLP2k9l0K3K3l5l6rj0M8M8P7
40120c24P7p5p4popoK0K0j4j5jkL3L3n8n8K3K3N6N6r5r5L8L9MMj1j1Lo8%J39P6o3m0m1RRK4
40112c85K5J7J6R5k1j47p6N4N4K4K3j9k0o3OO3pj31o1O3O3NMN2j9j0rL6J06j9j8O4nj09m0
40105c89QQQQM3k8o6LK8m0k8k8OP5L0q6l6J26J1j05j4j5J3J3m8m7P6P6L9l0o4MN7N6KLM8M9
40098b34r8r7o8JJ14J13m5m6m1m1m2K7M6M6l7l8Q8J8n1J8P2Kn5n6K1K2MMJ6n4pJ08lp2n5n4
40091d74M6M6kkl2l3J2Q1K7m2q4j5K3K3K0J9o2o1N1N2l0l0Q4Q4o8o7K2K3l5l6K0J9L2l9l9
40084d67P8J2n7L9L8m7m7O3O3j9j9l5l5l4l5ooj7N2N2o5o0N6O1O1j3j3K7K8qpJ1J0J1J1k3
40078c40k2L5L5n6n7j5j4m9O8J00L0m6m7L0m0r1K5N7j2RQ0N0o5o1N5K1m8rrn1O5O7n0K3K3
40071c09J8J7J8J8m9m9n0m9K0K0j5j5qpqqL0K9nnO2O3m2m1l7l6l7l7R1R1l7l6l8l7O7O7o6
40064d10o6L5L4k6r6o4N2Q6Q6l4l5RQO7O7k9k9k9l0L6L6k3k2j0j0K5K4mmL1L0p3p3J3J3l9
40057d54L1L5l4j7N3J8n2l6L4rj0N7N6k8r7n6J4K8K8J1J0M6M6n9n8P0%n2O6O5n2l0M0m2m1
40050d19N0N1l1l0L8L7k0k1o8o9qO2mp3MP5L9p6p6L9J06L6m5m5N3N3noJ0RM4p1p9rmnQ4l3
40043d07j21nQ7l0k6R0Q8J8M6k4q7q6jO7K2K3rqj5j5j4j5K4K5K4K5k9k8K9L0n4n4MMM4M5j4
40036c47j4J3J3o8o8J0J0J0J1Q7Q8o3o3L7L6KKJ9J9l9l9L0L0n1n1JKKJK9K8J6n3n2O4R1K2
40029b35p0p0OPj9j9Q5Q5J1J1m8m7j5j6K0J9k7k8L1L0j5j4j5j4PPPPjjjjM9N0p9p8kjl7l6
40021d57K5K4K5K5m4m3L8L8k8k7k7k8K5K5K5K5K2K2j3j2k2k1J3J3k1k2k1k2L6L6k2k2O3O3
40015c09ONo1o0K0K1j8j8j8j8mmmnJ4J4J4J4Q4Q5p7p8J8J7J8J8l4l4L6L5K3K2j3j3l5l6jj
40007c77k7k6M3M4MMo5o6J7J8N2N2QRj9j9j06J1N4j6j3j4J7J7j3j4K2K1J0J0o0o0Q5Q4l1l2
40000c76qrqqK5K6K5K5JJ%Jn5n6O0O1m4m3rqN9N8j8j8N8n8o2N3K0n0llL1L1l8l8j0rj0rK8
39993c87K8K1K1J8r7kO8p9p8M9M9p3M3J47j6p4M2No4J0J0OOJ6J6L3j06m6R4PPN2N1K3j16q2
39986c98N8M1M0m8m8m8m8o3o2R9J00j5j5N5N4nnp4p5K4K4m6m6M5M5k6k5P4P4R1m8p7O2pj46
39979d39j32PP5P4Q8n1j21J9%%R6m3q1N8OOR1R1p1p2j1j0N9N9J9J8n1n1p3p3M4M3k5k5R2R1
39972b93j%%jJ7J6n3n4k2k2J3J2K6K6m4m4M3M3RQl4l4L5L5n1n2O5O4POk8k9k0k1n5n5K5K6
39965d37j0rK5K6K6K6j5j4j0rk1M9RJ0n8n8P0P0k6k6k6k7j9k0J6J5L5L4%%J1J1K2m7r2K4o
39958d51p5J1J1PPM4M3j8q7jO9O0O0m1m2k7M3N6j3m9K1rp9OP6k7k8K1n0o3OO7O8j3j2j3j3
39951d35M3M2m6m6P7l9j63M6J71l9p4nJJl0k9K8K9O4O4m3m3L5l4j7N3RRl9m0J9J8k3k3L4L5
39944c90qrqqM8M8Oo4j1j1j5j6K8K7K7K7K6K6p9p9l3l3j5J24Q1n9o8JJ7J7K1K2jkj4N6N4q4
39936c51r9k9M0M1L4l5r8M2P9RKKq5j5P2o7J2Q1k1k2j7j7O0O0m5m5mlN5N4n9n8N0N0p3lR8
39929c05m2n1J9O8kj09j09O1O1N0N0j4j53q1N8k9k9P1P2J4J4n5n5P2P3o8o7O1O0qqn5J4J09
39923c13l1l0J08%o9k2k2qpj2j3J15M4j54j5J32pj08L2M2k7K0K1OPOPJ3J3m5m5KLLKjjjjj7
39915c73j7j7j8J0J0RJ0K2K2n9n9M2M1L5L4N4o2o2N4O0O0o1o1j9j9n4n3L2L3K2K3N7j05j36
39909e45J20J90j9j22n2l9m0%%L4L5L4L5j1j0j0j1L7L6JJo8o9L6L5M1M1m0m1L3L3L3L3l9l8
39902c46Qo1j0J05Mj11m8O9P0Jp1p1N2N3q4q4O7O7K9K9n3j22J9J35l9j55K2R2l6l6K4K3K8
39896d30K8m6K4N4o2l2L9rqnonoJ5J5J5J4K4K5K4K4l1l1l1l2jkkkn1n2J3J52R3m7j19K0L6
39888c95L5j4j4J1J1J1J1jkjkm7m8m7m8L6L6m3R7K3K2k7k6NNl0l0J4J4J4J4J2J2J2J1m8m8
39881d65m8m9J26J26m8m8K6K5j7j8O2p8p8O2l4l3L3L4J3J3m5m5L9M0L9L9o7o7O0O0L8L8m4
39875c11m3k3k2L5L6ppppJ1J1k4k4k0k0L8L8o6o7L9L8j7j7M1M1N6N5k5k6n1n1PPK8K8p7p6
39868d79K7K6K7K7qqqql3l3K5K4K8K8K7K8J8J8o4o4J5J5m3m4KLKK%jJ05J04q0q0M8M8m0m0
39861c86m0m0N5N5k6k6J9K0J9K0PQPQl8l7lkm5m5J3J2nnnnN3N4k8k7j9j9j9j9O3O4K9j11n0
39853d94J83P2o7q2N7J3n6j06l7R4R4l6l6PPn9Q0Q8n0j00M1mp3j7N2RRL4L4m7m7j9j9m4R6
39846d23Q0J0K3K4j5j6j5j5M0M0l2l2p2O8P6o3j07L3K4m6m7K3O1O1M4M5Mj36j30J0P3P4j2
39840c48j2p0p0N9N8j8j8l8L2P5o4p5nK8K8L7L6k2k1J%JJj4j4K0K1qpqpNONNM4M3QQq8q8O3
39832d11O3RRk4r4r7M2J49Q0o0o1J7J7JJJJk3k3k3k3M3M2oO5J09l0r6k6m3j13mO5L4L4k0k0
39825d15O1O2o7o6j7j8J7J8J3J3J4J3M3M4j10l9J18k2q2j2JJONP1P0n7n7k9k9L0K9L9M0NM
39818c03m5m5J7J7l8L1O5n1n9N6K3m7l9m0L8L7N6N5opk6r5r1K5J07L7KKk2k2J3J3n6n6R5R5
39811b64m0m1m0m0J9J9J9J9K2K2j2j3n7n7J8J35O0j02j00l1JKN3j8o7M9P7Pk3k3QQn1n0L6
39805d55L5j5N4K7q9L4J04K3K3n5n6n6n5K5K6K5K6j6j5J16jj39k3J02j4k5M5o0o0jkjkkkL3
39798d46L2L4L3p5p5Q6J7j3J02J2n8K8K7o4NP3m2o1N5rp8J8Q8m4j14L1L0K7K6oonom6m6L5
39791d35L5%%mmJ2n8n4O2M2k9J9J8JKJKJ2J2J3J2J7J7N2N2q0q1j9j8KP2K4r2q4L1J7J7j7j8
39783d49M1M1m4m5O0O0JKj03j03J03J03jjq5q5K0K0K4K4O0N9m4m4j0rJ6J7J6J6l2l3KLn8n8
39776e16O5O6j2q1p7M0N7j2nO5l7l7K6K6L1L1L2L1J1J2k4k4j4j3m9m8jjLLJ3Q2N5o2JP0No5
39769c53k7k7K7K7KKl2l3%%L5L4ONONq5q6mmj5j6O6O6L1L1r7r7O2O3K7K7k8k9k4k4qO1M7r2
39761d51l2L8n4n4J58J9r4M5O6p4o9P1J6n4K7R8L2j06p2O7O4pN1k0j18m8R7R6K5j15o5P4J13
39755b76k7o0Rk7k7k2k3K2K3K2K2rj0m5m5K0K0j5j5N8N8%%j4j3M5M5p6p5L0K9k1k1k0k1K4
39748d35K5l9l8O8km5R4L9l1m0m1j0j0j1j0Q2Q1k3k3k3k3Q1Q1l9l9l9l9J6J6J1J2m8j17l7
39742e56J02P4o5qrmO4J09l1q0j0%%k6k7P8P8L0L0r8r8p7p8R3R2J3n8m6R2R4m5j02l2L9L9
39735d23n6n7K9R8J07l3q6j6O0ro3OK1K1KKk8k9k7M2J16k3LKj1j0qp6l5J05PPJ6J7k5k5J0
39728c69J1K4K4j1j1J4J4m5m4K2K2K2K1K4K3n9n8j3j2K2K2m4m5j5j4%p1l7J03P1o9K8K7j20
39721e43J9Q5J5K5K5j4j4k4k4L4L4K6K5k4k4l3J06N2q7l8L2j6j5nnN3N3n3n3j9j8M7M6J2J2
39715c08l4l5p0p0JKJ06J05m9m9j4j5K7K7n4n4N6N5QP8J9j21q1N8O9O8k7k8m4m5L6L7J4J4
39708c18m4m4RRm9m9K0K1k7M2K1j19j7N3PPJ2J2ooooN3N2ool2l2P3P3NONNm0m0onPQn1n1K5
39700d35K4K5K5j1j1j1j0%%k6k6l0J09O9%l5l4m0l9n7n8M7M7Q0Q0l0k9No5pO3j4j5K5K6PQ
39693c43j2q0j3j3qO1J15m7r6k6k5k6O0O0m0m0K3K3m0L0J15M6o2PkjJ6J5m2m2m6m7J6J6J3
39686d35Q3N8j04j02l2M2M1M9k2k5M4Q4J5k3k2n1n2N7J26j1q0jkj2j2L2l8j9N1M7k3k5k4k3
39680d09R3J01o0j02l2n2J8R0k6q4L3O7m9n1O5O2n4k6M4l7l8K2K1j3j4J3J3k3k2N5N5O3oo9
39673c52%J1J1J1n8l3Q2J5j02k4k5pO2j1j2L4L4L9L8q7j8O8jr3k4L5l5kO8l8l8M4k6o1RQP
39666d71M3M2N3j6q2j2J40K5j39K4J40o9j15JLo6O2O1n9o0K6K6K1R0J1j04l4l4%Jn7N9R5o8
39660d63n1J11P9l7q2j2K2K3k3k3J6J7n6J3P6Oj04l3P3P4M9M9n1n1mO5O2O1o8o8p2lL4L4j
39653c38kK0m9o2o1rJ07J12mn3J6NNk9k9ONl5l6K3K2K0J9J6J5j6q5k8M2j5j6M7M6J4J4k5M5
39646b93M5M5p0p0o9O9L5l5j6N3mp5n2J8M8k1p2p2P4P5l7l6R1R1m2m2l8l8j2N7P1o9q6N4J
39639d22KMNn4n4L1L1qqP0%j05L3R9m1n1J9k0k0O6O6qrqrm1m1J7J7L0L0m7m7RQ0M1r8j06l7
39632e84J8Q8J33om4K6L1L0m4j14o1P9J37kj4N6l4j03M0M0o9o8N7N8p0p0MNQ6Q6k6k6k7k6
39625d14M8M7J2J3m2m1L9M0j7j7j7j7M2M1M1M1j69j70lJ35llM0M0ooo4o5P6P5n3n3J7J6N1
39618c46N2k7k7k8k7L9L8q9r0L2L1L1L2LLLLL1L0L0L1m8m8m8m8K7K6K6K7k1k1k0k1j2j1K3
39611d14K3J1J1r4r4K8K8Q6Q6j3j2m8m8k3k4N8N8OPk8k8n1n2OOM8M8J4J3J9J9l9l9L6L6k2
39605c82k1K3K3j2j1popoj8j8M0M0M1M1j10j11K3K2j2j3L7L7KKk9k9N2N2l8l8l9l8L4L4m8
39598d90m7P5P6n3n2j%Q0Q1q0q0K4K4O1O1k0k1K4K3L6l3o5P5K1j19n9P9ppl8l9M4M3n5n5N0
39591d44N0rrR5R5l0l1j8q8j26J4J17k1o5NJ4J5MLL8L8NMl1l1J5J5J5J4J4J5m4m4L1L1n0n0
39584d44L8L8LLJJM9k0r7M3L8j01J2J2LML9M0j9j9k1k1L7L6j7j8j7j8P0O9q1q1rqM9M9j2j3
39576c82L6l4n3Q7N7q3j01L9N6N6l9m0nmL2L2k5k6m0m0M1M1J0J0m7m8P9P9m9m8k4k4k3k4K6
39570d78K6K5K6K0K0p8p7K3J40J2j04qqK0K0L4L5m7m7K2K2l6l6K1K1l8l7M9M8j0rj0rM8M9
39563c51l6l7K2K2J7J7m1m2nnnoJ2J2J3J2k9k8K9K9n2n3K9K9j9j9O2O3nmo3o2O6O6l8l8mm
39556d46l9l9K5K5K5K5M9N0N0M9j4j5m9m9MMNMm2m1L9M0p6p6N2N2mmK6K6k5r5m4P3N9j0lO6
39548c23l3l4K9K9k9k9k9l0N4N5k8k7m8m8L3L3j4j5M3M3PPp4p5R7R7J5j00n2J8L0L0K4K5l4
39542c53l3k6k5k1k1kO8O4n3jO8j3j3k8k8N3N3l6l5l6l6j3j3oom4P2P2m4j1j1J7J6L3L2kl
39535c65l0l1l1l1P5P5%j17r9O4O3pJ6J6m6m7J7J7n5O0O4n1j4J02K8m1l0l0JJJJPOn2n2mn
39527e24N4N4K4K5j1j0k9k9k3R3J07n6o1N5J2n7j1j1J%%%j4j5j4j4N5N5o0o1P4P4MNj4j4K1
39520c15K1j35j35K7K8K5K6K5K5%j%jO1O0n5n6lmp3p3O7O8O8O7j41j41K2K1O4O4n3n2RRP9
39513d02P9j7j6J9J8k6k6k7k6P0P0m6m6J6J6J5J6rrrrl6l7l6l7P4P4MMo5o4N1N2k1k0J4J5
39506c77J7J7J8J7k6k5k6k5J8J8n1n2K7K7K6K7q4q4P8P8klllO8O9m7m8j5j6j5j6ONo4o4J6
39499e14J5J6J6M5M5M6M5m6m6m6m6L7L7l3l3M8M8k2k2mmL0L1n6n6J07J06l7l7l7l7K5K5K5
39493c29K6j9j8j8j8m7m6K3K3k0j9J5J5lkRo0k3R4O4ollpok8k8k8k8P0P1P1P0m7m7m3m3l7
39485d25L2O6n0o6M9J6n3J0J1OOj6j7j6j6j7j6j7j6K1K0K1K1rrK5K6P8P9q5q4m6m6P0P1N7
39479c19N8n8n9L2L3lkq3q2L4L3JKJ2n7l0Q6R0K0k4k5OOn8n9k4k4L5L4L4L5j3j3j4j3mmnm
39471d26ONONk9k9P5P5r1r2J8J7l0L9Q7n3p5O5O4p5m7R3M5k5N0N1l5l5l2l1J2J2q2N7J62K3
39464b20o0o0p2p3Q1J0p2O8J06l4j10K9N7j2JJM1M2OPRJ0r5r5L3L2m8m9k5k4J03J03qqqqq8
39457d30q8J7J7Q7Q7j8j7o2o3M2M3m3m3m3m2L9L9MMM6M6M6M6m6m6j3N7N4q4m2K9k6k7K6m3
39450d47l5J05J01l9l6l7L6L6p8p7P3P4l3l2l8l7P8Qj30j4Q6l1k7Q8m7j17L9L8l7L2J23Qj00
39444d67J6O4oN6N6n3n3n7n7M8M8j6j6j6j5L9L9NMQRQQJ8J8o4o3qpR7R6m6m7L4L5J1J1p1p0
39437d04QRl8L2Q4l3m0m0l0L9O9m6m0L0j7j7k7k7N5N4k8k8OPK1K1N9n7j13MN9N9k4k4J1J0
39430c96qqN0N0o2o2M3k7k2R5Ko8M9k2q7L0M2M1rrm2m2Q1Q2op5p5oJ07J07o3o2P0P1j06j76
39423e13j8N2l1L9O4O5O8O9l4l4o9o9PPKLJ4n6q2L5N5N4RQl6L3O3n2l0M1Ko7j9N0P7m0n5J5
39416c73M2k7n1n2N2J21N8j2r2r2r9k8Q3Q2J4J3J4J3J7J6o1o0m0L0L0m0l6l6k9Q7J08L7l6
39409c47L3L5L5j9j9m7m6j2j1j%jjm9m9l7P9J6n4L3L2lO7R3k2m9m8k1k1pql5l6j7R9P3Lj4
39402c76j5k8M2J9n0j1N8l4l4K8K8nmnmK6K7rql4l4M6J16lj43o2P8L6l4m4m4L0K9p4p5M6M6
39395d75l5l6J1J1M6M6RRMMmp4l3J08mmO3O3q0q0P0P1j0j0j1j0j7j8j7j7K3K4K3K3j8j8j8
39388c81j8J1J1J1J1k6k6K1m7l2J07J0n9k4M6J5n5o0P9M0l0l3L7L7l3j10m0O7O7N1N0l1l1
39381c65nmnnkkkkL4L4k4k4k7k8L1L0J9J9q6q5M3M4l8l7NOO4O4J0J0m9m8QPk7k7JJooO7m8
39373d55n2O3Q8J8j6j7J3J2k2k2K0K1K0K1m7m6m6m7J%L5L5qqM9N0mlmmj8j8j8j8K4K5J3n7
39366d22rJ06O8m9l4l4j00r9P0P1j1j1O9O8J4j02l4Q3rp8K6K6n4O2J31l1r9l0K4K3l0l0ll
39360d31llM1M1o4o4RQO2O1jp1r6O7J17Jk9k8k8k8k9k8N7N6jjL0L1mmm5m6j0j1K3K3R2k3p7
39352d06p%JP1Km0m1k3k2N4N4N5j3j0rJ5J5j2j3n8N7J39K3j29j30oO3N9j0m4m4m0K9O4nj6
39345c77j6o4NP4Lj06RJ00j5k2M9mp3k9l0O7O6q4q4L1L1m6m6n3J6N9N9J9J8J5J4lp4L2J01
39339c58o0o0K2K2K7m3l8P8N3j6L0L0k0k0k0j9MML5L5k8r7r7k8J12J11j3j2m9m9N6N6rrrr
39332c88j5j4k4M7N7j3j2N7J6n5j0j1opoorqrrK2K2O0n6o2N5M9j14r1P3O7kJ7J6k2k3L7L7
39324c40M6k5j04l5K6K6L7L7L2L3o0j30q5P8J12mn6n7l9l9mnO3O2K8K7N3N2onj05j04MMj5
39318d98N4R0J9k4k5ONk4k4K3m7n9N8N4o2QQJJJ4J4J8n2l4l5O1O1K7m3llJ3J4m5m4K0K0J6
39310d17J5N2j9k2M6No5k1k1KKM5k4m1L0N8n8l7P9M6k4l6l6J5Q5O0j02r9l0j1N9L9p8O7J84
39304b52k1j37k4k4N0N0o7o7J4J5j5j6j0j1K3R4O1n5kkk0M9K6r0n5n5j4j3O0O0O7n0n3O2L6
39297c86l3l1L9K6m4p5nP5P5m9m8RRRRJKJJl4l4l5l4K7K7K7K6lmmmO9O9l6l6m4m5L7L7K5K5
39289c59j5j5K8m3o8M8M1M1j0ro8o7L7L8L1L2p3p3N4N4J5J5m4j13o3N3O3pM0M0j2j2K3K3N1
39282c24N0n4n3m8m8j6J00J09pQPo0o0jkRRRQOOOOn8n9k4k3J3J3o8o8O7O6RQK3K3l5l5R0Q9
39275c09l8l9k1k1O1O0k9k8K9L0l5l4mmlp3m5P1P5Ol0r9o5N2Q6Q6LKLKl7l7MNo6M9Q6p6j13
39267d96M9P6m0l7L3j4j4LKLLOOOPL5L5m7m6k1k0l6Q1R4k2qpJJJJrqn6J5P4m2p7L9O6mq6q5
39259e38L3L3L3L3k6k5L2L3p3p2N6N6j2j2j1j2K8K8opQQk7k6K7K7qqj7j7J8J7p0p0J04J05
39252c58k3k3k3k3K8K8pol7l7l7l7K8K9K8K9L8L8m3m3j6j5M2M3MMLMK0K0l8l9mnnnK5K5rj0
39244d07L2L2p2p2K9K9j00l0J30j0q6N3L1L1NNk1k2J2Q1J29j0j37JJ8n2rO1o3o4M5M5n0n0
39238d86L1L1K4K4j1j1l5l5K3K3m3m4rrnnP4J45N5q4kkl2l2LLK6K6K6K6q3q3jkM3M4p0p0J15
39230d12k5l4J06P8o1rrj2j3j2j2J5J5J5J5QQk7k7N2N2N5o1j28j2P1%o5o6j%J0J1L4J04J7
39223c20r9n7n7K2J38N3j11n8J1L1L2J0J0J0J1OPPj10j2N8p0%J28J2p3mN1N0o1o1N6N7L3l7
39217c37j27j2R3p0j11R7J05j2j7j8k5k4k7k6M4M3M1M0k9k9P9Q0L3q3j25n5J4J4K2K2K2K2
39211c56kkJ0o0q0L7J09pj15KQ5J5k0j9J1J2J2J1J2J2k6k5k6k6LMl2l1N7N8llj06L4O5orj0
39203d15j4j4K0K0K0K0K0K0K0K0j2j1j2j1J2J3k3k2RJ0o1o0j2j1N8N8%%k1r1m5R5J1J2l2l2
39196d61L7L7jjJ2n8o0P8P9o1l5L5L0m0o9JK8K7jjL3L4k1k1k1k1jj%jJ0J0k5k4M7M7k2k3m0
39189d64m1L4L3J7Q6O1p9m6K5n9n8M5M6k4k5O3O2qpppopJ0J0k4k5K4K5l7l7r5M5J19k0j7N2
39182c36k6r6M0L9l9l8P0%m6R3L7q0m9K0P2Jn9J0P9l6q8j8Q2Q1m2m2rrrrOPj1J05J14m9j24
39175c59q%o9k3k4M4M4j5j4L0L1k8k7K1K1K0K1llJJk6M3P7m0j26j1P1m5r0K6P4Mj6j7k0k1
39168d56J4J4J3J4l1l1K7K6j5j6J5J5l8j07j0J07P4NJ7J7l3l3l2l3K7K7K7K8J8J8j09j09l
39161e53kN5N6j1j1M6M7J5J4N2o5j26j1Q4J4m8m9K8K8J8J9J8J9J5J5m2m3J%l4l4K0K0O8kq3
39155d62N5R5m5j08L1K3m7kO9l2j02o0P9L6l4L2L2pqk7k8OP6O3p6p7O4O8jn0J9k9k9NOJ0o0
39147e15o4P6R1R1K1n0r4M5Q3J3K7K7j2j3n9o0n9o0j2j1o0Q0P4MRP8N9j1m9m8k5k4L3L4l2
39141d13l2K7K6qqP3P3m5m5J3J3m7m8m7m8O4O4K8K9KLl3l3p9p9KLL1L1k7k7N2N2l0l0N5N4
39134c84k6k7K0K1K0K1o0o0m2R7J31qq8j9N9N9q8q8RRNNK0m9onk4M6Q0J1opj1j1L9M0MMl5
39126c44l5%%qro3o2J0Q1L2q4JJ16N2o5k6k6j9N1J3n7j4j3LMk7k7rO2K2K2K9K8n2n3N4N3n0
39119d10n1QPjO9J03L4o9p0l3L6n7n7QP8M7k3o5NL7q0n8J04L6L6L7l4o8KOOM0M1l3j02o8K
39112e37J4J3P2P2Lo6qO1m8m8L8L7J3J2l1L8L7l4m8m7J0J1J9n0k0N1P9l6j05J2J32J6q2q2
39105e02J5J5K3K2j2j2K4K3N9N9m8m9N6j3j45k8N1k0l9L1L9L8P1m5q0L6K0K0K8K8m9m9j4j3
39099d60M8M8l3l3J9J9J4j03j06N6N5j4j0rj4j4J9K0N4N4K0K0o2o1O2O2j9k0o1o1M3M3p0o9
39092e63N8N9N5N6p2p3R1R0o0o1J7J6J7J6kkklm0m0J8J9M2M3l9l9k5k5k5k5M6M5j3j3K0K0
39085c94l8l8N4N5n0n0l1l1P3P4m4m3rrL5L5%%m1m0M0M1m8m9N2N2M3k7n7N9O2rm3m3L3L4j
39078c53jq0q0M8M9m9m8Q0Q0k8k8PPL7L7o8o7pppoK9L0L0L0m6m6N8N8MMMMp4p4QPJ11J11m1
39071b77m0o1o0O7O7m0l9rj0M7k3n6O0J2j03K7K7n0n1P7P8m6m6L5L6j5j5j4j5k1k0O1O1l8
39064c94l8M3k6l1Q5N4j5J3J3r6r5L2L2k6k7J6J6P5P4r4r3L4L4n6n5M8M9J0Rm8m9J7J7P5P5
39057c22q9q8J6J5KJKJRRJ0RnoNP5Rj30n9Q0J06j26p4O5J03l6k3M6O3O3J0Rk0k1j02j02J6
39050d79J6J5J6pqpql1l2l1l2Q1Q0k4k4K3K3j2j2J7J7j9j8L8L7L8L7j8j9n3n4L3L3kkK5K5
39043c38n6n6K0J9K0K0L7L7r1r2K4K4K3K4kkL3L3p4p4P7P8nnm0m0J%%%mlj8N3L0j09l1L9O
39036d42NM4M5J7J7M6r4j16K3M1M1j1j1m6m5J6J6J7J6KKKJM0L9j8j9k6k7N5N5mlo2o2J25J26
39029a95k6k5j17j17Q1Q0N0N1J6n3o9O9J6j23l0J09Mo6l9m0m3m4N5N4mlM0M1J8j20m8K3k6
39022d81k5j6j6J11J12o3o4nnK1K1q3q3O4O4OOj4j5j4j4M1M2m0m0K1K0l7l8O5O5j7j6llM5
39016c88k5r5M4J07l3j00M0R6K6L7L7p2p1jjMLk6M4N6q3j00L9L3L3M0M0NOp9q0P2P1p8p9M9
39009d29M9jjkjopo4o5N4N4k7k7N5N6p3p2K2K1j3j4Q2Q1J05l3j14m5J3J2QRRQj6j7O6mj15
39001d42K5J25j5o6o7L0K9J8J8J8J8l6l6l6l6K5K5noM0J09j7j56p1O8Q6Q7p2p2nnn9Q1J20
38995b80k0p7qN0j9r6M4J05L5k2k1k6k6m3m2l3L7O8p1j29J0P6PJ1Q0O4nLLm2m3L9L9j9k0J6
38988c55J6j5j5n0n0l4l5M7M7L6L7JJj5j5j5j5J8J8j7j7l2l2P2P3n3n2OOJKJ5n5n2Q7J41J
38981b99llp0p0L0L1j7N3P8o2p5pm3m3Q9Q9k1k2n6n6N5N5K1K0j4j3j4j4j8j7j8j8ooM6r3q6
38974e97N5J26j2ooK0K1J6J7J7J6m2m1ppJ2J3k2k2k8k8PPL3L2L3L2lkq4q4R8R7l0l0k2k3k2
38967d66k2j4j4K0K1M3M3J0o0q2N7J01J02j2j2j3j2p7p7MMj6j6J9J9M8M8j0j1j08j08P0P1
38960d50j0N9R9m1p9p9poJ1J2J1J2rrL8l2n3O3O7kJ0J1OOL4L4p0p0K7K7l1l1N8N8k3k3QRQ
38953c57QJ2J2m6m7J9J8q6q6K6K6K7K6j7j7O4O4l0l0l0l0m7m7J2J1l1l0J20J20ooool4l3M7
38946d10M8j7j7j8j7M0M1M0M0l0l0l0l0j1j0j8j7K2r3n9N7RQP3P3qrrrm7m7J0J1R6R6n4n5
38939c81K7K7n4n4j4j4j3j4K5K5j0j0N4N4k8k7K3K4j2j1n9n9K3K3M3M2j5j5jjq2q2M1M1j7
38932e01j7N0N1llm2K8J07l3o1RRo1l4J04J05l5p7qKKJ1J1k4k4j8j8j8j9K9K8L3L2q4j6J52
38925c33J3j03j03qpN3N2onL2L2qpM9k1j28J3J37ln9J1m0m1O9O8l7l8l7l8JJJJO0O0m5m4Q
38918d50QQQL9L8L9L9r2r2L7L6m7m6j2j2N3N2N3N3%J%%ooPo3m6R4J5n5m4m4p3O7P6OJ9K0k2
38910c42k1k2k1j1j2opk6M3J0j29k8J11L0j10l1J09l6l7P9P8K0K0k9k9N2N2K3K2j05j06K8
38904d31K7L2L2q6j6K7j12k4M5L3L2LLQ4Q4l5l4%Jm8m7L4L3L5L6m7m6l4l4l4l3kjL3L4K7K7
38897d02n6J4Q1n7q9N1J7J6j0j0J8J8j7j7l0l0p3O6M1M1J5J5mlmmJ1J1J2J1qqN1N0k0k1p8
38890d02p9M3M3j5j6MMMMO1O2m8m8J4n6o5P5m6j17M4J13k3k3j4j4j6N4Q8k9j18lJ03j4j05
38883e35J2L6l3L3L2ooL2L2L2L2NNl0k9PPPPk5k6k5k6K1K1j0rmO6N7n8j03j02onL4L4R2R2
38876c42m0m1M2M1l0k9K2K1L5q1j43k7P4Lj9R7P3Ln5n5nnj9R7N2o4o5Nj%MLk6k7N4N5llkl
38868d04k7k6k7k7K1K1K1K1N2N3k8k9m5m5J7J7j1N9R2k4r7J9M8k1l6L4j0j0O7O8l7l8j20j21
38862e73P7P7qpm2m2J5J5k1k0P6P5J8J7j3j3m8m8k4k4Q0Q0m7m7J8J8q8K8J07L7j5j5p7p7J6
38855d95J5J6J5rrrrL3L3k5k5K2K3K3K3RJ0k6k5%%n8n9P9P8%j17m9O6K9K9L9L9j5j5m7K2J8
38848c71r8k9M2onN0N1l1l1l7l6R1R1m5m5J2J3l0k9NNO8O7q3q3N8N8m6m7LMPPm4K5N6o1KP2
38840c70m0j10N2N3l4l3K9K9k9k9O7O6q5q5K3K4K3K3J3J4k2k2j7j6kO7N2j9l2l3k9k9N7N6
38834c88l5L3O5n2p0jL5J04Q5l1o4Pm4j14k9M2K6K7mnj4j4M4M4o4o4r2r1R2K08J5j01m0L0
38827d60K9m0K6J43L3q3J6J5n0n0K0K0j0j1NP5kp1n6J4P2Lp9qP2Ln4J6j9q9KP2n3n3N7N8m5
38820d82K6Q8J9m1K8M6o9j23pO5O5n5n5P1P1Oo4m9m9NNJ8J9O2qm5K4N8N8mp3p4mONN3j6r0
38813e10k1J02L3r2r2P7P8l6l6K3K2p7p7JJ17J06j1o5o6N9N9K4K5k1k1O1O0q1q0K8K8l1L8
38807c76O5n2j9j9k7k6J4J4J4J4opppk4k4k4k4QPN4j5p0M7J01j6qrmO5J9r7n8N9K4K5llL9
38799c56L8q9q9M6M5M6M6KKLKm8m8L3L3q7q7ooL8L9L8L8L7L7m4m5J3J2J3J2p5p5J0J0K9R8
38792c35Mj12o0N6j7j6M6M6M7M6p2p3N5N5o3o4J8J8k3k2k2k2N9N9K5K4m1m1J7J7k2k3k2k3
38786d81J3J4k2k2O8O9j3j4m5m5j0j0O5O4POnnm0m0L8L8KLo5o6L9L9k6k5J3J3o5NQ7n2n6Q3
38778d41L1L1J3J2o9o9M2M2j7j6J2J1J2J1rqrrPOJ1J1l0L9N2q7j09L1Q7J7RRq2N7O6p4k6M4
38771c92LLl3l2L6l3p7O2Q5J6o4o4k7k8N5N4M2M2PPn2n3K9K9l3l3llL1l9j18K2Q7J8j3N6O
38764d07o5m8R0O1n5k4M5J4n6j6N3l3l4N3N2J2J2M6M7p9p8p0M7J12np8L8K2K3m8j18%J63L3
38757b91q4k2M9KKonn2J8J18Lj19m8ooN7N7J5J5m3m3jjl5l6qrM2M3P1m5j33j7Q4l2o4N3L8
38750d39l1J6J5n3n4L3L2kO7R8o5r5J15J40j15j26L7J1J0Q5Q5m2j13q3L3M4M4J9J9j6j6k8
38744c75k9PPk7k6K0n0l2Q3N2o4m8O8L5l5J9J9M9N0m9m8m9m9J8J7J8J7m2m2m2m2J02J02lk
38737c71JJl4l4MMp8p7N9N9%Jk2k1L6L7l0l0k9l0J06J06k2k1q6q5M3M3K9L0n2n2M1M1R9R8
38730b36p6p7m2m2rj0M9M9j9j9L8L9J7J8o4o4RJ0RRL2L1n0n0K5K4K5K5k4k3k4k3k4k3k4k3
38723e37L5L6L5L5J8J8J8J8j6j5j5j6N0N0l1l1poK9K8m2m3J6J5K9K9n2n3n3n4K7K8k2k2L7
38717d64L6j8j8j9j8J2J3M7M7k3k3j5j6q8K7O7n0NP5J4n6K9R9J4n7j3j2n2n2onj7N2R7j9q0
38710d87L6M5p2l8L2J0J0k0k1J8J7J7J8m7m7J2J2J6J6l1M0N8n8k8M2LKM2M2OPPPm1m1poLL
38702d23MLJ2J2J2J2j1j1r2r3P9P9kkj2j1o9o9R0R0j4j5mnL1L0J7J7j0j72j27L6Q5Q4k1k2
38696d92L6L7L0L1n1n1J01J01p3p3K1K1o0o1L5L4M9o7r0K6L1l8j9N0L5L4P4m2j04J2N2j8j1
38689d40N9QRk1k2%%l4l5M6M6q1q2L8L9L8L9j9j9L9L9L0L0r3r4j7N2k1k2ooopP7P7p1p0JP1
38682d28P5Nm4K7k2k2J6n3n8J1j3q3M2J59Q0J0kjJ9J9l7j52p4M2R7R8k7k7k7k7o3o3nnj0j0
38675e53N0J21N8j2llk1k1j0p9l0Q6Q2l4mlppn3J7J05j1j02l3KKRRQRk0j9J9K0PP7Jp0p4m
38667d91L4L4K8K9n6J4O3j00p0M7rqL4L3m6m6L5L5J8J9J8J8l4l3K4K5l5l5%%kjL3L3J0J0m9
38660d21m8L9L8m2m3P5P4m9m9l3L8Q5n4r9M1R7K8RRo7o8m5R5M5r4o5P5K2K2k2k1n7n6P5P5
38653c91n3n2M0M1M1M1RJ0n3n3Ko7l0J10P5Nk9k8J5J4k0k1NML9L9r8r7N3N3ppppk1k1J3J4
38646d39J16J17j27j27K7K8k0M9O0q0l6L4j9j9J6J6K1m9l9J00M8r2nnj8j7M1M1l8l8M3M3l1
38640c99l1l0l1K2K3K2K3J3J4J4J4j5j4j5j4k4k3k3k4N5N4N4N4o0o0n3n3n0O6J20N2j9j9k3
38633c80k2K5K6l3l2m2m2J6J6Q1Q1o9p0kjkjK0K0K0K0q3q3K2m8N5J70J12n1p8p7opK9K8O3
38626c25O3j06j06jkJ4J3J3J4J6J6J7J6o9o9J2J2j7j7J7J7M5M6J0J0lml8l8J7J8J8J7l2l1
38620d37l2l2N6N6lkk9l0K9R9J1j04m3P4PPK2K2q7K9Lo7K8K8l0l1p7pJ28J2r6k5L2L2J2J2
38613d33j8j9K0Q9kj65l5Q1M0M1M2M2o3o3ppK7K8MNp7p7M9M8k8k8qO1R1k4o9JL5L6ooonj%
38605d07jjllQo2kJ14K5m4K4K4l8l9k4k5J0J1J0J0k4k5m9n0QRn0n0J01L2r2K5Q2Q3PPn1n1
38598e01qr%J16Q4l2q0j0R2R1n5j25q2L4M6M6J5J6J5J6j8j9J6J7o1o2M4M3J3J3m5m5j%rO0
38591c85O9jq6q5L9M0nO6pp6K2K1L9l0r8J8Q1l5p0M6N6n9n3O4QRJ5J6l3l3M5k5l1L9L4l5k0
38584d40j9o3PL6L5l6l7M8J18J4n6L8L9jjo9p0L5L5l5l5m0m0J17M6o1o1L0J00P2m5r0k2L7
38577d14L7k3k3o3PJ5J4N4N3o1o2K4K4p5mL7l2nJ12N9j03j13MJ02J02l9l8K4K3p7qR9j6m7
38571d13m6m2K7N1o5o1N6k8k8J4J4K8K8k9l0K2K3K2K3K0J9K0J9n0n0O3O3j39%J04l5k0k0M
38564d36P4J1j29k7M2k6k6N9N9J4J3NNM9r0m1R9M1r7K4K4pqN1N0j05j06K2K3k4k4k3k4m2m2
38558f12L9M0O5O5K7K6N0k0o7P2M6r2m1m1J2J2M3M2j1q1m7R2M2r7q2q3m9Q9N1j9M3M3MLj5
38551d51j5j5j5mmL1L1k3k3L4L5k0k0L2j07p6O4Q2Q2l2l1K7K6M9M8j02j03N5N5p3p3PPPPJ0
38544d98J0J0J0K9K8n2n3J00J00n1n2J5J5J5J5o3o3nmL3L4k4k5J1J0k4k4M7M6j1j1n9n8K3
38538e26K2P8P8J6J6n9j29m8R0P5o4l6l6J7J7N2N2p3p2N5N6ononmlL2L1m0m1M1M1j2j2m7m7
38530e02K1K1k6M3L4j06m8R2P5OK0n0m5R4N9q0JP0l6l6l4l5J%LMN2N3O0p9p9O1k7k7L9M0n1
38523d12n1PPJ0J1O8O9k8k8k8k7q9q8m0J01L3L4M2M2j4j5p2p3j%M1M2LJ19O8r4l4L6j3j4J6
38516c72J6q8q8K3K2J9J8M4k6J3J3k5k6J3J3o0QNNL5L5m4K7J9n1j1N8L1L1p0o9M1M2k0k1L5
38510d05l5l3Q2J06j0m1m2K3K3K8m2k6k6M6M6lp4p3mP2P2j0rNo4J5J4q0j1K4m6O6O6n9n9j6
38503d80R9P5q8q7L0K8m1L2L2k7k6N0J19L7l2l0l1o5o5L7J07J5j47l8P8M3k8O4O4o8o8NNl9
38496d40L2M7k3K6K5j17m7J8J8pqo5o6P2P1J3J3k3k3Q1Q2q4q3M4M4lllkp4p4P7P8J0J1L8L8
38489c07Nj10j41K2K8m1M3M2l5l5M2M1k5r4m4P2L6l3M8M8J9K0o2o2kllkK2K1K2K2K1K1j3j4
38482d31KKKLqpo5o5P8P8M3M3p3p2L2L2K1K1N5N6KJn6n6m6m5J3J2ppn4J6J09oj11NN4j5mm
38475d52KJJKqqJ0j06j21M3J10M1M3M2m3m3qqM9N0M0M0o5o5K3K4j1j1RJ0j9j8p5M1J00j7M2
38467c55M2p4p3K9l9p1M6Po2M2M2M8M9l3l3OOk9l0K8K7ppL3L4k5k4J0RJ0Rk6k7L2L2m8m8j2
38460d82j3RRR0R0l8l8l9l8j6j6O5O5K8K8l0l0J4J4r0k1P9l7j11m1N6N5KKmml8l9L1L2mmJ9
38453d45J8N3N3k6k6L3L2p8p8N0N0n7n7M0M0R3k3o2o2l1l2l2l1M0M0ONM5M4J0J0l5l5K3K3
38446d02J9K0l9l8L1L0k7k8QQPQr6r6P8P8K1K1j4j4N1N2ppk3k3J2J1oopoj7j6qJ09P1m4r3
38439c82k3J8J9M0p6j19M5O9m7K5K5m0m1P2P1l3l3rrK7K6lll8l8j6j6M2M2K2K2K1K2nnn2J8
38432c62J1j06p4oK1K1K5K6j6j7M2M2JJ%Jl7l6o4o4O8J85J0j05O3O3kkm6m6%p0m6O9M0l1R
38425d32Rqp6m5P1M5k5m1K9Q2J2q1q1mmM6M6O0n5k7R0N1o4n6J4M9M9n1n0m7m6N9J29j5j5k5
38418d07k4k5k4K7K7K7K7l2l3PPk0M9J5n5K7K6j7j7K3m6JJ18M1p6p6qK6K6pp8J7Q7j4j5LM
38411c89J2Q2K1j41q7P7J00j5k6k6l7j07l6Q0Q0l6o1RqpL7L6l5L5L1L0p1p1L4L3l7l8klqr
38404e53O9O9R7K7o1o1J1J1J9J9p7M0J02j06j39K4O7ko2QO4O4l6j05n0O5N1N1MMj3N7Ko6q7
38397d93j7O5no4PK1K1J22J22q0p9L6l3j38o8O4O5L4l6p4M2J47L0n6J4l3l3K4K3n7n8J0J0
38391d67J0J0J2J1m2m2lO8K3K4P5Oj23n2NOm8m9M9M9J5J4J5J5j5j5m4K5K1K1O9O8o0n9L8L9
38384c31j12j13L8L8jO9j5j4L4l6OP7k6k5p0p0L9M0J0Q1P2m4l0l0M5M4m2m3llo5NJ09L9l0
38377c57l0J3n8n0O7L6l4J%p6M0N1o5r0j9P0P1L9k9n0O6Qj08L8J08m7m7J5n4K7R6m7m8L8L8
38370c87o4o4M1M1L5L6JJJ7J7q1j1j6j6K3K3l0l0l0l0L4L5k0j9j6N5N9j1M2J12o6j37l6l6
38364e28m5K5J1J1K3K3J7J34Oj10kkj8N2K4m7M1k9o8KJ6J6L7L8L2L3K0n0j1j1o2o1K0K1l9
38357d81l9l9l8M6M6Q5J6k3k3k2k3n8J2P5Nk2M7Ro1k5k5K9K9O4O3m0m1K6K5n3J7K7m2l8L1
38350d41K4K3l4l5J1n9j4J03Q2q1j02l3J8J9J20J20j5j32l1l1rrK5K6N7N6n9n9M5M5J0J0n8
38344d08n9J1J1K8K8m1m2L3L2klMML9L9l2l2L8L7o3o3OOK3K4j2j2l3l4l3l4J8J8J8J8noO5
38337d14O4KKo8o8l5l4L4L5M5M5k4k5%j%jJ0J1k5k4QRP8P8jjkjk3k4K5m6m6R2K7j12j22J6
38329e16M6M5M2M1p5p5L3L4L3L4J2J2k2k3k4k4N4N4j73l4J84M4j28J0L3l8rj0N6N5OOo3o4
38323d44KKllO5ol6l6J9J8K8m3o6LO8jk0k1j2q3JJ17J6n3K4K3J9J8n0n1O5O6l6l6l1l1%O9
38316d39J05L4n7n7RQl5l6LMk7M2M3k7j7j8l0M0rp9M2J11j1j1poRJ0RRK0J9J9J9j32j32L8
38309e37J08L2L1L2L2o4j34m3P2L4L4M1M1K5K4m5m5j7j7n1n1j9j9N1N1M6M6k3k4QQk8k7JJ
38302d26JJm7m7O6lj9N2k8k7L7L6KKo5o5N1N2k4k3M6M6j8j8j9j8J1J2J1J2K5K5q0p9K3K4K4
38295d47K3m2m2O3O3o3o3O0O0k4r5n6Q3M1k8P7P8l3l4l3l3OOOOqqN0N0k6k6k6k6POR3m7j09
38287d91L0j4q3N6J26k5r5J4Q4m1m1nmnmK7K6O2O2p4p3L2L1l8l8O6O7m3m3Q5Q5m7m7j3j2K7
38281c56K7l2l1n7n8JJOOK0n0%J40L5j04%P0l6l6M4M3j4j5OOn2n2LLL8L8K7K7l1l1K2K2K2
38273c48K1q1q1k4k3O0O0opRj30j10J22J02l8O0O0o0RN8q2p9O1L3L2k2k1k1k2K4K4K3K4n6
38267d29n6R6R5q1q2%JM7M8J3J2j5j6n0n0LMN1j8p4O5M1M0l6l7p1p1N7N7%jLKLLk1k1k1k1
38259e30L1L2J14k5j19m9J02L3m9R0M3k7J7n2r6M3K9K8L8L7j09j10J9J8Q7Q7m1m1nmnmK0K1
38253c77K1K1j9j9j9j9K2K2o0J0Q4n6jJ38M9r0j00l1LLn1n1K7K7pqM8M8M4M3l5j04j01J6J18
38246d04M9L4l6j22n2L2L2O1O1m3K6J9r7J5Q4n9n9K6K7mll9l8L4L4m7m7O8O8l6l7j8j9J5J6
38239d59P7P7n1n0K6K6n5n5o1o1M9M8k0N0J38K2n5J5LLK3K4n8n8m7m7O2O2m8K2N4o1j0J05
38233c10P3Lm7m7N7o0j44k7N1N0J1J0m8m8P2P3l3l2j3j4K2K1l5l6n0O6M5p1l8L2k6k5J4Q4
38226d20Q2l3mO7k8k8N8N7r3r4K5K5J01l8l4L6l1l2o2o2K9K9K9K9k2k3J2J3%JL6L5kln6n5
38219d56j2N9M8r1j10L0M7M7j7j6Q8Q8o5o6J7J6l6l6l6l6N8N7K3K3OOn2n2N2N2j0j0K1m9j27
38213e39J2J05L6m3m4J7J7J7J6M4M4m2m2O2qr1M8J27j4r7k8M7k3k2M7J6n3jjo5P4K1j19l6
38206e18L4j4j4P1P2l3l3K6K6K5K6k0j9k0k0k7k7L1L2l4l4M8M8n5n6l8J02P3o5r6M3L9l0k1
38200d78M8j2j2O9O9n6j26K0R1No5J4J4j%nnK5m5m5K5L0L0L4L5KKn6n6QRM8M7j12m2J32O2
38193b97k6k6M3k6o8o8N2j7l8L1K8m3K5K5L0m0j8N1P3m3r2r3QP7Mo6J7J7k6M4P8Rm7m8K5K5
38186d20O6lr2r2P9Q0K1K1n6n6k2k1J2J2%P0P3m4p2kk2k2n3n2J10J11p1p1K3r4j6J00L4l5
38179e04J1J1J09J09o5j35l6Q0Jj15j8R8O4nk1k1j6q6l0M0lmM9M9j0rrj0M9M9lkM5k4n4Q5
38172c31J16k4q6q7j4j5J5J4J4J4PQn1n1L6L5o9o9M4M4J0n9m6R3Q5J4LLo0n9M3M4QRppo5o5
38165e06M4M3l3l3p7qR8m1l0J10k0q9O7O7j9j9k5k4L3L4k8k9L0L0qqK7K7k2k2J3J3K9K9oo
38158c59j6j6p4p4N5N4k7k6rqqqO4O3M7r3o6P4np4j3N6K6m3j04L5R7K6k8k8o4o3R7J67O0q0
38151c65j1N8l1j01J7J7J2J3k0j9k0j9l6l7jjJ02J01pp%o9r6K1L8L8M5M5n1n1N3N3l2l3l7
38145d31l6K1m9p4Q9J19Lllm9n0L2L2l8l8K0K0M1M0j3j3J5Q4j0j27l1Q5mj20OOo0n9M5M4j
38138e07O8J35K0j01l2K8K8k5k6l4l3l4l4O6O5L1L0o3o3J8J8O4O3ONKJp9q0RRRRm8m9N6N7
38131d11PPk7k8n0n0j5j5K4K5K4K5K3K4j1j1L4L5n4n4J34J7j07l8l9m0j3J26N7j3m4K6K5m6
38124d53pJ32M7r3m0m0klkko8o7J4J4M2M3M3M3j1j1j1j1n3n3K8K8J7J8j8j8J7J6j9j9L5L5
38117d29k7k7mp4n9Q0J12M2K8K8k7r7q6N3N8q0k9k8L0L1nnM2M1m0m0K0K1K1K1J7J8Po3q7N2
38110d85R1m8n0Q9J16k4n5n4o4o3O1O1O1O1n3n2n2n3K8K9K8K8N3N4n2n1noK9L0q2q2K3K3J9
38104d47J8J9J8opM2k8j02L7K8m1J6J5r3K3J16M6l5l5J9K0l8l9k2k3J3J2j6j6J9J8n5n5K6
38097e53K6m4m4O0O1L2L3k5k5j0rK5K5l9m0O6O5k7k8k7k7OOOPJ2J2k2k3M6M6J1J0k6k7k7k7
38090d95M3M3L8L9n6j26l1Q5L9p6m3K7M0M1J0J0rqrrJ03J03m8m7o2o2M3k6p3M4P8l7n4J6J6
38083d53n4k4R1Q7l0l7l7m5m4N2N2l0k9RJ0J0J0k0k0J5J5K2K3l5l5O1O0k0k1j0j0K4K5p8p7
38077e43MMM6M5J2J1k3k3J6J7J2Q2Lj13k2k3k1R5P5m2o6Ml0l0L3L2k1k1k2k1L1L0j6N4N0o7
38070d48j01J4J03L4oo%o9o1N5rj0N6N6j1j1N9n7k5M5jkj9j9M0L9L4L5p0p0M3M3RQm5m5j1
38063d23j0rqqrM0M1m2m1L8L8LMl0l0q7q8L5L4j%O7O7RRN0M9n5n4k2k1L6L7q4q3R1R1jjjj
38055c70r9r9K9m1nJ11o4o3J24J23j8j8p0P0J14k6n3Q6K4j16k0M9l3l4n4n3m4K6J05l4m9K2
38049d80J8J9N8N8llllj2j1j2j2n5n5N0M9qrJ09l0q4j3j9q8o2QM4J14O1p8p3O5J9J9l0l0K5
38042d57K5K6K5l8l8M3M4k8k8L1L0j3j2j3j2j7j7J8J8M9M9P4o5j26n6M8M7L1L2qql1j01k1
38035d99J19k7j67j1J28J0o0j2j2K2K2l6l6M4M4j4j3o1o1R0Q9k7k8k7k8J38J37l7l7o0o0k7
38029d97M3J06l3r8k9O9jM3M2j7j8N7j4m1m2l1L8J6n3j4N5L2L2m4m5M2M2l9l9j5j6J9K0LL
38022d24QPm7K3j7j7K6K5l3l3M6M5j2j3MNj%L1m0n8n8J9K0n7n8j9N1J09L9k8k9O6O7qp8m3
38015d82K6L2L3K2m8K3R2o0n9N4j5r6k6N3N4J6n4L1L0j06j06R6K6n8N8P9P9p2j42mmp8L8P9
38009d89RO0O0q1j0M7k3J5J4j10m1O3O3J0o1n6N9O4oOPo7M9M4k5K1K2k8k7QPK9K9opo9o9j1
38001e00j2K5K4o3P7O5p4j00M0R9J00m3m3n0m9j6j5L8L8L8L8MMp7p7K6K7O2O1m5m5j1j0m0
37995e04l9J7Q7L7j03k4M6L4L5j9j9J5J5J5J5l2l2KLj4j5J9Q9L6j03k4M5J8J7l2l2MP2M0j00
37988d31q9N1P7o3%%j7j8J05l5m3R6M7r2kjl4L5P4o5l3l3O3O2q4q5M3M3k4k4k5k4M3M4RQL0
37981c92L0p5p5j6j7Q8Q9rqrqJ0J0j7j6j36MR2K2qpm7m7R0R0l8l8L3L3k1k1q5j5L3j06k0J19
37974d88P2JqrM6M5L8L9r0q9L9L8L0K9L5j05o1Rm5K5L4l6j6N4J8n1m3K6j8j8Q3Q3m6m5n2n1
37967e27K9L0M0M1j8j8J2J1J2J1nnnnk8k8POj4j4O7O7MMMLJ9J9j6j5ooonq1q0M7M7l5l6j18
37959e91K1Q6J7rO0j1j1kkK1R0K5j14k3k3K7K6llM4k5o1P9P8o0l0L9qqn0n1j5j6j8j8J7J6
37952e06K2K2K6K6o0RN2N1j8j9p3p2l5L5L1L1J4J5J0RL4l6kO9J6J7l7j06j5J01pqL5l5MMl2
37945d28l1l1l2M4M4M4M5K4K5K5K4q8q7L5L6Po2o2QN3N2p1p0K1K1K1K2j7j7K8m3q1j1M7k3
37938e28k1M9J4n5pO4K4m5KJklj0j0M8M8K9L0r5k5J06L7k4k4j7j8j7j8K2K2n7J3N6j4m8m7
37931e20J6Q6Ro1j6N3M9k1m2m2J2J2J6J7J6J6p2p2N5N6k7k7QPJ9J9J9J9M9M9l1l2j9j8j8j8
37925d34JKq0q0J09J09q9q8L6L7KLJJJJk7k7K5J41Q0q4n8J1nm%%o3o4M6M5j9N1Q1l5n8J2M
37917d16o5K7K7j2j2pqqqppK8K8m0l9M6M6j8N1Jj15NP4ppJ8J8j7j7k4k5L4L4k7k7L1L1K9K8
37910c57ooj4j5j4j4MLl1l1J08J07o6o7p3p3j5j4L3L4L4L4M7M8j1q0n2O5L3l6MM%%m2m2J7
37903d84J6JJM8k2j2J03k4j40L9J08m3m2J7J8j7j8NMNML5L4j17j17N7N7jj%JL5L5K2K3j2j2
37895c94K0K0j4j4l6l6l6l6m6m6L5L6J3J4J3J3J5J5J5J5ppo0o1O1J30l3j50l5Q1O6O7l4l4
37889d50o1o2l4Q2J21Ol5L5K7m2j9j9q1q1J12J12o1o2M5M4j3j4n1n1L0L0m0m0N7N7P5m1j4
37883d38J02Rj07j5N4j8j8j7j8l1j00p6Q7J00L1OOn8N9J20Nk7M3k2r2LLp4M2N1o6o2N4P3M
37876c87pqm3m3J4J5L1L1n0n0N0N0l1l2K6K6J5n6q0L5P0m6k9L9j4j4J38K2q0j0k7k7L6L5J1
37869c90J1k4k4M9M9j4j4j1q1n3O4lp2N6j4q4L3R0R1K7K8l1j00n1O6L0L1LLn5n5m0m0J7J8
37863d90J1J0k4k4l2l1R6R6j5j6np4k0R5R1k6p0p0k0j9L9L9j8j9k0j9L9L8qrK2K2op5p6oQ3
37855e11Q2j8j9%JN8N8j4j4L3l7q7K9Q7l0o0RQ8J8n7J3O7lj26j26K9R7l0l0K1m9k2R5L3l6
37849d51l3L7L2l8jkn7n7M0J58Q5p6p8L8O7m9n8J1K4K3kko0o0J0J1J1J0NNNNQPk7k7nnm4m4
37841e84R1K0m7O8J09ql9m0qqj2j2P6Np5oK6K5J5n4l1L8L4l5k7k7l1l1N4N5l2l1O6mo6LJ2
37834e11n9j9N1J9K0R9j6m5J17O4j45j02L8R0K1k5k5OOl1l2N0N0o9p0J2J2Q5Q5o6o6j2j1M7
37827d32M7k1k1Q4Q3p8p9LLqqrql6l6K2K3M2M2nO4M2r7n3J6m9m8J8J9L4J03J9j20p1%RRNN
37820d87NNONONllmlK2K2K2K2j9j8j8j8k9k9P8Pp4O6N6j2K6K6K2K2j01j00K7K7jkL4L4j1j0
37812c97r2r2M8M8M8M9j2j2o2o1k1J18O9p1p0O9j8j8RQRRL4L3p1p1J7J7j7j8P2P2rrk5k6J0
37805d33RK8K9l0l0j1j1K3K4k5k5L3J03K1r5r6K1K1m9m1K8N1N1n0m9P5P5poO9P0l5j04q4L3
37799d17P9Rk0r0j80K9J12nL5J05J4J4m0m0L8L8o7o6k1k1L7L7l1l1K7K7J4J4o8o7mlP7P8Q
37792c79Qn0n0mmmlK6K7K7K6k6k5RROPn2n2M1M1j7j7q0q0M8M7l5l5K3K3O3O2NMj8j8j8j8l2
37784e15l2M9N0k3k2L5L6J7J7j7j8kklkp7p8P3P4N8N8k3k3J2J2o9p0n9n9R2R2l1l1MMM4M3
37777c86q5q4M1M1m0m0N2N2N3N2n5n4k0k0N4N3k7k8L6L6m5m5L3L2j1j1O3p7q1N8O4pn4n4j3
37770e17J27O9p1j6j5J0J1l3l3JKJ5J4o8KR1m9m5K5L4l7l6L3O0j0m7m8J2J1J1J2J0J0RJ0J9
37763d27J9J8J9j2j1lkp2O8K8m1L1L1k7k7q5j4O8p2m7R3l2j02M8J18L3l8rj0j4j5M5M5j4j3
37757d23k4k3J2J1j7j7j7j7l5l5k5M5J45On4J4mmL5L4nnMLm1R8K6j14j23J6L3L4P3P3rqlk
37750c43J0n9p0P0O1qo9o9QQJ4J3J4J4m8m8J1J0O0O0k1k1k4k4k0j9k8M1R0n0r6M3R7m2N5J24
37743b56l5j04J7J8r2r2k3k3Q2Q2K5K5l4l3J1J1r4r4P1P1j0j1M9M8M9M8r7r8j6j6RRN9N8Q1
37736c05n9j22J8P2Ln5n4M9M8l2l3k7k8P6P7qrqqmlo2o2%%%%L1L0L1L1j9j9O8p1p5O5k2k3
37728e09K4K4o3P6M9r0q2N8M1M1N0N0L6L6m5m5l8l9mlqqm3m2PQk8k7K5K5K4K5j5j5M3M3k4
37721d43k4L4L4k4k4k5k4QQPQPQQPj2j1j2j2M2M1o2o3L1L1n0n1P8P8Q4n5p9O0N1q8J1J2LK
37714d06j0j0j1j0K7K8O2O2q0q1JJmll0l0k4J14P1P1m5m4q0p9J4J4J4J4j2j1K3K4j%n4n4j9
37707e58N1J29j0p7pLMJ1J1J1J1L4L3k3r2m5R4R5m5p8rP2P1k4k5J0J1l2l3l2l2K0K0l8l8J2
37700d95J2J2J2QRM3M3k7k8PPj%n8n9O5O4k5k6J10l0j67k7J04l6o6P3R3K4n6n6k5k4J0J0L9
37693d61L9NMJ6J7m2m2m8m8N7j2m4R5R0m9j3j4MML5j04l2J07J06l3J9J9l9l8mmL5L5j%n2n3
37686d46n3n3R9R9n2n2n2n2K9K9k6k6k6k7L9L8L8L9N7N7jjNMl0r9r3M6J04l5k9M1N1N1m5m4
37679d16p1p1m0R9M1r8K5K4o5o6O2O3O6O7p5nR6m3j11m2L8L8k7k7L1L1NNL9M0J3J4m5m4J2
37672d37J2k3k3J11J10o7o8J6n3o7P3O3p7r4r4ONJ10J11L3L3m8m9n4n5N0N0mmN4N4l9l9mm
37666d12JKm6K3Q7n3n3Q7O3oq7q6M7M7j0p9qJ31P3o7j12m2k5M4j6j6R2R3jjn9n9O1O2k0k0
37659c65JJq0q0l4l3K9K8M2J11J20k0j40p0l4L5J18M8o0n9j0rrj0j6j7J8J9L0L0K9L0p4p3
37652e04m0l9Q1Q1j%m1m0J7Q6P2o7j07L4O5p5k6M3NMO3O3k8r8q0O1J8J8qqM2M3jjO0q0q9N1
37645d26N2q8r7k9K6K6L0L0k8k8N3N3KKl3l3P0P1n7n7kjl7l7M9M8q0j1Q1n9o3P6Q0n9n0Q9
37638d37M5M6n0n1J6J7M6M7m1j10m5R5j5j5K8K9%jl5l5O2O2m2m2M2M2j7j6m8m9RJ0k4k4L4
37631d67L4M0M0m2m1k6k5NNJ3n7m7R3P7o2o2P8N1q7m9R1L0l9Q0Q1k0j59j60k0J01J00K8K8
37625c88j8j8j8j7M8M9J4J5LMMMn8n8P0P0NMp7p7m0l9n2J7K11P2j31j32QP8O7p2o1P8L9j01
37618d97o9%m7m8J68J68p6p7K9K8op%%J%QQm2m1k7J12R2j41r5M4N2j7j7N4L8j01j1J28J19
37611b70k0o1o1J2J1q8q7M0M0j0rJP1L6j04k2J17O4oj6j5JKm6K3O8p2k8M1k1k1j6j7J1J1J1
37605d30J1k0k0k1k0N9O0k2k2qqqrJ0J0J0J0J5J5J6J5m8m8M3M2j68l0J68K9o0o0L2L1L3l8
37598d31q5N4J50J1r7k7K2m7mml4l5M7M7l0k9K9K8l5l6j%j3j2O9O9n4n4N0N0j6j7k9M0P1o8
37591d21JP1Rj30p3O7J0o0N0N1QP7K1j19l8J02N3j6j05j04k8k8J8J8J8J7O5O5j6j6L0L1k7
37585c99k8L0L0O5O5p8p8p7p8P3P2qrJ8J9o3o3L1L1O6O5lmmmp3p3QPjjkjk1k1J4J4M4M5l7
37577d29l7k9k8PPK4K4n7n7K6K7K6K6L0K9onRJ0l8L1L6j03r9M1J1J0O8lj12K8J31pq5j4J8
37570d90J9J3J3J3J3J5J6P3P3k3k3K9j11j38KQ1J1m8m9K9K8J9J9J9J9K8K9k9l0l3l3K5K5o
37564d02oo5o4MLK9L0J16k3n4J6o5o5N6N6kjPPq7N2O1p8m6R3Q5n4k7k7l6l6k1k2Q6Q6P8o1
37556c77r2k2JJM0M0n7n8N9N8j5j4j5j4k0k1K8m2n1Q8M5k5j4j5j1j0l5J04O5nk2k1QRn2n3
37550e15O5mp5O4J30j0n5n5R9R8q1q1llj18K1N8N9M9M9n8n8m0R9O4p5m0m1k8M2J19k1j00j00
37543e45N0N0J5J5%jj%qpppM5M4k4k5k4k3M6M6L9L8p7p8M2M2k7k8nmL0L0m1m1opn7n8J05J05
37535c59K1K2m9m8m0m0L0L0K0K0N6N5j09j09N4N3MMLMJKo8o8mlO6O6J8J9j7j6qqK8K7o8o8
37528d79KJrrrrK8K8K8K8J3J4J3J4k2k2k1k2L0L0L0L0n0m9j4j4JJk2r2j3J03P3Lm6m6O6O5
37521c47k0k1k1k0m6m5K5K4M8M8o8o9O7O7llj7j8j7j8NMMNOPPPk6k5k5k6L6L5L5L6NOONn6
37513d03n6k1k1K8K9K8K8rrK6K5m5m6j0j1lm%Jk1M8R2m7k3M8l6l5J9J9k9M1L3j07o3Pj6j7
37506e60M6M6kkL3L3j7j6l0M0l3j72%O9M8M9j0rL1l9q0J51Q5n5MLm3m3O2O2o9p0J3J2n1n0
37499e64P7P7k7k7L0L1L8L7m4m3QQO7O6p5p6j3j3k2M8M3r6j46Q5J44q9q4N6Oo3kO8R7R7M0
37492b61r8o0J0J8J9qpp9rL9j00p2O6J63K4q5q5k5J14O1ql7l7j6N3N4j6m9m9K8K8k3k2J2J2
37486d45K6K6R2k5p9p9n2n1k5k5J7Q7JJl0k9Q0Q1m8m7mmlmonnnQ4Q5mp3mmj7N3O4no6o6K7
37478d86K7j0q0j7N3RRL8L8l6L3mmM4k6r1k1M0M1n3n2OOjkJ0Q0P4m1j2N9%%L4L5Qo2n8n8j4
37470d84j4Q5Q6k9r8j8N3K4K3kkp5oQ6l0l5Q1j1q0K0K0m3m3M3M3o2o1M3M4l8l7l1l0M0L9j9
37463e18j8R7R8m8m7L5l4r5M5J14k5MP3m5m5k9k8k5k4m1K9P2o6rO1MMQ5n4o3P7J2j26j0O1
37457d79k5k6k1k1N6N5N6N6l3l2l3l2M7M7j09L0P5o3K4K3o2o2J01J01r7r7k7k7O6O5nmK3K3
37450d07j6j6J6n3o2P8O5nRQJ0J0o0o0opopL9L8L9L8j4j3j4j4p0p1M6M6j3j3L6l5l9J01N7
37443c65j3J8J7J3J3p1p1jkN0N0o7o6J9J9N9N8n8J1j7q6m0P6M5p2p3M4M4k4k0j9N1N1l7L4
37436d30L3l6ppj6j6O2ql9l8L1L1Jo9poj1j1l1l1Q4J55Qj09qO2O6O5n0n0L9l1l0L9k7k6k2
37429d40k2k4k4k4k3J4J5Q7k9n9N7N8j2j3j3N3N2n6n6j7j7QP8Ro1o2o2M9N0n4n4J09J09po
37422c87K8K8l1l2l2l2k5k6M5M4J2J2K0m9n4J5l3l2J0n9k3R3O9m7m4m4R2R3p8j47O0O0n7J2
37416e39O5ml1l0M1M1j7j6%J%Jl8l9K0K0J0RO1O0K0r7j27L5Q1J1K6K6p2p2j3j4POM2M1n1n1
37409e87NJ20J19Ln2n3l1l1M9N0NNl0l0l6l5K2K2M7M6n8n8K3K4K4K3ppopK0K0N4N5n1n1np4
37401d73o6N0Q8k8o4N3J5j02JP0Ro1j5N4K2m7j2J04pp7KKkkj7j6M6M6lO7O3n4o7LrrO4O4o4
37394c72o4JJl4l4k9k9K9K9OOOOL6L5k6k7n0j19m0J00J57J7j%L7L7o7o8J5J4N0M9m9n0m5m5
37387e18J3Q3P4o7j38JJ27N7k2k2k7k7LLKLl7l6O8O8M9M9n5n5J3J3k2k2LMl2l1MNMMJ1J1O9
37379c70O8m5m5j0j0o4o4J7J8M1M0L6L7op6j15K4M2M1J6J6l5l5j%k6k7L2L2%Jn8n7LLrO0Q1
37372d45n8j16K4Q8J8j5j5K1K1J7J7J0n9o4P6L2L2j6j7LLMLONKJJ7n2k0J21P2o8j19n0k6M5
37365e02R1R1p5p4j6j6mmM5M6Q2n6o2P8N8j3o9p0N2N2j00r9L9L8MMlkL7L7L0J00J6j24o6M
37358d51m5m4R6R7l2l1nnmnjjNj35r3M6O4O3O7O6j5j5m6m5J2J2mml4l4K1R1L0j10mO5J8J7
37351c93o1o2K0K0l2l3K6K6j%%jj6j7J9J8J6J5J9K0JP1L4j06n6J3J%L2L2L1L2m5m5jjn9Q1
37344d02Q0n8n3n2n7n7lO8J10k8j07l8J12J12m0m0nnM4M4q1j1R7K7j0j1k5k5k0k1L0R9jp1
37337c98p4mK6m3J5J5p1p1Q1Q1m4K6M6k4J9J9l7l7JP0K4m6l8l7J7J7J7J7J5J5J4J5j3j2j7
37330d16j8Mo7o5N1R8j9m6m6l8L2K8K8K6K7p4p4P1J41pqj9r0l1L8O3O4K6m4k6k5j03J4L9p6
37324e42p0M7N5N5K3K2L1l9j23pQ9R0qqm1m0L5q1r9O3O2pK5K5j4j4KKK2r4o5J43Q4l2K6K6
37317c57q6j6J15kj22n2klKKJ0J0J0J0QRQRqrP3P4k8k8k8k8l8l8K0K1RQRRmnnnj9k0j9k0Q2
37308d44Q2K4K5K9L0q0p9M0l0j19kP0%n8n8PPQ9Q8kjo0o0J1J1J0J1n0n1QQppP5P4j1j2j1j2
37301d55QQlp3k9Q7J15M5p7p7m6m7N5N5J9K0n6n7K5K5j3j3j3j3Q0P9k4k5J0J0J0J0rqj7j6
37294d10O4n2j10On0n0Q4Q5m7m7J1J0L4L3L3L3J8J7n5n6n5Q4J0o0LLkkl2l3l3l3K7K7K7K7
37287d91M1M2m0m0L5L5j%%%L5L4o5o5J6J6l9l9O6O5l4l4P1P0l4l4l4l4K2K2K2K2n4n4n3n4
37280e85M1M1L7L7K8m1n1Q9rp9j3N7J6J6Lj37o5P5j2j2J21J20l0l0o8o7l4L6M6r4n4Q5N4N4
37274d25N3j7r9M1J27j3j53j4N2j8m4R6R5m3p0%J0J0j2j2j6j6j0q0k3J16J10l0%jJ6J6o5o5
37267d84J8J7J8J7k9l0k9l0N9N9k2k3l2l3LKrrM8M9L5L5p0p0L4L5%%n1n1L1L1J7J8o4o3J26
37260d47J27m8m8k3k3L5L5m4m4L7L7rrrqJ7J7m6m5Q0Rk0R5l3j02K5K5l8l8O3O2l3j02m8O9
37254d84O7O8J6j00n0K0l9L1J43K7r4k4j5j5K3K4j9j9j9j9m3m3J5J6R7R7J8r7j04J2O7O7p9
37247d55p8K5R6L5q1q1L5L9l0k3M6K5K5n2n1P6P7k8k8J7J8o4o3M7M7M8M7j15j16J3J2O2O3
37241d12m2m2Q7Q7j10j10k2k2k2k3J11J11j7j7k8k8N4N3o6o6qqM2M1PPo3o4J9J8J9J9J9J9
37234d57K0K0l8l7J0J0m8m8K8K8K8K9J8J9j6j6ppN1N1k5k5K3m7r2M8J06l3mO6j7j7m6m6J3
37228d58J2l6l6m9K1J30j0j15K5N4j6O7O7q4q5K0K0K9K9poM7M6j1q0o7P2jp2k6M3J3n7l5J03
37221d53J2J3Q7n1m3K6j9N1N9q0m1m1j4j5N3N2k8k9pqlloO5J18r1j32L0K8m2P0J39Po2m8m9
37214d55j0j1r6K0Q3l4K2R2LLP5m1j04J3N1j8K8K8k5k5NOj5q5j3J02P9l8o6LJ9n1m7K3J5J6
37207d48P8P8m8m9kp2n6O0K9m0m6m7L0L0N0N0l1l0J5J6J6J5j9j9j9j9k2k1J4J3J4J5J8J9n2
37200d80J7N1o6o6M9K8K7J40K4q6q5nmnnn7n6M8M8nmL0L1j8j7j7j8J1J1J1J1m2m2m2m2J00
37194e25R9J4J4Jo9r5K1J02J02K7K8m9n0j4j5k1k1J4J4K9L0K2K3Q1l5j20j21J9J9l9l9j6j6
37187e86M2M2N3N2l4l3L8l1o2N5O1rk0k1M3M3j5j5l2l1LLj8j8j8j7M8M9n6n6k2k2Q3Q3rqK6
37180d09K7q1q1%%j1j2R3R3m8m8L3L4n0n0P8P8o0o0M5M4k9l0RJ0J8Q8rj26q4j4O7J37N7n9
37173c50o3Oqpl8l8K0K0QP8O2n5o6o6oom1m1N0N0J20Mr5k5K6K6Q0l7m6K4n1n2N1N0N6o1j41
37166e62k6P3P3k4k4L8L8o7o7qpR4K5q7j8M3M4L6L6m3K8P0%o0o1K8K7Mj58r8J12N3o2J4Q4
37160d52L8L7m4m4nnn6J3N1N1Qo1r7k7K7K7L1L2J0J1J1J1J5J5k4M6k4k3L1m0r8O3J15jK2K3
37153c13m3m2m4m5J4J4n1n0P2P3l4j03rJ07R5k2qpn2n3RP8M4k5m0m0J0J0l4L6K1m8j4N5No6
37146e00k6M3M4M4j0j0k1k1J4J4J2J2J2J1J1J0J1J0n4n4K7K7j9j9j9j9K0J9Q9k8j23n3MP5
37139d67O5n0l2l1k6R0R0k5j2j2j9j9l0l1N1N1k3k2J2J3J1J2p0p0L4L4L4L3nnonkjl6l6OO
37132d93OOK9K9l0k9J4J3k1k1m0l9M2M2j1j1K3K4opopM4M4RQp4p5j6J00J2n7M7M8k5k5J0J0
37125d33m3m4J4J5l3l3K5K5k0k1Q4J4l8P8M7k3j4j4j8j8M1M1j8j7JJl4l4m2m2J6Q6O5n0j6
37118d52j6j0rM9M8n8n8P0P0k5k4k4k5J8J7J8J8k1k0O1O1m0m1p6p5J8J7J7J8j7j8j7j8O2O2
37111d20MMopoo%%l4l5K8K9k9l0N2N2n2n3L2L2L2L2JJKJl7l7l8l7J1J1M6M6k1k0L8L8n4n4
37104d84NMl8l7K0K1JKL6L7m6m7Q8k9q0Q3N9j2J0J0NNl7l7M5M4q9r0J6J5J7J7J7J7o6o6O2
37097e22O2pqppM2M2j6j6mnmmL4L4m7m7rj0o7o8P9P9k5k6MMN7J72O4r8%%r6r7L2L1K8K7l0
37089d29l0m0l9O6O5k3k3n8n8P3P3qrM7M7q5q6J8n2k7Q9P7l9jjJ1J1m8m7MMMNRJ0O9O8M9N0
37082b54p7j48p1M6J03J03m0m0onm4m3J5J5l4l4P1P1j2j1j2j1J6J6J2J2Mo7o7R5K1r5J5J5
37075d41J5J4QPM5p1p6M1N6j4r5r6L0L0L0K9k0k1j2J04J41K5n3n4p0p1L4L4K9K8n2n3jjm4
37068e45K5P5OrrP0P0l5l5n5n6K5m4m1P5NNJ8J8J8J8l3l4j9N0J1o0oJ09L5q2j3N7l3l4k2k1
37061d96n4O2L7l4kkn0J9N3j7rqPQk7r7k7R0O0j1L4L3K5K4j1q2m6K3RRk1k1Q8Q8q7q6j6j5
37054e50J4J30R3p0p5M0L3l7J0Rj6j7K3K2M8J18l3j03kkQP8k1r0nnr5K1Q6l0k4R3N5o2l4L6
37047c54j1j1r6r6L6L7L7J07O2j01j23oM1M2Ro0j6J01P9q4r0K7O0rk1k1%%M3k6j02l2N6N7
37041d65q0rR4K6l9l8L4L4N2j8j04l4P8Qn1K0L8l1l2L8N6j4K9K9k9l0M1p6o0J0L4L5O7r5m2
37034e24J21Qo1J12M3j09m0J14ko9Jj0j0J6J6J3J2k3r3K8K8kkm2m2N8j3m5P0Rj08l1J30J22
37027c25m1q3j3k7k8P4Mp0p0K6K6K3m7m6K3M9M8R3K3l7l7ooK6K7l2l1lmpqP5Oo0o0M0M0l3
37020d71l4n3O3L7l3N2N1q0q1M4M3L9L8K4m6m2m2J4J4k1k1K1K2K2K2L9L9K0m9k8k7K6K6l1
37014d03l1k6k6k5M5JKJ00L1n7N9M9k1n5n5o7o7oO3Lo7nO6MNL7L7J8r8j07l8R0Q9J3J2l7l7
37006e04LKn4J5J1J1P3P3j3j3K6m4m8K2Lo6np5j07J03J83k5n3J6J8J8J5n5J9J9k6k6n7n6K2
37000e75R2L9l2l0M0P1%p5p4M8M9K0J9o2o1kjN7N7j9j9n3n4M6M6l6l6KKn6n5J13J13l8l8J2
36993d90J1M7M6k8k8N3N4l6l5%jm4m4J4J5J7J8J3J4l4j03o5P3lp4O3J33l8l8P2Lj12K7Q8J9
36986c93o5o4j0j1N1N0M6M6k4r4j38JQ2J2K5K4k6k7N4N5L1L1qqJ3n6k3J16K2j17n7n6o8P2
36980e14J15k5r2M7P6Oj6q5l1L8L4L4j9k0m4m5L7L8L7L7r1r1k5k5P9Q0O2O3m2m2k6k6k5k6
36973e27K2K2K2K2m0m0nnN6N5j5j4pqppk0k0N0N0k0k1J5J4m1m2m1m2O3O3O3O2n9n9n9o0M7
36966e33M6M6M6l9l9mmJ21J22q8q7p0o9m1R9J12k7r7M2O9p0r2k2K6K5mnL0L0m0l9N2N1J7J7
36959d19l2l2KLM2M2k8k8k1k1J4J3MLrO0O9p1k7M3rrnnj8j7j8j8j2j2J0P9L5j04k1M8k5M4
36952d50R2m7n7J2j%m2m2K8K8nmnnnoO4O5L8L8l2j01q9K7O6mRRo6o5ppj6N5L6l3OP6k9k9M6
36944d52M5o0o0J4J4l5L4L5l5mlpqK8K7q9q8N2N2j7j8M6M5k4k4j4j4n8J2O7lKP1J9J9K3K3
36937c85k5k6k1k1j3N7Q7k9n1J9PPl0l0M0M0l3l4l3l3K4K4opL7J07rp9OOJKKKo7o8K8K9m2
36930e17m1L1L1L2L1k1k1R2K3o3OK8K8K7m3j93p6N0o7k3J40O2n4J7Q7J1J0R8m2q5j7M1M0o0
36923d38o1k6k5O3O3MNL4L4p0p1J4J4J4J3NNNNn3n3J0RN2J22L7j02r8k7NOK6K7n5n4N9O0k2
36916d64k2NNq2N7J42Ll8l7p7p7P5P4j0j0j0rk7k6k6k7K5K5N9N9KLj27n8N2q8l0J10J00L0
36909d19k6k6onL0K9m5m6m6m6Q1Q1%%k5k4L4L4L6L7r1r2J6J6j9j9K2K2K2K1j4j5j4j5K2K2
36902d68l7l6j4j5M4M4M8M9rj0j6j7j6j7k0k1J5J4J7J6N1N1m0m1M1k9n3O4O3on5j24l2Q5K8
36896d46m1NNQRRQj6j7j7j6J2J3J7J6m6K3N3o3j09l9Q8Q8j6j7M6M5l4L6L1q5l0L9m2m2N4N4
36889d17k6k7K2K2K2K2J6J7m1m1M8M7j0j0m3m3m3m3rqK6K7N6N6k5k5j1j2M7M6j1j1j1j1m9
36882d53n0J02J01o9p0l4l4L7L8KLL1L1p4p3mmmmK6K7rqJKJKM1M1l9m0N3N4nnm8m8L3L3k5
36874d41k5L2L3j2j2j3j2J8J7J8J7k0k1o8LP6m0p4M1P6Ok9k9k3k3J1J2N4N3p4p4QQk7r7MJ20
36867e07qqQ1Q1m7m7PQQPm4m4J4J4L3L2lkk9k9J0J0m1K9O0n7l1L9L5l4j9N1M6k3nnm4m5j3
36860e20j3K2K2ooK9K9n9n8P0O9M4M4j4q4j43k8L0L0M9M9N0M9n6n6JKL5L5m7m7J7J8j8j8k2
36853e01k3L1L2L9l1o4N3P4m2o7Ll7l7M6k4J4Q4M5k5k0k0k4k4j9j9L9L9k8k9j4N6R4K5p6n
36846d55J6J7K1K1p0o9j2j1%%L5L5qqqqOOPOK3K2j5q4K6R6onL1L1r6r6N3N3m8K1L0l9J9Q9
36838c74qp7l9L2poM1k8j01l1PPM0M0M0M1p4p4QPPPkO8J01L2p2p1o3OP0jl1L9L0L0L1L1O6
36831b78n1j02l2K6K6qrL1l9k1k2j4N6N5o2RQPQk4k3j6N5J5J5L4L3j38o8Q6J6o1QL0K9lp4
36824d98k2M8MMM0M0NNl4l3M5k4n3J7J7n3j2N8J8n1l8l7L9M0K0K1Ko9RR%%K7m2m3K7O1O0P
36816c86j09p5ml3L8R0Q9RQK7m3p8qJ9J8K3K3M1M1K8q7j10m0nnk8k8P7P7k2k2J3J3K8K9j0
36809d02p9o6MJ4J4M3k6o1RN3N3O1qqrrql7L3O7kp0p0J1J2rO2L3q2j4N6m0L0J04n8j32j6p
36802e54oQ2Q2LLm3K6O7n0o2o1RRRRqqqqL0K9np4k4R3L4q1k1M9P7Pl7l6J7J6jjjjm8m9J1J0
36794e15N5N6KKp4nO1n5n9J2j%P0O9j2j2K1K1K1K1n1n0L1L1l5l4k3M7N7n9o2N4Mj12k1M9J7
36787d79J7q3j3J02j3j44k8J39K3n8N8J35J9p6p5m6P0J01L3q7q7j0j0POM2M2m3m3O2O2J3J4
36781c50k2k2k3k3Q1Q1n8n8K4K3k6k6k6k6o7o6LLJ6J7R4K5k5M5J0o0J2Q1jjJ8n1n1J8l6l5
36774e02L8L8NOP6P5o3o3k9k8jjjjm6m7K3K3jjnnP9J0J5J4J9J9n1n1mmp9qN6N6O1O1k2k2k3
36766c84k2JJp3lM9N0j6j6q5q6j3N7P6Ok0k1k3k4j9j9O2J31J5n5m2m2j1j2P2P2m8m9P4Lr6
36759e10J9L1l9PJ23K2m8l6l6K0K0q8q9K3J38J08qq3j4K1m8MJ20Mj12n2J7M1M0K0K0j5j5k2
36752d17k3k3k3J8J9J8J9j4j4j3j4k8k7k8k8J7J7J7J7L1L1l9l9L7L7L2L2rq0n8Q2P5o4r9M0
36746e01O6p4p5O6N7q2j2J27R1m8j23j23N6N7l1J09Q4n6qO2k2k2J7J8o4o4POM3M3M3M3j02
36739d12j01J5J4l1l1L9L9J6J7j8j9j6j6j6j6j6j5N3N4ppJ5Q5P6o2j84m3J26j4q1j2N7N7m
36733d58ml2L7J16k4j18m8K1K0j%O9O9q9q9P4P4mmp3p4J03J03m9m8OOOOj7j8j8j7K4K3j8q8
36726e34J7J7o3N3R8o5kJ15k0r0J4J4j8j7l0M1N9n7q7K9L6L6K5m6K9K8j5j6R1K1j09j10m3
36719e99K6K2K2kkkkmnL1L0j8j8mO6Q9J9q8q8KLkkO1qnmk6k7K7K7P2Kq0rJ6J5O0j0o4o3n3
36711e95J6J18M8j4j3qrK7K6l2l1j3N7K6K7l1l1K8m1r9l0N5N5JJQRk7k6j5j6J6J5jp0N7J27
36704c85k0k1J9J9l3l2LL%Jl3j03n6Q3R8K8pqp0p0P5P5ooL5L5k3k4m9m9N5N5NNn3n3NOJ0J0
36697d76J5Q6K9j11o8P1J20j9k5k4l4l3K4K4l5l4K4K5j0p9kJ38L2j06oO4k0j9l4l4K3K4oo
36690d82pok2k2N9N9k9k8J9n1j03L5N8N8lln6n6L3J02J9j21k2M8%%M8M9l3l2K5K5j0rl9l9
36683e36o7P1J09l2o4NM1M2M7r2j2N9k5k4LLLLOOOOllo1o0OPM1M2J8J9K7m3p9rK8K8MLl7L4
36675d80P0P0l5l5j3q2j45p6O7mk9Q7J00L0p4p5K4K4k0N0M3k7J6J7l0k9RJ0K8R7O6n1J0Rn5
36668d33n6K7K8O7ll3l3K1K1p8p9N4N3L5J04j3j30j06J0J04L4m6m6j5j6K9K9K8K9n4n3N1N1
36662d19j5j5Q2J3p8p9k0k0p7pJ2J2Q6Q6J%M3k7o2QK6K6k8k8n4n4L2L2n1J9P6QL4L5n1n1L2
36655d73L3lkj0j1j0j1k4k5L4L3l1l2K6K6JJJJppK8K7o1o2O6O6n2n1L0K9K3K3P1o9o2OM1M0
36648c97l2l1LLK8K7p7p8J9K0J9J9J3J2J3J3j2j2j2j2P0P1n7n7M3M3j6j5l2l3M9M8k5k6L2
36641c79L3o5o5J5Q4L0j09j40%RJ0P6P7p9p9K5K6J7J7m0m1K8K7K8K7mnL0L1J4J4l4L6Q2n7
36634c61j16K3k2r2O0O1l0k9NNRJ0m9m9j4j5L5L5N4q6r0N0N5j4jkj9j9N1N1O2O2n4n4j%L4
36627d55L4M8M7o8o8Q3Q3q0p9K6K6q9r0M5M5M5M5RRJ0RK8K9n5J6Rj30k1M9Mo5k7M4n5n5K8
36620e66K8m4R5R9m0k7M3n3J6P9o2o1P8J0n9j2j2j9j9j9j9K7K7K7K7QQM2M3o1o1J02J02j36
36614d09j37k0k0L8L8L8L8pppqj8j8j8j8OPk9k9O1O1n6n5j4j4N6N5NNNNJ7J8n3n2K5K5j0r
36606e05P9P8l7l7NNONk9k8k9k9k9k9k9k9N3N3N3N3m9m9K0K0L8L7KLk6k6R1R0j56j56N3N3
36599d75N3N3o3o3m2m3P5P4L7L7KKo9p0jO9P6o2q9k0O4O3m8m8rrk7J13O0q0p9N9O0p9l2L8
36592d73K3K4K8K7j0j1K4K5q0q0L6L6J0J1o0o0J8J8j8j7K4K4K4K4J8J8J8J7l1l2l2l1J2J3
36586d63J2J3j7j7J7J8r4r3O9O9K4K4j1j1n6n5J4J4O1O2rqKJm5K5R3k3p4nl0l1N5N4n9o0K1
36579e13K2l9l9Q9Q9o5o5O3O3K6K7p8p8NONOK8K8l0l0o0o0n1O5Q9k7n2J8kkKLR2R3q1q2K9
36572e06K9k9k9K0K0K0K0j9j9j9j9ooP5Ok1R5L2q3o0n9j1J04N3o3o0N6N2j7o9Kj2j2pqL5L6
36565d79%Jm7m6L1L1K7m3p7M0Q2l3l5L4N1N0%j16j8R8l2l2L5L6k7k7K9m1l9P7O8m8j9N0K0
36558c99n1K9K8l4l4JJ%%l6l5J8J7m0m1K8K8K8K8qqn6J4M6r3m0J00Q4n6o5MP7P6m6m7k6k5
36551e33L2L3j9j9J5J6POPPj3j2j2j2k1k2O0O0mlN4N4rj0rrj4j3o2QO5p5m4R5J6j23K1K2Q
36543d52Plp3pJ31P8o2p3O6O6p3q8N1K2K2Q0Q0m8m8o4o5k9l0kklknnonR4R3l9j80o4P5j3j2
36536e88J02J02m9m9m4m3No6m3R6J10M1k0k0k5k5M2M1j6j7kkl7l7J0RRRP5P4j01l1M6r2q8
36529f24N1O7O8k8k8JKk5k5j4J26L0j10p1O8j8j9L3L2kkLLJ3Q2l2j72j6J23m7m7O7O6J5J4
36522d16J5J5n7n7M8M8l4l3l4l4LLl3l2O0O0K5K5K6K6j02j01Q1Q1m6m6K3K4j1j1k0k0k0k0
36516e64M9M9M9M9l1l0l0l0O7O7l7l7k4k4N7N7m6m5m6m6K8K7O3O2n2n1N4j6o8P2J8j22j22
36510f53J6N8N7k0k0O2O2r8r8N3N3k9k9k9l0Q5Q4N0M9k7k7k8k7k5k5N7N7j0rm5m4Q5Q5m3m3
36503d46lkllj3j3K2K2k1k2k1k2N0N0rqMNNMJ8J8o3o3K1K1K1K1M3M4l7l8k0k0k0k0o3o4Q8
36495e37Q7K4K5l4l4j5j5n0n0N5N6kkM1M1j7j6m3m2L9L9pqpqJ5J4J4J5j1j0K5K5lkl7l7n4
36488e26n4K8K7m2m2J08J09k2k2J3J3k6k6L2L2n2n2OOK0K1K1K0MMNMl5l5L0L0J5n4q5L1M3
36481d51k7J9K0j5j5j5j4Q5Q5p7p7J4J5J4J5n1n1J9J9N4N4j6q5l6Q0N0k0nmp2p1qJ08P3m3
36475d29n3n2RJ0mmmnL0K9m1m0MMqO2M4p3p2M4N2j7L0K9j0rK5K5L4L3l5l6J0J0k4k5m1m1K8
36467e11K8m5m6P0P0POk8k9j4j4m9m9j6j7J00J00m6m5O1n4l7P9Q1J0k4k4M2M1k8k7k8k8j4
36461d78j4L3l7m9O8O3n3N5N6k2k1RRo0o1O7O8kkJ5J5n4n5rj0O0O0n9n9J1J0K0K0m9n0J%L5
36453d69L6kjkjo3o4POR6R5o8o7L4L3l6l6L5L6J%j9j9LP3L1j08o4NM3M3k3k2P0P0m6m7n6n7
36446e53J4J3llllJ13J13n0m9n3n3m9m8L0J00P0p0klk4M5M1r9k0N0J5J6n0m9l2l2L9L8J1J0
36439e30J18J19m1j80k2J17K5m4L8L9p5p4M2M2l3l3L7L6mmmmJ%JJK2K2j2j3j8j9J6J6n4n4
36432e26N1N1L3L3O1p7q4N5M7r3J0J0q1q0K7K6K7K7NMNNj0rj0j0j5j5j5j6N3N3MLo4P4M5r6
36425d92n4J5KKN9N8%%J3J4J4j25o7Lj1j1M9M9l3l2j1j0K5K4N9O0K4K5j2j1p0o9J0J1J0J0
36418d72JJm7K3J44Oj49p9O4O3l6l7k9k9K9K8J1J0M6M5nmnnl3l2K5K5j9j9J6J6o1o2O6O7K7
36411d10K7l2l1m6m6N8N8L3L4n1j20M6J16J0J0o7j37j05J1J57J56Oo4j1j1K3m6q0q0J8J33
36405d41L8p9m5K5L0L1nmP5Oj02J5OPN4j6m0l9m4m4M6M7J00J00l3j03O5O4r0r1rj0j2j3j8
36398e29j7K4m7j6N4J3n7NP5%%n4n4J03J03mp4p9rP0P1L9l0l4L5J5n5K4K3p0p0J2J1N4N5m7
36391d60K2j5q5J%n3O2J44K7l2l2m7K1Ko7J3Q4K0n0q3q3J5Q5Q4J5L5L6K2r4r8J9N4j5qqj3
36384d82j3n3n2J7J6m8m9O8O8n4n4O2O2L6L6L1L2Lo6r9J6J01j5j31j6J36J9n1O6O1n5n5O2
36378d01Q2l4l1l1m9m9K1K0K1K0j4j5J1J1j2q2RJ24J2j05r2K5O8O8N7N7j06j06RJ0RRM9N0
36371c85r6K1J03n9j26L7M4k5J9K0n3j22J0J26J2n9K3K3K7K7qqm3m4P3P3j9j9j9j9j4j5K0
36365d75K1l9l9L1L1j7j7j7j7j0rN9O0j8j8N1N1m4m4j0j0%%L5L4L4L3q3q3k2k2K5m4p0O9J35
36358d39np9p8n8Q1J32pq0j1J1n9J1Q1M4k6J8J8POOOj8j9j8j9M1M0l0k9j8j7J8J8M1M2p4p5
36351e38KKKKK3K4K3K4L2L2l8l7k1k0KJ42R2j40j10m1J%L1L1O0p9oO4o6o7N5j4n3Q6M3k7k9
36344e13k9L7L6L0L0nnJ5J6j3j53j09K9J3J2Q3Q3N5q5q5N4Q0J1m1K8j6j5L5L4%%opJ2j29n6
36337e74Q3P4o5RQ%%l5l5M6M6kkL3L3k9k9k9k9poK8K8nonnk2k1Q2Q3o4o4l0l0l6l7K2K1L9
36330e32L9QRNP5M8o9m7K2k4k5L1L2mmm2m2L9L9k5k4J1J0mmN4N5L7L8m4m3m7m6N8N8n6n5M8
36322d21M9k5k5RJ0J2J1k3k3l4l4K4K5j2j1j1j1ONO4O4j8j8J7J7k1k2k1k2rrm4m4N0M9qqK1
36315d41K1j3j4n3n4r1K5J03j3J6Q6K3m7N5N4LKp8p9M9M9rrj7j7J8J8l0k9NNl5l5K3K3PPO5
36308d07O6m5m4q0p9L6L7L6L6j8j9J7J7N1N1k9l0nonnL8L7k0k0K6K6n5n5PQPPj6j7j7j6m2
36300e27m2L9L9j1j1j1j1LLL7L8J9K0Po2p5M2J38J39Jj14j50l3L8L8M5M5k9l0k9l0N7N7m8
36294d08K2K8q7q4L3J0RN2N2o1o1o1o1K8K8Q5Q6m5m5m5m5N0N0qqJ4J5K6m3k6R1Lo8k2k2k6
36287e44k6O3O2j8j8j5j6n0n0O3O3K9K8p6p6m9Q9L7L7J0J1j5j4j5j4noL0L0POr8r8R1R1o0
36280e16o0P0P1l4l4n7n6K4K5L1L0L1L1JKL6L7j9j8j0rl2J08J08l1q6q6n9o0k5k6L3L3M9M9
36273d49rrj1j0j1j0K5K5K5K5q0q1M7M7j3j4M5M5j2j2j1j2j%P8o2o1o2llj9J20Q5n3rqk5k6
36266e09K8j11p7O3j3j4n7Q3J39jl6J04P6o3n0n0o8M7J06j1p1p2K6K6L0L1m4m3%J16O8r4q8
36260e29K8N7N7j9j9k3k4N1j9j27j0P6P6KKk7k6K7K7l4j03n3O3K0n1qO2K6K7mml8l8K4K4j3
36253e20N6R0k7p0M5J3n8P4P4l5l5m3m2m3m2N2N3J8J8OPk9k8K3K2j2j3o3o4J7J7J4J4J4J4
36246d83k9k9P5P6k7k7k7k7j4j4j4j4k5k4Q0Q1JJL6J06nj21o0J0O5nj13j12ppR8R8L3L2lk
36239c97l8l7lkOOM1M1m5m4J3J3RRn0m9PPmO5M3p4p9qJ6J6N5N5j9k0J5J6K5K6l3l3l5l6K3
36232d99K3qpppQQk8k7RJ0RRj6j5J9J9J8J7J8J8k8k8L0L0j4j4lO7L7p9j32j7L9L9j3j2P9P8
36224c70n0m9l6l6l5l6P3P3qqM2M2j1j2q0j0Q2l4r6K1R1K2j7j7q0q0KJO0N9O5O4q7q7PPJ1
36217e17J1n4J7J28J1l9L1n0n1LLKLllKJNP4N0o7j48l3J39J39j00j00N1N0K1K0q4j5J11oq4
36210d82j5Lo6L5L5OOM0M1j9j8L9L9o6o7j3j3N4j6j27j2L5l6L0J00RRJ4J3j01j01P3P4J3J4
36204d70J4J4K9K9n3n2M7M7l4j04kJ14K8q8K7K7o2o2L8L8k0k0l8l8R0Q9m3m2Lo5j8R9l3l4
36197e45M5k6j14KN7j1nO5M7M7J6J7p6p7J2J2l0Q7Q6l0p0p0q9K8O4nN5J26J6n3o8o8kkP9Q0
36190d00l1l0N1N1o8o7o3o3K7R7J01o2p5Q8N2o5L2L2j5j4op5KP2k6r6j8j7KLLKNNNNL4L5L0
36183d57K9K2m7m8K2PPj9j9j3N6J3J3mp4k2R3lp3l5L5R4K4n8J3Lo7o2QK3K3L6l3K4R4L5l4
36176c94j14m4O4O3o2o1K0K0K0K0l4l3l4L5L1L1J6J6J6J6k7k7p0jL4l5QQl6l5O9jl5Q1J1n9
36169e23J02L1q7K8O1n6n8J3RQJ3J3o7o7O6O5l7L2poj5j5n4J5OPM9N0n6J3M4p2n3J7J4n5k9
36162f01M1M0k8l9L0Q9J9q2j2N1o5k2R4K5m4N4N5l5l5N4j6k0N0K8m1pO3N2j9l3l2k8k8k4k3
36155d89lO7K8m2l6j06n9N6P2KM9M9j4j3np4p6oN0N0L3l7LKQQMM%o9j6N4Qo2J6Q6K1r6j9j8
36147e70l5Q1J17%l8l8m1m1MP3P1m4m4P3J4j02j26j1M5M5O4O4K6m3n1J9J0J1KKr9k9Q0J0k0
36141e21M9K9K9l7l6JJP1P1m8m8j3j3rrm3m4L6L6j1N8J08l2n7J2q2q1Q6J7j00M1O6mopN9N9
36134c72p2p2M5M4rj0p9p9M2M2QP%%J%M4M3k6k5mlm7m6J10k8k00o1J65K5j34PO1qMNRQM4M3
36126e18M3M4k5r4o0Q1J02L2k8r8p5O3K0n0L2L3RRQRK5K5m5m4ononRJ0J0Rk5k5M4M5m7m7K2
36119e19K3rj0m4m4L2L3llL9L9L9L9K6K7qqq0q0L6l3k8Q9J9r7pO2N0N0JKJJr6r6K0K0K1K1
36111d75j4j3L3L3l6l6M9M9k0k1L5L4l5l5m4m4P3P2M5M6p1p1L2L1ml%%%%j6j5j6j6O1O1j02
36104d33j01%%J%jjjjJ1J1J2J1J6J6J5J6l4l5L6L5m7m8K3K2n0n0K0J9J9J9j5j6j7j6j7j6k1
36097f18k1k1k1L9M0NMQ8Q9J8J8m7m8m7O9L0l8PQj7j6L0m0o2N4K4m5JJn0K0R3k2J3J2l4l4
36090e18%Jk6k5RRl7l8O7O7K6K6l2l1K6K7n5J5R1k6n3J6l7l6M8M9n1n1POn9o0O8O8J1J1J1
36083d76J0J6J6m2m2k0k0O2O1ONk9k9J9J9l8l9L3L3L3L3p3p2J02J02K5K6M0p7j01J4J5j02
36076d90OJ21J7r9q6L0J08J09n2n2m4m4j02J4J40O9r7r7k4R3L7p9m4P2M9o6l3L6l5l5R7R7
36070c84q5q4K0K0K0K0l8l8L5L5%jK1K1j4j4qpqpMMo9o9n8Q0M6k4J4Q5j8j7j4j3o6P3J01l9
36063d76p3lOOJ0J0k1k1J4J4N8N8m7m6rqqqR4R5l3l4j%l6l5k9k8POONNNkklkl4l5P0O9ppk
36054d72lQP8O4p6p6oK8K7rqm4m4K2K3Q0Q0p2p2RRo1o2M4M3M3M3M9r0q1N8Q5n5k2k3l1l1M5
36047e00M5L4l5q3N7jj41m7K2R4R3P3o6m0R9Q6n4j34o4K1K1p5p5J3Q3L9M0J6n3n3J7J2J1O0
36040d85j1lO6K6m3l4l5p8rQ9R0j8q8N1N1l9l9N8j1ppk1k0J4J4N7N6J4n5o3o2J0J0j8q8n6
36033f84O0K1K1L2L3k2M8J7n2M0J11j9j9N1j9q4L2K9m0m4m4k7R0O4oK7K7n9J1P4m2r3k4o1
36027e51o0K7R8N4j6j6N4L1l9o4N1K5m6KJn0m9J3J3k7M4L9L9NOOOk1k1k2k1kkkknoonk4k3
36019e66J4Q4J4n5j6N3lmJ%J8J8J8J8rrm4m3MNNNk4k4k4k4O7O7O7O7l1l1K8K7p1p1j3j2K9
36012d65K9l0k9J6J6J6J6l6l6l6l6PPPPpoK8K8j3j3M5M5J6J7q8q8l1l1K7K6J4J4k1k1M8M7
36005e11J2J3K0K0l8l9m1m1J7J7P1P1q0q0L3L3kjj1j1P0P0opm1m2P0O9n8n8M0M1j8j8K2K1
35998c93l7l6j5j5M3M3OOn2n3K2K2l6l7M5M6j3j3Q3Q4o7o8nnnnn7n7L3L4q1N8J21j9j12m1
35991e76rqP1P2J4J4N4N4k7k7m8m8q3q3R8R7K0K0m3K7L9r9j15K5L4L4J07l2r5M5M2k8j5j5
35984d84l8l9K0J9J4J3J4J4rrn7J3P2o8p1O7J20j9k8k9o4P5R4K4qqj2j2l5l5K4K3J1J2k4k4
35977d44p2p3QRJ5J5N0N0m2m1J6J7JKn7n7j3j3R1R1llL2L2q0q0q0q0N2N3N3N2j1j1j2j1K8
35970e16K9K8K8j7j8N4N4O0j02q0L6K5m5O5O4j59q9J12M3o7KM0M0j6j5n1n0O3O3No5j2J04
35964c87k7r6LP2k5k6j5N4k0k0MNp4mO9jJ2J2n1K0N8j1r9k8RRQ3Q3lkj0p9k6M4N1j9p6pO1
35957d57qm5m6K5K6n3J6R6K6n1n0k9Q8O0j02l9L1j8j8L3L4o2o1J9J81O1j01n7N9K3m6K5K6
35950d14J6J7M2k7j09l9J6J6K1K0j9j9p8p7M3M4n8J2Q5J4m3K6N5j5opK1K0K1K0k2k3n7n8J10
35943d52J10r1r2j6q6N5J71Rj07l9L1j2j1pqL9M0o6o5MLMMopooM1M2j6j6PPPPl5l4M7M7OO
35936d91n3n2J3J3P0P1ppM7M7j2q2j15JP3m3p5M1O9jj2j2JKJKL7L8k0k1r5r5J0RQ2Q2J%j8
35928e01j9J7J7j7j6M1M2j5j5j5j5JJKJlmL1L1opopL6L5JJj9j9o5ML8p8j40K4Q1J1O0O1o3
35920d94o2mmN3N3J5n4j23n3J24J24p0p0j0O1M0l0q8j8M5k6PP6J04j3k4k4mll9l8P6P6nno0
35914d67n9K6K7KP2J8n1k1M9J%Lo6j32j6Q2J3JJj9j9k8M2O7km0l9Q0Q1J5n4k1k1NOJ18M8o4
35906c62o3onnnJ3J4J4J3j7j8J7J7l1l1MLQPN0j9j11m1M2M3lll8l8M1M0j8j7LKp1kL4L4L9
35899d66L8k9l0K9K9l4l5o4o5L1J01mp4P3P2l6l7K2K1m4m4n1J9R3K4l0M0mlL0K9L0L0m5m5
35892d29j9N1N3j6m3m3l4l4M7k3k3R4K4r3m7K2o0n9N6N6j4j3Q4Q5q2q3L4l6l6L4qqllM0M0
35885d89o9JM8M7M7M7mp4L1L0l1j01o6Lk8k8M7M6k8k7J6n4QP7L3L4K8K8Jo7j6N4j3q2o7M9
35878e69J22Oj35j9J13J13j7q7m8O8N7j2L0K9k3r2r1K5Q6k9o6MQ6Q6j15j15L2J02L2l8J5J6
35872d34l3L7O0j0p6oJ3J2j8j9kkl7l7M7M6j16j15O9O9%jJ05J06n7n8qrK6K7J0J0n9o0k5k5
35865e70RJ0K8K8llQP7Q2n8l9l9j3j2o7o6M9N0K1K1m9m9M8M7k3k2LMj7q8r0M9J21N2j2j2N
35858e20P5K0j20n0R0N0j9K8K9o9o8M7M7%jm9K1N8q2p2lQ0Q0l2l2%j%jK9K9K9K9n1n2J8J8
35851d45m8m8L4l5o6P2J01j32q5J48M6r4M1M0l9l8k1k0M9M9OOK4j16p6O3R3m5nO5j7j7K1K2
35844d67j4j3j3j3O8O8r2r2Q2Q3N9N9o9o9j6j7n2n1K9K9K9K9o6o5J6J6Q0Q0kjk8k7k8k7J0
35838d85J1k4k3l4l3P2P1j8j9j8j9j3j4j3j4QQM2M3j8j7j7j8L0K9M2k7o5P5J32j01j13K6l7
35831e51l7N8j3n1Q8N3N3O4p6m1K9K5m5m4K6n6n7P1Km7R3R0m9k0k1j3j3j4j3j9j8L9M0j3j3
35825d93J2J3L5j05l2J08P4o4p4nm3m3O7O6j7j6J8J9oonoo3o3M2M1L7L6KKn2n2K4K5O1j0n2
35817e25Q6N5j4m8m7m7m7J03J04K5K5j03j02J2J3J2J3L6L6J8j20l2J08K6j12r2M8nmN5N5N5
35811d13N5o3o2o2o2j8j7K1K2J4Q3J28j2n8J2Lo7ppj2j2NMl1l0N2N3onJ7J6m1m1J1J2J1J1
35804d96m0m0J34J34j2j1m7m6k1k1k1k0o8o8j0j0L8L8L8L8jkP9Q0n0n1L1L1j08j09J12J13
35798c86k8k8o3o3K0J9J9K0k8k8L0L0n3n3K8K8QRQQl7l7M4M4J3J4J3J4jjl6l6QPQQpoq8q8
35790f67O3O3K7K8j2j2m7m8M4M4j5j4K8K8K8K8j4j4j4j4l9l8mmN4N3p6oJ16k4o3P6M7r2j02
35784e92l3P6P6m8m7J8J9J8J9K6K5rrJ1J0r4r4R5R4j0j0J2J1Ko9p1O8O2O2l7j07q7N2Q9Q8
35777c84L4j06r7M3N2j7ONl3l4L4L3kjM8M9l3l2n9n9M6M5J8J8j7j8j3j2O8O9p2p2j4N5L9p7
35770d90m6K3J1J0k0j9M3M3j5j4K7K8p0p0l2Q5N8j2ooj0j0M2M2N4o2j19m8N6N6J0J1R3K2j45
35763d80l0J15M5m6m5n0m9K4K5K4K5k6k6j8j9m9O7J02j5l6l6L7L8k6k6k6k6nnN3N3k9k8J00
35757c88R9j50j50P0P1K2K1n2n2j7J00O5n2k1k1k8k8MNL9M0k8k9PPk6k6L2L2m3m4Lo7k2R5
35750e32N5N5Ro0r1K5Q5J5l8l9J8Q8Q8J8k8k7LP2Mj13%jj50l4N1o5O4J33o8o9N0k0n8n8jO9
35743e50R8j7o1QL8L9%p0l9L1J04L5m9n0L4L3jp1k3R4O3pJJl4l3r9k9P6OM6M5r1r2J36O5j18
35736d81lR3k3p4M2ppQ1Q2j22j22OOj9j9mO6O7jKLkp1j3N6j6j6Q6J6o5o5PQQ4J5p3p4N0N0
35729d57Q9J9qrj3j3k3k3N5j4q8j8O0j1q7q8Q3Q2m1m1O4O3p4p5l2L8J00J01K4K4q7q7m4m3
35722e74m0R9R9m0m7m7o0o0J04L4j4J25Q1n9m6K4PPm6m7J7J7m2m1K3K3k5M5N3q7J4Q4k4k5
35716d68O7p3n4Q5k1r1L9M0m6m7K5K4K4K4j7j7J8J7o8o9J3J2N0M9n4n5NNJ10J10l8l8l8l9
35709e16J2J2J2J2OOPOrqqqrj0rrKJL6L6m7m8J1J1l9m0J8J8M4M4RJ0m6m6J2J2l5l6K3K3rr
35701e58K6K5k1k2J3J3K4K4K4K4n5n5P2P3k1k0k0k0l6l6M6M6mlqqj5q5l3Q2L4l5J1J2j4j4
35694e34K1K1j3j3q7q7L2J49J01o2q8K8J04j2p6nj7j7J1J1J1J1l2l3P1P2p3p3RQK6K6rrn8
35688e86n8M6M6k0k0j2J05M0p5o8M7mnKKLKKLJ7J7J7J8j5j5j5j4L6L6L6L5k7k7k7k7K1K2j3
35680d75j3n7n6P1P1K2K3K2K3k7k7k7k7NMl0l1P2P1OOJ8r8r8J8L8L8L8L8L0q7r4K3N6n9n3
35673e66O4K4K4K0n0o7M8M9k1L4l5r9O3Q3l4j01j02K4J40L3l7m9m9NJ21L5l5m6m7MLMLP7P8
35667d02k8k7RRm9m9J0J0J1J0L1L1K2r4n8N9K9m0m3K6J03L3j02j03klP9P8p3p3L2L1L1L1n
35660d76mnmJ5J4J5J5n2n2P5P6%%j05l5M6p1p0M5M2k8j7j6k5k4Q0Q0o3o3Q8Q8L4L5p1p0O2
35653d41O3o6o5J5J4J4J5rqrqj1j1j1j0M3M4RQo4o5J7J7l8l7KJOP5M1r7l6J03J7J7m9m8J0
35646e52J0LLL7L7qqrqk7k7QQk0j9k0k0P4P4n3n4KKL7L7k6k5L3L2l5l4M6M6k2k2k3k2JJL6
35638e07L5%%%%opoplmllJ9K0J0o0J2J51P1p0r9l0jjj2q1o7P3J32O2j7j8k7k7L2L1K3K4n7
35631d18n8PQn1n1K0K0j5j4qpN1N1M8M8J3J3K7K6j2j3m0j10m9R0N2j8rrK4m5m6K5k2k1k2k1
35623e36op5n3J09Q9k7J4J4m9m9j0N8J2n8nJ11N8n8j13MP6P%%k2M7Q3J3r6r6j6N4M4k6k6M4
35617d84N1j8j4N7k7k7J2J3K7K7j5q5j2j3M2M1K1K0N5o1n6J5o7o7K0J9j5j5J8J8J7J8K4K4
35610d37o1o2N2j8p6oM9N0M6M7k9j46j8R8ppQ1Q2J0RJ0J0p0o9j2j1N0N0l1l1n5n6K5K6l1l0
35603e68NMN8N8QP8L5j28j33j6LLJ0J0K2K3K2K3PQPQK9K9L0K9j02j01K3K3o6P3J08l1o9o9
35596e47qqJ8J8n1n2M0M0NNK9L0nol8l9L0L1%JL5L5N1N1o6o5opopj4j5j5j5L5L5j4N7Q9n0
35589c99j19J9O4pk8k8l7l7L3L3LKKLN7N8n8n8LKo7o7L0L1L0L0O0O1rrJ6J6n4n3j0rJ07J07
35581b82q6q5n0n0klL3L3K9K9Po2r3M6M2k7j7N2RJ0m6m5K0K0R7K7n0n0rrN7N6k9r8n5n5L1
35574f05J01L0l8J3J4KKN7n9n9N7N6N6poQQMMo7j37K3K3rO0K5m4J6J7J2J2j0j1j4j5N0j9k4
35567d74M6j0p9p4nM8M9R2K2p2p1Q7Q7o2o2o7MN6N6rrn2n1O0O0J3n6m8m8N2J21j0j27k2M7
35560e08K9K8O7m9n4n3nmPo2k0R7R2k5k6k6l4l3K1K1O5no7JO3n3rO1n9o0O5mp0M7K0m8oJ11
35553d85Q0l6l7L2%%MMJ9J8J5J4Po3n8N8M8k1j0ro2o2M3M2N7N8n2n2J0n9n5O1N2j8K8K9K5
35546c75K4j0j0q9q9K0J9j0O0N5o1%P0No6J0J0M1M0q3q3M5M5n8n8j%opK4K3K6m3p4M2Q0J1
35539d73jjm3m3qqK5K5n6n6NMM0L9K2K2j3j3QRn0m9N8N9N8N9m7m6L4L5m0l9m0l9j5j6M3M3
35532e08K1K2j4j4J0J0J0J0J3J2k2k2K4K3K3K4l7l7o5o4K2J38kj65j4J03K3K3M2k8r0k1L2
35525e18l7l3L7kjjkO1qj24pR4k2p7L9J05L5%Jl7l6l2l3rO1Q7k9LMo1o2NNONK8K9N9N9J2n7
35517d53n8J3j3j3K6K7j2j1n1J9M4M5RJ0j2q2q2j2QQN0J20J9n1klk3M8M7k2j0j0r3k3P5OM4
35510d18M5l3j02J8J8L3L3J4n6m6m7L0L0K4K4L3l7n6J4K8K9m4m3J4J5j4j4K1K1j0j1por7k8
35504f25J22J22K5j14m1L0QQJ3J3n5n5k0k0j1j0R4R4o0o0jkL0L1n1n1PQk7k8M6M6j2j2j9j9
35497e96K8m1j4J26R4m4j11K8M7k2k1J18Q8n1j35NJ05l5m9K1N1j9l7L3k1r1K1J59N1q9j1j1
35491d23k0k0n5n6M5M5l7j07NJ44j0j0kjo2o1m0R9O5nMLK6m3r2M8O3p6J4J53PPj9j9k5k4l7
35483e16L2P3o6p1O8P4o5j03l3O4nm4R4L2l8J9J9m8R1R6m3q6j7M5M4n6J3J4n6o2o1n0O7M2
35477e33M1N8j2p9rN2N2n2n2L3L4p9qL3L4L0L0m8K1l4j04MP5N0N1N4N5m0m0l9m0N5N5k6k6
35470d04QRM8k2q0p9L9M0rp9p9rK5K4K4K4M6k4N1N0k8k7PPMNj1p9J5Q6jp0M1M0J7n2o3o3J4
35463e55J4onK9K9j0j1q3L3J22Or6r6ONO4O3N9N9k2r2k6R0L0m1J3Q2k2r2l5L6L0l8p0p0R9
35456e01J00n9n9LLo7LO8O7opL7l3m0L0L0m0j04l3R3R3L0l9m7K3L0q6k5M5m5j14j6J00J22
35449d44Np0%M6k3j4j4m7m7lp3J1Q0jp1N2J22O6m9k7M3j7q8QP7k4k4K0K1m2m1Q5J5q9k0O4
35443e13O4j3j3qrqrn5n6J0P9O4O3J6j00p6Q7N3o2PQ%%l2l3K6K6L0L0L1L0n2n2J4Q3mmq1q1
35435e40K4K4l4l4PPPPO8O7l7l8m1m1M0M0n3n3l9L1Q0J0mnm1m2opPPPPJ%N9N8m8m8N6j3p8
35427e88L8P3P3k5k6k5k6k2k1J2J3j7j8J7J7%j%%opoorqrqJ23J24n0n1m9n0RQJ9K0l9l9j3
35420e73j3j3j4j2j2N1N0l2L7P1m5l5Q2K6r0l6J26R3k3n2n1jjK9K9ooK0K0q4q5K1K1K1K0m1
35413e08m1M0M1mlmlj2j2K3K3r4r4N2N3j9q9QJ25Q4J4k1k1l9l9O5O5J6J6k0j9k9k9K9K9m5
35406d62m6j1j1QQPQn5n6k0k1K8K8Q7Q6k9k8k9k9LLKLRQk6k7M5M4l7l7N4N4n0n0L2L2lkJ1
35398d69J1l7L2R7m3j58P5N9q0RP8n0n0kko3P6Q1n9j6N4NOL7L8m4m4m1m1oo%J%Jj2j1P0P0
35391d34J4J5o6o7NNNNNOq2N7R7m2j2j3j1j1K4K5o5o6M0L9k6k5L2L2K4K3j1j1l4l3M7M8NN
35383d51NOJ3J3m9n0K3m8n2Q7klM1M1LLp9qO6m9m5P1ppmmN0k0q9K8Q7l0n4J5PPk4k4l0l0N1
35375e42J21M6o9p3M3K8q8j16JN6N6m1m1N4N4k7k7K6K7K6K7j7j6j7j7l8l8J9K0L4L4O9O9o7
35369d24o7j0rM6M6j1j2o1o1M3M4l3l2M9M8j4j4j4j5m3m2qql2l2M9M9J9J9j6j6j2j1K0J9M3
35362e03k8o0N5Q0l6lO8m5m5ool4l4JJJ0J1M5M5N1N1p3j44k2J41N2o4kkj0rK7K7M2p5p7L9
35355e32P1m6m0K9K6m4j9N0Q0J1NMl5l5o1o0R0R1l6l6l5l6QPQQM7M6N8n8j45p6K9K9K9K8K8
35348e12K8L4L3p1p1O1O1K7K6jjq3q2m0m0J9J8K6K5O1O0m7m7J1J1lllkJ4J5m3m3nonoQ4Q4
35340d16J9J8M2p3j13LP8Rp0%M8k2l2l2n2J7Q3l4K0R0o1o1m8m9P9Q0j7j6J8J8lmL1L1n5n4
35334e28P3P3o8o7j0rL2L3j7j7l4J06N2q7k3M6M2k8l9L0K6m4KKlkj0j0K5K6J3J4o8o8J3J2
35327e12J3J2j2j2K2K3lkllk1k1k0k1M0M0pO2J4j25JJj08L2P4MM3M3j0O0R3m6j30o1QQM8M7
35319d29J5J5j9k0nml9m0RRJ%Q7n3p1kk2k2O4O4j2j1J4J5J07l2j45oQ7n3q1j2L7J06Qj32p8
35312f50O2P0P0P6o3q3j2p3p4O5K03J2j28r4M7R4m4n5J5J9J9K4K3M3M3QRp5p4n5J5K7K8n0
35306e58m9P4P4L4L5Oo3k5k4N2N1r9j00J05J04p4p4P1Jm1m1L3L3m9m8J9K0n9J0Q1J0k7k7o5
35299f10o5M2J12L5l5l4L5Mo5j7j7m2K8Q6J6M1M1m5m5O0O1k0k0LMn8n9O3om6K4k1r0L8L9l6
35292e99L3O4n2k4M5m1m1P4Lo4N2O0n5j8j8O0O0m5m4RRJ6J6p4M2J37p3p8L7kp1J9J8J5J4N
35285e11NN9N8Oo4J0J0l9l9J9J9k0k0k0k0j2j1qpK3R2O8m9o3N3J9n0%Jmmn4n4P4P4rrnnlO6
35278d24O1n4j23n3P0P0mp5j07QJ02j4o9M7K6m4O0O1j8j8j4j3l6L4O8m8NJ21O7r7j17jMNM6
35271d74M7l5l4j4j3k5M5O4n2q1Q2Q9k6r5k5L3L3K6R6M4p2kkp0o9j2j1QQM3M2n8n9M6M5n6
35264e34n6K5K5P5P5n4n3n7n7k3k2P0P1n4j24jJ62Q4p9m4P2No5m7K2L7L7j4j4m2m1JJ18Q2
35258d20l3kkl6l6j03J4J51j1o9M7L0K9j6j6J8J9l5l6K3K3M5M4l2l3m2K8K3K4J1J2N1j9m6
35251c95m6n4J5K7K7k7k6kkoO3n0n0L6L5o2o1m3K6ooO0J29j2q0%P0M6k3n3O4K8q8n3O3O0n6
35244d52j11NP7PN4N3m1m1J7J7o1o2K0K0M2M2Q1J1o9o9j6j5L0L0n1j21k2R5O4nn3n3k0N0K8
35237e19m2lO7M7M7l0l1K6K6n1n1m6K4K8m1l2L8O8jm5m5j5j5OOJ0J0o3QJ4n4K7J44J6j00J
35230e71P0J2n8p7M0R0K1K8K8l4l4K2K3q2q3Q4Q3q8j8M2k7QP8qp6OOm4K7Q7Q7p1j40k0R6k3
35223e16r3Q1Q1j7j7j7j7j6j6j5j6j3j3K2K1n1n2rO0POJ39J39m3m3m4m3l8l8k4M6N3j6j2N7
35217d67p6p6P9Q0K1K1K1K1o1o2%O9J1n9n8J1N3j5l1l0N6N7kjj4j4j3j4L3L2P2Km9n0K3K4
35210d06j3q2jO9OOk8k9jp1l4Q2Q1l4p1jM1M2J1J1m2m2l8l7l2L7P7QJ2Q1qj25j9M9LMNNJ7
35202d67n3r8J8J34J8n1J8OOLLPPp5oO9jnO5L0m0%O9m4m4m9m9K1K0N0M9k7r7J7J8k6M3L4L5
35195c92l2j00o6N0K4m6mO6K2K2j4j3q6L0M4p3l0Q6K9K8l4l4P0O9nnk0q9q6L1N3j8l6l6j2
35188f07N7N8j2n2n2l0M0O4nl2l1r3r3J16J85J9r8LP2mmP0O9QPj4q4q7N3L9M0k6k5M4M4k7
35181c88k7k6k7j8j7j8j8K9K9m1m1J9J9J9J8J8J7J7J8o4o4l5J05R7m1k4k4m1m2L3L2KP1jj41
35175e55j3N7%P0K4m6l7l7J2J2M6M7q1q1L5L6J4J4J4J5l5l4L5L5l0l1q3N6J31rp7q%%j8q7
35168f09o0Q0J72o1r1M8K9m1K0J9J6J5l5l5L5L5M8M7k2k2n9n8n9n8O4O3n2n2J03J04L4L4k1
35161c69k0J4J4r7r8J9J9m0m0J11J11m7m6J9J9p7M0P9l7p5nn1n2M7M7M7M7p1p0N7N7j6j5L5
35155d44L6N5o2j19lL9L9M6M6lkl8l7m1m1ooJ4J4j06j07l0Q5R4K5J2J2QQl0l0P4P5j6j6J8
35148d37J9j03j03K5K5N7N7K2K2q1q1k2k3QQQ9Q9m0l9J8J8k6k6k6k6%jN7N8J7J7q8q8L1L1
35141e42K4K4N9n7l2L9rj0N4N3m6m6J2J2N7N8o6o5NP5K5r2n6J4M9M9NMNMo2o3k8k8M1M1j7
35134e10j7k9k9L0R9N8n9k8M2n0n0L6L6K6K7l2l2n0m9QRM4M5l7l6K9L0n1n2N8N8K3K3k3k3
35127d76k3k3k8k8N3N3l3l3KP2R3k3q3L2P8l9k4k4k0k1k0k1k8k8PPM5M6j2j2RJ0RRrrM9N0
35120c93k3k3n8n8N9N9N9N9j9j8n3n3o9o8L6L6K9K8opl0l1l0l0l6l7M6M5M6M5j2j2n3n3K9
35114e96K8L6L6P1P0k3k3n8n8o9p0l0Q6OOP2P1l3l4J8j20n9Q1L3l7O7O7K2j17pJ32M3r7oo
35107d98j5j5j0j0M8M8m9n0j5j5M9N0J5J5K6K7n5n5M7M7n7n8K9K9k9k9POPOQQQQm4m4L8L8
35100d84L8L8j9k0j4j3O7O8k4k4q2q1mml9l9M9M8J4J3k5k6RR%jn5n5M1J11N0q9pO3k0k0K2
35092e05K2l6l6O0O1k1k1J7J7l1L9K7j12l6J04O5p5p1O8J0o1qrj0N9P2o7j15K3J27N7q5q6
35086e57r4k4K3K3K7K8k6k5P5P4J3n7pO3kj19q7j9P8P7Q2Q2k1k1J3J4l3l3p6pP6Nl2l3noN3
35079d78N3nmL3q2q2L4l4j04N2N3NP4N2j8K6K6n9n8n8n9QRO6O7J3J3k1k2k7k7J0Q1M5k4j5
35072d57j5k6k5RJ0JJl3l3M2M2q2q1nO4J00L0p2p2RRk4M6k9r8K2J38L0m0JP0L1L1m7K2N7j2
35065c86l1l2l5l6j1j0M7M7k2k2K4m5q8K9Q2l4JKpoL2L1J9Q8J1j29q5j5J9J8j1j2k9k9N2N2
35058e21j8j8M1M0j9k0J6J5q1q1M6M7NNNNo4o3Q8Q8k6k6k6k6PQPQK6K7qrL8L7L3L3Oo5j08
35051e48L2Po3M7M7p4nP3o6O0J29r3r3L5L5j3N7Oj33q0N9Q5n5n4Q4L0j10jJ38L6l3J9J9j6
35044d39N5M4r5j43mQ4Q4m1m1m1m1K2K2K3K2J%l4l4j8j7J7J7l8l8O6O7k4k5O2O1m1K9P7o3
35037d24j32QJ33O4o6o6J1J2ppm2m1RRO7O8k1k2L7L7p5p5L0L0m0m0nmM9N0n5n5J5J6l2L7J00
35030d27m1l8l9PPO4O5j8j7j00r9O1O0m3m4J3J3J4J3%jN8N7k4k5k4k5K2K3K2K2l7l6K1K1J7
35024d58J7J8J7L6L7mj43j05L6O7O7Q2n8j25J5J01l9k5M4J8J9l9m0K2m8r2M7M6k4r7k7O4O5
35017e06j2j3rrP1P2j10j09J8J7O4O4j8j8lllmk8k9K9L0j7j7kO8L4l6PQn3n3JJP0Jn7J3J8
35010e23J9K3K3k8k8K6K6J4n6j7j6l2l1N1N0j3j2n6J4Q7J6m4m4K8K8K3K4K5m4m5K5NNM4M4
35003c89q6q7k8k9K2K2K2K2R4R4q0q1J1J1M6M6n0n0J04j2j42k6O9kLMl7l6O8O7N3j7p2jkp1
34996e40m9K2L6L5j2j2J9J8Qo2o2PL3L3KLj%N7N8j07j07K1K2k4k4L0L0M0l0k9M0J8J8k4M6
34989d87J24Pr3K4j%PPj2j2m7m7J4J4J4J4L4L4r3r4J4J3J4J4J5J5J5J5n4n3R7R7j1j2j1j2
34982d37q4q5M4M3PQK0n0q0O0K0n0m7K2L7L7n1n2P7P6q1q2O5O4K6m4l4J06M8r1m4K7J3J4j6
34976e14j7n4n3MNJ9J9N3N4RRp3p2j0j1M8M8L8L9j8q8o4P7P1o7J3J4mlR8m1j68l0Q8Q8J0J1
34969d72j7q7r6M4J24N4kkm3m4m3m4N5N4K0K0J9J9o2o3J1J0k4k5L6L6m5m5J7J7N2N2J1J1k3
34962d75k4l9l9M2M2nojjjO8R5k1j42j42M8M9K4K5K4K5jjjjk2k2k2k1M0M0j7j8RRm9m9qrK7
34954e70K7JJJJj4j4R1R0l9l9M2M2m1m1J7J7K0K1o2o1k9k9NOM2M2m0l9J5J4K7m3l4Q4P8l7
34947d48k6k6l3l3N8N9k3k3L7L7o8o7J6J5J6J6r2r2J05J05j0j1m5m5k2k3N9N9N0N1n4j23l2
34941f13Q5J5J5O3O2o5o6N0M9l6l6N1j9j25J5J00l9J3J3p1p1j3j3O0O0m5m5JJQ3Q2k6k6k6
34934e17k6j6j6J8J8l6l7O8O8j7j8J7J7o5o6O3O2j1j1j1j1k7k8N4N4k2k2n7n7J7J8N2N3m8
34928e40m8j3j3O6O7l8l8M0M1o6MJ19k1j6N4n9j28K0K0j2j3M6M6n9n9K2K3O1O2MLqqo6o6k6
34921e99k6N5N5mnNP5P5o5o8P0O6p3j22J7J3J4K3K2J9J9o2o3N1N1l1l0J%l4l4K5K4K5K5KK
34914d82p9rJ30J4m5P2J7n3kkm1K8j0j1N5N4p3p3p1p1L4L4L5L6K1m8KP2K4K4j6q5J1Q2Q4l2
34907c74j29o0J4J4k1M9M5M5L5l4q7j6O8O7p5p5l8L3L3l6o6LN2N3K2K2K4K3J2n8j37k0Q1J1
34900e20nO5K9q8J7J6k5k6j8j8J6J7M1M1k0r0k9M1klL7L6L3L2K8m3p3M4J03L4r3r4K9K9n0
34894e09K1M1k9l6l6n1O5O4n1l9m0j1j2ooooN9O0KJK2K2J7J8k9r8o1P8J6n5K9K8n2n1K9L0
34887e82N0N1N1N0r1r1J06J06p4p5P7P7p7p7L7L6j05L4J20j9r4k3p2p1L7L6Q6Q6K3j16j17
34881f21m6N0j9nJ35J15k5J2J3j32PJ03j30j02L8M2k8K7K7j2j1O4O5o2j31K0J59j2q2J7J7
34875e07k2k2j0j1j0j1j0j1j1j1L0L0L0L0qqqropK8K8m4m5J4J4kkjkL8L7LLLKLLj4j4m9m8
34867f07J8J9l9l9P4P4L9L9l2l1PPj9N0K3r4m6K4k2k2PQl2L8M1M0J5J5p8qL5L4l5l6M6M6o7
34860e08o6k8k8K1R0J6J6m4m4N7N7Lo6r6J9J13M3n8n7n4J5K0n0M9J19L4l6J4J5J0J0m0m1O9
34853d26m6j39K4M6k4J21J21o0j30o3PK2K2j1j1j1j0J4J5m3m4k2k2Q2Q2j1j2j1j2L6L5%%o0
34847e41o0K2K1L4L4mp3n8J3K6K7J4J3k1k2P2P1rj0n5n5N0M9m0m1M1M1m6m5j1j1K8K9m5m5
34840f07j5J00J31l1r8k7m3m2K3K3j1j2lkM7M8K5r2n7N9L5L4M2M2j7j7j7j7l6l7jkJ1J1J1
34833e42J1L5L5MNo2QP6m0j12LL6L5l6l6K2K3p9p8N0N0M2M2J1J2n4J6Q1l5o7Kj6j6P5m2p4
34826f15Q8Q0l5L9M0p1p1L4L4KJn6n7%%L5L5L1L1k8k7J1J1J1J1k9l0K8K8M6M7L4l5q7K9Q0
34819c55J0m8m9n3n3j6j7J11J11q8q9J6J6o2o2M2M3O6O6l8l8J6J5J6J5J2J2lp2m4K6M0M0l9
34813d53l9l9l9M1M1o3o4N3N3k8k8N8N8k8k8M7k2n8J2J1J1J9K0q5j5P3P3k2k1K1m8%O9n6n6
34806e32K7K7o7o7n4J09J17Kl1l1pqP4Mq2j2R6K6n8n8l9m0J9J9J3J4k2k1N5N5K1K1n4n4K4
34799e14K3j9r0j8R8P7m0oO3m0m1l2l1l5L5rqP4Np7pk1k0Q4Q5k6r5K8R8J2n8j5j5pqpqN8N8
34792d49k4k4ppppK4K4k4M6J13k7j50j1p3p3J11J10k5k5L3L3n3n3NNN2N2j14j14KJ42K1m8
34785e42J3J3RRn9o0O9O8k1k0k1k1L5L5L5L5n0n0QQ%%%%M0M1j7q5p2O8O8p2l0L9j2j3M2k8
34778e38p1O8N4j6ONJ1J50P9j53o2Pq2q1RJ0RJ0M6M6J2J1k5k4RJ0j2j1O9O9p7p7NMklkkM2
34771d97M3K6j15q8N1K1K2P9P8p2p2L8L8o7o6j5j5M3M4J00J00k8k8k8k7o3o2j8j7oO4J21O
34764d10p9L7N2o4j12m3Q2Q3NOj1j0m6m5N1N0ppl8l7M4M5l8l8l8l8M5M6J0J1J0J1k5k4N7N8
34758d07nj21l6l6m3m3J04J04m6m7K3K4j1j2K5K5rj0O3O4o4o5m1m1J7J8k5k5Q0Q0j03j04M7
34751f20M7J9J8K2K3k2M8K4r3n6O1Q5J6o3o2L7L8j5j5K0K0N3N3p5p5PPPQQQQQk8k8r8J9M0
34744e46l0k2M8l6l7l2l2N8N9%%N0N0qqj1j1K4K4l1l1MMl9m0O5O5l0l0P5P5p9p9K5K6N7N7
34737c66j13j12MP4M6o9j9N2NNj5j6j5j5R6R7j5j5k6j43l8P8K1K0K4K3K0m9j16JJ11M1o4o3
34730e51RJ0M5M4k5k6k5k6J2J1m6m7n6n7J17J18oom1m1N6N6kjn0m9L2L3nmmmJ2J3o9o9l0l0
34723g02P5J44O0n6q4j4M4M3J3J3m4m5O1O0mnmmj7j8J8J7J%%JJ6J6n2j21q1N9N0k0J9J9n5
34716e97n6Q1Q0l5l6m4m5P2P2P7P6jkJj38j38JM1M1M9M9n5n5J4J5M4M4k6k6k4k4k5k4K7K8
34709e39m3m2P0O9m6m7Q3Q4l3l3q2q3L4L4O5O5r8r7kkO8O8k6k5M4M4O2O2n5n4L8L9l1l1k7
34703d67k7r6r6K6K7K7K6J2J2J3J2n6n6J5J4N2N3o4o4K5K4j1j0J06J06n6n6M2M2p5p4PQPP
34696e45J3J4J4J3LMjjj3q2j2N7j7j8mp5N6J25l5l5O6O6n0n0LLm0K9P0%M8M8n9J2J07ro8o9
34689d32p6p6J2J1POJ1n9J9J9o1J0Q3J4o9%qqN4N4k0k0L7l3k9k9J1J1J1J1j0j0nonO4%p1m
34681e86O5L0l9n7J2Q1Q1op5l2l2m7K3R3K2m2m3K3K3L1L2L4q2p5M1M1p5m7O9P0JK9K9j8j35
34674e61p1M6L6L6P1m5q9j8L1L1NNj5N5N6j5k9k8J3n6m9O8L6l3K3K3K3K3r2k2J13lj03l4M8
34668e21M8j7j7J3J3J6n3J7J34Kj15q1j1K3K4K8K8m8m7J1J0J2J1k3k4k8k9N3N3L4L5L5L4j6
34661c96j6k0k1L8l1j23pP0m7m3P2Jo9k2k2kjN6N6O2O2m3m3j4j3K1K1J4J4o8o7L9L9q9r0M2
34654f40M1R9R9o4o4M0M0j8j8j8j8N1N1p6p6OOOOj7j7M1M1j0j0j0j0m7m7Q1Q0nnK9L0l4l5
34647d92J%OOn3n2R0Q9o1o1l7l6M4M5j3j3K2K3qqn4J6J22Op2lJ6n4m5m5k1k1J06J07l8l8l8
34640e64l8K6K6K6K6llN6N5j21j22N4N3n1n0J01L1j32j6Q8Q8J5J4J4J4m0m1noo0o1M4M4j1
34634e49j0j1j1O2O2m2m3K7K6l1l2l4l5P0P0m9m9N5N6K8K8nj20r4K2L1L0P4P4r3r4k2R3O3
34627d53O3n4n3m8m9m7K4J11ml5L5L9L9M1p5p9L7Ro0qJ55P6m1k3k3r1r0J3J4MMMLJ7J7J7J7
34620d94k4k4k3k4J9J8J9J8j4j4K1K0J3J3n7n8llJ12J13m6m5klk3J15M6r4l3l3p6p7K2K1K2
34613e78K1K9K9m1m1PPLLN5j5n8Q1L8l2K0K0n3J6O3p5j15K5N1j9l1L8rj0J02L1q5N3Q3n6r1
34606e34M8O0p9P8P8n0n0K0K0p6p6ooL8L9l0l1K1K2j4j3M6M5J1J1k2k3J3J2mnl9l9J5J5k0
34600e25k0J4J3n6n7P7P7OPj3j2N7N7j07j06J0RN6N5K0K1J5J5n4n4n3n2J8J7L8L8L8L8j7j6
34593d46j7j6JJJJk6k6k6k6J7J7J7J7l2l2LMn3n3O3O3QPPPJ0J0J1J0l6l5L4L4KKkkl4j03j8
34585f36R8L7l2M9M9j0rK6K5m4m5j0j0k1k1R1R1m4j14J9J34j5q5mmqrO1O0JJp0o9%%L5L4o2
34578e11o3OPppK8K7j6j6n3O2O1n5n2O4N0j9K7K7kjp2p1K4K5K4K5m5m4K9L0K0R1nj20o9M6
34571e55O9O8M7j16j49O0R8j8POm2K8K6r1%J16NMJ3n6n2n2j9j9Q2Q1j3q3J5J4J9J9l5l5m6
34564f04K3N8j2ML%jO4O4K2m7m6m6m7m6m4K6M5M4k1k0L7J07N2o4l3L6m0m1k1M9P8Qj20n0J25
34557d58N6m5K5jkN0k0r6K0N5o2j16m6N8J28J25J0q8j8j7j7klj00O2J25l8q0j1kkJ8J8l6l5
34550e45m3K7Q5J6j8j8QQM8k2q1j0N8N7lp3l2l3M5M4p0p0Q1Q1j7j6O4O5nol9j09q7N3N6q2
34543e83q7N2O3pK1K1K1K2l7L3P6o2%O9n9o0J9K0J9K0mlmlo0o1K2K1n3n3N2N2J%%Jk1k0J9
34536e53J9l1L8P8o2k9k8l8l7M3M3L3l7n6Q3Q3n7o0RmnK3K4K3K3qplll4L6K6j13p6O4R4m5
34529e44o7Km5m5O2O3j8j9J2J1O9P0q9q9L9L9j3j3M1M1No4j04L6N7N7l9l9P3P2l2l3jkL3L3
34522d41M1M0j57j57N6N6K0K1onK9L0n4n4NMQ7Q7OOn8n8J%MMk9r9n8Q1L7l2%jN3N3k7k6L2
34515e09L2n3n2P7Pm6R3O9j64o1P9K0K1L2L3p2p2J5J4j9k0K4K5j0j0L5L6m6m6oopok9k9L0
34508f21K9M9M9J4J5n6n5q0N9P8Qk5k5L9M0%%N4j7o4P6j6j56K0R0qrmmk9k9K8K9m0m0Q8Q8
34501d25n0n0N4N4q7q7J7J7KJN9O0k0k0O2O2n8n8j0q0n0Q9Q1J1j9j9J2J1k4k5J0J1n0n0n1
34494f20n0O4O3K8K9j3j2K3K2ppppk9l0N2N2q7q7k9k8K7K7J4Q4N2q8mnn5n4M9N0M1M1POr4
34487e82r4J1J0Q3Q3K4K5l1l0K7K8m8m8j2j3L1L0n0n1L2L2k1k2j4N5O4p6r0k1O0N9M9M9rr
34480d69j9j9pp6m6R2J0J0K6K7K7K6NNJ1j29j8J21J6j22k7J12Ko7N1j9q0j2LLk8k8K2K2J7
34473e58J8Q5J6r7r6P3P2L8l1q7L0Q1J1lkp7L9N2j8lp3j30L3J11nl1M0qpqqO6lq3q3J06J06
34466d34k2r3NNJ1J1j9k0rO0Po3J0P9op6N0N0n5J4Qo1m5m6RJ26P1m5lO6K0K0m3m3J5J4l2l2
34459d96l3l2J2J3o3N3O7r6r5O7J28J2m1m0qpK7K7k5k4Q5l0j22M0J9J9P4Mo4N2Q9k7p5p5n
34452e70J11J11nr7r8M7M6m9n0N6N5q9q9qqJ8J8J8J8K8K9K8K8k6k6N5N5n9o0k5k4J2J3J2J3
34445e12k5k4L4L3O7O8l8l7r0q9L8L8O8O8j3j3m2m2Oo4o9P0j2j3J20J21j01j00mmmlK7K7Q0
34439d34o0j19K0J40%j9j8k7k7O2O1k0k0o5o5L9M0K0K0J5J6mp3n9Q0Oo4k4M5N8j2k7k6K5K5
34432d91K5K6N8N7m6m7n2n3OOk5k5k5k4J3J4J4J4K7K7lmr7k7J48Ro0P9K8m3l2j02o9P1N2j9
34425e70M8J18k2k2J8J7r7r7L1L1LLLLj5j5K0K0L1L1N7N8Kj37q4N6L0l9o6MP1P1r9r9J00J00
34418d36J2j26o4P6L8L8N9q1r0N0L6j05l7J02J6J5K4K4K0K0l8l7ppN2N1p4p5K9L0m0m1O4O4
34412d38j2j1P5o4m3R5M3k6k0r0j33OQ0P9PPo1o0R1K2l9R9%j40o8P1j6j6NOl0l0J6J6J6J6
34405e47j6j7j6j7MMO2O2K1K0j4j4kkkjm3m3p8p7K1K1J02J02l2l3l3l3P7P6n6n6L2l8p0M5
34398e91P0m6j3N7J5J5o2o2mmmmR6R6l3l2qqK7K6j8j9n3n3O3O3m2m1K4K4j0j1j5j5K0K0kj
34391e35L3L3M3M2o2o2j8j9j8j9Q7Q7N1N2p5p4m0m0K4K4n7n8m2m2Q6Q6K5K5j0j0qqo6o7R8
34384e34R8j23n3J19Lp2jmmJ%L7L6k1k2k4k4J2J1j8j7O4O4o9o8L6L7qqK3K3k1r1m1P6O3pM0
34377d87M0m2m1ppk8k9M1M1j0rnmn9J1J28j0q7N3No4O8O8n3n2L5L4l5l5pppoO2O3n3n4k5k6
34369f00k6k6K7K7K6K7K6K6m4m4N2N2j7j8j7j7j6j7l4l4L6L7K1K1j3j4L3L2l8l7RRRQM0L9
34362d55l0l1l5l5L0L1L6l4q1N7J29j1Qo2j14K6J45Pj45oK1n0k6M4P0P0j09j09N3N4P1P1n1
34356d61j91K1J61M3k7m4m3j3j3N6N6o0o0O9O9m8m7k8k8nO4L4j04l1J09pqKJj1j1m9O7J08
34349d29pm4K6m4m3L1L1J8J8r7r8M7M8M7M7j2j3j3j3J6J5N0N1k3k2r3r2K9K9K9K9N1N1o5o5
34343e10K0K0j6j5RQRQnmnmnmQo2p9L7J07rj3N7j6q5k0N0M9k0m0K9R5K5k6k7MMm4m5K5K6l3
34335d97l3o8o7J7J8J8J7L8L7l3l2J9J9J9K0L8L9MMn4n4J6J6rrK6K7q2q2L5L5J2J2J2J2l2
34328e42l1l1l1M4M5k4k5m7m6Q1Q1ONR2m7q1O0J6n4l2L8P8o2r0k0J4J3K5K4K4K4j5j4j5j5
34321e52%%J%L5L5%%L5L4k3k3popom7m6N8N8p4p4QQP1P0q0q0M0L9M0L9k7k7k7k7O1O2k0k0
34314d79RRk6k7L1L1r7r7R3R3j1j1PQk7k8rrrrk8k9N3N3l4l4P0P1j2j1L6l3j00L9M4r5q0O0
34306e88J13k6k0M9l3l3K5K6K6K5l1l2LLl6l6M4M5j1j2K3K3r5r5J0J0nnP6P7q1q1O9J39Q0
34300c54n9n7n8l2l2K5K6R4R4n7n7l4l5K4K4NOn3n2j7j8k2k1P4Nm2R6R1m8L9L9m8m8J0J0q9
34293e71q9J6J6Q6Q6o5o5jjjjMMO3O2p8p9K7K6j1j2j1j2K0K0K0K0J1J2J1J1nn%jo2PN6q4o3
34285f39P6M7M7k2k1K6m4p3O7O7p3m2K7k0k1PPOPnmmmKKl3l3n2n1N8J98P1o9k0M8n4n4N0N1
34278d74K0m9rj0J2J2k7k8N0k0k4M6kp3J0P9K7m3JJk5k6RRN8N8o9p0NMRRj0O0Q6l0n2n1k4
34270e51M7K7q8q4L2O6O6J5J6j3j3K1K2l0l0NNk2k2k2k1N0N1pqk4k4k5k4L5L4r0k1J04L5n0
34263e38n0j2j2R0K0o5MO3pl7L2P0P0m0m0nnm8m9J0Rl4l3K4K4J7J7O1rl0M0lml4l5p4mL4L4
34256e49M3k6j2j1Q4Q4m4j14rO0j6j7O2qo3o2J5J4m9m9P8P8O2O1lj42m0R9N5q4NNl8l8MLO2
34249e00O2K4K3l4l5n6n7K5K5m2m3pqN8N7%jK2K2j2j3k9k9OOK4K3l5l5O7O7QRn2n2j3j4lO6
34241d76J05l4l6l6j0j0j4j3j9J20K3j17n4Q6M6k4K3K4o5o5qpmmL0L1L3L4L4L4j1j2j1j1m5
34235d63m5j1j0j7j7J8J8L6L6m5m5JJL6L6L4L5jjj12j13qqMNO2O2K1K1o0o0L1L2L2L1o2o2
34227e88k7k8M1M1NOl5l5M7M6MMl2l1J6J6J6J7l5l4NMl4L5O6n0kO9k0r0mlN0N0m1m2J7J6j2
34220e72j1K3K3j7j6j6j7N3N3J7J8l0l1K7K8o3o2l1Q5R8j8n0J9K8q7n4O3N6j3m9m9jjm8K2
34213f23M4p1N7J72M9k1j03j72K6J42L5l5q6j6O1rL8L9m7m8JJl4l4K9K9ooJ7J7P4P5j0rL6
34207c88l3j23oP7l9q9K6K7r0m7O9L1L1M1M1M1M1q6q7nnJ4J5J4J5m4m4m4m3J05J05k2k3NM
34200e16J09J09j23j22m1m2M3M3l8l9Q2Q2k2k3q0q1kJ14M1p5RP8K9q7r1K6P0m5qJ08Ko8L7
34194e21L7k5k6k5k5j5j4M3M4n3n3P5P4j3j3K2K2J3J4J3J4p0p0j2j2k0k1J4J4M3M4j5j5J3
34187e19J4k1k1J9J9J8J9p4p5P6P7k5k6k5k5J0J0k5k5O2O1k0j9l9l9pJ09R3k3n5n5M3M3QQ
34180d29qrl9l9p2lm2m2J35J35jp0P1P1m3m2J8n2q5L1N4o2j10m0Q7Q6l6l7rj0RP9m2m3O2O3
34173d64J0o0n9J0k8k8Q0Q1l7l7M5M4K0K1l8l8j3j4n7J2Po3J9K0k2M7J10n3o3R9K9q8KKm5
34167e49K5K0K1K5K5J7J7m1m1l6l6K5R5n4j24K7R6N4j5j6N4N2j8j1q2r5k6QQJ14M5j14m4O6
34160e08n0q6L1M6k4K3K3llL1L2OPLKL3l7LKp2p2L3L2O0N9m5m5QQk3k2J4Q3O5p5q6q6l0J09
34153e54Q0n9j5N4N7j3r7r8ONO3O3L8L8q9r0O7O7j01L8Q9n0l7L3N0M9L7j03o7P3P3o6j16K3
34146e52N7q1n7Q2P6P7j1j1m5m6l8l9K0J9J3J3k1k2J3J4J3J4j6j7n1n1k4k5N7N7K1K2j3j3
34140e65k6k6QRK3K3N8N8m0m0J8J9m9n0L3L2k2k2k2k2N6N5k5k6M3M2QQK8K8k8r8r9M1N6j4
34133e28rj0j3j3j%Q1Q2K1K2o0o0p5p6noK1K1K1K2O1O1rqL2L3KLp0%N4q5j42R0P3o7p9O0M3
34125e13M3K5K5m9m9L6l4q1N7O0q1n4n4l9J01J05l5m3K6R5R4n4n5J6J5m9n0j4j5ppk4J15N1
34119d43q7m9R1op7J1J1PP8N1q8j02l2Q2Q2lkl8l8L7L6l3l4klL2L2j3j3l0J10P0o8r1k0M8
34112d94M8j8j7m7m6K7K8pO3nj45q2N8J24J24J9j19K8K9m7m6j2j1J4J4J4J4J0J0RJ0l6l6j
34105e26jqpO2O2m8m7m8m8M4M4M3M4k9k9k9k9K7K7qqL8L8l2l2L3L3L3L2j11j11N1N2n5n5J5
34099e83J5M3M2k7k8k3k3M7M6k1k1k0k1K8K8j8N2L8p8m7K2O3O3lkN4N3j6j6j09j08N3N4m2
34092e05m3K3K3L8l2o2N4O8kJ7J6j17jM2k8nnj0j0J1J2M6M6J9J8n1n1L0K9jjl0M0J05j1n8
34085c86J3j04j05O8O8n2n3L0l9p3M3Nj11l8P8L4l5Q1Q1m7m6K4K3l0l0l1l0R6R7k3r3JP0%
34079e14o9L0J00j8j8O5nm4K6K8m2p7pQ1J2n5J6J3J2N2N2J3J3n6j26n8N9N9n7k6M4L2L2J7
34072d16J7n3n3kjp1p1J6J6J7J6J2J2J2J2j3j2nnn4O3O8m9qO1j1q0qO1J8J8ONNNn5n6O1O0
34065d62j2j1N7N8j04j03J9Q9K1K0N5o1nnj21n2P1P0l8l7o2QJ10nn3O3O3n3o5N1J7n2K8K8
34058d73j1j1m0l9rO0j7j7N7N7m7m8j3j3l3l4JJP6P6m1m0M6M6J2J1p5p5jjK9R9L1j09o3P6
34051e32m5m6P2P1m5m4j1j0N9N9q7q6P6P6M6M6k4k4m2m1m2m1Q6Q6p6p7noooQ5Q6l1l0K7K8
34044d54m2m2QPQPj4j3j4j3J6J6j9j9K9K9p9p8oJ34O0rJ6J7k3k2k5k5J0J0RQRQM2M1k8k9j1
34037d81j1j2j1K5K5K6K5l8l7l7l7j2j2K3K3j4j4N6N5m0m0K9L0J1J0k4k4J7J7M5M4O1n6q8
34030d66j8m7m7jjm8O7P6Pj1j1p8p7Q0J0p8L7Q3J4JKm5m4L6L7qrm7m8J5n4m6P0K7K7O9O8l3
34023d91l3K4K5k3k3k3k4J1J0J1J0k6k6L2L3l1l0N0N1j6j7j7j6j4j4M4M4MMl0l1m8m8j3j3
34016f54k1k0O1O0M5M5j3j3PPk3k4q1j2Q0l6l2Q5K0m9k0N0M2M1k8k8k4k4k6M3P4m3j7N1j3
34010d90q3P5P5j1j0pol7l7OP5np6k9k9j5N5L0L0J9n0m6K3k0k1m8m9P9P9l0l0NNK7K7K8K7
34003d64p1p1N6N6j0j0n3J6N6j3r0k0L9L9M0L9j9q8k1R6O1j01p3M4O7ll1L9QPJ2J1n1n2K3
33996e32m7N7N7p4p5O6O6J2J2p9j0J05j1j07J0N8j2lkm6K4j3j2K6K7J4J4J0ROo3j27n6Q3J4
33989e99m7m7P8P8klj0rj0rO2O2M4k6p5p6M8M9L6L7J7n2q8q8n8N9P7OK3K3n5J4M4p2j04l5
33982g08M7M7J6J7N2N1k5k4k5k5J4J4M8M9m8m8j3j3K5K6rj0K6K5l6l7P2Lj09QM3k6j5j4qp
33975f17O9P0k3r4o5N1L1l9M3M3jjL5L4p0p0J05J04r8r9m1m1Q3Q2K7q9j05J1N9j0J0RM0M1
33969e16l2l2QPj4N5Q8k7r0K7J01j6r9j00O7O7JJQQJ2J27J6j93o2J01L1q5l2L8J9J9J8r7p2
33962f48knmL5L5J3J3J3J3j8j8n3n3L6L6L6L5J%n7n8J7J6J7J6J3J3P0P1o5o6l0l0l2l2P3P2
33955e27J0Rk5k6K6K7K6K6j5j6j6j6l2l1K1K2j0q0l1Q4N3o3l7L3L1q5k7R0L4l6J0J1p9p8J19
33948e98J18j07j06J14J13j8j8M0M0NNl0l0m2m3O2O1q4q4M4M3M1M1o4o4N0N0l2l1J0J1k4k4
33942e51L7L6kkPo3j5J02L5q1m7K3L0L0%%o4o4ooPOM2M1l0k9l0l0K8K8K8K7qqqqK8K7K8K7
33934d35NMl0l1L5L5m6m6LLKLN0M9p8p8NOONLLLLl3l3M9M9k4k3k3k3j5j5j4j5j6j5M2M3J2
33927e75J3J2J3RJ0RJ0j6j6J8J9l5l5l5l5%jN8N7l2l2P3P3l9l8Q4n6j05L3K8K8l1l1l1l1N4
33920e73N5N4N5n7n6j3j3n4Q4Q4n4k6k7K4K3pppqn6n6k2k1M7M8j1j0R6R7J6J5m2m2m2m2J7
33913e31J7m2m1KJL7L6K8K9poj2j3m0l9oJ10N2o4mnj1j2ONOOL9L9m2m2k1k1J5J4NNNMK4K4
33905d50n7n7l2l1MLJ2J2J2J2m7m7J2J1k1k2L7L7j0j1j0j0N4N4mmj5j5k7M3J21Or2k3m4m4
33898f43M1M2M1M2k3k4O0n6r0P3J07j0q6q5L0L0nnj8j8M1M0j8j7J7J7m4m3L8L7l6l6O8O9K0
33891d44K1m2m2L1l9j04J2J27N7r4r3j0rM8M9onN2N2m7m7m7m7J6J6N0N1j4j4k2k3P5o5mJ36
33885d25Rj31q7N2M4M4j7j7m3m3P3P3L9L8MMl7l7l8l7K1K2m8m8k8k9POK5K4K4K4j7j7N2N3
33878d61K0K1m8m9nonnK4K4K3K4l0l1L9L9k8k7PPo0o1l1J08k1j60q1N7O5O5MML3L3K4K4%j38
33870f02l2J09M2r7rj0Q3Q4l3l3jjjjJ4J3J4J3o7o7KLlmllL1L0q5q5P6P5POM7M8o8o9L3L4
33863e10q3q3P9P9l7l6N6N6j4j4ONo4o4J7J7j7j8M2M1POK6K5M3r6n4Q7P7o2qrj6j7qqqqm3
33855f08m2K6K7N3N2j7j8J3J3J4J3K2K2m7m8N6N5j4j4o1o1N6N5K9L0q7q7L3L4l2l2o9%J18
33849e16k2m7R1M0l0N4j4o8P3K7j11o8P2l6l5Q8J58J6j23m1m1o1o1RRM3M4M3M4k8k9J1J1l0
33842e28M0J7j21l9J01J8n2M5M6p6p5llO6O7jkp1p0J7J8J8J7N2N1K2j17j22J8L9l1PQL8L8
33836e68JJL5L6pqm2m2RRN6j4n4O2J13M3n8n8k7k7m2m3L9L9ppK8K8PQQPm5m6j0j1OOQ8Q7o0
33828d60o1lkj3j3jO9M7o8p3p3m7O9P4m2n9J1K2K2L9L9j5j4jO8J00j7j02l2K2K2M5k6r3K2
33821e44O8m9j1J05K6m4M6k3j36o7M1M1J0J0M5M4L7L7o7o8o5o6M0L9RQRRm4m4L7L7l5l5K2
33814e78K3MMl1l1L3L3lkm3m4O2O1QRRRj04j04K4K4P7P7k8k8M7M6l5l5k3k4J2J1n5n6K6K6
33807e99R3R2J2J1m5m4m5m5nmN3N3K1K0o0o1m3m2J5Q6P5m0n2n2LMLMO7O7j07j07M9N0M9M9
33800d75J6J7o5o5N7N7%jRRNNJo8r5K2K0K0O5n1r4K1PPN2N2m6m5oJ11O0n6l2Q5K3m6p8L8J19
33793c45Lj31o0K0K1o1o0K2K1n8n8M6M7J1J0J1J1KKp4M3J63Jn5O2J4j01o9Kj1j1ooJ02J03
33786c89p2p2k3k4J1J1J2J1QPnp5p4M3O2n4j10PJ20N0l2L9P3m3j17m8P4P3mlL0L1L0L1J3J3
33779c96o7o8L0L0p7L9N8n8q2j3L5L6MNl9l9K0J9l3l3k6k6j6R9P4MM0M0k2k2J4J5k0k0KJn6
33772e48n7%%L5L4j7j8j8j7K0K0K0K0M6M6J8r9r5O7R2k3KLl9l9j4j5j4j5m6m7N9N8J6J7Q7
33765d61l0n1J8l2l3L2l8r8J7Q9Q9PQJ7r8j32L0J17JM6M6r0k0J15jm0L0p5p4mmmmM4M3j5j4
33758e69R7R7nj21p8L7l5l5L0K9K6K5j9q8l0M0K8K8M2k9jO9l6j05m9K1J2J2K6K6K6K6J7J7
33752d69o4o4PPM3M2m0m0oO5P4m3q0L6P9l8m0P5J5j48m4J20N8n7J8J8p1p1j4j3N2N1L3l7j4
33745e60j4j1j1m7O8O9m7l0l0k3M7R3K3p9q0k4M6POmnL0L0QRQQq2q2K7K7j9N1J1J2j2j2n2
33738f44J9M9M8N8j2k7k8LMK4K5j4j4k7r6n4J08O5r8%O9M1M0N2o4m7m7J0Q1kkKKm2m1J3Q3
33731d63K8j34p7Q7O7kJ2J2J7J6j9j8NOm1K8J02j4q9j9J6J5q5q4M4M4qj25j5J47N6o1j0j0
33724e72lO7M7k3j5j4K5K5J0n9n3J7k6k7j6j6O6O5M1M2k0q9j6N5qp8K8K9p7p6M2J12O4n3j06
33717f12J0Q2J1K7K6n2n2l4Q2N6j4K7K8J7r9q5P7j7q6L4L5k8k8kkKJL2J02O3p5o4OJ7J6J6
33711d83J6m3m2rqrqMNl1l1jkL4L3L5L5L5L5o3o2M2M2k6k6k6k6K8K9l0l0L7L7LKJ8J8j6j7
33703e01n3n3R8R8POp5p4m4m3rqJ2J1l6L4Q1n8j4N5l3l3k9k9J5J5J5J6O8O9J1J1m0m0J8J8
33696e14k1k2L2L1J6n5r3M5K2K2K0m9n7Q3M3r6k1k1l6J03Q0o0K8K7m6m6L5L6n3n2m9R0JKM5
33690e30M4pqMo5o2N5J06L6o4o4L6L6p6p6L3L2m4K5K9m0J1Q1mnJ21Nn4n3n0K0Q3J2l7L1O1
33683c78n5q8K8N3j6L1L1p4nK0n0m1m1K5K5L4l6o8JQ6Q6m9m9L2L2m9n0n4J5L6L7M1M0k4k5
33676d99k5k4n8n8O2O3P9l7r2k3k0k0J9J8L3L3K8K9Q0J1J1J1J6n4o8o8J0Q0k5r5L7L7m0P6
33669d73Q2l4n9J2j4j4rrn0n0N0N1k1q9J4Q5n3n2N3j6rO0K0m8J2J3QRm6m6J2J2L0L0nnj8j9
33662e86J7J6J0RJ0RLKl2l3K8K7K8K8k0k0J6J5l9l8n3O3N8n9q3j4O1O0PPl8l8llo5o5Q6Q6
33655e43k7k8L6L5J7Q6J3j04M1J12o3o3JKl4l3J0RJ0J0mmL1L1qrqqJ9J8j6j6p5p5P6P5m8m8
33648e82N6N6kkooRo0q6L0K7K7k4k4k7k8N4N3k4k5J0J0p4p4N4N3l5l5K4K3L6L6k1k2K2K3P0
33640d84P0J9j44j18jL5L5P8P7n6n7M9M8j3j3K3K2lll7l7n4n3o8M8Q9k7n1J8ONJ1J0k0j9Q5
33634e30Q5m2m2klJ9R0N3j56j06J04R4K4r3r2rqp1M6J03j3M5M4k1k1L1L1lp4r9J8NOJ3J3m5
33627f06m5j6j5O1O1M5k6n5O0M7k3Q1Q2p6p5j8j7QQQQj3j2M5M6m4m5m4m5j3j3K1K2L4L3m8
33620e79m7K7K7K7K7LLl2l2J4J4k0k1M3M4QRk2k3J3J2KJKJj4j4L3l6j09L1OOK5K5K5K5k8k8
33612e52PPKLLKKJl3l4J0J0J0J0L6L6m6m6RRRQj7j6j7j7N6N7kjONKJn7j26j4J24QRJ04l6j61
33604f29k2O6O5k8k8L0L0m4m4O1O0mnl9l9l0k9N6N6k0N1R4m5l6L3np5k2M7J3n7n9J1l3l3j
33597f54%Q1Q1l7l6kkj7j7j8j7N2N3n2n2OPOPK6K5K5K6J6J6m2m1M3M3M3M3p2p1p1p1N0N1j9
33590e91j9L2L2l8l8Q0P9q4j5R9m0j06L3l3l4M4M5nnm0m0N3N2j7j7m0m0l9m0N0N1N0N0K2K1
33583d88n3n2K1m8q8N2N4N4poKJL7L7lll8l8k9k9k9k9O6O7llk4k4J1J1K2K2K2K3p8p7L9L9
33576e69j2j1O2O3m2K8Oj34m3R6M8k2j8j8n3n3M8J18M9r0m9R1Q2n7l2l2m0m1K8K7K3K4m0j10
33569f73q3N6R8K7OOM6M6J1J1n4n3J6J6OOP6m0o2PK4K4L0q5k0R6q8j58J7Q6l1M0P4m2M1J11
33563d12k9j45q5j6J01J00k6k6K1m9OJ22k5r5NM%%k7k7M2M3JJKJJ1J1k4k4M5M6k8k8J0n9n5
33555f08O1J3n7J3Q2K9q8n8J3M4M4o8o7lklkO8O8O8O8p9p8m4m3k3k3M7M8O7O7m8m9L3L3l6
33549e13l6NNM0L9k1k1n6n6Q2Q2J3J2p6p5ooQ4Q3p9p9QPk7k8K7K6K6K6pplkmO7O5n1j44k8
33541f28O7mK5K6J3J4L4q1nJ12lp2L2L2p2p3J7J6p4M2P8l9J6J6m9m9L6L7o9o8M2M1M1M2n4
33534e61n4j8j9N3N3J8J8r0r1L7L8JJN9N9K9K9n3n2J6J6m3m2k7k7L1L1lmllK0J9N5N4o6o7
33527e86J5J4J2J2m7m6J1J1O4O5k2r3j25j0J10opJ10L3q2K5K4M5M4J0J0j2j2m7m6m1m1M0M1
33521e27m3m3L8L8J4J3k1k1J7J8m0m1P3P3m1m0O2p6j19m9R3R3J6J7L0L1n1n1j0j1j0j0j2j2
33514f02j1j2K5K6j0j0ppqpONOOL5L5J%l4l4P1P1n1n1L0L1K3K4l4l4llklj3j4K2K1mlM6M6
33506d27O7p1j39JJ13k6q1O0M5k4K4K3p1p1J0J0L3L2k5k6L6L6M2r8r8M2L3l6L2J01rj50l7
33500f49L2M2M2J9J8m0m0n2n3K8K9L3L3k5k5J3J2M5J15N4q7r0M9N9q1jO7j4q4q0j0N6N5o7
33493e97o7P7P8lmOOM1M1l2l1l2l2nnP7P6o0n9M4M5n2n3ONQPk8k7O1O1o9KR4m4m0K9k4r3q
33486f01O2KJONK4K4j1j1l1l0m4K6P3o7j00l1J6Q6P1o9m8m8N4J92N9q1j14m4QQM7M7rrm3m4
33479f24rrP3P2M1M1l1l2n9Q1L0j08r4M6P9J0j2j1J9J9k7k6k6k6K4K5K4K5m7m7Q0Q1m2m2L9
33472d63M0Q3Q3j37j38KJL6L6NONOo7o6O1O1MMQo2K5K5k7M4N7n9k0k0l9L0J14kj02j03jjn3
33465f24J7P4NPPj21j20Q1J50PQJ9K0l9l8NNNO%J%%J0J0J0J0p2p3L6J04pp6o8KJ1Q0N0j9K7
33457d90K8j6j6%o9QP8j0p9j%QPM3M3m7m6j2j1nnnnk0j9n9J1Q7Q7L0K9l4j04l0k9%JJ00J01
33450d51L8l2o6LK8K8np5p8rK7R6Q3q0k5J38Rj07k2R3J3j03o9j%jO1O2j6j7n1n1n8n7J04J05
33443d86l3l4o8o9K5K6r1r1J04J04n9n9O7O7KJm3K6J05l5q4j4J3J2PP6J21k0o2Om5m5O8kj20
33436f30K0P3o6J6Q6J4J3nj45o2J70P9o1n1J8M0M0k7k7M2M2m3m4m3m4K6K5rrK5K5r1r2Q7Q7
33429e21J7J7K6K6K6K6m2m3K8K7m4m4K6K5OOk9k8mmj56j6J83J13j35MP1o9k1M9m3m2L1L1o
33423e09ppol5l4Q2Q2j2j2j27j28L2L2L2L2L5L5Q4J3j39JL4L4Q0Q0q3j4j7j57NNm8R1R5m4
33416d95k2M6j17j17K3K4N8N8KLKKQPQPM0M0k9l0k0j9l3L7N7q3l9L0RQJ3J2J6J5n4n4P6P6
33409d35l9m0n7n8N9N9l3l3L7L6p8p8Q5Q4k9l0k1k1j30J0R1K1m5K5K0n0mnO1O1l9m0L1L0k2
33402e77k2R5R4j18j17kkJ08J07n5n6J9J9J9J8m6m7o0Q0J05L6l3l3k6k7k7k7j3j3N7N6n8n9
33396f05J1J1PQJ7Q7N1q9r8k9oO3J16k3n9Q0J14M4j34j35Q2Q2l7l7l8l7J6J7J6J6n5n5k0k0
33389f39M2M3PQRRJ3J4m0K9P3o6o8KLLJ06l4r6M4L6l3p2O8J37lj48p7m6K5J58J8r9L9K6m3
33382e52l0l0K3K4k9l0K9K8k0k1J07J07l9l9mmm3m4m4m4L0L0mnj1j1j2j1L1L1L1L1L1L0mn
33375d73k7k8k7k7QQO6O7m6m7J2J2j4j4K1K0k5k5J0J0n9n8K2K3M5M6l6l7o8o8Q3Q3k2k2J3
33369e74J3j4j5K0K0L8L7o7o6O3O4m2K7Q6n4m3m3j12K8P0%N0N0l6l6L1L1k8k7rrm4m4O4O4
33362e07NOm4m3J5J5K0K0l8l8K0K0J6J5K8m3r0M9M0r9j7J22L6j04n5J4O5O4q2q2KLL6J06P1
33355d54o9n9J0l9l9M7M7j0j0n9J2J18k1j03L7O1qo4o5N3N4J0J0N4q5r0N0P5Nnnm4m4L7L7
33348e56K9K9k9k9poppk9k8L4L3jO8J25l8j87j17P8P7n3n3N1N2pqpql1l1OP6L6l4j6N3O7k
33341d77k2k1J1n9J9Q7n5j26%jN4N4mn%%%%K6K7k7k7PP8M6k3r6k7P3Mj9j9oon5n4R7R6l4l4
33334e18m3K7M4k6j7j7L1L1J3J4K4K4l4j04n9N6Q5J5j6j6j1q1k7M3L5L4m8m9N7N6k0j9J1J1
33327d94K3m7o4Oj1j1N1N1l2l1m1j10j06N6J38K1KJ17L9j24q4L2N4j5L2L2pqM9M8l3l3J7J8
33320d65j27n6L6L5j6N3L2L2JJJ8J7o3o4k5k4l3L6L6l3OP5K3K2k8k7l1L8Q6l1l4L4M5k4k7
33314d82k6n8J3rp9PP7qqP0Jl2l3JP0K9m0p2jjjk4k4o8M9Q1q1p5M0M6M6O6O6m3m3M6k5k4M5
33306e04m0m0j1j1o0N6R9j8j22nJ16M7k5M6pj23p9L8K7K7jO8Q3Q2j7q7J0Q0l0j46j08RL6L5
33300e75j6j6N4N4k3k3n4J6k0q9M3M3q2j2M2M3J2J2M6M7k4k3NOl0k9L3L4K7K6O6n1j24qN7
33293e33j3L4L4K3K4m6m6J7J8J8J8j1j0q1q0L0L0L0L0L3L3m1m1K7m3p6M1N9n7q3P9R6k0r9
33287f06l1N7N6L0L0p1jJ02j4j50l4J03J02m7m6O9O9p9p9rrJ0J0M6M5N8N8j2j2j40j40mJ13
33280e26J5j01l1Q5Q7k8j11m2M7M7j8j9m3m3K7K7opjkN2J22P8l8n3n4l7L2P4m2p7qjO9P1m5
33273e00l8P9k5r5P8P8m3m2K1K1m1m1q8K8P1KM1M1q0q0L8L8L8L9k2k1k2k2%jjjM6M6k5k4p9
33266e86p9L7L7L8L9M3M2r3k4J23Po3Pp9p9P8Ro0N6M9o7l4L6m4m4L1L0PPPPn9n8N7N7KJl3
33259e95l4O6O5r8r7M6M6k3k3P1P2L6L7m4m4K6K5q1q2L4L5J4J4J0RJo9j00J6K0n1mmqrO2O1
33252f00POM2M2j4j3l4j04k5J37J03o0J4Q3l6j06n4O1L1l9L7L7k6k5L7L6o7o8J6J6J7J6j9
33246e52j9J7J6k2k1k1k2j5j4L3l7l2J06J07l2m2K8j0O0N0q9ool0l0K8K8l2l1M9N0K8K7l0
33239d66l0n7n6o3P7J37lm3m4LKn5n5J4J4l4L6Q5n4n4Q5K7m2M4M5r4k3J71L1p2km9n0K2K2
33232e31K1K2l9l9M1J10oj46LP2J0J0M5M5m2j12r3M7M8M8k4k5o9o9J1J2O1O2K6K6o2o2K0J9
33226e60J6J7j9j8M8M8j0j0k7k8L5L6o8JM1k9K5R5l3j03n3J6P3P3j0p9m5K5L3L2k2k1N5N4
33219d12n0m9j8j8j4j3n4J6R8K8o0o0ooO4O3K5K4l2j02j00J6P1m4j19kO0N9J11M1j06l6J15
33213e10M5l4L6L2l9J8J8j15j14Q1Q2%%j8j7o2QR3K3o1o2k2k2J8J7l6L5L8l1l2L8m7m8J45
33207e43K8j53J0Q9K0n4n5O3J32K3m7J8n3n8J05Lj13NP5OPNMJ4j01p7Q6N4o1NP5L2l7k8k8
33200e49J0J0L7L6M2r7r7M2m1m2M9M9k6k6P8P8J6J5j9k0j6j6j6j6M8M9j0j0o6o6J5J5K8K7
33193d89l1l0opooJ2J3J2J3k8k7N4N4k1k1k1k1K6K5K5K5k1k2p9p9N8N7%%l2l1LMj2j2j3j2
33186f46J42J42n6n5j4j5r7M3jp0Q5J55l1j00k2k2L5L6m5m5MNJ8n2o8P2P5o3p5O5O0p9j6N3
33180e82p6p6O1O1K6K6K7K6l2l2L8L7o7o7R3R3n9n8JKm7R3l0j00P6P6p4p3k8r7k3R2R5k0l7
33173f55P9P7m0p7qMMJ15J16l6l5o2o1mlk3k3N8N8L3L3m9m8k5k4k5k5L9L8MMK5K4l3l3%%L9
33166e39L9j17m9L8l2L2J01J9J8N2j8l7l7mmmno3o4M6M5m3K7O1n6n4O1K9m2M0M0%JJ1J1j9
33159e16k0n7J2P4P3k4r3o3ON0k1ppoO4O4ok0k1l6L3N3o3l7L3K1m9nnLKL7L8j1j0K8K9n3J6
33151d94K1m9l9L2j2j2K1K1m8m9K2K2L3l6j09PN3N3k4k4J0J1qqK7K7k9k9k8k9JKL6L7j5j6
33144f22N5N5p2p2M4M5L9M0k9l0l2l3l2l2J14J15m9m8L0K9m0m0n1n0J12J13l2l1l2l1N4N4
33138d59o2o2M6M5p1p1j1j1N8N9j9j8j9j8LMLLM1M0M1M0o7o8M9M8K9K9nol6l6l5l6J1J2n9
33131f08n8N9N9n6n7N9N9j0j1L8L9M1p5q3L3L5l5nml2j02OJ21J26N6q0q1L5L5q1j1Q9k8p6
33125f03pJ6J6lkllJ7J7J6J7L0K9M1k9p9L6J02j4o1o1l3l3qqqqLMLMJ9J8mp4l7Q0J4n5L6L7
33117e78ppN0k0k2R4M5j17j5J02m1m1M0p7o2N4j8j8J1J2M6M6k8k8M2M2mnL1L0l4l3o8o9N2
33110e95N2j7j8R2R2p0j41l5Q1M6k4J5n4j9R6k9r9K0R0P7Pj9j9o0o0NNO6lo9M7N3j6nnL0K9
33103d54l9m0jj%jK0J9K0K0j1j0q0q0K3K4j1j1MMP4P4J1J1p1kQ5n4j24J5Q5J4n0J9L2l7o3
33096e86o3O9O8jklll9l8M2M1POJ1J0j06j06N6N6QP7J07l3n9J1m8m8K6K6K1K0j4j5j9j8n0
33089e89m9L1J01L3j06n3Q6N2q8m0R9n6j26K0J59M5k4j2j2J8J8jjjkj8j9N1N1j5j6OP6m0j79
33082f01k0N0J0RJ4J4m0m0K9L0k5k5R1R1k6k6K6j14l5J05K2m8l7l7P1P1j0p9m9R1J2J3m8m9
33076e60l7l8klK5K4m5m5O4O4nnK9K9K9K9j08j09PQM3M4k6k6j6j7J8J9K9K9K5K5rp8n7Q2O6
33069d98p2n6n6O3O3K8K8l4l3l4l3J5J5J5J5n7n7N8J28L9j01r1M8m8K3J87M7m8m7J3J3o3o2
33062e92J9m9k7J13m0l9M3M2QQn6n5R8R9Qj31o7P4O4op4p4rrK5K6N6N5N6N6j07j07l7l7K3
33056f43K2m7m7P1P0JJNOM1M1p9p8m9R0N5q4oJ34J6J6n6n6J6J6r4r3O6mJJ40J21j12j17K2
33049f14J39%q2N7R3m7n7J2J1J0q1q1l8J02J02l8j3j3k2k2M6M7j2j2m7m6N8N8l4l3l4l4N0
33043e75M9M9M9m8m7J1J0qqqrq0q1M5J15R1m9n3Q6L0j09n2n3J6Q6R8m1o0Q0Q0j53j31J01P6
33036d93PL2L1l1l1m5m5j1N8P7o3r8M2K8m2p6O3Q5J6o4o4O0O0KKN1N2q1q1rp8l7J03PPJ5J6
33029e35jkjjJ4J3J4J4K3K2j2j2j0j1K5K5o2o2k7k7M7M8M7M8p1p0J0J1K3K3j2j2L2L3lkJ0
33022d51J1k4k4l5l4M7M7l4l3l4l4K2K1l6l7M9M8J4J3L7L7q4q4k2R3R8j9o2QJo9%%nmK0K0
33015e39l8l9K8K8ppl6l7M5M5QPQQj18j17N6N7MNRQJ8Q7J3j03p7pK8K7J3J3J3J2j4j5M3M3
33008e28k4k5K2m8n1O6L5l5M5M6l6l6l8L1J24Oo6N0P8l9k3k2l0l0k3k4k3k4L6L5j1N9J22O
33001c75j22j21ppKJ18N1o5l6L4J8n2m8K2m0m1kjl1l0P4P4K8K9K8K9k4k4j9k0l4L6J01j5p6
32994e46nj3q3JJllR8R9J7r9J7Q7q7q7N6N6k5r5k8Q8J1J1R0k6j31j4N0M9K2K2o1o2M3M3PQ
32987d92J1J1p6pQ2l4j35o5O3O3j2j1L5l5l3Q3N3j7k6k6K8K8jjJ1n9m6P0O9m6k3M6n8n7l3
32981f40l2K5K6O7O7j5j4M5M5n9n9o0o0M5M4L3L3p1p2noPP5J08qLLn7n7JJR1R1q3q4K4K3j08
32973f33RQ7k8n3J6klP5m2n2O3j8j33j9R7O0n7n9J0k5M5J32J5j16JQ6l0j5j6p8p7R6R6o7o8
32967g03L7L7L5L5k4k3QQQQP3P2n5n6j0rKo8p4M2J44P4r3k3L3L4Qo2o1N6L9p7p4M2R5K5l3
32960e30l4RRRRJ4J4m5m4%%L5L4m2m3L8L9J2J3k3k2PPk8k8L3L2L3L3l1l1l1l1J7J7LP4P4o4
32952d62q0rNOk1k0kO9J11k7q6j6noK8K8K9K8k1k1n6n6J5J4J4J4m4m3mmK5R4Q0n9o4Nm2m3
32945f26M2M2l9l9PPM3M2m4m3m4m3R1R2l7l6J3J2QQPo3j06L3Q3J4l9L0P7Rl0k9N2N2N2N2o7
32938d17o6l1l2QPn0n1L9M0j9j9J2J3M7M7oom1m1OPOOl2l2K6K6l7l8M4M4J0Rm2j11m9J84P3
32930d66o6p7qM9M8k4k5N6N7j0rj0rq1q1J%QQQQJ8J8P2P1rp9k9Q8L8l2J4J4m5m6L5L6p0o9
32923e98J1J2m3m4m3m3N4N4N4N5k2k2k2k2M2M2j6j7k2k3J2J2N8N7k4k5KJJKNOk1k2j10PR5
32916e57k1oJ10M5p2m7m8k0j9L3L3L3L4p4p3l9L1J01j5j16JR7R7K3m6o8M9K2m7n0K0N7N8m
32909d78lmmp1p1L4L3q9r0J08J08j0j0L7l3o5N0N1o6m4K6L8L7L3L3m8m8LLl2l3l9l9M6J14
32903e23j6q6mlkO9O8kj7j6k6k5M2k7o1N6K0r6o3PN0N0qqK8m2j10NR4k3n5O1P8Qlmk8k9p2
32895g13lJ4n6L0J00M3M3l3l4L3L3kkm4m5L3L3M6k4o3OM1l0j6j7K2R1Ro0K4K3p8rJ3J3N3N2
32888d74K0K1j07j08K6K5l2l3nmnnnoL0K9l6l7N3J21k1k1J8J9J2J3J3J2m0m0J7J8rql7l6n7
32881f79N8R6o8j02O1J05j0l8l8n7N9M5k5j7N2L3L2L7L7j4j5j4j5K3K2n8n9llmlN6N5j18j19
32874f88N5N5K0K0QRQRJKKJK8K8ppq6q6n2O5M4k5K6K5j1N9Q9k7j03l3JKK7K8K7K8n4n4j9j8
32867f03OPPOj1j2j1j2J2J1J1J1J2J1J1J2l8l7l8l7L5L5L5L5lmn0K0J16%j05J1Q0J0k5k5r1
32860f08r2j0j0J15J15J0J1nnnnJ9J8q6q6N0N1l1l1llklM1M2j7j7PPn2n1M1M0OOnnnoL3L3
32852d98lkk1k0k1k0k3k3k3k2%%RRp3O6O6ll7L2j0j1P1P1l3l4J3J2l7l8q5N3J55p7r9J34O6
32845d56p2PQl6l5N7N8K2K3l2l3l2l3l3l4l4l3k7k6N5N5O3O3L2L2q1j1P2o8q0O0M7k2j4j4
32838e52QPO2p7p3lQRJ3J2K1K1K1K1J4J3m4m5M7M6q2q2L1L0O5O5j3j3p1p1LLL7L8j0j0M8M9
32831d54OOk5k4j1N9K6j14p6O4J21j8j64k6J10M0r5M4L5l4M0L9o9o9M4M5j3j4qqqqj8j9J1
32824e85J2L7l2j10K8L7l3J5J5Q4Q5m3m4K1K1q4q4J2J2J3J2L5L5%%O1O0k0k0j11j12M0M0k3
32817f26k4k4k3P0P0J2J2J6J6m2m3K2K1K1K1l5l4%JLLMLj0j0K5K5j3j2m7m7L5L5m7m7J3J2
32810f44J2J3l2l2K4R5R3m5m2K9O0rm7m7J8J9J8J8l5l6l5l6N0M9N0M9n1n0N4N4q9q9qqM4M5
32803e41o1o0M7M8l4l4J8J8j7j6K4K4J6J7M4p2m6K3k3k3j8j9M8M9M8M8l7l7l7l7R9J00r4r4
32797f29J3Q2L5q1q3L4J11mp4mP7P7o6o7J4J5rqrrj3j3j3j3N7N8jjppqpNOONnnK9L0L3L2r5
32789e12r5K1K2K2K2nmmmN3N4mnl7l6r6r5K8K8Q6Q6RJ0J0Ro9p0L5l5q1L5R4R3o4o5M0M0p8
32781e62p8K6K6%%MMl6L4O7m9n2O4rrJ0RNNo3j34J1J26L5l4J2J2L0L1p4p4L4L4L4L4ppppL5
32774e20L5m6m6OOn3n2M6M6P3P3Nj10m6m6K2K2l6l6M7M6n8J2O2n4k9M2Lo6J5Q5K0n0ooK3K4
32767e47K3K3j3j4j3j4l5l4O9P0p3p3l1l1k3R4J02L2%%q6q6L2L1L1L2k2k2L7L6p8p9R6R6r
32760d79rn5J4P0m7j7N3J%NMm1m0ooM3M3k6k6K7K8ppm2m2No5j2J05%JN3N3o3o3m3m4K6K6o5
32752f48o6N1N1J2J3QQN3j7m7O9M4k5K1K1KLKKlmM3k6q1L6L6q0m5K5o5MN9j2pO3%%o5o5KJ
32744f27noR4k2r2K4J14J14N7j05j16JooK8K8j9N1P9l7q4q3KLLLj5j4K0K1J7J8n2n2Q0Q1M6
32737d57M6j05j04J9J9q6K9J20N1k7k7l1l1l5l5P4P5J3j03pO2jjMMN4N4o1o2L2L3l8l7j0r
32731e78j0j0K9K8m1m1nnO5O5o9o8JKj3j3N6N7m5m5K5K4N3N3j6j7KKl3l2N5N5o1o2j7j7R5
32724e31R4o0j29o2P8O7p2l3J06J06L6N3j6q3q4j8j8MLMMM0M1p6p5OONOn9n9l1J09R2m8NN
32717e84j2j2K3K3pqO3O2j01j01O2O1j1j1K4K4j9k0l3L7O9p0j36MKKJ1J1J4J3Q3Q3n3n2j8
32710e77j8NNM0M0K7K8l0l1L4L3p1p1K8K8J7n2q3N6R4K4QPML%j%%rqqqm0l9m0m0M2M1m1m0
32702f43llL1L2L2L3k6k6ONONk5k5N6N6o3o4noM6M5j2j3k5k5j4N5O8p0p5O5O1p7l0M0L8L9
32695e11R1m9j17m8P1Kq3q3O3O4J8J9J8J8l2l2J6n4k4J16J16k3n1J8J4n5j05l5K6K6m1m1M1
32688f47M0K5K6K5K5M0M0q7q8o1o2O6O6j9j9j9j9kkl8l7MLO1O2J0J0J0J0MMl1l1M5M4j4j4
32681e70m2m2qpM8M8J3J3m1m1J7J6O3O3n8n8m7P0P4m3l9L0j6j6Q2Q2m6m5K0K0o1o1l4l4k3
32675f73M8M5p0k1J42Q4p9j00J6M0L9j2j1k9k8q7q7Q5Q5K6K7J1J1m6m7rrrrN4N4N4N4o6o6
32668e83l2l1L6L7m5m4P4P5J6J7p4p4L0L1j7j8J8J8j0rK6K6k7k6N4N5k9l0ONmmmmj8j7O4O4
32661d48m1m0m1m0k0k0p4p4N7J27M5k4MN%JK2K3l5l5k4k3L9L9q5j5J13M4m0l9rrPQJ2J2J9
32654e59Q8L0m0j2j3p1p1k8M2L8L7K3K3k0M9K3m7mll7l7oon1j20kJ60J03L4J8n2l7l7J6J7
32647e52k6k5RRK2K1l6l7L7L7L7L7o0o0OP5O5O4j3q2r7J9R6k1p1p1LLK3K3Ro1k6M4M0l0nn
32640e99K5K5K9K8ooJ5J4o3o3K6R4k5k6j3j3j3j4qrrrm8m8J04J03p8p8N1N0opK9K9J9J9K0
32632d61J9o2o2j9k0r3K3J09qo5NJ6J7L8L8k0k0L6L6P1m6n7J3JJJ9K0j6j5p3p2p3p3R9R8o
32626f02oqqP3P3m6m6L5L5r2r3J2J3K7K7pqL5L6L5L5L4L4j12j12j6N5Q5l1j20n0M8M7Q0l7
32619e75m4P2J6j01l2L7J0J0l5L5P1r1n9J03L0q6K4K5OPL7L7o4j34j0J07J3J2N8n9m1P5Rj06
32612f43M4M4m5m4N4N4n0n1M3M3QQo7o6MLQ6Q5l1l1kkkkJ9J9k8M0O7p2p2O7M7k3m5m4k3k3
32605f31K5m4m4R5R6m4n2J8NNL0L0q7q6J09J09n4n3M9M8k0k1k5k4J1J0J7J7n2n3K6K6N2N2
32599d60J2j28o3P7J9n0O6O7n6n5k1k1R1R2p2p1o6o7M9N0m2m2K6R6M4r5J8Q7ool7l6n5n5J4
32592f96Q3P4o5o2P8m7m8J23J24n5n5n5n5K3K3K3K3OOONllppL8l1j10L0O5mr8J8J38K1o6M
32585e56M1l0k5M5j3j2L1L1l4L7lj19j00k9M0M0L6L6l3l3R5R6j06l6ppO6O7k8k9N1k0p7pO1
32578e31O1J6n3n3J7mlmmK0m9m9K0ONk5k4RRo0o0J06J07j0j0j2j3j2j3nnL9l1l1L8nnK6K5
32571e67K6K5K2K2m8m8L8L9m3K7O3n2r6k6R1K2n0n1Q3Q2l4l4j7j7J7J8p9p9L2L3O5nl1l1k8
32564f31M1M6k4l0M0O1O1J7n2n2J8m6m5m2m1J1J1J1J1K0J9J6J5L6l3r4K2N8N9%%k6M3Pj09
32557f02p5M2Q5Q6o3o3k8k8RJ0k6k5P6P6OPK2K2K1K2l0l0l1l0l1l0L9L9l8l8L2L2L0L0l9j09
32550f30j11OR5K6n0J9R2R2k5k6k5k6L0K9L0L0MMpO2n6j72q2Q0rp8M7J18L5L6l0l0K5K4m5
32544e18m5M0L9NNr1r0n7n6P2P2KKL8L7l2l2K0K1m9n0O8O8lkooK9K9n6n5k1k0QRQROOPOL1
32536e52L1Mo5o2PQ0Q0ONNOk0k0J5J4l8l8L2L1j9j9n0n0K5R5K5m5m3m3n2J8L6L6M0M0k8k9
32528e42M4p2m3P3M0l0p4p3L8L9j5j5N1N1k5r5k5M5k9l0M5M4j0rJ6Q6K5m5l2l1m3K7N8N7q1
32522e80q1L5L6o5o6QP7J22N2k0k1mmj%m2K8N8n8p0%k3M6J20Mq3j2N5N4n7n8L2L2l7l8J4J4
32515e33k1k1L8L7P7Pn3n2N2j8r9r9P1P1KJJKo5o5M0M0Q7Q7o4o4rqM9N0m5m5m5m5M1M1M1M1
32507d75n7n6M8M8n2n3j7j8K5K4j0j0L4L3m3m3L5J05K6r0j9k0QP7K0r7J5Q5r8r9J04L3LJ20
32501d14rj24L0J01n1n1j8j8j8j8O2O1N0o6p3lL2L1K0K0l8l8k0k0J1J1J9n0q0L5R8K7J6J6
32494d69l8l9M3M3k4k4n9n8Q2Q2m6m5MMNMJ0J1k5k4QRRROOn2n2P2P2l7l7L2l8j0J06L9l0m1
32487d92m1nmnmmmL1L2j01j02MLL1L0L0L1J2J2m6m6j5j4M3M3nnK6K6rp8j05J2J26J26o5o4
32480e96K4K5m0m1N2o4p4lM2M3Q1l4j7N2POj%%jLKP2m5q4j4o1o1Q7Q7N2N2j07j07k6R1O5n
32473e38OPmnmmK8K9p6p7M0L9j9j9k8k8P7P6K4K5j1j1p9q0M8M8RQQQo2o2J8J9M8M8l3l3JK
32465e57KKJ6J7j9j8ooooN9N8K4r2k9M1m0m1KKL6L7k5k4L4L3k4k5J0J1p4p4P7P7M5M4l7j06
32458e82o2N4K8m2k8M1P2LRRk9l0k8k8PQllp2M4J06L8K2m7p7pPPK5K4j0j0j7j6k8Q8J01L2
32450c94k7k6j3j3m8m8L8L9k0j9PPOPJ0J0J0J0o3o3M1M2n4n3MNL1L1k7k7P4P5n3n3k8k7o4
32443f73N1J55L9j02l2OPJ5J5n0K0Q5l1p6pM8k2m2K8M2M3k4k4n8n9J1J0J0J1j1j1K3R2N7q3
32437e37%%mmlmK7K7n5n4N1N2n3n3N1N1pqk0k0k0k0J4J4M9M9M3M3o2o1qqm2m3J0RM5M4m3m3
32429e93J6J5%%n8n8N0N0J5J6J6J6J6J6k2k2k2k1k1k0O1O1o3o3onm3m4O1O1OOM5M5K5R4rj48
32422e27q6N4l3l4L9L8L9L8m9m8m9m9M0M0M0M0L7L7j3j2j21J7J04l6l0L9k2r3r3k3J7Q7K9
32415e83m1k8k7K3R2L6j03m6R4OOl5l5M6M6OOk8k9l2l1k2M9Q2n7o1P8J05l4j14m4QPK2R1L8
32408e09j02m4R6N0j9n2n3O9O8j2j3pqpqm1m1M0M0K4K3l4l5j5j4O6O7j7j7j7j7NOp6p6J00
32401e80J01J9J9n0n0q5q5O9O9q2q2J7J6N2N2j0j1M8M8j9j9k0j9M3M3o1o2J4J4J7J8KP1N6
32395d47q3j9N0j3q2k9L9L2L1K2K2j3j3m8m9m8m9P4P5ppo6o6L8L9k5k5P9Q0m2m2m1m2N1N2
32388e72l9l9J05l4p8O2R1m9L9L8j5j5j5j5KKl3l3qrK6K6N6N5k5k6M6M6n9n9n5n6K6K6K7K6
32381e35rrrj0M5M4l1j00o3P6N7j2%Jj4j4M4M4j0j0m5m5J0J0RJ0j0j1K5K4m4m3rrQRQRkkL2
32374e81J01P8o2k3M7K5m5q2q2N3N3N3N4n2n2j8j7M7M7l5l5K7K6k7k8n2J7L1j09q8N2J11l0
32367e96q8N0Q2n9NP5O6mp9p9K9K8l9P7P8q4j49J4J7J7jkL4L3j1j1j2j1J2J2M6M7j2j3j2j3
32360e53N2N3n3n2k2k2L6L7k9l0o4o4P9P9O7m9o2PJ5J5J7n2m4P3J13J13p7p7j4j4m9m8MMM
32354f07Nn2n1L0L0N0M9qrk0k1L8L7o6o7O0O1l4l4m9O8N9n6k8M2R0K1o1RQ3J4r4r4J7J8J8
32347e52J7k1k0k1k1J0J1LLO1n5o3OL8L8QPJ4J3m4m5N8N8m7K3O0n7k5M4K1K2j6q6O5O5r3j63
32340f84NP5K6K7N5j5n2n2l4L6N5N5k4k5L3L3j2j2%O9M5p2o7M9QQO3ql9P7P8l9r8k8Ro0p6
32333e91Q7N5j07m3P4L2L3m5m6J2J3lkl8l7L5L6o4o4J0P9Q0J0m8m8j8j7MN%Jjp0j2N8J5J5
32325f00J20N1o0Rj7j34n8J04P5Nj7q7r1k1O5O5N8n8m3K7K3m5J0P9P6Nk4k4o7KJ1J1j5j5j3
32319e93N7R1K2m8m8K4K5jp1l1l2L7L7k2k1l2l3M9M9j8j8J7J6M8M8l3l4mnM3k6p3O6K3m7j5
32312e53j6J9J9jO9J08l2j08j09j3j2J9J9J9J9N3N2J7j22j07J26K5m4RRMNj3j3O9O8j27j27
32306f69M7M7P5P4n3n3J7J7m2m1RRMNK8m1j48qQ1n9j0N9RJ0O7O8J9n0r5M6L6l2J5J5q1q1M7
32298f59M7K2K3j3j2KJL7L7n2n3N3N2l8l8M4M3k7k7L1L0m6m7J1J1NORJ0%P0N1q9m3m3L1l8
32291e99j24J6P7PJ5J6J1J1p2p1N6N6J9K0J5J4K5m5n9Q1O4p6m1R8pj46o3OO2O1N7N8nj45j01
32285g09J31P9o1L1L2l2l2l2l2J07J06m4m5j5j6j9k0M8k1j23J7P6Qm7K3j6q5mO5K2m7rO2N6
32278e46N6opN8q2n1Q8J7n3L0L0l5l5l4l5K1K1j3j4p4p4L1L1M3M3j5j5N7N8p0p0K2K3O1O2
32271d77q4j5L3j06k0J20Oj33P8P8n4n4j0N9Lj36RJ49L6j04k2k2l1l1Q5Q4l5l6L1l9P1P0m9
32265e46m9K9m1QP8Ro2k4M5M1k9J9J8n5n5L7L8M6k3l6L4np5k2k2M4M3k2k2J2J3L2L2Oo4j9
32258e87N0POK0J9op6r6k6M6M6J5J4J4J5L4L5q6q6L1l8m2K7M3k6J7J7O5O6r3r3k3M6Q1J2N
32251e47OlmM9k1n7J4k5k5Q8J9ONooK8q9o3P%%MMJ5J5N0N0J8J8o9j85m2J21O1rL1L2j29n9
32244f98N8N7n4n5P4P3MMrrj0rM5M4k5k5k2k3j3j4LJ42L0j09n6J4%JJ1J1R3m5j32o2QP9L0
32237e89m0QRLP3M6r2k2M7l5l5O1O1K8j12l2L8K5K5K1K1J03l5q1j0r3r4P3P3MLp0o9%%O0O0
32230e67n5n6P2P3M2M2m8K2L5j04nJ35l2j71K6R7k2k1m4m5K6K5J3J3J3J3l1l1MMPOn5n5l5
32223g09J05O5nJ0J0NORQRQk9l0l0l0LKL8L7L5L6l5l4n2n3J8Q7O3n3n8J3l8l9L6L6j3j2j3
32216e94j3M8M8o8o8j1j2N8N9k0k0N0N0k4k5k5k5J6J6j8j9K1K1m9m8N5N5j4j4m7m6j1j2MM
32209f78L9L9j1j0N9N9m7m7O9O9j3j2j7j6K7m2p3M3J5n5qqj6j6J9J9K9L0m0m0K5K6K5K6m1
32202e72m1K9K9N3N3K2K3n3J7J5j01m0P6MLk9k9k9k9j0j0j0j0M0M0L9M0j5j4j5j4POk8k8O4
32195e17O4n2n1K3K4j2j1L5L6Oj33l2J08j4j4o3o3J2J52J09l0j49q0P9Qj07l8O4nL9L8qqK7
32189e63K6p7p7L9L9K9K9m2m1L6L6l4l4ONOOJ7J8n2n1L3L2kjN4N5j5j5j5j4K0K1J6J7J7J7
32182d59m7m7%o8k9J12J06l2p4p5j3j3J3J2J3J3p9p8L5J06M7r3q4j4N6N6j0rO0O0j4j3qp7
32175f47q7N4Q0J0kll6J04J03l6n6n7MP3M5r3q1q0K6K6rqK9K9K9K9j7j6qqm0R9J08l1q1N9
32168d89N4q5o9%m2m3PP8O7p2rJ31M0r9LLo4o4N8N8K4m5n3Q7J0j29m2R7J24j6o9p0k0k0O0
32162e99O0k1k0J3J4k0k1mll9l8P3P3p9p8K1K1K0K1O3O4m1m1O4O5m0m1m3m3J5J5l1l1K7K6
32155e78j0j1j1j1K5K5K6K5nm%%n0K0R9m1j05l6k6k5K1K1R4R4P7o2j9j9J7J6J6J6m5m5m4m5
32148f00J8J8m0m0N5N5K0K0m7m7L4L4K4K4l4l5l6l6M5M5l6l6k4M5L5q1j35j9J01J00k0k0k8
32142f41k8N3N3j2j2m3m2KP2K1r5n9J0M9J18L6l5k5k6N2N1ppK7K6m8m7m6P1P9J0l1l0l5l5
32135e74QQk6k7N0N0l2l1LLl1l2N6N5k5M3l2j48k4R3Q1l6l2Q4N9j0k3k2ooponnm0l9M0M0M0
32128e06M0m0m1noQQm9n0K4K4Q3Q2o1o1K0K0j9j9n4n3L1L2mlj0rM8M8k2k1k2k2J4J4J3J4J7
32120e37J6k7M3N7j3r4k4N8j1o5Nm8m8L7L8RRJ0Rk6k7LJ19R0p3l2l2o3o2K3K3J6Q6L8p8q4
32113f55L2N7j3k4k3PPQ8Q9j7j32j3N6k9l0L0m1j5J00N2o4l1L9qrl4l4J7Q7j0j0j0rq5j4M3
32107f06M3j5j6Po3J3Q4Ko7J1J1m0l9k8M1J07rm1K8M2k9j9j9p0p0pJ08J15J15p0j86m8J15
32100f00M3M4J15kp9j1q6q6K7K7n2J7P5NM1M0m5m4rrj3N7l0l0RRLKLLm5m4j0j0N7N7N7N8l0
32093d86k9NNm9m9RRM1M2POJ7J7m2m1k4k5n2n2m6P0J25N5m2m3J1J2p6p5Q0Q0oO4R5k2j20n0
32086e79QQm4m5Q3J4p6M0M1p6m4K6L8L8N3N3k9k8m7m6N8N7m5m5J3J3k3k2J3J3q4q3M5M4R6
32079e62R5l3l2ooj0j0N3j8j06J0J55Q5j58j59L0L0L0L0L4L5L4L4l5l6%jrj0rrj%L5L4llN5
32072d37N5k3k2O4p4j63k3O4O4nnl9m0J4J3J4J3NOn3n3L1L2L1L1m8m8j4j3rj0L1L0l0M0Q7
32065d84n1q8N2O3qK2K1o4o4mmN4N4MMLMk3k2k2k3K2K1l7l6P2P2q3q3M8k1o5P4L5l6QP8K9
32058d78K8k6k5OPn2n2%jL4L4QQk7k7poN1N1M8M7n8n7n3n4R4R3k7r6l6J03N1j9k9k9k3k3K5
32050e17m4r2M7Q1n7p4nN2N2n5n6L0L0l2L8P7o2L2L2q2q1L8L9L8L9l2l2l2l1%%J05J04o0o0
32044e70M5M5n7n7K4K4QRn0n0J9J8Ro2r1M9Q7n2p0O9O2O3J2J1k8k8m3j12nJ35K4m6N9J28L3
32037c88j06j44p4K4K4K9K8J9J8J9J8K8K9n3n3L7L6m5m4PPk7k7jjL5L4m2m2m2m2J08J09r1
32030f13k1J12k8j51j2K0K0K8K8L5L5m7m6M0M0m2m1O3O3j8j8K3K3l4l5lklkmmmmJ2J3M7M7
32023d83J5J4m3m4k1k2L6L7n7n6M8M8k2k2J3J3J2J2J2J2k1k1L7L7r3r2l4l5L5L4L4L4m6m7
32017f76L5L5K8K8O2O3n7n7n7n8j2j2K3R2N8n9k8M2j%M1p4m0P5P7QOOl3l3k8k9N4N3mlmlo2
32009e44o1J9K0qqqqJ3J2J3J2J7J8j8j7k2k2J4Q2L4q3j3j3j9j9L9L9m1m1m1m1R2R1l6l6n2
32002f36n2L0K9nn%jm6K4R1k4l7Q0J1n8m1m1L6L5K5K5K5K6J6J7Ko7j14m5J6J6P7P6J5J4j3
31996d99q2nO4K0m9m6K5J6J7l3l3k3M7J6n4K5R4l0l0K6K7n0n1p0%Q5J6k5M5M1k9J%K7K7q2
31989e72j52k7R0N0N0J6n5L6L6p2mP1m6p5Q7J07rn7n7p5nJ3J3K7K7qqL6L5j5j5k4R2O7r6p5
31982e94M0Mo5OOL6L7n4n5N5N5k5M4J7r9o6MQQL4q2l5J29J24Rm4m4J4J3J3J3m8m8l4L5J00
31975d89K9r4k4K1K1O4nl4l4l9l8PPPPP4P4l1l0l0l0N1N2q1q0JJO6O6o1o2k8k8PP6J11nn6
31968e37J4OOk5r5l7P8M9k1N4N4L8p8j32o2M3M3J7J8J8J8J8J7j7j7j4j4o1RR7j9p7p8P9P9
31961e29m8m9nnN2N3r4r4J04J03m4m5L7L7KLn6n5j2j2M6M7%%l4l4M4M4o1o1k2k2J2Q3N2o4
31954f27l3L7N4N5o9o9K4K5K4K4p8p8M7J64M9o7o8Jj2j1K8K7k1k1k1k1L3L2O8O7r6r6QRK1
31947e91K0QP8L1j09l0M0K7K7n0n0k3k2N9N8J%m9m9n3Q6N1j8m9K0K1m9o5Oml%%j%R6R6L1j07
31940e66n0Q9KKJ8J8k9M0P7o2o0o0j3j2j2j3P2P2l3l2m7m6m8R2J03L4k8k7J6n3l9J00K8m2
31933e09k0k1j08L2N0k0L1L0o1P9J8j21PP8K8K7m9n0l5l6j%M0M1M0M0q3q4kll3l4P2P1j1j1
31926f08K4K4K8K8K8K8n1n2jkJ6j24p4O6J96N6r0N0m9j19O5O6j15K5J09M0O5mp3p4j9j8m9
31920f08m9L8J07N1q8r7M2J42Lk7M2Lo6n4J6N4N4q7q7n2n2mmN5N4j3j3j3j3O9O9J1J1j6j5
31913e37p4p4K7K7rqL0K9k8k8j2j2j1j2O4O4j8j7LKP6P5N6q3onq8q9ppO2O2K8K7n6n7JKj9
31906f22k0K0K0RP9O4p5m0K9j8j9O8O8j2q2r8M1R9m1l3L6M1r8r8M1N7j4QP8J5n4n7n7K0J9
31899f26M7M7j2j1MLMMKLp9p9L1L1j7N3J12k7q8j8K4K3K8K8k5k4J5J4l6L4P7o2r7k7PPrrN0
31892e98M9m8m8N7N6mmm0l9M6M5n9n8OPJ1J2l9L2P9o0q5N4Q7J8J4J5J0J1j8j8L9M0q2q2MM
31885e86l2L7Q2n8m1K9K0m9k2k2N4N5k5k5k5k5K1K0j4j4J4J4J4J4l7l7l7l6N1N2opK6K5n6
31878f26n6R1R0q3q4J2J2K6m5MJ44J9n1opj0j1M5M6j3j3J%n3n3m0L0J01j6j27L6J11op2lM
31871f03MK6m4p5M2O9kQ1Q0k2k1j03j03nnP7P6m4m5m5m5J22J21r9r9P5P5k9l0L8L8L8L8o9
31865d88o9N9N9q0q0m5m6M3M3j5j5L9L8m2m3k5k4N7N6jjN7N6o7o6J4J4K9K9k9k9PQO1O1m3
31858d78j12j38k2J00J00LLk9k8k8k9J7J6J6J7JJJJL5L6p0o9P5P6ooj7j6J9J8l6l5o1o0m8
31851g53J15Q9k7j7j6k8M2J1J1R0K0r1r0J3Q2N9j0m6K4J2n9j0j1k0N0N4j5o5NJ9K0l3l2KP3
31844e32l2j48NJ67nmQ1l6j57MR7K6K5K5j12LJ46j7j32o2m0m0K3K2J7J7J7J6J5J5J5J5j9j9
31838f04j9j9LMk7k8L0R9N1o4o3N4K5m5LP3ooM0L9L5L5q5j54p7M0K1K1O3O3n6n6M8M9m9m8
31831f10j4j4L7L8m5m4NOO3O3j2j2m3m3l6L3M7M8Q1J2r2k3J3J3J7J8l0l0k9l0k1k2k1k2K0
31824f79J9J9J9PPPPm3m3O2O1j6j6j6j6J6J6J6J6J4J4m4m4j1j1j1j2K4K4K3K4K4K3K4K4k9
31817e01k9k9k9K3K3K4K3o0o1o1o0L5L4L5L4L2L2k7k6j2j1j1j1L2L3L2L2m3m3m3m3j2j2L4
31811f66l5o1N4L9L9L0l9j8R9Q3q0q1L4M7M7mp4p8L9R6k0n3J8M5M4N0o7r2k2j1J05M4j65m3
31804f96J19jo9oO3K0K1m3m2L9L9mnnmN4N4n0n0o3o3nmK5K6J3Q2Q0n8n0J9k2k3J7J6k5k5L3
31797e93L2n6n7M8M8j0j1j0j0M1M1j7j7j4j3M5M5k1k0k1k0PPLKN5j4j59j9K8K8KKj2j2j1j2
31790f95O8O8q3q2J9K0K0J9J3J2J3J2j2j2M6M6N4N5r7r7jkkjK9L0j0j0K7m4j44oO5mM3M4J9
31783e80J9l8l9l4l4K3K4O1O1ooR0m9n8Q2Q6n4m8m7l6l5l6l5K4K3J6J6M4p2m7K4J7J8K2K2
31776e82j4j5j4j4poN2N1J5J5O1qj11OL3l7K5K4j5j5n2n2j0rl6Q0N5j6l1l1R2J62K3r4o3P
31769e31J8J7l6l6K4K3l4l5nonoj6j6j6j6j1j1R4R3LKLKl6l7l6l7m7m8N7N7K7K6n4n5M9M9
31762e86M9M9K9L0k9k8n0n0L2L1J3J3o9o8PQM2M3l4l3KKN2N2J7J7JJq1q0R1R1l7l7n8n9K3
31755f04K3mll8l8N7N8j%qpNo4n2Q8Q7n2N3J23j4q3qpK3K4j05j04M7M7j3j3m7m8llN5N4k2
31747e97k3k3k3L9L8MLm2m2O3O2l3l4JKO4O5q6q7J0J0J4J4K3R4L6j02j22J8J46Oj48qM9k2
31741f31K6K6l2l3p3lP9n9n7Q3J17M7JJlmm3m4qrM0M0m2m1l1l1N0N0nnK9L0OPk9k8j7j6n1
31733f63n1OPOON2N2mp5m8R1J22j7KJM3M3K0j19m1m0qppqJ4J3k1k2k4k3Q0Q1n3n4K8K7P5P5
31726d41n3n3k0k1k0k0O0O0m4m5NNO3O3j02j02M8M9M3M4o1Qnj22k1R6M4p2q1q1P5P6l1L8J19
31719d99m3p1M5k3k3M3M2J5J4m4m4%%N8N8n1n0j6j5K2K2q3q2P0O9j2j1P5P5q0q0P3Lj09QO5
31712e79mPQqpR8R7k9k9o4o3l6l6M6M5n3n3N2j9j36k0N8j1J5Q4Q0J0K6K6J8J7Jo8k1R6l8j53
31705f43j6j6j3J03P8Pj8j8r5K2Q9k6n2J9k5k5J05L4j14m5J5J6K3K2l6l6M0L9l9L1M5k6j2
31699e67j2r8k9O1O0j2j1M6M6m9n0N2j7n8J2O6lp5p5k4R2O6n0LJ65Q8p4j17j16m2P5J14kr4
31692f29k4Q0Q1K5K6j4j3pp7p3M4K9m0OOn6n6R1R1k6r5j4N6J8J7L0l9l0L9qrN1j9j00l0J2
31685f57J3J7J7RJ0RJ0J1J1j9j9m4K6J60M5r1k2Nj11m4P2L9l1J%lmj8j8M0L9J3J3k2k1J5J6
31678e33J6J6l5l6l5l6J0J0r8J8Q1l6l7L2K0K0K5K4L5L5k3k3p1p1L4J04L5q0p5M0K5K5KKM
31671e76P5P5q7j12MN6N6j8j8j8j8l6l6M5M6L9L9o5o5m2m2O3O2L4L5P1m4j05J1N8j0M0M0j21
31665e64nP0r4j10m1r7k6J55J55Ko8o4N3K7m2l5L5OOJ7J8m6P1J29J3l9l8q4L2J34J7j08j07
31659f28M3M3j9j9jp0p5Q7J05n7n3J6K3K2n4n5J0RJ14J14J2J2m6m7l1l2k0N0J0j05j7N2j2
31652f19j1qqKJL6L7k6k5RRP7P7n1n1q4q4O7J37L0q6n6J3NMk6r6q3L4J15J14K5K5n7n6k3k4
31645f57J2J1qqN0N0qqn4J5O2n5j48O1J42k1l7l7j6J00O4n1L3L3p9p9j5j5K0K0O2O1k0j9m6
31639e85m6J2J2jjL4L4r7r7N4N5K8K8k5k6qO2N8n9m7K2POk3r3k2R5N8n7q7P6Q0q3j6J00Qo1
31631f05K3K4j2N7Rj06k1R5n8n8L0L0L0L0OOOOm5m4j0j0L8L8MLooooONk9k9j5j5j9k0J9n2
31624g07k7R0R0k6j2j1j5j4qJ07R4o8p1M6l1l2k4k5rroJ10N7j52o5R8N3j7k5k6K2K3j3j2L0
31617e85K9nnmml9l8NONOM1M0OOj0j0j0j0N9N8m6m7l4l5k7k8o6N1J36J9j10m0O4O4kjn9o0
31610f80L3L3l0k9P1Ko1J02R6o5r3r2N2N1k9l0R9J00n6n6L1l8l4l4QRN1j8l1L9L8l1j2N9K3
31603e22m7nO5O1j0m6m6PQk5k4L4J03l6j52p7Q6J29J3n9n8m2K8K3K4J6J6k7M2N9j1m9m8K9
31596e41K9n0K0K2m8j3N6lp2J0J1r1k1j0q1K9J91K6m4Jo8l8L1RRJ7J8n7J3N1N1L4l5l9L0M7
31590e06k2j4j4n4n3K8K8POO0O0M9k0o3o2K4K4j1q1j6J01O5mk3r2m5P0P7Pp5p4j7j8o0RJ33
31583e76O4o2o2m5K5Q3J3k8k8l3l2L3L3K5K6M1p5j09ON2N2KJk5k5RJ0N2N2l0k9l2l1MMqpp
31575f57prj0P2P2RRJ3J3n6J3M7o9j01J4P0P0m1m2O2O3PQk7k8o2o2J9J9N8N7k4k3kkkkJ3J3
31568e05J2J3k7k8Q1l6j16KK8q7J6J6n0m9P4P4l0l1O9O9l5j52K7R7l2l1L9L9MNm7m7J05J04
31561d29m9m9j4j4n7n6JJ%%%%M1M2j7j7l0k9N1N2KKL7L7l5l5j%k1k0p9p9Q4Q4k1k0N3N3rr
31554e50m4j14q1L4L7L7J0J0mlL1L2mlJ1j05m3P4L6L6LKLKopopJ0Rk5k5K8K8l1l0L0K9L0K9
31546e37j1j1j1j1J7J7j8j9O8O7q3q4N3N3onm5m5J3J3lkL2L3OOOOl1l1MMK9L0oom6m6j1j2
31538f23M2M1POj0j0j0j0k1k1J4J4pqK7K7KKOPm4K6R1k5q3j3k5M4M1p6p2M5P0P0l8l9J3J2
31531e28J2J2k0k1k0k1ppK1K1R0k6r9J6m3j13M9N0KJl3l3L0K9L0L0k9l0oO3P0m6n1J9l1l1
31524f50M2M3%%nml7j05k3R3J32J6j20j21M5M5M5M5llK1R0L4q1q5L2M4p1o4N2kkN3j8o5N0
31517e77N4o3l2Q4LMO5n1n6O1K7m3k0q9j3J03L3q2k1M9l7l6K7m3o8M7M7M7J9J9o1o0o0N6O1
31511f06j0L7L7nnnnJ%p0p0J2J2J1J2O6O5n0n1J1J0J1J0p9q0Q3Q3KKKJ%%p0p0K5K4K5K4L0
31503e80K9L0K9j06j06J0J0j%L4L5RRJ4J3k5M5Rj07n8N9K1K1K5K6K5K5q4q3L6L7k7M4M1p4
31496f15p0M7M8k1L1L0qqj8j7j7j7K4K4m2m2j1N9Q4l1m4m4n0n1L3L3L3L3K0J9K0J9k2k2J3
31490e80J3m0m1K9L0o8o7R5R5n4n3m7m7mJ13J12mrj0n6n6M4k4J1J28j0j25O3O3l7l8L2L3n
31483e14nPo3o1N6O4opO2%p0k9k9l3l4M5M5M5M5k2k2k2k2KKLKJ9K0q5q5L9L9j9j9J4J4J3J4
31476e97O1O2o7o6j6j6j5j6j6j5O1O1j2q1L6J52Pj08m4K5l1j01o5N2P6P6JKJ4J3J3J4k1k0
31469e81k0k1K0K1j9j9J4n5J3J29J0j53r0j9L4J04L7p8l3Q4Q1l5p7qK8K7lmN4N5K6K7p8p8
31463f07j0j1j0j0k5k4N7N8K9K8n2n2l3l3K0K1N2j8m8O8Qo1K4K4k1M8Q7J8m7K3qp9l8P9M3
31456e00p3q7j8O3O4qqL0q6q5L1O3O3K6K7L5l4n8J3LMn0n0N4N4O4O4q8q7Q0Q1p1p0K7K7K7
31449d73K7n4n3P1Kp4lL4L4o3o3M1M1J4J3k1k2rrnnk3M7l4j04j0roJ11Q0l7lO6jjn5n5L9L9
31441e33j8j9JJk9k9k9M1R9K9k8k9l4l3J0RJ0J0rrqrj3j4J7J6J6n5n4J5P9P9M1k9n1n1LKL4
31434e71L4jkJ9J8J8J9p4p3QQNNNNj5j4K0K1QQn0n0j%O2O2q3j3P6m0l8L2j4j4m9m8N6N6r0
31426f95r0L8L7N5N4QP7L7p9m4P1N8j1p0p0R4R3q0q1o7o7j0J07L9l0P9P8j9N0M9j14n8J2q4
31420f33j4J04j2k4k4n2n3K8K9J8J9J8J9j0rj0rJ1J2M6M7j7j6k1k0L0m0o5N0NNN2N1o6MJ01
31413d46o2r2P0L3q2O8O8j13j14P0P1n8n7llllJ7J7N2N2n0n0L1L1k0k0L8L8n1n2J2J1n0K0
31406f30K7m3m5P1J09pq9K7N9n7RP8k6k6j0j0n0K0J0RR2K3j04l4K3m5j5N5J2J1n2n1K9L0m4
31400f44m3J4Q4P1m5j0j0jjl5l6L9L8L9L9n3n4RRo3OP1P2k8k8PO%jjjj6j6rrl7P9J12n0j22
31392f18ol5j05K1J37P2Jj9j9k8k8L0m1p3M2L3q4nJ57L2q3K6K7j6j5K8m1j9N2N1j8k8M2Po3
31385e86k3M7MLK0K0p7qL6L6m1m2QPQPrrm0m0M7J16M3p4n3J6ONJ3J4m4m4M5M6J5J5r1k1J2
31378f13j04mJ13L6L6L0l9l9L1L4L5K7m3r6K1P4m2q4q4j6J01R6o7l5J28O0j02j24qJ00J01
31372d77j13j12M9N0n3J8R4K5p5oM1M1l6l6j7j7k6M4rp9j6N3K7K7O6O7o7o7jkj27j2J21MJ4
31365f07Q3J9n2k1k1l4L6Ko7k7M1J8J8K3K2J7J8l7l6o0J0N3N2rqqrM2M2j7j6k6k5j4N6R5k1
31358d68m9K1o3o4m4K5Q9J9o2PM0l0k1k1m2m1L9M0jkl6l6M8M8l3l3L8L9K4m5l0L9mmN5N4M0
31351d64l0o6Mm4m4P4Np7ok7k6L6L6KKJ09or4K2P4m3rqn1n1K5K5K4K5NNNNl2l2LLL3L3L4L3
31343d88%%%%m0l9jO8J1n9o6o6j7R8M0p6J0J0L3L3j8q8l7L3J00j5q2Q0J8j45mJ11m7m7O5O5
31336e60m8m7O8O9j4j5m9m9K2K1K1K2JJL6L6j04j03N9N9NNo5o5L2L2l8l8L1L0L1L0Q4Q4p9
31329d95p9P6P6m1m0k4k3n9n8O7O8r5r4KJL7L7J1J2J1J2j7j6M4M5M9r0r1M9K0K0K9K8k8k9
31323e85k9k8J1J0k4k3N1N2j9j8j7j8J7J7M9M8N7q2J0Rj15j15P0P1RJ0l6J03R5j38j00L9O2
31316e57O2k1k0n5n5J1J1n8n9J9J9J9J9%%%%j0j0j0j0P1P2m5m5P4P4M7k2j45p5M4M4ool7l6
31309f96k4M5N0k0k3M7M3k7PPL3L3N8j3q6j6P4Mk1k2lmlmo5o5N1J21Q3l4m2K7p1j41n1O5R9
31302e84L0rO1N7j05p5M1JKk6k6M7M6m1j58n4J09M9k1mmO1O1j5j6N9j1J0J1OOj9k0np5j26
31295g37L6R6K6L2L2q6j55LJ66L9l0MMK6R6J4n5j2j2k4k5k9k9M3k6n7N9L5l5J2J1n9n9K0n0
31289g26K3R3J8n1M5M5k9k9j5j4L9M0mp3p3mL6L5M0L9jkl2l3k9M1JJNNl0l0M0M0j7j8KKKK
31281f16QPk2k3L2J01L0q5l5Q2K1r5L0J00l2l2K5m4m8K1L2l8l8L1O7lq5j4N8j1o5NN9N9K1
31274d97m8l8l9O2O2m8m8L6J06qp7k7k7j2J05N3j08p5mm9n0M2J11J10n2n4J5J3n7m7P0L7p8
31268f21jJ15J9n0No5j53l7L3L3M1M0L6L5mmN4j6n1J8L0L0m8m7K6K7qqj0j0O8kp1jONL6q1
31261f31mJ13J7n2K8K9l8l9l9l8mmmmk9k9P1P1L5l5NMl3l4K5K4P0P1n3n3l2L9Po1rO1J7J7
31253e21J4J4q7q6l4L7K7K8L1l8j4J03j6j33j8N2l0k9P4P5J5n4n4J5J6J6K4K5r3k2J9J9LL
31247f19m4K6O1n5J8J9o9JR5k1o3R9R7o6k3M7o1o0N3N3mnj01j01QQJ9Q9L6l5jO9j7q7K2K2
31240e90j7j7l2l3O9jk0M9OOK3K3n8n8K6K6j7N2O4no0n9o1N5J60M4l5l6m2m3MMl9L0Q6J6k1
31233e01k2k7k8p2kL6l4l0M0RJ0O0rm0P6M1k8qp8%O9o6o6K0K0O5O5m4m4L1l9l0l0k8M3P3m3
31226f11p5nn1n1R1R0Q3Q3N6n9j18j18j2N8J4J4M5k4r0r0N8N7k4k3M8M9l2l3M3M3MMK9m0l6
31219f23l7l9l9Q6J6o7KP9J0k1k1J0Rj6j6M2M2n4n4P1Jm4K6O3pp2M5P5m2p3p3K5K4J6J6P3
31212e67P4n2n2K8K9qrm4m4opK9K8L6L5k2k3jjn5n5M3J12N6q4j25J4M7k2L6L5L1L1K3K3o0
31205e27J0P3o6n8J2KKN8q1j12K8k1r0J31J32j16j17P3P3p8p8Q3Q3K0K1jp1q0O0K2m8lO5J4
31199e85J4m1m0P0O9l5l6N8N8rrOj34o1P8O9p1n9J2N2N2l3l3O1p8p7O1l5l6N4N5OPOPK2K2
31192e33j3j2n9n8O5O5k9r9m1R7N9q0l3L7rrN4N3qqr0r0J08J07o7o7%%Q1Q1o0o0k5k5M3M4
31185e81M4M3j00r9K7K8QQM3M3j00j00K7K8J4J3J4J4k9k9L0K9k2k2N9N9pom1m1M4M4o0o0j
31178f79jL4L4O3O3j8j9O0O0o8o8LLl2l1OOM0M1o6o5qqj5j4j5j5K0K0K0K0j0j1k2M7K5r1k
31171f93O7O6O6q0q0L0L0k0N1M6j17q6L1k5k5O3O4l6l6j%L8L8k0j9P6P7n2n1O6O6j5j5q0q1
31164f57k2k3O6O6j5j5k1k1N4N3N5o0o8M8M4p2l4l4PQPPK1K1K1K1m7m7J1J1rrO8O9L6l3j02
31157e95J5O4n1j03J4POP7P6p1kQ7k8q6j6k7k8jjL3L4M6M6L7p9p3M3l0l0K7K7K7K7k8k7PP
31150e69P0P1l5l4p2p2L2L2MMl1l1J9K0J9K0k5k5N7N6p8p8k0k1N3N2k8k9l1l1NMl9m0M2M2
31143f87L6L6JJM8M7j1j0o3o4M1M2J8J7j14j14J74J04j00j00M5M4M1M0M1l0LKQ3l3j11m2j5
31137f30j5ppJ0Q0K6m4p9j0J17M9r7k6L0L0M5k5l1L8L8p7m7K3opkkJJl3l4jjJ3Q3j6q7J9K0
31129f61p1%Q0J1k3k3k7k8R4R4qO2j3q4l2l3o0N5J06L7pp7k3M7K7K6L2L1k3k4J5Q4pp7j4N5
31122d59o3o3PPq8K9O5r8n1J12K4j38k1M8jjl5l6K5R5N6j3L0L0k8k8k8k8P1P1j0j0k5k6K8
31116e52K9jp1m2P3M0l0Ko8p8rN2N3N1N1J7J7k3k3k3k3P4P3l0l1m2m1poL4L4O9m7j29o0K2
31109f45m7o0N7Q5J4l8l9L9L8k3k3J2J1K0K0J9K0kjL3L4r0r1qrK6K6op6n0J12J59M3k6r5n5
31102f16O2K2r4n2O4O1O0j3j4k9k9k9k9l9m0J8J9M6M6l5l5L0K9K2K3R1k4p9j0NNk5k5P2P1
31095d71j22j21N5J25N7n9j11N2J27J1m3K6k0k0o0n9M5M5k7k8N4N4k4k5k5k4J1J1k8k8J1n9
31089f70n4O2O6kRQK4K4k2M7L6q1m6m6LLLLJ9J9J9J9J6J6j9j9kkj4N6Qj09j08J00J46j7o7
31082e72N0N9n7o1o2m0L0L5l6l9L0j4j3nmN4N4KJJKk8k8J9n1j5J01R5o8p2M3M2k7l2l2P2J41
31075d25np4l1l1k6k7n8n7J30K00K5m4j3j2j3j2m7K3K4m7j3j3n6J3QRk3k2J6J6J1J2J8n1j1
31068f06j2L7L6r4K3J50L5o7o7l8l8p2p3M4M4j5j4nmL0L1K2K2K3K2J1J2p1p0J9K0J9J9K0K0
31062e87K1K0J9J8l9l9ppm2m2J1J1J1J1N7N7m8m8k3k4J1J2k9k8M9M8lp4m0J00J57J8o0o1n9
31055f29P9M1l0K9K8j1j2j4j5J9Q8N1q9j23J6M2k8J9K0n5n5K6K7RRk6k6pppoN5N5k7k6m4m3
31048f67J4J4Q3Q2m5m5j9j8J6J6OOk9k9r3r2J1J2Q1Q2K3K3rrK6K6n6n6KKJ9J8J9J9j7j8j7
31041f19j8P5P4n3n3J3J3r2r2M8M8j0j1n2n2P5P5noN2N2l8l8M4M3n2n1N2N3l5l6K2K2K9K8
31034d95pol6l5jjM1M0o4o4NMN2j9m2P3L9p8JP2j0j0j5j4m2m2o7N0Q1J2p9p9kkN1N2n3n3R0
31027f53R0j4j5L4L4n1n2K8m3p3M4M1k8J9J8N0N0qqj3j3rqn5J4M9o8j10OJ08J07k3k3J9J9
31020e37o5N0N0o6l7l7L7L7j%M7j17j11R9O7O8P8l9r8k8K1m8MJ20L7p8noo7o6J5J4L9L9k0
31013f04j9P6P5k8k9n8n8%%Q8Q8m0m0m6m7J2J1L5L5L5L4j5j5p3p4O0N9K5K5p1p0j2j3K4K4
31006f06J7J7Q9k8r3K3Q2l5j09PK4K4O6O6o1o1o0o1rrP3P2l9l9M2M2J6J6j9j9K4K5n7n7KJ
31000f34J4n6l7Q0Q0l6r2k3J7J7KP1M7o9r1K6J19N0k7k6K7K7l1l0J6n4q8K9N5j3N6N7m8m8
30993f13k7M2M1p5KJ18J5n4q4q4Q1Q2r3K2J20q9j05N7K2K3j7j6n5J4Q6Q6J3n7J2J2k3r3K9
30987f08K9m9m9R4K4p1M4%jM9M9p6L9P6q7r7O7Lo6K2K2j7j8k0k0N0N0j0rJ9J8Lj13p8L8L3
30980f60L3NNP7P6j28j28N7J27J5n5r8k8M2k8lO6J6J5M6p0p0M6J1J1J9J8J5J5k9M1K8m3l8
30973e94L2NNQ8J8q0j0J6J6K6K7q5q5l0L9NNm5K5J25Rq2j2k4k4j0j0O0N9m0m1noL6L7L2L2
30966d86l5j04l6J03O2p7o4NllL6L6k3k3k2k3L3L3L3L3m8m8K2K2M0M1p7pM6r4n0K0K9K9L3
30959e67L2j9k0j9k0QQQQM4M4k6k6l2l3L8L7m1m1poNNN7q2LJ41k5j65M4J13mmK0K0K0K0k2
30952d84k1k2k2j3j2j7j6L9k9j43mP7Qj5j4m2m2P4P4l8l9P8P8K1K2r4r5M8M8J4J3kkl7l7k
30945f48kL4L3J1J1J2J1l4l5l8l9M6k4o7P3O6mj4j3L7L7L7L7p5p6OOK9K8ooOOn2n2MMLMJ5
30938f29J5l9l8PP8N8q1K0J9l7L2J00l9j20m9J9R0L5l4j7j8o9O9N6j4L4L5m1m1p5p6P6P7n
30931f02no8o7L7L7l9l8R1K1n8Q1J35mk6k5l8l8L0l9p8O1K2K2L1L0k4k3k0j9rO1P0o9j01l1
30924f92M9M9N7N7k9k9mp4o4P6J00l9n4J6P7Op0jOOl8L2kj42p9O0N3N2R0m9j00L9R6K7m5m4
30918f07L2L3K4K3l4l4rrm3m4P4P3n5n4j1j0j1j0O6O5M9r2q4N4Q8J9j11j11N9N9j0rK5K5N0
30911e30M9rrk9k9k9k9l3l4%P0P6o4k0N0l8l8K4K5m5m4L7L7p5p5P6P6L8L9MMj4j3m9m8m9m9
30904g47J02J01J0J0J0Rj0j0r2r1j4j4R1R1o3o2qrN8j2o0P9J23j7n7n8l6l6M5M5k7k7L2L1
30897f13N6N6k6k5J0Rk5k5J2J2PQk7r6K4K4n6n7Q7Q8J2j05j00O3J29O0No5p8L9O6lk8k8PP
30890e76q8j7J10M1p1p0RP9K8m2KJo7o6O1O1kkkkL9M0o3QN8j1o9JM8k1p5p5LJ19N1j12m2J21
30883e93N9j1J3J3k6k6k4k3J1J1j7j7J8J8j3j3j3j3N4N4k3k4n2J8J8n2L5L6j1j0J06j0m6K3
30877e30m4j14j2j3onkjPP7K9q7o8M9N0k0POoO3L6l3l0M1l4l4K8K9jjMMo3PR8j8r8J8P3P3
30869e21n5n4j3j2k4R2J01L1k9l0RQn8N9R2p1r5K1m5j15K6R7J7J8K9L0k9k9M1M1n6n6l7P9
30862e38M9o8j35o5L9M0J6J7J7J7K1K1K1K1k5k4L4L3k7k6o2o1N7N7m7m8M7M7n3n3QP7N0o6
30856f09m9K0N3j7n1J9N3j6m9K1P4Nl6l6m0m0k4k3N0N0Q0l7r6k7R6K5j2j2j4j5M4M4lml8l8
30849f52L4L4L4L5l2l2l2l2K1K1K1K2m8m8m8m8P7P7mmooonOPQ9Q8j29j29M6M5k5k5J0J0kl
30842f39kkL9L9j8j9l7l7M4M5K4K3rq0r6M4P8o1l3L7P6o3r4M5J23j7j5N5QPppm1m1J9K0j6
30835f08j5K8K8n3n3L5L5%jj6j7L1l9p4O5J00m0n0J9N3N3KKl3l2N5N5m8j18m3R5R6m4o2QM1
30828e45M1rj0m4m4l1l1NMK4K3K4K4m4m4L9l1l5J05K8j12o8P1N8j1k0k0J0J0m1m2J6J6J8J8
30821f48j7j6KKL7L7K7K8N8n7k0j9QQj2j2j3j2l6l6M5M5k1k0J0J1N3j7n0O6Q6l0j01l1N0N1
30814e44k6k7M2M1m0m0M2M3LMj6q6l5Q2K2m7jjM3M3j01j01j9R6O6lkp0o7N0LLOOJ2n8q5P7
30807f85P0r2k6R0L6l5J2J2k1k0L7L8K1K2q3q3O4O3j7j8J4J3k2k1ppqpLLLLj2j2j3j2P8P7
30800e42k7k6%JJJM9M9J4J5o6o5L9L9q6q5q6q6J14J14l7l7M3M2J2J3m4K7P4o5n2Q7M0l1%J
30793e60L0L1k3k4J2J2oonok3k3k2k3LKLLL0L0k9k8KJl3l3M4M5k8k8o9P1J52J2qqp6p5N0M9
30785e54N0N0l1l1l1l2RQM3M3o0n9M1M1l2j02j10K9R9K9k5M4jp2J0Q0lp2N3N2l3l2l3l3L5
30778f30L5L5L5m9m9N5N6o0o0kkJJJJL1L2L1L1NMNMl1l0J3J3q2N8O7p3j17K2L2l8J8J8J4J4
30771e91J1J1J1J2k8k8L0L0j8j8J7J7J5J6o6o6N0N0J5J5lmo2o1L9L8%%L4l5j37LJ47P7k6k6
30764e31o9o9N8N9j6j5M3M3k6k6k7k6N7N7kjo9o9J2J2J6J6k0j9O0O1j14j13O1O1K7K6LKKL
30757e33k8k7q6q5O7O7RQJ8J8J7J8J6J5o4j34l8J01K2m7RQn4Q5J10j23r6M3j5j6ppN9N9K6
30750e85m4j38KJ80M1j46oN4j5j9N1N7N6Q9n2q8q9P3P4L0L0J8j22n2Q8o9o9N6N6k8k8k8k9
30744f52k7k6M2M3N6N7j4j3J0Rn9o0M6M6k3k4j9j9j9j9L0L0l9m0J3J3N7N7j28J0M9M9j5j4
30738e93j5j4NNNNk2k3j01L9N7N6Q3n7j17K1l0l1L5L5%%K8K9poM8M8k1k2J0J0j38JQ8Q8o5
30730e66o6j8j8r6M3M6M6j5j5N3N3o3o4L7L6l3l3J7J8J7J8j3j3O6O5p0O8J30j03j28J2O7p3
30724e95OOJJn5J5J23j6k0k0j17K4J30j0j21J8P0Jo4NM2k7J7J6j8j8j9j8JJJJL0K9l9m0l8
30717f97l8L1L2M7M8k3k2L5L4L0L0j9q9n9Q1L9L9k2k2m3m2K7K7j14j15R4R5l9m0L1L0k4k4
30711f82M6M6MMM4M3r0k1R3m7r3k3M3k7l8L3P1o7K8R7k7r6O2O2j2j2ooooMMNMj5j5j5j4J7
30703f08J7n2n3L3L2klRQQQn1n1J8J9l3l4KKMNL9L9PPPPK9K9ooRQRRp4p4L4J03K0m9n0K0J02
30695e03L1p1p1nO4K1K2K4m5q4j4kp2L3J03N2j8j2q2n9J0M8M9j1j1j0j1K6K6J4n5p9L7M4M4
30688e67M1k8j10m0QRJ3J3nnm0l9N9O0k2k1O1O2M2k7m3m4l4L6M7k4j9N1NORJ0o5o6llm3K6
30681f90O9O9l2l1N0N0p2p2L3L2J2J1k8k7M8k1n4O1P9l8j16%P3LqqN8N7%jl2l3l2l3JJKJj9
30673f37j8J6J6OOOOl2l1l2l2J4J5P2P2q8q8J3J2O1rp6L9J42K7n0K1l0r9l7L3POM6M6nmm0
30666f26l9R1R1o0o0J7J7j8j8nonop0p1l6l5Q0Q0Q1Q0L1L2k7r7p1M5j6q6JP0qqM0M0M0M0k1
30659e13k1K6m5q3L3K1K1L2L3p2p2L4L4m8m7M2M2QPl4l5K3K4J4J4M9M9o1o1klRJ0RRo3o3k7
30652g07k8P9Q0k5k5M2M2q6q6NNJ05J05n6j26J8J8J0J0J9n0k8M2L4L3J2J2r0k0R1K1q6q6L2
30645f84L2K7K8L0m0l9K9k3k4k0k0P3P3n5n6L8L7L8L7n4n4K7K7l4l5l5l4K5K6K6K5j4j4j0
30639f47j0J2Q1M7k3o3o3O1O0m4m5L2L3K2m8m7K2J3J4J8J7j2j3k8Q9J3j04k7k6k8M2M2k8n
30632f43mrrJ8J8N7j3lmj1j2N9j1j02J4R7k0r9J8J11M1l5l6pO2L5q1l9L0j6j6j6j5j6j5oo
30625f84ooL4L4L4L4lmj5N5J5j02OP6M5k5o3o3k2k2L6L6o4o3M1M0j0rP1Kn3O4L8j25j45J7
30618h06Q3Q3Q7k9o9M8O4nOPk8k8k8k8Q6Q6m2m1K4K5n7n7K7K6qqk7k8J9n0l1Q5Q0l5LKmnK6
30611e47K6rrQQn0n0onnol2l2k6k5K2J38J08L8J1n8j02l2Jo7jO8m3K7J22Pl6Q0mj20j3N7r4
30603f51r5J47J47p4p4nmm0l9L3L3n3n2P0Jl4l5J3J28P8q5m6K4J0Rl3l3L2J01l5l5M7o9j23
30597g42Q7O0j02n5O1K0K0L7L7KKo6o7Q5Q4JJM0k9p1p0PP6L3q4q3L3J02L4poL0m0m5K5L6l4
30590e88J4J4p4nJ04L4p9rNNl7l7Q7J8j30o2R0K0o5MN8j2M9N0l6l7L5L5m3K6M0l0j6j7l9L1
30583e97O7mm4m3j3j3k5k4J7Q7L1L2%Jn7n7nJ11P3q9q4j3j6N5Q9K0jp1m8O9op5N2N3j12j11
30576g51Q6Q6NNn4n3N9O0o9o8Q8Q9o3o2P3P3qpp2p1j3j3j2j2j2j1M9M9J4J4mlmmLLO0O1l8
30568e27l8K0J9N5N5k7k7n7n8%%J0J0RJ0m2m1J6J7l4l3P1P1kjl7l6r6r6P9P8j5j6M3M3J%l8
30561f14l9N3j6p7L8k8k8J07J07o1o1k7k7M7M7M7M6k5k6P8P9r0r0J5n5p8L9l2l1P2P3l2l2
30555f21MNL9M0o8o8J3J3J7J6m1m2QPPPM9N0n5j25RJ25op5oO3K0K0J3J3m5m5MNMNm6m5N8N9
30547f15K1K0j4j4RQM4M4n6n5P2P2q9q9n5O2J10M0m2m1J1J1o9p0J9K0O6mm8O9O9m7r2k1j0
30540f64j0M2M2q5q6O6O6O6O6l0l0l0l0P8P8p3p3L1L0L0L0o1o1mlk7k7L0L1OOk9k9j8j8M0
30534f50M0j2j3j2j3rrqrk0k0k0k0P3P3L8L8K1K0n6n6n6J4M8o9NJ22Ko8Q7J8q0L6K7j12m8
30527f98R2J1J0m0l9J3J2J3J3ononnmmmNMNMK0K0K0K0j8j7j8j8LLLLLLLLONNOk7k6QQJ1J2
30518e93Jo9m7R2M8k2RQJ7n3j33OO7lJ1J0M2M1M2M2m0l9rqrqL1L1r6r6j7j7O9O9p9rJ16k3
30510f18k3M8%jL0K9L5j04j60k0M3M3J04J03Jo9o0P9L6l3RRn3n3RQk6k6N6N5j2j1J02l8l6
30504e44l6o3OJ38lj08N4J05L5k8r9k8k9noonK0J9m5m6j14m5P4P5Q5J5n7n7K3R4O2om8K2J8
30497e33n2j9k0k8M2N6N6j0rn1n1n6J4nom4K5J15M6p3p4j0j0O8jj6N4N4j5n1J8J9n1k6M4M7
30490e53k3p5M0P5m1J3Q3l3l4K3K2q6q7J8J34J08L8p7p7n0J9j5j5j6j5K2m8K2R1k1k0K5K6
30484e27p3M3M5j18j19M4PPO9%l6L4M2M2PPQo1k3k2J5J5N9j2j22n2J9K0L3L3kkNOOOL4L4q2
30476f11j2Q9k7r6J9K8m2O9P0j7q5lJ13Q2l4j17j16K2J38mp4qqK3K2nnl9m0j%j%J1J2J2J2
30469f23NOOOK0K0K0K1qqn4J6N3o3n8N7%%J1j06J6J32k2r2O1rm3m4nmO5O5L5L4l5l5K9K8p
30462e10pn3n3n3n3P6P5m0m1rqJ4Q5Q8k7p1kl1j01K0Q9MMM3M2l4l4o9o8N4N5N8N9n3J7N0o6
30455e50j12MP5m0r3M7M3M3PPn1n1m2m1M0M0PQQQj%%jK8K8ppmlmlK9K9onJ0J1k4k4L2L2j1
30446e44j1J11k9j79m0N8N9L2L3r9r9K9K8k4k4J0J1J6J6J6J6k6k5p8O1Q5n6k6k6j1j1K4K3
30440f80j0j0j1j0Q1Q2J%m4m3J5J4j1j2K3K4j9j9J6J6J6J6J6J6l1l0l1l1j6j7N7N6P6o4j21
30433f85J8M0M0J4J5LLMLK9L0n2n2j0j1j0j1J4J3J4J3j6j6j6j7RQK0m9j5J01n2j23J1Q0L7
30426f16L7j1j2M7M7n7n7K5K4m0m1J8J7M3M2j6j5j4j4K1K1n3n3m7O9J00o3r1K4J11M1o3o3
30420f39M0M1M1M1k6k6k6k6j7j8Q7Q7j35j36L8L9J3J3k1k2J6J5J5J6QQk7k7J4J3J4J4k0j9
30414f12L8L9k9k8k8k9J2J2p0p0R2R2j2j2J7J7q8q7LLMLN5N6K0K1M3M3l8l8r9r9N2N2J9K0
30407f26J9J9l3l3M8M8m2m1M0M0n2n3pqn9J04J40o9j06N7J0J0lmmlMNMNk0j9k0j9o0o0K1K2
30399g45J11J12j7j6j9j9j4j5l7L2O5n0p3M4M5k4j7j7k2k1R7R7p7p7rqqqK2K3K3K3nno3o3
30392g35j8j9L9M0OOM1M0m7m8L3L4PQPQqqpqrj0K5K5QQQQL9L9q9q9K0J9j6j5M5M5l5l6L5L5
30384e69m7m6M7M6j1j2j2j2K2K2m0m0J11J11q8q7ppj0j0K4K5k4k3k3k4J5J5N4N4m7K2J07j0
30378d74m2m3j4j5OOOOo3o3J9J8P3P3n5n5j5j5j5j5J0RO8O8p4p4L1L1l4l4JJK5K5K5K5L6L6
30371e02k2k3LLKLn9n8R2R3qrm7m8Q6J7j22nP1m4m2P5J2n8j1j1l9l8M2M3j5j5O6O6l7l8Ro0
30363f28r4K2P3MrrM5M5k8k7PPn5n4K6K7j4j4j4j5O0N9JJK5K6n6n6l0k9NNM6M6l6l5PPQPl0
30355f74l0K9K8M3M4j5j4k1k0n6n5L2L3lkJ9J8J9J8l2l2KLNNMNJ2J2o9o9MLMML6L6JJj4j3
30348f99j4j3M7M6j1j1M8M9j26j26P7P7J8J9j0j1j0j0K5K5j0rk9k9OOMMMMJ3J2M8M7k3k3Q8
30341d97k9j19M4O6ml0l0M7M7K3K4J1n8j05J1O1qMMj%k8k8k8k8M7M7j0j1k6k6L2L3M7M7j0
30334d81q1m6P0Ro1l1L9L4l6j1j2k4k5M7r2n3J7J4J3J3J3M9k1j0J28Q2n8n2n2o6o6J5Q4J23
30327e28j7j1N7q8j59M3J13q4q5M8M8R9J00n2n2mmnml9l8O6O5m9n0L2L2NOl0k9L7L7m4m4L8
30320e90L8k1k0nonnM7M8j1j1l9m0j18K1P6P6j9k0J3J3m5m5O8O7l7l7pon9Q0L5j05KP1k0k0
30313f36j5j5k4k3k5J15M1k8l9l8M3M3j5j4K5K5K5K5l1l0%jL5l5q3N6J36mj31o0L0L1%Jm0
30306f56m0L0K9MMl1l2M0L9l4l5R3K3j24pJ13M3K0K0j8j7n3n2j1j0K9K9l3L7L2q4o3PL0L1
30300f47m9m8J19J18l4L5K6q9K8K9r5k5J18Kq3j4J1J1n5n5J3J3J3J3j6j6j6j6N8N9n8n7R0
30293f17R1k6k5%%m6K4K6r0J1Q0r6r5P1P2J3J3J4J3K6K7K6K7k1k2o8KJ9r6r7J9J24N5j5j5
30287e76k0k1n1n2PP7J04n8n6J08P1m5j2j2m7m6r4K3R9j7l9P7L4L5j2q2m7K3l3l4OON7N6j4
30280e85j3m6m6P4P5q0j0K3r3KJ18M6k4l1j01l5L4j8j9K9m0K7R7K8m3q1j2J47P6j05j06R4
30274f18R5No6JP0N0j9l8l8p5M1N4j6K3R3J8n1k1k0k5k5l0k9j03l3M2M3o6LM7k3j9N0O5O4
30267e51L9l2mmm3m4K5K5j0j0m1m1j1N9qqL2L1k5k5M9M9j8N3M5j17j33L0Q7Q7k0q9m5m6o2
30261g76QL8L7ONJP1K8K7L3L2j20j19N0J20k4k5K8m2j1J28K3m7K2m8r1M8L0L1K9m1o7P3K8
30254e15m1k5k4N2N1j1j1j1j1K0K0q5q4PPn2n1M6M6R5R5N5q5j10j11K0J9N5N5o6o6Q6Q5K9
30247e16K9n3n3lml8l9O8O7J0Rn8n9M5M6k0k1k0k0L6L6O5p4j10K9N9p9j0N9MLR7m3n1Q8J1
30241e10j27m1m1RJ0RRL8L7m4m4PPn0n1J06J06m5m5LMn6n5N3N2J7J8MNMMmmnmj3j3M5M5k7
30233e87k6P8P8j5j4p3p3o8o7J8J8NP4Q7n2p5O5k2k2J1J2m6m6Q8Q8m1K8J64K4j37j37k2k1
30227g06L6L7j5j5j5j5N0M9qqo0o0K2K1nnK9K9OPOOn4n4n4n4P2P2J4J4N7N6k5k5J1J1J0J1
30219e52k0k1J5J4m4m4O0O0l6l7jkO1O1KLn3n3j8j9j5j5J9K0O4O5m0m0K9K8n3n3m8m9j4j3
30212g39L0K9J12J11q0p9j3j2q5N4O8jN9j1j97L5J44No2P8LMj4j4j23J6Q1J2j7j7k2k1K3K3
30206f20K0J9M2k7j09K9P4o5n3J8M4M5rrl2l3o7o7R9J00n2n2Q9Q8q6q6K8K9k0N0O1p9j13K5
30199g19Q2J3k1k1%JJ4n6j5J24P0o9j44nN5N5M2k7p5O3J33pm4m3n1J9O7p3%J40l6j06ooj0
30193f56j0m7m6L5L4J6J5J6J5j1j2K4K3n6n6K5K5K1K0N6N6J6J6o5o5M4M3QRk6k6k5k6L8L7
30186e35m4m3k0j9J5J5L3L3l8l9j24L8J26l6o6N0M9k1K3K2J7J8qqK6K7k9k8k9k8O7O8o3j33
30180f84J8Q8Q4J4m0l9L7L7j6j5j6j6L1L0l1l2K1m9rj0q7q8J09J10NNONn8n8J17J16p1p1J0
30173e47J1M3M3L1q5n3J6l0l0L2L2r6r6k6k6O3J33JJop6p5M0J0n9O8O8N7N7N2o4p3kJJOOJ6
30166e56J7N1N1o7o6J5J4k1k2o0RqqL2L1O0O0klL2l8p3lJ1J1J5J5r6r6QP7N7n9o0N7P9Rk6
30158e53k6mlmmRRk6k7m9n0N5N4p6p6ONmmP7P7N1N0l0l0j4j3m8m8k0k1L8L8j7j7J34J8j10
30151f53m1M1M0J4J4J4J4k2k1J3J3QQr6r7L2L2L2L2m8m9J0RL7L7LKOPOOJ1J0J1J1p2p2L2L3
30144f33k0k0O2O2l6l5l5l6J1J0J1J0MLQQPP6M4p1L8L8n7n7Q3l2j38k1O7O6J6J5n1n1j7j6
30137f87J2J1M7M7l5l4l5l4M3M3Q9K0j18kP2Ll9l8J5J5q1q0P0P0NMM0p7k2M9JKJ1J2J1J2P
30130e71QO6O6n8n9n8n8RRRRJ1J2J1J1PQLLO0j1r9J7j1q1QP7m8m9j0rR0R1j4j4o7o7rrQ6Q6
30122e45j9j8k2k1j7j7N4J25m0j55o4N2O1O1m7m6Q1Q1o3o2M1M2n6n6KLOPp5p4L8L9L8L9rq
30115f44qrM2M1j6j6RJ0RJ0K2K1j3j2NOn3n2P1P2J8r9o5P5P1o7m3K8O0O1n4n4j9j9j1j0K4
30108f09K4p8p9J43J42p4p5j6j6k5k6J3J4m2K8P6o3m3R7M9k1j6j6J0RJ9n0j8J23Nj34k8M1
30101f36llJKQRQRj7j6M6M6o8KJ04l6j07l8M2M3PQPQk8k8k8k8QQM3M3l9l9J9J8llllK6K6K6
30093e59K6ooK9K8q8q8opKKn6n6M4M4P9P9j9j9O8p2j78m0J18k2j23J09J30j0o7o7K9K9L7L7
30086e99k1k2K4K4K3K4ONk9r9j6J01J6n4j9N0M6k3J0Rk9r9lJ13N2o6p7p7M3J13Kj14k9M0J0
30080f65o0k4M4Q2J1m9n0%%l5l4R7R7l0l1K6K6n5n5N6N7kp1K7J44N3j55j11R9P3m4m2K8M0
30073e53M0%%l4l4J3J3m5m6Q2Q1p0p0j1j1K4K4jjkjl3l2K6K6mnl5l5k9M0P4m2q9K7j4j5P2
30066f70Kk9Q8J0n9K3K2MMLMRRp2p3LLl2l1P5P6k9k9O6O6l8l9L1L2J2n7p0p0K6K6O0j0m5K4
30058f75%jO1O2M8M9j3q2k8M1o5o5K0n0k5R2N7n9k6M4m0m1K7K6k0M9Q0l6m7K3k3k4J3J3m6
30052f61m5K0K1N1N1J03L2j02j02k8k8N3N4m8m7J0Q1L6q1m9K0L0L1K0m9jO8l8l7K8m2m1K8
30045f62j6j7qqk2M8Q3J3m9m9O8km9n0K4K3N3j8n6J3Mo5k0J44Q8p5p1R1L6q1m4K6qplkj5j4
30038f97K4R3J6n3n0K1llP9P8N8j3p3p3m6K4K0J9n6n7P1P2m1m0m0m0L2L1L2L2oooolkl8l8
30031f88N9N9k6r5m2K7L7L7Q0J1k8M1l3j02RRj13N0J44o5m9J14oj23jjrrN1N0qqn1n1L4l7
30024g33p8Q4Q9k8L0L1l5l6NNNNN0M9L1l9j9k0l5j05J8J34k1k2J08L8j36o6P5P4o8o7M7J16
30017e14J2n7nmo3o3l0L9P3Nj9j8q0j50M1J58P6m0r2k3N4N5O8%n9J0j7j7K2K2n3n4NMK8K8
30011f58ppnnn5n5j3J27N3j8qqm8m7J20J20n4n5K3K3J3n7l8J01Jj38m3R7Q9J8mO5k0j58l8
30004f89J01J9n2K2K2j7j8k5k5k6k5R6R7k7k7o6MQ3n7j04l4J13M2n1J9N4q6m0m0j4j3P1P1
29998f22J3J3MLn4n5O2O3k1M9K7j13j09L1NNJ60J9j36MJ03l6j1O0n6n5P2o7p2O8K0n0kjjj
29991f81RP9M4r6j31RR6K7l0l0k5k6N6N6L4L5j%m7m7J1J1pqK8K7qqqqp2p1P9P9l3l3P2P1o1
29983f08o1k5k6K9K9M4p2p2M3POm6m6J28J28j5j5n0m9m1m1O3O4JJj0q0k1R4K6K5n6n6K5K5
29977f52LLL3L3Oo4o2N3N4o3p1p1j6j5O5O6O5O5o2o2n5n4P3P3K1K2j3j4rj0j0j0L1L1L1L1
29970e54m4m3qqM0M0l6l7K7R6K4r1o2N4L9M0m8m7J0J1J3J4k2k1l5l5K3K3L0L0mno4o4J8J7
29963f79j9j9N4N4N2q6o7J66J17k3n1K0m6m6lkk0M9R7m2q8N2Q3n7m8K2k6k7K7K7qpl4l4M7
29956e65M7k7k8k7k7J4J5k0k0%%%%l0k9NNP5P5np5j10L0J30rj%m4m3J1J1J2J1j4j5j4j5m7
29949g24m8Q0Q0L0L0nmj9j9J5J6o7o7L7L8m5m6O0N9k6k7L2L2m6m7j2j1N1N1ppq4q4J9Q9R4
29942e82m5l6L3K2K2rqO2O2j36j35Q7Q6q7q8L4L4LLk7M2M1p5o0N6O5O4m7m7J1J1j5j4K0K0
29935f33mnmmJ1J1J1J1J3J3k2k1j0j0j0j0N1N1l0l0k4k5K2m7k3R3K8m2j2j1rrN7J73R9o3n7
29928d71J3p1p2j7j8J7J7j6j6mO5J3j03j04l3j6N4J17M6K1K0m1m2m0l9M2J11J7j00N2N1m7
29922e94m7m7m6Q8Q9P8l9q2j2K3K3l2l2KLk4k3J1J1qpN0N0n4n4k0j9N2N1ooj1j0K4K4K2K1
29915e51l7l6L9L9j8j9K5K5Pj32j06L3O7lk9k9M8M7N2N1l0l0LMLLJ2J1J2J1l4l5l4l5L7L6
29908e93n0m9N5j4o3P7J00l9r6k6k1k2M2M1L7L6KKL3L4k4k5n2n3K9K8lmllK5K6K5K6l4l4K4
29901e66K4n2n1j7j7M0L9j7q7k7J12O9jo6o5L4L5n1n0L1L1KLKLm0l9nmN0N0J5J5l3l2KK%%
29893f61M8k2k6J13Q9j44n9Q0O5p4l0k9n9Q0J5J4j1j2qpo6o6R8R8l0k9LLm1m0N7q2m4J88Q5
29887e04j48q1N8J6J6O0N9l2l3l2l3L0L0nnj9j9j9j9k8k8P7P6ooool2l1P3P3j0j0m5m5o2o2
29880g58O6O6K2K2K2K1l0l0MMK2K1K1K2r3r2J2J1O5O5j7j6JJl9l8O1rr2M8Q7n2o3PN7N7K6
29873e18K6m4m4L7L7j7j6j6j7k6k7L2L1j3j2j3j2J4J4k0k1M0L9m1m2kjkkK1K1l7l7k1k2L6
29866f75L7kjl6l6OPPOqrP3P2N5N4r7r6MNO3O2m4m4J5J4K8K8j8N1Q2l5j59m2N6N5m1m2lkq8
29858f98q8J36O8r1K5M9k1rrJ4J4PPR0k6j05l5qpllK2K2K2K2L0L0p4p4L6L7JJk0k1K5m4o7
29851g45M8K2m8%O9K6K6K8K8p6p7K5K5K4K5n3n3N6N6o4NJ64M7r9k9N1N2m5m6q0q0N7N8jp0
29844f74l2Q4Nj10PJ23j2j2j7q6j5J01M0p5m2K8P1P2k9k9O5O5m0l9k5k5RJ0RRN3j7o5NJ9K0
29837e49O2O2lp2m5m5j4j5L0L0k8k8RJ0M8k1mmqro9p0N9N8j3j3L0l9j1N8%o9m7K4O1O1RJ0
29830e55l7L3M5p1p1M5J2n8j1j1PPLKJ6n3j9N1J4J4J8J8kkkkj7j7J9J8K6K6l2l2K7K8j9N1
29823e31M9o6o7N0mp3QQk2k2j8j8l9L1R6k0p1lP7Ok2M7P8Qm4m4j0rkO9K0r6o1N5N2o5JP1J0
29815e71o0l3L7L3l8K7K7l6l5RJ0J0Rj2j2j2j2PPM2M2j14j14Q3Q3N3N4k8k8j4j4K2K1r7r6
29808g50J24J24PPk8k8k6k5l1l0O5nq9K7M3M2J6J5k4k5k4k4K7K6K6K6nnnnp5p6K9K9N7N7m8
29801e81m7K1K2l7l7K9L0onKLLKllllK6K5l2l2J1J2k4k3jjkjlll9l8M8M8l3l4M2M3M2M2j8
29793e58j8j7j8J7J7o4o4LLO1O1K1K0l7l7J3J3m5m5KKLKL8L9LMl5l5M6M7N5N5j42j42N2N2
29786f28noM1M0o2j32q3N7J17M8L8L8kkn3n4K7K8L9M0o6o5QPp9N9O8p1k8M2K6m4Q1Q1o8o8
29779f31L7L7l0l1K8K9l4l3M8M8n2n1j7j6j0rj0rpqP4P4l1l2KLRRQRnmnnJ6J5J6J5mlM4k6
29771e42r4M5Jo8K5K5o1o1N8N9K4m4o7P3P3o6l5L5j3j2kjN6N7l3l2J5n5n5Q3M0k9n7n6K0K1
29764f73L2L1L2L2K4K4l5l4n2n1NP4P3o6l6J04nj43l8L1L4L3k1k0K1K1o1o0R0R1j4j4j8j7
29758f06m3m4q3N7J24j6J8J57K1j19k4k5KKn2n3OOm0l9Q8Q9p4p3J2J2KP2J10k8k5k5l4l4l
29751f62lL1L2J0J1k5k4M6M5J2J1mlmlrrj4j3j7q6m9R1O5nl9l8k4k3k3k4N5N5K0K0JJJJK9
29743e64K8p6p6K1K1n1O4O9m7m7O9K3r4o7R6J19r1j37k0L2l7J0RM3M2M3M3n8n8%%%jL5L5Q
29737f14PQQL8L8m3m3j0j0rj0oooomllmN2N1l0l1j1j2j2j1OPM1M2j3j3k4M5J13mj12NJ12n
29729d82n5n5l5L5O5n1n7J3l3l4L8L7m3m4P1P0n0n0n3O3J49L3l4L5k5r6p7qOPO2O2q8q9M6
29722f67M5M6M5m5m6j1N8K2r5oO4K2K2p8p9P4P3n4n4K6K6L0L0l2L7J3j03n3O4qrP6P7k9k8
29715e47o4o4J7J7rj0R6R5J3J3k2k3l1l2l1l2K9K9p6p5N0N0rqL6L5k2r3k2R5N5o1K0K0J3J3
29708e35n0n1PPj2j2j2j3K1K0K1K0rrrrNNNNo7o6J4J5ONM0M0%%N7N8o9o8J3J2ppK8K8L0K9
29700e14np5r7K0M7k3K2K2J7J8m2m2N8N8J3n7q7K9N1j8l0l0nmP7P6l4l5%%l4l4J0Rm3R6J01
29693d85l9j12m3rrRJ0k6k5J5J5j9k0M8M8j1j0L2L1llO1O2o7o7K7K6qrl0l0J9J9O3p6j58j9
29686g93O0O0L3L3j3j4M4M5l4l3l4l3poK4K3O4pk0J20J3j26p9qK0K1j0j0J9J9J9J9N9N9o9
29679e42o9m9n0N5N6K1K1j4j3m0m0J8J9K5K6rrk0k0k0k0K4K5n7n7M2M3PQM9M9n5n6K1K1K1
29673e89K0j9k0J5J5K4K4n8n7LLJ1J2q2N8J00L1k3k3p3mJ0j07n2J11M2k7K7K6l5L6O1n5j6
29666f11j5l5L6N7n9n9N7j5q4M7J16J5n5j2j2P7P7m6m7k6M4MMn5n5K6K6q0q1P0P1NNp1p2J8
29659g35Q7Q8J7n3n4k3k3M2M2K7m3m1K8Q2J2p4p3o9M7J6r9N1J68Kj14K3R4n0n0P9J0k4M6O
29653e58o3p1p2J2Q2L5L4M3k7r2r3J1Q0J9n2MJ21M8k1K5K5r4r4nO4J0J0J0RJ02L3j23n3L6
29646f05l3r2k1J40P0j04l4P2KOP5%jJ09qj35o5l1l1O6O5j6j6l8l7KKl4L6M3k6p0M6P4NK2
29639e62K1J8J7q9q9p0%Q2Q1O8ll8l8l0L9P7l9r6J9L4l7l3L6L2l7m8m8J4Q4Q4J5RRp6pQ0l7
29632e58q7j8RQj8j7n1J9J31J31j8j7l2j01m7K3N7N6J9n0o5o5n4J5K0n0N4J24n2n3L6l4l3
29626g18Q3P1m6p8L9R8K9m9m8k7M2Q5Q4n8n8j2q1n7O0j5j4J01L1j36K7Q5p7j4N5k5k5P3o7
29620f42j16J16K0j19Q8Q8m8m8N5N4mmj3j4j4j4j4j4j4j4lmN5N5k6k6L2L2k5k5J0J0j7j8J8
29613f03J7m5m5L5J05L0j09o2o1K4K5K4K5j1j2L7l3q3N7O1p9n7Q3L4l5lmpql8l7O7O7j3j3
29606f67j3j3PQk7k7O3O3j9j8mmmml9m0l9m0J33J33j9j8qqrqk4k4k5k4kkK4K5R1m7n7Q3N7
29599e46q3m0L1L1l8o8JpqN5N4o0o1O7O7k7k7k7k8L5L4k3k4l9l9J9K0l4l3O8O7Oo3J0J1N9
29592f40N9r0k0J16M5k0k0k6r7j4N5K1K2O6nm1m1J2J3m8m7J0J1LKLLk6k6L2L2J9J9j1j2l8
29585f79L1L1l8L2L1j20n1Q3J2o4Nj9j9M3M3mmM4M3J71Qj60r1RQJ3J3nnK9L0NOl0k9NMJ%j4
29577f32q4n9N7J31J4j03l4mmN9N9O6O6j08j09N8N8j14m3R8K9nnj6N2k8r8K7K8k4M7Q1l5q9
29571f64K7N5N5m3m2OPOPj6j7n0n1j7j6J12J11pqm2m2j3j3p1p1OPQ7Q7k3k2l5L5J10oq0j1
29564f42j2j3rqQQM3M3o7o7J4J4l9l9O6O6mmmmk0j9O2O2j3j4m9m8k3k2L5L6J2J2m6m6j7j7
29556g65O4O4J7J6o5o5j1j2M7M7J8J8j7j6K4K5K5K4m6m7J1J2K2K2l6l6L5L4k3k4P5P5n3n2
29550e93k2k1n6n6O0O0k1k1N1N1p6p7L0L0L1L0J1J1m7m7K8K8l0l0N5N4k7k6OONOK6K5j26j25
29543g97P7P8mmJ7J7J7J7mnnmJ1J2k3k4KJKJK7K6l1l2n3n2N6N6j4N5M1r9n9J1O6J36L8j02
29536e48r8M2ooN0j9r3M7L8l1j2j2J8J9l1l1QQl0M0P8o0r1r0J1J50R3m6j8j7o4o3m7R3J02
29529f16l7k5M5LLk7k8j5j5K0K0J4J5J4J5K7K7N7N7mp4o3P5P8o1p2km1m1J1n8n6Q3L0L1J03
29522e07L2r9l0k4r4qO2K6K5L5l5N1N2n2n3n4J6N1j9q0q0k3M6O3qj7j8J6Q4Q5J6PQl1l2j9
29515f08j9l4Q3L4q1J1P9p1p1k4M5jjO1O2l5l5j%MLMMm1m0O4O4n7n7JKlmK8K7L6l4K0Q9p9
29508e75j48MLl8L1N0N0j9j9j9j9L6L5K2m9j2N9m4m3L1L2mln1n1N3N3K0J9j5q6m9O6O7n0l7
29501g00L2N9j0kkK4K5Q5J6l1l1K2m8p5M2LLJ0J1LLn5n6KJJ4n5n7Q4L9l0N0N0l6l5K6K6l2
29493f25l2P9P9m9m9j2j1j2j2P3P3qqm0l9M3k7q0N9Q9n0l4l4qqL6L6KJm4m3J0J0N4j5r8M2
29486f52N8q1J6Q6L6j03j08L1R6m3r3M7M5M6lmK5K6K1K1op5j23J6R7m1r2M8R0R1J7J7k7k8
29480e49N4N4n2n1j7j6j01j01j9k0Q1Q2K3K3j8j9rO1L0j11n2Q8O9JJ4n5j19J9L9l2KP1K0K1
29473e89O6m9j04l5J9J8K4K3k1k1J4J4j9j8m7m6J9J35P6l9J2J1l1l0pqM7M7j0q0k9Q8N9j1
29467e22m5m5j8j9J7J6J5J4J5J5l9l8lmJ4J3R5R4k4k4k5k4k9k8k8k9J3J2Jo9q1L5R6k0n0O7
29460f32Mo7L1J00mp4l9L0j8j8K8m1l7Q0J03L4kp1n9N7R2R1l5l5p1p0jkkjM5M6n9n9M7M6j04
29453f67j05K1K0RP9Q6l0l4L5k6k7k2k2J2J3P0P1JJ%Jn0n0PQK0K0j07l8R9j6o3Op8rR1k6o8
29445g68R6R5o7o4N3L1L1P5Nn7J3J8n2rqm5m6j0j1K0K0l8l8N0N0N0N0j%l5l5J0J0p4mR4o8
29438f59l6J26L4q2l4l4pJ08N1o5nnj7j7L6l4OOl4l3k9l0j3N7R1K2n0n0m0L0O5om0K9op6p2
29431h13kN3N2K7K6O5J35N7o0l5l5j21n1Q6J7KKm8m7j6J01J00j6q8j7j1j0N2N2m9m9RJ0lk
29425f27KKm3K7P6o5r5M4M4r6n0Q9K8K8J19k1j34OR8m2j2j3POL2L3L4j05rO2o2o2P1P0q2q2
29418g22P0O9OOJ0J1j7N2L8j01p4mj7j8K6K5K5K5k5k5k4k5mmmmMNNMK9K8K9K9n9n9k3k4Q1
29410f56Q1K3K3lkM5k4j57j7J15k5j07L3R0J9k0k0n4Q6L6j04r5M4k2k3O6J36J9j19j20J9J02
29404f31L2kjk4k4k4k4O2O2O2O3k2k2n7n7M9M8l7l7np4n6Q4k4k4O6mn6O0Q7p6n9J1l8l8L7
29397f93L8l5Q1N7n9k6M5p2p1J07J08k7k6k7k7j5j6j6j6K9K8K8K8J3J3J3J3k0k0J5J5p8p7
29391f90K7K7j5j5L6L5J19Kj06RL9l1o6o6rrM8M9LLL8L8K5K5l2l3QQQQmnj09j08J5J5m3m3
29384g99M8M7M7M7NNONn7n7RRm0P6M6k4K0m9q7K9Q3l2mO6L7l3m7m7o0o1M4J14M1p6QP9K8m2
29376f16m2K8K9m0QPm1K8J06l2p9rJ3J3o1o2N5N5onm0m1N8N8P5o4j41kP3P4J9J8j6j6l6l7
29369f69L3L4KLl2l2qrqqJ6J5J6J6O4O4n2n2j8j8n3n3M0M0NNjkjjmllmJ9J8J9J8l9l9p3p4
29361h29P2P3KLJ6J6j9k0j6j6j7j6O1O0rrkkL3L3l8l9l9l9Q2Q2J2J2l8l9l8l9L9L9j0O1P2
29354e06o7r4k3K9L0l6l6PQQPK2K1K1K2j4j4j5j4mnL1L0n6n6J3J4O4O3n2n2l6l6jjR6R6k1
29347e57k0k0j9K8m1j00L9O5mL9M0l5l5nop5p5M1M2PON2N1j9j8j0rK5K5l4l3l4l3M1M1M2M1
29340e57m3m2m3m3J3J3J2J3ONOOJ6J7N1N2p2p1kk%%J%K8K9m1m2L5L4L4L4p9q0j0rO2O3K8K8
29332e50m7m8j2j3n8n8k3k4J06J06j2N8L9r9j04L5P7o2j9N1M7k3K0K1J3J4n6n6k5k6J4J3k5
29326g26M5J10po9%J2J2llllJ5J6l6l6j00J5P4P4N2j8j30j3M7k3L5J05L8p8q2j3K6K5LKK1
29319f16J37O4j00j25n6KP2K7m2l9L2L7L7M2M1o6o5J5J6L4L4p0p0opP1P0j1q1q0L7J28J1j52
29313f79q3n1n2J04J03L6L5k3k3n2n3K9K8L2L1K3r3r0K6P8Rj3N6N2j7j8j7k2k2K9K8k9k9j0
29306f77rM8M9k8k8j6q6m0P7J05n7j11NJ01L1k4M5KKM1M1o4o3QPQQL8L7k0k1L6L6m5m5k3k4
29299f56k3k4J6J5K0K0rO1K8j12r2M8M7r2%J39P8o3m1K9L9L8jkL3L3k9l0OOk7k7k7k7k3k4
29292f73RQ0J12k8o9%Ro1r1k2L6L6M0M0p5p5N3N3J1J1J1J1jjl6l5NNNNq4q5K1K0K5K6Q3Q4
29285e45N6N7j18j18NMMNj6j7k0k0Q8J9o4P5O7p3k0k1K8K8opMNMNPPR5m5j37LQ0o0q7j6J6
29277g28J7N3N4nmJ7J7j7j8l4l5M7M7k4k4J0J1kko0o0J4J3J4J3J2J1k3k3Q2Q2j20j20O3pK5
29270g04J41j3j3L0K9j7j7n2n1k8k8o2o3L4L3L8L7l4L5J20Mq4q4N3N3%j16o2N5J02L3M5M5
29264e41r5r5N7N6qrK7K6m7m8N7N8p2p1N7n9j3N6k4k5L6L6QRq7K9J42k2n4J6Oo4K3K3J9J9
29257e74K4K4j1j1n1n1QPK3K3N8N8o6o6rqmmmmk5k6J0J0K2K3n9n8J8J8K3K3m5K6N6o1o4NN8
29250f84N9P2Lp9rRRl0L9L9l0q9j9L8l2o6MO7ko0Rj2q2LP4JJL6L6K8m1p6oO5O6N0j9J5J5J1
29242e87J1n9n9K6K7l9L0Q8J9k8k9J5J5L5j27j08J00J29q0j27L5M6k5J3Q3O1n6k6M5k0j9K0
29236e91J9noonk9k9l3l4K3m8k3R3O1n5n4O1O8m8j09N4P1m4J4J30Qj53j3N6K7K6pp7l6L4K2
29229f38K1j0p9k1M9M2M2P1o8r0j9j0roonoK8K9n3n3J2J3M7M7L7L6L6L7n9o0J8J8J0n9r9M1
29222g16J22J22k1k0l8l7j20K0M7k2K6K6pqK7K8M5M6j06j05LKL8L7j2j2j2j2qpqqM7M7n8n8
29215g12M7M7l5l5J1J0N9j1r8M2N6j3M9N0m0m1L0m0q7N2J68K9j18K2l7j06PP7l3l4J9n0o0
29209g75Q0J11k9j9k0k7k8K9L0onm1m1O4O4NNNNm6m6L6l3j12K7J35O4m2m2L5L4o1o1k6k7P0
29202f88P0j04j04J24J24p4p4J03J02k5j42K0R1l8l8J3J3J2J3m9m9N6N5k1k1J4J4p4p5L0L0
29196f92Q2Q3m5m5k1k0n5n6Q4Q3o7o8j3j4kJ14P8Ro5o5n7N9P3LJ8Q7N6o1j23n3N1N2J6J6k4
29189e82k3J6n3k7R1J1n8k0r0r0P3J43P4q8q9N7N8n5n6R6R5K1K1l8l7q0p9K5K5k2k2L7L6M3
29183e87M3j6j5j5j4j5j5O0O1j15j14K5K5rj0K3K2l5l5M7M7M7M7j04j05J05J04j08j07N5N4
29177f54ONOOKKLKl1l1J6n4o9M8J7n2RRNNN2N2J8J8k0j9N0J20L9p7p7p7qrO1O1n9n8J1J1M9
29169f12M8k5k5J7n3j6R9P6m1l7l8pqK8K7n3n2j8j7P9Q0m1m1No5r5K1J05L5l4L6N1o6l0Q5
29162e82O7lk6k6j9j9J5J5K5K5j7j7lj20j15M8O2qM1M2m6m5P0P1qpm2m2PPOPm3m2P3Mn1O4
29155f32O1n6J8J7J1J0j9j8j9j9J0J0o3N3K8q7m7K2l3Q2J21m3n8N7N4o2l8P7l0l0M8M8j15
29149f42j15K6K6K6K7kjNOp2M3M8o8l3L7K6K5l2l3L8L7l2l1Q4Q5n3n2J7J7k3k4k3k4%jj%M0
29141f49M1OOk0j9N0N0n6n7O0N9j0j1j1j0p3p3M3M3j8j8NP5P9l7j53l7J36O5r0k0L3L3M0p6
29135f14m2P4Oo3n3n2O0O0RQk6k6M4M5p2p2L8L9l1l2M0M0NNnoP3Ln2J8MNj1q0n3O4J9n0JJ
29127f79OP5P6No0o0J6J7j7j7j7j7P1P1p7pK3m7qO2k0j9O6O6q7q8poj9j9N9j0k4M6P1m4o9
29120f88KP5Om2m1j1j1OOONlmL1L2m1m1J8J7J3J3J8n3q6q6pO3L4l6l2L8L5L5Q6J6k9Q8N8j04
29112f14p2M4l2l1N1N2l0l0m8m8L4J03Q0l6j17jN5j6O6O6k1k1J0RK4m6m7K4n2n2K9K9M5k4
29106f17o1N5Q0q2q4L2lkMNk9k9j4N5Q7J7POn1J9N8j2n5J4O9kqqr4r3qqN0N0L0L1l1j01k8
29098g51M1L7l3n5n4K2K3N6N7np4%O9l3l2L9L9q7j6J17M8n9o0J5J4K9R9L9l1o5ML2l8nO4L9
29092e15p6j31o2J07L7m7K2O6n0J0Q1N8j1m8m9M8M8j7q7m2m2L5L5L1L1mmk6k7o5MJ09J09o6
29085e38o5M0k9o5Nn5n5KJ17J37k6j25rnp6J3Q3P6P7o9p0L3L3kjJ0J1k4k4j8j7j8j7N0N0j2
29078e83j3m1j11k7J12L6l3J4J5Q5Q5p1p0M1k8j07L3M5k5k1N0O8%p8qM5M5n5n4m4m3L8L8j6
29072f78j5M2M2J2J2k3k3M5M5l6l6p5p6N3N2RRk6k6JKL6L7j2j2K4K3PPn1n1L5L4%jJ0J0k5
29064f19k6k1k1L7L6opppJ9J9J8J9j8j9j8j8l3l3K5K5j5j5O6O7r6r6N5N4K1K1K1K1q8q7q9
29058h15N0O1rjO9l1l1L1L1j3j2j3j2L2L2llJ4J3J3J3q5q6LLk1R6P0jO2O1m7m8k1k1k2k1K5
29050f37K4l3l3K7K6qqO5O4q7q7L6L5m6m6R3R3j2j1o2o3O6O5j8j8p7p6O4O3m0m1LMQQL8J08
29043e13N6n9KP2l2l3q7q7KJn8N9R2p1l6P9l1l0L4L3p0p1M4M4j4j4k6k6J02J01n8n8M7M6n1
29036f11n1OPL3L2L3L3l2l1l2l2o1o1M3M3J9J9k8M2L7q0j08l7J5J5J9K0QQPQO9O9n9n9Q3Q2
29029e32m5m5lml8l9L6L6K4m6p8L9J22Oj24qJ16Jr4k4N7N7k0k0k0k0nnmnJ0RM5M5n2n2K9L0
29022f21N4N4mmQPp4p3K2K2j3j2O0O0m4m4M3M3L4q2j19mJ14M5k5k6q7q8O3O3m2m2POk9k8R5
29015f61R6n6n5J6J5m2m2O7O7l7L3R2k4n1J8J8J8l6l5J2J2o9o9OOM1M0m9n0L2L2M2M3PPJJ
29008e54n1n0l0Q6O0rPQLMk2k2Q2J3j37k1L1m0%%mmm9n0RRNONNK2K2j3j2nmL1L0jkn9o0M1
29000g20M1ONkkkkO2O2m3m2%%L5L5K4K4n7n7K1K2K2K2n6n6k1k1L4L4m7m7M0M0M1M0o5o6O2
28992f34O3j4j3j4j3M2M3o2o3K1K0j5j5j2j1M6M6o1o1K0K0m0m0O5O4j1j0j1j1J1J2OPM4k5
28986f06r1K5P0%r8k8Q6Q7l8l7n5n5K7K6nnR9K9j04J2P0m6qO2j9j9M4M5q1j0Q1J2o6NqpKJ
28978f03l9L0rrL9L9j5j5m4K5Jj15k6R1k1k1N6j5p9p9N1N2R6K6j08l8Q8Q8k8r7l9L1m4m4J81
28972e94J11j80o3Q3l3KLj07N6J72Rl3L7m6m6M0M0j08j08K3R2P0JMNj8q9RRl6l7M5M5k5k5
28965f92L3L3K3K4l5l5L7L8LKRQK3r3n3O4K9q8m0P7l5l5R6K8o5N2j8j35O6O6n0n1K7K7N8j2
28958f14q0L6P8l7o3PL3L2o8o8L2L2L1L2o7o7L7L8j0rl8l7J3J29Oj10jO9K3K3m2m2O3O2j1
28951e88j1j2j1p8p9LLK2K2j2j2M7M8j1j0N2N3onj1j1j1j1j8j8j8j8K5K6l2l3N0N1n5n4OO
28944g11PON5N4llP1P2q0p9k9k8k8k8LLL8L7K3K2l6l5l8l8K0K0QQQQnom0m0Q4Q4p2M3Q5p7
28937f17j28L5K0K0nnONn2n3J7J7N2N2p8p8P3P2qrm3m3k1k0J5J5K3K3j1j1O8O8J0J0k4k4k4
28930f53k4k3k2J2J2k6k6L7L6l3L6P0m6p3M4J0n9J5J6m7m6J2J2J2J2M5M5M5M4m2m2pqL9L9
28923e84o5o6N0N0l1l2kklkONM1M0L1L1n1n1%j%jmnK7K6j9q9OJ22N2o4l1L9PQk3k3NMn3n4
28915g06L5L5%%n6n5M8M9n6n7M8M8j6j6j7j6L4L4k5k4j8j8J8J7J2J2PQP4MRRm6m6l4L5J04
28908e66j2j64m7R7K7p5nJ15M6n9J1P8Ql0l0j3j3J07L7j02j02k5k5%jL5L4j4j4K1K0jkOOm1
28901f93P4J08n4p2M4L4q2kkn5J4Q6l1q1j2K0K1k9k9l8L2L7l3k6M4M4k6j8N2pp6K8R9n0n0
28894g29K0K1O5no6MQo3k0R6K7K6O6O6o2o2k8k8L0L0oon0K0N2j7K6K6j05j05K3K2L3L3K8K9
28887f01mp3LP4K3m7llL9L9j9j9j1j2r8M0J33oj21n2LLQPM3M3k7k7J3J3k2k2ppppK2K1K2K1
28880f25mnO5O5j24j23L7J07J04l5l1L8L2l7k9k9k9k9k9k9P6P6POopp6p7m6m6J20J21o0RJ19
28873d94k1o7o7m1m1J3J2J2J2M4M4k6k5K0K1m9m9L0L0L1L0m8m9O8O8l8l9m2m3O7km5R3L2l9
28866e98J0J0k7k7M4M3O7O7n0m9k6k7QQn7n7J3J3m3m4m3m3M6M6k4k3R5R5k0k1j3j4j8j8L0
28859f47m1m0K9jkM2M3m0K9O0O1lkk6r5n1O6L5l4rrn6J3M5k5n3O2J07j0n3n3l3l3J30J30p6
28853e40p6n1K0M9k1j7N3O6O7K7r0j22pP7P6P6m1j61m5O0j0LKn4n4n0m9RP9J13mo8M8J5n4
28846f74N4N5k2r2k8M1L2L2j0j1j5j5L8l2o9M8Q3p9q6L1J5n5O4J33M8k2j7j8K8m1j53q4N5
28840g66J25O4oo9JJ20J20j28j28L5L5rj0K6K5j1j2pp7o2o1L9L9M9N0l2l2%%j%k8k7N4N4L2
28833e98L2klJ3J3m5m4o8o8O0O0o7o7O1O1J9J9J9J9l0l0k3k3p5M2J04j3o5NppN2N2J7J8j2
28826e81j2m6m7N1N1ppl6l7l7l7O7O6j5j5K2K2q3j3J47L1k7k7o9o9J2J2O0O0K5K6m8m7J0J1
28819e87k0k0J5J4jjjjMNNMn0n0P3P2n0j20k5R0Q1l5q7j8N7j2j6N4L1q6n5J5NOR1R1J9J9q5
28812e69q6%jL7J06qp8K4K4l9l8rqO5mq6j7M8M7N2N2m6m5m1m1n4J6P8Qk8M2kjM4M4q4q4ml
28804f89m8K2N2j7Q4Q4q3q3O8km5P2onL5q1j12R8J12r7l2Q5qpL4L5p7p7j5j4k0N0N0j9K6K6
28797f04l6l6L0L1mmmmn0J9M9o6l3Q5o3j32P0P0qO1R5k2p8L8L6q1m0K9J8J8m4m5J6Q6Qo0j3
28790f68j3j4N6J7J7k6k6p2lO0n5j17M6R2K2P2P2j7j6J8J8r7r7rrn2O4J03j4J3Q3J7n2o6o5
28783g18j2J04M3k6K0K0k6k5l0l0j1q0J6J33Oo3M1M1k9k9N3N3OPn1n2J4J3J3J3KJl8l7K4m6
28777f80m1P4M0l1j9j9n3n4MNL5L5lmM3k6n7N9Q8J8j7j7o5o6pqNNJ09J09l3l3l3l3k8k7k7
28769g52k7R0R0j4j4J7J7o4o4k3k4Q1Q1K3K2l6l6jjl5l6P1P0l3l4j02j02K6J42O6lK8m1n8
28763f76J1K2K1O4or0r0K7R7R6k1n4O3N3j09j08Qj0rrrqrP3P4j3j2k2r2r4O9J65M9r7k7R3
28756e80k3o1N5M2p5m6K4R1K0m3P3P4m2m7m7p9j0M8k1m8m9ONL8L7pO4M4k6j3j3j7N3J7n2n9
28749f67n9O4O4J1J0l2j01LMJ4Q4J2n8L2l8j8R9L5q0m1m1l0M0ookkj7j6o1J0J15M5p9qK6K6
28742f68L1L0J5J4m3m4mm%%k0N0N3j5j3N7k5k6O1rr0k1ONM5M5o7o7R5R6p9p9rj0L7L8l3l2
28735f80O4O5nnp1p1jkRRM3M4qqqql7l8L2L2Q6Q5j23j23P7P8l8l9JJ%Jj7j8N2N2m8m9K2K1
28727f23N8N8j2j2k5k5k5k5l6l6Q0Q0k8k8k9k8K4K4j0j1N2N3j10j11O8O8m8m8O4O3ooPOOP
28720e64j8j8j7j8rrm4m4l8l9L1L1R0R1K0K1m9n0j5j5m4m4K5K5N3N3J8J8o6o6LMN4N3j6j6
28713f09mmmmRRRRKLLKm3m3K7K6j9j9J6J6L5L4q1q1M6M6J1J1k7k6k7k6lkL2L3o4o3N2N3J8
28706f47J8j7j6OOo3o3N6N6K2K1O3O2ppp7p7pqqqK7K7q8q9P0P0O2pj14KJ25l8p5M2K5K5lk
28698f36j4j3N6N6n2n1m7m7J4Q4Q0l7p1jK3K2M9M9k0k1n9n8k3k4K6K5O0O1r1r1K1K1P4Lr9
28691g31J7J02j3n0J9J8J8K3K2pqpqn4n4MMn4n4N1N1%jL4L4K2K2M8M8lj43j46pR3K4k5M4L9
28684f28L9j5j5KKl3l4k0k0j6j6nO5J13k6j01L8J38jj09m0N6j3j1j1M3M3p5p5L0L0n0n1L1
28678g35L1J1J2J2J2QQQPJ6J6J6J5o4o4O3O4lml8l8PPOPJ3J3J4J3l3l3l3l3jkjko4o5J10J10
28670f14k3k3J2J2k0k0O1O2o7o6J5J5m6m5L7L6L0K9K1K1N0q9n9Q1K5m4l6L4J8J8q2q2J8J7
28663g04K8R7N8q2m7R3m1j11M1M2l0l1k0M9N5q4p1km9K0J72L3QP8k8k8RRj11j10p3O6J52J2
28657f00l5L4K6m4m1m2L6L6ooooQ2Q2m6m6o8o7l3l3M9M9JP1M2r7l5J05onQ6n4q9j9rrK4K4
28649f55K4K4l4l3k5k5m8R0QQQ3J3j39%R9m1l2J07ool3l3l6l6M5M5m0m0Q7Q8l1l1NMj7j6j7
28642f44j6L5L5k3k4L1L0k8k8M2M1j2j2j16m6M6M6m8K1J25N6m7m7n1n1%JrO2Q1J1m5m5j20
28636g49m9N8N7R0K1m5m5J0J0m8m8M8M8L4l7j9N0PPK5K5l3l2K4K5n7n7m1m1JP0Q6Q5l8j08
28629f66n9N7K3K3M4M4n7J3m0j10K3R2j6j7J9J8K8m2p7qQ7Q8q3q3N9N9n2O5P7q5q4P7N5o1
28623e89J9J9k7M2M0p5j16%N6N5K7K6l1l2k6k5j23n3O2O2O6O6j7j7j6j7pqj3j2L0m0m4K6Q0
28616f12J0o7LK9L0L3L3k9l0o5o4O9P0j1j2J4J4J4J4o6o7O1O1l0l0RRk9M0J00o2q9K7q4q3
28609g90M1M1o4o4R0R0L7p9o9R3R3o9q0L6J8J8qqK7K6N3N3n2n1n9n9jjK5K5J33J6j33j8J10
28603e80oj15JP2Lj9j9J1J1j6j6j6j6QQRQN5N5lmK4K3q1q2K1K2K1K1L6L6M7k2j16%O5n2j00
28595g06O3R8o4j07J1J3n7j8N2RRL0L0L0L1o6o6L9L8l7l8K1K0K0J9o1o2J9J8J9J9Q6Q5j9j9
28589e41j09j10qJ08J05j1r0r0j7j7M1M1k2k2N9j0r9J8R1K2j6j6J4J5l2l2LKL9L8m4m3K7K6
28582f80N4N4Jj15o4N2P5m2m1P4L6q0m2m2j0j0M9M8M3M3QQk4k4k4k3NNONk7k6k7k6L7L6L7
28575f51L7J6J5N0N0j4j4m1m1n3O3Po3j1N9Ko9m1K9O7O6j00j01MLjjkjN2N2n2n3M6M5l6l5
28568g17j4j3K2K2N9O0m5m5j2j2kO8N7q3j14K6N2N3K6K6k9k9k9l0QPQPK5K5O0O0n2n2K5K4
28561e58M1l0p7O2K4j14k8M3n5J4O7p2j24J5P4P5Q5J6q6N4N2j7nmm5m6L7L6j1j1k4M6P7o3
28554e52j22J9N3j6k7k6K6K6l2l3N6N6k6k5N0N0qqn9n9R2R2q1q1mlJ5n5k2J18P7o3K4K5q2
28548f05q1k4k3M1M2PPKKKKJ8J9N2N3n4n4n5n4N7N7k5k4j8j7J7J8PPPQj7j8j7j7jjl6l6Q9
28540f63Q9L2L1n7n7n3n3%P1J14k6q2j2J7J6n5j25K5J64O8p1o5o5P9P9kkj7j7j6j7l4l4J3
28534g25n5n1R0Q0J1l7l8opK6K5k2M8Q7n2o7Lj0rooJ9J9N4N4q1q1M7M6J4J5J4J4l5l4P1Kj35
28526g18NJ09l0n1K0J4n4j9N1M2k7No5p0%LKOPR4R4L6L7m5m4m5m4K5K4K5K4oon5J6Q4n6j14
28519g26K6M6k4N9N9m7m7L4L4o7o7J0J0L9l1m4R5J9j21n8Q1O9%j1j0rqK6K7j8j7j7j7jjjj
28512g09L9L8MLn0n0L2L1k3k3L5L5NNNNj4j5K1K0kkn2n1n3Q6J26j4p3mPOL2L2llJ3J4R6m3
28504d94r3k4L3L3n8n8%%K9L0K9K9nnmnRRjp0p8O1J8n2M1M2m4m4J5J5P3P3n1n2POlmq0q0N1
28496g02J20M0r9p0P0N6j3j3j3j8j7lkllN6N5P6o4m6m7k0k1J8J7m1m1n0n1P7P8L5L5%%n7n8
28489g19K4K4j3j3j3j3K6K7l2l2k6k7N5N5J9J9j6j6k8k9k9k9M2M1M2M1J0RJ0J0n0n0n0m9P8
28483g02P8lmj1j2m6m7N5N4K0J9k3k4k4k4kkkjL8L9MMmlM4k5o4P5lp3P3P4n9o0ONl4l4M8k2
28475f72o5P4L4l5jO9M8r2l8J02K8j11k8M1k4k5k0k0M1M2OPJ5J6m3m3POOPLMn0n0j4N5N6j4
28467f78L0L0l7l6K9m1J3Q3j4q5k9M1M4p3j03J3j4j4J14M4j%nnJ4J4l2L7J12mn5J5l7l6M9
28461f17M9l5l5K3K3j3j3K2K2J0J0nO5K4j39j38K3L9l2L3J02L2l8r5r4J6Q5N1j9l8l8M0L9
28454f41M0M0j9j8m3m4rrJ9J9K3K3OP7Nj12k1R4J1j06j3N7LLK2r4r4K1J1J1J9J8K2K2o0n9
28448g76L0K9L9l1m9K1N1j8KLl7l6L7L7Q4J3j35k0J04j2rqq6q6J07J07j0rp0p0M6M6J4J3M9
28441f30M8o0o0J0RN1N1o5o5QQK9J00Q9n0j28n7L6l3k9M0O7O7JKk3k3k3k3qrqrj8j8l6J04
28434f55J07l2o1o2J6J6j9j9k2k2J3J3kkp2p1J38J38N9q1p3lK2R1P6OK3m7p2kpp7j5j4J5J6
28427f81j9j8N1N1m9m9j8j8P1Km6R4M6r3m6K5lmllM6k4o7P2J00L1l8l8qrO1O1o5o5KP3O0q0
28420e98q0O0K4m5LLm1m0P1P1Jo9k9k9L1L1j3N7L3l8k9k9m4m5K7R8M3k7k3k3L9l1j00l1K4
28413g48K3K8K8L7L7p9p9M1M1JKR9L0r3r4j1j1N9N8nnL0j33j00J10M8o9M7M8pO4M5p2m0K8
28406f42O0N9ooopj0j1pp7m6K3N8j2q0q1M1J10JJJ2J3MP4j2q1j1N8Qo2n8J2K6K7j9N1P1r2
28399f17r1P1K5m4NNj4j5J7J6N7j3q2j3M2M1k8M1o2o2N8N8j%j%j8j7J8J7n6n7J4J3L1L2O6
28392e64O6l5l5j%m9m8m8m9N2N1k3k2L5l4o5N2P7Pj6q6KJ18N3j7k3k3k7k7N4N3j6j6j1j1j2
28385f38j1j8j9N1N1n2n3J7J7R0R0p3p3jjp1p0J0J1P3P3J13lj00j00k3k4M7M6K9K8m1m1n8
28378g24n8N7N8k5k6kO8J00j5n4J5J%o5o4Q3Q3J4J4q8q8K8K9M0M0l0l0N1N1Pj09r0K6K7m2
28372g18JJL1L1k7k8QPM9M9k3r3k8M2M2k8m2K7R2k5r8J8J5J5Q8Q7p5p5QRQQm3m4rrj0j1N8
28364f92N9lko8o8j4N5Q2Q1Jp0L6L5k1r1K1R0k9r8k4M5K4K4l8l7k9M0JJJ4J4l0M1Po3j8j9
28357g43L9L9L9L9L7L6l3l4n4n3j9j9K7K8qpj2j2j2j2K8K7K0K0N2o5l7P9P8l8q1q2k8k9M1
28350g49M2J5J6J5J6J9J9L1l9j09QP7l8QP8K8K7M2k7J6J6r6k6Qj09k8Q7N5j6l3l4l7l8N5N6
28344f45M1k9m6K5L8L9J7J7j8j9j8j9j5j4k1M8K3r2j28j1L9M0M7k2n3O3L2l7O2O3pp7k6M3
28337f60M4p3j00l0N5N5l8L2M0L9RRn7n6M4M4J6n4j5j5j9k0K0K0n0K1J01L2k9k9M1k8k6k6
28331g03MNK2K3j3j2R3R4q1q0OOp1p2m2K8O7lK1R0K8m2K5K5j4j5m9n0N5N5j5j5j5j5QPl6L3
28323f48P6Nqrp5p4L2J03l0r9j4N6K8K8kkmlqqK2m7r0M8J38O7N8N7n8n8%Jk6k5k5k5j%n9n8
28316g37J9J9N4N4p4p4P6P7o1o1M3M3NMO2O3q6q6l2l2R4K3j01L8O3oM1M2q2q1%%K9K8noj2
28309f59j2j2j2J0J0J0J0l4l4K4K4o4o4Q7Q7J4J3k2k1n2n1N3N3k4k5k5k4k9k8N3N3J5J5j9
28302f80k0K2K3j3j2k9k8K9R8J26j4l5l5j03j02P2P2q1q0M7M7j1j2N1N1J3Q2P3o7j16K3J0
28296e99n9J7J8M8M7r2r2L5L6j7j7j6j7L6L6L6L6o5o6pqN3N2k9k9k2k2O0N9K7K6n4n5L2L3
28289e79k6k6j9j9L8L9j7j7L1l9o1P9K2K2Q7n3j18m8%Jl0l1P5P4n3n3j3j2K3K2O4O3NNrrq2
28282f64q2o2P8J43P4m0m0p0p1l2J07J41Kq5q6j4N5M7r2r7M3Q3n6j05L4L2L2M1M1Q5Q4r0q9
28276f53K0K1K0K1n4n3MNRQk6k5KKLKL7L7PPl0M0%JJ8J9o1J0L9k9J3J4k4k3L5L4l7l6lkj5
28268f43j6j2j1l3L6L2L2klm9K0Q8k9j03l3K3K2pql8l7O7O7NOop6l0Q8Q2l3l5l4K0Q9mp3l9
28261f77L1K4m6j6R9Q9k7p5nm6m6opP7P7k8k8j5j6K0J9j1j2qpj34o4L2L2l4Q3Q7k9n8J3M4
28254f68k6o3OO7O8l4l4KJj5j4j4j5noonqqN4J23J7n3nnp3mQ2J3l4L6L2l7onrj0l1l1LMK5
28246f91K6L7l2m2P4P8l9n3O3J27l6j61JP0m7m3m3L0L1m7m7M2J11k5k5K8m1j23L9J73J1j06
28240f60N7P8l7o0n9k5M6J8J8K6m3j8j8n7n8j6j5K2R2M1k8k8M2J03L4p3mN0o6q9k0RP8J14
28233e46lq9j8L2l8J1J1PPkkkkPOn1n1ooopN2N1k9l0k2k2Q3Q3p4p4K7m2r0k0O4O4M4M5P5m1
28225f04q6q5o6R6R5o7l5Q1N3j7n2n2N0N0l2l1K3K2K3K3m4m5L7L7MNl1l1O2O2l8l9j0N9K1
28219e62j18rO2M8M9jjjjk9k8k9k8L0L0L0L0r5r5RRM3M4j5j5J9J9m0l9L1L1p3p4K2K2K2K2
28212f81m3m3L9L8K7K7l1l1mll3J07R6m3r2M7j3j2N4N4r3r3J2J2M1M2j7j6J0J0J1J0L9L8j27
28205f61j27nJ34J03l6m5K4k4k3kkl7l7J6J5N1N0K0K1K5K4o9JJ4j25j21J9O0N9K5K5j03j03
28199h34J50J49n2n3L4l5l6L4L4L3r0r0J7J8k7M4J38O8l9l9k9l0ONP0O9o1j30l2L7m5m5Jo9
28192h29N9J28o3o3O9O9n1n1J1Q0J18M9l6l5o5o5o0o1rO1K6K6j4N5R2k4j63%N5o2k2R3O0r
28186f31%jL4q3n5O0lp2RP9L5L6l6l6M6M6n0n1QQrrrro0o1K4R3K6m4J8Q8kkM5k4m7K3k2k1
28178f59JJ%JJKJJRRo1N5N1j8K8K8n0n0j5j6K5K4j0j0J1J2J1J2j1j0j0j1qrR5R6jjo0n9k2
28170f17k3k2k2J2J2k3k3k3k3J6J6k0M9R4m7j8N2MMj5j5j5j5opooK0K0J5J6Ro0k8J13M8r0
28163f24mmr1r1L6L6KJQ2Q3m4m3J4J4J1J0m9m8M1M0j7j8J3J2M7M7rro5j35k8J11J08l2J0J1
28156e82l3l2k6k6P9P8J7J6o5o5N4N3n1n0NNNNl7l7jkL7L6j7j7l6L4K3j16j0J30j5j5j7j7
28149f90j6j7N9O0K5K4ooo3o4N1N2ppm2m3l8l8J9Q9L8j02j32J01J47P7J4n4n5n5j7j7M1M2
28143f30KLO1O1n2n1n2n1J9K0J9K0j8j8pO2J2j27lO8l1l0QRJ5J5J6J5m2m1J6J7J2J2k2k3L9
28136f77L9n4Q5J09j23j24J5P8Pkkn7n8M8M7JKn7n7L5L5P0P0o9o8O0N9m9m9P8P8k0k1M2M2
28129d87j06l6M6r3j13K6O7O7K8K8k6k6mO6P0o9j03j02l9J01L7L7j3j2j1j1j1j1pppqM8M8
28122f33j0j0k6k6RP9M0p6m5K4qpL7p9qJ54J6r9L3L3l2l3LLk5k5j09QR1K1l6L4R4R5o0o1l
28115f37km4m4J4J4nnonJJ%JPOM2M2K2K2o0n9O2O3j9j9M3M3o1o1m6m6J3J2k6k5L2L3m4m3L8
28108g46L7m5m6J2J3M4M3M4M4klN5N6n7n8n7n7k4k4N7N8L1L0L1L1p4p4QPj3j3j2j3m8m7N8
28101g54N7QQM3M3n1n2J0P9j4q4M0M1opkkk1M9mp4OP6K8K8j1q1q1j1j5j5K8K8l2L7R9L0j06
28093f85l5R5K5j09PQ8k8K0Q9m5m5N8n9r3K4k6k7O3O2K4K5q1q0R5R4n6n6%%%%l1l2l6l6M7
28087g44k2n7J3P3P3op7L2J01L8l1l9m0Q4Q3o4o4onp5p4J5Q4K1K2rj0J0J0m8m8kjL3L4j6j6
28080g28j2j1LP2J03j3o5MJo8k3M7LLm0m0J8J7P9P8k6k6P1P1n7n6l1l0O9P0o6j36k8J11K4
28073f12m5PQk4M7M2r8j19J14N2q6poK0K0N3N3mno9p0Q2Q1j8j8j8j8k7k7L1L1k3k3k3k4L0
28066f93L0L0K9l0l1l0l1L3L3L2L3n4n3P4P5o8o8j0j0kklkO8O8l7l6k6k7J4J54N0r0q9M9N6
28059e64q4p1jM7M8n3n3J01J00k7k7j2j1m6m6PPk8k8L0L0K9L0OPn2n1J3J4m4m5J0J0J0J0N2
28052f82N2k9k9PPPPKKKKKKKKKKQ4J5j01L9N3j7J2J1j20j21K7K7K6K7j6j7j7j7L4L4k4k4J7
28044g08J7j7j8K0K0j4j5l6l7o5P3J45Or4M4Q7J6m0m0LMLMM0M1n6n5j31QR8m2n2Q6K8j11M
28038g84J43L3j05m0K9M0L9qrM9M9J7J7o5o5J1J1J1J0p7p7J44J44o3o2nmL9L9j8j9k0j9n5
28031f70n4rrK6K6K9K8K8K8j01j00P4P4m1m1M1M0JJJ%J0J0p2p2MLL8L8m4m4Q6J5j05L5N6N7
28024f13P5P5j00r9k1k1k1k1LLKLk2k2J06J05m6m7J1J1llp6p6K8J68P0Jl3l3kkPPp4p5Q6Q7
28017e62MNm7m7m7m7POPPJ0J0k5k5Q6Q6o4o5K1K2j3j3J3J4l5L6Q3n6q6N3K7K7k3k3K0K0J9
28010e95K0n2n2N3N3l4l5l5l5mmnmP7P6n1n1k7k6L2L1qq%%p2O7J25j4l6l7m5m5M0M1M0M1l9
28002f18m0o6o7k1R6P0%L9M0J%l6l7kjl9l9J9J9OOOOJ8J7J8J8QQk7k6J6J7J6J6p0p1j3j2J3
27995g12J4J3J3O4O4m1m1n1n1L0L1N6N7m8m8l7l6kjJ3J3J3J3j2j1j1j2k4k4K9K9K5m4m0P6
27988f93P1%J2J3m1m1J7J7J0J0m4m3JP1K3r3m7O9O2n5rj0m4m4j8R9P1m5kJ14K3m8n4n4K3K2
27981f57N4N4r6r7Q1Q1k8k8L0l9o6N1M9M9k5k5j7j8j7j8J10J10o5o5n3n4K8K7o8o8N9O0L3
27975f28L3r4r5N6N7k5k5O5O5PPq1q2M6M7N5N5j0j0K7r0q9P5K7q9k6R1L2l9k6k7klj4N6O6
27968e88m9n9J2K8m2KKM1M1M1M1q7q7poJ4J4L8L8O2j02j69M0J46L0l9j09l4J28R4k3K9m0m7
27961f47P0K5r2k2M6PPk4r3m6P0J%N8N8m7m6N4N5mll9l9l9l9R1R2o0n9rqrqK0K1j5q4p7L8
27954g96J13M3JKN0r0j00L9J12k8K7K6j57j56J65J66p8p9rj0R5R5j21j22P7P6lkm2m2O9jq4
27948g64N6J30qj05L5N9N8l8l7poN2N2q2q2k3k4Q6Q5o6o5mlP8P8o6o6l2l2m3m3L8L9N8N9%
27941f33Jk6k6k5k6K6K6K6K6k4k5K4m6j01L8J43Lj4N5j1j50q2N6P4P4kkl6l7LML8L8n3n4N
27934g13Nk6k5L6L7PP7J15k3r3r2LLl3l4P1P1M9M9n6n5K1K2l3l2mO5M1p6%J16KJj1j26m6P1
27927f16j3j4M0k9o4N3K2m8N4N4n5n5L4L5k4k4K0K0l8l9mmL0L0J3J2J2J3p8p8LLk7k8P8Pl8
27920g43P9P8l8p3lj4j5QQLML1l9p2M4P9l8o9%Q6l0l6Q0R7o6l7L3j8N2J15m7j57m1N7N8N3
27913e71N4p4p3K3K4j1j1NMMNN7N7p0jM9o7o7M9K9m1l7L1K7m3l8L1q4q3J19J18kkm8K1P5m1
27906e82r2k3l2l2N4N4K9K8k9k9J2J2J2J2m8m8J1J0j5j5K2r3rJ08pp7O5O4L5q2r6J13J13r6
27899f51j16JQQK9J00K5r1J8Q8j7j7o0o1j9j8q4L2J11M0l8l9qqJ9K0rqoJ09Q8j22n3O3Q2J2
27892e72k4k3PPk7k6QQk2k2J3J3k0k0k0k0Q1Q1k3k4J3J3J3J3j14j14L7L7l3l4J41J41o1o0
27886f33R0k5p6pj8j9J9J9j6j6l0k9OOk0j9O1O2M6M6j7j6k0q9o1N4Q9J9j6j6k3k3k3k4K4K3
27879f72pqk6M4P4m2o6LL4L5J6n3K0K1j9j8j9j8LLN3j7o7R5R6o7k5M4l9m0L5L5rO0L1m0n0
27872f00m9q4j4P2JqO1Rj07NJ20mj66q6L0Q2Q2L3L3m4m4L6J05Jo9J8J8k6k5K1m8o7o8O0N9
27865f63K4K4m6m7mmp7L9P4m2NNN1N1N1k0Ro1n5O2N8n9l2l3k0M8J8J8O6lp0%L0l9K0K0k4k3
27858f49M7k3n7J2lmKJk4k4J0J1j3j2K0R1N2q6n7Q4J8j21j11J21M4k5Q6Q7j01j01P4Nj35M
27851g77Q9J8PPKLN4N4r7r7M2M2j5j6M2M2OPkllkj12j13J6J6P2P2J4J4O3O3j9j8k1k0k1k1
27844f12M6M6l5l5NONOq9q9Q5Q6l0l0l0l0J4J5J5J5m5m4j0j0nnN8N7RP9O4p5p6pj9j9l2l1
27837g47l1l1J6J6P5P4L5L5p0o9OPPOQ1Q0k4k4n4n5K7K7j5j5j5j5P5P6l9l8L4j05j09L0N5
27830f94j4O8O8n6n7KKj2j1K3K3N9N8m7m6l5l5l5l5L0L0L0K9kkq3q4O3O3j8j9L2L2L1L2L6
27823e74L5j38j39P0P0j1j2O8O8o0n9L0L0p3j42J8J57L4j06p0O8N6j4J4J4M5M4k7k8O0q0o0
27817g12Q0lp3J5J4L7L7M4r5k1M9o8o7J8J8O1O1k1k1k8k8L0L0p3p2L2L2j3j3R2R2j17j17J1
27810g89J1O1O1O1O2m6m5j1j1j2j2R4K4p2O7P2o8j08L2M1k7J9K0m6j15j2N7J0J0J1n8j4j4
27804g47m7K4Q1J2L9L9K0m9rO0J2J2M7k2o5o5ooooM5M5M0M1n2j22m1K9M4M4j7j7L5q2n4J09
27797f35K1m8ONm0L1j0rkkN1N1k6r6l8L2L1L1k3k2J6J7o2QP4Nj0j0j3j3K2K2N5N4r7r6P4P5
27790e71n7n8Q0J1l2l2m7m8Q3l3j58m1O0j0K8J44L6q1M4M4klJ0o0n9J0j9j9J09J09l0r9kk
27783f95j1j0K4K4O6O6o1o2k5k4j3N7Q6k9l0Q7N4j6k7k8m7m7J1J1k1k2J4J3k6k7k6k7P3P3
27777f15l1l2k5k5k5k5J6J7J6J6J5J5l9l9J9Q9L8p8j5N5QQp3p4N4N4K8K7qpp2p1N6N7l1l0
27770g27NP5J0j05p5nK9K9O8O8M3M2j5j6m6m7m6m7L8L7LLl8l9M3M3k0k0J6J5n0n0P7P8l4l3
27763f91K5K4l5l6l5l6j0rP1P2L3L4L4L4j01j01K7K7j1j0j1j1M0M0o1o0J4Q3N6o1m1K9K6m3
27757f94L4J04op5nnK5R5J4j02o8M9L1l8j9j9j14LJ17Jp7Q5Q7l0j6j6j5N5N9j03j60JO7kk8
27750g65M3M6M6p8p7O9P0OPk1r1l3L7O1O1P1%l3l4p2M4N8j2%%k5k6RQKKk9k9l9L1m6j16L5
27743h20J05k0k1k0k1J07L7o6N0Q4l2o1Ql9l8L7L7K2m7k4M7P2m4o1Plmj0rM8M9lll8l8K6K7
27736f59K2K2j7q6mO5l9l9P1P0r8r8L0K9K3K2j3j2J0J0J0J0L6L5m5m5l3l4M9M8L1L0n0n1J1
27729f89J1PPpp7o8M8N2N2O0N9q3q3K1K1J6J7j9j9lmP8P8l5l6p0p0K2K2N2N2o3j34n9N6O9
27722g19%n9n9j4j4O7O6J6J7J6J6kjjkk6k6P9P8L1L2r7r6l7l6K2K1P1P1l3l3l7l6kjJ3J3J3
27715f89J3j3j3j2j3L8L7k0k1l6l6J1o0LJ18O1n6l9L0J9J8l2l2LKM6M7j2j2j8j9J7J6J8J8
27708f18n1n2k7k8Q9Q8o4o5R1R1L9p8j21n1O4O4jjj6j6N4N4n2n2n5O1P6m0p6oK2K3rqk3k4
27701g18k3k4k8k8Q8Q8k1k1k1k1L6L6L7L6l7l7kkL0L1l9l9l7l7L3L3J4J5J4J5j9j8j9j9pp
27694g18ppJ5J5J4J5m9m9J50J51j2j73l6Q0L9l1n5n4NOP5P4o2o2N4N4o2o2k7k7j1j0K5K5k5
27688g42k5RJ0J32J33pj23q1j1J2J3k7k7QQJJKJJ1J1J1J1%%%%j%l5l5j2j1N9N8oopoN8N7j2
27679e68j2n4n4n3n4O1O1rrM6M5k4k4o1o2J01J01P0P0r3j62j08QN5N5J1J2K3m7m5P1P5Nn1
27673f20n1J3J4o0o0L0J46N6o1k3k3m2m3m2m3N6N5j4j4O5O6n1n0m3m4P3P3ONk9l0K2K2K1K2
27666e98k4k4k4k4L1L1L1L1j2j3j2j3j5j6j1j2j4N6J6j00k1M9P1P2k8k9k8k9%%j%qrjjj52
27659h31l6R6R6jjjjNNl0l0OPKP2J5J6O4pj25n7NNK8K7ppO2O1m4m3l8l8K0K0llq2j2J13M2
27651f30q4j6P7Ok8M1J6n5j9N0N1j8n6n5PPM2M2NNl9L1L9l0o6NL6l3l0M1M3M3l5j03k3R4K8
27644f11m1J6J6J3J2k2k1k1k1L8L9m3m3J%n8n8J06J06m5m5M6M6J1n9n6O0Q8p4j12MP9P9q5
27638f55q5O6O6k0k0Q1q1j57PP2KM3M4l5L5K3K4l0l0N7N7k4r4l3Q3M4p3j8j8k5k5O0O1LLo7
27631f59o7j2J04M1p6m2K8J1J1m2m3k2k2M1M0MP3O5n2lmj1j1K3K3N8N8q3q3K2K1J3J3K7q9
27624f45m9O6O3pN3j8j26n6jjLLJ7J6J6J7m8m8l6Q0L6l4m5m6P8P8llj8j8M1M0k9k9OOk3k3
27617f87J2J2K8K9poR6R6j25j25L0K9K9L0j00r9j7j8K5K6j0rQ9R0Qo2j00J6R0K1jjl9m0KK
27610f86KKJ1J1J1J0n4n4J21J20k4k3q2q1J8J8k8M2J09oo0o0l5L4O5n1j33o3J11J10k0k1J3
27604f73Q4Lj13K2R1jkKLP0P0j24j94J4J77O6n1k7k7K4K4j3j3j3j3j9j9L8L9K0K0l8l9nmm0
27597f61m0L8L7LLK1K2j3j3onj7N2k0j36k4M5j2j3K7K7KKl3l3%%L4L5m1m1O4O3m8m7L4L3j0
27589f71j1j1j0j8j8M0M0K4K4K4K4kko1o0J6J6j8j9N4N4K0J9o8o7k4k5j17K3J57Q8j8j8k2
27583f37k2m1m1J3J3j1q1m8R2J57J8j06L3O2qNNk4k4k5k4Q1Q2k3k3l5l5l5l5RRO8O7n5n5k2
27576f96M8P7o3j00l1KKM1M1k9k9L0K9K3K2l1l1K6R5L5j06k06j36O2J32R8K9l2l2L9L9m3m2
27570g37K0K0Kj37q3N7N1N1R0R0l8l8RRM4M3o2o2mmk0k1L8L8L1L1k8k7m3m4J5J5K7K6l1l2
27563g04O2O1j9k0l2l3OPj01l2N7N7RQJ3J3JP1M4p3m9K0k6k6J0J1k5k5m0l9Q7J58j0j26o4
27556g49N2O5O6J1n8n0J9L3L4m2m2k8M3O0ro3Oklm2K8K4m6j1N8L4l7r0k0NOM1J11L6j26j62
27549h48JJ48P8p0p0L5L5k7k7M2k7k8M2K6K7m7m6rO2J8J8O8jq6j7M8k1j7N3r4r3Q5Q4K2K1
27543f15K1K1RRp3p2OPk8k9rj0L0L0l7L3R2K1l0l1LP2Mo6J3J2J6J6q1j1K5K6L0L0n4n4NMJ7
27535f48J6m2m1M0M0KJlp2j02J3O1rk1k0M9N0J5J5l6l5M5M5n7n8K3K4J2J2k3k3O5O6l7j52
27528g85o8M8N7N6K8K7l1l1PPPPlllll7l6M5M5J4J4k1k1j6j6O6O5m5m5m5m4M5M6n8n9J3J3
27521g60J18J17m1m2m1m2rrK6K6o8o8L2L2K4m5KJ18N9n8m4m3J8J7J8J8K6K6n6n5k7k8L1L1
27515f97R2R3L0L0k2r1j22oP2Kp9p9L7L6j05L5J36O7J0J0p3p4QQqrrqJ8J9o3o2PPJ7Q7Q2n7
27507f61n6Q2K1m9jjj3j3j3j3O0O0KKjkjkJ3J3l4L4M7r3r9k9nJ33J34oj7q6q5N5O0p9QQo5
27500f92o4l0l0Q9Q8j6j6O5O5o4o3m8m8J1J0K2K2K2K2l1l1J6n2o9P0K7m2K5K5o7P3R0m8j06
27493g75l5j3j3K6K6rqK6K7KLKLM8M9n6n7PPO6O5m6m5L4J04L5j03j65r5%jJ32J31K3K3M7r2
27486f27j34o4nO5O5nm9R1O7p2o8P1O4nM2M3j7j6j7j6l4l4l0k9j5N4J03l7n6Q3P4o5l0l0l
27480f36lk5k4Q0Q0p7p7NMn2n2OON2N3J7J8j6j7j6j7o5o6L5L4P6Pm2R8L2j06r9M2K0K1J13
27473e91k7p2kL7j03m3R7Q8n2j2j2k1k1lmlmKKJKJ5J4l3L7L6j04n5J4K7R6J44Nk6M4No4j13
27465f99m3M1M2k7k8k7k7K1K1K2K1qqrqL2L3lkl2l1K6K7MMMMK3K3n8n9K5K4j1j0J3J3J4J3
27458f40kkL3L3%Jl4l4J6J7J7J6k9l0k9l0j7j6M1M2p8p8LLR7R7l1l1j1j1j1j2M2M2m0l9M4
27451f61M5J0J0l7l7K1K1k7k8k8k8P4P4ppNONOq5q6M3M3ppN1N1p4p4N3N4NOm1K8Q0l5m1L0
27443e89q0p9J03J04q2j2K1r4o0N6N7j2J2J1n0n1N9N8m5m6M9M8nnl2L8Mo7ppM4J14k7j89j23
27437h84qJ20J21O9m7r2k3L4L5M8M7l4l4QQQQo1o1O4np7qM6k3J0J0ONJJlmP1Jn8J3j7j7No4
27429g81q8J22K03nl0M0j7j6k8r7n8J05N8j51m3J66P9l8j7j7r8r8l3L7J05J05%j16l8l8l1
27423h18L9M2k8PP6K5m5p5nP2P2k8k8qrn2J8Q2J3m8m9M8M9l8l7J09L9k3M7Mo6J2J3l8l7l8
27416g03l7M0M0m2m1L1L1L1L2QRk2k2k8M2M7k3p6oN3j8o3PK1K1O8O7j4j3j4j4j4j3nmmmm2
27409f74m2m2m2K1K2J4J4R1k4o1J02P8q5j8R8K8m1NNj02j03p1M6J19Kr9J8J08L8k0j9l3l3
27402g00k8k8k8M3M6k3n5J4O7jmmn2J8M5k4N4N4nmL4l5J0J0r9r9M0M0mO6k8r8N1N1j8j8P9
27395f33J0j6j6K7m4j15JL6l4PJ24J2n8L9L9K0m9p2kJ3J3O3O2j08m0N1j8n4J6Ro0K1R1N4j5
27389f26k3k3m1P5P4q9j01J5kjN1N2J3J3Po3r0P2J13n0p1M5k2k1O7O7k5k4k5k5L5L5K0n0n4
27382f72J6J8n1k0R6Po2n4n4o3OL4L3J9n1K5K6K0K1m7m6L4L5PQmO6N1o5NMnnonK0K1K1K0m1
27374f38m1q5j6J13M3j9j8j3j4K1K1j9k0n4O2K5m5k5k6k6R1R5k2l0M0opl7l7m2K9M9N0J6n3
27368f38m7K3J00L0m0l9m3m4k0j9k4M5K9K9j6j6m1R8J02l7q2j3M4M4o0o0M5M5q2q1O9O9m1
27361f71m2J7J6j6j7o4NJ32or3M7J18k0j44mN6j3n9J2oO4J49Q0n1n1n6n5J0RJ0Rl2l3M9M9
27354f01m5m6J3J3j2j1j1j1k2k1L7L7PQQPk7k7L1L1m8m8j4j3M1M2o3o4M4M4M3M4PQn1n0L7
27347f83L8k5k5K8m1n5Q5J13k7j4N6m1m1M5M5n6n6n5n6M5M5j3j4k4k4L5L4RQk6k6q2q3M5M6
27341g90Q9Q9Qo1o9M7L6L6K3K4j1j1p3p4j5j5J8J8N3N3j2j3j2j2NONOj8j7j7j7N7N7K2K3L2
27334e30L2m9m9NONNk3k4j1N8Q5l0j77o2Q9Q8qrJ2J1m6m6L7L8L7L7m2m1pplklkN3N3k8r8n3
27326f99O4L2l6k7k6K8K7M7M8l5l4j4j4n3n3L3l7L8J54J1n9L2l8q0j0NMJ6J5K7R7p7j94l1
27319h39L9j1N8P4P4K8q7j48O2J04j2L2L1NMk5j42j01L8P3LM1M0o8o8M8M9M9M9j2j3j2j2J7
27313f32J7k2k3Ro2k8J11O4p5k8M2k4k5k0k0P4P4N2q7p4lN2N3L2L2r5r6R0R0j4j4j1j2o9o9
27306g11l4l4l4l5O8O8O8O8l1l0l1l1k0j9k0k0N3N3k9k8N0M9J5J5l3l2K5K6mmmno1o1M3M3
27299f67J0J0k5k5P8P9n1J8P9o1n2J7L2L3r6r6np6m1R7J49Rr5k4P6P6p4p5L2l7n0Q9R3m8m1
27293f62m1mnmmj%l5l6L5L4L4L5OPk8k7M8M8O0n6o2PmmK5K4l3j03k6Q9R4K4l9l8qqO4O5j10
27285f39j10KKl3l3R2R2l7l6N0M9n5n5K9K8opMNL9L9k5k6k5k6K5K5p3p2L6J53k2j38L4L4j9
27278f99N0K5r0l3Q4k0q9J5Q5P0m5m9O7M6p1J4J29pp7l1l1o7o8O0O0L9M0o5o5j6j6M7M6j2
27272f74N8N3o3r1k2l3L7M7p0QQm6P1J33J8o5NL7l2j01l1K9L0LLL8L7l2l1K6K6l7l7M0M0J6
27265f02n3q3P9J51n9j39p0l5L6R7K8LKkkk8k7k3k3j9N2Q2l4k1M9KKj7j8j7j7M6M7J1J2o2
27258f52o3mmM4M5RJ0k0j9j9k0L8L8k0k1L5L5%%m3m4L8L8l3l2K5K6K9L0o7o8m0P5Q4J5l7l7
27251f29opKKKJNMMMl1l0l0l0kjL4L3L4L3k5k5K0J9N4N5l6l6l5l6K3K3j05j04K8K9O3O4j7
27243f49j6qqp0P0L4l5k6M3%%j5j4j5j4J4J5M9M9kko1o0QQp3p4L3L3k1k1LP3J16k3o4NO3o
27236f61o9P1O2ql3l4l8l9K8K8K8K8j9j9j9j9J9J9o4OQ5n5j08L1L9L8M8M7j4j3j4j3MMQQo7
27229g05KN1q9m9R0LLN3N4k8k8l5l4K4K3J2J2k3k3l6l7kkJ1J1J1J0n2n2K9K8L0K9oom6m7N8
27221g56N9j3j2J8J8Po3p6O3P0p0N2N2ppl3l3p4O5P0p0l2L7P1P1n3n3m5m4K1J61O1p8p7pK6
27215f81K7%%l5l4lmL2L2K9K9n1n2j6j6j7j6MLO2O1O7O6Kj37j47pQ0Q0J7J8J8J7k1k2k1k2
27207f58o1o2K0K0K8K8opj2j2K3K2L8L9m4m3J3J3J3J3o2o1L8L8L7l2j11K8Q6J7L0K9p9q0K5
27201g32K5M5M4q3q3J3J2J3J3P1P2n7n6l6l7K2K2m4m5L7L7QPQPKKL7L6MLLMj8j7K4K4m1P5
27193e79K1r6j6N4LLL2l7r6k5K7K7O7n0m5K4J3J2K2K2q2q3K7K6j7N3O1rL1L1N0j9n7n7n3J7
27186f98J21N1j02j02k8Q8M9o8K4R3nnP3m4j78o1O3O3MLm3K6O9m7q2L5K0n0J2Q1N6j3k8r7
27180g20p2M3J2j04J5J32JJK8K9j5N5J7n2rrj1j0m5m5L0L0K1R1J9n0m2m2MMMMP7P6p5p4J2
27173f70J3J2J3k3k3J2J3NOn3n2K9L0m8m7j7N3Q7J8k1k2RRqrqrJ2J3J2J2n6n6K5K6k2k2L6
27165g21L6j5j4K0K0N7N7jkl1l1l1l1k4k4J1J1L9M0m2m3J3J3M8M8k9k8J9n0m3R7L9j01o2P
27159g48J8J7k1k2O0N9k2k2J2J3mlmljj%jL9M0q8q8O5O6QQj5j5L3l7q9N0K5K5K9L0k8k8l9
27151f82m0M1J11M8r1r6M4Q1n8j38o9J12J12l7L4O8p1j29J0J05L5k2k1n2n1P6P7k2k2k2k2
27145f91m9m9N6N6L6L6JJm0l9M1M2L0L0p4p4L6L6k3k2J7J8q8q7O5O5QPP2P2n6n6j8j9j9j8
27138f97P6P6nom3m4J4J5p3p3P8P8n0m9m9m9N0N1K0K0OP6Kj15m3K7L1L2O9m8j9R6k8j44RJ0
27132f99N5N5m9m9L5L6L6L5o4o5o4o5J51J50qpN3o3l7L3k2k2J7J7m1m0l7l6rO1pj24m0J23
27125f91Q8p5r7J9K1K1Po3q9K7J7J6J28J28p7p7j9j9l0k9N2N1mnnnL4L4L4L4k4k5n9n9J9J9
27118g03j7j6k8k7L0L0N2N2k9k9J3J3k2k2K2K2N7N7k1k1q0p9K5K6j0rM1M2j7j6j5j4K1K1k7
27111f78k6k7k6J02J02ppo1j31m2R7J0J0j6j6L1L2mljj%jL1L1k6r6k5J14N6q4k9M1qpO4O5
27104e36j10j10k1k1L8L7O5O4j7j7o9o9J05J05qrK1j19j03L7J16M7j0rp2p2L2L2n0m9K2K2
27098g28K2K2KJklJ0o0o9P1R5K6jP0l3l2k8k8J9K0l8l8k4k3j02L7N7N7QQN0N1n3n4L0L0nn
27091f40l7l7l7l8P1P2j1j0L9L9j21j20j14J19J02l8P3P3L0L0m9m9RJ0n8n8P0P0o2o1J9K0
27085f94OOOON5N4K0K0n1n0N3N4o5o5l0l1k4k5J0J1O5O6j6j6kll7l7J8J7J8J8l0l0l0l0J0
27078g53Rm3R6R4m6POm4m4J4J4J5J5j1j2p7O2R7m2J5J5PPn1n0N5N4m1m1m1m2Q6Q5L5j03j1
27071f64j0N0N0nonoPOKKk0q9n1O6L3l7RJ0k4k4k4k4k8k8R2R2l8L1N7n8o3o2R2R3j6j6j6j6
27063f38j4j4j4j4LMLMPOPPJ7J7n3n3ONNOM4M5k6k5K9K9m1m2K3K2q6L1R4k2j05l5N6N5K5K5
27056f07k5k5J0J0l1l2L9L8noL4L4j05l6O7m9q8K9L7l3l1Q6N5j4j%mmJ5J5J5J5l6l7kkopO4
27048f23O3k5k6J0RLLLLl4l5k7k7n7N9O8jo1o0N1N2ONm0K9O0n6r5k5N5N5N9N9l9l8l8l8j4
27041g07j3poKJ18N5o1n6O0R2k5p4oK3m7n6n5r4K2Q1J3j1j2R4R3k2k3k1k1J4J3%%%%j6j7N3
27034f17N3p8p8qqK3K2K3K2n4n5J5J6n9n9J03J04l2l1L8L8j7j7j7j7RQk6k7N8N8n9n8K9L0
27027f68K9K9m7m7O8O9J2J1n8n8j8j7n2n2J40J41o9o9m1m0P5P5m5m6K3K4m9m9L3L2rj0M8M9
27021e86j3j2L4l6o5N0J6J6KJl3l3J8J7m0m0L3L4k4k4QQRQl5l6K3K2K3K2l5l6LMLL%JL5L5
27013f20%jj%j9j9j8j9%%%%oopoonL0K9J0J0k5k5M4M5l7l7m8m8L8L8j9N1Q5l2o6N0J6n4l4
27005g12l4K0J9O1O1K6K6j06j06O8O8j4j4j4j4l5l5P0%n9N7O1qONl4l3J5J6q5q4MP5K6q9k5
26998h17R1J8J9N6N5k5k6K5K5l4l3mml9l9L2L2k6k6l0l0NMQ4Q4k1k1NMNNo5o5rO1M3r7r7M2
26991h13Q2J2K5K5j3j3j4j3k1k1J3J4l0l1N2N1J3J2J3J3l3l2M9M9o2o2M2M3K9L0p5p5M9M9
26984f43rr%Jm8K2Q8n1j09L0O8kJ1J1l6l7l6l6Q0P9K2K1o6o6L8L8p5p4OPO1O2O3p6o2QnnK
26977g27KO0O0m3m3L9L8J5J5m3m3L0L1m6m7j5N5L6j04M8M9l0l0ONo1o0jO9O5n2l2L8rqkkN
26969g32Nl1Q5Q9k6o8LO9jj3N6J5j01p3M2M0M0q6q5l9P8N1j9m1m2M2M3M2M3m6m5K4K4k4k4
26963g05jO9M1p5p1M5p0p0N3N3K9K8ooL8L8LLnmm0l9k8k8M2M2%Jo9o9M2M1nO5N7n9n9n9J2
26955g66J2J2J2M7M7k3k3LLMLj09j10J00J00m3m3P3P3LML9L9l8l7L2L2J1J1n9n8kkkkM2M2
26948e73p4p4N0N0J5J6m3m2P4P4m2m3m3m3L9L8L9L8j11j11NNMMMLM3M3k2k2K0Q9J7j22J3Q2
26941f00l5l5l6l7l6l6J8J9j7j6L4L5l6l5J02J02o0o1J1J1J5J6o5MN3q7m2R7J9n1L1J01j6
26935f33q5L0R9K6j12n1Q9N0q9lO8j5j5O2O1n4n4o7o7KLK9L0onO9O8m7m8n6n6O0N9mmL0L1
26928f05n6n6o9P0N3j7qO1K6K5l9m0k4k5p2O7Q9K0m8m9J4J4J3J4L3L2K3m8q8N1K1j19k8J11
26921f54L0j09m0J00N2j7j0j0M4M4p0p1L4L4J5J4J5J4j2j1M4J15L8j01p6p6j4j3J38J38o7
26915d82o7k4k3r2M8Q2n7l4l4n6J4J03l6p1O8K6m4L9L9n9n8j%L5L6m6m5R7R7l1l1j8j8j9j8
26909f80PPk7k8LLLLO3O3m2m1popoP2P2l2l2L6L5m6m6j43j44J00J00k4k3J2J1J6J6j9j9kk
26901g54P1P0J2j27q7j8R3R3qpp8p8N0N0L6L7Ko8lJ13N8j05j13m4L5L5j5j5M3M3j%N7N8p1
26895f36p1J0J0L2L2L2L2n4n4m7m7J4J29M8o8JJoon9n9r4r4P8P8K1K0M8M8j1j0N0M9n5n5K7
26888f66K7K7K7%%l5l5J7J7j4j4o5MR6k0r8J8qp8m5P1L9p6pJ10k1k1RRM4M4m0m0M6M5m9K1
26881f61Q9k7j05J1J2n8K4K4Po1J2J30O6m9j4j5k1k1n0m9L1L2l1l1K7K7OOOPj1j1m6m6P3P3
26874f44l2l2R9R9r9r8kjN7N7k4k5q2q2O0O0KKQQk7k7L2L1lml8l8M4M3k9l0OOL7L6m4m5M3
26866f76M3o2o2K9K8opL3L3kkn7n7M8M8p7p6N5N6%P0R7k0r2r1NOO0O0P2m4r1k1J4J4M1M1P
26859e83Om4m5m4m4j%p3M3J07rm1m1KLL8J07L9p8m7K2l1l1N9N9n0J9N0o7n9J1l5l6O4O3o5
26852g32o4N7N7m8m7k5k5O1O1n0K1N0o5m9K0RRM1M1M1M1n7n7JJN8N8%jMLk7k7m0K9O3n4r6
26845g38K0NNl9l9M2M2m6m5Q3J3j23oP8l8kJ14N3o3l6L3M4M5j9j9J5J6o5o5J2J2P2Kr0K7Q7
26838f13l0l3l4OP5P1m5p6oj8j8J5J5m3m4K4K3K8K8n5J6J04j3j33o3Q4J5J1Q1k0k1J2J2J3
26832f32J2n5n5KLKLl3l3L7L7KKN1N1n7N9L9p7rO1J7J8n9n9mllmM9M9j02j02K4K5K4K4l0l0
26824g56P4Nj00J7J16Jl4l4m2m1L9L9R7R7mmj09j08J7J8m0m1Q1Q1k4k3k7k7N5N5j8j7J7J7
26818f23llo1o1J00J00mmn3n3n3n3N1N1J7J6n0m9L1L2NOl0k9K0K0N5N5r2r1J7J7OP6K4r1p
26810g11O3m2m2NNN2j8p0M6J01L1p8rN3N2j8j8J6J7nmnno4o4M0M1p8p7K7K7k6k6k2k1L5J05
26803f87Qj08L6J05m6m5K9K9kjJ3Q2P8Qp9j49q0L7N0k0j5J02N1j11k5R2j8q8J7J6j2j2R2R2
26797e61l4l5J%J7J6k1r1n2J9J0J0l5l6k0M9J00L1pom1m1L7l2m5K4K0m9K2K1o4o4L4L3L8L8
26790g14qO3O2pm4m4J4J4l4L5L6l4l1l2jjL2L2L2L3PQk7k8noP6Oq1L5O2j02p3lLP2J12n0p5
26782f66nJ2J2o0o0r6k5M4M4JP1np6J2Q2L4L4M3k7k3k3mmmmK7K7qpm5m5L7L7NONOo7o6O2O1
26775f58QQPQq4q4nJ10N3o3m8m9N3N3k8k8R3R3j01j00NP5J05j1j06l6jjlmlmQ8Q8m0l9L4L4
26767e81L5L4n4n4n4n5K0J9P8P8o3o3k7k8K2K3l6l5J5J5O2rm7O9O5n2OPn9n9P7P6J9J8k1k2
26760e81k1k2K0K0j5j5ooK8K9n0n0m5m6J4Q4J10om0m0j2j2j7j7j8j7M1M1M1M1l5l5K3K3l9
26754f30l8l8l9M7M6l5l4l2l1m5P0P5m1qO2pqllm2m1N5N6M1p6m9K1J6J6K0K1l5l5K3K3R0R1
26747d97q4q4M7M7n8n8k3k3K3m6m6P0P0m7m9K1RRk9k9K9K9M6M7n8n8OPO4O5n1n1PQJ5J5J5
26740f42J5J4J4m4m5jkjkN2N1l0r9m8O9Lo7K7K7K2K3nnN3N3r9r8K9K9P5P5oj23rO0o7o7J0
26732g59J1O9O9J0J1K2m7j63m6N5j5r7k8N7N7l0l0P5P5%jL4L4r0r1J6n4kJ37M6M6M7r2r7M3
26726g28P5Nm4K5K2K1O1O1p9p9LLo1o0K5K5JP0J18k1r3M7m9m9R9m1j07L2M8r1rO1M0L9l8l7
26719g05L7L8m4m3l2l3k3k3l5J05O5mM9M8l7l7j9k0k0j9M5M4j3j3PPn1n1N1N1opKLKLrj0L9
26711f58l1p7O2J00L1m0l9rrj1j1j1j0K4K4K4K4m5m5J3J2J0RJ0Rmmlmllllq2q2O9O9LMO2O2
26703e66n5n4n4n4m4m4M2M1RP9J05j2o0o0k9M0O7kn9n9l4L6P5Ol9L0N9n7m4P3L9l1K9K9p6
26697f74p5p6pN5N4j4q3NJ68J00o3j9j8j1j0n3J6Q8J9m2m2l3l2l2l2O6O6K5m6opL2l7o5Mn
26690g84mO1O1m3K6O6n1n1O6L4l6J4J5q5j6QQmO5kj19r8O4J12ml3l3k5M4N3j6J8Q9K2m7mm
26683f33j%l5l5ppM7M7L1l9j20n0O8O9l2l2O4O4OOr2r2N8N9j0j0j0j0PPM1M2K0K1q4q5j8j8
26675g63M1M0l2l1P5Or3M7Q5J5m1m1J3J3J9J9J9J9rrqrp6p6P5P5PQPPk8k8k0j9m0R9M6r4q0
26668g62j0P1Jj02L7P1o7k7M4nnN0N0qqK4K4L8l3j16K3N7q2j6N4n2n3O2O3o6o5L8L8R6R6m6
26661e86m7j1j1J6J7q8q8O3O3NNm2m1M0M0J2J2m5m6L3L3kk%J%%m0m1J8J7j8j9L9L9K5K5K5
26654e99K4r3r4L4L4O0N9r1r2P0P0j2j2opj11j11L8L7LLM1M1M1M0QQn1n1KKKJk1k2J4J3L6
26647f92L6L6L7qpqpJ4J3o7o8j2j1K9J68O5p5k2k2m1m0onj5j4j5j5J2J3k3k3J%Q1Q2n1n2P
26639g05PRRRRo2o2K0J9NONOM7M6n7n8llJ02J02q2q1M7M6j37j37J53J53l6l6l7l6N8N8k3k3
26632f62j8j8M0M0p6p5P6P5J6J6j07j08k0N0J32pj16K4P7o2q9k0k6J12R5m5m5R5J11k9q6N3
26626e97O3p5k8M2j9j9j5j5k2k3J05J05n8n8n8n8KKl2l3J03J02k5k5k3k3Q2Q1k0j9k0j9p6
26620f73p5P5P6m3m2L9L9k0j9k0k0L8L8m4m4k1k2J1Q2Q1n8o3P7O3p7o3OM1M1l6l6k9k9OON6
26613f59N5p3p2K1K1j4j4nonoM1M1M1M1J6J6m1m2j4j4j4j4M2M3l4l4m5K4J03l6p0jj3j4L9
26606f96L8j9k0LKJ4Q3O2n4o3PN6j4j13m4Q1Q0K8K7n7n8JJn3n3J%j1q2j0J06J14jk9l0O3J33
26599e07L1q5q5q4J3J2j3j3j4j3K4K5K4K5k0k0J5J5K1K1K0K1j05j06K2K3K1K2j4j3J10J09
26593e18q7q8l6l5K3K2N5N6n0m9rqL8l2o6N0J9n0P9Q0l0l0M3M2l9l9m1m2L9M0m6m5J2J2k8
26586g58k8K9L0k1k0J4J4M7M7J1J2j7j7j7j7K8K8K8K8n9o0M5M6o4o4M1M1nonnj9j8j8j9K4
26579g24K4j1j1j5j5K1K0m7m8L4L5nmmnj6j5O5O6J3J3o8o8M4M4M5M4l9m0J9J9j4j4r5r5O2
26572g85O1j5j5k4M5M7p0q3Q0N4j5K8K8K4K3k3k3J2J2l1l2l2l1QQO7O6L2L3m9m9l9l9mmL9
26565f96L9MMJ7J8m0m0J1J2J2J1N1N0M4p2j28L5O3n2l5L5j1j1k9k9OOPPN4j6p9L6J34O5q7
26558f04q7L7l3o5N1K5m4N8J27l9j56p3O6P7Ql0k9l4l5M1M2M1M1p3p3P8P8j6j5L2l7r3M6j
26552f89kP6P5k8k9J7J8j28J2K6j13O2J32j12j12O6O7L9L9m3m2j9j9J6J5l4l4K4K4L7L8o8
26546f89o7onK9L0LMLLJ2J2J2J2j5j5j5j4ooK9K9nmmnl6l6K1K2P5P6ook0k0K8m1r1M8M8r1
26538g07l0M0r0q9O5O5L0L0K3K3j2j2J6J5m2m3k0k0Q4Q5j6j6M2M2o3o4noq7q8Q0P9J26Rq4
26531f40j5M4k5n2J9kO7L6q0p3M4J5n5j8N2P8l8p2kj4j4O0O1rrRJ0o1o0O7O7q8q7l0Q6J30
26524e99O0p3p3ppL1L2llJJL6L6j11j11N2N2J14J14j41j42L0L0L0L0l3l3l3l4K7K7O2O2m2
26518f18m1j8N2J2j04o8o9K5K5R4R5OOp5nK8q9n3J09R5j15m7J15K7m3OPj3j3j4j3llllK9L0
26511f49noj1j1N9N9r3r3O9P0q4q4P8P9qqm3m3M0L9p7p7j2j3N8N7K5K4K5K4n0n0j5j6l8l9
26504h19L6L5%P0Kj38lJ37k8r7L8L8j4N5J6j24qJ32k3r2K3R4M9q9n5Q5J0n9m6m6M1M2k4k4
26497g86J7Q7J9j21q5N3L7L6M5M5k5k5M8M8j15j15N2N2j7j8J9J8J9J8j6j7N4N3n4n5m6m6k
26491h23J37P6o4p5O4N9p9n4J6l2l2L4L3L4L4j8j9j8j9QQjkO9p1p0O8J6J5K4K4j7j6j7j6O
26484g18NOOj8j8j8j8L2L2p3p2M6M7M6M7n3n4P5P4n8n9M7M6KLl2l2j4j3O8O8j2j2m7m7m9m8
26477h15P9Q0K9L0p5p6j7j7J8J8kkL3L3kkKKJP1J01j5r6k7j5j5L4L3k4k5K8K8p7p6M1M2OP
26470f62J6J5m7m7K0n0k3R4qp7N0N0l7l7P0m6p6L9M3M4L5l4o7M8M1p5j04J4j3j3P6P6k0k0
26463g25O1O2p2p1L3L3J4J3J4J4n9n8K2K3j7j7J7J8M8M9j0j0l6l7l2l2l9L0J10l1l5L4M5M4
26457e97opq8q8P1P0n7n8P2P1J3J3l2l3l7l7Q5J6j29J1j9k0R4R4k3k3k3k3N3N3j22j22M2M1
26450g45pO3L2j07o4PJ40J41k9k9o1o1k6k7J9J8J9J8LMLLj0j0j0j0L8L8m4m3QQM3M3m4m3J4
26443g08J5KKKKj4j4K1K1J1J1J1J1J3J3m3j13l7J01K4m6l2l1O8O9L3L4m8m7m6m5J2J3L9L8
26436f58L8L9kklkp5p5l4J05J05l4j17K2M5j18q3L3P0P1J6n3l4L5K6K7n6n5k4R3O6n0m9O6
26430f67Q1l6o8o8RQQ5Q5kp3p2lM6M6n5n4K8K7pppoM7M8k5r5m1K8Q7J8k1k0JKl4l3k3k4Q2
26422g13Q1j5j6qqj04J2J40K4p5p4m2m3j1N9J40P1o6o5J2J1j0j1j0j1M4M3RRm2m3Q9k8j05
26416g56J1K0K0ppPP7P9J1p5p4j2j2K2K2K3K2l5l6LKp8p9J9J8N4N3P3P2p8p9K3K2K3K2m3m3
26409g16L9L8o2o3O6O5j8j9J6J7m3m4No5k9J09O2qk4r4o1P9M9k0K8K7j2j2K3K2l1l1M9N0m4
26402f52m5rj0M5M4l7l6K3K2j2j2M6M7q2q2L8L7LKlll7l8mlmmK8K8l0l0KLKLQQQQ%jj%PPP
26393g09PMML9L9n0n0j5j5QRRRR0R1l7l8oor3M7P7o3n8Q1j4q4K1K2m0m0M1M0ONONo4o3M0M1
26386g04j1j0M7M7n1n1P7P7q6q5M2M2p7p6P5P5LLLLk9k9N2N2m3m4O1O1j7j7j7j8K6K6p9p9
26379g51OOk8k8J7J8j9R6Q7k9n4J6M8M9n2n2j8j8k2k3O1qm0P8M8k1K6K5j6j7j7j6rrrrL9L9
26371f06MNooo4o3j0rrrL6L7JKpoN2N1%jn8n9qqpqJ2J2J2J2kkl8l7MLO2O1KKl3l3j7j8O4O3
26363f27p1p2L4L3P2P2n6n6L0L0j0rLo6o6N2N7n8k6M5K1K1l3l2j8j7J8J7m3m2qqP5P5L5L6
26356e92J0o0n9N8R7j9k5M4m3j13n1J9L5L6m1m2K9K9K5K5l9j08n7N9J03L3o7o7j9N1Q4l2n4
26349g51O3K9m0j2j1J9J9m3m3Q5J54l3j49j4N5NMl0l1P6Pk7R0Oj09NOj16JL3l7J3J3QQPQM2
26342f90M3K0K1o0o1P7P6j38j37k3R4J03L3K6K6q2q3K0K0K0K0l7l6O8O7%jj%j7j7j7j6K4K5
26335f33j9j9L1j09m8R1N9q1M1M1k9k9OO%%Q8n3j02L7K0J9L1L1l9l9m6m7P0P0rrrj0LKLKj8
26328f97j9N1N2OOK4j16l0J10n6n6L6j03o8P1J13J12m1m1n5n4p9J55Q7n3p6p5J2J2J2J2L5
26322g13L5%%O9O9m7m7m9m9K0K1J2J1J2J2RRQRn8n8N9N8o3o3N3N3l3l2l3l2N2N2n5n6m6R4
26315g17J28j1p3p2L5L5m1m1K8K9rrj0rk7k6k7k6R2R3k3k4LKLLM9M8o7o7j8j7q7K9P0%J1J2
26307g31M8M8k2k2k6k6QRK2K3j2j3L4L4jjk6k6k6k5N1N2j8j8k5k5J1J0KLKLJ9J9J9K0onon
26300f28j2j1q1L5P8Qj5j5K6K6q9r0qrL1L1k0M9J10ol9l8q1q1j6j5J01J00K9K9No4o6N0N5
26293f21j5l9l8rqP6P6OOn8n8N9N8m7m7j2j2P0P1m6m6J2J1n1n1n5O0O1n6NNlln9n9M5M5jj
26286g29kjM6M5J04J03q3q2q3q3J2J1J2J2rrR5R6j3j3j3j3k8k9k9k9M1M1OOk6k7QQm6m6n3
26278h00Q8Q8n1j00M0ppO0O1k5k4J1J1o2o2q7N3O4nj6j5KLQ4Q3j3j3m9m8J2J2r3r2P0P0l4
26272g91l5M1M1OOn4n5K6K7N6N6o7o7N6J26O5p4l6L3M0M0jp0j18K1J11k8J%o4o5J10J09n8
26265f12n9o3o3M3k7p0O9J07L8M2M2L4j06j06L4M1M1lmn2J8Q3l4j08l9LLm6P1J03n8j7J00
26259e95j1j27J6Q6NMp5p5R8R9j9k0K7m2j21nO9jm1m0J3J3N7N7j%j4j4j4j4J1J1N8j2p6M0
26252f53R8j8o7Kj3j3M9j9n1O6op5ONk8k9NOlmlmO3O2m2m2K4K5l4l4M9N0rrq1q0P1P1j9j9
26244g03J5J6opN2N2n3n2L5L6k9Q8Q6p7q5L2L3L3J2n8q8K8K3m7%%j1j1j2j1L9L9n8n9m6O9
26237g25N1j9m3P3O9m7QQJJl6l6jjK5K6R0k5o9p0j9j8N5N5j0j0P9l8j03O0N8j2LLm3m3L7L8
26230f28ooN2N2k3k3k2k3l8l8M3M3n9n9M5M5lmL1L2K4K4j1j1r2r1l4l3K2K1L4J03j3j29mJ12
26223f67J9r7k8M1LMk7k6kkP9P9r4r4L3L4N0N0J6J5l0l0l0l0K1K2q3q4P0O9j2j2RQJ14J13
26216d99l5l6l6l5n7n7JKL4L5k3k4NMMMK0J9J9K0j9j9j9k0k8k9OOK4K3K4K4j6j5p3p4J02J01
26209f37K1K0rj0m4m5M0M0j8j8m6m6Q1Q2n9o0k4k4M7M8l3l4j1j2K3K3O3O2m2m2O3O4o4o4l3
26202f98l2JKJ8J8j7j7O5O6o5OM3r7N1J21j5j5O7p2m3m2jkK1j19j8J21p1j41Q1Q1j1j0j1j0
26196g45J7J8J8J8K9K9L0K9k0k0n9n9R2K2j07L2K9j10k7M3l6l5MLM8M7l4l4K9L0onkkN6N7
26189f21n6n7N7j2%O9%p0m4K7R2K2p3p3m3m3K1K1J4J4Q2l4p8qM4M5J3J4n1n1K3K4j2N8N8j2
26182f40n0n1k9M0O7ll2Q4L9p7%%qO1K6r1o8N0M1M2j1q1m6K4M5M4K3m6J8Q9p6p6N8j1q5q4
26175h14N1J20L0q5m8m8j17R3J49o0k8J34o2j80K0R0%JNNnmj3N6N5j4l6l7MP3J08L9n5n5k4
26168f52k4k8k8l3L8N1N2N1N2K5m5j46k9Q9K0m8K2No5k2k1j9j8N1N0j2j2P1%o1P9L5l5n8n7
26161g22l3J07J05l5j50j1R3m6j58j8J12M3j9N2L5L5M0L9o0o1RRJ0J0J0J1l8l7J0n9o5P5L1
26155f76l8J9J9k1k0k7k7m4R5J02l7n9J0K0J9K4K4M0M1k9k9K2K3m8m7k3k3J2J2L0K9m0m1j
26149f89jL4L3j3j2L9j00m7R2k1r1L8J07j3q3LKO8O8k7k7k6k7j9k0N0N0J1J0M1M0l1j02J8
26142f45J57m0j09QQo6o6MMJ01J01n7n8l5L3noj2j3N0M9o0J0M7M8j5q4q8j9J6n4nJ11O5r7
26135g22o4N1J2J2N8N8j0O1Rj07m2K7p8p8P7P6j26j25J13M4m7O8J14kl0l1r6k6k7k6O9J39
26129f49N8j2l8l8L8l1n6O0K9m0L0L0n6J4O2n4n7N9R9j6o8Jk4r3j19mJ61R1o3PN0j12l7J72
26123f06J4j02k0k0l1L8L4l6qp8j2J05L4q3P6P6n0J9K0n0RRJJNo4l3L6L3l6PPJ8J8n9n8L3
26116g53J03L2q5r4K2J17M7m8m7OOJ8J9L3q3q5L1J22N2l2j01jO9j5j4j1j0L1L1k7k7m1m0m0
26109h15m0J03J04k4k5L5L4k3k4OOp5oQ8k7p8rN9N9m5m5Po2l4Q2O4nM2M1NNNOm8m7j3j3k6
26102g33k6P8P8n1n1QPK1K1K2K1m0l9mnm5m5N9O0k4k4k4k4nonnP0P1n7n8K1K0l3l4N5J24l7
26095f39j53q1Q3K6m2J5Q5M1M1l1l0K7K8k5k5k5k5J9J9J9J8j9k0k9M1mp5RQl4L5L0L1mnm3
26088g34K6J0J1J4J5j2j2K3K4k9k8PPq1q0M7M7j3j4K2K1j6j7j6j7J3J3J7J7o3PJ16M6o3OP0
26081f16m6j00J6R2K2l8L2m6m7k3k4r4K3R9K9k9k9Q1Q0k3k4K8K8k9l0llL2L2j7j8j7j7n8n9
26074g96O5O5K0m9K5K4kkKKm0L0Q8J9k1k0k4k5rj0n5J3M5p1p1M5Q9J9L1L1K7K7n8n9O8ko5
26067f44NJ7n3L0L0j45p4N7j2J6Q5k4r3M7M7j22j21nJ57J27l6p2lL0L0m3m3L8J08J19Kj41
26061f86p1N4N4L9l0l4l4l9l8Q6Q6o6o5j6j5K2R1k8r9L4J03LLpO2Q0q2j63jM8k2K7K7L0K9
26054f18n6n6O5nm5K6O5nm3m3j8j8L6L6K5m5j08l7Q9K0J9Q9Oo4L8L8llm5j15M1M0m5m5j2j2
26047h08R2R2M0M0m1m1j8j7m8m8QP7M6k3m4K5pp6o1N6Q3J3l6l7%Jr9J7J79J7j25J5R4K3pp
26040f25o9p0M0L9j8j9n4n5M9N0J3J2M8M7q0q0K4K4J08J08r0r0q1q1l6J04J09M0l9m0N3N3
26034f06k8k8J7J8j7j8m3m4O2O1N3N3k6r6j50j1R4m5o6LO0O1k6k5k6k5K8K8K8K8m2m2J7J6
26028g37L9L9m2m2M9M8j8j8O0q0q4N5Q1J1k3k2m2m3L9L9j4j5m9n0rqJP1J45Oj04L7L1j08k0
26021g77M9o0J0J16k4m0L0J6J6J8J7J7J7j6j7M2M1q0q1JJJ1J2J1J2j2j2p0p0R1R1R1R1r1r2
26014f41l3l3nmL0L0K9K9l0k9noL0K9n6n6KKM4M5j4j4RRl8L2N5o1q8j9O7O8n6n6j4j5K1K0
26007g22Q1Q2m7m6k8k9PPRRl7L3O2n4k4M6k2k3n2n3L9L9jJ15L7j25o6MK3K4ppK6K5l2l3O4
26000f76O3k2k2n3j22m4P2M8M9k5k6O6O6q5q4N3N3J9J8K5K4j1j0l2l2MLj3j3O4O5j1q1p6L9
25993g07L3l7RJ0m5m4m5m4K9K9N8q1n9Q0L7l3oO4K9m1L1J01K2K2rrm4m4QPJ2J2q9j9Q3n7j11
25986h48m1L9L9J6J6J7J6L3L2lkk9k8N2N3k1k2k1k1LMk7k7l1L9Q3n7r1k1N9N9J0J1m8m7Q6
25979g18Q6MNJJl3l4n7n7k2k2J07J06Lo7j13K7O7O7j3q3o9P1J7n3M2k7r0M9J11k8mJ36K2j18
25973f86n2n3M3M3k1k1J3J3J2J1J2J1J5J5o6o6k7k8N4N4N3N2jjq8j8P0P0l4l4J%l4l5P0P0
25966e83o8o7J3J3ONrp9k7M3K7K7P5m2j00J6K6K5L3L3K8K7j00j00j4j5j4j5Q0Q0o8JL2l7M0
25959g08M1k8k9k8k8Q2Q2k2k3OPJKK4m6n0J9Po3K3R2RQk6k7L8l1l6L3M4k7o0o0l3L6L2L2P9
25952f28P9k9l0K2m7m7K3l4l4k5k5m4K6K6K6pO3M2p5m8J14Q6j24o7R5N5o0M0M0m9K1P3m3l1
25945f16l2klL7l3n1n1K6K5R6R6l2l2l6l6K2K2m6m6J2J2j3j2M5M6J0J0m9m8m6m7j2j1%JL5
25938g59L5%%%%r8r8P6P7J5J5j9k0L1L0K3K3M5p2m0P5K0m9m2K7j4j3j0rj%%jM8M7j0j1kkl6
25931g19l7QQM3M3J4J4m4m3L0L0nnrrK6K6o0n9O9O8j2j1j2j2m9m9N6N5q1q1J40J39qrK2r4
25924f17m1m1q3q2L3L3O8O8MMn4n4J4J5J5J5K0K1j1j28q7L0O1O1QRQRJ2J2m6m6j4j3O7O8j7
25917f79j6M1M1PPk9k8O2O1m2m3K9L0p5j45n2O4Lo6L2J01O9m6n2J8k9k9N5N4K0K0m0l9M2M3
25910f11j4j3p1p1J0RJ0Rrj0K6K5L5L5r3r3P1P0L6L5J9J8m0m0l8l9lmM5M6J0J0j5j6j5j6n1
25903g43n2n2n2R6R6J4J4lmmmrj0O3n3r5K1j7j7P4P4n4J6O0n7q0j0p1jR2R2j3j2K2K2m8m8
25896g53J0J0L1L2llm1m1J7J7QQN1j8j31o0R3R4n3n2N2N2MML9L8RQl1l1np4m3P4J5J5K6K7
25888f05p3kP9Rj1j0j5j5kkm9K1N7o0k9M1l5l4N1N1p1p1rrj2N8Mo5M2J12L3L3m8m9J7Q7j3
25881e94j3qro7o7M1J10k5r4rO1J6J7O0j0o6o6j2j2L6L6J7n3k4k3OPJ0J1M5M5k6k6l5L5P4
25874f12Nr9r8k5M5M1M1J5J5K3m6j7N3M0L9l6j06m3J66N6j06m0K9k5k5k1k1MLLLO1O1k0k0
25868f57k7k7QQM1M1j7j7o4o5M0L9L4L4p0p1o0n9O8O8J0J0J1J0n4n5K7K7k8k9OPR2R2q3q2
25861g92L9L9P4P4p3p3P8P8KJl4l3k9k8K9L0nnmnJ2J2k3k3qqK7K7p3p3QQo3o2O5O5L6L5ON
25853f64n9J1M4p2k6R1N7j2klo4o5J6J7j8j9%jjjk9k9R8R9j1j1P1P1j02j01LLJ0RJ0Rk8k8
25846g27PPk8k8N1N1jJ39O4p5k3r3p5O3L7l4J5J4J2J3n8n7K2K3K2K2jkjkm9n0m9m9J04J05
25839f31j2j1q1q1m7R3N0j8n0K1R0K0J6Q6J3j27q7N2k0k1N8N8J4J4k1k1j6j6J8J8j7j8j7j8
25832g09o3o4M9M8N2j7o2P8L9l2K5m4j21n0O8O9m4m4K5K6j7j6R9J00j0rp9p9M3M4M3M4j28
25826g36j27L4L5K9K8K8K8j4j4j4j4J3J2J3J2k0k0J5J5N5N6j5j4RQQRj16j16M7M7J2J2n7n8
25819h10L9L9L9L9n6n6k2k1%jP0O9L5L5k6k5j4J25O1j71l1l1j0j1K6K5K5K6O3O4n2n2pppp
25813f37K1K0m9m9kko3o3m9R0R0m9M1M1O7O7p7p8q6N4M3M4o3o4klklKJQ9n1j14K5N3N4M8M7
25805f09o8o9O5O5n1n1l1l1L9L9N3N3o3o2M6M6k4k4k2k2o6P4RRj7j6O6O6m2m1j63k3J08J08
25799f49j9j8j9j9q4q4L2L1M4M3Q7n2pqJ9J8k0k1J4J5llL2L2k6k6k6k6L3L3J11k8j01j02Q8
25792g09Q7j6j6j6j6J9J9J9J9M0L9o5o5j3j3j3j3qqn2Q7J%RRM0M0o5o4N9O0J03l7n1n2k6k5
25785f93N4N4lmp2p3o9P0P5P6r1k29p3J59R9m1J0J0KJl3l3K6K5qpK7K8k1k1J3J4N7N7O3p6
25778f27j36MK1K1o3o4O5O4J09J09m3m2m0m0L8j01k3k4N0M9K5K6l3l3J5J5k1k0m7m7m7m7N4
25772h33N3J9J9J9J9J9J9r0q9O2O2L9L9R1m7j47qJ19M9m1m2m6m6j1j1K8K8L5J04Kj38r3M6
25765g71O4O3o1o1K0K1K6K6rql9l8l9l8L7L8m5K5J00m0MP4j1j1N1N1o8o8J3J3NNMNL6L6k3
25758f13k2l2l2PPl1L8P7o2o4o4j5j5K0K0K0K0j1j1M8M7n8n9%%j0j0j0j0K5K4K5K5qpK7K7
25751f87M3M4j07j07J10J11j7j7JJJJo1o0O7O7qqn9n8j00J7J03j4o9JN6j4m1L0Q6Q5J1n9k1
25745f72k0J5J5J4J5j4j5j4j4k5k4k4k5L6L5m3K6Q0J0k8k8K0K1K0K0j1j0n4J5mp3p0Jj1j1
25738h47P5P5J3J3N0o6p3M3l0k9NMRRkO8K5K5J0o0r5k4j3j2L4J03K7K7pp6k6M4l4l4O0O0O
25731f43Oo5NP2m3q8K9K7r0j9N1NNL5L6%JJ5J6k0j9M2M1LKM4k6o8o8k1k0L7L7LKLKL1L1n1
25723f60n1J8J9m0m0J0J1O5O4k7r6l9L1j7j6R2K2n0O6K7q9L0L0p9rL8l2K6R6j8q8m0l9n0K0
25716h15N9j1l4L5M5M6O9%q2j2nnJ4n5j14N0J10n3j14JJ00J00o4o4N6j3K2K2j8j8M5M4n3n3
25710g65J3J30M9o8RQn6n7m0m0k6M5O6lM0M0p6p5R8R8m2m2m2m2poN1N2m3m4P7Qn9o0O4O5p6
25703g56p6N6N6l0L9P4Nlmj2j1Ro1k6M4L3L3m4m5p4p4Q5J53L1L1L5L5q7q6q2q2k2M8M8k2N0
25696g32M9l5l6MLMMkkM1k8n3J6L1L1j4j4n4J7O9O9J1J1O8lo4NL5l5RRm3m3pqJ0J0r4r5J29
25688g27J29n1n0M2k8o2N4Q8k9n8J1M4k5q7q7K6K6L0L0l3L7L5q0%J17K5m5j7j7j7j7J1Q1M6
25682e98k3j9j9rO1K5m5l2l2mO5Po2k5k5L0K9K3K3l4l5k2k1O4O4q6j6O5mL4L5r5k4P6Ok7k6
25675f76n9J2J2n8k5k4N3N3K8K8K8K8l2l2K6K6%Jl4l4J7J8m0m1P2P1j0p9m2P5j3q4j7j8O0
25668g10O0j7j7j2j2K8R7Q9k8j22j22K1K2K9L0onJ%JJk1k1J3J4j9k0j9j9J2J2J2J2j8j7j7
25661g68j8J9J8J8J9O5O6j6j6jkjjk0j9n4n4RRlO7O3n2j04l4O4O3j3j4L9L8MMr4r4N8N7k9
25654g27k9OOl3l4R5R4m0m1onK1K1K2K1k2k1o1o1Mo6m1P5O4n2J7Q6K3K4klj7N3M8o7p0jm6
25647g65m7RRM4M4M8M7n7n7P2P2l2l2N9N9k3k2k7k6QQp3p3L2L1m0l9nmJ1J1J1J2kkjkJ2J2
25639g18J2J3JJn7n7J7J6J7J6MLMLL7L7KKJ8J8m0m0m2m2J09J09j7j7j7j7LKL7L6p7p8l1j01
25632h34N4J71l2j47J8J8J1J1K2K2q3q2Q1Q1k3k3MMLML4L4r4r4M9N0N4N4l7L3Oj11o5MO2O2
25625f79j%M3k6j09m0M5M5qpqpJ8J7J4J3K3m8m7K2k4k5L7L8qrqqM8M8q0q0KLp1kN0N0M5p0
25617h04l2Q5QQJ1n8k3M6P5P6R4o8q7j7PQM8o7m0P6L0q6n3J7K5K6L0K9n2n2n2n2J12J13QQ
25610f03j7j7j6j7k9k9K4K4R0J9j32o2O1O1L0L0l5l6L9p6j56PQ6l1m8O8O7m8m1P4J1o0K5R4
25604f43L1l8r3r3OJ23P5On3n3P2P2n6n6J3J3J3J3m0m1K2K3l9L2R7j9n7J3o8o8O4O3OOmmP
25597f55o2p4M3N4N3k2k2L1L2l6j06n5O1N6j4L3L3j2j1K3K3j9j8qO3M2p4l5l5r4k5N6j3mm
25590g95rqQ9Q8L0L1l6l6l1l1l6L4L8l1p3mN7N7n1n1l6L3M3k6j04l3L1L1R3R4j2j3K7m3NN
25583f73mmj6q5L5L6k8k8P4Mm7K3J0J0M2k7j15%J39O9n9n9MMp7p7M3M2j5j5L9L9J08pq1j2
25576g08%%K6K6K6K7p1p0J1J1m4m5J07J07j07j06K5K6k4M6J11nq7j8poM5M5l6l6K9K8K9K8
25570f17OOk9k9opq8q7M4M4J0Rk5k5m0P6J17Jj03J2L7p9o7R5O1rj8j8J2J3M7M7o1o1K0m9l3
25563g94Q2M4p3L5L6n3n3M5M6J1J1J9J9n8n8PP7P3m4j4N6K2r5m3K7L8L9n3n3N2N2l4l4JJl3
25556f99l2P2P2m1m2J7J7o6o7J4J5nnnn%JQ1Q2p5p6L0K9LKLLJ0J1J1J0L0K9q7q7QQo5N1J29
25548f19J4l0l0j3j2L4l6p5M1Q0J1L0L1m4m4j9k0J6J5k6k6k6k6RJ0J0Rj9k0j9k0M8M7M2M3
25541f34J0o1r0K5O2ql2l1J3J3M8M8nmmmk0j9k0j9NNNNJ9J9N4N4l9m0L1L0m4m3rrMLJ1J1n4
25534g14O3R6o7n5O1j5j5llllm5m5K4K5o0o0j9R7J21m2p9L8J1J2j7j6k6k6k6k6M4M3M3M3p1
25527g15p1M5M5j9j9j9j9Q4Q5l3l2POp6pJ53J3j49j0N7j4L5L5p1p0M6M6NNJ7n2q1N9N9q1l4
25520g70L6M9M9M0r9o1J0K5K5L0K9J6J6n3n4j7j7J8J9mllmPPo3o3L6L5%Jl1l0L9L9N0N0K2
25512f24j18p5O4R9m1j06L4J00J00jj41k9J11K2m7l5l4M4M4J0Rllp3p3RJ0%JJ29j0r1k1N0
25506f89j9j5N5qqL6L5k9M1J5j25o7MK4K5J2J1J1J1mmo3o2M2M3PQ%JJ%N7N7p1p2M5M5l6l7
25498g23K1K1k1k1K7q9j20M3J35O6K9K9op6o4o4j4J01O7n0L9M0o8o8J2Q1N4o2JP1l4l3J7J7
25492f42k2k2L7l2p2kmp3j1N9L0L0k4k3K7K8l0l0KKm1K8Q9J9m7m6M0l0m8m9L9L9M7k2JP1L2
25485f50l8ppM2M2l0r9k0k1J2Q2K3m6POLKJ4J5M2M2k6j43o4R8qpJ02J03q3j53l2Q4Q9K0o1
25478f67o2ppK8K8O1O1r0q9N0N0n4n5N0M9l2l2J8J7J8J7m9n0RRj9j8j9j9J4J4J4J4KKKKM6
25471f94M5j3j2O5O5m0l9k0k0k0k0n6n6K6K5j2j1%O9R0k7n4J6l1l1L1L2K4K4l3l4J6J6o6o5
25464h10O6O6QQl5l6O9P0p2p1J0J0l6l7K2K2M1M2L1m0k6R0N5o1p9rP3P2j08j09mmL1L0K3K3
25457f75P1m4p7pj9k0M3M3RRk6k6pqppk5k5L4L3KKKKKKKKl6l6R3K3m4R6O0p9j8N3N2q8r3k3
25449g55P7Pj1N9lp3j9j8j3N7N2q7m4K6j9j8M3M4j6j5j1j1%O9N5q4q8j8O2O2MMl1l1q3q3M9
25442h61M8K3R3J57p4j78l9O4pOP6J9n2j5N4qp8RJ0mmO1p9l9L0J1J1N1N0k0k0O0O1p1p2RJ0
25435g08QRQRnmnml4l4M9k1q0O0J13k6NMl9l9O3O2NNr6r6L2L2M4M4q4q4R2R2J0J1k8k8k8k8
25427g14J2J2M8M7J4J5r0r0O1O0k0k1m0m0m0m0l2l2R5R6RQp3p2N8N9N9N9o5o6ppK6K6qrk8
25420g30k7PQLLO2O1n3n4P5P4k2k1QRQo1r3K4Q0J0m2K9lkl3l3oom0m0L7L7K6m4n7N9N9n7m7
25412g92K3N7N8J1J1J0J1M2M2q5q6mml9l9M5M5J0J1M5M5q3q3LMLMK4K4l4l4poK8K8jjjjN5
25405f61N5l1l1M1k8j37o8P0Jl0L9k5k6Q4J3o6N0J14m9m2P5k0r0j4j3j3j4l7L3R1K1M2M2p1
25398f95p1Q7J8q9K6L1L0L8L7l4l3JJm7m7l2L7N4j6j6N4N9j1j8j8r6K0J09pr3K3m1j10kO8
25392g83N9O0p5p4l2L7N4N5K3K4o2o2mmO0O1k6k5L9l0l1L9K0K0j0j1j0j1P1P1k3k2j9j8m5
25385f84K5%j17j1J05k6k6M4M4l7l8K6K6l2l2qpj9N0P9l8o8M8J4J4K1K1n8n8k4k4M6M5l6l6
25378g71q0q0R4R4PPP6q6p4J35L8p9PPjjJ3J4k2k2M2M1l9m0K3K4nmj4J03Q0j28q7L0op5j3
25371g92N6K8q9m6P1L2L3J2J1J2J2J%q0q1K8K8N8N8J0o0l2Q4K3m7%%k0k0k0k0QQMMQ3J3p8
25364g08L8O5n2PJ23k0j36jjo9%J13mq7j7k6M3M8k2K1K1k4k5J1J1j5j5O6O7k5k5J0J0k1k0
25357f59J4J4n0m9QRO1O0m4m3m3m2J6J6klkkO7O7o1o1RRQRn0n0N5N5j1j1j1j0j5j5K0K0QP
25349g02k7k7O0O1KKJ2J2j9j8m4K7Q8p4j56OP6OmO6O2qj5j4n4n4K0J9j5j6j7j8K5K4n2O4O8
25342f34m8m5K5L6L7LMMLo7o7J3J4m1m1m1m1Q3Q4KJJ7J8j8j8k6k7N5N5r1r0j0rO1O1m4m3K0
25335h05J9K0J9k8k7N3N4OOn1n2jjN7N7l4l3M8M7J9J9o3o2M1M1j7j7JKl4l4KJJKJ0J1J3j28
25328h38m8K2L1L2LMLLK6K6l3l2J8J7J8J8J6J6J6J6j8j7j8j8M5M5l6l6K7K8p7p6L7L7L7L6
25321f70J1J1m7m7K6K7o0P9M6r3j0N9m2m1K0K1JJJJJ9J8q6q6onQ0Q0l7L3J29rp4p4lO6N8q1
25313f84q5N4N4q6l7L2N1N1lkn3n3K8K9j4j4M4M4j6j6n1n1L5L5L6L5l3l2LKl3l3j5J23P5o5
25307f45n9o0l9l9mnK3K4K3K3K8K8K9K8l7l7klO7O6j5j5m3m3qqK9K8k9l0K3K2l5l5n0n0q5
25300i35L2J62R2n9J2K4r1l6Q0O9m6p6nJ02L2k8k8j%MNoO4Rj08K3K2q9q9O1O2LLJ7J6j8j9
25292g40K7K6k7k7L2J02Pj08p3M4O9jJ4J3RJ0k0k0k0j9N5N5k6k7pqqqM0L9j8j9k3k3J2J2l2
25285f88l2K7K6J2J2p0o9M0M0M0M0K5K5l4l3m5m5l6l6l0J09J13j20n7Q3J6J6R3m6q6N4Mo6
25279g18j8j8P7P7k8k8K7K7l1l1m4m4J5J4R0R0o1o1J0J0k5k5N6N7kkj3j4m9m8L5L6JJq2q1
25272h00M6M6J3J3m6m5j5j5J12J13mlmll8l8l9l8klklL5L4m7m7P2P1rj0K2K1j3j3p4p5L0K9
25265g29J4J4J4J3J5J4M0j00j40p0J7Q7P5P5k5k5j8j8K2K1m8K1L5j05m1R8Q0J1No5l1l0qq
25258g90N1N0PPKKO0j0q9N1M4k5K2K3l2l2J6n3j04L5P2LMMl6l6M9M8qp7r1M8M8M7LMLMj5j5
25251g06j4j5onL0K9QPQQj2j2M0r9l6J04lp2Q4Q5k4k5n0m9j5j5poK9K8j1j1K4K3M4M4o1o0
25243g19N4N4mmnnmnm7m8j2j2j3j2o1J0J03l5p5O4J14k5j26J4R2K3P0P1r6r5N5N5m5m4L6L7
25236f40RRk6k6qqm3m3L0L0L1L0M0M0q7q8l8l9J9J9N9N8o9o9K7K8K7K7poN1N1k0k1n5n6N8
25229g06N8m6m7L5L6L5L6J2J3m6m6J4J3m5m5M6M5n8n9l5l5R2R3j9k0j9j9K9K9j4j4K7j12o2
25223h34P7N5q5l6L3K6K5L0K9L1L2p4p3O4O3j7j8l8l7K0K0k7k7QPN5N5k6k7j2j3j2j3O2O3
25216f14q0q0m2R8K17j5j42kK4K4N2q7o1P8K6j13k5k6o8o7L5J05R8m2KP1o5o5K0K0P1P0K6
25210e57j14o7Ll5L5J08l1q5N4JJJ0RK3K4m7m6N8N8j3j2j4j4m9m9L4L4l2l1NP6M9r0m1L0j9
25203g34j8L3L4l6l6kko7o8O3J33J9j21m1R8N5j5k0M9M5k5o0o0j6q6n0Q9N1j9m3K7R7K7j23
25196h22n3J12J12k6k6J8J8r5M3J18k1n3J6LMononj8j8l1L8Q5n5q1j2MMQQm9m9K1K1O7O7m
25189f68llmL1L1L7L8p9p9OOm1K8Q4n5j20J9l0k9M8M9RRk6k6qqO2O2k4k4M6M5o1o1k7k6M2
25182g50M2M2M2qrqqm1m1m1m1nnnJ12O7jp2p2K9K9m2m1N8N8j2j2N5N5N5o1n1J8k8k8J1J2n9
25175g56n8J1J2J2J2K0K1K1K0noO4O5k3k3r2r3L5L5L5L5n3n4J6J7K6K6m3m3K0J9j5j5J6J6
25168g25J5J6ppp6p7L2L2J02J02LMj9r0l6Q0J5n6RRpO2L1q6n6J5n4n4K0K0K6K6L7l3m3P3M2
25161f55k7l5l6p1R1J25l8m6K5j9j8j4j3J4J5k1k0M1M1k9k9L3L2lkn9o0J1J1N9N9n7n7M7M8
25154f57k3k2K2K3M0j00p8O0k6k7J7J6J6J7ppm2m2M6M7k4k4K6K5K6K5o0o0J8J9j13K7J98N9
25148e85j15K4R4m6j34Nj3j3M5M5J0J0k0k0k0j9k0k0J5J5M4M3p2p2K4K4K4K4K7K6J8J7K6j14
25141g23q7N2J19j9m9m9%jp9O0LLk3k4k9l0M0M0O2O2qqj3j3K2K2qrqqJ5J6n4n4%%%%O9P0m6
25133f87m7J4J3J4J4n3n2J7J7%%l5l4L7L7L7L7L5L6l9l8L0m0p1M6K6m3LLL0L0L0L0m4m4rr
25126g09n8n8N8N9K2K2m8m7%%P0P0pppoj7j6n1n2n0n1O6O6q9q9L1L2M4J13P5m2j22n2J8J8
25119h14N1N2K9m1nJ11N3j56j00O3O3pN7j3j34o3KKP6P7J3J3k2k2O8O8K1r4j22n2O4O5L7L8
25113f22p9p9N8N8n8n8O2O3O5n0j08QR1K1K1K1j8j8k0k0k1k0j7j6j7j7L0L0Q8Q8o2o1mlk5
25106f89k4L3L4j4j3j3j3L0L1lml5l5m9O6M0p6m3K7j8j9M4M4m3m3L8L9LLMLOOM1M1l1l1l1
25099f94l1M4M3QQrj0rrK4K5j03j03ppP5P4n2n2K9K9N9N8r3r3L1L0k7k8O5O5j7q6q9K7J5J5
25092g95O4O4OOm3m3J5J5j4j4j3j4o5o4O4O4Q4Q4r1r0k2k1k1k2J8J8P7P6j8j8L9M0j7j8j8
25085f87j8lllll1l0O8J84N6j06p4M3k0k0j3j3n4n4N5N4l4L5O6n0n8J1%%O8O8n9o0J9K0J9
25078f27K0n2n2L0L0RQk6k6NNpp7n1O4R2K2n5n4K2K2J7J7o4o4ONONo2o2M3M2O4O4NOr3r3L5
25070h21L4M2M1PPm6m6J0J26L0q6K2K1o5o5M0M0JKJJJ2J1J2J1K2K2j3q3l3Q3k4r3O9J38oj23
25063f99p0M6J6n3k7M3M2k7k5M5L6L6n2n2n2n2P8P7RQM7M6j16j16K2K2j2j3k3k2J2J3kjK2
25057g94R1K8q9n6N9Q6l1l1L7J4J3n2n2P2P3m4m4k5k4M5M6k3k3M7M6j8j9j9j9j6j6J01J00
25050e37l1l0l1l0k2k2k2k2O6O5n1n0L6L7l4l3qrqqMNNMK1K0K1K1l2l1l2l2J1J1J1J1OPOP
25043g00K2K2m8m8j4j5N6N5j2j3N7N7j1j1j1j1n6n6O0O0l0l0l2Q3R6j9j10j10j2j3N7N8l7
25036g16l7P5P5m6j16mO6Qo1J6J7j7j7M8M9k6r5n6O0L5l4J2J2K7K7K7K6J8J8n1n2N6N5n6n6
25030g13j00l0M6k2jJ16M6p0n1J8LKM2k8l0Q6P3q9q9P3J33J7j16m7N3o2k4R3n7n7K9m1n6J3
25023h40NNR3R3k2k3J6J5O0j1p1jK5K5n1n1J9J8j3j3m8m7N9O0J7J8K8q7r5K2P3m2l7J26J03
25016e72o0r8J8P0%k4k3p5p5kO7P0%o5NL4L3L3L4K1m9j18m9K5K5k9l0M8M8J3J3OPN3j7o7M9
25009f81K4m7rO1J7J7M9M9j25j25M9N0n5n4j1j0M7M8QQQQj7j8j7j7J1J1J1J1popoRQRRk0j9
25002g29o6LJ04j2m5K6J1n8NP4l9l8P0P1N3N3nj21q1j2k2k3K7K7l0l1K1K2K2K1J4J5J4J4K9
24995f16K9k9k9LMLMl0l0k9l0J0RM5M4QQp3p4J9J8J9J9k1k1rO1M8o7l3l3jjN7N7jkjkn0m9
24987g66L1L2l2l1K6K7j7j6Q8Q8m8m9j3j4m0m0jjm1K8P7o3l2J07M0r9qqJ8J9j1j1j1j1K4K4
24980g34l4l4K4K3K4K3l1l1P4P3p9p9M8M9j6j6L1l8j03L6J17k2m0L0J7J7l1l1l1l1O2O1m3
24974g15m3KLL7L7J5J5m3m3KLKLlmllL4L5j%j3j4M5M5l3l3l3l3K6K5K5K6k3k2J2J2j15j14
24966h87Q2Q3l3l3K6K5Q3Q4r1r1J4J3k1k2opm2m1O8O9j2j3llm2K7J01J01lp2m4K6K1m8k6k7
24960g44p4nJ07L8n0O6P9l9k3k4m1m1ooK6K6L1l9j7j7r0K5Q7J6j0j1p7M0J60n0j14M8M1k8
24953g16KLl7l7K1K2J6J7J8n1q3L5M3k5j5j4K5K5l3l3J6J6N9j1m7K2J07J06j11j12L9M0ll
24947f99Oo4o8Kppm1m0J04J75J39p0j41k5rj0kkO1O2o6o6O2O2j6N4J1n8M4M3j7j6n6n6J8n0
24940g43n1J8j9k0J13J12m7m7J0J1J2J2J1J2rro6o7M8M9l3l2M6M6j2j2p7p8m2m3J22J22l0
24933f93k9m1m1J7J7M9N0J4J5L3L4m8m8ooP7Qj05L5P0p0kO8o3PN5q4q4N6J9n1N6N5m0l9nn
24926g25%%j3N6Q3n6n3J8L3l6k4k3KP3L9j01j15K5M1M2J5J4o6o7KKKKk0k0O2O1j1j2j1j2L1
24919g62L0mmj3j3j3j3pqN1N1j1j1L7l3k2J17pj46n1Q8M0k9M7M7j0j1q2j2O1qm5K5M6M6K5
24912f04m6p6M0N3j7onN2N3j06j05m3K8N7N8PQJ2J1m0K9K9m0l5l4j3N7M8k2m7m8J3J2J3J3
24906f94l1l1%O9K2K2Oo4o4J00O4r8n1J8l1l2L1L0P0%k3k3p0kP5NM4M4J7n2j3j3m2m1j1N9
24899g10j6j6J9J8L1l8l9L1N5N5n3n3p8rO0rj0j0j5j5mmL9l1K1R1l0r9K5K5j5j4L7L7l7l7
24892g98R6K6mnlmL5l5rj0p9L6K1K0K7K8l5l5l7P8J39K3j13j14m5m5P1P1n4n5J09J08K6K5
24885e41r0r1J1J2J1J1j3j4j3j4J9J9J9J8m0m1m1m1POP6P6n4n5J5J5J2J2J2J1L8L8l1l2k5
24879f98k5j8j8j03J3R0k6r5K2K7m3K7R7N7j2r4r5O4O4J1J2J1J1ppppK2K2K2K2jkjjm0l9P6
24871f69P7k1k1n6n6J9K0j6j5%%%%k0k0k4k4M1l0o2N3R0k7LP2M8k2kp1j8R9kp1O1O1n9o0L1
24864f91L1l9l9m4m3K6K6K0K0n0n0N6N6K2K1L9M0p7p6k9k9M1M1K3K3j3j2RRRRJ9J9j6j6N3
24857f12N3o4o3q7q7P5P6N1N2o4j32nJ35O6p4l2L8m9m9O2pn6Q4M5r5JJl2J06R8j35r2M7j1
24851g56j1J6J6N2N1M6M5j17j17O2O3n4n4K0K0K1K0k3k3J3J2l3l3L6L7k7k6k7k6J0J0J0J0
24844g57k7k8k8k7M8M8M8M7O9O9r3r4K4K4N9N9o0n9J0J0L5L4L5L4o6o7N0M9k9k9n9o0L0R9
24838f02K7j13RP9l9l8j0j0j0j0m6m7P0O9n1n1O6O5q6q6P6P7k3k2k2k2J1J1J1J2rj0rrLLL
24831g33KLLLLk3k2k3k2J2J1M7M7m4m3K6K6J5J5J6J5j9k0j9j9M0L9J8n2n1Q7N3q6pO2J5J4
24824f11NOo4o5m8m8K1K2M7M7k2k2J5J6n5n4P7P8l9l8K1K2%p0n2Q8P9Rn2n2N9N9j0j0j1j0
24817f62jjjjOOM1M1n7n6K5K5j6j6j5j6l7l7l8l7O1O1m3m4L3L3kkn7n6N4J93P6o3n8Q0K6m4
24809e99n4n4j5j6K0J9N0N1J5J6m9m8j3j4L1L0n1n0popoK7K8J7n2n7Q1P4LO8O8m2m1o6o7O1
24802f55O1k5k5k5k6M2M2j10j09onnnM8M8j1j0N0N1J5J6j5j5j75l5J14J15L3L2R7m2j78j08
24796h21K6K5O5O4o6o6O2O1NNN8q2q2N8J9j20lO6J9J9J6J6m2m2j9j8L0m1n5Q4R9K9OOl3l3
24789f85NMRRn7J2N6q4p3lPPJ1J0J1J1RJ0O8O8o8o8l3l4J0J0M4M5%j%%k2k2k2k2M6M6j2j2
24781g10MMMMk1k2L7L7k1k1l1j00m5R5Q6J7m5m6oon9Q1Q0n9L3L3q0q0J02J01llj2j2j2j1j
24774f88%%%k8k8L1L0NOn3n2P8P8k7k6k6k5L2L3m4m5rj0N3N3n3J6O2p8k0J20l9j08kkN7N7
24767f52k4k4n0n1p5O4P6PN5N4m1m2opJ1J0m8m8j7j7M1M1k6k7k6k6Q5Q5N0N1l4l4l4l4l6l6
24760g85O8O9k8k7N4N4k0k0k0k0j5j5j5j5J2J2J2J2O4O4q7q7K9L0k9k9N3N3k9k9l2l1K6K6
24754f95K3K3K2K3p1p1J1J0lml8l8M9M8l2l3J4J3P2P2r1r1J4J4j4j4K1K1M3M3l9l8qqqqRJ0
24747g49RRopn6n6o6P2J40%o6P4O1qo6o5j2j2M5M5J0J0j2j2M6M6l0l0K8K8k7k6k6k7J8J8J8
24740f82J8K8K8K9K8n6n6M8M9q1q0j9j8LP2Q2n9m8K1k7k7M6M7l5l5N6N6lkm1m2opN4N4n1n0
24732g06J02J01r5r6j5j5m9n0K4K3K4K3k2k2l6L5J17k1q3j3P3P2m7m7oO3P3o7o9%J1J1J1J1
24726f85k4k4N7N7m7m8L3L4j13K8N7q1p3O6L2L3Q9n1j05l6kkK8K7K8K7q1q1P0P0m8m7J0J1
24719g91M4M4M4M4j06j06K1K2qqK6R7L0q6l1Q6jj17j10OO1O1N9n7m1P5M0p6n1O5J20Ln6J4
24713f83KKL3L2m9m8K6K5l2l2K4K3n7n8L9L8L9L8m9m9N5N5n4n5K6K7K8K8j00j00J06J07j15
24707g28j14K3K3K3K3l3l2K6K5J9J8J9J8KKn6n6N4N3k7k8nnL0L0m7m8N8N7NNl0k9l9l9K0Q9
24700f94N8n9k7Q9L3q3n0K0pokll4l4M8M7jjn8n9O5O5j6j6L9M0L9L9J9K0q5q5j3j4K1K2op
24692f96m1m1L6L6k2k2M4M5Q8n1r8r8K1K1ONO3O3n8n9jjLLLLj8j8L2L1Q6n3r3M7R7K7r9r9
24685h08O8O8O8O8m2m3m3m2m9n0N6N5pqM1k9p1O9P3o6l5J06N7j2j7j7k1k1n1n2lp3m7R3N7
24678g28q1k3M7L5L4JKJKk5k4J0J0J2J1J2J2k8k7L0L1l3l4r1r1N7N6N7N7JJ%JJ4J4p3O7Q6
24671e97n2l9l8p6O4J30rp2O6L3j06o2J00M4j65n5O0j7j8O4O5j7j7k6k5k2k1J8Q8M0p7m6O9
24665g16Ko9K8K7l5l5M4M4M0M0n4j23J8J33L3q4o8o9N5N5k6k7j0j0j1j0K1K1K1K1J3J3QRJ04
24658e97L4j27j1R1k5k6R1l7j54K8K8l1L8P1m4q4L2O4nJ7J33P4q9j29j28N8N9o0o0K2K2MM
24652g37QQM1J11L7q0j8N1l3j03kO7l8j07n7J1LMR4R5j0j0l8l8M4M3j9j9n4n4P5P5p6p6O0
24645g42O0KJj9k0j2j2j08RJ59M4l7l7L6L7j4j4j4j4NMMMk8k8K9L0J%JJK1K2q3q3L6L6k1k2
24637g66K5K6qrj5j5K4K5%P0mj20k2M7JJL0K9nok7k8PQK6K6L8l2j3J04jj17j8N1L2L3%j15
24630g18q5L1L9l1N1N0m1m1m1m1O7O7q4q4Q3Q3JKn2n2N3N2n5n5N0M9K5K5l3l4k4k5L3L3MN
24623f93l1l1PPn1n1O3O4o5o4L9M0MML2L2j9j9p6M0P1Kj1j2M2M2J0J0J1J0k2k3J3J2r3r3N8
24616g41N9PPM2M2o6o5O2O2p8p8k0k0J2J2J2J3J8J8o4o3Q2Q3Q2Q2p4p3l9l9o2o2J9K0P7P6
24610f57M5p1n5O2K8m2L6L6k7k6m5m5L7L6k5k5L3L3j5j5j4j5Q2Q2p0o9q2q3M5M5P2P3L8L8
24603e60q6q6nmJ6J7J6J7K9K8l0k9MNl0l1ooK9K9J6J6J5J6%%%%o8o8j0j1N9N8J%o6o7L8L8
24595g16L4L4J6j23o1P9J7J8Pj33o5J66K8j12O3O3k1k1k2k1O1O1k0k1l3l2l9J01N9q0o6Km
24589g81m%%K8K8K7K8p9q0P2P2j5j5M4M3l1l0M6M7pp6j20J9J11M1o2o2Q2Q3JJPPk3k3k7M3
24582f05R0m8j47qR6K5m6m6k4k4J8j22m4R5K2m8QRm1R8O3p5mlr9M0J67K7n0n1j07L3P4Ol4
24575g55l4o7P2Q9n0l8L3J8J8K3K2m9m9K7K8l0j00j1J28MLJ2J2M0M1p6p6NNP5P5n3n4n4n4
24569h20NNM0M0k7k6Q5Q6jp1m4R4K2m8J%r6r6K1K0O8O7kkPPOPJ2J1J2J2k2k1k2k2k9l0qO1
24561f98R1m9p4oMLQQj2j2K3K3l4l3L6L6M5M5k5k5J3J2k2k3n6n6J3J3l4l5L5L6L2L2l7l8N8
24554g03N8j0q0j03L5J10l0p8O1M8k2n0n1k0k0N1N1j9j9O2O2qqj6j6k0k0j0q0j1J28N3q6l8
24547g99L1k0k0N4N4m0m1onO7O8kkj3j2j3j3O0O0j02j03K3K2K3K2j9k0j9k0K6K5K5K5LKl2
24540g11l2L0L0m0l9N0M9k0k0L6L6q1q1noK9K9P1P0r1r2J8J9n1n2N8N7K3K2k5k6o0o0M8M8
24534g69k1k2O8O8m8m9N2N1j8j8RQk6k6L4L4l6l5pqK8K7ooK9K9m7m6O9O9q5q6L0L1ooooP6
24526f71P7OPK3K2r3r4J1J1n8n9M2M3PPj2j3j3j3K2K2K2K2m1m1M1M1j0rm5m4R0R1j45j45j
24519i00J38M1k8j0rM4M5J6J7J7J7j7j7j7j7p1p1L4L4J6J6l7l8P4J44L7j03j26n7M7M7L5L5
24513f64k3k3l5l5%%ooP5P6JJL1L1m8j18p6O3J4J4N6J26k9j69j45Q8J95N5r5r6o4o3Q7Q7M2
24506f53M2OPj2j2Jo9j26J4J59K1l2l3J7J7kkkkj4j4L5L5K7j12p7O2N1N1M2r8o8P2j1q1l0
24499g91l0M7M7M0M0ONo6o6L8L8mllmJ2J2k3k3J8J8j6j7K1K2l7l7POM2M1J9J8O6p3m6K3n9
24492g12n9nnn7Q2P5o3o0Q0N1j8K9K9n3n3j7j8l1l0MNQ8Q8q7q6O2O3O2O3q4q4lkl1l1N1N0
24485g07k5k4J0J0L3L4k5k5P8P9p3p3k4k4J2J1L4L4j9k0K8R8J8j21r9M1R4m5q2j3k6k7L8L7
24479g63r2k2J61K1q6j6L4L4QPK9R8j0j49p0jL3L2N5N5m9n0jjkjJ7J7j52j2J81M1j09K9J22
24472f12j7n9J0N9q0q0O0Q3J4K8m2j22J8J22j8j00l0KLN2N1opP9Q0k4r4j67k7O6mnJ36J0n9
24465f80k7k8K5R5jj41l9L1K6K6mnMMLMqqk1M8R2m8j72l2P7P7MMK4K4m9m9l7J03J02l7r5r6
24458h04n5Q5PPj9j9RRQROPOOK3K4K4K3qpqqOOOOJ8J8m1m0l9l9l9l9J7J6j8j8LLO1O1k8k7
24449g82N3N4j6j6M2M2J1J2m6m6n4n3N1N1qpm3m2P1P1J2J3m0m1noK0K0j5j5k6k6k6k6K4K4
24443g68j0j1P9P9m8m9K9K8l0l0m7m8J1J0P1P2q0q0M4M4l7l8N7N7k4k5ONO3O3n7n7O6O6q4
24436f73j54r3M6J11M0L1L0k6k6L2L2j3j3j3j3k6k6k7k6Q4Q4o7o7N2N2opM1M0j8j8m6m6Q2
24429f47Q2j07j07k6k5M4M4j3j4KJKJL2L1m9n0N1N2n4n3R1R0j5N5pj46LP2p4p3opK4R4J3n7
24422g46m0l9m8K2O7O8j4j4M9k0k5M5lp2L0K9j6j7L7L7Po4k3k4QRQRo3o3KP1L1L0P4Mm5m5
24415g44j4j5j7j7j7j8j1j1k9Q7J04n9JP0k5k6J04L4p1jjp1qO2k4r3M6M6m0l9L5L5L5L5m8
24408g05m9L3L3J3J3k1k2q0q0P1JlJ13Nj12J5J6k9Q7O5n1J7Q7n7n7j8j8N2N2M4p3k3R4K8q8
24402f47k7k7l8L1n2n3L4L3J9K0l0M0Q9p3j01J6RJ0K1K1k0M9rp8kkL3L3q3j4Q4p8n2J10J3
24395g21n7M9M9l7l7m3m2L9L8J8J7Oo4l4Q2N2j8j7j6O1O0k5k6k6k6k3k3k7k8P4Mj5j5J6J6
24388g39J6J6l3l3j9N1K6m4m7K2P1m5p8Q6R2p0j15Jm7m7O5O5J8J8J8J8RJ0NNNo4l0M0N3N2
24381f49r4r4R4R3o1o2O9%m2m2K9L0P3Ll5L4L0l9rrn7J3O3oo4OM0k9q8j8M4k6J4Q3K6K6K6
24374f28K6l3j03j05N8P8l8L7L7j00j00P4P4N7N7ook9r8n7J06P8q6q4L2KLk6k5J7J8J7J8J7
24368g18J8J0J0Mj12q2L5M1k8k0M9P9Q0P2m3m1K9J7J7opool1l1l1l1M9M9n5n5M4M4RJ0JKl3
24360f67j03p3M3J7n2j2N9LP3R0k6j4j4o0n9n9n9R3R4RQj3q2n1O6RJ0j8j8J9J8J9J8j6j7j6
24353g81j7J03J02r5r6LLJ07J08k6k7RRo1o2KJNP4M6o9p5nL0L0K3K3K3K3r2r2J3J3j7j6j6
24347g97j7j2j2P0O9j2j2j2j2jjL4L3o3o4J8J8j8j9J6J7M0M0m2m1J7J8j8j7J3J3J3J3K0K0
24340f88N4N5jjn9n9k3k3J2J2q5q6J12J12klo0o0K4K4K4K4K7K7l1l1NNNNPPk1k1m6P0P5m1
24333f55o8JJ3J3o8o7L7L7k4k3k3k4N9N8k3k4j7j7J7J8KKKKK8K8n4n4L1L0mnONM0L9JJJ%o1
24325g40o1K1K0j2j2K3K3M1M1M1M1j12j11Q6Q6k2k2R5m4p0%L4L3p3p3N5N5m1m2M4M4o0J0K3
24318f79j16m6R3R4m6q7N2M3k6m1K9O3ol8L3ppm2K9J8j20r0M9K1K1M8M9l3l3j9k0L7J07R7
24312e73m3q2N8O1p9o2Rn8J3J46Oj52j3R0K0l1l1l6l5K9K9K9K9KLKKj3j3j4j3N8N8m6m7qq
24305g13qqj3j3j4j3J3J3M7M8p2p1k8k9m5R4J33pp2lP5Mo0RO3pl4l3llo1o1R0R0M4M4o1o1
24297g26K7K7j3N8J7J6o0o1j9j8K4m5n1J8J8n1L7J07K8K8j6j6jO8j6q5m1m2RQk9r9j8N1M2
24291h24M3j7j6O9O9n0K0J9n0K1K1J6J6L8L7o7o8j8j9j9j9P3P3p7p8Q9Q9j6j6j2j2K3K3j8
24284f57j9j8j9K1K0k4M6K7m4m7K4J3j04k4R1k6j42l0Q5P8P7o7LJ20Lj04J2J03j4j13m3P8
24278f94Qk9l0K4K5l4l4P0P0J2J1l3l4l4l4k5k5L3L3N0N0J7n2p0P0P5o5j26J3N1j8m8K1k2
24272g74k2L4L3jjL4L4m7m7m1m2Q7Q6k0j9J5J5l7l7O8O7o4o5poJ6J7J2J3K1m9q8N1N7N7o2
24265g12o2lkL2L2l5l5M7M6m3m3O1O1llmlj8j8n3n2N7N7p1p1R6R5k8k7pO3J02l7q2q1n7J3
24258g88L2j07pJ33M4r6l8J02R2m8lO6o4j34J4J4J9J9N5N4q2q1P0O9m6m6N0N1R7j9r8k8j2
24251g16j2K7K7p2p3N5N6J3J3m5m5j0j0M9M8J2J1J2J2k0k1k1k0j7j7j7j7j5j4M4M3j1j1K4
24245g38K4LLl2l1J1J2M6M7J8J8j7j7m6m6j1j1m1m1O3O4kkkkJ3J3J2J3j4j5K0K0m2m3O2O2
24238f29l0l1K7K7qqo6o6k4k4R6R7lj19j2N8k0k0J9K0l4l4l4l3M5M5l6l6opP4P5J2J3J3J2
24231f47QPk7k7L3L3kkk4k4j05j05K5K5K5K5L1L0O2O1%o8p8O2M3k6n6J3L0m0l5L4j0rN3N4
24224f31RJ0RJ0m3m4p8p8Q6Q7q8q7M4M4RRJ3J3J3J3l0l0K9K8k7k8M0L9m1R9P8j54j23J8M4
24217g38k4M4M4ONj2j1m6m7J0RJ0Rk7k8J24J23j15j14j0j1M3M2j6j6lkj6N4N9p9l6L3qr%j
24210g54k8M1Q9n0j26J4QQpoppJ0RM4M5k7k6RQR7R7J5J6j00r9j6q7k2J18nmM1k9p4O4J28J2
24203f01j9j9q4q5rJ07J13n0k9M1o3j32%O9j5j5M7J16jj18n2J7J4J4J8J8J5J6J5J5L7L6m4
24196f28m5p2p1N6N6R8R8pp6j14LL4l5j5N3LLN9n7j16JL1L0LLn7n6K5K4L6L5k2k3j3j3j4j3
24189g96M0L9NMJ6J5J6J5k3k3k3k3j4j5K1K1K7K7l1l1J1J1k4k3m9m9j4j4P6P6nnk0j9O2O2
24182f57k9k9OOj4j4j4j4J8J8N2N3l5l5l5l6klL3L2L7L8m4m4poo4o5N3N3J7n2l1Q5Q6l1l3
24175g07L6M8M9n6n6K6K6k7k6q4q4N8N9J%%%%%k6k5L3L2j5j6K0J9O1O0k1k2l3l3o8M8j4q4
24168h21K8R8o5o4K1K2N3N3J9J8k9k9OOl1l0l1l0L7L7L7L7n1n2J4J4j43k7J52L5q9k0l1l1
24162h87M4M3o5o5J18M7J1J28L5j28l3L7o5o5M3M4PPOPJ4J4m5m4K6K6K7K6l4l5M8M7L6L7j38
24155g26j38N3N2noP4P4l1l0rrK6K7K8K9n2n3o5o6L9L9l4l4P0P1p4p3O9O9P8o1j70l0O0j0
24148h18j9k0K5K5K5K6nnl9l9OPO5O4l2l3K6K5J2J1m7m7J2J2J2J2onj9N1K5j14l3J06L9l2
24141g27K1K1j01l2N2q8n2Q7Q7n2n8Q2L8l2K1R1K8m1k7k6NMkjo0o0L7L7L7L7o2o1M3M4o4o3
24135h37J8J7M1M1OOj9k0J4Q4N9q0q1N9j5q4M4M5k3k3K5m5l2J08J03l6p9p8k7M3M0l0k2k1
24128g99M4M4MNJo8NJ22op6k9k9M8M8l2l3O3O4o4o4K3K3K3K3j8j8j9j8L3L2J8n1n6J5M5k5
24121g22l7l8%P0k6k6J51Q0j39o9N8j1o0RlmK3m6p3M4kjQ4J4o9JL8L9ppL2L2j00l0N6j4K0
24114g33Q9N1j9k3k4k8k8J4J4J4J4m1m1m2m1K2K2K1K2l2l2P3P2k1k2l6j06oO4K1K0JJJJM8
24107f90M9l2l3k8k9POk1k1O0O1k1k0O1O1o0n9K2K1L5L5r3r3M9N0l2l2L7L8o7o7k5k6L2L3
24101g92J2J2J2J2j2j2K3K3N6N6p1p2k2k2N9N9o3o3L2L3J02l7j02l3Q9Q9n8n7j2j2M6M6OP
24094f66OOo0o0kkM4M3l7l8K1K0K1K0qqqrNMMMmml9l9j2j2M6M6l1l1N1j7j10K9J61K2p2O8
24086f48O7p1n5Q5kp2jp1j14K5J07J07n8n9L7L6k2k2N7N6kjn4n4MNn7n7j7j8L8J07N3o4q5
24080h20q5Q2Q2k9l0k9k9O9O9q2q2K3K3N7N8j2j2j2j2L6L6L6L6n4n4j9k0k8k9N3N3opK8K8
24073f82mnN3N3n2n2L0K9k9k8l3l3K9m1o6R7Q8k9PQPo3r6J9J33J6o2o2K4K4j1j0K5K6mnK1
24066f78R1Q7k9j20n0QQn4n5R7R7m7m7J1J1k1k1j6j7k6M3P7m0n5O2L2l8o8JqqO5O5m0m0oo
24059g35opk2k2k2k2j9j8J09J09MMn4n4M9M9J4J4m6m5m6m5L6L7j1N8J18k0q9r0J0RRRPPM2
24052f79M1J1J0k4k5j5j6J9J9OOj17K3O7p2l8J01oj46p9O1N7N8L1L1J0J0m9m8l8l9K0K0N4
24045g36N3k8k7PPM2M2m1m2M1M0RJ0p2p1K7K7l0l1K9K9n3n2M1M0R9R9p2p2ONJ9n1r4M5M9k0
24038g26j6N4M0k9n9J0j9j8m9m8O1O2r1k1J10k9l0J11N3j6lmj1j1m6m6K8K9pojjL4L5r9r8
24031h57L0L0j1j1K4K3L9L8j9k0l3l3K4R4N8q1J9J59J5j23l7l7o3o3J8J8O4O4j8j7m0l9M2
24025g43M2l1l1P4P4rro6o7k0j9L0L0O7p1q1O0J10k9m6m6L0L1nmJ6J6j9j9l1l0N1N0k4k3k4
24018g66k4P4P5p7p6Q4Q4m4m3K2K2n9o0k6k7N5N5j1j1j1j1M4M3j5j4o6o6J3Q4P1o8o0J0MN
24011g90R5m4j02L7Q6n4k4k5JJK6K6rrL4L4r4r4M3M4M3M3rj0M8M9k7k7q5q6J3J2J2J2QPM6
24004g69J15M3k6O1rj24n4P7P7k4k3o7KL7l3PP6M1M2N0j9q4q4r3k3J2J3J7J7j%m0L0N7N8l8
23997f79l8o9Jl3l4O2J32n8n8QQM3M3K5K4l7l8L6l3r9J8N0k0O1O1l1l2q2q2Q0J96K9j34m0
23991g20L0L1L2L4q2q6L0L1l8QRk8k7N1j9l0M0L9l0l2L7M4M5N0o7j09QL4q1k7J36N3o4J2J2
23984f74M9N0q1j51J8Q7l7l8M4M4k5k6m9n0n3O4Q1l5jO8MLk7k7J8J7n3n2L9M0J%N1j8q4L3
23977g70Q7J7ook5k5J0J0L7L7p9p9L9L9L9L9n3n3J7J6J6J6j8j9l1l0Q6Q6jjm0l9K8m1j07J0
23970g94Q7J8noj5j4j5j5L8L9l1l1ONk9k9m4m4K5K5N7N8j3j2j4j4K1K1k7k7QPMLP3P4n9n8
23963g27n8n8M4M5k5k4LLP4P3j6j5K0J9QPn8n8OP5L7q0j4N5M8k1n6n6J0J0%%l7P8J06j1n5
23956f48n4j%L4L4K4K4r2r2R3R3p0j39PJ23N3o3k9M0K9K9o1o0k6k6K3K2r4k4J76O0j63M6J30
23949f02p9q3L2m4m5P9P8k3k3J2J2k1k2J3J4ononn2n1J8Q8kj18j8N2J7J8Q4Q4J7r9l8L1K8
23943f65K9L6q0o4N3k0k0N5N6j4j5j5j5j0j1j9N0P8q5j81j8M3M3K4K4ppk1M8J10pq0q0K9K9
23936g27M1M1k4k4p9qR1k4o8LK1K1N8j1r3k3O0O1j7j6n3n3K8K9l4l4O6O6M2k8p0%O8m8n3J8
23929g73j7j7K5R5Q4J4k8k8Qo3o3PL9L9MMK3m8n1J7J6n4m9K0J0J0J1J0L1l9nO6RRm5m5M9M9
23922f76n5n6L0L1L0L0n1n1j6j6k3k2o6MR4K4n7J2M0l0J3J4N6N7l0k9j0q1oJ10L4l6J5J4l3
23915g36L6No4m8K3J09pj37k2N0k0klN1N2l4l3K5K5j2j2n1J8O9P0N9j1q2j3J8n2m6m6QQL0
23908g75L1M3k6o9P0O6p3LLm1m1POO4O5K3K4n8n7L4L5%jl7l7k4r4n9Q1L8l2O0O0n1K0J35n
23901f12j74l5N3N2m3m4m2m2O3O2noL3L4n1J8R3m7k5k5K5K4n6n5OPm2K8P1o8m7K3%JQ6n4q9
23894h83N1P6P6k0k0K2K2j2j3J4J4k1k1kko0o0O5O5j6j6opopL7L7k0q9q5N4P6P7K2K3k5M4
23887f16N9q2j18n0OOM5M5J3J2o9o9L6L6l3l4O7O7M3k6o7M9J10n3p7qk2k2OOOOl1l1L9L9M
23880g08NMNRRRRl8l8l8l8L0L1j6N3O4n2J8J7o7o7KLJ2J2M7M7M4M5p1p2j1j1j2j1L6L6l4l4
23872g71K7K6qqNONOn2n2O5O4J0Rj4q4p0M6Q5J6l4l4Qo1L5J51Mo5o2o2R6R6j6j6j6j6l3l2
23865g46k9k8k0N0J16jj38o8R4K5m2P4J03n9j19lO1n5o7LK6R6Q9k7l1L8qqmmj2j3K3K2l2l2
23858g26L8L8RJ0j07j07L2L3l8l7M7M7k3k3M0L9l0l0L8L8l2l3k7k7PQJ01J01j5j5l3l2k6k5
23852g60kJ14M4p2pqj4j5J0J0J0J0j0rj0rj9j8j8j8ooopk3k4k3k4L9L9qO2P9l8p5M1J32J7
23844f22j00J7P1m6q1j2N9N9pok4k4k3k4L3L3L4L3j7j7q6q7J3J3k2k1M2M2PPJ3J3J4J3n0n0
23837h03K0K0m7m7O9O9PPk1k1r7J9J51L5j07l9O7O6rrnnj10m1O4ok9k9M8M7k4k4N7j3o0N5
23831g45K5m5nnrj0J8J8J4J3j7q7n9N7Q4J4m1K9N7j3p1jM5k4k5M6Q1J1n0n0j4j4K1K0m6m6
23824h24R8K8o4o3J3J4N3N4R2K3q2q3M1M2N0N1n5n4q4q4m2K7N4N3M6k3o6M9N8j1o2PL8l1P
23817g30Ql1l2O6O6n8n7mO6j1q1k0N0J5n5j9N1O1O1O0qm4K6n2n2L6J06J7n4r1r1k8k7PQK3
23810h18K4j2j1N2N3p6p5m9m9K9J45J08rm1m0RJ0RRl7l8O7O6n1n2POj5j5K0K0k4k3k3k3L3
23803h14L4O8O9j3j3j3j3o1o1k5k6J8J9N3N4PQmp4l9P6J28N7m0m0m5m5jjjjL2L3O7m9r6k7
23796g79L2L1K5K5n6n6JKJ3Q3P9l7p3p2p2p1N6N6J4J3J4J4l5l5K3K3O5O4m0m0K6K5n5n6K9
23789g64K9jkk4M5P6m1o9%m6m5Q1Q1k4k3kkkkL1L0n0n1J7J6N1N1m5m5j1j0J7J8l0L9R8m1j23
23782g73J7Q6J5o4o4J6J6k0j9M0L9NMrro8o7L4L5L4L5k4k5OPK1m8j0J30O3nj6j6m4m3p8p9
23775h78K1K0M7M7M0r9n0Q9J25j4rqm1m2m1m1onN2N3onm0m1M1M1OPK6K7qqj7j7l0M0L9j00
23768g85MJ44k9r9Q1Q2l9L1oj46p8rM8M8mlmlK9K9noL6L5NNj39p0J28j2k1R6Q6k9n1n1k3k3
23760g48k7k8L1L1poq3q4L3J02J29J2q7q7J1J0k5k4N6N7qqqql5l6K2K3K4K5j1j0M2M2PPn6
23753g22n7M8M7p5p6K9L0j2j2K4K3JJL5L6m4m3J4J5QRN5j5j04J3R3k3p7pMMk0k1n1n1O1J30
23746g30J32l1j53l6J01L2l0k9P1P1q8q7n3n3O0N9JJO1O2O1O2j14j13J4J4j3j2M5M5n3n4j8
23740g75j9Q3Q3KJK0J9l9l9j9k0k8k7N9n8q8P4J8n2L6L7p4mL4L4P3Ll5l4o2PLMN0N0n7O0L3
23733f47q2m9K1qqN4N4kkkkM5M6l7l6KKk8k9o3OK6K5L8L7o6o7O9P0L2l8o6KN7j3n7n6p0%J04
23725g38L5p5M0N1o4l2L9J4J4J15M6m2m1q6j6%%NMNNm4K5Q3p9j08RM1M0J01J01o4j35l3Q3
23718g01j0j1KJm0L0Q4J5q4j54m6J17P1r1nJ12K4r2n0n0QP9L9L9POk1k1j22oJ23N3n3J6J2
23712g19n7L6L6n4n4O8jl9m0j9N1Q2l5JP1l9l8M8k2j03l4lmJ%NMM0L9L3L4L3L4LMn4n4J8J9
23704g09J9J9k8k9J8n2n2O3R0p3r2k3L7L6oO3O2oj7j6J4J5m4m4L7J08N3o3l6L3J5n5k0N0P2
23697e61Jn2J8J4J4J8J9j06j06K0n1p1kN4N5O9%k0j9n0n0j2N7P4Mr7k6N7N8N7N8Lo7o7Lj4
23691g18j4rj0J8J7n7J3L1L0%%m1m2l4l4qJ09P8RJ0n8r0K7J6J7L2l7o1RO2pj6j6k1k0J9J9
23683g77J9J9llM1k9m0L1K5m3J3J3NNQo2j3J02J9r7oO4l0l1P1Kj7j8L3L2J3n6oO4Pj09p9r
23676h42L6L6M4k5k8k8K5K6j3j3j2j3J5J6k0j9L4L4K3m7j04J2J10M0n9n9M2M1M1M1m4j13n
23670h28O4K1K1kkklk8k8o3o4O5O4j9q9l8L1pqRP9P9Rk5k6k5k6k9M2M1k9J8J9J3J4j9k0J08
23663f83J09j9j9n4n3KKl6Q1M3p3j%k6k5q4q3M2M2L8L8No4l7P9P4Mk8M2op6OP5pp6j9N1Q5
23655f51J5mmk1r0o3N3K7m3MML3L3L3L3qqpqj0rj0j0j%jjklkkmnmnl3l3o4o3M0J11Q6l1r0
23647h18K6lp3K6R4n3n3J04J05K3K3pqm2m2OPk8k9K2K2K2K2j40j40J04J04k4k4k5k4L3L4L4
23640g22L3NMNMk4k4k3k4J3J3J4J3POn1n1Q1Q2m7m6o9p0J05J05K9K9n2n2l1l2MLK2K1K2K2
23633f76j8j8J7J7k4k5J1J0J8J8j6j7l1l0l1l0R4R4j0j0p5p5PP6R2k4n6J4K2m7o2o1L4L4m6
23627h24m7M1M1M0M1m6m6L5L5M0L9j8j9LLjjN0j9j11OJ27J1o0J0J4J4j7j6k0k0O1O1o0o0o0
23620g73o0MLL8L9K9L0onk3k2k3k2O4O5o3o3k4k3r3K3J09M0kp2q2q2J11J11O4O5j7j7OOk8
23613f93k9j4j4j5j4L2L1L2L1POl9L0J4j02j01J4K9m1l2Q4R4k2n2J9L8l2o1N5K8q8j6N4mO7
23606g04P5Nn7J3J6n3m5P1O8r4j02O1N6j3k2k3k6k7Q1Q1k3k4j8j8n3n4J6J6N1N1k0j9N4o2
23600g42n6O0N3o3k0k0k7k7M9M9M8M9o8o7RRP8Pj27j1Q4J4KLk3k3k3k3M5M5l3l2L2J02O9m6
23593f24l1l1l9l8n9n9K2K2M6M6j2j2L3L2l0l1K0n1n5Q5Q9Q9l0l0LLn4n5mmL2L1JKJJk0k0
23585g31J5J4l6l6Q3Q3L1j09k2k1q6N4P3Lj6j7k1k0j6j6M2M3r5r4j3j4O0N9J09J09K2j17m3
23579g23K6p4p5K0K0m2R7J02l8n7J3mnN4j6o4P6R0n0m3m4k1k2k1k1L1L0L1L1m9m9L2L3J0J1
23572g11J0J1r0r0J5J5P2P2rrOOp6p5O5O5k0k1J3n8o6P3N9j1o8o8P4P5pqk3k3J2J2L2L3p3
23565g86p2L5L5J%L7L7JKj2j2j2j2J5J5j9k0Q1Q1%p0k9Q7K9q8n4J6MNL7L8m4m3K6K6rrk7k6
23558g36J2J3m9K1N4o3j17kL1L0J2J1M6M7k5k6k5k5M6M5j3j3m6m6N8N8O1O1r4r4m0j10J6J31
23551g71NMJ2J2M0L9j8j8K4K4j0j0m3m3L5J05O9r4j45k8N9N9NMJ1n9j24qN4j6rO1O0O0POK9
23544f12K9n2n2LLp8p8M6M6j7j7j7q7l2Q5K0K1K8K8L6L5J%m9m9m9m9N7N6k5k5M6M5LLL0q6
23537g53n9N8J9r7r0K7M9M9K1K1L1L0mno3o3M1M2J9K0J9K0l4l5l4l4l5l5L0L0k9Q6Q6p8m5
23530g95P1nnl1l0l1l1M6M7J1J2L5L5k4k3popoJ9J8J9J9l7l8l7l7N9N9JJJKJKk4k4N0N0P5
23523e65m1r7k6K3K4n4n3k7k7k7k7P1P1L6L6q5q6M2M3l4l4JJJ9J9J9J9p0p0Q1Q1o5o6J10J09
23516f49o8o8j4j5O9jj02L7R5K5J7n3j40jR1R1JJn7n7j7j8J7J7NNNMJ2J2M6M7PQn1n1QPQP
23508g20m2m3O2O2J4J5o7o7mmNMQJ48M3r7l6l6j0j0J1J2k3k3J1J2k3k3M4M4K6j13m3R6M9k2
23502g40L0L0K6K6l3l2KLk5k4J0J0qro6o7Q1Q1%%NNp5p6JJQ2Q3RJ0p1p2R6R5L7L7j03j04n9
23494h04Q1R6K7l0l0J4J4o7o7L1L2L2L2k2k3L6L5j9j8n0m9m3K6O5mp1jL3l6j8N2M7k2o3o3
23487h47J0J27K9q7rJ08R1p1j16m6J6J5o0o1J1J2M2M3L5l3RJ0M5J16J1n9o3o3m9K1M2M3M2
23481f86M2K8m2m2K8n1n1L5L5LKl3l2N1N2n3n4j6j7j3j2l1L9P0m7qO2J6J6llmlJ4J3N7j2j21
23474g71n0J0J0J8J7J8J7L2L1j0q0J1J2PPMMl0l1P6P6k8r8k7R0K5m5l2l2m1K9J0J1K3m6m9
23467h32K2L5L6rj0n6J3J18Jj42p3j1j1N2N1jkjkJ7J7R9R8r5r6N6N5k2k3n8n8M1M1o3o4jk
23460h80K9K9J0o0oO4O5mo3PN9j2m7K4Ro0LP2j0j0kjo3OM8M9k3k3o6LM1k9K9R9L4l5k0j9n1
23452h04O6P4Nl7l8M0L9r3r3j1j2L5L6k3k2N2N3R1K2r2r2N0N1jp1l6L4ppO9m7q6K9P8Qj2j2
23445g64j6j6N8N8N9N8n9n8n9n9L9L9j9j9k7k7N0N0L0l9r8k7J03J02k0k1KJl3l3P7P8p3p4
23439g37j8j9q8K7Q0J1N6N7l8l9J9K0M0M0o4o4J8J7o0n9K2R2N8j3k1k1k1k1k8M2J2n8j04l3
23432h95J01J01l2L7J03j4q3j3k6k5M3M3Oo5MP3k9k8O1O2LLj07j07O6O7kko0o0rqm8K2N2N2
23425g14k1k1L5J05N4o3p2krp9K9K8l3l4J5J5M5M6K2m7q6j7P5Nn6J4R1k6r9l0L5L5L9L9K9
23419f53K8n3n2n5n4MLJ7J7K1K1k7M2N5q4p0P0R5m3lkj1j2K6K7l2l2RRk5k6K9K8ookkL3L3
23411f83n7n6M9M8o5o5ppKKL6L7J2J1k3k3L7L6KJK0K1j5j4j1j1K5K4m4m3L8L8j6j7j6j6N5
23404f95N6llm3m4rrk6k5L3L3q0q1M6M7jjN7N7k8k8K9L0mmL0L1k7k7k7k8K9K9j5j5P8o2j20
23397h20K0N3N3O1O2m3m3m3m3rqK6K6m8m8K2K2M0M0M0M1k1k1j2j3j08L2O9O9j09j09l1l1J0
23390h74J50Q0n9n3n3k7k8M2M1OO%%j%klklK7K7K7K7m5m6K5K4o6o7MLJ9J9k5J14L3L3L2L3
23383e82M7r2m9m8l6l5L4L4N8N8n8n8NNNNl5l5%%J6J7n4n3P0O9%%r3r2P0P0j1j1J37lj22j22
23375h89P7P8M1M0l0k9j9j8N1N2k0k0q9q9L9L9L9L9n7n7j26J06J03l5k2J19l4l3M4M5m1m2
23369g38p6L9J16M5k4k4LLL8L8o2o2RQj3j4N7N7l0l0NNNNONj04j05N8N9MNNNrrK6K6J4J4n6
23362f96n6n2n2j7j7POM6M5l7L3J28J2j6j6k4k3l1l0L9L9m3m3P3P3j3j4m8m8Q3Q3j26j25J5
23355h45J6Q5Q6o9o8M8J18M2p3p3p4nnL0K9K7K6K6K6rrqrJ0J0J0J1m6m5K9K9k4M5M4p2lJ12
23348e78oj23o7KK6K5ONl0k9K5K5m5m5jjjjK6K5j0j0k6k7QQN8N8k3k3NNNNJ2J3J2J2NNl0l0
23340g30O5O5q6q6Q5Q5o6o6M1M0m0m1l7l7l7l7j8j9Q6Q5LLl2l2jjN8N7MLMMN1N1l1l0j6j6
23333f69n0n1kkkkM0M0j9j8j%PPo3N3N7n9q2j2KP2op5K6R6M2p4l9P7L5l5k3k3ppK8K7LKl2
23325g39l3L7L6k2k1J7J7J7J7l2l3LLkjLLK7R7K3r4j18m9J3Q2L7l2J6J6n8J1R2K3p7p7K4K3
23318g51l6l6jO8R4k3j19n0J5J5J9J9rj0rj0Q2Q3k2k2L6L7jp1PP6J4n6nnjp0j4N6r3j62KJ19
23310h34L4l6l0L9P5NJ1Q1N2o4q2L4L4q1l3Q2N0k0J5J5J1J1m9m9n0m9K8K8pp6q4L2J14lj0
23304h06N9N6j4J9Q9N7n9r3k3L5L5m0m1m5K5K6K7m8K2R8K9l1l2o4o4J8J8J8J8l9m0K1K0J7
23297g32J6l2j02LP2j0j0K9K9%JL5L5m8m7J0J1JKL7L7M4M5q3q3J6J7J6J6Q2Q1j15j16j4j4
23290g71j3j4QQQQm2m3j6J24NOJ4J5k4k3k3k4J04J04m6j16j6J23O1p8k6k6k4M5M3r7q8j9M4
23284h09M4Q4Q3j02j03KKJ0J0M5M5j5j6n0n0L3L4L4L3j3j2j3j3J8J8q6q6N8N8%%K6K6rrKK
23277g19KKK8K9n3n3J6J6j8j9k8k8L0L0L7L7k2k1M4M5m2R7mj43n8Q2L0m0j17m8J20N1l4l3
23270g84J6J7J6J7j%n4n4PP6M9o7r0k0rqMMNMJ1J2K5R5J20N0r9j00mO6K6K6l6l6K2K2o6o6
23263h04L9L8j9k0L3L4M3k7k8M3m0m0l6l6KKLKL1L2pO2K3K3J3n7m7K2n6n6N4N4k7k7O7O6j08
23256g49j08M0M0l7l7O2J32PON5j5r7k6j3j2m3m3O1O1M7k3q2j1j2q1QP9rO1Q4J4k8k8j3q4
23249g94j09PQ2Q2K8m1q1j1O6O6L4q3q7K9J08L8m4m3rrL4l5k7M3L8l2k8k8l3l2M0M0L6L5L1
23242f89l9%%PPN0k0rO0k5r5%jm9K2l5j04K1J37P4Mn7j26l0L9N0N0M9k0J8J9m3m2J5Q5P9l8
23235f36o8o8m0L1O8O8jp0j3N7j1j1opl5l5MMj17m8M1M1P0O9n8n8L0K9O4O4q3q4K1K2rj0r
23228g94rN5N5k1j36m3J21R4k2q1L6J40K4j41k5Q3l4n5J08M6j16r4k4K7K7J09L8n0K0Nj12
23222g69l9J23J08n5r8k7m6m6O3O3L9L9k0j9m4m5q4j4O1O1o3o3O1O1M6k4j6N2P9l7r4k5j3
23216g85j3J5J4J9J9p8qJ01L1j7N2J3n7m9n0m8O8P3r0o6Nj2j1P1JJ1Q1P6Pl9l8J5J5p1p2J0
23209h07n9k3R4R9K8o5o5ppk8M1P5m2n8N7j5j5M0M0m6m5L2l7lO7p0p1J06L5n2J8J3n7POR9
23202g15J00J9r7p0jN5N4m5m6qrn2J8J8n1llJ4Q4M4M5m0m0m0m0L5L5L6L5j0j0j0rJJmlMo6
23195g74p8O0Q9n0j28J2J52Q1m4m5j9j8qO1O7p1j06l5K7R6K0n0L8L7m8m7J6J7J7J6n5n5N0
23188g75M9n4n5N0N0M6M5O6p4m2m3L0L1lkkkl6l6M5M5l8l7O7O7j1j1r3r2M5M6j2q1l9J01j7
23182g72j7R4R4n7n7LLL7L8n1n0L1L1l2l3K5K5M4M3M0r9l8l8J1J2L1L1n0n0J3J2m5m6J3J2
23175g92k2k3M5M4j4j3O6O6o1j30n7Q3L4l5kp2l9J01L8l2N0N1l6l5M6M5k1k1n6n5N6N7K2K2
23168f90OPk9k8pqqqk4k4Q0Q0l3l3K5K5k9k9NOL5L5L5L5l8l9l8l8mmmmo0o1M4M4m1m1ooQ8
23160g84Q8K4j15n8Q1O9kPQp9p8K3K3l5l5L8L7LLM3M4j5j5j8j8j8j9P9P9llj7j7J8J7k8k9
23153g02k9k9J6J5j9j9rj0P2P3o9o9J3J2noO7O7K2j17p8rppllL0L0L0L0k2k3m0P7J17m4m7
23146f95m6j10m1R4k2o9%L4L5J1J1O9O9n2n1J02j4j55l8Q6Q7k8k8k3k3j4N5J17%k0k1n8n8
23140g96OP6M8o8q5j6J05L5o0o1M0L9J8J8J8J8k0k1k1k0M3M3j4j5lkL2L3l8l7m9K1N5o0o6
23133h04NO3O2j4j4M3M4j5j5o1o1M4M3k8k8PQL0L0k8k7m1m0n5O1J10no1o1L5L5k3k3nmnnl1
23126h34l1J36J37j2j28k4R3k0j9j2j1p4p4N5N4N2N1k9l0j2j3j3j3J4J4P2P3l3l2KLK3K4K3
23119e88K4l7l7o7o7n6J3J39jk7M3k0q9k8M2L3L3mnl9l9j%L4L4k0k1J4J4OOO4O4p6p6NOj3
23112g37j3j3j2M4M3n9j29l8J01O7mk1J18M1r9n5Q4O6lm9j18m1K9K6K5mnpplkk9M2J15k4p3
23105g44p4M6M6j0rj0rM2M2O7p3p1jk4k3J31qr3M6M4k5K2K3k2k2k3k2l3l3M9M9lko0o0L6L6
23098g75L6L6j3j4k2k2J1j29p1O9M4M4N3N3o3o3J9J8K3K2K2K2j3j4j3j4M3M2M3M2m9m8N6N5
23092e70J8J7j12m2K5j14q4N5J10l0%jl1l0l1l1Q2Q2r2r3M0M0NOk6k5J0RN1N2p8rN9q1k7J12
23085g34J46Op6p6o6MQ7n2q0N9N4q4L3J04r6r6J19J18j0rp1p0J1J0N9O0j16j15N6N7kkJ1J1
23078g50k4k3L3L4K9L0L7l1j11L0N3j7m3K7j8j8M4M4J8J7RRk9j68m1R9K3K4m9m9NNONK9K9
23071g32K8K9q2q2M6M5p7p6R7R7OOk9k8P3P2p8p8M6M6l5l5%%P9o1M2M3p1p1K0K1J2J1J05l6
23065f47j77N5Q3n6m5m5J3J3k2k2M5M6M5M6K2K2j05j05JJO0N9n6n7M8M8lmP5o5k7k8K1K2o8
23058h07o8L7L7M7M7n7n7P1P0M5r5m4m3NOK1K1J57J8k9k8j16K3J0J0j7j6K6K7qqJ8J7j2j3
23051g05k6M3Qo1k0j9l2L7R7K6J2J2j01j02l7L3L5L4L5L4j2q3qqj6j5j0J07M2j21j7j8m3K6
23045h73K2K1O6O5l9l9k4k4k4k5k3k3Q4J53J7n4m1m0m8K2M1M1m4m3M1J10N6j5jjj04l3R8K9
23038f52q0j1K7K8MMl0l1L0K9p1p2Q3J51Jo9k4k5p2lQ9K0m1K8M1p6j7R9L2l7J7n2p6pj6j5
23031g94N0N0qqJ2J2o9o9L7L6m0m1k2M8J09J09l4j05pqj7j8M1M1m3m3J5J5l6l6jjL3L2kkj1
23024g75j1K3K4RJ0M7o9n7N9k0k1J40K4o2o2K2K1j3j3m5m5j3J03O6n1j3j3k8k9K6K5l8j09
23018h88k9Q6NMP1P0k7k6k7k6J0RM5M4NMl0l0J4J5k1k0ONk9k9M6M5j29j28P9P8l1Q5P9q3j00
23011h48l1K5R4K1m8k7M3J01L2r2k1Q2J4p8qn2n2O3O3K1K1M3p4p4M2j6j5M9N0m2m1m1m2O1
23004g77O1L0L1q2j3J23Pq6j7Rj06j9R6K5K4P5P5j22j23k5k5J02J03qql9l8QP7K9q6r2K6N9
22998g06n6o8M8J03j3n7J3j15j14O3O4j8j7O8O9j7j7O3pm1P6O4n2j05l4L7l3J1J1k8k9P7P6
22991f84pppoK8K9k9l0j4j5o5o6j3J02P6Pl6l7M1M1m2m2M0L9n4n3n8n8O3ql7P8J4n6L2J02
22984g32J1J1j9j9K3K4l5l4J3J4r2k1R2k3n9N8J11M2o3o3m0m0J8J8qqK7K6o6o7L7L8K9L0j2
22978g79j3O0n7n7N9L7L7J0Rj5j6M3M3l8l8l8l8O1O1j5j6o5MP0m6m1K9k2k2K7m2p3M3P8Rl
22971g54mpqpqM1M1j7j8jkl7l7k8k7m2P4J03j3k2k1o7o7Q4Q4J1J2J1J2k5k5j7j8J1J26N2j10
22964g20p9rj%MMp8p7J02J02kkJKn6n6Q0Q0k0k0j8N3Mj11QJ25n2j68J7Q7K7m4m4K6N6j3J1
22957g81J0KKMo6l4Q2L5L5j6j6m7m8L4L4j9j9L9L9J0J0J0J0M5M6n9n9j9j9J6J6j0j1j5j5j7
22950g91q6J2J27K7m2MMO1O1m4m3R1R2n9j76n0J9l1l2Q2J1k2R4K9q8j5j5J9J8J8J9j5j5j4
22943g50j5k5k5J0J0q0q0P2P1L3L3K5K6jj18o3N2N1k0pqj4j4M4M3K7K6K7K6k3k2j6j5r0K7
22937g83J31J5q2q2L9l1m7O9P3MJ8J8k2k1mllmLKn6n6J2J2J3J2L8L8m3m3M0M1q8q7P2P2p8
22929h11L7M9k0O5O5q5j4N0o5m6K3PPO2pp0%Q1J1m2K7K3K3k7k6m2K8L2l7j17m8L7L7RRl4L5
22922g74P9J0k9k8l2l2mnJ15jj07l7L4l5o2N5O8lJ0Rm8m8L4L3j7j7J8J8N0N0j3j2O0j0k9k8
22916g28JJKJRRlp2j12NL7l3j3N8RJ0K6m3rO1M0L9j7q6QP7noQ0J1mnk6M3O9m7m7m7q4q5L0
22908h46R9R5R4J%j1q1j05J1K0n0j3N7RRN1j9j5j5m6m7L5L5m1m1J6Q5N7q3p4nJ7J6K1K1on
22901g54K9K9l2l1l1l1L0K9P8Qq9M9Q7J8k8k8l2l3K0J9j6j5q3q2O8O8L1L1mj44j00J32M3M2
22894g22R8m1j46oJ1J1K0J9pqqqJ9J8m0l9J0J1J0J1ppppP1P2j2N9M4r4k0M9n5j25K3K3LLL7
22887g37L8L0K9n1n2j9j9K9m0n6Q3No4L4L4k8k8M0L9m2m2M5M4M4M5n4n3q9q8O1O1K6K6m5m5
22880h39L7L6PPK0n0j19K1O6O5lmlmk5k4L3L3mnNP6M7r2o1P8M8r1n3Q7L9l1k3M7K8K7jp1m8
22872g44R1M8k2n7n7mmQQM3M3m5m6m5m5j0j0K5K4K1K1K1K1k2k3k2k3k5k5Q0P9l5l5l5l5K3
22866h13K3l6l5J7J8P5P5%%%jj7j8j7j8J3J2m6m6ONO3J32M1r8q9k0nojkm3m4O1O1M7M8j1j1
22858f80j09j08Q8Q9m3m3%%o9P0P0Jm1K9L9L9No6r9J8J07rqJ07L2q4o5o5n7J2PQN5N6N6N5
22851f03n1n1j02j02N0J66L8p8J2J2p2p2lO7J01L2n7n8lmNNNOLMMMj3j3M6M5r7r8N4N3MMJ01
22844f56L2q0q1K0K0NMkj18o7R5J40P0k1k2k1k1m7K2O0O0J2n8o3QK1m9k2R3O9r4r5K1qqN7
22837g24N7n4n4%%Q3J3j19n0Ro1rJ08K7q9J2J28L2j31j24L8J07J07N9n7o8Jm5m4M9N0l2l2
22830h13L2L2L3L2o5o4O3O4NNk9l0K4K4n7n7jjl6l6J25J26rj47o5P4O1qj5j5j9j9j%j1q0r6
22823i74M3J02J03N5q4m5K5K7K8m9j18n0R0J21k0K0J9k4k4J8J9J9J8m6m6j1j1L0L1nnlmmm
22817g59J9J9l8l9P9P9p2p3K1K0K1K0J1J2J1J1J9K0K0K0o5o5llk7M4Q2n7o7o6OOK4K4N9N9
22810f28j6j7n1n2O1O1k1k1o9o8J2J3L0K9m7m8K1R1M8r1KKk2M9P1r1r4O8L9p8o8M9N4N4LM
22803g21J5J5PP6k0q9J2J3m7m6N6j5o9%L5l5J3Q2%jrp9K3K3K7R6L1l8lj18p8J31O2n3oon7
22796g73J3J8n3m5K5K8m3J5J31M9o7o8JL4l6p3lQ2J1n3O3k5r6O9O9q4j4J04L3o9o9k0N1K0
22789g75n0jO8R1k6r4r5K6K6J9J9R8K8o2Ql1j01K9L0l7l7Q9K0o9JQ5l0l5L5QQN6j4j16m7O1
22782h15O1M1M2o8o7K7m2n1Q8J7n2N3N4k5k5N7N6m4m4J3J4jkjkJ3J2m6m5JJl3l4R3R4j04j04
22775h68L4L5L4L5PQn1n0M7M7j1j0n0n0P8P7l7l6K1K1lmlmoopoL6L6o5o4k4M5N9q1m7R2M4
22768g27k5J2J3QRk6k6RRkkPPK1J60j4j54r3r4M9M9k0j9J02l7j01L9R6K5J6J7J1J2q9q9L8
22761h09L9K5K6l3l2QRQRPPPPJ1J1M7M6k7k6k7k6J0J1m7m7P8P8k6k6K2K2l6l6m3m3L8L8j6
22754g36j7M2M2m2m2J6J5j7j8l0L9R2m6j51j2R8K8m9K1k1r1nO4N7N7LLm3m2L8L9k4k5k4k4
22747h05nnmnL2L3K3K4O6p3j39R2J47q6q4j5K2K1n5n5K3K4K3K3PPq9q9lJ36J71L2r7r6jjJ6
22740g85J5J5J6M2M1m0l9%J%%K6K6%jo8P1Q0j52j21J12J50J0p6p7lmL4L4N9q1m2K7n5n5J10
22733g30J10q7q7O8O9J0J0k0k0o8KP7o2o6P3J11k9J%p9p9KKo0n9J62J62o3o3J9J9N6N6j10
22727f73j81j17J15J39%NNlmj2j3m7m7K9L0K9L0l2l1LLl6l6jkL5L4L5L4J4J3m4m5k6k7N5N5
22719g14k0k1J9J8m1K9J11k8q8N1J8J8K6m3q6N3M8k2l2l2k0k0J5J5n5n4N0M9k5k5L3L2p7p8
22713h96N0N1j0rK6K6n8n7M8M7k0k0J5J5k5k6L2L3kkP1P1J5j23r9M0R7o6p1M6Q9K0j8q8p3
22706h71lQ1Q1J0J0N4j7o8Jm2m2M2M2m0l9P9P8l0l1L6l4l9L1L2l8p2mO0j1j0N9O7lj11j10
22700h52L2L1K8K7L1l9p5mqqJ1Q1K7m2j00l1J42P2q2q2J7J7J8J7PPk8k8K5K4j9N1kp2j0O0
22693g57K8K8m9m8L3L3O1O1K6r1r7J9J3j02n1J59R0k7m5m6k0R5N6o0jp2j00O2R5K6L8l2q4
22686g59j3M7M7lkm7K4L5l4r2k3M5k5j6j6J1J0M1M1o3j31j2J05L6l3k1k2N7N7kjn5n5MLLL
22679h56L8J08M6p0l5Q0N8j2m7m7RQlp3l0Q6N1j8N0k0j29n9J5J5L1J00K3r3o3PJ6J7K0K1j5
22672g71j5j0j1J8Q9Q3l2p9j0KKQQO5O6n7n7K4K4j7j8j7j7O2O1o6o6M5M5l6l6j4j4K2K1J6
22666f82J6j9j9j3j4j3j4O1O0m3m4l1l1l1l1MLLLRQQQQ0Q1m8m8J3J3J3J3L9L8o6o6N0N1p8
22658g17p7J2J2J2J2L8L9m4m3N1N2J6J6k9l0k9l0NNONJ7J7m1m1RRL8j01o5P5K2K3L4L4m7m8
22651g83L9L9NMj1j0j0j1k0k0k0k0k0k0Q4Q5p9p9P3Mj14K5J25j4J2J2LLk2k2J3J3m7m7L5L4
22644g61L0L1nnJ3J3L9L9L5j05k8J12k6r6L3L3k4k5o0o0M0M0j8j8N3N3J8J9q5q5k7k7R8R7
22638f59l1l0J7J6J7J7n9n8%%O0N9k2k1k9k8k8k9M4M3K5m5j1j1r7r7Q2Q1lp3n2J7L2L2OPq
22631h36J08M1p6m2K8p1p0L9J08J13mp7qppJKj4N6m1m2j9k0L8J08K5r0l9P7J07n6q6L1R9K8
22624e96p1p2n9J1k9k8L9M0pO3R1k5r9l0L3L3k1k1LMLLj8j8L6L6J2n8m8m9j3N6M8M8K7m3m
22617g23mp5p6J0J0o0RR4K6k3M7Q0Q0rq0kO7m8j17QQj3j3K5R5np5N4N4o4NO8jl8L3m1j56k6
22610h76J37P7PL9L8m7m7p8p8K6K7MMM7k2n0K0N7N8LLP7Pn5n4J9n0n9J0K4K5k2k2k2k3l1l2
22603h59K7K6qqK7K7L9L9K0m9j2j2j6j6J9J9j5j6J2J1M2M2J1n9j6j5p3kJ6J6K9K8n2n3M4M5
22596g42l7l7OOkO7K8m2KKJ0J0J9n2qO1j7q7nJ12L1q6m2K7O2O2OPk8r8KJ18l0j46j07QJ26
22589g94N7JJllJ3J3J7J7j00l1P4MQ2Q2j19j20J2J2J1J2R3R4l4l5j05j05J15J15j5j5j4j5
22582f83m5m6j0j0L2L2p2p2J5J5P3P3qqK7K6p2p2L2L2o6o5L8L9KKKKK2K2P0p0m8K2RRP4P4
22575f03r2r1n9Q0J82n1j62P0O4j68l1J08J5J5J5J5J5J5RRJ0Rp2p2J0Rj5j5O6O6p0p0J1J1
22569g67k9k9m2K7J32pj16K3K7j13n0R0R2K2j1j1l6l7K1K1N3N3k8k8L1L1n0n0k1k1K8K8L3
22562g34j08n7Q1J12k7j1j2j23M0J28l4o6M9KKM0p6m6P1M8k1K6K5k0k0K6m3m5P2J07rm6K5
22556f44J7n3opj1j2NNRRj3N7j4j30j4J03j2q2llK2K3o0j31L7J53K7m3m2K7J41K4j09ON4j09
22549g79p6M0O9O8k5j42j5J00J0o1j1j0j1j1K0Q9R0K0o6o6l1l1o7LQ9J9MP4L4l5J0R%JQo2
22542g42j4J02N7o0l3L6L8p8q1L5Q0l6r1K5Q0J0k4k5m4m5L6L7m0m0Q5J6r4k4O1O0kkq4q3L
22535h81LL8L7ooooM1M1OPJ2J2m6m6k8k8OOK2K2j3j3N7N6k4k5PPM2M2k7k7k7k7n1n1Q1Q0J8
22528f95Q7N0r0qO1m8j18k4M5L7L6%jL4L5k1k0k0k0p3p2j02L8J69L0j1j1k0k0O1O1j18j18
22521h66Q0Q0n7n6JJjkjkK6K5L5L4p0O9P8o1p1O8j8j9O2O2o6o6NMMNk8k9PPm7m7J6J6j7N2
22514g87R7m4o3OM0M0nnl9l9l7l6O8O8q9q9Q6Q5J8J8q7q6M3M3l8l8L8L7L8L8L1L1n0n1lmo2
22507h27o2R2R2j1q0n9Q1K6j12l7J02J33oj37o7O0N9J8J9M7r2p1O9K6m4k3M8LMk8k7J2J1J6
22500g65Q6J30j1j15m7L1l9o1QM6M6nnm0l9O6O6m0L0Q5n4m5m4o8P2R3j38o1Qn8J1P7o2rJ30
22493g21K7j13M0J09kkl3l3N5N5p3p3R8R8n2n3j5j5K0K0o0o0K1K2K0K1o0o1L8L7L8L7J0Rk5
22487f76k5p9p8K6K6l8l8O6O6m9n0P9P8KJKKj5j4j4j5O2O3q9q9R9R9n1n2j5j6n0n0M4M5RJ0
22480g24mlN5N5kkr6r6j05N9J52n6r1P3O6r6p2M5N0N1l0k9OP5Lj14j09PN3N2N9O0n2n1L0K9
22473g52noN2N3n8n8K3K3j0j0j0j1rj0j0j0j1j1K3K4K2K1j3j3J9J9o2o3J8J8N2N3MMMMm1m1
22465g78noJ7J7J8J7m9m9L2L2m7m7J2J1R5R5n6n6K1K0K0K1k2k2J3J4QRRRq1q1L3L2m4R5R5
22458e98m5j5j5p6O3R4m6p9j0l0l1k6k6M5M6j3j2l6l7j4J25L4l6j3j4p7O3O7p2j6N4O4O4n1
22452f69n0n1n0qqK7K7mnN4N3nnnoN0N0p8p8k3k3J1J1L2L2k5r4m9R1R0m8n2J8J18M9q1j2M2
22445f74k8L4L3p5p6MLMMm2m3Q6Q6RJ0k6k5L5L4k8k7O8kj50j0O3pj7j7mmqqlp2p2kQ7Q8K6
22437g46m3L3L3n2n3K9K9n2n3M0M0j9j8L9L9N0j9p0M6M7p0mO5l8l9J2J2M7M7ppk1r1j0O1k
22430g45p2J0Rk9l0JKJ5Q6rp8K4K4J2J2QQJ0o0o1J0KKN7N7K4r3o6LL1L0K0n0n5J4P6P5%jM4
22422f83k7p6pL1L1lml8l8N7N6J4n5PQr4k4J00J01mmn4j23m2K8L5L6j9j8L1L1lmQ4Q3p0j40
22415g97n0J9l2L7J01L2J9n1r3M7N1q8p3O7M9M9oonolkp3p2K7K8K7K7R0R0p3p2m1m0K9L0p3
22408h37p2M4M4rj0N2N1R9m1j65k7N7q2j01J33J76L7p6oM9k0m7m6PPQPJ2J3J3J2J3J3J2J3
22402f67k8k9k8k9j8j8k3k2J06L6j24J6J03L3l4l5KLLLJ2J3J3J3l4l3l4l4Q1Q1J1J1rj0j0
22395f79rm0m1L0L0m1m1K9K8j0j0j1j0j3j3N6N7j2j2j1j2oppoONk4k5K9R9J3j03j4N6RJ0l8
22388g38l8L2L2J7J7K2K2q9j9J27J2r5k5p1p2O5O4n2n1M2M3J12mj37o7KKJ4J5Q4Q4k2k3J3
22381f82J2k0k1k0k0MNMNk4k3k3k3Q2Q3q1q0P2P2m4m4k5k6M4M4L0L0nmJ3J3n6n6M1M2k8k8
22374g37K0K1r1r1OP7P5m1o0N7j6j6K1K1n5O2J05n9o8Jm8m8K6K6J8J8J8J8L8L7LLj4j4q3q4
22367h54M3M3k7k7lkl3l3PP6J10oj13LJ17%o0Rl8l7J2J1J2J2J1J2J2J1k2k3k3k3J4J3J4J3
22360g69n5n5O1O1OONOM1M0lj19j19kQ8Q7J6J6j9j9l0l0l0l0K3K4K7K8j2N7N3o3j17m8k5k4
22353i24J3J3M8M8M7M8k2k3qqrqQ2Q2q0q0l3l2L7J07K2r4k4k5J2J2J2J2K5K5m5m5j5j6N4N4
22346g38J0J0J1J0KJo8o8K4K3K4K3KKKJj7j8j7j8qrrrK5K4K5K4PPPPj5j6j5j6OPJ0J1q2j3
22338h31J05l4m7R2K8j11p8J55J02l7j14K5LM%o9m4R6J0o0N8N7l4l4J%k7k8PQM3M2RQn2n2
22331g99J7J8LMl2l1L6L6k9k9m0L0J44Mn2J7NNl4l3L6L6j0rK5K5n8n7k3k3L2L3m2m2K7m2j2
22324h64J27M4M5o3o3m9n0O7O7j3j4j3j3Q3Q4l3l3mmlmm0l9L0L1j1j1j2j1L8L8MLq6q6P6P7
22317g05k2k1k2k1J7J8J8J7MMMMk1k1J4J4K6K7n6n5l9m0mmR0R1j07j07L4L4k4k5P0O9j1j2
22310g62NNJ9K0j27J06J58J9p8p8q3N6L0L0j8j9j4j3l9l9q2N7L8L7R1R2j29j29J2J3J3J2m1
22304h38m1KKm0J00R9m0m2m3P6P6nonoj7j8j8j8K4K3K4K3k9l0k9l0O0O1KLk4k4k3k4OOM1M0
22297f82JJn7n7llL2L2J6J5J5J6k7k6K6j14m6R3J20k0m0m1J0Rn8n8P0P1k5k4j3N7L7p9q4j4
22290h50M5M6J6J5n2n3N7N7m3K8K7m2j7j7k5M4l7l8M9M8l7l7ppN9j1n0J9P5NJ4J3k8k9L0L0
22283g03k3k3N9N9l8l8lkkjn5n5j6N4K4R3J13n1j55QO3pj2j1pO2m2j11Q5Q5k8k9j1q1%%l7
22276h36Q0J36p3j18m7l5L5P5P4lkM3M3j8q7k3M8M3k6n4n4MMj0O0O0j0k9k9l4l4L1L1K7K7
22269g01P0Jo5o5N0N0L3q2l5l4q1j2M8M7N2N2k6k6k5k6LLJ08J08p3p3N4N5r7r6j6j5M7M7l6
22262g56L4J30j0r4k4j4j4P2P1n5n5k1k0M8M8j1j0n9n9M5M5k8k8k8k8J5J4j6j6n2J8K7j13
22256i44P0J39o8j37L7L7L2L2O1O0k0k1K8K8ppo1o1mlm2m3J6J6L3L4K1R0P4o5k5M4Jo8k4k4
22249g71m5m5K8K8M6r4m0J00L4l5O0j0o1P7P4o6k8k9M5M4ppo5o5L0K9p5p5N2N3J7J8n5n6J20
22242g74J19o8o7rrO0N9mj43n1Q9JKk2k1k2k2P2P1n6n6J8J8J8J7jkL4L3J9J9j6j7lmmmJ9J9
22235f88K0J9r7r8P7P6m0m0J8J8k8k7N4N4o7o6O1O1k9k8OPo5o5poJ54J54m4m3m6m5m6m6J04
22228g38J03L0j08mlm7m7O2O2j9j9l9m0K8K7j10K8J86m7r1r2K2K1N0N0J5J5n7n7JJnnonO8
22221g70O8Q8n1r1r1K7K8J0RJ0RJ7J7M6r4p9O1L1L1klklL3L4p2p1k2k2J2Q1J02l8j15K5l2
22214h19l2N7N8l2l1l2l2MLQ4Q5k7k6QQj0rm5m5N0M9J5J5OOk9k9k7k6P8P8j1j1j1j1K1K0q4
22207g34q4L5L4%JmmlmJ5J4k0k1ppqpPOM1M2mmlmJ9J8o2o3J8J7J3J3K7m2n6Q4J0j31p2O8J27
22199g35j2j16K3J12k8o0RKJOON6N6m8m9J8J7m1m1k6k6J2J3N2J21O0p9q0j0%%K1K0K0K0m3
22192g49m2J0J1K5m4q0j0OOO9O9o1o0k6k5P0P1j4j5L9l0o4N3O7m9m7P0Q1J0jjn1n1l2L8n2
22185h09n1P8Qj2N7k5k6R9K9p5oqpllmnmmL7L7P6Ok5k6l9j08o4R8P7PM8M8q3q4L1L1k7k7K8
22178g30K9p5p6J3J3P1P1m1m1M1M0j8j8j8j9M8M7q0q0J9J8k0M9K4K4J5n6j8N1p4p3M2M2P0
22171g10P0P6m1j16j16p8Q4J40K3k1k0l3l2J02L3j18m8l2l1N4N4NOp6p5K2K3N7N7j0j1oon2
22165h26J7N6j3m5K4K4m5m4K5j7j8N7N7o8JP7Pqqn2n3m4P3J18Kp0JJ7J8R5k2j44k8J20Mj01
22158h13l2N0M9O6O5Jp0m0m1L2L1L3l7KKq0p9KKN0N1J2n7kO8j1j1QQQQj8j9j8j9k2k2k2k2
22150h87M9M9m9K1R4R4l2j03l5L5j3j3Po1k3M7m7K3J15%p4lL1L2k1k1O0O0m8m9j4j4m7m8N7
22144h28N7o8o8Q4Q3j2j2K3K2q6q6J9J8L2L2Q9R0p7p8j9j9n0m9L2L2mlL1L1J7J7J7J7nmnn
22136g35m2m3qpJ5J6J5J6L3L3p1p2M5M6j3j3k4k4N7N7m6m5J3J2KJJKM5M4J0J0MMMMMMp8p7
22129h01ONm0K9J21Nn3O3j8q7M0M0n4n4K8K7K7K7l1l1m2m3J6J5O3O3Qj08m5P1jkK5K5l3l3
22122g72m0m0J9J8K0J9N5N4p7p8N0N1MMr2r2m2R8N9j1J8J9M9N0j7j6j6j6J1J2p1p0NNMNJ5
22115h06J5l4L7N8q2l8L1M2M1l6l5ONJ9n1j31QJ63K4j20K0P5P4J08l2j78m0L2J02J00l9j16
22109g78K3M3k8j12K8J12M2J1J1p9p9O0j0q4N5mnN2j7n5Q4Q0o0k8k8K1K2M8M8j0j0j8j8n2
22102g35n3J1J0J1J1K8K8n3n3P3P3J4J5RJ0p2p2j8j8J2J2J9n2o0Q0P0Jrrl3l4N0k0o8P3P5
22095f74o5r4K2M7M8No4j24L8R2k4J2Q1o0n9j1j0p8Q5R2p0l3Q3M8k3n0m9QQj6N3Q0l7m4m3
22089h26j2j2j3N6N7j4m9n0N1J20Kj14p2p2J8J33N0k0n5n5K2R1J00j6m9K1J3n7K1K1o6o6L3
22082h09L4M2k9k7Q9P9l7o2PKKn1n2k5k5k9M0P3P2N8j2l5l5rrmp4p3mK6K6O6O5J4J5l5L5N8
22075f33j03k04m2R9R8N1N1o4o3k2M9J18J17n6n6N0j9p7qKKO4O4%%%%o8o9l3l3j0j0j0j0L5
22068g90L4m6m7N7N6jjk4k4L5L4llm3K8L7L8M2M2m7m7j2N7M1p5q3q2jP0L5l5LLL4L4l3l2k6
22061g75k6q0L7Q1l5j18M5J16jk7k8K3K3k3k3L5L5M7M7J0o0n7J4J3n6J0Q0k2k2l1l1N1N1k2
22054g19k2R8K9l6l6p4p5K0K1O5ok7M3jjMLk4k4j7J00O4n1K6K7o2o2K0K0o2o1O3O4m2m1M7
22047g29M6n5J5%o9k6k6L9L9L5L5L0m0l1l2j6N3N3j6JJmln0n0L1L2L0L1k7k8j9j9M0L9l8l8
22040g66llN9N9mmjp0l6L4n1n1Q0Q1m5m6j1j0O2O2o5o6j4j5J6J5Q6J5q2L4P6j33j34P6R8j9
22033g76j4N6K9L0mp4l9L0j3j3NORo0JJRP8Q9k7%O8lp3n7n7k2R5N9n6%Jq6j5J51Q2o8o8l1
22026g57M0Ro1JP0Po2l0l0K9K8lO7L1l7K1K1J6J7q2q1J6n4k3k3NP6J13k6p1p1L6L6KKM2M2
22019f84l9l9L5L5r2r3K7K6K7K7j3j3j3j3M9M9rrK3K4K4K4l2l1l2l2kkkkk8k8L4L4k5M4N7
22012f94q3l4J05M7r2k6J13N1q8m5K5MLKj38p9O0N9N8j4j4l0l1P3P4p6p6K9K9onK9L0j2j2
22005g64K3K2j2j2j3j2NNn3n3J2J2J2J2j8j7M0M0L8L7LLj0rk0r0n8Q2P6o2P5P5j6j5q7q6M1
21998g94M1ppK3K4N8j1l1l0k6k6l1M0l0l0P9P9l4l4J2n8m6P0L9l0l1l0K3K4K2K3j5q5JP0K2
21991g36K2P9Rp7oj1q1j9N2llM5k5rO1k0r0l3L6L7l3k5M4JJM1M0mO6L1l9MNo5o4l0M0Q5l0
21984g04j12NP7Qk2k3k4M6P6PL3l6j32j6P1m5j6N4J2n7j3j4M7M6L7p9j2J03J2n7J8J9J4J5
21977f62l8l8NMj1J06K4r2l5l4ppQQQ7J7o3PKo8J2J2l2L8pqllk4k4K2m7L5J51J9r7L7L7n2
21970g21n1k1k1J08J07n0n0j5j4l8l7K1K0L7L7k2k1L9L8j9k0L1L2k7k7p5p6K9K9oopokjl6
21963h41l6l1l1P4P3QPO6O6n3n2j7j7KJO0O0n4n3NMk1k2O0j0j6J01N6n9N8j2j32j5rp9J0P9
21956g70n4n5L1L1n2n2N3j7p6M1O8jO2O3K3K3kkl8l7n3n4K9K8k5k5L4L3M4M3J2j05q4L3N7
21949g94j2l9l9M7M7l7J02K6j15KP2n9J1J34no7Mj7j7M6M5l5l5K2K3n5n5n5n4J28J28JJn6
21942g07n5jkJ3n6l7J02J3J2K2K1q0q0JJM2M2j6j5k1k1J5J4j8j8j3j3KP1J16k4o4PL9M0k3
21936f91k4L5L5l2l1l2l1j1j1K3K4O4O3q7q7k5k5L4L3p4p4PPP1P2L6L7qqqqJ9J9j10m1R0m9
21929g98o9KL2l8l4L6M4M4j%r0N0R2K2K9K9j04j03ppppR9R9m4m5j8R8O8kj6q6n5J5k9k9L3
21921g97L4j0j0k2M8M6p0rO1L1l9n3n3J0J0J0J0O5O5K2K2J2j04j21j20M4M4L7L7J14lj04l4
21915h27k1k1O8kp9Q3J11oj5j5k2k2n7n8J41J40l6l6l1l1N4J23kj17qpq7K9K3r3jO8pplln7
21908h31n8mmN7j2j01J5N7j3L4L4L9L8L0q7m0P6M3k7j2j2J9J8l6l6jkJ9J9M7M7P5m1p3lp3
21901g99p2O0O0K2K1J7J7j5q4p6M0K7K7Q1J1j71n4P3m3k0M8LKl6l6M5M6N6N6M8o9q1L4M4M3
21894f75j8j7J7J8n6n5K6K6N0N0rqr1r1O0O0m8m7j2j3K4K3j2j1K7K7K7K7m1m2ppJ4J3l7l7
21888h45j8R8J03j3n0J9QQk9k9NOJ6J5j9j9j5j5p3p3Q4Q3l2l1J41k1j72j0L1L1POk2k3N2N1
21881g45O8m9n8J2n6n5K6K6O5mo4R9J01j5m4m4l5l5O3O2Pj09l2Q4M7k3j1j1L3L3m8m8k4k4
21874h08M5M6L4L4jjl8l9L1L1J%l4l4J4J4l4L6L3j07M5M5m6m7P0P0p0p0M7M6J3J3n7n7M4M5
21867f86k5k5L9L9l0l1k7k8QPkkL3L3l2l2KLPQk7k7N2N3j7j7m9m8K1K1qqO2O2K8K8q8q8M1
21860g50M1k8k9k6k6k5k6N1N1j9j8Q0Q1l6l5jjM7k2p4O5J30rj7j8j13K6M1r7J8J58k1j60M3
21853g19M3n0n0K0K0k6k7k6k7M5M6M5M5k5k5J4J4r7k9LKk6k6k6k6R0Q9N8j1J%lmJ2J2l1L9
21846f56P4Mo8o9l0l1RRo3PM3k8r6r6J9Q9R9K9l9m0m5K4O3pnO5np5j6N3k6k5l4l3L9J09P2
21839f80Lj9k0j04l4l5l4L1J00J5j01l9L1J2J2J09qj31j6P9l8l7P8O1n6n5O1R0k6n7N8Q6J6
21833f48llj06l7M4M5j9N1J2J2J0J0r8k9O1O1np4p0M5Q1J0Po2j36j9P7l8oO5K2K3K3K2rq0
21826g61j32L1L0L0P5P5q3q3R1R1m9m8m1m2l6Q0N4j6NN%JmlllJ4J5m4m3J8J8J8J9l9l9l9l9
21819h77K7K8k0N1N5o1k6k5j6j5R0Q9l9m0M2M1o3o3M2M1RQM4M3j1j0m6m5j4j4l1Q5N1j11n2
21812h33J8RJ0J3J4%Jn7n8R5R6J3J4l4l3K4K4o7o6L7L8o6o7L8J08pj23j8j8o0o0J14J13N4
21805g34N4J9J9q5q5J9K0j8j8j7j8OOOPJ5J6l1L9P3m4m8K2N2N3p1p1j4j5n7J1N3j7K7K6KK
21798g96pO3M9k1m8m8j10N2J21m2q1Q2N3o4n3O3j0j0L8L8K7m3p3M3M4p3k3M6J%k5k4k5k4K2
21792h58K3J8J8K8m2m2K7L4L4K9q6m1P5kkJ7n3q7L0Q2l5%O8J6J5O4po6LOo4J5J30O9m8n3n3
21785g38m6K4Q0J0r0k1M2M2n3n4k2M8M4M4k6k5k5k5O9P0p4mPQl9l9o9M7N1o4n4J6m8O8J88
21778f58K6q9k0%jN2j8o9P0j3j2NNmmM7r2j5j4P3P3l1l2KKn6n6K5K6K6K6k7k6L2L1N5N5r6
21771g02r6M2M1m5R4O1p8p0O9p5p5O2O1l0l1j09L0J2J1K0K0O0O1K6K6n7n6KKk9k9L0K9r1r2
21764i06m2R7P0O9m9n0n1n2N3N3k4k4J1J0P4P3n4n4OOOOj2j3M6M6n2n2K9L0K6K7rqJ5J5k0
21757g04k0K6K6M6r3j3j4K8K7M5r4r8J35M5r4jkKLKKl1l0k2k2k7J12J4n5N6N6l0k9m5m4rj0
21750h62l3l3J1J51P0%M8M8r3r4N8N7O3O2o5o5l2l2K7K6j9j9J2J2K8m2j25J5J36lk0k0l0k9
21743g92k0N1N3q6m3K7K3K4K3K3J3n7j01L8O1qL9M0m4m3rrN5N4l1l1jp0RJ48K7j13l0M0l9
21736g79l8K4K4opopQQQQjjj%J5J5J6J5o7o7n0Q9Q9n0o0J0J3J3J7J8J9K0o1o2M1M1pO3O3p7
21729g10q0N8N3q5p8O2l9m0K8K7KJL7L7MNl5l5K7m4j8R7Q1l6k1k2pqppl5l5j%L3L2O7O8j11
21721g35j10J7J7rrM1M2J20Mj44p4M8M7ooL8L8k1r0j09QO5O6L5L6r2k3M1p6p1M5POR6R5k1
21714f84k0J4J5k0k1QPN9n6r6K0N9j1m5m6O5O4PPj1j1Lo6r5O7J26l7r8k9P3P3l5l6jjPOn1
21707g90n2K7K7qqL0L0n1n1J0J0J0J0K3K2K2K3m9m9RJ0nnL0K9P3P3j25j25J7J7p0O9R0m9o0
21700h36J1K9K9k5k5K9K9oop3p3RRO2O2m2m2LLL9L8j0rR4R5p5p5M9M8j4q4q8N2P1P0m8m8Q
21693g40Rk7k6MMO2O2l3l3l3l3k5k6L3L2l7l7lkJ0J1J0J0L0L0nnP1P2k0j59k8M2onJ2J3m5
21686h11m6J%L5L6qqN1N0n0n0L2L1l5l5M6M6K1K0j5j5p2p3j4j4N3N2k9k8N0N0p7p8R7R6J6
21679f75J5j26j26K5K5J8J8N3N2m3m3J5J5K5K5l3j03l2Q4J11M2m5m6RQk6k6MNK2m7p8L9J61
21672f78R1o0o0n2n2OPM0L9ONm1m1m0m1P1P1j1j0M8M9q0p9L9L9o6o6N4N3mnL0L1n1n1JKj0
21665h16N9O6m9p7qK7K6L1L1M3M3o2o2j8j8j8j8M8M8n6n7O6O5j6j5M0M0M1M0n8n7K8K8j04
21658g39l4P8l8j34o4M1M1L6L6L6L6p4p4L1L1LLO1O1m1m1l2l2l6J02K0K0j1p9m7R4N0q9m2
21652h27K9l2l2L1L0N7N7K2K2o5o5l0l1L6L6k2k2j8j7M0M0N0M9n5n6N5N5N7q3j05l4M3J13
21645f72Q5n5j24j23L5L5J%O2O1k4k4jp1l3J07J6n3N2N3kko0o0L8L9o6o6rj0JP0M9r1j4J25
21639g31P1o9j7j6l9l8J8Q8J1j29nJ34k3j62L3J02K4m6q6j5J29j1p1kK0K0K4K5L5L5%JKJl3
21632g20l3ONM0M0qrrrj3j4m9m9R1R1o1o0NNNNQQQQk8k8L0L0%jn8n9L5L4%%L4L5k3k3n1n1
21624h33j6j6J9K0J00L1j37k1J29J4k3M7j1q1r7K0R3K4q5q6O1O2n1n0L1L0P8P8mmm0m0nO5
21617f98Q2l5q5j6L3L2k1k1n7n6J17J18o7o7J5J5m7m6J2J1k3k3L5L5L2L2k7k6L5L5%%J9K0
21611f37l9l8Q5Q5MLq5q6J9J9l7l7Ro0n0O5R4K3k3k3QQk1k0k1k0k7k7k7k7L9L9L9L9m9m9N6
21604g69N6ononpqpqj%jjJ7J7J7J7nnmnm4m4L8L7kkl7l7M3M3QQL9L8m3m3q2q2M5M6p1p1L3
21595h99L4KKl2l3L1L0L0L0llllj1j0Q8J58R3j15j95l1O4np7pO2O1j5j6N1N1J7J6q3q3O8O8
21588f68j8j8j8j8RJ0RRJ2J3J2J3OOp5p6K2K2K1K2k3k3J3J2o8o8Q3Q3m8m7L4L3mll9l8nmL0
21581g87L1K8K9K2K1O3n3n8N9l0j00O3O3o1o2RQo3o2k8k8O3O3O3O3K0K0m9m9LLLLK5K6m4m5
21573g68pppqK0J9j6j5L3L3l7l6k5k6R1R1l1l1l1l1K3K3K4K3k9l0NNn1n1O5O5j5j5j6j5NO
21566g67J0J0k7M4Pj10pJ09P5OK5K5j4j3j11j10N2N2M3M4p3p3l1l1MLM9M9J4J4OOP9l7j31
21559h09j5J14M5m5m5K0K1QRRQ%%qqM8o9o8M7j3j3ooo8o8R4R4J4J3l6L4O3j00p0M7j9k0j2
21552h10j2J6J7J7J7PPQPM2M2k7k8l3l4L6L6JJl4l3J2J3k2k2o0o0N7N6N6N6J2j04p7L9M1k9
21545g89K3K2n1n1J01J01n8j28l9J23K8m2M3k6o2N5L9l1O0j1n5J4k9k9j9k0j5j5KP2R8j8%
21539g07jqqRJ0N5j3k05q9R4K4m5K4N0N1n0n1k7M3O0n6k1R5L6l2k1k2j3j4N5N6%%mnK1m9q3
21532h41L2K3j17pO2o4OJ86M6j94n5P6OMP5N9p9j05L6M5k4rqO9O8p6p6P4P5JJn8n7j0j0k4
21525h70M7J05l3q7N2j6j5K7K8m5m6m5m6J17J16M8r2o6Mm5m4L5L5L5L5%JJ%m0l9O4O5L9L9
21518f36m2m2l5l4M7M8n1n0P8P8j03j02k3M7P4o6o9O9P6o3N9N8l3l4l3l4J6J5J6J5M1M0m1
21512g14m1J6J6m2m1QQRQM4M3o0o1n4n5MMN2N2J7J6K7K8n5n4MMQ6Q5j12j12O2O2k7k6K7K7
21505g45pp6m4P2O1O1o0n9N1N0ppm0m1noklN6N5p9p9K6K5M5M4N6o0r6k7N5N5k1k1k2k1N2N3
21497g11M0p5q2j2K3K2O0O0KKL5L6j39j39N2N2ooj4j3j3j4L5L5L4L5q9r0L9L8ooM0l0o4N3
21490h16Q7k9k6M4L2L2ppopp5p6j8j8L6L6m6m5M1M1M2M1PPQPk6k6k6k6qqm4m3N4N3J9J9pq
21483g92K1K0j2j27m7P0L3L3M4k5l1l1l6l5O1O1LLMLL4L4N0j9l9l8J7J7Lo7k0M9ONj7j7j8
21476h00j7qqK6K7KLM1k8m4m4OOQ0Rn5n5rqOP6L1l8l9L1P0%l8l8N8N8mp2k8M2KLj0N9O4oq1
21468g30j2K6K6o2o3mO5K3r3q7P6J01j5j7j6n4J5PPM0l0o5NN8N9K8K8l8l8j9N1j2j3L9l1j06
21461h51J1Q4J5K7K6n6J3L0l9QQpO3L8p8r7J9J00j5j17%L1L2opooK4K4K5K4J8J8o4o3K2K3
21454g29J9J8Po3q9K8Q8Q8p9p8l0l0K9K8RRRRL0L1m4m3m2P4M4k6M4k6j19lkp2P9P9l7l7M5
21447g82M4K1K0l8l7j9j9o5NP5m1m1P5M0k8J7J8J7J7m1m1nmnmopK8K9J9J8P7P7q2q3K2K1n8
21439g66n8K2K3J1J1J0J1J2J2k3k3M9M9n5n6llL2L1o2o2M3M2L0K9K5K6k5r5q6L0M5M5k8r7
21433h54q3N8P1KJ6J6J2J1mmL4L5o0RN2q6k8M1m1m1jjL3L4j7j8j7j7mlmmR4R4l4l5qro7o7
21425h95Q5Q5q9q9N6N7N6N7m2m1m2m1M3M4M3M4n2n1j7j7LLKLNNp8qJ40%o1Qj1j2pp%J%%J5
21417h05J5O7p2k7J13K3j16m4m5N1N2j4j3mno1P8Q7n3k3J15n7n7J9n1OJ45j5j54r2M7R6K7
21411g67l1l0ONNNo5o5Q6Q6j%J30J4j43k6P4P5J5J6r0q9n3n2NOK7K8L2L1p5nQ0J1j3N7jp1
21403g83jO9O5nn8n9m9K2P4Ol3l3OPOOk5k4k5k4j3j3Q8J9j5N5Q1l5m4K6J7r9j09QM0L9N5N4
21396g04mlj0j1j0j0n2n1N2N3POOPk9k9K9L0p9p9R5R5p6p6NNJ0J1J1J1rqqqN5N5op6l6L3j1
21388h09j0P8P9m9m9J2J2M3M3k7r7o9M7P8Rlln0n1P8Qo0N6N6n9kO9n9n9k2k1L7L6j4j4Q3J3
21381f90p8p8k2M8N5j5K8K8j4j5m9n0O8O7L3L2j3j3J7J8j5q4o3J01R4k2k7k7q0q0OOl8L1K7
21375h14K7N2N2l7j07L8L8k4k5J8J7J8J8K3K3J9J9M4k6q7q7l7L2P2KJ5Q5N5o0j60m5P4Mj5
21368g79j5L8L9j8j7Q4J4j27n8K7K7J3J3J3J3OONOm1m2kkj6N4Q4l2q4j4n7n6K3R3M8o8j57
21361i79OJ44P4N0M9j07l8Q3n8j11K9QQN2N1j3j3o7o6L0R9O2p8l3L6j2j2K6K7L7J06l4j74
21355h18j12K8N7N7QQP7P6p4p4o3o2J9J8M5M5o0n9K8K8K8K8J6J5o6o6L6L7j6J23R2m8q0q0
21348h09kJ37L7j02k6M4mnm3m3rrK8K8K8K7l8l8Ro0l1J07J08l1n6J4l3l4j2j3kO8Q4n5n1J9
21341g68Q9J8n8J2K3K4K8K9p6p6j8j8opooN5N6J5j24n5Q5L2L3k8k8k8k8K5K6j0j0O0N9r1r2
21334h64L2L2L2L2m4m4j14KP9J0J2Q2M6k4J9K0LMm7m8k8Q8O0j02o7Mm6m6N9N8N8N8j7j7j7
21328g35j8KKM8k2o9M6J6n3j5j4j9j9N1N1l1l0P6P7nnj13j14Q4Q4M7M7j05j04K4K3l4l5N9
21321h03N9K4K4q4q4M3M4J7J7J7J8PQQQM0L9L6L5p5j44m8O9Po3k1M9LKk8k8n0n0N4N5noL0
21314g76L0N0N0p8p7P4P5n3n3o3o2M1M2K2K1j3j4J3J2o5MJ4n6PP7N6N6k0r0JJ17l3j50K7R7
21307g17n3n4m5m5j4J03Q6l1l2L7J8J7J7J7K7m3m7K3k1r0nO4NM%O9J9n1PP7N2j8n8j28o8J
21300h77J6J5J9K0P7P7J4J4k4r3p4lm7m7L5L6P4MNNmmM7k2n9N8J27l6k30o8J22N2k3M6lp4
21294h25j1N9k8k7K0r6m5J65J05j1k8k7p3mKLM2M1m9m9J0RmnL1L1j0j0l8l7J7J33M4k5K3m6
21287g13j12N1J94N5j26n5L7j01m3R6%p0L7L6l3l2l3l2O6O7l8l9L1L1k7k7j8j8Q7Q7JKm6K4
21280f61L9j01k2M8m6m6L9M0k2k2J2J3J8J8J8J7o2o3k8k8k7k7M5M6O0p9n9Q1J70o1j56j7P7
21274g86Qklo8o9Q3Q3RRR1m7o3PO3O4q1q1k3k2n2n2N3N3M4M5q3q3k6k5N7N6K1K1l7l7M3M3
21267g87QQkkP9P9l2l3o7o8l0l1L2L2rO2J05l4o6Lj0rK0K0l8l8N0N0l2l1k1k0k1k1J9J8j6
21260h33j7ONk1k0n4Q5Q6n4n8n7qJ31J57p5l3L7j9j9j5j4K0K1m2m2K8m2q5N4M4k6n2J8P2P2
21253g50n1n1%%l4l5LMQ4Q5mlo1o1P6P6k9k9K2K1K1K1J0J1p1p1QQM3M3m1m0m1m0R5R5j0rj5
21245g20j4oon0Q9Q9n0r0r0n8Q1R9m1m2R9J00l9l3l3mlJ0o0o3P8j5j4J06l3j43lQ2J1KJj0
21239g73j1j0j1P4P5j00j00J09J09m7m6K4m5j23J5J11M0j6j6J9J9m0l9k0k0J9J9m4K6O9p0
21233h03r9l0N0N0m9m9P9P9KJJ0J0j44nJ57Q8n9J0KKm4m4m4m3L8L9MMJ5J4J5J5m7m6m7m7J0
21226i06J0R1R1ppKP3K7j13j08L1L8L8J1J2J6J7m1m2l0l1N1N1j3j4m8m7M5M6l6l5J2J2M7M8
21219g09l4l4P1P1n5n5n4n5N8N8k4k3k1k1L7L6M8M8J3J4k4k4k4k4l0l0K7K8m2m2ppJ0RJ3J4
21212g84j2N9N4o2l2L7j3j3L9l0o4N2P6m0m9m8O5O4j6j7MNNMj05j05M6M6kll7l7K1K1K1K0
21205h30j2j3j2j3K6K6K6K6%jl5l6L3L3kkJ7J7O4oo8M8P9l7m4m3j6j5L8L8k0k0J6J6j9j8L9
21198g20L9m2m2K3K2l6l6K4K4j1j1r5r5L0J46R9j6k6k5m0m0J8J8RRm9m9L8L8k0k0M3M4RRJ1
21191g20J2k3k2K7K8ppK3K3k8k8j03J2O8kQ7Q7m5m4J0J1k4k3j2j2j1j2J1J0J0J0o9o9L5L6
21184g61m4m4O1O1K6K6rr%%%%RRRRnnj3j30n6O1j3j2l6l7M5M5j1j1K4K4%%%%P4P5p7p6J1J0
21176g70J1J1k4k4J1J1j3j4j4j3j3j4N0M9l2L9L6p9j5J00Ro0q1q1J4J29N0j14m5P1OON2N2
21170f99m4K5K3r2n8N7M4M3l2l1l2l1N5N5k7k6M1M1j7j7K6K5m6O9Q7k8j00j00m8O9P7Qm5m6
21163g74m9n0R9J00r9r8Q7Q7NOl6l6M6M5kkkkn5n4LLk9k9K9K9l2l2K4R4L2j07l1J09M5r4n5
21156h25Q4P4NJ1o0m3m3j3j2M5M6n9o0M6M5j2j3M0L9o4o5K7K7pqJJJJn0m9P8P9M1M2m1m0q
21149g39ql7J02M5r5n5Q4K2m7%%Q0Q0k9k9K6m5q7N1lp2k4k5N2N2p7p6L9L8L9L8K8K7n3n4o0
21142h12o0kkj8j7j7j7J25J25J07l2r3M6Q0n8n9Q1m4j13l2L7M3M4j5j54p3O6L3L3P7P6p4p5
21136g94OOM8M7q1q1N6N6k5k6L2L1k7k7K5K5n7n6l1l0P4P4l4l3JJn4n5P3P4J1J0J1J1J6J6
21129g07m2m2m7m7L4L4L9L8MMj4j3l0j71o1P7L0m0Q6Q7m9n0J05L6j13K7Q1J2m4m5j2j2j2j2
21122h69J1J0M6M5l1l1K8K7N6N7m8m8K0K0j4j5k4k4L5L4RJ0J5j24q6N3M0k9K6K7o1RP6o4o4
21116h78P6Q9K0j07j07ONJ10J10k7k7k7k7K2K2l5l6N4N3k7r8k6Q9N1o6m7m7L2L2kO9N9n6n6
21109g97n7M1M1k9l0N2N2l6l6R1R1q5q5mmL3L2O8m9r1k2Q3Q4j1j0n7J2L2q4n5O1L9j24r1K5
21102i20J6J6K3K3k3k3N2N1O9m6n4O2R3k4rrj9j9j9k0J8J8j7j7k4k4L5L4k0k0J9K0l6L5O5
21096f94n2o7Krrj6j6j6j6R1R0o0o1j2j2K2K2K7K7Q5Q5n1n1j6j6j1j1j8j9L0q6kO8J7J6O5
21089f74nj69j00J00J00p8p8o4OO1rrO1K2m8nmK8K9O4O4lkJ2n7j02O2R9o4o7M8j6j31KP2l2
21082h87l2L5L5P9Rl4L5mp3N0N1l6l5N9N8K0J9o7j36q8P5O5nrrK0R0J6J5mno3o2O2O2p0p0
21075h34J1n9l7J25M4p3l2l2J5J4J5J4L0L0L0L0j4j4L0m0n3J7QQNOp3mP6Pj21j20NP4L4L5
21068h43O8O7j8j8J2n8k3M7J5J6j5j5kkkkQQQQl2l2K5K6l4l5%JQ9Q9l9l8k9k8k9k8M1M2M1
21060g11M2l7l7K1K2r0r0J5J5j0j1P1P1J8J9J9J8k6k5o1o0Q1Q2JJppo5o4J0J0N9O0N7q1r0
21054g80M9R3m6lO7Po2n3n4j2j2K1R1L7j01k3M6l3l3k5k4L8J09N1q8j28J1P5P5j8j9j8j9K3
21047g58K3o0J0J31rr6k8J2n7%P0K1m8nmm7m6n2Q7J17k2rO0q3q3R5R6llkll6l6jjl9m0J9J8
21040h12O0O1KKn7n8K4K4mmL0L1n2n2M8M8k9r8rJ29n5n5L5L4k0k0k0k0J8J8J8J8l7l6K1K2
21033g95O1O0l0j70l9L2j7j6O4O4O4O4j3j4j3j3k7k6RQn1n2N3N4O7O8j11j11L6l5m2R6Po4
21026h32K0J9m3m3J5J5M9N0p8p8M7M7P4P3J0j30n3Q7L4l6k2k3J5J6J5J5m1m0m1m1J6J6l8l8
21020i44O1J30Q8n2l2l3k9J10J20j12j13K7L5l5RP8J7J6j4j4o3o4J8J8k4k5L4L4M2M2L7L8
21014f00p7j46p3M4O6lj5j5Q1Q2m6m6l0l1N2N1q7q7Q8Q8k0k0L8L8p3p4P7P7n2n2P6P6j01j01
21007h15LLMLJ5n4RJ25M7o9p1M5J6n4o7KJ8J7L1L1k7r7o1N6J02L3P3Lj13MQ1J2k3k3m2m2J6
21000h09J6k0k0Q5Q4m9m9P4P5k6r6r4K3O5n0m8O9K0n0mlrj0k0M8Q0l7r5K1M0k9J7J6j0j0j1
20993h16j0j0j1j0j0M7M7M3M2O7lo5Mkp2o7LK7K7L1L2N9N9M0l0o6o6o6o6n0J9N8j2M2J11j8
20986f92j8k3r3j2N8NMNMJ3n6n7J4M7M7n0K0L2l8J0J0n0K0N5j6M6M6o3o3k3k4j9j8L7J08M4
20979f90k4M3k6j19mN5j6qO2m0l9K8K7J9Q9Q7p5k6M4j10m0J03j3r4K2Ko8j5j4n8N8L1l8l6
20973h83l7K0R0P7Qp6p7KKl3l3Q1Q1k0j9J2Q2Q5p6j20M3J2j05lO7N5N6m8m8j3j3M2M2n8n8
20966h63J7Q7K8m1llpqo0o0M4J14N8n9k4k4j4j5j4j5L4L5K2m7p5M1R1K2L4L3n2n2L3L3kkj4
20959g28j3m5m4%O8J9r9j7N2jkJ38K2j27n7M1M1l3l2l2L7kjL0L0k8k8K9K9K9K9k5k6J0Rp4
20952h01p4P3P2O4or1k2R1K1q4j3K9l9qJ08pp7MML8L8jkN1j8q0p9OP6J8n2j7j6rO0O8m8n7
20945g80J2Q2J3q8j8K8K8k6k7k4k5k5k5K1K0N5N5K6K7m4m3OPN3j7j05J1Q4l3n5O1O3po6o6
20938h22M6M5q4q4L2L2l8l8P8P8l4l4L6L6k1k2k1k2%%j%J9K0N4N5m4m4K6K7p6p6Q6Q7j0j1
20931g25q0q0j2j1j1j2M3M4QQl0k9Q6Q6N7N6n9o0L0L0q6q6J%j1N8Q2l3l4Q2j3q4jknnO4O5
20924f69j6j6j6j6j0rj0rj9j9N1N1lll7l8L7L6OOo6LJ04j3o3PO9%j00r9k7k7l5Q1Q1l5M1M0
20917g42p4M2J05j1qqo9o8JJL3L3l7l6O6O6n4n4J25N5r4K2L9p8p8rOOJ1J0k4k5k4k4L7L6L7
20910g86L7kkjkk0k1M9N0l8l8l8l8l9m0L1L0Q9Q9p4p4M1M1p5oR3k4o3PO4O4r4r4O0O0K5K5
20902g14q1q0L6L6j1j0j1j1N1N0j9k0j0j0j0j1N6N6K1K0q4q5L1L2L1L0l9l9R7R6p0p0pp6O
20896h19J23j7j34l0L9R4R5k5k5O1n6r5k5o2QJ32O3m9K2N1j7l8l7p3p2jO9O0O0k7r8k7M2K0
20889g88K1L4l5j00l0M3M3RJ0k1k1MP4P5Ml0k9L1L2np5o7R6J35k7j11NL0l9k8k7k1k1M8M9
20883g32N5N6j5j4k9k8k8k9m1m2j5N5J5n4ooK6R6k0r0j3j2n5O1J09om3K7NNM8k1k0k1o0n9
20876i01P0P0NNl2L8P1m5r5K1O2ql3L7K8K8k9k9r9J8J06L8p5p5K6R6K7m4j7j8o0QO9O8m3m4
20869g56J0J1n1n1r3M6J25j5q7N2%jk8k9POL2L3L2L2qqrqm6m5K4K4K4K3N8N8m5m6k4M6J12
20862e95k8j08j08J3J3Q2Q3k6k6k6k6k0j9k0j9l7l6kkR5R5k2k1M2M2k7k8J%%%M6M7k8k8n1
20855g44j20m8R1Jo8J0P9O0O0r8r8J0J1m2R8J29j1l9l9M3M3k7k7j9j8J6J6K4K3m5m6k9k8O
20848h26Oj7j8NP4rj48J1Q2k8k8J2J1K5K5K6K5k4k4o2OQ4Q4j6j7M9M8n2n1l8L1L6l3j2N7K8
20841f78q7n3O4L2q4m9J13Kj13N0J21j2j2K4m5q0j1K1K1j0rj2j1L2l8o6MnnnoK5K5P2JPOK5
20834g46K5l2l3M1M2q7j6M0p6m1P5M6k4j2q2NJ21N9n8mnj2j1k9k9N3N3KLM6k3l9L2N8n9r7
20827h14k8L0L0R7R6l2j01m0P6J8r8LP2j5j6P9l7j18j18MP4L4L5J5J6K5m6l5L5L4l5n9RJ3
20821g97n7j4J02m8m9J23J24r6k8L9p8m7K2M1M0J0J0l9m0J9J8M2M1Pj09k7M2l9l8LLn4n5O7
20814h62O7o0o1P4P3rqj6j6J9J9rrM8M9j2j2j3j2k4k4L4L4popom4m3n6O1M5k6J7Q6k5k6k1
20807g88k1RRRRJ5J6J5J6n7n6M8M8nnl3j50j4J48Qo2M4M5j9j8NNL3L3N9n7r0j9o6o7J12J13
20800g28k7k6QRJJJJmnM2k8m5P1J3j03l5L5k4M7O0n7l0L9K9m0LLn8n9M7k4K0J36N1o6J9K0
20793g03o1N6J16%p9p8j3j2m7m7M6M7J1J2j4j3L2l6o9M7K1m8J8Q8q4q4O7O7Qo1l2Q3Q7J8l7
20786f94l7J6J7KJl2l3M2M3j6j5l5l5n0K0Q4q0j11R8J34k8n2n2PQk8k8N9N8k3k3MLLMj6j7
20779h02j6j6L2L3lkJ6J7J7J7k6k6k6k6j6j7j7j7M1M1k1k1Q2J1p7M0L8l1l1L9N9n7q4j5k0
20772h84k1M2M2K1K1K2K1j9j9M0L9n9o0M5M5ONn3n3J9J8J9J9k0k0J5J5m6m6j1j1M0M1M0M0
20765g07J7J6q8q8m6m6L6L5K1K2K1K1M3M3l8l8MLMLj0j0j0j1PPOPJ5J6k0j9l7l7O8O7K7K7
20758f69l1l1m5m5L7L6L1L1k8k7K4K5q0q0KLL7J08P2m4j48l2R4K4n6J2J6j02J1Q0j8j8L9M0
20752g32j0p9p1M5N7N7L0K9k0k0J4J5m0m1onM2M1l9m0l7l6M0M0P5Nq3q3k4k4NJ21M5j18j4
20745h61J49Q7k9n8n8l4l3l0k9JP0P1JRQm9m9m4K6K2K1j0j1n0K0K2K1qrk5k5N7N6K7K6K7K7
20738f64m5m4J4J4k1k1j6j7q4j3N1N2M2M3l4l4l0M0M0k9k6k6l9L0L1l8p2p2QP8J12mr7K0P2
20731g79KlO6m0l9M1k9r1P1O1j02qJ09l4l5J2J2r0k1R1R1m5m6m1m1l4L5N4N3k2k2J2J3L0L0
20724g39np4K4J40J2j04m9K0J4n7J0J0M1M0o7o7mnl9K9P4o6OP5ppL6L7k2k2J5J6J5J5p1p2
20717h48n4Q5N6q3q3N6J32qkko5o5J7J6O7O7j4j4l7l6l7l7P3P2l2l2l4l4K3R2J9j20PJ47o
20711g14p7N3N2n3n2K8K9m3m2J5J6j5j5K0K0k2k1k2k1R0R0q4q4P7P6nmm1m1r9r8J18J19O1
20704f89O1k9k9K9K9o6o5J6J6m7m7L5l4o9O9L1l9oO3J0o0l6J03Ko8J6J7k3k3j8j9O3O3K7K8
20698f89k6k7n9J1J1n9j9j9J1Q1N7n9r1k1J05L5n5O1J01o1q4j3J2J2N6j4k9k8j9N2K8m1KK
20691g76l5l6M6M5K4K4J9J9lp3l0k9pO3O7lk5M4j8q8qqj2j3L3L4k5k5J9J9k5R1Q8j21j20l
20684h48J6J5O7lmO5Q7l0r5r5k5R2N7o0QP8m5m5O1rp7qP4Mj5N4J9n0l1L9k4r3K3K3J8J9n9
20677g97n9J31O1q3q4J7J7k8k7L5L5k5M6P6m1l8L2j5j5l0l0l0l0O7O7Oo3kO7l7j06kO9R8K9
20670f89m1m1m2m1jO9J04L4j8j8k2k3j0j0O4ol7l7opJ9J9J9J9p5p4J1J0j8N2Q5l1k8Q8mp3
20663g59n8n7MP3J7J7O0rk3k2k7k7N1N2r6r5rO2K2K2k4k3nO5L9L9L9L8n0j20k5R0L8p9j5N5
20657g40N5j5n3n3J4J4K6R5N2o5m8m9K0Q9l9j08k0k0k8M1L6L7K2m7j9j9J2J1qrL0L1k0M9K5
20650g01r1j03J3J15J15onm1m1qqqqj5j5J9K0m1m0J7J8P5P6n2n1J4J5k0k0n8n8K0J36L4q3
20643g86kJ14K2r5q0q1O6O6K0K1O9r4j01O2Q9k7l3l2k0k0j9k0J7J6N2N1pqppl1l2k4k4k4R1
20636h18R7k1J8Q7k1k2mp5m6O9o6j35M3M4k8M1J26J0k1k1k9k9L5L6l1l0L5q1q1L5J5J5Q0Q0
20630f93m5m5rj0j2j2j2j2LKLLL0L1mmJ5J5J2J1J6n3q4L2N3j6nmonr2M7P5o5K3K2J9J9r4M5
20622h06J3J2j3j4J7J8j7j8nnnnM1M2m0m0l4l4K5K5J8J8N3N2k5k6L3L2m6m6j2j1kjK8j12o8
20615i58P1R8m2k6k6m0R9P5o4mlJJ41Q8j44m6m6l5l5R2m8mmm1m1M0M0K6K6J%o4P6klJ1J1k3
20608h03k4M3M4P8P8p6p6N2N2r6r6RRQ8Q8q7q6J2J3J3J2j3j3K2K2l7l7M4M4k8k8k8k8MNj09
20601i33L0N7N7QQJ1J1O8O9o4o5poN9O0m8j17J1Q1k8r8pppqJ6Q5Q0l5j1N9k5r5l6L4R3K2q5
20594g63j5O6mmO6j9r0m2m2l5Q1J03L3k4k5%%r7k7Q8Q9L2l8o8%L6l4m3K7M2M1LKn6n6J2J2
20586g49J2J2ppklr1k2Q6Q6O0j1r9r9L7L6K1m8r6k7Q1Q1NNp6oJ01j5j16JM9M9jkJ4J3RRK1
20579f89m9m5m5j3j2n7J4J05L5K0K1j4j5L0m1l6L3Nj11o7P2K1K1K1K1K1K1j3j3j4j3o3o3M1
20573h71M2J2J2J3J2J%lmQ2J3r3M6N8q1l3L7l1l1k7k6N9N9Ko7j02L7J69R8n4n4n8n8N1N1N2
20566f87N1k5k5n9o0oonoj0rK5K6J3J4k2k1J9K0j5j5J5J4p3O6R6m3p0P0k4k5M2M2p4p3N4N5
20559g31k0j9j9j9k3k3J7J6pO3Nj33o4P4P0O9kkjkJ2J2J2J2n1n1n1n2Q4Q4K6K6M3M3l8l8m0
20551g18l9M1M2n6n6K7m2r0N0J60J9j48rP8P8l7l8R2K2j08L1L5j05j6J23J7n3p4p3LLmmJ18
20545g31k2j44mN2j8L1L0l2l2M9M9l1l2L2L1k6k6N7N7K3K2ookjn2J8Mj35n1J9k9k9L5L6L5
20538h29L5O5O5l9m0ONONQPQQk5k5k8k9K8m1n5Q5O3p5o8P2M7M7llr1r2O0N9qqqqkkN6N6n5
20530g43n4J55J6j35o5p8p8Q5Q6K3K4j2q2m8R1R4m5n5J4qrL1L1k3k2rp8oJ56P4q8lO6No5p6
20523h31L9P5m1o0RM4M4o4o5O3O3l4l3P0P1m3m4q7j8J24N5p4mO6mm1m2m8m9P9P9l1l2MMl0
20516g86k9k9k9M9M9L5l5LP4K0r5r7J9P0O9L5l5l4L5k3k3j9j9N5N5N0N0J2n9n4n4j5j5j5j5
20510h00J9K0n7n7kO8kkqO1Q7k9p6p6j8N2O4O4J6j00p2R1R1p1o5N1P3Lk1k2l0l0Lo7o2N3P9
20502g72J0KKn5J4N3j7r6k7L5L4J3J2k6k7M3k7k6M3J8J8O6lr0j9Q5J5r5k5L6L6K4K4l8l8N5
20496g43j5n6n7M2M1PPNNl8L2j2q1l3l3J1Q0Q0J1L7L6k8r9m6K4Q2J2j23n3R3K4k7k8K7R6O6
20489f54m9k4M6m5j14L3L4J0Rk5k5%jL5L5N2N2k9l0k2k3J2J2p0p1N3N3k9r9j8N3L7L6N9n7
20482g64p7Q5N7o0J0Q0k8r7m2K8K4m6j5j6k0k0K8K8O2O3k9k8o3o3K6K6J5n4l7J03K4m5ppK4
20475h35K4QRQRlll8l8JJn8n7J05J04K4K4QQQRNOo8o7n8Q1M2k8J9J9r0q9K2K2P0Jp8O2R9L0
20467f82J9J8j13j13J3J4l5J05P3Mppm5m5j0j0P3P3n5n5l7l8M4M4l4l3KKL0L1O0p9n1Q8M9
20461g07r0k2M8%%k5k6J0RP2P1n6n7J4J5J4J4K3K4l5l5M6M7j3j2%jl6l6o7o8Q4Q3kjo0n9M0
20453g94M1ONL0L1nmk8k8k8k8j5j6qqo5N1R1k6p3mN4N4j3j3j4j3j8j7K1K2M4J13Q9p3j17m7
20446h03j6j5L2L1L2L2j1j1r3r2N7N7N7N7L2L3p2p1k2k2k2k1K2K3K2K3qqK7K7n5n4N0N0l8
20440g70l9J6J5l3j03K2J38n2n2O0O0j5j5K1K0m3m3m3m3J3J3M7M8j4j4R0R0r3r3L4L5K1K2
20433g00j4j3m9n0RQl0l1MMN4N3J9J8L9L9m2m3l3l4k5R1O4n2k5M4k3j40j00J6R0Q9J6J5L7
20427f95L7LKk1k1j02j02J4J4P2P2j8j7j8j8K1K0K1K1m2m2O3O2rj0o8o8K2K3q3q2O7O7o0o1
20420i36M9M9M9M9k5k6L3L2llq4q4J08J08k0k0J8J8k1k1np5m8O9Mo6O1O2l9l9M3M3N4N4k7
20413f39k7kkl7l7NNn2n3R2R2j28j29R5R4n7n6L4L4L5L4l1l1o6o6M6M6%O9Q0l5j09m0J2J1
20406h13J7J6k2k1j8j7LP3O4n2l5l6N5N4P1m5o1o1K1K1o1o0L9L9L9L9K9L0k9k8k1k1L3L2P5
20400f51Nj04l4P3Mn7n8M1M1L6L6J9n1q5j6N1N2k6k5p3p4QQN3N2J7J8J2J2l5L5J2j04j00J7
20393h91N0N1K2K3MLn5n5l9l9J8J9K2K1L1m0o0RP1P0mmJ1Q0O8jo3o3K4K3n7n8PPJ2J1j9N1
20386g40N5j08q7P6M3p3k2M7P7P8r2j61j3J02K3K3P4Ml6L3K9m1n8n8m4K6N3N3jjk1k2k2k2
20379h26L8L7m4m3j5j5O7O6J7J8O5nj27J2J12k7ppp4p3J1J2P0P0m2m1J6J6l1l1P4P3k0k0j9
20373f93k0K7K7qpm2m1J6J7J0J1k4k4M9M9p9p9M7M8J4n6j12K7J28j2o3o3RRjkjklllkLLL8
20365h08L8k8k8L0L0J7J7o5o4OPR2R2o3OJ07l1j11m0ppM6M7q2q1J04J05m6j14o6P3K2K1Ro1
20358h33o9O9P5MRP8o4j34kO7j4j5K5K5l1l0O5O6J51J2j21j22qJ31P3o6n6n5J7J7JJk9l0%
20352g93O9N5q4r2k2j2j2J06J06o9%O6p4k5k6K8K8n3n4J2J1J1J2j6j5M2M3j0j0K6K5MMNMk4
20345g34k4L4L4l0l0MMk9k9k9k9L4L4L4L4NNl0l0O8O8n9o0k2k2J3J3k1k1O1O0m7m7l6L3J13
20338f78k5j26J4j6j6qpP5P5ook1k1k0k1J%N9N9o2o1M2M3MLm4K5R2m7q9k0Oo3k0j9N1N0K0
20330g77K1lO6J4n7n7J3NMj0rK5K6j01j00j2N9L9L9lO6J3j03m8J14M3k7K3K2J7J7o4o4P6P6
20324f57j41p2Q1J2k2M7O0j0k4k4j7j7J8J8o9o9L9J08J3n7L0m0p0jm4m4O1O0LKK1K0L6J04
20317f45m9j20j0N9k4k5k0k0K5K5O5ol6l7m5K5J9K0l4l5P1P1o1o1J11M0m1K9%%j1q0n9J1O7
20311g81O7K8m1JKm4K5K9m0n6J4K4K3L1m0l9L0K1K1K1K1k6r5n2J11K2j16n8Q2P6o4k1N0N6
20304g18j4n2n1rrM9N0L1L0p3p4K1K2J2J3M1r9m9R0Q8n1m7K2R2m7q7N3Q6n4n9J1j4N7N0q8
20297g77r3M6Q0Rl7l8J6J6k0k1OOP8o1l5J05J65K5k1j60r3M6M2r7q2j3K1K1K4K5j1j1QPQP
20290h09O2O1m3m3mlo1o1J09J10o5o4J0J0J0J0M2M2QPm1m2o6P3O8kj3j2r1r0L7L7%JK7K7M1
20283g18r9m9R0P4o5K2K2q9r0Q4Q5j3j4j3j4J1J1M5M6l7l6K1K2r8r8P6P6j1j0j1j1opooj3
20276h29j4K2K2L6L7Jj15l0M0opM6M6l6l5K1K2K2K2o0n9K1R2M9o8KKk7k8N4N4k5k5o0n9J13
20270g59J14l7l7k5k5k5k5LML8L8n1n2L0L0l3l3JKNNONnnnnn4n5K7K7P1P0L7L6J0J1p1p1Q3
20262g20Q3m9m9L0m0j08QP8l9m0L0M0L9RRMNL9M0l6l6p1p1n3n4R8R8m6m5J14k5p0p0KLK4K4
20255h45J1Q1N5q4m5K5N1j8n7n6P2P3L7L7n5n5M9N0LLKLj8j8K9m0r7M3j2j50o2P8O4nP5P4
20248g02L6L5l1l1K6K7l7l8K6K5m7K2J20k0opm8j19JJ39j1j51K5R5n8n8J2J1k4k3KKm6K3J05
20241g25l6r6k7K0J9l5l4J3J3M8M8P4P3j01j00JKJJj4j5K0K1rqqrl1l2N0M9J1J1J1J1KKJK
20234g76qqqqk0k0L8L8l1l1l1l1k8k7J00J00o3o3J9J8p6p6P5P5M9M9qrl7l7l7l7K7K8O2O2
20227g30J7J7j11j12R4R4l4l4OPO3J33N3q6j07j08M2M3j6j5j4j5j4j4J0J1lO7N8q2r2M7J26
20221f99j06j07J26J05l4k4M5Mj35p3O7J17J17J2j28n3J7MMj8j9J5J6l3l4KJM8M9j0j0J8J7
20214f99m0m1k6k6L3L2K9K9p5p6M6M6l5l5L6L7k1k2k0k0k0k0P0P1l4l4n2n2R9R8n8n8N4N4
20208g30r1K6R3o9n9N8n3n3J04J04m7m7K8K7L9l1q6L0O5n2LP2p9p9JJN9N9o9o9J2J3L9L9m3
20201g85m2J7J6J7J6l8l7R0R0q8q7poK4K5o1o1J6n3m9O8M0l0J7J7K4K5l3l4M3M3QQo7o6Q5
20194h55Q5k4k5L4L3K3K3J5J6Q6k9j32o1J3J3J7J8k7k7l1l2P2Ko3N3J4n5P2P2j5j6n0n1J9
20188h13K0J9J9o6o7o6o7R1R1J0J0kkkkJ5J5P4P3j39j39J28J28m4m4qrk7k6k6k7M3M3L5L5
20181g27N1o5p0M6K6m4p1jK3K4k9l0K5K6l2l3J00J00n2n1M2M1q6q7P7P6n1n2k7k8QPK9K9K5
20174g81K5jp1j01J5K0n1P8P7M6M6j3j2NNp6oJ10oj10NN8j1k4k3J0Rm8m9K6K5N4N3O0n6r1
20167h03K5M8M8m9n0k9k8k9k9R6R6rqjkjjl2l2KLK2K3n9n9M0M1ONk2k1K4m5o0N6N9n8m3P4
20160h02M0l0JJL1L2j6j6M3M2m0m1M1M1m8m9j4j3L9L9M0L9o0o0kkK9K9n3n2J4J3J4J4p1p2
20153h99J27N8p4O6O2p8M0M1l5l5J1j27l2J07K0j19l7J01J39%q9j9N6q3q3N6M0l1J8J8JJJ
20147g78Jj1j1O1O2K9j10j10L0%JM4M4lklkl1l0RJ0k2M9O1p8p7O2J5n6O0O0m8m9J7J7q7q8
20140i64J09J08j35j36P0O9j4N6O0q0p5O4O0O0o0n9N3N4N3N3j0j1j0j1k5k6k6k5M1M1j03l3
20133h52M8M8nnnmqrL8l2QPq7q6Q7Q7L1L1pp7rO0O0j0q7j7O3np5mj8j8O2pj23oJ22NMP4J%
20125g20N1j11j03J06P4q9k3M6lll8l9K4K4l7L3k2r0j5N4J1J1J6J5J6J5k2k2L6L6J8J7J3J3
20119g08K5m4o4o3O8O8L1m0j3N5J7n3PPl2l2K1K2k3M8l2j02J2Q2K2R3P5q8q8K8rp8M1M0k6
20112g33k5Q8J9o9p0qqL9l1o4N2M8o8j1j0j7j8K7K6L1L2J0Q0j5j30p1M6P8P7n1n1j6j7Q5Q6
20105f59m3m2k4k4J2J1n4n4N0N0P2P2n7n6K9K9p6p6L2L3L2L2n9n9o0n9QPM2M3ooK9L0k0j9
20099h40j9j9R3R3n7n8%jj1q2%J16J1J2R1R1q3q3k6k7o4N2O3n4J4Q4j7j7j2j2l9l8J2J2k8
20092h43j44K5J42K1m8kkN4N5k8k7L3L3m9m8K7K7qqKJl3l4P0P1j1j1lkkkj7j7n2n1J7J8J3
20085h33J3O8lr0k1Q2l4r1K4J22N2r5r5M8J17op5k5M6j3q2kO8K4K4k5k6L3L3J3J3QRJ3n6r1
20078h53k1P0P0l3j03J7Q6QRpppoQRk7k6J8J8k2k1O6mr0k0J27N7p4p3m6m6L6L5%jL0L0L9l1
20070g85r1K4M2M1J5J4opm1m1O0O0j7j7p2lL4q2p3R0R1p3o9M7J22Op5mj7j6j8j7mO7O4nk0
20063g76j9J7J7k2M8O2O1Qj08q0j0mlJ7n3k5R1R2K3j3j2p4p4l9P7J34O6o3o2OPk9k8k0k0n4
20056h62n5N8N9K3K3NMN5N6k3j38o1N5M0k8J8J7K7K6rqnnm0m0O7O7l8l8L1L0k8k7p0p0N8N8
20049g68l0k9NP4O2n5n8N9Rj07k7k7n1O6J21N1J6J5k3k4kko0o0M0M0j8j8M4M5j4j3o6o6L8
20042h33L9m5m5N9O0j0j1j0j0llllllP9P8q1q2MNJ5Q6N8n8r2k2l3l4L9L9MNJ7J7l7l7l2L7
20035h49M5k6l8P8M8k3M2M2m4K5R0k6j01l0j2j2Ko9J5Q5k0q9j1O0N5j5l8l8L9L8M3M2q5q5
20028h62N1N2p4lK5m4p5nM8M9onJ5J6J6J5P6P7k9r8p7L8M2p5r8J9R2R3J0o0k9M0K0n1m6K4
20022h19K0K0kj18r3J16J44j8p0jRQM6M7l0l1pO2j6q4j3N7O0j0j32j5R2k5l4Q2J0RppMP4N3
20014f19o3j24L8P2Koprro0o0nJ12P6l9p1p1k0k0J22J22p5p6k4k5J0J0j6j7j7j6M0M1j7j7
20008h38j3j3O8O9k0j9k0k0JJJ%J5J5k0k0LLLMk9k8L0K9Q3Q3k2k2j11j12M0L9l6l6K3K2K1
20001h26K1l7l6J0J0J1J0N6N5m8m9P8P8p3p3L7L7r0r1N9N8K4K4n9n9jjQ1Q0m8m7l8l8K0K0
19994h45M5M5j3j4L7L6r1r1K9K9O4O4j10j10J8J7j8j9L9M0J3J2M8M7K7K7pqJ0J0r5r5N6N6
19987g47kjLLl2l1L4L5k4k4K0K0K0K0M5M6q3j3N1o6n3n4j2j2M6M6j1j2k4M6N2o4l3L6j1j1
19981g97ook9k8PPk2k2Q3Q3K0J9K0K0j13j13O2O1J4J4k0k1MML8L9p7p6N2N1o8o8N9N9p1p1
19974h92N6N6n1n1L1L0L3L4m4m4K2R3P0r2r8J8K3K4MMl0l1J0J0R1R1pqm2m3j5j5j6j5M7M8
19967f99n7n7OOM1M1l3l3P2P2n2n1K9m0j17kQ0Q0j4j5m9m9k0k0J6J5N6N5kkj9j9n3n4P8P7
19960g33n0n0oojkLP4J12k7j4j4k2k3j6j6P1o8j95n6J01J01K5K5l2l3K6K6K6K6m0m0M1M1j31
19953h77j31K0J9P4P3L9L9n6n5N0N0J9J9j6j6j9j8K5K5q7N2J57J8q8q8QQqqn6J4O7p1o8P2
19946h14j6j7K7K7KKl3l3L9L9o5o6K9L0K9L0N4N4k7k8nnonnnl9m0N5N5k6k7m8m8L3L3M8M8
19939g24l3l3k6k6MNM3k7m0R9L4j05O3O3j6j6K3K3o1Rjj41r0M9J06L7l3l4O7O7l7l7K1K1n4
19933h00n5k0j9O1O2LMj7j7M1M2n8n9%%L0K9L0L0J8J8o4NK1j19j41R2J10l0j24J6R9K9J9J9
19926g45j9j9j8j9J2J2M7M8p4p4QQl7l8M9M8PP6M3r7q0N8K1K1Q5n5j20n1noQ0Q1JKl3l3oo
19919h28ooL1L0N7N7P8o2r6M3o1o2N2N1pqm3m3M6M6o0RR9m2n5J4J2J2Mo4k8Q9N0o6MML2L1
19911f86p2p3N5N5MNl1l0L4L3jjo4o5k9k9nnm1m0L4L3j3N6O0n7n3O4J9J9L8l1k8Q9L1q6lO6
19904g48J9K0ppK7K8q6q7J8J9J1J0J1J1k4k3k4k4L7L7L7L7l1l2J5n4m6P0L5q1l6L3K2K2M1
19897g50M1m0m0%J%%KKM8k2l3Q3K1r5lmq3L3M4p3o6N0QQJ5J5J3J3j5j5J5J32N0o7o8o8NOK3
19890h14K3N8N8p3p3j5j4J4J4JP1P7o4k3J15RRJ7J8j04j04J%k5k6N6N6k6k6k6k6l4l5M7M7
19883h17k9k9k8k9L3L3kkl8l8mO5M5r4n4Q4L0K9L8L9rj0o7o7O7O6QQm6m6L5L5J9J9K0J9j1
19876g28j2j1j1mlL1L1n8n8K3K3K8K7l0l1K0K0l3l4KP1L4j06k2M8rrR2m6m7K3No5J9J59l1
19869f92j70r5J37N1q8l5L6P2P2J9J8p2p2p8O1J13k6j46oK2K2J10l0k6k5K4K4RRp8O1N3q6
19863h12q2N7j3q2L0J01j9j9j4j5QPPQl5l4P0P0k9k9P5P5m4m4J4J4mnj09j09O5O6K2K2M1r8
19856h44q5j6NJ44M9r1L4J03p2p2K2K3j3j2J3J4J4J3k0k1k1k0JKN0k0j06L3R5K4KKL3L2m7
19849g52m7pJ33L3j06n4n4jjnnMo5n6Q4J08l2llnnnnK1K2l7l7N4N4k7k8l7l8K1K0K7K6K6K7
19842g55m1m0m0m1J1J1k3k4K5K6K6K5klllNNMNPPPPj7j7J7J8ppK8K8KJKJl7l7M4M5m6m5L5
19833g96L6J0Rp1p2O8O9j3j3M0M1j7j8J5J5o6o6J0J0J0J1kjn9n9l5l4M6M7K3K2K3K2n5n5P2
19826h33P3mml8l9j1j1j1j1L4L4L4L5J5J5o6o6J1J1m3m3L6J05P8l8o1J0K0K1n8n9K2K2K7K7
19820g66n5J5R7j8o9%n6n7OJ22P3Lp8p9J9J9N4N4l1l1K7K7o6o6KP2O5p5rJ30L6j03k1M9j0
19813g20j0m1m1m5m6K5K4Q2Q2q1q0R7R8j9j9lml8l8k1k1LJ42J30j02j66k6N9q0m0R8K4m5K
19807h20KnnmnL0L0l9m0J4J3m7m7o2P8J08L8j2j3j7j7QQQPJ7J6J7J6jjp0p1JJP1P1L9M0N2
19799e91q7q4j4k8k8l1l1L8L9K0K1K1K0k8k8PPj1j1N9N9ooooj24j25L9L8N0N0o7o6M4M5M4
19792g77M5m5m4K6K5P2P2r1r1jkp1p1O5O5n7Q3P5o5n6Q3pqKJqpqpRRJ0Rkkl6l7l1l1Q5Q5N
19784g29Nj7q6n5Q4J20k0j20m9J04L4j15j16M3M3j0j1K4K4QPj10L0R4K4P3P2j9j9n4n3n1n0
19778h95O6O6j5j5j5j5K5K4K4K4l4l4l8l9Q5J4r4M5L7L7J1J1LMl2l1L8L8l2l2R2R2p0p1J1
19771g15J2n9n8O3O4j2j51j26J3J28N8k5k6l0l1N4N4j6j6%JNNl9L0K1r4l2l3l9l9N5N5R0R0
19764g43J2J2m6m5J8J9Mo6j6N3np4N4J24lp4m3K7O5O4m7m7N7j2r0K7O2n5n1J8L0L0QPn1n0
19757h27ooooN0N0k7k7r8k8N2j6rqK2R2j7j33k2M9rqP4Nk0N0Q1J0j2j2n2n2l3l3P1P1J7J7
19750g56J7J7m5m4J3Q3Q9k8q3j3Ro1K1R1M8k1j2j3j22j22N7N6p0%J28N8n2n1k1k1J1J2M7M6
19744g32k9k9J5n6l5L4rj0K3K2K2K2l7l8M4M4m6m7J1J1J9J8j6j6M9M8ONL4j05j05L4POJ6J5
19737h05M5M6o0n9K2K2K2K2j4j5R1R0o0o0o0o0K7K6m0m1R0n0j31QQ3Q4j2j2K3K4j1j2O0O0
19730f57n3n4Oj33j4J25O6p3o8o7L5L6L5L5k6k7M1M0l1J08J2j27p0O9j7j8M4M4l7l7L1L0n1
19724h03n1l4l5M6M6O6O5l9l9O5O6l9l9m7m8J0J1Q4Q5r0r0l3l4M7M8PPR4m5j08L1J24j08j54
19717i34P8J16k3m6m7R6R6j26j27KJK4K4l4l4L2L2M1M0n1Q9O8j64n9P9j3j3Q0Q1p1p0N5N5
19711g23j2j2P5o4r0r0L9L9P4P4mmj3j3N4q6opj6j6M3M2pqN1N1l9l9lmj6j5j5j6k1k2J3J3
19704g93kkJ12k8k0k0k8k9J14J14Lj36j27J3p5p5Q8Q8L0L0rrrj0l3l4J03l7l3l3J6J7R6R7
19697f21K4j16j6j6n0n1p2O8j1j0L9M0NMnop8p8j1J28J5J5M7M7l4l5qqm2m3k3k3L5L5K3K3
19690h09K3K2l7l8M4M3oonoJJn7n7llL1L2LLMLk7k7k8k7R5R5L6L7o4o4l0k9L8L7k0k1j1j2
19683h39O9P0l0k9NOj0rrrKLKKJ2J1m7m7L7L7o8o7N1N2N1N1j5j6j5j6l2l3M9M9J7J8J7J7n6
19675g19n5n6n5P6P6M2M1r7r8L0L0L3L4L3L4m6m5j1j1r6r6L1L2K9K9L0K9l1l2K7K6J6J6l8
19669g92l8k6M5M2p3mJ13M7o9n6n6M1M2l2l1P3P3p7p7N0N1j8j8n2n3N5N4k7k8k4k5Q4Q3l1
19662g54L9O9m8j27n9K8K7K1R1M0p6l1L9ppl6l5jjL0L0k8k9J6J7J6J6nonnJ9J9J9J9l7l6l7
19655h15l7K7K7l0l1P2P1J4j03j02l2KLN2N2J7J7K6K6Q4Q4p8p9m4m3j3j2P1Kq8P6M4p1l9l9
19648h89L5L5PPOPNMNMMMMMo8o8O0O0jjk7k7m0R9J07l1j40jJ04l5r0M9Q3J3m6m7L1L0K3K3
19640f98j0q0j5J25K3m6K2K2m1m0OOOO%J%Jk0j9PPO3p6q6N5J15k4n8J2jjMLK7K6rrp0p0N7
19633g79N8o7o6j3j3R0J9k8J11M9r1m3K7k2k2n3n2P0P0n8n7JJL5L6k8k8L0L0L7L7k1k2k7k7
19626h16MLjp2j1J29N4j7J4j25r1M8N9j2J01J00Rj30l5J04R8j34j24J6MMj6j6K0J9M2M3o2
19620g91o3M9M8j0j0m4m4rrL8L8L8L8m5m5m0m0m0L1R6k0j0O1Kj14m0L0J8J9J1J2J2J1M1M0
19613g41j8j8K5K5l3l3o5o4M0M0K6K6K6K6n6n6P2P2l3l3K6K5J2J2l5L5N2o5j00J6K0n0llm6
19606h76m7L6J05K7q9k4M6QQJ2J2l1l0MMK2K2j3j3j3j3j3j4O9O9Q1l6k4M6l9j09L7J07lp2
19599g44l2l2K1K2n9o0M6M5l1l1l5l6P0%o5N1O3oq8q7Q6Q7m1m1L2L2k6k5Q1Q2m6m7j9k0l2
19593h85L7J17k3m1K9J3n7K2K2l1l1l1l1qpN0N0k1k1k1k0J8J8N2N3M4M3o1o1N5N5p3p2k6k5
19586h68P9P9k6k6k7k6j3j4j3j3M4M4RRK4K5P6o3j27J2M6r3m6R3j6j55N8J28m8m8J8J8J8J7
19580h25O2O2MLm3m4mno2PJ09l0o7LL6L6N7N8P7o2j31j32J9K0l1J09P8o1n5J4K4K5k8k9OP
19573g93j8j7j8j7R4R4l3l4L0L1k8k8%jjjopM0l0q2L5O9m7n4J6J5n4PJ24Q4l2m1m2J0Rl9m0
19565h05K3K3k1M9P4q9j05J2Q0J0m9m8N1N2n5n5n5n4P4P4P0P0n2j22nJ11N3o4JP0N4j5j23
19559g66j22qqK6K7mmL1L1l9l9K0J9L4L3m7m8K7K6Q5Q4p8p9M9M9o1o1k7k6k2k3L6L6L2L1k6
19552h12k7M7M7n7n8KKM2M1mO6O2n5r9l0j8j9L8L7K5m4n8N7Q8k8k6k6KKJ6J7m1m1RJ0RJ0J
19545h13Kl4l3j7j8J04J03L1q5n8J1n6n5L0L0N6N7k5k5j%%%K7K8l1l1%J%%L2L2L2L2j7j8M0
19538f69M0opppj7j8j7j7r2r1N9O0j8j7J7J7OOk8k9j4j4j4j4qpK7K7l7l7R0R0MMNMl6l6p0
19530h71p1K9K9m0P5O9%M6M6j5j5m9n0qqK7K8l9l8K0K0j6j6n1n1N0N0N0N0n2n3P6Nn6O1O4
19523g04no7o6l6l6M7M8k7k6n9N9O5n1k4R2J20Mj00j01K1K0J2J1m6m7O1O0LKllL3L2j4j4j4
19516g53j4ppm1m2J4J5J4J4qrN0N0%%l5l4jjN0N0J4j03p7pJ5J5J9K0K8K8ppL4L4p1p0RRJ0
19509h02RNNNNj2j1K3K3j9k0n4n5L5L6m7m6K2K1K2K1rj0m4m4J8J9R3R3O7n0j29n8Q2Q3j8j8
19501g59l0k9m4P2N5o0k8M3rqL3q2m7O9M0k9mO7O2qm9m8NOK2K3j2j3%%L1L1mp2j07J0R5k1
19494g99ppk5k5j6R9N1o6LP2n2n2N7N7l1l1l0l1N5N6k5k6RJ0J3J4o5N%j15m8K1L4L3O5O5j6
19487g48j6m8m8j4j3k4k3N7N8NNNOkkkjnnl9l9L4L4nmL9l0k9Q8O8m9j9N1J7n3o2o3nO5R5k0
19479g41r7k8P7P8j9j9p7p7nnp8L8J23Pj8N2qrN4N5q8q8J7J6M2M1o3o3M6M6l5l5N6N5p2p2
19472h94L4L5L4L5mmM3k8m1P5M4k5J4J3k5k5N9O0m5m5o2o2M2M2l6l5M5M6j2j2j2j2J1J0m7
19466g84m8M6M6J2J1m4m3J4J5JKL6L6m0m0J8J8O1O1m3m4j9j9o5MK1r5l0M0mmN8N9mmL1L1k8
19458g37k8PPm4m3m3m3M9M9J7j00J1J26q1j51P0P0j6j6J8J8j8j7L9L9o5o6Q2Q2k3k3qrjkq1
19451i31L6J17JLLm2P4P9l7ONp2kL4q2o8R5O2n5l3l4onO0O0K8q8q9K7K8m2j8j8M0L9l9L1J19
19444g14Kr2k3L6L5j9j9j9j9J8J8k9M1N8n8l3L8L4l5l5L5M9k0K3K3pqpqJ4J3J3J3n5n4n5n4
19437i00P4P4l0l0jkjjJ3J4m4m5N5N5p2p3Q0Q1m7K2O5n1p9j0M6M7qqK5K4j0j1p5p5P5P6j6
19430g63j6L8L8l8j06j0J07O5ll9l9l0l0K7K8p1p1Q0Q0QPk8k7j9j9J09J09q5q5M3M2J5J4o7
19424g36o7M0M0j14j13j0J30J9j22j7N2L9L9L0L0l9j08J8J58Q8n1l7L4j5j4m2m2ppmlO2O1
19417g08n1j21m3R5l4l5M4M4M1M1OPm5m5K6K5k2k1J4J3k8k7M1M2l0l1L9L9nmnmk9k8k8k8J0
19410h45J0J0RKJKJk1k1k1k2P0P0L5L5n8n7J2J3j1j1j1j1L8L8l1j00n4Q6Po2L9M0%%K0K1m9
19403h26m9O7O6n0m9N3N4o2o3M6M6k4k4j3j4J8J7Oo3m0R9M7p0MJ21M4k5j4j3p4p4Q9Q9j09
19396g90j10PPj2j1N8N9OOJ0J0o1QM2p5l7Q0M6k4KJllNMNMM8M7o8o9j8j7j8j8K3K3K4K3J0
19389g76J0J5J4j5N5J8r8l4Q2P9l7j09l9L1L1L6L5l4l5K7K7K7K7l1l1l1l2J4J4n6n6L5L6l5
19382h36l4j1j0J2Q3J0j06m0K9%jP4P4k9k9k9k8m9m9lJ14K4m6L6L6N0N0k0k0j3j3m7m8M6M7
19375g76k4k3M8M9o8o8J19J18j38j37R7R8o0o1N2J22Lj37l0L9m4m3J6J6m1R8Q4j47q7N3RR
19369h54J8J8k3k4M7M6RRk5k6RQRRq8q7P5P5M9M9o7o7j1j0j0j1rrrrM2M2M2M2l5l5Q2J3j44
19362h60mJ11k8o7KJ6J6J02l7o7KPPJ1J1K4K4K4K4k8k8k8k8m3m2m2m3L3L3L3L3qrrqK7K8K8
19355g83K7K5K5m5m6j6j6j6j6l4l5Q2Q2j9j9J5J6N1N1o5o5M9M9k1k1n2n2O4O4J2J2n8n8K3
19348g90K3m6m6OOOOQQQRK8K8n4J6Q6l1o6Mp1jM3k8k5M5l4l4K0J9Q9Q9m8m7j2j2N4N4j5j5
19341g20o6o6l2l1J6J6Q5Q6k6k5k6k5MLMLJ8J8K1r5r9J7J00L1NOl4l3J2J2M7M7jkl7l7K6K7
19333g51rqn2n1J8J9jkOOo0N5J30J3j4N6j8q6r0k1N2N3rrn5J4P4m2j03J06J30p9q8K8K3m7
19326h12L5L4l7l6K8K9L8l2n1n1j6j6j6j6K8K8O3O3j2j2m3m3k8M1M1k8k7k6j05l5J46J46k9
19320g51k8R4K3j8j8p8p7MMj3j4O8O8l3l4K5K5l6l6K7K7p0j%p0L8L7o8KQ5J6k3k2JJn3n3l7
19313i88L2P4P5m8m7Q0Q0L0K9n1n2L0L1m7m7k4M6POk5k4J0J0K3K4L1l7j6N3OOL1m0m3K6P3
19306f76Ln5J4j2q2M3M3PPj%L2q4n8J2j3j4L4l5r3k4O0O1K2K2L0l8MP4J2n7m1m0J3J3j7j7
19299h51O4O4k0k0K0J9o8LJ06L7k8k8l3l2L3L3K8K9o8j38L0K9j0j0j5j4P0Jl9L2Jo8J7Q7j0
19292g49j1N2N3j34j33k2M9K9K9k4k5mmP7P6l9m0J11J11l2l3k8k8p1jjp1J0RNNK9K9k9k9J5
19285h19J5N8j2p6oL2L1rrK2K2K1m8m8K2PPJ5J6l2L8O9m8j13m3Q2J2r3k3Q4Q4L4L5lp3l2L7
19278g44k5r5M4M3NMj1j1j1j1M6M7N5j4j11m2J7n3o8JM4M3pO2K8m2k3k2l9L1O6n0q1L6O1O1
19271g66K6m4o8o8l8l8J23J22k9k8M5M6r8k9MMM2M3n2n3K8K9L7L7k5k5P3Kn5J4J3J3K9m1j16
19265h43%P4MKJl7l8N4N4n1n1mnm0l9P6P7qp7J0Q0llm2j11L9J09L4L3%o9j05l4M9N0J0J1L5
19257g58L5O0j02j42K0Oo4O7O6k2k3N4N5K0n0n4J6Q5J5j13m3J20M9p8qK1m8m4K6N6N6o7o7
19251h56L1L1%%N3J23o5j81m5P0M9M8K6r0l6P9K0m9j2N8M8k2j3j2l2l2LLj3j4m8m8Q5Q5m2
19244g98m2L4L4j7j7k0R6J26l6r1k2j05j06J1J0J1J0J7J7N2N2m6m6J11oj57OJ44P4N9N8n1
19238f38n1l3l2KKn2n1K9L0J1J1k3k4J8J9j2j2k4M6M4p2n9N8n0n0Q1Q2M7M6l5l6l5l5NNn7
19231h45n7J13M3r5K1P2m5j5N4L3l6O5O5p5p6OOM0M0j7j8j1j0q2L3J11nn7J3jp0J6Q5J6J6
19225f67j5j5m3m3L8L8m2m2J5J6j1j1L5l4q6L1N5j6K5m5q2L3N5o1k0R7KKM4M3P2P1j03j02
19218g66j5j4K1K1j5j5K0K1KKKKRJ0RRq5q6nmO0O0k1k1k8k9L0K9K5K6O0O0k6k5o0o1K2K2n7
19211h11O0J65m5k31o9Q5Q5Q6l0p1M5J6n3l8L2L5l5j05J2P0m7m1K8J7J7j3j3m8m7J65J66n5
19204f68n5RRp3p2qqpqO2O2k0j9j8j9J6J6O5O4j6j7k1k1L7L6n7n7M8M7oom1m2P1P0q1q1ON
19197g98ONl7l7K1K0N7N6k5k5l4l4J%llQP7O3p7p6O3Q1J1k2k2l3l3JKPPk7k7N7N7jjLLp0p0
19189h49n5Q5Q9n0o4PL7l3m2K7K8m2J0Q0P5Oo6o6n3Q6L8j02K8R7qqL1L0k9k9l0k9k2k3L6L5
19182g75J8J7n5n5r6M4P0P0pqm1m2N1N1ppQRn0n0L0L1m0l9M5M4N0k1l4l5L1L1j2j2J1Q1nj22
19175h21m7O9N5N6J6j00q2j3N7N6l3l3L6L6k0k1k0k1n1n1K3K4l1M0O6O5J10L9l4L5kp2k4k4
19168g17p2jL7l2o4NP8P8m1m1oonmM2k8k8Q8J3j02j9k0r6J9J11M1k6M3K4m5j1N9K8m1l3l3
19161h05M8M7k3k2m9n0m9m9JKJKK9L0O5O4q8q7j1N9O6O7m5m5%jO2O2M0p6q0L6Q4J5n5n5L0
19154g80K9O8jr9j00N9N9k4k3J1J2kjkjJ8J8J8J8MN%JK9m0p4M2L8p9m6K5k3k3N1N1LLl3l2
19147h21qrO1O1jjl6l5NOOOj6j6j6j7J3J2M7M7n0n1O5O6m8m8K2K2onm1m1k9k9L4L3P4m2q2
19139h68L5L8l1J5J5RRo1o1N7N7K7K7k8M2Lj14o6MpqM1M0M1M0m9m9O6O7n2n1N3o4q1j2J2J1
19132h93l8l9P8P8mmO9m7p3M3M1M0jjl6l6K8K8K8K8l3l3l3l3l8l7M4M4M4M5j3j4rqo7o7P7
19125h42P7mnm9m9L2L1ppK8K7k8k9PPJ0J0J0J0l5l4K3K3n6n6j2j3m6R3J36ll6J03J7j22n4
19118h43J5KKK2K3K2K2j0j0L7l2q7N2J10k9r9l0N0M9j2j3K3K2l5l5K3K3j8j8j8j9l6l6O9O8
19112g46r3r4J1J1O1O0KK%Jj2N7Rj31p2O7Q5J4j5N4M7k2l7l6ppppk8k9L0K9o6o7j7J23LMJ2
19104h11J2J4J5k1k0k4k3L5L5j5j6J9J9j8j7M0M0l2l2M9M9n8n7%Jk5k4Q0Q1j08j07M3M4L2
19098h00L2k6k6m3m2L8L9M4M4q4q4J4J5J9J9j5N4M0r9pO3k0j9L3L3k5k4rqrrN0N0nml6L3P7
19090f97o3p6pk0k0Q2Q2JJk7k7QPn0n0O9O9P9o0j65k6M2M2J5J6p3p3L2L1O4O3K1K0N6q3l3
19083g50J05j1j51j8J21n5j23QP8N6j4n8Q2O5p4o5P4j6j5L2l8r4r4O0O0Qo1M7M7JJJJK2K2
19077g46mp4l0L9L5l5j4j4q8K7P7PN3N3l0l1M4k7J0Rj8q8J0J25N6o0n9J1J0n8p5M1Q5J6p7
19070h20oJ9K0k4k4o7KJ02L3POL9M0J3n7j07l7j0j1L6L6lmK1m9j4N6MNM4M4j0j0rj0k6k7R0
19063g08Q9j23j24qpL3L3l7l6LLnO4M5k5k5M5L6l3k8M1k4k3N0N1l4l5L5L6m2m2opK7K7K8K7
19056f99nmnnj9j9N0N1p3p2llMMLMOOk8k9J4J4Q4Q4r0q9K6K7m7m6K4K4RRo1o1N5N4k5k4O0
19048g95q0j41R2J19k1pO4M9k0m7m6J0J0k5k4m2m1K8K8L7L7l3l3K1K2N6N6k7k7k7k8L3L3l7
19041h06l7l1l0MMJ4J3n6n6R2R3K3K3q0p9L7L7J0J1J1J0LKKKm1m1L2L3j2N8L1j08m0L0j8j8
19034h78k7k7Q9Q9k7k7j8j8n7Q2J13M4r0q9k5k4J14J15Mj36q8N2J06l4m4K6k1k2J2J2M7M7
19028g00j4j4K1K1lml8l8j0j0j0j0N8N7k4k4l3l3K5K5k4k5N7N7r6r6L1L2QQRQL7L6L7L6m5
19021f88m6m5m6O0N9JKj2j2K3K3ooooj31j32O6O6L3L4jkl3l3K5K5N4N4k8k7OOk8k9o4o5O4
19014h45O4N3N4mp2j46pO2O1ppllo9%J30j0j25J5N2j8qO3jp0J0J0l0k9k3k3N0M9R8m2q4j4
19007h69j2j1O9O9l2j03q4N6L6L6M5M5q6q5K4K4K1R0J1j28l9J00N2j8j4j4J6J7QQp3p3O5O6
19000g83o3o2L6L6q6N4R0m9p8qn1J9O6O6M9M9J5J5q1q1K4K4rrj0rK6K6rqO2O2k0j9l5l4K3
18993g62K4KJKKl6l6K2K2QRR5m4o1P8k4r3m6K5K0n0j5j5J6J6M1M1M1M2m7m6J1J2l3l3K5K6
18986g60LKLLK6K7rql6l6l6l6L3L2k5k5k1k0L8L8l5l6N1N0m8K1J07L8r0k0Q0J1j11j11Q3Q2
18979g35MMLMk9k9j4N5k8r9m0L0P6Pm8K3N5N4m5m5l6l6jjQRl1L9N7N8K0n0l8l8q6j7P7PJ1
18972h45Q1n2n1Q7l0o4R8nmN4j5q1L6N2j6onrrj4j3M6k4k8M2J9n1l8l8m5K3L9L8J4n6j2J05
18964g77R5o8p4mQj08n9J04J36k7m9m8PP8M9o6k7M2l9l9L4L3o4OR1R2j3j4Po3l8P7l0j46k1
18958i15R6L1j09o2QL0L1L5L5M0L9j8j9LLp9p9J33J32q8q8LLL7L8J6J6J5J6p4p5K5K6jp0o0
18951i26Q0R5m3j17K3Q7Q6N5q5n2Q7P9o1o7o7K8K8pqqqJ0J1m8m8opMP4J14k4r0k0K1m8r8k8
18944i84L3J04O8O8K4K3j27j28L1L0L1L0l6l5K2K3j5j4K0K1n0m9L2L2n7n6M9M8k0k0J49Rj41
18937h85kP8QMM%%LLLLk6k6P9P9k0k1L8L8n9n9K2K2%jq1q2K7K7J7J8O9p1r0k0l8l8P1P1M2
18930g93M2l9l9J7J7J6J7m3m2K3K4j14K4J57J7l1L8op5%%l9l9P1P2l4l3j6j7j6j7N8N7K3K3
18923f97L7L8q9r0j2j1K3K4m2m2m2m2K9K8K9K8K0K0K0J9K4K3J4J4M9r1j00M0P1o8l3J06M7
18917f56r1m4K6J5J5j5j6J5J5j9k0pqQ0o0m5R3l2l3O8jj02L6np6n1Q7O9%l4l3k2k1Q3Q3p9
18910g85p9p9p8J05J06%JKKJKl0k9NNj8j9M0M0J6J7j9j8%%L5L5J2J2J3J2r8r8K9K9n8n8J17
18903h30M8r8M2J24j6q1j2kjN1N1l0l0OOk8k9l6l6M5M5k1k1k1k1qrK6K7M2M3RQl1l1MLM6M6
18895g20l5l5k2k2n6n6O8O9j3j3J1J0O9O9n5n6n5n5P9P9m8m9N6N5kln6n5P3P2l7l7lkrj0r
18888h03rl6l6M5M5L9L9O8p1j59j9J12M2m5K4L9L9m4m3rrK6K7j6j6M7o9p4M2L7l3J4J4k3k2
18881h37PQP3Lq9K8O8m7p2kK1K0K5K5OOOOp1p1J0J0K8K9pol9l8O7O6j9k0K8m3o5N2N4o1j4
18874h55J02P0r2p2M3k3r3N9J29m2m2M0L9j9j9m3m3rrL2L3k6k6N6N7M5k4j03J4R5k1n4J5M3
18867g43k7J6J6k3k3l8l7K0K0P4P4j24j24J00J00n1n2QPk8k7OPOPn8n8R3R4k8k7k7k8L9L9
18861g97j9k0j6j7j2j2L3J03Q9n1j08l9J8J8L6L6JJj4j4K2K1k0k0N6N7l2j01q7N2O8kl6l5
18854h41l0l1l0l0N4N4k8M1J03l6n1J9L2L3JKJ4J4o7o7M0L9qO2N7q2l9L1p1p2L7L8p3p2N5
18847i02N6N3N3k8k8j8j8J7J7j5j5K0K0m1m1KLm5R4M5r4l1J08O9p0J9Q9Q1J0j07j08J6J5J1
18841g63J1%o9o3P7P7o3j02l3M8k1p3O6J04L5K6K6n9n9K1K0l7l8O3O3%JJ0n9j33PJ11J12N8
18834f36n8k5k4KLJ3J2m5m6o4o5J7J7O9P0n8n8l8l8K5K4J1Q0N6o0j9R8j7q6L3L4nnj5j6K0
18828g94J9q5q5O6O6ONOOm3m3Q4Q5m3m4rrO3O2j8j9j8j8j8j7K6K7M1p5j47l1M7M8K5K4n2n2
18820i14L6J06P9l8q2j2%%J4J4m4m4N9N9Jo9p0M6Q4l2m1P5Q4Q3l1l1K8K7l1l0o6o5J6J7J7
18814g55J6m6m5J2J2L9L8j9k0j1j1j1j0j0rj0rK4K5l4l4J1J2J1J1M5M5J0Rj7j8l1L9M3r7n3
18807h48J6qrnmJ1J1J1J1lmllMMMMQPL7L8J5n5o3P6L0m0QQl2l1k2k2l3J07P2o7m6m5j3J26
18799g48J3j25l9l9J3J2R4R4l6l7l6l6QQQQL5L6k3k2O5O5j7j6k7k6q5q4J8J8R9R9q0q0JKK3
18792h37K3K4K3n2n1L4L4kO7P6o3n7J4%JK5K5l3l3l6l7O8O8ppppM0M1l7l7K1R0J3n6PP6n1
18785f40j21jO8K5K6j%q2q1R9J00k6j41p7L9K5K5j%%jj0j0j5j5J00L1q7K9N7j05l7l7k8M1
18778h51P6Pj7j8j3q3qO1J3J3K4m5j1N9M1M1n9n9QQJ3J2o6LJ08L8RRr9j00J7J7J6J7m0m1L7
18771h63L6np6m3P2N4N4LLrqj8N3L5l5k2k1q2j1R7K7m5K3j9k0N6N6J7J6No4l0M0k7k8k2k3
18764h24JJP5Om4m4j4j4P7P7M0l1k7M2M2k8j4N5pp7j0j0n8J1qp9R3R3m2m3lp3NNj01O1Q9p3
18757h51oO3k4M6Q5J5p9p8kjkkl6l6N6N7O6mm8K2N3j8M0M0Jp0r8J8P6m0j09m0O5O5k8k8N3
18749g79N3N9N8p4p3l4j04l5J27O7n0K6K5j24j25R6R7N7N7r7j66M5J15rO0K0r6J3J2r4k5O4
18743h34O3K0J9j01l1L5L5L9L9J2J2m6m6J5J5j9k0k7k6k7k6M0M1p9q0%J15Q5l1J6Q5p2j43
18737i22L8L8j2N7P8l8j2N7K9m2m1K8N6j4m0m0N1N1o5o5l2l1l2l2Q0Q1l6l6K5K5m5m4M1M1
18730h03M2M1j0j0O0n7m1K9n2n2N0N0j9k0M0M0k9l0Q4Q4p9p9K2K2m8m7LLL8L8NMl0l0ppj1
18723h06j1j7q6M6J63l4j03N9N9j4j3j3j4J0J0P2P3%j15q9k0K2K2O1O1nnp4p4L0L0L0L0o0
18717g75o0k5k5O2O1mml5L6O1n5l4l5K8R8O4n1r1k2J05J05J6r9o7LK6K6opj1j1L1l9p3ml1
18710h42l1jP0L6l3OOQ3J4j07l8M3k7K1K1q5j6Q5l1m6K3K0m9mO6N8N7q8q7L2L3p0jP6P7j9
18703g48j8m8m9o4NM0l0K4K4k4M5R7K8m5m6k8k8M1M2nnm5K6N3N4j6j6Lo7l4Q3R1p2j24n4r
18696i19O0K6r1qO1QPP2m4p7Q5O8m8ppk6k5M4M4J6J6J6J6m1m1m1m1K1K0K0K1K0K0K0K1l3l2
18689g79l3l2MLl5L4jjN0j9q5N4J53J5n6n5l0k9QRp3p3N6N6m9K0J23j5p7pj4j5j0j1M5M5M5
18682g79M4K6K5n6n6O2O2o6o7J0J0RJ0n5n5j6j6P5J44J02l7p9q0opn4n4RQJ1Q0M7r2n3Q7M0
18675g67l1K6K6o0n9J4J3J4J4k2k2J3J3L1L2llL0L0k8k8l5l4M6M7J9J8o2o2L2L3k6k6L7L6
18668g44JJj5j5j5j5J8J7o4o3J7J8K8R7O9p1m7m6k6k5L2L2L8L8m3m3K3K3l4l5M3M4j5j4K9
18662g62L0onj6j6j7j6n3n2K8K9L5L4%jk3k3j5j6k7Q9N8n8l7L3j4j4M9N0M9M9l7l7l7l7M4
18655g42M5RRq6q7J7J8L9L9k0j9qqqqonnnK3K3j2j2K6K5L9p6q5L2R8K8J1n8j58OJ33J7j0O1
18647g20J7n2m3j13o2N4j5j5O0O1k0k1N1N2ppM7M7L8p8j10OJ2n8K7R8J1n8K1K0o5o5L5L6m6
18641h62m6K1K2K1K1O0O0m4m4J8J8J8J8k1k0k1k0JJJJk3k2J3J2m7m7L4L4j7j6j6j6L7L7P2
18634g62P2n9o0jjK8K8J1j28l3J07Jo9ppP0P0k3k3k3k3oppoK1K1P9P9p7p7MMk2k2J3J3rj0
18626h41M8M8K5K5j0j0K8K7l1l1q0q1R4R4r3r3l5l6N4N4mmOPOOl3l2PPL8J08M7r2l5L5j4j3
18619h04n8n9k4k3R7R8l1l0K2K3l6l6N0N0qqL9L9j12j12J1J1J1J0J9J9N6n9o5N1Q4Q3k1k1
18612g34J3J4J1J0N0j9m0l9Lo6o3N4N7o0n8N8O1n6n5J07P3r0j21nO4O3M5p0p5M1Lo7jO8K2
18606h02K2K2K2N0k0j17M5J08n4r9J7l5l5L0K9k5k5J0RmnL1L0K8K7l0l1j2j3K3K3m9m8j4N6
18599h36O1n4J1Q0RQM8M8l4l4l3l4M7M8j53l7Q4l3n9J04O3n3j6N3j9j9o8o8M0J09L1L2k5r5
18593g94j7N2Lo7n8n9P5P5L5L6pp6m2K8K2K1n5n6O1O1m2j12l3J07M9r1k8M1MP4J47Qr9l0j3
18586g80j4M4M5m1j10l0J09L8j00n3J7L8L8QPJ5J4k1k1L8L7k1k1l7l6K1K1L9L8m3m3nmmnl7
18579h59l6O8O8J0J1m8m7J4J5k0k0n6n5J19J20n3n2N2N2L2L2m9m8oonoqqrqK1K2N7N6n3n3
18572g56K8K8k3k3q2q1N5N5r6r5M8M9j0rK9K9K9K9K0K1j5j4N6N5p1p2L2L2k6k6M8M8l4l3L8
18565g37L8m3m4k6k7L2L1J4J4RJ0op5pJ09N9j03l9P8J1n8K4K3n6n6LKj7j7J9J8j3j2K2K3n1
18558h48n0N4N5j6j5M3M3n5n5k0k1J6J7J6J6M2M1o3PJ00j7r8J8N8j3j6j7n8N9K8q8M7J16L6
18552f38q1q5j6J9K0J9J9l8l9K9K9onj3j3K2K1L0K9l4l3lp2kJ15j7j34lJ13Ko8K1R1mmJJj12
18545h39j12L9M0K5K5l3l3M5M5J1n9n9N8Q6J6J3J4RRn4n4N0N1m6m5j5j5Lo6j06L3Q4Q4j2j2
18538h20J8J8m0l9N4N5mln6n6M9M8m3m3O1O1m6m5n0m9K4m5l5J04R9m0m1J00O7p1n8J1l1l2
18531h78J7J7o1P8Q3n7n5J4M0k9j0j0K5K5l4L5M3r5j6N4k9k9O4O3j7j8j3j3K1K2JKl4l3n1
18525h78n1P7P7m2m2J6J6l6l6K0R0Q7n3r1M7J13k6j31QJ20k0oO3o8o7J8J8j7j6J8J8l6l7M4
18518h03M5L5L5k4k3M8M8n6n7l1l1K2K3Ro0J1J27m0j56KJ18k0j9L4l6n6N9K9m1KJo1o1O5O5
18511g97o3o3M9M8n5n6R7R6qqKJn6n7J0RJ0Rl3l4M8M8J7J8j4j3j3N6N5o1o3N3J5J6j4j5j4
18504g80j4o8o8l4l3N3N3nnL5L5%%k4k5J0J1M9N0rqK4K3j1j2p2p2L2L2M3M2j6j6L0K9ool0
18497g63l0l1l0NOOOL6L6JKl3l3KKP9P9p2p2J5J6m3m3L5L4k4k4M4M3q4q5j0j0R4R4j7j7n2
18490h38n2J0J0JJJ72L2j10j10%%M8k1q9N1J35O5m3m3m7m7NONOM3M3M3M4m1m1m1m1J8J7N2
18483g57N2n9n9K2K2J4J3m9m9L1m0m8R2O4nL8L9m4j13k4J15n0m9M0M0k3k2L5L5j6j6O6lj01
18476h09L7L8j02j6N4m2K7J17k2j27J3K4m4oO4O7mn6J2mnO2O3n0K1L3j05m7R3OOnmnnm2m1
18469h04L9M0kjkjm3m2m2m2O4O5o4o3J9J9j5j6K1K0K1K0K8K9l0k9K4K5j0j0p3p2J02J01o3
18463g87o4J8J8j3j2j2j2mnP7P7q3q2K2K3J14J13J9j22j5j5n9n9N0N0n5n5K1K1N6N5o4o5M0
18456h09M1qqqqJ8J7J8J8p2p2J03J03m2m1m1m1QPPQL3L2L3L2J1J1k3r2r4M6O5np4nR5K6k8
18449g39k7m2j11j8J22M3k7k6k6l0l1O9O9J1J1L0L1k7k8q0p9K5K4L7L6JJk7k7N4N4j3j3j3
18442g66j4N0N0l1l2n6n7KJK7K6rqL2L2o5o6k7Q8R8K8mlm7m7M6k4j12MP8Pp3p3K9L0O4O5%
18435g57Jl5l4K3K3K3K3J8J8j6j7M9M8J4J4l5l5l5l5k6k5O0O0p6nO0n7n5J4k8k8K9J00K8q7
18428g81m3P3M0k9P7P7j01j71k4R3K2K3l2l3l2l3K3K3K3K3J0J0J1J0o3o4O4O4k1k1J9r7o8
18422i28R5Q6J7Jj15r2P1P0JN0M9jjl7l6o0o0L7L7Q3l3r2k3N8j1m6K4K2m8J1Q0L1l8ONo5o6
18415i18J6J5Q3Q4o8o8N6N6kkMMn3n4ONOOKLn5n5J6J6J6J6K4K3K4K3l1l1LMk8k9L0L0kjkk
18407h30%%%%M4M5J0Rkll7l8L9L8MLj9j8j9j9JKl4l3l4l3JKM9N0M3M2M3p3p8L8K5m5p7pP8
18399h33Ro8JJ%MMJ0J0K1m9l9P7J05L5m8m8OOl8l8M3M3l1l2K7K7jj%jqrQ9Q9P0m6j34j8K6
18391g39r0r0K6J34J8j07J0M7k3K4K4q1q0M8M7l0l0K8K8JJJ3n7p2M5J41P2n3n2n2n2QP9J0
18385h04j06p0R4O4n2%O9L5l6j9R7N7n8q7q6j2N8N7n8LP2j2q2%P0j5q5l2Q4P3m3m3P3M7p0
18378h17p1jP7P6p0p0J7J7N2N1p3p4j6j5L6L7L7L7J6J6k3k4l7j07j0J06O6mp8p9OJ22Jj15
18372i14J3J30L8l1k1k0r5K2R2K3q7L0J26j4q8N2j0j0kjL9L9o5o6M1M2m0m0J5J4N0N0l1l1
18365g50l1l1N1N2j1j1No3j04L7M4M4N3N3o0o0lkN2N1k9l0NNn3n3k3k3N8N8j5j6O5O6m8m8
18358g65J1J0m5m5J2Q2N5q3j19K1N0k0M3J12j8q7l0M0Qo3o2QO0j0k4k4J5J4P3P3m4m4nnlO7
18351g42K8j11l8L1N8j3j2j2O4O5l0k9o9o9j1q1k3J15J46Pl3l4pqK3K3jp0l6J02N5q5kO8m2
18345g73m1P1P1j16m7O5np6M0J0o0K3K3n9J0J17M8q4q3K3K2qqJ7Q6L5q0p5oL0K9K8K8J9r7
18338h23j32j6J72J02m6m6O0n6k04m1J46L0l0l0K1R0j5j31M9J20q0q1R8R8rqn2J7M0l1o8o7
18332i23J2J1J2J2J6J6j9j9j9j9K1K0l6L3O9m6l2J32O3n3l1l0M0L9k5r4J1J0K1J36N6o1L7
18325f40L6p5p5j6j6L8L8j9q8J3J4o7LJ18Kp0M7J3n6j%m4K5L4L4j6j32p2O8O9p1J9J58M5r4
18319g78%jl9m0kO7Q0n9q2N7N4q7r9k9K7K7L1L2L1L2QRo5o4n7Q1Q7n4q0j0L7L8Q0n9r4M6O3
18312h12O3l3l3llL2L3m7m6L5L5j1j2K4K3r3r3O6O6o3P6Q5n5m5R4N9q0o8P2L6j02n5Q5N0r0
18305h10PJ47j1p9op5p9rj8j9K1K1J04J04m8m7NNNNnmq6q6O5O6j6j7K9K9ool0k9N2j6j01L8
18298i00J38%L1L1j05j05O6O6QQm5m5Q3Q2m0m1O4O3m6m6j2j1q1q1R1J61M9r1o7o6J4J5k0k0
18291h52K3K3j3j2NONNL5L6L5L6J5J5J5J6l7l7l6l7k8k7PPkjL4L4l1l1l1l1K6K5l3l3k0j9
18284i08k0k0N4N4l2l2M7k2l6J04Q4n6J13J13j18j18N6N6RJ0j19j18m5m4P9P9K0n0o3P7R1
18278g55m8n9J1M4M5n6n6N5N6klLLl2l1P5P6n3n2n6n5K5K5L1L0L1L1l0l0K8K9k5k4k5k5L8
18271g81L8L7L8o9o9k0q9p8Q4J09M0J3J3RRJ2J2m2m2l9L0O1n5q5j5O2O2Oo3n8N7M3k7J9K0
18264g58lkm9K1K9q8m9O8N2N2K8q9j7J00K0j42r2K4OOK6K6l2l2K2K3K2K2m4m4J3J4Q2Q2%J
18257g02k0k0k0k0O9P0l2j49m1P6O1O0q8q7ppK9K8K1K1O0n7r1K4KJJ16%j30j5N7j3K2K2q7
18251h47K9R7K8n3n4K4K4l4l3j0rP2Kp6M0R4k3j8j8NNL5l5r4k3M6M6l0l1m0l9J8Q9M6p0l5
18244h72L4k0M9P9l6l4l5m2m1NMM3J12K1m9non4n4QQKP2P1Lq3q2K1R1P7Qp7p6L1L1K6K6Po3
18236h00rO1L3l7r3K2M1M1jj17o5J44Q1l6N5j4j57m1R2K3l5l5j8j8M7M8q1L5P4m2m8K1J8n1
18230h62m4K6Q7Q8j7j7J8J8qrj3N7M7M8j00r9nmnnl7l8K1K0N6N5l1l1J19M9j6j6m9m9L2l8
18223g52j11NM0M0k5k5k5k6K9K9K4K4M7k2j8j8M9M8j4j5j4q4k6M3K8K7n3n4R1K1o4o3n3J7
18216i00J05j1q9k0L8L9j7j7J8J7L5L4m7m7M1M0OOM5M4Q8J8p5nj0p9m6m7o5N1J03j4m5m5k
18210h53klkK5K5O9jo2Qp3j44lO6K2K2pqJ13M4q3q3M3J13L6l4l7L3M2p5p2R1N5j08p6M0k4
18203i03r4J5J31O8O9j0j26l2l2j0J07P1r1k3R3rrL7l2n4n4K3K3J1J1k3k4K5K4K5K4j0j1k3
18196h13M6M5r4n1J9N6N5m4m4N0N0l1l1poL7L7j17K2J08l2p1jj8j9J8n2j9J21Q5n5j34o4M9
18190i05M9N4N4j2j2m8m7q1q2qJ30L1L1M0M0jjL4L4L4L3oom8j19l9J01O9p1n8J2m8m9L7L7
18183h21M1M1o3o3Q2Q2k2k3ppppn9n8q8N2J50J1j15m5L3L3Q5J5q8N1J32pj27n8M6M5k6k5R
18176h08RkjR4R5n4j93o9O9J02L2m8m8m3m4J00J01N1o5n7n8rj0L7l3m2P3P7m0p0M6N0N0n1
18170g59j20k4R3Q4J5KLm4m4l2L7Q4l3j02l2K5R4K8q8o2N4P9Rl7l8O4O3MMNMmlo2o2QQk7k7
18162h33MMLMo8o8O0N9P2P1l3l3j5j5j5j5%%N9N8K3K3l5l5n3n3K8K9J9K0j5j5j4j3k9Q8R1
18155f42k6l5l4rqrqj8j7M1M1k6k6k6k6L6L6Ko8o5N2K6m4j4N4J2J1j1j1m7m6O1O1K6K5N8N7
18148f17l1j01k7k6k6k6o9%O2O2K0m8nom4K6M4M4O4O4q7q7l0l0K7K8j2j1O7lm3K7qp8M6J16
18141g18l9j09K5K4K1K0k3k2J2J2J2J3oJ11J14m8j25qmp4N4N4m1m2J6J6O3O2Ko9n9J0OOj8
18135g52N2k5r5k0M9O3O4O2O2m6j15j05l5K1K1M3k6k3k2L8L8L4L3j3q2j18m7L7L7PORRM4M3
18128g52l5l6l1l1L1J00M9o6n8J1m3K6L9l1k7M3pplkJ7J7J8J7j7j7j6j7l2l1P3P3rrP2P3p9
18121f97p9KKppppklL2L3n6n5JP0J16k3j05L5k7r6J07J07q0j0O7p1p4mo2j32nJ35J30rj7j8
18114h16k6k7P8P7mmj8j9j8j8k6k5L3L3J1J2M7M6j8j9J6J6l0l1l0l0L2L2L2L2m8m8j3j3l3
18107h17l3K5K5RJ0m9m8O1O2J4Q3qj47k0J20J2n9j0j1l3l3M8M9k2k1J4J3M7M7l4l4o1o1k5
18101h87k6QRQQrqR5R6J5J5o6o7%%Q2Q1j7j6K9m0j05J0Q4J5j0j0m9m9RRQRj9j9J5J5l7l8K
18093h50JN9J27L1q5o3QM2M2j8j8p6p6J9K0J9J9m2m3L9L9qrK6K7m9m9L3L3j0j0rj0m4m4J31
18086g98J30l7l8K1K1l0l0K8K8M3M4l8l7j0rj0ro7o7J4J4Q0Q0K1K2n0m9m9m9J0J0J0J1J8J9
18079g53PP7K5r2k2k2j4j4K1K1M5M4l6l7j8j8n2n3L3L3R1R1J2J3m6m6O2O1o3PM3k7o4o4j0
18073g65j0K9L0k5M5M4k5l2l2m1K9MNM8k2k3k3k7k8k2k2Q2Q3j7j6j7j6K7K7pqJ3J4l8l7lJ13
18066f63L5q0k6M4klm7m8L0K9J0o0k4M4jkL3L3L4l5m6m7o0N7J22m1r0k1l6l5J6J6O2pkJ14
18059f97N6o0o0J1K2K2K9K9n2n2lmK8K7K6m4j07l7K0m9K8K9k7k8o6LJ18J18J8J7o4o4Q2Q3
18052f48n7j27m5K5L3L2M2k9J8J8J4J4p2p1L3L4kjL4L3l7l8M4M4MML4L5np4n0O7J03j3j38
18045g42j38PQPPJ2J2J3J2j2j2j2j2j1j1K3K4Q0Q1p1p1PPPPk5k4L3L4j7j7J7J8o6o7J5J5J8
18038h44J9q9K7J26J0o1QkjL7L7n9n9jjK6K6K6K5n1n2OOk6k6P9P9o0o0K1K1NONNL2L2lkj9
18031g52j9J7J6l7l8k9Q8O0n7o2QJ4n6n1J9Q2Q2j7j8KLKLl3l3M4M4m4j14k9J10O7lj3j3LL
18023g51J6n4j32PM8M8K2m8r1M8Q2J4J7Q7o4j35J14J84l5l4l1l0J0Rr5r5M9M8p9q0O5O6j8
18017h38N2R8m2LP1p5p6N7N7j%q2q2L5L6L5L5o2o2O6O6o5o5poPQJ2J2M4J13P5o4p9rKJk2k2
18010g74J3J3J1J2P0P0p0p0p6O3N1q7p9O0j5j6K9K8OOm2K7O7p2p3O7J7n3m0m0L2L2O7O6j4
18003g14j5m9m9l7l6jkM9M9rrN4N3k7k8L6L6k2k2j5j5M4M3p3p3j5j5n3n4N2N1j0rL7l2LJ19
17996g58L1l9N4N5l1l1K7K8qqj8j9p7p7L2L2k6k6K8K7J6n3k7Q9Q9k7j13m4rrJ3J3J3J3j0r
17989h59K5K5QQQQONM1M0k4k4J0J1K3K3n8n9%%L5L4qqm2m3L4L5L4L4m2m1m2m2J2J2O3O3M4
17982f51p2j04l5L3L2k1r1m5P2P6OllpqL3L3k6k6L4L3k5k5N2N2n2n2%JmmP9Rp3O6K7j12l4
17974h35L7k4r3pO3J5J5K0J9k2k2O1rn2Q7M3k6L5L6p3p4P3P2p8p9k3k3J6J6k4M7R0n0m7K2
17968g94k6k6K6K6L8j02j75N8J70L1L4L3l3l4OOJ0J0j00l0R9m0o1P8J04l5l3l4j55j6P5P5
17961h15K6K5J8J8J8J8n3n3n8Q1R6m3RRo3o4noL3L2k1k2NP4O4p5j07L2J32pp5nj8j8J1J1k4
17954h20k4M4M3q4q5M4M3j4j5k5k4N6N7l2l2K7K6m7m7Q0Q1J1J1p0p1k8k8POJ07J07r1r1P2
17948h06P2k8k8K1R1k1j84o9R4Q9K0L4L4k8k9rj0k1M8N6n9J4J4r1k1J23m0r9O3P7QJ3n8o1
17941g91Qj2j2K7K7k5k4k4k5N5N5k7k6M2M3o9p0O9m8p9j0k1k0J11J11p5p6K8K9M3M2j6j5k0
17935g95k0L8L8LLl1l2j3j2M5M5j0j0K5K5l9l8l9l8L6L5k2k3rrK5K6J3J3J3J3k1k0k1k0n5
17928h81n5P2P3LMO1O2m3m4l1L8J9r6r2K5M6M7J9J9oom1m1R1R1o0o0J4J5J5J5m3m4O2O1q6
17921g77q6M1M2MLl1l1O3O3NNl8l8klj5j5M4M3L0K9n2n2j9j9J6J6l7l8K1K1L5L5P0P0n5n4
17914g06r0q9Q7Q8q7q6N6N6jkl9m0M2M2L8L7m4m4j2j3nnr9J7J00L0l6L3O4oNNJ%m7m8L3L3
17907g32J5J5o6o7LKLKj3j3L8L8M2p4j08PJ7J7K5K4ooK8K9kkr0N1M5r5l2J08J12M2j7q7n6
17900h03J4k9l0L6L5k2k3rj0rj0M4M4l7l8l3l4r2J40J68K8r2k3L1L1m6m6K4K3q2j3J07l2j33
17893i21PK1K1P8Rn9Q1P6o2j0j0J7J6M8M7j0j0l9l8o8P2R1m8n5J6p2kJ04l5j06l6klJ6J7J6
17886h33J6l2l1K6K7L1L2L1L2ppk1N0jj41L2L2j12K8R5m5p8O3R7m3n7Q1L4l6LMj42lK4m5L7
17879h59L7K2K2j3j3K1K2j3j3j7j8J8J7K2K1R4k3j03J4Q4J5l4l3J9K0QPn0n1j6j6J9J9l2l3
17873h36K6K5J6J5J6J5j7j8j7j8l7l7kkJ3J4J3J3M3M3j5j5j8j7oO4M2p5m0m0J9J8J9J9J4J3
17866g50o7o8M1M1L2q4q7L0J32J31k2k3j6j5j30j3R6k1q1j1R0K1q1j0MLPPPOO1O0m4m4NON
17859g82Nl4l3K5K5p6p6LJ18R4k2j26j1J13lj20n1O8O9J1J1L7l2l2L8J1J1J5J5j1j1j1j1K6
17852g47K6n5n6K2K1O0rn2n1n6n6K4K3N2N1K3r3o9R4Q7l0k8M1n3n3j4j4MMJ01L1q8q8Q2Q2
17845g84l9m0%jn1J9J23N3m3m3L4L5j2j2L2l7k8M3l6l6l1l1o6N1Q4J5l9l9l5L4L9l1l7L2O6
17839h11O6j2q2M6J16q0p9K9L0mmP4Np8qN1k0n6J4K8K9J9K0L3q2p0M6J3n7J20J19n9n9lmo1
17832g71o1j4j4m9m9J05J05r0k0R8K9l2l3qqn2J7P9J0p2kN0j8J5Q6op6L2J03j3j3L8l2j30
17825g96j3N0o6j07N5N8j1m6K5L4L5J03L3j02j02N3N4m4m4lJ14Q7J8n5n6o8JM2k7j4j4m9K1
17819h34Q7J7k3R4Jk09r6O6J05L5m6m6J3J2l8L2P2Kl7L3K8m1j2j3m7m8L4J03K6m4l3L6Ko8
17812h37l9L1K2K2O8O9n9n9L3L4p1p0L6L7lkj1q1l3Q3K4r1%O9J2J2o6o5K4K5j3J03R4k3J8
17806g07n1o4J00O9m8j7j8n9o0M6M7l1l0j8N2P1P1n5n5LLm4m3L8L8lkj7q7jO8n6n6J01J01
17799g14rqJ7n3n3J6J8J7K2K2llm7K2O3qo5MKo7q7P5J11oP0P0m4m5L2q5p8Q4N1o5j2j1J6J6
17792g35p2p2pO3mmL1L1O9ko7o7l6l6O8O8k9k9j03j03J28K45p2p2N0o7r6O6O5nn5n6q4j5N5
17785i49N5l2L7J03j3n1J8M7k4K1K1m2m1K9L0K5K5Oo4r9l0P3P3k8k7m8m8nO4N9O0KJjp1p5
17778h99oM3k6k7M3O9%l1l1o5N1J32J6n7n7onO5O5l5l5j08l8P4P4M5M5M5k5Oo5j08l8M8k1
17771h62j7N2P4P3op6j25n6J18J17k7r6j5N5j1j1N1J21K6r1k0k1l4l3M7M8m5m4j0j0K4K4q0
17765h60q1P4P4m6K3M1M0M5M5k0k0n5n5R6R5n8j28n2J8M8k1KJklM3M2K4m6k9k9l3l3k9k9J3
17758i05Q3K2K2P1%j19m9L5L4j7j7J8J8L9L9j9j9l6l6l6l5Q0P9K2K2n5n5j9k0k6k7L2L2LK
17752h37LLooN2N2j5j6j5j5rqqqM1M1m1m0l2l3l2l3M4M3M3M4K3K3j2j2N4N4p3p4LLKLJ2J2
17744g70k3k3POKKO3pj32QN7j2L5L6j1j1m5m6K2K2n1n0n2Q8Q0J0rp9p3O6J41JRo1j48rR6m3
17737i04m5K6QQO1qn5Q3Q2n6n3Q7O7lq2q2QRRRm2m1M0M0N4N5k7k7j4j3j3j3M1M0j10OR9L0
17729g26qp7r2k1L9M0O7O7RRl3l4KJj3j4L3l7k1R6L0m0L2L3p7p6K5K6l2l3j4j5K0K0l1l0M
17722h71MM2M2QPJ5J6j9k0KKKJK6K5n6n7qrKP3M6p0l5l5o1o0Q3Q3O1n5k9M1K6K7n0n0j4j5
17715h80M8M8r5k5J13mm0P6L8l2Ko8k1R4K8m1NMlll8l8j8j8n3n2J4J4P2P2j6j5n0n0R5R5l2
17708g74l3m2m1O3O3k6k5Q1l4j40k5N4o2k5M5n1J8J91K9j00J7O5n2p6oNMJ0RN5N6m9m9J9K0
17701h06J9J9m4m4O1O1L2L2p7p7k0q9NJ21K9q7j5j5K7K7K2K2L8l2o5N1J19Lr6k6O1rr3K3O4
17694g59oq0j0K6K6k7k7J7J8J8J7NMNMPPKLJ1n8n7O0jj18k6M3L8L8M3M2qqrqM2M2QPl3l2K5
17686g09K6p7p7Mo5pJ09K0n0K1K0m2m2QQM2M3j0j0j1j0MNMMJ1J1p1p0K9K9L9J09P7o1n2n1
17679g92m5R3M1j00k3M7L3L4k2k3J3J2j0j1r8M1J13k6LLr2r2Q4J4j32QJ09l1K8K8l9l9O8O8
17673g35l6l7J7J7J7J7n5n5LLM7M8j1j1j9j9j9j9L0L0k8k9j1j2K3K3noN2N2k3k4k4k4K8K9
17666g66n2n3m0m1R2R2j9N0O0q1j19n0n7Q3J27j3l0l0L8L8m3m3m2m1M0L9M6M6J2n8o7P3M2
17659g67r8j2J27j8j9L1L0L0L0l5l5l5l5Q0Q0p2p1J8J8q7q6N7N8K2K3o2o3J9J9OOOOP3P4j01
17653g83j01M0M0o4o5JJJJK8K8K8K8nnq3N6J30J30n9n8l3l2l2l3lkL2L2l3l3k5k4j3J26M5
17646g39r4J4J5ONm4m4L7L7k6k6L2L2L1L2llj0j0m5m5L2L3O7O8n8n7J%k2k2O0N9q7q7M0M1
17639g80OOn2n2QQQRJ2J2M7M7J7J8o5o4L9L8k0j9J6J7m2m1m7m7L4L4OOOOqqM9N0K1K1J0o0
17631g54j01J5P1%l5L5O4n2m3P3j8q7j0j0q0L6M1M0M7M8o4o4M1M1nnonm0l9J9J8P5P4n3n3
17624g86n8n8n4n4M4J13O2n3l7L3L4l7m3P2L8p8l5L5K7m2L6L7m9m9NOOOP7P7r7k7L0q7l4J29
17617h11K8q9KP2J9n1ppRRQRN4N5k7k7j6j6j1j1qO2O1n6r3K3R4K5j0j0j4j4J4J3j7j7j9N0
17610g24N1o6j37LM2k8k8M2L8l2J3J3QRL5L5q9q9L5J04K4j15OJ45oj46o2P7K5K5J1J1J1J1
17603g48r0r0J4J5L5L5k2k3k5k5L3L3j8j7j8j8L9M0L9L9m9m9N5N6l3l4KKj%LML4J04q7k26
17596i91p7J56N6j4M9M9J0J0J2J3J3J3m7m8J1J1k4k3J6J5j7N3O1p9q1j1jkm8m8P9Q0l0l0K8
17590h36K8j6j6j7j6m3m3J6J5K3K3J0Q0L9r9j7j7k0k0L8L9L7L7LLl4l4K4K4l3l3l4l3R7R6
17583g29l1l2PPp1kQ0J1J9J9o0o0k6k5L6L6L5L6MMn0n0LP3P2Ll0k9K3K4MMl2l1k0k0k1k0K8
17576h11K7l0l0j2j2K2K3L0K9J5n4K5R5J3n6o5MN8j2m0m1l1L9R9K9l2l2k8k7P6Qr9J8M6k5
17569g81M3M3q3j2m5m5Q8Q8r6r7j4j5j6j6j5j6O4O4L0K9k0j9r0K7R4K5q0q0K6K7p1kM8M7k
17562h72kk5M6OOJ3J2J10M0n4n4K2K3J1J1m7m7M1M2PPq5q5K0K0O0O0k2k2MMMMl9l9M2M3q7
17555h22q7Q3Q3J1n8r1K5J14kj04J2K6m4kO8L0K9L4L4m4m4L7L7l5l5l4l5L6L6L6L6m8m8j3
17548g79j4n3n3j2j1q3L4J43K6p6pK8K8J6J6NP3L0q7q9K7Q4l1KP2m8m7J5J5l7l7l7l8j2j2
17542i49M0J09K9j81p9J30P6m0L9L8j3j3K2K2J2J2o9p0P2P2l3l3L3L4k4k4l0k9k9l0N0N0l6
17535h42l6N0k1oJ34m6j15Q4Q4l5l4K3K4l5l5l6l5o5o5Q6Q6J%L6L5K2K3j7j7L8l2j05L3M9
17529g69M9N8N8o7o7l2l2P2P1o0o0L3l7m6R4j2q1k4k5l6J04J29j02j05L5N5q5l3l2O3O3J8
17523h03J8N3N3o2o1K0K0J9J8q5q6K7K8ppONJ1J0l4L7Q4n5j9J20L0j09n3n4mmO8O8j3j3m7
17516h21m7J6J5N2J21J0j30L1L0q2q3j7j7M1M1m7m6J17k2l0M0j7j7R6m3j24J5RRK7K6qJ30
17509g25J05l5r1M9l5j03LML4L4l0l0Q3Q3p5O4J1j29J0Q0m6K3kp3OO%%L5L5k9k8OOj9j9j9
17502h11j9o3o3R0K0r3M5Q3J4n2n2P1P2n0m9N6N5rqo7o6L0L0L0L0k0k0J5J5K4K4j04j04L6
17496i10L5L6L6k2k2k1k2K6K5K6K6K6K6l3l2l4l4N1N2j0O0Mj36p9O0P0%J3J3QRj6j6m5R5M8
17489f87r1p9qj0rnnLMO2O1j4j4j4j4k9k9L0K9J1J2J2J1J8J8j6j7j9j9L9L9J4J5m4m4j9k0
17482h28m5m6j7J22O4p5J2J3LML2L2m9m9M0M0m2m1JJl4l4L5L6k2k2P2P2rj0o1o2mmK0J9j5
17475h51j6L3L2lkK7K7K7K7m0m0J8J8ooool2l3k8k7L8J09m1j80m9R0O1O1K2K2l6l6J6J5m2
17468h37m2N2N2p6p6J6J6KP2J05l5p3lj4j4K6K5L9L8j12j13P0O9J2J1p7p7L1L2m6K4N9j1M0
17461h15M0r0j9P8RnoRQN2j8j0O0Qj08m1P5L8p9o7KL8L7J9J9L7q0r3P0J5n6nO5N6N6n3n3P5
17454g32P5j9j9j9j8q6q6M6M7k7M4M3k6o7o6J0J1j3j3M5M5opL7l3m5K5j8j9O7O6m2m2K9m0
17447h53QJ24j1j26l5L5N0N1O7n0n4J5K3K3M5k5n9J0nnjjllllJ5J4l2L7M1p5jjk2M7P2r1o2
17440h44N4K5m4j10NJ57M0o4NL9M0p8p9K6K6n2n2m0P6O5mnO5L6q0q0L6M5k6j3j4J2J3k2k3
17433h65J7J6J7J6L0L1M1k7r8J8J39O9j31j31pJ09J6n4m7K3j7j7j3j3K3K3K3K3KLn6n5N5N5
17427g82llN0M9n5n5k9k8OOL4L3K6K6K8q8j27j0J17M8j18n0O5O4N8j3q2L4J31O2NNn7n8l0
17420g41l0K9K8QQr7r7k8k8N3N3L4L4k3k4K1K0l7l8L2L2L2L2l8l7l8l8m3m3O1O1N8N7m7m7
17413h21K2K2l6l6MNMNK1K1K1K1j7j7j21j21R0R0j4j4P1P2j0j0J9J9l8l9l1l1MNJ7J8J8J7
17406g70l3l3K5K5K5K6K5K6q1q0M7M8j1j1j1j1L6L6Jo8j38k1J06J06L3L4k5k5l2l3K5K5jj
17400g36n9n9L1L2M3k7l4Q2K5r2MP4qpl1l0l1l1opooL8L9j9k0n3n3JJQ5J5n3O3R2k3r5k6M1
17392h46M0o0o1M8M8j1j0O6O7j08j07J7J7N2N3k5k4POM3k7p6O5Q1n9o9KM3M3j1j1M6M6j2j2
17386g39l4l5K4K4K1K0l8l7kkjkj4j4j4j3L7L7L7L7l6l6l5l6K3K2K3K2l2l3l3l2J6J7J7J7
17379h24KKKLJ%JJkllkm5m5L6L6k2k3l5L4Q2n8k7J12N5q5KKJ7J7J7J7j5j6j5j6M0M1o4o4K5
17371h19K5L8l2j10K9Q9K0r4r5j2J28J04l5oon3n2L3L3P4J44L3j07j18j17L4L4r5M5K4K4L3
17365h07L3m8m8L5L5m8K2P3o6n7J3K7K8L2L2MMMLl1l2l1l2M9M8l1j02k3J15Q1n9p4mj8j7K3
17358h67K3K2K3q3q2M5M5K8K7l0l1q1q1O9P0P9P9k5k6l8l9M3M3m4m3rqRRk6k6P4P4n4n3Q7
17351g97Q6o4o5L1L0L0L0j4j5j5j4j1j0K4K4m6m6L4J03nj45o6LM2M3J2J2L9L9l8l8J2Q2M8
17345f65r1o0P9L2l9J3J4k6k6m3m3J6J5L3L3m9m8L3L4kjm2m2ppQRn0m9l1l0J43J44j6j6n1
17338h28n1K7K6rrM4M4l7l7N8N9k3k3m4m4j4J01Q4p8j01l0L6L6M8o8j0rj7j7L0K9nnL3L2L3
17331g39L2k8k9j7q7k4R1j7j7Q3J3k3R4N2j10n1K0JKM1M0RQm3m3p0M5J11nj38k2Q2l3o8M9
17324g91M9o7o8M8J0J1K4K4l3l4o0o0M5M5J7J8j8j7M8M8RQk9r9p7Q6N7n9J7J6m2m3J6Q5O8
17317g48m8j8N2j5j5K5K5n8n9k3k3J8J7N7j2L4L4J6n4m6K4P8Qj5j5K4m5l2L7noK4K5j0j0p7
17310h36p7P1KoO4Jo8M0M1o8o9K8K7m9n0L3J03j9j8j9k0nO5J05L5p3p2k6k6k2k2pO3J22m1
17304g93r4K2j9j9J9J8J0P9pp8j4N4J4J4l6l6QP7M7k2o7LJ13kn3O3L0m0k4k4o3o3J7J8n7J3
17297h92j4j4P7P6l6L4L4l5L3L4K9K9p4p4PPL0L0rrMo7o6Ll0l1N6N5k7k6N4N5p1p1P9Q0j2
17290g52j3j2j2QQm9n0K0K1K1K0j0j0j1j0l0l0NNK3K2K3K2J3J2J3J2j6j5k6r5M3J83K7j12
17283g52J6J6m7m6n4J5R4m5j02l2M4k5M2J11k0r1l3l3O7O7L6L6k1k2k6k6L2L2N7N7r5r4j5
17277h57j6J9J9L3L3L3L3r2r3j1j1K6K7n5n5L9L9L9L8KJJJm7m6L9L9J3Q3K2j18n8J2l6l7P4
17270h67P4L4j06l5J04J8J7jjl5l6l3l4%P0J21j9q6q6N5N5j5j4P6P6m0l9m4m3K7K6kjKLm0
17263h19L1M3r6j1J28N5q6PP5m4j14q0j0J7J6J0J1KJR3m6n0Q9M9k1K7K8m4m4m4m4K5K5k3M7
17256g97P9o0n1J9K3K4l2l3m7R3N4j6k1k1k5k5N5N4J9J9K8K9q8q8J9J8n1n1kkO3O4op6m9R0
17249g91K6m4k1k2j06L4J55J5m0K9K6m5k2M8L9L9L6L7q0q0l6l6L4L4M5M5k5k5K1K0n0m9rr
17243h07rj0K5K4K4K4n6n6n6n6R7R8o5o5P6P6OPMMl1l1o5o6M9J18J28j1j31o0l0l0k6k5K5
17236i01K5K5K6j3j3j3j3K5K6j0rJ2J2Q1Q1k6k7k7k7L3L2L3L3n4n4q4q5L5J04Q2n7p8O1Q3
17230f82J4m8m8J6Q5L1j08J0Ro2o2J02L3n6Q3Ro0M1J10j3j52j11m2O5O5O4p5q3N5R9m1k3k3
17223g98j3j2K2K2LLKLj7j7N3N3JKl4l4l2l3j15K4N8j1LKK3K4Jo8j3J25M8k3k4k4P8Qr5M4
17216g61Q2J3k8k8K6K6q9q9O3O2rqm3m3j1j0j0j1ppN2N1K9K8n2n3L0K9p6p5L6L6L5L6j9j9
17209h14O2O2j32j32J9J8PPPPl4l5M7M7O2O3O4p6j18m9PP6M0r9n5J4K8K8L3L2ONNNO6O7q5
17202g45q5j4j5O7O7m7m6j1j2KKn0R0Q4n5n1Q9lp2L3L4o7o7O0O1n0n0P8P8l3l2o7o8M5M6O
17195g98ON1j9j44mQ5J5n9Q0P5o5j14K5k0k0Q8Q9K7m2q4q4R2R2Lo6l9l9mlJ7Q7j8q7J8J7J3
17188h29J3J2J2J1J2m7m6nO5k2k2j3j2n3J7L1L1M8k3r0K5J24Rk4k4l4l5j5N4K9K8l3l3O8m9
17182h20p9J29J36p3rJ09m0l9k8k8m9K1K8m2OJ21J7r9m5K5k2k2O1O1m6j15n9J2O5O5J2j04
17175h51j02O0N8n8m7O8L5L4j6j6J7J6J7J7ookjK4R5M3p3m8K2j6q6m6K4k4k4J9n0k3R3J11
17169g42M0j7j8m2m3J6J6m5m4Q3J4j8R7J24l8j30n9J4J4j5q6n3O2j0j1L2L1K4K3K4K3p0p0
17162h74L4L5k3k3L9M0k0M9K2r4mO6j6j5j7j6j7j6K9L0k9k8l7l6kkQ6Q5K7K8mmo2o2QQRQL3
17155g65L3m9m8K2K1K2K2j6j6M2M2j0j0j0j1j8j9j9j9n9o0K1K2N1N1poj3j2J9J8mp3m8O7L2
17148h07q5O9O9o6o6l1l1J4J4k1k1K5K4Q2Q2o4o4poopooM4M3M4M4%jl5l5j2j3j2j3Q3Q3o9
17141g64o8L7L6m5m5nnmnj2j1M6M7o3o2M2M3NOONO9O9l6l5k8k9o2o3O1O1m3m4K4K4K4K4o4
17134h64o4J7J8lkL3J02Pj09mJ11Jo8k2k2L2L3L2L3l0k9J7n2j5J01L6l3j8j8q1q0L9L9L9M0
17127g84k7k7QQl3l3JKJ3J3k2k2N6N7K2K1q5q6M3M2k7k8N4N4L9L8LMj2j3m7m7m0l9J8J9J5
17120h42J5J5J5m6m5j1j1R3R3Oj34k3J16N8q1q9N1jkj9j9J6J6kkjkJ8J8J8J7j0j1kjj18K1
17113h86Q9n1m0J00M8k2K3m6j09l9L5L4L9L8l6l6k8k8l5J04J08l2%P0k0r0k2k2k6k6ppP5P4
17106g71L7L6m4m5K1K1K6K5p2kM6r4p5O4J46Oj46oL1l8l1M0L1L0m6m6j2j1K9L0k9k9M2M3j6
17099h09j6P3P3rqk2k3k2k2p0p0J2J2O3O3NNm8m9J0Rp5p4N3N3P6P6M2M2n4n4n3n4J7J7m1m2
17092i14L0K9Q7Q7k5k4n3n2j09PJ13M3o7KO3O3k3k2n8n7nmL0L0QPM2M2n7n7KJQQp3p4O9P0
17085h33O9O9l9m0mnk8k7k8k7R2R3J2J2l6l5l5l5NOm1K8N1o6pJ09jp1N7N8n3n3j7j8L3L3k5
17078g97k5j9j9Q5Q5m8m9L3L3p6p7K9K8M1M1m0m0QQp4p3L8L8m3m3O8O7l7l7O4O5KKk6r6k1
17071i05R5Q0J2m7m7J7J7J8J7K7K6l1l1j9j9M4M4n6J3m3j83o1P8M9M9L8L8j6j7J4Q3M6r4r
17065g73O2o8o8J6J6k4k3J4n5o8P1J19k0n7J2L9l1l1L9L1l9l0l0K5K5K5K5mmL0L1j4j4onq2
17058h66N7Q4Q4l4l3l3l3k3k3k3k4J2J1k4k4lkKKl1M0J18k2m1K8J9n0L3L4l0k9m4m4L8L7M9
17051g88M9J6n4r0N0Q8J8J3J4m9m9MLl2l1j6j6Q9Q9k8k7K1K2R5m4j11K8M3r6r3M8J8n2pO1
17044h14J2J3J6J6RQk6k7K4K4l5l4K9L0n2n2M0L9k3k2O2qj56j6P9QJ3Q3M5k6j6j7%Jn8n8J01
17037g88J01k8k7L9L8j35j36M9M9J4J4q7q7M2M1j1j2K4K4L1L2lmK9K8k5k5k7M3N6q4q3N5M3
17031h10k7O6O6j9k0j5j5K0J9p3p4m0l9J07J07m0m0oO3J02l7l3l2pokkkkl3l2J6J7N6q3q3
17024i33N6k0k1J18M8j53j5P0%m0l9O0O0M1M1Q0J0n9n9l2l3l8j09n0K0L6L6Q0J0l8l7M0J09
17017g61P4m2r6r6j4N5J21Nj07l7M4M4p2p3L5J05L1l9L9M0r2r1m9K1P9P9M5M4Lo8o7KJ4J3
17011h11m1m0R7R8J2J1K1m9j07j08k9Q7R6K6OOKJk1k1o4Npp7QP9pokkM5M5J0J0o4o5O4pr0
17003h89K5N3j6nmm4m3K4K5n0K1K7K6R0Q9p2p2N1N2J6n3r2k3O2pj1O0P3m3p8p8RRJ4J4L7J07
16996f96Q5p7j13Kp3p3N2N2J0J0N6o0l3L6m7m7J09J08k0k1n5n6K5K4k0N1J7n3rrK0K0j5j4
16990h14N4N4J9r6q3j3M5M5M9M9lj20p4Q8Q9p5m1P4Mo6j7j7r6k6J07J06k4k4k4j41l5Q0J2
16983i14J2J8J9M0M1m1m1O2O3L1q5r6K2R2K2JJo2o1l7l7M5M5O0O1M6k3l9L0k7r7J0P9L1L2
16977f97M3k6k2k2J1J0l1l1N7n8j27L6J34J8L6L6p8p7K7K6J0Rp2p1k7k7N4J24O4n2j8j7J0
16970g48J0J0J0l5l4%Jn2n1j7R9R1K1L3L2o3o3k8k9llllK8K8m7m6k4R1N7o0l2l1l5l5L1J01
16963g99N1o6k9M0P5P6m7m8N8N7m7m6%p0r9J7O9kk0k0r4K2J12M2j6j5k6k6k2k1QP8Rj06q3
16957i88Q0J82J9r2k2N7N7n3n2j8N2J01j7r0k0J4J4m0l9j0j0j0j0Q5Q5P3m3j37o7O1O1q8q7
16950i52M0M0K4K5j04J3J28N8r3r3P5P4J6J6l0l0NORRMj12l0J34R5o7j23n4M3M4R8K9j04l3
16944h40M5k4k0M9noPo2l9L1M2M1P4Lj4j5j3j3O0n7r9J6Q8J7k7k7J2n7j31o1R7R7n2J7N1o6
16937h81k2R3k1r1L2L2K8K8k8k9OPK7K7L9p7j1N9k6k7Q0Rm8m8j9R8P2q9q7K9N9N8m7m7j1j2
16930h38M8M8rj0j0j0ool1L7P2m5j02J5M2M2L8l1QPl2l3J0n9m7K2L7L7rrM5M6j1p9j38o8N7
16923i72N6LMM0M1OOj1j1M7M7k6k5L2L3K3K3n8n8j7j8M1M1ppN2N1l1l2MLl6l7K2K2k5k5L3
16916g66L4l6l6kjl6l6K2K2mnP7P6q6q5Q8Q8p4p5j6j6nmL0L0L1L1nmRRk6k6kll7l7K2K1K2
16908h11K1m9n0RRL7L7KKj7j8n2n2J1J0R2R2p2p1L3L2J2J2J2J2J2J1p0p0L5L5L5L4l5l6K2
16901g84K3j9j9L9L9l0l0n6n6k8J13J15j17j32PJ27N8k5k5K9K9q7q6J10J11QQlp2j05L3K5
16895h00m4K3K2K3K3o8KJ26j2r5k5QQL7L7KJmmo2o2pqm2m3N1N1M7M7j7q7n3Q6Q5n5n4Q4Q3
16888f96n7o7KO9O9p8p8N4N4j43j44N4N4N4N4K2K1K1K2r4r4L3L4k0j9j6j5O6J37j3j53o4P5
16881h56O6ll1L8L5l6K0K0J6J6J7J8J8J8n0m9j5j4J7J7j7j8j3j2j3j3L3L3J5j24n8Q1L8j02
16875i08Q0Q0q0q0N7N8j%rj0K6K6l7l6jkMMLMk2k3l2j02j6J24J19k0k1k1k9l0lmL2L1j2j3
16868h64K2K3j4j3M5M4J7J7J7J6j03j03KJK7K6O1O1l8l9l8l9k4k4L4L4J8J9P6P7kll6j06n7
16861h66Q3K4j15j5N4M6k3n6n6O8O7kkkkm5m5O0N9M6M5n9o0LMl2l2M2M1POm6m6J1J2OPOOL8
16853g63L7m4m4l1l1LMQRM3M4k0j9j9k0mmL1L0m4m4O0O0k8k7k8k8O4O3j8j7k3k3N8N8l9m0
16846g86J8J8j8j8j8j8rrrrL9L9k0j9qpR6R7j19j20j5j5mlJ01J01KJpp%j40k0J19L6j03o0
16839h94Q0J4J4K3K3MLn4n5K5K6n6n6J0J0J0J0KJl4l3M0M0NNm6m7j1j1Q3Q3KJj1j1m6m7O3
16832h35O3o5o5j6j6J9J9K9L0K9K9j6j6j6j5J6J6j9j9J8J7j7j7N1N2J7J6j2j2j3j2j3j2j3
16825g98j2N4N4n0n0QRMMK8m1q9N1O5p3p0P0O8kn1J9L0L1k3k3q3q3R1R1l4l4NNNP4O0q0j23
16818h93n4LLP0P0L5L4K9K9K9L0m2m2m2m2K8K7ppl9l9O6O5m5m4j0j0m3m2Q5Q5j06j06k5k6
16811i76J0J0M5M5k5k5L4L3J2J3k2k3M2M1l9m0M7M7l4l4K3K3K8K8k6M5L4j05j15K4K0j20K1
16805i59R1o2o2R0R1RRk1k1k1k1J9J9l9l9J3J3O3O3N2q8m3m4k6k5p4lJ46Ol8J01R0j41l7L3
16798h56m3K7P4o4l7L2J9K0k6k5k6k6L5L4j11K8J42Lj4j5L2L3k6k6J6J6j8j9L0L1k4k3j5N5
16792g67R4m6l1l1m0m0M1M0OOk9k9k9k9J2J3m6m6K1K0N6N5KJn6n7P2P3L7L7j9j9J6J5J4J3
16785f70m5m5ookkl9L1J29j2m3m4j9N0nj44j7J23N6j4p5p5O3qq5N3M6k3J5n6j8J20M4r6p3
16778h92O7J4J4l2l1l2l1k1k1Q0P9R9K9o0j29q4L3KKpO2O3qk5k6KP2J20m3j67mJ3J3L2l8J6
16771h39Q5Q1J2m2m3L9L9p2kkp2K7K7q2q2j0j0llo0N6Q8J8N2N3j0j0o6o6O2O2j7j8L3l8n9
16764h72J03M6j17k1N0%JL4L5m7m7n9n8k4k3P8P9M0L9L2l8p1M5L8p7jjk8M2M2k8j6j6N6N7
16758g27Lo7J1Q0N0j9q1q0%jM3k7k8M1l8l8O7O6m3m3J10M0kln5n5j6j6kO8K8K9k6k6k0R6%
16751f81j62m8O8RRO0j0o9%J4J5j4j5j4j5P7P6n2n1N8N7k3k4k5k6J3J4l1M0L9l0m4m5j3j4
16744h57M0M0q4q4J8Q8Oo3N2N2j1q0L9J56K1m9l5l5p9rPPJ5J6o3OJ11M1j8j8p6p5j7N3M9M8
16737g88QPK2m8n3J10J10n3j15m7j4j4L8L8%p0J4Q4k5k6M8o8r9O4J12M2L3L4k5k4k0j9o8L
16730h09J31O0j04j05k8k8RJ0RRlmL1L2l6l7jjJ3J3P1P1kkJ0n9j71n3P1JRP9M0l0j4j4j8j8
16723h68K1K0j4j5M8M9l3l4L4L4jko2o3M2k8k1R5R5k1o9JK8m1j2j2q9K7J24Qk3R2np6j4N6
16716g29K7m2j04j03J7J7P5P6M3M4o1o1OOo8o8pJ09N5o1n5J5R6R6m2m2qpm5m5L6L7Q6Q6j9
16710f40j8j10j10M1M1K3K4m0l9K4m5NJ21K2m8kjk0j9L9L9l3l4l4l4J1J2J1J1l3l3K5K5M7
16703g72M7l5l4MLMLl6l6M5M5l1l2N2j8o0P9P5o5ooj4j5l1l1P5Np0P0L1l9qO1j9q9o5MK0J9
16696h70N3N2non2n3j7j8O0O1LKm8m8j4j3J9J9J01J00p2p2p3p2O0O0K5K5J4J3J4J4q0q1M7
16689h52M7J5J5J4J5QQk7k7m9m8RJ0k3k2L5L6o0o1kkL2L2L2L2J2J2M7M7l1l1N1N0j6j7p5p4
16682h58J8J8J8J9j6j5j6j5o4o4J10J10l5l5l4l5K0J9K0K0k0k0j6j6J0Q0K6m3q2j3L0K9p3
16675i23mQ5Q4MMl1l1m5m4L9J09M0l0J3J3m4m4nmp7pJ21N1o3o3mnoO3O8kq6j6j4q3j4J02P3
16668g76r0q8K9N8N7l6l6J7J7Po3o3OL9L8K5J42Q0q3j04l5n0n0M2J13L9M0Po4l6L4J8J7M5
16662g04p1p9j0L0L0M6p0n9J1jjj8j8j4j3L6J06M8k1m6m5l6L5Po2O2O3j3j2K6m3J4J3RJ0%
16655g90%N8N8m3m4m3m4j4j5M3M3j7j8j8j7JJO0N9k4k3k4k3M7M7n7n8q0q0J18J17L4L5j%l6
16648g48l5%jk6k6RQK1K0o1o1O5O5L0L0k8k8k8k8J1J2l6L4O2p8m3R7qp8l0l0j5j5Q9R0n4n4
16641h68MMK0K0j5j5k6k6RRN9N9o9o9M3M2M2M2o0o0M4M5L5L6k3k2n0n0QPK2K2L5l5q4N5J59
16634f51K1j09l9L2L2Q1n8j24J4J12k8r1r2J2J2J2J3RJ0R1R1p1p0l5l6J6J5J5J5K1K0o1o1
16627h82K3K3j2j1J1J2J2J1kjkjk2k2Q2Q3j3j3m8m8nmmnK3K2K2K2l1l2MLk3k4P2P3Qj31p3
16620i03O7l3l4J0J1J5J5J5J6j5j5M3M4k1k1k0k1K1K0j4j4RRRRk5k6L2L2J5J4k1k1K4K4n8
16613h08n7nnO7O7J11k9j01j02J3J2J3J3l7l7K2K1n7n8P0P0RRm9m9K0J9N4N4r4r4J0J0J7J8
16606h83N2N2J6J5m3m2j4j3M0M0M2k8k3k4m5m5M1M0OP5J7n2MMn4n4o8KO7O8K2K2m0m0N0k0
16599h13n5J5J2J1K7R8Rj06p5pM6M6l2l1K0K0l8l8RRJ0RK4K4j6J00R7o5j13MkjQ5J5j20n0
16593h72j2j2L4L4L4L4MMl1l1K9K8opk5k5o4NJ9K0K3K4k9k8N2N3q1q1m2m2l3L6J23N2L3J03
16586f77j9j35k8Q8K1n0onJo8l1Q5lp3lmj1j2J34O4p6M0L3j29l8P9J0RJ7J7K6K6p8p8NNk9
16579h93l0ONQ7Q7l3l3KKJ3J3J8J7p4nK9q7o9M7N6N6K9K9n2n3k3k3NJ22J7j45p7L9P1P1J08
16572f68pr0q9QPJ6J6J6J5l4l4J2n8k7Q9N5j6Jp0m8O7Q2l4o4PJ5n4ook6M3M2p4K0J37K1m8
16565g84k1k1k5k5K5K5l4l3k0k0O1O1n0n1N4N4J5J5Mo6j23oN2N1ppK7K8N7N6K2r4q5j4M3M3
16558g93J%P0m6j20n0L1L1MMNMK3K4K4K3m7m8N7N7n8n8K3K4PPk7k8jkN2N2l9j09j2J04M4k6
16550g93j9j8J6n4m9O7O0rO7O8q1j50r5K1P3P4jjK9K8l0l0r0r1O0O1K9K9j7N2J40K4j20n0
16544h00J5J6j5j4NMp6p6O2O2K8K7JJJJk8k8k9k8k2k1J2J3M2M1j7j7M6M5J1J1k8k8k8k7J%
16537h37k6k7k5R1R5k1n5J5LLJ0Rm8m9j3j4M4J14Pj10p5M2Q8J9l9l9K1K1m2m1M3k7n7N9P8
16530g83Ro1QJ06j1r7k7mmJ%L4L4j3N7Qj09l8l9J6J6J6J6K5K5K5K5kkkln4n4J5J5N2N2j8j8
16522g84MMMLJ8J7n2n3M4M3p3p2JKKKk3k3M7M7M1M2p5p5N5N6o0o1M1M0J7n3PJ23M8o7l3l4
16515h30m3P3R0k6k4k3j4j4N5N5k5k5j4q3p0M7J6n4L8L9l6l6J6J6J5J6K2K1m8m8L5L6L1L2
16509g60j6q6k9J34M8o8LP3n0n0K8K8p5oO4nK3K4r8r7O7O7klk0j9J5J6K2K1K2K2nml5l5m4
16502h30K5M8M8N9n8j01l2nnK9L0k9r9L0J47l6j51M4J15ooo6o7L0J00J8J9N3o2p1jk0k0J9
16495h51J9k0k0n9J0N5N4oon8J3J2J3OP6O7n0m1m1j4j3K9L0j4N6J0o0j6j6k3k2M7M7onnnN1
16488g56N1K5m4k0M9M5k5k3k3j5q5r3K4O3pllk2M7J24l9j32j5P5m1p7qN8N9n3n4M9N0J4J4
16481g91j8j8J6J7l0l0K8K9l3l3K5K5k8k8POM6M6n9n9M3M2j5j6N2N2n3n2KLooP1o9o8P1N3
16474g78N3MLJ3J4m5m5L0K9k8k9p2p1L2L3noM5M4Q3n6p3p4m1R9J56J7o3o3l7l6J4J4M9M9q
16467g49qm1j11JJ40N9q1o9JJ3Q4M8k1n0n0l9J01J27j05j42lL2L3kkkkQ5Q5o7o6k9k9k8k9
16460i16J07J07kkMo5j13J19J81n1j41%P7Qkkn9n9k4k4o7o8L7L7L4L5j%j9j9j9j8M6M7j2j1
16454h55K2K3n9n8O7O8J0Rk1k2k2k1P3P3L4q2j45j45K1K2M8M8N9j0o5N1P8RJ6J7o9o8J9J9
16447h56K3K3k0M9M5p1J6Q6K0n0m4m4m9m9K3K4K3K3L3L4L3L4j%jjNNp6p6N0N1M2p4j07QJ1
16440h58o0K1K1J7J7M3M3l9l8%%L5L4l7l8K1K0j5j5j5j5M4M4l7l8j6j7Q9Q8n9n9K3K2j5j5
16433h04p4p3J2J3k3k2P7P8mlJ5J5k0j9k7k6k6k6O0N9KKn6n6N3N4MP4Q3n6k0N1l3l2l7l7l7
16426h59l7L1L0n0n1R2R3J1J1poK8K9l9l8mmppqpM5M5j3j4J0J1k5k5k0k0k0k0J8J9J8J9J5
16419g56J5J4J5oom1m1K5K5K5K6q1q0k1k2N4N5n0n0J0J1M5M5rrrj0K8K8l0l0j4j3K1K1k5k5
16412h65J0RL6L6j8j9n2J8O5p4j14K5J05L6PPj18K2P3m3k8k7l9l9M2M3M3M3L1J01O8m8j3j3
16405f90k8k8k8k8l4l4K4K4JJKJO0N9k2k2J1J0J0J0o5o6J5J5qqM9N0o5o5o5o5O2O2J6Q5J70
16398e84N3r0r1o4N2J7r9L0K9l6l6K8K8K7K8m2m2m2m2L5L6J%o7o8L7L8J0J1J1J1n5n5L1L0
16391h70j2N7J26Rj28j2J9K0L4L5m7m6L3L4m7m8ONNNm8m8L4L3J1J0p0jJ10nl8L3k4r4j8R8
16385h39M3p4PJ23M5r4j26J3J15M6p0o9%%O9P0l2l2l2l2MMNMl3l3L7L7k1k1l4L5R6m3j58q9
16378a079P6J44L4l7P5P5m5m5K0K1K1K1k8k7k7k7J9J9K0J9l4l3JJK6K5m3m4L1L1j8N3K9j10
16371h36o7LL1L1lmJo9l8J01P9P8N0r0m8m8J4J3m0m0mnj0j0N6N5K0n0o2P6M8r1qO1J4J3j7
16364g96j7K1K1j3j3j8j7n2n2J3J3J2J3M8M7k2k2MMl0l1O5O4rj0K4m6m6K3%JM8k2k3M7LLP8
16357f87P7j28j27L0J00j7q6l9l9qrJ9K0N8j1M7M8L8L9j0p9m1m0K4K3K4K4m8m8K1K2J2J1J2
16350g68J2j2j3n1J8j8j9j0j0n7J3N2j7KP1m1m2L0K9Oo3NJ22Jj15K6K7j9R8O0n5J7J7q0q1
16344h65l7Q0Q0l5l5Q0jj18OJ21MLk4k4l3l2k9k8j3N7J0J0Q2l4j24n4M0M0k6k5M9M9N3o4p9
16337i16L8K7K8J10nj72n7P3Kk0k1M6M6J1J1j6j6J9J9n0m9N6j3m6R4J04L5J5n5p8p8mnL1L0
16330h06rj0rrj8j8Q8J8o8P2O7p2J6J5p4p4k1k0Q5Q4k9k9K9K9K1K1j3j4j7j8j7j7o9p0J2J2
16323i32O8O8O8O8l9m0l9l9M0M1j8j8k8k8K9L0p3p4O4O3q7N2J38kj18m9q7q8NJ44P0Jqqj3
16317h39j2L7L7k0k1k9k9PON4N4m2m2j01L8N7j3j1j2nO4M7r1j0rk4k5N7N6L2L1N6q3qO1m4
16310g76m4K9K9j5N6M3k6j05j06l6L5L0L0M7M7l4l4J6J5k4k3Q3J3p8L8M5p1n2n2m3K7M5M6
16303h45j5j5K7R6J6J6K9m1q2j2K1K1L4l5m0L0K8m2m1K8Ro2k2M8K8K8k6k6K7K7l1l0K2K2L0
16297g78l9k9M1llRJ0m5m4j1N9j5j5K6K6L8J07J9r9o7KK2K3K6K7m2m3qpm5m5j0j0j2j3K2K3
16290i03j%O1J30L9l1J8J7n9J0M1p5o8Jm5m6P3P2l2l2L2L3k4r3q0N8N8N7K9K8k9l0LLL8L8
16283g09n6n7n6n6P2P2l3l2N7N6k5k4kkn9o0M5M5l7l7L0K9L0K9o7o6nmJ8Q8K7j12n4J7O4O4
16276h10P8o1p0P0Q7n2o3QJ7J8o5P4L8j00j4N6o1QJ38kp2kpp6n9J2LLl0l0R8R8L2L3L8j01
16269g66r8M1L5L5j1j2m6m6M0M0j8j8M9M9l3l2m7m6L0L1K9m2q9N0J18k1o2o2J1J1J0J1L5L5
16262g89m6m7L7L8KKNMl0l1n0n0L2L1j4j5j9j8Q4J4n3O2O2n5k9M2Q3l3l6Q0K3r4r6k5L3L4
16256h62L8L9JKn6n6K7K7O2O2m8m9J0J0j%%jj6j6j6j6J5J6O1qj06J0P1m5o8M8J9n1L4J04k9
16248g88r8L9L9r3r3J13J12l8L2P6m0o7LLMk7k7L4L5p0%O4n1k1M8j6j6K3K3J1J1m7m6K3K4
16242h21K3K4QRk6k7j4j5j4j5N4N3p4p4%%M9k0j07N5J30J3m2m2j9k0J29N9n3n3ONM0M0LKl5
16235g69j05l4L5rqQQM3M2o4o4K2K2J5Q5j3j2K4K4n8n7N4N5J5J6O4n%jm9m8j4j4norO0lln3
16227h11n2k4M5n1n2J4J4J3J4k2k1j8j7j3N8N7j2K9K8p3mM4M3p5p5M6J16L5l4L2L2l0l0k6
16220h20k5j0q1n0J11Q1l5KJooJ1J1k4r4o7M8Q1J1k1N0M9k0PP7kj17m2K8j4j4l7L3J04j1p5
16214h66Q8J15m7n2n1MLq7L0Q0J0M1k9j22oR3K4J2J2j3j3j2j3j%M6k4j13LQ1J2l7L3L3l7k4
16207h27M5M6k4p4mN6N7o8o7O0O0k9k9ONJ6J6j9j9l9m0nmQQp3p3J30J29n2n2N5o1qJ09J2n8
16200h07j2j1KLrO0M4p2j03J3l5l5P6P7j7j7j7j6M6M7q2q1R2R1j2j3k1k1L8L7J1J0J1J0j8
16193g31j7J7J7L1L0k7k7j9j8j9j8j0j0j0rK8K9p6p6L8L8L7L8J8J8o3o3LLL7L8%%n9n8pqN1
16186h54N1M0M1M6r3j39%k8k9L3L2L2L3lklkL9M0o5o5M8M7J3J3m7m6L6L5qqqpK7K8l0l0J0
16178h23J0k5k5M1M1NOK4K4k0j9J22j8j29o0J9J8K3K3n0n1K9R9K1j19o5P4L8j02LJ43Kj37
16172h78J9J58K4m5n6n5j4j4m8m9K0K1J07l2j31QJ08l1MP4rqO7O7j4j4llo0o1M8M7Q3Q2p7
16165f65p7k0j9k3k3L6L5J5J4m3m3m3m4Q4Q5k0k0p7p8M8M7l9J00Q9m9j27J3N7j3L5L5q2q2
16159h94k3k4N9N9K5K4j0rj0j0j0j0M8M8K0K0K1K0r6r5j5j4N7N8k5M4N2q8m0m0jkjkP0P0L4
16152f90L5q0q1K4K4r1r1L7L7l7l7O9jm3R7Q3J4k9j00m3R7mp3J0Rm7m7L4L4m7m7N8N7M7M7
16145g75l4l4RRk6k7L6L6L5L6l6l6K6K6o9%M4r6n4J5M9M9m8m8Q0Q0ooK8K9n7n6m8m8m1R7J40
16138g21P0j01j02PPn9Q0M9q9%P0j3j3J5J5m4m3J1J1M6M6k9k8k8k9K2K2j24J6R5m5l2L8po
16131h93l3l2rO1J05l5l1L9K1K1Mo6p5O4O5mM3M4m4m4O1O1l7l7K1K1k6k6l9L1O3p7j10m0K2
16125i11R1M2k7lO6j1j2J5J5q9r0K6K6K6K6K0K1j5j4l3l4l3l3N2N2n2n3O0N9KJrrrrn8n9K3
16117i40K3j9j9j9j9K4K4K4K4L1L2J18k0j67k8P5Nj9j9L5L4j5j4j5j5MNMN%%N8N8j0j1K4K5
16110g17r8r8PPJ6J6N1N1m1m0M0M1M5M4o0o0QPQQm8m8J0J1L4L4nnMo6k8J11M0l0J8J8l6l7
16103g88l7l7K2K2N7N7j3j2j3j3j7j7j7j7O7O6l8l8NNl0l0l9m0q7N2J14M5n7j26p6O4J7J6
16097i33O3O2NNj7j6O5O5q5q4Q9R0j0rL8j01j5N4n2n2QQk7k7K5K5rj0k3k2J2J2M2M2J6J6q6
16089h36N4k5k4M0M0o5o4j6j6J07J07%p0n6Q4N7j2o1o1m9Q9N1k0n4n5j%nonnM9M9rrl1l2K7
16082h33K6J0J0k5k5p2p2P8P9K6K6K5K6l4l4l4l3j1j1M7M7J8J8o4o4N3N2k9k8L9M0j9j8K7
16076g59K7n4n4K8K9ppMLMLj7j6j7j7nnK9L0MLl1l1L9L9M3M4m1K9J9j20o4P7O7p2j7j7k6k5
16068h81M1M1ONr3r3J27J27m3m3L8L8j1j0j1j0K5K5j0j0l6l5K3K2QPm1m2q5N5R6K8MN%%jj
16061g35l6l6l4l5l4l5L0K9K9L0L4L5p0p0j4j3O8O8jjjjRRk5k6J6J6J5J6ONm2K8Q8n0o5MP
16053g82QJ6J6o1QJ10k9j36o6Q3Q3j9k0J6J6j%%%J0J1J6J5m1K8P2o8r2k2K2j16j11J21J56
16047g57p6n5Q4L9j00l0M0qqO4O3o5o4K7K8K8K7K2K2K2K2j4j3j4j4m0m0nomnmnk8k8k8k8K8
16040i23K8K7K8K3K4j2q2J3J28pp6m2m2L6L5L2L2lkn0n0QQj%jjj7j8j8j8O7O7q4q4M6M5M6
16032h38M6mlL1L1kkkkm7m7L4J04N5o1QRq3q3M5M5rrrrj5j5j9j9N8j2j23qJ08L8j9k0KKl3
16025h77l3O2O1m3m3noK9L0k2k1L7L6m2m2L9J09J4j03l7L3RRJ4J3L1L0k8k8m8m7ool2Q4N0
16018g79o7L7L7n1n2M7M8M7M7m8m9m9m8LLKLRQM3M4K9K9n1n2m6m6J2J3K3K4j1j1k5k5L3L2
16011h37j5j5K0K0k6k6P9P8n3n3K7K8l9l9nnO8O8l6l7K1K0l1l0o8M7J60lj44p4l9L0M0l1k6
16004i26M3L2L2L7L6o2o3J9J9j7j7J8J8N3N3k8k9n0n1QPmmmmlkkkJ2J3J2J3qppqJ2J3J2J2
15996h24Q0Q0k4k4r9r8N2J22M3p4mmn8n9K3K3L0L0n2n1K8K8p2p2K3R3P8o1K0Q9o2o3O4O4q7
15990h18q7O1O1LLo4o5J8J7M9M9l2l3M8M8NMP2o9j07L2M3k6n9o0J5J5N0N0j6j5P1o8q9N0J26
15983g18N6k5r4q6q6j3J26No4j0j0o6P3O4p4l1L8Q2J2K0K1J2J3o9o9K4K4j1j1qqN0N1K5K6
15976g31n6n6L9M0m2m2L1L1L2L1m5m5L5L6j6j7j6j7l5l6K3K3k3k3k3k3P4P4J5J6m2m3M0L9
15969g52n4n4K8K7l7l8kkM7M8j1j0LMLMj%j2N8Q8k8q3j3k3r3pO3POJ5J6lO7O5n1j09PppL9
15962h02M0j8q8n8N8N8n8l6L4M6M6j1j0K4K5QRQROOOOo0n9k4k5L7L6KKL1L2K7K7l9j09j1J04
15954g21%o9k3k3j9k0L6J06R4o9r3k4k5k6K9m2q2Q1Q4l1kkrrppN1N1j9j9Q5Q5j17j16j2j2
15947h96L1L2O6O6m4m5m5m5PPk8k8klP9P9o7o6O2O1j4j4j4j4k4k4k5k4N5N6lkn0n0N4N5J5
15940h02J4J5J5K8K8p6p6j2j1K3K3J8J7m0m1K5K6K5K6l6l5jjO4O4m1m1K6K5l3l2N3N3onkk
15933g25l8l7M4M5l3l3L4J04j6j33k9M0k1r0n7J3N1N1L8L9k0j9J1J0J1J1o4o4J7J7j2j2M6
15927h21M6o0n9O7O8R5R6j49j49Q2Q1o9p0J3J3J3J2K7K7rqn2n1OOL3L2m9m9J4J3k2k2L0L0
15920h35nnJ1J0J8J8p3M3P7q5j02L7M6k4M0L9o1o1j8J21M7k3m4m5L3L2m0m0O6lj38JR0K0l7
15913h90L2K8m1m0l9Q4Q4M4M4o0o0j4j4L6L6M7r2r4r5K9L0K5K5lp3J2J51L9k9k2M9%JMNk3
15906g84k4J1J2j1j1j1j1p8p7J21J20J%L5L5q2q2m8m7J9K0l9l9Q8Q7m0m0l0l0NNQ2Q1k7k7
15900h16K6m4j1J29O2p8m8m9o8o8Q3Q3jjK5K5P3o7j04l4%O9J17k2j03l4K2K3n6n5KLM3M3M3
15893g88M3n6n7M1M1P3m4p9j1K7m2J%L1L1k7k7R3R2q1q2K4K4j1j0pom2m1J6J5R7R7kkl7l7
15886g43M1M0o4o4n8n8K3K3J3J3Mj12rJ07P3Ll7l7J7J7m5m5J3J3k5k6L4L3N6N6j18j18N6N6
15879h68k5k6J01J01l4l4L5q1n1O5jp1L4L3lml9l9N0M9l2L7N6o0o0N6M0k9n6J3J6J6l7l7L0
15873h55L0nnK8K7K8K8r7r6l9l8N3N4J9J9J1J1l9l8n2Q8R2m8k8M1Ko8l0L9mmK3K4K3K4J2J2
15866g58M1r9j34OK3K2J20J20l1l1rrrqL2L2m8m9O2O2j9j9kjL3L4l5l5NMj12m2Q3n7n7J3l4
15859i06l5N3N4N3N4l8l8K1K0n1n0L1L1qpqpl0k9K8K9J0J0k4k5l9m0J9J8j6j7Q9Q8n2n2N3
15852h11N3k8k8LKK6m5q7N1K1m9%jj2j2K3K2L5L4K6K6L1j07p3O6M0M1N3N3j18m8P7o3KP1n8
15845g84n7ONk3J16J05l5j15m5m0m0jjNML9L9LKKKK0J9k8M1R0n0j54j5M0l0L6J07J9K0l4l3
15838g65J5J6k0j9K2K1q2q3L7L8LLo0o0kjMMMMNOJ0J0lO6N2q7l4L5J4J4O9p0l6J04n0n0O4
15830h02O3o3o3nnLLO1O1m1m0n4J6K6j13qJ30N9j1M6k4n7J2J2n7j9N0N1j9m2K7O7p3p8qj2
15823i07q2kO8J5n6k9J10J11l0n4J6Q7Q7N9q1j24J5R2m7n8J2RJ0o8o8M3M2QQP8P8p3p2OOO
15816g85PK7K7n3n4jjL4L4l8l9M3M3m3m2O3O2m0l9J5J4Mo5p5O6Qo2j4j4m2m1J33J32p3p4j5
15810h98j5K6K7K6K7L6L6k2k3qrK6K6j8j8O4O4j6j6p4p4J9K0K0J9l3l4K5K4p3p4N5N4nml6
15803h56l5J5Q5J28j1j15m6PPL9l1p8O0R9m1p2O8M3k7q4q4M7M6j1j2%jN3N4Ro1j09L1J36m
15796g51n8n9q2N8P6PK9K9n7n6K8K7K8K8l8l7llm0m1j23J7J29O0m0K9O6mmO5L6l4k5k5m0m1
15789h49onM5M5l6l6k7k7k2K11J22j11j10K9M0j00r5M4P0%j03j04R0R0l7l8O8O8rqoO5P3o6
15783g35r7k7OPJ2J2p1%J04l5r3M6L8l3J6J6LKLLq3q3J14J14J8J8j7j7n8n8J%JJJJN9O0k2
15775g73k2n3n2N2N2poop%%J%nmnnk6k6L6L6PP8J6j23K9R9p7p6j7j6M1M2QRnO5L8j02k0J20
15767g04l5j04j3j3n1Q8J4n6k8k8P3P2Q7Q8j10j09K5K5l2l3l3l3KLM2M3L3l8m8R1J3j25o4
15761i58P5j1j2O6O6l8l9m8m7L3L3n0n1N9N8k6M4R2m8p7O2J4n6nnP3P2q6q6N1N0j15K5J09
15754g76L9j3q2p7O3Q7n2m4K6J9n0ppj7j7M1M0K2K1K2K1j24j24K7K8%JJJO5O6LLJ7n2j5J25
15747g19M3k6n9o0o9p0L5L5L0L0L0L0q5q6O5O6k6k5N6N6j4j4K1K1m3m2J5J5K7K7qqj9j9j9
15741h09j9P9P8m9m9k0k1k1k0j6j6j5j6N1N2N1N1k4k4K9m0j77N4J53J4l8L3n1n0n2n2PON5
15734h66N4K4K5q9j8Q7n2n5Q5P6o4LKo4o4M9M8J4J3p0p1J1J1M6M5l5l6L0L0nnM2M3l8l9N7
15727g76N8m8m7k4k5R5R5L1j09j17K3M9r0q6N4Q1J1m7K2P9o2o5P4J14k6n9J1l8l8J2J1j11
15721i48N2J42j9p7Q6N4o2n1J9J5n4l9L0K6m3N0N1n8J1R3k3r8k7M2M3Ro0k2M8M4k6kkoppq
15714h24pqqrL5l4m5K4P8Qn5n6k0k1k4M7M6k3L3L3K5K4Ro1J3J3j8j8Q2Q2j7q7n2J7ppl8l7
15707i07Q6Q6lp2N0N0n6J3P2Lj3j2m9m9j2N8J8n3mmm9K1M0M0P6P6r8r8j5j5M7M7q0j0J01j4
15700g29q4j4k6k5L9M0M6M7k3R4N1j59p1O8j9q8M8M8l8l7k3k3L6L5J0J0J0J0j3j2m7m7N5N6
15693g75k5k6J4J4J4J4P9P8j19j19L7L7k1k1ooooM5M6l7l6K3K2l5l6O2O2j9j9JJL5L6p4p4
15686h40L0L1QQQPl8l9lmj5j4j5j4L5L6L5L6j0j1j0j0m8m9J0J0PPOPq4q4j6J23O2qNNP8P9
15679f79l2j71m5R5Q5n3j9j8k7k7N4N4M4k5j06L4M9k2LLo0o0L8L9M2M3n3J8O5p5n9Q1pok8
15672h25k8l2l2M1k9l7J02M8k2O0O1m2m3M1l0j01L7j0j1pqN0N1m3m2L8L9m4m5J3J3POOOJ7
15665g95J7J7J7j6j6ppj01L7J24j6q0j0K3K3l5l6l5l6M2M2M2M2QPm0K9O0q0j61k1J07L7N0
15659g68N0k4k4k4k4opopn6n7l0J09J6J7K5K5l7l8J1J2R1m7r0k0mmRRm2R6J01l8l2L9o8o7
15652i10J06J07r1r1L2L1L1L1j2j2j2j2m1m0Q0Q0O2n5J1J0r8r8K9L0LMLLk7k8N3N4k5k5j4
15645h31q3p5M0O8kQQL9L8l8l9R0k7p5nL0K9J9J8J8J8l3l4l3l3kjkjl0k9l0l0M5M4j3j4jj
15637i50N6N7n3n4NML5L5k4k3K4K3j1j1nnnnO8O8J0J0k2k2N9N9r9r9j8j8L8L7KKK5K6rj0n5
15630h55n5K6K6K3K2q2q2J4J4J3J4K1K0j5j4P0P1l4l4J7J6J6J6O7O8m2m1j0q0m9O9k4k3J5
15623h22J4M0l1k6R0O1ro7o7R2R3l5l6J7J7q7q8J4J4m4m4mmN4N3j7j7J7J8N6N6m8m8j6j7J9
15616h02J8R2R1J3j03l8P8j3q3M4M3o5o6j3j3K2K2j3j2K2K3n9n9K7K7M2J12j2j29L5L4p7p7
15610h89%%%%L0L0n1n1J08J09m3m3l4l5M7M6RQQQmmlmn8n9R3R2l6l6l6l6nnmnk1k1L8L7nm
15602h29o3o2L7L8k1k0M8M9j0p9KJ19M9N0j9j8n3n4K3K2J8J8j1q0k0J20rp8NMk0j9J5J5O9
15595g64P0j2j1j7j7j6j7p8p9K6K7O8O8l1l2j2N7J01l8j16m7o0o0N4N4k7k7M0M0o4o4M6M6
15589h92j2j2O4O4L0K9j5j6J5J5np5q3N6k5r5M2J11j9j9L5L5L8j01j05L4O1qj8j8LMO1O2l2
15582g91l1k8k7pO3J06l3p3lQPmlN4N5q0p9K5K6KKKKqpllj3N6M2r7m6K4N7N7K2K2p4p4p0O9
15575h53L0l9k0j9Q1Q1m2m2m1m2K3K4K4K3K9K9noMLp7p8O1O2m4m3l3l3M8M8k0j9J5J6J1J1
15568h33M5M6J%l4l5pqpqK5K5l3l3Q4Q5o7o7jjkjP3P4J5J5q1q2m7m6K0K0j5j5L4L4jjLLl1
15560h54j00l2J07O4oJ3J3k7k6rqL9l1k6J13J13k6j64r5L6L6N0J20pj46r6M3rj0RRJ3J4PP8
15553g95O2p6q2j2M5M5lkl8l7klN6N5k6k6K8K8k8r8k6Q9O4n2m5P1j8j8N1N2j18m8O4O4K6K6
15546g27m8m8o7N0N9j1m2m1J2J2l6l6O8O8m1m2K0Q9J1n8n4J6j8j7kO8O1n5k8M1qp7K4K4j9
15539h52j9J6J5k7k8L0L0L7L7k2k1K3K3k3M6J3j02K5K5o1o2M4M3l0l0j5N4%p0qO3M9M9N0M9
15533f49k6r6m2K8j3q3p8qRJ0R5K6q3L3R1k6k6M3o2o1llK6J42J0j52kJ61Mj13MP5m6m5m1m1
15526i42O1O1k0k0RRRRl9l8O5ln8N9N8n8n8J2O2qMLjjmnnmk1k1n5n6O6O6%JQ4l2j37k0L8L9
15518h91J16jp9rk1k1M6M5M6M5k3k3k2k3j7j8J8J7L2L1p8p7K4m6K8J44L5l5J2J1M4M5q4j4
15511g43N7o0j10m1J3J3P5P5n2n3K9K9p8p8R6R6K1K1l7l7qqqql8l8K0K0N9N8o9o9L4L4k4k4
15504h33J9J8o3o3jjl9P7P3m3m0P6J4n6M9M9l0l0NNq1q1M7M7RRM3M4j2j1k3r3MJ21Qo1KKm1
15497h81K8MNm5m5pO3Ro0m3K6J8J8L9L9L9L9o4o4j2J05P8q5r4K2J27J1q3j4K1K0K5K5k1k2
15490g79J4J3PPpp7j16m5Q4Q5m5m5J3J3L6L6L1L2M4k5q3j4J2J3Q9k7j03J2M4M5j8j8j8j8Q0
15484g28Q0p1p1k5k5L7J05N4j7j00j00O4O4m7m8N8n8o3N4Ro0K5K5J1Q1Qj10QP7nml5l5N1N1
15477g40j07l8J01j5q4L2N8j3l0l1K4K3KJk6k6n4O2R7j9j06j05J8Q7O5njO9PQk3k4M0L9m2
15470g56m2L6L5JJj4j4K9m0q4j3lmJ14M4m5m5j3j2O0n7m4P2L9l2kln1J9P1%q3q3O0O0kkN1
15463g52j8j8N2m7m6J6J6m4m4m9K1J8J8J04J04n0n1j6j5J0J0p1p1O3O3j8j8k3k3L6L5M1M0
15457g27j7j8OOk5k4K6R6qp8k2k2r6K0J23N4k8k8rj0nnpO3J06l3j25n4k2k1O1O2K6K7o4o3
15450h35k8k9l1l1K8K7J4J5J4J4mmmmL2L2L1L2K6K5n6n5l9l8M3M3JKJKo8o7L7L7j5j6K0J9
15442h29QQn0n0L8L8MLKKKKK5K5K5K5l9l9l9l9POPOK3K3j3j2R9R9r8r9J3J3k2k2J5J5J5J5
15435g88k8k8k8k7N3N3N4N3l6l6l1l2j4N5O9p1j19K0K9K8L1j08j12J21K1j18J7Q7lmJ%OOJ5
15428h64J4n5Q5Q5n5m0m1RJ0Q9Q9q5q5K7K8k1M9J9j20K8R7n2n1L4L4MLp8p8K6K6O2O1j3j3
15421g72m3m3PP8R0m9j06L3J06l3p4p4O8O8k7k7N4N4n7n8n7n8K6K5K6K6ononMMJ6n2j15K5
15414i57J06l3o0J1K0K0j1j2K3K3M9M8n7n6N9O0K1K0m5j14n0R0M2M1J5J5j0j0j0j1k7k8k8
15408h56k7Q5Q6j9j8j1j1m6m5M5M6n5n4p1%J28j1o2P8Q3J4%p0K3K3l4l4J2n8k8Q9K3m7J1J2
15401g99n1n1L5L5L6L5o8o8rj0O8O7O8O8l5l4l1l0m0K9O4n3l4Q3n3n2%o9p0R2R8j7%%k9k8
15395h53k9k8l3l4P2P1J3J2QQM8k2n5O1J3j02l0l0NOk5k5N2J21R3k2j02l2K7K6L1L2n0n0O
15388h17OPOm5m4L7L6j5j6j5j6PPPPRRRQJ4J4J4J4o3o2J9J9L2L2L2L2p0p1Q1J2m1P6J3j02
15380h18o1o0O0O0O9O9l5l6k5k6q3q3O9O9l6L4J28J2j09l9M7M8R5K5j67r7R9R8k3r3r3k3P8
15374h47P8K5K4j27j28N0N1j8N2N6j3n5J5J0n9M6M6L1L2M9j13j17M5J6n3J4Q4rj0nnk9k9k9
15368i22k9N5N6kkj7j6K7m3LP2K1K1P3m3j06J0Q3J3KKLMLMp2p2oO3K2K1K2K2J7n3o8o7l7L3
15360i03R0K2k2k2N9J28Ro0j6j6n7n6M8k1o4N2J15m6r1K6RQP3P3r7r7n3J7Q2Q3l2l1l1l2O
15353h47Ok9l0Q6Q5k3k3mp4o9M7M1k9J8J8K7K7n4n5O8O8j4j3m0m0mnM0M0j8q8k1R5J00L0q8
15346g72q7l4l4O0O0m4m4j9j8J6J6KKJ1Q1N1j11n4J5JKn1n2Q6Q6Q7Q6j21j21PQpoj8N2P7m0
15339h27p4p5qqN0N0j3j4M5M5k7k7k8k7kjPJ23O2n3p8qJ4J5KP2J02j07j89K1J20N0M5M5m4
15333g42m4m5m4K5K4j1j1KKJKM3M3j5j5J5J5q4q5K3R3L9l0l8L2O1n5o4N3J9n1M4M4m2m2K7
15326h11K7lll2L8R6K6r2r3q5L1O5ll2L9O9P0J6J5j7j7j7j7l4l4JJQRl1l0P5Oq3j3K6r1LP3
15318h44k6M4P9l7n9J0K2K3l1l1j%N2j7n5n6JP0P1%k4k5K5K5K4m6l6l7l9L1P1%L6J05K0n0
15311g05m6m6j5j5M3M3j5j5q6q6J12M1n2O3R4k2RJ0p9p9ppK9K8k3k3L6L5j4j4K1K1p3p2P8
15305h31P9k2k1J3J3j8j9J6J6k3k3L5L5m4m3rrP9Q0m8m9m6m7J2J1J5J4j6j6L3J02N2o4p9j0
15298h32LKM2M2k0k0k0r0m5J18J24Qo8o8NNl0l0o7o6Q4Q4J2J1k3k3M7M7l5l4j6j5J9J9o2o3
15291i55nnM0M0j7j8J7J7N2N2j6j6j5j6m3m3Q4Q5NMm6m6m4P3P7m0o1PlmQRm9n0J7J6J7J6l1
15284h87l0MMR5R4n6n6K0K0l8l8M2M1l5l5M1J11J0n9l1L8J2j04j22M0J08L9L1L1p4p3o3QJ4
15277h98n5L4J51O9m7p5nN0k0p7qP3Mj18m9L6L5N8N7n2n1P5On6J3M1k8n9J1K7K6L1L1k0k0
15270h10j1q1j4N6J2J2J0RNNpp7k3M7N0k0J3Q2j0j26l8L2p1p1J4J5K7K7O2O2k1k1L7L7L7L6
15264g14o8o8k2k3N9N9noooj6j6M2M2k0k0o4OM6k3j9N1ppN6N5p4p5L0L1k2k2QRJ9n0n0J9K5
15256h46K5j0j0P9J0p2kk9k8J19N0n8n8k2k3l1M0N4N4l9j08L6J52k5r5m8m8N0N0l1l2J15J14
15250f67L4q3r7k7L1L1J8J8J8J8n2n2POppL6l4j8N2l4j04MLm1P5J27l6j11NJ9n1JJ18J48j5
15243f67j29o0J7J7N6N7l0k9l0k9j1j1n5J5P3ML8J08k0r1J9Q8l8l9l4l3%Jm6K3Q2l4o9M7M7
15236g63k3l0l0m6K4Q6J6m1K8N9j1k2k2o5MN0N0J9n1j24pJ32l1j70L9J34k7k0N0M0l0o2o1
15230i05qqN8N8r2r3P3P4l2l1j6j6J9J9j2j3j2j2LKM3M2M3J12O2n4o6Lm2m3PPPPm7m7j2j1
15223i33M2M2J00J01p7p6j8j8RRJ0Rj7j7j7j7n5n6P3P2k5k6k5k6RRRRO7O7RRp8p9LLK8K7n4
15215h98n4L2L3O6O7n9o0k4k5M5M5j3j4L8L7LLL1L0k7k8k5k5k5k5L3L3jjm1m1O4O4l0l0k9
15208h51l0llL1L2R5R5n6n5k7k6k6k6L3L3kkJ%l4l5j0j1R5R4o9o8J3J3M0M0o4o4N7N6k5k5
15201g84l4l4%Jo8o7J10J11o5LJ33oj04L5L1j09l0L9K6K6%jl5l6N3N3k9k9nnonLLMLlkL2L3
15193g58m2m2M0L9p0p0J1J2nn%jN0J19Q2n8q9j9rrooN2N2RRm9n0L7L6m5m5KLO0O0m6m6J2J3
15186g72k3k4J2J2QQQQJ9J9j6j6o7o7L2L3k4r4MJ20L9l1k3M6PPM6M6j00j00N2N1n4n4j9j9
15179i26Q5Q6MMm6m6Q1Q2o3o3o3o3O7O7l8l7l0l1NNK8K9K8K9l0l0l1l0K7K6K7K6j2j3jO9N9
15172g19n8r4K1J8r8J7Q7k3k3J7J6K7K6qqm8m8L3L3J5J5K7m3p6M1M3p3q5L2Q7Q7k1k0k0k1
15165h44L6L6P0m6k6M3l4l3J4Q5J3j02n0O6K8m1M2k8j52J0J74J2l0M0l0l0L2L2J2J1o9p0J1
15159h18J1N0N0n8J1j0j49n5Q5L2L3j0j0K5K5j5j5m5m6R5J64M5r4q7j7NMJ6J6j9j9l0l0M0
15152h20M0k9k9M1M1k1k0J4J4L8L8p8p9M5M5mO7Kj37k4J14J9j21qO3l2j02p1O9P2Mj9j9J2
15146h75J3l6L4J29j0q4N5Q1n8m4K4j3j4L9l1j21J9R1K1MNrrP6o4o7P1O9jo9o9K0K1K1K0k6
15139g87k5M3M4k4k3k4k4j9k0N0N1L7L8l2l2m1m2opp8p7Q4Q5K4K4m6m5QRk7k6j4j5K0K0o0
15132i57o1N6N5M5M5mO7Kj36o7P2N0j9q7q8K9K8K9K8n7n7k8J11J68K8r5r4N7N7j3j2qpO2O2
15125g39j6j7q7q6N6N6K1K1K0K0J1J2Q8n2j68k8M3M2j8j8l7l6L3L3L7L7j0N9N5q5r0N0O6p4
15119h01j00L9K4K4l7l7O4O3n3n3J3J2k2k2K6K6k1M8Q2n7j13J19P1o9l6l7o0P9Q4n6o2QL0
15112h24L0k4k5L7L6O1p9j14K6o7o8N8N8K4K4j0j1j4j4ppnJ12K7m3RRl0l1j4j4j0j0mO5R6
15106g53k0p5oM8M8j8q7l2Q4j1j1llJ9J9J5J5J2n8q8K8O0rkO8j7j7K3K3o7o8J9J8nO5lj19
15098i08j15M9J16M7j4j5k6k7K5r2j5J02j7q7O5O4l0l0N2N1PPn1n1POm3K7N1j12q1L5M5M6
15092i12N3N3j1j0j0j1K3K2j2j2M0M0j9j8lmmmj6j6J9J8K9K9k9k9qrm3m4L3L3kkj0j1j0j1
15085h78K3K3K2K3l3l4l3l3R0R1j07j07P1P2L8l1p0O9P0p0J9R0j12m1J35mm0m1n6Q3R1m7r6
15078h23M3m3m4L2L2k6k6m9m9L5l6m9R0qp7N6J24P3P3M7r2j35o4Q9Q9j0j1k8k7k8k8mmL0L1
15072h17j8j9p6p6P1P1l8l8Q3J3o6P4N0j9poj4j3j4j3K6K7K2K3Ro1m6R4Q5J5o5o5K7K6rrR
15065g64J0RJ0l0k9l0l0l6l7O9O8n2n2j6j7n7n6P7K16Q0n9p3p2o5OM3M3J04L4j2j2l1r9%P0
15058g90K6m4n4n4l7L2O7n1m1P5M1k8jkj7R8Q1J1k4k4JKp6p5lO7L6l3p7oN4j6q6K9Q1J1L4
15051g93L5n1n0J3J3l1L9M9k2j7N2k8k8Q1J1q1L6L1q4J3J3l7L2O2qL5L6l6l5K6K7k1M9Jj15
15044g83j42k6R6K6J2Q1P6Qj12j11n8N9Q1J2o5o5l9L2L5l4k7M4N7N8j3j3K2K2L0L1n2n1K2
15038g87K1N7N6n9o0P5m2j05N7L2q5qJ08j7j33j16M7J15M5MLjkJ4J3J3J4p2p2L2L3K4K3K4
15031g49K4j9k0n4n4K0K0K0J9JJj1N9N3o2r0k0qqN4N4j0j0P1P1m1m2m2m1QRk6k7l6l7R2R1
15024g40l5l5K3K3j%l5l6K2K1j4j3L6L7k2k1j8j8j8j8qrK6K7J1J1k0j9o3QP5m0p9L8M7M6L1
15017g80L1k8k7p6p6NNL1L1L0L1k3k3k3k3N6N7m8m8M2M2M2M3m8m7j2j2n4n4L5L5q2L4J43K8
15010g63r0k0o7o7J02J01m9n0N6N6k6M4N0o7r0k0OP7J11nn9J1L9l1m7m8n1n2M1M2M2M2m7m6
15004h75L4L5j1j0m5m6j7j8J7J7mmP7P6l4l4l9l8R8K8o5N0J44j9q7q7q0L7J23Op2lN6N5MM
14997g27l1j00o0N6M4M5O7O6j5j5j28j28K3K3M1M0ONl6l7K2K1Q8Q7o3o4k7k8o6N1N6n9k7M4
14990h26j0j1M1k9j3J04J8r8J8J9o1N5M0p5p2M4O7ln3J6j5j5K4K4M1M1L7L7k9j00j39JN3N3
14984h16MLkkN6N6k8k7k8k7NNj00r9J12J11l9l9R4R4m2m2L3j05n2Q8kp1k4k3Q0Q0k4k4k4k3
14977h42N7N8jjq2q3M6M5M6M5p7p8K9m1k2J17qp7MN%JMNL9M0ononL2L3r5r5J9J9N3N4K3K3
14969g27j1j2j6j7j7j7n0n1P2o9q3N6J10l0o4NL8L8jkkjJ6J7k2k2J0n9JJ41N4j6kp1m8R2M9
14962g11k1kjK9K9p5p5POlkL1L2K1K0q6j6Jj40l9J00R5m5L6J76k8j67k1k2k0k1J5J4l1l1N0
14955h95N0K7K7l1l1o4o3K7K7n9P9J76n6r9M2j3q2M1M0o8o8N9N9JJm5m5Q3Q3k8k8k9k8JJL5
14949h73L6%%%%j5j5j4j5O9O9n8n9M4M5M4M5o5o5k9l0J9K0K0J9l8l9m4R5J04l5m5K4P3P2m9
14942f90j19p1O8kp1LJ42J7n2K9K9n7n6L7L8k1k1LKL3L3M2k8o7Km1j10K1R1l5l6J13M3n6n5
14935h42k3M8Q1J1o5Ml6l6O8O8k2r2q7K9P3Kqrk7k7N2j8q5j5O6lkO9K9m1K7K8pqk1M7J8n2
14928h06j1N9J0J1l2j01o7LM9M8N7j2K8K7n8n8qpK7K8j7j7n2n1K8K8O3O3m5m5j0j0M4M4M0
14921g50M0l8j08j1J05J8n1onkkl3l3k5M4M8k1m3K7R1k6o8M8P3q8m4P2L5l4j3j3j3j3n6J4
14914h81L3L3kjJ7Q8m2m1M8M9r6k6k8j44k8Q8J5J5N2N2k9k9k0k0L8L7l1l2J0J0p3M3R8K9L0
14908g38K9p9p9OOO4O4k6k5k5k6k4k4J1J1N1N1l1l0J%n7n7M3M4j9j9Q0J0k0R6J6n4L9l0j72
14901i13n6M8M8m0m0J11J11nmnmo9p0L6L5k3k4PPP3Ml0Q6K5r1JP0m0m0l6l6K3K4j2j2j%L4
14893h08L4PPn1j20j3J03K1r4l1L9O6O6N1o6r8k8k8k8L5L4L0L0%jL2J02O4p6q7j7pqL7L8K
14886g63Kj00r9P5P5o0n9k5k4J06J06m5m5Q4Q4o8o7l8l7k9k9jJ38N7q2M0M0n0m9o1o1O7O8
14880h50OOM1M1q3q2K2K2M6M5j3j2M9M9l2l2k8k8L0L1m8m7J1J1J4J5M0M1L0j08o9%l6l7P2
14873h83P3l3l2K6K6M5M4J0J0LKn5n6j5j4o5o4K6J64JJP8Pq9N0%jk6k7j0j1j0j1rj0j0rk2
14866h96k1O0O0k3k3N8N9llN5N6n7n7JKK7K7l0l1o6o6l1l1j6j7J8J9L1L1K2m9k2J18P9o1J0
14859g70J0JJk1k1n6n6P2P2L7L7l7l7p2p1j8j9J10J10k5k6k5k5k9l0k9k9M8M9l3l3K3K3K7
14853h42K7q1j2L7j03m2R7N0k1N3N2J3J3K8K8J8n2j13K7JKO0N9o9%oj45m0R9rp9N1N0n5n6
14846i60M9M9j5j6O6O5L7L6r1r1n3n3J21J21j9j9J6J6m4m4m4m4P4P5ppl5l6K3K3QPQPppK8
14839g63K8m4m5J4J4m6m7N8N8%jl5l5ONk9k9L0L0mnl4l3JJJ2J1NJ45N0r0o2o1K6K7rrL1L0
14832g99n0n1KKn1Q9J49J0qqn7n8M2M3J4n5j03L6N3q5l8L2L2L3k1k1RQK2m8j2J26K1m9N0j9
14825g60j53j3J02l8l3J06J9n1M6k5k1J17J6n3k2k1l1l0k0r0l3J06O6p4J8J7l3L7K6j13RJ48
14818g81J5n5L8l2q4N6J28j0k8k8mlN5N4n1n1j7j6l2l1LMjjO9J39M8o8j06l8POJ1J1l6l6l5
14811i00l6N9N8J2Q2K5r2j8j8n7J3M6p0l7P9M5k4L8L7kjK0K0n0n0j2j3j2j3K5K4K5K4lmmm
14804g88QPk7k8k2k3M8M7j07j06N6N6j1j1K0K0J2n7n6O1R8j8j05l6j6q6M8J64M4p1l8L2J5
14798h70J6J9K0j6j6j5j6l1l0o9M8O9m7K2J39K5r0q8K9M4k6j4j5nnO5O5kkl7l7l8l7L3L2P
14791h73PPPJ2J3n3n2k4M6P2P2N5j5m1m1oO4kp1n0K1K1n0o4NllN3N3j7j6mml4l4Q5J54rp8
14784g97M7M7p3lL0q6m5J17O2n5m5m4n4J7N1j9L2L1m2m3K3K2K3K2l4l4p3mJ12J12%%l2l2l1
14777g98l2M9M8o7o7O6O7mp3j34j8O8k%jO1O0kp1p2jN3N3J5Q3L0m0MMk7k7k2k2j3N6N7j3n4
14770g86n3n8n8MLMMK4K4K4K4l6l5l2l1k0M9J4j01JJ40J03l7l8L2N7j1kkn4J5J25j5n2J7j1
14763g68j1pol1l0%%j9q9J4J53R7m3q0j1N6j3m4K5m5m5L8J09O8p0q6j5NNJ0J0j06j06O8O8
14756h99N5N6p2p2P3P4J2J1Lo7l4J06J5j23l9J02J1n9M8M7r3r4J28J27o0o0K1K2jjj0q1p2
14750i26O8R8m1j3j2n6n5P0P1j1j1N3N4k8k8l6l6l6l6N3N2j58j8J20N0lO6l4j04K0K1L5L5
14743g76o9o9N0N1p7p7Q2Q1k3k4l7l8R1K2p8O1O5p4n1Q8JJn9n8K2K3L8L9m3m3M6M6q4j3Q1
14737h05n8j16K4O8jj1j2opMP4J33nr7r8M1M1M1M1k7k7L2L1K7K6p8p7P3P3n6J3P1p0o4MO1
14730g37rk3k4%%m9K1P8o2j21J9M7k3l3l4K4K3j2j1nnN3N4O2O2m3m2%JL5L5k9l0k0k1j01L7
14723h83P7o2j7N3J6Q5P0o9j25n6KP2P6Pl1l2J2n7r2M7J09l0j0J30J6j23O2O3mmo7o7rrl8
14716h88l7K1K0L8L7L7L7k8k7J9n1p7L9O9r5m5P2O9Jq6q5L8J07N7n9j17kJ13M3j08j08L1L1
14710i34L0L1RQp3p2P4P5l0l0MNM3M4q4j3R8j8l7L3j4j4k8k9N2N3k7k6L2L2J7J7l6l7j0N9
14703g96N8n8j1J05n6j26J%mnN5N5k7k7j1j1k6R1J13kn4n3n7J4Qj07k0N1LMO2O2m3m2j7j6
14696h87M1M2k4k4k4k4K9K8poK2K2K2K2j4j3O8O7n9o0m5K4O4nnO4p7j48L1J01L9L8Q2J3q2
14689f85q1k7Q8K2m8jkl1l1LMj1j1j1j1PPm7m7J3Q2N8n9n1O6L2l8l0l0j9N0N8j2K8R7J6J6
14682f36l8l8j8j7m9m8L0J00Oj11l5Q0j1q1n4n5mJ13L3q3L2L1p2M3J45P5o3o3nnj2N7N3o3
14676g63q9j8qprqM9N0j7j7n2n1P3P3l4j04j9N0O1O1Qo2j8j8n6J4J66R5j08j09L9L8r2r2N9
14669i15N9MMK6r1j74N9J57Q7N5N6n4n4j3j3K2K2k2k2n6n7M9M8l2l3L2L2o4o4nJ33J38jj43
14662h30p2L2l8n0Q9M6k3J0J0OOj1j2j1j1k7k8QPj4j4M5M4jjjjk4k5k4k4J1J1M6M6j9j9j9
14655h82j9k3k3Q2Q2m9m8R6m2j08L1O5nK4K4l8l9L2L1n0n0N6N6k5k6J5J6J1J1K3m7r0M9M8
14649h12k2rqKLj1O0P5o4o3o3L6L5P0P0l3l3l3l3ONONn6n5M9M8M5M4NNM4k5o5Nop5M9N0m7
14641g96m6K8m2N3N4l1l2K2K2n5n5o6MO7lk9M2lkN4N4mp4M9J64l6j53l6l6l7J25J00j7k3k3
14634g61m4m5l9P7J01o3o0RK0K0Oo4ooM8M8n0n1j1j1KP2pol0r9m4P2K8K8P8Rr0k0J7J8O8O9
14627g17l5l6KJpO2Po4n0n0LP4K9L0M5k5o7o7L7L7l7l6k3R4O3oJ0o1r0K5N3N2J0j06p2J37
14620g78P7l9JJp2M5noJ0Rj19kJ06rq9k0pqj3j2M5M5kkkkO0O0kkJ4n6q6L0R7K6n5j24qJ08
14612g86O9m7j2j2j8j9NNl0l0L1L0mmM5M5l7l6j7j6j7j7k6k6RQL8L8L3L4Ko7j9R7N5o1q5j6
14605h58qrN4N4l2l2l1l2lkklR8R8p7p6kjL3L3m4m4J3J4J1J0J1J0j0j0L6l4n9N7L1l9lO6j1
14598g93j2POPPj9j9L4L5M0l0n9N6N8j1m6m6j02j02KP2O8m8j8N2NMRQl7l8O7O6m1m1J7J6%
14590h26J%%L1L1n0n0l3l3JP2Q9k6o1N5L2l8QRK2K3K2K2rj0rj0l2l2l2l1K6K6qrK0K1o1o1
14583i10J5J4J5J5%%%%k3k2k3k2L8L7LLl5l4P0P1j9j9J6J7k9k9k9k9L0L1L0L1K3K3l5l5j5
14576h26j5M3M3l3l3l4l3jjN7N8j1j0K4K5n9n9K3K2j6j7M2M1l7l8M4M4r8r8K9L0j5j5Q2J3
14569h29L5L6J2n8j5j6o3PM8k1k1M9%p0pO2K2K1L5l5n7J3J2n7N2J22qqK9m2m1K8J1J1N9j1
14562f95o8Jnj20l8P9L7L7M7k2n9o0lO6J01L2n6n6r0r1kO8poJ9J9l9l8j2j1K4K3M7M6j6j6
14555h64R2K2m4m4k5k5P5P5l1j00m3K7L5L5MMj4j5L9L9l4j03m9O8N4N5K7m3p1M5M9k1l1l0
14549h42l5l5QRQRL9L9o6o6L9L9MNM4M5j3j3n3n3NOn9n8J15J16j0j0M7M8j22j22OON1N2P6
14542g41o3n1J9k9k9j5j4O7O6l7l8K0K0ooooO8O9J2n8n0Q8L5j04p0O9K1m8j7j6n0Q9Q4n6L2
14535g51L1kkq3q3K2K2r5M4J07L7j9k0j8j8r9r9R3R4j1j0j2j1j2j1N6N7k5k5j7j7j7j6J7J8
14528h75J7J8J0J1M5M5k6k5j3q2J8J57K8m1N0j9n9J1lkJKo8o9L6L6k1k0k1k0M1M2j5q5o3P7
14521h82J53J4n5n5k3R2J07n6o6Mk9k9M2M1l2j01o5N1J01j5n2J8K1K1m5m4P2P3m4m4J0Rk6
14515h34k5m6m6K4K4P5P5Oo4o5N2N4o2m4P1L9l2l1l2Q1Q0o6o6l0l1K1K1K1K1mmnmkkO7O8p4
14508g69p3mmj1j0J2Q2L8p7m8K3j6j6O2O2l6L3N9n6q4q4K5K5j7j7N3N3O1O2j05j06R5K6j17
14501h79jP7P6P5q7k50OJ78O1k0M9J1n8m3K7J9J9J2J2n7n8J4J3k1k1L9L8l1l1J4J4M9M9q4
14495g89q4L2L2j7j7J7J8N2N2j8j8m2m2K8K8MLMLJ9J9n1n1M6M6J1J2q4q4L7L6n2J8J18Km0
14488g52K9K2m7o3o3M8M9j1j0N9N9J9K0J6j01M4M3p9q0j9j9O2pq0L5Ro0l1L8O5O4J3J2n7n8
14481h31O2O3n4n4m5m4K5K5nmL0L0K5K4j0j1n3n4J6J6J9J8J8J8k6k7k7k6kklkP1P1m6m5K0
14474h20K1j4j5kkp2p2P9P9RRj3j2K6K7l2L7L7l2ppj1j1QPM3M2j00j00RROP6J7n2ppM7M7o6
14466h19o5J6J7L9L9k3k3K7m2pO3j8j7m8m8M4M3j9j8Q3J3n7n6M3k6k7Q9J28l4l8L3L2l8r5
14460h09r5qO1O6mj4N6J2J2o6o5nO5K6m4%jn0n1L5L4o7KJ07L7M6M6j6j7k6k7k6k7JKm3K8O2
14453g63po2Ro7o6LP3nnL4L4K1K1K2K1l5l5p0o9Q9Q9QQMNMMJ4J3m5m5mlL1L1rqK6K6j5j5j5
14444g53j6NOn3n3K0K0q4q4J06J06Ko8r5K2J26J1n8J3JJq8q7J7J7Q7Q8N3o3k9M0ook5k4o0
14438i11o0P6P6k8k9j5j4K0K0J4J3o0o1k8Q8Q9k8OOq2j3Q2l5l9L1RRm4m5Q1Q1%%L6L5J%k1
14430g40k2k1k2NNl1l0K2K1K1K2RRk6k6J9J9l9l9L2L3n0m9N2N3k9k9L6L7JKKKn5n6kllkL4
14423h38L5k4k3l5l4%JK2K2l7l6j1j0M4J60L5q2n2J7j3q2p7M0J65M9p3mL2l7l3L6m9n0N9O0
14416h23J20J20j00j01K1K0k6M3R1k6o0o1K6K6l2l3m0m0J8Q7L1q5n5J5J5J5J9K0L0L0j21j20
14410i76K3K3N7N8j2j2j3j2K7K7l1l1L4L4L4L5m5m4rrJ8J8J9J8j3j2p1p1O8O9j2j3M4M4q4
14403h20q3nnN4N3j7j8J7J7J5J4K6m4o7M8J8n1M3M3o5o6M5M4j4j4J3J2k2k2K3K2j3j3j5j5
14396h62j5j5L3L2P1m6o5N1N0o5p9L7M6M5mmq6q6P6P5onL8L8r0q9L6L7k1k2M5M4l6l7K0K0
14390h39QP9N6o0o4Nl7l7K5K5j0j0j0j0L5L5L5L5k9k9K9K9JJ%Jo2o3n5n5L3J50O8m8l6l6q
14382h48qL0K9M2p5p1jL4L4JKJJM5M6q3q2P1P0L6L6j00j00NNP9Q0k5r5m5P2P1m5m6K4J6n3
14375h47l4l3M3M4j5j4j1j0m3K7K3K2J3J2n7n8K6K6n2J7P6Oj9k0m9m9K0K1N4N4K8m1mO6n0
14369h28j19j2N7J4J4lmJ8Q6J20m2j75n8OOJ3J4k0j9N1N0nnL0L0j7j8j3j3k4M5P1m5l5l5q4
14362i49L3J65Kj60KJ53L7r2r2j5N6R0K1lkj4j4K9q6j21nR7R7K8m2k1k0jO8K9q7m8O8J3J2
14355g72N5N5k3k3n3n4q6j6J0J1J02L2q7j9L1l9J2J2n5O1R4o8m8O7qqj1j1n1K0L1L2L6L6p3
14348h08p3M3M3nnonj0j1K5K4o5o5N1N0K4K3j2j1o2o2O1O2j13MR3K4LKL4L3n2n2n2n1JJJK
14341i16N5N5j5j5K5K5K6K5onnoj1j2j6j6L7l2o6N0M4p2l4l4k7k8Q9Q8L4L4q2q3k4k4M5M6
14334h51j4j3N6N6K4K5r2r2J07J06n6J4K4r2o2Qj9j9j5j5M7M6M6M6q7q8q7q8J16J17%%j0j0
14327h72K4K5L1L1L2L1p4p3M7M8o6NJ62m6j45J9Q8k9j00l0J21Mj20n1j7j6R4R3j1j1J0J0R
14321g77J0r9r9ONM7M7M7M7K3K4j1j1j5j5j5j4l2l1l2l1L9M0L9L9J6J5k0j9mmmmJ7J7m1m1
14314h41l7l6M5M5k9k9N2N2L5L5r3k3P1m6K4K4q7q8n2n3R6R7l2l1M9N0k4k4q8K8J37K0p8r
14308h40M7k3n3J8N2j7m9K0J2J2K2K3l5l6J9J9K0J9l9l8M3M3n9o0M5M6J4J4J4J4MNn3n3o0
14301h90n9R1R1m5m5j0j0K9K9j5j4Q4n6r4M5L3l7J0J1M4M4%JM6r4l9J00n4j23j8j7K9K9O4
14294h40O3j4j4m9m9L3L4jkL1L1lmpoppJ3J3J3J3m2m1l7l7L3J02O5p5p2lm0K9J16k3l8L1l3
14287h24l3L0L0k9k9k8k9pqLP2P1o8OP5pp7m2K7N1j9n1n2J6Q6P1o8m2K7J5J4J1J0k5k5qqN0
14280h14N0o3o3J8J8m2m1qO2J58J9q9j9J0J0J4J4k9k9l8l8O4p5J7Q8Ro1M4J13Po2j9j9m0m0
14273h74noL2L1k6k7j%j%L5L5L5L4l1l2N0j8q2N7K7j12o9P1N7j2o3o3O0O1L7L7kkP0jp4O5
14266g07j7j8rrl3l4l4l3LMLML8L8K8m2p2O7K4m6%jl9m0L3L2L3L2k9k9k1k0n3Q6Q7n3m5m4
14259i16j8j8P5P4n3n3K9K8K8K9OOl8l8J23j7j07L2Q9n0m5m4M9N0n5n5J8J9j7j6L2L2L3L2
14252g56m8m8N7N6K9K9j1j0rp9l5l5l0M0M4k6j8N2m9n0L1L0L1L0l4l4o9o9j4j4Q6Q6N5j6n7
14245h55n7M3M3j5j5poKo7mO5n9n9QQO6O7KKKKM2M3QQj9j9j8j9m5m6j1j0R2R2OOPo4j9k0l3
14237h53L7lkJ8J8j2j3l4L6j8q8j8N2Q5Q5j6q7l8P8K4r2n4O2K2m8J3Q3P5Oj25j25J08J08j
14231g17jK5m5RP9Jo9p9p9l6L4L0L0N5N5k6k6j%m0K9m3m4nmMMm5K4J27l5j20M3J04j2m0m1
14224h55j5j5K0K0rj0M8M8k0k0k0k0M0M0j8j7M2M2m0l9N8N7p1p0qrmmn3J6N3o4p4Q9J11M1
14217g30j0j0j0j0l6L4Mo6n0J9P8Pn0J9k4k4K7K7pqm9n0J01L1n4O2N8n9j3j3o6LR7j9k3R4
14210g20N8n9l7l6l9P7L2j30q1Q3Q5l1j5N5M7k2n7n7n1n1n9J05K29J13l2l1r2r3j8N2K0m8
14204h03n5J5K9K9k1k2N3j8m7m7POl9m0Q8Q7o2o2lmN8N9mmK7m3j2N8rp8l4l5kjL3L3lmL1L1
14196h08LKL7L8j8j8n3n3PQJ07J07r5j65RP9lmM0l0n4n4j9j9K4R3N8j2K6K7l7j06r2K3L5L5
14189h82jkjjK9L0P3Mj38o7k3k2M5J62L9p8L9J09m2m3oopom1m2M0M0opL7l3o5NM2M3J9K0N8
14182f85j1m8m7l8L2J1n9j5j5L4L4L4L4rqm3m3j4j4q7K9N1o5LP2mll5l4O2O1LMl5l4J9K0J9
14174h24n1m6P0J06L6k1k2opL2q5q5L2Ko7jO8K6K5k8k8PPK6K6K6K6jjj05j06J00J01n1n1K9
14168h41L0ooK5K4l4l4j5j5K0K0L9L9o5o5M1M1m0m0MLLMM5M4j3j3p4p4J1J2nO5J21m2r7k7
14160i15P4P4k1k1k1k1nmmmj7j6j7j6P8P9K1K1j0ro8o8K5K6K5K5mnmnJ9J8k8M2K2r3o3PNN
14153h73J0J0O3O4j8j8O4O5m0m0j04j04M7M7j2j2P0O9m4m4L8L7j00j00MNM0M0m2m1RQRQJ4
14146h71J3P2P2QQr6r7PPQ8Q8p1p1k7k8J1J49P3o7j18m9N4N4k1k1k0k1klL2L3rj0K6K6J5J5
14139g51k0k0kkkjnmo3o3O9O9k7k7o1P9J22j7j34MK2K3k5k4J1J1J7J7J8J7j7j7J6Q6Nj34r1
14132i21k0K3K4j9M9Q2n9j4N5l3l4OPJ2J3k3k2J1J1k4k3K3K3K4K3J5J6k4k4J9n1n5Q5K8K8
14125g69M9r1j06J26O6p4oon0m9N7N8m8m7J3J3M8M8K2K3l6l5jjjjj3j3j4j3K2K1K2K1k6k6
14118h17N5N5j2j1Ko8m9R0J2n8o6o6j2j2K6K7O2O2l5l5K3K3L4L4k4k4l2l3l2l3M6M5j2j2j6
14112h63j5j6j6N9N8k2k3j2j2j1j2M9N0l2l2J5J5J5J5l5l5K7K7k4M6L6j04o8P1j6j5P0P0j1
14105g51j1KLl2l3J7J6j8j9%jjjJ9K0J9K0l8l8llQPPQj8j7j7j8k6k6N5N4J%l4l4L2L3ppK4
14097h08m5r3M6J38kl4l4r8M1J07L7j4j4j8j8MNNNK5K5l3l3l5l6K3K3LMl2l1M4M4RRn1n1N3
14090h30N3m5m6j0j1J7J6N1N2NONOm9m8J3J4OP5O5p4j15K3J04L3o3o3L6L7P5P6r9r9%%l1l1
14083h46N2J20rj50m6K4KKJ11k8j60k1J19M9k8M2Q0J0r8r7K2K2K6K6OP7K9L0kj18q4L3J5J5
14076g75n4n5OP4K1m8j8N3K6r0o8R5J25Qp3ln0m9ONKJM1k9k5k4N5N4L9p7m3m2j5N5P5m0j02
14069i39J4J23On1O5O7m8m6P1%p0k4k4J3J3k2k2M7M7l4l4j9j9j4j5j1N9N7n9k3R2Jo8K6K6
14062h15rqn6J3M9k1kkm5K5N8N9K5m5o1RO6ln5J4M5k5J6J5lp4m3K6op5j5J02P1KJ5J5m7m7
14055h32j1j1M6M7m8m9J0J0k4k4k3k4J0J1lO7P3o7l7J03J00l9p3lj0rP6P6o9p0L7l3q1N8O7
14048g49jL5l5q2N7Q5J6m0j09p1O9J6J7Oo4o8P1P6P5k0k0k7k6RQk2k2K6m4o7P2P3o7j9N1K
14042g89Lj7j8j7j8K2K2o0n9R7R8poj7j6j6j6n3n4NNK8K7K8K7j6j6j6j6J8J9m0l9O9O8j28
14035h98j29M5M4M5M5PQQ9Q8k9l0k9l0k5k5k4k5ppK9K8QQQRk5k4l8L3J39%r2r1LKO1O1L0L1
14027g07nmm3m2m2m2M2M3M2M3k2k2k2k2L6L6k2k3k1k2j7j7j2N9J06l3j13K6o1o0L1L2L2L1
14021h15K7K7K6K7l1l2K7K6m8m8j3j3j3j3R4K3j24J5R6m3p8pP2P2l5l4l4l4K2K2K2K2K4K5
14014g46j0j0m7m7J1J1j4j4K2K1QQk7k7onnnJJJJJ6J5l3l4l1J08J00L0o0j29p3O6O0j0LLq
14007h55rP3P3k5k5r9k9L1L1L6L5k4k5J1J0o8o7M6M7q0Q2J16r3r8J9M4M5nnL9l1m2K7K7m2
14000h30j3N7o7o8P7P6p4p4nmR7J67K1j43j13m4k2R4J4n5P8P8j2j2M6k4l9l8KP2J3n6j9j9
13994h39MMM5p1j76o0J29J28K7K7L2l7m1K8K5m6m5K5R4K4o0n9ppK4K4J8n2j7N3K2K3pql0l0
13987h36l1l0P0P0l5l5j5j5K0K0M5M6l6l6k0j9j6j5l3L8O8m8m2K8j8j8N7N7jjj8j8j7j8j1
13980h63j2j1j2L1L0mmM3M3j5j5j8j8n2n3K1K0RP9J3j04K9K8qO2Q7k8l0l0m2m1P4Mo4N2R7
13973g02j9o7LoojkK0J9QP8j7j33p0M6N1N0m6m6ppj4j4M7p0j00O2O4nM4M4j5j6j5j6k4k4k4
13966i30k3N9N8r2r2Q1Q2M6M6p4p4P7P7m4m4N8J27K1j42j42K1J07L8o4o5lllln8n7M8M7M4
13959h76M3n3n4n9N7J43K7r3k4P4Mj7j7k2k2O4O4m0m1K4K5K4K5l8l7l7l7K6K6K6K6L3L3k5
13953g48k6MLLMNMNNn9n9K2K3M3M3p5p6J5J55P8o1j03l2M7M8NNp6p6nm%%NP5oj44rJ30k3k4
13945h79J22j8o0J0k9l0Q4Q4r0k1J09l1r9M1N0j9K2K1o4o4J2J2J2J2L9L9m3m3jkkkJ8J9o3
13938h54o3P7P7n1n0k0j9l2L7Q2n8o2P7M3r7MP5M4k5j46oJ19N0k8M2pp8l4l4k6k6L6L7nO5
13931h56M5j16o9R5J3j50kJ60R0k7M1M2j5N5P1r2j01J6J5n4m7K2JJM0M0j8j7j8j8j8j8n7J3
13925i33P1P2k4k5l0L9L4L5k4k3l3L8R1K1j6j6o7o6J5J5p4p4N4N4j2j3O5mo3OL6l3m0m0M0
13918i24J10L0m0k7k7j1N8Jp0O4O3m5m6lmp6M0N8n8L3J04ooPo2p0%J5J4L4L4k4r3o1N6M0M0
13911h52K0n0MP4k8r8l0L8l8L1R4K4RQNMl9l9mnm2m3Q5Q5OOk9k9l5l5M7M6o2o3nnM9M9rrk1
13903h86k1O1O0QQK3m7j11N1R0p4r1K6N1j8n1J8N6N6k0k0k1k0K7K7p7p8Q6Q6m2m2L6L5m5m6
13897i05K6K7K6K6l5l5j%K0K0j5j5%JJ%P2P2l3l2j1j0j1j0o2o1lJ13N1j9K7K8m6m5j1j1j2
13890h73j3M6M6j8j9O4O3n8n8%%K4K5j4j5k1r1j7R9j5q5M2M3M8M7O0n7j2N8qp7m0m1rj0L5
13883h51L6L6L6n0n1j5j5K5K5k2M7J06l3l1l2m8m8L3L3l3l3P1P1r6r5QRl4l4O1O2J11k8j33
13876i12OM2M3n4n3L0L0L0L0P3P4k7k7q3j3J17k4j30QM2k8j5j5k0k0k8k8N4N3J9J8J9J8J2
13870g59J2m6m6rqqrKLL5J05R5m5j92n2Q7Q7l3l2l3l3lkM6k3p2O8R4m5q0N9P2o7j5N5p3kJ06
13862g61L6o5o6PQL7l2m5R4Q0o0j00j01P7P7n1n1O4O4ONK1K0q4q4M4M4l0M0M1M1Lo7j4j3o1
13855h76QL4l6l6L4P9Rk2R3P4r0k1k1q2j3L0L0K9L0k9k8K1K1Po3m4K5J3J3P6Ol5l6k5k4k5
13849h74k5j9k0K3R2M9N0N8j2lmm5j15m9K0k3k3N2N2n9J1J47o2j49O0J12n0k4M6M4k5j25n6
13842i46R9J00k4k4l0l1l0l1O1O2K3m6j14m4L7l2K8R8N8j1KKn6n6N9J30Qj07m4K6Q2J1l3L7
13836g36L1q5l6Q0jj17p3M3k1M9J36k6j54QQ2J3j6N3J09L9j36o5N3j7n4n4K5K5j9N1P9Rp2
13829g97kJ7n2m4m4J3J2M8M7K4K4L3l7q4j4J%mnP4Mp2k%o9jJ16Q4J5p3p2l8l8J2Q2Q2J2pp
13822g62ppl4L6L6l4j7j7J3J3j9j9K7m3j6J00J03j3p7M0L7q0m5K5n6n7n6n7L2J02LKPPk2k2
13815h77N5N5L5l5l5L5%jL4L4k3r2o2PL1l9L5L5k9r9kkM1M2L3L3L8j00j01L9j9j9L4L3j9J20
13808g85J20k0q4q5l0J10O6p3k6M4K4K4K9K8lkm2m2M2k8j11K9L2j07k6J14N7q1l4L6m6m6L9
13802h77M0K7K8pojj%jl9l9J9J9l8l9nO5P7o3n5J6l9l8M8M7QQRQn3n3n3n2J10J09N2N2p3p3
13794h63MMm7j18n1Q7K9K9L7L7K2K1k6M3Rj30m4R5n4n4N9N9M7M7n7n8M1M0j7j8j%j%j8j7J8
13787h46J7l4l4P0P0JKl4l4l9l9l9l9J04J04K3K3lll8l8k6k7RQo0o0O7O8l8l9O6O6o0n9k5
13780i16k5K4K4n7n7R6R6n5n6N8N8q5q6KJ18N8j3P5P4l4l4l0l1o1o1M3J11Q5l2j06l7M5M4
13774g65k7k8PPK3K3j2j1k0k1J5J4l2l3K5K6j6j5M3M3NOM0M0j7j6J8J9n4n3K8K8j6j5n1n0
13767h42L5L5m6m6k5k4J0J1L5L5mmP4Lo2N4Oo3M1M2n2n2j6j7j5j5Q3J54N0j60j62M6Q4l2p4
13760i13mJ1J2J6J5K3K4l5l5QRQRK3K3q1j2R9j7k5M4No4J4J4lmlmK7K7K7K6J1J1k4k4j7j6
13753g95p5p4M4M5o3PJ02o0k8J34j7j34P0P0m1m0m1m1N2N2J6J7k6k7J25J24k3k3j27j28QQ
13747h89QQK3K2K3K2o6o6L9L8QQk7k7L7L8rO0J7j00k2R5K2r4n6N9J0o0JP1N0j9j9N0Q2J1r5
13740g47r6k2k2J3J2J6J5j9j9M6M7J1J2m5m5N9O0m1m1M0M1j4j3j3j4j2j3j3j2NONOL3L3jk
13733g44J%l4l4J6J6o5o5N5N6m9m9K1K2j4j3MMO2O2k8k8N3N3n6n6n6n5M3M3M3M4M1M2l9m0
13726g44k5k5J0J0K7K6l1l2l8l8l9l8M2M3LLJ6n3k6R1L0l9k8k8J8J7J7J7n9n9R1R2k9k9NO
13719g96n3n3N2N2L7L7k2k1J1J2m6m6K8K7p7p7NNQ6Q7k3k3k3k2P0P1q0q0O2O1j9k0j8j9j9
13712h34j9QQn0n1L7L6m5m6R1R0j4j5J7J6m2m2k3k3N9N8klN6N5j09j09nmm2m2Q6Q6j4j4j4
13705h59j4K8K8ppK6K5k2M7L2j08j07L2M5k4K4K3M6M5j1q1k1J18Q4n6j13m4j0j0J5J5J5J5
13699h31O6O5l8j07q1N9J42P3o5o6j2j1k2k1k1k1L8L9o5o6O3O3K8K8k1k1k1k0L3L4p6p5Q7
13693h43J6q4N4Q9K0l5L6mp2J0J0n9J2O0q0k9J11O8p2l1l1nnK6K6l2l2M0M0L6L6J8n1n6J4
13686g99N2j7p8L8J3n6oop9j0N5N5N5N4K0K0m4m4L7l3j14JJ06j0l6L4L1l9m3K6j7j7j9j9J9
13679h70Q8M6k4l9l8J1J1M6M5o3o3Q1J1j02j02M5M5K6K7n5n4J1J1J1J1P7P6p0p0J4Q4Q8J8
13673f67n1J9J8n1rO1o4o5N6N6m9m9k5k6J7J7j59m3Q2J2lmP7P8j15m5J16%o6N0k2k3P7P7q
13666g31rN0k0j02l1K1K0k8k9pO3R8K9poj1j1m8m7m7m8QQO6O6j3j3m8m7O4O5j6j7K2K2K2K2
13659f90j5j5n0n0K1K1j4j4l6l7jkJ3J2O0j1n8N9J28N8J2n7j20n0%%MNk4k3N8N8QPPQl4l4
13652g96K5K4j5j5j5j4lkL3L2l8l8K1K0ppo5o5J1J1J1J1j7j8J7J7K3K2J4j03LJ19No5%%N4
13645h10N4qpj9N1k6j42q0L6M3M2n0n0kO8M3p2j7J00O2qO6mj00J7Q2l3j07Rk2k1M3M4q4q3
13638i85K1K1RRR1R1N1N2n3n3L1L1p4p3k4k3N8N8n2n2P6P6OOPOq3q3kkM0L9q8q8N0M9N0N0
13631g57m8m8m8m8j%L4L4K2K1K2K2l3l2M8M9lkM9q9j19K1N4j6Q1Q0j21j22O5O4PON4N3n1n1
13624h03k4k4k4k4l2l2K7K6Q3Q4KLq2q1K3K3KLn5n6L2L1O6O7k4k4n8n9l4l4P3Kj4J26J48q5
13617g48o0P8n3n4O8kj03L6L6l4k9M0M7k3K0K1j2j2j2j2J2J2K3m6m6P0O6n1n8n8j34j9J04
13611i33L4k4k4Q0Q0jkK3K4n8n8K2K3K2K3llL2L2k2k1O1O0r8r8m0m0M1M1j6j7lmN5N5K2K1
13604g14l7l6m4m4Q5Q4n3n2j8j7ppm4P2J08rm0m0J1J0p0p1P3P3rqk0k0rp8k5R1O0rjkK4K5
13596g68Oo3n9N7J6n4Q9R0n0j67l6L4J9J9K3K4jjN8N7MLL9L8p2p1j3j3J4J4J4J4PPp5p4Q0
13589g91Q1l6l6l2l3k3k4j18K1J05J05m3m3qqL4L4jjL8L9LLj0j0m1m0l8L2J49J0j19K0K0j20
13583h81r9M0k1M9L1l8P5P5j9k0j9j9K3K3J5J4Q2n8j37LP7o3q4j5J14J14LLn0m9K0K0M0M1
13576g10k9l0K6K5m4m4QQk7k7K2K3j3j2j6j6M5M5O2p6p3lJ7J6L3l6n0Q9K3j15o7P4R9m0OO
13569h01kkM3M4k6k6o4o4NOJ6J6J6J5M3M3J4j25o1Q0Nj35m7K1Q3Q3P4m3r2r3P1P1m4m5K1K0
13562h80m9m9N9N9N9N9n1n1O5nq7L0O9jk7k7m0K9O2rm3K6K5m5jjL8L8Qo3k0k1o5OK2K2J8Q8
13555g53l1j00N9N9p7p7L7l3rO1J3J3K6m4j14m4Q7Q6K2K1k6k5p2kJ51L6r7k7N4N4j1q0p2M4
13548h71k6k6L0L0L0L0J0Rj6q6kO8K4K5m6m6j2j1k5k5R1K2j23pJ12mp0M6k7k7N7N7O1rm2m2
13542h41K3K4M3M2l1l1m7j16l1Q6O9%k4k3K3K4r0k0N2j7nmj9N1M6o9j8N3L6L6K7m4l1l2l0
13535h88Q6Q5p8q5L2L1l9KKopL2l7l4Q3M6k4m7m7L0K9L0L0M3M2k6k7m2m2m8O8J00o3r9J7k8
13528h79k8J9J9m3K8O2pj8j8j9j8j8N2K1m9J0P9l5l4K8K7L2L2m5K5N9n7l8P9Pj10N1J21m7
13521g12m6j2q1k7J35P3q9K0J9j22pQ4J4m5m6k3M6J3n6J4Q3K2m8K7K6J7n3n7J3Po3PP6P6P
13515g08j5j5r1k1M9k1p8p7l9P8J52L5qqo5o4N5N6p6pK4K3L6L5l4l5K5K4K4K4o8o9k2r2l5
13508a008Q0MLQ1l6rO0qqM0k9k4M7l2l2K0K0r0j9N6N7mmoO5jp1pO2j6j6k4k3L9L9L3q3k13
13501a057mJ83O6r0K6O6m9j2N8k0N1J46o2j45O4O4r8o9Jk6M4R2k5o4NK6K5L3q4l3Q4k0r0L5
13494h79L4l9m0j0j1N9N9N9N9K8m1n0m9op6r7M2J49Q0K2K2q7q6k4k4RQ0M6r3o2P7R8m2m2R8
13488g37Q3n6j10K9J2n8j0rL2L2p2p2L3L4L4L4l2l1l2l2J6J6M7M6K6m5n3Q7M3k7N6N6r0r0
13481h40rqpqppN9N9k1r1q6N3R3m7oJ33k7j66O4O3p2p3O8O8j3j3K6K6n6n5J3J2O1rn8Q0Q5
13474g16n4j05L4K9K8K2K1o0n9J1J2kO8Q5n4r4M6N7q2l9L0L9l1k2k2L8L7K9K9Q1n8j44nM4
13467h07k7n9o0k0k0k0k0R7R6J6J5m0m0K3K2J4Q4M7r4k9M1ppj8j7j8j7N6N7m7j16o4P6J33
13461g70O3k3r4q4q4n8Q2Q6n3J4Q5k6k6J05L6j63k4J22j6j13K7M4M4N3N3k9k9p7pQ8n0j05
13455i29L5M7M8k6k5J8J7m0m1j0j1j1j0K9L0L0L0m9m8J03L4p8O0R2m8m7m6o1P9J11k8o2RJ6
13448g82J6J08l2j22J7OPN7j3j84m4O2pq1N9J49J1r3k3O7O7l3l4p9p9M8J17M3r6j00M0R1m8
13442h85l6L5k0k0J9K0N4N4J9K0lko0o1l5l4R2R3J1J1k4k4k3k3j9j9k6M3J21j8j15m5J2J1
13435h77L4L3m8m8N2N3ooJJj0p9o6P3L4l6p1jN9O0j03j03M8M8K5K4K4K4N5N5n5n4P7Ol6J02
13429g11j5q5K1K1j1j1m6m6j5j6j6j6Q4Q4M9M9o7o6r2M9J8n1J1Q1Lo7k3k3J3J3L8L9P3o7j48
13422i46rL9L9l3l4R5R5l2l3N3N3n1n1o5o5L8J08Mj35n0R0mlNNJ6J5QQO3n4q6j6M5M6l2l1
13415i05J6J7j8j8N9N9J%n1n1o3N4Q3J3K6K5j5j4j4j5p0p0Q1Q0L3L3p1p2l8l8K0K0K5K5j0
13408h63j0LLO1O1n1n1P7P6qrqqo6o5qpOOk8k9M6M6l5l5j5j5M4M3N3N2k9k8j7j6M2M1J1J0
13401g20J1J1l2l1l2l2N3N3J9J8n0m9j4j5k7k6N5N5L8L9q9q9N3N2n2n2M8M8n7J3K5r1lO7k2
13394h25k1Q2Q3l6j05p9L9M6k4N8N7j6j7j7j7k7k6L1L1p3p2p3p2J06J07m0m0M6J15O4n2q1
13388h48j1J%N3N4p4p5N5N5lmn6n7M8M8k6k6J02J01r3r3j2j2K3K3j2j2rqM9M9J4J4k1k1j0
13381g94rj0j0LLKLl7l8l7l7N2N2l0k9N3N3N3N3L7L7K8q8j09QPj09k4R1K4m7J1J1PPJ0RJ0
13374g84J0n6n6K6K5llmlK5K4l3l4L9L8k0j9n3n4NP5O0n6n2O4J5J5K2K2o3o4M1k9r1K4R9K9
13367h19j2j2J9J9NOn3n3J3J4o8o8N0N1M3M4O2n4q6j6K7K8L1L2qqn4J6kj18k5M5N0J20M6p0
13360h05k7k8l5l5K7K8K7K7PPnp5LJ18L7p8n3J6k9l0O3O3NNj1j2j2j2ppppJ3J2J3J2o7o8K2
13352i05K1K4J40M6j17j15Jj7j6J9K0N4N5l3l2KKP2P2n7n6l7l7lkL6L7N1o5j16%R0K0lp3M
13345i18P4jjLLM7M7q1q0K6K5l2l2k4k3J1J1KKL8L7j8j7O6mj18K2Q7J8n4J5P7P6p1p2N7N6
13338g46l9l8J9K0l0k9K9K9m2m2l3l3l9J00J01l9n6n6J7J7L2L2llLKO1O1l9l9l8l9O2O2ML
13331g29k3k4k4k3n0m9N5N5j1j0j0j1l5l5j%K4K5P3Ln6Q3Q3n7r1k2N4N4k5r6q0N8P9J0k5k4
13324h55o1o2J03J04N9q1o0o1LLn6n5L8L8k0j9N5N4N5N5%%%jo1o2J%k2M7Q0l6r5K0R6K6q9
13317h59j9Q6J5m4K5j9j8K0K0l8l8M0M1m1m1n4n3K7K7J00R9n2n2QPp3p4J7J7N2N1jkL2J03
13311f91k1j36p5M2J3J4Ro1m7O9L8l1O1O1p1p1M4M4J0RN8N7n2n1Oo4o5R7O9m6k9k9N6N6k5
13304g52k5J2J2J2J2j19j19l3Q3Q3Q3l8l7lmmln1n0L0J00L3q3m9O8P1KM8M8q5q5mmj9j9l3
13297i22Q2Q5l3q0j0J0RJ4J3l4l4J%K9L0n3n2P6P6k9k9j4j4M4M4k1k0J4J4l5l6l6l6M8M8N
13290h46MN7q3j0J30L8j01j4j4k0j9J6J6M4M5J0J0j4j3o3o2j02L8O5O4j3j4MJ44N7q2MNn7
13284g76n7P1P1o8o7j0rK4K4N9N8m8m8L3L3p9p9M9M9l1l0K7K8l1l0N1N0r6r7J01J00M1M0m1
13277f88m1nonop3p3l8l8P4P4Q0n9o8P2R7m2m6m7LLl4l5l4l4O4O5m1m0K8K8J16k5j19J9L4
13270h40l5l9L1L6l4q8N1Q9J9M5M6j7j8n5n5n1n1N5J26O4p5p0JKJJ44Nj78l9J68K9r8M1J03
13264f87l6J1J2m4j14p1O7L8L7J1J1l1l1LLL0L0onppo5o5M9N0M9N0k4k4k4k4J3J3J4J3n0n0
13257h61L1L1NMl0l1O7O6q4q4k1k0L6J06R3m6q1N9k8r9l1L8O0O0j7j7N5N6m9m9l4l4JJM1M1
13250g65m1m0LLLLK3K2j2j2l0l1N1N1k3k4n8n8N7N7K2K2p6p6N2N2MNNMJ01J02mlq3q3K2m8
13242h03j09PM5p1o7M9N8N8N8N8m6m7k1k1L7L7k7k7NP5Q0q3j11Om1m2P1P0QPQQjjjjM5M5n9
13235g44o0mnmnN5N5mlj0rrj0K0J9q6q5k9k8LJ19O7m9j6N3L1L2m6m6jjl5l6K9K9op5l1Q6N6
13227g83j5KLK8K9l4j04j02O0J52Q2K7m2j24qL1q6p7M0P1P2mnmmj1j1K4K4n4n4N1N0o5o5L9
13220h67M0QPQPJ0J0m9j18OJ23ooN9N8m6m7j6j7M2M1o4o5ooQ2Q2m5m6k4k3N7N8p8p7K8K7M
13213h49LMLjjO1O1o7KR4k2q6L1nj20r6K0M9k0m9K1R7K8k2k2J3J3k3M6Q0l7n9N8Q9k7n0K1
13206g62j8q7j7N4N4j7j8N1QQn3n3K8K8L3L2m8m9LKKKJ9J8J8J8ONpO4J7r9o3N2Mo6n5O2M3
13199g81k7J9J9o7o7J9J8p2kQ3J4o9KL9L9ppppK4K5K4K4OOOOp0p0mmjJ15Po2QPQQl4L5lmM3
13190g61M2j6j6k0k0K3m6k8M1K9K8Oo4o0o0O2O2j9j9j5j5jP0Oo3J6J5%JN4N4J8n2n2J8KKl8
13183h16L3J2n8k2M7O5nq5j7M3k7k7M3Mo6q6P7J16%k8Q7j7q7noj6j5J9J9P4P5n4n3k0k0N7
13176g59N6M3k7m6m5k7k6l0l1Q3J4p2kM0l0M8M9qpL9l1p2M4P1KK4K3q6q5L2L2L2L2l3l3l3
13169h19l3J4J3m4m5l2l2M9N0ppopJ16J15J1J0l2l2l2l2K1K2k6M5L1q5k7R0K5m4l2j02o4N3
13162h75N7j3j1j2j5j6kkN6N6Q1Q0k4j40lO6l9l8K7K7l1l1k6k5L2L2MLMLJ2J2m7m6k5k5J26
13155g68J27o1o1M3p3r9l0K2K1O8m8k6M4Ko9l6Q0N4j5L1L1j1j1j1j1l1l1MNj0j0j4j5N5j5
13149h69r9J7O2O2J1J1P6P7n1n2p5p5m1m0N6N7K2K2J6J5j0j1o3P7J20j9l2J07oj46n4n4J8
13142h71J9M2M1LKM2k8j06L3P8Qkjq8q7J7J7M6M7j2j1J8J9L2l8m4R5L7j03MP3l3l3J1J1o2
13135h24o2l9J00J04l5q2j2M4M4o6o6O2O3LMn5n5K0K1K0K0nmL0L0p2p2N6N6k0k1L8L8l0l0
13129g97MNQ3Q3o7o8%Jn8n7mll8l8Q3Q4o9JJ40%j04L5J1n8j1j0M1M1POm5m5L6L6L5L4m7m7
13121h00M1M1m0m1j6j7j7j6l7l6R2R1K0K1l8l8K7K8qpo4o4J8J8OPPOL1L1p4p4N6N5klJ3J2
13114g71J3J2k7k7K6K6mp4k6R1K5r0n8J3J7J6j3j4RQk6k6LKO1O1m1m1Q7Q7n5n6K6K6K5K6r
13107f98rKKl3l3j8j8L9M0n2n3ONl0l0l0l0J6J5N0N0j3j3m0m1j5J00M0l0N1N2l5l4k2k2L7
13100g94L6k0j9L8L9MLnnN3q5p7qn7J2J44P5n5n5o0o0Q8Q9K1K1K3j16m0J00K2m7%Jl8l8K0
13093g90K0o7o7O1O0J9J8j6j6m2m1O3O3n4n5MLN9N9KJJ7J7o4o5rrQ7Q7L3j07o7Lk5k5k1k0
13086h84K3K4K4K4p3p3L1L2J6J6P5P4j8j7n3n2J8J9o3o2K1K1N6N5p6p6N1N2L3L3k6k5L4L3
13080g33k5k4j1j1j1j2m3m3J4Q3P9o1o1P9%o8J4J3l2l3n7Q2O1j0MMnnL0L0l3l4m3K7O6no5
13073h39o6j%LMM1J10Oo4J5J5OOJ8n2m3P3NNJ6J7j05l6L0L0l2l1LLK2K3L4l6m1P6M5k5n4n5
13065h74MMj13m4R2R2M5M5LMM1p6NP5l0r8j6j6L0J00Lj13k8M1PP7O6n0l8l8N7N7m7m8J4J5
13058g52r1K6L8l2J5J4j9j9Q2Q1j3q3q7j8J4n6n0O6O7n0n0J9L6L6j8j8K9L0L0L0l5l5K3K3
13052g67k6k6L2L2q4q4K1K0nnN2N3M6M7MMmj19j19mNNR3R3n3n3RJ0k0N0J1J1qqm7K2RJ0RJ0
13044g74Rn9j20M3J10on8n8M6M7n7n8N6N5k6k5L8L7k0k0K3K4Ro1k5M5j3q2mO5O6nm1K9K4m5
13037h31LKj6q6l6L3O8kL4J04np5l2l1p9j0P2KOP6O7O7L9p7o1N4N9N9m0j10p5nm7m7J6J6M
13030h84NQR%P0J29l4j11MN0k1l9l9L4L3J1o0k0k0N0N0Qo1J5J4M6M5q3q3kJ14M4k5K1K1l5
13023g36l5j17j16Q3Q4KKl2l2K5R6N3o3o3N4M9k0n5n5K2K2j3j3l9l9K6K6q8K8J37K1jO9k0
13017g38q9M0M1k2k1j2j1K3K3K3K2q1q2O1O1LLj1j0j1j0k8k7P7P8q7q7M1M1oop6M0M9k2J7
13010g94n4p5Q8Q7p5k1M8m0m0J1n8J2J29L8p8n7n7RJ25O7n0l6l6O1O1poo5o5J1J0J0J0j6j6
13003h69j6j6j5j5M4M3L1L0mnrrrj0k6k7RQj%O9O9l1l2l2l1M1M1M0M1p2p2lkN1N2j11j10K2
12996i36K2j3j3M6M7M6M7m6m5m5m5L2L2lkl6l5L2J03Q2n7n7Q2L7l3K0K0p1%k3j62n3Q6P4L
12989h64k2k2RQj7j7N3N3k9k9POl6l6Q1Q0kll7l7J5J4J5J4NNj7q6p7O2N4j6k3k3M3M2j6j7
12982h60j6j7l1l1R4R3q4N4J29j1j11m1K8m1p3O6J36mj12m3P2P2k3k2n7n8M4M3QRJ7J7J7J7
12975g19l2l1k3k3p0P0P9o1p4O6J8n2poj0j1O3O3K9K8n1n1J9J9l6l6L4L4QRM3M4n4n3n3n3
12968h80Q7Q7j24n4J48Qo2o3QJ47L1j09rj0l1L8J9j21%J39n3n2P2P3k7k6k6k7M3M3M2M3K5
12962f21K5r0r1o9o9KJN5N6j4j5K1K1j0j0n2J7O5p5q8N2J58K0j7j7o0o1J7J7k2k2N2j7r6M4
12955h93J43P3m1m1K9K9q8q7OPn5n5m6R4N5j5K7K6l5l6N3N4J8J9q1q1M7M7K8K8l0l0L3L3p2
12948h37p1K2K2J5J4N3o4k6k5o0N6J14kk4k4O6O6j8j35r9J6M8M8m9n0K7K7K6K7J4J4k1k1m0
12942h91m1O4O5l7l6jjJ4J5M5M6m5j13j7J00R5K5rrk3k3n8n8J6J6N1N1m4m4J3J4ONQ6Q7q2
12935g18q2k4k4K9K8n3n2J7J7M8J19Mj59m7P0p4p4Q5Q4J8J9J8J9llo0o1P0P0j1j2j6j6j5j6
12928h05j8j7j7j8O6O6j6j6M9M9rrk8k8L0L0q2q2K2K2j7j8j7j8J0J0J0J1qpN1N0j1j1j1j1
12921g98K3K3K3K3l8l7lkJKJKRRQRopo5o5L2L2L1L2qrL8l1q0L7P1m5n8J0M6M6k8k8k7k8m8
12914i03m9N6N7J2J3J2J3k2k2j1q0p5M1P6P6L3L3m9m8l2l2P2P2n6n6K5K5O5O4j10j09K9L0
12907h50mnL5L6JJL5L6m6m6L0L1p3mQ9k6n9J1N0k0m8O8P7l8j21n1O6O6P0P1m1m1m2m1llkl
12900g94kkJ0o0p0M7Q6J6l9l9m3m4R6R5o7o8k0k1n6O1R3K4l9L0m2m2L2L2nmnmp9p8M2M2N8
12893h59J28jj18k9Q8J5j02MP3L1l9KKl7l8K9K8K8K8kkp2p2O6O7L2L1L9L8p8p8k8k7k8k8k8
12886i37k8M2M2L0L1L0L0n0m9J13J13j2j2j28j28QRl8L1P6m1l7Q0L2L2M4M3p3nL3q4m1J21
12880g23n3j24O4O3n6n7n5n5K3R1M0M0Q3J4o7o6o4o3j0J05P1m5l9l9K4R3N2o4o5N2Q8J8n1
12873g75n2QPk8k7O3O3p8L7J18Jj27n8K2K2O6mj6j6k0k0J4J3J4J4rqqqRQj8q7n2J7M3J14L2
12866g26q4j7J00L4q1j13KM3k6J9K0j1j0K8K9m0L0mj19k8J35L2q4lmj1j2l1l1oO5J51Q1Oo3
12859g29p5oop5l1L9nnK4K5m9K0Q9R0J6n3JKp3p3rqrrN7N7K7m3k2k3L0J00Jj37L3J03k5k4
12852g75J4J5J5J6m2m2MNl1l0L7L8m3m4k3k2P7P8N2j6p1O9P5j56r6M4k4k3O9kj45oO2O3O9
12845g89P0n8n8M0M1q7q7M6M6M6M6m2m1M0L9LLqp7p0P0L4j05m7K2k6k6R6R6rrQPn1n1qrrr
12838i23j4j4m8m9P7P8K0J9O1O1K0j19n4Q6P7o3K0J9p0p1L0L0nnM3M2j6j6PQLLkp2l9J01R
12831g66j31m1R9MMo8o9J4J4M5J15R3p0r8J9jjOOk5k5n9o0R0R0j4j4J7J8m1m0N5N5k6k7L9
12824g93L9m2m2M0M1l7l6L9J09j2j28QP8k7k6opm1m1OOM1M0j0j0j0j0lmlmk1k0k1k1M5M5M5
12817g93M6p9p9M9M9k9k8k8k8L5L5J%m7m6N8N8L7L7j0O1jj16j1J04mp3j01l1R1R2p8p9K5K5
12810h58j0j0j7j8O4O4j5j5j5j5L7L6KKk0j9j9j9NONOQRO6O7j01j00QQrO0J03l6q9j9Q5J5
12803g48r8M0P9Rk3k4o2o2NOOOM8M8M9M8j9j8j9j8n0n1n0n0K0K0J6J6L8l2j7J22kp1L4L4m
12796g74mj04j04N7J27M2r7%P0M8M8%j39j04L5J6J7j0rR5R5n6n6ppm1m2O6O6l9l9M9M8l2l3
12789h18j4j4j3j4K5K5K5K5l4l3K4K4kjkkl3l3M9M8JJL5L6n9o0k4k5PPPPj1j1j1j1j8j7j8
12782i32j7O0O1LLj%P8Rj17m8J4J4J1J2J2J2l4l4M7M8j5j4O6ko3N4Q3q0p5M2No5lmlmnO4O4
12774g54nL2L1j9N1m7j62J4Q4No6k1k2P3P2L8L8p4p3N4N5k6k5J4J4m2K8R0p3j39K4M2k7k3
12767h39k3QQk8k7k8k7J2J3K1J37K0r7m9m8k4J40J93L0k2r1j62KJ35K0l0M0m6j15n3J7O1O0
12761g92o3o3N3N2k9M1L6q0p6M0N2N3m5m4J3J3O8O7K2m7n2J8Q1J1p4p3J3J2ONM6p0j09PL5
12754h73l5k8M2J5J6N4N5m9m9N6N6J0J0k4k5nnnoN4N4p4p4l7l7K2K1K6K5n5J4R9j7r4K2K5
12747h16K5llK5K4n6j27n1O5J03j3l2Q4M2p4RRKKoom1m1j3j3j2j3M4M5lO8Q3l4p1M5K0r6o3
12740h92PJ4J5N9n7o0J04J00o3o7Kl2L7R5K5j2j2j1j1K4K4mmL1L1o8o8o9o8Q4Q4o7o7O8O7
12733g61j4j4m9m9QRP1P2l4l3K7K8pqm9n0m9n0J9J9J9J9J9J9J9J9J4J4J4J4m3m3J6J5k8k7
12727h54PPJ%Q2Q2l9l8l9l9j8j7J7Q7P4m1o9%QQm6m5O4O4o4o4j2j3K2K2LLM3M2q7j8R4k2n3
12719h48J7l0l0R3R2n8n8j%L4L4l0k9N1N2m0l9mnj7j7L0m0j09OQ1J1M3M2l9l9k2M9M3p2j11
12712i60m2Q6Q6N0N1n3n4l0l1K8K8L2L1m9m9l1l0K7R8nj20l2L7lmJ05J06k4k3k3k4poN1N2
12705g32n1n0L1L1J6J6m1m2o0o1R1R1p3p4N5N4J9J8m0l9K4K4l4l4j6j7J8Q8N1o6j01J5J19
12699g70M9n6n5q8q8J09J09J7J8J7J8m3m3m3m3J5J4J5J4L3L4kjo6o6O2O2j6j6j6j6k7k7q5
12693i81q5J25J26K1K1k5k5j7j8l5Q1Q2l5j4j4j03j02J50J50m7m7j3j4j3j3K9L0k9k8j2j2
12687h67K3K3K2K1l6l7klRP8Q1l7o3o4j00J6J47L2n1J9l2l2K2m8p9L8J31O1m6j16mO7l5l6
12680h98O6O5q6j7J10oj5N5rp8J%j6j7j6j6M4M3l7L2L4q3j8N2l7l8K4K5K3K3l6l5L5L4m7m7
12673h86P6P5J0J1M3p2p7L9J9n1nnL2L2n0n0k7k8L1L0K0K0J9K0J4J4o7o7NNl0l1l5l6O8O9
12666h65N9N9K5r2p5nn1n2L1L0k7k8J04J04m6m7k1k1n8N7P4m3q7j6M8J19op4L9L9m7K3Q6l0
12660g94l0Q6qp7K7K7J0J0m7m8k9k9OONMQ6Q6q5q6K0J9J1J1p0p0L4L4L4L3J0J0kp1o3N2N8
12653h30j3j1j1L6L5M3p3m5P1L3q3j0j1L2L2L3L2n3n2o6M9N9n7j5J01L1L1o6o6l6l7K1K1k7
12646i02k7L2J01Q3l3o1RQPM0L9l9j56p4M2Q6Q6MMN6o0j75j2J23Om6m5m6m5N9N9Q3Q3k2k1
12640g54PPQPp4p3N5N4opm1m1j0j0P1P1l0l1l0l1kjL3L3K0J9K0J9l7l7l7l7M3M2j9k0j4q4
12632i17m3R8L4L5j5j4N3N4nmrrr1k2J05l5n7n6J1J2k4k3M1M2OOPOm1K8J01l9p6ponkjj8j9
12625h99L9M0k2k3k2k2n1n0k9J11N1j7Q8Q8o2o1n3n2j9J21Q2J2l9l9L8L9m2m1opk4k4L4L5
12618h26L4L4m9K1P8o2o2P8M5k5K2K3J9J8o3o2L0L0nnJJl9l8J7n2j35MN9q0K5J63O3p7M5M6
12611g24o5o4O5nl7J03N9j0m2m2m0l9p8L7J24Po1QO3oJ0Q0m4m5N1N1l0l0l6l6M6M5l6l6K2
12605g35K3k6k7RRj7j8n2n2n1n0P7P7l1l2K7K6J7J7j8j8Q5Q4k0k0m0l9m0l9RJ0RRl1l0l1l1
12597i60M7M7l4l4K6K5K6K6M7M7j2j1n6n5K5R6Oj09KP2j4j5J7J7k6j42MJ20M2k8j6j6J2J2
12591h12J2J2k3k4L5L4o7o8L6L7j5j5M3M3K6K5rrm1m2J7J7J7J7o4o5K9K9ook2k2N5N5k5r6
12584h92NP5K7m2l8L1L0K9M3k7n0K0P4Mp7p7j9j9l3L8P2Lo4o3l6Q0P1m6j1N7l2l3N4N3m4m3
12577h80L8L8l7l6K1K2O4O3L5q1q3Q1M5j17j04J2M2M1L5L4k8k7K9m1m1K9j2j2qpJ0J1M1M1
12571g82L4l6LLl9m0k7M1N9n7j11NN6N5K8K7k7k7K0n1l4Q2M7o9n3J8k9k9L0L0k9k8LMK2R2
12564h09KKL3L4K1r5j53l7L6L6P8P8k9k9M7p0o6R7N5j07P3P3n4n3m9m8K1K1L9L9l1l1k2k2
12557i20jO7O3j01j00O2P1KJ7J6n4n5J5J5Q8Q8p5p5J7J8N2N2l6l6L4L4ONo4o4M7M6k3k4l7
12551h50l7P9P9n1n2J8J8qrO1O1l5l6%jK1K2m9m8k7k6QQJ7J7J6J7MNMNJKJKk9k9k9k9N7N7
12543g65j3j3LLP3m4q8j8MNQ0Q0l6l6N0N0k0k0n7n8N9N9l6l6K9K9Mo6r6K0N8j2%%l7l7P9P9
12535g24j2j1l5J05J35r7j06L3POJ6J5p9q0L7L7L0L0Ro2j76l6Q9R0N5N5j5j5m4m3Mo6o5P5
12529h38Rj30p3O7Q8J8PPl2l2J8J8J8J8J8J9J9J9N3N3o2j32m0R9J29rr7r6k5J14J9n2lmL4
12522g81L3q2q3M9M8RJ0J3n6o0P9N1N2rj0m6m6K3K3J6J6r2r2j8J21M7k3k3k2k7k6M3M4k6k6
12516h71O0N9j0j0mmp4p4LKP3P2o1o1N5N5N5N5P3o6j11K8K7j12n9N7J8J8O7O6o1o1j8j9L9
12509g94M0JKn6n7N1N0qqMMn4n5K5K4q4q4J01L2q3L3R1k5l4l3N9N9K0K0m8j18k0R5O6nl9m0
12502h68L8L8k5k4K3m7l7P8L6L7J4j01j37K6P1KN0N0j3q2j08PO6n0q4j5M4M3N6N6K1K1j6j6
12495h46j6j6k3k3L4J05O2n5J6J5q2q3K2K2m6m5L6L5N2N2J7r9m7K4L5L6K0K0Qo1n7N9K8m1
12489h42p9p9O8J38N0o6MMooopl8l7M3M3POL7L7jp0q3N6N7q2j12K7R3K3j4j5K7m2q7N4P1J
12481h26k9M1k3r2n0Q9N8j1k2k2M6M5M6M6k7k6QQJ7J6j9j8K4K5p6p5L0J00O6p2o1P8K1j19
12475h04j21J8No4J4J3J0RK3K2K3K2J2J2M7M7nnnml3l2k8k9rO1J04l6n9J1Ko8J7J6k3k2M7
12468h12M8q1j2O7p2j06L2Q5J5J9R0k9r8LMK1K1K2K1J8J9j10j09L0L0L0K9J02J02m9m9o3o2
12462h44Q9Q9k4k4k4k4J1J0%o9j08L1J17k2m8R2L3j05q0O0P0%k5k5OOn9o0K2K2O5O5PPl6l6
12455h11l6l6m1m2J6J6k3k4P9J49O9p1j08l9J8J8j7j7rp9o8P1J59K0o7o7M8M8J3J4L5L6m6
12448g92m5MMMMJ7J8J7J7o1o2llL6L6m6m5OPOOL4L4L4L4j03j03R4R5n9n9K2K3%%M9M9M4r5
12441g82j04L5J7j23NJ45Q2n7k8k8J5J5J6J5l3l2l3l2J5J5R6R6n9n9n9n9J9J9j6j6L3L4L3
12435h15L4NNk9l0LKLKN1N2J6J6k2k3n8n8noonK7K7l2l1j6j6J9J9J8J8J8J8n8n8P0O9M8M7
12427f81n8n7j9j9O2O2o4o4O4O3mnQo2j09L0P5P5LMl1l1rr%%r1M9J07l3k7k8jjk1k0J5J4K7
12420g86K7n3j22m5R4N1j9j3j3J8J7JJJJJ7J8j7j7J9J8o2o2K7K7qqL1L2j7N3R4m5j07L3Q0
12413g34l6L8L7n3n3j8j8k2k2L6J05M9o7k5k5m8O8M0p6o4N2J8n1L5L5j6N4N2o4k9k9l8l7l
12406i09lJ05J04m6m7m8m9N6N6k2k3N2N1K5r1m0P6J6r9l5L4J4n6n6J4J05L5m6K4L3l6OPm6
12400h39m6J2J2JKN2N2K2r4m1P6L6l3m5m5n2n2M9J20J16m6j47l2O5mM2M2n1n0j5j6N1N0l0
12393h38l1J0J0kO8Mj12pJ08O0j0m4m5QPk7k7j3j3P3P3pO3L5q1p0Jj2j1J0RLKL5q1n0O5P8
12386g59QJ3n7k0k0oO4ppP9P9onk4r4J5J5r2k1Q8J8o6MM3p4o4R8J01L2K0n0j05l5%p0l4L5
12379i04K3K3M8k2k6M4N3j6r8k9Q2J1llj3j4Q4J3q0q1M3M3K0K0o1o1K4K4j4j5J4n6k8Q8M0
12372h27l1J7J6n0m9P4P4P3Mo2o2L5L6o9o9L6L5m3K7M8k1l2l1pO3R7K8j00r9M4k6n1J7N2N1
12365h02P2KPOopn3J7N2o3o4N2L9l1j9k0j1j1j1j1L7L7j10m1N5j5K0R0j8q8L7L7%JM4k6p3
12358h75lN0N1j2j29q9J20J49o0q0L6J8n1l9m0J12J12j5j32j4N6ONM5k5J5J4qrrqj2j2o5o5
12352i63O5J35j6q5%%m3K6J6J5K0K0K1K1K5m5j3j3o4OQ3l2pJ56L9j23m9m9p1M5N0o6jO8K3
12345h06K2L7L6Nj11k7Q8L1q5o3N3N4o3j1J05M5p2j04l5M7M6n3n4K8K8j5j5j6j5M0L9m1m2
12339i24K2K2n0O5J24Rk1M8l3j03o4OP7P7n1n1Oo4l7Q0P1JJ3n7j2J03Kj14q2L5l8l8Q5Q4m3
12332h52m3N4N5k7k8NMMMl9l9lmM3M3RQM3M2QPm8m7J0J1l3l3K5K5kjkkklL2L2N1N0j01j00
12324h44MNL5L5K4m6m4P2L7q0qpL0L0n2n1j3j2p1p0J11J11j6j7j1j0l8l8QJ25P0m5o2QlmQ1
12317g56Q0r3r4j4j4O7O7l9l9K0J9kjN7N7l4l4K4K4k5k5k5k4onm0m0K8K8l0k9N8N9k2k3k8
12310h54k8L0L0j0j0K5K4l0l0J7n3n8N8L3l7NP5n0n0PPM2M3J9K0j5j5k5k5m0P6R0k6r8k7O3
12303h17O3j4j4j7j6j7j6l4l5M0L9J11nj37k1J6n3j2N9RJ0J4J4NONNk6k7L2J01J6j01o5Mo7
12296i45LJ12M2kkopNNMNQ2Q1J%l2l3LKp2p3L2L3QRQRn0n1N5N4l9l9mmN1N0k9j00o8P1P1o8
12288h28n3J7LMj8j8M0M0k0k0j9k0KKKKj3j3M5M5j5j5j4j5l6l6J39J38p7p7P4P3k7k7k7k7
12281g89mlL1L1j7j8p5p6j0j0K4K5MMM0L9opo3j32k8J11O8kK3K3J8J8k8k8L0L0j6j7M6M6n8
12274g76J2N9q0q2N8M4k5m5m5J02J02L4L4k4k3o3o3J9m9j23J7J21j8m8K1J3n7L3L3K9K9KL
12268g56n5n6l2l3M8M9o8o8L7L7j0j0J37J37l0j00n8Q2J3J3l7l6J0J0m8m8P1P1l4l3M1M1O
12261g09Pl9l9l9l9OPn2n1K2K3j3j2N0N0qqK3K4l4l4OOn1n2N2N2ooL2L2llk3k2L4J03j1j50
12254h75m6R4L4l5k2k2j3j4O8O8L7L8r1r0K6K5l2l3K3K2r5M4N7j2KJRJ0J0J0l4l3R5R5l7l7
12247g53jkm7m7L5L4p7p6L3J73M6r4m6K4n5n5J7J6k5J14O0p9K0R0k4r3ppj2j1NNJ26N6p4p4
12240h05k0k0M3M4j4j5l1l2K2K2k8r7JJ16jp1L8L8j3N6Lo8nO4N6N5l0l0l0l0o1o1M3M3J2J2
12233g94lp3l1M0%p0J8J8m0m0qO2K2K3J4J4J4J5j5j5j4j5kkm6K4O5nL8L9k7k6k7k6N7N7mp4
12226h37m1K8j6j5j4j3n7J3O8jkO9l1j00P1P2l7l7J07L8j5j5k4k3L8l2o5N2O2n3p8qN5N5k
12219g88lK3m7j07N6J44K8m5j15r9O4R0k5mmM7M7m8m7Q0Q0p9q0K6K5K0K0o2o1J7J7J7J7l1
12213h27l0N1N1l4l4K0K0R6K6j32j6N4j6L0L0k0k0k0j9PPPPN7N7m8m7k5k5k6k5o6o7J5J5N2
12206h95N1M1l0m8O8L7l3K4K3J9J9j9j9j8j9LLM9k0o2N4J9r8LP3L5l5p0%J5J4LKL7L7j8j8
12199g73m8m9m6K2R1k5j16jN5N5%%l5l5KJKJL7L7L7L7l7l8kkJ4J4o7o7J3J4m5m5O3O3O2O3
12191g48o3o2M1M2K5K5j0j0K6K6n5n5qpK7K7o0o0L6L6L8j01k8J11J07l3o5o4j04L5J02l8q8
12185i55N1Q2n8K8R7Po2POKKm4m5J4J3qpN0N1N4N5p5nR3m5q4j4ool6l7J6J6l4l4l1J07J17
12178g18j17j82M9P3o7n7Q2O1O1R0j42j51Q1J92N3n1n2l3l3l3l4K1K0K0K1k1k0M2M2j16m6
12172i65J06l4r0N0J68K9o6o6MP5M6r4j6N5j0j0J17k3j32PQ0o0j9k0k8k8N5N5j4j5K5K4m5
12166h39m5lkO7O7M9M9J5J4j14j13KLmml8l9P3P3jjj3q3r1M7M2k8J9K0J8J8J8J8m8m7K2K3
12159h56K1K1O9%j36MJ66K7p1jL7j01l6J03j1p9%O9Jp0m0L0R5K6m3m4j2j3RQk6k7nnK9L0J0
12151h21J0Q0P9k7k7j4q3l1J09P8o1j04L5j7j7MLMLj2j3q3q2P3P2m3m3N3N4j7j6N3N3o4o3
12145h75rj0m4m4Q2Q1J2J2p5p5kO7K7m2p2M4J17%l6L4j8j7O5nn8J3l2l1k2k2R0R0l6j05MP3
12138h19O0n7r1K4R2K2m1K9L3L2n3j69p4M1L5L4N4j6j6N4K4K4ooL9L9p6p7O3O2n3n3N6N6j3
12131g47j4J4J5K2m6p6nK1K0J3J3n7n7K1K1j4j4M0M0P9Rr7r8J5J4L2L2K5K4M2p4j43k8L4L5
12124h89nO5N9n8k6M3j0rnoK8K7pqm9m9k3M6O7ll8L2J8n2qqmmmmJ7J8l6l7j4N5N5j4M3M3%
12117g54o9pO3Pj09n4J5K7K7OPK1R1J9n1Qo2q9P5M5j17m4J19K2m8pqj2j3onP5P6k0k0j9k0
12110h31noM1k8m7P0L9l1N0N0l9j08JP1L1l8k0k0J1J0L3L2l3j03j%RP9J6n4oop0jO7m9o0N6
12102h90Q4l3k6k6M4M4M8k0o3OO6n0k4M5Jo8L3L3J6J7Q3q0j21M1J3n6L0L0l2l2J9K0J5J5N2
12096g66j7l6l7J9J9N9j2o3o4J06J07m3m2J5J6n0n0L1l9r8J8L0L0J0J0M5M5j11j10J7J8N9
12089h84N9K4K5N1N2n2n3J9J8l9m0mnnmk9k8k9k9O7O6j4j5j5j4L2l8j3J02M0p6K7K7j5j5O5
12083g42O5klM1j22j51N7J30O1o1o2K6K5n5n6L4L4%jk8k8L0L0k2k2k1k2K1K2j4j4L2L2K4m7
12076h09o9R3Q8j22p6M0K0K0KKKJp0p0N8N7k4k4N7N7J7J6N2N1m6m5j1j1l2l3K6K5J6J7l8l7
12069h00n0K1J02L2n6n7klRRm5m5J0P9M4k6l8l9qqk0k0J5J5M5M4RRK0J9J4j02n3J11P7m0l5
12062g63l6m7K2J7J7K1K1n6n5LLj8j8mO6Q2J2m1K8M4M5l0j00j06N7J12mj01l2R3K3o6MM2M1
12055g24j5j6j6j6j9k0J5J6nmj6q6p9L6O5oM0M1L1L2mp4j6N4j2j1N0N1k6k6k6k6KJL7L6k7
12048g63k7k7k7N9N9m5m6m6m6rO1R9K9m8K2P3P2p4p4j8j8j9j8qrK6K6l7l7O7O8p6p7K9K8Q
12041h23QL8L9qp7p4M3L3l7M5M4q1q2M6M6O5O5j09j09P3P3p9p8M3M3j5j5K4K4K4K3l7l7lk
12034h67OPjjj4j30p3M4L5L5M3M2J7J8m0m1L1L1L1L1L7L8m4m4M6M5j3j3k9k9k9k9LLLLL3L2
12027g83r6r6R0Q9QQO2O2q9q9j7j7M1M1J9J8J9J9m7m7K7K7L0q5j17m8N6N6KLL5L6k2k2nnM5
12020g92M5M2r8p1O8Qj32K2K3p4O6J51J3m4K7Q0J0j05l6K5K5o1o1JKn1J9J48Qp6O4j8j57k0
12014i49J20J3n6J2J1QPj3j4j3j3L2L3lkNOM0M1n2n1P7P6n5n5n4n5O7O8l8l7K1K1J7J7j9q9
12007h76mJ35N6j3m6m7KKKJRRRRj0j0r3k3J04l6p8qJ9n2PP7L3l7oO3J7j23m6R3R4m6j2j2p5
11999i12pM2r7%J40N0r0l4l4L2J72J72j52j73N9j0j1MNN0N1p7p7N9N8N9N9n7n7n7n6RJ0RJ0
11992h51k3k2j5j6j8R7R7j8j00j01M4M4P8P8n0n0JKKJj1j2K4K3p9p9P2P1JJL6L5n6n6K6K5
11985g99J9K0l9l9K2K2j3j3L6L7m5m5M3M2j5j6K9K9k8k9m2m2ppOOk9k9J03J04p1p2j6j6M2
11979h52M2j6j5mO5O4n3k2M8j07j07M8M9l5l5M6M7popoK5K4j0j1qrrrONL7L6J3n7n5O0J31
11971f94J4p6p6QPm1K8K4j38k1J40L0m1P8P9m3m2l9l8m4K6N9n7p4M2P8RK9K9K5K4k9k9l2Q4
11965g01P7l9l5l6m2m3L9l1j7R8j3j3L4q1j13N1L1l9M1J11k8k7M7M7J2J2r7r7J8J33O9m8q0
11958g60j1K1m8o2PL3L4O6O6r7r6J7J8J7J8n6n6O0O1rrK2K1K4m6j11NP8PK0J9l2l3l3l3O7
11952h11O8klj6j6J9J9m3m2K8K7JKo8o9J9J9j6j6L9L8l1l1L2L3L2L2n9n9J0J1M3M3k6k6m4
11945h63m4P3P2nop9p9R8K8n5Q5N3q7L5L6o9o9OJ46M1r9q9N0K8K9l2l2OPM1M2k6k6k6k7k1
11938h58k1k1k2N2N1j8j9N0N0k0k0p9p9Q4Q4J3J2k2k2L2L2l7l7jjm9K1J02l6p6O4J12k8n6
11931g63n7m2m3K7K7m6m7P0P0M4M3k6k6j4j4N5N5k7k8q8q9o0Q0M0k9J6J6l6L4R2m7l8L1p8
11925h98p8M2M3O7O8m9m9j1j0K4K4l8l8M4M3K6K5n6n6L5L4L5L4k8k7J8n1p7L9M4k7QPn6n5
11918i44K6K6K5K6m8m7L4L3j7j7J8J8K7K7J5Q5k6j41pO3L3L3m5m4N8N7k4k4l5l5O9O9o1o0
11912h33M4M4m9m8L3J49L8l3J4J4r7r7j6j5qqK7K7J4J5J4J5k5k6J0Rl1l2kjJ5n4J4J30J38
11905f11k5p0jK2K2p8p8J1J0k4k5M5M5P2P2Oj10m5m4l3l3K6K5llj5J02M2k7j5j6j4j3j4j3
11898h10J2J3k3k2K9K9no%%N8N8J9J8m0m0l2l1l2l2L6L6m1m1M7J16N6q3o1Rk9j00m1K9M2J12
11891g50J06l4l6l7K9m1j20K0O2ql4L6mmO2O3m8K1J1j28o3P7L3l7J2Q2m3m4L9L8LLM6M5n9
11885g02n9j10j10Q8Q7n7n8P1P0N1N2l0l0q8q8J7J7N8N8J%KKn7n6J3J3M8M8j3j3j3j3j4j4
11878h29j3j4rrM5M5N9j0o5P5J23j10q3N6j9k0P7o3j10K9Q9n0k6J38J07j03j44J9L4l6n0n1
11872i18k0k1M2M2P7P7ONp6p6K0J9J5J5j4q4n5O0N3j7rO0J3J2m1m1K2K1K1K2klN6N6l9l9n
11865g46mRJ0p2p1J5J5N1J20K6r0J5J5n2n2N3N3p2p1J1J0N6N6r5r5M2M1M2M1j1j1j2j1j2j3
11858h09j2j3J5J5N5N4j03l3N5o0l5L5K4K3K1K1N6N5p5p4j7j7M6M5q2q2%JN9N8ONn7n7L4l5
11851h78o6N1N8j1L5L5K6K7p1p1k3R4L3l7LMN3N3Ko7J3Q4j09j09P0O9j1j2j2j2J6J6J1J2Q
11844g16o1k6M3J9K0j1q1m2P3Ro2Q0P9p6p5M3M4l7l7L7L7L8L7o1o1R0K1r6K0R4K5m5m4q8j9
11838h29M5M4N8j2l3L6P2Jo3PO8m9m2K7k0j9J0RJ0Rj1j2O3qk9k9k9k9O4J34J4j03nO5l9m0
11831f65L4L4p0p1m0m0O4O5M0M1j8j7K1K1j4j4L6L6L7L6PQLLN9j1j15m6M8M7N2N2l4l3M8M8
11824c48j9j9n4n4M4M4R1K2n3Q6N2q8p8qP1P2K7K8opN2N3J7J8m7m6O0j0qJ31P8o2m8Q9LLO2
11817A48O2MMk8k9K9L0K6K7l2l1J11J11o2o3N6N7QP8M7r2l9J01J20j9l7l6QQR1m8q1j1n8n9
11810D01P2P1l2l3L7L8r0r1J11J10q8q7N5N5k6k7j0j1o8o9k1k2J3J4m1m0J6Q5j8j59n8Q1K9
11804A97j10j01L7j4j3onLLLMl7l7l7l6l0l1l0l0Q6Q5q9q8KLkjm9j18q4j4O1O1K4m7j2j3n2
11796e17n2k8k9l7L2J07L8%jmlmmL4L4k6r7p2lN1N1O6m9j10m0N8j2mlj6j5M3M3M1M1o3o3j3
11789f26j2KP2J4n5j2j2j07j08K3R3P6On4n5j2j1O5O5J7n2r2k2K5m6L6J06np5l1l2N2N1n8
11783g74n7L4l6j7J46N9j03o7M9L6L5N8n9r1K5K7m3qqM1M1np4j6N3K3K3O2O2j19j20L2L2O0
11776f99O1k8r8m6m7QPK5K4O0N9j3j4K2K1o8o8O0O0m7m7Jo9p8O2J24j08j61P1J37lp9j0M6
11770h35M7MMMMLLJ25j4j34NN9q1l8L1J01l8j43p3Q1Q1JP0O1p9j15K4J03J03J1j28r8M2L7
11763g72l3k0k0P4P4l5l5L1m0q7N2J43Kl8l7rrL9l1o5P5L1l9K3K4K0J9m0m0p5p5P3P4J5J6
11756g15o5o4ooM6M7QPn0j21l6J04Q2J4k1k0j7j8M1M1o4o4noonooM4M4M4M4j0j0K5K5n6n6
11749h17M8M9K1K1q3q3NNNNJ00R9k8k9n3n4n4n4L7L7L7L7k7k7k7k8L7L7L7L6j7j6j7j7m6m6
11742h70Q1Q2O2O2r8r7M1r8j02L8O1qL9L9r5r6j4j4kjK9K9P5Nm3R7R9m1j21J8J1j28K7J67
11736g66qp8K8K9K0K1j5j4k1k2k1k1p5p4P5J45J11k8j13m3K8K8L2L2l7l7M4M5mlL1L2l7l6
11729g52l6l6L4L3p1p1L2L2L2L2K5K5l3l4L4L3l7l6n5n5J5J5MMMMNMMMJ9J9n1n0K6K7K6K6
11722g99rrrj0mnnnk7k8M3M2ooK8K9N1N0j9j9KKo8o7O4O4nnm6m5p6p5R4J64M1r8L2L3r3k4
11714h23L7j01j02L7O2qM4M4k2M8O2p9q3N6L9L9K4K4m6m6k1k1k1k1P2P1JKl7l7q9N0Q1n8j1
11708h33N9m4m5L0K9M3M2k7k7j1j2j1j1l7l7J26J26r0r1K6K5p0p0M6M7l5l4L5L5j8j9J7J6
11701h20l8l8L2L1K5K4K5K4k6k6k6k7L5L4L4L5l3l2l3l2QQPQn3n3O3O3O3O2j00j00l9l9L0
11695i04L1N9N9rp9j00M0J13M3n7n7J7J8k7J12L8l1JJp3p3llM5k4o3P7P6o3l5L5O2rj30j31
11688a044P5P4O9O9m7m7L0L0l9m0N3N3j6j7M7M6k4k3q2q2oJ33J25j4j29n9k6k6R4R4r2r2K4
11682h89K4N8N9j1j1o0o0RRK3K2K3K2j%k3r2n2Q8P9Rr1r2N6N5Q0Q0M5M5m1m0p6p5K6K6rqk1
11674h14k1L8L7m5m5O0rp4O6j3q3O5O6r2k1J22j7p8rK0J9j1j2M6M7j29j28Q0P9k5k5K5K5j0
11668h66j0K7K8K7K7L0L1nml9l8O6O6o7o6J5J5K4K4n7n8klL3L2%jjjK2K1K2K2rrK6K6l4l3
11660g19j16m7O3p6q1N9Q2n8j9k0o0P9J37kk3k2l1l1P3P3n0n1J0Q0O5p4nO5j8j7o5o6l0l0
11654i25OPPOrj0M8M9k4k4J2J1M3M2l9l8l0k9P5P5k2k2k2k2j7j7J8J7L7L7KKl2l2l1l2j9k0
11646i22k0j9Q8Q7L0L0m3m2qqj6j6j7j6L4L3L4L4j9k0j5j5J1P9O6p4p8qO3O3k4j63n9Q1K6
11640h43K6L5L5o8o7RRK4m6n9Q0P3o5j8N2N5N5KKk6k5RJ0k4k4q3q2k4k3Q0Q1N4N3N4N4n9n9
11633g43jjk8k8o2o3M7M7l4l4N0N1j6j6O1p8q2N7Q6J5j7q8m6O9No6R0R0K7m2p0M5Q1l6l5L5
11626g30j6j6j1q1m7K4l1l1N0N1Oo3o0N8O7jP9Q0m0m1Po4o1N4l3j04M2M2m0K9J01L2n2n2J8
11619h34J8M9M9M4k5o8o7j6j6k8M2P4m2r9J6L5l5k8M2J7J7j4j4N8N8m7m7m4m5L7L7onj1j0
11612i08K7m2J1Q0J5n4M7M7n2n1R6K7j52q3J14J14N6j4p9p8L0L0L4L5k5M6M1p6n2J7K2K1P9
11606f77l7j15m6LMQROPQ1J1j0j0j4j4M2M1o3o2O5O5j6j6J3J3o8o8O5O6KLr1j61k7J14m2m2
11599i61K5K5M1M1m0m0M7M7q0q0P9Q0p6p6J40P2j28J1R2m8m0L1Lo7l2L8P5Mp2lO2O2j4j5m5
11592h42m5N9N9n1n2L0L0J8J8m0m0K7K7n0n0m0K9P7o2l6J04O0q0m6m7P2P3q2q1K3K4M5M6j2
11586h35j3l2l3l3l3P9P8k2k2m4K5J23j7m1m1m0K9J67K7o4o4k0j9J5J5RRRRl2l2k7k7PP6M6
11579g68k3n2J7N6N5j6j7J0J1L2q5n4O2M3k7J9J9L2L1j12m3O7O6n7n7N3N4n2n1j4j4%P1N5
11572f89j4r8r9R4R4j7j8K7q9n4O2l8l8N0N1k7k7RQPQO1O1k1r0r1k1L2L2J33O4r1r1j4j4L1
11565h17L1n0n1K1K1L2J02R6k0rrK1K0q4q5l7l8L9L9Po2L8J07L3l6p0o9m4K7K1K2o7o6K2R1
11559h24NNJ0Rm9n0L6L6o8KM0L9N9j1n1K0R0K0j7q6r3M6N0q9m0R9R6m5r8k9MNO0O0o7o7O3
11552h30O3MNn6n6M9M8l4l5%Jj1j1j0j1%jL5L5rrrrP6P6k8k8k9k9K9K9k7k7QQo0o1O8O7k2
11544h01k3J2J3j4j3mnp0P0J31pMP5p8p8rrK6K6n0n1QQj0j1j0j1N0N0l2l1k2k3J3J3j6j6M3
11537h52M2K6K5K6K6k9k9o3o4N6N5k7M2Q9n0m9m9K9K9k9k9j6j6O5O5m7m8j3j3MMl0l1O4O4
11530g73j7j7nn%jk7M2M1p6k6Q9N6j3k7k6l1l1llP8P8n2n2R5R5p8j48l0Q6N1o4o2Qj9N2R0
11523g25K1m8m8q7K9O4oj8j7n2n1L0L0J8J7J8J8K7K7l0l1O1O1m4m4k9l0J7n2j8R8L3l7%%n
11516h03mM3M4j5j5k2k3k3k2MML9L9j2j3m7m7k2k1J4J4M5M5l7l6KKl3l2J8J9J8J9j9j9pO3
11509h40Q1l5j14m4O5nMMnmP6P7n5n5K1K2J5n6n0O5J0n9M9N0r3k3O2pq2j3P1JpJ08K8q9l5
11502h62L4J9J9l8j07l4Q3L7l4KP1K2r4L4L3m7m8L8L8k8M1P7Oj5j4K5m6j20n1OOO4oJ9J35
11495g35L9p7mmllq0p9J3Q4Q3J4QPM2k8l7l8m2m2N8N8k3k3nnL1L0K5K5O4nj12j11j1j1K3K3
11488h51n6J4J12M2o2QO6ml8L2K3m6m6K4mp3l3L6j6j6R1K0q1j2k1k1J2J1J2J1j0j1RP8%%P3
11481g27P4q4q3j4j4P4P4l8l8k4M5M9k0n4J6L4L5M1p5j78j6Q9k7M0J09j7q6m8K3N8N8lln7
11474g87J2M3M3k9l0k9l0J6J5N5j5m8m9J7J7K2K1n3n2Q6J6n8J2L6l3o0n9P2P2m7K3P2r0k4
11468h43R1n0n0K6K7l2l2KLL7L7LKj3j3m3m4PP7M1p6p2M5M6k3l4l3j5N5Q4l3o9M6J05j0p7
11461h28L9L2l7RRq3q3L2L3O0O0n7n6L8L8j%j4q3l3J29J07j25p1O8Nj34j7J21J12k8n7n7n1
11454i23n1O5O6m4m4P3P2J4J5k1k0j8j7n2n2K1K1j3j4M5M5k5k5j7j7J00R9K2K1m7m8m2m3P4
11448g80P5q2q1L4L5q5q4L2L2N0N1k0j9LKLKm9m9K0K0O9O8kjL3L2l6l7k4k4M6M5k8k9k8k9
11441h35K4K4Ko7l0J10M0r9k1M9M0l0k0k0k4k5J6J6N0N0n7n8N9N8l1l0L8L9k3k4L7L7M9r0
11434g46j24J4N7N6n1n1OOk4k4N1J21K7r0q0L7L8l1LLl5l6rrrrL8L9k0k0J0RJ0RK4K4l4l4
11427h54k7k6P8P9k7k7QQj2j2K3K2l4l5K4K4RRr5r5R8R7Q2l4r7r7K4K4M1M2m0m0j2j2Q5Q5
11420g14Mj11J9Q8o6o7mmJ6J6m2m1K6K7K6K6KJP7m0j10N2Q1l5K0R1Oo3n7J3L9p7r4k5L7J06
11413g77J13M3n7n7p2M4P8l7n3n2M4M5j3j3j3j4kkl7l7R1R1j3j3r2r2L6L6K0K0j6j5o8o7J4
11407i37J3R4R4l5l4n1n2j8N1J23j6p0O9m8m8O4O5m9m9L1L2NMl1l0l7l6O8O8p2p2L3L2OON
11400h22OJ4J3k1k1m5m6Q3Q2o7o7J9J8l8L2J06l3j9j9QPJ8J7j7j7k9k9OOM6M5l6l5jjL8L8
11393g61nO3P3o7p6pj9k0J5J5J5J6m3m3L8L8j7j7j8j7J4J4m0l9L2J02M5r4m4R4pp6P9J49n7
11386f65j27op6j46Q7J49J1m8m8J3J2J3J2o7o7O0O0ONNNm1m2pp%%l5l5M7M6J2J2J1J2k0j9
11379h78k1M9Q2l5j09OP8Qk2k1k6k6l0l0R8R7m2m2m2m2J8J9J9J9nom0m0R0Q9N4N5k9k9k9k8
11372g91ppppK8K9ook1k1k1k0j3j3M5M5MMl0j00m5P1JKK8K9l0l0k5k5P9P9j3j3j3j3M6M7j2
11364g52j2j6j7j7j6RJ0o0N7P2KrrK2K2n5n5L7J06L2q4o6NL9L9q9q9J6J6m2m2Q5J6k0R6L3
11358g36q3L9L9n0m9l7l7JP1L4l6k2k3j0N9R0k6k7M2q5q5K3K2J8J8%o9m0L1M2k7k8M2J1o0
11351i48j0J06L0j33o4N1R9R9M7o8k8M2K6K6J9n2q6j6O6O6J3J2o5o6k8M1Ro0k2M8K3K2P1%
11344g30q2j2K2m7j3N7RRM2k7j9j8n8J2J2n8k1k1J7Q7M5M4K0r6j47J6R1k5J3Q3kll7j06J4
11338i29J31L4l5J2J1o3o4K6R5M0M1K6m4K9L0j04j03L3L2p2p2N1N2ook0k0k0k1O4O3N6N6M8
11331f49o8m7K3l5j05%P0j4q2k1N0P7P7p0p0J8J8P6P6j44j45N7N7J2Q1N4o2p3lN5N5m1m1o
11325h20oJ0J0M4M5K2K3l6l6j3j3j4j3ONn3n2N5N6N5N6ooonKLl2l1o2o2M2M3RJ0m9m9k3k2
11317i13L5L6RQRRP2P1n6n6m9n0RQL2L2k7k6M8M7j0j0K6K6p8rJ23Qj01J6K6r0k6M4np5K7K7
11310h33onL3l5k9k9p7oJ49Q1r5k4N8j2mlJ1J0k5k4J7J7J7J7m0l9O5O5j7j8j3j3n9J0N3N2
11303g51k2k2P5Nn2n2JKJJKJm2m2Ko9JO9qrM7M6j1j1n8n7K4R4P0m7p8Q4J11n2r4k4k5k5L7
11295h78L7n2n2OOJ1J1POQ5J4o7LP9P9K2m8n6J4J4n5PP8mp3k6M3l5l5L3L2m9m8O7O7o0j30
11288i47p7M0R0R0J27J1r5k5K4m7m2K8j5j6j0j1J5J5J5J6N4N5p4p3K0K1l8l7L9M0j9j9J7J7
11282h11MP4J1j28q9N1M2M2pql1l1O9O9Po1j02L9J4J4N8N8q5q4M3M3n2n1n2n2Q4Q4m3m4N6
11275h69N6K1K0o7o8N9O0l8l8l8l9N9N8m6m7LKO1O0L8L8K7j13j01J31J04L5J6j23j27J2K1
11269h33K0k9l0P7P7k8k8L6L7k2k2l6l6M5M5k6k7k6k7l2l2P3P2r9j00NNJ6J6j9j8J0J1J1J1
11262i03qqN0N0j8j8M1M0J8J7j7j7qqpqN9O0k2k2m5m6j1j1kjL3L3L4L4p1p0j3j4j3j3K9K9
11255h47ooj8j8j8j8k0k1O1O2NOM1J10j4j31o5MqqN4N4l3l3M9M8lll3l4j2N7R1k5j04J2J8
11248h06n1L1J01lp4l0L9mmL7L8L8L8o0o0oorp9l1Q6P0m5m3P4L2l8O3O3j2q0q0L7Q6l0j24
11241h42n5mlL5L6J0J0k5k5RRRRPPk8k8MNl1l1J01J01n0n0kjkjj1j1j1j1M4M4M4M3o8o9J2
11233h20J3jkjj%%%JJ5J6m3m2L9M0NML1L1lml8l8l8l8J8J8j7j7N8N8%%m3m4qqkkLKk1M9M7
11225g83o8K7J44j7q7l4l4M3M2l9l9l9m0M3M2PQL5L6m6m5K8K7n3n4NORJ0M1J11J4j02o5Mp
11218h70pN2N2J7J7o4o3M1M1k2k2k2k2N9N9k3k2n0n0j5j5mnL1L1M7M6M7M7r7r8L1L0J2J1k7
11211h27k8k1r2K7J42P6m1o5Nj2j1R8R7n7n7J%o7o7n9N7J18Ll0M0K6r1n9J0M2M3q1q1RRo1
11204a004N6R9L0J8J9n4n3m5P1R6k0r1k1L3L4m3m4O8O8o0o0J0J0J0J1M3M4l7l8qqK8K7R2R3
11198f26q1q1k1k0O1O1q0q0k2M8Rj07l1J31O6m9j8N2Mo6k2k2O1O1LMl0k9q8q7J08J08j9j9
11191h21N4N4J9J9m1m0m1m0J9K0l8l9J6J5k0k0KJJKk7k8N4N4LLO0O1q4q3K1K2J5J6Lo6j07
11184i61RM4M4K6K6L0L0q6j6R6k1l1L8Jo9j3N7k1k1l3l2K6K6QPQPm1m1J7J7O5O6j09j09J9
11177i37K0K0J9l3l4P1P1K3K2O9jr9J7M9j13n6J07M5k5k2k2k6k6J7J7J8J7j3j4j3j4P0O9l5
11171g42l6m3m2J9K0J8Q8O0n6n8J2qpN2o5j03J2P6Ok1R6J24Qj16j17MNn4n3R3R3L5L4j7j8
11164g01j25rJ25Qj14m3L8l2q5j6N2N1m2m1j3J03N0o6rO2k0k0N9N8m6m5mmqqL7l3o3N3N9j1
11157h03qO2M5k4k5M6j6q6J9Q9L7l3K3m8q9K7J5J5M6M6p9rO4no5o6j9j9L9L9m3m4J0J1P7P
11150g64J2J1o7o7O4O5n1J9K3m7M0J09o6j82k6k6o7M8P1JJ3J3M1M0Q0J0onj40k4J02j3m5P0
11144g64m8j18J03J03o2o2K0J9k4k4k4k4J5J4J4J4K7K7j9N0K3r4n9J0J9Q8R3K3k0k0q2q3J9
11137h46K0J9J9k3k4O3O2n1J9P8q4j36j9P2P2P2m5q4q4ppR8R8m8m8L4L4J9J8o2o3J9J8j6j6
11131h29L7L6o7o8J6J5J34J33J4j48j23ol1l1L4L5J0J0J1J0j7j7j7j8m2m3J08J08o0n9kjq
11124h76qk0N0N1o6k3k3l0Q7J17m5j13m3J2Q1N8n8q6j6J4J4K2K3L4J04K6r0jjq2q2m6P0P9
11118h67RL7L7k6k6Q6Q5o6o5L4L3p0p1J7J6k9M0N6o0RJ0m2m2M0L9K2K3j3j3qrmnj6N3Kj14
11111h98p2kL2J03N5o1M7J16j7q6m3m3J8J7P6P5r7r8j6j6K9K9K9K9LMLMNMn3n3N4N4K0J9N0
11104f80N0j18j17j0J06j7j34nO5J8J8l2l3M9M9L2L2k6k6M1M1j7j6k5k5J0J0k6k6k6k6o9o9
11097a002L6L6O5O6PP%j%jN6N6m9m9o9o8l4l4J00J00mnL0L1k8k8PPr8r7L3L4L4L4p4p4N2J67
11090g57L5q1l9l8j5N6Q9k8q9K7P5Ok0j9j2N7K4r3q8K8Q7Q7l3j03k5R1N6o0j09m0Q9Q8r3r3
11083i40NJ22J14m9j08N6L6p9rO2J4J4j6j6onK9L0NOM9k0j59q8O0O1L6l4o4N2L4l6J0J1ML
11077h16%jK6m3p4M2L6l3o0RNNP1P2m3K6K7m3k7k7q6q5kO6P2JL9J08j9q9kO7j0j1o3o3O5O5
11069g95k1k1P7On5n4M5M5NNJ0J0m7K2N8j3l0l0p7rN8j2llj9j8Q3J3n5J6R2K3n2n1n1n2p8
11062i78rJ04J03o5o6J6J7llL2L2M3M2j5j6j3j3j3j4L1L1p0jQ1J1k6k7j2j3M6M5k9k8R6K7
11056f57m5K5l8j07Q3Q3j19j19M5M5o0N7M5k5J7Q7n6n7j4N5L1l9m9n0m9J9P8QJ4J4k9l0O3
11049g74qo5NnmqO1J5n3m8O8P0m6m5P0oj22QJ25M5k4N7N7o3o3J8J8m8m9L3L2L6L6p2p3L2l8
11042h28r9J7Q7Q7l3l4J4J4l3L7K1r5o1N6O5mPPk0k1J5J4J2J2Lo6p6Q7O1n6k6M3n0K0J04j2
11035g31j35k0Q2Q1k0k0k6r5r4K2J4j02K9J44L4l6J0J1J8J9j2j2n5J5Q3l3o8M8P3Lj5j6J5
11029g89J6l6l6K3K2J8J8j7j7l0l0R8R8r0r0J5J5n0m9L2L2P9P8m9m9p1p1L3l6l3Q4Q3J4O5
11022g20no8LL7L7j7j6m3m2j2j3Qo2qJ10qqN7N8l3l3l4l3J3J4J3J3l2l1LLnnN3N3nnM5M6K5
11015f47r0j82j9P1m4rO1L6L7N5o1m1P6P2m3o1J0J6J7m2j11q4L2K9m0O4O4MML9L9k6k5RRl1
11008h12l1l1l1R8R8m1k04q5J24O9m7nJ12P7QJ4J4m9m9J3J2k2k2L5L4r3r3K3K3j2j2P8P7M3
11001f87M2j3j4j3j3p7p7l7l8j6N3J14kPPo3o3O7kl6Q0R5k0p9L8J01j6p0p1m9n0N6N5qqqq
10994h23N2N3k9k9J9J9j5j6MLLMK7K8l1l0l0l0MNN0N0l2l1n8n8K4K4RJ0k5k5K3K3K3K3K4K3
10987g35j2j2OOONK3K2j01j01Q8J58j0j25l8L2j4j4N1N0l0l0q9r0Q5Q5j4j5K0K0J1J1J1J0
10980g30r9j00K8K8j7j8O4O4J4J5m4m3k1k1k1k1J5J5N5N4l7L3O3n3o1QK4K4k5M4P5m1o5Mn6
10974h46j26n0J9J28J27k5k5J0RK6K5K5K5ppo5o5k2k3J2J2jjM6k4j06J1O9m7l2L9qqL7L6L
10967h29KJ7J8J8J7kkkkoopoOOJ8Q7K9q8j7j8QPQQj%%jl4l4l5l4O4O4j8j7J7J8J3J3j5q4j3
10958h33J02Qj08n1O6Q5l2j36k1J02j4p0M7O8kJ0J0m3m4J4J5J4J5m4m3L7L7L7L7L2L1r7r6
10952h67KJO0N9o9o9L6L6l6l6O9O9o0o1k6k5k0j9L9L9PPOPklL3L2p2p1M0M0p0M7J05j2J6J6
10945g52RRl3l3P2P2p8p8MLk1k0l0k9J10k9p3O6P3o6m9m9L3L3K8K9M5k5o9P1j1q1lO7j4j4
10938h33P7o2j43lP2P2KLKKN9N8j0p9o7P2J07l2o2Qjp0k9l0l3l3poJ5Q5P2o8lJ36L2j09k5
10931h31M4n6n6J9J8QRL4L5N0r0r3M5P4No3o4O9O8LMm0L0P7o2m4R5K6j14n2Q8J0j30k7k8j
10924i40jN9N9N9N9%%p0o9M6M7k3k4n3n3j8j8LMP3P2J2J1J1J2L8L9l1l1q1q2L9L9j1N9K2r3
10917h35q3L3J12M2M3k7p1jK3m7MMj51l6J02L1K4K4K0K0j4j4j4j4L3L4l1l2m5K6N5o0%P0m6
10910h21m6L3L4l6l6N7N8K3K2n6n5O0O0k0k0O1rp7M0M4k6j3j2j7j7m0l9L0L1m0m0P6P6o0o1
10903h36k5k6K6K5O0O0m5m5K4K5KJKKNONNj7j8j7j7KKl2l3j9j9R6R7QQk7k6rrn5J5Q0l6p9
10896h34rN7j2l9l9M3M3k6k7k6k6MNK9m0m0L0N2N3MLl8L2L2l8J8J9m9m9P2Jl7L2K9m2jO7l
10888g50lM5k5p0jJ9J9k8M3P3m3l4L5j5j6qp8pJ10kj18K0R0kkl2l2QQRQLLjjO1j0p1kN9j0
10880g48K8K9J7n3r2k2L9l0n9N7Q1l5k0k1MMM1p5j1J04L7l3%J%Jm9K0N9j0k6M3K0j42q8P4
10874h55M7k3J4J3RRJ1J1J1J1ppppl0l0NMK4K3No6j7j7O0N9m8m8J20j9j72l2J17M8k6k6K8
10866h08K7m2m1L9L9P4P3j24j24l3l3R6R5L4L5j%m5m4m5m4P2P3n7J3O7p2p7O2J40%m0m0MN
10860g22l0l0kkjkl5l4%JK0K0j5j5j2j2M6M6n7n7K3K4K5K5K4K5m1m0pO2N4q6m2K8m5m4M0J10
10853g58N3q5p3lp0%J33O2K7K7l6l5nnnnj1j1j1j0m4m3O1O1j0j0M8M8j5j5j5j5L2L2k6k6J4
10845g44J4m3m4L5L4m2m3o2PR1k5k2k2ONP3P4qj25l6L3j3j3O8O7o0o0M0M0lkL9p7q1L4J13
10839g52M2j5j5k9k8OOl9l9l3l2KJ18N7j2qplJ13O7n0j02l2O1j0j56q6M8M9N3N3n1n1PPPP
10831h47M1M2q5q4M3M3N0N0j00j01Q4Q3m4m4K9K8O4O3q9q9qqM7M6ppj2N8K9q6l2L8L1l9j7
10825h30j6k1k1N3N2N3N3r3r4J2J1mmmmK7K7pqj0j0P2P1r6r5J25J25j02j03k1k2L4L4L4L4
10818g48k7k6k6k6N3N2k9k9m0l9K3K3j1N8L4q2k1R6O2qn7n7n4n4J3J30N2o4j7N2OOn5n6P3
10811g93P2j19j18N5N6o3o4O4O5K3K3j2j2k5k4k5k4k1k0O1O1l4l4l4l4K7K7O2O2L8L8L8L8
10805f46j04j04JJklL3L3P5P6p6p5k9k9k9k8J4J4J4J4J2J2J2J1JJJJJ06J06k2r2q3L2O3n3
10798g42q0q1k9k9M3M3j5j5N8N8k4k3M8M8m9m9o5N2N8n7j7J00Qo1O2O2k3k4k0k1n5n6O3O3
10792g69m1m2k2k2J3J3L7L7L6L7qpN0N1n2n2OOl7l7l6l7N1N2l0l0mmlmK9K8n2J7J21Np7M0
10784g37L9l0m2m2n3n4N1N1M0L9m1m2ppJ13J14Oj10n0K1onj3N7N7n9j11m0j9j8Q3Q3Kj15l0
10778h75M0j3j4M9M9rrrrMLLMJ7J6J7J7o9p0J7J6k7M3O9m6p2p2K6K6j%j%j4j3K6K5l7L3L7
10770h23l2k5M4M5k6o5MM7M6p1lQ4J4o2QJ8J9M4k5o0Rl7l8K5K5J4J3m7j18j3N6k3k2M3M4R
10763h79RJ1J0PPK4m6p9L7J46K9q8j8K5K5n2n2NNMNO2O3K0n0n1n2p0M6N7n9J3J4j1j1o4o5
10756a023J2Q1Q6J6k4M5M1k9rqJ7J8No4J8Q6K9K9mp5l1L8k4r4k4k4m3P3Q6l0l1l2k4R2J25
10749f96l8r3K3n3n2NNL6L6l1j02MP2L3L2J8n2JKl8P8N9j2L5L5popoL0K9r8r8k8k8N3N3j5
10742h21j5Q9Q9o8o8ook4M6P2m4n0m9k2k2N2N1l0k9n3n3N1N2j%%%L8L7r0k1J47L1j60q9P4
10735h92P4K0K0j9j9J6J6j0j0K5K5M9M9j3j3o8j38j8R9k8r8l5Q1J05J06l9l8j2j3j2j2%JJ
10729h00Jl4l3l3l4M4M3l8l9MLL8L8L8L7LLo3o2O5O5k7k7QQm6m6L5L6M6M6l5l5K8K9k9l0J0
10721g83RK1m9m7P0O9m6n5J5MLLKr8l0Q4J4k4k4M7M7N1j9j5j5k0j9NONNJ9J9K7m2k9M1Ko7
10714h14KLj3q3q9K6J05L6o3PKo7O6O6k0k0J9K0Po1q1L5M3M3O8kn9J0j5j4M8M7n0m9L5L6l4
10707h10L6l9l8O5O6o3o2M4M4L7L7M8o9j31j5J03L4jjl3l2o3o3l8L2N0N1L7L6%p1l5L5N6o0
10700h13o0o0l2l2K8K8Q6Q6L2L2p5j45O0J30m2m2j8j9M0M0M0M1j8j8j7j7k2k2M2k8r4K3J19
10694g47N0l1l1o3o4k8k8M3M4RRl4l3KJO6O5PQo8o7J4J4K0K1K0K0PPr8r8O0N9J8J8J3j03m4
10686i42P1N3N2M4p2m8m8MLK3K4n8n8N7N7n1O6O4n3j5j4QRp3p3L2L3k6k6Q3Q2m1m1j4N5Q1
10680g52l4QQl4l4Q5Q4o7o7J3J3o8o8P4P4j00l0J28J2p3M4K8q8MP3KJM0p5n3J6l0l0L6L6L6
10673g88L6l7l7l2l3L3J03M7o9l5l6qql1l1k2M7J43j9j97l4J45L0m2m2l2L7P1m5m4P3L9l0
10666h48l6l6nnP3P4P4P4l8l7l8l8k0k0J4J5KKm8m9n0O6R8K9j1j1K0J9o9o8J2J2J3J4M8M7
10659g21J9J9j09j08O4O3j10j10Q3Q2m0m1R7J67M2p5k3k2MNk4k4k5k4llL1L2l4l4o9o8K7K7
10653i05Q5Q5n6n6P2P1l3l4l3l4k8k8L0L0o5o6Q5J6n9N6K6m3L5L6n4n5R4K3n9Q1O8p2J6J6
10646g55p3p3L2L2l0k9ONK8K9K4K4L8l1q5N4J44q9j93L9J14k5RJ0LLl2l1ooM4M4M0r9o9P1
10640h33M5k5j3j2q0q1P1P0L1L2n1n0M4M4o1o1k9k8Q0Q0j9N1M1r8p3O7J5J5O8O8l6l6j6j6
10633g96j6j5RRN8j3n2Q7l6j76j1J27L2L2J06l3o0n9j6j6j1j2JP0N6q3r9k9RRJ5Q4P0p0m4
10626h73K5J2J2M5M6j3j2m1m1ooJ5J6k4k3j3q3kJ36R0m9m3m4k3k3L5L5k3k3N8N8k1k1p9p8
10620i81LLL7L8L3L3L3L3QRm9m9O0O1m4m4l5l6R3R2j3j2k3r3n6Q4Q4n6l5L4L5L6M9r0n6J5
10613g99L4l6l2L8P3P3n1n0m5m4O0O0l8l7l8l8K5K4j0j0L9L9o5o5J0J0J1J0M1M0j8j8k0k1
10606h48L7L7k5k5L3L3p4p4L0L0L2L2llK0J9l8l8qqqpJ1J2J6J6j11m0J58J9j36MJ08l1j08
10600i38L1Q8n2r0K6L3L4P6P7n1n1m3m3O2O1LMLMk1k1k1k0jjjkP5P5mj20j2J04n6j27M9M8
10592h22j8j8L0l9p3M4P3m3m4m5K2J38O6r6n3O2M5M4M5M5o0n9m5m6j4j5J0o0o1J02R8j8q6
10586h91j6j9j9R1R0j7j7j7j7L1L0nmk9k9L0K9n1n0j9R8P5m1p6M1L6q0k0R7k1r0rj0L5L5j1
10579h40N8M5p1r9k8K2K3O2O2RJ0k5k6J1J1k3k4M0M1m2m1O1O1m4m4N6N7r5r4K4K5K4K5k6k5
10573h20k6k5N4N5mlL2L2m9m9k0k1k1k0k0j9l4Q3J10nRRj25j25M9M9R2R3q5j54P4J44L9L8
10566f63p3j42j4N6l9l9N1N2m4K5L1m0n2J7P1Jl6l7kjl7L3L7l2j8N3RRL4L4L4L4m7m7qqn7
10559h55J3RQj9j9Q5Q5m8m8J0RnnonK0J9l8j08j5J02O2O3L7l2r3r4l3L7L7l3l8l7K3R4K8K7
10552g63k1k2l0M0M0l0M7M8q5q4QRk5r4o3P7N2N2n2n3K9K9K5K5K4K5nojjl9L2M4r5m8R0ML
10545h14k3k4N8N8n2n1OOLML3L4k5r5l4J05Q2J3m5m4J0J1k5k4RRRRJKOOj6N4O7p2o7P2j0q0
10537h34O1O2jjm8m8m8m8K9K8O3O4r0q9O2O1n3n4N1N1k5k6k5k5l4l5K4K4L2L3k6k6K8K7K7
10530h09K8N8N8%Jj1j1j5j5Mo5j09L0J0o0P0O9j5j6J5J5K7m3j1J28J5j48r1P1R3p0j9k0l3
10524h69Q2Q3l3p0p0J2Q1ppL6l3j9j8r9J8J88K7r2r1JP0J7n3o0RK4K3%jM4k7o5MJ9J9L0L0
10517g97nnN9N9Jo8q9K7J09ql4L6j15j15P4P5rO0Oj56lJ13k2r2O2J31K2m8nnm0m0O0O0L4l6
10510g04p1jM1M1p8p8K1R1L2l7n0n0k0R7J2n6K9K9p5mP7Pk7k6K2K3J3n8lO6m9j19j1O0K1K2
10503h13j6j6M4p2p3J36Q7k9N4N3p5oN6o1p3p2m2K7O4poO3M3k7n7n7n3O3O8m9NP5O8kj15j14
10496i29M0L9m9O6O5r7m9O8k2r3M0J10K4K4M1p5j64kJ09M0J0Q0Qo1p1p2L4J02K2m8j7j6rO0
10489g92M4p1m2K9k3k2j4j4L1J01k0j9L1L1n0n0llm2K7O7O7l4l3NNRRk4M6M6k4j9j8k7k7L4
10482g89l6l5L4KKM1M1l0l0NP5K8q7r0K6N3o2n7J06N8j05m2K7m9m9j2J03R2k5j04J3J7n3m2
10476i74P5K3m6%jP7P6mnK0K1l7l8j%L4L4K5K6l3l3k5k5J0Rk0k0K3m6j3N8K2m8m2K7Q9J8q3
10469h27L3R1k5r6k7N5N5o1o1K0K1ooM5M5Mj12J9Q8m4m4mnm5m5J3J3L6L7JKN6N7kkm7m7n7
10461h72J4N2j9K6K5k6k6N5N5OOJ8r9p1kL3L2K1K1O0rp6p5M3M4pp5NP5rrM8M9j6q5j16m7J6
10454i35Q6N5j5M1M0o4o4RQ0P9J0k9l0l4l3K1K1l6l7J9J8N3N4o4o3onPPQPjkl6l6L5L5j2N8
10447g59L2q5n5J6K7K8L2L1J6J6q8q9N3N2J8J8p2p1L3L3j1j0j1j0P6P6nok2k2q0q0%%L4L5
10440h50N8N8K3r3n1K0k8k7P0P1L8p8j13Mj2j1K3K3m6O9N1j8M0l0r1K7N3j6RQn3n4O1O0k0
10433h25k1rrK6K5Q9Q8q5q6MMn4n4O2O1k0k0L3L3kkj3j3j4j3o8o7L6L7Q2Q2r2k3J14lj1N9
10426f69n2j21J1Q1n3n3N5N6m8m8L4L3j4j5K0K1J5J5m2m3L1L2k7k7n7n7M7M7J1J1J1J1lll
10419g93mK7K8O5n2q9K7l7j06P0J40J6J5M8M8j03j73pJ09M7p0j7j6N0N0J0j07k2M7o4o4jj
10413i29MMP9P8O4n3q5j5N2N2K1r5n5J4J9J8M4p3n8n9m7O9J55L8o6LL7L8MLLLj4j4j4j4nn
10406g99N3N3o7o8rrK3K3K4K3l8l7J3J3Qj08j09QP3P2mO5Q6p7j11MM5p2j6J46M4p2J1J1n0
10399h48O5P1m6r4k4J1J1l3l2N0M9N6N7k5k5m3m4J4J5M3M4l8l8k7k7l1l1J0o0rJ07O9jJ0J1
10392g83k0j9L8L9k8k8k9k8J3J3J4J3k8k7N4N4K2K2l6l5o4o3k9M1J10po8M8J18Kq0j0Q7p6
10386g70j37K6L4q2J3Q2K9K8lkj2j3K3K2p7p7K7K8O8O9n9n9MMLMKLL7L7j4j4j4j4j7j7J8J8
10378h02ooj0j1K2m7m3P3K4m6N8N9k0j9k0k0rj0rj0P8P8k7k7m5m4rj0N3N3n1n2J0J0k5k5K
10371h83Ln2n1K5R4O6n0J7Q7kp1j4j3n3n2P6P7np4l3Q3N2o5n5O0O1qp4p4KLP8P8M4M3m6m6
10364g72J2J2l9l8mmJ9K0J4j03l5J27O7kqqrql8L3K8q9j1N8J7n4j4j4J6J6NNl0l0m9m9J03
10357h56J02n2n1M9M8K9m0p4M2P9l7%Jn1n1j6j6j9j9O2O2l0l1K6R5J6j24m3R7K9m0k8k7j2
10351h80j2j3j2K7K7l1l1L5L5L4L5m9m8j4j4k8k7P8Qo2P8L4l6j9j9L5L4k2k3J6J7J7Q7M9r0
10344g84j13m2nmJ9Q9P4o5k2M8L9l1o9o8K7K7N5j4j40JJ40P0J3J4j00j01R7R7KJJKn0m9L1
10337h10L2jkjkONk9k9K1K1K1K1qqmll1L9J13k6k8k9kkK9K9n3n3n3n3j8j9llklj5j5n9Q1O8
10329h78O8J9J8m8m8N7N6L6L6JJj8j9j9j8q1q0K4K4QR%JL3q3q2Q0J05j2OOn8n8J%L6L5j15
10322i57j16J17J18L6L6L2L2M4p3m6K4j8q9rj0p2p2J2J1O6O5O3pp3M4N8j1k4k3K8K7ppj8j7
10315h36O3O4K0K1o0o1lklkkko0o0j7j7J8J7MML9L9PPPPk4k5J1J1k0k0L9L8J3J3J3J3K8K9
10308f89l0l0j3j3K2K2p1p1j3j4K3K2O2O1r5k6J37O7j02j02RQ0L8p7j1J06L1q6n2J8jjk7k7
10301h53J0Q0L6q0k1k1M2J11M7p0l0l1l6L2L3l7J%rqQ1J1j9j9o4o4ONnoM1k8r0K7K05J35q2
10294f70q2K5K6Ko7r8J8L4l5k8M2L3L4J1n8j6N4J0J0M7M7p0p0K3K3K2K3k1k1j3j4q4L2J02
10287g29j4n1n0N8N9k7k8M3M2RRo0o1J4J4J4J4l5l6J1n8k5R2Q7k9n1n1N8N8j4j5j9j9O9kj22
10281h45n2P1Kk8Q9K9q7n8J2N5j5j1O0rqL1L1j4j4p9p9J0Q0M0M1mlmlq4q3OJ23N8n9r5k6K9
10273h93K8kkj9j8J6J6L4L5M3k7%O9np5m0m1n3J6R2K2K6K7j2q1jJ15J9j43p0R2O6mk4k4kj
10266h21kjK7K8K7K8q2q2j3j2L6L5l4l4N7N6j3j3j2j1L8l2r7O6O8r4m0P6J%J2J2QQN2j8q3
10259h59L3P6Nj7j8k9l0J7n3n3O4L3l7nnm8K2Q3Q4p4p4j2j1J1Q0N0q9q1j1K8K7L2L2N0N0k4
10252g53k5op6q0O0QRJ8J7j1j0j1j1N7N7j3j3P8P9q4q4m0l9L0L0m3m3rqO1O2r6M4P1o8k1M9
10245h14q1q2L9L9M9N0k1k0K5K5r1r1N2N1o5o5N5N5o3PJ30rp5O5n1n2Q1J1j11J22J57p6r5
10239h49k6j4j4P6Nl8J02P2Ko9j38qO2J8J9j0rrj0rj0nnrO0J00m0o6o6pO3J00m0o6MK9K8L3
10231g44L3l7l8p6pP6P6J1J1j9k0q3j53o3J46R0k7L4L4m3m3L5L5mnj9q9j9N0N4N4M8M8N7j05
10225g02j96p9M2M3K6m3J8J35rrL6l4ONKJk9r8L9L9l5l4L2L3P2Kr2r2oJ09M2p4qJ09K4j38
10218h63MJ20J0j06l3Q2N7j3l6l7klM1k9l7L2K8m2l5l6m0m0J05J05n7n8K3K2R2R2l4l4Ro0
10211g73m3K7j7j7K0K0n0n0N8N7j4q5l6L3K0K0N8j3m7K3M2M2k3k3j1j1k0N0N1j9j8N1n5j24
10205h77j6N4pol2l3k6M3L9L8M3M2o2o2j0j1q0L6R7K8ppj3j3O4O4m1j10j3J03O3qJ%N0k0q2
10198g71j2L9l0l0L9L7l2p0p0K2K3j2j2N9N9JJN7N8l2j00J8J8m4m5k4k5J3Q3N5j4k9k9onO
10191h04P6R3k3p8qmp3p1R2J18Jo9p0k6M4%%P4Mo0J01J26q4j22n3J6J5l7l8J7J7m0m1jjjj
10184i11m9n0Q1J51Q6J6o8o7P4P5J7n3m1P5J0o1M7M7q5q6PPPPrrK6K6l4l4M7M7p6p5J0J0K6
10177h09R6N1j12j35j8N7N6O0O0o8o8L8L8m3m3N0N0p8p8M3M3QQJ7J7q8j8P2m5j37P1R9o3k3
10170h92J40J09pk9k8m1P6M8j14q6j5m6K3P5P5K1K2k3k2k2k2M4M4j3j4k4k5k4k5m0l9J8J8
10164h38j3j4R0R1o0o1K1K1q6q6Q8Q8PPk8k8l8l7oJ11O8m8k3M8P0m6j20n0M5M6l2l1K3K2K3
10157g76K3k5k6k5k5m0m0J11J12qqqqJ%q0q1N3N2j4j5N6q5n3Q6K9l9J6J7l5J04O9p1o0o0o9
10150i22o8L5L5O9P0J2J2J1J2nnK9L0o5o5J6J7k3k3O4p6p4O5J6n2K9L0k2M8P5o3j48p8O6O7
10144h81P1P1k6k7k6k6L9M0MNllllqrK5K6qqK7K6p5p5POM9N0l2l2PPPQJ9K0j5j5pol7l6o2
10135i09PN6q4n0Q9K6j13mO5N2N2M2M2l9l9l2l2l2l2J6J7J7J6L2L2k2k1J6Q6J12lNOq3q3L7
10128g55L6k1k1K1K2l7l6k1k1k1k2jkL4L3j8j7J7J7MNNMl0l0NP5j7j33KP1k1k2j7j7P4P3p
10121g89qK0K0j0j0l2L9P2m5r4K2j5j6j9j9k7R0P0P0J9n1k4R2Oj10j4j4L8L7k0k0k0k0O3O3
10114f56j11j12k1k2k2k2O2O1O2O1j8j8p6p7M0L9NMj0j1j1j0K2K2j3j3l0k9K8K9M5M6j3j3
10108g82k6k6N6N5K1K1l3l3r3k3J30j0j47qN6N7MMk7k6J5Q6Q9n0j16j17K6K6l9l9M3M2QRk7
10101h74k6NNONM4M4RRl7l8K1K0qqm4m3rrM9M9l0k9J0RL3J02M1r8QP7n4j24J5Q5POL0K9o7
10094g80o6n8Q1Q6n3oO4J6J6q3q4K1K1K0K0j5j4JKl3l3O1O1k0k0n4n3j9j8N0N0N1N0n1n1N4
10087g86N4j8j8n3n3L4L4k4k5L4L4k4k4O6O7k0j9J5n4q9K9Q7k9l5L5J5n4K4K4n4n3K7K8K1
10080h04K1j3j4j2j3j2j2j04j05J16J17N3N3J8r8m7K2L4L5m3m3qqL1L0L1L0l2l2KLj6j5J9
10074h16J9O6O7o1o2M7M7j28j27J3J2J3J3J6J7N5N6KP2jj18l9L1j6j6l2l3M8M9q7q7M2M1M
10067h93NMNN5N4l1l1O8kr1K6M7k3j6N4M2M1j04j05l4l5K4K4J41J40l3l4q6q7k8k9M1M0M1
10061h10M1%%L4L5q4q3j5j4L2L1L2L1l5l6L4L4rrL4l6o0J0l4l4M9N0J4J5l0l1mO5N7j2L1L1
10054f76ONk0r1l0M0l9l9P5P4m6m6O9%l1l1j7j7j8j7K8K9pol9l9j5N4L1q6j8R8O6n0j2j3O
10046h22OOOp7p7M1J12J9n1K7K7K6K5j0rn5n4r4k4N1N1j4j4J00J01K8m2k1M9OOl7l6q0j1M2
10040g99k8k3M6r5r4P5J45k9r8J7Q7j7q7rqL2L3L7l3QRl1l1P6P5m1m1k5k6J4J4k6M4N3q6j9
10033h81N2l2l1K0K1j5j4K9K9K9K9QRLMJ5n5J3J53K1j19p9O0O5mp3p2j1j1j1j1L1L2l9l8L5
10026h38L4l5l5k9l0Q6Q6j1j2Ko8j03L8j1j1M1M0OOJ9J9n1n1l0k9L8J08J8j21j3N7R9L0q4
10019h35N6O9p1j32QP4P4l3l3l7l6n3Q5J36ll2l2M3M3k6k6o7o6N0N0K4K4m6m6k4k5M6M5k2
10013h18k1M8M8n3n3O3O3m6m7m6m7O2O2j9j9N9N9m5m6kklkm3m4O5O6k5M5L6q0m9n0m5P1Q5
10006g73J5m3m3m9n0j7R8P0m7L0L0l4L6O2n4PQl5l4P6P7r8r8J4J5M9M9nnonJKn7n7P0O9J1
9999g21J2k2k1k1k2o1o1K0J9M4M3l8l8L3L3L3L3m1m0m1m0Q2Q1m6m6m5m5O0O0o6o6qqO5O5O5
9992g49O5m3m4m4m4N1N1l0l0N9N9k3k2k7k7n4n4KJ18N8j3ppK3K3l1l1NMm3m3Q4Q5%%J4n6j24
9984h45J6J00L1nnM2r6p1O8K1m9l4l4O6O6k1k1J4J4kkl7l7j3j4M4M5j6j7n1n2ppN0N1o5o4
9977i37O3O3lllkK5K6K5K6o0o1o0o1O3O3NNl8l9O2O2j4q4m5R3op6N3N4m2m1M0M1RQm9m9N3
9970h34N2noM8M8n7n6N9N8k2k2k9k8l2l3K8m2QJ48Q7j46J2Q3l0l0q3q4O1O1LLN3N2n2n2p3
9963h52p2J01J02k7k7j8j8l5J04M6r4m8m8KJNNM4M4N6J25k9j68n5J4m3K7P7Rn0J9No5kO7K4
9956g74K3opL4L5k4k3l4l3r2M7J32j02r8M1%%N6j3m5R5Rj30L2L3K3K4k3k3L5L5J4J5J4J5l
9949g18kl8l7m1m0Po2OJ45Q3n6p2p3%JM1M1M1M1n8n8K3K3m7m7j3j2L1L1j8N3M9r0m3m2K5K6
9942i00N1N1O4p6j19K0J10k9%%j7j6Q7Q8m8m7m8m8j4j3O8O8m2m1L9M0J1J0m7m7N0N1l1l0l1
9935h36l0l1l1POM2M1O0O0k2k1k7k7PQl0l0o5o5O9O9j3j3O8O7l7l7P0P0q0q1L5L5m6m6M6M7
9928g61j1j2L1L1lmk0k0j9k0j3j2j3j2K9K9k9l0K3K3J8J8K8m1p2M5Q4J4m4m4pqN1N0k2k2K5
9921g40m5n1O5O1n5j39j39R8R8M1M1POJ7J7J7J7o2o2J9n1n2O3Nj10OP7k8k8kkL4L3O4O4j6
9914g32j7NNNNm4m4O1O0l7l8l0l0k6R0J20m3p5nn5n4N0N1l1l1J6J5J6J5ooo5o4K0K1J5J6K9
9907h18m2K7J43N6j07j05l5K2K2rp8m8O7L7l2J0J1oO4P8l9r9J7M1p4l7P9N5j5n0m9QPo2N4
9900i07Q7J7K8K9o6o5Q1Q2Ko8n9N7PPO1rj54l8N9j0o1o0M0L9kkL2L3pppoQQQQmmmmK9K9J7
9892g76n2p4M2M2p4n6J5M9M9o5o4O4O3J0J1J0J1L4L4n4n4P6m0p2kp3p4J6Q5J15M6l6L5L1l9
9885g67p1p2n7J2L2L2J2J3QQL6l4l8L1k1r0L8L9JP0R5o7j00J7jjQ6Q5M8k2j00l1L0L1rrm8
9878h14m8kp2j3N6K9L0L4L4j3j3mp4o0J0O6O7M6k3m3m2J9J9l9l9M8M9rj0KKKKk2k2k2k2J4
9871h77J4J3J4ppkkk0N1P6l9J2J3l0k9J1J1p0p0N3N3k8k8n7n8J19J89J7n3rrq3q2q0Q3J21
9864g90m1p1M6O5n1j4J03M4k5j3j4N2N2j1j1r3j63QJ24l8l8K8K7jkjkJ5J6J5J5MMl2l1J3J2
9857g99k2k2L2L2L2L2q8q7M0M0RRRRl1l0j01J6R5K4j03J3P8RK0K0m6m6L5L5nmnnK0K0j5j5
9850g95JJ%JppN0N1l7l8p2p3J17J16j1j2K0K0o2o1p6p6N1N2KKL7L7rj0K6K5l0l0MNK2K2l6
9842g80l6J2J3M0M0Q6l0J%p0p1L9p6p3R1R2k5n3n3M4k6o0N5J07L7K3K4l9l8l0l0l0l0K7K7
9836g92K7K7K2K2q3q3J7J7J2J3mp4p0M7Q7J7j8q7j4J02O3n4j0j1j7j8N5N5k7k6L6L6L6L6o6
9829g27o6j2j2L2l9p2M5J27J2j10m1Q0J1o6Lj7j7R2k4l3L6o3o4M3J12nj21rJ06O9j%p0m7P0
9822g78J7n3K9K9p4p3J24J24m8m7m7m7k4k4J1Q0N7o0k9M1QRM8M8l3l3l3l3k2k3L6L5j0rj0
9816h14rJJl3l4ppP3P4m6m5j1j1J2J3J3J3O9O9j2j2l9l9m0l9L3L2kkN2N2n3n2J5J5J5J5kk
9808g44j3N6Pj09o9M6J2J2j6j6N6N5k6k6%%q2q1L6L7P1P1j9j8m7m6j00J5R9K8l4L5L5l4p4
9801h83lN7N7k2k3k2k2k1k1O1O0KJKJn0n0RQK9K9o8o8N0J66O1n5m0m0L4L4k1k1J4J4p5p6N3
9794h39N2n0n0RQj3j2j2j3N7N7kjk0j9L8L8M0M0j8j8l4l4M8M7J2J3r2r2N4N4lmppopj2j2j1
9786h21j2QPO6O6l4l4l5l4J0J0J0J0k9k8k9k9M3M2j6j5J3J3k2k2R5R4n6n7J2J2o9%kj18l2
9780i83Q4J0J1J8J7QQPQj5j4K1K0J8J9j7j7j3j3m8m8N9N9o4o4R5J65M7j15o6Mj1j1l9l9L9
9773h60J55L1q5K2R2Qj08p7qJ7J8j3j3O1O0k1k2qqL0q7j39k3N5N5N1N1pqJ8J7OP5l1j48QQ
9766h28m3K6P4o5m9Q9L2j08n2Q8P5NJ5J5k4k4N6N5p2p2j3j4o5P3R0m9L7L8m0m0Q2n8j19K0
9759h65Q0J2j24n4R9J00Q1Q0r2j62r3M6Q3Q2M9r0r5M4M0l0J9J8l9l9J8J9noonK6K6p9p8M9
9752h91N0J4J4J7J6J7J6k0k1L8L7o9o9n2Q8P2o8l8l9m7m7J06L6m8R1R1m8m5K5k3k3j2j2j3
9746h57j2J3J2k2k2J9K0K0K0m0m0nnN6N5K2K1o4o3n4n5pJ32P4o5ooK0K0OOOPNOp5p6j2j2R2
9738h66R2p1p1Q0P9j12j11O5J35L2l7k4k5J0P8L1q5r0K6P4Mm2m2L4L5K3K4j5q4j6N4M1M0j2
9732g46q2k7Q9K5K4J7n2n2J7k7k6J1J2N7j2q5L0R1k4r4K2P1%qqQ7Q8K2m7m3m3n0m9n4J6O6
9725g84O7j0j1J5J5r0r0qrQ9Q9k6j42p7pMP3P8Qj9j9P7P7L1l9NNm5K6K5m4j9j9r6K0J10oq0
9717h26L6PQLo6p8L8MMK5K6K5K5J%mnLo6j6J00M9k1rj0n6n6P2P2o9o8J2J3n6n6P2P2l1l2K7
9710h31K7J1J0k4k4l6l6K2K2O2O3j9j9j5j6M3M2l1l2LMK6K7j02j01K7K6Q5Q4%jL4L4r0r1L7
9703g79L7n8n9M6M5o1o2K0K0KKl3l3M7M6M6M7m9m8L3L3o2o2O5O6J5J5m3m3L4L3%jK8K8k9l0
9696g44j9k0j2j2k1R4R5k1l1l1l8l8K9K8l0l0pqK8K7m3m4J08J07j9j9n4n3m0m0J8J8J0J0J0
9689g92J0K4K3n8n8L0L0n1n1OPn1n1N2N2Q7Q6K6K6p1p1n7N9O7n0n4O2K8m1J2J2n5n5M8k1n4
9682h94O2M8o8l1Q6N0k1qrJ3J3m5m4M2M2QQk6k6k6k6j1j1j2j1LMLLJ6J5J6J6nnmnK4K3K3K4
9674g46n5n4k6R1J09n4k7Q8J1j06JKrqqrM2M2POmno3o3pqk2R4J00j5k4k4L5L5k7k7k2r2n4
9667h96Q6qp7N2N2n2n1K9L0LMl1l2P9P8kl%%%%j2j2j2j1M0M0j7j8l5l4%Jp0o9Q2Q1K3K2j3
9659g53j3%%j%j02j03J44P3j38KK09k3j34NO4O3n6n5P2P2l0k9ONJ1J2POL0m0q0O0k1k2K3K2
9652g14n2n2OPj%MMJ5Q4M6r3p1lj5j5j0j0JP0J00l8p8O1Q7n3o1o2p4O5Q4J4k0k0J0J1J4J4
9645g45k0k1J6J7J6J6j5j4M3M3k5k6L3L3k0k0k0k0k8k8N4N3j0rj0rpoopK4K3p2p3q3N7J8n3
9638i01M4M3m2m2M2M3M2M2QQQQj8j9j4j4l2L8J43q9j84M8Q9m9j1N9m8m7jjL3L4J4J4J4J4l6
9631g60l7K1K1rrj4j3R5K6j27J3J08l1o4o3j25J5K28oq0N8J8j21j33PK3R2J36lj31QK8m2M1
9624h30M1mmP7P8o7o6rqj0rLo7MJ43np4J4J4M4M5l2l1K7K6J8J8q6q7J8J7P5P6%Jj1q0m9O7
9617g23L6l3M9M9j3j4p6p5K9K8ONM1M0m5m5N9N9O5O6o2o2l6l6l6l6L4L4L4L3O7O7q3q4M8M9
9610e61n5n6m4m4O1O0n4n5LMllklN0N1p8p7O2O3j9j8QQRQKLl2l2k2k1L7L7q6q6J9J9N4N4J9
9602g20J9q3q2K1K2K1K0l8l7K1K1j4j3N2N2k9r9n6N9j0j0L3L3k6k5R0R0j4j4o4o3J7J8k2k3
9595h53N9N9RRk6k6j2j3j2j3M2M2PPK3K3l5l4m2m1O3op1M5J5n5N9N9r9J7Q6l1j02l2onL7L8
9588h15p4lJ08J08k3k3j8j8l9L2qqJ9K0j5j5k1k1L8L7ooj0j1L9l1QQm7m7Q1Q1m7m7N4j5q1
9581h16j1j9k0K5K4Oo4n7n6O9J40O1rm4K6M3k6q0j1L6L5l7l7j5N5J1J2Lo7o5N1P4m1j00J09
9574g95J29q0j19lKJK3R3K1m8m8K1N1j9p7pK2m9j4N7R1K2o2o2RJ0J0Rj3j3K2K2n0n0L2L1p0
9567i01p0N7N8l8l7M8M8l1L8P3Lk6k6j7N4P4Mq0q0PQn1n1P3P3n6n5N3N2J3J4l4j03l2Q5J18
9560g35Jppo7o7nO4R9K9q3q3Q8J7j17kJ03L3kkl4l3NNJ9Q9n5n5L3L2L3L3n6n6K6K5l5l5l6
9553h38l5P7P8k7k7m0m0Q8Q8m3m2l3l2q3P9J42k1n0J9l4l5j0p9oJ11L7l3J8J8m5K4N9j0j6
9546g41j7n6n5j0j0j5j4O4nm7m7N8N7J1Q1N1o5o9p0j6J00J00j7jkj3j3J03L3p9p8L6L7m8j18
9540h75L8J08jp1J6J7o6MM5k5k4M5Lo7OJ22P0r2o7Km5m5M1k9o2N4Q4Q4Jo9j03l4R4R5ool0
9533g88l1l0l1P9P8O0j1m6m6r5k4L9k9k6M5kjjjM5k4j06l6O2O2K6K7J8n3n2J7L6L6K9m1k2
9526h37R3Q8p5p5M1JJK1K0K0K1p5p4J1J1l7L4O8jJ7J6k6k7O2qq9k0K0J9j1q1j6J00J00j6o5
9519g69ML9L9m1m1m0m1P5P6k9r9p8L7l1l2P5P6p6p5M0M0m2m1j%L4L4l2l3K6R5Q7l0q5j5O0
9512g94rjjj0j1K4K5MMQ5Q5r7r8PPqrn0O7P2r1r2K5PQJ4J5M4M4j5j4n5n5LLM0L9L9L9k1k1
9504g52k1k1l8l9l8l8K7K8K8K7kkL3L2j11j12O2O3J5J6N0N0J2J1o9p0m0l9m0l9N4N4N4N4j6
9497h17j6L1l9o9M8P9l8m5m5N2N2K2K2j3j3n4n3N2N1l8l9K0J9j2j2M6M6j3j3O7O8l2l3o8o7
9491h54O0O0m4m4NNJ5Q5Oj33j28J1L6L6M5M5MMNMJ8J8J7J8k7k7PQm2m1J6J6PPPPj1j1M7M7
9483f96o7o7L8L8J2J2o9o9J0J1M6M5p3p3L1L2K7K6l1l1K4K3N8N8m3m2m3m3L2L1lmJ6J7m2m2
9476h51m8m7Q1Q0JKJJM1M1j7j7kkkkm7m8m7m7K3K3K3K3P5P5ppl5l6M2M1qp8j04J3M9M9ook2
9468h02r1m4P2N2o4o5MO4O5j3q2m5P0P6NL0K9K5K5p5p5L0L0ooq7j7R9j7k0R7Oj10M4M4j0r
9461g71n6J3O5n1j28j2L1L0L7L8m3m2L8L9l2l1LLM7M6l4l5J1J1J1J1K3K3j2j3k1k2k2k1L9
9454h27L9M0L9m3m2Lo5l2Q4J9n0J8J7J4J3l5l5%%jjL4L4k0j9n4n5J8J9R9J00j0rm4m4L2L3
9447g31K4K4N4q5q6N4l4l5n9j29j4J26%jJ35nj41kJ19k1p7pJ5J5P8P8l0k9k9k9qqqqJ2J2J3
9440h17J2rrqrL9L8j9j9N8N9p0o9qrK7K6LLKLm1m0J7J7K0K0L2l7j01L9K9m0n7n7J9K0J43J43
9433f50j01j00L2L2lkJ7J8J8J7J6J5J5J6m0l9l9m0K1K1j4j4K3K3K3K3k8k7k8k8qpN0N0j1j0
9426g59j15j16L2L2K8K7N9j2n5Q4R6K5j00j01j5j6Q9Q9j9j9K8j10p3lj8N2J00l8r7M2P5ON3
9420g49N4l8l8ONp2O6J28j05j31Plm%%%jk3k3K5m4k4J16poO1qn2Q7qp9K8K8M8M9M8M8q3q3
9412g77kjo3o3Q8Q8l6l7kjj5j4M3M4%JJJm9m9L3L3j2j2P0P0j01j01MMM2M1l9m0l6l6M5M5m4
9405h77m5O0N9l1l1MLK4K4n7n7k0j9O1O2PQPPL5L5p1jP7o3j9N1j1j2K8K7n8n9jjm8m8J3Q3
9397h54N2j7m7P0N2o5l1L9QPK1m9o5Ol8l8K9L0noP7P6J5n4m4K7j8j7N3N3k8k8O3O3o1o1p5
9390h60nL0m1k1k2p0%P5NJ0J0M8k0k1M9J9J8L2l8n5J5l0k9P5P4n3n3L0L1k8k8K4K3l4l4L8
9383h36L8j9k0N4N5j1q0OOn7n6J2J1QPO1qp4p4PPJ2J1J4Q3P5P5kp1rO1o1QJ05j2r6K1K2m8
9376g75l1l0j09l9J02J01k6k6Q3J3n2n2K6K6p8p8P4P4ppk7k7QQLLPQo0J0P8l8n6O0Q7k9o7
9369h43o8L0K9O9O9l6l5K3K4l5l4J9J9o2QJ15kn6J3pp7p1M5R8j8p3M3M6k3j2j1oop6M1R3K3
9361g44N1j9o3o3o8o8L5L5k8k7P9Rn6O0P5NN1N2n2n1n2n1kjjkL1L2mmM4M4j5j4L8L8m4m3L3
9354g60L4k4k5nnK9L0OPOPm7m6%o9k6R0K9m1m1K8O3oj8N2J4n7l2l3l6l7J3J4M1M1P2m4j02
9347h78J4Q3Q4RJ0j9j9n4n4MLMLpqK8K7K1K1l8l7N2N2J7J7n7n7k2k2j7j7O3O4noo4o4M8M7
9339g74n7n7K3K2j2j2m2m1M0M0Q1Q2k2k3n0n1j5j6K6K6K6K6j2j2M6M7j4j3j3j4NNM0M0m7m7
9332g69j2j1k8k8N4N3k3k2k3k3J8J7m1m0O6O6L1L1lmL1L1n8n9O9O9n8n9%%o4o4J3J3Ko8PJ22
9325g64J0o1nnp4O6P5o4n6Q3N0N0j7q6p7O3J25j4r4k4j0j0L0K9n1n2L0K9O6O5o2o2RJ0J0R
9318g79L0L0n2n1l5l5o0Q0R0K1j3j4l3l3M8M8J7J8j7j7o8o8m6R3L1l9O8O7q4q4M4M4J8J7K8
9312g36R7M5r5k5M4N1q9q9N1M8k1n5n5j9k0Q5Q5qpqqk8k8k8k8M4M4RRNNNNp9p8P2P3l9l8K0
9304g84J9KJp9q0K9K9L0K9k6k6PP7N6q4m0K9mnk8k8n4O2J41P1J4J4k5k5n1n2q9K7R9j7j3J02
9297f72K4m6M7k3j38k1J18M9q8j57l7Q0M4M5J7J7j2j2K3K4O2O2m2j12j68n1P6PMJ20Q1l6p6
9290g91p7R0R0j2j2j3j2M2M1j%K7q9j23M0P0m7p2lO5lq1j1Q1Q1k0j9k9k8N2N3qqpqm1m1m1
9283h65m1Q7Q7j8q7j1J05J7n4J0Rk9l0J8J8j6j7L2L3m9m9N6N6jkmmmmJ3J3m5m6N0N0qql0k9
9276g97NML0K9noj2j3j3j3J2J2J2J2rrrrKKn6n7J8J7J7J7mmmlP2P2l2l2l3l2l3l3J5J4k0k0
9268h96J7J6R8R8k3k3k3k4k2k3MNL8p8p8L8M6M7J8J9j12j13J5J5N2N1opJ9J8QP6M1p6p2M5
9261g92N3N4o6j36n8N9N2N1k2M8J13kp7qn3n4N7N7p0jL5q2m6O9N8j1j%J9J9j6j6n1n0L0L1
9254h07k3k4J2J2L0L0L0L0l2l2K6K6kjkkM2M2j6j6j2j3m7m7j9j9L9M0l2l1l1l1kkP9P9l1l2
9247g89o7o6J9J9J02L2o9P0K3j17r9J33P2o8L3L4m8m8k3J17M4r5q5N4Q8J8n6n5k5k6L9L9j9
9240h19j9M8M8n7n7K5K5l4l3J1J1M6M5n7n7M3M3L7l2j33NN8j1lO6%jLMK2K1q3q2L4L5n3Q7
9233h14N4q5M4J14o0n9M9M9n0n1j6j6j3j3K2K2J2J2L8L8L3j06j01l2O8O8j3j3J6n4j7J23m
9227g55p3L2L2j6j6j6j6qqm3m3L3L3N9N9N9q1q5N4M3k6j3j3qrK6K6oonoL3L3K9K9p7j47n8
9220i54Q1%jM3M3j4j4K0Q9O6p4k5k5j7j6J8J9k8k7k7k8M2M1o2o3MNJ00J01qj47m9K0K3K4K8
9213h12K8llj6N3L6j04m8m7r1M9K14j8q8N0m2m2O0N9m5m5mmL1L1m0m0noJ1J1O9O9m7m7j2j2
9206h50L6L5L6L6n3n2np5n5Q5Q8n0l5J04J15M5j06j05jjJ6Q6Oj34n5Q4M1k9n5J4N8q2j22J8
9199i62Q2Q2ppppQRM3M3j12j12o7P2Q3J3J4Q3L9j00K1R0qp8j9N0J7n4j8N1J6n4j5N5jjMLK6
9192g25K6n4j24j07L2J18k2j01L8P1KO5O5K6K7k9k8o3o3MMMMN1N1l0l0j6j5M3M3n2n1j7j7
9185h70J04J03k4k5PPPPp9p9P1P2K1K0o1o0l9l9nO4K5j14n2Q8N5N5NOLKl2l2k2k3N9N9m9m9
9178h14n0m9J00R9J1n9K6K5j03j02k3M7Q1l6o9M8J03j3l2L8O6ml8l8J6J6j8j8o4NP0m6j33
9171i58K9J41K6k7k7lln0K1J54L9q9r0N0M9l4j05J9Q8L0l9n1J8N4j6jP0n8j28J2Q2j9k0M0
9165g96M0oO3L9p6l8P9m5m5P1P2j25n5N7j3j09OmnJ07J07r1r0%%L4L5n6n6M9M8pplln3J6M0
9158h20M0MP4R8o4r1K6j0q1ppppL6J06K4m6k4k5k8k9n6n5N6J25K4K4L4j05j7J23M7j85j4J25
9151g12p2p2M7M7l4l4O4O3J0J0o9%M9r1j00M0J20j8n0R0Po3P1P0q5q5RRQRn4n3J20J21LLn5
9144f77n5lmllr5r4Q1Q0LLL8L8popok1k0O0O1k1k1O7p3j05L4K5m4q4j5%%NON9N9m2j10n0Q9
9136h58J22N2k8k8NONNklllj2j2L5l4r4M6N9j0M4M3m3m2n7n7R4R4jjr7r7l1J08O8jklopL6
9128g10L6JKm8m8l7L3L0q7n6J4K5K4ooN7N6m7m8L6L6m5m5q0p9R4R4J8J7m0m1QPM7M7k6M5P1
9121f51m6p6p6K2K1k3k3L5L5J%q1q0L8L8k0k0P4P4J6J6n2n1OOqrrrM4M4l8l7P4P3L9l1j27
9114h11j0P3m2j25rO3qnnK1K1O3ol9P6M2p5kkJ0J0m9m8J4J5m3m4K4K4j2j1M0M0NMK5K4j1j0
9106g73j6j6j5j6M8M7l3l3k6k5M7M7mj43j5J25K7K7O4p4j25J4j5j5P3P2l2l2j9j8M0L9Q3Q2
9100f10j14j15K8K9K9K9N0N0p4p4L9J09Jj38m9K0PPm2m2L9M0j0rP8o2l3J07k3r2P7P8p8p8
9093h26K5K5K4K5j6j5j6j6K1K1j4j4nnnnn7n7M8M8JJK6K7K6j13q8N2J02l8r2M8P5Nn1n1M5
9086h39M5l6l6K2K2K1K2p4p5L0L0m5m4L5J05P0p0k2k2NNONJ4J3k2k1j8j7O2J32P0o9j06j05
9079i07n7Q2M3k6K0K0J5J6J3J3k2k1K0K1Q1Q2M0r9j39JN7j2rO1kp3k8k9L9M0l0l1M6M6o6o6
9072h61O3J33J4j26r7k8M1M0K7K6J7J8%j39p4O5R8K8OOl1l0L4L5pp8n5Q4J11k8j36LO6O6M
9066g05Nk8k9k8k9n6n6J3J4J22J23q7q6K4K4k7J11P8o1n7Q2pp7M1M1m1m1K9K8l7l8l7l8M5
9059g85M5J0J1J4J5n5n6MMl1l2opP7Oj11K7N8j1m3K7R2R2m3j59jJ15pp7M3J12m6j16lkk1k2
9052h82M8M9K9L0q6q7O6O5mnnnL4L4q7j7N1o6j8R7L0m1PPl3l2L1L0j5N4L7p9rrk2k2k2k2P
9045h62PQPRRP8l7j06l6j3N7R2k5o4OMMQQK5K5rj0L0L1q6q6M9M9k0k1R0R0k7k6QPo2o1K2K2
9037h06K2K3m2m1m1m1Q9R0J2J3N8n8j47p9K8K8L2L2P3P3m3m3J7J7j8j8k4k5M5M5j6j6J9J9
9030g23j3j2j3j3N0N0J5J4j3j3qrl7L3L2l7l7l8q1j2J04J04j35j36J5J6k8M1M7k3L2J01m4
9024g71j61k9Q7J0J1J7J8K8K8K4K3k1r1n6J3L5L5l5l5j6J00K4r3K6R7J5J5n0n0L1L1j6j6J8
9017g54J8j9j9Q5l1q5j6qqP3Ln9J1L1l8l2Q4O8m8n0K0L3L3k0k0J8J9o3QL7p8p3R0N9n7J8J8
9010g52o5o6M0L9ooonJ6J6l8l8p6qP4Nqqqqp4nJ06J07j8j9j8j9J8J7N2N2J3J4r0r1K9K9j9
9003h24N1N9q1m2R8O1O1n8n8j6j6n0n1Q7Q8j8j7K7K6j01j01m6m6J2J2P5P6N7q1KJ41L2j07
8996g48m1K9o7KJ03l6q9M9P8P9j8j8p3p3l8l8m7m8P9Q0j1j2M7M6l6l6%jm2m1O3O3llP9P8p6
8989g20p6o7o8K1J60Q3n7r7k9P5P5o8o9l3l4Q4Q4o7o7pqK7K8j7j7j7j7J3J3M8M8jjjj%jjj
8982g83j6j6j6j6KKL7L6k8k9k8k9N6N6k6k6m1m2J7J6L2L3L2L2m9m9RRNNNMpoppj3j3K2K2j2
8974h27j2K1R1N7q2j17K2J04L6k2k1J1J2p0o9n4n3P4P4NMn3n4L3L4k5k4N1N0ppk4k4k4k4N0
8967h64N0l1l1j7j7J7J8K9K8k9k9N8N8%jn0n1j5j6K7K8K7K7RRM4M4l4l3o9o9l3l3J18J18J9
8960f94J8J9J8l0k9N1N1j00j00N1N0K4K3l5l5j6j5k0j9M2k7o5o5K5R4llKKQ0J1j28n8P3P2
8954g36j4j3j4j3o4o4K1R0O0rjjRRJ7n2m3K7K2m7j9k0k4k4LLN7N6L9l2l5L4M1k8k3M6K4K4
8946f94l3j02j0O0m2m2N5N6L6l3j4j3n3n2M9N0LP3l3j49m5P2M6k4nmoJ11K9q6J6J6J8Q8O2
8940f00j01j09PM3k8j5j6mmnmM8M9J1n9rO0Ko7l6L4rj0J0RJ0Rl6l7M5M5LKLKQPQPl8l9l9l9
8931h82P6P5k8k9m2m1J6J7k9k9P5P6m2m2m2m2L3L2K2R0N2o4r2k3O6O7J2J3l0k9K9K9k9k8k9
8925g92k9M5M4j4j4rrm4m4j1j1P1P0OPnp5k9Q8jp1K6K7j3j3l7l7kknmnmK3K3N7N8mml9l9j7
8917h38j8J8J7J7J6J7J7m6m6J2J3M3M4M3M4m6m6m6m6qqK7K6M6M5j3q3j05J0Q4J5j9k0N8N8
8910g18n2n1P6Pj19lJ17M8m9n0MNM2M2QPk3k3N9N8j00r9N1N2J5J5m3m3M6M6n4n3k6M4M3p4
8903g95m6P0O7m9q2j2j%M5M5J0J0l3l2l3l3L3L3lkK1K1K1K1k5k5L2L3j1j1O2n4o3N4l3j03
8896h68J1Q0LKrj0K6K6J8J8o3o3L8L8MLj0j0r1r2K7K7O1O2MMNMm1m1Q7Q7r9j00K8K8QQk7k7
8888h44M3M3QQm6m5L5L6J5J6m3m3l3l3K6K5Q0Q0jjo8o8J4J3MLLMJ1J2J9J9j10OJ00o2j33L1
8881h76Q0l7q1j2M6M7l8l8M3M4J0J0k1k0M7J18O6m9o8Kjp0o7KnoOOM6M6m6K4K2r4p8L7Q6Q5
8874g34M4p3q0L6J07j0p0M5J6j46j15R5Q9k8o9%R0R0j0j0k6k7k7k7N9N9r2r2O9O9J1J1k5k6
8867g97k5k5O1O1LLn7n7P1P1m9m8N7N6p8p7K7K7K1K1l7l6qpK8R7N4o2k7k8n8n8%%klL2L2k1
8860h38k1J4J4L8L8k0k0J1J2o4N2J31l1q4L3P4Nk9l0M6M6q5q6J3n7j46O3J34k9m4K5L0L1%
8853g74JN1N2k9l0m0l9l3l3pJ09Ko8O5O4m4m4n4n4N5N5j8N1Mj12o3N2N7N7M4k6o2N4Q6p7n1
8847g99O6L4q3q4j4J0J0N9j2o1RO5O5J1n8r4k4mmN8N8k7k8L1L1j3j3O5mk7M2l6l6j0j0K7R8
8839g02Oo3o3PP2Jn1J7K5K4p5p6M1M1o0RM4k6K1K2K0R0j5q4QQl1l2k6k6QRJ1J0J1J1j0j0M8
8832g86M8j1j1M8M7JJl4l4k2k2j1J06R4K4L3l7j27n7K0n0m3m4J0J0M9M9J4J4q7q8O3O3K0K0
8825g30J9K0l1l0l1l0M3M4j5j5L7L6r6r6N4j6j05J1J34O4M6k5rrj3j4ooN2N3n8n7j6j5o7M9
8818h28P7PL5l5p4mQPK4m6LJ18Oo3n9n8M1M2m8m8L4L4k0k0k0k0M4M3j5j4P1P2l8l7J6n4q1
8811i00L6P0P0mmpqpqj3j2j3j3k4k4J1J0O3O3m2m1n5n5K7K6k7k7L0L1k0k0O7p3l0J10J00l8
8804g51lko9o9k0k0Q4Q5poK4K5J1n8j02L8N3j6o5ML6L5M4M5j09l8R0m8o2P8P3o6m2K8J5J6
8797g69pooon2n2P6P6m2m2J6J6k1k0J4J5n9o0O9O9M0M1q8j9J43Lj25J5N8j2KJo2o2J9J9N5
8790g63N5klK2K2l7l6nnnnJJL5L6o6o5J6J6k5k4J0J1k8k7QPL4L3k5k4N9O0q4j5O5O5j1j2j0
8783g21j0rj0o9p0ppl0M0mmJ07L8k4M5O2qj08l8J13J12j4q4l8L2N8n9j84j14K1R0N9N9M8k1
8776g49m3K6j7j7M7M7l4l5J5J5N8j2j01l2j7j8%%M4k7m8K1N5j3j6N4J5n5j8j8N9N9%jj%K0
8769g37K0N1N1q5j54n0K0L5L4M0L9J9J9l6j06q0Q3O0n7k3R3N5o1m8K1k5k6NNo7M8P5m2n0n0
8762i24K9K9jjN9J29qj25o9R3R1K2o2o2kO9L7L7k0q9k9M2M1k8m9K1N3o3r1P1O9r5p3mNNN2
8755h41N1k9l0J4J4J4J4J6J5K5m6k1M9ONl6l6M6M5k3k3J1J2QQl5L4Ro0r6k6O6ml5L6L5L6L9
8748g33M0l1l1l2l1j0j0R4R4q9q8M3M4m6K3K4m6L2L3j9N2L1q6oJ09R3k2j41p1J%NNj2j2k6
8741h19r6L5J06mp3K8K7k3M7M6p1l1l1%P0K2r5j3J03J04L5n8n7o2o2M2M2L3l8j22J7Q0o0p1
8734i49O9P8Rl7l7l2L8J28j1r2k1K0Q9Q4n6j09L1j7q7J62J62o9k08l9J00m5m5N8N9k3k4k4
8728h38k5Q0Q0KLKKo1o1llO2O3j9j9qqqrl2l2N4N4k2M8N3q7j1j0p8p7N6N7N6N7K1K2l7l6o
8721g18ojjk1N0L9j00m8R2NNj8j8L6L6jp1l3J06j5q6K1K0%%j1q0J3J53j9q8nnrrj4j5M4M4
8713g28J5J5o7o6k0j9J5J6qqn4J5J50L4p3M3L2q4q1L5N1j8j1N9L5L6L9M0p3p3M8M7L5q1n5
8706g59J5o6o5M4M3%jjjj7j8M1M1r1r0O0O1k6k6N6N5j9j9j9j9P3P3n4n5L9L8MMk8k8M9M8j3
8699f71q4p9L7P6NJ3J3Jo9r6K1O5O5n6n5j1j0M8M8llJ2j05p3M3R1K1jjm0m0j6j7J8J8jjJ1
8692h26n9r9J8K9L0R4R5j0j0K9K9K4r3j26L6O6n1PP6l5j05j3j2q3L4P4P4J8J9P9Qj20J8P6
8685g09o3n9Q0O2pl7l6k0N0N8q1l5L5j4j3j1j1K3K4JJq0q0M1M2m1m0M4M5M4M4l0l0l0l0N6
8678h07N7N6N7p7p6N1N2qpm1j11n8Q1R5K5J0J0n3n3K0K0l8l9k3k3k2k3Q9R0R1m9o5NL1l9L9
8672g33L9n2j92L2J71J9n1J3J3m9m9N6N5k6k6K7K6n5n5o2o3Q9Q9L3L4p1p1OOO4O4p3p4L0J00
8665g36N7q3l9L1rrM9M9J2n8l8J00jkk6r6m6R3M9k0KLkj%Jq3N8P5Nn2n1k7k7k6k7M5M4j3j4
8657h13ooP5P5k6k7k6k7M0M1M0M0p4p5L0L0l4l4l4l4M7M6l4l5KLl3l2N0M9J5J5l8l8K0K0J9
8650g69J8J9J9rrP4o5q1j0j%K5K4rj0n2n1P6P6n8n8K3K4j3j2o0RJ75L5j01l0O3om1K8J9n2
8643g90o6o5M7M8j0j0L9L8MLJ4J3J3J3m6m6Q1Q2l6l6l6l6qpN5N4j50q1J19J20M4k6m5m4KJ
8636g48n1n2mO7K7K7k0k0nO4J5n4M7M8n5n5j6j6o4NJ0o0l1L8L0L0O9O8l2l2n5J4P7Po8Kl7
8629h30l7mO5P8P7J8r7r6O6R3k4p6p6j7j8J7J7L6L6k2k2K5K6J2n9n3J6N3N4opM0l0r5K0Q2
8622g38l5q0L5l6l7M8M8R2K1p5nP5On3J6PPK2K2j3q3p9L8K5K6P6P6j40j40o5NP0P0M0M0L9
8615f75M0j0j0j0j0p2p2RP8jj17oO5J3J3O2ro3POo3l7L2M8M7m4m3P6Qn0n1MP3N7n9k8M1j6
8608g67j6J18Lj14JL7p9l4Q2np4l3L7L7l3q9j9Q8J9o8M9J19M8k3r4r3K2J43P3p8rQj09l9L1
8601h61m5K4J33O3l3l2M1k8o3OO8m9LP2m0j10%%N4N4l8l9K0J9j3j4j4j4O1O1m3m4k0k0L8L8
8594g65j4j4rrl2L9L0L0N3j5j21n1M7M6J6J6j8j8K1m9k4k4P1P2J5n5j5j6M1M0m0m1k8k8L0
8588h19L1%JJJqqr1M9R2K3J3J2k2k3k3k3noj0j0rq0j8J21J03L4O5p5r3M7Q2n7p2O8J2J1No5
8580g46l2J08M1r8j1j2o4o5L9M0M1M1M2M1p1p0l6l6K4K5K4K4N2N3j23n4J45Nj46pN9j2k1k1
8574h21KJO0N9o0o0l0l0P9Ql9J00J11k9JJ%%l5l5M0M1m1m0n2n2L0K9J6J6j9j9j%%jK4K3l4
8566g57l5o5o5J10J09nnmnkjL3J03J2j04p8qM8k1k1M8mp4MMRQl5L5%p1j2N7m5j15J2Q3N6j3
8559h14l3l2P5Nn7J2O5nn9J1R5R5n2n1l9l9j13m3J23J23Q5J5l9l9p8p9K5K4K0K0N8j2j1N7
8552f87J5J5l5l5m1K9K0J9K4m7K8K7p1p1j3N7O8m8j29j3N6j3m8m8Q2Q1K4K3j7j7K9m1o2N4
8546g85K3m6j8j7J3J3MLL8L9j9j8n4n3P8P7k7k7L5L5J%l2l1K1K2L1l9l9L0k5k6k1k1k6k7N5
8539h33N5j8j9j9j8J0J0J1J0K6K6n5n5K3K4Q2Q2n3n2j8j8j3j3j3j3j8j9L9M0M3M2j5j5l0l0
8532h14K8K8k4k4Q0Q1m5m5L8l2j23J6J02l7n7Q3J00j33j42lL2L2M4M4o0o0MMNMP2P2L7L7k3
8525f79k2k3k2J5J6m3m3n4n3K7K8K8K8O3O2l5l5j%rj0rrOOk8k9k5k5J0J0lklkO9P0n9n8o6
8518i09o5J07J77K9j11k7k8kjL3L3j4j5j0j0pO3L9p8j15JP6Pj4N7pp6N2N1J2J2l0l0n8n7k5
8511i40R1O1n5L2J01k9r9mO6j3j3K1K0K1K0j8j7j8j8p9p9Q8Q8O7n0j41K2J29J3l9L0M6p0j20
8504h86n1N0N0N4N4r9j00K8K8J5J5J5J4m1m0O3O4j1j0j1j0j7j7J8J9J1J2o5o6L4J03P1m5q0
8498h31q0k9M1J05j1m6P0N7j3jjk8k9L0L0k9l0k9k9j9j9O2O2NNM1M0j1j1j1j1l3l4K5K5m6
8491g83m7L9J07l4j04o1RP5J44N8j06r8J8K4m6j9R8O3n4m3K8J9m9K5K5j3j4M9M8j25j26L2
8485h61L1K7K7L1l9mO6P2P2kj19j18kL0m0pJ09Pj09o3N2L9L8j7j6k2k1L7l3POn4n5OP6P5N
8478g69n1n1p3mQ5Q5m2m2l8l8J1Q0N5o1j9R6O2n4j08QQ0Rk3k3k3k3K7R7R8o4p4M3K0K1M2k7
8471f88k3k3n6n6K0K1Ro0k6M4k0j9O3pp3lN5j5k1N0M0M0J6J6M5r4j37LO1p8o2P8J08l2j9N0
8464g93KKJ1J0J0J1L2L2p2p2N8N9k3k3lmlll7l6O8O8k5k5J0J0J7J7J7J7j9j8j9j8j9j9j8j9
8456h17rj0JP1L2j07j03L6J6J6K5K4M8M7j1j1j9j9O2O3m1m1M0M0p2p2N5N6k0k0k4k4mp4j8
8450h84J22L1j09J3J4ooK9L0o0o0O8O8k7k7k7k7L9M0m1m2nmN3N4OPk8k8K1K2K1K1k1k2k1k2
8443h08N9N9j62j61M5M5L8L7L2q4k6R0K9K9L6L7J2J3m6m6MMp7p7L5L4m7m6O2O3K7K8J0J1J0
8436g31J0k0k0K7m4n8N7K8m3N0M9l6l6nmnnMLN1k0j11NJ07L7j5N5qp8k4k4PPPPk3k3m3K6J18
8428g21Kr1K5P3Lpqj1j2m6m6L1L2k3r2m4P1N7o0J3J3j4j4K1K1j6j5M3M3M5M6j3j3l7l7J0o0
8421h31j55l9J18Kq5P7J18M8Qo1r6K0K9m0k8k8K9K9J01J02K4j16k2M7Ko7J1J1kjL3L4j6j6
8415g60j6j6k3k2k3k3J19J20Nj35j03l3KP3N5j4k9k9RJ0k5k6N3N2l5J05Q6n3MMj4N6J8j21
8408g29n0J9k8k8M5M4j3j3JJk5k5p3O6J52J3p5nk3k2N8j1q5N5J6J6L8l1r1M9M9r0oO5k8k7
8401g91P3o7p0O8lp3L3L4L3L4k4k4o0o0K2K1L3L3L3L3rqrrn9n9M5M6K9K9K9L0m2m2m2m2J00
8394g35J01p4p4N0N0J6J5o9o8j1N9N5o2o2N4Mo5O6O7m2K8O1n5r0K7P4Nl2l1jjk2k1k1k1M8
8387g77M7l3l4k4k5L3L4OPk9k8J6J6J5J6L4L4k8k8mp4k2R3O2qo6o7N0M9J5J4o5o5L9L9p1p0
8380h99L3L4P9P8o5o5K7J42O6n0m5K5q0p9O7O8q4q4K3K4K3K3P5P5J8J7o0o1o0o0L4L5L4L5
8374f57m1m1m1m1j7j6j6j6M6M6J1n8n6O1Q9J8N1N1j2j2p3p4j8R8N1o4LP3o1o0JKn2n2N2N2
8367g73o0n9M0M0K3m7o0P9R5m6p1O8K2K3mmm2m2m6m6N5j4k3J17J5n5L6l3n2J7L1L2M9M9J4
8360f72J4l0k9NOp2p3RRJ7J6j9j8J8J9N3N3k0k1k1k1ooooP0P0l4l5j8j9j8j9m4m5Q3Q3noQ2
8352f56n8j28J1M6r4q3N6LMP1P1l4l4OOOOj%j%j1j1j0j1K7K6K6K7L7L7k0k1l8l7M4M4p9p9
8345h52KKJ6J5m3m3O9O8n9o0N5N4k6k7ononO2O2o6o6N7N6p1p1llL2L2o3o4M1M1J7J7N2N2j1
8338g48j1j1j2J8J7j8j8J2J2k3k3j1j1%P0Qj08k9Q7R6j9nnL0L0onK5K6q0p9K8K8l0l1K0K0
8330g56o1QN5o0o1N6O5lj6q5m8O9O8m7p2kP2P2j3j29m6K5L9L9QRj7j6J8J8m4m4J4J4Q6Q6N
8323f94o5o1N5N5o2n2J8ONj3j4m9m8Q2Q2k3k2k4k4L4L4L3L2r5r5R9R9p5p4RRO7O8j5j5j4j5
8316g62l0l0NMLLKLK3K4K3K4j4j3j4j3O1O1j8q7j11N1P9l7k1k2N3N3j5j6K0J9l2l2LKL1L1
8309f89n0n0nmnmJ%n7n7P8P8ppJ7n2q3L3Q2J3m9J14J17j38p5Q7nmM6p0j27L5J04L4KKo1o0
8302h16n2n2L0K9N1N1ppjjm7K3R6k1r4k5%%MMklN5N6o0o0K1K2k8k8L1L0qqJ8J8P6o3o7P1m
8294g68p4RQQ5Q4r0r0O9O9l6l5kjLLm9K1O8p1j35MR1R1ppm2m1mlN5N5j1j0K4K5m0m0J8J8j
8286g57%%%K1K2j3j4K6K6rrk3k3k2k3N3N3k9k8kkkkOOm1K7P8o1o1P8K5m4LLJ8J8n9o0k9M0
8278h10J19k1p3mj7j7K0J9K0J9k8k8K1n0o2P8P6P6l6l6l5l6k8k8N4N4n2n1K9L0mlL1L1N6N6
8271f30k5k6ppqpj1j1o9o9K0K0N5N5QQk7k6l0l0j11j10R2R2L4L4pqK8K8j%p2M3R9j7llm6m5
8264g90m5m6L9L8LLl7l7O7O7K7K6n5n4N6N7k5k4n6n6K5K6OPKKk1r2j7R9O1qLLL4L4k4k5L9
8256f88L8j9k0l2l2k7k8K4R4O1n4p0p0K7K8K7K6N7N8l2j01n0O6J1n8K2K3k4k4k5k4k0k0L8
8250h18L9K5K5j0rl2l1r6J9J31J30J0J1p8p8R6R6j24j24K2K2Qo3J8J57R1m9q6j7J9n1m7K3
8244g71J3J3J7J7k7k7K9R9N1q8q8N1N2j8n1n1O6O6o2o2l0l1K8K8J1J1M6M6ppppp0p0j2j2N2
8236h02N3m4m3j4J26M4r5MLnnJ3J3k2k1j5j5M3M3nmL0L0k2k1n7n6M4M3j4j4l5l5R2R3l8l8
8229g46p3p2O6O7L2L1jkl6l7J8J7m0m1j7j7Q7Q7n4n5P3P3l9m0l9m0M1M0j8j8l4l5K4K3l5l4
8222h44K3K4M5M5l6l7m1m2L9M0M4M4RRl7l7K2K2rrm4m4Q0Q0k9l0Qo3p5O3P6o4j02l2R2K1p9
8215h68N9J23j7p4lR7R7m9n0J7J7J7J7l3l3JKk1k2O0O0K3K3l5l5m2m2m3m2L5L4mnL5l6p8O0
8208g55P9Rk4k4m0l9J8J9k2k2N9N9M1M1o3o3J5J5m3m4Q4Q4o8o7r4r3oJ33R2m8n7J2L2L1k2
8202g71k2j8j9j01L8J01L1k5k5J1J1k4k4k7k6P7P8m2m3L9L9J5J4J4J5m1m1m1m1RRJ4J4KP1
8195g29K4r2m2P4L7L7J2J2PQl7j06n9J05J09L9M7k3o2o2l2l1K8K8n3n3L6L6L2L1K7m2j08Q
8188g94N8j1%%J7J7j8j7j5j5j5j5J5J6o0N6J02o1k7Q9N7N7o3o4L5L5p0p0O3O4m1m1qrqqm1
8181g90m2O3O3j0j0m5m6QPO5O5OOp6p5M2M2j6j5l2l2K7K6rrm3m4Q4Q4kjk5r5o3N3R5R6m9m8
[truncated: 548,224 more chars]
