# Supplementary material for: Uranium-stibinidiide, -stibinidene, and -stibido multiple bonds and uranium-nitride formation from multimetallic diuranium-distibene-mediated dinitrogen cleavage
Source: Nat Commun. 2025 Aug 4;16:7136. doi: 10.1038/s41467-025-61612-5 (PMC12322283; doi:10.1038/s41467-025-61612-5)
Supplement: Supplementary file 3 — Source Data [file 41467_2025_61612_MOESM3_ESM.zip › Supplementary Data USb Spec Mag.xlsx]

## Sheet: IR Data
TrenTIPSLi3			TrenTIPSUCl			TrenTIPSUCyclo			[TrenTIPSU][BPh4]			TrenTIPSU			TrenTCHSLi3			TrenTCHSUCl			TrenTCHSUCyclo			5UNa			5UK			5UK'			6U			7U:6U			8U			9UNa			9UK			10UK
Wavenumber (cm-1)	Transmittance (%)		Wavenumber (cm-1)	Transmittance (%)		Wavenumber (cm-1)	Transmittance (%)		Wavenumber (cm-1)	Transmittance (%)		Wavenumber (cm-1)	Transmittance (%)		Wavenumber (cm-1)	Transmittance (%)		Wavenumber (cm-1)	Transmittance (%)		Wavenumber (cm-1)	Transmittance (%)		Wavenumber (cm-1)	Transmittance (%)		Wavenumber (cm-1)	Transmittance (%)		Wavenumber (cm-1)	Transmittance (%)		Wavenumber (cm-1)	Transmittance (%)		Wavenumber (cm-1)	Transmittance (%)		Wavenumber (cm-1)	Transmittance (%)		Wavenumber (cm-1)	Transmittance (%)		Wavenumber (cm-1)	Transmittance (%)		Wavenumber (cm-1)	Transmittance (%)
3997.37	96.702		3997.37	94.863		3997.37	94.494		3997.37	94.476		3997.37	95.715		3997.37	95.015		3997.37	93.796		3997.37	92.894		3997.37	90.288		3997.37	93.626		3997.37	92.315		3997.37	91.997		3997.37	89.712		3997.37	83.144		3997.37	96.177		3997.37	91.307		3997.37	89.633
3995.32	96.742		3995.32	94.812		3995.32	94.492		3995.32	94.371		3995.32	95.774		3995.32	95.07		3995.32	93.854		3995.32	92.91		3995.32	90.224		3995.32	93.586		3995.32	92.358		3995.32	91.973		3995.32	89.786		3995.32	83.232		3995.32	96.216		3995.32	91.369		3995.32	89.647
3993.26	96.736		3993.26	94.776		3993.26	94.531		3993.26	94.308		3993.26	95.788		3993.26	95.097		3993.26	93.891		3993.26	92.968		3993.26	90.216		3993.26	93.541		3993.26	92.434		3993.26	91.914		3993.26	89.814		3993.26	83.201		3993.26	96.197		3993.26	91.371		3993.26	89.65
3991.21	96.676		3991.21	94.752		3991.21	94.571		3991.21	94.29		3991.21	95.775		3991.21	95.059		3991.21	93.879		3991.21	92.995		3991.21	90.264		3991.21	93.495		3991.21	92.473		3991.21	91.853		3991.21	89.762		3991.21	83.109		3991.21	96.171		3991.21	91.344		3991.21	89.638
3989.15	96.62		3989.15	94.754		3989.15	94.586		3989.15	94.306		3989.15	95.749		3989.15	95.019		3989.15	93.893		3989.15	92.966		3989.15	90.29		3989.15	93.501		3989.15	92.394		3989.15	91.862		3989.15	89.68		3989.15	83.093		3989.15	96.193		3989.15	91.342		3989.15	89.652
3987.1	96.643		3987.1	94.798		3987.1	94.564		3987.1	94.332		3987.1	95.705		3987.1	95.024		3987.1	93.927		3987.1	92.9		3987.1	90.292		3987.1	93.586		3987.1	92.293		3987.1	91.95		3987.1	89.648		3987.1	83.151		3987.1	96.201		3987.1	91.309		3987.1	89.688
3985.04	96.713		3985.04	94.806		3985.04	94.475		3985.04	94.363		3985.04	95.666		3985.04	95.015		3985.04	93.908		3985.04	92.856		3985.04	90.28		3985.04	93.669		3985.04	92.292		3985.04	91.993		3985.04	89.663		3985.04	83.188		3985.04	96.179		3985.04	91.274		3985.04	89.687
3982.99	96.727		3982.99	94.787		3982.99	94.383		3982.99	94.411		3982.99	95.658		3982.99	94.959		3982.99	93.856		3982.99	92.881		3982.99	90.239		3982.99	93.638		3982.99	92.363		3982.99	91.914		3982.99	89.691		3982.99	83.155		3982.99	96.185		3982.99	91.288		3982.99	89.658
3980.93	96.704		3980.93	94.816		3980.93	94.354		3980.93	94.48		3980.93	95.703		3980.93	94.908		3980.93	93.841		3980.93	92.905		3980.93	90.198		3980.93	93.516		3980.93	92.437		3980.93	91.836		3980.93	89.689		3980.93	83.13		3980.93	96.206		3980.93	91.324		3980.93	89.7
3978.88	96.744		3978.88	94.841		3978.88	94.383		3978.88	94.553		3978.88	95.759		3978.88	94.914		3978.88	93.852		3978.88	92.943		3978.88	90.182		3978.88	93.437		3978.88	92.483		3978.88	91.861		3978.88	89.678		3978.88	83.199		3978.88	96.198		3978.88	91.316		3978.88	89.733
3976.82	96.792		3976.82	94.833		3976.82	94.439		3976.82	94.573		3976.82	95.747		3976.82	94.967		3976.82	93.872		3976.82	93.016		3976.82	90.169		3976.82	93.429		3976.82	92.46		3976.82	91.94		3976.82	89.683		3976.82	83.269		3976.82	96.187		3976.82	91.265		3976.82	89.684
3974.77	96.766		3974.77	94.817		3974.77	94.429		3974.77	94.572		3974.77	95.715		3974.77	95.026		3974.77	93.896		3974.77	93.016		3974.77	90.146		3974.77	93.48		3974.77	92.39		3974.77	92.002		3974.77	89.652		3974.77	83.208		3974.77	96.225		3974.77	91.268		3974.77	89.678
3972.71	96.726		3972.71	94.802		3972.71	94.366		3972.71	94.601		3972.71	95.718		3972.71	95.037		3972.71	93.898		3972.71	92.972		3972.71	90.108		3972.71	93.554		3972.71	92.341		3972.71	92.005		3972.71	89.631		3972.71	83.093		3972.71	96.26		3972.71	91.37		3972.71	89.701
3970.66	96.751		3970.66	94.793		3970.66	94.36		3970.66	94.607		3970.66	95.76		3970.66	94.996		3970.66	93.851		3970.66	92.968		3970.66	90.053		3970.66	93.537		3970.66	92.311		3970.66	91.97		3970.66	89.673		3970.66	83.038		3970.66	96.223		3970.66	91.466		3970.66	89.684
3968.6	96.813		3968.6	94.778		3968.6	94.379		3968.6	94.592		3968.6	95.836		3968.6	94.987		3968.6	93.799		3968.6	92.981		3968.6	90.03		3968.6	93.466		3968.6	92.324		3968.6	91.922		3968.6	89.719		3968.6	83.047		3968.6	96.149		3968.6	91.456		3968.6	89.707
3966.55	96.814		3966.55	94.756		3966.55	94.401		3966.55	94.584		3966.55	95.888		3966.55	95.042		3966.55	93.818		3966.55	92.985		3966.55	90.083		3966.55	93.457		3966.55	92.369		3966.55	91.887		3966.55	89.727		3966.55	83.137		3966.55	96.105		3966.55	91.438		3966.55	89.75
3964.49	96.773		3964.49	94.786		3964.49	94.499		3964.49	94.575		3964.49	95.883		3964.49	95.077		3964.49	93.877		3964.49	93.006		3964.49	90.16		3964.49	93.455		3964.49	92.352		3964.49	91.86		3964.49	89.722		3964.49	83.264		3964.49	96.141		3964.49	91.495		3964.49	89.703
3962.44	96.767		3962.44	94.858		3962.44	94.573		3962.44	94.589		3962.44	95.898		3962.44	95.077		3962.44	93.907		3962.44	93.059		3962.44	90.174		3962.44	93.396		3962.44	92.272		3962.44	91.823		3962.44	89.744		3962.44	83.314		3962.44	96.205		3962.44	91.515		3962.44	89.629
3960.38	96.765		3960.38	94.891		3960.38	94.482		3960.38	94.625		3960.38	95.975		3960.38	95.063		3960.38	93.916		3960.38	93.086		3960.38	90.13		3960.38	93.355		3960.38	92.215		3960.38	91.857		3960.38	89.743		3960.38	83.283		3960.38	96.206		3960.38	91.443		3960.38	89.619
3958.33	96.766		3958.33	94.898		3958.33	94.359		3958.33	94.634		3958.33	96.001		3958.33	95.017		3958.33	93.915		3958.33	93.037		3958.33	90.095		3958.33	93.334		3958.33	92.265		3958.33	91.959		3958.33	89.648		3958.33	83.217		3958.33	96.194		3958.33	91.353		3958.33	89.647
3956.27	96.804		3956.27	94.922		3956.27	94.385		3956.27	94.566		3956.27	95.924		3956.27	95.005		3956.27	93.908		3956.27	92.989		3956.27	90.088		3956.27	93.275		3956.27	92.363		3956.27	92.002		3956.27	89.558		3956.27	83.135		3956.27	96.206		3956.27	91.31		3956.27	89.676
3954.22	96.812		3954.22	94.922		3954.22	94.507		3954.22	94.436		3954.22	95.872		3954.22	95.048		3954.22	93.932		3954.22	92.996		3954.22	90.069		3954.22	93.22		3954.22	92.391		3954.22	91.958		3954.22	89.604		3954.22	83.101		3954.22	96.202		3954.22	91.33		3954.22	89.688
3952.16	96.789		3952.16	94.889		3952.16	94.554		3952.16	94.392		3952.16	95.914		3952.16	95.07		3952.16	93.982		3952.16	92.987		3952.16	90.072		3952.16	93.221		3952.16	92.364		3952.16	91.878		3952.16	89.732		3952.16	83.135		3952.16	96.206		3952.16	91.403		3952.16	89.659
3950.1	96.811		3950.1	94.858		3950.1	94.467		3950.1	94.481		3950.1	95.991		3950.1	95.033		3950.1	93.974		3950.1	92.958		3950.1	90.131		3950.1	93.252		3950.1	92.301		3950.1	91.831		3950.1	89.809		3950.1	83.164		3950.1	96.239		3950.1	91.456		3950.1	89.574
3948.05	96.865		3948.05	94.808		3948.05	94.352		3948.05	94.578		3948.05	96.066		3948.05	94.985		3948.05	93.911		3948.05	92.946		3948.05	90.151		3948.05	93.291		3948.05	92.245		3948.05	91.862		3948.05	89.79		3948.05	83.157		3948.05	96.24		3948.05	91.43		3948.05	89.491
3945.99	96.921		3945.99	94.77		3945.99	94.33		3945.99	94.601		3945.99	96.115		3945.99	95.017		3945.99	93.873		3945.99	92.934		3945.99	90.071		3945.99	93.321		3945.99	92.26		3945.99	91.917		3945.99	89.772		3945.99	83.16		3945.99	96.19		3945.99	91.422		3945.99	89.498
3943.94	96.929		3943.94	94.805		3943.94	94.386		3943.94	94.578		3943.94	96.079		3943.94	95.114		3943.94	93.861		3943.94	92.918		3943.94	89.982		3943.94	93.297		3943.94	92.293		3943.94	91.95		3943.94	89.83		3943.94	83.203		3943.94	96.129		3943.94	91.453		3943.94	89.576
3941.88	96.87		3941.88	94.857		3941.88	94.403		3941.88	94.576		3941.88	95.967		3941.88	95.166		3941.88	93.842		3941.88	92.931		3941.88	89.952		3941.88	93.216		3941.88	92.315		3941.88	91.979		3941.88	89.915		3941.88	83.254		3941.88	96.107		3941.88	91.452		3941.88	89.619
3939.83	96.815		3939.83	94.869		3939.83	94.353		3939.83	94.594		3939.83	95.913		3939.83	95.115		3939.83	93.81		3939.83	92.96		3939.83	89.961		3939.83	93.147		3939.83	92.323		3939.83	92.008		3939.83	89.967		3939.83	83.252		3939.83	96.14		3939.83	91.451		3939.83	89.588
3937.77	96.799		3937.77	94.871		3937.77	94.322		3937.77	94.59		3937.77	95.957		3937.77	95.029		3937.77	93.79		3937.77	92.961		3937.77	89.979		3937.77	93.13		3937.77	92.268		3937.77	92.018		3937.77	89.927		3937.77	83.225		3937.77	96.172		3937.77	91.439		3937.77	89.6
3935.72	96.754		3935.72	94.857		3935.72	94.355		3935.72	94.586		3935.72	95.954		3935.72	95.029		3935.72	93.792		3935.72	92.931		3935.72	89.975		3935.72	93.096		3935.72	92.158		3935.72	91.992		3935.72	89.785		3935.72	83.225		3935.72	96.188		3935.72	91.378		3935.72	89.723
3933.66	96.68		3933.66	94.818		3933.66	94.438		3933.66	94.596		3933.66	95.879		3933.66	95.054		3933.66	93.795		3933.66	92.895		3933.66	89.94		3933.66	93.025		3933.66	92.053		3933.66	91.979		3933.66	89.655		3933.66	83.194		3933.66	96.214		3933.66	91.335		3933.66	89.797
3931.61	96.666		3931.61	94.835		3931.61	94.515		3931.61	94.563		3931.61	95.871		3931.61	94.975		3931.61	93.808		3931.61	92.891		3931.61	89.912		3931.61	93.026		3931.61	92.013		3931.61	91.997		3931.61	89.704		3931.61	83.106		3931.61	96.209		3931.61	91.35		3931.61	89.724
3929.55	96.696		3929.55	94.925		3929.55	94.541		3929.55	94.493		3929.55	95.952		3929.55	94.903		3929.55	93.819		3929.55	92.929		3929.55	89.921		3929.55	93.116		3929.55	92.039		3929.55	91.995		3929.55	89.925		3929.55	83.065		3929.55	96.157		3929.55	91.371		3929.55	89.651
3927.5	96.698		3927.5	94.982		3927.5	94.539		3927.5	94.453		3927.5	96.023		3927.5	94.953		3927.5	93.795		3927.5	92.953		3927.5	89.949		3927.5	93.133		3927.5	92.085		3927.5	91.974		3927.5	90.067		3927.5	83.134		3927.5	96.127		3927.5	91.37		3927.5	89.642
3925.44	96.7		3925.44	94.97		3925.44	94.526		3925.44	94.48		3925.44	96.057		3925.44	95.025		3925.44	93.765		3925.44	92.931		3925.44	89.945		3925.44	93.018		3925.44	92.112		3925.44	91.95		3925.44	89.995		3925.44	83.236		3925.44	96.145		3925.44	91.396		3925.44	89.623
3923.39	96.735		3923.39	94.916		3923.39	94.512		3923.39	94.531		3923.39	96.091		3923.39	95.031		3923.39	93.795		3923.39	92.914		3923.39	89.888		3923.39	92.906		3923.39	92.058		3923.39	91.918		3923.39	89.846		3923.39	83.26		3923.39	96.165		3923.39	91.477		3923.39	89.629
3921.33	96.786		3921.33	94.844		3921.33	94.499		3921.33	94.551		3921.33	96.104		3921.33	95.049		3921.33	93.86		3921.33	92.947		3921.33	89.846		3921.33	92.881		3921.33	91.968		3921.33	91.914		3921.33	89.794		3921.33	83.205		3921.33	96.146		3921.33	91.543		3921.33	89.676
3919.28	96.849		3919.28	94.822		3919.28	94.523		3919.28	94.561		3919.28	96.087		3919.28	95.11		3919.28	93.909		3919.28	92.994		3919.28	89.868		3919.28	92.892		3919.28	91.966		3919.28	91.99		3919.28	89.882		3919.28	83.167		3919.28	96.099		3919.28	91.53		3919.28	89.706
3917.22	96.867		3917.22	94.864		3917.22	94.562		3917.22	94.554		3917.22	96.056		3917.22	95.131		3917.22	93.928		3917.22	92.99		3917.22	89.883		3917.22	92.891		3917.22	92.041		3917.22	92.072		3917.22	90.036		3917.22	83.165		3917.22	96.069		3917.22	91.479		3917.22	89.741
3915.17	96.819		3915.17	94.886		3915.17	94.55		3915.17	94.479		3915.17	96.015		3915.17	95.09		3915.17	93.909		3915.17	92.962		3915.17	89.843		3915.17	92.9		3915.17	92.117		3915.17	92.066		3915.17	90.118		3915.17	83.167		3915.17	96.065		3915.17	91.44		3915.17	89.77
3913.11	96.769		3913.11	94.854		3913.11	94.561		3913.11	94.446		3913.11	95.992		3913.11	95.004		3913.11	93.87		3913.11	92.967		3913.11	89.806		3913.11	92.94		3913.11	92.129		3913.11	92.04		3913.11	90.076		3913.11	83.163		3913.11	96.098		3913.11	91.401		3913.11	89.729
3911.06	96.715		3911.06	94.834		3911.06	94.618		3911.06	94.537		3911.06	95.985		3911.06	94.973		3911.06	93.847		3911.06	92.979		3911.06	89.781		3911.06	92.986		3911.06	92.092		3911.06	92.055		3911.06	90.012		3911.06	83.182		3911.06	96.169		3911.06	91.36		3911.06	89.718
3909	96.659		3909	94.869		3909	94.637		3909	94.588		3909	95.975		3909	95.061		3909	93.859		3909	92.973		3909	89.734		3909	92.999		3909	92.071		3909	92.074		3909	90.034		3909	83.241		3909	96.211		3909	91.344		3909	89.777
3906.95	96.674		3906.95	94.869		3906.95	94.598		3906.95	94.558		3906.95	96.007		3906.95	95.158		3906.95	93.876		3906.95	92.957		3906.95	89.703		3906.95	92.942		3906.95	92.059		3906.95	92.08		3906.95	90.103		3906.95	83.257		3906.95	96.186		3906.95	91.345		3906.95	89.765
3904.89	96.732		3904.89	94.815		3904.89	94.579		3904.89	94.604		3904.89	96.062		3904.89	95.148		3904.89	93.887		3904.89	92.978		3904.89	89.695		3904.89	92.849		3904.89	92.018		3904.89	92.055		3904.89	90.09		3904.89	83.198		3904.89	96.156		3904.89	91.361		3904.89	89.703
3902.83	96.746		3902.83	94.792		3902.83	94.65		3902.83	94.669		3902.83	96.057		3902.83	95.081		3902.83	93.922		3902.83	93.043		3902.83	89.674		3902.83	92.773		3902.83	91.946		3902.83	91.982		3902.83	89.967		3902.83	83.175		3902.83	96.198		3902.83	91.401		3902.83	89.649
3900.78	96.707		3900.78	94.813		3900.78	94.729		3900.78	94.63		3900.78	96.026		3900.78	95.06		3900.78	93.932		3900.78	93.077		3900.78	89.629		3900.78	92.73		3900.78	91.886		3900.78	91.922		3900.78	89.875		3900.78	83.208		3900.78	96.281		3900.78	91.455		3900.78	89.633
3898.72	96.681		3898.72	94.839		3898.72	94.733		3898.72	94.561		3898.72	96.058		3898.72	95.063		3898.72	93.908		3898.72	93.079		3898.72	89.591		3898.72	92.768		3898.72	91.869		3898.72	91.924		3898.72	89.92		3898.72	83.197		3898.72	96.303		3898.72	91.516		3898.72	89.734
3896.67	96.725		3896.67	94.826		3896.67	94.713		3896.67	94.544		3896.67	96.125		3896.67	95.029		3896.67	93.911		3896.67	93.075		3896.67	89.6		3896.67	92.824		3896.67	91.87		3896.67	91.967		3896.67	90.017		3896.67	83.14		3896.67	96.264		3896.67	91.538		3896.67	89.865
3894.61	96.768		3894.61	94.809		3894.61	94.731		3894.61	94.562		3894.61	96.158		3894.61	94.977		3894.61	93.928		3894.61	93.014		3894.61	89.63		3894.61	92.769		3894.61	91.889		3894.61	92.035		3894.61	90.07		3894.61	83.105		3894.61	96.23		3894.61	91.529		3894.61	89.892
3892.56	96.718		3892.56	94.854		3892.56	94.738		3892.56	94.563		3892.56	96.165		3892.56	95.01		3892.56	93.94		3892.56	92.909		3892.56	89.641		3892.56	92.681		3892.56	91.929		3892.56	92.082		3892.56	90.106		3892.56	83.099		3892.56	96.204		3892.56	91.559		3892.56	89.867
3890.5	96.64		3890.5	94.921		3890.5	94.671		3890.5	94.535		3890.5	96.142		3890.5	95.104		3890.5	93.951		3890.5	92.88		3890.5	89.633		3890.5	92.699		3890.5	91.932		3890.5	92.064		3890.5	90.117		3890.5	83.101		3890.5	96.186		3890.5	91.631		3890.5	89.893
3888.45	96.631		3888.45	94.925		3888.45	94.604		3888.45	94.505		3888.45	96.069		3888.45	95.141		3888.45	93.959		3888.45	92.96		3888.45	89.6		3888.45	92.713		3888.45	91.871		3888.45	92.048		3888.45	90.08		3888.45	83.118		3888.45	96.21		3888.45	91.699		3888.45	89.928
3886.39	96.652		3886.39	94.896		3886.39	94.654		3886.39	94.487		3886.39	96.004		3886.39	95.154		3886.39	93.965		3886.39	93.055		3886.39	89.54		3886.39	92.651		3886.39	91.784		3886.39	92.067		3886.39	90.057		3886.39	83.204		3886.39	96.276		3886.39	91.72		3886.39	89.872
3884.34	96.672		3884.34	94.9		3884.34	94.769		3884.34	94.498		3884.34	96.001		3884.34	95.196		3884.34	93.963		3884.34	93.096		3884.34	89.487		3884.34	92.634		3884.34	91.738		3884.34	92.052		3884.34	90.054		3884.34	83.32		3884.34	96.342		3884.34	91.654		3884.34	89.783
3882.28	96.672		3882.28	94.926		3882.28	94.825		3882.28	94.516		3882.28	96.036		3882.28	95.188		3882.28	93.99		3882.28	93.089		3882.28	89.491		3882.28	92.627		3882.28	91.773		3882.28	91.983		3882.28	90.019		3882.28	83.317		3882.28	96.339		3882.28	91.557		3882.28	89.77
3880.23	96.65		3880.23	94.922		3880.23	94.814		3880.23	94.526		3880.23	96.067		3880.23	95.133		3880.23	94.052		3880.23	93.061		3880.23	89.511		3880.23	92.577		3880.23	91.799		3880.23	91.939		3880.23	89.982		3880.23	83.197		3880.23	96.279		3880.23	91.53		3880.23	89.825
3878.17	96.638		3878.17	94.903		3878.17	94.787		3878.17	94.588		3878.17	96.096		3878.17	95.117		3878.17	94.089		3878.17	93.06		3878.17	89.511		3878.17	92.53		3878.17	91.775		3878.17	91.982		3878.17	89.991		3878.17	83.142		3878.17	96.243		3878.17	91.533		3878.17	89.887
3876.12	96.598		3876.12	94.912		3876.12	94.781		3876.12	94.668		3876.12	96.111		3876.12	95.131		3876.12	94.071		3876.12	93.109		3876.12	89.517		3876.12	92.497		3876.12	91.755		3876.12	92.067		3876.12	90.058		3876.12	83.2		3876.12	96.243		3876.12	91.501		3876.12	89.92
3874.06	96.59		3874.06	94.897		3874.06	94.757		3874.06	94.678		3874.06	96.095		3874.06	95.158		3874.06	94.001		3874.06	93.16		3874.06	89.536		3874.06	92.492		3874.06	91.724		3874.06	92.088		3874.06	90.125		3874.06	83.23		3874.06	96.249		3874.06	91.478		3874.06	89.949
3872.01	96.666		3872.01	94.831		3872.01	94.701		3872.01	94.644		3872.01	96.067		3872.01	95.164		3872.01	93.902		3872.01	93.166		3872.01	89.53		3872.01	92.498		3872.01	91.683		3872.01	92.012		3872.01	90.093		3872.01	83.189		3872.01	96.255		3872.01	91.5		3872.01	89.935
3869.95	96.704		3869.95	94.799		3869.95	94.683		3869.95	94.629		3869.95	96.064		3869.95	95.117		3869.95	93.846		3869.95	93.143		3869.95	89.483		3869.95	92.501		3869.95	91.681		3869.95	91.929		3869.95	89.998		3869.95	83.195		3869.95	96.285		3869.95	91.539		3869.95	89.873
3867.9	96.662		3867.9	94.823		3867.9	94.707		3867.9	94.61		3867.9	96.084		3867.9	95.096		3867.9	93.869		3867.9	93.147		3867.9	89.429		3867.9	92.498		3867.9	91.703		3867.9	91.917		3867.9	89.962		3867.9	83.257		3867.9	96.342		3867.9	91.561		3867.9	89.865
3865.84	96.64		3865.84	94.847		3865.84	94.708		3865.84	94.583		3865.84	96.099		3865.84	95.124		3865.84	93.914		3865.84	93.154		3865.84	89.403		3865.84	92.493		3865.84	91.67		3865.84	91.934		3865.84	90.024		3865.84	83.277		3865.84	96.37		3865.84	91.578		3865.84	89.908
3863.79	96.648		3863.79	94.871		3863.79	94.686		3863.79	94.598		3863.79	96.145		3863.79	95.152		3863.79	93.997		3863.79	93.1		3863.79	89.387		3863.79	92.484		3863.79	91.586		3863.79	91.926		3863.79	90.14		3863.79	83.25		3863.79	96.357		3863.79	91.614		3863.79	89.936
3861.73	96.65		3861.73	94.9		3861.73	94.69		3861.73	94.607		3861.73	96.213		3861.73	95.166		3861.73	94.104		3861.73	93.019		3861.73	89.363		3861.73	92.444		3861.73	91.54		3861.73	91.859		3861.73	90.214		3861.73	83.229		3861.73	96.338		3861.73	91.661		3861.73	89.922
3859.68	96.655		3859.68	94.883		3859.68	94.698		3859.68	94.579		3859.68	96.22		3859.68	95.149		3859.68	94.109		3859.68	93.015		3859.68	89.358		3859.68	92.426		3859.68	91.553		3859.68	91.773		3859.68	90.19		3859.68	83.229		3859.68	96.322		3859.68	91.698		3859.68	89.904
3857.62	96.605		3857.62	94.829		3857.62	94.69		3857.62	94.555		3857.62	96.162		3857.62	95.137		3857.62	94.035		3857.62	93.066		3857.62	89.371		3857.62	92.423		3857.62	91.613		3857.62	91.818		3857.62	90.161		3857.62	83.205		3857.62	96.301		3857.62	91.681		3857.62	89.877
3855.57	96.533		3855.57	94.792		3855.57	94.646		3855.57	94.514		3855.57	96.098		3855.57	95.175		3855.57	93.986		3855.57	93.051		3855.57	89.368		3855.57	92.309		3855.57	91.645		3855.57	91.964		3855.57	90.211		3855.57	83.115		3855.57	96.254		3855.57	91.597		3855.57	89.802
3853.51	96.553		3853.51	94.765		3853.51	94.592		3853.51	94.466		3853.51	96.057		3853.51	95.214		3853.51	93.993		3853.51	93.01		3853.51	89.346		3853.51	92.178		3853.51	91.575		3853.51	92.012		3853.51	90.257		3853.51	83.037		3853.51	96.197		3853.51	91.58		3853.51	89.786
3851.45	96.569		3851.45	94.759		3851.45	94.637		3851.45	94.493		3851.45	96.057		3851.45	95.198		3851.45	94.047		3851.45	93.048		3851.45	89.319		3851.45	92.192		3851.45	91.468		3851.45	91.951		3851.45	90.213		3851.45	83.083		3851.45	96.192		3851.45	91.653		3851.45	89.853
3849.4	96.49		3849.4	94.8		3849.4	94.708		3849.4	94.582		3849.4	96.087		3849.4	95.138		3849.4	94.122		3849.4	93.113		3849.4	89.32		3849.4	92.235		3849.4	91.411		3849.4	91.895		3849.4	90.187		3849.4	83.189		3849.4	96.227		3849.4	91.658		3849.4	89.897
3847.34	96.451		3847.34	94.849		3847.34	94.728		3847.34	94.644		3847.34	96.068		3847.34	95.089		3847.34	94.149		3847.34	93.118		3847.34	89.349		3847.34	92.227		3847.34	91.425		3847.34	91.889		3847.34	90.234		3847.34	83.259		3847.34	96.248		3847.34	91.62		3847.34	89.927
3845.29	96.521		3845.29	94.854		3845.29	94.743		3845.29	94.672		3845.29	96.015		3845.29	95.104		3845.29	94.091		3845.29	93.088		3845.29	89.347		3845.29	92.222		3845.29	91.456		3845.29	91.898		3845.29	90.26		3845.29	83.274		3845.29	96.282		3845.29	91.618		3845.29	89.947
3843.23	96.595		3843.23	94.86		3843.23	94.766		3843.23	94.699		3843.23	96.004		3843.23	95.178		3843.23	94.025		3843.23	93.093		3843.23	89.321		3843.23	92.212		3843.23	91.451		3843.23	91.857		3843.23	90.242		3843.23	83.263		3843.23	96.343		3843.23	91.6		3843.23	89.898
3841.18	96.621		3841.18	94.885		3841.18	94.798		3841.18	94.7		3841.18	96.046		3841.18	95.201		3841.18	93.997		3841.18	93.089		3841.18	89.319		3841.18	92.137		3841.18	91.426		3841.18	91.762		3841.18	90.216		3841.18	83.271		3841.18	96.374		3841.18	91.574		3841.18	89.791
3839.12	96.615		3839.12	94.888		3839.12	94.815		3839.12	94.653		3839.12	96.112		3839.12	95.164		3839.12	93.992		3839.12	93.057		3839.12	89.323		3839.12	92.061		3839.12	91.431		3839.12	91.702		3839.12	90.199		3839.12	83.277		3839.12	96.346		3839.12	91.584		3839.12	89.724
3837.07	96.578		3837.07	94.889		3837.07	94.763		3837.07	94.6		3837.07	96.157		3837.07	95.152		3837.07	93.996		3837.07	93.091		3837.07	89.304		3837.07	92.106		3837.07	91.462		3837.07	91.762		3837.07	90.18		3837.07	83.246		3837.07	96.3		3837.07	91.599		3837.07	89.777
3835.01	96.533		3835.01	94.892		3835.01	94.68		3835.01	94.568		3835.01	96.148		3835.01	95.141		3835.01	93.992		3835.01	93.192		3835.01	89.253		3835.01	92.222		3835.01	91.462		3835.01	91.878		3835.01	90.149		3835.01	83.199		3835.01	96.298		3835.01	91.58		3835.01	89.891
3832.96	96.526		3832.96	94.873		3832.96	94.666		3832.96	94.525		3832.96	96.119		3832.96	95.11		3832.96	93.98		3832.96	93.242		3832.96	89.202		3832.96	92.308		3832.96	91.45		3832.96	91.957		3832.96	90.11		3832.96	83.173		3832.96	96.315		3832.96	91.534		3832.96	89.95
3830.9	96.57		3830.9	94.845		3830.9	94.727		3830.9	94.473		3830.9	96.131		3830.9	95.084		3830.9	94.011		3830.9	93.215		3830.9	89.179		3830.9	92.314		3830.9	91.459		3830.9	91.999		3830.9	90.088		3830.9	83.165		3830.9	96.311		3830.9	91.505		3830.9	89.929
3828.85	96.611		3828.85	94.845		3828.85	94.772		3828.85	94.474		3828.85	96.152		3828.85	95.072		3828.85	94.069		3828.85	93.219		3828.85	89.165		3828.85	92.233		3828.85	91.446		3828.85	92.018		3828.85	90.115		3828.85	83.18		3828.85	96.32		3828.85	91.508		3828.85	89.901
3826.79	96.627		3826.79	94.883		3826.79	94.759		3826.79	94.543		3826.79	96.139		3826.79	95.1		3826.79	94.096		3826.79	93.286		3826.79	89.152		3826.79	92.218		3826.79	91.391		3826.79	92.005		3826.79	90.133		3826.79	83.18		3826.79	96.342		3826.79	91.529		3826.79	89.898
3824.74	96.64		3824.74	94.925		3824.74	94.712		3824.74	94.629		3824.74	96.131		3824.74	95.179		3824.74	94.11		3824.74	93.309		3824.74	89.138		3824.74	92.311		3824.74	91.337		3824.74	91.994		3824.74	90.113		3824.74	83.14		3824.74	96.361		3824.74	91.555		3824.74	89.877
3822.68	96.617		3822.68	94.954		3822.68	94.693		3822.68	94.664		3822.68	96.158		3822.68	95.199		3822.68	94.103		3822.68	93.247		3822.68	89.15		3822.68	92.281		3822.68	91.31		3822.68	91.988		3822.68	90.088		3822.68	83.123		3822.68	96.351		3822.68	91.568		3822.68	89.868
3820.63	96.584		3820.63	94.973		3820.63	94.753		3820.63	94.627		3820.63	96.206		3820.63	95.123		3820.63	94.083		3820.63	93.186		3820.63	89.187		3820.63	92.166		3820.63	91.286		3820.63	91.964		3820.63	90.038		3820.63	83.139		3820.63	96.336		3820.63	91.566		3820.63	89.906
3818.57	96.598		3818.57	94.949		3818.57	94.828		3818.57	94.599		3818.57	96.244		3818.57	95.081		3818.57	94.074		3818.57	93.183		3818.57	89.204		3818.57	92.163		3818.57	91.284		3818.57	91.961		3818.57	90.004		3818.57	83.147		3818.57	96.368		3818.57	91.575		3818.57	89.9
3816.52	96.626		3816.52	94.899		3816.52	94.862		3816.52	94.608		3816.52	96.245		3816.52	95.095		3816.52	94.042		3816.52	93.189		3816.52	89.2		3816.52	92.158		3816.52	91.346		3816.52	91.972		3816.52	90.068		3816.52	83.17		3816.52	96.393		3816.52	91.592		3816.52	89.841
3814.46	96.617		3814.46	94.914		3814.46	94.865		3814.46	94.624		3814.46	96.219		3814.46	95.106		3814.46	94.018		3814.46	93.181		3814.46	89.198		3814.46	92.121		3814.46	91.417		3814.46	92		3814.46	90.217		3814.46	83.233		3814.46	96.367		3814.46	91.621		3814.46	89.871
3812.41	96.592		3812.41	94.97		3812.41	94.835		3812.41	94.629		3812.41	96.179		3812.41	95.105		3812.41	94.037		3812.41	93.14		3812.41	89.204		3812.41	92.132		3812.41	91.436		3812.41	92.076		3812.41	90.333		3812.41	83.291		3812.41	96.325		3812.41	91.674		3812.41	90
3810.35	96.621		3810.35	94.961		3810.35	94.798		3810.35	94.621		3810.35	96.128		3810.35	95.105		3810.35	94.083		3810.35	93.08		3810.35	89.193		3810.35	92.194		3810.35	91.419		3810.35	92.135		3810.35	90.378		3810.35	83.303		3810.35	96.332		3810.35	91.686		3810.35	90.089
3808.3	96.683		3808.3	94.893		3808.3	94.787		3808.3	94.606		3808.3	96.1		3808.3	95.11		3808.3	94.121		3808.3	93.055		3808.3	89.143		3808.3	92.246		3808.3	91.386		3808.3	92.116		3808.3	90.388		3808.3	83.296		3808.3	96.351		3808.3	91.635		3808.3	90.096
3806.24	96.687		3806.24	94.87		3806.24	94.775		3806.24	94.614		3806.24	96.086		3806.24	95.156		3806.24	94.112		3806.24	93.068		3806.24	89.095		3806.24	92.195		3806.24	91.356		3806.24	92.053		3806.24	90.32		3806.24	83.304		3806.24	96.304		3806.24	91.614		3806.24	90.048
3804.19	96.633		3804.19	94.924		3804.19	94.718		3804.19	94.641		3804.19	96.074		3804.19	95.233		3804.19	94.075		3804.19	93.105		3804.19	89.083		3804.19	92.106		3804.19	91.344		3804.19	92.002		3804.19	90.217		3804.19	83.297		3804.19	96.27		3804.19	91.627		3804.19	89.945
3802.13	96.614		3802.13	94.956		3802.13	94.678		3802.13	94.635		3802.13	96.103		3802.13	95.252		3802.13	94.03		3802.13	93.126		3802.13	89.119		3802.13	92.05		3802.13	91.377		3802.13	91.995		3802.13	90.23		3802.13	83.237		3802.13	96.299		3802.13	91.623		3802.13	89.869
3800.07	96.643		3800.07	94.94		3800.07	94.752		3800.07	94.634		3800.07	96.152		3800.07	95.213		3800.07	94.006		3800.07	93.152		3800.07	89.182		3800.07	92.05		3800.07	91.422		3800.07	92.004		3800.07	90.331		3800.07	83.208		3800.07	96.355		3800.07	91.667		3800.07	89.916
3798.02	96.656		3798.02	94.926		3798.02	94.86		3798.02	94.642		3798.02	96.181		3798.02	95.188		3798.02	94.059		3798.02	93.199		3798.02	89.198		3798.02	92.076		3798.02	91.384		3798.02	91.973		3798.02	90.38		3798.02	83.278		3798.02	96.398		3798.02	91.733		3798.02	89.994
3795.96	96.638		3795.96	94.909		3795.96	94.888		3795.96	94.597		3795.96	96.21		3795.96	95.219		3795.96	94.16		3795.96	93.192		3795.96	89.174		3795.96	92.074		3795.96	91.295		3795.96	91.932		3795.96	90.392		3795.96	83.351		3795.96	96.39		3795.96	91.691		3795.96	90.033
3793.91	96.61		3793.91	94.876		3793.91	94.883		3793.91	94.556		3793.91	96.227		3793.91	95.246		3793.91	94.222		3793.91	93.155		3793.91	89.147		3793.91	92.115		3793.91	91.266		3793.91	91.94		3793.91	90.431		3793.91	83.371		3793.91	96.363		3793.91	91.615		3793.91	90.045
3791.85	96.63		3791.85	94.87		3791.85	94.893		3791.85	94.571		3791.85	96.224		3791.85	95.24		3791.85	94.222		3791.85	93.16		3791.85	89.097		3791.85	92.222		3791.85	91.305		3791.85	91.996		3791.85	90.491		3791.85	83.399		3791.85	96.384		3791.85	91.649		3791.85	90.03
3789.8	96.706		3789.8	94.908		3789.8	94.863		3789.8	94.581		3789.8	96.23		3789.8	95.225		3789.8	94.195		3789.8	93.199		3789.8	89.06		3789.8	92.274		3789.8	91.34		3789.8	92.048		3789.8	90.538		3789.8	83.461		3789.8	96.426		3789.8	91.705		3789.8	90.019
3787.74	96.748		3787.74	94.93		3787.74	94.801		3787.74	94.595		3787.74	96.242		3787.74	95.224		3787.74	94.162		3787.74	93.211		3787.74	89.099		3787.74	92.237		3787.74	91.352		3787.74	92.062		3787.74	90.512		3787.74	83.498		3787.74	96.426		3787.74	91.688		3787.74	90.04
3785.69	96.754		3785.69	94.935		3785.69	94.805		3785.69	94.628		3785.69	96.236		3785.69	95.26		3785.69	94.139		3785.69	93.145		3785.69	89.168		3785.69	92.236		3785.69	91.362		3785.69	92.053		3785.69	90.408		3785.69	83.481		3785.69	96.392		3785.69	91.672		3785.69	90.069
3783.63	96.752		3783.63	94.953		3783.63	94.85		3783.63	94.604		3783.63	96.238		3783.63	95.305		3783.63	94.081		3783.63	93.079		3783.63	89.192		3783.63	92.266		3783.63	91.355		3783.63	92.038		3783.63	90.325		3783.63	83.474		3783.63	96.381		3783.63	91.704		3783.63	90.109
3781.58	96.679		3781.58	94.964		3781.58	94.824		3781.58	94.555		3781.58	96.254		3781.58	95.294		3781.58	93.99		3781.58	93.082		3781.58	89.185		3781.58	92.247		3781.58	91.325		3781.58	92.034		3781.58	90.334		3781.58	83.487		3781.58	96.384		3781.58	91.754		3781.58	90.165
3779.52	96.585		3779.52	94.985		3779.52	94.756		3779.52	94.569		3779.52	96.25		3779.52	95.194		3779.52	94.013		3779.52	93.086		3779.52	89.164		3779.52	92.211		3779.52	91.279		3779.52	92.059		3779.52	90.385		3779.52	83.442		3779.52	96.359		3779.52	91.755		3779.52	90.165
3777.47	96.577		3777.47	95.019		3777.47	94.742		3777.47	94.614		3777.47	96.245		3777.47	95.15		3777.47	94.141		3777.47	93.045		3777.47	89.148		3777.47	92.161		3777.47	91.26		3777.47	92.09		3777.47	90.412		3777.47	83.372		3777.47	96.33		3777.47	91.706		3777.47	90.14
3775.41	96.614		3775.41	95.016		3775.41	94.781		3775.41	94.653		3775.41	96.245		3775.41	95.227		3775.41	94.213		3775.41	93.026		3775.41	89.16		3775.41	92.133		3775.41	91.277		3775.41	92.082		3775.41	90.396		3775.41	83.386		3775.41	96.338		3775.41	91.678		3775.41	90.168
3773.36	96.648		3773.36	94.984		3773.36	94.814		3773.36	94.695		3773.36	96.229		3773.36	95.258		3773.36	94.211		3773.36	93.066		3773.36	89.151		3773.36	92.186		3773.36	91.276		3773.36	92.03		3773.36	90.348		3773.36	83.417		3773.36	96.368		3773.36	91.725		3773.36	90.174
3771.3	96.687		3771.3	94.978		3771.3	94.828		3771.3	94.705		3771.3	96.202		3771.3	95.158		3771.3	94.196		3771.3	93.119		3771.3	89.135		3771.3	92.24		3771.3	91.279		3771.3	91.995		3771.3	90.347		3771.3	83.336		3771.3	96.352		3771.3	91.805		3771.3	90.126
3769.25	96.648		3769.25	95.008		3769.25	94.865		3769.25	94.737		3769.25	96.174		3769.25	95.053		3769.25	94.153		3769.25	93.164		3769.25	89.149		3769.25	92.226		3769.25	91.329		3769.25	92.002		3769.25	90.416		3769.25	83.237		3769.25	96.321		3769.25	91.84		3769.25	90.107
3767.19	96.563		3767.19	95.019		3767.19	94.936		3767.19	94.828		3767.19	96.167		3767.19	95.069		3767.19	94.105		3767.19	93.173		3767.19	89.149		3767.19	92.175		3767.19	91.384		3767.19	92.041		3767.19	90.45		3767.19	83.28		3767.19	96.346		3767.19	91.835		3767.19	90.133
3765.14	96.583		3765.14	94.999		3765.14	94.976		3765.14	94.867		3765.14	96.185		3765.14	95.148		3765.14	94.126		3765.14	93.121		3765.14	89.144		3765.14	92.155		3765.14	91.38		3765.14	92.13		3765.14	90.42		3765.14	83.422		3765.14	96.371		3765.14	91.811		3765.14	90.167
3763.08	96.655		3763.08	95.004		3763.08	94.936		3763.08	94.831		3763.08	96.193		3763.08	95.179		3763.08	94.149		3763.08	93.081		3763.08	89.166		3763.08	92.207		3763.08	91.319		3763.08	92.203		3763.08	90.387		3763.08	83.492		3763.08	96.36		3763.08	91.79		3763.08	90.212
3761.03	96.671		3761.03	94.992		3761.03	94.864		3761.03	94.837		3761.03	96.197		3761.03	95.161		3761.03	94.133		3761.03	93.116		3761.03	89.16		3761.03	92.275		3761.03	91.236		3761.03	92.175		3761.03	90.393		3761.03	83.463		3761.03	96.363		3761.03	91.806		3761.03	90.198
3758.97	96.67		3758.97	94.906		3758.97	94.841		3758.97	94.904		3758.97	96.208		3758.97	95.143		3758.97	94.198		3758.97	93.147		3758.97	89.108		3758.97	92.301		3758.97	91.183		3758.97	92.133		3758.97	90.438		3758.97	83.442		3758.97	96.411		3758.97	91.867		3758.97	90.105
3756.92	96.688		3756.92	94.845		3756.92	94.871		3756.92	94.922		3756.92	96.228		3756.92	95.128		3756.92	94.303		3756.92	93.085		3756.92	89.05		3756.92	92.239		3756.92	91.203		3756.92	92.168		3756.92	90.454		3756.92	83.46		3756.92	96.468		3756.92	91.928		3756.92	90.065
3754.86	96.656		3754.86	94.874		3754.86	94.896		3754.86	94.873		3754.86	96.272		3754.86	95.154		3754.86	94.307		3754.86	92.993		3754.86	89.028		3754.86	92.083		3754.86	91.249		3754.86	92.209		3754.86	90.419		3754.86	83.449		3754.86	96.49		3754.86	91.922		3754.86	90.096
3752.8	96.589		3752.8	94.921		3752.8	94.888		3752.8	94.831		3752.8	96.318		3752.8	95.216		3752.8	94.262		3752.8	92.988		3752.8	89.063		3752.8	91.984		3752.8	91.283		3752.8	92.179		3752.8	90.385		3752.8	83.391		3752.8	96.449		3752.8	91.86		3752.8	90.092
3750.75	96.583		3750.75	94.935		3750.75	94.886		3750.75	94.773		3750.75	96.352		3750.75	95.229		3750.75	94.231		3750.75	93.077		3750.75	89.127		3750.75	92.042		3750.75	91.301		3750.75	92.119		3750.75	90.411		3750.75	83.333		3750.75	96.365		3750.75	91.799		3750.75	90.041
3748.69	96.62		3748.69	94.939		3748.69	94.885		3748.69	94.675		3748.69	96.343		3748.69	95.162		3748.69	94.241		3748.69	93.165		3748.69	89.137		3748.69	92.099		3748.69	91.271		3748.69	92.092		3748.69	90.475		3748.69	83.292		3748.69	96.315		3748.69	91.758		3748.69	90.01
3746.64	96.623		3746.64	94.971		3746.64	94.815		3746.64	94.66		3746.64	96.274		3746.64	95.082		3746.64	94.33		3746.64	93.17		3746.64	89.055		3746.64	92.033		3746.64	91.224		3746.64	92.103		3746.64	90.469		3746.64	83.257		3746.64	96.3		3746.64	91.766		3746.64	89.982
3744.58	96.602		3744.58	95.017		3744.58	94.747		3744.58	94.743		3744.58	96.222		3744.58	95.096		3744.58	94.392		3744.58	93.114		3744.58	88.98		3744.58	91.971		3744.58	91.197		3744.58	92.122		3744.58	90.396		3744.58	83.24		3744.58	96.291		3744.58	91.814		3744.58	89.969
3742.53	96.615		3742.53	95.042		3742.53	94.771		3742.53	94.778		3742.53	96.216		3742.53	95.171		3742.53	94.361		3742.53	93.092		3742.53	88.994		3742.53	92.044		3742.53	91.18		3742.53	92.123		3742.53	90.36		3742.53	83.287		3742.53	96.309		3742.53	91.87		3742.53	90.054
3740.47	96.651		3740.47	95.038		3740.47	94.804		3740.47	94.769		3740.47	96.174		3740.47	95.216		3740.47	94.315		3740.47	93.062		3740.47	89.073		3740.47	92.196		3740.47	91.172		3740.47	92.132		3740.47	90.435		3740.47	83.39		3740.47	96.319		3740.47	91.915		3740.47	90.15
3738.42	96.656		3738.42	94.998		3738.42	94.807		3738.42	94.792		3738.42	96.094		3738.42	95.26		3738.42	94.293		3738.42	92.997		3738.42	89.159		3738.42	92.265		3738.42	91.146		3738.42	92.152		3738.42	90.567		3738.42	83.471		3738.42	96.312		3738.42	91.905		3738.42	90.169
3736.36	96.612		3736.36	94.944		3736.36	94.856		3736.36	94.812		3736.36	96.076		3736.36	95.247		3736.36	94.271		3736.36	93.002		3736.36	89.2		3736.36	92.214		3736.36	91.157		3736.36	92.146		3736.36	90.621		3736.36	83.457		3736.36	96.317		3736.36	91.813		3736.36	90.143
3734.31	96.546		3734.31	94.923		3734.31	94.954		3734.31	94.772		3734.31	96.177		3734.31	95.176		3734.31	94.24		3734.31	93.066		3734.31	89.189		3734.31	92.183		3734.31	91.235		3734.31	92.105		3734.31	90.568		3734.31	83.394		3734.31	96.313		3734.31	91.715		3734.31	90.107
3732.25	96.524		3732.25	94.943		3732.25	95.016		3732.25	94.722		3732.25	96.352		3732.25	95.175		3732.25	94.248		3732.25	93.128		3732.25	89.146		3732.25	92.234		3732.25	91.277		3732.25	92.109		3732.25	90.523		3732.25	83.412		3732.25	96.312		3732.25	91.714		3732.25	90.146
3730.2	96.608		3730.2	94.983		3730.2	95.029		3730.2	94.749		3730.2	96.448		3730.2	95.184		3730.2	94.284		3730.2	93.152		3730.2	89.101		3730.2	92.306		3730.2	91.265		3730.2	92.183		3730.2	90.569		3730.2	83.485		3730.2	96.349		3730.2	91.79		3730.2	90.256
3728.14	96.694		3728.14	95.006		3728.14	95.037		3728.14	94.815		3728.14	96.371		3728.14	95.153		3728.14	94.249		3728.14	93.141		3728.14	89.115		3728.14	92.319		3728.14	91.261		3728.14	92.187		3728.14	90.681		3728.14	83.503		3728.14	96.434		3728.14	91.85		3728.14	90.275
3726.09	96.692		3726.09	95.002		3726.09	95.035		3726.09	94.839		3726.09	96.289		3726.09	95.138		3726.09	94.196		3726.09	93.137		3726.09	89.167		3726.09	92.263		3726.09	91.256		3726.09	92.131		3726.09	90.8		3726.09	83.502		3726.09	96.495		3726.09	91.802		3726.09	90.179
3724.03	96.672		3724.03	95.005		3724.03	95.024		3724.03	94.85		3724.03	96.33		3724.03	95.155		3724.03	94.23		3724.03	93.141		3724.03	89.177		3724.03	92.218		3724.03	91.219		3724.03	92.17		3724.03	90.847		3724.03	83.507		3724.03	96.446		3724.03	91.698		3724.03	90.139
3721.98	96.683		3721.98	94.948		3721.98	95.056		3721.98	94.879		3721.98	96.375		3721.98	95.169		3721.98	94.233		3721.98	93.172		3721.98	89.166		3721.98	92.245		3721.98	91.205		3721.98	92.269		3721.98	90.781		3721.98	83.474		3721.98	96.366		3721.98	91.676		3721.98	90.195
3719.92	96.718		3719.92	94.84		3719.92	95.106		3719.92	94.846		3719.92	96.346		3719.92	95.146		3719.92	94.176		3719.92	93.247		3719.92	89.203		3719.92	92.306		3719.92	91.272		3719.92	92.308		3719.92	90.737		3719.92	83.463		3719.92	96.368		3719.92	91.729		3719.92	90.232
3717.87	96.761		3717.87	94.877		3717.87	95.13		3717.87	94.741		3717.87	96.322		3717.87	95.111		3717.87	94.166		3717.87	93.333		3717.87	89.289		3717.87	92.314		3717.87	91.382		3717.87	92.325		3717.87	90.803		3717.87	83.506		3717.87	96.406		3717.87	91.819		3717.87	90.202
3715.81	96.771		3715.81	95.022		3715.81	95.112		3715.81	94.722		3715.81	96.346		3715.81	95.116		3715.81	94.17		3715.81	93.345		3715.81	89.315		3715.81	92.284		3715.81	91.405		3715.81	92.327		3715.81	90.782		3715.81	83.521		3715.81	96.381		3715.81	91.884		3715.81	90.138
3713.76	96.707		3713.76	95.113		3713.76	95.08		3713.76	94.799		3713.76	96.362		3713.76	95.164		3713.76	94.184		3713.76	93.306		3713.76	89.251		3713.76	92.284		3713.76	91.311		3713.76	92.243		3713.76	90.626		3713.76	83.507		3713.76	96.325		3713.76	91.873		3713.76	90.109
3711.7	96.602		3711.7	95.168		3711.7	95.1		3711.7	94.809		3711.7	96.352		3711.7	95.197		3711.7	94.267		3711.7	93.289		3711.7	89.243		3711.7	92.297		3711.7	91.244		3711.7	92.178		3711.7	90.565		3711.7	83.516		3711.7	96.317		3711.7	91.845		3711.7	90.157
3709.65	96.571		3709.65	95.171		3709.65	95.122		3709.65	94.785		3709.65	96.363		3709.65	95.205		3709.65	94.326		3709.65	93.24		3709.65	89.309		3709.65	92.322		3709.65	91.27		3709.65	92.216		3709.65	90.657		3709.65	83.531		3709.65	96.344		3709.65	91.852		3709.65	90.208
3707.59	96.674		3707.59	95.076		3707.59	95.091		3707.59	94.801		3707.59	96.363		3707.59	95.193		3707.59	94.292		3707.59	93.184		3707.59	89.328		3707.59	92.387		3707.59	91.305		3707.59	92.248		3707.59	90.773		3707.59	83.562		3707.59	96.388		3707.59	91.855		3707.59	90.23
3705.54	96.792		3705.54	94.969		3705.54	95.026		3705.54	94.818		3705.54	96.321		3705.54	95.189		3705.54	94.309		3705.54	93.198		3705.54	89.286		3705.54	92.452		3705.54	91.309		3705.54	92.23		3705.54	90.851		3705.54	83.607		3705.54	96.471		3705.54	91.824		3705.54	90.253
3703.48	96.772		3703.48	94.952		3703.48	94.99		3703.48	94.828		3703.48	96.28		3703.48	95.216		3703.48	94.417		3703.48	93.171		3703.48	89.256		3703.48	92.496		3703.48	91.33		3703.48	92.216		3703.48	90.8		3703.48	83.622		3703.48	96.505		3703.48	91.795		3703.48	90.208
3701.42	96.691		3701.42	95.01		3701.42	95.012		3701.42	94.841		3701.42	96.238		3701.42	95.223		3701.42	94.446		3701.42	93.071		3701.42	89.259		3701.42	92.527		3701.42	91.362		3701.42	92.217		3701.42	90.616		3701.42	83.649		3701.42	96.423		3701.42	91.804		3701.42	90.116
3699.37	96.714		3699.37	95.053		3699.37	95.072		3699.37	94.852		3699.37	96.215		3699.37	95.194		3699.37	94.368		3699.37	93.07		3699.37	89.27		3699.37	92.565		3699.37	91.379		3699.37	92.226		3699.37	90.503		3699.37	83.68		3699.37	96.317		3699.37	91.872		3699.37	90.13
3697.31	96.797		3697.31	95.044		3697.31	95.169		3697.31	94.881		3697.31	96.248		3697.31	95.127		3697.31	94.348		3697.31	93.182		3697.31	89.268		3697.31	92.587		3697.31	91.437		3697.31	92.242		3697.31	90.564		3697.31	83.655		3697.31	96.269		3697.31	91.966		3697.31	90.245
3695.26	96.829		3695.26	95.006		3695.26	95.236		3695.26	94.905		3695.26	96.285		3695.26	95.075		3695.26	94.36		3695.26	93.25		3695.26	89.248		3695.26	92.548		3695.26	91.519		3695.26	92.301		3695.26	90.715		3695.26	83.608		3695.26	96.282		3695.26	91.986		3695.26	90.298
3693.2	96.837		3693.2	94.975		3693.2	95.202		3693.2	94.855		3693.2	96.306		3693.2	95.101		3693.2	94.315		3693.2	93.24		3693.2	89.241		3693.2	92.502		3693.2	91.521		3693.2	92.408		3693.2	90.805		3693.2	83.549		3693.2	96.321		3693.2	91.974		3693.2	90.259
3691.15	96.848		3691.15	94.975		3691.15	95.129		3691.15	94.811		3691.15	96.328		3691.15	95.143		3691.15	94.313		3691.15	93.241		3691.15	89.274		3691.15	92.496		3691.15	91.444		3691.15	92.443		3691.15	90.766		3691.15	83.479		3691.15	96.338		3691.15	91.979		3691.15	90.204
3689.09	96.817		3689.09	95.042		3689.09	95.098		3689.09	94.834		3689.09	96.343		3689.09	95.152		3689.09	94.348		3689.09	93.233		3689.09	89.312		3689.09	92.49		3689.09	91.406		3689.09	92.363		3689.09	90.722		3689.09	83.474		3689.09	96.342		3689.09	91.974		3689.09	90.163
3687.04	96.756		3687.04	95.149		3687.04	95.108		3687.04	94.797		3687.04	96.341		3687.04	95.179		3687.04	94.337		3687.04	93.186		3687.04	89.35		3687.04	92.502		3687.04	91.441		3687.04	92.305		3687.04	90.755		3687.04	83.539		3687.04	96.339		3687.04	91.981		3687.04	90.177
3684.98	96.745		3684.98	95.172		3684.98	95.134		3684.98	94.738		3684.98	96.301		3684.98	95.245		3684.98	94.276		3684.98	93.158		3684.98	89.411		3684.98	92.576		3684.98	91.492		3684.98	92.331		3684.98	90.797		3684.98	83.589		3684.98	96.338		3684.98	92.007		3684.98	90.252
3682.93	96.787		3682.93	95.091		3682.93	95.107		3682.93	94.787		3682.93	96.261		3682.93	95.285		3682.93	94.229		3682.93	93.191		3682.93	89.482		3682.93	92.648		3682.93	91.545		3682.93	92.339		3682.93	90.812		3682.93	83.615		3682.93	96.371		3682.93	92.018		3682.93	90.289
3680.87	96.822		3680.87	95.031		3680.87	95.011		3680.87	94.838		3680.87	96.259		3680.87	95.233		3680.87	94.267		3680.87	93.297		3680.87	89.528		3680.87	92.664		3680.87	91.572		3680.87	92.294		3680.87	90.773		3680.87	83.646		3680.87	96.384		3680.87	91.992		3680.87	90.284
3678.82	96.804		3678.82	95.038		3678.82	94.977		3678.82	94.84		3678.82	96.286		3678.82	95.16		3678.82	94.311		3678.82	93.371		3678.82	89.525		3678.82	92.623		3678.82	91.531		3678.82	92.257		3678.82	90.703		3678.82	83.672		3678.82	96.345		3678.82	91.994		3678.82	90.29
3676.76	96.729		3676.76	95.053		3676.76	95.043		3676.76	94.854		3676.76	96.354		3676.76	95.186		3676.76	94.315		3676.76	93.332		3676.76	89.493		3676.76	92.586		3676.76	91.489		3676.76	92.262		3676.76	90.749		3676.76	83.66		3676.76	96.324		3676.76	91.988		3676.76	90.254
3674.71	96.676		3674.71	95.07		3674.71	95.143		3674.71	94.856		3674.71	96.446		3674.71	95.26		3674.71	94.345		3674.71	93.283		3674.71	89.469		3674.71	92.61		3674.71	91.518		3674.71	92.285		3674.71	90.923		3674.71	83.605		3674.71	96.318		3674.71	91.87		3674.71	90.216
3672.65	96.667		3672.65	95.114		3672.65	95.214		3672.65	94.82		3672.65	96.529		3672.65	95.286		3672.65	94.405		3672.65	93.305		3672.65	89.456		3672.65	92.622		3672.65	91.603		3672.65	92.31		3672.65	91.015		3672.65	83.574		3672.65	96.316		3672.65	91.78		3672.65	90.221
3670.6	96.659		3670.6	95.148		3670.6	95.178		3670.6	94.753		3670.6	96.545		3670.6	95.285		3670.6	94.423		3670.6	93.359		3670.6	89.468		3670.6	92.628		3670.6	91.661		3670.6	92.366		3670.6	90.883		3670.6	83.602		3670.6	96.326		3670.6	91.843		3670.6	90.222
3668.54	96.684		3668.54	95.152		3668.54	95.122		3668.54	94.731		3668.54	96.492		3668.54	95.311		3668.54	94.342		3668.54	93.392		3668.54	89.503		3668.54	92.72		3668.54	91.647		3668.54	92.392		3668.54	90.677		3668.54	83.63		3668.54	96.324		3668.54	91.94		3668.54	90.258
3666.49	96.739		3666.49	95.167		3666.49	95.151		3666.49	94.781		3666.49	96.453		3666.49	95.334		3666.49	94.276		3666.49	93.387		3666.49	89.522		3666.49	92.827		3666.49	91.65		3666.49	92.346		3666.49	90.62		3666.49	83.633		3666.49	96.314		3666.49	91.974		3666.49	90.324
3664.43	96.789		3664.43	95.183		3664.43	95.164		3664.43	94.808		3664.43	96.402		3664.43	95.297		3664.43	94.322		3664.43	93.387		3664.43	89.555		3664.43	92.893		3664.43	91.705		3664.43	92.34		3664.43	90.707		3664.43	83.664		3664.43	96.308		3664.43	91.979		3664.43	90.323
3662.38	96.836		3662.38	95.168		3662.38	95.15		3662.38	94.827		3662.38	96.308		3662.38	95.234		3662.38	94.355		3662.38	93.369		3662.38	89.629		3662.38	92.952		3662.38	91.744		3662.38	92.386		3662.38	90.815		3662.38	83.688		3662.38	96.28		3662.38	91.99		3662.38	90.234
3660.32	96.843		3660.32	95.196		3660.32	95.199		3660.32	94.865		3660.32	96.28		3660.32	95.184		3660.32	94.349		3660.32	93.308		3660.32	89.665		3660.32	92.963		3660.32	91.779		3660.32	92.409		3660.32	90.875		3660.32	83.618		3660.32	96.211		3660.32	92.036		3660.32	90.134
3658.27	96.805		3658.27	95.26		3658.27	95.245		3658.27	94.848		3658.27	96.316		3658.27	95.155		3658.27	94.366		3658.27	93.241		3658.27	89.631		3658.27	92.867		3658.27	91.835		3658.27	92.422		3658.27	90.907		3658.27	83.511		3658.27	96.146		3658.27	92.054		3658.27	90.132
3656.21	96.775		3656.21	95.266		3656.21	95.228		3656.21	94.81		3656.21	96.322		3656.21	95.166		3656.21	94.358		3656.21	93.199		3656.21	89.585		3656.21	92.76		3656.21	91.903		3656.21	92.409		3656.21	90.913		3656.21	83.461		3656.21	96.162		3656.21	92.005		3656.21	90.301
3654.16	96.753		3654.16	95.232		3654.16	95.226		3654.16	94.822		3654.16	96.341		3654.16	95.23		3654.16	94.343		3654.16	93.216		3654.16	89.575		3654.16	92.793		3654.16	91.963		3654.16	92.365		3654.16	90.909		3654.16	83.442		3654.16	96.263		3654.16	91.95		3654.16	90.522
3652.1	96.732		3652.1	95.189		3652.1	95.218		3652.1	94.853		3652.1	96.362		3652.1	95.307		3652.1	94.367		3652.1	93.254		3652.1	89.597		3652.1	92.897		3652.1	91.97		3652.1	92.34		3652.1	90.929		3652.1	83.418		3652.1	96.308		3652.1	91.916		3652.1	90.551
3650.04	96.723		3650.04	95.147		3650.04	95.168		3650.04	94.859		3650.04	96.31		3650.04	95.349		3650.04	94.38		3650.04	93.254		3650.04	89.63		3650.04	92.885		3650.04	91.949		3650.04	92.302		3650.04	90.914		3650.04	83.452		3650.04	96.244		3650.04	91.934		3650.04	90.442
3647.99	96.691		3647.99	95.146		3647.99	95.167		3647.99	94.817		3647.99	96.279		3647.99	95.333		3647.99	94.37		3647.99	93.245		3647.99	89.672		3647.99	92.817		3647.99	91.939		3647.99	92.243		3647.99	90.828		3647.99	83.525		3647.99	96.198		3647.99	91.958		3647.99	90.473
3645.93	96.661		3645.93	95.194		3645.93	95.162		3645.93	94.765		3645.93	96.352		3645.93	95.311		3645.93	94.419		3645.93	93.289		3645.93	89.71		3645.93	92.861		3645.93	91.929		3645.93	92.237		3645.93	90.774		3645.93	83.562		3645.93	96.215		3645.93	91.945		3645.93	90.576
3643.88	96.696		3643.88	95.231		3643.88	95.076		3643.88	94.819		3643.88	96.469		3643.88	95.315		3643.88	94.505		3643.88	93.38		3643.88	89.73		3643.88	92.954		3643.88	91.94		3643.88	92.327		3643.88	90.804		3643.88	83.594		3643.88	96.226		3643.88	91.965		3643.88	90.58
3641.82	96.798		3641.82	95.2		3641.82	95.065		3641.82	94.929		3641.82	96.571		3641.82	95.294		3641.82	94.501		3641.82	93.422		3641.82	89.721		3641.82	92.997		3641.82	91.986		3641.82	92.449		3641.82	90.853		3641.82	83.619		3641.82	96.202		3641.82	92.032		3641.82	90.583
3639.77	96.846		3639.77	95.17		3639.77	95.159		3639.77	94.957		3639.77	96.595		3639.77	95.252		3639.77	94.426		3639.77	93.372		3639.77	89.705		3639.77	93.043		3639.77	92.034		3639.77	92.507		3639.77	90.889		3639.77	83.608		3639.77	96.181		3639.77	92.064		3639.77	90.602
3637.71	96.776		3637.71	95.209		3637.71	95.196		3637.71	94.944		3637.71	96.553		3637.71	95.215		3637.71	94.402		3637.71	93.332		3637.71	89.728		3637.71	93.116		3637.71	92.063		3637.71	92.513		3637.71	90.93		3637.71	83.601		3637.71	96.168		3637.71	92.051		3637.71	90.522
3635.66	96.697		3635.66	95.277		3635.66	95.182		3635.66	94.954		3635.66	96.496		3635.66	95.223		3635.66	94.415		3635.66	93.38		3635.66	89.782		3635.66	93.185		3635.66	92.079		3635.66	92.474		3635.66	90.933		3635.66	83.626		3635.66	96.181		3635.66	92.046		3635.66	90.444
3633.6	96.688		3633.6	95.337		3633.6	95.213		3633.6	94.961		3633.6	96.453		3633.6	95.306		3633.6	94.398		3633.6	93.427		3633.6	89.842		3633.6	93.223		3633.6	92.133		3633.6	92.392		3633.6	90.896		3633.6	83.668		3633.6	96.241		3633.6	92.05		3633.6	90.469
3631.55	96.751		3631.55	95.337		3631.55	95.248		3631.55	94.963		3631.55	96.468		3631.55	95.373		3631.55	94.393		3631.55	93.408		3631.55	89.89		3631.55	93.121		3631.55	92.228		3631.55	92.34		3631.55	90.902		3631.55	83.674		3631.55	96.249		3631.55	92.013		3631.55	90.498
3629.49	96.819		3629.49	95.229		3629.49	95.191		3629.49	94.973		3629.49	96.513		3629.49	95.38		3629.49	94.429		3629.49	93.368		3629.49	89.914		3629.49	92.959		3629.49	92.24		3629.49	92.353		3629.49	90.94		3629.49	83.632		3629.49	96.208		3629.49	91.969		3629.49	90.525
3627.44	96.845		3627.44	95.111		3627.44	95.106		3627.44	94.946		3627.44	96.549		3627.44	95.368		3627.44	94.45		3627.44	93.37		3627.44	89.926		3627.44	93.02		3627.44	92.187		3627.44	92.426		3627.44	90.936		3627.44	83.606		3627.44	96.217		3627.44	91.973		3627.44	90.529
3625.38	96.896		3625.38	95.092		3625.38	95.077		3625.38	94.869		3625.38	96.552		3625.38	95.355		3625.38	94.456		3625.38	93.44		3625.38	89.938		3625.38	93.207		3625.38	92.201		3625.38	92.464		3625.38	90.909		3625.38	83.635		3625.38	96.231		3625.38	92.021		3625.38	90.462
3623.33	96.952		3623.33	95.155		3623.33	95.103		3623.33	94.839		3623.33	96.48		3623.33	95.365		3623.33	94.478		3623.33	93.47		3623.33	89.969		3623.33	93.302		3623.33	92.274		3623.33	92.388		3623.33	90.921		3623.33	83.663		3623.33	96.22		3623.33	92.12		3623.33	90.439
3621.27	96.919		3621.27	95.207		3621.27	95.197		3621.27	94.881		3621.27	96.393		3621.27	95.345		3621.27	94.473		3621.27	93.375		3621.27	90.042		3621.27	93.362		3621.27	92.33		3621.27	92.342		3621.27	90.979		3621.27	83.645		3621.27	96.238		3621.27	92.188		3621.27	90.484
3619.22	96.842		3619.22	95.157		3619.22	95.28		3619.22	94.908		3619.22	96.406		3619.22	95.309		3619.22	94.463		3619.22	93.278		3619.22	90.098		3619.22	93.376		3619.22	92.365		3619.22	92.41		3619.22	91.058		3619.22	83.673		3619.22	96.238		3619.22	92.134		3619.22	90.494
3617.16	96.796		3617.16	95.06		3617.16	95.277		3617.16	94.913		3617.16	96.452		3617.16	95.393		3617.16	94.493		3617.16	93.284		3617.16	90.078		3617.16	93.319		3617.16	92.428		3617.16	92.453		3617.16	91.103		3617.16	83.735		3617.16	96.177		3617.16	92.003		3617.16	90.471
3615.11	96.755		3615.11	95.031		3615.11	95.233		3615.11	94.921		3615.11	96.452		3615.11	95.472		3615.11	94.541		3615.11	93.321		3615.11	90.017		3615.11	93.309		3615.11	92.459		3615.11	92.393		3615.11	91.078		3615.11	83.682		3615.11	96.122		3615.11	91.951		3615.11	90.421
3613.05	96.69		3613.05	95.086		3613.05	95.196		3613.05	94.868		3613.05	96.491		3613.05	95.399		3613.05	94.578		3613.05	93.342		3613.05	89.972		3613.05	93.348		3613.05	92.401		3613.05	92.35		3613.05	91.014		3613.05	83.574		3613.05	96.088		3613.05	92.047		3613.05	90.393
3611	96.608		3611	95.13		3611	95.181		3611	94.782		3611	96.569		3611	95.28		3611	94.571		3611	93.402		3611	89.942		3611	93.375		3611	92.362		3611	92.419		3611	90.956		3611	83.595		3611	96.053		3611	92.172		3611	90.478
3608.94	96.598		3608.94	95.116		3608.94	95.21		3608.94	94.791		3608.94	96.593		3608.94	95.244		3608.94	94.528		3608.94	93.436		3608.94	89.954		3608.94	93.402		3608.94	92.398		3608.94	92.461		3608.94	90.958		3608.94	83.695		3608.94	96.037		3608.94	92.218		3608.94	90.576
3606.89	96.685		3606.89	95.144		3606.89	95.244		3606.89	94.89		3606.89	96.524		3606.89	95.268		3606.89	94.462		3606.89	93.362		3606.89	90.024		3606.89	93.44		3606.89	92.472		3606.89	92.416		3606.89	91.021		3606.89	83.696		3606.89	96.041		3606.89	92.211		3606.89	90.581
3604.83	96.754		3604.83	95.218		3604.83	95.244		3604.83	94.952		3604.83	96.374		3604.83	95.273		3604.83	94.396		3604.83	93.312		3604.83	90.074		3604.83	93.51		3604.83	92.511		3604.83	92.449		3604.83	91.029		3604.83	83.637		3604.83	96.017		3604.83	92.18		3604.83	90.561
3602.77	96.764		3602.77	95.22		3602.77	95.228		3602.77	94.92		3602.77	96.238		3602.77	95.271		3602.77	94.379		3602.77	93.35		3602.77	90.093		3602.77	93.572		3602.77	92.505		3602.77	92.574		3602.77	90.979		3602.77	83.644		3602.77	95.982		3602.77	92.142		3602.77	90.58
3600.72	96.822		3600.72	95.156		3600.72	95.193		3600.72	94.828		3600.72	96.245		3600.72	95.332		3600.72	94.388		3600.72	93.378		3600.72	90.13		3600.72	93.565		3600.72	92.53		3600.72	92.632		3600.72	90.988		3600.72	83.661		3600.72	96.002		3600.72	92.141		3600.72	90.606
3598.66	96.897		3598.66	95.126		3598.66	95.15		3598.66	94.789		3598.66	96.378		3598.66	95.448		3598.66	94.333		3598.66	93.391		3598.66	90.162		3598.66	93.546		3598.66	92.564		3598.66	92.592		3598.66	91.018		3598.66	83.59		3598.66	96.05		3598.66	92.13		3598.66	90.586
3596.61	96.885		3596.61	95.135		3596.61	95.142		3596.61	94.867		3596.61	96.453		3596.61	95.478		3596.61	94.285		3596.61	93.416		3596.61	90.176		3596.61	93.583		3596.61	92.592		3596.61	92.542		3596.61	91.025		3596.61	83.504		3596.61	96.066		3596.61	92.107		3596.61	90.576
3594.55	96.831		3594.55	95.117		3594.55	95.185		3594.55	94.969		3594.55	96.393		3594.55	95.436		3594.55	94.365		3594.55	93.451		3594.55	90.206		3594.55	93.664		3594.55	92.631		3594.55	92.525		3594.55	91.072		3594.55	83.513		3594.55	96.069		3594.55	92.124		3594.55	90.605
3592.5	96.78		3592.5	95.064		3592.5	95.247		3592.5	94.989		3592.5	96.352		3592.5	95.437		3592.5	94.455		3592.5	93.507		3592.5	90.229		3592.5	93.717		3592.5	92.647		3592.5	92.522		3592.5	91.104		3592.5	83.565		3592.5	96.08		3592.5	92.145		3592.5	90.58
3590.44	96.768		3590.44	95.018		3590.44	95.312		3590.44	94.951		3590.44	96.393		3590.44	95.464		3590.44	94.484		3590.44	93.502		3590.44	90.21		3590.44	93.677		3590.44	92.692		3590.44	92.497		3590.44	91.07		3590.44	83.593		3590.44	96.068		3590.44	92.151		3590.44	90.523
3588.39	96.8		3588.39	95.053		3588.39	95.342		3588.39	94.934		3588.39	96.426		3588.39	95.48		3588.39	94.525		3588.39	93.409		3588.39	90.185		3588.39	93.65		3588.39	92.783		3588.39	92.454		3588.39	91.051		3588.39	83.597		3588.39	96.044		3588.39	92.125		3588.39	90.489
3586.33	96.816		3586.33	95.175		3586.33	95.272		3586.33	94.941		3586.33	96.445		3586.33	95.474		3586.33	94.546		3586.33	93.368		3586.33	90.206		3586.33	93.741		3586.33	92.832		3586.33	92.455		3586.33	91.065		3586.33	83.58		3586.33	96.038		3586.33	92.098		3586.33	90.447
3584.28	96.816		3584.28	95.277		3584.28	95.197		3584.28	94.926		3584.28	96.461		3584.28	95.452		3584.28	94.514		3584.28	93.421		3584.28	90.279		3584.28	93.846		3584.28	92.841		3584.28	92.498		3584.28	91.055		3584.28	83.602		3584.28	96.023		3584.28	92.108		3584.28	90.457
3582.22	96.795		3582.22	95.256		3582.22	95.189		3582.22	94.878		3582.22	96.464		3582.22	95.448		3582.22	94.503		3582.22	93.487		3582.22	90.353		3582.22	93.881		3582.22	92.86		3582.22	92.485		3582.22	90.987		3582.22	83.644		3582.22	96.002		3582.22	92.061		3582.22	90.516
3580.17	96.739		3580.17	95.166		3580.17	95.151		3580.17	94.834		3580.17	96.488		3580.17	95.454		3580.17	94.549		3580.17	93.533		3580.17	90.369		3580.17	93.884		3580.17	92.864		3580.17	92.402		3580.17	90.885		3580.17	83.594		3580.17	96.011		3580.17	91.997		3580.17	90.512
3578.11	96.706		3578.11	95.12		3578.11	95.122		3578.11	94.875		3578.11	96.512		3578.11	95.445		3578.11	94.554		3578.11	93.532		3578.11	90.358		3578.11	93.902		3578.11	92.848		3578.11	92.34		3578.11	90.827		3578.11	83.513		3578.11	96.022		3578.11	92.035		3578.11	90.48
3576.06	96.706		3576.06	95.088		3576.06	95.225		3576.06	94.962		3576.06	96.459		3576.06	95.441		3576.06	94.499		3576.06	93.496		3576.06	90.392		3576.06	93.955		3576.06	92.82		3576.06	92.356		3576.06	90.868		3576.06	83.496		3576.06	96.026		3576.06	92.096		3576.06	90.483
3574	96.728		3574	95.051		3574	95.329		3574	94.984		3574	96.361		3574	95.46		3574	94.48		3574	93.465		3574	90.464		3574	93.999		3574	92.804		3574	92.424		3574	90.951		3574	83.5		3574	96.025		3574	92.085		3574	90.511
3571.95	96.752		3571.95	95.072		3571.95	95.331		3571.95	95.004		3571.95	96.334		3571.95	95.463		3571.95	94.48		3571.95	93.437		3571.95	90.486		3571.95	93.96		3571.95	92.836		3571.95	92.427		3571.95	90.967		3571.95	83.49		3571.95	95.987		3571.95	92.062		3571.95	90.547
3569.89	96.737		3569.89	95.112		3569.89	95.325		3569.89	95.036		3569.89	96.375		3569.89	95.446		3569.89	94.49		3569.89	93.426		3569.89	90.437		3569.89	93.896		3569.89	92.888		3569.89	92.346		3569.89	90.91		3569.89	83.464		3569.89	95.957		3569.89	92.082		3569.89	90.528
3567.84	96.718		3567.84	95.11		3567.84	95.347		3567.84	95.004		3567.84	96.421		3567.84	95.45		3567.84	94.559		3567.84	93.41		3567.84	90.389		3567.84	93.923		3567.84	92.94		3567.84	92.335		3567.84	90.869		3567.84	83.421		3567.84	95.953		3567.84	92.097		3567.84	90.465
3565.78	96.7		3565.78	95.111		3565.78	95.364		3565.78	94.969		3565.78	96.482		3565.78	95.417		3565.78	94.629		3565.78	93.396		3565.78	90.401		3565.78	94.015		3565.78	92.976		3565.78	92.425		3565.78	90.923		3565.78	83.385		3565.78	95.916		3565.78	92.101		3565.78	90.494
3563.73	96.634		3563.73	95.114		3563.73	95.364		3563.73	94.958		3563.73	96.543		3563.73	95.366		3563.73	94.619		3563.73	93.42		3563.73	90.457		3563.73	94.079		3563.73	92.987		3563.73	92.495		3563.73	91.031		3563.73	83.359		3563.73	95.896		3563.73	92.116		3563.73	90.609
3561.67	96.615		3561.67	95.096		3561.67	95.353		3561.67	94.965		3561.67	96.56		3561.67	95.376		3561.67	94.535		3561.67	93.426		3561.67	90.496		3561.67	94.091		3561.67	93.008		3561.67	92.514		3561.67	91.08		3561.67	83.356		3561.67	95.934		3561.67	92.16		3561.67	90.677
3559.62	96.702		3559.62	95.087		3559.62	95.317		3559.62	94.989		3559.62	96.547		3559.62	95.372		3559.62	94.445		3559.62	93.426		3559.62	90.51		3559.62	94.026		3559.62	93.033		3559.62	92.511		3559.62	91.064		3559.62	83.375		3559.62	95.975		3559.62	92.214		3559.62	90.689
3557.56	96.746		3557.56	95.089		3557.56	95.263		3557.56	94.974		3557.56	96.551		3557.56	95.347		3557.56	94.434		3557.56	93.477		3557.56	90.53		3557.56	93.931		3557.56	93.001		3557.56	92.46		3557.56	91.06		3557.56	83.347		3557.56	95.948		3557.56	92.201		3557.56	90.665
3555.51	96.702		3555.51	95.088		3555.51	95.255		3555.51	94.933		3555.51	96.514		3555.51	95.352		3555.51	94.479		3555.51	93.528		3555.51	90.532		3555.51	93.934		3555.51	92.953		3555.51	92.403		3555.51	91.088		3555.51	83.275		3555.51	95.854		3555.51	92.161		3555.51	90.576
3553.45	96.663		3553.45	95.094		3553.45	95.322		3553.45	94.929		3553.45	96.427		3553.45	95.388		3553.45	94.485		3553.45	93.575		3553.45	90.496		3553.45	94.029		3553.45	92.989		3553.45	92.436		3553.45	91.129		3553.45	83.24		3553.45	95.815		3553.45	92.136		3553.45	90.462
3551.39	96.664		3551.39	95.125		3551.39	95.392		3551.39	94.979		3551.39	96.42		3551.39	95.431		3551.39	94.477		3551.39	93.63		3551.39	90.482		3551.39	94.113		3551.39	93.048		3551.39	92.537		3551.39	91.165		3551.39	83.217		3551.39	95.86		3551.39	92.094		3551.39	90.421
3549.34	96.702		3549.34	95.165		3549.34	95.404		3549.34	95.018		3549.34	96.482		3549.34	95.397		3549.34	94.515		3549.34	93.58		3549.34	90.521		3549.34	94.151		3549.34	93.035		3549.34	92.594		3549.34	91.144		3549.34	83.176		3549.34	95.871		3549.34	92.071		3549.34	90.453
3547.28	96.728		3547.28	95.188		3547.28	95.351		3547.28	94.995		3547.28	96.489		3547.28	95.338		3547.28	94.558		3547.28	93.447		3547.28	90.55		3547.28	94.153		3547.28	93.005		3547.28	92.55		3547.28	91.041		3547.28	83.16		3547.28	95.863		3547.28	92.111		3547.28	90.497
3545.23	96.72		3545.23	95.203		3545.23	95.258		3545.23	94.961		3545.23	96.435		3545.23	95.419		3545.23	94.557		3545.23	93.387		3545.23	90.551		3545.23	94.175		3545.23	93.038		3545.23	92.483		3545.23	90.916		3545.23	83.144		3545.23	95.903		3545.23	92.191		3545.23	90.531
3543.17	96.718		3543.17	95.193		3543.17	95.215		3543.17	94.934		3543.17	96.404		3543.17	95.554		3543.17	94.535		3543.17	93.412		3543.17	90.568		3543.17	94.248		3543.17	93.091		3543.17	92.443		3543.17	90.858		3543.17	83.114		3543.17	95.93		3543.17	92.23		3543.17	90.507
3541.12	96.715		3541.12	95.121		3541.12	95.246		3541.12	94.882		3541.12	96.393		3541.12	95.556		3541.12	94.514		3541.12	93.494		3541.12	90.603		3541.12	94.277		3541.12	93.073		3541.12	92.442		3541.12	90.901		3541.12	83.141		3541.12	95.907		3541.12	92.201		3541.12	90.483
3539.06	96.678		3539.06	95.059		3539.06	95.29		3539.06	94.846		3539.06	96.364		3539.06	95.473		3539.06	94.529		3539.06	93.567		3539.06	90.643		3539.06	94.254		3539.06	93.073		3539.06	92.461		3539.06	91.003		3539.06	83.175		3539.06	95.86		3539.06	92.206		3539.06	90.579
3537.01	96.647		3537.01	95.089		3537.01	95.323		3537.01	94.854		3537.01	96.352		3537.01	95.438		3537.01	94.599		3537.01	93.536		3537.01	90.665		3537.01	94.308		3537.01	93.195		3537.01	92.457		3537.01	91.073		3537.01	83.132		3537.01	95.797		3537.01	92.258		3537.01	90.712
3534.95	96.655		3534.95	95.164		3534.95	95.38		3534.95	94.874		3534.95	96.385		3534.95	95.465		3534.95	94.672		3534.95	93.454		3534.95	90.643		3534.95	94.409		3534.95	93.272		3534.95	92.438		3534.95	91.118		3534.95	83.061		3534.95	95.754		3534.95	92.2		3534.95	90.771
3532.9	96.648		3532.9	95.218		3532.9	95.452		3532.9	94.898		3532.9	96.44		3532.9	95.471		3532.9	94.698		3532.9	93.459		3532.9	90.627		3532.9	94.404		3532.9	93.193		3532.9	92.421		3532.9	91.183		3532.9	83.034		3532.9	95.795		3532.9	92.078		3532.9	90.789
3530.84	96.658		3530.84	95.233		3530.84	95.443		3530.84	94.926		3530.84	96.468		3530.84	95.41		3530.84	94.678		3530.84	93.506		3530.84	90.661		3530.84	94.301		3530.84	93.086		3530.84	92.435		3530.84	91.177		3530.84	83.025		3530.84	95.861		3530.84	92.082		3530.84	90.78
3528.79	96.718		3528.79	95.185		3528.79	95.363		3528.79	94.943		3528.79	96.475		3528.79	95.361		3528.79	94.696		3528.79	93.45		3528.79	90.705		3528.79	94.256		3528.79	93.066		3528.79	92.476		3528.79	91.095		3528.79	82.991		3528.79	95.86		3528.79	92.158		3528.79	90.749
3526.73	96.772		3526.73	95.099		3526.73	95.299		3526.73	94.939		3526.73	96.52		3526.73	95.383		3526.73	94.743		3526.73	93.373		3526.73	90.712		3526.73	94.279		3526.73	93.14		3526.73	92.51		3526.73	91.029		3526.73	82.969		3526.73	95.819		3526.73	92.201		3526.73	90.752
3524.68	96.801		3524.68	95.081		3524.68	95.278		3524.68	94.915		3524.68	96.571		3524.68	95.427		3524.68	94.732		3524.68	93.391		3524.68	90.687		3524.68	94.269		3524.68	93.233		3524.68	92.545		3524.68	90.988		3524.68	82.966		3524.68	95.778		3524.68	92.212		3524.68	90.736
3522.62	96.777		3522.62	95.13		3522.62	95.323		3522.62	94.906		3522.62	96.549		3522.62	95.508		3522.62	94.725		3522.62	93.4		3522.62	90.696		3522.62	94.268		3522.62	93.269		3522.62	92.555		3522.62	90.999		3522.62	82.969		3522.62	95.754		3522.62	92.209		3522.62	90.669
3520.57	96.712		3520.57	95.184		3520.57	95.389		3520.57	94.925		3520.57	96.494		3520.57	95.586		3520.57	94.726		3520.57	93.384		3520.57	90.73		3520.57	94.341		3520.57	93.265		3520.57	92.502		3520.57	91.06		3520.57	82.988		3520.57	95.751		3520.57	92.224		3520.57	90.647
3518.51	96.662		3518.51	95.245		3518.51	95.422		3518.51	94.935		3518.51	96.475		3518.51	95.577		3518.51	94.63		3518.51	93.422		3518.51	90.73		3518.51	94.4		3518.51	93.256		3518.51	92.449		3518.51	91.083		3518.51	82.991		3518.51	95.746		3518.51	92.238		3518.51	90.668
3516.46	96.617		3516.46	95.281		3516.46	95.37		3516.46	94.939		3516.46	96.467		3516.46	95.522		3516.46	94.541		3516.46	93.467		3516.46	90.716		3516.46	94.376		3516.46	93.231		3516.46	92.467		3516.46	91.028		3516.46	82.977		3516.46	95.722		3516.46	92.224		3516.46	90.661
3514.4	96.618		3514.4	95.246		3514.4	95.269		3514.4	94.98		3514.4	96.432		3514.4	95.458		3514.4	94.546		3514.4	93.49		3514.4	90.711		3514.4	94.37		3514.4	93.212		3514.4	92.52		3514.4	90.951		3514.4	82.975		3514.4	95.713		3514.4	92.233		3514.4	90.668
3512.35	96.678		3512.35	95.165		3512.35	95.266		3512.35	95.023		3512.35	96.406		3512.35	95.397		3512.35	94.561		3512.35	93.543		3512.35	90.729		3512.35	94.415		3512.35	93.247		3512.35	92.575		3512.35	90.913		3512.35	82.972		3512.35	95.72		3512.35	92.298		3512.35	90.731
3510.29	96.722		3510.29	95.107		3510.29	95.328		3510.29	95.009		3510.29	96.426		3510.29	95.343		3510.29	94.564		3510.29	93.63		3510.29	90.784		3510.29	94.412		3510.29	93.351		3510.29	92.63		3510.29	90.937		3510.29	82.932		3510.29	95.695		3510.29	92.288		3510.29	90.737
3508.24	96.727		3508.24	95.098		3508.24	95.367		3508.24	95.011		3508.24	96.413		3508.24	95.31		3508.24	94.583		3508.24	93.661		3508.24	90.82		3508.24	94.33		3508.24	93.441		3508.24	92.643		3508.24	91.014		3508.24	82.894		3508.24	95.674		3508.24	92.127		3508.24	90.658
3506.18	96.701		3506.18	95.139		3506.18	95.383		3506.18	95.052		3506.18	96.389		3506.18	95.311		3506.18	94.627		3506.18	93.572		3506.18	90.806		3506.18	94.252		3506.18	93.439		3506.18	92.563		3506.18	91.075		3506.18	82.902		3506.18	95.701		3506.18	92.005		3506.18	90.615
3504.13	96.699		3504.13	95.191		3504.13	95.375		3504.13	95.014		3504.13	96.458		3504.13	95.359		3504.13	94.657		3504.13	93.463		3504.13	90.783		3504.13	94.276		3504.13	93.359		3504.13	92.474		3504.13	91.095		3504.13	82.913		3504.13	95.719		3504.13	92.084		3504.13	90.643
3502.07	96.725		3502.07	95.204		3502.07	95.352		3502.07	94.932		3502.07	96.534		3502.07	95.408		3502.07	94.653		3502.07	93.427		3502.07	90.796		3502.07	94.382		3502.07	93.292		3502.07	92.473		3502.07	91.13		3502.07	82.925		3502.07	95.71		3502.07	92.199		3502.07	90.73
3500.01	96.707		3500.01	95.221		3500.01	95.319		3500.01	94.919		3500.01	96.526		3500.01	95.401		3500.01	94.686		3500.01	93.41		3500.01	90.849		3500.01	94.497		3500.01	93.327		3500.01	92.509		3500.01	91.175		3500.01	82.946		3500.01	95.709		3500.01	92.224		3500.01	90.821
3497.96	96.695		3497.96	95.264		3497.96	95.287		3497.96	94.938		3497.96	96.482		3497.96	95.375		3497.96	94.725		3497.96	93.419		3497.96	90.907		3497.96	94.567		3497.96	93.399		3497.96	92.512		3497.96	91.177		3497.96	82.946		3497.96	95.699		3497.96	92.259		3497.96	90.83
3495.9	96.728		3495.9	95.278		3495.9	95.277		3495.9	94.928		3495.9	96.441		3495.9	95.341		3495.9	94.692		3495.9	93.462		3495.9	90.91		3495.9	94.553		3495.9	93.395		3495.9	92.486		3495.9	91.14		3495.9	82.925		3495.9	95.662		3495.9	92.318		3495.9	90.812
3493.85	96.732		3493.85	95.264		3493.85	95.318		3493.85	94.926		3493.85	96.42		3493.85	95.34		3493.85	94.653		3493.85	93.472		3493.85	90.857		3493.85	94.496		3493.85	93.355		3493.85	92.431		3493.85	91.076		3493.85	82.895		3493.85	95.618		3493.85	92.335		3493.85	90.815
3491.79	96.72		3491.79	95.234		3491.79	95.376		3491.79	95.001		3491.79	96.422		3491.79	95.407		3491.79	94.681		3491.79	93.471		3491.79	90.834		3491.79	94.472		3491.79	93.375		3491.79	92.391		3491.79	91.032		3491.79	82.886		3491.79	95.574		3491.79	92.297		3491.79	90.771
3489.74	96.732		3489.74	95.192		3489.74	95.392		3489.74	95.104		3489.74	96.417		3489.74	95.463		3489.74	94.726		3489.74	93.469		3489.74	90.859		3489.74	94.493		3489.74	93.425		3489.74	92.446		3489.74	91.072		3489.74	82.892		3489.74	95.531		3489.74	92.282		3489.74	90.712
3487.68	96.726		3487.68	95.203		3487.68	95.374		3487.68	95.105		3487.68	96.411		3487.68	95.469		3487.68	94.763		3487.68	93.418		3487.68	90.869		3487.68	94.519		3487.68	93.45		3487.68	92.56		3487.68	91.137		3487.68	82.861		3487.68	95.51		3487.68	92.306		3487.68	90.732
3485.63	96.687		3485.63	95.268		3485.63	95.368		3485.63	95.04		3485.63	96.426		3485.63	95.459		3485.63	94.811		3485.63	93.363		3485.63	90.847		3485.63	94.538		3485.63	93.459		3485.63	92.606		3485.63	91.15		3485.63	82.787		3485.63	95.519		3485.63	92.285		3485.63	90.786
3483.57	96.657		3483.57	95.242		3483.57	95.393		3483.57	95.053		3483.57	96.43		3483.57	95.473		3483.57	94.818		3483.57	93.374		3483.57	90.843		3483.57	94.549		3483.57	93.48		3483.57	92.581		3483.57	91.117		3483.57	82.735		3483.57	95.564		3483.57	92.219		3483.57	90.773
3481.52	96.659		3481.52	95.08		3481.52	95.378		3481.52	95.083		3481.52	96.414		3481.52	95.492		3481.52	94.776		3481.52	93.432		3481.52	90.895		3481.52	94.528		3481.52	93.517		3481.52	92.579		3481.52	91.043		3481.52	82.737		3481.52	95.582		3481.52	92.18		3481.52	90.721
3479.46	96.661		3479.46	95.003		3479.46	95.296		3479.46	95.043		3479.46	96.418		3479.46	95.471		3479.46	94.729		3479.46	93.468		3479.46	90.953		3479.46	94.501		3479.46	93.507		3479.46	92.597		3479.46	90.972		3479.46	82.736		3479.46	95.518		3479.46	92.208		3479.46	90.71
3477.41	96.643		3477.41	95.11		3477.41	95.261		3477.41	94.996		3477.41	96.446		3477.41	95.474		3477.41	94.699		3477.41	93.469		3477.41	90.968		3477.41	94.558		3477.41	93.443		3477.41	92.578		3477.41	90.946		3477.41	82.696		3477.41	95.46		3477.41	92.268		3477.41	90.74
3475.35	96.612		3475.35	95.228		3475.35	95.292		3475.35	94.959		3475.35	96.492		3475.35	95.536		3475.35	94.687		3475.35	93.486		3475.35	90.988		3475.35	94.638		3475.35	93.393		3475.35	92.536		3475.35	90.93		3475.35	82.669		3475.35	95.463		3475.35	92.291		3475.35	90.784
3473.3	96.605		3473.3	95.268		3473.3	95.31		3473.3	94.937		3473.3	96.533		3473.3	95.558		3473.3	94.664		3473.3	93.518		3473.3	91.028		3473.3	94.619		3473.3	93.38		3473.3	92.509		3473.3	90.915		3473.3	82.713		3473.3	95.487		3473.3	92.264		3473.3	90.824
3471.24	96.631		3471.24	95.265		3471.24	95.322		3471.24	94.957		3471.24	96.492		3471.24	95.506		3471.24	94.661		3471.24	93.54		3471.24	91.04		3471.24	94.608		3471.24	93.394		3471.24	92.518		3471.24	90.923		3471.24	82.776		3471.24	95.459		3471.24	92.249		3471.24	90.864
3469.19	96.671		3469.19	95.248		3469.19	95.344		3469.19	94.958		3469.19	96.392		3469.19	95.455		3469.19	94.722		3469.19	93.536		3469.19	91.012		3469.19	94.664		3469.19	93.436		3469.19	92.566		3469.19	90.98		3469.19	82.744		3469.19	95.389		3469.19	92.281		3469.19	90.883
3467.13	96.709		3467.13	95.215		3467.13	95.353		3467.13	94.928		3467.13	96.35		3467.13	95.421		3467.13	94.791		3467.13	93.487		3467.13	90.964		3467.13	94.664		3467.13	93.485		3467.13	92.616		3467.13	91.08		3467.13	82.675		3467.13	95.369		3467.13	92.3		3467.13	90.894
3465.08	96.692		3465.08	95.143		3465.08	95.335		3465.08	94.94		3465.08	96.365		3465.08	95.375		3465.08	94.794		3465.08	93.445		3465.08	90.922		3465.08	94.624		3465.08	93.497		3465.08	92.626		3465.08	91.14		3465.08	82.717		3465.08	95.384		3465.08	92.276		3465.08	90.901
3463.02	96.626		3463.02	95.067		3463.02	95.315		3463.02	95.004		3463.02	96.37		3463.02	95.374		3463.02	94.743		3463.02	93.468		3463.02	90.931		3463.02	94.651		3463.02	93.466		3463.02	92.609		3463.02	91.109		3463.02	82.788		3463.02	95.369		3463.02	92.261		3463.02	90.86
3460.97	96.609		3460.97	95.075		3460.97	95.287		3460.97	95.024		3460.97	96.344		3460.97	95.416		3460.97	94.674		3460.97	93.52		3460.97	90.963		3460.97	94.698		3460.97	93.428		3460.97	92.612		3460.97	91.044		3460.97	82.767		3460.97	95.344		3460.97	92.274		3460.97	90.832
3458.91	96.647		3458.91	95.156		3458.91	95.249		3458.91	94.988		3458.91	96.333		3458.91	95.475		3458.91	94.635		3458.91	93.545		3458.91	90.961		3458.91	94.668		3458.91	93.427		3458.91	92.63		3458.91	91.057		3458.91	82.729		3458.91	95.311		3458.91	92.279		3458.91	90.856
3456.86	96.668		3456.86	95.217		3456.86	95.227		3456.86	94.998		3456.86	96.372		3456.86	95.558		3456.86	94.639		3456.86	93.515		3456.86	90.946		3456.86	94.61		3456.86	93.48		3456.86	92.598		3456.86	91.139		3456.86	82.729		3456.86	95.285		3456.86	92.282		3456.86	90.868
3454.8	96.696		3454.8	95.229		3454.8	95.22		3454.8	95.057		3454.8	96.39		3454.8	95.61		3454.8	94.608		3454.8	93.443		3454.8	90.952		3454.8	94.593		3454.8	93.555		3454.8	92.534		3454.8	91.169		3454.8	82.733		3454.8	95.296		3454.8	92.31		3454.8	90.856
3452.74	96.72		3452.74	95.224		3452.74	95.241		3452.74	95.075		3452.74	96.358		3452.74	95.609		3452.74	94.539		3452.74	93.403		3452.74	90.978		3452.74	94.581		3452.74	93.58		3452.74	92.52		3452.74	91.121		3452.74	82.732		3452.74	95.31		3452.74	92.356		3452.74	90.833
3450.69	96.694		3450.69	95.216		3450.69	95.29		3450.69	95.023		3450.69	96.32		3450.69	95.548		3450.69	94.534		3450.69	93.426		3450.69	90.99		3450.69	94.578		3450.69	93.536		3450.69	92.538		3450.69	91.056		3450.69	82.721		3450.69	95.291		3450.69	92.38		3450.69	90.799
3448.63	96.674		3448.63	95.212		3448.63	95.326		3448.63	94.999		3448.63	96.308		3448.63	95.461		3448.63	94.614		3448.63	93.441		3448.63	90.994		3448.63	94.591		3448.63	93.462		3448.63	92.529		3448.63	91.028		3448.63	82.73		3448.63	95.243		3448.63	92.363		3448.63	90.786
3446.58	96.692		3446.58	95.219		3446.58	95.346		3446.58	95.031		3446.58	96.333		3446.58	95.405		3446.58	94.678		3446.58	93.398		3446.58	91.044		3446.58	94.595		3446.58	93.41		3446.58	92.506		3446.58	91.059		3446.58	82.752		3446.58	95.191		3446.58	92.334		3446.58	90.815
3444.52	96.697		3444.52	95.244		3444.52	95.349		3444.52	95.046		3444.52	96.393		3444.52	95.386		3444.52	94.668		3444.52	93.377		3444.52	91.109		3444.52	94.613		3444.52	93.45		3444.52	92.489		3444.52	91.107		3444.52	82.736		3444.52	95.179		3444.52	92.345		3444.52	90.841
3442.47	96.655		3442.47	95.277		3442.47	95.304		3442.47	95.045		3442.47	96.463		3442.47	95.377		3442.47	94.644		3442.47	93.408		3442.47	91.103		3442.47	94.628		3442.47	93.564		3442.47	92.493		3442.47	91.127		3442.47	82.719		3442.47	95.176		3442.47	92.384		3442.47	90.814
3440.41	96.641		3440.41	95.286		3440.41	95.245		3440.41	95.059		3440.41	96.49		3440.41	95.387		3440.41	94.645		3440.41	93.405		3440.41	91.074		3440.41	94.626		3440.41	93.611		3440.41	92.546		3440.41	91.11		3440.41	82.723		3440.41	95.118		3440.41	92.39		3440.41	90.776
3438.36	96.672		3438.36	95.291		3438.36	95.228		3438.36	95.056		3438.36	96.443		3438.36	95.392		3438.36	94.662		3438.36	93.366		3438.36	91.104		3438.36	94.644		3438.36	93.554		3438.36	92.649		3438.36	91.098		3438.36	82.734		3438.36	95.093		3438.36	92.396		3438.36	90.799
3436.3	96.69		3436.3	95.309		3436.3	95.227		3436.3	95.028		3436.3	96.397		3436.3	95.376		3436.3	94.687		3436.3	93.357		3436.3	91.138		3436.3	94.661		3436.3	93.516		3436.3	92.719		3436.3	91.174		3436.3	82.761		3436.3	95.15		3436.3	92.423		3436.3	90.864
3434.25	96.741		3434.25	95.271		3434.25	95.23		3434.25	95.031		3434.25	96.39		3434.25	95.384		3434.25	94.721		3434.25	93.402		3434.25	91.131		3434.25	94.639		3434.25	93.535		3434.25	92.664		3434.25	91.291		3434.25	82.762		3434.25	95.18		3434.25	92.413		3434.25	90.885
3432.19	96.802		3432.19	95.175		3432.19	95.271		3432.19	95.075		3432.19	96.37		3432.19	95.394		3432.19	94.754		3432.19	93.465		3432.19	91.13		3432.19	94.618		3432.19	93.549		3432.19	92.582		3432.19	91.313		3432.19	82.732		3432.19	95.179		3432.19	92.359		3432.19	90.815
3430.14	96.768		3430.14	95.119		3430.14	95.312		3430.14	95.126		3430.14	96.339		3430.14	95.377		3430.14	94.752		3430.14	93.49		3430.14	91.142		3430.14	94.688		3430.14	93.532		3430.14	92.606		3430.14	91.228		3430.14	82.733		3430.14	95.19		3430.14	92.319		3430.14	90.735
3428.08	96.705		3428.08	95.123		3428.08	95.313		3428.08	95.148		3428.08	96.331		3428.08	95.333		3428.08	94.71		3428.08	93.494		3428.08	91.134		3428.08	94.806		3428.08	93.509		3428.08	92.679		3428.08	91.157		3428.08	82.751		3428.08	95.15		3428.08	92.336		3428.08	90.722
3426.03	96.714		3426.03	95.129		3426.03	95.301		3426.03	95.117		3426.03	96.35		3426.03	95.305		3426.03	94.683		3426.03	93.491		3426.03	91.109		3426.03	94.839		3426.03	93.504		3426.03	92.68		3426.03	91.155		3426.03	82.709		3426.03	95.049		3426.03	92.364		3426.03	90.751
3423.97	96.738		3423.97	95.131		3423.97	95.301		3423.97	95.082		3423.97	96.371		3423.97	95.365		3423.97	94.694		3423.97	93.445		3423.97	91.094		3423.97	94.793		3423.97	93.482		3423.97	92.607		3423.97	91.126		3423.97	82.624		3423.97	94.989		3423.97	92.394		3423.97	90.803
3421.92	96.711		3421.92	95.151		3421.92	95.307		3421.92	95.065		3421.92	96.364		3421.92	95.469		3421.92	94.721		3421.92	93.397		3421.92	91.11		3421.92	94.753		3421.92	93.449		3421.92	92.542		3421.92	91.069		3421.92	82.583		3421.92	95.011		3421.92	92.457		3421.92	90.869
3419.86	96.653		3419.86	95.166		3419.86	95.296		3419.86	95.009		3419.86	96.33		3419.86	95.533		3419.86	94.737		3419.86	93.375		3419.86	91.154		3419.86	94.722		3419.86	93.521		3419.86	92.542		3419.86	91.084		3419.86	82.62		3419.86	95.041		3419.86	92.477		3419.86	90.895
3417.81	96.616		3417.81	95.152		3417.81	95.27		3417.81	94.952		3417.81	96.307		3417.81	95.52		3417.81	94.704		3417.81	93.322		3417.81	91.172		3417.81	94.684		3417.81	93.677		3417.81	92.596		3417.81	91.15		3417.81	82.677		3417.81	94.998		3417.81	92.415		3417.81	90.885
3415.75	96.625		3415.75	95.121		3415.75	95.261		3415.75	94.946		3415.75	96.319		3415.75	95.413		3415.75	94.652		3415.75	93.277		3415.75	91.132		3415.75	94.644		3415.75	93.724		3415.75	92.641		3415.75	91.185		3415.75	82.691		3415.75	94.912		3415.75	92.346		3415.75	90.843
3413.7	96.687		3413.7	95.09		3413.7	95.294		3413.7	94.97		3413.7	96.334		3413.7	95.318		3413.7	94.652		3413.7	93.298		3413.7	91.069		3413.7	94.627		3413.7	93.617		3413.7	92.653		3413.7	91.181		3413.7	82.65		3413.7	94.832		3413.7	92.321		3413.7	90.783
3411.64	96.742		3411.64	95.063		3411.64	95.337		3411.64	94.993		3411.64	96.324		3411.64	95.353		3411.64	94.681		3411.64	93.352		3411.64	91.039		3411.64	94.67		3411.64	93.501		3411.64	92.648		3411.64	91.143		3411.64	82.584		3411.64	94.747		3411.64	92.338		3411.64	90.79
3409.59	96.733		3409.59	95.052		3409.59	95.342		3409.59	94.994		3409.59	96.308		3409.59	95.423		3409.59	94.696		3409.59	93.37		3409.59	91.062		3409.59	94.713		3409.59	93.502		3409.59	92.617		3409.59	91.081		3409.59	82.543		3409.59	94.642		3409.59	92.36		3409.59	90.827
3407.53	96.722		3407.53	95.107		3407.53	95.35		3407.53	94.997		3407.53	96.273		3407.53	95.472		3407.53	94.737		3407.53	93.328		3407.53	91.069		3407.53	94.691		3407.53	93.562		3407.53	92.572		3407.53	91.097		3407.53	82.543		3407.53	94.497		3407.53	92.378		3407.53	90.838
3405.48	96.727		3405.48	95.189		3405.48	95.364		3405.48	95.016		3405.48	96.169		3405.48	95.51		3405.48	94.796		3405.48	93.319		3405.48	91.042		3405.48	94.641		3405.48	93.553		3405.48	92.538		3405.48	91.209		3405.48	82.568		3405.48	94.304		3405.48	92.433		3405.48	90.869
3403.42	96.697		3403.42	95.189		3403.42	95.32		3403.42	95.018		3403.42	96.07		3403.42	95.514		3403.42	94.761		3403.42	93.382		3403.42	91.039		3403.42	94.63		3403.42	93.516		3403.42	92.494		3403.42	91.26		3403.42	82.575		3403.42	94.113		3403.42	92.482		3403.42	90.916
3401.36	96.669		3401.36	95.156		3401.36	95.241		3401.36	94.987		3401.36	96.057		3401.36	95.524		3401.36	94.668		3401.36	93.416		3401.36	91.058		3401.36	94.652		3401.36	93.544		3401.36	92.459		3401.36	91.215		3401.36	82.531		3401.36	93.982		3401.36	92.459		3401.36	90.96
3399.31	96.664		3399.31	95.183		3399.31	95.179		3399.31	94.952		3399.31	96.062		3399.31	95.524		3399.31	94.643		3399.31	93.37		3399.31	91.064		3399.31	94.643		3399.31	93.59		3399.31	92.468		3399.31	91.17		3399.31	82.424		3399.31	93.933		3399.31	92.386		3399.31	90.992
3397.25	96.659		3397.25	95.195		3397.25	95.159		3397.25	94.945		3397.25	96.072		3397.25	95.507		3397.25	94.698		3397.25	93.316		3397.25	91.055		3397.25	94.633		3397.25	93.576		3397.25	92.463		3397.25	91.16		3397.25	82.338		3397.25	93.951		3397.25	92.326		3397.25	90.97
3395.2	96.665		3395.2	95.142		3395.2	95.207		3395.2	95.01		3395.2	96.119		3395.2	95.499		3395.2	94.768		3395.2	93.305		3395.2	91.063		3395.2	94.662		3395.2	93.518		3395.2	92.419		3395.2	91.164		3395.2	82.363		3395.2	93.985		3395.2	92.339		3395.2	90.92
3393.14	96.674		3393.14	95.1		3393.14	95.263		3393.14	95.114		3393.14	96.111		3393.14	95.472		3393.14	94.789		3393.14	93.314		3393.14	91.084		3393.14	94.647		3393.14	93.469		3393.14	92.417		3393.14	91.145		3393.14	82.427		3393.14	93.979		3393.14	92.393		3393.14	90.922
3391.09	96.671		3391.09	95.117		3391.09	95.257		3391.09	95.131		3391.09	96.056		3391.09	95.444		3391.09	94.754		3391.09	93.325		3391.09	91.073		3391.09	94.572		3391.09	93.481		3391.09	92.468		3391.09	91.072		3391.09	82.434		3391.09	93.976		3391.09	92.387		3391.09	90.962
3389.03	96.629		3389.03	95.171		3389.03	95.242		3389.03	95.049		3389.03	96.071		3389.03	95.475		3389.03	94.724		3389.03	93.341		3389.03	91.031		3389.03	94.581		3389.03	93.55		3389.03	92.507		3389.03	90.997		3389.03	82.428		3389.03	94.036		3389.03	92.328		3389.03	90.975
3386.98	96.554		3386.98	95.211		3386.98	95.26		3386.98	94.958		3386.98	96.115		3386.98	95.508		3386.98	94.725		3386.98	93.382		3386.98	91.011		3386.98	94.68		3386.98	93.599		3386.98	92.503		3386.98	91.004		3386.98	82.461		3386.98	94.097		3386.98	92.315		3386.98	90.95
3384.92	96.533		3384.92	95.194		3384.92	95.281		3384.92	94.926		3384.92	96.157		3384.92	95.489		3384.92	94.706		3384.92	93.437		3384.92	91.048		3384.92	94.725		3384.92	93.599		3384.92	92.465		3384.92	91.077		3384.92	82.485		3384.92	94.098		3384.92	92.39		3384.92	90.915
3382.87	96.587		3382.87	95.151		3382.87	95.275		3382.87	94.968		3382.87	96.247		3382.87	95.478		3382.87	94.693		3382.87	93.445		3382.87	91.074		3382.87	94.728		3382.87	93.565		3382.87	92.442		3382.87	91.14		3382.87	82.474		3382.87	94.08		3382.87	92.478		3382.87	90.872
3380.81	96.657		3380.81	95.137		3380.81	95.25		3380.81	95.053		3380.81	96.282		3380.81	95.472		3380.81	94.718		3380.81	93.387		3380.81	91.045		3380.81	94.756		3380.81	93.562		3380.81	92.463		3380.81	91.146		3380.81	82.49		3380.81	94.109		3380.81	92.486		3380.81	90.846
3378.76	96.7		3378.76	95.109		3378.76	95.246		3378.76	95.112		3378.76	96.208		3378.76	95.441		3378.76	94.716		3378.76	93.339		3378.76	91.039		3378.76	94.787		3378.76	93.606		3378.76	92.479		3378.76	91.119		3378.76	82.535		3378.76	94.18		3378.76	92.434		3378.76	90.868
3376.7	96.696		3376.7	95.036		3376.7	95.266		3376.7	95.119		3376.7	96.174		3376.7	95.419		3376.7	94.699		3376.7	93.364		3376.7	91.095		3376.7	94.802		3376.7	93.604		3376.7	92.473		3376.7	91.126		3376.7	82.528		3376.7	94.248		3376.7	92.371		3376.7	90.901
3374.65	96.653		3374.65	95.014		3374.65	95.238		3374.65	95.087		3374.65	96.221		3374.65	95.419		3374.65	94.721		3374.65	93.41		3374.65	91.14		3374.65	94.771		3374.65	93.565		3374.65	92.508		3374.65	91.214		3374.65	82.455		3374.65	94.283		3374.65	92.348		3374.65	90.944
3372.59	96.613		3372.59	95.089		3372.59	95.168		3372.59	95.04		3372.59	96.23		3372.59	95.433		3372.59	94.746		3372.59	93.427		3372.59	91.136		3372.59	94.718		3372.59	93.566		3372.59	92.599		3372.59	91.314		3372.59	82.419		3372.59	94.265		3372.59	92.369		3372.59	91.011
3370.54	96.587		3370.54	95.168		3370.54	95.169		3370.54	95.016		3370.54	96.163		3370.54	95.444		3370.54	94.758		3370.54	93.433		3370.54	91.1		3370.54	94.716		3370.54	93.574		3370.54	92.675		3370.54	91.313		3370.54	82.474		3370.54	94.217		3370.54	92.381		3370.54	91.03
3368.48	96.565		3368.48	95.152		3368.48	95.253		3368.48	95.01		3368.48	96.119		3368.48	95.428		3368.48	94.763		3368.48	93.412		3368.48	91.071		3368.48	94.772		3368.48	93.57		3368.48	92.722		3368.48	91.256		3368.48	82.529		3368.48	94.203		3368.48	92.428		3368.48	90.979
3366.43	96.607		3366.43	95.09		3366.43	95.328		3366.43	95.022		3366.43	96.166		3366.43	95.415		3366.43	94.746		3366.43	93.344		3366.43	91.085		3366.43	94.835		3366.43	93.598		3366.43	92.722		3366.43	91.242		3366.43	82.554		3366.43	94.249		3366.43	92.479		3366.43	90.971
3364.37	96.675		3364.37	95.122		3364.37	95.366		3364.37	95.058		3364.37	96.239		3364.37	95.428		3364.37	94.744		3364.37	93.272		3364.37	91.113		3364.37	94.81		3364.37	93.624		3364.37	92.66		3364.37	91.291		3364.37	82.599		3364.37	94.299		3364.37	92.451		3364.37	91.013
3362.32	96.68		3362.32	95.211		3362.32	95.365		3362.32	95.081		3362.32	96.279		3362.32	95.434		3362.32	94.791		3362.32	93.269		3362.32	91.126		3362.32	94.725		3362.32	93.62		3362.32	92.619		3362.32	91.365		3362.32	82.615		3362.32	94.312		3362.32	92.404		3362.32	91.046
3360.26	96.661		3360.26	95.216		3360.26	95.321		3360.26	95.079		3360.26	96.288		3360.26	95.407		3360.26	94.83		3360.26	93.338		3360.26	91.13		3360.26	94.73		3360.26	93.646		3360.26	92.603		3360.26	91.381		3360.26	82.57		3360.26	94.336		3360.26	92.395		3360.26	91.094
3358.21	96.645		3358.21	95.146		3358.21	95.282		3358.21	95.076		3358.21	96.26		3358.21	95.359		3358.21	94.835		3358.21	93.396		3358.21	91.136		3358.21	94.772		3358.21	93.705		3358.21	92.557		3358.21	91.289		3358.21	82.524		3358.21	94.361		3358.21	92.408		3358.21	91.125
3356.15	96.613		3356.15	95.108		3356.15	95.263		3356.15	95.082		3356.15	96.221		3356.15	95.359		3356.15	94.829		3356.15	93.404		3356.15	91.166		3356.15	94.767		3356.15	93.711		3356.15	92.536		3356.15	91.207		3356.15	82.53		3356.15	94.327		3356.15	92.408		3356.15	91.118
3354.1	96.611		3354.1	95.138		3354.1	95.252		3354.1	95.052		3354.1	96.256		3354.1	95.419		3354.1	94.821		3354.1	93.38		3354.1	91.202		3354.1	94.777		3354.1	93.665		3354.1	92.525		3354.1	91.233		3354.1	82.575		3354.1	94.307		3354.1	92.4		3354.1	91.086
3352.04	96.664		3352.04	95.167		3352.04	95.293		3352.04	95.023		3352.04	96.355		3352.04	95.469		3352.04	94.816		3352.04	93.368		3352.04	91.195		3352.04	94.779		3352.04	93.632		3352.04	92.46		3352.04	91.278		3352.04	82.579		3352.04	94.345		3352.04	92.394		3352.04	91.022
3349.98	96.672		3349.98	95.141		3349.98	95.339		3349.98	95.069		3349.98	96.371		3349.98	95.487		3349.98	94.817		3349.98	93.375		3349.98	91.189		3349.98	94.763		3349.98	93.596		3349.98	92.428		3349.98	91.301		3349.98	82.521		3349.98	94.385		3349.98	92.414		3349.98	90.987
3347.93	96.613		3347.93	95.113		3347.93	95.323		3347.93	95.135		3347.93	96.28		3347.93	95.491		3347.93	94.821		3347.93	93.36		3347.93	91.23		3347.93	94.77		3347.93	93.57		3347.93	92.531		3347.93	91.312		3347.93	82.495		3347.93	94.415		3347.93	92.494		3347.93	91.028
3345.87	96.572		3345.87	95.153		3345.87	95.348		3345.87	95.152		3345.87	96.22		3345.87	95.483		3345.87	94.821		3345.87	93.374		3345.87	91.258		3345.87	94.749		3345.87	93.619		3345.87	92.662		3345.87	91.254		3345.87	82.548		3345.87	94.428		3345.87	92.566		3345.87	91.055
3343.82	96.586		3343.82	95.22		3343.82	95.412		3343.82	95.136		3343.82	96.237		3343.82	95.484		3343.82	94.823		3343.82	93.487		3343.82	91.25		3343.82	94.722		3343.82	93.692		3343.82	92.667		3343.82	91.218		3343.82	82.594		3343.82	94.438		3343.82	92.576		3343.82	91.036
3341.76	96.637		3341.76	95.219		3341.76	95.381		3341.76	95.147		3341.76	96.264		3341.76	95.492		3341.76	94.808		3341.76	93.613		3341.76	91.235		3341.76	94.775		3341.76	93.712		3341.76	92.607		3341.76	91.321		3341.76	82.59		3341.76	94.505		3341.76	92.543		3341.76	91.064
3339.71	96.66		3339.71	95.165		3339.71	95.308		3339.71	95.17		3339.71	96.274		3339.71	95.448		3339.71	94.756		3339.71	93.638		3339.71	91.229		3339.71	94.859		3339.71	93.703		3339.71	92.59		3339.71	91.422		3339.71	82.6		3339.71	94.608		3339.71	92.489		3339.71	91.103
3337.65	96.65		3337.65	95.158		3337.65	95.305		3337.65	95.137		3337.65	96.302		3337.65	95.385		3337.65	94.728		3337.65	93.612		3337.65	91.268		3337.65	94.897		3337.65	93.689		3337.65	92.625		3337.65	91.376		3337.65	82.649		3337.65	94.672		3337.65	92.471		3337.65	91.04
3335.6	96.662		3335.6	95.21		3335.6	95.354		3335.6	95.092		3335.6	96.326		3335.6	95.413		3335.6	94.774		3335.6	93.59		3335.6	91.326		3335.6	94.909		3335.6	93.675		3335.6	92.665		3335.6	91.263		3335.6	82.674		3335.6	94.665		3335.6	92.521		3335.6	90.961
3333.54	96.694		3333.54	95.245		3333.54	95.4		3333.54	95.111		3333.54	96.328		3333.54	95.504		3333.54	94.792		3333.54	93.562		3333.54	91.335		3333.54	94.942		3333.54	93.673		3333.54	92.668		3333.54	91.226		3333.54	82.652		3333.54	94.614		3333.54	92.582		3333.54	90.977
3331.49	96.688		3331.49	95.229		3331.49	95.424		3331.49	95.169		3331.49	96.35		3331.49	95.524		3331.49	94.742		3331.49	93.544		3331.49	91.301		3331.49	95.007		3331.49	93.639		3331.49	92.645		3331.49	91.302		3331.49	82.617		3331.49	94.579		3331.49	92.564		3331.49	91.04
3329.43	96.641		3329.43	95.188		3329.43	95.4		3329.43	95.199		3329.43	96.353		3329.43	95.469		3329.43	94.741		3329.43	93.543		3329.43	91.28		3329.43	95.038		3329.43	93.573		3329.43	92.656		3329.43	91.396		3329.43	82.606		3329.43	94.593		3329.43	92.475		3329.43	91.084
3327.38	96.609		3327.38	95.166		3327.38	95.353		3327.38	95.197		3327.38	96.338		3327.38	95.447		3327.38	94.786		3327.38	93.549		3327.38	91.329		3327.38	94.972		3327.38	93.574		3327.38	92.701		3327.38	91.382		3327.38	82.644		3327.38	94.616		3327.38	92.451		3327.38	91.048
3325.32	96.608		3325.32	95.195		3325.32	95.368		3325.32	95.201		3325.32	96.356		3325.32	95.505		3325.32	94.782		3325.32	93.571		3325.32	91.429		3325.32	94.857		3325.32	93.632		3325.32	92.717		3325.32	91.25		3325.32	82.675		3325.32	94.599		3325.32	92.522		3325.32	90.978
3323.27	96.608		3323.27	95.256		3323.27	95.421		3323.27	95.208		3323.27	96.36		3323.27	95.576		3323.27	94.764		3323.27	93.594		3323.27	91.447		3323.27	94.808		3323.27	93.642		3323.27	92.697		3323.27	91.135		3323.27	82.643		3323.27	94.561		3323.27	92.524		3323.27	90.978
3321.21	96.592		3321.21	95.307		3321.21	95.392		3321.21	95.173		3321.21	96.346		3321.21	95.616		3321.21	94.804		3321.21	93.605		3321.21	91.385		3321.21	94.87		3321.21	93.637		3321.21	92.718		3321.21	91.173		3321.21	82.61		3321.21	94.561		3321.21	92.446		3321.21	91.007
3319.16	96.598		3319.16	95.322		3319.16	95.311		3319.16	95.1		3319.16	96.329		3319.16	95.644		3319.16	94.872		3319.16	93.602		3319.16	91.366		3319.16	94.928		3319.16	93.683		3319.16	92.786		3319.16	91.305		3319.16	82.647		3319.16	94.608		3319.16	92.43		3319.16	91.014
3317.1	96.623		3317.1	95.28		3317.1	95.3		3317.1	95.042		3317.1	96.291		3317.1	95.64		3317.1	94.896		3317.1	93.585		3317.1	91.375		3317.1	94.903		3317.1	93.721		3317.1	92.824		3317.1	91.347		3317.1	82.674		3317.1	94.672		3317.1	92.467		3317.1	91.049
3315.05	96.639		3315.05	95.213		3315.05	95.328		3315.05	95.037		3315.05	96.255		3315.05	95.603		3315.05	94.884		3315.05	93.578		3315.05	91.355		3315.05	94.883		3315.05	93.716		3315.05	92.819		3315.05	91.33		3315.05	82.63		3315.05	94.714		3315.05	92.495		3315.05	91.107
3312.99	96.621		3312.99	95.206		3312.99	95.302		3312.99	95.075		3312.99	96.285		3312.99	95.563		3312.99	94.893		3312.99	93.556		3312.99	91.346		3312.99	94.914		3312.99	93.722		3312.99	92.822		3312.99	91.37		3312.99	82.64		3312.99	94.713		3312.99	92.516		3312.99	91.114
3310.94	96.56		3310.94	95.23		3310.94	95.271		3310.94	95.132		3310.94	96.374		3310.94	95.554		3310.94	94.935		3310.94	93.519		3310.94	91.376		3310.94	94.94		3310.94	93.761		3310.94	92.852		3310.94	91.447		3310.94	82.732		3310.94	94.702		3310.94	92.542		3310.94	91.108
3308.88	96.523		3308.88	95.209		3308.88	95.306		3308.88	95.172		3308.88	96.435		3308.88	95.583		3308.88	94.966		3308.88	93.522		3308.88	91.417		3308.88	94.956		3308.88	93.805		3308.88	92.892		3308.88	91.498		3308.88	82.767		3308.88	94.713		3308.88	92.559		3308.88	91.182
3306.83	96.533		3306.83	95.157		3306.83	95.39		3306.83	95.169		3306.83	96.436		3306.83	95.626		3306.83	94.952		3306.83	93.542		3306.83	91.441		3306.83	95.003		3306.83	93.796		3306.83	92.931		3306.83	91.502		3306.83	82.725		3306.83	94.757		3306.83	92.578		3306.83	91.263
3304.77	96.566		3304.77	95.122		3304.77	95.435		3304.77	95.175		3304.77	96.414		3304.77	95.641		3304.77	94.902		3304.77	93.526		3304.77	91.442		3304.77	95.096		3304.77	93.737		3304.77	92.95		3304.77	91.469		3304.77	82.688		3304.77	94.814		3304.77	92.628		3304.77	91.268
3302.71	96.627		3302.71	95.156		3302.71	95.402		3302.71	95.189		3302.71	96.395		3302.71	95.609		3302.71	94.858		3302.71	93.503		3302.71	91.448		3302.71	95.148		3302.71	93.724		3302.71	92.905		3302.71	91.407		3302.71	82.706		3302.71	94.812		3302.71	92.645		3302.71	91.259
3300.66	96.702		3300.66	95.262		3300.66	95.374		3300.66	95.186		3300.66	96.364		3300.66	95.557		3300.66	94.865		3300.66	93.533		3300.66	91.479		3300.66	95.11		3300.66	93.746		3300.66	92.84		3300.66	91.36		3300.66	82.754		3300.66	94.747		3300.66	92.595		3300.66	91.209
3298.6	96.732		3298.6	95.359		3298.6	95.373		3298.6	95.223		3298.6	96.328		3298.6	95.504		3298.6	94.887		3298.6	93.587		3298.6	91.507		3298.6	95.038		3298.6	93.759		3298.6	92.832		3298.6	91.384		3298.6	82.762		3298.6	94.722		3298.6	92.536		3298.6	91.125
3296.55	96.694		3296.55	95.381		3296.55	95.377		3296.55	95.287		3296.55	96.326		3296.55	95.489		3296.55	94.882		3296.55	93.619		3296.55	91.498		3296.55	94.973		3296.55	93.797		3296.55	92.845		3296.55	91.457		3296.55	82.718		3296.55	94.769		3296.55	92.505		3296.55	91.176
3294.49	96.645		3294.49	95.335		3294.49	95.402		3294.49	95.317		3294.49	96.352		3294.49	95.517		3294.49	94.898		3294.49	93.647		3294.49	91.479		3294.49	94.935		3294.49	93.838		3294.49	92.84		3294.49	91.471		3294.49	82.686		3294.49	94.803		3294.49	92.528		3294.49	91.29
3292.44	96.613		3292.44	95.248		3292.44	95.401		3292.44	95.334		3292.44	96.391		3292.44	95.538		3292.44	94.968		3292.44	93.663		3292.44	91.467		3292.44	94.934		3292.44	93.859		3292.44	92.812		3292.44	91.416		3292.44	82.703		3292.44	94.791		3292.44	92.563		3292.44	91.246
3290.38	96.602		3290.38	95.202		3290.38	95.379		3290.38	95.319		3290.38	96.425		3290.38	95.538		3290.38	95.031		3290.38	93.669		3290.38	91.458		3290.38	94.951		3290.38	93.873		3290.38	92.783		3290.38	91.403		3290.38	82.734		3290.38	94.754		3290.38	92.562		3290.38	91.147
3288.33	96.638		3288.33	95.251		3288.33	95.399		3288.33	95.215		3288.33	96.421		3288.33	95.526		3288.33	95		3288.33	93.705		3288.33	91.46		3288.33	94.984		3288.33	93.864		3288.33	92.828		3288.33	91.441		3288.33	82.751		3288.33	94.713		3288.33	92.593		3288.33	91.167
3286.27	96.675		3286.27	95.324		3286.27	95.417		3286.27	95.123		3286.27	96.4		3286.27	95.533		3286.27	94.896		3286.27	93.732		3286.27	91.456		3286.27	95.018		3286.27	93.818		3286.27	92.907		3286.27	91.455		3286.27	82.753		3286.27	94.726		3286.27	92.698		3286.27	91.241
3284.22	96.655		3284.22	95.359		3284.22	95.382		3284.22	95.15		3284.22	96.387		3284.22	95.575		3284.22	94.85		3284.22	93.71		3284.22	91.466		3284.22	95.003		3284.22	93.793		3284.22	92.901		3284.22	91.425		3284.22	82.721		3284.22	94.813		3284.22	92.753		3284.22	91.288
3282.16	96.644		3282.16	95.335		3282.16	95.337		3282.16	95.233		3282.16	96.352		3282.16	95.604		3282.16	94.893		3282.16	93.662		3282.16	91.512		3282.16	94.959		3282.16	93.822		3282.16	92.842		3282.16	91.386		3282.16	82.701		3282.16	94.91		3282.16	92.717		3282.16	91.299
3280.11	96.682		3280.11	95.307		3280.11	95.34		3280.11	95.241		3280.11	96.291		3280.11	95.597		3280.11	94.949		3280.11	93.62		3280.11	91.555		3280.11	94.961		3280.11	93.876		3280.11	92.81		3280.11	91.411		3280.11	82.73		3280.11	94.939		3280.11	92.719		3280.11	91.246
3278.05	96.686		3278.05	95.334		3278.05	95.347		3278.05	95.169		3278.05	96.285		3278.05	95.596		3278.05	94.996		3278.05	93.614		3278.05	91.568		3278.05	95.015		3278.05	93.921		3278.05	92.83		3278.05	91.499		3278.05	82.772		3278.05	94.891		3278.05	92.736		3278.05	91.163
3276	96.643		3276	95.336		3276	95.355		3276	95.14		3276	96.332		3276	95.596		3276	95.055		3276	93.632		3276	91.556		3276	95.069		3276	93.925		3276	92.885		3276	91.57		3276	82.806		3276	94.859		3276	92.676		3276	91.155
3273.94	96.599		3273.94	95.279		3273.94	95.438		3273.94	95.156		3273.94	96.35		3273.94	95.599		3273.94	95.099		3273.94	93.663		3273.94	91.548		3273.94	95.112		3273.94	93.913		3273.94	92.927		3273.94	91.602		3273.94	82.8		3273.94	94.885		3273.94	92.629		3273.94	91.197
3271.89	96.558		3271.89	95.241		3271.89	95.555		3271.89	95.147		3271.89	96.35		3271.89	95.615		3271.89	95.111		3271.89	93.69		3271.89	91.558		3271.89	95.167		3271.89	93.912		3271.89	92.93		3271.89	91.588		3271.89	82.779		3271.89	94.925		3271.89	92.649		3271.89	91.236
3269.83	96.528		3269.83	95.219		3269.83	95.564		3269.83	95.172		3269.83	96.356		3269.83	95.59		3269.83	95.12		3269.83	93.682		3269.83	91.573		3269.83	95.174		3269.83	93.912		3269.83	92.93		3269.83	91.54		3269.83	82.802		3269.83	94.945		3269.83	92.674		3269.83	91.304
3267.78	96.528		3267.78	95.215		3267.78	95.482		3267.78	95.232		3267.78	96.377		3267.78	95.535		3267.78	95.091		3267.78	93.686		3267.78	91.566		3267.78	95.119		3267.78	93.926		3267.78	92.92		3267.78	91.531		3267.78	82.809		3267.78	94.929		3267.78	92.7		3267.78	91.359
3265.72	96.57		3265.72	95.256		3265.72	95.434		3265.72	95.246		3265.72	96.392		3265.72	95.54		3265.72	95.031		3265.72	93.719		3265.72	91.516		3265.72	95.109		3265.72	93.931		3265.72	92.866		3265.72	91.577		3265.72	82.755		3265.72	94.885		3265.72	92.713		3265.72	91.358
3263.67	96.628		3263.67	95.289		3263.67	95.384		3263.67	95.254		3263.67	96.36		3263.67	95.583		3263.67	95.048		3263.67	93.735		3263.67	91.491		3263.67	95.129		3263.67	93.942		3263.67	92.818		3263.67	91.61		3263.67	82.715		3263.67	94.865		3263.67	92.697		3263.67	91.34
3261.61	96.653		3261.61	95.328		3261.61	95.314		3261.61	95.282		3261.61	96.304		3261.61	95.602		3261.61	95.135		3261.61	93.732		3261.61	91.537		3261.61	95.104		3261.61	93.989		3261.61	92.818		3261.61	91.582		3261.61	82.753		3261.61	94.906		3261.61	92.722		3261.61	91.348
3259.56	96.633		3259.56	95.378		3259.56	95.313		3259.56	95.274		3259.56	96.275		3259.56	95.628		3259.56	95.152		3259.56	93.706		3259.56	91.579		3259.56	95.101		3259.56	93.986		3259.56	92.837		3259.56	91.549		3259.56	82.823		3259.56	94.96		3259.56	92.734		3259.56	91.38
3257.5	96.585		3257.5	95.345		3257.5	95.372		3257.5	95.23		3257.5	96.304		3257.5	95.646		3257.5	95.094		3257.5	93.651		3257.5	91.587		3257.5	95.17		3257.5	93.914		3257.5	92.876		3257.5	91.568		3257.5	82.844		3257.5	94.99		3257.5	92.672		3257.5	91.392
3255.45	96.559		3255.45	95.27		3255.45	95.423		3255.45	95.214		3255.45	96.348		3255.45	95.626		3255.45	95.049		3255.45	93.635		3255.45	91.591		3255.45	95.227		3255.45	93.858		3255.45	92.925		3255.45	91.599		3255.45	82.816		3255.45	95.016		3255.45	92.624		3255.45	91.362
3253.39	96.59		3253.39	95.248		3253.39	95.453		3253.39	95.268		3253.39	96.362		3253.39	95.612		3253.39	95.033		3253.39	93.675		3253.39	91.586		3253.39	95.233		3253.39	93.887		3253.39	92.942		3253.39	91.576		3253.39	82.798		3253.39	95.035		3253.39	92.612		3253.39	91.334
3251.33	96.651		3251.33	95.266		3251.33	95.455		3251.33	95.332		3251.33	96.363		3251.33	95.629		3251.33	95.059		3251.33	93.673		3251.33	91.564		3251.33	95.227		3251.33	94.005		3251.33	92.95		3251.33	91.516		3251.33	82.834		3251.33	95.061		3251.33	92.624		3251.33	91.383
3249.28	96.684		3249.28	95.261		3249.28	95.471		3249.28	95.337		3249.28	96.384		3249.28	95.667		3249.28	95.103		3249.28	93.642		3249.28	91.552		3249.28	95.203		3249.28	94.097		3249.28	92.985		3249.28	91.486		3249.28	82.921		3249.28	95.09		3249.28	92.677		3249.28	91.455
3247.22	96.653		3247.22	95.217		3247.22	95.541		3247.22	95.289		3247.22	96.42		3247.22	95.699		3247.22	95.132		3247.22	93.675		3247.22	91.578		3247.22	95.187		3247.22	94.079		3247.22	93.009		3247.22	91.547		3247.22	82.991		3247.22	95.093		3247.22	92.74		3247.22	91.435
3245.17	96.643		3245.17	95.203		3245.17	95.568		3245.17	95.249		3245.17	96.433		3245.17	95.7		3245.17	95.157		3245.17	93.725		3245.17	91.633		3245.17	95.232		3245.17	94.025		3245.17	92.991		3245.17	91.68		3245.17	82.978		3245.17	95.095		3245.17	92.747		3245.17	91.415
3243.11	96.687		3243.11	95.224		3243.11	95.517		3243.11	95.242		3243.11	96.419		3243.11	95.672		3243.11	95.156		3243.11	93.74		3243.11	91.662		3243.11	95.273		3243.11	93.996		3243.11	92.959		3243.11	91.753		3243.11	82.923		3243.11	95.116		3243.11	92.69		3243.11	91.447
3241.06	96.67		3241.06	95.229		3241.06	95.459		3241.06	95.243		3241.06	96.403		3241.06	95.611		3241.06	95.095		3241.06	93.738		3241.06	91.651		3241.06	95.258		3241.06	93.998		3241.06	92.932		3241.06	91.733		3241.06	82.89		3241.06	95.133		3241.06	92.654		3241.06	91.436
3239	96.596		3239	95.214		3239	95.421		3239	95.245		3239	96.353		3239	95.573		3239	95.041		3239	93.738		3239	91.642		3239	95.243		3239	94.032		3239	92.936		3239	91.685		3239	82.86		3239	95.15		3239	92.668		3239	91.447
3236.95	96.574		3236.95	95.191		3236.95	95.426		3236.95	95.264		3236.95	96.269		3236.95	95.63		3236.95	95.061		3236.95	93.738		3236.95	91.653		3236.95	95.234		3236.95	94.028		3236.95	92.994		3236.95	91.636		3236.95	82.829		3236.95	95.181		3236.95	92.704		3236.95	91.525
3234.89	96.593		3234.89	95.172		3234.89	95.457		3234.89	95.286		3234.89	96.232		3234.89	95.713		3234.89	95.126		3234.89	93.738		3234.89	91.674		3234.89	95.207		3234.89	93.965		3234.89	93.051		3234.89	91.618		3234.89	82.866		3234.89	95.182		3234.89	92.751		3234.89	91.552
3232.84	96.583		3232.84	95.175		3232.84	95.487		3232.84	95.276		3232.84	96.278		3232.84	95.744		3232.84	95.178		3232.84	93.776		3232.84	91.662		3232.84	95.23		3232.84	93.905		3232.84	93.033		3232.84	91.64		3232.84	82.946		3232.84	95.132		3232.84	92.742		3232.84	91.475
3230.78	96.586		3230.78	95.205		3230.78	95.502		3230.78	95.256		3230.78	96.337		3230.78	95.728		3230.78	95.162		3230.78	93.824		3230.78	91.631		3230.78	95.315		3230.78	93.897		3230.78	92.985		3230.78	91.702		3230.78	82.964		3230.78	95.103		3230.78	92.715		3230.78	91.379
3228.73	96.623		3228.73	95.263		3228.73	95.478		3228.73	95.273		3228.73	96.336		3228.73	95.67		3228.73	95.104		3228.73	93.811		3228.73	91.643		3228.73	95.381		3228.73	93.947		3228.73	92.972		3228.73	91.777		3228.73	82.932		3228.73	95.109		3228.73	92.761		3228.73	91.369
3226.67	96.625		3226.67	95.341		3226.67	95.444		3226.67	95.28		3226.67	96.306		3226.67	95.579		3226.67	95.112		3226.67	93.781		3226.67	91.686		3226.67	95.403		3226.67	94.003		3226.67	93.006		3226.67	91.826		3226.67	82.9		3226.67	95.096		3226.67	92.803		3226.67	91.446
3224.62	96.6		3224.62	95.37		3224.62	95.431		3224.62	95.242		3224.62	96.306		3224.62	95.526		3224.62	95.183		3224.62	93.8		3224.62	91.727		3224.62	95.425		3224.62	94.019		3224.62	93.055		3224.62	91.838		3224.62	82.869		3224.62	95.056		3224.62	92.786		3224.62	91.521
3222.56	96.607		3222.56	95.305		3222.56	95.42		3222.56	95.234		3222.56	96.352		3222.56	95.544		3222.56	95.194		3222.56	93.823		3222.56	91.757		3222.56	95.449		3222.56	94.016		3222.56	93.051		3222.56	91.803		3222.56	82.872		3222.56	95.049		3222.56	92.789		3222.56	91.515
3220.51	96.629		3220.51	95.227		3220.51	95.418		3220.51	95.272		3220.51	96.397		3220.51	95.609		3220.51	95.146		3220.51	93.807		3220.51	91.767		3220.51	95.424		3220.51	94.017		3220.51	93.023		3220.51	91.755		3220.51	82.915		3220.51	95.115		3220.51	92.806		3220.51	91.482
3218.45	96.633		3218.45	95.22		3218.45	95.44		3218.45	95.282		3218.45	96.361		3218.45	95.663		3218.45	95.153		3218.45	93.775		3218.45	91.769		3218.45	95.36		3218.45	94.013		3218.45	93.015		3218.45	91.695		3218.45	82.946		3218.45	95.178		3218.45	92.794		3218.45	91.489
3216.4	96.642		3216.4	95.245		3216.4	95.457		3216.4	95.259		3216.4	96.281		3216.4	95.644		3216.4	95.171		3216.4	93.765		3216.4	91.761		3216.4	95.329		3216.4	94.001		3216.4	93		3216.4	91.618		3216.4	82.95		3216.4	95.179		3216.4	92.793		3216.4	91.497
3214.34	96.633		3214.34	95.263		3214.34	95.439		3214.34	95.221		3214.34	96.259		3214.34	95.625		3214.34	95.136		3214.34	93.786		3214.34	91.725		3214.34	95.345		3214.34	93.991		3214.34	92.962		3214.34	91.596		3214.34	82.938		3214.34	95.187		3214.34	92.822		3214.34	91.499
3212.29	96.572		3212.29	95.31		3212.29	95.395		3212.29	95.177		3212.29	96.317		3212.29	95.665		3212.29	95.107		3212.29	93.81		3212.29	91.695		3212.29	95.374		3212.29	94.001		3212.29	92.916		3212.29	91.653		3212.29	82.938		3212.29	95.24		3212.29	92.862		3212.29	91.522
3210.23	96.523		3210.23	95.352		3210.23	95.352		3210.23	95.162		3210.23	96.379		3210.23	95.717		3210.23	95.12		3210.23	93.827		3210.23	91.722		3210.23	95.385		3210.23	94.027		3210.23	92.866		3210.23	91.691		3210.23	82.993		3210.23	95.261		3210.23	92.874		3210.23	91.501
3208.18	96.5		3208.18	95.334		3208.18	95.3		3208.18	95.182		3208.18	96.385		3208.18	95.711		3208.18	95.157		3208.18	93.822		3208.18	91.752		3208.18	95.356		3208.18	94.025		3208.18	92.821		3208.18	91.679		3208.18	83.068		3208.18	95.237		3208.18	92.835		3208.18	91.426
3206.12	96.459		3206.12	95.3		3206.12	95.246		3206.12	95.239		3206.12	96.368		3206.12	95.64		3206.12	95.182		3206.12	93.805		3206.12	91.746		3206.12	95.327		3206.12	94.012		3206.12	92.844		3206.12	91.665		3206.12	83.087		3206.12	95.2		3206.12	92.814		3206.12	91.424
3204.07	96.434		3204.07	95.306		3204.07	95.239		3204.07	95.303		3204.07	96.331		3204.07	95.612		3204.07	95.168		3204.07	93.803		3204.07	91.74		3204.07	95.328		3204.07	94.028		3204.07	92.935		3204.07	91.673		3204.07	83.029		3204.07	95.17		3204.07	92.857		3204.07	91.494
3202.01	96.423		3202.01	95.308		3202.01	95.294		3202.01	95.303		3202.01	96.258		3202.01	95.692		3202.01	95.139		3202.01	93.778		3202.01	91.736		3202.01	95.318		3202.01	94.054		3202.01	92.987		3202.01	91.705		3202.01	82.974		3202.01	95.195		3202.01	92.917		3202.01	91.564
3199.95	96.406		3199.95	95.288		3199.95	95.36		3199.95	95.283		3199.95	96.201		3199.95	95.79		3199.95	95.113		3199.95	93.746		3199.95	91.729		3199.95	95.304		3199.95	94.06		3199.95	92.95		3199.95	91.716		3199.95	82.97		3199.95	95.246		3199.95	92.915		3199.95	91.632
3197.9	96.432		3197.9	95.293		3197.9	95.396		3197.9	95.297		3197.9	96.209		3197.9	95.818		3197.9	95.141		3197.9	93.746		3197.9	91.753		3197.9	95.301		3197.9	94.025		3197.9	92.911		3197.9	91.702		3197.9	82.954		3197.9	95.265		3197.9	92.842		3197.9	91.638
3195.84	96.472		3195.84	95.28		3195.84	95.401		3195.84	95.306		3195.84	96.222		3195.84	95.786		3195.84	95.203		3195.84	93.756		3195.84	91.793		3195.84	95.303		3195.84	93.97		3195.84	92.94		3195.84	91.724		3195.84	82.941		3195.84	95.272		3195.84	92.778		3195.84	91.569
3193.79	96.457		3193.79	95.242		3193.79	95.389		3193.79	95.309		3193.79	96.213		3193.79	95.753		3193.79	95.224		3193.79	93.771		3193.79	91.816		3193.79	95.319		3193.79	93.953		3193.79	92.989		3193.79	91.771		3193.79	82.962		3193.79	95.259		3193.79	92.777		3193.79	91.527
3191.73	96.398		3191.73	95.23		3191.73	95.371		3191.73	95.316		3191.73	96.243		3191.73	95.748		3191.73	95.237		3191.73	93.789		3191.73	91.807		3191.73	95.33		3191.73	93.972		3191.73	92.962		3191.73	91.785		3191.73	82.984		3191.73	95.231		3191.73	92.829		3191.73	91.509
3189.68	96.351		3189.68	95.224		3189.68	95.34		3189.68	95.3		3189.68	96.266		3189.68	95.726		3189.68	95.254		3189.68	93.823		3189.68	91.78		3189.68	95.317		3189.68	93.965		3189.68	92.86		3189.68	91.758		3189.68	83.016		3189.68	95.217		3189.68	92.901		3189.68	91.504
3187.62	96.351		3187.62	95.214		3187.62	95.333		3187.62	95.26		3187.62	96.254		3187.62	95.677		3187.62	95.239		3187.62	93.867		3187.62	91.76		3187.62	95.304		3187.62	93.963		3187.62	92.822		3187.62	91.736		3187.62	83.058		3187.62	95.215		3187.62	92.955		3187.62	91.561
3185.57	96.364		3185.57	95.208		3185.57	95.361		3185.57	95.229		3185.57	96.244		3185.57	95.631		3185.57	95.244		3185.57	93.853		3185.57	91.762		3185.57	95.305		3185.57	94.018		3185.57	92.929		3185.57	91.74		3185.57	83.077		3185.57	95.242		3185.57	92.981		3185.57	91.576
3183.51	96.355		3183.51	95.17		3183.51	95.354		3183.51	95.218		3183.51	96.239		3183.51	95.619		3183.51	95.301		3183.51	93.813		3183.51	91.781		3183.51	95.339		3183.51	94.068		3183.51	93.057		3183.51	91.72		3183.51	83.089		3183.51	95.294		3183.51	92.994		3183.51	91.498
3181.46	96.371		3181.46	95.148		3181.46	95.301		3181.46	95.219		3181.46	96.207		3181.46	95.653		3181.46	95.337		3181.46	93.819		3181.46	91.839		3181.46	95.387		3181.46	94.073		3181.46	93.059		3181.46	91.674		3181.46	83.119		3181.46	95.319		3181.46	93.002		3181.46	91.479
3179.4	96.434		3179.4	95.207		3179.4	95.264		3179.4	95.25		3179.4	96.159		3179.4	95.695		3179.4	95.337		3179.4	93.859		3179.4	91.906		3179.4	95.367		3179.4	94.032		3179.4	92.986		3179.4	91.684		3179.4	83.136		3179.4	95.315		3179.4	93		3179.4	91.554
3177.35	96.47		3177.35	95.284		3177.35	95.294		3177.35	95.306		3177.35	96.138		3177.35	95.708		3177.35	95.344		3177.35	93.92		3177.35	91.915		3177.35	95.292		3177.35	93.974		3177.35	92.944		3177.35	91.783		3177.35	83.099		3177.35	95.314		3177.35	92.952		3177.35	91.636
3175.29	96.455		3175.29	95.365		3175.29	95.342		3175.29	95.348		3175.29	96.103		3175.29	95.694		3175.29	95.324		3175.29	93.947		3175.29	91.918		3175.29	95.294		3175.29	93.98		3175.29	92.971		3175.29	91.887		3175.29	83.049		3175.29	95.331		3175.29	92.82		3175.29	91.72
3173.24	96.434		3173.24	95.449		3173.24	95.341		3173.24	95.344		3173.24	96.033		3173.24	95.704		3173.24	95.253		3173.24	93.9		3173.24	91.943		3173.24	95.403		3173.24	94.043		3173.24	93.044		3173.24	91.909		3173.24	83.054		3173.24	95.338		3173.24	92.703		3173.24	91.777
3171.18	96.423		3171.18	95.422		3171.18	95.333		3171.18	95.327		3171.18	95.992		3171.18	95.74		3171.18	95.212		3171.18	93.85		3171.18	91.906		3171.18	95.461		3171.18	94.084		3171.18	93.045		3171.18	91.888		3171.18	83.12		3171.18	95.306		3171.18	92.743		3171.18	91.762
3169.13	96.39		3169.13	95.293		3169.13	95.344		3169.13	95.351		3169.13	96.035		3169.13	95.743		3169.13	95.241		3169.13	93.848		3169.13	91.834		3169.13	95.39		3169.13	94.079		3169.13	92.966		3169.13	91.876		3169.13	83.204		3169.13	95.277		3169.13	92.878		3169.13	91.741
3167.07	96.319		3167.07	95.237		3167.07	95.322		3167.07	95.354		3167.07	96.139		3167.07	95.706		3167.07	95.283		3167.07	93.847		3167.07	91.824		3167.07	95.309		3167.07	94.064		3167.07	92.94		3167.07	91.858		3167.07	83.216		3167.07	95.259		3167.07	92.955		3167.07	91.745
3165.02	96.291		3165.02	95.284		3165.02	95.259		3165.02	95.271		3165.02	96.22		3165.02	95.686		3165.02	95.279		3165.02	93.843		3165.02	91.844		3165.02	95.316		3165.02	94.077		3165.02	92.985		3165.02	91.825		3165.02	83.154		3165.02	95.243		3165.02	92.955		3165.02	91.727
3162.96	96.345		3162.96	95.338		3162.96	95.249		3162.96	95.18		3162.96	96.226		3162.96	95.72		3162.96	95.232		3162.96	93.87		3162.96	91.84		3162.96	95.406		3162.96	94.118		3162.96	93.015		3162.96	91.772		3162.96	83.115		3162.96	95.261		3162.96	92.959		3162.96	91.71
3160.91	96.383		3160.91	95.345		3160.91	95.301		3160.91	95.154		3160.91	96.197		3160.91	95.774		3160.91	95.214		3160.91	93.883		3160.91	91.834		3160.91	95.513		3160.91	94.149		3160.91	93.031		3160.91	91.757		3160.91	83.129		3160.91	95.278		3160.91	92.967		3160.91	91.73
3158.85	96.345		3158.85	95.298		3158.85	95.334		3158.85	95.18		3158.85	96.194		3158.85	95.782		3158.85	95.269		3158.85	93.855		3158.85	91.865		3158.85	95.57		3158.85	94.142		3158.85	93.047		3158.85	91.819		3158.85	83.18		3158.85	95.277		3158.85	92.94		3158.85	91.739
3156.8	96.318		3156.8	95.254		3156.8	95.353		3156.8	95.219		3156.8	96.191		3156.8	95.775		3156.8	95.346		3156.8	93.838		3156.8	91.934		3156.8	95.571		3156.8	94.127		3156.8	93.058		3156.8	91.866		3156.8	83.248		3156.8	95.28		3156.8	92.946		3156.8	91.719
3154.74	96.38		3154.74	95.245		3154.74	95.369		3154.74	95.209		3154.74	96.159		3154.74	95.819		3154.74	95.384		3154.74	93.866		3154.74	91.987		3154.74	95.522		3154.74	94.138		3154.74	93.105		3154.74	91.838		3154.74	83.308		3154.74	95.266		3154.74	92.958		3154.74	91.679
3152.68	96.463		3152.68	95.239		3152.68	95.348		3152.68	95.171		3152.68	96.103		3152.68	95.859		3152.68	95.379		3152.68	93.901		3152.68	91.992		3152.68	95.452		3152.68	94.158		3152.68	93.151		3152.68	91.805		3152.68	83.335		3152.68	95.271		3152.68	92.929		3152.68	91.663
3150.63	96.471		3150.63	95.264		3150.63	95.339		3150.63	95.194		3150.63	96.051		3150.63	95.853		3150.63	95.355		3150.63	93.921		3150.63	91.996		3150.63	95.444		3150.63	94.183		3150.63	93.113		3150.63	91.825		3150.63	83.33		3150.63	95.335		3150.63	92.942		3150.63	91.75
3148.57	96.406		3148.57	95.307		3148.57	95.369		3148.57	95.264		3148.57	96.012		3148.57	95.837		3148.57	95.365		3148.57	93.941		3148.57	91.989		3148.57	95.491		3148.57	94.198		3148.57	93.056		3148.57	91.89		3148.57	83.315		3148.57	95.374		3148.57	92.973		3148.57	91.826
3146.52	96.351		3146.52	95.305		3146.52	95.375		3146.52	95.333		3146.52	95.984		3146.52	95.784		3146.52	95.424		3146.52	93.939		3146.52	91.94		3146.52	95.509		3146.52	94.16		3146.52	93.063		3146.52	91.956		3146.52	83.288		3146.52	95.33		3146.52	92.96		3146.52	91.771
3144.46	96.349		3144.46	95.286		3144.46	95.341		3144.46	95.376		3144.46	96.008		3144.46	95.72		3144.46	95.48		3144.46	93.911		3144.46	91.922		3144.46	95.502		3144.46	94.112		3144.46	93.083		3144.46	91.951		3144.46	83.27		3144.46	95.282		3144.46	92.971		3144.46	91.732
3142.41	96.382		3142.41	95.272		3142.41	95.295		3142.41	95.357		3142.41	96.054		3142.41	95.722		3142.41	95.489		3142.41	93.905		3142.41	91.979		3142.41	95.496		3142.41	94.111		3142.41	93.053		3142.41	91.866		3142.41	83.264		3142.41	95.277		3142.41	93.02		3142.41	91.775
3140.35	96.41		3140.35	95.26		3140.35	95.267		3140.35	95.315		3140.35	96.087		3140.35	95.744		3140.35	95.479		3140.35	93.931		3140.35	92.055		3140.35	95.49		3140.35	94.107		3140.35	93.011		3140.35	91.786		3140.35	83.26		3140.35	95.306		3140.35	93.049		3140.35	91.765
3138.3	96.417		3138.3	95.26		3138.3	95.272		3138.3	95.318		3138.3	96.159		3138.3	95.771		3138.3	95.497		3138.3	93.943		3138.3	92.1		3138.3	95.512		3138.3	94.104		3138.3	93.054		3138.3	91.775		3138.3	83.309		3138.3	95.354		3138.3	93.059		3138.3	91.725
3136.24	96.409		3136.24	95.256		3136.24	95.301		3136.24	95.323		3136.24	96.224		3136.24	95.796		3136.24	95.498		3136.24	93.95		3136.24	92.122		3136.24	95.557		3136.24	94.162		3136.24	93.153		3136.24	91.813		3136.24	83.363		3136.24	95.362		3136.24	93.045		3136.24	91.781
3134.19	96.394		3134.19	95.254		3134.19	95.359		3134.19	95.299		3134.19	96.223		3134.19	95.779		3134.19	95.419		3134.19	93.973		3134.19	92.097		3134.19	95.571		3134.19	94.242		3134.19	93.198		3134.19	91.864		3134.19	83.342		3134.19	95.339		3134.19	93.006		3134.19	91.868
3132.13	96.384		3132.13	95.277		3132.13	95.424		3132.13	95.285		3132.13	96.221		3132.13	95.776		3132.13	95.332		3132.13	93.985		3132.13	92.013		3132.13	95.547		3132.13	94.265		3132.13	93.181		3132.13	91.912		3132.13	83.329		3132.13	95.374		3132.13	93.01		3132.13	91.904
3130.08	96.376		3130.08	95.326		3130.08	95.446		3130.08	95.273		3130.08	96.244		3130.08	95.814		3130.08	95.347		3130.08	94		3130.08	91.982		3130.08	95.563		3130.08	94.25		3130.08	93.167		3130.08	91.945		3130.08	83.382		3130.08	95.449		3130.08	93.072		3130.08	91.949
3128.02	96.395		3128.02	95.367		3128.02	95.437		3128.02	95.225		3128.02	96.232		3128.02	95.839		3128.02	95.406		3128.02	94.007		3128.02	92.058		3128.02	95.619		3128.02	94.245		3128.02	93.167		3128.02	91.975		3128.02	83.432		3128.02	95.478		3128.02	93.118		3128.02	91.986
3125.97	96.426		3125.97	95.368		3125.97	95.414		3125.97	95.139		3125.97	96.156		3125.97	95.81		3125.97	95.404		3125.97	94.012		3125.97	92.139		3125.97	95.628		3125.97	94.218		3125.97	93.195		3125.97	91.966		3125.97	83.441		3125.97	95.462		3125.97	93.162		3125.97	91.984
3123.91	96.429		3123.91	95.351		3123.91	95.392		3123.91	95.04		3123.91	96.089		3123.91	95.776		3123.91	95.364		3123.91	94.052		3123.91	92.143		3123.91	95.638		3123.91	94.165		3123.91	93.247		3123.91	91.871		3123.91	83.434		3123.91	95.44		3123.91	93.25		3123.91	92.01
3121.86	96.416		3121.86	95.363		3121.86	95.411		3121.86	95.009		3121.86	96.076		3121.86	95.812		3121.86	95.351		3121.86	94.08		3121.86	92.115		3121.86	95.658		3121.86	94.141		3121.86	93.261		3121.86	91.787		3121.86	83.432		3121.86	95.418		3121.86	93.307		3121.86	92.04
3119.8	96.404		3119.8	95.404		3119.8	95.444		3119.8	95.076		3119.8	96.077		3119.8	95.877		3119.8	95.399		3119.8	94.029		3119.8	92.108		3119.8	95.637		3119.8	94.153		3119.8	93.24		3119.8	91.793		3119.8	83.441		3119.8	95.421		3119.8	93.258		3119.8	92.03
3117.75	96.436		3117.75	95.415		3117.75	95.447		3117.75	95.159		3117.75	96.077		3117.75	95.893		3117.75	95.449		3117.75	93.963		3117.75	92.131		3117.75	95.661		3117.75	94.165		3117.75	93.238		3117.75	91.83		3117.75	83.471		3117.75	95.474		3117.75	93.156		3117.75	92.047
3115.69	96.501		3115.69	95.391		3115.69	95.46		3115.69	95.218		3115.69	96.06		3115.69	95.892		3115.69	95.448		3115.69	93.968		3115.69	92.173		3115.69	95.706		3115.69	94.16		3115.69	93.299		3115.69	91.898		3115.69	83.541		3115.69	95.504		3115.69	93.103		3115.69	92.085
3113.64	96.52		3113.64	95.372		3113.64	95.501		3113.64	95.283		3113.64	96.004		3113.64	95.916		3113.64	95.445		3113.64	94.001		3113.64	92.206		3113.64	95.695		3113.64	94.154		3113.64	93.384		3113.64	92.005		3113.64	83.628		3113.64	95.46		3113.64	93.123		3113.64	92.062
3111.58	96.52		3111.58	95.361		3111.58	95.499		3111.58	95.352		3111.58	95.962		3111.58	95.943		3111.58	95.475		3111.58	94.008		3111.58	92.203		3111.58	95.671		3111.58	94.188		3111.58	93.396		3111.58	92.082		3111.58	83.661		3111.58	95.414		3111.58	93.14		3111.58	92.032
3109.53	96.56		3109.53	95.349		3109.53	95.46		3109.53	95.398		3109.53	96.026		3109.53	95.99		3109.53	95.501		3109.53	94.013		3109.53	92.186		3109.53	95.616		3109.53	94.254		3109.53	93.361		3109.53	92.103		3109.53	83.626		3109.53	95.405		3109.53	93.106		3109.53	92.035
3107.47	96.61		3107.47	95.344		3107.47	95.453		3107.47	95.4		3107.47	96.14		3107.47	96.007		3107.47	95.491		3107.47	94.041		3107.47	92.21		3107.47	95.551		3107.47	94.293		3107.47	93.354		3107.47	92.081		3107.47	83.574		3107.47	95.415		3107.47	93.075		3107.47	92.011
3105.42	96.634		3105.42	95.343		3105.42	95.471		3105.42	95.386		3105.42	96.186		3105.42	95.931		3105.42	95.472		3105.42	94.046		3105.42	92.267		3105.42	95.578		3105.42	94.302		3105.42	93.371		3105.42	92.062		3105.42	83.552		3105.42	95.426		3105.42	93.105		3105.42	91.975
3103.36	96.601		3103.36	95.339		3103.36	95.465		3103.36	95.41		3103.36	96.216		3103.36	95.875		3103.36	95.477		3103.36	94.024		3103.36	92.283		3103.36	95.645		3103.36	94.304		3103.36	93.418		3103.36	92.071		3103.36	83.571		3103.36	95.433		3103.36	93.148		3103.36	91.973
3101.3	96.527		3101.3	95.33		3101.3	95.45		3101.3	95.456		3101.3	96.283		3101.3	95.91		3101.3	95.506		3101.3	94.063		3101.3	92.243		3101.3	95.694		3101.3	94.317		3101.3	93.466		3101.3	92.064		3101.3	83.58		3101.3	95.431		3101.3	93.171		3101.3	92.01
3099.25	96.494		3099.25	95.323		3099.25	95.473		3099.25	95.475		3099.25	96.283		3099.25	95.926		3099.25	95.534		3099.25	94.143		3099.25	92.228		3099.25	95.776		3099.25	94.352		3099.25	93.468		3099.25	92.062		3099.25	83.571		3099.25	95.408		3099.25	93.238		3099.25	92.095
3097.19	96.525		3097.19	95.337		3097.19	95.509		3097.19	95.485		3097.19	96.217		3097.19	95.855		3097.19	95.55		3097.19	94.173		3097.19	92.267		3097.19	95.815		3097.19	94.366		3097.19	93.45		3097.19	92.085		3097.19	83.579		3097.19	95.408		3097.19	93.294		3097.19	92.186
3095.14	96.58		3095.14	95.378		3095.14	95.516		3095.14	95.482		3095.14	96.201		3095.14	95.764		3095.14	95.545		3095.14	94.178		3095.14	92.289		3095.14	95.752		3095.14	94.297		3095.14	93.442		3095.14	92.141		3095.14	83.596		3095.14	95.47		3095.14	93.217		3095.14	92.194
3093.08	96.606		3093.08	95.402		3093.08	95.527		3093.08	95.4		3093.08	96.233		3093.08	95.733		3093.08	95.51		3093.08	94.188		3093.08	92.27		3093.08	95.696		3093.08	94.214		3093.08	93.444		3093.08	92.245		3093.08	83.608		3093.08	95.528		3093.08	93.123		3093.08	92.111
3091.03	96.591		3091.03	95.409		3091.03	95.558		3091.03	95.3		3091.03	96.243		3091.03	95.761		3091.03	95.472		3091.03	94.174		3091.03	92.266		3091.03	95.688		3091.03	94.256		3091.03	93.442		3091.03	92.314		3091.03	83.601		3091.03	95.513		3091.03	93.151		3091.03	92.04
3088.97	96.563		3088.97	95.438		3088.97	95.556		3088.97	95.279		3088.97	96.211		3088.97	95.797		3088.97	95.466		3088.97	94.139		3088.97	92.289		3088.97	95.662		3088.97	94.376		3088.97	93.432		3088.97	92.254		3088.97	83.585		3088.97	95.475		3088.97	93.216		3088.97	92.043
3086.92	96.531		3086.92	95.432		3086.92	95.505		3086.92	95.286		3086.92	96.148		3086.92	95.782		3086.92	95.498		3086.92	94.104		3086.92	92.311		3086.92	95.597		3086.92	94.407		3086.92	93.437		3086.92	92.156		3086.92	83.597		3086.92	95.472		3086.92	93.247		3086.92	92.102
3084.86	96.507		3084.86	95.382		3084.86	95.48		3084.86	95.309		3084.86	96.099		3084.86	95.715		3084.86	95.551		3084.86	94.079		3084.86	92.335		3084.86	95.604		3084.86	94.36		3084.86	93.458		3084.86	92.165		3084.86	83.624		3084.86	95.489		3084.86	93.261		3084.86	92.167
3082.81	96.52		3082.81	95.377		3082.81	95.514		3082.81	95.299		3082.81	96.137		3082.81	95.693		3082.81	95.598		3082.81	94.043		3082.81	92.362		3082.81	95.725		3082.81	94.32		3082.81	93.475		3082.81	92.182		3082.81	83.64		3082.81	95.49		3082.81	93.28		3082.81	92.186
3080.75	96.545		3080.75	95.395		3080.75	95.562		3080.75	95.164		3080.75	96.228		3080.75	95.732		3080.75	95.603		3080.75	93.999		3080.75	92.377		3080.75	95.809		3080.75	94.28		3080.75	93.532		3080.75	92.109		3080.75	83.672		3080.75	95.469		3080.75	93.315		3080.75	92.177
3078.7	96.572		3078.7	95.396		3078.7	95.624		3078.7	94.973		3078.7	96.254		3078.7	95.748		3078.7	95.566		3078.7	94.012		3078.7	92.374		3078.7	95.801		3078.7	94.271		3078.7	93.612		3078.7	92.001		3078.7	83.712		3078.7	95.457		3078.7	93.345		3078.7	92.182
3076.64	96.618		3076.64	95.414		3076.64	95.696		3076.64	94.818		3076.64	96.234		3076.64	95.757		3076.64	95.555		3076.64	94.099		3076.64	92.369		3076.64	95.78		3076.64	94.31		3076.64	93.615		3076.64	91.882		3076.64	83.734		3076.64	95.448		3076.64	93.321		3076.64	92.139
3074.59	96.635		3074.59	95.448		3074.59	95.711		3074.59	94.699		3074.59	96.266		3074.59	95.804		3074.59	95.583		3074.59	94.148		3074.59	92.371		3074.59	95.802		3074.59	94.316		3074.59	93.57		3074.59	91.805		3074.59	83.779		3074.59	95.457		3074.59	93.269		3074.59	92.072
3072.53	96.634		3072.53	95.447		3072.53	95.691		3072.53	94.632		3072.53	96.316		3072.53	95.84		3072.53	95.599		3072.53	94.103		3072.53	92.383		3072.53	95.819		3072.53	94.289		3072.53	93.558		3072.53	91.794		3072.53	83.849		3072.53	95.524		3072.53	93.26		3072.53	92.115
3070.48	96.666		3070.48	95.44		3070.48	95.682		3070.48	94.618		3070.48	96.307		3070.48	95.822		3070.48	95.59		3070.48	94.056		3070.48	92.405		3070.48	95.783		3070.48	94.303		3070.48	93.538		3070.48	91.766		3070.48	83.864		3070.48	95.611		3070.48	93.266		3070.48	92.228
3068.42	96.694		3068.42	95.477		3068.42	95.648		3068.42	94.516		3068.42	96.263		3068.42	95.787		3068.42	95.578		3068.42	94.049		3068.42	92.426		3068.42	95.768		3068.42	94.334		3068.42	93.468		3068.42	91.68		3068.42	83.816		3068.42	95.646		3068.42	93.257		3068.42	92.278
3066.37	96.683		3066.37	95.514		3066.37	95.601		3066.37	94.135		3066.37	96.206		3066.37	95.764		3066.37	95.596		3066.37	94.067		3066.37	92.455		3066.37	95.804		3066.37	94.335		3066.37	93.415		3066.37	91.476		3066.37	83.794		3066.37	95.64		3066.37	93.286		3066.37	92.297
3064.31	96.686		3064.31	95.504		3064.31	95.586		3064.31	93.396		3064.31	96.141		3064.31	95.734		3064.31	95.644		3064.31	94.106		3064.31	92.506		3064.31	95.862		3064.31	94.278		3064.31	93.416		3064.31	91.037		3064.31	83.835		3064.31	95.622		3064.31	93.382		3064.31	92.361
3062.26	96.721		3062.26	95.456		3062.26	95.57		3062.26	92.282		3062.26	96.099		3062.26	95.728		3062.26	95.656		3062.26	94.139		3062.26	92.557		3062.26	95.951		3062.26	94.158		3062.26	93.391		3062.26	90.362		3062.26	83.875		3062.26	95.571		3062.26	93.462		3062.26	92.431
3060.2	96.71		3060.2	95.428		3060.2	95.546		3060.2	90.955		3060.2	96.11		3060.2	95.757		3060.2	95.614		3060.2	94.134		3060.2	92.579		3060.2	96.016		3060.2	94.008		3060.2	93.327		3060.2	89.603		3060.2	83.89		3060.2	95.512		3060.2	93.438		3060.2	92.488
3058.15	96.631		3058.15	95.46		3058.15	95.548		3058.15	89.989		3058.15	96.16		3058.15	95.762		3058.15	95.604		3058.15	94.124		3058.15	92.584		3058.15	95.999		3058.15	93.827		3058.15	93.271		3058.15	88.971		3058.15	83.918		3058.15	95.524		3058.15	93.375		3058.15	92.511
3056.09	96.584		3056.09	95.511		3056.09	95.552		3056.09	89.951		3056.09	96.189		3056.09	95.766		3056.09	95.649		3056.09	94.152		3056.09	92.592		3056.09	95.965		3056.09	93.638		3056.09	93.247		3056.09	88.721		3056.09	83.952		3056.09	95.591		3056.09	93.362		3056.09	92.47
3054.04	96.629		3054.04	95.525		3054.04	95.534		3054.04	90.709		3054.04	96.197		3054.04	95.806		3054.04	95.688		3054.04	94.184		3054.04	92.621		3054.04	95.968		3054.04	93.552		3054.04	93.312		3054.04	88.986		3054.04	83.994		3054.04	95.611		3054.04	93.413		3054.04	92.422
3051.98	96.69		3051.98	95.504		3051.98	95.519		3051.98	91.644		3051.98	96.213		3051.98	95.845		3051.98	95.702		3051.98	94.229		3051.98	92.664		3051.98	95.983		3051.98	93.601		3051.98	93.449		3051.98	89.522		3051.98	84.057		3051.98	95.587		3051.98	93.522		3051.98	92.406
3049.92	96.714		3049.92	95.476		3049.92	95.532		3049.92	92.363		3049.92	96.22		3049.92	95.907		3049.92	95.692		3049.92	94.288		3049.92	92.68		3049.92	96.003		3049.92	93.654		3049.92	93.529		3049.92	89.957		3049.92	84.098		3049.92	95.601		3049.92	93.606		3049.92	92.414
3047.87	96.717		3047.87	95.443		3047.87	95.579		3047.87	92.776		3047.87	96.216		3047.87	95.947		3047.87	95.69		3047.87	94.268		3047.87	92.671		3047.87	96.066		3047.87	93.606		3047.87	93.483		3047.87	90.163		3047.87	84.095		3047.87	95.637		3047.87	93.583		3047.87	92.452
3045.81	96.688		3045.81	95.431		3045.81	95.61		3045.81	92.849		3045.81	96.179		3045.81	95.916		3045.81	95.716		3045.81	94.17		3045.81	92.663		3045.81	96.146		3045.81	93.52		3045.81	93.419		3045.81	90.204		3045.81	84.079		3045.81	95.637		3045.81	93.518		3045.81	92.488
3043.76	96.629		3043.76	95.437		3043.76	95.592		3043.76	92.615		3043.76	96.115		3043.76	95.897		3043.76	95.706		3043.76	94.125		3043.76	92.679		3043.76	96.147		3043.76	93.496		3043.76	93.419		3043.76	90.092		3043.76	84.083		3043.76	95.616		3043.76	93.496		3043.76	92.474
3041.7	96.603		3041.7	95.442		3041.7	95.589		3041.7	92.117		3041.7	96.093		3041.7	95.906		3041.7	95.673		3041.7	94.155		3041.7	92.684		3041.7	96.061		3041.7	93.555		3041.7	93.428		3041.7	89.848		3041.7	84.091		3041.7	95.612		3041.7	93.516		3041.7	92.434
3039.65	96.627		3039.65	95.463		3039.65	95.644		3039.65	91.384		3039.65	96.122		3039.65	95.879		3039.65	95.692		3039.65	94.182		3039.65	92.648		3039.65	95.945		3039.65	93.648		3039.65	93.42		3039.65	89.563		3039.65	84.11		3039.65	95.621		3039.65	93.516		3039.65	92.411
3037.59	96.651		3037.59	95.473		3037.59	95.685		3037.59	90.637		3037.59	96.145		3037.59	95.823		3037.59	95.726		3037.59	94.197		3037.59	92.619		3037.59	95.879		3037.59	93.747		3037.59	93.397		3037.59	89.309		3037.59	84.165		3037.59	95.634		3037.59	93.455		3037.59	92.437
3035.54	96.662		3035.54	95.479		3035.54	95.661		3035.54	90.228		3035.54	96.107		3035.54	95.785		3035.54	95.704		3035.54	94.209		3035.54	92.609		3035.54	95.907		3035.54	93.851		3035.54	93.436		3035.54	89.187		3035.54	84.21		3035.54	95.659		3035.54	93.397		3035.54	92.522
3033.48	96.689		3033.48	95.532		3033.48	95.603		3033.48	90.29		3033.48	96.022		3033.48	95.744		3033.48	95.648		3033.48	94.213		3033.48	92.615		3033.48	95.95		3033.48	93.917		3033.48	93.56		3033.48	89.206		3033.48	84.213		3033.48	95.688		3033.48	93.428		3033.48	92.62
3031.43	96.732		3031.43	95.576		3031.43	95.563		3031.43	90.663		3031.43	95.967		3031.43	95.704		3031.43	95.623		3031.43	94.223		3031.43	92.68		3031.43	95.947		3031.43	93.926		3031.43	93.65		3031.43	89.318		3031.43	84.201		3031.43	95.705		3031.43	93.486		3031.43	92.645
3029.37	96.723		3029.37	95.553		3029.37	95.576		3029.37	91.114		3029.37	95.976		3029.37	95.714		3029.37	95.643		3029.37	94.208		3029.37	92.762		3029.37	95.932		3029.37	93.897		3029.37	93.684		3029.37	89.536		3029.37	84.218		3029.37	95.71		3029.37	93.458		3029.37	92.615
3027.32	96.676		3027.32	95.554		3027.32	95.614		3027.32	91.528		3027.32	96.051		3027.32	95.74		3027.32	95.694		3027.32	94.143		3027.32	92.769		3027.32	95.961		3027.32	93.859		3027.32	93.68		3027.32	89.823		3027.32	84.308		3027.32	95.695		3027.32	93.419		3027.32	92.651
3025.26	96.664		3025.26	95.605		3025.26	95.594		3025.26	91.926		3025.26	96.114		3025.26	95.707		3025.26	95.752		3025.26	94.121		3025.26	92.723		3025.26	96.051		3025.26	93.894		3025.26	93.666		3025.26	90.118		3025.26	84.424		3025.26	95.684		3025.26	93.464		3025.26	92.743
3023.21	96.675		3023.21	95.604		3023.21	95.532		3023.21	92.328		3023.21	96.087		3023.21	95.634		3023.21	95.749		3023.21	94.188		3023.21	92.704		3023.21	96.155		3023.21	93.991		3023.21	93.691		3023.21	90.356		3023.21	84.48		3023.21	95.69		3023.21	93.527		3023.21	92.809
3021.15	96.689		3021.15	95.533		3021.15	95.516		3021.15	92.572		3021.15	96.048		3021.15	95.61		3021.15	95.68		3021.15	94.251		3021.15	92.729		3021.15	96.209		3021.15	94.031		3021.15	93.708		3021.15	90.459		3021.15	84.49		3021.15	95.678		3021.15	93.559		3021.15	92.824
3019.1	96.702		3019.1	95.49		3019.1	95.515		3019.1	92.507		3019.1	96.054		3019.1	95.648		3019.1	95.623		3019.1	94.253		3019.1	92.771		3019.1	96.176		3019.1	94.017		3019.1	93.671		3019.1	90.449		3019.1	84.486		3019.1	95.638		3019.1	93.596		3019.1	92.758
3017.04	96.691		3017.04	95.507		3017.04	95.471		3017.04	92.327		3017.04	96.042		3017.04	95.671		3017.04	95.588		3017.04	94.226		3017.04	92.789		3017.04	96.126		3017.04	93.985		3017.04	93.608		3017.04	90.443		3017.04	84.494		3017.04	95.599		3017.04	93.613		3017.04	92.676
3014.99	96.653		3014.99	95.518		3014.99	95.421		3014.99	92.332		3014.99	95.983		3014.99	95.652		3014.99	95.549		3014.99	94.207		3014.99	92.768		3014.99	96.158		3014.99	93.94		3014.99	93.6		3014.99	90.497		3014.99	84.543		3014.99	95.6		3014.99	93.578		3014.99	92.71
3012.93	96.594		3012.93	95.509		3012.93	95.395		3012.93	92.566		3012.93	95.9		3012.93	95.681		3012.93	95.524		3012.93	94.201		3012.93	92.76		3012.93	96.221		3012.93	93.903		3012.93	93.637		3012.93	90.573		3012.93	84.604		3012.93	95.633		3012.93	93.557		3012.93	92.826
3010.88	96.531		3010.88	95.526		3010.88	95.354		3010.88	92.903		3010.88	95.803		3010.88	95.772		3010.88	95.54		3010.88	94.192		3010.88	92.773		3010.88	96.24		3010.88	93.868		3010.88	93.629		3010.88	90.675		3010.88	84.655		3010.88	95.637		3010.88	93.598		3010.88	92.947
3008.82	96.484		3008.82	95.522		3008.82	95.3		3008.82	93.14		3008.82	95.719		3008.82	95.836		3008.82	95.584		3008.82	94.181		3008.82	92.766		3008.82	96.224		3008.82	93.845		3008.82	93.585		3008.82	90.815		3008.82	84.706		3008.82	95.607		3008.82	93.663		3008.82	93.042
3006.77	96.456		3006.77	95.459		3006.77	95.279		3006.77	93.096		3006.77	95.67		3006.77	95.817		3006.77	95.617		3006.77	94.178		3006.77	92.768		3006.77	96.213		3006.77	93.816		3006.77	93.553		3006.77	90.851		3006.77	84.752		3006.77	95.59		3006.77	93.685		3006.77	93.039
3004.71	96.434		3004.71	95.431		3004.71	95.245		3004.71	92.775		3004.71	95.598		3004.71	95.743		3004.71	95.575		3004.71	94.184		3004.71	92.787		3004.71	96.2		3004.71	93.72		3004.71	93.509		3004.71	90.663		3004.71	84.793		3004.71	95.584		3004.71	93.672		3004.71	92.954
3002.66	96.415		3002.66	95.432		3002.66	95.156		3002.66	92.321		3002.66	95.517		3002.66	95.685		3002.66	95.465		3002.66	94.182		3002.66	92.747		3002.66	96.151		3002.66	93.556		3002.66	93.445		3002.66	90.405		3002.66	84.857		3002.66	95.574		3002.66	93.686		3002.66	92.938
3000.6	96.382		3000.6	95.386		3000.6	95.058		3000.6	91.966		3000.6	95.477		3000.6	95.685		3000.6	95.382		3000.6	94.153		3000.6	92.665		3000.6	96.073		3000.6	93.364		3000.6	93.344		3000.6	90.276		3000.6	84.933		3000.6	95.589		3000.6	93.77		3000.6	93.007
2998.54	96.307		2998.54	95.3		2998.54	94.952		2998.54	91.94		2998.54	95.398		2998.54	95.725		2998.54	95.316		2998.54	94.139		2998.54	92.613		2998.54	95.968		2998.54	93.187		2998.54	93.176		2998.54	90.3		2998.54	84.975		2998.54	95.625		2998.54	93.83		2998.54	93.04
2996.49	96.21		2996.49	95.184		2996.49	94.79		2996.49	92.23		2996.49	95.233		2996.49	95.74		2996.49	95.213		2996.49	94.164		2996.49	92.536		2996.49	95.81		2996.49	93.054		2996.49	92.989		2996.49	90.411		2996.49	84.996		2996.49	95.607		2996.49	93.806		2996.49	93.044
2994.43	96.116		2994.43	95.068		2994.43	94.588		2994.43	92.552		2994.43	95.045		2994.43	95.673		2994.43	95.101		2994.43	94.171		2994.43	92.357		2994.43	95.646		2994.43	92.918		2994.43	92.762		2994.43	90.494		2994.43	85.007		2994.43	95.52		2994.43	93.782		2994.43	93.083
2992.38	96.009		2992.38	94.954		2992.38	94.38		2992.38	92.583		2992.38	94.832		2992.38	95.581		2992.38	94.99		2992.38	94.118		2992.38	92.104		2992.38	95.524		2992.38	92.68		2992.38	92.386		2992.38	90.442		2992.38	84.992		2992.38	95.46		2992.38	93.774		2992.38	93.101
2990.32	95.882		2990.32	94.756		2990.32	94.09		2990.32	92.208		2990.32	94.531		2990.32	95.564		2990.32	94.847		2990.32	94.034		2990.32	91.838		2990.32	95.378		2990.32	92.275		2990.32	91.819		2990.32	90.189		2990.32	84.977		2990.32	95.461		2990.32	93.742		2990.32	93.13
2988.27	95.717		2988.27	94.447		2988.27	93.634		2988.27	91.571		2988.27	94.129		2988.27	95.578		2988.27	94.656		2988.27	93.979		2988.27	91.583		2988.27	95.139		2988.27	91.704		2988.27	91.063		2988.27	89.785		2988.27	84.99		2988.27	95.467		2988.27	93.686		2988.27	93.2
2986.21	95.524		2986.21	94.052		2986.21	93.104		2986.21	90.999		2986.21	93.629		2986.21	95.528		2986.21	94.417		2986.21	93.928		2986.21	91.292		2986.21	94.803		2986.21	91.017		2986.21	90.209		2986.21	89.369		2986.21	85.023		2986.21	95.458		2986.21	93.647		2986.21	93.155
2984.16	95.316		2984.16	93.578		2984.16	92.572		2984.16	90.739		2984.16	93		2984.16	95.406		2984.16	94.153		2984.16	93.814		2984.16	90.882		2984.16	94.371		2984.16	90.296		2984.16	89.312		2984.16	88.949		2984.16	85.016		2984.16	95.4		2984.16	93.632		2984.16	93.02
2982.1	95.001		2982.1	93.062		2982.1	91.911		2982.1	90.637		2982.1	92.221		2982.1	95.291		2982.1	93.9		2982.1	93.657		2982.1	90.356		2982.1	93.832		2982.1	89.596		2982.1	88.393		2982.1	88.483		2982.1	84.933		2982.1	95.254		2982.1	93.592		2982.1	92.946
2980.05	94.527		2980.05	92.484		2980.05	91.051		2980.05	90.32		2980.05	91.287		2980.05	95.234		2980.05	93.641		2980.05	93.515		2980.05	89.761		2980.05	93.207		2980.05	88.851		2980.05	87.442		2980.05	88.002		2980.05	84.828		2980.05	95.103		2980.05	93.475		2980.05	92.913
2977.99	93.929		2977.99	91.772		2977.99	90.071		2977.99	89.595		2977.99	90.163		2977.99	95.184		2977.99	93.367		2977.99	93.367		2977.99	89.111		2977.99	92.569		2977.99	87.949		2977.99	86.353		2977.99	87.49		2977.99	84.683		2977.99	95.002		2977.99	93.311		2977.99	92.847
2975.94	93.185		2975.94	90.976		2975.94	88.979		2975.94	88.507		2975.94	88.901		2975.94	95.093		2975.94	93.153		2975.94	93.151		2975.94	88.395		2975.94	91.922		2975.94	86.851		2975.94	85.226		2975.94	86.809		2975.94	84.427		2975.94	94.891		2975.94	93.162		2975.94	92.734
2973.88	92.278		2973.88	90.213		2973.88	87.704		2973.88	87.326		2973.88	87.588		2973.88	94.966		2973.88	93.06		2973.88	92.867		2973.88	87.614		2973.88	91.199		2973.88	85.542		2973.88	84.196		2973.88	85.902		2973.88	84.083		2973.88	94.734		2973.88	93.036		2973.88	92.606
2971.83	91.242		2971.83	89.528		2971.83	86.275		2971.83	86.388		2971.83	86.165		2971.83	94.832		2971.83	93.043		2971.83	92.511		2971.83	86.78		2971.83	90.389		2971.83	84.049		2971.83	83.25		2971.83	84.93		2971.83	83.715		2971.83	94.544		2971.83	92.922		2971.83	92.493
2969.77	90.04		2969.77	88.791		2969.77	84.789		2969.77	85.812		2969.77	84.543		2969.77	94.704		2969.77	93.063		2969.77	92.066		2969.77	85.863		2969.77	89.527		2969.77	82.444		2969.77	82.199		2969.77	84.056		2969.77	83.293		2969.77	94.344		2969.77	92.807		2969.77	92.385
2967.72	88.631		2967.72	87.768		2967.72	83.283		2967.72	85.536		2967.72	82.713		2967.72	94.555		2967.72	93.057		2967.72	91.591		2967.72	84.84		2967.72	88.626		2967.72	80.81		2967.72	80.791		2967.72	83.374		2967.72	82.735		2967.72	94.119		2967.72	92.709		2967.72	92.246
2965.66	87.091		2965.66	86.471		2965.66	81.696		2965.66	85.451		2965.66	80.75		2965.66	94.366		2965.66	92.953		2965.66	91.1		2965.66	83.796		2965.66	87.677		2965.66	79.279		2965.66	79.215		2965.66	82.814		2965.66	82.082		2965.66	93.858		2965.66	92.604		2965.66	92.081
2963.61	85.573		2963.61	85.158		2963.61	79.952		2963.61	85.421		2963.61	78.807		2963.61	94.158		2963.61	92.781		2963.61	90.573		2963.61	82.813		2963.61	86.676		2963.61	77.92		2963.61	77.857		2963.61	82.209		2963.61	81.448		2963.61	93.588		2963.61	92.415		2963.61	91.931
2961.55	84.163		2961.55	83.946		2961.55	78.125		2961.55	85.262		2961.55	77.035		2961.55	93.953		2961.55	92.593		2961.55	90.067		2961.55	81.874		2961.55	85.654		2961.55	76.726		2961.55	76.775		2961.55	81.551		2961.55	80.851		2961.55	93.29		2961.55	92.165		2961.55	91.75
2959.5	82.848		2959.5	82.857		2959.5	76.413		2959.5	84.87		2959.5	75.51		2959.5	93.711		2959.5	92.403		2959.5	89.642		2959.5	80.977		2959.5	84.662		2959.5	75.716		2959.5	75.669		2959.5	80.952		2959.5	80.316		2959.5	92.923		2959.5	91.846		2959.5	91.451
2957.44	81.727		2957.44	82.059		2957.44	74.953		2957.44	84.341		2957.44	74.222		2957.44	93.398		2957.44	92.202		2957.44	89.276		2957.44	80.144		2957.44	83.731		2957.44	74.954		2957.44	74.386		2957.44	80.574		2957.44	79.91		2957.44	92.482		2957.44	91.445		2957.44	91.072
2955.39	80.976		2955.39	81.647		2955.39	73.676		2955.39	83.755		2955.39	73.089		2955.39	93.024		2955.39	91.974		2955.39	88.938		2955.39	79.401		2955.39	82.942		2955.39	74.54		2955.39	73.242		2955.39	80.349		2955.39	79.642		2955.39	91.97		2955.39	91.046		2955.39	90.677
2953.33	80.594		2953.33	81.358		2953.33	72.427		2953.33	83.011		2953.33	71.998		2953.33	92.569		2953.33	91.691		2953.33	88.573		2953.33	78.81		2953.33	82.369		2953.33	74.479		2953.33	72.31		2953.33	79.935		2953.33	79.471		2953.33	91.4		2953.33	90.609		2953.33	90.242
2951.27	80.298		2951.27	80.867		2951.27	71.23		2951.27	82.075		2951.27	70.868		2951.27	92.05		2951.27	91.333		2951.27	88.121		2951.27	78.398		2951.27	82		2951.27	74.6		2951.27	71.392		2951.27	79.25		2951.27	79.326		2951.27	90.781		2951.27	90.081		2951.27	89.822
2949.22	79.715		2949.22	80.02		2949.22	70.235		2949.22	81.232		2949.22	69.702		2949.22	91.503		2949.22	90.843		2949.22	87.632		2949.22	78.065		2949.22	81.732		2949.22	74.694		2949.22	70.45		2949.22	78.494		2949.22	79.147		2949.22	90.05		2949.22	89.558		2949.22	89.431
2947.16	78.638		2947.16	78.895		2947.16	69.394		2947.16	80.748		2947.16	68.631		2947.16	90.821		2947.16	90.146		2947.16	87.106		2947.16	77.695		2947.16	81.405		2947.16	74.64		2947.16	69.567		2947.16	77.756		2947.16	78.884		2947.16	89.18		2947.16	89.117		2947.16	88.983
2945.11	77.068		2945.11	77.829		2945.11	68.491		2945.11	80.534		2945.11	67.827		2945.11	89.909		2945.11	89.259		2945.11	86.394		2945.11	77.231		2945.11	80.896		2945.11	74.325		2945.11	68.848		2945.11	77.136		2945.11	78.496		2945.11	88.235		2945.11	88.653		2945.11	88.527
2943.05	75.154		2943.05	77.105		2943.05	67.507		2943.05	80.422		2943.05	67.314		2943.05	88.795		2943.05	88.149		2943.05	85.346		2943.05	76.63		2943.05	80.19		2943.05	73.725		2943.05	68.337		2943.05	76.718		2943.05	78.006		2943.05	87.227		2943.05	87.971		2943.05	88.014
2941	73.166		2941	76.753		2941	66.628		2941	80.443		2941	66.983		2941	87.545		2941	86.72		2941	83.942		2941	75.918		2941	79.395		2941	72.969		2941	68.009		2941	76.435		2941	77.508		2941	86.086		2941	86.993		2941	87.221
2938.94	71.482		2938.94	76.734		2938.94	66.066		2938.94	80.651		2938.94	66.731		2938.94	86.098		2938.94	85.011		2938.94	82.295		2938.94	75.209		2938.94	78.619		2938.94	72.227		2938.94	67.794		2938.94	76.31		2938.94	77.11		2938.94	84.752		2938.94	85.77		2938.94	86.115
2936.89	70.421		2936.89	77.013		2936.89	65.957		2936.89	80.984		2936.89	66.581		2936.89	84.313		2936.89	83.125		2936.89	80.454		2936.89	74.602		2936.89	77.974		2936.89	71.675		2936.89	67.788		2936.89	76.449		2936.89	76.812		2936.89	83.208		2936.89	84.369		2936.89	84.781
2934.83	70.025		2934.83	77.457		2934.83	66.269		2934.83	81.368		2934.83	66.665		2934.83	82.245		2934.83	81.074		2934.83	78.379		2934.83	74.154		2934.83	77.61		2934.83	71.401		2934.83	68.1		2934.83	76.822		2934.83	76.575		2934.83	81.431		2934.83	82.783		2934.83	83.216
2932.78	70.086		2932.78	77.881		2932.78	66.746		2932.78	81.786		2932.78	67.022		2932.78	80.025		2932.78	78.815		2932.78	76.11		2932.78	73.9		2932.78	77.577		2932.78	71.349		2932.78	68.592		2932.78	77.231		2932.78	76.385		2932.78	79.389		2932.78	81.002		2932.78	81.412
2930.72	70.333		2930.72	78.119		2930.72	67.079		2930.72	82.205		2930.72	67.545		2930.72	77.629		2930.72	76.331		2930.72	73.759		2930.72	73.8		2930.72	77.756		2930.72	71.394		2930.72	69.025		2930.72	77.48		2930.72	76.205		2930.72	77.169		2930.72	79.112		2930.72	79.417
2928.67	70.563		2928.67	78.081		2928.67	67.247		2928.67	82.524		2928.67	68.102		2928.67	75.064		2928.67	73.687		2928.67	71.417		2928.67	73.795		2928.67	77.911		2928.67	71.426		2928.67	69.199		2928.67	77.567		2928.67	76.002		2928.67	74.925		2928.67	77.205		2928.67	77.293
2926.61	70.695		2926.61	77.883		2926.61	67.444		2926.61	82.678		2926.61	68.587		2926.61	72.493		2926.61	71.061		2926.61	69.115		2926.61	73.816		2926.61	77.908		2926.61	71.397		2926.61	69.134		2926.61	77.578		2926.61	75.784		2926.61	72.739		2926.61	75.275		2926.61	75.15
2924.56	70.768		2924.56	77.718		2924.56	67.734		2924.56	82.702		2924.56	68.953		2924.56	69.957		2924.56	68.637		2924.56	66.911		2924.56	73.803		2924.56	77.732		2924.56	71.363		2924.56	69.022		2924.56	77.558		2924.56	75.599		2924.56	70.651		2924.56	73.408		2924.56	73.15
2922.5	70.861		2922.5	77.707		2922.5	68.054		2922.5	82.678		2922.5	69.26		2922.5	67.392		2922.5	66.52		2922.5	64.896		2922.5	73.762		2922.5	77.404		2922.5	71.367		2922.5	68.953		2922.5	77.565		2922.5	75.474		2922.5	68.647		2922.5	71.76		2922.5	71.329
2920.45	71.041		2920.45	77.885		2920.45	68.381		2920.45	82.752		2920.45	69.592		2920.45	64.881		2920.45	64.828		2920.45	63.097		2920.45	73.694		2920.45	77.001		2920.45	71.371		2920.45	68.98		2920.45	77.608		2920.45	75.414		2920.45	66.725		2920.45	70.337		2920.45	69.683
2918.39	71.325		2918.39	78.181		2918.39	68.771		2918.39	83.006		2918.39	69.956		2918.39	62.606		2918.39	63.67		2918.39	61.526		2918.39	73.625		2918.39	76.607		2918.39	71.331		2918.39	69.178		2918.39	77.614		2918.39	75.466		2918.39	64.992		2918.39	69.079		2918.39	68.29
2916.34	71.716		2916.34	78.512		2916.34	69.275		2916.34	83.328		2916.34	70.373		2916.34	60.746		2916.34	63.088		2916.34	60.306		2916.34	73.613		2916.34	76.297		2916.34	71.243		2916.34	69.559		2916.34	77.589		2916.34	75.661		2916.34	63.632		2916.34	67.975		2916.34	67.098
2914.28	72.261		2914.28	78.874		2914.28	69.898		2914.28	83.546		2914.28	70.947		2914.28	59.476		2914.28	63.126		2914.28	59.595		2914.28	73.654		2914.28	76.106		2914.28	71.164		2914.28	70.065		2914.28	77.661		2914.28	75.94		2914.28	62.812		2914.28	67.129		2914.28	66.07
2912.23	73.002		2912.23	79.292		2912.23	70.649		2912.23	83.65		2912.23	71.729		2912.23	59.004		2912.23	63.797		2912.23	59.49		2912.23	73.729		2912.23	76.014		2912.23	71.136		2912.23	70.605		2912.23	77.878		2912.23	76.225		2912.23	62.66		2912.23	66.675		2912.23	65.379
2910.17	73.93		2910.17	79.753		2910.17	71.508		2910.17	83.765		2910.17	72.646		2910.17	59.519		2910.17	64.981		2910.17	59.914		2910.17	73.87		2910.17	76.026		2910.17	71.212		2910.17	71.127		2910.17	78.065		2910.17	76.49		2910.17	63.264		2910.17	66.554		2910.17	65.082
2908.12	74.997		2908.12	80.202		2908.12	72.413		2908.12	83.94		2908.12	73.588		2908.12	60.99		2908.12	66.473		2908.12	60.614		2908.12	74.086		2908.12	76.128		2908.12	71.407		2908.12	71.593		2908.12	78.128		2908.12	76.741		2908.12	64.494		2908.12	66.566		2908.12	65.013
2906.06	76.119		2906.06	80.601		2906.06	73.29		2906.06	84.151		2906.06	74.442		2906.06	63.056		2906.06	68.173		2906.06	61.473		2906.06	74.329		2906.06	76.305		2906.06	71.595		2906.06	71.887		2906.06	78.189		2906.06	76.974		2906.06	66.002		2906.06	66.703		2906.06	65.086
2904.01	77.162		2904.01	80.939		2904.01	74.025		2904.01	84.36		2904.01	75.133		2904.01	65.256		2904.01	70.082		2904.01	62.555		2904.01	74.541		2904.01	76.569		2904.01	71.617		2904.01	71.9		2904.01	78.303		2904.01	77.189		2904.01	67.5		2904.01	67.142		2904.01	65.354
2901.95	77.956		2901.95	81.184		2901.95	74.558		2901.95	84.494		2901.95	75.642		2901.95	67.284		2901.95	72.055		2901.95	63.9		2901.95	74.704		2901.95	76.854		2901.95	71.421		2901.95	71.706		2901.95	78.442		2901.95	77.366		2901.95	68.894		2901.95	67.876		2901.95	65.871
2899.89	78.438		2899.89	81.308		2899.89	74.871		2899.89	84.56		2899.89	75.92		2899.89	69.041		2899.89	73.871		2899.89	65.455		2899.89	74.826		2899.89	77.034		2899.89	71.063		2899.89	71.406		2899.89	78.554		2899.89	77.469		2899.89	70.205		2899.89	68.706		2899.89	66.586
2897.84	78.611		2897.84	81.349		2897.84	74.931		2897.84	84.685		2897.84	75.916		2897.84	70.556		2897.84	75.44		2897.84	67.076		2897.84	74.886		2897.84	77.059		2897.84	70.577		2897.84	71.009		2897.84	78.524		2897.84	77.489		2897.84	71.395		2897.84	69.513		2897.84	67.328
2895.78	78.422		2895.78	81.344		2895.78	74.747		2895.78	84.941		2895.78	75.649		2895.78	71.818		2895.78	76.768		2895.78	68.609		2895.78	74.881		2895.78	77.011		2895.78	69.974		2895.78	70.538		2895.78	78.366		2895.78	77.447		2895.78	72.382		2895.78	70.278		2895.78	68.003
2893.73	77.892		2893.73	81.277		2893.73	74.355		2893.73	85.219		2893.73	75.151		2893.73	72.832		2893.73	77.964		2893.73	69.998		2893.73	74.832		2893.73	76.947		2893.73	69.307		2893.73	70.004		2893.73	78.219		2893.73	77.377		2893.73	73.222		2893.73	70.979		2893.73	68.707
2891.67	77.141		2891.67	81.157		2891.67	73.783		2891.67	85.373		2891.67	74.506		2891.67	73.729		2891.67	79.124		2891.67	71.279		2891.67	74.739		2891.67	76.83		2891.67	68.615		2891.67	69.405		2891.67	78.15		2891.67	77.334		2891.67	74.111		2891.67	71.633		2891.67	69.457
2889.62	76.281		2889.62	81.007		2889.62	73.079		2889.62	85.401		2889.62	73.858		2889.62	74.684		2889.62	80.21		2889.62	72.517		2889.62	74.573		2889.62	76.636		2889.62	67.84		2889.62	68.787		2889.62	78.14		2889.62	77.343		2889.62	75.193		2889.62	72.278		2889.62	70.161
2887.56	75.494		2887.56	80.893		2887.56	72.393		2887.56	85.379		2887.56	73.319		2887.56	75.816		2887.56	81.189		2887.56	73.745		2887.56	74.329		2887.56	76.368		2887.56	66.979		2887.56	68.266		2887.56	78.131		2887.56	77.384		2887.56	76.445		2887.56	72.922		2887.56	70.829
2885.51	75.033		2885.51	80.908		2885.51	71.948		2885.51	85.357		2885.51	72.987		2885.51	77.08		2885.51	82.102		2885.51	74.955		2885.51	74.065		2885.51	76.088		2885.51	66.172		2885.51	68.023		2885.51	78.166		2885.51	77.445		2885.51	77.741		2885.51	73.532		2885.51	71.492
2883.45	75.067		2883.45	81.024		2883.45	71.921		2883.45	85.395		2883.45	72.982		2883.45	78.31		2883.45	82.967		2883.45	76.105		2883.45	73.827		2883.45	75.929		2883.45	65.566		2883.45	68.139		2883.45	78.407		2883.45	77.585		2883.45	78.992		2883.45	74.105		2883.45	72.182
2881.4	75.633		2881.4	81.148		2881.4	72.326		2881.4	85.509		2881.4	73.384		2881.4	79.449		2881.4	83.737		2881.4	77.144		2881.4	73.611		2881.4	75.955		2881.4	65.255		2881.4	68.498		2881.4	78.865		2881.4	77.808		2881.4	80.178		2881.4	74.691		2881.4	72.974
2879.34	76.619		2879.34	81.163		2879.34	72.986		2879.34	85.587		2879.34	74.098		2879.34	80.541		2879.34	84.354		2879.34	78.035		2879.34	73.397		2879.34	76.066		2879.34	65.305		2879.34	68.951		2879.34	79.275		2879.34	78.004		2879.34	81.302		2879.34	75.306		2879.34	73.877
2877.29	77.742		2877.29	80.936		2877.29	73.613		2877.29	85.439		2877.29	74.776		2877.29	81.585		2877.29	84.816		2877.29	78.755		2877.29	73.173		2877.29	76.147		2877.29	65.688		2877.29	69.325		2877.29	79.345		2877.29	78.126		2877.29	82.318		2877.29	75.953		2877.29	74.85
2875.23	78.642		2875.23	80.458		2875.23	73.869		2875.23	84.819		2875.23	74.949		2875.23	82.533		2875.23	85.132		2875.23	79.303		2875.23	72.918		2875.23	76.201		2875.23	66.195		2875.23	69.366		2875.23	78.99		2875.23	78.159		2875.23	83.155		2875.23	76.612		2875.23	75.873
2873.18	78.928		2873.18	79.731		2873.18	73.369		2873.18	83.549		2873.18	74.215		2873.18	83.356		2873.18	85.305		2873.18	79.764		2873.18	72.559		2873.18	76.197		2873.18	66.557		2873.18	68.875		2873.18	78.183		2873.18	78.002		2873.18	83.803		2873.18	77.29		2873.18	76.912
2871.12	78.291		2871.12	78.557		2871.12	71.808		2871.12	81.652		2871.12	72.384		2871.12	84.115		2871.12	85.372		2871.12	80.24		2871.12	71.98		2871.12	75.931		2871.12	66.64		2871.12	67.712		2871.12	76.86		2871.12	77.611		2871.12	84.281		2871.12	78.023		2871.12	77.893
2869.07	76.663		2869.07	76.739		2869.07	69.159		2869.07	79.296		2869.07	69.616		2869.07	84.812		2869.07	85.335		2869.07	80.717		2869.07	71.13		2869.07	75.17		2869.07	66.375		2869.07	65.83		2869.07	75.073		2869.07	77.036		2869.07	84.614		2869.07	78.777		2869.07	78.766
2867.01	74.232		2867.01	74.44		2867.01	65.752		2867.01	76.911		2867.01	66.435		2867.01	85.328		2867.01	85.157		2867.01	81.087		2867.01	70.028		2867.01	73.904		2867.01	65.676		2867.01	63.479		2867.01	73.061		2867.01	76.327		2867.01	84.826		2867.01	79.462		2867.01	79.465
2864.96	71.431		2864.96	72.23		2864.96	62.208		2864.96	75.259		2864.96	63.459		2864.96	85.583		2864.96	84.839		2864.96	81.242		2864.96	68.688		2864.96	72.318		2864.96	64.51		2864.96	61.197		2864.96	71.281		2864.96	75.589		2864.96	84.876		2864.96	79.946		2864.96	79.913
2862.9	68.852		2862.9	70.752		2862.9	59.376		2862.9	74.852		2862.9	61.121		2862.9	85.532		2862.9	84.348		2862.9	81.104		2862.9	67.225		2862.9	70.583		2862.9	62.91		2862.9	59.607		2862.9	70.211		2862.9	74.956		2862.9	84.666		2862.9	80.151		2862.9	80.109
2860.85	66.919		2860.85	70.346		2860.85	57.964		2860.85	75.515		2860.85	59.714		2860.85	85.093		2860.85	83.562		2860.85	80.631		2860.85	65.908		2860.85	68.868		2860.85	60.971		2860.85	59.168		2860.85	69.982		2860.85	74.502		2860.85	84.12		2860.85	80.117		2860.85	80.053
2858.79	65.691		2858.79	70.939		2858.79	57.926		2858.79	76.814		2858.79	59.462		2858.79	84.177		2858.79	82.402		2858.79	79.745		2858.79	65.008		2858.79	67.46		2858.79	58.925		2858.79	59.915		2858.79	70.37		2858.79	74.262		2858.79	83.192		2858.79	79.802		2858.79	79.704
2856.74	64.997		2856.74	72.082		2856.74	58.609		2856.74	78.415		2856.74	60.383		2856.74	82.711		2856.74	80.838		2856.74	78.372		2856.74	64.671		2856.74	66.654		2856.74	57.215		2856.74	61.431		2856.74	71.093		2856.74	74.192		2856.74	81.794		2856.74	79.112		2856.74	79.033
2854.68	64.692		2854.68	73.142		2854.68	59.456		2854.68	80.025		2854.68	62.111		2854.68	80.622		2854.68	78.842		2854.68	76.54		2854.68	64.856		2854.68	66.556		2854.68	56.287		2854.68	63.094		2854.68	71.957		2854.68	74.153		2854.68	79.869		2854.68	78.089		2854.68	78.027
2852.63	64.812		2852.63	73.788		2852.63	60.202		2852.63	81.453		2852.63	64.05		2852.63	77.944		2852.63	76.462		2852.63	74.273		2852.63	65.4		2852.63	67.072		2852.63	56.235		2852.63	64.341		2852.63	72.819		2852.63	74.122		2852.63	77.459		2852.63	76.746		2852.63	76.637
2850.57	65.417		2850.57	74.33		2850.57	60.718		2850.57	82.661		2850.57	65.726		2850.57	74.9		2850.57	73.802		2850.57	71.591		2850.57	66.128		2850.57	68.031		2850.57	56.825		2850.57	64.935		2850.57	73.598		2850.57	74.196		2850.57	74.673		2850.57	75.029		2850.57	74.871
2848.51	66.439		2848.51	75.148		2848.51	60.988		2848.51	83.701		2848.51	66.841		2848.51	71.822		2848.51	71.034		2848.51	68.66		2848.51	66.9		2848.51	69.144		2848.51	57.726		2848.51	64.976		2848.51	74.325		2848.51	74.407		2848.51	71.712		2848.51	73.045		2848.51	72.915
2846.46	67.703		2846.46	76.127		2846.46	61.075		2846.46	84.638		2846.46	67.292		2846.46	69.106		2846.46	68.573		2846.46	65.88		2846.46	67.624		2846.46	70.061		2846.46	58.598		2846.46	64.659		2846.46	75.056		2846.46	74.69		2846.46	68.981		2846.46	71.08		2846.46	70.912
2844.4	68.987		2844.4	77.18		2844.4	61.087		2844.4	85.48		2844.4	67.273		2844.4	67.261		2844.4	67.209		2844.4	63.874		2844.4	68.24		2844.4	70.613		2844.4	59.195		2844.4	64.161		2844.4	75.771		2844.4	74.946		2844.4	67.082		2844.4	69.432		2844.4	68.951
2842.35	70.122		2842.35	78.534		2842.35	61.168		2842.35	86.252		2842.35	67.149		2842.35	66.821		2842.35	67.739		2842.35	63.174		2842.35	68.713		2842.35	70.881		2842.35	59.503		2842.35	63.757		2842.35	76.489		2842.35	75.127		2842.35	66.561		2842.35	68.322		2842.35	67.326
2840.29	70.987		2840.29	80.154		2840.29	61.398		2840.29	86.963		2840.29	67.195		2840.29	68.005		2840.29	70.205		2840.29	63.754		2840.29	69.043		2840.29	71.005		2840.29	59.716		2840.29	63.841		2840.29	77.354		2840.29	75.294		2840.29	67.564		2840.29	67.859		2840.29	66.419
2838.24	71.521		2838.24	81.633		2838.24	61.798		2838.24	87.561		2838.24	67.54		2838.24	70.309		2838.24	73.691		2838.24	65.067		2838.24	69.287		2838.24	71.053		2838.24	60.056		2838.24	64.465		2838.24	78.388		2838.24	75.499		2838.24	69.706		2838.24	68.042		2838.24	66.485
2836.18	71.754		2836.18	82.708		2836.18	62.458		2836.18	88.059		2836.18	68.235		2836.18	72.641		2836.18	77.042		2836.18	66.814		2836.18	69.534		2836.18	71.095		2836.18	60.699		2836.18	65.28		2836.18	79.414		2836.18	75.713		2836.18	72.298		2836.18	69.001		2836.18	67.544
2834.13	71.802		2834.13	83.383		2834.13	63.48		2834.13	88.488		2834.13	69.283		2834.13	74.113		2834.13	79.634		2834.13	69.014		2834.13	69.849		2834.13	71.191		2834.13	61.678		2834.13	66.136		2834.13	80.331		2834.13	75.914		2834.13	74.722		2834.13	70.768		2834.13	69.243
2832.07	71.858		2832.07	83.774		2832.07	64.832		2832.07	88.824		2832.07	70.562		2832.07	74.577		2832.07	81.476		2832.07	71.311		2832.07	70.27		2832.07	71.389		2832.07	62.828		2832.07	67.149		2832.07	81.158		2832.07	76.107		2832.07	76.659		2832.07	72.796		2832.07	71.063
2830.02	72.105		2830.02	84.103		2830.02	66.397		2830.02	89.081		2830.02	71.787		2830.02	74.517		2830.02	82.755		2830.02	73.14		2830.02	70.795		2830.02	71.754		2830.02	63.944		2830.02	68.513		2830.02	81.932		2830.02	76.294		2830.02	78.071		2830.02	74.389		2830.02	72.665
2827.96	72.618		2827.96	84.578		2827.96	68.132		2827.96	89.31		2827.96	72.791		2827.96	74.573		2827.96	83.616		2827.96	74.248		2827.96	71.347		2827.96	72.31		2827.96	64.958		2827.96	70.204		2827.96	82.664		2827.96	76.48		2827.96	79.062		2827.96	75.275		2827.96	73.851
2825.91	73.393		2825.91	85.229		2825.91	70.038		2825.91	89.494		2825.91	73.599		2825.91	75.086		2825.91	84.251		2825.91	74.718		2825.91	71.866		2825.91	73.059		2825.91	65.913		2825.91	71.764		2825.91	83.313		2825.91	76.673		2825.91	79.77		2825.91	75.598		2825.91	74.585
2823.85	74.351		2823.85	85.92		2823.85	72.009		2823.85	89.635		2823.85	74.264		2823.85	76.02		2823.85	84.823		2823.85	74.965		2823.85	72.362		2823.85	74.014		2823.85	66.84		2823.85	72.842		2823.85	83.856		2823.85	76.879		2823.85	80.314		2823.85	75.785		2823.85	75.142
2821.8	75.365		2821.8	86.547		2821.8	73.886		2821.8	89.8		2821.8	74.777		2821.8	77.201		2821.8	85.391		2821.8	75.366		2821.8	72.868		2821.8	75.103		2821.8	67.639		2821.8	73.449		2821.8	84.305		2821.8	77.092		2821.8	80.799		2821.8	76.129		2821.8	75.758
2819.74	76.394		2819.74	87.115		2819.74	75.543		2819.74	89.992		2819.74	75.143		2819.74	78.433		2819.74	86.014		2819.74	75.845		2819.74	73.41		2819.74	76.166		2819.74	68.179		2819.74	73.727		2819.74	84.712		2819.74	77.275		2819.74	81.292		2819.74	76.539		2819.74	76.333
2817.69	77.513		2817.69	87.606		2817.69	76.917		2817.69	90.141		2817.69	75.451		2817.69	79.602		2817.69	86.755		2817.69	76.314		2817.69	73.972		2817.69	77.163		2817.69	68.483		2817.69	73.962		2817.69	85.108		2817.69	77.422		2817.69	81.752		2817.69	76.922		2817.69	76.759
2815.63	78.77		2815.63	87.981		2815.63	78.048		2815.63	90.226		2815.63	75.703		2815.63	80.704		2815.63	87.563		2815.63	76.929		2815.63	74.526		2815.63	78.177		2815.63	68.701		2815.63	74.418		2815.63	85.443		2815.63	77.555		2815.63	82.133		2815.63	77.384		2815.63	77.128
2813.58	80.146		2813.58	88.251		2813.58	78.975		2813.58	90.293		2813.58	75.884		2813.58	81.702		2813.58	88.355		2813.58	77.669		2813.58	75.093		2813.58	79.141		2813.58	69.039		2813.58	75.129		2813.58	85.682		2813.58	77.687		2813.58	82.469		2813.58	77.983		2813.58	77.558
2811.52	81.578		2811.52	88.436		2811.52	79.729		2811.52	90.374		2811.52	76.145		2811.52	82.613		2811.52	89.097		2811.52	78.375		2811.52	75.687		2811.52	79.85		2811.52	69.669		2811.52	76.003		2811.52	85.908		2811.52	77.803		2811.52	82.822		2811.52	78.643		2811.52	78.108
2809.47	82.965		2809.47	88.558		2809.47	80.35		2809.47	90.454		2809.47	76.591		2809.47	83.473		2809.47	89.757		2809.47	79.086		2809.47	76.262		2809.47	80.315		2809.47	70.625		2809.47	76.994		2809.47	86.216		2809.47	77.876		2809.47	83.232		2809.47	79.36		2809.47	78.81
2807.41	84.21		2807.41	88.63		2807.41	80.853		2807.41	90.522		2807.41	77.176		2807.41	84.273		2807.41	90.325		2807.41	79.903		2807.41	76.82		2807.41	80.776		2807.41	71.813		2807.41	78.04		2807.41	86.542		2807.41	77.931		2807.41	83.694		2807.41	80.203		2807.41	79.618
2805.36	85.251		2805.36	88.677		2805.36	81.257		2805.36	90.622		2805.36	77.926		2805.36	85.033		2805.36	90.8		2805.36	80.775		2805.36	77.413		2805.36	81.396		2805.36	73.088		2805.36	79.017		2805.36	86.791		2805.36	78.007		2805.36	84.173		2805.36	81.134		2805.36	80.467
2803.3	86.084		2803.3	88.775		2803.3	81.567		2803.3	90.769		2803.3	78.938		2803.3	85.758		2803.3	91.196		2803.3	81.621		2803.3	78.059		2803.3	82.13		2803.3	74.324		2803.3	79.858		2803.3	87.006		2803.3	78.095		2803.3	84.651		2803.3	82.049		2803.3	81.331
2801.24	86.736		2801.24	88.958		2801.24	81.747		2801.24	90.917		2801.24	80.192		2801.24	86.421		2801.24	91.542		2801.24	82.395		2801.24	78.747		2801.24	82.885		2801.24	75.472		2801.24	80.589		2801.24	87.239		2801.24	78.143		2801.24	85.093		2801.24	82.852		2801.24	82.119
2799.19	87.223		2799.19	89.208		2799.19	81.801		2799.19	91.034		2799.19	81.56		2799.19	87.02		2799.19	91.834		2799.19	83.049		2799.19	79.44		2799.19	83.604		2799.19	76.537		2799.19	81.253		2799.19	87.477		2799.19	78.165		2799.19	85.484		2799.19	83.486		2799.19	82.727
2797.13	87.559		2797.13	89.494		2797.13	81.786		2797.13	91.135		2797.13	82.909		2797.13	87.555		2797.13	92.043		2797.13	83.58		2797.13	80.096		2797.13	84.283		2797.13	77.518		2797.13	81.882		2797.13	87.692		2797.13	78.244		2797.13	85.847		2797.13	83.945		2797.13	83.182
2795.08	87.767		2795.08	89.79		2795.08	81.747		2795.08	91.242		2795.08	84.127		2795.08	88.008		2795.08	92.186		2795.08	84.019		2795.08	80.708		2795.08	84.987		2795.08	78.467		2795.08	82.487		2795.08	87.873		2795.08	78.383		2795.08	86.192		2795.08	84.303		2795.08	83.568
2793.02	87.876		2793.02	90.097		2793.02	81.674		2793.02	91.366		2793.02	85.172		2793.02	88.384		2793.02	92.304		2793.02	84.384		2793.02	81.278		2793.02	85.698		2793.02	79.449		2793.02	83.037		2793.02	88.03		2793.02	78.506		2793.02	86.521		2793.02	84.661		2793.02	83.913
2790.97	87.908		2790.97	90.403		2790.97	81.614		2790.97	91.483		2790.97	86.073		2790.97	88.714		2790.97	92.418		2790.97	84.746		2790.97	81.804		2790.97	86.317		2790.97	80.409		2790.97	83.517		2790.97	88.159		2790.97	78.605		2790.97	86.891		2790.97	85.031		2790.97	84.255
2788.91	87.843		2788.91	90.665		2788.91	81.655		2788.91	91.544		2788.91	86.826		2788.91	89.04		2788.91	92.53		2788.91	85.178		2788.91	82.296		2788.91	86.848		2788.91	81.253		2788.91	83.953		2788.91	88.285		2788.91	78.718		2788.91	87.298		2788.91	85.408		2788.91	84.608
2786.86	87.632		2786.86	90.883		2786.86	81.817		2786.86	91.572		2786.86	87.393		2786.86	89.373		2786.86	92.627		2786.86	85.646		2786.86	82.759		2786.86	87.346		2786.86	82.029		2786.86	84.355		2786.86	88.454		2786.86	78.85		2786.86	87.68		2786.86	85.768		2786.86	84.918
2784.8	87.293		2784.8	91.107		2784.8	82.052		2784.8	91.631		2784.8	87.802		2784.8	89.692		2784.8	92.716		2784.8	86.09		2784.8	83.208		2784.8	87.769		2784.8	82.783		2784.8	84.697		2784.8	88.629		2784.8	78.98		2784.8	88.054		2784.8	86.095		2784.8	85.209
2782.75	86.893		2782.75	91.317		2782.75	82.35		2782.75	91.703		2782.75	88.119		2782.75	89.993		2782.75	92.84		2782.75	86.498		2782.75	83.62		2782.75	88.099		2782.75	83.46		2782.75	84.988		2782.75	88.773		2782.75	79.091		2782.75	88.451		2782.75	86.426		2782.75	85.49
2780.69	86.46		2780.69	91.472		2780.69	82.736		2780.69	91.746		2780.69	88.354		2780.69	90.288		2780.69	92.999		2780.69	86.87		2780.69	83.924		2780.69	88.406		2780.69	84.041		2780.69	85.281		2780.69	88.896		2780.69	79.172		2780.69	88.844		2780.69	86.736		2780.69	85.723
2778.64	86.047		2778.64	91.611		2778.64	83.196		2778.64	91.747		2778.64	88.494		2778.64	90.553		2778.64	93.157		2778.64	87.228		2778.64	84.15		2778.64	88.71		2778.64	84.567		2778.64	85.566		2778.64	88.979		2778.64	79.225		2778.64	89.205		2778.64	86.991		2778.64	85.956
2776.58	85.736		2776.58	91.78		2776.58	83.757		2776.58	91.706		2776.58	88.562		2776.58	90.778		2776.58	93.3		2776.58	87.567		2776.58	84.409		2776.58	88.977		2776.58	85.038		2776.58	85.781		2776.58	89.03		2776.58	79.285		2776.58	89.535		2776.58	87.258		2776.58	86.219
2774.53	85.578		2774.53	91.947		2774.53	84.413		2774.53	91.645		2774.53	88.539		2774.53	90.99		2774.53	93.426		2774.53	87.837		2774.53	84.693		2774.53	89.189		2774.53	85.428		2774.53	85.925		2774.53	89.055		2774.53	79.373		2774.53	89.835		2774.53	87.565		2774.53	86.49
2772.47	85.607		2772.47	92.038		2772.47	85.082		2772.47	91.597		2772.47	88.377		2772.47	91.186		2772.47	93.532		2772.47	88.06		2772.47	84.933		2772.47	89.346		2772.47	85.74		2772.47	86.066		2772.47	89.033		2772.47	79.467		2772.47	90.091		2772.47	87.807		2772.47	86.76
2770.42	85.826		2770.42	92.043		2770.42	85.74		2770.42	91.562		2770.42	88.125		2770.42	91.374		2770.42	93.621		2770.42	88.285		2770.42	85.111		2770.42	89.485		2770.42	85.96		2770.42	86.224		2770.42	89.002		2770.42	79.55		2770.42	90.318		2770.42	87.973		2770.42	87.01
2768.36	86.169		2768.36	92.048		2768.36	86.373		2768.36	91.523		2768.36	87.875		2768.36	91.539		2768.36	93.715		2768.36	88.509		2768.36	85.232		2768.36	89.639		2768.36	86.08		2768.36	86.403		2768.36	89.036		2768.36	79.625		2768.36	90.533		2768.36	88.161		2768.36	87.19
2766.31	86.571		2766.31	92.118		2766.31	86.918		2766.31	91.473		2766.31	87.642		2766.31	91.668		2766.31	93.822		2766.31	88.743		2766.31	85.335		2766.31	89.793		2766.31	86.137		2766.31	86.58		2766.31	89.13		2766.31	79.699		2766.31	90.729		2766.31	88.355		2766.31	87.322
2764.25	87.032		2764.25	92.215		2764.25	87.359		2764.25	91.397		2764.25	87.402		2764.25	91.796		2764.25	93.917		2764.25	88.969		2764.25	85.459		2764.25	89.937		2764.25	86.136		2764.25	86.691		2764.25	89.193		2764.25	79.772		2764.25	90.923		2764.25	88.506		2764.25	87.495
2762.2	87.557		2762.2	92.279		2762.2	87.75		2762.2	91.302		2762.2	87.171		2762.2	91.951		2762.2	94.004		2762.2	89.147		2762.2	85.609		2762.2	90.059		2762.2	86.153		2762.2	86.751		2762.2	89.183		2762.2	79.838		2762.2	91.12		2762.2	88.664		2762.2	87.691
2760.14	88.096		2760.14	92.322		2760.14	88.109		2760.14	91.184		2760.14	86.982		2760.14	92.112		2760.14	94.079		2760.14	89.291		2760.14	85.768		2760.14	90.128		2760.14	86.279		2760.14	86.826		2760.14	89.099		2760.14	79.864		2760.14	91.306		2760.14	88.847		2760.14	87.835
2758.09	88.591		2758.09	92.36		2758.09	88.407		2758.09	91.05		2758.09	86.832		2758.09	92.247		2758.09	94.133		2758.09	89.458		2758.09	85.896		2758.09	90.171		2758.09	86.43		2758.09	86.909		2758.09	88.983		2758.09	79.859		2758.09	91.482		2758.09	88.984		2758.09	87.911
2756.03	89.024		2756.03	92.372		2756.03	88.621		2756.03	90.92		2756.03	86.718		2756.03	92.347		2756.03	94.194		2756.03	89.641		2756.03	85.975		2756.03	90.236		2756.03	86.538		2756.03	86.949		2756.03	88.916		2756.03	79.89		2756.03	91.648		2756.03	89.066		2756.03	87.961
2753.98	89.411		2753.98	92.338		2753.98	88.747		2753.98	90.762		2753.98	86.636		2753.98	92.41		2753.98	94.266		2753.98	89.771		2753.98	86.022		2753.98	90.28		2753.98	86.673		2753.98	86.939		2753.98	88.888		2753.98	79.956		2753.98	91.776		2753.98	89.144		2753.98	88.045
2751.92	89.748		2751.92	92.293		2751.92	88.848		2751.92	90.6		2751.92	86.574		2751.92	92.461		2751.92	94.337		2751.92	89.865		2751.92	86.049		2751.92	90.256		2751.92	86.86		2751.92	86.936		2751.92	88.857		2751.92	80.001		2751.92	91.869		2751.92	89.223		2751.92	88.148
2749.86	89.994		2749.86	92.306		2749.86	88.982		2749.86	90.472		2749.86	86.564		2749.86	92.528		2749.86	94.422		2749.86	89.961		2749.86	86.071		2749.86	90.202		2749.86	87.043		2749.86	86.978		2749.86	88.798		2749.86	80.028		2749.86	91.949		2749.86	89.275		2749.86	88.223
2747.81	90.168		2747.81	92.407		2747.81	89.148		2747.81	90.298		2747.81	86.673		2747.81	92.583		2747.81	94.499		2747.81	90.052		2747.81	86.112		2747.81	90.168		2747.81	87.18		2747.81	87.059		2747.81	88.721		2747.81	80.095		2747.81	92.036		2747.81	89.303		2747.81	88.27
2745.75	90.381		2745.75	92.523		2745.75	89.322		2745.75	90.024		2745.75	86.893		2745.75	92.577		2745.75	94.527		2745.75	90.158		2745.75	86.161		2745.75	90.215		2745.75	87.273		2745.75	87.175		2745.75	88.684		2745.75	80.213		2745.75	92.125		2745.75	89.303		2745.75	88.325
2743.7	90.689		2743.7	92.561		2743.7	89.467		2743.7	89.669		2743.7	87.175		2743.7	92.515		2743.7	94.52		2743.7	90.269		2743.7	86.221		2743.7	90.364		2743.7	87.353		2743.7	87.296		2743.7	88.662		2743.7	80.328		2743.7	92.188		2743.7	89.295		2743.7	88.37
2741.64	91.044		2741.64	92.563		2741.64	89.578		2741.64	89.24		2741.64	87.491		2741.64	92.437		2741.64	94.5		2741.64	90.351		2741.64	86.325		2741.64	90.561		2741.64	87.469		2741.64	87.407		2741.64	88.56		2741.64	80.39		2741.64	92.239		2741.64	89.378		2741.64	88.394
2739.59	91.399		2739.59	92.599		2739.59	89.679		2739.59	88.803		2739.59	87.8		2739.59	92.386		2739.59	94.473		2739.59	90.421		2739.59	86.45		2739.59	90.77		2739.59	87.619		2739.59	87.533		2739.59	88.362		2739.59	80.42		2739.59	92.317		2739.59	89.546		2739.59	88.457
2737.53	91.725		2737.53	92.659		2737.53	89.765		2737.53	88.445		2737.53	88.104		2737.53	92.356		2737.53	94.473		2737.53	90.473		2737.53	86.564		2737.53	90.939		2737.53	87.743		2737.53	87.69		2737.53	88.151		2737.53	80.457		2737.53	92.399		2737.53	89.669		2737.53	88.561
2735.48	92.003		2735.48	92.729		2735.48	89.792		2735.48	88.189		2735.48	88.431		2735.48	92.3		2735.48	94.513		2735.48	90.491		2735.48	86.675		2735.48	91.031		2735.48	87.81		2735.48	87.839		2735.48	88.048		2735.48	80.504		2735.48	92.433		2735.48	89.739		2735.48	88.672
2733.42	92.277		2733.42	92.78		2733.42	89.759		2733.42	88.074		2733.42	88.743		2733.42	92.225		2733.42	94.55		2733.42	90.518		2733.42	86.771		2733.42	91.126		2733.42	87.822		2733.42	87.903		2733.42	88.099		2733.42	80.557		2733.42	92.425		2733.42	89.809		2733.42	88.781
2731.37	92.511		2731.37	92.762		2731.37	89.707		2731.37	88.134		2731.37	88.999		2731.37	92.166		2731.37	94.572		2731.37	90.585		2731.37	86.849		2731.37	91.255		2731.37	87.8		2731.37	87.881		2731.37	88.188		2731.37	80.616		2731.37	92.428		2731.37	89.846		2731.37	88.849
2729.31	92.627		2729.31	92.685		2729.31	89.635		2729.31	88.346		2729.31	89.167		2729.31	92.15		2729.31	94.579		2729.31	90.653		2729.31	86.914		2729.31	91.336		2729.31	87.814		2729.31	87.836		2729.31	88.202		2729.31	80.689		2729.31	92.448		2729.31	89.854		2729.31	88.886
2727.26	92.657		2727.26	92.586		2727.26	89.516		2727.26	88.658		2727.26	89.242		2727.26	92.205		2727.26	94.581		2727.26	90.698		2727.26	86.95		2727.26	91.334		2727.26	87.922		2727.26	87.77		2727.26	88.184		2727.26	80.751		2727.26	92.466		2727.26	89.894		2727.26	88.957
2725.2	92.635		2725.2	92.489		2725.2	89.375		2725.2	89.029		2725.2	89.275		2725.2	92.322		2725.2	94.617		2725.2	90.745		2725.2	86.972		2725.2	91.294		2725.2	88.097		2725.2	87.635		2725.2	88.232		2725.2	80.757		2725.2	92.507		2725.2	89.971		2725.2	89.027
2723.15	92.536		2723.15	92.416		2723.15	89.243		2723.15	89.463		2723.15	89.297		2723.15	92.412		2723.15	94.666		2723.15	90.8		2723.15	87.004		2723.15	91.259		2723.15	88.291		2723.15	87.445		2723.15	88.354		2723.15	80.74		2723.15	92.576		2723.15	90.049		2723.15	89.047
2721.09	92.391		2721.09	92.385		2721.09	89.177		2721.09	89.922		2721.09	89.302		2721.09	92.465		2721.09	94.68		2721.09	90.83		2721.09	87.02		2721.09	91.23		2721.09	88.455		2721.09	87.284		2721.09	88.472		2721.09	80.765		2721.09	92.626		2721.09	90.08		2721.09	89.066
2719.04	92.268		2719.04	92.404		2719.04	89.299		2719.04	90.318		2719.04	89.353		2719.04	92.579		2719.04	94.67		2719.04	90.834		2719.04	87.017		2719.04	91.202		2719.04	88.529		2719.04	87.233		2719.04	88.564		2719.04	80.825		2719.04	92.656		2719.04	90.056		2719.04	89.083
2716.98	92.186		2716.98	92.44		2716.98	89.603		2716.98	90.652		2716.98	89.524		2716.98	92.763		2716.98	94.661		2716.98	90.826		2716.98	87.015		2716.98	91.159		2716.98	88.525		2716.98	87.314		2716.98	88.686		2716.98	80.881		2716.98	92.703		2716.98	90.033		2716.98	89.071
2714.93	92.19		2714.93	92.435		2714.93	89.917		2714.93	90.948		2714.93	89.792		2714.93	92.961		2714.93	94.655		2714.93	90.834		2714.93	87.027		2714.93	91.096		2714.93	88.531		2714.93	87.467		2714.93	88.844		2714.93	80.91		2714.93	92.763		2714.93	90.05		2714.93	89.054
2712.87	92.317		2712.87	92.416		2712.87	90.126		2712.87	91.202		2712.87	90.063		2712.87	93.144		2712.87	94.664		2712.87	90.904		2712.87	87.061		2712.87	91.049		2712.87	88.585		2712.87	87.56		2712.87	88.993		2712.87	80.911		2712.87	92.817		2712.87	90.086		2712.87	89.044
2710.82	92.528		2710.82	92.469		2710.82	90.248		2710.82	91.441		2710.82	90.282		2710.82	93.308		2710.82	94.7		2710.82	90.992		2710.82	87.095		2710.82	91.021		2710.82	88.645		2710.82	87.543		2710.82	89.086		2710.82	80.917		2710.82	92.874		2710.82	90.13		2710.82	89.065
2708.76	92.793		2708.76	92.605		2708.76	90.385		2708.76	91.69		2708.76	90.514		2708.76	93.457		2708.76	94.733		2708.76	91.023		2708.76	87.104		2708.76	91.019		2708.76	88.655		2708.76	87.534		2708.76	89.11		2708.76	80.941		2708.76	92.922		2708.76	90.176		2708.76	89.128
2706.71	93.049		2706.71	92.784		2706.71	90.603		2706.71	91.892		2706.71	90.826		2706.71	93.542		2706.71	94.756		2706.71	91.026		2706.71	87.089		2706.71	91.032		2706.71	88.602		2706.71	87.637		2706.71	89.126		2706.71	80.975		2706.71	92.947		2706.71	90.236		2706.71	89.19
2704.65	93.207		2704.65	92.955		2704.65	90.863		2704.65	92.021		2704.65	91.166		2704.65	93.523		2704.65	94.775		2704.65	91.057		2704.65	87.08		2704.65	91.013		2704.65	88.532		2704.65	87.816		2704.65	89.219		2704.65	81.015		2704.65	92.966		2704.65	90.329		2704.65	89.198
2702.6	93.236		2702.6	93.068		2702.6	91.13		2702.6	92.143		2702.6	91.467		2702.6	93.47		2702.6	94.767		2702.6	91.104		2702.6	87.083		2702.6	90.993		2702.6	88.488		2702.6	88.016		2702.6	89.433		2702.6	81.055		2702.6	92.97		2702.6	90.408		2702.6	89.2
2700.54	93.172		2700.54	93.16		2700.54	91.391		2700.54	92.295		2700.54	91.719		2700.54	93.445		2700.54	94.737		2700.54	91.119		2700.54	87.1		2700.54	91.043		2700.54	88.508		2700.54	88.215		2700.54	89.698		2700.54	81.094		2700.54	92.956		2700.54	90.43		2700.54	89.264
2698.48	93.121		2698.48	93.259		2698.48	91.603		2698.48	92.452		2698.48	91.934		2698.48	93.427		2698.48	94.697		2698.48	91.122		2698.48	87.163		2698.48	91.199		2698.48	88.65		2698.48	88.407		2698.48	89.882		2698.48	81.12		2698.48	92.939		2698.48	90.445		2698.48	89.322
2696.43	93.158		2696.43	93.324		2696.43	91.778		2696.43	92.585		2696.43	92.135		2696.43	93.391		2696.43	94.659		2696.43	91.161		2696.43	87.28		2696.43	91.419		2696.43	88.893		2696.43	88.592		2696.43	89.941		2696.43	81.146		2696.43	92.923		2696.43	90.468		2696.43	89.328
2694.37	93.241		2694.37	93.37		2694.37	91.955		2694.37	92.702		2694.37	92.325		2694.37	93.353		2694.37	94.637		2694.37	91.208		2694.37	87.447		2694.37	91.597		2694.37	89.155		2694.37	88.731		2694.37	89.949		2694.37	81.171		2694.37	92.92		2694.37	90.458		2694.37	89.344
2692.32	93.357		2692.32	93.416		2692.32	92.111		2692.32	92.828		2692.32	92.492		2692.32	93.351		2692.32	94.633		2692.32	91.229		2692.32	87.642		2692.32	91.715		2692.32	89.397		2692.32	88.78		2692.32	89.997		2692.32	81.165		2692.32	92.936		2692.32	90.439		2692.32	89.336
2690.26	93.53		2690.26	93.444		2690.26	92.249		2690.26	92.95		2690.26	92.635		2690.26	93.422		2690.26	94.64		2690.26	91.245		2690.26	87.791		2690.26	91.827		2690.26	89.606		2690.26	88.801		2690.26	90.072		2690.26	81.15		2690.26	92.958		2690.26	90.465		2690.26	89.259
2688.21	93.732		2688.21	93.482		2688.21	92.38		2688.21	93.05		2688.21	92.743		2688.21	93.541		2688.21	94.643		2688.21	91.271		2688.21	87.889		2688.21	91.957		2688.21	89.782		2688.21	88.888		2688.21	90.111		2688.21	81.157		2688.21	92.991		2688.21	90.514		2688.21	89.22
2686.15	93.925		2686.15	93.541		2686.15	92.475		2686.15	93.125		2686.15	92.833		2686.15	93.613		2686.15	94.632		2686.15	91.296		2686.15	87.997		2686.15	92.081		2686.15	89.936		2686.15	88.995		2686.15	90.106		2686.15	81.18		2686.15	93.044		2686.15	90.534		2686.15	89.275
2684.1	94.045		2684.1	93.575		2684.1	92.524		2684.1	93.179		2684.1	92.957		2684.1	93.641		2684.1	94.596		2684.1	91.313		2684.1	88.109		2684.1	92.168		2684.1	90.046		2684.1	89.051		2684.1	90.101		2684.1	81.194		2684.1	93.091		2684.1	90.541		2684.1	89.357
2682.04	94.073		2682.04	93.606		2682.04	92.554		2682.04	93.247		2682.04	93.114		2682.04	93.691		2682.04	94.542		2682.04	91.315		2682.04	88.205		2682.04	92.253		2682.04	90.123		2682.04	89.084		2682.04	90.169		2682.04	81.184		2682.04	93.097		2682.04	90.554		2682.04	89.408
2679.99	94.073		2679.99	93.671		2679.99	92.598		2679.99	93.347		2679.99	93.224		2679.99	93.719		2679.99	94.506		2679.99	91.303		2679.99	88.301		2679.99	92.359		2679.99	90.219		2679.99	89.135		2679.99	90.314		2679.99	81.192		2679.99	93.079		2679.99	90.552		2679.99	89.407
2677.93	94.068		2677.93	93.718		2677.93	92.623		2677.93	93.439		2677.93	93.264		2677.93	93.689		2677.93	94.479		2677.93	91.261		2677.93	88.395		2677.93	92.45		2677.93	90.291		2677.93	89.231		2677.93	90.452		2677.93	81.237		2677.93	93.049		2677.93	90.557		2677.93	89.383
2675.88	94.036		2675.88	93.715		2675.88	92.58		2675.88	93.476		2675.88	93.292		2675.88	93.623		2675.88	94.45		2675.88	91.171		2675.88	88.471		2675.88	92.517		2675.88	90.329		2675.88	89.379		2675.88	90.517		2675.88	81.271		2675.88	93		2675.88	90.575		2675.88	89.378
2673.82	93.938		2673.82	93.715		2673.82	92.469		2673.82	93.445		2673.82	93.333		2673.82	93.515		2673.82	94.455		2673.82	91.053		2673.82	88.534		2673.82	92.605		2673.82	90.409		2673.82	89.51		2673.82	90.518		2673.82	81.277		2673.82	92.934		2673.82	90.527		2673.82	89.376
2671.77	93.721		2671.77	93.736		2671.77	92.307		2671.77	93.394		2671.77	93.352		2671.77	93.396		2671.77	94.478		2671.77	90.959		2671.77	88.615		2671.77	92.735		2671.77	90.536		2671.77	89.562		2671.77	90.508		2671.77	81.3		2671.77	92.862		2671.77	90.452		2671.77	89.365
2669.71	93.364		2669.71	93.749		2669.71	92.151		2669.71	93.405		2669.71	93.305		2669.71	93.307		2669.71	94.465		2669.71	90.936		2669.71	88.703		2669.71	92.834		2669.71	90.67		2669.71	89.565		2669.71	90.539		2669.71	81.351		2669.71	92.802		2669.71	90.452		2669.71	89.346
2667.66	92.882		2667.66	93.745		2667.66	92.046		2667.66	93.5		2667.66	93.176		2667.66	93.229		2667.66	94.43		2667.66	90.919		2667.66	88.768		2667.66	92.85		2667.66	90.773		2667.66	89.589		2667.66	90.595		2667.66	81.391		2667.66	92.738		2667.66	90.484		2667.66	89.324
2665.6	92.38		2665.6	93.723		2665.6	91.994		2665.6	93.602		2665.6	92.946		2665.6	93.15		2665.6	94.412		2665.6	90.819		2665.6	88.793		2665.6	92.86		2665.6	90.84		2665.6	89.632		2665.6	90.657		2665.6	81.425		2665.6	92.66		2665.6	90.473		2665.6	89.319
2663.55	92.001		2663.55	93.68		2663.55	92.046		2663.55	93.66		2663.55	92.641		2663.55	93.063		2663.55	94.395		2663.55	90.699		2663.55	88.796		2663.55	92.905		2663.55	90.9		2663.55	89.63		2663.55	90.695		2663.55	81.473		2663.55	92.615		2663.55	90.407		2663.55	89.316
2661.49	91.831		2661.49	93.634		2661.49	92.223		2661.49	93.715		2661.49	92.358		2661.49	92.987		2661.49	94.372		2661.49	90.653		2661.49	88.803		2661.49	92.92		2661.49	90.951		2661.49	89.563		2661.49	90.675		2661.49	81.52		2661.49	92.648		2661.49	90.341		2661.49	89.256
2659.44	91.916		2659.44	93.625		2659.44	92.424		2659.44	93.774		2659.44	92.166		2659.44	92.945		2659.44	94.385		2659.44	90.676		2659.44	88.826		2659.44	92.893		2659.44	90.962		2659.44	89.495		2659.44	90.679		2659.44	81.548		2659.44	92.743		2659.44	90.336		2659.44	89.168
2657.38	92.216		2657.38	93.638		2657.38	92.585		2657.38	93.817		2657.38	92.159		2657.38	92.892		2657.38	94.43		2657.38	90.72		2657.38	88.852		2657.38	92.868		2657.38	90.932		2657.38	89.454		2657.38	90.741		2657.38	81.569		2657.38	92.835		2657.38	90.361		2657.38	89.154
2655.33	92.59		2655.33	93.628		2655.33	92.741		2655.33	93.858		2655.33	92.43		2655.33	92.754		2655.33	94.443		2655.33	90.766		2655.33	88.834		2655.33	92.837		2655.33	90.864		2655.33	89.417		2655.33	90.765		2655.33	81.588		2655.33	92.865		2655.33	90.354		2655.33	89.204
2653.27	92.973		2653.27	93.614		2653.27	92.901		2653.27	93.9		2653.27	92.858		2653.27	92.544		2653.27	94.412		2653.27	90.79		2653.27	88.771		2653.27	92.757		2653.27	90.729		2653.27	89.396		2653.27	90.74		2653.27	81.617		2653.27	92.839		2653.27	90.327		2653.27	89.214
2651.21	93.373		2651.21	93.628		2651.21	93.033		2651.21	93.942		2651.21	93.247		2651.21	92.368		2651.21	94.406		2651.21	90.822		2651.21	88.719		2651.21	92.633		2651.21	90.517		2651.21	89.39		2651.21	90.73		2651.21	81.668		2651.21	92.866		2651.21	90.345		2651.21	89.193
2649.16	93.713		2649.16	93.663		2649.16	93.14		2649.16	93.972		2649.16	93.547		2649.16	92.313		2649.16	94.448		2649.16	90.969		2649.16	88.684		2649.16	92.517		2649.16	90.333		2649.16	89.367		2649.16	90.747		2649.16	81.709		2649.16	92.999		2649.16	90.413		2649.16	89.229
2647.1	93.924		2647.1	93.717		2647.1	93.252		2647.1	93.997		2647.1	93.752		2647.1	92.428		2647.1	94.533		2647.1	91.193		2647.1	88.641		2647.1	92.471		2647.1	90.31		2647.1	89.318		2647.1	90.797		2647.1	81.703		2647.1	93.153		2647.1	90.499		2647.1	89.303
2645.05	94.074		2645.05	93.788		2645.05	93.369		2645.05	94.064		2645.05	93.877		2645.05	92.666		2645.05	94.648		2645.05	91.357		2645.05	88.613		2645.05	92.52		2645.05	90.417		2645.05	89.267		2645.05	90.861		2645.05	81.687		2645.05	93.279		2645.05	90.622		2645.05	89.409
2642.99	94.231		2642.99	93.855		2642.99	93.449		2642.99	94.14		2642.99	93.994		2642.99	92.901		2642.99	94.741		2642.99	91.456		2642.99	88.635		2642.99	92.621		2642.99	90.564		2642.99	89.272		2642.99	90.896		2642.99	81.708		2642.99	93.384		2642.99	90.761		2642.99	89.568
2640.94	94.372		2640.94	93.9		2640.94	93.476		2640.94	94.14		2640.94	94.087		2640.94	93.104		2640.94	94.798		2640.94	91.551		2640.94	88.686		2640.94	92.736		2640.94	90.744		2640.94	89.328		2640.94	90.907		2640.94	81.756		2640.94	93.478		2640.94	90.849		2640.94	89.687
2638.88	94.468		2638.88	93.943		2638.88	93.506		2638.88	94.108		2638.88	94.145		2638.88	93.282		2638.88	94.845		2638.88	91.637		2638.88	88.74		2638.88	92.841		2638.88	90.909		2638.88	89.405		2638.88	90.923		2638.88	81.784		2638.88	93.583		2638.88	90.884		2638.88	89.755
2636.83	94.534		2636.83	93.986		2636.83	93.554		2636.83	94.141		2636.83	94.225		2636.83	93.405		2636.83	94.88		2636.83	91.678		2636.83	88.821		2636.83	92.892		2636.83	91.013		2636.83	89.523		2636.83	90.955		2636.83	81.79		2636.83	93.676		2636.83	90.907		2636.83	89.856
2634.77	94.596		2634.77	93.997		2634.77	93.547		2634.77	94.192		2634.77	94.315		2634.77	93.508		2634.77	94.917		2634.77	91.708		2634.77	88.924		2634.77	92.905		2634.77	91.122		2634.77	89.641		2634.77	91.03		2634.77	81.801		2634.77	93.725		2634.77	90.959		2634.77	89.938
2632.72	94.643		2632.72	93.967		2632.72	93.52		2632.72	94.178		2632.72	94.358		2632.72	93.619		2632.72	94.992		2632.72	91.777		2632.72	89.014		2632.72	92.947		2632.72	91.255		2632.72	89.71		2632.72	91.138		2632.72	81.788		2632.72	93.772		2632.72	91.058		2632.72	89.939
2630.66	94.655		2630.66	93.951		2630.66	93.575		2630.66	94.146		2630.66	94.362		2630.66	93.726		2630.66	95.057		2630.66	91.853		2630.66	89.094		2630.66	93.009		2630.66	91.353		2630.66	89.727		2630.66	91.177		2630.66	81.754		2630.66	93.826		2630.66	91.155		2630.66	89.942
2628.61	94.647		2628.61	93.989		2628.61	93.645		2628.61	94.149		2628.61	94.362		2628.61	93.831		2628.61	95.047		2628.61	91.9		2628.61	89.173		2628.61	93.111		2628.61	91.442		2628.61	89.725		2628.61	91.107		2628.61	81.778		2628.61	93.846		2628.61	91.224		2628.61	90.004
2626.55	94.652		2626.55	94.026		2626.55	93.637		2626.55	94.172		2626.55	94.383		2626.55	93.896		2626.55	95.021		2626.55	91.942		2626.55	89.23		2626.55	93.259		2626.55	91.55		2626.55	89.774		2626.55	91.063		2626.55	81.879		2626.55	93.864		2626.55	91.286		2626.55	90.085
2624.5	94.694		2624.5	94.019		2624.5	93.604		2624.5	94.228		2624.5	94.398		2624.5	93.892		2624.5	95.036		2624.5	91.985		2624.5	89.236		2624.5	93.355		2624.5	91.631		2624.5	89.869		2624.5	91.084		2624.5	82.004		2624.5	93.916		2624.5	91.336		2624.5	90.129
2622.44	94.739		2622.44	94.017		2622.44	93.597		2622.44	94.302		2622.44	94.391		2622.44	93.864		2622.44	95.046		2622.44	91.99		2622.44	89.239		2622.44	93.363		2622.44	91.668		2622.44	89.893		2622.44	91.119		2622.44	82.084		2622.44	93.941		2622.44	91.359		2622.44	90.109
2620.39	94.748		2620.39	94.055		2620.39	93.584		2620.39	94.319		2620.39	94.417		2620.39	93.864		2620.39	95.026		2620.39	91.958		2620.39	89.293		2620.39	93.345		2620.39	91.691		2620.39	89.836		2620.39	91.197		2620.39	82.086		2620.39	93.91		2620.39	91.318		2620.39	90.087
2618.33	94.736		2618.33	94.095		2618.33	93.572		2618.33	94.275		2618.33	94.46		2618.33	93.887		2618.33	94.993		2618.33	91.951		2618.33	89.339		2618.33	93.332		2618.33	91.703		2618.33	89.829		2618.33	91.207		2618.33	82.07		2618.33	93.869		2618.33	91.263		2618.33	90.144
2616.28	94.73		2616.28	94.089		2616.28	93.599		2616.28	94.241		2616.28	94.471		2616.28	93.875		2616.28	94.94		2616.28	91.971		2616.28	89.382		2616.28	93.334		2616.28	91.702		2616.28	89.897		2616.28	91.162		2616.28	82.091		2616.28	93.856		2616.28	91.269		2616.28	90.205
2614.22	94.733		2614.22	94.074		2614.22	93.64		2614.22	94.248		2614.22	94.48		2614.22	93.797		2614.22	94.887		2614.22	91.945		2614.22	89.451		2614.22	93.384		2614.22	91.708		2614.22	89.997		2614.22	91.208		2614.22	82.123		2614.22	93.883		2614.22	91.252		2614.22	90.206
2612.17	94.717		2612.17	94.095		2612.17	93.678		2612.17	94.266		2612.17	94.492		2612.17	93.688		2612.17	94.886		2612.17	91.888		2612.17	89.441		2612.17	93.438		2612.17	91.746		2612.17	90.064		2612.17	91.229		2612.17	82.151		2612.17	93.926		2612.17	91.199		2612.17	90.215
2610.11	94.691		2610.11	94.114		2610.11	93.74		2610.11	94.262		2610.11	94.486		2610.11	93.598		2610.11	94.939		2610.11	91.872		2610.11	89.401		2610.11	93.431		2610.11	91.788		2610.11	90.044		2610.11	91.178		2610.11	82.174		2610.11	93.933		2610.11	91.193		2610.11	90.206
2608.06	94.663		2608.06	94.148		2608.06	93.805		2608.06	94.244		2608.06	94.532		2608.06	93.56		2608.06	94.992		2608.06	91.937		2608.06	89.474		2608.06	93.391		2608.06	91.804		2608.06	90.022		2608.06	91.139		2608.06	82.205		2608.06	93.892		2608.06	91.227		2608.06	90.164
2606	94.631		2606	94.206		2606	93.821		2606	94.243		2606	94.657		2606	93.577		2606	95.025		2606	92.049		2606	89.564		2606	93.356		2606	91.816		2606	90.055		2606	91.116		2606	82.248		2606	93.877		2606	91.264		2606	90.161
2603.95	94.628		2603.95	94.231		2603.95	93.815		2603.95	94.254		2603.95	94.746		2603.95	93.601		2603.95	95.055		2603.95	92.092		2603.95	89.567		2603.95	93.363		2603.95	91.813		2603.95	90.064		2603.95	91.131		2603.95	82.27		2603.95	93.929		2603.95	91.292		2603.95	90.216
2601.89	94.661		2601.89	94.245		2601.89	93.851		2601.89	94.27		2601.89	94.75		2601.89	93.639		2601.89	95.095		2601.89	92.022		2601.89	89.577		2601.89	93.433		2601.89	91.836		2601.89	90.042		2601.89	91.176		2601.89	82.295		2601.89	94.018		2601.89	91.308		2601.89	90.314
2599.83	94.716		2599.83	94.266		2599.83	93.929		2599.83	94.286		2599.83	94.76		2599.83	93.77		2599.83	95.138		2599.83	91.971		2599.83	89.634		2599.83	93.528		2599.83	91.937		2599.83	90.045		2599.83	91.193		2599.83	82.373		2599.83	94.1		2599.83	91.296		2599.83	90.399
2597.78	94.804		2597.78	94.262		2597.78	94.005		2597.78	94.268		2597.78	94.788		2597.78	93.95		2597.78	95.149		2597.78	92.023		2597.78	89.686		2597.78	93.62		2597.78	92.038		2597.78	90.072		2597.78	91.199		2597.78	82.453		2597.78	94.176		2597.78	91.318		2597.78	90.414
2595.72	94.901		2595.72	94.257		2595.72	94.058		2595.72	94.22		2595.72	94.793		2595.72	94.062		2595.72	95.147		2595.72	92.064		2595.72	89.731		2595.72	93.712		2595.72	92.102		2595.72	90.112		2595.72	91.254		2595.72	82.474		2595.72	94.254		2595.72	91.396		2595.72	90.393
2593.67	94.934		2593.67	94.271		2593.67	94.117		2593.67	94.196		2593.67	94.808		2593.67	94.104		2593.67	95.178		2593.67	92.071		2593.67	89.752		2593.67	93.77		2593.67	92.167		2593.67	90.136		2593.67	91.358		2593.67	82.462		2593.67	94.283		2593.67	91.46		2593.67	90.427
2591.61	94.918		2591.61	94.301		2591.61	94.178		2591.61	94.222		2591.61	94.855		2591.61	94.182		2591.61	95.216		2591.61	92.147		2591.61	89.74		2591.61	93.741		2591.61	92.198		2591.61	90.153		2591.61	91.468		2591.61	82.457		2591.61	94.221		2591.61	91.525		2591.61	90.498
2589.56	94.923		2589.56	94.333		2589.56	94.184		2589.56	94.298		2589.56	94.885		2589.56	94.326		2589.56	95.265		2589.56	92.273		2589.56	89.762		2589.56	93.654		2589.56	92.191		2589.56	90.173		2589.56	91.519		2589.56	82.488		2589.56	94.166		2589.56	91.536		2589.56	90.463
2587.5	94.941		2587.5	94.349		2587.5	94.174		2587.5	94.399		2587.5	94.917		2587.5	94.437		2587.5	95.375		2587.5	92.354		2587.5	89.846		2587.5	93.648		2587.5	92.21		2587.5	90.172		2587.5	91.504		2587.5	82.567		2587.5	94.261		2587.5	91.526		2587.5	90.383
2585.45	94.942		2585.45	94.35		2585.45	94.194		2585.45	94.463		2585.45	94.97		2585.45	94.467		2585.45	95.504		2585.45	92.399		2585.45	89.95		2585.45	93.764		2585.45	92.245		2585.45	90.199		2585.45	91.469		2585.45	82.624		2585.45	94.401		2585.45	91.608		2585.45	90.423
2583.39	94.96		2583.39	94.311		2583.39	94.189		2583.39	94.47		2583.39	94.922		2583.39	94.489		2583.39	95.566		2583.39	92.461		2583.39	90.002		2583.39	93.87		2583.39	92.24		2583.39	90.25		2583.39	91.445		2583.39	82.617		2583.39	94.448		2583.39	91.662		2583.39	90.519
2581.34	95.003		2581.34	94.268		2581.34	94.154		2581.34	94.453		2581.34	94.811		2581.34	94.506		2581.34	95.587		2581.34	92.515		2581.34	89.973		2581.34	93.868		2581.34	92.195		2581.34	90.206		2581.34	91.433		2581.34	82.607		2581.34	94.491		2581.34	91.653		2581.34	90.617
2579.28	95.03		2579.28	94.275		2579.28	94.142		2579.28	94.439		2579.28	94.82		2579.28	94.546		2579.28	95.593		2579.28	92.525		2579.28	89.933		2579.28	93.831		2579.28	92.146		2579.28	90.112		2579.28	91.418		2579.28	82.609		2579.28	94.589		2579.28	91.692		2579.28	90.732
2577.23	95.03		2577.23	94.3		2577.23	94.138		2577.23	94.439		2577.23	94.878		2577.23	94.692		2577.23	95.534		2577.23	92.547		2577.23	89.929		2577.23	93.847		2577.23	92.143		2577.23	90.1		2577.23	91.494		2577.23	82.614		2577.23	94.673		2577.23	91.758		2577.23	90.779
2575.17	95.032		2575.17	94.338		2575.17	94.143		2575.17	94.474		2575.17	94.854		2575.17	94.841		2575.17	95.486		2575.17	92.616		2575.17	89.96		2575.17	93.887		2575.17	92.187		2575.17	90.163		2575.17	91.648		2575.17	82.663		2575.17	94.711		2575.17	91.787		2575.17	90.702
2573.12	95.039		2573.12	94.365		2573.12	94.161		2573.12	94.55		2573.12	94.826		2573.12	94.89		2573.12	95.527		2573.12	92.649		2573.12	90.014		2573.12	93.926		2573.12	92.233		2573.12	90.252		2573.12	91.69		2573.12	82.748		2573.12	94.714		2573.12	91.834		2573.12	90.631
2571.06	95.028		2571.06	94.346		2571.06	94.163		2571.06	94.619		2571.06	94.809		2571.06	94.885		2571.06	95.561		2571.06	92.615		2571.06	90.046		2571.06	93.955		2571.06	92.288		2571.06	90.311		2571.06	91.683		2571.06	82.796		2571.06	94.704		2571.06	91.904		2571.06	90.632
2569.01	95		2569.01	94.353		2569.01	94.188		2569.01	94.625		2569.01	94.767		2569.01	94.868		2569.01	95.57		2569.01	92.6		2569.01	90.08		2569.01	93.948		2569.01	92.346		2569.01	90.275		2569.01	91.706		2569.01	82.777		2569.01	94.72		2569.01	91.945		2569.01	90.642
2566.95	95.004		2566.95	94.397		2566.95	94.233		2566.95	94.567		2566.95	94.767		2566.95	94.885		2566.95	95.6		2566.95	92.653		2566.95	90.128		2566.95	93.944		2566.95	92.379		2566.95	90.203		2566.95	91.604		2566.95	82.757		2566.95	94.751		2566.95	91.99		2566.95	90.707
2564.9	95.08		2564.9	94.408		2564.9	94.243		2564.9	94.522		2564.9	94.818		2564.9	94.934		2564.9	95.595		2564.9	92.725		2564.9	90.104		2564.9	93.999		2564.9	92.412		2564.9	90.253		2564.9	91.461		2564.9	82.764		2564.9	94.748		2564.9	92.029		2564.9	90.847
2562.84	95.144		2562.84	94.404		2562.84	94.267		2562.84	94.567		2562.84	94.861		2562.84	94.939		2562.84	95.542		2562.84	92.775		2562.84	90.054		2562.84	94.093		2562.84	92.488		2562.84	90.421		2562.84	91.476		2562.84	82.765		2562.84	94.733		2562.84	92.036		2562.84	90.962
2560.79	95.139		2560.79	94.424		2560.79	94.356		2560.79	94.652		2560.79	94.893		2560.79	94.985		2560.79	95.544		2560.79	92.835		2560.79	90.063		2560.79	94.164		2560.79	92.595		2560.79	90.532		2560.79	91.579		2560.79	82.764		2560.79	94.756		2560.79	92.038		2560.79	90.988
2558.73	95.139		2558.73	94.49		2558.73	94.417		2558.73	94.67		2558.73	94.933		2558.73	95.146		2558.73	95.597		2558.73	92.9		2558.73	90.1		2558.73	94.142		2558.73	92.64		2558.73	90.481		2558.73	91.679		2558.73	82.795		2558.73	94.789		2558.73	92.049		2558.73	90.952
2556.68	95.202		2556.68	94.534		2556.68	94.397		2556.68	94.642		2556.68	94.946		2556.68	95.305		2556.68	95.644		2556.68	92.911		2556.68	90.151		2556.68	94.069		2556.68	92.589		2556.68	90.396		2556.68	91.757		2556.68	82.853		2556.68	94.797		2556.68	92.058		2556.68	90.93
2554.62	95.323		2554.62	94.496		2554.62	94.337		2554.62	94.645		2554.62	94.937		2554.62	95.346		2554.62	95.711		2554.62	92.886		2554.62	90.223		2554.62	94.073		2554.62	92.518		2554.62	90.432		2554.62	91.753		2554.62	82.867		2554.62	94.814		2554.62	92.072		2554.62	90.938
2552.57	95.421		2552.57	94.455		2552.57	94.28		2552.57	94.665		2552.57	94.974		2552.57	95.256		2552.57	95.774		2552.57	92.892		2552.57	90.285		2552.57	94.098		2552.57	92.488		2552.57	90.578		2552.57	91.712		2552.57	82.874		2552.57	94.841		2552.57	92.09		2552.57	90.913
2550.51	95.469		2550.51	94.44		2550.51	94.279		2550.51	94.642		2550.51	95.055		2550.51	95.162		2550.51	95.806		2550.51	92.95		2550.51	90.31		2550.51	94.101		2550.51	92.531		2550.51	90.742		2550.51	91.76		2550.51	82.948		2550.51	94.839		2550.51	92.045		2550.51	90.885
2548.45	95.515		2548.45	94.432		2548.45	94.37		2548.45	94.623		2548.45	95.136		2548.45	95.148		2548.45	95.864		2548.45	93.04		2548.45	90.333		2548.45	94.162		2548.45	92.634		2548.45	90.799		2548.45	91.861		2548.45	83.005		2548.45	94.83		2548.45	91.986		2548.45	90.964
2546.4	95.506		2546.4	94.497		2546.4	94.483		2546.4	94.699		2546.4	95.187		2546.4	95.157		2546.4	95.928		2546.4	93.116		2546.4	90.391		2546.4	94.242		2546.4	92.692		2546.4	90.762		2546.4	91.924		2546.4	82.995		2546.4	94.843		2546.4	92.03		2546.4	91.049
2544.34	95.444		2544.34	94.624		2544.34	94.529		2544.34	94.784		2544.34	95.175		2544.34	95.142		2544.34	95.886		2544.34	93.155		2544.34	90.462		2544.34	94.247		2544.34	92.72		2544.34	90.785		2544.34	91.964		2544.34	82.975		2544.34	94.859		2544.34	92.086		2544.34	91.003
2542.29	95.451		2542.29	94.711		2542.29	94.497		2542.29	94.773		2542.29	95.134		2542.29	95.158		2542.29	95.773		2542.29	93.162		2542.29	90.526		2542.29	94.216		2542.29	92.761		2542.29	90.888		2542.29	91.956		2542.29	82.972		2542.29	94.861		2542.29	91.981		2542.29	90.959
2540.23	95.497		2540.23	94.726		2540.23	94.471		2540.23	94.721		2540.23	95.144		2540.23	95.231		2540.23	95.714		2540.23	93.125		2540.23	90.554		2540.23	94.236		2540.23	92.75		2540.23	90.933		2540.23	91.892		2540.23	82.975		2540.23	94.864		2540.23	91.861		2540.23	91.022
2538.18	95.515		2538.18	94.697		2538.18	94.508		2538.18	94.714		2538.18	95.22		2538.18	95.302		2538.18	95.733		2538.18	93.071		2538.18	90.536		2538.18	94.261		2538.18	92.764		2538.18	90.833		2538.18	91.834		2538.18	82.952		2538.18	94.911		2538.18	91.976		2538.18	91.051
2536.12	95.519		2536.12	94.669		2536.12	94.527		2536.12	94.808		2536.12	95.276		2536.12	95.356		2536.12	95.777		2536.12	93.094		2536.12	90.489		2536.12	94.212		2536.12	92.858		2536.12	90.653		2536.12	91.805		2536.12	82.915		2536.12	94.962		2536.12	92.191		2536.12	91.001
2534.07	95.513		2534.07	94.673		2534.07	94.493		2534.07	94.873		2534.07	95.254		2534.07	95.362		2534.07	95.8		2534.07	93.201		2534.07	90.437		2534.07	94.147		2534.07	92.929		2534.07	90.521		2534.07	91.815		2534.07	82.901		2534.07	94.963		2534.07	92.243		2534.07	90.943
2532.01	95.498		2532.01	94.64		2532.01	94.471		2532.01	94.765		2532.01	95.255		2532.01	95.314		2532.01	95.769		2532.01	93.268		2532.01	90.456		2532.01	94.146		2532.01	92.961		2532.01	90.529		2532.01	91.86		2532.01	82.941		2532.01	94.943		2532.01	92.173		2532.01	90.86
2529.96	95.456		2529.96	94.537		2529.96	94.505		2529.96	94.69		2529.96	95.335		2529.96	95.306		2529.96	95.693		2529.96	93.263		2529.96	90.523		2529.96	94.192		2529.96	92.956		2529.96	90.616		2529.96	91.936		2529.96	83.019		2529.96	94.924		2529.96	92.169		2529.96	90.833
2527.9	95.434		2527.9	94.533		2527.9	94.572		2527.9	94.768		2527.9	95.405		2527.9	95.376		2527.9	95.663		2527.9	93.296		2527.9	90.535		2527.9	94.26		2527.9	92.903		2527.9	90.626		2527.9	92.018		2527.9	83.065		2527.9	94.924		2527.9	92.208		2527.9	90.953
2525.85	95.482		2525.85	94.668		2525.85	94.625		2525.85	94.821		2525.85	95.38		2525.85	95.409		2525.85	95.717		2525.85	93.377		2525.85	90.549		2525.85	94.322		2525.85	92.879		2525.85	90.556		2525.85	92.094		2525.85	83.069		2525.85	94.977		2525.85	92.184		2525.85	91.031
2523.79	95.539		2523.79	94.697		2523.79	94.666		2523.79	94.827		2523.79	95.314		2523.79	95.345		2523.79	95.792		2523.79	93.419		2523.79	90.585		2523.79	94.323		2523.79	92.91		2523.79	90.544		2523.79	92.184		2523.79	83.07		2523.79	95.009		2523.79	92.165		2523.79	90.994
2521.74	95.562		2521.74	94.586		2521.74	94.687		2521.74	94.837		2521.74	95.325		2521.74	95.273		2521.74	95.826		2521.74	93.348		2521.74	90.551		2521.74	94.287		2521.74	92.931		2521.74	90.604		2521.74	92.174		2521.74	83.076		2521.74	94.953		2521.74	92.195		2521.74	91.058
2519.68	95.577		2519.68	94.551		2519.68	94.669		2519.68	94.823		2519.68	95.418		2519.68	95.261		2519.68	95.823		2519.68	93.178		2519.68	90.513		2519.68	94.277		2519.68	92.909		2519.68	90.684		2519.68	92		2519.68	83.068		2519.68	94.875		2519.68	92.209		2519.68	91.16
2517.63	95.587		2517.63	94.627		2517.63	94.629		2517.63	94.817		2517.63	95.526		2517.63	95.273		2517.63	95.788		2517.63	93.072		2517.63	90.536		2517.63	94.291		2517.63	92.888		2517.63	90.777		2517.63	91.883		2517.63	83.064		2517.63	94.869		2517.63	92.196		2517.63	91.125
2515.57	95.613		2515.57	94.694		2515.57	94.628		2515.57	94.833		2515.57	95.568		2515.57	95.301		2515.57	95.725		2515.57	93.128		2515.57	90.549		2515.57	94.321		2515.57	92.895		2515.57	90.8		2515.57	91.942		2515.57	83.12		2515.57	94.945		2515.57	92.206		2515.57	91.105
2513.52	95.673		2513.52	94.736		2513.52	94.668		2513.52	94.855		2513.52	95.53		2513.52	95.377		2513.52	95.697		2513.52	93.202		2513.52	90.571		2513.52	94.37		2513.52	92.879		2513.52	90.742		2513.52	92.035		2513.52	83.229		2513.52	95.01		2513.52	92.278		2513.52	91.196
2511.46	95.692		2511.46	94.767		2511.46	94.683		2511.46	94.885		2511.46	95.52		2511.46	95.42		2511.46	95.716		2511.46	93.188		2511.46	90.637		2511.46	94.405		2511.46	92.862		2511.46	90.699		2511.46	92.055		2511.46	83.283		2511.46	95.012		2511.46	92.324		2511.46	91.261
2509.41	95.648		2509.41	94.774		2509.41	94.699		2509.41	94.92		2509.41	95.53		2509.41	95.431		2509.41	95.758		2509.41	93.165		2509.41	90.702		2509.41	94.416		2509.41	92.902		2509.41	90.687		2509.41	92.003		2509.41	83.24		2509.41	95.022		2509.41	92.275		2509.41	91.225
2507.35	95.608		2507.35	94.79		2507.35	94.769		2507.35	94.904		2507.35	95.505		2507.35	95.496		2507.35	95.812		2507.35	93.161		2507.35	90.732		2507.35	94.408		2507.35	92.959		2507.35	90.731		2507.35	91.913		2507.35	83.194		2507.35	95.055		2507.35	92.228		2507.35	91.16
2505.3	95.628		2505.3	94.813		2505.3	94.824		2505.3	94.794		2505.3	95.552		2505.3	95.538		2505.3	95.846		2505.3	93.16		2505.3	90.735		2505.3	94.407		2505.3	92.992		2505.3	90.832		2505.3	91.878		2505.3	83.203		2505.3	95.059		2505.3	92.194		2505.3	91.149
2503.24	95.706		2503.24	94.797		2503.24	94.783		2503.24	94.71		2503.24	95.646		2503.24	95.498		2503.24	95.832		2503.24	93.2		2503.24	90.737		2503.24	94.451		2503.24	92.97		2503.24	90.902		2503.24	91.975		2503.24	83.227		2503.24	95.054		2503.24	92.12		2503.24	91.226
2501.18	95.726		2501.18	94.756		2501.18	94.696		2501.18	94.737		2501.18	95.625		2501.18	95.461		2501.18	95.794		2501.18	93.259		2501.18	90.776		2501.18	94.479		2501.18	92.918		2501.18	90.898		2501.18	92.115		2501.18	83.273		2501.18	95.082		2501.18	92.053		2501.18	91.312
2499.13	95.658		2499.13	94.708		2499.13	94.658		2499.13	94.795		2499.13	95.577		2499.13	95.469		2499.13	95.776		2499.13	93.294		2499.13	90.834		2499.13	94.457		2499.13	92.95		2499.13	90.857		2499.13	92.16		2499.13	83.372		2499.13	95.114		2499.13	92.084		2499.13	91.328
2497.07	95.613		2497.07	94.652		2497.07	94.719		2497.07	94.811		2497.07	95.622		2497.07	95.517		2497.07	95.786		2497.07	93.302		2497.07	90.828		2497.07	94.414		2497.07	93.035		2497.07	90.855		2497.07	92.061		2497.07	83.456		2497.07	95.126		2497.07	92.219		2497.07	91.319
2495.02	95.626		2495.02	94.595		2495.02	94.847		2495.02	94.822		2495.02	95.658		2495.02	95.557		2495.02	95.795		2495.02	93.269		2495.02	90.767		2495.02	94.379		2495.02	93.02		2495.02	90.903		2495.02	91.956		2495.02	83.47		2495.02	95.119		2495.02	92.312		2495.02	91.301
2492.96	95.649		2492.96	94.555		2492.96	94.912		2492.96	94.911		2492.96	95.645		2492.96	95.521		2492.96	95.808		2492.96	93.238		2492.96	90.729		2492.96	94.438		2492.96	92.943		2492.96	90.946		2492.96	92.02		2492.96	83.473		2492.96	95.11		2492.96	92.299		2492.96	91.304
2490.91	95.638		2490.91	94.588		2490.91	94.855		2490.91	95.008		2490.91	95.652		2490.91	95.47		2490.91	95.834		2490.91	93.245		2490.91	90.752		2490.91	94.559		2490.91	92.971		2490.91	91		2490.91	92.157		2490.91	83.496		2490.91	95.149		2490.91	92.252		2490.91	91.365
2488.85	95.61		2488.85	94.692		2488.85	94.775		2488.85	94.995		2488.85	95.688		2488.85	95.484		2488.85	95.847		2488.85	93.249		2488.85	90.8		2488.85	94.609		2488.85	93.124		2488.85	91.062		2488.85	92.134		2488.85	83.498		2488.85	95.202		2488.85	92.221		2488.85	91.383
2486.8	95.614		2486.8	94.779		2486.8	94.751		2486.8	94.943		2486.8	95.71		2486.8	95.52		2486.8	95.866		2486.8	93.24		2486.8	90.816		2486.8	94.603		2486.8	93.234		2486.8	91.06		2486.8	91.947		2486.8	83.461		2486.8	95.2		2486.8	92.258		2486.8	91.317
2484.74	95.642		2484.74	94.776		2484.74	94.767		2484.74	94.957		2484.74	95.709		2484.74	95.519		2484.74	95.847		2484.74	93.274		2484.74	90.81		2484.74	94.597		2484.74	93.232		2484.74	91.075		2484.74	91.83		2484.74	83.434		2484.74	95.17		2484.74	92.331		2484.74	91.342
2482.69	95.673		2482.69	94.695		2482.69	94.81		2482.69	94.962		2482.69	95.756		2482.69	95.509		2482.69	95.756		2482.69	93.337		2482.69	90.815		2482.69	94.621		2482.69	93.23		2482.69	91.172		2482.69	91.908		2482.69	83.459		2482.69	95.156		2482.69	92.399		2482.69	91.48
2480.63	95.703		2480.63	94.644		2480.63	94.841		2480.63	94.88		2480.63	95.824		2480.63	95.522		2480.63	95.702		2480.63	93.347		2480.63	90.824		2480.63	94.714		2480.63	93.227		2480.63	91.212		2480.63	92.042		2480.63	83.549		2480.63	95.155		2480.63	92.485		2480.63	91.536
2478.58	95.698		2478.58	94.663		2478.58	94.776		2478.58	94.814		2478.58	95.784		2478.58	95.568		2478.58	95.705		2478.58	93.315		2478.58	90.846		2478.58	94.8		2478.58	93.18		2478.58	91.121		2478.58	92.03		2478.58	83.643		2478.58	95.143		2478.58	92.539		2478.58	91.518
2476.52	95.664		2476.52	94.659		2476.52	94.663		2476.52	94.831		2476.52	95.656		2476.52	95.604		2476.52	95.739		2476.52	93.317		2476.52	90.889		2476.52	94.775		2476.52	93.12		2476.52	91.009		2476.52	91.982		2476.52	83.653		2476.52	95.149		2476.52	92.501		2476.52	91.502
2474.47	95.67		2474.47	94.625		2474.47	94.633		2474.47	94.83		2474.47	95.554		2474.47	95.58		2474.47	95.801		2474.47	93.341		2474.47	90.932		2474.47	94.676		2474.47	93.077		2474.47	91.03		2474.47	92.064		2474.47	83.596		2474.47	95.185		2474.47	92.399		2474.47	91.44
2472.41	95.736		2472.41	94.627		2472.41	94.661		2472.41	94.812		2472.41	95.522		2472.41	95.54		2472.41	95.801		2472.41	93.336		2472.41	90.952		2472.41	94.574		2472.41	93.098		2472.41	91.175		2472.41	92.165		2472.41	83.552		2472.41	95.177		2472.41	92.315		2472.41	91.351
2470.36	95.805		2470.36	94.65		2470.36	94.693		2470.36	94.917		2470.36	95.524		2470.36	95.533		2470.36	95.75		2470.36	93.297		2470.36	90.915		2470.36	94.538		2470.36	93.134		2470.36	91.272		2470.36	92.208		2470.36	83.563		2470.36	95.135		2470.36	92.299		2470.36	91.323
2468.3	95.783		2468.3	94.658		2468.3	94.731		2468.3	95.034		2468.3	95.531		2468.3	95.576		2468.3	95.757		2468.3	93.3		2468.3	90.843		2468.3	94.566		2468.3	93.111		2468.3	91.255		2468.3	92.213		2468.3	83.635		2468.3	95.125		2468.3	92.309		2468.3	91.382
2466.25	95.693		2466.25	94.67		2466.25	94.749		2466.25	94.954		2466.25	95.531		2466.25	95.639		2466.25	95.78		2466.25	93.353		2466.25	90.817		2466.25	94.564		2466.25	93.081		2466.25	91.201		2466.25	92.165		2466.25	83.711		2466.25	95.126		2466.25	92.31		2466.25	91.474
2464.19	95.667		2464.19	94.702		2464.19	94.721		2464.19	94.824		2464.19	95.532		2464.19	95.668		2464.19	95.771		2464.19	93.34		2464.19	90.836		2464.19	94.551		2464.19	93.101		2464.19	91.189		2464.19	92.06		2464.19	83.715		2464.19	95.122		2464.19	92.339		2464.19	91.529
2462.14	95.702		2462.14	94.728		2462.14	94.683		2462.14	94.815		2462.14	95.542		2462.14	95.654		2462.14	95.798		2462.14	93.261		2462.14	90.834		2462.14	94.572		2462.14	93.176		2462.14	91.207		2462.14	92.013		2462.14	83.68		2462.14	95.13		2462.14	92.411		2462.14	91.459
2460.08	95.695		2460.08	94.718		2460.08	94.695		2460.08	94.85		2460.08	95.532		2460.08	95.687		2460.08	95.869		2460.08	93.241		2460.08	90.819		2460.08	94.568		2460.08	93.268		2460.08	91.161		2460.08	92.115		2460.08	83.681		2460.08	95.146		2460.08	92.448		2460.08	91.322
2458.03	95.674		2458.03	94.661		2458.03	94.729		2458.03	94.856		2458.03	95.494		2458.03	95.757		2458.03	95.913		2458.03	93.269		2458.03	90.804		2458.03	94.541		2458.03	93.278		2458.03	91.049		2458.03	92.225		2458.03	83.704		2458.03	95.141		2458.03	92.436		2458.03	91.306
2455.97	95.708		2455.97	94.616		2455.97	94.702		2455.97	94.85		2455.97	95.467		2455.97	95.732		2455.97	95.927		2455.97	93.261		2455.97	90.761		2455.97	94.542		2455.97	93.215		2455.97	90.932		2455.97	92.203		2455.97	83.678		2455.97	95.14		2455.97	92.451		2455.97	91.376
2453.92	95.719		2453.92	94.652		2453.92	94.644		2453.92	94.872		2453.92	95.457		2453.92	95.606		2453.92	95.955		2453.92	93.232		2453.92	90.722		2453.92	94.6		2453.92	93.192		2453.92	90.863		2453.92	92.116		2453.92	83.617		2453.92	95.199		2453.92	92.461		2453.92	91.369
2451.86	95.688		2451.86	94.702		2451.86	94.637		2451.86	94.919		2451.86	95.439		2451.86	95.503		2451.86	95.973		2451.86	93.228		2451.86	90.728		2451.86	94.722		2451.86	93.254		2451.86	90.94		2451.86	92.055		2451.86	83.569		2451.86	95.257		2451.86	92.435		2451.86	91.34
2449.8	95.664		2449.8	94.666		2449.8	94.686		2449.8	94.92		2449.8	95.423		2449.8	95.551		2449.8	95.936		2449.8	93.228		2449.8	90.742		2449.8	94.808		2449.8	93.326		2449.8	91.103		2449.8	92.049		2449.8	83.55		2449.8	95.235		2449.8	92.409		2449.8	91.362
2447.75	95.61		2447.75	94.614		2447.75	94.766		2447.75	94.856		2447.75	95.424		2447.75	95.695		2447.75	95.904		2447.75	93.256		2447.75	90.739		2447.75	94.774		2447.75	93.307		2447.75	91.173		2447.75	92.073		2447.75	83.594		2447.75	95.175		2447.75	92.351		2447.75	91.376
2445.69	95.522		2445.69	94.637		2445.69	94.827		2445.69	94.777		2445.69	95.411		2445.69	95.802		2445.69	95.892		2445.69	93.316		2445.69	90.747		2445.69	94.724		2445.69	93.242		2445.69	91.149		2445.69	92.061		2445.69	83.686		2445.69	95.129		2445.69	92.278		2445.69	91.399
2443.64	95.514		2443.64	94.662		2443.64	94.851		2443.64	94.718		2443.64	95.381		2443.64	95.829		2443.64	95.848		2443.64	93.319		2443.64	90.757		2443.64	94.74		2443.64	93.252		2443.64	91.184		2443.64	92.073		2443.64	83.764		2443.64	95.108		2443.64	92.241		2443.64	91.427
2441.58	95.629		2441.58	94.653		2441.58	94.855		2441.58	94.728		2441.58	95.366		2441.58	95.812		2441.58	95.83		2441.58	93.307		2441.58	90.754		2441.58	94.753		2441.58	93.319		2441.58	91.29		2441.58	92.14		2441.58	83.822		2441.58	95.131		2441.58	92.253		2441.58	91.38
2439.53	95.761		2439.53	94.688		2439.53	94.866		2439.53	94.816		2439.53	95.391		2439.53	95.771		2439.53	95.831		2439.53	93.309		2439.53	90.763		2439.53	94.722		2439.53	93.331		2439.53	91.342		2439.53	92.133		2439.53	83.886		2439.53	95.189		2439.53	92.362		2439.53	91.333
2437.47	95.814		2437.47	94.762		2437.47	94.904		2437.47	94.897		2437.47	95.477		2437.47	95.743		2437.47	95.819		2437.47	93.278		2437.47	90.809		2437.47	94.654		2437.47	93.264		2437.47	91.349		2437.47	92.06		2437.47	83.914		2437.47	95.212		2437.47	92.505		2437.47	91.373
2435.42	95.828		2435.42	94.766		2435.42	94.918		2435.42	94.915		2435.42	95.561		2435.42	95.735		2435.42	95.836		2435.42	93.272		2435.42	90.886		2435.42	94.59		2435.42	93.209		2435.42	91.345		2435.42	92.031		2435.42	83.875		2435.42	95.156		2435.42	92.553		2435.42	91.414
2433.36	95.825		2433.36	94.709		2433.36	94.885		2433.36	94.93		2433.36	95.58		2433.36	95.695		2433.36	95.886		2433.36	93.309		2433.36	90.95		2433.36	94.574		2433.36	93.162		2433.36	91.298		2433.36	92.05		2433.36	83.82		2433.36	95.064		2433.36	92.542		2433.36	91.464
2431.31	95.781		2431.31	94.689		2431.31	94.843		2431.31	94.94		2431.31	95.566		2431.31	95.664		2431.31	95.953		2431.31	93.332		2431.31	90.976		2431.31	94.622		2431.31	93.107		2431.31	91.25		2431.31	92.112		2431.31	83.791		2431.31	95.002		2431.31	92.556		2431.31	91.51
2429.25	95.77		2429.25	94.676		2429.25	94.824		2429.25	94.88		2429.25	95.54		2429.25	95.703		2429.25	95.996		2429.25	93.315		2429.25	90.985		2429.25	94.722		2429.25	93.158		2429.25	91.238		2429.25	92.199		2429.25	83.808		2429.25	94.994		2429.25	92.589		2429.25	91.443
2427.2	95.788		2427.2	94.64		2427.2	94.829		2427.2	94.838		2427.2	95.512		2427.2	95.828		2427.2	95.981		2427.2	93.282		2427.2	90.945		2427.2	94.814		2427.2	93.286		2427.2	91.242		2427.2	92.206		2427.2	83.856		2427.2	95.043		2427.2	92.571		2427.2	91.374
2425.14	95.774		2425.14	94.618		2425.14	94.846		2425.14	94.871		2425.14	95.525		2425.14	95.944		2425.14	95.952		2425.14	93.3		2425.14	90.829		2425.14	94.873		2425.14	93.314		2425.14	91.278		2425.14	92.145		2425.14	83.876		2425.14	95.098		2425.14	92.492		2425.14	91.404
2423.09	95.765		2423.09	94.581		2423.09	94.862		2423.09	94.923		2423.09	95.618		2423.09	95.908		2423.09	95.976		2423.09	93.367		2423.09	90.772		2423.09	94.878		2423.09	93.27		2423.09	91.373		2423.09	92.154		2423.09	83.862		2423.09	95.109		2423.09	92.436		2423.09	91.476
2421.03	95.818		2421.03	94.549		2421.03	94.862		2421.03	94.957		2421.03	95.704		2421.03	95.804		2421.03	96.027		2421.03	93.411		2421.03	90.818		2421.03	94.83		2421.03	93.272		2421.03	91.449		2421.03	92.199		2421.03	83.867		2421.03	95.107		2421.03	92.421		2421.03	91.56
2418.98	95.897		2418.98	94.627		2418.98	94.868		2418.98	94.949		2418.98	95.709		2418.98	95.8		2418.98	96.043		2418.98	93.39		2418.98	90.847		2418.98	94.85		2418.98	93.276		2418.98	91.428		2418.98	92.139		2418.98	83.929		2418.98	95.13		2418.98	92.425		2418.98	91.574
2416.92	95.931		2416.92	94.751		2416.92	94.902		2416.92	94.976		2416.92	95.692		2416.92	95.853		2416.92	96.072		2416.92	93.347		2416.92	90.872		2416.92	94.948		2416.92	93.232		2416.92	91.379		2416.92	92.033		2416.92	84.007		2416.92	95.152		2416.92	92.466		2416.92	91.496
2414.87	95.906		2414.87	94.77		2414.87	94.952		2414.87	95.068		2414.87	95.631		2414.87	95.852		2414.87	96.133		2414.87	93.363		2414.87	90.919		2414.87	94.949		2414.87	93.197		2414.87	91.365		2414.87	92.006		2414.87	84.042		2414.87	95.145		2414.87	92.5		2414.87	91.477
2412.81	95.854		2412.81	94.709		2412.81	94.981		2412.81	95.107		2412.81	95.539		2412.81	95.812		2412.81	96.152		2412.81	93.416		2412.81	90.938		2412.81	94.805		2412.81	93.25		2412.81	91.431		2412.81	92.05		2412.81	84.056		2412.81	95.145		2412.81	92.481		2412.81	91.567
2410.76	95.825		2410.76	94.694		2410.76	94.996		2410.76	95.058		2410.76	95.552		2410.76	95.768		2410.76	96.14		2410.76	93.45		2410.76	90.961		2410.76	94.69		2410.76	93.364		2410.76	91.53		2410.76	92.163		2410.76	84.07		2410.76	95.157		2410.76	92.48		2410.76	91.666
2408.7	95.824		2408.7	94.721		2408.7	95.031		2408.7	94.996		2408.7	95.685		2408.7	95.728		2408.7	96.127		2408.7	93.442		2408.7	90.996		2408.7	94.699		2408.7	93.447		2408.7	91.523		2408.7	92.259		2408.7	84.053		2408.7	95.132		2408.7	92.562		2408.7	91.684
2406.65	95.839		2406.65	94.71		2406.65	95.047		2406.65	94.948		2406.65	95.817		2406.65	95.741		2406.65	96.081		2406.65	93.409		2406.65	90.99		2406.65	94.755		2406.65	93.481		2406.65	91.451		2406.65	92.211		2406.65	84.022		2406.65	95.107		2406.65	92.634		2406.65	91.637
2404.59	95.861		2404.59	94.711		2404.59	95.013		2404.59	94.941		2404.59	95.854		2404.59	95.823		2404.59	96.04		2404.59	93.433		2404.59	90.938		2404.59	94.806		2404.59	93.484		2404.59	91.407		2404.59	92.09		2404.59	84.003		2404.59	95.146		2404.59	92.597		2404.59	91.607
2402.54	95.867		2402.54	94.797		2402.54	94.973		2402.54	94.993		2402.54	95.819		2402.54	95.857		2402.54	96.073		2402.54	93.507		2402.54	90.878		2402.54	94.869		2402.54	93.466		2402.54	91.405		2402.54	92.029		2402.54	84.014		2402.54	95.206		2402.54	92.522		2402.54	91.652
2400.48	95.869		2400.48	94.868		2400.48	94.953		2400.48	95.042		2400.48	95.798		2400.48	95.821		2400.48	96.109		2400.48	93.525		2400.48	90.836		2400.48	94.929		2400.48	93.47		2400.48	91.472		2400.48	92.129		2400.48	84.058		2400.48	95.22		2400.48	92.493		2400.48	91.724
2398.42	95.883		2398.42	94.844		2398.42	94.939		2398.42	95.06		2398.42	95.832		2398.42	95.802		2398.42	96.033		2398.42	93.466		2398.42	90.821		2398.42	94.905		2398.42	93.488		2398.42	91.557		2398.42	92.352		2398.42	84.068		2398.42	95.206		2398.42	92.511		2398.42	91.711
2396.37	95.924		2396.37	94.799		2396.37	94.924		2396.37	95.105		2396.37	95.859		2396.37	95.823		2396.37	95.927		2396.37	93.433		2396.37	90.847		2396.37	94.808		2396.37	93.487		2396.37	91.595		2396.37	92.453		2396.37	84.019		2396.37	95.236		2396.37	92.52		2396.37	91.671
2394.31	95.982		2394.31	94.775		2394.31	94.899		2394.31	95.174		2394.31	95.793		2394.31	95.877		2394.31	95.929		2394.31	93.437		2394.31	90.906		2394.31	94.771		2394.31	93.455		2394.31	91.579		2394.31	92.347		2394.31	83.983		2394.31	95.269		2394.31	92.502		2394.31	91.696
2392.26	95.988		2392.26	94.749		2392.26	94.882		2392.26	95.183		2392.26	95.697		2392.26	95.925		2392.26	95.983		2392.26	93.394		2392.26	90.946		2392.26	94.843		2392.26	93.412		2392.26	91.52		2392.26	92.224		2392.26	83.997		2392.26	95.23		2392.26	92.5		2392.26	91.664
2390.2	95.908		2390.2	94.715		2390.2	94.911		2390.2	95.102		2390.2	95.704		2390.2	95.886		2390.2	95.994		2390.2	93.361		2390.2	90.968		2390.2	94.876		2390.2	93.388		2390.2	91.502		2390.2	92.242		2390.2	84.026		2390.2	95.186		2390.2	92.511		2390.2	91.573
2388.15	95.823		2388.15	94.672		2388.15	94.942		2388.15	95.027		2388.15	95.758		2388.15	95.816		2388.15	95.983		2388.15	93.395		2388.15	90.969		2388.15	94.786		2388.15	93.375		2388.15	91.531		2388.15	92.34		2388.15	84.061		2388.15	95.211		2388.15	92.494		2388.15	91.607
2386.09	95.814		2386.09	94.648		2386.09	94.925		2386.09	95.041		2386.09	95.735		2386.09	95.825		2386.09	95.999		2386.09	93.425		2386.09	90.925		2386.09	94.722		2386.09	93.392		2386.09	91.504		2386.09	92.363		2386.09	84.131		2386.09	95.248		2386.09	92.487		2386.09	91.717
2384.04	95.85		2384.04	94.673		2384.04	94.933		2384.04	95.078		2384.04	95.689		2384.04	95.869		2384.04	96.052		2384.04	93.421		2384.04	90.846		2384.04	94.746		2384.04	93.445		2384.04	91.463		2384.04	92.276		2384.04	84.172		2384.04	95.253		2384.04	92.501		2384.04	91.765
2381.98	95.861		2381.98	94.693		2381.98	94.985		2381.98	95.084		2381.98	95.703		2381.98	95.867		2381.98	96.128		2381.98	93.401		2381.98	90.785		2381.98	94.765		2381.98	93.466		2381.98	91.49		2381.98	92.19		2381.98	84.11		2381.98	95.263		2381.98	92.507		2381.98	91.776
2379.93	95.837		2379.93	94.698		2379.93	94.979		2379.93	95.102		2379.93	95.723		2379.93	95.836		2379.93	96.207		2379.93	93.38		2379.93	90.802		2379.93	94.752		2379.93	93.438		2379.93	91.554		2379.93	92.213		2379.93	84.024		2379.93	95.244		2379.93	92.52		2379.93	91.747
2377.87	95.824		2377.87	94.738		2377.87	94.917		2377.87	95.158		2377.87	95.699		2377.87	95.811		2377.87	96.231		2377.87	93.398		2377.87	90.833		2377.87	94.736		2377.87	93.374		2377.87	91.556		2377.87	92.313		2377.87	84.025		2377.87	95.179		2377.87	92.551		2377.87	91.696
2375.82	95.852		2375.82	94.751		2375.82	94.895		2375.82	95.221		2375.82	95.665		2375.82	95.788		2375.82	96.173		2375.82	93.452		2375.82	90.821		2375.82	94.741		2375.82	93.292		2375.82	91.458		2375.82	92.339		2375.82	84.091		2375.82	95.122		2375.82	92.613		2375.82	91.692
2373.76	95.869		2373.76	94.691		2373.76	94.933		2373.76	95.221		2373.76	95.634		2373.76	95.802		2373.76	96.088		2373.76	93.477		2373.76	90.83		2373.76	94.778		2373.76	93.266		2373.76	91.367		2373.76	92.258		2373.76	84.138		2373.76	95.113		2373.76	92.67		2373.76	91.681
2371.71	95.862		2371.71	94.642		2371.71	94.964		2371.71	95.174		2371.71	95.611		2371.71	95.85		2371.71	96.029		2371.71	93.462		2371.71	90.87		2371.71	94.813		2371.71	93.317		2371.71	91.359		2371.71	92.198		2371.71	84.131		2371.71	95.146		2371.71	92.652		2371.71	91.683
2369.65	95.889		2369.65	94.649		2369.65	94.946		2369.65	95.156		2369.65	95.621		2369.65	95.881		2369.65	96.055		2369.65	93.466		2369.65	90.919		2369.65	94.812		2369.65	93.348		2369.65	91.415		2369.65	92.245		2369.65	84.107		2369.65	95.159		2369.65	92.571		2369.65	91.792
2367.6	95.942		2367.6	94.69		2367.6	94.909		2367.6	95.145		2367.6	95.65		2367.6	95.904		2367.6	96.114		2367.6	93.476		2367.6	90.961		2367.6	94.794		2367.6	93.311		2367.6	91.457		2367.6	92.377		2367.6	84.121		2367.6	95.14		2367.6	92.481		2367.6	91.879
2365.54	95.947		2365.54	94.725		2365.54	94.882		2365.54	95.131		2365.54	95.645		2365.54	95.92		2365.54	96.099		2365.54	93.436		2365.54	90.957		2365.54	94.777		2365.54	93.278		2365.54	91.464		2365.54	92.446		2365.54	84.147		2365.54	95.122		2365.54	92.452		2365.54	91.843
2363.49	95.895		2363.49	94.721		2363.49	94.866		2363.49	95.118		2363.49	95.59		2363.49	95.906		2363.49	96.071		2363.49	93.384		2363.49	90.918		2363.49	94.8		2363.49	93.289		2363.49	91.543		2363.49	92.356		2363.49	84.158		2363.49	95.093		2363.49	92.491		2363.49	91.794
2361.43	95.866		2361.43	94.735		2361.43	94.876		2361.43	95.053		2361.43	95.552		2361.43	95.869		2361.43	96.084		2361.43	93.387		2361.43	90.889		2361.43	94.851		2361.43	93.306		2361.43	91.666		2361.43	92.23		2361.43	84.173		2361.43	95.071		2361.43	92.547		2361.43	91.801
2359.38	95.875		2359.38	94.767		2359.38	94.898		2359.38	95.003		2359.38	95.565		2359.38	95.852		2359.38	96.06		2359.38	93.409		2359.38	90.87		2359.38	94.853		2359.38	93.315		2359.38	91.689		2359.38	92.181		2359.38	84.19		2359.38	95.085		2359.38	92.609		2359.38	91.808
2357.32	95.879		2357.32	94.761		2357.32	94.888		2357.32	95.033		2357.32	95.587		2357.32	95.86		2357.32	95.99		2357.32	93.385		2357.32	90.871		2357.32	94.813		2357.32	93.331		2357.32	91.613		2357.32	92.197		2357.32	84.194		2357.32	95.087		2357.32	92.611		2357.32	91.788
2355.27	95.866		2355.27	94.76		2355.27	94.872		2355.27	95.058		2355.27	95.618		2355.27	95.86		2355.27	95.94		2355.27	93.352		2355.27	90.884		2355.27	94.795		2355.27	93.364		2355.27	91.556		2355.27	92.253		2355.27	84.167		2355.27	95.069		2355.27	92.524		2355.27	91.766
2353.21	95.832		2353.21	94.788		2353.21	94.874		2353.21	95.06		2353.21	95.64		2353.21	95.846		2353.21	95.93		2353.21	93.342		2353.21	90.89		2353.21	94.818		2353.21	93.404		2353.21	91.586		2353.21	92.291		2353.21	84.138		2353.21	95.075		2353.21	92.479		2353.21	91.711
2351.15	95.808		2351.15	94.796		2351.15	94.876		2351.15	95.089		2351.15	95.607		2351.15	95.823		2351.15	95.981		2351.15	93.329		2351.15	90.905		2351.15	94.856		2351.15	93.439		2351.15	91.678		2351.15	92.235		2351.15	84.152		2351.15	95.092		2351.15	92.528		2351.15	91.679
2349.1	95.824		2349.1	94.77		2349.1	94.907		2349.1	95.122		2349.1	95.579		2349.1	95.815		2349.1	96.065		2349.1	93.357		2349.1	90.921		2349.1	94.889		2349.1	93.462		2349.1	91.748		2349.1	92.17		2349.1	84.188		2349.1	95.1		2349.1	92.574		2349.1	91.728
2347.04	95.869		2347.04	94.741		2347.04	94.956		2347.04	95.152		2347.04	95.612		2347.04	95.832		2347.04	96.132		2347.04	93.426		2347.04	90.926		2347.04	94.911		2347.04	93.451		2347.04	91.733		2347.04	92.228		2347.04	84.216		2347.04	95.118		2347.04	92.547		2347.04	91.745
2344.99	95.932		2344.99	94.736		2344.99	94.993		2344.99	95.177		2344.99	95.679		2344.99	95.886		2344.99	96.168		2344.99	93.438		2344.99	90.923		2344.99	94.911		2344.99	93.422		2344.99	91.676		2344.99	92.324		2344.99	84.234		2344.99	95.15		2344.99	92.526		2344.99	91.711
2342.93	95.979		2342.93	94.77		2342.93	95.034		2342.93	95.177		2342.93	95.749		2342.93	95.957		2342.93	96.148		2342.93	93.387		2342.93	90.912		2342.93	94.881		2342.93	93.412		2342.93	91.667		2342.93	92.342		2342.93	84.241		2342.93	95.141		2342.93	92.583		2342.93	91.723
2340.88	95.973		2340.88	94.806		2340.88	95.051		2340.88	95.154		2340.88	95.779		2340.88	95.983		2340.88	96.117		2340.88	93.356		2340.88	90.903		2340.88	94.872		2340.88	93.414		2340.88	91.713		2340.88	92.366		2340.88	84.23		2340.88	95.082		2340.88	92.625		2340.88	91.742
2338.82	95.952		2338.82	94.809		2338.82	95.037		2338.82	95.098		2338.82	95.743		2338.82	95.947		2338.82	96.118		2338.82	93.389		2338.82	90.92		2338.82	94.925		2338.82	93.419		2338.82	91.741		2338.82	92.403		2338.82	84.197		2338.82	95.059		2338.82	92.61		2338.82	91.734
2336.77	95.964		2336.77	94.807		2336.77	95.054		2336.77	95.061		2336.77	95.691		2336.77	95.911		2336.77	96.129		2336.77	93.452		2336.77	90.937		2336.77	94.976		2336.77	93.455		2336.77	91.731		2336.77	92.398		2336.77	84.191		2336.77	95.088		2336.77	92.59		2336.77	91.753
2334.71	95.977		2334.71	94.796		2334.71	95.096		2334.71	95.115		2334.71	95.673		2334.71	95.874		2334.71	96.143		2334.71	93.479		2334.71	90.912		2334.71	94.986		2334.71	93.492		2334.71	91.735		2334.71	92.432		2334.71	84.242		2334.71	95.113		2334.71	92.582		2334.71	91.78
2332.66	95.962		2332.66	94.766		2332.66	95.108		2332.66	95.183		2332.66	95.686		2332.66	95.799		2332.66	96.169		2332.66	93.425		2332.66	90.86		2332.66	94.999		2332.66	93.49		2332.66	91.775		2332.66	92.46		2332.66	84.291		2332.66	95.111		2332.66	92.583		2332.66	91.812
2330.6	95.936		2330.6	94.77		2330.6	95.083		2330.6	95.193		2330.6	95.714		2330.6	95.731		2330.6	96.209		2330.6	93.347		2330.6	90.827		2330.6	95.029		2330.6	93.483		2330.6	91.816		2330.6	92.408		2330.6	84.283		2330.6	95.1		2330.6	92.59		2330.6	91.852
2328.55	95.907		2328.55	94.799		2328.55	95.026		2328.55	95.17		2328.55	95.717		2328.55	95.711		2328.55	96.228		2328.55	93.326		2328.55	90.831		2328.55	95.004		2328.55	93.47		2328.55	91.824		2328.55	92.339		2328.55	84.272		2328.55	95.082		2328.55	92.568		2328.55	91.83
2326.49	95.852		2326.49	94.764		2326.49	94.936		2326.49	95.12		2326.49	95.656		2326.49	95.715		2326.49	96.175		2326.49	93.311		2326.49	90.819		2326.49	94.914		2326.49	93.41		2326.49	91.809		2326.49	92.294		2326.49	84.284		2326.49	95.069		2326.49	92.495		2326.49	91.73
2324.44	95.805		2324.44	94.692		2324.44	94.869		2324.44	95.04		2324.44	95.57		2324.44	95.685		2324.44	96.068		2324.44	93.237		2324.44	90.771		2324.44	94.853		2324.44	93.341		2324.44	91.812		2324.44	92.301		2324.44	84.273		2324.44	95.096		2324.44	92.421		2324.44	91.639
2322.38	95.859		2322.38	94.674		2322.38	94.858		2322.38	95.016		2322.38	95.564		2322.38	95.668		2322.38	96.011		2322.38	93.161		2322.38	90.778		2322.38	94.844		2322.38	93.319		2322.38	91.882		2322.38	92.304		2322.38	84.266		2322.38	95.167		2322.38	92.44		2322.38	91.622
2320.33	95.94		2320.33	94.699		2320.33	94.862		2320.33	95.098		2320.33	95.654		2320.33	95.72		2320.33	96.072		2320.33	93.184		2320.33	90.877		2320.33	94.845		2320.33	93.321		2320.33	91.987		2320.33	92.237		2320.33	84.293		2320.33	95.215		2320.33	92.567		2320.33	91.638
2318.27	95.932		2318.27	94.721		2318.27	94.887		2318.27	95.205		2318.27	95.747		2318.27	95.794		2318.27	96.171		2318.27	93.28		2318.27	90.958		2318.27	94.81		2318.27	93.331		2318.27	91.999		2318.27	92.188		2318.27	84.309		2318.27	95.191		2318.27	92.681		2318.27	91.662
2316.22	95.888		2316.22	94.737		2316.22	94.959		2316.22	95.278		2316.22	95.806		2316.22	95.87		2316.22	96.214		2316.22	93.378		2316.22	90.955		2316.22	94.765		2316.22	93.394		2316.22	91.915		2316.22	92.268		2316.22	84.326		2316.22	95.15		2316.22	92.709		2316.22	91.716
2314.16	95.872		2314.16	94.756		2314.16	95.033		2314.16	95.29		2314.16	95.826		2314.16	95.944		2314.16	96.203		2314.16	93.483		2314.16	90.95		2314.16	94.8		2314.16	93.469		2314.16	91.87		2314.16	92.49		2314.16	84.351		2314.16	95.182		2314.16	92.71		2314.16	91.75
2312.11	95.891		2312.11	94.765		2312.11	95.038		2312.11	95.242		2312.11	95.781		2312.11	95.97		2312.11	96.157		2312.11	93.56		2312.11	90.974		2312.11	94.88		2312.11	93.487		2312.11	91.928		2312.11	92.68		2312.11	84.343		2312.11	95.279		2312.11	92.739		2312.11	91.746
2310.05	95.927		2310.05	94.75		2310.05	94.989		2310.05	95.18		2310.05	95.705		2310.05	95.958		2310.05	96.092		2310.05	93.56		2310.05	91		2310.05	94.951		2310.05	93.472		2310.05	92.012		2310.05	92.677		2310.05	84.337		2310.05	95.371		2310.05	92.728		2310.05	91.731
2308	95.932		2308	94.747		2308	95.005		2308	95.136		2308	95.685		2308	96.026		2308	96.051		2308	93.549		2308	91.048		2308	95.01		2308	93.481		2308	92.009		2308	92.575		2308	84.377		2308	95.425		2308	92.643		2308	91.707
2305.94	95.898		2305.94	94.766		2305.94	95.086		2305.94	95.17		2305.94	95.719		2305.94	96.112		2305.94	96.064		2305.94	93.569		2305.94	91.075		2305.94	95.014		2305.94	93.516		2305.94	91.903		2305.94	92.546		2305.94	84.43		2305.94	95.391		2305.94	92.6		2305.94	91.738
2303.89	95.88		2303.89	94.782		2303.89	95.115		2303.89	95.279		2303.89	95.727		2303.89	96.067		2303.89	96.095		2303.89	93.554		2303.89	91.053		2303.89	94.977		2303.89	93.536		2303.89	91.813		2303.89	92.643		2303.89	84.469		2303.89	95.31		2303.89	92.628		2303.89	91.811
2301.83	95.91		2301.83	94.817		2301.83	95.071		2301.83	95.357		2301.83	95.687		2301.83	95.959		2301.83	96.087		2301.83	93.522		2301.83	91.056		2301.83	94.967		2301.83	93.536		2301.83	91.813		2301.83	92.726		2301.83	84.477		2301.83	95.295		2301.83	92.615		2301.83	91.805
2299.77	95.971		2299.77	94.88		2299.77	95.064		2299.77	95.359		2299.77	95.694		2299.77	95.897		2299.77	96.103		2299.77	93.515		2299.77	91.09		2299.77	94.999		2299.77	93.573		2299.77	91.876		2299.77	92.688		2299.77	84.428		2299.77	95.326		2299.77	92.553		2299.77	91.778
2297.72	96.005		2297.72	94.906		2297.72	95.121		2297.72	95.323		2297.72	95.729		2297.72	95.914		2297.72	96.14		2297.72	93.507		2297.72	91.089		2297.72	95.07		2297.72	93.663		2297.72	91.98		2297.72	92.599		2297.72	84.351		2297.72	95.356		2297.72	92.583		2297.72	91.842
2295.66	95.949		2295.66	94.847		2295.66	95.124		2295.66	95.299		2295.66	95.724		2295.66	95.967		2295.66	96.112		2295.66	93.508		2295.66	91.064		2295.66	95.176		2295.66	93.747		2295.66	92.056		2295.66	92.566		2295.66	84.332		2295.66	95.369		2295.66	92.729		2295.66	91.833
2293.61	95.833		2293.61	94.781		2293.61	95.067		2293.61	95.349		2293.61	95.794		2293.61	95.969		2293.61	96.081		2293.61	93.489		2293.61	91.049		2293.61	95.267		2293.61	93.779		2293.61	92.04		2293.61	92.665		2293.61	84.386		2293.61	95.345		2293.61	92.783		2293.61	91.721
2291.55	95.737		2291.55	94.775		2291.55	95.06		2291.55	95.437		2291.55	95.881		2291.55	95.971		2291.55	96.085		2291.55	93.417		2291.55	91.056		2291.55	95.284		2291.55	93.765		2291.55	92.008		2291.55	92.779		2291.55	84.463		2291.55	95.319		2291.55	92.693		2291.55	91.704
2289.5	95.736		2289.5	94.744		2289.5	95.105		2289.5	95.437		2289.5	95.807		2289.5	95.959		2289.5	96.082		2289.5	93.386		2289.5	91.089		2289.5	95.245		2289.5	93.718		2289.5	92.044		2289.5	92.705		2289.5	84.519		2289.5	95.31		2289.5	92.6		2289.5	91.693
2287.44	95.818		2287.44	94.665		2287.44	95.124		2287.44	95.372		2287.44	95.706		2287.44	95.885		2287.44	96.087		2287.44	93.464		2287.44	91.126		2287.44	95.246		2287.44	93.662		2287.44	92.116		2287.44	92.561		2287.44	84.518		2287.44	95.312		2287.44	92.573		2287.44	91.69
2285.39	95.872		2285.39	94.631		2285.39	95.089		2285.39	95.335		2285.39	95.708		2285.39	95.861		2285.39	96.106		2285.39	93.574		2285.39	91.185		2285.39	95.286		2285.39	93.677		2285.39	92.217		2285.39	92.555		2285.39	84.52		2285.39	95.311		2285.39	92.632		2285.39	91.842
2283.33	95.859		2283.33	94.683		2283.33	95.072		2283.33	95.3		2283.33	95.72		2283.33	95.862		2283.33	96.08		2283.33	93.648		2283.33	91.272		2283.33	95.251		2283.33	93.743		2283.33	92.351		2283.33	92.7		2283.33	84.602		2283.33	95.265		2283.33	92.672		2283.33	91.911
2281.28	95.88		2281.28	94.799		2281.28	95.095		2281.28	95.282		2281.28	95.723		2281.28	95.867		2281.28	95.987		2281.28	93.677		2281.28	91.3		2281.28	95.145		2281.28	93.754		2281.28	92.409		2281.28	92.89		2281.28	84.695		2281.28	95.19		2281.28	92.618		2281.28	91.819
2279.22	95.958		2279.22	94.867		2279.22	95.107		2279.22	95.342		2279.22	95.731		2279.22	95.966		2279.22	95.939		2279.22	93.684		2279.22	91.26		2279.22	95.066		2279.22	93.692		2279.22	92.364		2279.22	92.925		2279.22	84.735		2279.22	95.177		2279.22	92.578		2279.22	91.853
2277.17	95.939		2277.17	94.809		2277.17	95.114		2277.17	95.396		2277.17	95.715		2277.17	96.066		2277.17	95.987		2277.17	93.719		2277.17	91.258		2277.17	95.053		2277.17	93.642		2277.17	92.347		2277.17	92.77		2277.17	84.743		2277.17	95.283		2277.17	92.582		2277.17	91.951
2275.11	95.779		2275.11	94.775		2275.11	95.112		2275.11	95.367		2275.11	95.755		2275.11	96.047		2275.11	96.009		2275.11	93.741		2275.11	91.283		2275.11	95.129		2275.11	93.711		2275.11	92.313		2275.11	92.666		2275.11	84.735		2275.11	95.369		2275.11	92.528		2275.11	91.954
2273.06	95.622		2273.06	94.884		2273.06	95.145		2273.06	95.34		2273.06	95.892		2273.06	96.005		2273.06	95.99		2273.06	93.735		2273.06	91.292		2273.06	95.242		2273.06	93.839		2273.06	92.153		2273.06	92.778		2273.06	84.779		2273.06	95.382		2273.06	92.449		2273.06	91.953
2271	95.567		2271	95.05		2271	95.199		2271	95.353		2271	95.974		2271	95.992		2271	96.004		2271	93.758		2271	91.345		2271	95.261		2271	93.891		2271	92.069		2271	93.005		2271	84.809		2271	95.489		2271	92.497		2271	91.937
2268.95	95.566		2268.95	95.085		2268.95	95.159		2268.95	95.407		2268.95	95.934		2268.95	95.966		2268.95	96.007		2268.95	93.764		2268.95	91.432		2268.95	95.19		2268.95	93.896		2268.95	92.185		2268.95	93.099		2268.95	84.793		2268.95	95.638		2268.95	92.617		2268.95	91.93
2266.89	95.611		2266.89	94.891		2266.89	95.077		2266.89	95.543		2266.89	95.997		2266.89	96.018		2266.89	96.007		2266.89	93.698		2266.89	91.484		2266.89	95.171		2266.89	93.905		2266.89	92.293		2266.89	92.915		2266.89	84.874		2266.89	95.71		2266.89	92.67		2266.89	92.025
2264.84	95.739		2264.84	94.713		2264.84	95.069		2264.84	95.691		2264.84	96.19		2264.84	96.11		2264.84	96.052		2264.84	93.657		2264.84	91.495		2264.84	95.283		2264.84	93.915		2264.84	92.223		2264.84	92.58		2264.84	84.947		2264.84	95.79		2264.84	92.7		2264.84	92.105
2262.78	95.892		2262.78	94.735		2262.78	95.111		2262.78	95.748		2262.78	96.189		2262.78	96.163		2262.78	96.061		2262.78	93.722		2262.78	91.476		2262.78	95.448		2262.78	93.95		2262.78	92.09		2262.78	92.43		2262.78	84.878		2262.78	95.828		2262.78	92.752		2262.78	92.068
2260.73	95.971		2260.73	94.796		2260.73	95.11		2260.73	95.649		2260.73	96.044		2260.73	96.163		2260.73	95.954		2260.73	93.815		2260.73	91.429		2260.73	95.499		2260.73	93.995		2260.73	92.08		2260.73	92.714		2260.73	84.74		2260.73	95.767		2260.73	92.765		2260.73	92.073
2258.67	95.871		2258.67	94.797		2258.67	95.044		2258.67	95.438		2258.67	96.048		2258.67	96.053		2258.67	95.803		2258.67	93.871		2258.67	91.391		2258.67	95.317		2258.67	93.999		2258.67	92.254		2258.67	93.184		2258.67	84.666		2258.67	95.708		2258.67	92.773		2258.67	92.16
2256.62	95.661		2256.62	94.775		2256.62	95.032		2256.62	95.32		2256.62	96.05		2256.62	95.968		2256.62	95.675		2256.62	93.905		2256.62	91.409		2256.62	95.023		2256.62	93.965		2256.62	92.486		2256.62	93.353		2256.62	84.782		2256.62	95.69		2256.62	92.862		2256.62	92.117
2254.56	95.563		2254.56	94.75		2254.56	95.112		2254.56	95.382		2254.56	95.924		2254.56	96.047		2254.56	95.494		2254.56	93.938		2254.56	91.55		2254.56	94.861		2254.56	93.898		2254.56	92.465		2254.56	93.192		2254.56	84.961		2254.56	95.721		2254.56	93.032		2254.56	91.983
2252.51	95.653		2252.51	94.738		2252.51	95.179		2252.51	95.552		2252.51	95.938		2252.51	96.11		2252.51	95.414		2252.51	93.973		2252.51	91.751		2252.51	94.938		2252.51	93.835		2252.51	92.211		2252.51	92.957		2252.51	84.997		2252.51	95.77		2252.51	93.123		2252.51	91.964
2250.45	95.825		2250.45	94.856		2250.45	95.178		2250.45	95.671		2250.45	96.025		2250.45	96.082		2250.45	95.561		2250.45	94.085		2250.45	91.83		2250.45	95.162		2250.45	93.894		2250.45	92.046		2250.45	92.828		2250.45	84.941		2250.45	95.774		2250.45	93.003		2250.45	92.01
2248.39	95.87		2248.39	95.048		2248.39	95.106		2248.39	95.639		2248.39	95.891		2248.39	96.072		2248.39	95.686		2248.39	94.177		2248.39	91.796		2248.39	95.272		2248.39	94.024		2248.39	92.123		2248.39	92.796		2248.39	84.881		2248.39	95.766		2248.39	92.885		2248.39	92.007
2246.34	95.792		2246.34	95.124		2246.34	94.978		2246.34	95.53		2246.34	95.707		2246.34	96.062		2246.34	95.699		2246.34	94.025		2246.34	91.779		2246.34	95.197		2246.34	93.976		2246.34	92.336		2246.34	92.766		2246.34	84.847		2246.34	95.779		2246.34	93.01		2246.34	91.986
2244.28	95.78		2244.28	95.11		2244.28	94.825		2244.28	95.378		2244.28	95.658		2244.28	95.995		2244.28	95.682		2244.28	93.818		2244.28	91.788		2244.28	95.098		2244.28	93.77		2244.28	92.419		2244.28	92.783		2244.28	84.85		2244.28	95.746		2244.28	93.192		2244.28	92.047
2242.23	95.756		2242.23	95.056		2242.23	94.74		2242.23	95.292		2242.23	95.652		2242.23	95.861		2242.23	95.634		2242.23	93.845		2242.23	91.801		2242.23	95.064		2242.23	93.648		2242.23	92.444		2242.23	92.839		2242.23	84.962		2242.23	95.75		2242.23	93.171		2242.23	92.228
2240.17	95.685		2240.17	94.99		2240.17	94.728		2240.17	95.374		2240.17	95.714		2240.17	95.829		2240.17	95.648		2240.17	93.98		2240.17	91.833		2240.17	95.142		2240.17	93.672		2240.17	92.632		2240.17	92.894		2240.17	85.156		2240.17	95.883		2240.17	93.061		2240.17	92.403
2238.12	95.644		2238.12	94.941		2238.12	94.756		2238.12	95.504		2238.12	95.815		2238.12	96.025		2238.12	95.814		2238.12	93.972		2238.12	91.86		2238.12	95.353		2238.12	93.759		2238.12	92.697		2238.12	92.996		2238.12	85.171		2238.12	95.998		2238.12	93.01		2238.12	92.387
2236.06	95.631		2236.06	94.83		2236.06	94.863		2236.06	95.575		2236.06	95.902		2236.06	96.309		2236.06	96.012		2236.06	93.902		2236.06	91.911		2236.06	95.664		2236.06	93.798		2236.06	92.378		2236.06	93.086		2236.06	85.051		2236.06	96.067		2236.06	93.063		2236.06	92.337
2234.01	95.774		2234.01	94.721		2234.01	95.012		2234.01	95.595		2234.01	96		2234.01	96.459		2234.01	96.082		2234.01	93.971		2234.01	91.971		2234.01	95.914		2234.01	93.88		2234.01	91.995		2234.01	93.058		2234.01	85.039		2234.01	96.125		2234.01	93.242		2234.01	92.506
2231.95	95.955		2231.95	94.778		2231.95	95.137		2231.95	95.555		2231.95	96.018		2231.95	96.484		2231.95	96.013		2231.95	94.2		2231.95	91.985		2231.95	95.976		2231.95	94.132		2231.95	91.931		2231.95	92.967		2231.95	85.134		2231.95	96.076		2231.95	93.407		2231.95	92.66
2229.9	95.997		2229.9	94.922		2229.9	95.117		2229.9	95.47		2229.9	96.006		2229.9	96.469		2229.9	95.93		2229.9	94.401		2229.9	91.999		2229.9	95.926		2229.9	94.261		2229.9	92.119		2229.9	92.999		2229.9	85.218		2229.9	95.93		2229.9	93.415		2229.9	92.689
2227.84	96.025		2227.84	94.946		2227.84	95.017		2227.84	95.443		2227.84	96.127		2227.84	96.367		2227.84	95.848		2227.84	94.248		2227.84	91.982		2227.84	95.764		2227.84	94.119		2227.84	92.191		2227.84	93.226		2227.84	85.213		2227.84	95.815		2227.84	93.302		2227.84	92.736
2225.79	95.967		2225.79	94.878		2225.79	95.03		2225.79	95.387		2225.79	96.284		2225.79	96.334		2225.79	95.707		2225.79	93.886		2225.79	91.961		2225.79	95.607		2225.79	94.047		2225.79	92.076		2225.79	93.366		2225.79	85.165		2225.79	95.743		2225.79	93.088		2225.79	92.69
2223.73	95.754		2223.73	94.841		2223.73	95.029		2223.73	95.276		2223.73	96.195		2223.73	96.399		2223.73	95.676		2223.73	93.879		2223.73	92.014		2223.73	95.771		2223.73	94.089		2223.73	92.058		2223.73	93.299		2223.73	85.162		2223.73	95.717		2223.73	92.902		2223.73	92.56
2221.68	95.605		2221.68	94.726		2221.68	94.854		2221.68	95.351		2221.68	95.928		2221.68	96.394		2221.68	95.801		2221.68	94.275		2221.68	92.006		2221.68	96.092		2221.68	94.057		2221.68	92.167		2221.68	93.204		2221.68	85.276		2221.68	95.845		2221.68	93.037		2221.68	92.538
2219.62	95.601		2219.62	94.593		2219.62	94.707		2219.62	95.515		2219.62	95.75		2219.62	96.29		2219.62	95.797		2219.62	94.645		2219.62	91.923		2219.62	96.195		2219.62	94.083		2219.62	92.253		2219.62	93.2		2219.62	85.456		2219.62	96.016		2219.62	93.393		2219.62	92.546
2217.57	95.634		2217.57	94.69		2217.57	94.729		2217.57	95.513		2217.57	95.711		2217.57	96.273		2217.57	95.708		2217.57	94.741		2217.57	91.913		2217.57	96.19		2217.57	94.138		2217.57	92.315		2217.57	93.47		2217.57	85.575		2217.57	96.018		2217.57	93.547		2217.57	92.478
2215.51	95.72		2215.51	94.932		2215.51	94.792		2215.51	95.435		2215.51	95.838		2215.51	96.478		2215.51	95.721		2215.51	94.58		2215.51	91.918		2215.51	96.252		2215.51	94.061		2215.51	92.294		2215.51	93.662		2215.51	85.598		2215.51	95.9		2215.51	93.413		2215.51	92.526
2213.46	95.813		2213.46	95.087		2213.46	94.874		2213.46	95.444		2213.46	96.119		2213.46	96.569		2213.46	95.683		2213.46	94.521		2213.46	91.907		2213.46	96.301		2213.46	94.025		2213.46	92.154		2213.46	93.412		2213.46	85.574		2213.46	95.864		2213.46	93.322		2213.46	92.629
2211.4	95.665		2211.4	94.985		2211.4	94.908		2211.4	95.614		2211.4	96.417		2211.4	96.364		2211.4	95.688		2211.4	94.78		2211.4	91.939		2211.4	96.316		2211.4	94.122		2211.4	92.015		2211.4	93.223		2211.4	85.564		2211.4	96.07		2211.4	93.327		2211.4	92.635
2209.35	95.379		2209.35	94.687		2209.35	94.925		2209.35	95.943		2209.35	96.514		2209.35	96.16		2209.35	95.834		2209.35	94.94		2209.35	91.916		2209.35	96.343		2209.35	94.282		2209.35	92.087		2209.35	93.257		2209.35	85.524		2209.35	96.308		2209.35	93.2		2209.35	92.725
2207.29	95.361		2207.29	94.485		2207.29	95.105		2207.29	96.15		2207.29	96.455		2207.29	96.148		2207.29	95.88		2207.29	94.85		2207.29	91.871		2207.29	96.375		2207.29	94.553		2207.29	92.354		2207.29	93.301		2207.29	85.362		2207.29	96.318		2207.29	93.181		2207.29	92.823
2205.24	95.584		2205.24	94.51		2205.24	95.286		2205.24	96.041		2205.24	96.505		2205.24	96.324		2205.24	95.957		2205.24	94.788		2205.24	91.923		2205.24	96.484		2205.24	94.735		2205.24	92.535		2205.24	93.476		2205.24	85.167		2205.24	96.237		2205.24	93.468		2205.24	92.711
2203.18	95.723		2203.18	94.632		2203.18	95.205		2203.18	95.97		2203.18	96.59		2203.18	96.523		2203.18	96.133		2203.18	94.806		2203.18	91.992		2203.18	96.6		2203.18	94.619		2203.18	92.494		2203.18	93.719		2203.18	85.085		2203.18	96.206		2203.18	93.7		2203.18	92.564
2201.12	95.713		2201.12	94.686		2201.12	94.961		2201.12	96.072		2201.12	96.624		2201.12	96.427		2201.12	96.111		2201.12	94.783		2201.12	92.12		2201.12	96.497		2201.12	94.53		2201.12	92.308		2201.12	93.935		2201.12	85.116		2201.12	96.188		2201.12	93.587		2201.12	92.557
2199.07	95.629		2199.07	94.745		2199.07	94.807		2199.07	96.174		2199.07	96.692		2199.07	96.245		2199.07	95.957		2199.07	94.713		2199.07	92.294		2199.07	96.319		2199.07	94.601		2199.07	92.286		2199.07	94.109		2199.07	85.257		2199.07	96.09		2199.07	93.366		2199.07	92.611
2197.01	95.505		2197.01	94.967		2197.01	94.986		2197.01	96.301		2197.01	96.72		2197.01	96.334		2197.01	95.77		2197.01	94.766		2197.01	92.331		2197.01	96.395		2197.01	94.536		2197.01	92.502		2197.01	94.045		2197.01	85.448		2197.01	95.975		2197.01	93.448		2197.01	92.694
2194.96	95.434		2194.96	95.23		2194.96	95.428		2194.96	96.275		2194.96	96.697		2194.96	96.586		2194.96	95.471		2194.96	94.81		2194.96	92.397		2194.96	96.598		2194.96	94.386		2194.96	92.474		2194.96	93.923		2194.96	85.54		2194.96	95.927		2194.96	93.793		2194.96	92.834
2192.9	95.482		2192.9	95.272		2192.9	95.613		2192.9	95.997		2192.9	96.733		2192.9	96.766		2192.9	95.273		2192.9	94.565		2192.9	92.581		2192.9	96.534		2192.9	94.401		2192.9	92.174		2192.9	94.062		2192.9	85.551		2192.9	95.928		2192.9	94.043		2192.9	92.83
2190.85	95.633		2190.85	95.109		2190.85	95.6		2190.85	95.801		2190.85	96.891		2190.85	96.751		2190.85	95.328		2190.85	94.36		2190.85	92.625		2190.85	96.128		2190.85	94.513		2190.85	91.9		2190.85	94.182		2190.85	85.642		2190.85	96.012		2190.85	94.151		2190.85	92.6
2188.79	95.725		2188.79	95.071		2188.79	95.75		2188.79	95.839		2188.79	97.067		2188.79	96.771		2188.79	95.421		2188.79	94.454		2188.79	92.506		2188.79	95.787		2188.79	94.396		2188.79	91.563		2188.79	94.047		2188.79	85.903		2188.79	96.116		2188.79	94.337		2188.79	92.651
2186.74	95.662		2186.74	95.281		2186.74	95.694		2186.74	95.798		2186.74	97.056		2186.74	96.964		2186.74	95.423		2186.74	94.639		2186.74	92.412		2186.74	95.981		2186.74	94.067		2186.74	91.381		2186.74	93.985		2186.74	86.095		2186.74	96.218		2186.74	94.427		2186.74	93.005
2184.68	95.666		2184.68	95.415		2184.68	95.382		2184.68	95.624		2184.68	96.91		2184.68	97.037		2184.68	95.449		2184.68	94.794		2184.68	92.414		2184.68	96.521		2184.68	93.919		2184.68	91.526		2184.68	94.149		2184.68	85.971		2184.68	96.354		2184.68	94.003		2184.68	92.998
2182.63	95.79		2182.63	95.237		2182.63	95.277		2182.63	95.681		2182.63	96.915		2182.63	96.821		2182.63	95.589		2182.63	94.8		2182.63	92.501		2182.63	96.715		2182.63	93.986		2182.63	91.72		2182.63	94.162		2182.63	85.658		2182.63	96.439		2182.63	93.445		2182.63	92.63
2180.57	95.849		2180.57	95.024		2180.57	95.338		2180.57	95.945		2180.57	97.087		2180.57	96.515		2180.57	95.717		2180.57	94.709		2180.57	92.501		2180.57	96.272		2180.57	94.118		2180.57	91.927		2180.57	93.814		2180.57	85.345		2180.57	96.42		2180.57	93.319		2180.57	92.38
2178.52	95.978		2178.52	95.189		2178.52	95.366		2178.52	96.15		2178.52	97.059		2178.52	96.287		2178.52	95.711		2178.52	94.767		2178.52	92.306		2178.52	95.645		2178.52	94.243		2178.52	92.183		2178.52	93.495		2178.52	85.326		2178.52	96.469		2178.52	93.281		2178.52	92.444
2176.46	96.067		2176.46	95.518		2176.46	95.332		2176.46	96.141		2176.46	96.83		2176.46	96.24		2176.46	95.605		2176.46	94.989		2176.46	92.214		2176.46	95.394		2176.46	94.305		2176.46	92.4		2176.46	93.57		2176.46	85.592		2176.46	96.564		2176.46	93.016		2176.46	92.633
2174.41	95.787		2174.41	95.522		2174.41	95.286		2174.41	96.04		2174.41	96.753		2174.41	96.282		2174.41	95.452		2174.41	95.14		2174.41	92.383		2174.41	95.321		2174.41	94.454		2174.41	92.58		2174.41	93.724		2174.41	85.782		2174.41	96.336		2174.41	92.855		2174.41	92.496
2172.35	95.487		2172.35	95.278		2172.35	95.352		2172.35	96.19		2172.35	96.729		2172.35	96.128		2172.35	95.153		2172.35	95.118		2172.35	92.656		2172.35	95.061		2172.35	94.786		2172.35	92.804		2172.35	93.689		2172.35	85.75		2172.35	95.928		2172.35	92.963		2172.35	92.251
2170.3	95.48		2170.3	95.173		2170.3	95.546		2170.3	96.448		2170.3	96.634		2170.3	96.003		2170.3	94.601		2170.3	95.144		2170.3	92.92		2170.3	95.079		2170.3	94.833		2170.3	92.777		2170.3	93.875		2170.3	85.545		2170.3	95.922		2170.3	92.995		2170.3	92.569
2168.24	95.48		2168.24	95.164		2168.24	95.736		2168.24	96.51		2168.24	96.613		2168.24	96.139		2168.24	94.048		2168.24	95.258		2168.24	92.837		2168.24	95.493		2168.24	94.521		2168.24	92.39		2168.24	94.486		2168.24	85.406		2168.24	96.223		2168.24	92.818		2168.24	92.919
2166.19	95.29		2166.19	94.993		2166.19	95.728		2166.19	96.391		2166.19	96.797		2166.19	96.344		2166.19	93.882		2166.19	95.231		2166.19	92.363		2166.19	95.656		2166.19	94.396		2166.19	92.232		2166.19	95.033		2166.19	85.524		2166.19	96.381		2166.19	92.686		2166.19	92.657
2164.13	95.23		2164.13	95.034		2164.13	95.53		2164.13	96.138		2164.13	97.138		2164.13	96.631		2164.13	94.318		2164.13	94.982		2164.13	92.103		2164.13	95.756		2164.13	94.382		2164.13	92.195		2164.13	95.162		2164.13	85.785		2164.13	96.616		2164.13	92.604		2164.13	92.345
2162.08	95.585		2162.08	95.553		2162.08	95.44		2162.08	96.109		2162.08	97.364		2162.08	96.871		2162.08	95.131		2162.08	94.806		2162.08	92.156		2162.08	96.11		2162.08	94.56		2162.08	91.809		2162.08	94.912		2162.08	85.926		2162.08	96.948		2162.08	92.552		2162.08	92.31
2160.02	96.133		2160.02	95.892		2160.02	95.641		2160.02	96.716		2160.02	97.545		2160.02	96.77		2160.02	95.841		2160.02	94.982		2160.02	92.34		2160.02	96.121		2160.02	95.268		2160.02	91.642		2160.02	94.713		2160.02	85.991		2160.02	96.828		2160.02	92.86		2160.02	92.601
2157.97	96.677		2157.97	95.699		2157.97	96.066		2157.97	97.258		2157.97	97.85		2157.97	96.904		2157.97	96.234		2157.97	95.371		2157.97	92.654		2157.97	95.802		2157.97	95.894		2157.97	92.157		2157.97	94.997		2157.97	86		2157.97	96.431		2157.97	93.452		2157.97	93.131
2155.91	97.08		2155.91	95.357		2155.91	96.482		2155.91	97.035		2155.91	98.056		2155.91	97.188		2155.91	96.295		2155.91	95.496		2155.91	92.662		2155.91	95.83		2155.91	95.899		2155.91	92.78		2155.91	95		2155.91	85.783		2155.91	96.149		2155.91	93.763		2155.91	92.992
2153.86	97.16		2153.86	95.02		2153.86	96.4		2153.86	96.754		2153.86	97.919		2153.86	97.013		2153.86	96.241		2153.86	95.165		2153.86	92.319		2153.86	96.121		2153.86	95.62		2153.86	92.826		2153.86	94.539		2153.86	85.512		2153.86	95.967		2153.86	93.802		2153.86	92.414
2151.8	96.916		2151.8	94.952		2151.8	95.911		2151.8	96.816		2151.8	97.658		2151.8	96.909		2151.8	96.296		2151.8	94.867		2151.8	92.118		2151.8	96.203		2151.8	95.375		2151.8	92.383		2151.8	94.288		2151.8	85.416		2151.8	95.988		2151.8	93.753		2151.8	92.571
2149.74	96.706		2149.74	95.26		2149.74	95.779		2149.74	96.855		2149.74	97.579		2149.74	97.213		2149.74	96.415		2149.74	94.84		2149.74	92.181		2149.74	96.1		2149.74	95.198		2149.74	92.271		2149.74	94.207		2149.74	85.568		2149.74	96.051		2149.74	93.659		2149.74	93.062
2147.69	96.789		2147.69	95.449		2147.69	96.075		2147.69	96.758		2147.69	97.441		2147.69	97.545		2147.69	96.389		2147.69	94.857		2147.69	92.238		2147.69	96.199		2147.69	95.017		2147.69	92.731		2147.69	94.12		2147.69	85.803		2147.69	96.126		2147.69	93.565		2147.69	92.909
2145.63	96.876		2145.63	95.353		2145.63	96.133		2145.63	96.671		2145.63	97.249		2145.63	97.531		2145.63	96.226		2145.63	94.827		2145.63	92.234		2145.63	96.432		2145.63	94.841		2145.63	93.131		2145.63	94.269		2145.63	85.932		2145.63	96.319		2145.63	93.444		2145.63	92.561
2143.58	96.88		2143.58	95.337		2143.58	95.788		2143.58	96.704		2143.58	97.216		2143.58	97.336		2143.58	96.149		2143.58	94.803		2143.58	92.184		2143.58	96.376		2143.58	94.723		2143.58	93.14		2143.58	94.735		2143.58	85.88		2143.58	96.32		2143.58	93.302		2143.58	92.699
2141.52	96.896		2141.52	95.451		2141.52	95.544		2141.52	96.856		2141.52	97.15		2141.52	97.205		2141.52	96.212		2141.52	94.787		2141.52	92.028		2141.52	96.084		2141.52	94.683		2141.52	93		2141.52	95.04		2141.52	85.756		2141.52	96.126		2141.52	93.23		2141.52	92.932
2139.47	96.694		2139.47	95.434		2139.47	95.76		2139.47	96.879		2139.47	96.936		2139.47	97.184		2139.47	96.45		2139.47	94.729		2139.47	91.903		2139.47	95.857		2139.47	94.715		2139.47	92.986		2139.47	94.836		2139.47	85.691		2139.47	95.932		2139.47	93.378		2139.47	92.774
2137.41	96.318		2137.41	95.439		2137.41	96.181		2137.41	96.782		2137.41	96.737		2137.41	97.229		2137.41	96.634		2137.41	94.747		2137.41	91.935		2137.41	95.696		2137.41	94.686		2137.41	93.185		2137.41	94.589		2137.41	85.648		2137.41	95.783		2137.41	93.624		2137.41	92.576
2135.36	96.159		2135.36	95.638		2135.36	96.405		2135.36	96.825		2135.36	96.644		2135.36	97.351		2135.36	96.475		2135.36	94.884		2135.36	92.047		2135.36	95.639		2135.36	94.636		2135.36	93.406		2135.36	94.665		2135.36	85.701		2135.36	95.723		2135.36	93.652		2135.36	92.548
2133.3	96.317		2133.3	95.717		2133.3	96.396		2133.3	96.92		2133.3	96.668		2133.3	97.538		2133.3	96.202		2133.3	94.992		2133.3	92.142		2133.3	95.715		2133.3	94.643		2133.3	93.346		2133.3	94.745		2133.3	85.81		2133.3	95.663		2133.3	93.652		2133.3	92.578
2131.25	96.548		2131.25	95.561		2131.25	96.227		2131.25	96.926		2131.25	96.757		2131.25	97.543		2131.25	96.052		2131.25	94.952		2131.25	92.121		2131.25	95.845		2131.25	94.601		2131.25	93.042		2131.25	94.66		2131.25	85.7		2131.25	95.621		2131.25	93.901		2131.25	92.657
2129.19	96.61		2129.19	95.36		2129.19	96.03		2129.19	96.846		2129.19	96.747		2129.19	97.452		2129.19	96.073		2129.19	94.744		2129.19	91.933		2129.19	95.977		2129.19	94.486		2129.19	92.869		2129.19	94.401		2129.19	85.468		2129.19	95.609		2129.19	94.018		2129.19	92.573
2127.14	96.549		2127.14	95.28		2127.14	95.954		2127.14	96.709		2127.14	96.655		2127.14	97.445		2127.14	96.208		2127.14	94.535		2127.14	91.722		2127.14	95.974		2127.14	94.395		2127.14	92.964		2127.14	94.098		2127.14	85.311		2127.14	95.543		2127.14	93.774		2127.14	92.46
2125.08	96.508		2125.08	95.387		2125.08	95.898		2125.08	96.582		2125.08	96.583		2125.08	97.333		2125.08	96.313		2125.08	94.517		2125.08	91.645		2125.08	95.855		2125.08	94.478		2125.08	93.035		2125.08	94.021		2125.08	85.144		2125.08	95.461		2125.08	93.603		2125.08	92.616
2123.03	96.493		2123.03	95.475		2123.03	95.735		2123.03	96.536		2123.03	96.503		2123.03	97.006		2123.03	96.32		2123.03	94.607		2123.03	91.794		2123.03	95.841		2123.03	94.656		2123.03	92.917		2123.03	94.068		2123.03	85.068		2123.03	95.416		2123.03	93.721		2123.03	92.842
2120.97	96.461		2120.97	95.34		2120.97	95.63		2120.97	96.551		2120.97	96.463		2120.97	96.718		2120.97	96.293		2120.97	94.562		2120.97	92.047		2120.97	95.892		2120.97	94.654		2120.97	92.722		2120.97	94.04		2120.97	85.184		2120.97	95.487		2120.97	93.834		2120.97	92.924
2118.92	96.423		2118.92	95.15		2118.92	95.679		2118.92	96.522		2118.92	96.497		2118.92	96.608		2118.92	96.299		2118.92	94.381		2118.92	92.071		2118.92	95.852		2118.92	94.486		2118.92	92.676		2118.92	93.974		2118.92	85.369		2118.92	95.632		2118.92	93.709		2118.92	92.788
2116.86	96.424		2116.86	95.09		2116.86	95.675		2116.86	96.473		2116.86	96.461		2116.86	96.596		2116.86	96.237		2116.86	94.235		2116.86	91.89		2116.86	95.848		2116.86	94.384		2116.86	92.835		2116.86	93.967		2116.86	85.482		2116.86	95.683		2116.86	93.457		2116.86	92.535
2114.81	96.455		2114.81	95.081		2114.81	95.637		2114.81	96.43		2114.81	96.318		2114.81	96.612		2114.81	96.114		2114.81	94.212		2114.81	91.753		2114.81	95.968		2114.81	94.317		2114.81	92.951		2114.81	93.97		2114.81	85.37		2114.81	95.653		2114.81	93.327		2114.81	92.487
2112.75	96.518		2112.75	95.088		2112.75	95.682		2112.75	96.405		2112.75	96.218		2112.75	96.536		2112.75	96.097		2112.75	94.238		2112.75	91.686		2112.75	96.078		2112.75	94.245		2112.75	92.915		2112.75	93.865		2112.75	85.218		2112.75	95.602		2112.75	93.332		2112.75	92.644
2110.7	96.589		2110.7	95.153		2110.7	95.655		2110.7	96.462		2110.7	96.225		2110.7	96.511		2110.7	96.246		2110.7	94.25		2110.7	91.669		2110.7	96.137		2110.7	94.31		2110.7	92.797		2110.7	93.63		2110.7	85.296		2110.7	95.593		2110.7	93.377		2110.7	92.642
2108.64	96.618		2108.64	95.208		2108.64	95.507		2108.64	96.492		2108.64	96.26		2108.64	96.673		2108.64	96.441		2108.64	94.317		2108.64	91.689		2108.64	96.159		2108.64	94.428		2108.64	92.759		2108.64	93.358		2108.64	85.4		2108.64	95.612		2108.64	93.499		2108.64	92.501
2106.59	96.642		2106.59	95.263		2106.59	95.419		2106.59	96.399		2106.59	96.249		2106.59	96.8		2106.59	96.514		2106.59	94.394		2106.59	91.673		2106.59	96.117		2106.59	94.413		2106.59	92.847		2106.59	93.26		2106.59	85.367		2106.59	95.587		2106.59	93.563		2106.59	92.658
2104.53	96.684		2104.53	95.332		2104.53	95.416		2104.53	96.348		2104.53	96.3		2104.53	96.724		2104.53	96.431		2104.53	94.427		2104.53	91.706		2104.53	96.045		2104.53	94.277		2104.53	92.839		2104.53	93.439		2104.53	85.356		2104.53	95.618		2104.53	93.349		2104.53	92.896
2102.48	96.706		2102.48	95.333		2102.48	95.38		2102.48	96.428		2102.48	96.457		2102.48	96.482		2102.48	96.262		2102.48	94.435		2102.48	91.845		2102.48	96.051		2102.48	94.187		2102.48	92.7		2102.48	93.692		2102.48	85.406		2102.48	95.659		2102.48	93.1		2102.48	92.709
2100.42	96.604		2100.42	95.293		2100.42	95.318		2100.42	96.486		2100.42	96.522		2100.42	96.3		2100.42	96.194		2100.42	94.367		2100.42	91.972		2100.42	96.149		2100.42	94.25		2100.42	92.666		2100.42	93.787		2100.42	85.33		2100.42	95.56		2100.42	93.216		2100.42	92.477
2098.36	96.383		2098.36	95.233		2098.36	95.298		2098.36	96.535		2098.36	96.391		2098.36	96.37		2098.36	96.32		2098.36	94.322		2098.36	92.053		2098.36	96.232		2098.36	94.343		2098.36	92.847		2098.36	93.79		2098.36	85.157		2098.36	95.412		2098.36	93.481		2098.36	92.596
2096.31	96.254		2096.31	95.225		2096.31	95.345		2096.31	96.568		2096.31	96.235		2096.31	96.518		2096.31	96.457		2096.31	94.367		2096.31	92.088		2096.31	96.265		2096.31	94.322		2096.31	93.169		2096.31	93.792		2096.31	85.202		2096.31	95.302		2096.31	93.532		2096.31	92.762
2094.25	96.29		2094.25	95.353		2094.25	95.401		2094.25	96.399		2094.25	96.176		2094.25	96.566		2094.25	96.474		2094.25	94.347		2094.25	92.08		2094.25	96.217		2094.25	94.384		2094.25	93.412		2094.25	93.787		2094.25	85.462		2094.25	95.288		2094.25	93.494		2094.25	92.809
2092.2	96.346		2092.2	95.371		2092.2	95.462		2092.2	96.214		2092.2	96.152		2092.2	96.569		2092.2	96.402		2092.2	94.256		2092.2	92.053		2092.2	96.111		2092.2	94.656		2092.2	93.375		2092.2	93.705		2092.2	85.56		2092.2	95.392		2092.2	93.522		2092.2	92.808
2090.14	96.342		2090.14	95.235		2090.14	95.634		2090.14	96.263		2090.14	96.249		2090.14	96.534		2090.14	96.265		2090.14	94.203		2090.14	92.034		2090.14	96.052		2090.14	94.897		2090.14	93.216		2090.14	93.558		2090.14	85.433		2090.14	95.485		2090.14	93.591		2090.14	92.776
2088.09	96.313		2088.09	95.276		2088.09	95.726		2088.09	96.426		2088.09	96.443		2088.09	96.404		2088.09	96.102		2088.09	94.207		2088.09	92.103		2088.09	96.022		2088.09	94.989		2088.09	93.133		2088.09	93.555		2088.09	85.367		2088.09	95.554		2088.09	93.586		2088.09	92.838
2086.03	96.245		2086.03	95.434		2086.03	95.566		2086.03	96.42		2086.03	96.465		2086.03	96.283		2086.03	96.009		2086.03	94.287		2086.03	92.211		2086.03	95.959		2086.03	94.942		2086.03	93.149		2086.03	93.652		2086.03	85.377		2086.03	95.619		2086.03	93.521		2086.03	92.939
2083.98	96.099		2083.98	95.467		2083.98	95.424		2083.98	96.233		2083.98	96.333		2083.98	96.292		2083.98	96.049		2083.98	94.434		2083.98	92.197		2083.98	95.966		2083.98	94.791		2083.98	93.241		2083.98	93.713		2083.98	85.359		2083.98	95.549		2083.98	93.479		2083.98	92.8
2081.92	95.957		2081.92	95.435		2081.92	95.416		2081.92	96.129		2081.92	96.252		2081.92	96.337		2081.92	96.131		2081.92	94.534		2081.92	92.088		2081.92	96.093		2081.92	94.66		2081.92	93.341		2081.92	93.836		2081.92	85.434		2081.92	95.445		2081.92	93.424		2081.92	92.577
2079.87	95.927		2079.87	95.402		2079.87	95.476		2079.87	96.091		2079.87	96.212		2079.87	96.341		2079.87	96.067		2079.87	94.506		2079.87	92.044		2079.87	96.179		2079.87	94.563		2079.87	93.41		2079.87	93.9		2079.87	85.6		2079.87	95.437		2079.87	93.41		2079.87	92.651
2077.81	96.009		2077.81	95.366		2077.81	95.546		2077.81	96.038		2077.81	96.167		2077.81	96.282		2077.81	95.941		2077.81	94.446		2077.81	92.118		2077.81	96.141		2077.81	94.481		2077.81	93.439		2077.81	93.681		2077.81	85.717		2077.81	95.36		2077.81	93.41		2077.81	92.794
2075.76	96.138		2075.76	95.356		2075.76	95.57		2075.76	96.096		2075.76	96.196		2075.76	96.289		2075.76	95.994		2075.76	94.371		2075.76	92.24		2075.76	96.103		2075.76	94.396		2075.76	93.462		2075.76	93.478		2075.76	85.729		2075.76	95.289		2075.76	93.359		2075.76	92.807
2073.7	96.202		2073.7	95.345		2073.7	95.632		2073.7	96.286		2073.7	96.265		2073.7	96.348		2073.7	96.146		2073.7	94.254		2073.7	92.301		2073.7	96.214		2073.7	94.36		2073.7	93.449		2073.7	93.684		2073.7	85.65		2073.7	95.397		2073.7	93.342		2073.7	92.898
2071.65	96.182		2071.65	95.327		2071.65	95.726		2071.65	96.459		2071.65	96.33		2071.65	96.376		2071.65	96.276		2071.65	94.274		2071.65	92.124		2071.65	96.303		2071.65	94.418		2071.65	93.326		2071.65	94.164		2071.65	85.572		2071.65	95.52		2071.65	93.385		2071.65	92.905
2069.59	96.169		2069.59	95.341		2069.59	95.725		2069.59	96.444		2069.59	96.432		2069.59	96.581		2069.59	96.425		2069.59	94.386		2069.59	91.748		2069.59	96.105		2069.59	94.399		2069.59	93.098		2069.59	94.534		2069.59	85.629		2069.59	95.575		2069.59	93.401		2069.59	92.694
2067.54	96.137		2067.54	95.328		2067.54	95.521		2067.54	96.374		2067.54	96.476		2067.54	96.778		2067.54	96.549		2067.54	94.463		2067.54	91.553		2067.54	95.827		2067.54	94.306		2067.54	92.96		2067.54	94.739		2067.54	85.81		2067.54	95.603		2067.54	93.302		2067.54	92.498
2065.48	96.143		2065.48	95.321		2065.48	95.214		2065.48	96.389		2065.48	96.491		2065.48	96.78		2065.48	96.545		2065.48	94.543		2065.48	91.663		2065.48	95.743		2065.48	94.295		2065.48	93.063		2065.48	94.741		2065.48	85.83		2065.48	95.57		2065.48	93.146		2065.48	92.405
2063.43	96.338		2063.43	95.394		2063.43	95.133		2063.43	96.364		2063.43	96.558		2063.43	96.85		2063.43	96.413		2063.43	94.559		2063.43	91.878		2063.43	95.797		2063.43	94.391		2063.43	93.113		2063.43	94.257		2063.43	85.623		2063.43	95.451		2063.43	93.023		2063.43	92.373
2061.37	96.585		2061.37	95.433		2061.37	95.33		2061.37	96.416		2061.37	96.58		2061.37	97.021		2061.37	96.166		2061.37	94.544		2061.37	92.034		2061.37	95.929		2061.37	94.583		2061.37	92.935		2061.37	93.749		2061.37	85.523		2061.37	95.306		2061.37	93.019		2061.37	92.395
2059.32	96.644		2059.32	95.371		2059.32	95.557		2059.32	96.559		2059.32	96.561		2059.32	97.065		2059.32	95.851		2059.32	94.602		2059.32	92.072		2059.32	96.02		2059.32	94.805		2059.32	92.873		2059.32	93.819		2059.32	85.575		2059.32	95.303		2059.32	93.182		2059.32	92.361
2057.26	96.552		2057.26	95.28		2057.26	95.739		2057.26	96.401		2057.26	96.544		2057.26	97.067		2057.26	95.696		2057.26	94.707		2057.26	92.007		2057.26	95.942		2057.26	94.918		2057.26	93.143		2057.26	94.043		2057.26	85.501		2057.26	95.438		2057.26	93.288		2057.26	92.366
2055.21	96.396		2055.21	95.228		2055.21	95.793		2055.21	96.135		2055.21	96.506		2055.21	97.132		2055.21	95.739		2055.21	94.774		2055.21	91.874		2055.21	95.856		2055.21	94.876		2055.21	93.413		2055.21	94.033		2055.21	85.256		2055.21	95.582		2055.21	93.203		2055.21	92.667
2053.15	96.177		2053.15	95.271		2053.15	95.568		2053.15	96.166		2053.15	96.397		2053.15	97.04		2053.15	95.701		2053.15	94.66		2053.15	91.795		2053.15	95.862		2053.15	94.731		2053.15	93.357		2053.15	93.923		2053.15	84.981		2053.15	95.711		2053.15	93.107		2053.15	92.923
2051.09	96.012		2051.09	95.417		2051.09	95.212		2051.09	96.207		2051.09	96.261		2051.09	96.814		2051.09	95.55		2051.09	94.574		2051.09	91.867		2051.09	95.925		2051.09	94.567		2051.09	93.177		2051.09	93.876		2051.09	84.718		2051.09	95.829		2051.09	93.197		2051.09	92.851
2049.04	96.042		2049.04	95.531		2049.04	95.086		2049.04	96.241		2049.04	96.338		2049.04	96.729		2049.04	95.41		2049.04	94.924		2049.04	92.052		2049.04	96.062		2049.04	94.501		2049.04	93.183		2049.04	94.03		2049.04	84.543		2049.04	95.932		2049.04	93.401		2049.04	92.788
2046.98	96.165		2046.98	95.607		2046.98	95.288		2046.98	96.477		2046.98	96.571		2046.98	96.799		2046.98	95.267		2046.98	95.324		2046.98	92.187		2046.98	96.147		2046.98	94.521		2046.98	93.374		2046.98	94.186		2046.98	84.573		2046.98	95.981		2046.98	93.415		2046.98	92.692
2044.93	96.105		2044.93	95.695		2044.93	95.397		2044.93	96.647		2044.93	96.734		2044.93	96.832		2044.93	95.176		2044.93	95.266		2044.93	92.239		2044.93	96.157		2044.93	94.527		2044.93	93.507		2044.93	94.062		2044.93	84.872		2044.93	95.845		2044.93	93.323		2044.93	92.492
2042.87	95.962		2042.87	95.692		2042.87	95.359		2042.87	96.636		2042.87	97.001		2042.87	96.742		2042.87	95.15		2042.87	94.935		2042.87	92.452		2042.87	96.404		2042.87	94.46		2042.87	93.549		2042.87	93.916		2042.87	85.309		2042.87	95.74		2042.87	93.359		2042.87	92.626
2040.82	95.923		2040.82	95.541		2040.82	95.493		2040.82	96.645		2040.82	97.266		2040.82	96.458		2040.82	95.308		2040.82	94.529		2040.82	92.75		2040.82	96.82		2040.82	94.324		2040.82	93.509		2040.82	93.926		2040.82	85.527		2040.82	95.975		2040.82	93.587		2040.82	92.862
2038.76	95.779		2038.76	95.356		2038.76	95.712		2038.76	96.738		2038.76	97.221		2038.76	96.215		2038.76	95.693		2038.76	94.437		2038.76	92.861		2038.76	96.913		2038.76	94.361		2038.76	93.33		2038.76	94.043		2038.76	85.5		2038.76	96.23		2038.76	93.761		2038.76	92.708
2036.71	95.617		2036.71	95.451		2036.71	95.818		2036.71	96.872		2036.71	97.133		2036.71	96.411		2036.71	95.741		2036.71	94.959		2036.71	92.806		2036.71	96.684		2036.71	94.799		2036.71	93.247		2036.71	94.45		2036.71	85.544		2036.71	96.25		2036.71	93.523		2036.71	92.65
2034.65	95.768		2034.65	95.626		2034.65	95.752		2034.65	97.053		2034.65	97.274		2034.65	96.922		2034.65	95.375		2034.65	95.532		2034.65	92.769		2034.65	96.454		2034.65	95.347		2034.65	93.316		2034.65	94.931		2034.65	85.812		2034.65	96.193		2034.65	93.244		2034.65	92.988
2032.6	96.067		2032.6	95.325		2032.6	95.722		2032.6	97.119		2032.6	97.328		2032.6	97.058		2032.6	95.162		2032.6	95.789		2032.6	92.963		2032.6	96.444		2032.6	95.516		2032.6	93.504		2032.6	95.052		2032.6	86.073		2032.6	96.221		2032.6	93.343		2032.6	92.98
2030.54	96.201		2030.54	95.029		2030.54	95.802		2030.54	96.988		2030.54	97.32		2030.54	96.621		2030.54	95.132		2030.54	95.843		2030.54	93.213		2030.54	96.656		2030.54	95.357		2030.54	93.999		2030.54	94.914		2030.54	86.168		2030.54	96.275		2030.54	93.486		2030.54	92.638
2028.49	96.218		2028.49	95.442		2028.49	95.657		2028.49	96.888		2028.49	97.576		2028.49	96.326		2028.49	95.276		2028.49	95.603		2028.49	93.069		2028.49	96.813		2028.49	95.197		2028.49	94.539		2028.49	94.889		2028.49	86.267		2028.49	96.063		2028.49	93.379		2028.49	92.588
2026.43	96.222		2026.43	95.994		2026.43	95.404		2026.43	96.805		2026.43	97.586		2026.43	96.604		2026.43	95.562		2026.43	95.464		2026.43	92.784		2026.43	96.82		2026.43	95.009		2026.43	94.749		2026.43	95.083		2026.43	86.444		2026.43	95.69		2026.43	93.298		2026.43	92.702
2024.38	96.161		2024.38	96.152		2024.38	95.456		2024.38	96.637		2024.38	97.187		2024.38	97.216		2024.38	95.604		2024.38	95.543		2024.38	92.8		2024.38	96.824		2024.38	94.703		2024.38	94.876		2024.38	95.161		2024.38	86.457		2024.38	95.453		2024.38	93.319		2024.38	93.031
2022.32	96.118		2022.32	96.259		2022.32	95.729		2022.32	96.816		2022.32	97.01		2022.32	97.641		2022.32	95.388		2022.32	95.475		2022.32	92.826		2022.32	96.768		2022.32	94.518		2022.32	94.938		2022.32	95.114		2022.32	86.084		2022.32	95.452		2022.32	93.457		2022.32	93.464
2020.27	96.221		2020.27	96.359		2020.27	95.909		2020.27	97.221		2020.27	97.097		2020.27	97.564		2020.27	95.119		2020.27	95.397		2020.27	92.638		2020.27	96.545		2020.27	94.463		2020.27	94.52		2020.27	95.206		2020.27	85.719		2020.27	95.713		2020.27	93.941		2020.27	93.249
2018.21	96.392		2018.21	96.174		2018.21	95.903		2018.21	97.311		2018.21	97.114		2018.21	97.094		2018.21	94.946		2018.21	95.462		2018.21	92.481		2018.21	96.273		2018.21	94.354		2018.21	93.916		2018.21	95.488		2018.21	85.839		2018.21	95.905		2018.21	94.504		2018.21	92.805
2016.16	96.486		2016.16	95.876		2016.16	95.811		2016.16	97.297		2016.16	97.163		2016.16	96.775		2016.16	95.054		2016.16	95.647		2016.16	92.486		2016.16	96.366		2016.16	94.355		2016.16	93.636		2016.16	95.703		2016.16	86.259		2016.16	95.878		2016.16	94.713		2016.16	93.025
2014.1	96.618		2014.1	95.819		2014.1	95.763		2014.1	97.36		2014.1	97.472		2014.1	96.898		2014.1	95.192		2014.1	95.701		2014.1	92.615		2014.1	96.989		2014.1	94.704		2014.1	93.591		2014.1	95.711		2014.1	86.461		2014.1	95.966		2014.1	94.537		2014.1	93.316
2012.05	96.849		2012.05	95.989		2012.05	95.974		2012.05	97.218		2012.05	97.58		2012.05	97.221		2012.05	95.095		2012.05	95.311		2012.05	92.707		2012.05	97.249		2012.05	95.164		2012.05	93.405		2012.05	95.592		2012.05	86.193		2012.05	96.208		2012.05	94.298		2012.05	93.072
2009.99	96.914		2009.99	96.209		2009.99	96.336		2009.99	96.845		2009.99	97.325		2009.99	97.378		2009.99	95.018		2009.99	94.814		2009.99	92.563		2009.99	96.746		2009.99	95.197		2009.99	93.024		2009.99	95.062		2009.99	85.805		2009.99	96.295		2009.99	94.145		2009.99	92.979
2007.94	96.913		2007.94	96.28		2007.94	96.42		2007.94	96.633		2007.94	97.291		2007.94	97.188		2007.94	95.094		2007.94	94.729		2007.94	92.461		2007.94	96.456		2007.94	94.928		2007.94	92.934		2007.94	94.272		2007.94	85.891		2007.94	96.151		2007.94	93.892		2007.94	93.423
2005.88	96.967		2005.88	96.129		2005.88	96.181		2005.88	96.543		2005.88	97.461		2005.88	97.155		2005.88	95.191		2005.88	94.871		2005.88	92.628		2005.88	96.742		2005.88	94.775		2005.88	93.245		2005.88	93.855		2005.88	86.287		2005.88	95.967		2005.88	93.707		2005.88	93.705
2003.83	96.821		2003.83	96.07		2003.83	95.972		2003.83	96.433		2003.83	97.47		2003.83	97.413		2003.83	95.247		2003.83	95.022		2003.83	92.743		2003.83	96.994		2003.83	94.687		2003.83	93.461		2003.83	94.116		2003.83	86.433		2003.83	95.843		2003.83	93.904		2003.83	93.37
2001.77	96.684		2001.77	96.12		2001.77	95.937		2001.77	96.575		2001.77	97.261		2001.77	97.329		2001.77	95.414		2001.77	95.208		2001.77	92.569		2001.77	96.792		2001.77	94.589		2001.77	93.314		2001.77	94.674		2001.77	86.402		2001.77	95.924		2001.77	94.133		2001.77	92.94
1999.71	96.64		1999.71	95.961		1999.71	95.888		1999.71	96.818		1999.71	97.007		1999.71	96.931		1999.71	95.762		1999.71	95.181		1999.71	92.225		1999.71	96.321		1999.71	94.512		1999.71	93.076		1999.71	94.62		1999.71	86.25		1999.71	96.132		1999.71	93.913		1999.71	92.998
1997.66	96.404		1997.66	95.769		1997.66	95.679		1997.66	96.799		1997.66	96.837		1997.66	96.827		1997.66	96.081		1997.66	95.041		1997.66	91.929		1997.66	96.134		1997.66	94.535		1997.66	93.136		1997.66	93.88		1997.66	85.945		1997.66	96.177		1997.66	93.548		1997.66	93.346
1995.6	96.222		1995.6	95.859		1995.6	95.325		1995.6	96.667		1995.6	96.749		1995.6	97.131		1995.6	96.265		1995.6	95.041		1995.6	91.851		1995.6	96.314		1995.6	94.615		1995.6	93.457		1995.6	93.503		1995.6	85.823		1995.6	96.233		1995.6	93.599		1995.6	93.371
1993.55	96.168		1993.55	96.084		1993.55	95.115		1993.55	96.565		1993.55	96.734		1993.55	97.468		1993.55	96.344		1993.55	94.97		1993.55	92.049		1993.55	96.452		1993.55	94.585		1993.55	93.708		1993.55	93.893		1993.55	85.989		1993.55	96.256		1993.55	93.946		1993.55	92.992
1991.49	95.986		1991.49	96.098		1991.49	95.466		1991.49	96.373		1991.49	96.615		1991.49	97.456		1991.49	96.362		1991.49	94.756		1991.49	92.296		1991.49	96.443		1991.49	94.438		1991.49	93.718		1991.49	94.427		1991.49	86.131		1991.49	95.982		1991.49	94.087		1991.49	92.669
1989.44	95.95		1989.44	95.877		1989.44	96.114		1989.44	96.28		1989.44	96.459		1989.44	97.151		1989.44	96.308		1989.44	94.655		1989.44	92.42		1989.44	96.373		1989.44	94.334		1989.44	93.564		1989.44	94.593		1989.44	86.094		1989.44	95.803		1989.44	93.754		1989.44	92.641
1987.38	96.204		1987.38	95.713		1987.38	96.239		1987.38	96.365		1987.38	96.603		1987.38	96.927		1987.38	96.254		1987.38	94.811		1987.38	92.38		1987.38	96.204		1987.38	94.556		1987.38	93.373		1987.38	94.281		1987.38	86.006		1987.38	96.012		1987.38	93.298		1987.38	92.669
1985.33	96.608		1985.33	95.594		1985.33	95.926		1985.33	96.351		1985.33	96.932		1985.33	96.964		1985.33	96.262		1985.33	94.939		1985.33	92.261		1985.33	95.975		1985.33	94.9		1985.33	93.352		1985.33	93.839		1985.33	86.02		1985.33	96.311		1985.33	93.228		1985.33	92.556
1983.27	96.961		1983.27	95.349		1983.27	95.91		1983.27	96.322		1983.27	97.157		1983.27	97.187		1983.27	96.092		1983.27	94.77		1983.27	92.229		1983.27	95.788		1983.27	94.873		1983.27	93.553		1983.27	93.937		1983.27	86.114		1983.27	96.58		1983.27	93.397		1983.27	92.296
1981.22	96.932		1981.22	95.118		1981.22	96.104		1981.22	96.494		1981.22	97.516		1981.22	97.284		1981.22	95.69		1981.22	94.632		1981.22	92.141		1981.22	95.721		1981.22	94.737		1981.22	93.62		1981.22	94.648		1981.22	86.171		1981.22	96.773		1981.22	93.383		1981.22	92.058
1979.16	96.723		1979.16	95.207		1979.16	96.03		1979.16	96.558		1979.16	98.158		1979.16	97.131		1979.16	95.415		1979.16	94.858		1979.16	92.149		1979.16	95.851		1979.16	94.877		1979.16	93.363		1979.16	95.187		1979.16	86.241		1979.16	96.607		1979.16	93.168		1979.16	92.36
1977.11	96.66		1977.11	95.662		1977.11	95.81		1977.11	96.489		1977.11	98.371		1977.11	97.031		1977.11	95.414		1977.11	95.059		1977.11	92.487		1977.11	96.014		1977.11	94.976		1977.11	93.095		1977.11	94.87		1977.11	86.337		1977.11	96.226		1977.11	93.234		1977.11	92.848
1975.05	96.649		1975.05	96.031		1975.05	95.805		1975.05	96.621		1975.05	97.883		1975.05	97.356		1975.05	95.579		1975.05	94.851		1975.05	92.739		1975.05	95.992		1975.05	94.703		1975.05	93.03		1975.05	94.016		1975.05	86.294		1975.05	96.052		1975.05	93.57		1975.05	92.826
1973	96.753		1973	95.963		1973	95.954		1973	96.731		1973	97.412		1973	97.692		1973	95.923		1973	94.651		1973	92.749		1973	96.039		1973	94.495		1973	92.949		1973	93.654		1973	86.131		1973	95.948		1973	93.627		1973	93.044
1970.94	96.97		1970.94	95.491		1970.94	95.931		1970.94	96.835		1970.94	96.982		1970.94	97.487		1970.94	96.044		1970.94	94.81		1970.94	92.729		1970.94	96.287		1970.94	94.701		1970.94	92.849		1970.94	94.133		1970.94	85.917		1970.94	95.795		1970.94	93.388		1970.94	93.388
1968.89	96.92		1968.89	94.931		1968.89	95.659		1968.89	96.857		1968.89	96.503		1968.89	97.002		1968.89	95.741		1968.89	95.069		1968.89	92.518		1968.89	96.543		1968.89	94.9		1968.89	92.873		1968.89	94.563		1968.89	85.774		1968.89	95.858		1968.89	93.179		1968.89	92.945
1966.83	96.553		1966.83	94.755		1966.83	95.525		1966.83	96.56		1966.83	96.346		1966.83	96.72		1966.83	95.445		1966.83	94.999		1966.83	92.215		1966.83	96.697		1966.83	94.779		1966.83	92.881		1966.83	94.379		1966.83	85.905		1966.83	95.967		1966.83	93.128		1966.83	92.508
1964.78	96.371		1964.78	94.912		1964.78	95.484		1964.78	96.318		1964.78	96.338		1964.78	96.919		1964.78	95.242		1964.78	94.685		1964.78	92.174		1964.78	96.709		1964.78	94.592		1964.78	92.907		1964.78	94.016		1964.78	86.198		1964.78	95.903		1964.78	93.073		1964.78	92.874
1962.72	96.475		1962.72	95.061		1962.72	95.33		1962.72	96.401		1962.72	96.333		1962.72	97.216		1962.72	95.151		1962.72	94.514		1962.72	92.193		1962.72	96.554		1962.72	94.406		1962.72	93.087		1962.72	93.79		1962.72	86.391		1962.72	95.94		1962.72	93.175		1962.72	93.176
1960.67	96.503		1960.67	95.275		1960.67	95.377		1960.67	96.588		1960.67	96.55		1960.67	97.178		1960.67	95.261		1960.67	94.51		1960.67	92.169		1960.67	96.215		1960.67	94.175		1960.67	93.139		1960.67	93.71		1960.67	86.439		1960.67	96.115		1960.67	93.549		1960.67	92.982
1958.61	96.431		1958.61	95.431		1958.61	95.5		1958.61	96.468		1958.61	96.755		1958.61	96.959		1958.61	95.463		1958.61	94.563		1958.61	92.239		1958.61	95.923		1958.61	94.075		1958.61	93.028		1958.61	93.675		1958.61	86.352		1958.61	96.141		1958.61	93.769		1958.61	92.778
1956.56	96.391		1956.56	95.267		1956.56	95.509		1956.56	96.05		1956.56	96.71		1956.56	96.821		1956.56	95.681		1956.56	94.523		1956.56	92.205		1956.56	95.916		1956.56	94.036		1956.56	93.172		1956.56	93.465		1956.56	86.153		1956.56	95.935		1956.56	93.663		1956.56	92.678
1954.5	96.405		1954.5	95.151		1954.5	95.541		1954.5	95.813		1954.5	96.701		1954.5	96.875		1954.5	95.802		1954.5	94.355		1954.5	92.095		1954.5	96.013		1954.5	94.019		1954.5	93.503		1954.5	93.133		1954.5	85.914		1954.5	95.655		1954.5	93.526		1954.5	92.689
1952.45	96.534		1952.45	95.304		1952.45	95.445		1952.45	95.869		1952.45	96.823		1952.45	96.974		1952.45	95.917		1952.45	94.364		1952.45	92.02		1952.45	96.14		1952.45	94.251		1952.45	93.504		1952.45	93.039		1952.45	85.707		1952.45	95.411		1952.45	93.514		1952.45	92.725
1950.39	96.71		1950.39	95.428		1950.39	95.185		1950.39	95.959		1950.39	96.711		1950.39	96.858		1950.39	96.269		1950.39	94.673		1950.39	91.764		1950.39	96.339		1950.39	94.453		1950.39	92.99		1950.39	93.43		1950.39	85.668		1950.39	95.271		1950.39	93.417		1950.39	92.647
1948.33	96.69		1948.33	95.435		1948.33	95.013		1948.33	96.068		1948.33	96.38		1948.33	96.66		1948.33	96.646		1948.33	94.842		1948.33	91.555		1948.33	96.456		1948.33	94.291		1948.33	92.459		1948.33	94.049		1948.33	85.813		1948.33	95.277		1948.33	93.214		1948.33	92.574
1946.28	96.429		1946.28	95.352		1946.28	95.047		1946.28	96.278		1946.28	96.248		1946.28	96.676		1946.28	96.759		1946.28	94.603		1946.28	91.716		1946.28	96.377		1946.28	94.087		1946.28	92.369		1946.28	94.284		1946.28	85.898		1946.28	95.366		1946.28	93.216		1946.28	92.666
1944.22	96.189		1944.22	95.173		1944.22	95.132		1944.22	96.493		1944.22	96.236		1944.22	96.815		1944.22	96.716		1944.22	94.301		1944.22	91.889		1944.22	96.123		1944.22	94.014		1944.22	92.519		1944.22	93.918		1944.22	85.781		1944.22	95.491		1944.22	93.387		1944.22	92.855
1942.17	96.096		1942.17	95.048		1942.17	95.162		1942.17	96.6		1942.17	96.127		1942.17	96.987		1942.17	96.611		1942.17	94.216		1942.17	91.847		1942.17	95.891		1942.17	93.942		1942.17	92.561		1942.17	93.46		1942.17	85.731		1942.17	95.578		1942.17	93.403		1942.17	92.935
1940.11	96.094		1940.11	95.028		1940.11	95.27		1940.11	96.586		1940.11	96.091		1940.11	96.99		1940.11	96.525		1940.11	94.273		1940.11	91.76		1940.11	95.859		1940.11	93.832		1940.11	92.398		1940.11	93.427		1940.11	85.925		1940.11	95.56		1940.11	93.318		1940.11	92.892
1938.06	96.222		1938.06	95.063		1938.06	95.444		1938.06	96.513		1938.06	96.146		1938.06	96.788		1938.06	96.573		1938.06	94.259		1938.06	91.711		1938.06	95.966		1938.06	93.754		1938.06	92.225		1938.06	93.684		1938.06	86.12		1938.06	95.511		1938.06	93.48		1938.06	92.905
1936	96.413		1936	95.021		1936	95.517		1936	96.358		1936	96.16		1936	96.743		1936	96.663		1936	94.12		1936	91.706		1936	96.094		1936	93.814		1936	92.3		1936	93.801		1936	86.186		1936	95.475		1936	93.766		1936	93.127
1933.95	96.483		1933.95	94.881		1933.95	95.489		1933.95	96.112		1933.95	96.172		1933.95	96.898		1933.95	96.697		1933.95	94.051		1933.95	91.724		1933.95	96.21		1933.95	93.911		1933.95	92.482		1933.95	93.497		1933.95	86.155		1933.95	95.416		1933.95	93.787		1933.95	93.32
1931.89	96.444		1931.89	94.859		1931.89	95.472		1931.89	95.911		1931.89	96.221		1931.89	96.988		1931.89	96.67		1931.89	94.096		1931.89	91.772		1931.89	96.346		1931.89	93.937		1931.89	92.47		1931.89	93.076		1931.89	86.027		1931.89	95.374		1931.89	93.698		1931.89	93.069
1929.84	96.362		1929.84	94.927		1929.84	95.5		1929.84	95.862		1929.84	96.206		1929.84	96.839		1929.84	96.576		1929.84	94.128		1929.84	91.827		1929.84	96.54		1929.84	94.038		1929.84	92.32		1929.84	93.066		1929.84	85.865		1929.84	95.416		1929.84	93.686		1929.84	92.664
1927.78	96.22		1927.78	94.957		1927.78	95.439		1927.78	96.001		1927.78	96.096		1927.78	96.623		1927.78	96.531		1927.78	94.156		1927.78	91.73		1927.78	96.697		1927.78	94.184		1927.78	92.294		1927.78	93.441		1927.78	85.765		1927.78	95.499		1927.78	93.659		1927.78	92.657
1925.73	96.107		1925.73	95.015		1925.73	95.281		1925.73	96.2		1925.73	95.97		1925.73	96.484		1925.73	96.592		1925.73	94.228		1925.73	91.569		1925.73	96.702		1925.73	94.199		1925.73	92.502		1925.73	93.851		1925.73	85.759		1925.73	95.523		1925.73	93.539		1925.73	92.854
1923.67	96.092		1923.67	95.136		1923.67	95.193		1923.67	96.318		1923.67	95.878		1923.67	96.471		1923.67	96.629		1923.67	94.268		1923.67	91.681		1923.67	96.618		1923.67	94.163		1923.67	92.773		1923.67	93.905		1923.67	85.781		1923.67	95.502		1923.67	93.272		1923.67	92.922
1921.62	96.094		1921.62	95.201		1921.62	95.18		1921.62	96.348		1921.62	95.886		1921.62	96.633		1921.62	96.622		1921.62	94.271		1921.62	91.954		1921.62	96.459		1921.62	94.182		1921.62	92.867		1921.62	93.621		1921.62	85.739		1921.62	95.454		1921.62	93.133		1921.62	92.959
1919.56	96.098		1919.56	95.113		1919.56	95.266		1919.56	96.306		1919.56	95.948		1919.56	96.721		1919.56	96.595		1919.56	94.289		1919.56	92.023		1919.56	96.281		1919.56	94.307		1919.56	92.798		1919.56	93.449		1919.56	85.646		1919.56	95.373		1919.56	93.326		1919.56	92.987
1917.51	96.158		1917.51	95.023		1917.51	95.432		1917.51	96.31		1917.51	95.949		1917.51	96.651		1917.51	96.539		1917.51	94.29		1917.51	91.889		1917.51	96.219		1917.51	94.473		1917.51	92.695		1917.51	93.637		1917.51	85.614		1917.51	95.325		1917.51	93.543		1917.51	92.919
1915.45	96.228		1915.45	94.963		1915.45	95.417		1915.45	96.378		1915.45	95.961		1915.45	96.663		1915.45	96.496		1915.45	94.235		1915.45	91.67		1915.45	96.2		1915.45	94.513		1915.45	92.649		1915.45	94.079		1915.45	85.701		1915.45	95.293		1915.45	93.548		1915.45	92.873
1913.4	96.272		1913.4	94.798		1913.4	95.291		1913.4	96.42		1913.4	96.047		1913.4	96.754		1913.4	96.42		1913.4	94.11		1913.4	91.564		1913.4	96.148		1913.4	94.509		1913.4	92.771		1913.4	94.355		1913.4	85.883		1913.4	95.24		1913.4	93.489		1913.4	92.985
1911.34	96.297		1911.34	94.633		1911.34	95.319		1911.34	96.442		1911.34	96.091		1911.34	96.754		1911.34	96.336		1911.34	93.944		1911.34	91.79		1911.34	96.1		1911.34	94.583		1911.34	93.012		1911.34	94.255		1911.34	85.997		1911.34	95.287		1911.34	93.531		1911.34	93.11
1909.29	96.315		1909.29	94.579		1909.29	95.386		1909.29	96.47		1909.29	96.026		1909.29	96.684		1909.29	96.364		1909.29	93.815		1909.29	92.099		1909.29	96.082		1909.29	94.669		1909.29	93.099		1909.29	94.028		1909.29	85.948		1909.29	95.483		1909.29	93.586		1909.29	93.165
1907.23	96.293		1907.23	94.575		1907.23	95.307		1907.23	96.501		1907.23	95.917		1907.23	96.64		1907.23	96.464		1907.23	93.838		1907.23	92.138		1907.23	96.141		1907.23	94.64		1907.23	92.983		1907.23	93.91		1907.23	85.869		1907.23	95.604		1907.23	93.553		1907.23	93.209
1905.18	96.199		1905.18	94.554		1905.18	95.211		1905.18	96.467		1905.18	95.846		1905.18	96.668		1905.18	96.502		1905.18	93.968		1905.18	92.032		1905.18	96.197		1905.18	94.566		1905.18	92.904		1905.18	93.917		1905.18	85.846		1905.18	95.539		1905.18	93.517		1905.18	93.136
1903.12	96.214		1903.12	94.567		1903.12	95.252		1903.12	96.379		1903.12	95.821		1903.12	96.745		1903.12	96.427		1903.12	94.058		1903.12	91.989		1903.12	96.118		1903.12	94.622		1903.12	92.868		1903.12	93.908		1903.12	85.838		1903.12	95.45		1903.12	93.529		1903.12	93.02
1901.06	96.374		1901.06	94.702		1901.06	95.285		1901.06	96.351		1901.06	95.822		1901.06	96.831		1901.06	96.383		1901.06	94.126		1901.06	91.982		1901.06	96.003		1901.06	94.7		1901.06	92.816		1901.06	93.758		1901.06	85.777		1901.06	95.441		1901.06	93.568		1901.06	93.042
1899.01	96.449		1899.01	94.883		1899.01	95.178		1899.01	96.384		1899.01	95.878		1899.01	96.88		1899.01	96.476		1899.01	94.183		1899.01	92.005		1899.01	95.983		1899.01	94.688		1899.01	92.846		1899.01	93.57		1899.01	85.753		1899.01	95.45		1899.01	93.577		1899.01	93.065
1896.95	96.373		1896.95	94.959		1896.95	95.044		1896.95	96.349		1896.95	95.987		1896.95	96.87		1896.95	96.572		1896.95	94.214		1896.95	92.059		1896.95	96.009		1896.95	94.631		1896.95	92.894		1896.95	93.611		1896.95	85.846		1896.95	95.428		1896.95	93.478		1896.95	93.024
1894.9	96.305		1894.9	94.964		1894.9	94.988		1894.9	96.218		1894.9	96.07		1894.9	96.9		1894.9	96.625		1894.9	94.198		1894.9	92.082		1894.9	96.023		1894.9	94.541		1894.9	92.894		1894.9	93.833		1894.9	85.935		1894.9	95.44		1894.9	93.422		1894.9	93.088
1892.84	96.413		1892.84	94.999		1892.84	95.027		1892.84	96.112		1892.84	96.08		1892.84	96.995		1892.84	96.698		1892.84	94.063		1892.84	92.063		1892.84	96.061		1892.84	94.446		1892.84	92.908		1892.84	93.896		1892.84	85.929		1892.84	95.523		1892.84	93.506		1892.84	93.168
1890.79	96.63		1890.79	95.023		1890.79	95.139		1890.79	96.065		1890.79	96.106		1890.79	96.976		1890.79	96.737		1890.79	93.907		1890.79	92.045		1890.79	96.11		1890.79	94.405		1890.79	92.931		1890.79	93.737		1890.79	85.87		1890.79	95.636		1890.79	93.506		1890.79	93.192
1888.73	96.71		1888.73	95.039		1888.73	95.25		1888.73	96.071		1888.73	96.142		1888.73	96.899		1888.73	96.64		1888.73	93.908		1888.73	92.092		1888.73	96.128		1888.73	94.424		1888.73	92.969		1888.73	93.616		1888.73	85.779		1888.73	95.707		1888.73	93.417		1888.73	93.282
1886.68	96.608		1886.68	94.99		1886.68	95.338		1886.68	96.121		1886.68	96.121		1886.68	96.93		1886.68	96.46		1886.68	94.035		1886.68	92.171		1886.68	96.163		1886.68	94.452		1886.68	92.993		1886.68	93.655		1886.68	85.665		1886.68	95.629		1886.68	93.37		1886.68	93.323
1884.62	96.531		1884.62	94.864		1884.62	95.393		1884.62	96.116		1884.62	96.098		1884.62	96.966		1884.62	96.338		1884.62	94.154		1884.62	92.155		1884.62	96.245		1884.62	94.451		1884.62	92.965		1884.62	93.779		1884.62	85.674		1884.62	95.442		1884.62	93.343		1884.62	93.227
1882.57	96.554		1882.57	94.82		1882.57	95.361		1882.57	96.064		1882.57	96.05		1882.57	96.978		1882.57	96.371		1882.57	94.201		1882.57	92.083		1882.57	96.345		1882.57	94.447		1882.57	93.026		1882.57	93.919		1882.57	85.847		1882.57	95.294		1882.57	93.341		1882.57	93.213
1880.51	96.603		1880.51	94.868		1880.51	95.309		1880.51	96.045		1880.51	95.948		1880.51	96.989		1880.51	96.54		1880.51	94.182		1880.51	92.093		1880.51	96.47		1880.51	94.471		1880.51	93.141		1880.51	93.895		1880.51	85.932		1880.51	95.258		1880.51	93.405		1880.51	93.388
1878.46	96.626		1878.46	94.892		1878.46	95.323		1878.46	96.036		1878.46	95.888		1878.46	96.936		1878.46	96.62		1878.46	94.167		1878.46	92.224		1878.46	96.541		1878.46	94.492		1878.46	93.063		1878.46	93.704		1878.46	85.803		1878.46	95.318		1878.46	93.507		1878.46	93.523
1876.4	96.653		1876.4	94.869		1876.4	95.309		1876.4	96.07		1876.4	95.889		1876.4	96.876		1876.4	96.558		1876.4	94.166		1876.4	92.422		1876.4	96.489		1876.4	94.511		1876.4	92.882		1876.4	93.604		1876.4	85.659		1876.4	95.389		1876.4	93.529		1876.4	93.499
1874.35	96.65		1874.35	94.846		1874.35	95.24		1874.35	96.142		1874.35	95.899		1874.35	96.868		1874.35	96.595		1874.35	94.128		1874.35	92.536		1874.35	96.431		1874.35	94.531		1874.35	92.939		1874.35	93.63		1874.35	85.649		1874.35	95.427		1874.35	93.516		1874.35	93.482
1872.29	96.568		1872.29	94.86		1872.29	95.271		1872.29	96.132		1872.29	95.947		1872.29	96.815		1872.29	96.758		1872.29	94.078		1872.29	92.492		1872.29	96.458		1872.29	94.517		1872.29	93.251		1872.29	93.63		1872.29	85.727		1872.29	95.419		1872.29	93.554		1872.29	93.548
1870.24	96.502		1870.24	94.885		1870.24	95.443		1870.24	96.066		1870.24	96.004		1870.24	96.715		1870.24	96.855		1870.24	94.079		1870.24	92.414		1870.24	96.575		1870.24	94.51		1870.24	93.461		1870.24	93.646		1870.24	85.812		1870.24	95.366		1870.24	93.59		1870.24	93.628
1868.18	96.475		1868.18	94.93		1868.18	95.585		1868.18	96.078		1868.18	95.996		1868.18	96.629		1868.18	96.839		1868.18	94.178		1868.18	92.439		1868.18	96.721		1868.18	94.533		1868.18	93.454		1868.18	93.822		1868.18	85.845		1868.18	95.356		1868.18	93.632		1868.18	93.622
1866.13	96.466		1866.13	95.016		1866.13	95.592		1866.13	96.209		1866.13	95.984		1866.13	96.589		1866.13	96.868		1866.13	94.3		1866.13	92.513		1866.13	96.712		1866.13	94.58		1866.13	93.485		1866.13	94.062		1866.13	85.796		1866.13	95.422		1866.13	93.675		1866.13	93.523
1864.07	96.508		1864.07	95.051		1864.07	95.553		1864.07	96.379		1864.07	95.99		1864.07	96.62		1864.07	96.976		1864.07	94.322		1864.07	92.509		1864.07	96.557		1864.07	94.682		1864.07	93.659		1864.07	94.189		1864.07	85.723		1864.07	95.497		1864.07	93.733		1864.07	93.507
1862.02	96.53		1862.02	95.011		1862.02	95.559		1862.02	96.486		1862.02	95.976		1862.02	96.557		1862.02	96.999		1862.02	94.273		1862.02	92.412		1862.02	96.423		1862.02	94.769		1862.02	93.889		1862.02	94.214		1862.02	85.73		1862.02	95.525		1862.02	93.752		1862.02	93.543
1859.96	96.462		1859.96	94.987		1859.96	95.574		1859.96	96.513		1859.96	95.96		1859.96	96.451		1859.96	96.96		1859.96	94.23		1859.96	92.32		1859.96	96.333		1859.96	94.764		1859.96	94.042		1859.96	94.183		1859.96	85.81		1859.96	95.479		1859.96	93.636		1859.96	93.444
1857.91	96.381		1857.91	94.986		1857.91	95.565		1857.91	96.517		1857.91	95.964		1857.91	96.476		1857.91	96.97		1857.91	94.23		1857.91	92.326		1857.91	96.28		1857.91	94.731		1857.91	93.998		1857.91	94.089		1857.91	85.876		1857.91	95.423		1857.91	93.509		1857.91	93.324
1855.85	96.322		1855.85	95.045		1855.85	95.566		1855.85	96.584		1855.85	95.987		1855.85	96.535		1855.85	97		1855.85	94.266		1855.85	92.362		1855.85	96.271		1855.85	94.71		1855.85	93.891		1855.85	94.036		1855.85	85.896		1855.85	95.44		1855.85	93.486		1855.85	93.331
1853.8	96.243		1853.8	95.163		1853.8	95.568		1853.8	96.69		1853.8	96.042		1853.8	96.587		1853.8	97.027		1853.8	94.312		1853.8	92.309		1853.8	96.277		1853.8	94.655		1853.8	93.923		1853.8	94.097		1853.8	85.884		1853.8	95.48		1853.8	93.523		1853.8	93.377
1851.74	96.185		1851.74	95.224		1851.74	95.487		1851.74	96.676		1851.74	96.122		1851.74	96.648		1851.74	97.015		1851.74	94.329		1851.74	92.229		1851.74	96.295		1851.74	94.586		1851.74	93.951		1851.74	94.153		1851.74	85.848		1851.74	95.479		1851.74	93.569		1851.74	93.405
1849.68	96.146		1849.68	95.224		1849.68	95.393		1849.68	96.554		1849.68	96.119		1849.68	96.629		1849.68	96.969		1849.68	94.31		1849.68	92.217		1849.68	96.299		1849.68	94.562		1849.68	93.783		1849.68	94.118		1849.68	85.83		1849.68	95.441		1849.68	93.613		1849.68	93.451
1847.63	96.069		1847.63	95.263		1847.63	95.394		1847.63	96.473		1847.63	96.025		1847.63	96.541		1847.63	96.975		1847.63	94.284		1847.63	92.196		1847.63	96.252		1847.63	94.599		1847.63	93.54		1847.63	94.009		1847.63	85.856		1847.63	95.384		1847.63	93.63		1847.63	93.427
1845.57	95.981		1845.57	95.283		1845.57	95.388		1845.57	96.422		1845.57	95.992		1845.57	96.489		1845.57	97		1845.57	94.275		1845.57	92.132		1845.57	96.196		1845.57	94.635		1845.57	93.41		1845.57	93.937		1845.57	85.863		1845.57	95.355		1845.57	93.614		1845.57	93.309
1843.52	95.959		1843.52	95.225		1843.52	95.363		1843.52	96.384		1843.52	96.006		1843.52	96.502		1843.52	96.957		1843.52	94.326		1843.52	92.105		1843.52	96.205		1843.52	94.593		1843.52	93.412		1843.52	93.991		1843.52	85.825		1843.52	95.394		1843.52	93.575		1843.52	93.278
1841.46	96.002		1841.46	95.206		1841.46	95.438		1841.46	96.391		1841.46	95.95		1841.46	96.552		1841.46	96.912		1841.46	94.369		1841.46	92.13		1841.46	96.253		1841.46	94.511		1841.46	93.457		1841.46	94.072		1841.46	85.782		1841.46	95.46		1841.46	93.55		1841.46	93.303
1839.41	96.03		1839.41	95.244		1839.41	95.527		1839.41	96.377		1839.41	95.899		1839.41	96.556		1839.41	96.96		1839.41	94.323		1839.41	92.155		1839.41	96.274		1839.41	94.454		1839.41	93.465		1839.41	94.056		1839.41	85.724		1839.41	95.478		1839.41	93.614		1839.41	93.239
1837.35	96.037		1837.35	95.257		1837.35	95.518		1837.35	96.324		1837.35	95.928		1837.35	96.5		1837.35	97.03		1837.35	94.26		1837.35	92.124		1837.35	96.276		1837.35	94.439		1837.35	93.413		1837.35	93.865		1837.35	85.664		1837.35	95.453		1837.35	93.695		1837.35	93.206
1835.3	96.098		1835.3	95.206		1835.3	95.45		1835.3	96.257		1835.3	95.967		1835.3	96.472		1835.3	97.053		1835.3	94.233		1835.3	92.083		1835.3	96.278		1835.3	94.445		1835.3	93.338		1835.3	93.595		1835.3	85.679		1835.3	95.436		1835.3	93.645		1835.3	93.273
1833.24	96.169		1833.24	95.118		1833.24	95.413		1833.24	96.153		1833.24	96.011		1833.24	96.508		1833.24	97.052		1833.24	94.249		1833.24	92.084		1833.24	96.224		1833.24	94.449		1833.24	93.328		1833.24	93.512		1833.24	85.758		1833.24	95.443		1833.24	93.509		1833.24	93.3
1831.19	96.155		1831.19	95.095		1831.19	95.443		1831.19	96.04		1831.19	96.058		1831.19	96.559		1831.19	97.031		1831.19	94.247		1831.19	92.056		1831.19	96.116		1831.19	94.472		1831.19	93.382		1831.19	93.664		1831.19	85.834		1831.19	95.443		1831.19	93.451		1831.19	93.306
1829.13	96.063		1829.13	95.15		1829.13	95.473		1829.13	95.96		1829.13	96.018		1829.13	96.576		1829.13	96.996		1829.13	94.168		1829.13	91.976		1829.13	96.08		1829.13	94.462		1829.13	93.346		1829.13	93.832		1829.13	85.886		1829.13	95.413		1829.13	93.511		1829.13	93.333
1827.08	95.971		1827.08	95.179		1827.08	95.465		1827.08	95.898		1827.08	95.918		1827.08	96.592		1827.08	96.977		1827.08	94.098		1827.08	91.936		1827.08	96.097		1827.08	94.345		1827.08	93.182		1827.08	93.826		1827.08	85.872		1827.08	95.405		1827.08	93.565		1827.08	93.318
1825.02	95.951		1825.02	95.117		1825.02	95.466		1825.02	95.852		1825.02	95.866		1825.02	96.61		1825.02	96.995		1825.02	94.076		1825.02	91.915		1825.02	96.073		1825.02	94.194		1825.02	93.092		1825.02	93.682		1825.02	85.791		1825.02	95.446		1825.02	93.518		1825.02	93.336
1822.97	95.967		1822.97	95.033		1822.97	95.477		1822.97	95.83		1822.97	95.865		1822.97	96.619		1822.97	97.048		1822.97	94.085		1822.97	91.881		1822.97	96.058		1822.97	94.119		1822.97	93.155		1822.97	93.566		1822.97	85.732		1822.97	95.462		1822.97	93.443		1822.97	93.374
1820.91	95.959		1820.91	95.024		1820.91	95.477		1820.91	95.851		1820.91	95.889		1820.91	96.635		1820.91	97.123		1820.91	94.119		1820.91	91.902		1820.91	96.045		1820.91	94.148		1820.91	93.199		1820.91	93.533		1820.91	85.734		1820.91	95.396		1820.91	93.427		1820.91	93.326
1818.86	95.954		1818.86	95.074		1818.86	95.509		1818.86	95.929		1818.86	95.958		1818.86	96.675		1818.86	97.184		1818.86	94.113		1818.86	91.963		1818.86	96.017		1818.86	94.223		1818.86	93.139		1818.86	93.524		1818.86	85.753		1818.86	95.339		1818.86	93.462		1818.86	93.278
1816.8	95.954		1816.8	95.094		1816.8	95.545		1816.8	96.046		1816.8	96.013		1816.8	96.687		1816.8	97.163		1816.8	94.058		1816.8	92.014		1816.8	96.013		1816.8	94.249		1816.8	93.073		1816.8	93.485		1816.8	85.768		1816.8	95.372		1816.8	93.512		1816.8	93.283
1814.75	95.917		1814.75	95.042		1814.75	95.494		1814.75	96.111		1814.75	96.011		1814.75	96.634		1814.75	97.095		1814.75	94.015		1814.75	92.042		1814.75	96.017		1814.75	94.213		1814.75	93.059		1814.75	93.473		1814.75	85.781		1814.75	95.413		1814.75	93.54		1814.75	93.265
1812.69	95.841		1812.69	94.975		1812.69	95.433		1812.69	96.098		1812.69	96.017		1812.69	96.559		1812.69	97.081		1812.69	94.031		1812.69	92.029		1812.69	96.03		1812.69	94.153		1812.69	93.073		1812.69	93.566		1812.69	85.754		1812.69	95.39		1812.69	93.511		1812.69	93.21
1810.64	95.798		1810.64	94.902		1810.64	95.471		1810.64	96.096		1810.64	96.023		1810.64	96.485		1810.64	97.124		1810.64	94.068		1810.64	91.965		1810.64	96.031		1810.64	94.132		1810.64	93.115		1810.64	93.66		1810.64	85.68		1810.64	95.303		1810.64	93.468		1810.64	93.184
1808.58	95.798		1808.58	94.784		1808.58	95.514		1808.58	96.075		1808.58	95.967		1808.58	96.433		1808.58	97.145		1808.58	94.05		1808.58	91.896		1808.58	95.998		1808.58	94.183		1808.58	93.105		1808.58	93.657		1808.58	85.64		1808.58	95.241		1808.58	93.454		1808.58	93.205
1806.53	95.795		1806.53	94.699		1806.53	95.444		1806.53	96.033		1806.53	95.873		1806.53	96.43		1806.53	97.115		1806.53	94.018		1806.53	91.879		1806.53	96.001		1806.53	94.235		1806.53	92.97		1806.53	93.619		1806.53	85.707		1806.53	95.289		1806.53	93.441		1806.53	93.223
1804.47	95.78		1804.47	94.719		1804.47	95.359		1804.47	96.098		1804.47	95.791		1804.47	96.469		1804.47	97.074		1804.47	94.026		1804.47	91.926		1804.47	96.047		1804.47	94.241		1804.47	92.837		1804.47	93.586		1804.47	85.805		1804.47	95.359		1804.47	93.413		1804.47	93.185
1802.42	95.752		1802.42	94.784		1802.42	95.35		1802.42	96.217		1802.42	95.722		1802.42	96.533		1802.42	97.037		1802.42	93.998		1802.42	91.979		1802.42	96.056		1802.42	94.217		1802.42	92.883		1802.42	93.606		1802.42	85.803		1802.42	95.356		1802.42	93.369		1802.42	93.118
1800.36	95.72		1800.36	94.815		1800.36	95.334		1800.36	96.255		1800.36	95.682		1800.36	96.588		1800.36	97.008		1800.36	93.905		1800.36	91.963		1800.36	96.05		1800.36	94.158		1800.36	93.05		1800.36	93.704		1800.36	85.739		1800.36	95.317		1800.36	93.33		1800.36	93.142
1798.3	95.693		1798.3	94.804		1798.3	95.281		1798.3	96.263		1798.3	95.696		1798.3	96.55		1798.3	97.016		1798.3	93.859		1798.3	91.907		1798.3	96.077		1798.3	94.103		1798.3	93.089		1798.3	93.772		1798.3	85.734		1798.3	95.313		1798.3	93.346		1798.3	93.227
1796.25	95.67		1796.25	94.792		1796.25	95.234		1796.25	96.318		1796.25	95.71		1796.25	96.453		1796.25	97.027		1796.25	93.913		1796.25	91.882		1796.25	96.078		1796.25	94.084		1796.25	92.947		1796.25	93.749		1796.25	85.787		1796.25	95.331		1796.25	93.407		1796.25	93.226
1794.19	95.679		1794.19	94.799		1794.19	95.197		1794.19	96.412		1794.19	95.691		1794.19	96.433		1794.19	96.994		1794.19	93.955		1794.19	91.875		1794.19	96.044		1794.19	94.09		1794.19	92.831		1794.19	93.693		1794.19	85.817		1794.19	95.321		1794.19	93.429		1794.19	93.188
1792.14	95.723		1792.14	94.791		1792.14	95.2		1792.14	96.477		1792.14	95.676		1792.14	96.473		1792.14	96.96		1792.14	93.942		1792.14	91.862		1792.14	96.049		1792.14	94.131		1792.14	92.846		1792.14	93.679		1792.14	85.825		1792.14	95.321		1792.14	93.398		1792.14	93.206
1790.08	95.78		1790.08	94.777		1790.08	95.25		1790.08	96.471		1790.08	95.663		1790.08	96.507		1790.08	96.995		1790.08	93.944		1790.08	91.872		1790.08	96.082		1790.08	94.174		1790.08	92.905		1790.08	93.729		1790.08	85.85		1790.08	95.361		1790.08	93.376		1790.08	93.25
1788.03	95.855		1788.03	94.775		1788.03	95.284		1788.03	96.468		1788.03	95.649		1788.03	96.572		1788.03	97.06		1788.03	93.962		1788.03	91.915		1788.03	96.089		1788.03	94.187		1788.03	92.935		1788.03	93.777		1788.03	85.858		1788.03	95.382		1788.03	93.363		1788.03	93.284
1785.97	95.93		1785.97	94.784		1785.97	95.275		1785.97	96.501		1785.97	95.662		1785.97	96.658		1785.97	97.069		1785.97	93.994		1785.97	91.951		1785.97	96.06		1785.97	94.182		1785.97	92.937		1785.97	93.75		1785.97	85.834		1785.97	95.368		1785.97	93.356		1785.97	93.294
1783.92	95.971		1783.92	94.81		1783.92	95.274		1783.92	96.514		1783.92	95.669		1783.92	96.674		1783.92	97.043		1783.92	94.027		1783.92	91.971		1783.92	96.056		1783.92	94.15		1783.92	92.965		1783.92	93.681		1783.92	85.829		1783.92	95.36		1783.92	93.369		1783.92	93.278
1781.86	95.981		1781.86	94.836		1781.86	95.306		1781.86	96.486		1781.86	95.646		1781.86	96.638		1781.86	97.041		1781.86	94.025		1781.86	91.987		1781.86	96.125		1781.86	94.126		1781.86	93.05		1781.86	93.674		1781.86	85.871		1781.86	95.376		1781.86	93.376		1781.86	93.255
1779.81	95.976		1779.81	94.856		1779.81	95.321		1779.81	96.452		1779.81	95.625		1779.81	96.602		1779.81	97.058		1779.81	94.02		1779.81	91.994		1779.81	96.216		1779.81	94.157		1779.81	93.102		1779.81	93.751		1779.81	85.923		1779.81	95.418		1779.81	93.371		1779.81	93.258
1777.75	95.951		1777.75	94.853		1777.75	95.312		1777.75	96.424		1777.75	95.604		1777.75	96.562		1777.75	97.075		1777.75	94.041		1777.75	92.001		1777.75	96.272		1777.75	94.189		1777.75	93.047		1777.75	93.83		1777.75	85.95		1777.75	95.447		1777.75	93.386		1777.75	93.247
1775.7	95.914		1775.7	94.809		1775.7	95.294		1775.7	96.377		1775.7	95.58		1775.7	96.506		1775.7	97.079		1775.7	94.033		1775.7	91.999		1775.7	96.246		1775.7	94.208		1775.7	92.944		1775.7	93.84		1775.7	85.955		1775.7	95.413		1775.7	93.407		1775.7	93.178
1773.64	95.906		1773.64	94.756		1773.64	95.279		1773.64	96.319		1773.64	95.58		1773.64	96.462		1773.64	97.051		1773.64	93.986		1773.64	91.988		1773.64	96.145		1773.64	94.219		1773.64	92.916		1773.64	93.776		1773.64	85.922		1773.64	95.331		1773.64	93.389		1773.64	93.134
1771.59	95.946		1771.59	94.742		1771.59	95.304		1771.59	96.283		1771.59	95.603		1771.59	96.494		1771.59	97.024		1771.59	93.97		1771.59	91.998		1771.59	96.08		1771.59	94.196		1771.59	92.98		1771.59	93.691		1771.59	85.865		1771.59	95.29		1771.59	93.328		1771.59	93.171
1769.53	95.985		1769.53	94.785		1769.53	95.362		1769.53	96.245		1769.53	95.633		1769.53	96.554		1769.53	97.061		1769.53	93.988		1769.53	92.028		1769.53	96.098		1769.53	94.175		1769.53	93.016		1769.53	93.649		1769.53	85.832		1769.53	95.34		1769.53	93.294		1769.53	93.207
1767.48	95.991		1767.48	94.857		1767.48	95.407		1767.48	96.18		1767.48	95.673		1767.48	96.543		1767.48	97.151		1767.48	93.988		1767.48	92.052		1767.48	96.147		1767.48	94.166		1767.48	93.006		1767.48	93.641		1767.48	85.853		1767.48	95.413		1767.48	93.337		1767.48	93.189
1765.42	95.978		1765.42	94.897		1765.42	95.438		1765.42	96.147		1765.42	95.692		1765.42	96.522		1765.42	97.227		1765.42	93.94		1765.42	92.049		1765.42	96.196		1765.42	94.149		1765.42	93.051		1765.42	93.612		1765.42	85.915		1765.42	95.425		1765.42	93.375		1765.42	93.188
1763.37	95.971		1763.37	94.88		1763.37	95.441		1763.37	96.173		1763.37	95.704		1763.37	96.558		1763.37	97.225		1763.37	93.881		1763.37	92.025		1763.37	96.207		1763.37	94.144		1763.37	93.143		1763.37	93.529		1763.37	85.954		1763.37	95.376		1763.37	93.328		1763.37	93.22
1761.31	96.006		1761.31	94.841		1761.31	95.401		1761.31	96.21		1761.31	95.75		1761.31	96.608		1761.31	97.155		1761.31	93.878		1761.31	92.027		1761.31	96.165		1761.31	94.18		1761.31	93.217		1761.31	93.461		1761.31	85.941		1761.31	95.325		1761.31	93.275		1761.31	93.218
1759.26	96.044		1759.26	94.839		1759.26	95.374		1759.26	96.236		1759.26	95.776		1759.26	96.627		1759.26	97.078		1759.26	93.92		1759.26	92.056		1759.26	96.117		1759.26	94.249		1759.26	93.235		1759.26	93.505		1759.26	85.897		1759.26	95.316		1759.26	93.292		1759.26	93.187
1757.2	96.011		1757.2	94.862		1757.2	95.379		1757.2	96.245		1757.2	95.724		1757.2	96.573		1757.2	97.033		1757.2	93.95		1757.2	92.077		1757.2	96.121		1757.2	94.28		1757.2	93.18		1757.2	93.593		1757.2	85.838		1757.2	95.346		1757.2	93.328		1757.2	93.181
1755.15	95.963		1755.15	94.866		1755.15	95.362		1755.15	96.212		1755.15	95.647		1755.15	96.527		1755.15	97.017		1755.15	93.952		1755.15	92.104		1755.15	96.166		1755.15	94.245		1755.15	93.105		1755.15	93.597		1755.15	85.816		1755.15	95.361		1755.15	93.336		1755.15	93.222
1753.09	95.973		1753.09	94.86		1753.09	95.304		1753.09	96.155		1753.09	95.599		1753.09	96.571		1753.09	96.995		1753.09	93.967		1753.09	92.128		1753.09	96.174		1753.09	94.195		1753.09	93.076		1753.09	93.504		1753.09	85.846		1753.09	95.305		1753.09	93.342		1753.09	93.213
1751.03	95.964		1751.03	94.844		1751.03	95.252		1751.03	96.13		1751.03	95.582		1751.03	96.608		1751.03	96.977		1751.03	94.015		1751.03	92.102		1751.03	96.158		1751.03	94.182		1751.03	93.07		1751.03	93.407		1751.03	85.868		1751.03	95.216		1751.03	93.356		1751.03	93.113
1748.98	95.877		1748.98	94.795		1748.98	95.249		1748.98	96.153		1748.98	95.603		1748.98	96.583		1748.98	96.99		1748.98	94.029		1748.98	92.051		1748.98	96.187		1748.98	94.186		1748.98	93.046		1748.98	93.428		1748.98	85.86		1748.98	95.192		1748.98	93.342		1748.98	93.082
1746.92	95.798		1746.92	94.73		1746.92	95.298		1746.92	96.2		1746.92	95.625		1746.92	96.538		1746.92	97		1746.92	93.988		1746.92	92.036		1746.92	96.228		1746.92	94.157		1746.92	93.022		1746.92	93.533		1746.92	85.852		1746.92	95.231		1746.92	93.334		1746.92	93.159
1744.87	95.776		1744.87	94.697		1744.87	95.347		1744.87	96.242		1744.87	95.622		1744.87	96.528		1744.87	96.994		1744.87	93.963		1744.87	92.056		1744.87	96.218		1744.87	94.141		1744.87	93.009		1744.87	93.574		1744.87	85.847		1744.87	95.267		1744.87	93.354		1744.87	93.201
1742.81	95.802		1742.81	94.724		1742.81	95.319		1742.81	96.252		1742.81	95.598		1742.81	96.536		1742.81	97.007		1742.81	93.997		1742.81	92.058		1742.81	96.161		1742.81	94.184		1742.81	92.987		1742.81	93.515		1742.81	85.816		1742.81	95.278		1742.81	93.341		1742.81	93.173
1740.76	95.865		1740.76	94.758		1740.76	95.257		1740.76	96.244		1740.76	95.558		1740.76	96.487		1740.76	97.028		1740.76	94.049		1740.76	92.018		1740.76	96.11		1740.76	94.208		1740.76	92.999		1740.76	93.434		1740.76	85.773		1740.76	95.264		1740.76	93.29		1740.76	93.112
1738.7	95.896		1738.7	94.74		1738.7	95.215		1738.7	96.267		1738.7	95.536		1738.7	96.437		1738.7	97.007		1738.7	94.05		1738.7	91.984		1738.7	96.118		1738.7	94.195		1738.7	93.047		1738.7	93.44		1738.7	85.779		1738.7	95.252		1738.7	93.242		1738.7	93.064
1736.65	95.846		1736.65	94.709		1736.65	95.161		1736.65	96.325		1736.65	95.525		1736.65	96.466		1736.65	96.947		1736.65	94.008		1736.65	91.997		1736.65	96.113		1736.65	94.203		1736.65	93.025		1736.65	93.52		1736.65	85.817		1736.65	95.238		1736.65	93.229		1736.65	93.075
1734.59	95.787		1734.59	94.739		1734.59	95.141		1734.59	96.38		1734.59	95.483		1734.59	96.507		1734.59	96.929		1734.59	93.988		1734.59	92.014		1734.59	96.064		1734.59	94.222		1734.59	92.935		1734.59	93.546		1734.59	85.824		1734.59	95.221		1734.59	93.252		1734.59	93.096
1732.54	95.806		1732.54	94.785		1732.54	95.189		1732.54	96.402		1732.54	95.427		1732.54	96.502		1732.54	96.985		1732.54	93.984		1732.54	92.008		1732.54	96.085		1732.54	94.213		1732.54	92.904		1732.54	93.497		1732.54	85.81		1732.54	95.259		1732.54	93.245		1732.54	93.079
1730.48	95.864		1730.48	94.772		1730.48	95.25		1730.48	96.369		1730.48	95.42		1730.48	96.474		1730.48	97.046		1730.48	93.972		1730.48	92.012		1730.48	96.176		1730.48	94.186		1730.48	92.967		1730.48	93.461		1730.48	85.784		1730.48	95.329		1730.48	93.207		1730.48	93.083
1728.43	95.878		1728.43	94.741		1728.43	95.275		1728.43	96.303		1728.43	95.478		1728.43	96.468		1728.43	97.079		1728.43	93.972		1728.43	92.014		1728.43	96.264		1728.43	94.204		1728.43	93.04		1728.43	93.491		1728.43	85.775		1728.43	95.347		1728.43	93.204		1728.43	93.134
1726.37	95.853		1726.37	94.723		1726.37	95.237		1726.37	96.256		1726.37	95.511		1726.37	96.495		1726.37	97.13		1726.37	93.964		1726.37	91.997		1726.37	96.319		1726.37	94.248		1726.37	93.033		1726.37	93.573		1726.37	85.812		1726.37	95.313		1726.37	93.237		1726.37	93.172
1724.32	95.815		1724.32	94.703		1724.32	95.198		1724.32	96.248		1724.32	95.481		1724.32	96.496		1724.32	97.163		1724.32	93.935		1724.32	91.999		1724.32	96.322		1724.32	94.238		1724.32	92.982		1724.32	93.615		1724.32	85.827		1724.32	95.279		1724.32	93.26		1724.32	93.153
1722.26	95.776		1722.26	94.699		1722.26	95.205		1722.26	96.271		1722.26	95.465		1722.26	96.46		1722.26	97.116		1722.26	93.929		1722.26	92.034		1722.26	96.269		1722.26	94.199		1722.26	92.956		1722.26	93.586		1722.26	85.789		1722.26	95.253		1722.26	93.241		1722.26	93.111
1720.21	95.733		1720.21	94.721		1720.21	95.2		1720.21	96.314		1720.21	95.468		1720.21	96.451		1720.21	97.056		1720.21	93.94		1720.21	92.081		1720.21	96.151		1720.21	94.183		1720.21	92.974		1720.21	93.551		1720.21	85.751		1720.21	95.227		1720.21	93.211		1720.21	93.069
1718.15	95.683		1718.15	94.746		1718.15	95.173		1718.15	96.345		1718.15	95.442		1718.15	96.475		1718.15	97.042		1718.15	93.939		1718.15	92.096		1718.15	96.04		1718.15	94.176		1718.15	93.031		1718.15	93.525		1718.15	85.733		1718.15	95.206		1718.15	93.228		1718.15	93.025
1716.1	95.666		1716.1	94.751		1716.1	95.173		1716.1	96.328		1716.1	95.397		1716.1	96.469		1716.1	97.061		1716.1	93.962		1716.1	92.051		1716.1	96.066		1716.1	94.168		1716.1	93.063		1716.1	93.508		1716.1	85.745		1716.1	95.218		1716.1	93.274		1716.1	92.988
1714.04	95.686		1714.04	94.752		1714.04	95.214		1714.04	96.281		1714.04	95.355		1714.04	96.448		1714.04	97.096		1714.04	94.011		1714.04	92.044		1714.04	96.198		1714.04	94.168		1714.04	93.038		1714.04	93.512		1714.04	85.782		1714.04	95.269		1714.04	93.277		1714.04	92.959
1711.99	95.706		1711.99	94.753		1711.99	95.232		1711.99	96.251		1711.99	95.313		1711.99	96.453		1711.99	97.118		1711.99	94.014		1711.99	92.117		1711.99	96.308		1711.99	94.165		1711.99	93.029		1711.99	93.507		1711.99	85.814		1711.99	95.308		1711.99	93.254		1711.99	92.957
1709.93	95.719		1709.93	94.741		1709.93	95.206		1709.93	96.25		1709.93	95.299		1709.93	96.454		1709.93	97.102		1709.93	93.968		1709.93	92.139		1709.93	96.33		1709.93	94.162		1709.93	93.088		1709.93	93.484		1709.93	85.838		1709.93	95.299		1709.93	93.263		1709.93	92.998
1707.88	95.716		1707.88	94.731		1707.88	95.175		1707.88	96.265		1707.88	95.315		1707.88	96.429		1707.88	97.052		1707.88	93.948		1707.88	92.081		1707.88	96.248		1707.88	94.16		1707.88	93.151		1707.88	93.493		1707.88	85.852		1707.88	95.267		1707.88	93.272		1707.88	93.014
1705.82	95.694		1705.82	94.759		1705.82	95.138		1705.82	96.293		1705.82	95.311		1705.82	96.414		1705.82	97.022		1705.82	93.976		1705.82	92.07		1705.82	96.158		1705.82	94.158		1705.82	93.135		1705.82	93.6		1705.82	85.837		1705.82	95.241		1705.82	93.249		1705.82	92.964
1703.77	95.651		1703.77	94.785		1703.77	95.109		1703.77	96.294		1703.77	95.29		1703.77	96.429		1703.77	97.011		1703.77	93.991		1703.77	92.124		1703.77	96.122		1703.77	94.153		1703.77	93.015		1703.77	93.718		1703.77	85.808		1703.77	95.214		1703.77	93.214		1703.77	92.907
1701.71	95.615		1701.71	94.756		1701.71	95.119		1701.71	96.229		1701.71	95.294		1701.71	96.446		1701.71	96.996		1701.71	93.954		1701.71	92.162		1701.71	96.069		1701.71	94.12		1701.71	92.918		1701.71	93.703		1701.71	85.779		1701.71	95.19		1701.71	93.163		1701.71	92.87
1699.65	95.618		1699.65	94.721		1699.65	95.138		1699.65	96.17		1699.65	95.331		1699.65	96.461		1699.65	97.005		1699.65	93.904		1699.65	92.146		1699.65	96.052		1699.65	94.079		1699.65	92.961		1699.65	93.605		1699.65	85.745		1699.65	95.187		1699.65	93.097		1699.65	92.84
1697.6	95.629		1697.6	94.704		1697.6	95.117		1697.6	96.177		1697.6	95.346		1697.6	96.469		1697.6	97.019		1697.6	93.89		1697.6	92.11		1697.6	96.097		1697.6	94.058		1697.6	93.025		1697.6	93.548		1697.6	85.723		1697.6	95.2		1697.6	93.032		1697.6	92.798
1695.54	95.635		1695.54	94.718		1695.54	95.064		1695.54	96.203		1695.54	95.308		1695.54	96.484		1695.54	97.017		1695.54	93.922		1695.54	92.091		1695.54	96.168		1695.54	94.041		1695.54	92.99		1695.54	93.592		1695.54	85.76		1695.54	95.201		1695.54	92.997		1695.54	92.734
1693.49	95.661		1693.49	94.775		1693.49	95.014		1693.49	96.225		1693.49	95.277		1693.49	96.514		1693.49	97.031		1693.49	93.962		1693.49	92.079		1693.49	96.275		1693.49	94.047		1693.49	92.943		1693.49	93.702		1693.49	85.842		1693.49	95.178		1693.49	93		1693.49	92.727
1691.43	95.677		1691.43	94.806		1691.43	94.988		1691.43	96.26		1691.43	95.264		1691.43	96.532		1691.43	97.082		1691.43	93.965		1691.43	92.075		1691.43	96.339		1691.43	94.054		1691.43	93.002		1691.43	93.768		1691.43	85.861		1691.43	95.159		1691.43	92.997		1691.43	92.792
1689.38	95.662		1689.38	94.781		1689.38	95.024		1689.38	96.299		1689.38	95.23		1689.38	96.539		1689.38	97.141		1689.38	93.954		1689.38	92.095		1689.38	96.336		1689.38	94.026		1689.38	93.108		1689.38	93.743		1689.38	85.815		1689.38	95.182		1689.38	92.97		1689.38	92.814
1687.32	95.625		1687.32	94.755		1687.32	95.103		1687.32	96.318		1687.32	95.205		1687.32	96.532		1687.32	97.173		1687.32	93.972		1687.32	92.119		1687.32	96.267		1687.32	94.015		1687.32	93.095		1687.32	93.663		1687.32	85.781		1687.32	95.192		1687.32	92.932		1687.32	92.735
1685.27	95.57		1685.27	94.769		1685.27	95.129		1685.27	96.319		1685.27	95.208		1685.27	96.514		1685.27	97.189		1685.27	94.003		1685.27	92.131		1685.27	96.142		1685.27	94.047		1685.27	92.971		1685.27	93.627		1685.27	85.769		1685.27	95.142		1685.27	92.905		1685.27	92.627
1683.21	95.556		1683.21	94.806		1683.21	95.089		1683.21	96.317		1683.21	95.216		1683.21	96.504		1683.21	97.191		1683.21	93.994		1683.21	92.143		1683.21	96.131		1683.21	94.079		1683.21	92.913		1683.21	93.701		1683.21	85.789		1683.21	95.092		1683.21	92.909		1683.21	92.592
1681.16	95.638		1681.16	94.81		1681.16	95.055		1681.16	96.292		1681.16	95.233		1681.16	96.515		1681.16	97.153		1681.16	93.935		1681.16	92.122		1681.16	96.247		1681.16	94.093		1681.16	92.968		1681.16	93.751		1681.16	85.833		1681.16	95.083		1681.16	92.925		1681.16	92.612
1679.1	95.728		1679.1	94.784		1679.1	95.039		1679.1	96.258		1679.1	95.253		1679.1	96.533		1679.1	97.107		1679.1	93.866		1679.1	92.078		1679.1	96.313		1679.1	94.097		1679.1	93.055		1679.1	93.678		1679.1	85.839		1679.1	95.09		1679.1	92.911		1679.1	92.626
1677.05	95.729		1677.05	94.767		1677.05	95.006		1677.05	96.252		1677.05	95.24		1677.05	96.521		1677.05	97.1		1677.05	93.835		1677.05	92.07		1677.05	96.293		1677.05	94.112		1677.05	93.111		1677.05	93.611		1677.05	85.81		1677.05	95.068		1677.05	92.858		1677.05	92.592
1674.99	95.685		1674.99	94.758		1674.99	94.965		1674.99	96.269		1674.99	95.209		1674.99	96.476		1674.99	97.089		1674.99	93.839		1674.99	92.093		1674.99	96.26		1674.99	94.116		1674.99	93.079		1674.99	93.683		1674.99	85.812		1674.99	95.012		1674.99	92.808		1674.99	92.516
1672.94	95.669		1672.94	94.747		1672.94	94.94		1672.94	96.29		1672.94	95.175		1672.94	96.456		1672.94	97.043		1672.94	93.827		1672.94	92.105		1672.94	96.234		1672.94	94.091		1672.94	93.006		1672.94	93.825		1672.94	85.848		1672.94	94.969		1672.94	92.772		1672.94	92.467
1670.88	95.677		1670.88	94.731		1670.88	94.934		1670.88	96.285		1670.88	95.134		1670.88	96.497		1670.88	97.012		1670.88	93.81		1670.88	92.105		1670.88	96.188		1670.88	94.068		1670.88	92.984		1670.88	93.838		1670.88	85.869		1670.88	94.942		1670.88	92.729		1670.88	92.43
1668.83	95.703		1668.83	94.723		1668.83	94.961		1668.83	96.255		1668.83	95.126		1668.83	96.545		1668.83	97.016		1668.83	93.82		1668.83	92.092		1668.83	96.163		1668.83	94.066		1668.83	92.973		1668.83	93.704		1668.83	85.892		1668.83	94.924		1668.83	92.709		1668.83	92.389
1666.77	95.749		1666.77	94.739		1666.77	95.018		1666.77	96.231		1666.77	95.166		1666.77	96.545		1666.77	97.017		1666.77	93.816		1666.77	92.063		1666.77	96.205		1666.77	94.077		1666.77	92.944		1666.77	93.605		1666.77	85.915		1666.77	94.944		1666.77	92.703		1666.77	92.395
1664.72	95.764		1664.72	94.745		1664.72	95.072		1664.72	96.207		1664.72	95.206		1664.72	96.524		1664.72	97.001		1664.72	93.777		1664.72	92.052		1664.72	96.26		1664.72	94.075		1664.72	92.925		1664.72	93.593		1664.72	85.898		1664.72	94.982		1664.72	92.66		1664.72	92.429
1662.66	95.717		1662.66	94.72		1662.66	95.094		1662.66	96.161		1662.66	95.231		1662.66	96.534		1662.66	96.989		1662.66	93.741		1662.66	92.055		1662.66	96.308		1662.66	94.059		1662.66	92.929		1662.66	93.632		1662.66	85.88		1662.66	95.002		1662.66	92.616		1662.66	92.445
1660.61	95.663		1660.61	94.71		1660.61	95.097		1660.61	96.132		1660.61	95.229		1660.61	96.546		1660.61	96.987		1660.61	93.726		1660.61	92.049		1660.61	96.353		1660.61	94.036		1660.61	92.981		1660.61	93.698		1660.61	85.909		1660.61	95.027		1660.61	92.613		1660.61	92.417
1658.55	95.669		1658.55	94.732		1658.55	95.099		1658.55	96.127		1658.55	95.171		1658.55	96.54		1658.55	96.993		1658.55	93.712		1658.55	92.044		1658.55	96.33		1658.55	94.013		1658.55	93.035		1658.55	93.731		1658.55	85.953		1658.55	95.045		1658.55	92.631		1658.55	92.38
1656.5	95.695		1656.5	94.73		1656.5	95.079		1656.5	96.094		1656.5	95.109		1656.5	96.533		1656.5	97.015		1656.5	93.677		1656.5	92.031		1656.5	96.209		1656.5	94.004		1656.5	92.974		1656.5	93.719		1656.5	85.959		1656.5	95.006		1656.5	92.631		1656.5	92.336
1654.44	95.667		1654.44	94.659		1654.44	95.025		1654.44	96.045		1654.44	95.094		1654.44	96.54		1654.44	97.018		1654.44	93.638		1654.44	92.017		1654.44	96.031		1654.44	94.018		1654.44	92.838		1654.44	93.696		1654.44	85.896		1654.44	94.928		1654.44	92.607		1654.44	92.229
1652.39	95.613		1652.39	94.572		1652.39	95		1652.39	96.053		1652.39	95.106		1652.39	96.561		1652.39	96.996		1652.39	93.637		1652.39	92.047		1652.39	95.972		1652.39	94.055		1652.39	92.772		1652.39	93.718		1652.39	85.838		1652.39	94.905		1652.39	92.62		1652.39	92.184
1650.33	95.611		1650.33	94.568		1650.33	95.027		1650.33	96.13		1650.33	95.125		1650.33	96.557		1650.33	97.004		1650.33	93.653		1650.33	92.105		1650.33	96.093		1650.33	94.085		1650.33	92.783		1650.33	93.75		1650.33	85.871		1650.33	94.956		1650.33	92.681		1650.33	92.262
1648.27	95.66		1648.27	94.611		1648.27	95.045		1648.27	96.187		1648.27	95.138		1648.27	96.511		1648.27	97.041		1648.27	93.641		1648.27	92.121		1648.27	96.208		1648.27	94.083		1648.27	92.825		1648.27	93.704		1648.27	85.916		1648.27	94.987		1648.27	92.741		1648.27	92.321
1646.22	95.717		1646.22	94.613		1646.22	95.057		1646.22	96.169		1646.22	95.151		1646.22	96.438		1646.22	97.09		1646.22	93.626		1646.22	92.097		1646.22	96.256		1646.22	94.079		1646.22	92.895		1646.22	93.663		1646.22	85.912		1646.22	94.988		1646.22	92.789		1646.22	92.366
1644.16	95.756		1644.16	94.593		1644.16	95.086		1644.16	96.145		1644.16	95.19		1644.16	96.418		1644.16	97.132		1644.16	93.641		1644.16	92.076		1644.16	96.304		1644.16	94.096		1644.16	92.926		1644.16	93.723		1644.16	85.914		1644.16	95.017		1644.16	92.804		1644.16	92.448
1642.11	95.761		1642.11	94.586		1642.11	95.118		1642.11	96.179		1642.11	95.22		1642.11	96.484		1642.11	97.135		1642.11	93.652		1642.11	92.07		1642.11	96.35		1642.11	94.118		1642.11	92.907		1642.11	93.809		1642.11	85.94		1642.11	95.053		1642.11	92.787		1642.11	92.514
1640.05	95.732		1640.05	94.559		1640.05	95.127		1640.05	96.235		1640.05	95.201		1640.05	96.54		1640.05	97.127		1640.05	93.625		1640.05	92.085		1640.05	96.343		1640.05	94.134		1640.05	92.906		1640.05	93.866		1640.05	85.933		1640.05	95.059		1640.05	92.787		1640.05	92.56
1638	95.7		1638	94.5		1638	95.089		1638	96.289		1638	95.156		1638	96.52		1638	97.134		1638	93.606		1638	92.103		1638	96.273		1638	94.145		1638	92.92		1638	93.887		1638	85.86		1638	95.04		1638	92.811		1638	92.598
1635.94	95.7		1635.94	94.449		1635.94	95.053		1635.94	96.341		1635.94	95.118		1635.94	96.467		1635.94	97.137		1635.94	93.637		1635.94	92.104		1635.94	96.231		1635.94	94.14		1635.94	92.908		1635.94	93.871		1635.94	85.8		1635.94	95.007		1635.94	92.843		1635.94	92.646
1633.89	95.717		1633.89	94.443		1633.89	95.057		1633.89	96.372		1633.89	95.104		1633.89	96.422		1633.89	97.126		1633.89	93.666		1633.89	92.101		1633.89	96.301		1633.89	94.139		1633.89	92.889		1633.89	93.865		1633.89	85.845		1633.89	94.998		1633.89	92.893		1633.89	92.73
1631.83	95.724		1631.83	94.477		1631.83	95.059		1631.83	96.383		1631.83	95.113		1631.83	96.377		1631.83	97.114		1631.83	93.645		1631.83	92.086		1631.83	96.392		1631.83	94.162		1631.83	92.888		1631.83	93.862		1631.83	85.94		1631.83	95.017		1631.83	92.947		1631.83	92.825
1629.78	95.728		1629.78	94.5		1629.78	95.048		1629.78	96.402		1629.78	95.143		1629.78	96.315		1629.78	97.127		1629.78	93.58		1629.78	92.061		1629.78	96.423		1629.78	94.173		1629.78	92.908		1629.78	93.86		1629.78	85.998		1629.78	95.027		1629.78	93.005		1629.78	92.909
1627.72	95.752		1627.72	94.478		1627.72	95.039		1627.72	96.423		1627.72	95.16		1627.72	96.239		1627.72	97.143		1627.72	93.526		1627.72	92.077		1627.72	96.427		1627.72	94.149		1627.72	92.929		1627.72	93.907		1627.72	86.031		1627.72	95.004		1627.72	93.054		1627.72	92.987
1625.67	95.781		1625.67	94.45		1625.67	95.052		1625.67	96.421		1625.67	95.132		1625.67	96.189		1625.67	97.133		1625.67	93.536		1625.67	92.11		1625.67	96.42		1625.67	94.126		1625.67	92.933		1625.67	93.962		1625.67	86.039		1625.67	94.956		1625.67	93.048		1625.67	93.04
1623.61	95.793		1623.61	94.466		1623.61	95.091		1623.61	96.399		1623.61	95.122		1623.61	96.196		1623.61	97.123		1623.61	93.583		1623.61	92.109		1623.61	96.394		1623.61	94.125		1623.61	92.903		1623.61	93.989		1623.61	86		1623.61	94.922		1623.61	93.005		1623.61	93.05
1621.56	95.8		1621.56	94.53		1621.56	95.123		1621.56	96.363		1621.56	95.176		1621.56	96.258		1621.56	97.116		1621.56	93.606		1621.56	92.102		1621.56	96.38		1621.56	94.131		1621.56	92.882		1621.56	93.996		1621.56	85.951		1621.56	94.918		1621.56	92.97		1621.56	93.074
1619.5	95.804		1619.5	94.585		1619.5	95.124		1619.5	96.323		1619.5	95.247		1619.5	96.314		1619.5	97.095		1619.5	93.589		1619.5	92.101		1619.5	96.353		1619.5	94.166		1619.5	92.939		1619.5	93.974		1619.5	85.927		1619.5	94.916		1619.5	92.971		1619.5	93.103
1617.45	95.808		1617.45	94.587		1617.45	95.096		1617.45	96.301		1617.45	95.27		1617.45	96.314		1617.45	97.067		1617.45	93.583		1617.45	92.104		1617.45	96.291		1617.45	94.231		1617.45	93.047		1617.45	93.947		1617.45	85.935		1617.45	94.91		1617.45	93.007		1617.45	93.072
1615.39	95.827		1615.39	94.575		1615.39	95.081		1615.39	96.318		1615.39	95.227		1615.39	96.3		1615.39	97.061		1615.39	93.592		1615.39	92.115		1615.39	96.288		1615.39	94.285		1615.39	93.116		1615.39	93.941		1615.39	85.993		1615.39	94.895		1615.39	93.042		1615.39	93.052
1613.34	95.834		1613.34	94.574		1613.34	95.116		1613.34	96.353		1613.34	95.177		1613.34	96.314		1613.34	97.074		1613.34	93.565		1613.34	92.111		1613.34	96.338		1613.34	94.3		1613.34	93.076		1613.34	93.938		1613.34	86.061		1613.34	94.845		1613.34	93.078		1613.34	93.135
1611.28	95.801		1611.28	94.585		1611.28	95.161		1611.28	96.35		1611.28	95.15		1611.28	96.316		1611.28	97.068		1611.28	93.486		1611.28	92.103		1611.28	96.369		1611.28	94.287		1611.28	93.005		1611.28	93.912		1611.28	86.081		1611.28	94.78		1611.28	93.145		1611.28	93.224
1609.23	95.764		1609.23	94.618		1609.23	95.175		1609.23	96.31		1609.23	95.109		1609.23	96.23		1609.23	97.039		1609.23	93.351		1609.23	92.1		1609.23	96.391		1609.23	94.291		1609.23	93.034		1609.23	93.912		1609.23	86.085		1609.23	94.743		1609.23	93.207		1609.23	93.266
1607.17	95.76		1607.17	94.662		1607.17	95.163		1607.17	96.284		1607.17	95.087		1607.17	96.024		1607.17	97.006		1607.17	93.181		1607.17	92.097		1607.17	96.413		1607.17	94.322		1607.17	93.11		1607.17	93.978		1607.17	86.118		1607.17	94.746		1607.17	93.22		1607.17	93.321
1605.12	95.78		1605.12	94.703		1605.12	95.14		1605.12	96.283		1605.12	95.106		1605.12	95.788		1605.12	96.991		1605.12	93.035		1605.12	92.117		1605.12	96.445		1605.12	94.34		1605.12	93.143		1605.12	94.044		1605.12	86.167		1605.12	94.767		1605.12	93.189		1605.12	93.339
1603.06	95.802		1603.06	94.732		1603.06	95.131		1603.06	96.296		1603.06	95.114		1603.06	95.669		1603.06	96.979		1603.06	92.951		1603.06	92.15		1603.06	96.467		1603.06	94.327		1603.06	93.133		1603.06	94.058		1603.06	86.189		1603.06	94.774		1603.06	93.173		1603.06	93.324
1601	95.802		1601	94.737		1601	95.138		1601	96.292		1601	95.117		1601	95.707		1601	96.966		1601	92.944		1601	92.195		1601	96.48		1601	94.318		1601	93.111		1601	94.049		1601	86.155		1601	94.759		1601	93.217		1601	93.375
1598.95	95.785		1598.95	94.721		1598.95	95.129		1598.95	96.258		1598.95	95.153		1598.95	95.801		1598.95	96.999		1598.95	93.024		1598.95	92.263		1598.95	96.499		1598.95	94.336		1598.95	93.148		1598.95	94.056		1598.95	86.079		1598.95	94.75		1598.95	93.281		1598.95	93.433
1596.89	95.773		1596.89	94.72		1596.89	95.089		1596.89	96.227		1596.89	95.201		1596.89	95.866		1596.89	97.059		1596.89	93.151		1596.89	92.283		1596.89	96.506		1596.89	94.344		1596.89	93.217		1596.89	94.082		1596.89	85.977		1596.89	94.76		1596.89	93.311		1596.89	93.432
1594.84	95.76		1594.84	94.736		1594.84	95.045		1594.84	96.208		1594.84	95.218		1594.84	95.954		1594.84	97.088		1594.84	93.266		1594.84	92.255		1594.84	96.505		1594.84	94.332		1594.84	93.2		1594.84	94.098		1594.84	85.851		1594.84	94.75		1594.84	93.32		1594.84	93.43
1592.78	95.748		1592.78	94.736		1592.78	95.038		1592.78	96.16		1592.78	95.208		1592.78	96.096		1592.78	97.103		1592.78	93.331		1592.78	92.265		1592.78	96.519		1592.78	94.349		1592.78	93.097		1592.78	94.082		1592.78	85.731		1592.78	94.719		1592.78	93.333		1592.78	93.449
1590.73	95.762		1590.73	94.724		1590.73	95.063		1590.73	96.074		1590.73	95.193		1590.73	96.231		1590.73	97.126		1590.73	93.362		1590.73	92.289		1590.73	96.563		1590.73	94.381		1590.73	93.036		1590.73	94.039		1590.73	85.563		1590.73	94.695		1590.73	93.333		1590.73	93.469
1588.67	95.79		1588.67	94.705		1588.67	95.089		1588.67	95.92		1588.67	95.18		1588.67	96.298		1588.67	97.142		1588.67	93.425		1588.67	92.289		1588.67	96.626		1588.67	94.369		1588.67	93.075		1588.67	93.963		1588.67	85.265		1588.67	94.671		1588.67	93.323		1588.67	93.504
1586.62	95.773		1586.62	94.683		1586.62	95.1		1586.62	95.373		1586.62	95.159		1586.62	96.294		1586.62	97.133		1586.62	93.504		1586.62	92.294		1586.62	96.669		1586.62	94.277		1586.62	93.097		1586.62	93.744		1586.62	84.917		1586.62	94.635		1586.62	93.34		1586.62	93.531
1584.56	95.726		1584.56	94.683		1584.56	95.092		1584.56	93.883		1584.56	95.11		1584.56	96.283		1584.56	97.108		1584.56	93.521		1584.56	92.308		1584.56	96.666		1584.56	94.093		1584.56	92.984		1584.56	93.035		1584.56	84.669		1584.56	94.617		1584.56	93.389		1584.56	93.525
1582.51	95.728		1582.51	94.706		1582.51	95.092		1582.51	91.954		1582.51	95.066		1582.51	96.308		1582.51	97.1		1582.51	93.495		1582.51	92.328		1582.51	96.629		1582.51	93.846		1582.51	92.802		1582.51	91.793		1582.51	84.525		1582.51	94.618		1582.51	93.441		1582.51	93.525
1580.45	95.762		1580.45	94.716		1580.45	95.099		1580.45	91.442		1580.45	95.075		1580.45	96.342		1580.45	97.125		1580.45	93.488		1580.45	92.361		1580.45	96.589		1580.45	93.722		1580.45	92.697		1580.45	90.88		1580.45	84.436		1580.45	94.619		1580.45	93.473		1580.45	93.541
1578.4	95.772		1578.4	94.696		1578.4	95.102		1578.4	92.78		1578.4	95.084		1578.4	96.331		1578.4	97.139		1578.4	93.504		1578.4	92.409		1578.4	96.514		1578.4	93.876		1578.4	92.729		1578.4	91.033		1578.4	84.412		1578.4	94.639		1578.4	93.498		1578.4	93.52
1576.34	95.768		1576.34	94.683		1576.34	95.115		1576.34	94.356		1576.34	95.059		1576.34	96.306		1576.34	97.109		1576.34	93.536		1576.34	92.439		1576.34	96.45		1576.34	94.126		1576.34	92.873		1576.34	91.946		1576.34	84.472		1576.34	94.685		1576.34	93.53		1576.34	93.505
1574.29	95.775		1574.29	94.711		1574.29	95.112		1574.29	95.174		1574.29	95.061		1574.29	96.308		1574.29	97.083		1574.29	93.57		1574.29	92.426		1574.29	96.501		1574.29	94.258		1574.29	93.039		1574.29	92.877		1574.29	84.6		1574.29	94.732		1574.29	93.539		1574.29	93.556
1572.23	95.794		1572.23	94.729		1572.23	95.103		1572.23	95.507		1572.23	95.088		1572.23	96.332		1572.23	97.084		1572.23	93.585		1572.23	92.407		1572.23	96.568		1572.23	94.3		1572.23	93.102		1572.23	93.455		1572.23	84.734		1572.23	94.758		1572.23	93.515		1572.23	93.592
1570.18	95.82		1570.18	94.696		1570.18	95.147		1570.18	95.686		1570.18	95.082		1570.18	96.367		1570.18	97.078		1570.18	93.6		1570.18	92.413		1570.18	96.562		1570.18	94.344		1570.18	93.077		1570.18	93.753		1570.18	84.831		1570.18	94.805		1570.18	93.5		1570.18	93.583
1568.12	95.842		1568.12	94.653		1568.12	95.209		1568.12	95.78		1568.12	95.053		1568.12	96.373		1568.12	97.082		1568.12	93.619		1568.12	92.446		1568.12	96.567		1568.12	94.399		1568.12	93.078		1568.12	93.853		1568.12	84.931		1568.12	94.909		1568.12	93.508		1568.12	93.605
1566.07	95.845		1566.07	94.62		1566.07	95.213		1566.07	95.752		1566.07	95.056		1566.07	96.356		1566.07	97.129		1566.07	93.607		1566.07	92.462		1566.07	96.604		1566.07	94.414		1566.07	93.099		1566.07	93.776		1566.07	85.043		1566.07	94.997		1566.07	93.522		1566.07	93.662
1564.01	95.846		1564.01	94.586		1564.01	95.165		1564.01	95.604		1564.01	95.076		1564.01	96.377		1564.01	97.171		1564.01	93.597		1564.01	92.425		1564.01	96.589		1564.01	94.401		1564.01	93.081		1564.01	93.631		1564.01	85.111		1564.01	95.02		1564.01	93.549		1564.01	93.728
1561.96	95.836		1561.96	94.559		1561.96	95.086		1561.96	95.527		1561.96	95.069		1561.96	96.412		1561.96	97.169		1561.96	93.621		1561.96	92.366		1561.96	96.44		1561.96	94.401		1561.96	93.034		1561.96	93.545		1561.96	85.079		1561.96	95.013		1561.96	93.573		1561.96	93.723
1559.9	95.804		1559.9	94.552		1559.9	95.017		1559.9	95.661		1559.9	95.065		1559.9	96.418		1559.9	97.148		1559.9	93.633		1559.9	92.342		1559.9	96.249		1559.9	94.411		1559.9	93.012		1559.9	93.568		1559.9	84.965		1559.9	95.001		1559.9	93.579		1559.9	93.603
1557.85	95.793		1557.85	94.578		1557.85	95.023		1557.85	95.875		1557.85	95.088		1557.85	96.442		1557.85	97.15		1557.85	93.61		1557.85	92.362		1557.85	96.25		1557.85	94.434		1557.85	93.041		1557.85	93.675		1557.85	84.906		1557.85	95.003		1557.85	93.578		1557.85	93.58
1555.79	95.804		1555.79	94.604		1555.79	95.069		1555.79	96.027		1555.79	95.118		1555.79	96.492		1555.79	97.183		1555.79	93.578		1555.79	92.398		1555.79	96.407		1555.79	94.45		1555.79	93.087		1555.79	93.817		1555.79	84.964		1555.79	95.04		1555.79	93.585		1555.79	93.692
1553.74	95.805		1553.74	94.597		1553.74	95.077		1553.74	96.11		1553.74	95.135		1553.74	96.53		1553.74	97.225		1553.74	93.572		1553.74	92.418		1553.74	96.534		1553.74	94.435		1553.74	93.153		1553.74	93.929		1553.74	85.052		1553.74	95.09		1553.74	93.608		1553.74	93.738
1551.68	95.804		1551.68	94.577		1551.68	95.056		1551.68	96.16		1551.68	95.116		1551.68	96.548		1551.68	97.265		1551.68	93.598		1551.68	92.41		1551.68	96.619		1551.68	94.427		1551.68	93.195		1551.68	93.987		1551.68	85.124		1551.68	95.129		1551.68	93.622		1551.68	93.74
1549.62	95.813		1549.62	94.587		1549.62	95.062		1549.62	96.216		1549.62	95.058		1549.62	96.553		1549.62	97.283		1549.62	93.624		1549.62	92.408		1549.62	96.663		1549.62	94.443		1549.62	93.206		1549.62	94.063		1549.62	85.196		1549.62	95.175		1549.62	93.616		1549.62	93.8
1547.57	95.815		1547.57	94.631		1547.57	95.097		1547.57	96.256		1547.57	95.023		1547.57	96.522		1547.57	97.266		1547.57	93.641		1547.57	92.414		1547.57	96.647		1547.57	94.457		1547.57	93.259		1547.57	94.146		1547.57	85.251		1547.57	95.227		1547.57	93.63		1547.57	93.848
1545.51	95.807		1545.51	94.664		1545.51	95.127		1545.51	96.247		1545.51	95.029		1545.51	96.451		1545.51	97.238		1545.51	93.642		1545.51	92.403		1545.51	96.58		1545.51	94.466		1545.51	93.308		1545.51	94.138		1545.51	85.263		1545.51	95.254		1545.51	93.658		1545.51	93.806
1543.46	95.777		1543.46	94.649		1543.46	95.142		1543.46	96.221		1543.46	95		1543.46	96.433		1543.46	97.225		1543.46	93.624		1543.46	92.397		1543.46	96.458		1543.46	94.465		1543.46	93.303		1543.46	94.082		1543.46	85.26		1543.46	95.271		1543.46	93.654		1543.46	93.741
1541.4	95.716		1541.4	94.613		1541.4	95.14		1541.4	96.226		1541.4	94.945		1541.4	96.485		1541.4	97.223		1541.4	93.616		1541.4	92.401		1541.4	96.328		1541.4	94.466		1541.4	93.274		1541.4	94.088		1541.4	85.301		1541.4	95.278		1541.4	93.636		1541.4	93.689
1539.35	95.705		1539.35	94.612		1539.35	95.138		1539.35	96.294		1539.35	94.964		1539.35	96.532		1539.35	97.215		1539.35	93.617		1539.35	92.401		1539.35	96.33		1539.35	94.495		1539.35	93.289		1539.35	94.147		1539.35	85.42		1539.35	95.265		1539.35	93.642		1539.35	93.677
1537.29	95.765		1537.29	94.64		1537.29	95.165		1537.29	96.389		1537.29	95.022		1537.29	96.536		1537.29	97.205		1537.29	93.615		1537.29	92.393		1537.29	96.463		1537.29	94.517		1537.29	93.348		1537.29	94.156		1537.29	85.565		1537.29	95.272		1537.29	93.647		1537.29	93.772
1535.24	95.783		1535.24	94.671		1535.24	95.197		1535.24	96.446		1535.24	95.047		1535.24	96.502		1535.24	97.2		1535.24	93.62		1535.24	92.4		1535.24	96.551		1535.24	94.498		1535.24	93.366		1535.24	94.139		1535.24	85.664		1535.24	95.291		1535.24	93.654		1535.24	93.859
1533.18	95.74		1533.18	94.721		1533.18	95.198		1533.18	96.473		1533.18	95.063		1533.18	96.49		1533.18	97.193		1533.18	93.621		1533.18	92.465		1533.18	96.566		1533.18	94.487		1533.18	93.342		1533.18	94.212		1533.18	85.738		1533.18	95.292		1533.18	93.679		1533.18	93.848
1531.13	95.72		1531.13	94.738		1531.13	95.195		1531.13	96.499		1531.13	95.067		1531.13	96.516		1531.13	97.183		1531.13	93.63		1531.13	92.545		1531.13	96.567		1531.13	94.517		1531.13	93.332		1531.13	94.317		1531.13	85.822		1531.13	95.282		1531.13	93.694		1531.13	93.839
1529.07	95.722		1529.07	94.698		1529.07	95.203		1529.07	96.532		1529.07	95.047		1529.07	96.504		1529.07	97.178		1529.07	93.652		1529.07	92.575		1529.07	96.532		1529.07	94.535		1529.07	93.362		1529.07	94.334		1529.07	85.881		1529.07	95.276		1529.07	93.703		1529.07	93.877
1527.02	95.7		1527.02	94.676		1527.02	95.197		1527.02	96.549		1527.02	95.034		1527.02	96.453		1527.02	97.176		1527.02	93.663		1527.02	92.573		1527.02	96.489		1527.02	94.516		1527.02	93.442		1527.02	94.304		1527.02	85.885		1527.02	95.284		1527.02	93.708		1527.02	93.907
1524.96	95.666		1524.96	94.685		1524.96	95.177		1524.96	96.514		1524.96	95.036		1524.96	96.421		1524.96	97.169		1524.96	93.683		1524.96	92.548		1524.96	96.475		1524.96	94.505		1524.96	93.545		1524.96	94.291		1524.96	85.855		1524.96	95.305		1524.96	93.692		1524.96	93.896
1522.91	95.623		1522.91	94.706		1522.91	95.164		1522.91	96.469		1522.91	95.027		1522.91	96.395		1522.91	97.158		1522.91	93.722		1522.91	92.501		1522.91	96.466		1522.91	94.499		1522.91	93.554		1522.91	94.309		1522.91	85.827		1522.91	95.315		1522.91	93.694		1522.91	93.859
1520.85	95.592		1520.85	94.722		1520.85	95.153		1520.85	96.465		1520.85	94.998		1520.85	96.377		1520.85	97.168		1520.85	93.747		1520.85	92.489		1520.85	96.486		1520.85	94.451		1520.85	93.462		1520.85	94.362		1520.85	85.845		1520.85	95.297		1520.85	93.727		1520.85	93.852
1518.8	95.601		1518.8	94.708		1518.8	95.135		1518.8	96.491		1518.8	94.96		1518.8	96.372		1518.8	97.198		1518.8	93.759		1518.8	92.519		1518.8	96.543		1518.8	94.392		1518.8	93.437		1518.8	94.433		1518.8	85.898		1518.8	95.274		1518.8	93.744		1518.8	93.903
1516.74	95.624		1516.74	94.695		1516.74	95.109		1516.74	96.507		1516.74	94.928		1516.74	96.362		1516.74	97.209		1516.74	93.77		1516.74	92.539		1516.74	96.585		1516.74	94.375		1516.74	93.521		1516.74	94.469		1516.74	85.941		1516.74	95.276		1516.74	93.746		1516.74	93.967
1514.69	95.615		1514.69	94.702		1514.69	95.085		1514.69	96.514		1514.69	94.911		1514.69	96.375		1514.69	97.206		1514.69	93.785		1514.69	92.566		1514.69	96.618		1514.69	94.387		1514.69	93.601		1514.69	94.439		1514.69	85.993		1514.69	95.299		1514.69	93.738		1514.69	93.972
1512.63	95.581		1512.63	94.687		1512.63	95.084		1512.63	96.518		1512.63	94.904		1512.63	96.39		1512.63	97.223		1512.63	93.801		1512.63	92.596		1512.63	96.649		1512.63	94.382		1512.63	93.614		1512.63	94.369		1512.63	86.055		1512.63	95.308		1512.63	93.726		1512.63	93.948
1510.58	95.553		1510.58	94.658		1510.58	95.103		1510.58	96.474		1510.58	94.884		1510.58	96.36		1510.58	97.221		1510.58	93.802		1510.58	92.584		1510.58	96.611		1510.58	94.352		1510.58	93.569		1510.58	94.309		1510.58	86.08		1510.58	95.28		1510.58	93.731		1510.58	93.958
1508.52	95.52		1508.52	94.656		1508.52	95.111		1508.52	96.4		1508.52	94.841		1508.52	96.315		1508.52	97.152		1508.52	93.804		1508.52	92.574		1508.52	96.474		1508.52	94.306		1508.52	93.538		1508.52	94.315		1508.52	86.061		1508.52	95.225		1508.52	93.747		1508.52	93.959
1506.47	95.471		1506.47	94.677		1506.47	95.09		1506.47	96.374		1506.47	94.824		1506.47	96.272		1506.47	97.083		1506.47	93.833		1506.47	92.609		1506.47	96.393		1506.47	94.241		1506.47	93.592		1506.47	94.391		1506.47	86.067		1506.47	95.198		1506.47	93.76		1506.47	93.972
1504.41	95.441		1504.41	94.696		1504.41	95.041		1504.41	96.367		1504.41	94.856		1504.41	96.218		1504.41	97.088		1504.41	93.855		1504.41	92.647		1504.41	96.49		1504.41	94.184		1504.41	93.667		1504.41	94.455		1504.41	86.134		1504.41	95.238		1504.41	93.764		1504.41	94.068
1502.36	95.44		1502.36	94.704		1502.36	94.98		1502.36	96.312		1502.36	94.86		1502.36	96.134		1502.36	97.129		1502.36	93.82		1502.36	92.663		1502.36	96.603		1502.36	94.164		1502.36	93.693		1502.36	94.454		1502.36	86.21		1502.36	95.289		1502.36	93.762		1502.36	94.145
1500.3	95.439		1500.3	94.691		1500.3	94.933		1500.3	96.251		1500.3	94.8		1500.3	95.939		1500.3	97.162		1500.3	93.729		1500.3	92.65		1500.3	96.567		1500.3	94.131		1500.3	93.702		1500.3	94.407		1500.3	86.249		1500.3	95.292		1500.3	93.735		1500.3	94.142
1498.24	95.405		1498.24	94.646		1498.24	94.895		1498.24	96.19		1498.24	94.723		1498.24	95.483		1498.24	97.145		1498.24	93.587		1498.24	92.604		1498.24	96.435		1498.24	94.05		1498.24	93.702		1498.24	94.31		1498.24	86.265		1498.24	95.277		1498.24	93.648		1498.24	94.109
1496.19	95.336		1496.19	94.593		1496.19	94.86		1496.19	96.061		1496.19	94.64		1496.19	94.814		1496.19	97.052		1496.19	93.459		1496.19	92.568		1496.19	96.357		1496.19	93.949		1496.19	93.669		1496.19	94.19		1496.19	86.291		1496.19	95.249		1496.19	93.547		1496.19	94.089
1494.13	95.262		1494.13	94.55		1494.13	94.845		1494.13	95.826		1494.13	94.552		1494.13	94.44		1494.13	96.959		1494.13	93.473		1494.13	92.538		1494.13	96.351		1494.13	93.818		1494.13	93.577		1494.13	94.038		1494.13	86.299		1494.13	95.207		1494.13	93.531		1494.13	94.11
1492.08	95.185		1492.08	94.497		1492.08	94.773		1492.08	95.404		1492.08	94.472		1492.08	94.711		1492.08	96.927		1492.08	93.61		1492.08	92.451		1492.08	96.307		1492.08	93.586		1492.08	93.423		1492.08	93.73		1492.08	86.265		1492.08	95.184		1492.08	93.595		1492.08	94.117
1490.02	95.096		1490.02	94.434		1490.02	94.626		1490.02	94.675		1490.02	94.344		1490.02	95.261		1490.02	96.914		1490.02	93.728		1490.02	92.286		1490.02	96.204		1490.02	93.199		1490.02	93.238		1490.02	93.175		1490.02	86.241		1490.02	95.157		1490.02	93.646		1490.02	94.064
1487.97	94.99		1487.97	94.374		1487.97	94.501		1487.97	93.588		1487.97	94.132		1487.97	95.582		1487.97	96.896		1487.97	93.785		1487.97	92.055		1487.97	96.047		1487.97	92.615		1487.97	93.019		1487.97	92.385		1487.97	86.244		1487.97	95.084		1487.97	93.629		1487.97	94.026
1485.91	94.826		1485.91	94.303		1485.91	94.384		1485.91	92.206		1485.91	93.873		1485.91	95.615		1485.91	96.864		1485.91	93.812		1485.91	91.762		1485.91	95.761		1485.91	91.695		1485.91	92.745		1485.91	91.386		1485.91	86.209		1485.91	94.977		1485.91	93.538		1485.91	94.056
1483.86	94.56		1483.86	94.167		1483.86	94.153		1483.86	90.934		1483.86	93.543		1483.86	95.525		1483.86	96.809		1483.86	93.817		1483.86	91.329		1483.86	95.206		1483.86	90.102		1483.86	92.367		1483.86	90.288		1483.86	86.068		1483.86	94.816		1483.86	93.353		1483.86	94.024
1481.8	94.176		1481.8	93.923		1481.8	93.746		1481.8	90.173		1481.8	93.009		1481.8	95.41		1481.8	96.757		1481.8	93.796		1481.8	90.572		1481.8	94.256		1481.8	87.483		1481.8	91.702		1481.8	89.231		1481.8	85.804		1481.8	94.577		1481.8	93.051		1481.8	93.774
1479.75	93.606		1479.75	93.54		1479.75	93.154		1479.75	89.613		1479.75	92.168		1479.75	95.321		1479.75	96.677		1479.75	93.77		1479.75	89.459		1479.75	92.895		1479.75	84.487		1479.75	90.538		1479.75	88.189		1479.75	85.439		1479.75	94.299		1479.75	92.657		1479.75	93.375
1477.69	92.733		1477.69	92.918		1477.69	92.212		1477.69	88.785		1477.69	90.92		1477.69	95.235		1477.69	96.53		1477.69	93.736		1477.69	88.252		1477.69	91.195		1477.69	82.874		1477.69	88.764		1477.69	87.116		1477.69	85		1477.69	94.021		1477.69	92.136		1477.69	92.87
1475.64	91.484		1475.64	91.865		1475.64	90.634		1475.64	87.428		1475.64	89.04		1475.64	95.144		1475.64	96.362		1475.64	93.661		1475.64	87.172		1475.64	89.349		1475.64	83.169		1475.64	86.443		1475.64	85.924		1475.64	84.458		1475.64	93.752		1475.64	91.447		1475.64	92.144
1473.58	89.772		1473.58	90.156		1473.58	88.212		1473.58	85.277		1473.58	86.346		1473.58	95.081		1473.58	96.248		1473.58	93.539		1473.58	86.128		1473.58	87.691		1473.58	83.799		1473.58	83.834		1473.58	84.443		1473.58	83.762		1473.58	93.467		1473.58	90.774		1473.58	91.384
1471.53	87.433		1471.53	87.767		1471.53	84.949		1471.53	82.723		1471.53	83.089		1471.53	95.026		1471.53	96.162		1471.53	93.359		1471.53	84.908		1471.53	86.439		1471.53	83.439		1471.53	81.171		1471.53	82.841		1471.53	82.952		1471.53	93.158		1471.53	90.424		1471.53	91.084
1469.47	84.413		1469.47	85.067		1469.47	81.233		1469.47	80.572		1469.47	79.842		1469.47	94.901		1469.47	95.977		1469.47	93.078		1469.47	83.465		1469.47	85.468		1469.47	82.267		1469.47	78.668		1469.47	81.518		1469.47	82.095		1469.47	92.881		1469.47	90.404		1469.47	91.305
1467.42	80.919		1467.42	82.576		1467.42	77.608		1467.42	78.982		1467.42	76.876		1467.42	94.639		1467.42	95.569		1467.42	92.617		1467.42	81.994		1467.42	84.555		1467.42	80.834		1467.42	76.576		1467.42	80.561		1467.42	81.222		1467.42	92.636		1467.42	90.425		1467.42	91.596
1465.36	77.319		1465.36	80.691		1465.36	74.406		1465.36	77.995		1465.36	74.151		1465.36	94.238		1465.36	94.884		1465.36	91.964		1465.36	80.833		1465.36	83.726		1465.36	79.347		1465.36	74.957		1465.36	79.851		1465.36	80.429		1465.36	92.327		1465.36	90.294		1465.36	91.594
1463.31	74.274		1463.31	79.637		1463.31	71.917		1463.31	78.053		1463.31	71.832		1463.31	93.715		1463.31	94.03		1463.31	91.184		1463.31	80.144		1463.31	83.054		1463.31	77.915		1463.31	73.73		1463.31	79.435		1463.31	79.863		1463.31	91.856		1463.31	89.999		1463.31	91.234
1461.25	72.55		1461.25	79.369		1461.25	70.56		1461.25	79.089		1461.25	70.511		1461.25	93.078		1461.25	93.229		1461.25	90.384		1461.25	79.703		1461.25	82.39		1461.25	76.699		1461.25	72.87		1461.25	79.344		1461.25	79.57		1461.25	91.215		1461.25	89.59		1461.25	90.64
1459.2	72.377		1459.2	79.564		1459.2	70.484		1459.2	80.421		1459.2	70.744		1459.2	92.49		1459.2	92.759		1459.2	89.894		1459.2	79.233		1459.2	81.706		1459.2	76.046		1459.2	72.575		1459.2	79.478		1459.2	79.494		1459.2	90.664		1459.2	89.238		1459.2	90.04
1457.14	73.441		1457.14	79.932		1457.14	71.337		1457.14	81.594		1457.14	72.389		1457.14	92.146		1457.14	92.807		1457.14	89.943		1457.14	78.826		1457.14	81.258		1457.14	76.402		1457.14	73.094		1457.14	79.877		1457.14	79.588		1457.14	90.522		1457.14	89.136		1457.14	89.674
1455.09	75.227		1455.09	80.464		1455.09	72.522		1455.09	82.546		1455.09	74.448		1455.09	91.762		1455.09	92.872		1455.09	90.04		1455.09	78.752		1455.09	81.257		1455.09	77.694		1455.09	74.187		1455.09	80.548		1455.09	79.843		1455.09	90.518		1455.09	89.145		1455.09	89.51
1453.03	77.357		1453.03	81.13		1453.03	73.733		1453.03	83.387		1453.03	75.957		1453.03	90.698		1453.03	92.018		1453.03	89.191		1453.03	78.993		1453.03	81.704		1453.03	79.108		1453.03	75.28		1453.03	81.267		1453.03	80.185		1453.03	89.832		1453.03	88.72		1453.03	89.077
1450.97	79.739		1450.97	81.726		1450.97	75.083		1450.97	84.172		1450.97	76.889		1450.97	88.486		1450.97	89.812		1450.97	86.488		1450.97	79.28		1450.97	82.417		1450.97	79.77		1450.97	75.918		1450.97	81.879		1450.97	80.497		1450.97	87.771		1450.97	87.192		1450.97	87.814
1448.92	82.28		1448.92	82.249		1448.92	76.554		1448.92	84.77		1448.92	77.769		1448.92	85.122		1448.92	86.453		1448.92	82.007		1448.92	79.461		1448.92	83.103		1448.92	79.242		1448.92	76.15		1448.92	82.43		1448.92	80.747		1448.92	84.309		1448.92	84.382		1448.92	85.413
1446.86	84.655		1446.86	82.943		1446.86	77.747		1446.86	85.012		1446.86	78.779		1446.86	81.422		1446.86	83.099		1446.86	77.674		1446.86	79.701		1446.86	83.713		1446.86	77.934		1446.86	76.642		1446.86	83.046		1446.86	80.985		1446.86	80.563		1446.86	81.383		1446.86	82.4
1444.81	86.533		1444.81	83.875		1444.81	78.415		1444.81	84.828		1444.81	79.57		1444.81	78.872		1444.81	81.426		1444.81	75.588		1444.81	80.306		1444.81	84.538		1444.81	77.042		1444.81	77.772		1444.81	83.742		1444.81	81.251		1444.81	78.21		1444.81	79.654		1444.81	80.155
1442.75	87.945		1442.75	84.953		1442.75	79.079		1442.75	84.789		1442.75	80.068		1442.75	78.563		1442.75	81.739		1442.75	75.889		1442.75	81.319		1442.75	85.704		1442.75	77.523		1442.75	79.275		1442.75	84.55		1442.75	81.545		1442.75	77.98		1442.75	79.516		1442.75	79.62
1440.7	89.123		1440.7	86.214		1440.7	80.481		1440.7	85.837		1440.7	80.912		1440.7	80.284		1440.7	83.089		1440.7	77.451		1440.7	82.478		1440.7	86.943		1440.7	79.292		1440.7	80.89		1440.7	85.687		1440.7	81.841		1440.7	79.326		1440.7	80.494		1440.7	80.652
1438.64	90.144		1438.64	87.678		1438.64	82.648		1438.64	87.821		1438.64	82.735		1438.64	83.005		1438.64	85.017		1438.64	79.436		1438.64	83.598		1438.64	87.974		1438.64	81.558		1438.64	82.525		1438.64	87.127		1438.64	82.119		1438.64	81.494		1438.64	82.05		1438.64	82.48
1436.59	90.986		1436.59	89.116		1436.59	85.061		1436.59	89.687		1436.59	85.263		1436.59	85.896		1436.59	87.51		1436.59	81.709		1436.59	84.704		1436.59	88.853		1436.59	83.631		1436.59	84.007		1436.59	88.503		1436.59	82.433		1436.59	84.077		1436.59	83.774		1436.59	84.364
1434.53	91.653		1434.53	90.212		1434.53	87.177		1434.53	90.779		1434.53	87.542		1434.53	88.554		1434.53	90.024		1434.53	84.128		1434.53	85.744		1434.53	89.738		1434.53	85.298		1434.53	85.122		1434.53	89.454		1434.53	82.816		1434.53	86.631		1434.53	85.374		1434.53	85.966
1432.48	92.165		1432.48	90.926		1432.48	88.727		1432.48	90.813		1432.48	89.082		1432.48	90.796		1432.48	91.908		1432.48	86.312		1432.48	86.587		1432.48	90.64		1432.48	86.64		1432.48	85.814		1432.48	89.63		1432.48	83.193		1432.48	88.744		1432.48	86.742		1432.48	87.25
1430.42	92.56		1430.42	91.444		1430.42	89.79		1430.42	89.763		1430.42	90.069		1430.42	92.498		1430.42	93.13		1430.42	88.062		1430.42	87.244		1430.42	91.486		1430.42	87.7		1430.42	86.233		1430.42	88.846		1430.42	83.497		1430.42	90.289		1430.42	87.956		1430.42	88.315
1428.37	92.882		1428.37	91.869		1428.37	90.55		1428.37	88.517		1428.37	90.722		1428.37	93.642		1428.37	94.04		1428.37	89.329		1428.37	87.771		1428.37	92.208		1428.37	88.473		1428.37	86.619		1428.37	87.79		1428.37	83.749		1428.37	91.286		1428.37	89.018		1428.37	89.254
1426.31	93.142		1426.31	92.206		1426.31	91.107		1426.31	87.774		1426.31	91.168		1426.31	94.339		1426.31	94.816		1426.31	90.185		1426.31	88.188		1426.31	92.801		1426.31	89.02		1426.31	87.155		1426.31	87.263		1426.31	83.963		1426.31	91.848		1426.31	89.888		1426.31	90.064
1424.26	93.336		1424.26	92.494		1424.26	91.522		1424.26	87.83		1424.26	91.514		1424.26	94.754		1424.26	95.4		1424.26	90.788		1424.26	88.549		1424.26	93.286		1424.26	89.491		1424.26	87.792		1424.26	87.269		1424.26	84.127		1424.26	92.157		1424.26	90.575		1424.26	90.72
1422.2	93.485		1422.2	92.749		1422.2	91.849		1422.2	89.257		1422.2	91.753		1422.2	95.017		1422.2	95.797		1422.2	91.191		1422.2	88.879		1422.2	93.648		1422.2	90.047		1422.2	88.367		1422.2	88.016		1422.2	84.246		1422.2	92.329		1422.2	91.067		1422.2	91.246
1420.15	93.626		1420.15	92.926		1420.15	92.097		1420.15	91.319		1420.15	91.853		1420.15	95.181		1420.15	96.058		1420.15	91.403		1420.15	89.15		1420.15	93.899		1420.15	90.625		1420.15	88.888		1420.15	89.523		1420.15	84.338		1420.15	92.376		1420.15	91.39		1420.15	91.648
1418.09	93.769		1418.09	93.031		1418.09	92.299		1418.09	92.715		1418.09	91.88		1418.09	95.252		1418.09	96.204		1418.09	91.51		1418.09	89.353		1418.09	94.148		1418.09	91.078		1418.09	89.38		1418.09	90.909		1418.09	84.404		1418.09	92.279		1418.09	91.627		1418.09	91.926
1416.04	93.889		1416.04	93.12		1416.04	92.454		1416.04	93.411		1416.04	91.869		1416.04	95.268		1416.04	96.272		1416.04	91.586		1416.04	89.503		1416.04	94.42		1416.04	91.398		1416.04	89.791		1416.04	91.691		1416.04	84.397		1416.04	92.049		1416.04	91.816		1416.04	92.142
1413.98	93.975		1413.98	93.21		1413.98	92.542		1413.98	93.828		1413.98	91.787		1413.98	95.284		1413.98	96.313		1413.98	91.614		1413.98	89.65		1413.98	94.651		1413.98	91.619		1413.98	90.095		1413.98	92.13		1413.98	84.297		1413.98	91.713		1413.98	91.987		1413.98	92.374
1411.93	94.044		1411.93	93.292		1411.93	92.633		1411.93	94.122		1411.93	91.644		1411.93	95.297		1411.93	96.369		1411.93	91.583		1411.93	89.8		1411.93	94.844		1411.93	91.792		1411.93	90.266		1411.93	92.405		1411.93	84.143		1411.93	91.3		1411.93	92.16		1411.93	92.611
1409.87	94.105		1409.87	93.335		1409.87	92.75		1409.87	94.317		1409.87	91.474		1409.87	95.289		1409.87	96.428		1409.87	91.532		1409.87	89.894		1409.87	95.023		1409.87	91.979		1409.87	90.318		1409.87	92.533		1409.87	83.953		1409.87	90.812		1409.87	92.315		1409.87	92.76
1407.82	94.156		1407.82	93.336		1407.82	92.825		1407.82	94.435		1407.82	91.282		1407.82	95.273		1407.82	96.459		1407.82	91.494		1407.82	89.924		1407.82	95.163		1407.82	92.165		1407.82	90.344		1407.82	92.612		1407.82	83.716		1407.82	90.187		1407.82	92.436		1407.82	92.842
1405.76	94.21		1405.76	93.351		1405.76	92.858		1405.76	94.494		1405.76	91.111		1405.76	95.255		1405.76	96.48		1405.76	91.468		1405.76	89.919		1405.76	95.241		1405.76	92.305		1405.76	90.425		1405.76	92.716		1405.76	83.421		1405.76	89.416		1405.76	92.536		1405.76	92.948
1403.71	94.29		1403.71	93.392		1403.71	92.875		1403.71	94.509		1403.71	91.029		1403.71	95.266		1403.71	96.508		1403.71	91.433		1403.71	89.875		1403.71	95.294		1403.71	92.417		1403.71	90.519		1403.71	92.81		1403.71	83.118		1403.71	88.593		1403.71	92.621		1403.71	93.072
1401.65	94.368		1401.65	93.415		1401.65	92.882		1401.65	94.507		1401.65	91.032		1401.65	95.314		1401.65	96.548		1401.65	91.395		1401.65	89.838		1401.65	95.354		1401.65	92.504		1401.65	90.564		1401.65	92.822		1401.65	82.884		1401.65	87.823		1401.65	92.687		1401.65	93.16
1399.59	94.404		1399.59	93.409		1399.59	92.91		1399.59	94.478		1399.59	91.094		1399.59	95.366		1399.59	96.597		1399.59	91.388		1399.59	89.891		1399.59	95.412		1399.59	92.546		1399.59	90.605		1399.59	92.752		1399.59	82.78		1399.59	87.235		1399.59	92.729		1399.59	93.201
1397.54	94.424		1397.54	93.383		1397.54	92.929		1397.54	94.258		1397.54	91.197		1397.54	95.424		1397.54	96.616		1397.54	91.482		1397.54	90.022		1397.54	95.43		1397.54	92.536		1397.54	90.646		1397.54	92.629		1397.54	82.847		1397.54	86.939		1397.54	92.755		1397.54	93.237
1395.48	94.44		1395.48	93.268		1395.48	92.808		1395.48	93.495		1395.48	91.252		1395.48	95.468		1395.48	96.608		1395.48	91.709		1395.48	90.156		1395.48	95.364		1395.48	92.47		1395.48	90.515		1395.48	92.283		1395.48	83.066		1395.48	86.962		1395.48	92.787		1395.48	93.301
1393.43	94.434		1393.43	92.81		1393.43	92.308		1393.43	91.973		1393.43	91.026		1393.43	95.501		1393.43	96.628		1393.43	91.968		1393.43	90.207		1393.43	95.2		1393.43	92.363		1393.43	89.712		1393.43	91.493		1393.43	83.351		1393.43	87.325		1393.43	92.829		1393.43	93.376
1391.37	94.36		1391.37	91.695		1391.37	91.261		1391.37	90.264		1391.37	90.116		1391.37	95.562		1391.37	96.688		1391.37	92.163		1391.37	90.009		1391.37	94.797		1391.37	92.133		1391.37	87.817		1391.37	90.317		1391.37	83.537		1391.37	88.055		1391.37	92.872		1391.37	93.406
1389.32	94.079		1389.32	90.287		1389.32	90.021		1389.32	89.274		1389.32	88.477		1389.32	95.622		1389.32	96.73		1389.32	92.31		1389.32	89.329		1389.32	93.877		1389.32	91.574		1389.32	85.608		1389.32	89.066		1389.32	83.498		1389.32	89.07		1389.32	92.893		1389.32	93.372
1387.26	93.38		1387.26	89.657		1387.26	89.195		1387.26	89.022		1387.26	87.074		1387.26	95.635		1387.26	96.726		1387.26	92.43		1387.26	88.071		1387.26	92.41		1387.26	90.535		1387.26	84.523		1387.26	88.137		1387.26	83.301		1387.26	90.128		1387.26	92.871		1387.26	93.373
1385.21	92.268		1385.21	89.837		1385.21	88.636		1385.21	89.245		1385.21	86.817		1385.21	95.628		1385.21	96.717		1385.21	92.51		1385.21	86.568		1385.21	90.788		1385.21	89.124		1385.21	84.34		1385.21	87.767		1385.21	83.062		1385.21	91		1385.21	92.825		1385.21	93.475
1383.15	91.151		1383.15	89.832		1383.15	87.836		1383.15	90.101		1383.15	87.112		1383.15	95.61		1383.15	96.718		1383.15	92.569		1383.15	85.467		1383.15	89.553		1383.15	87.801		1383.15	83.595		1383.15	87.9		1383.15	82.772		1383.15	91.619		1383.15	92.752		1383.15	93.557
1381.1	90.349		1381.1	89.714		1381.1	87.075		1381.1	91.385		1381.1	87.075		1381.1	95.556		1381.1	96.735		1381.1	92.62		1381.1	85.192		1381.1	89.176		1381.1	87.169		1381.1	82.564		1381.1	88.389		1381.1	82.449		1381.1	91.99		1381.1	92.706		1381.1	93.533
1379.04	89.758		1379.04	90.091		1379.04	87.019		1379.04	92.564		1379.04	87.045		1379.04	95.488		1379.04	96.757		1379.04	92.66		1379.04	85.637		1379.04	89.706		1379.04	87.422		1379.04	82.916		1379.04	89.111		1379.04	82.266		1379.04	92.152		1379.04	92.741		1379.04	93.491
1376.99	89.48		1376.99	90.793		1376.99	87.929		1376.99	93.387		1376.99	87.743		1376.99	95.424		1376.99	96.745		1376.99	92.708		1376.99	86.335		1376.99	90.629		1376.99	88.215		1376.99	84.869		1376.99	89.948		1376.99	82.32		1376.99	92.168		1376.99	92.798		1376.99	93.519
1374.93	89.967		1374.93	91.506		1374.93	89.409		1374.93	93.783		1374.93	89.087		1374.93	95.387		1374.93	96.693		1374.93	92.756		1374.93	86.998		1374.93	91.596		1374.93	89.153		1374.93	87.138		1374.93	90.744		1374.93	82.482		1374.93	92.094		1374.93	92.811		1374.93	93.566
1372.88	91.089		1372.88	92.087		1372.88	90.656		1372.88	93.657		1372.88	90.319		1372.88	95.344		1372.88	96.639		1372.88	92.778		1372.88	87.707		1372.88	92.653		1372.88	89.954		1372.88	88.661		1372.88	91.24		1372.88	82.616		1372.88	91.956		1372.88	92.777		1372.88	93.529
1370.82	91.913		1370.82	92.239		1370.82	91.152		1370.82	93.052		1370.82	90.786		1370.82	95.23		1370.82	96.602		1370.82	92.733		1370.82	88.441		1370.82	93.537		1370.82	90.32		1370.82	89.033		1370.82	91.23		1370.82	82.686		1370.82	91.764		1370.82	92.665		1370.82	93.361
1368.77	91.461		1368.77	91.734		1368.77	90.761		1368.77	92.365		1368.77	90.21		1368.77	95.029		1368.77	96.56		1368.77	92.614		1368.77	88.846		1368.77	93.799		1368.77	89.95		1368.77	88.291		1368.77	90.755		1368.77	82.683		1368.77	91.529		1368.77	92.485		1368.77	93.087
1366.71	89.398		1366.71	90.902		1366.71	89.646		1366.71	92.084		1366.71	88.657		1366.71	94.74		1366.71	96.48		1366.71	92.517		1366.71	88.561		1366.71	93.35		1366.71	88.387		1366.71	86.862		1366.71	90.068		1366.71	82.626		1366.71	91.312		1366.71	92.345		1366.71	92.868
1364.66	86.803		1364.66	90.396		1364.66	88.634		1364.66	92.398		1364.66	87.001		1364.66	94.437		1364.66	96.379		1364.66	92.509		1364.66	87.511		1364.66	92.402		1364.66	84.85		1364.66	85.57		1364.66	89.536		1364.66	82.566		1364.66	91.209		1364.66	92.322		1364.66	92.825
1362.6	85.476		1362.6	90.392		1362.6	88.678		1362.6	93.105		1362.6	86.641		1362.6	94.284		1362.6	96.299		1362.6	92.578		1362.6	85.858		1362.6	91.224		1362.6	79.584		1362.6	85.05		1362.6	89.39		1362.6	82.541		1362.6	91.167		1362.6	92.369		1362.6	92.856
1360.55	85.783		1360.55	90.69		1360.55	89.587		1360.55	93.822		1360.55	87.798		1360.55	94.321		1360.55	96.206		1360.55	92.676		1360.55	84.003		1360.55	90.124		1360.55	75.238		1360.55	85.185		1360.55	89.565		1360.55	82.558		1360.55	90.983		1360.55	92.322		1360.55	92.78
1358.49	86.832		1358.49	91.183		1358.49	90.552		1358.49	94.367		1358.49	89.295		1358.49	94.344		1358.49	96.019		1358.49	92.677		1358.49	82.492		1358.49	89.152		1358.49	73.368		1358.49	85.791		1358.49	89.767		1358.49	82.644		1358.49	90.523		1358.49	91.916		1358.49	92.423
1356.44	87.839		1356.44	91.839		1356.44	91.407		1356.44	94.719		1356.44	90.46		1356.44	94.192		1356.44	95.736		1356.44	92.443		1356.44	81.545		1356.44	87.511		1356.44	72.204		1356.44	86.891		1356.44	89.626		1356.44	82.832		1356.44	89.853		1356.44	90.734		1356.44	91.358
1354.38	88.491		1354.38	92.584		1354.38	92.061		1354.38	94.784		1354.38	91.36		1354.38	93.814		1354.38	95.427		1354.38	92.015		1354.38	81.124		1354.38	84.38		1354.38	72.188		1354.38	88.196		1354.38	89.115		1354.38	83.079		1354.38	89.228		1354.38	88.333		1354.38	88.988
1352.33	89.126		1352.33	93.217		1352.33	91.971		1352.33	94.468		1352.33	91.794		1352.33	93.209		1352.33	95.152		1352.33	91.62		1352.33	81.616		1352.33	81.844		1352.33	75.878		1352.33	89.324		1352.33	88.76		1352.33	83.304		1352.33	88.964		1352.33	85.177		1352.33	85.839
1350.27	89.717		1350.27	93.582		1350.27	90.815		1350.27	93.989		1350.27	91.394		1350.27	92.471		1350.27	95.014		1350.27	91.403		1350.27	83.271		1350.27	83.412		1350.27	81.539		1350.27	90.185		1350.27	89.11		1350.27	83.492		1350.27	89.164		1350.27	83.28		1350.27	84.197
1348.21	89.315		1348.21	93.678		1348.21	89.268		1348.21	93.913		1348.21	89.921		1348.21	91.751		1348.21	95.101		1348.21	91.238		1348.21	85.344		1348.21	88.046		1348.21	85.663		1348.21	90.833		1348.21	90.127		1348.21	83.677		1348.21	89.592		1348.21	84.165		1348.21	85.378
1346.16	87.437		1346.16	93.414		1346.16	88.727		1346.16	94.385		1346.16	87.833		1346.16	91.214		1346.16	95.322		1346.16	90.96		1346.16	86.94		1346.16	91.757		1346.16	87.715		1346.16	91.258		1346.16	91.238		1346.16	83.86		1346.16	89.993		1346.16	86.584		1346.16	87.714
1344.1	85.005		1344.1	92.63		1344.1	89.566		1344.1	94.894		1344.1	86.653		1344.1	90.866		1344.1	95.518		1344.1	90.603		1344.1	87.835		1344.1	93.21		1344.1	88.543		1344.1	91.228		1344.1	91.905		1344.1	84.026		1344.1	90.354		1344.1	88.34		1344.1	89.14
1342.05	83.727		1342.05	91.609		1342.05	90.806		1342.05	95.126		1342.05	87.265		1342.05	90.753		1342.05	95.668		1342.05	90.385		1342.05	88.043		1342.05	93.076		1342.05	88.458		1342.05	90.258		1342.05	92.085		1342.05	84.131		1342.05	90.756		1342.05	89.018		1342.05	89.536
1339.99	84.752		1339.99	91.205		1339.99	91.727		1339.99	95.225		1339.99	88.838		1339.99	91.122		1339.99	95.796		1339.99	90.475		1339.99	87.389		1339.99	91.582		1339.99	87.259		1339.99	88.143		1339.99	91.931		1339.99	84.138		1339.99	91.179		1339.99	89.392		1339.99	89.727
1337.94	87.494		1337.94	91.71		1337.94	92.344		1337.94	95.328		1337.94	90.277		1337.94	91.919		1337.94	95.807		1337.94	90.743		1337.94	85.942		1337.94	89.094		1337.94	85.061		1337.94	85.871		1337.94	91.56		1337.94	84.123		1337.94	91.536		1337.94	89.834		1337.94	90.046
1335.88	90.199		1335.88	92.439		1335.88	92.836		1335.88	95.43		1335.88	91.295		1335.88	92.702		1335.88	95.678		1335.88	90.92		1335.88	84.557		1335.88	87.334		1335.88	83.159		1335.88	85.18		1335.88	91.289		1335.88	84.22		1335.88	91.771		1335.88	90.196		1335.88	90.327
1333.83	91.906		1333.83	92.908		1333.83	93.284		1333.83	95.527		1333.83	92.045		1333.83	93.244		1333.83	95.553		1333.83	91.022		1333.83	84.226		1333.83	87.779		1333.83	82.976		1333.83	86.277		1333.83	91.465		1333.83	84.439		1333.83	91.887		1333.83	90.394		1333.83	90.461
1331.77	92.853		1331.77	93.216		1331.77	93.646		1331.77	95.614		1331.77	92.634		1331.77	93.666		1331.77	95.523		1331.77	91.181		1331.77	84.882		1331.77	89.592		1331.77	84.185		1331.77	87.494		1331.77	92		1331.77	84.667		1331.77	91.899		1331.77	90.563		1331.77	90.544
1329.72	93.451		1329.72	93.483		1329.72	93.894		1329.72	95.674		1329.72	93.067		1329.72	94.054		1329.72	95.463		1329.72	91.308		1329.72	85.74		1329.72	91.22		1329.72	85.445		1329.72	87.962		1329.72	92.559		1329.72	84.84		1329.72	91.773		1329.72	90.816		1329.72	90.754
1327.66	93.866		1327.66	93.724		1327.66	94.081		1327.66	95.753		1327.66	93.367		1327.66	94.34		1327.66	95.259		1327.66	91.292		1327.66	86.417		1327.66	92.361		1327.66	86.213		1327.66	88.438		1327.66	92.977		1327.66	84.973		1327.66	91.462		1327.66	91.064		1327.66	91.071
1325.61	94.146		1325.61	93.92		1325.61	94.225		1325.61	95.836		1325.61	93.555		1325.61	94.444		1325.61	95.147		1325.61	91.275		1325.61	86.875		1325.61	93.281		1325.61	86.543		1325.61	89.426		1325.61	93.196		1325.61	85.063		1325.61	91.093		1325.61	91.214		1325.61	91.314
1323.55	94.325		1323.55	94.045		1323.55	94.313		1323.55	95.832		1323.55	93.673		1323.55	94.473		1323.55	95.379		1323.55	91.402		1323.55	87.068		1323.55	93.993		1323.55	86.46		1323.55	90.47		1323.55	93.208		1323.55	85.113		1323.55	90.882		1323.55	91.364		1323.55	91.492
1321.5	94.455		1321.5	94.112		1321.5	94.349		1321.5	95.776		1321.5	93.784		1321.5	94.605		1321.5	95.819		1321.5	91.589		1321.5	87.009		1321.5	94.471		1321.5	86.034		1321.5	91.178		1321.5	93.146		1321.5	85.104		1321.5	90.814		1321.5	91.624		1321.5	91.765
1319.44	94.556		1319.44	94.14		1319.44	94.362		1319.44	95.757		1319.44	93.873		1319.44	94.841		1319.44	96.204		1319.44	91.719		1319.44	86.75		1319.44	94.769		1319.44	85.374		1319.44	91.56		1319.44	93.147		1319.44	85.024		1319.44	90.697		1319.44	91.964		1319.44	92.181
1317.39	94.624		1317.39	94.168		1317.39	94.379		1317.39	95.776		1317.39	93.878		1317.39	95.066		1317.39	96.42		1317.39	91.794		1317.39	86.342		1317.39	94.947		1317.39	84.601		1317.39	91.759		1317.39	93.219		1317.39	84.941		1317.39	90.435		1317.39	92.282		1317.39	92.626
1315.33	94.643		1315.33	94.215		1315.33	94.379		1315.33	95.793		1315.33	93.839		1315.33	95.234		1315.33	96.491		1315.33	91.899		1315.33	85.841		1315.33	95.036		1315.33	83.807		1315.33	91.889		1315.33	93.259		1315.33	84.871		1315.33	90.074		1315.33	92.542		1315.33	92.993
1313.28	94.615		1313.28	94.229		1313.28	94.353		1313.28	95.763		1313.28	93.827		1313.28	95.365		1313.28	96.478		1313.28	92.077		1313.28	85.288		1313.28	95.068		1313.28	82.998		1313.28	91.985		1313.28	93.194		1313.28	84.765		1313.28	89.672		1313.28	92.761		1313.28	93.28
1311.22	94.581		1311.22	94.199		1311.22	94.324		1311.22	95.699		1311.22	93.825		1311.22	95.456		1311.22	96.401		1311.22	92.23		1311.22	84.751		1311.22	95.059		1311.22	82.222		1311.22	92.011		1311.22	93.088		1311.22	84.619		1311.22	89.287		1311.22	92.883		1311.22	93.461
1309.17	94.558		1309.17	94.136		1309.17	94.262		1309.17	95.665		1309.17	93.804		1309.17	95.524		1309.17	96.282		1309.17	92.287		1309.17	84.274		1309.17	94.976		1309.17	81.519		1309.17	91.942		1309.17	92.995		1309.17	84.49		1309.17	88.983		1309.17	92.888		1309.17	93.501
1307.11	94.566		1307.11	94.008		1307.11	94.141		1307.11	95.653		1307.11	93.734		1307.11	95.584		1307.11	96.171		1307.11	92.308		1307.11	83.823		1307.11	94.797		1307.11	80.739		1307.11	91.76		1307.11	92.886		1307.11	84.43		1307.11	88.73		1307.11	92.839		1307.11	93.483
1305.06	94.598		1305.06	93.794		1305.06	93.99		1305.06	95.618		1305.06	93.583		1305.06	95.607		1305.06	96.068		1305.06	92.331		1305.06	83.392		1305.06	94.514		1305.06	79.632		1305.06	91.461		1305.06	92.687		1305.06	84.43		1305.06	88.473		1305.06	92.751		1305.06	93.439
1303	94.588		1303	93.527		1303	93.808		1303	95.568		1303	93.372		1303	95.594		1303	95.903		1303	92.356		1303	83.03		1303	94.094		1303	78.062		1303	91.191		1303	92.336		1303	84.475		1303	88.278		1303	92.592		1303	93.281
1300.94	94.534		1300.94	93.262		1300.94	93.573		1300.94	95.503		1300.94	93.122		1300.94	95.529		1300.94	95.614		1300.94	92.36		1300.94	82.735		1300.94	93.53		1300.94	76.23		1300.94	90.991		1300.94	91.979		1300.94	84.566		1300.94	88.165		1300.94	92.341		1300.94	92.965
1298.89	94.473		1298.89	93.054		1298.89	93.276		1298.89	95.378		1298.89	92.755		1298.89	95.355		1298.89	95.224		1298.89	92.229		1298.89	82.461		1298.89	92.914		1298.89	74.733		1298.89	90.714		1298.89	91.795		1298.89	84.663		1298.89	87.981		1298.89	91.966		1298.89	92.462
1296.83	94.403		1296.83	92.962		1296.83	92.902		1296.83	95.122		1296.83	92.193		1296.83	95.022		1296.83	94.782		1296.83	91.847		1296.83	82.164		1296.83	92.448		1296.83	74.069		1296.83	90.396		1296.83	91.742		1296.83	84.71		1296.83	87.604		1296.83	91.428		1296.83	91.816
1294.78	94.327		1294.78	92.993		1294.78	92.38		1294.78	94.664		1294.78	91.46		1294.78	94.506		1294.78	94.398		1294.78	91.23		1294.78	81.839		1294.78	92.265		1294.78	74.292		1294.78	90.182		1294.78	91.677		1294.78	84.712		1294.78	87.113		1294.78	90.782		1294.78	91.205
1292.72	94.3		1292.72	93.062		1292.72	91.668		1292.72	94.053		1292.72	90.609		1292.72	93.959		1292.72	94.212		1292.72	90.723		1292.72	81.609		1292.72	92.217		1292.72	75.272		1292.72	90.095		1292.72	91.504		1292.72	84.723		1292.72	86.709		1292.72	90.276		1292.72	90.778
1290.67	94.349		1290.67	93.089		1290.67	90.873		1290.67	93.482		1290.67	89.926		1290.67	93.615		1290.67	94.238		1290.67	90.68		1290.67	81.594		1290.67	91.925		1290.67	76.712		1290.67	90.032		1290.67	91.276		1290.67	84.758		1290.67	86.558		1290.67	90.107		1290.67	90.572
1288.61	94.415		1288.61	93.042		1288.61	90.28		1288.61	93.233		1288.61	89.846		1288.61	93.458		1288.61	94.466		1288.61	90.976		1288.61	81.747		1288.61	91.136		1288.61	78.128		1288.61	89.88		1288.61	91.167		1288.61	84.807		1288.61	86.67		1288.61	90.065		1288.61	90.502
1286.56	94.438		1286.56	92.864		1286.56	90.207		1286.56	93.505		1286.56	90.232		1286.56	93.365		1286.56	94.864		1286.56	91.271		1286.56	81.984		1286.56	90.064		1286.56	79.115		1286.56	89.642		1286.56	91.253		1286.56	84.849		1286.56	86.89		1286.56	89.814		1286.56	90.345
1284.5	94.39		1284.5	92.425		1284.5	90.617		1284.5	94.09		1284.5	90.504		1284.5	93.348		1284.5	95.201		1284.5	91.317		1284.5	82.162		1284.5	89.231		1284.5	79.414		1284.5	89.332		1284.5	91.403		1284.5	84.852		1284.5	87.028		1284.5	89.306		1284.5	89.921
1282.45	94.207		1282.45	91.575		1282.45	91.144		1282.45	94.585		1282.45	90.544		1282.45	93.312		1282.45	95.194		1282.45	90.965		1282.45	81.996		1282.45	88.81		1282.45	78.838		1282.45	88.658		1282.45	91.364		1282.45	84.815		1282.45	87.008		1282.45	88.755		1282.45	89.346
1280.39	93.793		1280.39	90.384		1280.39	91.568		1280.39	94.844		1280.39	90.565		1280.39	93.076		1280.39	94.687		1280.39	90.256		1280.39	81.256		1280.39	88.29		1280.39	77.308		1280.39	87.02		1280.39	90.907		1280.39	84.743		1280.39	86.888		1280.39	88.292		1280.39	88.789
1278.34	93.03		1278.34	89.194		1278.34	91.832		1278.34	94.866		1278.34	90.556		1278.34	92.717		1278.34	93.78		1278.34	89.394		1278.34	79.959		1278.34	87.209		1278.34	75.094		1278.34	84.108		1278.34	89.996		1278.34	84.656		1278.34	86.677		1278.34	87.846		1278.34	88.199
1276.28	91.764		1276.28	88.112		1276.28	91.807		1276.28	94.633		1276.28	90.389		1276.28	92.447		1276.28	92.975		1276.28	88.482		1276.28	78.381		1276.28	85.934		1276.28	72.993		1276.28	80.583		1276.28	88.809		1276.28	84.602		1276.28	86.246		1276.28	87.338		1276.28	87.519
1274.23	90.137		1274.23	86.965		1274.23	91.4		1274.23	94.14		1274.23	90.038		1274.23	92.265		1274.23	92.731		1274.23	87.376		1274.23	76.985		1274.23	85.252		1274.23	71.718		1274.23	77.835		1274.23	87.693		1274.23	84.615		1274.23	85.529		1274.23	86.807		1274.23	86.949
1272.17	88.784		1272.17	85.972		1272.17	90.64		1272.17	93.445		1272.17	89.563		1272.17	91.96		1272.17	92.905		1272.17	85.98		1272.17	76.204		1272.17	85.464		1272.17	71.271		1272.17	76.683		1272.17	86.943		1272.17	84.674		1272.17	84.686		1272.17	86.482		1272.17	86.882
1270.12	88.366		1270.12	85.683		1270.12	89.576		1270.12	92.747		1270.12	88.95		1270.12	91.42		1270.12	93.022		1270.12	84.393		1270.12	76.205		1270.12	86.333		1270.12	71.303		1270.12	77.443		1270.12	86.78		1270.12	84.736		1270.12	83.949		1270.12	86.614		1270.12	87.466
1268.06	89.056		1268.06	86.392		1268.06	88.162		1268.06	92.112		1268.06	88.092		1268.06	90.82		1268.06	92.892		1268.06	82.673		1268.06	76.792		1268.06	87.615		1268.06	71.414		1268.06	80.113		1268.06	87.265		1268.06	84.802		1268.06	83.347		1268.06	87.217		1268.06	88.375
1266.01	90.443		1266.01	87.786		1266.01	86.318		1266.01	91.307		1266.01	86.999		1266.01	90.528		1266.01	92.709		1266.01	80.77		1266.01	77.443		1266.01	89.094		1266.01	70.958		1266.01	83.487		1266.01	88.018		1266.01	84.873		1266.01	82.741		1266.01	88.021		1266.01	89.179
1263.95	91.794		1263.95	88.969		1263.95	84.505		1263.95	90.257		1263.95	85.834		1263.95	90.714		1263.95	92.578		1263.95	78.868		1263.95	77.632		1263.95	90.28		1263.95	69.275		1263.95	86.039		1263.95	88.517		1263.95	84.925		1263.95	82.136		1263.95	88.71		1263.95	89.733
1261.9	92.622		1261.9	89.262		1261.9	83.595		1261.9	89.223		1261.9	84.744		1261.9	91.051		1261.9	92.483		1261.9	77.622		1261.9	77.151		1261.9	90.57		1261.9	66.527		1261.9	87.296		1261.9	88.466		1261.9	84.914		1261.9	81.734		1261.9	89.167		1261.9	90.135
1259.84	92.941		1259.84	88.893		1259.84	83.915		1259.84	88.363		1259.84	83.901		1259.84	91.246		1259.84	92.677		1259.84	77.702		1259.84	76.118		1259.84	89.857		1259.84	64.071		1259.84	87.414		1259.84	87.845		1259.84	84.803		1259.84	81.643		1259.84	89.415		1259.84	90.404
1257.79	92.911		1257.79	88.6		1257.79	85.016		1257.79	87.831		1257.79	83.732		1257.79	91.453		1257.79	93.321		1257.79	79.145		1257.79	74.893		1257.79	88.651		1257.79	63.066		1257.79	86.552		1257.79	86.976		1257.79	84.612		1257.79	81.675		1257.79	89.415		1257.79	90.405
1255.73	92.548		1255.73	88.762		1255.73	86.18		1255.73	88.058		1255.73	84.474		1255.73	91.905		1255.73	94.109		1255.73	81.359		1255.73	73.864		1255.73	87.317		1255.73	63.273		1255.73	85.195		1255.73	86.324		1255.73	84.37		1255.73	81.586		1255.73	89.05		1255.73	90.082
1253.68	91.807		1253.68	89.288		1253.68	86.966		1253.68	89.042		1253.68	85.605		1253.68	92.53		1253.68	94.701		1253.68	83.554		1253.68	73.076		1253.68	85.703		1253.68	63.949		1253.68	84.26		1253.68	86.049		1253.68	84.071		1253.68	81.343		1253.68	88.345		1253.68	89.429
1251.62	90.8		1251.62	89.976		1251.62	87.369		1251.62	90.183		1251.62	86.385		1251.62	93.103		1251.62	94.974		1251.62	85.236		1251.62	72.339		1251.62	84.021		1251.62	64.697		1251.62	84.364		1251.62	86.091		1251.62	83.741		1251.62	80.993		1251.62	87.438		1251.62	88.373
1249.56	89.944		1249.56	90.569		1249.56	87.529		1249.56	91.082		1249.56	86.551		1249.56	93.514		1249.56	95.01		1249.56	86.381		1249.56	71.617		1249.56	83.211		1249.56	65.268		1249.56	85.182		1249.56	86.423		1249.56	83.445		1249.56	80.569		1249.56	86.539		1249.56	87.155
1247.51	89.605		1247.51	90.842		1247.51	87.514		1247.51	91.688		1247.51	86.284		1247.51	93.809		1247.51	95.07		1247.51	87.186		1247.51	71.029		1247.51	83.838		1247.51	65.396		1247.51	85.923		1247.51	86.972		1247.51	83.195		1247.51	80.103		1247.51	86.201		1247.51	86.623
1245.45	89.584		1245.45	90.839		1245.45	87.472		1245.45	92.056		1245.45	86.043		1245.45	94.057		1245.45	95.284		1245.45	87.882		1245.45	70.685		1245.45	85.445		1245.45	64.983		1245.45	86.199		1245.45	87.575		1245.45	82.982		1245.45	79.647		1245.45	86.865		1245.45	87.362
1243.4	89.395		1243.4	90.836		1243.4	87.684		1243.4	92.322		1243.4	86.17		1243.4	94.255		1243.4	95.577		1243.4	88.634		1243.4	70.623		1243.4	87.107		1243.4	64.202		1243.4	86.279		1243.4	88.147		1243.4	82.837		1243.4	79.304		1243.4	88.11		1243.4	88.866
1241.34	88.937		1241.34	91.08		1241.34	88.304		1241.34	92.618		1241.34	86.604		1241.34	94.441		1241.34	95.885		1241.34	89.474		1241.34	70.812		1241.34	88.177		1241.34	63.492		1241.34	86.485		1241.34	88.786		1241.34	82.806		1241.34	79.15		1241.34	89.22		1241.34	90.194
1239.29	88.555		1239.29	91.533		1239.29	89.215		1239.29	93.01		1239.29	87.304		1239.29	94.643		1239.29	96.147		1239.29	90.31		1239.29	71.211		1239.29	88.629		1239.29	63.273		1239.29	86.718		1239.29	89.499		1239.29	82.873		1239.29	79.196		1239.29	89.871		1239.29	90.816
1237.23	88.646		1237.23	91.931		1237.23	90.137		1237.23	93.447		1237.23	88.333		1237.23	94.793		1237.23	96.307		1237.23	90.995		1237.23	71.778		1237.23	88.973		1237.23	63.646		1237.23	86.818		1237.23	90.116		1237.23	82.981		1237.23	79.442		1237.23	90.094		1237.23	90.923
1235.18	89.312		1235.18	92.162		1235.18	90.867		1235.18	93.796		1235.18	89.404		1235.18	94.817		1235.18	96.37		1235.18	91.501		1235.18	72.465		1235.18	89.745		1235.18	64.565		1235.18	86.989		1235.18	90.644		1235.18	83.114		1235.18	79.905		1235.18	90.297		1235.18	91.145
1233.12	90.28		1233.12	92.314		1233.12	91.368		1233.12	94.048		1233.12	90.146		1233.12	94.748		1233.12	96.396		1233.12	91.889		1233.12	73.301		1233.12	90.888		1233.12	65.949		1233.12	87.467		1233.12	91.229		1233.12	83.28		1233.12	80.532		1233.12	90.859		1233.12	91.783
1231.07	91.152		1231.07	92.48		1231.07	91.698		1231.07	94.28		1231.07	90.549		1231.07	94.7		1231.07	96.415		1231.07	92.157		1231.07	74.371		1231.07	91.965		1231.07	67.727		1231.07	88.217		1231.07	91.871		1231.07	83.471		1231.07	81.237		1231.07	91.593		1231.07	92.556
1229.01	91.739		1229.01	92.736		1229.01	91.992		1229.01	94.531		1229.01	90.768		1229.01	94.761		1229.01	96.405		1229.01	92.295		1229.01	75.731		1229.01	92.763		1229.01	69.911		1229.01	89.091		1229.01	92.461		1229.01	83.646		1229.01	82.07		1229.01	92.161		1229.01	93.113
1226.96	92.106		1226.96	93.053		1226.96	92.366		1226.96	94.798		1226.96	90.906		1226.96	94.91		1226.96	96.364		1226.96	92.381		1226.96	77.406		1226.96	93.32		1226.96	72.489		1226.96	89.903		1226.96	92.931		1226.96	83.776		1226.96	83.139		1226.96	92.494		1226.96	93.394
1224.9	92.408		1224.9	93.302		1224.9	92.801		1224.9	95.037		1224.9	91.066		1224.9	95.055		1224.9	96.291		1224.9	92.48		1224.9	79.307		1224.9	93.74		1224.9	75.316		1224.9	90.534		1224.9	93.289		1224.9	83.889		1224.9	84.392		1224.9	92.646		1224.9	93.54
1222.85	92.781		1222.85	93.428		1222.85	93.192		1222.85	95.193		1222.85	91.325		1222.85	95.185		1222.85	96.167		1222.85	92.565		1222.85	81.171		1222.85	94.106		1222.85	78.096		1222.85	91.022		1222.85	93.511		1222.85	84.046		1222.85	85.594		1222.85	92.698		1222.85	93.662
1220.79	93.262		1220.79	93.508		1220.79	93.506		1220.79	95.214		1220.79	91.701		1220.79	95.302		1220.79	96.031		1220.79	92.602		1220.79	82.737		1220.79	94.443		1220.79	80.484		1220.79	91.399		1220.79	93.568		1220.79	84.248		1220.79	86.581		1220.79	92.732		1220.79	93.719
1218.74	93.777		1218.74	93.627		1218.74	93.771		1218.74	95.121		1218.74	92.166		1218.74	95.361		1218.74	95.92		1218.74	92.616		1218.74	83.897		1218.74	94.743		1218.74	82.236		1218.74	91.674		1218.74	93.544		1218.74	84.434		1218.74	87.36		1218.74	92.787		1218.74	93.679
1216.68	94.224		1216.68	93.779		1216.68	93.977		1216.68	95.07		1216.68	92.594		1216.68	95.337		1216.68	95.804		1216.68	92.659		1216.68	84.666		1216.68	94.984		1216.68	83.299		1216.68	91.876		1216.68	93.569		1216.68	84.615		1216.68	87.931		1216.68	92.82		1216.68	93.611
1214.63	94.551		1214.63	93.932		1214.63	94.101		1214.63	95.176		1214.63	92.868		1214.63	95.211		1214.63	95.594		1214.63	92.703		1214.63	85.134		1214.63	95.149		1214.63	83.788		1214.63	92.038		1214.63	93.716		1214.63	84.83		1214.63	88.232		1214.63	92.792		1214.63	93.537
1212.57	94.759		1212.57	94.06		1212.57	94.173		1212.57	95.372		1212.57	93.006		1212.57	94.986		1212.57	95.131		1212.57	92.669		1212.57	85.364		1212.57	95.265		1212.57	83.881		1212.57	92.236		1212.57	93.922		1212.57	85.05		1212.57	88.284		1212.57	92.664		1212.57	93.334
1210.52	94.859		1210.52	94.152		1210.52	94.251		1210.52	95.536		1210.52	93.109		1210.52	94.727		1210.52	94.315		1210.52	92.52		1210.52	85.382		1210.52	95.365		1210.52	83.722		1210.52	92.461		1210.52	94.09		1210.52	85.256		1210.52	88.197		1210.52	92.352		1210.52	92.848
1208.46	94.908		1208.46	94.243		1208.46	94.34		1208.46	95.618		1208.46	93.229		1208.46	94.514		1208.46	93.388		1208.46	92.277		1208.46	85.27		1208.46	95.421		1208.46	83.408		1208.46	92.603		1208.46	94.176		1208.46	85.437		1208.46	88.007		1208.46	91.812		1208.46	92.095
1206.41	94.977		1206.41	94.334		1206.41	94.409		1206.41	95.66		1206.41	93.362		1206.41	94.36		1206.41	92.756		1206.41	91.899		1206.41	85.117		1206.41	95.428		1206.41	83.044		1206.41	92.646		1206.41	94.116		1206.41	85.566		1206.41	87.611		1206.41	91.152		1206.41	91.313
1204.35	95.053		1204.35	94.381		1204.35	94.457		1204.35	95.72		1204.35	93.497		1204.35	94.198		1204.35	92.45		1204.35	91.193		1204.35	84.953		1204.35	95.424		1204.35	82.719		1204.35	92.687		1204.35	93.991		1204.35	85.641		1204.35	86.858		1204.35	90.604		1204.35	90.813
1202.3	95.106		1202.3	94.382		1202.3	94.484		1202.3	95.789		1202.3	93.603		1202.3	93.944		1202.3	92.363		1202.3	90.038		1202.3	84.821		1202.3	95.464		1202.3	82.475		1202.3	92.801		1202.3	93.937		1202.3	85.689		1202.3	85.86		1202.3	90.213		1202.3	90.657
1200.24	95.139		1200.24	94.372		1200.24	94.473		1200.24	95.81		1200.24	93.7		1200.24	93.59		1200.24	92.699		1200.24	88.849		1200.24	84.747		1200.24	95.54		1200.24	82.291		1200.24	92.929		1200.24	93.938		1200.24	85.752		1200.24	85.066		1200.24	89.963		1200.24	90.758
1198.18	95.153		1198.18	94.386		1198.18	94.459		1198.18	95.796		1198.18	93.82		1198.18	93.11		1198.18	93.472		1198.18	88.384		1198.18	84.676		1198.18	95.572		1198.18	82.151		1198.18	92.958		1198.18	93.95		1198.18	85.853		1198.18	84.748		1198.18	90.029		1198.18	91.085
1196.13	95.148		1196.13	94.432		1196.13	94.452		1196.13	95.793		1196.13	93.897		1196.13	92.445		1196.13	94.204		1196.13	88.767		1196.13	84.605		1196.13	95.568		1196.13	82.072		1196.13	92.925		1196.13	93.961		1196.13	85.967		1196.13	84.668		1196.13	90.391		1196.13	91.458
1194.07	95.145		1194.07	94.463		1194.07	94.433		1194.07	95.734		1194.07	93.909		1194.07	91.685		1194.07	94.516		1194.07	89.315		1194.07	84.561		1194.07	95.558		1194.07	81.99		1194.07	92.925		1194.07	93.951		1194.07	86.065		1194.07	84.469		1194.07	90.746		1194.07	91.663
1192.02	95.154		1192.02	94.463		1192.02	94.405		1192.02	95.565		1192.02	93.961		1192.02	91.055		1192.02	94.451		1192.02	89.394		1192.02	84.515		1192.02	95.548		1192.02	81.84		1192.02	92.929		1192.02	93.885		1192.02	86.147		1192.02	84.14		1192.02	90.879		1192.02	91.742
1189.96	95.177		1189.96	94.464		1189.96	94.41		1189.96	95.281		1189.96	94.066		1189.96	90.681		1189.96	94.237		1189.96	88.927		1189.96	84.468		1189.96	95.569		1189.96	81.664		1189.96	92.889		1189.96	93.707		1189.96	86.241		1189.96	83.98		1189.96	90.754		1189.96	91.755
1187.91	95.241		1187.91	94.466		1187.91	94.462		1187.91	94.869		1187.91	94.129		1187.91	90.61		1187.91	94.191		1187.91	88.304		1187.91	84.389		1187.91	95.62		1187.91	81.506		1187.91	92.891		1187.91	93.408		1187.91	86.352		1187.91	84.246		1187.91	90.555		1187.91	91.74
1185.85	95.302		1185.85	94.454		1185.85	94.498		1185.85	94.594		1185.85	94.142		1185.85	90.94		1185.85	94.502		1185.85	88.089		1185.85	84.273		1185.85	95.656		1185.85	81.378		1185.85	92.954		1185.85	93.145		1185.85	86.459		1185.85	84.904		1185.85	90.626		1185.85	91.909
1183.8	95.299		1183.8	94.445		1183.8	94.493		1183.8	94.715		1183.8	94.139		1183.8	91.695		1183.8	94.999		1183.8	88.504		1183.8	84.221		1183.8	95.653		1183.8	81.3		1183.8	93.027		1183.8	93.12		1183.8	86.544		1183.8	85.738		1183.8	91.044		1183.8	92.285
1181.74	95.275		1181.74	94.469		1181.74	94.512		1181.74	95.019		1181.74	94.1		1181.74	92.694		1181.74	95.438		1181.74	89.307		1181.74	84.31		1181.74	95.639		1181.74	81.28		1181.74	93.14		1181.74	93.315		1181.74	86.622		1181.74	86.58		1181.74	91.506		1181.74	92.619
1179.69	95.267		1179.69	94.517		1179.69	94.586		1179.69	95.198		1179.69	94.071		1179.69	93.623		1179.69	95.711		1179.69	90.163		1179.69	84.545		1179.69	95.643		1179.69	81.303		1179.69	93.235		1179.69	93.519		1179.69	86.707		1179.69	87.308		1179.69	91.802		1179.69	92.855
1177.63	95.249		1177.63	94.545		1177.63	94.644		1177.63	95.172		1177.63	94.106		1177.63	94.23		1177.63	95.712		1177.63	90.781		1177.63	84.875		1177.63	95.651		1177.63	81.304		1177.63	93.228		1177.63	93.579		1177.63	86.779		1177.63	87.816		1177.63	91.968		1177.63	93.009
1175.58	95.208		1175.58	94.554		1175.58	94.628		1175.58	95.115		1175.58	94.126		1175.58	94.375		1175.58	95.35		1175.58	90.851		1175.58	85.206		1175.58	95.618		1175.58	81.318		1175.58	93.183		1175.58	93.565		1175.58	86.812		1175.58	87.964		1175.58	91.956		1175.58	92.944
1173.52	95.16		1173.52	94.562		1173.52	94.602		1173.52	95.261		1173.52	94.076		1173.52	94.07		1173.52	94.618		1173.52	90.373		1173.52	85.463		1173.52	95.573		1173.52	81.566		1173.52	93.188		1173.52	93.596		1173.52	86.836		1173.52	87.546		1173.52	91.698		1173.52	92.657
1171.47	95.126		1171.47	94.555		1171.47	94.619		1171.47	95.518		1171.47	94.022		1171.47	93.454		1171.47	93.523		1171.47	89.683		1171.47	85.615		1171.47	95.586		1171.47	82.117		1171.47	93.248		1171.47	93.693		1171.47	86.888		1171.47	86.625		1171.47	91.29		1171.47	92.307
1169.41	95.087		1169.41	94.537		1169.41	94.608		1169.41	95.656		1169.41	93.954		1169.41	92.607		1169.41	92.207		1169.41	88.987		1169.41	85.636		1169.41	95.626		1169.41	82.679		1169.41	93.306		1169.41	93.782		1169.41	86.945		1169.41	85.713		1169.41	90.82		1169.41	91.838
1167.36	95.011		1167.36	94.522		1167.36	94.499		1167.36	95.664		1167.36	93.838		1167.36	91.488		1167.36	91.17		1167.36	88.617		1167.36	85.501		1167.36	95.612		1167.36	82.961		1167.36	93.242		1167.36	93.729		1167.36	86.954		1167.36	85.277		1167.36	90.398		1167.36	91.235
1165.3	94.892		1165.3	94.477		1165.3	94.324		1165.3	95.614		1165.3	93.709		1165.3	90.4		1165.3	91.147		1165.3	88.859		1165.3	85.212		1165.3	95.492		1165.3	82.937		1165.3	92.989		1165.3	93.546		1165.3	86.915		1165.3	85.321		1165.3	90.262		1165.3	90.967
1163.25	94.717		1163.25	94.39		1163.25	94.131		1163.25	95.485		1163.25	93.529		1163.25	90.125		1163.25	92.265		1163.25	89.481		1163.25	84.773		1163.25	95.253		1163.25	82.634		1163.25	92.644		1163.25	93.347		1163.25	86.848		1163.25	85.642		1163.25	90.509		1163.25	91.321
1161.19	94.47		1161.19	94.279		1161.19	93.923		1161.19	95.303		1161.19	93.261		1161.19	90.932		1161.19	93.762		1161.19	90.276		1161.19	84.188		1161.19	94.964		1161.19	82.121		1161.19	92.379		1161.19	93.139		1161.19	86.737		1161.19	85.997		1161.19	91.027		1161.19	92.034
1159.14	94.202		1159.14	94.172		1159.14	93.701		1159.14	95.132		1159.14	92.983		1159.14	92.239		1159.14	94.967		1159.14	91.118		1159.14	83.506		1159.14	94.713		1159.14	81.558		1159.14	92.254		1159.14	92.91		1159.14	86.592		1159.14	86.075		1159.14	91.566		1159.14	92.77
1157.08	93.997		1157.08	94.141		1157.08	93.55		1157.08	94.946		1157.08	92.773		1157.08	93.273		1157.08	95.698		1157.08	91.696		1157.08	82.793		1157.08	94.529		1157.08	81.037		1157.08	92.192		1157.08	92.636		1157.08	86.446		1157.08	85.772		1157.08	91.83		1157.08	93.243
1155.03	93.88		1155.03	94.227		1155.03	93.537		1155.03	94.71		1155.03	92.63		1155.03	93.666		1155.03	96.013		1155.03	91.896		1155.03	82.116		1155.03	94.366		1155.03	80.556		1155.03	92.176		1155.03	92.283		1155.03	86.319		1155.03	85.231		1155.03	91.777		1155.03	93.345
1152.97	93.821		1152.97	94.362		1152.97	93.615		1152.97	94.347		1152.97	92.559		1152.97	93.606		1152.97	96.094		1152.97	91.891		1152.97	81.497		1152.97	94.067		1152.97	80.139		1152.97	92.213		1152.97	91.853		1152.97	86.19		1152.97	84.626		1152.97	91.55		1152.97	93.232
1150.91	93.792		1150.91	94.442		1150.91	93.689		1150.91	93.842		1150.91	92.56		1150.91	93.315		1150.91	96.048		1150.91	91.821		1150.91	80.776		1150.91	93.336		1150.91	79.66		1150.91	92.228		1150.91	91.375		1150.91	85.996		1150.91	84.063		1150.91	91.222		1150.91	92.986
1148.86	93.716		1148.86	94.462		1148.86	93.666		1148.86	93.478		1148.86	92.531		1148.86	92.968		1148.86	95.837		1148.86	91.693		1148.86	79.676		1148.86	91.942		1148.86	78.721		1148.86	92.04		1148.86	90.891		1148.86	85.711		1148.86	83.545		1148.86	90.788		1148.86	92.578
1146.8	93.37		1146.8	94.477		1146.8	93.523		1146.8	93.366		1146.8	92.365		1146.8	92.849		1146.8	95.441		1146.8	91.498		1146.8	78.162		1146.8	90.253		1146.8	77.099		1146.8	91.154		1146.8	90.323		1146.8	85.365		1146.8	83.035		1146.8	90.213		1146.8	91.973
1144.75	92.585		1144.75	94.424		1144.75	93.228		1144.75	93.218		1144.75	92.046		1144.75	93.027		1144.75	94.94		1144.75	91.252		1144.75	76.755		1144.75	89.261		1144.75	75.231		1144.75	88.932		1144.75	89.456		1144.75	84.997		1144.75	82.485		1144.75	89.486		1144.75	91.135
1142.69	91.547		1142.69	94.185		1142.69	92.602		1142.69	92.871		1142.69	91.535		1142.69	93.342		1142.69	94.48		1142.69	90.918		1142.69	76.084		1142.69	89.612		1142.69	73.809		1142.69	85.807		1142.69	88.272		1142.69	84.559		1142.69	81.865		1142.69	88.684		1142.69	90.261
1140.64	90.849		1140.64	93.707		1140.64	91.36		1140.64	92.396		1140.64	90.681		1140.64	93.659		1140.64	94.196		1140.64	90.321		1140.64	76.056		1140.64	90.808		1140.64	72.663		1140.64	83.776		1140.64	87.234		1140.64	84.016		1140.64	81.179		1140.64	87.988		1140.64	89.72
1138.58	91.042		1138.58	92.796		1138.58	89.432		1138.58	91.935		1138.58	89.344		1138.58	93.885		1138.58	94.111		1138.58	89.38		1138.58	76.06		1138.58	91.728		1138.58	70.824		1138.58	84.22		1138.58	86.807		1138.58	83.429		1138.58	80.411		1138.58	87.484		1138.58	89.549
1136.53	92.031		1136.53	91.273		1136.53	87.625		1136.53	91.65		1136.53	87.71		1136.53	94.004		1136.53	94.253		1136.53	88.436		1136.53	75.678		1136.53	91.779		1136.53	68.123		1136.53	86.23		1136.53	86.779		1136.53	82.786		1136.53	79.495		1136.53	87.085		1136.53	89.461
1134.47	93.161		1134.47	89.614		1134.47	87.338		1134.47	91.51		1134.47	86.647		1134.47	94.035		1134.47	94.639		1134.47	87.978		1134.47	74.785		1134.47	91.271		1134.47	66		1134.47	88.149		1134.47	86.764		1134.47	82.012		1134.47	78.392		1134.47	86.764		1134.47	89.323
1132.42	93.937		1132.42	88.967		1132.42	88.689		1132.42	91.275		1132.42	86.902		1132.42	94.002		1132.42	95.094		1132.42	88.043		1132.42	73.417		1132.42	90.883		1132.42	66.067		1132.42	89.361		1132.42	86.779		1132.42	81.145		1132.42	77.117		1132.42	86.587		1132.42	89.15
1130.36	94.356		1130.36	89.892		1130.36	90.316		1130.36	90.85		1130.36	87.942		1130.36	93.988		1130.36	95.417		1130.36	88.228		1130.36	71.736		1130.36	90.895		1130.36	68.15		1130.36	90.028		1130.36	86.88		1130.36	80.361		1130.36	75.764		1130.36	86.456		1130.36	88.855
1128.31	94.583		1128.31	91.503		1128.31	91.262		1128.31	90.37		1128.31	88.8		1128.31	93.996		1128.31	95.635		1128.31	88.223		1128.31	69.938		1128.31	91.027		1128.31	70.659		1128.31	90.362		1128.31	86.971		1128.31	79.782		1128.31	74.527		1128.31	86.087		1128.31	88.322
1126.25	94.699		1126.25	92.715		1126.25	91.587		1126.25	90.213		1126.25	89.251		1126.25	93.914		1126.25	95.792		1126.25	88.059		1126.25	68.138		1126.25	90.938		1126.25	72.406		1126.25	90.479		1126.25	86.943		1126.25	79.333		1126.25	73.559		1126.25	85.1		1126.25	87.217
1124.2	94.749		1124.2	93.331		1124.2	91.615		1124.2	90.753		1124.2	89.435		1124.2	93.701		1124.2	95.825		1124.2	87.824		1124.2	66.372		1124.2	90.382		1124.2	73.134		1124.2	90.454		1124.2	86.791		1124.2	78.914		1124.2	72.883		1124.2	82.996		1124.2	84.892
1122.14	94.764		1122.14	93.615		1122.14	91.508		1122.14	91.755		1122.14	89.374		1122.14	93.416		1122.14	95.751		1122.14	87.439		1122.14	64.737		1122.14	88.94		1122.14	72.803		1122.14	90.367		1122.14	86.428		1122.14	78.532		1122.14	72.484		1122.14	79.446		1122.14	80.87
1120.09	94.747		1120.09	93.801		1120.09	91.302		1120.09	92.691		1120.09	89.131		1120.09	93.122		1120.09	95.602		1120.09	86.815		1120.09	63.386		1120.09	86.491		1120.09	71.336		1120.09	90.234		1120.09	85.689		1120.09	78.211		1120.09	72.334		1120.09	74.647		1120.09	75.338
1118.03	94.715		1118.03	93.926		1118.03	90.992		1118.03	93.328		1118.03	88.788		1118.03	92.808		1118.03	95.317		1118.03	85.967		1118.03	62.483		1118.03	83.538		1118.03	69.002		1118.03	89.927		1118.03	84.704		1118.03	77.934		1118.03	72.317		1118.03	69.359		1118.03	69.298
1115.98	94.682		1115.98	93.959		1115.98	90.589		1115.98	93.66		1115.98	88.36		1115.98	92.405		1115.98	94.801		1115.98	84.97		1115.98	62.233		1115.98	80.002		1115.98	66.364		1115.98	89.392		1115.98	83.65		1115.98	77.647		1115.98	72.306		1115.98	64.705		1115.98	64.358
1113.92	94.6		1113.92	93.944		1113.92	90.11		1113.92	93.837		1113.92	87.824		1113.92	91.83		1113.92	93.867		1113.92	83.82		1113.92	62.757		1113.92	74.911		1113.92	63.634		1113.92	88.787		1113.92	82.518		1113.92	77.383		1113.92	72.224		1113.92	61.654		1113.92	61.666
1111.87	94.432		1111.87	93.934		1111.87	89.561		1111.87	93.968		1111.87	87.117		1111.87	91.042		1111.87	92.176		1111.87	82.358		1111.87	63.883		1111.87	68.122		1111.87	60.426		1111.87	88.241		1111.87	81.32		1111.87	77.235		1111.87	71.983		1111.87	60.295		1111.87	60.779
1109.81	94.223		1109.81	93.939		1109.81	88.91		1109.81	93.99		1109.81	86.207		1109.81	90.055		1109.81	89.608		1109.81	80.425		1109.81	65.095		1109.81	61.085		1109.81	56.236		1109.81	87.82		1109.81	80.154		1109.81	77.18		1109.81	71.583		1109.81	59.735		1109.81	60.466
1107.76	94.046		1107.76	93.97		1107.76	88.111		1107.76	93.898		1107.76	85.01		1107.76	88.807		1107.76	87.1		1107.76	78.13		1107.76	65.927		1107.76	55.639		1107.76	51.283		1107.76	87.638		1107.76	79.288		1107.76	77.184		1107.76	71.179		1107.76	59.285		1107.76	60.537
1105.7	93.901		1105.7	94.033		1105.7	87.22		1105.7	93.795		1105.7	83.267		1105.7	87.222		1105.7	86.334		1105.7	76.007		1105.7	66.321		1105.7	53.039		1105.7	47.2		1105.7	87.733		1105.7	79.021		1105.7	77.313		1105.7	70.897		1105.7	59.41		1105.7	61.845
1103.65	93.714		1103.65	94.119		1103.65	86.352		1103.65	93.705		1103.65	80.604		1103.65	85.436		1103.65	87.635		1103.65	74.543		1103.65	66.382		1103.65	53.912		1103.65	45.86		1103.65	88.028		1103.65	79.169		1103.65	77.604		1103.65	70.704		1103.65	60.748		1103.65	64.672
1101.59	93.451		1101.59	94.2		1101.59	85.481		1101.59	93.639		1101.59	76.732		1101.59	83.775		1101.59	89.416		1101.59	73.48		1101.59	66.132		1101.59	57.922		1101.59	47.423		1101.59	88.371		1101.59	79.306		1101.59	77.982		1101.59	70.565		1101.59	62.894		1101.59	68.095
1099.53	93.144		1099.53	94.203		1099.53	84.365		1099.53	93.611		1099.53	71.729		1099.53	82.591		1099.53	90.384		1099.53	72.351		1099.53	65.611		1099.53	63.664		1099.53	50.682		1099.53	88.697		1099.53	79.342		1099.53	78.329		1099.53	70.586		1099.53	65.031		1099.53	70.996
1097.48	92.779		1097.48	94.129		1097.48	82.64		1097.48	93.549		1097.48	66.561		1097.48	82.065		1097.48	90.669		1097.48	71.306		1097.48	64.947		1097.48	69.567		1097.48	54.546		1097.48	89.096		1097.48	79.432		1097.48	78.571		1097.48	70.875		1097.48	66.965		1097.48	73.087
1095.42	92.356		1095.42	94.108		1095.42	80.209		1095.42	93.406		1095.42	63.138		1095.42	82.254		1095.42	90.799		1095.42	70.704		1095.42	64.352		1095.42	74.686		1095.42	58.348		1095.42	89.591		1095.42	79.713		1095.42	78.724		1095.42	71.427		1095.42	68.92		1095.42	74.796
1093.37	91.92		1093.37	94.18		1093.37	77.568		1093.37	93.171		1093.37	62.904		1093.37	82.93		1093.37	90.996		1093.37	70.594		1093.37	64.106		1093.37	78.709		1093.37	61.459		1093.37	90.116		1093.37	80.16		1093.37	78.869		1093.37	72.148		1093.37	70.964		1093.37	76.483
1091.31	91.383		1091.31	94.215		1091.31	75.725		1091.31	92.764		1091.31	65.449		1091.31	83.642		1091.31	91.243		1091.31	70.89		1091.31	64.509		1091.31	81.754		1091.31	63.443		1091.31	90.6		1091.31	80.645		1091.31	79.049		1091.31	73.003		1091.31	72.952		1091.31	78.209
1089.26	90.588		1089.26	94.122		1089.26	75.646		1089.26	92.06		1089.26	69.168		1089.26	84.237		1089.26	91.393		1089.26	71.531		1089.26	65.738		1089.26	84.087		1089.26	64.595		1089.26	90.94		1089.26	80.941		1089.26	79.227		1089.26	74.072		1089.26	74.779		1089.26	79.923
1087.2	89.448		1087.2	93.958		1087.2	77.158		1087.2	91.138		1087.2	72.502		1087.2	84.812		1087.2	91.226		1087.2	72.469		1087.2	67.671		1087.2	85.849		1087.2	65.478		1087.2	91.057		1087.2	80.914		1087.2	79.375		1087.2	75.34		1087.2	76.563		1087.2	81.481
1085.15	87.818		1085.15	93.748		1085.15	78.869		1085.15	90.5		1085.15	74		1085.15	85.302		1085.15	90.588		1085.15	73.526		1085.15	69.916		1085.15	87.035		1085.15	65.746		1085.15	90.972		1085.15	80.802		1085.15	79.479		1085.15	76.642		1085.15	78.279		1085.15	82.757
1083.09	85.447		1083.09	93.431		1083.09	79.36		1083.09	90.283		1083.09	72.735		1083.09	85.561		1083.09	89.555		1083.09	74.435		1083.09	72.066		1083.09	87.665		1083.09	64.544		1083.09	90.757		1083.09	80.671		1083.09	79.532		1083.09	77.907		1083.09	79.636		1083.09	83.781
1081.04	82.315		1081.04	92.993		1081.04	77.91		1081.04	89.803		1081.04	69.845		1081.04	85.576		1081.04	88.279		1081.04	75.028		1081.04	73.841		1081.04	87.945		1081.04	62.056		1081.04	90.453		1081.04	80.308		1081.04	79.554		1081.04	79.245		1081.04	80.548		1081.04	84.634
1078.98	78.96		1078.98	92.492		1078.98	74.67		1078.98	88.427		1078.98	67.971		1078.98	85.201		1078.98	86.47		1078.98	75.105		1078.98	75.034		1078.98	88.1		1078.98	59.76		1078.98	90.01		1078.98	79.808		1078.98	79.553		1078.98	80.575		1078.98	80.997		1078.98	85.268
1076.93	76.313		1076.93	91.942		1076.93	70.582		1076.93	85.938		1076.93	68.065		1076.93	84.085		1076.93	83.688		1076.93	74.513		1076.93	75.612		1076.93	88.146		1076.93	58.811		1076.93	89.176		1076.93	79.293		1076.93	79.509		1076.93	81.475		1076.93	80.995		1076.93	85.488
1074.87	74.921		1074.87	91.274		1074.87	66.658		1074.87	82.721		1074.87	68.608		1074.87	82.045		1074.87	80.437		1074.87	73.494		1074.87	75.761		1074.87	87.992		1074.87	58.768		1074.87	87.808		1074.87	78.672		1074.87	79.388		1074.87	81.667		1074.87	80.847		1074.87	85.247
1072.82	74.56		1072.82	90.478		1072.82	63.457		1072.82	79.603		1072.82	68.466		1072.82	79.529		1072.82	78.047		1072.82	72.618		1072.82	75.704		1072.82	87.672		1072.82	58.729		1072.82	86.305		1072.82	77.827		1072.82	79.201		1072.82	81.387		1072.82	80.855		1072.82	84.724
1070.76	74.753		1070.76	89.706		1070.76	61.485		1070.76	76.527		1070.76	68.347		1070.76	77.319		1070.76	77.509		1070.76	72.397		1070.76	75.684		1070.76	87.333		1070.76	58.773		1070.76	85.314		1070.76	76.543		1070.76	79.027		1070.76	81.2		1070.76	81.163		1070.76	84.205
1068.71	75.054		1068.71	89.062		1068.71	61.233		1068.71	72.772		1068.71	69.022		1068.71	75.644		1068.71	78.66		1068.71	72.848		1068.71	75.892		1068.71	86.904		1068.71	59.436		1068.71	84.843		1068.71	74.706		1068.71	78.948		1068.71	81.466		1068.71	81.725		1068.71	83.906
1066.65	74.765		1066.65	88.344		1066.65	62.442		1066.65	68.889		1066.65	70.148		1066.65	74.634		1066.65	80.187		1066.65	73.528		1066.65	76.171		1066.65	85.885		1066.65	60.691		1066.65	84.115		1066.65	72.554		1066.65	78.937		1066.65	82.12		1066.65	82.25		1066.65	83.771
1064.6	72.921		1064.6	87.421		1064.6	64.37		1064.6	67.044		1064.6	71.267		1064.6	74.784		1064.6	80.963		1064.6	74.236		1064.6	76.025		1064.6	84.001		1064.6	61.847		1064.6	82.585		1064.6	71.049		1064.6	78.854		1064.6	82.956		1064.6	82.698		1064.6	83.873
1062.54	68.989		1062.54	86.49		1062.54	66.686		1062.54	68.567		1062.54	72.305		1062.54	75.771		1062.54	81.395		1062.54	75.108		1062.54	75.241		1062.54	81.893		1062.54	62.157		1062.54	80.795		1062.54	71.355		1062.54	78.636		1062.54	83.766		1062.54	83.225		1062.54	84.297
1060.49	63.772		1060.49	85.626		1060.49	69.272		1060.49	71.967		1060.49	73.245		1060.49	76.345		1060.49	82.61		1060.49	76.011		1060.49	74.213		1060.49	80.302		1060.49	61.596		1060.49	79.623		1060.49	73.335		1060.49	78.36		1060.49	84.363		1060.49	83.54		1060.49	84.55
1058.43	59.13		1058.43	84.893		1058.43	71.955		1058.43	75.034		1058.43	74.255		1058.43	76.31		1058.43	84.563		1058.43	76.535		1058.43	73.36		1058.43	79.199		1058.43	60.986		1058.43	78.929		1058.43	75.711		1058.43	78.106		1058.43	84.654		1058.43	83.322		1058.43	84.275
1056.38	56.606		1056.38	84.492		1056.38	74.601		1056.38	77.547		1056.38	75.535		1056.38	76.771		1056.38	86.179		1056.38	76.379		1056.38	72.743		1056.38	78.348		1056.38	61.138		1056.38	78.023		1056.38	77.649		1056.38	77.901		1056.38	84.637		1056.38	82.746		1056.38	83.764
1054.32	56.623		1054.32	84.19		1054.32	77.017		1054.32	80.336		1054.32	76.843		1054.32	78.356		1054.32	86.755		1054.32	75.481		1054.32	72.332		1054.32	77.7		1054.32	62.096		1054.32	76.706		1054.32	79.206		1054.32	77.77		1054.32	84.434		1054.32	81.974		1054.32	83.216
1052.27	58.764		1052.27	83.404		1052.27	79.001		1052.27	83.372		1052.27	77.761		1052.27	80.606		1052.27	86.136		1052.27	74.169		1052.27	72.111		1052.27	76.936		1052.27	63.364		1052.27	75.128		1052.27	80.516		1052.27	77.761		1052.27	84.186		1052.27	81.062		1052.27	82.569
1050.21	62.3		1050.21	82.013		1050.21	80.482		1050.21	85.995		1050.21	78.24		1050.21	82.681		1050.21	84.706		1050.21	73.154		1050.21	71.712		1050.21	75.495		1050.21	64.044		1050.21	73.426		1050.21	81.445		1050.21	77.879		1050.21	83.898		1050.21	80.12		1050.21	81.532
1048.15	66.455		1048.15	80.495		1048.15	81.561		1048.15	87.965		1048.15	78.478		1048.15	84.042		1048.15	83.51		1048.15	72.808		1048.15	70.362		1048.15	73.269		1048.15	63.213		1048.15	71.541		1048.15	82.063		1048.15	78.05		1048.15	83.473		1048.15	79.042		1048.15	79.497
1046.1	70.56		1046.1	79.198		1046.1	82.399		1046.1	89.408		1046.1	78.537		1046.1	84.45		1046.1	83.386		1046.1	72.81		1046.1	67.768		1046.1	70.751		1046.1	61.336		1046.1	69.069		1046.1	82.643		1046.1	78.203		1046.1	82.772		1046.1	77.956		1046.1	76.859
1044.04	74.159		1044.04	77.857		1044.04	83.013		1044.04	90.405		1044.04	78.368		1044.04	83.916		1044.04	84.007		1044.04	72.686		1044.04	64.865		1044.04	68.769		1044.04	60.293		1044.04	65.579		1044.04	83.199		1044.04	78.385		1044.04	81.717		1044.04	77.454		1044.04	75.421
1041.99	76.962		1041.99	76.264		1041.99	83.313		1041.99	91.088		1041.99	77.949		1041.99	83.01		1041.99	84.461		1041.99	72.292		1041.99	63.203		1041.99	68.363		1041.99	61.308		1041.99	61.785		1041.99	83.4		1041.99	78.71		1041.99	80.598		1041.99	77.666		1041.99	75.848
1039.93	78.796		1039.93	75.236		1039.93	83.321		1039.93	91.474		1039.93	77.302		1039.93	82.407		1039.93	84.872		1039.93	71.938		1039.93	63.684		1039.93	70.246		1039.93	63.871		1039.93	59.874		1039.93	82.797		1039.93	79.177		1039.93	79.921		1039.93	78.242		1039.93	76.939
1037.88	79.58		1037.88	76.113		1037.88	83.222		1037.88	91.036		1037.88	76.706		1037.88	81.893		1037.88	86.203		1037.88	72.014		1037.88	65.93		1037.88	73.969		1037.88	66.692		1037.88	61.409		1037.88	81.13		1037.88	79.703		1037.88	79.82		1037.88	79.306		1037.88	78.267
1035.82	79.157		1035.82	79.037		1035.82	83.214		1035.82	89.328		1035.82	76.731		1035.82	80.668		1035.82	88.207		1035.82	72.631		1035.82	68.817		1035.82	78.132		1035.82	68.763		1035.82	65.689		1035.82	78.665		1035.82	80.236		1035.82	80.14		1035.82	81.125		1035.82	80.413
1033.77	77.135		1033.77	82.616		1033.77	83.246		1033.77	87.638		1033.77	77.646		1033.77	78.541		1033.77	89.638		1033.77	73.519		1033.77	71.41		1033.77	81.53		1033.77	69.924		1033.77	70.803		1033.77	76.731		1033.77	80.698		1033.77	80.858		1033.77	83.206		1033.77	83.005
1031.71	73.426		1031.71	85.457		1031.71	83.015		1031.71	87.803		1031.71	78.873		1031.71	76.506		1031.71	90.257		1031.71	74.124		1031.71	73.385		1031.71	83.539		1031.71	70.804		1031.71	75.164		1031.71	76.966		1031.71	80.985		1031.71	81.884		1031.71	84.74		1031.71	85.04
1029.66	69.344		1029.66	86.98		1029.66	82.493		1029.66	89.416		1029.66	79.571		1029.66	75.821		1029.66	90.678		1029.66	74.15		1029.66	74.786		1029.66	83.841		1029.66	71.961		1029.66	77.863		1029.66	79.309		1029.66	81.087		1029.66	82.877		1029.66	85.458		1029.66	86.107
1027.6	67.367		1027.6	87.02		1027.6	82.047		1027.6	90.88		1027.6	79.568		1027.6	76.536		1027.6	91.15		1027.6	73.802		1027.6	75.518		1027.6	82.653		1027.6	73.128		1027.6	78.769		1027.6	82.171		1027.6	81.126		1027.6	83.595		1027.6	85.55		1027.6	86.379
1025.55	68.884		1025.55	85.972		1025.55	82.004		1025.55	91.532		1025.55	79.41		1025.55	77.976		1025.55	91.529		1025.55	73.339		1025.55	75.355		1025.55	80.824		1025.55	73.572		1025.55	78.613		1025.55	84.25		1025.55	81.183		1025.55	84.158		1025.55	85.179		1025.55	86.154
1023.49	72.921		1023.49	85.108		1023.49	82.29		1023.49	91.5		1023.49	79.746		1023.49	79.923		1023.49	91.859		1023.49	72.821		1023.49	74.413		1023.49	79.138		1023.49	73.001		1023.49	78.178		1023.49	85.248		1023.49	81.169		1023.49	84.787		1023.49	84.529		1023.49	85.72
1021.44	77.451		1021.44	85.128		1021.44	82.475		1021.44	91.144		1021.44	80.508		1021.44	82.293		1021.44	92.37		1021.44	72.372		1021.44	73.215		1021.44	77.592		1021.44	71.467		1021.44	77.321		1021.44	85.489		1021.44	81.006		1021.44	85.492		1021.44	83.883		1021.44	85.262
1019.38	81.029		1019.38	85.032		1019.38	82.108		1019.38	90.737		1019.38	80.885		1019.38	84.701		1019.38	92.831		1019.38	72.162		1019.38	72.06		1019.38	75.859		1019.38	68.829		1019.38	75.599		1019.38	85.229		1019.38	80.7		1019.38	86.15		1019.38	83.339		1019.38	84.683
1017.33	83.181		1017.33	83.518		1017.33	80.935		1017.33	90.2		1017.33	80.404		1017.33	86.764		1017.33	92.753		1017.33	72.327		1017.33	70.8		1017.33	74.225		1017.33	65.722		1017.33	72.902		1017.33	84.389		1017.33	80.221		1017.33	86.69		1017.33	83.085		1017.33	84.105
1015.27	84.086		1015.27	80.435		1015.27	79.187		1015.27	89.309		1015.27	79.36		1015.27	88.361		1015.27	92.235		1015.27	73.095		1015.27	69.707		1015.27	73.612		1015.27	64.234		1015.27	69.217		1015.27	82.771		1015.27	79.561		1015.27	87.098		1015.27	83.652		1015.27	84.289
1013.22	83.864		1013.22	76.837		1013.22	77.511		1013.22	87.943		1013.22	78.254		1013.22	89.521		1013.22	91.825		1013.22	74.42		1013.22	69.762		1013.22	74.865		1013.22	65.732		1013.22	65.822		1013.22	80.489		1013.22	78.95		1013.22	87.33		1013.22	85.008		1013.22	85.557
1011.16	82.031		1011.16	74.094		1011.16	76.029		1011.16	86.111		1011.16	77.448		1011.16	90.235		1011.16	91.827		1011.16	75.789		1011.16	71.449		1011.16	77.817		1011.16	69.228		1011.16	65.351		1011.16	78.434		1011.16	78.666		1011.16	87.301		1011.16	86.306		1011.16	87.097
1009.11	78.412		1009.11	73.221		1009.11	74.616		1009.11	84.548		1009.11	76.834		1009.11	90.461		1009.11	91.938		1009.11	76.878		1009.11	73.968		1009.11	81.252		1009.11	72.868		1009.11	68.51		1009.11	77.934		1009.11	78.675		1009.11	86.903		1009.11	86.991		1009.11	88.075
1007.05	74.749		1007.05	74.91		1007.05	74.129		1007.05	84.561		1007.05	75.643		1007.05	90.058		1007.05	91.672		1007.05	77.826		1007.05	76.144		1007.05	84.09		1007.05	75.521		1007.05	73.068		1007.05	79.431		1007.05	78.774		1007.05	85.994		1007.05	87.088		1007.05	88.277
1005	73.691		1005	78.577		1005	75.566		1005	86.271		1005	73.417		1005	88.779		1005	90.802		1005	78.522		1005	77.522		1005	86.004		1005	76.928		1005	76.69		1005	81.918		1005	78.832		1005	84.553		1005	86.515		1005	87.561
1002.94	75.35		1002.94	82.302		1002.94	78.531		1002.94	88.195		1002.94	71.088		1002.94	86.541		1002.94	89.011		1002.94	78.34		1002.94	78.174		1002.94	87.013		1002.94	77.449		1002.94	78.771		1002.94	83.989		1002.94	78.775		1002.94	82.675		1002.94	85.102		1002.94	85.832
1000.88	77.397		1000.88	84.881		1000.88	81.542		1000.88	89.294		1000.88	70.372		1000.88	83.792		1000.88	86.24		1000.88	77.01		1000.88	78.087		1000.88	87.235		1000.88	77.561		1000.88	79.512		1000.88	85.148		1000.88	78.622		1000.88	80.424		1000.88	83.149		1000.88	83.691
998.83	78.16		998.83	86.278		998.83	83.266		998.83	89.749		998.83	72.176		998.83	81.4		998.83	83.782		998.83	75.199		998.83	77.347		998.83	86.903		998.83	77.298		998.83	79.155		998.83	85.71		998.83	78.442		998.83	78.192		998.83	81.55		998.83	82.304
996.775	77.182		996.775	86.595		996.775	83.267		996.775	89.716		996.775	75.392		996.775	80.155		996.775	83.441		996.775	74.05		996.775	76.375		996.775	86.348		996.775	76.456		996.775	78.347		996.775	85.981		996.775	78.229		996.775	76.776		996.775	81.24		996.775	82.451
994.719	74.987		994.719	85.941		994.719	82.024		994.719	89.385		994.719	77.783		994.719	80.503		994.719	85.346		994.719	74.353		994.719	75.717		994.719	85.984		994.719	75.287		994.719	78.211		994.719	86.241		994.719	78.004		994.719	76.626		994.719	82.325		994.719	83.907
992.664	73.376		992.664	84.721		992.664	80.659		992.664	89.467		992.664	78.199		992.664	82.284		992.664	88.189		992.664	76.134		992.664	75.629		992.664	86.055		992.664	74.372		992.664	79.343		992.664	86.79		992.664	77.851		992.664	77.32		992.664	84.06		992.664	85.779
990.609	73.823		990.609	83.671		990.609	80.324		990.609	90.357		990.609	77.035		990.609	84.94		990.609	90.909		990.609	78.731		990.609	75.843		990.609	86.538		990.609	73.757		990.609	80.918		990.609	87.604		990.609	77.839		990.609	78.158		990.609	85.782		990.609	87.494
988.554	76.014		988.554	83.566		988.554	81.125		988.554	91.632		988.554	75.621		988.554	87.806		988.554	92.979		988.554	81.287		988.554	75.973		988.554	87.259		988.554	73.164		988.554	82.068		988.554	88.494		988.554	77.989		988.554	78.847		988.554	87.326		988.554	89.019
986.499	78.852		986.499	84.644		986.499	82.116		986.499	92.612		986.499	75.555		986.499	90.115		986.499	94.227		986.499	83.343		986.499	75.99		986.499	87.97		986.499	72.743		986.499	83.133		986.499	89.296		986.499	78.257		986.499	79.309		986.499	88.667		986.499	90.325
984.443	81.409		984.443	86.374		984.443	82.744		984.443	93.013		984.443	77.327		984.443	91.535		984.443	94.862		984.443	84.885		984.443	76.176		984.443	88.645		984.443	72.938		984.443	84.424		984.443	89.88		984.443	78.594		984.443	79.587		984.443	89.694		984.443	91.29
982.388	83.018		982.388	88.129		982.388	83.552		982.388	93.019		982.388	79.823		982.388	92.318		982.388	95.222		982.388	86.045		982.388	76.767		982.388	89.508		982.388	73.988		982.388	85.669		982.388	90.283		982.388	78.991		982.388	79.913		982.388	90.373		982.388	91.882
980.333	83.748		980.333	89.601		980.333	84.968		980.333	92.915		980.333	81.536		980.333	92.723		980.333	95.451		980.333	86.943		980.333	77.795		980.333	90.508		980.333	75.742		980.333	86.849		980.333	90.55		980.333	79.399		980.333	80.45		980.333	90.767		980.333	92.212
978.278	84.427		978.278	90.674		978.278	86.47		978.278	92.957		978.278	81.982		978.278	92.867		978.278	95.56		978.278	87.617		978.278	79.082		978.278	91.173		978.278	77.783		978.278	88.004		978.278	90.699		978.278	79.773		978.278	81.207		978.278	90.941		978.278	92.372
976.223	85.544		976.223	91.368		976.223	87.527		976.223	93.266		976.223	81.995		976.223	92.9		976.223	95.595		976.223	88.069		976.223	80.325		976.223	91.219		976.223	79.688		976.223	88.815		976.223	90.849		976.223	80.126		976.223	82.147		976.223	90.922		976.223	92.345
974.167	86.651		974.167	91.767		974.167	88.237		974.167	93.596		974.167	82.54		974.167	92.889		974.167	95.633		974.167	88.395		974.167	81.349		974.167	90.706		974.167	81.247		974.167	89.13		974.167	91.02		974.167	80.442		974.167	83.172		974.167	90.614		974.167	92.075
972.112	87.142		972.112	91.959		972.112	88.753		972.112	93.668		972.112	83.547		972.112	92.808		972.112	95.679		972.112	88.682		972.112	82.095		972.112	89.713		972.112	82.438		972.112	89.053		972.112	91.053		972.112	80.657		972.112	84.125		972.112	89.805		972.112	91.369
970.057	86.79		970.057	92.079		970.057	89.002		970.057	93.6		970.057	84.317		970.057	92.636		970.057	95.71		970.057	88.936		970.057	82.624		970.057	88.006		970.057	83.304		970.057	88.727		970.057	90.766		970.057	80.706		970.057	84.884		970.057	88.07		970.057	89.721
968.002	85.712		968.002	92.264		968.002	89.131		968.002	93.623		968.002	84.586		968.002	92.339		968.002	95.726		968.002	89.127		968.002	83.15		968.002	84.88		968.002	83.908		968.002	88.418		968.002	90.184		968.002	80.663		968.002	85.414		968.002	84.866		968.002	86.448
965.947	84.5		965.947	92.526		965.947	89.48		965.947	93.787		965.947	84.742		965.947	91.931		965.947	95.714		965.947	89.202		965.947	83.766		965.947	80.134		965.947	84.35		965.947	88.354		965.947	89.516		965.947	80.672		965.947	85.761		965.947	80.71		965.947	82.188
963.891	83.986		963.891	92.769		963.891	90.051		963.891	94.063		963.891	85.114		963.891	91.408		963.891	95.691		963.891	89.2		963.891	84.351		963.891	75.624		963.891	84.673		963.891	88.511		963.891	88.845		963.891	80.673		963.891	85.958		963.891	77.833		963.891	79.69
961.836	84.413		961.836	92.928		961.836	90.533		961.836	94.352		961.836	85.628		961.836	90.724		961.836	95.672		961.836	89.183		961.836	84.761		961.836	74.393		961.836	84.571		961.836	88.72		961.836	88.186		961.836	80.587		961.836	86.05		961.836	77.912		961.836	80.559
959.781	85.094		959.781	93.01		959.781	90.749		959.781	94.555		959.781	86.063		959.781	89.85		959.781	95.634		959.781	89.18		959.781	84.811		959.781	77.145		959.781	83.429		959.781	88.981		959.781	87.574		959.781	80.552		959.781	86.104		959.781	80.124		959.781	83.138
[truncated: 277 more rows]

## Sheet: UV-Vis
5UNa			5UK			5UK'			7U:6U			10UK
[truncated: 2,812 more rows]

## Sheet: Raman
7U:6U			9UK			10UK
Wavenumber (cm-1)	Intensity (a.u.)		Wavenumber (cm-1)	Intensity (a.u.)		Wavenumber (cm-1)	Intensity (a.u.)
[truncated: 2,350 more rows]

## Sheet: Susceptibility
5UNa	Per molecule					5UK	Per molecule					5UK'	Per molecule					6U	Per molecule					7U:6U	Per molecule					9UNa	Per molecule					9UK	Per molecule					10UK	Per molecule
[truncated: 139 more rows]

[truncated: 1 more sheets: Magnetisation]
